# Supplementary material for: Expansion of intestinal Prevotella copri correlates with enhanced susceptibility to arthritis
Source: eLife. 2013 Nov 5;2:e01202. doi: 10.7554/eLife.01202 (PMC3816614; doi:10.7554/eLife.01202)
Supplement: Figure 1—source data 1. — DOI: http://dx.doi.org/10.7554/eLife.01202.005 [file elife01202s001.zip]

Archive with 41 entries (32 files):
- Figure_1/
- Figure_1/Panel_A/
- Figure_1/Panel_A/20121023_lefse_a0.001_lda2.0.annotated.tab
- __MACOSX/
- __MACOSX/Figure_1/
- __MACOSX/Figure_1/Panel_A/
- __MACOSX/Figure_1/Panel_A/._20121023_lefse_a0.001_lda2.0.annotated.tab
- Figure_1/Panel_A/20121023_lefse_a0.001_lda2.0.tab
- __MACOSX/Figure_1/Panel_A/._20121023_lefse_a0.001_lda2.0.tab
- Figure_1/Panel_A/20130327_lefse_a0.001_lda2.0.annotated.fixed.tab
- __MACOSX/Figure_1/Panel_A/._20130327_lefse_a0.001_lda2.0.annotated.fixed.tab
- Figure_1/Panel_A/filter_hits.sh
- __MACOSX/Figure_1/Panel_A/._filter_hits.sh
- Figure_1/Panel_A/mk_figure.R
- __MACOSX/Figure_1/Panel_A/._mk_figure.R
- __MACOSX/Figure_1/._Panel_A
- Figure_1/Panel_B/
- Figure_1/Panel_B/braycurtis.dist
- __MACOSX/Figure_1/Panel_B/
- __MACOSX/Figure_1/Panel_B/._braycurtis.dist
- Figure_1/Panel_B/braycurtis.pcoa.axes
- __MACOSX/Figure_1/Panel_B/._braycurtis.pcoa.axes
- Figure_1/Panel_B/braycurtis.pcoa.loadings
- __MACOSX/Figure_1/Panel_B/._braycurtis.pcoa.loadings
- Figure_1/Panel_B/mothur.1349310507.logfile
- __MACOSX/Figure_1/Panel_B/._mothur.1349310507.logfile
- Figure_1/Panel_B/otu_table2phylip.py
- __MACOSX/Figure_1/Panel_B/._otu_table2phylip.py
- Figure_1/Panel_B/plot_results.py
- __MACOSX/Figure_1/Panel_B/._plot_results.py
- __MACOSX/Figure_1/._Panel_B
- Figure_1/Panel_C/
- Figure_1/Panel_C/20121022_prev_bact_abund.tab
- __MACOSX/Figure_1/Panel_C/
- __MACOSX/Figure_1/Panel_C/._20121022_prev_bact_abund.tab
- Figure_1/Panel_C/mk_prev_bact_figure.R
- __MACOSX/Figure_1/Panel_C/._mk_prev_bact_figure.R
- Figure_1/Panel_C/mk_prev_bact_table.py
- __MACOSX/Figure_1/Panel_C/._mk_prev_bact_table.py
- __MACOSX/Figure_1/._Panel_C
- __MACOSX/._Figure_1
