# Supplementary material for: Expansion of intestinal Prevotella copri correlates with enhanced susceptibility to arthritis
Source: eLife. 2013 Nov 5;2:e01202. doi: 10.7554/eLife.01202 (PMC3816614; doi:10.7554/eLife.01202)
Supplement: Figure 1—source data 1. — DOI: http://dx.doi.org/10.7554/eLife.01202.005 [file elife01202s001.zip › Figure_1/Panel_A/20121023_lefse_a0.001_lda2.0.tab]

Bacteria.Firmicutes.Clostridia.Clostridiales.Ruminococcaceae.Oscillibacter.Otu495	1.57891560698			-
Bacteria.Actinobacteria.Actinobacteria.Coriobacteriales.Coriobacteriaceae	3.47483181841			-
Bacteria.Bacteroidetes.unclassified.unclassified.unclassified.unclassified.Otu930	1.85578186883			-
Bacteria.Firmicutes.Clostridia.Clostridiales.Eubacteriaceae	1.30564423871			-
Bacteria.Firmicutes.Clostridia.Clostridiales.unclassified.unclassified.Otu808	1.87093883207			-
Bacteria.Firmicutes.Clostridia.Clostridiales.unclassified.unclassified.Otu271	2.88008153011			-
Bacteria.Bacteroidetes.Bacteroidia.Bacteroidales.Prevotellaceae.unclassified.Otu579	2.43865179711			-
Bacteria.unclassified.unclassified.unclassified.unclassified.unclassified.Otu925	1.60888616206			-
Bacteria.Firmicutes.Clostridia.unclassified.unclassified.unclassified.Otu597	2.35915362342			-
Bacteria.Bacteroidetes.Bacteroidia.Bacteroidales.unclassified.unclassified.Otu621	2.15174704037			-
Bacteria.Firmicutes.Clostridia.Clostridiales.Lachnospiraceae.unclassified.Otu660	1.67605043763			-
Bacteria.Bacteroidetes.Bacteroidia.Bacteroidales.Prevotellaceae.Prevotella.Otu746	2.42401088107			-
Bacteria.Bacteroidetes.Bacteroidia.Bacteroidales.unclassified.unclassified.Otu155	0.0			-
Bacteria.Firmicutes.Clostridia.Clostridiales.Lachnospiraceae.Anaerostipes	1.19849712663			-
Bacteria.Firmicutes.Clostridia.Clostridiales.Ruminococcaceae.unclassified_Ruminococcaceae.Otu533	3.00539717365			-
Bacteria.Firmicutes.Clostridia.unclassified.unclassified.unclassified.Otu387	2.78631619397			-
Bacteria.Firmicutes.Clostridia.unclassified.unclassified.unclassified.Otu386	1.96151714159			-
Bacteria.Proteobacteria.Betaproteobacteria.Burkholderiales.Alcaligenaceae.Sutterella.Otu116	2.53096022637			-
Bacteria.Firmicutes.Clostridia.Clostridiales.Ruminococcaceae.unclassified_Ruminococcaceae.Otu536	2.25615872483			-
Bacteria.Firmicutes.Clostridia.Clostridiales.Ruminococcaceae.unclassified_Ruminococcaceae.Otu534	2.41097197544			-
Bacteria.Firmicutes.Clostridia.Clostridiales.Ruminococcaceae.unclassified.Otu890	1.10196791543			-
Bacteria.Firmicutes.Clostridia.Clostridiales.Incertae_Sedis_XIV.Blautia	4.16967861225	HLT	3.50757173744	0.000775557509642
Bacteria.Bacteroidetes.Bacteroidia.Bacteroidales.Rikenellaceae.Alistipes.Otu79	3.22931521633			-
Bacteria.Firmicutes.Clostridia.Clostridiales.Lachnospiraceae.unclassified.Otu811	1.53790103175			-
Bacteria.Bacteroidetes.Bacteroidia.Bacteroidales.Prevotellaceae.Prevotella.Otu437	2.07611498815			-
Bacteria.Firmicutes.Clostridia.Clostridiales.Ruminococcaceae.unclassified_Ruminococcaceae.Otu232	2.72263805337			-
Bacteria.Firmicutes.Clostridia.Clostridiales.Ruminococcaceae.unclassified_Ruminococcaceae.Otu233	1.97172896027			-
Bacteria.unclassified.unclassified.unclassified.unclassified.unclassified.Otu362	2.44266145036			-
Bacteria.Bacteroidetes.Bacteroidia.Bacteroidales.Prevotellaceae.Prevotella.Otu433	2.50875106188			-
Bacteria.Firmicutes.Clostridia.Clostridiales.Ruminococcaceae.unclassified_Ruminococcaceae.Otu236	2.86983349092	HLT	2.72289058692	0.00048075447908
Bacteria.unclassified.unclassified.unclassified.unclassified.unclassified.Otu361	2.65039619556			-
Bacteria.Proteobacteria.Deltaproteobacteria.Desulfovibrionales.Desulfovibrionaceae.unclassified.Otu296	2.82949787959			-
Bacteria.unclassified.unclassified.unclassified.unclassified.unclassified.Otu444	1.94946925053			-
Bacteria.Firmicutes.Clostridia.Clostridiales.Clostridiaceae.Clostridium	3.18208031291			-
Bacteria.unclassified.unclassified.unclassified.unclassified.unclassified.Otu442	2.39049543621			-
Bacteria.Bacteroidetes.Bacteroidia.Bacteroidales.Bacteroidaceae.Bacteroides	5.62311300464	HLT	4.97886253982	0.000552782305247
Bacteria.unclassified.unclassified.unclassified.unclassified.unclassified.Otu888	1.65893062613			-
Bacteria.Firmicutes.Clostridia.Clostridiales.Ruminococcaceae.unclassified.Otu291	3.10481800763			-
Bacteria.Firmicutes.Clostridia.Clostridiales.Ruminococcaceae.unclassified.Otu292	2.64226983356			-
Bacteria.Firmicutes.Clostridia.Clostridiales.Ruminococcaceae.Oscillibacter.Otu827	1.5912715472			-
Bacteria.Firmicutes.Clostridia.Clostridiales.unclassified.unclassified.Otu470	1.92968344157			-
Bacteria.Firmicutes.Clostridia.Clostridiales.Veillonellaceae.Acidaminococcus.Otu119	3.05248047213			-
Bacteria.Firmicutes.Clostridia.Clostridiales.unclassified_Clostridiales.unclassified.Otu254	2.79374348202			-
Bacteria.Firmicutes.Clostridia.Clostridiales.unclassified.unclassified.Otu573	2.02333915717			-
Bacteria.Bacteroidetes.Bacteroidia.Bacteroidales.Prevotellaceae.Prevotella.Otu339	3.09327368236			-
Bacteria.Firmicutes.Clostridia.Clostridiales.Lachnospiraceae.Dorea.Otu720	1.9010078929			-
Bacteria.Proteobacteria.Betaproteobacteria.Burkholderiales.Burkholderiales_incertae_sedis.unclassified.Otu44	3.0824189211			-
Bacteria.Firmicutes.Clostridia.Clostridiales.Incertae_Sedis_XII	1.95031045338			-
Bacteria.Firmicutes.Clostridia.Clostridiales.Veillonellaceae.Acidaminococcus	3.05583198618			-
Bacteria.Firmicutes.Clostridia.Clostridiales.Ruminococcaceae.unclassified.Otu349	1.87696734112			-
Bacteria.unclassified.unclassified.unclassified.unclassified.unclassified.Otu959	1.78807728727			-
Bacteria.Firmicutes.Bacilli.Lactobacillales.Streptococcaceae.Streptococcus.Otu795	1.82629338228			-
Bacteria.unclassified.unclassified.unclassified.unclassified.unclassified.Otu813	1.80841720713			-
Bacteria.Bacteroidetes.Bacteroidia.Bacteroidales.unclassified.unclassified.Otu613	1.84942701953			-
Bacteria.Bacteroidetes.Bacteroidia.Bacteroidales.Porphyromonadaceae.Barnesiella.Otu187	1.93692169793			-
Bacteria.Firmicutes.Clostridia.Clostridiales.Ruminococcaceae.unclassified.Otu340	2.39688976898			-
Bacteria.Firmicutes.Clostridia.Clostridiales.Ruminococcaceae.unclassified.Otu341	3.14254502325			-
Bacteria.Bacteroidetes.Bacteroidia.Bacteroidales.Rikenellaceae.Alistipes.Otu910	0.0			-
Bacteria.Firmicutes.Clostridia.Clostridiales.Incertae_Sedis_XIV.Blautia.Otu557	2.37393274423			-
Bacteria.Bacteroidetes.Bacteroidia.Bacteroidales.Prevotellaceae.unclassified_Prevotellaceae.Otu128	3.22797623344			-
Bacteria.Firmicutes.Clostridia.Clostridiales.Ruminococcaceae.Oscillibacter.Otu469	2.09697519318			-
Bacteria.Firmicutes.Erysipelotrichi.Erysipelotrichales	3.94173693035			-
Bacteria.Bacteroidetes.unclassified.unclassified.unclassified.unclassified.Otu227	2.26423112935			-
Bacteria.Bacteroidetes.Bacteroidia.Bacteroidales.unclassified.unclassified.Otu479	0.0			-
Bacteria.Firmicutes.Clostridia.Clostridiales.unclassified.unclassified.Otu973	1.76168783662			-
Bacteria.Firmicutes.Clostridia.Clostridiales.Lachnospiraceae.unclassified_Lachnospiraceae.Otu699	2.0787322838			-
Bacteria.Firmicutes.Clostridia.Clostridiales.Ruminococcaceae.unclassified.Otu825	1.59060352389			-
Bacteria.Firmicutes.Clostridia.Clostridiales.Lachnospiraceae.unclassified.Otu921	1.66222941035			-
Bacteria.Lentisphaerae.Lentisphaeria	1.7477133682			-
Bacteria.Firmicutes.Clostridia.Clostridiales.Ruminococcaceae.unclassified.Otu793	1.54042728471			-
Bacteria.Firmicutes.Clostridia.Clostridiales.Incertae_Sedis_XIII.Anaerovorax.Otu448	1.98895406063			-
Bacteria.Firmicutes.Clostridia.Clostridiales.Ruminococcaceae.unclassified.Otu412	2.58391877618			-
Bacteria.Firmicutes.Clostridia.Clostridiales.unclassified.unclassified.Otu154	3.11170984354			-
Bacteria.Firmicutes.Clostridia.Clostridiales.Ruminococcaceae.Butyricicoccus	2.95242056602			-
Bacteria.Firmicutes.Clostridia.Clostridiales.unclassified.unclassified.Otu751	2.47420392981			-
Bacteria.Firmicutes.Clostridia.Clostridiales.Lachnospiraceae.unclassified.Otu770	1.78527504482			-
Bacteria.Proteobacteria.Deltaproteobacteria.Desulfovibrionales.Desulfovibrionaceae.Desulfovibrio.Otu270	2.59982607395			-
Bacteria.Firmicutes.Clostridia.Clostridiales.Lachnospiraceae.unclassified_Lachnospiraceae.Otu47	3.5871762427			-
Bacteria.Bacteroidetes.Bacteroidia.Bacteroidales.Bacteroidaceae.Bacteroides.Otu41	3.68804541123			-
Bacteria.Bacteroidetes.Bacteroidia.Bacteroidales.Bacteroidaceae.Bacteroides.Otu42	3.85956141541			-
Bacteria.Bacteroidetes.Bacteroidia.Bacteroidales.Bacteroidaceae.Bacteroides.Otu43	4.19213197846			-
Bacteria.Firmicutes.Clostridia.Clostridiales.Incertae_Sedis_XIV.Blautia.Otu235	2.85402815766			-
Bacteria.Firmicutes.Clostridia.Clostridiales.Lachnospiraceae.unclassified.Otu670	1.91776526191			-
Bacteria.Bacteroidetes.Bacteroidia.Bacteroidales.Porphyromonadaceae.Barnesiella.Otu238	2.4139919363			-
Bacteria.Firmicutes.Bacilli.Lactobacillales.Carnobacteriaceae	1.66197293259			-
Bacteria.Proteobacteria.Gammaproteobacteria.Enterobacteriales	4.08701550427			-
Bacteria.Firmicutes.Clostridia.Clostridiales.Ruminococcaceae.unclassified.Otu648	0.0			-
Bacteria.Firmicutes.Clostridia.Clostridiales.Lachnospiraceae.unclassified.Otu705	2.3007302917			-
Bacteria.Tenericutes.Mollicutes.unclassified_Mollicutes.unclassified.unclassified	3.3139220672			-
Bacteria.Firmicutes.Clostridia.Clostridiales.Lachnospiraceae.unclassified_Lachnospiraceae.Otu611	1.67505926261			-
Bacteria.Actinobacteria.Actinobacteria.Coriobacteriales.Coriobacteriaceae.unclassified.Otu719	1.80148688619			-
Bacteria.unclassified.unclassified.unclassified.unclassified.unclassified.Otu789	1.1048145211			-
Bacteria.Bacteroidetes.Bacteroidia.Bacteroidales.Bacteroidaceae.Bacteroides.Otu51	4.12715466355			-
Bacteria.Proteobacteria.Betaproteobacteria.Burkholderiales.Alcaligenaceae.Parasutterella.Otu601	1.75574804611			-
Bacteria.Firmicutes.Clostridia.Clostridiales.unclassified.unclassified.Otu854	1.92616432054			-
Bacteria.Actinobacteria.Actinobacteria.Coriobacteriales	3.47483181841			-
Bacteria.unclassified.unclassified.unclassified.unclassified.unclassified.Otu786	2.35311936049			-
Bacteria.Firmicutes.Clostridia.unclassified_Clostridia	3.01259678605			-
Bacteria.Firmicutes.Clostridia.Clostridiales.Incertae_Sedis_XIV.Blautia.Otu734	2.1735137121			-
Bacteria.Firmicutes.Clostridia.Clostridiales.Veillonellaceae.Dialister.Otu996	1.46146921428			-
Bacteria.Firmicutes.Clostridia.Clostridiales.Ruminococcaceae.unclassified.Otu633	2.00731323686			-
Bacteria.Firmicutes.Clostridia.Clostridiales.Ruminococcaceae.unclassified.Otu631	1.73216066096			-
Bacteria.Proteobacteria.Deltaproteobacteria.Desulfovibrionales	3.08618720813			-
Bacteria.Proteobacteria.unclassified	3.01004346181			-
Bacteria.Actinobacteria.Actinobacteria.Bifidobacteriales.Bifidobacteriaceae.Bifidobacterium.Otu976	1.46927062263			-
Bacteria.Firmicutes.Clostridia.Clostridiales.unclassified_Clostridiales.unclassified.Otu983	0.0			-
Bacteria.Firmicutes.Clostridia.Clostridiales.Lachnospiraceae.unclassified.Otu474	2.45009294917			-
Bacteria.Firmicutes.Clostridia.Clostridiales.Ruminococcaceae.unclassified.Otu123	3.27512440752			-
Bacteria.Firmicutes.Clostridia.Clostridiales.Ruminococcaceae.unclassified.Otu689	1.91974484322			-
Bacteria.Bacteroidetes.Bacteroidia.Bacteroidales.Prevotellaceae.unclassified.Otu561	1.78568432158			-
Bacteria.Proteobacteria.Deltaproteobacteria.Desulfovibrionales.Desulfovibrionaceae.unclassified_Desulfovibrionaceae.Otu257	2.35229168758			-
Bacteria.Firmicutes.Clostridia.Clostridiales.Veillonellaceae.Dialister.Otu172	3.22838722623			-
Bacteria.Firmicutes.Clostridia.Clostridiales.Ruminococcaceae.unclassified.Otu682	2.08007657443			-
Bacteria.Firmicutes.Clostridia.Clostridiales.Ruminococcaceae.Acetivibrio.Otu926	1.91635734683			-
Bacteria.Firmicutes.Clostridia.Clostridiales.Lachnospiraceae.unclassified_Lachnospiraceae.Otu907	1.84273713425			-
Bacteria.Bacteroidetes.Bacteroidia.Bacteroidales.Prevotellaceae.unclassified_Prevotellaceae.Otu260	2.52564926965			-
Bacteria.Firmicutes.Clostridia.Clostridiales.Ruminococcaceae.unclassified_Ruminococcaceae.Otu332	2.78685155068			-
Bacteria.Proteobacteria.unclassified.unclassified.unclassified.unclassified.Otu681	1.94394328308			-
Bacteria.Firmicutes.Clostridia.Clostridiales.unclassified.unclassified.Otu208	3.14092634915			-
Bacteria.unclassified.unclassified.unclassified.unclassified.unclassified.Otu541	2.74632963857			-
Bacteria.Firmicutes.Clostridia.Clostridiales.Ruminococcaceae.unclassified_Ruminococcaceae.Otu848	1.73944086405			-
Bacteria.Proteobacteria.Alphaproteobacteria.unclassified	3.68774440742			-
Bacteria.unclassified.unclassified.unclassified.unclassified.unclassified.Otu662	1.92402844823			-
Bacteria.Firmicutes.Clostridia.Clostridiales.Incertae_Sedis_XIII.unclassified.Otu651	1.07674912578			-
Bacteria.Bacteroidetes.Bacteroidia.Bacteroidales.Bacteroidaceae.Bacteroides.Otu521	1.95363817041			-
Bacteria.Firmicutes.Clostridia.Clostridiales.Ruminococcaceae.Ruminococcus.Otu571	2.04627175112			-
Bacteria.Bacteroidetes.Bacteroidia.Bacteroidales.unclassified.unclassified.Otu145	3.08800507399			-
Bacteria.Firmicutes.Erysipelotrichi.Erysipelotrichales.Erysipelotrichaceae.Coprobacillus.Otu494	2.39562872794			-
Bacteria.Bacteroidetes.Bacteroidia.Bacteroidales.Prevotellaceae.Prevotella.Otu439	2.67548631754			-
Bacteria.Firmicutes.Bacilli.unclassified.unclassified.unclassified.Otu440	2.65496032475			-
Bacteria.Bacteroidetes.Bacteroidia.Bacteroidales.Prevotellaceae.Prevotella.Otu642	2.42091855681			-
Bacteria.Firmicutes.Clostridia.unclassified_Clostridia.unclassified	3.01259678605			-
Bacteria.Firmicutes.Clostridia.Clostridiales.unclassified.unclassified.Otu95	3.22348651071			-
Bacteria.Bacteroidetes.unclassified.unclassified.unclassified.unclassified.Otu683	1.72072109008			-
Bacteria.Firmicutes.Clostridia.Clostridiales.Ruminococcaceae.unclassified_Ruminococcaceae.Otu836	1.57084383823			-
Bacteria.Proteobacteria.Betaproteobacteria.Burkholderiales.unclassified.unclassified.Otu285	2.39675104363			-
Bacteria.unclassified.unclassified.unclassified.unclassified.unclassified.Otu364	1.95886409255			-
Bacteria.Bacteroidetes.Bacteroidia.Bacteroidales.Rikenellaceae.Alistipes.Otu455	2.54103617811			-
Bacteria.Firmicutes.Clostridia.Clostridiales.Ruminococcaceae.unclassified_Ruminococcaceae.Otu576	2.0292389311			-
Bacteria.unclassified.unclassified.unclassified.unclassified.unclassified.Otu849	1.47717582565			-
Bacteria.Firmicutes.Clostridia.Clostridiales.Ruminococcaceae.Ruminococcus.Otu806	1.72735698442			-
Bacteria.Firmicutes.Clostridia.unclassified.unclassified.unclassified	3.58168653772			-
Bacteria.Firmicutes.Clostridia.Clostridiales.Veillonellaceae.Megamonas.Otu85	3.53971253037			-
Bacteria.unclassified.unclassified.unclassified.unclassified.unclassified.Otu842	1.81088367964			-
Bacteria.Firmicutes.Clostridia.Clostridiales.Lachnospiraceae.unclassified_Lachnospiraceae.Otu604	1.96035745574			-
Bacteria.Bacteroidetes.Bacteroidia.Bacteroidales.Prevotellaceae.unclassified.Otu914	1.81549983831			-
Bacteria.Firmicutes.Clostridia.Clostridiales.unclassified.unclassified.Otu407	2.41508757568			-
Bacteria.Bacteroidetes.Bacteroidia.Bacteroidales.Porphyromonadaceae.Barnesiella.Otu157	3.19697867373			-
Bacteria.Bacteroidetes.Bacteroidia.Bacteroidales.Rikenellaceae	4.48545984007			-
Bacteria.Firmicutes.Clostridia.Clostridiales.Ruminococcaceae.Oscillibacter.Otu217	2.20218904377			-
Bacteria.Bacteroidetes.unclassified.unclassified	4.18156877868			-
Bacteria.Proteobacteria.Gammaproteobacteria.Pseudomonadales.Pseudomonadaceae	0.0			-
Bacteria.unclassified.unclassified.unclassified.unclassified.unclassified.Otu967	1.6036857449			-
Bacteria.Firmicutes.Clostridia.Clostridiales.unclassified.unclassified.Otu86	3.22944984742			-
Bacteria.Firmicutes.Clostridia.Clostridiales.Ruminococcaceae.Oscillibacter.Otu212	3.02295257949			-
Bacteria.Bacteroidetes.Bacteroidia.Bacteroidales.Bacteroidaceae.Bacteroides.Otu864	2.03149716267			-
Bacteria.Firmicutes.Clostridia.Clostridiales.Ruminococcaceae.Oscillibacter.Otu356	2.20724533599			-
Bacteria.Firmicutes.Clostridia.Clostridiales.unclassified.unclassified.Otu397	1.99265517473			-
Bacteria.Bacteroidetes.Bacteroidia.Bacteroidales.unclassified.unclassified.Otu195	2.60443407225			-
Bacteria.Firmicutes.Clostridia.Clostridiales.Ruminococcaceae.unclassified_Ruminococcaceae.Otu589	2.29313102991			-
Bacteria.Firmicutes.unclassified.unclassified.unclassified.unclassified.Otu916	0.850993043484			-
Bacteria.Bacteroidetes.Bacteroidia.Bacteroidales.Prevotellaceae.Prevotella.Otu57	3.61734176485			-
Bacteria.Firmicutes.Clostridia.Clostridiales.Ruminococcaceae.unclassified_Ruminococcaceae.Otu471	2.09899919813			-
Bacteria.Verrucomicrobia.Verrucomicrobiae.Verrucomicrobiales.Verrucomicrobiaceae.Akkermansia.Otu572	2.15054936576			-
Bacteria.Bacteroidetes.Bacteroidia.Bacteroidales.Prevotellaceae.unclassified.Otu580	2.01056171539			-
Bacteria.Firmicutes.Clostridia.Clostridiales.Lachnospiraceae.unclassified.Otu695	2.1489181071			-
Bacteria.Firmicutes.unclassified_Firmicutes	2.23436021285			-
Bacteria.Firmicutes.Clostridia.Clostridiales.Ruminococcaceae.Ruminococcus.Otu482	2.45015935475			-
Bacteria.unclassified.unclassified.unclassified.unclassified.unclassified.Otu245	3.07312997851			-
Bacteria.Firmicutes.Clostridia.Clostridiales.Ruminococcaceae.unclassified.Otu912	0.643672012331			-
Bacteria.Firmicutes.Clostridia.Clostridiales.unclassified.unclassified.Otu539	1.78811247875			-
Bacteria.Firmicutes.Clostridia.Clostridiales.unclassified.unclassified.Otu537	2.24593636902			-
Bacteria.Proteobacteria.Gammaproteobacteria.Pseudomonadales.Pseudomonadaceae.Pseudomonas.Otu776	0.0			-
Bacteria.Firmicutes.Clostridia.Clostridiales.Ruminococcaceae.unclassified.Otu522	1.93037313634			-
Bacteria.Bacteroidetes.Bacteroidia.Bacteroidales.Bacteroidaceae.Bacteroides.Otu228	2.24874087608			-
Bacteria.Firmicutes.Clostridia.Clostridiales.Veillonellaceae.Megasphaera.Otu262	2.69640615671			-
Bacteria.Firmicutes.Clostridia.Clostridiales.Ruminococcaceae.Oscillibacter.Otu297	2.83289620232			-
Bacteria.Bacteroidetes.unclassified.unclassified.unclassified.unclassified.Otu431	2.34214928496			-
Bacteria.Proteobacteria.Betaproteobacteria.Burkholderiales.Alcaligenaceae.Parasutterella	3.66100479719			-
Bacteria.Firmicutes.Clostridia.Clostridiales.Incertae_Sedis_XIV.Blautia.Otu518	1.97288008161			-
Bacteria.Bacteroidetes.Bacteroidia.Bacteroidales.Prevotellaceae.Prevotella.Otu543	1.74039951334			-
Bacteria.Firmicutes.Clostridia.Clostridiales.Ruminococcaceae.Ruminococcus.Otu280	2.57666072594			-
Bacteria.Proteobacteria.unclassified.unclassified	3.01004346181			-
Bacteria.Actinobacteria.Actinobacteria.Bifidobacteriales.Bifidobacteriaceae	2.44430150204			-
Bacteria.Firmicutes.Clostridia.Clostridiales.Incertae_Sedis_XIV.Blautia.Otu512	1.83225884594			-
Bacteria.Bacteroidetes.Bacteroidia.Bacteroidales.unclassified.unclassified.Otu995	1.63620507682			-
Bacteria.Firmicutes.unclassified.unclassified.unclassified.unclassified.Otu478	1.2655334985			-
Bacteria.Firmicutes.Bacilli.Lactobacillales.Streptococcaceae.Streptococcus	3.5061611289			-
Bacteria.Firmicutes.Bacilli.unclassified.unclassified	3.00759255213			-
Bacteria.Firmicutes.unclassified.unclassified.unclassified.unclassified.Otu779	1.60477500257			-
Bacteria.Firmicutes.Erysipelotrichi.Erysipelotrichales.Erysipelotrichaceae.Coprobacillus.Otu517	2.59143061026			-
Bacteria.Firmicutes.Erysipelotrichi.Erysipelotrichales.Erysipelotrichaceae.Coprobacillus.Otu668	1.69873867938			-
Bacteria.Firmicutes.Clostridia.Clostridiales.unclassified	4.28748034115			-
Bacteria.Firmicutes.Clostridia.Clostridiales.Veillonellaceae.Megasphaera.Otu765	2.02890219426			-
Bacteria.Firmicutes.Clostridia.Clostridiales.Veillonellaceae.Veillonella	2.88481961437	NORA	3.63389718354	0.00092075822265
Bacteria.Firmicutes.Clostridia.Clostridiales.unclassified_Clostridiales.unclassified.Otu792	1.90461171564			-
Bacteria.Bacteroidetes.unclassified.unclassified.unclassified.unclassified.Otu141	2.83497817057			-
Bacteria.Firmicutes.Clostridia.Clostridiales.unclassified.unclassified.Otu583	2.03344976374			-
Bacteria.Bacteroidetes.Bacteroidia.Bacteroidales.Prevotellaceae.Prevotella.Otu12	4.50237633514			-
Bacteria.Bacteroidetes.Bacteroidia.Bacteroidales.Porphyromonadaceae.unclassified.Otu153	3.26148226405			-
Bacteria.Bacteroidetes.unclassified.unclassified.unclassified.unclassified.Otu388	2.93445680838			-
Bacteria.Fusobacteria.Fusobacteria.Fusobacteriales.Fusobacteriaceae.Fusobacterium.Otu370	0.0			-
Bacteria.Firmicutes.Clostridia.Clostridiales.Lachnospiraceae.Pseudobutyrivibrio.Otu562	2.35165580323			-
Bacteria.Bacteroidetes.Bacteroidia.Bacteroidales.unclassified.unclassified.Otu843	1.82018908818			-
Bacteria.Firmicutes.Clostridia.Clostridiales.Lachnospiraceae.unclassified_Lachnospiraceae	4.61475467237	HLT	3.96199083319	0.000299770298431
Bacteria.Firmicutes.Clostridia.Clostridiales.Lachnospiraceae.unclassified.Otu949	1.85251229736			-
Bacteria.Firmicutes.unclassified.unclassified.unclassified.unclassified.Otu781	1.54931399379			-
Bacteria.Firmicutes.Erysipelotrichi.Erysipelotrichales.Erysipelotrichaceae.Catenibacterium	3.91637798637	NORA	3.60418502492	0.000266691483427
Bacteria.Firmicutes.Clostridia.Clostridiales.Lachnospiraceae.unclassified_Lachnospiraceae.Otu223	2.84072366637			-
Bacteria.Firmicutes.Clostridia.Clostridiales.Lachnospiraceae.unclassified.Otu948	1.81496386701			-
Bacteria.Bacteroidetes.Bacteroidia.Bacteroidales.Rikenellaceae.Alistipes.Otu102	3.98511531527			-
Bacteria.Proteobacteria.Betaproteobacteria.Burkholderiales.Oxalobacteraceae.Oxalobacter	1.98816804187			-
Bacteria.Bacteroidetes.Bacteroidia.Bacteroidales.Rikenellaceae.Alistipes.Otu107	3.24430774487			-
Bacteria.Firmicutes.Clostridia.Clostridiales.Lachnospiraceae.Roseburia.Otu40	3.79524229491			-
Bacteria.Proteobacteria.Gammaproteobacteria.Pseudomonadales	0.0			-
Bacteria.unclassified.unclassified.unclassified.unclassified.unclassified.Otu758	1.42856018686			-
Bacteria.Actinobacteria.Actinobacteria.Coriobacteriales.Coriobacteriaceae.Collinsella.Otu146	3.26198461001			-
Bacteria.Actinobacteria.Actinobacteria.Bifidobacteriales.Bifidobacteriaceae.Bifidobacterium.Otu889	1.63601495818			-
Bacteria.Proteobacteria.Betaproteobacteria.Burkholderiales.unclassified.unclassified.Otu906	0.632942093251			-
Bacteria.Firmicutes.Clostridia.Clostridiales.Ruminococcaceae.Subdoligranulum.Otu608	2.18804679582			-
Bacteria.unclassified.unclassified.unclassified.unclassified.unclassified.Otu506	2.68254252988			-
Bacteria.Proteobacteria.Alphaproteobacteria.unclassified.unclassified.unclassified.Otu373	2.76821184566			-
Bacteria.Firmicutes.Clostridia.Clostridiales	5.48335767399			-
Bacteria.Firmicutes.Clostridia.Clostridiales.Clostridiaceae.Clostridium.Otu947	1.71995613097			-
Bacteria.unclassified.unclassified.unclassified.unclassified.unclassified.Otu111	2.95892973264			-
Bacteria.Bacteroidetes.Bacteroidia.Bacteroidales.Bacteroidaceae.Bacteroides.Otu174	3.03280996959			-
Bacteria.Bacteroidetes.Bacteroidia.Bacteroidales.Bacteroidaceae.Bacteroides.Otu91	0.144599127995			-
Bacteria.Bacteroidetes.Bacteroidia.Bacteroidales.Bacteroidaceae.Bacteroides.Otu90	3.24151717192			-
Bacteria.Bacteroidetes.Bacteroidia.Bacteroidales.Bacteroidaceae.Bacteroides.Otu96	3.66642361641			-
Bacteria.Firmicutes.Bacilli.Lactobacillales.Streptococcaceae	3.5061611289			-
Bacteria.Bacteroidetes.Bacteroidia.Bacteroidales.Porphyromonadaceae.unclassified_Porphyromonadaceae.Otu935	2.44677037116			-
Bacteria.Firmicutes.Clostridia.Clostridiales.Ruminococcaceae.unclassified_Ruminococcaceae.Otu393	2.20832833686			-
Bacteria.Bacteroidetes.Bacteroidia.Bacteroidales.Prevotellaceae.unclassified.Otu322	2.55817537327			-
Bacteria.Firmicutes.Clostridia.Clostridiales.Ruminococcaceae.unclassified.Otu600	2.00794786342			-
Bacteria.Bacteroidetes.Bacteroidia.Bacteroidales.Prevotellaceae.unclassified_Prevotellaceae	4.2357510085			-
Bacteria.Firmicutes.Clostridia.Clostridiales.Lachnospiraceae.Dorea	2.91280300068			-
Bacteria.Bacteroidetes.Bacteroidia.Bacteroidales.Prevotellaceae.unclassified_Prevotellaceae.Otu324	2.79663482757			-
Bacteria.Firmicutes.Clostridia.Clostridiales.Lachnospiraceae.unclassified_Lachnospiraceae.Otu796	1.91802260975			-
Bacteria.Bacteroidetes.Bacteroidia.Bacteroidales.Rikenellaceae.Alistipes.Otu13	3.86940480883			-
Bacteria.Firmicutes.Clostridia.Clostridiales.unclassified_Clostridiales.unclassified.Otu427	2.23605910876			-
Bacteria.Firmicutes.Clostridia.Clostridiales.Eubacteriaceae.Eubacterium.Otu196	1.30564423871			-
Bacteria.Firmicutes.Clostridia.Clostridiales.Ruminococcaceae.Oscillibacter.Otu669	2.1242508888			-
Bacteria.Firmicutes.Bacilli.Lactobacillales.Carnobacteriaceae.Granulicatella	1.66197293259			-
Bacteria.Firmicutes.Clostridia.Clostridiales.Ruminococcaceae.unclassified_Ruminococcaceae.Otu780	0.0			-
Bacteria.Bacteroidetes.Bacteroidia.Bacteroidales.Prevotellaceae.Prevotella.Otu136	3.46870557553			-
Bacteria.Bacteroidetes.Bacteroidia.Bacteroidales.Prevotellaceae.unclassified_Prevotellaceae.Otu189	2.93554457271			-
Bacteria.Fusobacteria.Fusobacteria.Fusobacteriales.Fusobacteriaceae.unclassified	3.52436702232			-
Bacteria.Bacteroidetes.Bacteroidia.Bacteroidales.Prevotellaceae.Prevotella.Otu138	3.25914377387			-
Bacteria.Firmicutes.Clostridia.Clostridiales.Ruminococcaceae.unclassified_Ruminococcaceae.Otu274	2.23514122326			-
Bacteria.Firmicutes.Clostridia.Clostridiales.unclassified.unclassified.Otu422	2.50489885463			-
Bacteria.Bacteroidetes.Bacteroidia.Bacteroidales.Bacteroidaceae.Bacteroides.Otu58	3.31899523785			-
Bacteria.Firmicutes.Clostridia.Clostridiales.Lachnospiraceae.Dorea.Otu113	2.861243414			-
Bacteria.Bacteroidetes.unclassified.unclassified.unclassified.unclassified.Otu314	2.38463634085			-
Bacteria.Firmicutes.Clostridia.Clostridiales.Ruminococcaceae.unclassified_Ruminococcaceae.Otu581	2.06494394966			-
Bacteria.Bacteroidetes.Bacteroidia.Bacteroidales.Porphyromonadaceae.unclassified	3.78505203784			-
Bacteria.Firmicutes.Clostridia.Clostridiales.Ruminococcaceae.Oscillibacter.Otu147	2.69143953717			-
Bacteria.Bacteroidetes.Bacteroidia.Bacteroidales.Prevotellaceae.unclassified_Prevotellaceae.Otu354	2.23085476667			-
Bacteria.Firmicutes.Erysipelotrichi.Erysipelotrichales.Erysipelotrichaceae.Catenibacterium.Otu98	3.77696074505	NORA	3.4724227206	0.0004699070731
Bacteria.Firmicutes.Bacilli.Lactobacillales.Lactobacillaceae.Lactobacillus.Otu115	3.22796267679			-
Bacteria.unclassified.unclassified	4.24637767545			-
Bacteria.Firmicutes.Clostridia.Clostridiales.Ruminococcaceae.unclassified_Ruminococcaceae.Otu870	1.63042348931			-
Bacteria.Firmicutes.Clostridia.Clostridiales.Ruminococcaceae.unclassified_Ruminococcaceae.Otu713	2.23543134639			-
Bacteria.Firmicutes.Clostridia.Clostridiales.Ruminococcaceae.unclassified_Ruminococcaceae.Otu659	2.85807897834			-
Bacteria.unclassified.unclassified.unclassified.unclassified.unclassified.Otu817	2.17403376092			-
Bacteria.Bacteroidetes.Bacteroidia.Bacteroidales.Prevotellaceae.unclassified_Prevotellaceae.Otu219	2.79344143794			-
Bacteria.Firmicutes.Clostridia.Clostridiales.unclassified.unclassified.Otu764	2.0123662218			-
Bacteria.Firmicutes.Clostridia.Clostridiales.Incertae_Sedis_XIII.Anaerovorax.Otu919	1.55554240191			-
Bacteria.Proteobacteria.Deltaproteobacteria.Desulfovibrionales.Desulfovibrionaceae	3.08618720813			-
Bacteria.Firmicutes.Bacilli.Lactobacillales.Streptococcaceae.Streptococcus.Otu636	2.15138462163			-
Bacteria.Firmicutes.Clostridia.Clostridiales.Incertae_Sedis_XIII.unclassified	2.97302619714			-
Bacteria.Verrucomicrobia.Verrucomicrobiae.Verrucomicrobiales.Verrucomicrobiaceae.Akkermansia	3.13889622635			-
Bacteria.Firmicutes.Clostridia.Clostridiales.Ruminococcaceae.unclassified.Otu400	2.18344201572			-
Bacteria.Firmicutes.Clostridia.Clostridiales.Ruminococcaceae.unclassified.Otu403	2.36188256493			-
Bacteria.Bacteroidetes.unclassified.unclassified.unclassified.unclassified.Otu540	2.15439275761			-
Bacteria.Firmicutes.Clostridia.Clostridiales.Incertae_Sedis_XIV.Blautia.Otu380	1.03105615178			-
Bacteria.Firmicutes.Clostridia.Clostridiales.Lachnospiraceae.unclassified.Otu897	2.08905434095			-
Bacteria.Firmicutes.unclassified_Firmicutes.unclassified.unclassified.unclassified	2.23436021285			-
Bacteria.Firmicutes.Bacilli.Lactobacillales.Lactobacillaceae.Lactobacillus.Otu610	2.36312808575			-
Bacteria.Firmicutes.Clostridia.Clostridiales.Ruminococcaceae.unclassified_Ruminococcaceae.Otu430	2.33683342587			-
Bacteria.Firmicutes.Clostridia.Clostridiales.Ruminococcaceae	5.05696971878			-
Bacteria.Firmicutes.Clostridia.Clostridiales.Ruminococcaceae.unclassified.Otu566	1.8089484603			-
Bacteria.Firmicutes.Clostridia.Clostridiales.Lachnospiraceae.unclassified_Lachnospiraceae.Otu528	2.67863802642			-
Bacteria.Firmicutes.Clostridia.unclassified.unclassified.unclassified.Otu149	3.00385060007			-
Bacteria.Firmicutes.Clostridia.Clostridiales.Lachnospiraceae.Coprococcus.Otu678	2.11177943286			-
Bacteria.Firmicutes.Clostridia.Clostridiales.Ruminococcaceae.unclassified.Otu358	2.66939500687			-
Bacteria.Firmicutes.Clostridia.Clostridiales.Veillonellaceae.Veillonella.Otu265	0.0			-
Bacteria.Bacteroidetes.Bacteroidia.Bacteroidales.Prevotellaceae.unclassified.Otu143	2.39674787997			-
Bacteria.Bacteroidetes.Bacteroidia.Bacteroidales.unclassified.unclassified.Otu310	0.0			-
Bacteria.Firmicutes.Clostridia.Clostridiales.Ruminococcaceae.unclassified.Otu357	2.41953296112			-
Bacteria.Actinobacteria.Actinobacteria.Bifidobacteriales.Bifidobacteriaceae.unclassified	1.58437106919			-
Bacteria.Bacteroidetes.Bacteroidia.Bacteroidales.unclassified.unclassified.Otu315	1.37798764396			-
Bacteria.Firmicutes.unclassified.unclassified.unclassified.unclassified.Otu929	1.74649638376			-
Bacteria.Firmicutes.unclassified.unclassified.unclassified.unclassified.Otu722	2.2041176317			-
Bacteria.Firmicutes.Clostridia.Clostridiales.Ruminococcaceae.unclassified_Ruminococcaceae.Otu99	3.86381422167			-
Bacteria.Firmicutes.Clostridia.Clostridiales.unclassified.unclassified.Otu969	1.88596400371			-
Bacteria.Firmicutes.Clostridia.Clostridiales.Peptostreptococcaceae	3.86055620385			-
Bacteria.Actinobacteria.Actinobacteria.Coriobacteriales.Coriobacteriaceae.unclassified	1.80148688619			-
Bacteria.Bacteroidetes.Bacteroidia.Bacteroidales.unclassified.unclassified.Otu368	2.41173167421			-
Bacteria.Verrucomicrobia	3.13889622635			-
Bacteria.Firmicutes.Clostridia.Clostridiales.Veillonellaceae.Megasphaera.Otu739	2.00723562829			-
Bacteria.Bacteroidetes.Bacteroidia.Bacteroidales.Porphyromonadaceae.unclassified.Otu606	2.44497101156			-
Bacteria.Bacteroidetes.unclassified.unclassified.unclassified.unclassified.Otu355	2.78104096657			-
Bacteria.Bacteroidetes.Bacteroidia.Bacteroidales.Prevotellaceae.unclassified_Prevotellaceae.Otu133	3.29572841976			-
Bacteria.Bacteroidetes.Bacteroidia.Bacteroidales.unclassified.unclassified.Otu815	1.6037276736			-
Bacteria.Firmicutes.Clostridia.Clostridiales.Ruminococcaceae.unclassified.Otu768	1.90352500274			-
Bacteria.Firmicutes.Clostridia.Clostridiales.Ruminococcaceae.unclassified.Otu818	1.88685256047			-
Bacteria.Bacteroidetes.Bacteroidia.Bacteroidales.Prevotellaceae.Prevotella.Otu89	3.5374427892			-
Bacteria.Firmicutes.Bacilli.Lactobacillales.unclassified.unclassified	1.43905882379			-
Bacteria.Bacteroidetes.Bacteroidia.Bacteroidales.Prevotellaceae.Prevotella.Otu87	3.4849055795			-
Bacteria.Firmicutes.Erysipelotrichi.Erysipelotrichales.Erysipelotrichaceae.Catenibacterium.Otu176	3.35506476269			-
Bacteria.Firmicutes.Clostridia.Clostridiales.unclassified.unclassified.Otu129	2.64445739114			-
Bacteria.Bacteroidetes.Bacteroidia.Bacteroidales.Bacteroidaceae.Bacteroides.Otu71	3.01130854777			-
Bacteria.Firmicutes.Clostridia.Clostridiales.Lachnospiraceae.unclassified_Lachnospiraceae.Otu38	3.59631532384			-
Bacteria.Bacteroidetes.Bacteroidia.Bacteroidales.Bacteroidaceae.Bacteroides.Otu72	3.1283504905			-
Bacteria.Firmicutes.Clostridia.Clostridiales.Ruminococcaceae.unclassified.Otu991	1.40990391853			-
Bacteria.Firmicutes.Clostridia.Clostridiales.Ruminococcaceae.Oscillibacter.Otu286	2.33576101877			-
Bacteria.Firmicutes.Clostridia.Clostridiales.Ruminococcaceae.unclassified.Otu714	1.8906107208			-
Bacteria.Bacteroidetes.Bacteroidia.Bacteroidales.Bacteroidaceae.Bacteroides.Otu684	2.49110009168			-
Bacteria.Firmicutes.Clostridia.Clostridiales.Ruminococcaceae.unclassified.Otu711	2.02894911937			-
Bacteria.Firmicutes.Clostridia.Clostridiales.unclassified.unclassified.Otu785	2.03605193694			-
Bacteria.Firmicutes.Clostridia.Clostridiales.Ruminococcaceae.unclassified_Ruminococcaceae.Otu957	1.63846784178			-
Bacteria.Firmicutes.Clostridia.Clostridiales.Ruminococcaceae.Subdoligranulum.Otu54	3.51162168808			-
Bacteria.Firmicutes.Clostridia.Clostridiales.Incertae_Sedis_XIII.unclassified.Otu402	2.44480921231			-
Bacteria.Firmicutes.Clostridia.Clostridiales.Lachnospiraceae.unclassified_Lachnospiraceae.Otu640	2.19294630356			-
Bacteria.Proteobacteria	4.4512539644			-
Bacteria.Bacteroidetes.Bacteroidia.Bacteroidales.Bacteroidaceae	5.62311300464	HLT	4.97886253982	0.000552782305247
Bacteria.Bacteroidetes.unclassified.unclassified.unclassified.unclassified.Otu868	1.90711225914			-
Bacteria.Bacteroidetes.unclassified.unclassified.unclassified.unclassified.Otu869	1.7361671078			-
Bacteria.Bacteroidetes.Bacteroidia.Bacteroidales.unclassified.unclassified.Otu564	0.0			-
Bacteria.Bacteroidetes.unclassified.unclassified.unclassified.unclassified.Otu348	2.99689209875			-
Bacteria.Bacteroidetes.Bacteroidia.Bacteroidales.Bacteroidaceae.Bacteroides.Otu560	2.3455418219			-
Bacteria.Verrucomicrobia.Opitutae.Puniceicoccales.Puniceicoccaceae	1.25387265228			-
Bacteria.Bacteroidetes.Bacteroidia.Bacteroidales.Bacteroidaceae.Bacteroides.Otu774	1.16047833682			-
Bacteria.Proteobacteria.Alphaproteobacteria.Rhodobacterales	0.0			-
Bacteria.unclassified.unclassified.unclassified.unclassified.unclassified.Otu698	2.31983641743			-
Bacteria.Bacteroidetes.Bacteroidia.Bacteroidales.unclassified.unclassified	3.76727853397			-
Bacteria.Bacteroidetes.Bacteroidia.Bacteroidales.unclassified.unclassified.Otu502	2.21253761914			-
Bacteria.Firmicutes.Clostridia.Clostridiales.Lachnospiraceae.unclassified_Lachnospiraceae.Otu369	2.48944392047			-
Bacteria.Proteobacteria.unclassified.unclassified.unclassified.unclassified.Otu150	1.37252153628			-
Bacteria.Firmicutes.Clostridia.Clostridiales.Lachnospiraceae.unclassified.Otu480	2.39634874571			-
Bacteria.Firmicutes.Clostridia.Clostridiales.unclassified.unclassified.Otu866	1.93835517776			-
Bacteria.Firmicutes.Erysipelotrichi.Erysipelotrichales.Erysipelotrichaceae.Turicibacter.Otu338	2.63799879467			-
Bacteria.Proteobacteria.Betaproteobacteria.Burkholderiales.Alcaligenaceae	3.90675431418			-
Bacteria.Firmicutes.Clostridia.Clostridiales.unclassified.unclassified.Otu710	2.49047042313			-
Bacteria.Firmicutes.Clostridia.Clostridiales.Lachnospiraceae.unclassified.Otu488	2.49223098425			-
Bacteria.Firmicutes.Clostridia.Clostridiales.Lachnospiraceae.Roseburia.Otu459	2.48660416375			-
Bacteria.Bacteroidetes.Bacteroidia.Bacteroidales.unclassified.unclassified.Otu619	2.50466748549			-
Bacteria.Firmicutes.Clostridia.Clostridiales.unclassified.unclassified.Otu645	1.90261598546			-
Bacteria.Bacteroidetes.Bacteroidia.Bacteroidales.Prevotellaceae.unclassified.Otu288	2.91443984103			-
Bacteria.Firmicutes.Clostridia.Clostridiales.Ruminococcaceae.unclassified.Otu131	3.15099910389			-
Bacteria.Proteobacteria.Gammaproteobacteria.Enterobacteriales.Enterobacteriaceae.unclassified	4.08701550427			-
Bacteria.Firmicutes.Clostridia.unclassified_Clostridia.unclassified.unclassified.Otu435	3.01259678605			-
Bacteria.Firmicutes.Clostridia.Clostridiales.Lachnospiraceae.unclassified_Lachnospiraceae.Otu264	2.70837917565			-
Bacteria.Bacteroidetes.Bacteroidia.Bacteroidales.Porphyromonadaceae.Parabacteroides.Otu717	1.67107241676			-
Bacteria.Proteobacteria.Gammaproteobacteria.Pasteurellales.Pasteurellaceae.Haemophilus.Otu201	3.07679164643			-
Bacteria.Firmicutes.Clostridia.Clostridiales.Lachnospiraceae.unclassified_Lachnospiraceae.Otu263	2.87373166146			-
Bacteria.Proteobacteria.Gammaproteobacteria.Pasteurellales.Pasteurellaceae.Haemophilus	3.07679164643			-
Bacteria.Firmicutes.Clostridia.Clostridiales.Ruminococcaceae.unclassified_Ruminococcaceae.Otu612	2.24430292863			-
Bacteria.Bacteroidetes.unclassified.unclassified.unclassified.unclassified.Otu248	2.75612167569			-
Bacteria.Firmicutes.Clostridia.Clostridiales.unclassified.unclassified	4.28748034115			-
Bacteria.Firmicutes.Clostridia.Clostridiales.Ruminococcaceae.unclassified_Ruminococcaceae.Otu342	2.92553396995			-
Bacteria.Firmicutes.Clostridia.Clostridiales.Lachnospiraceae.Coprococcus.Otu171	3.16304719397			-
Bacteria.Firmicutes.Clostridia.Clostridiales.unclassified.unclassified.Otu216	2.3792145903			-
Bacteria.Firmicutes.Clostridia.unclassified.unclassified	3.58168653772			-
Bacteria.Bacteroidetes.Bacteroidia.Bacteroidales.Prevotellaceae.unclassified.Otu749	1.47243161876			-
Bacteria.Firmicutes.Clostridia.Clostridiales.Ruminococcaceae.unclassified_Ruminococcaceae.Otu762	2.12362327317			-
Bacteria.Firmicutes.Clostridia.Clostridiales.Ruminococcaceae.unclassified.Otu586	2.33333027523			-
Bacteria.Firmicutes.Clostridia.Clostridiales.Veillonellaceae.Phascolarctobacterium.Otu492	2.93714772123			-
Bacteria.Proteobacteria.Betaproteobacteria.Burkholderiales.Oxalobacteraceae.Oxalobacter.Otu686	1.98816804187			-
Bacteria.Bacteroidetes.Bacteroidia.Bacteroidales.Prevotellaceae.Prevotella.Otu653	1.97413647738			-
Bacteria.Bacteroidetes.Bacteroidia.Bacteroidales.Prevotellaceae.unclassified_Prevotellaceae.Otu382	2.77429967628			-
Bacteria.Firmicutes.Clostridia.Clostridiales.Lachnospiraceae.Coprococcus	4.09344682845			-
Bacteria.Firmicutes.Clostridia.Clostridiales.Lachnospiraceae.unclassified.Otu500	2.13163366324			-
Bacteria.Bacteroidetes.Bacteroidia.Bacteroidales.Prevotellaceae.unclassified.Otu787	1.83944508969			-
Bacteria.Firmicutes.Clostridia.Clostridiales.Lachnospiraceae.unclassified_Lachnospiraceae.Otu692	1.92645433985			-
Bacteria.Bacteroidetes.unclassified.unclassified.unclassified.unclassified.Otu673	1.92727864416			-
Bacteria.Bacteroidetes.unclassified.unclassified.unclassified.unclassified.Otu672	2.13196647346			-
Bacteria.Bacteroidetes.Bacteroidia.Bacteroidales.Prevotellaceae.unclassified_Prevotellaceae.Otu491	2.29140549604			-
Bacteria.Bacteroidetes.unclassified.unclassified.unclassified.unclassified.Otu676	1.77384571058			-
Bacteria.Actinobacteria.Actinobacteria.Coriobacteriales.Coriobacteriaceae.Adlercreutzia.Otu599	2.94016069899			-
Bacteria.Bacteroidetes.Bacteroidia.Bacteroidales.unclassified.unclassified.Otu381	0.0			-
Bacteria.Proteobacteria.Alphaproteobacteria.unclassified.unclassified	3.68774440742			-
Bacteria.Bacteroidetes.Bacteroidia.Bacteroidales.unclassified.unclassified.Otu384	2.74982209162			-
Bacteria.Firmicutes.Clostridia.Clostridiales.Ruminococcaceae.unclassified.Otu454	2.38030444532			-
Bacteria.Bacteroidetes.Bacteroidia.Bacteroidales.Bacteroidaceae.Bacteroides.Otu852	0.939282313861			-
Bacteria.Firmicutes.Clostridia.Clostridiales.unclassified.unclassified.Otu649	1.51601950671			-
Bacteria.unclassified.unclassified.unclassified.unclassified.unclassified.Otu931	1.34881832059			-
Bacteria.Lentisphaerae.Lentisphaeria.Victivallales.Victivallaceae.Victivallis.Otu626	1.39014043637			-
Bacteria.unclassified.unclassified.unclassified.unclassified.unclassified.Otu936	1.26507442347			-
Bacteria.Firmicutes.Clostridia.Clostridiales.Ruminococcaceae.unclassified.Otu327	2.3882472997			-
Bacteria.Firmicutes.Clostridia.Clostridiales.Lachnospiraceae.Coprococcus.Otu135	3.16187346034			-
Bacteria.Firmicutes.Clostridia.Clostridiales.Ruminococcaceae.unclassified_Ruminococcaceae.Otu134	0.322509519919			-
Bacteria.Bacteroidetes.Bacteroidia.Bacteroidales.unclassified.unclassified.Otu140	2.61775804729			-
Bacteria.Firmicutes.Clostridia.Clostridiales.Lachnospiraceae.unclassified.Otu989	1.56458257648			-
Bacteria.Firmicutes.Clostridia.Clostridiales.unclassified.unclassified.Otu365	2.90514414665			-
Bacteria.Firmicutes.Clostridia.Clostridiales.Ruminococcaceae.unclassified_Ruminococcaceae.Otu507	0.0			-
Bacteria.Firmicutes.Clostridia.Clostridiales.Lachnospiraceae.Roseburia	4.55612697477			-
Bacteria.Proteobacteria.Alphaproteobacteria.Rhodobacterales.Rhodobacteraceae	0.0			-
Bacteria.Firmicutes.unclassified.unclassified.unclassified.unclassified.Otu867	1.71553584528			-
Bacteria.Proteobacteria.Betaproteobacteria.Burkholderiales.unclassified.unclassified.Otu82	3.26963577429			-
Bacteria.Firmicutes.Clostridia.Clostridiales.Ruminococcaceae.unclassified.Otu885	0.594936999953			-
Bacteria.Firmicutes.Clostridia.Clostridiales.Ruminococcaceae.unclassified.Otu886	1.67962847007			-
Bacteria.Firmicutes.Clostridia.Clostridiales.Ruminococcaceae.unclassified.Otu880	2.02059657202			-
Bacteria.Firmicutes.Clostridia.Clostridiales.Ruminococcaceae.unclassified_Ruminococcaceae.Otu185	3.30167394125			-
Bacteria.Bacteroidetes.unclassified.unclassified.unclassified.unclassified.Otu303	3.11758792843			-
Bacteria.Bacteroidetes.Bacteroidia.Bacteroidales.Bacteroidaceae.Bacteroides.Otu256	2.79685279408			-
Bacteria.Firmicutes.Clostridia.Clostridiales.Ruminococcaceae.Oscillibacter.Otu258	2.69858506599			-
Bacteria.Firmicutes.Clostridia.Clostridiales.Ruminococcaceae.unclassified.Otu962	1.6786373204			-
Bacteria.Bacteroidetes.Bacteroidia.Bacteroidales.unclassified.unclassified.Otu272	2.63071668488			-
Bacteria.Firmicutes.Clostridia.Clostridiales.Ruminococcaceae.unclassified.Otu960	2.27064846216			-
Bacteria.Firmicutes.Clostridia.Clostridiales.Lachnospiraceae.unclassified.Otu883	1.67119822968			-
Bacteria.Proteobacteria.Alphaproteobacteria	3.68774440742			-
Bacteria.Firmicutes.Clostridia.Clostridiales.Veillonellaceae.Megamonas.Otu826	1.99582467955			-
Bacteria.Firmicutes.Clostridia.Clostridiales.unclassified_Clostridiales.unclassified.Otu899	1.81269291502			-
Bacteria.Bacteroidetes.Bacteroidia.Bacteroidales.Porphyromonadaceae.unclassified.Otu871	1.111288439			-
Bacteria.Firmicutes.Clostridia.Clostridiales.Lachnospiraceae.unclassified.Otu218	2.85093295049			-
Bacteria.Firmicutes.Clostridia.Clostridiales.Ruminococcaceae.Ruminococcus.Otu837	2.05095338361			-
Bacteria.Firmicutes.Clostridia.Clostridiales.unclassified.unclassified.Otu911	1.70103896609			-
Bacteria.Bacteroidetes.Bacteroidia.Bacteroidales.Bacteroidaceae.Bacteroides.Otu318	2.46092580614			-
Bacteria.Bacteroidetes.Bacteroidia.Bacteroidales.Porphyromonadaceae.unclassified.Otu970	1.63920354077			-
Bacteria.Tenericutes.Mollicutes.Entomoplasmatales.Spiroplasmataceae.Spiroplasma.Otu499	2.16810486968			-
Bacteria.Proteobacteria.Betaproteobacteria	4.03276258369			-
Bacteria.Firmicutes.Clostridia.Clostridiales.Ruminococcaceae.unclassified.Otu445	2.05290029646			-
Bacteria.Firmicutes.Clostridia.Clostridiales.Veillonellaceae.Megamonas	3.55195199317			-
Bacteria.Firmicutes.Clostridia.Clostridiales.Ruminococcaceae.unclassified.Otu441	2.31863515875			-
Bacteria.Firmicutes.Clostridia.Clostridiales.Incertae_Sedis_XIII.Anaerovorax	2.4927207137			-
Bacteria.Bacteroidetes.Bacteroidia.Bacteroidales.Prevotellaceae.Prevotella.Otu574	1.96381271748			-
Bacteria.Firmicutes.Clostridia.Clostridiales.Veillonellaceae.unclassified.Otu650	2.36706215295			-
Bacteria.Bacteroidetes.Bacteroidia.Bacteroidales.Prevotellaceae.Prevotella.Otu807	1.69136291277			-
Bacteria.Firmicutes.Clostridia.Clostridiales.Lachnospiraceae.Coprococcus.Otu62	3.76777438585			-
Bacteria.Bacteroidetes.Bacteroidia.Bacteroidales.unclassified.unclassified.Otu595	2.54322861239			-
Bacteria.Bacteroidetes.Bacteroidia.Bacteroidales.Rikenellaceae.Alistipes.Otu800	2.15521708816			-
Bacteria.Firmicutes.Clostridia.Clostridiales.Lachnospiraceae.unclassified_Lachnospiraceae.Otu738	1.16942491682			-
Bacteria.Bacteroidetes.Bacteroidia.Bacteroidales.Prevotellaceae.unclassified.Otu625	1.81680943792			-
Bacteria.Bacteroidetes.Bacteroidia.Bacteroidales.Bacteroidaceae.Bacteroides.Otu423	2.49167649517			-
Bacteria.Firmicutes.Clostridia.Clostridiales.Veillonellaceae.Phascolarctobacterium.Otu20	4.12106507229	HLT	3.85840395285	0.000555167178936
Bacteria.Firmicutes.Clostridia.Clostridiales.Veillonellaceae.Dialister	3.9060100154			-
Bacteria.unclassified.unclassified.unclassified.unclassified.unclassified.Otu908	1.98345255743			-
Bacteria.Proteobacteria.Gammaproteobacteria.Aeromonadales.Succinivibrionaceae.Succinivibrio	3.74001914492			-
Bacteria.Firmicutes.Clostridia.Clostridiales.Lachnospiraceae.Roseburia.Otu530	2.15228422957			-
Bacteria.Firmicutes.Clostridia.Clostridiales.unclassified_Clostridiales.unclassified.Otu132	3.61103815966			-
Bacteria.Verrucomicrobia.Opitutae	1.25387265228			-
Bacteria.Firmicutes	5.51561666536			-
Bacteria.Bacteroidetes.Bacteroidia.Bacteroidales.Prevotellaceae.Prevotella.Otu791	2.32726265349			-
Bacteria.Bacteroidetes.Bacteroidia.Bacteroidales.Bacteroidaceae.Bacteroides.Otu6	4.22286800886			-
Bacteria.Firmicutes.Clostridia.Clostridiales.unclassified.unclassified.Otu624	2.17198193004			-
Bacteria.Firmicutes.Clostridia.Clostridiales.unclassified.unclassified.Otu623	1.99014288255			-
Bacteria.Bacteroidetes.Bacteroidia.Bacteroidales.Bacteroidaceae.Bacteroides.Otu2	4.85379862958			-
Bacteria.Bacteroidetes.Bacteroidia.Bacteroidales.Bacteroidaceae.Bacteroides.Otu1	5.11468726114			-
Bacteria.Bacteroidetes.Bacteroidia.Bacteroidales.Bacteroidaceae.Bacteroides.Otu3	4.64544018877			-
Bacteria.Firmicutes.Clostridia.Clostridiales.Incertae_Sedis_XIII.Mogibacterium.Otu829	1.54752496507			-
Bacteria.Proteobacteria.Deltaproteobacteria.Desulfovibrionales.Desulfovibrionaceae.unclassified	2.82949787959			-
Bacteria.Firmicutes.Clostridia.Clostridiales.unclassified.unclassified.Otu629	2.1886369152			-
Bacteria.Firmicutes.Clostridia.Clostridiales.unclassified.unclassified.Otu743	1.75270761124			-
Bacteria.Firmicutes.Clostridia.Clostridiales.Ruminococcaceae.unclassified_Ruminococcaceae.Otu225	2.67329242463			-
Bacteria.Firmicutes.Clostridia.Clostridiales.Incertae_Sedis_XIV.Blautia.Otu207	3.19071043467			-
Bacteria.Firmicutes.Clostridia.Clostridiales.Ruminococcaceae.Butyricicoccus.Otu284	2.95242056602			-
Bacteria.Firmicutes.Clostridia.Clostridiales.Lachnospiraceae.unclassified.Otu760	1.91530184379			-
Bacteria.Bacteroidetes.Bacteroidia.Bacteroidales.Prevotellaceae.Prevotella.Otu239	3.17250069284			-
Bacteria.Bacteroidetes.Bacteroidia.Bacteroidales.Bacteroidaceae.Bacteroides.Otu34	3.69424907863			-
Bacteria.Bacteroidetes.Bacteroidia.Bacteroidales.Bacteroidaceae.Bacteroides.Otu36	3.95004159465			-
Bacteria.Firmicutes.Clostridia.Clostridiales.Ruminococcaceae.unclassified.Otu336	2.53037658075	HLT	3.24251940868	0.000249676322991
Bacteria.Firmicutes.Clostridia.Clostridiales.Veillonellaceae.Mitsuokella.Otu547	2.60234399234			-
Bacteria.Firmicutes.Clostridia.Clostridiales.Veillonellaceae.Mitsuokella.Otu546	2.81653035012			-
Bacteria.unclassified.unclassified.unclassified.unclassified.unclassified.Otu725	2.02152193101			-
Bacteria.Firmicutes.Erysipelotrichi.Erysipelotrichales.Erysipelotrichaceae.Coprobacillus.Otu473	0.0			-
Bacteria.Firmicutes.Clostridia.Clostridiales.Ruminococcaceae.Oscillibacter.Otu182	3.188107529			-
Bacteria.Firmicutes.Clostridia.Clostridiales.Lachnospiraceae.unclassified_Lachnospiraceae.Otu211	2.65494615157			-
Bacteria.Proteobacteria.Betaproteobacteria.Burkholderiales.unclassified.unclassified.Otu250	2.69793049328			-
Bacteria.Firmicutes.Clostridia.Clostridiales.Lachnospiraceae	5.07114556967			-
Bacteria.Proteobacteria.Alphaproteobacteria.unclassified.unclassified.unclassified	3.68774440742			-
Bacteria.Lentisphaerae.Lentisphaeria.Victivallales.Victivallaceae.Victivallis.Otu716	1.36546535477			-
Bacteria.unclassified.unclassified.unclassified.unclassified.unclassified.Otu652	2.01989336269			-
Bacteria.Bacteroidetes.Bacteroidia.Bacteroidales.Bacteroidaceae.Bacteroides.Otu105	2.38644435809			-
Bacteria.unclassified.unclassified.unclassified.unclassified.unclassified.Otu798	1.81216988531			-
Bacteria.Bacteroidetes.Bacteroidia.Bacteroidales.Bacteroidaceae.Bacteroides.Otu101	2.75038352796			-
Bacteria.Bacteroidetes.Bacteroidia.Bacteroidales.Porphyromonadaceae.Barnesiella.Otu434	2.50700488064			-
Bacteria.Firmicutes.Clostridia.Clostridiales.Ruminococcaceae.unclassified.Otu60	3.65333027235			-
Bacteria.Firmicutes.Clostridia.Clostridiales.Lachnospiraceae.unclassified_Lachnospiraceae.Otu289	2.08109659773			-
Bacteria.Proteobacteria.unclassified.unclassified.unclassified.unclassified.Otu299	2.02519433989			-
Bacteria.Proteobacteria.Gammaproteobacteria.Pasteurellales	3.07679164643			-
Bacteria.Bacteroidetes.Bacteroidia.Bacteroidales.Bacteroidaceae.Bacteroides.Otu569	2.86133447686			-
Bacteria.Bacteroidetes.Bacteroidia.Bacteroidales.Prevotellaceae.Prevotella.Otu374	2.67619780849			-
Bacteria.Firmicutes.unclassified.unclassified.unclassified.unclassified.Otu915	0.200271286671			-
Bacteria.Firmicutes.Clostridia.Clostridiales.Incertae_Sedis_XIII.Anaerovorax.Otu733	1.64508095737			-
Bacteria.Firmicutes.Clostridia.Clostridiales.unclassified_Clostridiales.unclassified.Otu994	1.28596020511			-
Bacteria.Firmicutes.Bacilli.Lactobacillales.Streptococcaceae.Streptococcus.Otu966	1.62593562928			-
Bacteria.Lentisphaerae.Lentisphaeria.Victivallales.Victivallaceae.Victivallis	1.7477133682			-
Bacteria.Proteobacteria.Deltaproteobacteria.Desulfovibrionales.Desulfovibrionaceae.unclassified_Desulfovibrionaceae	2.35229168758			-
Bacteria.Firmicutes.Clostridia.Clostridiales.Lachnospiraceae.Roseburia.Otu104	3.17352426887			-
Bacteria.Proteobacteria.Gammaproteobacteria	4.19583682467			-
Bacteria.Fusobacteria.Fusobacteria.Fusobacteriales.Fusobacteriaceae.unclassified.Otu378	3.04371260069			-
Bacteria.Bacteroidetes.Bacteroidia.Bacteroidales.Prevotellaceae.unclassified.Otu419	0.0			-
Bacteria.Bacteroidetes.Bacteroidia.Bacteroidales.Prevotellaceae.Prevotella.Otu120	3.30993427112			-
Bacteria.Proteobacteria.Gammaproteobacteria.Enterobacteriales.Enterobacteriaceae	4.08701550427			-
Bacteria.Bacteroidetes.Bacteroidia.Bacteroidales.Prevotellaceae.Prevotella.Otu122	3.4630149309			-
Bacteria.Bacteroidetes.unclassified.unclassified.unclassified.unclassified.Otu632	2.59451185007			-
Bacteria.Bacteroidetes.Bacteroidia.Bacteroidales.Bacteroidaceae.Bacteroides.Otu923	1.85063563036			-
Bacteria.Lentisphaerae.Lentisphaeria.Victivallales	1.7477133682			-
Bacteria.Bacteroidetes.unclassified.unclassified.unclassified.unclassified.Otu737	2.39143374829			-
Bacteria.Bacteroidetes.Bacteroidia.Bacteroidales.Prevotellaceae.unclassified_Prevotellaceae.Otu190	3.46319956089			-
Bacteria.Firmicutes.Clostridia.Clostridiales.Ruminococcaceae.unclassified	4.68995225293			-
Bacteria.Firmicutes.unclassified_Firmicutes.unclassified.unclassified.unclassified.Otu524	1.47619950134			-
Bacteria.Firmicutes.Clostridia.unclassified	3.58168653772			-
Bacteria.Bacteroidetes.Bacteroidia.Bacteroidales.Bacteroidaceae.Bacteroides.Otu10	4.09068269685			-
Bacteria.Bacteroidetes.Bacteroidia.Bacteroidales.Porphyromonadaceae.Parabacteroides.Otu694	1.6782693568			-
Bacteria.Firmicutes.Clostridia.Clostridiales.unclassified.unclassified.Otu255	2.65680952014			-
Bacteria.Firmicutes.Clostridia.Clostridiales.Ruminococcaceae.Faecalibacterium.Otu21	4.41107549104			-
Bacteria.Bacteroidetes.Bacteroidia.Bacteroidales.Rikenellaceae.Alistipes.Otu782	1.43378442332			-
Bacteria.Firmicutes.Clostridia.Clostridiales.Veillonellaceae.Veillonella.Otu436	2.88481961437	NORA	3.58581682454	0.00092075822265
Bacteria.Verrucomicrobia.Verrucomicrobiae.Verrucomicrobiales	3.13889622635			-
Bacteria.Bacteroidetes.Bacteroidia.Bacteroidales.Bacteroidaceae.Bacteroides.Otu283	2.65154228012			-
Bacteria.Bacteroidetes.Bacteroidia.Bacteroidales.Prevotellaceae.Prevotella.Otu594	1.899205074			-
Bacteria.Bacteroidetes.Bacteroidia.Bacteroidales.Porphyromonadaceae.Parabacteroides.Otu9	4.22685845649			-
Bacteria.Bacteroidetes.Bacteroidia.Bacteroidales.Porphyromonadaceae.unclassified_Porphyromonadaceae.Otu317	1.90072700784			-
Bacteria.Firmicutes.Clostridia.Clostridiales.Ruminococcaceae.unclassified_Ruminococcaceae.Otu312	0.0			-
Bacteria.Tenericutes.Mollicutes.unclassified_Mollicutes.unclassified	3.3139220672			-
Bacteria.Firmicutes.Clostridia.Clostridiales.Eubacteriaceae.Eubacterium	1.30564423871			-
Bacteria.unclassified.unclassified.unclassified.unclassified.unclassified.Otu420	2.91824579153			-
Bacteria.Firmicutes.Clostridia.Clostridiales.Ruminococcaceae.unclassified.Otu638	1.88027085304			-
Bacteria.Firmicutes.Erysipelotrichi.Erysipelotrichales.Erysipelotrichaceae	3.94173693035			-
Bacteria.Bacteroidetes.unclassified.unclassified.unclassified.unclassified.Otu810	0.0			-
Bacteria.unclassified.unclassified.unclassified.unclassified.unclassified.Otu582	2.49387997636			-
Bacteria.Bacteroidetes.Bacteroidia.Bacteroidales.unclassified.unclassified.Otu904	1.56348589583			-
Bacteria.Firmicutes.Clostridia.Clostridiales.unclassified_Clostridiales.unclassified.Otu226	2.25852143006			-
Bacteria.Proteobacteria.Deltaproteobacteria	3.08618720813			-
Bacteria.Firmicutes.Clostridia.Clostridiales.unclassified.unclassified.Otu414	2.32507674168			-
Bacteria.Firmicutes.Clostridia.Clostridiales.Lachnospiraceae.unclassified.Otu313	0.8069831045			-
Bacteria.Firmicutes.Bacilli.unclassified	3.00759255213			-
Bacteria.Proteobacteria.Betaproteobacteria.Burkholderiales.unclassified.unclassified	3.47548790621			-
Bacteria.Verrucomicrobia.Opitutae.Puniceicoccales	1.25387265228			-
Bacteria.Firmicutes.Clostridia.Clostridiales.Ruminococcaceae.unclassified.Otu243	2.70591285911			-
Bacteria.Firmicutes.Clostridia.Clostridiales.unclassified.unclassified.Otu554	2.03568074327			-
Bacteria.Firmicutes.Clostridia.Clostridiales.unclassified.unclassified.Otu556	2.06428313172			-
Bacteria.Firmicutes.Clostridia.Clostridiales.unclassified.unclassified.Otu551	2.27138035802			-
Bacteria.Bacteroidetes.Bacteroidia.Bacteroidales.Prevotellaceae.Prevotella.Otu443	2.72754859586			-
Bacteria.Firmicutes.Clostridia.Clostridiales.unclassified.unclassified.Otu553	1.98316394551			-
Bacteria.Firmicutes.Clostridia.Clostridiales.unclassified.unclassified.Otu552	1.89606138373			-
Bacteria.unclassified.unclassified.unclassified.unclassified.unclassified.Otu977	0.979605111695			-
Bacteria.Firmicutes.Clostridia.Clostridiales.Ruminococcaceae.unclassified.Otu366	2.45383210038			-
Bacteria.Bacteroidetes.Bacteroidia.Bacteroidales.unclassified.unclassified.Otu772	1.76920011175			-
Bacteria.Bacteroidetes.Bacteroidia.Bacteroidales.Prevotellaceae.unclassified.Otu520	2.01306198054			-
Bacteria.unclassified.unclassified.unclassified.unclassified.unclassified.Otu77	3.7801911405			-
Bacteria.Bacteroidetes	5.81546155606			-
Bacteria.unclassified.unclassified.unclassified.unclassified.unclassified.Otu857	1.64497224092			-
Bacteria.Bacteroidetes.Bacteroidia.Bacteroidales.Prevotellaceae.unclassified.Otu481	2.15447961988			-
Bacteria.Firmicutes.Clostridia.unclassified_Clostridia.unclassified.unclassified	3.01259678605			-
Bacteria.Bacteroidetes.Bacteroidia.Bacteroidales.unclassified.unclassified.Otu671	2.22230519135			-
Bacteria.Actinobacteria.Actinobacteria.Bifidobacteriales.Bifidobacteriaceae.Bifidobacterium.Otu578	1.46809972713			-
Bacteria.Firmicutes.Clostridia.Clostridiales.Ruminococcaceae.Subdoligranulum.Otu663	1.85848285098			-
Bacteria.Firmicutes.Clostridia.Clostridiales.unclassified.unclassified.Otu732	1.93736703611			-
Bacteria.Firmicutes.Clostridia.Clostridiales.Ruminococcaceae.Oscillibacter.Otu446	2.30375405959			-
Bacteria.Firmicutes.Clostridia.Clostridiales.Lachnospiraceae.unclassified.Otu909	1.89761487043			-
Bacteria.Bacteroidetes.unclassified.unclassified.unclassified.unclassified.Otu320	2.6874248423			-
Bacteria.Firmicutes.Clostridia.Clostridiales.Incertae_Sedis_XIII.Anaerovorax.Otu548	1.61810265736			-
Bacteria.Bacteroidetes.Bacteroidia.Bacteroidales.Porphyromonadaceae.unclassified.Otu267	2.5469845947			-
Bacteria.Firmicutes.Clostridia.Clostridiales.Lachnospiraceae.unclassified.Otu905	1.80735869486			-
Bacteria.Firmicutes.Clostridia.Clostridiales.Ruminococcaceae.Oscillibacter.Otu118	3.55202558301			-
Bacteria.Firmicutes.Clostridia.Clostridiales.Clostridiaceae.Clostridium.Otu282	3.00338114408			-
Bacteria.Bacteroidetes.unclassified.unclassified.unclassified.unclassified.Otu328	2.78378259563			-
Bacteria.Firmicutes.unclassified	4.1045422959			-
Bacteria.Firmicutes.Clostridia.Clostridiales.unclassified.unclassified.Otu529	2.07490413271			-
Bacteria.Firmicutes.Clostridia.Clostridiales.Ruminococcaceae.Ruminococcus.Otu637	1.80396377384			-
Bacteria.Bacteroidetes.unclassified.unclassified.unclassified	4.18156877868			-
Bacteria.Bacteroidetes.unclassified.unclassified.unclassified.unclassified.Otu457	2.46762636811			-
Bacteria.Firmicutes.Clostridia.Clostridiales.unclassified.unclassified.Otu956	1.2145678453			-
Bacteria.Bacteroidetes.unclassified.unclassified.unclassified.unclassified.Otu511	1.39371590251			-
Bacteria.Firmicutes.Clostridia.Clostridiales.unclassified.unclassified.Otu489	2.4902834979			-
Bacteria.Bacteroidetes.unclassified.unclassified.unclassified.unclassified	4.18156877868			-
Bacteria.Bacteroidetes.Bacteroidia.Bacteroidales.Porphyromonadaceae.Barnesiella	3.42561097619			-
Bacteria.Bacteroidetes.Bacteroidia.Bacteroidales.Bacteroidaceae.Bacteroides.Otu215	2.7441631031			-
Bacteria.Bacteroidetes.unclassified.unclassified.unclassified.unclassified.Otu516	2.07731194008			-
Bacteria.Bacteroidetes.Bacteroidia.Bacteroidales.Prevotellaceae.unclassified_Prevotellaceae.Otu432	2.90556274759			-
Bacteria.Bacteroidetes.Bacteroidia.Bacteroidales.Bacteroidaceae.Bacteroides.Otu63	2.26211918895			-
Bacteria.Firmicutes.Clostridia.Clostridiales.Ruminococcaceae.Oscillibacter.Otu497	1.78229971456			-
Bacteria.Firmicutes.Clostridia.Clostridiales.Lachnospiraceae.unclassified.Otu654	2.33538225724			-
Bacteria.Firmicutes.Clostridia.Clostridiales.Lachnospiraceae.unclassified_Lachnospiraceae.Otu22	3.70200246538			-
Bacteria.Firmicutes.Clostridia.Clostridiales.Lachnospiraceae.unclassified_Lachnospiraceae.Otu23	3.5793337879			-
Bacteria.Bacteroidetes.Bacteroidia.Bacteroidales.Bacteroidaceae.Bacteroides.Otu65	3.98829059566			-
Bacteria.Firmicutes.Clostridia.Clostridiales.Veillonellaceae.unclassified.Otu584	2.90108196401			-
Bacteria.Actinobacteria.Actinobacteria.Bifidobacteriales.Bifidobacteriaceae.Bifidobacterium	2.3985241797			-
Bacteria.Bacteroidetes.Bacteroidia.Bacteroidales.Prevotellaceae.Prevotella.Otu230	2.98597265274			-
Bacteria.Firmicutes.unclassified.unclassified.unclassified.unclassified.Otu401	2.16241756353			-
Bacteria.Proteobacteria.unclassified.unclassified.unclassified.unclassified.Otu759	0.742125501258			-
Bacteria.Firmicutes.Clostridia.Clostridiales.Ruminococcaceae.unclassified.Otu875	2.03109599393			-
Bacteria.Actinobacteria.Actinobacteria.Bifidobacteriales.Bifidobacteriaceae.Bifidobacterium.Otu523	1.77450536353			-
Bacteria.Firmicutes.Clostridia.Clostridiales.Lachnospiraceae.unclassified_Lachnospiraceae.Otu674	2.10432041228			-
Bacteria.Bacteroidetes.unclassified.unclassified.unclassified.unclassified.Otu812	0.679017639622			-
Bacteria.Firmicutes.Clostridia.Clostridiales.Ruminococcaceae.Subdoligranulum.Otu428	2.56781566776			-
Bacteria.Bacteroidetes.Bacteroidia.Bacteroidales.Porphyromonadaceae.Barnesiella.Otu331	2.66816455006			-
Bacteria.Firmicutes.Clostridia.Clostridiales.Lachnospiraceae.unclassified_Lachnospiraceae.Otu679	1.74094837651			-
Bacteria.Firmicutes.Clostridia.Clostridiales.Veillonellaceae.unclassified.Otu570	2.3537314541			-
Bacteria.Proteobacteria.unclassified.unclassified.unclassified.unclassified.Otu360	2.93269099058			-
Bacteria.Firmicutes.Clostridia.Clostridiales.unclassified_Clostridiales.unclassified.Otu177	2.55108959177			-
Bacteria.Actinobacteria.Actinobacteria	3.51353602592			-
Bacteria.Firmicutes.Clostridia.Clostridiales.Incertae_Sedis_XIII	3.09883822005			-
Bacteria.Proteobacteria.Betaproteobacteria.Burkholderiales.Oxalobacteraceae	1.98816804187			-
Bacteria.Firmicutes.Clostridia.Clostridiales.Ruminococcaceae.unclassified.Otu951	2.1360656488			-
Bacteria.Firmicutes.Clostridia.Clostridiales.Incertae_Sedis_XII.Fusibacter	1.95031045338			-
Bacteria.Firmicutes.Clostridia.Clostridiales.Ruminococcaceae.unclassified_Ruminococcaceae.Otu110	3.53880917977			-
Bacteria.Bacteroidetes.unclassified.unclassified.unclassified.unclassified.Otu819	2.06064031347			-
Bacteria.Fusobacteria.Fusobacteria.Fusobacteriales.Fusobacteriaceae.Fusobacterium	1.88849045598			-
Bacteria.Firmicutes.Clostridia.Clostridiales.Lachnospiraceae.Pseudobutyrivibrio	2.60332988661			-
Bacteria.Proteobacteria.Gammaproteobacteria.Aeromonadales.Succinivibrionaceae.Succinivibrio.Otu76	3.74001914492			-
Bacteria.Firmicutes.Clostridia.Clostridiales.Ruminococcaceae.unclassified.Otu617	2.16188994262			-
Bacteria.Bacteroidetes.Bacteroidia.Bacteroidales.unclassified.unclassified.Otu952	1.74227941361			-
Bacteria.Firmicutes.Clostridia.Clostridiales.Ruminococcaceae.unclassified.Otu990	1.87042362349			-
Bacteria.Bacteroidetes.Bacteroidia.Bacteroidales.Porphyromonadaceae.unclassified.Otu121	3.26556932057			-
Bacteria.Proteobacteria.Alphaproteobacteria.Rhodobacterales.Rhodobacteraceae.unclassified	0.0			-
Bacteria.Bacteroidetes.Bacteroidia.Bacteroidales.unclassified.unclassified.Otu955	1.69365673116			-
Bacteria.Firmicutes.Clostridia.Clostridiales.Ruminococcaceae.unclassified.Otu974	1.07542336474			-
Bacteria.unclassified.unclassified.unclassified.unclassified.unclassified.Otu963	1.41428014983			-
Bacteria.Firmicutes.Clostridia.Clostridiales.Lachnospiraceae.unclassified.Otu409	2.90092231141			-
Bacteria.Firmicutes.Clostridia.Clostridiales.Ruminococcaceae.unclassified.Otu661	2.1216769176			-
Bacteria.Firmicutes.Bacilli.Lactobacillales.Streptococcaceae.Streptococcus.Otu88	3.35554231822			-
Bacteria.Firmicutes.Clostridia.Clostridiales.Ruminococcaceae.unclassified_Ruminococcaceae.Otu675	1.91659851725			-
Bacteria.Proteobacteria.unclassified.unclassified.unclassified.unclassified.Otu985	0.930576123666			-
Bacteria.Firmicutes.Clostridia.Clostridiales.Ruminococcaceae.Faecalibacterium.Otu736	2.27819397627			-
Bacteria.Bacteroidetes.Bacteroidia.Bacteroidales.Prevotellaceae.Prevotella.Otu404	2.30521926428			-
Bacteria.unclassified.unclassified.unclassified.unclassified.unclassified.Otu609	1.52318806478			-
Bacteria.Firmicutes.Clostridia.Clostridiales.Ruminococcaceae.unclassified.Otu979	1.70989784195			-
Bacteria.unclassified.unclassified.unclassified.unclassified.unclassified.Otu563	2.11023580172			-
Bacteria.Firmicutes.Clostridia.Clostridiales.Lachnospiraceae.unclassified	4.5822609197			-
Bacteria.Firmicutes.Clostridia.Clostridiales.Ruminococcaceae.unclassified_Ruminococcaceae.Otu727	2.75486654836			-
Bacteria.Proteobacteria.Betaproteobacteria.Burkholderiales.unclassified.unclassified.Otu178	2.88227756932			-
Bacteria.unclassified.unclassified.unclassified.unclassified.unclassified.Otu567	1.09794677041			-
Bacteria.Firmicutes.Clostridia.Clostridiales.Lachnospiraceae.unclassified_Lachnospiraceae.Otu881	1.14636412647			-
Bacteria.Firmicutes.Clostridia.Clostridiales.Peptostreptococcaceae.Sporacetigenium	3.523518115			-
Bacteria.Firmicutes.Clostridia.Clostridiales.Veillonellaceae.unclassified.Otu475	2.2779153621			-
Bacteria.Bacteroidetes.Bacteroidia.Bacteroidales.Porphyromonadaceae.Barnesiella.Otu828	1.7848201006			-
Bacteria.Firmicutes.unclassified.unclassified.unclassified	4.1045422959			-
Bacteria.Firmicutes.unclassified.unclassified.unclassified.unclassified.Otu25	3.98676647614			-
Bacteria.Firmicutes.Clostridia.Clostridiales.Ruminococcaceae.unclassified.Otu5	4.18120315222			-
Bacteria.unclassified.unclassified.unclassified.unclassified	4.24637767545			-
Bacteria.Firmicutes.Clostridia.Clostridiales.Lachnospiraceae.Coprococcus.Otu252	3.25765987799			-
Bacteria.Proteobacteria.Betaproteobacteria.Burkholderiales.unclassified.unclassified.Otu918	2.22270375447			-
Bacteria.Firmicutes.Clostridia.Clostridiales.unclassified_Clostridiales	3.72929184206			-
Bacteria.unclassified.unclassified.unclassified.unclassified.unclassified.Otu460	2.40200908842			-
Bacteria.Verrucomicrobia.Verrucomicrobiae.Verrucomicrobiales.Verrucomicrobiaceae.Akkermansia.Otu846	0.215677821316			-
Bacteria.Bacteroidetes.Bacteroidia.Bacteroidales.Rikenellaceae.Alistipes.Otu968	0.814361837191			-
Bacteria.Bacteroidetes.Bacteroidia.Bacteroidales.Rikenellaceae.Alistipes.Otu184	2.31024397482			-
Bacteria.Bacteroidetes.Bacteroidia.Bacteroidales.Prevotellaceae.Prevotella.Otu159	3.33500800937			-
Bacteria.Firmicutes.unclassified_Firmicutes.unclassified	2.23436021285			-
Bacteria.Firmicutes.Clostridia.Clostridiales.Lachnospiraceae.unclassified.Otu53	3.75336581744			-
Bacteria.Bacteroidetes.unclassified.unclassified.unclassified.unclassified.Otu747	1.447305653			-
Bacteria.Firmicutes.Bacilli.Lactobacillales.Lactobacillaceae.Lactobacillus.Otu398	2.76964886026			-
Bacteria.Firmicutes.Clostridia.Clostridiales.Ruminococcaceae.unclassified.Otu988	1.5609913247			-
Bacteria.Firmicutes.Clostridia.Clostridiales.unclassified.unclassified.Otu359	2.28260844802			-
Bacteria.Bacteroidetes.Bacteroidia.Bacteroidales.Prevotellaceae.unclassified.Otu277	2.66382003435			-
Bacteria.Firmicutes.Clostridia.Clostridiales.Lachnospiraceae.unclassified_Lachnospiraceae.Otu55	3.58648673755			-
Bacteria.Firmicutes.Clostridia.Clostridiales.unclassified.unclassified.Otu426	2.51620064606			-
Bacteria.Firmicutes.Clostridia.Clostridiales.Lachnospiraceae.unclassified.Otu587	2.3803108626			-
Bacteria.Firmicutes.Clostridia.Clostridiales.unclassified.unclassified.Otu352	3.03748379464			-
Bacteria.Firmicutes.Clostridia.Clostridiales.Lachnospiraceae.unclassified.Otu585	2.09769450125			-
Bacteria.Firmicutes.Clostridia.Clostridiales.Clostridiaceae.Clostridium.Otu222	2.88487689363			-
Bacteria.Firmicutes.Clostridia.Clostridiales.Ruminococcaceae.Oscillibacter.Otu231	2.95520888018			-
Bacteria.Firmicutes.Clostridia.Clostridiales.Lachnospiraceae.Coprococcus.Otu100	3.43015245314			-
Bacteria.Fusobacteria.Fusobacteria.Fusobacteriales.Fusobacteriaceae.Fusobacterium.Otu701	0.0			-
Bacteria.Fusobacteria.Fusobacteria.Fusobacteriales	3.52524818217			-
Bacteria.Firmicutes.Clostridia.Clostridiales.unclassified_Clostridiales.unclassified.Otu820	1.81088367964			-
Bacteria.Bacteroidetes.Bacteroidia.Bacteroidales.unclassified.unclassified.Otu707	2.01140904869			-
Bacteria.Bacteroidetes.Bacteroidia.Bacteroidales.Prevotellaceae.unclassified_Prevotellaceae.Otu37	3.69926477389			-
Bacteria.Firmicutes.Clostridia.Clostridiales.Ruminococcaceae.Oscillibacter.Otu334	2.32391614099			-
Bacteria.unclassified.unclassified.unclassified.unclassified.unclassified.Otu390	2.09942196776			-
Bacteria.Firmicutes.Clostridia.Clostridiales.Ruminococcaceae.unclassified_Ruminococcaceae.Otu197	2.42975845681			-
Bacteria.unclassified.unclassified.unclassified.unclassified.unclassified.Otu268	2.8486512455			-
Bacteria.Bacteroidetes.Bacteroidia.Bacteroidales.Prevotellaceae.unclassified.Otu753	2.0962803407			-
Bacteria.Firmicutes.Clostridia.Clostridiales.Ruminococcaceae.unclassified_Ruminococcaceae.Otu193	3.34033738763			-
Bacteria.Firmicutes.Clostridia.Clostridiales.Lachnospiraceae.Dorea.Otu894	1.77875844303			-
Bacteria.Bacteroidetes.Bacteroidia.Bacteroidales.Porphyromonadaceae.unclassified.Otu316	2.87027716813			-
Bacteria.Firmicutes.Bacilli.Lactobacillales.Lactobacillaceae.Lactobacillus.Otu391	2.50757441893			-
Bacteria.Bacteroidetes.Bacteroidia.Bacteroidales.Bacteroidaceae.Bacteroides.Otu861	1.66615543966			-
Bacteria.Actinobacteria.Actinobacteria.Coriobacteriales.Coriobacteriaceae.Collinsella.Otu279	2.34555654696			-
Bacteria.Firmicutes.Clostridia.Clostridiales.Ruminococcaceae.unclassified_Ruminococcaceae.Otu213	2.62017546339			-
Bacteria.Firmicutes.Clostridia.Clostridiales.Ruminococcaceae.unclassified.Otu971	2.44820453708			-
Bacteria.Bacteroidetes.Bacteroidia.Bacteroidales.Prevotellaceae.Prevotella.Otu415	2.77847882721			-
Bacteria.Firmicutes.Clostridia.Clostridiales.Lachnospiraceae.unclassified_Lachnospiraceae.Otu858	1.83476364721			-
Bacteria.Firmicutes.Erysipelotrichi.Erysipelotrichales.Erysipelotrichaceae.Coprobacillus	3.05486610292			-
Bacteria.Firmicutes.Clostridia.Clostridiales.Lachnospiraceae.unclassified_Lachnospiraceae.Otu575	2.46583895184			-
Bacteria.Firmicutes.Clostridia.Clostridiales.unclassified.unclassified.Otu450	2.27880343608			-
Bacteria.Firmicutes.Clostridia.Clostridiales.Ruminococcaceae.unclassified.Otu978	1.45182234792			-
Bacteria.Bacteroidetes.Bacteroidia.Bacteroidales.Bacteroidaceae.Bacteroides.Otu249	3.04425278468			-
Bacteria.Firmicutes.Clostridia.Clostridiales.Lachnospiraceae.unclassified_Lachnospiraceae.Otu851	1.45610069842			-
Bacteria.unclassified.unclassified.unclassified.unclassified.unclassified.Otu461	2.02281594907			-
Bacteria.Bacteroidetes.Bacteroidia.Bacteroidales.Bacteroidaceae.Bacteroides.Otu325	0.0			-
Bacteria.Firmicutes.Clostridia.Clostridiales.unclassified.unclassified.Otu900	0.777009781829			-
Bacteria.Firmicutes.Clostridia.Clostridiales.unclassified.unclassified.Otu901	1.68183706158			-
Bacteria.Firmicutes.Clostridia.Clostridiales.Peptostreptococcaceae.unclassified_Peptostreptococcaceae.Otu816	1.95335032387			-
Bacteria.Bacteroidetes.Bacteroidia.Bacteroidales.unclassified.unclassified.Otu405	2.6296638561			-
Bacteria.Firmicutes.Clostridia.Clostridiales.Ruminococcaceae.unclassified.Otu476	2.0406325561			-
Bacteria.Firmicutes.Clostridia.Clostridiales.Ruminococcaceae.unclassified.Otu477	2.14651297668			-
Bacteria.Bacteroidetes.unclassified.unclassified.unclassified.unclassified.Otu550	2.09634146947			-
Bacteria.Bacteroidetes.Bacteroidia.Bacteroidales.Bacteroidaceae.Bacteroides.Otu80	0.0			-
Bacteria.Firmicutes.Clostridia.Clostridiales.Ruminococcaceae.unclassified_Ruminococcaceae.Otu425	1.15420274352			-
Bacteria.Bacteroidetes.Bacteroidia.Bacteroidales.Porphyromonadaceae.unclassified_Porphyromonadaceae.Otu863	2.03286727578			-
Bacteria.Firmicutes.Clostridia.Clostridiales.Ruminococcaceae.unclassified.Otu206	2.60417979666			-
Bacteria.unclassified.unclassified.unclassified.unclassified.unclassified.Otu838	1.68296251799			-
Bacteria.Firmicutes.Clostridia.Clostridiales.Lachnospiraceae.unclassified.Otu294	2.63778718467			-
Bacteria.Firmicutes.Clostridia.Clostridiales.Ruminococcaceae.unclassified.Otu203	2.76204823345			-
Bacteria.Firmicutes.Clostridia.unclassified.unclassified.unclassified.Otu170	3.06540452573			-
Bacteria.Actinobacteria.Actinobacteria.Bifidobacteriales.Bifidobacteriaceae.unclassified.Otu510	1.58437106919			-
Bacteria.Firmicutes.Clostridia.Clostridiales.Ruminococcaceae.Oscillibacter.Otu124	3.05924177933			-
Bacteria.Bacteroidetes.Bacteroidia.Bacteroidales.Prevotellaceae.unclassified.Otu173	3.03950185919			-
Bacteria.Firmicutes.Clostridia.unclassified.unclassified.unclassified.Otu667	2.42744988814			-
Bacteria.Bacteroidetes.Bacteroidia.Bacteroidales.Prevotellaceae.Prevotella.Otu877	2.16572477976			-
Bacteria.Firmicutes.Clostridia.Clostridiales.Ruminococcaceae.Faecalibacterium	4.43754270482			-
Bacteria.Firmicutes.Clostridia.Clostridiales.Ruminococcaceae.Subdoligranulum.Otu740	1.67742526358			-
Bacteria.Firmicutes.Clostridia.Clostridiales.Veillonellaceae.Acidaminococcus.Otu183	1.07895513501			-
Bacteria.Firmicutes.Clostridia.Clostridiales.Peptostreptococcaceae.unclassified_Peptostreptococcaceae.Otu210	3.08935254019			-
Bacteria.Bacteroidetes.Bacteroidia.Bacteroidales.Porphyromonadaceae.Parabacteroides.Otu898	1.06473641405			-
Bacteria.Bacteroidetes.Bacteroidia.Bacteroidales.Prevotellaceae.Prevotella.Otu59	3.94695574596			-
Bacteria.Firmicutes.Clostridia.Clostridiales.unclassified.unclassified.Otu175	2.68696312809			-
Bacteria.Firmicutes.Clostridia.Clostridiales.Lachnospiraceae.unclassified.Otu199	2.87210824809			-
Bacteria.Bacteroidetes.unclassified.unclassified.unclassified.unclassified.Otu942	1.39552224722			-
Bacteria.Firmicutes.Clostridia.Clostridiales.Ruminococcaceae.unclassified.Otu514	2.01685061853			-
Bacteria.Firmicutes.Clostridia.Clostridiales.Ruminococcaceae.unclassified.Otu801	1.41237991894			-
Bacteria.Bacteroidetes.Bacteroidia.Bacteroidales.Prevotellaceae.Prevotella.Otu247	2.68418135923			-
Bacteria.Firmicutes.Clostridia.Clostridiales.unclassified.unclassified.Otu565	2.53460725631			-
Bacteria.Firmicutes.Clostridia.Clostridiales.Incertae_Sedis_XIV.Blautia.Otu745	1.82056404676			-
Bacteria.Bacteroidetes.unclassified.unclassified.unclassified.unclassified.Otu635	1.96568560454			-
Bacteria.unclassified.unclassified.unclassified	4.24637767545			-
Bacteria.Bacteroidetes.Bacteroidia.Bacteroidales	5.80728382776			-
Bacteria.Bacteroidetes.Bacteroidia.Bacteroidales.Bacteroidaceae.Bacteroides.Otu28	3.77881949309			-
Bacteria.Fusobacteria.Fusobacteria	3.52524818217			-
Bacteria.Firmicutes.Clostridia.Clostridiales.Lachnospiraceae.unclassified.Otu752	2.24294483396			-
Bacteria.Firmicutes.Clostridia.Clostridiales.Ruminococcaceae.Oscillibacter.Otu411	2.16852664293			-
Bacteria.Firmicutes.unclassified.unclassified.unclassified.unclassified.Otu748	2.01130099781			-
Bacteria.Bacteroidetes.Bacteroidia.Bacteroidales.Rikenellaceae.Alistipes.Otu498	2.25686781937			-
Bacteria.Firmicutes.Clostridia.Clostridiales.Lachnospiraceae.unclassified.Otu125	3.16203922438			-
Bacteria.unclassified.unclassified.unclassified.unclassified.unclassified.Otu639	2.10915397956			-
Bacteria.Firmicutes.Clostridia.Clostridiales.Ruminococcaceae.Faecalibacterium.Otu878	2.16952076686			-
Bacteria.Bacteroidetes.Bacteroidia.Bacteroidales.Bacteroidaceae.Bacteroides.Otu501	2.79154860021			-
Bacteria.unclassified.unclassified.unclassified.unclassified.unclassified.Otu646	2.11028349329			-
Bacteria.Firmicutes.Bacilli.unclassified.unclassified.unclassified.Otu253	2.77853756672			-
Bacteria.Verrucomicrobia.Verrucomicrobiae.Verrucomicrobiales.Verrucomicrobiaceae.Akkermansia.Otu204	3.13889622635			-
Bacteria.unclassified.unclassified.unclassified.unclassified.unclassified.Otu680	1.30125673487			-
Bacteria.Proteobacteria.Gammaproteobacteria.Pasteurellales.Pasteurellaceae	3.07679164643			-
Bacteria.Bacteroidetes.unclassified.unclassified.unclassified.unclassified.Otu797	2.09935394677			-
Bacteria.Firmicutes.unclassified.unclassified.unclassified.unclassified.Otu74	3.23125163465			-
Bacteria.Firmicutes.Clostridia.Clostridiales.unclassified.unclassified.Otu831	1.25337433889			-
Bacteria.Firmicutes.Clostridia.Clostridiales.Ruminococcaceae.unclassified.Otu718	1.63290772079			-
Bacteria.Firmicutes.Clostridia.Clostridiales.unclassified.unclassified.Otu835	2.1411174467			-
Bacteria.Firmicutes.Bacilli.Lactobacillales.unclassified	1.43905882379			-
Bacteria.Fusobacteria.Fusobacteria.Fusobacteriales.Fusobacteriaceae	3.52524818217			-
Bacteria.Firmicutes.Clostridia.Clostridiales.Lachnospiraceae.Anaerostipes.Otu917	1.19849712663			-
Bacteria.Proteobacteria.unclassified.unclassified.unclassified.unclassified.Otu891	0.0			-
Bacteria.Firmicutes.Erysipelotrichi.Erysipelotrichales.Erysipelotrichaceae.unclassified	1.75525049628			-
Bacteria.Fusobacteria.Fusobacteria.Fusobacteriales.Fusobacteriaceae.Fusobacterium.Otu344	0.832078066116			-
Bacteria.Firmicutes.Clostridia.Clostridiales.Veillonellaceae.Megasphaera.Otu224	2.77537555285			-
Bacteria.Firmicutes.unclassified.unclassified.unclassified.unclassified.Otu275	2.58671847005			-
Bacteria.Bacteroidetes.Bacteroidia.Bacteroidales.unclassified.unclassified.Otu305	1.95813105375			-
Bacteria.Firmicutes.Clostridia.Clostridiales.Incertae_Sedis_XIII.Anaerovorax.Otu729	0.682662103072			-
Bacteria.Firmicutes.Clostridia.Clostridiales.Incertae_Sedis_XIII.unclassified.Otu992	1.92016258327			-
Bacteria.Bacteroidetes.Bacteroidia.Bacteroidales.Prevotellaceae.unclassified.Otu351	2.3798337977			-
Bacteria.Bacteroidetes.Bacteroidia.Bacteroidales.Prevotellaceae.unclassified.Otu421	2.60643204409			-
Bacteria.Actinobacteria.Actinobacteria.Bifidobacteriales	2.44430150204			-
Bacteria.Bacteroidetes.Bacteroidia.Bacteroidales.Bacteroidaceae.Bacteroides.Otu982	2.38140475966			-
Bacteria.Bacteroidetes.Bacteroidia.Bacteroidales.Prevotellaceae.unclassified.Otu424	2.52669985895			-
Bacteria.Firmicutes.Clostridia.Clostridiales.Incertae_Sedis_XIII.Anaerovorax.Otu802	1.98034426581			-
Bacteria.Bacteroidetes.Bacteroidia.Bacteroidales.Rikenellaceae.Alistipes.Otu383	2.39380117068			-
Bacteria.Bacteroidetes.unclassified.unclassified.unclassified.unclassified.Otu33	3.56408420826			-
Bacteria.Firmicutes.Bacilli.Lactobacillales.Lactobacillaceae.Lactobacillus	3.25607433143			-
Bacteria.Firmicutes.Clostridia.unclassified.unclassified.unclassified.Otu487	2.20340086793			-
Bacteria.Firmicutes.Clostridia.Clostridiales.Peptostreptococcaceae.Sporacetigenium.Otu112	3.523518115			-
Bacteria.Firmicutes.Clostridia.Clostridiales.Ruminococcaceae.unclassified_Ruminococcaceae.Otu602	2.05638508856			-
Bacteria.Firmicutes.Clostridia.Clostridiales.Ruminococcaceae.unclassified_Ruminococcaceae.Otu757	1.54313074552			-
Bacteria.Firmicutes.Clostridia.Clostridiales.unclassified_Clostridiales.unclassified.Otu702	1.95933770081			-
Bacteria.Firmicutes.Bacilli.Lactobacillales.Lactobacillaceae.Lactobacillus.Otu724	0.679017639622			-
Bacteria.Firmicutes.Clostridia.Clostridiales.unclassified_Clostridiales.unclassified.Otu892	1.82286638199			-
Bacteria.Firmicutes.Clostridia.Clostridiales.Incertae_Sedis_XII.Fusibacter.Otu545	1.95031045338			-
Bacteria.Firmicutes.Clostridia.Clostridiales.Ruminococcaceae.unclassified_Ruminococcaceae.Otu855	1.68759203806			-
Bacteria.Firmicutes.Clostridia.Clostridiales.Ruminococcaceae.unclassified_Ruminococcaceae.Otu850	1.39137447343			-
Bacteria.Firmicutes.Clostridia.Clostridiales.Ruminococcaceae.unclassified.Otu596	2.31359400267			-
Bacteria.Fusobacteria.Fusobacteria.Fusobacteriales.Fusobacteriaceae.unclassified.Otu241	3.23975819897			-
Bacteria.Bacteroidetes.unclassified.unclassified.unclassified.unclassified.Otu872	1.95254213009			-
Bacteria.Firmicutes.Clostridia.Clostridiales.Ruminococcaceae.Ruminococcus.Otu329	2.19396680495			-
Bacteria.Firmicutes.Clostridia.Clostridiales.Ruminococcaceae.unclassified_Ruminococcaceae.Otu773	2.13744351625			-
Bacteria.Firmicutes.unclassified.unclassified	4.1045422959			-
Bacteria.Firmicutes.Bacilli	3.78391323062			-
Bacteria.Lentisphaerae.Lentisphaeria.Victivallales.Victivallaceae.Victivallis.Otu980	0.913019181647			-
Bacteria.Firmicutes.Clostridia.Clostridiales.Lachnospiraceae.unclassified_Lachnospiraceae.Otu685	2.4367835244			-
Bacteria.Tenericutes.Mollicutes.Entomoplasmatales.Spiroplasmataceae.Spiroplasma	2.16810486968			-
Bacteria.Lentisphaerae	1.7477133682			-
Bacteria.Firmicutes.Clostridia.Clostridiales.Veillonellaceae.Dialister.Otu39	3.42813571657			-
Bacteria.Bacteroidetes.Bacteroidia.Bacteroidales.Prevotellaceae.Prevotella.Otu664	2.01180716052			-
Bacteria.Bacteroidetes.unclassified.unclassified.unclassified.unclassified.Otu755	1.85852546957			-
Bacteria.Firmicutes.Clostridia.Clostridiales.Peptostreptococcaceae.unclassified_Peptostreptococcaceae.Otu137	3.40704089408			-
Bacteria.Bacteroidetes.unclassified.unclassified.unclassified.unclassified.Otu665	2.10537802146			-
Bacteria.Bacteroidetes.Bacteroidia.Bacteroidales.Porphyromonadaceae.Parabacteroides.Otu295	2.84873068508			-
Bacteria.Firmicutes.Clostridia.Clostridiales.Lachnospiraceae.unclassified.Otu644	2.49331769258			-
Bacteria.Firmicutes.Erysipelotrichi.Erysipelotrichales.Erysipelotrichaceae.Coprobacillus.Otu321	1.90360718254			-
Bacteria.Firmicutes.Clostridia.Clostridiales.Ruminococcaceae.unclassified_Ruminococcaceae.Otu417	2.22020082799			-
Bacteria.Proteobacteria.Betaproteobacteria.Burkholderiales.unclassified	3.47548790621			-
Bacteria.Bacteroidetes.Bacteroidia.Bacteroidales.Porphyromonadaceae.Parabacteroides.Otu290	2.4943145759			-
Bacteria.Firmicutes.Clostridia.Clostridiales.Ruminococcaceae.unclassified.Otu542	2.13948250418			-
Bacteria.Firmicutes.Clostridia.Clostridiales.unclassified.unclassified.Otu394	1.86975394303			-
Bacteria.Firmicutes.Clostridia.Clostridiales.Ruminococcaceae.unclassified_Ruminococcaceae.Otu555	2.22803664997			-
Bacteria.Firmicutes.Clostridia.Clostridiales.Ruminococcaceae.Oscillibacter.Otu830	2.06047811139			-
Bacteria.Firmicutes.Erysipelotrichi.Erysipelotrichales.Erysipelotrichaceae.Coprobacillus.Otu287	2.54146641655			-
Bacteria.Firmicutes.Clostridia.Clostridiales.Ruminococcaceae.unclassified.Otu273	2.97298189595			-
Bacteria.Firmicutes.unclassified.unclassified.unclassified.unclassified.Otu628	1.84140378695			-
Bacteria.Bacteroidetes.Bacteroidia.Bacteroidales.Prevotellaceae	5.59227135158	NORA	5.13731085369	5.7421512117e-05
Bacteria.Tenericutes	3.31948760682			-
Bacteria.Firmicutes.Clostridia.Clostridiales.Ruminococcaceae.unclassified.Otu372	1.88224541096			-
Bacteria.Firmicutes.Clostridia.Clostridiales.Ruminococcaceae.unclassified.Otu371	0.0			-
Bacteria.unclassified.unclassified.unclassified.unclassified.unclassified.Otu64	3.69838710492			-
Bacteria.Bacteroidetes.Bacteroidia.Bacteroidales.Rikenellaceae.Alistipes.Otu16	3.72467154736			-
Bacteria.Firmicutes.Clostridia.Clostridiales.Ruminococcaceae.Oscillibacter.Otu179	3.23582168178			-
Bacteria.Actinobacteria.Actinobacteria.Coriobacteriales.Coriobacteriaceae.Adlercreutzia	2.94016069899			-
Bacteria.unclassified.unclassified.unclassified.unclassified.unclassified.Otu944	1.6112252841			-
Bacteria.Firmicutes.unclassified.unclassified.unclassified.unclassified.Otu627	2.31183517186			-
Bacteria.Bacteroidetes.Bacteroidia.Bacteroidales.unclassified.unclassified.Otu346	2.6865188566			-
Bacteria.Firmicutes.Bacilli.Lactobacillales.Streptococcaceae.Streptococcus.Otu730	1.84600774761			-
Bacteria.Firmicutes.Bacilli.Lactobacillales.Streptococcaceae.Streptococcus.Otu884	1.1825667604			-
Bacteria.Firmicutes.Bacilli.Lactobacillales	3.70436494245			-
Bacteria.Firmicutes.Clostridia.Clostridiales.Ruminococcaceae.unclassified_Ruminococcaceae.Otu486	2.42112178377			-
Bacteria.Firmicutes.Clostridia.Clostridiales.Ruminococcaceae.unclassified_Ruminococcaceae.Otu559	0.0			-
Bacteria.Bacteroidetes.Bacteroidia.Bacteroidales.Porphyromonadaceae.Parabacteroides.Otu205	2.86989780652			-
Bacteria.Firmicutes.Clostridia.Clostridiales.unclassified.unclassified.Otu490	2.17288832727			-
Bacteria.Bacteroidetes.unclassified.unclassified.unclassified.unclassified.Otu335	2.8549629662			-
Bacteria.Bacteroidetes.Bacteroidia.Bacteroidales.Porphyromonadaceae.Parabacteroides.Otu200	3.38192749131			-
Bacteria.Bacteroidetes.Bacteroidia.Bacteroidales.Porphyromonadaceae.unclassified.Otu353	1.73800628513			-
Bacteria.Firmicutes.Clostridia.Clostridiales.unclassified.unclassified.Otu940	1.07473239634			-
Bacteria.Firmicutes.Bacilli.Lactobacillales.Lactobacillaceae.Lactobacillus.Otu266	1.84548634011			-
Bacteria.unclassified.unclassified.unclassified.unclassified.unclassified	4.24637767545			-
Bacteria.Firmicutes.Clostridia.Clostridiales.Ruminococcaceae.unclassified_Ruminococcaceae.Otu269	2.6998399336			-
Bacteria.Firmicutes.Clostridia.Clostridiales.Ruminococcaceae.unclassified.Otu784	2.20242492391			-
Bacteria.Actinobacteria.Actinobacteria.Bifidobacteriales.Bifidobacteriaceae.Bifidobacterium.Otu928	1.08192759178			-
Bacteria.Verrucomicrobia.Verrucomicrobiae.Verrucomicrobiales.Verrucomicrobiaceae	3.13889622635			-
Bacteria.Firmicutes.Clostridia.Clostridiales.Ruminococcaceae.unclassified.Otu788	1.65437695962			-
Bacteria.Bacteroidetes.unclassified.unclassified.unclassified.unclassified.Otu449	1.60161102908			-
Bacteria.Actinobacteria.Actinobacteria.Bifidobacteriales.Bifidobacteriaceae.Bifidobacterium.Otu922	1.92545367424			-
Bacteria.Fusobacteria.Fusobacteria.Fusobacteriales.Fusobacteriaceae.Fusobacterium.Otu220	0.0			-
Bacteria.Firmicutes.Clostridia.Clostridiales.Ruminococcaceae.unclassified.Otu937	1.31373615137			-
Bacteria.Firmicutes.Clostridia.Clostridiales.Lachnospiraceae.unclassified.Otu987	1.07982671013			-
Bacteria.Firmicutes.Clostridia.Clostridiales.Ruminococcaceae.unclassified_Ruminococcaceae.Otu972	2.12646311002			-
Bacteria.Firmicutes.Clostridia.Clostridiales.unclassified.unclassified.Otu647	1.68692273301			-
Bacteria.Firmicutes.Clostridia.Clostridiales.Veillonellaceae.Mitsuokella	3.02353959541			-
Bacteria.Firmicutes.Clostridia.Clostridiales.Ruminococcaceae.unclassified_Ruminococcaceae.Otu975	1.84882859934			-
Bacteria.Bacteroidetes.unclassified.unclassified.unclassified.unclassified.Otu844	1.98148715604			-
Bacteria.Firmicutes.unclassified_Firmicutes.unclassified.unclassified.unclassified.Otu630	2.15385820076			-
Bacteria.Firmicutes.Clostridia.Clostridiales.Lachnospiraceae.unclassified_Lachnospiraceae.Otu11	3.78359733952			-
Bacteria.Firmicutes.Clostridia.Clostridiales.unclassified.unclassified.Otu261	2.64532880247			-
Bacteria.Firmicutes.Clostridia.Clostridiales.Lachnospiraceae.unclassified.Otu519	2.0934351702			-
Bacteria.Firmicutes.Clostridia.Clostridiales.Lachnospiraceae.unclassified.Otu392	2.59232077898			-
Bacteria.Proteobacteria.Betaproteobacteria.Burkholderiales.Alcaligenaceae.Sutterella.Otu68	3.50960446039			-
Bacteria.Bacteroidetes.Bacteroidia.Bacteroidales.Porphyromonadaceae.unclassified_Porphyromonadaceae	3.06904071418			-
Bacteria.Firmicutes.Clostridia.Clostridiales.Ruminococcaceae.unclassified.Otu712	2.29621413127			-
Bacteria.Firmicutes.Clostridia.Clostridiales.Lachnospiraceae.unclassified.Otu396	2.79540218651			-
Bacteria.Firmicutes.Clostridia.Clostridiales.Lachnospiraceae.Coprococcus.Otu508	1.86155825741			-
Bacteria.Firmicutes.Clostridia.Clostridiales.Veillonellaceae.unclassified.Otu763	1.81872829128			-
Bacteria.Firmicutes.Bacilli.unclassified.unclassified.unclassified	3.00759255213			-
Bacteria.Fusobacteria.Fusobacteria.Fusobacteriales.Fusobacteriaceae.Fusobacterium.Otu413	1.88849045598			-
Bacteria.Firmicutes.Clostridia.Clostridiales.Lachnospiraceae.Roseburia.Otu8	4.27392556804			-
Bacteria.Bacteroidetes.Bacteroidia.Bacteroidales.Prevotellaceae.Prevotella.Otu933	1.76781773035			-
Bacteria.Bacteroidetes.Bacteroidia.Bacteroidales.Prevotellaceae.Prevotella.Otu934	2.43563843929	NORA	2.66717476986	0.000342841455554
Bacteria.Bacteroidetes.unclassified.unclassified.unclassified.unclassified.Otu244	2.56938609044			-
Bacteria.Firmicutes.Clostridia.Clostridiales.Ruminococcaceae.unclassified_Ruminococcaceae.Otu865	1.75860772719			-
Bacteria.Bacteroidetes.Bacteroidia.Bacteroidales.unclassified.unclassified.Otu902	1.71551116123			-
Bacteria.Firmicutes.Clostridia.Clostridiales.unclassified.unclassified.Otu634	2.41250748427			-
Bacteria.Firmicutes.Clostridia.Clostridiales.Ruminococcaceae.unclassified.Otu106	3.38555830179			-
Bacteria.Bacteroidetes.Bacteroidia.Bacteroidales.Prevotellaceae.Prevotella.Otu363	1.95041759793			-
Bacteria.Firmicutes.Clostridia.Clostridiales.unclassified.unclassified.Otu903	1.24523148833			-
Bacteria.Firmicutes.Clostridia.Clostridiales.unclassified.unclassified.Otu735	1.81896135137			-
Bacteria.Proteobacteria.unclassified.unclassified.unclassified.unclassified.Otu761	1.29133255662			-
Bacteria.Firmicutes.Clostridia.Clostridiales.Lachnospiraceae.Pseudobutyrivibrio.Otu804	2.31002796133			-
Bacteria.Bacteroidetes.Bacteroidia.Bacteroidales.Bacteroidaceae.Bacteroides.Otu859	2.45693330266			-
Bacteria.Firmicutes.Clostridia.Clostridiales.Veillonellaceae.Dialister.Otu148	0.0			-
Bacteria.Bacteroidetes.Bacteroidia.Bacteroidales.Prevotellaceae.Prevotella.Otu927	1.96524612946			-
Bacteria.Firmicutes.Clostridia.Clostridiales.Ruminococcaceae.Oscillibacter.Otu958	1.4683578057			-
Bacteria.Bacteroidetes.Bacteroidia.Bacteroidales.Prevotellaceae.Prevotella.Otu920	2.01285176663			-
Bacteria.Firmicutes.Clostridia.Clostridiales.Lachnospiraceae.unclassified.Otu416	2.48480850571			-
Bacteria.Firmicutes.Clostridia.Clostridiales.Lachnospiraceae.unclassified.Otu453	3.03349505313			-
Bacteria.Bacteroidetes.unclassified.unclassified.unclassified.unclassified.Otu192	3.13378609102			-
Bacteria.unclassified.unclassified.unclassified.unclassified.unclassified.Otu577	0.0			-
Bacteria.Firmicutes.Clostridia.Clostridiales.Ruminococcaceae.unclassified.Otu538	2.11152542746			-
Bacteria.Firmicutes.Clostridia.Clostridiales.unclassified.unclassified.Otu715	1.92517548005			-
Bacteria.Bacteroidetes.Bacteroidia.Bacteroidales.unclassified	3.76727853397			-
Bacteria.Proteobacteria.unclassified.unclassified.unclassified.unclassified	3.01004346181			-
Bacteria.unclassified.unclassified.unclassified.unclassified.unclassified.Otu677	1.72333154556			-
Bacteria.Firmicutes.Clostridia.Clostridiales.Incertae_Sedis_XIV.Blautia.Otu69	3.88349839521			-
Bacteria.Firmicutes.Clostridia.Clostridiales.Lachnospiraceae.Coprococcus.Otu242	2.88218854893			-
Bacteria.Firmicutes.Clostridia.Clostridiales.Lachnospiraceae.unclassified.Otu7	4.27311853222			-
Bacteria.Firmicutes.Clostridia.Clostridiales.Veillonellaceae.Dialister.Otu750	1.8793278512			-
Bacteria.Bacteroidetes.Bacteroidia.Bacteroidales.Bacteroidaceae.Bacteroides.Otu29	3.6634413932			-
Bacteria.Bacteroidetes.unclassified.unclassified.unclassified.unclassified.Otu693	1.9126698929			-
Bacteria.Bacteroidetes.Bacteroidia.Bacteroidales.Bacteroidaceae.Bacteroides.Otu156	2.76939956548			-
Bacteria.Bacteroidetes.unclassified.unclassified.unclassified.unclassified.Otu691	1.79283810758			-
Bacteria.Bacteroidetes.unclassified.unclassified.unclassified.unclassified.Otu690	1.55531506351			-
Bacteria.Firmicutes.Clostridia.Clostridiales.Ruminococcaceae.unclassified.Otu27	3.7587937174			-
Bacteria.Firmicutes.Clostridia.Clostridiales.unclassified_Clostridiales.unclassified.Otu882	2.06674229507			-
Bacteria.Bacteroidetes.unclassified.unclassified.unclassified.unclassified.Otu607	2.02103226138			-
Bacteria.Bacteroidetes.Bacteroidia.Bacteroidales.Prevotellaceae.unclassified.Otu306	2.6957821664			-
Bacteria.Firmicutes.Clostridia.Clostridiales.Ruminococcaceae.Acetivibrio	1.91635734683			-
Bacteria.Bacteroidetes.unclassified.unclassified.unclassified.unclassified.Otu754	2.16411027977			-
Bacteria.Bacteroidetes.Bacteroidia.Bacteroidales.Bacteroidaceae.Bacteroides.Otu158	1.14604357985			-
Bacteria.Firmicutes.Clostridia.Clostridiales.Ruminococcaceae.Oscillibacter.Otu32	3.70340069156			-
Bacteria.Firmicutes.Clostridia.Clostridiales.Ruminococcaceae.Oscillibacter	4.35694641411			-
Bacteria.Bacteroidetes.Bacteroidia.Bacteroidales.Prevotellaceae.unclassified.Otu544	2.21459407812			-
Bacteria.Proteobacteria.Betaproteobacteria.Burkholderiales.Burkholderiales_incertae_sedis.unclassified	3.0824189211			-
Bacteria.Bacteroidetes.Bacteroidia.Bacteroidales.Porphyromonadaceae.unclassified.Otu326	2.45732825534			-
Bacteria.unclassified.unclassified.unclassified.unclassified.unclassified.Otu847	0.0			-
Bacteria.Firmicutes.Clostridia.Clostridiales.Lachnospiraceae.unclassified_Lachnospiraceae.Otu410	2.59910571403			-
Bacteria.Proteobacteria.Betaproteobacteria.Burkholderiales.Alcaligenaceae.Sutterella.Otu109	3.13857031362			-
Bacteria.Firmicutes.Clostridia.Clostridiales.Lachnospiraceae.unclassified_Lachnospiraceae.Otu814	1.172785721			-
Bacteria.Firmicutes.Clostridia.Clostridiales.unclassified.unclassified.Otu304	2.35091420079			-
Bacteria.Firmicutes.Clostridia.Clostridiales.unclassified_Clostridiales.unclassified.Otu954	1.74208649782			-
Bacteria.Firmicutes.Clostridia.Clostridiales.Ruminococcaceae.unclassified_Ruminococcaceae.Otu259	2.67131619911			-
Bacteria.Bacteroidetes.Bacteroidia.Bacteroidales.Prevotellaceae.unclassified_Prevotellaceae.Otu281	2.7358087723			-
Bacteria.Firmicutes.Clostridia.Clostridiales.Ruminococcaceae.Oscillibacter.Otu61	3.69503528638			-
Bacteria.Bacteroidetes.Bacteroidia.Bacteroidales.Porphyromonadaceae.unclassified.Otu451	2.40645834104			-
Bacteria.Firmicutes.Clostridia.Clostridiales.unclassified.unclassified.Otu308	2.2422268854			-
Bacteria.Firmicutes.Clostridia.Clostridiales.Veillonellaceae.unclassified	3.57784248613			-
Bacteria.Bacteroidetes.Bacteroidia.Bacteroidales.unclassified.unclassified.Otu214	2.89296150397			-
Bacteria.unclassified.unclassified.unclassified.unclassified.unclassified.Otu945	1.55531950983			-
Bacteria.Bacteroidetes.Bacteroidia.Bacteroidales.Porphyromonadaceae.unclassified_Porphyromonadaceae.Otu766	1.07281712781			-
Bacteria.Bacteroidetes.Bacteroidia.Bacteroidales.Porphyromonadaceae.unclassified.Otu323	0.0			-
Bacteria.Firmicutes.Clostridia.Clostridiales.Ruminococcaceae.unclassified.Otu493	2.11799989549			-
Bacteria.Firmicutes.Clostridia.Clostridiales.Ruminococcaceae.unclassified.Otu941	2.26293893288			-
Bacteria.unclassified.unclassified.unclassified.unclassified.unclassified.Otu298	2.86590801939			-
Bacteria.unclassified.unclassified.unclassified.unclassified.unclassified.Otu350	2.32900372443			-
Bacteria.Proteobacteria.Gammaproteobacteria.Enterobacteriales.Enterobacteriaceae.unclassified.Otu78	4.08701550427			-
Bacteria.Firmicutes.Clostridia.Clostridiales.Ruminococcaceae.unclassified.Otu946	1.60470263402			-
Bacteria.Proteobacteria.Betaproteobacteria.Burkholderiales	4.03276258369			-
Bacteria.Bacteroidetes.unclassified.unclassified.unclassified.unclassified.Otu81	3.55514316739			-
Bacteria.Firmicutes.Clostridia.Clostridiales.Ruminococcaceae.unclassified.Otu803	2.41449577009			-
Bacteria.unclassified.unclassified.unclassified.unclassified.unclassified.Otu456	2.59349081969			-
Bacteria.Firmicutes.Clostridia.Clostridiales.Ruminococcaceae.unclassified.Otu483	2.25166623146			-
Bacteria.Firmicutes.Clostridia.Clostridiales.unclassified.unclassified.Otu860	0.868781597078			-
Bacteria.Proteobacteria.unclassified.unclassified.unclassified.unclassified.Otu496	1.56253584038			-
Bacteria.Firmicutes.Clostridia.Clostridiales.Lachnospiraceae.unclassified.Otu377	2.51247386942			-
Bacteria.Bacteroidetes.Bacteroidia.Bacteroidales.Prevotellaceae.unclassified.Otu535	2.17295454657			-
Bacteria.Bacteroidetes.Bacteroidia.Bacteroidales.unclassified.unclassified.Otu873	1.71736826436			-
Bacteria.unclassified.unclassified.unclassified.unclassified.unclassified.Otu591	2.43878392946			-
Bacteria.Firmicutes.Clostridia.Clostridiales.Lachnospiraceae.unclassified_Lachnospiraceae.Otu853	2.14520218995			-
Bacteria.Firmicutes.Clostridia.Clostridiales.Lachnospiraceae.unclassified_Lachnospiraceae.Otu964	1.33728910058			-
Bacteria.Firmicutes.Clostridia.Clostridiales.Peptostreptococcaceae.unclassified_Peptostreptococcaceae.Otu777	1.7758349921			-
Bacteria.Firmicutes.Clostridia.Clostridiales.Ruminococcaceae.unclassified.Otu466	2.26243419775			-
Bacteria.Verrucomicrobia.Verrucomicrobiae	3.13889622635			-
Bacteria.Firmicutes.Clostridia.Clostridiales.Ruminococcaceae.unclassified.Otu463	3.08103741131			-
Bacteria.Firmicutes.Clostridia.Clostridiales.Ruminococcaceae.unclassified.Otu462	2.26057185381			-
Bacteria.Firmicutes.Clostridia.Clostridiales.unclassified.unclassified.Otu504	1.8713368246			-
Bacteria.Firmicutes.Clostridia.Clostridiales.unclassified.unclassified.Otu505	2.74162641025			-
Bacteria.Bacteroidetes.Bacteroidia.Bacteroidales.unclassified.unclassified.Otu598	2.06938851002			-
Bacteria.Firmicutes.unclassified.unclassified.unclassified.unclassified	4.1045422959			-
Bacteria.unclassified.unclassified.unclassified.unclassified.unclassified.Otu385	1.79757086887			-
Bacteria.Firmicutes.Bacilli.unclassified.unclassified.unclassified.Otu655	2.04160272937			-
Bacteria.Bacteroidetes.Bacteroidia.Bacteroidales.Prevotellaceae.Prevotella.Otu558	2.42331674781			-
Bacteria.Bacteroidetes.unclassified.unclassified.unclassified.unclassified.Otu839	1.97899165381			-
Bacteria.Bacteroidetes.Bacteroidia.Bacteroidales.Porphyromonadaceae.unclassified.Otu399	0.0			-
Bacteria.Proteobacteria.Betaproteobacteria.Burkholderiales.Alcaligenaceae.Parasutterella.Otu52	3.66100479719			-
Bacteria.Proteobacteria.Gammaproteobacteria.Pseudomonadales.Pseudomonadaceae.Pseudomonas	0.0			-
Bacteria.Bacteroidetes.Bacteroidia.Bacteroidales.Prevotellaceae.Prevotella.Otu31	3.95629631745			-
Bacteria.Firmicutes.unclassified.unclassified.unclassified.unclassified.Otu704	2.1349741355			-
Bacteria.Firmicutes.Clostridia.Clostridiales.Incertae_Sedis_XIV.Blautia.Otu525	1.64341252219			-
Bacteria.Firmicutes.Clostridia.unclassified.unclassified.unclassified.Otu164	2.7986815286			-
Bacteria.unclassified.unclassified.unclassified.unclassified.unclassified.Otu26	3.1607427394			-
Bacteria.Firmicutes.unclassified.unclassified.unclassified.unclassified.Otu822	1.45302643289			-
Bacteria.Firmicutes.Erysipelotrichi	3.94173693035			-
Bacteria.unclassified.unclassified.unclassified.unclassified.unclassified.Otu821	1.13977161807			-
Bacteria.Firmicutes.Clostridia.Clostridiales.Ruminococcaceae.unclassified.Otu237	3.02918922709			-
Bacteria.Firmicutes.Clostridia.Clostridiales.Incertae_Sedis_XIV.Blautia.Otu139	3.12857945432			-
Bacteria.Firmicutes.Clostridia.Clostridiales.unclassified.unclassified.Otu986	1.70233573627			-
Bacteria.Firmicutes.unclassified.unclassified.unclassified.unclassified.Otu605	2.27038747099			-
Bacteria.Firmicutes.Clostridia.Clostridiales.Lachnospiraceae.unclassified_Lachnospiraceae.Otu117	3.63181946914			-
Bacteria.Bacteroidetes.Bacteroidia.Bacteroidales.Prevotellaceae.unclassified.Otu24	3.6812394153			-
Bacteria.Firmicutes.Clostridia.Clostridiales.unclassified.unclassified.Otu981	1.16422068656			-
Bacteria.Tenericutes.Mollicutes.unclassified_Mollicutes.unclassified.unclassified.Otu108	3.13826483014			-
Bacteria.Proteobacteria.unclassified.unclassified.unclassified	3.01004346181			-
Bacteria.Firmicutes.Erysipelotrichi.Erysipelotrichales.Erysipelotrichaceae.Coprobacillus.Otu251	1.24750100298			-
Bacteria.Bacteroidetes.unclassified.unclassified.unclassified.unclassified.Otu276	2.56098573618			-
Bacteria.Bacteroidetes.Bacteroidia.Bacteroidales.Rikenellaceae.Alistipes.Otu330	2.30851113546			-
Bacteria.Firmicutes.Clostridia.Clostridiales.unclassified.unclassified.Otu666	1.97844533569			-
Bacteria.Bacteroidetes.unclassified.unclassified.unclassified.unclassified.Otu375	2.5421305112			-
Bacteria.Firmicutes.Clostridia.Clostridiales.Ruminococcaceae.Subdoligranulum	3.67610882702			-
Bacteria.Firmicutes.Clostridia.Clostridiales.Veillonellaceae.Dialister.Otu70	3.66019814701			-
Bacteria.Bacteroidetes.Bacteroidia.Bacteroidales.unclassified.unclassified.Otu834	1.84942725867			-
Bacteria.Bacteroidetes.Bacteroidia.Bacteroidales.Prevotellaceae.unclassified.Otu924	1.84154210637			-
Bacteria.Firmicutes.Clostridia.Clostridiales.Lachnospiraceae.unclassified.Otu188	3.41618021319			-
Bacteria.Bacteroidetes.unclassified.unclassified.unclassified.unclassified.Otu406	0.0			-
Bacteria.Firmicutes.Clostridia.Clostridiales.Lachnospiraceae.unclassified.Otu186	2.78033222789			-
Bacteria.Lentisphaerae.Lentisphaeria.Victivallales.Victivallaceae	1.7477133682			-
Bacteria.Bacteroidetes.Bacteroidia.Bacteroidales.Prevotellaceae.Prevotella.Otu56	3.48078668551			-
Bacteria.Firmicutes.Clostridia.Clostridiales.Ruminococcaceae.unclassified.Otu742	1.42843969197			-
Bacteria.Firmicutes.Clostridia.Clostridiales.Lachnospiraceae.unclassified.Otu181	2.71974934165			-
Bacteria.Firmicutes.Clostridia.Clostridiales.Ruminococcaceae.unclassified.Otu741	2.29246677121			-
Bacteria.Bacteroidetes.Bacteroidia.Bacteroidales.Prevotellaceae.Prevotella.Otu35	3.77013196516			-
Bacteria.Firmicutes.Clostridia.Clostridiales.Lachnospiraceae.unclassified.Otu703	1.57986360091			-
Bacteria.Firmicutes.Clostridia.Clostridiales.Lachnospiraceae.unclassified_Lachnospiraceae.Otu50	3.02591262889			-
Bacteria.Firmicutes.unclassified.unclassified.unclassified.unclassified.Otu418	2.5112309796			-
Bacteria.Firmicutes.Clostridia.Clostridiales.Ruminococcaceae.Ruminococcus	2.96004123567			-
Bacteria.Bacteroidetes.Bacteroidia.Bacteroidales.Porphyromonadaceae.Parabacteroides.Otu794	1.79755613233			-
Bacteria.Firmicutes.Clostridia.Clostridiales.Incertae_Sedis_XIV.Blautia.Otu221	2.77484588713			-
Bacteria.Proteobacteria.Alphaproteobacteria.unclassified.unclassified.unclassified.Otu73	3.63205139423			-
Bacteria.Firmicutes.Clostridia.Clostridiales.unclassified.unclassified.Otu769	2.08456268251			-
Bacteria.Firmicutes.Clostridia.Clostridiales.Lachnospiraceae.unclassified.Otu114	3.25893769152			-
Bacteria.Firmicutes.Clostridia.Clostridiales.unclassified_Clostridiales.unclassified.Otu549	2.15166241985			-
Bacteria.Firmicutes.Clostridia.Clostridiales.Lachnospiraceae.unclassified.Otu379	2.78099869111			-
Bacteria.unclassified.unclassified.unclassified.unclassified.unclassified.Otu464	2.28529925198			-
Bacteria.Bacteroidetes.unclassified	4.18156877868			-
Bacteria.Bacteroidetes.unclassified.unclassified.unclassified.unclassified.Otu887	1.66621509063			-
Bacteria.Bacteroidetes.Bacteroidia.Bacteroidales.Porphyromonadaceae.Parabacteroides.Otu395	2.52371124922			-
Bacteria.Firmicutes.Clostridia.Clostridiales.Ruminococcaceae.Subdoligranulum.Otu509	2.15850256799			-
Bacteria.Bacteroidetes.Bacteroidia.Bacteroidales.Bacteroidaceae.Bacteroides.Otu126	3.89434193044			-
Bacteria.unclassified.unclassified.unclassified.unclassified.unclassified.Otu643	1.47068956825			-
Bacteria.Firmicutes.Clostridia.Clostridiales.unclassified.unclassified.Otu165	2.84639065791			-
Bacteria.Firmicutes.Clostridia.Clostridiales.Ruminococcaceae.Oscillibacter.Otu656	2.56322335873			-
Bacteria.Bacteroidetes.Bacteroidia.Bacteroidales.unclassified.unclassified.Otu337	0.0			-
Bacteria.Bacteroidetes.unclassified.unclassified.unclassified.unclassified.Otu799	1.87390584162			-
Bacteria.unclassified.unclassified.unclassified.unclassified.unclassified.Otu778	1.86252217916			-
Bacteria.unclassified.unclassified.unclassified.unclassified.unclassified.Otu590	2.91695067524			-
Bacteria.Firmicutes.Clostridia.Clostridiales.unclassified.unclassified.Otu832	1.37064911616			-
Bacteria.Firmicutes.Clostridia.Clostridiales.Veillonellaceae.unclassified.Otu696	2.47338173792			-
Bacteria.Firmicutes.Clostridia.Clostridiales.Lachnospiraceae.unclassified_Lachnospiraceae.Otu94	3.34276973347			-
Bacteria.Firmicutes.Clostridia.Clostridiales.Lachnospiraceae.unclassified.Otu893	1.60396492901			-
Bacteria.Bacteroidetes.unclassified.unclassified.unclassified.unclassified.Otu840	2.25582691258			-
Bacteria.Firmicutes.Clostridia.Clostridiales.unclassified.unclassified.Otu833	1.84936810228			-
Bacteria.Firmicutes.Clostridia.Clostridiales.unclassified.unclassified.Otu161	2.94128704466			-
Bacteria.Bacteroidetes.Bacteroidia.Bacteroidales.Porphyromonadaceae.unclassified.Otu130	3.33035221			-
Bacteria.Firmicutes.Clostridia.Clostridiales.Ruminococcaceae.unclassified.Otu616	2.16235393357			-
Bacteria.Fusobacteria.Fusobacteria.Fusobacteriales.Fusobacteriaceae.unclassified.Otu593	2.70074751139			-
Bacteria.Firmicutes.Bacilli.Lactobacillales.Lactobacillaceae	3.25607433143			-
Bacteria.Firmicutes.Clostridia.Clostridiales.Lachnospiraceae.unclassified_Lachnospiraceae.Otu92	3.24452929354	HLT	3.09704025084	6.58242646309e-05
Bacteria.Firmicutes.unclassified.unclassified.unclassified.unclassified.Otu367	0.0			-
Bacteria.Tenericutes.Mollicutes.Entomoplasmatales.Spiroplasmataceae	2.16810486968			-
Bacteria.Bacteroidetes.Bacteroidia.Bacteroidales.Rikenellaceae.Alistipes	4.48545984007			-
Bacteria.Tenericutes.Mollicutes.Entomoplasmatales	2.16810486968			-
Bacteria.Bacteroidetes.Bacteroidia.Bacteroidales.Bacteroidaceae.Bacteroides.Otu194	2.65667753371			-
Bacteria.Actinobacteria.Actinobacteria.Coriobacteriales.Coriobacteriaceae.Collinsella	3.3116751927			-
Bacteria.Firmicutes.Clostridia.Clostridiales.Veillonellaceae	4.41762797344			-
Bacteria.Firmicutes.Clostridia.Clostridiales.Lachnospiraceae.unclassified_Lachnospiraceae.Otu527	2.42713373963			-
Bacteria.Firmicutes.Erysipelotrichi.Erysipelotrichales.Erysipelotrichaceae.Turicibacter	2.63799879467			-
Bacteria.Firmicutes.Erysipelotrichi.Erysipelotrichales.Erysipelotrichaceae.unclassified.Otu841	1.75525049628			-
Bacteria.Firmicutes.Bacilli.Lactobacillales.Streptococcaceae.Streptococcus.Otu347	2.83522156126			-
Bacteria.Bacteroidetes.unclassified.unclassified.unclassified.unclassified.Otu790	1.55328052507			-
Bacteria.Firmicutes.Clostridia.Clostridiales.Ruminococcaceae.unclassified_Ruminococcaceae	4.44847379438			-
Bacteria.Fusobacteria	3.52524818217			-
Bacteria.Firmicutes.Bacilli.Lactobacillales.Lactobacillaceae.Lactobacillus.Otu307	1.12858289202			-
Bacteria.Firmicutes.Clostridia	5.49021864394			-
Bacteria.unclassified.unclassified.unclassified.unclassified.unclassified.Otu532	1.12406041745			-
Bacteria.Firmicutes.Clostridia.Clostridiales.Ruminococcaceae.unclassified_Ruminococcaceae.Otu932	1.56001480668			-
Bacteria.unclassified.unclassified.unclassified.unclassified.unclassified.Otu408	2.35092222366			-
Bacteria.Bacteroidetes.Bacteroidia.Bacteroidales.Porphyromonadaceae.unclassified_Porphyromonadaceae.Otu856	2.81475591319			-
Bacteria.Firmicutes.Clostridia.Clostridiales.Lachnospiraceae.Roseburia.Otu66	3.20818138035			-
Bacteria.Firmicutes.Clostridia.Clostridiales.Ruminococcaceae.unclassified.Otu152	3.25828867953			-
Bacteria.Proteobacteria.Gammaproteobacteria.Aeromonadales.Succinivibrionaceae	3.74001914492			-
Bacteria.Firmicutes.Erysipelotrichi.Erysipelotrichales.Erysipelotrichaceae.Coprobacillus.Otu723	1.74519382566			-
Bacteria.Firmicutes.Clostridia.Clostridiales.Lachnospiraceae.unclassified.Otu300	2.77852048114			-
Bacteria.Proteobacteria.Deltaproteobacteria.Desulfovibrionales.Desulfovibrionaceae.Desulfovibrio	2.59982607395			-
Bacteria.Bacteroidetes.Bacteroidia.Bacteroidales.Prevotellaceae.unclassified	4.00238454392			-
Bacteria.Bacteroidetes.Bacteroidia.Bacteroidales.Bacteroidaceae.Bacteroides.Otu345	2.21362779986			-
Bacteria.Firmicutes.Clostridia.Clostridiales.Lachnospiraceae.unclassified.Otu240	3.25326885823			-
Bacteria.Firmicutes.Clostridia.Clostridiales.Veillonellaceae.Dialister.Otu168	3.18740117318			-
Bacteria.Bacteroidetes.Bacteroidia.Bacteroidales.Rikenellaceae.Alistipes.Otu309	3.2832663095			-
Bacteria.Bacteroidetes.Bacteroidia.Bacteroidales.Rikenellaceae.Alistipes.Otu467	1.81882122416			-
Bacteria.Firmicutes.Clostridia.Clostridiales.Ruminococcaceae.Ruminococcus.Otu961	1.67052458417			-
Bacteria.Firmicutes.Clostridia.Clostridiales.Ruminococcaceae.unclassified.Otu913	1.6995059503			-
Bacteria.Firmicutes.Clostridia.Clostridiales.Incertae_Sedis_XIV.Blautia.Otu823	1.5645699411			-
Bacteria.Firmicutes.Clostridia.Clostridiales.Lachnospiraceae.unclassified.Otu526	1.92575380959			-
Bacteria.Firmicutes.Clostridia.Clostridiales.Veillonellaceae.unclassified.Otu75	3.40034321913			-
Bacteria.Verrucomicrobia.Opitutae.Puniceicoccales.Puniceicoccaceae.unclassified.Otu771	1.25387265228			-
Bacteria.Firmicutes.Clostridia.Clostridiales.unclassified.unclassified.Otu438	2.58369809954			-
Bacteria.Firmicutes.Clostridia.Clostridiales.Clostridiaceae	3.18208031291			-
Bacteria.Firmicutes.Clostridia.Clostridiales.unclassified.unclassified.Otu343	2.68825854688			-
Bacteria.Firmicutes.Clostridia.Clostridiales.Ruminococcaceae.unclassified.Otu302	2.60210509925			-
Bacteria.Firmicutes.Clostridia.Clostridiales.Veillonellaceae.Phascolarctobacterium	4.14860877518	HLT	3.87932413767	4.09322685141e-05
Bacteria.Firmicutes.Clostridia.Clostridiales.Lachnospiraceae.unclassified.Otu97	3.14413518995			-
Bacteria.Bacteroidetes.Bacteroidia.Bacteroidales.Prevotellaceae.Prevotella.Otu46	3.88726408742			-
Bacteria.Bacteroidetes.Bacteroidia.Bacteroidales.unclassified.unclassified.Otu202	0.0			-
Bacteria.Firmicutes.Bacilli.Lactobacillales.unclassified.unclassified.Otu615	1.43905882379			-
Bacteria.Firmicutes.Bacilli.Lactobacillales.Carnobacteriaceae.Granulicatella.Otu767	1.66197293259			-
Bacteria.Firmicutes.unclassified_Firmicutes.unclassified.unclassified	2.23436021285			-
Bacteria.Firmicutes.Clostridia.Clostridiales.Ruminococcaceae.unclassified.Otu67	3.19227011229			-
Bacteria.Verrucomicrobia.Opitutae.Puniceicoccales.Puniceicoccaceae.unclassified	1.25387265228			-
Bacteria.Firmicutes.Clostridia.Clostridiales.Ruminococcaceae.unclassified.Otu468	2.44435210642			-
Bacteria.Bacteroidetes.Bacteroidia.Bacteroidales.unclassified.unclassified.Otu614	2.47404562187			-
Bacteria.Bacteroidetes.Bacteroidia.Bacteroidales.Prevotellaceae.Prevotella.Otu198	3.37894254131			-
Bacteria.Bacteroidetes.Bacteroidia.Bacteroidales.Prevotellaceae.Prevotella.Otu48	4.40928590652			-
Bacteria.Bacteroidetes.Bacteroidia.Bacteroidales.Prevotellaceae.Prevotella.Otu49	3.26918603613			-
Bacteria.Firmicutes.Clostridia.Clostridiales.Ruminococcaceae.Ruminococcus.Otu618	0.0			-
Bacteria.Bacteroidetes.Bacteroidia.Bacteroidales.Porphyromonadaceae.unclassified.Otu246	1.86674903758			-
Bacteria.Firmicutes.Clostridia.Clostridiales.Ruminococcaceae.unclassified.Otu657	2.1336601508			-
Bacteria.Firmicutes.Clostridia.Clostridiales.Ruminococcaceae.Oscillibacter.Otu503	2.45234563834			-
Bacteria.Firmicutes.Clostridia.Clostridiales.Ruminococcaceae.Oscillibacter.Otu84	3.23928622968			-
Bacteria.Firmicutes.Clostridia.Clostridiales.Lachnospiraceae.unclassified.Otu687	1.72575668976			-
Bacteria.Firmicutes.Clostridia.Clostridiales.Lachnospiraceae.unclassified.Otu688	2.18940871287			-
Bacteria.Firmicutes.Clostridia.Clostridiales.Ruminococcaceae.unclassified_Ruminococcaceae.Otu162	3.58106676438			-
Bacteria.Firmicutes.Clostridia.Clostridiales.Incertae_Sedis_XIV.Blautia.Otu180	3.34062226164			-
Bacteria.Firmicutes.Clostridia.Clostridiales.Incertae_Sedis_XIV.Blautia.Otu953	2.02668645005			-
Bacteria.Tenericutes.Mollicutes.unclassified_Mollicutes.unclassified.unclassified.Otu229	2.83593146508			-
Bacteria.Firmicutes.Clostridia.Clostridiales.unclassified.unclassified.Otu939	1.5457803454			-
Bacteria.Firmicutes.Clostridia.Clostridiales.unclassified.unclassified.Otu938	1.82213908708			-
Bacteria.Bacteroidetes.Bacteroidia.Bacteroidales.Porphyromonadaceae.unclassified_Porphyromonadaceae.Otu993	2.3798337977			-
Bacteria.Firmicutes.Clostridia.Clostridiales.unclassified.unclassified.Otu531	1.91821103272			-
Bacteria.unclassified.unclassified.unclassified.unclassified.unclassified.Otu311	2.61281841989			-
Bacteria.Proteobacteria.Alphaproteobacteria.Rhodobacterales.Rhodobacteraceae.unclassified.Otu622	0.0			-
Bacteria.Firmicutes.Clostridia.Clostridiales.Ruminococcaceae.unclassified.Otu513	2.41619281281			-
Bacteria.Bacteroidetes.Bacteroidia.Bacteroidales.Prevotellaceae.unclassified_Prevotellaceae.Otu167	3.19731260284			-
Bacteria.Bacteroidetes.Bacteroidia.Bacteroidales.Rikenellaceae.Alistipes.Otu45	3.26963798636			-
Bacteria.unclassified.unclassified.unclassified.unclassified.unclassified.Otu319	2.54845013012			-
Bacteria.Firmicutes.Clostridia.Clostridiales.Lachnospiraceae.unclassified.Otu333	2.42100089015			-
Bacteria.Firmicutes.Clostridia.Clostridiales.Ruminococcaceae.unclassified.Otu965	1.8527986763			-
Bacteria.Firmicutes.Clostridia.Clostridiales.Ruminococcaceae.unclassified.Otu592	2.25705988534			-
Bacteria.Firmicutes.Clostridia.Clostridiales.Ruminococcaceae.unclassified.Otu708	2.1548665773			-
Bacteria.Firmicutes.Clostridia.Clostridiales.Ruminococcaceae.unclassified.Otu709	1.92781194752			-
Bacteria.Bacteroidetes.Bacteroidia.Bacteroidales.Prevotellaceae.unclassified_Prevotellaceae.Otu515	2.27439917266			-
Bacteria.Bacteroidetes.Bacteroidia	5.80728382776			-
Bacteria.Bacteroidetes.Bacteroidia.Bacteroidales.Rikenellaceae.Alistipes.Otu93	3.21667996155			-
Bacteria.Firmicutes.Clostridia.Clostridiales.Lachnospiraceae.unclassified.Otu142	3.07169064868			-
Bacteria.Firmicutes.Clostridia.Clostridiales.Ruminococcaceae.unclassified.Otu700	2.39122141595			-
Bacteria.Firmicutes.Clostridia.Clostridiales.unclassified.unclassified.Otu862	1.61038191263			-
Bacteria.Firmicutes.Clostridia.Clostridiales.Ruminococcaceae.unclassified.Otu706	2.30339073962			-
Bacteria.Firmicutes.Clostridia.Clostridiales.Ruminococcaceae.unclassified.Otu458	2.12246607961			-
Bacteria.Firmicutes.Clostridia.Clostridiales.unclassified.unclassified.Otu658	1.9414557236			-
Bacteria.Firmicutes.Clostridia.Clostridiales.unclassified_Clostridiales.unclassified.Otu452	1.85343879405			-
Bacteria.Firmicutes.Clostridia.Clostridiales.Ruminococcaceae.Faecalibacterium.Otu191	3.28019057077			-
Bacteria.Firmicutes.Clostridia.Clostridiales.Lachnospiraceae.unclassified.Otu389	2.20025186549			-
Bacteria.Firmicutes.Clostridia.Clostridiales.unclassified.unclassified.Otu809	1.71755288706			-
Bacteria.Firmicutes.Clostridia.Clostridiales.Peptostreptococcaceae.unclassified_Peptostreptococcaceae	3.59277604253			-
Bacteria.Bacteroidetes.Bacteroidia.Bacteroidales.Rikenellaceae.Alistipes.Otu731	0.0			-
Bacteria.Bacteroidetes.unclassified.unclassified.unclassified.unclassified.Otu879	1.72505604952			-
Bacteria.Bacteroidetes.Bacteroidia.Bacteroidales.unclassified.unclassified.Otu293	0.0			-
Bacteria.unclassified.unclassified.unclassified.unclassified.unclassified.Otu234	2.74697494948			-
Bacteria.Proteobacteria.Betaproteobacteria.Burkholderiales.Alcaligenaceae.Sutterella	3.54236668562			-
Bacteria.Firmicutes.Clostridia.Clostridiales.Ruminococcaceae.Subdoligranulum.Otu169	3.07246316273			-
Bacteria.Tenericutes.Mollicutes.unclassified_Mollicutes	3.3139220672			-
Bacteria.unclassified	4.24637767545			-
Bacteria.Firmicutes.Clostridia.Clostridiales.unclassified.unclassified.Otu950	1.9682366936			-
Bacteria.Firmicutes.Clostridia.Clostridiales.unclassified_Clostridiales.unclassified	3.72929184206			-
Bacteria.Proteobacteria.unclassified.unclassified.unclassified.unclassified.Otu144	0.991048861367			-
Bacteria.Firmicutes.Clostridia.Clostridiales.Ruminococcaceae.unclassified.Otu756	1.58235627732			-
Bacteria.Bacteroidetes.unclassified.unclassified.unclassified.unclassified.Otu620	2.06970426166			-
Bacteria.Firmicutes.Clostridia.Clostridiales.Lachnospiraceae.unclassified_Lachnospiraceae.Otu151	2.78075734656			-
Bacteria.Bacteroidetes.Bacteroidia.Bacteroidales.Prevotellaceae.unclassified.Otu163	3.02780221024			-
Bacteria.Firmicutes.Clostridia.Clostridiales.Incertae_Sedis_XIII.Mogibacterium	1.54752496507			-
Bacteria.Firmicutes.Clostridia.Clostridiales.unclassified.unclassified.Otu728	1.96608169236			-
Bacteria.Actinobacteria	3.51353602592			-
Bacteria.Bacteroidetes.unclassified.unclassified.unclassified.unclassified.Otu874	1.74234696277			-
Bacteria.Bacteroidetes.Bacteroidia.Bacteroidales.Bacteroidaceae.Bacteroides.Otu127	3.7296890614			-
Bacteria.Proteobacteria.unclassified.unclassified.unclassified.unclassified.Otu775	1.12652430331			-
Bacteria.Firmicutes.Clostridia.Clostridiales.Ruminococcaceae.unclassified.Otu845	1.59308929435			-
Bacteria.Bacteroidetes.Bacteroidia.Bacteroidales.unclassified.unclassified.Otu876	2.26152651576			-
Bacteria.Firmicutes.Clostridia.Clostridiales.unclassified.unclassified.Otu721	1.52948247909			-
Bacteria.Firmicutes.Clostridia.Clostridiales.unclassified.unclassified.Otu726	1.54872440583			-
Bacteria.Firmicutes.Clostridia.Clostridiales.unclassified.unclassified.Otu895	1.94054573055			-
Bacteria.Firmicutes.Clostridia.Clostridiales.unclassified.unclassified.Otu896	1.87042362349			-
Bacteria.Firmicutes.Bacilli.Lactobacillales.Streptococcaceae.Streptococcus.Otu943	1.75409686596			-
Bacteria.Bacteroidetes.Bacteroidia.Bacteroidales.Prevotellaceae.unclassified_Prevotellaceae.Otu744	1.98417442762			-
Bacteria.Firmicutes.Clostridia.Clostridiales.unclassified_Clostridiales.unclassified.Otu783	1.15647375685			-
Bacteria.Firmicutes.Clostridia.Clostridiales.unclassified.unclassified.Otu485	2.49873442195			-
Bacteria.Bacteroidetes.Bacteroidia.Bacteroidales.Porphyromonadaceae.Parabacteroides	4.49798148858			-
Bacteria.Firmicutes.Clostridia.Clostridiales.Veillonellaceae.Dialister.Otu484	2.62657068927			-
Bacteria.Bacteroidetes.Bacteroidia.Bacteroidales.Porphyromonadaceae.Parabacteroides.Otu17	4.0570272211			-
Bacteria.Firmicutes.Clostridia.Clostridiales.Lachnospiraceae.unclassified.Otu429	2.82987815051	HLT	2.93379045567	0.000305953920063
Bacteria.Firmicutes.Clostridia.Clostridiales.Ruminococcaceae.Subdoligranulum.Otu824	1.79322396165			-
Bacteria.Bacteroidetes.Bacteroidia.Bacteroidales.Porphyromonadaceae.Barnesiella.Otu568	2.5376717301			-
Bacteria.Proteobacteria.Betaproteobacteria.Burkholderiales.unclassified.unclassified.Otu376	2.49903076703			-
Bacteria.Firmicutes.Clostridia.Clostridiales.Lachnospiraceae.unclassified_Lachnospiraceae.Otu278	2.91450766132			-
Bacteria.Tenericutes.Mollicutes	3.31948760682			-
Bacteria.Firmicutes.Clostridia.Clostridiales.Lachnospiraceae.Roseburia.Otu30	3.53366285038			-
Bacteria.Bacteroidetes.Bacteroidia.Bacteroidales.Bacteroidaceae.Bacteroides.Otu15	4.09509159846			-
Bacteria.Proteobacteria.Betaproteobacteria.Burkholderiales.Burkholderiales_incertae_sedis	3.0824189211			-
Bacteria.Firmicutes.Clostridia.Clostridiales.Veillonellaceae.Megasphaera.Otu83	3.75408139571			-
Bacteria.Bacteroidetes.Bacteroidia.Bacteroidales.Prevotellaceae.Prevotella	5.56088812084	NORA	5.10890254669	8.86673589064e-05
Bacteria.Bacteroidetes.Bacteroidia.Bacteroidales.Bacteroidaceae.Bacteroides.Otu19	4.47910812643			-
Bacteria.Bacteroidetes.Bacteroidia.Bacteroidales.Bacteroidaceae.Bacteroides.Otu18	3.94173660775			-
Bacteria.Bacteroidetes.Bacteroidia.Bacteroidales.Prevotellaceae.Prevotella.Otu4	5.37536980535	NORA	4.93131441907	3.62545754005e-05
Bacteria.Firmicutes.Clostridia.Clostridiales.Lachnospiraceae.Coprococcus.Otu472	2.15636105634			-
Bacteria.Firmicutes.Bacilli.unclassified.unclassified.unclassified.Otu301	2.4872077491			-
Bacteria.Firmicutes.Clostridia.Clostridiales.unclassified.unclassified.Otu805	1.38219657491			-
Bacteria.Firmicutes.Clostridia.Clostridiales.Incertae_Sedis_XIII.unclassified.Otu603	2.75293131415			-
Bacteria.Proteobacteria.Gammaproteobacteria.Aeromonadales	3.74001914492			-
Bacteria.Bacteroidetes.Bacteroidia.Bacteroidales.Bacteroidaceae.Bacteroides.Otu166	3.15143877385			-
Bacteria.Firmicutes.Clostridia.Clostridiales.unclassified.unclassified.Otu465	3.31427152667			-
Bacteria.Firmicutes.Clostridia.Clostridiales.Incertae_Sedis_XIV	4.16967861225	HLT	3.50757173744	0.000775557509642
Bacteria.Firmicutes.Clostridia.Clostridiales.Veillonellaceae.Megasphaera	3.79053615214			-
Bacteria.Bacteroidetes.Bacteroidia.Bacteroidales.Bacteroidaceae.Bacteroides.Otu160	3.41037274653			-
Bacteria.Firmicutes.Clostridia.Clostridiales.Lachnospiraceae.Roseburia.Otu103	3.68031673587			-
Bacteria.Bacteroidetes.Bacteroidia.Bacteroidales.Porphyromonadaceae	4.5944107207			-
Bacteria.Firmicutes.Clostridia.Clostridiales.Ruminococcaceae.unclassified.Otu588	1.19596172385			-
Bacteria.Firmicutes.unclassified.unclassified.unclassified.unclassified.Otu209	2.64109490655			-
Bacteria.Bacteroidetes.unclassified.unclassified.unclassified.unclassified.Otu984	1.62422786557			-
Bacteria.Firmicutes.Clostridia.Clostridiales.Lachnospiraceae.unclassified_Lachnospiraceae.Otu447	1.73017493498			-
Bacteria.Bacteroidetes.Bacteroidia.Bacteroidales.Bacteroidaceae.Bacteroides.Otu697	2.14469716091			-
Bacteria	6.0			-
Bacteria.Firmicutes.Clostridia.Clostridiales.Ruminococcaceae.unclassified.Otu641	1.75598871762			-
Bacteria.Firmicutes.Clostridia.Clostridiales.Ruminococcaceae.unclassified.Otu14	3.78846241132			-
