# Supplementary material for: Expansion of intestinal Prevotella copri correlates with enhanced susceptibility to arthritis
Source: eLife. 2013 Nov 5;2:e01202. doi: 10.7554/eLife.01202 (PMC3816614; doi:10.7554/eLife.01202)
Supplement: Figure 1—source data 1. — DOI: http://dx.doi.org/10.7554/eLife.01202.005 [file elife01202s001.zip › Figure_1/Panel_A/20130327_lefse_a0.001_lda2.0.annotated.fixed.tab]

Prevotellaceae	5.59227135158	NORA	-5.13731085369	5.7421512117e-05
Prevotella	5.56088812084	NORA	-5.10890254669	8.86673589064e-05
Prevotella OTU4	5.37536980535	NORA	-4.93131441907	3.62545754005e-05
Veillonella	2.88481961437	NORA	-3.63389718354	0.00092075822265
Catenibacterium	3.91637798637	NORA	-3.60418502492	0.000266691483427
Veillonella OTU436	2.88481961437	NORA	-3.58581682454	0.00092075822265
Catenibacterium OTU98	3.77696074505	NORA	-3.4724227206	0.0004699070731
Prevotella OTU934	2.43563843929	NORA	-2.66717476986	0.000342841455554
unclassified_Ruminococcaceae OTU236	2.86983349092	HLT	2.72289058692	0.00048075447908
unclassified_Lachnospiraceae OTU429	2.82987815051	HLT	2.93379045567	0.000305953920063
unclassified_Lachnospiraceae OTU92	3.24452929354	HLT	3.09704025084	6.58242646309e-05
unclassified_Ruminococcaceae OTU336	2.53037658075	HLT	3.24251940868	0.000249676322991
Clostridia Group XIV Blautia	4.16967861225	HLT	3.50757173744	0.000775557509642
Clostridia Group XIV	4.16967861225	HLT	3.50757173744	0.000775557509642
Phascolarctobacterium OTU20	4.12106507229	HLT	3.85840395285	0.000555167178936
Phascolarctobacterium	4.14860877518	HLT	3.87932413767	4.09322685141e-05
unclassified_Lachnospiraceae	4.61475467237	HLT	3.96199083319	0.000299770298431
Bacteroides	5.62311300464	HLT	4.97886253982	0.000552782305247
Bacteroidaceae	5.62311300464	HLT	4.97886253982	0.000552782305247
