# Supplementary material for: Expansion of intestinal Prevotella copri correlates with enhanced susceptibility to arthritis
Source: eLife. 2013 Nov 5;2:e01202. doi: 10.7554/eLife.01202 (PMC3816614; doi:10.7554/eLife.01202)
Supplement: Figure 1—source data 1. — DOI: http://dx.doi.org/10.7554/eLife.01202.005 [file elife01202s001.zip › Figure_1/Panel_A/filter_hits.sh]

#!/bin/bash

grep NORA 20121023_lefse_a0.001_lda2.0.tab | sort -k4,4nr | awk '{printf $1"\t"$2"\t"$3"\t-"$4"\t"$5"\n"}' > filtered.tab
grep HLT 20121023_lefse_a0.001_lda2.0.tab | sort -k4,4n >> filtered.tab
