# Supplementary material for: Expansion of intestinal Prevotella copri correlates with enhanced susceptibility to arthritis
Source: eLife. 2013 Nov 5;2:e01202. doi: 10.7554/eLife.01202 (PMC3816614; doi:10.7554/eLife.01202)
Supplement: Figure 1—source data 1. — DOI: http://dx.doi.org/10.7554/eLife.01202.005 [file elife01202s001.zip › Figure_1/Panel_B/braycurtis.dist]

	114
001B
003B	0.716560643984
013B	0.687212829074	0.723018062241
014B	0.830103428497	0.836516913994	0.836958170653
019B	0.874909516004	0.877146153151	0.921083763418	0.900415810214
020B	0.756559993709	0.68751625582	0.769656088553	0.855940264684	0.84994785799
025B	0.736794557941	0.801304328647	0.863110089399	0.828893645408	0.903241545064	0.722800804734
026B	0.693110421652	0.701303080493	0.644092675028	0.866820297574	0.888258339943	0.716057248882	0.713383013795
045B	0.609257943443	0.696776027843	0.756435610465	0.699617277491	0.879266131358	0.692574466652	0.75073260472	0.766694020948
052B	0.928005906055	0.930412497178	0.945958711251	0.956718706955	0.539081104851	0.883928881902	0.931365228661	0.940608255823	0.921820090244
064B	0.73248091334	0.708555187376	0.520728896528	0.878635005186	0.93723061604	0.840315011764	0.889846850638	0.641494476542	0.788150723744	0.94794192308
069B	0.734197658759	0.721605375057	0.450717063253	0.884581001033	0.932228496703	0.807970031142	0.876546809405	0.630770939259	0.790190057871	0.959775960831	0.409870910147
070B	0.641921521667	0.649343935785	0.623908282854	0.844033119448	0.875408711889	0.680771227973	0.773794853597	0.606303456174	0.672991534831	0.905615333575	0.611146686323	0.666137909041
087B	0.803090707609	0.812263475134	0.842732897348	0.897685035193	0.847452792868	0.786601239118	0.81272107386	0.812163692565	0.815326754775	0.856267875594	0.87875593909	0.815211946629	0.76351086823
093B	0.838351214098	0.814271409291	0.812009758082	0.861376222611	0.522798692311	0.848095699149	0.878199549313	0.799248149997	0.82684123803	0.552897886959	0.830815497531	0.824209943199	0.790690953238	0.786583659295
099B	0.689511521504	0.742413247972	0.485455720092	0.858974053784	0.915068728934	0.812052527545	0.857500700812	0.625661508147	0.790548537746	0.952839105755	0.421423034338	0.443898227447	0.628716863818	0.853658863414	0.811820023791
100B	0.766237199525	0.766251400815	0.80676224436	0.70738277225	0.852103469352	0.671133280946	0.790864881542	0.784042171076	0.627557569215	0.924041372285	0.845254150824	0.81367001199	0.693004835909	0.852448074212	0.809073490263	0.818248068267
101B	0.69965404977	0.72759953634	0.496991961412	0.840742271287	0.908814391409	0.763269429414	0.848862077432	0.648205420862	0.691783144352	0.932514413807	0.370329749042	0.406632788511	0.584964854966	0.810050305163	0.790752576608	0.39233524421	0.734236200995
147B	0.902179209266	0.851128059614	0.730454113657	0.748450024183	0.928371189988	0.696596755169	0.885625388857	0.842824549678	0.743821570052	0.950843501182	0.787002746418	0.809538874052	0.796130485072	0.866238466636	0.856204366394	0.837655968688	0.63249064771	0.785472839297
148B	0.719956753038	0.740368246732	0.443206891808	0.907693863421	0.920969459173	0.792717637981	0.898198642233	0.675474689671	0.809668706854	0.949416543659	0.38160760481	0.350470690638	0.648601334747	0.845974084431	0.832109566161	0.400764873067	0.838613948751	0.408175822837	0.755791747943
150B	0.722814791485	0.753747203123	0.805657605638	0.860917246191	0.882145736636	0.780143815599	0.879920010982	0.780593839986	0.818636499642	0.938189444584	0.768766105017	0.811352517175	0.742444471166	0.842705328552	0.849148652162	0.762564356254	0.762641356087	0.762941633036	0.898666055815	0.793648780032
169B	0.857854806301	0.883567686119	0.880184925191	0.84742044668	0.857846513082	0.828738340785	0.817594122095	0.875306014697	0.819841350175	0.821643442495	0.932744447746	0.927541899846	0.845627056192	0.844075820164	0.813746154159	0.855127414037	0.831762416055	0.864967845901	0.8573201311	0.920102278025	0.924491674059
186B	0.86771414169	0.864989697016	0.881770148328	0.934803314061	0.421173660697	0.84743414214	0.90520904378	0.879791672186	0.834227329582	0.612589854753	0.896436404425	0.911268961283	0.840486385236	0.928655773691	0.560352707819	0.873290559046	0.85107982684	0.881379751527	0.893694736141	0.893165320235	0.869337084422	0.895582894524
187B	0.673697378395	0.634189092917	0.471825862676	0.797769576537	0.913292263349	0.69502982005	0.798394709998	0.643448385081	0.592324851633	0.949939648644	0.652548357788	0.565235149841	0.638480016618	0.823215264229	0.777756401252	0.589339745537	0.663203648959	0.564781094585	0.661132196351	0.509553640991	0.768967939404	0.846057344149	0.853547551719
503A	0.736804544546	0.715761960441	0.524217354359	0.86145240308	0.949972253151	0.79385959933	0.870695691709	0.668870000898	0.791353366795	0.977080368977	0.527438107635	0.563259368554	0.683532058435	0.876919243762	0.847487502175	0.587758114343	0.746172970218	0.624403770702	0.796262424305	0.471789980875	0.761609960632	0.959683117117	0.879418779197	0.508744472184
505A	0.889901582046	0.786377202666	0.678695271547	0.936513053556	0.95064216693	0.921479752133	0.936368157329	0.804078515988	0.937047268407	0.977641858232	0.54551532447	0.540628868959	0.791844157267	0.908293571238	0.889658735457	0.591677045982	0.946484601584	0.55103880871	0.910192347254	0.465534271633	0.895541970072	0.972892381914	0.971765530838	0.756717570781	0.716926886082
507A	0.858087046808	0.889060044634	0.836337046387	0.815460531495	0.960732620915	0.855100570702	0.893426050865	0.864339608588	0.754213861846	0.978352053768	0.869650269269	0.911608878566	0.834068439583	0.941078994761	0.873986186863	0.865093205741	0.773280112958	0.81834566268	0.759687354747	0.850181852218	0.918760881478	0.870641759166	0.922278070492	0.808001488253	0.897382149854	0.967757430554
509A	0.769952271494	0.70768948873	0.742628229651	0.710900280956	0.929879005562	0.840811042654	0.895021004461	0.820167083137	0.644113905883	0.950243715571	0.836158056131	0.839889038795	0.820133298981	0.913941197449	0.84244611692	0.798255185532	0.671614734665	0.799582551388	0.787898471226	0.76304249268	0.856890738703	0.88918119057	0.903000021492	0.592641102894	0.73856977785	0.95285321282	0.811812164207
004B	0.737397322799	0.725944483518	0.791697375679	0.8597109454	0.913837064724	0.802484434598	0.848944260743	0.782784163001	0.777366858077	0.936696108961	0.744579447891	0.789405892442	0.730907063417	0.816609161608	0.848737863579	0.763934379233	0.80630287919	0.764024855666	0.908889887733	0.818251695785	0.678043980036	0.927044155204	0.86721961627	0.772498759117	0.753207347267	0.894329542775	0.890952702293	0.858755381783
005B	0.847970190317	0.896961345469	0.915189704357	0.848771639616	0.690474873425	0.886880250916	0.876577086864	0.848070174152	0.846569452014	0.714018561354	0.947306490661	0.924382467386	0.891181103528	0.752146916444	0.775437733261	0.918134692871	0.891760700668	0.88633018068	0.940702414633	0.939138323174	0.9338501168	0.821133574115	0.837454217453	0.912813142665	0.962889022803	0.96141354161	0.92957234606	0.936567923823	0.896205274577
009B	0.867267376484	0.791746164583	0.930446918527	0.82748462371	0.770329426636	0.785431562348	0.787471773223	0.82715124097	0.798750541384	0.762564690465	0.940351035229	0.898931511739	0.789175978646	0.787237062779	0.773465878398	0.924313552505	0.857100992111	0.882205883422	0.920033062457	0.939492367088	0.911130004381	0.805501740638	0.851094873894	0.875171743696	0.945104991162	0.96006453209	0.958250307552	0.932149494548	0.905772530329	0.685088261162
012B	0.796759939564	0.754869105899	0.670679812286	0.890444552198	0.894869200737	0.872957556731	0.859280249512	0.63678588348	0.868968126468	0.946015434799	0.554921962257	0.4630426263	0.717845123733	0.821684048292	0.82090944407	0.573434852743	0.860829574399	0.519929504113	0.884906610755	0.461390703424	0.790215530669	0.905181560236	0.935784790741	0.759063343698	0.696580936746	0.476625581554	0.890553924668	0.912294075514	0.778411352498	0.875979581155	0.887112626659
016B	0.904970223199	0.92577919228	0.942759679554	0.935854807211	0.432601657106	0.930343512931	0.916744931864	0.928853318106	0.911118592535	0.549895461877	0.956956399306	0.93834903279	0.900679188198	0.898254897377	0.549418482747	0.94298067512	0.91855177825	0.933425004092	0.942551341557	0.951004969605	0.924119111378	0.868189404852	0.502066307779	0.934336721172	0.964717910719	0.967723549399	0.966984503453	0.951503733704	0.931561765253	0.759993567359	0.819171086496	0.924830146361
017B	0.823105208631	0.750954013407	0.78092602709	0.732329127286	0.912094724887	0.766841222544	0.808686908199	0.76604270196	0.699124311712	0.947028736341	0.826475858839	0.751528143479	0.769109203135	0.858807524904	0.817495830619	0.802265632934	0.643915453772	0.735956774599	0.726851420311	0.838469025329	0.828715591507	0.847495047763	0.901635941148	0.708920326262	0.863983130544	0.931372634198	0.784481817656	0.744379516885	0.790985254021	0.885016823924	0.832056571338	0.815691818253	0.92468027489
027B	0.771039003769	0.73084948691	0.686613307912	0.881537072659	0.533723687394	0.785934140896	0.834176056416	0.679833443914	0.771740396311	0.621867508017	0.692019261872	0.70336764626	0.640686234788	0.847819407469	0.484626738404	0.689568712245	0.787361139083	0.652108805007	0.844997308392	0.696403740792	0.806240422748	0.864622942939	0.469485569515	0.671949395365	0.650411207959	0.807195049962	0.913452564229	0.866793507502	0.751015437934	0.775070064684	0.80506604042	0.744412748766	0.565161463273	0.865430368924
028B	0.785295278863	0.752603458558	0.822910506027	0.887006912422	0.574603766131	0.732341515896	0.794839193648	0.776584021616	0.820124433681	0.595479348114	0.848054252345	0.82242480673	0.709707305498	0.688866080625	0.460708661578	0.817814240954	0.814976601324	0.783083659266	0.892591925194	0.829920555337	0.801914052344	0.847881781987	0.614435036402	0.772010171409	0.860784559825	0.875911921584	0.931773673297	0.911019299437	0.821896586402	0.76113450657	0.669946795402	0.809825573877	0.639716017274	0.85341995282	0.495174651412
030B	0.851148813972	0.755911551224	0.735920015234	0.78467351104	0.497558840604	0.841691903139	0.866379260368	0.794215709947	0.783626508414	0.645037764191	0.757295095462	0.785418359263	0.778393909128	0.896472687099	0.461810555153	0.768789404282	0.741998325788	0.708360792005	0.71157069162	0.791120224853	0.872741531518	0.863344758522	0.458937797879	0.659338198129	0.724734107773	0.794690071678	0.833068235958	0.832797187981	0.849457590851	0.825293406167	0.852795900238	0.804794135175	0.449381562222	0.79349550905	0.397710638337	0.564315319099
035B	0.796863813091	0.640279691201	0.689700778346	0.864659142453	0.881222633866	0.751628782885	0.84131074205	0.646809447069	0.824060137705	0.935368854754	0.652595850121	0.585306837377	0.632779981494	0.775329702632	0.803095565063	0.609915331518	0.797729111743	0.548478603704	0.832187621548	0.644828942919	0.797793074139	0.896823884622	0.911373214773	0.6879200225	0.676618045137	0.689083641832	0.928491387987	0.904201039506	0.769228187764	0.885809293978	0.794024058496	0.555702539879	0.894635645213	0.689512563905	0.712693104324	0.714699662524	0.77044010389
037B	0.917591121839	0.911094074343	0.947251371927	0.937527270617	0.448893497801	0.916477006079	0.906959196139	0.904509952523	0.907149831393	0.44048488644	0.961773711381	0.929323634784	0.899713729315	0.778638399601	0.524564594706	0.94613088678	0.898926991746	0.933723925288	0.944798748272	0.964849362907	0.941240273325	0.832814781891	0.542284425724	0.927426014679	0.967621469995	0.974561722909	0.982695884912	0.950870969852	0.885071794254	0.663184245732	0.735034707763	0.927731908292	0.444960626814	0.920911348267	0.538325618217	0.614738654098	0.559019194341	0.899090410707
038B	0.681796867673	0.776855891808	0.623393807036	0.776703598361	0.889693790011	0.694186405247	0.842442437278	0.706980871408	0.642101841568	0.938804418091	0.775285813229	0.730704723005	0.705545215145	0.852237690001	0.791764736338	0.62447782103	0.615709561397	0.66301902277	0.734826371807	0.701786728993	0.750573278244	0.806593716522	0.834030243734	0.57972227162	0.720939242488	0.89256355883	0.784595671828	0.656287217653	0.809812789476	0.926534410558	0.892467268151	0.773887130202	0.939410372096	0.732490929537	0.731414298959	0.724262684954	0.730376936038	0.752459125556	0.938815516868
040B	0.871559507438	0.857434920313	0.874749495898	0.907207786794	0.669128267347	0.867366749353	0.889956948222	0.825910229073	0.856465835578	0.621086582064	0.895917066047	0.872587586785	0.837157948885	0.823565686012	0.651621956116	0.898049977603	0.848956432362	0.860248115612	0.889233807427	0.897232787209	0.879402440904	0.78247659792	0.72705907505	0.877050931728	0.917584870223	0.954656563503	0.928054955347	0.909402266685	0.843759091779	0.654794199174	0.691025908654	0.851852841421	0.664530979846	0.858492945893	0.645675247167	0.632037201939	0.718116944444	0.84499242529	0.602419755733	0.882754894184
041B	0.823863007563	0.782193009579	0.822247244661	0.925660690946	0.639026551151	0.794802175833	0.883526473881	0.796162500996	0.844791736815	0.669013346613	0.847947944442	0.787923530334	0.778384628124	0.745490637036	0.460746837363	0.82916539042	0.84643704953	0.80638594912	0.873815570441	0.827447594485	0.831172585061	0.879289490084	0.599045648753	0.799631798382	0.835805815848	0.896686390291	0.934702956434	0.899904445099	0.807317894659	0.799443878729	0.770419361902	0.835990740497	0.71929152451	0.835879878256	0.589522628768	0.496656260984	0.662353832581	0.774189724841	0.674140505121	0.809786344997	0.668770696484
049B	0.837624831818	0.819808107736	0.866575005806	0.858682056777	0.582003481775	0.774087678588	0.858411132396	0.795744185975	0.821857396528	0.627084073478	0.857443211763	0.824663148706	0.782062520688	0.767661029476	0.560437729227	0.861866727335	0.809618873922	0.841736947462	0.90154992419	0.874418637917	0.812829593034	0.857171752121	0.644901992038	0.825224317194	0.869167210886	0.931452453016	0.918346422632	0.904152720552	0.822814553013	0.718455132167	0.7235504156	0.837070680139	0.674530521069	0.821787154012	0.605792561354	0.534478104095	0.662858363223	0.792676807479	0.614413806467	0.771610610349	0.634120703572	0.626897712089
053B	0.891742210107	0.882135367853	0.913000152704	0.914897518547	0.526307914869	0.860622510039	0.881541687007	0.878864992351	0.86605100593	0.524315794507	0.935402937855	0.911873978689	0.867525908563	0.739258749481	0.553862026159	0.90111049874	0.866301206052	0.879977605662	0.925999110336	0.930932693237	0.908191357446	0.749973822727	0.588682612277	0.891715272072	0.952504191082	0.964438429577	0.95703784298	0.934090003773	0.882295841191	0.666365952056	0.720174801722	0.912892626524	0.539250750705	0.896180239013	0.526058764311	0.574941685549	0.595843754258	0.867739621838	0.459548264654	0.89282222552	0.55008880854	0.651987036784	0.595737693221
056B	0.843257426956	0.860396205323	0.913923377386	0.843715417505	0.428877936022	0.854616747886	0.856097724607	0.851639170404	0.798705023572	0.566942898926	0.939390451152	0.898959400442	0.832403664759	0.804846587351	0.539023950105	0.904069479931	0.853346476809	0.874261318883	0.914227812195	0.918862703529	0.8878328152	0.821277400743	0.525777272858	0.857787637738	0.933314467415	0.957948423749	0.936991484416	0.920917640946	0.884193036138	0.665100334828	0.703590240498	0.890054727191	0.492317158904	0.87424673004	0.510994339232	0.564893307481	0.535508320553	0.841003305872	0.468583218721	0.882289412899	0.622576165359	0.663759286653	0.535800583699	0.435220194791
061B	0.863006684475	0.81445547069	0.910160197084	0.930510712441	0.467648884953	0.866272546797	0.861874228145	0.822677356605	0.887476416276	0.626202480785	0.911563618062	0.903397027601	0.854310666675	0.862657628355	0.530252790578	0.892873906691	0.888797507247	0.878969414119	0.927721898821	0.912798382767	0.850379567204	0.90627855764	0.445630894184	0.859477905867	0.900984073882	0.933502661391	0.954285287783	0.932052155992	0.836022095377	0.815456803351	0.817838863041	0.862263388609	0.433374373827	0.884812631321	0.509415572689	0.596420371466	0.393406066395	0.815681045403	0.525277215417	0.863027213935	0.698234118399	0.633538746136	0.639658360555	0.561368720421	0.488442417494
067B	0.857689656042	0.869956584436	0.920582534066	0.846737845513	0.591500421148	0.878888689789	0.874170005939	0.868903228206	0.839014247517	0.555957869953	0.936869614845	0.920127841404	0.8636348458	0.800874572212	0.621001208391	0.916081246614	0.872488553646	0.860720491139	0.915640536366	0.936552926845	0.906919903696	0.834959690074	0.659671359215	0.878526769511	0.954192683429	0.975701960259	0.950053100554	0.937564511534	0.890035378121	0.624145041107	0.696942948651	0.894998817924	0.632034913011	0.896647831399	0.620744470352	0.586090657911	0.636752377317	0.85646920619	0.507186634318	0.886951124741	0.615686998074	0.686085792167	0.568287425001	0.559640238387	0.504723003096	0.60983294361
068B	0.931781358192	0.918939646702	0.917174380243	0.943595310577	0.424740289473	0.945516161456	0.944911094721	0.912722416515	0.922399885407	0.528345177697	0.908444253774	0.95602565991	0.888812193945	0.881613896207	0.543835603828	0.913431413759	0.941266585336	0.926313605144	0.934471696629	0.931516723824	0.941286333591	0.903636458117	0.452860333896	0.932931417378	0.941236733022	0.974007630647	0.949343002839	0.944327931363	0.930827787599	0.804536749088	0.834478859597	0.923537983405	0.344099263543	0.952146059367	0.557594052558	0.65397847381	0.434018513863	0.9112073466	0.426261705151	0.946513972413	0.682094964599	0.687203211997	0.702121131742	0.565358541309	0.536063273008	0.382007916956	0.608084258938
072B	0.898473402581	0.842428818891	0.914965996882	0.926982237948	0.448018076736	0.897615926991	0.86441301933	0.836823310278	0.832696930083	0.579320707522	0.934090596991	0.904990650722	0.868211982623	0.769027661511	0.435266204587	0.911808137603	0.894904871284	0.905637384027	0.932355019255	0.929879183798	0.91264764854	0.873789073183	0.479364435575	0.856352759813	0.946281468728	0.952295046633	0.949324018566	0.893727815924	0.896931573135	0.775464262061	0.758986328427	0.871708816851	0.440757270149	0.909274002464	0.530049327393	0.490939956415	0.45652567096	0.874074680354	0.476968024671	0.916022131667	0.627860363079	0.576123704711	0.639079676191	0.532934371077	0.457157046024	0.379324363447	0.587576524942	0.449960142561
078B	0.800201721111	0.770587678102	0.811087575824	0.850526404943	0.528186618922	0.782219004988	0.877415646382	0.803490523507	0.808609797715	0.639295206914	0.844082940815	0.810533808334	0.78724964405	0.842637463469	0.511145908359	0.841495433036	0.875764514345	0.768904048468	0.900934041099	0.846127049741	0.863771101643	0.874612803471	0.535788176367	0.772276070288	0.849474637847	0.869661010398	0.938063390985	0.926550506515	0.85917196886	0.735063910524	0.75971951049	0.83168568449	0.553468997993	0.871738943333	0.445516278673	0.526367281207	0.451015041867	0.740066034388	0.535206755291	0.797724931809	0.707224680798	0.607525904381	0.598289601793	0.564098858517	0.464600769057	0.478931947727	0.473410206082	0.576365721143	0.520895259975
082B	0.763996168762	0.789758924533	0.757086174093	0.801930105083	0.738655935664	0.705566438492	0.776279797321	0.791193915057	0.745153094059	0.769661815614	0.813891398638	0.829281830766	0.720364678007	0.779304028347	0.706950576361	0.789117822821	0.745295891929	0.753385339474	0.831233091902	0.800829166748	0.760815841143	0.696313606904	0.74336243117	0.742937729635	0.843357384458	0.904780166506	0.857570322359	0.843796492857	0.795115052041	0.718890569395	0.686693950436	0.874505394111	0.818867924528	0.779350291711	0.70458492066	0.664142963201	0.737350155818	0.813790077403	0.776827741935	0.716027944749	0.643820704677	0.734251466726	0.629583203409	0.643385986144	0.696609804626	0.758642795071	0.73123949502	0.819807809465	0.792429288643	0.726290006767
088B	0.785555043451	0.748601421336	0.826554160005	0.859405415201	0.539199998365	0.806756408615	0.848430128933	0.744352483185	0.79800223371	0.626693164257	0.824255882653	0.750751181737	0.739117784708	0.81141018342	0.463310321361	0.794727144723	0.827611599261	0.770561450241	0.889694180007	0.823729151746	0.841180426376	0.864453254769	0.574604244367	0.775062575039	0.830071152147	0.846789272744	0.923422815774	0.904277565708	0.836975654002	0.749189809122	0.725993573605	0.764733603502	0.571143042627	0.808936737532	0.463131097771	0.46613422183	0.48492647843	0.707055718542	0.553370362623	0.745720942412	0.642051390259	0.604859709081	0.531079722904	0.522973795829	0.486515471249	0.535874201514	0.57125690642	0.575714047649	0.527048643033	0.454285887516	0.690830360874
089B	0.961623525409	0.944092161649	0.96874301734	0.955282220728	0.475861894203	0.953483565468	0.948006135535	0.935760173484	0.946636491492	0.532740667317	0.965468371775	0.951228156445	0.939295098492	0.867146604243	0.402520336485	0.961487467196	0.945868824071	0.95444147246	0.958915380771	0.970011744853	0.960664356917	0.900817175824	0.505426785608	0.960274927339	0.963914089065	0.980170741802	0.976160156696	0.960662948884	0.949928724344	0.803678778604	0.812097631312	0.934639757348	0.328272059364	0.955103668059	0.583085109401	0.56924458747	0.454670763576	0.942377512378	0.469492157884	0.959397314474	0.699250804724	0.528839970144	0.697241821026	0.593071079699	0.541347717407	0.374296546848	0.633810287652	0.312188050025	0.355176240446	0.574411004489	0.841860751758	0.59391000155
103B	0.763142985853	0.69142912778	0.797522531366	0.858655654914	0.716117229368	0.776354506719	0.805539023815	0.739923751655	0.752801532455	0.740549108824	0.831244326711	0.805717850859	0.737363209459	0.68383062624	0.691002621864	0.826371069316	0.7832783602	0.780211841393	0.848280046095	0.838263073108	0.788048808832	0.796831504572	0.778053975627	0.756008426669	0.848801504908	0.899588159814	0.924439941705	0.798811574619	0.774374742491	0.704168148939	0.668421809569	0.765960195834	0.784421174115	0.797939831478	0.703740206797	0.626142372293	0.774046176384	0.733767721908	0.698930629934	0.790564765407	0.637880825193	0.694109349045	0.653243634968	0.724815820967	0.706887257452	0.752891353241	0.717655278579	0.776336173108	0.673858758494	0.754251521447	0.645212945672	0.673229949794	0.790331159658
104B	0.711221311441	0.676486154048	0.677704779888	0.807381798813	0.898918579168	0.757622449481	0.756101499823	0.633272569957	0.700137492848	0.911378772203	0.658211014409	0.688025647776	0.577741307407	0.826393516107	0.819892613415	0.658192473727	0.796531694053	0.662370000931	0.868361240661	0.702350104938	0.776083692879	0.850414886473	0.86374953153	0.663144861314	0.706824107863	0.777213665948	0.842898112944	0.850683078524	0.786154270287	0.862472266616	0.796740502149	0.696997305613	0.925214874355	0.764263099275	0.692170073564	0.782328872219	0.784510746744	0.704483739117	0.901852368234	0.751559618712	0.840944339316	0.811282579143	0.787589767488	0.888221996789	0.82349259029	0.8713204959	0.840332122645	0.910498515771	0.869757559088	0.780258585846	0.721702081425	0.749459554205	0.941605937608	0.752883118254
105B	0.897890615396	0.891779614529	0.906561796532	0.883807938188	0.676000613026	0.883267701384	0.900860406318	0.868948873076	0.865541898913	0.654170740063	0.931586958754	0.904850792944	0.859890145564	0.812855891825	0.52857879495	0.909127693052	0.835912975565	0.876377174675	0.892185241777	0.909891048136	0.912669164497	0.781285443148	0.718913541713	0.885060298889	0.927230479278	0.961309801661	0.92852028646	0.889465668416	0.908689638967	0.766649290983	0.742947445408	0.869399529263	0.768811863671	0.839123027163	0.730468810038	0.618178066276	0.747519443234	0.846860570409	0.699417094557	0.887775759203	0.645278135651	0.512742696072	0.56660260834	0.659708179858	0.701138172598	0.76150402095	0.687808096381	0.738051463518	0.641749220732	0.745106297715	0.687383637814	0.697157090009	0.606330422443	0.710194815963	0.880635542722
107B	0.938731237473	0.942962195118	0.953539991558	0.948866416614	0.390313601552	0.94129814301	0.93668125782	0.932821063716	0.934375762363	0.399969885065	0.970028487104	0.951432847426	0.923620960092	0.799257733936	0.508540524237	0.949380504929	0.932672769813	0.940975037881	0.958391557009	0.959739682159	0.94792464831	0.835393875267	0.497765190319	0.950915923691	0.971499476581	0.968792978446	0.974296868844	0.959421201472	0.94281153087	0.67441754987	0.769619186225	0.93576972372	0.365901129245	0.949410901496	0.567449029745	0.60864846403	0.500254870692	0.920826163576	0.306026732796	0.951552498268	0.665688791866	0.67167657416	0.663571197264	0.504163911711	0.480360702757	0.484421614451	0.566077647335	0.365076977289	0.413309967933	0.551563778042	0.802359994385	0.576010522588	0.356609719943	0.757494986631	0.939471633507	0.698617551139
108B	0.869126112148	0.850824059944	0.900912732422	0.907135614974	0.525742009426	0.812684117345	0.869563821694	0.870328068645	0.859709723901	0.509888642475	0.940869971524	0.890747018693	0.851866589307	0.701585025878	0.559945398741	0.890368804576	0.84569353118	0.879535235812	0.913530329174	0.917201173346	0.866441344843	0.836520146597	0.587105158459	0.876306629125	0.947396256264	0.950395965101	0.951575806217	0.932163387645	0.882158119713	0.624929462992	0.715582013368	0.858961462203	0.603462532087	0.892439857233	0.557184240038	0.511362644517	0.610197822138	0.846305408513	0.458739495622	0.819495697518	0.611693886152	0.621859721608	0.595693855376	0.499682123008	0.525536830032	0.560934800661	0.520665585882	0.581377052013	0.514893687615	0.555933112027	0.724965686083	0.513120185495	0.59147062296	0.675617577395	0.86784404079	0.707032499963	0.506262982966
109B	0.843023565806	0.797404538542	0.874015272242	0.882051866694	0.500884593123	0.801062793145	0.82631773684	0.769027891932	0.806910490108	0.558960335456	0.885256130726	0.867536294886	0.793112862723	0.796234400946	0.506089510096	0.874185354109	0.81401751695	0.83987416687	0.863205585748	0.899895235165	0.855971946709	0.829494102808	0.531584595828	0.800107515145	0.893812087077	0.93748055302	0.90611618333	0.872463516716	0.833060674454	0.739533083074	0.715838584706	0.82334342367	0.576068885923	0.829431118822	0.512093175897	0.552841509754	0.569656473003	0.822102578927	0.494177601923	0.838618359473	0.578677907923	0.6132691293	0.503951419166	0.505581789474	0.454788712762	0.501898234964	0.509549551787	0.558146137667	0.482415560072	0.541134266697	0.68091966434	0.479030261948	0.583185060405	0.633970963781	0.778130181229	0.638651570082	0.568230703144	0.481774637817
110B	0.747575454972	0.655769685106	0.680106627325	0.843407856627	0.854087260382	0.704711241326	0.783886827719	0.630341670346	0.743596884327	0.92211140053	0.719410429059	0.667523416097	0.609333677827	0.810746380449	0.768876877501	0.707079990121	0.605701335727	0.655122495874	0.768664247099	0.709893070902	0.732411630278	0.852938473192	0.836124066622	0.637623227047	0.601225861203	0.785122287012	0.874731084658	0.844644971511	0.780876994205	0.880276868036	0.842682824407	0.644999816784	0.905977535639	0.761839979064	0.655583275112	0.717671989879	0.708760314235	0.558930647279	0.901400673785	0.673097214129	0.833031169082	0.777152510047	0.733163627376	0.866178269545	0.830688246757	0.8291721256	0.880633305061	0.930784169581	0.874582104125	0.750692506463	0.705487362611	0.730676042407	0.931278747855	0.704137633088	0.676215132611	0.823307104836	0.915630704078	0.81322377629	0.761182136083
112B	0.782100112846	0.685956408035	0.640501869778	0.876173082549	0.877606046276	0.701951688462	0.809897621979	0.690383009281	0.756309341208	0.931484504171	0.658632674074	0.696228695383	0.651931169885	0.825108061506	0.78860420316	0.660362323158	0.620357249797	0.637297280201	0.788824338762	0.657636800077	0.762175293969	0.877754695338	0.826723331451	0.667810397452	0.578686594508	0.751444009882	0.877275504901	0.844513959122	0.789786521077	0.92463403829	0.904917663638	0.643157392951	0.938575384708	0.833989437213	0.657873501353	0.755537253439	0.73874574954	0.642256530105	0.93805235872	0.605822398869	0.879557476224	0.812620158621	0.766768190074	0.883840149936	0.876606319673	0.850932243058	0.912748660815	0.921140854292	0.911561878858	0.781881639396	0.739856840795	0.809273387773	0.950054680704	0.770582214728	0.68865690233	0.86745284372	0.942375588301	0.866872449721	0.839279776257	0.491215358199
126B	0.96857344763	0.966354382022	0.978834837302	0.973520756016	0.413677936306	0.905001100179	0.967865104395	0.972646701325	0.969911323549	0.502304292929	0.986329521224	0.981726109694	0.949447758515	0.804686520114	0.520141973324	0.969385586225	0.932323111976	0.976303953678	0.974443539603	0.972891095301	0.936553097733	0.8978671044	0.496896333209	0.968023795289	0.992537467253	0.988747673634	0.991598180436	0.970354727444	0.970280163107	0.721448603493	0.803147774686	0.976005957113	0.479200512013	0.970427588776	0.604490420649	0.545385667934	0.513953141092	0.966371897838	0.437150937154	0.903738460002	0.705896096361	0.673377062846	0.590027815964	0.542140375642	0.514330366797	0.501935213776	0.59564140271	0.488457074139	0.413110514274	0.585177168841	0.797938209068	0.623452134777	0.425357486841	0.802084047906	0.970383142065	0.671361609624	0.346736331931	0.558051603624	0.561579470967	0.932236227592	0.902395452785
128B	0.947701497679	0.942840792211	0.955738365981	0.959037854452	0.49185830309	0.923570250626	0.943945206008	0.935737257346	0.945572653685	0.475574064143	0.965543167973	0.962385192276	0.915988266908	0.917579341666	0.560224991614	0.945288566286	0.914694342488	0.952566473661	0.956174263159	0.949488855801	0.939853343226	0.850757993703	0.590769554086	0.946994992936	0.97775816199	0.978870407604	0.975706371281	0.952861767782	0.931391478632	0.698046035159	0.820558712772	0.946998717298	0.353652083316	0.943112954334	0.581429982665	0.626387057182	0.619242090449	0.933722833019	0.46389228373	0.929377918612	0.674342369107	0.711755159823	0.649029782401	0.479602262947	0.529332220863	0.615230876887	0.642174317602	0.503766001388	0.594398481296	0.617589762717	0.749312603409	0.591244317121	0.495789049841	0.768179617122	0.939998045539	0.712842210287	0.426764221488	0.564741130954	0.550688513196	0.900788439706	0.921574396837	0.531252329492
140B	0.825147015032	0.727549225744	0.717601103757	0.895288060728	0.927819840433	0.820776139323	0.838931292469	0.742849546596	0.853671862195	0.958398092337	0.54781960145	0.570691322807	0.74325908136	0.886740271895	0.844738314393	0.586144075404	0.757572787538	0.54719066794	0.836378469731	0.480964599201	0.819111419533	0.898125931332	0.885184222477	0.69252984378	0.561968507368	0.477261321592	0.929789063094	0.915115081115	0.80836844592	0.936740167686	0.931886853933	0.442866532515	0.952421892734	0.892069056192	0.706129750374	0.821044460005	0.74278643488	0.657008529828	0.960413204558	0.779416429206	0.908461764112	0.860264174558	0.869797475905	0.917919506084	0.90709533002	0.875638218983	0.920722618384	0.950384809728	0.928438218773	0.818412631566	0.82936488751	0.826325583431	0.962242397749	0.856530016578	0.731644289268	0.907296499281	0.957948370297	0.916472800068	0.880626024427	0.5620009691	0.571497398691	0.975422243795	0.954730171841
142B	0.898249243819	0.832516976624	0.773987791217	0.970548298562	0.670868814499	0.91490400562	0.940375315294	0.798481814893	0.939210229511	0.67767243555	0.623864833225	0.607902635645	0.802915942002	0.888047968432	0.61739615726	0.658798879847	0.948399706716	0.607337508326	0.95444585742	0.543528050241	0.917039692068	0.914365314025	0.673820806255	0.821896402064	0.778838767216	0.379624370114	0.970163048189	0.970533877752	0.911372145531	0.829182367836	0.856431279385	0.486758594043	0.684938291171	0.942901098745	0.520977810887	0.589098609051	0.56824576216	0.714249755837	0.670662772415	0.877576772908	0.731333957175	0.669780904302	0.6867877069	0.663092473422	0.661412098448	0.642034891002	0.672861854843	0.691812625181	0.641701763774	0.574112965288	0.816582568147	0.599124967489	0.684908682208	0.798668788396	0.79300353954	0.792337661675	0.678550783067	0.649261888805	0.637251044908	0.780430158477	0.752548394311	0.695032674226	0.685045940069	0.483737181691
144B	0.893099482492	0.914155555093	0.936498993254	0.917411359565	0.446129000619	0.843643093075	0.904083063159	0.909129826586	0.91277741788	0.529262751287	0.956523426002	0.954225983683	0.88719067533	0.782412495351	0.554074023949	0.944466915158	0.856357240729	0.936000207566	0.934643567466	0.951620741353	0.892824949769	0.84065695991	0.539815532876	0.917989053013	0.970677931689	0.97331276714	0.95758321394	0.932510870157	0.921411204909	0.677665453637	0.770309448081	0.908893361742	0.540367723682	0.912125698755	0.564232665692	0.563218557651	0.569574302044	0.926485148644	0.420816967668	0.867039255943	0.666960719977	0.682826139708	0.570753401551	0.486934206865	0.482941233919	0.552938957229	0.55417445589	0.512446201288	0.535559533052	0.544648198402	0.697026030127	0.567704108682	0.570074185998	0.717272625344	0.899473291696	0.709244625685	0.44456022567	0.487009516671	0.509078949222	0.864817605316	0.853387130084	0.448186863635	0.481620515561	0.935894891561	0.6739488031
170B	0.916593363403	0.897570730527	0.942196714331	0.946427896511	0.880144691257	0.91241067575	0.925776494989	0.892235180318	0.901455049947	0.810021876954	0.943150097719	0.916479226637	0.896050582934	0.679531477441	0.756765623275	0.935334195748	0.901775320743	0.915905766775	0.938714057676	0.94461344174	0.922856131757	0.881590547763	0.965843281116	0.928948874359	0.943841713734	0.957515065209	0.96543835865	0.948538439301	0.914478890148	0.820131866848	0.840123238532	0.898088305672	0.656436470256	0.917895542962	0.908218112857	0.792910918745	0.944144240869	0.875729182176	0.73511980432	0.927683760428	0.793887886133	0.779634089416	0.892439504398	0.822874174788	0.866736482214	0.933617710627	0.844745196703	0.819625986239	0.781735737983	0.922864039614	0.900475257442	0.894723723325	0.696557999928	0.840824289318	0.909599259275	0.786162767877	0.706142576969	0.796021485377	0.881211613481	0.879228499559	0.900825041107	0.823410182204	0.687238391501	0.93797942187	0.937855002789	0.825041361717
172B	0.652815481248	0.670506371362	0.668818216385	0.871245569158	0.892994424845	0.723026140603	0.836104109465	0.637828877557	0.725383558446	0.935064694373	0.707157041385	0.661169702383	0.588948584079	0.783929269302	0.829679762263	0.653940707028	0.746144914245	0.613608579295	0.836014268743	0.67509745451	0.728352698334	0.868787173136	0.886487905098	0.569279972519	0.695221184418	0.813474687188	0.884949792687	0.803994483793	0.774234479992	0.895942280176	0.84330906739	0.757807045736	0.914336987623	0.808294671728	0.721208262335	0.775781722827	0.794587470745	0.646206939891	0.914786166066	0.689406158667	0.869871798244	0.786929100094	0.833865711123	0.837405792639	0.84685313178	0.871288669904	0.879574219197	0.944499666243	0.878827015994	0.773121874713	0.733677787697	0.771076717909	0.951266340439	0.773536058827	0.672814117023	0.904869720741	0.93242249853	0.858181905848	0.816102627956	0.676913906067	0.737582538925	0.958699464894	0.945266396367	0.760553840199	0.819180855893	0.900770490077	0.913321358409
174B	0.783390769479	0.830925245095	0.57041517233	0.845983465645	0.915678205275	0.773284721283	0.91130084018	0.785429808991	0.762596078831	0.936287704046	0.618979547509	0.726855352324	0.758935511129	0.896948946738	0.83392673286	0.649393764946	0.759908339556	0.677111732497	0.632580446888	0.591190571264	0.827548296696	0.857750786871	0.904728441376	0.614318221953	0.672714417856	0.887498333006	0.808433091734	0.668824513769	0.865699443229	0.943273147581	0.922808800166	0.875616338516	0.947826704113	0.764561265617	0.865953238913	0.913569423368	0.851572888377	0.858122597695	0.955404245131	0.733208185452	0.896279102685	0.874975383174	0.881377629704	0.943511327741	0.934506551754	0.950941925951	0.937309777963	0.919481970564	0.948425348551	0.927442839104	0.799751598207	0.894679842692	0.965499847565	0.855909039531	0.818919061516	0.886084199787	0.965612067924	0.917048021011	0.870785887434	0.829475221993	0.827677607656	0.958205461839	0.939098570455	0.913387523536	0.966847666147	0.922785432487	0.946909271426	0.782868270711
176B	0.706619075364	0.748765491387	0.524005710913	0.868455756059	0.898311737708	0.772805169482	0.865998528929	0.642300585289	0.785722381135	0.944633950412	0.613893953044	0.610444879356	0.665176199525	0.877104714941	0.803558694243	0.532155984154	0.802779515863	0.579056850343	0.849980592871	0.516760334019	0.772266613954	0.885124142906	0.859932382962	0.532920511829	0.532719533622	0.722207701447	0.885297695245	0.690083888613	0.818318075662	0.906612830195	0.919435514252	0.667876904331	0.947328630055	0.802932283064	0.71205966902	0.821400959967	0.774913340956	0.673467635605	0.947885528716	0.652832851877	0.915171829685	0.834579753223	0.832555419652	0.919852640239	0.907268950821	0.889143353757	0.930765281918	0.93574068549	0.923311738066	0.814684237757	0.763696396774	0.828516373731	0.955713903119	0.818877456567	0.675227932839	0.896754640145	0.950765478655	0.885873501	0.851652799044	0.667572731838	0.623205649052	0.945327201952	0.930721374186	0.697824458539	0.747213255723	0.90442832305	0.940895590796	0.661248361066	0.540202099658
178B	0.863634376139	0.863567379791	0.883755299868	0.922946008812	0.457565456564	0.8249024841	0.870915067376	0.877981947708	0.886285708308	0.560009541286	0.908236409274	0.910213049647	0.856671904398	0.736862511661	0.399296815203	0.88514234363	0.859862043793	0.899534863792	0.903196551854	0.877841196401	0.851448305607	0.845714357011	0.47658822507	0.850243405895	0.907824308066	0.942143794627	0.926984486662	0.93341480481	0.885106158218	0.781004259374	0.790537038529	0.883302888414	0.505910609496	0.919020960147	0.517558659306	0.451843502083	0.501029830086	0.8752458472	0.481043843288	0.841267413659	0.653722548438	0.542377295618	0.592405132161	0.499363628346	0.48465660613	0.48547462925	0.624479493057	0.520343178536	0.410049022634	0.522616017829	0.651097042073	0.542437266161	0.442070014047	0.69763046022	0.851861226735	0.618571156649	0.485077726937	0.539471910725	0.526652235572	0.832165663238	0.812134738153	0.419428089485	0.542971851977	0.878655724662	0.644511298064	0.444965458776	0.782479341203	0.827526449537	0.907502812274	0.86234427333
179B	0.751253466911	0.718801503505	0.767677382619	0.872845488879	0.913180665171	0.698937404143	0.826435747608	0.721530336829	0.681656451407	0.933902937242	0.771008893131	0.772031638598	0.737438351355	0.852914883677	0.845256823169	0.773644858475	0.743552852849	0.722674730976	0.796555870347	0.788105980658	0.791494654496	0.892429711618	0.861252874208	0.555259903481	0.787445234299	0.918124833562	0.859098862009	0.760648344428	0.784494688376	0.917311748784	0.864636063323	0.871978322214	0.940259488917	0.756661417291	0.82363616276	0.833581526076	0.862439654133	0.795585897191	0.925250664678	0.770247175635	0.862511415596	0.842103810021	0.817691802279	0.898075620301	0.86486785897	0.891114078485	0.890654816837	0.932810033592	0.863712919658	0.8862974118	0.767026342457	0.832412695921	0.9556198353	0.735567933481	0.773460625463	0.885634492371	0.954851055535	0.883277844497	0.787665613795	0.778328637325	0.816570675489	0.964124030751	0.942292680029	0.864635243967	0.934723828051	0.918167889602	0.918915310148	0.678924209512	0.751793815629	0.775346824209	0.87807390432
008B	0.784707248644	0.808877958632	0.778787852608	0.910134461508	0.915950299331	0.864144992321	0.784657129936	0.803213662657	0.833578705612	0.96070844523	0.838251353936	0.685428329092	0.763804826442	0.813823509741	0.850205647178	0.848329074959	0.864915649778	0.825743874706	0.89464198389	0.858277446729	0.878462576435	0.924609212104	0.930812265062	0.792202822388	0.846151816655	0.906145521955	0.915213922067	0.933885618554	0.741125477415	0.887950181111	0.897706116436	0.783981511676	0.920970038007	0.776127454451	0.816133805121	0.80441146972	0.876139652138	0.748101961584	0.8830508536	0.866304816246	0.820100364442	0.856443694556	0.831680899557	0.89432945466	0.893493722645	0.899918827584	0.909449690307	0.928736325523	0.877247266621	0.873756355728	0.869904216948	0.773212919744	0.9487853287	0.75336284267	0.837892485016	0.903577855945	0.941079160818	0.877085372162	0.8418894664	0.790057207416	0.868021906013	0.978643112569	0.945758039329	0.877141482925	0.908504199229	0.946547586758	0.907796808625	0.819067752031	0.921703148826	0.884221447791	0.907717044255	0.844781875889
029B	0.786509585975	0.703035344281	0.88466233904	0.788785864103	0.916371085917	0.80516522131	0.813317383514	0.828533460877	0.776456737517	0.941124493817	0.89317464133	0.872943205264	0.819356401832	0.819083804244	0.893919473437	0.886408909186	0.843223916746	0.861927973666	0.890737460306	0.909281161566	0.852396099338	0.891262033939	0.904354561923	0.823020835685	0.901961661588	0.940730741049	0.931336925197	0.922204535481	0.812492068072	0.825945195098	0.751208093557	0.871237996308	0.929619040451	0.839899788921	0.858258000289	0.823240922801	0.900648264517	0.780316366367	0.913456481552	0.840503926749	0.8891008976	0.805215083185	0.818045503401	0.872030266333	0.813450321967	0.842068541109	0.740042398029	0.957178163462	0.889818193158	0.583363691248	0.794715741175	0.833645688262	0.94950250069	0.814370806869	0.804145540114	0.891272159066	0.943759560406	0.872846061823	0.823221530873	0.769127747469	0.808290791179	0.976827389476	0.949209097332	0.871340785993	0.918052316882	0.90880384819	0.911610354931	0.800564959283	0.926923348814	0.885799016195	0.883834299507	0.83849508643	0.878855127038
032B	0.714135685891	0.668595739937	0.793668829915	0.804229824218	0.878375573764	0.686741434936	0.742065647302	0.741575983594	0.677252290436	0.93670559269	0.832378194811	0.819004826641	0.70547425808	0.82327662152	0.80967833081	0.795587150081	0.667009227145	0.725692080635	0.794464313352	0.843707191737	0.753170524825	0.829963794496	0.823951343702	0.647966156016	0.805088065036	0.932412095524	0.837233969624	0.81577136023	0.735221785822	0.890737397027	0.857066816728	0.838499624506	0.922192136565	0.734237988606	0.762581588321	0.78597853941	0.814707148513	0.719086048712	0.91767945454	0.708407175907	0.829982154038	0.76552008027	0.80321092835	0.876251099998	0.835872063822	0.799692971516	0.842788034007	0.931326765691	0.867785218513	0.807936959543	0.729559991356	0.816023432454	0.929568837926	0.768039425129	0.789682558465	0.860721974386	0.927960904451	0.837605279356	0.780242932165	0.664390796736	0.727915299904	0.970664050678	0.948612808944	0.792054629551	0.916788938299	0.916464200142	0.898745047765	0.712249522744	0.835425636331	0.813896497562	0.875645462189	0.568489686494	0.851974755512	0.696430328951
033B	0.687936378969	0.663926658128	0.708161541157	0.846569419666	0.91444634816	0.794613129724	0.844613991287	0.705097108755	0.765483912128	0.94060384044	0.641088052959	0.749135495217	0.639091513584	0.842453441465	0.838189736545	0.717697307335	0.817706827269	0.712630803029	0.798571818297	0.695569575986	0.805323532113	0.886834094168	0.882581835687	0.713388548187	0.741863915996	0.80829631742	0.783570454894	0.876627363645	0.811933004779	0.901504339471	0.866716341256	0.771610213503	0.944209065446	0.850629601867	0.747839834555	0.822236432599	0.800212731787	0.765365279331	0.95796427484	0.796687426687	0.886354835018	0.831632295174	0.848947494735	0.919311012225	0.87930629269	0.879895515594	0.884558510186	0.922117377626	0.917042421844	0.802173420641	0.798132265099	0.80342796456	0.963539966201	0.829399842189	0.604916102862	0.913991224654	0.948815268722	0.9060127533	0.833651328028	0.741723491838	0.721534907692	0.981320084989	0.956395626115	0.807507146236	0.854735577591	0.928163781237	0.93818661682	0.734631723086	0.768605941974	0.758075245503	0.868574425592	0.814930089723	0.838775585864	0.820290726597	0.801947354032
034B	0.914192467365	0.925756942629	0.953453890539	0.895560793516	0.477804624411	0.909515720583	0.94866791793	0.926113588788	0.875885705017	0.438167395718	0.961200565789	0.936082108239	0.89351213148	0.802061285507	0.466557331283	0.939639600806	0.899329668374	0.925999490601	0.926517899499	0.951073165141	0.93161225422	0.860889537717	0.556557340144	0.925579573526	0.969555937812	0.971093370172	0.983468734779	0.95242418533	0.928775725986	0.644113341858	0.746803971325	0.936869221648	0.43391724286	0.933386339367	0.564455741633	0.532690382882	0.607664079883	0.904320711312	0.432827623148	0.915552071298	0.616559791014	0.583001871783	0.576272482707	0.488748565592	0.484855254449	0.589771782604	0.502553563081	0.485940188704	0.486583409437	0.510238194735	0.752149563842	0.537736543625	0.399854146111	0.754117819239	0.896163174552	0.59107179937	0.406257443005	0.531523067194	0.503855089715	0.882673515246	0.925490870306	0.443155104755	0.385408905598	0.940554662215	0.67777967633	0.483400994361	0.648062248723	0.917352714613	0.9559461964	0.941594880341	0.446898631272	0.928553011285	0.931546509198	0.853984632968	0.919684655228	0.935202632891
036B	0.593646901495	0.62755474067	0.579612942231	0.801048986685	0.882846126394	0.714999371245	0.771121901081	0.570408481849	0.675167619596	0.922676731078	0.682405422391	0.58155647644	0.578249826204	0.805608488467	0.785488148696	0.553363565125	0.73530318887	0.647015872053	0.823031273613	0.578092348173	0.754066453997	0.830989621554	0.837935014773	0.520695188754	0.59510761753	0.797934156713	0.874384095738	0.726789319415	0.764912249864	0.822108243741	0.764704957379	0.66380419132	0.921734763809	0.72539244595	0.677177475854	0.72556008199	0.797283593197	0.63525315721	0.908065171751	0.568205354743	0.81024216496	0.782187761234	0.744294052112	0.884073786246	0.799655910264	0.825509966179	0.767186205936	0.918471594511	0.861793830369	0.701864838323	0.70340241428	0.670507237934	0.930048566304	0.750591961013	0.601719721341	0.862655270066	0.932164955739	0.832037741251	0.742512363955	0.617910216734	0.683384808926	0.967525000508	0.936930828164	0.731386823931	0.814719170023	0.893730205742	0.897579924592	0.595452648095	0.698326952809	0.604807296709	0.850455801887	0.734160108938	0.781893685918	0.718741777847	0.695529453097	0.636583201918	0.837740157264
047B	0.844650793347	0.729871292214	0.697728161733	0.894490781183	0.933210963734	0.811060349115	0.861111008442	0.737281127018	0.8536257738	0.968773036645	0.52045216193	0.559550102849	0.712915634228	0.879164257108	0.837168808231	0.581006153188	0.767148715468	0.515013827925	0.812866975411	0.532538867963	0.830448437044	0.927417282107	0.882608190032	0.700400782868	0.579101084667	0.584087677244	0.920736209233	0.928907746805	0.825759484953	0.9482913877	0.929045783486	0.566748088145	0.955574669194	0.899459579859	0.708298333394	0.829846474096	0.723609570407	0.648740988707	0.950394814567	0.810892007679	0.903111360861	0.849494118757	0.857261904032	0.917491053641	0.909177427667	0.891967198409	0.905176192539	0.932870571354	0.927244194599	0.8227714725	0.827981186664	0.808901617	0.966486018345	0.84535424108	0.731546343255	0.923740682593	0.962284717569	0.908354559165	0.881501626825	0.619341607312	0.578279979492	0.983990104731	0.967042273003	0.30584604436	0.61077350245	0.951413778136	0.945700200451	0.745999078053	0.88405152122	0.67765277331	0.891722259163	0.85624761138	0.872415430423	0.87159510515	0.788202076062	0.792936582838	0.951003614362	0.748016134128
051B	0.725547299078	0.525075786935	0.698282866136	0.852420205968	0.856005625821	0.754330942986	0.784320851199	0.652573878972	0.715506084452	0.901691457061	0.72093810863	0.705964640875	0.618654373443	0.773564473331	0.815803320255	0.729809099713	0.746404441066	0.698253034099	0.88866804381	0.746161336268	0.740757387253	0.881607105826	0.855799911626	0.65671050954	0.73357443995	0.820187248326	0.901496240455	0.671104791832	0.737980680637	0.86370603237	0.832860439841	0.699463340251	0.888677200353	0.780178239174	0.683814122331	0.707449947183	0.802540324443	0.658732777094	0.883811888219	0.719986232913	0.782897144088	0.782846424443	0.774099673553	0.864143542697	0.84582008896	0.831331389138	0.868976469312	0.904333765556	0.792177259072	0.784828212586	0.728056252025	0.765060016441	0.92405448049	0.597482715533	0.650934601123	0.875740526942	0.924157411823	0.819296358056	0.770205592848	0.60453903897	0.651668330618	0.938150791321	0.912029260674	0.764454159654	0.80192828468	0.865476092182	0.867582232665	0.636445971235	0.823303975024	0.711090148883	0.839198260161	0.651854298352	0.756139515122	0.786229977236	0.732716724878	0.719495411044	0.89932786376	0.616170869092	0.765956604514
071B	0.70272408103	0.677842080212	0.531098469698	0.833935148931	0.894269153912	0.639163903878	0.79454150776	0.615075480711	0.708197326063	0.942712984462	0.636722510828	0.571406741568	0.584546496274	0.82949786047	0.795524563173	0.491640965888	0.725143808776	0.5856214786	0.761815778492	0.536988293404	0.753716982651	0.801189290877	0.849244036787	0.51079793861	0.593050251185	0.761036743412	0.818330538279	0.794167380643	0.770289489755	0.915698798582	0.851485827302	0.703040173173	0.940622442502	0.708355825708	0.683488617319	0.734156289346	0.755655265034	0.618842576733	0.937089074674	0.558783249785	0.878014166836	0.777896366303	0.794032973513	0.909805434488	0.881570658063	0.817641684925	0.860518184762	0.945894100148	0.874774015757	0.7322899556	0.682427993571	0.796457269628	0.948635087328	0.798442817606	0.658064190495	0.899951508913	0.96059815421	0.851749437841	0.806909622709	0.615181131315	0.635570268298	0.943413138098	0.939199204772	0.690633590917	0.79143705175	0.885364823305	0.940530749811	0.602049358147	0.69335916222	0.575742299334	0.832923782788	0.733322484171	0.836769843303	0.818464095817	0.681013722166	0.6931558531	0.934466944335	0.481406436663	0.696993749581	0.659716452752
073B	0.704321238701	0.665566296246	0.622504058296	0.681810186947	0.872325850336	0.717230969152	0.862177904075	0.648854348159	0.655903367274	0.943770330462	0.641197224196	0.652305218123	0.629566142324	0.806661500134	0.746765902653	0.652599726704	0.568944277055	0.618594429168	0.692982524282	0.656837360878	0.621804468445	0.862313310575	0.851086547784	0.5822982351	0.642909165833	0.80876272898	0.771532424031	0.671823442913	0.646359752714	0.919908695492	0.893189934517	0.631918993309	0.935264565678	0.670495994335	0.681837056595	0.763292354857	0.667571488219	0.696712377826	0.942304895872	0.502274796215	0.861567189008	0.799116169844	0.752914774339	0.907388074483	0.887139013527	0.864114682371	0.9177142027	0.929555349808	0.915276220944	0.784767311514	0.724056452792	0.775149714163	0.953156909136	0.740904815524	0.67076247989	0.855542028593	0.946124413533	0.86176728634	0.833300815224	0.619023300018	0.585405797465	0.914480170782	0.930294436351	0.730928700274	0.841740677591	0.860632670085	0.907319372115	0.671903489691	0.734706776714	0.64405428525	0.834974422449	0.7535081952	0.819911908534	0.842720537686	0.714518959153	0.697317527295	0.93180624391	0.619105412568	0.746108237604	0.629706908322	0.600706229269
075B	0.722298773595	0.806887550724	0.615617072003	0.659124062266	0.875639119353	0.719878345537	0.853313706297	0.786465633308	0.630388558186	0.925520323139	0.818436733263	0.736506344432	0.750699363164	0.854043162618	0.840784455627	0.761317040061	0.575420678368	0.713526510726	0.676560557797	0.699584167393	0.781306704434	0.850441722354	0.861077533009	0.538347177049	0.743711025293	0.942944650436	0.799647243341	0.52313522558	0.830414062904	0.906451936082	0.863708899733	0.883148056689	0.940371359817	0.677869203203	0.827101939782	0.788177154336	0.790559665129	0.826475970989	0.923278523135	0.547068162487	0.870510417451	0.855303225084	0.802464692144	0.890769202701	0.859816692328	0.89184532321	0.855606543739	0.93680572975	0.910179197543	0.847986588606	0.727636971853	0.850841334242	0.961253018398	0.809033691608	0.808732712972	0.877978791176	0.951933136182	0.862087855616	0.837129833547	0.763280138519	0.778585656648	0.929893320187	0.93284078095	0.877483697464	0.95203505564	0.869411827584	0.931613507965	0.729898171239	0.657252319895	0.67769923531	0.8609621468	0.746499498814	0.881091202786	0.867639497538	0.729551059207	0.837404643591	0.915031078864	0.637004502235	0.871795275135	0.776778624803	0.661650430273	0.569962691357
076B	0.798186091985	0.68072779233	0.663214990641	0.874790313317	0.899864642005	0.838755494246	0.78131304453	0.655642137767	0.835176399281	0.949288947707	0.504509456853	0.586586943323	0.671904983217	0.78565869102	0.824243644817	0.634360787042	0.846011598779	0.636762792632	0.880393931405	0.667975106638	0.793066740555	0.896280322554	0.895660748405	0.745260709204	0.604431926678	0.722139570799	0.8681804009	0.910831552276	0.754587497906	0.906052961456	0.872676422089	0.597109431913	0.925358126595	0.822354685962	0.700401863784	0.74210812495	0.784929001667	0.574535702217	0.920166300743	0.811075217863	0.86066678222	0.840094547865	0.813813053085	0.898187475139	0.882928514168	0.883283762573	0.901088230267	0.903443387808	0.881222075324	0.814576718945	0.834554336761	0.741399042726	0.949413421738	0.759765945989	0.683597628111	0.886778816212	0.941321494444	0.889954966392	0.854305673796	0.647001154478	0.661832908137	0.97590305461	0.940144863261	0.656274665163	0.733385119578	0.926941098992	0.892372249237	0.767679307969	0.874378652711	0.696209208136	0.887010843172	0.833683110545	0.650380627763	0.851607118934	0.816965364017	0.697502678007	0.931059062666	0.66694608007	0.646710084594	0.691792068206	0.705612204073	0.675463570649	0.886450936968
079B	0.692417029627	0.738402690579	0.5609342003	0.897816543767	0.931031851256	0.81799375361	0.883906440748	0.645977995004	0.773042076768	0.950033662286	0.474430409022	0.453225298021	0.657584271111	0.876980475731	0.824653038231	0.471545637147	0.793017077249	0.475556432827	0.882919631786	0.312918960044	0.7816563778	0.918878113931	0.877690260243	0.565029550366	0.533491055392	0.44038967843	0.8958906475	0.732826662469	0.797623936773	0.929527453224	0.906216057176	0.424610979488	0.950084192394	0.820881643091	0.6917893101	0.821212456964	0.799900877938	0.645853584509	0.936553367876	0.703980632754	0.885343745269	0.821736308123	0.857030601709	0.919291103984	0.899974525571	0.877615410331	0.925875023001	0.941968521573	0.916165071311	0.833277439171	0.816305160962	0.812609851912	0.953488701558	0.84400621573	0.670709853554	0.903121205438	0.953858348017	0.900412923775	0.850034362715	0.690852586789	0.66232860049	0.97560370949	0.948131377774	0.438133231856	0.469540117739	0.939507253089	0.924057702108	0.667272504705	0.706715146512	0.504220443228	0.898717816836	0.770341425237	0.864196923139	0.886935410033	0.811403032987	0.724791993589	0.938110493686	0.554815392829	0.532959002062	0.714430627159	0.62187142102	0.678033841097	0.706021679103	0.654051738436
080B	0.569459018868	0.628389454097	0.609751005603	0.839835833628	0.929665823347	0.772126012384	0.804568083083	0.611363414572	0.694508778366	0.945884384817	0.635667493753	0.65281037221	0.602293054811	0.815976294577	0.821685381318	0.508320206215	0.782726567544	0.675263472515	0.846615367781	0.624407476605	0.69109039737	0.851501722775	0.840754626154	0.587787971343	0.587020178799	0.808052475703	0.871117530236	0.757811871279	0.652880629639	0.922084906506	0.893477752831	0.701293642725	0.938111217911	0.805952442623	0.683710836421	0.803893636984	0.805132650886	0.689707162005	0.92960427231	0.603321013123	0.851467835388	0.777256046671	0.842756684208	0.901472245378	0.876346864195	0.80021988795	0.890238952043	0.924530388947	0.86374667978	0.789747856268	0.779075147627	0.805223400778	0.937154770655	0.749852713778	0.647359423694	0.914096855067	0.954792395963	0.860508837052	0.777349869149	0.667235158283	0.646330431232	0.980741807049	0.954577515917	0.717108455845	0.806712971225	0.927041731692	0.893780467899	0.636545917507	0.743912448979	0.618554101869	0.860084686932	0.745824090654	0.828066990414	0.778792675966	0.670501921076	0.663447848193	0.939017508895	0.466821752431	0.732847989138	0.616222621539	0.484895699505	0.561138793486	0.717931173192	0.652810159107	0.572845328639
084B	0.823327099679	0.750094508456	0.75359160919	0.688079293463	0.92320426039	0.797335637856	0.874225356315	0.780076608278	0.687288873959	0.955116768683	0.816772531698	0.739276128474	0.790822233288	0.855773270811	0.810915628902	0.828382206941	0.635994980145	0.750593348863	0.702635862033	0.841247645901	0.834663348918	0.871449424615	0.888133835086	0.723497019319	0.827586154045	0.927541747967	0.78719097363	0.674560709736	0.795039471497	0.913959171863	0.877248290811	0.804644427732	0.935700026324	0.495437860729	0.840713053773	0.879433951458	0.789907449336	0.663376929402	0.918223195433	0.672599326159	0.859283578006	0.830659650497	0.837639189844	0.887565440022	0.88583530752	0.867132037819	0.901431278366	0.946667212955	0.911214808512	0.860845915621	0.801276048948	0.799931644775	0.953287217488	0.817782572087	0.8290533873	0.864948590016	0.949700386968	0.895410510057	0.842989867559	0.73266170335	0.784059918539	0.977383790489	0.952286405594	0.867654113543	0.94249829811	0.933030326883	0.909063182523	0.834188432106	0.79868231012	0.834800157702	0.927962445664	0.798592767696	0.781413432794	0.831058504472	0.712792058885	0.859152344185	0.926424064916	0.752484800901	0.877284096232	0.791518423013	0.754240424588	0.633459810099	0.582301078813	0.812748265723	0.840990085451	0.798841725639
090B	0.646471251229	0.606239564459	0.598464342725	0.850510387105	0.899309896289	0.70002500445	0.772738419078	0.617835242399	0.700529335693	0.931902383592	0.626472303753	0.60811518311	0.55140455903	0.782684377068	0.814725089806	0.604783304438	0.719524473461	0.551291392733	0.837778559305	0.643559722866	0.747529623134	0.858086607766	0.859344286846	0.595817982343	0.657708834329	0.745111805532	0.869458698474	0.809136888099	0.737862875208	0.886551419658	0.833224766101	0.695385895136	0.918899002649	0.703919916263	0.668711502803	0.728638567668	0.769221071963	0.563912583014	0.904931590634	0.696774046829	0.859242037547	0.771605054165	0.784997252687	0.853687569053	0.831312752529	0.831783047158	0.847976955752	0.94193273778	0.872016269556	0.755889511413	0.734297645732	0.770388508802	0.952132408203	0.757660575696	0.611231290381	0.881373713443	0.940490665828	0.843954438929	0.804681732345	0.610283354509	0.633482544903	0.967106035744	0.947772030776	0.712305040411	0.771601940486	0.913027663831	0.90297564659	0.568435249261	0.813246544471	0.623477632646	0.860159349435	0.696501958383	0.794766600373	0.751310090348	0.662255764774	0.671583089593	0.918858290044	0.590329505912	0.695360218206	0.651067260503	0.554258665528	0.642079867598	0.691859400028	0.663624305551	0.609564289872	0.608016525892	0.753336266161
091B	0.6696453619	0.70082100368	0.451264587041	0.834606307549	0.9324042552	0.821405407858	0.840089893582	0.641706953879	0.814667449553	0.978250628222	0.47981646124	0.549936340879	0.662792930986	0.878352954488	0.845797129225	0.514180813626	0.831335245424	0.602439993617	0.811921241136	0.473578205171	0.717185271567	0.933433284911	0.883726229042	0.503050704392	0.41476766068	0.712483166045	0.889947336677	0.760127635818	0.73640388386	0.931607778163	0.951749838683	0.667406429457	0.956361088527	0.844972925516	0.653761754212	0.8273291957	0.754455447545	0.690883382744	0.973673301131	0.694138139233	0.900356831101	0.854007208192	0.871782888022	0.944148430166	0.929780785356	0.904348360071	0.934048297839	0.931555501771	0.937351003221	0.845806494119	0.807608602731	0.841567330369	0.971946916162	0.83376269202	0.676505670601	0.944702166157	0.970577528449	0.908782802065	0.885906105401	0.665913861991	0.670239954748	0.991812174243	0.97881261803	0.660852664133	0.79801112603	0.949564907807	0.952181624473	0.671653823576	0.660156425665	0.533054405155	0.889058506052	0.783453609668	0.782764518441	0.892872244826	0.788641692797	0.714373518759	0.967708203175	0.580823166776	0.658512540903	0.732513328511	0.595466068187	0.601147873162	0.712935358523	0.591521000567	0.556778476501	0.533185863292	0.807637671284	0.623232428381
092B	0.713277589092	0.692735665844	0.668836213929	0.878190462721	0.908047717693	0.721505530397	0.819309064633	0.668012498575	0.770119320224	0.942495663197	0.686559224515	0.647157992587	0.649614412546	0.774582218282	0.830235163293	0.661977922652	0.695352336001	0.638084899135	0.757851115161	0.693541349796	0.788971076252	0.895406978048	0.868600317257	0.587704662893	0.62243322242	0.755457772981	0.884148842126	0.891903682451	0.750739614536	0.91467393497	0.857818333507	0.706145558879	0.928076688987	0.812352760527	0.648190365732	0.750433799955	0.72042728588	0.634738482781	0.922720368107	0.755450997382	0.862929784829	0.805486829891	0.826460083049	0.872501214324	0.874576762433	0.851522779747	0.881736431768	0.928726788754	0.880971438037	0.755130633186	0.810571682194	0.759973204746	0.949641503021	0.774221416034	0.711195009557	0.905842795847	0.940211398698	0.853478243147	0.833567912999	0.585667012268	0.603071484907	0.97822330084	0.953145685359	0.531099937223	0.810253770368	0.914991304058	0.910230816484	0.675719242344	0.831629032676	0.745251006413	0.873916300974	0.76990212055	0.747479995101	0.827557077567	0.754059285946	0.708755344787	0.920242444491	0.669361487925	0.537282788781	0.675381151809	0.631969522235	0.658649932385	0.810082930515	0.723382929813	0.706106154779	0.670134474767	0.795927596462	0.610431727444	0.570723345204
094B	0.937095363354	0.909089649688	0.934387208531	0.952949771842	0.474471054839	0.911951926928	0.941968848959	0.889965116655	0.922318464997	0.548355359083	0.939502088159	0.898547723556	0.903142890646	0.916794628555	0.543289560854	0.932965667276	0.894362495329	0.934163955242	0.943500520227	0.93782452668	0.921244651775	0.900823289233	0.500577214932	0.929472178291	0.93615539228	0.965793256112	0.97223334038	0.941501080398	0.903095410289	0.793062474437	0.82267010879	0.882533129935	0.503141374131	0.89270566842	0.536403681388	0.613611416026	0.50964870136	0.872897798106	0.49985397379	0.908430235574	0.671405425073	0.697659035344	0.474689541078	0.576108166268	0.520174413094	0.503172773766	0.613466661838	0.504362740678	0.484063491932	0.547968266758	0.795675640333	0.550270063828	0.513223520498	0.744173245846	0.912932547977	0.53880357885	0.45986047965	0.578347857879	0.502907766671	0.841205595847	0.887299581005	0.461944091256	0.558746110026	0.935298380241	0.671976450533	0.530029279179	0.91097902191	0.930417694317	0.916511570133	0.920285823178	0.524017167347	0.910540969235	0.879280625584	0.928818673269	0.923016460695	0.939744043936	0.524707732618	0.878801312814	0.95425471436	0.869719321874	0.920948644936	0.891681070734	0.917223181318	0.893600810255	0.928067571215	0.919374621056	0.899829560591	0.923611151177	0.961506628223	0.924131553286
096B	0.850345584173	0.816245193865	0.728124255156	0.956862992243	0.956610964228	0.901334884613	0.910079992722	0.760479548977	0.899612000115	0.976059830228	0.549723987892	0.562475345442	0.754088000103	0.910480349345	0.876730648728	0.626124130869	0.906195896406	0.560530799636	0.88756282051	0.484438560524	0.889888400818	0.949952262716	0.939136433254	0.775397198615	0.687324318126	0.459562717545	0.935200928242	0.933007215711	0.798273352766	0.92777908775	0.953107128056	0.480193231822	0.963015085805	0.921506979597	0.712995115031	0.866646827281	0.825182355423	0.70535354327	0.928370448409	0.856196140358	0.898259770237	0.863180905789	0.896921728153	0.931350383334	0.939676973153	0.93114476636	0.94898755194	0.958634369636	0.932865631282	0.863445659315	0.887387545178	0.864217645611	0.962695169128	0.873731450843	0.763057142368	0.955581164917	0.96373897113	0.937626401276	0.902105698256	0.755226629854	0.721286064872	0.987797002603	0.959854274939	0.449120859982	0.47389104684	0.970674253036	0.945087241316	0.79388477818	0.855680211715	0.733722928459	0.931332166752	0.901126857764	0.810638297872	0.921209426869	0.885088694416	0.807718647821	0.960733088888	0.786122260551	0.587460186005	0.773424861989	0.748072517862	0.796197312743	0.924945447448	0.681772267599	0.4368906615	0.787507977271	0.90127478457	0.727666238698	0.749360761611	0.786878368875	0.930449385349
097B	0.696355446355	0.679222299896	0.599454748082	0.803953778092	0.890223829109	0.714692547089	0.808428600347	0.607007794142	0.60212401493	0.928565357301	0.707398684433	0.570047210694	0.59337754939	0.777711699998	0.740579394691	0.655751010733	0.659819494359	0.598071373115	0.732682849281	0.664287254943	0.760620217532	0.845991893541	0.850215879358	0.500292535354	0.686160840858	0.81685370065	0.784025674249	0.727031160932	0.727259583152	0.877963763383	0.818244130383	0.650674012204	0.90338726312	0.641238295707	0.65413301506	0.712767284664	0.717585182728	0.552560371622	0.887898164878	0.569510906589	0.821874585516	0.759715384604	0.757385701432	0.861507277612	0.856125440945	0.836624625091	0.874770664025	0.915975251414	0.868387523102	0.733207773482	0.735634956327	0.699826357531	0.93683185038	0.685406940712	0.646249814471	0.853295341349	0.927049018401	0.824009712657	0.763320756891	0.577402674183	0.636897123525	0.960744659833	0.922407316118	0.735764842016	0.801717584206	0.905640757272	0.884490691468	0.598795707634	0.772038865385	0.670098493113	0.863591745563	0.724743011416	0.690196773151	0.781244372132	0.682785595947	0.733454383121	0.900138796407	0.514077880008	0.76760654187	0.591391470295	0.529698158424	0.488593438287	0.638629847871	0.635928014987	0.67341028353	0.587278822077	0.620231754714	0.579878731319	0.673992608558	0.652758444388	0.844896620031	0.76212363718
102B	0.65767477686	0.66390013695	0.719061351416	0.749147760048	0.863023041284	0.719528043146	0.641398463422	0.641823166175	0.638027743757	0.917819447415	0.753480423458	0.74300893873	0.673649964599	0.767518137316	0.741122983867	0.727140861912	0.686457413469	0.70437535012	0.766315753161	0.774036513041	0.822623459428	0.79169022136	0.832798865355	0.62005733971	0.733644098437	0.811362246621	0.820315590428	0.806431020351	0.797132953013	0.850305962851	0.805326603272	0.743958257947	0.87981565463	0.751941334109	0.689690486144	0.725618001727	0.70187074462	0.727767418295	0.882471333248	0.722745224462	0.839338258442	0.786605455847	0.789119871663	0.855148342985	0.82090899891	0.789606281608	0.834743392899	0.898093155083	0.813423128961	0.730806261315	0.744631426883	0.73552842149	0.905351857759	0.686815110439	0.634662982607	0.821778121372	0.903165833093	0.847541653729	0.748310858329	0.630147181292	0.645203112407	0.943189307532	0.914718037972	0.743168690997	0.818323179373	0.87648439756	0.900605355981	0.736626506279	0.823081956402	0.736063252325	0.840853914119	0.783300034297	0.770273881752	0.779307966602	0.67201250861	0.64348255744	0.884751686924	0.625002222889	0.747293503014	0.658630273391	0.660042239469	0.656504680746	0.779617260088	0.662399948588	0.708485481236	0.597771266431	0.782138632994	0.651538975829	0.724156499459	0.660723363493	0.89248581763	0.817624657337	0.614830129987
502A	0.760704107902	0.723260980261	0.662577252364	0.896298434992	0.940337751383	0.839971402802	0.875225513774	0.68315184513	0.806308646003	0.96512220197	0.36864807905	0.491144488453	0.67873558326	0.868848302708	0.861459414823	0.537261338671	0.848624434815	0.492254491356	0.928580010536	0.412730443675	0.774353927324	0.94168746144	0.892479096765	0.684029015384	0.548777203052	0.520290487216	0.90690906453	0.842182995307	0.712071561874	0.938373416491	0.934399468662	0.506441338175	0.949334755673	0.859512451981	0.688982781716	0.837578339709	0.813937315737	0.675650963432	0.961798679226	0.775580437656	0.914614781612	0.839812419047	0.868065873307	0.925109039979	0.916901016719	0.89825251328	0.928525463459	0.943813727913	0.926080411997	0.840938518393	0.831657236148	0.83095330343	0.968545268017	0.84698069884	0.716464037504	0.934729081698	0.969840405091	0.93395852921	0.88058789482	0.714246961553	0.67226526378	0.98735703807	0.968663691117	0.447284426057	0.540807133944	0.955813668924	0.946555711263	0.694668028155	0.85552510759	0.651629058713	0.906099443605	0.803680787122	0.836617858431	0.859476712011	0.815526057708	0.754818811054	0.961953588221	0.671020661911	0.549280363606	0.720771298589	0.646796857656	0.663900719372	0.833268760128	0.460378417214	0.421166306695	0.615613398108	0.856884005161	0.640766785293	0.569192726977	0.728881986943	0.945882621367	0.479692131412	0.679468173508	0.756066013805
504A	0.692626191469	0.739631832579	0.602921416158	0.927060577653	0.969751575504	0.783071880617	0.858383617891	0.706252754535	0.801627537041	0.988174619712	0.530823888819	0.589579055041	0.709124300401	0.90286795051	0.887517231457	0.514356026967	0.7749846606	0.613225967957	0.83242080234	0.553537284895	0.786724408086	0.87871104562	0.850839672445	0.649535459662	0.412419132177	0.703013315378	0.864700183742	0.831100591168	0.792859989512	0.979909207745	0.97852323583	0.705799662749	0.976197844071	0.928263459095	0.692670608511	0.882835901382	0.783556035455	0.710025953435	0.991242190111	0.682878122118	0.961292189628	0.854429825658	0.902865942824	0.969325330224	0.952668092971	0.914884840366	0.969863309713	0.968636971114	0.964671978515	0.846323156169	0.852643166216	0.882623567007	0.983031596766	0.892116481143	0.721828293898	0.969361383318	0.985213945023	0.956462015271	0.935449944609	0.628011745389	0.579342963275	0.99418064422	0.984492915057	0.546456159596	0.736557502933	0.975614628885	0.974262806157	0.697294772397	0.797441011939	0.618450804584	0.905963723047	0.841713369858	0.915186467624	0.90750261491	0.780531497848	0.723062223007	0.986201074266	0.600571467977	0.57026973691	0.759758667661	0.600700598471	0.675976860747	0.805680587302	0.602114694424	0.570746128466	0.533263762066	0.911978544233	0.679597358628	0.532999723321	0.678293027012	0.96763771006	0.688062693981	0.70615849573	0.717702229672	0.526818673542
506A	0.841999432136	0.863786375212	0.806550169722	0.852563717794	0.971335054059	0.858243545415	0.876929732156	0.87389382371	0.842143599808	0.973034089817	0.879443482032	0.85332493374	0.837517068031	0.912665678807	0.876477412711	0.858540791725	0.852855694669	0.80877692938	0.865251139119	0.858147332832	0.839243856176	0.90632915804	0.940338050323	0.813648284488	0.872926245958	0.901110783956	0.642981468598	0.903153315435	0.873510746993	0.952599090611	0.970792089141	0.848343232389	0.963932616588	0.852249775627	0.90801768592	0.90735137893	0.887417774293	0.91864833979	0.989279195275	0.856480074811	0.939661677892	0.892366929745	0.913125110766	0.970291487546	0.939838543665	0.93580327377	0.965698966771	0.970440424	0.958721677259	0.911123691499	0.860368387284	0.901256802422	0.984391917298	0.855555176101	0.784098261526	0.936009470198	0.977826178217	0.950358274535	0.901273290066	0.847107840736	0.862749532526	0.991719591438	0.983556511156	0.898601712446	0.946649453151	0.971746774105	0.97279381494	0.867834530341	0.831486612929	0.850387211331	0.917981592678	0.852072169356	0.896131379545	0.925339306077	0.862751729503	0.703628325458	0.984760751313	0.846936135043	0.908575136241	0.870948811315	0.805349561455	0.831027853165	0.882989748655	0.898347016253	0.855883434279	0.794290803978	0.906416938399	0.874869964715	0.85894150084	0.877199040608	0.971214926226	0.914932905671	0.836017266379	0.777481775766	0.89620420081	0.867351354562
508A	0.75972027408	0.652449476998	0.577224050736	0.869555680505	0.902496271782	0.749373884507	0.803613500623	0.626183117685	0.767442609445	0.938640863696	0.479941825662	0.621254361908	0.62317309277	0.849684826331	0.814798118534	0.612554660553	0.722383326458	0.631917631918	0.762501277413	0.590769292905	0.709814451493	0.922439935951	0.842080072702	0.622498053544	0.460815830255	0.690792456275	0.862361701755	0.849581438674	0.717061442383	0.929287735837	0.916815546573	0.684588569865	0.947908095417	0.826109254617	0.657576472805	0.799432123926	0.72243381057	0.698794879271	0.941843934302	0.765323315294	0.88220209328	0.805560337233	0.827068405204	0.924498240915	0.911703350155	0.835951839128	0.915300525468	0.923260337993	0.873169275775	0.824331590256	0.770289005231	0.815788096722	0.939625421809	0.80621900044	0.642443263499	0.909314502443	0.95135084494	0.892536065658	0.83216882939	0.603651471948	0.575879520296	0.962242223456	0.939481862104	0.642785187817	0.770977144663	0.923839498083	0.922471627219	0.719348671374	0.751446120578	0.626356946441	0.865220172137	0.777091219929	0.850918214884	0.870527597606	0.729368837585	0.645792764485	0.93871517548	0.633641117307	0.618011626264	0.664171591877	0.555535285539	0.621110677113	0.807350126897	0.482973217168	0.599916226595	0.567748988027	0.815789915671	0.605816544593	0.506049691148	0.616459944876	0.912203540837	0.740570753844	0.705590689868	0.616326947027	0.413514542502	0.506496725451	0.829674811821
011B	0.713628651942	0.794655377722	0.551055399401	0.665601775323	0.926269455685	0.718568582738	0.857209904165	0.743224500353	0.660257347223	0.957569868352	0.703134508118	0.640711613686	0.733573386951	0.824104779814	0.806616565995	0.634833426119	0.660994993216	0.607415134489	0.67644985116	0.640318035813	0.807966773837	0.880263887905	0.895241908494	0.5206604388	0.668634384347	0.849388523621	0.791999914966	0.532504763492	0.792352162864	0.913682774429	0.847485530334	0.821182566784	0.937663690559	0.658064040473	0.817537342955	0.827023919894	0.744392621649	0.739879483882	0.929513019241	0.577427207792	0.890586377351	0.81085569842	0.829621014712	0.900153313258	0.895711094778	0.90062371769	0.900784116929	0.942520221894	0.90682040682	0.793834548268	0.783886840766	0.803678316449	0.955015809866	0.81948374091	0.78299218064	0.884181292638	0.951325040562	0.875846795672	0.857300295432	0.79063160789	0.814063096078	0.98397091902	0.958102637627	0.871534568654	0.912944532962	0.944191054449	0.913573902947	0.718988453614	0.552759496608	0.59897778175	0.91099443201	0.741552802689	0.807932720778	0.844512124742	0.753773976712	0.833471415884	0.934332537079	0.644824749088	0.840558400309	0.798117854372	0.652525980352	0.58882701901	0.469573798271	0.823756706193	0.684917302519	0.707488421962	0.543025003402	0.701508251106	0.638447689781	0.70137963495	0.930747909728	0.870992363321	0.596109991994	0.766793644799	0.802171618494	0.797814184951	0.852318307695	0.780937754161
018B	0.783349935607	0.618600331147	0.773321785071	0.833028670685	0.925177809533	0.791013794442	0.855038523738	0.781874428886	0.751729849799	0.962340615626	0.791577472917	0.831186291228	0.752908084079	0.883902589713	0.855581900719	0.770398235037	0.814874428085	0.774954675956	0.843569939426	0.827970384847	0.822639540949	0.923427022067	0.840074121981	0.710339699028	0.781118490535	0.888931766785	0.906061634729	0.694676989336	0.807693959918	0.861568602325	0.920555660391	0.847912564141	0.953490123943	0.85501728922	0.773592945481	0.840665347018	0.816183256444	0.823657362622	0.951552027223	0.795577892865	0.912978552821	0.850905460822	0.848006199817	0.932514117885	0.867608237216	0.882650347416	0.844770087149	0.945903465869	0.883000715776	0.765292165955	0.804990483418	0.81188598019	0.97063001878	0.761780092558	0.759817219263	0.918037484075	0.960050308466	0.916498262604	0.895886051517	0.766570687168	0.76704141678	0.978301000945	0.957833735374	0.798689743928	0.884912409447	0.93756222694	0.954425960877	0.708610879013	0.874113897576	0.787530103007	0.884122647778	0.773610254063	0.880956102195	0.784247295762	0.79176674042	0.819918396288	0.876321943728	0.716711848067	0.772548308396	0.597964164135	0.793126043563	0.776145056461	0.845647603637	0.826328628371	0.801295565064	0.793199396292	0.866345438984	0.770635404455	0.782278683934	0.781323064509	0.954463326909	0.87395502961	0.806408234356	0.760748792958	0.808773838084	0.793991380558	0.897382256343	0.749664375891	0.838501810284
021B	0.811476749889	0.815171973704	0.8253084188	0.931568789405	0.860934290041	0.81153756049	0.810254697613	0.753498855662	0.842395388189	0.892733119371	0.84532234568	0.827068229181	0.786512192419	0.735008663549	0.70119798939	0.725803582411	0.872529522181	0.790988146474	0.901845752042	0.831511235118	0.799925171465	0.852224751157	0.895514385649	0.801224984084	0.871213882692	0.900267541368	0.915795205637	0.920660145321	0.803264874527	0.868393791559	0.817383777284	0.820413436693	0.929156045502	0.883845094852	0.821958689299	0.698001592466	0.875722696787	0.797694388305	0.896835752859	0.753150709067	0.795496072024	0.578001522576	0.801060223304	0.858679353464	0.853883515127	0.844397837572	0.826869487961	0.949943892987	0.761854901637	0.858722105727	0.803412618151	0.828252855968	0.747982951068	0.775390025599	0.81957522736	0.735365918541	0.902928128046	0.847732473353	0.817047640616	0.758017831942	0.841281538426	0.859630193004	0.944485951267	0.839698639603	0.905468512475	0.895005894064	0.760075013742	0.796895118864	0.913630113398	0.859950000582	0.746026412349	0.850933580395	0.835189422574	0.887061763821	0.788105598714	0.846418193434	0.828289206621	0.718409254797	0.840328702845	0.812516715562	0.675172843174	0.81958781644	0.867958066135	0.834665410633	0.846210952158	0.738660373118	0.876313287494	0.794670895387	0.854619508706	0.804520331381	0.936739930428	0.871473277888	0.799042187185	0.803912684336	0.859892608964	0.84008815801	0.900037945485	0.776793463198	0.820281393985	0.84118608784
031B	0.794853549771	0.814453686751	0.843961679842	0.854563441688	0.775656818271	0.801908184433	0.732749837918	0.762857968767	0.824445514684	0.804222278551	0.905659287975	0.8690872827	0.762973188848	0.768110479619	0.810445528428	0.869124608755	0.853720702817	0.813006603983	0.901302486318	0.888178098981	0.851665597667	0.727119174819	0.853819232099	0.837890693387	0.92447620016	0.926786918487	0.851892332648	0.941654169201	0.827658726012	0.67206406957	0.653639525192	0.807833346297	0.825123532486	0.84594033217	0.768918363602	0.661369314413	0.823848035109	0.78897826905	0.75075415854	0.846865311007	0.634744420989	0.796762917972	0.715544638699	0.736347977022	0.740531281082	0.767667503279	0.715874817374	0.857294239758	0.734472519516	0.778898670486	0.613521819557	0.714996764721	0.844716941835	0.641247344541	0.787129309015	0.763474039738	0.817927179651	0.739121726294	0.702776348278	0.797072454439	0.869572722986	0.863174304571	0.806192556359	0.896226351931	0.831540836423	0.796875617289	0.883668003971	0.817971045067	0.92966747316	0.882511616897	0.810156618822	0.849425611481	0.731415098184	0.794301169511	0.791330954448	0.832112447586	0.798305636845	0.75301843051	0.89449080909	0.751741933861	0.807949996147	0.855251335739	0.864394649999	0.781791270782	0.88653773282	0.83929998904	0.878862209256	0.784240363833	0.877428647012	0.828754544997	0.823338068817	0.845559132558	0.785913740123	0.712398607064	0.891821399803	0.942928784607	0.859292825894	0.82230167777	0.854125981779	0.866087952149	0.763972853523
042B	0.891439514655	0.861903672025	0.929426868465	0.847917408925	0.917279062677	0.836962686105	0.908392574554	0.890106777109	0.834278424037	0.909015747476	0.90366965436	0.934758579648	0.884768658323	0.705128131866	0.766393995398	0.936657450389	0.90486471032	0.896809556191	0.909747279339	0.954054738134	0.891246506107	0.882474617271	0.933286800181	0.87394810247	0.912556459268	0.957921067973	0.941714923798	0.944184030158	0.890869875931	0.82488093611	0.830709586159	0.927605650076	0.953494319407	0.92852903267	0.917472144515	0.788931696547	0.922340399481	0.856500428286	0.845284151269	0.897880813984	0.871872301469	0.752886498495	0.85127337201	0.895890736105	0.861266549977	0.916071679356	0.727761500526	0.945152888301	0.805318586059	0.606130912988	0.885387195089	0.868016412659	0.796549318168	0.887631617851	0.878138237042	0.763850493092	0.847078250082	0.814807030912	0.877018683527	0.884279473703	0.911213083794	0.867577536522	0.955437407373	0.891054040529	0.956517804323	0.857259424013	0.701430871648	0.875923487407	0.925369752736	0.919017616546	0.804483612866	0.89188637576	0.930552362951	0.618137790662	0.871181717788	0.895675449985	0.743293142446	0.810443237285	0.89327793153	0.895866898681	0.852888716199	0.880876990633	0.893543294802	0.872720945487	0.91845386687	0.874566787757	0.931213286962	0.897754906853	0.909679354338	0.865545811453	0.923330170387	0.960301260303	0.876542738933	0.860843927582	0.904340918869	0.903434108873	0.936298660745	0.880739661503	0.879275816378	0.836053630248	0.741639264988	0.876093213974
043B	0.828557014295	0.733651226512	0.726364115723	0.916050776931	0.907848302083	0.756823293209	0.853738234388	0.694695136405	0.822411602513	0.93548151585	0.682811997065	0.596494149159	0.683370181385	0.835025422059	0.832259455316	0.68482924438	0.739566124754	0.630511326975	0.83327041618	0.682853757643	0.858708312731	0.924073290006	0.889444174646	0.706294588261	0.592926479846	0.730983178071	0.93664082496	0.916504402203	0.847848019211	0.931135934784	0.845646758468	0.592339627695	0.946049293712	0.848314589206	0.667876884663	0.772564008152	0.769362381894	0.484723989552	0.927022818724	0.78355398659	0.837466795473	0.827515040423	0.812972754405	0.88899673848	0.865652442704	0.876348261193	0.897300263228	0.931233794296	0.888380788789	0.762650287439	0.861785242379	0.740133095858	0.943748319052	0.790908650494	0.69493865665	0.87010060026	0.944476154303	0.863245356998	0.81812270917	0.486203084097	0.552324874856	0.969516150159	0.95448398196	0.559030831311	0.714663813463	0.930302817173	0.889541660742	0.724231667722	0.878969794058	0.701191605247	0.892010538295	0.845983654459	0.779587550609	0.829257921146	0.789329139834	0.785523989663	0.920296175223	0.654077650777	0.534338316898	0.695254128503	0.683583766354	0.731679932865	0.87209290254	0.599717583051	0.66410655058	0.722134535536	0.833565040544	0.66439641988	0.695637657025	0.564036370175	0.88617698731	0.718908142843	0.64137846888	0.733860158871	0.693426659025	0.617189580455	0.912943423095	0.646929608375	0.794050291211	0.811868151002	0.833906972527	0.871700157345	0.872202444697
055B	0.83233510706	0.843088106914	0.67726160134	0.927798293646	0.971482006841	0.893582795593	0.931611836243	0.748253343975	0.894159470445	0.994579920691	0.521977637223	0.53592828388	0.744143289915	0.942020921889	0.882742545398	0.565255329377	0.919973706307	0.510307184205	0.93761044541	0.453184157953	0.861757994673	0.970236896835	0.937138996077	0.746658044972	0.653954092698	0.290664802938	0.941686145366	0.906876475633	0.865754192896	0.978508675945	0.977098128223	0.491045243443	0.973231742308	0.904113397316	0.770667596058	0.8958058095	0.810166089225	0.706000699656	0.990860986653	0.821543743248	0.962729983925	0.881812214727	0.928644427157	0.968691984867	0.954487789569	0.937013103346	0.968653183407	0.971006710866	0.965656167196	0.884060103694	0.877668290205	0.878857760051	0.985509664579	0.914249919939	0.769939196226	0.963072666414	0.98386939499	0.962477545997	0.94926063715	0.794912366052	0.760454285842	0.997475339514	0.987844798254	0.472395139177	0.391492416637	0.984178827103	0.974144886242	0.748517559788	0.863192077664	0.672660066936	0.940664613386	0.851596417271	0.918071691555	0.946949745763	0.896991211175	0.779847289486	0.989915932155	0.768433901665	0.572587446934	0.810191363874	0.717253912247	0.765313297654	0.881243870261	0.738878593747	0.403491796191	0.77622637411	0.910085020142	0.699572658861	0.677447575354	0.796109363158	0.978470319391	0.438382211056	0.780775435984	0.845670140967	0.47473699942	0.661381078401	0.915709563906	0.704880914215	0.822879684418	0.844604008794	0.895945051708	0.946850047505	0.973324824311	0.73695633936
057B	0.720119239165	0.770424437102	0.555428888105	0.895695350497	0.964473899801	0.808080630227	0.869500571317	0.679573587067	0.81767454713	0.97152481945	0.467990211818	0.466439487657	0.66756300626	0.856863887718	0.857818279556	0.470977916694	0.813536626049	0.463329658439	0.793085024244	0.462204796485	0.77397846588	0.931339576892	0.872163795032	0.601115546029	0.555897690892	0.611164520364	0.905642164326	0.845256395218	0.729943555008	0.956109047857	0.951665258663	0.518262901584	0.958977517457	0.835776868098	0.686992288862	0.850027357221	0.737381076447	0.661972178742	0.967270914336	0.741305848321	0.910624189131	0.84199241939	0.895999079611	0.938672801858	0.927153460004	0.898533327013	0.936976672829	0.944021380248	0.941201576868	0.841782487061	0.810318606557	0.841942989843	0.973594548552	0.827204601583	0.719784048369	0.946300131531	0.973004544111	0.925253928158	0.910279161709	0.698431851858	0.641983983912	0.989792952804	0.974708136116	0.562214802222	0.642692750873	0.947630507893	0.957654618408	0.674175378372	0.755576002067	0.594487115082	0.878585614064	0.783119598979	0.869970632322	0.883463498995	0.807152274701	0.771395361102	0.961111494032	0.6612163264	0.521261779626	0.736887751593	0.605760641301	0.627263726118	0.776504315543	0.665117447172	0.483064031622	0.631385488	0.847437875262	0.63959666347	0.548227530841	0.665648607736	0.961834672301	0.61310288153	0.696855267886	0.765006408237	0.538900754576	0.532563983345	0.889028280174	0.598171861281	0.731170642262	0.74505216109	0.8644788109	0.910741063617	0.942891366206	0.656796223278	0.542115401941
060B	0.967816017613	0.947919739732	0.97435699595	0.912743018257	0.581701304005	0.964175036404	0.955225841663	0.862527786697	0.957921480892	0.551636225029	0.948685809494	0.909960649024	0.943545885218	0.838755067033	0.603052910728	0.958906292455	0.940259396162	0.95412515818	0.959515042306	0.965082481765	0.962358489313	0.910227125331	0.644892318159	0.968535082741	0.931233369248	0.974770564772	0.982377679751	0.962280752366	0.955327029043	0.783965709374	0.839950576435	0.890671950684	0.569822320294	0.924648037734	0.613627191033	0.669957145315	0.667725958024	0.907780869983	0.479741397037	0.956626161707	0.679093299862	0.67357239886	0.683122213136	0.625153990149	0.655583947154	0.662777444588	0.5861088548	0.451690320984	0.643873158947	0.673181020264	0.85900849289	0.615006884339	0.552859669811	0.787720066658	0.943416776653	0.722836664758	0.49560959336	0.541619565301	0.591017931771	0.913925026882	0.937084303476	0.652420578412	0.553258033172	0.96819659914	0.678075014435	0.550844308142	0.718084755766	0.959077465871	0.956663165368	0.966539595185	0.657225269989	0.953164840218	0.921869105132	0.948918036616	0.920276485318	0.960533959621	0.521707330892	0.903143965749	0.968149929152	0.91598632639	0.961944504362	0.940145747053	0.967426806651	0.922861893471	0.952563744732	0.941728584174	0.917498135132	0.957998653427	0.96785715742	0.950082460409	0.625638521152	0.960843554701	0.92060766501	0.907011848852	0.957273529484	0.986982346337	0.98940262342	0.934267352002	0.951472219678	0.973958678791	0.944230529862	0.853523248257	0.83572884284	0.91728667555	0.985940076812	0.972527309382
062B	0.800885255236	0.875384887056	0.68150722554	0.723571387407	0.957005647743	0.830713086576	0.892158582696	0.79472990456	0.714895138982	0.979230972385	0.730267684735	0.768681972519	0.785593825148	0.93424122041	0.840058752932	0.766754173616	0.612976071926	0.798624529594	0.601872560494	0.721186950327	0.90234659287	0.910513640968	0.904050841369	0.640332507192	0.675041092068	0.959396496591	0.766351586353	0.587890238251	0.878957345779	0.967087543091	0.950694326912	0.872789950878	0.964684394387	0.724581119832	0.810659674946	0.937969554908	0.762693947367	0.890341434739	0.967422598117	0.655822951462	0.910030952231	0.914140575985	0.883542149645	0.943899685092	0.946723952299	0.960684421991	0.948306811479	0.934443489112	0.959016925105	0.944203164958	0.859959072586	0.874022167834	0.974926723139	0.883772313807	0.859481775073	0.898561427348	0.97736566459	0.955337103755	0.898868335535	0.760594261968	0.793320958824	0.988612964948	0.972285965649	0.83759855228	0.97872063493	0.959581908122	0.959253681096	0.828115667452	0.639409073355	0.759820998869	0.921660679646	0.821336392314	0.854538437914	0.949500001792	0.826427792185	0.837353729557	0.968669792884	0.729158757499	0.818859844642	0.889311894295	0.771274737095	0.615175297205	0.377874297265	0.864778378882	0.780978317743	0.778616698927	0.588541690508	0.857367185709	0.659595849417	0.781205994284	0.924497833412	0.920442456687	0.705479358005	0.814160627164	0.857822274301	0.745529371163	0.906219828766	0.774150309322	0.552273964867	0.857697467726	0.924944807899	0.960508906794	0.962024690275	0.809060979566	0.876845573887	0.759434129735	0.949004726243
063B	0.746816732523	0.778899925433	0.680899748231	0.686565661936	0.912530196856	0.768442239643	0.841001291676	0.781326471996	0.639518971206	0.954274815757	0.798868978536	0.783907352724	0.802996741196	0.84912824156	0.854678282134	0.777832820103	0.54952578401	0.769279254799	0.679205476435	0.729683993188	0.824774616306	0.869178219042	0.882436354527	0.604063948466	0.628713571523	0.945300431312	0.799324085621	0.577510429139	0.778473007646	0.924949420876	0.91344271052	0.856336701243	0.930607067462	0.685736070787	0.775834959259	0.87460699563	0.760998801333	0.84529487459	0.93927602999	0.611537373249	0.887015641773	0.837687149471	0.87421312289	0.8919642936	0.908627605522	0.894709984519	0.919755949876	0.944289101862	0.925708366377	0.870375313868	0.838663202925	0.878883860008	0.953281400204	0.815428626173	0.844437945061	0.896274287326	0.948412669902	0.900510295553	0.888365320898	0.72079817395	0.690579743099	0.979622175099	0.953075885692	0.70921559928	0.945540358439	0.920022964072	0.920508695599	0.81195516296	0.713055748309	0.746594336008	0.908084780991	0.815390343484	0.884561346798	0.835537086527	0.733235878502	0.862800271041	0.943632415047	0.711205098268	0.74151405788	0.815716508787	0.72469056096	0.591621541391	0.421609009527	0.840800619299	0.772211195885	0.67702941295	0.518216454704	0.805018126997	0.682126035024	0.684420242003	0.934907196187	0.911213279349	0.63015256973	0.751741172241	0.804842623122	0.701530568486	0.891638483821	0.750251397142	0.50368002379	0.862042319259	0.897036330665	0.897154296388	0.907457937519	0.762819657135	0.912149062917	0.771931654283	0.956186069874	0.366051514125
066B	0.92587536551	0.90992364449	0.900341343164	0.915894895485	0.958114377049	0.891790265519	0.948378575634	0.826578573117	0.932599397651	0.979632276456	0.819614789891	0.848005947238	0.874089362379	0.923205725594	0.912483976092	0.911146831505	0.914495549937	0.921532559184	0.81388650922	0.883368318781	0.961607142399	0.950267756807	0.978506720805	0.919368374355	0.883395808647	0.961076966146	0.86202864062	0.952722575198	0.909334420401	0.951494028093	0.952813502006	0.872050284548	0.967568322624	0.825505951677	0.90496404343	0.943135821182	0.936639177488	0.856237468886	0.957948098065	0.95714924504	0.908696957951	0.95070071854	0.918860080666	0.95653623792	0.957530575462	0.975024116802	0.950954472616	0.946422665525	0.955115958552	0.965125141336	0.950585313554	0.876369721676	0.965283162175	0.899671627992	0.919321682815	0.92076247276	0.971174112922	0.957957500911	0.923296386716	0.887222393302	0.919633297015	0.991707304135	0.971825380374	0.972413736695	0.976931915044	0.966343346585	0.949985170224	0.943466737011	0.830724621706	0.958293663603	0.964518492411	0.904574634501	0.733299064765	0.958219716275	0.931427255321	0.844801882765	0.96784907542	0.878459798074	0.932284700092	0.911683480985	0.90660076493	0.898666032183	0.964730903776	0.813213933372	0.929911311794	0.921559732112	0.830151071919	0.919405020873	0.889840966475	0.847126681408	0.928828996091	0.914967583318	0.881836937324	0.912318160415	0.938954989587	0.964696146965	0.964672176182	0.890308735382	0.912681219967	0.962675788245	0.918365025965	0.922080452238	0.966154864191	0.864933242133	0.978109526672	0.950653563689	0.883222230402	0.815173048314	0.932594271332
077B	0.775455160226	0.692553562992	0.639164942205	0.885423415953	0.921144999008	0.812588395814	0.87247575708	0.687363008662	0.818297906554	0.937137241879	0.406751891661	0.560067813188	0.653864589668	0.852205224817	0.845329755764	0.566891101602	0.844686028212	0.509367537486	0.867842598144	0.54843818607	0.751857440364	0.930361283293	0.867864838094	0.731539404801	0.620332519018	0.637366717783	0.890959747766	0.898111340223	0.759097981432	0.929811025647	0.900721014727	0.561923352973	0.958939166077	0.872696375262	0.692465226447	0.794226198003	0.806809574095	0.641950116541	0.953120718014	0.747525469482	0.867678147419	0.798655587484	0.856655022582	0.907537126714	0.894602701915	0.879417615548	0.897697706509	0.927656417206	0.921611197869	0.801672802798	0.794999137818	0.82158459824	0.95624701858	0.79200088148	0.679623097078	0.927733213196	0.955652859687	0.88686537896	0.87929040656	0.67274612749	0.625217522355	0.984950740988	0.968012003777	0.565880782101	0.628882737523	0.942639130276	0.923580317313	0.735145171211	0.857831800444	0.679477091118	0.896229168708	0.841470769864	0.859205702356	0.837772995571	0.721406789282	0.706187499156	0.94100507049	0.687594801332	0.537613545898	0.678333959044	0.67079814555	0.680328448777	0.839051433953	0.479436314819	0.553887468593	0.633846575122	0.831368578298	0.659083821829	0.589896483209	0.725466992796	0.945902943516	0.610857956677	0.687385316025	0.749769494222	0.426457335731	0.570089437931	0.873103258582	0.488469240608	0.801012525436	0.800018825898	0.817749284427	0.873044915519	0.874952061671	0.653065348042	0.621489310022	0.549496701999	0.960322543173	0.893384146435	0.789706171547	0.926858464294
085B	0.850420730768	0.77021337489	0.677146068326	0.839020592484	0.891841197209	0.845539201609	0.867695698949	0.787765468479	0.829796268822	0.96932339701	0.53284330306	0.588640461194	0.757708224946	0.91273812983	0.8328184885	0.598348125347	0.79003638572	0.51786952178	0.804802325231	0.491058468459	0.866657286695	0.91066327331	0.878907931177	0.688167336504	0.607524922426	0.376019963177	0.88340742485	0.873661260417	0.83915825826	0.974132942882	0.968755595483	0.489676282564	0.968980088159	0.872266985212	0.726772034166	0.874252666321	0.697572428458	0.701355748152	0.979468344926	0.796375736762	0.941815229525	0.89024056426	0.905668231763	0.956006060057	0.946053761838	0.901284015799	0.957204932785	0.938777061234	0.955232403135	0.838918378962	0.832913153983	0.867725077243	0.977561159866	0.872169903361	0.766918980172	0.929909357558	0.972937630078	0.950030130019	0.913602679208	0.641375248533	0.61530250247	0.988893819269	0.976882117304	0.352937645858	0.419365872633	0.961847612163	0.968931527655	0.792277988292	0.862720890045	0.686920324548	0.910710176325	0.866486866064	0.907096496532	0.90681127263	0.806662569573	0.805859364782	0.982240365357	0.785712533826	0.414114997456	0.777064221125	0.707361564574	0.725207393823	0.843814116651	0.700666547152	0.441263604486	0.77049562184	0.86294106936	0.730710089828	0.679743582363	0.675337780988	0.964772107487	0.46835189826	0.75255891636	0.70541443747	0.492189741247	0.588053102619	0.878544397902	0.638974114173	0.818895513734	0.78982062778	0.903142735983	0.942050164272	0.936345628945	0.634239964678	0.362254882514	0.546937394659	0.979498832125	0.796340719024	0.792754686811	0.980580484192	0.604032686392
086B	0.829713298272	0.828252996932	0.887794885214	0.900013092227	0.65037145579	0.837781572214	0.797494428039	0.775329362371	0.84933049337	0.636851218157	0.90890820198	0.865507817612	0.831970271093	0.721140055803	0.509954631171	0.870183748385	0.850701411728	0.84770586617	0.902671559381	0.888109705707	0.868687409629	0.833142424982	0.704721592268	0.822618369082	0.883142461907	0.919987996188	0.93923388619	0.945381838955	0.855846560107	0.683068766594	0.706996173516	0.830266744948	0.651932029831	0.9065395758	0.610464852795	0.512155627443	0.64559168684	0.826245309109	0.606158180615	0.84849201341	0.568209925322	0.497655139183	0.620003774454	0.568462262748	0.556069865536	0.593891767655	0.607169314111	0.721814825373	0.476628111544	0.6335612884	0.691238598752	0.601684387134	0.567515112265	0.655143077668	0.809551821952	0.589643342074	0.614734267449	0.581165610282	0.592410007504	0.804586625756	0.842265570396	0.607379943577	0.651832519291	0.848159646143	0.677107520987	0.637511649972	0.684555637913	0.815280596844	0.95160554183	0.878846482173	0.478129021112	0.874609240397	0.860226393219	0.85033445121	0.799818994346	0.859514925763	0.537049114273	0.802929769455	0.851438638903	0.816325177445	0.826424742319	0.865886376015	0.896995827553	0.863402041936	0.86707163707	0.815075440336	0.912049580147	0.824704391892	0.86565575295	0.818256965208	0.68403412853	0.898659663477	0.829461921442	0.720291733331	0.901217446811	0.89221508879	0.9125038891	0.810301301597	0.881579500838	0.847158504121	0.6611595917	0.678601403428	0.709866167365	0.828304118372	0.917880635017	0.859403093526	0.716663428267	0.937731266753	0.904869645862	0.966358721629	0.86170711082	0.88591874274
119B	0.627162615472	0.61267598269	0.627490308981	0.836240663724	0.888979043208	0.668728804045	0.7286658858	0.535705869723	0.658738302974	0.93081189054	0.634443669441	0.640593012227	0.503291528341	0.742463973292	0.773345706287	0.598014515725	0.727913302713	0.582089801438	0.830006462872	0.678632320468	0.767864946584	0.837412915737	0.84005127608	0.58523304366	0.685735712277	0.795030115291	0.795262490512	0.807426070673	0.750026230967	0.853236308501	0.748020948157	0.701217908673	0.897079575931	0.709131144806	0.676313233884	0.70226356379	0.785249134839	0.547351762941	0.881563704049	0.710900777113	0.83018934713	0.778426555781	0.754585563758	0.850956197768	0.829413448024	0.836613550612	0.863417803015	0.899101655883	0.867647887139	0.735004266656	0.705373993923	0.689743116223	0.945584429331	0.694751379022	0.563970498484	0.851209078455	0.926060610535	0.849246363401	0.758937446138	0.628869207633	0.665298656298	0.961928099218	0.927023129382	0.768302847641	0.800352201624	0.911703010992	0.886225861259	0.55719631829	0.769343971383	0.65533755512	0.841242051108	0.713508534011	0.748739466058	0.751639443315	0.686167306268	0.655419602419	0.91530955589	0.511744442449	0.73174959111	0.604932904983	0.587479818531	0.62658351998	0.716665005789	0.635120108328	0.631764304485	0.568036948015	0.727582601038	0.472377927155	0.645334837363	0.61568968498	0.884685058795	0.783662699012	0.491560547861	0.582013949679	0.674026420878	0.686874904489	0.844805631663	0.638019063587	0.669801186068	0.744993275754	0.805349331334	0.724085985168	0.874250807732	0.66058049671	0.754611547777	0.66232306877	0.88916743689	0.784370039431	0.801382155128	0.8488316901	0.695915075041	0.773434523103	0.81561189361
