# Supplementary material for: Expansion of intestinal Prevotella copri correlates with enhanced susceptibility to arthritis
Source: eLife. 2013 Nov 5;2:e01202. doi: 10.7554/eLife.01202 (PMC3816614; doi:10.7554/eLife.01202)
Supplement: Figure 1—source data 1. — DOI: http://dx.doi.org/10.7554/eLife.01202.005 [file elife01202s001.zip › Figure_1/Panel_B/braycurtis.pcoa.axes]

group	axis1	axis2	axis3	axis4	axis5	axis6	axis7	axis8	axis9	axis10	axis11	axis12	axis13	axis14	axis15	axis16	axis17	axis18	axis19	axis20	axis21	axis22	axis23	axis24	axis25	axis26	axis27	axis28	axis29	axis30	axis31	axis32	axis33	axis34	axis35	axis36	axis37	axis38	axis39	axis40	axis41	axis42	axis43	axis44	axis45	axis46	axis47	axis48	axis49
001B	0.167004	-0.151170	0.088682	-0.114361	0.182944	-0.049857	0.041995	0.105638	0.068934	0.075875	-0.018881	0.069927	0.158309	-0.042509	-0.088128	0.047692	-0.157062	-0.011792	0.124552	-0.156737	0.080334	-0.058856	-0.114375	-0.072182	0.075306	0.131273	-0.128735	0.047707	0.119731	-0.045463	0.089133	-0.080796	-0.019916	-0.035570	0.080762	0.068919	0.014734	-0.071881	0.027024	0.030848	-0.016502	-0.012756	-0.083518	0.001126	-0.064426	-0.070728	0.011246	0.053414	-0.134423
003B	0.170424	-0.081622	0.179491	-0.138319	-0.064328	0.023497	-0.017395	0.075350	0.176820	0.023670	-0.118320	-0.147990	-0.067471	0.075159	0.092956	-0.021242	0.090117	0.050229	-0.076656	0.071441	-0.040854	0.058155	-0.207225	0.013455	-0.031936	0.103059	0.115207	-0.067049	0.006809	-0.091386	0.013745	-0.058042	-0.048819	0.000192	0.073726	-0.002479	-0.062126	0.018514	-0.117796	-0.042783	0.001406	-0.018742	-0.107090	0.053166	-0.037005	-0.110402	-0.084610	-0.180574	-0.040872
013B	0.310715	0.026036	-0.150046	-0.040331	0.168852	-0.115801	-0.020917	-0.042747	-0.031519	-0.005328	0.113140	-0.007927	0.016487	0.029489	-0.015700	0.105781	0.083239	-0.017478	-0.117978	0.074598	-0.028820	-0.065568	0.027372	-0.010337	-0.058549	0.079263	-0.078548	-0.030781	0.044945	0.003703	-0.011659	0.046770	0.103690	0.051229	-0.009084	0.101130	-0.006518	0.045495	0.030250	-0.016559	-0.035725	0.024052	-0.074124	-0.025199	-0.017050	0.007588	-0.124064	-0.042448	0.034414
014B	0.064998	-0.312712	-0.118083	0.191237	-0.132962	0.088553	0.163578	0.091623	0.186239	-0.004104	0.022796	0.186029	0.051823	0.065917	0.070571	0.018800	0.156108	0.100346	0.009767	-0.031630	0.168993	0.070507	0.092183	-0.079891	-0.015820	0.008344	0.102385	0.147133	0.026212	-0.015343	0.031978	0.002815	0.042409	0.044864	-0.222447	-0.026797	-0.097992	0.034215	0.128998	0.111912	-0.072359	-0.015051	0.004732	0.084963	-0.015207	-0.013380	0.021370	-0.055901	-0.027761
019B	-0.467826	0.064424	-0.101158	-0.080664	-0.041585	-0.028277	0.044690	0.051071	-0.022963	0.027524	-0.030234	-0.000175	-0.031830	-0.024495	-0.027240	0.020332	0.003348	0.130997	-0.005996	-0.008553	0.025523	0.019288	-0.035460	0.041852	0.054091	0.010328	-0.068959	0.047460	0.050879	-0.077373	0.099277	-0.035780	0.043328	-0.012061	-0.069981	0.035054	0.103390	0.076170	-0.015375	0.031090	-0.092444	-0.078108	0.012851	0.054872	0.025749	-0.140167	-0.036366	-0.000328	0.061722
020B	0.099134	-0.223376	0.093041	-0.070774	-0.038800	0.102310	0.046341	0.017993	-0.139951	-0.008646	0.079223	-0.171749	-0.152653	-0.161753	-0.124830	0.012169	-0.038390	0.184098	0.091638	-0.003357	-0.071767	0.014255	-0.023657	0.120192	-0.113364	0.121080	0.022783	-0.014905	-0.157357	0.048413	-0.017571	-0.126975	-0.081947	-0.033202	0.007987	0.099412	-0.024302	0.034241	0.131559	-0.108111	-0.136634	-0.091973	0.026882	0.013897	-0.057572	-0.083823	0.037591	-0.036046	0.003543
025B	0.048141	-0.184097	0.223053	0.035879	-0.085761	0.013843	0.064399	0.175677	-0.095645	0.045057	0.024040	-0.057070	0.282251	0.056276	-0.176397	-0.073146	-0.028583	0.297737	0.120539	0.023981	0.045467	-0.070719	0.144785	0.002583	-0.021657	0.141837	-0.020566	-0.018691	-0.047957	0.075254	-0.120125	0.085418	-0.024443	-0.027959	0.034401	0.037346	-0.081882	0.029527	-0.110851	0.078301	0.062351	0.036752	-0.135724	0.048959	0.061392	0.017041	0.036367	0.059076	0.090366
026B	0.196676	-0.014138	0.132045	-0.075546	0.031028	-0.142479	-0.073845	-0.021404	-0.022354	0.003748	0.055176	-0.039124	0.084333	0.040347	0.032480	-0.123189	-0.058308	0.066820	0.073897	-0.007153	0.053785	0.192150	0.179354	-0.009152	0.051743	-0.077121	-0.049757	-0.109616	-0.009617	0.135094	0.035822	-0.016628	-0.099384	0.001922	0.034041	0.165801	0.002936	0.207570	0.011535	-0.026280	0.034028	-0.033807	0.022597	-0.013523	-0.073585	-0.000519	-0.048837	-0.008518	0.032873
045B	0.127899	-0.317021	-0.018854	-0.040089	-0.018788	0.049458	0.132303	0.069178	0.100259	-0.012645	-0.039662	-0.059874	0.114561	0.004378	0.017178	-0.031929	0.026939	-0.083389	0.163740	-0.144177	-0.115759	-0.090354	-0.047084	0.016667	0.038536	-0.033911	-0.126103	0.105865	-0.102826	-0.115919	-0.001955	-0.003204	-0.076329	0.012389	-0.057169	0.036220	0.104656	-0.045162	0.073561	-0.032605	-0.079505	0.113476	-0.140567	-0.026602	-0.034826	-0.001239	-0.056548	0.028735	-0.023405
052B	-0.484265	0.062455	-0.061495	0.056294	0.060365	-0.027265	0.047775	0.019236	-0.062619	0.107610	0.010524	-0.018753	-0.061609	-0.030585	0.030762	-0.054149	0.008731	-0.058939	0.037202	0.014492	-0.037025	-0.010095	-0.043331	0.004121	-0.015356	0.146712	0.067543	0.029855	-0.115041	-0.027379	0.018908	-0.007751	0.061157	-0.003736	0.077745	0.111149	-0.135646	0.000645	-0.032749	0.072072	-0.010874	0.030926	-0.050241	-0.127828	0.012812	0.055179	0.075177	0.095877	-0.029458
064B	0.343785	0.249978	-0.080100	0.074362	0.079944	-0.102324	-0.067113	0.076226	0.045642	0.032129	0.027844	0.026242	-0.128129	0.014180	-0.038652	-0.061993	0.184643	-0.010496	0.058609	-0.073152	-0.041578	-0.005158	-0.006996	-0.027706	0.035208	0.009105	-0.063082	0.057423	0.010397	0.000666	-0.014014	0.044933	-0.063998	0.029423	0.062520	0.014004	0.007223	0.042299	-0.010016	0.012600	0.087003	-0.038319	-0.052630	-0.041679	0.017883	-0.036107	0.021114	-0.010769	-0.028835
069B	0.316790	0.207667	-0.039606	0.076289	0.032624	-0.164970	-0.026377	-0.166187	0.048069	-0.056838	0.030709	-0.007235	0.009643	-0.013336	-0.050744	0.045882	-0.015317	-0.034888	0.007286	0.025608	-0.020149	-0.050984	0.032018	-0.011813	-0.010277	0.045881	-0.027027	0.046015	-0.001961	-0.080110	-0.138888	-0.062717	0.061929	-0.033205	0.019720	0.059457	0.047108	0.054352	0.071187	0.029060	0.068302	0.024369	-0.016012	0.057725	-0.016908	-0.033717	-0.100195	-0.130591	0.006106
070B	0.201687	-0.039674	0.128382	-0.122013	0.028844	-0.101290	-0.011602	0.029381	-0.052176	-0.002622	0.039724	-0.068530	-0.018204	-0.095532	0.058344	-0.007951	0.088106	-0.024892	0.086426	-0.175586	0.037343	-0.015820	-0.076945	0.050207	-0.003072	-0.001811	-0.045009	0.043836	-0.058332	0.089981	0.068438	0.125196	0.120769	-0.042410	-0.028947	-0.051837	-0.003651	0.049435	-0.059172	0.025696	-0.093556	-0.146980	-0.044632	-0.008748	-0.069444	0.223208	-0.053144	-0.070398	-0.067433
087B	-0.072535	-0.119377	0.251882	0.189611	0.120707	0.078705	-0.103493	-0.125816	-0.036655	0.075417	-0.020332	-0.045875	0.046582	-0.143618	-0.012503	0.273258	0.096735	0.091605	0.143817	0.062285	-0.172219	0.026156	-0.038636	-0.134472	0.185628	-0.029085	0.008898	-0.087620	0.068621	-0.006583	-0.061872	0.022582	0.067656	-0.023655	-0.040157	-0.153999	0.011521	0.073598	0.026394	-0.086399	-0.034201	0.048096	-0.033614	0.057727	-0.025014	0.064313	0.023125	0.038379	0.021705
093B	-0.334041	0.049110	-0.086757	-0.030136	0.041382	0.043923	-0.099742	-0.063841	-0.053398	-0.190501	-0.037093	0.005052	0.010730	0.073773	0.089484	-0.015772	0.047647	-0.025181	0.018099	-0.044871	0.018177	-0.057073	0.030949	-0.104615	-0.003199	0.040421	0.023323	-0.001815	-0.001243	-0.006592	0.045635	0.000471	-0.101944	0.010760	-0.025864	-0.020398	0.034933	-0.012755	-0.119136	0.009407	0.028904	-0.088740	-0.022162	-0.105590	-0.048438	0.004733	-0.012332	-0.045869	0.068634
099B	0.319031	0.175260	-0.066262	-0.014001	0.189592	-0.064859	0.021418	-0.033485	-0.035429	-0.033790	0.039878	0.034782	0.039649	-0.040326	-0.040120	-0.052075	0.009804	0.009487	-0.127194	-0.080933	0.010887	0.069911	0.041255	-0.042205	0.121310	0.070572	-0.038843	0.062484	-0.050967	-0.068396	-0.026945	0.023349	-0.032290	0.086575	0.011965	-0.114297	-0.046853	0.036454	0.026589	0.039701	0.050592	-0.008723	0.021193	0.036557	0.114625	-0.005123	0.001828	-0.033436	0.027328
100B	0.126615	-0.307177	-0.134581	-0.009318	-0.236827	0.166717	0.033049	-0.026313	-0.139124	0.071288	-0.067101	-0.049699	-0.017343	-0.074911	0.046396	-0.013452	-0.023995	-0.033066	0.106292	-0.062905	0.056706	0.003299	0.014401	0.028607	0.001887	-0.052580	-0.037881	0.023891	-0.037935	-0.072300	0.077859	0.065491	0.028556	-0.145042	0.048711	-0.047538	0.050792	-0.048089	0.029711	0.100685	0.162129	-0.046840	0.071093	0.053409	0.012987	-0.008159	-0.066931	-0.040673	-0.007257
101B	0.308208	0.160303	-0.033856	0.043189	0.043248	-0.046677	0.130999	-0.070848	-0.007396	-0.103797	-0.002492	-0.041146	-0.016208	-0.097856	-0.037583	0.021852	0.119520	-0.116789	-0.010540	-0.044460	-0.014643	-0.037512	0.079358	0.013098	0.114574	0.052956	-0.101508	0.085313	-0.018684	-0.028887	0.071341	0.077948	-0.050705	-0.017494	0.042549	0.006124	0.005721	0.021764	0.025863	0.026550	0.069151	-0.009746	-0.029254	-0.008262	-0.078494	-0.017120	0.014470	0.013779	0.055322
147B	0.134433	-0.254334	-0.245192	0.171642	-0.159895	0.069991	-0.052318	0.058193	-0.111941	-0.074792	0.164138	-0.164452	-0.124173	-0.007371	-0.098370	0.072543	0.141061	-0.042126	-0.027554	0.023818	-0.065183	0.134152	-0.022207	-0.072517	-0.144293	-0.070105	-0.141134	0.059196	-0.037572	0.037676	-0.046305	-0.097089	0.031946	-0.152949	-0.006230	-0.043898	-0.094727	0.031677	-0.041477	0.001940	-0.060794	0.097912	0.039171	0.017910	0.070331	-0.003826	0.020527	0.040486	-0.027911
148B	0.350502	0.250265	-0.162493	0.078166	0.164474	-0.060763	0.058663	-0.052660	-0.035405	-0.014182	0.045869	-0.034293	-0.036235	0.014014	-0.039552	0.028759	-0.027717	0.015331	0.027892	0.034869	-0.032597	0.025823	-0.094513	0.034538	-0.048746	-0.007302	-0.030542	-0.006096	0.050894	-0.003096	-0.030922	-0.018418	-0.011914	-0.010221	0.035227	-0.037474	0.022486	0.039034	-0.051254	0.029655	-0.090260	0.059629	-0.041054	0.062620	-0.067728	-0.003437	0.027995	-0.008300	0.035968
150B	0.125561	-0.093325	0.075818	-0.086437	0.099378	0.054011	-0.071037	0.093900	-0.026339	0.078748	-0.272698	0.187587	-0.202283	-0.167860	-0.054969	0.074252	-0.031543	0.071306	-0.015005	0.029616	0.236914	0.069842	0.010503	-0.001164	0.016738	-0.035989	0.065037	0.174202	0.020886	0.003019	0.043034	-0.012631	-0.042779	-0.180820	0.100691	0.053099	0.092712	-0.004966	-0.037189	-0.056726	-0.019261	0.176677	-0.013825	-0.097780	0.062749	0.048336	0.016971	-0.020829	0.148909
169B	-0.083378	-0.189845	0.071287	0.194742	0.048255	0.031230	0.195611	0.095603	-0.241953	0.079223	0.083325	0.009828	0.107248	-0.050044	-0.011894	-0.188980	-0.006132	0.026218	-0.312448	-0.086126	-0.131467	-0.085846	-0.094975	-0.254851	0.086758	-0.041627	0.173129	0.078591	-0.047475	-0.006901	0.013424	0.006036	0.011529	-0.052450	0.038495	0.102453	-0.013924	0.044059	-0.029983	-0.060204	-0.055869	-0.012970	0.092533	-0.019017	-0.047913	0.013406	-0.078438	-0.012927	0.015622
186B	-0.369840	0.076109	-0.183108	-0.224831	-0.044243	0.027609	-0.012911	0.140976	0.010383	-0.038412	-0.041280	-0.002445	-0.049573	0.010219	-0.092378	-0.069649	-0.030352	0.023480	-0.005799	-0.053053	-0.049094	-0.042776	-0.018813	0.036953	0.058126	0.067816	-0.053374	-0.017597	-0.021057	0.038739	-0.023255	-0.027576	0.092415	0.011468	-0.049342	-0.001112	0.121551	-0.046366	0.013611	-0.056624	-0.045819	0.033073	0.130563	0.053616	0.122905	0.043662	-0.044304	0.015022	0.037869
187B	0.279181	-0.121858	-0.129264	-0.137969	0.093125	0.011573	0.033950	-0.061769	0.022801	-0.043628	0.050071	-0.174460	0.059363	0.075270	-0.057014	0.072477	-0.005612	-0.079864	-0.002466	0.095084	-0.020478	-0.056691	0.052004	-0.049611	-0.081457	-0.099271	0.077307	0.014040	0.001084	-0.072013	0.008855	-0.032517	-0.025785	0.045531	-0.012523	0.004013	0.014647	-0.018030	-0.106821	-0.009993	-0.030474	0.097280	0.002834	-0.009499	-0.065536	0.012060	-0.003183	-0.002543	0.061807
503A	0.336523	0.119918	-0.148409	-0.073607	0.035420	0.062424	-0.177497	0.010384	0.001796	0.172445	0.088877	0.003994	-0.011006	0.107383	-0.012302	-0.019519	-0.029007	-0.006098	0.027769	0.096259	0.070152	-0.072665	0.014250	0.056701	0.004403	-0.030888	0.090622	-0.049607	-0.038382	-0.012530	0.049815	-0.048827	0.021504	-0.031761	-0.112679	-0.044099	0.011149	-0.022018	0.018895	-0.036067	0.037401	0.122678	-0.063433	0.009308	-0.137471	-0.002496	0.002194	0.026999	-0.009213
505A	0.266873	0.433766	-0.011306	0.223896	-0.011989	0.006828	0.155511	0.014758	0.045898	-0.098959	-0.039069	-0.068823	0.012417	-0.013796	0.022799	0.066169	0.018143	0.093195	0.006893	0.059471	0.049107	0.027354	-0.065368	-0.048143	-0.083747	0.010541	0.060339	0.002148	0.010204	-0.068154	0.050423	-0.051299	0.021883	0.035227	0.006252	-0.001154	-0.004929	0.018656	0.052692	-0.052076	0.011828	0.021134	-0.070562	-0.042029	0.087921	0.027610	-0.068256	0.025858	-0.025174
507A	0.102371	-0.253704	-0.135000	0.217549	-0.059935	-0.053104	0.023738	0.349102	-0.099288	-0.225387	0.016284	0.067321	0.009480	-0.070083	0.098016	0.050944	-0.067161	-0.149442	-0.014035	-0.042459	-0.146050	-0.015129	0.080464	0.223135	0.118055	-0.054355	0.061193	-0.119854	0.030211	0.091388	0.087993	-0.008874	-0.090312	0.073074	0.072838	-0.070813	-0.014278	-0.053431	-0.074010	0.052372	-0.090514	0.056952	-0.085331	0.022968	0.086691	-0.075370	-0.044330	-0.011085	-0.007640
509A	0.156252	-0.320988	-0.300958	0.022862	0.118279	0.018460	0.091136	-0.017801	0.164491	0.101565	-0.202082	-0.114119	0.037638	0.210178	0.159802	-0.017792	-0.049311	0.077208	-0.027384	0.001447	-0.079103	0.009474	-0.056221	0.047403	0.053170	0.022921	0.091325	-0.042766	-0.013906	-0.004075	0.062451	0.065635	-0.052321	-0.053777	-0.002444	-0.024410	-0.037444	-0.006490	0.025170	0.024762	0.011069	0.018626	-0.001009	-0.000689	-0.008587	-0.002114	0.008432	0.028532	0.034057
004B	0.125282	-0.082370	0.115092	-0.017979	0.002063	-0.038097	-0.123564	0.089595	0.091289	0.092554	-0.303463	0.198680	-0.083462	-0.064664	-0.213013	0.059112	-0.002746	-0.086176	-0.022641	-0.023103	0.073808	-0.057213	-0.061635	-0.069842	-0.025296	-0.038315	-0.023449	-0.109774	-0.281342	0.052506	0.021398	0.007332	-0.043071	0.079521	-0.083425	-0.111308	-0.113675	-0.024817	-0.034895	-0.032370	-0.025195	-0.073690	-0.019266	0.004956	-0.076454	-0.039918	-0.047900	0.068707	0.004617
005B	-0.275962	-0.085656	0.161002	0.205760	0.068642	-0.042589	0.201279	-0.000113	0.032373	0.229966	0.093543	0.075053	-0.007064	0.041100	0.012126	0.099862	0.000048	-0.060360	-0.045871	-0.007789	0.034089	0.076821	0.101088	0.087077	0.069201	-0.037023	-0.177886	-0.194162	-0.002797	-0.194694	0.107489	-0.157833	0.010679	0.041251	-0.078814	0.069502	0.045667	0.019946	-0.079161	0.004152	-0.011528	-0.048553	0.023759	0.043864	0.053893	0.027841	0.072463	-0.008653	0.046020
009B	-0.198851	-0.154599	0.253198	0.113798	-0.002609	-0.039797	0.190260	-0.102620	-0.009407	0.067634	0.131512	-0.015735	0.006082	0.044082	0.006781	-0.098814	0.131664	0.082776	0.080350	0.053207	0.103101	0.041763	-0.190363	0.214397	0.049938	-0.037071	0.058885	0.097672	-0.101546	0.074169	-0.027396	-0.154929	-0.001325	0.114461	-0.068929	-0.018721	0.020432	-0.080147	-0.085097	0.041189	0.148765	0.023775	0.028105	-0.027938	0.012421	0.074333	-0.102059	-0.037930	0.057587
012B	0.241979	0.308520	0.084398	0.171227	-0.097531	-0.087523	0.051073	-0.082143	-0.004064	-0.054548	-0.105153	0.085131	0.037132	-0.009037	0.094332	0.033569	-0.115986	0.041784	-0.011178	0.064898	0.027910	0.129516	0.018568	-0.047589	0.068596	-0.050180	-0.094550	0.039887	0.013302	0.053013	-0.043988	-0.021056	-0.042035	-0.017041	0.050541	0.050070	-0.019422	-0.005368	-0.063620	0.009215	-0.108697	-0.011997	0.008571	0.063509	-0.029676	-0.007407	-0.100276	0.020324	-0.013296
016B	-0.494108	0.091422	-0.134864	-0.003378	-0.015572	-0.061554	-0.058367	0.096523	0.074696	0.049964	-0.046688	-0.089104	0.156747	-0.148980	0.017729	-0.038187	0.017328	-0.000931	-0.106517	-0.010864	0.112901	-0.051913	-0.029095	0.074949	-0.078844	-0.038143	-0.068482	0.061908	0.055741	0.001918	-0.048092	-0.034923	-0.041818	0.002359	0.054229	-0.022849	-0.018031	0.031665	0.065460	0.010348	-0.023202	0.012516	-0.011665	0.018198	-0.004285	-0.026246	0.044659	-0.027903	0.017566
017B	0.115520	-0.308434	-0.062789	0.114367	-0.174632	-0.163609	0.044275	-0.100927	0.054059	-0.158085	-0.102412	-0.001426	-0.029283	-0.102693	0.017136	-0.118799	0.072436	0.064139	-0.045451	0.029563	0.082517	-0.012943	0.064915	-0.049377	0.031493	0.027343	0.000307	-0.159594	-0.111104	-0.134108	-0.123334	-0.018978	0.033314	-0.032726	0.107946	0.020115	0.110862	-0.138281	-0.055107	0.085417	0.028582	0.011927	0.031661	0.076464	-0.038677	0.028041	0.062247	0.001159	-0.012652
027B	-0.173028	0.195475	-0.081251	-0.252665	-0.066533	-0.045930	-0.047812	0.007270	-0.012180	0.055824	0.047090	0.018626	0.035695	0.031855	-0.015091	0.010709	0.019437	-0.106766	0.016381	-0.081450	-0.020731	0.005626	0.021694	-0.013967	-0.054109	0.011613	0.006289	-0.054376	-0.068006	0.025924	0.045396	0.043911	-0.010538	0.009452	-0.099357	0.053679	-0.025597	0.029452	-0.021748	0.037491	-0.019120	0.030850	0.001012	0.010380	-0.054385	0.072530	-0.021522	-0.016812	0.082780
028B	-0.281584	0.039730	0.129777	-0.126608	0.020973	0.031545	-0.022417	-0.136487	-0.095589	-0.098746	-0.009487	0.020279	0.001559	0.015274	0.030112	0.110860	0.053741	0.068376	0.071671	-0.031398	-0.055427	-0.018611	-0.007134	0.072118	-0.103609	0.098455	0.082069	0.081015	0.037530	0.041991	0.078804	0.011259	-0.027570	0.041095	0.057310	-0.036285	-0.068991	-0.074759	-0.048440	0.082580	-0.040588	0.026492	0.037880	0.041024	-0.072197	0.073849	0.037701	0.024828	0.041427
030B	-0.231975	0.120158	-0.277369	-0.167968	-0.178630	0.032268	-0.011717	0.076886	0.019431	-0.117182	0.045673	-0.029956	0.092145	0.027315	-0.017669	0.084328	0.148810	0.000703	-0.083021	-0.007374	0.033848	0.021087	0.036163	-0.029312	0.001086	-0.071921	0.006734	0.016631	-0.020144	-0.011503	0.054046	-0.028906	0.001966	0.009662	0.002373	0.022102	-0.043311	-0.038547	-0.042323	-0.021137	0.067633	0.031437	-0.056923	0.026212	-0.024694	-0.032544	0.008285	-0.003767	-0.048322
035B	0.196275	0.095817	0.181259	-0.006956	-0.161970	-0.094888	-0.056039	-0.226689	0.065707	-0.084860	0.040067	-0.046210	-0.032489	-0.142923	0.049787	-0.059132	0.049532	0.041463	-0.144605	0.072303	0.061895	-0.008855	-0.007716	0.048597	0.112394	0.015520	0.011441	-0.002638	0.031603	-0.018036	0.041512	-0.054928	0.003019	-0.050339	-0.035332	-0.057009	-0.113228	-0.057169	-0.004992	-0.017664	-0.060451	-0.022826	-0.030729	-0.000750	-0.066390	-0.022553	0.099835	0.124530	0.000959
037B	-0.516035	0.060292	-0.036271	0.043629	0.004222	-0.065572	0.005247	-0.012844	0.049863	0.117124	0.004680	-0.026137	0.056060	-0.072749	-0.025881	0.028427	0.001166	-0.030093	0.011072	0.030227	-0.051520	-0.009651	0.006654	-0.030588	0.017394	-0.032672	0.016078	-0.035000	-0.105243	0.007324	0.013924	0.042108	0.065802	-0.020183	-0.018524	-0.012892	0.006544	-0.009185	-0.031347	-0.040352	0.081892	-0.007305	0.020986	-0.103397	-0.004859	-0.062415	-0.005459	-0.078714	-0.028174
038B	0.189063	-0.204656	-0.143965	-0.129437	0.055658	0.091136	0.063254	-0.122113	-0.109613	-0.061079	-0.028797	0.134374	0.041572	-0.082048	0.076246	0.035185	-0.138412	0.056743	-0.100211	-0.121239	-0.138940	0.089870	0.058401	0.036022	-0.066901	0.058177	-0.030598	0.099453	0.028502	-0.006553	0.013246	0.001851	-0.063951	0.074194	-0.023726	0.016798	-0.065911	-0.036647	-0.018231	-0.088989	0.130246	0.090689	0.029388	0.030212	0.010431	0.048254	-0.002524	0.017504	-0.095421
040B	-0.307952	-0.035247	0.095748	0.096987	0.006556	-0.115931	0.053354	-0.077779	-0.123861	0.112676	-0.038666	0.043924	-0.039700	0.144893	-0.042069	-0.059828	0.027236	-0.237304	-0.052640	0.040866	0.008870	0.076938	-0.048954	0.046603	-0.058575	-0.044521	-0.006357	0.019404	0.010127	0.064968	-0.024287	0.070076	-0.034189	-0.059973	0.008375	0.116790	-0.008316	-0.168872	0.109352	-0.079002	0.017420	-0.068039	-0.108853	0.084109	0.038329	-0.078062	0.024935	-0.026281	0.142484
041B	-0.244806	0.027383	0.071126	-0.031011	0.120433	0.116043	-0.144428	-0.134259	-0.044019	-0.223891	-0.084325	0.020775	-0.061253	0.090512	-0.032880	-0.063089	0.035385	-0.096316	0.061477	0.011548	0.003724	-0.010013	-0.081664	-0.009959	-0.024484	0.190898	-0.015413	-0.111758	-0.010379	0.065002	0.029817	-0.063209	0.049496	-0.064039	-0.109352	0.052524	0.065999	0.052402	-0.020223	0.059801	0.011099	0.067683	0.091330	0.075595	0.035895	-0.038283	-0.008122	0.012049	-0.017651
049B	-0.283721	-0.026475	0.055492	-0.084526	-0.050930	-0.051963	0.061539	-0.108886	-0.088584	-0.009800	-0.000831	0.129144	-0.211790	0.079995	0.046391	0.007343	-0.081574	0.040465	0.117133	-0.016427	0.030729	-0.091883	0.076057	-0.004012	-0.006618	-0.012366	-0.007947	-0.004540	0.011279	-0.059242	-0.029356	-0.004644	0.030061	0.102523	0.074711	-0.107649	-0.117711	0.115532	0.088861	-0.094223	0.002334	0.035899	-0.034879	-0.009108	0.016498	-0.062692	0.059616	-0.100031	-0.007615
053B	-0.438456	0.024697	0.005138	-0.001952	-0.009788	-0.042914	0.106425	-0.050133	-0.071680	0.097837	0.020952	0.011067	0.009282	-0.048526	-0.083877	0.018135	0.053930	-0.099814	-0.022025	-0.052430	-0.040254	-0.038679	-0.057835	-0.060145	0.049287	0.007484	0.129228	-0.114912	0.061163	-0.007765	-0.075401	0.058580	-0.154053	-0.082589	-0.066787	-0.014899	-0.026550	0.085146	0.065846	0.009962	0.044941	0.025235	-0.019669	0.024463	0.022173	0.044529	-0.039487	0.044059	0.084173
056B	-0.428216	0.014671	0.005939	-0.091000	-0.041534	-0.027092	0.127384	0.023721	0.060179	0.007946	0.056142	0.020731	0.012826	0.000702	-0.055369	0.009989	0.000909	-0.017475	0.031484	-0.045393	0.045324	-0.004870	-0.004644	0.032993	0.074149	-0.074108	-0.006342	0.005999	0.068603	-0.109205	-0.110708	0.041502	-0.072618	-0.058146	-0.091187	-0.026124	-0.044829	0.035500	0.036452	0.017523	-0.096860	0.020790	0.028157	-0.018399	-0.061180	-0.003557	-0.082797	-0.011589	0.057274
061B	-0.390698	0.093749	-0.059756	-0.207576	-0.079018	-0.006934	-0.032076	0.094012	0.074863	-0.112631	-0.072163	0.025208	0.085636	-0.021381	-0.134587	-0.039626	-0.003399	0.080692	-0.080963	0.115975	0.030923	0.104252	-0.061273	0.024743	0.050380	-0.060151	-0.041230	-0.053228	0.040132	0.034301	-0.005973	0.018929	0.006175	-0.026000	0.039367	-0.037474	0.009866	-0.020344	0.054143	-0.071179	0.021074	-0.011818	-0.017813	-0.009711	-0.041745	0.037862	0.058156	0.034993	-0.037164
067B	-0.396927	-0.017292	0.077868	0.023179	0.017176	0.036260	0.137421	-0.023217	0.154329	0.032394	0.156934	0.094135	-0.068624	0.051169	-0.063544	-0.013243	-0.028750	-0.088085	0.034829	-0.003932	-0.034883	0.110261	0.086779	-0.008990	0.008377	0.011243	-0.000623	0.042542	-0.031105	-0.058549	0.019389	0.116075	0.104591	-0.011381	0.125067	-0.045663	-0.082267	-0.046361	-0.039642	0.033525	0.015287	0.052331	-0.024820	-0.064496	-0.091544	-0.073270	0.063405	0.040124	0.036410
068B	-0.479284	0.123144	-0.185680	-0.031147	-0.017866	-0.090776	-0.092376	0.138006	0.084880	0.035489	-0.004521	-0.058347	0.055814	-0.061255	-0.005357	-0.047749	0.054135	0.014875	-0.032357	0.025456	-0.001439	0.029909	-0.028836	0.012399	0.072914	0.030244	-0.032826	0.089436	0.010410	0.120748	0.009233	0.038224	0.083588	0.057108	0.000744	-0.049951	0.066516	-0.005347	-0.024511	-0.061697	-0.013387	0.010158	-0.016877	0.059786	-0.027233	-0.049984	0.045003	0.043209	0.027047
072B	-0.461039	0.059216	-0.003407	-0.065715	0.029613	0.010401	-0.076785	0.013627	0.049982	-0.117860	-0.081753	-0.094473	0.118334	0.119472	-0.048541	0.028757	0.050367	0.056893	0.006124	0.044122	-0.063435	0.036632	-0.030562	0.043241	0.073801	-0.140272	-0.014520	0.032937	0.007110	-0.014850	-0.023201	0.070210	-0.034136	-0.023599	0.029677	0.037058	0.007361	-0.020948	0.061968	0.018602	-0.034398	0.012273	-0.007380	0.017660	0.003511	0.054695	-0.066646	-0.017470	-0.042440
078B	-0.295242	0.087499	0.034114	-0.184360	-0.052718	0.105507	0.067918	-0.010951	0.256821	-0.124032	0.213714	0.082072	-0.050334	-0.039803	-0.010312	0.070326	-0.038231	-0.001835	-0.085560	0.012044	-0.041425	-0.070347	-0.002180	-0.020542	-0.050483	-0.011263	-0.022090	-0.007556	-0.019065	0.049464	0.027699	0.008391	-0.056835	-0.007955	0.025457	0.083452	0.051548	0.015026	0.043277	0.020267	0.016168	-0.057421	-0.006234	-0.057768	-0.014559	-0.012652	0.021254	0.013456	0.039500
082B	-0.087772	-0.139625	0.090760	-0.048000	0.062690	-0.001693	0.243220	0.012072	-0.230896	0.068516	-0.006773	0.071885	-0.141381	0.019316	-0.045097	-0.026565	0.114895	-0.008645	-0.094367	-0.047162	0.059894	-0.079968	0.021665	-0.032921	-0.095264	-0.006544	0.036898	-0.050230	0.115963	0.085828	-0.088736	0.007923	0.003111	0.084930	-0.047937	-0.075994	0.198076	-0.053833	0.048375	-0.060414	0.045501	-0.008475	-0.126970	0.016388	-0.014840	0.007199	0.059439	0.047733	-0.058507
088B	-0.279987	0.070911	0.024137	-0.144931	-0.104175	-0.143678	0.014892	-0.083365	0.056714	-0.085097	0.070948	0.033310	0.003026	0.035246	0.035699	0.056444	-0.029435	-0.029234	0.020563	-0.078085	0.027071	0.024546	0.039047	-0.003985	-0.009717	0.095837	0.087045	0.095652	0.019213	-0.041962	-0.040301	-0.066440	-0.140841	-0.046721	0.010474	-0.087061	0.048614	0.018254	-0.054770	-0.113843	0.055685	-0.022029	-0.000036	0.019715	-0.059336	0.029981	-0.054874	0.014148	-0.080941
089B	-0.528755	0.109651	-0.107056	0.045193	0.072035	0.079411	-0.183424	0.030213	0.043330	-0.136131	-0.054989	-0.047114	0.106690	0.026063	-0.007516	-0.088149	0.037997	0.030763	-0.045697	-0.004067	0.057207	-0.005007	-0.042607	0.063055	0.001506	-0.028261	-0.032493	0.040165	-0.005994	0.042165	0.024804	0.005486	0.035096	0.022731	-0.020009	0.020468	0.043159	-0.001182	-0.001697	0.013442	0.015575	0.019653	0.036870	0.020330	-0.031135	-0.013217	0.015748	0.012832	-0.041783
103B	-0.120667	-0.110634	0.186823	-0.009363	-0.015687	-0.106091	0.049525	-0.061568	-0.079983	0.119376	-0.166505	-0.074000	-0.040821	0.154544	0.070826	0.109140	0.048298	-0.030330	-0.024006	0.125640	-0.066278	0.039835	-0.056007	-0.054716	0.088967	0.034013	-0.106429	0.109823	0.017538	0.077726	-0.043009	-0.114385	0.038564	0.070012	-0.010631	-0.006315	0.052081	0.004764	0.000998	0.101731	-0.001714	0.023274	0.074448	-0.222924	-0.052698	-0.082711	0.042502	0.015082	-0.071325
104B	0.180014	-0.009304	0.164580	-0.085513	0.030229	-0.079986	0.066148	0.129191	-0.000615	-0.029138	0.090050	0.010481	0.027914	0.013045	0.190962	-0.026197	0.080891	-0.022828	0.090868	-0.046542	0.132086	0.008346	0.009964	-0.007706	0.020250	-0.034307	0.019209	-0.002787	-0.131514	-0.007175	-0.184466	0.164858	0.035453	0.057993	-0.083581	0.122936	0.037888	-0.014102	-0.070368	-0.137295	-0.082156	0.141109	0.072880	-0.008050	0.060861	-0.064625	0.104465	-0.048623	-0.133033
105B	-0.312189	-0.063392	0.040601	0.153193	0.043232	0.065367	-0.036059	-0.135215	-0.167945	-0.132081	-0.040664	0.039770	-0.138954	0.228623	0.091881	-0.166473	-0.000314	-0.023662	0.053978	-0.030395	0.089317	-0.199791	-0.037724	-0.113741	0.099495	0.009925	-0.026050	-0.018316	0.010364	0.031356	0.086381	-0.059599	0.061741	0.005516	0.069802	0.023486	-0.038103	0.033999	0.020123	0.034534	-0.065679	0.036114	-0.025255	0.125504	0.005251	0.035463	0.006448	0.020757	-0.020199
107B	-0.541454	0.099462	-0.101025	0.057624	0.034429	-0.002376	-0.040089	0.046965	0.043423	0.074318	0.008286	-0.044531	0.077352	-0.103811	0.017000	0.014324	0.022567	0.018415	-0.037709	0.020014	-0.011470	-0.019932	-0.007934	0.008854	0.072683	-0.026596	-0.005889	-0.001621	-0.017354	-0.033870	0.041317	-0.048335	0.075332	0.016113	0.000935	0.053396	-0.003198	0.016974	-0.045407	-0.045465	0.045714	-0.011616	0.003254	-0.034310	-0.017804	0.072856	0.018098	-0.026147	0.007089
108B	-0.408591	0.013707	0.033852	-0.025851	0.013482	-0.010722	0.049968	-0.088394	-0.022040	0.072527	0.023342	0.025148	-0.020340	-0.086486	-0.014673	0.105389	-0.042675	-0.023319	0.060996	0.095944	-0.118007	0.133343	0.047292	-0.016654	0.024137	0.105036	0.051416	0.015560	-0.044491	-0.045767	0.057515	0.030502	-0.013498	-0.053927	-0.034437	0.027418	-0.005978	-0.088698	-0.067959	-0.004652	-0.018426	-0.011744	-0.035081	0.055684	0.164535	0.074721	-0.042494	-0.026761	-0.115997
109B	-0.358965	-0.006887	0.019692	-0.125155	-0.050705	-0.104432	0.059959	-0.008677	-0.028772	-0.030609	0.004090	-0.004418	-0.041057	0.053968	-0.009622	-0.073016	-0.079598	-0.057455	0.114212	0.111785	-0.027694	0.068029	0.008502	-0.064445	-0.018555	-0.059190	0.024452	0.019486	-0.048898	-0.019893	-0.052172	0.095182	-0.041952	-0.039480	-0.006230	-0.097428	-0.011930	0.064103	-0.030298	0.020861	-0.064294	-0.043230	0.010999	-0.061549	0.111356	-0.071059	-0.047923	0.038441	-0.024453
110B	0.184170	-0.004312	0.101975	-0.116624	-0.229577	0.105225	-0.075078	-0.079193	-0.144695	0.055318	0.027389	-0.028807	-0.042613	-0.009678	0.118170	-0.020633	-0.102510	-0.002633	-0.066101	0.047080	0.086744	-0.028775	0.028365	0.013504	-0.008080	-0.026425	-0.061732	0.011710	0.070905	-0.050909	0.034389	0.032290	0.061495	-0.053297	-0.070218	-0.017608	0.050733	0.058199	-0.082531	0.023347	-0.027026	-0.015809	-0.127310	-0.101263	0.018903	0.011351	-0.088201	0.037017	-0.061266
112B	0.222268	0.064488	0.016206	-0.121920	-0.175525	0.182281	-0.062222	0.000250	-0.174143	0.102529	0.015007	0.008157	-0.073660	-0.063690	0.154858	0.015683	-0.055237	0.068683	-0.030102	0.007533	-0.042398	-0.035880	-0.016983	-0.024360	-0.006117	0.040602	-0.135681	-0.072930	0.061177	0.024801	0.002690	0.100380	-0.025623	0.110637	-0.043257	0.017882	-0.032129	-0.046512	0.050750	-0.024296	0.087784	0.096546	0.021511	0.001061	-0.056907	0.015288	-0.052478	-0.015810	0.064557
126B	-0.540773	0.089724	-0.127656	-0.005457	0.060104	0.069144	-0.027099	0.014632	-0.064977	-0.014742	-0.025681	0.009197	-0.061429	-0.042766	-0.001631	0.094636	-0.008165	0.170055	0.010915	-0.032467	-0.039818	-0.018672	-0.016747	0.065269	0.063506	-0.099452	-0.016603	-0.041108	0.008173	-0.087030	0.001923	-0.018521	0.046578	0.066986	0.001598	0.038190	-0.084390	-0.041058	0.017613	-0.031300	0.079576	-0.003775	0.009315	-0.020681	0.001688	0.070119	0.034370	-0.072274	0.045142
128B	-0.492635	0.079360	-0.113487	0.047871	0.024791	-0.054259	0.012909	0.043191	-0.040043	0.155031	-0.025363	-0.045417	0.014825	-0.118521	0.084066	-0.057154	-0.031378	-0.053523	-0.081284	-0.032143	0.077142	-0.068560	0.035433	0.033972	-0.199855	0.063784	-0.011105	-0.035870	0.009740	-0.029680	-0.026603	-0.044041	-0.126294	0.032843	0.024551	-0.067611	-0.020294	0.081470	-0.010756	0.092698	-0.033261	-0.031834	0.055842	-0.047734	0.028024	0.004976	-0.022625	0.045880	-0.033999
140B	0.281528	0.336680	0.003399	0.092448	-0.189805	0.232058	0.070251	-0.009233	-0.061540	0.054821	-0.030764	-0.011613	0.041586	0.030406	-0.056838	0.000802	-0.100398	-0.026349	-0.000342	0.000363	0.046598	0.006907	-0.056558	-0.002647	0.002970	-0.021622	0.048892	0.010881	-0.019702	-0.038639	-0.028405	0.025396	-0.033249	0.042759	0.065295	-0.004570	0.059645	0.064853	-0.090432	0.006432	-0.027270	0.019181	0.006922	0.057651	-0.030053	0.013170	0.072700	-0.010743	-0.026836
142B	-0.108994	0.530421	-0.054956	0.062604	-0.055721	-0.009932	0.203050	-0.048728	0.020796	-0.078306	-0.039176	0.003169	0.015242	0.021384	0.018599	-0.002744	-0.048512	-0.008573	0.060939	0.010378	-0.069700	0.047273	-0.018398	-0.017026	-0.047374	0.040413	0.054786	-0.028694	0.018367	0.029741	0.002579	-0.017179	-0.014629	-0.021005	0.015512	0.006209	-0.019379	-0.033712	0.028739	0.030654	-0.025800	0.015947	0.000660	-0.028264	0.033467	0.015984	0.007303	0.000108	-0.009665
144B	-0.472235	0.030594	-0.070382	-0.034094	0.007069	0.018934	0.068216	0.013973	-0.058563	0.110057	0.014017	0.037980	-0.082235	-0.097680	0.035579	0.097018	-0.044403	0.110500	0.043367	-0.002512	-0.057227	0.057003	0.043318	-0.061637	-0.015249	-0.008917	0.024069	-0.053140	0.017350	-0.004576	-0.029367	0.040930	-0.011158	0.036384	0.006550	0.023553	0.077420	-0.034923	-0.030429	0.077667	0.031774	-0.064644	0.010654	0.022919	-0.052200	-0.077494	-0.057297	0.025561	-0.055695
170B	-0.197553	-0.070099	0.129773	0.383273	0.184937	0.155281	-0.271934	-0.083100	0.030785	0.137719	-0.098961	-0.160054	0.168480	-0.226255	0.199946	-0.061681	0.020882	-0.061957	-0.015352	-0.006310	0.076896	-0.037501	0.028137	0.045838	-0.140304	-0.020008	-0.049294	0.019573	0.041744	-0.010905	-0.051006	0.026539	-0.027959	0.055651	0.041722	-0.035180	-0.030878	-0.013169	0.027942	-0.050669	-0.020943	-0.006596	-0.014878	0.014989	0.017002	-0.025229	-0.012210	-0.040671	-0.007339
172B	0.198918	-0.050441	0.107799	-0.153621	0.132108	-0.021453	0.050898	-0.049841	0.040783	-0.009172	-0.002431	-0.155460	-0.014036	-0.122344	-0.024035	0.068676	-0.041201	-0.079902	-0.030456	-0.134203	0.069040	-0.011445	0.023281	0.009335	0.055745	-0.135050	0.155305	-0.016925	0.080491	0.091249	0.002732	-0.077131	0.047755	-0.184308	-0.084041	0.030373	-0.015790	0.099286	-0.024427	0.116441	0.098977	-0.013726	-0.037674	0.034028	0.049796	-0.050858	0.130781	-0.035144	-0.096482
174B	0.196464	-0.187893	-0.297476	0.101566	0.268921	-0.138465	-0.025812	0.050351	-0.058163	0.020608	0.139968	-0.122717	-0.197661	0.012918	-0.030696	-0.047334	0.001278	0.075962	-0.017863	0.137590	0.033660	-0.033008	-0.070238	-0.067668	0.016002	0.006752	-0.138526	0.048084	-0.050513	0.010660	0.041975	0.083659	-0.108433	-0.078110	-0.014642	-0.080552	0.017795	-0.011400	-0.049059	0.016699	0.058663	-0.031124	-0.051946	0.039133	0.031172	0.003090	0.023772	-0.018971	0.006373
176B	0.273761	0.061989	-0.132992	-0.089687	0.209351	-0.029236	0.045403	-0.050002	-0.036050	0.054496	0.064645	-0.029099	-0.039408	0.007260	0.105726	-0.012937	-0.058674	0.142021	-0.070812	0.128813	0.082655	-0.109497	0.071987	0.006872	0.067605	0.016363	-0.042318	-0.082019	-0.006910	0.022189	0.079630	0.097699	-0.112279	-0.028450	-0.093891	-0.000959	0.005250	-0.087635	-0.051965	-0.006319	-0.043935	-0.044007	0.106486	-0.021597	-0.000973	-0.028308	0.045107	0.018601	-0.069737
178B	-0.421533	0.066961	-0.042684	-0.085102	0.087347	0.108852	-0.060333	0.015990	-0.107672	-0.080187	-0.032586	-0.006902	-0.030370	0.000037	-0.015075	0.099371	0.018863	0.077041	0.016054	-0.054029	0.000806	-0.035669	-0.031191	-0.035721	-0.007935	-0.046604	0.044877	-0.055114	0.109172	0.064727	-0.146481	0.003914	-0.042327	0.010227	-0.031913	-0.015744	0.026300	-0.067324	-0.038336	0.046132	-0.024333	-0.014754	-0.010586	-0.001709	-0.007129	-0.068816	0.002283	0.007738	-0.008577
179B	0.131344	-0.208768	0.039980	-0.057249	0.079079	-0.054203	0.040322	0.054390	0.045009	-0.017297	-0.167425	-0.309767	-0.156178	-0.022519	-0.158412	-0.103352	-0.066698	-0.096292	0.115351	0.083151	-0.041878	-0.057589	0.167808	-0.020858	0.014185	-0.123744	0.069602	0.124278	0.076618	-0.070695	-0.041088	-0.044163	-0.009711	0.192996	-0.024198	0.063393	-0.033648	0.010528	-0.024213	-0.025096	0.053510	-0.026078	0.099518	0.037430	-0.015676	0.005801	-0.043859	0.112126	-0.029097
008B	0.068738	-0.094689	0.182996	0.145600	-0.157667	-0.323191	-0.205510	-0.041012	0.050688	-0.004110	-0.066347	0.028305	0.098236	0.096852	-0.179450	0.213926	-0.133303	0.030732	-0.062308	-0.067212	-0.036877	-0.216050	0.012840	-0.005712	-0.127099	0.050155	0.013131	0.062129	0.004342	-0.044619	-0.018573	0.050664	0.085763	-0.035857	-0.047877	0.028718	0.031490	-0.058962	-0.036947	-0.020227	0.039595	-0.067242	0.054624	0.004514	0.075822	-0.038162	-0.003383	-0.047465	0.002037
029B	0.014007	-0.182677	0.279178	0.028774	-0.068526	0.195105	0.110419	0.035750	0.362268	-0.029606	0.148158	0.099014	-0.118785	-0.057113	-0.080239	-0.070243	-0.084870	0.016469	-0.075969	0.098079	0.001156	-0.082958	-0.110687	-0.027269	-0.066456	-0.016316	-0.115668	-0.045624	0.110543	0.133668	-0.052981	0.029897	-0.034214	0.038393	-0.001752	-0.017385	-0.022074	0.056074	-0.030203	0.102122	0.063453	0.084709	0.008142	-0.023910	0.076446	0.016992	-0.096657	0.000765	-0.016580
032B	0.113827	-0.225083	0.119189	-0.098089	-0.091985	0.124510	0.026271	0.048485	0.015377	-0.051888	-0.135996	-0.066993	-0.020684	-0.102472	-0.201582	-0.227697	-0.035468	-0.125122	0.015105	0.111739	-0.051592	0.026964	0.096742	-0.041955	-0.011060	0.064333	-0.041911	0.034084	0.190776	-0.040047	0.099746	-0.003477	0.042062	0.040325	-0.105946	-0.026370	-0.072447	-0.029897	-0.078907	-0.079065	-0.033711	-0.062327	-0.015141	0.017859	-0.009582	0.068639	0.044503	-0.115324	0.026488
033B	0.185851	-0.032493	0.105724	-0.028990	0.051364	-0.094447	-0.055015	0.308473	-0.003049	-0.094328	0.154096	0.032588	-0.056968	-0.016576	0.156654	0.043791	0.052512	-0.067821	0.112167	-0.036020	0.039121	0.083316	-0.219090	-0.050615	-0.075584	0.007468	-0.006660	-0.034212	0.113401	-0.084066	-0.008072	0.024982	0.055217	-0.004504	0.006086	0.047565	-0.086936	0.021252	-0.056705	-0.093154	0.124772	-0.087854	0.079123	0.083134	-0.015568	-0.055781	0.027854	0.168052	0.058402
034B	-0.514639	0.047159	-0.019507	0.069633	0.078441	0.083636	-0.025227	-0.048694	0.078484	0.031297	0.052931	-0.006595	-0.028127	-0.003640	0.076956	-0.018302	-0.004143	-0.083114	0.005212	-0.094468	0.053786	-0.046148	0.036983	0.013823	-0.107998	0.025865	-0.048770	0.022523	-0.011708	-0.072216	-0.048527	-0.018232	-0.005376	-0.002937	0.018193	-0.057046	0.009636	0.030167	-0.000864	0.013227	-0.075810	0.024711	0.042728	0.022082	0.006050	0.058259	-0.004829	0.053430	0.008447
036B	0.214011	-0.086709	0.089037	-0.149484	0.133407	-0.059818	0.021525	-0.092228	0.086679	0.005076	0.160233	0.082571	0.051269	0.069604	0.066533	-0.092445	-0.152734	0.003485	-0.023268	-0.021190	0.011724	0.094872	-0.019748	0.032671	-0.067108	-0.032729	-0.001125	0.049167	-0.004253	-0.073571	-0.084120	-0.046629	0.066750	-0.027303	0.040383	-0.116234	0.047828	-0.023754	-0.048555	-0.058344	-0.017182	-0.028691	0.002177	0.084456	-0.039049	0.031911	-0.016666	0.029386	0.070115
047B	0.276815	0.293424	0.005549	0.061392	-0.179069	0.197124	0.002578	0.001787	-0.052339	0.061441	0.054240	-0.063336	-0.024701	0.038509	-0.089229	0.021414	0.024672	-0.074648	-0.013855	-0.025370	0.058780	0.021730	0.010026	0.029453	0.101575	0.052232	0.021945	0.050715	0.007607	0.005159	-0.043639	0.081477	-0.039284	0.051427	0.068336	-0.072604	0.043522	0.018514	-0.027816	0.002386	0.008965	-0.043689	0.068231	0.009410	-0.014786	-0.061399	0.082726	-0.140076	-0.026582
051B	0.145031	-0.062218	0.191421	-0.148530	-0.016192	-0.064118	0.002911	0.004315	0.072551	0.104180	-0.217204	-0.169146	-0.044858	0.109069	0.195493	0.067859	-0.019005	0.028606	-0.097290	0.023071	-0.096121	0.051681	-0.023535	0.011915	-0.043380	-0.027105	-0.004235	0.035027	0.004925	0.045410	-0.011095	0.111323	0.037333	0.039232	0.005717	0.062137	0.018756	0.013113	0.094805	0.097532	0.039730	-0.044270	-0.053857	0.101618	0.062971	0.031414	0.056686	0.059618	0.030385
071B	0.262384	-0.036557	0.013761	-0.149509	0.114855	0.018307	0.007083	-0.046320	-0.102219	-0.126547	0.107717	0.028701	0.005853	-0.089368	-0.040028	-0.061454	-0.032917	0.062720	-0.133438	0.033255	-0.069185	0.094427	0.028201	0.023657	-0.099256	-0.057144	0.053823	-0.039520	-0.100839	-0.079246	-0.035502	0.004411	0.097880	0.073384	0.002097	-0.031765	0.069306	-0.021550	0.067887	0.128445	-0.026374	-0.061715	-0.090244	-0.007387	-0.049976	-0.008479	0.056154	-0.012644	-0.014123
073B	0.243849	-0.141328	-0.118680	-0.095482	-0.059519	0.025479	-0.046382	-0.049023	-0.034065	-0.010751	-0.141713	0.184637	-0.059747	-0.073943	0.152804	0.104979	0.075886	0.029359	0.016172	-0.069185	0.010867	0.066987	0.018976	-0.108973	-0.056394	-0.113996	-0.012355	0.037800	-0.044879	0.074685	0.044721	-0.082123	-0.040266	0.061993	0.010268	0.073213	-0.045451	-0.002910	-0.032034	-0.001137	0.004607	-0.035811	0.019058	0.060227	0.002971	-0.049894	-0.052990	-0.023852	0.029851
075B	0.162424	-0.345188	-0.292298	-0.017235	0.077052	0.040606	0.127474	-0.164110	0.008836	0.035069	-0.022783	0.075704	0.032373	-0.016997	-0.023417	0.035841	-0.002142	0.044026	0.085072	0.003335	-0.014783	-0.001363	-0.019821	0.090222	-0.067384	-0.029861	0.044707	0.005950	0.109433	0.034182	-0.039303	0.066940	0.148387	-0.020020	0.072498	0.011242	-0.027910	-0.018488	0.009324	0.009696	-0.075918	-0.065107	0.080874	-0.059653	-0.029250	-0.059815	0.003296	-0.017998	0.067060
076B	0.224261	0.163058	0.165637	0.035227	-0.111200	-0.138415	-0.199737	0.050394	0.021267	0.090079	0.019584	0.155027	0.017443	0.053703	0.056600	-0.040165	0.157643	0.105435	-0.009080	0.009401	-0.167083	-0.147410	0.093744	0.063875	0.011332	-0.023560	0.054739	0.073690	0.065080	-0.050338	-0.014662	-0.031770	-0.057076	-0.056851	0.011519	-0.041426	-0.026710	-0.013047	-0.061091	0.011188	-0.013090	-0.017165	0.082011	0.027920	0.010879	-0.046740	-0.000272	0.059154	0.012292
079B	0.326984	0.266444	-0.083969	0.045965	0.121610	-0.015863	0.131059	-0.053295	0.039250	-0.003987	-0.055068	-0.019772	0.046672	0.027210	0.039146	-0.066050	-0.128050	0.015496	0.112992	0.029996	0.024118	0.000798	-0.063788	0.008501	-0.022588	-0.036955	0.015576	-0.029789	0.008322	-0.012576	0.022755	0.033065	-0.032920	-0.051222	0.031237	-0.041790	0.050534	-0.085085	0.015165	-0.039116	-0.031858	-0.025840	0.107497	-0.006896	0.000365	0.058913	0.004165	-0.024175	0.029307
080B	0.257019	-0.036198	0.059349	-0.189718	0.165770	0.004007	-0.105516	0.065773	0.028940	0.040180	-0.042596	0.147436	0.121170	-0.017342	0.011736	-0.107019	-0.098857	-0.054377	-0.027482	0.081321	-0.057914	0.114296	-0.109928	-0.109087	0.001641	-0.036429	-0.003416	0.007223	-0.036721	-0.008624	-0.058843	-0.032995	-0.006325	0.033923	-0.024586	-0.068731	-0.045060	-0.040304	0.088270	0.061321	-0.034429	-0.042663	0.006702	-0.015865	0.088975	0.055437	0.045241	-0.049623	-0.043425
084B	0.131436	-0.317541	-0.161137	0.122212	-0.239152	-0.088373	-0.024698	-0.186676	0.112942	-0.096644	-0.126023	0.095436	0.012406	-0.065304	0.002585	-0.088178	0.083936	-0.008319	-0.057499	0.010949	-0.005679	0.040651	-0.030613	0.008348	0.017913	0.081958	0.007446	-0.138973	0.065018	-0.050634	-0.060276	0.032517	0.003704	-0.013283	0.024661	0.054194	0.042071	0.049249	0.016334	-0.130090	0.017887	-0.016334	-0.027364	-0.081309	-0.000245	0.056230	-0.003547	0.071232	-0.049454
090B	0.234453	-0.007363	0.141677	-0.151860	0.016206	-0.057540	0.051191	-0.058858	0.030426	-0.042765	0.012668	-0.065012	0.023163	-0.147875	-0.013761	-0.048930	0.089153	-0.014766	0.031898	-0.033658	0.051148	-0.062951	-0.005902	-0.004798	0.003016	-0.004088	0.042222	-0.160831	0.061905	-0.063666	0.099517	0.103667	0.112928	-0.010546	0.052756	0.027919	-0.104093	-0.077603	0.067123	0.065237	-0.029412	0.126128	0.090546	-0.056792	0.018842	-0.096492	-0.094877	-0.024349	0.003147
091B	0.330795	0.080966	-0.109052	-0.087590	0.139040	-0.053892	-0.149358	0.025584	0.028191	0.140499	0.080163	0.092680	0.028922	0.083890	-0.078240	0.071535	0.058140	0.005497	-0.031607	0.072279	0.104676	-0.018771	0.056112	-0.023527	-0.022317	0.013419	0.096666	-0.010878	0.078467	-0.003433	0.042429	-0.009578	0.004281	0.070161	0.011899	0.083119	-0.024758	-0.040707	-0.088844	-0.002876	-0.103868	0.008143	-0.031978	0.009680	0.076255	0.039396	-0.006774	-0.020813	0.001482
092B	0.218762	0.019812	0.078234	-0.078610	-0.168604	0.075532	-0.143376	-0.043586	-0.047691	0.052899	0.137454	-0.108092	0.043478	-0.018787	-0.120986	0.186895	-0.011172	-0.128285	-0.004472	-0.001746	0.132622	0.043533	-0.093433	-0.066380	0.040242	0.012624	0.096265	0.000859	-0.061125	-0.038150	0.104055	0.041685	-0.043313	0.183551	0.144783	0.036995	0.079569	0.049198	0.062526	0.048769	-0.016666	0.010127	0.051534	0.060562	0.081128	0.048367	0.023836	0.054648	0.012767
094B	-0.451226	0.083048	-0.124384	-0.069992	-0.105733	-0.121157	-0.034721	-0.018532	-0.006582	-0.033496	-0.024142	0.047908	-0.120219	0.074019	0.029930	-0.057668	-0.127073	0.070391	0.008765	0.033430	0.013670	-0.150592	-0.025056	-0.017063	0.059523	-0.112028	-0.063148	0.024354	-0.051533	-0.015473	-0.007957	-0.038586	0.060885	0.007648	0.097468	0.037135	-0.117418	0.076705	0.050700	-0.021477	0.017934	-0.000521	-0.072524	0.053640	0.050439	0.063937	0.041564	-0.047472	-0.048223
096B	0.250469	0.380151	0.023511	0.215878	-0.046554	-0.046440	0.111980	0.012667	0.010078	-0.027952	-0.098467	-0.017093	0.009518	0.019415	-0.054561	0.012185	-0.102731	-0.001999	0.009412	-0.049720	-0.063167	-0.022772	-0.077774	0.027145	-0.137489	-0.078759	-0.086670	-0.055568	-0.079323	0.051300	0.071903	0.098325	0.006878	-0.061439	-0.118450	-0.020899	-0.037863	0.039432	-0.046820	-0.034544	0.064947	0.065457	0.045968	0.008958	-0.047913	-0.016664	0.071991	-0.061651	-0.008242
097B	0.211330	-0.130321	0.025795	-0.109505	-0.093762	-0.116869	-0.020360	-0.179855	0.013105	-0.097403	-0.020482	0.042429	0.091298	-0.075032	0.119049	0.032132	-0.036688	-0.088093	-0.023844	-0.000406	-0.127277	-0.069945	0.004202	-0.002222	-0.061483	-0.100211	-0.040202	0.028224	-0.064620	0.060013	-0.007803	-0.098449	0.003242	0.005076	-0.046579	0.035073	0.044789	0.043516	-0.068580	0.024168	-0.020897	0.048395	-0.046479	-0.033581	0.052801	0.019349	0.111019	0.018715	0.088789
102B	0.128643	-0.110905	0.141306	-0.086127	-0.110186	0.029843	0.019911	0.148734	-0.054564	-0.060040	0.062988	-0.011520	0.234670	0.112104	0.091719	-0.002394	0.057118	0.038230	0.083249	0.080391	-0.024324	-0.019179	0.020851	-0.213749	-0.077694	0.015275	-0.097786	0.000840	-0.001015	-0.048722	0.079582	-0.079629	-0.047256	-0.038275	0.028922	-0.072912	0.028652	-0.034551	0.084877	-0.008050	0.035305	-0.017579	0.083606	-0.062782	0.005550	0.009362	0.083924	-0.031529	0.072934
502A	0.320601	0.312195	0.018905	0.041281	0.028799	0.006567	0.016985	0.047812	0.084798	0.068851	-0.126451	0.125803	-0.012655	-0.001872	-0.032037	-0.096191	0.063744	0.020052	0.097617	-0.031353	-0.128078	-0.078849	0.027024	0.062494	-0.038034	-0.081349	0.083265	-0.025053	-0.014698	-0.037438	-0.006011	-0.048109	-0.026157	-0.021042	0.026350	-0.028416	0.074242	0.067483	0.025471	0.074803	0.006596	-0.010266	0.018296	0.014932	-0.024795	0.008071	0.011140	0.034723	-0.009156
504A	0.341346	0.174408	-0.073333	-0.097429	0.058483	0.170916	-0.114096	0.125515	-0.071930	0.133880	0.091652	0.072415	0.059216	-0.001500	-0.011755	-0.094827	-0.086768	-0.018574	-0.041739	-0.051602	-0.102194	-0.055690	-0.007468	0.051501	0.079128	0.011990	0.034898	-0.003262	-0.020874	-0.019867	-0.024733	-0.162482	0.067593	-0.061447	-0.023749	-0.015994	-0.054438	-0.025254	0.042008	-0.027012	0.068738	0.037703	-0.005075	0.000317	0.031966	-0.070497	0.001795	-0.001293	-0.019989
506A	0.108660	-0.141238	0.009325	0.144977	0.054814	-0.032274	0.020045	0.418291	-0.117758	-0.249257	-0.024313	0.070956	-0.015796	-0.054106	0.142450	0.185720	-0.161636	-0.149333	-0.010769	0.248576	0.077694	-0.073359	0.031901	0.079660	0.065647	0.115030	0.075876	0.022202	-0.029251	-0.023970	-0.116097	-0.016855	0.051823	-0.032450	-0.038795	0.010048	0.004529	0.060200	0.076484	0.043262	0.048922	-0.056901	0.027625	-0.040557	-0.106576	0.088651	-0.012952	-0.041034	0.037268
508A	0.276417	0.111613	0.026300	-0.101330	-0.000890	0.053699	-0.181198	0.162016	-0.071184	0.088856	0.016430	0.061999	-0.056304	0.069395	-0.001440	-0.084112	0.196831	0.027007	0.059126	0.091724	-0.030334	0.024113	0.091896	0.047297	-0.095815	-0.061389	0.021938	-0.070126	-0.032611	-0.104074	0.035645	-0.014445	0.034707	-0.072099	0.068773	-0.024250	0.066852	0.013647	0.092974	0.003528	0.013844	-0.020604	-0.015514	-0.053137	0.040745	0.054528	-0.084755	0.056482	-0.077338
011B	0.218907	-0.264145	-0.253560	0.048755	0.107104	-0.059578	0.038300	-0.198973	0.098994	-0.085020	0.047791	0.029285	0.056204	-0.011379	-0.076113	0.077379	0.073863	0.013235	-0.007136	0.082056	0.052559	-0.049164	0.004007	0.059097	0.026474	0.089807	0.029398	0.041212	-0.055669	0.038803	0.079965	0.023509	-0.107914	0.014231	-0.033570	-0.020258	-0.017856	0.055775	0.109514	-0.064366	0.045198	-0.013699	0.037532	-0.014003	0.082385	-0.007657	-0.000461	0.033683	-0.036268
018B	0.126677	-0.090746	0.091805	-0.076981	0.016151	0.152922	0.062533	0.147824	0.235722	0.069253	-0.089273	-0.206939	-0.138310	0.252433	0.068126	0.123513	-0.007738	0.005350	-0.209559	-0.211029	0.009635	0.045771	0.152374	0.028032	0.030849	0.127501	-0.024925	-0.074176	-0.043272	0.029228	-0.059516	-0.035786	0.040215	-0.065825	0.066864	-0.073187	-0.008838	0.019465	0.016072	-0.070753	-0.027393	0.003791	0.043714	-0.022643	0.006752	0.071206	-0.000272	0.006537	0.036255
021B	-0.012829	-0.075110	0.231679	0.104891	0.229092	0.171190	-0.198365	-0.100874	-0.171636	-0.238444	-0.098205	0.042042	0.061154	0.121872	-0.117762	-0.043140	-0.020718	0.046330	-0.097045	-0.128672	0.027915	0.164984	-0.009650	0.111061	0.019844	0.014697	-0.016202	0.028315	-0.047076	-0.124617	0.010163	0.077516	0.044226	0.035831	-0.062877	-0.037775	0.010581	0.098548	-0.022144	0.016911	0.025187	0.011845	-0.012300	-0.089783	0.032442	-0.104788	-0.038253	0.061628	0.048191
031B	-0.130439	-0.127020	0.298653	0.100797	-0.011582	-0.159683	0.167879	0.047155	-0.146122	0.039897	0.017990	0.085463	0.101501	0.120156	-0.108393	0.051564	0.030246	-0.014078	-0.126339	0.079528	0.000705	0.006991	0.032119	0.136424	-0.087034	-0.071063	-0.020712	0.026898	0.033010	0.111204	0.171745	0.036157	0.040536	-0.036574	0.101648	-0.070852	0.023369	0.045094	0.047273	-0.068366	-0.005680	0.056608	0.083698	0.057352	-0.074696	0.007522	-0.042010	0.020801	-0.131158
042B	-0.103742	-0.129718	0.223761	0.252928	0.160596	0.384029	-0.139454	-0.031171	0.268473	-0.098460	0.181762	0.070786	-0.107851	0.003994	0.010261	0.027454	-0.030508	0.034619	0.018142	0.016120	-0.081647	-0.091683	0.073267	-0.045894	0.009222	-0.117300	0.041700	0.044825	-0.069557	0.053413	0.048409	0.048520	-0.012313	-0.024208	0.056396	0.085779	0.086574	-0.054339	-0.009777	-0.048814	0.002331	-0.093112	-0.015979	-0.003217	-0.009627	-0.000106	0.008070	-0.002429	-0.018893
043B	0.208954	0.150737	0.110733	-0.018437	-0.248065	0.067906	-0.138535	-0.149542	-0.044452	0.064775	0.164142	-0.084912	-0.013754	0.012736	0.083109	-0.012213	-0.110292	-0.051132	-0.026887	0.040291	0.039736	-0.045713	-0.016538	0.113287	0.137513	0.005263	0.018104	0.090152	-0.041168	0.001780	-0.049311	0.035710	-0.019944	-0.056940	-0.089125	0.020183	-0.057799	-0.086631	0.084533	-0.019263	-0.034986	-0.053224	-0.010887	-0.007036	0.035291	-0.037748	-0.043137	0.099873	0.020849
055B	0.305186	0.398365	-0.066960	0.164964	0.048835	0.010952	0.183444	0.010311	0.050950	-0.090826	-0.092333	-0.048861	0.009662	-0.033613	-0.014079	-0.014942	-0.045384	0.053375	0.058930	-0.082338	0.066610	0.015802	0.016735	0.002533	-0.039941	-0.022171	0.063675	-0.038279	0.032880	0.048584	0.024604	-0.042317	0.076350	0.030251	-0.042904	0.053642	-0.020824	-0.022497	0.040433	-0.067328	0.042493	-0.034082	-0.020014	-0.057066	0.040099	0.032256	-0.008942	0.106356	-0.012040
057B	0.329291	0.222608	-0.079682	-0.010034	0.064704	0.031679	0.013625	-0.012909	0.002535	0.042769	-0.022703	-0.016467	-0.016492	-0.033129	-0.100201	0.051556	0.051820	-0.052091	-0.032556	-0.050287	0.041960	0.028849	0.090283	-0.066117	0.076288	0.011548	-0.105064	-0.020136	-0.037414	0.151203	-0.155593	-0.097766	0.036804	-0.007734	0.054309	-0.008361	-0.081469	-0.144843	0.007359	0.067498	-0.011053	-0.007353	0.046972	0.035157	-0.058275	0.022317	-0.105757	0.023749	-0.013703
060B	-0.441328	0.079136	-0.073091	0.138798	-0.024424	-0.082448	-0.129730	-0.012900	0.108005	0.102199	0.039051	-0.005841	-0.001100	-0.068084	0.103921	-0.114589	-0.087896	-0.056922	0.091833	0.063257	-0.038480	0.133804	0.167906	-0.119652	-0.030639	0.156854	0.106482	0.023743	-0.034412	0.133965	0.081269	-0.014493	0.102800	-0.007499	-0.034229	-0.047210	0.094539	0.005388	0.037208	-0.016711	0.046372	0.079995	-0.046642	0.068662	-0.056540	-0.070556	-0.043355	-0.011314	0.015862
062B	0.208072	-0.279464	-0.419925	0.114574	-0.079953	0.002992	-0.101137	-0.060616	-0.020927	0.087507	0.079682	0.040489	0.048646	0.139257	-0.032722	-0.008407	-0.044554	-0.032480	0.094043	-0.105216	0.029174	0.032093	-0.017377	0.029627	0.012119	-0.034776	0.021844	-0.026804	0.075891	0.098642	-0.087321	-0.018398	0.081118	0.010704	0.039198	-0.017874	-0.031814	0.016525	-0.074111	-0.047413	0.019027	-0.117002	-0.014107	-0.100230	0.039076	0.012247	-0.024785	0.004895	-0.009694
063B	0.198235	-0.285473	-0.304916	0.034688	-0.126318	0.173535	-0.053202	-0.104352	0.016377	0.155174	-0.023491	0.121246	0.134071	0.043535	-0.069539	-0.000661	-0.026804	-0.067766	0.038438	0.084784	-0.029746	0.006549	-0.126402	0.056528	0.044773	0.043623	0.011282	-0.061395	0.008596	0.032987	-0.045484	0.011851	-0.030909	0.043961	0.038557	0.052287	0.042968	0.111159	-0.008326	0.033214	-0.017957	0.008501	0.036426	0.020244	-0.055924	0.015468	0.072552	0.005968	-0.022498
066B	0.042973	-0.119089	0.002665	0.326230	-0.162160	-0.317630	-0.313960	0.110859	0.028570	-0.001357	0.135886	-0.068696	-0.201748	0.052884	-0.098501	-0.058332	-0.153685	0.120064	-0.005476	-0.189451	-0.027991	0.150469	-0.068897	-0.053291	-0.005332	-0.021815	0.057005	-0.034147	0.105039	-0.029190	0.045247	0.005797	-0.089752	0.065264	-0.074675	0.022030	0.041972	-0.099690	0.092644	0.090345	-0.036231	0.086789	0.012645	-0.092761	-0.063544	0.078102	0.049545	-0.055566	-0.008014
077B	0.276197	0.239769	0.083667	0.005883	-0.004916	0.047604	-0.036992	0.053721	0.030531	0.050237	-0.059683	0.149670	-0.086888	-0.032497	0.000082	-0.091642	0.178425	-0.052561	0.009137	0.018516	-0.161175	0.024084	0.015655	0.117930	0.022786	0.101667	-0.049799	0.082636	0.095929	0.005999	-0.055184	0.047182	-0.040286	-0.028929	-0.031687	0.104747	-0.001086	0.016705	-0.001370	0.024409	-0.025817	-0.030891	0.046798	-0.011634	0.005503	0.061007	0.089545	-0.050809	-0.009235
085B	0.301376	0.329534	-0.108861	0.136502	-0.170560	0.184844	0.156087	0.065747	-0.028084	-0.038218	-0.058709	-0.065890	0.036843	0.041721	-0.005118	0.014467	0.005338	0.034213	0.012450	0.001284	0.011323	-0.022691	0.006151	-0.078037	-0.025019	0.018818	0.001103	0.011785	0.007442	0.018505	0.051293	-0.029277	0.052717	0.034847	-0.052923	-0.034035	0.045232	-0.043645	-0.001666	-0.031852	-0.040053	-0.078067	-0.076804	-0.068443	0.056449	-0.037248	0.005293	0.028764	0.058616
086B	-0.321943	0.026303	0.163413	0.033518	0.097093	0.146270	-0.049504	-0.061172	-0.109614	-0.070434	-0.008339	-0.007071	0.115231	0.156972	-0.040465	0.038566	0.046104	-0.092980	0.052387	0.015502	0.085500	0.054413	0.069666	-0.011557	-0.042352	-0.042476	-0.015927	-0.088895	0.057214	0.002122	-0.050696	-0.058907	-0.118557	-0.073055	0.001149	0.049635	-0.092960	-0.115946	0.052881	-0.016039	0.017255	-0.027461	-0.021684	-0.039432	-0.005423	0.030921	0.020371	-0.074781	-0.070939
119B	0.204648	-0.077969	0.172269	-0.133728	0.005639	-0.167006	0.007305	-0.032313	0.026787	-0.042501	0.088859	-0.064382	0.062339	-0.082575	0.079881	-0.054630	0.050548	-0.006341	0.073477	-0.076967	0.016337	-0.048694	0.006116	-0.001470	0.074818	-0.005642	0.034316	-0.081252	0.009426	0.156093	0.059114	-0.076414	0.008050	0.045362	0.067075	-0.123703	0.041309	-0.012782	0.047773	-0.049037	-0.024078	-0.005098	0.015035	-0.076601	0.102155	-0.017921	0.014710	-0.075851	0.094809
[truncated: 65 more columns]
