# Supplementary material for: Expansion of intestinal Prevotella copri correlates with enhanced susceptibility to arthritis
Source: eLife. 2013 Nov 5;2:e01202. doi: 10.7554/eLife.01202 (PMC3816614; doi:10.7554/eLife.01202)
Supplement: Figure 1—source data 1. — DOI: http://dx.doi.org/10.7554/eLife.01202.005 [file elife01202s001.zip › Figure_1/Panel_B/braycurtis.pcoa.loadings]

axis	loading
1	16.755713
2	6.647688
3	4.067373
4	3.033259
5	2.437480
6	2.342777
7	2.224007
8	2.141877
9	1.923191
10	1.758845
11	1.745123
12	1.573378
13	1.520508
14	1.459481
15	1.417978
16	1.294129
17	1.219090
18	1.175030
19	1.146002
20	1.114027
21	1.073597
22	1.039665
23	0.991164
24	0.966445
25	0.940456
26	0.893635
27	0.885971
28	0.878778
29	0.858406
30	0.851173
31	0.813108
32	0.779729
33	0.769400
34	0.747869
35	0.737326
36	0.719731
37	0.707562
38	0.688981
39	0.671233
40	0.653842
41	0.635580
42	0.622355
43	0.617035
44	0.610314
45	0.601532
46	0.587492
47	0.579173
48	0.571684
49	0.563940
50	0.547892
51	0.539048
52	0.525712
53	0.521661
54	0.515194
55	0.507251
56	0.499644
57	0.492092
58	0.483329
59	0.477605
60	0.460459
61	0.453300
62	0.452769
63	0.441958
64	0.430100
65	0.416125
66	0.414559
67	0.407424
68	0.400142
69	0.393459
70	0.391073
71	0.381524
72	0.375640
73	0.370112
74	0.364767
75	0.360532
76	0.357893
77	0.351496
78	0.346387
79	0.339862
80	0.335203
81	0.330820
82	0.325798
83	0.320562
84	0.316648
85	0.312721
86	0.306739
87	0.301860
88	0.293400
89	0.286833
90	0.280815
91	0.278761
92	0.271544
93	0.265992
94	0.264284
95	0.259971
96	0.247418
97	0.239528
98	0.235489
99	0.229467
100	0.227123
101	0.220264
102	0.218067
103	0.204633
104	0.195906
105	0.181987
106	0.178792
107	0.172132
108	0.168249
109	0.154632
110	0.140450
111	0.098496
112	0.062277
113	0.000000
114	-0.000000
