# Supplementary material for: Expansion of intestinal Prevotella copri correlates with enhanced susceptibility to arthritis
Source: eLife. 2013 Nov 5;2:e01202. doi: 10.7554/eLife.01202 (PMC3816614; doi:10.7554/eLife.01202)
Supplement: Figure 1—source data 1. — DOI: http://dx.doi.org/10.7554/eLife.01202.005 [file elife01202s001.zip › Figure_1/Panel_C/20121022_prev_bact_abund.tab]

sid	089B	016B	170B	107B	068B	126B	128B	061B	037B	178B	144B	072B	105B	041B	053B	056B	030B	049B	109B	108B	067B	040B	028B	078B	027B	088B	005B	142B	082B	103B	009B	004B	012B	035B	017B	104B	110B	112B	172B	038B	174B	176B	179B	140B	019B	186B	052B	093B	087B
group	NORA	NORA	NORA	NORA	NORA	NORA	NORA	NORA	NORA	NORA	NORA	NORA	NORA	NORA	NORA	NORA	NORA	NORA	NORA	NORA	NORA	NORA	NORA	NORA	NORA	NORA	NORA	NORA	NORA	NORA	NORA	NORA	NORA	NORA	NORA	NORA	NORA	NORA	NORA	NORA	NORA	NORA	NORA	NORA	HLT	HLT	HLT	HLT	HLT
Prevotella	88.1007	79.4982	78.3415	77.3304	76.4638	73.8133	73.4073	67.1964	64.5743	63.8227	63.5372	62.9496	61.4019	60.7265	56.8301	52.6202	50.2308	48.3939	47.787	45.2374	43.2167	42.202	39.9574	38.1361	35.5601	33.8926	29.4432	27.9628	19.8556	19.2017	17.0914	10.0211	9.0733	0.0	0.0	0.3823	0.043	1.8225	4.8958	0.0	0.0	0.05	2.3426	0.0	62.1771	60.9088	55.3956	53.8927	45.4714
Bacteroides	0.6398	2.1114	1.1703	1.0442	2.3958	0.0296	0.7009	5.7662	0.0982	7.8868	2.0993	6.614	5.5716	10.7614	1.9514	6.3799	36.1259	9.134	6.5481	6.3147	1.9297	3.1241	14.2496	13.2257	30.8381	28.3009	3.2256	59.4025	16.6263	17.4895	1.2938	17.981	56.8777	27.5153	27.7824	28.1432	35.5905	37.0052	42.0672	51.1701	58.2121	60.8726	65.6649	83.183	1.3345	11.1156	0.0764	14.6644	5.1034
[truncated: 65 more columns]
