# Supplementary material for: Expansion of intestinal Prevotella copri correlates with enhanced susceptibility to arthritis
Source: eLife. 2013 Nov 5;2:e01202. doi: 10.7554/eLife.01202 (PMC3816614; doi:10.7554/eLife.01202)
Supplement: Figure 1—source data 2. — DOI: http://dx.doi.org/10.7554/eLife.01202.006 [file elife01202s002.zip]

Archive with 6 entries (3 files):
- Figure_1_supplement_1/
- Figure_1_supplement_1/diversity_plot.R
- __MACOSX/
- __MACOSX/Figure_1_supplement_1/
- __MACOSX/Figure_1_supplement_1/._diversity_plot.R
- __MACOSX/._Figure_1_supplement_1
