# Supplementary material for: Expansion of intestinal Prevotella copri correlates with enhanced susceptibility to arthritis
Source: eLife. 2013 Nov 5;2:e01202. doi: 10.7554/eLife.01202 (PMC3816614; doi:10.7554/eLife.01202)
Supplement: Figure 2—source data 1. — DOI: http://dx.doi.org/10.7554/eLife.01202.010 [file elife01202s003.zip]

Archive with 292 entries (265 files):
- Figure_2/
- Figure_2/Panel_A/
- Figure_2/Panel_A/prevotella.tree.int.nwk
- __MACOSX/
- __MACOSX/Figure_2/
- __MACOSX/Figure_2/Panel_A/
- __MACOSX/Figure_2/Panel_A/._prevotella.tree.int.nwk
- Figure_2/Panel_A/prevotella_only.annotated.nwk
- __MACOSX/Figure_2/Panel_A/._prevotella_only.annotated.nwk
- Figure_2/Panel_A/prevotella_only.nwk
- __MACOSX/Figure_2/Panel_A/._prevotella_only.nwk
- Figure_2/Panel_A/rename_tcodes.py
- __MACOSX/Figure_2/Panel_A/._rename_tcodes.py
- Figure_2/Panel_A/tcodes2tax.txt
- __MACOSX/Figure_2/Panel_A/._tcodes2tax.txt
- __MACOSX/Figure_2/._Panel_A
- Figure_2/Panel_B/
- Figure_2/Panel_B/assemblies/
- Figure_2/Panel_B/assemblies/Subject_028B_FE.kept.fa
- __MACOSX/Figure_2/Panel_B/
- __MACOSX/Figure_2/Panel_B/assemblies/
- __MACOSX/Figure_2/Panel_B/assemblies/._Subject_028B_FE.kept.fa
- Figure_2/Panel_B/assemblies/Subject_030B_FE.kept.fa
- __MACOSX/Figure_2/Panel_B/assemblies/._Subject_030B_FE.kept.fa
- Figure_2/Panel_B/assemblies/Subject_061B_FE.kept.fa
- __MACOSX/Figure_2/Panel_B/assemblies/._Subject_061B_FE.kept.fa
- Figure_2/Panel_B/assemblies/Subject_089B_FE.kept.fa
- __MACOSX/Figure_2/Panel_B/assemblies/._Subject_089B_FE.kept.fa
- Figure_2/Panel_B/assemblies/wustl_ref_assembly.fa
- __MACOSX/Figure_2/Panel_B/assemblies/._wustl_ref_assembly.fa
- __MACOSX/Figure_2/Panel_B/._assemblies
- Figure_2/Panel_B/circos/
- Figure_2/Panel_B/circos/circos.conf
- __MACOSX/Figure_2/Panel_B/circos/
- __MACOSX/Figure_2/Panel_B/circos/._circos.conf
- Figure_2/Panel_B/circos/ideogram.conf
- __MACOSX/Figure_2/Panel_B/circos/._ideogram.conf
- Figure_2/Panel_B/circos/image.conf
- __MACOSX/Figure_2/Panel_B/circos/._image.conf
- Figure_2/Panel_B/circos/links.conf
- __MACOSX/Figure_2/Panel_B/circos/._links.conf
- Figure_2/Panel_B/circos/mk_links.py
- __MACOSX/Figure_2/Panel_B/circos/._mk_links.py
- Figure_2/Panel_B/circos/ticks.conf
- __MACOSX/Figure_2/Panel_B/circos/._ticks.conf
- __MACOSX/Figure_2/Panel_B/._circos
- Figure_2/Panel_B/formatted_input/
- Figure_2/Panel_B/formatted_input/028B.karyotype
- __MACOSX/Figure_2/Panel_B/formatted_input/
- __MACOSX/Figure_2/Panel_B/formatted_input/._028B.karyotype
- Figure_2/Panel_B/formatted_input/028B_030B.links
- __MACOSX/Figure_2/Panel_B/formatted_input/._028B_030B.links
- Figure_2/Panel_B/formatted_input/028B_061B.links
- __MACOSX/Figure_2/Panel_B/formatted_input/._028B_061B.links
- Figure_2/Panel_B/formatted_input/028B_089B.links
- __MACOSX/Figure_2/Panel_B/formatted_input/._028B_089B.links
- Figure_2/Panel_B/formatted_input/028B_wustl.links
- __MACOSX/Figure_2/Panel_B/formatted_input/._028B_wustl.links
- Figure_2/Panel_B/formatted_input/030B.karyotype
- __MACOSX/Figure_2/Panel_B/formatted_input/._030B.karyotype
- Figure_2/Panel_B/formatted_input/030B_061B.links
- __MACOSX/Figure_2/Panel_B/formatted_input/._030B_061B.links
- Figure_2/Panel_B/formatted_input/030B_089B.links
- __MACOSX/Figure_2/Panel_B/formatted_input/._030B_089B.links
- Figure_2/Panel_B/formatted_input/030B_wustl.links
- __MACOSX/Figure_2/Panel_B/formatted_input/._030B_wustl.links
- Figure_2/Panel_B/formatted_input/061B.karyotype
- __MACOSX/Figure_2/Panel_B/formatted_input/._061B.karyotype
- Figure_2/Panel_B/formatted_input/061B_089B.links
- __MACOSX/Figure_2/Panel_B/formatted_input/._061B_089B.links
- Figure_2/Panel_B/formatted_input/061B_wustl.links
- __MACOSX/Figure_2/Panel_B/formatted_input/._061B_wustl.links
- Figure_2/Panel_B/formatted_input/089B.karyotype
- __MACOSX/Figure_2/Panel_B/formatted_input/._089B.karyotype
- Figure_2/Panel_B/formatted_input/089B_wustl.links
- __MACOSX/Figure_2/Panel_B/formatted_input/._089B_wustl.links
- Figure_2/Panel_B/formatted_input/pbuccae.karyotype
- __MACOSX/Figure_2/Panel_B/formatted_input/._pbuccae.karyotype
- Figure_2/Panel_B/formatted_input/pbuccae_028B.links
- __MACOSX/Figure_2/Panel_B/formatted_input/._pbuccae_028B.links
- Figure_2/Panel_B/formatted_input/pbuccae_030B.links
- __MACOSX/Figure_2/Panel_B/formatted_input/._pbuccae_030B.links
- Figure_2/Panel_B/formatted_input/pbuccae_061B.links
- __MACOSX/Figure_2/Panel_B/formatted_input/._pbuccae_061B.links
- Figure_2/Panel_B/formatted_input/pbuccae_089B.links
- __MACOSX/Figure_2/Panel_B/formatted_input/._pbuccae_089B.links
- Figure_2/Panel_B/formatted_input/pbuccae_pbuccalis.links
- __MACOSX/Figure_2/Panel_B/formatted_input/._pbuccae_pbuccalis.links
- Figure_2/Panel_B/formatted_input/pbuccae_wustl.links
- __MACOSX/Figure_2/Panel_B/formatted_input/._pbuccae_wustl.links
- Figure_2/Panel_B/formatted_input/pbuccalis.karyotype
- __MACOSX/Figure_2/Panel_B/formatted_input/._pbuccalis.karyotype
- Figure_2/Panel_B/formatted_input/pbuccalis_028B.links
- __MACOSX/Figure_2/Panel_B/formatted_input/._pbuccalis_028B.links
- Figure_2/Panel_B/formatted_input/pbuccalis_030B.links
- __MACOSX/Figure_2/Panel_B/formatted_input/._pbuccalis_030B.links
- Figure_2/Panel_B/formatted_input/pbuccalis_061B.links
- __MACOSX/Figure_2/Panel_B/formatted_input/._pbuccalis_061B.links
- Figure_2/Panel_B/formatted_input/pbuccalis_089B.links
- __MACOSX/Figure_2/Panel_B/formatted_input/._pbuccalis_089B.links
- Figure_2/Panel_B/formatted_input/pbuccalis_wustl.links
- __MACOSX/Figure_2/Panel_B/formatted_input/._pbuccalis_wustl.links
- Figure_2/Panel_B/formatted_input/wustl.karyotype
- __MACOSX/Figure_2/Panel_B/formatted_input/._wustl.karyotype
- __MACOSX/Figure_2/Panel_B/._formatted_input
- Figure_2/Panel_B/nucmer_out/
- Figure_2/Panel_B/nucmer_out/028B_030B.coords
- __MACOSX/Figure_2/Panel_B/nucmer_out/
- __MACOSX/Figure_2/Panel_B/nucmer_out/._028B_030B.coords
- Figure_2/Panel_B/nucmer_out/028B_030B.delta
- __MACOSX/Figure_2/Panel_B/nucmer_out/._028B_030B.delta
- Figure_2/Panel_B/nucmer_out/028B_061B.coords
- __MACOSX/Figure_2/Panel_B/nucmer_out/._028B_061B.coords
- Figure_2/Panel_B/nucmer_out/028B_061B.delta
- __MACOSX/Figure_2/Panel_B/nucmer_out/._028B_061B.delta
- Figure_2/Panel_B/nucmer_out/028B_089B.coords
- __MACOSX/Figure_2/Panel_B/nucmer_out/._028B_089B.coords
- Figure_2/Panel_B/nucmer_out/028B_089B.delta
- __MACOSX/Figure_2/Panel_B/nucmer_out/._028B_089B.delta
- Figure_2/Panel_B/nucmer_out/028B_wustl.coords
- __MACOSX/Figure_2/Panel_B/nucmer_out/._028B_wustl.coords
- Figure_2/Panel_B/nucmer_out/028B_wustl.delta
- __MACOSX/Figure_2/Panel_B/nucmer_out/._028B_wustl.delta
- Figure_2/Panel_B/nucmer_out/030B_061B.coords
- __MACOSX/Figure_2/Panel_B/nucmer_out/._030B_061B.coords
- Figure_2/Panel_B/nucmer_out/030B_061B.delta
- __MACOSX/Figure_2/Panel_B/nucmer_out/._030B_061B.delta
- Figure_2/Panel_B/nucmer_out/030B_089B.coords
- __MACOSX/Figure_2/Panel_B/nucmer_out/._030B_089B.coords
- Figure_2/Panel_B/nucmer_out/030B_089B.delta
- __MACOSX/Figure_2/Panel_B/nucmer_out/._030B_089B.delta
- Figure_2/Panel_B/nucmer_out/030B_wustl.coords
- __MACOSX/Figure_2/Panel_B/nucmer_out/._030B_wustl.coords
- Figure_2/Panel_B/nucmer_out/030B_wustl.delta
- __MACOSX/Figure_2/Panel_B/nucmer_out/._030B_wustl.delta
- Figure_2/Panel_B/nucmer_out/061B_089B.coords
- __MACOSX/Figure_2/Panel_B/nucmer_out/._061B_089B.coords
- Figure_2/Panel_B/nucmer_out/061B_089B.delta
- __MACOSX/Figure_2/Panel_B/nucmer_out/._061B_089B.delta
- Figure_2/Panel_B/nucmer_out/061B_wustl.coords
- __MACOSX/Figure_2/Panel_B/nucmer_out/._061B_wustl.coords
- Figure_2/Panel_B/nucmer_out/061B_wustl.delta
- __MACOSX/Figure_2/Panel_B/nucmer_out/._061B_wustl.delta
- Figure_2/Panel_B/nucmer_out/089B_wustl.coords
- __MACOSX/Figure_2/Panel_B/nucmer_out/._089B_wustl.coords
- Figure_2/Panel_B/nucmer_out/089B_wustl.delta
- __MACOSX/Figure_2/Panel_B/nucmer_out/._089B_wustl.delta
- Figure_2/Panel_B/nucmer_out/pbuccae_028B.coords
- __MACOSX/Figure_2/Panel_B/nucmer_out/._pbuccae_028B.coords
- Figure_2/Panel_B/nucmer_out/pbuccae_028B.delta
- __MACOSX/Figure_2/Panel_B/nucmer_out/._pbuccae_028B.delta
- Figure_2/Panel_B/nucmer_out/pbuccae_030B.coords
- __MACOSX/Figure_2/Panel_B/nucmer_out/._pbuccae_030B.coords
- Figure_2/Panel_B/nucmer_out/pbuccae_030B.delta
- __MACOSX/Figure_2/Panel_B/nucmer_out/._pbuccae_030B.delta
- Figure_2/Panel_B/nucmer_out/pbuccae_061B.coords
- __MACOSX/Figure_2/Panel_B/nucmer_out/._pbuccae_061B.coords
- Figure_2/Panel_B/nucmer_out/pbuccae_061B.delta
- __MACOSX/Figure_2/Panel_B/nucmer_out/._pbuccae_061B.delta
- Figure_2/Panel_B/nucmer_out/pbuccae_089B.coords
- __MACOSX/Figure_2/Panel_B/nucmer_out/._pbuccae_089B.coords
- Figure_2/Panel_B/nucmer_out/pbuccae_089B.delta
- __MACOSX/Figure_2/Panel_B/nucmer_out/._pbuccae_089B.delta
- Figure_2/Panel_B/nucmer_out/pbuccae_pbuccalis.coords
- __MACOSX/Figure_2/Panel_B/nucmer_out/._pbuccae_pbuccalis.coords
- Figure_2/Panel_B/nucmer_out/pbuccae_pbuccalis.delta
- __MACOSX/Figure_2/Panel_B/nucmer_out/._pbuccae_pbuccalis.delta
- Figure_2/Panel_B/nucmer_out/pbuccae_wustl.coords
- __MACOSX/Figure_2/Panel_B/nucmer_out/._pbuccae_wustl.coords
- Figure_2/Panel_B/nucmer_out/pbuccae_wustl.delta
- __MACOSX/Figure_2/Panel_B/nucmer_out/._pbuccae_wustl.delta
- Figure_2/Panel_B/nucmer_out/pbuccalis_028B.coords
- __MACOSX/Figure_2/Panel_B/nucmer_out/._pbuccalis_028B.coords
- Figure_2/Panel_B/nucmer_out/pbuccalis_028B.delta
- __MACOSX/Figure_2/Panel_B/nucmer_out/._pbuccalis_028B.delta
- Figure_2/Panel_B/nucmer_out/pbuccalis_030B.coords
- __MACOSX/Figure_2/Panel_B/nucmer_out/._pbuccalis_030B.coords
- Figure_2/Panel_B/nucmer_out/pbuccalis_030B.delta
- __MACOSX/Figure_2/Panel_B/nucmer_out/._pbuccalis_030B.delta
- Figure_2/Panel_B/nucmer_out/pbuccalis_061B.coords
- __MACOSX/Figure_2/Panel_B/nucmer_out/._pbuccalis_061B.coords
- Figure_2/Panel_B/nucmer_out/pbuccalis_061B.delta
- __MACOSX/Figure_2/Panel_B/nucmer_out/._pbuccalis_061B.delta
- Figure_2/Panel_B/nucmer_out/pbuccalis_089B.coords
- __MACOSX/Figure_2/Panel_B/nucmer_out/._pbuccalis_089B.coords
- Figure_2/Panel_B/nucmer_out/pbuccalis_089B.delta
- __MACOSX/Figure_2/Panel_B/nucmer_out/._pbuccalis_089B.delta
- Figure_2/Panel_B/nucmer_out/pbuccalis_wustl.coords
- __MACOSX/Figure_2/Panel_B/nucmer_out/._pbuccalis_wustl.coords
- Figure_2/Panel_B/nucmer_out/pbuccalis_wustl.delta
- __MACOSX/Figure_2/Panel_B/nucmer_out/._pbuccalis_wustl.delta
- __MACOSX/Figure_2/Panel_B/._nucmer_out
- Figure_2/Panel_B/pseudochroms/
- Figure_2/Panel_B/pseudochroms/pbuccae.fasta
- __MACOSX/Figure_2/Panel_B/pseudochroms/
- __MACOSX/Figure_2/Panel_B/pseudochroms/._pbuccae.fasta
- Figure_2/Panel_B/pseudochroms/pbuccalis.fasta
- __MACOSX/Figure_2/Panel_B/pseudochroms/._pbuccalis.fasta
- Figure_2/Panel_B/pseudochroms/Subject_028B_FE.pseudochrom.fa
- __MACOSX/Figure_2/Panel_B/pseudochroms/._Subject_028B_FE.pseudochrom.fa
- Figure_2/Panel_B/pseudochroms/Subject_030B_FE.pseudochrom.fa
- __MACOSX/Figure_2/Panel_B/pseudochroms/._Subject_030B_FE.pseudochrom.fa
- Figure_2/Panel_B/pseudochroms/Subject_061B_FE.pseudochrom.fa
- __MACOSX/Figure_2/Panel_B/pseudochroms/._Subject_061B_FE.pseudochrom.fa
- Figure_2/Panel_B/pseudochroms/Subject_089B_FE.pseudochrom.fa
- __MACOSX/Figure_2/Panel_B/pseudochroms/._Subject_089B_FE.pseudochrom.fa
- Figure_2/Panel_B/pseudochroms/wustl_ref_assembly.fa
- __MACOSX/Figure_2/Panel_B/pseudochroms/._wustl_ref_assembly.fa
- __MACOSX/Figure_2/Panel_B/._pseudochroms
- Figure_2/Panel_B/src/
- Figure_2/Panel_B/src/contig_to_circos.py
- __MACOSX/Figure_2/Panel_B/src/
- __MACOSX/Figure_2/Panel_B/src/._contig_to_circos.py
- Figure_2/Panel_B/src/mk_all_karyotypes.sh
- __MACOSX/Figure_2/Panel_B/src/._mk_all_karyotypes.sh
- Figure_2/Panel_B/src/mk_all_links.sh
- __MACOSX/Figure_2/Panel_B/src/._mk_all_links.sh
- Figure_2/Panel_B/src/nucmer2links.py
- __MACOSX/Figure_2/Panel_B/src/._nucmer2links.py
- Figure_2/Panel_B/src/nucmer_all.sh
- __MACOSX/Figure_2/Panel_B/src/._nucmer_all.sh
- Figure_2/Panel_B/src/pseudochrom.py
- __MACOSX/Figure_2/Panel_B/src/._pseudochrom.py
- Figure_2/Panel_B/src/synteny.tab
- __MACOSX/Figure_2/Panel_B/src/._synteny.tab
- __MACOSX/Figure_2/Panel_B/._src
- __MACOSX/Figure_2/._Panel_B
- Figure_2/Patient_Assemblies/
- Figure_2/Patient_Assemblies/Pcopri_Filtered/
- Figure_2/Patient_Assemblies/Pcopri_Filtered/pcopri_filter.sh
- __MACOSX/Figure_2/Patient_Assemblies/
- __MACOSX/Figure_2/Patient_Assemblies/Pcopri_Filtered/
- __MACOSX/Figure_2/Patient_Assemblies/Pcopri_Filtered/._pcopri_filter.sh
- Figure_2/Patient_Assemblies/Pcopri_Filtered/Subject_028B_FE.b6
- __MACOSX/Figure_2/Patient_Assemblies/Pcopri_Filtered/._Subject_028B_FE.b6
- Figure_2/Patient_Assemblies/Pcopri_Filtered/Subject_028B_FE.filtered.fa
- __MACOSX/Figure_2/Patient_Assemblies/Pcopri_Filtered/._Subject_028B_FE.filtered.fa
- Figure_2/Patient_Assemblies/Pcopri_Filtered/Subject_028B_FE.kept
- __MACOSX/Figure_2/Patient_Assemblies/Pcopri_Filtered/._Subject_028B_FE.kept
- Figure_2/Patient_Assemblies/Pcopri_Filtered/Subject_030B_FE.b6
- __MACOSX/Figure_2/Patient_Assemblies/Pcopri_Filtered/._Subject_030B_FE.b6
- Figure_2/Patient_Assemblies/Pcopri_Filtered/Subject_030B_FE.filtered.fa
- __MACOSX/Figure_2/Patient_Assemblies/Pcopri_Filtered/._Subject_030B_FE.filtered.fa
- Figure_2/Patient_Assemblies/Pcopri_Filtered/Subject_030B_FE.kept
- __MACOSX/Figure_2/Patient_Assemblies/Pcopri_Filtered/._Subject_030B_FE.kept
- Figure_2/Patient_Assemblies/Pcopri_Filtered/Subject_061B_FE.b6
- __MACOSX/Figure_2/Patient_Assemblies/Pcopri_Filtered/._Subject_061B_FE.b6
- Figure_2/Patient_Assemblies/Pcopri_Filtered/Subject_061B_FE.filtered.fa
- __MACOSX/Figure_2/Patient_Assemblies/Pcopri_Filtered/._Subject_061B_FE.filtered.fa
- Figure_2/Patient_Assemblies/Pcopri_Filtered/Subject_061B_FE.kept
- __MACOSX/Figure_2/Patient_Assemblies/Pcopri_Filtered/._Subject_061B_FE.kept
- Figure_2/Patient_Assemblies/Pcopri_Filtered/Subject_089B_FE.b6
- __MACOSX/Figure_2/Patient_Assemblies/Pcopri_Filtered/._Subject_089B_FE.b6
- Figure_2/Patient_Assemblies/Pcopri_Filtered/Subject_089B_FE.filtered.fa
- __MACOSX/Figure_2/Patient_Assemblies/Pcopri_Filtered/._Subject_089B_FE.filtered.fa
- Figure_2/Patient_Assemblies/Pcopri_Filtered/Subject_089B_FE.kept
- __MACOSX/Figure_2/Patient_Assemblies/Pcopri_Filtered/._Subject_089B_FE.kept
- Figure_2/Patient_Assemblies/Pcopri_Filtered/wustl_ref_assembly.fa
- __MACOSX/Figure_2/Patient_Assemblies/Pcopri_Filtered/._wustl_ref_assembly.fa
- __MACOSX/Figure_2/Patient_Assemblies/._Pcopri_Filtered
- Figure_2/Patient_Assemblies/Unfiltered/
- Figure_2/Patient_Assemblies/Unfiltered/Subject_028B_FE.fa
- __MACOSX/Figure_2/Patient_Assemblies/Unfiltered/
- __MACOSX/Figure_2/Patient_Assemblies/Unfiltered/._Subject_028B_FE.fa
- Figure_2/Patient_Assemblies/Unfiltered/Subject_030B_FE.fa
- __MACOSX/Figure_2/Patient_Assemblies/Unfiltered/._Subject_030B_FE.fa
- Figure_2/Patient_Assemblies/Unfiltered/Subject_061B_FE.fa
- __MACOSX/Figure_2/Patient_Assemblies/Unfiltered/._Subject_061B_FE.fa
- Figure_2/Patient_Assemblies/Unfiltered/Subject_089B_FE.fa
- __MACOSX/Figure_2/Patient_Assemblies/Unfiltered/._Subject_089B_FE.fa
- __MACOSX/Figure_2/Patient_Assemblies/._Unfiltered
- Figure_2/Patient_Assemblies/Unfiltered_MetaGeneMark/
- Figure_2/Patient_Assemblies/Unfiltered_MetaGeneMark/Subject_028B_FE.fa
- __MACOSX/Figure_2/Patient_Assemblies/Unfiltered_MetaGeneMark/
- __MACOSX/Figure_2/Patient_Assemblies/Unfiltered_MetaGeneMark/._Subject_028B_FE.fa
- Figure_2/Patient_Assemblies/Unfiltered_MetaGeneMark/Subject_028B_FE.faa
- __MACOSX/Figure_2/Patient_Assemblies/Unfiltered_MetaGeneMark/._Subject_028B_FE.faa
- Figure_2/Patient_Assemblies/Unfiltered_MetaGeneMark/Subject_030B_FE.fa
- __MACOSX/Figure_2/Patient_Assemblies/Unfiltered_MetaGeneMark/._Subject_030B_FE.fa
- Figure_2/Patient_Assemblies/Unfiltered_MetaGeneMark/Subject_030B_FE.faa
- __MACOSX/Figure_2/Patient_Assemblies/Unfiltered_MetaGeneMark/._Subject_030B_FE.faa
- Figure_2/Patient_Assemblies/Unfiltered_MetaGeneMark/Subject_061B_FE.fa
- __MACOSX/Figure_2/Patient_Assemblies/Unfiltered_MetaGeneMark/._Subject_061B_FE.fa
- Figure_2/Patient_Assemblies/Unfiltered_MetaGeneMark/Subject_061B_FE.faa
- __MACOSX/Figure_2/Patient_Assemblies/Unfiltered_MetaGeneMark/._Subject_061B_FE.faa
- Figure_2/Patient_Assemblies/Unfiltered_MetaGeneMark/Subject_089B_FE.fa
- __MACOSX/Figure_2/Patient_Assemblies/Unfiltered_MetaGeneMark/._Subject_089B_FE.fa
- Figure_2/Patient_Assemblies/Unfiltered_MetaGeneMark/Subject_089B_FE.faa
- __MACOSX/Figure_2/Patient_Assemblies/Unfiltered_MetaGeneMark/._Subject_089B_FE.faa
- __MACOSX/Figure_2/Patient_Assemblies/._Unfiltered_MetaGeneMark
- __MACOSX/Figure_2/._Patient_Assemblies
- __MACOSX/._Figure_2
