# Supplementary material for: Expansion of intestinal Prevotella copri correlates with enhanced susceptibility to arthritis
Source: eLife. 2013 Nov 5;2:e01202. doi: 10.7554/eLife.01202 (PMC3816614; doi:10.7554/eLife.01202)
Supplement: Figure 2—source data 1. — DOI: http://dx.doi.org/10.7554/eLife.01202.010 [file elife01202s003.zip › Figure_2/Panel_A/prevotella.tree.int.nwk]

(((t648276667:0.00401,((((((t637000105:0.01259,t637000109:0.00192)0.988:0.00499,(t646206259:0.00246,t640753023:0.01885)0.999:0.00602)0.850:0.00131,t637000104:0.00674)0.780:0.00016,t648231705:0.00360)1.000:0.00607,(t648276661:0.00331,t643886067:0.00545)0.948:0.00111)0.947:0.00136,(t646862326:0.00016,t648231706:0.00155)0.865:0.00189)0.294:0.00094)0.895:0.00086,((t651053022:0.00143,(t648276662:0.00741,(t648276663:0.00102,t648276657:0.00384)0.999:0.00431)0.950:0.00145)1.000:0.00390,(((((t643348547:0.00812,(t644736361:0.00262,(t644736359:0.00015,(t646862324:0.00014,t646862323:0.00542)0.998:0.00010)0.894:0.00120)0.985:0.00350)0.997:0.00379,(((t646862322:0.00212,t644736365:0.00030)0.971:0.00175,(t647533161:0.00359,t648861009:0.00090)0.960:0.00161)0.980:0.00272,(t641522624:0.00576,(((t637000264:0.00728,((t646862341:0.00928,t637000265:0.01203)1.000:0.00633,t637000263:0.00040)0.413:0.00039)1.000:0.01048,t648276671:0.00787)0.901:0.00216,((((((t648276644:0.00318,t648276670:0.00988)1.000:0.00612,t645058835:0.00132)0.918:0.00015,((t650377932:0.00971,(t641522623:0.00127,t641736163:0.03588)0.659:0.00191)0.889:0.00108,t651053023:0.00261)1.000:0.00923)0.717:0.00198,t643348551:0.00408)0.865:0.00056,((t643692022:0.04099,(t646311913:0.05823,((t650716084:0.02313,(((t641736185:0.00307,t637000251:0.01138)0.996:0.00463,(t642555154:0.00540,(t641736102:0.00897,((t642555159:0.00608,t641736100:0.00871)0.984:0.00270,((((t637000252:0.00016,(t642979345:0.10710,t642555158:0.00015)0.928:0.00394)1.000:0.00816,(((t642979348:0.04351,t642979339:0.05324)0.223:0.00906,((t637000253:0.00014,t637000254:0.00056)0.955:0.00154,t642979342:0.03662)0.221:0.00196)0.957:0.00461,(t642979346:0.03198,(t642979344:0.03207,((t642979343:0.08440,(t642979347:0.08567,t642979340:0.05519)1.000:0.03697)0.998:0.01638,t642979341:0.05547)1.000:0.03140)0.706:0.01124)1.000:0.01203)1.000:0.01781)0.530:0.00062,t645058837:0.01885)0.103:0.00082,((t650377971:0.00014,t650377972:0.00014)0.770:0.00028,(((((t641228506:0.00266,(t643348572:0.00028,(t642555155:0.01410,t643348573:0.00846)0.998:0.00485)1.000:0.01056)0.999:0.00537,(t643692035:0.02556,t641736233:0.02228)0.363:0.00048)0.983:0.00212,t646862339:0.00303)1.000:0.00377,((((((t641736208:0.00434,t641736231:0.01058)0.742:0.00064,(t641736230:0.00711,t641736111:0.00079)0.870:0.00070)1.000:0.00729,(t642555156:0.00442,t641736105:0.00112)0.881:0.00070)0.750:0.00037,t641736209:0.00983)0.754:0.00027,(t641736234:0.00110,t641736103:0.01068)0.947:0.00108)0.979:0.00187,t642555157:0.00850)0.954:0.00152)0.869:0.00016,(t651053065:0.00014,((t637000255:0.00011,t651053064:0.00014)0.911:0.00068,t646862340:0.00014)0.993:0.00015)0.746:0.00014)0.999:0.00404)0.997:0.00351)0.796:0.00049)1.000:0.00555)0.959:0.00228)0.997:0.00417)1.000:0.02900,t641228505:0.01832)1.000:0.01807)1.000:0.07312,((t646206256:0.02643,t643886075:0.03972)1.000:0.04178,(t640753015:0.05686,(((t649633041:0.08716,((t640753022:0.01927,t646311918:0.02773)1.000:0.10612,(((((t646564558:0.00793,t651053056:0.00470)1.000:0.07478,(t648028049:0.02338,t648276708:0.01589)1.000:0.06519)1.000:0.04003,(t651324086:0.10662,t649633081:0.06078)1.000:0.03437)1.000:0.07612,(t649633042:0.13536,(t642555128:0.04017,((t646564531:0.0,t646564530:0.0):0.02877,(t650377931:0.00845,(t646564532:0.00014,t646862321:0.00014)0.998:0.00591)1.000:0.02043)1.000:0.02758)1.000:0.09816)1.000:0.04404)1.000:0.08912,((((t646311947:0.02530,t637000102:0.02984)0.897:0.00879,(t644736397:0.01835,(t643886054:0.04314,t643886152:0.01929)0.998:0.00672)0.456:0.00518)1.000:0.11411,(t644736354:0.12108,(t646311920:0.03195,(t648028024:0.04385,t644736355:0.04517)0.607:0.01311)1.000:0.05589)1.000:0.10356)1.000:0.08949,((((t637000029:0.48735,((t637000057:0.28603,(t649633028:0.38883,t637000056:0.34549)1.000:0.23599)1.000:0.42076,(((t637000045:0.29434,(((((t643348522:0.00046,t650377918:0.00148)0.856:0.00015,t650377917:0.00096)0.851:0.00046,t650377916:0.00014)0.793:0.00041,(t637000043:0.00364,(t643348520:0.00014,t645951868:0.00011)0.791:0.00046)0.766:0.00050)0.089:0.00172,t650377915:0.02126)1.000:0.30663)1.000:0.35127,(t639633012:0.82978,(t643348521:0.68351,t650716012:0.59755)1.000:0.62097)0.985:0.17692)1.000:0.40939,(t637000338:0.96289,t646564517:1.60445)0.340:0.17064)1.000:0.24577)1.000:0.20734)1.000:0.17992,t650716016:0.27567)1.000:0.11088,t637000270:0.08449)1.000:0.26076,((t649989931:0.11856,(t647000237:0.05874,(t644736357:0.03685,(t646311921:0.00014,t648231704:0.00014)1.000:0.01172)1.000:0.03854)1.000:0.17123)1.000:0.11171,(((t645058791:0.08091,(((t642555171:0.00130,t637000355:0.00025)0.752:0.00060,(t640427152:0.00134,(t640753060:0.00336,((t641522661:0.00077,(t645058767:0.00397,t637000354:0.00079)0.775:0.00016)0.929:0.00078,((((((t641736248:0.00209,t637000350:0.00133)0.615:0.00014,(((t641736211:0.09183,t638341243:0.00453)1.000:0.00986,t646862351:0.00630)0.000:0.00016,t646862350:0.00592)1.000:0.00290)0.799:0.00014,(t645058769:0.00375,t637000351:0.00059)0.998:0.00236)0.540:0.00078,t637000352:0.00244)0.058:0.00014,(((((t641736243:0.00105,(((t641736228:0.00264,t640963031:0.00157)0.997:0.00209,(t641736244:0.00014,t641736247:0.00053)0.529:0.00014)0.941:0.00078,t641736242:0.00014)0.997:0.00261)0.983:0.00159,t645058759:0.00026)0.983:0.00265,t647000349:0.01530)0.963:0.00014,t637000353:0.00015)0.028:0.00016,(t645058768:0.00078,(t650377987:0.00838,t646564590:0.00157)0.000:0.00014)0.943:0.00079)0.997:0.00298)1.000:0.00450,t641228512:0.01100)0.609:0.00014)0.836:0.00015)1.000:0.00313)0.860:0.00070)1.000:0.07202,(((t645058790:0.04476,(t640069335:0.01967,(t650716106:0.00063,t651053079:0.00953)0.994:0.00717)1.000:0.01692)1.000:0.01912,((t638341240:0.03835,t645058792:0.05504)0.938:0.01052,(t638341241:0.01722,t638341238:0.02597)1.000:0.02110)0.156:0.00499)0.968:0.01039,(t638341239:0.03837,t645058789:0.03982)0.955:0.00869)1.000:0.01689)1.000:0.06669)1.000:0.07352,((((t650716038:0.25826,(((t643348556:0.00445,t641736156:0.00479)1.000:0.16644,(((t647533181:0.00625,(t647000270:0.00119,t647000269:0.00062)0.973:0.00486)1.000:0.14393,((t649989900:0.04436,((((t648276612:0.00483,(t648276610:0.00170,t648276611:0.00098)0.967:0.00233)0.762:0.00201,(t648276605:0.00236,((t648276615:0.00015,(t638341004:0.00675,(t648276609:0.00101,t642555103:0.00079)0.988:0.00324)1.000:0.00477)1.000:0.00442,t648276607:0.00015)0.731:0.00028)0.989:0.00284)0.643:0.00156,((t648276614:0.00014,t648276613:0.00414)0.996:0.00503,t648276606:0.01416)0.999:0.00769)0.703:0.00086,((t648276608:0.00288,t640069302:0.00429)0.549:0.00139,t641522604:0.00487)0.431:0.00071)1.000:0.03355)1.000:0.04807,t637000124:0.21318)1.000:0.05411)0.686:0.04053,(t645058770:0.01386,t643886008:0.10856)1.000:0.09016)1.000:0.07410)1.000:0.22461,((t640753001:0.17543,t637000156:0.15678)1.000:0.09736,(((t647000288:0.09008,t637000203:0.09872)1.000:0.12453,((t649989906:0.05454,((t647000208:0.01795,t648028005:0.00940)1.000:0.07015,t644736324:0.05835)0.476:0.02307)1.000:0.12490,((t651324039:0.01383,t650377947:0.01672)1.000:0.08041,((t651324038:0.00181,t649633051:0.00441)0.997:0.00660,(((t637000125:0.00922,t649633050:0.00928)0.984:0.00380,((((t640612208:0.00286,t650377946:0.00031)0.999:0.00697,(t647000259:0.01009,t640612216:0.03792)0.917:0.00344)0.354:0.00143,t650377944:0.00526)0.146:0.00200,(t637000126:0.00194,t647000260:0.00014)1.000:0.00908)0.893:0.00150)0.679:0.00145,(((((t640427116:0.01106,t645058852:0.00331)0.976:0.00267,t650377945:0.00526)0.857:0.00207,t640612207:0.01082)0.891:0.00187,((t640427117:0.01737,t640612215:0.02293)0.997:0.00621,(t640612217:0.01118,t640612209:0.01640)0.903:0.00176)1.000:0.00862)0.803:0.00085,(t645058802:0.00789,t640612218:0.00482)0.959:0.00336)0.671:0.00174)0.928:0.00314)1.000:0.12241)1.000:0.10599)0.997:0.04222)0.988:0.04426,(t641522630:0.00891,t637000127:0.00536)1.000:0.26623)0.139:0.03120)0.998:0.06537)0.997:0.10663)1.000:0.48928,((t647000258:0.24638,(((t643348506:0.10165,(t642555167:0.00482,t637000334:0.01371)1.000:0.03491)1.000:0.16686,(((((t647000337:0.00941,t650377984:0.00307)1.000:0.12346,((t645058804:0.02182,(((t643692054:0.00113,((t645058805:0.01480,(t638341228:0.01821,t645058746:0.00717)0.498:0.00062)1.000:0.00707,t645058798:0.00439)0.895:0.00076)0.890:0.00214,((t645058741:0.00081,(t645058808:0.00014,t645058806:0.00537)0.808:0.00027)0.696:0.00015,(((t640427151:0.00030,t646862349:0.00050)0.912:0.00107,((t640963020:0.02217,t640963004:0.01394)1.000:0.00876,(((t640963019:0.00452,(t640963005:0.01757,t640963006:0.01282)1.000:0.00628)0.997:0.00401,(t638341224:0.00755,(t647000334:0.00228,(t640963021:0.05950,t647000335:0.00735)1.000:0.01465)0.999:0.00534)1.000:0.00576)0.908:0.00117,((t640963003:0.00968,(t647000333:0.04045,t638341226:0.04648)0.998:0.01818)1.000:0.02130,((t645058807:0.00591,(t638341227:0.03189,t640196212:0.01058)0.950:0.00870)1.000:0.00727,t647533244:0.00581)0.907:0.00015)1.000:0.00649)0.832:0.00374)0.987:0.00278)0.399:0.00051,(t643692053:0.00014,t637000333:0.00188)0.866:0.00052)1.000:0.00553)0.614:0.00015)1.000:0.00865,t651053078:0.03940)0.834:0.00541)1.000:0.02197,((t647000344:0.02258,((t645951841:0.01152,(t647000341:0.01859,t645951853:0.02992)0.190:0.00229)0.991:0.00418,t647000340:0.00134)1.000:0.02686)0.839:0.00774,t647000343:0.03074)0.999:0.01306)1.000:0.14043)0.999:0.03867,t647000339:0.21083)0.951:0.03450,t650716104:0.13860)1.000:0.05579,(((t649990029:0.22643,((t649990028:0.04698,(t647000342:0.06422,(t649990030:0.05452,t647533245:0.09070)1.000:0.02868)0.147:0.01309)1.000:0.02491,t647000336:0.08427)0.999:0.02553)1.000:0.03619,(t640963038:0.20157,(t640963044:0.03490,(t638341231:0.02539,(t638341230:0.01470,t643348587:0.03506)0.976:0.01257)1.000:0.03022)1.000:0.11263)1.000:0.06242)0.312:0.02485,((t637000336:0.00490,(t637000337:0.00964,t649633107:0.00252)1.000:0.00814)1.000:0.13208,(((t648276755:0.01169,((((t640963009:0.02471,t648276756:0.01345)0.060:0.00173,t648276758:0.00126)1.000:0.00619,t648276757:0.00627)0.982:0.00177,t637000335:0.00161)0.987:0.00404)1.000:0.03888,((t638341229:0.02097,t646311966:0.00115)1.000:0.01682,(t647000332:0.01719,t638341222:0.02103)1.000:0.01529)1.000:0.03235)1.000:0.03934,(t647000338:0.03428,(t640753058:0.00630,(t640963010:0.09683,t641380451:0.09954)0.967:0.01507)1.000:0.01865)1.000:0.04323)1.000:0.05838)0.918:0.03477)0.982:0.03018)1.000:0.11739)1.000:0.10878,((t637000206:0.02822,t638341150:0.03042)1.000:0.15996,(t647000291:0.16652,(t651285004:0.02505,(t638341223:0.00692,t638341151:0.03105)1.000:0.05459)1.000:0.09660)1.000:0.05330)1.000:0.09106)0.999:0.06448)1.000:0.22054,((((t648028026:0.49199,(t639633057:0.19919,((t640069331:0.14234,((t643348575:0.07949,(t641522648:0.04981,t641228508:0.02878)1.000:0.05914)1.000:0.07148,((t646564568:0.04768,t641380425:0.07581)1.000:0.10642,(t641522649:0.10325,t640753050:0.08082)0.685:0.02629)1.000:0.05846)0.476:0.04530)1.000:0.09463,(((t637000258:0.03873,(t639633058:0.01959,(t637000260:0.00716,t637000259:0.00196)0.969:0.00546)1.000:0.03511)0.992:0.03531,(t651324098:0.06554,(((((t641228507:0.00689,(t648276724:0.00113,t648276725:0.00234)0.984:0.00282)0.275:0.00095,(t651053066:0.00107,t640069330:0.00134)1.000:0.00948)0.004:0.00143,t643348574:0.00675)0.941:0.00210,t640753049:0.00657)1.000:0.05026,(t640427141:0.01010,t639633059:0.00653)1.000:0.03312)0.980:0.01814)0.761:0.01367)1.000:0.10486,(t637000257:0.14720,t637000256:0.15527)1.000:0.07973)0.673:0.04062)1.000:0.08061)1.000:0.30196)1.000:0.13897,((t644736377:0.90505,(((((t637000128:0.58312,(t640612205:0.22851,(t639633037:0.12435,(t650377991:0.09858,t640963027:0.14832)0.993:0.03743)0.905:0.05056)1.000:0.39455)1.000:0.19696,(((((t649989990:0.00973,((t647000299:0.00428,t639279310:0.00217)0.993:0.00278,(t643348568:0.01094,((t638341161:0.00101,(t638341159:0.01066,t638341158:0.01866)1.000:0.00887)1.000:0.00460,t637000218:0.00194)0.825:0.00051)0.958:0.00130)0.986:0.00327)0.989:0.00862,t640753042:0.01253)1.000:0.18928,((((t637000219:0.04708,(t641522646:0.03972,(t641522645:0.02556,(t650716076:0.02370,(t637000222:0.00595,(t640427132:0.01592,t650377963:0.00835)0.012:0.00291)0.999:0.01175)0.854:0.00964)1.000:0.02177)0.999:0.02472)1.000:0.10856,((t645058709:0.04522,((t648276719:0.00077,((t642979329:0.00264,t648276718:0.01655)0.906:0.00044,(t637000225:0.00377,t648276720:0.00360)0.983:0.00260)0.998:0.00015)1.000:0.02050,((t648276717:0.01974,t637000224:0.01117)0.982:0.01181,((t637000223:0.01320,(t647000300:0.00220,(t645951814:0.02648,t647000301:0.00517)0.999:0.00654)0.962:0.00274)0.959:0.00282,t648861013:0.01277)1.000:0.01413)1.000:0.02373)0.986:0.01118)1.000:0.12070,(((t643692031:0.0,t649633086:0.0):0.03436,t649989991:0.03684)1.000:0.07114,(t637000220:0.06784,(t650716074:0.05865,t637000221:0.08556)0.999:0.02729)0.313:0.01496)0.992:0.04282)1.000:0.05855)1.000:0.12221,(t650716075:0.04017,t640427131:0.05492)1.000:0.13339)0.750:0.04031,(t640427133:0.01501,(t650716077:0.01517,t651053060:0.00616)0.396:0.00449)1.000:0.19521)0.822:0.03828)0.330:0.05067,t643692004:0.20940)1.000:0.52815,(t637000075:0.22156,(t648028030:0.19516,t651324040:0.26879)0.997:0.08790)1.000:0.59166)0.593:0.08660)0.987:0.07374,(((t638341169:0.90702,t638341141:0.65484)1.000:0.15047,(t638341142:0.58672,(t640753033:0.24389,t638341124:0.28044)1.000:0.54811)0.991:0.10481)0.999:0.08403,(t651324113:0.90276,((t639857034:0.61772,((t647533251:0.39170,(t638341070:0.11348,t647533249:0.15208)1.000:0.38625)0.658:0.07610,((t639857036:0.42847,t647533250:0.36335)1.000:0.27795,t651324114:0.61685)0.955:0.08242)1.000:0.26478)1.000:0.13409,(t638341247:0.78261,(t651324112:0.61416,(t642555119:0.48908,(t644736410:0.36623,t637000249:0.34715)1.000:0.24746)0.268:0.05593)1.000:0.10447)0.996:0.08262)1.000:0.11389)0.962:0.05858)0.330:0.05533)1.000:0.07658,((((((t645058758:0.00053,t646206271:0.00170)1.000:0.13447,(t646206268:0.09559,t646206270:0.11203)1.000:0.06581)1.000:0.03958,((((t647533108:0.01089,(t648028004:0.01310,t646206267:0.03063)1.000:0.02395)0.832:0.00567,t650377903:0.01371)1.000:0.02457,(t647533107:0.01298,((t647533101:0.00316,(((((t645058757:0.00768,(t647000205:0.00123,t650377902:0.00083)0.940:0.00123)0.987:0.00219,(t640069301:0.02517,(t647000203:0.00014,t647000204:0.00191)0.902:0.00084)0.887:0.00166)0.781:0.00027,t648276604:0.01124)1.000:0.00507,(t641522603:0.04000,t643348502:0.00379)1.000:0.00439)0.795:0.00044,(t641522602:0.00597,t643348503:0.00129)0.996:0.00407)1.000:0.00507)0.927:0.00163,(t650377901:0.00320,t642555102:0.00064)0.978:0.00254)1.000:0.01447)0.999:0.01364)1.000:0.07442,(t646206269:0.04663,(t647000202:0.01291,t643886214:0.00101)1.000:0.04169)1.000:0.07405)1.000:0.03592)0.739:0.04496,t637000002:0.12048)1.000:0.51294,(t646564552:0.50355,(t645951810:0.38801,((t637000226:0.03719,t637000227:0.02229)1.000:0.21486,(t651324094:0.09126,t640427134:0.05427)1.000:0.19589)1.000:0.17068)0.349:0.08979)1.000:0.38865)1.000:0.64141,(t647533109:0.05213,t637000004:0.04022)1.000:0.75696)1.000:0.15153)1.000:0.12169,((((((t638341135:0.66107,(t639633026:0.67879,t637000005:0.37416)1.000:0.17196)1.000:0.21020,t651324097:1.21066)1.000:0.14712,((t643348585:0.41326,t646564584:0.63608)1.000:0.20718,t647533248:0.91336)0.842:0.07776)0.995:0.08384,(((t647533183:0.13029,t651324072:0.19204)1.000:0.67088,(t646564556:0.11856,(t648028046:0.06314,(t637000194:0.00014,t647533188:0.00558)1.000:0.04926)1.000:0.15025)1.000:0.55009)1.000:0.16987,((t641736192:0.71335,t646564502:0.51946)1.000:0.30187,((t640963012:0.71217,t640963011:0.34887)1.000:0.66840,(t637000166:0.60748,(t648276688:0.27630,t651324071:0.24063)1.000:0.42125)1.000:0.23871)0.093:0.06309)0.691:0.07481)0.994:0.06829)0.989:0.07710,((((t645951819:0.47512,t640427112:0.72041)1.000:1.15608,(((t637000348:0.01266,((t648231719:0.00188,(t637000349:0.00060,t641522660:0.00014)0.325:0.00010)1.000:0.00885,(t638341236:0.00186,(t641522659:0.00029,t638341237:0.00014)1.000:0.00593)0.861:0.00478)0.979:0.00831)1.000:0.28173,((t646311967:0.17044,((t642555162:0.01600,(t647533230:0.01471,t642555161:0.01498)0.369:0.00895)1.000:0.18132,t649633087:0.30088)0.988:0.05571)0.979:0.03883,((t642555169:0.00171,(t637000343:0.00527,t637000344:0.00055)0.922:0.00215)1.000:0.02773,(t651324109:0.03613,((((t637000342:0.00582,(t647000348:0.00952,t647000347:0.01005)1.000:0.00614)0.997:0.00692,(t651324110:0.01248,t637000345:0.00763)0.999:0.00788)1.000:0.01319,((t647000345:0.01262,t647000346:0.00400)1.000:0.01391,(t641736188:0.01036,(t642555170:0.00194,(t637000346:0.00168,t637000347:0.00083)0.895:0.00016)1.000:0.01386)1.000:0.01925)0.979:0.00704)0.999:0.01592,t651324111:0.03474)0.019:0.00821)0.132:0.01520)1.000:0.11851)0.568:0.07285)1.000:1.12969,t646311935:0.93473)0.728:0.11039)0.804:0.08534,(t637000325:0.89185,(t640427107:0.16999,t639633019:0.10607)1.000:1.20954)1.000:0.31840)0.398:0.05506,((((t645058727:0.01258,t650716003:0.00273)1.000:0.37363,(t651324004:0.07641,(t643348501:0.00014,t642555101:0.00460)1.000:0.08160)1.000:0.28749)1.000:0.76597,(t639857004:1.53443,((((((((((((t647000209:0.85509,((t646564503:0.71316,(t650377983:1.17386,(t645951855:0.81072,t647000302:0.67889)1.000:0.52928)0.621:0.17953)1.000:0.18734,t646311961:1.09955)0.954:0.17402)1.000:1.19197,(((t641228500:1.04402,((t648276752:0.75271,t644736379:0.41980)1.000:0.56430,((t640753026:0.57179,(t643348583:0.22692,t640753057:0.24724)1.000:0.32794)1.000:0.24629,((t643348584:0.13382,(t642487181:0.00278,(t637000321:0.01517,(t646311964:0.01046,(t640427150:0.00014,t647533182:0.00067)1.000:0.01135)1.000:0.01171)0.863:0.00923)1.000:0.09818)1.000:0.50759,t641228511:0.91140)0.994:0.13726)1.000:0.28488)0.972:0.17441)1.000:0.80030,(((t649633056:0.52757,((t646206254:0.21875,(t645951859:0.04974,t646206275:0.04371)1.000:0.19013)1.000:0.17386,((t645951850:0.09225,(t645951804:0.00495,t645951866:0.01003)1.000:0.06638)1.000:0.39281,((t645951848:0.02034,(t646206262:0.02497,t647533168:0.01489)0.992:0.01200)1.000:0.06933,((((((t651324032:0.01458,t645058833:0.01106)0.946:0.00277,(t646206252:0.00924,t647533170:0.00896)0.950:0.00309)0.999:0.00574,t651324033:0.00657)1.000:0.04340,(t638341097:0.02758,(t647533171:0.00970,(t646206253:0.01746,t647533169:0.00498)0.813:0.00424)0.888:0.00388)1.000:0.02166)0.998:0.02394,(t647000254:0.00608,t637000117:0.00954)1.000:0.03130)1.000:0.03009,t641736256:0.03032)0.992:0.03222)1.000:0.49265)1.000:0.17403)1.000:0.22695)1.000:0.37931,(t646311952:0.40708,(t646311956:0.98075,(t647000268:0.24067,(t644736384:0.05017,t645951860:0.04262)1.000:0.24315)1.000:0.18365)0.999:0.17082)1.000:0.38036)1.000:0.71502,(((t637000158:0.53711,(((t637000181:0.00217,t648231714:0.00105)0.999:0.01467,(t650716063:0.00736,(t646862335:0.00014,t646862336:0.00052)1.000:0.01040)0.999:0.01644)0.949:0.02816,(t637000174:0.03012,(t649633074:0.00014,t651053046:0.00053)1.000:0.02019)0.993:0.02832)1.000:0.51512)1.000:1.29174,((((t641736108:0.00181,(t641736200:0.00014,((t641522658:0.0,t637000332:0.0):0.00014,t641736107:0.00061)0.676:0.00014)0.892:0.00201)0.998:0.10171,((((t645951876:0.00061,t643348586:0.00184)0.851:0.00016,t645951879:0.00122)0.508:0.00060,t645951877:0.00014)0.000:0.00016,((t645951874:0.00014,(t645951872:0.00014,t645951873:0.00061)0.000:0.00014)0.769:0.00060,(t645951878:0.00014,(t645951875:0.00014,t645951871:0.00014)0.000:0.00014)0.792:0.00061)0.758:0.00057)0.931:0.04592)1.000:1.44231,(t637000182:1.30184,((t646862333:0.01692,(t637000175:0.00058,t646862334:0.00015)0.949:0.01940)1.000:1.05604,((t637000176:0.00015,t638341133:0.02010)1.000:0.36778,(t637000183:0.00899,t648231715:0.01734)1.000:0.27757)1.000:0.99978)1.000:0.36369)0.893:0.16601)0.708:0.17432,(t650716064:1.91481,(t649633073:0.00015,t651053045:0.00805)1.000:1.22832)1.000:1.35924)0.989:0.26586)0.224:0.16714,(((t637000180:1.16003,(t637000184:1.05894,(((t648028044:0.00550,(t649633072:0.00014,t650377959:0.00014)0.796:0.00164)1.000:0.46588,((t649633071:0.00562,t650716062:0.00462)0.999:0.06545,(t646564553:0.01621,t640427125:0.01311)1.000:0.07904)1.000:0.53565)1.000:0.34105,(t637000185:0.79932,(t646564554:0.25810,t647000282:0.24515)1.000:0.35696)0.099:0.11755)1.000:0.26337)0.819:0.12873)0.239:0.09210,(t648028045:0.57849,(t644736392:0.48802,(t637000178:0.00015,(t637000179:0.00561,(t637000177:0.00492,t650377960:0.00533)0.403:0.00075)0.712:0.00421)1.000:0.71467)1.000:0.27159)1.000:0.51722)0.854:0.13576,(t646311946:0.47978,t642555141:0.52233)1.000:0.54301)1.000:0.65731)1.000:1.22118)0.918:0.25437)0.982:0.17048,(t643348530:2.40778,(t643348543:0.10448,t643348542:0.07620)1.000:1.37118)0.996:0.39771)0.198:0.09012)0.720:0.11401,((t648028002:0.82500,(t643348557:0.61656,(t650377948:0.31361,t649633052:0.26788)1.000:0.59235)1.000:0.36009)1.000:0.47277,((((t642555142:1.43358,t643886183:1.03902)1.000:0.29575,(((t651324024:0.78759,((t651324017:0.63128,((((((t649989911:0.44706,(((((t640753005:0.01571,(t651053001:0.00015,(t649633008:0.00158,t651053002:0.00160)1.000:0.00608)1.000:0.01820)1.000:0.07707,(t649633009:0.07168,((t647000211:0.00132,t648028008:0.00014)1.000:0.01543,((t646311909:0.00014,(t643886129:0.00026,(t643886130:0.00014,(t643886131:0.00014,t643886132:0.00026)0.000:0.00014)0.992:0.00208)0.986:0.00159)0.984:0.00268,(t649633011:0.00319,t650377907:0.00687)0.915:0.00179)1.000:0.02152)1.000:0.06377)0.996:0.03107)1.000:0.10239,((t649989910:0.00023,(t639279304:0.00426,t639279303:0.00014)0.926:0.00110)1.000:0.16904,(t640753007:0.01006,t642791616:0.03213)1.000:0.24456)0.816:0.04463)1.000:0.35004,((((t643886172:0.00822,(t643886173:0.00785,t643886174:0.01466)0.593:0.00636)1.000:0.04443,(t643886026:0.04564,(((t643886032:0.03778,((t643886178:0.03470,t643886038:0.02958)0.999:0.01554,((t643886071:0.01242,t643886033:0.00890)0.975:0.00851,((t643886042:0.00791,t643886164:0.02250)1.000:0.01304,((t643886157:0.02146,(t643886126:0.00271,(t643886093:0.01272,(t643886088:0.00702,t643886161:0.00756)1.000:0.00666)0.988:0.00343)0.977:0.00243)0.989:0.00605,((t648276622:0.22987,t643886086:0.00480)0.943:0.00402,(t643886036:0.00257,((t648028007:0.00621,((((t641736141:0.01705,(t641736182:0.00923,t641736135:0.01800)0.976:0.00621)0.858:0.00118,((t641736159:0.01379,t645058771:0.00749)0.985:0.00227,(t645058778:0.01940,((((t641736173:0.00807,(t641736158:0.00565,t641736138:0.01432)0.000:0.00015)0.990:0.00188,(t641736155:0.01327,t641736251:0.00014)0.991:0.00015)0.929:0.00083,(((t645058779:0.00428,((t637000014:0.00078,((t637000013:0.00014,t643692006:0.00236)0.000:0.00014,t643692005:0.00014)0.587:0.00014)0.294:0.00081,t637000015:0.00158)0.960:0.00016)0.999:0.00474,(t645058772:0.00014,(t645058773:0.00507,t645058774:0.00854)0.907:0.00077)0.918:0.00052)0.249:0.00016,t638341011:0.01027)1.000:0.00392)0.711:0.00319,t641736250:0.00015)0.921:0.00127)0.326:0.00317)1.000:0.00730)1.000:0.00794,(t643348511:0.00679,t637000018:0.01037)0.990:0.00330)0.953:0.00227,t637000023:0.00501)0.441:0.00131)0.998:0.00624,(t643692007:0.00229,(t639633008:0.01006,((t643348514:0.00909,(t643348510:0.00365,(t638341012:0.06599,t641736136:0.01408)1.000:0.01402)0.528:0.00106)1.000:0.00711,(t637000016:0.02209,t650377908:0.01563)0.600:0.00269)1.000:0.01529)0.989:0.00306)0.948:0.00252)1.000:0.00736)1.000:0.00866)0.544:0.00184)0.872:0.00670)0.993:0.00694)1.000:0.02019)0.767:0.00602)0.781:0.00864,(t643886094:0.01965,(((t643348513:0.00722,((t637000017:0.01765,(t643348512:0.00722,(t641736134:0.04654,((t643886162:0.00284,((t643886123:0.01974,((t643886090:0.01368,t643886166:0.01145)0.981:0.00336,((t643886156:0.01776,t643886087:0.00631)0.999:0.00865,((t643886035:0.00682,(t643886101:0.00886,t643886037:0.00634)1.000:0.00829)1.000:0.00693,t643886096:0.01161)0.978:0.00537)0.981:0.00403)0.996:0.00451)0.995:0.00426,(t643886179:0.01833,t643886165:0.00340)0.988:0.00269)0.977:0.00234)0.995:0.00632,t646564510:0.01848)0.093:0.00412)0.995:0.00576)0.770:0.00294)1.000:0.01532,(t651053003:0.00680,(t643886171:0.00052,(t643886091:0.00186,t643886085:0.00014)0.989:0.00491)1.000:0.01557)0.998:0.00499)1.000:0.01468)0.923:0.00516,(t643886092:0.00291,t638341015:0.07688)1.000:0.02107)1.000:0.00788,t643886089:0.01980)1.000:0.01642)1.000:0.01946)1.000:0.01123,(((t643886177:0.00444,t643886176:0.01570)1.000:0.02401,((t643886163:0.00717,((t643886031:0.00929,t641228477:0.03116)0.950:0.00771,t643886175:0.01042)0.997:0.00877)0.987:0.00554,t643886180:0.02587)0.998:0.01894)1.000:0.02567,(t643886160:0.00408,(t643886158:0.00132,(t643886159:0.02101,t643886105:0.10466)1.000:0.01227)0.482:0.00194)1.000:0.03041)0.967:0.00934)1.000:0.10151)0.945:0.02594)1.000:0.06974,t640753006:0.09488)1.000:0.48807,(t646564508:0.00751,t646564507:0.01605)1.000:0.34231)0.921:0.06966)0.221:0.03617,(t643348508:0.24991,((t644736370:0.04760,(t649633047:0.00338,t650716039:0.00403)1.000:0.07983)0.999:0.06233,((t640069312:0.00037,t642791603:0.00325)1.000:0.07855,(t637000118:0.01681,((t649633048:0.0,t646311930:0.0):0.00920,t646564535:0.00840)1.000:0.01212)1.000:0.07874)1.000:0.17825)1.000:0.11761)1.000:0.21168)0.399:0.03539)0.149:0.06027,((t638341014:0.23483,t649989909:0.19141)1.000:0.14002,(t640963033:0.34191,t642979338:0.41108)0.996:0.07830)1.000:0.08110)0.836:0.07279,((((((t643348562:0.41963,((t649633095:0.00266,t650377974:0.00180)1.000:0.25240,(t643692037:0.24115,(t637000284:0.21405,((((t637000272:0.01113,((t648231716:0.00230,(((t640753054:0.00027,t637000279:0.00014)0.027:0.00015,((t645951803:0.00115,t645951801:0.00086)0.999:0.00343,((t646862344:0.00083,(t648276730:0.00257,(t651053069:0.00014,(t643886192:0.00014,t648231718:0.00029)0.905:0.00057)0.147:0.00014)0.822:0.00015)0.987:0.00170,((t637000280:0.00012,(t647000319:0.00033,(t647000318:0.00056,t643692036:0.00395)1.000:0.00010)0.690:0.00047)0.911:0.00093,t637000273:0.00014)0.511:0.00015)0.772:0.00015)0.945:0.00086)0.977:0.00178,((t646311955:0.00236,((t645951843:0.00313,(((t645951839:0.00016,t647000314:0.00173)0.986:0.00296,((t645951818:0.00015,(t645951822:0.00014,(t645951827:0.00014,(((t645951816:0.00014,t645951867:0.00376)0.000:0.00014,((t645951823:0.0,t640427145:0.0,t640753052:0.0):0.00014,t645058726:0.00057)0.000:0.00014)0.000:0.00014,(t647000317:0.00029,t647000316:0.00029)0.905:0.00056)0.000:0.00014)0.000:0.00014)0.956:0.00083)0.934:0.00082,(t651053068:0.00093,((t646862342:0.00014,(t637000278:0.00014,(t637000277:0.0,t640753053:0.0):0.00029)0.798:0.00028)0.954:0.00087,(t645058749:0.00149,t647000322:0.00399)0.000:0.00014)0.878:0.00084)0.976:0.00291)0.929:0.00014)0.831:0.00014,t647000315:0.00015)0.936:0.00016)0.962:0.00016,(t637000275:0.00014,(t647000321:0.00028,(t637000276:0.00014,t645058814:0.00029)0.965:0.00085)0.000:0.00014)1.000:0.00625)0.578:0.00292)0.957:0.00238,t645058811:0.00271)0.645:0.00115)0.945:0.00171)0.136:0.00015,(((t647533218:0.00159,(((t647533216:0.00014,t648276731:0.00058)0.997:0.00014,(((t647533229:0.00321,(t637000274:0.00014,t647533222:0.00014)0.949:0.00085)0.689:0.00016,t647533215:0.00014)0.945:0.00014,(t647533228:0.00014,t651053070:0.00029)0.934:0.00111)0.798:0.00087)0.829:0.00044,(t647533225:0.00030,((((t647533213:0.00028,t647533221:0.00014)0.985:0.00014,t647533211:0.00027)0.000:0.00014,(((t647533212:0.00014,((t641736191:0.01890,(t647000320:0.01826,t647000313:0.00243)0.989:0.00790)0.992:0.00580,t645951828:0.00558)1.000:0.00390)1.000:0.00339,t647533214:0.00028)0.000:0.00014,t647533224:0.00028)0.000:0.00014)0.000:0.00014,(t647533226:0.0,t647533227:0.0,t647533217:0.0):0.00014)0.737:0.00014)0.972:0.00123)0.904:0.00113)0.911:0.00015,t647533219:0.00028)0.976:0.00170,(t647533223:0.00086,t647533220:0.00170)0.971:0.00142)0.889:0.00071)1.000:0.00407)0.805:0.00067,t646862343:0.01002)0.545:0.00474,t648231717:0.00249)1.000:0.17701,((t645058825:0.11038,((t637000281:0.00058,(((t637000282:0.00081,t645058851:0.01289)0.983:0.00256,t647000324:0.00489)0.535:0.00014,(t647000323:0.00229,t645058812:0.01308)0.482:0.00128)0.980:0.00386)1.000:0.11682,(t645058850:0.04673,(t643886010:0.01231,t651285006:0.01484)1.000:0.04558)1.000:0.03619)1.000:0.04551)0.943:0.02424,((t649990000:0.00238,(t646564572:0.00014,t651053071:0.00115)0.807:0.00051)1.000:0.16294,(t642555160:0.08326,(t651285007:0.00793,t643886039:0.00603)1.000:0.10445)1.000:0.05735)1.000:0.04765)0.980:0.03673)1.000:0.07078)1.000:0.06142)1.000:0.09950)1.000:0.30123)1.000:0.34758,(t649989952:0.07135,(t651324035:0.10245,(t651324034:0.02807,t645058834:0.03514)1.000:0.08936)0.779:0.04824)1.000:1.33808)0.324:0.19363,(((t641522601:0.93547,(t642555118:0.82503,(t642555117:0.38042,(t637000202:0.04656,t637000011:0.05323)1.000:0.35330)1.000:0.39239)1.000:0.80202)1.000:0.92719,((t643886110:0.49269,(t649989924:0.32971,(t641736169:0.18385,(t646206251:0.00720,t641736198:0.00285)1.000:0.11595)1.000:0.36886)0.195:0.10715)1.000:0.56911,((t650716036:0.00328,t645951852:0.00330)1.000:1.35281,(((t641380446:0.27103,(t647533157:0.25489,(t649989921:0.07010,t649989945:0.08489)1.000:0.16405)0.982:0.11242)1.000:0.33254,(t650377935:0.32494,t642979360:0.30810)1.000:0.52221)1.000:0.24491,(t643886103:0.59132,(t647000218:0.62466,t649989999:0.39002)1.000:0.67882)0.999:0.20113)0.976:0.11337)1.000:0.26206)1.000:0.48786)0.998:0.25988,(t651324041:1.00673,(t651324107:0.00014,t647000330:0.00205)1.000:0.80452)0.912:0.16475)1.000:0.64273)0.887:0.12590,((((t650716020:0.06328,t641380440:0.06364)1.000:0.47810,((t647533172:0.22500,t645951817:0.23224)1.000:0.41669,((t649989944:0.55125,t643886188:0.52725)1.000:0.40776,(t647000207:0.58904,t650716005:0.64373)1.000:0.43063)0.982:0.14303)1.000:0.20687)0.531:0.06818,(((((t651053041:0.00467,(t637000144:0.00183,t646311940:0.01243)0.840:0.00450)0.994:0.03868,(t639633031:0.03190,(t640069315:0.00104,t648231713:0.00014)0.911:0.00574)0.080:0.02713)1.000:0.57013,(((((t644736408:0.00014,((t646862345:0.00223,((t644736409:0.00014,t640427146:0.00814)0.827:0.00015,t644736407:0.00748)0.826:0.00092)0.730:0.00027,t640427147:0.00708)0.000:0.00016)0.811:0.00031,t650377979:0.00031)0.955:0.00446,(t650716093:0.00185,(t648276749:0.01569,t638341209:0.01833)0.870:0.00652)1.000:0.01560)1.000:0.26064,(((t649990002:0.01312,(t649990001:0.01611,t651324100:0.01184)0.941:0.00889)1.000:0.15194,((t651324104:0.07201,(t647533231:0.01245,t640753055:0.02747)1.000:0.03833)1.000:0.03290,(t649990004:0.07083,(t640069334:0.01050,t649990015:0.00536)1.000:0.05336)0.839:0.02599)1.000:0.04641)1.000:0.04293,(((((t647533232:0.02167,t648276748:0.02547)0.469:0.00373,(((t648276734:0.02556,t650716088:0.01387)0.198:0.00236,(t649990014:0.01145,t651285009:0.02229)0.981:0.00560)0.355:0.00112,(t648276739:0.02024,t647000325:0.00016)1.000:0.01297)1.000:0.01000)1.000:0.01943,(((((t648276735:0.01633,t648276736:0.01644)0.862:0.00369,t648276738:0.02450)0.557:0.00091,(t648276737:0.01425,t646564574:0.01922)0.977:0.00338)0.961:0.00375,((((t641736273:0.00389,((t643692041:0.00329,(t643692040:0.00563,t645058718:0.00362)0.969:0.00360)0.892:0.00136,((t641736264:0.00014,(t648028056:0.00014,t640963055:0.00126)0.910:0.00072)0.995:0.00354,(((t640963052:0.00613,t641736204:0.00784)0.890:0.00173,t641736274:0.00184)0.452:0.00057,((((t640963048:0.00534,t641736183:0.01341)0.992:0.00442,(((t648028057:0.00443,t648276745:0.00032)0.984:0.00029,((t648276746:0.00186,(t640963056:0.01022,((t640963042:0.00963,t650377978:0.00015)0.861:0.00687,(t643692042:0.00646,t645058707:0.01212)0.911:0.00368)0.940:0.00382)0.963:0.00219)1.000:0.00523,t643692043:0.00142)0.632:0.00014)0.896:0.00159,t643348576:0.00201)0.943:0.00204)0.528:0.00051,t648028055:0.00225)0.871:0.00068,(((t640963054:0.00522,t641736272:0.00032)1.000:0.00617,((t640963051:0.00212,(((t641522651:0.00157,((t648276744:0.00016,t648276741:0.00955)1.000:0.00446,((t649990012:0.00014,(t648276743:0.00014,t648276740:0.00014)0.000:0.00014)0.909:0.00031,t648276742:0.00014)0.000:0.00014)0.873:0.00062)0.997:0.00413,t650377977:0.00016)0.989:0.00302,(t639633061:0.00014,t637000289:0.00153)1.000:0.00855)0.987:0.00374)0.996:0.00561,t642555164:0.00285)0.430:0.00157)1.000:0.00461,t641522652:0.00847)0.849:0.00077)0.988:0.00273)0.623:0.00085)0.882:0.00087)0.971:0.00233)0.997:0.00451,t650377976:0.00494)0.944:0.00015,t638341207:0.00349)0.963:0.00357,(t637000290:0.00619,t640963053:0.02253)0.996:0.00587)1.000:0.04735)0.255:0.00543,t651285010:0.01167)1.000:0.03153)1.000:0.02933,((t651324101:0.02845,(t649990007:0.02484,t649990011:0.05696)0.959:0.01254)0.973:0.01699,t649990008:0.09379)1.000:0.02634)1.000:0.10687,(t649990003:0.08838,(t650716089:0.01060,(t649990009:0.00628,t649990010:0.01297)0.763:0.00468)1.000:0.08147)1.000:0.07050)0.999:0.03874)1.000:0.10453)1.000:0.06682,((t649990005:0.21433,(t646564575:0.00372,t637000288:0.01089)1.000:0.22434)0.935:0.04701,(((((t637000287:0.00222,(t637000286:0.00127,t638341206:0.00223)0.958:0.00125)0.567:0.00031,((t638341204:0.00095,t638341205:0.00558)1.000:0.00508,(t637000285:0.00699,(t638341203:0.01042,t638341202:0.01053)0.994:0.00567)0.752:0.00038)0.527:0.00016)1.000:0.19700,(((t643692038:0.00969,(t643692039:0.00825,t642555163:0.00662)0.510:0.00585)1.000:0.14695,((t644736406:0.00691,t650377975:0.00375)1.000:0.04153,(t648276747:0.00094,((((t637000293:0.00672,t637000292:0.00363)0.893:0.00162,(t643348577:0.00363,t637000297:0.00466)0.977:0.00261)0.267:0.00016,(((t637000299:0.00389,t640069333:0.00200)0.670:0.00106,(t637000296:0.00098,t637000301:0.00300)0.999:0.00566)0.759:0.00038,(t637000291:0.00800,t638341208:0.03145)0.944:0.00476)0.990:0.00264)0.700:0.00028,(((t637000300:0.00034,t637000295:0.00683)0.997:0.00438,t637000298:0.00325)0.868:0.00193,t637000294:0.00325)1.000:0.00864)0.985:0.00447)1.000:0.08155)1.000:0.07635)1.000:0.05210,((t651324102:0.00627,t650716090:0.01071)1.000:0.17227,(t643348578:0.13136,(t651324103:0.02053,t649990013:0.04693)1.000:0.10703)0.849:0.04709)1.000:0.05229)1.000:0.09037)1.000:0.07026,((((t646311957:0.00057,t651053072:0.00060)0.942:0.00163,(t648276733:0.00098,t650716087:0.00639)0.387:0.00060)0.995:0.00570,(t648276732:0.00156,t650716091:0.00460)1.000:0.01431)1.000:0.03199,(t649990006:0.04054,t641736171:0.04705)1.000:0.02677)1.000:0.13170)0.984:0.04325,((((t651053074:0.00778,(t650716092:0.00400,t651053073:0.01295)0.997:0.00451)0.912:0.00242,t643886022:0.00611)0.997:0.00882,((t649990016:0.01344,t649990017:0.00593)1.000:0.00926,(t639633062:0.00124,(t651053075:0.00711,(t650377980:0.00577,(t637000303:0.00247,t637000302:0.00185)0.998:0.00406)0.065:0.00043)0.827:0.00588)1.000:0.04979)1.000:0.01477)1.000:0.02165,t651285008:0.03326)1.000:0.19032)0.664:0.02717)1.000:0.07000)1.000:0.37928)1.000:0.49519,((t650716050:0.40900,(t650377930:0.03488,(t643886064:0.00873,(((((((t647533136:0.00123,((t649989934:0.00014,t647533140:0.00031)0.820:0.00031,t648276637:0.00123)0.771:0.00030)0.770:0.00030,((t645058711:0.00313,((((t649989936:0.00014,t647533132:0.00187)0.977:0.00153,t650377929:0.00155)0.875:0.00061,t648276642:0.00015)0.951:0.00092,t647533138:0.00154)0.780:0.00031)0.855:0.00092,t647533134:0.00015)0.897:0.00060)0.893:0.00061,(t647533143:0.00156,(t643886065:0.01035,(t647533133:0.00123,t649989935:0.00177)0.354:0.00035)0.465:0.00014)0.844:0.00014)0.845:0.00030,((((((t649989932:0.00014,(t647000240:0.00014,(t647533139:0.00103,t647000239:0.00014)0.519:0.00014)0.000:0.00014)0.000:0.00014,t649989933:0.00031)0.906:0.00117,(t648276641:0.00173,(t648276638:0.00060,t647533144:0.00031)0.981:0.00202)0.839:0.00123)0.785:0.00049,t648276640:0.00012)0.783:0.00030,(t647533137:0.00070,t648276639:0.00124)0.968:0.00174)0.884:0.00063,(((t647533131:0.00866,t647533142:0.00054)0.914:0.00109,t647533130:0.00217)0.923:0.00093,t643886004:0.00185)0.926:0.00092)0.365:0.00015)0.857:0.00015,t647533141:0.00122)0.871:0.00092,((t637000101:0.00213,t643886073:0.00443)0.902:0.00099,t647533145:0.00123)0.828:0.00029)0.906:0.00011,t647533135:0.00304)0.103:0.00304)0.178:0.00120)1.000:0.16274)1.000:0.09390,(((t647000247:0.00529,(t647533154:0.00316,(t647533146:0.00157,(t647000238:0.00016,(t643886120:0.00250,t647533153:0.00014)0.310:0.00093)0.953:0.00174)0.867:0.00268)0.658:0.00307)0.961:0.00655,((t647000242:0.00150,((((t647533155:0.00156,t647000241:0.00126)0.991:0.00323,(((t647000248:0.00401,(t647533151:0.00082,t647000246:0.00542)0.980:0.00369)0.884:0.00149,(t647000245:0.00562,t645951856:0.01021)0.998:0.00480)0.923:0.00108,((t647533149:0.00120,(t647533152:0.00095,(t638341080:0.01498,t647533147:0.00036)0.667:0.00091)0.694:0.00025)0.763:0.00040,t647000244:0.00157)0.756:0.00031)0.788:0.00093)0.497:0.00175,t647000243:0.01044)0.983:0.00261,t647533150:0.00311)0.999:0.00565)0.996:0.00549,(t647533148:0.00294,((t649989938:0.0,t649989940:0.0,t649989942:0.0):0.00015,(t649989937:0.00014,(t649989939:0.0,t649989941:0.0):0.00014)1.000:0.00373)1.000:0.00663)0.519:0.00417)0.945:0.00549)1.000:0.27990,(t649989943:0.35601,(t647533156:0.10842,(t651324030:0.00708,(t647533128:0.00923,(t647533127:0.00014,t647533129:0.00014)0.981:0.00311)0.933:0.00716)1.000:0.10922)1.000:0.14238)1.000:0.07130)0.995:0.06029)1.000:0.17403)0.988:0.13056,((((t651324060:0.60910,(((((t646564540:0.00483,t643886046:0.00836)0.971:0.00360,(t637000140:0.00774,t651053040:0.01506)0.797:0.00348)1.000:0.02810,((t645058712:0.00374,((t639633030:0.00014,t643886189:0.01058)0.863:0.00074,t647000265:0.01434)0.977:0.00217)0.995:0.00722,t643886066:0.01503)1.000:0.02395)1.000:0.16252,(t649989964:0.00842,((t651324064:0.00361,(t651324062:0.00092,(t645951832:0.00078,t648276682:0.00015)1.000:0.00495)0.293:0.00039)0.922:0.00172,((t649989961:0.00960,(t649989962:0.00060,(t649989967:0.00202,t649989963:0.00303)0.961:0.00257)0.932:0.00211)0.736:0.00065,(((t649989968:0.00229,t649989966:0.00385)0.999:0.00815,(t651324063:0.00605,t649989960:0.00161)0.744:0.00064)0.800:0.00093,(t649989959:0.00428,t649989965:0.00540)0.867:0.00135)0.862:0.00078)0.985:0.00292)0.891:0.00684)1.000:0.46308)0.689:0.06683,(((t647000263:0.15158,((t646564539:0.00524,(t651285003:0.02751,((t647533177:0.00075,(t646206277:0.00216,t643886212:0.00176)0.894:0.00111)0.829:0.00107,(t647533176:0.00217,t647000264:0.00286)0.863:0.00076)1.000:0.00889)0.612:0.00360)1.000:0.07900,((t643886047:0.06023,((t637000138:0.00015,t643886014:0.00483)1.000:0.10438,(t651053037:0.00971,(t650716045:0.00922,t650716046:0.00399)0.775:0.00272)1.000:0.04793)0.919:0.02600)0.744:0.01478,(t650716047:0.07965,(t650377955:0.01820,(t645951865:0.00414,t641228495:0.01309)0.999:0.01476)1.000:0.07578)1.000:0.05491)0.955:0.02231)1.000:0.08743)1.000:0.11223,((t639633029:0.00203,(t637000139:0.00616,(t649633062:0.01036,t648276681:0.00755)1.000:0.02318)0.980:0.00764)1.000:0.00740,t650377954:0.00179)1.000:0.44390)0.460:0.05366,((t647533180:0.00111,(t645058722:0.00014,t643886217:0.01437)0.852:0.00014)1.000:0.02501,(t647000266:0.00015,((t647533179:0.0,t646206278:0.0):0.00148,t648276683:0.00590)1.000:0.02695)0.770:0.01791)1.000:0.35313)0.722:0.05416)1.000:0.67630)1.000:0.17216,(t637000142:0.44857,(((t643886051:0.00321,((t642555134:0.00014,(t651053039:0.00014,t651053038:0.00184)0.000:0.00014)0.991:0.00260,t639633028:0.01249)0.890:0.00120)0.793:0.00063,(t649633061:0.00242,t643886139:0.00315)0.926:0.00109)1.000:0.05727,(t644736383:0.00246,((t644736382:0.00014,(t646862332:0.00015,t643886127:0.01854)1.000:0.00523)0.851:0.00058,t642979366:0.00156)0.943:0.00189)1.000:0.05812)1.000:0.53788)0.999:0.10005)0.895:0.07566,(t651324058:0.01873,t651324059:0.02193)1.000:0.55814)0.959:0.06726,(((((t643886050:0.17140,(((t643886138:0.00014,t650716048:0.00014)1.000:0.02067,(t642555135:0.00067,((t643886052:0.00014,t643886027:0.00014)0.000:0.00016,(t640427118:0.00014,t638341112:0.03928)0.998:0.00481)0.000:0.00014)1.000:0.01363)1.000:0.16018,(t645951838:0.04776,t649989969:0.02202)1.000:0.16595)0.273:0.04084)1.000:0.10736,(t646206276:0.30971,(t648231711:0.02890,(t641522633:0.00280,(t643886061:0.00383,t647533178:0.00579)0.983:0.00479)0.845:0.00240)1.000:0.30169)0.988:0.08440)1.000:0.40172,((t650716105:0.45948,(t651324108:0.19574,t645058793:0.26100)1.000:0.13545)1.000:0.26677,((t639857018:0.01035,(t639633047:0.00108,t647000285:0.00410)0.962:0.01289)1.000:0.88873,(t651324031:0.52159,(t651324067:0.33145,((t643886109:0.02632,t639633034:0.01665)1.000:0.16852,(t651324066:0.13237,(t641522636:0.16720,((t646564543:0.01234,t650716049:0.00389)1.000:0.11131,(t651324068:0.01261,(t649633064:0.00115,t651324069:0.03180)1.000:0.02286)1.000:0.10521)1.000:0.05962)0.996:0.04262)1.000:0.08495)1.000:0.08782)0.927:0.10367)1.000:0.22130)1.000:0.20959)1.000:0.33725)0.640:0.08853,((t639633049:0.16129,(t647533194:0.00766,t649989981:0.00208)1.000:0.15340)1.000:0.49838,((t644736381:0.00280,(t637000141:0.00504,(t643886053:0.00186,t648028037:0.00376)0.922:0.00133)0.954:0.00409)1.000:0.42350,(t639633027:0.33244,((t643886044:0.00397,(t643886059:0.01749,t643886062:0.00212)0.653:0.00535)1.000:0.40774,t651324061:0.69655)0.998:0.12162)1.000:0.13801)1.000:0.08392)0.652:0.04621)0.999:0.08900,(((t637000143:0.00433,t648276684:0.00441)0.571:0.00079,(t643886048:0.00495,t648231712:0.00413)0.859:0.00165)1.000:0.29236,(t651324057:0.28216,(t643886045:0.00126,t651324065:0.00336)1.000:0.32195)1.000:0.09557)1.000:0.30392)1.000:0.10500)1.000:0.36747)0.982:0.09879)1.000:0.46497,(t643886115:0.25696,(((t641736261:0.07861,t640963061:0.01988)0.997:0.00964,(((((t641736258:0.00744,t641736259:0.08891)0.979:0.00535,(t641736252:0.09654,t641736263:0.03859)1.000:0.02476)0.989:0.01482,t641736262:0.04606)1.000:0.02259,t643886191:0.01586)0.927:0.00327,(t640963063:0.00037,(t640963062:0.00366,(t638341117:0.00436,(((t640963064:0.00787,(t640963060:0.00352,(((t643348561:0.00015,(t651053042:0.00028,t650377957:0.00014)1.000:0.00340)1.000:0.00842,(t640963059:0.01226,((t643692027:0.00056,(t637000154:0.00084,t638341118:0.01007)0.769:0.00028)0.817:0.00028,t640963047:0.02109)0.644:0.00027)0.999:0.00909)0.748:0.01098,((t639633035:0.02683,t646564544:0.06823)0.586:0.01611,t637000152:0.02323)1.000:0.01777)0.998:0.00914)0.122:0.00304)0.884:0.00227,(t646311941:0.00016,t646311942:0.00014)0.980:0.00248)0.773:0.00123,(t643886190:0.00197,t637000153:0.00109)0.959:0.00198)0.995:0.00328)0.993:0.00196)1.000:0.01165)0.910:0.00989)1.000:0.01642)0.656:0.00991,(t641736257:0.15981,(t641736253:0.05228,t641736260:0.11545)0.927:0.01300)1.000:0.03038)1.000:0.24138)1.000:0.40903)1.000:0.24195)1.000:0.16933,(t649989984:0.39867,(t648276685:0.03832,(t641522637:0.03534,t640612200:0.03077)1.000:0.03812)1.000:0.47169)1.000:0.30304)0.938:0.06921,(t645058869:0.02196,t650716010:0.03431)1.000:0.53265)0.998:0.06922)1.000:0.10906,t637000201:0.84904)0.361:0.04055,(t643692023:0.37641,t641522626:0.43434)1.000:0.74027)0.955:0.06198,((t649633010:0.35053,t646564509:0.51561)1.000:0.23923,(t637000019:0.56506,(t646311908:0.30247,t637000020:0.29729)0.336:0.08490)1.000:0.13730)1.000:0.09203)1.000:0.30576)1.000:0.15956,((t643692011:0.34442,t651324016:0.33179)1.000:0.35154,((t650716070:0.34753,(t651324081:0.26873,(t641736255:0.00912,t649989978:0.00113)1.000:0.34810)1.000:0.10814)0.999:0.08367,((t644736396:0.26200,t648276707:0.28535)1.000:0.17853,((t649989979:0.06384,(t646311929:0.00853,t651324080:0.00655)1.000:0.04090)1.000:0.21756,((t649633079:0.02656,t648028048:0.02317)1.000:0.24922,t647533191:0.29841)0.150:0.05265)1.000:0.17426)1.000:0.11119)1.000:0.40982)0.956:0.10745)0.993:0.10913)1.000:0.24968,(t646564511:0.77612,(t644736325:0.01959,t642979336:0.04123)1.000:1.15836)1.000:0.26646)1.000:0.39202,(t637000306:1.05936,(t649633101:0.08438,t649990024:0.09406)1.000:1.14327)1.000:0.33580)0.977:0.12708)0.916:0.09735,((((((t646311904:0.91566,t641522610:0.76111)1.000:0.26745,((t649989927:0.18719,(t650716033:0.26637,t640069310:0.29661)0.860:0.06596)1.000:0.46795,(t644736351:0.67589,t640427128:0.57769)0.186:0.08660)1.000:0.11766)0.993:0.10202,t637000060:1.11246)0.696:0.08505,t646564578:0.77019)0.999:0.10662,(((t646564577:0.59343,t637000316:0.90433)1.000:0.67323,t637000167:0.87958)0.698:0.11946,(t641522632:0.96518,(t649633098:0.76472,(t637000093:0.01182,t643348537:0.01493)1.000:0.57679)1.000:0.52486)0.996:0.14816)0.174:0.06347)1.000:0.15370,((t640196202:0.38378,t651324002:0.50787)1.000:0.23990,(((t649989983:0.58103,(t643886056:0.28598,t646311901:0.28683)1.000:0.44174)1.000:0.43825,((t645951833:0.43139,(t651324025:0.00424,t649989928:0.00735)1.000:0.53225)1.000:0.85104,(((t648276754:0.00489,t648276753:0.00439)1.000:0.09622,(t643886074:0.01486,((t646311965:0.00950,(t647000331:0.00676,(t647533241:0.01356,t647533242:0.00572)0.985:0.00656)0.849:0.00636)1.000:0.02386,t649990027:0.03701)0.788:0.01387)1.000:0.07368)1.000:0.76380,(t649989971:0.42766,(t647000271:0.00241,t651324070:0.01134)1.000:0.45579)1.000:0.43103)0.658:0.11994)1.000:0.31045)0.982:0.12367,(t650377958:0.63658,(t645951802:0.41943,(((t649989997:0.01972,t649989996:0.01117)1.000:0.11371,((t648276723:0.02997,t645058738:0.04108)1.000:0.13469,(t651324021:0.08604,t645951808:0.10887)0.986:0.03239)0.999:0.06616)1.000:0.41776,t642979367:0.30135)1.000:0.11404)1.000:0.21138)1.000:0.36561)1.000:0.15698)1.000:0.46855)0.608:0.07555)0.797:0.08991,((t650716094:0.51913,t648028061:0.44514)1.000:0.64448,(((t640427106:0.09770,((t649633022:0.03033,((t649989918:0.01342,t649633023:0.01153)1.000:0.03378,(t643692002:0.01943,t649633024:0.01833)1.000:0.02108)0.909:0.01139)0.970:0.00783,(t649633025:0.04565,t648028013:0.03615)1.000:0.02441)1.000:0.08915)1.000:1.13132,((t648028060:0.09581,t650716095:0.09296)1.000:0.32915,((t647533123:0.04665,t637000318:0.01450)1.000:0.18076,((t646564579:0.01091,t646564580:0.01411)1.000:0.06102,(t648276751:0.03964,((t649633102:0.00115,t641522655:0.00016)0.999:0.00712,((t648028059:0.00014,(t641522656:0.00014,t645058760:0.00087)0.000:0.00016)1.000:0.01598,t645058764:0.01222)0.989:0.00727)1.000:0.02265)0.955:0.02478)1.000:0.07994)1.000:0.26377)1.000:0.52040)0.747:0.14733,(((((t650716026:0.60627,t641736109:0.95562)1.000:0.55596,((t641228486:0.56412,t643886181:0.91885)0.702:0.10229,(((((t645951835:0.18803,t648028018:0.21794)1.000:0.13122,(t643886112:0.20415,(t641380428:0.14031,t643886007:0.13798)1.000:0.08829)1.000:0.17354)1.000:0.08136,(((t649989922:0.00491,t649989923:0.00319)1.000:0.28606,(t643886005:0.01060,(t650377923:0.01864,t650377988:0.13119)0.352:0.00788)1.000:0.24661)1.000:0.14110,t650377989:0.42390)1.000:0.07746)1.000:0.12427,((t649989950:0.10379,t651324056:0.08994)1.000:0.53422,(t647000286:0.39333,(t643886104:0.24629,t651324079:0.22486)1.000:0.30731)1.000:0.63524)1.000:0.20263)1.000:0.13178,(((t640963022:0.63547,(t645951834:0.61854,(t642979337:0.37677,t644736366:0.41933)1.000:0.16749)0.999:0.10272)0.999:0.08108,(t650377925:0.70787,((t641380448:0.22572,(t650377926:0.09501,t641380422:0.04401)1.000:0.20059)1.000:0.46787,(t643886203:0.53609,((t649989907:0.01467,t641736227:0.01323)1.000:0.30077,(t649989957:0.01736,(t650377990:0.00315,t641736270:0.00230)0.999:0.01136)1.000:0.23080)1.000:0.31890)0.999:0.10134)0.986:0.08578)0.871:0.05387)0.995:0.05601,((((t642979369:0.24108,(t651324048:0.23095,(t651324052:0.02822,t651324055:0.01117)1.000:0.20768)1.000:0.09678)1.000:0.12224,(((((t651324050:0.00282,(t649989958:0.00072,t651324046:0.00872)0.882:0.00072)0.372:0.00069,t640963025:0.00336)1.000:0.25103,(t650377970:0.15236,t642791604:0.10595)1.000:0.10512)1.000:0.07202,((t651324049:0.01420,t640963057:0.01258)1.000:0.20435,(t651285002:0.18708,t651324047:0.25735)0.995:0.04849)0.552:0.03023)1.000:0.11897,(t643886116:0.35231,((t642979359:0.21888,(t641736197:0.00568,t651324053:0.00183)1.000:0.17387)1.000:0.08468,(t640963046:0.19069,t641736133:0.25638)1.000:0.06351)1.000:0.08564)0.661:0.04178)0.265:0.04575)1.000:0.18570,(t643886107:0.50433,((t651324054:0.00438,t643886146:0.01370)1.000:0.43152,(t643886199:0.39570,(t650377968:0.23865,(t646206280:0.17313,(t640963024:0.04223,t650377967:0.08669)1.000:0.17948)0.081:0.04935)1.000:0.14953)0.781:0.09550)1.000:0.10335)0.999:0.09622)1.000:0.07406,((t651324051:0.42387,t648028012:0.68964)1.000:0.17216,((((t644736367:0.00291,(t650377937:0.01006,t650377936:0.00317)0.997:0.00872)1.000:0.42376,(t643886006:0.19340,(t642979356:0.00700,(t650377965:0.01289,t650377964:0.01834)1.000:0.01981)1.000:0.18997)1.000:0.15216)0.996:0.09515,t650377919:0.71060)1.000:0.08976,(t650716027:0.64793,(t643886070:0.71688,t649989949:0.69455)0.997:0.13759)0.999:0.11124)0.371:0.06491)0.999:0.06701)0.805:0.05110)0.499:0.05646)0.999:0.09252)1.000:0.42088)1.000:0.21195,((t648276721:0.41217,t640963014:0.37004)1.000:0.75078,(((t641380427:0.54721,t650377966:0.86701)1.000:0.22047,t649633043:1.03400)0.236:0.07878,((t641736271:0.76984,(t643886143:0.42118,((t649989951:0.04353,(t641380420:0.00431,t650377940:0.02617)1.000:0.08069)0.994:0.03193,(t645951831:0.07181,t650377941:0.12294)0.951:0.02435)1.000:0.36962)1.000:0.74300)0.745:0.11160,(t643886206:0.77451,((t641736184:0.00697,(t650377938:0.01022,t650377939:0.01659)0.996:0.01501)1.000:0.81707,((t647000309:0.10760,t649633094:0.10953)1.000:0.55984,(t645951829:0.49837,t650377969:0.50037)0.997:0.15657)0.972:0.12074)1.000:0.23012)1.000:0.13630)0.995:0.07835)1.000:0.17367)1.000:0.35380)1.000:0.20792,(((t645058763:0.07304,t643348528:0.08495)1.000:0.55201,(t648276600:0.36109,((t640069309:0.00058,(t650377924:0.00014,t645058753:0.00059)0.763:0.00028)0.948:0.00615,t642791610:0.02987)1.000:0.32150)1.000:0.24728)1.000:0.27867,t646564521:2.06534)0.889:0.15655)0.918:0.13474,((((t642555126:0.00747,(((((t641736145:0.00695,(t641736146:0.00848,t641736153:0.01216)0.877:0.00209)0.765:0.00366,t641736143:0.01127)0.920:0.00123,(t637000079:0.00603,t637000077:0.01015)1.000:0.00895)1.000:0.00818,t641736152:0.00244)0.846:0.00072,t641736249:0.00814)0.999:0.01491)1.000:0.46206,(t646206260:0.34944,((t641522618:0.03133,(t645058813:0.00763,t642555125:0.00735)0.999:0.01981)1.000:0.23699,(t640753016:0.25666,(t641736144:0.00240,t645058703:0.00076)1.000:0.20863)1.000:0.13373)1.000:0.20270)1.000:0.14686)1.000:0.20196,((t648276630:0.00014,t648028016:0.00014)1.000:0.78679,((((t647533125:0.02456,t645058736:0.00410)1.000:0.32377,(t648028017:0.22028,(t640753020:0.00015,t643348529:0.00067)1.000:0.30400)1.000:0.20349)1.000:0.15322,(t637000080:0.50649,(t642791615:0.01963,((t643692017:0.00029,t641736148:0.00016)1.000:0.01429,(((t640427109:0.00029,(t640753017:0.00014,t640753018:0.00057)0.794:0.00029)1.000:0.00767,((t640753019:0.00015,t646862320:0.01541)1.000:0.00821,t641522619:0.01505)0.941:0.00474)0.860:0.00274,(t641736137:0.00675,((t641522617:0.02513,t643692016:0.01377)0.272:0.00116,t651053018:0.00775)1.000:0.00802)0.845:0.00203)0.997:0.00851)1.000:0.02862)1.000:0.39825)0.593:0.07855)0.999:0.08187,(((t650716025:0.03945,t645058817:0.06023)1.000:0.09328,(t639633021:0.05501,t641736147:0.05562)1.000:0.07383)1.000:0.42424,(t651053017:0.00402,(t650716024:0.00014,t637000076:0.00014)0.905:0.00013)1.000:0.55483)0.554:0.08202)0.340:0.08966)0.501:0.07811)1.000:0.54236,(((t641736193:1.21451,(t649633044:0.41300,t649989993:0.79741)1.000:0.68984)1.000:0.35707,(((t648276710:0.63191,(t648861011:0.52959,(t649989982:0.47164,(t648276711:0.01880,t647000289:0.01347)1.000:0.45615)1.000:0.18590)0.954:0.10931)1.000:0.38489,((t651324085:0.04222,t641380421:0.02478)1.000:1.06850,((t648276675:0.02535,(t648276676:0.00625,(t641522627:0.00871,t648276674:0.00787)0.198:0.00304)0.996:0.03250)1.000:0.81942,((t645058761:0.08058,(t642979323:0.01857,t651324009:0.01435)1.000:0.10211)1.000:0.31495,(t643886145:0.37085,(t643886055:0.16013,t644736326:0.13432)1.000:0.18226)1.000:0.16756)1.000:0.65353)0.616:0.15662)1.000:0.27381)1.000:0.29343,t645058705:2.13364)0.334:0.14859)0.235:0.10507,((t640753002:0.48230,t641228475:0.49046)1.000:0.49573,(((t648276712:0.25392,t647000290:0.29369)1.000:0.45303,(t642979371:0.37082,(t641736113:0.48850,(((((t647000226:0.00236,((t646311915:0.00014,t646311914:0.00060)0.947:0.00083,((t641736216:0.00014,t641736219:0.00618)0.000:0.00014,(t645058803:0.00014,(t641736218:0.00014,t642791606:0.00014)1.000:0.00528)0.000:0.00014)0.023:0.00014)0.999:0.00410)0.978:0.00016,(t638341066:0.01885,t641736217:0.00176)0.999:0.00528)0.951:0.00140,t640069308:0.00115)1.000:0.01756,(t647000227:0.00014,t647000228:0.00014)0.924:0.00014)0.815:0.00758,t642791631:0.00830)1.000:0.25084)1.000:0.12375)0.719:0.10364)1.000:0.36948,(t649633033:0.66672,t648276673:1.02578)1.000:0.28199)1.000:0.17849)1.000:0.14155)0.998:0.12156)1.000:0.13171)1.000:0.13773)1.000:0.16595)1.000:0.17981)0.997:0.10588)1.000:0.24554)0.999:0.14332,(((((t646564534:0.36196,(t646311906:0.41735,t638154502:0.40171)0.733:0.11271)1.000:0.66928,(((t637000164:0.78271,(t640069318:0.50620,(t640753014:0.49370,t643348525:0.52681)0.991:0.11944)0.998:0.15086)0.496:0.07191,(t648028040:0.57999,t640069317:0.90476)0.699:0.11178)1.000:0.62163,((t646311945:0.35064,t640427153:0.36968)1.000:0.66776,((t650716054:0.39993,t639633038:0.43297)1.000:0.61337,((t637000162:0.12717,(t638154508:0.10805,t638154509:0.13428)0.999:0.07969)1.000:0.36924,(t648028039:0.49828,(t646564550:0.47528,t637000161:0.39729)0.589:0.09028)1.000:0.22756)1.000:0.34804)0.977:0.12254)0.232:0.09738)0.974:0.16029)0.851:0.13403,((((((t638154521:0.27749,t638154522:0.30398)1.000:0.42485,(t638154512:0.47271,t638341092:0.51496)1.000:0.29068)1.000:0.76508,(t647533100:0.00532,t646564501:0.00614)1.000:0.99005)1.000:0.33886,(t641522613:0.58195,(t641228499:0.15280,(t651324076:0.08566,t651324018:0.11009)1.000:0.10566)0.991:0.20146)1.000:1.49777)0.310:0.12516,(((t650716080:0.12267,(t638154515:0.16538,(t650716079:0.14277,(t638154514:0.12067,t638154516:0.15710)0.990:0.04982)0.655:0.07029)1.000:0.09610)0.947:0.06631,(t644736412:0.30182,(t650716096:0.16640,(((t638154520:0.16454,(t644736411:0.05637,t647533240:0.06172)1.000:0.12930)0.993:0.04028,t650716097:0.12702)0.988:0.04605,t643348580:0.12980)1.000:0.08278)0.484:0.04517)0.422:0.06448)1.000:0.80759,((t641522611:1.48840,(t639633064:1.16012,(((t640753029:1.21563,((((((t643692048:0.00416,(t643692047:0.00067,(t643692045:0.00135,t643692046:0.00329)0.470:0.00133)0.992:0.00655)0.948:0.00607,((t646311959:0.00398,t643692049:0.00376)0.990:0.00610,t643692044:0.00132)0.997:0.00014)0.893:0.00141,(t650377981:0.00248,t650377982:0.00272)0.952:0.00484)0.999:0.04448,(t638154518:0.00552,(t646862347:0.00916,t649990020:0.00014)0.998:0.01236)0.999:0.05150)1.000:0.32968,(t638154519:0.26383,t638154517:0.40783)0.998:0.12669)0.937:0.08409,(t650716001:0.31247,(t650716051:0.23170,t640427120:0.13819)1.000:0.33995)0.986:0.09712)1.000:0.60780)0.069:0.09184,((t648028035:1.05504,((t646564573:0.06192,t640069332:0.05919)1.000:0.43304,(t646564583:0.41468,(t649633040:0.19140,t643348540:0.19937)1.000:0.28505)0.998:0.20404)1.000:0.39501)0.981:0.17209,((t648028003:0.68269,t638154501:0.91725)0.999:0.28368,t640069314:0.77307)0.757:0.11910)0.946:0.11024)0.988:0.13832,((t650716098:0.34321,((t639633053:0.13248,t641522657:0.12039)1.000:0.11095,(t640069326:0.21951,(t638154513:0.16479,t640427135:0.18600)1.000:0.09580)0.130:0.04019)1.000:0.25474)1.000:0.49139,(t641228483:0.62435,(t650377985:0.15746,t648028062:0.09446)1.000:0.42477)1.000:0.30427)1.000:0.37362)0.837:0.12604)0.915:0.15255)0.090:0.12068,t638154511:1.50833)0.949:0.19684)0.308:0.14783)1.000:0.22281,(((t646564547:0.36192,(t646311944:0.12748,(t644736385:0.09322,(t646564548:0.05833,t638154505:0.05093)0.697:0.02231)0.979:0.02989)1.000:0.12004)0.997:0.13434,(t650716056:0.15120,((t640753034:0.32896,t650716055:0.15562)1.000:0.13254,(t646564549:0.47608,(t640753036:0.23193,((t641228496:0.03024,t640753035:0.03808)0.860:0.00884,(t640069316:0.03707,t638154506:0.05769)0.365:0.00865)1.000:0.14904)1.000:0.21815)1.000:0.15245)1.000:0.16299)0.955:0.09652)1.000:0.62640,(t638154507:1.32531,(t649633067:0.48141,((t648028041:0.11436,t638154510:0.10938)1.000:0.45388,((t650716052:0.31811,t650716053:0.24500)1.000:0.21478,((t646311943:0.40687,(t640427121:0.00589,(t643886215:0.00724,t643886144:0.00618)0.729:0.00293)1.000:0.36888)1.000:0.30849,t637000163:0.72754)0.998:0.21375)0.453:0.09333)0.981:0.16117)1.000:0.38903)0.608:0.13835)1.000:0.18126)0.839:0.10733)0.945:0.16752,((t641522631:0.00155,t638154504:0.00114)1.000:0.39783,(t637000187:0.39716,(((t646311934:0.18084,t646564555:0.18139)1.000:0.23133,((t643692025:0.35862,((t637000129:0.00730,t651053028:0.00280)1.000:0.42499,(t646564536:0.28829,t649633053:0.19058)0.989:0.07721)0.999:0.08167)1.000:0.07981,((t651324042:0.11087,t644736373:0.09506)1.000:0.30281,(t638154503:0.23182,t644736372:0.24117)1.000:0.10729)1.000:0.11553)0.844:0.04817)0.123:0.04134,(t648028029:0.35270,t649989953:0.33259)1.000:0.08619)0.959:0.06404)0.031:0.08923)1.000:1.40846)1.000:0.78848,((((((t645951837:0.36487,t644736405:0.33764)1.000:0.21633,(t644736346:0.53528,(t650716034:0.12999,(t650377943:0.27105,(t651324028:0.00498,(t644736358:0.01359,t649989930:0.00326)0.522:0.00342)1.000:0.10677)0.360:0.04618)1.000:0.27041)0.925:0.12080)1.000:0.28831,((t640612206:0.25627,(t642979320:0.10527,t642979321:0.10269)1.000:0.18686)1.000:0.31310,((t644736327:0.22578,t643886019:0.21280)1.000:0.24590,(t648028047:0.29790,(t648276621:0.35643,(t648276620:0.00506,t643886063:0.00014)1.000:0.29290)1.000:0.33829)1.000:0.12662)1.000:0.22156)1.000:0.41111)1.000:1.26737,((t637000248:1.43406,t646311917:1.48681)0.730:0.23598,(t644736322:1.65414,(((t647533207:0.19126,(t649989980:0.00124,t647533193:0.00356)1.000:0.24077)1.000:0.25810,(((t651053027:0.00271,(t649633046:0.00014,t648276678:0.00852)0.848:0.00135)1.000:0.09400,(t647000255:0.01531,(t646311928:0.00441,t648276677:0.00714)0.405:0.00303)1.000:0.09409)1.000:0.24197,((((t649633015:0.00308,(t643886040:0.00423,t649633016:0.00321)0.989:0.00414)1.000:0.15695,((t643886102:0.00407,(t651053006:0.00793,t651053005:0.00319)0.716:0.00269)1.000:0.04221,((t646564512:0.00767,(t637000031:0.00170,(((((t642555107:0.00015,t645058795:0.01266)0.999:0.00556,(t649633017:0.00238,t649989916:0.00317)0.885:0.00230)0.730:0.00041,t650377912:0.01794)0.335:0.00014,(t649633018:0.00308,(t649633019:0.00386,t643886140:0.00378)0.930:0.00123)0.613:0.00129)0.982:0.00256,(t643886216:0.00205,t651053008:0.00153)0.184:0.00131)0.770:0.00182)1.000:0.01906)0.913:0.00866,(t643348516:0.00539,t651053007:0.00014)1.000:0.01286)1.000:0.04192)1.000:0.12682)1.000:0.06831,(t642979361:0.18537,(((t648276623:0.00014,t649989915:0.00097)0.999:0.00661,(t646311910:0.00257,t641736189:0.00014)0.933:0.00242)1.000:0.07440,((t639633010:0.00627,t640963015:0.01034)1.000:0.05649,(t642979313:0.02386,t642979312:0.02100)1.000:0.04378)0.423:0.02375)1.000:0.08613)0.868:0.04387)1.000:0.06192,(t642979324:0.24431,((((t644736329:0.00014,t644736330:0.00014)0.000:0.00014,t646862309:0.00014)0.000:0.00014,(t641736235:0.00852,(t646862308:0.00066,t651053004:0.00603)1.000:0.00436)0.864:0.00014)0.834:0.00015,t643348515:0.00014)1.000:0.20242)1.000:0.10229)0.970:0.08165)1.000:0.13052)1.000:0.75974,(((t645951824:0.41375,t646564505:0.54220)1.000:0.27261,(((t651324005:0.03979,(t649989902:0.03715,(t649989905:0.02721,t649989901:0.02141)1.000:0.01887)0.902:0.02170)1.000:0.14201,(t643886015:0.17574,t651324006:0.17615)0.732:0.05395)1.000:0.31347,(((t648276690:0.00013,((t643886108:0.00366,t647000277:0.00333)0.976:0.00298,t648276691:0.00657)0.945:0.00234)1.000:0.27939,(t649989973:0.01982,(t649989974:0.00264,(t648028043:0.00237,t648276689:0.00150)0.659:0.00287)0.902:0.00430)1.000:0.22621)1.000:0.55929,(t643886017:0.54240,(t649989903:0.16590,(t649989904:0.07354,(t647000206:0.00805,t640963058:0.01051)1.000:0.05602)1.000:0.12250)1.000:0.28171)1.000:0.11464)0.983:0.09515)0.909:0.08580)1.000:0.12396,(t644736331:0.70733,((t643692008:0.44501,(((t646564565:0.20546,t644736376:0.43861)1.000:0.10221,t646311968:0.36362)0.903:0.06331,t646564520:0.29904)1.000:0.08904)1.000:0.09541,(((((t642555133:0.36494,((t646311951:0.00740,t645058800:0.01004)1.000:0.11157,(t648861015:0.01140,t649633093:0.00729)1.000:0.11784)1.000:0.40629)1.000:0.14098,((t649633006:0.39538,(t647000274:0.02422,(t644736390:0.00559,t645951813:0.01424)0.999:0.02177)1.000:0.49753)0.591:0.08496,(t641228502:0.29348,(t639633005:0.11369,(t639633006:0.08966,(t650377905:0.06033,t643348509:0.06287)1.000:0.04970)0.999:0.04570)1.000:0.12640)1.000:0.13460)0.910:0.06486)1.000:0.17009,((t650716057:0.39607,(t637000149:0.27110,(t638341246:0.35700,(t640427108:0.01665,t642555124:0.01632)1.000:0.25887)1.000:0.09337)0.476:0.07126)0.994:0.12124,(t637000330:0.00014,t637000331:0.00276)1.000:1.67151)1.000:0.24164)0.407:0.06300,(t647000216:0.40448,t638341022:0.39243)1.000:0.39010)1.000:0.11005,(((t644736380:0.58149,(t649989926:0.44765,(t638341107:0.31753,t649633057:0.32999)1.000:0.13661)0.924:0.08035)1.000:0.15467,(((t646311938:0.43996,(t650716058:0.44609,(t649633084:0.53150,(t647000296:0.01293,((t651324092:0.00063,(t637000215:0.00031,t651053059:0.00014)0.000:0.00014)0.998:0.00504,(t651324091:0.00593,(t647000298:0.00122,(t646564561:0.00153,(t651053058:0.00014,t647000297:0.00062)0.887:0.00061)0.797:0.00031)0.872:0.00063)0.984:0.00404)0.972:0.01086)1.000:0.50658)1.000:0.25107)1.000:0.19883)0.197:0.06042,(t645951844:0.59364,(t651324077:0.34959,t639633046:0.22790)1.000:0.21452)0.935:0.09712)1.000:0.12686,(((t644736339:0.49597,((t646862346:0.08558,(t648276750:0.08726,t645058857:0.11191)1.000:0.05127)1.000:0.07455,((t645058823:0.13437,(t647533234:0.03502,(t651285011:0.01772,(t645951849:0.00750,t649990018:0.00576)0.995:0.00739)1.000:0.02569)1.000:0.16109)0.992:0.03815,(((t648861016:0.11873,(t642979328:0.01292,(t651324105:0.00014,t647533233:0.00280)0.986:0.00544)1.000:0.12332)0.881:0.02275,((t647000329:0.07480,((t645058822:0.00334,t645058827:0.00161)1.000:0.04885,(t647000328:0.00263,t641522653:0.00429)1.000:0.03386)1.000:0.05847)1.000:0.06450,(t645058853:0.07505,t642791623:0.11821)1.000:0.12492)0.999:0.02755)0.999:0.02967,(((t647533235:0.10725,(t637000304:0.11978,(t648861017:0.10356,t646564576:0.10312)0.969:0.03039)1.000:0.03417)0.486:0.02128,((t645058855:0.10264,(t645058728:0.06066,t645058824:0.09799)1.000:0.03817)0.547:0.01956,(t637000305:0.00194,t645058856:0.01416)1.000:0.09481)0.999:0.02074)1.000:0.02839,t651324106:0.09399)1.000:0.05524)0.554:0.02620)1.000:0.06515)1.000:0.29529)1.000:0.12988,(((t646564557:0.32263,t637000319:0.28643)1.000:0.24562,(t646311963:0.32569,(t646311958:0.27311,t646564581:0.28583)1.000:0.18506)0.857:0.06454)1.000:0.11510,(t639633001:0.59350,(t647000253:0.23939,((t637000115:0.11094,t637000116:0.11434)1.000:0.11436,((t647000251:0.11135,t641228492:0.10134)1.000:0.10713,t649633045:0.31909)0.309:0.03803)1.000:0.08980)1.000:0.40251)0.894:0.08850)0.950:0.06076)0.982:0.07517,((t646564571:0.52904,((t640427140:0.06699,t641228504:0.04526)1.000:0.07809,(t650716103:0.09875,(t647533185:0.11643,(t648028042:0.01619,t649633069:0.00180)1.000:0.09382)0.980:0.02893)0.932:0.02629)1.000:0.27737)1.000:0.21555,(((((t651053061:0.22437,t649989992:0.28444)1.000:0.20947,((t647000310:0.00279,t640069329:0.00383)1.000:0.31351,(t644736323:0.30390,(t644736404:0.25296,(t645951800:0.14525,t648028006:0.11688)1.000:0.16212)1.000:0.12346)0.504:0.04448)0.999:0.08095)0.999:0.06685,((t646564566:0.09825,t649989995:0.10100)1.000:0.54383,((t649989929:0.40471,(t642979306:0.40833,((t643692019:0.47835,((t641522620:0.31129,(t650716029:0.22004,(t647000231:0.01116,t637000085:0.00750)1.000:0.16989)0.995:0.06420)1.000:0.09119,(t651324023:0.23168,t649989925:0.35205)0.166:0.07348)1.000:0.14823)0.871:0.05478,((t643886137:0.00256,t643886147:0.00236)1.000:0.49219,((((t645951842:0.00028,t644736345:0.00014)1.000:0.12781,(t640427110:0.00452,(t639279307:0.00014,t639279306:0.00030)0.999:0.00655)1.000:0.12719)1.000:0.18302,((t648276634:0.00182,t643886207:0.00746)1.000:0.29623,(t637000082:0.17346,((t650716030:0.00230,t651053019:0.00139)1.000:0.02676,(t648028019:0.00035,(t648231702:0.00031,(t650377927:0.00014,t648231703:0.00014)0.925:0.00093)1.000:0.00502)1.000:0.03969)1.000:0.13487)1.000:0.08598)1.000:0.09125)0.349:0.04689,((t647000230:0.24726,(((t643886058:0.00346,t648276632:0.00314)1.000:0.08836,(t643886084:0.01169,t645058719:0.01055)1.000:0.06447)1.000:0.10316,(t643886057:0.13044,(t643692018:0.00016,t645951870:0.00014)1.000:0.13583)1.000:0.05120)0.999:0.06663)1.000:0.12452,(t648276633:0.22194,t643886002:0.23575)1.000:0.19950)1.000:0.09533)0.990:0.06525)1.000:0.12611)0.452:0.06675)1.000:0.31551)1.000:0.17144,((((t641522641:0.22942,((t639633041:0.17465,((t640069320:0.00191,(t639633042:0.00015,t637000171:0.00014)0.988:0.00340)1.000:0.12721,(t639633044:0.08522,(t649633070:0.00479,t640427122:0.00581)1.000:0.08804)1.000:0.07321)0.988:0.03384)1.000:0.05071,(t650716061:0.19509,((t647000278:0.10179,(t645058739:0.06263,(t645058725:0.01599,(t639633039:0.01846,t637000168:0.00598)0.982:0.00589)1.000:0.05902)1.000:0.03469)1.000:0.03910,((t643348566:0.00014,t637000170:0.00014)1.000:0.21289,((t645058849:0.09066,(t641522642:0.00759,t642555140:0.02356)1.000:0.09884)0.929:0.02928,(t642979349:0.05022,((t642979309:0.02051,(t645058860:0.03329,t645058861:0.00991)0.800:0.00912)0.579:0.00486,((t638341130:0.01841,(t645951826:0.00310,(t642979363:0.02146,(t642979310:0.01568,((t642979311:0.01985,t645951854:0.00015)0.995:0.00252,(((t641736194:0.01740,(t645058721:0.01316,t642979350:0.01495)0.998:0.00434)1.000:0.01105,t645951864:0.01712)0.987:0.00349,t642979364:0.00348)0.973:0.00216)0.976:0.00317)0.597:0.00016)0.998:0.00404)1.000:0.00482)1.000:0.00014,((((((t644736391:0.00014,t640427123:0.00029)0.000:0.00011,((t647000281:0.0,t647000280:0.0):0.00014,(t640427124:0.0,t637000173:0.0):0.00014)0.000:0.00014)0.564:0.00014,(t648276692:0.00014,((t648276697:0.00146,t650716059:0.00116)0.000:0.00015,(t648276703:0.00602,t648276704:0.01373)0.597:0.00014)0.999:0.00233)0.000:0.00014)0.474:0.00015,((t648276693:0.00955,t641736240:0.02299)1.000:0.00647,(((t648276694:0.00179,(t648276699:0.00269,t648276701:0.00014)0.000:0.00014)0.809:0.00029,t648276702:0.00963)0.169:0.00016,t647000279:0.00967)0.929:0.00081)0.900:0.00016)0.202:0.00014,(((((t648276700:0.00088,t648276698:0.01927)0.999:0.00380,t648276695:0.00014)0.910:0.00014,((t651053043:0.00594,t637000169:0.00215)1.000:0.00757,t651053044:0.00335)0.673:0.00069)0.793:0.00086,t648276696:0.00016)0.912:0.00025,t637000172:0.00350)0.000:0.00014)0.920:0.00029,((t643692028:0.00145,t639633040:0.00014)1.000:0.00487,t650716060:0.00495)0.000:0.00014)1.000:0.00307)0.978:0.00870)1.000:0.00910)1.000:0.12328)0.578:0.01982)0.987:0.02404)1.000:0.08563)1.000:0.08117)1.000:0.10249)1.000:0.19142,(t646564587:0.34950,(t651324037:0.28833,t646311932:0.21460)1.000:0.14866)0.999:0.08158)0.690:0.03679,(t637000198:0.25486,((t647000305:0.01037,t649633089:0.00859)1.000:0.14947,((t643692033:0.00794,t643886201:0.01511)1.000:0.14912,(t646564564:0.02854,t637000234:0.04393)1.000:0.10083)1.000:0.07175)1.000:0.09639)1.000:0.06483)0.962:0.04800,t650716009:0.40841)0.990:0.05231)0.736:0.04638)1.000:0.18817)0.747:0.07125,t644736393:0.61216)1.000:0.10705,t646311931:0.54382)0.991:0.06600)1.000:0.10199)1.000:0.11411)1.000:0.11502)0.433:0.04698,t640753031:0.53280)1.000:0.10190)0.636:0.06636)0.969:0.08534)0.374:0.06031)0.997:0.19256)1.000:0.87641)1.000:0.44794)0.985:0.23621)1.000:0.26479,(((t649633077:0.54152,((t649633105:0.11100,(t645058872:0.12592,(t637000323:0.00433,t637000322:0.00888)1.000:0.13126)0.963:0.05282)1.000:0.35082,(t646564546:0.25881,t646564545:0.33419)1.000:0.26729)0.999:0.14524)1.000:0.28967,(t646564586:0.88539,(t649633034:0.27521,(t649633035:0.44407,(t641228488:0.16587,(t643692020:0.17366,t637000092:0.24138)0.999:0.05829)0.865:0.05134)1.000:0.12187)1.000:0.62353)0.998:0.20169)1.000:1.00660,(((t637000312:0.07120,t637000313:0.06662)1.000:0.55659,(((((((t640069323:0.02366,t637000211:0.02730)1.000:0.16078,(((t637000212:0.02207,t640069325:0.01433)1.000:0.35835,((t637000210:0.05085,((t647533199:0.01293,t640753041:0.01815)1.000:0.04773,(t640069321:0.03578,t640069322:0.03996)0.994:0.01412)0.988:0.02402)1.000:0.11967,(t637000214:0.06784,t640069324:0.08842)1.000:0.08434)1.000:0.61664)1.000:0.12001,(t641228501:0.31354,t637000213:0.29229)1.000:0.10490)1.000:0.23967)1.000:0.11270,(((t639857006:0.02543,t637000311:0.01661)1.000:0.13326,(t637000314:0.13510,(t647533237:0.02408,t637000310:0.02537)1.000:0.09966)0.677:0.02726)1.000:0.11367,((t639857007:0.14609,t638341213:0.14277)1.000:0.04538,(t637000309:0.19533,(t638341215:0.04570,t640427149:0.03853)1.000:0.12001)0.943:0.03526)1.000:0.05232)0.982:0.04323)1.000:0.12462,(t638341214:0.26168,(t647533126:0.21997,(t649990023:0.11413,t649990022:0.10497)1.000:0.10270)0.260:0.05029)1.000:0.07051)1.000:0.09275,t640427148:0.26963)1.000:0.68978,(t637000307:0.00169,t637000308:0.00014)1.000:0.36223)1.000:0.17057,(t647533236:0.56937,(((t637000320:0.54267,t643348534:0.27479)0.970:0.08416,t641228474:0.45240)0.999:0.08100,((t647533184:0.31693,(((t637000315:0.00014,t651053076:0.00014)1.000:0.42570,t641522654:0.45590)0.177:0.07780,(((t646311970:0.50739,(t638341074:0.13227,(t641522622:0.04704,t640612201:0.06234)1.000:0.05616)0.999:0.07098)1.000:0.12077,(t643348535:0.00342,t644736348:0.00265)1.000:0.19365)1.000:0.10562,(t641522640:0.35624,(t643348533:0.11012,t648028021:0.13115)1.000:0.15681)0.945:0.05507)1.000:0.06375)1.000:0.14319)0.372:0.04041,(((t642555144:0.14784,(t637000199:0.02463,t646564504:0.01784)1.000:0.12658)1.000:0.03469,(t639857037:0.18350,(t648028001:0.11072,(t647000233:0.02946,t647000303:0.02618)1.000:0.20069)1.000:0.07746)0.210:0.01807)1.000:0.22262,(t648276706:0.30937,((t639857035:0.25133,(t645951858:0.00898,((t648276619:0.00404,t642979357:0.00589)1.000:0.04161,t650377906:0.00222)0.691:0.00600)1.000:0.27007)1.000:0.11150,t637000329:0.35432)0.989:0.05909)1.000:0.08073)0.971:0.04430)1.000:0.08063)0.758:0.06299)0.574:0.07880)1.000:0.19030)1.000:0.22201,t637000121:0.66265)1.000:1.12033)0.982:0.20412)0.182:0.08877,(t642791634:3.15335,((t648028022:0.76767,((t646564526:0.00120,(t640427111:0.00412,t637000090:0.00260)0.857:0.00137)0.999:0.05173,(t646311919:0.02406,t637000089:0.06769)0.917:0.02970)1.000:0.70146)1.000:0.89745,(t648276680:1.54630,(t649633005:1.61070,((t641228494:0.75263,((t640753047:0.08349,t640427139:0.08135)1.000:0.35100,(t649989977:0.38704,(t643348527:0.10586,(t643692015:0.00015,t641228485:0.00014)1.000:0.08606)1.000:0.26149)1.000:0.22458)1.000:0.25575)1.000:0.53558,(t646311962:1.24847,(t643348582:0.54947,t646311953:0.43792)1.000:0.51314)1.000:0.21495)0.214:0.10613)0.956:0.10477)0.741:0.11422)0.902:0.14923)0.968:0.17734)0.595:0.10939)0.860:0.11809)1.000:0.11932,(t642555127:1.80141,t642555172:1.49041)1.000:0.90582)0.897:0.07807,((((t646311927:0.00378,t650377942:0.00339)1.000:2.62008,(t642555115:2.32265,(t643692024:2.29328,((t642555123:0.60428,((t642555149:0.24990,t642555122:0.30761)1.000:0.14625,((t637000073:0.10974,t642555120:0.11128)1.000:0.26023,((t639633020:0.24984,t642555121:0.23469)1.000:0.06328,((t637000205:0.19680,t640427130:0.22930)1.000:0.16335,((t642555146:0.14063,t637000072:0.37269)0.147:0.04201,t638341060:0.18939)1.000:0.08481)0.854:0.05227)1.000:0.12017)0.999:0.10913)1.000:0.43076)1.000:0.83516,((t646311949:0.49694,t637000250:0.81835)1.000:0.72504,(((((t648861005:0.85768,(t649633080:0.50099,((t643348524:0.81485,(t651324027:0.12470,t651324026:0.12535)1.000:0.30304)1.000:0.08785,(((t651324083:0.29078,(t645951840:0.62045,(t646564560:0.30456,(((t647533198:0.02770,t647000294:0.03745)1.000:0.24059,(t648276716:0.25455,t647533197:0.34270)0.273:0.05453)0.980:0.04394,(((((t643886200:0.01095,(Subject_089B_FE:0.11917,(Subject_061B_FE:0.11141,(Subject_030B_FE:0.12230,Subject_028B_FE:0.10049)0.988:0.01969)0.953:0.01471)1.000:0.16082)1.000:0.22807,(t649989986:0.00282,t647533195:0.00552)1.000:0.17392)0.997:0.04885,((t648276714:0.25634,(t649989989:0.09055,(t645951806:0.00794,t648861012:0.01455)1.000:0.06937)1.000:0.16576)0.674:0.02839,((((t649989987:0.04212,(t650716073:0.00295,t651324088:0.00521)1.000:0.02796)1.000:0.04698,((t648028051:0.00668,t647533196:0.01073)1.000:0.05270,t645951836:0.10089)0.612:0.01454)1.000:0.08233,((t648276715:0.09822,(t651324090:0.05402,t651324089:0.04656)1.000:0.07290)1.000:0.13592,(t648276713:0.15878,t647000292:0.07775)1.000:0.14677)0.867:0.04588)1.000:0.14813,(t645951825:0.20271,t651324087:0.14871)1.000:0.13215)1.000:0.04912)0.730:0.03821)1.000:0.05722,(t647000293:0.12921,t647000295:0.13687)1.000:0.17119)0.695:0.03101,t649989988:0.20702)0.977:0.03259)1.000:0.09193)1.000:0.21870)1.000:0.10104)1.000:0.13638,((((t643886111:0.03322,t642791621:0.03456)1.000:0.07310,(((t651324011:0.05356,t649633012:0.09195)0.999:0.02136,(t641380447:0.00105,(t649989914:0.00358,t647533114:0.00422)0.976:0.00322)1.000:0.05793)0.989:0.01639,(t651324010:0.02298,(t641736196:0.03389,(t649989912:0.00837,t642979334:0.00741)1.000:0.03353)0.992:0.01461)1.000:0.04869)1.000:0.04809)1.000:0.06196,((t645058788:0.02289,(t651324014:0.00276,((t637000024:0.00808,(t647533110:0.00429,t637000025:0.00412)0.959:0.00164)0.842:0.00062,(t650377910:0.00112,t646206273:0.00418)0.766:0.00035)0.914:0.00185)1.000:0.02498)1.000:0.09289,((t637000026:0.00244,(t646206272:0.00454,t648861000:0.02923)0.895:0.00233)1.000:0.03454,(t640963023:0.04086,(t642979319:0.05029,((((t648861003:0.00466,(t651324012:0.00604,(t641380449:0.00507,t645951811:0.01474)0.519:0.00247)0.281:0.00183)0.946:0.00219,t646206266:0.01126)0.981:0.00359,t647000213:0.00077)0.999:0.01376,(t651324013:0.00108,(t648861004:0.00744,(((t647533111:0.00014,(t647000212:0.00010,t647000215:0.00723)1.000:0.00022)0.000:0.00013,t646206264:0.00030)0.999:0.00545,t650377911:0.02312)0.948:0.00371)1.000:0.00764)0.991:0.00910)1.000:0.02675)1.000:0.02177)0.994:0.01798)1.000:0.07158)1.000:0.03861)1.000:0.11206,(((t647000214:0.00150,(t640753008:0.00075,(t649989913:0.00059,t646206274:0.00014)0.983:0.00177)0.843:0.00074)1.000:0.01036,(t646206258:0.00280,(t646206263:0.00187,(t647533113:0.00039,t642979370:0.00142)0.964:0.00196)0.232:0.00089)0.991:0.00736)1.000:0.14560,(t643886197:0.12660,(t642979351:0.12069,(t649633013:0.15664,t642791613:0.08397)0.031:0.02611)0.900:0.02505)1.000:0.09849)1.000:0.07189)1.000:0.07836)1.000:0.21567,((((t648861002:0.00153,(t640753039:0.00490,((t647533112:0.00469,t648861001:0.00643)0.997:0.00623,t645058782:0.00398)0.440:0.00270)0.998:0.00680)0.911:0.00375,t646206279:0.00553)1.000:0.12455,(t642979358:0.02691,t640963016:0.02633)1.000:0.09815)1.000:0.18714,((t642555148:0.00218,(t637000209:0.00429,t650716072:0.00564)0.754:0.00339)1.000:0.37076,((t645058700:0.00014,t643886148:0.00014)1.000:0.48659,(t649989985:0.02432,t643886142:0.04347)1.000:0.71370)1.000:0.26459)1.000:0.35799)0.983:0.09045)0.579:0.07625)1.000:0.12198)0.841:0.11270)1.000:0.17637,((t650377904:0.26494,t641736205:0.20487)1.000:0.73371,t649633078:0.71145)0.236:0.09879)1.000:0.42221,((((t640612204:0.24118,(t640753027:0.17643,t644736369:0.21958)0.996:0.07498)1.000:0.18903,((((t648028027:0.20257,(t649633031:0.20036,t649633032:0.19775)0.993:0.05872)0.999:0.05751,(t646311950:0.36794,t643886079:0.47238)0.963:0.07168)1.000:0.09134,t643886118:0.72316)0.508:0.05378,((((t638341115:0.29236,(t650716043:0.08229,t638341059:0.07678)1.000:0.23017)1.000:0.06360,((t639633025:0.21452,t646564591:0.20991)1.000:0.13622,(t638341165:0.57547,t648028020:0.24500)0.359:0.06337)1.000:0.07025)0.899:0.03545,(t638341093:0.46036,t640963037:0.30554)0.998:0.06670)1.000:0.06360,((t641380434:0.27668,(t638341152:0.20780,t638341218:0.11526)1.000:0.37116)0.894:0.06111,(t650716044:0.19003,t641380439:0.21816)1.000:0.10465)0.084:0.04306)0.995:0.05022)1.000:0.10568)0.999:0.08344,(t650716019:0.23438,((t651324020:0.10424,t643886113:0.10386)1.000:0.37635,(t651324019:0.19498,(t642979305:0.04469,(t649989920:0.00815,t644736338:0.00874)1.000:0.04748)1.000:0.06605)1.000:0.15278)0.955:0.09525)1.000:0.23476)1.000:0.20372,((t646311912:0.21355,t650716011:0.29579)1.000:1.04714,(t650377986:0.57133,((t651053063:0.01494,t649633092:0.00015)1.000:0.20583,(t643886082:0.18685,t644736368:0.22548)1.000:0.09420)1.000:0.45800)0.883:0.09131)1.000:0.20588)1.000:0.22629)1.000:0.14789,(((t643886135:0.01613,t645058810:0.00877)1.000:0.36970,(t649633082:0.31344,(t649989975:0.36851,(t644736398:0.10321,t640963036:0.14227)1.000:0.23012)0.853:0.07277)0.960:0.08145)1.000:0.29145,t644736340:0.94117)0.326:0.08067)0.142:0.08876,(((t649633063:0.64914,(t646311954:0.40427,t644736356:0.39319)1.000:0.13252)1.000:0.19263,t637000087:0.67649)0.759:0.07293,(t640196209:0.70756,((t649633065:0.55264,t640612202:0.55824)0.985:0.08150,t642555114:1.11508)0.498:0.06422)0.983:0.06660)1.000:0.17374)1.000:0.98179)0.993:0.20189)1.000:0.32080)0.848:0.13270)0.014:0.07047)0.979:0.14580,((((((t650716021:0.00015,(t644736344:0.00180,(t648276629:0.00314,t644736341:0.00014)0.174:0.00014)0.444:0.00044)0.970:0.00379,(((t645058819:0.0,t645058818:0.0):0.00015,((t650377921:0.0,t646862313:0.0,t646862314:0.0):0.00088,t645058724:0.00090)0.934:0.00084)0.959:0.00356,(((t646862316:0.00014,((t646862312:0.0,t646862311:0.0):0.00014,t637000064:0.00014)0.944:0.00014)0.000:0.00016,((t646862317:0.0,t646862315:0.0,t646862318:0.0):0.00014,(t645058820:0.00014,t645058821:0.00014)0.977:0.00175)0.799:0.00044)0.889:0.00088,(t637000063:0.00076,(t644736342:0.00099,t644736343:0.00211)0.734:0.00092)0.878:0.00100)0.983:0.00349)0.385:0.00119)1.000:0.08014,(t648276628:0.00824,(t645951815:0.00014,(t637000062:0.00014,t645951807:0.00081)1.000:0.00013)0.960:0.00473)1.000:0.08102)1.000:0.28181,((t637000067:0.07133,(t637000066:0.07463,(t637000065:0.03725,((t650377922:0.00014,(t651053015:0.00014,(t651053014:0.00014,((t651324022:0.00087,t651053012:0.00044)0.303:0.00014,(t651053016:0.0,t651053013:0.0):0.00014)0.000:0.00014)0.932:0.00043)0.000:0.00014)0.849:0.00015,t650716023:0.00880)1.000:0.02668)1.000:0.07179)0.833:0.02422)1.000:0.13608,(t650716022:0.29617,(t646862319:0.00147,(t637000071:0.00085,(t637000069:0.00014,(t637000068:0.00044,t637000070:0.00044)0.805:0.00043)0.000:0.00014)0.987:0.00430)1.000:0.26265)1.000:0.11372)0.919:0.10117)1.000:1.05610,(t650716085:0.86907,(t646564588:0.61063,(t637000059:0.55891,(t650716071:0.00086,t647000287:0.00119)1.000:0.48063)0.685:0.13256)1.000:0.27681)0.874:0.20446)1.000:1.49273,(((((t642791624:0.00737,((((t642791626:0.00356,t650377914:0.00285)0.890:0.00216,(((t641736266:0.00051,(t641736265:0.00013,t642791625:0.00209)0.811:0.00100)0.892:0.00098,t642791627:0.01299)0.764:0.00049,(t642791611:0.00299,t637000036:0.00066)0.888:0.00132)0.736:0.00084)0.868:0.00017,((t642791629:0.00270,t650377913:0.00087)0.372:0.00049,(t641736177:0.00100,t641736267:0.00400)0.804:0.00086)0.812:0.00013)0.731:0.00053,(t643348517:0.00153,t641736178:0.00197)0.931:0.00248)0.812:0.00320)1.000:0.03502,((((t641736176:0.00099,t646564513:0.00149)1.000:0.03091,t642791612:0.05120)0.999:0.01468,(t643692009:0.01684,(t642791628:0.00427,t642979365:0.00982)0.950:0.00553)1.000:0.03043)0.144:0.00444,t641736181:0.03968)0.244:0.01290)1.000:0.28986,((t643348518:0.00459,t643348519:0.00549)1.000:0.11004,(t642555108:0.06496,t642555109:0.07060)1.000:0.05897)0.992:0.15277)1.000:1.64366,((((t650716102:0.32717,t650716099:0.30734)1.000:0.39323,(t650716100:0.63000,((t637000327:0.54311,(t649990026:0.29127,(t650716101:0.00363,(t646862348:0.00014,(t642555166:0.00014,t637000328:0.00014)0.000:0.00014)0.842:0.00352)1.000:0.92230)1.000:0.14764)0.860:0.08948,t645951869:0.38434)1.000:0.38429)1.000:0.33523)1.000:0.39094,(t650377973:1.29691,t648028052:0.81012)1.000:0.22788)0.079:0.11095,t648028053:0.96861)0.995:0.22761)1.000:0.59714,((t648028009:0.08952,(t643692010:0.08508,t646564514:0.07324)0.997:0.09467)1.000:2.04392,((t642555137:0.00015,t642555136:0.00014)1.000:0.64992,((t639633033:0.00010,t639633032:0.00206)1.000:0.06688,(t637000150:0.00148,t637000151:0.00145)1.000:0.06751)1.000:0.53698)1.000:1.56918)0.884:0.26251)0.919:0.15986)0.954:0.14498)0.970:0.13140,((((t646564524:0.78910,(t647533243:0.80146,(t641522643:0.33840,t640963002:0.44080)1.000:0.32471)0.949:0.17466)1.000:0.74408,(t642555138:1.62328,(((t641736179:0.68664,t642555104:1.22887)1.000:0.40104,t642791618:0.68043)1.000:0.24508,t645058870:0.95151)0.971:0.14718)0.975:0.16381)1.000:0.32390,(t640963040:1.68474,t650633000:1.41713)1.000:0.65149)1.000:0.28683,(t642555116:1.58190,(((t646564559:0.71166,(t640963032:0.63703,t649633083:0.62491)0.922:0.11469)1.000:0.33890,(t637000236:0.86792,(t646311948:0.60833,t638341020:0.58331)0.389:0.11239)1.000:0.35568)1.000:0.20859,(t649633058:1.02795,t641736268:1.16388)0.788:0.15182)1.000:0.68737)1.000:0.33526)0.997:0.16072)0.998:0.12720)0.999:0.12147,((((t640753037:0.49981,((((t646564506:0.29473,(t640753004:0.00400,t649989908:0.00918)1.000:0.26373)1.000:0.54614,(t646311960:0.49848,((t643692014:0.26217,((t649989919:0.01249,t638341055:0.01317)1.000:0.26994,((t648276627:0.00234,t638341044:0.00388)1.000:0.09775,(t647000224:0.04734,(t640753012:0.02654,(((t650377920:0.00240,t637000054:0.00031)0.999:0.00534,((t638341051:0.00096,(t637000055:0.00014,t646862310:0.00487)0.807:0.00034)0.821:0.00034,t638341052:0.00066)0.993:0.00427)0.607:0.00235,(((t649633027:0.00286,t638341049:0.00046)0.993:0.00480,(t639633017:0.00171,(t641736195:0.00327,(t638341053:0.00630,((t640753013:0.00423,t648231701:0.00066)0.999:0.00540,t647000223:0.01516)0.983:0.00445)0.969:0.00383)0.888:0.00444)0.978:0.00459)0.996:0.00495,(t640963041:0.01655,t642979372:0.00531)0.573:0.00185)0.988:0.00425)0.998:0.01037)0.506:0.00925)1.000:0.07955)1.000:0.10661)1.000:0.13632)1.000:0.37795,(((t645058720:0.04268,t643886009:0.04919)1.000:0.22486,(t640753010:0.17699,t640753009:0.17985)1.000:0.10823)1.000:0.16342,((t639633016:0.00283,t645951862:0.07120)1.000:0.41427,(t640753011:0.39759,t645951857:0.36888)1.000:0.18894)0.658:0.06493)1.000:0.12348)1.000:0.31756)1.000:0.14031)0.982:0.07114,((((t646206257:0.79118,(t637000131:0.23197,t643886141:0.18519)1.000:0.33955)0.934:0.09810,(t646564537:0.63824,(((((t648028032:0.01919,((t637000134:0.01636,(t650377949:0.01926,(t651053030:0.00109,(t651053029:0.00107,t648231708:0.00073)0.000:0.00011)1.000:0.01363)0.486:0.00434)1.000:0.01493,(t637000130:0.04469,t650377952:0.02197)1.000:0.03668)0.943:0.00987)0.983:0.00926,((t643348559:0.01986,t637000133:0.01671)0.785:0.00464,((t642979331:0.00476,t649633055:0.00705)1.000:0.01681,t637000132:0.02108)0.770:0.00665)0.378:0.00196)0.912:0.00312,t642979325:0.03228)0.980:0.00747,((((t650377950:0.01974,(t648028031:0.02035,(((t646862331:0.01738,(t651053035:0.01441,t651053034:0.01379)0.968:0.00430)0.988:0.00702,((t646862329:0.01905,t651053032:0.01098)0.764:0.00342,((t642979330:0.01048,t651053031:0.01387)0.296:0.00210,(t646862330:0.01361,t651053033:0.01290)0.319:0.00118)0.872:0.00170)0.919:0.00302)0.898:0.00347,(t648231709:0.00784,(t648231710:0.00691,t642555131:0.00533)0.920:0.00258)0.975:0.00389)0.844:0.00565)1.000:0.01272)0.983:0.00846,t650377951:0.01921)0.554:0.00326,(t644736374:0.01495,t643348558:0.02037)0.962:0.00649)0.280:0.00020,t642979332:0.06516)0.163:0.00155)1.000:0.55170,((t649989955:0.00856,t649989954:0.00093)1.000:0.32877,(t650716041:0.25863,t649633054:0.33234)0.467:0.10733)1.000:0.37679)1.000:0.29058)1.000:0.14200)1.000:0.21826,(t646206255:0.25460,(t643886218:0.13278,(t643886213:0.00014,t647533173:0.00014)1.000:0.13261)1.000:0.13178)1.000:0.37779)0.997:0.11642,t637000341:0.52565)1.000:0.33681)0.745:0.06057,((t649633097:0.39569,(t648028058:0.20963,(t647533121:0.20862,t637000326:0.23093)0.886:0.07539)1.000:0.21337)1.000:0.27497,(t649633076:0.41220,t640753056:0.38775)1.000:0.29317)0.989:0.09580)1.000:0.16858)1.000:0.21009,(t643692029:0.17328,t640963039:0.23042)1.000:0.42111)1.000:1.62354,((t649633039:0.27317,t649633104:0.30596)1.000:0.87286,((t643692030:0.39679,(t643692050:0.21639,(t645058708:0.03938,t642555165:0.02562)1.000:0.16288)1.000:0.26696)1.000:0.49456,(((((t646311936:0.0,t650377953:0.0):0.39098,t646564582:0.44009)1.000:0.19173,(t642555132:0.03940,t647000261:0.02231)1.000:1.18441)1.000:0.13867,t637000010:0.42598)0.900:0.14361,t641380441:0.38925)1.000:0.40602)1.000:0.56246)1.000:0.34736)0.971:0.18537,(t649633038:1.76823,(t646564527:0.90458,(t646564525:0.56805,t649633026:0.71109)0.902:0.18159)1.000:0.83473)1.000:0.35366)0.748:0.17807)0.929:0.11392,(t639633060:0.90838,(t637000001:0.49640,(t643692001:0.35617,(t649633100:0.34656,(t648276601:0.29843,t649633002:0.31814)0.999:0.10171)1.000:0.23125)1.000:0.31148)1.000:0.44544)1.000:0.92853)0.520:0.06753,(t643348581:1.44178,t649633030:1.44999)1.000:0.34649)0.995:0.12111,(((((t637000119:0.15685,(t637000120:0.00790,t648231707:0.00322)1.000:0.18754)1.000:0.15017,((t643348554:0.20233,t640427115:0.13911)1.000:0.11491,(t649633049:0.10659,(t644736371:0.02278,t642555129:0.02869)1.000:0.09143)1.000:0.30820)1.000:0.08986)1.000:0.11415,(t639633050:0.38207,t642555130:0.37411)1.000:0.18744)1.000:0.37520,(t638341078:0.66466,t637000204:0.57704)1.000:0.31260)1.000:0.53935,((((t638341245:0.30774,t646564528:0.28980)1.000:0.46482,(t649633036:0.66690,t637000094:0.86247)1.000:0.29954)1.000:0.62169,(((t644736350:0.72923,(((t649633037:0.54215,t644736353:0.55537)1.000:0.21894,(t644736352:0.18441,(t648276636:0.19186,t647000236:0.13608)0.888:0.05395)1.000:0.61166)0.416:0.07441,((((t642979316:0.27520,(t648861008:0.17928,t643348538:0.22350)1.000:0.10687)1.000:0.38716,(t637000145:0.76302,t649989917:0.25605)1.000:0.27113)1.000:0.18000,(t643348539:0.25322,(t637000096:0.00307,t639633022:0.00601)1.000:0.27338)0.832:0.08830)0.966:0.11299,t637000095:0.41429)1.000:0.30088)1.000:0.16611)0.673:0.09765,t644736349:0.65649)0.986:0.14553,t643886196:0.72602)1.000:0.91263)0.024:0.12401,((((t643348536:0.94015,(t643692021:0.94490,t641228490:0.85019)0.887:0.14688)1.000:0.35034,t648276759:1.35367)0.976:0.14631,(t648028023:1.32126,t639633063:1.19700)0.986:0.16249)0.520:0.08002,t637000317:1.29746)0.483:0.08815)1.000:0.19138)0.945:0.11941)0.996:0.16155,((t637000030:1.56382,t650377909:2.34100)1.000:0.60820,(((t640753003:0.20331,(t637000007:0.01956,(t643348507:0.00435,t642555106:0.01052)0.996:0.01397)1.000:0.17597)1.000:0.64315,((t639857000:0.01216,t649633096:0.01284)1.000:0.20948,(t637000186:0.04197,t650716065:0.03233)1.000:0.21106)1.000:0.59024)1.000:0.41061,(t641228509:1.47372,(t646311933:1.06953,t640963030:1.56702)0.998:0.24703)1.000:0.26099)0.549:0.16656)1.000:0.18145)1.000:0.55388,(t639633036:1.40744,((((t650716107:0.11759,(t637000356:0.00181,(t645058785:0.00415,t646311969:0.00167)0.977:0.00409)1.000:0.14469)1.000:0.51802,(t640427144:0.27634,(((t638341199:0.12510,(t648276729:0.04474,t646564570:0.04125)1.000:0.09360)1.000:0.21753,(t637000271:0.36117,((t650716068:0.24819,(t640427126:0.15404,t651324078:0.24693)1.000:0.11032)0.956:0.06880,(t647000225:0.31793,(t637000103:0.19860,(t638341081:0.26804,t640963034:0.23853)0.495:0.05409)0.985:0.05340)1.000:0.16315)1.000:0.18384)1.000:0.09895)0.843:0.06616,t651324099:0.36899)1.000:0.08935)0.706:0.11717)1.000:0.57568,((((t650716002:0.00040,(t651324003:0.00841,t640427101:0.00387)0.073:0.00127)1.000:0.49262,(t637000123:0.41628,(t637000122:0.45703,((t651324001:0.13207,((t646862301:0.0,t646862303:0.0,t646862302:0.0,t646862305:0.0,t646862304:0.0,t646862307:0.0,t646862306:0.0,t644736321:0.0):0.01286,t651324000:0.02438)1.000:0.16771)1.000:0.21756,((t643348555:0.00162,t641228493:0.00807)1.000:0.19480,(t651324036:0.15109,t647000257:0.20343)1.000:0.10745)1.000:0.09943)0.995:0.07090)1.000:0.25077)0.506:0.07659)1.000:0.44864,(((t643348571:0.44439,t646311907:0.37696)1.000:0.18157,(t637000241:0.58932,(t638341121:0.11591,t637000155:0.07521)1.000:0.42056)1.000:0.14004)0.937:0.07140,(t641380442:0.53588,t646564516:1.08168)1.000:0.21389)0.953:0.07511)1.000:0.11700,((((t649633090:0.63700,(t650716042:0.15956,t648028034:0.13893)1.000:0.47321)1.000:0.14800,(((((t651324015:0.16301,(t648276616:0.08556,(t650716069:0.00014,t651053055:0.00027)1.000:0.09820)1.000:0.15496)1.000:0.06953,((((t649633091:0.03826,(t642555153:0.00852,t637000239:0.00480)1.000:0.03003)1.000:0.06513,(t637000240:0.05021,t637000238:0.07216)1.000:0.03910)1.000:0.07309,(t637000237:0.13307,t639279312:0.12564)0.999:0.04974)1.000:0.06753,((t637000192:0.06009,(t637000193:0.05821,t638341134:0.04717)1.000:0.04678)1.000:0.16814,(t637000038:0.16043,(t640427104:0.04774,t640427103:0.04331)1.000:0.12110)1.000:0.06790)0.018:0.02927)1.000:0.04556)1.000:0.28345,(t648028054:0.29241,(t641228476:0.21004,t640753059:0.20813)1.000:0.16039)1.000:0.13404)1.000:0.08954,(((t643348564:0.08602,t641522639:0.08285)1.000:0.15867,(t641522638:0.15542,(t642555139:0.03117,(t644736386:0.01678,(t643348563:0.00529,(t644736387:0.00914,t641228497:0.00637)0.937:0.00184)0.930:0.00480)1.000:0.04497)1.000:0.12915)1.000:0.10566)1.000:0.28563,((t649989972:0.23529,t647000273:0.21244)1.000:0.19844,(t643348565:0.30116,t641522606:0.29102)1.000:0.12359)1.000:0.15731)1.000:0.09113)1.000:0.13103,((t647533200:0.39016,(t648861014:0.18306,(t647533175:0.14004,t639857019:0.14934)1.000:0.08606)1.000:0.18103)1.000:0.21197,(t648276617:0.68866,((((((t648276625:0.01498,((((t645058845:0.00821,t647533119:0.01479)1.000:0.00406,((t637000040:0.00497,(t647533118:0.00014,t645058858:0.00413)0.951:0.00134)0.981:0.00217,(((t645058863:0.00137,(t651053010:0.00016,t651053011:0.00054)0.921:0.00080)0.991:0.00259,(t643692012:0.00286,t637000041:0.01567)0.233:0.00199)0.815:0.00070,(t645058783:0.02081,t645058867:0.00238)0.885:0.00014)0.985:0.00220)0.974:0.00209)0.984:0.00216,((t645058865:0.00330,(((((t644736332:0.00276,t645058842:0.00768)0.295:0.00016,((((t647533120:0.00038,(t641228480:0.00066,t637000042:0.00153)0.906:0.00133)0.870:0.00043,t641228481:0.00441)0.991:0.00188,(((t645058841:0.00027,(t645058839:0.00014,((t647533117:0.00833,t647533116:0.00083)0.986:0.00409,(t642555110:0.00108,(t645058717:0.00580,t637000039:0.00187)0.000:0.00011)0.961:0.00133)0.790:0.00031)0.000:0.00015)0.858:0.00057,t645058838:0.00438)0.986:0.00196,t645058864:0.00016)0.999:0.00396)0.874:0.00014,(t645058844:0.00014,t645058847:0.00221)0.984:0.00414)0.991:0.00354)0.912:0.00080,(t645058859:0.00014,t645058843:0.00014)0.968:0.00160)0.757:0.00033,(t643886153:0.00410,t645951812:0.00412)0.999:0.00445)0.998:0.00271,t645058866:0.00111)0.999:0.00405)0.952:0.00119,(t645058840:0.00032,(t640427105:0.01068,t645058868:0.01093)0.998:0.00391)0.920:0.00092)0.885:0.00103)1.000:0.00636,(t648276624:0.00731,(t648276626:0.00376,t645058848:0.00025)1.000:0.00819)0.985:0.00250)0.986:0.00476)1.000:0.05337,(t640753038:0.02531,t645058765:0.06687)1.000:0.06672)1.000:0.16443,(((t641228478:0.04966,t644736328:0.04328)1.000:0.05688,(t637000028:0.08991,t637000027:0.08354)0.993:0.02513)1.000:0.07054,(t649633014:0.18626,t639633009:0.17661)0.398:0.02882)1.000:0.51051)1.000:0.13477,(t637000160:0.28113,(t649633066:0.03182,(t647000272:0.03114,t637000159:0.05710)0.140:0.03101)1.000:0.27149)1.000:0.08488)1.000:0.06711,(t641380435:0.34094,((t644736336:0.22021,t649633029:0.17128)1.000:0.98658,((t643692032:0.08684,(t640753051:0.05638,((t648276728:0.00108,t637000269:0.00148)0.951:0.00260,(t651053067:0.00405,t650716086:0.00994)0.999:0.00792)1.000:0.03011)1.000:0.05408)1.000:0.12620,((((t639633055:0.02917,t644736401:0.02227)0.981:0.01845,(t643348569:0.02950,((t642979352:0.21044,((t642979301:0.16413,t642979353:0.14312)0.895:0.02704,(t642979300:0.20348,(t642979302:0.14088,t642979303:0.21729)0.998:0.04290)0.679:0.02257)1.000:0.04064)0.997:0.02402,(t642555152:0.03839,t640427137:0.03298)0.119:0.01410)1.000:0.02775)0.846:0.01468)1.000:0.12489,t643348504:0.13824)1.000:0.07591,(t643348505:0.22668,(t650716007:0.03387,(t639279301:0.00330,(t651324008:0.01454,t639279302:0.00016)0.341:0.00339)1.000:0.03581)1.000:0.17449)0.998:0.04563)1.000:0.05590)0.931:0.05538)1.000:0.08733)1.000:0.10331)1.000:0.06966,(t638341009:0.23948,t639857001:0.31206)1.000:0.27076)0.979:0.06534)1.000:0.10044)1.000:0.15012)1.000:0.08050)1.000:0.10386,t640753040:0.63094)1.000:0.08170,((((t647000304:0.23538,(t640427138:0.05293,(t640069328:0.00336,(t640069327:0.00580,(t651324095:0.00776,t643348570:0.00844)0.326:0.00115)0.996:0.00516)1.000:0.05299)1.000:0.16926)1.000:0.09892,(t646564563:0.29443,(t639633048:0.07409,t651324082:0.09194)1.000:0.29577)0.921:0.07667)1.000:0.07832,(t649633059:0.50537,((t638341140:0.31875,((t638341119:0.18434,t640612221:0.16191)1.000:0.13110,(t647533238:0.27110,(t647533190:0.06097,t647533189:0.05819)1.000:0.24534)0.588:0.05760)1.000:0.06029)0.946:0.04856,((((t640612219:0.22855,(t647533124:0.12060,t648276709:0.11116)1.000:0.13582)1.000:0.10886,(t648276686:0.35516,t638341139:0.30751)0.245:0.04680)1.000:0.05010,((t638341183:0.22564,(t640963029:0.21342,(t638341184:0.06050,t640963035:0.04823)1.000:0.15416)0.999:0.05878)1.000:0.08493,((((t647533209:0.05920,t637000268:0.03981)1.000:0.15522,((t647533206:0.06513,(t641380433:0.00518,t641380432:0.00750)1.000:0.06596)1.000:0.08667,(t647533203:0.13355,(t638341182:0.11706,t640612220:0.11020)1.000:0.05566)0.716:0.03250)0.398:0.03557)1.000:0.07235,(t637000267:0.17131,(t647533201:0.11894,t647533208:0.10592)1.000:0.07697)1.000:0.05680)1.000:0.07872,(t647533202:0.33038,((t650716083:0.05070,t639633056:0.04610)1.000:0.20164,(t641380424:0.18153,(t647533205:0.09994,(t638341212:0.00738,t638341211:0.00890)1.000:0.09258)1.000:0.08368)1.000:0.05933)1.000:0.08001)0.536:0.03856)0.988:0.03686)0.911:0.03310)1.000:0.05044,((t637000137:0.35885,t641228491:0.28889)1.000:0.07377,t640612203:0.40872)0.979:0.05597)0.177:0.03217)0.999:0.08300)0.986:0.05637)1.000:0.62751,(t648028050:1.06850,(((t642555147:0.32622,(t641522612:0.16825,(t646564519:0.09966,(t637000061:0.00014,t643348526:0.00014)1.000:0.06808)1.000:0.10012)1.000:0.18787)1.000:0.11950,((t648028010:0.16350,(t651285001:0.22992,t647533115:0.11264)0.992:0.06447)1.000:0.31228,(t649633007:0.24120,t651285000:0.29160)1.000:0.35196)0.978:0.09015)1.000:0.31609,((t638341138:0.46777,t637000157:0.45485)1.000:0.29330,(t637000135:0.58334,t644736375:0.60802)1.000:0.25894)0.997:0.11466)0.999:0.11094)1.000:0.12268)0.866:0.07528)1.000:0.09675)0.624:0.09970)0.999:0.21881,(((t647533122:0.20438,(t637000058:0.00347,t638341056:0.00970)1.000:0.20291)1.000:0.56889,(t650716017:0.45205,t647533246:0.47973)1.000:0.31681)1.000:0.92390,((t650716015:1.28958,((t642555145:0.00540,t640427127:0.03070)1.000:1.11188,((t637000242:0.00036,t640753044:0.00236)1.000:0.13564,(t640753045:0.08926,((t637000246:0.04935,(t637000245:0.00015,t646862338:0.00043)1.000:0.03397)1.000:0.10819,((t647533204:0.04366,(((t637000243:0.00136,(t638341178:0.00534,t644736402:0.00358)0.749:0.00046)0.994:0.00384,((t641522647:0.00014,t640753046:0.00014)0.999:0.00804,t644736403:0.00657)0.484:0.00087)0.993:0.00703,(t650716082:0.00894,t641228503:0.01867)0.059:0.00483)1.000:0.02694)0.798:0.00685,(t637000244:0.02444,t640753043:0.06358)0.989:0.01584)0.917:0.01197)0.994:0.02388)0.996:0.06868)1.000:0.62365)1.000:0.44502)0.599:0.16616,((t644736395:0.04355,t637000191:0.05696)1.000:1.68978,((t637000340:0.10547,((t642979308:0.00048,t642555168:0.00164)1.000:0.12039,((t638341234:0.01789,t637000339:0.00309)0.971:0.00631,(t643886011:0.03403,(t638341233:0.01923,(t638341232:0.02039,t643692055:0.00014)0.394:0.00016)1.000:0.01575)0.996:0.01315)1.000:0.07697)0.851:0.04818)1.000:0.57350,(((t637000099:0.00504,(t639279309:0.00120,t639279308:0.00040)0.946:0.00426)1.000:0.21009,(t637000097:0.11802,(t637000098:0.00076,t638341079:0.00374)1.000:0.10183)1.000:0.11298)1.000:0.29694,(t637000009:0.46685,(t646311905:0.05390,(t645058829:0.00764,((t643692003:0.00075,(t645058830:0.00673,t645058766:0.01499)0.961:0.00293)0.844:0.00155,t637000008:0.00277)0.779:0.00138)1.000:0.04309)1.000:0.32693)1.000:0.50160)1.000:0.30845)1.000:0.46212)1.000:0.38790)1.000:0.35351)0.998:0.28196)1.000:0.77264)0.327:0.14628)1.000:0.25959)1.000:0.40503)1.000:0.27215,(((((((((t646206250:0.14502,t646206265:0.11856)1.000:0.48692,((t640753030:0.06940,t640069313:0.10868)1.000:0.18010,(t650716028:0.20134,t648028033:0.23414)0.831:0.05604)1.000:0.08675)1.000:0.20495,((t641522644:0.06947,t640427129:0.06141)1.000:0.64802,((((t644736400:0.00671,(t642555151:0.01088,t649989994:0.02162)0.861:0.00662)1.000:0.08389,(t637000231:0.04808,(t638341168:0.02814,t651053062:0.00992)1.000:0.03038)1.000:0.05573)1.000:0.18143,(t637000230:0.11430,(t637000229:0.07505,(t644736347:0.04184,(t650716031:0.01530,t640427136:0.01678)1.000:0.03619)1.000:0.05066)1.000:0.06335)1.000:0.15800)1.000:0.15403,(((t642555112:0.11682,((t642979355:0.04919,t646564515:0.03300)1.000:0.06058,((t642555113:0.03117,(t647000222:0.01611,t637000053:0.01598)1.000:0.02815)1.000:0.03174,(t641736151:0.04107,(t649633021:0.02217,t648028011:0.04032)0.997:0.01206)1.000:0.02893)0.998:0.03175)1.000:0.06599)1.000:0.08491,((t643692013:0.07234,t650716013:0.06682)1.000:0.07871,((((((t645058826:0.02181,t637000052:0.00945)1.000:0.01345,(t641736124:0.02654,t641736132:0.01347)0.932:0.00976)1.000:0.03659,(((((t641736125:0.01758,t641736118:0.01150)0.973:0.01144,t641736117:0.01293)0.727:0.00869,(t641736119:0.00869,((t641736128:0.01496,t641736131:0.02217)0.357:0.00151,(t641736129:0.00192,t641736130:0.00637)0.999:0.00701)1.000:0.00954)0.995:0.01083)0.967:0.00572,t641736126:0.00745)1.000:0.01616,((((t638341041:0.00175,(((t638341036:0.01689,t647000219:0.25578)0.796:0.00063,(t638341038:0.00165,t638341040:0.00933)0.978:0.00293)0.924:0.00091,t638341037:0.00425)0.994:0.00368)0.927:0.00189,t638341035:0.00358)0.992:0.00348,(t640612222:0.01662,(t637000049:0.01432,((t642979333:0.00104,t637000050:0.00791)0.980:0.00176,((t643886077:0.01030,t640069305:0.00081)0.992:0.00335,t640069306:0.00290)0.761:0.00028)1.000:0.00578)0.999:0.00458)1.000:0.00617)1.000:0.01070,(((t638341027:0.00103,((t637000048:0.00111,(t640069303:0.01229,t640069304:0.00884)0.999:0.00468)0.993:0.00280,t639633015:0.01612)0.991:0.00361)0.957:0.00014,(t638341030:0.01132,(t638341029:0.00053,(t641736199:0.03958,t638341031:0.00015)1.000:0.00402)0.881:0.00057)0.976:0.00161)0.876:0.00057,t638341028:0.01776)1.000:0.01440)1.000:0.02898)1.000:0.04739)1.000:0.01731,t641736127:0.05318)0.998:0.02245,(t641736122:0.01503,t641736121:0.01182)1.000:0.05984)1.000:0.11152,(t641736123:0.08797,((t638341025:0.07084,(t640069307:0.04488,(((t641522608:0.01271,t637000047:0.00913)0.998:0.00769,(t641736154:0.02138,t641736149:0.02610)1.000:0.02500)1.000:0.03953,((t643348523:0.02121,((t641522609:0.00230,(t637000046:0.00155,t639633014:0.00014)1.000:0.00474)1.000:0.00626,t638341024:0.04993)1.000:0.01366)0.132:0.01511,t637000051:0.04709)0.997:0.01969)0.982:0.01563)1.000:0.01898)0.280:0.01159,((t641228482:0.0,t642555111:0.0):0.00387,(t643886020:0.00478,(t643886021:0.00158,t643886018:0.00014)0.999:0.00491)0.927:0.00273)1.000:0.04290)1.000:0.03147)1.000:0.04617)0.974:0.02747)1.000:0.06363)1.000:0.07540,t650716014:0.22623)1.000:0.21677)0.996:0.08601)1.000:0.08427)0.971:0.07113,((t646564585:0.00982,t651053077:0.01293)1.000:0.55388,((t651324043:0.29630,(t650716081:0.24290,((t639633065:0.25703,(t645058786:0.14258,((t639633002:0.01887,t650716004:0.02951)1.000:0.12395,(((t641228489:0.00240,t650716032:0.00294)1.000:0.10236,(t645058871:0.02227,(t646564523:0.01077,t648276631:0.00596)0.988:0.01003)1.000:0.15131)1.000:0.14949,((t649633004:0.01039,t650716008:0.00984)1.000:0.10910,(t643348541:0.01403,t639633003:0.01574)1.000:0.08226)1.000:0.06196)1.000:0.04426)1.000:0.05300)0.920:0.04466)1.000:0.09316,((t644736413:0.06020,t649633106:0.06249)1.000:0.24615,(t637000235:0.27086,(t637000208:0.10330,t639633051:0.15374)1.000:0.14374)0.613:0.03983)0.641:0.03284)0.995:0.04693)0.449:0.04231)1.000:0.15352,(t651324096:0.31063,(t640069319:0.25065,t641522635:0.28968)0.905:0.06263)1.000:0.10093)1.000:0.15091)1.000:0.22811)0.722:0.06598,((t649989970:0.76100,(t649990021:0.82738,(t648861006:0.00210,t651324084:0.00273)1.000:0.74728)1.000:0.49726)0.899:0.11728,(t649633099:0.98185,(t650716078:0.34312,(t641522607:0.14955,(((t637000034:0.00016,t651053009:0.00014)1.000:0.00811,(t637000033:0.00557,t637000032:0.00994)0.995:0.01649)1.000:0.11696,(t641228479:0.14163,(t647000200:0.06614,t649633001:0.04698)1.000:0.10424)0.141:0.03435)0.945:0.04020)1.000:0.16851)1.000:0.16640)1.000:0.22195)0.980:0.08933)0.662:0.05947,t640963026:0.78562)1.000:0.16520,(t651324073:0.53024,((t637000012:0.19468,(t639633007:0.15509,t643692051:0.24120)0.999:0.07317)1.000:0.23014,(t637000088:0.37199,t644736333:0.44209)1.000:0.18200)0.729:0.09258)1.000:0.12583)0.999:0.10993,((t643886208:0.21002,((t643886193:0.21471,(t649989956:0.18152,(t647533210:0.20868,t651324044:0.12768)0.996:0.07404)1.000:0.06688)1.000:0.16371,((((((t649989976:0.01142,(t643886194:0.01521,t643886198:0.03870)0.998:0.01331)0.994:0.01180,t645058784:0.01446)1.000:0.06053,(t643886151:0.03351,(t647000284:0.01339,((t649633075:0.01112,t643886202:0.01949)1.000:0.03403,(((((((t647533186:0.00179,t645058714:0.00171)0.411:0.00029,(((t645058745:0.00088,t645058713:0.00262)0.930:0.00136,(t637000188:0.00049,t647533187:0.00126)0.970:0.00173)0.864:0.00010,((t645058751:0.00233,(t645058715:0.00014,t645058747:0.00014)0.933:0.00088)0.759:0.00058,t645058750:0.00203)0.464:0.00015)0.957:0.00111)0.008:0.00014,t645951809:0.00171)0.924:0.00098,(t645058731:0.00245,(t651053047:0.00108,t645058801:0.00014)0.975:0.00202)0.435:0.00059)0.902:0.00155,(t642555143:0.00342,t645058710:0.00123)1.000:0.00466)0.736:0.00036,t645058740:0.00116)1.000:0.02770,((t651053052:0.00848,(t637000189:0.00133,t651053049:0.00098)1.000:0.00996)0.312:0.00343,((t651053051:0.01097,t646862337:0.01270)0.691:0.00316,(t639633045:0.01020,((((t650377962:0.00743,(t651053050:0.00105,t651053053:0.00098)0.998:0.00534)0.999:0.00694,(t637000190:0.00376,t651053054:0.00626)1.000:0.00883)0.757:0.00249,(t641228498:0.01024,(t644736394:0.00756,t648276705:0.01256)0.793:0.00392)0.043:0.00085)0.294:0.00148,t651053048:0.01019)0.962:0.00631)0.865:0.00129)0.476:0.00232)1.000:0.01014)0.957:0.00902)1.000:0.01658)0.999:0.02843)1.000:0.06150)1.000:0.03021,(t643886150:0.02187,(t645058748:0.00816,t651324075:0.01364)1.000:0.02119)1.000:0.02760)0.998:0.02446,t648861010:0.06995)1.000:0.09494,(t651324074:0.20267,t647000283:0.10109)0.997:0.06398)1.000:0.09239)0.248:0.05531)1.000:0.63410,(t643692026:0.42351,(t643886068:0.23370,t637000074:0.24558)1.000:0.17514)0.859:0.10162)1.000:0.35656)0.376:0.06445,(t637000324:0.66005,(((t646564569:0.27212,t648028028:0.31658)1.000:0.27704,(t637000197:0.29602,((t637000195:0.10064,t637000196:0.15903)1.000:0.37551,(t650716067:0.09920,t650716066:0.17726)1.000:0.23136)0.991:0.08259)1.000:0.31868)1.000:0.11220,(((t646564551:0.19230,t644736388:0.15160)1.000:0.16142,(t637000165:0.24389,(t649633068:0.00218,t644736389:0.00779)1.000:0.19044)0.998:0.08448)0.859:0.10320,(t639857020:0.56404,t647533247:0.73475)1.000:0.59933)1.000:0.25949)0.119:0.05626)0.943:0.07534)1.000:0.40259)1.000:0.19927)0.620:0.05645)1.000:0.11164,(((t651053025:0.03058,(t647533163:0.00959,(t651053026:0.00598,(((t639633024:0.00014,t642791609:0.00014)0.989:0.00310,t642979314:0.00613)0.680:0.00221,(t647533164:0.00910,(((((t643886001:0.01100,(t637000114:0.0,t637000113:0.0):0.00200)0.894:0.00016,t646862328:0.00015)0.850:0.00082,t647533167:0.00603)0.984:0.00419,(t641522629:0.00689,((t647533165:0.00859,(t640753028:0.00062,((t637000112:0.00773,t647000250:0.00816)0.944:0.00015,(t637000111:0.00014,t641736187:0.00200)0.899:0.00063)0.938:0.00111)0.854:0.00100)0.973:0.00247,t647533166:0.00130)0.997:0.00380)0.960:0.00342)0.861:0.00433,t640069311:0.00136)1.000:0.00838)0.939:0.00217)0.995:0.00496)0.594:0.00142)1.000:0.02292)0.993:0.06387,(t650716037:0.06229,(t641522628:0.00541,t645058828:0.00456)1.000:0.02613)0.882:0.06300)1.000:2.13523,((((t637000148:0.00685,(t637000147:0.01245,(t646564542:0.00484,t640427119:0.00269)1.000:0.01058)0.963:0.00365)0.857:0.00328,(t637000146:0.00993,t650377956:0.00979)0.039:0.00538)1.000:0.19813,(t645058794:0.19302,(t648028038:0.00014,t647000267:0.00221)1.000:0.17784)0.982:0.08793)1.000:1.04739,(t638341179:1.13473,(t643348531:0.00543,((t641228487:0.00386,t637000086:0.00015)0.973:0.00161,(((t643348532:0.00014,t640963018:0.00685)0.772:0.00032,t641736241:0.02273)0.768:0.00269,t640753021:0.00586)0.746:0.00031)0.876:0.00514)1.000:0.97811)0.036:0.09899)0.122:0.13659)1.000:0.22007)1.000:0.15860)1.000:0.24238)1.000:0.37860,((((t650716040:0.04629,t637000216:0.04376)1.000:0.28077,((t639857003:0.31489,t643886097:0.00857)1.000:0.51502,(t645058809:0.03725,t642555105:0.05981)1.000:0.27222)1.000:0.10196)1.000:0.30281,(t637000081:0.66462,(t638341157:0.26081,(t649633085:0.05351,(t637000217:0.08255,(t639857033:0.06584,t651324093:0.04778)0.999:0.03306)1.000:0.04391)1.000:0.19938)1.000:0.32205)0.983:0.08743)0.535:0.05595,(t638341106:0.23747,t637000136:0.22048)1.000:0.56251)0.624:0.06514)1.000:0.11666)1.000:0.10316,(t640963028:0.54545,(t638341167:0.33086,t639633052:0.28152)1.000:0.40783)1.000:0.13146)0.995:0.07511,((t643692052:0.31041,t649990019:1.77507)0.974:0.13178,(t650716006:0.03044,(t641522605:0.05609,(t651324007:0.05049,t639633004:0.02958)0.437:0.01072)0.376:0.01070)1.000:0.31613)1.000:0.18670)0.998:0.10706)1.000:0.19582)1.000:0.30192,(((t644736399:0.05381,t637000207:0.05287)1.000:0.08184,(t649633108:0.08218,t646564589:0.08482)1.000:0.09450)1.000:0.05829,((t643886117:0.08946,(t643886024:0.00160,t642555150:0.00496)1.000:0.05898)1.000:0.20985,(t641736172:0.08287,(t643886041:0.05696,(t642979317:0.04753,t642979318:0.04807)1.000:0.04182)1.000:0.03655)1.000:0.14582)1.000:0.08361)1.000:0.08837)0.999:0.05849,(t648861007:0.39646,t644736334:0.50517)1.000:0.14108)0.995:0.06169)0.851:0.03056,(t649633088:0.24662,(t651285005:0.15059,(t647000312:0.08046,(t647000311:0.05436,t640753048:0.04468)1.000:0.03756)1.000:0.04240)1.000:0.05818)0.989:0.02824)1.000:0.03340)0.748:0.02240)0.230:0.02557)1.000:0.07695)1.000:0.10568)1.000:0.07434)0.590:0.01865,(t650716035:0.04124,(((t651324045:0.02309,t647000262:0.02439)1.000:0.01097,(t640753032:0.00130,(t646564538:0.00218,t651053036:0.00924)1.000:0.01230)0.999:0.00622)0.840:0.00771,(t646311937:0.00320,(t643348560:0.00508,t647533174:0.00859)0.741:0.00288)1.000:0.02965)1.000:0.03829)1.000:0.05790)1.000:0.02202,(t640427113:0.07289,(t642979368:0.04794,(t646564529:0.04905,(t651324029:0.02342,t650377928:0.05019)1.000:0.02443)0.982:0.01541)1.000:0.03505)1.000:0.04837)1.000:0.04792)0.989:0.01709)0.999:0.01577)0.992:0.01518)1.000:0.05440)0.999:0.01308,(((((t638341087:0.00724,(t638341196:0.10402,t638341089:0.00601)1.000:0.01042)1.000:0.00736,t638341084:0.01149)0.866:0.00219,(t638341083:0.00585,t638341085:0.00820)0.995:0.00554)1.000:0.00015,t638341082:0.00589)1.000:0.00723,t649989946:0.02101)0.909:0.00084)0.996:0.00375)0.954:0.00014,(t645058836:0.00292,(((((t648276668:0.00716,(((t648276649:0.00800,((((t648276666:0.00514,t648276653:0.00844)0.998:0.00601,(t648276665:0.00833,t648276656:0.00358)0.623:0.00113)1.000:0.00584,t649989948:0.00337)0.331:0.00014,((t646564533:0.00630,t648276659:0.01696)0.999:0.00417,t648276652:0.00373)0.999:0.00507)0.976:0.00156)0.970:0.00143,(t648276660:0.00326,t648276658:0.01009)0.906:0.00079)1.000:0.00456,((t648276655:0.00054,t648276651:0.00403)1.000:0.00655,(t648276650:0.00947,t648276654:0.00330)0.189:0.00074)0.984:0.00227)1.000:0.00538)1.000:0.00623,(t647533160:0.01124,(t640427143:0.01485,(t637000261:0.00827,(t641522650:0.01509,(t649989998:0.02024,t640427142:0.00931)1.000:0.01662)0.958:0.00631)1.000:0.01116)0.928:0.00160)0.847:0.00016)0.966:0.00188,(((t648276664:0.01282,t638341086:0.00744)1.000:0.00650,((t643348546:0.00077,(((t651053024:0.00457,((t648276672:0.00015,(t646311924:0.00359,(t648028025:0.00583,(t646311923:0.00649,((t642979322:0.00079,((t641736224:0.00446,(t641736116:0.00515,((t641736210:0.03953,((t641736222:0.00081,(t641736225:0.01011,(((t641736226:0.00057,t641736212:0.01965)1.000:0.00542,t641736214:0.00092)0.875:0.00082,t641736221:0.00259)0.998:0.00356)1.000:0.01124)0.171:0.00015,t641736213:0.00136)1.000:0.00035)1.000:0.00370,t641736220:0.00650)0.017:0.00010)0.857:0.00049)1.000:0.00748,(t645951847:0.00014,t645951861:0.00014)0.065:0.00013)0.999:0.00584)0.000:0.00015,(t643348549:0.00014,((t637000107:0.00405,t637000108:0.00014)0.912:0.00233,(t642791630:0.00245,t644736363:0.00014)0.029:0.00014)0.252:0.00106)0.891:0.00052)0.999:0.00450)0.924:0.00150)0.962:0.00231)0.967:0.00146)1.000:0.00320,(t640753024:0.00757,t647533158:0.00496)0.759:0.00027)0.986:0.00160)0.821:0.00016,t650377934:0.00095)0.894:0.00200,t643348544:0.01148)1.000:0.00519)1.000:0.00427,t640753025:0.00268)0.822:0.00050)0.813:0.00029,((t648276648:0.01235,t651053021:0.01016)0.580:0.00065,t647533159:0.01094)0.992:0.00381)0.998:0.00537)0.772:0.00062,t648276645:0.00069)1.000:0.00478,(((t646311926:0.00014,(t637000110:0.00156,t641522625:0.02058)0.915:0.00078)0.000:0.00013,(t646862325:0.00454,t651053020:0.00016)0.735:0.00027)1.000:0.00476,t644736362:0.00398)0.997:0.00290)0.441:0.00016)0.997:0.00349)0.746:0.00192)0.966:0.00236)0.502:0.00069)0.975:0.00187)0.986:0.00226,t648276647:0.00343)0.927:0.00187,(t648276669:0.01605,t646206261:0.10560)0.336:0.01040)0.978:0.00016,t646862327:0.00293)0.772:0.00027)0.913:0.00087)0.984:0.00185,(t648276643:0.00589,(t643348548:0.00080,t649989947:0.00803)1.000:0.00495)0.987:0.00247,((t643348545:0.00649,t644736364:0.00727)1.000:0.00506,t650377933:0.00290)0.867:0.00055);
