# Supplementary material for: Expansion of intestinal Prevotella copri correlates with enhanced susceptibility to arthritis
Source: eLife. 2013 Nov 5;2:e01202. doi: 10.7554/eLife.01202 (PMC3816614; doi:10.7554/eLife.01202)
Supplement: Figure 2—source data 1. — DOI: http://dx.doi.org/10.7554/eLife.01202.010 [file elife01202s003.zip › Figure_2/Panel_A/prevotella_only.annotated.nwk]

(Paraprevotella_xylaniphila_YIT_11841:0.29078,(Prevotella_tannerae_ATCC_51259:0.62045,(Prevotella_ruminicola_23:0.30456,(((Prevotella_sp_oral_taxon_317_str__F0108:0.0277,Prevotella_sp_oral_taxon_472_str__F0295:0.03745)1.000:0.24059,(Prevotella_marshii_DSM_16973:0.25455,Prevotella_sp_oral_taxon_299_str__F0039:0.3427)0.273:0.05453)0.980:0.04394,(((((Prevotella_copri_DSM_18205:0.01095,(089B:0.11917,(061B:0.11141,(030B:0.1223,028B:0.10049)0.988:0.01969)0.953:0.01471)1.000:0.16082)1.000:0.22807,(Prevotella_buccae_ATCC_33574:0.00282,Prevotella_buccae_D17:0.00552)1.000:0.17392)0.997:0.04885,((Prevotella_bryantii_B14:0.25634,(Prevotella_salivae_DSM_15606:0.09055,(Prevotella_oris_F0302:0.00794,Prevotella_oris_C735:0.01455)1.000:0.06937)1.000:0.16576)0.674:0.02839,((((Prevotella_multiformis_DSM_16608:0.04212,(Prevotella_denticola_F0289:0.00295,Prevotella_denticola_CRIS_18C_A:0.00521)1.000:0.02796)1.000:0.04698,((Prevotella_melaninogenica_ATCC_25845:0.00668,Prevotella_melaninogenica_D18:0.01073)1.000:0.0527,Prevotella_veroralis_F0319:0.10089)0.612:0.01454)1.000:0.08233,((Prevotella_disiens_FB035_09AN:0.09822,(Prevotella_pallens_ATCC_700821:0.05402,Prevotella_nigrescens_ATCC_33563:0.04656)1.000:0.0729)1.000:0.13592,(Prevotella_amnii_CRIS_21A_A:0.15878,Prevotella_bivia_JCVIHMP010:0.07775)1.000:0.14677)0.867:0.04588)1.000:0.14813,(Prevotella_bergensis_DSM_17361:0.20271,Prevotella_dentalis_DSM_3688:0.14871)1.000:0.13215)1.000:0.04912)0.730:0.03821)1.000:0.05722,(Prevotella_buccalis_ATCC_35310:0.12921,Prevotella_timonensis_CRIS_5C_B1:0.13687)1.000:0.17119)0.695:0.03101,Prevotella_oralis_ATCC_33269:0.20702)0.977:0.03259)1.000:0.09193)1.000:0.2187)1.000:0.10104)1.000:0.06819;
