# Supplementary material for: Expansion of intestinal Prevotella copri correlates with enhanced susceptibility to arthritis
Source: eLife. 2013 Nov 5;2:e01202. doi: 10.7554/eLife.01202 (PMC3816614; doi:10.7554/eLife.01202)
Supplement: Figure 2—source data 1. — DOI: http://dx.doi.org/10.7554/eLife.01202.010 [file elife01202s003.zip › Figure_2/Panel_A/prevotella_only.nwk]

(t651324083:0.29078,(t645951840:0.62045,(t646564560:0.30456,(((t647533198:0.0277,t647000294:0.03745)1.000:0.24059,(t648276716:0.25455,t647533197:0.3427)0.273:0.05453)0.980:0.04394,(((((t643886200:0.01095,(Subject_089B_FE:0.11917,(Subject_061B_FE:0.11141,(Subject_030B_FE:0.1223,Subject_028B_FE:0.10049)0.988:0.01969)0.953:0.01471)1.000:0.16082)1.000:0.22807,(t649989986:0.00282,t647533195:0.00552)1.000:0.17392)0.997:0.04885,((t648276714:0.25634,(t649989989:0.09055,(t645951806:0.00794,t648861012:0.01455)1.000:0.06937)1.000:0.16576)0.674:0.02839,((((t649989987:0.04212,(t650716073:0.00295,t651324088:0.00521)1.000:0.02796)1.000:0.04698,((t648028051:0.00668,t647533196:0.01073)1.000:0.0527,t645951836:0.10089)0.612:0.01454)1.000:0.08233,((t648276715:0.09822,(t651324090:0.05402,t651324089:0.04656)1.000:0.0729)1.000:0.13592,(t648276713:0.15878,t647000292:0.07775)1.000:0.14677)0.867:0.04588)1.000:0.14813,(t645951825:0.20271,t651324087:0.14871)1.000:0.13215)1.000:0.04912)0.730:0.03821)1.000:0.05722,(t647000293:0.12921,t647000295:0.13687)1.000:0.17119)0.695:0.03101,t649989988:0.20702)0.977:0.03259)1.000:0.09193)1.000:0.2187)1.000:0.10104)1.000:0.06819;
