# Supplementary material for: Expansion of intestinal Prevotella copri correlates with enhanced susceptibility to arthritis
Source: eLife. 2013 Nov 5;2:e01202. doi: 10.7554/eLife.01202 (PMC3816614; doi:10.7554/eLife.01202)
Supplement: Figure 2—source data 1. — DOI: http://dx.doi.org/10.7554/eLife.01202.010 [file elife01202s003.zip › Figure_2/Panel_A/tcodes2tax.txt]

t643692001	d__Bacteria.p__Acidobacteria.c__Acidobacteria.o__Acidobacteriales.f__Acidobacteriaceae.g__Acidobacterium.s__capsulatum.t__ATCC_51196
t648276601	d__Bacteria.p__Acidobacteria.c__Acidobacteria.o__Acidobacteriales.f__Acidobacteriaceae.g__Granulicella.s__sp_.t__MP5ACTX8
t649633002	d__Bacteria.p__Acidobacteria.c__Acidobacteria.o__Acidobacteriales.f__Acidobacteriaceae.g__Granulicella.s__sp_.t__MP5ACTX9
t649633100	d__Bacteria.p__Acidobacteria.c__Acidobacteria.o__Acidobacteriales.f__Acidobacteriaceae.g__Terriglobus.s__saanensis.t__SP1PR4
t637000001	d__Bacteria.p__Acidobacteria.c__Acidobacteria.o__Acidobacteriales.f__Korebacteraceae.g__Korebacter.s__versatilis.t__Ellin345
t639633060	d__Bacteria.p__Acidobacteria.c__Solibacteres.o__Solibacterales.f__Solibacteraceae.g__Solibacter.s__usitatus.t__Ellin6076
t644736322	d__Bacteria.p__Actinobacteria.c__Actinobacteria.o__Acidimicrobiales.f__Acidimicrobiaceae.g__Acidimicrobium.s__ferrooxidans.t__ICP__DSM_10331
t639633001	d__Bacteria.p__Actinobacteria.c__Actinobacteria.o__Actinomycetales.f__Acidothermaceae.g__Acidothermus.s__cellulolyticus.t__11B
t643886017	d__Bacteria.p__Actinobacteria.c__Actinobacteria.o__Actinomycetales.f__Actinomycetaceae.g__Actinomyces.s__coleocanis.t__DSM_15436
t640963058	d__Bacteria.p__Actinobacteria.c__Actinobacteria.o__Actinomycetales.f__Actinomycetaceae.g__Actinomyces.s__odontolyticus.t__ATCC_17982
t647000206	d__Bacteria.p__Actinobacteria.c__Actinobacteria.o__Actinomycetales.f__Actinomycetaceae.g__Actinomyces.s__odontolyticus.t__F0309
t649989901	d__Bacteria.p__Actinobacteria.c__Actinobacteria.o__Actinomycetales.f__Actinomycetaceae.g__Actinomyces.s__oris.t__K20
t651324005	d__Bacteria.p__Actinobacteria.c__Actinobacteria.o__Actinomycetales.f__Actinomycetaceae.g__Actinomyces.s__sp_.t__oral_taxon_170_str__F0386
t649989902	d__Bacteria.p__Actinobacteria.c__Actinobacteria.o__Actinomycetales.f__Actinomycetaceae.g__Actinomyces.s__sp_.t__oral_taxon_171_str__F0337
t649989903	d__Bacteria.p__Actinobacteria.c__Actinobacteria.o__Actinomycetales.f__Actinomycetaceae.g__Actinomyces.s__sp_.t__oral_taxon_178_str__F0338
t649989904	d__Bacteria.p__Actinobacteria.c__Actinobacteria.o__Actinomycetales.f__Actinomycetaceae.g__Actinomyces.s__sp_.t__oral_taxon_180_str__F0310
t651324006	d__Bacteria.p__Actinobacteria.c__Actinobacteria.o__Actinomycetales.f__Actinomycetaceae.g__Actinomyces.s__sp_.t__oral_taxon_448_str__F0400
t645951824	d__Bacteria.p__Actinobacteria.c__Actinobacteria.o__Actinomycetales.f__Actinomycetaceae.g__Actinomyces.s__sp_.t__oral_taxon_848_str__F0332
t643886015	d__Bacteria.p__Actinobacteria.c__Actinobacteria.o__Actinomycetales.f__Actinomycetaceae.g__Actinomyces.s__urogenitalis.t__DSM_15434
t649989905	d__Bacteria.p__Actinobacteria.c__Actinobacteria.o__Actinomycetales.f__Actinomycetaceae.g__Actinomyces.s__viscosus.t__C505
t646564505	d__Bacteria.p__Actinobacteria.c__Actinobacteria.o__Actinomycetales.f__Actinomycetaceae.g__Arcanobacterium.s__haemolyticum.t__DSM_20595
t648028043	d__Bacteria.p__Actinobacteria.c__Actinobacteria.o__Actinomycetales.f__Actinomycetaceae.g__Mobiluncus.s__curtisii.t__ATCC_43063
t649989973	d__Bacteria.p__Actinobacteria.c__Actinobacteria.o__Actinomycetales.f__Actinomycetaceae.g__Mobiluncus.s__curtisii.t__ATCC_51333
t648276689	d__Bacteria.p__Actinobacteria.c__Actinobacteria.o__Actinomycetales.f__Actinomycetaceae.g__Mobiluncus.s__curtisii.t__subsp__curtisii_ATCC_35241
t649989974	d__Bacteria.p__Actinobacteria.c__Actinobacteria.o__Actinomycetales.f__Actinomycetaceae.g__Mobiluncus.s__curtisii.t__subsp__holmesii_ATCC_35242
t647000277	d__Bacteria.p__Actinobacteria.c__Actinobacteria.o__Actinomycetales.f__Actinomycetaceae.g__Mobiluncus.s__mulieris.t__28_1
t648276690	d__Bacteria.p__Actinobacteria.c__Actinobacteria.o__Actinomycetales.f__Actinomycetaceae.g__Mobiluncus.s__mulieris.t__ATCC_35239
t643886108	d__Bacteria.p__Actinobacteria.c__Actinobacteria.o__Actinomycetales.f__Actinomycetaceae.g__Mobiluncus.s__mulieris.t__ATCC_35243
t648276691	d__Bacteria.p__Actinobacteria.c__Actinobacteria.o__Actinomycetales.f__Actinomycetaceae.g__Mobiluncus.s__mulieris.t__FB024_16
t644736323	d__Bacteria.p__Actinobacteria.c__Actinobacteria.o__Actinomycetales.f__Actinosynnemataceae.g__Actinosynnema.s__mirum.t__101__DSM_43827
t643692008	d__Bacteria.p__Actinobacteria.c__Actinobacteria.o__Actinomycetales.f__Beutenbergiaceae.g__Beutenbergia.s__cavernae.t__DSM_12333
t638341022	d__Bacteria.p__Actinobacteria.c__Actinobacteria.o__Actinomycetales.f__Brevibacteriaceae.g__Brevibacterium.s__linens.t__BL2
t647000216	d__Bacteria.p__Actinobacteria.c__Actinobacteria.o__Actinomycetales.f__Brevibacteriaceae.g__Brevibacterium.s__mcbrellneri.t__ATCC_49030
t644736339	d__Bacteria.p__Actinobacteria.c__Actinobacteria.o__Actinomycetales.f__Catenulisporaceae.g__Catenulispora.s__acidiphila.t__ID139908__DSM_44928
t646564520	d__Bacteria.p__Actinobacteria.c__Actinobacteria.o__Actinomycetales.f__Cellulomonadaceae.g__Cellulomonas.s__flavigena.t__DSM_20109
t643886058	d__Bacteria.p__Actinobacteria.c__Actinobacteria.o__Actinomycetales.f__Corynebacteriaceae.g__Corynebacterium.s__accolens.t__ATCC_49725
t648276632	d__Bacteria.p__Actinobacteria.c__Actinobacteria.o__Actinomycetales.f__Corynebacteriaceae.g__Corynebacterium.s__accolens.t__ATCC_49726
t647000230	d__Bacteria.p__Actinobacteria.c__Actinobacteria.o__Actinomycetales.f__Corynebacteriaceae.g__Corynebacterium.s__ammoniagenes.t__DSM_20306
t642979306	d__Bacteria.p__Actinobacteria.c__Actinobacteria.o__Actinomycetales.f__Corynebacteriaceae.g__Corynebacterium.s__amycolatum.t__SK46
t643692018	d__Bacteria.p__Actinobacteria.c__Actinobacteria.o__Actinomycetales.f__Corynebacteriaceae.g__Corynebacterium.s__aurimucosum.t__ATCC_700975
t645951870	d__Bacteria.p__Actinobacteria.c__Actinobacteria.o__Actinomycetales.f__Corynebacteriaceae.g__Corynebacterium.s__aurimucosum.t__ATCC_700975
t651324023	d__Bacteria.p__Actinobacteria.c__Actinobacteria.o__Actinomycetales.f__Corynebacteriaceae.g__Corynebacterium.s__bovis.t__DSM_20582
t637000082	d__Bacteria.p__Actinobacteria.c__Actinobacteria.o__Actinomycetales.f__Corynebacteriaceae.g__Corynebacterium.s__diphtheriae.t__NCTC_13129
t644736345	d__Bacteria.p__Actinobacteria.c__Actinobacteria.o__Actinomycetales.f__Corynebacteriaceae.g__Corynebacterium.s__efficiens.t__YS_314
t645951842	d__Bacteria.p__Actinobacteria.c__Actinobacteria.o__Actinomycetales.f__Corynebacteriaceae.g__Corynebacterium.s__efficiens.t__YS_314
t648276633	d__Bacteria.p__Actinobacteria.c__Actinobacteria.o__Actinomycetales.f__Corynebacteriaceae.g__Corynebacterium.s__genitalium.t__ATCC_33030
t643886137	d__Bacteria.p__Actinobacteria.c__Actinobacteria.o__Actinomycetales.f__Corynebacteriaceae.g__Corynebacterium.s__glucuronolyticum.t__ATCC_51866
t643886147	d__Bacteria.p__Actinobacteria.c__Actinobacteria.o__Actinomycetales.f__Corynebacteriaceae.g__Corynebacterium.s__glucuronolyticum.t__ATCC_51867
t639279306	d__Bacteria.p__Actinobacteria.c__Actinobacteria.o__Actinomycetales.f__Corynebacteriaceae.g__Corynebacterium.s__glutamicum.t__ATCC_13032__Bielefeld_
t639279307	d__Bacteria.p__Actinobacteria.c__Actinobacteria.o__Actinomycetales.f__Corynebacteriaceae.g__Corynebacterium.s__glutamicum.t__ATCC_13032__Kitasato_
t640427110	d__Bacteria.p__Actinobacteria.c__Actinobacteria.o__Actinomycetales.f__Corynebacteriaceae.g__Corynebacterium.s__glutamicum.t__R
t647000231	d__Bacteria.p__Actinobacteria.c__Actinobacteria.o__Actinomycetales.f__Corynebacteriaceae.g__Corynebacterium.s__jeikeium.t__ATCC_43734
t637000085	d__Bacteria.p__Actinobacteria.c__Actinobacteria.o__Actinomycetales.f__Corynebacteriaceae.g__Corynebacterium.s__jeikeium.t__K411
t643692019	d__Bacteria.p__Actinobacteria.c__Actinobacteria.o__Actinomycetales.f__Corynebacteriaceae.g__Corynebacterium.s__kroppenstedtii.t__DSM_44385
t643886002	d__Bacteria.p__Actinobacteria.c__Actinobacteria.o__Actinomycetales.f__Corynebacteriaceae.g__Corynebacterium.s__lipophiloflavum.t__DSM_44291
t648276634	d__Bacteria.p__Actinobacteria.c__Actinobacteria.o__Actinomycetales.f__Corynebacteriaceae.g__Corynebacterium.s__matruchotii.t__ATCC_14266
t643886207	d__Bacteria.p__Actinobacteria.c__Actinobacteria.o__Actinomycetales.f__Corynebacteriaceae.g__Corynebacterium.s__matruchotii.t__ATCC_33806
t643886084	d__Bacteria.p__Actinobacteria.c__Actinobacteria.o__Actinomycetales.f__Corynebacteriaceae.g__Corynebacterium.s__pseudogenitalium.t__ATCC_33035
t648231702	d__Bacteria.p__Actinobacteria.c__Actinobacteria.o__Actinomycetales.f__Corynebacteriaceae.g__Corynebacterium.s__pseudotuberculosis.t__1002
t648231703	d__Bacteria.p__Actinobacteria.c__Actinobacteria.o__Actinomycetales.f__Corynebacteriaceae.g__Corynebacterium.s__pseudotuberculosis.t__C231
t648028019	d__Bacteria.p__Actinobacteria.c__Actinobacteria.o__Actinomycetales.f__Corynebacteriaceae.g__Corynebacterium.s__pseudotuberculosis.t__FRC41
t650377927	d__Bacteria.p__Actinobacteria.c__Actinobacteria.o__Actinomycetales.f__Corynebacteriaceae.g__Corynebacterium.s__pseudotuberculosis.t__I19
t650716029	d__Bacteria.p__Actinobacteria.c__Actinobacteria.o__Actinomycetales.f__Corynebacteriaceae.g__Corynebacterium.s__resistens.t__DSM_45100
t643886057	d__Bacteria.p__Actinobacteria.c__Actinobacteria.o__Actinomycetales.f__Corynebacteriaceae.g__Corynebacterium.s__striatum.t__ATCC_6940
t645058719	d__Bacteria.p__Actinobacteria.c__Actinobacteria.o__Actinomycetales.f__Corynebacteriaceae.g__Corynebacterium.s__tuberculostearicum.t__SK141
t651053019	d__Bacteria.p__Actinobacteria.c__Actinobacteria.o__Actinomycetales.f__Corynebacteriaceae.g__Corynebacterium.s__ulcerans.t__809
t650716030	d__Bacteria.p__Actinobacteria.c__Actinobacteria.o__Actinomycetales.f__Corynebacteriaceae.g__Corynebacterium.s__ulcerans.t__BR_AD22
t641522620	d__Bacteria.p__Actinobacteria.c__Actinobacteria.o__Actinomycetales.f__Corynebacteriaceae.g__Corynebacterium.s__urealyticum.t__DSM_7109
t649989925	d__Bacteria.p__Actinobacteria.c__Actinobacteria.o__Actinomycetales.f__Corynebacteriaceae.g__Corynebacterium.s__variabile.t__DSM_44702
t644736331	d__Bacteria.p__Actinobacteria.c__Actinobacteria.o__Actinomycetales.f__Dermabacteraceae.g__Brachybacterium.s__faecium.t__DSM_4810
t649989926	d__Bacteria.p__Actinobacteria.c__Actinobacteria.o__Actinomycetales.f__Dermacoccaceae.g__Dermacoccus.s__sp_.t__Ellin185
t644736380	d__Bacteria.p__Actinobacteria.c__Actinobacteria.o__Actinomycetales.f__Dermacoccaceae.g__Kytococcus.s__sedentarius.t__541__DSM_20547
t649989929	d__Bacteria.p__Actinobacteria.c__Actinobacteria.o__Actinomycetales.f__Dietziaceae.g__Dietzia.s__cinnamea.t__P4
t637000115	d__Bacteria.p__Actinobacteria.c__Actinobacteria.o__Actinomycetales.f__Frankiaceae.g__Frankia.s__alni.t__ACN14a
t637000116	d__Bacteria.p__Actinobacteria.c__Actinobacteria.o__Actinomycetales.f__Frankiaceae.g__Frankia.s__sp_.t__CcI3
t641228492	d__Bacteria.p__Actinobacteria.c__Actinobacteria.o__Actinomycetales.f__Frankiaceae.g__Frankia.s__sp_.t__EAN1pec
t647000251	d__Bacteria.p__Actinobacteria.c__Actinobacteria.o__Actinomycetales.f__Frankiaceae.g__Frankia.s__sp_.t__EUN1f
t649633045	d__Bacteria.p__Actinobacteria.c__Actinobacteria.o__Actinomycetales.f__Frankiaceae.g__Frankia.s__sp_.t__EuI1c
t647000253	d__Bacteria.p__Actinobacteria.c__Actinobacteria.o__Actinomycetales.f__Frankiaceae.g__Frankia.s__symbiont.t__of_Datisca_glomerata
t646311931	d__Bacteria.p__Actinobacteria.c__Actinobacteria.o__Actinomycetales.f__Geodermatophilaceae.g__Geodermatophilus.s__obscurus.t__DSM_43160
t646564571	d__Bacteria.p__Actinobacteria.c__Actinobacteria.o__Actinomycetales.f__Glycomycetaceae.g__Stackebrandtia.s__nassauensis.t__DSM_44728
t646311932	d__Bacteria.p__Actinobacteria.c__Actinobacteria.o__Actinomycetales.f__Gordoniaceae.g__Gordonia.s__bronchialis.t__DSM_43247
t651324037	d__Bacteria.p__Actinobacteria.c__Actinobacteria.o__Actinomycetales.f__Gordoniaceae.g__Gordonia.s__neofelifaecis.t__NRRL_B_59395
t649633057	d__Bacteria.p__Actinobacteria.c__Actinobacteria.o__Actinomycetales.f__Intrasporangiaceae.g__Intrasporangium.s__calvum.t__DSM_43043
t638341107	d__Bacteria.p__Actinobacteria.c__Actinobacteria.o__Actinomycetales.f__Intrasporangiaceae.g__Janibacter.s__sp_.t__HTCC2649
t644736376	d__Bacteria.p__Actinobacteria.c__Actinobacteria.o__Actinomycetales.f__Jonesiaceae.g__Jonesia.s__denitrificans.t__55134__DSM_20603
t640753031	d__Bacteria.p__Actinobacteria.c__Actinobacteria.o__Actinomycetales.f__Kineosporiaceae.g__Kineococcus.s__radiotolerans.t__SRS30216
t638341246	d__Bacteria.p__Actinobacteria.c__Actinobacteria.o__Actinomycetales.f__Microbacteriaceae.g__Agreia.s__sp_.t__PHSC20C1
t640427108	d__Bacteria.p__Actinobacteria.c__Actinobacteria.o__Actinomycetales.f__Microbacteriaceae.g__Clavibacter.s__michiganensis.t__subsp__michiganensis_NCPPB_382
t642555124	d__Bacteria.p__Actinobacteria.c__Actinobacteria.o__Actinomycetales.f__Microbacteriaceae.g__Clavibacter.s__michiganensis.t__subsp__sepedonicus
t637000149	d__Bacteria.p__Actinobacteria.c__Actinobacteria.o__Actinomycetales.f__Microbacteriaceae.g__Leifsonia.s__xyli.t__subsp__xyli_str__CTCB07
t650716057	d__Bacteria.p__Actinobacteria.c__Actinobacteria.o__Actinomycetales.f__Microbacteriaceae.g__Microbacterium.s__testaceum.t__StLB037
t637000330	d__Bacteria.p__Actinobacteria.c__Actinobacteria.o__Actinomycetales.f__Microbacteriaceae.g__Tropheryma.s__whipplei.t__TW08_27
t637000331	d__Bacteria.p__Actinobacteria.c__Actinobacteria.o__Actinomycetales.f__Microbacteriaceae.g__Tropheryma.s__whipplei.t__str__Twist
t649633006	d__Bacteria.p__Actinobacteria.c__Actinobacteria.o__Actinomycetales.f__Micrococcaceae.g__Arthrobacter.s__arilaitensis.t__Re117
t639633005	d__Bacteria.p__Actinobacteria.c__Actinobacteria.o__Actinomycetales.f__Micrococcaceae.g__Arthrobacter.s__aurescens.t__TC1
t643348509	d__Bacteria.p__Actinobacteria.c__Actinobacteria.o__Actinomycetales.f__Micrococcaceae.g__Arthrobacter.s__chlorophenolicus.t__A6
t650377905	d__Bacteria.p__Actinobacteria.c__Actinobacteria.o__Actinomycetales.f__Micrococcaceae.g__Arthrobacter.s__phenanthrenivorans.t__Sphe3
t639633006	d__Bacteria.p__Actinobacteria.c__Actinobacteria.o__Actinomycetales.f__Micrococcaceae.g__Arthrobacter.s__sp_.t__FB24
t642555133	d__Bacteria.p__Actinobacteria.c__Actinobacteria.o__Actinomycetales.f__Micrococcaceae.g__Kocuria.s__rhizophila.t__DC2201
t644736390	d__Bacteria.p__Actinobacteria.c__Actinobacteria.o__Actinomycetales.f__Micrococcaceae.g__Micrococcus.s__luteus.t__NCTC_2665
t645951813	d__Bacteria.p__Actinobacteria.c__Actinobacteria.o__Actinomycetales.f__Micrococcaceae.g__Micrococcus.s__luteus.t__NCTC_2665
t647000274	d__Bacteria.p__Actinobacteria.c__Actinobacteria.o__Actinomycetales.f__Micrococcaceae.g__Micrococcus.s__luteus.t__SK58
t641228502	d__Bacteria.p__Actinobacteria.c__Actinobacteria.o__Actinomycetales.f__Micrococcaceae.g__Renibacterium.s__salmoninarum.t__ATCC_33209
t649633093	d__Bacteria.p__Actinobacteria.c__Actinobacteria.o__Actinomycetales.f__Micrococcaceae.g__Rothia.s__dentocariosa.t__ATCC_17931
t648861015	d__Bacteria.p__Actinobacteria.c__Actinobacteria.o__Actinomycetales.f__Micrococcaceae.g__Rothia.s__dentocariosa.t__M567
t645058800	d__Bacteria.p__Actinobacteria.c__Actinobacteria.o__Actinomycetales.f__Micrococcaceae.g__Rothia.s__mucilaginosa.t__ATCC_25296
t646311951	d__Bacteria.p__Actinobacteria.c__Actinobacteria.o__Actinomycetales.f__Micrococcaceae.g__Rothia.s__mucilaginosa.t__DY_18
t648028042	d__Bacteria.p__Actinobacteria.c__Actinobacteria.o__Actinomycetales.f__Micromonosporaceae.g__Micromonospora.s__aurantiaca.t__ATCC_27029
t647533185	d__Bacteria.p__Actinobacteria.c__Actinobacteria.o__Actinomycetales.f__Micromonosporaceae.g__Micromonospora.s__sp_.t__ATCC_39149
t649633069	d__Bacteria.p__Actinobacteria.c__Actinobacteria.o__Actinomycetales.f__Micromonosporaceae.g__Micromonospora.s__sp_.t__L5
t641228504	d__Bacteria.p__Actinobacteria.c__Actinobacteria.o__Actinomycetales.f__Micromonosporaceae.g__Salinispora.s__arenicola.t__CNS_205
t640427140	d__Bacteria.p__Actinobacteria.c__Actinobacteria.o__Actinomycetales.f__Micromonosporaceae.g__Salinispora.s__tropica.t__CNB_440
t650716103	d__Bacteria.p__Actinobacteria.c__Actinobacteria.o__Actinomycetales.f__Micromonosporaceae.g__Verrucosispora.s__maris.t__AB_18_032
t650716009	d__Bacteria.p__Actinobacteria.c__Actinobacteria.o__Actinomycetales.f__Mycobacteriaceae.g__Amycolicicoccus.s__subflavus.t__DQS3_9A1
t641522641	d__Bacteria.p__Actinobacteria.c__Actinobacteria.o__Actinomycetales.f__Mycobacteriaceae.g__Mycobacterium.s__abscessus.t___1
t650716059	d__Bacteria.p__Actinobacteria.c__Actinobacteria.o__Actinomycetales.f__Mycobacteriaceae.g__Mycobacterium.s__africanum.t__GM041182
t639633039	d__Bacteria.p__Actinobacteria.c__Actinobacteria.o__Actinomycetales.f__Mycobacteriaceae.g__Mycobacterium.s__avium.t__104
t645058725	d__Bacteria.p__Actinobacteria.c__Actinobacteria.o__Actinomycetales.f__Mycobacteriaceae.g__Mycobacterium.s__avium.t__subsp__avium_ATCC_25291
t637000168	d__Bacteria.p__Actinobacteria.c__Actinobacteria.o__Actinomycetales.f__Mycobacteriaceae.g__Mycobacterium.s__avium.t__subsp__paratuberculosis_K_10
t637000169	d__Bacteria.p__Actinobacteria.c__Actinobacteria.o__Actinomycetales.f__Mycobacteriaceae.g__Mycobacterium.s__bovis.t__AF2122_97
t639633040	d__Bacteria.p__Actinobacteria.c__Actinobacteria.o__Actinomycetales.f__Mycobacteriaceae.g__Mycobacterium.s__bovis.t__BCG_str__Pasteur_1173P2
t643692028	d__Bacteria.p__Actinobacteria.c__Actinobacteria.o__Actinomycetales.f__Mycobacteriaceae.g__Mycobacterium.s__bovis.t__BCG_str__Tokyo_172
t650716060	d__Bacteria.p__Actinobacteria.c__Actinobacteria.o__Actinomycetales.f__Mycobacteriaceae.g__Mycobacterium.s__canettii.t__CIPT_140010059
t640427122	d__Bacteria.p__Actinobacteria.c__Actinobacteria.o__Actinomycetales.f__Mycobacteriaceae.g__Mycobacterium.s__gilvum.t__PYR_GCK
t645058739	d__Bacteria.p__Actinobacteria.c__Actinobacteria.o__Actinomycetales.f__Mycobacteriaceae.g__Mycobacterium.s__intracellulare.t__ATCC_13950
t645058849	d__Bacteria.p__Actinobacteria.c__Actinobacteria.o__Actinomycetales.f__Mycobacteriaceae.g__Mycobacterium.s__kansasii.t__ATCC_12478
t643348566	d__Bacteria.p__Actinobacteria.c__Actinobacteria.o__Actinomycetales.f__Mycobacteriaceae.g__Mycobacterium.s__leprae.t__Br4923
t637000170	d__Bacteria.p__Actinobacteria.c__Actinobacteria.o__Actinomycetales.f__Mycobacteriaceae.g__Mycobacterium.s__leprae.t__TN
t641522642	d__Bacteria.p__Actinobacteria.c__Actinobacteria.o__Actinomycetales.f__Mycobacteriaceae.g__Mycobacterium.s__marinum.t__M
t647000278	d__Bacteria.p__Actinobacteria.c__Actinobacteria.o__Actinomycetales.f__Mycobacteriaceae.g__Mycobacterium.s__parascrofulaceum.t__ATCC_BAA_614
t639633041	d__Bacteria.p__Actinobacteria.c__Actinobacteria.o__Actinomycetales.f__Mycobacteriaceae.g__Mycobacterium.s__smegmatis.t__str__MC2_155
t650716061	d__Bacteria.p__Actinobacteria.c__Actinobacteria.o__Actinomycetales.f__Mycobacteriaceae.g__Mycobacterium.s__sp_.t__JDM601
t640069320	d__Bacteria.p__Actinobacteria.c__Actinobacteria.o__Actinomycetales.f__Mycobacteriaceae.g__Mycobacterium.s__sp_.t__JLS
t639633042	d__Bacteria.p__Actinobacteria.c__Actinobacteria.o__Actinomycetales.f__Mycobacteriaceae.g__Mycobacterium.s__sp_.t__KMS
t637000171	d__Bacteria.p__Actinobacteria.c__Actinobacteria.o__Actinomycetales.f__Mycobacteriaceae.g__Mycobacterium.s__sp_.t__MCS
t649633070	d__Bacteria.p__Actinobacteria.c__Actinobacteria.o__Actinomycetales.f__Mycobacteriaceae.g__Mycobacterium.s__sp_.t__Spyr1
t642979309	d__Bacteria.p__Actinobacteria.c__Actinobacteria.o__Actinomycetales.f__Mycobacteriaceae.g__Mycobacterium.s__tuberculosis.t__02_1987
t647000279	d__Bacteria.p__Actinobacteria.c__Actinobacteria.o__Actinomycetales.f__Mycobacteriaceae.g__Mycobacterium.s__tuberculosis.t__210
t642979310	d__Bacteria.p__Actinobacteria.c__Actinobacteria.o__Actinomycetales.f__Mycobacteriaceae.g__Mycobacterium.s__tuberculosis.t__94_M4241A
t638341130	d__Bacteria.p__Actinobacteria.c__Actinobacteria.o__Actinomycetales.f__Mycobacteriaceae.g__Mycobacterium.s__tuberculosis.t__C
t651053043	d__Bacteria.p__Actinobacteria.c__Actinobacteria.o__Actinomycetales.f__Mycobacteriaceae.g__Mycobacterium.s__tuberculosis.t__CCDC5079
t651053044	d__Bacteria.p__Actinobacteria.c__Actinobacteria.o__Actinomycetales.f__Mycobacteriaceae.g__Mycobacterium.s__tuberculosis.t__CCDC5180
t637000172	d__Bacteria.p__Actinobacteria.c__Actinobacteria.o__Actinomycetales.f__Mycobacteriaceae.g__Mycobacterium.s__tuberculosis.t__CDC1551
t645951826	d__Bacteria.p__Actinobacteria.c__Actinobacteria.o__Actinomycetales.f__Mycobacteriaceae.g__Mycobacterium.s__tuberculosis.t__CPHL_A
t642979363	d__Bacteria.p__Actinobacteria.c__Actinobacteria.o__Actinomycetales.f__Mycobacteriaceae.g__Mycobacterium.s__tuberculosis.t__EAS054
t640427123	d__Bacteria.p__Actinobacteria.c__Actinobacteria.o__Actinomycetales.f__Mycobacteriaceae.g__Mycobacterium.s__tuberculosis.t__F11
t642979350	d__Bacteria.p__Actinobacteria.c__Actinobacteria.o__Actinomycetales.f__Mycobacteriaceae.g__Mycobacterium.s__tuberculosis.t__GM_1503
t640427124	d__Bacteria.p__Actinobacteria.c__Actinobacteria.o__Actinomycetales.f__Mycobacteriaceae.g__Mycobacterium.s__tuberculosis.t__H37Ra
t641736240	d__Bacteria.p__Actinobacteria.c__Actinobacteria.o__Actinomycetales.f__Mycobacteriaceae.g__Mycobacterium.s__tuberculosis.t__H37Ra
t637000173	d__Bacteria.p__Actinobacteria.c__Actinobacteria.o__Actinomycetales.f__Mycobacteriaceae.g__Mycobacterium.s__tuberculosis.t__H37Rv
t645951854	d__Bacteria.p__Actinobacteria.c__Actinobacteria.o__Actinomycetales.f__Mycobacteriaceae.g__Mycobacterium.s__tuberculosis.t__K85
t644736391	d__Bacteria.p__Actinobacteria.c__Actinobacteria.o__Actinomycetales.f__Mycobacteriaceae.g__Mycobacterium.s__tuberculosis.t__KZN_1435
t645058860	d__Bacteria.p__Actinobacteria.c__Actinobacteria.o__Actinomycetales.f__Mycobacteriaceae.g__Mycobacterium.s__tuberculosis.t__KZN_4207
t647000280	d__Bacteria.p__Actinobacteria.c__Actinobacteria.o__Actinomycetales.f__Mycobacteriaceae.g__Mycobacterium.s__tuberculosis.t__KZN_4207
t645058861	d__Bacteria.p__Actinobacteria.c__Actinobacteria.o__Actinomycetales.f__Mycobacteriaceae.g__Mycobacterium.s__tuberculosis.t__KZN_605
t648276692	d__Bacteria.p__Actinobacteria.c__Actinobacteria.o__Actinomycetales.f__Mycobacteriaceae.g__Mycobacterium.s__tuberculosis.t__KZN_R506
t647000281	d__Bacteria.p__Actinobacteria.c__Actinobacteria.o__Actinomycetales.f__Mycobacteriaceae.g__Mycobacterium.s__tuberculosis.t__KZN_V2475
t648276693	d__Bacteria.p__Actinobacteria.c__Actinobacteria.o__Actinomycetales.f__Mycobacteriaceae.g__Mycobacterium.s__tuberculosis.t__SUMu001
t648276694	d__Bacteria.p__Actinobacteria.c__Actinobacteria.o__Actinomycetales.f__Mycobacteriaceae.g__Mycobacterium.s__tuberculosis.t__SUMu002
t648276695	d__Bacteria.p__Actinobacteria.c__Actinobacteria.o__Actinomycetales.f__Mycobacteriaceae.g__Mycobacterium.s__tuberculosis.t__SUMu003
t648276696	d__Bacteria.p__Actinobacteria.c__Actinobacteria.o__Actinomycetales.f__Mycobacteriaceae.g__Mycobacterium.s__tuberculosis.t__SUMu004
t648276697	d__Bacteria.p__Actinobacteria.c__Actinobacteria.o__Actinomycetales.f__Mycobacteriaceae.g__Mycobacterium.s__tuberculosis.t__SUMu005
t648276698	d__Bacteria.p__Actinobacteria.c__Actinobacteria.o__Actinomycetales.f__Mycobacteriaceae.g__Mycobacterium.s__tuberculosis.t__SUMu006
t648276699	d__Bacteria.p__Actinobacteria.c__Actinobacteria.o__Actinomycetales.f__Mycobacteriaceae.g__Mycobacterium.s__tuberculosis.t__SUMu007
t648276700	d__Bacteria.p__Actinobacteria.c__Actinobacteria.o__Actinomycetales.f__Mycobacteriaceae.g__Mycobacterium.s__tuberculosis.t__SUMu008
t648276701	d__Bacteria.p__Actinobacteria.c__Actinobacteria.o__Actinomycetales.f__Mycobacteriaceae.g__Mycobacterium.s__tuberculosis.t__SUMu009
t648276702	d__Bacteria.p__Actinobacteria.c__Actinobacteria.o__Actinomycetales.f__Mycobacteriaceae.g__Mycobacterium.s__tuberculosis.t__SUMu010
t648276703	d__Bacteria.p__Actinobacteria.c__Actinobacteria.o__Actinomycetales.f__Mycobacteriaceae.g__Mycobacterium.s__tuberculosis.t__SUMu011
t648276704	d__Bacteria.p__Actinobacteria.c__Actinobacteria.o__Actinomycetales.f__Mycobacteriaceae.g__Mycobacterium.s__tuberculosis.t__SUMu012
t642979349	d__Bacteria.p__Actinobacteria.c__Actinobacteria.o__Actinomycetales.f__Mycobacteriaceae.g__Mycobacterium.s__tuberculosis.t__T17
t645951864	d__Bacteria.p__Actinobacteria.c__Actinobacteria.o__Actinomycetales.f__Mycobacteriaceae.g__Mycobacterium.s__tuberculosis.t__T46
t642979364	d__Bacteria.p__Actinobacteria.c__Actinobacteria.o__Actinomycetales.f__Mycobacteriaceae.g__Mycobacterium.s__tuberculosis.t__T85
t642979311	d__Bacteria.p__Actinobacteria.c__Actinobacteria.o__Actinomycetales.f__Mycobacteriaceae.g__Mycobacterium.s__tuberculosis.t__T92
t645058721	d__Bacteria.p__Actinobacteria.c__Actinobacteria.o__Actinomycetales.f__Mycobacteriaceae.g__Mycobacterium.s__tuberculosis.t___98_R604_INH_RIF_EM_
t641736194	d__Bacteria.p__Actinobacteria.c__Actinobacteria.o__Actinomycetales.f__Mycobacteriaceae.g__Mycobacterium.s__tuberculosis.t__str__Haarlem
t642555140	d__Bacteria.p__Actinobacteria.c__Actinobacteria.o__Actinomycetales.f__Mycobacteriaceae.g__Mycobacterium.s__ulcerans.t__Agy99
t639633044	d__Bacteria.p__Actinobacteria.c__Actinobacteria.o__Actinomycetales.f__Mycobacteriaceae.g__Mycobacterium.s__vanbaalenii.t__PYR_1
t644736393	d__Bacteria.p__Actinobacteria.c__Actinobacteria.o__Actinomycetales.f__Nakamurellaceae.g__Nakamurella.s__multipartita.t__Y_104__DSM_44233
t637000198	d__Bacteria.p__Actinobacteria.c__Actinobacteria.o__Actinomycetales.f__Nocardiaceae.g__Nocardia.s__farcinica.t__IFM_10152
t649633089	d__Bacteria.p__Actinobacteria.c__Actinobacteria.o__Actinomycetales.f__Nocardiaceae.g__Rhodococcus.s__equi.t__103S
t647000305	d__Bacteria.p__Actinobacteria.c__Actinobacteria.o__Actinomycetales.f__Nocardiaceae.g__Rhodococcus.s__equi.t__ATCC_33707
t643692033	d__Bacteria.p__Actinobacteria.c__Actinobacteria.o__Actinomycetales.f__Nocardiaceae.g__Rhodococcus.s__erythropolis.t__PR4
t643886201	d__Bacteria.p__Actinobacteria.c__Actinobacteria.o__Actinomycetales.f__Nocardiaceae.g__Rhodococcus.s__erythropolis.t__SK121
t646564564	d__Bacteria.p__Actinobacteria.c__Actinobacteria.o__Actinomycetales.f__Nocardiaceae.g__Rhodococcus.s__opacus.t__B4
t637000234	d__Bacteria.p__Actinobacteria.c__Actinobacteria.o__Actinomycetales.f__Nocardiaceae.g__Rhodococcus.s__sp_.t__RHA1
t645951844	d__Bacteria.p__Actinobacteria.c__Actinobacteria.o__Actinomycetales.f__Nocardioidaceae.g__Aeromicrobium.s__marinum.t__DSM_15272
t646311938	d__Bacteria.p__Actinobacteria.c__Actinobacteria.o__Actinomycetales.f__Nocardioidaceae.g__Kribbella.s__flavida.t__DSM_17836
t639633046	d__Bacteria.p__Actinobacteria.c__Actinobacteria.o__Actinomycetales.f__Nocardioidaceae.g__Nocardioides.s__sp_.t__JS614
t646564557	d__Bacteria.p__Actinobacteria.c__Actinobacteria.o__Actinomycetales.f__Nocardiopsaceae.g__Nocardiopsis.s__dassonvillei.t__subsp__dassonvillei_DSM_43111
t637000319	d__Bacteria.p__Actinobacteria.c__Actinobacteria.o__Actinomycetales.f__Nocardiopsaceae.g__Thermobifida.s__fusca.t__YX
t646311968	d__Bacteria.p__Actinobacteria.c__Actinobacteria.o__Actinomycetales.f__Promicromonosporaceae.g__Xylanimonas.s__cellulosilytica.t__DSM_15894
t650716058	d__Bacteria.p__Actinobacteria.c__Actinobacteria.o__Actinomycetales.f__Propionibacteriaceae.g__Microlunatus.s__phosphovorus.t__NM_1
t651053058	d__Bacteria.p__Actinobacteria.c__Actinobacteria.o__Actinomycetales.f__Propionibacteriaceae.g__Propionibacterium.s__acnes.t__266
t651053059	d__Bacteria.p__Actinobacteria.c__Actinobacteria.o__Actinomycetales.f__Propionibacteriaceae.g__Propionibacterium.s__acnes.t__6609
t647000296	d__Bacteria.p__Actinobacteria.c__Actinobacteria.o__Actinomycetales.f__Propionibacteriaceae.g__Propionibacterium.s__acnes.t__J139
t647000297	d__Bacteria.p__Actinobacteria.c__Actinobacteria.o__Actinomycetales.f__Propionibacteriaceae.g__Propionibacterium.s__acnes.t__J165
t637000215	d__Bacteria.p__Actinobacteria.c__Actinobacteria.o__Actinomycetales.f__Propionibacteriaceae.g__Propionibacterium.s__acnes.t__KPA171202
t646564561	d__Bacteria.p__Actinobacteria.c__Actinobacteria.o__Actinomycetales.f__Propionibacteriaceae.g__Propionibacterium.s__acnes.t__SK137
t647000298	d__Bacteria.p__Actinobacteria.c__Actinobacteria.o__Actinomycetales.f__Propionibacteriaceae.g__Propionibacterium.s__acnes.t__SK187
t649633084	d__Bacteria.p__Actinobacteria.c__Actinobacteria.o__Actinomycetales.f__Propionibacteriaceae.g__Propionibacterium.s__freudenreichii.t__subsp__shermanii_CIRM_BIA1
t651324091	d__Bacteria.p__Actinobacteria.c__Actinobacteria.o__Actinomycetales.f__Propionibacteriaceae.g__Propionibacterium.s__sp_.t__409_HC1
t651324092	d__Bacteria.p__Actinobacteria.c__Actinobacteria.o__Actinomycetales.f__Propionibacteriaceae.g__Propionibacterium.s__sp_.t__434_HC2
t651324077	d__Bacteria.p__Actinobacteria.c__Actinobacteria.o__Actinomycetales.f__Propionibacterineae.g__Nocardioidaceae.s__bacterium.t__Broad_1
t648028006	d__Bacteria.p__Actinobacteria.c__Actinobacteria.o__Actinomycetales.f__Pseudonocardiaceae.g__Amycolatopsis.s__mediterranei.t__U32
t651053061	d__Bacteria.p__Actinobacteria.c__Actinobacteria.o__Actinomycetales.f__Pseudonocardiaceae.g__Pseudonocardia.s__dioxanivorans.t__CB1190
t649989992	d__Bacteria.p__Actinobacteria.c__Actinobacteria.o__Actinomycetales.f__Pseudonocardiaceae.g__Pseudonocardia.s__sp_.t__P1
t644736404	d__Bacteria.p__Actinobacteria.c__Actinobacteria.o__Actinomycetales.f__Pseudonocardiaceae.g__Saccharomonospora.s__viridis.t__P101__DSM_43017
t640069329	d__Bacteria.p__Actinobacteria.c__Actinobacteria.o__Actinomycetales.f__Pseudonocardiaceae.g__Saccharopolyspora.s__erythraea.t__NRRL_2338
t647000310	d__Bacteria.p__Actinobacteria.c__Actinobacteria.o__Actinomycetales.f__Pseudonocardiaceae.g__Saccharopolyspora.s__erythraea.t__NRRL_2338
t645951800	d__Bacteria.p__Actinobacteria.c__Actinobacteria.o__Actinomycetales.f__Pseudonocardiaceae.g__Streptomyces.s__sp_.t__AA4
t646564565	d__Bacteria.p__Actinobacteria.c__Actinobacteria.o__Actinomycetales.f__Sanguibacteraceae.g__Sanguibacter.s__keddieii.t__DSM_10542
t646564566	d__Bacteria.p__Actinobacteria.c__Actinobacteria.o__Actinomycetales.f__Segniliparaceae.g__Segniliparus.s__rotundus.t__DSM_44985
t649989995	d__Bacteria.p__Actinobacteria.c__Actinobacteria.o__Actinomycetales.f__Segniliparaceae.g__Segniliparus.s__rugosus.t__ATCC_BAA_974
t645058823	d__Bacteria.p__Actinobacteria.c__Actinobacteria.o__Actinomycetales.f__Streptomycetaceae.g__Streptomyces.s__albus.t__J1074
t637000304	d__Bacteria.p__Actinobacteria.c__Actinobacteria.o__Actinomycetales.f__Streptomycetaceae.g__Streptomyces.s__avermitilis.t__MA_4680
t646862346	d__Bacteria.p__Actinobacteria.c__Actinobacteria.o__Actinomycetales.f__Streptomycetaceae.g__Streptomyces.s__bingchenggensis.t__BCW_1
t642979328	d__Bacteria.p__Actinobacteria.c__Actinobacteria.o__Actinomycetales.f__Streptomycetaceae.g__Streptomyces.s__clavuligerus.t__ATCC_27064
t647533233	d__Bacteria.p__Actinobacteria.c__Actinobacteria.o__Actinomycetales.f__Streptomycetaceae.g__Streptomyces.s__clavuligerus.t__ATCC_27064
t651324105	d__Bacteria.p__Actinobacteria.c__Actinobacteria.o__Actinomycetales.f__Streptomycetaceae.g__Streptomyces.s__clavuligerus.t__ATCC_27064
t637000305	d__Bacteria.p__Actinobacteria.c__Actinobacteria.o__Actinomycetales.f__Streptomycetaceae.g__Streptomyces.s__coelicolor.t__A3_2_
t645058824	d__Bacteria.p__Actinobacteria.c__Actinobacteria.o__Actinomycetales.f__Streptomycetaceae.g__Streptomyces.s__ghanaensis.t__ATCC_14672
t651324106	d__Bacteria.p__Actinobacteria.c__Actinobacteria.o__Actinomycetales.f__Streptomycetaceae.g__Streptomyces.s__griseoaurantiacus.t__M045
t645058728	d__Bacteria.p__Actinobacteria.c__Actinobacteria.o__Actinomycetales.f__Streptomycetaceae.g__Streptomyces.s__griseoflavus.t__Tu4000
t641522653	d__Bacteria.p__Actinobacteria.c__Actinobacteria.o__Actinomycetales.f__Streptomycetaceae.g__Streptomyces.s__griseus.t__subsp__griseus_NBRC_13350
t645058857	d__Bacteria.p__Actinobacteria.c__Actinobacteria.o__Actinomycetales.f__Streptomycetaceae.g__Streptomyces.s__hygroscopicus.t__ATCC_53653
t645058856	d__Bacteria.p__Actinobacteria.c__Actinobacteria.o__Actinomycetales.f__Streptomycetaceae.g__Streptomyces.s__lividans.t__TK24
t648861016	d__Bacteria.p__Actinobacteria.c__Actinobacteria.o__Actinomycetales.f__Streptomycetaceae.g__Streptomyces.s__pristinaespiralis.t__ATCC_25486
t645058827	d__Bacteria.p__Actinobacteria.c__Actinobacteria.o__Actinomycetales.f__Streptomycetaceae.g__Streptomyces.s__roseosporus.t__NRRL_11379
t645058822	d__Bacteria.p__Actinobacteria.c__Actinobacteria.o__Actinomycetales.f__Streptomycetaceae.g__Streptomyces.s__roseosporus.t__NRRL_15998
t646564576	d__Bacteria.p__Actinobacteria.c__Actinobacteria.o__Actinomycetales.f__Streptomycetaceae.g__Streptomyces.s__scabiei.t__87_22
t647000329	d__Bacteria.p__Actinobacteria.c__Actinobacteria.o__Actinomycetales.f__Streptomycetaceae.g__Streptomyces.s__sp_.t__ACTE
t647000328	d__Bacteria.p__Actinobacteria.c__Actinobacteria.o__Actinomycetales.f__Streptomycetaceae.g__Streptomyces.s__sp_.t__ACT_1
t645058853	d__Bacteria.p__Actinobacteria.c__Actinobacteria.o__Actinomycetales.f__Streptomycetaceae.g__Streptomyces.s__sp_.t__C
t642791623	d__Bacteria.p__Actinobacteria.c__Actinobacteria.o__Actinomycetales.f__Streptomycetaceae.g__Streptomyces.s__sp_.t__Mg1
t649990018	d__Bacteria.p__Actinobacteria.c__Actinobacteria.o__Actinomycetales.f__Streptomycetaceae.g__Streptomyces.s__sp_.t__SA3_actG
t647533234	d__Bacteria.p__Actinobacteria.c__Actinobacteria.o__Actinomycetales.f__Streptomycetaceae.g__Streptomyces.s__sp_.t__SPB74
t645951849	d__Bacteria.p__Actinobacteria.c__Actinobacteria.o__Actinomycetales.f__Streptomycetaceae.g__Streptomyces.s__sp_.t__SPB78
t651285011	d__Bacteria.p__Actinobacteria.c__Actinobacteria.o__Actinomycetales.f__Streptomycetaceae.g__Streptomyces.s__sp_.t__Tu6071
t647533235	d__Bacteria.p__Actinobacteria.c__Actinobacteria.o__Actinomycetales.f__Streptomycetaceae.g__Streptomyces.s__sp_.t__e14
t648861017	d__Bacteria.p__Actinobacteria.c__Actinobacteria.o__Actinomycetales.f__Streptomycetaceae.g__Streptomyces.s__sviceus.t__ATCC_29083
t648276750	d__Bacteria.p__Actinobacteria.c__Actinobacteria.o__Actinomycetales.f__Streptomycetaceae.g__Streptomyces.s__violaceusniger.t__Tu_4113
t645058855	d__Bacteria.p__Actinobacteria.c__Actinobacteria.o__Actinomycetales.f__Streptomycetaceae.g__Streptomyces.s__viridochromogenes.t__DSM_40736
t646311958	d__Bacteria.p__Actinobacteria.c__Actinobacteria.o__Actinomycetales.f__Streptosporangiaceae.g__Streptosporangium.s__roseum.t__DSM_43021
t646311963	d__Bacteria.p__Actinobacteria.c__Actinobacteria.o__Actinomycetales.f__Thermomonosporaceae.g__Thermomonospora.s__curvata.t__DSM_43183
t646564587	d__Bacteria.p__Actinobacteria.c__Actinobacteria.o__Actinomycetales.f__Tsukamurellaceae.g__Tsukamurella.s__paurometabola.t__DSM_20162
t646564581	d__Bacteria.p__Actinobacteria.c__Actinobacteria.o__Actinomycetales.f__unclassified.g__Thermobispora.s__bispora.t__DSM_43833
t639633010	d__Bacteria.p__Actinobacteria.c__Actinobacteria.o__Bifidobacteriales.f__Bifidobacteriaceae.g__Bifidobacterium.s__adolescentis.t__ATCC_15703
t640963015	d__Bacteria.p__Actinobacteria.c__Actinobacteria.o__Bifidobacteriales.f__Bifidobacteriaceae.g__Bifidobacterium.s__adolescentis.t__L2_32
t642979361	d__Bacteria.p__Actinobacteria.c__Actinobacteria.o__Bifidobacteriales.f__Bifidobacteriaceae.g__Bifidobacterium.s__angulatum.t__DSM_20098
t643348515	d__Bacteria.p__Actinobacteria.c__Actinobacteria.o__Bifidobacteriales.f__Bifidobacteriaceae.g__Bifidobacterium.s__animalis.t__subsp__lactis_AD011
t646862308	d__Bacteria.p__Actinobacteria.c__Actinobacteria.o__Bifidobacteriales.f__Bifidobacteriaceae.g__Bifidobacterium.s__animalis.t__subsp__lactis_BB_12
t644736329	d__Bacteria.p__Actinobacteria.c__Actinobacteria.o__Bifidobacteriales.f__Bifidobacteriaceae.g__Bifidobacterium.s__animalis.t__subsp__lactis_Bl_04
t651053004	d__Bacteria.p__Actinobacteria.c__Actinobacteria.o__Bifidobacteriales.f__Bifidobacteriaceae.g__Bifidobacterium.s__animalis.t__subsp__lactis_CNCM_I_2494
t644736330	d__Bacteria.p__Actinobacteria.c__Actinobacteria.o__Bifidobacteriales.f__Bifidobacteriaceae.g__Bifidobacterium.s__animalis.t__subsp__lactis_DSM_10140
t641736235	d__Bacteria.p__Actinobacteria.c__Actinobacteria.o__Bifidobacteriales.f__Bifidobacteriaceae.g__Bifidobacterium.s__animalis.t__subsp__lactis_HN019
t646862309	d__Bacteria.p__Actinobacteria.c__Actinobacteria.o__Bifidobacteriales.f__Bifidobacteriaceae.g__Bifidobacterium.s__animalis.t__subsp__lactis_V9
t643886040	d__Bacteria.p__Actinobacteria.c__Actinobacteria.o__Bifidobacteriales.f__Bifidobacteriaceae.g__Bifidobacterium.s__bifidum.t__NCIMB_41171
t649633015	d__Bacteria.p__Actinobacteria.c__Actinobacteria.o__Bifidobacteriales.f__Bifidobacteriaceae.g__Bifidobacterium.s__bifidum.t__PRL2010
t649633016	d__Bacteria.p__Actinobacteria.c__Actinobacteria.o__Bifidobacteriales.f__Bifidobacteriaceae.g__Bifidobacterium.s__bifidum.t__S17
t651053005	d__Bacteria.p__Actinobacteria.c__Actinobacteria.o__Bifidobacteriales.f__Bifidobacteriaceae.g__Bifidobacterium.s__breve.t__ACS_071_V_Sch8b
t643886102	d__Bacteria.p__Actinobacteria.c__Actinobacteria.o__Bifidobacteriales.f__Bifidobacteriaceae.g__Bifidobacterium.s__breve.t__DSM_20213
t651053006	d__Bacteria.p__Actinobacteria.c__Actinobacteria.o__Bifidobacteriales.f__Bifidobacteriaceae.g__Bifidobacterium.s__breve.t__UCC2003
t642979312	d__Bacteria.p__Actinobacteria.c__Actinobacteria.o__Bifidobacteriales.f__Bifidobacteriaceae.g__Bifidobacterium.s__catenulatum.t__DSM_16992
t641736189	d__Bacteria.p__Actinobacteria.c__Actinobacteria.o__Bifidobacteriales.f__Bifidobacteriaceae.g__Bifidobacterium.s__dentium.t__ATCC_27678
t648276623	d__Bacteria.p__Actinobacteria.c__Actinobacteria.o__Bifidobacteriales.f__Bifidobacteriaceae.g__Bifidobacterium.s__dentium.t__ATCC_27679
t646311910	d__Bacteria.p__Actinobacteria.c__Actinobacteria.o__Bifidobacteriales.f__Bifidobacteriaceae.g__Bifidobacterium.s__dentium.t__Bd1
t649989915	d__Bacteria.p__Actinobacteria.c__Actinobacteria.o__Bifidobacteriales.f__Bifidobacteriaceae.g__Bifidobacterium.s__dentium.t__JCVIHMP022
t642979324	d__Bacteria.p__Actinobacteria.c__Actinobacteria.o__Bifidobacteriales.f__Bifidobacteriaceae.g__Bifidobacterium.s__gallicum.t__DSM_20093
t642555107	d__Bacteria.p__Actinobacteria.c__Actinobacteria.o__Bifidobacteriales.f__Bifidobacteriaceae.g__Bifidobacterium.s__longum.t__DJO10A
t645058795	d__Bacteria.p__Actinobacteria.c__Actinobacteria.o__Bifidobacteriales.f__Bifidobacteriaceae.g__Bifidobacterium.s__longum.t__DJO10A
t637000031	d__Bacteria.p__Actinobacteria.c__Actinobacteria.o__Bifidobacteriales.f__Bifidobacteriaceae.g__Bifidobacterium.s__longum.t__NCC2705
t649633017	d__Bacteria.p__Actinobacteria.c__Actinobacteria.o__Bifidobacteriales.f__Bifidobacteriaceae.g__Bifidobacterium.s__longum.t__subsp__infantis_157F
t643348516	d__Bacteria.p__Actinobacteria.c__Actinobacteria.o__Bifidobacteriales.f__Bifidobacteriaceae.g__Bifidobacterium.s__longum.t__subsp__infantis_ATCC_15697
t651053007	d__Bacteria.p__Actinobacteria.c__Actinobacteria.o__Bifidobacteriales.f__Bifidobacteriaceae.g__Bifidobacterium.s__longum.t__subsp__infantis_ATCC_15697
t643886140	d__Bacteria.p__Actinobacteria.c__Actinobacteria.o__Bifidobacteriales.f__Bifidobacteriaceae.g__Bifidobacterium.s__longum.t__subsp__infantis_ATCC_55813
t643886216	d__Bacteria.p__Actinobacteria.c__Actinobacteria.o__Bifidobacteriales.f__Bifidobacteriaceae.g__Bifidobacterium.s__longum.t__subsp__infantis_CCUG_52486
t649633018	d__Bacteria.p__Actinobacteria.c__Actinobacteria.o__Bifidobacteriales.f__Bifidobacteriaceae.g__Bifidobacterium.s__longum.t__subsp__longum_BBMN68
t650377912	d__Bacteria.p__Actinobacteria.c__Actinobacteria.o__Bifidobacteriales.f__Bifidobacteriaceae.g__Bifidobacterium.s__longum.t__subsp__longum_F8
t649633019	d__Bacteria.p__Actinobacteria.c__Actinobacteria.o__Bifidobacteriales.f__Bifidobacteriaceae.g__Bifidobacterium.s__longum.t__subsp__longum_JCM_1217
t646564512	d__Bacteria.p__Actinobacteria.c__Actinobacteria.o__Bifidobacteriales.f__Bifidobacteriaceae.g__Bifidobacterium.s__longum.t__subsp__longum_JDM301
t651053008	d__Bacteria.p__Actinobacteria.c__Actinobacteria.o__Bifidobacteriales.f__Bifidobacteriaceae.g__Bifidobacterium.s__longum.t__subsp__longum_KACC_91563
t642979313	d__Bacteria.p__Actinobacteria.c__Actinobacteria.o__Bifidobacteriales.f__Bifidobacteriaceae.g__Bifidobacterium.s__pseudocatenulatum.t__DSM_20438
t649989916	d__Bacteria.p__Actinobacteria.c__Actinobacteria.o__Bifidobacteriales.f__Bifidobacteriaceae.g__Bifidobacterium.s__sp_.t__12_1_47BFAA
t646311928	d__Bacteria.p__Actinobacteria.c__Actinobacteria.o__Bifidobacteriales.f__Bifidobacteriaceae.g__Gardnerella.s__vaginalis.t__409_05
t648276677	d__Bacteria.p__Actinobacteria.c__Actinobacteria.o__Bifidobacteriales.f__Bifidobacteriaceae.g__Gardnerella.s__vaginalis.t__5_1
t647000255	d__Bacteria.p__Actinobacteria.c__Actinobacteria.o__Bifidobacteriales.f__Bifidobacteriaceae.g__Gardnerella.s__vaginalis.t__AMD
t648276678	d__Bacteria.p__Actinobacteria.c__Actinobacteria.o__Bifidobacteriales.f__Bifidobacteriaceae.g__Gardnerella.s__vaginalis.t__ATCC_14018
t649633046	d__Bacteria.p__Actinobacteria.c__Actinobacteria.o__Bifidobacteriales.f__Bifidobacteriaceae.g__Gardnerella.s__vaginalis.t__ATCC_14019
t651053027	d__Bacteria.p__Actinobacteria.c__Actinobacteria.o__Bifidobacteriales.f__Bifidobacteriaceae.g__Gardnerella.s__vaginalis.t__HMP9231
t649989980	d__Bacteria.p__Actinobacteria.c__Actinobacteria.o__Bifidobacteriales.f__Bifidobacteriaceae.g__Parascardovia.s__denticolens.t__DSM_10105
t647533193	d__Bacteria.p__Actinobacteria.c__Actinobacteria.o__Bifidobacteriales.f__Bifidobacteriaceae.g__Parascardovia.s__denticolens.t__F0305
t647533207	d__Bacteria.p__Actinobacteria.c__Actinobacteria.o__Bifidobacteriales.f__Bifidobacteriaceae.g__Scardovia.s__inopinata.t__F0304
t644736327	d__Bacteria.p__Actinobacteria.c__Actinobacteria.o__Coriobacteriales.f__Coriobacteriaceae.g__Atopobium.s__parvulum.t__IPP_1246__DSM_20469
t643886019	d__Bacteria.p__Actinobacteria.c__Actinobacteria.o__Coriobacteriales.f__Coriobacteriaceae.g__Atopobium.s__rimae.t__ATCC_49626
t643886063	d__Bacteria.p__Actinobacteria.c__Actinobacteria.o__Coriobacteriales.f__Coriobacteriaceae.g__Atopobium.s__vaginae.t__DSM_15829
t648276620	d__Bacteria.p__Actinobacteria.c__Actinobacteria.o__Coriobacteriales.f__Coriobacteriaceae.g__Atopobium.s__vaginae.t__DSM_15829
t648276621	d__Bacteria.p__Actinobacteria.c__Actinobacteria.o__Coriobacteriales.f__Coriobacteriaceae.g__Atopobium.s__vaginae.t__PB189_T1_4
t640612206	d__Bacteria.p__Actinobacteria.c__Actinobacteria.o__Coriobacteriales.f__Coriobacteriaceae.g__Collinsella.s__aerofaciens.t__ATCC_25986
t642979320	d__Bacteria.p__Actinobacteria.c__Actinobacteria.o__Coriobacteriales.f__Coriobacteriaceae.g__Collinsella.s__intestinalis.t__DSM_13280
t642979321	d__Bacteria.p__Actinobacteria.c__Actinobacteria.o__Coriobacteriales.f__Coriobacteriaceae.g__Collinsella.s__stercoris.t__DSM_13279
t644736346	d__Bacteria.p__Actinobacteria.c__Actinobacteria.o__Coriobacteriales.f__Coriobacteriaceae.g__Cryptobacterium.s__curtum.t__12_3__DSM_15641
t644736358	d__Bacteria.p__Actinobacteria.c__Actinobacteria.o__Coriobacteriales.f__Coriobacteriaceae.g__Eggerthella.s__lenta.t__VPI_0255__DSM_2243
t649989930	d__Bacteria.p__Actinobacteria.c__Actinobacteria.o__Coriobacteriales.f__Coriobacteriaceae.g__Eggerthella.s__sp_.t__1_3_56FAA
t651324028	d__Bacteria.p__Actinobacteria.c__Actinobacteria.o__Coriobacteriales.f__Coriobacteriaceae.g__Eggerthella.s__sp_.t__HGA1
t650716034	d__Bacteria.p__Actinobacteria.c__Actinobacteria.o__Coriobacteriales.f__Coriobacteriaceae.g__Eggerthella.s__sp_.t__YY7918
t650377943	d__Bacteria.p__Actinobacteria.c__Actinobacteria.o__Coriobacteriales.f__Coriobacteriaceae.g__Gordonibacter.s__pamelaeae.t__7_10_1_b
t648028047	d__Bacteria.p__Actinobacteria.c__Actinobacteria.o__Coriobacteriales.f__Coriobacteriaceae.g__Olsenella.s__uli.t__DSM_7084
t645951837	d__Bacteria.p__Actinobacteria.c__Actinobacteria.o__Coriobacteriales.f__Coriobacteriaceae.g__Slackia.s__exigua.t__ATCC_700122
t644736405	d__Bacteria.p__Actinobacteria.c__Actinobacteria.o__Coriobacteriales.f__Coriobacteriaceae.g__Slackia.s__heliotrinireducens.t__DSM_20476
t637000248	d__Bacteria.p__Actinobacteria.c__Actinobacteria.o__Rubrobacterales.f__Rubrobacteraceae.g__Rubrobacter.s__xylanophilus.t__DSM_9941
t646311917	d__Bacteria.p__Actinobacteria.c__Actinobacteria.o__Solirubrobacterales.f__Conexibacteraceae.g__Conexibacter.s__woesei.t__DSM_14684
t637000010	d__Bacteria.p__Aquificae.c__Aquificae.o__Aquificales.f__Aquificaceae.g__Aquifex.s__aeolicus.t__VF5
t641380441	d__Bacteria.p__Aquificae.c__Aquificae.o__Aquificales.f__Aquificaceae.g__Hydrogenivirga.s__sp_.t__128_5_R1_1
t646311936	d__Bacteria.p__Aquificae.c__Aquificae.o__Aquificales.f__Aquificaceae.g__Hydrogenobacter.s__thermophilus.t__TK_6
t650377953	d__Bacteria.p__Aquificae.c__Aquificae.o__Aquificales.f__Aquificaceae.g__Hydrogenobacter.s__thermophilus.t__TK_6
t647000261	d__Bacteria.p__Aquificae.c__Aquificae.o__Aquificales.f__Aquificaceae.g__Hydrogenobaculum.s__sp_.t__SN
t642555132	d__Bacteria.p__Aquificae.c__Aquificae.o__Aquificales.f__Aquificaceae.g__Hydrogenobaculum.s__sp_.t__Y04AAS1
t646564582	d__Bacteria.p__Aquificae.c__Aquificae.o__Aquificales.f__Aquificaceae.g__Thermocrinis.s__albus.t__DSM_14484
t649633039	d__Bacteria.p__Aquificae.c__Aquificae.o__Aquificales.f__Desulfurobacteriaceae.g__Desulfurobacterium.s__thermolithotrophum.t__DSM_11699
t649633104	d__Bacteria.p__Aquificae.c__Aquificae.o__Aquificales.f__Desulfurobacteriaceae.g__Thermovibrio.s__ammonificans.t__HB_1
t643692030	d__Bacteria.p__Aquificae.c__Aquificae.o__Aquificales.f__Hydrogenothermaceae.g__Persephonella.s__marina.t__EX_H1
t643692050	d__Bacteria.p__Aquificae.c__Aquificae.o__Aquificales.f__Hydrogenothermaceae.g__Sulfurihydrogenibium.s__azorense.t__Az_Fu1
t642555165	d__Bacteria.p__Aquificae.c__Aquificae.o__Aquificales.f__Hydrogenothermaceae.g__Sulfurihydrogenibium.s__sp_.t__YO3AOP1
t645058708	d__Bacteria.p__Aquificae.c__Aquificae.o__Aquificales.f__Hydrogenothermaceae.g__Sulfurihydrogenibium.s__yellowstonense.t__SS_5
t640963023	d__Bacteria.p__Bacteroidetes.c__Bacteroidia.o__Bacteroidales.f__Bacteroidaceae.g__Bacteroides.s__caccae.t__ATCC_43185
t643886111	d__Bacteria.p__Bacteroidetes.c__Bacteroidia.o__Bacteroidales.f__Bacteroidaceae.g__Bacteroides.s__cellulosilyticus.t__DSM_14838
t651324010	d__Bacteria.p__Bacteroidetes.c__Bacteroidia.o__Bacteroidales.f__Bacteroidaceae.g__Bacteroides.s__clarus.t__YIT_12056
t642791613	d__Bacteria.p__Bacteroidetes.c__Bacteroidia.o__Bacteroidales.f__Bacteroidaceae.g__Bacteroides.s__coprocola.t__DSM_17136
t643886197	d__Bacteria.p__Bacteroidetes.c__Bacteroidia.o__Bacteroidales.f__Bacteroidaceae.g__Bacteroides.s__coprophilus.t__DSM_18228
t642979370	d__Bacteria.p__Bacteroidetes.c__Bacteroidia.o__Bacteroidales.f__Bacteroidaceae.g__Bacteroides.s__dorei.t__DSM_17855
t649989912	d__Bacteria.p__Bacteroidetes.c__Bacteroidia.o__Bacteroidales.f__Bacteroidaceae.g__Bacteroides.s__eggerthii.t__1_2_48FAA
t642979334	d__Bacteria.p__Bacteroidetes.c__Bacteroidia.o__Bacteroidales.f__Bacteroidaceae.g__Bacteroides.s__eggerthii.t__DSM_20697
t642979319	d__Bacteria.p__Bacteroidetes.c__Bacteroidia.o__Bacteroidales.f__Bacteroidaceae.g__Bacteroides.s__finegoldii.t__DSM_17565
t651324011	d__Bacteria.p__Bacteroidetes.c__Bacteroidia.o__Bacteroidales.f__Bacteroidaceae.g__Bacteroides.s__fluxus.t__YIT_12057
t645058788	d__Bacteria.p__Bacteroidetes.c__Bacteroidia.o__Bacteroidales.f__Bacteroidaceae.g__Bacteroides.s__fragilis.t__3_1_12
t650377910	d__Bacteria.p__Bacteroidetes.c__Bacteroidia.o__Bacteroidales.f__Bacteroidaceae.g__Bacteroides.s__fragilis.t__638R
t637000024	d__Bacteria.p__Bacteroidetes.c__Bacteroidia.o__Bacteroidales.f__Bacteroidaceae.g__Bacteroides.s__fragilis.t__NCTC_9343
t637000025	d__Bacteria.p__Bacteroidetes.c__Bacteroidia.o__Bacteroidales.f__Bacteroidaceae.g__Bacteroides.s__fragilis.t__YCH46
t649633012	d__Bacteria.p__Bacteroidetes.c__Bacteroidia.o__Bacteroidales.f__Bacteroidaceae.g__Bacteroides.s__helcogenes.t__P_36_108
t642791621	d__Bacteria.p__Bacteroidetes.c__Bacteroidia.o__Bacteroidales.f__Bacteroidaceae.g__Bacteroides.s__intestinalis.t__DSM_17393
t651324012	d__Bacteria.p__Bacteroidetes.c__Bacteroidia.o__Bacteroidales.f__Bacteroidaceae.g__Bacteroides.s__ovatus.t__3_8_47FAA
t641380449	d__Bacteria.p__Bacteroidetes.c__Bacteroidia.o__Bacteroidales.f__Bacteroidaceae.g__Bacteroides.s__ovatus.t__ATCC_8483
t647000212	d__Bacteria.p__Bacteroidetes.c__Bacteroidia.o__Bacteroidales.f__Bacteroidaceae.g__Bacteroides.s__ovatus.t__SD_CC_2a
t647000213	d__Bacteria.p__Bacteroidetes.c__Bacteroidia.o__Bacteroidales.f__Bacteroidaceae.g__Bacteroides.s__ovatus.t__SD_CMC_3f
t642979351	d__Bacteria.p__Bacteroidetes.c__Bacteroidia.o__Bacteroidales.f__Bacteroidaceae.g__Bacteroides.s__plebeius.t__DSM_17135
t649633013	d__Bacteria.p__Bacteroidetes.c__Bacteroidia.o__Bacteroidales.f__Bacteroidaceae.g__Bacteroides.s__salanitronis.t__DSM_18170
t648861000	d__Bacteria.p__Bacteroidetes.c__Bacteroidia.o__Bacteroidales.f__Bacteroidaceae.g__Bacteroides.s__sp_.t__1_1_14
t651324013	d__Bacteria.p__Bacteroidetes.c__Bacteroidia.o__Bacteroidales.f__Bacteroidaceae.g__Bacteroides.s__sp_.t__1_1_30
t646206272	d__Bacteria.p__Bacteroidetes.c__Bacteroidia.o__Bacteroidales.f__Bacteroidaceae.g__Bacteroides.s__sp_.t__1_1_6
t648861001	d__Bacteria.p__Bacteroidetes.c__Bacteroidia.o__Bacteroidales.f__Bacteroidaceae.g__Bacteroides.s__sp_.t__20_3
t647533110	d__Bacteria.p__Bacteroidetes.c__Bacteroidia.o__Bacteroidales.f__Bacteroidaceae.g__Bacteroides.s__sp_.t__2_1_16
t647533111	d__Bacteria.p__Bacteroidetes.c__Bacteroidia.o__Bacteroidales.f__Bacteroidaceae.g__Bacteroides.s__sp_.t__2_1_22
t647533112	d__Bacteria.p__Bacteroidetes.c__Bacteroidia.o__Bacteroidales.f__Bacteroidaceae.g__Bacteroides.s__sp_.t__2_1_33B
t651324014	d__Bacteria.p__Bacteroidetes.c__Bacteroidia.o__Bacteroidales.f__Bacteroidaceae.g__Bacteroides.s__sp_.t__2_1_56FAA
t645058782	d__Bacteria.p__Bacteroidetes.c__Bacteroidia.o__Bacteroidales.f__Bacteroidaceae.g__Bacteroides.s__sp_.t__2_1_7
t646206266	d__Bacteria.p__Bacteroidetes.c__Bacteroidia.o__Bacteroidales.f__Bacteroidaceae.g__Bacteroides.s__sp_.t__2_2_4
t648861002	d__Bacteria.p__Bacteroidetes.c__Bacteroidia.o__Bacteroidales.f__Bacteroidaceae.g__Bacteroides.s__sp_.t__3_1_19
t648861003	d__Bacteria.p__Bacteroidetes.c__Bacteroidia.o__Bacteroidales.f__Bacteroidaceae.g__Bacteroides.s__sp_.t__3_1_23
t647533113	d__Bacteria.p__Bacteroidetes.c__Bacteroidia.o__Bacteroidales.f__Bacteroidaceae.g__Bacteroides.s__sp_.t__3_1_33FAA
t649989913	d__Bacteria.p__Bacteroidetes.c__Bacteroidia.o__Bacteroidales.f__Bacteroidaceae.g__Bacteroides.s__sp_.t__3_1_40A
t646206273	d__Bacteria.p__Bacteroidetes.c__Bacteroidia.o__Bacteroidales.f__Bacteroidaceae.g__Bacteroides.s__sp_.t__3_2_5
t649989914	d__Bacteria.p__Bacteroidetes.c__Bacteroidia.o__Bacteroidales.f__Bacteroidaceae.g__Bacteroides.s__sp_.t__4_1_36
t646206274	d__Bacteria.p__Bacteroidetes.c__Bacteroidia.o__Bacteroidales.f__Bacteroidaceae.g__Bacteroides.s__sp_.t__4_3_47FAA
t646206263	d__Bacteria.p__Bacteroidetes.c__Bacteroidia.o__Bacteroidales.f__Bacteroidaceae.g__Bacteroides.s__sp_.t__9_1_42FAA
t646206264	d__Bacteria.p__Bacteroidetes.c__Bacteroidia.o__Bacteroidales.f__Bacteroidaceae.g__Bacteroides.s__sp_.t__D1
t645951811	d__Bacteria.p__Bacteroidetes.c__Bacteroidia.o__Bacteroidales.f__Bacteroidaceae.g__Bacteroides.s__sp_.t__D2
t647533114	d__Bacteria.p__Bacteroidetes.c__Bacteroidia.o__Bacteroidales.f__Bacteroidaceae.g__Bacteroides.s__sp_.t__D20
t648861004	d__Bacteria.p__Bacteroidetes.c__Bacteroidia.o__Bacteroidales.f__Bacteroidaceae.g__Bacteroides.s__sp_.t__D22
t646206258	d__Bacteria.p__Bacteroidetes.c__Bacteroidia.o__Bacteroidales.f__Bacteroidaceae.g__Bacteroides.s__sp_.t__D4
t641736196	d__Bacteria.p__Bacteroidetes.c__Bacteroidia.o__Bacteroidales.f__Bacteroidaceae.g__Bacteroides.s__stercoris.t__ATCC_43183
t637000026	d__Bacteria.p__Bacteroidetes.c__Bacteroidia.o__Bacteroidales.f__Bacteroidaceae.g__Bacteroides.s__thetaiotaomicron.t__VPI_5482
t641380447	d__Bacteria.p__Bacteroidetes.c__Bacteroidia.o__Bacteroidales.f__Bacteroidaceae.g__Bacteroides.s__uniformis.t__ATCC_8492
t640753008	d__Bacteria.p__Bacteroidetes.c__Bacteroidia.o__Bacteroidales.f__Bacteroidaceae.g__Bacteroides.s__vulgatus.t__ATCC_8482
t647000214	d__Bacteria.p__Bacteroidetes.c__Bacteroidia.o__Bacteroidales.f__Bacteroidaceae.g__Bacteroides.s__vulgatus.t__PC510
t647000215	d__Bacteria.p__Bacteroidetes.c__Bacteroidia.o__Bacteroidales.f__Bacteroidaceae.g__Bacteroides.s__xylanisolvens.t__SD_CC_1b
t650377911	d__Bacteria.p__Bacteroidetes.c__Bacteroidia.o__Bacteroidales.f__Bacteroidaceae.g__Bacteroides.s__xylanisolvens.t__XB1A
t651324026	d__Bacteria.p__Bacteroidetes.c__Bacteroidia.o__Bacteroidales.f__Porphyromonadaceae.g__Dysgonomonas.s__gadei.t__ATCC_BAA_286
t651324027	d__Bacteria.p__Bacteroidetes.c__Bacteroidia.o__Bacteroidales.f__Porphyromonadaceae.g__Dysgonomonas.s__mossii.t__DSM_22836
t649633078	d__Bacteria.p__Bacteroidetes.c__Bacteroidia.o__Bacteroidales.f__Porphyromonadaceae.g__Odoribacter.s__splanchnicus.t__DSM_20712
t649633080	d__Bacteria.p__Bacteroidetes.c__Bacteroidia.o__Bacteroidales.f__Porphyromonadaceae.g__Paludibacter.s__propionicigenes.t__WB4
t640753039	d__Bacteria.p__Bacteroidetes.c__Bacteroidia.o__Bacteroidales.f__Porphyromonadaceae.g__Parabacteroides.s__distasonis.t__ATCC_8503
t642979358	d__Bacteria.p__Bacteroidetes.c__Bacteroidia.o__Bacteroidales.f__Porphyromonadaceae.g__Parabacteroides.s__johnsonii.t__DSM_18315
t640963016	d__Bacteria.p__Bacteroidetes.c__Bacteroidia.o__Bacteroidales.f__Porphyromonadaceae.g__Parabacteroides.s__merdae.t__ATCC_43184
t646206279	d__Bacteria.p__Bacteroidetes.c__Bacteroidia.o__Bacteroidales.f__Porphyromonadaceae.g__Parabacteroides.s__sp_.t__D13
t649989985	d__Bacteria.p__Bacteroidetes.c__Bacteroidia.o__Bacteroidales.f__Porphyromonadaceae.g__Porphyromonas.s__asaccharolytica.t__PR426713P_I
t643886148	d__Bacteria.p__Bacteroidetes.c__Bacteroidia.o__Bacteroidales.f__Porphyromonadaceae.g__Porphyromonas.s__endodontalis.t__ATCC_35406
t642555148	d__Bacteria.p__Bacteroidetes.c__Bacteroidia.o__Bacteroidales.f__Porphyromonadaceae.g__Porphyromonas.s__gingivalis.t__ATCC_33277
t650716072	d__Bacteria.p__Bacteroidetes.c__Bacteroidia.o__Bacteroidales.f__Porphyromonadaceae.g__Porphyromonas.s__gingivalis.t__TDC60
t637000209	d__Bacteria.p__Bacteroidetes.c__Bacteroidia.o__Bacteroidales.f__Porphyromonadaceae.g__Porphyromonas.s__gingivalis.t__W83
t645058700	d__Bacteria.p__Bacteroidetes.c__Bacteroidia.o__Bacteroidales.f__Porphyromonadaceae.g__Porphyromonas.s__sp_.t__oral_taxon_191_str__F0233
t643886142	d__Bacteria.p__Bacteroidetes.c__Bacteroidia.o__Bacteroidales.f__Porphyromonadaceae.g__Porphyromonas.s__uenonis.t__60_3
t651324083	d__Bacteria.p__Bacteroidetes.c__Bacteroidia.o__Bacteroidales.f__Prevotellaceae.g__Paraprevotella.s__xylaniphila.t__YIT_11841
t648276713	d__Bacteria.p__Bacteroidetes.c__Bacteroidia.o__Bacteroidales.f__Prevotellaceae.g__Prevotella.s__amnii.t__CRIS_21A_A
t645951825	d__Bacteria.p__Bacteroidetes.c__Bacteroidia.o__Bacteroidales.f__Prevotellaceae.g__Prevotella.s__bergensis.t__DSM_17361
t647000292	d__Bacteria.p__Bacteroidetes.c__Bacteroidia.o__Bacteroidales.f__Prevotellaceae.g__Prevotella.s__bivia.t__JCVIHMP010
t648276714	d__Bacteria.p__Bacteroidetes.c__Bacteroidia.o__Bacteroidales.f__Prevotellaceae.g__Prevotella.s__bryantii.t__B14
t649989986	d__Bacteria.p__Bacteroidetes.c__Bacteroidia.o__Bacteroidales.f__Prevotellaceae.g__Prevotella.s__buccae.t__ATCC_33574
t647533195	d__Bacteria.p__Bacteroidetes.c__Bacteroidia.o__Bacteroidales.f__Prevotellaceae.g__Prevotella.s__buccae.t__D17
t647000293	d__Bacteria.p__Bacteroidetes.c__Bacteroidia.o__Bacteroidales.f__Prevotellaceae.g__Prevotella.s__buccalis.t__ATCC_35310
t643886200	d__Bacteria.p__Bacteroidetes.c__Bacteroidia.o__Bacteroidales.f__Prevotellaceae.g__Prevotella.s__copri.t__DSM_18205
t651324087	d__Bacteria.p__Bacteroidetes.c__Bacteroidia.o__Bacteroidales.f__Prevotellaceae.g__Prevotella.s__dentalis.t__DSM_3688
t651324088	d__Bacteria.p__Bacteroidetes.c__Bacteroidia.o__Bacteroidales.f__Prevotellaceae.g__Prevotella.s__denticola.t__CRIS_18C_A
t650716073	d__Bacteria.p__Bacteroidetes.c__Bacteroidia.o__Bacteroidales.f__Prevotellaceae.g__Prevotella.s__denticola.t__F0289
t648276715	d__Bacteria.p__Bacteroidetes.c__Bacteroidia.o__Bacteroidales.f__Prevotellaceae.g__Prevotella.s__disiens.t__FB035_09AN
t648276716	d__Bacteria.p__Bacteroidetes.c__Bacteroidia.o__Bacteroidales.f__Prevotellaceae.g__Prevotella.s__marshii.t__DSM_16973
t648028051	d__Bacteria.p__Bacteroidetes.c__Bacteroidia.o__Bacteroidales.f__Prevotellaceae.g__Prevotella.s__melaninogenica.t__ATCC_25845
t647533196	d__Bacteria.p__Bacteroidetes.c__Bacteroidia.o__Bacteroidales.f__Prevotellaceae.g__Prevotella.s__melaninogenica.t__D18
t649989987	d__Bacteria.p__Bacteroidetes.c__Bacteroidia.o__Bacteroidales.f__Prevotellaceae.g__Prevotella.s__multiformis.t__DSM_16608
t651324089	d__Bacteria.p__Bacteroidetes.c__Bacteroidia.o__Bacteroidales.f__Prevotellaceae.g__Prevotella.s__nigrescens.t__ATCC_33563
t649989988	d__Bacteria.p__Bacteroidetes.c__Bacteroidia.o__Bacteroidales.f__Prevotellaceae.g__Prevotella.s__oralis.t__ATCC_33269
t648861012	d__Bacteria.p__Bacteroidetes.c__Bacteroidia.o__Bacteroidales.f__Prevotellaceae.g__Prevotella.s__oris.t__C735
t645951806	d__Bacteria.p__Bacteroidetes.c__Bacteroidia.o__Bacteroidales.f__Prevotellaceae.g__Prevotella.s__oris.t__F0302
t651324090	d__Bacteria.p__Bacteroidetes.c__Bacteroidia.o__Bacteroidales.f__Prevotellaceae.g__Prevotella.s__pallens.t__ATCC_700821
t646564560	d__Bacteria.p__Bacteroidetes.c__Bacteroidia.o__Bacteroidales.f__Prevotellaceae.g__Prevotella.s__ruminicola.t__23
t649989989	d__Bacteria.p__Bacteroidetes.c__Bacteroidia.o__Bacteroidales.f__Prevotellaceae.g__Prevotella.s__salivae.t__DSM_15606
t647533197	d__Bacteria.p__Bacteroidetes.c__Bacteroidia.o__Bacteroidales.f__Prevotellaceae.g__Prevotella.s__sp_.t__oral_taxon_299_str__F0039
t647533198	d__Bacteria.p__Bacteroidetes.c__Bacteroidia.o__Bacteroidales.f__Prevotellaceae.g__Prevotella.s__sp_.t__oral_taxon_317_str__F0108
t647000294	d__Bacteria.p__Bacteroidetes.c__Bacteroidia.o__Bacteroidales.f__Prevotellaceae.g__Prevotella.s__sp_.t__oral_taxon_472_str__F0295
t645951840	d__Bacteria.p__Bacteroidetes.c__Bacteroidia.o__Bacteroidales.f__Prevotellaceae.g__Prevotella.s__tannerae.t__ATCC_51259
t647000295	d__Bacteria.p__Bacteroidetes.c__Bacteroidia.o__Bacteroidales.f__Prevotellaceae.g__Prevotella.s__timonensis.t__CRIS_5C_B1
t645951836	d__Bacteria.p__Bacteroidetes.c__Bacteroidia.o__Bacteroidales.f__Prevotellaceae.g__Prevotella.s__veroralis.t__F0319
t641736205	d__Bacteria.p__Bacteroidetes.c__Bacteroidia.o__Bacteroidales.f__Rikenellaceae.g__Alistipes.s__putredinis.t__DSM_17216
t650377904	d__Bacteria.p__Bacteroidetes.c__Bacteroidia.o__Bacteroidales.f__Rikenellaceae.g__Alistipes.s__shahii.t__WAL_8301
t643348524	d__Bacteria.p__Bacteroidetes.c__Bacteroidia.o__Bacteroidales.f__unclassified.g__Candidatus_Azobacteroides.s__Azobacteroides.t__pseudotrichonymphae_genomovar__CFP2
t648861005	d__Bacteria.p__Bacteroidetes.c__Bacteroidia.o__unclassified.f__unclassified.g__unclassified.s___1.t__taxon_274_str__F0058
t640612202	d__Bacteria.p__Bacteroidetes.c__Cytophagia.o__Cytophagales.f__Cyclobacteriaceae.g__Algoriphagus.s__sp_.t__PR1
t637000087	d__Bacteria.p__Bacteroidetes.c__Cytophagia.o__Cytophagales.f__Cytophagaceae.g__Cytophaga.s__hutchinsonii.t__ATCC_33406
t644736356	d__Bacteria.p__Bacteroidetes.c__Cytophagia.o__Cytophagales.f__Cytophagaceae.g__Dyadobacter.s__fermentans.t__NS_114__DSM_18053
t649633063	d__Bacteria.p__Bacteroidetes.c__Cytophagia.o__Cytophagales.f__Cytophagaceae.g__Leadbetterella.s__byssophila.t__DSM_17132
t640196209	d__Bacteria.p__Bacteroidetes.c__Cytophagia.o__Cytophagales.f__Cytophagaceae.g__Microscilla.s__marina.t__ATCC_23134
t646311954	d__Bacteria.p__Bacteroidetes.c__Cytophagia.o__Cytophagales.f__Cytophagaceae.g__Spirosoma.s__linguale.t__DSM_74
t649633065	d__Bacteria.p__Bacteroidetes.c__Cytophagia.o__Cytophagales.f__Flammeovirgaceae.g__Marivirga.s__tractuosa.t__DSM_4126
t650716011	d__Bacteria.p__Bacteroidetes.c__Flavobacteria.o__Flavobacteriales.f__Blattabacteriaceae.g__Blattabacterium.s__sp_.t___Blattella_germanica__str__Bge
t646311912	d__Bacteria.p__Bacteroidetes.c__Flavobacteria.o__Flavobacteriales.f__Blattabacteriaceae.g__Blattabacterium.s__sp_.t___Periplaneta_americana__str__BPLAN
t650716019	d__Bacteria.p__Bacteroidetes.c__Flavobacteria.o__Flavobacteriales.f__Flavobacteriaceae.g__Capnocytophaga.s__canimorsus.t__Cc5
t643886113	d__Bacteria.p__Bacteroidetes.c__Flavobacteria.o__Flavobacteriales.f__Flavobacteriaceae.g__Capnocytophaga.s__gingivalis.t__JCVIHMP016
t649989920	d__Bacteria.p__Bacteroidetes.c__Flavobacteria.o__Flavobacteriales.f__Flavobacteriaceae.g__Capnocytophaga.s__ochracea.t__F0287
t644736338	d__Bacteria.p__Bacteroidetes.c__Flavobacteria.o__Flavobacteriales.f__Flavobacteriaceae.g__Capnocytophaga.s__ochracea.t__VPI_2845__DSM_7271
t651324019	d__Bacteria.p__Bacteroidetes.c__Flavobacteria.o__Flavobacteriales.f__Flavobacteriaceae.g__Capnocytophaga.s__sp_.t__oral_taxon_329_str__F0087
t651324020	d__Bacteria.p__Bacteroidetes.c__Flavobacteria.o__Flavobacteriales.f__Flavobacteriaceae.g__Capnocytophaga.s__sp_.t__oral_taxon_338_str__F0234
t642979305	d__Bacteria.p__Bacteroidetes.c__Flavobacteria.o__Flavobacteriales.f__Flavobacteriaceae.g__Capnocytophaga.s__sputigena.t__Capno
t649633031	d__Bacteria.p__Bacteroidetes.c__Flavobacteria.o__Flavobacteriales.f__Flavobacteriaceae.g__Cellulophaga.s__algicola.t__DSM_14237
t649633032	d__Bacteria.p__Bacteroidetes.c__Flavobacteria.o__Flavobacteriales.f__Flavobacteriaceae.g__Cellulophaga.s__lytica.t__LIM_21__DSM_7489
t643886082	d__Bacteria.p__Bacteroidetes.c__Flavobacteria.o__Flavobacteriales.f__Flavobacteriaceae.g__Chryseobacterium.s__gleum.t__ATCC_35910
t648028020	d__Bacteria.p__Bacteroidetes.c__Flavobacteria.o__Flavobacteriales.f__Flavobacteriaceae.g__Croceibacter.s__atlanticus.t__HTCC2559
t638341059	d__Bacteria.p__Bacteroidetes.c__Flavobacteria.o__Flavobacteriales.f__Flavobacteriaceae.g__Dokdonia.s__sp_.t__MED134
t644736369	d__Bacteria.p__Bacteroidetes.c__Flavobacteria.o__Flavobacteriales.f__Flavobacteriaceae.g__Flavobacterium.s__johnsoniae.t__UW101
t640753027	d__Bacteria.p__Bacteroidetes.c__Flavobacteria.o__Flavobacteriales.f__Flavobacteriaceae.g__Flavobacterium.s__psychrophilum.t__JIP02_86
t639633025	d__Bacteria.p__Bacteroidetes.c__Flavobacteria.o__Flavobacteriales.f__Flavobacteriaceae.g__Gramella.s__forsetii.t__KT0803
t641380434	d__Bacteria.p__Bacteroidetes.c__Flavobacteria.o__Flavobacteriales.f__Flavobacteriaceae.g__Kordia.s__algicida.t__OT_1
t650716043	d__Bacteria.p__Bacteroidetes.c__Flavobacteria.o__Flavobacteriales.f__Flavobacteriaceae.g__Krokinobacter.s__sp_.t__4H_3_7_5
t650716044	d__Bacteria.p__Bacteroidetes.c__Flavobacteria.o__Flavobacteriales.f__Flavobacteriaceae.g__Lacinutrix.s__sp_.t__5H_3_7_4
t638341115	d__Bacteria.p__Bacteroidetes.c__Flavobacteria.o__Flavobacteriales.f__Flavobacteriaceae.g__Leeuwenhoekiella.s__blandensis.t__MED217
t648028027	d__Bacteria.p__Bacteroidetes.c__Flavobacteria.o__Flavobacteriales.f__Flavobacteriaceae.g__Maribacter.s__bacterium.t__HTCC2170
t638341152	d__Bacteria.p__Bacteroidetes.c__Flavobacteria.o__Flavobacteriales.f__Flavobacteriaceae.g__Polaribacter.s__irgensii.t__23_P
t638341218	d__Bacteria.p__Bacteroidetes.c__Flavobacteria.o__Flavobacteriales.f__Flavobacteriaceae.g__Polaribacter.s__sp_.t__MED152
t638341165	d__Bacteria.p__Bacteroidetes.c__Flavobacteria.o__Flavobacteriales.f__Flavobacteriaceae.g__Psychroflexus.s__torquis.t__ATCC_700755
t649633092	d__Bacteria.p__Bacteroidetes.c__Flavobacteria.o__Flavobacteriales.f__Flavobacteriaceae.g__Riemerella.s__anatipestifer.t__DSM_15868
t651053063	d__Bacteria.p__Bacteroidetes.c__Flavobacteria.o__Flavobacteriales.f__Flavobacteriaceae.g__Riemerella.s__anatipestifer.t__RA_GD
t646311950	d__Bacteria.p__Bacteroidetes.c__Flavobacteria.o__Flavobacteriales.f__Flavobacteriaceae.g__Robiginitalea.s__biformata.t__HTCC2501
t640963037	d__Bacteria.p__Bacteroidetes.c__Flavobacteria.o__Flavobacteriales.f__Flavobacteriaceae.g__Ulvibacter.s__sp_.t__SCB49
t650377986	d__Bacteria.p__Bacteroidetes.c__Flavobacteria.o__Flavobacteriales.f__Flavobacteriaceae.g__Weeksella.s__virosa.t__DSM_16922
t646564591	d__Bacteria.p__Bacteroidetes.c__Flavobacteria.o__Flavobacteriales.f__Flavobacteriaceae.g__Zunongwangia.s__profunda.t__SM_A87
t644736368	d__Bacteria.p__Bacteroidetes.c__Flavobacteria.o__Flavobacteriales.f__Flavobacteriaceae.g__unclassified.s__bacterium.t__3519_10
t641380439	d__Bacteria.p__Bacteroidetes.c__Flavobacteria.o__Flavobacteriales.f__Flavobacteriaceae.g__unclassified.s__bacterium.t__ALC_1
t640612204	d__Bacteria.p__Bacteroidetes.c__Flavobacteria.o__Flavobacteriales.f__Flavobacteriaceae.g__unclassified.s__bacterium.t__BAL38
t638341093	d__Bacteria.p__Bacteroidetes.c__Flavobacteria.o__Flavobacteriales.f__Flavobacteriaceae.g__unclassified.s__bacterium.t__BBFL7
t643886118	d__Bacteria.p__Bacteroidetes.c__Flavobacteria.o__Flavobacteriales.f__Flavobacteriaceae.g__unclassified.s__bacterium.t__MS024_2A
t643886079	d__Bacteria.p__Bacteroidetes.c__Flavobacteria.o__Flavobacteriales.f__Flavobacteriaceae.g__unclassified.s__bacterium.t__MS024_3C
t644736340	d__Bacteria.p__Bacteroidetes.c__Sphingobacteria.o__Sphingobacteriales.f__Chitinophagaceae.g__Chitinophaga.s__pinensis.t__UQM_2034__DSM_2588
t646311949	d__Bacteria.p__Bacteroidetes.c__Sphingobacteria.o__Sphingobacteriales.f__Rhodothermaceae.g__Rhodothermus.s__marinus.t__DSM_4252
t637000250	d__Bacteria.p__Bacteroidetes.c__Sphingobacteria.o__Sphingobacteriales.f__Rhodothermaceae.g__Salinibacter.s__ruber.t__DSM_13855
t649989975	d__Bacteria.p__Bacteroidetes.c__Sphingobacteria.o__Sphingobacteriales.f__Sphingobacteriaceae.g__Mucilaginibacter.s__paludis.t__DSM_18603
t644736398	d__Bacteria.p__Bacteroidetes.c__Sphingobacteria.o__Sphingobacteriales.f__Sphingobacteriaceae.g__Pedobacter.s__heparinus.t__HIM_762_3__DSM_2366
t649633082	d__Bacteria.p__Bacteroidetes.c__Sphingobacteria.o__Sphingobacteriales.f__Sphingobacteriaceae.g__Pedobacter.s__saltans.t__DSM_12145
t640963036	d__Bacteria.p__Bacteroidetes.c__Sphingobacteria.o__Sphingobacteriales.f__Sphingobacteriaceae.g__Pedobacter.s__sp_.t__BAL39
t643886135	d__Bacteria.p__Bacteroidetes.c__Sphingobacteria.o__Sphingobacteriales.f__Sphingobacteriaceae.g__Sphingobacterium.s__spiritivorum.t__ATCC_33300
t645058810	d__Bacteria.p__Bacteroidetes.c__Sphingobacteria.o__Sphingobacteriales.f__Sphingobacteriaceae.g__Sphingobacterium.s__spiritivorum.t__ATCC_33861
t642555114	d__Bacteria.p__Bacteroidetes.c__unclassified.o__unclassified.f__unclassified.g__Candidatus_Amoebophilus.s__Amoebophilus.t__asiaticus_5a2
t648276628	d__Bacteria.p__Chlamydiae.c__Chlamydiae.o__Chlamydiales.f__Chlamydiaceae.g__Chlamydia.s__muridarum.t__MopnTet14
t637000062	d__Bacteria.p__Chlamydiae.c__Chlamydiae.o__Chlamydiales.f__Chlamydiaceae.g__Chlamydia.s__muridarum.t__Nigg
t645951815	d__Bacteria.p__Chlamydiae.c__Chlamydiae.o__Chlamydiales.f__Chlamydiaceae.g__Chlamydia.s__muridarum.t__Nigg
t645951807	d__Bacteria.p__Chlamydiae.c__Chlamydiae.o__Chlamydiales.f__Chlamydiaceae.g__Chlamydia.s__muridarum.t__Weiss
t644736341	d__Bacteria.p__Chlamydiae.c__Chlamydiae.o__Chlamydiales.f__Chlamydiaceae.g__Chlamydia.s__trachomatis.t__434_Bu
t645058820	d__Bacteria.p__Chlamydiae.c__Chlamydiae.o__Chlamydiales.f__Chlamydiaceae.g__Chlamydia.s__trachomatis.t__6276
t645058821	d__Bacteria.p__Chlamydiae.c__Chlamydiae.o__Chlamydiales.f__Chlamydiaceae.g__Chlamydia.s__trachomatis.t__6276s
t645058818	d__Bacteria.p__Chlamydiae.c__Chlamydiae.o__Chlamydiales.f__Chlamydiaceae.g__Chlamydia.s__trachomatis.t__70
t645058819	d__Bacteria.p__Chlamydiae.c__Chlamydiae.o__Chlamydiales.f__Chlamydiaceae.g__Chlamydia.s__trachomatis.t__70s
t637000063	d__Bacteria.p__Chlamydiae.c__Chlamydiae.o__Chlamydiales.f__Chlamydiaceae.g__Chlamydia.s__trachomatis.t__A_HAR_13
t644736342	d__Bacteria.p__Chlamydiae.c__Chlamydiae.o__Chlamydiales.f__Chlamydiaceae.g__Chlamydia.s__trachomatis.t__B_Jali20_OT
t644736343	d__Bacteria.p__Chlamydiae.c__Chlamydiae.o__Chlamydiales.f__Chlamydiaceae.g__Chlamydia.s__trachomatis.t__B_TZ1A828_OT
t646862311	d__Bacteria.p__Chlamydiae.c__Chlamydiae.o__Chlamydiales.f__Chlamydiaceae.g__Chlamydia.s__trachomatis.t__D_EC
t646862312	d__Bacteria.p__Chlamydiae.c__Chlamydiae.o__Chlamydiales.f__Chlamydiaceae.g__Chlamydia.s__trachomatis.t__D_LC
t637000064	d__Bacteria.p__Chlamydiae.c__Chlamydiae.o__Chlamydiales.f__Chlamydiaceae.g__Chlamydia.s__trachomatis.t__D_UW_3_CX
t645058724	d__Bacteria.p__Chlamydiae.c__Chlamydiae.o__Chlamydiales.f__Chlamydiaceae.g__Chlamydia.s__trachomatis.t__D_s_2923
t646862313	d__Bacteria.p__Chlamydiae.c__Chlamydiae.o__Chlamydiales.f__Chlamydiaceae.g__Chlamydia.s__trachomatis.t__E_11023
t646862314	d__Bacteria.p__Chlamydiae.c__Chlamydiae.o__Chlamydiales.f__Chlamydiaceae.g__Chlamydia.s__trachomatis.t__E_150
t646862315	d__Bacteria.p__Chlamydiae.c__Chlamydiae.o__Chlamydiales.f__Chlamydiaceae.g__Chlamydia.s__trachomatis.t__G_11074
t646862316	d__Bacteria.p__Chlamydiae.c__Chlamydiae.o__Chlamydiales.f__Chlamydiaceae.g__Chlamydia.s__trachomatis.t__G_11222
t646862317	d__Bacteria.p__Chlamydiae.c__Chlamydiae.o__Chlamydiales.f__Chlamydiaceae.g__Chlamydia.s__trachomatis.t__G_9301
t646862318	d__Bacteria.p__Chlamydiae.c__Chlamydiae.o__Chlamydiales.f__Chlamydiaceae.g__Chlamydia.s__trachomatis.t__G_9768
t644736344	d__Bacteria.p__Chlamydiae.c__Chlamydiae.o__Chlamydiales.f__Chlamydiaceae.g__Chlamydia.s__trachomatis.t__L2b_UCH_1_proctitis
t650716021	d__Bacteria.p__Chlamydiae.c__Chlamydiae.o__Chlamydiales.f__Chlamydiaceae.g__Chlamydia.s__trachomatis.t__L2c
t648276629	d__Bacteria.p__Chlamydiae.c__Chlamydiae.o__Chlamydiales.f__Chlamydiaceae.g__Chlamydia.s__trachomatis.t__L2tet1
t650377921	d__Bacteria.p__Chlamydiae.c__Chlamydiae.o__Chlamydiales.f__Chlamydiaceae.g__Chlamydia.s__trachomatis.t__Sweden2
t637000065	d__Bacteria.p__Chlamydiae.c__Chlamydiae.o__Chlamydiales.f__Chlamydiaceae.g__Chlamydophila.s__abortus.t__S26_3
t637000066	d__Bacteria.p__Chlamydiae.c__Chlamydiae.o__Chlamydiales.f__Chlamydiaceae.g__Chlamydophila.s__caviae.t__GPIC
t637000067	d__Bacteria.p__Chlamydiae.c__Chlamydiae.o__Chlamydiales.f__Chlamydiaceae.g__Chlamydophila.s__felis.t__Fe_C_56
t650716022	d__Bacteria.p__Chlamydiae.c__Chlamydiae.o__Chlamydiales.f__Chlamydiaceae.g__Chlamydophila.s__pecorum.t__E58
t637000068	d__Bacteria.p__Chlamydiae.c__Chlamydiae.o__Chlamydiales.f__Chlamydiaceae.g__Chlamydophila.s__pneumoniae.t__AR39
t637000069	d__Bacteria.p__Chlamydiae.c__Chlamydiae.o__Chlamydiales.f__Chlamydiaceae.g__Chlamydophila.s__pneumoniae.t__CWL029
t637000070	d__Bacteria.p__Chlamydiae.c__Chlamydiae.o__Chlamydiales.f__Chlamydiaceae.g__Chlamydophila.s__pneumoniae.t__J138
t646862319	d__Bacteria.p__Chlamydiae.c__Chlamydiae.o__Chlamydiales.f__Chlamydiaceae.g__Chlamydophila.s__pneumoniae.t__LPCoLN
t637000071	d__Bacteria.p__Chlamydiae.c__Chlamydiae.o__Chlamydiales.f__Chlamydiaceae.g__Chlamydophila.s__pneumoniae.t__TW_183
t651053012	d__Bacteria.p__Chlamydiae.c__Chlamydiae.o__Chlamydiales.f__Chlamydiaceae.g__Chlamydophila.s__psittaci.t__01DC11
t651053013	d__Bacteria.p__Chlamydiae.c__Chlamydiae.o__Chlamydiales.f__Chlamydiaceae.g__Chlamydophila.s__psittaci.t__02DC15
t651053014	d__Bacteria.p__Chlamydiae.c__Chlamydiae.o__Chlamydiales.f__Chlamydiaceae.g__Chlamydophila.s__psittaci.t__08DC60
t650716023	d__Bacteria.p__Chlamydiae.c__Chlamydiae.o__Chlamydiales.f__Chlamydiaceae.g__Chlamydophila.s__psittaci.t__6BC
t651053015	d__Bacteria.p__Chlamydiae.c__Chlamydiae.o__Chlamydiales.f__Chlamydiaceae.g__Chlamydophila.s__psittaci.t__6BC
t651053016	d__Bacteria.p__Chlamydiae.c__Chlamydiae.o__Chlamydiales.f__Chlamydiaceae.g__Chlamydophila.s__psittaci.t__C19_98
t651324022	d__Bacteria.p__Chlamydiae.c__Chlamydiae.o__Chlamydiales.f__Chlamydiaceae.g__Chlamydophila.s__psittaci.t__Cal10
t650377922	d__Bacteria.p__Chlamydiae.c__Chlamydiae.o__Chlamydiales.f__Chlamydiaceae.g__Chlamydophila.s__psittaci.t__RD1
t637000059	d__Bacteria.p__Chlamydiae.c__Chlamydiae.o__Chlamydiales.f__Parachlamydiaceae.g__Candidatus_Protochlamydia.s__amoebophila_UWE25.t__amoebophila_UWE25
t650716071	d__Bacteria.p__Chlamydiae.c__Chlamydiae.o__Chlamydiales.f__Parachlamydiaceae.g__Parachlamydia.s__acanthamoebae.t__UV7
t647000287	d__Bacteria.p__Chlamydiae.c__Chlamydiae.o__Chlamydiales.f__Parachlamydiaceae.g__Parachlamydia.s__acanthamoebae.t__str__Hall
t650716085	d__Bacteria.p__Chlamydiae.c__Chlamydiae.o__Chlamydiales.f__Simkaniaceae.g__Simkania.s__negevensis.t__Z
t646564588	d__Bacteria.p__Chlamydiae.c__Chlamydiae.o__Chlamydiales.f__Waddliaceae.g__Waddlia.s__chondrophila.t__WSU_86_1044
t642555120	d__Bacteria.p__Chlorobi.c__Chlorobia.o__Chlorobiales.f__Chlorobiaceae.g__Chlorobaculum.s__parvum.t__NCIB_8327
t637000073	d__Bacteria.p__Chlorobi.c__Chlorobia.o__Chlorobiales.f__Chlorobiaceae.g__Chlorobaculum.s__tepidum.t__TLS
t637000072	d__Bacteria.p__Chlorobi.c__Chlorobia.o__Chlorobiales.f__Chlorobiaceae.g__Chlorobium.s__chlorochromatii.t__CaD3
t638341060	d__Bacteria.p__Chlorobi.c__Chlorobia.o__Chlorobiales.f__Chlorobiaceae.g__Chlorobium.s__ferrooxidans.t__DSM_13031
t642555121	d__Bacteria.p__Chlorobi.c__Chlorobia.o__Chlorobiales.f__Chlorobiaceae.g__Chlorobium.s__limicola.t__DSM_245
t642555122	d__Bacteria.p__Chlorobi.c__Chlorobia.o__Chlorobiales.f__Chlorobiaceae.g__Chlorobium.s__phaeobacteroides.t__BS1
t639633020	d__Bacteria.p__Chlorobi.c__Chlorobia.o__Chlorobiales.f__Chlorobiaceae.g__Chlorobium.s__phaeobacteroides.t__DSM_266
t640427130	d__Bacteria.p__Chlorobi.c__Chlorobia.o__Chlorobiales.f__Chlorobiaceae.g__Chlorobium.s__vibrioformis.t__DSM_265
t642555123	d__Bacteria.p__Chlorobi.c__Chlorobia.o__Chlorobiales.f__Chlorobiaceae.g__Chloroherpeton.s__thalassium.t__ATCC_35110
t642555146	d__Bacteria.p__Chlorobi.c__Chlorobia.o__Chlorobiales.f__Chlorobiaceae.g__Pelodictyon.s__clathratiforme.t__BU_1
t637000205	d__Bacteria.p__Chlorobi.c__Chlorobia.o__Chlorobiales.f__Chlorobiaceae.g__Pelodictyon.s__luteolum.t__DSM_273
t642555149	d__Bacteria.p__Chlorobi.c__Chlorobia.o__Chlorobiales.f__Chlorobiaceae.g__Prosthecochloris.s__aestuarii.t__DSM_271
t649633005	d__Bacteria.p__Chloroflexi.c__Anaerolineae.o__Anaerolineales.f__Anaerolineaceae.g__Anaerolinea.s__thermophila.t__UNI_1
t643348527	d__Bacteria.p__Chloroflexi.c__Chloroflexi.o__Chloroflexales.f__Chloroflexaceae.g__Chloroflexus.s__aggregans.t__DSM_9485
t641228485	d__Bacteria.p__Chloroflexi.c__Chloroflexi.o__Chloroflexales.f__Chloroflexaceae.g__Chloroflexus.s__aurantiacus.t__J_10_fl
t643692015	d__Bacteria.p__Chloroflexi.c__Chloroflexi.o__Chloroflexales.f__Chloroflexaceae.g__Chloroflexus.s__sp_.t__Y_400_fl
t640753047	d__Bacteria.p__Chloroflexi.c__Chloroflexi.o__Chloroflexales.f__Chloroflexaceae.g__Roseiflexus.s__castenholzii.t__DSM_13941
t640427139	d__Bacteria.p__Chloroflexi.c__Chloroflexi.o__Chloroflexales.f__Chloroflexaceae.g__Roseiflexus.s__sp_.t__RS_1
t649989977	d__Bacteria.p__Chloroflexi.c__Chloroflexi.o__Chloroflexales.f__Oscillochloridaceae.g__Oscillochloris.s__trichoides.t__DG_6
t641228494	d__Bacteria.p__Chloroflexi.c__Chloroflexi.o__Herpetosiphonales.f__Herpetosiphonaceae.g__Herpetosiphon.s__aurantiacus.t__ATCC_23779
t637000089	d__Bacteria.p__Chloroflexi.c__Dehalococcoidetes.o__Dehalococcoidales.f__Dehalococcoidaceae.g__Dehalococcoides.s__ethenogenes.t__195
t640427111	d__Bacteria.p__Chloroflexi.c__Dehalococcoidetes.o__Dehalococcoidales.f__Dehalococcoidaceae.g__Dehalococcoides.s__sp_.t__BAV1
t637000090	d__Bacteria.p__Chloroflexi.c__Dehalococcoidetes.o__Dehalococcoidales.f__Dehalococcoidaceae.g__Dehalococcoides.s__sp_.t__CBDB1
t646564526	d__Bacteria.p__Chloroflexi.c__Dehalococcoidetes.o__Dehalococcoidales.f__Dehalococcoidaceae.g__Dehalococcoides.s__sp_.t__GT
t646311919	d__Bacteria.p__Chloroflexi.c__Dehalococcoidetes.o__Dehalococcoidales.f__Dehalococcoidaceae.g__Dehalococcoides.s__sp_.t__VS
t648028022	d__Bacteria.p__Chloroflexi.c__Dehalococcoidetes.o__Dehalococcoidales.f__Dehalogenimonaceae.g__Dehalogenimonas.s__lykanthroporepellens.t__BL_DC_9
t648276680	d__Bacteria.p__Chloroflexi.c__Ktedonobacteria.o__Ktedonobacterales.f__Ktedonobacteraceae.g__Ktedonobacter.s__racemifer.t__DSM_44963
t646311962	d__Bacteria.p__Chloroflexi.c__Thermobaculae.o__Thermobaculales.f__Thermobaculaceae.g__Thermobaculum.s__terrenum.t__ATCC_BAA_798
t646311953	d__Bacteria.p__Chloroflexi.c__Thermomicrobia.o__Sphaerobacterales.f__Sphaerobacteraceae.g__Sphaerobacter.s__thermophilus.t__DSM_20745
t643348582	d__Bacteria.p__Chloroflexi.c__Thermomicrobia.o__Thermomicrobiales.f__Thermomicrobiaceae.g__Thermomicrobium.s__roseum.t__DSM_5159
t649633038	d__Bacteria.p__Chrysiogenetes.c__Chrysiogenetes.o__Chrysiogenales.f__Chrysiogenaceae.g__Desulfurispirillum.s__indicum.t__S5
t637000121	d__Bacteria.p__Cyanobacteria.c__Gloeobacteria.o__Gloeobacterales.f__Gloeobacteraceae.g__Gloeobacter.s__violaceus.t__PCC_7421
t648028001	d__Bacteria.p__Cyanobacteria.c__Nostocophycidae.o__Nostocales.f__Nostocaceae.g__Anabaena.s__azollae_.t__0708
t646564504	d__Bacteria.p__Cyanobacteria.c__Nostocophycidae.o__Nostocales.f__Nostocaceae.g__Anabaena.s__variabilis.t__ATCC_29413
t647000233	d__Bacteria.p__Cyanobacteria.c__Nostocophycidae.o__Nostocales.f__Nostocaceae.g__Cylindrospermopsis.s__raciborskii.t__CS_505
t639857037	d__Bacteria.p__Cyanobacteria.c__Nostocophycidae.o__Nostocales.f__Nostocaceae.g__Nodularia.s__spumigena.t__CCY9414
t642555144	d__Bacteria.p__Cyanobacteria.c__Nostocophycidae.o__Nostocales.f__Nostocaceae.g__Nostoc.s__punctiforme.t__PCC_73102
t637000199	d__Bacteria.p__Cyanobacteria.c__Nostocophycidae.o__Nostocales.f__Nostocaceae.g__Nostoc.s__sp_.t__PCC_7120
t647000303	d__Bacteria.p__Cyanobacteria.c__Nostocophycidae.o__Nostocales.f__Nostocaceae.g__Raphidiopsis.s__brookii.t__D9
t638341074	d__Bacteria.p__Cyanobacteria.c__Oscillatoriophycidae.o__Chroococcales.f__Cyanobacteriaceae.g__Crocosphaera.s__watsonii.t__WH_8501
t641522622	d__Bacteria.p__Cyanobacteria.c__Oscillatoriophycidae.o__Chroococcales.f__Cyanobacteriaceae.g__Cyanothece.s__sp_.t__ATCC_51142
t640612201	d__Bacteria.p__Cyanobacteria.c__Oscillatoriophycidae.o__Chroococcales.f__Cyanobacteriaceae.g__Cyanothece.s__sp_.t__CCY_0110
t643348533	d__Bacteria.p__Cyanobacteria.c__Oscillatoriophycidae.o__Chroococcales.f__Cyanobacteriaceae.g__Cyanothece.s__sp_.t__PCC_7424
t643348534	d__Bacteria.p__Cyanobacteria.c__Oscillatoriophycidae.o__Chroococcales.f__Cyanobacteriaceae.g__Cyanothece.s__sp_.t__PCC_7425
t648028021	d__Bacteria.p__Cyanobacteria.c__Oscillatoriophycidae.o__Chroococcales.f__Cyanobacteriaceae.g__Cyanothece.s__sp_.t__PCC_7822
t643348535	d__Bacteria.p__Cyanobacteria.c__Oscillatoriophycidae.o__Chroococcales.f__Cyanobacteriaceae.g__Cyanothece.s__sp_.t__PCC_8801
t644736348	d__Bacteria.p__Cyanobacteria.c__Oscillatoriophycidae.o__Chroococcales.f__Cyanobacteriaceae.g__Cyanothece.s__sp_.t__PCC_8802
t637000315	d__Bacteria.p__Cyanobacteria.c__Oscillatoriophycidae.o__Chroococcales.f__Gomphosphaeriaceae.g__unclassified.s__sp_.t__PCC_6803
t641522640	d__Bacteria.p__Cyanobacteria.c__Oscillatoriophycidae.o__Chroococcales.f__Microcystaceae.g__Microcystis.s__aeruginosa.t__NIES_843
t646311970	d__Bacteria.p__Cyanobacteria.c__Oscillatoriophycidae.o__Chroococcales.f__unclassified.g__unclassified.s__UCYN_A.t___1
t639857035	d__Bacteria.p__Cyanobacteria.c__Oscillatoriophycidae.o__Oscillatoriales.f__Oscillatoriaceae.g__Lyngbya.s__sp_.t__PCC_8106
t648276706	d__Bacteria.p__Cyanobacteria.c__Oscillatoriophycidae.o__Oscillatoriales.f__Oscillatoriaceae.g__Oscillatoria.s__sp_.t__PCC_6506
t642979357	d__Bacteria.p__Cyanobacteria.c__Oscillatoriophycidae.o__Oscillatoriales.f__Phormidiaceae.g__Arthrospira.s__maxima.t__CS_328
t650377906	d__Bacteria.p__Cyanobacteria.c__Oscillatoriophycidae.o__Oscillatoriales.f__Phormidiaceae.g__Arthrospira.s__platensis.t__NIES_39
t645951858	d__Bacteria.p__Cyanobacteria.c__Oscillatoriophycidae.o__Oscillatoriales.f__Phormidiaceae.g__Arthrospira.s__platensis.t__str__Paraca
t648276619	d__Bacteria.p__Cyanobacteria.c__Oscillatoriophycidae.o__Oscillatoriales.f__Phormidiaceae.g__Arthrospira.s__sp_.t__PCC_8005
t647533184	d__Bacteria.p__Cyanobacteria.c__Oscillatoriophycidae.o__Oscillatoriales.f__Phormidiaceae.g__Microcoleus.s__chthonoplastes.t__PCC_7420
t637000329	d__Bacteria.p__Cyanobacteria.c__Oscillatoriophycidae.o__Oscillatoriales.f__Phormidiaceae.g__Trichodesmium.s__erythraeum.t__IMS101
t641228474	d__Bacteria.p__Cyanobacteria.c__Synechococcophycidae.o__Synechococcales.f__Acaryochloridaceae.g__Acaryochloris.s__marina.t__MBIC11017
t651053076	d__Bacteria.p__Cyanobacteria.c__Synechococcophycidae.o__Synechococcales.f__Merismopediaceae.g__Synechocystis.s__sp_.t__PCC_6803
t647533126	d__Bacteria.p__Cyanobacteria.c__Synechococcophycidae.o__Synechococcales.f__Synechococcaceae.g__Cyanobium.s__sp_.t__PCC_7001
t640069321	d__Bacteria.p__Cyanobacteria.c__Synechococcophycidae.o__Synechococcales.f__Synechococcaceae.g__Prochlorococcus.s__marinus.t__str__AS9601
t647533199	d__Bacteria.p__Cyanobacteria.c__Synechococcophycidae.o__Synechococcales.f__Synechococcaceae.g__Prochlorococcus.s__marinus.t__str__MIT_9202
t641228501	d__Bacteria.p__Cyanobacteria.c__Synechococcophycidae.o__Synechococcales.f__Synechococcaceae.g__Prochlorococcus.s__marinus.t__str__MIT_9211
t640753041	d__Bacteria.p__Cyanobacteria.c__Synechococcophycidae.o__Synechococcales.f__Synechococcaceae.g__Prochlorococcus.s__marinus.t__str__MIT_9215
t640069322	d__Bacteria.p__Cyanobacteria.c__Synechococcophycidae.o__Synechococcales.f__Synechococcaceae.g__Prochlorococcus.s__marinus.t__str__MIT_9301
t640069323	d__Bacteria.p__Cyanobacteria.c__Synechococcophycidae.o__Synechococcales.f__Synechococcaceae.g__Prochlorococcus.s__marinus.t__str__MIT_9303
t637000210	d__Bacteria.p__Cyanobacteria.c__Synechococcophycidae.o__Synechococcales.f__Synechococcaceae.g__Prochlorococcus.s__marinus.t__str__MIT_9312
t637000211	d__Bacteria.p__Cyanobacteria.c__Synechococcophycidae.o__Synechococcales.f__Synechococcaceae.g__Prochlorococcus.s__marinus.t__str__MIT_9313
t640069324	d__Bacteria.p__Cyanobacteria.c__Synechococcophycidae.o__Synechococcales.f__Synechococcaceae.g__Prochlorococcus.s__marinus.t__str__MIT_9515
t640069325	d__Bacteria.p__Cyanobacteria.c__Synechococcophycidae.o__Synechococcales.f__Synechococcaceae.g__Prochlorococcus.s__marinus.t__str__NATL1A
t637000212	d__Bacteria.p__Cyanobacteria.c__Synechococcophycidae.o__Synechococcales.f__Synechococcaceae.g__Prochlorococcus.s__marinus.t__str__NATL2A
t637000213	d__Bacteria.p__Cyanobacteria.c__Synechococcophycidae.o__Synechococcales.f__Synechococcaceae.g__Prochlorococcus.s__marinus.t__subsp__marinus_str__CCMP1375
t637000214	d__Bacteria.p__Cyanobacteria.c__Synechococcophycidae.o__Synechococcales.f__Synechococcaceae.g__Prochlorococcus.s__marinus.t__subsp__pastoris_str__CCMP1986
t637000307	d__Bacteria.p__Cyanobacteria.c__Synechococcophycidae.o__Synechococcales.f__Synechococcaceae.g__Synechococcus.s__elongatus.t__PCC_6301
t637000308	d__Bacteria.p__Cyanobacteria.c__Synechococcophycidae.o__Synechococcales.f__Synechococcaceae.g__Synechococcus.s__elongatus.t__PCC_7942
t639857006	d__Bacteria.p__Cyanobacteria.c__Synechococcophycidae.o__Synechococcales.f__Synechococcaceae.g__Synechococcus.s__sp_.t__BL107
t649990022	d__Bacteria.p__Cyanobacteria.c__Synechococcophycidae.o__Synechococcales.f__Synechococcaceae.g__Synechococcus.s__sp_.t__CB0101
t649990023	d__Bacteria.p__Cyanobacteria.c__Synechococcophycidae.o__Synechococcales.f__Synechococcaceae.g__Synechococcus.s__sp_.t__CB0205
t637000309	d__Bacteria.p__Cyanobacteria.c__Synechococcophycidae.o__Synechococcales.f__Synechococcaceae.g__Synechococcus.s__sp_.t__CC9311
t637000310	d__Bacteria.p__Cyanobacteria.c__Synechococcophycidae.o__Synechococcales.f__Synechococcaceae.g__Synechococcus.s__sp_.t__CC9605
t637000311	d__Bacteria.p__Cyanobacteria.c__Synechococcophycidae.o__Synechococcales.f__Synechococcaceae.g__Synechococcus.s__sp_.t__CC9902
t637000312	d__Bacteria.p__Cyanobacteria.c__Synechococcophycidae.o__Synechococcales.f__Synechococcaceae.g__Synechococcus.s__sp_.t__JA_2_3Ba_2_13_
t637000313	d__Bacteria.p__Cyanobacteria.c__Synechococcophycidae.o__Synechococcales.f__Synechococcaceae.g__Synechococcus.s__sp_.t__JA_3_3Ab
t641522654	d__Bacteria.p__Cyanobacteria.c__Synechococcophycidae.o__Synechococcales.f__Synechococcaceae.g__Synechococcus.s__sp_.t__PCC_7002
t647533236	d__Bacteria.p__Cyanobacteria.c__Synechococcophycidae.o__Synechococcales.f__Synechococcaceae.g__Synechococcus.s__sp_.t__PCC_7335
t640427148	d__Bacteria.p__Cyanobacteria.c__Synechococcophycidae.o__Synechococcales.f__Synechococcaceae.g__Synechococcus.s__sp_.t__RCC307
t639857007	d__Bacteria.p__Cyanobacteria.c__Synechococcophycidae.o__Synechococcales.f__Synechococcaceae.g__Synechococcus.s__sp_.t__RS9916
t638341213	d__Bacteria.p__Cyanobacteria.c__Synechococcophycidae.o__Synechococcales.f__Synechococcaceae.g__Synechococcus.s__sp_.t__RS9917
t638341214	d__Bacteria.p__Cyanobacteria.c__Synechococcophycidae.o__Synechococcales.f__Synechococcaceae.g__Synechococcus.s__sp_.t__WH_5701
t640427149	d__Bacteria.p__Cyanobacteria.c__Synechococcophycidae.o__Synechococcales.f__Synechococcaceae.g__Synechococcus.s__sp_.t__WH_7803
t638341215	d__Bacteria.p__Cyanobacteria.c__Synechococcophycidae.o__Synechococcales.f__Synechococcaceae.g__Synechococcus.s__sp_.t__WH_7805
t637000314	d__Bacteria.p__Cyanobacteria.c__Synechococcophycidae.o__Synechococcales.f__Synechococcaceae.g__Synechococcus.s__sp_.t__WH_8102
t647533237	d__Bacteria.p__Cyanobacteria.c__Synechococcophycidae.o__Synechococcales.f__Synechococcaceae.g__Synechococcus.s__sp_.t__WH_8109
t637000320	d__Bacteria.p__Cyanobacteria.c__Synechococcophycidae.o__Synechococcales.f__Synechococcaceae.g__Thermosynechococcus.s__elongatus.t__BP_1
t649633026	d__Bacteria.p__Deferribacteres.c__Deferribacteres.o__Deferribacterales.f__Deferribacteraceae.g__Calditerrivibrio.s__nitroreducens.t__DSM_19672
t646564525	d__Bacteria.p__Deferribacteres.c__Deferribacteres.o__Deferribacterales.f__Deferribacteraceae.g__Deferribacter.s__desulfuricans.t__SSM1
t646564527	d__Bacteria.p__Deferribacteres.c__Deferribacteres.o__Deferribacterales.f__Deferribacteraceae.g__Denitrovibrio.s__acetiphilus.t__DSM_12809
t643348542	d__Bacteria.p__Dictyoglomi.c__Dictyoglomia.o__Dictyoglomales.f__Dictyoglomaceae.g__Dictyoglomus.s__thermophilum.t__H_6_12
t643348543	d__Bacteria.p__Dictyoglomi.c__Dictyoglomia.o__Dictyoglomales.f__Dictyoglomaceae.g__Dictyoglomus.s__turgidum.t__DSM_6724
t642555127	d__Bacteria.p__Elusimicrobia.c__Elusimicrobia.o__Elusimicrobiales.f__Elusimicrobiaceae.g__Elusimicrobium.s__minutum.t__Pei191
t642555172	d__Bacteria.p__Elusimicrobia.c__Endomicrobia.o__Endomicrobiales.f__Endomicrobiaceae.g__Candidatus_Endomicrobium.s___1.t__Rs_D17
t646311927	d__Bacteria.p__Fibrobacteres.c__Fibrobacteres.o__Fibrobacterales.f__Fibrobacteraceae.g__Fibrobacter.s__succinogenes.t__subsp__succinogenes_S85
t650377942	d__Bacteria.p__Fibrobacteres.c__Fibrobacteres.o__Fibrobacterales.f__Fibrobacteraceae.g__Fibrobacter.s__succinogenes.t__subsp__succinogenes_S85
t644736325	d__Bacteria.p__Firmicutes.c__Bacilli.o__Bacillales.f__Alicyclobacillaceae.g__Alicyclobacillus.s__Alicyclobacillus.t__104_IA__DSM_446
t642979336	d__Bacteria.p__Firmicutes.c__Bacilli.o__Bacillales.f__Alicyclobacillaceae.g__Alicyclobacillus.s__acidocaldarius.t__LAA1
t646564511	d__Bacteria.p__Firmicutes.c__Bacilli.o__Bacillales.f__Alicyclobacillaceae.g__unclassified.s__tusciae.t__DSM_2912
t643348508	d__Bacteria.p__Firmicutes.c__Bacilli.o__Bacillales.f__Bacillaceae.g__Anoxybacillus.s__flavithermus.t__WK1
t649633008	d__Bacteria.p__Firmicutes.c__Bacilli.o__Bacillales.f__Bacillaceae.g__Bacillus.s__amyloliquefaciens.t__DSM_7
t640753005	d__Bacteria.p__Firmicutes.c__Bacilli.o__Bacillales.f__Bacillaceae.g__Bacillus.s__amyloliquefaciens.t__FZB42
t651053001	d__Bacteria.p__Firmicutes.c__Bacilli.o__Bacillales.f__Bacillaceae.g__Bacillus.s__amyloliquefaciens.t__LL3
t651053002	d__Bacteria.p__Firmicutes.c__Bacilli.o__Bacillales.f__Bacillaceae.g__Bacillus.s__amyloliquefaciens.t__TA208
t641736138	d__Bacteria.p__Firmicutes.c__Bacilli.o__Bacillales.f__Bacillaceae.g__Bacillus.s__anthracis.t__Tsiankovskii_I
t641736251	d__Bacteria.p__Firmicutes.c__Bacilli.o__Bacillales.f__Bacillaceae.g__Bacillus.s__anthracis.t__str__A0174
t641736158	d__Bacteria.p__Firmicutes.c__Bacilli.o__Bacillales.f__Bacillaceae.g__Bacillus.s__anthracis.t__str__A0193
t643692005	d__Bacteria.p__Firmicutes.c__Bacilli.o__Bacillales.f__Bacillaceae.g__Bacillus.s__anthracis.t__str__A0248
t641736155	d__Bacteria.p__Firmicutes.c__Bacilli.o__Bacillales.f__Bacillaceae.g__Bacillus.s__anthracis.t__str__A0389
t641736159	d__Bacteria.p__Firmicutes.c__Bacilli.o__Bacillales.f__Bacillaceae.g__Bacillus.s__anthracis.t__str__A0442
t641736250	d__Bacteria.p__Firmicutes.c__Bacilli.o__Bacillales.f__Bacillaceae.g__Bacillus.s__anthracis.t__str__A0465
t641736173	d__Bacteria.p__Firmicutes.c__Bacilli.o__Bacillales.f__Bacillaceae.g__Bacillus.s__anthracis.t__str__A0488
t645058778	d__Bacteria.p__Firmicutes.c__Bacilli.o__Bacillales.f__Bacillaceae.g__Bacillus.s__anthracis.t__str__A1055
t638341011	d__Bacteria.p__Firmicutes.c__Bacilli.o__Bacillales.f__Bacillaceae.g__Bacillus.s__anthracis.t__str__A2012
t637000014	d__Bacteria.p__Firmicutes.c__Bacilli.o__Bacillales.f__Bacillaceae.g__Bacillus.s__anthracis.t__str__Ames
t645058773	d__Bacteria.p__Firmicutes.c__Bacilli.o__Bacillales.f__Bacillaceae.g__Bacillus.s__anthracis.t__str__Australia_94
t643692006	d__Bacteria.p__Firmicutes.c__Bacilli.o__Bacillales.f__Bacillaceae.g__Bacillus.s__anthracis.t__str__CDC_684
t645058779	d__Bacteria.p__Firmicutes.c__Bacilli.o__Bacillales.f__Bacillaceae.g__Bacillus.s__anthracis.t__str__CNEVA_9066
t645058771	d__Bacteria.p__Firmicutes.c__Bacilli.o__Bacillales.f__Bacillaceae.g__Bacillus.s__anthracis.t__str__Kruger_B
t637000015	d__Bacteria.p__Firmicutes.c__Bacilli.o__Bacillales.f__Bacillaceae.g__Bacillus.s__anthracis.t__str__Sterne
t645058772	d__Bacteria.p__Firmicutes.c__Bacilli.o__Bacillales.f__Bacillaceae.g__Bacillus.s__anthracis.t__str__Vollum
t645058774	d__Bacteria.p__Firmicutes.c__Bacilli.o__Bacillales.f__Bacillaceae.g__Bacillus.s__anthracis.t__str__Western_North_America_USA6153
t637000013	d__Bacteria.p__Firmicutes.c__Bacilli.o__Bacillales.f__Bacillaceae.g__Bacillus.s__anthracis.t__str___Ames_Ancestor_
t649633009	d__Bacteria.p__Firmicutes.c__Bacilli.o__Bacillales.f__Bacillaceae.g__Bacillus.s__atrophaeus.t__1942
t649633010	d__Bacteria.p__Firmicutes.c__Bacilli.o__Bacillales.f__Bacillaceae.g__Bacillus.s__cellulosilyticus.t__DSM_2522
t643692007	d__Bacteria.p__Firmicutes.c__Bacilli.o__Bacillales.f__Bacillaceae.g__Bacillus.s__cereus.t__03BB102
t641736135	d__Bacteria.p__Firmicutes.c__Bacilli.o__Bacillales.f__Bacillaceae.g__Bacillus.s__cereus.t__03BB108
t643886037	d__Bacteria.p__Firmicutes.c__Bacilli.o__Bacillales.f__Bacillaceae.g__Bacillus.s__cereus.t__172560W
t643886161	d__Bacteria.p__Firmicutes.c__Bacilli.o__Bacillales.f__Bacillaceae.g__Bacillus.s__cereus.t__95_8201
t641736134	d__Bacteria.p__Firmicutes.c__Bacilli.o__Bacillales.f__Bacillaceae.g__Bacillus.s__cereus.t__AH1134
t643886178	d__Bacteria.p__Firmicutes.c__Bacilli.o__Bacillales.f__Bacillaceae.g__Bacillus.s__cereus.t__AH1271
t643886177	d__Bacteria.p__Firmicutes.c__Bacilli.o__Bacillales.f__Bacillaceae.g__Bacillus.s__cereus.t__AH1272
t643886176	d__Bacteria.p__Firmicutes.c__Bacilli.o__Bacillales.f__Bacillaceae.g__Bacillus.s__cereus.t__AH1273
t643348510	d__Bacteria.p__Firmicutes.c__Bacilli.o__Bacillales.f__Bacillaceae.g__Bacillus.s__cereus.t__AH187
t643886180	d__Bacteria.p__Firmicutes.c__Bacilli.o__Bacillales.f__Bacillaceae.g__Bacillus.s__cereus.t__AH603
t643886031	d__Bacteria.p__Firmicutes.c__Bacilli.o__Bacillales.f__Bacillaceae.g__Bacillus.s__cereus.t__AH621
t643886179	d__Bacteria.p__Firmicutes.c__Bacilli.o__Bacillales.f__Bacillaceae.g__Bacillus.s__cereus.t__AH676
t643348511	d__Bacteria.p__Firmicutes.c__Bacilli.o__Bacillales.f__Bacillaceae.g__Bacillus.s__cereus.t__AH820
t643886035	d__Bacteria.p__Firmicutes.c__Bacilli.o__Bacillales.f__Bacillaceae.g__Bacillus.s__cereus.t__ATCC_10876
t637000016	d__Bacteria.p__Firmicutes.c__Bacilli.o__Bacillales.f__Bacillaceae.g__Bacillus.s__cereus.t__ATCC_10987
t637000017	d__Bacteria.p__Firmicutes.c__Bacilli.o__Bacillales.f__Bacillaceae.g__Bacillus.s__cereus.t__ATCC_14579
t643886033	d__Bacteria.p__Firmicutes.c__Bacilli.o__Bacillales.f__Bacillaceae.g__Bacillus.s__cereus.t__ATCC_4342
t643348512	d__Bacteria.p__Firmicutes.c__Bacilli.o__Bacillales.f__Bacillaceae.g__Bacillus.s__cereus.t__B4264
t643886162	d__Bacteria.p__Firmicutes.c__Bacilli.o__Bacillales.f__Bacillaceae.g__Bacillus.s__cereus.t__BDRD_Cer4
t643886163	d__Bacteria.p__Firmicutes.c__Bacilli.o__Bacillales.f__Bacillaceae.g__Bacillus.s__cereus.t__BDRD_ST196
t643886165	d__Bacteria.p__Firmicutes.c__Bacilli.o__Bacillales.f__Bacillaceae.g__Bacillus.s__cereus.t__BDRD_ST24
t643886164	d__Bacteria.p__Firmicutes.c__Bacilli.o__Bacillales.f__Bacillaceae.g__Bacillus.s__cereus.t__BDRD_ST26
t643886036	d__Bacteria.p__Firmicutes.c__Bacilli.o__Bacillales.f__Bacillaceae.g__Bacillus.s__cereus.t__BGSC_6E1
t637000018	d__Bacteria.p__Firmicutes.c__Bacilli.o__Bacillales.f__Bacillaceae.g__Bacillus.s__cereus.t__E33L
t643886101	d__Bacteria.p__Firmicutes.c__Bacilli.o__Bacillales.f__Bacillaceae.g__Bacillus.s__cereus.t__F65185
t638341012	d__Bacteria.p__Firmicutes.c__Bacilli.o__Bacillales.f__Bacillaceae.g__Bacillus.s__cereus.t__G9241
t643348513	d__Bacteria.p__Firmicutes.c__Bacilli.o__Bacillales.f__Bacillaceae.g__Bacillus.s__cereus.t__G9842
t641736136	d__Bacteria.p__Firmicutes.c__Bacilli.o__Bacillales.f__Bacillaceae.g__Bacillus.s__cereus.t__H3081_97
t643886038	d__Bacteria.p__Firmicutes.c__Bacilli.o__Bacillales.f__Bacillaceae.g__Bacillus.s__cereus.t__MM3
t641736141	d__Bacteria.p__Firmicutes.c__Bacilli.o__Bacillales.f__Bacillaceae.g__Bacillus.s__cereus.t__NVH0597_99
t643348514	d__Bacteria.p__Firmicutes.c__Bacilli.o__Bacillales.f__Bacillaceae.g__Bacillus.s__cereus.t__Q1
t643886032	d__Bacteria.p__Firmicutes.c__Bacilli.o__Bacillales.f__Bacillaceae.g__Bacillus.s__cereus.t__R309803
t643886123	d__Bacteria.p__Firmicutes.c__Bacilli.o__Bacillales.f__Bacillaceae.g__Bacillus.s__cereus.t__Rock1_15
t643886160	d__Bacteria.p__Firmicutes.c__Bacilli.o__Bacillales.f__Bacillaceae.g__Bacillus.s__cereus.t__Rock1_3
t643886159	d__Bacteria.p__Firmicutes.c__Bacilli.o__Bacillales.f__Bacillaceae.g__Bacillus.s__cereus.t__Rock3_28
t643886158	d__Bacteria.p__Firmicutes.c__Bacilli.o__Bacillales.f__Bacillaceae.g__Bacillus.s__cereus.t__Rock3_29
t643886157	d__Bacteria.p__Firmicutes.c__Bacilli.o__Bacillales.f__Bacillaceae.g__Bacillus.s__cereus.t__Rock3_42
t643886026	d__Bacteria.p__Firmicutes.c__Bacilli.o__Bacillales.f__Bacillaceae.g__Bacillus.s__cereus.t__Rock3_44
t643886105	d__Bacteria.p__Firmicutes.c__Bacilli.o__Bacillales.f__Bacillaceae.g__Bacillus.s__cereus.t__Rock4_18
t643886156	d__Bacteria.p__Firmicutes.c__Bacilli.o__Bacillales.f__Bacillaceae.g__Bacillus.s__cereus.t__Rock4_2
t648276622	d__Bacteria.p__Firmicutes.c__Bacilli.o__Bacillales.f__Bacillaceae.g__Bacillus.s__cereus.t__SJ1
t641736182	d__Bacteria.p__Firmicutes.c__Bacilli.o__Bacillales.f__Bacillaceae.g__Bacillus.s__cereus.t__W
t648028007	d__Bacteria.p__Firmicutes.c__Bacilli.o__Bacillales.f__Bacillaceae.g__Bacillus.s__cereus.t__biovar_anthracis_str__CI
t643886042	d__Bacteria.p__Firmicutes.c__Bacilli.o__Bacillales.f__Bacillaceae.g__Bacillus.s__cereus.t__m1293
t643886166	d__Bacteria.p__Firmicutes.c__Bacilli.o__Bacillales.f__Bacillaceae.g__Bacillus.s__cereus.t__m1550
t640753006	d__Bacteria.p__Firmicutes.c__Bacilli.o__Bacillales.f__Bacillaceae.g__Bacillus.s__cereus.t__subsp__cytotoxis_NVH_391_98
t637000019	d__Bacteria.p__Firmicutes.c__Bacilli.o__Bacillales.f__Bacillaceae.g__Bacillus.s__clausii.t__KSM_K16
t650716010	d__Bacteria.p__Firmicutes.c__Bacilli.o__Bacillales.f__Bacillaceae.g__Bacillus.s__coagulans.t__2_6
t645058869	d__Bacteria.p__Firmicutes.c__Bacilli.o__Bacillales.f__Bacillaceae.g__Bacillus.s__coagulans.t__36D1
t642979338	d__Bacteria.p__Firmicutes.c__Bacilli.o__Bacillales.f__Bacillaceae.g__Bacillus.s__coahuilensis.t__m4_4
t637000020	d__Bacteria.p__Firmicutes.c__Bacilli.o__Bacillales.f__Bacillaceae.g__Bacillus.s__halodurans.t__C_125
t639279303	d__Bacteria.p__Firmicutes.c__Bacilli.o__Bacillales.f__Bacillaceae.g__Bacillus.s__licheniformis.t__ATCC_14580__Goettingen_
t639279304	d__Bacteria.p__Firmicutes.c__Bacilli.o__Bacillales.f__Bacillaceae.g__Bacillus.s__licheniformis.t__ATCC_14580__Novozymes_
t646564507	d__Bacteria.p__Firmicutes.c__Bacilli.o__Bacillales.f__Bacillaceae.g__Bacillus.s__megaterium.t__DSM319
t646564508	d__Bacteria.p__Firmicutes.c__Bacilli.o__Bacillales.f__Bacillaceae.g__Bacillus.s__megaterium.t__QM_B1551
t643886175	d__Bacteria.p__Firmicutes.c__Bacilli.o__Bacillales.f__Bacillaceae.g__Bacillus.s__mycoides.t__DSM_2048
t643886174	d__Bacteria.p__Firmicutes.c__Bacilli.o__Bacillales.f__Bacillaceae.g__Bacillus.s__mycoides.t__Rock1_4
t643886173	d__Bacteria.p__Firmicutes.c__Bacilli.o__Bacillales.f__Bacillaceae.g__Bacillus.s__mycoides.t__Rock3_17
t646311908	d__Bacteria.p__Firmicutes.c__Bacilli.o__Bacillales.f__Bacillaceae.g__Bacillus.s__pseudofirmus.t__OF4
t643886172	d__Bacteria.p__Firmicutes.c__Bacilli.o__Bacillales.f__Bacillaceae.g__Bacillus.s__pseudomycoides.t__DSM_12442
t642791616	d__Bacteria.p__Firmicutes.c__Bacilli.o__Bacillales.f__Bacillaceae.g__Bacillus.s__pumilus.t__ATCC_7061
t640753007	d__Bacteria.p__Firmicutes.c__Bacilli.o__Bacillales.f__Bacillaceae.g__Bacillus.s__pumilus.t__SAFR_032
t646564509	d__Bacteria.p__Firmicutes.c__Bacilli.o__Bacillales.f__Bacillaceae.g__Bacillus.s__selenitireducens.t__MLS10
t649989909	d__Bacteria.p__Firmicutes.c__Bacilli.o__Bacillales.f__Bacillaceae.g__Bacillus.s__sp_.t__2_A_57_CT2
t649989910	d__Bacteria.p__Firmicutes.c__Bacilli.o__Bacillales.f__Bacillaceae.g__Bacillus.s__sp_.t__BT1B_CT2
t638341014	d__Bacteria.p__Firmicutes.c__Bacilli.o__Bacillales.f__Bacillaceae.g__Bacillus.s__sp_.t__NRRL_B_14911
t640963033	d__Bacteria.p__Firmicutes.c__Bacilli.o__Bacillales.f__Bacillaceae.g__Bacillus.s__sp_.t__SG_1
t649989911	d__Bacteria.p__Firmicutes.c__Bacilli.o__Bacillales.f__Bacillaceae.g__Bacillus.s__sp_.t__m3_13
t649633011	d__Bacteria.p__Firmicutes.c__Bacilli.o__Bacillales.f__Bacillaceae.g__Bacillus.s__subtilis.t__BSn5
t650377907	d__Bacteria.p__Firmicutes.c__Bacilli.o__Bacillales.f__Bacillaceae.g__Bacillus.s__subtilis.t__subsp__natto_BEST195
t647000211	d__Bacteria.p__Firmicutes.c__Bacilli.o__Bacillales.f__Bacillaceae.g__Bacillus.s__subtilis.t__subsp__spizizenii_ATCC_6633
t648028008	d__Bacteria.p__Firmicutes.c__Bacilli.o__Bacillales.f__Bacillaceae.g__Bacillus.s__subtilis.t__subsp__spizizenii_str__W23
t643886132	d__Bacteria.p__Firmicutes.c__Bacilli.o__Bacillales.f__Bacillaceae.g__Bacillus.s__subtilis.t__subsp__subtilis_str__168
t646311909	d__Bacteria.p__Firmicutes.c__Bacilli.o__Bacillales.f__Bacillaceae.g__Bacillus.s__subtilis.t__subsp__subtilis_str__168
t643886131	d__Bacteria.p__Firmicutes.c__Bacilli.o__Bacillales.f__Bacillaceae.g__Bacillus.s__subtilis.t__subsp__subtilis_str__JH642
t643886130	d__Bacteria.p__Firmicutes.c__Bacilli.o__Bacillales.f__Bacillaceae.g__Bacillus.s__subtilis.t__subsp__subtilis_str__NCIB_3610
t643886129	d__Bacteria.p__Firmicutes.c__Bacilli.o__Bacillales.f__Bacillaceae.g__Bacillus.s__subtilis.t__subsp__subtilis_str__SMY
t646564510	d__Bacteria.p__Firmicutes.c__Bacilli.o__Bacillales.f__Bacillaceae.g__Bacillus.s__thuringiensis.t__BMB171
t643886171	d__Bacteria.p__Firmicutes.c__Bacilli.o__Bacillales.f__Bacillaceae.g__Bacillus.s__thuringiensis.t__Bt407
t643886094	d__Bacteria.p__Firmicutes.c__Bacilli.o__Bacillales.f__Bacillaceae.g__Bacillus.s__thuringiensis.t__IBL_200
t643886092	d__Bacteria.p__Firmicutes.c__Bacilli.o__Bacillales.f__Bacillaceae.g__Bacillus.s__thuringiensis.t__IBL_4222
t643886086	d__Bacteria.p__Firmicutes.c__Bacilli.o__Bacillales.f__Bacillaceae.g__Bacillus.s__thuringiensis.t__serovar_andalousiensis_BGSC_4AW1
t643886085	d__Bacteria.p__Firmicutes.c__Bacilli.o__Bacillales.f__Bacillaceae.g__Bacillus.s__thuringiensis.t__serovar_berliner_ATCC_10792
t651053003	d__Bacteria.p__Firmicutes.c__Bacilli.o__Bacillales.f__Bacillaceae.g__Bacillus.s__thuringiensis.t__serovar_chinensis_CT_43
t650377908	d__Bacteria.p__Firmicutes.c__Bacilli.o__Bacillales.f__Bacillaceae.g__Bacillus.s__thuringiensis.t__serovar_finitimus_YBT_020
t643886096	d__Bacteria.p__Firmicutes.c__Bacilli.o__Bacillales.f__Bacillaceae.g__Bacillus.s__thuringiensis.t__serovar_huazhongensis_BGSC_4BD1
t638341015	d__Bacteria.p__Firmicutes.c__Bacilli.o__Bacillales.f__Bacillaceae.g__Bacillus.s__thuringiensis.t__serovar_israelensis_ATCC_35646
t637000023	d__Bacteria.p__Firmicutes.c__Bacilli.o__Bacillales.f__Bacillaceae.g__Bacillus.s__thuringiensis.t__serovar_konkukian_str__97_27
t643886087	d__Bacteria.p__Firmicutes.c__Bacilli.o__Bacillales.f__Bacillaceae.g__Bacillus.s__thuringiensis.t__serovar_kurstaki_str__T03a001
t643886088	d__Bacteria.p__Firmicutes.c__Bacilli.o__Bacillales.f__Bacillaceae.g__Bacillus.s__thuringiensis.t__serovar_monterrey_BGSC_4AJ1
t643886090	d__Bacteria.p__Firmicutes.c__Bacilli.o__Bacillales.f__Bacillaceae.g__Bacillus.s__thuringiensis.t__serovar_pakistani_str__T13001
t643886126	d__Bacteria.p__Firmicutes.c__Bacilli.o__Bacillales.f__Bacillaceae.g__Bacillus.s__thuringiensis.t__serovar_pondicheriensis_BGSC_4BA1
t643886093	d__Bacteria.p__Firmicutes.c__Bacilli.o__Bacillales.f__Bacillaceae.g__Bacillus.s__thuringiensis.t__serovar_pulsiensis_BGSC_4CC1
t643886089	d__Bacteria.p__Firmicutes.c__Bacilli.o__Bacillales.f__Bacillaceae.g__Bacillus.s__thuringiensis.t__serovar_sotto_str__T04001
t643886091	d__Bacteria.p__Firmicutes.c__Bacilli.o__Bacillales.f__Bacillaceae.g__Bacillus.s__thuringiensis.t__serovar_thuringiensis_str__T01001
t643886071	d__Bacteria.p__Firmicutes.c__Bacilli.o__Bacillales.f__Bacillaceae.g__Bacillus.s__thuringiensis.t__serovar_tochigiensis_BGSC_4Y1
t639633008	d__Bacteria.p__Firmicutes.c__Bacilli.o__Bacillales.f__Bacillaceae.g__Bacillus.s__thuringiensis.t__str__Al_Hakam
t641228477	d__Bacteria.p__Firmicutes.c__Bacilli.o__Bacillales.f__Bacillaceae.g__Bacillus.s__weihenstephanensis.t__KBAB4
t651324017	d__Bacteria.p__Firmicutes.c__Bacilli.o__Bacillales.f__Bacillaceae.g__Caldalkalibacillus.s__thermarum.t__TA2_A1
t637000118	d__Bacteria.p__Firmicutes.c__Bacilli.o__Bacillales.f__Bacillaceae.g__Geobacillus.s__kaustophilus.t__HTA426
t646564535	d__Bacteria.p__Firmicutes.c__Bacilli.o__Bacillales.f__Bacillaceae.g__Geobacillus.s__sp_.t__C56_T3
t642791603	d__Bacteria.p__Firmicutes.c__Bacilli.o__Bacillales.f__Bacillaceae.g__Geobacillus.s__sp_.t__G11MC16
t644736370	d__Bacteria.p__Firmicutes.c__Bacilli.o__Bacillales.f__Bacillaceae.g__Geobacillus.s__sp_.t__WCH70
t649633048	d__Bacteria.p__Firmicutes.c__Bacilli.o__Bacillales.f__Bacillaceae.g__Geobacillus.s__sp_.t__Y412MC52
t646311930	d__Bacteria.p__Firmicutes.c__Bacilli.o__Bacillales.f__Bacillaceae.g__Geobacillus.s__sp_.t__Y412MC61
t649633047	d__Bacteria.p__Firmicutes.c__Bacilli.o__Bacillales.f__Bacillaceae.g__Geobacillus.s__sp_.t__Y4_1MC1
t640069312	d__Bacteria.p__Firmicutes.c__Bacilli.o__Bacillales.f__Bacillaceae.g__Geobacillus.s__thermodenitrificans.t__NG80_2_enterocolitica_8081
t650716039	d__Bacteria.p__Firmicutes.c__Bacilli.o__Bacillales.f__Bacillaceae.g__Geobacillus.s__thermoglucosidasius.t__C56_YS93
t648276685	d__Bacteria.p__Firmicutes.c__Bacilli.o__Bacillales.f__Bacillaceae.g__Lysinibacillus.s__fusiformis.t__ZC1
t640612200	d__Bacteria.p__Firmicutes.c__Bacilli.o__Bacillales.f__Bacillaceae.g__Lysinibacillus.s__sp_.t__B14905
t641522637	d__Bacteria.p__Firmicutes.c__Bacilli.o__Bacillales.f__Bacillaceae.g__Lysinibacillus.s__sphaericus.t__C3_41
t637000201	d__Bacteria.p__Firmicutes.c__Bacilli.o__Bacillales.f__Bacillaceae.g__Oceanobacillus.s__iheyensis.t__HTE831
t643886115	d__Bacteria.p__Firmicutes.c__Bacilli.o__Bacillales.f__Listeriaceae.g__Listeria.s__grayi.t__DSM_20601
t637000152	d__Bacteria.p__Firmicutes.c__Bacilli.o__Bacillales.f__Listeriaceae.g__Listeria.s__innocua.t__Clip11262
t646311941	d__Bacteria.p__Firmicutes.c__Bacilli.o__Bacillales.f__Listeriaceae.g__Listeria.s__monocytogenes.t__08_5578
t646311942	d__Bacteria.p__Firmicutes.c__Bacilli.o__Bacillales.f__Listeriaceae.g__Listeria.s__monocytogenes.t__08_5923
t640963064	d__Bacteria.p__Firmicutes.c__Bacilli.o__Bacillales.f__Listeriaceae.g__Listeria.s__monocytogenes.t__10403S
t643692027	d__Bacteria.p__Firmicutes.c__Bacilli.o__Bacillales.f__Listeriaceae.g__Listeria.s__monocytogenes.t__Clip81459
t637000153	d__Bacteria.p__Firmicutes.c__Bacilli.o__Bacillales.f__Listeriaceae.g__Listeria.s__monocytogenes.t__EGD_e
t640963061	d__Bacteria.p__Firmicutes.c__Bacilli.o__Bacillales.f__Listeriaceae.g__Listeria.s__monocytogenes.t__F6900
t641736257	d__Bacteria.p__Firmicutes.c__Bacilli.o__Bacillales.f__Listeriaceae.g__Listeria.s__monocytogenes.t__FSL_F2_515
t641736259	d__Bacteria.p__Firmicutes.c__Bacilli.o__Bacillales.f__Listeriaceae.g__Listeria.s__monocytogenes.t__FSL_J1_175
t641736258	d__Bacteria.p__Firmicutes.c__Bacilli.o__Bacillales.f__Listeriaceae.g__Listeria.s__monocytogenes.t__FSL_J1_194
t641736260	d__Bacteria.p__Firmicutes.c__Bacilli.o__Bacillales.f__Listeriaceae.g__Listeria.s__monocytogenes.t__FSL_J1_208
t641736261	d__Bacteria.p__Firmicutes.c__Bacilli.o__Bacillales.f__Listeriaceae.g__Listeria.s__monocytogenes.t__FSL_J2_003
t641736263	d__Bacteria.p__Firmicutes.c__Bacilli.o__Bacillales.f__Listeriaceae.g__Listeria.s__monocytogenes.t__FSL_J2_064
t641736262	d__Bacteria.p__Firmicutes.c__Bacilli.o__Bacillales.f__Listeriaceae.g__Listeria.s__monocytogenes.t__FSL_J2_071
t640963059	d__Bacteria.p__Firmicutes.c__Bacilli.o__Bacillales.f__Listeriaceae.g__Listeria.s__monocytogenes.t__FSL_N1_017
t640963060	d__Bacteria.p__Firmicutes.c__Bacilli.o__Bacillales.f__Listeriaceae.g__Listeria.s__monocytogenes.t__FSL_N3_165
t641736252	d__Bacteria.p__Firmicutes.c__Bacilli.o__Bacillales.f__Listeriaceae.g__Listeria.s__monocytogenes.t__FSL_R2_503
t643886190	d__Bacteria.p__Firmicutes.c__Bacilli.o__Bacillales.f__Listeriaceae.g__Listeria.s__monocytogenes.t__FSL_R2_561
t643886191	d__Bacteria.p__Firmicutes.c__Bacilli.o__Bacillales.f__Listeriaceae.g__Listeria.s__monocytogenes.t__Finland_1988
t643348561	d__Bacteria.p__Firmicutes.c__Bacilli.o__Bacillales.f__Listeriaceae.g__Listeria.s__monocytogenes.t__HCC23
t640963047	d__Bacteria.p__Firmicutes.c__Bacilli.o__Bacillales.f__Listeriaceae.g__Listeria.s__monocytogenes.t__HPB2262
t640963062	d__Bacteria.p__Firmicutes.c__Bacilli.o__Bacillales.f__Listeriaceae.g__Listeria.s__monocytogenes.t__J0161
t640963063	d__Bacteria.p__Firmicutes.c__Bacilli.o__Bacillales.f__Listeriaceae.g__Listeria.s__monocytogenes.t__J2818
t641736253	d__Bacteria.p__Firmicutes.c__Bacilli.o__Bacillales.f__Listeriaceae.g__Listeria.s__monocytogenes.t__LO28
t651053042	d__Bacteria.p__Firmicutes.c__Bacilli.o__Bacillales.f__Listeriaceae.g__Listeria.s__monocytogenes.t__M7
t650377957	d__Bacteria.p__Firmicutes.c__Bacilli.o__Bacillales.f__Listeriaceae.g__Listeria.s__monocytogenes.t__serotype_4a_str__L99
t638341117	d__Bacteria.p__Firmicutes.c__Bacilli.o__Bacillales.f__Listeriaceae.g__Listeria.s__monocytogenes.t__str__1_2a_F6854
t637000154	d__Bacteria.p__Firmicutes.c__Bacilli.o__Bacillales.f__Listeriaceae.g__Listeria.s__monocytogenes.t__str__4b_F2365
t638341118	d__Bacteria.p__Firmicutes.c__Bacilli.o__Bacillales.f__Listeriaceae.g__Listeria.s__monocytogenes.t__str__4b_H7858
t646564544	d__Bacteria.p__Firmicutes.c__Bacilli.o__Bacillales.f__Listeriaceae.g__Listeria.s__seeligeri.t__serovar_1_2b_str__SLCC3954
t639633035	d__Bacteria.p__Firmicutes.c__Bacilli.o__Bacillales.f__Listeriaceae.g__Listeria.s__welshimeri.t__serovar_6b_str__SLCC5334
t643692011	d__Bacteria.p__Firmicutes.c__Bacilli.o__Bacillales.f__Paenibacillaceae.g__Brevibacillus.s__brevis.t__NBRC_100599
t651324016	d__Bacteria.p__Firmicutes.c__Bacilli.o__Bacillales.f__Paenibacillaceae.g__Brevibacillus.s__laterosporus.t__LMG_15441
t648276707	d__Bacteria.p__Firmicutes.c__Bacilli.o__Bacillales.f__Paenibacillaceae.g__Paenibacillus.s__curdlanolyticus.t__YK9
t641736255	d__Bacteria.p__Firmicutes.c__Bacilli.o__Bacillales.f__Paenibacillaceae.g__Paenibacillus.s__larvae.t__subsp__larvae_BRL_230010
t649989978	d__Bacteria.p__Firmicutes.c__Bacilli.o__Bacillales.f__Paenibacillaceae.g__Paenibacillus.s__larvae.t__subsp__larvae_B_3650
t650716070	d__Bacteria.p__Firmicutes.c__Bacilli.o__Bacillales.f__Paenibacillaceae.g__Paenibacillus.s__mucilaginosus.t__KNP414
t648028048	d__Bacteria.p__Firmicutes.c__Bacilli.o__Bacillales.f__Paenibacillaceae.g__Paenibacillus.s__polymyxa.t__E681
t649633079	d__Bacteria.p__Firmicutes.c__Bacilli.o__Bacillales.f__Paenibacillaceae.g__Paenibacillus.s__polymyxa.t__SC2
t651324080	d__Bacteria.p__Firmicutes.c__Bacilli.o__Bacillales.f__Paenibacillaceae.g__Paenibacillus.s__sp_.t__HGF5
t651324081	d__Bacteria.p__Firmicutes.c__Bacilli.o__Bacillales.f__Paenibacillaceae.g__Paenibacillus.s__sp_.t__HGF7
t644736396	d__Bacteria.p__Firmicutes.c__Bacilli.o__Bacillales.f__Paenibacillaceae.g__Paenibacillus.s__sp_.t__JDR_2
t646311929	d__Bacteria.p__Firmicutes.c__Bacilli.o__Bacillales.f__Paenibacillaceae.g__Paenibacillus.s__sp_.t__Y412MC10
t647533191	d__Bacteria.p__Firmicutes.c__Bacilli.o__Bacillales.f__Paenibacillaceae.g__Paenibacillus.s__sp_.t__oral_taxon_786_str__D14
t649989979	d__Bacteria.p__Firmicutes.c__Bacilli.o__Bacillales.f__Paenibacillaceae.g__Paenibacillus.s__vortex.t__V453
t649989984	d__Bacteria.p__Firmicutes.c__Bacilli.o__Bacillales.f__Planococcaceae.g__Planococcus.s__donghaensis.t__MPA1U2
t643348562	d__Bacteria.p__Firmicutes.c__Bacilli.o__Bacillales.f__Staphylococcaceae.g__Macrococcus.s__caseolyticus.t__JCSC5402
t646862342	d__Bacteria.p__Firmicutes.c__Bacilli.o__Bacillales.f__Staphylococcaceae.g__Staphylococcus.s__aureus.t__04_02981
t647000313	d__Bacteria.p__Firmicutes.c__Bacilli.o__Bacillales.f__Staphylococcaceae.g__Staphylococcus.s__aureus.t__930918_3
t647000314	d__Bacteria.p__Firmicutes.c__Bacilli.o__Bacillales.f__Staphylococcaceae.g__Staphylococcus.s__aureus.t__A10102
t645951818	d__Bacteria.p__Firmicutes.c__Bacilli.o__Bacillales.f__Staphylococcaceae.g__Staphylococcus.s__aureus.t__A5937
t645951801	d__Bacteria.p__Firmicutes.c__Bacilli.o__Bacillales.f__Staphylococcaceae.g__Staphylococcus.s__aureus.t__A5948
t645951822	d__Bacteria.p__Firmicutes.c__Bacilli.o__Bacillales.f__Staphylococcaceae.g__Staphylococcus.s__aureus.t__A6224
t645951823	d__Bacteria.p__Firmicutes.c__Bacilli.o__Bacillales.f__Staphylococcaceae.g__Staphylococcus.s__aureus.t__A6300
t645951839	d__Bacteria.p__Firmicutes.c__Bacilli.o__Bacillales.f__Staphylococcaceae.g__Staphylococcus.s__aureus.t__A8115
t647000315	d__Bacteria.p__Firmicutes.c__Bacilli.o__Bacillales.f__Staphylococcaceae.g__Staphylococcus.s__aureus.t__A8117
t647000316	d__Bacteria.p__Firmicutes.c__Bacilli.o__Bacillales.f__Staphylococcaceae.g__Staphylococcus.s__aureus.t__A8796
t647000317	d__Bacteria.p__Firmicutes.c__Bacilli.o__Bacillales.f__Staphylococcaceae.g__Staphylococcus.s__aureus.t__A8819
t645951843	d__Bacteria.p__Firmicutes.c__Bacilli.o__Bacillales.f__Staphylococcaceae.g__Staphylococcus.s__aureus.t__A9299
t645951828	d__Bacteria.p__Firmicutes.c__Bacilli.o__Bacillales.f__Staphylococcaceae.g__Staphylococcus.s__aureus.t__A9635
t645951816	d__Bacteria.p__Firmicutes.c__Bacilli.o__Bacillales.f__Staphylococcaceae.g__Staphylococcus.s__aureus.t__A9719
t647000318	d__Bacteria.p__Firmicutes.c__Bacilli.o__Bacillales.f__Staphylococcaceae.g__Staphylococcus.s__aureus.t__A9754
t645951827	d__Bacteria.p__Firmicutes.c__Bacilli.o__Bacillales.f__Staphylococcaceae.g__Staphylococcus.s__aureus.t__A9763
t647000319	d__Bacteria.p__Firmicutes.c__Bacilli.o__Bacillales.f__Staphylococcaceae.g__Staphylococcus.s__aureus.t__A9765
t645951867	d__Bacteria.p__Firmicutes.c__Bacilli.o__Bacillales.f__Staphylococcaceae.g__Staphylococcus.s__aureus.t__A9781
t647000320	d__Bacteria.p__Firmicutes.c__Bacilli.o__Bacillales.f__Staphylococcaceae.g__Staphylococcus.s__aureus.t__D30
t637000272	d__Bacteria.p__Firmicutes.c__Bacilli.o__Bacillales.f__Staphylococcaceae.g__Staphylococcus.s__aureus.t__RF122
t645951803	d__Bacteria.p__Firmicutes.c__Bacilli.o__Bacillales.f__Staphylococcaceae.g__Staphylococcus.s__aureus.t__subsp__aureus_132
t647533211	d__Bacteria.p__Firmicutes.c__Bacilli.o__Bacillales.f__Staphylococcaceae.g__Staphylococcus.s__aureus.t__subsp__aureus_55_2053
t647533212	d__Bacteria.p__Firmicutes.c__Bacilli.o__Bacillales.f__Staphylococcaceae.g__Staphylococcus.s__aureus.t__subsp__aureus_58_424
t647533213	d__Bacteria.p__Firmicutes.c__Bacilli.o__Bacillales.f__Staphylococcaceae.g__Staphylococcus.s__aureus.t__subsp__aureus_65_1322
t647533214	d__Bacteria.p__Firmicutes.c__Bacilli.o__Bacillales.f__Staphylococcaceae.g__Staphylococcus.s__aureus.t__subsp__aureus_68_397
t647533215	d__Bacteria.p__Firmicutes.c__Bacilli.o__Bacillales.f__Staphylococcaceae.g__Staphylococcus.s__aureus.t__subsp__aureus_A017934_97
t647000321	d__Bacteria.p__Firmicutes.c__Bacilli.o__Bacillales.f__Staphylococcaceae.g__Staphylococcus.s__aureus.t__subsp__aureus_ATCC_51811
t648276730	d__Bacteria.p__Firmicutes.c__Bacilli.o__Bacillales.f__Staphylococcaceae.g__Staphylococcus.s__aureus.t__subsp__aureus_ATCC_BAA_39
t647533216	d__Bacteria.p__Firmicutes.c__Bacilli.o__Bacillales.f__Staphylococcaceae.g__Staphylococcus.s__aureus.t__subsp__aureus_Btn1260
t647533217	d__Bacteria.p__Firmicutes.c__Bacilli.o__Bacillales.f__Staphylococcaceae.g__Staphylococcus.s__aureus.t__subsp__aureus_C101
t647533218	d__Bacteria.p__Firmicutes.c__Bacilli.o__Bacillales.f__Staphylococcaceae.g__Staphylococcus.s__aureus.t__subsp__aureus_C160
t647533219	d__Bacteria.p__Firmicutes.c__Bacilli.o__Bacillales.f__Staphylococcaceae.g__Staphylococcus.s__aureus.t__subsp__aureus_C427
t637000273	d__Bacteria.p__Firmicutes.c__Bacilli.o__Bacillales.f__Staphylococcaceae.g__Staphylococcus.s__aureus.t__subsp__aureus_COL
t647533220	d__Bacteria.p__Firmicutes.c__Bacilli.o__Bacillales.f__Staphylococcaceae.g__Staphylococcus.s__aureus.t__subsp__aureus_D139
t647533221	d__Bacteria.p__Firmicutes.c__Bacilli.o__Bacillales.f__Staphylococcaceae.g__Staphylococcus.s__aureus.t__subsp__aureus_E1410
t651053068	d__Bacteria.p__Firmicutes.c__Bacilli.o__Bacillales.f__Staphylococcaceae.g__Staphylococcus.s__aureus.t__subsp__aureus_ECT_R_2
t648231716	d__Bacteria.p__Firmicutes.c__Bacilli.o__Bacillales.f__Staphylococcaceae.g__Staphylococcus.s__aureus.t__subsp__aureus_ED133
t646311955	d__Bacteria.p__Firmicutes.c__Bacilli.o__Bacillales.f__Staphylococcaceae.g__Staphylococcus.s__aureus.t__subsp__aureus_ED98
t647533222	d__Bacteria.p__Firmicutes.c__Bacilli.o__Bacillales.f__Staphylococcaceae.g__Staphylococcus.s__aureus.t__subsp__aureus_EMRSA16
t647533223	d__Bacteria.p__Firmicutes.c__Bacilli.o__Bacillales.f__Staphylococcaceae.g__Staphylococcus.s__aureus.t__subsp__aureus_H19
t640753052	d__Bacteria.p__Firmicutes.c__Bacilli.o__Bacillales.f__Staphylococcaceae.g__Staphylococcus.s__aureus.t__subsp__aureus_JH1
t640427145	d__Bacteria.p__Firmicutes.c__Bacilli.o__Bacillales.f__Staphylococcaceae.g__Staphylococcus.s__aureus.t__subsp__aureus_JH9
t648231717	d__Bacteria.p__Firmicutes.c__Bacilli.o__Bacillales.f__Staphylococcaceae.g__Staphylococcus.s__aureus.t__subsp__aureus_JKD6159
t647533224	d__Bacteria.p__Firmicutes.c__Bacilli.o__Bacillales.f__Staphylococcaceae.g__Staphylococcus.s__aureus.t__subsp__aureus_M1015
t647533225	d__Bacteria.p__Firmicutes.c__Bacilli.o__Bacillales.f__Staphylococcaceae.g__Staphylococcus.s__aureus.t__subsp__aureus_M809
t647533226	d__Bacteria.p__Firmicutes.c__Bacilli.o__Bacillales.f__Staphylococcaceae.g__Staphylococcus.s__aureus.t__subsp__aureus_M876
t647533227	d__Bacteria.p__Firmicutes.c__Bacilli.o__Bacillales.f__Staphylococcaceae.g__Staphylococcus.s__aureus.t__subsp__aureus_M899
t648276731	d__Bacteria.p__Firmicutes.c__Bacilli.o__Bacillales.f__Staphylococcaceae.g__Staphylococcus.s__aureus.t__subsp__aureus_MN8
t647000322	d__Bacteria.p__Firmicutes.c__Bacilli.o__Bacillales.f__Staphylococcaceae.g__Staphylococcus.s__aureus.t__subsp__aureus_MR1
t637000274	d__Bacteria.p__Firmicutes.c__Bacilli.o__Bacillales.f__Staphylococcaceae.g__Staphylococcus.s__aureus.t__subsp__aureus_MRSA252
t637000275	d__Bacteria.p__Firmicutes.c__Bacilli.o__Bacillales.f__Staphylococcaceae.g__Staphylococcus.s__aureus.t__subsp__aureus_MSSA476
t637000276	d__Bacteria.p__Firmicutes.c__Bacilli.o__Bacillales.f__Staphylococcaceae.g__Staphylococcus.s__aureus.t__subsp__aureus_MW2
t640753053	d__Bacteria.p__Firmicutes.c__Bacilli.o__Bacillales.f__Staphylococcaceae.g__Staphylococcus.s__aureus.t__subsp__aureus_Mu3
t637000277	d__Bacteria.p__Firmicutes.c__Bacilli.o__Bacillales.f__Staphylococcaceae.g__Staphylococcus.s__aureus.t__subsp__aureus_Mu50
t645058726	d__Bacteria.p__Firmicutes.c__Bacilli.o__Bacillales.f__Staphylococcaceae.g__Staphylococcus.s__aureus.t__subsp__aureus_Mu50_omega
t637000278	d__Bacteria.p__Firmicutes.c__Bacilli.o__Bacillales.f__Staphylococcaceae.g__Staphylococcus.s__aureus.t__subsp__aureus_N315
t637000279	d__Bacteria.p__Firmicutes.c__Bacilli.o__Bacillales.f__Staphylococcaceae.g__Staphylococcus.s__aureus.t__subsp__aureus_NCTC_8325
t646862343	d__Bacteria.p__Firmicutes.c__Bacilli.o__Bacillales.f__Staphylococcaceae.g__Staphylococcus.s__aureus.t__subsp__aureus_ST398
t651053069	d__Bacteria.p__Firmicutes.c__Bacilli.o__Bacillales.f__Staphylococcaceae.g__Staphylococcus.s__aureus.t__subsp__aureus_T0131
t645058811	d__Bacteria.p__Firmicutes.c__Bacilli.o__Bacillales.f__Staphylococcaceae.g__Staphylococcus.s__aureus.t__subsp__aureus_TCH130
t651053070	d__Bacteria.p__Firmicutes.c__Bacilli.o__Bacillales.f__Staphylococcaceae.g__Staphylococcus.s__aureus.t__subsp__aureus_TCH60
t645058814	d__Bacteria.p__Firmicutes.c__Bacilli.o__Bacillales.f__Staphylococcaceae.g__Staphylococcus.s__aureus.t__subsp__aureus_TCH70
t646862344	d__Bacteria.p__Firmicutes.c__Bacilli.o__Bacillales.f__Staphylococcaceae.g__Staphylococcus.s__aureus.t__subsp__aureus_TW20
t637000280	d__Bacteria.p__Firmicutes.c__Bacilli.o__Bacillales.f__Staphylococcaceae.g__Staphylococcus.s__aureus.t__subsp__aureus_USA300
t643692036	d__Bacteria.p__Firmicutes.c__Bacilli.o__Bacillales.f__Staphylococcaceae.g__Staphylococcus.s__aureus.t__subsp__aureus_USA300_TCH1516
t641736191	d__Bacteria.p__Firmicutes.c__Bacilli.o__Bacillales.f__Staphylococcaceae.g__Staphylococcus.s__aureus.t__subsp__aureus_USA300_TCH959
t647533228	d__Bacteria.p__Firmicutes.c__Bacilli.o__Bacillales.f__Staphylococcaceae.g__Staphylococcus.s__aureus.t__subsp__aureus_WBG10049
t647533229	d__Bacteria.p__Firmicutes.c__Bacilli.o__Bacillales.f__Staphylococcaceae.g__Staphylococcus.s__aureus.t__subsp__aureus_WW2703_97
t645058749	d__Bacteria.p__Firmicutes.c__Bacilli.o__Bacillales.f__Staphylococcaceae.g__Staphylococcus.s__aureus.t__subsp__aureus_str__CF_Marseille
t648231718	d__Bacteria.p__Firmicutes.c__Bacilli.o__Bacillales.f__Staphylococcaceae.g__Staphylococcus.s__aureus.t__subsp__aureus_str__JKD6008
t643886192	d__Bacteria.p__Firmicutes.c__Bacilli.o__Bacillales.f__Staphylococcaceae.g__Staphylococcus.s__aureus.t__subsp__aureus_str__JKD6009
t640753054	d__Bacteria.p__Firmicutes.c__Bacilli.o__Bacillales.f__Staphylococcaceae.g__Staphylococcus.s__aureus.t__subsp__aureus_str__Newman
t643886010	d__Bacteria.p__Firmicutes.c__Bacilli.o__Bacillales.f__Staphylococcaceae.g__Staphylococcus.s__capitis.t__SK14
t651285006	d__Bacteria.p__Firmicutes.c__Bacilli.o__Bacillales.f__Staphylococcaceae.g__Staphylococcus.s__caprae.t__C87
t643692037	d__Bacteria.p__Firmicutes.c__Bacilli.o__Bacillales.f__Staphylococcaceae.g__Staphylococcus.s__carnosus.t__carnosus_TM300
t637000281	d__Bacteria.p__Firmicutes.c__Bacilli.o__Bacillales.f__Staphylococcaceae.g__Staphylococcus.s__epidermidis.t__ATCC_12228
t645058812	d__Bacteria.p__Firmicutes.c__Bacilli.o__Bacillales.f__Staphylococcaceae.g__Staphylococcus.s__epidermidis.t__BCM_HMP0060
t645058850	d__Bacteria.p__Firmicutes.c__Bacilli.o__Bacillales.f__Staphylococcaceae.g__Staphylococcus.s__epidermidis.t__M23864_W1
t647000323	d__Bacteria.p__Firmicutes.c__Bacilli.o__Bacillales.f__Staphylococcaceae.g__Staphylococcus.s__epidermidis.t__M23864_W2_grey_
t637000282	d__Bacteria.p__Firmicutes.c__Bacilli.o__Bacillales.f__Staphylococcaceae.g__Staphylococcus.s__epidermidis.t__RP62A
t647000324	d__Bacteria.p__Firmicutes.c__Bacilli.o__Bacillales.f__Staphylococcaceae.g__Staphylococcus.s__epidermidis.t__SK135
t645058851	d__Bacteria.p__Firmicutes.c__Bacilli.o__Bacillales.f__Staphylococcaceae.g__Staphylococcus.s__epidermidis.t__W23144
t642555160	d__Bacteria.p__Firmicutes.c__Bacilli.o__Bacillales.f__Staphylococcaceae.g__Staphylococcus.s__haemolyticus.t__JCSC1435
t643886039	d__Bacteria.p__Firmicutes.c__Bacilli.o__Bacillales.f__Staphylococcaceae.g__Staphylococcus.s__hominis.t__SK119
t651285007	d__Bacteria.p__Firmicutes.c__Bacilli.o__Bacillales.f__Staphylococcaceae.g__Staphylococcus.s__hominis.t__subsp__hominis_C80
t646564572	d__Bacteria.p__Firmicutes.c__Bacilli.o__Bacillales.f__Staphylococcaceae.g__Staphylococcus.s__lugdunensis.t__HKU09_01
t649990000	d__Bacteria.p__Firmicutes.c__Bacilli.o__Bacillales.f__Staphylococcaceae.g__Staphylococcus.s__lugdunensis.t__M23590
t651053071	d__Bacteria.p__Firmicutes.c__Bacilli.o__Bacillales.f__Staphylococcaceae.g__Staphylococcus.s__lugdunensis.t__N920143
t650377974	d__Bacteria.p__Firmicutes.c__Bacilli.o__Bacillales.f__Staphylococcaceae.g__Staphylococcus.s__pseudintermedius.t__ED99
t649633095	d__Bacteria.p__Firmicutes.c__Bacilli.o__Bacillales.f__Staphylococcaceae.g__Staphylococcus.s__pseudintermedius.t__HKU10_03
t637000284	d__Bacteria.p__Firmicutes.c__Bacilli.o__Bacillales.f__Staphylococcaceae.g__Staphylococcus.s__saprophyticus.t__subsp__saprophyticus_ATCC_15305
t645058825	d__Bacteria.p__Firmicutes.c__Bacilli.o__Bacillales.f__Staphylococcaceae.g__Staphylococcus.s__warneri.t__L37603
t651324024	d__Bacteria.p__Firmicutes.c__Bacilli.o__Bacillales.f__Thermoactinomycetaceae.g__Mechercharimyces.s__sp_.t__8437
t641522626	d__Bacteria.p__Firmicutes.c__Bacilli.o__Bacillales.f__unclassified.g__Exiguobacterium.s__sibiricum.t__255_15
t643692023	d__Bacteria.p__Firmicutes.c__Bacilli.o__Bacillales.f__unclassified.g__Exiguobacterium.s__sp_.t__AT1b
t645058834	d__Bacteria.p__Firmicutes.c__Bacilli.o__Gemellales.f__Gemellaceae.g__Gemella.s__haemolysans.t__ATCC_10379
t651324034	d__Bacteria.p__Firmicutes.c__Bacilli.o__Gemellales.f__Gemellaceae.g__Gemella.s__haemolysans.t__M341
t649989952	d__Bacteria.p__Firmicutes.c__Bacilli.o__Gemellales.f__Gemellaceae.g__Gemella.s__moribillum.t__M424
t651324035	d__Bacteria.p__Firmicutes.c__Bacilli.o__Gemellales.f__Gemellaceae.g__Gemella.s__sanguinis.t__M325
t643886188	d__Bacteria.p__Firmicutes.c__Bacilli.o__Lactobacillales.f__Aerococcaceae.g__Abiotrophia.s__defectiva.t__ATCC_51271
t650716005	d__Bacteria.p__Firmicutes.c__Bacilli.o__Lactobacillales.f__Aerococcaceae.g__Aerococcus.s__urinae.t__ACS_120_V_Col10a
t647000207	d__Bacteria.p__Firmicutes.c__Bacilli.o__Lactobacillales.f__Aerococcaceae.g__Aerococcus.s__viridans.t___1
t649989944	d__Bacteria.p__Firmicutes.c__Bacilli.o__Lactobacillales.f__Aerococcaceae.g__Eremococcus.s__coleocola.t__ACS_139_V_Col8
t650716020	d__Bacteria.p__Firmicutes.c__Bacilli.o__Lactobacillales.f__Carnobacteriaceae.g__Carnobacterium.s__sp_.t__17_4
t641380440	d__Bacteria.p__Firmicutes.c__Bacilli.o__Lactobacillales.f__Carnobacteriaceae.g__Carnobacterium.s__sp_.t__AT7
t645951817	d__Bacteria.p__Firmicutes.c__Bacilli.o__Lactobacillales.f__Carnobacteriaceae.g__Granulicatella.s__adiacens.t__ATCC_49175
t647533172	d__Bacteria.p__Firmicutes.c__Bacilli.o__Lactobacillales.f__Carnobacteriaceae.g__Granulicatella.s__elegans.t__ATCC_700633
t651324030	d__Bacteria.p__Firmicutes.c__Bacilli.o__Lactobacillales.f__Enterococcaceae.g__Enterococcus.s__casseliflavus.t__ATCC_12755
t647533127	d__Bacteria.p__Firmicutes.c__Bacilli.o__Lactobacillales.f__Enterococcaceae.g__Enterococcus.s__casseliflavus.t__EC10
t647533128	d__Bacteria.p__Firmicutes.c__Bacilli.o__Lactobacillales.f__Enterococcaceae.g__Enterococcus.s__casseliflavus.t__EC20
t647533129	d__Bacteria.p__Firmicutes.c__Bacilli.o__Lactobacillales.f__Enterococcaceae.g__Enterococcus.s__casseliflavus.t__EC30
t650377929	d__Bacteria.p__Firmicutes.c__Bacilli.o__Lactobacillales.f__Enterococcaceae.g__Enterococcus.s__faecalis.t__62
t647533130	d__Bacteria.p__Firmicutes.c__Bacilli.o__Lactobacillales.f__Enterococcaceae.g__Enterococcus.s__faecalis.t__ARO1_DG
t643886004	d__Bacteria.p__Firmicutes.c__Bacilli.o__Lactobacillales.f__Enterococcaceae.g__Enterococcus.s__faecalis.t__ATCC_29200
t647533131	d__Bacteria.p__Firmicutes.c__Bacilli.o__Lactobacillales.f__Enterococcaceae.g__Enterococcus.s__faecalis.t__ATCC_4200
t647533132	d__Bacteria.p__Firmicutes.c__Bacilli.o__Lactobacillales.f__Enterococcaceae.g__Enterococcus.s__faecalis.t__CH188
t647533133	d__Bacteria.p__Firmicutes.c__Bacilli.o__Lactobacillales.f__Enterococcaceae.g__Enterococcus.s__faecalis.t__D6
t649989932	d__Bacteria.p__Firmicutes.c__Bacilli.o__Lactobacillales.f__Enterococcaceae.g__Enterococcus.s__faecalis.t__DAPTO_512
t649989933	d__Bacteria.p__Firmicutes.c__Bacilli.o__Lactobacillales.f__Enterococcaceae.g__Enterococcus.s__faecalis.t__DAPTO_516
t647533134	d__Bacteria.p__Firmicutes.c__Bacilli.o__Lactobacillales.f__Enterococcaceae.g__Enterococcus.s__faecalis.t__DS5
t647533135	d__Bacteria.p__Firmicutes.c__Bacilli.o__Lactobacillales.f__Enterococcaceae.g__Enterococcus.s__faecalis.t__E1Sol
t647533136	d__Bacteria.p__Firmicutes.c__Bacilli.o__Lactobacillales.f__Enterococcaceae.g__Enterococcus.s__faecalis.t__Fly1
t643886073	d__Bacteria.p__Firmicutes.c__Bacilli.o__Lactobacillales.f__Enterococcaceae.g__Enterococcus.s__faecalis.t__HH22
t647533137	d__Bacteria.p__Firmicutes.c__Bacilli.o__Lactobacillales.f__Enterococcaceae.g__Enterococcus.s__faecalis.t__HIP11704
t647533138	d__Bacteria.p__Firmicutes.c__Bacilli.o__Lactobacillales.f__Enterococcaceae.g__Enterococcus.s__faecalis.t__JH1
t647533139	d__Bacteria.p__Firmicutes.c__Bacilli.o__Lactobacillales.f__Enterococcaceae.g__Enterococcus.s__faecalis.t__Merz96
t647000238	d__Bacteria.p__Firmicutes.c__Bacilli.o__Lactobacillales.f__Enterococcaceae.g__Enterococcus.s__faecalis.t__PC4_1
t647000239	d__Bacteria.p__Firmicutes.c__Bacilli.o__Lactobacillales.f__Enterococcaceae.g__Enterococcus.s__faecalis.t__R712
t647000240	d__Bacteria.p__Firmicutes.c__Bacilli.o__Lactobacillales.f__Enterococcaceae.g__Enterococcus.s__faecalis.t__S613
t647533140	d__Bacteria.p__Firmicutes.c__Bacilli.o__Lactobacillales.f__Enterococcaceae.g__Enterococcus.s__faecalis.t__T1
t647533141	d__Bacteria.p__Firmicutes.c__Bacilli.o__Lactobacillales.f__Enterococcaceae.g__Enterococcus.s__faecalis.t__T11
t647533142	d__Bacteria.p__Firmicutes.c__Bacilli.o__Lactobacillales.f__Enterococcaceae.g__Enterococcus.s__faecalis.t__T2
t647533143	d__Bacteria.p__Firmicutes.c__Bacilli.o__Lactobacillales.f__Enterococcaceae.g__Enterococcus.s__faecalis.t__T3
t647533144	d__Bacteria.p__Firmicutes.c__Bacilli.o__Lactobacillales.f__Enterococcaceae.g__Enterococcus.s__faecalis.t__T8
t645058711	d__Bacteria.p__Firmicutes.c__Bacilli.o__Lactobacillales.f__Enterococcaceae.g__Enterococcus.s__faecalis.t__TUSoD_Ef11
t649989934	d__Bacteria.p__Firmicutes.c__Bacilli.o__Lactobacillales.f__Enterococcaceae.g__Enterococcus.s__faecalis.t__TX0102
t643886065	d__Bacteria.p__Firmicutes.c__Bacilli.o__Lactobacillales.f__Enterococcaceae.g__Enterococcus.s__faecalis.t__TX0104
t648276637	d__Bacteria.p__Firmicutes.c__Bacilli.o__Lactobacillales.f__Enterococcaceae.g__Enterococcus.s__faecalis.t__TX0109
t648276638	d__Bacteria.p__Firmicutes.c__Bacilli.o__Lactobacillales.f__Enterococcaceae.g__Enterococcus.s__faecalis.t__TX0411
t649989935	d__Bacteria.p__Firmicutes.c__Bacilli.o__Lactobacillales.f__Enterococcaceae.g__Enterococcus.s__faecalis.t__TX0470
t649989936	d__Bacteria.p__Firmicutes.c__Bacilli.o__Lactobacillales.f__Enterococcaceae.g__Enterococcus.s__faecalis.t__TX0635
t648276639	d__Bacteria.p__Firmicutes.c__Bacilli.o__Lactobacillales.f__Enterococcaceae.g__Enterococcus.s__faecalis.t__TX0855
t648276640	d__Bacteria.p__Firmicutes.c__Bacilli.o__Lactobacillales.f__Enterococcaceae.g__Enterococcus.s__faecalis.t__TX0860
t643886064	d__Bacteria.p__Firmicutes.c__Bacilli.o__Lactobacillales.f__Enterococcaceae.g__Enterococcus.s__faecalis.t__TX1332
t648276641	d__Bacteria.p__Firmicutes.c__Bacilli.o__Lactobacillales.f__Enterococcaceae.g__Enterococcus.s__faecalis.t__TX2134
t648276642	d__Bacteria.p__Firmicutes.c__Bacilli.o__Lactobacillales.f__Enterococcaceae.g__Enterococcus.s__faecalis.t__TX4248
t637000101	d__Bacteria.p__Firmicutes.c__Bacilli.o__Lactobacillales.f__Enterococcaceae.g__Enterococcus.s__faecalis.t__V583
t647533145	d__Bacteria.p__Firmicutes.c__Bacilli.o__Lactobacillales.f__Enterococcaceae.g__Enterococcus.s__faecalis.t__X98
t647533146	d__Bacteria.p__Firmicutes.c__Bacilli.o__Lactobacillales.f__Enterococcaceae.g__Enterococcus.s__faecium.t__1_141_733
t647533147	d__Bacteria.p__Firmicutes.c__Bacilli.o__Lactobacillales.f__Enterococcaceae.g__Enterococcus.s__faecium.t__1_230_933
t647533148	d__Bacteria.p__Firmicutes.c__Bacilli.o__Lactobacillales.f__Enterococcaceae.g__Enterococcus.s__faecium.t__1_231_408
t647533149	d__Bacteria.p__Firmicutes.c__Bacilli.o__Lactobacillales.f__Enterococcaceae.g__Enterococcus.s__faecium.t__1_231_410
t647533150	d__Bacteria.p__Firmicutes.c__Bacilli.o__Lactobacillales.f__Enterococcaceae.g__Enterococcus.s__faecium.t__1_231_501
t647533151	d__Bacteria.p__Firmicutes.c__Bacilli.o__Lactobacillales.f__Enterococcaceae.g__Enterococcus.s__faecium.t__1_231_502
t647533152	d__Bacteria.p__Firmicutes.c__Bacilli.o__Lactobacillales.f__Enterococcaceae.g__Enterococcus.s__faecium.t__C68
t647533153	d__Bacteria.p__Firmicutes.c__Bacilli.o__Lactobacillales.f__Enterococcaceae.g__Enterococcus.s__faecium.t__Com12
t647533154	d__Bacteria.p__Firmicutes.c__Bacilli.o__Lactobacillales.f__Enterococcaceae.g__Enterococcus.s__faecium.t__Com15
t647000241	d__Bacteria.p__Firmicutes.c__Bacilli.o__Lactobacillales.f__Enterococcaceae.g__Enterococcus.s__faecium.t__D344SRF
t638341080	d__Bacteria.p__Firmicutes.c__Bacilli.o__Lactobacillales.f__Enterococcaceae.g__Enterococcus.s__faecium.t__DO
t645951856	d__Bacteria.p__Firmicutes.c__Bacilli.o__Lactobacillales.f__Enterococcaceae.g__Enterococcus.s__faecium.t__DO
t647000242	d__Bacteria.p__Firmicutes.c__Bacilli.o__Lactobacillales.f__Enterococcaceae.g__Enterococcus.s__faecium.t__E1039
t647000243	d__Bacteria.p__Firmicutes.c__Bacilli.o__Lactobacillales.f__Enterococcaceae.g__Enterococcus.s__faecium.t__E1071
t647000244	d__Bacteria.p__Firmicutes.c__Bacilli.o__Lactobacillales.f__Enterococcaceae.g__Enterococcus.s__faecium.t__E1162
t647000245	d__Bacteria.p__Firmicutes.c__Bacilli.o__Lactobacillales.f__Enterococcaceae.g__Enterococcus.s__faecium.t__E1636
t647000246	d__Bacteria.p__Firmicutes.c__Bacilli.o__Lactobacillales.f__Enterococcaceae.g__Enterococcus.s__faecium.t__E1679
t647000247	d__Bacteria.p__Firmicutes.c__Bacilli.o__Lactobacillales.f__Enterococcaceae.g__Enterococcus.s__faecium.t__E980
t647533155	d__Bacteria.p__Firmicutes.c__Bacilli.o__Lactobacillales.f__Enterococcaceae.g__Enterococcus.s__faecium.t__TC_6
t649989937	d__Bacteria.p__Firmicutes.c__Bacilli.o__Lactobacillales.f__Enterococcaceae.g__Enterococcus.s__faecium.t__TX0082
t649989938	d__Bacteria.p__Firmicutes.c__Bacilli.o__Lactobacillales.f__Enterococcaceae.g__Enterococcus.s__faecium.t__TX0133A
t649989939	d__Bacteria.p__Firmicutes.c__Bacilli.o__Lactobacillales.f__Enterococcaceae.g__Enterococcus.s__faecium.t__TX0133B
t649989940	d__Bacteria.p__Firmicutes.c__Bacilli.o__Lactobacillales.f__Enterococcaceae.g__Enterococcus.s__faecium.t__TX0133C
t649989941	d__Bacteria.p__Firmicutes.c__Bacilli.o__Lactobacillales.f__Enterococcaceae.g__Enterococcus.s__faecium.t__TX0133a01
t649989942	d__Bacteria.p__Firmicutes.c__Bacilli.o__Lactobacillales.f__Enterococcaceae.g__Enterococcus.s__faecium.t__TX0133a04
t643886120	d__Bacteria.p__Firmicutes.c__Bacilli.o__Lactobacillales.f__Enterococcaceae.g__Enterococcus.s__faecium.t__TX1330
t647000248	d__Bacteria.p__Firmicutes.c__Bacilli.o__Lactobacillales.f__Enterococcaceae.g__Enterococcus.s__faecium.t__U0317
t647533156	d__Bacteria.p__Firmicutes.c__Bacilli.o__Lactobacillales.f__Enterococcaceae.g__Enterococcus.s__gallinarum.t__EG2
t649989943	d__Bacteria.p__Firmicutes.c__Bacilli.o__Lactobacillales.f__Enterococcaceae.g__Enterococcus.s__italicus.t__DSM_15952
t650377930	d__Bacteria.p__Firmicutes.c__Bacilli.o__Lactobacillales.f__Enterococcaceae.g__Enterococcus.s__sp_.t__7L76
t650716050	d__Bacteria.p__Firmicutes.c__Bacilli.o__Lactobacillales.f__Enterococcaceae.g__Melissococcus.s__plutonius.t__ATCC_35311
t650716045	d__Bacteria.p__Firmicutes.c__Bacilli.o__Lactobacillales.f__Lactobacillaceae.g__Lactobacillus.s__acidophilus.t__30SC
t643886014	d__Bacteria.p__Firmicutes.c__Bacilli.o__Lactobacillales.f__Lactobacillaceae.g__Lactobacillus.s__acidophilus.t__ATCC_4796
t637000138	d__Bacteria.p__Firmicutes.c__Bacilli.o__Lactobacillales.f__Lactobacillaceae.g__Lactobacillus.s__acidophilus.t__NCFM
t647000263	d__Bacteria.p__Firmicutes.c__Bacilli.o__Lactobacillales.f__Lactobacillaceae.g__Lactobacillus.s__amylolyticus.t__DSM_11664
t651053037	d__Bacteria.p__Firmicutes.c__Bacilli.o__Lactobacillales.f__Lactobacillaceae.g__Lactobacillus.s__amylovorus.t__GRL1118
t650716046	d__Bacteria.p__Firmicutes.c__Bacilli.o__Lactobacillales.f__Lactobacillaceae.g__Lactobacillus.s__amylovorus.t__GRL_1112
t651324057	d__Bacteria.p__Firmicutes.c__Bacilli.o__Lactobacillales.f__Lactobacillaceae.g__Lactobacillus.s__animalis.t__KCTC_3501
t645951838	d__Bacteria.p__Firmicutes.c__Bacilli.o__Lactobacillales.f__Lactobacillaceae.g__Lactobacillus.s__antri.t__DSM_16041
t639633027	d__Bacteria.p__Firmicutes.c__Bacilli.o__Lactobacillales.f__Lactobacillaceae.g__Lactobacillus.s__brevis.t__ATCC_367
t643886059	d__Bacteria.p__Firmicutes.c__Bacilli.o__Lactobacillales.f__Lactobacillaceae.g__Lactobacillus.s__brevis.t__subsp__gravesensis_ATCC_27305
t643886062	d__Bacteria.p__Firmicutes.c__Bacilli.o__Lactobacillales.f__Lactobacillaceae.g__Lactobacillus.s__buchneri.t__ATCC_11577
t639633028	d__Bacteria.p__Firmicutes.c__Bacilli.o__Lactobacillales.f__Lactobacillaceae.g__Lactobacillus.s__casei.t__ATCC_334
t651053038	d__Bacteria.p__Firmicutes.c__Bacilli.o__Lactobacillales.f__Lactobacillaceae.g__Lactobacillus.s__casei.t__BD_II
t642555134	d__Bacteria.p__Firmicutes.c__Bacilli.o__Lactobacillales.f__Lactobacillaceae.g__Lactobacillus.s__casei.t__BL23
t651053039	d__Bacteria.p__Firmicutes.c__Bacilli.o__Lactobacillales.f__Lactobacillaceae.g__Lactobacillus.s__casei.t__LC2W
t649633061	d__Bacteria.p__Firmicutes.c__Bacilli.o__Lactobacillales.f__Lactobacillaceae.g__Lactobacillus.s__casei.t__str__Zhang
t646206276	d__Bacteria.p__Firmicutes.c__Bacilli.o__Lactobacillales.f__Lactobacillaceae.g__Lactobacillus.s__coleohominis.t__101_4_CHN
t651324058	d__Bacteria.p__Firmicutes.c__Bacilli.o__Lactobacillales.f__Lactobacillaceae.g__Lactobacillus.s__coryniformis.t__subsp__coryniformis_KCTC_3167
t651324059	d__Bacteria.p__Firmicutes.c__Bacilli.o__Lactobacillales.f__Lactobacillaceae.g__Lactobacillus.s__coryniformis.t__subsp__torquens_KCTC_3535
t647533176	d__Bacteria.p__Firmicutes.c__Bacilli.o__Lactobacillales.f__Lactobacillaceae.g__Lactobacillus.s__crispatus.t__125_2_CHN
t647000264	d__Bacteria.p__Firmicutes.c__Bacilli.o__Lactobacillales.f__Lactobacillaceae.g__Lactobacillus.s__crispatus.t__214_1
t651285003	d__Bacteria.p__Firmicutes.c__Bacilli.o__Lactobacillales.f__Lactobacillaceae.g__Lactobacillus.s__crispatus.t__CTV_05
t643886212	d__Bacteria.p__Firmicutes.c__Bacilli.o__Lactobacillales.f__Lactobacillaceae.g__Lactobacillus.s__crispatus.t__JV_V01
t646206277	d__Bacteria.p__Firmicutes.c__Bacilli.o__Lactobacillales.f__Lactobacillaceae.g__Lactobacillus.s__crispatus.t__MV_1A_US
t647533177	d__Bacteria.p__Firmicutes.c__Bacilli.o__Lactobacillales.f__Lactobacillaceae.g__Lactobacillus.s__crispatus.t__MV_3A_US
t646564539	d__Bacteria.p__Firmicutes.c__Bacilli.o__Lactobacillales.f__Lactobacillaceae.g__Lactobacillus.s__crispatus.t__ST1
t650377954	d__Bacteria.p__Firmicutes.c__Bacilli.o__Lactobacillales.f__Lactobacillaceae.g__Lactobacillus.s__delbrueckii.t__subsp__bulgaricus_2038
t637000139	d__Bacteria.p__Firmicutes.c__Bacilli.o__Lactobacillales.f__Lactobacillaceae.g__Lactobacillus.s__delbrueckii.t__subsp__bulgaricus_ATCC_11842
t639633029	d__Bacteria.p__Firmicutes.c__Bacilli.o__Lactobacillales.f__Lactobacillaceae.g__Lactobacillus.s__delbrueckii.t__subsp__bulgaricus_ATCC_BAA_365
t649633062	d__Bacteria.p__Firmicutes.c__Bacilli.o__Lactobacillales.f__Lactobacillaceae.g__Lactobacillus.s__delbrueckii.t__subsp__bulgaricus_ND02
t648276681	d__Bacteria.p__Firmicutes.c__Bacilli.o__Lactobacillales.f__Lactobacillaceae.g__Lactobacillus.s__delbrueckii.t__subsp__bulgaricus_PB2003_044_T3_4
t651324060	d__Bacteria.p__Firmicutes.c__Bacilli.o__Lactobacillales.f__Lactobacillaceae.g__Lactobacillus.s__farciminis.t__KCTC_3681
t647533178	d__Bacteria.p__Firmicutes.c__Bacilli.o__Lactobacillales.f__Lactobacillaceae.g__Lactobacillus.s__fermentum.t__28_3_CHN
t643886061	d__Bacteria.p__Firmicutes.c__Bacilli.o__Lactobacillales.f__Lactobacillaceae.g__Lactobacillus.s__fermentum.t__ATCC_14931
t648231711	d__Bacteria.p__Firmicutes.c__Bacilli.o__Lactobacillales.f__Lactobacillaceae.g__Lactobacillus.s__fermentum.t__CECT_5716
t641522633	d__Bacteria.p__Firmicutes.c__Bacilli.o__Lactobacillales.f__Lactobacillaceae.g__Lactobacillus.s__fermentum.t__IFO_3956
t651324061	d__Bacteria.p__Firmicutes.c__Bacilli.o__Lactobacillales.f__Lactobacillaceae.g__Lactobacillus.s__fructivorans.t__KCTC_3543
t645058712	d__Bacteria.p__Firmicutes.c__Bacilli.o__Lactobacillales.f__Lactobacillaceae.g__Lactobacillus.s__gasseri.t__202_4
t647000265	d__Bacteria.p__Firmicutes.c__Bacilli.o__Lactobacillales.f__Lactobacillaceae.g__Lactobacillus.s__gasseri.t__224_1
t639633030	d__Bacteria.p__Firmicutes.c__Bacilli.o__Lactobacillales.f__Lactobacillaceae.g__Lactobacillus.s__gasseri.t__ATCC_33323
t643886066	d__Bacteria.p__Firmicutes.c__Bacilli.o__Lactobacillales.f__Lactobacillaceae.g__Lactobacillus.s__gasseri.t__JV_V03
t643886189	d__Bacteria.p__Firmicutes.c__Bacilli.o__Lactobacillales.f__Lactobacillaceae.g__Lactobacillus.s__gasseri.t__MV_22
t641228495	d__Bacteria.p__Firmicutes.c__Bacilli.o__Lactobacillales.f__Lactobacillaceae.g__Lactobacillus.s__helveticus.t__DPC_4571
t645951865	d__Bacteria.p__Firmicutes.c__Bacilli.o__Lactobacillales.f__Lactobacillaceae.g__Lactobacillus.s__helveticus.t__DSM_20075
t650377955	d__Bacteria.p__Firmicutes.c__Bacilli.o__Lactobacillales.f__Lactobacillaceae.g__Lactobacillus.s__helveticus.t__H10
t643886044	d__Bacteria.p__Firmicutes.c__Bacilli.o__Lactobacillales.f__Lactobacillaceae.g__Lactobacillus.s__hilgardii.t__ATCC_8290
t648276682	d__Bacteria.p__Firmicutes.c__Bacilli.o__Lactobacillales.f__Lactobacillaceae.g__Lactobacillus.s__iners.t__AB_1
t649989959	d__Bacteria.p__Firmicutes.c__Bacilli.o__Lactobacillales.f__Lactobacillaceae.g__Lactobacillus.s__iners.t__ATCC_55195
t645951832	d__Bacteria.p__Firmicutes.c__Bacilli.o__Lactobacillales.f__Lactobacillaceae.g__Lactobacillus.s__iners.t__DSM_13335
t649989960	d__Bacteria.p__Firmicutes.c__Bacilli.o__Lactobacillales.f__Lactobacillaceae.g__Lactobacillus.s__iners.t__LEAF_2052A_d
t649989961	d__Bacteria.p__Firmicutes.c__Bacilli.o__Lactobacillales.f__Lactobacillaceae.g__Lactobacillus.s__iners.t__LEAF_2053A_b
t649989962	d__Bacteria.p__Firmicutes.c__Bacilli.o__Lactobacillales.f__Lactobacillaceae.g__Lactobacillus.s__iners.t__LEAF_2062A_h1
t649989963	d__Bacteria.p__Firmicutes.c__Bacilli.o__Lactobacillales.f__Lactobacillaceae.g__Lactobacillus.s__iners.t__LEAF_3008A_a
t649989964	d__Bacteria.p__Firmicutes.c__Bacilli.o__Lactobacillales.f__Lactobacillaceae.g__Lactobacillus.s__iners.t__LactinV_01V1_a
t649989965	d__Bacteria.p__Firmicutes.c__Bacilli.o__Lactobacillales.f__Lactobacillaceae.g__Lactobacillus.s__iners.t__LactinV_03V1_b
t649989966	d__Bacteria.p__Firmicutes.c__Bacilli.o__Lactobacillales.f__Lactobacillaceae.g__Lactobacillus.s__iners.t__LactinV_09V1_c
t649989967	d__Bacteria.p__Firmicutes.c__Bacilli.o__Lactobacillales.f__Lactobacillaceae.g__Lactobacillus.s__iners.t__LactinV_11V1_d
t651324062	d__Bacteria.p__Firmicutes.c__Bacilli.o__Lactobacillales.f__Lactobacillaceae.g__Lactobacillus.s__iners.t__SPIN_1401G
t649989968	d__Bacteria.p__Firmicutes.c__Bacilli.o__Lactobacillales.f__Lactobacillaceae.g__Lactobacillus.s__iners.t__SPIN_2503V10_D
t651324063	d__Bacteria.p__Firmicutes.c__Bacilli.o__Lactobacillales.f__Lactobacillaceae.g__Lactobacillus.s__iners.t__UPII_143_D
t651324064	d__Bacteria.p__Firmicutes.c__Bacilli.o__Lactobacillales.f__Lactobacillaceae.g__Lactobacillus.s__iners.t__UPII_60_B
t643886217	d__Bacteria.p__Firmicutes.c__Bacilli.o__Lactobacillales.f__Lactobacillaceae.g__Lactobacillus.s__jensenii.t__1153
t647533179	d__Bacteria.p__Firmicutes.c__Bacilli.o__Lactobacillales.f__Lactobacillaceae.g__Lactobacillus.s__jensenii.t__115_3_CHN
t647000266	d__Bacteria.p__Firmicutes.c__Bacilli.o__Lactobacillales.f__Lactobacillaceae.g__Lactobacillus.s__jensenii.t__208_1
t645058722	d__Bacteria.p__Firmicutes.c__Bacilli.o__Lactobacillales.f__Lactobacillaceae.g__Lactobacillus.s__jensenii.t__269_3
t646206278	d__Bacteria.p__Firmicutes.c__Bacilli.o__Lactobacillales.f__Lactobacillaceae.g__Lactobacillus.s__jensenii.t__27_2_CHN
t648276683	d__Bacteria.p__Firmicutes.c__Bacilli.o__Lactobacillales.f__Lactobacillaceae.g__Lactobacillus.s__jensenii.t__JV_V16
t647533180	d__Bacteria.p__Firmicutes.c__Bacilli.o__Lactobacillales.f__Lactobacillaceae.g__Lactobacillus.s__jensenii.t__SJ_7A_US
t643886046	d__Bacteria.p__Firmicutes.c__Bacilli.o__Lactobacillales.f__Lactobacillaceae.g__Lactobacillus.s__johnsonii.t__ATCC_33200
t651053040	d__Bacteria.p__Firmicutes.c__Bacilli.o__Lactobacillales.f__Lactobacillaceae.g__Lactobacillus.s__johnsonii.t__DPC_6026
t646564540	d__Bacteria.p__Firmicutes.c__Bacilli.o__Lactobacillales.f__Lactobacillaceae.g__Lactobacillus.s__johnsonii.t__FI9785
t637000140	d__Bacteria.p__Firmicutes.c__Bacilli.o__Lactobacillales.f__Lactobacillaceae.g__Lactobacillus.s__johnsonii.t__NCC_533
t650716047	d__Bacteria.p__Firmicutes.c__Bacilli.o__Lactobacillales.f__Lactobacillaceae.g__Lactobacillus.s__kefiranofaciens.t__ZW3
t649989969	d__Bacteria.p__Firmicutes.c__Bacilli.o__Lactobacillales.f__Lactobacillaceae.g__Lactobacillus.s__oris.t__PB013_T2_3
t643886139	d__Bacteria.p__Firmicutes.c__Bacilli.o__Lactobacillales.f__Lactobacillaceae.g__Lactobacillus.s__paracasei.t__subsp__paracasei_8700_2
t643886051	d__Bacteria.p__Firmicutes.c__Bacilli.o__Lactobacillales.f__Lactobacillaceae.g__Lactobacillus.s__paracasei.t__subsp__paracasei_ATCC_25302
t644736381	d__Bacteria.p__Firmicutes.c__Bacilli.o__Lactobacillales.f__Lactobacillaceae.g__Lactobacillus.s__plantarum.t__JDM1
t637000141	d__Bacteria.p__Firmicutes.c__Bacilli.o__Lactobacillales.f__Lactobacillaceae.g__Lactobacillus.s__plantarum.t__WCFS1
t643886053	d__Bacteria.p__Firmicutes.c__Bacilli.o__Lactobacillales.f__Lactobacillaceae.g__Lactobacillus.s__plantarum.t__subsp__plantarum_ATCC_14917
t648028037	d__Bacteria.p__Firmicutes.c__Bacilli.o__Lactobacillales.f__Lactobacillaceae.g__Lactobacillus.s__plantarum.t__subsp__plantarum_ST_III
t638341112	d__Bacteria.p__Firmicutes.c__Bacilli.o__Lactobacillales.f__Lactobacillaceae.g__Lactobacillus.s__reuteri.t__100_23
t643886138	d__Bacteria.p__Firmicutes.c__Bacilli.o__Lactobacillales.f__Lactobacillaceae.g__Lactobacillus.s__reuteri.t__CF48_3A
t640427118	d__Bacteria.p__Firmicutes.c__Bacilli.o__Lactobacillales.f__Lactobacillaceae.g__Lactobacillus.s__reuteri.t__F275
t642555135	d__Bacteria.p__Firmicutes.c__Bacilli.o__Lactobacillales.f__Lactobacillaceae.g__Lactobacillus.s__reuteri.t__JCM_1112
t643886027	d__Bacteria.p__Firmicutes.c__Bacilli.o__Lactobacillales.f__Lactobacillaceae.g__Lactobacillus.s__reuteri.t__MM2_3
t643886052	d__Bacteria.p__Firmicutes.c__Bacilli.o__Lactobacillales.f__Lactobacillaceae.g__Lactobacillus.s__reuteri.t__MM4_1
t650716048	d__Bacteria.p__Firmicutes.c__Bacilli.o__Lactobacillales.f__Lactobacillaceae.g__Lactobacillus.s__reuteri.t__SD2112
t644736382	d__Bacteria.p__Firmicutes.c__Bacilli.o__Lactobacillales.f__Lactobacillaceae.g__Lactobacillus.s__rhamnosus.t__GG
t646862332	d__Bacteria.p__Firmicutes.c__Bacilli.o__Lactobacillales.f__Lactobacillaceae.g__Lactobacillus.s__rhamnosus.t__GG
t642979366	d__Bacteria.p__Firmicutes.c__Bacilli.o__Lactobacillales.f__Lactobacillaceae.g__Lactobacillus.s__rhamnosus.t__HN001
t643886127	d__Bacteria.p__Firmicutes.c__Bacilli.o__Lactobacillales.f__Lactobacillaceae.g__Lactobacillus.s__rhamnosus.t__LMS2_1
t644736383	d__Bacteria.p__Firmicutes.c__Bacilli.o__Lactobacillales.f__Lactobacillaceae.g__Lactobacillus.s__rhamnosus.t__Lc_705
t643886045	d__Bacteria.p__Firmicutes.c__Bacilli.o__Lactobacillales.f__Lactobacillaceae.g__Lactobacillus.s__ruminis.t__ATCC_25644
t651324065	d__Bacteria.p__Firmicutes.c__Bacilli.o__Lactobacillales.f__Lactobacillaceae.g__Lactobacillus.s__ruminis.t__SPM0211
t637000142	d__Bacteria.p__Firmicutes.c__Bacilli.o__Lactobacillales.f__Lactobacillaceae.g__Lactobacillus.s__sakei.t__subsp__sakei_23K
t648276684	d__Bacteria.p__Firmicutes.c__Bacilli.o__Lactobacillales.f__Lactobacillaceae.g__Lactobacillus.s__salivarius.t__ACS_116_V_Col5a
t643886048	d__Bacteria.p__Firmicutes.c__Bacilli.o__Lactobacillales.f__Lactobacillaceae.g__Lactobacillus.s__salivarius.t__ATCC_11741
t648231712	d__Bacteria.p__Firmicutes.c__Bacilli.o__Lactobacillales.f__Lactobacillaceae.g__Lactobacillus.s__salivarius.t__CECT_5713
t637000143	d__Bacteria.p__Firmicutes.c__Bacilli.o__Lactobacillales.f__Lactobacillaceae.g__Lactobacillus.s__salivarius.t__subsp__salivarius_UCC118
t643886047	d__Bacteria.p__Firmicutes.c__Bacilli.o__Lactobacillales.f__Lactobacillaceae.g__Lactobacillus.s__ultunensis.t__DSM_16047
t643886050	d__Bacteria.p__Firmicutes.c__Bacilli.o__Lactobacillales.f__Lactobacillaceae.g__Lactobacillus.s__vaginalis.t__ATCC_49540
t647533194	d__Bacteria.p__Firmicutes.c__Bacilli.o__Lactobacillales.f__Lactobacillaceae.g__Pediococcus.s__acidilactici.t__7_4
t649989981	d__Bacteria.p__Firmicutes.c__Bacilli.o__Lactobacillales.f__Lactobacillaceae.g__Pediococcus.s__acidilactici.t__DSM_20284
t639633049	d__Bacteria.p__Firmicutes.c__Bacilli.o__Lactobacillales.f__Lactobacillaceae.g__Pediococcus.s__pentosaceus.t__ATCC_25745
t651324031	d__Bacteria.p__Firmicutes.c__Bacilli.o__Lactobacillales.f__Leuconostocaceae.g__Fructobacillus.s__fructosus.t__KCTC_3544
t651324066	d__Bacteria.p__Firmicutes.c__Bacilli.o__Lactobacillales.f__Leuconostocaceae.g__Leuconostoc.s__argentinum.t__KCTC_3773
t641522636	d__Bacteria.p__Firmicutes.c__Bacilli.o__Lactobacillales.f__Leuconostocaceae.g__Leuconostoc.s__citreum.t__KM20
t651324067	d__Bacteria.p__Firmicutes.c__Bacilli.o__Lactobacillales.f__Leuconostocaceae.g__Leuconostoc.s__fallax.t__KCTC_3537
t649633064	d__Bacteria.p__Firmicutes.c__Bacilli.o__Lactobacillales.f__Leuconostocaceae.g__Leuconostoc.s__gasicomitatum.t__LMG_18811
t651324068	d__Bacteria.p__Firmicutes.c__Bacilli.o__Lactobacillales.f__Leuconostocaceae.g__Leuconostoc.s__gelidum.t__KCTC_3527
t651324069	d__Bacteria.p__Firmicutes.c__Bacilli.o__Lactobacillales.f__Leuconostocaceae.g__Leuconostoc.s__inhae.t__KCTC_3774
t646564543	d__Bacteria.p__Firmicutes.c__Bacilli.o__Lactobacillales.f__Leuconostocaceae.g__Leuconostoc.s__kimchii.t__IMSNU11154
t643886109	d__Bacteria.p__Firmicutes.c__Bacilli.o__Lactobacillales.f__Leuconostocaceae.g__Leuconostoc.s__mesenteroides.t__subsp__cremoris_ATCC_19254
t639633034	d__Bacteria.p__Firmicutes.c__Bacilli.o__Lactobacillales.f__Leuconostocaceae.g__Leuconostoc.s__mesenteroides.t__subsp__mesenteroides_ATCC_8293
t650716049	d__Bacteria.p__Firmicutes.c__Bacilli.o__Lactobacillales.f__Leuconostocaceae.g__Leuconostoc.s__sp_.t__C2
t639857018	d__Bacteria.p__Firmicutes.c__Bacilli.o__Lactobacillales.f__Leuconostocaceae.g__Oenococcus.s__oeni.t__ATCC_BAA_1163
t647000285	d__Bacteria.p__Firmicutes.c__Bacilli.o__Lactobacillales.f__Leuconostocaceae.g__Oenococcus.s__oeni.t__AWRIB429
t639633047	d__Bacteria.p__Firmicutes.c__Bacilli.o__Lactobacillales.f__Leuconostocaceae.g__Oenococcus.s__oeni.t__PSU_1
t651324108	d__Bacteria.p__Firmicutes.c__Bacilli.o__Lactobacillales.f__Leuconostocaceae.g__Weissella.s__cibaria.t__KACC_11862
t650716105	d__Bacteria.p__Firmicutes.c__Bacilli.o__Lactobacillales.f__Leuconostocaceae.g__Weissella.s__koreensis.t__KACC_15510
t645058793	d__Bacteria.p__Firmicutes.c__Bacilli.o__Lactobacillales.f__Leuconostocaceae.g__Weissella.s__paramesenteroides.t__ATCC_33313
t640069315	d__Bacteria.p__Firmicutes.c__Bacilli.o__Lactobacillales.f__Streptococcaceae.g__Lactococcus.s__lactis.t__subsp__cremoris_MG1363
t648231713	d__Bacteria.p__Firmicutes.c__Bacilli.o__Lactobacillales.f__Streptococcaceae.g__Lactococcus.s__lactis.t__subsp__cremoris_NZ9000
t639633031	d__Bacteria.p__Firmicutes.c__Bacilli.o__Lactobacillales.f__Streptococcaceae.g__Lactococcus.s__lactis.t__subsp__cremoris_SK11
t651053041	d__Bacteria.p__Firmicutes.c__Bacilli.o__Lactobacillales.f__Streptococcaceae.g__Lactococcus.s__lactis.t__subsp__lactis_CV56
t637000144	d__Bacteria.p__Firmicutes.c__Bacilli.o__Lactobacillales.f__Streptococcaceae.g__Lactococcus.s__lactis.t__subsp__lactis_Il1403
t646311940	d__Bacteria.p__Firmicutes.c__Bacilli.o__Lactobacillales.f__Streptococcaceae.g__Lactococcus.s__lactis.t__subsp__lactis_KF147
t638341202	d__Bacteria.p__Firmicutes.c__Bacilli.o__Lactobacillales.f__Streptococcaceae.g__Streptococcus.s__agalactiae.t__18RS21
t637000285	d__Bacteria.p__Firmicutes.c__Bacilli.o__Lactobacillales.f__Streptococcaceae.g__Streptococcus.s__agalactiae.t__2603V_R
t638341203	d__Bacteria.p__Firmicutes.c__Bacilli.o__Lactobacillales.f__Streptococcaceae.g__Streptococcus.s__agalactiae.t__515
t637000286	d__Bacteria.p__Firmicutes.c__Bacilli.o__Lactobacillales.f__Streptococcaceae.g__Streptococcus.s__agalactiae.t__A909
t638341204	d__Bacteria.p__Firmicutes.c__Bacilli.o__Lactobacillales.f__Streptococcaceae.g__Streptococcus.s__agalactiae.t__CJB111
t638341205	d__Bacteria.p__Firmicutes.c__Bacilli.o__Lactobacillales.f__Streptococcaceae.g__Streptococcus.s__agalactiae.t__COH1
t638341206	d__Bacteria.p__Firmicutes.c__Bacilli.o__Lactobacillales.f__Streptococcaceae.g__Streptococcus.s__agalactiae.t__H36B
t637000287	d__Bacteria.p__Firmicutes.c__Bacilli.o__Lactobacillales.f__Streptococcaceae.g__Streptococcus.s__agalactiae.t__NEM316
t649990001	d__Bacteria.p__Firmicutes.c__Bacilli.o__Lactobacillales.f__Streptococcaceae.g__Streptococcus.s__anginosus.t__1_2_62CV
t649990002	d__Bacteria.p__Firmicutes.c__Bacilli.o__Lactobacillales.f__Streptococcaceae.g__Streptococcus.s__anginosus.t__F0211
t651324100	d__Bacteria.p__Firmicutes.c__Bacilli.o__Lactobacillales.f__Streptococcaceae.g__Streptococcus.s__anginosus.t__SK52
t649990003	d__Bacteria.p__Firmicutes.c__Bacilli.o__Lactobacillales.f__Streptococcaceae.g__Streptococcus.s__australis.t__ATCC_700641
t648276732	d__Bacteria.p__Firmicutes.c__Bacilli.o__Lactobacillales.f__Streptococcaceae.g__Streptococcus.s__bovis.t__ATCC_700338
t649990004	d__Bacteria.p__Firmicutes.c__Bacilli.o__Lactobacillales.f__Streptococcaceae.g__Streptococcus.s__cristatus.t__ATCC_51100
t649990005	d__Bacteria.p__Firmicutes.c__Bacilli.o__Lactobacillales.f__Streptococcaceae.g__Streptococcus.s__downei.t__F0415
t650377975	d__Bacteria.p__Firmicutes.c__Bacilli.o__Lactobacillales.f__Streptococcaceae.g__Streptococcus.s__dysgalactiae.t__subsp__equisimilis_ATCC_12394
t644736406	d__Bacteria.p__Firmicutes.c__Bacilli.o__Lactobacillales.f__Streptococcaceae.g__Streptococcus.s__dysgalactiae.t__subsp__equisimilis_GGS_124
t643692038	d__Bacteria.p__Firmicutes.c__Bacilli.o__Lactobacillales.f__Streptococcaceae.g__Streptococcus.s__equi.t__subsp__equi_4047
t643692039	d__Bacteria.p__Firmicutes.c__Bacilli.o__Lactobacillales.f__Streptococcaceae.g__Streptococcus.s__equi.t__subsp__zooepidemicus
t642555163	d__Bacteria.p__Firmicutes.c__Bacilli.o__Lactobacillales.f__Streptococcaceae.g__Streptococcus.s__equi_zooepidemicus.t__MGCS10565
t649990006	d__Bacteria.p__Firmicutes.c__Bacilli.o__Lactobacillales.f__Streptococcaceae.g__Streptococcus.s__equinus.t__ATCC_9812
t646311957	d__Bacteria.p__Firmicutes.c__Bacilli.o__Lactobacillales.f__Streptococcaceae.g__Streptococcus.s__gallolyticus.t__UCN34
t651053072	d__Bacteria.p__Firmicutes.c__Bacilli.o__Lactobacillales.f__Streptococcaceae.g__Streptococcus.s__gallolyticus.t__subsp__gallolyticus_ATCC_43143
t650716087	d__Bacteria.p__Firmicutes.c__Bacilli.o__Lactobacillales.f__Streptococcaceae.g__Streptococcus.s__gallolyticus.t__subsp__gallolyticus_ATCC_BAA_2069
t648276733	d__Bacteria.p__Firmicutes.c__Bacilli.o__Lactobacillales.f__Streptococcaceae.g__Streptococcus.s__gallolyticus.t__subsp__gallolyticus_TX20005
t640753055	d__Bacteria.p__Firmicutes.c__Bacilli.o__Lactobacillales.f__Streptococcaceae.g__Streptococcus.s__gordonii.t__str__Challis_substr__CH1
t641736171	d__Bacteria.p__Firmicutes.c__Bacilli.o__Lactobacillales.f__Streptococcaceae.g__Streptococcus.s__infantarius.t__subsp__infantarius_ATCC_BAA_102
t649990007	d__Bacteria.p__Firmicutes.c__Bacilli.o__Lactobacillales.f__Streptococcaceae.g__Streptococcus.s__infantis.t__ATCC_700779
t651324101	d__Bacteria.p__Firmicutes.c__Bacilli.o__Lactobacillales.f__Streptococcaceae.g__Streptococcus.s__infantis.t__SK1076
t649990008	d__Bacteria.p__Firmicutes.c__Bacilli.o__Lactobacillales.f__Streptococcaceae.g__Streptococcus.s__infantis.t__SK1302
t648276734	d__Bacteria.p__Firmicutes.c__Bacilli.o__Lactobacillales.f__Streptococcaceae.g__Streptococcus.s__mitis.t__ATCC_6249
t646564574	d__Bacteria.p__Firmicutes.c__Bacilli.o__Lactobacillales.f__Streptococcaceae.g__Streptococcus.s__mitis.t__B6
t648276735	d__Bacteria.p__Firmicutes.c__Bacilli.o__Lactobacillales.f__Streptococcaceae.g__Streptococcus.s__mitis.t__NCTC_12261
t648276736	d__Bacteria.p__Firmicutes.c__Bacilli.o__Lactobacillales.f__Streptococcaceae.g__Streptococcus.s__mitis.t__SK321
t648276737	d__Bacteria.p__Firmicutes.c__Bacilli.o__Lactobacillales.f__Streptococcaceae.g__Streptococcus.s__mitis.t__SK564
t648276738	d__Bacteria.p__Firmicutes.c__Bacilli.o__Lactobacillales.f__Streptococcaceae.g__Streptococcus.s__mitis.t__SK597
t646564575	d__Bacteria.p__Firmicutes.c__Bacilli.o__Lactobacillales.f__Streptococcaceae.g__Streptococcus.s__mutans.t__NN2025
t637000288	d__Bacteria.p__Firmicutes.c__Bacilli.o__Lactobacillales.f__Streptococcaceae.g__Streptococcus.s__mutans.t__UA159
t648276739	d__Bacteria.p__Firmicutes.c__Bacilli.o__Lactobacillales.f__Streptococcaceae.g__Streptococcus.s__oralis.t__ATCC_35037
t650716088	d__Bacteria.p__Firmicutes.c__Bacilli.o__Lactobacillales.f__Streptococcaceae.g__Streptococcus.s__oralis.t__Uo5
t647000325	d__Bacteria.p__Firmicutes.c__Bacilli.o__Lactobacillales.f__Streptococcaceae.g__Streptococcus.s__oralis.t___1
t650716089	d__Bacteria.p__Firmicutes.c__Bacilli.o__Lactobacillales.f__Streptococcaceae.g__Streptococcus.s__parasanguinis.t__ATCC_15912
t649990009	d__Bacteria.p__Firmicutes.c__Bacilli.o__Lactobacillales.f__Streptococcaceae.g__Streptococcus.s__parasanguinis.t__ATCC_903
t649990010	d__Bacteria.p__Firmicutes.c__Bacilli.o__Lactobacillales.f__Streptococcaceae.g__Streptococcus.s__parasanguinis.t__F0405
t650716090	d__Bacteria.p__Firmicutes.c__Bacilli.o__Lactobacillales.f__Streptococcaceae.g__Streptococcus.s__parauberis.t__KCTC_11537
t651324102	d__Bacteria.p__Firmicutes.c__Bacilli.o__Lactobacillales.f__Streptococcaceae.g__Streptococcus.s__parauberis.t__NCFD_2020
t650716091	d__Bacteria.p__Firmicutes.c__Bacilli.o__Lactobacillales.f__Streptococcaceae.g__Streptococcus.s__pasteurianus.t__ATCC_43144
t649990011	d__Bacteria.p__Firmicutes.c__Bacilli.o__Lactobacillales.f__Streptococcaceae.g__Streptococcus.s__peroris.t__ATCC_700780
t648028055	d__Bacteria.p__Firmicutes.c__Bacilli.o__Lactobacillales.f__Streptococcaceae.g__Streptococcus.s__pneumoniae.t__670_6B
t643692040	d__Bacteria.p__Firmicutes.c__Bacilli.o__Lactobacillales.f__Streptococcaceae.g__Streptococcus.s__pneumoniae.t__70585
t648028056	d__Bacteria.p__Firmicutes.c__Bacilli.o__Lactobacillales.f__Streptococcaceae.g__Streptococcus.s__pneumoniae.t__AP200
t643348576	d__Bacteria.p__Firmicutes.c__Bacilli.o__Lactobacillales.f__Streptococcaceae.g__Streptococcus.s__pneumoniae.t__ATCC_700669
t648276740	d__Bacteria.p__Firmicutes.c__Bacilli.o__Lactobacillales.f__Streptococcaceae.g__Streptococcus.s__pneumoniae.t__BS397
t648276741	d__Bacteria.p__Firmicutes.c__Bacilli.o__Lactobacillales.f__Streptococcaceae.g__Streptococcus.s__pneumoniae.t__BS455
t649990012	d__Bacteria.p__Firmicutes.c__Bacilli.o__Lactobacillales.f__Streptococcaceae.g__Streptococcus.s__pneumoniae.t__BS457
t648276742	d__Bacteria.p__Firmicutes.c__Bacilli.o__Lactobacillales.f__Streptococcaceae.g__Streptococcus.s__pneumoniae.t__BS458
t645058718	d__Bacteria.p__Firmicutes.c__Bacilli.o__Lactobacillales.f__Streptococcaceae.g__Streptococcus.s__pneumoniae.t__CCRI_1974
t645058707	d__Bacteria.p__Firmicutes.c__Bacilli.o__Lactobacillales.f__Streptococcaceae.g__Streptococcus.s__pneumoniae.t__CCRI_1974M2
t641736273	d__Bacteria.p__Firmicutes.c__Bacilli.o__Lactobacillales.f__Streptococcaceae.g__Streptococcus.s__pneumoniae.t__CDC0288_04
t641736204	d__Bacteria.p__Firmicutes.c__Bacilli.o__Lactobacillales.f__Streptococcaceae.g__Streptococcus.s__pneumoniae.t__CDC1087_00
t641736183	d__Bacteria.p__Firmicutes.c__Bacilli.o__Lactobacillales.f__Streptococcaceae.g__Streptococcus.s__pneumoniae.t__CDC1873_00
t641736274	d__Bacteria.p__Firmicutes.c__Bacilli.o__Lactobacillales.f__Streptococcaceae.g__Streptococcus.s__pneumoniae.t__CDC3059_06
t641522651	d__Bacteria.p__Firmicutes.c__Bacilli.o__Lactobacillales.f__Streptococcaceae.g__Streptococcus.s__pneumoniae.t__CGSP14
t639633061	d__Bacteria.p__Firmicutes.c__Bacilli.o__Lactobacillales.f__Streptococcaceae.g__Streptococcus.s__pneumoniae.t__D39
t642555164	d__Bacteria.p__Firmicutes.c__Bacilli.o__Lactobacillales.f__Streptococcaceae.g__Streptococcus.s__pneumoniae.t__G54
t641522652	d__Bacteria.p__Firmicutes.c__Bacilli.o__Lactobacillales.f__Streptococcaceae.g__Streptococcus.s__pneumoniae.t__Hungary19A_6
t650377976	d__Bacteria.p__Firmicutes.c__Bacilli.o__Lactobacillales.f__Streptococcaceae.g__Streptococcus.s__pneumoniae.t__INV104
t650377977	d__Bacteria.p__Firmicutes.c__Bacilli.o__Lactobacillales.f__Streptococcaceae.g__Streptococcus.s__pneumoniae.t__INV200
t643692041	d__Bacteria.p__Firmicutes.c__Bacilli.o__Lactobacillales.f__Streptococcaceae.g__Streptococcus.s__pneumoniae.t__JJA
t641736264	d__Bacteria.p__Firmicutes.c__Bacilli.o__Lactobacillales.f__Streptococcaceae.g__Streptococcus.s__pneumoniae.t__MLV_016
t650377978	d__Bacteria.p__Firmicutes.c__Bacilli.o__Lactobacillales.f__Streptococcaceae.g__Streptococcus.s__pneumoniae.t__OXC141
t643692042	d__Bacteria.p__Firmicutes.c__Bacilli.o__Lactobacillales.f__Streptococcaceae.g__Streptococcus.s__pneumoniae.t__P1031
t637000289	d__Bacteria.p__Firmicutes.c__Bacilli.o__Lactobacillales.f__Streptococcaceae.g__Streptococcus.s__pneumoniae.t__R6
t640963055	d__Bacteria.p__Firmicutes.c__Bacilli.o__Lactobacillales.f__Streptococcaceae.g__Streptococcus.s__pneumoniae.t__SP11_BS70
t648276744	d__Bacteria.p__Firmicutes.c__Bacilli.o__Lactobacillales.f__Streptococcaceae.g__Streptococcus.s__pneumoniae.t__SP14_BS292
t640963053	d__Bacteria.p__Firmicutes.c__Bacilli.o__Lactobacillales.f__Streptococcaceae.g__Streptococcus.s__pneumoniae.t__SP14_BS69
t640963048	d__Bacteria.p__Firmicutes.c__Bacilli.o__Lactobacillales.f__Streptococcaceae.g__Streptococcus.s__pneumoniae.t__SP18_BS74
t641736272	d__Bacteria.p__Firmicutes.c__Bacilli.o__Lactobacillales.f__Streptococcaceae.g__Streptococcus.s__pneumoniae.t__SP195
t640963051	d__Bacteria.p__Firmicutes.c__Bacilli.o__Lactobacillales.f__Streptococcaceae.g__Streptococcus.s__pneumoniae.t__SP19_BS75
t640963052	d__Bacteria.p__Firmicutes.c__Bacilli.o__Lactobacillales.f__Streptococcaceae.g__Streptococcus.s__pneumoniae.t__SP23_BS72
t640963042	d__Bacteria.p__Firmicutes.c__Bacilli.o__Lactobacillales.f__Streptococcaceae.g__Streptococcus.s__pneumoniae.t__SP3_BS71
t640963056	d__Bacteria.p__Firmicutes.c__Bacilli.o__Lactobacillales.f__Streptococcaceae.g__Streptococcus.s__pneumoniae.t__SP6_BS73
t640963054	d__Bacteria.p__Firmicutes.c__Bacilli.o__Lactobacillales.f__Streptococcaceae.g__Streptococcus.s__pneumoniae.t__SP9_BS68
t648276743	d__Bacteria.p__Firmicutes.c__Bacilli.o__Lactobacillales.f__Streptococcaceae.g__Streptococcus.s__pneumoniae.t__SP_BS293
t648028057	d__Bacteria.p__Firmicutes.c__Bacilli.o__Lactobacillales.f__Streptococcaceae.g__Streptococcus.s__pneumoniae.t__TCH8431_19A
t637000290	d__Bacteria.p__Firmicutes.c__Bacilli.o__Lactobacillales.f__Streptococcaceae.g__Streptococcus.s__pneumoniae.t__TIGR4
t638341207	d__Bacteria.p__Firmicutes.c__Bacilli.o__Lactobacillales.f__Streptococcaceae.g__Streptococcus.s__pneumoniae.t__TIGR4
t643692043	d__Bacteria.p__Firmicutes.c__Bacilli.o__Lactobacillales.f__Streptococcaceae.g__Streptococcus.s__pneumoniae.t__Taiwan19F_14
t648276745	d__Bacteria.p__Firmicutes.c__Bacilli.o__Lactobacillales.f__Streptococcaceae.g__Streptococcus.s__pneumoniae.t__str__Canada_MDR_19A
t648276746	d__Bacteria.p__Firmicutes.c__Bacilli.o__Lactobacillales.f__Streptococcaceae.g__Streptococcus.s__pneumoniae.t__str__Canada_MDR_19F
t651324103	d__Bacteria.p__Firmicutes.c__Bacilli.o__Lactobacillales.f__Streptococcaceae.g__Streptococcus.s__porcinus.t__str__Jelinkova_176
t649990013	d__Bacteria.p__Firmicutes.c__Bacilli.o__Lactobacillales.f__Streptococcaceae.g__Streptococcus.s__pseudoporcinus.t__SPIN_20026
t648276747	d__Bacteria.p__Firmicutes.c__Bacilli.o__Lactobacillales.f__Streptococcaceae.g__Streptococcus.s__pyogenes.t__ATCC_10782
t637000291	d__Bacteria.p__Firmicutes.c__Bacilli.o__Lactobacillales.f__Streptococcaceae.g__Streptococcus.s__pyogenes.t__M1_GAS
t638341208	d__Bacteria.p__Firmicutes.c__Bacilli.o__Lactobacillales.f__Streptococcaceae.g__Streptococcus.s__pyogenes.t__M49_591
t637000292	d__Bacteria.p__Firmicutes.c__Bacilli.o__Lactobacillales.f__Streptococcaceae.g__Streptococcus.s__pyogenes.t__MGAS10270
t637000293	d__Bacteria.p__Firmicutes.c__Bacilli.o__Lactobacillales.f__Streptococcaceae.g__Streptococcus.s__pyogenes.t__MGAS10394
t637000294	d__Bacteria.p__Firmicutes.c__Bacilli.o__Lactobacillales.f__Streptococcaceae.g__Streptococcus.s__pyogenes.t__MGAS10750
t637000295	d__Bacteria.p__Firmicutes.c__Bacilli.o__Lactobacillales.f__Streptococcaceae.g__Streptococcus.s__pyogenes.t__MGAS2096
t637000296	d__Bacteria.p__Firmicutes.c__Bacilli.o__Lactobacillales.f__Streptococcaceae.g__Streptococcus.s__pyogenes.t__MGAS315
t637000297	d__Bacteria.p__Firmicutes.c__Bacilli.o__Lactobacillales.f__Streptococcaceae.g__Streptococcus.s__pyogenes.t__MGAS5005
t637000298	d__Bacteria.p__Firmicutes.c__Bacilli.o__Lactobacillales.f__Streptococcaceae.g__Streptococcus.s__pyogenes.t__MGAS6180
t637000299	d__Bacteria.p__Firmicutes.c__Bacilli.o__Lactobacillales.f__Streptococcaceae.g__Streptococcus.s__pyogenes.t__MGAS8232
t637000300	d__Bacteria.p__Firmicutes.c__Bacilli.o__Lactobacillales.f__Streptococcaceae.g__Streptococcus.s__pyogenes.t__MGAS9429
t643348577	d__Bacteria.p__Firmicutes.c__Bacilli.o__Lactobacillales.f__Streptococcaceae.g__Streptococcus.s__pyogenes.t__NZ131
t637000301	d__Bacteria.p__Firmicutes.c__Bacilli.o__Lactobacillales.f__Streptococcaceae.g__Streptococcus.s__pyogenes.t__SSI_1
t640069333	d__Bacteria.p__Firmicutes.c__Bacilli.o__Lactobacillales.f__Streptococcaceae.g__Streptococcus.s__pyogenes.t__str__Manfredo
t651053073	d__Bacteria.p__Firmicutes.c__Bacilli.o__Lactobacillales.f__Streptococcaceae.g__Streptococcus.s__salivarius.t__57_I
t650716092	d__Bacteria.p__Firmicutes.c__Bacilli.o__Lactobacillales.f__Streptococcaceae.g__Streptococcus.s__salivarius.t__CCHSS3
t651053074	d__Bacteria.p__Firmicutes.c__Bacilli.o__Lactobacillales.f__Streptococcaceae.g__Streptococcus.s__salivarius.t__JIM8777
t643886022	d__Bacteria.p__Firmicutes.c__Bacilli.o__Lactobacillales.f__Streptococcaceae.g__Streptococcus.s__salivarius.t__SK126
t649990014	d__Bacteria.p__Firmicutes.c__Bacilli.o__Lactobacillales.f__Streptococcaceae.g__Streptococcus.s__sanguinis.t__ATCC_49296
t640069334	d__Bacteria.p__Firmicutes.c__Bacilli.o__Lactobacillales.f__Streptococcaceae.g__Streptococcus.s__sanguinis.t__SK36
t649990015	d__Bacteria.p__Firmicutes.c__Bacilli.o__Lactobacillales.f__Streptococcaceae.g__Streptococcus.s__sanguinis.t__VMC66
t647533231	d__Bacteria.p__Firmicutes.c__Bacilli.o__Lactobacillales.f__Streptococcaceae.g__Streptococcus.s__sp_.t__2_1_36FAA
t651285008	d__Bacteria.p__Firmicutes.c__Bacilli.o__Lactobacillales.f__Streptococcaceae.g__Streptococcus.s__sp_.t__C150
t651285009	d__Bacteria.p__Firmicutes.c__Bacilli.o__Lactobacillales.f__Streptococcaceae.g__Streptococcus.s__sp_.t__C300
t647533232	d__Bacteria.p__Firmicutes.c__Bacilli.o__Lactobacillales.f__Streptococcaceae.g__Streptococcus.s__sp_.t__M143
t651285010	d__Bacteria.p__Firmicutes.c__Bacilli.o__Lactobacillales.f__Streptococcaceae.g__Streptococcus.s__sp_.t__M334
t651324104	d__Bacteria.p__Firmicutes.c__Bacilli.o__Lactobacillales.f__Streptococcaceae.g__Streptococcus.s__sp_.t__oral_taxon_056_str__F0418
t648276748	d__Bacteria.p__Firmicutes.c__Bacilli.o__Lactobacillales.f__Streptococcaceae.g__Streptococcus.s__sp_.t__oral_taxon_071_str__73H25AP
t648276749	d__Bacteria.p__Firmicutes.c__Bacilli.o__Lactobacillales.f__Streptococcaceae.g__Streptococcus.s__suis.t__05HAS68
t640427146	d__Bacteria.p__Firmicutes.c__Bacilli.o__Lactobacillales.f__Streptococcaceae.g__Streptococcus.s__suis.t__05ZYH33
t638341209	d__Bacteria.p__Firmicutes.c__Bacilli.o__Lactobacillales.f__Streptococcaceae.g__Streptococcus.s__suis.t__89_1591
t640427147	d__Bacteria.p__Firmicutes.c__Bacilli.o__Lactobacillales.f__Streptococcaceae.g__Streptococcus.s__suis.t__98HAH33
t644736407	d__Bacteria.p__Firmicutes.c__Bacilli.o__Lactobacillales.f__Streptococcaceae.g__Streptococcus.s__suis.t__BM407
t646862345	d__Bacteria.p__Firmicutes.c__Bacilli.o__Lactobacillales.f__Streptococcaceae.g__Streptococcus.s__suis.t__GZ1
t650377979	d__Bacteria.p__Firmicutes.c__Bacilli.o__Lactobacillales.f__Streptococcaceae.g__Streptococcus.s__suis.t__JS14
t644736408	d__Bacteria.p__Firmicutes.c__Bacilli.o__Lactobacillales.f__Streptococcaceae.g__Streptococcus.s__suis.t__P1_7
t644736409	d__Bacteria.p__Firmicutes.c__Bacilli.o__Lactobacillales.f__Streptococcaceae.g__Streptococcus.s__suis.t__SC84
t650716093	d__Bacteria.p__Firmicutes.c__Bacilli.o__Lactobacillales.f__Streptococcaceae.g__Streptococcus.s__suis.t__ST3
t637000302	d__Bacteria.p__Firmicutes.c__Bacilli.o__Lactobacillales.f__Streptococcaceae.g__Streptococcus.s__thermophilus.t__CNRZ1066
t639633062	d__Bacteria.p__Firmicutes.c__Bacilli.o__Lactobacillales.f__Streptococcaceae.g__Streptococcus.s__thermophilus.t__LMD_9
t637000303	d__Bacteria.p__Firmicutes.c__Bacilli.o__Lactobacillales.f__Streptococcaceae.g__Streptococcus.s__thermophilus.t__LMG_18311
t650377980	d__Bacteria.p__Firmicutes.c__Bacilli.o__Lactobacillales.f__Streptococcaceae.g__Streptococcus.s__thermophilus.t__ND03
t651053075	d__Bacteria.p__Firmicutes.c__Bacilli.o__Lactobacillales.f__Streptococcaceae.g__Streptococcus.s__thermophilus.t___1
t643348578	d__Bacteria.p__Firmicutes.c__Bacilli.o__Lactobacillales.f__Streptococcaceae.g__Streptococcus.s__uberis.t__0140J
t649990016	d__Bacteria.p__Firmicutes.c__Bacilli.o__Lactobacillales.f__Streptococcaceae.g__Streptococcus.s__vestibularis.t__ATCC_49124
t649990017	d__Bacteria.p__Firmicutes.c__Bacilli.o__Lactobacillales.f__Streptococcaceae.g__Streptococcus.s__vestibularis.t__F0396
t648276600	d__Bacteria.p__Firmicutes.c__Clostridia.o__Clostridiales.f__Clostridiaceae.g__Acetivibrio.s__cellulolyticus.t__CD2
t640753002	d__Bacteria.p__Firmicutes.c__Clostridia.o__Clostridiales.f__Clostridiaceae.g__Alkaliphilus.s__metalliredigens.t__QYMF
t641228475	d__Bacteria.p__Firmicutes.c__Clostridia.o__Clostridiales.f__Clostridiaceae.g__Alkaliphilus.s__oremlandii.t__OhILAs
t642979337	d__Bacteria.p__Firmicutes.c__Clostridia.o__Clostridiales.f__Clostridiaceae.g__Bacteroides.s__pectinophilus.t__ATCC_43243
t637000076	d__Bacteria.p__Firmicutes.c__Clostridia.o__Clostridiales.f__Clostridiaceae.g__Clostridium.s__acetobutylicum.t__ATCC_824
t650716024	d__Bacteria.p__Firmicutes.c__Clostridia.o__Clostridiales.f__Clostridiaceae.g__Clostridium.s__acetobutylicum.t__DSM_1731
t651053017	d__Bacteria.p__Firmicutes.c__Clostridia.o__Clostridiales.f__Clostridiaceae.g__Clostridium.s__acetobutylicum.t__EA_2018
t643886112	d__Bacteria.p__Firmicutes.c__Clostridia.o__Clostridiales.f__Clostridiaceae.g__Clostridium.s__asparagiforme.t__DSM_15981
t641736113	d__Bacteria.p__Firmicutes.c__Clostridia.o__Clostridiales.f__Clostridiaceae.g__Clostridium.s__bartlettii.t__DSM_16795
t640753016	d__Bacteria.p__Firmicutes.c__Clostridia.o__Clostridiales.f__Clostridiaceae.g__Clostridium.s__beijerinckii.t__NCIMB_8052
t641380428	d__Bacteria.p__Firmicutes.c__Clostridia.o__Clostridiales.f__Clostridiaceae.g__Clostridium.s__bolteae.t__ATCC_BAA_613
t643692016	d__Bacteria.p__Firmicutes.c__Clostridia.o__Clostridiales.f__Clostridiaceae.g__Clostridium.s__botulinum.t__A2_str__Kyoto
t641522617	d__Bacteria.p__Firmicutes.c__Clostridia.o__Clostridiales.f__Clostridiaceae.g__Clostridium.s__botulinum.t__A3_str__Loch_Maree
t640753017	d__Bacteria.p__Firmicutes.c__Clostridia.o__Clostridiales.f__Clostridiaceae.g__Clostridium.s__botulinum.t__A_str__ATCC_19397
t640427109	d__Bacteria.p__Firmicutes.c__Clostridia.o__Clostridiales.f__Clostridiaceae.g__Clostridium.s__botulinum.t__A_str__ATCC_3502
t640753018	d__Bacteria.p__Firmicutes.c__Clostridia.o__Clostridiales.f__Clostridiaceae.g__Clostridium.s__botulinum.t__A_str__Hall
t641522619	d__Bacteria.p__Firmicutes.c__Clostridia.o__Clostridiales.f__Clostridiaceae.g__Clostridium.s__botulinum.t__B1_str__Okra
t650716025	d__Bacteria.p__Firmicutes.c__Clostridia.o__Clostridiales.f__Clostridiaceae.g__Clostridium.s__botulinum.t__BKT015925
t641522618	d__Bacteria.p__Firmicutes.c__Clostridia.o__Clostridiales.f__Clostridiaceae.g__Clostridium.s__botulinum.t__B_str__Eklund_17B
t643692017	d__Bacteria.p__Firmicutes.c__Clostridia.o__Clostridiales.f__Clostridiaceae.g__Clostridium.s__botulinum.t__Ba4_str__657
t641736148	d__Bacteria.p__Firmicutes.c__Clostridia.o__Clostridiales.f__Clostridiaceae.g__Clostridium.s__botulinum.t__Bf
t641736147	d__Bacteria.p__Firmicutes.c__Clostridia.o__Clostridiales.f__Clostridiaceae.g__Clostridium.s__botulinum.t__C_str__Eklund
t645058817	d__Bacteria.p__Firmicutes.c__Clostridia.o__Clostridiales.f__Clostridiaceae.g__Clostridium.s__botulinum.t__D_str__1873
t645058813	d__Bacteria.p__Firmicutes.c__Clostridia.o__Clostridiales.f__Clostridiaceae.g__Clostridium.s__botulinum.t__E1_str___BoNT_E_Beluga_
t642555125	d__Bacteria.p__Firmicutes.c__Clostridia.o__Clostridiales.f__Clostridiaceae.g__Clostridium.s__botulinum.t__E3_str__Alaska_E43
t646862320	d__Bacteria.p__Firmicutes.c__Clostridia.o__Clostridiales.f__Clostridiaceae.g__Clostridium.s__botulinum.t__F_str__230613
t640753019	d__Bacteria.p__Firmicutes.c__Clostridia.o__Clostridiales.f__Clostridiaceae.g__Clostridium.s__botulinum.t__F_str__Langeland
t651053018	d__Bacteria.p__Firmicutes.c__Clostridia.o__Clostridiales.f__Clostridiaceae.g__Clostridium.s__botulinum.t__H04402_065
t641736137	d__Bacteria.p__Firmicutes.c__Clostridia.o__Clostridiales.f__Clostridiaceae.g__Clostridium.s__botulinum.t__NCTC_2916
t641736144	d__Bacteria.p__Firmicutes.c__Clostridia.o__Clostridiales.f__Clostridiaceae.g__Clostridium.s__butyricum.t__5521
t645058703	d__Bacteria.p__Firmicutes.c__Clostridia.o__Clostridiales.f__Clostridiaceae.g__Clostridium.s__butyricum.t__E4_str__BoNT_E_BL5262
t645058736	d__Bacteria.p__Firmicutes.c__Clostridia.o__Clostridiales.f__Clostridiaceae.g__Clostridium.s__carboxidivorans.t__P7
t647533125	d__Bacteria.p__Firmicutes.c__Clostridia.o__Clostridiales.f__Clostridiaceae.g__Clostridium.s__carboxidivorans.t__P7
t643348528	d__Bacteria.p__Firmicutes.c__Clostridia.o__Clostridiales.f__Clostridiaceae.g__Clostridium.s__cellulolyticum.t__H10
t648028016	d__Bacteria.p__Firmicutes.c__Clostridia.o__Clostridiales.f__Clostridiaceae.g__Clostridium.s__cellulovorans.t__743B
t648276630	d__Bacteria.p__Firmicutes.c__Clostridia.o__Clostridiales.f__Clostridiaceae.g__Clostridium.s__cellulovorans.t__743B
t650377923	d__Bacteria.p__Firmicutes.c__Clostridia.o__Clostridiales.f__Clostridiaceae.g__Clostridium.s__cf_.t__saccharolyticum_K10
t640069308	d__Bacteria.p__Firmicutes.c__Clostridia.o__Clostridiales.f__Clostridiaceae.g__Clostridium.s__difficile.t__630
t647000226	d__Bacteria.p__Firmicutes.c__Clostridia.o__Clostridiales.f__Clostridiaceae.g__Clostridium.s__difficile.t__ATCC_43255
t646311914	d__Bacteria.p__Firmicutes.c__Clostridia.o__Clostridiales.f__Clostridiaceae.g__Clostridium.s__difficile.t__CD196
t642791606	d__Bacteria.p__Firmicutes.c__Clostridia.o__Clostridiales.f__Clostridiaceae.g__Clostridium.s__difficile.t__CIP_107932
t647000227	d__Bacteria.p__Firmicutes.c__Clostridia.o__Clostridiales.f__Clostridiaceae.g__Clostridium.s__difficile.t__NAP07
t647000228	d__Bacteria.p__Firmicutes.c__Clostridia.o__Clostridiales.f__Clostridiaceae.g__Clostridium.s__difficile.t__NAP08
t642791631	d__Bacteria.p__Firmicutes.c__Clostridia.o__Clostridiales.f__Clostridiaceae.g__Clostridium.s__difficile.t__QCD_23m63
t638341066	d__Bacteria.p__Firmicutes.c__Clostridia.o__Clostridiales.f__Clostridiaceae.g__Clostridium.s__difficile.t__QCD_32g58
t641736218	d__Bacteria.p__Firmicutes.c__Clostridia.o__Clostridiales.f__Clostridiaceae.g__Clostridium.s__difficile.t__QCD_37x79
t641736217	d__Bacteria.p__Firmicutes.c__Clostridia.o__Clostridiales.f__Clostridiaceae.g__Clostridium.s__difficile.t__QCD_63q42
t645058803	d__Bacteria.p__Firmicutes.c__Clostridia.o__Clostridiales.f__Clostridiaceae.g__Clostridium.s__difficile.t__QCD_66c26
t641736216	d__Bacteria.p__Firmicutes.c__Clostridia.o__Clostridiales.f__Clostridiaceae.g__Clostridium.s__difficile.t__QCD_76w55
t641736219	d__Bacteria.p__Firmicutes.c__Clostridia.o__Clostridiales.f__Clostridiaceae.g__Clostridium.s__difficile.t__QCD_97b34
t646311915	d__Bacteria.p__Firmicutes.c__Clostridia.o__Clostridiales.f__Clostridiaceae.g__Clostridium.s__difficile.t__R20291
t645951835	d__Bacteria.p__Firmicutes.c__Clostridia.o__Clostridiales.f__Clostridiaceae.g__Clostridium.s__hathewayi.t__DSM_13479
t642979371	d__Bacteria.p__Firmicutes.c__Clostridia.o__Clostridiales.f__Clostridiaceae.g__Clostridium.s__hiranonis.t__DSM_13275
t642979359	d__Bacteria.p__Firmicutes.c__Clostridia.o__Clostridiales.f__Clostridiaceae.g__Clostridium.s__hylemonae.t__DSM_15053
t640753020	d__Bacteria.p__Firmicutes.c__Clostridia.o__Clostridiales.f__Clostridiaceae.g__Clostridium.s__kluyveri.t__DSM_555
t643348529	d__Bacteria.p__Firmicutes.c__Clostridia.o__Clostridiales.f__Clostridiaceae.g__Clostridium.s__kluyveri.t__NBRC_12016
t641380427	d__Bacteria.p__Firmicutes.c__Clostridia.o__Clostridiales.f__Clostridiaceae.g__Clostridium.s__leptum.t__DSM_753
t648028017	d__Bacteria.p__Firmicutes.c__Clostridia.o__Clostridiales.f__Clostridiaceae.g__Clostridium.s__ljungdahlii.t__DSM_13528
t643886206	d__Bacteria.p__Firmicutes.c__Clostridia.o__Clostridiales.f__Clostridiaceae.g__Clostridium.s__methylpentosum.t__DSM_5476
t642979369	d__Bacteria.p__Firmicutes.c__Clostridia.o__Clostridiales.f__Clostridiaceae.g__Clostridium.s__nexile.t__DSM_1787
t639633021	d__Bacteria.p__Firmicutes.c__Clostridia.o__Clostridiales.f__Clostridiaceae.g__Clostridium.s__novyi.t__NT
t645058763	d__Bacteria.p__Firmicutes.c__Clostridia.o__Clostridiales.f__Clostridiaceae.g__Clostridium.s__papyrosolvens.t__DSM_2782
t637000077	d__Bacteria.p__Firmicutes.c__Clostridia.o__Clostridiales.f__Clostridiaceae.g__Clostridium.s__perfringens.t__ATCC_13124
t641736146	d__Bacteria.p__Firmicutes.c__Clostridia.o__Clostridiales.f__Clostridiaceae.g__Clostridium.s__perfringens.t__B_str__ATCC_3626
t641736153	d__Bacteria.p__Firmicutes.c__Clostridia.o__Clostridiales.f__Clostridiaceae.g__Clostridium.s__perfringens.t__CPE_str__F4969
t641736143	d__Bacteria.p__Firmicutes.c__Clostridia.o__Clostridiales.f__Clostridiaceae.g__Clostridium.s__perfringens.t__C_str__JGS1495
t641736249	d__Bacteria.p__Firmicutes.c__Clostridia.o__Clostridiales.f__Clostridiaceae.g__Clostridium.s__perfringens.t__D_str__JGS1721
t641736145	d__Bacteria.p__Firmicutes.c__Clostridia.o__Clostridiales.f__Clostridiaceae.g__Clostridium.s__perfringens.t__E_str__JGS1987
t641736152	d__Bacteria.p__Firmicutes.c__Clostridia.o__Clostridiales.f__Clostridiaceae.g__Clostridium.s__perfringens.t__NCTC_8239
t642555126	d__Bacteria.p__Firmicutes.c__Clostridia.o__Clostridiales.f__Clostridiaceae.g__Clostridium.s__perfringens.t__SM101
t637000079	d__Bacteria.p__Firmicutes.c__Clostridia.o__Clostridiales.f__Clostridiaceae.g__Clostridium.s__perfringens.t__str__13
t641228486	d__Bacteria.p__Firmicutes.c__Clostridia.o__Clostridiales.f__Clostridiaceae.g__Clostridium.s__phytofermentans.t__ISDg
t648028018	d__Bacteria.p__Firmicutes.c__Clostridia.o__Clostridiales.f__Clostridiaceae.g__Clostridium.s__saccharolyticum.t__WM1
t641736197	d__Bacteria.p__Firmicutes.c__Clostridia.o__Clostridiales.f__Clostridiaceae.g__Clostridium.s__scindens.t__ATCC_35704
t646206260	d__Bacteria.p__Firmicutes.c__Clostridia.o__Clostridiales.f__Clostridiaceae.g__Clostridium.s__sp_.t__7_2_43FAA
t651285002	d__Bacteria.p__Firmicutes.c__Clostridia.o__Clostridiales.f__Clostridiaceae.g__Clostridium.s__sp_.t__D5
t641380448	d__Bacteria.p__Firmicutes.c__Clostridia.o__Clostridiales.f__Clostridiaceae.g__Clostridium.s__sp_.t__L2_50
t643886005	d__Bacteria.p__Firmicutes.c__Clostridia.o__Clostridiales.f__Clostridiaceae.g__Clostridium.s__sp_.t__M62_1
t641736270	d__Bacteria.p__Firmicutes.c__Clostridia.o__Clostridiales.f__Clostridiaceae.g__Clostridium.s__sp_.t__SS2_1
t650716027	d__Bacteria.p__Firmicutes.c__Clostridia.o__Clostridiales.f__Clostridiaceae.g__Clostridium.s__sp_.t__SY8519
t642791615	d__Bacteria.p__Firmicutes.c__Clostridia.o__Clostridiales.f__Clostridiaceae.g__Clostridium.s__sporogenes.t__ATCC_15579
t649633033	d__Bacteria.p__Firmicutes.c__Clostridia.o__Clostridiales.f__Clostridiaceae.g__Clostridium.s__sticklandii.t__DSM_519
t649989922	d__Bacteria.p__Firmicutes.c__Clostridia.o__Clostridiales.f__Clostridiaceae.g__Clostridium.s__symbiosum.t__WAL_14163
t649989923	d__Bacteria.p__Firmicutes.c__Clostridia.o__Clostridiales.f__Clostridiaceae.g__Clostridium.s__symbiosum.t__WAL_14673
t637000080	d__Bacteria.p__Firmicutes.c__Clostridia.o__Clostridiales.f__Clostridiaceae.g__Clostridium.s__tetani.t__E88
t640069309	d__Bacteria.p__Firmicutes.c__Clostridia.o__Clostridiales.f__Clostridiaceae.g__Clostridium.s__thermocellum.t__ATCC_27405
t650377924	d__Bacteria.p__Firmicutes.c__Clostridia.o__Clostridiales.f__Clostridiaceae.g__Clostridium.s__thermocellum.t__DSM_1313
t645058753	d__Bacteria.p__Firmicutes.c__Clostridia.o__Clostridiales.f__Clostridiaceae.g__Clostridium.s__thermocellum.t__DSM_2360
t642791610	d__Bacteria.p__Firmicutes.c__Clostridia.o__Clostridiales.f__Clostridiaceae.g__Clostridium.s__thermocellum.t__DSM_4150
t640963014	d__Bacteria.p__Firmicutes.c__Clostridia.o__Clostridiales.f__Clostridiaceae.g__Pseudoflavonifractor.s__capillosus.t__ATCC_29799
t643886007	d__Bacteria.p__Firmicutes.c__Clostridia.o__Clostridiales.f__Clostridiaceae.g__unclassified.s__bacterium.t__1_7_47_FAA
t651324009	d__Bacteria.p__Firmicutes.c__Clostridia.o__Clostridiales.f__Clostridiales_Family_XI__Incertae_Sedis.g__Anaerococcus.s__hydrogenalis.t__ACS_025_V_Sch4
t642979323	d__Bacteria.p__Firmicutes.c__Clostridia.o__Clostridiales.f__Clostridiales_Family_XI__Incertae_Sedis.g__Anaerococcus.s__hydrogenalis.t__DSM_7454
t643886145	d__Bacteria.p__Firmicutes.c__Clostridia.o__Clostridiales.f__Clostridiales_Family_XI__Incertae_Sedis.g__Anaerococcus.s__lactolyticus.t__ATCC_51172
t644736326	d__Bacteria.p__Firmicutes.c__Clostridia.o__Clostridiales.f__Clostridiales_Family_XI__Incertae_Sedis.g__Anaerococcus.s__prevotii.t__PC_1__DSM_20548
t643886055	d__Bacteria.p__Firmicutes.c__Clostridia.o__Clostridiales.f__Clostridiales_Family_XI__Incertae_Sedis.g__Anaerococcus.s__tetradius.t__ATCC_35098
t645058761	d__Bacteria.p__Firmicutes.c__Clostridia.o__Clostridiales.f__Clostridiales_Family_XI__Incertae_Sedis.g__Anaerococcus.s__vaginalis.t__ATCC_51170
t648276674	d__Bacteria.p__Firmicutes.c__Clostridia.o__Clostridiales.f__Clostridiales_Family_XI__Incertae_Sedis.g__Finegoldia.s__magna.t__ACS_171_V_Col3
t641522627	d__Bacteria.p__Firmicutes.c__Clostridia.o__Clostridiales.f__Clostridiales_Family_XI__Incertae_Sedis.g__Finegoldia.s__magna.t__ATCC_29328
t648276675	d__Bacteria.p__Firmicutes.c__Clostridia.o__Clostridiales.f__Clostridiales_Family_XI__Incertae_Sedis.g__Finegoldia.s__magna.t__ATCC_53516
t648276676	d__Bacteria.p__Firmicutes.c__Clostridia.o__Clostridiales.f__Clostridiales_Family_XI__Incertae_Sedis.g__Finegoldia.s__magna.t__BVS033A4
t641380421	d__Bacteria.p__Firmicutes.c__Clostridia.o__Clostridiales.f__Clostridiales_Family_XI__Incertae_Sedis.g__Parvimonas.s__micros.t__ATCC_33270
t651324085	d__Bacteria.p__Firmicutes.c__Clostridia.o__Clostridiales.f__Clostridiales_Family_XI__Incertae_Sedis.g__Parvimonas.s__sp_.t__oral_taxon_110_str__F0139
t648276710	d__Bacteria.p__Firmicutes.c__Clostridia.o__Clostridiales.f__Clostridiales_Family_XI__Incertae_Sedis.g__Peptoniphilus.s__duerdenii.t__ATCC_BAA_1640
t649989982	d__Bacteria.p__Firmicutes.c__Clostridia.o__Clostridiales.f__Clostridiales_Family_XI__Incertae_Sedis.g__Peptoniphilus.s__harei.t__ACS_146_V_Sch2b
t647000289	d__Bacteria.p__Firmicutes.c__Clostridia.o__Clostridiales.f__Clostridiales_Family_XI__Incertae_Sedis.g__Peptoniphilus.s__lacrimalis.t__315_B
t648861011	d__Bacteria.p__Firmicutes.c__Clostridia.o__Clostridiales.f__Clostridiales_Family_XI__Incertae_Sedis.g__Peptoniphilus.s__sp_.t__oral_taxon_386_str__F0131
t648276711	d__Bacteria.p__Firmicutes.c__Clostridia.o__Clostridiales.f__Clostridiales_Family_XI__Incertae_Sedis.g__Peptoniphilus.s__sp_.t__oral_taxon_836_str__F0141
t637000306	d__Bacteria.p__Firmicutes.c__Clostridia.o__Clostridiales.f__Clostridiales_Family_XVIII__Incertae_Sedis.g__Symbiobacterium.s__thermophilum.t__IAM_14863
t649633101	d__Bacteria.p__Firmicutes.c__Clostridia.o__Clostridiales.f__Clostridiales_Family_XVII__Incertae_Sedis.g__Thermaerobacter.s__marianensis.t__DSM_12885
t649990024	d__Bacteria.p__Firmicutes.c__Clostridia.o__Clostridiales.f__Clostridiales_Family_XVII__Incertae_Sedis.g__Thermaerobacter.s__subterraneus.t__DSM_13965
t641736193	d__Bacteria.p__Firmicutes.c__Clostridia.o__Clostridiales.f__Eubacteriaceae.g__Anaerofustis.s__stercorihominis.t__DSM_17244
t649989949	d__Bacteria.p__Firmicutes.c__Clostridia.o__Clostridiales.f__Eubacteriaceae.g__Eubacterium.s__cellulosolvens.t__6
t644736366	d__Bacteria.p__Firmicutes.c__Clostridia.o__Clostridiales.f__Eubacteriaceae.g__Eubacterium.s__eligens.t__ATCC_27750
t643886203	d__Bacteria.p__Firmicutes.c__Clostridia.o__Clostridiales.f__Eubacteriaceae.g__Eubacterium.s__hallii.t__DSM_3353
t649633044	d__Bacteria.p__Firmicutes.c__Clostridia.o__Clostridiales.f__Eubacteriaceae.g__Eubacterium.s__limosum.t__KIST612
t644736367	d__Bacteria.p__Firmicutes.c__Clostridia.o__Clostridiales.f__Eubacteriaceae.g__Eubacterium.s__rectale.t__ATCC_33656
t650377936	d__Bacteria.p__Firmicutes.c__Clostridia.o__Clostridiales.f__Eubacteriaceae.g__Eubacterium.s__rectale.t__DSM_17629
t650377937	d__Bacteria.p__Firmicutes.c__Clostridia.o__Clostridiales.f__Eubacteriaceae.g__Eubacterium.s__rectale.t__M104_1
t649989950	d__Bacteria.p__Firmicutes.c__Clostridia.o__Clostridiales.f__Eubacteriaceae.g__Eubacterium.s__saburreum.t__DSM_3986
t645058705	d__Bacteria.p__Firmicutes.c__Clostridia.o__Clostridiales.f__Eubacteriaceae.g__Eubacterium.s__saphenum.t__ATCC_49989
t650377938	d__Bacteria.p__Firmicutes.c__Clostridia.o__Clostridiales.f__Eubacteriaceae.g__Eubacterium.s__siraeum.t__70_3
t641736184	d__Bacteria.p__Firmicutes.c__Clostridia.o__Clostridiales.f__Eubacteriaceae.g__Eubacterium.s__siraeum.t__DSM_15702
t650377939	d__Bacteria.p__Firmicutes.c__Clostridia.o__Clostridiales.f__Eubacteriaceae.g__Eubacterium.s__siraeum.t__V10Sc8a
t640963022	d__Bacteria.p__Firmicutes.c__Clostridia.o__Clostridiales.f__Eubacteriaceae.g__Eubacterium.s__ventriosum.t__ATCC_27560
t649989993	d__Bacteria.p__Firmicutes.c__Clostridia.o__Clostridiales.f__Eubacteriaceae.g__Pseudoramibacter.s__alactolyticus.t__ATCC_23263
t641522632	d__Bacteria.p__Firmicutes.c__Clostridia.o__Clostridiales.f__Heliobacteriaceae.g__Heliobacterium.s__modesticaldum.t__Ice1
t641736227	d__Bacteria.p__Firmicutes.c__Clostridia.o__Clostridiales.f__Lachnospiraceae.g__Anaerostipes.s__caccae.t__DSM_14662
t649989907	d__Bacteria.p__Firmicutes.c__Clostridia.o__Clostridiales.f__Lachnospiraceae.g__Anaerostipes.s__sp_.t__3_2_56FAA
t643886146	d__Bacteria.p__Firmicutes.c__Clostridia.o__Clostridiales.f__Lachnospiraceae.g__Blautia.s__hansenii.t__DSM_20583
t643886199	d__Bacteria.p__Firmicutes.c__Clostridia.o__Clostridiales.f__Lachnospiraceae.g__Blautia.s__hydrogenotrophica.t__DSM_10507
t645951834	d__Bacteria.p__Firmicutes.c__Clostridia.o__Clostridiales.f__Lachnospiraceae.g__Butyrivibrio.s__crossotus.t__DSM_2876
t650377919	d__Bacteria.p__Firmicutes.c__Clostridia.o__Clostridiales.f__Lachnospiraceae.g__Butyrivibrio.s__fibrisolvens.t___1
t648028012	d__Bacteria.p__Firmicutes.c__Clostridia.o__Clostridiales.f__Lachnospiraceae.g__Butyrivibrio.s__proteoclasticus.t__B316
t643886181	d__Bacteria.p__Firmicutes.c__Clostridia.o__Clostridiales.f__Lachnospiraceae.g__Catonella.s__morbi.t__ATCC_49176
t650377925	d__Bacteria.p__Firmicutes.c__Clostridia.o__Clostridiales.f__Lachnospiraceae.g__Coprococcus.s__catus.t__GD_7
t643886116	d__Bacteria.p__Firmicutes.c__Clostridia.o__Clostridiales.f__Lachnospiraceae.g__Coprococcus.s__comes.t__ATCC_27758
t641380422	d__Bacteria.p__Firmicutes.c__Clostridia.o__Clostridiales.f__Lachnospiraceae.g__Coprococcus.s__eutactus.t__ATCC_27759
t650377926	d__Bacteria.p__Firmicutes.c__Clostridia.o__Clostridiales.f__Lachnospiraceae.g__Coprococcus.s__sp_.t__ART55_1
t641736133	d__Bacteria.p__Firmicutes.c__Clostridia.o__Clostridiales.f__Lachnospiraceae.g__Dorea.s__formicigenerans.t__ATCC_27755
t640963046	d__Bacteria.p__Firmicutes.c__Clostridia.o__Clostridiales.f__Lachnospiraceae.g__Dorea.s__longicatena.t__DSM_13814
t650716026	d__Bacteria.p__Firmicutes.c__Clostridia.o__Clostridiales.f__Lachnospiraceae.g__Epulopiscium.s__lentocellum.t__DSM_5427
t641736109	d__Bacteria.p__Firmicutes.c__Clostridia.o__Clostridiales.f__Lachnospiraceae.g__Epulopiscium.s__sp_.t___1
t643886107	d__Bacteria.p__Firmicutes.c__Clostridia.o__Clostridiales.f__Lachnospiraceae.g__Marvinbryantia.s__formatexigens.t__DSM_14469
t643886104	d__Bacteria.p__Firmicutes.c__Clostridia.o__Clostridiales.f__Lachnospiraceae.g__Oribacterium.s__sinus.t__F0268
t647000286	d__Bacteria.p__Firmicutes.c__Clostridia.o__Clostridiales.f__Lachnospiraceae.g__Oribacterium.s__sp_.t__oral_taxon_078_str__F0262
t651324079	d__Bacteria.p__Firmicutes.c__Clostridia.o__Clostridiales.f__Lachnospiraceae.g__Oribacterium.s__sp_.t__oral_taxon_108_str__F0425
t642979356	d__Bacteria.p__Firmicutes.c__Clostridia.o__Clostridiales.f__Lachnospiraceae.g__Roseburia.s__intestinalis.t__L1_82
t650377965	d__Bacteria.p__Firmicutes.c__Clostridia.o__Clostridiales.f__Lachnospiraceae.g__Roseburia.s__intestinalis.t__XB6B4
t650377964	d__Bacteria.p__Firmicutes.c__Clostridia.o__Clostridiales.f__Lachnospiraceae.g__Roseburia.s__intestinalis.t___1
t643886006	d__Bacteria.p__Firmicutes.c__Clostridia.o__Clostridiales.f__Lachnospiraceae.g__Roseburia.s__inulinivorans.t__DSM_16841
t643886070	d__Bacteria.p__Firmicutes.c__Clostridia.o__Clostridiales.f__Lachnospiraceae.g__Shuttleworthia.s__satelles.t__DSM_14600
t651324056	d__Bacteria.p__Firmicutes.c__Clostridia.o__Clostridiales.f__Lachnospiraceae.g__unclassified.s___1.t__taxon_107_str__F0167
t651324046	d__Bacteria.p__Firmicutes.c__Clostridia.o__Clostridiales.f__Lachnospiraceae.g__unclassified.s__bacterium.t__1_1_57FAA
t651324047	d__Bacteria.p__Firmicutes.c__Clostridia.o__Clostridiales.f__Lachnospiraceae.g__unclassified.s__bacterium.t__1_4_56FAA
t651324048	d__Bacteria.p__Firmicutes.c__Clostridia.o__Clostridiales.f__Lachnospiraceae.g__unclassified.s__bacterium.t__2_1_46FAA
t651324049	d__Bacteria.p__Firmicutes.c__Clostridia.o__Clostridiales.f__Lachnospiraceae.g__unclassified.s__bacterium.t__2_1_58FAA
t651324050	d__Bacteria.p__Firmicutes.c__Clostridia.o__Clostridiales.f__Lachnospiraceae.g__unclassified.s__bacterium.t__3_1_46FAA
t651324051	d__Bacteria.p__Firmicutes.c__Clostridia.o__Clostridiales.f__Lachnospiraceae.g__unclassified.s__bacterium.t__3_1_57FAA_CT1
t651324052	d__Bacteria.p__Firmicutes.c__Clostridia.o__Clostridiales.f__Lachnospiraceae.g__unclassified.s__bacterium.t__4_1_37FAA
t651324053	d__Bacteria.p__Firmicutes.c__Clostridia.o__Clostridiales.f__Lachnospiraceae.g__unclassified.s__bacterium.t__5_1_57FAA
t649989957	d__Bacteria.p__Firmicutes.c__Clostridia.o__Clostridiales.f__Lachnospiraceae.g__unclassified.s__bacterium.t__5_1_63FAA
t651324054	d__Bacteria.p__Firmicutes.c__Clostridia.o__Clostridiales.f__Lachnospiraceae.g__unclassified.s__bacterium.t__6_1_63FAA
t649989958	d__Bacteria.p__Firmicutes.c__Clostridia.o__Clostridiales.f__Lachnospiraceae.g__unclassified.s__bacterium.t__8_1_57FAA
t651324055	d__Bacteria.p__Firmicutes.c__Clostridia.o__Clostridiales.f__Lachnospiraceae.g__unclassified.s__bacterium.t__9_1_43BFAA
t641522610	d__Bacteria.p__Firmicutes.c__Clostridia.o__Clostridiales.f__Peptococcaceae.g__Candidatus_Desulforudis.s__audaxviator.t__audaxviator_MP104C
t643348537	d__Bacteria.p__Firmicutes.c__Clostridia.o__Clostridiales.f__Peptococcaceae.g__Desulfitobacterium.s__hafniense.t__DCB_2
t637000093	d__Bacteria.p__Firmicutes.c__Clostridia.o__Clostridiales.f__Peptococcaceae.g__Desulfitobacterium.s__hafniense.t__Y51
t644736351	d__Bacteria.p__Firmicutes.c__Clostridia.o__Clostridiales.f__Peptococcaceae.g__Desulfotomaculum.s__acetoxidans.t__5575__DSM_771
t649989927	d__Bacteria.p__Firmicutes.c__Clostridia.o__Clostridiales.f__Peptococcaceae.g__Desulfotomaculum.s__nigrificans.t__DSM_574
t640069310	d__Bacteria.p__Firmicutes.c__Clostridia.o__Clostridiales.f__Peptococcaceae.g__Desulfotomaculum.s__reducens.t__MI_1
t650716033	d__Bacteria.p__Firmicutes.c__Clostridia.o__Clostridiales.f__Peptococcaceae.g__Desulfotomaculum.s__ruminis.t__DSM_2154
t640427128	d__Bacteria.p__Firmicutes.c__Clostridia.o__Clostridiales.f__Peptococcaceae.g__Pelotomaculum.s__thermopropionicum.t__SI
t649633098	d__Bacteria.p__Firmicutes.c__Clostridia.o__Clostridiales.f__Peptococcaceae.g__Syntrophobotulus.s__glycolicus.t__DSM_8271
t646564578	d__Bacteria.p__Firmicutes.c__Clostridia.o__Clostridiales.f__Peptococcaceae.g__Thermincola.s__potens.t__JR
t647000290	d__Bacteria.p__Firmicutes.c__Clostridia.o__Clostridiales.f__Peptostreptococcaceae.g__Peptostreptococcus.s__anaerobius.t__653_L
t648276712	d__Bacteria.p__Firmicutes.c__Clostridia.o__Clostridiales.f__Peptostreptococcaceae.g__Peptostreptococcus.s__stomatis.t__DSM_17678
t641736271	d__Bacteria.p__Firmicutes.c__Clostridia.o__Clostridiales.f__Ruminococcaceae.g__Anaerotruncus.s__colihominis.t__DSM_17241
t649633043	d__Bacteria.p__Firmicutes.c__Clostridia.o__Clostridiales.f__Ruminococcaceae.g__Ethanoligenens.s__harbinense.t__YUAN_3
t649989951	d__Bacteria.p__Firmicutes.c__Clostridia.o__Clostridiales.f__Ruminococcaceae.g__Faecalibacterium.s__cf_.t__prausnitzii_KLE1255
t645951831	d__Bacteria.p__Firmicutes.c__Clostridia.o__Clostridiales.f__Ruminococcaceae.g__Faecalibacterium.s__prausnitzii.t__A2_165
t650377941	d__Bacteria.p__Firmicutes.c__Clostridia.o__Clostridiales.f__Ruminococcaceae.g__Faecalibacterium.s__prausnitzii.t__L2_6
t641380420	d__Bacteria.p__Firmicutes.c__Clostridia.o__Clostridiales.f__Ruminococcaceae.g__Faecalibacterium.s__prausnitzii.t__M21_2
t650377940	d__Bacteria.p__Firmicutes.c__Clostridia.o__Clostridiales.f__Ruminococcaceae.g__Faecalibacterium.s__prausnitzii.t___1
t649633094	d__Bacteria.p__Firmicutes.c__Clostridia.o__Clostridiales.f__Ruminococcaceae.g__Ruminococcus.s__albus.t__7
t647000309	d__Bacteria.p__Firmicutes.c__Clostridia.o__Clostridiales.f__Ruminococcaceae.g__Ruminococcus.s__albus.t__8
t650377966	d__Bacteria.p__Firmicutes.c__Clostridia.o__Clostridiales.f__Ruminococcaceae.g__Ruminococcus.s__bromii.t___1
t645951829	d__Bacteria.p__Firmicutes.c__Clostridia.o__Clostridiales.f__Ruminococcaceae.g__Ruminococcus.s__flavefaciens.t__FD_1
t640963057	d__Bacteria.p__Firmicutes.c__Clostridia.o__Clostridiales.f__Ruminococcaceae.g__Ruminococcus.s__gnavus.t__ATCC_29149
t642791604	d__Bacteria.p__Firmicutes.c__Clostridia.o__Clostridiales.f__Ruminococcaceae.g__Ruminococcus.s__lactaris.t__ATCC_29176
t640963024	d__Bacteria.p__Firmicutes.c__Clostridia.o__Clostridiales.f__Ruminococcaceae.g__Ruminococcus.s__obeum.t__ATCC_29174
t650377967	d__Bacteria.p__Firmicutes.c__Clostridia.o__Clostridiales.f__Ruminococcaceae.g__Ruminococcus.s__obeum.t___1
t650377969	d__Bacteria.p__Firmicutes.c__Clostridia.o__Clostridiales.f__Ruminococcaceae.g__Ruminococcus.s__sp_.t__18P13
t646206280	d__Bacteria.p__Firmicutes.c__Clostridia.o__Clostridiales.f__Ruminococcaceae.g__Ruminococcus.s__sp_.t__5_1_39BFAA
t650377968	d__Bacteria.p__Firmicutes.c__Clostridia.o__Clostridiales.f__Ruminococcaceae.g__Ruminococcus.s__sp_.t___1
t640963025	d__Bacteria.p__Firmicutes.c__Clostridia.o__Clostridiales.f__Ruminococcaceae.g__Ruminococcus.s__torques.t__ATCC_27756
t650377970	d__Bacteria.p__Firmicutes.c__Clostridia.o__Clostridiales.f__Ruminococcaceae.g__Ruminococcus.s__torques.t___1
t643886143	d__Bacteria.p__Firmicutes.c__Clostridia.o__Clostridiales.f__Ruminococcaceae.g__Subdoligranulum.s__variabile.t__DSM_15176
t648276721	d__Bacteria.p__Firmicutes.c__Clostridia.o__Clostridiales.f__Ruminococcaceae.g__unclassified.s__bacterium.t__D16
t643886183	d__Bacteria.p__Firmicutes.c__Clostridia.o__Clostridiales.f__Syntrophomonadaceae.g__Dethiobacter.s__alkaliphilus.t__AHT_1
t637000316	d__Bacteria.p__Firmicutes.c__Clostridia.o__Clostridiales.f__Syntrophomonadaceae.g__Syntrophomonas.s__wolfei.t__subsp__wolfei_str__Goettingen
t646564577	d__Bacteria.p__Firmicutes.c__Clostridia.o__Clostridiales.f__Syntrophomonadaceae.g__Syntrophothermus.s__lipocalidus.t__DSM_12680
t650377988	d__Bacteria.p__Firmicutes.c__Clostridia.o__Clostridiales.f__unclassified.g__unclassified.s__bacterium.t__SM4_1
t650377989	d__Bacteria.p__Firmicutes.c__Clostridia.o__Clostridiales.f__unclassified.g__unclassified.s__bacterium.t__SS3_4
t650377990	d__Bacteria.p__Firmicutes.c__Clostridia.o__Clostridiales.f__unclassified.g__unclassified.s__bacterium.t__SSC_2
t646564521	d__Bacteria.p__Firmicutes.c__Clostridia.o__Clostridiales.f__unclassified.g__unclassified.s__genomosp_.t__BVAB3_str__UPII9_5
t648276673	d__Bacteria.p__Firmicutes.c__Clostridia.o__Clostridiales.f__unclassified.g__unclassified.s__yurii.t__subsp__margaretiae_ATCC_43715
t650377948	d__Bacteria.p__Firmicutes.c__Clostridia.o__Halanaerobiales.f__Halanaerobiaceae.g__Halanaerobium.s__praevalens.t__DSM_2228
t649633052	d__Bacteria.p__Firmicutes.c__Clostridia.o__Halanaerobiales.f__Halanaerobiaceae.g__Halanaerobium.s__sp_.t___sapolanicus_
t643348557	d__Bacteria.p__Firmicutes.c__Clostridia.o__Halanaerobiales.f__Halanaerobiaceae.g__Halothermothrix.s__orenii.t__H_168
t648028002	d__Bacteria.p__Firmicutes.c__Clostridia.o__Halanaerobiales.f__Halobacteroidaceae.g__Acetohalobium.s__arabaticum.t__DSM_5501
t642555142	d__Bacteria.p__Firmicutes.c__Clostridia.o__Natranaerobiales.f__Natranaerobiaceae.g__Natranaerobius.s__thermophilus.t__JW_NM_WN_LF
t646311904	d__Bacteria.p__Firmicutes.c__Clostridia.o__Thermoanaerobacterales.f__Thermoanaerobacteraceae.g__Ammonifex.s__degensii.t__KC4
t647533123	d__Bacteria.p__Firmicutes.c__Clostridia.o__Thermoanaerobacterales.f__Thermoanaerobacteraceae.g__Caldanaerobacter.s__pacificum.t__DSM_12653
t637000318	d__Bacteria.p__Firmicutes.c__Clostridia.o__Thermoanaerobacterales.f__Thermoanaerobacteraceae.g__Caldanaerobacter.s__tengcongensis.t__MB4
t637000060	d__Bacteria.p__Firmicutes.c__Clostridia.o__Thermoanaerobacterales.f__Thermoanaerobacteraceae.g__Carboxydothermus.s__hydrogenoformans.t__Z_2901
t637000167	d__Bacteria.p__Firmicutes.c__Clostridia.o__Thermoanaerobacterales.f__Thermoanaerobacteraceae.g__Moorella.s__thermoacetica.t__ATCC_39073
t650716094	d__Bacteria.p__Firmicutes.c__Clostridia.o__Thermoanaerobacterales.f__Thermoanaerobacteraceae.g__Tepidanaerobacter.s__sp_.t__Re1
t649633102	d__Bacteria.p__Firmicutes.c__Clostridia.o__Thermoanaerobacterales.f__Thermoanaerobacteraceae.g__Thermoanaerobacter.s__brockii.t__subsp__finnii_Ako_1
t645058764	d__Bacteria.p__Firmicutes.c__Clostridia.o__Thermoanaerobacterales.f__Thermoanaerobacteraceae.g__Thermoanaerobacter.s__ethanolicus.t__CCSD1
t646564579	d__Bacteria.p__Firmicutes.c__Clostridia.o__Thermoanaerobacterales.f__Thermoanaerobacteraceae.g__Thermoanaerobacter.s__italicus.t__Ab9
t646564580	d__Bacteria.p__Firmicutes.c__Clostridia.o__Thermoanaerobacterales.f__Thermoanaerobacteraceae.g__Thermoanaerobacter.s__mathranii.t__subsp__mathranii_str__A3
t641522655	d__Bacteria.p__Firmicutes.c__Clostridia.o__Thermoanaerobacterales.f__Thermoanaerobacteraceae.g__Thermoanaerobacter.s__pseudethanolicus.t__ATCC_33223
t648028059	d__Bacteria.p__Firmicutes.c__Clostridia.o__Thermoanaerobacterales.f__Thermoanaerobacteraceae.g__Thermoanaerobacter.s__sp_.t__X513
t641522656	d__Bacteria.p__Firmicutes.c__Clostridia.o__Thermoanaerobacterales.f__Thermoanaerobacteraceae.g__Thermoanaerobacter.s__sp_.t__X514
t645058760	d__Bacteria.p__Firmicutes.c__Clostridia.o__Thermoanaerobacterales.f__Thermoanaerobacteraceae.g__Thermoanaerobacter.s__sp_.t__X561
t648276751	d__Bacteria.p__Firmicutes.c__Clostridia.o__Thermoanaerobacterales.f__Thermoanaerobacteraceae.g__Thermoanaerobacter.s__wiegelii.t__Rt8_B1
t643692002	d__Bacteria.p__Firmicutes.c__Clostridia.o__Thermoanaerobacterales.f__Thermoanaerobacterales_Family_III__Incertae_Sedis.g__Caldicellulosiruptor.s__bescii.t__DSM_6725
t649633022	d__Bacteria.p__Firmicutes.c__Clostridia.o__Thermoanaerobacterales.f__Thermoanaerobacterales_Family_III__Incertae_Sedis.g__Caldicellulosiruptor.s__hydrothermalis.t__108
t649633023	d__Bacteria.p__Firmicutes.c__Clostridia.o__Thermoanaerobacterales.f__Thermoanaerobacterales_Family_III__Incertae_Sedis.g__Caldicellulosiruptor.s__kristjanssonii.t__177R1B
t649633024	d__Bacteria.p__Firmicutes.c__Clostridia.o__Thermoanaerobacterales.f__Thermoanaerobacterales_Family_III__Incertae_Sedis.g__Caldicellulosiruptor.s__kronotskyensis.t__2002
t649989918	d__Bacteria.p__Firmicutes.c__Clostridia.o__Thermoanaerobacterales.f__Thermoanaerobacterales_Family_III__Incertae_Sedis.g__Caldicellulosiruptor.s__lactoaceticus.t__6A
t648028013	d__Bacteria.p__Firmicutes.c__Clostridia.o__Thermoanaerobacterales.f__Thermoanaerobacterales_Family_III__Incertae_Sedis.g__Caldicellulosiruptor.s__obsidiansis.t__OB47
t649633025	d__Bacteria.p__Firmicutes.c__Clostridia.o__Thermoanaerobacterales.f__Thermoanaerobacterales_Family_III__Incertae_Sedis.g__Caldicellulosiruptor.s__owensensis.t__OL
t640427106	d__Bacteria.p__Firmicutes.c__Clostridia.o__Thermoanaerobacterales.f__Thermoanaerobacterales_Family_III__Incertae_Sedis.g__Caldicellulosiruptor.s__saccharolyticus.t__DSM_8903
t648028060	d__Bacteria.p__Firmicutes.c__Clostridia.o__Thermoanaerobacterales.f__Thermoanaerobacterales_Family_III__Incertae_Sedis.g__Thermoanaerobacterium.s__thermosaccharolyticum.t__DSM_571
t650716095	d__Bacteria.p__Firmicutes.c__Clostridia.o__Thermoanaerobacterales.f__Thermoanaerobacterales_Family_III__Incertae_Sedis.g__Thermoanaerobacterium.s__xylanolyticum.t__LX_11
t648028061	d__Bacteria.p__Firmicutes.c__Clostridia.o__Thermoanaerobacterales.f__Thermoanaerobacterales_Family_III__Incertae_Sedis.g__Thermosediminibacter.s__oceani.t__DSM_16646
t643348530	d__Bacteria.p__Firmicutes.c__Clostridia.o__Thermoanaerobacterales.f__Thermodesulfobiaceae.g__Coprothermobacter.s__proteolyticus.t__DSM_5265
t647000218	d__Bacteria.p__Firmicutes.c__Erysipelotrichi.o__Erysipelotrichales.f__Erysipelotrichaceae.g__Bulleidia.s__extructa.t__W1219
t643886110	d__Bacteria.p__Firmicutes.c__Erysipelotrichi.o__Erysipelotrichales.f__Erysipelotrichaceae.g__Catenibacterium.s__mitsuokai.t__DSM_15897
t649989921	d__Bacteria.p__Firmicutes.c__Erysipelotrichi.o__Erysipelotrichales.f__Erysipelotrichaceae.g__Clostridium.s__sp_.t__HGF2
t646206251	d__Bacteria.p__Firmicutes.c__Erysipelotrichi.o__Erysipelotrichales.f__Erysipelotrichaceae.g__Coprobacillus.s__bacterium.t__D7
t649989924	d__Bacteria.p__Firmicutes.c__Erysipelotrichi.o__Erysipelotrichales.f__Erysipelotrichaceae.g__Coprobacillus.s__sp_.t__29_1
t645951852	d__Bacteria.p__Firmicutes.c__Erysipelotrichi.o__Erysipelotrichales.f__Erysipelotrichaceae.g__Erysipelothrix.s__rhusiopathiae.t__ATCC_19414
t650716036	d__Bacteria.p__Firmicutes.c__Erysipelotrichi.o__Erysipelotrichales.f__Erysipelotrichaceae.g__Erysipelothrix.s__rhusiopathiae.t__str__Fujisawa
t643886103	d__Bacteria.p__Firmicutes.c__Erysipelotrichi.o__Erysipelotrichales.f__Erysipelotrichaceae.g__Holdemania.s__filiformis.t__DSM_12042
t649989999	d__Bacteria.p__Firmicutes.c__Erysipelotrichi.o__Erysipelotrichales.f__Erysipelotrichaceae.g__Solobacterium.s__moorei.t__F0204
t651324107	d__Bacteria.p__Firmicutes.c__Erysipelotrichi.o__Erysipelotrichales.f__Erysipelotrichaceae.g__Turicibacter.s__sp_.t__HGF1
t647000330	d__Bacteria.p__Firmicutes.c__Erysipelotrichi.o__Erysipelotrichales.f__Erysipelotrichaceae.g__Turicibacter.s__sp_.t__PC909
t649989945	d__Bacteria.p__Firmicutes.c__Erysipelotrichi.o__Erysipelotrichales.f__Erysipelotrichaceae.g__unclassified.s__bacterium.t__3_1_53
t647533157	d__Bacteria.p__Firmicutes.c__Erysipelotrichi.o__Erysipelotrichales.f__Erysipelotrichaceae.g__unclassified.s__bacterium.t__5_2_54FAA
t642979360	d__Bacteria.p__Firmicutes.c__Erysipelotrichi.o__Erysipelotrichales.f__Erysipelotrichaceae.g__unclassified.s__biforme.t__DSM_3989
t650377935	d__Bacteria.p__Firmicutes.c__Erysipelotrichi.o__Erysipelotrichales.f__Erysipelotrichaceae.g__unclassified.s__cylindroides.t__T2_87
t641380446	d__Bacteria.p__Firmicutes.c__Erysipelotrichi.o__Erysipelotrichales.f__Erysipelotrichaceae.g__unclassified.s__dolichum.t__DSM_3991
t641736198	d__Bacteria.p__Firmicutes.c__Erysipelotrichi.o__Erysipelotrichales.f__Erysipelotrichaceae.g__unclassified.s__ramosum.t__DSM_1402
t641736169	d__Bacteria.p__Firmicutes.c__Erysipelotrichi.o__Erysipelotrichales.f__Erysipelotrichaceae.g__unclassified.s__spiroforme.t__DSM_1552
t646311901	d__Bacteria.p__Firmicutes.c__Negativicutes.o__Selenomonadales.f__Acidaminococcaceae.g__Acidaminococcus.s__fermentans.t__DSM_20731
t643886056	d__Bacteria.p__Firmicutes.c__Negativicutes.o__Selenomonadales.f__Acidaminococcaceae.g__Acidaminococcus.s__sp_.t__D21
t649989983	d__Bacteria.p__Firmicutes.c__Negativicutes.o__Selenomonadales.f__Acidaminococcaceae.g__Phascolarctobacterium.s__sp_.t__YIT_12067
t651324002	d__Bacteria.p__Firmicutes.c__Negativicutes.o__Selenomonadales.f__Veillonellaceae.g__Acetonema.s__longum.t__DSM_6540
t651324021	d__Bacteria.p__Firmicutes.c__Negativicutes.o__Selenomonadales.f__Veillonellaceae.g__Centipeda.s__periodontii.t__DSM_2778
t645951833	d__Bacteria.p__Firmicutes.c__Negativicutes.o__Selenomonadales.f__Veillonellaceae.g__Dialister.s__invisus.t__DSM_15470
t651324025	d__Bacteria.p__Firmicutes.c__Negativicutes.o__Selenomonadales.f__Veillonellaceae.g__Dialister.s__micraerophilus.t__DSM_19965
t649989928	d__Bacteria.p__Firmicutes.c__Negativicutes.o__Selenomonadales.f__Veillonellaceae.g__Dialister.s__microaerophilus.t__UPII_345_E
t650377958	d__Bacteria.p__Firmicutes.c__Negativicutes.o__Selenomonadales.f__Veillonellaceae.g__Megamonas.s__hypermegale.t___1
t647000271	d__Bacteria.p__Firmicutes.c__Negativicutes.o__Selenomonadales.f__Veillonellaceae.g__Megasphaera.s__genomosp_.t__type_1_str__28L
t649989971	d__Bacteria.p__Firmicutes.c__Negativicutes.o__Selenomonadales.f__Veillonellaceae.g__Megasphaera.s__micronuciformis.t__F0359
t651324070	d__Bacteria.p__Firmicutes.c__Negativicutes.o__Selenomonadales.f__Veillonellaceae.g__Megasphaera.s__sp_.t__UPII_199_6
t642979367	d__Bacteria.p__Firmicutes.c__Negativicutes.o__Selenomonadales.f__Veillonellaceae.g__Mitsuokella.s__multacida.t__DSM_20544
t649989996	d__Bacteria.p__Firmicutes.c__Negativicutes.o__Selenomonadales.f__Veillonellaceae.g__Selenomonas.s__artemidis.t__F0399
t645058738	d__Bacteria.p__Firmicutes.c__Negativicutes.o__Selenomonadales.f__Veillonellaceae.g__Selenomonas.s__flueggei.t__ATCC_43531
t645951808	d__Bacteria.p__Firmicutes.c__Negativicutes.o__Selenomonadales.f__Veillonellaceae.g__Selenomonas.s__noxia.t__ATCC_43541
t649989997	d__Bacteria.p__Firmicutes.c__Negativicutes.o__Selenomonadales.f__Veillonellaceae.g__Selenomonas.s__sp_.t__oral_taxon_137_str__F0430
t648276723	d__Bacteria.p__Firmicutes.c__Negativicutes.o__Selenomonadales.f__Veillonellaceae.g__Selenomonas.s__sp_.t__oral_taxon_149_str__67H29BP
t645951802	d__Bacteria.p__Firmicutes.c__Negativicutes.o__Selenomonadales.f__Veillonellaceae.g__Selenomonas.s__sputigena.t__ATCC_35185
t640196202	d__Bacteria.p__Firmicutes.c__Negativicutes.o__Selenomonadales.f__Veillonellaceae.g__Thermosinus.s__carboxydivorans.t__Nor1
t648276753	d__Bacteria.p__Firmicutes.c__Negativicutes.o__Selenomonadales.f__Veillonellaceae.g__Veillonella.s__atypica.t__ACS_049_V_Sch6
t648276754	d__Bacteria.p__Firmicutes.c__Negativicutes.o__Selenomonadales.f__Veillonellaceae.g__Veillonella.s__atypica.t__ACS_134_V_Col7a
t643886074	d__Bacteria.p__Firmicutes.c__Negativicutes.o__Selenomonadales.f__Veillonellaceae.g__Veillonella.s__dispar.t__ATCC_17748
t647000331	d__Bacteria.p__Firmicutes.c__Negativicutes.o__Selenomonadales.f__Veillonellaceae.g__Veillonella.s__parvula.t__ATCC_17745
t646311965	d__Bacteria.p__Firmicutes.c__Negativicutes.o__Selenomonadales.f__Veillonellaceae.g__Veillonella.s__parvula.t__DSM_2008
t647533241	d__Bacteria.p__Firmicutes.c__Negativicutes.o__Selenomonadales.f__Veillonellaceae.g__Veillonella.s__sp_.t__3_1_44
t647533242	d__Bacteria.p__Firmicutes.c__Negativicutes.o__Selenomonadales.f__Veillonellaceae.g__Veillonella.s__sp_.t__6_1_27
t649990027	d__Bacteria.p__Firmicutes.c__Negativicutes.o__Selenomonadales.f__Veillonellaceae.g__Veillonella.s__sp_.t__oral_taxon_158_str__F0412
t645951804	d__Bacteria.p__Fusobacteria.c__Fusobacteria.o__Fusobacteriales.f__Fusobacteriaceae.g__Fusobacterium.s__gonidiaformans.t__ATCC_25563
t646206254	d__Bacteria.p__Fusobacteria.c__Fusobacteria.o__Fusobacteriales.f__Fusobacteriaceae.g__Fusobacterium.s__mortiferum.t__ATCC_9817
t647000254	d__Bacteria.p__Fusobacteria.c__Fusobacteria.o__Fusobacteriales.f__Fusobacteriaceae.g__Fusobacterium.s__nucleatum.t__subsp__nucleatum_ATCC_23726
t637000117	d__Bacteria.p__Fusobacteria.c__Fusobacteria.o__Fusobacteriales.f__Fusobacteriaceae.g__Fusobacterium.s__nucleatum.t__subsp__nucleatum_ATCC_25586
t641736256	d__Bacteria.p__Fusobacteria.c__Fusobacteria.o__Fusobacteriales.f__Fusobacteriaceae.g__Fusobacterium.s__nucleatum.t__subsp__polymorphum_ATCC_10953
t638341097	d__Bacteria.p__Fusobacteria.c__Fusobacteria.o__Fusobacteriales.f__Fusobacteriaceae.g__Fusobacterium.s__nucleatum.t__subsp__vincentii_ATCC_49256
t645951848	d__Bacteria.p__Fusobacteria.c__Fusobacteria.o__Fusobacteriales.f__Fusobacteriaceae.g__Fusobacterium.s__periodonticum.t__ATCC_33693
t651324032	d__Bacteria.p__Fusobacteria.c__Fusobacteria.o__Fusobacteriales.f__Fusobacteriaceae.g__Fusobacterium.s__sp_.t__11_3_2
t647533168	d__Bacteria.p__Fusobacteria.c__Fusobacteria.o__Fusobacteriales.f__Fusobacteriaceae.g__Fusobacterium.s__sp_.t__1_1_41FAA
t651324033	d__Bacteria.p__Fusobacteria.c__Fusobacteria.o__Fusobacteriales.f__Fusobacteriaceae.g__Fusobacterium.s__sp_.t__21_1A
t646206262	d__Bacteria.p__Fusobacteria.c__Fusobacteria.o__Fusobacteriales.f__Fusobacteriaceae.g__Fusobacterium.s__sp_.t__2_1_31
t647533169	d__Bacteria.p__Fusobacteria.c__Fusobacteria.o__Fusobacteriales.f__Fusobacteriaceae.g__Fusobacterium.s__sp_.t__3_1_27
t647533170	d__Bacteria.p__Fusobacteria.c__Fusobacteria.o__Fusobacteriales.f__Fusobacteriaceae.g__Fusobacterium.s__sp_.t__3_1_33
t647533171	d__Bacteria.p__Fusobacteria.c__Fusobacteria.o__Fusobacteriales.f__Fusobacteriaceae.g__Fusobacterium.s__sp_.t__3_1_36A2
t645951866	d__Bacteria.p__Fusobacteria.c__Fusobacteria.o__Fusobacteriales.f__Fusobacteriaceae.g__Fusobacterium.s__sp_.t__3_1_5R
t646206253	d__Bacteria.p__Fusobacteria.c__Fusobacteria.o__Fusobacteriales.f__Fusobacteriaceae.g__Fusobacterium.s__sp_.t__4_1_13
t646206252	d__Bacteria.p__Fusobacteria.c__Fusobacteria.o__Fusobacteriales.f__Fusobacteriaceae.g__Fusobacterium.s__sp_.t__7_1
t645058833	d__Bacteria.p__Fusobacteria.c__Fusobacteria.o__Fusobacteriales.f__Fusobacteriaceae.g__Fusobacterium.s__sp_.t__D11
t645951850	d__Bacteria.p__Fusobacteria.c__Fusobacteria.o__Fusobacteriales.f__Fusobacteriaceae.g__Fusobacterium.s__sp_.t__D12
t645951859	d__Bacteria.p__Fusobacteria.c__Fusobacteria.o__Fusobacteriales.f__Fusobacteriaceae.g__Fusobacterium.s__ulcerans.t__ATCC_49185
t646206275	d__Bacteria.p__Fusobacteria.c__Fusobacteria.o__Fusobacteriales.f__Fusobacteriaceae.g__Fusobacterium.s__varium.t__ATCC_27725
t649633056	d__Bacteria.p__Fusobacteria.c__Fusobacteria.o__Fusobacteriales.f__Fusobacteriaceae.g__Ilyobacter.s__polytropus.t__DSM_2926
t646311956	d__Bacteria.p__Fusobacteria.c__Fusobacteria.o__Fusobacteriales.f__Fusobacteriaceae.g__Streptobacillus.s__moniliformis.t__DSM_12112
t644736384	d__Bacteria.p__Fusobacteria.c__Fusobacteria.o__Leptotrichales.f__Leptotrichiaceae.g__Leptotrichia.s__buccalis.t__C_1013_b__DSM_1135
t647000268	d__Bacteria.p__Fusobacteria.c__Fusobacteria.o__Leptotrichales.f__Leptotrichiaceae.g__Leptotrichia.s__goodfellowii.t__F0264
t645951860	d__Bacteria.p__Fusobacteria.c__Fusobacteria.o__Leptotrichales.f__Leptotrichiaceae.g__Leptotrichia.s__hofstadii.t__F0254
t646311952	d__Bacteria.p__Fusobacteria.c__Fusobacteria.o__Leptotrichales.f__Sebaldellaceae.g__Sebaldella.s__termitidis.t__ATCC_33386
t643692024	d__Bacteria.p__Gemmatimonadetes.c__Gemmatimonadetes.o__Gemmatimonadales.f__Gemmatimonadaceae.g__Gemmatimonas.s__aurantiaca.t__T_27
t640963040	d__Bacteria.p__Lentisphaerae.c__Lentisphaerae.o__Lentisphaerales.f__Lentisphaeraceae.g__Lentisphaera.s__araneosa.t__HTCC2155
t650633000	d__Bacteria.p__Lentisphaerae.c__Lentisphaerae.o__Victivallales.f__Victivallaceae.g__Victivallis.s__vadensis.t__ATCC_BAA_548
t649633030	d__Bacteria.p__Nitrospirae.c__Nitrospira.o__Nitrospirales.f__Nitrospiraceae.g__Candidatus_Nitrospira.s__Nitrospira.t__defluvii
t643348581	d__Bacteria.p__Nitrospirae.c__Nitrospira.o__Nitrospirales.f__Nitrospiraceae.g__Thermodesulfovibrio.s__yellowstonii.t__DSM_11347
t642555116	d__Bacteria.p__Planctomycetes.c__Kueneniae.o__Kueneniales.f__Kueneniaceae.g__Candidatus_Kuenenia.s__stuttgartiensis.t___1
t641736268	d__Bacteria.p__Planctomycetes.c__Planctomycetacia.o__Gemmatales.f__Gemmataceae.g__Gemmata.s__obscuriglobus.t__UQM_2246
t638341020	d__Bacteria.p__Planctomycetes.c__Planctomycetacia.o__Pirellulales.f__Pirellulaceae.g__Blastopirellula.s__marina.t__DSM_3645
t646311948	d__Bacteria.p__Planctomycetes.c__Planctomycetacia.o__Pirellulales.f__Pirellulaceae.g__Pirellula.s__staleyi.t__DSM_6068
t637000236	d__Bacteria.p__Planctomycetes.c__Planctomycetacia.o__Pirellulales.f__Pirellulaceae.g__Rhodopirellula.s__baltica.t__SH_1
t649633058	d__Bacteria.p__Planctomycetes.c__Planctomycetacia.o__Planctomycetales.f__Planctomycetaceae.g__Isosphaera.s__pallida.t__ATCC_43644
t649633083	d__Bacteria.p__Planctomycetes.c__Planctomycetacia.o__Planctomycetales.f__Planctomycetaceae.g__Planctomyces.s__brasiliensis.t__DSM_5305
t646564559	d__Bacteria.p__Planctomycetes.c__Planctomycetacia.o__Planctomycetales.f__Planctomycetaceae.g__Planctomyces.s__limnophilus.t__DSM_3776
t640963032	d__Bacteria.p__Planctomycetes.c__Planctomycetacia.o__Planctomycetales.f__Planctomycetaceae.g__Planctomyces.s__maris.t__DSM_8797
t651285000	d__Bacteria.p__Proteobacteria.c__Alphaproteobacteria.o__Caulobacterales.f__Caulobacteraceae.g__Asticcacaulis.s__biprosthecum.t__C19
t649633007	d__Bacteria.p__Proteobacteria.c__Alphaproteobacteria.o__Caulobacterales.f__Caulobacteraceae.g__Asticcacaulis.s__excentricus.t__CB_48
t651285001	d__Bacteria.p__Proteobacteria.c__Alphaproteobacteria.o__Caulobacterales.f__Caulobacteraceae.g__Brevundimonas.s__diminuta.t__ATCC_11568
t647533115	d__Bacteria.p__Proteobacteria.c__Alphaproteobacteria.o__Caulobacterales.f__Caulobacteraceae.g__Brevundimonas.s__sp_.t__BAL3
t648028010	d__Bacteria.p__Proteobacteria.c__Alphaproteobacteria.o__Caulobacterales.f__Caulobacteraceae.g__Brevundimonas.s__subvibrioides.t__ATCC_15264
t637000061	d__Bacteria.p__Proteobacteria.c__Alphaproteobacteria.o__Caulobacterales.f__Caulobacteraceae.g__Caulobacter.s__crescentus.t__CB15
t643348526	d__Bacteria.p__Proteobacteria.c__Alphaproteobacteria.o__Caulobacterales.f__Caulobacteraceae.g__Caulobacter.s__crescentus.t__NA1000
t646564519	d__Bacteria.p__Proteobacteria.c__Alphaproteobacteria.o__Caulobacterales.f__Caulobacteraceae.g__Caulobacter.s__segnis.t__ATCC_21756
t641522612	d__Bacteria.p__Proteobacteria.c__Alphaproteobacteria.o__Caulobacterales.f__Caulobacteraceae.g__Caulobacter.s__sp_.t__K31
t642555147	d__Bacteria.p__Proteobacteria.c__Alphaproteobacteria.o__Caulobacterales.f__Caulobacteraceae.g__Phenylobacterium.s__zucineum.t__HLK1
t648028050	d__Bacteria.p__Proteobacteria.c__Alphaproteobacteria.o__Parvularculales.f__Parvularculaceae.g__Parvularcula.s__bermudensis.t__HTCC2503
t638341009	d__Bacteria.p__Proteobacteria.c__Alphaproteobacteria.o__Rhizobiales.f__Aurantimonadaceae.g__Aurantimonas.s__sp_.t__SI85_9A1
t639857001	d__Bacteria.p__Proteobacteria.c__Alphaproteobacteria.o__Rhizobiales.f__Aurantimonadaceae.g__Fulvimarina.s__pelagi.t__HTCC2506
t639633009	d__Bacteria.p__Proteobacteria.c__Alphaproteobacteria.o__Rhizobiales.f__Bartonellaceae.g__Bartonella.s__bacilliformis.t__KC583
t649633014	d__Bacteria.p__Proteobacteria.c__Alphaproteobacteria.o__Rhizobiales.f__Bartonellaceae.g__Bartonella.s__clarridgeiae.t__73
t644736328	d__Bacteria.p__Proteobacteria.c__Alphaproteobacteria.o__Rhizobiales.f__Bartonellaceae.g__Bartonella.s__grahamii.t__as4aup
t637000027	d__Bacteria.p__Proteobacteria.c__Alphaproteobacteria.o__Rhizobiales.f__Bartonellaceae.g__Bartonella.s__henselae.t__str__Houston_1
t637000028	d__Bacteria.p__Proteobacteria.c__Alphaproteobacteria.o__Rhizobiales.f__Bartonellaceae.g__Bartonella.s__quintana.t__str__Toulouse
t641228478	d__Bacteria.p__Proteobacteria.c__Alphaproteobacteria.o__Rhizobiales.f__Bartonellaceae.g__Bartonella.s__tribocorum.t__CIP_105476
t641522606	d__Bacteria.p__Proteobacteria.c__Alphaproteobacteria.o__Rhizobiales.f__Beijerinckiaceae.g__Beijerinckia.s__indica.t__subsp__indica_ATCC_9039
t643348565	d__Bacteria.p__Proteobacteria.c__Alphaproteobacteria.o__Rhizobiales.f__Beijerinckiaceae.g__Methylocella.s__silvestris.t__BL2
t648276616	d__Bacteria.p__Proteobacteria.c__Alphaproteobacteria.o__Rhizobiales.f__Bradyrhizobiaceae.g__Afipia.s__sp_.t__1NLS2
t637000038	d__Bacteria.p__Proteobacteria.c__Alphaproteobacteria.o__Rhizobiales.f__Bradyrhizobiaceae.g__Bradyrhizobium.s__japonicum.t__USDA_110
t640427103	d__Bacteria.p__Proteobacteria.c__Alphaproteobacteria.o__Rhizobiales.f__Bradyrhizobiaceae.g__Bradyrhizobium.s__sp_.t__BTAi1
t640427104	d__Bacteria.p__Proteobacteria.c__Alphaproteobacteria.o__Rhizobiales.f__Bradyrhizobiaceae.g__Bradyrhizobium.s__sp_.t__ORS278
t637000192	d__Bacteria.p__Proteobacteria.c__Alphaproteobacteria.o__Rhizobiales.f__Bradyrhizobiaceae.g__Nitrobacter.s__hamburgensis.t__X14
t638341134	d__Bacteria.p__Proteobacteria.c__Alphaproteobacteria.o__Rhizobiales.f__Bradyrhizobiaceae.g__Nitrobacter.s__sp_.t__Nb_311A
t637000193	d__Bacteria.p__Proteobacteria.c__Alphaproteobacteria.o__Rhizobiales.f__Bradyrhizobiaceae.g__Nitrobacter.s__winogradskyi.t__Nb_255
t651053055	d__Bacteria.p__Proteobacteria.c__Alphaproteobacteria.o__Rhizobiales.f__Bradyrhizobiaceae.g__Oligotropha.s__carboxidovorans.t__OM4
t650716069	d__Bacteria.p__Proteobacteria.c__Alphaproteobacteria.o__Rhizobiales.f__Bradyrhizobiaceae.g__Oligotropha.s__carboxidovorans.t__OM5
t639279312	d__Bacteria.p__Proteobacteria.c__Alphaproteobacteria.o__Rhizobiales.f__Bradyrhizobiaceae.g__Rhodopseudomonas.s__palustris.t__BisA53
t637000237	d__Bacteria.p__Proteobacteria.c__Alphaproteobacteria.o__Rhizobiales.f__Bradyrhizobiaceae.g__Rhodopseudomonas.s__palustris.t__BisB18
t637000238	d__Bacteria.p__Proteobacteria.c__Alphaproteobacteria.o__Rhizobiales.f__Bradyrhizobiaceae.g__Rhodopseudomonas.s__palustris.t__BisB5
t637000239	d__Bacteria.p__Proteobacteria.c__Alphaproteobacteria.o__Rhizobiales.f__Bradyrhizobiaceae.g__Rhodopseudomonas.s__palustris.t__CGA009
t649633091	d__Bacteria.p__Proteobacteria.c__Alphaproteobacteria.o__Rhizobiales.f__Bradyrhizobiaceae.g__Rhodopseudomonas.s__palustris.t__DX_1
t637000240	d__Bacteria.p__Proteobacteria.c__Alphaproteobacteria.o__Rhizobiales.f__Bradyrhizobiaceae.g__Rhodopseudomonas.s__palustris.t__HaA2
t642555153	d__Bacteria.p__Proteobacteria.c__Alphaproteobacteria.o__Rhizobiales.f__Bradyrhizobiaceae.g__Rhodopseudomonas.s__palustris.t__TIE_1
t651324015	d__Bacteria.p__Proteobacteria.c__Alphaproteobacteria.o__Rhizobiales.f__Bradyrhizobiaceae.g__unclassified.s___1.t__SG_6C
t647533116	d__Bacteria.p__Proteobacteria.c__Alphaproteobacteria.o__Rhizobiales.f__Brucellaceae.g__Brucella.s__abortus.t__NCTC_8038
t642555110	d__Bacteria.p__Proteobacteria.c__Alphaproteobacteria.o__Rhizobiales.f__Brucellaceae.g__Brucella.s__abortus.t__S19
t637000039	d__Bacteria.p__Proteobacteria.c__Alphaproteobacteria.o__Rhizobiales.f__Brucellaceae.g__Brucella.s__abortus.t__biovar_1_str__9_941
t645058839	d__Bacteria.p__Proteobacteria.c__Alphaproteobacteria.o__Rhizobiales.f__Brucellaceae.g__Brucella.s__abortus.t__bv__2_str__86_8_59
t645058842	d__Bacteria.p__Proteobacteria.c__Alphaproteobacteria.o__Rhizobiales.f__Brucellaceae.g__Brucella.s__abortus.t__bv__3_str__Tulya
t645058841	d__Bacteria.p__Proteobacteria.c__Alphaproteobacteria.o__Rhizobiales.f__Brucellaceae.g__Brucella.s__abortus.t__bv__4_str__292
t647533117	d__Bacteria.p__Proteobacteria.c__Alphaproteobacteria.o__Rhizobiales.f__Brucellaceae.g__Brucella.s__abortus.t__bv__5_str__B3196
t645058838	d__Bacteria.p__Proteobacteria.c__Alphaproteobacteria.o__Rhizobiales.f__Brucellaceae.g__Brucella.s__abortus.t__bv__6_str__870
t645058864	d__Bacteria.p__Proteobacteria.c__Alphaproteobacteria.o__Rhizobiales.f__Brucellaceae.g__Brucella.s__abortus.t__bv__9_str__C68
t645058717	d__Bacteria.p__Proteobacteria.c__Alphaproteobacteria.o__Rhizobiales.f__Brucellaceae.g__Brucella.s__abortus.t__str__2308_A
t641228480	d__Bacteria.p__Proteobacteria.c__Alphaproteobacteria.o__Rhizobiales.f__Brucellaceae.g__Brucella.s__canis.t__ATCC_23365
t645058865	d__Bacteria.p__Proteobacteria.c__Alphaproteobacteria.o__Rhizobiales.f__Brucellaceae.g__Brucella.s__ceti.t__B1_94
t645058847	d__Bacteria.p__Proteobacteria.c__Alphaproteobacteria.o__Rhizobiales.f__Brucellaceae.g__Brucella.s__ceti.t__M13_05_1
t645058866	d__Bacteria.p__Proteobacteria.c__Alphaproteobacteria.o__Rhizobiales.f__Brucellaceae.g__Brucella.s__ceti.t__M490_95_1
t645058844	d__Bacteria.p__Proteobacteria.c__Alphaproteobacteria.o__Rhizobiales.f__Brucellaceae.g__Brucella.s__ceti.t__M644_93_1
t643886153	d__Bacteria.p__Proteobacteria.c__Alphaproteobacteria.o__Rhizobiales.f__Brucellaceae.g__Brucella.s__ceti.t__str__Cudo
t637000040	d__Bacteria.p__Proteobacteria.c__Alphaproteobacteria.o__Rhizobiales.f__Brucellaceae.g__Brucella.s__melitensis.t__16M
t643692012	d__Bacteria.p__Proteobacteria.c__Alphaproteobacteria.o__Rhizobiales.f__Brucellaceae.g__Brucella.s__melitensis.t__ATCC_23457
t651053010	d__Bacteria.p__Proteobacteria.c__Alphaproteobacteria.o__Rhizobiales.f__Brucellaceae.g__Brucella.s__melitensis.t__M28
t651053011	d__Bacteria.p__Proteobacteria.c__Alphaproteobacteria.o__Rhizobiales.f__Brucellaceae.g__Brucella.s__melitensis.t__M5_90
t637000041	d__Bacteria.p__Proteobacteria.c__Alphaproteobacteria.o__Rhizobiales.f__Brucellaceae.g__Brucella.s__melitensis.t__biovar_Abortus_2308
t647533118	d__Bacteria.p__Proteobacteria.c__Alphaproteobacteria.o__Rhizobiales.f__Brucellaceae.g__Brucella.s__melitensis.t__bv__1_str__16M
t645058858	d__Bacteria.p__Proteobacteria.c__Alphaproteobacteria.o__Rhizobiales.f__Brucellaceae.g__Brucella.s__melitensis.t__bv__1_str__Rev_1
t645058863	d__Bacteria.p__Proteobacteria.c__Alphaproteobacteria.o__Rhizobiales.f__Brucellaceae.g__Brucella.s__melitensis.t__bv__2_str__63_9
t645058867	d__Bacteria.p__Proteobacteria.c__Alphaproteobacteria.o__Rhizobiales.f__Brucellaceae.g__Brucella.s__melitensis.t__bv__3_str__Ether
t644736332	d__Bacteria.p__Proteobacteria.c__Alphaproteobacteria.o__Rhizobiales.f__Brucellaceae.g__Brucella.s__microti.t__CCM_4915
t645058868	d__Bacteria.p__Proteobacteria.c__Alphaproteobacteria.o__Rhizobiales.f__Brucellaceae.g__Brucella.s__neotomae.t__5K33
t640427105	d__Bacteria.p__Proteobacteria.c__Alphaproteobacteria.o__Rhizobiales.f__Brucellaceae.g__Brucella.s__ovis.t__ATCC_25840
t645058843	d__Bacteria.p__Proteobacteria.c__Alphaproteobacteria.o__Rhizobiales.f__Brucellaceae.g__Brucella.s__pinnipedialis.t__B2_94
t645058783	d__Bacteria.p__Proteobacteria.c__Alphaproteobacteria.o__Rhizobiales.f__Brucellaceae.g__Brucella.s__pinnipedialis.t__M163_99_10
t645058859	d__Bacteria.p__Proteobacteria.c__Alphaproteobacteria.o__Rhizobiales.f__Brucellaceae.g__Brucella.s__pinnipedialis.t__M292_94_1
t645058848	d__Bacteria.p__Proteobacteria.c__Alphaproteobacteria.o__Rhizobiales.f__Brucellaceae.g__Brucella.s__sp_.t__83_13
t648276624	d__Bacteria.p__Proteobacteria.c__Alphaproteobacteria.o__Rhizobiales.f__Brucellaceae.g__Brucella.s__sp_.t__BO1
t648276625	d__Bacteria.p__Proteobacteria.c__Alphaproteobacteria.o__Rhizobiales.f__Brucellaceae.g__Brucella.s__sp_.t__BO2
t645951812	d__Bacteria.p__Proteobacteria.c__Alphaproteobacteria.o__Rhizobiales.f__Brucellaceae.g__Brucella.s__sp_.t__F5_99
t648276626	d__Bacteria.p__Proteobacteria.c__Alphaproteobacteria.o__Rhizobiales.f__Brucellaceae.g__Brucella.s__sp_.t__NF_2653
t647533119	d__Bacteria.p__Proteobacteria.c__Alphaproteobacteria.o__Rhizobiales.f__Brucellaceae.g__Brucella.s__sp_.t__NVSL_07_0026
t637000042	d__Bacteria.p__Proteobacteria.c__Alphaproteobacteria.o__Rhizobiales.f__Brucellaceae.g__Brucella.s__suis.t__1330
t641228481	d__Bacteria.p__Proteobacteria.c__Alphaproteobacteria.o__Rhizobiales.f__Brucellaceae.g__Brucella.s__suis.t__ATCC_23445
t645058845	d__Bacteria.p__Proteobacteria.c__Alphaproteobacteria.o__Rhizobiales.f__Brucellaceae.g__Brucella.s__suis.t__bv__3_str__686
t647533120	d__Bacteria.p__Proteobacteria.c__Alphaproteobacteria.o__Rhizobiales.f__Brucellaceae.g__Brucella.s__suis.t__bv__4_str__40
t645058840	d__Bacteria.p__Proteobacteria.c__Alphaproteobacteria.o__Rhizobiales.f__Brucellaceae.g__Brucella.s__suis.t__bv__5_str__513
t640753038	d__Bacteria.p__Proteobacteria.c__Alphaproteobacteria.o__Rhizobiales.f__Brucellaceae.g__Ochrobactrum.s__anthropi.t__ATCC_49188
t645058765	d__Bacteria.p__Proteobacteria.c__Alphaproteobacteria.o__Rhizobiales.f__Brucellaceae.g__Ochrobactrum.s__intermedium.t__LMG_3301
t648028034	d__Bacteria.p__Proteobacteria.c__Alphaproteobacteria.o__Rhizobiales.f__Hyphomicrobiaceae.g__Hyphomicrobium.s__denitrificans.t__ATCC_51888
t650716042	d__Bacteria.p__Proteobacteria.c__Alphaproteobacteria.o__Rhizobiales.f__Hyphomicrobiaceae.g__Hyphomicrobium.s__sp_.t__MC1
t649633090	d__Bacteria.p__Proteobacteria.c__Alphaproteobacteria.o__Rhizobiales.f__Hyphomicrobiaceae.g__Rhodomicrobium.s__vannielii.t__ATCC_17100
t643348563	d__Bacteria.p__Proteobacteria.c__Alphaproteobacteria.o__Rhizobiales.f__Methylobacteriaceae.g__Methylobacterium.s__chloromethanicum.t__CM4
t644736386	d__Bacteria.p__Proteobacteria.c__Alphaproteobacteria.o__Rhizobiales.f__Methylobacteriaceae.g__Methylobacterium.s__extorquens.t__AM1
t644736387	d__Bacteria.p__Proteobacteria.c__Alphaproteobacteria.o__Rhizobiales.f__Methylobacteriaceae.g__Methylobacterium.s__extorquens.t__DM4
t641228497	d__Bacteria.p__Proteobacteria.c__Alphaproteobacteria.o__Rhizobiales.f__Methylobacteriaceae.g__Methylobacterium.s__extorquens.t__PA1
t643348564	d__Bacteria.p__Proteobacteria.c__Alphaproteobacteria.o__Rhizobiales.f__Methylobacteriaceae.g__Methylobacterium.s__nodulans.t__ORS_2060
t642555139	d__Bacteria.p__Proteobacteria.c__Alphaproteobacteria.o__Rhizobiales.f__Methylobacteriaceae.g__Methylobacterium.s__populi.t__BJ001
t641522638	d__Bacteria.p__Proteobacteria.c__Alphaproteobacteria.o__Rhizobiales.f__Methylobacteriaceae.g__Methylobacterium.s__radiotolerans.t__JCM_2831
t641522639	d__Bacteria.p__Proteobacteria.c__Alphaproteobacteria.o__Rhizobiales.f__Methylobacteriaceae.g__Methylobacterium.s__sp_.t__4_46
t649989972	d__Bacteria.p__Proteobacteria.c__Alphaproteobacteria.o__Rhizobiales.f__Methylocystaceae.g__Methylocystis.s__sp_.t__ATCC_49242
t647000273	d__Bacteria.p__Proteobacteria.c__Alphaproteobacteria.o__Rhizobiales.f__Methylocystaceae.g__Methylosinus.s__trichosporium.t__OB3b
t637000160	d__Bacteria.p__Proteobacteria.c__Alphaproteobacteria.o__Rhizobiales.f__Phyllobacteriaceae.g__Chelativorans.s__sp_.t__BNC1
t641380435	d__Bacteria.p__Proteobacteria.c__Alphaproteobacteria.o__Rhizobiales.f__Phyllobacteriaceae.g__Hoeflea.s__phototrophica.t__DFL_43
t649633066	d__Bacteria.p__Proteobacteria.c__Alphaproteobacteria.o__Rhizobiales.f__Phyllobacteriaceae.g__Mesorhizobium.s__ciceri.t__biovar_biserrulae_WSM1271
t637000159	d__Bacteria.p__Proteobacteria.c__Alphaproteobacteria.o__Rhizobiales.f__Phyllobacteriaceae.g__Mesorhizobium.s__loti.t__MAFF303099
t647000272	d__Bacteria.p__Proteobacteria.c__Alphaproteobacteria.o__Rhizobiales.f__Phyllobacteriaceae.g__Mesorhizobium.s__opportunistum.t__WSM2075
t640753040	d__Bacteria.p__Proteobacteria.c__Alphaproteobacteria.o__Rhizobiales.f__Phyllobacteriaceae.g__Parvibaculum.s__lavamentivorans.t__DS_1
t651324008	d__Bacteria.p__Proteobacteria.c__Alphaproteobacteria.o__Rhizobiales.f__Rhizobiaceae.g__Agrobacterium.s__sp_.t__ATCC_31749
t650716007	d__Bacteria.p__Proteobacteria.c__Alphaproteobacteria.o__Rhizobiales.f__Rhizobiaceae.g__Agrobacterium.s__sp_.t__H13_3
t639279301	d__Bacteria.p__Proteobacteria.c__Alphaproteobacteria.o__Rhizobiales.f__Rhizobiaceae.g__Agrobacterium.s__tumefaciens.t__str__C58__Cereon_
t639279302	d__Bacteria.p__Proteobacteria.c__Alphaproteobacteria.o__Rhizobiales.f__Rhizobiaceae.g__Agrobacterium.s__tumefaciens.t__str__C58__Dupont_
t643348505	d__Bacteria.p__Proteobacteria.c__Alphaproteobacteria.o__Rhizobiales.f__Rhizobiaceae.g__Agrobacterium.s__vitis.t__S4
t644736336	d__Bacteria.p__Proteobacteria.c__Alphaproteobacteria.o__Rhizobiales.f__Rhizobiaceae.g__Candidatus_Liberibacter.s__Liberibacter.t__asiaticus_str__psy62
t649633029	d__Bacteria.p__Proteobacteria.c__Alphaproteobacteria.o__Rhizobiales.f__Rhizobiaceae.g__Candidatus_Liberibacter.s__Liberibacter.t__solanacearum_CLso_ZC1
t640753051	d__Bacteria.p__Proteobacteria.c__Alphaproteobacteria.o__Rhizobiales.f__Rhizobiaceae.g__Ensifer.s__medicae.t__WSM419
t637000269	d__Bacteria.p__Proteobacteria.c__Alphaproteobacteria.o__Rhizobiales.f__Rhizobiaceae.g__Ensifer.s__meliloti.t__1021
t648276728	d__Bacteria.p__Proteobacteria.c__Alphaproteobacteria.o__Rhizobiales.f__Rhizobiaceae.g__Ensifer.s__meliloti.t__BL225C
t642979303	d__Bacteria.p__Proteobacteria.c__Alphaproteobacteria.o__Rhizobiales.f__Rhizobiaceae.g__Rhizobium.s__etli.t__8C_3
t642979352	d__Bacteria.p__Proteobacteria.c__Alphaproteobacteria.o__Rhizobiales.f__Rhizobiaceae.g__Rhizobium.s__etli.t__Brasil_5
t640427137	d__Bacteria.p__Proteobacteria.c__Alphaproteobacteria.o__Rhizobiales.f__Rhizobiaceae.g__Rhizobium.s__etli.t__CFN_42
t642555152	d__Bacteria.p__Proteobacteria.c__Alphaproteobacteria.o__Rhizobiales.f__Rhizobiaceae.g__Rhizobium.s__etli.t__CIAT_652
t642979300	d__Bacteria.p__Proteobacteria.c__Alphaproteobacteria.o__Rhizobiales.f__Rhizobiaceae.g__Rhizobium.s__etli.t__CIAT_894
t642979302	d__Bacteria.p__Proteobacteria.c__Alphaproteobacteria.o__Rhizobiales.f__Rhizobiaceae.g__Rhizobium.s__etli.t__GR56
t642979301	d__Bacteria.p__Proteobacteria.c__Alphaproteobacteria.o__Rhizobiales.f__Rhizobiaceae.g__Rhizobium.s__etli.t__IE4771
t642979353	d__Bacteria.p__Proteobacteria.c__Alphaproteobacteria.o__Rhizobiales.f__Rhizobiaceae.g__Rhizobium.s__etli.t__Kim_5
t644736401	d__Bacteria.p__Proteobacteria.c__Alphaproteobacteria.o__Rhizobiales.f__Rhizobiaceae.g__Rhizobium.s__leguminosarum.t__bv__trifolii_WSM1325
t643348569	d__Bacteria.p__Proteobacteria.c__Alphaproteobacteria.o__Rhizobiales.f__Rhizobiaceae.g__Rhizobium.s__leguminosarum.t__bv__trifolii_WSM2304
t639633055	d__Bacteria.p__Proteobacteria.c__Alphaproteobacteria.o__Rhizobiales.f__Rhizobiaceae.g__Rhizobium.s__leguminosarum.t__bv__viciae_3841
t643348504	d__Bacteria.p__Proteobacteria.c__Alphaproteobacteria.o__Rhizobiales.f__Rhizobiaceae.g__Rhizobium.s__radiobacter.t__K84
t650716086	d__Bacteria.p__Proteobacteria.c__Alphaproteobacteria.o__Rhizobiales.f__Rhizobiaceae.g__Sinorhizobium.s__meliloti.t__AK83
t651053067	d__Bacteria.p__Proteobacteria.c__Alphaproteobacteria.o__Rhizobiales.f__Rhizobiaceae.g__Sinorhizobium.s__meliloti.t__SM11
t643692032	d__Bacteria.p__Proteobacteria.c__Alphaproteobacteria.o__Rhizobiales.f__Rhizobiaceae.g__Sinorhizobium.s__sp_.t__NGR234
t641228476	d__Bacteria.p__Proteobacteria.c__Alphaproteobacteria.o__Rhizobiales.f__Xanthobacteraceae.g__Azorhizobium.s__caulinodans.t__ORS_571
t648028054	d__Bacteria.p__Proteobacteria.c__Alphaproteobacteria.o__Rhizobiales.f__Xanthobacteraceae.g__Starkeya.s__novella.t__DSM_506
t640753059	d__Bacteria.p__Proteobacteria.c__Alphaproteobacteria.o__Rhizobiales.f__Xanthobacteraceae.g__Xanthobacter.s__autotrophicus.t__Py2
t644736375	d__Bacteria.p__Proteobacteria.c__Alphaproteobacteria.o__Rhodobacterales.f__Hyphomonadaceae.g__Hirschia.s__baltica.t__ATCC_49814
t637000135	d__Bacteria.p__Proteobacteria.c__Alphaproteobacteria.o__Rhodobacterales.f__Hyphomonadaceae.g__Hyphomonas.s__neptunium.t__ATCC_15444
t637000157	d__Bacteria.p__Proteobacteria.c__Alphaproteobacteria.o__Rhodobacterales.f__Hyphomonadaceae.g__Maricaulis.s__maris.t__MCS10
t638341138	d__Bacteria.p__Proteobacteria.c__Alphaproteobacteria.o__Rhodobacterales.f__Hyphomonadaceae.g__Oceanicaulis.s__alexandrii.t__HTCC2633
t648276617	d__Bacteria.p__Proteobacteria.c__Alphaproteobacteria.o__Rhodobacterales.f__Rhodobacteraceae.g__Ahrensia.s__sp_.t__R2A130
t647533124	d__Bacteria.p__Proteobacteria.c__Alphaproteobacteria.o__Rhodobacterales.f__Rhodobacteraceae.g__Citreicella.s__sp_.t__SE45
t641228491	d__Bacteria.p__Proteobacteria.c__Alphaproteobacteria.o__Rhodobacterales.f__Rhodobacteraceae.g__Dinoroseobacter.s__shibae.t__DFL_12
t637000137	d__Bacteria.p__Proteobacteria.c__Alphaproteobacteria.o__Rhodobacterales.f__Rhodobacteraceae.g__Jannaschia.s__sp_.t__CCS1
t649633059	d__Bacteria.p__Proteobacteria.c__Alphaproteobacteria.o__Rhodobacterales.f__Rhodobacteraceae.g__Ketogulonicigenium.s__vulgare.t__Y25
t639857019	d__Bacteria.p__Proteobacteria.c__Alphaproteobacteria.o__Rhodobacterales.f__Rhodobacteraceae.g__Labrenzia.s__aggregata.t__IAM_12614
t647533175	d__Bacteria.p__Proteobacteria.c__Alphaproteobacteria.o__Rhodobacterales.f__Rhodobacteraceae.g__Labrenzia.s__alexandrii.t__DFL_11
t640612221	d__Bacteria.p__Proteobacteria.c__Alphaproteobacteria.o__Rhodobacterales.f__Rhodobacteraceae.g__Loktanella.s__sp_.t__CCS2
t638341119	d__Bacteria.p__Proteobacteria.c__Alphaproteobacteria.o__Rhodobacterales.f__Rhodobacteraceae.g__Loktanella.s__vestfoldensis.t__SKA53
t648276686	d__Bacteria.p__Proteobacteria.c__Alphaproteobacteria.o__Rhodobacterales.f__Rhodobacteraceae.g__Maritimibacter.s__alkaliphilus.t__HTCC2654
t647533206	d__Bacteria.p__Proteobacteria.c__Alphaproteobacteria.o__Rhodobacterales.f__Rhodobacteraceae.g__Nautella.s__italica.t__R11
t641380424	d__Bacteria.p__Proteobacteria.c__Alphaproteobacteria.o__Rhodobacterales.f__Rhodobacteraceae.g__Oceanibulbus.s__indolifex.t__HEL_45
t638341139	d__Bacteria.p__Proteobacteria.c__Alphaproteobacteria.o__Rhodobacterales.f__Rhodobacteraceae.g__Oceanicola.s__batsensis.t__HTCC2597
t638341140	d__Bacteria.p__Proteobacteria.c__Alphaproteobacteria.o__Rhodobacterales.f__Rhodobacteraceae.g__Oceanicola.s__granulosus.t__HTCC2516
t647533189	d__Bacteria.p__Proteobacteria.c__Alphaproteobacteria.o__Rhodobacterales.f__Rhodobacteraceae.g__Octadecabacter.s__antarcticus.t__238
t647533190	d__Bacteria.p__Proteobacteria.c__Alphaproteobacteria.o__Rhodobacterales.f__Rhodobacteraceae.g__Octadecabacter.s__antarcticus.t__307
t639633048	d__Bacteria.p__Proteobacteria.c__Alphaproteobacteria.o__Rhodobacterales.f__Rhodobacteraceae.g__Paracoccus.s__denitrificans.t__PD1222
t651324082	d__Bacteria.p__Proteobacteria.c__Alphaproteobacteria.o__Rhodobacterales.f__Rhodobacteraceae.g__Paracoccus.s__sp_.t__TRP
t648276709	d__Bacteria.p__Proteobacteria.c__Alphaproteobacteria.o__Rhodobacterales.f__Rhodobacteraceae.g__Pelagibaca.s__bermudensis.t__HTCC2601
t641380433	d__Bacteria.p__Proteobacteria.c__Alphaproteobacteria.o__Rhodobacterales.f__Rhodobacteraceae.g__Phaeobacter.s__gallaeciensis.t__2_10
t641380432	d__Bacteria.p__Proteobacteria.c__Alphaproteobacteria.o__Rhodobacterales.f__Rhodobacteraceae.g__Phaeobacter.s__gallaeciensis.t__BS107
t647533200	d__Bacteria.p__Proteobacteria.c__Alphaproteobacteria.o__Rhodobacterales.f__Rhodobacteraceae.g__Pseudovibrio.s__sp_.t__JE062
t646564563	d__Bacteria.p__Proteobacteria.c__Alphaproteobacteria.o__Rhodobacterales.f__Rhodobacteraceae.g__Rhodobacter.s__capsulatus.t__SB1003
t647000304	d__Bacteria.p__Proteobacteria.c__Alphaproteobacteria.o__Rhodobacterales.f__Rhodobacteraceae.g__Rhodobacter.s__sp_.t__SW2
t640069327	d__Bacteria.p__Proteobacteria.c__Alphaproteobacteria.o__Rhodobacterales.f__Rhodobacteraceae.g__Rhodobacter.s__sphaeroides.t__2_4_1
t640427138	d__Bacteria.p__Proteobacteria.c__Alphaproteobacteria.o__Rhodobacterales.f__Rhodobacteraceae.g__Rhodobacter.s__sphaeroides.t__ATCC_17025
t640069328	d__Bacteria.p__Proteobacteria.c__Alphaproteobacteria.o__Rhodobacterales.f__Rhodobacteraceae.g__Rhodobacter.s__sphaeroides.t__ATCC_17029
t643348570	d__Bacteria.p__Proteobacteria.c__Alphaproteobacteria.o__Rhodobacterales.f__Rhodobacteraceae.g__Rhodobacter.s__sphaeroides.t__KD131
t651324095	d__Bacteria.p__Proteobacteria.c__Alphaproteobacteria.o__Rhodobacterales.f__Rhodobacteraceae.g__Rhodobacter.s__sphaeroides.t__WS8N
t648861014	d__Bacteria.p__Proteobacteria.c__Alphaproteobacteria.o__Rhodobacterales.f__Rhodobacteraceae.g__Roseibium.s__sp_.t__TrichSKD4
t639633056	d__Bacteria.p__Proteobacteria.c__Alphaproteobacteria.o__Rhodobacterales.f__Rhodobacteraceae.g__Roseobacter.s__denitrificans.t__OCh_114
t650716083	d__Bacteria.p__Proteobacteria.c__Alphaproteobacteria.o__Rhodobacterales.f__Rhodobacteraceae.g__Roseobacter.s__litoralis.t__Och_149
t640963029	d__Bacteria.p__Proteobacteria.c__Alphaproteobacteria.o__Rhodobacterales.f__Rhodobacteraceae.g__Roseobacter.s__sp_.t__AzwK_3b
t638341182	d__Bacteria.p__Proteobacteria.c__Alphaproteobacteria.o__Rhodobacterales.f__Rhodobacteraceae.g__Roseobacter.s__sp_.t__MED193
t640612220	d__Bacteria.p__Proteobacteria.c__Alphaproteobacteria.o__Rhodobacterales.f__Rhodobacteraceae.g__Roseobacter.s__sp_.t__SK209_2_6
t638341183	d__Bacteria.p__Proteobacteria.c__Alphaproteobacteria.o__Rhodobacterales.f__Rhodobacteraceae.g__Roseovarius.s__nubinhibens.t__ISM
t638341184	d__Bacteria.p__Proteobacteria.c__Alphaproteobacteria.o__Rhodobacterales.f__Rhodobacteraceae.g__Roseovarius.s__sp_.t__217
t640963035	d__Bacteria.p__Proteobacteria.c__Alphaproteobacteria.o__Rhodobacterales.f__Rhodobacteraceae.g__Roseovarius.s__sp_.t__TM1035
t647533208	d__Bacteria.p__Proteobacteria.c__Alphaproteobacteria.o__Rhodobacterales.f__Rhodobacteraceae.g__Ruegeria.s__lacuscaerulensis.t__ITI_1157
t637000267	d__Bacteria.p__Proteobacteria.c__Alphaproteobacteria.o__Rhodobacterales.f__Rhodobacteraceae.g__Ruegeria.s__pomeroyi.t__DSS_3
t637000268	d__Bacteria.p__Proteobacteria.c__Alphaproteobacteria.o__Rhodobacterales.f__Rhodobacteraceae.g__Ruegeria.s__sp_.t__TM1040
t647533209	d__Bacteria.p__Proteobacteria.c__Alphaproteobacteria.o__Rhodobacterales.f__Rhodobacteraceae.g__Ruegeria.s__sp_.t__TrichCH4B
t640612219	d__Bacteria.p__Proteobacteria.c__Alphaproteobacteria.o__Rhodobacterales.f__Rhodobacteraceae.g__Sagittula.s__stellata.t__E_37
t638341211	d__Bacteria.p__Proteobacteria.c__Alphaproteobacteria.o__Rhodobacterales.f__Rhodobacteraceae.g__Sulfitobacter.s__sp_.t__EE_36
t647533205	d__Bacteria.p__Proteobacteria.c__Alphaproteobacteria.o__Rhodobacterales.f__Rhodobacteraceae.g__Sulfitobacter.s__sp_.t__GAI101
t638341212	d__Bacteria.p__Proteobacteria.c__Alphaproteobacteria.o__Rhodobacterales.f__Rhodobacteraceae.g__Sulfitobacter.s__sp_.t__NAS_14_1
t647533238	d__Bacteria.p__Proteobacteria.c__Alphaproteobacteria.o__Rhodobacterales.f__Rhodobacteraceae.g__Thalassobium.s__sp_.t__R2A62
t647533202	d__Bacteria.p__Proteobacteria.c__Alphaproteobacteria.o__Rhodobacterales.f__Rhodobacteraceae.g__unclassified.s__bacterium.t__HTCC2083
t640612203	d__Bacteria.p__Proteobacteria.c__Alphaproteobacteria.o__Rhodobacterales.f__Rhodobacteraceae.g__unclassified.s__bacterium.t__HTCC2150
t647533201	d__Bacteria.p__Proteobacteria.c__Alphaproteobacteria.o__Rhodobacterales.f__Rhodobacteraceae.g__unclassified.s__bacterium.t__KLH11
t647533203	d__Bacteria.p__Proteobacteria.c__Alphaproteobacteria.o__Rhodobacterales.f__Rhodobacteraceae.g__unclassified.s__bacterium.t__Y4I
t639857003	d__Bacteria.p__Proteobacteria.c__Alphaproteobacteria.o__Rhodobacterales.f__Rhodobacteraceae.g__unclassified.s__sp_.t__HTCC2255
t644736321	d__Bacteria.p__Proteobacteria.c__Alphaproteobacteria.o__Rhodospirillales.f__Acetobacteraceae.g__Acetobacter.s__pasteurianus.t__IFO_3283_01
t646862301	d__Bacteria.p__Proteobacteria.c__Alphaproteobacteria.o__Rhodospirillales.f__Acetobacteraceae.g__Acetobacter.s__pasteurianus.t__IFO_3283_01_42C
t646862302	d__Bacteria.p__Proteobacteria.c__Alphaproteobacteria.o__Rhodospirillales.f__Acetobacteraceae.g__Acetobacter.s__pasteurianus.t__IFO_3283_03
t646862303	d__Bacteria.p__Proteobacteria.c__Alphaproteobacteria.o__Rhodospirillales.f__Acetobacteraceae.g__Acetobacter.s__pasteurianus.t__IFO_3283_07
t646862304	d__Bacteria.p__Proteobacteria.c__Alphaproteobacteria.o__Rhodospirillales.f__Acetobacteraceae.g__Acetobacter.s__pasteurianus.t__IFO_3283_12
t646862305	d__Bacteria.p__Proteobacteria.c__Alphaproteobacteria.o__Rhodospirillales.f__Acetobacteraceae.g__Acetobacter.s__pasteurianus.t__IFO_3283_22
t646862306	d__Bacteria.p__Proteobacteria.c__Alphaproteobacteria.o__Rhodospirillales.f__Acetobacteraceae.g__Acetobacter.s__pasteurianus.t__IFO_3283_26
t646862307	d__Bacteria.p__Proteobacteria.c__Alphaproteobacteria.o__Rhodospirillales.f__Acetobacteraceae.g__Acetobacter.s__pasteurianus.t__IFO_3283_32
t651324000	d__Bacteria.p__Proteobacteria.c__Alphaproteobacteria.o__Rhodospirillales.f__Acetobacteraceae.g__Acetobacter.s__pomorum.t__DM001
t651324001	d__Bacteria.p__Proteobacteria.c__Alphaproteobacteria.o__Rhodospirillales.f__Acetobacteraceae.g__Acetobacter.s__tropicalis.t__NBRC_101654
t640427101	d__Bacteria.p__Proteobacteria.c__Alphaproteobacteria.o__Rhodospirillales.f__Acetobacteraceae.g__Acidiphilium.s__cryptum.t__JF_5
t650716002	d__Bacteria.p__Proteobacteria.c__Alphaproteobacteria.o__Rhodospirillales.f__Acetobacteraceae.g__Acidiphilium.s__multivorum.t__AIU301
t651324003	d__Bacteria.p__Proteobacteria.c__Alphaproteobacteria.o__Rhodospirillales.f__Acetobacteraceae.g__Acidiphilium.s__sp_.t__PM
t641228493	d__Bacteria.p__Proteobacteria.c__Alphaproteobacteria.o__Rhodospirillales.f__Acetobacteraceae.g__Gluconacetobacter.s__diazotrophicus.t__PAl_5
t643348555	d__Bacteria.p__Proteobacteria.c__Alphaproteobacteria.o__Rhodospirillales.f__Acetobacteraceae.g__Gluconacetobacter.s__diazotrophicus.t__PAl_5
t647000257	d__Bacteria.p__Proteobacteria.c__Alphaproteobacteria.o__Rhodospirillales.f__Acetobacteraceae.g__Gluconacetobacter.s__hansenii.t__ATCC_23769
t651324036	d__Bacteria.p__Proteobacteria.c__Alphaproteobacteria.o__Rhodospirillales.f__Acetobacteraceae.g__Gluconacetobacter.s__sp_.t__SXCC_1
t637000122	d__Bacteria.p__Proteobacteria.c__Alphaproteobacteria.o__Rhodospirillales.f__Acetobacteraceae.g__Gluconobacter.s__oxydans.t__621H
t637000123	d__Bacteria.p__Proteobacteria.c__Alphaproteobacteria.o__Rhodospirillales.f__Acetobacteraceae.g__Granulibacter.s__bethesdensis.t__CGDNIH1
t646311907	d__Bacteria.p__Proteobacteria.c__Alphaproteobacteria.o__Rhodospirillales.f__Rhodospirillaceae.g__Azospirillum.s__sp_.t__B510
t637000155	d__Bacteria.p__Proteobacteria.c__Alphaproteobacteria.o__Rhodospirillales.f__Rhodospirillaceae.g__Magnetospirillum.s__magneticum.t__AMB_1
t638341121	d__Bacteria.p__Proteobacteria.c__Alphaproteobacteria.o__Rhodospirillales.f__Rhodospirillaceae.g__Magnetospirillum.s__magnetotacticum.t__MS_1
t641380442	d__Bacteria.p__Proteobacteria.c__Alphaproteobacteria.o__Rhodospirillales.f__Rhodospirillaceae.g__Nisaea.s__sp_.t__BAL199
t643348571	d__Bacteria.p__Proteobacteria.c__Alphaproteobacteria.o__Rhodospirillales.f__Rhodospirillaceae.g__Rhodocista.s__centenum.t__SW
t637000241	d__Bacteria.p__Proteobacteria.c__Alphaproteobacteria.o__Rhodospirillales.f__Rhodospirillaceae.g__Rhodospirillum.s__rubrum.t__ATCC_11170
t646311905	d__Bacteria.p__Proteobacteria.c__Alphaproteobacteria.o__Rickettsiales.f__Anaplasmataceae.g__Anaplasma.s__centrale.t__str__Israel
t643692003	d__Bacteria.p__Proteobacteria.c__Alphaproteobacteria.o__Rickettsiales.f__Anaplasmataceae.g__Anaplasma.s__marginale.t__Florida
t645058829	d__Bacteria.p__Proteobacteria.c__Alphaproteobacteria.o__Rickettsiales.f__Anaplasmataceae.g__Anaplasma.s__marginale.t__str__Mississippi
t645058766	d__Bacteria.p__Proteobacteria.c__Alphaproteobacteria.o__Rickettsiales.f__Anaplasmataceae.g__Anaplasma.s__marginale.t__str__Puerto_Rico
t637000008	d__Bacteria.p__Proteobacteria.c__Alphaproteobacteria.o__Rickettsiales.f__Anaplasmataceae.g__Anaplasma.s__marginale.t__str__St__Maries
t645058830	d__Bacteria.p__Proteobacteria.c__Alphaproteobacteria.o__Rickettsiales.f__Anaplasmataceae.g__Anaplasma.s__marginale.t__str__Virginia
t637000009	d__Bacteria.p__Proteobacteria.c__Alphaproteobacteria.o__Rickettsiales.f__Anaplasmataceae.g__Anaplasma.s__phagocytophilum.t__HZ
t637000097	d__Bacteria.p__Proteobacteria.c__Alphaproteobacteria.o__Rickettsiales.f__Anaplasmataceae.g__Ehrlichia.s__canis.t__str__Jake
t637000098	d__Bacteria.p__Proteobacteria.c__Alphaproteobacteria.o__Rickettsiales.f__Anaplasmataceae.g__Ehrlichia.s__chaffeensis.t__str__Arkansas
t638341079	d__Bacteria.p__Proteobacteria.c__Alphaproteobacteria.o__Rickettsiales.f__Anaplasmataceae.g__Ehrlichia.s__chaffeensis.t__str__Sapulpa
t637000099	d__Bacteria.p__Proteobacteria.c__Alphaproteobacteria.o__Rickettsiales.f__Anaplasmataceae.g__Ehrlichia.s__ruminantium.t__str__Gardel
t639279308	d__Bacteria.p__Proteobacteria.c__Alphaproteobacteria.o__Rickettsiales.f__Anaplasmataceae.g__Ehrlichia.s__ruminantium.t__str__Welgevonden
t639279309	d__Bacteria.p__Proteobacteria.c__Alphaproteobacteria.o__Rickettsiales.f__Anaplasmataceae.g__Ehrlichia.s__ruminantium.t__str__Welgevonden__CIRAD_
t644736395	d__Bacteria.p__Proteobacteria.c__Alphaproteobacteria.o__Rickettsiales.f__Anaplasmataceae.g__Neorickettsia.s__risticii.t__str__Illinois
t637000191	d__Bacteria.p__Proteobacteria.c__Alphaproteobacteria.o__Rickettsiales.f__Anaplasmataceae.g__Neorickettsia.s__sennetsu.t__str__Miyayama
t642979308	d__Bacteria.p__Proteobacteria.c__Alphaproteobacteria.o__Rickettsiales.f__Anaplasmataceae.g__Wolbachia.s__endosymbiont.t__of_Culex_quinquefasciatus_JHB
t638341232	d__Bacteria.p__Proteobacteria.c__Alphaproteobacteria.o__Rickettsiales.f__Anaplasmataceae.g__Wolbachia.s__endosymbiont.t__of_Drosophila_ananassae
t637000339	d__Bacteria.p__Proteobacteria.c__Alphaproteobacteria.o__Rickettsiales.f__Anaplasmataceae.g__Wolbachia.s__endosymbiont.t__of_Drosophila_melanogaster
t638341233	d__Bacteria.p__Proteobacteria.c__Alphaproteobacteria.o__Rickettsiales.f__Anaplasmataceae.g__Wolbachia.s__endosymbiont.t__of_Drosophila_simulans
t638341234	d__Bacteria.p__Proteobacteria.c__Alphaproteobacteria.o__Rickettsiales.f__Anaplasmataceae.g__Wolbachia.s__endosymbiont.t__of_Drosophila_willistoni_TSC_14030_0811_24
t643886011	d__Bacteria.p__Proteobacteria.c__Alphaproteobacteria.o__Rickettsiales.f__Anaplasmataceae.g__Wolbachia.s__endosymbiont.t__of_Muscidifurax_uniraptor
t637000340	d__Bacteria.p__Proteobacteria.c__Alphaproteobacteria.o__Rickettsiales.f__Anaplasmataceae.g__Wolbachia.s__endosymbiont.t__strain_TRS_of_Brugia_malayi
t642555168	d__Bacteria.p__Proteobacteria.c__Alphaproteobacteria.o__Rickettsiales.f__Anaplasmataceae.g__Wolbachia.s__pipientis.t___1
t643692055	d__Bacteria.p__Proteobacteria.c__Alphaproteobacteria.o__Rickettsiales.f__Anaplasmataceae.g__Wolbachia.s__sp_.t__wRi
t640427127	d__Bacteria.p__Proteobacteria.c__Alphaproteobacteria.o__Rickettsiales.f__Rickettsiaceae.g__Orientia.s__tsutsugamushi.t__Boryong
t642555145	d__Bacteria.p__Proteobacteria.c__Alphaproteobacteria.o__Rickettsiales.f__Rickettsiaceae.g__Orientia.s__tsutsugamushi.t__str__Ikeda
t644736402	d__Bacteria.p__Proteobacteria.c__Alphaproteobacteria.o__Rickettsiales.f__Rickettsiaceae.g__Rickettsia.s__africae.t__ESF_5
t640753043	d__Bacteria.p__Proteobacteria.c__Alphaproteobacteria.o__Rickettsiales.f__Rickettsiaceae.g__Rickettsia.s__akari.t__str__Hartford
t640753044	d__Bacteria.p__Proteobacteria.c__Alphaproteobacteria.o__Rickettsiales.f__Rickettsiaceae.g__Rickettsia.s__bellii.t__OSU_85_389
t637000242	d__Bacteria.p__Proteobacteria.c__Alphaproteobacteria.o__Rickettsiales.f__Rickettsiaceae.g__Rickettsia.s__bellii.t__RML369_C
t640753045	d__Bacteria.p__Proteobacteria.c__Alphaproteobacteria.o__Rickettsiales.f__Rickettsiaceae.g__Rickettsia.s__canadensis.t__str__McKiel
t637000243	d__Bacteria.p__Proteobacteria.c__Alphaproteobacteria.o__Rickettsiales.f__Rickettsiaceae.g__Rickettsia.s__conorii.t__str__Malish_7
t647533204	d__Bacteria.p__Proteobacteria.c__Alphaproteobacteria.o__Rickettsiales.f__Rickettsiaceae.g__Rickettsia.s__endosymbiont.t__of_Ixodes_scapularis
t637000244	d__Bacteria.p__Proteobacteria.c__Alphaproteobacteria.o__Rickettsiales.f__Rickettsiaceae.g__Rickettsia.s__felis.t__URRWXCal2
t650716082	d__Bacteria.p__Proteobacteria.c__Alphaproteobacteria.o__Rickettsiales.f__Rickettsiaceae.g__Rickettsia.s__heilongjiangensis.t__054
t641228503	d__Bacteria.p__Proteobacteria.c__Alphaproteobacteria.o__Rickettsiales.f__Rickettsiaceae.g__Rickettsia.s__massiliae.t__MTU5
t644736403	d__Bacteria.p__Proteobacteria.c__Alphaproteobacteria.o__Rickettsiales.f__Rickettsiaceae.g__Rickettsia.s__peacockii.t__str__Rustic
t646862338	d__Bacteria.p__Proteobacteria.c__Alphaproteobacteria.o__Rickettsiales.f__Rickettsiaceae.g__Rickettsia.s__prowazekii.t__Rp22
t637000245	d__Bacteria.p__Proteobacteria.c__Alphaproteobacteria.o__Rickettsiales.f__Rickettsiaceae.g__Rickettsia.s__prowazekii.t__str__Madrid_E
t641522647	d__Bacteria.p__Proteobacteria.c__Alphaproteobacteria.o__Rickettsiales.f__Rickettsiaceae.g__Rickettsia.s__rickettsii.t__str__Iowa
t640753046	d__Bacteria.p__Proteobacteria.c__Alphaproteobacteria.o__Rickettsiales.f__Rickettsiaceae.g__Rickettsia.s__rickettsii.t__str__Sheila_Smith
t638341178	d__Bacteria.p__Proteobacteria.c__Alphaproteobacteria.o__Rickettsiales.f__Rickettsiaceae.g__Rickettsia.s__sibirica.t__246
t637000246	d__Bacteria.p__Proteobacteria.c__Alphaproteobacteria.o__Rickettsiales.f__Rickettsiaceae.g__Rickettsia.s__typhi.t__str__Wilmington
t650716015	d__Bacteria.p__Proteobacteria.c__Alphaproteobacteria.o__Rickettsiales.f__unclassified.g__Candidatus_Midichloria.s___1.t__mitochondrii_IricVA
t647533122	d__Bacteria.p__Proteobacteria.c__Alphaproteobacteria.o__Rickettsiales.f__unclassified.g__Candidatus_Pelagibacter.s__Pelagibacter.t__sp__HTCC7211
t650716017	d__Bacteria.p__Proteobacteria.c__Alphaproteobacteria.o__Rickettsiales.f__unclassified.g__Candidatus_Pelagibacter.s___1.t__sp__IMCC9063
t638341056	d__Bacteria.p__Proteobacteria.c__Alphaproteobacteria.o__Rickettsiales.f__unclassified.g__Candidatus_Pelagibacter.s__ubique_HTCC1002.t__ubique_HTCC1002
t637000058	d__Bacteria.p__Proteobacteria.c__Alphaproteobacteria.o__Rickettsiales.f__unclassified.g__Candidatus_Pelagibacter.s__ubique_HTCC1062.t__ubique_HTCC1062
t647533246	d__Bacteria.p__Proteobacteria.c__Alphaproteobacteria.o__Rickettsiales.f__unclassified.g__unclassified.s__proteobacterium.t__HIMB114
t647000225	d__Bacteria.p__Proteobacteria.c__Alphaproteobacteria.o__Sphingomonadales.f__Erythrobacteraceae.g__Citromicrobium.s__bathyomarinum.t__JL354
t637000103	d__Bacteria.p__Proteobacteria.c__Alphaproteobacteria.o__Sphingomonadales.f__Erythrobacteraceae.g__Erythrobacter.s__litoralis.t__HTCC2594
t638341081	d__Bacteria.p__Proteobacteria.c__Alphaproteobacteria.o__Sphingomonadales.f__Erythrobacteraceae.g__Erythrobacter.s__sp_.t__NAP1
t640963034	d__Bacteria.p__Proteobacteria.c__Alphaproteobacteria.o__Sphingomonadales.f__Erythrobacteraceae.g__Erythrobacter.s__sp_.t__SD_21
t640427126	d__Bacteria.p__Proteobacteria.c__Alphaproteobacteria.o__Sphingomonadales.f__Sphingomonadaceae.g__Novosphingobium.s__aromaticivorans.t__DSM_12444
t651324078	d__Bacteria.p__Proteobacteria.c__Alphaproteobacteria.o__Sphingomonadales.f__Sphingomonadaceae.g__Novosphingobium.s__nitrogenifigens.t__DSM_19370
t650716068	d__Bacteria.p__Proteobacteria.c__Alphaproteobacteria.o__Sphingomonadales.f__Sphingomonadaceae.g__Novosphingobium.s__sp_.t__PP1Y
t648276729	d__Bacteria.p__Proteobacteria.c__Alphaproteobacteria.o__Sphingomonadales.f__Sphingomonadaceae.g__Sphingobium.s__chlorophenolicum.t__L_1
t646564570	d__Bacteria.p__Proteobacteria.c__Alphaproteobacteria.o__Sphingomonadales.f__Sphingomonadaceae.g__Sphingobium.s__japonicum.t__UT26S
t651324099	d__Bacteria.p__Proteobacteria.c__Alphaproteobacteria.o__Sphingomonadales.f__Sphingomonadaceae.g__Sphingomonas.s__sp_.t__S17
t638341199	d__Bacteria.p__Proteobacteria.c__Alphaproteobacteria.o__Sphingomonadales.f__Sphingomonadaceae.g__Sphingomonas.s__sp_.t__SKA58
t640427144	d__Bacteria.p__Proteobacteria.c__Alphaproteobacteria.o__Sphingomonadales.f__Sphingomonadaceae.g__Sphingomonas.s__wittichii.t__RW1
t637000271	d__Bacteria.p__Proteobacteria.c__Alphaproteobacteria.o__Sphingomonadales.f__Sphingomonadaceae.g__Sphingopyxis.s__alaskensis.t__RB2256
t645058785	d__Bacteria.p__Proteobacteria.c__Alphaproteobacteria.o__Sphingomonadales.f__Sphingomonadaceae.g__Zymomonas.s__mobilis.t__subsp__mobilis_ATCC_10988
t646311969	d__Bacteria.p__Proteobacteria.c__Alphaproteobacteria.o__Sphingomonadales.f__Sphingomonadaceae.g__Zymomonas.s__mobilis.t__subsp__mobilis_NCIMB_11163
t637000356	d__Bacteria.p__Proteobacteria.c__Alphaproteobacteria.o__Sphingomonadales.f__Sphingomonadaceae.g__Zymomonas.s__mobilis.t__subsp__mobilis_ZM4
t650716107	d__Bacteria.p__Proteobacteria.c__Alphaproteobacteria.o__Sphingomonadales.f__Sphingomonadaceae.g__Zymomonas.s__mobilis.t__subsp__pomaceae_ATCC_29192
t646564516	d__Bacteria.p__Proteobacteria.c__Alphaproteobacteria.o__unclassified.f__unclassified.g__Candidatus_Puniceispirillum.s__Puniceispirillum.t__marinum_IMCC1322
t647000200	d__Bacteria.p__Proteobacteria.c__Betaproteobacteria.o__Burkholderiales.f__Alcaligenaceae.g__Achromobacter.s__piechaudii.t__ATCC_43553
t649633001	d__Bacteria.p__Proteobacteria.c__Betaproteobacteria.o__Burkholderiales.f__Alcaligenaceae.g__Achromobacter.s__xylosoxidans.t__A8
t641522607	d__Bacteria.p__Proteobacteria.c__Betaproteobacteria.o__Burkholderiales.f__Alcaligenaceae.g__Bordetella.s__avium.t__197N
t637000032	d__Bacteria.p__Proteobacteria.c__Betaproteobacteria.o__Burkholderiales.f__Alcaligenaceae.g__Bordetella.s__bronchiseptica.t__RB50
t637000033	d__Bacteria.p__Proteobacteria.c__Betaproteobacteria.o__Burkholderiales.f__Alcaligenaceae.g__Bordetella.s__parapertussis.t__12822
t651053009	d__Bacteria.p__Proteobacteria.c__Betaproteobacteria.o__Burkholderiales.f__Alcaligenaceae.g__Bordetella.s__pertussis.t__CS
t637000034	d__Bacteria.p__Proteobacteria.c__Betaproteobacteria.o__Burkholderiales.f__Alcaligenaceae.g__Bordetella.s__pertussis.t__Tohama_I
t641228479	d__Bacteria.p__Proteobacteria.c__Betaproteobacteria.o__Burkholderiales.f__Alcaligenaceae.g__Bordetella.s__petrii.t___1
t650716078	d__Bacteria.p__Proteobacteria.c__Betaproteobacteria.o__Burkholderiales.f__Alcaligenaceae.g__Pusillimonas.s__sp_.t__T7_7
t649633099	d__Bacteria.p__Proteobacteria.c__Betaproteobacteria.o__Burkholderiales.f__Alcaligenaceae.g__Taylorella.s__equigenitalis.t__MCE9
t641736154	d__Bacteria.p__Proteobacteria.c__Betaproteobacteria.o__Burkholderiales.f__Burkholderiaceae.g__Burkholderia.s__ambifaria.t__IOP40_10
t641522608	d__Bacteria.p__Proteobacteria.c__Betaproteobacteria.o__Burkholderiales.f__Burkholderiaceae.g__Burkholderia.s__ambifaria.t__MC40_6
t641736149	d__Bacteria.p__Proteobacteria.c__Betaproteobacteria.o__Burkholderiales.f__Burkholderiaceae.g__Burkholderia.s__ambifaria.t__MEX_5
t637000046	d__Bacteria.p__Proteobacteria.c__Betaproteobacteria.o__Burkholderiales.f__Burkholderiaceae.g__Burkholderia.s__cenocepacia.t__AU_1054
t639633014	d__Bacteria.p__Proteobacteria.c__Betaproteobacteria.o__Burkholderiales.f__Burkholderiaceae.g__Burkholderia.s__cenocepacia.t__HI2424
t643348523	d__Bacteria.p__Proteobacteria.c__Betaproteobacteria.o__Burkholderiales.f__Burkholderiaceae.g__Burkholderia.s__cenocepacia.t__J2315
t641522609	d__Bacteria.p__Proteobacteria.c__Betaproteobacteria.o__Burkholderiales.f__Burkholderiaceae.g__Burkholderia.s__cenocepacia.t__MC0_3
t638341024	d__Bacteria.p__Proteobacteria.c__Betaproteobacteria.o__Burkholderiales.f__Burkholderiaceae.g__Burkholderia.s__cenocepacia.t__PC184
t637000047	d__Bacteria.p__Proteobacteria.c__Betaproteobacteria.o__Burkholderiales.f__Burkholderiaceae.g__Burkholderia.s__cepacia.t__AMMD
t638341025	d__Bacteria.p__Proteobacteria.c__Betaproteobacteria.o__Burkholderiales.f__Burkholderiaceae.g__Burkholderia.s__dolosa.t__AUO158
t650716013	d__Bacteria.p__Proteobacteria.c__Betaproteobacteria.o__Burkholderiales.f__Burkholderiaceae.g__Burkholderia.s__gladioli.t__BSR3
t643692013	d__Bacteria.p__Proteobacteria.c__Betaproteobacteria.o__Burkholderiales.f__Burkholderiaceae.g__Burkholderia.s__glumae.t__BGR1
t641736151	d__Bacteria.p__Proteobacteria.c__Betaproteobacteria.o__Burkholderiales.f__Burkholderiaceae.g__Burkholderia.s__graminis.t__C4D1M
t638341027	d__Bacteria.p__Proteobacteria.c__Betaproteobacteria.o__Burkholderiales.f__Burkholderiaceae.g__Burkholderia.s__mallei.t__10399
t638341028	d__Bacteria.p__Proteobacteria.c__Betaproteobacteria.o__Burkholderiales.f__Burkholderiaceae.g__Burkholderia.s__mallei.t__2002721280
t637000048	d__Bacteria.p__Proteobacteria.c__Betaproteobacteria.o__Burkholderiales.f__Burkholderiaceae.g__Burkholderia.s__mallei.t__ATCC_23344
t638341029	d__Bacteria.p__Proteobacteria.c__Betaproteobacteria.o__Burkholderiales.f__Burkholderiaceae.g__Burkholderia.s__mallei.t__FMH
t638341030	d__Bacteria.p__Proteobacteria.c__Betaproteobacteria.o__Burkholderiales.f__Burkholderiaceae.g__Burkholderia.s__mallei.t__GB8_horse_4
t638341031	d__Bacteria.p__Proteobacteria.c__Betaproteobacteria.o__Burkholderiales.f__Burkholderiaceae.g__Burkholderia.s__mallei.t__JHU
t640069303	d__Bacteria.p__Proteobacteria.c__Betaproteobacteria.o__Burkholderiales.f__Burkholderiaceae.g__Burkholderia.s__mallei.t__NCTC_10229
t640069304	d__Bacteria.p__Proteobacteria.c__Betaproteobacteria.o__Burkholderiales.f__Burkholderiaceae.g__Burkholderia.s__mallei.t__NCTC_10247
t641736199	d__Bacteria.p__Proteobacteria.c__Betaproteobacteria.o__Burkholderiales.f__Burkholderiaceae.g__Burkholderia.s__mallei.t__PRL_20
t639633015	d__Bacteria.p__Proteobacteria.c__Betaproteobacteria.o__Burkholderiales.f__Burkholderiaceae.g__Burkholderia.s__mallei.t__SAVP1
t641228482	d__Bacteria.p__Proteobacteria.c__Betaproteobacteria.o__Burkholderiales.f__Burkholderiaceae.g__Burkholderia.s__multivorans.t__ATCC_17616
t642555111	d__Bacteria.p__Proteobacteria.c__Betaproteobacteria.o__Burkholderiales.f__Burkholderiaceae.g__Burkholderia.s__multivorans.t__ATCC_17616
t643886020	d__Bacteria.p__Proteobacteria.c__Betaproteobacteria.o__Burkholderiales.f__Burkholderiaceae.g__Burkholderia.s__multivorans.t__CGD1
t643886021	d__Bacteria.p__Proteobacteria.c__Betaproteobacteria.o__Burkholderiales.f__Burkholderiaceae.g__Burkholderia.s__multivorans.t__CGD2
t643886018	d__Bacteria.p__Proteobacteria.c__Betaproteobacteria.o__Burkholderiales.f__Burkholderiaceae.g__Burkholderia.s__multivorans.t__CGD2M
t641736121	d__Bacteria.p__Proteobacteria.c__Betaproteobacteria.o__Burkholderiales.f__Burkholderiaceae.g__Burkholderia.s__oklahomensis.t__C6786
t641736122	d__Bacteria.p__Proteobacteria.c__Betaproteobacteria.o__Burkholderiales.f__Burkholderiaceae.g__Burkholderia.s__oklahomensis.t__EO147
t642555112	d__Bacteria.p__Proteobacteria.c__Betaproteobacteria.o__Burkholderiales.f__Burkholderiaceae.g__Burkholderia.s__phymatum.t__STM815
t642555113	d__Bacteria.p__Proteobacteria.c__Betaproteobacteria.o__Burkholderiales.f__Burkholderiaceae.g__Burkholderia.s__phytofirmans.t__PsJN
t640069305	d__Bacteria.p__Proteobacteria.c__Betaproteobacteria.o__Burkholderiales.f__Burkholderiaceae.g__Burkholderia.s__pseudomallei.t__1106a
t638341035	d__Bacteria.p__Proteobacteria.c__Betaproteobacteria.o__Burkholderiales.f__Burkholderiaceae.g__Burkholderia.s__pseudomallei.t__1106b
t641736119	d__Bacteria.p__Proteobacteria.c__Betaproteobacteria.o__Burkholderiales.f__Burkholderiaceae.g__Burkholderia.s__pseudomallei.t__112
t641736130	d__Bacteria.p__Proteobacteria.c__Betaproteobacteria.o__Burkholderiales.f__Burkholderiaceae.g__Burkholderia.s__pseudomallei.t__14
t638341036	d__Bacteria.p__Proteobacteria.c__Betaproteobacteria.o__Burkholderiales.f__Burkholderiaceae.g__Burkholderia.s__pseudomallei.t__1655
t638341037	d__Bacteria.p__Proteobacteria.c__Betaproteobacteria.o__Burkholderiales.f__Burkholderiaceae.g__Burkholderia.s__pseudomallei.t__1710a
t637000049	d__Bacteria.p__Proteobacteria.c__Betaproteobacteria.o__Burkholderiales.f__Burkholderiaceae.g__Burkholderia.s__pseudomallei.t__1710b
t640612222	d__Bacteria.p__Proteobacteria.c__Betaproteobacteria.o__Burkholderiales.f__Burkholderiaceae.g__Burkholderia.s__pseudomallei.t__305
t638341038	d__Bacteria.p__Proteobacteria.c__Betaproteobacteria.o__Burkholderiales.f__Burkholderiaceae.g__Burkholderia.s__pseudomallei.t__406e
t642979333	d__Bacteria.p__Proteobacteria.c__Betaproteobacteria.o__Burkholderiales.f__Burkholderiaceae.g__Burkholderia.s__pseudomallei.t__576
t640069306	d__Bacteria.p__Proteobacteria.c__Betaproteobacteria.o__Burkholderiales.f__Burkholderiaceae.g__Burkholderia.s__pseudomallei.t__668
t641736125	d__Bacteria.p__Proteobacteria.c__Betaproteobacteria.o__Burkholderiales.f__Burkholderiaceae.g__Burkholderia.s__pseudomallei.t__7894
t641736128	d__Bacteria.p__Proteobacteria.c__Betaproteobacteria.o__Burkholderiales.f__Burkholderiaceae.g__Burkholderia.s__pseudomallei.t__9
t641736129	d__Bacteria.p__Proteobacteria.c__Betaproteobacteria.o__Burkholderiales.f__Burkholderiaceae.g__Burkholderia.s__pseudomallei.t__91
t641736126	d__Bacteria.p__Proteobacteria.c__Betaproteobacteria.o__Burkholderiales.f__Burkholderiaceae.g__Burkholderia.s__pseudomallei.t__B7210
t641736117	d__Bacteria.p__Proteobacteria.c__Betaproteobacteria.o__Burkholderiales.f__Burkholderiaceae.g__Burkholderia.s__pseudomallei.t__BCC215
t641736131	d__Bacteria.p__Proteobacteria.c__Betaproteobacteria.o__Burkholderiales.f__Burkholderiaceae.g__Burkholderia.s__pseudomallei.t__DM98
t637000050	d__Bacteria.p__Proteobacteria.c__Betaproteobacteria.o__Burkholderiales.f__Burkholderiaceae.g__Burkholderia.s__pseudomallei.t__K96243
t647000219	d__Bacteria.p__Proteobacteria.c__Betaproteobacteria.o__Burkholderiales.f__Burkholderiaceae.g__Burkholderia.s__pseudomallei.t__MSHR346
t641736118	d__Bacteria.p__Proteobacteria.c__Betaproteobacteria.o__Burkholderiales.f__Burkholderiaceae.g__Burkholderia.s__pseudomallei.t__NCTC_13177
t643886077	d__Bacteria.p__Proteobacteria.c__Betaproteobacteria.o__Burkholderiales.f__Burkholderiaceae.g__Burkholderia.s__pseudomallei.t__Pakistan_9
t638341040	d__Bacteria.p__Proteobacteria.c__Betaproteobacteria.o__Burkholderiales.f__Burkholderiaceae.g__Burkholderia.s__pseudomallei.t__Pasteur
t638341041	d__Bacteria.p__Proteobacteria.c__Betaproteobacteria.o__Burkholderiales.f__Burkholderiaceae.g__Burkholderia.s__pseudomallei.t__S13
t650716014	d__Bacteria.p__Proteobacteria.c__Betaproteobacteria.o__Burkholderiales.f__Burkholderiaceae.g__Burkholderia.s__rhizoxinica.t__HKI_454
t637000051	d__Bacteria.p__Proteobacteria.c__Betaproteobacteria.o__Burkholderiales.f__Burkholderiaceae.g__Burkholderia.s__sp_.t__383
t649633021	d__Bacteria.p__Proteobacteria.c__Betaproteobacteria.o__Burkholderiales.f__Burkholderiaceae.g__Burkholderia.s__sp_.t__CCGE1001
t646564515	d__Bacteria.p__Proteobacteria.c__Betaproteobacteria.o__Burkholderiales.f__Burkholderiaceae.g__Burkholderia.s__sp_.t__CCGE1002
t648028011	d__Bacteria.p__Proteobacteria.c__Betaproteobacteria.o__Burkholderiales.f__Burkholderiaceae.g__Burkholderia.s__sp_.t__CCGE1003
t647000222	d__Bacteria.p__Proteobacteria.c__Betaproteobacteria.o__Burkholderiales.f__Burkholderiaceae.g__Burkholderia.s__sp_.t__Ch1_1
t642979355	d__Bacteria.p__Proteobacteria.c__Betaproteobacteria.o__Burkholderiales.f__Burkholderiaceae.g__Burkholderia.s__sp_.t__H160
t641736132	d__Bacteria.p__Proteobacteria.c__Betaproteobacteria.o__Burkholderiales.f__Burkholderiaceae.g__Burkholderia.s__thailandensis.t__Bt4
t637000052	d__Bacteria.p__Proteobacteria.c__Betaproteobacteria.o__Burkholderiales.f__Burkholderiaceae.g__Burkholderia.s__thailandensis.t__E264
t645058826	d__Bacteria.p__Proteobacteria.c__Betaproteobacteria.o__Burkholderiales.f__Burkholderiaceae.g__Burkholderia.s__thailandensis.t__E264
t641736127	d__Bacteria.p__Proteobacteria.c__Betaproteobacteria.o__Burkholderiales.f__Burkholderiaceae.g__Burkholderia.s__thailandensis.t__MSMB43
t641736124	d__Bacteria.p__Proteobacteria.c__Betaproteobacteria.o__Burkholderiales.f__Burkholderiaceae.g__Burkholderia.s__thailandensis.t__TXDOH
t641736123	d__Bacteria.p__Proteobacteria.c__Betaproteobacteria.o__Burkholderiales.f__Burkholderiaceae.g__Burkholderia.s__ubonensis.t__Bu
t640069307	d__Bacteria.p__Proteobacteria.c__Betaproteobacteria.o__Burkholderiales.f__Burkholderiaceae.g__Burkholderia.s__vietnamiensis.t__G4
t637000053	d__Bacteria.p__Proteobacteria.c__Betaproteobacteria.o__Burkholderiales.f__Burkholderiaceae.g__Burkholderia.s__xenovorans.t__LB400
t640427136	d__Bacteria.p__Proteobacteria.c__Betaproteobacteria.o__Burkholderiales.f__Burkholderiaceae.g__Cupriavidus.s__eutropha.t__H16
t637000229	d__Bacteria.p__Proteobacteria.c__Betaproteobacteria.o__Burkholderiales.f__Burkholderiaceae.g__Cupriavidus.s__eutropha.t__JMP134
t637000230	d__Bacteria.p__Proteobacteria.c__Betaproteobacteria.o__Burkholderiales.f__Burkholderiaceae.g__Cupriavidus.s__metallidurans.t__CH34
t650716031	d__Bacteria.p__Proteobacteria.c__Betaproteobacteria.o__Burkholderiales.f__Burkholderiaceae.g__Cupriavidus.s__necator.t__N_1
t644736347	d__Bacteria.p__Proteobacteria.c__Betaproteobacteria.o__Burkholderiales.f__Burkholderiaceae.g__Cupriavidus.s__taiwanensis.t___1
t649989970	d__Bacteria.p__Proteobacteria.c__Betaproteobacteria.o__Burkholderiales.f__Burkholderiaceae.g__Lautropia.s__mirabilis.t__ATCC_51599
t640963026	d__Bacteria.p__Proteobacteria.c__Betaproteobacteria.o__Burkholderiales.f__Burkholderiaceae.g__Limnobacter.s__sp_.t__MED105
t641522644	d__Bacteria.p__Proteobacteria.c__Betaproteobacteria.o__Burkholderiales.f__Burkholderiaceae.g__Polynucleobacter.s__necessarius.t__STIR1
t640427129	d__Bacteria.p__Proteobacteria.c__Betaproteobacteria.o__Burkholderiales.f__Burkholderiaceae.g__Polynucleobacter.s__sp_.t__QLW_P1DMWA_1
t644736400	d__Bacteria.p__Proteobacteria.c__Betaproteobacteria.o__Burkholderiales.f__Burkholderiaceae.g__Ralstonia.s__pickettii.t__12D
t642555151	d__Bacteria.p__Proteobacteria.c__Betaproteobacteria.o__Burkholderiales.f__Burkholderiaceae.g__Ralstonia.s__pickettii.t__12J
t637000231	d__Bacteria.p__Proteobacteria.c__Betaproteobacteria.o__Burkholderiales.f__Burkholderiaceae.g__Ralstonia.s__solanacearum.t__GMI1000
t651053062	d__Bacteria.p__Proteobacteria.c__Betaproteobacteria.o__Burkholderiales.f__Burkholderiaceae.g__Ralstonia.s__solanacearum.t__Po82
t638341168	d__Bacteria.p__Proteobacteria.c__Betaproteobacteria.o__Burkholderiales.f__Burkholderiaceae.g__Ralstonia.s__solanacearum.t__UW551
t649989994	d__Bacteria.p__Proteobacteria.c__Betaproteobacteria.o__Burkholderiales.f__Burkholderiaceae.g__Ralstonia.s__sp_.t__5_7_47FAA
t650716004	d__Bacteria.p__Proteobacteria.c__Betaproteobacteria.o__Burkholderiales.f__Comamonadaceae.g__Acidovorax.s__avenae.t__subsp__avenae_ATCC_19860
t639633002	d__Bacteria.p__Proteobacteria.c__Betaproteobacteria.o__Burkholderiales.f__Comamonadaceae.g__Acidovorax.s__avenae.t__subsp__citrulli_AAC00_1
t645058786	d__Bacteria.p__Proteobacteria.c__Betaproteobacteria.o__Burkholderiales.f__Comamonadaceae.g__Acidovorax.s__delafieldii.t__2AN
t639633003	d__Bacteria.p__Proteobacteria.c__Betaproteobacteria.o__Burkholderiales.f__Comamonadaceae.g__Acidovorax.s__sp_.t__JS42
t643348541	d__Bacteria.p__Proteobacteria.c__Betaproteobacteria.o__Burkholderiales.f__Comamonadaceae.g__Acidovorax.s__sp_.t__TPSY
t637000235	d__Bacteria.p__Proteobacteria.c__Betaproteobacteria.o__Burkholderiales.f__Comamonadaceae.g__Albidiferax.s__ferrireducens.t__T118
t649633004	d__Bacteria.p__Proteobacteria.c__Betaproteobacteria.o__Burkholderiales.f__Comamonadaceae.g__Alicycliphilus.s__denitrificans.t__BC
t650716008	d__Bacteria.p__Proteobacteria.c__Betaproteobacteria.o__Burkholderiales.f__Comamonadaceae.g__Alicycliphilus.s__denitrificans.t__K601
t646564523	d__Bacteria.p__Proteobacteria.c__Betaproteobacteria.o__Burkholderiales.f__Comamonadaceae.g__Comamonas.s__testosteroni.t__CNB_2
t645058871	d__Bacteria.p__Proteobacteria.c__Betaproteobacteria.o__Burkholderiales.f__Comamonadaceae.g__Comamonas.s__testosteroni.t__KF_1
t648276631	d__Bacteria.p__Proteobacteria.c__Betaproteobacteria.o__Burkholderiales.f__Comamonadaceae.g__Comamonas.s__testosteroni.t__S44
t641228489	d__Bacteria.p__Proteobacteria.c__Betaproteobacteria.o__Burkholderiales.f__Comamonadaceae.g__Delftia.s__acidovorans.t__SPH_1
t650716032	d__Bacteria.p__Proteobacteria.c__Betaproteobacteria.o__Burkholderiales.f__Comamonadaceae.g__Delftia.s__sp_.t__Cs1_4
t651324043	d__Bacteria.p__Proteobacteria.c__Betaproteobacteria.o__Burkholderiales.f__Comamonadaceae.g__Hylemonella.s__gracilis.t__ATCC_19624
t641522635	d__Bacteria.p__Proteobacteria.c__Betaproteobacteria.o__Burkholderiales.f__Comamonadaceae.g__Leptothrix.s__cholodnii.t__SP_6
t640069319	d__Bacteria.p__Proteobacteria.c__Betaproteobacteria.o__Burkholderiales.f__Comamonadaceae.g__Methylibium.s__petroleiphilum.t__PM1
t639633051	d__Bacteria.p__Proteobacteria.c__Betaproteobacteria.o__Burkholderiales.f__Comamonadaceae.g__Polaromonas.s__naphthalenivorans.t__CJ2
t637000208	d__Bacteria.p__Proteobacteria.c__Betaproteobacteria.o__Burkholderiales.f__Comamonadaceae.g__Polaromonas.s__sp_.t__JS666
t650716081	d__Bacteria.p__Proteobacteria.c__Betaproteobacteria.o__Burkholderiales.f__Comamonadaceae.g__Ramlibacter.s__tataouinensis.t__TTB310
t649633106	d__Bacteria.p__Proteobacteria.c__Betaproteobacteria.o__Burkholderiales.f__Comamonadaceae.g__Variovorax.s__paradoxus.t__EPS
t644736413	d__Bacteria.p__Proteobacteria.c__Betaproteobacteria.o__Burkholderiales.f__Comamonadaceae.g__Variovorax.s__paradoxus.t__S110
t639633065	d__Bacteria.p__Proteobacteria.c__Betaproteobacteria.o__Burkholderiales.f__Comamonadaceae.g__Verminephrobacter.s__eiseniae.t__EF01_2
t650716028	d__Bacteria.p__Proteobacteria.c__Betaproteobacteria.o__Burkholderiales.f__Oxalobacteraceae.g__Collimonas.s__fungivorans.t__Ter331
t648028033	d__Bacteria.p__Proteobacteria.c__Betaproteobacteria.o__Burkholderiales.f__Oxalobacteraceae.g__Herbaspirillum.s__seropedicae.t__SmR1
t640069313	d__Bacteria.p__Proteobacteria.c__Betaproteobacteria.o__Burkholderiales.f__Oxalobacteraceae.g__Herminiimonas.s__arsenicoxydans.t___1
t640753030	d__Bacteria.p__Proteobacteria.c__Betaproteobacteria.o__Burkholderiales.f__Oxalobacteraceae.g__Janthinobacterium.s__sp_.t__Marseille
t646206250	d__Bacteria.p__Proteobacteria.c__Betaproteobacteria.o__Burkholderiales.f__Oxalobacteraceae.g__Oxalobacter.s__formigenes.t__HOxBLS
t646206265	d__Bacteria.p__Proteobacteria.c__Betaproteobacteria.o__Burkholderiales.f__Oxalobacteraceae.g__Oxalobacter.s__formigenes.t__OXCC13
t651324084	d__Bacteria.p__Proteobacteria.c__Betaproteobacteria.o__Burkholderiales.f__Sutterellaceae.g__Parasutterella.s__excrementihominis.t__YIT_11859
t649990021	d__Bacteria.p__Proteobacteria.c__Betaproteobacteria.o__Burkholderiales.f__Sutterellaceae.g__Sutterella.s__wadsworthensis.t__3_1_45B
t651053077	d__Bacteria.p__Proteobacteria.c__Betaproteobacteria.o__Burkholderiales.f__Thiomonas.g__Thiomonas.s__sp_.t__3As
t651324096	d__Bacteria.p__Proteobacteria.c__Betaproteobacteria.o__Burkholderiales.f__unclassified.g__Rubrivivax.s__benzoatilyticus.t__JA2
t646564585	d__Bacteria.p__Proteobacteria.c__Betaproteobacteria.o__Burkholderiales.f__unclassified.g__Thiomonas.s__intermedia.t__K12
t648861006	d__Bacteria.p__Proteobacteria.c__Betaproteobacteria.o__Burkholderiales.f__unclassified.g__unclassified.s__bacterium.t__1_1_47
t648028028	d__Bacteria.p__Proteobacteria.c__Betaproteobacteria.o__Gallionellales.f__Gallionellaceae.g__Gallionella.s__capsiferriformans.t__ES_2
t646564569	d__Bacteria.p__Proteobacteria.c__Betaproteobacteria.o__Gallionellales.f__Gallionellaceae.g__Sideroxydans.s__lithotrophicus.t__ES_1
[truncated: 1,171 more rows]
