# Supplementary material for: Expansion of intestinal Prevotella copri correlates with enhanced susceptibility to arthritis
Source: eLife. 2013 Nov 5;2:e01202. doi: 10.7554/eLife.01202 (PMC3816614; doi:10.7554/eLife.01202)
Supplement: Figure 2—source data 1. — DOI: http://dx.doi.org/10.7554/eLife.01202.010 [file elife01202s003.zip › Figure_2/Panel_B/assemblies/Subject_028B_FE.kept.fa]

>contig00001
TGCTCGTTGAGGAGTGGGGTGGTAAGTATCAGTGCCAGGAAATCAGTGCCAAGAAGGGTATCGGTGTTCACGATCTGCTCGACAAGGTGCTCCTTGAGGCTGATATGCTCGACCTGAAGGCTAACCCTAACCGTCGTGCTACAGGTACCATCATCGAGTCTTCTCTCGACAAGGGTCGTGGATATGTTTCTACCGTATTGGTTGCCAACGGTACCTTGAAGGTAGGCGACATCGTTCTCGCCGGTACTTCTTGGGGTCGTGTAAAGGCGATGTTCAATGAGCGTAATGCCAACATCAAGTCAGCAGCTCCTGCAGAGCCAGCTATCATCCTCGGTTTGAATGGTGCGCCTACTGCAGGTGACCAGTTCCACGTAATCGAAACAGAGCAGGAGGCTCGCGAAATCGCCAACAAGCGTGAGCAGCTGCAGCGTGAGCAGGGCTTGCGTACTCAGAAGCGCTTGACCCTGGGTGATATCTCTCACCGTATCGCACGTGGTGAGTTCCATGAGTTGAACGTCATCGTGAAGGGTGATACCGACGGTTCTGTTGAGGCTTTGAGCGACTCATTCATCAAGCTTTCTACCGAGAAGGTTCAGGTGAACGTGGTGAACAAGGCTGTGGGTCAGATTTCAGAGAACGACGTGATGCTGGCATCTGCTTCAGATGCAGTCATCGTTGGTTTCCAGGTTCGTCCATCTGCCGATGCTCGTAAGGCTGCCGACCGTGAGGGTGTTGAAATCAACACATACTCTATCATCTACGATGCTATCGACGATATCAAGAGTGCGATGGTAGGTATGCTCGACAAGGTGAAGAAGGAAATCGTTACCGGTCAGGTTGAGGTTAAGCAGACCTTCAAGATTTCTAAGGTGGGTACTATTGCCGGTGGTCTCGTTACCGAGGGTAAGGTACACGCTAAGGATAAGGCTCGCGTCATCCGTGACGGTATCGTGATACGTACTGCTGAAATCGGTGCCTTGAAACGTTACAAGGACGATGTTAAGGAGGTGGTTACCGGTATGGAATGCGGTTTGAGCCTCGTCAACTACAACGATATCCAGGAGGGCGACGTTATCGAGACCTTCACTGAGATCGAGGTAGAGCAGAAGCTTTAATAAAGTGAAGAGTGAAGAACGAAAAGTGAAGAATTCATTTGTTTTTCGCTCTATCATATATATAATAAGGTAGGGATGAGTCCTCAGCGGCTTATCCCTATTTAGGGTTAAAATAACGAAAGGTTATTCTAAATAACAATGGCAGAAATAGAGAAAGAACAGAATCAGGTTGTCAAGGATGTGATAGACCAGAAATACGAGTATGGTTTTACCACCGATGTACATACTGAAATCATAGAAAAGGGTCTCAACGAGGATGTTGTGCGCCTGATCTCGCAGAAGAAGGGAGAGCCAGACTGGATGCTCGAATTTCGTCTGAAAGCCTACAATTACTGGAAGACGCTCAAGGAGCCAAAGTGGGGACACGTTCACGTGCCACCTATTGACTACCAGGAGATTTCATACTATGCCGACCCTTTGGCAAAGAAGCCAAAAAACAAGGAGATTGATCCTGAGTTGGAGAAAACATTCGACAAACTCGGTATTCCTCTGGAGGAGCGTCTGGCTTTGAGCGGTACCGCCGTAGATGCCATCATGGACTCTGTGTCGGTAAAGACTACTTTCAAGGAGAAACTCCGTGAGAAGGGCGTCATCTTCTGCAGTATTGGTGAGGCTGTGAAGGAGCATCCTGATTTGGTAAGAGAGTATCTGGGAACCGTAGTTCCTTATCGTGATAACTTTTATGCAGCCTTGAACAGTTGCGTATTCAGTGATGGCTCATTCGTCTATATTCCTAAGGGTGTCCGCTGTCCGATGGAGTTGAGCAGTTACTTCCGCATCAATGCCCGTAACACCGGTCAGTTTGAGCGTACATTGATTATCGCCGATGATGATGCCTACGTTTCTTACCTGGAGGGATGTACAGCGCCAATGCGTGATGAGAACCAGCTCCATGCAGCTATCGTAGAGATTATCGTCAAGGATAATGCAGAGGTGAAATACTCTACCGTTCAGAACTGGTATCCTGGTGATGAGCATGGTAAGGGTGGTGTGCTGAACCTGGTAACCAAGCGAGGCGACTTGCGTGGTGTGAACTCTAAGTTGAGCTGGACTCAGGTAGAGACGGGTTCTGCGATTACCTGGAAGTATCCTTCCTGTATCTTGCGTGGCGACAACTCTGTAGCTGAGTTCTATAGTGTAGCTGTTACCAACAACTATCAGGAGGCCGATACAGGTACCAAGATGATTCACATGGGTAAGAACACCAAGAGTACCATCATCTCGAAGGGTATTTCGGCTGGTCATAGCCAGAACTCCTATCGTGGTCTGGTTCGTGCCACATCCAATGCCGACAATGCACGCAACTACAGTTCCTGCGACTCTTTGTTGCTGGGCAGCGATTGTGGAGCGCATACCTTCCCATATATGGATGCCCATAACGACACAGCCGTGTTCGAGCATGAGGCAACTACCTCGAAGATTTCAGAAGACCAGCTCTTCTATTGCAATCAGCGAGGCATTCCTACCGAGGAGGCTGTCGGCTTGATCGTAAACGGTTATGCCAAGGATGTGCTCAACAAGTTGCCTATGGAGTTTGCCGTTGAGGCACAGAAACTCCTGAGTGTTTCACTCGAAGGAACTGTAGGATAAAAAATGAATAGAAAGTGAGGCTTGTGATGAAAAAGTGTATCTTGTTATTGCTGTTGGCAGTGCATTTGAATGCTTTTGGTCAGATCCTTTCCAAGATAAGACCTGTAAATTTGACTGCTCAACAAGATTCGATTGTAAGAGGTTTTGCTTCTCAGTATAGGCCGATATATACTGTTGATGGGCATTTTTATGGCTATTTTAAGTTGGATGCTTCTGCTCCATCTTCAACGGCTTCTATCATGCTGCAAAATAACAGTGTTTCAGCTTTCTCACATGATATTATACTCTCTGGTGAATGTAGCTTCGTGGTGTTAGACCCTCCTCCTTTGTTTGAACAATGGGGGTGGACCAAGCCACCTACATTGTTAGAATCAGTATGTGATTTATTAATTGACACAATTTTATAACAATTATGTTAGAGGTAAAGAATCTGCATGCTACTATTGCAGGCAAAGAAATATTGAAAGGTATCAACCTGACTATCAACGATGGTGAGATACATGCTATCATGGGACCTAACGGTTCCGGTAAGTCAACCTTGAGCGCTGTGCTCACAGGTAACCCTCTCTATACCGTAACCGAGGGTGAGGCTATCTTCAACGGCAAGAACCTCCTGGATATGAAGCCAGAGGACCGTGCCCGTGAAGGCTTGTTCCTCTCTTTCCAGTATCCGGTGGAGATTCCTGGCGTATCCATGACCAACTTTATGCGTGCGGCTATCAATGCCAAGCGTGAGTATCAGGGTTTGGAACCATTGAATACAAGTGAATTCATGAAGCTGATGCGTGAGAAGCGTGAGTTGGTGGAACTGGACAGCAAGTTGGCTCGCCGTTCAGTAAACGAAGGTTTCTCGGGTGGTGAGAAGAAGCGCAACGAGATTTTCCAGATGGCAATGTTGGAGCCAAAGCTCTCTATCCTCGATGAAACCGACTCTGGTCTCGACGTGGATGCGATGCGTATTGTGGCTGACGGTGTAAACAAGATGCATACCGACAAGACTTCTGCCATTGTCATTACTCATTATGAGCGTCTGCTCGATATGATTAAGCCAAGTGTGGTTCACGTACTCTATAAGGGTAGAATCGTGAAGACTGCCGGTCCTGAACTTGCCAAGGAGATTGAGGCTCGTGGCTACGACTGGATCAAGGCAGAAGTAGATGAGAAATAATAGGGAGGATGGCTATGCATTCAGAAAAACAATATTTAGACTTGTATCAGTCTTCTTCGAGAATAATCAAGAAGAACAGTGCTGAGGTGCTTAATGCGGTGCGCGATGCTGCGTTTGAGGACTTCCATCGTCTGGGCTTCCCTTCCCGAAAGGTAGAAAGATACAAGTACACAGATATGAGCGCCATCTTCGAGCCAGATTATGGCTTGAACTTGAACCGTCTGGAAATTCCGGTAGATCCATACGAGGCTTTCCGCTGCGATGTGCCTAATCTGAGCACTTCGCTCTACTTCGTGGTGAACGATGCTTTTTATAACAAAGCTTTGCCTAAAGTAGAGCTTCCGGAGGGCGTAATCGTGGACTCTTTGAACAAGATTGCTGCAGAAAACCCTGAATTCATCGGGAAATACTACGCTAAGATTGCCAAAACCGACGAAGATGGCATCACCGCATTGAATACATTCCTGGCACAGGATGGCTTGCTGATTTATGTTCCAAAGAATGTAAAGGTAGAGCGAACTATTCAGGTCATCAATATTCTCCGTTCGGATGTAGATTTGATGGTAAACCGCCGTGTACTCATCGTGATGGAACAGGGTGCTGAGGCTAAGTTCCTCTTCTGCGACCATGCAGCCGATGACAAGAACTTCCTCGCAACCCAGGTTATCGAGGCATTCGTAGGCGAGAATGCCAGTCTCGACCTCTATTGCCTGGAGGAGACTCATTACAAGAACCGCCGTGTCAGCAACGTTTATATCGAGCAGCAGGCTAACAGCCGTGTAAACCATAACGTCATCACGCTTCATAACGGTATTACCCGCAACCGCCTCGACCTCGTATTCAAAGGCGAGGGGGCTGAGTGCTTCTGCAATGGTTGTGTGATTGCCGACAAGAATCAGGTGGTTGATAACAATACGCTCATCGATCATCAGGTGGGTCATTGTACCAGCAACGAGCTTTATAAGTATGTACTCGATGGTGAGGCACGTGGTGCTTTTGCCGGTAGAGTGTTGGTTCGTCATGGTGCCCAGAAGACTACTTCTCAGGAAACCAACCAGAACCTCTGTGCTACGAAGACAGCCCGTATGTTCACCCAGCCGATGCTGGAGATTTATGCCGATGATGTGAAGTGTGCGCATGGAAGTACTGTAGGTCAGCTCAACGATGCCGCATTGTTCTATATGCAGCAGCGTGGTGTGAGCCGCGAGGAGGCTAAGTTGCTCCTTCAGTTTGCATTTATCAACGAAGTCATCGACAAGATGGAACTGGAGCCATTGCGTGATCGCCTACATCATCTCGTAGAGAAGCGATTCCGTGGTGAACTCAATAAGTGTGAGGGCTGCAAGCTTTGCAAGTAGATAATATCCTTTTAAAGGAGTTAAGTTCTTAAAAATATGTATGATATCAATCAAGTAAGAGCAGATTTCCCGATTTTATCGAGAAAGGTCTATGATAAGCCATTGGTGTATCTGGATAATGCGGCAACCACGCAGAAGCCATTGTGCGTGCTCGATGCCATGCGCGACGAGTATCTCAATGTAAATGCCAATGTGCATCGTGGTGTTCACTATCTCTCTCAGCAGGCCACCGACCTTCATGAGGCAGCCCGCGAAACCGTGCGCAAGTTTATCAATGCGCCTAAGGTTGAGGAAGTCATCTTTACCCGCGGTACTACAGAGAGTCTGAATCTCGTGGTTTCATCGTTCTGCGATGCCTTTATGAGCGAGGGCGACGAGGTGATTATCTCTACCATGGAACATCACTCCAATATCGTGCCTTGGCAGTTGCAGGCTGCCAAGAAGGGAATTGCCATCCGTGTAATCCCTATCAACGATAAAGGTGAGATTAACCTCGATGAATTCGCCAATTTATTTACCGAACGCACCAAAATCGTGAGCATTGCCCAGGTGAGCAACGTGCTCGGTACGGTGAATCCGGTAAAAGAGATGATAAAGATAGCTCATGAGCACGATGTGCCTGTCATGGTGGATGGCGCTCAGAGTACTCCTCATTTTGCTGTGGATGTACAGGATATGGATTGCGATTTCTTCGCTTTCAGCGGACATAAGATTTATGGTCCTACCGGTATCGGTGTGCTTTACGGCAAGGAAGAATGGCTCGACAAGTTGCCTCCTTATCAGGGCGGTGGCGAAATGATTGAGAGCGTAAGTTTCGAGAAGACTACTTTCGAGAAGTTGCCTTTCAAGTTCGAGGCTGGTACTCCTGATTATGTAGCTACCCATGGTCTGGCAAAAGCCATCGATTATGTTTCTGCGCTCGGCATGGATAACATTGCCAAGCACGAGCAGGAACTCACCCGCTACTGTATGGAGCAGATGCGAACCATCGATGGAATCAGGCTTTTTGGTGAGCAGGAGGGCAAAGATGCCGTTGTCAGCTTCTTGGTTGGTGATATTCATCACATGGATATGGGCACCTTGCTCGACCGTCTGGGCATCGCTGTACGTACCGGTCATCATTGCGCTCAGCCTTTGATGGACCGCTATGGTATTCTTGGCACCGTTCGTGCCAGCTTTGCCCTATATAATACAAAGGAAGAAATAGATGCGCTTGTAGCGGGCGTAAAACGAGTGGCTATGATGTTCTAAGGAAAAATCATTTAAGCCGCATACTGCGCaCGTAAAAGCCTTATTTAGCCAACTGGCGAGCGAAAGACAACCTACTGGCAAGCAAAGAACAGCCAACTGGCGCTACTGCGGACAGTTGGCTGTTTGCGTTTGGCAGTTATCAGAAAGTTGAGGTTGGAATGCCCAAATACTCTTCACTCTTCACCCATTTGTCGTAACGTATTGTTATACTGATACTTACGCGCTGAAGAGACGCTCTGACTCTTCACCCTCTCTTCACCCTCTCTTCACCGCCTGGTGCTATGAGGGTGAAGAGTAGGTGAAGAGTGGGTGAAGAGTTGGTGAAGAGTTGAAATGCTCTTATCTTTGTAACTACCCTATAATTAGGCGGTTACAAAATAGAGGTGAAGAGTGAAGAGATAAACGTAAAATTCATCATAATTATGTTAGAAAGTCATTATTATAAGGATATGGTAGAGGCTGGCTGCGATGAGGCTGGCAGAGGATGTCTGGCAGGCAGCGTATATGCAGCAGCTGTTATCCTTCCGCCCGGTTATCAGAATGCCGAATTGAACGACAGTAAGAAGCTCACAGATAAGAAGCGCAAGGCGCTCCGCGAGCAGATAGAGCGTGATGCTGTAGCTTGGGCTGTGGGCATTGTTACTCCCGAAGAAATCGATAAAATCAATATCCTCAACGCCAGTTTTCTGGCTATGCACCGTGCCCTGGACCAGCTTAAGGTTCGTCCGGAAGCAGTTATTGTGGATGGTAACCGCTTCAAACCCTACAAGGATTTGCCTTATACAACCATCGTAAAGGGTGACGGCAAGTATCTGTCTATTGCAGCTGCCAGCATCCTTGCCAAGACCTATCGTGATGATTACATGGATGCGCTGGCAGAAGAATATCCGCAGTACGACTGGAAAAGCAACAAGGGTTATCCTACCAAGAAGCATCGTGCTGCCATCAGGGAATTTGGAGTCACTCCATATCATCGTATGAGTTACAATCTTTTGGGCTCCGGTGAACTGTCACTTGATTTTAAAGACTAGGCATCATAGCTGTAGTGCTATGATTTCCATATAAAAAAGCCGCTCAACAGATTTGCCTGTTGAGCGGCTTTTAATTTTGATTAGAAGTCGAGAGTGATACCCTTTTCGTCAATCTTCTTGTATGTCTTGTCGTTGACAGTCACATTCTTCGAGTTCTTAGCATCGAAGGTGTGATTCTTTGCACTAACCTTGATGTTTTCGAGCTTCACGCCGTCAGTACGGTTGATGACGATACCATACTCAGCATTGTTTACCTCCATATCCTTGATGTGGATGTTGCTTACCGGCATCTCTGGGAGACCGTTGAAGTAAGCTGCACGACGTGCTGTGCGGCAGATGACATGGTTGATGTCGATATTGCGGAAGCAAGGTGTTGTCTCGTCTACCTTGAACTTCTGTACCTTCTGGCTCTTAGCCTCATCGCCATCGTTGAGAACCTCAACGGCAGACTTGCCACCGTAATAGAGATCGAAGGTGATGACATCTGTCTGAATATCAAACATTGACATGTTGTCGATATAGATATTCTCTACTACACCACCACGACCGCGGGTACTCTTGAAACGAAGACCTACATCGGTGCCGAGGAACTGGCAGTCGCTCACCTTGATATTCTTTACGCCACCACTCATCTCGCTGCCAACAACGAAACCACCGTGCCCCTTGAATACGGTACAGCCGTTTACGATGACATTCTCGCAAGGAATGCCGCGCTTTCTTCCGTCAACATCCTTACCACTCTTGATGCAGATACCATCATCGCCTACATCGAAAGTAGAGTTGACGATGAGTGCATTCTTGCAGCTCTCCAGGTCAAGACCATCACCATTCTGAGCGTAAGAAGGGTTGCGGACCAATACATCTTCTATAAGAACGTTCTCGCACATCAGCGGATGAATATTCCATGCAGGTGAATTCTGGAAGATAACACCATTGAGCCAAACGTTCTTGCAGCTTACGAGACTGATCATTACAGGGCGGAGGAAACGCTTGATCTCGTTCCATTCTTCTTCTGAAGCTGGAGTTTTAGGCACATTCATGTTGGCACTGTTGTCTGCCTTCAATGCACCTTCTGATGGGAACCAGTAGTCGGCTCTCTTGAACGCACCGCCACGTGAAGTAATCTGCTTCCACTGTGCAGCGGTAACCTTCTGCTTCTTCAATGGGCGCCAGTATTCTCCGTTTCCGTCGATGCAACCCTGACCGGTAATTGCCACGTTGGTAAGATGATGACCAGAGATAGGCGACTGGCAGCGGCGTGTATCCAAACCCTCAAACGATGTTTCTATAAAAGGGTAGAGGGCATCATCTGGTGAGAAAAGGATGACTGCACCTTTTTCGAGATGCAGGTTGATATTGCTCTTCAAAACGATAGGACCTGTGAACCATACGCCCTGTGGAACGATGAGTTTGCCGCCGCCTTTCTGAGTCAGCGCATCGATAGCCTTGGCAAAGGCTGTGGTACAGAGAGAAGAGCCATCTCCAATAGCACCAAAGTCTTTGAGGTTTACCTCATTGGCTGGGAATTGCGGACGGGTTACCTTTTCCATCTGGAATGGCAGATTCTCATATAGAGCATCATACTTTTTGATATCGGTTGCCTGGGCACTTAGCGCCAACAAGCAAGCACATACCATGCTAAAAAATTTCTTCATCTATTTTTTCGGTTTGTTGGGTTATTATATATAAGCTATTTCTTCTGCAAAGATAAATATTATCTTTTGAAAAGCCAAAAATAGTAAGGCTTATTCTAAATAAATCGCTGTAAACGTTTTCGTGGAATGGGGGATATGATAAGATGTAAGTGGATATATAATGATGTTATAAGTGCATATATAATAAGGTATATAAACGAAAAAAGGAGAGAAGTAAAACTTCTCTCCATCTTGGTACCCAGACCCGGGATCGAACCGGGATGGATTGCTCCACTGGTGTTTGAGACCAGCGCGTCTACCGATTCCGCCATCTGGGCAAATACCACCTTGCTTATTTGCGGTTGCAAAGGTACTAATAATTTTTGAACTGACAAACTTTTTGGTGACTTTTTTTtCTAAAAATGCATTTTTAATGCAGAAACATTAAATTTTTGTTGTTTTTATAGTCCACTTTATTAAATTTCAAGAAAATCTTTGGCACTTTCACGGATAATCACTAACTTTACAGATGAATTTTGAAAACCAACAAAATATTAGACTCAAGATATGAAGAGTAACGGAAATAATTATTGTGTGATATTGGCGGGAGGTAAGGGCCGCAGACTCTGGCCTTGCAGCCGCAGCAACTATCCGAAGCAGTTTGTCGACTTCTTTGGAGTGGGGCGCACCCAGCTTCAGCAAACCTTTGACCGTATGGCAAAGATCGTGCCTGCCGACCATATATTTATCAACACAAATGAAGAATATGTTCAACTGGTAAAGGAACAGTTGCCTGAGGTTCCTGTAGAACGGATATTGGCGGAACCTATTCATCGCAATACGGCTCCTAGCATGGCATGGGCCAATCATCGCATCTCGATGCTCAATCCTGATGCCTGCATTATCGCCACTCCTTCGGATCAGGCTATCTTCAATGAAGATGCTTTCCGGGAAAACGTATTGGAAGGTCTGGCTTTTGTGGCAGAACATGACCGTTTCCTGACGATGGGTGTGAAGCCAACCCGTCCTGAACCTGGATATGGATATATTCAGATGGGTGAAGCTATCGGCAACGGATTGTACAAGGTGCAGTCGTTTACAGAGAAACCGGAAAGAGAGTTTGCCAAGATTTTTGTAGAGAGTGGAGAGTTCTATTGGAATACGGGTTTGTTCCTTTCTAATGTGAAGTATCTGCGTGAGTGTTTCTGCAAGATTCTGCCGCCTGTACTCCGTGATTACGATAAACAGTATCCCGAATTCAGTGTGGAGACTGAGAATGCATACATGAAAGAGAGCTTCTCTTCTTATCCTAATATATCAGTAGATTTCGGAGTGCTTGACAAACCTAGCAATGTCTATATGATGAAGTGTGACTTCGGCTGGGCTGATCTGGGTACCTGGCACAGTATCTACGAGGCGATGCAGAAGAGCAGCGATGACAACGTGGTTGTTGACAGCGATGTGATGATGGAGAATTGTCACAACAATGTAATCAAGTTGCCTAAAGGAAAGCTGGCTGTATTGAACGGACTGGATGGTTTCATAGTAGCCGAGAATGACAATGTATTGTTGATATGCAAGAAAGAAGATTCTTCTGCCCTGGTGCGTAAATATGTAAACGAGGTGCAGATGAAGAAAGGCGATGAGTTCGTCTAAGCAAGAGCTTATGAAATAAAGATATAAAAAGAGCTGCGAAGCATATTCGCAGCTCTTTTTCTGTTTGAAACTTCTTGCATTTAAAGTTTCTTGAATTCTGTATAAATCTTATCAGCAATTTCCTTGAACTCTTCCTCAGTGAGTTTGAGATGCTCCTTGCGGAAGTTTACATCAGCTTCGCTGTTCATTGGGATGAGGTGGATATGGGCATGAGGAACCTCCAGACCCAAAACAACCTGCGCCACTTTCTTGCATGGGAAGGCTGCCTTGATAGCCTTGGCTACCTTCTTGGCGAAAACCTCAAACTCAGCCAGGTCTTCGTCTTCCATATCGAAGATGTAATCAACCTCCTTGCGGGGAATCACCAAAGTATGACCTTTGCCGATAGGGCTAATGTCGAGGAAAGCATAGAACTTGTCGCTTTCTGCACACTTGTAGCTAGGAATCTCTCCTGCTGCAATCTTTGAAAAAaTGCTTGCCATAATCGCTAATCAATTTATAATTAATAATTTATAATTTACAATACATATTATCTTATTCTCTTTTTGATGTCGTTGCATCGGCTACTTTCATTTTCTATAGAGTATATCGGGTAGGCTTACATATAACATAAAAGGAACCGTCATACGGGCATTGCTGCCGATATGATAGTTCCTTTTATTCCGTTTTATTCAAATGAAATCTTGTCGATGCGAAGGTTGATGGTGCCGCGAGGAATCTTGATTTCTGCAATCTCACCTACCTTCTTGTTGAGCAATCCCTGTGCAATAGGAGTCTTGATGGAAATCTTGCCTTCCTTCAAGTTTGCCTCGCTCTCGCTCACGATGGTATAAGTCATCTTTGCCTTGTTAGCCATGTTGGTCATCTCTACCTTCGACATAATCTGCACGCTGTCGGTGCTGAGCTGCTTGGTATCGATAATCTTGGCCTCGGCAATGGTGAGCTTCAGGCGATTGATCTTATCTTCCAGATGAGCCTGTGCCTCTTTAGCGGCATCATACTCAGAATTCTCACTTAAATCACCCTTGTCGCGGGCTTCAGCAATTGCGGCTGATGCCTTAGGGCGCTCTACAGATACGAGCTGTTTCAGCTCAGCTACGAGTTTGTCGTAGCCTTCTTGTGACATGTAAGCCATAATTTTCTTGTTGTTTTAATGTTATTAATAATCGGTTGGCAAGTAGCATAAAAAATAAAGAATTCCAGTGCCAGTGGAGCACCGGAATCCTATATCTGTATTTATGTCTCTTGTTTATCCTTTTGTGTATAATTCGAATGCAAAGATAGGACTTTATTTCCGTATCACCAAACTTTTTGGGGGAAATTTTAAAAAATGAGAAGCTTTTCCTGCTTTTCTTCTGCTTTACATCACTTTTCTTTCCAAATATCCTCCCTTGCTTTTCACATATTCCATTAATTCGCTAAAAATCTGATTATTGCGCAATATCTCCGGGTTGCCTGTCATAATCATCTGCTTTCGGGCACGGGTGATGGCTACGTTCAGCTTGCGGTCGATGATGGCGCCGTCTTCTACGAAACTGTTGCCGGCAAGGAAGTCGAGCTGCCAGATGTTCTGGATGGTGAAACTGTAGATGATGACATCTCGCTGGCTGCCCTGGTACCGCTCTACGGTATCGATACTGATTTTCTCCAGTTCCGGAATACCGAGCTTTTCGATGCCTTTGCGCACCATGGCTATCTGGTTGCGGTAAGGAACGATGACGCCTACCGTCTTCTTGGCATCGAAACGCTCTCCATAGAAGCGGTGGATGCGGCGAAGCAGGTCTACCACGATTGCTGCCTCGTTGGCATTGATCTTATCAGATACATTCGGTTCCTTGCAGAATTTGGATGGAAGGAATATCATGCGGTGCTCCTTCAGCAGGTCGTCGAGCGCATCTTCTGATGGCAGGGTGTATGACAGTTCCGTCTCCAACTGGTGTGGACATGGCACGGGTTCCAGTTTCTCCCGACGGTAGAACATCCGGTTAGGAAACTCTGCAATCTCGGGATGCATTCTGCCTTGGCGGCGCAGAATGCCGATGAATTCGCTGCGCTCTTCGTGATCTTCCCAATGAATCAGACGTTCGAAAAGGGAGTTGCGGCAGTTGGTAAGACAGATGTCCTGCAGGATGCTCATGTCGATGATGCCACCTTTCTGACTGTCGTTGATGGTAGGAATGCCTGAATCCTGCTCGCTCTGCTGCACCACGGCTGGCAACTGCTTGTAGTCGCCAATGAGGATGAACTTATCTACTGCTGATAAGAGACCGATGAGATTAGGCTCCAGTATCTGGCTCGACTCGTCGATGATGGCAAGCTTGAAGTGCTTCAGCGAGAAGATGAACGGCTTGGAGGTCATCATCGAAGTGGTGCCCACGATTACACGCGTTCCTATTATATATTGTTTGATGGCTTCGAGCTTCGGACAGTCGCTGATGGCTTTCTCTATCAGATAAGGGCGGAACCGCTCGTCGCAGGAGTACTCGCTGCCGAGGCGAAGGAATGGAATGCCCGAATCTACCAGCATCTCGCAGATTTCATCTACGGCTCGGTTGGTATAGCTCATCAGGAGGATGGAGGATGCAGGCTGTTGAGCCGTCTTGCCTCCCGAGGCGATGCTTTCTGCTGTCGGCATTCCCGTTCCATCGTTCAATGCCTCTTCTACCATAAACTTCAGGGCACGACTGGTCTTTCCTGTTCCCGGAGGTCCCACGAGCAGGAAGTAATCCTGTGCCTGCTTGGCACGGAGAATGATGTCGTCCAGTACATCATCGTAATGTCTGGTCAATGTAAGCGAGGCATCTCTTTGCGGAGCACGCTGTCCTAACAGCAGGTCGCGCTTCTCCTTGGGTGCACAGATAAACTGGTGCAGGTTACGTATGCTTCCGCCTGTCGATGCATCGCTCGTTCCATGTTCTATGGCGTAAGGCAGATTCATCTCGAAGATATCGGCATTCTGCTGTCCGTCGGTGAGATGCACCACAATCTCATCGCTGTGAATCTCCTGCAGTACACCTTTATATAATATAGCCTTTCTTACGTCGGGTTCTTCCTTCAGCTTGTAGGTATAGAGATACACCATGTCGCCGATACGGAAGTTGGGCAGGAAGTCCTTTCCCTGGTCGGGCACGCTCAGGGTGATGGTATCATATCCGCTTCCTGCGCTGCTCTGTTCCTTTCGGATGATGTGCAGGTCGGTATAGATATTGCCGGCATCTTTCTTTTCGGCGAGTGGCATGGTCCAGAGGTCGGAACTTGATGTGTTGGTGCCTTCCTGTGCGCCCACCTTGCTGATCATCTGTTCCCGCAACACGAAGGTCATCATGCGGCAGAAGTAAGCCTCCTCTAATGGGGTGAGGTTGTGGAGCGGACTGGTGATGGCTTCTATCTGCGGCTTCAGATACTTGTTGTAGAAGAAGTCCTGTGTGCCTGCTACATTGAGTACATCGGGTGTAAACTCGTTGAGTGCATGTTCAAAACCTTCCTTGGCTATTTCGAAAGAAGCGGCTACCAGCTGGTTGCGGTATTCGATGGCCTCTTTGAAGAGCTTGTGGTAATACGCTACTACCATCAGTCCGTCTTGCGGCTGATACTTGGAGTAGAGCAGACGGATATTCACGCGGTCGTTGCTCAGCTTGAAGTTGTGCTGCAATACGCCATAGTAGAGCAGTAGCTGTACATAGTGGGGCTCCAGCTGATAACTGTGATACCCCAGATCTACCTGATGGGTTTCGATATTCATGTTGCGTCCCGATTTCTGCTCCACCAGCAGTTTACAGTCAGTGGTCATCAGGTCCACACGTCCCTGTATGCCGAGTGCTTCGCAGACGAACGAAGGTTCGAGGATGGCTTTCTTCCTGTCGTAAAGACTTTCGCCACGGAAGGCTGACATCTGTGCCTGCGATGCGGTGCGGGGAAAGAGAATATCCACTACCTGCTGCAGATTGAATGCCTGCTGGTTGGCATCGGTATAGAATTTCTTGGCATCAAACCAGGGACAGGTGCAGAACTCCAGTGCTTTCTCTCTGAAATTCGTCTTTATGGTTTCGTTCATCTGGTATTTGCCGTTTGTATTGATGATGTCATCCAGCGCCGCACCGGCAAAGTTACCGAGCAGGGTAGCCTGGGTGTTGGCACGGGGCTTCATCTGGTTCAACAGATAGAGCAGAGGATGATGACCGAAAGCCGTAAAGCAGGTGGCAATGCTACTGATATCTACCAGATAATCGGGTTCCATCACGATGAGTCGGGGGgTGATGATGGGCTGTTTCACCTGACAGTCGAGCAGGTTGAGCTGCATGCCTTCCTTCAGGATATCCCAGAGGTAGGTATGGTCGATATGGTTCTCTTCATCTTTCAGCTGAACGAGATATTCCTCTTCGTCAGCATCCTGGTCAATATCCACGCGGATGAAATCGCTGTCCCAGTTCTTCACGATGCAGCGGATGCGGCGGTTGTTGATTTCCAGTCCTTTTTGATAAGGGCGGTTGGTATGGGGAATGAGCACGTTCAGCTCGTGGGGAACATCCATTCCGAATACGGCAGAGATGAAGATGGCTAGGGCACGTGCATCATATTTCAAATCTTCGCTTGAGAGCGGTTCCTGCGAATTACTGTGCCGGCGCATGGTCTGGATGGCAATCTTGTCTGCCACCTTGATGCCGTGAGCCTTACAGAGATAATCCACCTGGGAGAAAAGGTTACCGAAAGCCTGTTTCGTTTCCTTCACTCCTTCGTGGCAGCAGAGGATGAGCGTATCGTGCATCATCTTGTTGCGTGTCTTCGGCTCCAGGTTGGGGAGCGTCAGGAGTTCCCTTACCCGCTGGAAAAGTTCAGCGGCGCTGATATTGTTTTGATTCATGAAATATTGCTTAATCTTGAGAGATGTTTACCTCATCTCTTTCCTCGAAAATGCGATTATTGGCTGTTTTTATTTCCATTATGGTAAAATGTTGTATTCTCTCTTCAGCCAAAGCTCGAAGACAGGATCGACGAATGAGAAATCTTGAAGATGTTTCTCAACGAGATCTTTCTCTACTAATACTTTCTTGTTACGTGTGATGCTCTGTGGCTGCCCCAGACCATACGTCTCTACGACATCCTTGGCATTGAAGTGCTTTTCGCCAGAAGCGATGGCTTTCAACATGCCGATTTGGGTGGGAGTGAGCTCGTCCATCTCTGTCAAGAACAAGTCTTCGTTGGTGTCCAAAACCAGTTGGAGCTGGTTGTCGAGGAGTTCTTGCGTCACCTCTTTGTCTGTGTGTGACCATAGGAAGAAGCAATATTGCTGTACGTACCAAGAGTTATACTTCACTCTTTCGCATAGACATTCTGCTTGGCTCTCAGAGATAGTTTTTCCTGTCTTCTTAAAATTGCTTATGATGTATGGAATCCAATATTCCTTGGCTATTCTCTTCAGGTTCATCAGTTGTCCGAACTTAAAGAAAGGACTGTTCGCCTTGTTGAAAATATCTTTCATCATGTGCATCTTGCTGCCGTAGAGACAATAGGTGGTATGGTGCTGCAACTGCCATTCAGCCCTCAGCATAGCTTCAAGGTTCTTCCATTTTGGCAGGTTGGCGAGCTGCTGAAACTCATCGATGCAGACGATAATCTTGATGCCTTTAGCCTCGGCTATTCTTTCGGGGAGTTGCAGAATGTTTTCAGGACTTTCCTTTACAGGATTCACCTTTAGGTTGACCTCTACACTATTCATTGGGTCGGAAGCTATCGTGATGCTTGGGGTAAAACGATTGATAAATTTCACCAAGTCAGATAATTTCTGTTCCAATGTGGAAGAAACTCCTTGTATCACGATGGAGGCAAATTTGTTGTAGAATTCCTCCTCAGTATGAATCTTGGAGGCATCCATGAAGCAAACCTTTGTCTTGGATTCTTCCTGCATTAATTCTTCCATAGAGGTTCTGACAAGCGAAGATTTTCCCCATCTTCTTGGAGATACCAAGATGACGTTGATGCCGTGGCGAAGGAAATTTTTCAGTTCCCTTCTGTCTTCTACTCTGTCGATAAAACTCTCTTTCTCAGCGAGTCTTCCATAAATAAAGGGTATATCCATAATCAATTTTTTATAAGTGATGGCACAAAGTTACAAAAATTATAAATGCTCTTATAATAAATGTATTTATAATTATGGATAATTAACTGTTTAACCATCCTAAAGGTGACAACTTTTTCACGTATAAGACACAAAAATTAAGGCGTTCGTGCAAAAAAAaGTaGTAAAGTGTCGGATATTCGTGCAAAAAAGTGTATCTTTGCAGCAAAAGTTCGTGCAAAAAAATGTGATTATGGAAAGAAATGTCATTAAACAGCTCCTCGCGTGGAAGCAAAAGAAGAATCGTAAGCCTCTGATAGTCAATGGCGCAAGGCAGGTAGGAAAGACCTATATCTTGCGGGATTTTGGTACCAAATACTATCAGAAGATGGCTTATGTCAATTGTGACAAGAACGAAATGGTGGAAAAGATCTTTGCGCAAGACTATAATATTGAGCGAATCTTACTATCCTTGTCAGCTCTGCTCCATGTAAATATAGAACCGGAAAATACATTGATTATTTTCGATGAGATACAGGAAAATCCTGTTGTATTAAACTCTCTGAAGTATTTCTGTGAAGATGCTCCAGCCTATCATGTGGCTGTAGCCGGTTCGCTTTTGGGCATATCTCTTCACAGCGGCATGTCGTTTCCGGTGGGGAAGGTGGATATGATAAAGATGTATCCAATGACCTTCGATGAGTTCCTGTTAGCTATGGGCGAGCAGCCATTGGTCAATGTGCTTCATGCCAAGGACTTTTCTCTTATAGATTCTCTATCTTTGCGTTTGACAGATTATTTGCGTCAGTATTACTATGTAGGAGGAATGCCTGCAGCAGTCTTGGAATTTGTGGAAAGCAAGAACTTAGAGGAAGTGCGCAACATTCAAAAACAGATACTTTTTGACTATCAGCGTGATTTCTCCAAACATGCTCCTTCACAGGAAGTGCCTCGTATAAATATGGTATGGGATTCTATTCCGTCACAATTGGCAAAAGAAAATAAAAAGTTTATTTTTGGAGCGTTGAAGAAAGGAGCAAGAGCTTCTGAATTTGAGTTAGCCATTCAGTGGTTGATAGATGCAGGATTAGTTTATCAGATTAATCGTGTGTCGGCTCCGGAAATGCCATTGAAGTTTTATGCAGAAATGTCTGTGTTTAAACTTTTTGTCTTGGATATAGGTTTGATGGGTGCAATGGTAGATACTCCGGCAGAAAGTATCTTGGTGGCTGATACTTTGCTGAAGGAATATAAAGGCTCTTTCACGGAGCTTTTTGTCTTAACCCAACTTATGGCGCTTCAGATTCCGATTTACTATTTCAGTAGTAATGATTCGCGTGTGGAAATCGACTTGATTGTTCAGCATGGCACTGCCATAACGCCTATTGAAATCAAGGCAGAGGAAAATGTGCGTGCCAAATCTCTTCGCACATTCATAGAAAAGCATCCGAATCTAAAAGGTTTGCGACTTTCTATGAAGCCTTATCAAGATCAGGAGTGGATGGTCAACAAGCCACTCTATGGTGTGGGTGCCTGGTTGTAAATCAATGCTGTGCAATAGATAATTACCCGTCATGGGGCAATAAAATCTCTCTTTGGTTGCAAAAGTACTAAAAAATAATGCAAGAAATGCTTGCCGTATCATTTCTTTTTtGTATATTTGTAGCCCCCAATTGAAAAGAAGGGGTATTATTAATCTAAAAATATTAAACAATGACAAAGGAAGAATTGATGCATAGAGCCATTGAGCTCTCAAAGAATAGCGTGAAGACGGGGGgCGGACCTTTTGGTGCTGTGATTGCCAAGGACGGTATTATCATCGCTGAGGCTTCCAACAGTGTAACCATCGACCTCGACCCTACGGCTCATGCCGAAGTGAACTGTATCCGACAGGCTACCCGCAAACTGAAGACCTTCAATCTGGAGGGTTGCGAAATCTATACCTCCTGCGAGCCTTGCCCGATGTGCCTGGGTGCCATCTATTGGGCACATCTCGACCGTATCTATTATGCCAACGACCGGAAGGATGCGGCAAAGATAGGTTTCGATGATGAGTTTATCTACGAGGAGATAGACCGCAAGATAGAAGACCGCCACAAGCCGATGATTGCCCTGATGCGCGATGAGGCGCTCGGTGCTTTCCGCATGTGGGAGGAAAATGCGGAAAAGACGGAGTATTAATGAGATAAGATAAAAAGGGAAGGTTGCACGGAATATGAACCGCAGCCTTCCTTTTTtCGTAGATTCTTCTTGTATTCTATCATGCTGGATAGAGAAAAATGGAGAAAAGGAACGATTTCTCAGATTTTCTTTGTAATTTTGCCGCCAAATTCAGAAAAGACACTGAATTGATGGATAATGGAAATTCTCTAATTATTATAACGACAATGGAACAGTCAATAGAAAATCTCTACAAATTAGACGGCAGAGTGCCCGTTGGTAAAGCACTCCCATTTGGTCTTCAGCATGTGCTGGCGATGTTCGTCAGCAATATTGCGCCAATCATGATTCTCGCTGGTGCGATAGGTTTGGACAGTTCGATGAGCGCCGTGCTTATCCAGAACTGTATGGTCATCGCCGGTATCGGTACCTTGGTGCAGCTTTATCCGGTATGGCGTATCGGTTCTCGCCTTCCTATCGTGATGGGTATCTCCTTCACCTTCCTTTCACTTGCCATCGCCATTGCCGGTGCTCATGGTATGGGTACTTTGATAGGCGCTGTCATCATTGGTGGTCTGGTAGAAGGAACACTCGGACTTTTTGCCAAGTATTGGATCAAGCTCATTCCGCCTGTAGTAGCCGCTACCGTGGTAACAGCCATCGGTTTCTCGCTCCTTTCTGTTGGTGCCAACTCTTTTGCGGGTGGTCAGGGTGCTGCCGATTTCGGTAGCATGAACAACTGGATTGTGGGTACTGTCACTTTGCTGGCTTGTCTGCTTTGTCAGATCTTCGCCAAGGGTTTCTTGCGTTCTCTCTCTGTATTGGTAGGACTGCTGGTAGGTTACATCCTGGCGCTGTTTATGGGAATGATAGATTTCAGCGGACTTTCTGGTCTCTCTATCGTAGCTTTGCCAAAGCTTCTTCCATTTACACCTGAGTTTAATATTGGTGCTATTCTCTCGGTGGTTGCTGTATATCTGGTTTCTGCCACAGAAACGATTGGTGATACTTCTGCGCTCTGCAACAGTGCGTTGAAGCGTGATCCTAAGACCAAGGAGATGGGAGCAGCAGTCTGCTGCGATGGTTTCGTCAGTTCGGTTTCCGGTCTTTTCGGTTGTACTCCTATCACTTCTTTCAGCCAGAATGTGGGTTTGGCAGCGATGTCGGGAGTAGTGAACCGCTTTACCATTGCCATGGGTGCCATCATCATGATTATCGGTGGTATCTTCCCAGCTATCGGTTATGTATTGACTACGATTCCTCAGGCTGTATTGGGCGGCTGTACCATCATGATGTTCGGTAGCATCCTCTTTGCAGGTTTCGGCATGATGGCGCGTACAGGCTTCTCTCAGCGCAACATGGTCATCGTGAGCCTCTCGCTCAGCGTAGGTCTCGGATTCACATCTGCAACAGGTATGTTCAACATCTTCCCAGAGATTGTACGCACCGTTTTTGCTGATAACTGTGTGGCAGTAGTCTTCCTGCTCGCCGTTATCCTGAACCTCGTTTTGCCGAAGAATCTGGATAAGGCATAAGAATCAAAGATATTTATAGATAAAAAGGTGCAACTCACAAGTAAGAAAGTGAGTtGCACCTTTTTTGCTATAAACTGTTAACTATAAACTATTAACTAAATCACTGTCCTCCCAGTCTTTCGAAGAAGGTGATGATTTCTTCGAAGGTCTTGAATTCATCGCTGCCGTATTCTATCGTCGTACCCATGAAACCATCGCATGGGCTAGGGTCGATGAAGTAATCGCCGTAGAGCAGGTTCTTCTGGTTGCAGAAGATGATGTGGTTGTAGGCTGGGGTAGAGAGATATTCCTCCACCCAAGTCTGTACCTTCGCCATGTATTCATGGTCGTTGGTTGGCGCTGGGGCTACGATGTATACGTTGTAATGCTCTATCAGCATCTCGTAAGCCTTGTGCATCGAGCTGGTTGCCTTCATGTAACTGTCGTGCAGGGCATCGAAGTCGATGTATACGATAGGGCGCTCCTTGCCGTTCTGCTTGTCGTCAATCCAGCGGATAACCGGACAGAGATAGTGGAATGCTACCTTGTCGATAAGGCGGTGCTCGCCATGGAATGGGATGGCGAGCGGATAGTGCTCGTGGAAGAGGTCGAAGGTATGGACCAGCGGATCAGCATCGCCGAAGAGACCGTAAACACGTTGCTGCTCCTCGGGAGTAATGTCCTGGAAGCAACGCTCGGTAAAGTCACGGTATTCCTTGATGAGACCTTTGTTAACCATCAGTTCGTTCACTCCGTCCTTTCTCGGGTTCTGAAATTCCTGCTTGCCGGTCATGCTGCTCATTGTATCGCCCATCTTGAAGGCAGGGTTTACGAGGATGCGGTCGTAACCTTTCAGCAGTTCGGTATACATGCCTCCCATCGAGGTACCGATGATGAGGTCGGGCTTCTCAGTCTCCGCCATCTTCTGCAGCATCTCTATGCCCTCTTCCGGATGTACCGGGATGTCTTCAGCCACGAGGGTGGCATTCGGCATCAGTTCCTGCAACATCTTTACGGTGCCGCTCTGTGCAGAAGAGAGGAAACCGTGAACATACATGATTTTCTTGCCCGCCATGAGGTCGGGGAATTGTTTGATATATGGATTCATATTCTTATAGTTTTATAGGGGGCATCATATCATGCTCCCTGAACATCTTATTCATTTCTGCTGCAAAATTACGCTAAATTGCAGACAAAACAAAaTTATTGGGCGATAAACTTCCTTGTTTGCGAAAAAaGTAGTAATTTTGCACCCAATAACCATATTAAAGTTCAAGTCATAATGGATTTACTGAAAGAAAGAATTATGCAGGAGGGCAGATGCTTTCCTGGTGGAATCTTAAAAGTAGACAGCTTTGTAAACCATCAGATGGACCCTATTCTGATGATGGACTTAGCTAAGGAATTCGTGCGCCTTTTCAAGGACATCAAGTACAACAAGATTATTACTATCGAGGCTTCGGGCATCGCGCCTGCCATCATGGTAGGTTATCTGACCAATCTTCCTGTTGTATTTGTAAAGAAAAAGCAGCCTAAGACTATGGAGGGTATGATTACCTCTGTGGTTCACTCTTTTACAAAGGACCGCGATTATACGGTTTGTGTGAGCAACAGTTATCTTACTCCTGAGGACCATGTTATCTTTATCGATGACTTCCTTGCCAATGGTAATGCGTCTAAGGGCGTGATGGACCTTTGCGAGAAGGCAGGTGCCAAGATTGAGGCGATGGGTTTCATCATCGAGAAGGCTTTCCAGCATGGTGGTGACTTCCTGCGCAAGGAGGGAATCCGTTATGAGGCGCTCGCTACCGTAGAGAGCCTGGACGATTGCAAGATTGTCTTGAAGTAAAACATCTTATTATATATATTAAAAGCCGCCTGTAATAGGGCGGCTTTTTTCTTACTTGACGATATCAGCGGCATAGATTCCCATCGCCTTGTATCCGGCAGGGTTCGGATGGAGCCAGTCGTTGCTGGCATATTCCCGCTTCATCCTTCTGTCATCATTCGGGTCTTGAAGCAGCTTGGCGAAGTCTAGAATGCCATCTGCTTTCTTTGCCTGACTTCGAATCCAGTCGTTTACATAGAGTCGGGCTGCTTCGTGGAAGTGGCTGTAGTAGCCGGCACCCTTGAATGGGGTGATGGTGCCCAGATAAACCTTCATCTTCCGTGCCTTCGCCTTCTTCATCATTCCCTGTATGCTCTCTATAATCTGGCGGGCTACCGTCTCGCTGTTGCCGCTCTTGGCAGCACCTATGTCGTTGATGCCTTCAAAGATAATTACCTTCTTTACGCCGCTCTGCATCAGAATGTCTCGGTCGAAGCGTTCCTTGGCGAGTGCCCCGAAACCGCCCGGCACGGTTACGCGGTTGCTGCCGATGCCCAGGTTCAGTACACCCTGGTTGGTTATCTTATGTTTCAGCTGCAGCATCTCCGACATTACATCGGGCCACCGGTTCTGGGCATTATCCGTAGAACATTTGCCGTCGGTGATGGAGTTGCCCATGATGGCGATGGCACTCATGTTGTTGCTCATCGTATACACATCGATGCCGCTGATGTTGTACCAGTGGTTCTCGCGGAAAGCCTTTTCGAAGTTGGAGTGGGCATTGGTTACTCCCTTCATGATATAAGAGGTGGTACGTGAGCCCATGTGAACGGTAGGCACATCGGGAGCCGAGGTGTAGTTGATGGTGATGGCTACGCGCTCCAGGTTCTTGAGATTGAACTTCAGTGCATCGCTCACTATCTTTCTGCCGGCAGGGATGGTAGCCTTGTAGCTGTTGCCGAACTTGAAGTATTGAGCCGATTTGGCATCAATCTTGAAGGAGTCTTTGGCGTGGGCGATATAGATGGAGCGTATCACTACGGGTTGCATCGAGTAGATATTGCTCAGTTTCAGTCTTATCACGTCGCCTCCCACGCTTACCTTTACTATCTGGCGAACCGAACGGTTTGTCATGTTGTTATTATAGGGCATAAACGCTTTCACCACAGTCTGCGGTGCCGTAGCCCAAGTTCCAATCCATGTTTGTGCCGCCATCTGTAGTGTGTATGTGCAGATGAAGCATAGTATCATTATAAATCTTTTCACCTTGTTGTATTAAAaAAaTATAATCCTTGCGCCAGATGAGGCGTCTCGTTACGCATTATCTCATAAAAAGGGTCGATGCCATTAGAGGCACCGACCAATTCTGTTTATAATGATTTGATATTTTCTTCCGATAGCCCTGTGAATTGCATGATTTGCTCTATAGGCAGACCAGCTTGACGCATTTTTAGGGCGATGGCATTTTTtCCTTCAGTTTTACCTTCCGCTCTACCTTCTGCTCTACCTTCCGCTCTACCTTCCGCTCTACCTTCCGCTCTACCTTCCGCATGCCCTTCTAATCTAGCGTTTCCAAGAACGTCATTTTGAATCATGATGGCATTGACATGTTCATCGTAGGCGTGTCGTTCGGCATTCGACATAGAGTAGTATTTCAGCTTTTCGCGAGCTTCTTGCAATCCTGGTGCTTTCGTGTCAGGATTGATGACTCCGTTTTTGAGGTAATCAACCCATTCCTCCAATGGAGACTTGGCAACCTTGTTGAATTCATTGACGCGCACTAGCATATAGGTTGGGAATATTTCGGCAGGCGACTTTCTCACGATTGTATCTTTCTCCTTGGTACTGATGATGAGTTGGTCTTGCGTATGCAGGCCGATAAAATTGTTTTGTCCTACATAAATATAGTCCGACCCTTTGCCAAGGTCAAAATAAAGTATACTAATGGAATATACCTTTTTtACTTCTTTGTAGGTGTTGCCGAGATTGATATGCTCGGTAATGGCTTTGTCTACGCCATAAAATATACGTTCCTGATAACACAATCTGGTTATATTTTGTATCTCGACAAGAATGTCTTCACCGTTACTATTTTTTGCCTTGATTTCTACTCGATAGAACTTATCTTCTGCCAGCACGTTTCCTTCGTTTTCTAGGATTTCAACAATCTTGATAGGTTCATTCAGAAACACGGTCAGGAAGCCCTCGAGCACACAAAAGTTCGCCTTCTGGTGAAGTTGGTGCAAGATTGCCCAATCGAATCGAATGTATTTATCTTTTAGCTCTTCCATATAGATTTCCTCCTAAAATTAATATTCGGTTGCAAAGTTACGCTTTTCTTTTGAAAGAAGCAAGGATTTTTGGAAAAATGTTTGAGTTGTAAAACTACTATTGTACTGTCAATGAGTTTATACTTGTACAACAGTAGGCTTATGGTTGTACAACTAAAGGGTATACAGTCGTACGACTAAAGAGTATATATGTATGTTAATGGGGTGTTGTCACTAGGCTCGGCAGACCTGCTGACTGCAGTCGGCAGAGCTGCTGACTAGGCTCAGCAGAGCTGTCGAGCCTAGTGGGAATCATCAAGAAGCAGTCTGCTTGAACCTCAGATACAGTCTCCTAGAACCTCAGATACCGACTGCTTGAACCTCCTAATCTATATCTTTGCCCCAGCGCAGTCGTATCCTTGCGCCCGATGAGCCGTCTCGTTACGCTTATTCAGCCGCATTGTTATACTTGCTCAGCTTATACCCGCATATCATAAAGTCGTAATATTTAGGCATAAGCTTGCTCCATTAATTTTTtGTTTCGTTTCCAATACTTTTGAACGATGCTGATTTCTATATCATCCATATTGGTTTCTGTTACTTCACCCTCGCTTGTCATTACAAGAGCATGATATGGCGGATGTAGATACACTACACGTATAAGGCCTTCTTCGGTTTTCGAAAATGCATATCCGCAAACTATCATCATAGCATTTTCTGCCACGATTTTAATCTCTTCTTCATTCATGATAATCTATTTTTACTGTCTTGATTGGAGAGTAAAGCTTCTGATGAAAGATTCTTGTTGTCCATATTTACCTCCTTATTTTAATGATTCACTTATCCTTCTGTTGCAAAAAATTCTTTTATTATGCTTGATAATAAATAGTATCTTCTGCATTTGACGGTTTGTATATACCAGCATCTGCGAACAGTCCTTCAAAGCATAAATCTTCGTCTAATTCAGGCCAATGGATACCATATCTGCTCAATACGAAAGCCTTACGCTGGGCAGGTGTGGCGTTAGCAAGACGGCTCCAACGGCTGAAAGGATAGTTAGCCTTCCAACCATTTTGGGTTTCTGCCCAAATATGGGCATCGTCAACCCAAACGCGATTTACTCTATATTGCTCCATAATATCTTATTCCGTCTTTAGTGATGAAGGTATAGTCTAATGACTCTTCCTCATCAATTTCATAGGGGTTTAGAGAATCTGATACCATAGTTTTTCTCTACATCTTTCAGGTCTCTTCCATTTTGTACACAATCACGTATCTCTTTCTTAATCTTAATAAGTTTCAGAAAGAAGTTTTCATTTTTCTTTTTGTCCATATTCTACCTTTTTATATTATGGGTTTGGATAATCTTGATTGATACCTCTAGGAAGAAAATAACCCTTGATGCAATTAGGATTGCAGACACAAATCTGAATATGATTCTTTTCTCTGAATCCTGCATTAGGATATAGTTCCTGTCCTTCCCAAAATACTCCTTTTACTGAATCGTATGGATGGGCATTGGCCTTTTTATTGTATGTTAGTGCAGTTTGAACTACAGCACAATCCAATTTCCTAATCAGTAAGTCTGTAGATTTACCTATAGTTGTATTTTGTGGTAATTCTAATCCTGACTCTTTATAGAGTTCAACCATAGACTCGTAAGCATCTTTCAATTCCCGAAGATAGGAACTGTCAGTAAGGTCAAAACAATAACCTAAGTCTATTATTGCACCAACAACTGCAGGCTCTTTGATTTGTGAGTTCTTTCTTTTGGCTAAATCTTTAGCCCATTGCCAAGCTCGTTCCTCATTATTTTCCAAAAAATAGATGCCGTTTCCTAACCAGTCATAGTCATTAGTGCTGGAAAGAAGATCGGTCTTACCAGCAACTACGGCATCAACAACAGACTTGTCGCAGCCATGAAATCCTATTACTAGGTTGGAGCGCCTTGAATATAAAGACTTATCCATAATTATCTCAAATGTGGTGCAACTTCTCCGTTCGGCAATAATATTCCAGCCTCAATGAGGAATTTTCTTGCAGCTTCTTTGCTGGCAACCGAAGCCTTTCTTGCTGCCTCTAATCTTTCTTGTCTTTTGCTATCAAATAAATCCATATTCTACCTCCTTGTTTTAAAAGTTGAACATTTCTTTTGCAAAGATTATGCAAACGAGCGCAATGTAAGCTTGCTTACAGATTGCCGAGCGCCGCTAATCTTCTGCAAAGATTATGCCAGCGAGTGCAATGAAAGTTTACTTTCAGATTGCCGAGCGCCACTAATCTTTTGCAAAGATACGCTTTTCTTCTGAAAGATGCAAGGAATTATTGAAAAATGTTTGAGAATGAGGGAAATAAACAGAAGAATTAAAACCCCGGGGTCATCACCAGCATCGAATAATCTGGGAGAGGGCCTTACCGGGACTGCGCTGCAAAGATAATAATTAAAATGGAATATACCAAAGATCTTTTCGAAAAATTACGTCCGGACGTATCTGTAGCTACGTCGGGACGCGTCTGTTGCTACATCGGGACGTAGGAAATGCTACGTTGGGACGTAATTTTTGCTGCATCGTGGGAGGTTTTTCGATAAAAAGCATAGAAAAACACTAAAAATTGAATAGAAAACAAGCGTTTTTGCTCAATGTTTTCAACCTTTTAGCTCCAAAAACACCTCTAAAACGCCCGAAAAACGCTGTTTTTTGCAAAACGTGGCAATAGGTGGCAATAAGGTGACAATAGAAAAGCCCCTTATTGCCACCCGTTATTCTCTTATTATCAGCTACTTATAATAAGCGTGGCAAATGTGGCAATTAATTTGAGAAAACATATTCATGTGCGAAAAGGATCTTTGTTTCTCAAACATTCCATCAAAATCCGATAGGTATAAATACTATTGCCATCGTTTCTCCTTGGGAAAATGTTCTAGCTGTATGGTAGAAGTTTTTCGGGAAAAGTTTTGGAGATTAGGAGATAAAGTATTATCTTTGCCATCAGATTCAAAAACGAATAATCAAACTGAGTTATGATAGTAAGACCAAAGCGCATTTATCGCAAGCGCATACCATACGGCATGCAGAATTTTGAGGATATTATAGAAAGAGATTGTTACTATGTGGACAAGACTCCTTTCATCGAACAAATAGAAGAATCCAATATGTATTTCTTCTATATTCGCCCTCGCCGTTTCGGCAAGAGCCTTACCCTCTCCATGCTTGAGAATTACTATGACATCAACAAGAAAGACAAGTTTGATGAAATCTTTGGCAAGCTATACATCGGGCAGAATCCTACACCAGAGCATAATACATATCTCATCATCCACCTCAATTTTGCCGAGGTGGCAGCAGGATTGGATGATTATAAGGATGGATTGGACAACCATTGTCGCCTTGTATTCAATTTCTTCTGCGACATCTATGCACATATTCTTCCTGCTGATACCAAGGCAGGATTACAACAGGAGCCTGATGCGGTATCCAAGTTGAGGTTTCTTTGCCAGAAATGCCAGGAGGTAGGAAAGAAGATTTATCTCTTCATCGATGAGTACGACAACTTCACCAACATGATTCTCGCCCATGAGGAGCATCTCGTGAGGTATCGCAACCAGACCCACGGAGAGGGATACTTGCGCCAGTTCTTCAACACCATCAAGGGTGCGGCTGGCAATACTCTGGGCAGAGTGTTCGTCACAGGAGTAAGCCCTGTGACCATGGATGACCTGACCAGCGGATTCAACATCGGAACCAACTATTCGCTCTCACCCGACTTCAATGAGATGACGGGATTTACCGAGGAAGAAGTGAGAAAGATGCTGGATTATTACGGCAGCGTCCTGCCATTCAATCACACTACCGATGAGCTGATCAAGGTGATGAAGCCTTGGTACGACAACTATTGCTTCGCAGAGGATAGATATGGTGAGACCACCATGTACAACTCGGTAATGGTGCTCAACTTCGTAGATAATTACATCCGAAGCAATTACCAAATCCCTAAGAAGATGGTAGAGACCAACATCCGTATCGACTATGACAAGTTGCGAATGCTCATCCGCCACGACAAGGAGTTCGCCCACGATGCCAGCATCATCCAGCAGTTGGTAACCCAGGGATTCGTGATAGGCACGCTCAACGAGAACTTCCCTGCCGAGCGAATCAACGATCCAGACAACTTCCTCAGCCTGCTGTTCTATTTCGGCATGGTGACGATAGACGGAACATACAAGGGTGAGACCAAGTTCATCATCCCGAATGAGGTGGTGCGTGACCAGATGTACACCTACCTGCTCGACACCTACAAGGAGAACGACTTGGTATATGATAGATATAGCAAGGGTAAACTGGAGAGCAAACTGGCATACGATGGACAATTCAAGCCATACTTTGAGTATATCGCCGACTGCCTGAAGAAGTACTCCTCCCAGCGAGACAAGCAGAAGGGAGAGGCTTTCGTGCATGGCTTCACCTTGGCGATGACAAGCCAGAACAAGTTCTATCGCCCTATCTCTGAGCTGGACAATGACGGCGGCTATGCCGACATCTTCCTCTCTCCGCTCTGTGACATCTACAAGGACATGGTAGATTCATATATTATCGAGTTGAAATATTGCAAGAGCCAAACCACCGATGAGCAAGTGAAAAAGCTCTTCGAGGAGGCTTCAACTCAAATCTCTCGCTATGCGGACAGTGATATGGTCAGAGAGGCAGTAAAGACTACAAAGCTCCACAAGCTGGTGGTTATCTACCGCGGAGCGGAAATGGTGGCTTGCGAGGAGATATAAAACTATTTCAACCATACAGGTCGAAAATATTTGAGAGAGATAAAAATAAAAaGGTGTATCCTCGCTTGCCCGATGTATGGGGCAAGAAGGATACACCTTTTTATATTATGGGTTAGGATAATCTTGATTGATACCTCTAGGAAGAAAATAACCCTTGATGCAATTTGGATTGCAGACACAAATCTGAATATGATTCTTTTCTCTGAATCCTGCATTAGGATATAGTTCCTGTCCTTCCCAAAATACTCCTTTTACAGAATCGTAAGAATGGGCATTGGCATCCTGATTGTATGTTAAAGCTGTTTGTACAACAGCACAATCCAATTTTCTAATCAACAAATCTGTAGAATTTCCGATAGATGTATTCTTCGGTAATTCAATCCCAGATTCTTTATAAACAGTAACCATAGACTCATAAGCAGCCTTTAATTCCTGAAGATATGTGCTATCTGTTAAGTCAAAACAATACCCCAAGTCTATAATTGCACCAACAACTGCAGGCTCTTTGATTTGTGAGTTCTTTCTTTTGGCTAAATCTTTAGCCCATTGCCAAGCTCGTTCCTCATTATTTTCCCAAAAATAGATGCCGTTTCCTAACCAGTCATAGTCATTAGTGCTGGAAAGAAGATCGGTCTTACCAGCAACTACGGCATCAACAACAGACTTGTCGCAGCCATGAAATCCTATTACTAGGTTGGAGCGCCTTGAATATAAAGACTTATCCATAATTATCTCAAATGTGGTGCAACTTCTCCATTAGGTAAAAGAATTCCTGCCCTAATTAAAAAGGCGCGTGCTGCTTCTTTACTGGCAGTAGAAGCCTTTCTTGCTGCCTCTAATCTTTCTTGTCTTTTGCTATCAAATAAATCCATATTCTACCTCCTTATTTTAATAATTCAACTTTCGTGCTGCAAAGATACGCTTTTCTTCTGAAAGATGCAAGGAATTATTGAAAAATGTTTGAGGGTGAGAGATAAAAAGAAAAAGGTGTACCCCCTACTGCCCGATGGCAATAAAAGGGTACACCTTAATTTATTTTATGTGATACTTGTAAGTTGCCGATTAACGGTTACCACCAGCCCACCATACATTTTCGGTGAAGATATACTTACCTGCATCATTTCCTGAACCGAAAGCTTCCTTCACGTTAGGGTTTGAAAGAACATCGCTTGAACCATAAGGCAAACGAAGTGGCAAACGGTTCTGACCTGCCTGAGTATTGTTAGGGTTGGTCATTGCTACAGGATAGCTGCCATCAAGATAGTTGCAACGGCGCATATCGTTGAAGGTCTCCAACTGCTCGTCACGAGTCTGGGCGATATACTTCTGAACCAAAATCTCGTTCAATGGATTTGCTGCAAACTTAGCAGCAGTCTCGCCAGCAAGATAAGCAGCAACAGCATCGTCGCTGAACTCTGTAGCACCTACAGTAGCATAGTCAGCAAGAGAAGCCTTGACTGCAGTCTCGAAATCAGCCTTGGCATCCTGACCCAAGCGAGCCTTTACCTCTGCGATGATGAAGTAAAGCTCTGACTTGCTCATCAAATGGCTAGGAATCTTAACCTCGCTGATACCATTCAAGAACCAGAGAGGGAAATTGGTAGCACTGGTTGCACCGGCTGCTTCCTTGTCACCAGGAGTCATCAAGCCCAACCGGCTAGGAGCTTTATACCAGTCTGCACCATTATAATTATAGATAGCCTCACGTGGGTCCTGACGAGCTACCATCAAGTCATCAACAGTCTTGGATGAAGCACTATACTCACGGCTATACCAGTAAGCAGACCATGCATCAATCTGGTTGTTGCCATCGAAGATATTCAGGTTTGCACCATCGAAGCCATCAGCTACAGCAGCATTAGCCTCTTCCAGAATCTGAGCATATTGTGCATTCTTGTCGGCAGCACGACCTGCCTCATGCAAGAGATAGCGAGCCTTCAAGGCATGAGCAAGTCCACGCCACTGAGTCAAGTTGCCATTGAACAAGACATCGTAGGCACCCGCATTCTTCATCTTGCCGGCAATAGCCTGATCCAGATTACCCTTGGCTGCATCCAGCAATTCCAGAATGTGCTTGTAAATATCTTTCTGAGAATCGAGCTTAGGAGCAGATACCTTGAAAGCCTCAGAGCAAGGAATGTTACCAAACAAGTCGGTCATGATTCCCCAATCGTAAGCTGCCAGAATCTGACCCATAGCCTTGATATCAAGCTGTCCGGCGCTATTGCCACCCTCTTCACACTTAGCAATCATCTGCTGAATGTTGTTGAGGTTAAGATAAGTACCGTTCCACTCATTATCGAATGTAGAAGCAGCAGCAATCTCATTGATGCTGCGGAGCTCTGCATTCTTAAGCTGGTTGTTACCTGTACCCAGGATTTGCTCTGTATAAGAAGCAACATACCAGGCGAAGTTACCCGTGTTGGTAGTGAAAACACTAGAAACGATGGCATCTGTGAGCTGGAACTTGGCAGAAACAACGCTTTCACCTGGGTGAGCCTCGTCTTTGTTGATTCTGTCCATGATATCCTCTGAGCAAGATACAGTCATCATAGAAACTGCAGAGATAGCCAAGATGCCAAATATATTCTTAAAATTCATCATTGTTTTATCCTTTATTAATATTGATACTTTAAATGATTCCGAGGTGGGTCAGCCGATTAGAATGTAATCTTGAAACCACCACCGAAGCTTGAAGTATTTGGCAGAGAGAAACGCTCGAAAGCACCACTCATATTACCATTACCCTGAGAAGACTCAGGATCCAGATCCTTCATCTTAGACCAGAGAAGCACGTTGCGTGCGAAACCATATACAGAGATGTCGATGCCAGCAAACTTAGGAAGCTGGTAGCTCAAGGTTACATCGCGGAGCTTCAGAAAGCTACGATCGTAGATACCTGCCTCAGTCACGTTATTGTAAGCCATCCAGTAATCCTGCTTGCTTACCTCAACCTTGTTTGGTTCACCTGTTGCAATATCAATACCCTCAGCTACCATAGTACCCTCGTGGTATGGAATAGACTCCTTGGTTGCACCGAAATAGTTCAATGTTAAGATTGTACCATTGTACATCTTGCCACCCTTCTGCCAATCCATGGTTGCACTCAAAGACAAGCGCTTCCAGCGAGCCTTCAGGTTGAAGCCCATATTGAAATCAGGTGTACACTCACCCAGGTTCTGGCTACCGGCAGTACCGATAGGAAGACCCTCCTGAAGCAAGAGGCGGCCCTGCTCATCGCGCTGGAATGCTACACCATAGATATTTGGATAGGTATAACCTGCCTGGGCACGTATCTGTGGTTCAACGAAACCACCCAACATGATACTCTCTACGCCATCAGCCAAAGACTTAACCTTGTTGGTCAGCTTGGTGAAGTTTATGCCAAGATCCAAATCCCAATCCTTGGTCTGGATGATGCTTGCGTTGATGGAAAACTCATGAGACCATGTGGTCATCTCGCCGGCATTGGTACGGAGGTACTGATAACCTGTAGAACCTGCTGTAGGAACATCGAAAATCTGATCCTTGATATCCTGATAGCTGGCTGTATATTCCAAGCGAACACGATTGTCGAAGAAGTTCAAGTCTGCACCGAACTCCCAGTTCACGGTGTTCTGTGGCTTCAGGTTAGGGTCATACTTCACGTAGTAAGGCACATAAGAGCTTACGCCGTTGATAGCATAACTGATAGGATTGAAACTATACATACCGCTACCATAACCTGGAACATAGTAATAGTTAGCATAGTAGTGACCTGCCTGACCTACCTGAGCGAAAGAAGCACGAAGCTTACCATAAGAGAGGATGTGATTATCCTTCAAGGCAGGAAGCTCTGTGAAAATCCAGCCGAGTGATACAGATGGATAGAAGAAGCTACGGTTGTTGCGTGGCATGGTAGAAACGATATCGTTACGACCTGTCACAGTAAGATAAACCTGATTAGCATAGCTCAAAGACAACTGGCCGAAGAAACCTACGGTACGCTCCTGAGCCTTATATTCCTCTGTCAATGGCTTAACAGTGGTATTGGTCATAGTAGGCTGACCATAGAACAGGAAGTTGGTTCCATCGTAATCCCAGACACGCTGATAGTCATGATTGAACTCAGAACCGAGCAATGCACCGAAATCCCACGCACTGTCAGCACCCCACTTAGCAGTGAAGTTGGCTGTGAAGAGGTTGTTGAAGATATTGTGCTGAACACCATAGTTTTCAATCTCACCACCAGCATTCTGTGCAGATCCCTTCTCGTATACATCACTATTGTTAGTGGTATAAACATCAAGACCAGCCTGCTCACGGATTATCAGGTTGTAACGCTCTGTATCCCAGCCGAAGTTAGGACGATACTCAAGATAAGTATTACCGAATACACGATTGGTGCGCTGGCTGAATTCATTGTTGTCCTTCCACCAATATGGGTTATTGAATGAGGTAGAACGGAACAAAATCTGACTTGTAGGGTCGTTTGGTGCATGGGTAGGAGTGCCCTTCAGATTGTACTCAGAAGGAGCAGAATAAACCACGTTCATAATACCGCTGTTGGCACCTGGAGCAGATGTAATCTTAGTTGAGCTGTAGTTTGCAGAGAAACCAGTCTTCCACTGCTTGTTGATTTCAAAGTCAACAGCACCACGAGCTGTGGTACGCATCATACCTGTAGAAGGAACGATACCTGTCTGATAAGTGTCACCGATACCGAAAGAATAAGCCAAGTTGCCATTCTTCTGGGAAATACTCAAGTTTGAGTTCTGGGTAAAACCAGTATCGAAGAAATCACCTACATTATCATAAATCTGTGGAGTAGCCCAACCGTCAAGACCTGCTGCTGCATACTTAGGGTTGTAGTACATTCCCTGGTGCTTGCCATAAGCCTGAGTATATTTATTGTCGGTATTACCACCATAAGTAGCATCGTTAGCCAGATCAGCAATCTTAGGACCCCAATTCATAGAAGATGTTGGGTCATAAGCATTTATGCCATTACCCTGGGCATAAATATTCTGACGATCAAACTTCTTGCTGACAGTCTGAGCACTCAAGTCGGTAGAGAATGTAATCTGAGGGCGGCCACCATTTGCCTTACCACGCTTGGTGGTAATGATGATGACACCATTAGATGCACGGATACCATAAAGGGCAGAAGCAGCCTGACCCTTCAATACGTCGATGCTCTCGATGTCATCAGGGTTGATATCGATAGAACGATTTGCTTTATCTGCACCAGTAACAGAGGCACCTGTATCATAGTCTGCAGAAGAAGCGATAGGCATACCATCTACGACATAGAGAGGAGTGTTGTCGCCAGAGAATGAACGGGCACCACGGATGACAATCTGAGAAGATGCACCAGGAGCACCAGAAGACTGACGGATATCAACACCGGTCAACTTACCCTGCATAGCGCTAGCCAAAGAGCTAGTACCAGCAATGTTCAAATCTTCAGAACCTAATTTCTGTGATGCATAACCGAGGGCTTTCTTGTCTCGGGAGATACCCATTGCGGTAACCACAACCTCGTCAAGAGTCTTGTTATCCGCTTCCAATACAATCTTCATCTTCTGTCCAGCCTTTACAGTCTGAGGCAACATGCCGAGGTATGTTACTTCCAACTTTGCACCAGCTGGAACATTCAATGAGAAGTTACCATCAACATCGGTAACTGTACCGGTATTGGTACCTGCTACTTTGATAGATGCACCAATGATTGGTTCACCATCCTCTGCAGAGGTTACTTTACCGGAAACTTGAGTTTGCGCCAACGCCATTCCTAAACTAAGGAAGAGGCAGGCAATAAACGTCATGAGTCTTTTTTCCATAAATCTCTCTCGTTTAATTAATTAATAAATATATAATGTTTTATATTTCTTTCTCACTACATATTCTCCCACCTTTTATTGAGCGTGGGGGCTCATTTCTTGTCTCCAACTCTTGCCCCGAACTGGTGGGGTGGGTATGTTGCCATACCTTATTATATATAGGGAAGCATCTCAAACTTCACTAAATTTTAATAATATTTTTAATCGGGTGCAAAAATAAGCATTTTTTAGGAAATCACCAAACTTTTTTCTAGAAAAGTTGCACTTTACCCGACATTTTATTATAAATATACGAATTTTATGCGCTTTTGCTTATGAAAAACAAAAGAAAGCGGCAGTTTTGTCAAAAACTGCCGCTTTCGTTGAAATACTAACTTTCTGTCTTTAATTCTTTGTCTAGAACAAAGAGCATATAGAGGGGGATGTTGATGGTTTTTGAACTGTTGTTTCTCTCGTATGGCAAGAGACTGGTGCGAACCGACCATTTGGGTGAATATCTTTCCCGATACAGTTTCAAACTCTTGGCATTCATGGTTACTCCTGCCTTTGCTTCCAGTGGATATACATCCAAACCGTCGGAAATAAGGAAGTCAACCTCTGCAGTGGCTGAGGAAGACCAATAATAATTGGTTTCCAGAGTTTCTGTAAAGTTCTGAAGTTCCTGACAGACATACTGTTCTGTCAACGCTCCCTTAAACTCTTCAAAGATTCTGCTTCCTTCTAATATTACTTTCGGCGAAATCTTGCTCATTGCCCTCAACAGACCTACATCCAGTAAGAATACCTTAAACGATTTGAGATCAGCATAGGCTGAAATCGGGATGTCGGGCTTGCTGACATTGTTGGTTCTGATGATTTCACCTGCATCAGAAAGCCACATGATGGCATCCTCATATTCCCGTGCTCTGGCTCCCTCTCTCACCAGTCCATAGACAAACTTCTTGTTTTCCTTCGCCAGTTGCGAAGGGATGCTGTTCCATACATAACGGATTTTCTCGACCATATTCTTTGGAGCATGTTTGGAGAAGTCTTTCTGGTAGGCTGCTGTCAGTTCCTGCTGGATGCGGTTTACCTTGTTGTAGTCTTTGCTGCCCAGCCACTCTGTAACAACAGCTGGCATACCTCCTATTATCATGTATTTTTTCAGATAATCTGTAAGGCGAGCCTCGAATGCCCCTAGGTTTCTGTTTCCTTTATCGATATAGTCTACCAGCATATTCTCTTCGTTTGCTATCAGAAACTCTTTAAAGGACATGGGATATAGATGCAGGAAATCTGTCTTTCCTACAGGGAAGGATGTGCCTTCGTGCAGGGCTATGCCTAGCAATGAGCCTGCGCAGCAGATGGCATACTCTGGTGCCTCTTCGCAGAAATACTTCAAAGAGGTGAGTGCTCTTGGCATTTCTTGTACTTCATCGAAGATAATAAGAGTTTCCTCGGGTATTATCATCTTACCATTATATATAGAGAGCTGTTCTATGATGCGTTGTGGTGATAAGTCGCCAGCAAATATCTCTTCGAGTACATCACTCTGTTCGAAGTTGATGTAACATACGTCTTTGAAGTACTTGCGCCCAAATTCTTTCAGTAGCCAAGTCTTGCCAACTTGTCTTGCACCTTCCAGTATGAGTGGCTTCCTTCCGTGACTGTCTTTCCATTTTAACAATTGGGATATAAGTAGTCTTTCCATACGCTAAAAATTATGTTTTGGCAAAGATACTAATAAACAGTGAATTACGCAAGGAAAATCACATTTTCCTAAGGACTTTTAAGTATATTTATCACATTTTCCTAAGGACTTTTCTGTTAAATCATCACATTTTCCTAAGGACTTTTAGGGGCTTAAATCGAGAATTCTGTCGTAATCTCAGAAAAAAAGCAAGATTACGACAACTTTTAAACGAGAAATCTGTCGTAATCTCAGAaAAAAAGCAAGATTACGACAGATTTTCATGATTTTTCTCTTTAAAAGATTAATTATCTTGTTTCGTCTTTACTAATCTGTGGATGGATTAGAAATCAGAAACGCTTACGGCTGTGATAGGCACGATGCGGAAGTTGTCCAGTGCAGATTCCCTTTATACCTTATTATATATATATTTAGTATTCGTATAGCTTGATGTGGAGTATTTTGTTGTCTCCACATGAGATGCGGGCATGGCGCCCCTGGTGATCCTGATCGCCATTATCACGACGGATAAACTGTAATTTGCCGTTTTTGTCTATTTCAACCTGGTCTACATATCCGATACCGATACGCTTACCTTTGAAGGTTGTGGCTTGTTTCTTTGTTTCGGTTCCACCGTTGTCTACAAATCCGTCCTCACCAAGTTTCTTTTCTTCAGCTTGTGCTTTTTCTGTCTTGCTCTGGAAAACTACGACGATTCCATTACCTGCTATGATGTATTCGTTCTTGGCTAGTCTCACAATCAAGCCACCGCCTTCAGGCCATTTACTTCCATCTGTAGCGCGAGGATCCCATGGTAGCGTGAAGAAGTGGCGGCAAGTCATGGTGATATCTCCATCTTCAATGATGCGCTCTTTATCTTCCTGGTCGAAGAGTAATCCCCAGTTTTTACCCTTTCCCTGATGCTGGAGCAGGAGAGGAGAGAGCTGATTGATAACCTTATATGAACGTCTGAGACTGTTCTTCACCTTGTAGTTAGCTTCATCGAGAGCAAACGGGCTGAAACTGATGGCATCTGTTTCGCCGAAGGTATAATATGCCTTTACGCCGCTATTGATATCGCATTTCACTTCTGGAGTGAAGAAAGGATTGTCGGCACGCTTGTATTTCTCTACCCATCCCTTGTAACCGGTATCATAGATATCTGGTGCAAAAATATCGATACTTGGTGCACCGCATTTCCAGATATCAATCAGATGGGCAAGTGGTCCGGCAGAAGGATATTCGCCTGGTTTTCTGCCACGACTGTTCATTGCTGCATTTACATACATCGGAATATTGTAGATGGCTTTGCCTGCTGAGGCTAGCTGCTCTACATACTTGGCATAATAATATGCTTGGAATTTCTCGTCAGCATAACGGTCTGTTCCGAAAACTTCTGCCCATGTACCTTTCTTCTTGAGCTTGAGTGCCTTGAGCAATGAAGCAGGAACGGGTTGTCTGTAAGCTTTTTCGGCAAGAGGAGAGTGGTCGCGGGCAGATTCGAGCATGCCGATTTCGTTTTCTACCTGCATCATGATAACGGTATTCTCCTGACTGTCTACTGCTTTAATGTGCTTCATCAGTTCGCAGAATGCTCGCTTGTCTGCTTGAAGCAGGTTATCGCTGAAGGCTGTGCATATCTCTAATGGCTTACCGTTCTCTGTGAGTGAACGAGGGAAACGCTTGGTGTTTTCCTTTACCCATAGTGGAGCATAGCAGCTCATGGAATTCTTCCAGGCACCAAACCATAGGAAGACAATCTTCAAGTCATGCTTACGGGCAGTTGTGATGACGCTGTCTACGAGTGCAAAATCATATTTGCCCTCATTAGGTTCTACAAATTCCCAATATGCAGGAACGAAGACAGAGTTGACTCCGCTATTCTTCATCTGTTTCAATGCTTTCCTGATGTCGGCAGGACTCGTTGCGGCAGAGTTGCTCAACTCACCAGCCAGGAGAAGCATCGGCTTGTCATTGACAACAAGCTGGGTTGCAGAGCCTTGCTTCTGCAGTTTCACTCCAGCTTGTATATTGATGCAACATAATAAAGCTAGAAAAGATAATACAATCTTATTCATAAATCTTCATTTTAGAGAATGTCTGAAAATACTTGAGACAGGTATTGCGCCATTCCTTTGCATTCTCCAACTGTACATTGAGCAGAGAGTCTGTATGTTGCCATTCCTGCTCATGTCCCTTCATATACTGCTTGGCTGAGGTGTGCCAGAAGTCGCGGTATACTTCTACCATCGCTACGCCCATGTTGTACTTCATGCAGAGTTCCTGCCAGAGGGTGCTGCCTGATTTCATCTTGTAAGTCCAAGGCACATGATGGAACCAGAGGAGATATTCTTCAGGGCAAGTTGCGATGTTATCGTACAGACTGCGATATGGTTCTGGGTACTGACCGACAGCATCTGTGCCCTTGGATGAACGGTCGAAACCTACGCCCTGTGCATCAGCCTTATGATAGTAGACCGGGCACCATTCCAAAGGATAACTTGCGATGAAACCATCAGGTTCAGGACCGTAGTGGTGGTCGAACTTGAAGATATGATGCAAACCCAAAGGCATCATATAGTTGACGCAAGCTTCGCGGGAAGTCATCATCATCATCTCTACCGGCTTGGTAAATTTCTCGTCCTGGTTTCCGTAGGTCTGTACGAGCCATTCGTGAGCAATCTCTTCAGCTGTAAGCGAAGGATTCCATGCCAATCGGCCAAAAGCGTACCAGTTAGCCTGTGAGAACGGATGACCGCACCAGTTGGCATCATCACCGATATTGGCTACGCCCGCAATACCTTTCAACCTGTCAGGGTTAACAAACTCAAAGAACTCTTTCCACATAGGTGCGAGATAGGTGAGATGCTTAGACTGACCGAGATATTCCTGGGTAATCTGAAGTTCTGCTATCTGAGGAGTCTGTTTGATGTTGTCGAAGATAGGAGCGTATGGCTCACGAGGCTGGAAGTCGAGCGGACCATTCTTAGACTGCAGGATGACGTTGTCGCGGAACTTGCCATCCATATCTTTGAATTCGCTGACTGCCTGCTTTACACGGTCTTCACCCTTATGGTTGGCACCATATACAAAGCTTCGCCACATCACGATGCCCCCGAATGGTTTCAGTGCATCGGCAAGCATGTTGGCTCCATCGGCATGTGTGCGGTGGTAGTCGCCAGGACCAGGCTGTCCTTCAGAATTGGCTTTTACCAGGAAACCGCCAAAGTCTGGGATGGTAGCATATATCTCCTTTGCTTTCTTCTTCCACCACTGTTGTACCTTTTTATCCAATGGGTCGGCAGTCTTGGTGTAGCCTAAAGCCATAGGCGAAGCGAAGTTGATGCTGAGATACACTCGGATGCCGTAAGGACGCAGGATGTTGGCGATGACTTTCACCTTATTAATATATTCAGCCGTCATCATCTTTGGCGATGCATTCACATTGTTGAGCACGCTTCCGTTGATACCCAAAGAGGCGTTGGCACGGGCGTAGTTGATAAGGCGGTCGTGCAGACTCTTGCTGATGCTGCCGCCCTTACCGTTTTTGCCGAGTTTGATTTCTTCCCATTTGAAGATACTCTTTCCGGCATAGCCACGTTCGATGCTGCCATCGAGATTATCCCAATGGTTGAGAATGCGGAGACCCACTTGTGGTTTCTCGGTCTCATCGATAGCTTTGCTGAAGTTCTGCTGATTGCCGCTACCTGTGTTGTAGGCATCGGTGTTCTGAAGTCGAATCAACTCGTAGGCACCATAGAGCAAACCGATAGGATTGCTGGCGGTGATAGTTGCTTCGTACTGAATGTTGTCGCCTTGCTGGGCAGGACGGGCGTAGATGTTATAGCCCTCGCCCAGGTTGAGACTCTTGTCTATCTTGAGCTCAACATTCTTGCCACGCCAGTTGTTTTCTAACTCCTGCTTGGCAATCTTGGCTGTTGCATCATCAGGCAACTGTGAGATGACTTGGCATGAGTTAGCATACTGCTTTCCGAGCCATAACTGTGAACCATCACTCTGTGCAGAAACATGGAGTGATGTAAGTACCGTAAATAATAAAATGAGGTATTTCTTCATATCTTTGCAGATCGTTAGTTTGTATTGTTATTGTTTCTGCTGCAAAGATACGAAAAAATACCTTTTATATATATAGCGGTCGTTTATTTTTCATTTCTCTTTGTTTCAGCATACTCGCTAGGCGACATGCCATAGTGTTTTTTGAACACGGTAGAGAAGTGGGTCTGGTTGTTGAAACCAACAGAGTAGGCTACCTGCGTGATATTAATCTGCCCCTCTTCGATGAGTCGTGCCGCCTGTTCCAGTCGGAGGTTACGGATAAATTCTCCGGCAGAAACACCAGCAATCTCCTTCAGCTTACGGTGGAGCTGTGCACGGCTGATACCTACCTCCTCGGTAAGTTTCTCTACATTGAGGTCGGGATCGGCAAGGTGAGCGTTGATATATTTCATCACGCGTTCCATCAGGGCATCGTTATTGCCCTTTACCTGAATCTGCTCAATCTTCGCCTTCTGGCCCTGTGCTCCGCTGTATTTGCCGCGGATGCGTCGCACATTATCCACCAGGTTGTCGATAAGGATATGCAGCTCTTCCATGTCGAAAGGCTTTGCCAGGAAAGCATCGGCTCCTCTGCGAAGTCCCTCCAACCGGTGTTCCACCTCGCTCTTTGAGGTGAGCAGGATGACAGGAATATCGCTGATGTTGCTGTTGCTCTTGATGTTCTTGAGCATGGTGATTCCATCCATCTCCGGCATCATTACATCGCTTATCACAAGGTCGTACTTGCCGGTGAGCAGCATCTTCAAACCCTCCTTGCCGTTGCAGGCACGCTCAAAGCGGTACCAGTCGCTCAGTTCGGTCTTGATGTATTGGGCAATCTCGCTGTCATCGTCAACTATCAGGATATTGAAGTTACGGTTGGCCTGTACTTTCTTTTtGGTAATCTCCTGCTCCTTCTTGTCTTCTTCTTCCAGTATCTCGCCTGGCTGCAGATGGCTGTTGCCTAGCGGAATGCTTACTTCGAAGCAGGAACCCTTGATGCCGTCGGTACGGTTGTAGGCCTTGATCTTGCCTCCGTGCATTTCTACAAATGCCTTACAGAGATTGAGCCCGATACCGGTTCCTTCGATATGGAGACCGCTGCTGTTGTTCCCCTGATAGAAACGTTCGAAGAGGCGGTCGGTCTTCTCTTCCTTCAGTCCGATGCCTGTATCTTCTACCCTGATGGTGGCATTCTTTTCGTCTTTACCTATGATAACAGTAATCTTTCCGCCATCAAAGGTATACTTCATGGCATTGGAGAGCAGGTTGGAGATAACCTTGTCAAAGTTGATGCGGTCTATCCAAACCTTCAGCTTGCCTTTATCGCTGCTGAGGCTTTCGTCTTCTTTGAGCGAAAGGGTGATGTTGCGCTCCTGTGCATTGAAGCGGTAGAGCGATACGATGCCATGCAGGAAATCCTTGAGCGGAGTCTCCTGGCAATGGAGATGCATCTGGTTCTTGTCTATCTTTCGCTCATCAAGTATCTGGTTTACCAGAAGCAGGAGGCGCTGGGCATTGCGGTCGATGGTATCGATTTCCTGTTTGCTTTCGGCATCTGTTAATCTTGTTCTCAGCTTGTTGAGCGGTCCCATGATCAATGTCAGCGGCGAGCGGATATCGTGGGTGGCATTGATGAGAAACTGCATCTTGGTCTCTTCCAGGTCTGCCTTGCGGCGGCGCTCGTATGTATAGATAACATACAGGATGACGCTTGCTATGATCAGGAGATAGAGGAGATATGCCTCGGGTGATGCATACCAAGGGTCGCATACCTTGATGTTGATGATGGTAGGATTCTTGGAATATCTGCCATTGCTGGTAGCTCTCACCTCCAGCGTATAGTCGCCCGGTTTCAACTTGTTGAATGCTACGGCATTGGCTCCCTCATTGGTGCTGTTCCATTTGCCGTCGTTGATGCGGTATTGGAAACTGATATTGTCGGTGTTCCTGTAGTTGAACAGCGAGAACTCCAGAGTGAATGAATTCTGGGAGTAAGGAATGCTGAAGTCTTTGACCATACAGTTGATTGGCTTTCCGTCGATGATGAAGTTGGTGAGATGTACATCTCCCAGTTCCATCTTCTTGGCTCTGACAACGTCAGGATAGAAGGTTGTGATACCATCACTGGTTCCGAAGGCGATAAGATCGCTGGCGGTATGCATGGAAGAGCCCAGCACGTACTCACGGGTAGTAAGTCCGTTGCCGTTGATGTGCCCGATAAACTGTCTGTTCTTCTGTTCATACTGCCAGATGCCCATGGTTGTACTTACCCACAAGTCACCCTTCTGGTCTTTGATGATGCTGCAGACCTGCTTGCCTTTCAACGCTTCTGCATGAGGGAAGTTCTTCGTCTTGTTGCTCTTTCTGTCAAACAGATAGAGTCCTTCTTCGGTACCGATGATAATATCGCCGTTCTTTCCTTCGCAGATACCATTCGCCTGTTTGTCTTTCAGAATGTTGAGCCATCCGAAATCCTTGAAACTGAGCGTTTTGGTATTGAGACAGGAAACTCCATTAGAGGTTCCTATCCATAAATGGCCTGTATGGTCGAGCGCCATGCTTCGTACCCAGTCGTTGCAGAGAAATCCTTTATCGCCTCTTTGCTGCATGTTCAGAACGGTAACCTTGCCGCTTTCCACATTATATATATATAGGCCTTTGCTGTATACAGAAATGTAAAGGTTGCCCTGTGCATCGTCGGTCATGCAGTAGATGCCGGCGCTGGTAAAGGTGAGTTTCTGCTGGTATGTACCTGTATGAGGGTTGTAGCTGTAGAGTGCGCTGCCATTGCTGATCCAGTAATCGCCACGTCGGTCTTTATAGATGATGCCGGTACCTGCAGGTGACTGAGGGTGGGCGATAATCTTGCCTGAAGCATCAAAACAGAACACACCACTGTTCTGTACCGTACACCATGTTTCACCATTTTCGCCTTGTGCAATAGATGAAACGCTGCTGCCGATGATGTAGTTCTGTGCAGAGAAACTCCAGCTGTTGAAAGCCTGCTGGCGCTGGTTAATCAGGTACAGACCTTTGTTGTAACATCCTATCCAGAGATTGTTGTCCTTATCTTCGATGATTTCGTTGACGAAGGCGGTAGCCAGATTGAAACTGCTGTTGCTGTTCTCCAACTGTTCTACCCTGTTGCTTCCCTTTCTGATCATGAGAACACCATGCTCGGAGGTGCTGATATAGAGATTGCCTTCGTGGTCGAAGGTAGCATTGTTGATGGTTACATTATTCTGATAACCGCCAAAGTCGTAGCCGGCATCAGCGATGCGGCCTGTGCGGTAATCATAATAGACGATGCCATACATGCAGACGATGAGCATGGTCTGCGGACGATGCTGGATGAAAGCCACAGGTGCTCCGCATGGCGATTTGAAGTCTTTGCGCTGCACCTTGCCTTGTTTCTTGATGAAACGGGTGAAGATAGAAAGGTGGCTACTCTGCCAGAGATAATGATGCTTATCTTCGTAGATATGGGTAAAGAATACATCAGAATCGCGCTCAGCGTATTGCCTTTCCTGTCTGATAGTGAAAAGGTTGTCTGTTCCTTTCTGGGTATTTCTGTCTTTTACAGAATAGAGACCATATCCTGCTGTACCCAGCAGGATATCGCCATTGTGACTTTCTACCATTGAATAGATACGTGGCTTCCTGCCATCAGGAAACTGGAGACGGGCGAAATCGTTCGTCTCATAATTATAGCGCATCAGTCCTTTGGCACAACCTATCCATAGATTACCTTTCTTATCTACCAGCAGATCGGAGATAATGTTGTCGGTAATGGAGGTTGTGTCTTCTTCGTTGTGCAGATAGTTGGTAAAGCGGTAGCCGTCAAACTTGCTGAGTCCGTATTCGGTTCCCACCCAGATATATCCGTATTTATCCTGCACCATGCAGTTGATGAGCGAACTTGACAGTTTGCCCGATGTGAAAAGTTCACCACTGTCTGCCCATACCATGAGCGAGATGGTGATAGCGAAGAGTGCCGTGAGGCAATGTCTGATATGCTTCATATTTTCTGTCCGTTTTCTTGTTTAAATTAGGTTGTTACGGCTGCAAAAGTAACAAAAAaCAATGAAAGAAACAAATTCTAATGCAACAAAATGTTTCGTTTCTTTTTGTTTCTTTATCTTTTTGTGCCCTTTTTGTAAGCATGAAACAAATAGAAAAGTAATGGTAACTATTAAATACCTGTTATTTCATTACTTATTAGTAAATTTGCATCGTCAACAACAATAGAAACATTAAAAGCATCATAATAACAATGAATAAACAAGCAATAAGAATCTTATCTTTGGCGCTCGTATTGGCTGCGTCAAGTCCTGTAGTTTTTGCCCAGAAGGTATGGAAAGGATCTTGGGCTACAGCAGTGGAATGGACTGGTAAAGGAGATATGCCTAAGGAAAGCTTAAGCAATCGCTCTTGCCGACAGATAGTTCATGTTTCCTTTGGCGGAGAGGAACTCAGAGTGAAGCTCAGCAACGAGCAGAGTAAGGAGCCGGTAGAAATCAAATCGGTGTATATTGCAGATACTGATGTTCCAAGCAATTGGGGAATCAATGCCAAGACGGTGAAGTATCTTAAATTCAATGGCAAGAAGAATGTAACCATTGCTCCTGGCAAGGCTATCTTTTCTGATGATTTGAAATATGCCTTGAAGAGTGGACAGCGTCTCACGATTACCATCGACTATGGCAAGCAGACTCCAGTGAATGCAACATCCCATCGTGGTTCACGTACCACATCTTATATAGTAAACGGTTTGCATCGTACTCCTAAACCGATGGATAAGAGTTTTGATGATGGCGAGGAGGTGGATCACTGGTACAATCTTTCTGCCATTGATGTGAAGACCGATAAGGCTACCCCAGTGGTGGCTATCCTCGGAAACTCTATTACCGATGGCCGTGGAAGTACTACCAACCATCAGAACCGTTGGACCGATTTCCTCTCGGATGCCCTGAATGCAGAGAAACCATACGGCGTGTTGAATCTCGGAATCGGTGGCAACTGCGTAGTGGAAGGCGGATTGAGCGAACCAGCCATGAAGCGTTTCGACCGTGATATCCTGGGACAGGCAGGTGTGGATAAGCTCATCATCTTTGAGGGAACCAACGATATCGGTTGCTGCGGAGGAAATTATGAACATGTAACAGATACCCTGATTGCCTGCTATAAGGTGCTGATAGCAAAAGCCAAGGCAAAGGGCATCAAGGTATATGGCGGAACCATTACCCCAACCAAGGGCAACGGATGGTATTCTTTCTGGCATGAGGCGATGCGACAGACCGTGAACGAATGGATCAGAAAAAGTGGTGCCTTCGACGAGGTCATCGATTTCGATGAGCTGACCCGTGATCCGAAAGATCCTCAGCGTCTGAAAGCAGAATATTCTGACGACTGGCTGCATCTCAACCCTAAGGGATATGAGGCAATGGGTAAGTTTGCCGCAGAGAAATTGAAGTAAATGTTATAAATGCACCTATATATAAAAGGTGTAAACTTAATGATTGGATAAAAATGGAACAGACAACTGTAACACAGGAATCTAAGGGATTCTACAAACTGAATTGGCTACAACGCATCGGATTCGGATCTGGAGACTTGGCGCAAAACCTCATCTACCAGACTATCTGCATGTATCTGTTATTTTTCTACACCGACATCTACGGTCTCAATCCGGGTGTGGCTGCCACCATGTTCTTGGTGGTTCGCCTGGTGGATGTACTCTGGGACCCATTGGTGGGAACTTATGTAGATAAGCATAATCCACGTTGGGGTAAGTATCGTTCTTATCTCGTTCTGGCGGGTTTGCCACTCACCGTACTTGCCATCCTCTGCTTCTGGAATGGTATGGAGGGACAGACAGAAACCATTAAGCTCATCTATGCTTATGTAACATACGTAGGCTTGTCGATGCTCTATACATTGATCAATGTGCCTTACGGAGCCTTGAACTCTTCGCTTACTCGCGATACAGACGAGATTACCATTCTCACCTCTGTACGTATGTTCATGGCAAATGTGGGTGGACTCTGTGTATCGGCAGGTGTACCTATCCTGGTAGCCATGCTTGCTGCAGCCAAGGATCTTCCTATCGAGATGGCGCTCTTCATGGGCTTGGGTTCTCTGCCATCCTTCATTTTTATGCCGCTGGTGCCTGCCATCAAGAAAAAGGTGGGCAAGAAGAATATGTTCTACATCTTCCTTACTGTGGCTATCGTGGGTATGGCGATGCTTTATATCATCAGCAAGATGGGACCTGTAAAGGATCATATCACGCTGGTTTATATCGCTCAGTTCATCAAATCAACAGGCGTAATCGTAGCTACAGGATATATGTGGGCTCTGATTCCAGAGGTTATCTCTTTTGCAGAATTTACCAGCGGCAAGCGTATTGCCGGCATCGTCAATGCCCTGACCGGTATCTTCTATAAGGCAGGTATGGCTCTGGGTGGTGTTATTCCTGGTGCAGTTCTTGCATGGACCGGTTATCAGGCAGCAGCTGCTCAGGAGGGCAACTCTCTTCCTACCGACAGTAATGCTTGGTTTGTTGCCATGCTGATTTTTGCCCTGGTAGGTTTCGCCCTTCTGGTATTCTGCTTTACCCAAACCAAGGAACGTGTGGTAATGGACGAGAAGGAAACCAAGAATGTTAAGGTGAGCGACCTGTGGACAGAATTTTTCCACAACCGTCCTCTCCGTATCGTGGCACTCTTCTTCATTACAGCCTTCGCCATGATGTCGGTAGGTAATGCTGCCGGTGCTTACTTCATGAACGATTTGGAGCAGCAGACTCCTCTGGCACAGGAGGGTATCCGTTGGCTGGTATGTGTGATTCCTGCCATCTTGTTGGGCTTGGCGATGTTCATCATCTCTAAATATGAGTTGACCGATGAGGTCATCGACGACATCAACAAGAAGATTGAGGCCCGACACAAGGAAGAAAACTAGAGACTATAATTATTAACGAGAAAAATAGATATAAGATATGAAAAAGATCACAACTCTGGCACTGGGGCTGATGCTTGCTTCAACAGCTTTCGCTCAAAAAGCGAACTCAGCAGCTCAAATCCCAACATTCCAGGAAACTATGGGTAAGTACTTCCTGGTAGGTGCTGCCATTAATACCGATTTGCCTGATGGAAAAGACCCTGCAGGTGAGGAAGTAGTGAAGAAACAGTTTAACCAGGTGGTTGCCGAGAACTGTATGAAGGGCGAGAAGAATCATCCGGAGGTGAATCGCTTTGATTTCACTGATGGCGATAAACTCGCTGACTGGGCAGAGAAGAACGGCAAGACCTTGATAGGTCATTGTCTGGTTTGGCATTCTCAGCCACCTAAGTGGATGTTTACCGATGATAAGGGTAATCTGGTAAGCCGTGAAGTGCTTATCGGCAGAATGTATAACCATATTATGAATGTGGTTACTCATTATAAAGGTAGAGTAAAGGGTTGGGACGTTGTGAACGAGGCTTTCGAGGATGATGGCTCTTACCGCAAGTCTTTATATTATAAGATTATCGGTCCGGAGTTCATCGAACTGGCTTTCCGCTTTGCTCATGAGGCTGATCCAAACGTAGAACTCTACTACAATGATTATTCTACTTCGAAGCCAGCTAAGCGAGAGGCTATCTGCAAACTGGTTCGCGATTTGAAGGCTAAGGGTCTCCGTATCGATGCAGTAGGTATGCAGAGCCACAATGGTTTTGATTATCCTGACTATGCTGAGTATGAGAAGAGCATTGAGGCTTTTGCTGGTGAAGGCGTGAAGGTGATGCTGACTGAGCTGGATATGAACATGCTTCCTAATCCGGAAGGATTCGGCGGAGCGGAAATCAGCCAGAAGTTTGAACTTCAGAAAAAGTACAATCCATACGTGAAGGGACTTGACAAGAAGGCGCAGAAACTCTTCAACCAGCGTTATCTCGATCTCTTCAAGATTGTAGAGCGTCACAAGGATGTCATCAGCCGTGTAACCTTCTGGGGTGTCAATGATGGTCACTCTTGGTTGAATGGCTGGCCTATCCCTGGCAGAACCAACTATCCACTGCTCATCGACCGCAACAACAATGTGAAGCCAGTGGTGAAGGAAATCGTCAATCTCTTTAAGTAAAATCTCTTTTGATAATATTGTACATCTCTTAAAATAATAAACAACAATGAAAGCAAGATATTTGTTCCCAAAGGATTATATGGCAGACCCATCTGCCAATGTGTTTAACGGTCGCCTGTATGTTTACCCATCTCATGACTGGGACAGCGGCGAAAGCTTCGACGATGATGGCGGTCACTTCCAGATGAAAGACTATCATGTTCTCTCTATGGACGATGTGATGGAAGGTGAGGTAACCGATCATGGTGTGATTCTCGATGTGAAGGATGTGCCATGGGCTGAGAAGCAGATGTGGGACAACGATGTAGTAGAGAAGGATGGCAAGTACTATCTCATCTTCTCTGCCAAGGATTATAATGGCGTGTTCCATCTCGGTGTGGCTGTGGCTGATAAGCCTGAAGGTCCTTTCGTTCCGAATGCCGACCCTATCCGCAAGTCATACAGCATCGACCCTTGCGTGTTCAAGGATGATGATGGCAAGATTTACTGCTACTTCGGTGGTATCTGGGGCGGTCAGCTTCAGTGGTACAAGGACAACAAGGCACTGAAGGATGAGCATCTTCCAGAGGGCAAGGAGAATCCATTGCCATCTCGTGTAGCCATGATGACGGATGATGTGCAGCAGTTTGCAGAAATGCCAAAGCCTGTTGTCATCGTTGACGAGGAGGGTAAGGTATTGCCAGCTGATGATCCACATCGCTTCTTCGAGGCCAGCTGGATGCATAAGTATAAGGGCAAGTATTACTTCAGCTACTCTACCGGTGATACTCATTATCTCTGCTATGCTGTAGGTGATAATCCTTATGGTCCGTTCACTTACAAGGGCGTCATTCTGGAACCGGTAGTAGGTTGGACAACCCATCACAGTATCTGTGAGTACAAGGGACAGTGGTATCTGTTCCATCACGACTGTGTGCCATCAAATGATACAACCTGGCTTCGCAGCGTAAAGGTGGCTCCTCTCTTCTATGATGAGGATGATAACATCTTGCCGGTTCAGCCTGAATAAGAGTATTATAAGTATTAGATGACATACGTTAGAGTTGACTTTTAGGTTTATAATAGTTTTGATGAATAGTTGATATATAAGTTAATGTTAGTTTGGAAGAAACGGCATCTTCGTGAGGAGATGCCGTTTTTGCGTATGTTCCTATTCTTTCTTTTCTTCTCTTTCTGTTTTCTCTTACTTTTCATCTAATGTTATTTTTAAGTTATTTCTATCATTTTGTAGGAGATTTCGGATATTTTTGTTTACCTTTGTGCCCGTAAACCATAAAAAGAATAATTTATGTTGAGATTACTTTTAAGGCTTTGGTGGTTGCAGCAGCGCCGTAACTTCCACAAGCGAGATGCCTTCGTGGCGTGCTACATCATCTTCCTGTATGTGGTGATGGGCGTGAGCTTCTTTCTCAGCTTCACCGAGAATGGGGgAGAACTTGGGGGCGAAGACATGCCTGCCCTGTTGGGAGCCGGTATCGTTGTCGGTATGCTGATTCCAGACATTATCATGAAGATGGTGATGAAGCGGGATATTACGGCGATGGATGATTACGTGAAGTCGCGCCCTGTGCCGGAGAAAATCTGGAACAAGTTCCTGCTCACCACCAATCTCGTGAGCTTCTGGAACTATGTGCTTCCGGTGCTTATGCTTCCGGTATTTATCTATTTCCTGCCTGTAGGTCAGGTTATTGCCAGCTTCTTTCTGTTCCTGGCATTTTCTTATATTGACGGCATCTACATCACCTGCTACCGCAAGGCAACAGAGTGGATTCTGAAATGGCCTTTGATACTGGGATGGATGGGAATGTTTGCCGTGCTGATAGGGTATATGTTTGTGGCTTCCTTCTTCCCGGTATGGATGGGATGGATATGTATCTTCTTCCTTGCCGGAGCGGTATTCGCCGGACTTACCATCTATCTCTATCACGAAAAGATTTATAACGAGCAGAAGCAGAAGGTTTCCAGGTTCCGTGGTTTCAGCCATATCAACCTCTTCAGTCTGCAATATATCGGCACATTGAGAGCAAAGCGTGTCCGTACGATGGTGATTATGATTACCGCCATCTTCCTTTTCGATGCCTATCTCTTTGCCTTGCTCCCGGCAGAAGCGGGACAGGAAATGGGGGACAAGGTGGCTATGACTACCCTCTATGTGGCGGGTGCCATCCTGCTGCCATCGGTGGTGTTGTCGCAGTGGACCTTTGGCATTGAGGCAAACTTCTTCCATGGTTTGATGACCAAGCCTGTCAAGGTTAAACAGATGCTGCAGAATTGCTTCTATTATTATATGGTGGTGAGTGCTGTCGCTTTGTTGCTCACCCTTCCGTTCCTTTTCTTGGAGGCAGGAATCGGAATCCAGGTGCTTATCAGCGGTTTCTGTCTGGCAGTATTCATCAATCTCTTCAATCTGCCGACGGCACTCTTCTCTTCCCGTCTGGAGATATTCCAGACTTCCATGTTCAGCATGCAGGGAGCGAATCTGAAGATTAATCTTTATGCCATCGCCTTCCTCTTCCCGCTGGCTGGTGTCTGTGCCGTCTATCATTTCTTTGGTGAGACTGCATGGTTTATCACCTGCGTAGCGCTGTCTGTCATCAGCATCGCCATCCATAAATGGTTCATCGCCAAGATTGCTGCCATCTTCGAGAAGAACAAGTATAAGCGCATGGAGAAGTTTATGGAAAGCTAAGTAAACATTAAACACTACACATTAAACATTAGAATAATGGATATCAAGATTCAGAATCTCAAAAAGATATATAATGGCAATACCGTACTCGATATTGATAATCTGGGTGTTGCAAAGGGCGAGTTGATAGGGCTCGTAGGTAATAATGGTGCGGGCAAGACCACCTTGCTCCGTCTGATTCTCGACCTGATTCAGGCTGATGATGGTTTCGTGGAAAGCAATGGACAGAAGGTGAACGAGAGTGAGACCTGGAAGGAATATACCGGCAGTTACATCGACGGCAGATTCCTCATCGACTTCCTCACCCCTGAGGAATACTTCGATTTCATCGCTGATGTTTATCACATTGACGATGAAACCCTGCAGGAGCGATTGGCTCAGTTTGAGGGCTTTATGCACGATGAAATCATGGGAACCAAAAAGTATCTCCGCGATTTTTCTCAGGGCAACCGCCAGAAGATTGGTATCATCGGAGCGATGATCATCAATCCGAAGGTTCTTCTTCTGGATGAGCCATTCAACTATCTTGACCCATCTTCTCAGATGACTATCGCCCACATGATTCAGCGCATCTGCAAGGAGCAGGGCACCACGGTCATCATCTCCAGCCATAACCTCAACTTCGTTGCCGACATCTCCTCCCGCATCCTCCTGCTGGAGAAAGGCAAGCTGGTGAAGGATCTTCCTAATGCCGATGGTGCTGCCATCGCCGAACTCAACGAGTACTTCGGTATTCAGGCGGAATAAACTTTTTCCGTTAATATTATACAAATTCCATGATATGATTTGTATAATTATCGTTAAATGCTTACCTTTGCACCCAAACGAAGAAAAAAGAATCAATGAGCAAAGGAAAATTAGCAAAGTTTGCGGATATGGAGCGTTTCGAGAACGTGTTCCAGTATCCATATAGTGTAGTAGATGACGTGCCTTTCGATATGAAGGGCAAGTGGCGTGAGATGTATTTCCACAATGATAATCCTATCGTGCTGGAGTTGGGATGCGGCAAGGGTGAATATACCGTGGAACTTGCCAAGCTCTATCCTGAAATGAACTTCATCGGTGTGGATATCAAGGGCGCACGTATGTGGACCGGTGCCAAGAAAGCGATAGAGGAAGGACAGAAGAACGTGGCTTTCCTTCGTACCAACATCGAGATTATCGACCGCTTCTTTGCCGAGGATGAGGTGCAGGAAATCTGGCTCACCTTCTCTGACCCGCAGATGAAGAATCCTCGTAAGCGTCTTACATCTACTTATTTCATGAACCGTTATCGCCATTTCCTCGTGGATGGCGGCATCATCCATCTGAAGACGGACTCCAACTTCCTCTTCACCTATACTACTTATATGGTGGATGGCAACCATCTGCCTGTGCTCTTCCGCACCGAGGACCTCTATCATCAGGAGGGCATCGATGAGGAAACCCGTAAGATTCTCTCTATCCAGACCTATTATGAGAGTATGTGGATAGAACGTGGCTTGAACATCAAGTATCAGAAGTTTGCCTTGCCACGTGAGGGTGAACTGGTGGAACCTGATATTGAGATTCCGCTGGATGATTATCGCAGTTATCGCCGTGATAAGCGAAGCTCAAAGGATACAGCGAAGTAGATTTCTACAATGATTTGAATAAGCTTCCGCAATGCTTTGAATGCCTTTCCTCAAGCGTTATTGGCGTTTGAAGAATGCGTCATAAGTATCTGAAAGAAGTAACTGAAGTTGTTCGGAGATACAATAGAAGTTGTTGGAACAGTAAGTATCTCGAAGCGCACAACAGTTGATATGCGGTCGCACATCAGCTGTTGTGCGCTTGTCTTTCAGCTGTTGTGCATGCGTAGAACAGCTGTTGTGCGGCTTTTTAATGGCAATTCTATTGATTGTCTTTGTTAATCAAGTTGACGACTACTTTTACCATTACATCTTTTTCCTCAGTTCTACTTTCTGCAATCATCAGAGTCAGTGCTACGAGTGTGTTGTCGGCAATCCTCTTATGTCCATTTTCTGCATACAGAATGCCATTCTTCTCCATAAACCAAAGAAAAAGCATGGCCGCAATTCTCTTGTTGCCATCGCTGAATGAATGGTTTTTTACGACAAGGTAGAGCAGCATGGCTGCTTTTTCTTCTACCGAAGCGTAGAGTTCTTCACCGCCGAAGGTTTGGTAAATCTGACCTATGCTGCTCTTGAATGAATCATCCTTCTCATTGGCAAACCATTTACTGCCTCCAAACTTTTCTTTCAAAGCATTGATGGCTTCCATTGCATTTTCGTAGGTGGCATGGAACGGCTCGGCTTGAGTCGTCTTGTCTATGAGTAATGTCTGATAATCATATTTGTCGAGAGTATCCAGGGCATAAACATAGTCGCTGATGACATTGAACAGTCCGTTATATTCGCCCTCGGATACTTGGTCTTGCAATGTAATTGCACGTGACATCAAACGAACCACTTCTTTCAGTTCGTTGTAATTGTCTAGGCGTTTCTGGTTGATGGCGTAACCCTTGATAATGTATTGCTTCAAGATAGAGGTTGCCCAACGGCGGAAAGAGGTCGCATTCTTGCTATTCACTCTGTACCCTACCGAAATAATCATGTCAAGATTATAATAAGGAATATCACGAATGATTTGTCTCTTACCCTCAAAACGAACCTGTGCATTTTTTGCACAAGTTGACTTTTCGTCTAGTTCTTGACTCTTGTAAATGTTGCGAATGTGTCGTGTAACAGATGTTCTGTCAACAGCAAACAACTCTGCCATTTGGCTTTGTGTAAGCCAAACGGTATCATTCTCTAATTTTACATTCAGCTCTATGTTGCCCTCTGGAGAACGATAGATTTCGATGGAAGATTTTCTCTGCTCCATACCTTTCATTATTTAAATGTCCTTACCCTAGTACCCAACTTTTGGATAATTCGGCAAAGATACGATAATTGTTTGATTCCTACAAGGTTTTCGAGTATTTTTTCTTCTTTTTGATGAAATTTGCGAAAGATTTTAATGGAAGGAATGTTTTGTTTTTGATTACTTCCAGATTAAATATCAGGACTAGTCTTAGGTTGGGGATATGTATAGTATGTTATGTTCTTCCTATACCTTTTGTTAAATCCGGGAATAATCTTGTTGAATTCAAGAAAAAAAGGTGGAAATGCTTGGCGTTTCCACCTTATTTTATTATATTTGCAGCAAGTTTTTGAAGAAATGCAGTATTCTCAGGGACTGCATGGAACTGACGAAACGACTAAAAGAACAGAAAAGTAATAACTAACGAAATAAACGACAAAATGATGAACTACAAGAAATTGGCTCTTACCGTTGCGGCTGGAGCGATGGCAACTACAATGATGGCGCAATCAGCACCCAAACTGAATGCCAATAACATCGACGAAGTGATCAAGGCGATGACCTTGGAAGAAAAAGCCCAGATGCTTGTGGGCGGTGGTAACGATGGATTCGTGGGCAGTGGCGCTATGCTCGGACATCAGAAGAAGTTCGTGCCGGGTGCTGCGGGTATTACTGTAGCCATCCCTCGTCTCGGCATTCCTGCTACCGTACAGTGTGATGGTCCTGCCGGAGTTCATATTGATGCTCATCGCGAAGGTGACAGCCGTAGCTACTTTGCCACCGGTTTCCCTATCGGAACCTGTTTGGCTTCTACCTGGAACACCGACCTGGTGCGCAAGGTGGGTGAGGCTATCGGTAACGAAACCCTGGAGTATGGATGTGATGTTGTGCTCGGACCGGGTATGAACCTGCATCGCAATCCGCTCTGTGGCCGTAACTTTGAGTATTATTCAGAAGACCCAATCGTAACGGGTCTTATCGGAACCGCCTTTGTACAGGGTGTACAGAGTCAGGGCGTGGGTGTAAGTGCCAAGCACTTTGCCGTGAACTCCCAGGAGACTGACCGTACCAAGGTGGATGAGCGATTGAGCCAGCGTGCTCTCCGTGAGTTGTATCTGAAGGGTTTCGAGATGATGGTTCGCAAGAGCAATCCTTGGACTATCATGTCTGCCTATAATAAGATTAACGGTGTTTATGCTCAGGGCAACAAGGGCCTCCTTACTGATATTCTCCGCAACGACTGGGGATATAAGGGAATCGTGGAGACCGACTGGATTGGTAAGCGTGCCGACCTTCCTCTGGAACAGGAAGTTGAGGCTGGCAACGACCTGATGATGCCGGGTTATCCAGCTCAGGTGCAGGATATTGTTGATGCAGTAAAGAATGGCAAGCTGGATATCAAGGATGTGGACCGCAATGTTCGCCGTATGCTCGAATATATCGTGAAGACTCCTCGATTCAAGGGATATAAATATAGTGGTGAGCCAGACTTGAAGGCTCATGCTGCCATCACCTGTCAGAGTTCTACCGAGGGTATGGTGCTCCTGAAGAATGATGCCGCTCTTCCTATCCAGGGCTTGAAGACCGTGGCGCTCTTCGGTGTCAACTCTTACGACTTCATGTCGGGTGGTCTTGGTAGTGGAGCCGTTAATGTAGGCTATTCTGTAGATATGGTTACCGGTTTGAAGAATATCGGTGTGGCAACTACTCCTCAGCTTACGGAAATCTATCAGAATTATGTGAAGTATGCCAAGGCTAAGTTGAAGGCAGACAAGAATCCGATGATGTGGTTCCTGGATCAGGGTCAGCCAAAGCTCGATGAAATCGAGATTACTGAGCGCTGTGTAGCTAGCGAGGAGCCAAAGGCAGATGCTGCCATCATCACCATCGGCCGTCAGGCAGGTGAGGGTATGGATCGTCAGATCAATGGTGAGTTCAACCTCAGTCAGATAGAGCAGGATATGATTTTCCGTGTATCTGATGCTTTCCATGCCAAGGGTAAGAAGGTGATTGTCATCATCAACTCTGGTTCTGTGATGGAGACTGCCAGTTGGAGAGACCGTGTGGATGCTATTCTCGTAGCTTGGCAGCCAGGTATCGAGGGCGGCAACTCTGTTGCTGATATCCTGACCGGTAAGGTGAATCCATCGGGTAAGTTGACCATGACCTGGCCTATCGCTGCCACTGATCATCCTTCTACTGCCAACTTCGCCAAGGATTACGATATGTACACCTACAAGAACCTGCAGGATAGCAGCAAGGGTAATATCAAGGGTTACGATTATAGCAACCACGAGGAGGATATCTACGTAGGTTATCGCTACTTTGATACCTTCAAGAAGAATGTGGCTTATCCTTTCGGTTATGGCTTGAGCTATACTACCTTCGAGTTTGGCAAGCCATCTGTCAAGGCTAAAGGCAACAATATCGAGGTTAGCGTAACCATCAAGAATACCGGTAAGGTTGCCGGCAAGGAAGTTGCTGAGGTTTATGTCACCGCTCCTAAGGGCGCTTACGAGAAGCCAGCCAAGGAGCTCAAGACCTTCGGCAAGACCAAGTTGCTGAATCCAGGTGAGAGCCAGACTTTGAAGATGACCCTCGAAAAGCGCGATCTTGCCAGCTTCGATGAGGCTAACAGCCAGTGGAAGGTAGATGCAGGTAACTATCTCTTTAAGGTAGGTAGTGATGTAGAGAACATCAAGGGTACTGCTACTTTGAAGGTGGCAGAATATACCGAGAAAACAAGCAATGCCTGCGCTCCTAAGGTTCAGTTGAACTATCTGAAGCAGAAGTAGTTAGTGGCTCGTGCGAAATGAAATAGATTAAACAGAAACGCCTCTATCCCAGAAAAAGAGATAGAGGCGTTTTTtCTTTCATTTTATTCTTTATGCCAACGGCAATCATATCCTACTTTGGATGATATGATAGTAGTAGGTGTGAAAAACAAGATGCTGAAAAGCAAGTGCCGTGAAATCTATGAAGAAGTGAAAAGTGCATTGGGTATTGTCCCTTCAAAAGCAGGAAAAATGTGATGAAGCAATCTAAAACATTAGGAATATTGTGACAAAGTTGTTTTTTATAGCCTCATTTCCGATTTATCTGCCTCATTTTTTCACCAAAATGAGGCAGATAAATTCATTTTTGGGCATATAACTGAGAAAATAATTGTATTTTtCTTTTTTTTTtGATACAACTTTCAAAAATTATCATTATCTTTGCAACTGTAATCCTTGCTGAAAGCCCACGATTGGGCTAAGGTGGGGATACATATACATAAATAAAGGCGTAACTGACGCTTTGGTTTTGACGGTCTATGAACTTCGCAACTTCAACTGTCGGTCAGAAACAAAGCAATGGGGACGCCCTATGGGGTGTATTATATACAGCCCTCATTGGCTTCGGACATGTCAGCGTTCGTTGGTAGGGAGGGTGAATTATATACATGCATCGGCGTGGGGCTTTCGGCGTTGCTCGTTTCGACTGACAGGGGCAATGCGAAGGCCTATAGACCGTGGAACGAGCAGCAGACTGGCTCCACGTTTTCGTTTTTGTATATCCAAGAAACTAAATATTAACTGCCAATCAGGGAGTCGTTGGCCTATTTGACAATAAAGACAATGAAAGCAGTTGGTATTTTATGCGTCCTATTTTTGACGATGTGTGCATCGCCTTCATTTGCTCAAATCTCAAAGGAGCAAGCTAAAGAGCGCAAGGTTCTCATGAAATCGTCAAAATCAGAGCTAACACAAAAAGCAACAAAGGTGGCAAGAAAAGAAGCCAAGAAATTGAGCAAAGAGGGATGGACTACTACCCCAGGCTCACTCCCAATCGAGAAGCAGTTGGATAAGGCTTACATGATGTCCTACGAATACGACGACAACATGTTTCCTAAGTATATCATGGGAGAAGCTATGAGCATTGGTGAAAATTATGATGCCGCTAAGATGCAAGCCTTGGAACTCGCCAAGCAAAATCTTGCCGGGCAAATCCAGACAGAGGTGACTGCATTGGTGGAAAACACCGTTGCCAACAAGCAACTCTCACAAGAGCAAGCAGCATCCGTCACTCAAAGCATTATGGTAAGCAAGAATCTCATTTCTCAAAGTATTGGCAGAACCATTTCTGTAATGGAAGTTTATCGCACACTTTCCAACAAAAACAAGGAAGTACTCGTCCGCATTGCTTACAATAGCAACATGGCAAAAGAAGCTGCCAAGAAGATTGTACGTGAGGACTTAGAGAAGAAAGGCGACAAATTGCACAAGGACTTGGACAAATTGCTTGGTTGGTAAATGAGATTGCGCTATGTTTTCATCCTACTGATGCTTCTGAACCTTCTCTCCATATCTGCTCAAGAGATAGAGAAAGTTCATGGAGAATACACTTACCACGTACCAGATAACGTTTCGTTGGAGGAAGGTAAGCGTACAGCCCTCGAACGTGCCAAGATTCAAGCCCTTGCCGATGCCTTTGGTACTCTTGTCTCTCAAAACAACTCTACCATTATAAAGAATGAAAATGGAAAATCATCTGTTGATTTCTTATCGATAGGCGGAAGTGATGTAAAAGGGGAATGGATAGAGACGATTGGTGCTCCAAAGCTTGACATATTTTATGAGAGCAACATGCTAACCATCAAAGTAAGCATTGACGGAAAGGCTCGTGAAATCAAGAATGCAAGCATCGACATTGAGGCAAAACTTTTGCGCAACGGCACGGAAGAGAAATATGAAAGCGATGAGTTCAGAAATGGAGATGATCTATACTTGTATTTTAAGTCACCCATCAATGGTTATCTCGCCGTTTATCTGTTGGATGAAAATACGCAGCAAGTCTTTTGCCTCTTGCCATACAAGAGTTCTGGAGAGCCTGCATACAAGATCATTCACGACAAGCCTTATGTGTTTTTCTCTTGCCAAAAAGCAGAAGAGAAACCAAGCGAAGTTGATGAATACACCATGACTTGTGAGCATCCGATAGAACAAAACACCATTTACATCGTGTTTTCGCCGAATATGTTTGCAAAGGCATTTGCAGAGGATGAGAACATTGGACTTCCAAGACAACTGCCACTGAAGGAGTTTCAGAAATGGTTGGGGAAATGTAAGGCAAAAGCTTTAGAAACACAAGAAAAGAAAATTACTATAACTATAAAACAATAATTGATATATAATGGAAAAAaGCTATTTACCATATAAGAGTGAACTAACATCCCGTATTGCGCTTTACCCTATCTGCAAAAAGTCATTTGAAAAAGGTTTCAAACTCTTGGACGAAGGTAAAATCAAAGAAGGACTAAAAGAAATTCATTATGCAACAGAACTTCTTTTAAAGATAGTTTTAAACAACAATAAGTCTTTAGAGCAGCAAATAGACAAAGACATAGAAAAAATTATAGAACTCAATGGGTGGGGAAGTACTGTTAAGACTTTATTTCCTATGTTAAAGGATATACTCTTAAAGACTTTCGAAGAAAAGGGTGAAAAGAATTTTAAAATCAATCTCTTTAAGGTGGAAATCAACAATTTCATTGATTCCCTTCTGTCTAAAAAACAATTAATGGTAATACAATAATCATGGCAAAGAATAGAAACATAGAAGAGATTTACAATCATCTCTCGGATTTAGACAGAATGCGTACTCTTGCTTCTAACAAACAAGAAAGAGAACGTATTGAGAACTATACTCGCACTTATGTTAATAGTTATATCGACGATGATATCTATGCTCAAATAAGTGAAGGAAGTGCAAGTGGTCTTTTCGCTCATGGTCATTATGACTTCGACATGGAGCGTAGCTTGAGTATATTAGAAAATATGTTGTAAAAAaTATATCAGATAATGAGAAATTTTATTATAGCAATATTATTATTGGTGTCACCATGTCTGTATGCTCAAAATCAACCAACTTTTGAGCAAGCATGGCAAGCTGCACAAAATGGAGATGCAAATGCTTATTACTGGTTAGGGTGCTTTTACTATCAAGGAGAAGGAACAAAACAAAATTATACCGAAGCACTTAAATATTTCCAAAAAGCTGCAAACAATGGTGATGCCTATTCATATGCTTGGATAGCTAAAATATACTATTACGGCAATGGTTGTGCACAAAATTACGAGGAGGCATTTAAATGGCTTCTAAAAGCAGCCAACGCTGGTCAAACTGTTGTTTACGGGTGGCTTGGCTCAGTATATTACGAAGGGAAAGGATGTAACAAAAATTATGgTGAAGCTATCAAATGGTTTAAAAAaGCAGCAGAAAACGGAGATACACGAGCATATATTGGCCTCGGAGCAAGTTATAAACAATTAAAACAATACTCCGAAGCAATATCTTGGCTAAAGAAGGCTGTAGATTATGGCGAAAATCAAACATATATTTGGTTGAGTGAATGCTATTATGCACAATTAGACTACGAAGAAGCAATTATCTGGGCTCAGAAAGCTGCCAACAGCGGAGAAACACGAGCATATGTTGCTCTCGGTGCAAGTTACATGCAGCTAAAACAATACTCAGAAGCATTACCATGGTTAAAGAAAGCTATTGATAATAACGAAAGTCTAGCATTTtTTtGGTTAGGTATATACTATTCTTTTGTACAACAAAATTACCAAGAGAGCTATAAATGGATGAAAAAAGCAGCCGAGTCTGACATTCATGACGCTTACGGTCATTTAGCAAAGATGTACCTTACAGGAATGGGTACGTCTCAAAATCCTACCGCGGCCTTTAAGTGGGCCAACAAAGCTGTAGAAAATGGAGAAATTGCTTCAAATACAGATTTAGGTCTCATGTATTTAAAAGGATTGGGGACAGAACGCAATGAGAAAGAAGCATTAGACTGCTTTAAAAAGGCGGCTTCTATCGGAGATTCTGTTGCTTATTCTTGGTTAGGAGAGATGTATTTTAAAGGGAAAGGAACATCTATTAATGAAGCTGAAGGATTCAAATGGACTAAAAAAGCCGCAGAAACAGGATTTACAGGTTCATACATAGCACTTGGGGATTGTTATGAAGAAGGAAAAGGAACAGAAAAAGATTTTAGTGAAGCCATAACTTGGTATAAAAGAGCCTATGACAAAGGGGAATCAAATGCCCCTATGTTTCTCTGCACTGCATACTACACCCAAAAAGACTATAAAGAAGCCAAGAAATGGGCAGAACTAACAATCAACCAAAAAGAATTTGCCTTTGTTGGGTATCGAATACTAGCACTATTAAATATATACGGATTAGGAGTACCCCAAAACAAAGATAAAGCATTTGAACTCATTGCCAAAGCCCTAGATGGAGCTAAGCAAAAAGGATGTCCCATGCCTAATACTTTAGATGCAGAAGGAGAAGTATATTTGGCAGACAACAACATCAATAAAGCAAGAGGAATCTATAATGCAATATTAAAAGAAACACCAGACTTCTATGCCAAAAATGAAACAAAACTATCCAAGTTCATGAAAGAACACAAAGGGAGCGATGTTGACTTTGACATTCCGATGGCAAACAATATAAGTAACAACACCTTTGCCGTCGTTATCTCCAATGAGAAATACCAAATGGAAAAGCCTGTACAATATGCAGAGAATGACGGAAATACTTTTGCTGAATATTGTAAAAAAaCATTAGGGCTTCCAGAAAAGAACGTACATTTCATTACAAATGCCACGCTCAACAACATCAAGCATGAAATAAAGTGGCTCGAAGATGTCATTGCTGTCTATCATGGTGATGCTAAAGTCATCTTCTACTACGCAGGACATGGCATTCCAGACGAACAAAACAAGAGTGCTTACTTGTTACCTATAGACGGCTATGGTTCTGATGTAACAACAGGCTATGCCTTAGAAGACCTATATAAAGCATTGGGCAGTTTACCATCTAAATCGGTAACAGTATTCTTGGATGCTTGTTTCAGCGGGGCAAAACGTGATGGTGACATGTTAGCTTCAGCGCGTGGTGTCGCAATAAAAGTAAAGCAAGCTACACCTGTAGGAAACATTGTTGTCTTTTCAGCAGCACAGGGAGATGAAACTGCATACCCATACAAAGAAGAAGAACATGGATTGTTCACGTACTATTTACTTAAAAAACTTCAAGAAACGAAGGGGAACGTTACATTAGGAGAACTTAGTGATTACATCAAGACGCAAGTTGAACGCCAATCCATAGTCATTAATGGAAAATTGCAATCACCTTCTTTTGTATCAACAGCAACTATTGCTAATAGTTGGAAAAAATGGACTTTAAAGTAAAAGTTATATTAAATTAAATAGTTATGAATAGAATTAAAATTTTtCTTTTATGTTTAGGCTTAATTAGCTGTACATATTCTTTCTCACAAGAAGAAACACTTGAAGTTTTGTTAGAAAAAGCAGAATCTGGCAATGCAGATTATCAGTACAAACTAGGTAGATACTATCTAAATATTAATGAAAGTTCCATAGGTTTTCCTTGGTTTCAAAGAGCTGCTTTGCAAAATCACAAAGTAGGAATGTATTTTACGGGATGGTGTTATTACTATGGAGAAGGTGTAAAAAAaGATTTACGCAAAGCATATTATTGGTTCACAAAATGCGCCCAAAAAGGAGATAGTCAATCTAAAAAAATGGTAAAATCCATAAAAAATCAAATTAATGTGGATGATATTATTTTTGCCGACCCATTCGATCCATCAAGACCACCAATTTTGGAAATTGTCCCAAATTCCATTCTGTTTACAGATGCAAATAAAAATAACGCCATTGATGCTAACGAGAATTGTTGTATAAAATTTAAAATCCATAATAATGGAAAAGGAAATGCCATAAATTGTTTTGCAAAAATTATACCAAATGAAACAACTAAAGAAATAAAATATGCAGATATAAATATACCATTGATAAAACCTCAAGAAACAATTGATGTAAGTATGCCTTTAACTTCTACGACTAAAGTTTCTGACGGAATTGCAAATCTCATACTTAAAGTAGAAGAGCCGCATGGATTTGGAACGGAAACAGCATCTATCAGTATAAATACTAAAAAATTTGATGCTCCACTACTACAAATAGTGGATTCTAAAGTCTCACCATCAGAAGGTAATACTCTTAAGAAAATGAGCCCTTTTTATTTGCAAGTTTTATTACAAAACACAAAAAAaGGAAGTGCAGACAATGTAAAAGTAAAAATTGGGCTACCAACTAATGTGCTTTTAATGGAATCACAAAAAGAAGAAGAAGATTTCGCTTATATTAGTGGTGGAGAAACAAAATCCATCAATTACCCGCTCATTATAAACAATAACTATGCTTCAAATGATGTCCCTATTACTCTATATGTCAAAGAAAAGTATGGTGAATATGCAGAGAACAAAACCATCAATTTACATATTAATCAGAGTATTACAAATAATAATATCATCATCAAAGAAAAGGAAATCAACACAAAAAATCAAGATATAAAAATTGCTTCTATCAGTTCAGACATTGACAAAAATATTCCTGAAGCAATTAATTCCAATAGCAACACCTTTGCCATTGTCATAGCTAATGAAACATACAATAAAGAGGCAAATGTACCATATGCAGTCAATGATGGAAATATCTTTAAAGAGTATTGCAGGAATTGCCTCGGCATTCCAGAAAAGAATATACATTTAATAACAAATGCTACACTTAATGACATCAGACATGAAGTAAAATGGATTCAAGATGTTGCAGAAGTTTACAAAGGCGATGCCAAAATTATCTTCTATTATGCAGGGCATGGTATCCCTGACGAAAAAAGCAAAAATGCTTATCTACTACCAACAGACGGGTATGGTTCAGATGTAGCTACAGGTTATTCATTAGAAAACTTATATAAAACTTTTGGAAGTTTACCATCAAAGTCTATCACAGTTTTCTTGGATGCTTGTTTCAGCGGAGCTAAACGTGACGGAAATATGCTAGCTTCAGCTCGTGGAGTAGCCATTAAAGTAAAACAAACTATACCTGTAGGAAATATGGTTGTCTTTACCGCTGCACAAGGAGATGAAACTGCATATCCTTACAAAGAAGAAGAACATGGGTTGTTTACTTATTATCTTTTGAAGAAGTTACAAGAGACGAAGGGAAATGCCACTTTAGGAGAACTTAGCGACTATATTAAGGAACAAGTTGAACGCCAATCGATTGTTACCAATGGAAAGTTACAGTCACCTTCTATTATGGCGACTTCTTTAATTGGTAATGAATGGAAAAACTGGACATTAAACAAATAATGGCAGCATGAATATCCCACATTTCAAAATAGCTTTTATTGCCGGAGCAATATTTTTTATTGCTCCGACAACTTCTTCTGCTCAAACTAACGACTTCCAGTCTCAATATGAGAACTTTAAAAAGCAAGCAAAGGCAGAGTATGAGGACTTTCGTGCTCAATGCAATGCAGAATATGTAGAGTTTGTAAAAGAAGCTTGGAAGGAGTACAAGGCCCTTCCTGCTATTCCTCGTCCAAAAGACGAGATAGTTTTTCCTGTTATCAGACCTAACAAAGATAAAGGGAAGAAGATGGAGGATAAGGCTATCACCATCAAGGATATAGTTTCACCAATAGAACAAGCTCCGCAACCCAAGCCTATCACCCCTATCTATGAAAAGGAACAACAAGCGGAAAACAAATGTCAATTTATATATTGTGGTACGGACTGTAGTGTTCGCTTCCCATCTGATATCTATATAGACTTGGACGTCTGTGATAATCAGTATATTGCAGAAGCATGGAAGAAACTGTCAACCGACCAACTTGACAATACCATTCGAGACTTCCTAGAGATAAGAATCAGAATGCAGCTATGCGATTGGGCGTATCTCAACTTAATAGATACTTTTGCCAAAGACCACTTTGGCATAGGGAACTTGGCGACACTCACCACAGCTTATATCTATAGTCAAAGTGGATACCAGATGAGAGTAGGTCGTAATGGCAACAAACTGTATTTACTTTTtGGTAGCAAGCATGGCATCTACGACAAAGGATACTTCCTCATAGATGGTATCCACTACTATTCTCTTAGCAATGATACTCAAAAAATGGAAGTATGCGACTTTGCTTTTCCAAAAGAACAATCCCTTTCGCTATATATGCCACAAAGTCAACTCTTTACTTACCAACCTACCCCGATAAGGAATCTATCTTCCGATAGATATAAGGATATGACCTTGAATGTGCAAGTCAACAAGAACCTCATCGACTTCTATAACACTTATCCAACATCGGAAGTCAATGGTAATTTCATGACGAGATGGGCAATGTATGCCAATACACCTATGGAGCAAGAAGTGCAAAAACAACTGTACCCTATTCTTCAAGAAAAGATTGCAGGTCTGAATGAACACGATGCCGTCAATAAGCTTTTGAACTGGGTTCAAACGGCATTCGTATATGACTATGATGATAAGGTTTGGGGgCACGACCGTGCTTTCTTTGCAGAAGAAACGTTATTCTATCCCTATTGCGATTGTGAGGATAGAGCCATTCTATTCACTCGTATAGTTCGTGACTTGCTCGGCTTAAAGAGTATACTGATATATTATCCCGGTCACCTCGCCTCGGCCGTTTGCTTCAACCAGCAAGTGACAGGAGATTACATCTTGCTGAGTGGCAATAAGTTTGTGGTTTGTGACCCAACCTACATTGGAGCACCAGTCGGTTTGACCATGCCTAATATGGATAATAAATCTGCAAATGTCATTATTTTGGAGTAAAAACAGCCGATAACGTGCGAAAGTTGATGTTTTTAAGTATGTTTTCGTGCGCTATCGGCTATTCCCTATACAAATTAAATCTTCATCACATCACATGGCAGGAATACTCGCATACCCTTTACACAATGAGTTGGAGACTCCTTTAAGAATAGTACAAGATGAACTTCCTGCCCTTTCTTAATAAAAGGCAAGTTCTTAGCTTTCTGCTCCAAAACATCCATGAGCCTGTCGGCATCTTCATCGTGCGTCCATTTACATTCTCCCACCAAGATATGCTTCTTATCAATAGACTCTGCCACAACATCCAACTCAACCATCTTATCATCCTTATATTCTGGTGAAAATATCTTACCCCACCAACGAGATGCGACATTGTAGGCTATGCCATCTATAATATTTCCACTAACATATTCACGACAAAGTAATTCCCAGCATTGACCTATAAATTGTGGAAGTTGAGCTGTAACCACTTGCATCACCATATCCATTCTTTCCAATTCCAAAATAGAACGATAAGGCACAATAAACTGATAGTGAAAACGTAAAAGAGAATCATTGATATGATAAATCCCCTTCTTACTTTTCTTAGGACTCTCACCAAAAGGAACTTCTCGACTAACATAGCCGAGATCTCGCAACTTGCTTAAAGGTTCAGAAATCGTGTTGCTGTCTTTACCTGCCCTAGTTGCAATTTCAGACAATTTGTTGTCACCATTGCCTATAATTGTCAACAAAGTAGATGCCTGCACCATATCCCTCATATCATCACGAAGTAGGCGTTGAGGTTCTTCTATCAAAGGTCCCTGCGGATCAAGCAATACCTTACGAATGGCCGTTTCCTTATCAGGATAATCCCTACGCAATTCCCAATAACGAGACACTCCTCCCCAAATAGCATATTCTCGTAATTCTGCTACAGGAATAGACCACACAGCGCACGCAGATAGTTCGCTTTTATTCTAGCATTGTTCGGTTACCTCTTCGTAGATTTCGCGGCATCGCTTTTCCTTCATTTTATTCTTTACGCCAACGGCAATCATATCCTCTACGGTCGGATGCCCAGTCCCATTTACAGATGTTGCGTGTTCACCATTATATCCCTCGGTGCAATGGGTGAGGTCGTAGGCTGGGGCTAAATGCCAATGCCATTTGCCATCGCTCTCTTTCTGAACCAAGAAAGAGAAGTTCTTGCAGTGGTCGTCCTTGTTGTCCATTATATAATTAAAAACCATGCGGCGGAACATCTCTTCTACATCCTCTTGGCTCTGAGTAAGATAACCTGTAAGTGCCAAAAGGTTAAGGTAATCGAGAATGGGGTTGGAAAGGGAAACGTTGAGCAAGGCTCCAGCTGTGGCTACGTGAATGCGTTCGCCTGTTGGAGAAATGTCGAAGCGACGGCAGGCAAAATACTTGTCGTTTATCAGTTTGAAGTCTGGTACTTGAATACCACATTGCTTGGCTATCTCATTATAATGATACTCTTGCTTTCCCATATCTTGTGGGTCATAGGTATGGCGAAATTTGACCAACCAATGACCATCCTCATTTGTAAAAATGGCTTTCGGGCGACAACCGCCACTATTACCACTATTATATAATAGCAATCCTGCGTCATTATCCTGTTGCTCCTTCAATACTTCCAAGGCTTTGGCTTGTAAAAGGTCAAAGTCCTCTATCTCGTGTCCTGTCTGGACAGAAGTTATAGGTTCGTAGGTCAATGCGCCCATACCTCCATTGCCCACGATGCTCAGTCGGTCGAGAGCAGATAGCTCAAAGTCGTTGATACCCTCTTTTAGCAAGGTTTTATGCAATAGGTATCTACCATATCCATCGGGAAGGCTGTCTTCGAAGATGCCAAAGTTCCCGTTGAAAGGGGTGGCTTTGGCAATGAAAAGACCAGGCTTCAGTGGCAATTCCAACGGAGATATACTAAAGCCAGATGCCAACCACTGATTGTCATACTCGAATGTGCATACTTTTCCATCGGCACTCAATGACAGTGTGCCGACTTTCTCCTGGTGATATTTTACGGCTAAAGATTCTATATGTTTCATTGTCTGTAAGCCTTTTTCTTGTTAGCGTTTCTTTTTATCTGTTGCAACTCCTCCATGGTGGAGTACTTGGGTTGCGAGAAGACGTTCTTGATTTCTGAGGTGTAGTCCAAAGCTATGGCGATACCAATCAGATTTTTGAGGGAGATGAGGCCCTTTTGCTCGAATCTGGTGATGTTGCTGACGGCAACGCCTGACTTGTCTGCCACTTGCTCACGTGTCAGATTCTTCTCTATTCTTCGTTTTCTGAAGTCGTTTGCCATCTCCTTTGCAATCTCATCAGGATTGTCGTGGAGGTAGTTATCTAATATTGCTAATATATTATTCGTTTCTTGCATAATCGTTTGGATAATAATAAGATATTGTCAGTTGCAAAGATACAAAAAATAATGTTATGTTCCAAATAAAAATCAACTAAAAAGTCAAAATCCCTTATAACCTTGTCTCTTGTCCTCAAAAACAAAGAACTCCCGTCTCTTTTCTGAGATGGGAGTTCTTGTTTAAAAGGAATACTGGGCGGAAATCATCAGTTCGCGAGGGCGAAGATAATAGCAGTCGGTCAATGTACTGATGCCGCTATAGATGGTTTCCATATAATTCTTCTTATTGAATAGGTTTCGAAGCTCTGCTGAAAGGCGGAGCTTTTTCATTCTCCAAACTGCCGAGGCATCGCCAAGGAGGGTGTTAAGGTGGCTGCCCTCTTGCAGTTCATTGCGATAATGTACGAGCGAGAAGGAGAGGTCCACATGGCTGATGGTAGCGGTGGCAGATACGCTTTGACGCCAATTAAATAACGATGACTTCGCCATTTTTTGACGTTTCGAGTTGTAAAAAGAGAATTCTCCCTCATAGCTAAAGGCACACCAGGCCGGCGAGAAGTCGATGCTAGGCTTCACTGTATAGTTGTCGGCGGTGTAGCTGATGGCTTTGCCGCTGCTGTATTGCTCACCCTTGCTGTAGTTGTAACTGCCCTCCAGGCGGGTCTTCAAATGAAGGTCGTAGAAGCCCTTCGATATGTAGAGTGATGCCCCTAGGTTGTTGCTCTTGCTGTCCTGCTTATATAATGAGGTATAGTATTTGCCATCCTCGATGCGTAGGTCGGATGCCGTATTCATCCAGTTTTTGCTGGCATTGACCGATGCGCTGAAGAAGATTTCCTTGATAGGGCGCTTGTAGTCGTAACTCAACTTGCCATAAAGAGAGCGAGTTATCGGAATGATGTCGCTCGAAGCGTACCAAGAGCGATAACTTTGACGATATTGCTTCATGGCGTAGTTTGTGGCATTGCCTGTTCCAGTACTGTATCCTGTGTAGATTGTCAACTCTCTACGGAAATCCAATTTCTTATATAAGTAAAGGTAGGGTGATATGGTAAGTAGAGTTTTCTGTGGATAGGTGAAGCGTTCCCACATGAAATCGGGAGAGAACGACATACGGAACGTCTCGGTCTTGTATTGCCAGTAAGGGGTGAACTTCCCTGTGATGTTAAGACTGTTTTTGCCGATTTCATCGCTTCTTTTCTGATATTTTGCATAGATGTTGTAGAGGTCGATACTCATTCTATATTCCTGTATCCAGTGGAAGCGATTCCTCATCCACTGTAAGGCGTGGGCTGTATGCCAAAGGTTGGTGCGGATGCGATTCCGCTCTTCGTTAACGTAGAGGTCCGCCACACCATGGTGATAGTCGGCAGTGCTACGCCAAGAGAGTTGACTTTTCTTGAAGACGAAGAGGCGGTAGATACTTGTCGAGAGGTCGAGCTTTGGGATGCGGACACGTTGGGTAAGCGTGTCGTTGATGTTTGACAAACCGTCGCTTTGTGCTGCGCTGAGGCTGATGCTCTCGTTGCCATAATGTTCAGCCTTGTTTACCTTGTTCTCCCATTGCAGATTGAAGGCATCGCTGATCATCGTCTTTTGGTTGTGCTCAGTGGTAACTGTGGGAGCTTCGCCGCCGAGGTCGTAGATACTCATGTTCTCTCGCTCTTGTCGGGTTACCGTACGAAGATAGTTGGCTTCTATGCGAGTCTCTGCATCGTCCTTATTCTTCTTGATATGGTTGATGGAGTATTTTTGTGAGGTGTTGAAGCGCAGGCGTTCTTCGTCGATAGGAGCGTCAAGCGATGGTACTGATATCCATGATGGAAGGGAGGCTGGAGCCAGACGATTGCTGTAAGATGCGAGTTGGTTAAGTGCATAGCCGAGATTTTTACCTGTTCTGTCGTATTCTGCATCATACATCATCTGTTTCTTCTTGCCAATTTGCATGATATTGATGCTTCCGCCTACGTGGGATGGATGCCCTACGAGTAAGTAGGGCTTGAGAGTAGGCATCAGTTTGTCGCGGGCACTATCCTTCAGGGCGATGTTCATCGCTACATTATCCGTAAAGGTCTTGTTCTGGAGCGCCTTGATAGGTTGGTCATGCTCGATGACTTCGGCCTTTTTCACATCTTTTGCCTTGATGTTTTCTTCCAATTGGTTATATTTGCCACCGGTCAGGTCGAGACCTTCCACAGTGAATCGGTTGATGGGCTTACCATTGTAGTTGATACGACCATTCTTCTCTATATCTACGCCTGGCAGCTTTTTCAGTACATCTTTCAGTGAGTTATCTCGTTCGTTGGCAAAGCGGGTGAGGTCGAAAGATATGGTGTCTCGACCTGTGATGCGAGAGCCTTTTACTTGTACTTCCTTCAAGACAAAAGCTGTTGAAGCCATACTGATGATGGTTTCTTTTCCCGATGAAATCGATGTTTTTGTCTTTTTATACCCCATAAACGTGGCCTGTAGTTTGTCGTTGGCTTGCTTTTTGGTGATAGAAAGCACGAAGGTTCCGTCCTCCTTTGTTCTTGTAAACTTCAAGGGCTTTCCATTGCGGAGCAGCGTGATGGAGACGTTGGCTAGACGGTTATGGGTCAATGAATCTTCGACATAACCGCTAATCTTCTCTTGGGCAAACGCATGGCACGCCACGAACAGAATAGTGAAAAGAACTATTATTTTCTTCATCTTTTtCTCTCTTTtCTATTTTACCTTAGACACTTATCTTGCTGATGTCTTTAAGGCGCTTGTCTGGCAAAAAAGTAAACTGCTAATTATCTTTCAATCGGATTGTATGGCTCAGCACGCTTGGAATGCTTCAGGATATTTCCTTTTTCATCCTTGATCTTTACAATTGCAGCATACTTGGCATCTTGAAGCAGATAGCCGATAGGGTCGGCATAGTATTTCTTGTAAATGGAGGTCAATGATTTGCGGTCGATAGGCTCGAATGTCTTACCTTTATAATAGATAGGTGTGGAGCCTTTGTCTGTTGTGAGTCCTACAGCTGTAAATCCATAATCGTTCTCGGAGTCGTGAGCTTTGAGAATCAATCCCGGCAGTCCGCTCAGCTTCCAGGGACCATTGTCAATAGGGATGTCTTCCGTGTACCATGCAATCCATGTTCTACCCTTAAACTTGGCAATAGCCTGGTGGCACTCGTAACCGCAGATGGAATCGATGCTGTCTGTGAGTTGCCAGTCTATCGGTTCCATCGGTTCAATGCACAAATATCTGTCAGCAGCAAAGAAATCGAGATAGGCAGTCTTGCCCGGTTCTGGATAGTTCTTATATACTTTCCAATTAATCTGTCCGCCATTACCGGAGAAATTGACTGGTATTCCTTTTGCCATATTTGCGGAGATGGTAGAGTCTCTTTGGAATATCGGATAACTGTAGAATGCGGAATACTTGTTGCCAATCTGCAAGAGCATTTTCTCTTCTATGCGGCCAATGAGGGTGTCGGTCTTGGTATATTTCTTTTCGTAAATATACTCGGCATCATATACTACCTGATACTTTACCTGATCAATGGAATCTCCCATGCCAATGCTTGATTCATCGAACAGGTTTACTGTTTGAGCTTGGAGCATGCAAGCATATAATGCAAGCCATGCTATTAATAATACCTTTTTCATAATCTTCGTCTATTTATTCTTTGTTTTATCTGCTTTATTCATTTTGACGATGCAAAGGTACTGTGATTATTCGATGAAATCGATGATTTCTGTTACTGAGTTATTACTTTTGCTTCTTTTCGCCTATTATTATTTTATTACTCATGCCTTTGTTTACGGATTTTTCAGTAACTTTGCCGTCAAATTCAAAAGATCAGGAATGTATGAACAGTAACAGCAAACTGAAAATAGTATGGATGGTATGTGGGGTAGCAATCGTATTGTTGTTCTGCACGCAGGCTTATTGGCTCCATCTGCAATGCCAATATAGCTTAAACCAGCAGGTAGAGCAATTCAAGAAGGATTGTGATGAGGTGTTGGCGCAAGATTTGAAGAATAGAAAAAAGTTGCAGGAGAATTCATCTACAAAAGGTAGAAGAGATACGGTTATGCTCAAGGTAGAATCTCAATATGATATGAAGAAGGGATATAGTCGTACAACGCTTTCTTTTTGGAACAATCATCGCTTCCTTGTCCGTTTGAATGATCCTGATCTTACGGGTGATGATGCTTATCTCATCATCAGCAGATATCTGGCTTATATAGGTAAGCATCCTTCCTTGGCTGCCTATCAAAGATTACTGGATGATAAGGGATATGGGAAGATATCCTTTTTTCGCCATCTGGATTACAAGACCGTCTTCCTGAATGCAAAATATGATGTCGAAGGCAGATGGTCACGTGTGGTGACGGTGAAGTATCAGACGAACCCAATGTTTCGCCAAGGTATTTCTTTTCAGGTGCCCATTCCTATTACTCGAACGCTCAAAGCCATGATGTGGCAATTGATAGGAAGCATCTTTCTCTTTTTCATCTTGATAGGATGTCTGTATTATCTGGTTAAGACCATAGTCTTCCAGAAACGCATTGACGGCATTCGCCATGAGTTCCTGAAGAATATGATTTATGAGTTGAAGCAACCGAAAGAAGACGACAAAGGTGAAGAATCTGCTGTTTTTATCGGTTCCATTGCTTTCTACTATGCGCAGAATGAACTGCTATGTGGTAATTCCAGAGTAGTCATCACATCTCGTCAAGCTGAAATTCTGAAGCTTCTTGCCGAGAACCAGAACCAGCTTGTAGAGCGGGATTTCATACTGAATGAAGTATGGGGTGATGACTCATACTCCAATTCCCTAGCCCTGAACGTGCAGATTACCTATCTTCGCCGGGCATTGAACCTGGATGAAAAGGTAAGTATCGAAGCTGTCATCAAGAAGGGATATATCCTGCGAACCTGTTGATCTTGTTATCAACTCTCATCTTTTTAGAAAGGTGGGAGTTTTTTTATCTTAATTTATTTTGTCCTTCACCTATTTTGTTGTAACTTTGCAGGCAGAAATTCGAATTTAAATTATTTTATGTAATTATGGCAAAAAAaGCTCTTTTAATGATTCTCGACGGATGGGGAATCGGTAAGCATGATAAGGGTGATGTTATCTTCAAGACTCCAACTCCTTATCTCGATTATTTGACAGCAGTTTCAGCACATTCTACTCTCCAGACTTGTGGCGAGGACGTAGGTCTTCCTAACGGTCAGATGGGTAATTCAGAGGTTGGTCACCTCAACATCGGTGCTGGTCGTGTGGTATATCAGGACCTCGTTAAGATCAACAAGGCTTGCGAGAGCGGTGACATCTTGAAAAATCAGGAGATCATCAACGCTTACAGCTATGCTCAGAAGACAGGTAAGAAGCTCCACTTGATGGGCTTGACTTCTACCGGTGGTGTTCACTCTTCTTTGGATCACCTCTTCAAGTTGATTGAGATTGGTAAGGAATATGGTTTGAAGGAGACATACGTTCACTGCTTCATGGATGGTCGTGATACAGACCCTAAGAGCGGTAAGGGCTTCATCGAGGAGGTTCAGGCTTGCTGCGACAAGAACGGTGCACACATCGCAAGCATCGTAGGTCGTTTCTATGCTATGGACCGTGACAAGCGCTGGAACCGTGTAAAGGAAGCATACGACTTGCTCGTTGAGGGTAAGGGTAAGCAGGCTGACGATATGGTGAAGGCAATGCAGGAGAGCTATGATGAGGACGTAACAGACGAGTTCATCAAGCCAATCAATAACTCAAAGGTTGACGGTACTATCCAGGAGGGTGATGTTGTTATCTTCATCAACTACCGTAACGACCGTGCCAAGGAGTTGACCCAGGTATTGACTCAGCAGGATATGCCAGAGGAAGGCATGCACACCATCAAGGACTTGCAGTACTACTGCATGACTCCATACGATGCAAGCTTCCAGGGCGTTCACATCCTCTTCCCTAAGGAGAACGTAATGAATACCCTCGGTGAGTACTTGAGCGCACAGGGCAAGAAGCAGCTCCACACTGCAGAGACAGAGAAGTATGCTCACGTAACATTCTTCTTCAATGGTGGTCGTGAGACTCCATACGAGGGCGAGGACCGTATCCTGGTTCCTTCTCCAAAGGTGGCTACTTACGACTTGAAGCCAGAGATGAGCGCTTACGAGGTAAAGGATAAGTTGGTTGGTGCAATCAACACTCAGGAGTACGACTTCATCGTTGTAAACTTCGCTAATGGTGATATGGTAGGTCACACAGGTATCTACAACGCTATCGCTAAGGCTGTTCACGCTGTTGACAACTGCGTAAAGGACGTTATCGAGGCTGCTAAGGCTAACGATTATGAGGCTATCATCATCGCTGACCACGGTAATGCAGACCACGCTATCAACGAGGACGGTACCCCTAACACCGCTCACTCTTTGAACCCAGTTCCATTCATCTACGTAACTGACAACAACTCAGCTACCGTTAAGGATGGCCGTTTGGCAGACGTTGCTCCTTCTATCCTCCACATCATGGGCTTGGAGCAGCCAGCTGATATGACAGGTGAGAACTTGATTATTGACTAATAATAATTTCGGAAGTCAAGGCTTTTTTGCGCCTTGACTTCTTTAACTTAAATCATTATGGACGTAAAGATAGAAGAAAGTTGGAGACAGCATATAGGAGAAGAATTCGACAAGCAGTATTTTGTTGACCTCACAAACTTCGTAAAAGAGGAATACTTGCGTACACCCTGTTATCCTCCGGGCCGTTTGATTTTCAATGCCTTCAATCTCTGTCCTTTTGATGATGTAAAGGTAGTGATTATCGGACAGGATCCATACCATGAGCCGGGTCAGGCGATGGGACTGAGTTTCTCTGTGCCGGATGGAATCACTTTTCCACCATCATTGATTAATATATTCAAGGAGATTCAGATGGATCTCGGCACTCCGATGCCAGCCACGGGCGATTTGACCCGCTGGGCAAAACAGGGAGTACTGCTTCTCAATGCCACGTTGACTGTTCGTGCCCATCAAGCGGCAAGTCATCAGCGCAAAGGCTGGGAGGAGTTTACCGATGCTGCCATCAAGGCACTCAGCAAGGATAAGGAGCACCTGGTATTTATCCTTTGGGGCGGTTATGCCCGGAGCAAGGCGAAGCTCATTGATACAAGCAAGCATCTGATATTGGAAAGCGTTCATCCTTCGCCATTATCAGCCAAcAGAGGCGGATGGTTTGGCAATCATCATTTCTCCCGCTGCAATGCGTATCTGCAGCAGAACGGAATTGCGCCTATCCAATGGTAGGTACACCTATTAATATATAGCTATCCACTCATGGGTAGCTATCATTATTTTTATTATACACTCAAAGAAATTTATTCATCTCAAAAAACATTATGAAGAAAGACGAACTGCGTATTCTGCAGGTGGGTAACGTGTTGGTTTCACCTGATATTATCACCGAAAAATTCTGTTGCGACCTTGATGCCTGCAAGGGCGAGTGCTGCATCGAAGGCGATGCGGGAGCTCCTGTTACCCTGGATGAGATTATGGAGATTGAGAATGCGCTGGATGTGGTTTGGGATGATCTCTCGGCTTCTGCCCAGGCTATCATAGATAAGCAGGGCGTGGCTTATACCGATATTGAAGGCGATTTGGTGACGAGCATCGTGAATGGTAAGGATTGTGTGTTTACCTGCTATCAGGATTTGAAAGACCTGGGCGATGGACATACGATTCCTAACTGTTGTCTCTGTGCCTTGGAGCGTGCTTATCGCGAAGGAAAGTCGAAGTTCAAGAAGCCTATCTCCTGTGCTTTGTATCCAACCCGTGCCAAGGATTTCGGCAACGAGGTGTATGGCATCAACTATAACAAGTGGCGCATCTGCAAGGATGCCATCAAGAAGGGTGAGGAGTTGAACCTTCCGGTTTATAAGTTCCTGGAGGGTCCGCTGGTAGAGAAGTTCGGCAAGGAATGGTATGATGAGCTTTGCGAAGTGGCAGAGCAAGTGCTTGCCGAATTGGAAGACTAAATTCAGTTAGAGACTTTGGAAGATAATAGTTCCGAAGTCTTTTTTtGTTTtATAAAAAAaGAGATTTCGAAACGCTGTTGAGCTTATTCCGAAATCTCTAATCCTTCTATATTTGTGATATTACTTCTTCTAAAACCTTTATCCCATGTTATCACGAAATCTTTTTGATGCTCAGCATGGATGCGGTAATAGGCTTGCTCGTCCATTTCGCCACTGCATACATATTGGTTTCCGTTAATATGAAGTGTTGTTCCTTTGCTGGCATTGCGTATCGTGAGCCGGATGGTTCCACGGAACGGACGTCCGAAGTCTATACGGCATCCTTGATGATTAAATTCCTCCTGGTATGGTTCTAATACCATTTGAAGCTTGTTCTGGGTGAAGTATGGCAGCTGGTCAACAAAGATATAGTTTGTTGAATCTTTGAAAGCACCTGTCGGATGAACCCATCCTGCAGATTGGTATTCTGCTGATTTCCACTCAGTAGTGTATATTCTATTGTCAAAGTGTTCTTTTTCGTTGTAACTGCCGCCCTTCAGGGGTTTGCACCACCATGTTTCGTCTGCTTTATGATAAAAAGGAACAGAATCTGTATACCAGCCATGAAGTTCCAGCGAGAGTTGTTTGCTCTTATTTCTTATTCTTCCTGGTGCATACCAGACCGCGATGATGTTTTCGCCCTTTTTCAGATATCTGGAGATATCTATGGTTTGCATCAGAAGGATGCTGTCTCTGGCTCCTTCGTTGAAAATGCTTGGTGTAGCATTTCTTTCGTTGATGTATAGGCGGGTATTTCCTCCACTTGCCATGTTTATCTCAGCCTTTAAAGGCTTTTGATCAAGATGATAGATTTTCCTGTATAATATCTCAGAAGAATCATTGGGGAATGGATATGATACCCAATGGGTACCGAATTCCTGTGCATAGGAATTCAGCACCCAGAGAGTTGTAAAGATGAGAATTGTAAAATATCTCATAGATGATTATTTGTCTATTTTATGAGTTTTGTTTCGCCAGCCTTGAAACTAAATGTTTTCAACTTACCATTATACTTGACGGTCAGGTTTCCGGTATTCTTGCTGGTGATGGAAGCTTTGCTGACCTTTCCATTGTTCCATACGAGATTAATCTCGTAGTTTCCACGTGCTTTGATACCCTTAATTTCGCCTGCAGGCCATTCTTTAGGTAGAGCAGGAAGAAGATGCATAGTCTCGCCATCGCATTGCATCAGCATCTCGCATACGCCTGCTGTGCCTCCGAAGTTGCCATCTATCTGGAAAGGTGGATGGGCATCAAAGAGGTTAGGGTAGGTGCCACCGCTGCGGTGTTTGCTGTCCTTGTAGACTTCAGGGCTTACGTAGGTGAGCAGCTTGCGGTATATCTGATAAGCTTTGTCGGCACGATGCAGACGAGCCCAGAGGTTGATTCTCCAGCCTGTACTCCAACCGGTGGAATTATCGCCCTTGATTTCCAGAGTCTTGGTTGCTGCAGCAGCAAGTTCCGGAGTCTTGTTTACCGAAATCTGATGGAATGGATAGAGCCCCAGCAGGTGTGACTGGTGGCGATGATGCCAATCCTGGTCTTCCCAATCGTGGTACCACTCCATTAGATTGCCTCGCTTACCGATGTGGTAAGGGCGCAGGCGATTGAGGGCTGATTGCAACTGCTGCTGGTAATCGTTGTCGATGCCCAGGGCTTTTGCTCCCTTGATGGTATTCTTGAAGAGCTCGCGGATGATGGCGAGGTCGGCGGTTCCGCCATAGAAACTGCTGCCACGGTAGCCCTTATCGGTGATGTAATCTGCCTCTGGCGATGTGCAAGGAGCAGTAATCAGCTCGTTTGGATTGTGTGGATTCGGAATGAGCCACGCAAGCATGAAGTCGGCAGCCCCCTTCATCAGCGGATAGGCTGTATTGCGAAGATATTCGGTATCGCGGGTATAGTCATAGTGATCCCAAAGGGTTTCTACAAGCCAGGCTCCACCCATAGCCCAGTTGCTCCATTGCGGACTTTCGTTTCCGGTTCCTACAGGATTGGTCATTGCCCAGGCATCAGTGTTGTGTCCAGCGCACCATCCCTTATCGATACCATAGAAGTGCTGGGCATTGTGGCGACCTGTCACAGCCATACCCTCTACCAATCCGTCTACTGGGGCTACCAGTTCTGAGAGGTTCGCAACTTCTGCCGGCCAGTAATTTTCTTCCAGGTTGATGTTGATGGTATAGTTGCCGCGCCATGGCGAACGGAGGGCTGGTGCCCAGAGTCCCTGCAGGTTGGCAGGCACTCCCTTGGTTCTACTGCTGCTGATGAGCAGGTATCTGCCATACTGGAAATAGAGCTGTTCCAGATAAGGGTTGCTCTCGTGGTTGTCGCTGTAGGCGAGCAACTGTTTGTCGGTAGGGCGGGTGGCATCAAACTTGGCTCCTTTCAGGTTCAAACTTACTCTATCAAAGAGTTTCTTGTAGTCGGCGATGTGACGCTGTTTGAATTCTTCGTAAGTGAAGTTGGCAAGGTGCCAGGCTTCATCGGTTACGTTCTCGATGTATGGAGCTCCTTCCTTCACAGGATGCTTGTCGAATCCGTTGTAACTTGTTTCGTTTACGAGATAGATGATAGCCTCGCTCACATCCTTCAGATGGAGTACAGAATCGCTTGCCCACACTTTTCCGTCGGTGTTCTTCACCTGAAGCATGGCACAGTAATGCGTACTGTTGGCTTCATCGCCGAGAACATGTCCCGTCATGGTGAGTTGTCCTCTGGATGCTTTTACCTGATGGGGAATGAGGGAAGTGAGTGAGATGTCGCTGTTGATGGATCTCTTCTGGGAGGCACTCAGCTTGATGGCAATCATCTTGTCGGGATGAGAAGCAAAATACTCTTTGGTGTATTGGATGCCGTTGCGCCTGTAATGAACAGTAGCCAGGGAGTTGTCGAGGCTCAGTTCGCGGTAATAATCCGTAAACTCGCCCTGGTTGCAGTCTTTGATATTGATCATGCCCAGTGGCTGATAGAACTCCGAGTTATGGCCTTGCACATAGTGTTGCAGGGAATCGGCGGTCTTGTAATCCTCCTTGAACAGCGCCTCTCTGATTTTCGGAATCCACTTGTAGGCTTCACCACCTTCGTTGGGATTCACAGGCACGCCCGTCCAAAGGGTGATGTCGTTGAGCTGGATAGAGTCATTATTGGCTCCACCATAAACCAGCGCACCCAGTTTGCCATTGCCTAATGGCAGTGACTCTTCGAAGGCGTATGCAGGCTTGTTGTACCACAACTTGTTGGGTTGCAACTCTTTACTTACTGTTGTTGCCTGGCAGTTCCATGTACTAGAGGCAGCTAACGCAATCGTAAAATATATATGCTTCATAAAGATGGTATTGTTGGTTTTTAAATTCGATGCCCGGAAACGAATTCGGAAGGTGATGCTCATTGGATGAGGCTATCCAAAAAAGGGGGAAGACTCTCGCTGAGTCTACCCCCAATATGTTCGTGTTAACTTTAAGCGTCGATATTGGCGTAAGTAGCATTCTGTTCGATGAACTCGCGGCGTGGTTCTACATCATCACCCATCAACATAGAGAAAATCTCATCAGCCTGGGCTGCGTTCTCGATAGTAACCTGCTTGAGCAAGCGTGTAGATGGGTCCATAGTAGTTTCCCAAAGCTGCTCTGGGTTCATCTCACCCAAACCTTTGTATCGCTGGGTGTGGATATTCTTGTCTTCTACTCCATCTCCATACTTGTCGATGAATGCCTGGCGCTGCTGCTCTGTATAGCAATACTCGCTTACCTTGCTGCGATAAGTACACTTGTAGAGTGGTGGGGTAGCGATATACAGATGGCCTTCTTCAATAACCTTTGGCATGAAACGATAGAAGAGTGTCATAATCAATGTGTCGATGTGAGAACCATCGACGTCGGCATCGGTCATGATGATAATCTTGTCGTAACGCAACTTGTCGGTATTAGCCTCCTTGCTGTCTTCGCCATCTACACCGAAGCGGACACCGATACTTTGGATGATGTTCATGACAGACTCAGCTTCAAATACCTTGTGCCACTGTACCTTTTCTACATTCAGAATCTTACCACGCAATGGGAGAATAGCCTGACGGAAACGGTCGCGACCCTGCTTGGCAGAACCACCGGCGGAATCACCCTCGACGAGGAAGATCTCGCATTCTTTAGGATCCTTCATTGAGCAATCGGCAAGTTTACCAGGAAGACCACCACCTGTCATGAAGTTCTTGCGCTGTACACTCTCACGTGCCTTGCGGGCAGCTATGCGGGCCGTAGCAGCCAGGACAACCTTTTCGCAGATTCGCTTTGCCTCGTCTGGATGTTCTTCCAGATAATCAGACAAAGCCTCGTTTACAGCCTGCTGAACGGCACCTTGTACCTCGCTGTTACCGAGCTTGGTCTTGGTCTGTCCCTCAAACTGAGGTTCAGCTACCTTGATGGAGATAACGGCAGTAAGACCCTCGCGGAAGTCTTCTGGTGCAATCTCTACCTTTGCCTTCTCAATCTGCTTAGAGATGGTTGGGTCAGCTTCTGCGTAAGCCTTCAAGGTGCGGGTCAACGCCATACGGAAACCAGTCAGGTGGGTACCACCCTCAATGGTGTTGATGTTATTGACGTATGAGTGGATATTCTCAGAGTAATCTGTGTTGTACATCACAGCAATCTCGATAGGAATACCCTGCTTTTCTGTCTTCAGATAGATAACATCATCGAAGAGATGAGTGCGGTGGCGGTCTACGTAACGGACGAATTCCTTCAAACCATCCTTAGCGTGGAAAACCTGCTCCTTGGTCTTACCTTCCTCGTCAGGGCGCAAATCTTTCAAGGTAATCTTGATACCTGCATTGAGGAATGCCAACTCGCGCATACGGTTGGCAATGATGTCCCACTTATAGACAGTGTGAGTAAAGATGGTTGGATCTGGCCAGAACTGCTGGCGTGTTCCGCGCTTGTTGGTTTCACCTACCACCTTAACCGGATAGAGAGGCTTACCCTTCTCATATTCCTGCTGGTAGATTTTGCCGCCACGGAACACCTGTGACAACATGTGGGTAGAAAGTGCATTCACACAACTTACACCCACACCATGTAAACCGCCAGATACCTTGTAAGAACCCTTGTCGAACTTACCACCTGCGTGAAGCACGGTCATAACGACTTCGAGGGCTGATTTATGTAGTTTCTCGTGCATATCTACAGGGATACCACGACCATTATCTTCTACGGTGATAGAGTTGTCTTCGTTGATGGTAACTTCGATGTCGGTACAGTAGCCCGCCATTGCTTCGTCAATAGAGTTGTCTACAGTTTCGTTTACCAAGTGATGAAGACCCTTTTCGGAGATGTCACCAATATACATCGCCGGACGTTTGCGAACAGCTTCCAGGCCTTCCAGAACCTGAATGTTACTCGCAGAGTAATTATTTGCGTTGTTTTGATTTTCTGCCATTTTAGTATTGTCTTATTTCCGTGCAAAGATACTAAAAAAAGCTGAGAAACAGGAACTTTTGTTTGTGAAAAATCACCAAAAAGTGAAGAAAAAaCGTAGAATGTGAACTTTAGCGGCAAAAGTGTCTTGAAAAAGCTGTTTTATAATCGTTTTGCGCGTTTTTATAGGGTATGTTGTAGTATAAAACCGGTTGTGATGGGAAGATTTTATGATGCAGGAAATGGGTAGTCGGGTTCATAGAAATAGAATAAGGCTGCGACCCTATCATAGGATTGCAGCCTTATTTATTTCTTTGCTTTGACTTATAAGTTAGGCCAACTTAGCGATGTGCTTTGTAAGACCAGACTTCAAGTTTGCAGCCTTGTTGTCGTGGATAACGTTGATCTTAGCCAACTTGTCTAAAAGCTTCTGAACAGTAGGATAGAGCTTTGCAGCCTCTTCCTTGTCAGACATGTTGCGCAACTTGCGGACAGCATTGCGCATAGTCTTTGCATAATACTTGTTGTGCAAAGCCTTCTTCTTGTCCTGACGGATTCTCTTGATTGATGATTTGTGATTTGCCATCTTCTTTATGTTATTTTTTTtATTTCTTAAATGTTTGTAGTCCCTAGCAGAGTCGAACTGCTCTTTAGAGAATGAAAATCTCTCGTCCTAACCGATAGACGAAGGGACCATTGCTTATTTGCGGGTGCAAAGTTACTACTTTTATTTGAATCTAGCAAATTTTTCATAGAAAATTTTCGCTAAATGCGCATTTTTTtGTATTTTTGCCCTGTTTTTCACTAATATTAGGCAAAATGGAGATAAAAACTAGTGCTATCGTATTGCAAACCATCAAGTATGGGGACTCTCAACTTATCGTGGATTTCTTCACCGAAAAGTTGGGAAGACTCTCCTTTATGGTACGTGTGCCTAAGTCATCTAAGGGGAAGATGAAACGGCAGCTTTTCCAACCGCTCATGGTCTTGAATTTAGAATTTGATTATCGTCCCAAGTCAAATCTGCAGCGCCTTAGGGATGTTTCGATTCAGATTCCATTCTCTGATATCCCTTTTTCTCCATACAAACTTGGCATTTCCATGTTCTTGGCAGAACTGCTTTCATATGCTACCCGTCATGAGCAGGCTAATGGTGCGCTCTATCTTTTCATACAGGACAGTATCGAATGGTTAGACCATGCTAAAGGTGCTATTGCCAATTTCCATATAGTCTTTATGATTCAGCTCTCTTTTCATTTGGGTTTTATGCCCAATATAGAGAGCGGTATGTCTGGCGATTATTTTGATTTGGTAGATGGATGTTTTGCAGCTCATGTTCCTTCGCATGTACATTATTTAAATAAGGAAGATTCTATGCGGCTTGTGTCTTTGTTCCGTTTAGACTATAAAACAATGCACCTCTACACAATGTCCCGTATCGAACGGAACAGGTGTGTAGAGGTGATATTGGAGTATTATAAACTTCATTTGCCAGGTTTCCCGGAAATGAAGAGCTTTGCTGTTCTTCAGGAACTTTTTGCTTAGTCATTTTTGGTTTCCTCGCTTACTTGACGTAAAACTGAAATAAACCTAGCCTATATTCTCTGTTTAGGCAAAACTGATGACGCCCTGTACAGAAGAAGCATCATCGTTATTGTCTTCTTTCGGTTCTGTATTACCGGAAGCTATATTACGGATTTCTTCCAGAGTCTGTCGGGTACGCTTATAGGTAGGCGTGTTTTCTACCTGAAGGATGACATCCTCGTTATCCAAATCTTCCTGGCGGAACAGGAATATGTGTGGATGACGCTTATACTGTGTCGTATTGCCATCGCTGCCATAATAGCGCTTGCGGCGGTCTTCTCTTTCAGCACGTTTCTCCTCTTCTTCAGCGAGACGGCGAGATTCTTCCTCAGTATGTTTCTTGAGGTGGCGGTTCATTCCCTCTACATCCTCGAGTCCGAAACCTGTTGCGAGAACGGTTACCTTTACGCGGCTTCCCAATTCAGGGTCAATGGCAAGACCCCATTTCAATTCGAAGTCGTCACCGAATTTCTCCATAAAGTCGTTGACATCATTCATCTCGTCCATGGTCAAGCCAGGATTATCTTTCTTCTCGCTTGCAAATGCGATGCTGAGCAGAATCTTCTTAGAGTTGAATACGTCATTATCGTTAAGGAGTGGTGAGTTCAAGGCATCTTCTATCGCTTTCTTTACTCTTCCTTCTCCCTCACCGTAACCTGTACTCATGATAGCCACACCGCCATCTTTCAGTACGGTCTTCACATCATTGAAGTCGAGGTTGATGAGACCATGTACGGTAATGATTTCAGCGATACTCTTGGCAGCTACACTCAAGGTGTCGTCAGCTTTGCCGAAGGCATCGAGAACGGCAAGGTCTGGATAAATCTGGCGAAGACGTTCATTGTTGATTACAAGTAAGGCATCTACATGTTTCGACATCTCCTCTACACCATCCAATGCCTGGTCAATCTTCTTAGGACCTTCAAAACGGAATGGGATGGTTACGATACCAACGGTAAGAATACCTAACTCCTTACTTACTCTGGCGATGACAGGTGCTGCACCTGTACCGGTACCGCCACCCATACCCGCTGTGATGAATGCCATTTTTGTTCCATCGTTGAGCATGTTCTTGATATCTTCAAGAGTCTCTTCGGCAGCCTGGCGTGCCTTGGCAGGTTTGTTTCCTGCACCCAGACCTTCCTTGCCTAGCTGCAGGTGTACAGGCACAGGTGAGTCGTTAAGTGCCTGGTTGTCTGTGTTGCAGAGTACGAATGTTACATCGTGTATACCTTCGCGGTACATGTGGTTGACGGCATTTCCACCGCCACCACCAACACCAATCACCTTGATGATGCTATTTTCTTTTtCAGGTTCCCCAAAGTCAAGAATATGAGGAGCGTTTCCATTATCTAGCATAGTCGTATAATCTTTATAGGGTTTATCTATCTGATTTTTtATTTAACCTGTTGTGAAATCTGTTTTCTGATAGCCTGGTCTTTGGCATCTTATTCTTCTTCAGAAATGGTATCTTTCACAAACTTCTTGAAACCTCTCATCATTTTATGGATGAGACTGTTTTCTTTGCGTCTCTTTTCTTCTTCTTCGGCTTCTTTTTCTGCCAGAAGTCTTGCCTCAGCTTCTTCCAGTTCTTTTTGCTTGCGGGCAGCCTCGTCAGCAGCCGCTTTTTCTGCCGCAGTAAGAACAACGCCCTTGCCGGCAGTCTCGTTAGGGTTTCTAGGAGCCTTGTGCTGCTCGGCTGCTACTGGCTTTTCTGCAGAATTGCTGAAGAGATCAGTGCCGATTTCGTCACCTGCACAGTTCATGTCTCCCTTTGCCAAGAGTCCCAATACGGTGTTCATTGTACCATCGTGATTGGTAATCTTAGGATCCTTGGAGTTGACTGTTTGAGAAACAAACTTGGCAATGCGTACTTTGTCGATGTGGGTATGTGTCTTGAAAACCTTATCGATTTCAGGCATGTTGCTGCCGCCACCTGTAAGGATGATACCACCCAACAGCTTATCTGAGAATTCCACAGGAATCTGGAACCATGCGTTTTCTACGATTTCCTCTACGCGTGCTTCTACGATTTCGATGAACTTCTTGCTTTCAACCACTCTATCCTTGTCGATTGGGTAGTTCAGGGTTGGGTCGATATTGTTGATATCGGTATAAGCCTTGGCATACTTGAGTTTCATCTTTTCAGCATCAGGCTCTTCAATCTGAAGACAAGTTAAGTCTTTGGTCACGTTGCCGCCGCCCAATGGGATGACAGAGAGATGACGAAGTATACCTTTATAATATACAGAAACGGTTGTCGTATCGGCACCCAAGTCAACAAGCATACAGCCTGCACGCTTTTCTGAGTCTGTCAAAACGCTGTCAGCCATAGCTAAAGGAGCCAGGTACATTTCTGCAATAGGAATGTTGGCATTTTCAAAACAGGTATTGATATTGTTATAGAAGTTCTTGCGCCAAAGTATATTCAGGAAAATGCCTTCCAGATGGTTACACTGTATTCCTACAGGGTCTATCTGGTATTGGTTGTCTATCTTGTATTCCTGAGTTGCAGCATCCAGGATTTCCTGGTCCGGATAGGTCATGTTGCGGTTGATATCCATCAGTTCATTGATCATCTCTTGTGAGATGATGGTGTTACCTGGGAGATCCTTGACAATGACGTTCTTGATACTGCGTATAGAGCGACCGCCCACGCCTACATAGACCTGGGTAATATCCTGTTTCAGTATATTCTTCAACTTCTTGATGATGTTGGTCAAGCATTGGCAGGTTTTGTCAATGTTATAGATTACACCCTTTCTGATGCAAGAAGATGAATCTTCCTCTACGGTGGCAAGTACGGTGATGCTGCCGTCCAAATTCTTCTGACCTGCTATACCTGTCATCTTAGATGAGCCAAGTTCGATAGCTACAATAAATTCCTTTGGCATAGTTCTTATATGTTATCTTAATCTGTTTCTATTTTCTAATTAGCTATTTTGATGCTTTTTACATATGATCTGGTTGTCGAATTCGATATTGATATACGAATACTTGTTCCAGCCAGCTTGTGAGAGTCCATACTTATAGAATTTCTCTAATCGATTCATCTTCTTGTTGACGAAATCGTTGATGGCTTGCTCTCGTTTGTCGATGAGGTTGGTCTCTGGCAGGTTACCTATATATATAATGTGGTTGCCTACTCGCGGTACCAGTTCTATTCCTCTATCAGGCAGGACATTGATCTGTTCTATCTGGTTTCGCCAGAGTTCATTCGTCATCAGCGCTTTGCTTAGTAATGAGATGTATTTTTTAGCATACCACTTGTTGATGTAGCCCGTTGCGATGATAATGTCGCATGTATAGTTCGTGTTGGGCATGATCTGATTGTGGTCATCAATATAATAGTCCTCGTTGCTGATGCTTTTGATTCTGACGATTGGCATGCGTTGGGTGAGGTAGATGTCAACAAGACCATCCTGAGTCTTTGAACATTCTGCCGTCTTGACGAAAGGACTGGTCTTCAAGGTTTCTTCTATCATGCGGGCGTTCACCTCTTTGAGCGGTTCCCCCAGCGGATAGAGTTTCCTGGCTTCCAGTCGTTTCTTGATTTCCTTCGCATTCAGAAAGCCATTCGTCATCTCATCTTGAATGTTGATGTTCACCTTGGTGCATACCAACTTCGTTTCATCAGGTTTGTTAAACCTGGTGAAGGCGAATACCAGATAAGTACCGAGTACTAAATCCAGTGCGATGATGATGGTTTTCTTCCAATTGATATGCATTTATTTCTCTTCAAGTATTTTGGTAATTTGTGGAACATAGTTGTCCAAATCGCCAGCTCCTAAGATAACTAGAACATCGAAGTCTCGATTCTTTACCAGGTCAAGAACGTCTTCTTTGTGAATCATGCTCTTTTCTACACCTGGTTTCAGATTGTCATAGATAAGTTTGGAGGTTACTCCTGGAATAGGCTGCTCGCGAGCTGGATAGATGTCGCAGAGGATAACCTCGTCCAAGAGACTCAAACTGTTGGCGAAATCTTTATAGAAATCGCGGGTTCTAGTATACAAGTGAGGCTGGAAGATGGCTGTTATCTTACGGTCCTTGTATAACTCTCTGATACTCTTAGCACTCTGATATATCTCCTTTGGATGATGAGCATAATCAGACAGGAATACCAGTTTGTTGTTCTTGATCTTAAAGTCGAAACGGCGGTCAACTCCTCCGTAGGTCTTCATGCCGTTACGGAGTTCGTCGGCTGTACAACCATTCAACTGTGCCATTGCCATTGCTGCCACACCATTTGTGATGTTGATAGGCACAGGCTGTCCGAGTTCTACGCCCGTTACGTTCTCGATAGGAGAGATGAAATCAAAGGTGATACCTCCATTCTCTATCTTGATGTTCTCAGCGTGGAAGTCGCCCTCGTCCTGGCTGTATTCGTATATCTTGACACCGTCTTGTACGTGTTGCTTCATCTCCAGACCTTTGTGGATGATGAGTGCACCGCCCGGTTGAATCAGTTCTGTATAGTGACGGAAACTCTCCAGATAAGCCTCCTTGGTGCCGTAGATGTCGAGATGGTCTGGGTCTGTAGCCGTGATGACGCTCATCCATGGTCGCAACCAGTGGAAACTGCGGTCAAACTCATCTGCTTCAATGACAACATAGTCGCTCTTGTCGGAGAGGATATAGTTGGTGCCATAGTTCTTTGAGATACCTCCCAGGAAGGCATTACAGTCAATATGGCTTTGGTGCATGATATGAGCACACATGGTAGATGTTGATGTCTTTCCGTGTGTACCCGCTACGCACAGTCCCTTATGTGTACGGGTTAATGTACCCAGAACCTGAGCTCGCTTCTCGATGGTGAAGCCATTCTCATGGAAGAAAACCAGTTCCTTGTGTTCAGCAGGAATTGCCGGTGTGTAGACTACCAATGTTGTCTTGGCGTCCTTGCAGGCTTCTGGTATGAGGTCAACATTCTCCTCATAGTGGATAAGCATTCCCTCTTTCTCCAACTCATGAGTTAGATTGGATGGAGTCTTGTCATATCCGGCTACAACCAACTTCTTGCTGAGGAAGTATCTGGCGATGGCGCTCATTCCGATGCCGCCCGCTCCTACAAAATAAACTGCTTTAATATCTTTTATTTCCATTACTTTGTTGCTAATTTGATTACTTCGTCGGCGATGACGTCGGCAGAGTTCTTTAATCCTAATTTCTTGATATTCTCACAGAGCGAAGCAAGCTTAGCCTCGTCTTTTACCGTGTCAACTGCTTTCTTGAGCAATACCTCTGGTGCATCGGCATCCTTTACGTAGATGGCAGCATCTTTGTTGACTAATGCCATGGCGTTCTTGGTCTGGTGGTCTTCTGCCACATTAGGGCTTGGAACCAGGATAACCGGTTTGCCGATGAGGCAGAACTCGCTGATACTGCTGGCACCTGCGCGGCTGATAACCAGGTCGGCTGCCTTGTAAGCTGCACCCATGTCGCTGATGAAATCAGTAACCTTGAGCATTGGCAGCTCCTGACCTTTCAGTTGCTCCATGATGGCAGCATTATAGTATTTACCTGTTTGCCAGATAAACTGTACGCCGCTTTCTTTCACCAGGTCGAGGTGCTGGAGTACACTCTCGTTGATGGTTCTTGCGCCAAGGCTGCCACCTACGAGCAAGATGGTCTTCTTTTCAGGGTCGAGACCGAACTGCTTGCGTGCTTCTTCCTGGGTGATGGTAGTTTCCAATACATTCTGGCGAACAGGATTACCGGTCATGATAATCTTGTCTGCTGGGAAGAAACGCTCCATTCCTTCGTAAGCCACACAGATTTTTTCAGCCTTCTTGGCCAAGAGTTTATTGGTTACACCAGCGTATGAATTCTGCTCCTGGATGAGGCAAGGTATTCCTTTGCTGGCACAAACATTGAGAGTCGGACCGCTAGCATAGCCACCTACACCCACAGCCGCCATAGGCTTGAAGTTTTTGATGATGCTCTTTGCCATGTGCTGGCTCTTCCATATCTTGAAGAGTACGGCGATATTCTTGAGCAGATGCTTTCTGTCAAAGCCGCAGATAGGCAAGCCCTTGATCTCATAACCCGCAGCAGGTACACGCTGCATTTCCATTCTGCCGAGTGCACCTACAAACAAAATCTTAGCATCAGGGCGCTTTGCCTTGATGGCGTTTGCAATGGATACGGCAGGGAAGATATGACCACCTGTGCCGCCTCCGCTTATGATAATTCTTAATTCATTATTCATATCCGTTCATGTTTATAACGCAAAGGTATAaAAAAaTATCGATTTAACGGCATTTTCTGCCATTTTTTCACCTTAATTTATAAAACTCTTGTCAGGCAGCCACCATTTTGCTGTCGTCGAGCTCATTTTGAGGTATCTCTTTCTTCTTGGCTGTTCTACTGATACTCAGGATGATGCCCATGTACAGACAGTTGATGATGGTAGATGTACCACCTCTACTGATGAGTGGTAGTGGCTGTCCTGTAACAGGAGCCAAACCTACTGCTACTGCCATGTTGAAGAGTGCCTGGGTAACCAGCATGATGGCGAGTCCCATGCAGAGGAAGGCAGGGAAATTGTTCTCACACCGGTTGGCTATTCTGCCAGCTCTGAACAGGAGGATGATGTAGAGGAATGCAACCAGTGCGGCTCCCCATATACCCATCTCTTCGATGATGATGGCATAGATGAAGTCTGAGAACGCCTGTGAGAGGAAGTCTCTTTCTACTGAGTTTCCAGGCCCTTTGCCTACGATGTTGGAAGAGGCGATGGCGATGTTGGCATGTGCCACTTGGGCATCTTTGTCGAGATCGACATCCTGTGGGGCTACAGGTTTGGAGTTCATAAACTTGTCAATACGGGCTTTCCAGGTGTCGGCTCTATGGAACATCTTTTCTGCCATGTTAGGCTTGTTCTGTTCCTGCTCAACCTTCTCGGTCAGCGTATTTtCCGGTTTATTGCCCTCTTCGCCCTTGTCCTGTCCTACTATCATGATACCTGCAAAGGCTGTGACGATGACAATCATGCACAGTCCCACCAGCTTGCCAATCTGGTTCATCGGCACTCGTCCGATGAGCATCATGGCTAAGATTGTGATACTGAGGAGCATGGCTGTGGATAAGTTTTCCAGTCCGATGAGAATTACAAATGGAGCGGTTGCTACAAGTATAAACTTGAATGCCTTCCTGTTGGCTCCCTGAGTTGTTTGCATAGCACTAAGAATCTGAGCAACAGCCAGTACTACCGCTCCCTTCGCTATCTCTGAAGGCTGGAACTGTATGCCCATCAGAGAGAACCATCGGGAGGCTCCGTTGGTAGATTGACCGGTAGCCAAGACCAGAACGAGCAACAGTAATGAGATGCCCATCACGACGGGGGTAACAATCTTGAAATACTTGCATTTCACCTTGAGCATGCAAATCATGGTGAACAGACCGCCTCCCAAGAGCAAGATGTGGCGGATGACAGGTGCCATGTAGTTTCCTGTCTTGTACGACAAGGAGCTGGAGGCAGAATACACCTCCACGATGCTTATCATACAGAGAAAGAAGAAGACCATCCAGATCACCTTGTCTCCCTTGAAAATATTACCAATGCTCTTGTTATTCATTTCTTTATAGTTCTATCTGTTCTATTGTTGAAAACTGTTATTCTCCGATAGCTCTTGCCAGCGCCTTAAACTGCTCGCCTCTATCTTCCATGTTCTTGAAGAGATCGAAACTTGCGCAGCATGGGCTGAGGAGTACGGTATCGCCCGGCTTTGCCAATTCCTGGCAGGCTGCCACGCAATCCTTCATGCTGTGAGTGTCGCGTACAGGGATGCCGAGTGCGTCAAAGTTGTCGTGCAACTTCTGGTTGTCGGCTCCGAGATATACGATACCAGCACATTTCTCCTTTACCAGGTCCTTGATCTGGTTATAGTCATTTCCCTTATCCTTACCGCCGATGATGAGGATGGTAGGGGTGGTCATACTCTCCAGCGCATACCAGCAGGCATCTACGTTGGTAGCCTTTGAATCGTTCACATAGTAAACGCCCTGGAACTTGCCCACTTTCTCCAGACGGTGCTCTACACCAGGGAAGTCGCTCAAGCCTTTGTGCAGGGTCTCGTGGTCGATGCCTACGATGTTGCATGCCAGACCTGCGGCCAGACTGTTATAGATGTTGTGCTTGCCGCGTAGACTCATGTCTGCCTGTGGCATTTCGAAGTCTGAAGGGAAGTTGAGTTTGTATTTGCCGTCTTCGATAAAGCCAACGCAACCTTCCTCCTTGAACTCAGAGAATGGGCAGAGATGTGACTTGAGGTTGTACTTAGCCAGCTCCTTTGTAACGATAGGATCATCGTTCCAGAAGATGAAACTGTCTTCTTCTGTCTGGTTCTGGGTGATTCGCATCTTGGCATCGGTATAGTTCTGCATCTTAAACTCATAACGGTCCAGATGGTCTGGAGTGATGTTGAGCAGGATGGCCACATTGGCACGGAACTCATACATATTGTCGAGCTGGAAACTGCTCAGCTCGATGACGTAGTACTTATGAGGAGTTTCAGCCACCTGAAGGGCCAGACTCTTTCCGATGTTGCCTGCCAGACCTACATCATAGCCAGCCGACTTGATGATGTGGTAAATCAGCGAGGTAGTGGTTGTCTTACCGTTACTTCCCGTGATACAGATCATCTTGGCATCAGTATATCTGCCCGCAAATTCTATTTCGCTGATGATAGGTGTACCCTTAGCCATCAGTTTCTGTATCATAGGTGCTTCCTTAGGAATACCCGGACTCTTGATGACTTCATCTGCATCTAAAATCTTTTCTTCTGTATGGTGACCTTCTTCCCATTCGATGTTGTGGTCATCCATCAACTTCTTGTAGTTATCCTTGATCTTTGACATGTCTGAAACAAAGACCTCGAATCCCTCTTTCTTTGCCAGCACGGCTGCACCTGCGCCACTTTCGCCAGCTCCTAAAATTACAATTTTGCTCATTGTCTTATTCTCTATACTTGTCGGGCTGATAAGAGCCTGTATTTTATCTGATCTTCAATGTGATGATGGTCAATGCTGCCAGAATGATGGTTACAATCCAGAAACGGATGGTAATCTTTGATTCATGGAAGCAGTTGCGAGGCTTCTTCCACAGATACTTGCAGTCAGGATCCAGCTGACTGTCCTGTGTGCGGAAGTTGTCGTGGATAGGTGTGCGCTTGAAGATACGCTGCTTCACACCTCTCCGCTTTCCTATCTTGTAATAGTAAACCTGCATCATCACGCTGAGGCTTTCTACGAAGAAAATACCGCAGAGGATAGGCAGCATCAGCTCCTTGTGGATGATGATGGCACCTACTGCGATGATACCGCCGATGGTCAGCGAACCCGTATCGCCCATGAATACCTGGGCAGGGTAGGCGTTGTACCAGAGGAAACCGATGAGGGCTCCGATGAAGGCACAGAAGAACACTACCAGTTCCTCAGATCCAGGAATATACATGATATTGAGGTAGGCGGCAAACTCGATGTGCGACGACACATACGCAAGTATGCCTAGCGCCACACCTATGATGGCGGAGTTTCCGGCACACATTCCGTCCATACCATCGTTGAGGTTGGCACCGTTTGATACGGCTGTTACAACGAAGATGGTCATGATGACGAAGAGAATCCAGCCTGCTGCTACCTTGTACTTACCGCAGAAACTGGTGATGCTGGAATAGTCGAGGTTGTGTCCCTTGACGAATGGGATGGTGGTCTTCAGCGATTTTCTTGCTTCCGTACGATGCTTTACCACCGTTTCCTGTCCCTGTTGCTCGATGGCGAGGTTCTCGTTCATCTTTACATCAGGTGAAGACCAGAGTACCAGTCCCACGATCAGGCCGATACCAATCTGTCCTATAATCTTATATTTGCCCTTCAATCCCTCCTTGTCGCGCTTGAATATCTTGATGAAGTCGTCCATTCCACCGAGAAAGCCGAGCCATACGGTGGTGATGATCATCAGGATCAGATAGATGTTGCGCAAACGTCCGAGTAACAGTACCGGTACGAGGATAGCCAGGATGATGATGACACCACCCATAGAAGGAACGCCAATCTTCTTGACACCGAACGGGTCGATGCTGGCATCGCGCTGTGTCTCTGTAATTTGCTTGCTCTTGAGATACTTGATGAATTTCTCGCCGAACCAGGCAGAGATTACCAATGATAAAATCAGCGCAAGCAGGGCACGGAATGAGATGTAGCCCCACATGTGAGAACCTGTGATGCCCCACTGTTCCAGAAATCTAAAGAGATAGTATAACATTTTTCTTTCTTTTCTTGATTGATTTTACTTCTGTGAAATTCCGAAGATGTCGCGAATCACCTCCTTATCGTCAAAGTGGTGCTTTACGCCCTTGATCTCCTGGTAATCTTCGTGTCCCTTACCGGCTACGAGAATCACGTCGCCCTTCTTTGCCAGCATGCAGGCTGTGCGGATGGCTTCCTTGCGGTCTACGATGCTGATTACTTTCTTCATCTGCTGGGCATTGAGTCCGGCAAGCATGTCGTTGATGATGTCCTGTGGCTCTTCGAAACGTGGGTTGTCGCTGGTGATGATTACCTTATCGCTCTGCTTTACAGCCTCCTGTGCCATCAATGGGCGCTTGCCCTTGTCACGGTTGCCACCGGCACCGCAAACGGTGATGACTTCTCCGCCCTTGCCTTCGAGCACTTCGTGGATGGCGTTCAATACGTTCTCCAGTGCATCTGGTGTATGGGCATAGTCAACAATGGCGGTATAACCTTCTGGCGACTGGATTGGTTCCAGTCTTCCGCTTACGCTGTGAAGGGTACTCATCACTACGAGTACATCCTCTGGCTTCTTGCCGAGCATAATGGCTGCACCATATACGGCGAGCAGGTTGCTCACGTTGAACTTACCGATGAACTGTACGCCCACTTCTTTGCCGTCAATCTCCAGATACATGCCGCCGAAGTGACACTCCAGGATCCTGGCTCTGAAGTCTGCCATGCTGCGGGTAGAGTAGGTTTTCACGGTAGCCTTGGTGTTCTGTACCATGATCATGCCGTTCTTGTCATCGGCATTGGTAATGGCAAAGGCTGTCTTAGGCAGTCCGTCGAAGAAAGCCTTCTTGGCGTTACGGTAGTTCTCGAATGTCTTGTGATAATCGAGATGGTCGCGGGTCAGGTTGGTGAACAAGCCTCCGGCAAACTGTAGGCCTCCGATACGCTTCTGTGCGATGGCGTGAGAAGAGCACTCCATGAAGGCATACTCGCAGCCAGCCTCTACCATCTTGCCCAGGAGCATGTTCAGTTCGATAGGGTCTGGGGTGGTATGGTCGGCAGGGATAGCCTCGTCCTCAATGTAGTTGCAGACGGTAGAGAGCAAGCCACACTTATGGCCGAACTTGCGGAACATATTATATAATAAGGTGGCAATGGTGGTCTTACCATTGGTACCTGTTACGCCTACCAGTTTGAGCTTTCTTGAAGGGTCGCCGTAGAAAAGGGTTGCTACCTTGCCGACAGCATCCTCGGTCGAAGCGACCTGAATGTAAGTTACGCCCTCAACTTTCTCTTCAGGCATGTCTTCGCACAAAACCGACTTTGCGCCCAGTTCCAATGCCTTTGGAATAAACTTGTGACCGTCAACCTGCGTTCCCTTCATGGCAACGAAGAGATGACCTTCCTTAATCTTGCGAGAGTCGATGTTTACTCCCGTAACCTCTACATCAGCATCGCCGATTATCTGAACCGGCTCGATGTTTTTGAGTAATTCTTGTAACTTCATATCCTGTTTCTGTTTTATATTCTATATATTTTTTATCTACACCTTATTATATATAGGGCTTCAGATAACTGTTTCTGAGTTTTATTCGAGCACAATGCTGCATACGGCACCTTTCTTGATGACCGTTCCCGGCACCAGACTCTGCTTTACTACCTTTCCTCTACCTGTAATCTGGGTCTTGATGCCCCGGCTCTCCATATTGTAGATAGCGTCTCGGGCTCCCATTCCGGTAACGTCGGGTACGATTGTCTTGCCGTATTGTTTCTCCCTGATGAGCTTGATGCTGTGGTTACCCACGCGCTCTGCCTTGCCCCAGATAGGGTTGCCGTCGGCATAGCTGCCACTCCAGTTGGCATTGGTCTTGATGCCGAGGTGGCTGAGCACATAGTTGGCAGCAAGGATATTGCCTGCCTTTACGTCAGGAACGAAGACGGATGCTGAGTCGCGGGCGTCCTTTACGTCAACTTTCAGACTCTGCGCCATGATGCCTTCTGAAATCTCATGGAAGACCTTACCGCACATCGTACCGCCCGAAGCAGGCAAACCGGATTTCTGTATGCAGACGATACAGCTGTAGCGTGGCGCATCGGCAGGGAAGTAGCCTGCGAAACTGATGAGATAGCTGGTTCCGCCACTCTTATATCCGCCGGCACCTTTTGAAATCTGGGCTGTACCGGTCTTTCCTGCCACTTTGAAGTTAGGCGAACCGGCTTTCTTTCCCAGTCCCACGCTTACCACCTGTTCCAGGATGGTTTGCAGTTCCTTGATGCTCTTCTCCTTGGCTATCTGCTGGCGCATCACTTCAGGAGGAAATTCCATGATGgTTTCTCCGTTCTTCATTACCTTGCTCACGAATCTTGGTCGCATCATCTTGCCGTTGTTGGCGATGGTGTTGTAGAAGGTGAGGGTAGAGATAGGCGGTATCTGGGTCTCATATCCGATACTCATCCATGGCAAACTGGTCTTTGCCCAGTTGTCATATTGTCCGTTCTTGTTTCTGTGCGGCATGCGGATTCTGGCTGGCGTTGCTCCCACCAGCGGAATCTTCAGGTCGTCGTGCAGACCGGTACGGTAGATACCCTTTACGAATTTCTCCGGGTTGTTGCGGTAATGGTCGTCTATGATGCGGCTCACACCGATGTTCGAACTATACCACAGGGTCTGTGCGAGGGTCAGCATTCCGTATCCGCCTTTTCGCCAGTTGTGGTCTTTCATTTCTCTGCCGTACATCGGCCATATACCGCCACCGGTTTCTACATGATAGGTGGTGTCTACCACTCCGTCGTCCAGCGCTACGAGGATAGAGGCTGGCTTGAACACCGAACCTGGCTCCAGAAGGTCGCTCACGGCATGGTTGTGGATTTCTCTGTATTCGCCGTCGAAACATTTCTCCATGTTTACGATGGCCTTGATGTCGCCCGTAGGTACATCCATCACGATGGCTACACCCACATTGGCGTTGATTTCCTTCAGCTCGTCGATGAGTGAGCGTTCGGCAAGGTCTTGTATGCTCACATCGATGGTGGTCATGATATCGGCTCCGTCAATAGGAGGGGTATCGGTAATGTCGAGGAACTTGTTGCGCACCTTGCGGCGATGCACGATACCGTTGGTGCCTCGCAGGATGGAGTCGTAACTCAGCTCCAGACCGAAGCGGGCAGTATCCTTGGCGCCATACATGGCTCCGATGGTACGGCCTGCCAGCGAACCGTAAGTTCTGGTTCGGGCATTATATTCTTCCCAGTGGAAACCGCTCTGGTAGGGTTTCAGGCGGAATACAGGGATGTCCTTTATCTCGGTGAAGGTGTTATAGTCTACACGCTTCGGATAAACCGGCCAGTGGCGGCTCATCTTGGCGCGACCTTCGGTGAGGTGCTTCTTGAAATCAGATTCGCTCAGGTTCGGGAATATCTGGTGCAGGCAAAGACAGATGGAGTCTTGCTTGACATCCCACAGCGAGTCGTTTTCTGCATCTTTCAGCGCCTTGAAGTCCATGAAAACCTTAAACTCCGGCAGCGAACTTGCCATCAGCTGTCCTGTGCAGCTCAAGATGTTGCCTCGGTTTGGCTTTACGGTCACGGAATCCTTCTTCTGCCGTTCTGCCACCTTCATCCAGTAATCATGCTTGGCGGTCATGATGTAGAGCGCTTTACCCACTACGGCTATGGCGAAAATCGTCATGATGATGGCGATGGCGCTGTAGCGGGGCATTACTTTCTTATGATCAAATTTGCTGCTCATTCTTCGGGTACGTTTATGATGTATGGAGGTTGGGTAGCGATGTGCAGCACGCTGTCTTTGTTGTTTTTCAGCATGTCGAGCACATTACTTTCACGACTCTTCTCTGTTATCTGGCTGCTTGTAGACAGCGCTTTATATTTTGTGTCTTGCAGTTCTTTCTGCAGTTTGTCCAACTCGATGATATCGTTCTGGATATTGTATCGGTTGGATATGTAGATAATGACAAAAAACACGATGAGGATAACGAGCCATATCTGCCGGCGTATGATCTGTGCGGTAAGAATGTCTCCACCCAGAATCTTTCGCAGCGTAAAGCTCGATGATCCTGAAGCCTCTTCCTCGATGGCTTGCTTGGCTATCACTTCCTTGAGCGAAGCCTGTGGGGCTTCCTGCTGCTGTGGCTCTTCCTGCTGCAGGTTCTCCTGCTTCGGGGTTTCCTGCTTCGGCGGTTTCTGTGATGCCTGTGCCTTTTCTTCGGCGATAGGCTTCTCGCTGATGTTTATGTCTTTATCGTTTATCATTTCTTTTCTGCTATTCTTAGTTTGGCGCTTCTGCTCCTAGGGTTTCTTTCCTGCTCGTCGGCATCGGGAACGATAACCTTGTTGTTCACGAGTTTGAAAGGGGTTTCTATTCTTCCGAAGAAGTCCTGCTCTATCTTGCCTTCTGCATTGCCCGCTTTCATCATGTTCTTTACGATTCTGTCTTCCAGCGAGTGATAGGTGATGACGCTGAGTCGGCCTCCCGGTTTCAGAAGTTCCGTGGCTGAGCGGAGCATCTCTTTCAGGGCGTCCATCTCGTGGTTCACTTCTATGCGCAGCGCCTGAAAGAGTTTTGCCATGTCTTTCTTCTCGCGTTCCCGCTTGAAGAGAGGCTCTACGGCTGCCATGAAGTCTTTGGTGGTGAGGATGGGCTTCTCGGCTCTTGCCTTGACGAGTGCCGAGGCGATGCGGCGCGAGTTCTTCAGCTCACCATATAGGTAGAAGATGTCGGCAAGGGCACCTTCGTCATATTCGTTTACGATGTCGGCAGCAGTCTTGCCTGCACGCTTGTTCATGCGCATGTCGAGTGGGGAGTCGAAACGGAAGGAGAAACCGCGGGTCTCGTCATCGAAGTGGTGGCTCGATACGCCCAGGTCGGCTAACAGTCCGTCGAGTCCGTCTACCCCGTAGTAGCGCATCCAGTTTTTCAGGAATCTGAAGTTGGAGCATACGAAGGTGAAGTTTTCGTTTGCCACCACGTTGCGTTCTGCATCGGCATCCTGGTCGAAGCTGTACAGGTGCGCTCCCTCCGTCAGGCGCGACAGAATCTCTCTGGAGTGTCCGCCGCCACCGAAGGTTACGTCTACATAGATGCCTCCTGGCTGTATGTTCAACCCGTCAACGCTCTCCTTGAGGAGCACCGGTACGTGATATGTTTCTGCTGTCTTTATCATATATCTTTTTGCTGTCTTATCGCGTTATAATATTGCGTGCGTACTTATTAGTGTATAAATTTGGGTTCAAAGGTACATAAAAATCTCCATATAGCCTTACATTTTCCCACAAAATTTATAAAACTTAATGAAAAAGTTGTTTTTGGTCAACTTCACCTTCCAGTTTCGGTCATCGCCTTTTTGTTCTCATCAAGTGTGATGTTTTTGCAAAAATACGTGCAAAATGGGCTCGATTTGTCGTGATAGTTTAAAAAAaCTAATAAATTTTCGCTTTTTTGCTATTTTTTtGGAAAAAATGGCACGTATTTGAAAAAGTTGAGTTACTTTTGCACTAACTTATATAAGTTTTAGCAAACATGAGTGAATCAATAGAGAAAACGATAGACATAGATAAGATTCTTAAGAGCAAGATGGGAAGCAAGGTGAAATTCGTACCGCGCTTCCTGGTTTCCTGGCTCAAGAAGATTATTCACGAGGACGAGGTGAACAGGTTCTTGTGGGAGAGCCGTGGCCTTTCGGGTACTGAATGGCTCACCGAATGTGTGCGCTATCTGAAGATGGATGTTGAAATCGTAGGCTTGGAAAACCTGCCTGACAAGAACGACGGCAAGCTCTATACCTTTGTTTCCAATCATCCTCTGGGCGGACAGGACGGCGTATGTCTCGGTTCCATCATCGGCAAGCACTATGATGGCAAGTTCCGCTATCTGGTGAATGATCTTCTGCTCAACTTGCCGGGTTTGAAACCTGTAAGTATCGGCATCAACAAGACGGGTCGCCAGAGCCGCGATTTCCCACGTATGGTGGAGGCGGGCTTCAAGAGTGACAACCACATGCTGATGTTTCCGGCTGGCTTGAACAGCCGCAAGCGCAAGGATGGAACTATCCACGACCTGCCTTGGAAGAAGACGTTTATCTCTAAGAGTGTAGAATATCAGCGCGATGTGGTGCCTATCCATTTCGGAGGGCGCAACTCTGAGCGTTTCTACCGCATCGCCCGATTTAGCGACAAGTATCTGCCGTTCAATCTCGCCATGCTGTTCCTGGTTGACGAGATGTACAGAAATGTGGGCAAGCATTTCCGCATCTCCATCGGCAAACCGATTCCTTGGCAGACTTTTGATAAGAGCAAGTCGGCTACAGAGTGGGCGCAGTATGTTGAAGACAGGGTTTATGAACTTTAATGGTTAGCAAAACCCGGGAACATTGTTTTATATTAACGAAATCGTAGAATCATAGCATATAAGAAGAGTAATATGGAAGAAGAAATCATCCAACCGATTGACCGTGAGCTCCTGAAGAGTGAGCTTACACCCGACAAGCAACTGAGAATGACCAATAAGAGCCATAACGAGATTTACATCGTTACGGCAAATGATTCGCCTAATGTGCTGAAAGAGATTGGTCGACTTCGTGAAATCGCTTTCCGCGAAGCGGGAGGCGGAACGGGCAAATCTATGGATCTTGATGAGTTCGACTTTGGTGACAACTGTTACAAGCAGCTGATAGTCTGGAACCCTGAAGCCGATGAGATTATCGGCGGTTACCGTTATCTCCTGGGTAAGGACTGGGAGCTCGATGAGAAGGGACAGCCTAAGCTGGCAACCAGCCACATGTTCCATTTCTCCGACAAGTTCCTCAAGGAGTATATGCCTTATACCGTAGAGTTGGGCCGTTCCTTCGTTTCGCTCGAATATCAGAATGTACGTACCAACACCAAGAGCATCTTTGCTCTCGACAATCTCTGGGATGGTTTGGGCGCCTTGACGGTTCTCTATCCGGAAGTAAAATATTTCTTCGGCAAGATGACGATGTATCCGTCTTACATCCGTCGTGGCCGCGACATGATTCTCTATTTCCTCAAGAAGCATTTTGATGACAAGGAGAACCTCGTAATCCCGATGAAACCGCTGAAATTGGATACTCCGGAGAGTGATTTGGCTGCTATCTTTACAGAAGATGACTTCAAGGCAGACTATCGTATCCTGAACCGTGAGGTTCGCAAGTTGGGTTATAATATCCCTCCTCTTGTTAATGCCTACATGAGTCTGAGTCCTACGATGAAGCTTTTCGGTACCGCCATCAACTATGGCTTTGGTGATGTAGAGGAGACCGGTATCCTTATCGCCATCGATGAGATTCTCGAAGAGAAGCGAGTTCGCCACATCAACAGTTTTATTAAGGAACATCCTGAGGCTCTGAAGATTACGAGCGGAGCCAATAATTTGATTTATAAGGAAAAAGGTATCTAGACTATACCGCAGAATCCCATGTTCTTATTGCTTATTGGCAATAGAAACATGGGATTTTTGTTTTCTGTAAAAACTGCTTGCCTCGGTTAAATAGTCTTAATGAATCTCGGAAAAGGCAGCGGAATCTTGGTTTTATGTGTCGAAAAGTGTATCTTTGCGCAGGTTTTATGTGTCAGAAAGTGTAAAGATATATCACCAACATGCCGTTATACGGGGTGTCTTTAAAATGAATTGCAATATGGACAGAAAATTATCAATCAGATTTTATAAAGACCGGGAAGTAAGAGCGGTTTGGGACGGGGAATACAACAAGTGGTGGTTCTCTGTGCTGGATATTATCGGCGTATTGAACGAGCAGGACGATTATAGCAAGAACCGTAATTACTGGAAGTATTTGAAAAATAAACTGAAGAAGGAAAATAATGAACTGGTTAGTGCTACTAACCAGTTGAAATTACAAGCTCCTGACGGCAAACTGCGTTTGACCGATGTCCTCGACAACGAAGGTATTATGTTGCTAGCCAGGAACTTTCCTAACAATAAAGCTGCCGACTTCCTGGATTGGTTTACCTATAGCGATAATACCATTGATGGCCAGAGCCGCAAGAAAGCATACACTCTTTTTGAGAGTGAACTGATTAATTCCATTACTGAAGGTTCTGTCAAAGGTTTGCAGCAGATTCATGCTTTCCTCTTTGGTGGTCTATACGATTTTGCGGGACAGATCCGAACTATGAACATTGCAAAGGGCGGTTTCCAATTTGCCATGGCGCAGTATCTTCCACAAACACTTGCTGGAATCGAACAGATGCCGGAAAGTACGCTGGATGAAATCATCGACAAATACGTAGAAATGAACATTGCTCATCCTTTCCGTGAGGGAAATGGCAGAGCTACGCGCATTTGGCTTGACTTGATATTGAAGCGCAGGCTGAAAAAATGCGTGGATTGGAGCCTTATTGACAAGAACGATTATTTGGCTGCGATGACACAAAGTGTTGTTGATAGTAGTAGCATCAAACAGCTTATTTCCAATGCTTTAACAGATCAAATTGAAGACCGTGAGGTCTTCATGAAGGGCATAGACTATTCTTATTATTATGAGCAGGTGGATGAATAAATAAAAAGAAAAaTAACACGGACAAATTCAAATTGTCCGTGTTATTTTTtAGTTTAAGATTTGTTTTATCCCTTACATTTTCCCTTATACAATAGGCAGACTGATTCCGTTGATCTTCTGATAGATGTCGAGCGCATAGATGTCGGTCATGCCGCTGATGTAATCAATTACCGCCATGATGCGCTCCTCCAGATTCTCGTTCTCTATATCATACTGGCTGCTTACCCGGCGCAGGAGCTGCTTGGAGTAGAAACGCGATGGGTTGACGGCTGCCTCGATGAAAACCTCCATCAGAGTTGCCATGATTTGATAACCCGACAGTTCTATGTCGAGTACCGGCTTGCTTTGGTAAATCTTGGAGTAGGAAATCTTCTCACATTCCTTGTATGCCTTTTTCTGGCGCTCGGAAATATGGTCGATGAGACTGCCCTCGAAAGTTCCGGCAAGGATTTCCTCTTCGTGAGCCAGGAAGGCTGCCACACATTCGTTCTCCAGTTTGCCGATGACGCTGGCTCTCATGTAAACCACTTTCTCGTTTTCGTCAGTCAGTTCTTCGTCGATGATGCGCTGGCGTATCTTCTGCTGGATATCTTCATCGAAGAAACTCAGCAGCAAGTGCTCCGTCTCGGCAAAGGAAAGAATCTTGAGCTTATGGGAGTCTTCGATGTCCATGATTTCGTAGCAGATATCGTCGGCAGCTTCTACCATATATACAAGTGGATGGCGGGCGTATTTGAGAGGCTCACCCGGTGCAGATTTGCAAAAAATGCCCAATTCATCGGCAATTTTCCTATAAGATTCCGCTTCTGAAGCAAAGAAACCGAACTTGCCGTGGTTGCCGGCAAGACTGCTTGCAAACGGGTATTTTACGATGGAAGCAAGCATGGAATAGGTCATGACGAAACCACCCTGACGGCGCCCCTTGAACCGGTGGGTCAGGATTCTGAAGGCATTTGCGTTGCCTTCGAAATGCGTAATATCATCCCAAAACTCCGATGAAACCATTGATTTTATCTTCTGACCCGGTCCTTCAGAGAAGAAAGTCTGGATGGCTTTCTCGCCGGAATGACCGAAAGGCGGATTGCCCAAATCATGTGCCAGACAGGCTGCACTTACGATGGTACCTATCTCCTCGAAGAGCGTATCCTTCAGTTCAGGCCGCTTCCGGATGACGTGTCGGGAAATGTCGTTACCTATCGACATGCCCACACTCGCCACCTCCAGACTGTGGGTGAGGCGGTTGTGAACGAAGATGCTGCCCGGCAAAGGGAAAACCTGCGTCTTGTTCTGCAGGCGGCGGAATGCCGATGAAAAGATAAGACGGTCGTAATCGCGCTTGAATTCAGAGCGATCATCATGGCGCTCGGCATGCTTATGCTCCTGTCCGAAACGCTTGTTGGATATCAGTTGTTTCCACTCCATATTATTGTATTACTTGATTCTGTAGCGCAAAAATACACTAAAGTAAGCACAAATCAAAATAAAATATGATAAATTACATGTTTTTATCCTCAAAAATTCATTTATTCCATCAAAATTGCTTATTTTTGCAGATTATTAAACTCAGACACAGATAAAAAAGGAAAAGTCATGATAAAAGTACAGATTATCAACAAGGGGCATCAGCCTCTACCTGCGTTTGCCACACCTCAGAGTGCCGGCATGGATTTGCGTGCAAATATCGATGAGGCAATCGTGCTTCATCCTATGGAGCGACGGTTGGTGCCAACCGGTCTTTATATGGCTTTGCCTGCAGGTTATGAAGCGCAGATCCGTCCTCGCAGCGGTCTGGCTTTGAAGCATGGCATTACCGTACTGAATACGCCGGGAACCATCGATGCCGATTATCGCGGTGAAATCATGGTTCTGCTCATCAATTTCTCTACAGAGGATTTCGTTATCAACGATGGCGAGCGTATAGCCCAGATGGTGCTGGCTAAGCATGAACAATGCGATTTCATCGAGGTTAATGAACTCGATGAGACCGAGCGTGGTGCCGGCGGTTATGGTCATACGGGAGTAAAATAACAGATTATTAAAGATAGAATAGAAAGGATTAGAATCGTGAAGATGAATCTTAGAAATATCAGTTGGGCAATGGGGCTGGTCTTGCTGGGTTCGGTAGCCATGCCGTCGCTTGCCCGTAAAAAGAAGGTGCAGCCGGTTCAGAAGCCGGCGGTTCAGGAGGACCATCTCTCTCCGAACGACCGCCAGCGCTACAACTATTTCTTCCTGGAGGGAGCGCGCCAGCAGGCTGCCGGCAATTATTCGGCGGCTTTCGACCTTTTTGAGCATGCCCGGAAGATTGACCCGAAGGCGGCTGAAACCTATTTCTATGAGTCGCTTTTCTATTCTCAGCTCAAGCAGGATTCCCTGGCACTTGCCTATATGCAGAAGGCAATAGAACTGAATCCGGAAAACCAGACCTATGCAGAGCAGTTGGGCAGATATTATATAGGTAGCCAGAAATACGATCTTGCCATCGATGCCTATGAGGCTCTGTATGCCAAAAACCACGATAATACCGATGCCCTCCGCATCCTGGTTCAGCTTTATTCCCAGAATAAGGATTATAAATCAGTACTCAAAACCATTTCGCGTCTTGAGGTGGAAGAAGGTGAAAGCGAACAGTTCACCCTCTCTAAAATGAGAGTTTATGAACTGATGAACGACAAGAAGGCTGCCTATCAGGAACTGAAGTCGCTGGTAGACCAGCATCCGCTGGATATGCAGTACAAGACGATGCTGGGCAACTGGCTCGTACAGCACGACCGCCAGAAGGAAGCTTACAAGTGCTTTACCGATGTGCTGAAGGAAGAGCCTGACAATTCCTATGCCCAGATGTCGCTTTACGACTATTATAATGCCACCCATCAGGAGCAGCTTGCCGGGCAGATGCTCGATAAGATATTGATGAGTCCGAAATCGGATCTGGAGACCAAGGTGATGATGTACCGCTCTTTCATTCAGAAGAACGAGAGCGAAGGTGGCGATTCTACCAAGGTGATTGCGCTGTTTGACAAGGCGCTCAACGTGGCTCATCCGTCAGCCGATGTGGCAGAGATGAAAGCGGCTTATATGAGTTTAAAGAAGATGCCTGCCGACTCTGTTTGCCGTGCCTTCGAAAAGGTGCTTACCATAGCGCCGGATAACGTGAATGCCAGAATGCAACTCGTACAGATGCTCTGGAACGAGAAGAAATATGACCTGGTTTCCCAGCAATGTAAGGCGGCTCAGGAGTATAATCCCGAAGAAATGGTGTTCTATTACTTCGGTGGAATGGCGTATTATCAGAAAGATAAGGAAGACGAGGCGCTCCGTGAGTTCCGTCTCGGATTGGCGCAGGTGAATGCACAGTCGCCTGCCGACCTGGTTTCCGACCTCTATGCCGTAACCGGCGATATCCTTCATAAGAAAGGTGAAGAGCAGGAAGCCTTTGCGGCTTACGACTCCTGCCTGCAATGGAAAGATGACAACGTGATGGCGCTGAACAACTATGCCTACTATCTGAGCGAGAAGGGCGTTGACCTGCATAAGGCTGAGTCGATGAGCTACAAGACCATCAAGGCAGAGCCGAACAACGGTACTTATCTTGATACCTATGCTTGGATTCTCTTTATGGAAGAACGCTATGCTGATGCCAAGACTTATATAGACCAGGCACTCAAAAACCGCGATTCCACCGCAGATAACAGTACGGTTATTGAGCATGCCGGAGATATCTATTATATGAATGGTATGGCCGATGAATCCGTAGATTTCTGGAAGAAAGCCTATACCGGCGAGAACCAGACTGAGGTGCTGGCATGGAAGATTAAGAACAGACAATATATTACCGGAGAAGAACTGAAGAAGCGTAATGCGCCAAAGCAGAAACCTGCCGCTACGAAGAAGTCAGTTAGAAAAGGTAAGAAGAAATAAACGGAAAGTAGAAAAATCAGGAAAGATGAAATATACAATGAAGAAGAATAAGAAGATGCTGCTTGCCGCAGCCTGCAGCATCCTGCTCCTCGGTTCTTGCGGAACCAGCAAGAATTTACAGGGCTCTGGCTCCACATCAGCCAGTCATCAGAAAGAGAATGCCACCAAGGGTTCTGGCTCCCGTCAGAGTGAGACGCTCAGGAAGTTGGCTTTCGTACAGAAGGTTTCAGACAATCAGGTGTATACCAGGAATATTGTAGGCAACATGTCGTTTACGCTCCAGGCTGGTGATAAGGACATTACTGTGCCGGGCAAACTGAGCATGCGTAAGGATGAAATCATCCGCATCCAGCTCTTTATTCCTATCTTGGGTACAGAGGTGGGCCGTCTGGAGTTTACTCCCGACCATGTACTTATCATCGACCGTCTGCACAAGGAATATATCAAGGCAGATTATACCCAGGTAGACTTCCTCAAGAAGCAGGGCATCTCCTTCTATTCTCTGCAGGCTCTCTTCTGGAACCAGCTGCTCCTGCCGGGCGAAAGGACTGTGAAGGAATCAGACCTCAAGAAGTTTGATGCCAGACTGGATGTGGCAGGAGATGCTGTGCCGGTTAGTTTCAGGAACGGCAATATGACCTATGCCTGGACAGCCAACCGAGGAACCGGCCGTATCACAGCAGCAGATGTTGTCTATAAGAGTGCGCAGAACGGCACCTCCAATCTCCACGTCTCCTACGGCAACTTCAAGAGTGTAGGCGTCAAGATGTTCCCTGCCTCCCTGAATCTGGCGATGACCACTACTGCTACCAGGAAAAAGCAGGAGGCTAAGATCAGTCTGGAATTGAATCAGGTGAAGACCGACAGCAAATGGAGCACTCAGACCGAGATTTCGGGCAAATACAAGCAGATTTCTCCAACAGATGTGCTCAGCAAGATATTGAGTATGTAAATGCTCATCAAGAGTTTGAAATTATAGAACATGGGTTTTTAATATAAGAAATGAAGCGAATCTTATTATTCATCATGGCGATCACCTTCTCGCTCGCACCTTTTGCGCAGAAGCATTCTGCCCAGAAGAAGCCGGTGAGAAAGACTGCCGTAACTGCGAAAAAGAAGGCTACTACTCCTGCCAGAAAGACCAACAGTAGAAGTCATGTGGTCAGAAAAACATCCAAATCAGCTGCGCCAACCAGAGCAGAACGCAAGGCGGCAACCTATAGCAATGCCTCTATCCGGGGTTTGCAGGGACAGCGCGCTTCTATCCGGAAGAAGATCAGAGAGCAGGAGCAGGCTTTGCAGAGAAATAAGGCGGATGTGAAGAAACGTCTTGAAGACCTGATGGCGCTGAACGGAGAAATAGACCAGCGTCAGAAGAAGATTGACGGTATCCAGAAGGATATCCATCATATTGACGGCAATATCGGCATTCTGCAGGCACAGTTGAAAACGCTTCAGCAACAGTTGCAGGACCGCAAGAACAAGTATATCCGTTCCATGCGCTATATGAGCCGTCATCATACGGTTCAGGACAAGCTGATGTTCATCTTCAGTGCCAAGAATCTGACACAGATGTATCGCCGCCTTTCCTTCATCCGCCAGTATTCTTCCTATCAGAAGGTGCAGGGCGAGGCTGTAAAGGCTAAGCAGAAGCAGGTGAACGAGAAGCACCAGCAGTTGCAGCATGTAAAGGGACATAAGAACACCTTATTATATAAGGGTAAGCAGGAGAAGACGGTATTGGAAGGTAAGCAGACCCAGCAGCAGGAAATGGTGCAGGGACTGCAGAAACAGCAGAAGACCATTCAGGCTGTCATCGCCGACCAGCGTAAGAAAGATGCGGCAATCAACGCTCAGATTGACCGCTTGATTGCTCAGGAAGTAGCCAAGGCTCGTGCCCGTGCTGCTGCCGAGGCTAAGAAGAAGGCCGCTGCCGCTGCTGCCGCCAAGAAACGTGCCGAGGAACTGGCTCGCAAGAAAGCTGCTGCCGAGGCTGCTGCCAGGGAGAATGCCCGTCGTATAGCCGAAGCCAAGGCGCGTGAGGCTGCTGCCGAAGCTGCCCGCAGAAAGGCTGCCGAAGAAGCAAGACTGGCTGCCGAGGCTGCAAGAAAGGCTCAGGAGGAGGCTGCTGCCCAGGCTGCTGCTCAGGCGAAGGCAAAAGCGCAGGCTAGGGCGCGTGCTGCTGCCGAGGCTGCCAAACGTGCCGCCGCAGAACAGGCTGCCCGTGAGGCTGCTGCCGAACAGGCTGCAAGAAAGGCGGAGGCTGAAAGACAGGCTGCCGAGTTGAAGGCGAAGATGGATGCGGAACGCAGTACCCGTGAGATTGCCGCTGCCAGGAAGGAGGCACAGGAGGCTTCTACCTTGAGTTCGGTAGACCGTATGCTGAGCGGTGGATTCGAGGCTAACCGTGGTAGATTGCCGATGCCTATCAGCGGAAGTTACCGTGTGGTAAGCCATTTCGGCCAGTATAATGTAGAAGGTTTGAAGGGTGTAACGCTCGACAATAAGGGTATCAACATCCAGGGTAAGCCGGGTTGTGTGGCTCGCAGCATCTACGATGGTGAGGTGAGTGCCGTCTTCGGTTATGGTGGCATGTGGAATGTGCTGGTGCGTCATGGTGCCTACATCTCTGTTTACTGTAATCTGAAATCGGTCAGCGTTCATAAGGGTCAGAAGGTACGTACCCGTCAGGCTTTGGGTAGTGTTGGCTCTGAAAACATCCTCCAGTTCCAGCTTCGCAAGGAGACAGCCAAACTCAATCCGGAGGCTTGGCTGAGCCGATAATGTATGAATAGTTGCAGCCGGTAGTGTTTTTACTGCCTGGCTGCTGTAGATGATAGAAATGAAACCTCCAATCGACTGGGTTCGGTTGGTGGTTTTTGATTGCTTACTAAAGAGGTGGTTACTGGCTTTTTTTGTGTTGTAACAAAAACTTTGTCTCATTTATCATTTAATTTTTATTAAATATTGCTTAAGGGCTGATTCAATTTTATGTTGTAATTTTGCAACCGCAAATTTTCGAAAAGAATTAATAACGAGAAAAGAAGTTTTATAAATATGAAGCATTCATGAAAAGATGTATAGGGCTATTCTTATACTGTTGGTTCCTTATCATTTTGTTTACTTCTTGCATTTATGATGACTATTCCGGTTGTCCGCAAAAGGATGGCCGTAAAATGGTGCGGATTAATGTGGATTGGCATTTGTTTGATAAAGAGGTGCCTACTGGTATGACGGTCATGGTGTTTCCCTGGTCAGGTGGTGCTCCGCAAACTGTCTTGACTAATGAGATAACTCATGCCGACTTTTCCTTAGAACCTGGAAAATATCGTATCCTTGTATTCAACCAAAGTACGACAGAGTTTGGTACACTCGACTTTCTGGGAATGGACTCTTACGAGACAGCACGGGCTGTGGTACAGCATGCAACATCGCGTTGGTACTCGCGTGGAGATGATGAACAGATAGGAGTTGAGCCCGAGTGGCTTGCCTCTGATAAACTCGATGAATTCGAGGTTTCTGGAGACTTTTCTGAGGTTACTTTAACTCCAAGGAATGTGCTTTCGCAAATCCATGTCAACGTGAAAGTTCCAAGTATAGGATACCTGCGTTATGCGAGAGGATCCTTAACTGGTATTTCAGAAGGCTATCTGCTGGGGCAGGGGAAGCCGCTTAAAAGCAAGGTGACTTATCTTCTGGAATCCTGGACGAAATCGATTGATGAGAATGACGCGACGCTGGGAACGTTGAAGACATCGCTTAAATGTTTTGGTCTACCCGAAACCGACCATCCTTCTGCTGAAAACAATAAGCTATCCCTTTCTGCTTTGTTGATAGACAACAAGACGCAGGTAGATTATCAGTTTGCGGTAGGAGATAAGTTTAAGAAAGATGAAAATTCATCGGATTCAGGTTATATAGTTTCTCTCCATGTAGATGTTGATGTGCCACCTTTACCTGAGGTGAAGCCTTCTGAGGGAAGTTCTGGCGGTTTTGATGTCACCATCCAGGATTGGGGTAAACCTGAGGATATTGATATGGAACTATAGAAAAAGTGATAAGAATAAGATAAAGTAATGATAGATTAGTTTAATTTAAAAATCAAAACAGATATGTATAAGAAATTTTTTATGGCTATTGCTGCCATGGCAGCGTTGACATTGGTAAGTTGTTCAAGCGAAGACTTGAATAGCCTTTCAGACAATTCTTCTAAGGGGGggCTATCAGCTTTGATGGCTATTTGGGAAGAAGTGCAGTTTCTGTAAATGGTTCACGTGGTAGCGTGATAAATAAGGCTGAGCTTCAGACAAAAGGCTTTGGTGTGTTTGGTAACTATAAAGAAGCTGATGGCCTGGAGTTTGGTTCTAATTGGTTCAAAAATGTGCAGGTAACTTATTCTAGTAAAGATGCAAAGTGGACATATACTCCTCTTCAGTATTGGTTACCACAAGGCCATATTGATTTCTTGGCGTATGCTCCTTATGAAGATGGAAAAACGTTAACAAATAATTGTATTGATTTTACTGTTGCAGGTGAGGTTGCTAACCAGAAAGATTTGTTGTGGGCTAATGCTGCGAATCAGACAAAGGCAAACACCTTTGGTGCAGGTAAAAAAGTGAAATTCCAATTTGCTCATGCTTTGTCTAGACTTGGTTATACTGTAAAGTTAAATAAGGTTTATACAGGTACAACCATTACGTTGAACAATATTACATTGGCAGGATCTCCTGATGGAAAAACAGGAGCTTTCCATACAAAGGGTACCATAGATTTGTCTAAGCCTTCTTCTACAGGTCTTTGGACACCATCAACTTCTGATGCTAAGCAGAATTTTGAATGGTTCACTGGAACTCAGAATTTAACTACAGATGCTTCTGATTCTAAAAATCCTGATGCGAATTATTTGTTTGTAATTCCACAGGATTTCTCTGCTCAAGCAACTGATAAACTTTATGTTATCGTAGAGTACACTATAAAAGGCTATAACGGTGTAGAGACACAAATGAAAAATACGGTTTGTAAGCAACTTTATAATAAATTCGAGCAGGGCAAGGCATATACCATCAACTTGAATATTGGTCTGACTCCAATCGAATTCGATGCTGAGGTTACTGATTGGAAAACTACAGATGATACTTCAATCGAAATCGATTCTTGGAATTAATCGTATCAGATAAAAATAAAGAATTAAAAAGTATCATAAGATGAAGTTTCTTCGTTTAGCCTTTTATGTTTTGATAGCACAGCTGGTATTATCTGGTTGTGCCGGCGAAGGCGTGGAAGAAACTTCATCTTCTTCATCTTCTGAAATCAACTTTGATGCTTATCTGGGTCGGAATGCTTCAACCCGTGCTGGAGAAACCAATATTACTTCTCTCCAAGGGAAGTATCCTAACTCCGGATTTGGTGTCTTTGCAAGATACAACCACGATGGGACAATCTCATCTCTGATGGATAATGAACACGTAACCTGGAATGGGAATCGTTGGGGATATACAAATACCCGATATTGGCCAAATCAAGGAACTGTGAATTTCTATGCCTTTGCGCCTTATCACAAAAGCGTAAAACTGGTAAACAAACCTAAGAGTGACGATGCCTATCCAACTTATATAGAGTTTACTTCTTCAGCGTCTGTAGATTTGGTATGGGGAGCACAAAAAAATAAAACCGCCCCAACATCTCCGACTGACAGTAAAGTGAAATTTGAGTTTAAACATGCTTTGGCTCGTTTGGCATTTGATATCACAGCCAAACCGGAATTAGAGGAAAATGGTGCTGTGATAAACGTTAAAGAGGTGAAACTGTATGGCAGAACAGAAAATGAAGGTGCCTTTGATGTCCATGGCTATCTGAATCTTGAAGACGGTACATGGTCTGTTGATGGTCCTGTAATAAGTACTAGAGTGGTTTATACTTGGACACCAACTGGCGCAGATGGAACCAGCTTTAAGTTAACTGCACCTCAGTTAAACCATAAATGTACAAAAATAGAAAATGATTCCAATTCTTATCTCTGTATAATCCCTCAGACGAAGTACAATCAGTTTTATCTGCAGATAACTTATACGGTACAGCAGGGAAGTTTTGAGGAAGAGGTGACGGTAAGTAAGAATCTGTTAGATGTTCATGATCCTTTTCCGTTTGAAAAAGGAAAGGCGTATGTCTTTCATTTGAAACTTTCACTTGATCCTATCAATTTCAACATAACGGCTGATGTCGAAAAATTTGTTGAGGGGAAAAATGAATAATGTGTTTATAAGGATAATCGGGAATATGAAGCGGAATATTTATAGTAAGTTATGGATGATTTTCTTTGTCTTGATGGGTGCAGCCTGTACCAATCAGGTGGAGGATGCTATTCCTGTATCTGATCAGCCTATTGAGTTTTCCGTGCAATCAGATTGGAAGGAAATTCCCAATACTCGCTCGAATGATGGTAAAACGAAATTTAACACTGGTGACGAGATTCAGATTTTCGGCTTCCATAAGTCTTCTTCTGGTGAGGTTCAGAAGTTTATGTATCGTGAAGATGGCTGGATTAGAGGTCAGAAAGTAAAATTTGATGGTACAAACTGGAATTATTCACCCAAGCGTTTCTGGCCAAAAGAGGGAACGCTAGATTTTTATGCCGGCTATCCAGCGTACTCTGTTGGCTATGACGAAAAGCATAATAGGATGACTTATAAGCAGGAGACCCATCCTTTGGAGCTTGATCTGTTGTGGGGCGTATCTACCGGTCATGATTGTACAACAACAGGTCGTAGAAGCAACGTAGAAATCACGATGAAGCATGCCTTGGCTAAGGTGATTATCCGTTTTGACTCCTCTTTGGGTGAAATCAAGCAAGCTATAGTTTCGGCTTACAATGCTGGCGATTTCTCTCCAAACGAAACACAGGGAATCCCTCATTGGAATGTTGATACAACGTCTATCCAGAAAGTTACCATTATTCCTTATTATCAAGACCAGACGGCAATTGGTGATGCTACCGTATTTATCTTGCCAAATAAGATTACGGGACTCATACTGACAAAAAAGCTTGATGGGACAGTGATTGATGCTTCTAAAGAAATCAAGAAATATACGTTTGAAGCAGGAAAGTTATATGATCTCACGATAAAAGGAGTACAGAATAATACAAATACCCGTTCTGTAGCAATGTCTGTCCGTTGTGTTTCGGAATAGCGAAAAAATATCGACCTGTACGGTTGAAATTACCCACACGCCCTGAACCAACGGTCACCGGCCGAAGGGAAAGGTAAAGGGCAGAAGCTCCTAGCCCAGGGCATCGCCCTGGGTTATTACAGACGCAAACTTGTCGCCCTGTAAGGGCAAAAGCTTTAAAATACCTGGCAGTATACAAAGCTTTTGCCCTTTCAGGGCGTCTTGCTGATTGCTATTATGCCCCCGGCTCGCCCAGGTATTCGAAGATGGTGGATACCTGGCGGGGAGGGAAATACTGGCTATGCTCCTGGTAGCCTAAACGTTGCAGCTCGTTCCAGAGGGGCTCGCAACGCTTAATCCATCCCATGATATGACGGCGCGCTGTCGCCCCGTCGGTTGTGTCGGGAAAGTAGAGCAGACCCAGCTCGGTCTTGCTGTACATACGTTGGGGATAATTCATAAGCTTTATATTTTTTACAATCCTTCTACACCATGATCCTTAAAGAAACCTATCATCGCTGTGGTCATATAGCCACCCATGTTCATCTTCTTGTTCGAACGCCTGCAGTTGGCTATGTAATAATCCTTTCGCTGGAAGAAGTCCTCCAGGTCGCCAATCATATCTAACCTGAGATAGCCGCTCAGCTGGTCAGCCTTCTTCTCGCTCACATCATAATTGTATTGCAGCCGGAGTTTCAGTTTGCTCCGCTGCCCTCTCAGTTCGCTGCTCACTTCTGCACCCTCCGCAGTTTCGCCAGAAGTGCGACGGTCGTGCAGGGTAAAGGTGATGTGTTCGGGCAGGTGATGCTTCTCTTTTTTACCCTCCTCCAGAAAGAAAGGCTTATAGGTAAGATACTGGTCGATGATGTGGTTCTGGTAAAGGCGCTTGAGGTCTTTGCAGGCAAAAGTCAGACATTTGTTGTCCAGTGCCGACCAGGTCTTGTAGTAATCTTCCCTGCCATGCATCAGTTGCTGGATATGCGCCGTTTTGCAGATGGTGAATCCCTTTGCACCCCAGCAATTCATGATGATATATAACTTGATGCTCGATGCGCTGCGGCATTGGTTGATGGCATTGAGGTCGATACGGCTGACTCCCTTGTCGAAACTGTAGAAAAACCGTATCACGTTGTTGTCGAAGCGGAATTTTACCATCCAGTTCTTGTGCCGGTCTTGGTATATCTCACTCTTAAACAGGCATGCAAATTTCCGGTATAATGTCTGTTTTTCCAGCTTAAACGGCAGCAGGATGGGCTGGGATTCTATACGCTTGATGGCATCGCGCAATTGCGGATAATGATGAGCACCATAAGGAAACTCCGACAGTTTCATGATGACATCGGTGTGGTCTGCAGCTCTCTGTTCTGCGGTGAAGCCATTAAAAGTCTGTGAAGTTACCTGATAAGGGATGACATAGCCCAAGATGGCTTTCTGGGCATGCTTGATAATCTGCAGAACGATTTTGAGTTCTAGCACAGAATAGTTCTGGTAAGACAATCCCTGTACGCCAAGGATGGCTATCAGTTGTTTCTCTTGTTGATTTGTCAGAGGGAAGGCCTGCTGCCCGCCCTGCTGCTGTTGATTAAATTGTTCCATTGTCGGTTTCTTTTAAAATTGTTAGTGGCCTACCGATTGGGGCAAGTCTTGTTGTTGTTTATTGAAAACCGGCATGGAATTGGAGTAAGGATAACCTCGCAAGATTAATGAACAATCACAAAGGAAAGTTTTCCACCATCGCTCTTGCTATCAAAAGACCTTACTTCGCATCCATGCCGATAAATTTTCATCAAATTTATCAGGCATAGAATGCCCTGTAAGGATTACCTTTTGATCACTCACTTTTCAGGGTGGAAAATCCTACTCAATGAGCTATGTTCTAATCCTTAACCGAAAGCATTTCCCGGTGTCCTTCATCGGGAGGAGAATCACATTCTCCGCGCTTTCATGATGCAAAAGTAATATTTATTTCAGACTTATGCAAATTTTTGAAGAGAAAAAATGCATTTTAAAAGCTGAAATGTTGAAAAAAAAaTCTTTTTCCTCACGTATTACGTATAGTGTAAAAGATGTAAATGTATATATATAATATACTTGGTATAGTATAGGGAAGAAAAAACGGCATCTAACTGTATGATATTCAGTACCTTGTATTTTTAAGATTCTCCCTGGTAGTCATTCGGGCATATCATAAAACTCATGATTGTCCCTGATGGTACCTGTTATTGTCCCTGATGGTACCCTCAGAAAGGCTAATTCTCCCTGGTAGTCATTGAGCACTCAAATGAGGTAAACAAATAATGTACTTCCGTTTACCAACTGATGTGGCTGAACTGGGTTAAGGATATGGCTGCGTTGGGTTAAGGATTCGACTGTATCGGGTTACGCAGTCGGCTGTACTCGCTGATTGAGCCACTTGAGTAGTCTGATTGAGCCACTTGAATAAGCTGATTGAGCCACTTGAGTAAGCTGACTGAACCACTTGAATAAGCTGACTGAACCACTTGAATAATCTGCAGCATACTCCGATTTTATTTAACAAGTTAGGGCGCATCCTATCCGGATGCGCCCTTTTTCTTTTCATTCTCTAACTTTTTCAGAAACTTTTCCTAGAAATCTCTTGCAGATATGAAAATAAAACCGTAACTTTGCGCTATAGAATTTTAAAACAGATGGTTATGAAGTACTTAGACCCTAAGGCAGACCTTACGTTCAAGAAGATATTCGGCAATCATCCTAAAAGACTGATCAGCCTTCTGAACGCCCTCCTGCCACTCAGCGAAGAAGAGCAGATACACGAGATAAAGTATCTGCCTACAGAACTTGTGCCTCAGCTCGAAGGGGGCAAGAACACCATAGTGGATGTACTCTGCACAGATGTCAGAGGCAGGAAGTTCTGCGTGGAAATGCAGATGGAATGGTCTGACGCATTCCAGCAGCGAGTACTGTTCAATGCATCCAAGCTCTATGTGAGTCAGGCAAAAAAGGGAGGCAAATACAGCGAACTGCAACCAGTGTATTCTCTCAACCTGATAAATGATATCTTTGCGCATGATACTCCGGATTTCATCCACAACTACCGCATCGTGCACGATAAGGACAGCAATAAGGTCATCGAGGGCTTGCATTTCACCTTCATTGAACTCCCTAAGTTCACTCCTCATTCCATTGCTGACAAGCGCATGATGGTCTTGTGGCTCCGTTTCCTTACAGAAATAAATTCCAATACGAAGGATATTCCTGCCGACCTGCTCAATGATCCAGAGATAGGAAAAGCCGTAGAAGATCTTGAAGTTTCCGGCTTTACGGATGCCGAACTCCGTGCCTATGATAAATTCTGGGATTCGGTAAGTGTTGAAAGAACCCTTCTGGATGACAGATATCAGAAAGGAATGGAAGAAGGTATGGAAAAAGGCAGAACTGAAGGCATAGAAGAAGGCATGAACCAGCGAAGCCTTGAAATTGCCAGGAAGATGCTGGCAAAGGGTATGGATGAAGCGTCTATCATGGATATGACGGGGCTGACGGTAGAGGAGATAAAGCTACTGAAAGCGGAGATGTAGATTACGAATATCTCCATATAATCAAGGGTCTATACGCCACCTGTTCATCGTGGCATATAGGCCCTTGTTGTTTCACCGTGAGGTGCAAAGTGTGCAAACGATTGCCTCTTTTTTATATCATTTTTCCTATATTCCTTATTCGGTATTCTAAAAAGAAGTCTTATCTTTGCCAGCGAAAGTAAGTAACAAGATAAAAGATGATGGAAAACAGAAAAGCGTGGTTATGTCTAAGGCATAACCGCGCTTCGTTTTTtATTGTATTCTATATAATAATCAGAACGAATATCTCTTTCAGATGCTGGCTCCATCCAAGAGTTCCCGGTATTTAGCTACAGCATCTGAAATCTCGCTTATTCTGATAAATTCATCGGCAGAATGGGAGCGGGAAGACTCTCCTGGTCCCAACTTGAAGGAAGGGAAGTGCATCAGAGCCTGGTCGCTCAACGTTGGACTGCCGAATGGCTTCATGCCCATGGCTATGCATTTCCTGATAAGAGGATGCGCCGGGTCGATGCGGGATGACTTCAGGCGGAAACTGTGCGCCTTTACCTCGCTCTTCAGGTGCTGGCAGATAAACTCGTAAACCTCCTCGTTGTCGTAAAACTCGTTGGTGCGGATATCCACAAGCATCGTACACTTATCCGGAATCACATTGTGCTGGGTTCCGGCATTCACTACGGTAAGCGTCATCTTGGTAGGTCCCAGGAACTCGCTCACCTTCTCAAACTTATAGTCACGAATCCATCGCATATCATCTAATGCCTCGTAGATAGCGTTTACTCCCTCGTTGCGGGCAGCATGTCCGCTCTTGCCGTGAGCAATCACATCCAGCACCATCAGTCCCTTTTCGGCAACAGCCGGGTTCATGCCGGTAGGTTCACCTACGATGGCAAGGTCGATATGCGGAAGCAAAGGCAGGGCACGGGTAATGCCATCCTTTCCCGACACCTCTTCTTCGGCGGATGCCAGATAGATAAGATTATACTGCTGAGGCTTTGCGGTCAGCATTCTGAATATCTGGAGGAGCGAACAGAGTCCGCCGCCGCAGTCGTTGCTGCCCAAACCGTAAAGTACACCCTCTTCTACATCCGGTGAAAACGGGTTGCGTATCCATGAAGCCACAGGCTTCACGGTATCGATGTGAGCATTGAGCAACAGGGTTGGGCGGCTCTCATCATAATGAGGGTCGATGATCCAGATGTTGTTCGCCTCACGATGAGGTTCAAAGCCATAACTGCGGATGGTCTGCTCCATGATGTCGGCAGCCTCCTTCTCGTTTCTGCTTACAGATGGGGTGGCGATGAGCTTTTTCAGCAAATCCACGGCATCGCTTACATATTCTTCTTGTGTCATCATAATCTCCCTATTTTTTGATTTTTCTGCAAAGATACGAAAAAAaGAGCAGATAAAGTGGAAAAAaTATCTTTTATTTTGTGTTCTTGACAAATTCTATTATCTTTGCATCAGAATATAAATATAAGCTTATGCAGATTAATAGTCATCTTTCGGTACTGGTACATGATCTCGCCAAGAAATGGGGAGAGAAAACTGCTTTAACTTTCAGAAAGTTTGGCAGCGACCAGTGGCAATCGGTTTCATTCAACCTCTTTTCCTTAAGAGTGAAACAAGTGAGCAATGCCCTCCTGAATCTTGGGGCAAAACCTCTTGACAAAATCGCTGTCTTCTCGCAGAACTGTGTGCATTATCTGTACACCGACTTCGGTGCGTACGGTATCAGAGTAACCTCTGTGCCTTTCTATGCCAACAGCAGCGAGCAGCAGATTCAATATATGATTAATGATGCGCAGATTCGCTTCCTCTTTGTTGGCGAACAGGAGCAGTATGACAAGGCTCACCGTATCTTTGCCCTCTGTCCTTCTCTGGAACGTATCATCATCTTCGATTCCAGTGTGCGCATCAGTACCCACGATCCTGCTGCCCTCTATTTCAAGGACTTCCTGAAGTTGGGTGAGAATCTTCCTCGTCAGACAGAAGTAGAGGAACTCTACAAGCAGGCAAGTATGGATGACTTGGTTAATATCCTTTATACCAGTGGAACAACTGGAGATAGCAAGGGCGTGATGCTGACCTATAGCCAGTATTATGCTGCTTTGAAGGCAAACGACGAATGCGTGCCTGTTACCGACAAGGACCGCGTCATCGACTTTCTTCCATTCACCCATATCTTTGAGCGTGCCTGGTCTTATCTCTGCTTGAGCGAAGGCGCCGAACTCATCATCAATACTTATCCTCATGAAATTCAGGAGAGTATGCGTGAGACGCATCCTACCTGTATGTGTAGTGTGCCACGTTTCTGGGAGAAGGTGTATATCGCCGTAAAGGCTAAGATGGATGATGCCGGTCCTCTTCAGAAGAAACTCTTCTATCATGCTTTGGCAGTAGGAAAGAAGCGGAATATAGAATATCTGGCAAACTGCAAGCGCCCTCCTCTGACATTGGAGTTGGAATATCAGATTATCAACAAGACCGTTCTGAGCATGGTTCGCAAGCAGTTGGGCTTGGAAAAACCGAATATCTTCCCTACAGCGGGTGCTTATGTAAGTCCGGAAGTAGAGGAGTTTGTACATGCCATCGGTATCAATATGGTGGTGGGTTATGGTCTGACCGAGAGTCTTGCCACCGTATCTTGCGATCATTCTGACAAGAAACGCAGTCTGGGTTCGGTGGGTCGCCCTATCTCCTGCATTCAGGTAAAGATAGGTGAGGATAATGAGGTGCTCCTCAAAGGTCCTACCATCACTCCGGGCTATTATCATCGTGATACCACCAATGCCAAGGCATTCGACAAGGACGGATTCTTCCATACCGGTGATGCCGGCTACTTGAAGGACGGCGAGCTTTATCTCACCGAGCGTATCAAGGACCTGTTCAAGACATCCAACGGTAAATATATCGCTCCGCAGCAGGTAGAATCGTTGCTCCTGGTAGATAAGTTTATCGATCAGGTGGCTGTGATTGCCGACCAGCGCAAGTTCGTATCAGCCCTCGTCGTTCCAGAGTTCCGTCTCGTGGAGGACTGGGCACGTGAGCATCATATCGCCTTCACCTGCCGTGAAGATTTGTGTGCTAACGAGAAGGTGCAGAAGATGCTGATGGACCGTATCCAGATTCTCCAGCAGCATCTGGCTTATTATGAGCAGATTAAGCGCATTACCCTCCTGGCTCACCACTTCTCTATGGAGTCGGGTGAGTTGACCAATACCTTGAAGATTCGCCGCCCTATCATCAACAAGAACTACAAGGCGGAGATTGACAAGATGTATGAGGAGTGATCATCAAGTTTAAAGTTTAAAGTTTATAGTTAAGAGTTAATGATTACAGCTGACCAGTTGAAGGATGTGATGGACAGAGCTGACGCTCTGCATCACTATCTCAATATAGACCAGAAGAAAGTAGAATTTGAAGAGGAGCAGCTCCGCACCCAGGCTCCTGACTTTTGGGAAGACCCGAAGTATGCACAGGAGCAGATGAAGAAGGTGAAGGGCATCCAGAAATGGCTGGATGGCTATAAGACCGTGCGTCTTTATGCTGATGAACTGCAGCTTGCCTTCGATTTCTATAAAGACGAAATGGTGACCGAGGAAGAGGTGGATGCCGATTATGCCAAGGCGATCAAAGCCATCGAAGACCTGGAGTTGAAGAACATGCTTCGCCAGAAGGAAGACCCGATGGACTGCGTGCTCAAGATTAATTCCGGTGCCGGTGGTACAGAAAGCCAGGACTGGGCACAGATGCTGATGCGTATGTATATGCGCTGGGCTGAGGCTCATGGCTACAAGGTAACCATCACCGATATGCAGGAAGGTGATGAGGCTGGTATCAAGAGCGTCACCATGACCATTGAGGGCGGCGAGTACGCTTATGGCTATCTGAAGAGCGAGAACGGTGTGCACCGACTGGTGCGTGTTTCTCCTTTCAATGCCCAGGGCAAGCGAATGACCAGTTTCGCCAGTGTCTTCGTAACTCCGCTGGTAGATGATACCATCGAGGTATATGTCGACCCAGCCAAGCTTTCCTGGGATACCTTCCGTTCGAGTGGTGCCGGTGGTCAGAATGTGAACAAGGTTGAATCCGGTGTCCGTCTGCGTTATTGGTATACCGATCCTGATACAGGTGAGGAAGAAGAAATCCTCATTGAGAACACCGAGACCCGTGACCAGCCAAAGAACCGTGCCAAGGCATTGTTGCTCCTGAAAAGTCAACTCTACGACCGCGCCATGAAGAAGCGTCTGGAGGCTAAGGCTAAGATTGAGGCTGGTAAGAAGAAGATAGAGTGGGGAAGCCAGATTAGAAGTTATGTCTTCGACGACCGTCGTGTGAAAGACCACCGTACCAACTATCAGACATCGGATGTAGATGGCGTGATGGACGGCAAGATAGATGATTTCATCAAGGCATACCTGATGGAGTTCCCTACGAATGATGACGAACAACAATAATAATCTAAAAAATATACGACTATGAGTGGAAATAAAGACTTAAGAAGAGCCAAACATGAGGCTTATCAGAAGAAACAGGCTGCAAAAGGCGAGAAAGTAATCAAGTGGATATTTATAGGATTGATAGTCCTTGGTATGCTATTCGCTTTCTATGCAACAAGATTAGTATAAAACAATGAGTGGATTAGAAATAGAAAGAAAATTCCTCGTTAAGAAGGGCGACGCTTACAAAAGTGCCGCCTTTTCTTCTAGTCATATCCAGCAGGGATATATTCCTGCCGAGGGGGCTACGGTGCGGGTTCGCACACGGGATGAGAAGGCTTACCTTACCATTAAGGGCAAGTCGGTAAATGGCGGCATGACCCGCTATGAGTTTGAAAAGGAGATAACGATGGACGAGGCGCAGCATCTTCTGCAACTTTGTCAGGGTGGCGTCATCGATAAGCGTCGCTATCTGGTGAAAAGTGGCAGTCATACCTTCGAGGTAGATGAGTTCTATGGCGATAATGAAGGTCTGGTCATGGCAGAGTTGGAGTTGGCTAGCGAGACCGAAGCCTATGAGAAACCAGATTTCATCGGTATGGAGGTAACAGGCGACAAGCGGTTCTACAATTCGCATCTCTTGGGCAATCCTTTCTCGAAGTGGCGTGATACCTTGCCGGCTGAATATCGTTAGAAAATGTATCGAAAAAGTCATTTCTGCGTCCTAAAACAGACTAAATAGCATAAATATTACTAAATTTGCGTTTTTGCTTTCAAATAATTCATTTATTTCAGAATTATTTTATAATTTTGCACGAAGAAAAaTTAAAAAaTAAGAAATTAGTAATAGAAAGATAGAAATGACTGATTCAAATAGAGGAAGTTTTGGTAGCAAGATTGGATTGATTCTTGCTACAGCAGGTGGCGCCGTAGGTTTGGGTAACGTATGGCGCTTCCCTTATATGGCTGGTCAGGAAGGTGGCGCAGCCTTTATTCTGGTATACATCGGAAGTGTGCTCCTGTTGGGCATTCCATGTATGATTTCTGAGTTTATCATCGGCCGTCATGGTGCCTCTAATACCGCACGTGCCTATACCAAACTCTCTAATGGTACGGCATGGAAGTGGGTAGGTTACCTGGAGGTGCTTACCGGTTTCCTGATTACGGGCTATTATGCGGTGGTTTCGGGCTGGTGTCTGCAGTATGTCTATGCCAGTATCATGGGCGAACTGCATGGTGACCCTACCTTTGTGGCGAATTACTTCAAGGAGTTTTCTTCTGATCCTGTGCGTCCGGTTATGTGGACGGTAGCGATATTCCTGATTTGTCATTTCGTGATTATTCATGGTGTGCGCGGCGGTATAGAGAAGGCTTCTAAGGTGATGATGCCTCTCCTGTTCATCCTGCTTTTGATCATTGTGGTAGCAGCTTGTCTGTTGCCTGATGCAGGTAAGGGCGTGGAGTTTCTGTTGAAGCCTGATTTCGGAAAGGTAGACAGAAACGTGTTCCTGAATGCCTTGGGACAGTCGTTCTATTCAATGAGTATCGGTATGGGCTGTATCTGTACGTATGCTTCTTACTTCAGCCGTCAGACCAATCTCTTCAAGAGTGCTTTGCAGATTTCCATCATCGATTTGCTGGTAGCAGTATTGGCTGGTCTGATGATTTTCCCTGCAGCCTTCTCTGTAGGAGTATCACCTGATAGTGGTCCTTCGCTCATCTTTATCACTTTGCCAAATGTCTTTAATCAGGCATTTGCATCGTTCCCTGTATTGGGATGGATCATCTCGCTGCTCTTCTACGTGTTGCTGTCGGTAGCTGCCTTGACCTCTCTGATGTCACTTCATGAGGTGAATACCTCTTTCTTCTACGAGGAGTTGAAGATAGACCGCAAGAAGGGTGCTACCATCGTTACGGTTTCCTGTGCCATCATCGGAGCCTTCTGTTCGCTCTCTTTGGGTGCAACAGATAAGCTTTCGTTCTTCGGAAAGGCGCTGTTCGATTGGTTCGACTTTGTTACGGGTCAGATATTCCTTCCTCTGGGAGGATTCCTTACCTGTCTGTTCCTGGGCTGGTATGTACCTAAGCAGATAGTACAGGATGAGTTTACCAACTGGGGAACCTTGAAGGGACGTCTCTTTGGTATTTATCTTTTCCTGATTAAGTTCGTTTGTCCTGTCCTCATCTTCCTGGTATTCCTGAACCAGTTTGGTGTCTTCGGATAAAGCATTTGTAATCGGATAGATAATAATCATATATATAATTAAGGTATATAATATATATAATAAGGTGTAGCATCTGCCGTTTCTTCGGAAAACAACAAACACTACACATTAAAGATTTAGATAATGGAAACAAGAGGAAATTTTGGTAGTAAGTTGGGCGTTATTCTTGCCACAGCCGGCTCGGCAGTCGGTTTGGGTAATGTGTGGCGTTTCCCTTATATGGCAGGTCAGAATGGTGGCGCCGCCTTCATTCTCATCTATTTGGTATGTATCATTCTGCTCGGATTGCCTGGCATGATGAGTGAATTCATCATCGGCCGTCATTCTGCATCCAATGCAGCCCGAGCTTATACCAATCTGGGCAAGCACAAGGCTTGGGGTGCTTTGGGATTGATGGGTATCATCACCTCTATGATTATCCTGGGTTTCTATGCCGTAGTGGCTGGCTGGTGCCTGCAGTATCTCTATGCCAGTATCATGGGCGGTGTTCATGGCGACGCAGCGTATGTGAAGACCTATTTCCAGACCTTTGCAGCCGATCCTATCCGTCCTACCTTATGGGCAGTAGGTTTTATCCTGCTTACCCACATGGTGGTAGTACGCGGTGTGCGCAATGGTATAGAGAAAGCATCCAAGATACTGATGCCTATGCTCTTCTTCCTGTTGATTGTGATTGTGATAGCTTCCTGCTCTCTGCCGGGAGCGATGAAGGGAGTGGAGTTCCTGTTGAAGCCGGATTTCTCTAAGGTAGATGAAAACGTGTTGCTCGAAGCGCTGGGACAGGCGTTCTTCTCTTTGAGTATGGGTACGGCATGTCTGTGTACTTATGCCTCTTACTTCAACAGACAGACCAATCTCTTGAAGTCGGCTACTCAGATCGTGACCATTGATACGGTAATCGCCGTATTGGCAGGTTTGATGATTTTCCCTGCAGCCTTCTCGGTAGGTGTGCAGCCAGACAGCGGTCCTTCGCTCATCTTCATTACCTTGCCAAACGTATTCCAGCAGGCTTTCGGTAACATGCCGGTTGTCGGTTATGTGATTTCGGTGTTGTTCTATGCTTTGCTTGTATTGGCAGCCCTGACTTCTACCATCTCGATGCACGAGATAGGTACCGCCTTTATTTATGAGGAGGGTAAGATAAGCCGTGCCAAGGGAGCCTGGTTCGAGACCATCGTTTGCAGCATCATAGCTGTATTCTGTTCGCTCTCTCAGGGTGCCGTACCTGATTTGGGTTTCTTCGGCAAGGATTTCCTGAGCAATTGTGACAACTTTACTGCCCAGCTGCTCATGCCGTTGAGTTCATTCATCACCTGTCTGTTCCTGGGATGGTATGTGCCAAAGAAGATTGTGCGTGATGAGTTTACCAACTGGGGAACCCTGAAGGGAACTCTCTTCCCAGTCTTCCTGTTCACCATCCGTTTCATCTGTCCAATCTGTATTCTGCTTATCTTCCTGCACCAGTTTGGTGTCATTTAGCAAAACCGGCAAACTTGCAGACAGGCTATCTTGCTCCTAGTAGGCAAGATACGGCTTAATTCTTTCTATTTCGGCAGGTGGAAAGTCTTTGAGGAGACGCAGCTCTTCAGCACTTTTCAGCGGACCATGGGTTCTGCGGTAGTTTACGATTTCCTTTGCCTGGTAAAAGTCCAGGTAAGGATGTTTGCGCAGTTCGGCTAAACTGAGCTGGTTGACATTCATTTTCCGGATATGTTTTGCATCAATATTCATATAGTGGAGGGCTGTCTCGGGCACGCCTTCCACTTCTTGTATCTGGCTCATGGAAACAAAACCGCCTAACCGCTCTCTGTAACGGATGATGCTTCTGGCATAGTAAGAGCCTATGCCGGGAATTTTCTGCAGTTCGGTCGTATCAGCAGAATTGATGTTGATATACTGACCTTCTTTCAGTTTTCGTGGATAACTGTATTGGGTAGTGTTTTTCTTCCTTTCTTCTCTGGTTCTTATAGCCGTCTCTTGATAGCCGTAGTTGTATCTTTCTCTTGGATAAAAGTTGGCAGCCGGCTGGTAGTCTTTACCAATTCTGATAAAGGGCAGCAGTTTTTCGAATTGCTTCTTGGTTAGTCCGTAAACCCGTGCAAAGTCTCTAGGTGTCCTGAAGATACCTCCTTTATTTCGATATTTGATGATGTTTCTGGCTTGCCATGATGCCAGTCCCAGCCGTTGGAAATCAGATTGGCTTGCCGTATTGGGGTCAAAGGCGAATACTTCGCTCGACTGAAGTCCTTCGTCATAATAGCCTGGCTGTTGCCGCGTGGCATGTCTGATGATACTGTCGTTATGGGCTCGTTGCTTTTCTGAGGGCATGGTTTCTTTAGAACCTACAATGAAAATCATTGTGGTACTGACAACGAGCAGGGTCAGGATTACGAGTAATGCTCGCCGTTCATGGTAATTGATATAAAAAAAaTCCTTTAAAAACTTCATAGGCTTACGGATTTTAAGTCTATATAATTGTTTGGTCGGGATTACTGGACTCGAACCAGCGACCTCATCGTCCCGAACGACGTGCGCTACCAACTGCGCTAAATCCCGATATCTGCTGCAAAGGTACATTAAATAATGGACAACACCAACAAAAATAGACTTTTTtATCTTTTTTtGAAAGAAATTTCCCGAAAAATTTGCAGGAACCAGAAAAAAGTATTACCTTTGCACCCGCAAATGATAAATCGCGATTTGTGAAAGTTGGTGCCATAGCTCAGTTGGTAGAGCAAAGGACTGAAAATCCTTGTGTCCCCGGTTCGATTCCTGGTGGTACCACTTCTTTATGAGACTGAATCTTCGTAACAGGATTCAGTCTTTTTTtATGCCCTTTTTAAAAAGTTTATTTTATACTTGTGCAAACGTTTGCGTAAGAAAAATGCGCCAGGATGTTTTATAATAGCTATTTTTTCACTACTTTTGCATTGTAAAATTCAAAAACAAACCAAAAAAATAATCTAACAAACATTCGTTAAAATGAAAAAAGCTTATTTGTTATTGTTGGCTGGAATGTTGTCTACGGCAGTATTTGCCGGCAGCAAACAGACGATAAAGATTGATGGTCAGGTCATAGAAAAGACTGTCTCAGAGATTACCTTTGATGGCGACAATGTTGTTCTTCAGTATAACAAATGGTCACCAGCAGCCATTGCCTGCTTTGGCAAGCATTCTTGACGCTTATACTTCTGGTGTTGTTAAGGTGTTCGGTGAGAGCAATGCTTCTGGCGAAGGTGGTTCTACCGGAGGTGGCGAGACTGGTGGTTCTACTGATGGTACAGAAGGTGGCAGTACTAAACTTGTACCTGTTAAAGAGTAAAGGTATAGAACTGATTTAAAGATTCCTGTCTCTTTAATGACAAAACGGACAAAAGCTAGATAAAGATTTGCTTTTGTCCGTTTTTtCTTTATTTTTGTCTTAAATCTATCTGCTGTTTTTTtCTCTTTTCCCTACTTTTGCAACCGAAAACAATTTTAAACGCAACCTAAAAGTAAAACAATGAACGCAATCCAGAATTTAGCAAAGAGAAGTTTGCTTCTCGTGGCATTGTTCGTCATCGGATGTCTGCAACTCATGGCGCAGACAAGAACCATCAAAGGTGAGGTGACAGATGCGCAGAATGGTGAGGCTCTGATTGGCGCCACTGTCATGGTGGAAGGCGAAAAGGGCGGTACAGTTACTGATTTTGACGGTAACTTCAGTCTTCAGGTATCTTCTTCAGCCAAGAAGATCAAGGTATCTTATATCGGTTATATTGATAAGGTACTTTCTATCTCAGACAATATGAAGGTGAAACTCGAATCTGACAGCAAGGCGCTGGCTGATGTCGTGGTCATCGGATATGGTACGGCAAGAAAGAGTGACCTGACTGGTTCCGTAGCTACCGTGAAATCGAAGGACTTTAATAAAGGTCTCGTTTCTTCTCCAGAACAGTTGATCAACGGTAAGGTTTCGGGTGTACAGATTATGTCCAACAGTGGTTCTGCCTCTGCCGGTAGTACCATCCGTGTGCGTGGTGGTGCATCTCTTAATGCCAGCAACGACCCTCTTATCGTGCTTGATGGTGTGCCATTGGAGCAGGGTGGTATCTCGGGTAACAGCAGCAACTTCCTCAGCATGATCAACCCTTCTGATATCGAGAGCATGACTGTATTGAAGGATGCTTCTTCTACAGCCATCTATGGTTCCCGTGCATCTAACGGTGTCATCATCATTACCACCAAGAAGGGACAGCAGGGTGCTGTAAAGGTGAACTTCAATACCACCAACAGTTTGCAGACCCGTGCGCAGATGGTAGATATGCTGAGTCGTGATGAATTCGTGAATGTCATCAACCAGTTTGGTACAGATAACCAAAAGTCATTGCTCGGTACAGCCAATACCGATTGGAACGATGAGGTTTACCGCACAGCTTTCGGTACAGATAATAACCTCAGCGTGAGCGGCAGCATCGACAAGTGGTTGCCATTCCGTGTGTCTGTAGGCTATTATAACCAGAGCGGTCTGGTTCGCAAAGACAATGTAGAGCGCTGGACAGGTAACGTGGTATTGACTCCTAGCTTCTTCCAGGATCACCTGAAGTTGACCATCAACGCCAAGGGAACGCTCAATAACAACTCATTCAATAATGGTGGTGCCGTATGGGCAGCTGCCACATTCAACCCAACCATCCCGGTTTATTCCGGTAACGACAAGTATGGTGGCTATAATGAGGCACTCGATGCTGATGGCTATCCAGTGAATGCGGGTGTAAGAAACCCTCGCGGTCTGGTTGATCTGTATGATTCAAAGAGTAAGGTAAGCCGCTTCATCGGTTCGATGGATGTAGATTACAAGGTTCATTTCCTGCCAGACCTCAAGCTCCATGCTACCGTGGGTGCTGACTATGCCAAGGGCGACGGAACCGTTTATGTTCCTGCCTACGCAGCACAGAGCTACAACAAGGATGAGTCTTTGGGCGGTAGCGATTACAAGTATGGTCCTCAGAAGAACGAGAACCGCTTGCTTACCCTTTATGCCAACTATGCAAAATATTTCGAAGATATCAAGAGTAATGTAGATCTGACAGCCGGTTACGACTACCAGTACTGGAAGAGTACTACACCTCTTTATTATACCAAAAGTGCGGCAGGCACAAACCTGTCAACCGTAAAGGCATCAGATTACCGTCATGTAATGTTGTCATATTACGGACGTATCAACTATTCATTCGATGGAAAGTATCTCCTGACGGCTACCGTTCGTCGAGACGCATCTTCCCGTTTCTCTAAGGATACCCGTTGGGGTACTTTCCCATCTGTTGCTTTGGGCTGGACTTTGACAGAAGAGCCTTGGTTGAAGAACCAGAAGGTACTTTCTAACTTGAAACTCCGTGCCAGCTATGGTGTTACCGGTCAGCAGGAAGGTATCGGCAACTACAACTATCTGCCGGTTTATACCTACAGCGTGGCAGGTACCGAAGCATTCATCAACGGACAGTATATCAATACTTACCGTCCTGAGGCATACGTATCAGACTTGAAGTGGGAGACTACAACCTCCTGGAACTTCGGTCTCGATTTCGGATTTCTGGATGGCCGTATCGGTGGTGCCATCGATTTCTATACCCGCAAGACCAAGGACCTGTTGGCATCAGTACCAACAGCAGCAGGTACCAACTTCTCAAAGACTATCCTTACCAACGTAGGTAATGTGGACAGCAAGGGTATTGAGGTTTCTCTGAATGCAACCCCTATCCAGACCAAGGACTGGGAGTGGAATCTGAGCTACAACTTTACCTGGCAGAACATGAAGGTGAAGAACCTTTCATTGATAAAGGGTGGAAGCCAGACCAACGTGAAGGTAGGTCCATCTATCGATGCTTACCAGTTCCAGGTACTCTCTGAGGGATATGAGCCATACATGTTCTATGTATATCATCAGCTCTACGACTCTAAGACAGGCAAGCCAATCGAGGGCGCTTATGCCGATCTCAACAACGATGGCGAAATCAATGAGTCAGATCTCTACCGCTATCATTCTCCAGCCCCTAAGTACATCATGGGCTTGAGCACATCTTTGAGATACAAGCAGCTGACACTCGGTATGAGTTTCCGTGCCAACATCGACAACTATGTATACAACGGAATGGGTATGAGTACAGGTGCTTTCGAGACAGTAAGTTACAACAACTCACAGCTCAACAACCTCAACACCAGTTTCCTGAAGACTGGTTTCAAGACCCGTCAGTATCTCTCTGATTACTACGTAGAGAATGCTTCGTTCCTGAAACTCGACAACCTGAGTTTGAGTTACAATGTAGGCAAGATCAACAAGTGGGCTTCGCTCACCGTATCTGCAATGGTACAGAATGTATTCACCATCACCGGTTACTCAGGTACAGATCCTGAGGTGCCAAACGGAATGGACAACTCATTCTATCCACGTCCTCGCACTTACTCAGTAAGCCTCGGACTTCAGTTCTAACAATCAAAACAGATAACAATGAAACTTAAGAATATATTATATAGTATGATGATGGGAACAGCGGTGCTGACAGGCACAACCAGCTGTGTTTCCGATCTCGACCAATATCCTCATACAGAGACAACCTCTAAGGATGTTTATACCTCGCTTGCCAATTACGAGGCTGTGCTGGGTAAGATTTATGCTGCCATGGTGACTAGTGGCCAGGGTAAGGGCGGCGATAATAAGGATATGGAATCCGTATTGAACGCCGGCAGTGGTTTCGATTACATGCGTATGTTTATCAATATGCAGGAGTGTGGTACCGATGAATTTGCCTCTACCTGGCTGACAGGTGAGCAGACCACCGGCCTGACCTATCTTTCATGGGATGCCAACGATGCGTGGGTATCAGATATGTATTATCGTATCTACTACAACATCGCCCTTTGCAACGAGTTCCTGCGCAATGCCAATAATGCCAATTTCTCGGGTGCTGATGCAGAGAAGATGAAGGAGTATAAGGCAGAAGTCCGCTTCATGCGCGCTCTGTTCTATTACCATGCCCTCGATTTCTATCGCAACATTCCGATGGTGACAGAGAACGACCCTGTGGGCAGCTACATTCCTCCTCGTTATACTCCTCAGCAGACATTCGATTATATCGAGAGCGAGTTGAAGGATTGTGTAGGTGATATGCTTCCTGCATCCACCTGTCCTTACGGTCAGGCTTCTCAGGGTGCTGCCTATACCTTGCTTGCCAAGCTTTATCTGAACAGCGAGGTTTATACCGGCGTTGCCAAGTATGCCGAGTGCATGGAGGCTTGTAAGAAGGTGATGGATATGGGCTACTCTTTGGAGTCTGATTACAGCAAGCTCTTCAATGCTGATAACGACAAGCGTACCAACGAAATTATCTTCGCCTTGCCAGTAAGTGCAGAGCATACAGTAAGCTGGGGTTCTTCCACTTACTTGGTGTGTGGACAGTTGAGTATGTCGAATGCCAACCAGAATGTTGCCGATTTCGGTGCTACCAGTGGCTGGAGCGAGTTCCGTCTCCGTCCTGAGTTCGTGGATAAGTTTACCCAGACCGATATTGACGGCAGTGGCGACAAGCGCTGCAAGTTCTTCACCAATGGTCAGAGCAAGGATGTAACCAGCATGACCGATGAAACCGCCGGCTATCTTTCTGAGAAATGGAGTAACCTGAAGGATGATGGAACCACTGCATCCAATACAGGAGATGCAGGTGTGGATACCGATTTCCCTCTCTTCCGTTTGGCTGATGTCTATCTGATGTATGCCGAGTGCGTGGTTCGTCTGCATAATGACTGGGATAACTGGGCTGGTGGTAGTGATGCTGCAGATCCTGACGTGATTGCTTCCCGCAAGCAGGGTGCTATCTATTGGATCAACCAGCTTCGTGAGCGCTCTCATGCTTCTGATGTATGGGCAAGCAACTTTGCTGATGACGATGCCTTCCTTCAGTTCATCCTCGATGAGCGTGCCCGTGAGCTTTATCATGAAGGTTATCGCCGTACCGACCTGATTCGCTATGGTCAGTTCACAACCAACAAGTACATCTGGCAGTGGAAGGGTGGCACCCACGATGGACAGGCTGTTGACAGCAAGTACAACATCTATCCAATCCCTAACACCGAGCTTACCGCCAATCCAAATCTTCATAACGACAACTATTAATAGGATAAAAGAATGAAAAAGATATTTAGAAACCTGATGATGCTTCTCTGCGCACTCACCGCCCTGGTGAGTTGCGACGAGAGTGGCGACAAGATATATCTGGATGGCTTCAAGGCATCCGATCTGATGGCATCGGCATCCGATGTGAAGCTGTCTGTAGATAACAGTAAGGACGTTGTCCTCTCGTTGGCTTGGCAGAATCCTACCTTGTTTTCGAGCGATGAAACCAAGCCTGCGGGCAGCGGAGTGTTGAAGACTTATCTGCAGGCATCCGCCTCAGAAGATTTCGCATCAGTAAAGGAATACACCGTAACCGACCTTTCCAAGGCTTTCACCGGTGCTGATCTCAATGCTGCAGCCAAGGATCTCGGCTTGTCTCCTGATGTGAGTTCACCTCTTTATTTCCGTATCAAGAGTCAGATGGGTGCCAATCTTGATGCCGCTTACAGCAATGTCTGCCAGGTAAAGGTTACTCCATACCTCATTGATATGAGCTACATCAATATCCTGAATGAGAAAAAGGATCAAGTTCTGACCAAACTCTATTCTCCTAATTCTGATGGAGTTTATTCTGGCTACATGAATGCCTCTTCTTGGTTCCATATCTGGGGTAAGGAAAATGATGGTACCATTTGGGGTAATGTAGGACAGGATAACCATGTGTACGAAATGGATAATACTGAGTCTGCATGGAACATCTGGTTCCCAGGTCAGACAGGTATTTATTATACAGTTCTTGATACAAAAGCTAAGGAACTTAAGCCAACTTACATCAAGTCGATGCAGTTGAATGGTGAAGATATGACCTATGATGCTCCTAACTATGCTTGGACCAAGGTGATTACAACCGCAGCCGATAATACTCCAATTAGCATCGTAGCAACAGGTGCAGAGTACAGCAAGGATACAGGTACAGAAGATGCTGCAGCTGTGGTGAAGACCATGAACTATACTTTGGCTGATGGCAAAATGACAGATGCTGCAACAGCTGGAAGTGTAAATATTGCCAAGGCTGGTACTTATACCGTAACCGTGAAAGTTGGTGAGCACAGCCAGCTGGAATACACCATCGTTGAGGGCGACCAGACAACTCCAGAGCCAGAGGTTAGCAATACCCTCTGTATGTTCTCTAAGGATGGTAACACCCTTCTTGCTGTGATGAACAAGGTGAGTGATGGCGTTTATACCTGCAAGTACAAGCCAACAGCTTGGGAGAATTTCCGGTTTATCTTCGTAGGTGAAAACAAGGACGACAAGCAGACTTGGTATGGTTCTGATCCAAGCGATCTTTTTAAATTGTCAACAGCTAGTGACTGTTGGGACATTTGGTTCAAGGATGATGTAACTGGTGGTGAAGTTACCGTTACCGCTGACCTCAACACCATGACATGGAAATATGAATAATTAATAAGAAAAATAACAATGAAGAATATATTTGGAAAAGCCATATTGCTGGCTACAGCACTCTTGTTTTCTATCACGGGCACGAGTTGCAGCAATGATGATAATACCACTCCCGAAAAGGAGAAGACATACGATATGAGCGGTTTCGCCAAGGGCGCCGATGTAAGTTGGCTCACAGAGATGGAGAAGGATGGTGTGAAATTCTATAATCAGAATGGCAAGGCTACAGAATGCATGAAACTCCTTCGCGAAGAGGGAACCAATTCCATCCGTCTGCGTGTCTGGGTAAATCCGGAAGGTGGCTGGTGTGGCAAGGATGATGTCATCGCCAAGGCTTGGCGTGCTCAGCAGCTCGGCTTCCGTCTGATGATTGACTTCCACTATTCTGATACCTGGGCTGACCCGGCTCACCAGACTGTTCCTGCTGCATGGCAGGGCTATACAGCCGAACTGATGAAACAGGCTGTGGCTGATCATACCAAGGATGTGTTGAAAGCCTTGAAGGATAGAGGTGTAACCAACGTAGAGTGGGTGCAGGTGGGCAATGAAACCCGCGACGGTATGCTCTGGAATAGCGATGAGGCTGTAACCGGTCAGGTATCTAAGAATGCAGCCAATTTTGCAGCTTATATCAACGCCGGATATGATGCTGTAAAGGAAGTTTATCCTAAGGCAAAAGTCATCGTGCATGTAGATAAGGGTCAGGACCTCGGTGGTCTTACCTGGCTCTACGATAACTTGAAAGAAAATGACGGAAAGTGGGATGTCATCGGACTGTCTCTTTATCCGGAAGATGATAACTGGCAGAGTTATGCAGAGAGTTGTCTCTCTAACATCCAGACTCTTTCTTCCAAGTATGGCAAGGACGTCATCATCTCTGAAATCGGTATGTGGTGGGGCTCTGACCAGGCTGCGCCATTGATGAAGAAGATGGTGGATGGCTGCAAGGCAATCTCTACCTGCGAGGGTATCTTCTATTGGGAACCAGAAGTTTACAACAACTGGAAGCCAGCTAACTATACCACTCTGGGTTGGGATGCATATACCAAGGGAGCGTTCGACAACAGCGGCAAACCAACTGCCGTATTCGATTCATATAAATAAGAATATTAAATAGCAATATGATCAAAAGAAGCATTACTTTCATTACTCTTGCCCTGGCACTCACTACGCTGTGCCAGGCGCAGAGCAGAAAGGTTATCAACCTGCCTTCATGGGACTTCTCCCGTGATGGCAAGGTGTGGCAGCAGGTAGCTGTTCCGCACGATTGGGCTATCTCGGGACCTTTTGATAAGAAATGGGACCTGCAGATGGTGGCCATCGAGCAGAATGGCGAAACCGAAAAGACCGAGAAGTCGGGACGTTCTGGTGCGCTGCCTTGGATAGGTGAGGGTATGTATAAGATGAACTGGACGGCTCCTAAGGGCTATAAGCGTGCCGTACTCGTCTTCGACGGTGCCATGAGCCAGCCTGTTGTCAGCGTCAATGGCAAGGAGGCAGGCAAGTGGGCTTACGGCTACAATGCCTTCCGCATCGACATCACACCTTTCATCCAGTTTGGTAAGAGTAATCTCATCGAGGTACATCTTAATAATGTAGAGGAGAGCAGCCGATGGTATCCGGGAGGCGGCCTTTACCGTCCGGTTTCCGTAGAACTCTATGGCAACGAAAACTTCTCTACCTGGGATACCTTCGTCCGTACCCTGAAGGCTGATAAGCAGGAAGCTGAAGTAGAAGTAAATGCGCTGCTGGAAGGAAAGACTGGTAAGTCGGGCAAGACCGTCATAGCCCTGTTGGATGAGGCTGGCAAGAAGGTTGCCGAGCAGACTGTCACAGGTGCCAATCCTGAAATCAAGACTACTCTGAAGGTGGCGAATCCTCAGCTCTGGTCTCCGGAATCTCCTTACCTCTATCAGGTAAAACTTACCCGATATGAAGGAAAAAAGGTGGCTGATGTGCAGACCCTGAAGACCGGTATCCGCACCATTGCCGTATCCAAGGATTATGGTTTCCAGCTCAATGGCGTTACCCGAAAGCTGAAGGGCGTCTGTCTGCACCACGACCTCGGTCCATTGGGTGCAGCAGAGAACAAGGCAGCTCTTATCCGTCAGATCAAGATGATGAAGCAGATGGGTTGCGACGCCATCCGTACTGCCCACAACATGCCTTCTACCATGCAGATGGAAATCTGCGATTCCCTCGGTATGATGGTGATGGCAGAGAGTTTCGATATGTGGATTTATCCTAAATGCAAGAACGGCTATGCCAAGTTCTTCAAGGAGTGGAGCGATAAGGATATCACCAATCTGGTAAAGCACCACCGCAACCATCCTAGCATCGTGATGTGGAGCATCGGTAACGAGATTCCTGAACAGTGGAGCAAGGAGGGTGTGCAGATTGCTAAGCGTCTGCAGGATATCTGTCATCAGTACGACCCATCCCGCCCTGTAACCCAGGGTATGGATAAGGCAGAAGATGCCTTGAAGAGCGGCTTTGCCCAGACCATGGATGTACCGGGCTTCAACTATCGCGTACATAAATATTATAAGAATATCGAGCAGTTGCCTCAGGGATTCCTCCTCGGTTCTGAAACCGCCTCTACGGTCAGCTCCCGTGGCGTATACAAGTTCCCGGTAGTGGTAAGTGATAAGGCTACCTATCCTGATGGTCAGTGCTCAAGCTATGATACCGAATACTGTTCCTGGAGCAATCTTCCGGATGATGACTGGAAGATGCAGGATGACTACAGTTGGGTAATCGGTGAGTTTGTATGGACCGGTTACGACTATCTGGGCGAGCCGACTCCTTACGATACCTACTGGCCAAGCCGTAGCAGCTACTTCGGTATCTGCGACCTTGCCGGACTTCCAAAGGACCGCTACTATATGTATCGTGCCCGCTGGAACGAGCAGCAGCATACTACCCATCTTCTTCCTCACTGGAACTGGAAGGGCAGGGAAGGACAGGTTACCCCTGTATATTGCTATACCGATGGTGTGGAAGGCGAGCTTTTCGTCAACGGCAATAGTCAGGGCAGAGTGCGCAAGGACAAGTCAAGCCGTCTGGACCGCTACCGTCTGCGCTGGAACAATGTGAAGTATGAACCGGGTGAGATTCGCGTGGTTACTTACAACCAGTATGGCGAAAAGGTTGGTGAGGACGTGAAGCGTACTGCCGGCGAGCCTGCACAGATGAAGTTCAGCGTAGAAACACCTGATCATGAGCCTATTGCCTGCATGGTAGAAGGCTGTACCGATGAGCACAATGTGCTGCTGAATGCCGATGGCAACGACCTTGCCTTCATCACCGTGAGTCTGCAGGATAAGGACGGCAATGAATGTCCGCTTGCCGATGACGAACTGACCTTCGAGGTGAGTGGTGCCGGCACTTTCAAGGCAGCCTGCAACGGCGATGCCACATCGCTCGAACCGTTCACCCAGCCACAGATGAAACTCTTCTCTGGCAAACTCGTTGTCATCGTACAGAGCAGCAAGCAGAAGGGCGACATCATCCTGAAGGTAAAAGACAGCAAGCGAAATATCGAAAAGTCGATTACGCTCCAGGCAATATAAGAAGACTGAGACAGATTTCAGTTGGTTATAAAGTATATAGTTTATATCGGATCCTCTGGGAATAGCAGCGGCTATTTTTCCCAGGGGATTCTTTTTTTTtGAATTTTCTCCGATATTTTTTGGCGTTATCATGAATATTGTGTAAATTTGCACACATGAAAAAGTCAAAAGAACCTATAAACCGCATCAGCATGGCAATTGCTATGCTCTTTATTTCGCTCGCCATCTATGCGCAGCGTTTCGTTAACACCTCCCTTGAAGGTGCTCAGTCCGTTTGTGCCATTACCCAGGACAGTGATGGAATGATATGGCTCGGAACCGACAACGGTCTTTACAGCTATGATGGTTATCATGGCTACCGCCATTTTCAGGAACATACATTCAGCAATACGCGTGTCAATGCGCTCGGCTTCGAGGGCAGGATGCTCTATCTGGCTACTGGCAACGGCATCCTGAAATTCGATACGCAATCTTATCAATATGCCGAAACACCAGCCATGAAGGCTTTTGCCGATGAGGCGAAGCGCAAGCAGCTGAAGGAACTCCGTGTGCTCGATATCAAGGGTGGTAAGACTGACTTCGGTGGCGATGTCTATGCCTTGCTCTCTACTCCGCAAGGCTTGCTCGTAGGTTCGCTTGCTGGTCTGCGTCTCGGCAGCAGACTGATTCCGCTCCGTGCCGGAGAACAGCCGCTGGTCAATGCGCTCGCCTATGATGCCAAGCGCCGATGCTACTGGATTGGTACCGAGGGCGCTCTCTATTGTGCCGATCTGCAACTCAGGAACTTCTCACAGATTCCAGCTCTGAACGGCAATTCCATCAAATGTCTTTCTGTAGATGCTGCCGGCAATCTCTATATCGGAACAGATAACGGACTCTATCAGATGGCACTCTCCAATGCCATCACCCATTATATCCACGATTCCCGCGATGATGCTTCTATTCCTAACAACATCGTCTGGGCTTGCTTTGTAGATAAATGGCAGAATGTATGGGTGGGTACTGACAATGGACTCTCCCGTCTCACTACCCATACCTATTACCGCTATGTATCGCTCGATAAGATTACGATGTCGGGTGAGGGCAACTGTCTCCATGCCATGCTCCAGACCCGTAACGGCGAATGGTGGATGGGCGGTACCAACGGACTGATTCATTTCACCCGGAATGCTGAAGGTTATCAGAATGTGGCATGGTACAAGCAGAACAGCTCTGCCTTCCCGCTGAGTCATAACCGTGTACGCAAGATTTATGAAGACCATGACGGCGATGTATGGATCTGTACCGACCATGGCATCAACTTCTATGACCGCAGTTCCCGTCAGATGCGCAACTTCATCGTTTACGATAAGAGTGGCAAGTATTCTACTGCCTGGGCTTACGATATTCTCCAGGACAAGAAGGGCAGGATATGGATGGGTTCTTATCAGGGCGGTGTCTTCGTGATGGATAAGGCGGCTCTTCTGAGCGGCAAGACCATAGCCGACTGGCATTACTCGGACAAGGGAAAAAATGCGCTCTCTGGTCTGCATGTAGGTCAGATGGTGATGGATGGAAAGGGTAGGATTTGGGTTTCTACCTATACCCGTCTCGACTGCATCAATCCGAACGATATGAAGGTGGTGCAGGTAGCTAACTCAGATGTTGTCAACTATCTGATGGCAGACAGCAAGGGCAATATCTGGATGGGTGATAACAATTCGGTAATCTGTTATTATGCAGCCGGTTCTGTGCTGGGTAACAGCTTTTCTTCCAAGACATGGCAGATTGGTGGCAAGGTAAGTACCATGTGCGATGTGGAAGGCAAGATATGGGTGGTATCGGGCAATGAATGCTGCGTAATCAATCCACAGGGCGAGAGCCAGCGTTTCATGATTCCTTCTGTTGCGCCGCTCAACATCTGTTACAGCAGACAGACTCATGAGGTAATGATGGGCGGCAATGACGGCTATGTGGCAATCAGTTCCGATGTAGCACAGAAGCCTAAGCAGTTTACCCGCCTGATGCTGGCTGGAATCATCGTAAACGGACAGGCTCGTGAGGAGCGTGGAGAAATCCTGAAACTGAAGAGTGATGAGAACAACTTCATCTTGCAGCTCACCGACCTTCCTTTTGCTGATCATCCTTCAGCCGTTTATGCTTACAAACTCGAAGGCAGCGACCACGACTGGCATTATCTGAACTCCGGCAATATCGATATCACCTACAATGGTTTGTCTTATGGCGATTATCATCTTACGGTTCATGCCGTGGATGGTGAAGGCAAGATAGCTGCCGAGGTTTATTCGCTCGACATCTCCGTCCTGCCGCCTTGGTATCTCTCCTTCTGGTGCAAGCTCTTCTATATCACGGCACTTATCGTGTTTGTGGCATGGCTGGTAAGCTGGTATTTTCTGCGCAAGGAACTAGCTGATGCCCAGAAGCAGAAGGCTGAGGTGTTGGAGCAGGTACAGATGCGTATGGACTTCTTCAACCGTCTGACGGAAGATTTGAAGGCTGCCGTAGCTCATCATTCATTTGATGAGGTGACAGCTCTGATGGTCCGCTACCTGAATGTGAAGAAACCAGAGGAGCCATCAGCTGTTGCCACTGGGTTATCCGCTTCGCCTGTATCTGAGCCTGAGTCATCATCCTCAGAACCAGTTCCTGCACGCTCTGAGTCTTCTGAAGAGGAAAAGAAGGAAGTAAATGTCTGCGAGTTGGATGGGGCAGACAAGCGTCTGCTCGAAGAGATCAATGAGGCGATAGAGAAGCACATGATTGATTCCGACTTCAATGTTTCGATGTTGCAGGATGTGATAGGCATAGGTGGCAAACAGCTGTATCGCAAGACGAAGGCGATAACGGGTCGTACGCCTGTAGAGTATATCCGTGAGATGCGTATGAAGCGTGCAGCCGAGCTCCTGAGCCAGGGCAAGTTCAGTGTTTCCGAGGTGATGTATACCGTTGGTTTTTCCAACAGCAGTTATTTCTCCAAATGCTTCTCCAAGGAGTATGGCATGACTCCTACGGAATATATGAAGGTGAAGAGGTAAATAAATGATGTGCTTCCGTTTGCCTATAGATATGGCTGCGTGGGGTTAAGAATATGGCTGCGTGGGGTTACGGATACGACTCCGTTGGGTTACGGATACGACTCCGTAGGCTAATGGAGACGTATCCTTCGGCTTGTCGAGATATCTGCGTCAGCTGATTGAGCCACTTGAGTCAGCTGATTGAGCTACTTGCGTTAGCTGATTGAACCACTTGCGTCAGCTGATAAAATACGTTCCGATGCAGTAAAAAATACGTCCCGACGTAGTACAAGCTACGTCGGGACGTAATTTCAGCTTTATGAAAACGGCTGCATAGAAACAAAAAAAaGTATGTATTGAACTTGTTTTTGCAAACTGTAATCGGATGTGACAAAAAATCGACAATTAACTAAATTTATGAGCAAATATGCTAAAAAACATAGATATTTCATATCAAACATTTAAATTTTAAGCGATAATCTTGGGCAAATAAGAAAATATTCGTAATTTTGCACCGATTTAAGTTAAATAGGTATTTCCATGCGTGCATATTAGTGAAAGAATGTATAAATGGAGGGGCGAAGTGTCGCCCTGAGTGCTTTCGGCTTTTACCAAACGAGAaAAAAATAAGAAAAAAaTTATAATTATTAATTAATAAACTTGAAACAAACAAGGATGAGAAGATTAACTCTTTTACTTGTCTCACTTGTATTGTTGTCTATCCAATCGGTCTTGGCGCAGAGCTTCAGCGTCAAGGGTACAGTCGTGTCTGCTGAAGACAACGAACCGATGATTGGTGTGACCATTATGCAAGAGGGAACATCAAATGGTGTGGTGACCGATATTGACGGTAACTATACCATCGAAATTAAGGGTGCTTCGAAGGCTACGCTTGCCTACTCTTATGTGGGTTGCGTTACGCAGAAGCACGTTGTGAAAGCGCAGACAAATACGCTCAACATCACCCTTGCTTCGGATTCCAAGATGATGGACGAAGTGGTTGTGGTGGCGTATGGCGTGAGAAAGAAGGGAACCATTGCGGGTTCCGTGTCTGCCGTAAAGTCTGAAAAGATAGAAAATGTGCCAGCGGCAAGCTTCGACCAAGCTTTGCAGGGACAGAGTACTGGTTTGCAGGTCATCTCTTCTTCGGGTGAACCTAGCAAGGCGGCTACCTTCCAGATCCGTGGTACCAACTCTATCAACTCCGGCAAGTCGCCACTCTTTATCCTCGACGGCGTGCCAATCTCAAGTTCTGATTTCAATACCTTGAGTCCTAACGATATCGAAAGTATCTCTGTATTGAAAGATGCCTCTTCTACCTCTATCTATGGTGCACGTGCTGCCAATGGTGTGGTTGTCATCACTTCCAAGCGAGGCTTGTCAATGGACAAGGCGAAGATTACGCTCCGTGCACAGTATGGTTTCTCTGAGTTGGCACAGACCAACTGGAAAATGATGAATACCGATGAGCGTATCCAGTTTGAGAAAGAAGTAGGTCTGGATACAGGTAAGGATTACAATCTCCTTTCAAGAGTAAACGTAAACTGGCTGGACGAGGTGTTCAACGACCGCGCTCCGCTGCAGAGCTACGAACTCTCTATCAACCGTGCTACCGACCGCTTGAACTACTATGTTTCTGGTGGTTTCTACGATCAGGACGGTATCGCACAGAATTCAACCTTCCGCCGTTACAACATCCGCACCAATGCTGATGTAAAGGCAGGCAAGTGGTTGAAGGTAGGTACCAACACCATGGCTGCCTATGAGGAGGCTCAGCAGGCTGACGACGGTAGCTATAATACCGTTACTCCTATCTCAGCATGCCGATTCATGCTGCCTTACTGGAATCCATACGCAAAGGATGGCAGTCTGGCTTCACTTGCTGCAGGCAACTGGGCTGGAACCAGCGAGAACCCTATCGTTTACATGGGCTTGAATCCTATCAAGAACAAGAAATATAAGGTGCTCTCTACCATGTATGCTGAAATCTATCCGATAGAGAATCTGACTATCCGTACTCAGTTCGGTGCCGATTTCACCCATTCTACAGCGTTCCTCCAGTCGTTCCCAAGTCTCTCTTCAAATAACGGACAGGGTACTGCGGCACGCCAGAGCAGCGATGCCATCAACCTGACAGAGACCACTACGGCTAACTACCGTTTCACCCTGAACGATATCCATTCGTTCAACGTGATGCTGGGTCAGGAGGCTGTCAATTTCCACTCTGAGGGTTTCCAGGTATATTCCAAGGGTCAGACCAGCGATCTCCTGACCAACGTATCATCAGGTACACGTGCCAGCCGCTGGGCAGATTCATCTTCTGACTACTCTTACCTGTCATTCTTCATGCGTGGCGAGTATAACTATAAGGAGCTCTACTATGCCGACTTCTCTCTGCGTACCGATGCTTCTTCACGTTTCGGTAAGGATCATCGCTGGGGTACATTCTGGTCGCTCGGTTTCATGTACAACGTGAAGTCTACCGACTGGCTGAAGGATATGAAGTGGCTCAGCACAGCCCAGATTGCCGTAAGTTCCGGTACATCGGGTAACTCTGAAATTCCTAACTATTATCACCTGGCTCTGGTATCTGGTGGTGCCAACTACGATAATACTGCCGGTTTCTCTCCATCACAGAGTGGTAACGAGGAATTGGGTTGGGAGTCAACATGGGCAAACAACTTCGCCCTCCGTTTGGGCTTCCTCGACAGAATCAACTTCAGCTTCGAGGCTTACTACAAGCGTACCTCCAATATGCTGATGCGCGTTCCTGAGTCTTACACCGTTACCGGCGAGGGCTATCGCTGGAAGAACGTAGGTGTGATGGCTAACAAGGGTATCGAGCTGAGCGCTGACGGTGATGTAATCCGCACACGCGACTTCACCTGGAATGTAAGTGCCAACGTATCTTACAACCAGAACCGATTGAAGGAACTCTATAACGGTGTAACCGAGTATGTAAACTCAACCACCGGTTTGAAGTATGTGGTAGGTCACTCAGTAAGCGAGTTCTTCCTGAACCGTTATGCCGGTGTGAATCCAGCGAATGGTGAGCAGCTCTGGTATGATAAGGATGGCAACGTGACCAACGAGTTCCGTGAGAGCGACAAGGTGATGACAGGCAAGACCTATGATGCACCTTGGATGGGCGGTTTCGGTACAAGCTTCCGTTGGAAGGGCTTGCAACTTTCTGCCCAGTTCAGCTGGATTGGTACACGCTACGTGATCAACAACGACCGTTACTTCGAGGAGAGCGGTGTAACCTTCGGTACTGCTTACAACCAGTCAAACCGTCTGTTGTACGACCGTTGGAAGCAGCCAGGCGATATTACCGACATCCCACGTTGGGGCGAGGTAACCCAGCTCGACGACCGCTTCTTGGAGAATGCATCGTTCCTCCGTCTGAAGAATCTCAGTCTGTCCTATTCATTGCCACAGAGTCTGTTGCGCAAGACCAACTTCTTCTCTATGGTCAGAATCTACGGTCAGGCACAGAACCTCTTCACCGTAACCGGTTTCAACGGTCTGGATCCTGAGGTTTCATCCAATATTTACCAGGCACAGTATCCAGCATCACGCCAGTTTACTCTGGGTGTTGAATTGCAATTCTAACCAAGAAAGGAGAAAAAAaTGAATATCAAAAATATAAAGACATACATCCTGTCGGGAATCCTAGCCCTCTCGATGTCTTCCTGTCTTGATAAGTATCCTGAGGATTCTATCCGCATGGACCAGGCTATCAATACGGTGGGCGACATGGACAAGCTGGTGTACGGTATCTACGACAGTTTCAAGAGCAGCGCCCTCTATTCGGGCAATCTGACAATCCTGCCAGATCTGCAGGCAGACTTCGTGTACTGCGTGAAGGGCTACTCTAATGCCTATGGCGATATCTACCGTTGGAAAGATATCAAGGCTACCAACACCGACATCGAGGCGGTATATGCCGATCTTTATGGTGTTATCAACAATGCCAACTTCCTGCTCGATAATGTAGATAAGGTAAAGGCAAACACCAACAGTGATAAGGAGCTCGACAAGTTGGAGCAGTGTGAGGGCGAGGCTTATTTTGCCCGTGCCCTGGCTTACTCAGAACTGATCAAGTGTTTCTGCAAGGCTTACGATAGCGATGAGCAGGCAGAGAAGGAACTCGGCGTTGTACTTACAGAGCACTATTACGGCAATGAGCCACAGAAAAGAGCCACTCTGAAGGAATCATACGATTTCGTATTGAGAGACCTTGACAAGGCTGCCGAATATCTGAAGATAGACGAGGACTTCTCTGGAAGTCTCTACAACGAGATTTACTTCAATGAGTATACCTGTCATGCCTTGCGTGCGCGCGTATCCTTATATATGCACAAGTATGATGATGCCATCAAGTATGCATCTAAGGTAATCGGCAGTAAGTATTATACGTTAGAGAAGGCTTCTTCCAACACTTATACAAACCAGGTGAACGATTATAAGTATATCTGGACCTATGGTGATTCGCGTGAGGCTATCTGGAAGGTAGGTTTTACCGTGAACAGCTATGGCGGTGCACTGGGTACCATCTTCGATAACTACAACTATGTAACTTATCGTCCAGACTATGTGCCTGAGACATGGGTCATCAACTCATTCGACGCCAATGACCTCCGTGCTGCAGCCATCTTCACAACCCGTGTAACAGGTTATGAGCACGGTTTGCAGTGGCCTTTGCTGAGCAAGTATTTCGGCGATGCAGAATTCCTGAACAACAATATCCTGCATGTTCATCAGCCAATGGTGTTCCGTCTGTCAGAGCAGTATCTGATACGTGCTGAGGCTTACGCCATGAAGGGGgACTATAGTAAGGCAGGTAAGGACATCTCTACCTTGCGTACAGCCCGTTACTCATCTTATGGTGGTAACACCTCGATGAGCGAGAGCAACGCCATGAAGATAATCGAGGCAGAGCGTGTGAAGGAACTCTATATGGAAGGCTTCCGTCTGAACGACCTCAAGCGCTGGCACAAGGGATTTGAGCGTAAGGCTGCCGACCAGCCTGCTGCCAACTTCGTGCAGAGCAGTCTGAAGGTTGAAAAGGATGACCCTCTCTTTGTCTGGCCAATTCCTCAGCATGAGCTTGAGGCACCAGGTTCTGAGATTCAGCCTAATGAAAGTAACAAATAAAATAAAGAGAAGATCATGAAGAAAATAATGATGGGATGTTTGGCAGCCGTAGCTGCACTCATCGCTCTTGTGAGTTGTTCACAGGATTATACCACTTATGCTGGTCCAAGTCATATCATGTTCTCTGATACGCTCTATCAGTATGCTGTACAGGAAAGCAATGAGGTTTTCAATGTGCCTGTATCTGCAACCGAAAAAGCTGACTACGACCGCACCTTCGGCGTGGAGGTAGTAGACAAGCAGAGCAATGCCATCGAGGGTAAGCATTACCGCATCCTCAACAACACCGTTACAATCAAGGCGGGCGAGATGGTAGGAAATGTGAAGGTTCAGGGTATCTATGATAACATCGGCAAGACCGATTCGCTCGGCTTCACCCTGAAACTGGTGATTCCGGAGAAGTATAACTGGACAGAGCTCTATAAGGACTATGCCCACGTGGTAATGCAGAAGTCTTGTCCTTTCGATATCCACAACTTCTCTGGCTGGTGCATGGTAACATCTACCTTCTACAGCAAGTATCTGAACAACGTAACCAACCGTCTGATCAAGACCGAGGTGGTGGAAGGCGAGGAGAATACCGTTCTGCTGAAGGATGTTTACTATAAGGGCTACAACCTGAAGTTGAAGTTCAATACCAAGAACATGCTTGAGCCAAAGGTAGAGATGGACGACCAGATAGCCGGTGAAACCGGCGAGGCGTTCGGTACCATCTATGGAGACGGCAAGTTGCGCATCAGCCAGCCTTCTCTCTATACCTCTTATTATAACACCTGCCAGAACTATGTATTGCAGTATGTCACCATGAGTGTTGACAACAAGGATGGTTCAAGCTTCGGCAACGTAGGAACCTTCATCACCATGTATGAATGGATCAGCGATGCAGAGGCAGAGAAATTGAAAGAACAAGGATATTAATCGTAGAATAAAAaGAAAATGAAAACATTGATTTCAAAATATTGGCTCGTATTGATGGCGCTGGTATCAGTGACTCTGTTCACCGCTTGTTCCAGCGATGACGATGCCGTAACTCCTGTGTTCCCACAGGTACAGACTATCGGCGGTGCAGCTGGCGCTGAGTTGGACTTCACCTTCGATGCCAACGAGAGTTGGAGCCTTTCTTCAGACAAAATCTGGTGTAAACTGGTGCAGGGCGAGAAAACAGACGCCTTCGTACTCAATGGTACTGCAGGCAAGCAGACCATCAAGGTTAAGATTACTGCTGATGATGCCAGCGATGATATGAGCGTGGCTCAGCTCTTCCTGAATATGGGTGGTCAGAAGGTTGCCATCGCTGAGGTTAAGCGTTCGGCTGCCGACCATATACTGACGGTTTACGATGCGGATGGCAATGATATCACCGAGACAGGTATCACTGTAGGTTACAATGTATACAACAAGTTTACTGTAAAGTCAAACTTCCGTTTTGCTGTTACCAATACTCCAGCTTGGGTAGACCTGGAAGGTGGCTTCCTGGTAGGTACACCTAACAAGGATGCTGTAGGCGGTGTTGCCTTCAAGGAGAATCAGGGCGTAAGTGCTAAGTATGCCATCGCTAAGGACGGCAACTACACCATCACCTTCACTTCTGAGGATGGCAAGGCTGCTGTAACCGTACCTGTTATCTATAATGGTATGACCACCAGCACCATGGATGTTACTTATCCAACCTCTTCACAGTGGGCAGTATGGAATGTATCTCTCGATGGTAAGGTGTTTACTCAGAATGGTTCTAGCCTGACTGGCGGTGATACCAACGATTTCACCTTCTACAACTTCGTTCCTTTCACCCTCAAGACCTTGGGTGATGCTTATCAGCTGGTAGTCTTCGAGAAAGAGAAGGATGGTCTGCGCGAGGATGTAACTGGCGCTGTGAAGTTGCAGGGTGAGAAGGGTGACGTTAAGCTCACTATTGATGCCTTGAGCAGCGGAAGCCGTGAGTTCCTGGTTTATGCATTACCACAGGGCGTTTATGCAGATTTTGAGAACGGTCTCGATGAGATGCTTGAGAACGACTACACAAGCGTGAAGAGCGATTACGACCGCTACTTCCTGATGGATGTTGTACAGAAGAAGGCCAACTCTTCTGCTGATGATCAGTCTGCAGCACCGACAATCTTGAAGATGAACTACTTGCCAGTAGAGTGCAAGAAGGATAAATCAATGTATGGTTCTATCATATCAGAAGCATTTGGTTACAATGGTGACGAAATATATGTTGCTCAGTCAGAAGTAGGAAGTTCTCTTACAGTTAATCCTAATATCAAGGATTGGGACCCTACCACTATGATGGAGACAGGCTATCTTACAGCTATGGATAGTAACGGAAATGATGTTAATGCAGAGCCTAGTATGGATGCGAATAATAACTGGGTATTCTTCGTAAATGTTCCAGCTGCTACTCCGATATTTATGGTATTCAAGGACAACGGAACTCCTGTAAAGGTTCTTGTTGTTGAATCTCCTGGTGAGGGAATGAGTAAGAAACATACTTCTATCAGAAAAATTAGAAAGTAATGAACAGAATGAAAATATTTTCAAAGGCACTCTTGTTGCTCTTGGTCTCTCTCCTGACCTTAGCAGCAACAAGTTGCTCGGATGATGAGACCGGAGGCTGGGACGGCACATACGGATATGTGCAGTTCAAGCTCAGTAAGAAGGTTTCTTCTAGAGCTACCCGTGCTGCTGCCCTTGACAAACTTGAGAAACTGGATGATGCCAAGAAAATCAAGGTGGTCATGGAGCACAACGGTACAACTGTGTCTCAGACACTGGTGCTCAATTCTTATAATTCAGAGAATGCAGAGTATGGTCTGAGAAGTGAAAAACTGCAACTCGCTTCGGGTACTTACACCGTCATCGGTTTCTATCTCTATGATGCGGTAGACGAGGAGTTGCTGGCTTCTTCTGCCGGCGAAACATTTACTGTAGTAGGTGGCGGTCTGGAAGTACAGAACCTCATGGTGGAGACTGTGGAGCGTGGTAAGGTGAAGTTCAATCTCGTGAAGGAGTGGGAGAAGACCCGTGCCGGTGGTACTGAGTATCTCTTCTCTAATATCCGTCTCGTTGACGTCAGCGTAACCAACCTCTTTACCCGTGAGACCTATACCTTCCCTGAACTGAAGGTGAAATATAAGGAGGGAAGCAAGGAGAATCAGAATCCTGACAATGAGAACGATAAGTATATGGACACAGGTACAGCTTACTGCGATTCTACCGTATGGTTGCCTGCCGGTACTTATCAGGTTACCTCATATACCACCTATGGCAAGACTGGTGCGGTAAAGACCAAGTATGAGACCCAGCCTGTAAAGGGTGAGGCTTTCATTATAGAGGACAATCAACTCAATGATAAAGCTCAGGTGCCTATCCTCCTTTCCAAGACAAAGGAGTATATCAAGGACTATGAGGCTTTGAAGGCTATCTGGGAATCTCTCCAGGGTAAGGAGTGGAGCTTCTATGGTGATGCTACCTTCAAGGGAGCTAACTGGAACTTCAACAAGGAACTCGATATGTGGGGCGAACAGCCGGGCGTAACGCTCAACAGCAACGGCCGTGTCATCGGTCTTATCATCGCCGGTTTCGGTGCAAAGGGAATCGTACCTGATGCCATTGGACAGCTGACAGAACTCCAGGTGCTCAACCTCGGTTCTCACGATGAGAAGATTGGTGCCAACATCTTCAATGATTATGATGCAAACAGTCTGACTGCAGCAAAGAAGAACAGCATGCGTCACGACTATGAGAACAAGTTCCTGAAGTATGACCCACGTGCCAACATGTCGGAGATGATTGTAAAAAGCTACAACTCTGATCCTAAGGTGGCACCGAAGAACAGAATCAAGAAGGACAGCCGCATCAACCTGAAGGATGCACAGATCGGTACATTGACCAACAAGATTACAGGTGTATCTAAGGCCATCTACCGTCTGACCAAATTGCAGCAGTTCTATATCGGTAACTCTTCTATCACATCCGATGAGGTTTGTGCGAAGTTCTACAATGCTGACGATCCTGTTTACGGTAAGTTTGCGCAGGAGTTTAAGGATGAGGATTGGGACAAGATGGAAAACCTGACCGATATCGAACTTTACAACTGTCCGAAGATCAGTCGCATTCCAGACTTCTACTATAAACTCCCTAAATTGCAGGCGATGAACCTGGCACGATGCAAGGGCATCTCTGCTAATCAGTTGAGAAATGATTGGACTCGCTTAGCTGAGGAGAAGACAGGTAAGACTCTTCAGATTCTCTATATGAGTTACAATAACCTGGAGGAGTTCCCTGAGTATTCTGCATTGAAAAAGATGGTAAATCTCGGTCTGCTCGACCTGGCTTACAACAACATCAAGAAGGTACATCCGTTCGGTTCTGAGGTAGCACTTTCTTCACTCTATCTGAACAACAACCAGATTGAAGAGATTCCTGCTAATCTCTGTGCCTTTACAGATGATGTAGAGAGTCTGACCTTCGCTCACAACAAACTGAAGAAGATTCCGAATATCTTCGATGCAAGTTCGGTTCGCGAGATGGGTTCTGTAGACTTCTCTTACAACGAGATTACAGGTGTAGATACTAGTCATGGTACCTACAAGGGTATCAATGCAGCTTCAGTCAGTCTGTCAAACAATAAGATAGAGAAGTTCCCTTCAGAGCTGTTTACTGCCGGTTCGCCAATCACAACCATCGATTTGAGCGGCAACCGGATGCGTACCATCCCTAAGGGTTCCATCAAGGGCAAGAAGGCTTATCTGCTGCAGGTTATCGACCTCCGATTCAACAAGTTGACATCCCTCTCTGATGACTTCCGCTCAACCACATTGCCATACATTACCAATATGGACTTGAGCTACAACTGCTTCACCGAGGTGCCAACCCAGCCGTTGAACAGTGCCGTGCTCCGTGCCTTTGCCATCAACCACCAGCGTGATGAGAATAACGACCAGCGTTGCCTGCGTACATGGCCTACAGGAATCACCACCTGTCCAAGTCTGATTCAGTTCCAGATTGGTTCCAACGATATCCGTAAGGTAGAAGAGACACTGACCTCTCACCTTTATATCCTGAATATCGCAGACAACCCTAACATCTCTATCGATGTAACCAGCGTTTGCGCATACATCAAGGCAGGTATGTATAAGCTGTTCTACGACAAGAATCAGGACATCCGCGGTTGCGATGCTTTGGATCTCGAAAATTAAACGAATAGAAAGTAAGATAATATGAAATATATTAATAAACTTACATGGCTCCTCGTTCTGGGTGCAGGTCTGATGACCGCATCCTGCAGCGATAGCGATGATGTAGATATCCCTGGAGGACTCGCCATCGACAAGGAGCAGATTGAAATAGCAGCTGAGGGCGGTAGCGAACAGCTTGCCATTGCTGCCTCACAGAATTGGGTGGCTAACGTGGATGAGCCTTGGCTGATGCTCACTCCTGCCAATGGCGTGGGTTCTACTACTGCAACTGTGGTAGTTGACTCTACTCTGATGAACGGACGCCGTACTACCGATATCGCCTTTATCGGCGATAACGGTCAGCGCCGCACCGTTACCGTAAAACAGTTTGGTTATGGTAAGCAGATTGACATCAAGGAACCAACTGTAGAAATCGAAAATTCTGAATCATACGATAAGCGTGCTTTCGAGAGTTTGATTTCTGCCAATGTAGAATGCAAAATCGGTAAGATAGAGTATTCTTTCGAGGGTGATATGACTGATGCCGAGAAGGCAGAAAACGAGAGCGAGCGTGAAGGTTGGCTTCTGAATAGTAAGGATGAGGATAAACTGACAGATACCAATCTCGGAATCGTACTTGATAGAAAGGCTCGTCCTCGCAGCGTGAAGTTCAAGTTCCGCTGGGCGATGAACGTGGTTCCTGCCGTTCGTGTGGCTAAGGTTCATCTCGTGCCAGTCAAGGCTGAAGACCAGCTGGTAGATGCAGCTGGCAAACCTATCGATGATGTCATCCTGACCGTTCGTCAGAAGGCAGCACCAAAGATTGAGGACAACCGTGCCGGTGACTCTCTCTCTGTCATCATGATCAACCAGAAACTGGGTAGCATTGCTACCTTCGATTCCAGCGATAACATGCGCAACTGGAGCGGCGTAACGCTCTGGGAAGCTACTGATAAATTCGTGAAGGATCATCCTGAGGCTGTAGGACGTGTACGTTCTGTCAAGTTCAGCATGTTCAACCTTAAGAGTGGTGAAACTCTTCCTAAGGAAGTGGGCAACCTCAAGTTCCTGGAGTCATTCTCTGTTGCTGCCAACGAGAACAACCAGATTCGTGAGGTGAAGCTCGGTGATGATATCTGCTCGCTGAAGTATCTGAAGAATCTTACCGTTCAGGCTTATGGTCTGACTCAGTTGCCTGCTAGCTTTGTTAAGTTGGGTAGCAGCCTTGAAACGCTCAACCTGGTAAGTAACAACTTCAACAAGTTGTCGGATATCACCAATATCGTCAACGAGAAGAACTTCCCTAAGTTGCGTAACCTCATTCTCTACGCACAGCGCCGTACGGATGTTGTCACCAACATCGCTTCGCTGGGCGAAAAGAATGCATCAGGCGTCTATGTTTATAATAACTATCCTATCGGACTGTATGGTAAGGTAAATGCCGGATCCGCAGACCGCCAGGCGCTTCTCAAGCTCCTGACATGGGATAAGTTGAATACACTGGAGTTGTCTTACTGCTTCCTGGAGGGTGAACTTCCTACCGATGAAGAGATGACAGAGGCACTGGAGGTTGCCGGAAAGGCTACCCGATACAGCGAGTCTGACTTCTCTACCAACAAGAAAGATTATCTCGACAAGCTGGTAGGCGATACCTGCAAGTGGTTGCTCTCAGGCTGGGATAATCCAGTAACCTGCAAGCACAAGGATGGTTCTGTAGTTAGTGAGGATGTTTATCCTCTCAGTGTGCCACGTGTATTGCCAAACTGCCGTCAGTTGTCGCTCAACCTGAACTTCTTTACAGGAAAGGTGCCAAACTGGATTCTCTTCCATCCACATCTGGTAGAATGGAATGCACCAACGATGATCTTCAACCAGCAGCCTAAGGGTAAGAACAGCGATGGCGCTGCCGTTGGTTTCTCTAATATGACAGAAGACAGCTACAGCTACGACTACTATTACGGAACCGGCGACCCAGGCAACAAGTGGGAGGTTACGGGTGTAGCTTATCCGCTCTACTACCGCAAATACGTGGCAGCAGGCGATATTAATGAAGCTGCGCTGATGGCTAAGTACAGGAGAACTAAGAAAAaGTAAGATAAACATAAAAACAATATAGAAGCAAACAATGAAGAAAAAGTTTTTCTATATAGCAATGGTCGCATTGGCATTGACGGGCTGTTCTGACAGCCTGTCAACCATCGGCTCTTCTGACGGCAATTCAGAAATCACCATCCCTGCAGATGCTGAGgCGGgTGAACTGCTGATTAAGTTCAGTCCGGAAATGAGCGATATCCTCGACCAGGCACAACTGAGCAAGACTCGCGCCGGAAAGGCTACCCGCTCGGGTATTCCATCTACCGACGAGGTGCTCGACATCCTGGGAAGCTACAGCTTTGAGCGTGTGTTCCCGGTAGATGCTAATACTGAGGCAAGAACTCGCGAGGCGGGACTCCACCTCTGGTATACGGTGAAGTTTAATAAGGGAACCGACCTGAAGGCGGCTGCCGAGCGCCTGAAGCAGTTGGGAGAAATCTCAAAGGTTCAGACCAACGGCCGTATCAAGCGTGCTTACAATACCGACAGCAAGCGCATCTATCTCAGTGATAAGGCGCTTCAGCAGAAGTCTACCCGCGCAGCAGCCGAGGACGAGCCAAACGACCCTGGCTTTGCTAGCCAGTGGCACTACCGCAACCTGGGCGAGGGCAACTATGACTTCGAGAACCGCAACAAAAATCACGTGGGTGCTAAGGCTGGATGTGATGTGAATGCACTTGAGGCATGGAAGACCTGCACAGGTGATCCTTCTATCATCGTGGCTATTCTCGATGAGGGTGTGATGTATACGCACCCTGATTTGGCAGCCAACATGTGGTGCAACCCGGGCGAAAGTGTTCAGGGTGCCCAGACTGACGGTGACGGAAACGGTTATGAGGGCGACCTCCATGGCTACAACTTCGTTACTGAGAGCGGCGATATTACCTGGACTGATGCCAATGACTCTGGTCATGGTACTCACGTAGCTGGTACCATTGCAGCCGTAAATAATAATCGTATCGGTGTATCTGGTGTTGCCGGTGGCGATGGTACTCCAAACTCTGGTGTCAAGATCATGTCTTGTCAGGTATTCTCCGGTCAGAACAGCGTAACCTTGGCAGGCGAGGCGAGAGCCATCAAGTATGCTGCCGATAATGGTGCAGTCATCCTGCAGTGCAGTTGGGGTTACAACTCTTCAGAGTCTAGCATCATCAACGGTTATACTCCGGGTCCTGCTACCGAGAAGGAATGGGCTGAGACCTATCCGCTGGAGAAGGAAGCTCTGGATTACTTCATCAACAATGCCGGTTCGCCTAATGGTGTCATCGACGGTGGTATTCCTGTCTTCGCAGCCGGTAACGAGTATGCTGGCAATCCTGCTTTCCCAGGTGCTTACTCTAAGTGTGTCAGCGTATCTTCATTAGCTGCCGACTATACTCCAGCCTGCTACACTGATTACGGTTCGCTCGTAACCCTGAGCGCTCCTGGTGGCGACTTGGAATATTACAGCAAGATTGGCGAGCAGGAAGATGAATACTGGGCAGAGACGACAACCGAGCAGAAAGGTGCTGTGCTCTCTACGATGATCCAGAACGGTAAGCCTGCTTACGGCTACATGGAGGGAACCTCTATGGCTTGTCCTCACGTTTCGGGTGTGGCTGCCTTGGGTCTCGCTTATGCTGCCAAGACGAACCGTCATTATCGTGCTGCCGATTTCGTAGCCCTGATGAAGAAGTCTGTAAAGGAATTGGATAGTCATTATCAGAATGGTGCAACCAAGACCTACTACATGAACCATACTACCGTAGGTGCTTCGCCAGAGATTGTACAGCTCTCTAAGTACATCGGCAAGATGGGTGCTGGTCTGATTGATGCAGCTCAGCTCTTGAATAACATCAAGAACAAGAAACTCAGTTCTGATATGAAGTTGCCTAACGTGTATGTGGGCATCGAGAAGACTGTTTCTCTCAACCTCGCTGCATATTTCGCAGGTCGGACAGAGGGATTCTCTTGCTCTGTAGCGAATGGTAGCGTAGCTTCTGCTTCGGTAGATGGCAAGACGCTCATCGTGAAGGGACTCGCTGCCGGAAGCACATCGCTCACCGTAACAGCTGCCAATGGTACCAGCCAGACCGTAGTTGTGACCGTTAGAAAGAGTGCCGGTAACAATGGTTGGATGTAATTGAATGTAATATGAAGATATTTGCTTTCCTATCGCTTTTCTTCCTGGCTTTGCCTGTTACGGTGAATGCGCAGAAGGAACTGCTGAAGTTTGAACATCCGCTTATCGATGCAGGTACGATGACCGAGGACGATGCGCCTCGCACCTTCACCTTCGTAGGTAAGAATGTGAGCAAGAAGATACTGCACATCACACAGGTGAGAACCACCTGTGGATGTACCAGTTCTTATGTCAAGGGCGATGTGATGAAGCCTGGCGATACTTGTCAGGTGCAGCTCACCTTCACGCCTAACCGCTATCCGGGCACCATCAATACGGGTGCTTATCTCTATCTGAAAGAGGTAGAGGGACAGCCTGCCGTTAAGCTCGCCTTAACGGGAAAGGTGCTGCCGGGTGCTGACCAGTGGGCACGCTATCCGCACAAGATGGGCGTACTCAGACTGAAACAGGCGAAGGCAAGTATCACAGAGGTAAAGCCGGGCACAGAGCCTGAGGCACGCATCCTCTGCGGAAACAGTGGTGACAAGCCGCTCCGTATATCCAGCCTCCTTCTTCCTCCTTATGCCCGTCTTACGACAGAGCCTGAGGTGATAGAACCGGGTGATGAGGCTGACCTCGTCATCACCATCATAGCCGATAAGATTCCGGCTACGATGCCCGAATCCTTCACCTTCCCTGTTATTCTGGAGGGCTTGGACGCCCGTCCGTCTGACAGGACGATACAGGTCGTTGTAAAGGTACAAAGGTAAAAGGGTAAAAAaGTAAAAAaGAAAAAAaTACCAAGACAATGAAATATTTGAAAAAACTCTTCACCCTCCTGGTGATTGCTTTGTTTGCCTGCGGCTTTGCAGCCTGCAGCAGCGATGATGAAGAACCGGAGGAGCCTTCTCTGGAAGTTACACCTGCCAATCTTCATGGCACATGGGAGTTGGCTGAGTGGAACGGTGAACCTCTTGCTGAGGGCACATACTGCTACATCGTTTTCAACCGCAAGGACCTGACTTTCGAGATGTATCAGAATTTAGACAGTATGTATGGTCGCCATATCACCGGTTCGTTCGCTATCAAGAACGATCCATACCAGGGCTACATCATCAGCGGAAGCTATGATAACGGTAAGGGCGACTGGAACCAGAGTTATCTCGTAACCCGTCTCCTGGCATCAGGTTCGATGATATGGACCGTCAAGGACGATGCTACCGACATCAGCCGCTACAAGCGTTGCGATGAGGTACCTGCCGAGATACTCAAGGATTGTAAAGATCTCACTGAAGAATAAAAAAaGAGCGAATTATCAGCAAATTCTGCGGATTATTCGCTCTTTTTTtGTATCTTTGCCCTCAAACTTATCATCGGGTTCAAAGTTTAAGAATATGATATTAACGATTACAGGTTCAGACAGCACCGGAGGCTCTGGTGTGCAGGCGGACATCAGGACGATTGCCGAGTTGGGCGGTTATGCTGTTTCGGCAATAACCAGCATCACTGTGCAGAATACGCTCGGTATTCAGGAGTTCTTCGATATTCCTGCCGAGATTGTTTCGGGGCAGATTGAGGCTATCATGAACGATATGCAGCCTGATATAGTGAAGATTGGTATGATACGCAGGGTGGAAACGCTGAATGTGGTCATCGATGCGTTGACCAAGTACCGTCCTGCCCATATCATCTATGCCCCTGCCATCTGGTCGAGCCAGGGCGATGCGCTGATGACGGAAGATGTGGTGAGCCAGATCAAATACCGTCTGCTGCCGCTCTGTTCTGTCGTCGTGTCACGCAAGAAGGAGAGCGACATCATTCTTCAGAATTCCAAACTGCTGAGCCTTGCCGAGAAGCAGGGACTCCGGATCTATCGCCTCGACAATGCCAATTCGCATGGTCTCATCAACCGTTTCTCTTCAGCTCTTGCTGTCTATCTGAATCAGGGCAAGAAGATGGAGGAGGCGTTGGCGATGGCGCAGGATTTCATCAATGTAGAACTCGTGCGCCAGAGCAATCTGCAGGGCAGGAGTTCCGAGCTCTACAACCAGTTTATCTCGCAGGTCAATAACTTCTGCCGCACTTACAGCGATGTTCATTTCTATGCCGACCAGTTGAATGTGAGTGGCCGTTATCTGGCTCAGGTAACCCGCCGCATCTCCGGCAAGACGCCGAAGGCAATCATCGATGAATACATCGTGAAGGAGATAGAGCGCGAACTTTCTACCACCACGCATACGGTTCAGGAGATTGCCAATACCTTCGGCTTCTCATCCCAGGCGCATCTCACCAAGTTCTTCAAGAAGATGAGAGGGGTCACTCCTTCTGCTTTCAGGCAACCAAAACCTGTTGATTAAAATGAGTCCATGTTTAGCCATCTTTGCCATGGCTATCGTTGAATTCTCTTGTTTGTTTTGCAACACTAAGATAAGTGAATTCTTCGACATGACAAAATCCTGGGCAACTTTTTGTTGCTCAGACACTTAAAAAGTTTAATTTATAATAGTGTTGCGGAATTAATGTAAAATAATAACAAAACATGAAACGTACTTTTTTCGCATTTCTTTCCCAATGCCTGCTTGTCATCATTATACTGACATCATGCAGTGACGACCAAACCGATCTCTCCCCTGATATTAATACCCCGATTACCGGTTATTGGCAAATAGCCGATGGTGACATCAATGGCGATGGTGCCATTCAGGGCATCGTGGTACACAGTGACGAGACTGTCAGCGAATGGTTATATACCGGTGAAACCGCTAATCCTTATCACCTGGGTTTTAAAACAGGTAAATGGAGCGTTAACGGCAACCACTACGAGATGCAACTTCCTATCAGCAATGGCGCCTATTATAATGTGACAGTGGCGGGAAACAATGACAGAACAATGTATCTTGCGTATAAAGGAAAAaTATCCGTAGTGCCTTTCTATAAGCTGACATCCCTCCCTGGAAATGGAAACGAGATGATCAGCGAACTTGAGGGCATGAAAATGTCGGGTTACACGATGGCTGACATCACGGGTTATTGGGAACAGGATAACGAGAACGGCACAGGCTTCTATATCGATAATGAAGGAAACATCTCTGATTTGACATGTTTGTATGGTGTGGAAAAATATTATTCCGTGAAATATCATTCGGCAGAGGTGATACTAAATGGCAATAGCTGTGTCATCTCTTCTTTGGGTTCACAATGGATGGTGTATGCCGTTGGCAGCAACTCATTGCTTGCCATTGACCGCAATAACAACAGTCAGCAAGTGGAACACTTCGTGAAGAAAGATGTTCCTGATGAGATGATGCGAGCCGACGAGATCATGAAGACCCCTGTGCCTGCAGGACTGCTTGGCAAGTGGGAAACCATCCACTATACGCGCATGATCAATGGTGAGAATGTTACCGATATTGACGTTCTCAATGGTGATGATTGGAACAAGCAGTTTTACCACACATTAGCTTTTTCAGAAAATCACAAAATAAGCAAATGGGATAGGTTTGGAAGTCAGCTCTACGACCAATGCTTCATGTTGAAGGGTGACAACATCACTATTGCAGAAGACTTGACCAATCTCCTTTTCCCAAAATACAGTTATACAGAAACATGGACCATAAGCGACAAGACTGAAAACAGTATGAAGCTTACGCGCGAGCAAGATAATACAACAGAATGTTATACCTATAAACGAAAATAATTTCAATGAAACATATCATAACAGTCGTTATCATGATGTTGTTGCCTATGTGGACAACAGCTCAAAaCGAAAGTCGCCACGTGTCTGTCATTCCACATGCAGGCGTAACAATAGCCAAGATGAATGGCGCTGCACTAACGGTAGCAGAGAAATGGAAAGCCGGATATACTGTTGGAGCAAGCGTTGAGTTTCCTTTGTCGCAGAATTTTTCTCTGCTTACGGGAGCTGACTTCAGCCTGATAGGTACTGGACTTGAGAAACAGAAAGAGAAATATGCGTCTGCCGATGAAAAACTTGACGTGACATATCTCTCCGTGCCTCTGCAAATCAAGACATACTTCTCTGGTGTGAAAGGATTGGCTGCACATATTGGTGTGCAGGCTGGCATACTCCTCTCGGCAAAGGATAAGATGACTATACACAGCATACGCACGATGAACCTCGGCAACGATGTATCATCAATGTACCTATGGGAATCGTACAAAGAGAAGAAATCGGAGGATGTAAGCAGCAAATTCCGCAATGTTGTTATTGGCATTCCCCTTGGAGTGAGCTACGAATGGCGACATATCACCCTCGACGCCTCCTATTGTTTCGAACTGCGACAGGCTATCAGTCTGAAGACAGACAACCCCGGTGGCTGGGGCTTTAACAACTCACCAACGGCACGCAACCATGCCATATATATCACGGCAGGATATAAGTTCACGCTATAGATAGAAAGGCGAGCACACACCAGGAGTAGGATACTTCTGGTCTGGCTGTGCCAAATCTGCCAAGTATGGACTGGAGATTGTCGACATAGCCGTGATTGATGCAGATGAGAAGGAGATAGAGCGCGAGCTCTCTACCACCACGCATACGGTTCAGGAGATAGCCAATACCTTCGGTTTCTCATCCCAGGCTCATCTCACCAAGTTCTTCAAGAAGATGAGAGGGGTTACGCCTTCTGCTTTCAGGCAGAAAGGATAAGTTAGTTTATAGTTGAAAGTTTATAGTTGAAAGTTTATAGTTTATAGCAATCTTGCAAACGGCTACGCCCTATCAACTATTAACTATCAACTATTAACTTTTTCATTGGGGGGgTAACAGGGTTAACAGTTAACAACTGTTTTTtGCATGGTCCCCCTCCTTTTtACCTATATAATAATAAATACATATATACTTATTTTtATGTGTGAGTAGGGGAAAGTATGCATTTTTGGGGTGTTAACTGTTAACCCTGTTAATCCCTAGCTGTTTTTCTCGCCCAACTTATGTTCCTTCTTAAGATAGCTAAGTGCCTTATATGAAGATAGATAAGGGCCTTAAATGATGCCTCGTGAGAGCGATAATCAGTCATCATGCAGGCTGTTTTTATTCCCTCCCGATGCATTTTTTAGTGCATCCCGATGTATTTTTCATTCCCTCGCGATGCAAAAAATAGAGAGTTTCGAGCCAAAAAACTATGGCTTTCGCATCAAAAAACTATGAGTTGGGATTTTTAACATAATGACTCCTGACAACCAAAGCGTGAGATTCTGTTACCTGATGCAGAACGGTTGATAATGTGAAAATACTACTATTATTTAGACCCCATTTTATTATAAATATAATATATATACCTGATAATCAGTTGTATTGTGCTTTTCTGCAGACTTTGTATTTTAGACCCTATTTAGTTCTATTATTGAAAAATATTTTGTATTTTTGCGCCCTGAATGTAATTATACTAAATATGAGAAGAAGTATTTCGTTTACGATATTGTTTTTTATGATGCTTTCGGTGTTGGTATCATGTTATCAAAGTCATAAGAGAGAGTTAGACTTAGCTTATACGTTGACAGAGTTTAAGCCTGATAGTGCTTTGGCCTTTTTGAACCGTATCAATCAAGGTAAACTCTCAGATAAAGATATGGCGAAGTATGCCCTCATTTATTATATGGCACAAGATAAGTCGGGCTTGGATGTAGATAACGATTCCTTGATTCGCATAGCGTATGATTGGTATGAGGGTCACCAAGAAGATTCGCTCTATGTTTTGTGCTTGAATTATATGGGAACATTCTATTTACTTGTTGATAGTATGGAACAAGCTAAGGCTTGTTTGGAAAAGGCTTATTTTATTTCGGATAGTCTTCATGAAATGAATGTAAAACACTTGGTTTTGGATAAGTTGATAGAAGTAGAAGAGCAGTTGGAACCTTACAAAGCGTTGAGATATGCTAAAGATTTGGTGAAGATGTATGACTCTATGGCAAATGTTACTATATATAATAAGGTGGCAGCACGTTTGAGATTGGGTGAGAACTTCTTTTATGTTGATAGCTTGCAGCATGCTTTAGAAGAAGAGAGAAAAGCATATAGAATGGCAATGAAAGCTGGCGATAGCAACTTGTTGTCTTATGTAAGGCAAAATCTAGCTAGTACATTTGAGGAGATGGGTGAAAAAGATAGTTGTTTGTATTATGCACGACAGGCTTATGACTTGACTGCTGCAAATAGATTTTCTTGCTTGTTGACGTTGGCTTCTGCTTATATCTCTGTTGATTCTATAAACCAAGCCTTTAGGTTGTTGAAACAAACAACGCCAAAAACGGCAGAAGACCGCTATTCTGTGTTTTATATTCAAAGTCAAGCTGCTATGAAAGCGCATGATTTCAAGTCTGCTAAAAGTTTTAGCGATTCGGCGTACCATTATTTGGAGGATATGTATCGAATTGCATTACAAGGTAAGACTGCTTATTATACATCCTTTTTGAAAAAGGAAAGTGAAAGAGCTAAAATGCAAGGTAAAGCAGAAATGCAGCAGTGGGTATTTAGTTTGATAGTCTTATTGTGTTTTATAGTAGTCATATTTATTTTATATATTTATAAATCATATAAGCACCAGATAAAACTACGTATGGAGCATGAAAGAGAGGTTCTTCTCCAAAAGCAACAAATGCAGGAAAAAATACACCAAGAGGAACTTTCGCATAAAGAGATTCAACTATCTGTGATGCGTAATTATTTACAAAAGAAAATAGATGTTGTAGAAAAATTAAATTCGATAGTTCCAAATGAGAATAAGCATATAGTGTTGTCGGAGAGTGATTGGGACGAATTGGAGGTGTTTTTAGATAGTGTGGAAAACCTATTTGTGAAAAGACTCAAGCAAAAGCATCCTAATTTATCAAAGAGTGTTTTACGACTAATGATGCTTTTGCGTTTAAAGCTATCTCAAAAGGCGTTGGCTTCTATCTATTGTATAAGCGAGAAAGCAATTAAGCAAAAATTGTTCTTGTACAAAGATAAAGTTGGTATTAAAAATGAGCAATTTTCGCTACGTACGTACATCGAAAACTTCTAATATTTTCCTAACTAAAGTAAGTTTTAGACCCATAGTATCTGGGGggggggCGATTTTAAGTACTTGATTTTTAGAATTATATGGTTTTTATGGTGTTTTAAAAAAATAGACCTGTTTTGTTAGGATGGTATCGTAAAACGCTGTAATTTTGCAGCCGAAGTTTAATAATATCAAAATGTGGAGAATATGAAGAAAATACAAATTTTTAATCTGCTTTTATTGTTGATGCTTTTGGCTTCTAGCAAAATGTTAGCGATGTATCCTTCCCAAAATAAGGTTATTCCTATGCATAAGGAAAAAGGTCATTTAAGAGCGCGAACAGAAGAACCTAGCATTGTGGCAAATTTGCAACAAGGAATGCTTATTGTGAGTGTAAGTCGTTATTTTGGCAAAACGGCAGTCTATATCTATGATGACAATGGTTGCTTAGTAACTAGTATGTCAACATTTGTAGATGGTAAAGAACTATACAGTTTTGATTTGTCAATAATGGAGAAAGGTGCTTATAATGTGGTGATTGAATTAGGTGATTCGATTTATGTTGGCGCATTTGAACTCTAAGTTATTAACTAGATAAAAAGATACATATGAAAAAATTTAATTTAGAAGCCTTTAAAAGGGATGAAGTCGCTTTGAAAAACTTGTCTAATGTGCAAGGAGGTAGCGGTGCAGGAAGCTCAACTATGGTGTTTTATACTTATTGCATTCCAAGTGATTCTGATAGTGCTTGGTGGTATGGTGATACGGACAATTAAAATTATAATAAATGTTTGATATGAATATATTTTCTAATAAATATATTTGGCTGTTGGGAGGACTTCTGTCTATATCTGTACAAGGTATGGGACAAGAAGAAATAAACCATCTTACAGGTACTTTAGTCTCTGATACTCAGGATAATCCTATGGGGTATACAGAAGTACTTGTTACAGATCTTTCAAATAACACTGTGGTAAGTGCCTTGACCAACGAGAAAGGCTTCTTTTCTATAGACTTGGAAAAAGGAACGTATATATTGAACTATCGTGAATTAGGTGAGGTGTTGAAACAAGACACCCTTAATCTTATGGCTGATACGAACTTAGGTCGAATTCATGTTCCTATAATCAACAAGACCCTTCAAGAAGTATCTGTTGTGGCGATGAAGAAAATCATCACTTTTGATAAGAATAGAGTCATCTATAGCGTAAAGAACAGCCCCTATGCCAACGGATTCAATGCCAAAGACGTTGTGATGAATGTTCCTGGGATCAATCCTACTAAGCCAGATGATGTATCTCTTGTAGGTAAGGATGGTGTCATTGTTCTGATAAATGGTCGCAGATCAAATCTTAAGGGTAAGGATTTGGTAAACTATCTGAATAGCATTCCTTCAGAGAACTTGGATAAGATAGAGGTTGTGACCAATCCTTCATCAGAGTTCAGTGCGTCGGGAAATATGGGAGTCCTAAATATTGTTCTGAAAAATCGTATGAACCTTGGCTTTGATGGCTCTCTGAGAACTGGATATACTCAAAGACATGCGGCAATTTTCGAGGAAGGAGGTAATCTGACATTCTCAAGCAAGTGGCTTATGGTAGAATACGGTGTGGGCTATTGGAAAGAAAAGAGAAAGCATGATGTAAGAAACAGTTTTGAATATGCAGATTATACAAAGTTGATTAATAACGATGCATGTCAGAAGTCGGATTACGTCAGTCAGAACTTGAACACAAACATTTTTCTGAATGATAAGATGAACCTGGGATTTTTAGCCTCGTTCAATTGTATGGATGGGAGTGTTGCCTCGGATGTCTATCAGGAACTGTCTGGTAGTAGAAACTCATTTTCTTCGGAGACCACTTGCTCAGACAACAGATACAAAGGCTTTTCTTTTTCGCCTTATTATGAGTGGAACATCGACAGCTTAGGTAAGAAGTTGGTGGTCAATTACAACTACAGTTTGGCGAAAGACAGAACCAACAGCTATTATTCATCGGACGACCACTTGGAGGTGGTCAATAGTTTGAATAACAATCGCTATTTTGTGAATACGGGCAATCTGGACCTCACTTTGCCTTTTTCATGGCTCAACTTCGAGCTAGGAGGGGAATACTCGCATTATCATGCTGACAATTACGCTTGTCATAATGCCGTGGATGATTTCCTCTACAAAGAGACTGTCAGCTCTTTCTACACAGATATCAACAAGTCTTGGAAAAGATGGTATTTCAAAATAGGAGCACGGTACGAACATACAAAATCGGAAGGATTTCCGCAAGAGGAAAGCAAACATTTCTCACGAAGTTATGCAGACTGGTTCCCTTTTGTCGAGATGACGTTTAAGCCTAACGACAACAATGTGTTGTATTTAGGCTATAGCAAAAGAATCAATCGCCCGGACATGACGCAGTTGAACCCGACAAGGTCATACTCTGATGCTTACACCTATTCTGTGGGCAATGCTTTTCTGAATCCGTCCCTCATGGATTATTTGGAGTTCAGATATCAATATAAGACTTTGAATGTCGGTGTATCGTATGTCCATTCGTCAGACGGCGTTGGATACCTGGTTGAAGACAAGGCAGACTCACAGATAGAACAGACATACAGCAATTGTATTTCAACAAATAGTCTGGTTAGTAACGTGAACTATAATTATAGTCATAACAGATTCAATGTGGCAGTTCAGCTTTCTGTTAACTATAACAAGTCCAAGGCATCCAACAGCTCTATTGATGGCTGCTCATTGGAGGGGGTTAGTTCCTTTGCTTCCACCAAATTGTCTTACATGGTTGGTAGCAAGGCACTTGTTTATGCAAGTTATCTGTACTCTTTTCAAGGACAAGAACAATATATTCACTATAAATCATTTCAAAATTTATCCATGGGGGTCAATTATGTAATGTTGAAGAATAAACTTGTGTTGAGTGCAAGCGTTAATGACTTGTTGGGAACATATTACAATCGCAACCATGTGGTATATAAGAACTTTGTGTTTAACAACCGCAACGATTATGACAACCGATGTCTAAACATAATACTTACCTATAGGTTTGGCAACCACAAGGTTAAGCGTAGTAATGTTGACATCGATAACAACAACAACAGATTACCAAGTGCAAAAAGATGAAAATAATACAGAGTTTCTGGTCGGGCAACAACGACTGCCTAAAAGATGGTTATGGCTGGCTAAGTCCCATTTATCATTATGCAAGTTGGATATTGAGTTGCAATCAACTCCGAAAGTATTACGACGATGTGATATTGGTTACGGATAGAGCCGGGTACGACGTGCTTATCGACAATTTGCATCTTCCATACACAAATGTCATCGTATGCCTTGACGAGTTATCAAAATACAGCTCTAATCTATGGGCCTTGGCTAAGATAAAAGCCTACAACGCTTTAGACGAGCCCTTTATTCATGTAGATGGTGATGTATTTGCATGGGACAAATTTGATGGTTGTTTGGGGGAGCATGACCTGATAGTCCAAAACATAGAAACAACAACGGATTATTATCGCATGATGTGGAATGAGATACGTCCTTCAATAAACGTTCTTCCGGAAGCTATGGAGGACTATGACCAAAATGTCAGCCACAAAGCTTATAACATGGGCATCTTTGGAGGAAATGACATCTTGTTCATAAAAGATTATTGCAAGCAAGCCCTTGAATTCGTTGATCTGAATCTAGAACAAGTCAATAAGTTGCAAGGAATCAATTTTAATATCTTCTTTGAACAGGTGTTGCTGCATGAGTTGGCAACTCGCAATGACAAGGATGTGGCTACATACATAAAGGAAGACATCGGTGATAACGAATATCAGGGGTTTGCAGACTTTGACAATGTACCCGAAGACAGGAAGTATCTTCATCTGTTAGGATTTTACAAGAAAATCCCTACGGTATGTAATAAGATGCTTGCTTATGTCATCAAGTATTATCCTGAATACATTATGCGCTTGGAGAAATTACTCTCCCTTGCCCCcATCATAACAGAACTTGGTCAGGATACAACTCATAATAAGATGAGAACAGAAATGTTGTCTTACAAAGAGTCTGTATTGAAAGGAGAATTAGAAACAAGTTCCAAAGACAGAAATATCATGTTTCGTGATATAGTTTCTGTTGGCTTATCCAGAGAGTTAAGAACTCTTTTGGATTCAGGAGAAAAGTTTATAATGGCTCCGACAAATGATTTCTCGTTGGAAGAGAAATGTATCAAAATCAAAGAATTGTATGGTAATGTAGTCAGAGTGCCAGTATTATCTGTTGATTCTGTGATATTTGACATTATTGGCAAGAAGATAGACAATGAGAGATTCTGTAATGAAGCGGAGAGTTGTCTAGATGATAGTTTTCCTATAGACAAAAAGCAAGAATTCAACGATTTCCTTTGGAAAAGAATATCTCTTTTGGTGTCTTATGGATTGTTAGTAGTCAGTAAAAGTAGTCTATAATTATCGATAAATATAGAAATGGGAACAAGTGGATGCCCCAAAGAACGCATTAGTATTAATATTTTTAATCAATTTGAGAAATGAAAAAGATCAATTTGAAAAGTTTCGAGAGTGACAGTTTGGTTCTTAATGACCTTATGAGTGTAAGAGGTGGTAGTGGCAACACATCTACCCTTATAATTTCAACGTCTTGTCATGGAAGTGATCATGACAATGGCATTTTTGATGCAGATTAAGTAGTTAAGAGCATATATACTCTATTTTGGCTGTAGTATTAAACTACAGCCAAAATTATAGCAACAATAAAATAATATGATAGTAATTTTTTCACGTGGAGATGACTTTTCTACTAGAGATGTCAAGAACAAACTCATAAGTATGGGGCAGGATGTTGTTGTTATAGAACCAATGGCTGCCATGGAGAAATTTTCTGAAATAAGCAGTGATGGCATTATCTTTGAATCTTTAGACGGAAAACGATATAATCTTCTTGATGCAACAGCTTGTTGGTGGAGAAGAACAGGTATAGGCATGAATAATCTTGTAGATTATGTACCAACAAAATTGACAGCAGGCGAACACGACCTTTCAAAAATTCTTAATAGTCCGAGAAACCATTTTAATGAGGAGTTTAAGGATTTAAGAGATTATATATATAATACGATGTATAAGAAATGCCCCATACATATTGGTAATCCAAACCGTATGGGACTAAACAGAATGTATGCATTGGACTTGGCAAAGGAGATGGGACTTAAAGTTCCTGAATATGCTGTCATTACCAACTATAATCAGCTGGAGAAATTGAACAAGATAAGTGATAGGTTTGTATCAAAAGCTATCAGTAATGGCATATACGACTTCTTTGGACACGATGCATATTACACTTATACAGAAGCTCAGGACAAAGCTGATTTTGCCAATAAAAATATAAAACTATTTCCTTCTTTGGTAATGAGTTTGGTGAAAAAGAGTTTTGAGATTCGCTCCTTCTATCTACATGGAGAATTTTATTCAATGGCAATTTTCTCACAGAGAAACAAGCAGACTTCTGTTGATTTTAGAAAGTATTGCACAGAACTTCCCAATAAGAACGAGCCATTTAAACTTCCTGATGACATCGAAGAGAAACTTGACAAGCTATATAAGAAGTTGGACTTAAATACAGGCTCCGCCGACTTTATAGTTGACAAGGAGGGTAACTATGTTTTTTTGGAGATTAATCCTGTTGGACAGTTCCAAATGACCAGCTTGCCATGTAACTATAACTTGGAACAAAAAATAGCAAATTATCTAGTATATGGAGATTGAAAAAATAGAATTGAGTGACAACGAAATGGAGAATCTTCCTTTATTCTTTAAAACGATTTATCACAATCTTCTGATAGATCCGAACTTTGAAGAGAAACTGATGATGTATAATCCTGAGACCAAATTCAAGGAAATGAGATCTGCGATTCCCCAAAGAACACTTCCGTTATTTTATAACTGTGAAAAAATAAATAAAGATGGACAAGTATTATAATCAATATTTTATATTGTCTTCAAGTTGCGCCTTAACCAAAGGTGCAAAGCGGACTCTGATACAAGATTTCCAAAGAAGCAATGCCGATTTTGTGCCTAATGACTATTTTAGCTTGTGTAACTTGCTAAACAGACATAAAATTTCTGATGTTGCCAATGGGATAGAGGAAGGCTCGTTGCCAGACTATTATCAATTTGTAGATTTCATGATAGAAAAAGAGTATGCTTTTCTCTCTGATAATCTTCAAACATTCCCTGAGATTTCATCTGAATTGTATGAGGGAGAAAATGAAATTAATGATGCTATTATTGACATTGATGAAAATAGCATCAAGGTGGAGAAGTTGGATATTTTTTtGAAGGAATTGAAGAAGTTGCATTGTACAGATTTGCAAGTGAAAGTTTACAAATATTCTGACCTAAGCAAACTTCATTATCTTCTAAATAAGATTTGTAATCATATCTTCTATTATGTGGAGTTACATCTAAGCTCATCCGAACAGATTACTTATGAAGACTGTTGCAATATTATATTGAACTATCCGTCGGTAACCAACATCTATCTATATGGTGCAACCTCAAATAGAAGCTTGGATTATAATGAGAATACAGTGGGATGCTATCCTCTTAAAATGGGGACAGTATATTACGTGGCAGCCAATTTGGATAATAACAACTGTGGTTGCATCTCAGATTATTCAAAAATCTACAGAGATGCAGGATTCTATAAGATGAGCCACGTTCATAATTCTTGTTTATACAAGAAGGTTTCCTTGGATAAGGATGGTTATGTCAGAAATTGTCCCTCCATGTTGGAGAGATATGACTTGTCTGACGGTTTGGAAAAAATAATAAAAACGCCAGCTTTCAAAAAATATTGGAATATTACTAAAAAGGAAGTCGAAAGTTGTAAGGATTGTGAATTCCGATATAATTGTCTTGATTGTAGAGCACATACAAAAAATGGACTGTTCGGCAAGCCCATTACATGCAAGTATAATCCTTTTATAGCAAAAAAaGAGTAATGAATATCGTAAGAGCAATGAACGAAATAGGGGAAAGACTTAAAAGATTTCCTTGTTACATTCAATTTGATATGATGGATTGCGGACCAGCTGCTTTGGCTTCAATCGCTTCGTATTATGGTAAAGAATATGGTATTCCAGAACTACGAGGATATTGTTTCCTTACTAAGGATGGTGTAAGTCTGTTGGGAATAGAAGATGCTGCGAGAAATATCGGATTTGAGACGCTGGCTGTAAAAACTTCAGTCCCAAAACTGTACAGTAAAAAGCCTTTTCCTTGCATTCTTCATTGGGATAACGTGCATTTTGTTGTGCTTTATAACATAAGAAAGTCAATCGTTACGGGGCAAAGATTTTTTTATATCTCTGACCCTAGTTATGGTAGGGTCAGAGTTAATGAAGATGAGTTCTGCTCACATTGGTGTGGAGCAGACGGAGAAGGTGTGGCTTTGCTGATGACACCTGGAGAGAAATTCTACGAAATGATTCCAAAATATAGTAAAAGTCATTATAAGAAGAATTTTCTTTCATTCTATAAAACATTTAGAAATGAGTATTCTATTCTGTTCTGGGGTATGCTATTTAGTAGTATTTTTGCTCTGATTTTCCCTTTCTTGACTCAGTCTTTGATAGACATAGGAATAGGCAGAAAAGATATCCATATTGTCTTTGTGTTCCTTCTGGCTCAATTATTTCTGTTTATAGGTTCAACATTGATAACTATAGTCAGAAACTGGACACTCTTGTATAGTAATTCAATAATAAATATTGATATTATTCATGATTTTCTGGCAAAAATCATTAGGTTGCCATTTAAGTTCTTTGATACAAAGCAGCTTGGGGACTTTACCGCGCGAATAAACGACCATAATAGAATTCAGACGTTCTTGACATCCAGTAGCATTACTGTCATCTTTTCTTTTCTGACATTTATAGTTTACTTCATTCTGTTGACATATTATGATGTAAAGATTTTGTTAGTTTACATAGGCATAACAGCAATTGCGATAGCATGGTCTGTTGCTTTTGTAAATAAAGAAAAGAAAATTGATTACTCTAGATACAGAACTGATAGGGAAACGCAGCAGAATGTATATGAGATAATTAATGGTATATCCGAGATAAAACTTAATGGAACAGAGGAATATGAATTGGGATGCTGGAAGGATAGTCAGGTAAAGCTGTTTGGTATTGATGTCGATATTCTAAAACTCAGTCAACTTGAAAGTATTGGGTATGAGTCCTTTAATAAACTCAAGGATATTGTCGTCGTTTTTATGGCTGCTTATGATGTGATAATAGGAACCATGACACTTGGTACGTTACTTGCAATATCTTATATCATCGGCTCTTTAAATCAGCCTATCAGCCAGATTATAGAGTTCATACGTAGTCTACAATATGCCAAACTAAGCTATGAACGTCTTACTGATGTACAGGCTTTGGAGGACGAGGATAAAAATACTGCTGTCAAAATAAGTAATGATACATTTAAAATCTTTGATGGAATCCATTTAAAACATGTGGATTTTCAATATTATGGTCCTCGTTCACCCAAGGTTATCAATGATATGACATTAGACATTCCATTTGGTAAGACAACGGCCATCGTTGGAGAAAGCGGTAGTGGTAAAACCACGTTGATGAAATTGTTATTAAAATTTTATGACAAATATGATGGCACAATACTTTATGGAAATGCGGAGTTGAAGGATATTTCTGCTCGAAGCCTTCGTGAACATTGTGGGGTAGTTATGCAGGATGGGTATATCTTTTCCGATACACTTGAAAGAAACATTGCTACAGGCAAACAGCCCATTGAGCAAGAAAAATTGAAGAAAGCTATCGACATTGCACAGTTGACAGAATTTGTTGAGAATCTCCCCCAAGGACTCAAAACGCAACTGGGAACAGGTGGAAATGGTATTTCAGGAGGGCAACGCCAACGCATCCTCATTGCTCGTGCTGTATATCAGAATCCTCCTTTTGTCTTATTTGATGAAGCAACTTCTTCGTTGGATGCCAAAACGGAGAACAAGATATATCATGATTTAGATAAGTTCCTTACAGGTAGAACTGTTCTCAAAATCGCCCATCGTTTGAGTACTGTGAAAAATGCAGACCAAATTATTGTCTTGCATGAAGGAAAAATCACAGAGCGAGGTACTCATGATGAACTTATTGCCCAAAAGGGAACTTATTATGAGTTAGTTAAAAATCAATTGGATTTAAGTAATTAATTATGGAACGAATGAATTTTAGGATGATGCTATTTATAAGATATGGTCTTCTCATAGTATTTCTTTCAGCAATCATTGTCTTTCTCCTATTGTGGATATTAAGAGTTGATGATAAACCTTTGCTGAATATGATAGTTGCATATTTTCTAAATCAATCTCTATGAAATGAGGAACTAAAACAAAGGAGTAAGTACTTATAATTAAAATTTATGGTAGCAAGTATTCGGGTAACAAGAATACTTGCTACATTTCTTCACAAAAATCATTTTTTCACATTGTAAAAATCCTTGGAAATGCAATTTGTAAAGAAAACAAACTGTTAGAATAGTGATTTTTGAATAAAAGTTCATATTTCTGCAATTTTCTCCATGTAAGTTATAGGATATTTAGAAAAATATCGTATCTTTGTCCCCGAATTGAGGCGTTCTTTGCATATTGCAAAATACAGAAACGAGCAGAAGTCCGCTCGTTTCCATATTGTTACCTATATAATATAGGCAAACGCCCAAGTTCTTGATATTCAATCAAAGTCCAAATTAGAGCGAGTTAGAATTTTTAACACATAGATAAACCTCTCTCTTGCAGAATCGCCAGCGAAGCTTTTTTACAGCTTTGCTGGCGATTTCTCTGTATATAATCTTACTCAATCATGTTCTTGAGTATCCATTTCCTGAAGAATGGGTCTTCTATATTCCATAATCGAAATTTTTCGTTACGAAATTTTTCGCTAAGATACAAAAAATGTAGAAGTTCAGAAGGTGAACTCCTCTCGGTTTCTCTTAGCAGTACAATCTGTGTACTGCTTTATATATTCAGGAATATCTCTTATATATTTGCGAATCTCTCTTTATACAAAATGACTCAATGTTTGCAGAAAATGGAACATTTTTCTGCTATTTCGCTGAAAAATGTTTCCTTTGCAGCCGTAATTGAATAAAAATATAAGAATTATGGCAGAAAATAGACAAGAATTGAACCGCAACTTGGCTCAGATGCTCAAGGGTGGTGTGATTATGGACGTAACAACTCCAGAACAGGCAAAAATCGCAGAGGCAGCAGGTGCATGCGCAGTAATGGCGCTGGAACGTATTCCAGCTGATATCCGTGCAGCAGGTGGTGTTTCACGTATGAGCGACCCTAAGATGATCAAGGGTATTCAGGAGGCTGTTTCTATCCCTGTAATGGCTAAGTGCCGCATCGGTCACTTTGCTGAGGCTCAGATTCTTCAGGCTATAGAAATCGACTATATCGACGAGAGCGAGGTGCTCTCTCCAGCAGATAATGTTTATCACATCGACAAGACTAAGTTCGACGTGCCATTCGTTTGTGGTGCCAAGAACCTGGGCGAGGCGCTCCGCCGTATTGCTGAGGGTGCTACCATGATCCGTACCAAGGGTGAGCCAGGAACAGGTGATGTGGTTCAGGCTGTTACCCACATGCGTATGATGCAGAGCGAAATCCGCCGCCTGGTTTCTATGAGCGAGGATGAACTTTACGAGGCAGCCAAGCAGTTGCAGGCTCCTTACGACCTGGTGAAGTATGTTCACGAGAACGGCAAGTTGCCAGTGGTTAATTTCGCTGCCGGTGGTGTGGCTACTCCAGCTGATGCTGCCTTGATGATGCAGCTCGGTGCCGAGGGTGTATTCGTAGGTTCAGGAATCTTCAAGAGCGGTAACCCAGCTAAACGTGCCCAGGCTATCGTGAAGGCTGTTACCAACTACAACGACCCTAAGATGCTGGCTGAGTTGAGCGAGGACCTCGGCGAGGCAATGGTAGGTATCAATGAGCAGGAGATTGCTTTGCTCATGGCTGAAAGAGGTAAGTAATAATAAATGAGATAACGGATAAAAGCCCCTCCTGCAAAAGAAGGGGCTTTTATATTAGATAAGTATGTTATGAGAATAGCAGTATTAGCTTTACAAGGCGCTTTTGCTGAGCACAGACAGAAGTTGGCTCAGTTGGACGTGGATAGTTTCGAGGTTCGCCAGTTGAAGGATTGGGACCAGCCTAAGGATGGCTTGATTATTCCGGGCGGTGAGAGTACCACCCAGGCGAAACTCTTGAATGAACTGGGATTGATGGAGCCTGTAAAGGAGGCCATTGCAGCAGGCTTGCCTGTTTATGGTACTTGTGCCGGTTTGATTCTTCTTGCCAAGAAGATTGAGGGCGAGCCTAGTCAGCGCATTGCTTCGATGGACATCACGGCTTTGAGAAATGCCTACGGTCGCCAGTTGGGCAGTTTCTACATTGAGGCTCCGATGAAGGGCATCGAGGGCAATATCCCAATGACTTTCATCCGTGCTCCTTATATTAAAGAGGTGTGGGGAGATGCTGAGGTTCTGGCGGAAGTAGATGGCAAGATTGTGGCTGCCCGCCAGGGTAACCAGCTGGTTACCGCCTTCCATCCTGAACTGAACGAAAGTCTGGAGATTCATAAGTATTTTCTGGGAATGTGCAGCAAGTAGGCTTCATCCTGAGATGAAACTTATTTCGTTGGCCGATGAAACAGGCTTCATGGGCACATGAAGCTACATAGCAAAGTATCTTAGGATACATAGCCAAGTATCTTAAGATACATGAGCAAGTATCCTAAGATACTTTTTTATTGAATGTCTGATACTTTTTTCCGATAAATGTTTGCCGTTTACAAATATTCATCGTATCTTTGCATTATGAAATCTTCGTTACGTAAAACTCATAATGATGTAAATGCTTATGGTACAGCTAAATCCTTTTGTTATTGAAGGCTATCTTTCGCCGGAATATTTTTGTGATAGGGTAGAGGAAACAGCTCTTCTTACCCGCCATTTGACCAATCGGTGCAATGTCGCATTGATTGCGCCAAGACGTTTGGGTAAGTCGGGACTGATTTATAATTGTTTTCAGCAGGAAAACATCCGTGAGCAGTATCATTGCATCTATATTGATATTTATGATACGAAGAATTTGAACGAATTCGTCTATGCGCTGGGCAAGGGAATCCTGACGGCACTCAAGCCAAAGGGCAGGAAAGTATGGGAATTTTTCCTGAATATGCTCCAGTCTCTGAAGTCAACTATCTCTTTTGACATCAATGGAAATCCGGAGTGGAGTGTTGGTTTGGGAGATATTCAGGCTCCGGATATTACGCTGGATGAGATCTTCGCTTATCTCGAACAGGCAGATAAACCTTGTCTGGTGGCGATAGATGAATTTCAGACAATTGCAAACTATCCAGAGAAAACCGTTGAGGCAACCTTGCGTAAACGAATACAGAATTGCCACAATGCAAACTTTGTCTTTTCTGGCTCCAAGCGCCACATGATGGCATTGATGTTTACTTCCCTGTCACGCCCATTCTATCATAGTTCGAGTATCATGGGGTTGGAGGCAATCAATGAGCAAACTTACCTGGAATTTGCCAATCACCATCTTGCCAGGAACAATAAAGAGATAAGTGCAGCAGCTTTTACCTATTTATATCATCATTTCGATGGCATTACCTGGTATATTCAGTATGTTCTCAATATGCTTTACACTTCAATATCTGATAAGTCTTTGTTGCAGGAAGATGATGTCAGGATGGCGATTGATGGCATCCTTTCCCAGCAGCGTTTTGCCTATCAGGCCTTGCTGTATCAGCTTACAGCCAAGCAGAAACTGCTTCTCATAGCCATTGCTCAGGAAGGTAAGCCTTTTTCCCTGATGTCGCAAGAGTTCTTGCAGAAGTATCATCTTGGTGCAAGCACCGTGCAAGGAGCTGTCAAGACCTTACTGGACAGAGACTTTATCACGCAAGATGAAGGCGTTTACCAATTATGTGACAAGTTCCTGGAGTTGAGCCTGAGAGCAGGTTGAGTAAGTAAAAGATTCGTCTGAGTAAGCGAAATGATGCGGCAGAGTGAGCCTACTGATATATCTGAATAAGCCTACAGATATGACTGAGCAAGCACAAGGATACGATTGAGTAAGCACAAGGATACGACTGAGTAAGTGAAAGAATACGTTTGCTCAGGTTCAAGAAGTCGGAATATCAGGTTCAAGGAGGCTGTTTCTAAGAGATTCCCACTAGGCTCAGCAGCTCTGCTGAGCCTAGTCAGCAGGTCTGCCGACTGCAGTCAGCACATCTGCCGAGCCTAGTGGCAACACCCTATAATCGTACAACTACACACCTTTTAGTTGTACGATAATAACCGTTTATAACAACTCCGGAAGCTGGAAGAGCTTCACGCTGTTGCTGCCCTTGATGAGGATGTAATGGTCGTGAGGCTGGTTCGCCTTGAGCGCTTCCTTCACTTCCTCTACATTCTGGAACTTGCGGTAGCTGCATGGAATATCCTTGAACTCATCGCCCACCAGCCATACATTCTCCAGACCGGCTGCCTGCAACTGGTCTACTACCTTCTGGTGCTCCTCGTGGCTCACTTCGCCGAGCTCGCCCATCTGTCCGAGAATCGCCATCTTATGAGGCACATCCATCACGCGGAAGTTCTCGATGGCGGCTGCCATGCTCGATGGGTTGGCATTGTAGGCATCCACCACCAGCTTGTTGTGCGCCGTCTCTTCCAATTGCGAACGGTTGTTGCTCGGGATGTAGTTCTCCAGGGCATGATCTATCTGCTGAGGCTTCACATCGAAATGAAGACCGATGGTGATGGCGGCAAGCATGTTGTCGATATTGTAAGAGCCGATGAGATGAGTCTGAACCTCATGCCAGTCGAAACTCTCGGTGCGCCAGCGGAACTTCAGAAAAGGCGCGCAGGAGATGACTTCTCCCCATACATCGCAGTTCTCATCCTTGCCGTAGGTGATGAGGCGGTTGATGTTGCGTTGCTCTGCCATCTGCATCAGATGCTCGTTGTCGGCATTGATGAAGACGAGGGCATCGTTGGCTGCGAGGTAATCATAGAGCTCTCCCTTGGTCTTCTTCACGCCTTCGAAACTGCCGAATCCCTGCAGGTGGGCACGGCCTACGTTGGTAATCATACCGCAGGTTGGCTCCACGTATTCCACGAGTTTTCGGATGTCACCAGGATGGGAAGCACCCATCTCTACAACGGCAATCTCGTTTTCCGGAGAGAGACGGAAGAGCGTCTTTGGTACGCCTACATCATTATTGAAGTTACCCTGGGTGAACATCACGTTGAACTTCTCGCCGAGAACAGCAGAGACGAGTTCCTTGGTGGTGGTCTTGCCGTTGGTTCCGGTGATTCCTACTACAGGAATATCGAAGTGGCGGCGATGCTCACGGGCGAGTTCCTTGAAGGTGGTGAGGCAGTCCTCTACGAGGATGTAGCGCTCGTCGCCCTCCTTGGCATACTCTTTTTCATCTACAATCACATAGGCACAGCCTTTCTCCAAAGCCATGTCGGCAAACTTGTTGCCATCAAACGATGCGCCCTTCAAAGCCAGGAAGATGCTGCCCTCTGGGCAGTCGCGGCTGTCAGTGGTAATCACTGGGTGCGCTTGGTAAATCTGATAGAGTTCTGAAATATCCATAGTCTATAACTGTTATTTTGGGTGCAAAAGTAATCTAAATTATGGACATAACAAACAATTTTCCCAAAAAATGATGGTAATCTCGAATATTCTTTCTATTTTTGCAGAAATATTCGATGAATCTTTAGAAAGTGAGGCTCTTTATGGGTAGTAGAGATGAAAAAGATAAAACGAAAGTAAGGAAGGAAAAGCTGGCAGGCTATTTCTATAATCTATCCCAGTTGATATTTACGGGAACTGGGGTTGGAGGCGTGTTGCCGTTTTTACATGGAACGGCTTCATTAGGTGATATTTCCGTATTAGTTTTTGGCGCAGTTGCAACAGCAGGCTTTGCGTATGCTGCCAATCGAATTTTAAAATATTAAAGTTATGAGCTATTTGGCATTGTTTTTTTtAGTATGCTCGATTTTCAGTCTTGGTTTTATTGCTTGGACTTATACTAAGTCGGGTGAAAAGTGGCTTAAAGAATTGTAGAATCATGAGCTATTTGGCATTGTTCTTTTTAGTTTGCTGTATTGTCGGTGGAAGTTTTTTAGCTTGGTTATATACAAAACCAGGCGAAAAATGGTTGAAAGATTTGTAAAATATTAAGCTATGGAAGTTTACAATGGACTATTGTTTTTCTTTGTGGTTGGAACAATCATAGGTGGAAGCTTTCTTGCCTGGACTTACACAAAGCCAGGGAAAAAGTGGCTTAAGGAGTTATAATCCGATGGAATATACAATCAATATCAAGGGGTGCTTGATGGATTTGAGTACcccTCAGGTGATGGGCATCCTGAACGTTACGCCCGACAGTTTCTACTCTGGCAGTAGAAAACAGACAGAAATGGAGATAGCTCAGAGAGCTAATCAGATTATAGAAGAAGGTGGAAGCATCATTGATGTGGGCGCTTTCTCCACCCGTCCCGGTGCCGATGAAGTATCGGAAGAGGAGGAGGGAAGACGCCTGAAGTTCGCTTTCGACATCGTTCGCAGGGAGCAACCGGATGCTGCCGTCTCCGTAGATACCTATCGCCCAACCTTGGCACGTAAGTGTATCGAGGAGTGGGGAGCTGACATCATCAACGATGTATCAGAAGGTGGAATCACAGGCATCGCCAATGTGCCGCTGGAGCAGAGACAGGAGGAATATCCTGAAATGTTCCGGGTGGTGGGCGAACTGAAGGTACCTTATATATTAATGTCGGTGCAGCCTACGCTCGAAACGATGATGAAGGGCTTTGCCAGAGAGGTACAGCAGTTGCGCGACCTGGGAGCTAAGGACATCATCCTCGACCCGGGCTTCGGCTTCGGCAAGAATCTCATCCAGAATTATCAGATTTATAATGAGATGGAGAAGTTGAACGTGATGGAACTTCCTGTTCTGGTAGGCATCTCCCGCAAGAGTATGATATACAAGCTGCTGGGTGGAGATGCTACGACATCGCTCAATGGAACTTCCGTGCTCGACACCATCGCTCTGATGAAGGGCGCCAGCATCCTCAGAGTGCACGATGTAAAAGAAGCAGCTGAGGCTGTGAAGATAATAGAAGCAATGAAGGAGGGACGCACATGATAGAATTTGGCATCAAAGACTTTCTCGATATTCTCCTGGTAGCCTCGCTGCTGTTCTATGTTTATCGTCTGATGAAGGAATCGCGCTCACTGAACATCTTCGTGGGCATCATGCTCTTCGTGCTAATCTGGCTCTTTGTGAGTCAGATACTGGAAATGCGTCTGCTGGGTTCTATCCTGGATAAACTGGTGAGCGTGGGAGTCATCGCCCTCATCGTCATCTTTCAGGAGGATATCCGTAGATTTCTCTATGAAATCGGTTCGCAGAAAGGTATGCGCCGGCTGGTTCGCTTCTTCCACTCCAGCAAGGAGAGCCAGAAGGAGGCTAACAAGGAGACCATCATGCCGATTGTGATGGCGTGTATGAGTATGGCGAAGAAATACGTAGGTGCTCTTATCGTTATAGAGCGAGGCGTTCCACTGAAGGACATCATGGATACGGGTGAGGAGATAGACGCCAAGATTAACCAGCGGCTGATAGAGAATATTTTCTTCAAGAATTCGCCGCTTCATGATGGAGCCATGGTGGTGAGCAATAAGCGCATCATGGCAGCCGGATGTATTCTGCCTGTGAGTCATAACCTCGATATTCCGAAGGAACTGGGACTCCGCCATCGTGCCGCTCTCGGAATATCACAGAGCAGTGATGCCATCGCCGTCATCGTATCCGAGGAGACCGGACGAATCAGCGTGGCCATCAAGGGCGAGTTCAAACTCCGACTCTCTGCCGAGGAACTGGAAAGCATCCTTACTCTGGAAATGATATAAGTTAAGTGAAGAGTGAAGAACGAAGAGTGAAGAATTCATCACTTTTCCTACTACGTAAACCTTTACGATATGAATAATCTCCCGATTTAGCTTTTTTTACACATTTTAATCGCTGCTATTTCAAAGAAAATGTGTACTTTTGCAAAGTCGATGTGGCAAAAAGGCGAAAAACAAGATAACAGCGCCTTACACTTTGACAGATCTACTTAGGAAACAACAAAATATATAAAATATTAAAAaGTAAAATGGATTTATTACAGCAAATCGTAGCTCGCGCTAAAGCTGACAAGCAGCGCATCGTGCTCCCTGAAGCAGAAGAGGAGCGTACATTGAAAGCAGCCGATAAAGTTTTGGCTGATGATCTCGCAGACATCATCCTCATCGGTAACCCTGCCAATATTAAGAATCTCGCTGCTCAGTGGGGTCTTAACAACATCGACAAGGCTACTATCGTTGATCCACAAAACAACCCTAAGACTGAGGAGTATGCTGAGAAGCTCGCTGAACTTCGCAAGAAGAAGGGCATGACCGTAGAGCAGGCTCGTGAACTCGTAACTAAGAACAACCTCTACCTCGGTTGTATGATTATCAAGACTGAGGGCGCTGACGGTCAGATTTCTGGTGCATTGAGCACTACTGGCGATACTCTCCGTCCAGCTCTTCAGATCATCAAGTGCAGTCCAGGTATCACTTGCGTAAGTGGTGCTATGTTGCTCATCTCAGACCAGAAGCAGTATGGTCAGGATGGCGTTGTAGTAATGGGTGACGTTGCTGTAACTCCAAACCCTACAGCAGACCAGCTTGCTCAGATTGCCTATACTACAGCTCATACAGCTCAGTCAGTGGCAGGTATTACTGATCCACAGATTGCCATGTTGAGCTTCTCTACAAAGGGTAGCGCAAAGGATGCTATCAACAAGGAGACTGGCAAGAGCGTTTATATTATTGACAAGGTAAAGGATGCTGTAGCTATCGCTAAGGAGAAGTTCCCAGAGCTTCACCTCGATGGTGAACTTCAGGCTGATGCAGCCCTCGTTCCTGAGGTAGCTGCCAAGAAGGCTCCAGGTTCTGACGTAGCTGGTAAGGCTAACGTATTGGTAGTTCCTAACCTCGAGGTTGGTAACATCGGCTACAAGCTCGTTCAGCGCTTGGGTGGTGCCATCGCTATCGGTCCTATCCTTCAGGGTATTGCCCGTCCTGTAAACGATCTTTCTCGTGGTTGCTCTGTAGATGACATCTACTACATGGTAGCTATCACAGCTTGCCAGGCACAGGACGCTAAGAAGGCTTAATTCAACATTCAACATTTAACATTCAACATTTAACATTATGAAAGTATTGGTTCTGAACTGTGGTAGTTCATCTATCAAGTACAAATTATATAATATGGACGATGAGTCTGTATTGGCACAGGGTGGTGTAGAGCGTATCGGTCTTGATAACGCTTTCATCAAGGTGAAATTGCCTAACGGCGAGAAGAAGCAGATCATGCACGACATGCCTGACCACAAGGAAGGTGTGAACTTCGTGTTCAAGTGCTTGCTCGACCCGGAAATCGGCGCAATCAAGGATTTGAAAGAAATTGACGCTGTAGGACACCGTGTCGTACAGGGTGGTGACAAGTTCAAGGAGAGCGTTATCGTTGACAAGAGCGTAGAGGATGGTATCGAGGAACTTTGCGACCTCGCTCCTGTTCACAACGCAGGTCACCTGAAGGGTATCCGTGCCGTTGACTCTTTGATGCCTGGCACTCCTCAGGTTTGCGTATTCGACAACGCATTCCACAGCACAATGCCTGACTATGCTTACCTCTATGCAATTCCTTACGAGTTGTACGAGAAGTATCACGTACGCCGTTATGGTTTCCACGGAACATCTCACCGTTATGTTTCTAAGCGTGTTTGCGAGATTCTCGGTCTCGACCAGAACAACTCTAAGATCATCACTTGCCACATCGGTAACGGTGGCTCTGTAGCTGCTGTATTGAATGGTAAGGTATTGGATACTTCAATGGGCTTGACCCCATTGGCTGGTTTGATGATGGGTTCACGTTGTGGTGACATCGATGCTTCTGCCGTTACCTACTTGATGGAGAAGTTGAACATGAAGCCACAGGAGATGGCTGACTTCCTGAACAAGAAGAGTGGTGTGCTCGGTATTACAGGTATTTCTTCTGATATGCGCGACATCGAGAACGCTGCCAACGAGGGTAACGAGAAGGCTCAGCTGGCTCTCCGCATGTACGAGTATCGCATCAAGAAGTACATTGGTGCTTACACTGCAGCTATGGGTGGCGTTGACGCAATCGTATTCACAGCAGGTGTAGGTGAGAACCAGACCGACCTGCGCGAGGAAGCTTGCAAGAACCTGGAGTATCTTGGCATCAAGATTAACAAGGAAGTGAACGATAAGGTTCGTGGCGAGGAAGCTATCATCTCTACTGACGACAGTAAGGTGAAGGTAGTTGTAGTTCCTACCGACGAGGAGATCGTTATCGCTCGCGATACAATGGAGTTGGTTGCTAATAAGTAATCATACGCTATATATAATAAGGTGAAGACTAGAAACATAAGTGAATGGTCTTCACCTTTTtAAATTTTTAGAATTATGAAAACAAAGATTGTAACTTTCGGAGAAATATTGCTTAGGATTTCTAAGCCTGGTTATCAACGTTTATTTCAGGGACATCATATGTTTGGCAATTATGGTGGCAGTGAGGCTAATGCAGCCATTTCTTTGGCTTATTTAGGCGATAATGTAGAGTATGTAACCCGTGTGCCATACGGTGAGATGGGTGAGGCGGCGTTGATGCATCTCAGAGAGTACGGTCTGAATGTTTCTCATGTTGTGCGTGGCGGCGAACGTCTCGGAACTTATTATTTCGAAGAAGCTGTAGCTATGCGCAATTCCCGTGTGGTTTACGACCGCAAAAATTCTTCTTTCTATACGCTGAAGCGCGGAATGGTGAAATGGGAAAAGGTGCTGGCTGATGCTGCCGTATTCCATTGCTCCGGCATTACCTGTGCTATCAGTCGCGATGCGATGGAGTCAACTATGGATGCCATCAAACTTGCTGTTTCTGACGGGTTGACCATTGCCTGCGACATTAATTACCGTAAGAATCTCTGGGGATATGGTCTGGAGCCTCATGATGTGCTGTTCCAGATGATGCAGTATAGCGACATCATCTTTGGTGACCAGAACGAGTGGGAGGTAGCCAGCGGTGTGCCTCATATTCCTTTCGAAGCTTTGGATGCAGACTATGAGATTGACAAGGAGGCTTATCTGGAGTATTTCCGCAAGATGCATCAGCTCTTCCCGAAGTGTAAGAAGATGGTGATGGCGGTAAGAAATCAGATTGCCAGCAGTCATCATACCTTGAGCGGCTTGCTCTATGATGCTGTAGAAGATCAGCTCTATACTACAAGAATCTATGATATTGAGCCGATTGTTGATCCGATGGGGGTTGGTGATGCCTTTATTGCTGCTTATATTCATGCCCATCAGAAGTGGGGCGACAAGAACCAGTATTGCCTGGATTTCTCACTGTCAGCAAGTGCGATAAAGAATACGGTTCCGGGTGATCAGAATCTGGTTACAGAAGAGGAAATCATCAATAACATGACTTCTTCAGGAGGTCGCATACAGCGATAACAATAAAGGGCAGCTCATAAaGCTGCCCTTTATTGTTATGGTTGGCTTTCGCCTTCCACATATTCTTCCATAAACATGTGTTCGCCATCGAATACGGCGTAGGTGAACTGCCATATCCAGTCGCCCAGAATCATCAGTCGGGTCTTTTTGCTCAACATCAGATCCAGTTCGATGTGGCGATGGCCGAACATGAAGTAATCTATATCCTTGTGACCTTGCATATACTGTTTGGCAAAGCGCACCAGGAACTCCTTCTTTTCGCCCATATAAGGCTCTTCCTTTCCGTCAGCACGTTTCAGTCGGCTATGCTTAGCCCAGTTCAAGCCTAAAGCCATTCCCCAGCGAGGATGAATCGCATTAAGGAGGCGTTGGCAAGTATGATTTTGGAACATTCTTTTCAGAAACTTGAATTTCTTGTCTGGGTCACCCAGTCCGTCTCCATGTGCCAGATAGAATACTTTATCGTATATCTCTATGGTCTGAGGCTTATAATGTACGGTAACGCCACACTCTTCCTCCAGGTAGCCATAGGTCCAGAGATCGTGGTTACCCGTAAAGAAATGTACTTCCACTCCCATATCGGTCAACTCCGAGAGCTTACCTAAGAAGCGTGTGTAGCCTTTTGGTACGACATATTTATATTCGTTCCAAAAGTCAAACATGTCACCCAGTAGATAAACTGCAGCAGCCTTCGTCTTGATGCTGTCCAGGAAACGGACCAGGCGGCGTTCTTGCATGCGGGCATGCGGAATGGCTAATGAGCCAAGGTGCGCATCTGAGAGGAAATATACATTTTTCATAAGCGATTCTTTTTAAATGAAGAGTAAAGAATGAAGAGTGAAGAATTCAACGCTTTGTCTTTATTCAAAGCCGAGTTCTACGCGAGCTTCCTCGCTCATCATACTCTGATCCCAAGCCGGTTCGAATACAAGGTTCACATTGGCCGATTTTACGCCTTCCACGCTGTCTACCTTGCTTCTTACATCCTCCAGGATGAAGTCGGCAGCCGGGCATGAAGGGGCTGTGAAGGTCATGTCGAGATCTACGGTGGCATCGTCTTTCACATCTATTTTATAAATCATACCGAGGTCCCAGATGTTGACAGGAATCTCAGGGTCGTAAACGGTCTTAAGCACATCTACGATCTTTTCTTCTATCTTTGTCTTTTCTTCTTGTGTCATAATAATCTTTGTTTTTGCCTACAAAGATAATAATTATTGCAGACAAAACAAAAAGAAAAACTGTTTTTTTtCTTGCAGAAGGTCTAATATACCCCAAATAGACTACAATTTACCTTTATCGTGATATGAATAAAAGGCACCATCGGTTATGATGACATGGTCCATAAAGAAGAGGCGCATGATTTCGCAGGCTTTGGCAATCTTCTGGGTAAGTACATCATCGGCTTTGCTTGGCTGAGGATTGTTGCTGGGATGATTGTGGCAGAAGGCGATAATGGTAGCGTTGTTGAGCACCGCTTCTTTTATGATGAGCCGGATATCGGTTGCCGTTTCTGTAATGCCGCCTTTTGAGATGCAGCTCGCTTTGATGAGCTTGAAGTTCTGGTTCATCATCAGGAGCCATGCTTCCTCTGTATCTAAATCCTGCATCTTCGGAAGCATATAGTTGTAGATGGCAAGGGATGAGCCTAAGTCGGGACGTGTGCCAATCTTATCGAGAGCACGGCGCTTGCCCAGTTCGCAGGCTGCAAGAATGGTGATGGCTTTGGCGGGTCCCATTCCTTTATATTGCGTCAGTTCTCTGATGGACTTCTTTCCTAGCTGGTTCAGGTTGTTGTCGCAATCCTTCAGAATGCGTTTCATCAGGTCTACGGCACTTTCGTCAGTAGATCCCGAACCAATCAGTATACCTAAGAGCTCGGCATTGGATAATGCTGAGGCACCCAAGCGCTCCAGTTTCTCGCGAGGCTTGTCTTCTTCTGCCCAATTGGCAATGGTTAGTTTCTCTGCCATAATAATAACTGATTAGTAGATTATTATTGGCTTCTCTTTTGGCGGGGAAGTCTTATTTGTAGAAAGTCTTGTTGTATGCGCTGAATTCGCTCTGTCCCAGTACGCATCTCTTCCACCATGCAGAAAGGAATCCGCATCCGTAACCCATCAGCTGTGTGAAGGCAGCGCGAATGCTCAGCAAGCCTATCTTCACGCTGTGATTCTCTCTGCTGCTGTCGATAAACAGTGCGATGGTATAGAGAATGATGCCGGCGAGACCGATGCAGCCCAATGCTGCCATCGCATTGCCCAAGGTTGGGAATACGTGAACGGTGCCAAGCATGTATGGCAGGAAGCCGAAGAAGAGCAGAAGCAGTGTGCCTATTACGCCCACGGTGAAGACCATAGGAAGGAGATGCACGAGTTTGAGACTCTCTGGATATTTCTTGTAGAGATTGATGCGGGCGATGCCACTGTTGTAGACCTGTCGCCAGAACTTGCGGAAGTCGGTGCGGCGCTTATGCCATACCCATGCTTCAGGGAACAGACGGCAACGGCAGCCTGCCTTGAAGATACGGATAGAGAAATCGATGTCCTCACCGAAACGCATATTGGAAAAGCCATTCAACCTGAGATAAACATCCCTGCGGATGCCCATGTTGAATGAACGGGGATAGAACTTATCCATCTTCTTCTTTCCGCCACGGATACCACCGGTGGTAAAGAAAGAAGTCATGGAATAAGAAATGGCTTTCTGAGTATCTGTAAATGATGAGTGCGCCTTGTCGGGACCGCCGAAAGCATCGGCTGGCTCACGGCTCAACTCATCACTTACAGCCTTCAGATAACCTTCTGGCAAGACCACGTCGCTATCGAGTATCAGAAGATACTCACCCTTGGCGCGCTCGGCACCATAGTTGCGACTCTGGCCCGGACCAGAGTTCTCCTTATAGTAATAATGTATATCCATCATGTGCTCATATCGCTTGCACACCTCCTCGCAGGAAGTCTGTGAGCCATCCTCAACGATGACAACTTCGAAGTCTTTCTCAGATTGATGAGTCAGACTCTCTAAAAGTTCGTCCACTTCGTCAGGACGATTAAATACAGGTACTATGATGGAATATTTCATTCTTCTTACTATTAAGGGTTAGTTTTACTCAATAAGAGCACAATCTTCCTGTTGGAGGATGTATTACTCGCTTACACGACCGAGGTAGCTACCGTCACGGGTGTCGATCTGGATAGTCTCGCCTTCGTTGACGAACAAAGGAACACGAACCTCAGCACCAGTCTCCAATGTAGCAGGCTTTGTAGCGTTGGTAGCAGTATTACCCTTTACACCTGGCTCAGAGTGAGTAATCTTCAAAGTAGTCTTCACTGGCATTTCAGCCAAGAGGATAGTACCATCAGTTGTATCAGTAACCACCTCAACAACGTCACCCTCCTTCATGTACTGGCCACCAGTAACGTTCTCCTTAGCGATAGGCACCTGCTCGAAAGTCTCCTGGTTCATGAAGATGCAACCAGTAGCGTCCTCGTAGAGGTACTGGTAAGGACGGCGCTCAACGCGAACATCCTCCAATTTGAAACCTACCTGGAATGTACGTTCCAATACACGACCGTCGGCAACATTCTTCAATTTTGTGTTCATTACGGTGTTACCTTTACCTGGCTTTCTGTGCTGAAAGTCGATGCAAACCCATACTTTGCCATCCATGCGGATGCAAGTACCAATCTTAATTTCCTGTGAATTAATCATTTCTTGTTTATCTTGAATGTTATTATAATAATCTCAAAATCGAGTGCAAAGTTACGGCAAAAACATGAAAAATCAAAGGAAATATCGAAAAAAACATAAATATTTAAGCTAAATTTGGTAGTTTTCTTGGTTATTTCAGAAAATATGCGTAATTTTGCAGCCCAAAAAGGGCGTGTTTTGCACTTTTGTGAAGAATATTAATTAAAAAaTAAATAAGAAAAATGAAAAGAACATTTCAGCCTCACAATCGTCGTCGCGTAAACAAGCATGGTTTCCGTGAGCGTATGGCAACTAAGAATGGTCGTCGCGTATTGGCTTCTCGCCGTGCTCATGGCCGTAAGAAGTTAACTGTATCTGACGAGCACCACGGAAAGTAATTCCGAGGAAAGATTCGTCTGTTGACGATGACATTAAAAGCAGCAAAGATGTATTCTTTGCTGCTTTTTGTTGTTTATAACGCCCCTTCCTTTTCTGAGATTGCTCTTTTGGGAACAAAGATGTTTTGTTTTTATATCATAAAAATAGGTGGTGAGAGTGCAAAAACTTTCCTTTTtATTTTGTTCTTCCCCCAAATACTTGTATCTTTGCACCAAAAAATAATATATGACTTCATCAGAGTTTATAAATAAGTTTAAGAGTAAGTACCTTTGGGGGAATATCGGTGCCATGATTCTGGTGCTGGTGTTGCTCTGTGTCGGTGTCAAGTATGGCATTGATATCTATACCCATCATGGTGAGGCCATCCGTGTGCCGGATATTCGATATAAGAATATCGATGATGCTACACATATCCTCGACGATGCGGGATTGGAAATTGTTGTAACGGATACGGGATATGTCCGCTCTTTGCCGCCTGATGTCATTCTGGAGCAGACTCCGGTTTTCGGAGAAGTGGTAAAGTCGGGACATGTTATCTATGTTACCATCAATTCAGATCATTCTCCACGTATCACCATTCCTGATGTCATTGACAACAGTTCGTTGCGAGAGGCAATGGCTAAACTTACTGCTATGGGATTCAAACTGGGTACACCTGAATATATTCCTGGCGAAGAGGATTGGGTTTATGGTATCCTCGTTAAGGGTAAGCATGTTGTAGCTGGTGATAAGGTTTCTATCGATGATGTGCTTGTCATACAGGTTGGTAATGGTAAACGGAGCGTTGATGATTCCATCGATGTGGTAGATCCGGTTTATCACGGCGAAGAAGATGTGATGGAAGGCGAAGGTGACATGAGCGGAGAAACTCATGAAGACAACTTCGAGGTGGTTCCTGGAACGGAAGCCACAGAGCCTGCTCCTTCGCATGAACACCATCAGAAGGAAGTGGTGGAGTAGGAGAAATGAAAAGTGAAGAGTGAAGAATTCAATAGTAATACGAATGATATTTTtAGATTATATATATAATAAGGTATATGCTCCTGTAGAGGATGACTTCGGGTTTGATGATGCAGGAGATATGGACGAACTGGATGATGAACTCCAGATGGAGGAAGGAAACGCTGCTTCTGGTGAAGGAGGAGATGAACTCTATGAGCACTGGAAGGTTCAGGTGGATGCCAACCAGGATCCGGTGCGTATCGATAAATACCTGGCTGATAAGATGGCCTATCAGAGCCGTAACCGTATTCAGCAGGCTGCTGATGCCGGATTCATCCATGTCAATGGTAAACCGGTAAAGAGCAACTATAAGGTGCGCCCTAATGATCTGGTTACTCTGATGCTCGACCGTCCTCGTCACGAAACGAGTATCAAACCTGAAGAAATCGCTATCAATGTGGTTTATGAAGACGATCAGCTGATGGTGGTCAACAAGGAAGCAGGTATGGTGGTGCATCCGGGTGCAGGCAACTTTCATGGAACCTTGATTCAGGCGGTAGCCTGGCATTTAAGGGATATGCCTGAGTTTGATGCCAATGATCCGGAAGTGGGTTTGGTGCATCGCATCGATAAAGATACCAGCGGACTGCTCGTTGTGGCAAAGACTCCTACGGCAAAGACCGTACTGGGTAAGCAGTTCTTCAACAAGACTACCCATCGCAGTTACAATGCGCTCGTTTGGGGCAATATTGTAGAAGATGAAGGTCGCATAGAAGGCAATATCGGCCGTGATCCGAAGAACCGCCTCCGTATGAAGGTCTTCGATCCGGACAGCGGAATAGGCAAGACGGCGGTTACGCATTACAAGGTGTTGGAGCGTTTCGGTTATACCACCTTGGTGCAGTGTGTGCTTGAAACGGGCCGTACCCATCAGATTCGTGCTCACATGAAGCATATCGGTCATCCGCTCTTTATGGACGAAACGTATGGCGGAACAGAGATTCTGAGAGGTCAGCGCAGTAGCAGCTACAAGGCATTTATCCAGAACTGCTTCAAACTCTGTCCGCGTCAGGCTCTCCATGCCAAGACACTCGGCTTCGTGCATCCTACAACCAAGCAGCAGATGGATTTTGACAGTGAGTGGCCAAATGATTTTAGACAATTAATAGAAAAGTGGCGCGGCTTCATCGCTGGCACCACACAAGATACATTCAAAAATATTTAGTAATTATGGAAAATAGCAAGAGAACGATAGCCATCGTATGTGGTGGTGATTCTTCTGAGCACGATGTATCATTGCGCTCAGGACAGGGTTTGTACTCTTTCTTTGATAAAGAGCGCTACAATATTTATCTCGTCGATGTGAAGGGCACCGACTGGCATGTCGCTTTGGATAATGGTGAGACTATCGAGATTGACAAGAACGATTTTTCTTTCGTTATGAACGGCAAGCATGTCTATTTCGATTATGCTTATATCACCATCCACGGACAGCCTGGTGAGAATGGTGTGATGCAGGGCTACTTTGACCTCATCCATCTGCCATACTCTACAAGCGGTGTTCTGGTAGAGGCAATGACTTTTGATAAGTATGTGCTCAATAATTATCTGCGCGGTTTCGGTATAAACGTAGCAGACAGTATCTTGCTCCGTCGCGGTGAAGCTTATGATGAAGAAGAGATTGCCAAGCGCATCGGTATGCCTTGTTTCGTAAAGCCTGCTGCTGACGGCAGTAGCTTTGGTGTGAGCAAGGTGAAGAATGCTGACCAGCTGGCTCCAGCCCTCCGTGTGGCTTTCATGGAGAGCAATGAGGTAATGATCGAGGGCTTCCTTGATGGTACCGAGATTTCACAGGGCATCTACAAGACAGCAGAGAAGACTGTTGTACTGCCAGCTACCGAAGTGGTGACCACCAACGAGTTCTTCGATTACGATGCCAAGTATAACGGTCAGGTACAGGAAATCACTCCAGCCCGTCTCTCTCCTGAGACCGCAGAAGAGGTAGCCAAGACCACATCCCGCATCTACGACATTCTTCATGCCAACGGTATCATCCGTATCGACTATATCATCTCTAAGGATAAGGATGGTAAAGACAAGGTGAACATGCTGGAGATCAATACCACTCCAGGTATGACCGTTACCAGTTTCATTCCTCAGCAGGTTCGTGCAGCAGGTCTTGATATCAAGGATGTGCTCAGCGAAATCGTGGAGAATCAGTTCTAGAATAACAAACTCATATATGGTTCTGCGATTTTTTCGCAGAGCCATATATATATTAATAGGTATATATTATGAATATCCCTCAAGAATTTGATACCATCCGTCCTTGGGAGCCTGAAGATCTCCCAGAGGTATTCGACCGTTTGCTTTCAAACGATCAGTTTAAACAAGTGCTTGCCTATCTCTATCCACAAGTACCTTTCGAGATGATTGCCCAGAAGTTGAAGGCATGTAAGACCAATCTGGATTTCCAGTTGGCTTTTGCTTACGATTTTGTTCATGGCATTCTGAAGAAGGCAGCAACAGGCTGCGAGATGGATTGCACATCGCTCGATAATACCCGTAATTATACTTTCATCAGTAATCACCGTGATATCGTGCTCGATTCAGCCATTCTCGATGTCCTTCTTATCGATAACGGGTTTAAGACCACCTGTGAGATCGCTATCGGTGATAATCTCCTTTCTCTTCCTTGGGTCAAGGACCTGGTACGTGTCAACAAGGCGTTTATCGTAGAGCGTGCCCTGAGCATGCGACAGATGCTGATGTCGAGCAAGCGTCTTTCCGACTATATGCATTTTGCCATCAAGGAGAAGAACGAGAACATCTGGATAGCCCAGCGCGAGGGTAGGGCCAAGGACAGTAATGACCGCACCCAGAAGAGTATTCTGCAGATGATGTCGATGGGCGGTGAGGGTAGCATTATCGACCGCCTGAAACAGCTTCATCTTGTACCGCTCTCTATCAGTTACGAATATGATCCATGCGATTTCCTGAAGGCAAAGGAGTTCCAGCAGAAGCGCGATAATGCCGATTGGAAGAAGGGACCAATGGATGATCTGGTAAGCATGCAGACCGGTATCTTCGGTTATAAGGGTCATGTGCATTATCATGCAGCTCCATGTCTTGATGATTATCTGGACAGTCTTGATCCTGATATGCCTAAGCAGGATATATATAATAAGGTAGCCGCCTATATGGATGAGCAGATATTCAAGAACTATCGTCTCTATCCTGGCAACTATGTGGCTCTTGATTTGCTTGAAAACTCAACTGCTCATCAGGCTGAATATACTGCCGAAGATAAGGCAAAATTTGAAAAATATATGGCTGGTCAGCTTGCGAAAA
>contig00002
TTTATCCTTTGGCGCATCAAAAACGTAGTGAAGCGCCACGGTAGCCTCTACGAATCCGAGGTTCGGCCCCACATGACCGCCATGCTTGCTTACACGGTTCAGCACAGCCTGTCTGGTTTCATCAGCCACCACCTGCAGCTCCTTCAAATCCAGCTTCTTCAAGTCGGCTGGTGACTTTATTTTCTCAATATACATTTTCTTATAGTTTTAATTATGATTTCTGGGTGCAAAGATACGAAGAATCCTGAAAACACGCATTACCCCAACTACAGAAAAAATGAATGATTTTCCGGAAATCTCATCTTGGAATATTCTTCAGGAAAACTCATCTTGGAAATCAGCCTGCTGCCTTATCCCTATCCTTCAGAATCACAGCCATGTTATCCAGCGCCCATTCTATCAGATGATCCATAATAGGAATAAGGGTTtCAGCACGGGGTGTGAGAGAATACTCCACTCTTGGCGGCACTTCGGCATAAGCCTTGCGGGTAACGTAGCCATCAGCCTCCAACGATTTTAACGTGCTGGTAAGCATTTTCTGCGAAATATCCGGAATCAGCTTACGCAGGGCATTAAACCGGAGGGGgCCATCCTGATGATATTTCAGGGTGTAGATTACCAGTAGCGACCACTTGTCGCAAACGCGCGCCAGGACGTTACGGATGGGACAGTCCTGCACTACCATTTCTTTTATCATTCTTGCCATAATCTATCTTCTTTATATTCTACAATAATCTATAATGTTCTGCAAAACTCTACAATATTCTGCAATAGGCTACAAAAGTAACTAATATCCGAAAAGATACCAAACATACCAAGTTAATCTAAGTTAACGCTTCATTTTTCTTTCTCCCATTCCCACGCAATAGTTACCTCCCAGTAACCATCTTACCCCCAAGTGCCCTCTTGCAGGAACCGTTTTTTCGCAGTATCTTTGCAGCGCAATTCAGAAGTGAAAGCAGAAAACAGAAGAATTCACAAAAAGAAAGAAAAAAGAAATATAAACATTTTAAAATAACAGACAAGATGAAAGAAACAAAGATTATTGCAAAGGCTGAAAACTTCACAGCCACAGATTTTGGCAAGATGAGTGAAATCAAGGATTACACCTTAGAGATGGGTCCTGAGATTAAGATTCCAGGAAAGGTATTCGGAGGTCAGAGCGTGAACGCTATTGGTGGTGAGTTCTCATTCCAGAGCTTTGCTCCTGACGCAGAGACAGGTTTCCTTCACACCCACAAGAACCACGAGGAACTGTATTTCTTCCTCAGCGGCAAGGGAGAGTTCCAGGTAGATGGCAAGGTATTCCCTATTCAGGAGGGAAGCGTGGTGAGAGTAGCACCAGCCGGCAAGCGCTCTGTTCGCAACAACGGTACAGAACCACTCGTGATGCTCTGCGTGCAGTATAAGGCCGAAACCTTTACAGCCGAAGATGCAACCGACGGCGTGATTCTCAACGATAAAGTGGAGTGGTAGAAACTACTCCACCACCTCCATGATTTCAGGATGCTCAAGCTTTTCCTGTTTCTTGAGCTTCTTCACTACTTCTGAATAACTGTGGCGAATCAGGGCCTGGATGAAATCATCTTCCAGCGTGCCATAAAGGTTTACCTGATTCCAATATTTCTTATTCCAATGCCATGCGCCTTCTATTTCGGGATGCACTTCCCGGAGTTCGAGGGCGTAATCAGCATTACATTTCATCGTAACCCACTCGGGGCGCTCCAGATCAACACAGGCAAAGATCTTGCCCAAAATGCGAAACACCAAGGTCCGCTCATCAAAAGGAAAAGCCTCGGTTACGAGGGGAAGCGAGAGGCAATACTCTCTAACAGATTCTATATTCATTATTTCTTCTGATTATTTCTGATTAAAATGTTTCTATGTTTTAGGGGACAAAGAAATTGCAAACGAGCGCAATGAAAGCTTGCTTTCAAATTGCCGAGTGCAGCATCTTTTCTGCAAAGATAATAAATTCTGATGAAACGGCAAGCCTTATTCCATAAAAACACGCAGCTTATCCGATAAAATTCCGTTATATTAAAATCGCTTTCTTTCCTTATCCGTAATTTTGCAGCATCATTCGCATTTTTTTGCGGCATTTTTTACTATAAAATTAAAAAGAAGATTATGAAACATGAATTGATCATGAGCGGCTTGCTCTTCTTGGGAAATCAGATGATGGCAAACGCTCAACAGACAAAGACCACTACAATAGAAAGCGTTTCTACAGAGAGTATTTCTACAGATAGCATCCAGGCGATGAAGGAAAAGCTGCGCCAGGACAGCATCCAATGGGAGAAACAGCTCGCAGCCGTAACCATCAAGGGAACCCGCTCGCAATTCCGCCAAAAGAACGGCGGAATCGTGGCTCGCATCTCGGGAACTTCTCTCGAGAAGGAACCGAATGCTACGGAAGTGCTTGCCAAACTTCCCGGAATGTTCAAGAACAAGGATGGCAAACCGCAGGCATTTATCGGCGGCTCACCCGAAATCTACATCAACGACAGAAAGGTGCAGGATTACAGCGTGGTAGAAAACCTACCCGTTACACAGATAAAAGAGGTGAAAGTGATTCATCATCCCGGAGCAGAATACGGCAACAACGTAGGCTGCGTGCTGCTCATCACAACCAAGAAGAACCTGCAAGGACTCGCCATCGTGGAGAACTCCGGCTTCCTCTTCGACTCCTTCGTGAGCAACAACCACGACCTCGACCTTACCTACACCCGCGGCAAAATGACGTATTACGCCAAGCTTAGCTACGCCAACTGGCAGGGGATATGGAAAGAACAGGACATCGCTACAAATTACGTAAGCGGCAACCAGGCAGGCGATAATACTGGAAATAATGCAGGCGATAACGCCACCAACTACATCGCCTCTTCCACCCTCGACTGCAAGCACAGCTACTACGACCGCTTCTACTGGAGCGCCGGAGCCGACCTCGCCCTGACTGAAAAGCAAACCATCGGAGTAAAATACGATGGCTACAACATCCATCAGCCAATGCCTTTCAAGATGACGAGCTATGCGAAGACCAACGATCACGTAGATGATAACGTAACGGGCAACAACAAGTTCCTCTATTACGACTGGCAGCACCACGTAAACGCCTTCTACCAGGGCAAATACGGAGAAAAATGGAAGCTGAACTTCTTCGGCGATTTCGTGAAGCTTCACACGGAGCAGGCTCAATTCGTGGATGAGATTTCGGAGAAGAATCTGGCGAATGGAGTTAACGAGGAAGACGCCAGAAACAAGTTCACCCTCCTGCCGCAAAGCGATGGAACCATCTGGGGAGCAAAGGCCCGCGCCAACTACACCATCAACGACAAGCAAACCTGGATGATGGGCGCCGAGTACAACTACGTGAAGAGCGAATCGCGTACCGATTACACCCCTGCCGATAAGGGAACCTCCACCCACAGCATCACCAAGGAAAATCATGCTGCCGTCTTCGCCGAGTATTCACTCGATTTCAAGCCCTTCTCATTAAGAGTAGGATTGAGATACGAGCACGTAGACAGCCGCCTGGATTATCTGAAAGATGAAACTGGAAGAACTGGAATTGGAAGTTCAGAAACTGGAACAACTGGAACTGGAACGCCAGGAACAGCCTCCACCGAGCCGCTTCATCGCAAATACGACAACCTCTACCCATCCCTCCTGCTCTCTCATCAGGCAGGCAGATTCTCCCAGTCCCTGAGCTACCGTTCTTCCGAAATCCGCCCAACCTTCCAGGAGTTAAACACAGGCACGGTTTACGCAAACCGCTACATGTGGCAGATAGGAAACAGCCAGCTGGAGCCATCCCAGCGCCACGAGTTCCAATACCAGGCAAGCTACGGCGATCTCTTCCTCCAGGCAAGCTACACCTACGTGAAGGATTACATCACCAGCATCATCGAACCCGATTCAGATGACCCGCAAACGGGCTACATCACCTGGACCAACATCGACCATTGCTGGAACTGGGGCAGCTTCCTCGGCTACCGCCACCGCTGGGGCTTCTACGAGCCACAGGTGCAGGCAGGCATCCAGCAGGGTTTCATCAAGGCCGTCAGCATGGGCAAGGAGAAAAGCTTCCACGACCCCTACTACATCTTCAGCCTCTACAACGGCTTCCATCTTCCAAAGGGCTGGTACCTGAACCTCTCGTTCTCCTACCGAAGCAGCGGCACCTACGATTTCCTCACCCTCTGCAGCGTGCACAACTTCGACTTCCAGCTCTACAAGAGTTTCCTGAAAGACCGTCTCTCGCTAAGCCTGAACGTGAGCGACATCTTCAACACCATAAGCCGAAAGACCGACGGTACCTACGGCAACGTACGATTCCAGCAGCAGAAGTGGGAAGACACCCGAAGCGTGCAGCTCCGCCTCACCTATCGCTTCAACCAGGCCAAGAAGCAATACCGTGGCGAGAACTCTGCCCAGGAAGCCGTGGGACGAATGGGAGGAAAATAGAGCAGAGACTTTTTTtCGAAAAGGGGTATAATATTATAAATAAACTTGCATATTTTCTTAAAATATCGTATATTTGCAGCGTGATTCTTGCTTAATTGCAATATCATCACATAAAAACAATTAAAAGTAAAGCCTATGATCGACTGTCAGATTATAAGAGATGGAAAGGTAGAAGGAGAGGTAAGGCAAAACGGCCTTACCTTCATCGACAACCATGGGATGGAACGGAGCAACCACATCGAATCGGATGCAATGGATGTTTCGCTCAAGGAGTGGCATTACCAGAAGTTTGGCATTATGAACCAACACTATCTTGGCAAGGCGAACAACACCAAGTTTATCGCACAGCACGAGGTTCGACCAGCCCTGCTCTTCTCCATGCCAACCCTTGGCAGCAGCATGAAAGAAGTGTACGGCGGTCGTGGTGCAAAAAAGGAAaTGATGTGGAAAACAGGCGAGGCAAGCCTCTGTTTTCTAAGCGGCGAAGGTGGTGCCAACACTCACTTGAACCAGGGCACCCAATTCGAAATCTTAAACGTGGTCATCCCGCAGCAATTCATAGAAGCGCTTATCGAGCACGACCCGGAGGCTTTCGAGCAGCTCTCCCCTCTAACCAGCCCTACCTTCAACACCCAGACCATCATCAAGTACAACCAACCCGCCATAGCAGCAGTCATCAAGGCGGCACGAGACATCCAGCGTTCCCGCCTGTTAGGCAACCAAGCCTCCAAATACCTGGAATCGAAGATTACCGACTGCCTCTCGGGATTCCTCCTGCCTGCCAGTCTCTTGCCAAGCGCCCAAACCTTCAGTCTCAGCATCCGTGACAAGATACACGATGCCAAAAGCATCATCCTCACCCACTATCAGGAAATGCCATCACTTCACGAGTTGGCGGCAATGGTGGGCACAAACGAATGCACCCTGAAGAAAGCCTTCAAGCAGGAGTTTGGCACCACGGTATTCCAGTATCTCTTCGATTTCCGCATGGATTTAGCGGTTCATTATCTCCTAGATACGAGCTTGCCGATTGCAGACATCGGAATCAAATTGGGCTACGATTACCAGAGTCATTTCTGCACGGCATTCAAGCGGAAACACGGGGTAAGCCCAATGGAATTCAGATTAAGACGTGGAGTTATCGCAAGAACCTGATGATGGCTTGCAATAACTCCATCTCCATTATCCTATTATATTATTGATAATAACATCTATCACTTCATCAAAATGATTCTTCTTGATAAAACGGTTATTTCTTTTCATTACATCGCTCACATTAAACATATTAACCAAATGAGTAATAAAGAACGATTGCTTTCCTAATGGCTTATTCAACCATTCATCCTGTATTTTAATAGTATACTCCGGAAAATGGTTTTTCGTAGAAATCAAAACCGCATAAAACATTCCATCCTCATCCTCCTGCAACTCATTTCTAGAAATAACAAGAGCAGGATGAGGAAGAATAGAACCGTCAGGCATTATAAACGGAACCTCAACAATTTCTCTTTGCTCAACAGAACTTACAACCATTTTTCTATTGATTTTTGAACTTTAGGTGAACGATAAGGCTTATATTTCTGATAATCTATCTGAGATAAATCTGCATGGTCTGTATCATCCCAATCGGTCGTCGCAGAAAGCGTAGCAGCCAGTTCCGCATCAGATTTTCCTGCACAATGAATTCTATGATGTTTTCTCTGATGTGTCAACATATCCAAACACAACACCAAGGTTACTTTGTCATCAGACGAAGCAACAGCATCCATCACCTGATGGCGCAAAGCATCAAGCTGATGAGCAGAAGAAGTACTAACTGTTACCGGTTCTTCAACCTTATCACCAGAACCTTCTTCAAATGGGTTTATATAAGGTTTTACATCCATAATCTTAATCGTTTAATTTCTAGATGCAAAGATACATTTTTCTCTTTAAAGTACAAAGATTATTATAACTTTTTTATTGTAATTGCCTCATTTATTCCTAAAATGCCAAGATAGCCCCCATTACATACTAACCAAAAACATATTTTTCTTTTTTTtGgATATTTTTCAATAAAATATTTGGTAATTACAATTTTTtATTGTAGATTTGCAGCAGATTTTTTAAAAAAAGAAGCCAATGGAAAAaGGACTGCTATCCCAAATATTCCATCTCTATTACGATGGTTTCAGGACGATGACCCTGGGCAAGACGCTCTGGGCTGTCATCCTCATCAAGCTTGCTATCATCTTCCTGGTGCTCAAGCTCTTTTTCTTTCCAGATTTTATCAATACGAATGCCAAGAACGGAGACAAGGCTGGCTTCGTTTCCAAGGAAATTCTGAACAGATAAGACTCTGAATCCCCGCAACCTTCACATCGAAAGAAATACAAAAACATTATATAATAACAATTTTAAAACCATTCAACTATGATGACAAATCTATTGTTAGACATTACATCAGCCACCATCGACTGGTCTAGGGCGCAATTCGCACTCACGGCCATCTACCATTGGCTGTTCGTGCCGCTCACCCTGGGACTGGCAGTAATCATGGGCATCGCCGAAACATGCTACTACCGCACCAACAAGCCGTTCTGGAAGCACGTAACCCGTTTCTGGCAAAAACTCTTTGGCGTGAACTTCGCCATGGGCGTTGCCACAGGCATCATCCTGGAGTTTGAATTCGGCACCAACTGGAGCAACTACTCCTGGTTCGTGGGCGACGTGTTCGGCGCTCCCCTAGCCATCGAAGGCATCCTGGCATTCTTCATGGAGAGCACCTTCGTGGCCGTGATGTTCTTCGGCTGGGATAAGGTGAGCCGGGGCTTCCACCTTGCCTCCACCTGGCTCACGGGACTTGGTGCCACCATTTCTGCCTGGTGGATTCTCGTAGCCAACGCCTGGATGCAATATCCTGTAGGACAGGAATTTAATCCCGACACCATGCGCTTCGAGATGACTTCGTTTATGGATGTGGCACTCTCGCCATTCGCCATCAACAAGTTCACCCATACCGTTACTTCCTCCTGGATCATCGGCGCCACCTTCGTGGTAGCCGTAAGTTGCTGGTATCTACTGAAAAAGAGAGAAACCCAGCTGGCGAAGGCGAGCATCAAGATGGGTGCCGGAGTAGGACTCATCGCCACCCTGCTGGCTGCGATGACCGGCGACAATTCCGCCTATCGGGTGGCACAAGTGCAGCCGATGAAACTGGCTGCGATGGAAGCATTATATAATGGTGGAAACGGCGAAAGCCTCACGGCGATAGCAGCCGTTCACCCCTTCCAGCAGCCCGATTACGAAAACGAACAGGAGCCAGCCATGCGCATCGCCATCCCTAACATGCTCTCGTTCTTAGCCACCCGCACAGCCGATGGCTACGTGCCAGGCGTAAACGATATTATCAAGGGTTACACCCATGAAGATGGCACCCGGGAACCATCCGTGCAGGAAAAGATAGCCCGGGGCAAGAAGGCGATTGTTGCCCTGAAAACCTATCGCGAAACGAAGGCGAAAGACCAGCTCCCTATCTTAAAGGAGAACATGAAATACTTCGGATATGGTTACATCAAGGACGCCAAGGAACTGGTGCCGAGCATCCCGATCTGCTTCTACGCCTTCCGCCTGATGGTGGGAGTAGGCAGCCTGCTCATCCTCTTCTTCGCCCTCAGCCTATTCCTGGTCTATAAGAAGGAAATCGCCCAATACCGATGGTTCCTCATTTCCGCCATCATCATGATTCCGCTGGCTTACATCGCCTCAGAATCGGGCTGGATAGTAGCAGAAATCGGTCGCCAGCCTTGGACCATCCAAGACCTGCTGCCAGTAAGTGCCGCCATCTCCGACATCGAGGCAGGCAGCGTGGCCACCACCTTCTTCATCTTCCTGGCACTCTTCACCACCATGCTTGCCGTAGAAATCAGCATCCTGGTGAAGCAGATCAAGAAAGGACCGGAATACGAATAAAAACTTAAGATTATGAATTAACTTTATGACATTAGCATTATGACATACGAATTTTTGCAATCATACTGGTGGTTCCTCGTATCATTATTAGGAGCCCTGCTGGTGTTTCTCATGTTTGTACAGGGAGCCAACACCTTGATATTCTGTTTGGGAAAAACGGAAGAAGAGCGTCGCCTCATTATCAACTCTACGGGACGAAAGTGGGAGTTCACCTTCACCACGCTCGTCACCTTCGGCGGAGCCTTCTTCGCCTCGTTCCCGCTGTTCTACAGCACCAGTTTCGGCGGAGCCTACTGGCTGTGGATGATCATCCTGTTCTCGTTTGTGATTCAAGCCGTGAGCTATGAATTCCAGAACAAGATAGGTAATTTTCTTGGACCAAAGACCTTTCAGATCTGCCTCATTATCAACGGCATCGTGGGTCCGCTGCTTCTTGGCGGAGCCGTAGCCACCTTCTTCAACGGCAGCAATTATCTGATAGACAAGGGCAATATTACCAACAGTCTACAACCCGTTATCAGCCGATGGGCAAACGCCAGTCATGGTCTTGATGCCCTACTCGACCCATGGAACGTGGTGCTGGGACTTGCCGTACTGATGCTAGCCCGCATCCTGGGCATGCTCTACATCAAGAACAACATCGAGCACCAGCAGATTCAGGAGCGCTGCACCCGCCAGTTGCCATGGAATGCCCTCCTCTTCCTATTGTTCTTCCTGCCATTCCTCATCAGATTGCTGGTAAAGGATGGATTCAGCACTTCTTCCGGCATTACGATAGAGAGCATGAAGTATCTTCACAATCTTCTGGAGATGCCAATCTTGCTTGTAATATTACTAATAGGTGTAGTACTCGTTCTTTTCGGCATTTTCAAGTCATCGAGGAGCGTGCAGTATAGAAAGGGAATCTGGTTTACGGGCATCGGAACCGTGCTTACCGTGCTGGTTCTGCTGCTGATAGCCGGCTGGAACAATACCGCCTACTATCCGTCGAACATCGACCTTCAGAGTTCGCTCACTCTCGCCAACAGCTGTAGCAGCGAGTTCACGCTCCGCACCATGGCGATAGTCTCCCTCCTCATCCCGTTCGTGCTCGCCTACATCGTCTTTGCCTGGCGCGCCATCGACCGCAAGCGCATCACGCAGGAAGAGATAGAGCAGGGAGAAGCGTATTAAAAAaGGCAGGGAATTAAAAAaGACAAGAAAAGTGAGCCTCTTCAAAAGTCCCACAGATACCACAGATTTACACAGATTCATTCTTGCCATAATCGGGAGGAAAATTCCCCAAATATCCTAACAAAAAATCTGCGgAATCCCcCGACCGAACAGGTCCAGAATCTGTGTAAATCTGTGAAATCTGTGGGACAAAGAATAACACAAATaTCCtAACAAAAAAaTCTGCGAAATCCCTCGACCGAACAGGTCCAGAATCTGTGTAAATCTGTGAAATCTGTGGGACAAAGAATAACACAAATCTCCAACAAAAAAATCTGCGAAATCCCCCAACCGCATAGGTCATAAAATCTGTGTAAATCTGTGAAATCTGTGGGACAAAGAAAATCCTACAGCTCTATCACTTCCAAATCATCCGGAACAAAGATTCTACCCTTGAAGTTCTCTGCCGCTTCACGGGTATAATTTTCTTTACGATTAGCAAGCGTTCCAGTTGTTCCAGTTGTTCCAATTGTTCCAAATAGGTTTTCATAGGACAATACCCCTTTATAGAGACTCTATAACTACTTAATATATAGATAGTTATATATATAAGAAGGTAGAATGGAACGCTCAAAAAATTAATTGGAACAACTGGAACTGGAACGCTCCGCCCAACCCAACTTCTCTCTAAAAGGCTCATAATCAATAAATTATGTAGAAATAGAGACTAAGAATTTGAAGTACAATATCCCCATTTCAACCGCTCCGACGATGAAAAAGCCGGGAAAAGGCATCGAATAGGTGCAACTTTTGCTCTCTCAGGCATCAAAAGACATGCAGGAACCCTTATTTCCGATGCTCTTCCCGATACTCGAAGTGGAGATAAATGGGGCTATTTTTCAGTATTCCGCCCTCAATTAGGGGAAATCATACCGTATGAAGACCTATCTTGTTGCCGATTCGGGCTATAATAAGGAACAACTGTCCAACATCGCTGAAACTATCTGTCCCAACTTCCGTGAACACGAAGAAAAGAGATTGGAGAAAAATGTTCCGCTATCGCACGGCATCGCACGCTATCGCACAACTGATAAATCGGGATTTCGTATCTTTGCATCGTGATTCAGAAAGCGCGCAAAATCACTTGCCCAGTTGGAGAAAAAAaTCTCCCTAATTGGGAAAATAAAAAGGCCTGATTTAACCCGATAAAAAAaGAGCCCCCAATGCGGGAAAAACATCGGGGGCTTTTATTTTGATATCAAAAATCCTTAGTAAGGAAACAGAAGCGGAAGAACGAAGGTCATCACAATGCCGATGATAATCTGCAGAGGCAAACCTACCTTCACGTAATCCATAAACGTATAGCCACCCGCCTTCATCACCAGCGCATTAGGAGGCGTGGAGAACGGAGAGGCAAAGCACATGCTGGCGCCCAACGTAACCGCAAAGAGGAAGGAATAAGGACTCACACCTACCTGCTGGGCCGCCACCAGGGCAATAGGAGCCATCAGCACAGCCGTGGCAGTATTGCTGATAAACATCGTCATCAGAGAAGTGGTGAAGTAGATACCTGCCAAGAGAGCTGTAGGTCCCATCGAACCCAAACTCTCTACCAGCCCCTGAGAAACCAAGGCCGAAGCACCCGTCTTCTCAAGCGCCGTAGACATCGGCATCATGGCGGCTATCAGCACGATGCTCTCCCAGTTGATGGTCTTGTAAGCCGCCTCCACATTCCGGAAACATCCGGCAAAGACGGTCAGCAGTCCGGCGATGATAACCGCCGTGACCGGAGCCACAGGAATGAAATCGAACACCATCATCGCAATCATCAGCAGCATGATGGCAGCCGCCACAGGCGCCTTATAATCCAAGAGCACCTTGTCGGCAGTCTTCTCTGGCTGGTCGATAACCACCCAGTTGCTCGTATCGGTAGCCAGATGAGCCAGATTGGTCCATTCGCCCTGCACCAGGAGCATATCGCCCACATGCAGCTTGGTGGCTATCAGATTGTCGGTAATATATTCATCGCCACGCTTTACGCCCAGCACGTTGATGCCGAAACGCTTGCGCAGGTTGGCATCGCCTATGCGCAGACCGGCAAAATTAGACGTAGGCATCACCACGATTTCGGTCAGTCCCAGGTCGTAGAAATCAATCTTCACATCCTTCATCTTCCTGAGGCCGTAATCGCTGGCAAAGCGTTTCATCTTCTCCTCCTCACCTATTATATATAAGGTATCGTGAACCTGAATGGTGCTGCTGCTCTTCGCCATGTTCTGGCTCACATCCTTCACCAGTCCCAGTCGCGATTTCTTCTCGTTTCTTATCTCGATGATACTCACGCCATATTTCTTCTGGATGCTCAGATCCTTCAGGGTTTTGCCCACGATATCCATCTGCTCGCCATTCTCGTCGAGGGCGGCAGAAGAGCGTCGGCTAGGCACGATGTAGCGATGCAGATTATCGAGCAGCTGATATTCGTCTACCAGGTCATCAAGCGATTTGCCCTGCTTCTTTTTCTTACCGCTCTGCTTTTTGCTGAGGAAGATTTTGCTGAGCGGCATGAGCACGATGATGCCGATGGCGATGACGATGATGCCCACAGGGAAGAAGCTGAAGAAGGCAAGCGGCTGATAACCGCTCTCTGTCAATACTTCATCGATAACCAGGTTGGGCGGCGTACCGATGAGGGTGAGCATTCCGCCCAGACTTCCGGCAAAGGCGAGCGGCATGAGAAAACGCGACGACTGCATGCCCGAGCCCGCAGCTATGCTCATGATGATAGGCATCATGAGGGCCACCGTTCCGGTATTGCTCACGAAGGCGCCGATAAAGGAGGTTACGAGCATTACGAGCAGGAAGGTGATGGTTTCGTTGCCGCGCGAGAGCGCCATGAGTTTATTGCCCGTAAGCTTGGCAAGTCCGGTCTGCATGATAGCTCCACCCACCACGAAGAGTCCTATCATCATGATGACGATGGGCGAAGAGAAGCCCGCCAGCGCCTCGGCAGGCGTCAGGATACCCAGAACCAGGAGTGCTGCCAGGGCGGTAAGCGCCACGATGTCGGCCCTCACCCTGCCCCAGATAAACAGGGCTACCGTAATAACCAATATGATAAGTGTTGTTGTCATGTTTTTGAAAATTTTTATGTTATAATTACTGTGTTCATTCTCTCACCTGCTGCGGCGTCATCCCGGTATGTTTCTTGAAATAGCGGCAGAAGAAACTGGCATCGGCAAAATGATATTCCCATGCCATCTCCTTGATGCTCTGGGCGGAGCGCTTGAGCTGCATCTTCAGCTGGAGCACCACATACTGGTCGATGATGATCTTGGGCGTATGCCCCGTTACCTGCCTCACGATATTCGAAAGATACTTGGAGGTGATGTTCATCTGCTCGGCATAATAGTTGACATCTCTCGATTTCTTGTAATCGCGTTCCATGAGCATCATGAAGCGGTTGAAGAGTTCCCTCACCCTGTAAGATTTCACCTCGTCGGGGCAGTTCTGCGGATTGCGTTGCAGATATTCGTGGAACCCTATGAAGAAGGCCTTGAGCTGATAGAGTACCAGCTGCGGGATGCAGGTACAGTCGTGCTGCTCGAAATAGAGCCTGAGGAGGGAAAACATGCTGTCGATGATATGGGTAACTACGGGCGAATCCTGCCGGCATCGGTCCTCGCGCAGGGCTGAATAAACCGTCTGTTCCAGCTGCAGACTGGCTTCGCGCAGCAGAGATGGATTATATTTCAGCATCTCCACTTCGAAGGCAGAAGCATTCATGGCGGCACAGGCATCTCCCTCGCAGGAAGCGGAAGACTCCATCTTCTTCACCTCTACCACATCATTCGGAAACAGGGTGATGACGGCTCCCTCATAGAGATCCCAATCCTTATAATTCACATTCAGCACGGCCCTGCCCTTGCGGCAAAGGAGAATGGCGCCATAGGTCAATACCTGCGGACCCTCCTGCCACTCGCTCAAATCGGAGCAGAAAAGACTGGCCTCCTGATAACTGTTCAGTTCTGATAATTCTACCATAAATACCTTTTATTCGCTTTTTGTGTGCAAATATACGGAAATAATGTGAGAAAAAAGAACTTTTGTTCCGAAAAAATCCATGCGGCACGAAAAATTTAAAACGGATATTCGCCAAAATCGCCGTACCTTTGCACCCGAATTCATGAGATAACGGAATTTTTAAAGAATAATAAAAAACAGATTTTTGAATGATAAAGAAAATGATGATTGCAGGCCTTCTCATCTGGGGAGGCTCTCTATGGGCTGTGGCTCAAACCAGAATGACCATCGCCCAACTCTTCGAAAGAATCGAAGAAAACAGCAAGTCGCTACGAACCTCGAAATCGGGCGTAGAAGCTGCCAGCATCGGAATCGAATCGGCTAAAAGCAAGAAACTGCCCGACCTCGATGCATCCCTCTCCTTCAGTTACATCGGAAACGCCCTGATGACCGACCGCGACTTCAGTAACGCCCAAGGTTTGAAATCGCCCCACTTCGGCAATAATTTCGCCTTCCAGGCACAGCAGGTGGTTTATGCTGGTGGCGCCATCAACGCAGGCATACGCCTCGCCGAACTGGGCAAGCAGCAGGCAGAGGTGGGCGTGAAACTCACCCGTCAGCAGGCTCGCTTCGTCGCCCTGGGACAGTATCTGGACCTCTACAAGATAGACAACCGTATCAAGGTATATGAAAAAAaCATCGAGCTCACCCGCCAGCTTATCGCCGACATCAAGGCGAAACAAACCCAGGGAATGGCGCTCAAGAACGACATCACCCGATACGAACTGCAGATGGAGAGCCTGAAACTGGGACTCACTTCGCTACGCAACAACCGCAGTATCCTGAACCACCAGCTTCTGAATACGCTCGGCATGAACCAGGGAGAACAAGGGGgACAGGAGATGCAGATTATTCCAGACGCCACGATTGCCGACAAGGCTTACGCCAAGGATGGCGAAGCTTACTGGCAGACGGCAGGCACGATGAATTCGCCCCTGCTGGAACAGAGCAGCAACGCCATCAGGATAGCGGAACAGAAGGAGAAGATTGCCAAGAGCGACCTGCTGCCGAAAGTGGCCCTGGTGGCTGCCGAGAATTTTGACGGACCTATCCTCTTCGAGTTGCCGCCGATAGACAAGAATCTGAACGTATGGTATGTGGGCGTAGGCGTGAAATACAGCCTCAGTTCGCTCTTCAAGAGCAACAAGCGCATCAGACAGGCTGCCGTAGAAACCCGACAGGCAAAGGAAAACCACGCCCTGCAGGCAGAACAGCTGAACAACAACGTGCAGGCTGCCTACGTGCAATATCAGCAAACCTACGTAGAACTGGAAACGCAACGCAAGAGCGTAGAACTGGCGCAGCAGAATTACGAGGTGATGAACGCCCGCTATCTCAGTCAGCTGGCGCTGGTAACCGACATGGTGGATGCATCGAACCTGAAGCTCAACGCCGAACTGAACGAGGTAGACGCCCGCATCAACATCGTATACGCTTATTACCGCATGAAATACGTAGCGGGAGAAATTTAGGAAGTGAAGAGTTCATCTGCTCTTTTTCAAACAATAAAACAAACATAAATTATGAATAAGAAGATTATCAAGAGAATATATAATGTAGTTATCATCCTCTGTTTTATAGGAGCCATCGGCTGGTGCTTCAGCCATTTTTATCATGGTAGCGACGTGGTTTATACCGATGATGCCCAGGTGAACCGCCACATTACACCTATCAACACGCGTGTTTCAGGATTTATCAAGGAAATCCGTTTCTCCGACTATCAGCACGTGAAGAAGGGCGATACACTCGTCATTATCGAAGATTCAGAATTCCGCCTGCATGTGGCTCAGGCAGAGGCTGGTCTCCGCGGTTCTAAGGCAGGTTCTTCGGTTGTATCAGCCAGCATGGGAACCACCACTACCAACGTGCAGACGGCTTCGGCAGGTATCGAAGAGGCACGTGTAGACATGATGAACGCCAAGCAGGATTTTGACCGTTTTGCAGCCCTGATGAAGAAGGATGCGGTTACCCGCCAGCAATATGATAATGCCTACGCCCGCTATCTGGGAGCCAAGGCACGTTATGAGCAGGCAAGCAGCCGGAAGGCAAGTGCTGCCTCGGTCCGCAACGTACAGACCCAGCAGCTGGGCGGTTCGCGTGCCGGCGAGAGTGTGGCTGAGGCGCAGCTCAATCTGGCCCGTCTGAACCTTTCTTATACCGTAATCGTGGCTACCTGCGACGGCGTGATGGGAAGGAAAGATATCCACGAGGGACAGCTGGTTCAGCCAGGACAGATGTTGGCACGCATCGTGGACGACAACGATGTATGGGTAGTAGCCAACTATCGTGAAACCCAGATGGACGGCATCCAGGTGGGCAAGGCGGTAGATTTTACAGCCGATGCCATTCCGGGTGTCGTATTCCATGGCAAGGTAGAGGCACTCTCTGCAGCTGCCGGCAACGCCTACTCCATGATTCCGGTAGATAATGCCACCGGCAACTTCGTCAAGGTAGAGCAACGCGTACCGGTTCGCATCGCCCTCACCCCAGATAACGACCCTAAACAGGTAGCCCTGCTCCGTGCCGGTCTGAACGTAGAAACCAAGGTTCGCCTCAAATAGAATGTTCTATAAACTATAAATTATCAATTATTAaTTAAAAAAAaTGCCAGGACCTCCTATGTTACAGGGACCCTTCCGCGTCCCTTCGTTCAACGGATATATTCCTCGCCGGTTGCAGCCTTGGATTTATCTCCTCTTCGCCTTCATCTTCCTGATGTCGGGCGGAATTTATGGAGGAGCCATGAGCCAGGTAATGGGCGAGTACAGTTTGATGAGAGAAGACGTACTCATGATTGTCATGTTCAACGTGGTGGGCGTGGCGATGCCATTCCCCTTCCTCTTCAAGATGAAGTTTCATTTTACCAACCGCCAGCTTCTTCTGAATGCGGCGTTGGTAGTGGCGGCTTGCAATTTTCTCATCATGTGGACCGATTCGGTTCCCGTGATGTGTATTCTCGCCTACATCGCAGGTTTCTTCAAACTCTGCGGCACCTTCGAGTGTATGAGTACCATCCAGCTATGGATGACCTCCAAGCGCGATTTTACCATCTTCTTCCCCCTGCTCTACTGCATCGTGCTGGGAAATATGTTCCTCTCGCCTTGGGTTACCGAACACCTTATTTATATATATCAGGATTGGCGCATCATCAACTGGACGATGACAGGCGCCCTGCTGCTGGTAGCACTCATCATGTATGTCACCACCCACGACTTCCGCTTCATGAAGCCCCTGCCCTTCATCAGCCTCGATTATCTGGGGTGCATTCTCTGGTCGGCATGGATGCTGGAGTTCATCTTCTTCTTCACCTACGGCGAGCATTACAACTGGCTCGATTCGAAGATTATGCAGATAGATGTCGTACTCTTTATCATGACCGGCTATTTCTGCATCCAGCGCATGCTCCACATCCGTCATCCTTTCATCGCTCCCGCGGCATGGAAGTACAAACGGCTTATCCCCCTGCTCATCCTCTTCGCCTTCGTAGAGTTTATGGGCAGTACGCCCAAGGTGCTGCAGACAGCCTTTACGGGCGGCGTGCTTCATTTCGGCACGTTTACCACCAATGTGCTCAACTTCGTAGAATGGGTGGGgTCCATCGCCGGTTGCCTCTTCTGCCTGTTCTGGTGCAAGGTGCTCCATCAGAAATATACCCGACTGCTCACGATAGGCGTGGCAACGATGGTATGTTATCCCGTAATGATGTATTTCCTCATCGACCCGGGACTCAACATCGAGGCACTCTATCTGCCCATCTTCCTCAGAAGCATCGGCAACGCCATCTTCTTCTGCATGTTGACCATCTATCTGGAAGAGCTGATGCCGTTTGAGCATTTCTTCATGGGACTGACGATGGCAGGCATCATCCGCAACGGCCCAGTTTCGGCGATGTGCTCCGGACTCTACAGCTACGGACTTCGCCATCAGATGGCAGAAAACATGTCGCGCGGACTGCCTTATGATGCCGGCAACCTGCTGATGATCAGCATCCGCGAGCTCTACGGACTAACCTGTCTCATCGGCATCGGCGTGCTCATCATCTTCCTGCTTTGGGACATCCAGCCTATCCGCAGCACCCTGAAGAAGATGCCTGCCTGGAACTTTGTGGGAAGAAAAATGAAGAAAATTCTTGCATAATACAGAGATTTATGCTAACTTTGCAAACAAAAAAaGTTAGCAACATGACAAAGAAAGGTAAACATACCGTATTATTTATCTGCCTGGGCAACATCTGCCGCTCTCCGGCAGCCGAGGGAATCATGAAGAGTCTTGTAGAAAAAGCAGGGCTTCAGGATGAGTTTGAAATCGATTCTGCGGGCATCGGGGGCTGGCACATAGGTCAGTTGCCCGACAGCCGCATGCGCAAATGCGGCGCCGAGCATGGCTACAATTTCAATAGCCATGCCCGCCAGTTTCAGAAGTCAGACTTCGCCCGTTTCGAAACCATCGTGGTAATGGACAACGAAAACTACCGTGCCATTACCTCCATGGCTTCTTCAGAGTCTGATAGGAAGAAAGTGGTGCGCATGGCCGATTTTCTGACCCATCATCGTGAATACACCACAGTTCCCGATCCGTATTATGGCGACTATAGCGACTTCGAGCTCGTCATCACGCTTCTCGAAGATGCCTGCCAGGGATTGCTGGACAGCATTATCGGGGAAGGGTAAAAaGTATAAATTCCTATGCAGTTTGATTTTTTAGAGAAATAAATCAATAAAAGTGCTATTGTTTCGCTAAAACTTTGTATCTTTGCAAATAGATTTGTTAAAGCAATAAGATTATATTAAATTATGCCTAAAGTACTTCTCTATATAACTGCCAAAATAATATGGAACTTTCTGTTTTACAATACAGATTTCCATGAAAACAGAGCTCATGTTCATGTGGGTAAACGAGGGACAGAAGAACTCTGCAAAATTTGGTTAGAGCCAAATATAGAATTGGCAAAACAAGGTGACTTAACAGATAAGCAGGTCAAAGAAGTGATTAAGATAGCAGAAAAATACCAATCTAAATTACTTCATCAATGGAAGCAGTTCAAGAAAGGTAAGACAATAAGAATCATTAAAATAAAAGAGTAAGAATATGTATCAGAAAGAAGGTTATTGGGATGTAAAGCCAAAGATAAAGGCTTTATCCTTTCCCAAAAGAGGTAAGTTTGAAGTTACCCTGCAAGATGGCCGTTCCATAACGATGCCTATCTCTGCATTCCCAAGCATGAAAAAAGTGCCAGTAAAAGAAAGAAACAACTGGTATCTCATGGGGGgTGGCTTTACTTGGGATTCTTGTCCAGAAGTAATCCATATTGAACAGATTTTGGGCAACTATGCTAATTATGCCCACGAGCAAAATGCCTGAAACAGAATTATAAATATTGGGAGTATTCAGCAAATACAAAAATGCTGATATACTCCCTTTTTtCTTTTtATACCATTTTATACCGTAATCTCGCCCGAGCCATAGCAACGATGATGATGCTCATCATAAACTACGCAGAACTGGCCGGGAGCCACGCCGTGGATGGCCTCTTCTGAATGTATCATCCATCTGCCATCTTCGAGCTTTTCGATAGTAGCAGGATGATACTCCGGCGTATGACGAATCTTGAAAGTTACCTTCTGCATCGCAACCTCGCGTGTGAGGAAATGGAAATCGTGGAGAGGGAAATCCTTCTTGTAGGCCGACTGCGGATCATAACCATGACTCACATACAGGATATTGTTCTCTACATCCTTCTTAATCACAAACCAGGGACCGCCGCCAAAGCCCAAGCCCTTGCGCTGGCCGATGGTATGAAACCACAAACCCTTGTGCTCGCCTATGCGCTTGCCCGTTTCCATCTCTATAACATCGCCCGGTTTCTCGCCCAGATAACGGCGGATATAATCATTATAATTTATCTGTCCCAGGAAGCAGATTCCCTGACTGTCCTTGCGCTTGGCATTTATCAGATGCTCCTCCTCGGCTATCTCGCGAACCTCATTCTTGATATGATGGCCGATAGGGAAAATCGCTTTTTTCAATTGCCAGCTCTCTATCTGAGCCAGGAAATCGGTCTGGTCTTTCACAGGATCAGGACTCGTGACAAGCCATTTATCGCCATTTTCATCCGTTTCGGTCTGCGCATAATGCCCCGTGGCGATGAGGTCGTAGTTGTGACCCATCTTCTCATCGAAGGCGCCAAACTTAATCAGGCGGTTGCACATCACGTCCGGATTAGGCGTAAAACCAGCCTTTACCTTCTCCATCGTATAACGGGTTACCTCGTTCCAATATTCATGATGGCAGTCAACCACTTGCAGCTTGCACCCATACTTTCTAGCCACAGCCGTAGCCATCTCCAGGTCCTCCTCCGAAGAGCAGTCCCACTCCTCTTTCTCCTCAGGACCAATCTTGATGTAGAAGCAATCAGGATGCAGGCCCAGCTGGGCAAACTCCCAAACCACAACCGAACTGTCGACGCCTCCCGAAAGGAGCACGGCAATTCTCTTATCTTTTATTTCGTCAATATTCAGCATATTCTTTCCTGTTTATAATATTCCGGTTGCAAAATTACGAAAAAAAaCTGATATAATGAGCAAAGAAAGGGCTAGAAATGCATAAGAAAGAGAAAAGAAAAGCCCGCAAAGCCTATTTTCGCTATAGAAAACACTTATAGCCGCATTCGTAGCTTTTAAACATAAAACGAGTTTTGCTTTCGTTTTTATCTATACCTTTGCAATCGATTTCAGAAATCGATAAGAAAGAATGTTTTTGAAAATTCAGTATTTACATTAATAGATAAAGAAAAATGGAGATTTTAAAAAATCTATTTTATGGCTTCCCAGACCTTTGGGGAGGCGGAGTAGCCCACTCTGTGATGATTCTTTCGCTGGTCATCGCCTTGGGTTTGTGTTTAGGTAAGCTCAGAGTAAAAGGTGTTTCCCTGGGCTTGGCTTGGATTCTGTTCATCGGTCTTATCTTTGGACATTTCTCTCTCAACCTTGACGAGCATCTGCTCCACTTTCTCAAGGAGTTTGGCTTGATCCTCTTTGTCTACTCTATCGGTCTGGAAGTAGGTCCGGGCTTCTTCGCTTCGTTCAAGAACGGCGGCAAGAGTCTCAACCTGCTCAGCATGATTGTTGTGGCCCTGAGTATCATTACTACCTTAGTCATCTTCTCATTTTCGGGAACATCCATCACCTCTATGGCAGGTATCCTTTCGGGTGCCGTAACCAACACTCCTGGATTGGGTGCAGCCCAGCAGGCATTCAGCGACCTGCGCCACATCGACGCCCCATCCATCGCAGCCGGCTATGCCATCGCCTATCCTATGGGTGTGCTCGGCGTTATCCTCAGTTTCATTATATTAAGGTTCGCGCTACGCGTAGACAAGCAGAAGGAAGAGGAGGAAGCTAAGCGAGGCAAGGGACATCTTGAAGCGATGACCCTGAACACCTTCGCCGTAAAGGTTTCTAACCAGATGGTTTTCAAAGATACCGTCAAGCAGATTCGCTATCTGCTGAAGCGCGACTTCATGGTTTCTAAGATTATCCGTAACAACGGCGAACGCCAGGACGAGGTAGTTAACGGACAGACCGTGATAGAAGAGGGCGACATTCTGCAGATTGTGGCTCATCCTACCGTAGAAGAACCTATCATCGCCCTGCTCGGCGAGAAGGTTGACGTAAAGGACGAGGAATTCAGCAGCGAACTCATCAACCGCCGAATCCTGATTACCAAGCCGGGCATCAACGGCAAGAGCATCAGCCAGTTGCAGATTAGAAGCAACCTTGGCGCCAACATTACCCGCGTGAACAGAAATGGTGTAGACCTCATCGCAACCCCAGACCTGAAACTCCAGTTGGGCGACCGCGTAACCGTAGTGGGCAAGGAGCTCGCCATCGCTCATACCGAGAAGGTGCTGGGTAACCAGATGAAGCGTCTGAACTACCCTAACCTCATCCCTATCTTCCTAGGCATCATGCTGGGTTGTATCGTAGCCAACATTCCGTTTTTCATCCCAGGCATCAACGAGAATCTGCGTCTCGGACTTACCGGCGGCCCTCTGGTAGTAGCCATTCTGATAGGTTATTTCGGACCGAAATACAACCTCGTTACCTACAATACCATTTCAGCCAACCTGATGCTTCGCGAAATCGGAATCTGCATCTTCCTGGCTTGCGTGGGTCTCGGCACAGGCGAACAGTTTATCCAGACCGTAGCATCAGAAAGCGGACTGACCTGGATACTCTACGGCATCGCCATCACCATGATACCAATCATTCTGGGCGGCATCATCGGCAAGCTCGTGTTCCACATCAATTATTATACATTACTCGGCGTATTGGCAGGTGCCAACACCAACCCTTCTGCCCTGGCTTACGTACGTGAGCAGACTTCGGCAGATGCGCCAACAGTAGGCTATGCGAATGTATATCCATTCGCCATGTTCCTCAGAATTGTAACCATTCAGATTATTATTTTTGTATTTGGATAAACATATATGACAGAAAAAGAATTGAAAACCTGCGCTTGCGTAGAGGACAACTGCAACTGCAAGGAAATAGCAGAATCAGAACTCAGAAGAAAACTCGACTTATTATTACGTACCGGTAGCATTCTCATGGAGAGTGCTGCCGACACATCCCGCATCATGCGAACCATGAAGCGTGCAGCAGCTTTCCTCGGTCTCGACGAGCGATACATGCACCTTTACATCAACTGGAACGTGCTGATGGTAAACTATAGCGACGAGGAGCATTCCTTCTCCAAGTTCCAGAGATGCGAGAAGCACGGCATCAACCTCACCTCTATTTCCCAGGTAAGTAAGCTCACCTGGAAGGCCATCAAGGAAAACTATTCGCTCGAACAGTATGAGCAGGCCCTGAACGACATCAAGGCCACCCCACGCAGCTTCACCCCTTGGCAGGTAGCCATCGGCGGCGGTTTTGCCTGCGGCGGATTCTGCATCCAGTTCGGTTGCGACTGGCCAGCCTTCTTCTTCTGTTCGCTTGCAGCCATTCTGGGTTTCCGCCTGAGAATGTTTTTGCCAACCAAGGGCTGCAACAACTATGTAGCCATCGGCATTTCGGCTTTCGTAGCCACTCTGATAGCCTGGTTGACCTCATTCCTTTCGCTCAACCCATCGATTGCCGAAGCGCTTCCAGCCTTCATGCATTCAGATACCCCTTGGCATCCGCTGATGGCGTGTGCCCTCTTCATCGTGCCGGGAGTTCCACTCATCAACTTTGTGTGCGATATGCTCGACGGATATATTGAGGTGGGAATGGTTCGTGCCCTGAACACCCTGCTGATGATCTTCGCGATGGCGTTCGGTATCGCCTTCGCCATCCAGGTTTGCCATATCGACAACTTTGTGAAGGATCTTACGATGACTCCTCATCACGAATACTGGGAGTTTGCCATCGCAGCTGCCGTATCGGCCATGGGTTTCTCTACCATCTTCAGCATACCTCGCCGTCTGTTGCCGGCTGTAGCTGTGGGCGGTATCATCGCCGTTTGCTTCCGCAATTTCGTCAATCTGGGTCCATCTAACGGCAACATCGGTCTCGACATGGGTCTGAGCATCGGTTCGCTTGCCGGTTCTGCGCTCATCAGCATCATCGTGATCAAGGCGCGCCATTGGTTCCATACCCCTCACCAATGCATCACCATTCCTAGCGTTATCCCAATGGTACCGGGAGTTCTGATGTATCGTGCCCTCTTTGCCTTCATCGACATGCATGGCGTGGTAGGCGAAGTAACCGTGGGTATGAACAACCTCATCAAGGCTTCGCTCGCCATCATCTGCATCGCCCTGGGTGTGGCAATTCCAAACGTATTCTTCCGCCGCTTCATCGCAGACAACCGCAAGCGCAAGCTGTTGGATATGCTGGTAGAAAGAAAGAAGAAGAATGGCGAATTCGTAGATTTGCACGAAGTAGAAATCAAATAATCATTTGGTTGGAAATCTGATTTTCATCGGATGATAACCGGATAAAAAGAAGTAGAGATGCGATAAAACATCATTTTATTCTTCAaAAAAAGAGGATATTAAAATAAATGTTTTATCTTTGCACCCAAATTTAGCTATCGGTTATTTCTATAGCCGATAGCTTCAATAAAGGAACAATATGGAAATACGACAACTGAAATATTTCTTGAAGGTAGCCGAGACGCTCAACTTCTCAGAAGCTTCGCGCAAGTTATACATCACCCAGAGCACCCTCTCACAGCAGATTTCGCATCTGGAACAGGAGATAGGTCTGCCTCTCTTCGAGCGCAATTCTCATGAGGTTTACCTCACAGAGGCGGGCAAGGAATTGAGACCTTACGCCCAAAACGCGGTCAATTCTGCCGAAGCCTGTGTAGACCACATGAACGATCTGAAGGAAATGCTTACAGGCGAACTGAACATCGGCGTAACGTTCTCCTTCAGCAACATCATGTCCGAGACGCTCATCGCCTTTCTCCACGCCTATCCTCATGTAAAGCTCAACATCCAATACCGCACCATGCAGGAACTGATGGACGGACTGAAGAAGCGCGAACTCGACCTCGTTCTGGCTTTCAAGCCTCTAAAGAACGAGAAGGCGGTAGACAGCCGAGCTATTTTCAGCAACCGTCTTGCCGCCATCGTGAACGTGAATCATCCGCTGGCGCGTCTTTCATCGGTCAAGCTTTCCGATTTGGAGCGTTACGACCTCATCCTTCCTTGCAAGGGTCTGCAGGCACGCAACGCCTTTGAGCACATGGTAGAGGGCAAGGATTTGAACTACAAGATTATGGTAGAGGTGAATAATGTAAACATCATCTTCGACCTTCTGAGCCGCAGCAATCTGGTGACCATTCTCTCCGAATCGACCACCATTCTGCAGAACGGCCTGAAGGCGATTCCTATCGATGCAGCCGACAACGAAATGGATGGTTGCATCCACATTCTGAAAGATGCTTACATGAAAAACTCAGCCCAGGAGTTCATCCGCATGCTGAGCCAGTCAACATCCATCCTCGCCAACTTTGCCCTGAAGGATATCCTGAGATAATCATCTTAACGCCTGGCGGCTTACGAGCCTATTTGCTTGCGGCTAGAGCAGATAAAAAATCCTCGTTCGAGTTCTTTTTCGAGCGAGGATTTTTTCTTCTTTTtACCTTTTTACCCTTTCTTTCTTGCGATGATAATTGTTACGCCAGCCAGGATAGCGAGGATGCCTATCGCCAGCTGCAGAGAGAAACTCTCGCCGAAGACGCAGACGCCGATGATTACCGCTGTTACCGGCTCCAGGGCTCCCATGATGGCGGCTGGCGTGCTGCCGATGAGATTGATGGAGATGGTCATGAAGAAAAGCGACAATACCGTTGGCAACAAAGCCAGCTGGGCAGCACAGAGCCATTGTTTAGGCGTTTGAAGCATCTGTATCGGCTCGCCTGCAATAAACGAATAGACAAACATCGTAAGCAGTCCGAAGACTAATATATAAAAGGTAAACTTGATGTTCGACATGCCCGGATTCTTCCATTGGTTGATGGAGATGATGTAAAGGGCATAGAGCAGGGATGAACACATGACGAGGGCAAAACCCGCCGTGCTCAACTTATCGTTTCCATCGCCCTGATAGAGCAATCCTACTCCCGATACCGCCAGAAGAATGGCAAGCGAGGTAGACCACGTTACCTTCTCGTGGAAGAAGACCGTCATCAGGATGGCTGTCATAATAGGATAAACGAAGAGGATGGTGCTGGCAATACCTGCCGCCATATAATGGAAACTGACATAAAGCGTGGCTGATGAGAGCGAAAACATGCAGCCCAGCACGCCAAGACGAATCAGATGTCCCCACTTCACCTTGAAACTCTCCTTGCGGAACAGCATCACCACGGCAAACATCAGTACCGCCAAGAGATAACGATAGATGAGTACAGAACTGGAATTGAATCCGTCGCCATAGAGTTCGAGCGTGCCCAAAGGATTGGTACCATAACATACTGCGGCAACAATGCCCGCCGCAAAGCCTTTAACTTTATTACTGCTTGTCATTAGATTAAATACTATTTTTTtCTTATACTTCTTGTTATCTATCTATTTCGGGCTACAAAGTTACAGCAAATATTCGAGATAAGCTAACAAAATCGTATAAATATATTGTAATATCTGAGAAAAAACGCTCTTTTCTTGTGCTTTACGAAAATAAATTGTACCTTTGCAATATCTTTGAAAAAAGATAATCAGATGAAACATTAAAAACTAAACAAAAGAATTTATAACAATGGAACAGATTAAGAATGATCAGCTCACACTTGAGATTTCATCTCTCGGAGCAGAACTTCAGAGCATCAAGGATGCTAATGGTAATGAATATCTCTGGGATGGCGACGAGAAATACTGGAACCGCCACTCTCCTATCCTCTTCCCTATCGTATGCGGATTGTGGAAAGACACTTATCGCACAGAGGGCAAGGAGTATCACCTTCCTCGCCATGGTTTCGCACGCGATACAGAGTTCAAACTCGTTGGCAAGACTGCCGACCGCCTCACCTTCGCGCTCATCGACAACGAAGAGACTCAGAAGAACTATCCTTACCACTTCAACCTTGCCATCTCTTACCGCCTGCAGGGCAACGAGATTCATGTCATCTGGCACGTAGAGAATACCGACGACAGGGAAATCTTCTTCCAGATTGGCGGTCACCCAGCATTCATGGTTCCTGGCTGCAAGAAGGGCGAAGAAATGAAGGCTACCCTGAAACTCGACAACGAGGCTCCTGTTCGTCTCTATGGTAACGTAGGCGGATGCATCGACCGTCAGGCTAAGGAAACCGTAGAAACCGACAAGGGTATCTGGGAAGTAAACGAGGAGACTTTCGCAGAAGATGCTGTTATCTTCGACAAGAGTCAGGTTAAGCAGGTGAGCATTCTCAACGAGCAGGGCGAACCTCATGTAACCCTCGAGTTCAAGACTCCAGCCGTAGGTATCTGGAACCCAACAGGCAAGCACGCTCCATTCATCTGCATCGAACCATGGTATGGTTTGAGCGACTGGGCTGAATATGATGGCGAGTTTAAGGACAAGTATCTGATGAACCGTCTACAGCCAGGTGCAAGTTTCATGAGTGAATACATAATTCGAATTGAGAAATAATGGAAGAAAAAGACAATTTGCAACTCCCCGAGAACGCATTCCGCGAGCTGAAAGACGGGGAAGAATATAAGCCGCTGATGTCGCCTGACAAGGTTTATCCTGAGGTGAACGGATGGTCAGTTACATGGGGAATCGTGATGGCAGTCATCTTCTCTGCCGCCGCAGCTTATCTGGGCTTGAAGGTGGGTCAGGTGTTCGAAGCAGCCATCCCTATCGCCATCATCGCCGTGGGCGTAAGTACCGCTACCAAGCGTAGCAAGGCGCTGGGCGAGAATGTCATCATCCAGAGCATCGGAGCCTGTTCGGGTGCTGTGGTGGCAGGAGCCATCTTTACCCTGCCAGCCATCTACATCCTGCAGGCTAAATATCCGGAGATGACTACTTCGTTTATGAAGATCTTCATGGCTTCGGCCTTGGGAGGTGTGTTGGGAATCCTGTTCCTCATTCCTTTCCGCAAATACTTCGTAAGCGATATGCATGGTAAGTATCCATTCCCTGAAGCTACGGCTACCACACAGGTACTGGTAAGCGGAGCCAAGGGTGGCGACCAGGCTAAGCCGCTGCTCATAGCCGGACTGGTGGGTGGTCTTTACGACTTTATCGTAGCCAGCCTGGGATGGTGGAACGAGAATTTCACATCGCGTGTGGTAAGTCTGGGATGCGACCTGGCTGACAAGGCGAAGCTCGTGTTCAAGGTAAACACAGGTGCTGCCGTATTAGGTCTGGGTTACATCATCGGATTGAAGTATGCCTTCTTCACCTGTCTGGGTTCGCTCGTAGTATGGTGGCTGATAGTTCCGGGCATGAGCGTTATCTTCCATGATAGCGTGCTGAGCGCCTGGGATCCTAGCATCGTGAAGACCGTGGGTGCGATGAGTCCGGAGGAAATCTTCCGTGCCTACGCCCGCAGCATCGGTATCGGCGGTATCGCCATGGCGGGTATCATCGGCATCATCAAGAGCTGGGGCATCATCAAGAGTGCCGTAGGTCTGGCTGCCAAGGAGCTGAAGGGCAAGAGCGATGTGGATGAGAACGTGAAGCGTACCCAGCGCGACATCTCTTTCAAGATTATCGCTATCGGTTCACTTGTTACCATCCTCGTAACCTTCCTCTTCTTCTGGTTTGGCGTGATGGAGGGCAACCTTCTCTTCGCCATTATCGCCATTCTGCTCGTGGCTGCCATCGCCTTTCTCTTTACTACCGTAGCGGCTAATGCCATCGCTATCGTGGGTTCAAACCCTGTTTCGGGAATGACCCTGATGACGCTTATCTTCGCCTCTGTGGTGATGGTGGCTGTAGGCCTGAAAGGTCCTGGCGGCATGCTGGCTGCCCTGATTATGGGTGGTGTGGTTTGTACAGCCCTCTCGGTAGCAGGTTCGTTTATTACCGACCTGAAGATTGGTTACTGGCTGGGAACAACTCCTAAGAAACAGGAGGGATGGAAATTCCTCGGTACCCTGGTGAGTGCGGCTACCGTGGGCGGCGTGATGATGCTGCTGAACGAGACTTACGGTTTCGCATCGGGTTCGCTTGCAGCTCCTCAGGCTAATGCGATGGCTGCGGTTATCGACCCTTTGATGAATGGCGTGGGAGCTCCTTGGGTGCTCTATGGCATCGGAGCCGTGATAGCCATCGTGCTGACTTATTTCAAGATTCCTGCCCTGGCTTTCGCTCTGGGTATGTTTATTCCGCTGGAACTGAACGTTCCTCTGCTCGTGGGTGGAGCCATCAACTGGTATGTTACTTCGCGCAGCAAGGATGCCAAGGTGAACAGCGAACGTGGTGAGAAGGGAACGCTCATCGCCAGCGGCTTCATCGCCGGTGGAGCCCTGATGGGTGTGGTTAGCGCCCTTCTGAAGTTTGGCGGCATCGAGGTAAGTATCGCCGACAGCTGGTGGGTTAATCCGATGTCTGAGGTTTGTTCGCTTCTGGCTTACATCTGCCTCATCGGTTTCTTTATCAGAGCCACAAAGAAATAAAGAATAGGCTTTTTACAAATAAGACAATCGCCTGGATGCATCTGAGCACCCAGGCGATTTTTTATTCTATCCGAATAGTTTTTCTATCCTACGATTCCGCAGCTACGAAATCCATCGGCTTGACGCCAAACTGCTTCTGGAAGCACTTGGCAAAATAGCTAGGACTGCTGAAACCTACCATATAGCTGATTTCGCTGATGCGGTAGTTTCCTTCTTTCAAGAGCTTTGCGCCCTTCTTCAGTTTCACGAGCTGGATCATCTCGTTTGGCGTAACATCGGCAAGACCGCGAATCTTATTAAAGAGCGAAGAGCGGCTTATGCCCATCTTTTCGGCAAGAAACGCCACGTTGAGTTCCGGATTCGCCACATTCTCTTCGATGATGCGAGACATTCGTTCCAGGAACGCATTATCAACCTGAGTTTGAGCTATCTCTGCTATCGGCTCAAGCGGAGTATGAGAGAACTTACTCCTCAACAGACGGCGCATCTCAAGAAGCTGTCTTACGCTTGCCTCAAGATACTTCATCAAGAACGGTTTTTCTATGTAGACATCGGCTCCACAGTTCATACTCTCCGTCTTCGCCGCATCATCGGTCTTTGCCGTGAGCATCACGAACGGGAGATGAGAATATTCAGAATTTTCACGCACCCTACGGCAGAACTCCGGACCGTCCATCTCTGGCATCATCCAGTCGCTTATGATGAGCGAAACCGGATGTTTCTCCAGTTTACGGAGCGCATCCTTTCCGTTGTCGGCGGTATAAACCGTATACATCTTTTCGAAATGAGCCTTCACAAACTGGCGCATGTCTTCATCATCATCCACAATCAGCATCACCGGTTTTGCCGGTTCACGAAGCGGACAGGCAACAGCATCGCCTGCCTTTTGAGAACCTTGCTCAACTGGAGTTTCATCTGTCAGCAGATTTTCCTCAGCAACAGTTTCTTCTTCCTTCACCATTTCATCCGCCTTCTCTACCACAGCATCCATCTGGTTGAGCGGCAAGGTTACGATAAAGGTAGATCCCTTACCTACTGCAGATTCTACTTCAACCATACCATGATGAGCCTCAACGAGATTCTTCACGATGTTGAGACCGATTCCGGTTCCCGGTTTGTTGTCGCGTGCCTGATAGAAAGCTCCGAAGATTTTCTCCTTTTCGTCAGGACTGATTCCCAAGCCGTTGTCTTCCACCTCTATGCGGAAATGGGTTCCATTCTCCAGCAGGCGGCAGGACAAGCGTACATAATCCTCGGTATATTTCAAGGCGTTGCTCATCAGATTGCTGATAACCTTGGTAATGGCCTCCTGGTCAATCATCGCCACGAGCTCATGGGCAGGATAATCTACATCAAGACGGATGCTTTTCTGCTCGAAGGTAGGAGCAAAGCGCTCTGCCACAGCATGCATCAGCTTAGAAATGTTGTTCAAACGGAAATGAACCTGCATGCCCTTCTGCTGCACTTTGTTGAAATCGAGCAGCTGATTGACGAGCAAGAGCAAACGCTGGGCGTTACGGTCAATAACAGAAAGCGTCTGCGTGATAGTCTCACCATCGGAAAGTTTTCCGGAAACCTGTTTCCAATGCTCTTTCAGACTCTCCAAAGGTCCGATGATAAGCGTTACCGGCGTACGGATTTCATGGGCTATCATCGTGAAGAACTGCAGGCGGGCATCTCTCATCTCCTGATCCTGCTTGAGTTCCAACTGGTCGAGTTCTTCCTGATGACGGAGTTTCTCACGTTTCAACCGGCTCTGCATGAACCAGTAGATTGCGTAACCGATGAGCAGAAGATACAGAATCTTGGCTGGCAGAGACCACCAGAACGGCGGATGAACCACAATCTTCAGTTTTGCCTCATTCTTCGACCATACACCATCATTATTGGTTGCCTTAACCAGGAAGGTATAGGTTCCGGCAGGAAGATTGGTATAGTTGGCACGATGCTCGTGGGTATAAATCCAATCCTTGTCTACTCCCTCAAGTTTGTAAGCATACTGGTTCTTCTCAGGCGATACATAGCTCAGGGCGGCAAACGAGATATTGATGGTATTCTCGTTATGAGACAGATTGAGTTCTGCTGCATGACTCAGAGATTTCTCCAACTGGTCGCTACCCGCCTCTATCGGCTGACCGAAGAGTTCTACCGAGGTGATTGCTACAGGAGGAGCTACCTGGTTGATCTTGACGAGATATGGATAGAAGCAATTGAAACCTCTTGTAGAACCGAAATAGATTCTGCCATCAGAAGCCAGGAGTCCGGCGTTTGGCATAAACTGGTCGCAAGTGAGTCCGTCATATTTATTGAACAGCTGGACAGGTTCACCCGGCGTATATTTCACAATACCCTTGCTGGTAGAAATCCACATTACTCCCTGCGAAATGACAAGACTCGTGAAATCCTGACTAGGCGCATCGATGGAGATTCGGCGGAATATACCTTTTGAAGGCAGAAATTCGCAAAGTCCTTCGCTGGTTGCGACATAGAGCTGCCCCTTTTCGCCGATAGCCAGACAGTTTACCTGATCACTCACCAGCGAAGTAGAATCATTCTCTACATATTTATACTGTTTCCAGGCATTATTCTTGTCCAAGCGCCACAAGCCGCCTCCCTGGGTAGCAAACCATACGTTACCCTGAGGATCTTCCTTCATATCGATGGTAAGCGACTTGAACGACTTGATTTTGCTGAACTTCTGCTGTCCTTCATCGAAGAGGTTGGCACCATCCATCGTAGCCGCCCAGAGCCGTTTTTTCCGGTCGCGATAAATACAATAGGCATTACCGCCCGAAGCCATTCCATCGGTCAGGAAAACCTGCTGCGCTCCGGTAGCCATATTCATTCTGATGACACCATTGCCATAGGTTCCCACCCACAGATCGTTTTCATCAGCAAAGAGCGCATGAACATTATACTTGCCCATAGCCGCCTTGCCCGGATAAGAAACAAAACTGTTGGTCTGGGGATTGAAGCAGTCGAGTCCGGCATCATCGGTAGCTATCCAGATGCGATGCTGCTGGTCTTCGAAGAATCTTCCTACCACATTACCGCGCAATCCGCCCAGACGGGCAGAATAAGCATGGAAACGCTCTTCAAAACTCGTAGAAGGAAGATAATTCACACCACCATAGTAAGTAGATACCCAAATGCCACCTTCATTATCATCCGCAATACCATAAACAAAGCGCTCGCTCGTACTCCGGCTCGGATTGTTGACTTCCGACAACATGTGCCAGATACGGTTCTGAATGTCATACTGCACCAATCCATCATCGCTGGCTATGAGAAGAGACTTGTTGTCGTTGCAGTAAAGCTGATGGATATGATGAACAGCATTACTCAAGGTTCCGCTGATGAGCTGTTCGGCACTACCATCGGCGTTGAGCTTGTAAAGTCCGTTTTCCCAGGTTCCGACATAAACATTGCCATCGGAAGTAGCCAGCATCGCCATGCCGTGAAACATGGTTGCATCGCCCTTCAGAGGGAATGCTTCAAACTGGTCGGTCGACTTGTTGAGATGATAGATGCTGGCTTCACCCTGGTTACAGAGCATCCATACCTGGTTGTTGGCATCAACCAGCGTACATTTCACTTTACCCTGAATATTCTTCATCGGATACTGATGCAGTTCGTGAGTAGTCCGATTGTATCTGAACACGCCCTGTCCGCTAGTAGAAATCCAAACATTCTGATCGCCGTCAAGCGAAAAATTAAGGACAGGCGCCGTAATCTTATCACTCAGTTTCTGGAATTGGTCGGTTGCATTAGAGAACAGATAGGCTCCATTATTGCAACCTACCAGCAGTCCTTCTTCGCAAGCAGTAAGGGCGCTCACAAACTGGTCTACAGTCGTAAAGGGATTATAATAGGTTCTGACATCGTATCCGTCAAAACGGCACAATCCGTTGTCTGTACCAAACCACATGTATCCCTTGGAACCTTGAACCACGCTACGCACAGCATTACTCGGCAAACCATTATCCATCGTGATAGAGCGCACCATAGGGTCGATAGCAGCCAATTGTGCACCCGAGTTGGTTTGCGTTACCGAATGTGGCTGCGCCTGAATATCCGTAGCCCCTTTCGAAACGAAGGCTGTCGGTACCTGCGCCTCAGCCCCTACAGGCATCATCATGCAGAGCACAGAAACCATTAGAGTAGATATCTTTCTCATTATATGAGTCTTTATTTTCTGTTGTTAGATAATTTAATGCCGCAAAATTACAAAAATATAACGAGAAATACAACAAAAAGAACAAAAAAaGCCCCGAAACAAGCAAATAGCTACTTTTtAAAAGTAAGACTATCCGTTTGCTTCAGGGCAAAACTTAAATAATGATTCAAGTGAGAAGTTTCACTATCAACAGATTGAAACCAGAATTACTTGCTCTTTACATCGCTCCATTTAGGCGGTTTCACACCCAGCAGATTCTTCACGAAGAAATCGTAACGCTTGTGCTCGCCATAGAGTTCGCCCATGGTATGATGGGCTCCAGGAATCACCACGAGTTCGAAATCCTTGTTCGCCTTTTCCAGCGCATTCACTACCTGATAAGTGCTCGAAGGATCTACGTTGTCATCTATCTCGCCTACCACCAGCATCAACGGGCGCTCCAGCTTGTGGGCGTTCTCCACGTTGCTGCACTCCACGTAACTGGAATCGATAGGCCAGCTCATCCATTGCTCGTTCCACCAGATTTTATCCATCCGGTTGTCATGACAGCCGCAGGCACTATAGGCTGCCTTGTAGAAATCGCCATGCAGCAATACGGCTGTGGTACTCTCCTGTCCGCCTGCCGAACAGCCATAGATTGCCACATTATCAGCATCCATATAAGGATACTTCTTGGCTGCAGCCTTTATCCAGAGTTCACGGTCAGGGAATCCGGCATCCTTCAGATTCTTGTAGCAAACCTCCTCAAACTTCTTGCCGCGATAGGAAGTTCCCATCGCATCGAGCTGGACTACGATGAAACCGAGTTCAGCAAGCGAAGTGGTGTACCAGTTGTATGGCATGAAACTCTTCGGAGTATAGGCATCGCCCGGACCCGAATAGATATACTCGATAACCGGATATTTCTTGTTCGGATCGAAATTGGTAGGGCGCTGGATGATGCCCCACATATCAGTCTTGCCATCACGCCCCTTAGCCACAAACACCTCAGGAGCTACCCATCCGTGCTTCTTCAAAGTAGCAATATCAGCCGTCTCCAGAGTCTTGACGAGCTTACCGGTCTGCGCATCTCTGAGCACGGTAATAGGAGCAGCATCCACCTTAGAATAGGTATCCAGAAGATAATGGTAATCATAGGTATATTGGGCACTATGATTTCCCTCTTCAGGAGTGAGCGCCACCATATTCTTGCCGTCGATACCTATTTTATAATAATGTACCAGATATGGGTCCTCATTCCTGTTCACGCCACTAGCCGAGAAATAGATTTCTCCCTTCTCTTCATCCACACGCTGGATGCCACGAACAAACCAGTCGCCCTTTGTAATCTGTCGGATAACCTTCGACTTCTGCACATCGTAGAGATACAGATGATTCCAGTTGTCGCGCTCGCTCATCCAGAGCAGTTGCTTGCCCTCCTTGATAAACTGACGCCACAGACGACCATAGTTCACGAAGGTATTGGCACGCTCCTCTACCACGGTACGAAGCTTGCCGGTTTCGGCATTCATCGCCAGCATCTGATAGAGATGATGCCCACGCTGGTTGTACTCCATCGTCACCTCCTTGCTGTCTGGTGTCCATTGCATCCACTCCAGCTCATACTGGTTTTCTATCTGATGCTTGTCAGCCTCCACCTTCTTTCCGGTAGCCACATCGATGATGACCGGATAGTGCTGTGGCAGGGCATCGCCCGGCTTAGCATACTCCTGCTTGTGGAGGATAGGCTGCAGCTGGTCGGCAGGCGAAGATTCTACGTAGTAGGCATAGCGTTTCTCTACCGGAACACGCTTGCATACGAAGATGTGCTTGCCGTCTGGGCTCCATTGGATGCGGTTGCTGTAATAGCATCCGATGGTACCATCCTGAGTAAGGATTCGCTTGGCTTCGGTATAAGGTTTTCCAGCCTCATGAACCACCACGTTGTAACCTTCGATGTAGGCTTCCATCTTGCCGTCGGGCGAAAGTACCGGATAAGCCTCCTTCTCCTCGTCTACCTCCATCCAATGGCGCTCATGGCGTCTGCCAAACTGAGGTTTGTTGGCAGGACGAGGCTTGATGCCCAGCGCCTTCTCCAACGCTTCCTGCGAATCATAAGTCTTCATCTCATCCTTGTCGGCATCATAGGATACAAACTTCTTGCCCTGAGGAGTAGAAATCTGATAATGCAGTACGTGGGTGGAATCGCACCAAGCCGATGATCGTGCCCAATGGAACACGGAATCGGCTGAAAACTGATGACGCAGCGCATAGGCTCTGTTGTAATCTTCTAATGTGCCCTGTGCTGAAGCTGTAGCTGCCGGCATCGCCAAAGCTGCGCTCAACAGCGAAAGAGCTAAAATCTGATTCTTCATTATGCTTGATATTTTACTTGTTAACTTCTTTAGTTTTTTtCTCCAGTTAGGAAAATATTATTTCCCAGTATAGAAATCTGTGATGCGTCGGATAGCACGCTGGCAAACCGGACAGAAATCATCCACTTCGTTGATTCGCATACGGCAGACCTGTGCCGGACGGTAACATCCCTTGCTCTGGTTGCCCGCCCCCTCGAACACACCAATCTTGAAGACGGCTTCGTTGAGTTTCTTCTGCTCCTTCGCGTTTCTGATATTCTTATAATCTGGAAGTTTGGCAAGCGGCGTAGGAATTTTCACGCCCTTCGGCATCATATCTGCCCACTTGCTCTGGAAATCCTTCAGCGTGGTAAGGTTCGGTTCCCAAGGCTCAGTATCGCTAGGATACATCGGGTCGTACTCATCGGTACTGTACTCATCGCCCAAACCCGCATAGCCATGACCGAACTCATGTACCAGCACCTTCTTGAACGTAGGATGATCAGAGGTAGAAAGCGTAACCTGGTTGTAGATGCCGCCGCCACCATACGTAGGAGAATTCACCAATACGATGATCTGCTCGAAAGGCACATTACTCAAGGAATCATAGATGCGATGAATCTTGCTCGTGGTGAGATAACGGTTCGAATAAAAaGTATCGTAATGAGAGCAAGCCATCGTATTCTTCCATTTCCCTTCGTGCGGAATACTTGGTCCCTCATCGAGCGATGGAGCCGCAACTGCCACCACGTTGAACCTCGACTTGAGCGAAACAAAAGGTTCGCGCTCGAAGATGGCATCTGCTGCCCGCTGCGCATCCTGATAGAATTTATCCATCTGGTCCTGGCGATAGCCCTCGGCGATGATGGCGAGGTCAACACAGTCGGCAGCATCTCCGCTCTTCACGATGTAGCGGTAAGGGATGCCATTCTCGCCCAATGGTCGGATGAGGATATCCTGGGGATTGATGGTATGGCGCAGTTCTGCTGTCACTTTCTGATGCGTATCGCTCAGGGTGATGCTTACATCCACCGGCTTCTTCGGGAACGGCACGAGGAAACTGCTCTCGAATGATTTCTGCAGATGCTTAGCCTCCTGTGTAAGCTGCCACTCCTGGAAGAGTGTAGAGAAGGTGTTTACATAGAGCACCTTGTTGGTACCATGTTCATACACGGTTACCTGTCCGTTTCCGTTCAGGAATTTCTCATCCAGTCTTGTCTTTCTGCCCGCCCAGATAGGGTTGCTGTAAGCCTGTTCAAAATAGATAGCCTGGTTCACGCTATCGCCCGCCACGATGTAATCCAGTCGCAACGTTTTGTCTTCGAAGTTGTCTTCAAACTTCTGTGCCTGCATCGGCATCGCCATCATTAGGGCGAGTGATGCCGATAATAAAGTCTTATTCTTCATAAGCGATGATATTTTTtATTTTATGCAGATGATTCTTACTTGATTCCTACTTCACTCTTACCTCATAAGGGAAACGGCGGGAAGATGGATCGAGCGAATGATTCGAAGGAGCTCCCATCACCACGAGATAGAGCGCCTTGAGAGGCTGGGACTTTGGAGCCACAAGCGAAACCTTTCCATTCATCGCTTCGCCCATCTGACTGTAGATGCATTCATCGGTATCGGCGGTTACTCCCACCAATCCATAACGGTAACCGATGGTTCGTGCCATCTTGTCCTTGGATGCCTTGAACGCCTTGCCCTCGGCATCGAGTGCTCTGAAATCTACAGTAACCTTCTTTCCTGCCTTCGGGATTTCCAACTTGATGGCATTAAAGCCATAGTTCTCTGGAACCGAAGCTGTATCCGGACGGAGATAACCATTCTTCTGCTTCAGCATCCTGGTATCGAAGGTGCAGGCATAAGGTCGGGTCTCCTTACGGGCATAACCGAAATCGAAGTTCACGAGATGACGATAGCAGTCGAACATCTCATCATTAAACTGCTTCTGAGTCATCTTATACTTCCGCTTGTAGGTAACAACCGGGTCCTCTCCTACTTTTCCCTCACGATAGAGCTGGGCGATGCTTTCCAAACCATGCTTCTCAGCCCACCACTCTATCACGTATGGCGAATGATAGATGTTGTCCAGATGCAGATAACCCTTATGGGTAAGCTGTCTGAAGGCATCAAAATGATACTTCTCGTCTGTTATCCAGTCGGGATTCACTCTCCAGAGCATCCATTGGGATGTCATCTCGAAGAAGCCACTTCCTCCCCAGGCTTCGCCCGTTTTGTCTGCCATAATCTGAAGTTGGAAACTGTGTCCCAACTCGTGAGCCAGACAGTTGAGTTTCTTATCTTGAATACGGTTAGGTGTTACCCAGAGCGCTCCGATAAAGTCATCGTAAGTTCCGCCGTAAGCGGTTCCTTCCAGCGAATAGTTCACCATCACCATCATCTTATACTTGTCACAGATGCTACCCGGCAGAGAGAACTTCAGGGTATCGCGGAAGAAACGGTAGAACCGTTCTACCTGAGTCTGCAGATTACCCAGATCGAATTTCATCGAATGCCCTTTGAGCGAAGGAGGATTCTGAGGATTATCCCCAAACGGCTTTTCCCAGAAATACACGATATTCTGGGTCTGTGCACTATGTCGCCAGCACCATCTCTCATCATCCTTGTTGAAATCATAGGGTTTCAGAGAGTCCGGTACGAAGATGAGTTTCTGTGATGCAGAAACAGGATTTACGGGTCTGGTGGCAGGAGCCTCAGATGGGTCCTGCTGTGCCAGGACTGCAGTAGCCCAAGGCAAGGTTGCCGCTGTGAGTATCAGCGATAAGAAGATTCGTTTCATTTCGGTTATGATTTTTGCGTTATTTATTATTTTTGCGTTATTGATATTTCGCCACAAAAGTACTGATAATCTAGCAAAAACGCTCGCAATATCGTCTAAAAAGATACAAATATCGTATTCTTTGTTCTTTTTGATGAAAGAATGCTTTCTTTAGTATTCTTAAAAGGCTAAAACACATAGCTGATATGATGAGAGAAGCCCTATCTATCACCTTAAAGAATTAGATCTATGTGATTGCTGCCATATGCCAGCAAGGTTGTCGGCAATTGCCAGCAATGTTGCTGGCAAATGGCAGCAAGATTGCCGGCATATGCCAGCAACCGCACAAATCAAGATATTCAAACCAAATAAACGTGGATGTATGACTGTTTAAGTTATGAGTTATAGGGTATTAAGATAACACACCTTACGCTTCGGATATGTACGTATAAAACAATGGCAGTATCCAAACTACCAGCCAAATGGGTTTAGTACATTTCATTTCGTTTATGTTTAAATAAGTTTATGTTAAGTTCCGCTTGCAAAATAACTATTTTTTCATGAGACAAACAGAAAGAATCGTTCAAAATATCATCAAAATAATAGATTTACGCAAAAAAaCTTGGAAGATATTACAAAAAGTAGTATCTTTGCCAAAAGAATCTATAAAAAGAACAGATTATGAGATTATCAGAAGAACGATATATCAGCTTACTTACCGACTTTGGTTTCAAACGTATCTTTAGCCTCAAGGCTTACCGAGATATAAAAAaTTCGATCGATACTGCGAAGGAAGAAGGCAGAGAAGAAGGCAGAGAAGAAGGCATTGCCAAAGAAAAGTTGGCTACCGCAAAGCGTCTTCTCGGCATGGGGCTCACACAAGAGCAAGTTGCCCAAGGAGCAGGTCTTTCAATAGAAGATATAGAGAGACTTATTTAAACCATAATAAAACAAGAAAACCATCCAGTAGCATTAGTTCTATCGGATGGTTTTCTTGTTATTTAATTATCTTAGAAAGTCTCACCATCAATACACCATGAGCAGGAATAGTTGTCTTGGTATTCTGAGCAGTAGTACCAATATCCTTATGTTTCCAAAGATCCCTGATAACATATTTATTGGCATGAATGTTCACCTCGTTGGCAAAATAGATAGTCTGGGCTCTCCAGTTATAGTCCAGCTTCCAAGGGAAATCGGTACGGTTCAGGAAGCAGACTGCCAGTTCGCCATTGCTCAGAGGCTTTGCCCAGATTTCCTTCTCTCCCATATCCATGAATCGGCGTCCCTGCTCGCCCATAGGGTCCTGGTCAACGGCAATCACTTCCTTGTTAGTCAGTATCTCATGGGTATCCTTATCCATCTTGGTCAAGTCGTTGCCGGCCATCAGCGGAGCTGCCAGCATACACCACATAGAGAAATGAGTAATATACTCATCCTTGGTCATACCGCCATTACCCACTTCCAGCATCTCGGCATCATTCCAATGACCCGGTCCAGCATACGGATAAAGATCAGCCATCTTGTCGATGACGTTGAGTACACCTACGCCACCCCAGTCGAAGAGACATTGGTAGCAATCTCTGATATCGGCAGTAACGCGCCACAGATGTCCGATACCCTTACCCCATTTCCAAGGTTCATGCTCGCCCCATTCGCAAATACTGAGAATGATAGGTCTACCAGACTCCTTGATTGCATCGCTCATAGTAGCATAAGCAGCCTGCGCATTCTGTCCCTCATCAGAGCACCAATCATACTTCAAGTAATCTACACCCCATTTGGCATACATCAAGGCGTCCTGAAACTGATGACCACGGCTGCCAGGGCGACCTTGACAGGTGTAGCTTCCAGCACAGGAATAAAGACCGAACTTCAAGCCCTTGCTATGAATATAATCAGCCAGGTATTTCATTCCGTGAGGAAAGCGGTCGGGATCTGCCTGAATGAAGCCAAGCGAGTCGCGTTCTACCTGCCAGCAGTCATCAATAACAACATACTGGTATCCCGCATCCCGCATACCAGACTCTACCATCTTATCCGCCATATCCATAATCAGCTTTTCGCTGACATTACAACCAAACTTATTCCAGGAGTTCCATCCCATAGGAGGAGTTTGAGCCAGAGCCAGATAAGCAGAATCAGAAACTACCTTTGGCTTACCAAAGAACATCTGACCATTTGCCGGCTGCGCCATAGCAATCGCTAATGACGCAGTCAATAAATACTGAAACTTCAAAATAATAAAATTAAAAAGTTATACCTAAATCAACTTTGTACCATTAAACTTCACTTGATAAGGCCATTGTGCCAATGGCAACTGAGCCAAACTCCAGTGTCCATCCTTTGGACCAGCAGTAACTACAAGCCACAAATGAGCCAATTGCTCGTTTTTAGGCAACTCAAATGAAACAGAAGCATTACGATTGTCAAAGTCTGCTGTTCCAACTTCACCATAGACAGACTTACCCGACTCTGTTACACCAACAAAGCCAAAACGGTAACTACCACACCACCACCAATCACAAGTGTAATTAGGATCACCCATGATATTGTTGAAATTCACAGATACTGTTGAACCAGTGGTTGGAACTTCCAACTTCAAAGCATTAAAACCATAGTTTTCTGGACAGTGGCTTGGATCTACCTGTAACCAACCATCACCTATCTCATTCATATACTCTTTAGCACTTGGAAAAGAGTTAGCATACTTACGGGTTACATCACGCACACGGTCATAATCAAAGTTTACCAAGCGAGCATAACAATCATACATCTCATCAAGGAACTGCTGTTGAGATATTCCTGTCACATTCTGGTATACCGCAACTGGATCCTGGTACTCTTGAGCAGCCTTCCAAAGCTTCGCCATAATATCTTTTCCATGCTTCTGACTCCAATACTCTAATACATATGGAGAATGATAGATATTATCGCCATGCAAGAAAGCTTTGTGAGTCAATCCCTTGAAAGCATCCCAATGGTAAGTTTCATCATCTATCCAGTTTGGATTAATCTGCCAAAGCATCCATTGTGAAGTCATCTCATAGATACCACCAAACGTACTATCAAATCCATGTGCTCCATCAGCCTGCAATTGCAACTGGAAGCTATGTCCTAACTCATGGGCAACAGTATTGAGTTTTGGATCTTTCAGTCGATTAGGAGCTGCCCAAAAAGCTCCAATGGTATTATCATAAGTACCACCATACGCAGTGCCATCCAAAGAATACTGAAGCATCACCATCATGCGATACTTGTCAGCCTTAGAACCTTCTGTATGGAAGCCAAGGTCATCACGATAGAACTTATAAAATTTCTCCAACTGAGTTTTGAGATTTTCCAAGTCTACACTCATATCAGTACCTTCCAAAGAAGGTGGAGATGCTAAGTCCTTACCAAATCCGCTCTCCCAAAAAATGGCGAGATTTTCAGTATAAGCGGCACGATTATAACAATACTGGAAGGTATCATTACGCCAATCCTGACCAGAGAATTCTCTTGGACGATACAATGATTTGCCATCAGGGATAGGATAAGTTACTGTATAAGGGTCGTGCTCGGTATAATCAGTACATGAAGTCATGCCCAAGAGCAAAGCCAAAGCCCCAAATATATATTTATTTTTtCTCATAAGTATTCGTTTTAATATATTATTTTTATCGGGAAGGTTCTTTGGCTAACCACAGGAACCTTCCCTTTTTATCTCTTTACTCATAAGGAGCTCCATCTATCAAATTAGAGCGACGTAACTCATAACGAGGAACAGGCATCCAATAATGTGCCCCAGCAGGAGCCTCACCATTAAATATACGATTGGCTACAACATTACCAGTCTGATACTCCTTGTGTCCATCTCTATATTTGTAAATGATTACTCCCGTAACAGGCTTACTATAGCACTCTTCCATCTTCTTCCAACGGCGAAGATCAAACCAATGCTGACCTTCAAATACGAGTTCTATCTGGCGCTCGTAATAATAAGCATCCCAAGCTTGCTCTGTATTTGCAGCAGTGGCAGCAGGAAGAAGGGCACGTGTACGCACCTTATTGATATAAGTCATCGCCTCATCGATATTGCCCAACTGGATTTCGCACTCCGCATAGTTGAGATAAATCTCAGCCAAACGAATGAAGAACCAAGGCGTAACATGCTGGGTTGTACCGTAGTTGTCGTATGAAGGATCCAAGAACTTACGCATAGAATAACCAGTATTGCTGGCATTCCACCACGATTCACCCTGATTACTATCCTTACCAGTTACAACACCATCCTCAGCCGGAATGAAGGTTTCCACTTCACGGGCAGAGTTGCCATATCCCCATTTATCACCATCCAAGATAAATGCTGCATTGAAACGGATTTCACGACCACCCCATGGATAAGAGGTATAACGGTCTTGCAGAACAGGCTTGGTACCATCAGCCATTTGGAACTTATCTACTATTTCCTGGCTTGGGTCAAAGTTTCCCCAACCTTCAAAACCATTTCCACTGCCACAAGGAGCTTGGAAAATATAAGAATTATTCTCTCCTGCACCATATTTAGGATCATAGAGTTTCTCGAAGATAACCTCAGGGTTTGTTGGATCCAGGAACAAGGCACCATAATCCTCACTGTTACTTACCGATTTAAGAGAGTATACGCCCAAATCCATGACTGCCTTAGCTGCATCAGCTGCAGCTTTCCATTTTTCACGTGAAGGAGTACCGAAGAGAGGACTTGCCTTATAGAGCAGAATTCTTGACTTCAAAGCCAAGGCTGCTCCCTTGGTAGCACGTCCCAACTCTGAATCATCATATTTTACGGGTAAGAGAGTGGCAGCCTCGTCCAAATCCTTACAGATGAAATCTGCAACCTCATCCAATCCTGCACGTTTCAACTCAAATTTGTCATTGAGTTGGAAAGTCTTGTCAACCAATGGTACACGACCATAGAGGCTATAGAGCAAATGATAGTTCCAAGCACGAAGGAAGAGTGCCTGTCCTTTCTGGCAATTGCGCTCCGCCTCATCACCAGGCACATTATCAATTTTCTCCAACATAAGGTTCAAACTCTTAATATAGCCATAAATTGTGCCCCAAGCATCATAATTGGTCTTATCCCAACCAAAACTATAGGTGTCACAGTTAAGAAGACCTGCGGTCACCGTCTCTGAACCATAAAGGTGCTTTTGGTACACTTCTTCTGTATAATTTGAATAACGAGTACCCTTCATGTTTTCTGCCTCAAGATTGGCATACTGAGCATTCAGATAAATCTTTGACAGAGCCAAATCCCCCCACACAGCATCGTCGGAGTAGCTATTGAGCGGGCTCTGATCAAGTAAGCCGTCGTCACAACTAGTCGTGAGCGAAAGCGTCATTGCTGCGAAAGCAATCGACATAATATATTTTGTTCTCATTGTATGATCATTTATTTGTTAGAATGTGACGTTTGTACCTATGGTAACCATGCGTTGCAATGGATATCCAAGAATACCATTAGAGTTGATCAAGTAGCCATCGTCATTGTAAGAAGAACCGATTTCCGGATCACAAACCTTCATCTTATCAATAGTGAAGAGGTTGTTTCCATTGATATATACACGGAACTTCTCGATACCGATCTTTTGAGTGATACTCTTAGGTATGGTATAGCCCAATTCGATAGACTTCAAGCGAAGGAAGGCTGCATTACGTAACCACCAGTCGGAAGCTACACCATTCCAAGTGTCCCCATATGTCTGCTTGATAAAGGCCTTTGGCCATCGAGCTTTCATATTTTCCTCAGGGGTATTATCTGCACGCCAACGTCCCTCATAGAAGTCTGTAATCATATTCATGGTTGGCTGAACAAGTTGCACAGCTTCAGCTTGACCTTGGAAGAAAACATTCAGGTCGATACCCTTCCAACTACCATTCAATGTCAATCCGTATAGGATTTTAGGTGTAGCCGACTTATTGATTCGAACAGCGTCATCCCATGTAATTTTACCATCGCCATTGGTATCCTGGTAAATCAGGTCTCCAGGCTTGGCATTATCTAGGTGAGGAGTGTTATCCACCTGCTCCTGAGTCTGATAGATGCCCAAAGCATGATAAAGTATAAGTCCATCAATAGGATGGTTGGTTGTACGCTGCCAGTCTGGGGTACTAGCTGCCTCATCCATATATTTCACCTTATTTTCGGCATAAGTAAAGTTACCAGTAACACTCCACTCGAAATCACCCTTGCGATCACGATAGGTAGCCACAAGTTCGATACCAGAGTTATTCACCTTGCCCAAGTTTTCATCTGGCAATACTAATCCAGAATATGATGGAATAGAAGCATTGCGTCTAATCAAGATATCACGACGGCGAGACTGGAACCAGTCGATATCCAATGAGAATTTGTTATTAAGGAATGTAGAGCTAATACCTAAGTTGAGCGTATTGGCAGTTTCCCAAGTTACCAATGGATTGGCTGTTCGTGTCAGATAGAATCCTTTGTTAATGGATCCTTTCTCTCCTGCTCCGAAGTAAGCACCAGTTTGTGTAAACTGATAAGTTGAAAGGTACTGATACTTAGAGATATTATCATTACCCATCTGTCCCCAAGAACCACGAATCTTCAAGAAATCCACAACATTCTTCAATGGTTTGAAGAATGGCTCGTCAGAAATAACCCAACCTGCAGAGAATGAAGGGAATGTACCCCAACGATGACCTGGAGCAAAATTCATTGAACCATCCACACGTACCGTAGCCTCGAAAAGATACTTATCCATATACGAGTAATTTATACGGCCAAAGTAATTCATACGAGTGGTAAGGTCAGAATATCCACCATTATCCTTATCAGCAGGCACATCACTACCTGCAAAAATATCCATCAACTTATTTGAGAGGAAGTTTGTACGATAAGCATTAATGGTGTGATACTTATACTTGCTCTGCTCATAAGCCACGAAAGCCCCCACCTTATGCTTTTCAGCAAAGGTTCGGTTATAACCCAAGCGACCGTTTAATGTAATAGTATAGTAGTAAGAACTCCAATCGTTCAGACTTATTTTACTAGTATCATTACGGCGATTGTTATACTCTTGCTTGGCATTATCGTATTCGTAGAGATCGTAAGGCTGATTTATTTGTTTACCATTCTGCTGAGTATAGTCTAAACCAGCATATCCTTCCGCATACAAACCTTTAGTAATCAAGTCAAGGTCAACATGCAACTTTGGCTTAGCATTAAAGATCAAATTCTTGGAGTTGTTGGAACCAGGAGCACTCGACACCATGACTGCAGCATTATTAGTCAGTCCATCATAACCCGTACGTGGAAGTCCATTAGGGAAATAAGGTGCACTACCGGGGAAGGTACTCATCAAATAAGTAAAGAGATAAGGGGTAGAATAAATACCACGCTTACGCTCCTCCTGACGGAAATTCAAGTCAAGACTTAGCTTTACTCTCTTATTCAGCTTTGCATCCAAATTAGAAGCAAACTGATACTGCTTATAACCATGATCAGAATTCTTATAAATAGCATTCTGATTCATATATTGGGTTGAGAGATAATAGCTTACCTTGTCCGAACCACCTGAGATAGAAAGACTATGTTCTGTTTTGGTAGTCCAATCCTTTGCCACTTCGCCCCACCAGTCTGTACTTGGATAGTTGACAGGATCATCACCTGTACGATAATGTTCCAAGGCCTCTGGAGAATAAGTAAGACCGGCCTGACCATGACGCTCATCGGCATCATATTCATTCACATAGTTAGCATACTGATACGAGTTAAGCATCTTAGGAATGCGAGTAGGCTGAGTAAAAGTAAGGCTACCATTATATTGTACGCGTGTACGTCCACTGCTACCACGCTTGGTTGTTACCAAGATAACACCATTAGCTGCACGTGCACCATAAATGGCAGCAGAAGCATCCTTCAACACAGAAATACTCTCTATGTCCTCAGGATTCAAACGGCTAAAACTACGACCAGCAACACCATCCACCACGATAAGCGGTGAGGTATCACCCAGAGTTCCCTTACCACGTATGAGAATAGAAGCCTCATCGGCACCTGGTTCACCACTACGGTTGTTGGCTATGATACCAGCAGTCTTTCCAGCCAAAGTATTAGCCACATTTGTAGCTGCCACTTTCTGGAGATCATCACCCGAAATCTGGGAAACAGAACCTGTAAGGGTTGCTTTTTTCTGTGTACCATAACCCACGACTACAAGCTCATCCAAGAGTTTATTGTCTGACTGAAGTATAATCTTACCACCCTTAGCAGTAGTAACGCTCTTATATCCAATATAGGATATAACTACGGGAACCTTACCACCTTTTTTtAATTGCAGAACATAGTTACCATCTAAATTGGTAACCGTTCCATTAGAAGAACCCTGTTCTACGACGCTGGCACCTATAATAGGTTCACCATGTTCATCTACTACCACACCTTTAATGGTGGAACTATTCTGTTGAACAATTTGAACAGAAAGGCTTGATGAGGTCTCACTTGCTGCCAGAGTAGGTAATGTACCCCCGCAGGCAAGGACCAAACACGCGATGGCTTTTACATAAGCTTGGCTATGTACAAAGCCTGAAATGATTTGTGTCTGTCTCATTTTCTATTTTTGTTAGGTTTATAATTGTTTATAAAATTTCGATTGCAAAGTAACAGAAAAAATAACATACTAGACATAATTATCGTCCAAAATAACAAAAAAaTCGTCCAAATCGGTGGATTTAGACGATTTTCTTATCATTTTATAGGATTTTATCAACGCTTTCACAAGAAAGATCATATTTAAAAGGCTGACATTTTCAAGAAGTCTCGCAGATGAACATGCTTGATTCCGTCGACGTTTGTCTGTCCGTACATTCTATCCATAGAGACTACATATTTAGGATGGCTGTCCTTGATGAGTTTCAGGTTGCCAAACTCTCTTTCCACAGTATCTTCCGAAGCCAGCAGATAAGTAACCTGTACATAAACGATGCTGTCAGCTTTCTCTGCCACAAAATCAATCTCACCCTTTAACAATTGTCCTACGTATACTTTGTAACCCATACGGCAGAGATGACAATAGACAGCATTCTCCATTACCTTTTCTATATCAAAGCTGCGATTGCCGCCTATGATATTATTCCTGATGCCCAAATCCTCAAAATAGAACTTATCTCCAAGTTCGAAAAGTTTCTTGCCATGAATGTCATATCTGTTCACCCGGTCTATGATATAGGCATTGCAGAGATACTCCAAATAGGAAAGTATCACTTTTGCCGAAGTATCAGTATTCTGAGATTTGAGGAATTTTACGATGCTCTGAGCCGAGAATTGCTTGCCGATATTATCGCTGATAAACTTGAGTAATGTTCTCAACAGAGGTATATTGCGAATATTTTCACGTTCAATGACATCACGCAAAACAATCGTATTATACACATTGTCGAAATAATCCTCCACGAGTTCAGGATTGTCCAATCCCAAATTACGCAACTGAGGCAAGCCTCCATTCTGTAAATACAAAGTTAGCGAAGCATCATCATCTTGCAAACCATGAAACTCCAGGAACTCCTGATAGCAAAGTCCCCTGATGCGATAAGCTACATATCTCCCTCTCAAACGGGTTGCCAATTCACCTGAAAGCATCTTGGCATTACTGCCTGTTATCATGATTTGACAGGTCTCGTCAGACTGGATGCTCAGGATGGCTTTCTCAAACTCAGAGATTTCCTGTACCTCATCTATGAAAAGAAAGTTTTCCTTCCCCTTTTCTATATGACTGGTAACATAAGATTCCAAGTCCTGATAAGTGGCGATACCATCAAATGCCGTTTTCTCCTTATCTATATAGATTACATGATTGTCAGCATTTTGAGCTACATGATCTCGGATGCGACGCATCACACAACTCTTGCCTACACGTCTCTGACCTGTCAATGCCACAATAACTCCACGACCAAACATACGTTCGATACGATCAGAATAGCCAAATCTTTCTAGTATTTGCTGTTTCATATAAGTAAAACTTTTCACTAAAACACACTTTTTGTTTCTCATAAGAAAAACTTTCCGCAAAAATAGCATTTTTGTTTCTCATAAGAAACAAAAaCAAAGAAAATCATTGATTTGTTACTTATAATTAACATAAAAAGCGAAGAAAAGGGCATGTCTGATGATTGACATTCCACTTTTCTCCGCTTTTTCTAAACTAACTAACAAATAACAACCTATTGTCCTGTTGCCTTCTTCAGTTTCTCCACAGCGGCATTAATCATGTCGTGGGTTCCACTTCCGTCGGTCACATATTTCTGAACCATTCTGCCATAACTGATAGCATCTTTCAGTTCTGTGCTTGTGGTCTCGTCTGGCCATCCCGCTCTTCTCAGGAAAGCAGAGAGTGGGCGCAGGTCTTCCATCTCTGCAAGATTACCAGGGCGCATCGTGTTGATAGCACGATTCAGAATAGCAGTGTTGCCTTCCAATTCGTCCAAAGTAACCTTCTTCTTACCCTTAGCTATCAACGCTTGAGCCTGTTCCATCGCCTTGAGCATACGCTCATAACCATTTGGTGCCCATGGAGCATACTCCGGAACCTTCTGAGAGAGGACATTCCACTTCTCCTGGTCTGACTTACGCAGCTTTGCAAGATTCAAGAGAGAATTCAACTCGGTAAAATCAACTTTCACCTTGGATTTCTTCTTCGCCTGTGCATCAGTCAGGTTGATGCGGTAGTAGTGGGTGCTGTTGGCATTGCGATAATAATCTGGCTGGAATTCCTTGCCATCCAACTTCAGGGTAAGGAGATTGGCTCCAGCACCTGTAGTCACGCCGTTCGATTCGCCCACGGTGATCTTGCTCAATCGGGAGTCGATGTTCAGCGTAGCCTGATTCCAGGTCTGTGCGCCTGTACCCGCCATCACCAATGGTCCGTACATCAGGGTTCCTACCCAGGATGTCTTCAGCGGAGTACCATCCAGACTTGCCACATCACTCGAAAGCTTGTCGGCACCATATTCGATATGCTTACTGAATGGCATGTCGATTTCTACGACATCTCCCACCTTCCAGTGCTTCTGCTCCAGTTCTACATAGGTGCTAGGCTGATAGCTCTTTGCCACTTCCTTGCCGTTCACCTTGATGGAGAAACCTTGCGTAGCCCAATATGGCACACGGAGTTTCAGGGTGAAATCGCCCTCGCCTTCCGTAATCTTGATGGCTGAATGCTGTGCCGGCCATAGGCAATCCTGCTTGATGGTCACGCCCTTCTCTTTCCAATGGAGGgTGGTTGGCATATAGAGACCGACCCAGAGGGTATGATCGTTGGCAAAATAAGCCGACTGCTGGTACTTGGTGTGGTTTTCAGAACCTGTACCACCGCAGCAGGTGCTCTGAGGAGTCTCGTTGCCGAATGGCTTGGTGGCATTCAGACCTACAGCATACTGATAGCAGGTCTGATACTGGTCCGGATTGAGGGAACCGATAATCTGATTGTACAGCGTGCGCTCGATATAGTCGAGATACTGCGCATTATCAGGGTTATAACAGTTCAAATCCTTGCTCAACTTGACGAGGTTATACGCGCAGCAGGTTTCGTTGATATCCGGATAAGCCTCCGATTCGCCTTCCTGCAGTCCATTGGTTGCCATACTCAGAATCTGGGTATATGGCTGGCGGAACATCTCTCCATTTCCTACACCACCCATCGCATACATGTATCTGCCCTGCACCAGTCTCCAGAAGTTCTCAGCCAGATTGTAATAGTATGGTTTCTGATTGCTCTTGTAGCTGCGCAGCGCTCCGATAATCATCGGAATATGCTGGTTGGCATGGCGGGTGCGGATGTCATCGATGTTCTTGCTCAGCGGATCATAGAACTTAGGCGCATCGAAACAGTTGGCAGCCTCTAGGAGCTTTGCCTTTTCATCCGGATTGGAAACCATCTCAGAAAGACGGGCGAGCGATTCGCTCATACCTCCCACCTCACCGGCGATGTACATGTCCCACATCTCGTAGCGGTTACCCGGCTTGGCTCTGCGCTCATCCTGGGTGCCGTCCTGCTTTACGTAAGTGCGGTAGTGCATGCGGTTCCATACCCAGAGTCCCATATCCTTGGCGATGAGGAGTGCCTTATCGCAGATTTCCTTATCATCAAAGTAAGTAGCGATGTCTATCAGACCGGCAAGTTGCTTGTGTACACTATAATAAGGTGCCCAAACCCAATCAGAGTTGTTGTAAGCACGATACATTTCAATCAGAGCACAATGCTGAGCCGGAATGGCGTTGATATAGCCGTAGCCATAAAGTTCAGGGTGCTTCTTATACTCATCAAAAGCAGTCCAGGTGCCCTTCATCTCTCTGAGTTCTGCCTCAGGTGCGAAATCACGAGCCTCCCAGTTGCGCTTCAGTTCCTTATTATATACGAAGGTCTTCTCCTGACACTCTCGCAACTCATTCACCATTCGGGTGATGTTCTTGCGGAGGATTGCCTTCTGTTCAGGATTGGTTGCCACGGCGTATGCCTGTGCGATTGCCGACATATAGTGACCAGATCCATGACCCTTGAGCTTGGTGTCTGGCGAATCCCAGCCATCACTCTTGGTATACCCTTCGGTACTGAGTCCGTAGGTATCACGATAGTTGTAGAGTTGTTGGGTAACATCCCAGGAACAGATCTCACGGAGTGCCTCATCCCGGTTGTGGGTGAGTCGGTTGTCACCATCTATGCTCACATCAGCGAGTGAGAAGGTATGAGCCACTTCCTTTTCTGGAGTCTGATAGCCTTCAGCCACCACCTTGATTTGTGCCTTGACAGGATAACCATTGTCGGTAGTCTCATCACCAATCACAAAACCACCTATCTCATATTGGCTCCCGGCAGGATGTTTCTGCGCATCAGCCTCAGCCTGCTCATCAGCAAGCGGAGCGTTAGCCCAGCGCACCTGGCGATACTCTGAATAACCATCAGAATAGGTTACCCATACGAGATTAGGAAGTCGGGGAGCTGTGCCCACCGGACAATCCACTGATATTGCCTCCACCTTAGAGATAGTGCGATAAACCGTGGCTGCTGTTGTCATTCCAGGCAAACAAGCTACTCCTATTAATAATGTGAACTGCTTTAAATCCATATCTTCTAGGTTTATTATTGTTTCGTTTATTTTTCTGGCTGCAAAATAACAGAAAAAATCAACGAAGTCCTAAAATTATCGTACATAAAGATGCAACTATCGTCTAACAGGGGGCTTTTGATACGATATTTTCATCATTTTGGACTTTCTTTGCATTACATAAACAATTCTATTCGTAAATTTGCAGCAGAAATAAAAACTTGTGGTAATCCGGTAATACAGGCATTGCCACCAAGCGAACAACAAAACGGACAAAACAACAATAAACCTAGAAAGTTATGGTTAAGAAACTCTTTTTCATCGCCACCTTATTATATATAGGGGCAACAGTATCGGCAGAGAACTATCTGGTAACATCACCAGATGGTAAAATCGTTGCAGAACTCAACACCAACAAGTATCTCTCTCTTCAATTTAAATACAATGGCTCCATTCTTTTACAGGAGTCTTCAATAGGTGTAACGCTGAACGATGGAACGGACATGGGTAAGAATCCGAAGGTAGCAAGCCACAAGCTTAGCAACCATAAGGAAACCATCCATGCGCCATTCTATCGTCAGCAAAACTTTGAAACAGCTTATCAGGAACTGAATCTGAAACTGAAGAATGGTTTCGGCATCATCCTGAGAGCTTACGATGAGGGAGTGGCTTACCGGTTCTATACCCAGCGAAAAGGCAAGACCATCATCCTGAATGAAACCGCCGCCTACCAGTTTGGCAAGGACAAGAAGGCATGGTTGCCATACACTACGACACCAGAAAAGCCTTTTGCCATGGCTTTCCAGAATACCTATCACGAGACTCGGCTCGATACCGCTAAGCAGGATTTGGCTTTCCTCCCGGCAACCATAGACTGCGGAAAGGCGAAAGTCACTATCCTGGAGAGCGACCTTGAGAAGTATCCGGGCATGTGGCTGAAGGCTAACAGCAGCGAACAGGATCAGGAGAAGGGAATCCTGAGAGCCGCCTTTGCTCCCTACCCTAAGGAGATGACCTACTACCCTTGGCGACACATGAGCCACGTAAAGAGCACCTGCGATTACATCGCAACCAGCACCGGCAAACGCAATTATCCTTGGCGCATCTTCGCCATCACAGAGCACGATACCCAGATGCCGACAAACAATCTGGTGTACGCTCTGGCTGCTCCCAACAAGATAGGCGATACTTCCTGGATCAAACCGGGAAAGGTGGCTTGGGACTGGTGGAACGACTGGAATCTGAAAGGTGTGGATTTCAAGGCAGGCATCAATTTCGATACTTATAAATATTACATAGATTTTGCTCATAATCACGGCTTGGAATACATCATCCTTGATGAAGGATGGTACAACTCGAAAGAGGGAAGCATTCTGAAACCAATAGACGATATCCAGTTGCCTAAGCTCATAGAATATGGTAAGAGCAAGGGCGTGGATATCGTACTCTGGGCAGTCTTCAACGTGATGGACGAGAACCTGGAAACCATCTGCAAGACCTATGCTGATATGGGCATCAAGGGACTCAAGGTGGATTTCATGGACCGCGACGACCAGACCGCCATCGAAATGGTGGAACGTCTGGCTGCCTGCACCGCCAAGCACCATCTCATCCTCGACCTGCACGGCATCTACAAGCCACACGGCCTAAACCGCACCTATCCTAACATCCTCAACTACGAGAGTGTATTCGGTATGGAAGAATGCCGCTGGACGGAGGTTAAGAATGATATGCCACTCTACGATGTCACCTTCCCATACATCCGAATGATGGCAGGACAGGTGGATTTCACACCGGGAGCGATGAGAAACGGAACCCGCGACAACTGGAAGGCTATCTACACCAAACCGATTTCGATGGGTACCCGATGCCACCAGGCTGCCTGCTACATCGTACAGGACAGTCCGTTTACGATGCTCGCCGACACTCCTACCAACTATGAGGCGGATGAGCCATACACCCGATACATTGCTTCATTGCCAGTAGTTTTCGACAAGACCATCGTGCCACAGGGCGAAATCGGAAAGTATATCGTTACCGCCAGGAAGAAGGGCAACGACTGGTATGTAGGCGGTCAGAGTAACTGGGATGAGCGCACGCTCACCCTGAAGTTTGATTTCCTCACAGATGGCGATTACGAAGCAATCGTACTGAAAGACGGCATCAATGCCAACCATGATGCCGAGGATTACAAGATAGAGAAATCCGTCATCAATCAGAAATCGGAAATGAAGATTCATCTTGCTTCTGGCGGTGGATTCGTCATTAAACTTATTAAGAAATAAATATTTAGAAAAGAAGTTCATATGGTTAGTAAAAATATAATTGTAACATTGTTAGTAACTGCAGCTGCGGCAGCGCCTGAGACAGGTGCTGCCCAGAAAGCTGCTTACAACACTCCGGGAGCCGGCAACCCTATCCTACCTGGTTACTTTGCCGACCCAACCATCAAGAAGTTTGGTGACACCTATTATATATATGCTACTACTGACGGTAGCGGAGCCGGTTTCGGACCGGCACAGCTCTGGTGCAGCAAGGATTTCAAGAACTGGACCCTGATGCCGATGAACTGGCCGGACAGCCACTGGATATGGGCACCGGATGTGATGAAGAACGAAGCCGACGGCAAGTATTACTATCTCTACTGCCAGCCTTGCAAACTTCATCTGGGTGTGGGCGATACGCCTCGCGGTCCTTGGAAGAACGTGTTGGGCGAGAGCGAAGCCGTGCTCGTACCGGACAGATTCGTAAAGAATGCCATCACCCTGGATGGTCAGACCTTCCGAGATGATGATGGTTCGGTCTATATGTATTGGGGAACCTGGGGCATCTACAAGGGCTTCGGTTGCGGAGCAGGTAAGCTGAATCCTGATATGAAATCATTCAGCGAAACCAAGCTCATCCCGAATACCGAGGTTACTCACTTCTTTGAGGCTCCTTTCGTCTTCAAGCGCAACGGCATCTACTACTTTCTCTACTCCTGCGAGCATTGCGAGGATGCCAGCTACCGCGTAGATTACGCCACAGCCAAGAGTCCACTCGGTCCTTATACCTACCACGGCACTATCCTCAAGACCAATGCCGATGGAACCGTTCATGGTCCGGGACACAACAGCGTGCTGCAGGAAGGCGACAACTACTACATCGTATATCATCGCCACGACAATCCACATTCCAACCGTGGATTCCATCGTCAGGTGGCAATCGATAAACTCGAATTCAATGCAGACGGTACCATCAAGGAGGTCATTCCAACGCACGAAGGTATCGACCTGAAGCCGGAGATGAAGGTAGCAAAGAACCTCGCCTTCGGCGCCAAGGTTACCGCCTCTTCCTACTACGACAACGATTTCCGTCCGGAATATGCGGTTGATGACAACAACGGCACACTCTGGCGCCCTCGCACCACCGGACCAGCCTGGATTCAGCTCGACCTGGGCAAGAAGCAGAGCATCAAGAGCATCTGGACTCAGTTTGAATACGGAACACAGTTCTATCAGTATCTCATCGAGACATCGAATGATGGAAAGCACTGGCAGACCTTCTCCGACAAGCGACAGAACCGTCTGGCTGGTTCGCCGATGGTAGATTTCGGAAATGCCAAGGCGCAGTACATCCGCCTCACCTATACCGGCGGACAGAAGAATGGTTTCGGTGGCGCCATCTGGAACATCAAGGTTTACGGTTCCGTAGAAGATTCTGCCCCACAGCAGTGGCTAGGCCTGACAGCAGCCGATTTCGATGGTACAACCTGGCATAACAACGAGGGAATGCTTGCTGGCAAGTTCTCGCTCCTTCAGGGCACCGCCCTCAGAGAGCGCATGGCTGGCAAAGATGCCATCACCCTGCGACCAGGTGCCCAGCTGGTGATGACTCATCCGCAGCTCGGCAAGACACGCAAGCATACCCTCACCGCCCAAGCTTTCGACAACGGAAGCTGGCATCAGATAGATGAAAACGATCCTCGACTGAATCTTTCTGAAGGAAAACTGGAAATTAGTGCAGGCGAAAAGCAATTTACCCTCACCAATCTCCGTTATTATAACTGGGAACAGGAGGCGGCAGAAAAGGCTTTCGATGCCCAGAGCAACATCGTGCGTGAGGCAGTAGCCGACAAGAACTGTCAGGGACTGGTGGTAGATATCAGCGCTGACTACTACAACGAGGGCGATACCGTGCCTTACATCAAGAACGGCAGTCCGCTGAATGTTCACCTCAAGGGCGAGTTCGAGACGCAACACGATACAGCAGCCATCATCAAGACCATAGAGGGCAAAAAGGCATTCGTCTTTACCGGCAAGGAGAGTTATAGAAGCAACTTCATGCTCCCAGCCACTATCCGCGACAACGCTCCATACACCATCGAGGCATGGATTCTGAATCCGGAGATTGCCGAGAATGAATGCGTAGCCGATTTCACCTCTTCTCACGATGAACTGGAAAAGCTGATGCTGGTAAACGGCACCGAACCACGCTGCGGTGTGATGAACCATTACGGATGGTATGAGGATGCCGGCTACAAGGAGATGAAGACCCTGGAAGGCAAGTGGCAGCACGTACATGTCTGCTTCGATGGCAGAATCGAGAGCATCTACATCAACGACAAGCTCATCAGCCAGAAGGATATCCAGCTCCTCGTCAAGCCATCGCAGTTTATGCTTCTGGGCAAGAATGCCGAAGAGGCATGGCCTTTCTCAGGCTATCTGCACTCATTGAAACTCTGGGATGAATATATTCCTTACAAAAAaCCAAACAAAATAAACTAGCAATACATGAAGAAGATTTTAGTAACATCAGCCTTGGCAGCATTGGCATTGATGCCTGCCTCGGCACAGAAGGTAAACAAGAGTTCGGGTGGTTATCCTATCACACCGGTGCCTTTCACATCAGTAAAGGTTTGGAACAATACGTTCTGGGGACAGCGTATCGAAACCTCTCGCAAAGTAACCATCCCGCTGGCTTTCAGCAAATGCGAATCAGAGGGAAGATACAAGAACTTTGAACGCGCAGCTCATCCCAGCGACACCTATGATGTGGGCAAACTGATGCCCTACAGCTTCGACGACACCGACCCATACAAGACCATCGAGGGTGCTAGCTACGTGCTACAGACCTATCCAGACAAGAAACTCAAGGCGTATATCGATAGCGTGCTCGATATCATTGCTCCGGCTCAGGAGGCTGACGGATATCTCTATACCGCCCGTACACAGAATCCGAAGCATCCTCATTTCTGGGCTGGCGACAAGCGCTGGAGCAAGGAAGAGGATCTGAGCCACGAGCTCTACAACCTCGGTCACATGGTAGAAGGTGCCGTGGCTCACTGGCAGGCTACAGGTAGCCGCAAGTTCCTCGACATCGCTATCCGCTATGCCGACTGCGTGGTTCGCGAGGTTGGTCCTAACCCAGGACAGGCTTGCGTGGTACCGGGACATCAGATTGCCGAAATGGCACTCTGCAAGCTCTATCTCGCTACAGGCAACAAGAAATATCTCGAAGAGGCTAAGTTCTTCCTCGACTATCGTGGCAAGACATCTATCAAACAGGAATACTCTCAGAGCCACAAACCGGTATTGGAGCAGGACGAGGCTGTAGGTCATGCCGTACGTGCTACCTATATGTATGCTGGTATGGCAGATGTAGCTGCCCTTACCGGAGATACTGCCTATATCCACGCCATCGACCGCATCTGGGACAACATCGTAAGCAAGAAACTCTACATCACCGGAGGTATAGGAGCCACCAACAACGGCGAGGCTTTCGGAAAGAACTACGAGTTGCCTAACATGAGTGCCTACTGCGAAACCTGCGCAGCTATCGGCAATGTTTATGTCAACTACCGTCTCTTCCTCCTCCATGGCGAGAGTAAGTATTACGATGTATTGGAGCGTACCCTCTACAATGGTCTCATCAGTGGTGTGAGCATGGACGGCGGCGGCTTCTTCTACCCTAACCCATTGGAGAGCATGGGGCAGCATCAGCGCCAGGCTTGGTTCGGCTGTGCCTGCTGCCCTAGCAACATCTGCCGTTTCCTGCCATCCCTCCCAGGCTACGTATATGCCGTAAAGGATAAGAATGTATATGTCAACCTCTTCCTCAGCAACTCTTCTTCTCTGAAAGTAGCCGGCAAGAAGGTTTCCCTGAGTCAGGATACACAGTACCCTTGGAACGGCGACATCGCCATCAAGGTAGATGACAACAAGGCAGGTCAGTTCGGTATGAAGATCCGCATCCCGGGCTGGGTAAAGGGTCAGCCAGTACCATCAGACCTTTACTACTACAGCGACGGCAAGCGACTGGGCTATACCATCACCGTAAACGGCAAGAAGGTAGAGGCTAAGGTAACAGAGGATGGCTATTATACCATCAACCGCAAGTGGAAGAAGGGCGATGTGGTTCGCGTTCACTTCGACATGGAGGCACGCACCGTACGTGCCAACAATAAGGTAGAGGCCGACCGTGGCTGCATCAGCATCGAGCGTGGTCCTATCGTATATTGTGCAGAGTGGCCAGACAACCAGGGATTCGACATCATGAGCATCCTGGAGAACCGCGAACCTCAGTTTGCTGAGGGCAAGCTCTCGTACGATGGTTTCATCGACCCTAAATATAAGAATGTACTGACACTCTACAAGGGTCAGAACATGGAGACCTTGACCGAGAACGTGCAGACCCTCGCCTACGACAAGAGCGGCAAGCTGAGCACCAAGGACCAGACCCTGACTCTCATCCCATACTTCGCCTGGGCTCATCGTGGCAACGGCAACATGAAGGTATGGTTGCCACAGGATGTCAAGGCTGCCAAGCCATCAGCTCCTGCAACTCTCGCAGCTCAGGCTAAGGTAGAATTCTCTTCTCCTGTACCAGCCAAGAGCAGCATCACTGACGGACTGGTTCCAGCCGATGAGAACGACCGTTCTGTCCCATACATTCACTGGTGGCCAAAGAAGAACACCACAGAGTGGATTACCTACACCTTCCCAGAGAGCAAGGAAATCAAGACCAGCACCGTATATTGGTACGACGACCAGCCATGGGGCGGTTGCAAGGTACCAGACAGCTGGAAGCTCTACTATCAGGACGAGGCAGGCAACTGGAAGGAAGTTCCAGGAGCCGATGCTTATCCATGCAAGCGAGGTGTAGCCTGCATCGTGAATTTCGACCCAGTGAAGACCAAGGCTGTGAAGCTCGAACTGAAGCAGCCAGAAACTCTGTCCTGCGGTTTGTTTGAGTGGAGCGTGAAGTAACAAGATTTATTTTTAAATATTTTTCTTTCAAGAATTGCCATATTGCCATACCAGCCAGTAATCTCTCTGATTACAAAGCTGTTAGGGATATGGCAATCCTTTATTTTtAGGGGTTATCTGCCATATATTGCCATGAACAATCTTTATTCATAACTTCGCCATCGATGCGGAAGAAATTACGTCCCGACGTAGCATCTGATACATCGCGACGTAACAACAACTGCGTCCCGACGTAGCATCAGATACGTCGCGACGAAAATGAGGGTACTAATTCTCACTATAACAATATATGGCAATTCCCGGCGCTTTTCCGAGAATTGCCATACGTACTTTTACGCTGAATATCAACCATTTGCACATACAATATGGCAATATGGCAATTAAAACAACGCATTCAAACTTTTTTtATTTTTtCTTCACCAGTCTAATGACATACCCAGACCAAAGGCACCATACGGCAAGTATTCCCATCACGAAGATAAATATATATGTAGCAATACTACCTATGAAGATTCTACCGCTATGAGCCTCCAGAGCCACATTCCATAATGACATGGGCAGTTGGTTCATATAAGCGGGTTGTGGCGCAAAGTCGGTTCCTTCATTATACTCAGCAATGACAGGCGTATCAGAGAAATCCTGGCTCATACCTGCTATCGCCTTTTTtCCGAATGGTGCGCCAGCGTTCTTTAAAGCAGCTTTCCCGGTAGAATAATCAACGGTTGTCCCCTTTACTCTATCCCAAACAAAGAGACCACTAAACGAACCGCAATACCATTTACCATCTTTGTTTTGCTGAAGGACATTCAATCCCATAACACTGACTGGTGGAGTATTGGAGATGGACTCCAACTTTCCTGTCTGGAAATTCACGGAAAAGAAACCATCCGAAGTTGACAAGAGCCAGTCACCGAACTTTTCATCATAACGCACCACACGGAGTTTGTCATTCCAAGGGTTCTTGCTATGAAGCGTCGTCCCAGGAATAGACGGCATCTTGTTCAACACCAAGGCTATCATCACAGGTGGACGAAGGCACCAACCTGTCAGGGCTATCAACAAAGTAAGCATGATGGTATATCGGCCTATTTTGTCATGCCATTGTAGCGAAAAGCGAAGCAACCTCTTCTGTTTAGGCTTTAACCAGAAGATAAGACCTGAGATGCAGAGCAACACCAGGATGATGGCAATGCCATCTACGATGAGTTTACCTATGCTGCCAAACAACTCTCCACTGTGAAGCAGCCATATCGTACGAAAGACTGTAACCTTCCCATCATACTCCTTTGGCATAGGCAATTCTATCCGGTGGAAATTCTGATAAGGTGGCAAGGATACATAAGCATAGGAGCGGCTGAGAACCAAAAGCGTATCTCCATGAGCAGAAATGTCGCTCAACTTCTCTTCCGGCTCTGTCGGAAGAGTTACGCTTTTCCATATTTTGTGACTCCCCAACCGGTAGAGTGAAAATGGAGATACCGACCAGACAGAACCATCATCCGTTCTGATAACATTTCTTATCTGTCGGCAGTCTGCTCCTGCAGGAATCCCCTTATTAAAGTCCTTGAATGTGGATGCTGTAGAATCCGTTTGCCAGATTCCCCCGTTTCcATACAGCAATATGGCATCATCCAAAGCAAGCGTTCCCCTCAGCAACCCGCCATTCCAATTCTTGAATTCATAGCGACTTGGCAGATATTTCCTGCTCACGTCCACATCTTTGATAAGCGAACGGTGGTTGAGCAGAATACCCGACAAGCAGAACATCAGCATGAAAAAGCTCATACCGATGCCTAACCATTTATGTTGTTTTCTCCAAGTTATTTTCTTATTTAGCATATTCATAATCATTATTACTATCTTGAATCAGGCTGCAAAGGTACATATTTCTAAGAAAGTATGCAATACCTAAAAATAATGATAATGAGGATGCTATTACAGCCATTGCATTAAGAGTTTGGTTAGCATGTTTAAGGCAAGAACTCATAAAACGTTCATTTTAAGCTATTTAGAATCTTTAGTATGATTTTTTCCTTAAAAAATTTGGTAATTTCAAATTTTCGCCTTATCTTTGCACCCAATATCAGAAAATTCTCGGGGTTGACTGGATTTGACGGCGAGATGAAATGGTACGTAAGCATGCGGAGGCTCGTTGGCTACCTCCTAAATCCTAGTGAACAAAAAATTAATTGGCGAAAATAACTACGCTCTCGCTGCCTAGTCGAAGTATAGTAAACTAGCTTTATTCCAGCACAGGGTGCTGGAACGAGACATCGCTCAACGGATGTTGTTCCGAATCTTGTTGATCAAGCGGTGCAGGTAAATCGGAAATAGTTCATGTACGCCTCGTTGCATGGATGAAATTTTAGAGGATAAGGGTATGATTGGTGGTCCAGGTCCTGTCATGCCTCGAAAACCGGAGGCTGGAATAAGCATGTAGAAAGCGTATGGTTTCCTTGTGCGGACGAGGGTTCGAATCCCTCCAGCTCCACCCTATTTGATAGAAACAAAAAACTCGCAGATTCTTTCTTTAGAATTTGCGAGTTTTtATTTTGCTGTTATTGTTTTCTCAAACTTTCACGATACTTCAGAGGTGACATGTGCAGATGCTCTCTTACATATTTACCGAAGAATGAGGTATTGGAGAAGCCCAGTATACCTGAAATCTCCTTGATTGTTTTCGTTGTAGAACGGAGATAATAGGTGATATCAGCAAGCGTATACTCCGTAATCCACTCGATGGCTGTCTTGCCGGAATGGCGCTTGCAGATGATGGAGAGATATTTTGGCGTGATGCAAAGCTGCTGCGCAAAATATTCTACAGGCTGATGCTTGATTTCGCTCTGCTGCAACATCTCCAGGAACTTATCAAAGAAATCGCTGGCACTGGTTCCCAACGTTTCTTTCGGGAGATCTGTCAGCAAAAGATTGCTCACGGCAAGAAGAGCACTCTTCAGGAGCGTCTCCACTATCTCACGGCGATAAGGTTTCCACGAACTGCGGTCGTTGAACTTCGGATCCAGACAGAGGCGCACCAAGTCGGTAAACTTAGAATAGAATACCATATCCACCTCATTCATCTTCAACACCGAAACCTTGCTCACATACATGGCACGGTTCCATACCGAGATATGAGAACGAAGAATACCAAGCAAGCCGTGATTGCTGACACACATGGCTGTGCATGCAAAATCTTCCGACACCTCTTTGATGTCGAGAATAGAGTTAGGCGGACTGATAAATATATCGCCCTTCTCCACGGTGAATTCCCGCCCGTTGAGTTCAGCTCTCAGGCTGCCTCTCTGACAGGATGCAATCATGTTCATCTGGAATCTCATAGGGTCGGGGTTCTGCAACACCTTGACATTATCTATAATCAAGATGTCCTCATCCAGATAGCTCGCACTGATTTCTGCACTCTGTGCAAACTCACCTTCTTCGATACGCTGCCTGACGTCCTTCTGTTCTTTCATTAATATGCTTTTTAAATTTCTTCACTCTTCGTTCTTCACTCTTCCCTATCAAAAAGCCTCTCTGTATTTATTTTCGTCCTTATCCTCCAACATAGAGAGATAACTCTGATAGCGGCTAGCTGCAATATAATGTTCCTCAACCGCCTTGATTACCGCGCACCCCGGTTCGTGGGTATGGGTACAGTCAGAGAACTTACAATTCTGAGAGAACTTGAAGATTTCCTTAAAATAGCTGGTCAGCTCTTCCTTTTCGATATCAAAGGTACCAAAGCCCTTGATGCCCGGAGTATCAATGAGATAACCACCTTCCGGCAGTTCCAGCATCTCACTGAAGGTTGTGGTATGCATTCCGCTATTATGCGCCTCGCTGATTTCTGCGGTACGCTGCTCAGCATCAGGGATAAGCTGGTTGATGAGGGTTGACTTTCCTACCCCGCTGTTGCCGCTCAACAAAGATTTCTTATCCTTGATAAGAGGTCGCAACAGTTCAACACCTTCGCCTGTAGCTGCCGACAATTCGATACATTTATATCCGATGGTTTCATAGAGTGTACACATCATCTTCTCGTAATGCAATTCTTCTTCTGAAAGTATGTCACTTTTATTGAAGATGATGATAACAGGCACTCTGTAGGCCTCAGCGCCAGCCAGGAATCGGTCGATGAAGGTAGTAGATGTCTGCGGATAATTCACCGTTACCACAAGCAGCGCCTGGTCTACATTAGCTGCCAGAATATGACTCTGCTTACTGAGGTTAGGTGATTTACGAATGATATAGTTTTGGCGGTCTTCGATAGAAGAGATAAATGCCGTACCCTCCTGATTGGTAATAAGCTGCACATAATCGCCTACAGCCACAGGATTGGTGCTGCGGATGCCCTTCAATCTGAAATTGCCCTTGATTTTACTTTCTATCAGCTGGCCATCGTCTGTCTTGACGGTGTACCAGCTGCCTGTATTTTtAATAACGAGTCCTCTCATTATCACTTATTAAATAATGTAAGTCCAGAATGATTTAGACTGTCATGATTTCCTTCTCCTTCTCGTCCATTAGGTTTTCGAGCTGCTTGATGTACTTGTCGTGGAGTTTCTGCAAATCGTTCTCAGCATCCTTCTCCAAGTCTTCAGAAAGTCCATCCTTGATAGCTTTCTTCAACTTCTCCTTGATTTCCTGGCGCACGTTGCGCACCTCAATCTTAGCACGCTCAGCAATCTTATTACACTGCTTTACGAGTTCCTTACGGCGCTCACCTGTTGGCTGAGGAATACCCAGACGTACGATTTCGCCATTGTTCTCTGGAGTGATACCTACACCACTATCCATAATAGCCTTTTCGATATCCTTGATAGCCTTTTTGTCCCAAGGGCGGATAGCGATAGTACGGGCATCAGGGGTTGTAACTGTAGCTACCTGGTTCAGAGGAACCATACTGCCATAACTATTTACGCGCACACCATCGAGGATGGCTACATTAGCACGACCAGCACGAACATGAGAGAGTTCCTCTGCGAGATACATTGCTGCCATCTCCATACGCTCTGCTGCAGAATTCAAAGTTTCTTTAACGTCTATCATAATTATATGTTTTTATTTtATTAATTCTAATCTTTTCAATTCTTCGCCCACATAGTTGGTGAGTTCTACAAACTGCTGGATAGTGAGCTGTTCAGGGCGCTTGGTCATGATGTCTGTGGTGTAGAAATCCTCGCGTGGTGTTACACCAGGGAACATCTGCTTGAGGCTTACACGGAGCATCTTGCGACGCTGGTTGAAGACTGTCTTTACCAGACGCTTAAACAGTTTTTCATCACAGCCAAGGTCAGTCACCTTGTTACGAGTCATACGGATTACCGCACTCTTTACCTTTGGTGGTGGGTTGAACACATTCTCATCTACCGTAAAGAGATATTCCACATCATACCATGCCTGGATGAGCACACTGAGGATACCATAGGCTTTGTTGCCTGGTTCTGATGCCATACGCAATGCCACCTCGCGCTGGATCATTCCGGTACAGCAAGGAATGAGATCCTTGTAATCGAGCATCTTGAAGAATATCTGCGATGAGATATCGTATGGATAATTACCTGTCAGTACAAACTGCTTTCCATCGAATATCTGGTTCAAATCCATTCTCAGGAAGTCTTCACCGATAATATTATCCTTGAGTGTCGGGAAATTCTCATGAAGATACGCCACCGACTCCGAGTCGATTTCCACCGCCTTGACGGGTCTTGGTTTCTCTACGAGATATTGGGTAAGAACGCCCATACCTGGTCCGATTTCGAGAACAGGTATATCCGGGCAGGCATCCACCGTATCGGCGATGCGCTTTGCTATATTGAGGTCGGTCAAGAAGTGCTGACCGAGATTCTTCTTAGGCTTTACAGCTTTCATATCTTATCTTTATATTATATATTTTGCAAAAATACGATTATTTTTtGAGAATCCACACGAAGTATGCGATTTTTTTtATCTTTTtGGgTAAAAAaGGGAAAGAGCCACTTGTTTCTTAAAAAAaaGGCTATACTTTTAGCCATAAATGGCGCCCAAGCGTTTATTTATGCTAAAAATATGCAGATTCGAACGATATTGTCAATAAAAGTATTATCTTTGCATCTAATTATGGATATTAAGAAGATAGCAAACAACATATGGAAGGTGGCTTTGTCGCTCATTCTGGGTGGCGCCATCCTTTATTGGATGTATCGCGGATTCGACTTCAAGCAAGTAGAAGATGTTCTGCTTCACAAGATGAGTTGGACCTGGATGCTGCTGTCGTTCCCTTTTGGCATCTCTGCCCAGGTGTTCAGAGGATGGAGATGGAAACAGTCGCTGGAACCATTAGGCGAGAAGGCACGTTCCAGTATCAGCATCTACTCCATCTTCCTGTCCTATGCTCTGAGTCTTGTAATTCCTCGTGCGGGCGAGTTTGCCAGATGCGGCGTATTGAAGAAATGGGATGATGTTTCGTTTCCGAAAGCCTTGGGTACCGTCGTTACAGAAAGAGCCATCGATTCACTCCTCGTGCTGCTGATTACGGCGCTGGTCTTTGTGATGCAGATTCCGGTATTCCTCAATTTCTTTGAGAAAACAGGTACGAGCATGGACAGTTTACTCTGCCAGTTTACAGCCACAGGTTACATTGTGACCGCTATCTGTGGCATAGCAGTACTCATCCTGGCTCACTATCTGCTCAAGCGACTCGCTATATATAATAAGGTGAAAGCAACATTGGGAGGACTCTGGCAAGGTATCATCTCGCTGAAAGGTGTCAGAAATGTACCGCTCTACATCGCCCTTACACTGGGCATCTGGTTGAGCTATTTCTTCCACTACTATCTCACCTTCCAATGCTTCGAGGCAACCTCCCATCTCAATCTGATGTGCGGTCTGGTGACATTCATCGTGGGCAGCATAGCGGTCATCGTACCAACTCCTAACGGAGCCGGTCCTTGGCATTTTGCCGTCAAGACAATGCTCATACTCTATGGCATTCAGGCAAACGATGCCCTCTTCTTCGTTCTCATCGTACACTCCGTGCAAACCCTGCTTGTAGTCCTTTTGGGAATCTATGCCTGGATAGCACTGGCGTTTACCGGGAAAGTGAAGAGTGAAAAGTAAGGAGTGAAGAATCCTCATGCTTTAGGGCGTATGCCCAACTTAACATTGAACATTTAACATTAAAaTAAAAaTATTATGGCTGACATTAAGAATTTGAATCCAGTTGAAATCTGGCGTAACTTTGACAAGTTAACACAAGTTCCACGTCCATCTGGACATTTGGAAAAGATTCAGGCTTATTTGCTCGATTGGGCAAAAGAAGCAGGTGTAGAGGCTTTCCAAGACCCAGCAGGCAACATCGTGATGCGCAAACCTGCTACTCCAGGTATGGAGAACCGCAAAGGCGTTATTATGCAGGCGCACATGGACATGGTTCCTCAGAAAGCACCAGACAGCAAGCATAATTTCGAAACTGACCCTATCGAAACCATCATCGATGGCGACTGGGTACGTGCTAATCATACAACACTCGGTAGCGACGACGGACTTGGCGTAGCTACCATCATGGCGGTAATGGAATCAAAGGATTTGCAGCATGGTCCTATCGAGGGTTTGATTACCGCTGACGAAGAGACAGGCATGTATGGTGCCAACGATCTCCCAGCAGGCGAACTGAACGGTGACATTCTCTTGAACTTCGATACCGAGGTTTGGGgCGAGTTCGTTATCGGTAGCGCTGGCGGTATCGACATCACAGCAACTCTCGATTATAAAGAGGTAGAAACCGACAAGGAAGATGCTGCCGTTAAGGTAACCCTCAAGGGATTGAAAGGCGGTCACTCCGGTATCGAAATCAACGAAGGCAGAGCGAATGCCAACAAGTGCATGGTTCGTTTCGTGCGTGAAGCTATTTCAGAACTCGATGCCCGTCTAGCTTCATGGCAGGGCGGCAACATGCGCAATGCCATCCCATTCCAGGCTGAGGTTGTTCTGACCCTGCCCAAGGAGAACATTGAAGCTTTGAATGACCTGGTAGCAGACTGGAAGGACGAAATCTGTGATGAGTTCGAAGGCATTGAAACAACTGAGAACATCGAGTTCTTCGCTGAGAATGTAGAGACTCCAAAGATGCAGGTTCCTGCCGAAATCCAGGATAATCTTGTAGATGCAATCTACGCTTGCCACGATGGCGTATTGCGTATGGCTCCATCTATGCCTGAAATCGTAGAGACCTCTTCAAACCTCGCAATCGTTGAGATTGGTGACGGCAAGGCTGCCATCAAGATTCTGGCCCGTTCCAGCCACGAATACTACAAGATGTATCTTGCCACAATGGTAGAGAGCTGTTTCAACATGGCAGGCATGAAGGTTGAATTCAGCGGCAGCTATATGGGATGGAACCCTAACCCTAAGAGCGACATTCTGGAACACGTATTGAAGGTTTACAAAGAGCAGAACGGCACAGACGGTAAGGTACAGGCTGTTCACGCAGGTCTGGAGTGCTCTATCATCCTGAGCAAGTATCCTAACCTCGATGTCGTATCATTCGGTCCTACCCTTCTTAGCCCTCACACAGCCAATGAGCGTTGCCAGATCAGTTGCGTAGCTCCTTTCTGGAACCTCGTCAAGCAGCTCCTGACGGAGATTCCTGCAAAGTAAAAAATGGGGAACGAAATTACAAAAAGATTAAAAAaGAAAGCCGAGAGTGAAAATTCTCGGCTTTTTTGTTCCAGTTTTCAAAAGAAATCATTACCTTTGCAGTCGATTTCGCAAGTCTTGTAAAATCTCTGTAGCAGATCATACAAATTCACTTGCATAAGTTTCATTAAAATAACACCAAAATGGACGATTATCACGCGGAGAACAATAATGAATTGTAAGGCGTGGAGATTCAGCAACGATGAAGCCTTTCAGTAGGCCGTACCCAAGCGCTAGTCTCCATACCCCAAACTTTTATTATGTGGAGATTAGCAAACTATGAAGACTTATTGGAATATAGACAAGAATCTGACTGTACTCAATGAGTGGCAGCCAAACTGCTGGATACAAGTAACATGTCCAACTGATGAAGACCAGCGCTTGCTGGAAGAAGAATTCAAGATCCCTGATTATTTCCTCTCGGATATCAGCGATACCGATGAGCGTGCCCGCTATGAATATGACGATGGCTGGATGCTCATCATCCTCCGTATCCCTTATGTCAAGGAAATACGCAGCCGTACCCCATACACCACCGTGCCTCTGGGTATCATCCATAAGCGCGATGTTACCATCACCGTATGCTATTACGAAACCAACATGATGATTGATTTCGTAAGCTACCAGCAGAAGCGCAGCGAGGGGTTCACCGACTATGTAGACATGACCTTCCGTCTCTTCCTTTCATCAGCGGTTTGGTATCTGAAGCGATTGAAACAGATCAATTCGCTCATAGAAAAGGCAAAACGAAACCTCGATCATGGTGTAAACAATGAGAGCCTGATTGGCCTGAGCCGCCTGCAGGACTCCCTTACCTACTTCATCACCTCTATCCGAGGCAACGAGAATCTCCTGTCTAAGTTGAAGTTCAAGCTGCAGGTGGACGAACTTGATGCCGACCTCATCGAAGACGTAAACATCGAGATGACACAGGCACGCGAAACTACAAGCATCTACTCCGACATTCTGGAGTCGACGATGGATACCTATTCGAGCATCATCAACAACAACATGAATACCACGATGCGTACCTTGACCAGTATCAGTATCGTCATGATGTTGCCTACGCTGATTTCCTCATTGTTCGGTATGAACTTAATCAACGGTATGGAAGACAGCCATTACGGATTTGCCATTGCCCTGGTTATCTCCGTGCTCGTTTCTGCACTTTCATGGGGCTTCCTCAGATACAAGCGCCTGCTCTAAGCATATACCACTCTGATATGCATTAAGTAGCCCGAAAGAGCACATAAAACGATGATTAGCAAGAAAAAGGCAATTATAAATaCAAAAAAAaTtAAAAAAtCGAaTATCATGGCAAGATATtCGATTTTTTTTTTTAAGTTTGCAACTTATTAATAATATAATTTTGTATGGGGTCGAATTGCGGATAAGCGACTACCGGCCCAAGAAACTCGAATCATAAACTAAACAAAGTGACATGATGGACTCTCAAGAAAAAGCTCTGTTGCAGCAGAGCACCCTGGAAGACCCTGCCAAGAAGGCTTATGCCACCAAGCAGGAAGTGCTCGAAAGAGTAAAGGAAATCGCTCATAGCAGCGAAAATCCAAACAAGGAGGAACTCGACCTACTCAAGACTACTTTCTACAAGATTCATCTCGCAGAAAGAGACGCACAGATGAAAGAGTATCTCGCAAAAGGCGGTGACCCAGAGAAGTATATCCTTCTACCGGATGACACCGAAGAAGCCTTCAAGGCTGAGATGCAACTCATCAAGGAGAAAAGAGCCAAGATCTTCCTGGCACAAGAAGAAGAAAAACAAGATAATCTCCGCAAAAAAGAGGAAATTATCGAAAAGATAAAGGCCATGACCACCTCACCGGAGGAGGCCAACAAATCATATCAGGACTTCAAGGCCTTGCAGCAGGAATGGAAGGAAATCAAGAACATCCCTGCAGACAAGGCAAACGAGGTATGGAAGAACTACCAGCTCTATGTAGAGCAGTTCTACGACATGCTCAAGTTGAACAGCGAAGCCCGCGAATATGATTTCAAGAAGAATCTTGAAGCCAAGACCAAACTCTGCGAGGCTGCAGAGAAGCTCAATGAGGAAGAGGATGTTATTTCTGCCTTCCACCAGCTTCAGGACCTCCACCAGCAATATCGTGAGATTGGTCCTGTTGCCAAGGAGTTGAGAGAACAGATTTGGGAGCGTTTCAAGGCTGCCAGCACTGTTATCAACAAGAAGCACCAGCAGCACTTCGAAGACCTGCGTGCCAAGGAAGAGGAAAACCTCGCCAAGAAAACTGCCCTCTGCGAAAAGGTAGAGGCTGCCAACCAAGGAGAATACAAGACTGCTAAGGACTGGGAGAAGGTTACCCAGGAAATCATAGAGATTCAGAAAGAGTGGCGCACTATCGGTTTTGCCCCTCAGAAGATGAACGTCAAGATTTTCGAGCGTTTCCGCATCGCCAACGATGAATTCTTCAACAAGAAGGCAGAATTCTTCAAAGGATTGAAAGATACCTACTCTGCCAATCTCGAAAAGAAACAGCAACTCGTAAACAAGGCAAAGGAACTGGCTGACAGTACAGACTGGAAGAAGACTGGCGACAAGTTCATCGTTCTTCAGAAAGAATGGAAGAAGGTGGGTACCGTACCTCATAAACAAGGCGAATTGCTCTGGAAGGAATTTCTGGATACCTGCAACAAGTTCTTCGAAGCCCGCAACAAGCAGAATGCCGGTTCACGCAGCGAGGAACATGCCAATCTGGACAAGAAGCGCAACATTATTGCCCAGCTCAAGGAACTTGTAGTTGCAGAGATTTCAGACAACGATTTCCAGAAGAAGCTCAAAGATCTTGCCAAGCAATACAGTGCAATCGGACACGTTCCTTTCAAAGAGAAAGACAAGGTCTATAAAGAGTATCATGAGGCTATCGATGCAGCCTACGAGAAACTTCATGCCACCAACGCAAAGCGCCACTTCGACAACTTCAAGAACAACTTGAAGAATGTTGCCAAGGAAGGCGGCAATGCACTCGGCAATGAGCGTGGCAAACTCTTGCGCCGCTACGACCAGTTGCGCAGCGAGATTACTACCTACGAGAACAACCTCGGTTTCTTCAATACGGCCAGCAAGAAGGGCAACAGCCTGGTAGAAGAAATGAACCGTAAGATTGAGAAACTCAAGGCTGACCTCGAAATGGTAAAGCAGAAAATCAAGGCTATTGATGCCGAGAAGAAATAAATACAATAAACCCCAGGGCGAAaGCTCTGGGGTTTATTGTTATGAATACTCCATAAAACAGAATTCCTATAAACAAAAAAAaCACCTTTCATTACTGAAAGATGCCTTACCGTATGAGTTGGGATACCCGGACTCGAACCAGGAATGACAGGACCAGAATCTGTAGTGTTACCATTACACCATATCCCAAACTTAAAATAGAACTTTTtGATTGTTGGGATACCCGGACTCGAACCAGGAATGACAGGACCAGAATCTGTAGTGTTACCATTACACCATATCCCAATATCAGCAAAAGAGATGTTCATTTCTCAATTGCGAGTGCAAAGGTACtAGTTTTtTTtGAACCTACAAAATTTTTCGGCACTTTTTTCTAAAAAAaGCGCAaTTTCTTTAATTTTCTACATTTTTTTtGCCTTTTAAGTCGATTTTCCATTATAATAATGTATCTTTGCAGAAAAATAGAGAATATAAATTAAGTAAGAAAGAAAAGATAAATGAACACAGTTAAACAACTCGTAGAGACTATTAAAGAAGGTATACAAGAAAAGAAAGGTCAAGACATTGTTATCGCCGACCTGACAGAAATCGATGGAAGCATTGCCAAGTACTTCATCATCTGCCAGGGAGGAAGCCCTACTCAGGTTGAAGCTATCGCAGGTTCTGTGGGAGACATCGTGCGCAAGAACCTGAAAGAAAAaCCTGTAAATGTAGCAGGTCTCGGCAACGACCAGTGGGTGGCAATGGACTTTGTCGACGTATTAGTACACATTTTTCTTCCGGAAGTACGTGCTTATTACGACCTCGAACATTTATGGGAGGATGCAAAGCTCACCCATATACCTGATCTCGACTAGTCAGTCTCTCCCATCCTACATGATGGATCAGACATTGTTTTCGACTAAAAGTTATACATATAAAATAAAATGGAACAAAGCAATAATATGAAGCCTCGTGGCAATGGTGGACCAAAGATGCCACGATTTAATATGACCTGGCTTTTCACCATCTGCCTCATCACCATGATTATCCTCTTCTTTACAGGAGGAGGCGATGCGATTGGAGGCAGCGCTGCCAAGGAAGCCACATACACCCAGTTCAAACAGTATGTAGACAAGGGTTATGTGCTCAGTGTTGTGGCCAATAAAACAGAAAGCACCCTCAAAATATACATCAACCCGAAATATACGCGCGATGTATACAATATGCCGGCAAAGTCTGTTGGTCCTAACCCATACGTAAAAGTACAGTTCGGCTCGGTTGACGAAGTGGAACGCTATGCCAACCAGATGTTGAAGGAAAAGAAGATACGCTCCTTCAGCTACGACAACCAGAAGGATAACGACTTCTTAAGCACGCTCTTCAATCTGGCACCTCTGCTCTTCTTCGTATTCTTCATCCTTTGGATGTCTGGAAGATTCAGCGGCGGTATGGGCAGCGGCGGTATGGGCGGCGGCATCTTCAGCGTGGGCAAAAGCAAAGCTAAGATGTACGAAAAGGGAAATGCCATCGGCATCACCTTTAAGGATGTGGCCGGACAGGAAGGTGCCAAGCAGGAAGTGAAGGAAATTGTAGACTTCCTGAAAAACCCACAAAAATATACCGACTTGGGTGGTAAGATTCCAAAGGGAGCCCTTCTCGTAGGCCCTCCGGGAACTGGTAAGACACTCTTGGCTAAGGCTGTTGCCGGCGAGGCTGGCGTACCTTTCTTCTCCATGAGCGGTTCCGACTTCGTTGAAATGTTCGTAGGTGTAGGTGCCTCACGTGTACGCGACCTGTTCCGCCAGGCTAAAGAGAAATCACCTTGTATCATCTTTATCGATGAGATTGATGCTGTAGGCCGTGCCCGCAGCAAGAACCCAGCCATGGGTGGTAATGATGAGCGCGAGAACACCTTGAACGCTCTCCTTACAGAGATGGATGGTTTCGGCACCAACAGTGGTGTCATCATCCTTGCAGCTACCAACCGTGTAGACATGCTCGACAGCGCCTTGCTCCGTGCCGGACGTTTCGACCGCGAAATTCACGTAGATCTCCCTGGTTTGAACGAACGTAAGGCTATCTTCCTGGTTCATCTCAAGCCTATCAAGATAGACGAAACAGTAGATGTTGATCTACTGGCCCGTCAGACTCCAGGGTTCTCGGGTGCAGATATTGCCAACGTTTGTAACGAGGCAGCCCTCATTGCTGCACGCCACGACAAGAAGGCTGTGTGCAAACAGGATTTCCTCGATGCAGTAGACCGTATTGTAGGCGGTCTGGAGAAGAAGACTAAGGTGATGACTGCCGACGAGAAGCGTAGCATCGCTCTCCACGAAGCAGGCCACGCAACCATCTCATGGTTCTGCCAGTATGCCAACCCTCTCATCAAGGTTACCATCGTGCCTCGTGGTCAGGCTCTCGGTGCTGCATGGTATCTGCCAGAAGAGCGCCAGATAACCACAAAGGAACAGATGCTCGACGAGATGTGTTCATTAATGGGTGGACGTGCCGCAGAAGAACTCTTCACCGGTCATATTTCGTCAGGAGCCATGAACGACCTGGAGCGCGCCACAAAGAGTGCTTATGGTATGGTAGCTTATCTCGGTATGAGCAAGACGTTGCCAAACATCTGCTTTTACAACCGGAACGAATATGCATTCCAGCGTCCGTACTCTGAGTCTACAGCCCGCGAGATAGACCAGGAAGTTCTGAAGATTGTCAACGAGCAGTATACCCGTGCCAAGAACATTCTGATGGAGCACAAGGAAGGCCACAATGCCTTAGCAGAGCTCCTGATCAAGAAAGAGGTGATTATGGCAGAAGACGTAGAACATATCTTTGGCAAACGCCCTTGGTTGAGCCGTTCGCAGGAAATCATGGAAGACGAACAGCCTAAGATAGACGATGACGCCGTAAAGGAACTTCCTGAAGTTCAGGCTGCCATCAAGGAGCATGAAGAGAACCAGAAGAAGAATGCAGATTCTGAAGAGACTTCCAAGAAGGATGAAGGTTCGGAAGAAAACAAGAACGAATAAAACAAACCGATATGACTGACAAACAGAAGAATCTAGTGATAAGATCCATCACAGGCGTATTTTTCGTGGTGTGCATGGTATCTTGCTTTCTCAATCCCAGGGCAATGGTTATCCTGTTCGCCCTCATTACCGGATTGAGCATATGGGAGTATTGCGGATTAGTTAACCAGAAGGAGAATGTTACGGTAAACCGTTTCATCAGCACCGTGGCGGGTGTTTACTTCTTCCTTGCCGTGGCTGGCTTCCGCATGGGCATTGTGGGCAATTTCGTGGTTTTCGTACCTTATCTGCTCACCATTCTCTATCTCTTCATCAGCGAACTGTATACAGGCAACAAGGATGCCATCAACGATTGGGCTTACACTATGCTCTCTCAGTTGTACATCGCCTTGCCTTTCTCGATGATCAATGTATTGAGTTTCGAGACATCAGCTTTCGATGGCCAGATACATTACGACATGCTGCTGCCTTTGAGTATTTTCATTTTCCTCTGGACCAATGATACCGGTGCCTATTGCAGCGGTTCGCTTTTCGGCAAGCATAAGCTCTTTCCTCGCATCAGTCCAGCCAAAAGTTGGGAAGGCAGCATAGGCGGAGGCATATTCGTACTGATAGCAGCAGGTATCATCGGCTATATTGCCAATGATGGGGAAGCCCATCGTCTCAGCATTCTCGGTTGGGAAGGTTTAGGTCTGGTTGTGGTATTCTTCGGCACATGGGGCGATCTGGTAGAAAGCCTCTTCAAGCGTACCCTCGGAGTAAAGGATAGCGGCAACATCCTGCCAGGACATGGAGGTATGCTCGACCGCTTCGACTCTTCGCTCATGGCGATACCGGCAGCAGTAATCTACCTATACACCATCCAGTTGTTTGGATAATACATCTTTTATGAGATAAAGGCCAAACTTTAGTTTGGTCAAGCACAAAGAAAGGCAGGGATTCCTCAAAGAACCCCTGCTTTTTTTtCATATCACCATAAAAAACACAAGTAGCTTCGTTGGCTCACGAAAGTACTTGCGATAAACTATGCTGTTATCTGTTATATTTCTTCAGTGCCTGCTTCACCATCTTGCCCCATGGCTTGATGAGATCATCTGTCCAGTTGCCGGTAGCCTTGGCACGTGGCAAAAGCATGGAACAGGTTTCATCCTTATCCGAAACCGACCAGTTTACCCAACTCACCTTGTTTTTCTCCATTACATCGAGCCATTTCTGATACTCTTCAGGAGCTAGAGGACCATTACCCGAAGCCTCCATACCAGCACATTCTGATACAAAGACCGGCAAACCGCTCTTCACGGCAGCCTCCAGTTTATCACGCAGATAATCTTTATGGGTGGCTGCATAGAAATGAAGGGTATACATCACATTCTCCACACCCTCGATAGGGCTCTTTGCCACGATATCAATATCCTGGTCCCAATGCGGACAGCCCATCAGGATGATATTATCCGGATCATACTTTCTGATTTCCGTGATGATGGTTTTAGCGTATACCTTCAAGTCTTCCCATTTATCCTCAACAGGTTCATTGTAGAGTTCGTAAAGCACATGAGGATATTTACCATACTTCTGCGCCATCTTTCCGAAGAAGGCCTTAGCCTCGGCTGTATGCATCTTGTGCGCATGCCAGTCGATAATCACGTAGGTATCATTCTTGATGGCGGCATCTACCACCTGGGTAATGCATTTCAGAGCAAAGTCTGGATTTTCCAGATAGTTGTCGTCTATCTGAATTCCCATGGCTGCTCTGATGATGTTGGCCTGCCAGTCTTGCACAAGCCATTTCACCGCTTTTTTGTTGTAGAACCGAGGCCAGATGTTGTGCCATCCCAGACTCACGCCTCTCAACACTACAGGGTTACCACTCTGGTCGCAAAGCTGCGCACCTTTTACCTGCAACTGTCCCCATTGCTTTACAGGGTTTGCTGCATACACTTGTGCCATACAAAAGAGTGCACAAATGAGGGTCATTAGTTTTTtCATTTTTTTtAGGGTTTAAAATTAAATATATATTTTtGGGTTTGTTTTTtAGGATAGCTAATACTCCTACATAGGTAGCAGATTACAAATCTGCCTTAGTCAGCAGTTCTGCAGCGGATTGATATCCGCCACAGAACTGAAAGAGATTACTTTTTATTAAAACATTTCACCTTTTTCCTGTTCTTCTTCAAAGTGTTCACCCTTCTGGGCTTCCTGCGCCTCATACTGTGCCTGGGCTGCACGCTGCTGAGCCTCACGTGCTTTAGCCTCAGCCGCCAGTCGGGCTTTTTCTGCCCTTATTCGTGCCAGTTCAGCCTCTTCTTCTGCTCGCTTCTGCGCCGCCAAAGCTTCCTCTTCGGCACGTTTCTTAGCAGCCTCGGCTTCAGCTATCGCCTTCTGTCGCGCACGTTCTGCAGCCTCAGCTGCAGCTTTGGCTTCAGCTTCAGCACGCTCACGAGCCATACGGAGAAGCATTTCCCTACGCTTAACCAGAAGATCAAACATGATGCCCGCAGCCTCATCCGGCGCAACCTTATCGCCTAACTGAGTTCGAACTTCCTGATATTCTGCCAACATCTTATCCCTGCCAGGTTCTCCCGGAAGAATCTGATAAAGTTCGTTGGCAATACCATCAACCGAAAAGCGGTCGGCAAGCATCTCCGGCACAATCTCTTTATTAGCGATAAGATTCACCAGCGAGATAAACTTCACTTTGATGATATGCTTGAAACCGAAACGGATGAGATGAGGTACAGGCGTTTCATAACATACCACCTGAGGCACATCGAAAAGAGCCGTCTCTAAGGTTGCAGTACCACTGGTAACAAGAGCTGCCGTAGCATGCGACAAGAGCGGATAAGTCTTGTTACGCACCAGTTTGACAGGTGTACCCTTGATAAACTTCTCATAGTAAGCATCGTCTATCGAAGGAGCACCGGCAAGCACCATCTGATAATCTTCAAAACGCTCAGCCACCTCAATCATCGCCGGCAGATTGTCTTTGATTTCCTGCAGACGGCTTCCTGCCAGCAAAGCGATAACAGGACGATAGGTGTCAAGATTATTCTCCTGACAGAATTCCGTAAAACTCTGATGATATCCCGACCTGAACTCCCCTACTTCCTGAGCCGTAGGATTACCTACATAGTGAATAGGATAACGGTGTTTCTTTTCGAAGAACGGCACCTCGAATGGCAAGATTGAGAAGAGTTCTGCGATATCACGTTTAATGCTGCGGATCCGCCACTCCTTCCATGCCCATATCTTAGGAGAAATGTAATAATAGGCAGGGATATTGGTGTTCTTTTTCAAGAACTTAGCTATCTTGAGATTAAATCCCGGATAATCTACCAGTATCACTACATCCGGCTTCCATTTCACAATATCTTCCTTGCATCTCTTCAGGTTCGAAAAGATGGTACCCAAATGTAGCAGTACAGGCACAAAACCCATATAAGCCAACTCCTTAAAATGCTTGACGCGAGTGCCACCTTCAGCAGCCATCAAATCACCGCCGAAGAAACGGAATTCAGCAAACTCGTCTATTTTTTTCAACGAGCGCATCAATCTGCTGGCATGCAAATCTCCACTAGCCTCGCCTACTATCAGGTAATACTTCATAATTCAAAATTATTTAACCAATCATAATCCGTTACATCAATCTTAGTTGGGGTAATAGCGATGTAACCATGATTCACAGCCCACTGGTCGGTATCCGTTGCCTCCGGTTCGTCATTACGGTATTCACCCACCATCCAATAATAATCATATCCATGCGGATGAGTGCGATGATCCACCTCATTGATCCAGGAGCCACGAGTCATCCGGCAACCCTTGAAACCCTTGAACGGAGGCAAAGCCGGGAAGTTGACATTCAGACAGGTATATTCTGGCAATCCCTTCTCCAGCACCATCTTAACAACCTTCAGTACCCCATCGCGCAAAGGAGTGAGATCAGCATTTTCATCATAATTGCAACTGCTGAAGGCTATACTTGGAATATGCTGCATACAGCCCTCCTTAGCTACACCCATAGTTCCCGAATAATGATTATTCACGCTCGAATTGTCACCATGATTGATACCGCCGATAATCAGATCAGGCTTGCGATCAGCAAGAAACTGATCCAACGCCAGTTTCACACAGTCAACCGGTGTGCCGCTACATGACCAAACCTCCACATCATTCCCCATATTGTGGCGACGCTTCAGGCGCAAGGGAGTAGTAGCCGAGAAGGCACAGGCGAATCCCGAACGGGCACTTTCCGGTGCTACAACCAGCAGGTCGCACCAGTCTTTCAGAAAGTTCACCAGGGTCTTGATTCCATTGGCATGATAGCCATCATCATTCGAAATTAATACTAATGGTTTCTTATTTTCCATAAAAATATCTTTCTTTTTGGTGCAAAAGTACGAAAAAaCCTTTAAAGATAGCGACTTTCTCACAATATTTTtGTATCTTTGCCGAAAATTTACTAAGAAAATGGGAAAAaTCATCGCATTAGCTAACCAAAAAGGCGGTGTAGGAAAGACTACTACCACCATTAACTTGGCAGCATCGCTTGCCACGCTAGAGAAAACTGTACTCGTAGTGGACGCCGACCCACAGGCAAACGCTTCCAGTGGATTGGGCGTGGACATCAGCGAGGTAGACTGCTCGCTCTACGAATGCATCATCGACCATGCAGACGTGCGCGATGCCATCTACACCACCGACATTGATGGACTCGACATCATACCTAGTCATATCGACCTAGTAGGTGCCGAGATAGAGATGCTGAATCTCAAAAATCGCGAAAAGGTGATTAAGACATTACTGCAGCCTATCCGTGACGAATACGACTACATCCTGATAGACTGTTCGCCTTCGCTCGGTCTCATCACCGTCAATTCGTTGACGGCAGCCGACAGTGTCATCATCCCAGTTCAATGTGAATATTTCGCCCTTGAAGGTATCAGCAAATTGCTCAACACCATCAAGATCATCAAGAGCAAGCTGAATCCGAAACTCGAGATAGAAGGTTTCCTGCTCACCATGTATGATAGTCGTCTACGCCTTGCCAACCAGATATACGACGAGGTGAAACGCCACTTCCAGGAATTGGTGTTCAAGACCGTAATCCAGCGCAACGTGAAGCTGAGCGAGAGTCCGAGCCATGGTCTCCCAGTTATCCTTTACGATGCAGAAAGCAATGGAGCCAAGAACCATCTGGCCTTGGCAAAGGAGATTATCAACAAGAATAGTTAAGATTTGGAAATTGAACTCTTTCAGGAAGTTCAATGTTCAAAATTAAAaGTAAAAAAaTGGCAGTACACAAGAAATACAACAACGGTACAAAGAGCAACGCTTTAGGACGCGGACTCGATGCCCTCATCTCTACCGAGGGAGTGCGCACCCAGGGCAGCAGTACCATCAATGAAATTCCTCTCGACCAGATTGAGGCGAATCCCAATCAGCCACGCCGGGAGTTTGACGACGAAGCCCTACATGAGCTCGCCGAAAGCATCAAGGCCATAGGCATCATCCAGCCTATCACCTTAAGACAGGTTTCAGAAAACAGATTCCAGATTATCGCCGGTGAACGCCGCTGGCGCGCTTCACAACTTGCGGGGCTGACAGCTATCCCTGCATACATCCGCACCATCAGCGATGAGAACGTAATGGAAATGGCGCTCGTAGAGAATATCCAGCGCCAAGACCTCAACGCCATAGAAATAGCACTCGCCTACGAACACCTTCTGGAAAACGAGGGTATGACACAGGAGAAAATTTCAGAACGTGTGGGCAAGAGCCGTGCAGCTATCGCCAACTATCTGCGACTGCTCAAACTTCCTGCCCAGGTGCAGATGGCACTACAGAAGAAAGAAATCGACATGGGTCATTGCCGTGCCCTACTGGCCCTCGACTCACCTTCGCTGCAAATCAAGTTGTTCAAGGAGATACAGAAGAACGGCTACTCAGTAAGAAAGGTTGAAGAGATGGTACAGCGACTCAAGAGCGGAGAAGACATCGAGAGCGGTAAGAAAACCATCACGGCTAAAGCTCAGATGCCTGAGGAATTTACACAACTCAAAAACCGCCTGTCACAGTTTCTCAATACCAAAGTGCAGTTCACCTGCTCAGCTAAGGGCAAGGGAAAAATCAGCATTCCATTCGCCAACGAAGAGGAGCTGGAGCACATCATGAATGTTTTCGATCAGTTAAAGCAAGAATAAAAGTGAAACTCAGTATATCACAAATCTGTTTGGCAACCCTGCTGCTTCTGGCACCGATGGGCGCACAGGCACAGAAGTCGAAACAAAAAAACAAGTGACCGATGTGCCAACCATTGCATCAGCCGACTCGGCAAAAATAGCTATAGACTCGATGCTTACCGCACAAGACAGCAGCAAACTGGCAAGCCTCACCCAACCAGCAAAACCTGTACGCAAAAAGCGCAACTGGGCAACCTGGCGACCTGATACCAAGCGTGCCATGTGGTTGGCACTTGTATTACCTGGTGCCGGACAGATATACAATCGCAAATATTGGAAACTGCCTTTCATCTATGGCGGTTTCGTAGGCTGTACATACGCCATCACCTGGAACAACCAGATGTATCACGACTATTCACAAGCCTACATGGATATTATGGACGATGACCCAAACACCCAGAGCTACAATCAATTTCTGCACTTGGGTGCCCAGATCAACGAATCGAACATAGAACGCTATAAGGAAATCTTCCGCAAGCGAAAAGATAAATATCGCCGTTGGAGAGACTTGGGAACCTTCGTCATGATAGGCATCTATGCCTTCTCAGTGATTGATGCCTACGTAGATGCATCGCTCTCGGAATTTGACATCTCCGATGATCTCTCGCTCAGAATAGAGCCTACCATGCTGAATAACGGCAACAAGACTGCCAATCCGCTGCGGTCTGGAAGCCTCGGCGTAAGTTGCTCACTCACATTTTAATGCGTGAGGAGTTAGAATACACCTATATATATTATAACGCAAAATAGAAATTAGAAACATAGACGAGATAAAACATCAATATGAAGAAAATACTAGTCATGGCAGCAGCGATGCTGTTCAGCTTACAAGGCATTCATGCCCAAACCGACGTTACAGAAGAAACAGATAACGATGATATCATCACCGTTACCGACAAAGACGGAAAGCAGGAGGAAATCGAAGTACCTGAGGGAATGGAAGATAACCTCGACAGCCTGCTCCACCTTTACAATGCACAGACTTACATGATGGCAGATACAACCTGCAAATACCGCGATGTAAACCCTGTCTTCGAGAAGGAAGTGTATATCGACCGCCTGAAGAGAATGCCTACCATCATCGAAATGCCATACAATGAGGTAGTACAGAAATTCATAGACCGTTACAGCGGTAAACTACGCCGTTCGGTAAGTTTTATGTTGGGAGCAAGTAACTTCTACATGCCTATCTTCGAAGAGGCATTAGAGGCTTACAACCTGCCACTGGAACTGAAATATCTGCCAGTTATCGAATCGGCACTCAACCCTAAAGCTGTATCACGCGTTGGTGCCACAGGTTTATGGCAGTTTATGCTGCCTACCGGCAAGCGATATGGTCTGGAGGTAAACTCACTCATCGACGAACGCCGCGACCCGGTAAAAGCATCCTATGCAGCCGCTCACTATCTGAGCGACCTGTACAAAATATTCGACGATTGGAGCCTCGTGATTGCAGCTTACAACTGCGGTCCAACCAATGTCAACAAGGCCATCCATCGTGCAAAAGGCAATGCCGACTACTGGAACATCTATCCATATCTGCCAAAGGAAACACGTGGATATGTACCAGCTTTCATCGCTGCCAACTACATCATGAACTACTACTGCGATCATAACATCTGCCCTATGGTAAGCGAACTGCCAGTAAAGACAGACACTATCGTAGTATCAAAAGATATCCACCTGGAGCAGATTTCCAAAGTGCTGAACATCAACATTGAGCACCTGCGCAATCTGAATCCACAGTATCGTCATGATATCATCAACGGATTGAACCATCCGATGGTATTGCGTCTTCCATCTACCCTCATCGGTAGTTTCATCGACCAGCAGGACAGCATCTGTGCTTACAGAGCCGATGAACTCTTCCAGAAGCGCGCTACCGTAGATGTCAACGATGCACAGCCTACCTATAGCCGCCCACGAAGCAGCTACAGTCGCCACAGCGCTTCTTCACGCAGCAAGAAGAGCAGCAAGCGAGGCAGAAACAGAAAACAAGGCAGCAAGAGTGTAACCATCAAGAATGGTGATACCCTTTCTGAAATAGCAGCACGCAACGGAACAACCGTTAAGAAACTGCGCAAACTGAACGGCATCAAGGGTAACAGTATCCGTGCCGGAAAGAAAATCAAAGTGAAATAAAAGAACTACGTATGCTGTAGTTTTTtCAGTCTAATTACGAACATTATTTATTGGAGGGACCCACTATGGATGACCAGAACTTGAAAGACCTCGAAAGAGAGCAGGCTGATAACCAGTTGATTGGCGATGCCTTTCAACACCTGCTTGACACCTACCTGAGTTCGCGACACCGCAAGAAGGTAGATATAGTGACCAAGGCATTCAACTTCGCCCGGCAGGCGCACAAAGGTGTGCGCCGTCTTTCGGGCGAACCATATATCATGCACCCTATCGCCGTGGCTCAGATAGCCTGCGAGGAGATGGGGCTCGGCTCAACGAGCATCTGTGCCGCACTGCTTCATGATGTGGTAGAAGATACCGACTACACCGTAGAAGATATCTCAAACATCTTTGGAGCCAAGGTGGCACAAATCGTTGATGGACTCACCAAGATCAGTGGTGGAATCTTCGGCGATAAGGCATCAGCACAGGCAGAAAACTTCAAAAAaCTGTTGCTCACTATGAGCGATGACATCCGTGTTATCCTTATCAAGATTTGCGACCGCCTGCACAACATGCGCACGCTGGAATCGCAACCGGCCAACAAACAATACAAGATTGCGGGCGAAACCTTGTATATTTATGCACCTCTCGCCAACCGATTGGGCTTGAACAAAATCAAGACCGAACTCGAAGACCTCAGCTTCCGCTACGACCATCCACAGGAGTATGCCAACATAGAGCATAAACTTGCCGATACCGAATCGCAGCGCGATACCCTCTTCGAGAGTTTTACTGCACCAATCCGCGAAGAACTCGACAAGTTAGGCGTAGAATACAAAATCAAAGCACGTGTGAAGAGCCCTTATTCTATTTGGAACAAGATGCAGAACAAGCACGTTACCTTCGATGAGATTTACGACATTCTTGCTGTGCGCATCATCTTTACGCCAAAGGTGAGAGCAAACGAAGTAAACGAATGTTTCAATATCTACGTAGCCATCAGCAAAATCTACAAGAGCCATCCAGACCGTCTACGCGACTGGTTGAACCATCCGAAAGCAAACGGTTATCAGGCACTCCACGTTACCCTGATGAGTAAGCAGGGAAGATGGATAGAAGTGCAGATCCGTTCCGACCGTATGGACGAGGTGGCAGAAAAGGGGTTTGCTGCCCACTGGAAATACAAAGAAGGAAACGAAGGTGAATATACAGAAGATGAGAACGAACTGAACGACTGGCTCAGCACCATCAAGGAGATTCTGGACGATCCGCAGCCGGATGCCATGGACTTCCTCGATGCTATCAAGCTGAACCTCTATGCTTCAGAAATCTTCGTCTTCACACCAAAGGGAGAAATCAAGACGATGCCGGCAGGCTGTACTGCCCTCGACTTCGCCTTCCAGATTCATACCTTCCTGGGCAGCCACTGTATCGGAGCCAAGGTAAACCATAAGCTGGTTCCGCTGAGCCATAAGCTGCAAAGTGGCGACCAGGTTGAGATTCTTACTTCCAAGAGCCAGCATGTACAGGAAGAATGGGTAAACTTCGTCAGTTCAGCCAAGGCAAAGAGCAAGATTCTTGCCATCCTGCGCCGCGATTCACGAGAGGTTCAGAAGAAAGGAGAAAACATACTCACCGAATGGCTCAAGAAGAACAGCATCGAGATGAGTGCGTCGGTGGTAGACCGTCTATGCGATTTTCATAATATCCAGAAGCCTGAAACCCTTTTCCAGTCATTGGGAGACCATCAGATTATCCTAGGCGATAAAGATTTCGATGAGTTGCAGGGCAAGCCTAAGAAACAGCAGGCCAGCAGCTGGCGCAATTATATCCCATTCCTGGGCAAGAGCAAGGAGAAGGCTCAAGAAAAAGGCATCGTGAAGCCTCAGGATCTTTTCGTGGTGGGCAAAGACTTCAACAAGAAGAAGCCACTCATCCTGACCGAGGAGAACATCAACCAGTTTATCTTCCCTAGCTGCTGCCATGCGATTCCTGGTGATGACGTTATGGGCTTTATCGACAACAAGAACCGTATCGAAATACATAAGCGCTCTTGCAGCATAGCAGCCAAACTGAAGTCCAGTTTCGGCAACCGCATCGTAGATGCCAAATGGGATATGCACAAGCAGATACTCTTCGATGCTACCATCGAAATCAAGGGTATCGACCGTAAGGGCATGCTGTTGGATGTAAGTAAGGTGATTAGCGACCAGTTAGGCATCAATATCCATAAGTTAACTATCAGTAGCGACAACGGCATCTTCGACGGTACCATCGAACTCCGTGTTCACGACCGCGAAGAAGTTAAGACCATTATGAACCAACTCCGAAATATTGATGATCTGCAGGAAGTACAGAGAATCCTGTAACTTAGGAGTTTATGATAATAAAGAAAAGATAAATAATAGAGAATCGCCGGATTTTAAATCCGGCGATTCTCTATGAAATCATACAGATTTCAACATCTTATAAAAACAGATTCAAAACAACAAACTTAAAAACAATATGAAAAAATTATTCTTATCATTTTTAATGATGTTGACCTTGTTGCCTCTGGCAGCAGCCAACAAGTATGACAACCCCGACACGATTGTAGTATCCCGTGATGGTACCGGCGAATTCCGCACTATCGACGAAGCCATCGAAGTATGTCGTGCTTTCATGGATTACAGCAAGGTAATCTACGTAAAGAAAGGCGTGTACAAGGAGAAACTCATCCTCCCTTCATGGCTCACCAACATCACCATCTGTGGTGAAGACCGTGATAACACTATCATCACATGGGACGATCATGCCAACATCAAAATGCCTGTAGGTGGACTCGATTCAGAAGCAGCTGTAAAGGGTAAACCGATGGGCACATTCCGCACTTATACCCTGAAGGTACAGGGCAGTTACATCACCCTGAAGAACATCACCATCGAGAACAATGCAGCCAAACTGGGACAGGCTGTCTCCCTGCATCTTGAAGGCGATCATATCCTGGTTCAGAACTGCCGTCTGCTGGGCAATCAGGATACCGTTTATACAGGTATAGCCAACAACCGTTCAGCCTTCTACGATTGCGACATCGAAGGAACCACCGATTTCATCTTTGGTCCGGGAAGAGCATGGTTTGAGAATTGTGAGATTCACAGCAAGGCCAACAGCTACATCACAGCCGCGTCCAGTCCTGCCGGTCAGGAATATGGCTATGTATTCAACAAGTGCAAGCTTACCGCCGAGCCAGGTGTAGACAAGGTTTATCTGGGCCGTCCATGGCGCCCTTATGCAGCTACCCTCTTCATGAATTGCGAAATGGGCAGCCACATCCGTCCAGAAGGATGGCACAACTGGGGCAAGCAGAGCAACGAACAGACAGCCCGCTACAGCGAATATAACAACCACGGTGCAGGTGCTGCAACCAAGGGTCGCGTAGCCTGGAGCCGCCAGCTCACCAAGAAAGAAGCAGCTAAAGTTACCATCAAGAATGTCTTCGGCGAAGAAGCGTGGTAACCCTAGCTAATCATAAAGTCCAAAGTTACTAAACCAGTCCATCGAGCTGCCTTTTGAGTTCTTTGAGCTGGTCTCTTACAGAAATAAGGGTGTCGAGAACTTCAGAAGATTTCTCGGCACCCGTTCTGTTTTGGTTCAGATACTTACGGGCAGCCGCAATCTTCAATCCCTTCACCTTGATAAGGTTGTAGATAAGCCTTACCTGCTCAATATCCTTATCGGTATACTGGCGCACTTTATTGCCAGCAACCTTCGGTTTGAGAAAAGGAAACTCCTTTTCCCAATATCTCAACGTAGAGTCGTTTAGACCAAACATTTCACCTACTTCCTTGATAGAATAGTACAATTTCGTTGTTTTATCTGGAATTATTGCCATTTTTTCCGTCTTTAATTTCAAAAATAATTAATTTAGTTGCAAAATTAAACAATTCTTCTTATCTTTGCAAAGATTTTCGGAAGAAAATGCCCTAAAGGGCAAAAATATTTTCTGAGAGGACTCTCAATCCCCTCTCCAAAACAGGAAAAAGAAATTAAAGATAAATATAAAAAAGATATGATGACAGCTAATGAAGTGCGCGAATCCTTCAAGAAATTCTTCGAAGGTAAAGGCCACAAGATTGTTCCATCAGCACCTATGGTTATCAAGGATGACCCAACGCTGATGTTTACAAACGCTGGTATGAACCAGTGGAAAGACATCATCCTCGGTACAAAAGACCCAGGCAAGGATGTTCGTCGTGTTGATACTCAGAAATGTCTCCGTGTAAGCGGTAAGCACAACGACCTCGAAGAGGTGGGTCACGATACTTACCACCACACCATGTTCGAGATGCTCGGTAACTGGAGCTTCGGCGACTACTTTAAGGAGGGTGCCATCGATATGGCATGGGAATACCTGACCGGAGTGTTGAAACTCAACCCTGCCGACCTCTACGTTACCGTATTCGAGGGTAGCAAGGAGGAAGGTCTGGAACGCGACAACGAGGCTGCAGGTTACTGGGCTAAGCACGTGCCAGCCGACCACATCATCAACGGTAACAAGCACGACAACTTCTGGGAGATGGGCGATACAGGTCCTTGCGGTCCTTGCTCAGAGATTCACGTGGATTCTCGTACTCCAGAGGAGAAGGCTCAGGTGCCAGGCCGTGAGTTGGTAAACAAGGATAACCCTCAGGTCATCGAAATCTGGAACATCGTGTTCATGCAGTACAACCGCAAGGCTGATGGTTCTCTCGAACCTCTCCCAATGCACGTTATTGATACAGGTATGGGCTTCGAGCGCTTGGTTCGCATGTTGCAGGACAAGCACTCTAACTATGATACAGATATCTTCCAGCCAATCATCAAGGAAATAGAGGCTATCTCTGGCAAGAAGTATGGCTTCACTACTCCTACTGGTGAGAATGGCGAGGGCAAGGATGAGCAGGAGAAGATTGATATCGCTATGCGTGTCTGCGCCGACCACCTCCGTGCCGTAGCCTTCTCTATCGCCGATGGTCAGTTGCCAAGCAACGCCAAGGCAGGTTACGTAATCCGACGCATTTTGCGCCGTGCCGTACGATACGCTTACACATTCCTCGGTCAGAAGCAGGCATTCATGTACAAGCTCGTCAATGTATTGGTAGAGCAGATGGGTGCAGCCTTCCCTGAGTTGCCAGCTCAGCAGGAGCTCATCACCCGCGTGATGAAAGAGGAAGAGGATTCATTCCTCCGCACCTTGGAGAAGGGTATCAACCTCCTCAATGGCGATATGGACGAGCTCAAGGCTCATGGCGAGACTCAGCTTGATGGCGTAAGCGCATTCCGCCTCTTCGATACCTATGGTTTCCCTCTCGACCTGACAGAACTTATCTGCCGTGAGAATGGTTACACCGTAGATGCTGCAGGCTTCGACGAGGAGATGAAGAAGCAGAAAGAGCGTGCCCGCAATGCTGCTGCTGTAGAGAACGGTGACTGGGAGGTTTTGAAAGAAGGCGACCAGAACTTCGTGGGTTACGACTATACAGAATATGAGTGCCACATCCTGCGCTACCGCAAGGTGACTCAGAAGAAGAACTCTTTCTATGAGTTGGTACTCGACAACACTCCATTCTATGGTGAGATGGGTGGACAGGTTGGCGACAAGGGTGTACTCGTTAGCGAGAACGAGACCATCCAGGTTATCGACACCAAGCGCGAGAACAACCAGAGCATCCACATCGTAAAGGAGTTGCCAAAGGATGTAAACGCTGATTTCATGGCTTGCGTAGATATCGAGAACCGCGAGGGAAGTGCAGCCAACCATACAGCTACCCACTTGCTCGACTACTGCCTGAAGCAGGTTTTGGGCGACCACGTAGAACAGAAGGGTTCTTATGTAGATAAGGACACCTTGCGTTTCGACTTCTCTCACTTCCAGAAGGTAACTGATGAGGAGCTCCGCAAGGTAGAGCACATGGTAAACGAGATGATCCGTGCCGACTATCCATTGGATGAGCACCGCGATACTCCTATTGAGGAGGCTAAGGAACTTGGCGCTATCGCCCTCTTCGGCGAGAAGTATGGCGACAAGGTTCGTGTGGTTCGCTTCGGTCCATCTGCCGAGTTCTGTGGTGGTATTCATGCCAAGAGCACAGGTAAGATTGGTTTCTTCAAGATTATCTCTGAGAGCAGCGTAGCAGCCGGCATCCGCCGTATCGAGGCTTTGACTGGCAAGGCTTGCGAGGAGGCTATCTACGGTTTGCAGGATACCATCGTAGCCTTGAAGGGCTTGTTCAACAACGCCAAGGATCTCGAAGGTGTCATCAGAAAGTACATCGACGAGCACGATGCCTTGAAGAAGGATGTTGAGAAGTTCCAGGCTCAGGCTGTAGAGCGTGCCAAGGATAAGCTTGTAGAGAATGCAAAAGAAATCAATGGTGTGAAGGTTGTTACAGCCGTATTGCCAATGGAGCCAGCAGCTGCCAAGGATTTGGTATTCAAGGTTCGCGAGGCATTGCCAGAGAACATGATCTGCGTGGTAGGTTCTGTTTATAACGACAAGCCTATGCTCAGCGTAATGTTCAGCGATGATATGGTAAAGGATCATGGTTTGAACGCTGGTAAGATGATTCGCGAAGCTGCCAAGTTGATTCAGGGCGGCGGTGGCGGTCAGCCTCACTATGCTCAGGCTGGCGGTAAGAACAAGGACGGCTTGAGCGCTGCAGTAGATAAGGTTGTAGAGTTGGCTCAGCTGTAATCTGCTTCCACATTTGAATATATGATAGAGTTATCTTAACTCTTATATATAATAAGGTATAAAGGGTTGCAATCCATCTTTTCGAGGATTGCAACCCTTTTTCTATTGACATTAGAGGAGTCTCCATGTCATAATTATCAATTTATGATAATCATCAAATGATAAAATTCCTTATTTTATTATCATTTTATGATAATCACTTTATGATAATCGGAATAAAAGTTGTATCTTTGCAGAAGAAACAGCAAACGTTGAATATATAATTAAGGTATAGATATGGTAATGAAGAATCCTTTTGTAACAAATGGTTACGCCGGTCCGGAATACTTCTGCGACCGTATGGAAGAAACCCAGCATATCACAGAGATGCTGACCAATGAGAATAACATGGCTCTGATTTCCCCTCGACGCATCGGAAAGACAGAGCTGATTCACCATTGCTTTGCCCAGCCAGTCATCCAAAAAGATTATTATACTTTTATCATAGACATCTATTCAACCAATTCCGTCAGCGATCTGGTCAATATGTTCGGCAAAGCCATTATTGATGAACTTCGCCCTAAAGGCAGAAGCGCTTGGGAGAAATTCCTGATAGCACTCTCTTCTCTCCGTTCAGAAATCTCTTTCGATATCAACGGGGCTCCAGTTTGGGGAATAGGCATCGGCAACATAGTAAATCCCGAAATTACGCTTGATGAGATATTCTCTTATCTCAACCAAGCCGACAAGCCATGTCTTGTTGCCATCGACGAGTTTCAGCAAATCACCAACTATGCCGACAACCGCATAGAAGCTTTACTCCGTACCTACATTCAGCGTTGCACCAATGCCCACTTCATCTTCTCGGGTTCTCACCGCCATCTGATGGCAGAAATGTTCACATCTCCTGCCCGCCCATTCTATCAGAGCGTGACGCTGATGAACCTGAAGCCTCTGGATGTGGAGAAATACAAGGAGTTTGCCACAGCCAAGTTCGAGGAGCGCAACAAACATCTAGATACTGCCATTATCGGAGAACTCTTCGCCCGTTTCGGTGGTGTCACTTCATACATCCAGCGAGTAATGAATGTTCTCTTCCTCAAGACTCCCGAACAGGGTACCTGCACTCTGGATATGGTAGATGACGCCATCAACTACAATCTCAACATGGCATCAGACACCTACGAGACCCTTCTGCGCCAGATGCCGGAAAAGCAGCGCAATGTCTTCATCGCCATCTCTGCAGAGGGCGAAGCCAGAAGCGTAAAGAGCGGAGCCTTCGCAAAGAAATATCATCTCCCGTCGCCAAGCTCTGTAAATTCCGCCCTGAAGGGATTGCTGGAGAAAGATTTCATTACCCAGCAGGATGATGCCTACGTGGTATATGACAAGTTCTTCGATTTGTGGCTGAAGAAGTATCTGAAATAGTATAAGGTGATTTCAATATTTTTGTTACCTTTGCACCCAAATTTAAATATATATTCAATATGGCTATTATAAAGACAGTAGAGGGAAAGACTCCTCAATGGGGAAAGAATTGTTTTATCGCTGAGAACGCCGTACTGACCGGCGACTGTATTCTTGGTGATGACTGCAGCATCTGGTATAGTGCGGTATTGCGCTCTGACGTGGATGCCATCAGATGTGGAAACAGAGTGAATGTACAGGATTGTGCATGCATCCATCAAACCGGTACGATGCCTTGCATCCTGGAGGATGATGTATCTGTGGGACATGGTGCCATCGTCCACGGAGCCACAGTCAGAAAAGGCGCACTCATCGGAATGAATGCCACTGTGCTAGACAAGGCTGACATTGGAGAAGGGGCTATTATTGCTGCAGGTGCTGTAGTTACCCATGGCACCAAAGTTCCTGCACATGAGATTTGGGCGGGTATTCCAGCCAGGAAAGTAAAGGTCTGCGCTCCCGGCCAAGCCGAAGAATTTGCCAAGCATTATTCCGGCTACATCAAAGACTGGTATCTGAAGGAAGATAAATAATCACTTTATGATTATCATAAAATGAGAATAAAACGCCATTTTTATCTTTTATAGAAGATAAAAGCAAAATATTTAGGATTTTCATCCATTATAAAAGATAAAAATCGTATATTTGCAGAAAATTTCATTTATAAGTGATAAAAATATGGCAACTATTATTCGTCAATCATATATCGACAAGATAGAAAAGTATCTTGGAAAGGAGACCATCATCGTATTAGTAGGTCAACGTCGTGTAGGTAAAAGCTGCATGATGAAAATGATTCGTGACCGCAAGAAGGCAGATGCCTGCAACAATATCATCTTTATAGATAAGGAGAAAAGAGAGTTTGACAACATTCAGACCTATCAGGATCTCAACGACTATATCGGAGAGCACTTTTTATCCGATAAACATAACTATATCCTTATCGATGAGATACAAGACATCAGGGAATTTGAACGCTCCATCCGAAGTTATCGCAAAGAATCCAACACCGACATTATCATCACAGGTAGCAATGCCCGCATGCTGAGCAATGAACTGAGCACACTCATCGGTGGCAGATATAAGGAAATCTATATCCAATCGCTGAGCTATAACGAGTTTCTGGAATTTCATCAACTATCAGATAATGACGAAGCACTTGCTCTGTACATTCAGTATGGTGGCCTGCCTGGTCTAGCAAAGATAGGACTGGAAGAGGATGATGCACGTGAATATCAAATGGATATTTACCATACCGTCTTACTTAAGGATGTCATTATGCGCAACCAAATAAGAAACGTGCCATTCTTAGAGAATTTAGTACGTTTTCTCGCAGACAACACCGGTAAGTTGATTTCCGCCAACAGTATCGCCAAATATATGAAATCACAAGGCGAATCTATAACGTCCACGGCTATCATCAATTACATATCCTTCCTTTGTGAAGCCTATATCCTGCACAAGGTGAACCGCTATGACATCCACGGCAAACGTATCTTTGAAACCAACGATAAGTTTTATTTTGAAGACAACGGCATTAGAAATGCCATTGCCGGGGGAACACGTGAAGGAAACATCGAGAAAGTGATAGAGAATATCATCTATCAGAACCTCATACGCTTGGGCTATCAAGTTTATGTAGGACAACTGCAAGCTGGAGAAATCGACTTTGTTTGTACCAAGCCAGAAGGCGAACGCATCTACGTGCAAGCTTCCTACATCATAGCCGACGATGCAACCAGAGAACGGGAGTTCGGTAATCTCCGTGCCATCAAGGACAATTATCCGAAGTACGTTATCTCCATGACTCCTCTGCTCACAAAAAATGATAATGACGGCATCACGCACCTGCATCTTCGCAAGTTCCTGACTGAAGGAATATAAAAACGATAGAGCAAACCAGTTAAATAGCGTTAATGCAATAAACCTTATCGGGTTTTAGAAGTCCAAAAGATGGTTTTGGTAGAAACCATGACTCACTTCGTGTCGAATTAACTCCATTTTAGTGTCATACTTGTTGGGTATATAAATTAATAATAAGAATAACAGGAGAAAATCCGATGAAAAATTTTATGAGAAATTATTCAGGAAAACTACAACAACTACTTTGCTTGCTGACATGTGTACTGATGATTGCGGCTGTCAGTATTCGAAGAGACGGCAAGGTGGTAGGACAGAATGTGAATCAGCAACAGACAGTAGCACCAAAGACTGAGCCCATGGCTGTGCTTGAAGATGGTTCTGTACAATTGAATACTACAGAACTTGGAAAAGACATTGTAGGCTACGGAGGCATCGTGCCATTGGAGATTACCTTGCAGGATGGCAGGGTAAAGAGTATCAGAGCACTTGCCAACTCAGAGTCTCCCGATTTCTTTACAGAGGCTTCTGCCCTTCTTACAAAATGGAACGGCAAGACGATAGAAGACGCTCAGAAGATGAAGGTGGACGCCGTTTCTGGTGCGACGTTCTCTTCAAAGGCAATTATCGGAAACGTGCAGCGAGGACTTCAGTATGCAGCCAAGAATCCTGTAAAGACTTCAGTATGGTCAGAGTCTGAATTCTCTGCTAAGGCTATAGCCGGACTGATTGTTGTGCTCATGGCAGCCATCGTACCGCTTTTCATTAAGAACAGACGATATAGGATAGCTCAGCAAATCCTGAATGTGATAGTGCTTGGTTTCTGGTGTGGCTCATTTCTTAACTATACATCAATCGTCAGCTATATGTCAAATGGCATGAACGTAGTGGCATTGATAGTGCCGGTAATCATGCTAATCACGGCATTCGTATATCCTCTCTTCGGCAAGAAATCATACTATTGTACGCATGTGTGTCCCTTCGGTTCTTTGCAGGAACTTGCAGGAAAATGCGTTGGATATAAAGTCAGAATGAAACCAACTACAGCCAAGCGTCTAGATTGGTTCCGCCAGATTCTGTGGACCATACTCATGCTGTGTTTGTGGACGGGTATATGGTTCGACTGGATTGATTATGAACCCTTCTCTGCCTTTGTATTCCAATCAGCATCATGGGTGGTCATAGCCATTGCCATAACCTTCGTAGCACTCTCAACGGTAATCATGCGACCATACTGTCGCTTTGTCTGTCCTACAGGTTCGCTCTTGAAATACAGTCAATATTCTATTTTAAAGAAAAaGAAATAAAAACAAACCGGTCATTAGAACGCATGATAAACGATGCATTCTGATGGCCGGTTTTTACTTGGTATGAACTTTCAAAAACAAAATCATCATTTCTAGGTATTGCATATTTCCTGAAAAGTCAGTACCTTTGCACCCGCAAACAAGACCGAGGCAGGAATGGCATATATTCCAGCCTCAGCCGGAAAGCATGGAATAAAAGCAACGGATAAGCGAGAAACAGTCATTGCCCATATCATTCCTTACATATTATATAATAAGGTGTAACTGCCTTTTTATATTTATATCCCTGAAGAATGTGCTAGGCCCGACGTATAATTACTCCTTATGGTACCACAAATTATTTTCCAGCAAAACGGAAATAACTTTGATATGATAAGAAGCAACTATATACGTAGGGGCATATTGGCTCTATGCATGCTCATCATGACGATAGCAGCATGGGCACAGCACGATTCAGACTCCCTCAAAAATGATTTCAGTAAGCATCATCAGCAGGATAACTATAGAAAAAATCCGCATGGTGACAAGTTAAAACAAACCCAGCATCTGGGCGAAGTAGTGGTTCGTGGCAACCAGGTAAAGCGTGTCAACTCGTCGGCATTCAATGTCATGGCAGTAGATACACGTCGCCTGCGCAACACCAACCTCGACCTGGCGCATGTTCTCGACCGCATATCGGGCGTGAAAGTGCGTGAGGACGGAGGTCTTGGCTCTGGCGCAAGCATCAACCTGAATGGCTTTACGGGCAAGCACGTGAAACTCTTTATCGATGGTGTGCCGATGGATGGAGCATCATCCAGTTTCAGCATCAACAATATACCTGCGAGCTTTGCCAACCGCATCGAGGTATATAAGGGTGTCGTACCCGTAGATTTCGGTGGAGATGCCCTGGGAGGTGCCATTAATATCGTGACCGACCACTCGCCGCATACATACGTTGATGCCAGCTATAGCTATGGCTCATTCAATACTCATCGCAGTAATCTCTCTCTAGGATGGACGGGCAGATCGGGACTTATGCTCCGCTTGAACGCCTATCAGAACTATTCAGACAACGACTATAAGGTAAAGACGCAATGGACTGATCTTGAGACCAATGCGGTGAGCAACGAAGAGGCGTGGTTCCGCCGGTTCCACGACAGATACCACAACGAGGCTGTCATCTTCCAGCTGGGTGTGGTAGATAAAACATGGGCCGACAAGCTCGTCTTCGGCTTGAACTATAGTCATGAATATGCACAGATACAGAACGCCAATCTGATGAAAATCGTGTTTGGCGGCAAATATCGCACAGCGCAAGGATGGACTCCCTCACTGCTCTATGAGAAGCGAAATCTTGCTATCCCAGGTTTGAACTTCCGATTGTCGGCACGCTACGACATGGTGAAGACCAATAATGTGGATACGCTCAGCCGCACCTATAGCTGGACGGGTGAGTATAAGGTAAACGCCTATCAGGGTGAGGGAGTTCCAACACTTGCCGAATTCAAGGGTTACACCCTGGCTACCGTTGCCAACCTGACCTATCATCTTGGCGACCAGCATTTCTTTACGCTCAACGATACTTATACCCATTATCGCCGCCGCACCACCAACGCAGCATCCAATAGCGTTCAGAGTTCAGCAGCCACCTTCATGCGCCGCATCAATGCCAAAAACACCTTGGGACTGTCGTACAAGTTTATCCCCAACCAGCATTGGAACATGGTGGCCTTCCTGAAGTACTACGACTCACATGTTAGAGGACCTGTGAACATCGCTTCATCCGGGCGTGCCGACTATCAGGAGCAGGAACGTTCTACCGATGCCTTGGGATATGGTGCAGCAGGAACTTACTTTCTGTTGAACAAAGACTTACAGATAAAGCTGTCGTATGAGCGAACCTATCGTCTGCCTACCGACCGTGAGCTTTTTGGTGATGGCGATTATGAGGACGGCAATGCCACCCTTCGCCCGGAGAAGAGCGACAACGTGAATCTGAACCTGGGCTATCAGCATACTTTCAATGATGCGCATACCCTAAGTGTAGATGCAGGCTTCAACTATCGCCACGTAGCGGATTACATCATCCGAACCATCGGACAGAAGGGAGTAGCCGTGAGCACCAACCACGGCAAGGTGCTGGGACTGGGAATGGACCTGGGCTTGCACTACTATTACAAGGATGTGGCAAGTATCGGTGGAAACTTCTCCATGCAGAACACCCGCGACAGAGAGCGACTCAACAGTATCGGGGCAGAATCGGTAACCTATGGCGACCGTGTGCCTAACTTGCCTTATACCTTTGGCGGTGCTGATGCAAGCTATACTTTCAAGCATGTGTTGGGCAAGGCAAACCGACTTACCATAGGCTGGAACATGAGATACGTACACCGGTTCTTCCGCTCATGGGCAAGCGAGGGTGCTAAACTCTATGTGCCAGAGCAATGGAGCCATGATGCCAACCTGGTGTATGCGATACAAGGCGGCAGATACAACGTATCGATAGAGGCGAACAACTTCACCAATGCCCTACTCTACGACAACTATAGCTTGCAAAAGCCAGGGCGCAGTTTCAGCATCAAGTTCCGCTATGTGTTTTACAAGCAATAGTAAGGGTATTATCTTAGGAAAATATTGATTCAGAATACATTATAATTAATCAGTAACATACGTTTAAAAGAATGAAAAaGACTTATTTATCACTGTCAAGAATGGCAGTGACAGGGCTATTCTTGTGCCTTTTCGGAATCACACCCGGGCTTACAAGCTGTAGCAGCAGCGATGATATTTCGGGTGCAGACAGTGGCTCGGGAAATGAAAACGGAGACGGTTCCTCTTCGGGTTTTGATGAAGCAGTAAAGAACGGGAAGGGTTCTTACTTCATTGCCGTAAAGACCGACAATGGTACAGAATACATCATGCAGACTAACAGTCTGACGGCAGGCAATCTTGACATCAGAAACAACATCATGGAATTGCCACAGACAGAATATACCTGGATATTCAACAACCACGATGCCATCGGTATGGTTTATCAGCAGCAGTTTGCCGGACTGGGATATGGGCTGCGCTGGACATCGGATGATTCACAGTTTTCCAAGCTGGGTGAGTTCCGCATCGACACCCGCTTCTCCAACTATGGCTTCTTCAATGGTCAGTTGCTGACCAGTGTAGGAGGTCAGGTTTCTGCCGACGGCAAGCGAAACGACGGAGCCACCTTCGCCTTCTGGAACATCACTGCAGACGGAGTGAAACTCGATCATGCTAAGACCATCTGGACGGAAGACATCACAGGCAATGGTCAGCAGGTCACCTTCTCCAGCATCATCGACAATGGCGACGGAACTTTCCTTACAGCGATGGTTCAGTCTGCATTCCACCAGACGGGAACCGGTGATGGCTCCAGCATTGGCGACGTGAGATATCCTGATAGCGTATGGGTGGCAAAGATGGATAAGGATCTGAACGTACTGAAGGTTTATCGTGACGACCGTATCAGCTATGCAGCCGGCCAATATCGCTCTCAGGTTCTCCACGAAGTATTCAAGACCAACGATGGCACGGTGTATGTCTTCTCCAATGCATTCAATACCGCAACCACCCGCAAGGCTGGTGCTCTGCGCATCAACAAGGGAGCAGAGGAATTTGATAAAGATTATTATTTCGACATTCAGACTCCTGCCGATGGCTACAAGTTCCGACGTGTATGGTACATCACAGACAGTAAGTTCCTGCTCGAAATCTACAACGAGAAGAATATCAACACCATGACAGTCGGCCATCAGTTTGCCATCGTAGATATGGAGAGCAAGAAGTTTACCTGGCTCAGCGGCATCCCTACGAAGAATCTCATCACATCGGGTACGGAAACCGGAGGCGTTCCGATGTATGCAGATGGAGTAATCTATCTCCCTATCACCCAGTTTGGCCAGGATGCAGCCATCTATCAGGTGAATCTAGAGACTGGTGTGGCAACCAAGGGCATCAGTATCAAGGGTGTGACGGAAATCAGAACACTCGGAAAATTAAACAGATAAATTCATATCATTCATATATAAATAGAAATTAAAAAAaCATGAAGAAATTTTTCTTTTCAGCTGCGCTTATGGCGCTTGCATCATGCATGACATTCACATCATGCTCAGATGATGACAACAGTGGAAATGACGGTGGTGCCTCTGGCATCGACCCAAAAGAGGTTAGTTTTATCGTAACTTCCGGCGACCCTAATACCGACCTTACCGGTGGTGTCTATATGAAGGTTTACAATGACCTTTCAACAGCCAAGAATGGTGAGACGGTGTATGGCGCATCAGATGCTGTGAAGTGTTACGACAGCTTCACACAGGTTACTTACAATAAGACCAGCGGCATTTTTACGGGCTATATCTATGCCCGCGGTGCTTCTGCTGAAGGTATCGGCAGTCTGAAGGCAGGTCTCCGAAGCTATCAGGTAGAGAATGGCAAGATGACAGAAGTGGGTTCACCAGTCCTGGTTTCAGCTTTCGGTAACACAGGTACATTCGGAACCAATTCCTACGCAGCACAAATCAGTCAGCCATACGCCATGGTAGTGGATAAGACAGGTGCTGGCAACAACATTGCGGTAAGTCTTACCCAGTATGCCATTGACGAAGTAAACCCTAACATCTCCAATATTGTGGATATGGGCAATAATCAGGTGGCAATGGTCGTGAACTACAGCAATCGTGATTCTGCCGCAGTCGCCATCTGCGACTATAGTCTGAATATCAAGAAGATGATTTACGACGATCGCATCGGCACATCAGTAGGAGCCATGCGCTCTGTCCGCTATACCCAGAGCGGTGCCGATGATAATGGCAACATCTATGTATTCTCAGGTTCCAGCGCTACAGACAGCAAGGTGGGTGCCCTGCGCATCAAGAAGGGTGAGACAGAGTTTGACAAGAACTATCAGTTCAATATCTTTGCCGCATCAGATGGTTACCGTTTCCGCAAGGCATTCCACATCAGTGGCAGCAAGTTCCTGCTGGAATTCTATCTCGACAAGAACAAGTATGGCAACATGGATGCTTCCGGCAAGATGGCTGTAGTGGATATGGATGCTAAGACCCTGACATGGGTAAGCGGACTTCCTGATGCCTCAACCGTATCATTTGGCTGGGGCGACGGCTATGCTGATGCCTACTATCTGCCAGTGGCTGCTCCTACAAGCATGAGTGGTGGTTCAGGAAGCGGTTCTGGCGGTAGCTGGAATCATGGCGGCAAGAGTGTAACTCGTGCAGAGAGCACCTCTTCCGTTACCCcAACCATCTACAAGATAGATGCAACTACAGGTGTGGCAAGTCCATTCATGACCTTTGGAAATGGCGACTTGCTCAAGGCTATAACAATTCTTAAACAATAAATTATTATAATGTATTTTTCAAATTGTATGCATAAACTTAACAAAATGCTCATAGTCGCCTTGGCGGCTATGGGCTTTGCTTCGGCAAATGCACAGACTACTCTTCCTGGCAGCATTCCGGAAGCAGTGAAGGAAAATGTAAGCGCAAAGGCTGTGATGGAGAACATCATGACCCGTACAAGCGTAAGAAAGTTCAAGCAGCAGCCAGTGGAGGATGTCAAGATAGAAGCCTTGCTCCGTGCCGGTATGGCTGCACCTACAGCGAACGATATGCAACCATGGCATTTCGTGGTTCTGAAGGACAAGCAGGATATTGAGAAATATGCAGAATCCAATAAGTATCATGCAGAGGATATCAAAAAGACACCTCTCTTCATCTTTGTCTGCGCTGATACCACCCGTATGGCAGAGGGACAGGGCAAGGAACTCTGGGTACAGGATCTTTCCGCCGTTTCCGAAAACATTCTCCTGGCAGCTCATGCCATGGGATTGGGAGCCTGCTGGACAACCATCTATCCTATCCAGAAGAAAGTGAATGGCATTTCCAGAACATTGAATTTGCCTGACAATCTGATTCCGCTAAATGGTATCATCATCGGTTATCCTGACGAGCCTGAGCAGCCAAAAGATAAGTGGGATACCAAGAAGATTACCTACGGAATACCGAACTAGGGAATACCTAAAAATGATGATTTTTAAAAGCGGCTTTGTCTGTTACAGAATTATTTTGTAATTTTGCGCAATATTATCAAGGATATAACAAATATAATTATGAAGAAAAGAACATTGATTTTAGCAGCAATATTAAGTATGGGAATGGCTAGCAGCATGATTGCAACAACCAGAAGCTCACACTCTGAGGTAATGACCAAGGAAGCTGACGGTACTTACATCATCAATACCACCACACTGTGCAAAGACGTTAAGGGATTTCGTGGCAATACGCCCCTTTCTATCTATATCAAGAAAGGAAAAATAGTAGGAATCAAGCCGCTTGCCAACAAGGAGTCTCCCAACTTCTTCAATAAGGTAAAACAGGGGTTGCTCAACAAATGGAATGGCATGAAAGCCAGCAAGGCAGCTACTGTCCAGGTAGATGGCGTTACGGGTGCCACCTTCTCCAGCAAAGCAGTAAAGGAAAATGTAAAGCGTGGCATTGCTTATTACCAGAAGCATAAGTAGGGAAAGATTGATTCATAAAATAATAAATCCCGGCAGGAGATAGCATGCAGCTATTCTCTTGCCGGGATTTTTGGTAATGTAGCTTAGCCCCTTGAATTTCCCATTTTCCTGAAGAGAAATACTAAGCCCTTATTCCTCCCCATTCAGGCATTCGCCCGTCTCATAACTCTTCGTCATATCCTTTAAGATATCAATCATCTCCTGCCTCAAGTTCTCGGGCTTCAGTACGATGATATTTCTGCCATGCCATAACAGTTCCTGAAGGAAATCACGGCTGGGGCGAATGGTGAGGGTATATTCCCGATACATAGTTAACTATCTTAAGATACTTTGCCATGTATCTTAAGATACTTAAAAAaGTAACCTAAGATACTCTCGTACCCTTTCTTCTGTTATTTCAAATACTCTATGAGCATATTGAAGTTCTTTTTACCAAGATTATTCTCAGACAAAGACTGACTCATGTTCTTATTAACGATAAGACGTGATTGCATTTTTTCCCAAACATCAGCATCTAATAATTCCTTCCATTTTGCTGCACTTCGCATAATAACAAACACCACATCTTCTCTTTCATAAGCCAAATATCTAATTAGTTTCTTCGTTAATTCCTGAGATGGCAACACAACACCCCTTGGAAAATCCTTAAAAGAAACAGAAGTGTAAGCACAATACTGAACTATTGCAAAGTTTCGGAAAAACTCATATTCCTTTTGATGATTTATGTTGAGTCGATTAATATTATTATACCAATAATAGTCACCAATCTCATTCAACGCATCTCCATAATCTACATTACTTAAGTTTATGCTACATTTCTCTTTGTATTCTTCATGCCCCTTAACATAATATTCTTGAGGAAACAGCAAGCCATCTACCTTAAATGTCAACGTATCGCACAATTCGGACATAGCACCCTCTCGCAAACGAATGTCAACATTATCTTTCACCTCATCATTCACACCTAACTTAAATCCTGGATTTAGGCTAAGAATAACGACTTTTGCCTTGAGCGGGTTACCTCTCCATGGCTCAGCAGGAGCACCAAGTACATACTTATAATCTTCCTTTGCATTTCGGTTGAACTCATCTATTACCTGTTCTTCATAAGGATTTGGATAGACTATCTTTATATCCTCATTATACCAATGAGAACGCATATATTCTCCAACCAGCGTAGGCCAAAGATTTTCTTTAACAATATCTGATTCTGAAACGCAGTAAAATCCTGACGGATTGACAATTCGTTTGAGTAGCTCTTCACTTTTCAAAGACTTTTTCAACGAAGCCAAACTATCCCATCTAAGATATTTCTGCGTAAAATTTACAGACTTATCGTCTTCTGTATAAGAGAATCTCAATCTAATCTCCATCATGAGAAGATCCAACACTTTCTCTAAGCTAAGCGTTTCTTTAAGATAATTAGCCATTGCAAACCGGTCATCCACATATCTATCGCCTTCAGGGTATCTAAGATGCGAAACGAAATACGCCAATGTTTGCTTGATACTATCTTGGGCAATCTCAGGATGATTGTCTAAAAACTCACGAATATGCGATAAGATATCAAAGCCCTTGTCGGCAACATAAAGCAGATGCATCAACTTTGTGTCTGTATCCGTCTGTCCAAACTCGTGACAATAATCGTCTACATAAGCCTTGATATGCCTCTCTGGTAGACTAACACGCTCTCCTCCTACTGGATAAAATGCAATTCTTCTCATAATTAATCGTTTTGATGTTACACTTTTTGCTTCAAATCTTACTACATCCACAAAGATTATCAGCATTTTCGTTTTTGCGGATTGCTATATAACGGATTATCTAAAACTATATTGCATAGGGAACTCATTTTTTGTATTTTATAGAAGATAAAAATAAAaTGTTTCCGATTTATATCCATTATAAGTGATAAAAATATGGCAACTATTATTCGTCAATCATACATCGACAAGATAGAAAGGTATCTTGGTAAGGAGACAGTCATCGTATCCTCAGATTGGGCACACAGTGTGTTCCCGATCTGAGGAATCTTTTAATTTTCAGGGACTCCTAACCCCTCTTCTTTCTGCATTCATACCTTATTATATAGAGTTATTGTCAATTCTGCTGCAAAACTACAATCCGGTGGCGACAAAAACTGACATAGGGAGAAGAAAAATGAAGAGGGAAGATTAAATTGCAGATGAAATACATTCGGCAGAAAGTCCCATCGCCAGCAAACGTTGTGCTGTTTCTGTGTTGACCTCATGTTTGCCTTCAACTCTGCCTTCTTCCATACTTCCGGGAGAAGTTGCTGAAAAAGTTTTATGGTTGCATGCAAGCACATGAAGAAGAATACTCAAGTGGTTCAGTCAGCTAACTCAAGTAGTTCAATCAAGCAACTCAAGTAGTTCAGTCAGCGAGTTCAGACGTCTCTGTTAGCTGATGCAGACGTCTCGATAAGCTTACAGATACGTCTCCGTTAGCCTACGCAGTCATATTCGTAACCCGATGCAGCCATATTCGTAACCCGACGCAGCCATATTTGTAACCCGATGCAGCCGTATTCGTAACCCGACGCAGCCATATTCGTAACCTGACGCAGCCATATTTGTAACCCGACGCAGCCGTATTTGTAACCCGATGCAGCCGTATTCGTGAATAAGTTTTATGTAATCATCTATCATCCATCACGTTTTGTATCCATTTATATCTTAATATGCTAATATTCAGATACTTGAATAGCGTGATAGATACTTCAAAAACGGAAATATCCATCACGCTATCCATCACGATTTGGGGTTATCCCTCACGATTTTATCACTTATTGTCTCGTGGCTATTGTTCATCATGATATGCAATTGAAACGCTCGACATATGAAGTTTTGCAGATTCTAAGCATTTCATTGACGGACTCATGAAATGAACGAATGTGTTTTATGATAAGCACCATATAGCACGCAGGGATTCCTGCGTGCCAATGGTTAAGCTTCTATCAAATTAGAAGCAGGAATATTACATCAAGTCACACTTCTCCCCAGTGTTCTTCTCGACCTTCTCGCCATCTTTCAGGATGCGAGCCTTATAGCCAAACTTCTCAAAACCTTTCTGGAGTTTCTCTGGGGTTGTCTTGTCGGCATTATACTGTACTGTGACAGTCTGGTCTGGCACAGAAGTCTCAATGCTCTTGATACCCTTCTCAAAGCGAAGGTTGCTCTTGATTTTATTCTCACAAGCCGCACAGTGCATCTGTGGGGTTGTGGTGAACACTACGGTCTTGATGTCCTTGGCAAAGGTTACCATTGCCACCATCATCATTGTGAACATTACTAAAATCTTCTTCATAACTTTTCTATTTGCTTTAATAATTCAACATTCAACATTTAACATTCAACATTCTCCCTTAAAAGTGTACCCTCACTCCTGCGTAGAACATCCTGCCCTCTACAGGTCCCCAAACCAAGGTTGGCTCGAAATCGCTTCCCCATGGGTTGCTGGCACCATAGATAGGAGTTTTCTGCTTGAAACCAGTCAGGTTCTCGCCTCCCACATAGATACTCCAATGGCGGAACCATCTCGTAACCTGTGCACTCACTTGCCCGAAGCTATGGAAACGAGGAGACCATGACTGGCTTCCATCTGCCAACTGGTAAGGCTCAGGATTTCTGCCTCCACCATTCAACTGCACGGTGGCATCAAATTGCCAAAGACCAAGTGGAGTCTTATAAGAAGCCGTGAAGAGCGCCTTATACTTGCTGGTCAATGGCTTTTCTTTTTTGCAAGTCTCTTATATTTTATTTTCAGGGACTCCTAACCCCTCTTCTTTCTGCATTCATACCTTATTATATAGAGTTATTGTCAATTCTGACAACTCCAACATTTTTACTTTTCGAAACCGCCATTTCGGAAAAACAAGAAGCACACAAACAAATAAAAAAAaCTTAAATTAGAGAACAAACAAGCTGATATTCAGGATTTTTTATTATCTTTGCATTCGAAACCGCCATTTCCGAAACAGCGGTTTCGAAAAATAACATCAAAAAGAAACTGTAAAATTATAGAAATATGAAGTTCTTTGGAAGACAAAACGAAATAAAAGAATTGCAAGAAATAAGAAATCTATCTTTGCAAACGGCCCGTTTTACAATCGTAAACGGACGCCGACGTAGCGGTAAGACATCCTTATTGATAAAAGCATACGAGGATGTTCAGGATATGCTGTATTTCTTTGTTGCAAGAAAATCAGAAGCAGAACTCTGCAGAGATTTTATCGAAGAGATGACGAGCAAACTTCAGCTTCCTATTCTCGGTGAAGTAACACGCTTTGCTGACATTTTTAAATATCTGCTTCAACTATCCAAGATTCGCCCTATCACTCTCATCATTGATGAGTTTCAGGATTTCAAGCGGGTTAATCCATCAATCTTTTCAGATATGCAAAAGATATGGGACCTTAACAAACAGGAAGCTCATATTAATCTTGTGGTCTGCGGTTCTGTTTATTCACTTATGAACATCATCTTTAAAAATAACAAGCAACCT
>contig00003
GGGGTTATCCCTCACGATTTTCTCACTACACTCTATCAGATACTGCATATTTTTGTTGAAACACTTACGATGGATGGCACCAGGAAATGGACACGGTTTCATGTAATGAAACATTATGTTTCATACCATGAAACTGTTCGTTTCAAGCGGAGAAACACTTCGTTTCATCCTGTGAAACGAACCGATACGTCACAAAGCTTTTGCCCTAGCGAAAGTTCAGGGTTTTGCTTTACTCGTAAATGAATTAGGTTACTTCTGCATAATGATTAGCAGAAAATCGTGATGGATAACCCCAAATCGTGAGGGATAGCGTGATGGATTTTGTAAATATTTCGTCAATCTATCACGCTAAACAAAAGAGATAATAACCTCATTATCAGATAATTAAAGTTTCGAAAAACGGGAAACGTGAGGGATGTGAGGGATAAAACAGATTTTTTTtAAAAAAaTGAGGGTGTGTCATGGACTTATGACACACCCTCTTTATATATAATAATGTGTCTAATACGCAGATTATTCTACATCATTGTTGTGATCCAAAGAGTCGTTGAACTCCTTAGGAGCCTGCTCATCATTACGATGCTCGTAACGACGTGGCTGACGAGCTGGACGCTCACCACGACCTTCATGACGATCATCACGACGACCGCGACGCTCACCGCGCTCAGGACGTGGACGACGCTCACGCTCTACATAACCCTCTGGCTTCTCCATCAATACACGATGAGAAAGTTTGTACTTGCCAGTCTTAGGATCAATCTCCATCAACTTCACCTTGATCTTGTCGCCTTCCTTGATGCCAGCCTCTTCAACTGTCTCAAGACGCTTCCAATCAATCTCAGAGATGTGGAGCAAACCATCCTTACCAGGGAGAATCTCTACGAAGCAACCGTAAGGCATGATAGAGCGAACAGTACCCTCGTAAACCTCACCAACCTCAGGAACAGCTACGATAGCCTTGATCTTAGCCAAAGCTGCATCGATAGAATCCTTGTTAGGAGCAGATACCTGGACGTGACCCTTACCATCAGTCTCCTCGATAGTGATTGTCGCACCAGTATCCTCCTGCATCTGCTGGATAATCTTACCACCAGGGCCGATAACAGCACCGATGAACTCCTTAGGGATATCGAATGCTACGATACGTGGAACCTGTGGCTTCATCTCAGCACGTGGCTCAGAGATTGTCTCCATCATGCAGTTGAGGATGTGCTCACGACCAGCCTTAGCCTGCATCAAAGCCTCCTCAAGAATCTCGAAGCTCAAACCGTCGCACTTGATATCCATCTGTGTAGCAGTCAAGCCATCGCGGGTACCAGTGGTCTTGAAGTCCATATCACCCAAGTGGTCCTCATCACCGAGGATATCACTGAGGATAGCGTACTTGTCCTCACCTGGGTTCTTGATAAGACCCATAGCGATACCAGAAACTGGCTTCTTCATAGGAACACCTGCATCCATCAGGGCGAGAGTACCGGCACAAACAGTAGCCATAGAAGAAGAACCGTTAGACTCCAAGATCTGGCTTACCAAACGTACTGTGTAAGGGAAGTCTGTAGGAATCTGACCCTTCAAACCACGCCATGCCAAGTGGCCGTGACCAATCTCACGACGGCCTACACCGCGCTGAGCCTTAGCCTCACCTGTTGAGAATGGAGGGAAGTTATAGTGAAGGAGGAAGCGCTGGTAGCTCTTCTCGAGCACACCGTCGATAAGCTTCTCATCCATCTTTGTACCAAGAGTACATGTAGAGAGAGACATAGTCTCACCACGCTGGAAGATAGCGCTTCCGTGAGGCATTGGGAGTGGAGAAACCTCGCACCAAATAGGGCGGATTTCTGTAGTAGCACGGCCATCAAGGCGCAAGCCCTCGTCGAGGATGCAACGGCGCATAGCATCGCGCATTACGTCATCATAGTAACGGGTAGCCTCAGCGTGCTTCTCCTCCAAGTCTTCCTCAGAAAGATCGGTATGAGCAGCGTCATACTTCTCGAGGAAATCAGCCAAAACCTTGTCGAAAGCATCCTGACGTGCATGCTTCTCCAAAGCCTGGTGGTTGATATCATAAGCTGGCTTGTAAAGCTCTGACTTAATCTGTTCACGGAGTTCCTCATCGTTGATCTCGTGGTCATACTCACGCTTCACGTCAGTACCCTTCTCCTTAGCCAACTCATACTGGAGTTCGCACATAGGCTTGATAGCCTCGGCAGCCACCTTGAGGGCACCAATGAGATCCTGCTCAGAAACTTCCTTCATCTCACCTTCTACCATCATGATATTGTCCTTGGTAGCACCAACCATGATATCCATGTCTGCCTCTTCCATCTGCTGGAATGTAGGGTTTACAACATACTCACCATTGATACGAGCTACACGAACCTCAGAGATATAGTACTCGAAAGGAATATCTGAACAAGCCATGGCAGCTGAAGCAGCGAAACCTGCGAGGGCATCTGGCTGGTCAACACCATCGGCTGAGAGCAACATTACCTGTACGTAAACTTCTGCATGGTAGTTAGAAGGGAAAAGTGGACGCAAAGCACGGTCCACAAGACGAGATGTAAGGATTTCCTCATCGCTAGCCTTGCCTTCGCGCTTGGTGAAACCACCAGGGAAACGACCTGCAGCACTGTACTGCTCACGATAATCTACTTGCAAAGGCATAAAATCTGTACCCGGAACTGCATCCTTTGCTGCACAAACAGTTGCGAGAAGCACTGTGTTACCCATGCGGAGAACCGCAGCACCATCAGCCTGTTTTGCAACTTTTCCGGTCTCAATTGTGATGGTTCTTCCATCAGGCAACTGAACACTTTTTGTAATTACGTTCATCTAAATTAAAAAACTTATTGTTTTGTCTAACATCTAAAATATCTAAAACGCTGCAAAGATACCTCTTTAATTATTAATAAACAAATAAATCAGCAATTATTTTCCACTTTTTtAAATAATTTATCTATAGAAGGTGCATTATTCGCAATTTTATTACTATCTTTGCACTCGATAATTTTGCAAAATAATAAAATTCATGAAGATAACTAGACTCTTTTCAGTGGCAGCGATTATGGTAGCTGCACTGGCTTTGACTTCTTGTAACAACAAGAAATTCCACATCAACGGCAATATCACAGAGGCTCAGGACTCTATGCTCTATCTGGAGAACATCAGCCTGAACGGTCCTGTGAAAATCGACTCTGTGAAACTGGGCGAGGATGGTGCCTTTGCCTTCGATGAGGCTGCCATGGACTCTGTTACCCCAGAGTTCTACCGCTTACGCATCGCCAACCAAACCATCAATCTTTCCATCGATTCTACAGAAACCGTCAAGGTAAAGGCGGCTTATCCGCAGATGAGCTTCAAATACGAAGTGGAAGGTTCTGAAAACTGCAACAAGATCAAGGAGTTGTCTCTTAAGCAGATGACTCTCCAGAGCAATATCAACGGGCTCGTGAAAGATCCTAACATCGGCAACGATTCTATCGAATCCATCGTAGGCCGCATGCTCCAGGCTTACAAACAGGACATCAAGACCAACTACATCTTCAAGGAGCCAATGAAGGCATACGCTTACTATGCGCTCTTCCAAACGGTACAGTTGGGCAATGTGAATACACTTATCTTCAACCCTCGCAACAACAAAGACGACGTGAAGGTATTTGCTGCCGTAGCAACCAGTTGGGACACCTACTATCCTGGCGCTGAGCGTGGCAAGAACCTCCACAATATCGCCATCGAGGGAATGAAAGACATCCGCATCATCGAGAACCAGATGGCACAGCAGCAGATTGAGGCCAGCAAGGTGAGCGTAAACGGATGCATCGAACTTGCACTTCAGGACAACAAGGGACAGGTACGCCGTCTCTCCGACCTCAAGGGCAAGGTGGTACTGCTCGACTTCCATCTCTTCGCCAGCAAAGAGAGCACCAAGCGCATCATGATGTTGCGTGAACTCTACAACAAGTATCATGCTGCCGGACTGGAGATTTATCAGGTATCAGTAGACCCTGACGAGCACTTCTGGAAGACCTCTACCGCTGCCATCCCTTGGATTTGCGTACGCGATGAAGATGGCATTCAGGGCAAGAGTCTGGCTCTCTACAATGTCCAGAGCATTCCTACCTTCTTCCTGATCGACCGCACCAACACCCTGCAGGCACGTGATGCACAGATTAAGGACATAGAGGCAGCCATCAAGAACCTTCTTTAAGATAACCAGAAGATAACCAGGAGTTAGAAGTTTGGAGAGAACAGTTTCGGCTTTTCACCTTCCAGCTTCTAACTCTTATTCTTTAACGTCAGTTCTGTATCTGCTTTCATGATAACATAGATGGCAATATCAGAATACGAACCATACAAGGAACTTAAGAACAAAAAAaCGATAAACTTTTAAACCCTAAAAAaTGAATAAGAAATTTTTAGCAATGGCAGCCTTGGCGCTTATCACAACTGGAGCACAGGCTAAAGTAAAGTTGCCACACATCTTGGGTGACAACATGATTTTACAGCAAAACACAGAGGCTAGTCTCTGGGGATGGGACAAACCAGGAACCACAGTAGAGGTAACCACCTCATGGTCTGGGAAGAAATATTCTGCCAAGACCGGAAAGGATGGCAAATGGGCTATCAAAGTACAAACCCCGAAGGCGAGCTACAACCCACTCTCCATCACTTTCGATGATGGCGAAAAGACCACTCTCAACAATGTGCTGGCAGGAGAAGTATGGGTTTGTGCAGGTCAGAGCAACATGGAGATGCCTGTAAAAGGATTCGGCAACTGCCCTGTAGAAGGTTACAACAAGGCGGTGCTCGAAGCAAACCAGTACAAAGGCGTACATTACGTAAAGATTCCTAGCGTAATGAGCAGCAAACCGTTAGATGATGCCAACTGCGAATGGAAGGAGGTTAACCCGGAAACCGTAGGCGATGCATCTGCTACAGGATACTTCTTTGCACAGGTAATAAACAAGACTCTTGATATTCCGGTAGGTCTGGTCATGGCAAACAAGGGTGGAAGCCGTGTAGAAAGCTGGCTCGACCGCGACTACCTGAAGAAGAACACCAAGGAAGATCTCGACTCTGTAAAGATGACCAAGAACCCTAAGTTTAAGTGGGATTTCCTCTACCCTCTTCTCTGGGGTAACGGAACTTTCCACCCTATCCTCAACTATAGCGTAAAGGGTATTCTCTTCTATCAGGGATGTTCTAACGTGGGCGACCCGGACGGCCAGTATACCAAACGTCTTGCCGACCTCGTTGCCCAGTGGCGCAGAGACTTCAAGCAGGGCGAACTGCCATTCTATTTCGTACAGATTGCACCTTATCATAATGGCGACGTAAATGGCGATTGGGGACCTAAGCTCCGTGAACAGCAGTTCAATGCAGCCAAGGTGATTCCAAACAGCGGCATCGTCTGTACCGAAGACCTGGTTTACCCATACGAGGTTGAGCAGATTCATCCATGTCAGAAACAGCCTGTAGGCGAACGACTTGCACTTCAGGCACTCAGCAAGACCTATGGCATGAAGGGACTCTTCAGCGAGAGCATGACCTTCAAGGAGATGAAGATTGTAGGTGATACTGTAAAGGTGCATTTCGACAACACCTACGGAGCCTACAACCGCTTTGAAGGTATCGAAGGTTTCGAAGTTGCAGGCGAAGATAAGGTATTCCATAAGGCTACAGCCAAGCACTTCTGGCAGGAAGGCAACGATCCTTGGAATGAGTGCGTCATCGTAACCAGTCCTGAGGTAAAGAAACCAGTAGCCCTTCGCTACTGTTTCCGCAACTTCCAGCTCGGCAATATGGCAAATGCAGGCAACCTGCCTCTCTTCCCATTCCGTACAGATAATTGGTAAATAACAGATAACCAGCGGCCGATCTTTGTTCAGCAGTCAAAGACCGGCCGCTTTTCGATTATAACATGATGATAAATCCTTTTCCATTAAACATCAATCATTATACATTAATCATAATATGAGTCACGTATTAGATAAGTTTCAGTTTTGCCCGGTTTGCGGCTCTAATCATTTCGAAATCAACAACATCAAGAGCAAGAAGTGTAAGGACTGCGGATTCTCTTATTACCTCAATCCAAGCAGTGCTACGGTAGCTCTCATACTCAACAGTAAGGAAGAGCTCCTGGCAGTAAGGCGCAAGAAAGACCCAGCCAAGGGGGCACTCGATTTGCCAGGCGGTTTTGTTGACATGGATGAAACAGGTGAAGAAGGTATGGCAAGAGAGGTAAAAGAGGAAACCGGACTGGATGCAACTGAGGTTAAGTATCAGTTCAGCTACCCAAATCTCTACCTTTACTCAGGTTTCATGGTTCATACCCTCGATATGTTCTATGAAGTGAAGGTGAAAGACGACACTCATATAGAAGCAATGGACGATGCAGAAGAATCATTCTGGATACCATTGAGCAGACTCAATCCTGATGAGTTTGCATTCGATTCCATACGCAAGGGGCTCCATCGTTATTTGGAAACAAAATTGGGGTAAAAAGGGTTCAATACAGCCAAATATGGCTCCCAAACATTAAAAAAaCCAAAAAAaCACCATATAATAAGGTATAAGCAAAAaGTTTACTTACTTTTGCCAACCGAAAAAAaTTGTGTATAAGCTTATGCAAGAGAATTTAGTAATCGTCGAGAGCCCTGCGAAGGCTAAAAAGATCGAAGAGTTTTTAGGTAAGGACTATAAGGTTATGTCTTCTTACGGTCATATCCGTGACCTGAAGAAGAAGGAACTTAGTATAAACGAGAAAACCATGGAACCTGATTATGAGATTCCAGAGGAAAAGAAAAAaCTCGTTACAGAATTGAAAACGAATGCGAAGAAAGCCAAGAAAATCTGGTTAGCATCCGATGAGGACCGCGAGGGAGAAGCCATCAGCTGGCACCTTTGCGAAGTACTGGGATTGGATGAGGAGAAGACAAACCGTATTGTCTTCCACGAGATTACCAAACAGGCTATTCTTGATGCAATCAATAACCCACGCCATCTGGACATGAACCTGGTGAATGCTCAGCAGGCTCGTCGTGTACTCGACCGACTGGTAGGTTTCAAGCTTTCTCCTATCTTGTGGAGAAAGGTTAAGCCAGCCCTTTCTGCAGGTCGTGTACAGAGTGTTGCTGTCCGTCTGATAGTAGAACGTGAGCGTGAAATCCAGAAGTTCCAGAGTGTTCCATACTATCGCGTTACCGCTATTTTCGCCCTGATCAGCGACAGCGGCAATGCAACAGAGGTAAAGGCAGAACTGGACCAGCGATTCAATACCCACGAAGAGGTTGAAGCTTTCCTTGAGAAGTGTAAAGACGCTAAGTTTATGGTTGAATCTGTAACCAAAAAGCCTTTAAAGCGTTCTCCTGCACCACCTTTCACTACTTCTACTCTGCAACAGGAGGCAGCACGCAAGCTTGGTTTCACCGTTGTACAGACCATGATGATAGCCCAGAAACTTTACGAAAGCGGACGCATCACTTACATGCGAACCGATAGCGTAAACCTCTCTACGCTCTGTTCCAACGCCAGCAAAGATGAGATTATCAGAGAATATGGCAAGGAATACAGCCAGACTCGTGCCTACCACACCAGTTCAAAGGGTGCACAGGAAGCGCACGAGGCTATCCGTCCTACATATATGAATGAACCAACCATCGAAGGAACCGCTCAGGAGAAGCGCCTTTACGAACTCATCTGGAAGCGTACCATTGCATCTCAGATGGCTGACGCACAACTCGAAAAGACAACCATCAACATCAATATCGGCAACACAAACGAAAAGTTTGTTGCTACCGGCGAGGTTGTTTCATTCGATGGTTTCCTCAAGGTTTATCTCGAGTCAACCGACGATGAAGAGCATGCAGAGGATTCTTCACACATTCTTCCAGCCTTGAAAGAAGGCGATGAATTGCAGCGCAGAGAAATCCTTGCTACAGAGAAGTATTCTCTGGCTCCTGCAAGATACACAGAGGCCAGTCTGGTGAAGAAACTGGAAGATCTCGGCATCGGCCGTCCATCTACCTATGCTCCAACTATCAGTACCATCCAGCAGCGTCAATACGTAGTAAAGGGTGACAAGACGGGTGAAGAGCGCACATTTACCATAGATTCTCTGAAGGGCATCAAGATAACCCAGAAGTTGAAGAAAGAGATGGCAGGCTCTGAAAAGGGCAAGCTTCTGCCTACTGATATTGGCATCGTAGTAAACGATTTCCTGATGGAGAACTTCCCGAACATCATGAACTACAACTTTACGGCAGACGTAGAGAAGAAGTTTGATGATATTGCAGAAGGAAAGACCGAATGGACCAACTGGATGAAGGATTTCGACAAGGGCTTTGAGCCTGAAGTGAAGGAAGTCCTGGAAGCCCGCAACCAGCACAAAGCCGGCGAGCGCAATCTCGGAAATGATCCAAAGACAGGAAAGCCAGTATTCGTCAAGATTGGCCGTTTTGGACCAGTGGTACAGATTGGTTCTGCAGAAGACAAGGACAAGCCTCAGTTTGCCCAGCTGCCATCAGACAAGAGCATCGAAACCATCACCCTGGAAGAGGCTTTGGAACTCTTCAAGCTGCCAAGAGAACTCGGTGATTATGAAGGCATTACTGTAACAGTTGGCTCTGGTCGCTACGGCCCTTACATCCTCCATAACCGCAAGTATGTTTCTATTCCAAAGGAGGATGATCCGCTGACCATCACCCTGGATAGAGCCATCGAACTGATCAAGGAAAAGCGCGAAGCCGAAGAGAAGCGCCATCTCAAAGTCTTCGATGAGGACGATAAGATGGAAATTCTCAATGGCAAGTATGGTCCATACATTGCTTACGACGGCAAGAATTACCGCATTCCAAAGGCAAAACATGAGAGTGCAGAGGAGCTTACATACGAGGAGTGTATGGAAATTATCAAAGCTGCTCCAGAACCAAAGGCTAGAGGCAGAAAGAAATCATAAACATGCCTCATTGACATAGAAACAGAAGAAAATGAAGTCAATCATCATCATAGGATACATGGGCGCCGGCAAGACAACGGTCGGCAAAGCCCTCGCCAAAGACCTTGGCGTTATGTTCTACGATCTCGACTGGTATATCGAGAGCCGAATGCGCAAGACCGTTAAACAGATCTTCGACGAAGTTGGAGAAGAGGGATTTCGCAAGATAGAGCACAATATGCTACACGAAGTGGCAGAGTTTGAAAATGTAGTGGTAAGTTGCGGAGGAGGAACACCATGTTTCTTCGACAACATGGACTACATGAACCAACTTGGCGAAACGTTTTACCTGAAGGCATCTCCAGAGACCCTTCACGCTCATCTGAAGATGGGCAAAGGCGTACGCCCTCTGCTGCTCAACAAAACACCGGAAGAGGTAGACAAGTTTATCCATGAGCAGCTGAAACTTCGCGAGCCTTACTACGAGAAGGCAAAACACATCATCGATATCAACGTGATGGACAATTATGATAAAATCAACGCTATTGTTCAGCAGATCAGAGACCTGCTGAACATATAGCCGTATCTAATAAAATAATAAAGGTAACAAACAAAACTGATTTCCAGCAAGCAAGATTAGAAAATGAAGAAATGGACTATTGAAGACTCGAAGGAGCTCTACAACATCTGTGGTTGGGGTACTTCTTACTTTGGCATCAACGACAAGGGTGATGTCTATGTAACTCCATGCAAGGACAACACACAGATAGACCTGCGCGACATCATGGACGAGTTGGCATTACGCGACATCAACGCTCCCGTACTGCTCCGTTTCCCAGACATCCTCGACAACCGCATCGAGAAAACAGCCAGCTGTTTTCAAAAGGCAAAGGAAGAGTATGGATACAAGGGAGAAAACTTTGTCATCTATCCTATTAAGGTGAACCAGATGCAGCCGGTCGTTGAGGAGATTATCTCTCACGGCAAGAAGTTCAACCTCGGACTGGAGGCTGGCTCTAAGCCTGAACTCCACGCCGTCATCGCCGTACAGGCACAGAGCGACTCGCTCATCATCTGTAACGGCTACAAGGACGAGAGCTACATCGAACTTGCCTTGCTGGCTCAGAAGATGGGCAAGCGCATCTTTATCGTAGTAGAAAAGCTCAATGAGCTGGATATCATCGAAAAGGTAGCCAAAAAGCTCAACGTAAAGCCAAACATCGGTATCCGCATCAAACTGGCTTCTTCAGGTTCAGGCAAATGGGCTGAAAGCGGCGGCGATGCATCTAAGTTCGGCTTGACCAGCGCAGAACTGCTCACAGCCCTCAAGAAGATAGACGAGATGGGATTCCACGACTGTCTGCGCCTTATCCACTTCCATATCGGAAGTCAGATTACCAAGATTCGCCGCATTCAGACTGCTCTCCGTGAGGCAGCCCAGTTCTATATTAGCCTCCACAAGATGGGTTACAATGTAGATTTCGTAGATTGCGGTGGCGGACTCGGTGTAGATTACGACGGCACCCGCTCTTCCAGCAGCGAGAGTTCCGTAAACTACTCTATCCAGGAGTATGTGAACGACTGTGTCTATACATTCGTAGATGCAGCCAACAAGAGCAATATCGAGCACCCTAACCTCATCACCGAGAGCGGTCGTTCGCTCTCTGCCCATCATTCTGTCCTGGTCATCGATGTCTTGGAGACAGCTTCCCTGCCAGAAATGCCTGAGGAGTTTGAGGCGAAGGAGACCGACCACCAGCTGGTGAAGGATCTTTATGAGATATGGGACAACCTGAATCCTCGCAACATGCTGGAAGACTGGCATGATGCCGAGCAGATTCGCGAAGAGGCCTTGCAGCTCTTCTCTCACGGCATCGTAGATCTGAAGACCCGTGCAGAGATTGAGGCAATGTACTGGAGCGTGTGCCACGAGATCAACAATCTTGCCAAGCACATGAAGCATGTACCTGAGGAGCTCAGAGGATTGGATAAGATTCTTGCCGACAAGTATTTCTGCAACTTCTCTCTGTTCCAGAGCCTGCCAGACAGTTGGGCTATCGACCAGCTCTTCCCTATCATGCCTATCCAGCGTCTGAACGAGCATCCTACCCGCAACGCCACCTTGCAGGACATCACCTGCGACAGCGACGGAAAGATTGCCAACTTCGTTACCGACGGACATATCGGCAACGTTCTTCCTCTTCATCCATTGAAGAAAAACGAGCCATATTATCTCGGTGTTTTCCTCGTTGGTGCCTACCAGGAGATTCTGGGCGACATGCACAATCTCTTCGGCGACACCAATGCTGCCCACATCTCTGTAAAGGACGGCAAATATTGCATCGACCAGATATTCGATGGCGAGACCGTAGAGGAGGTATTGGATTACGTACAGTACAATCCGAAGAAGCTCGTCCGCCAGTTGGAGCAGTGGGTAACCAAGAGTGTGAAGGAAGGCAAGATTTCGCTCGATGAGGGCAAGGAATTCCTGGGCACCTATAGAAATGGTCTCTTCGGATACACATATCTTCAGTAAGAATTAACAGTTGATAGTTAATAGTTTACAGCAAGATTGCCCTATAAACTATTAACTATTAACTATAAACTAAACTTAAAAaTGGAAAAaGTAACAGTAGTAAAGGTAGGCGGTGCCATCGTTGAAGACAGCGAGCAGCTGGCACAGCTCTTGAAGGATTTCGCAGCCATTCCTGGCAAGAAAGTATTGGTACATGGCGGTGGCCGCCGTGCCACTAAGGTAGCCGCAGCCCTCGGCATAGAGAGCAAGATGGTAAACGGCCGCCGCATCACAGATGCAGACATGCTGGAAGTGGTAACAATGGTTTATGGCGGTCTGGTCAACAAGAGCCTGGTTGCCAAGCTCCAGGCTAACGGCGTGAATGCTCTCGGTCTGACCGGTGCTGATATGGACGTAATCCACAGTCACAAGCGTCCGTTGAAGGACGGTATCGACTTCGGATTCGTGGGCGATGTAGAGCGTGCCAACGGCAAGATGCTCCAGACCCTTATTAATGAAGGCATTACTCCAGTGATGGCCCCATTGACCCATGACGGCAAGGGCAATATCCTCAACACCAATGCCGACACCATAGCCAGCGAGACAGCCAAGGCTCTGGCTCCTTACTACGATGTGACATTGATATATAGTTTTGAAAAGAAAGGCGTGCTCAGTAATCCTGAGGATGACGACAGCGTGATTCCAGTGATTACCCATGCCGATTTTGAGAGATATAAAGCAGATGGTACCGTGGCAGGCGGCATGATTCCTAAGTTGGAGAATGCCCTTGCAGCCATCGATGCTGGTGTGAAAGAGGTGATTATCACCCTTGCTACCGCCATCGACGGAAAGCACGGAACGGTGATTAAGTGAAGAACGAAGAGTGAAGAGTGAAGAATTCATTACCTTTTTtCTTAACAAGAGTTAAAAATAGAAATAATTTAAGATTGGTTGTAACTTTCTTATAACATAGTCGTCATTAATTATAGAGGGATGAAAGAAATCAGTTTCCAGAACGATGTTTTGCCGCTGAAGAACAAACTCTTCAGGCTGGCCCTTCGCATTACTCTCAACCGGGAGGAAGCGGAAGACGTTGTGCAGGATACGCTGATTAAAGTCTGGAACGCCCGCGACAGATGGCAGGAGCTTGACTCCATCGAGGCATACAGCCTCACCATCGCTCGCAACCTCTCGCTCGACCGCATCAAGAAGATGGAAAATCAGAATGATTCGCTGGAAGAGCAGAATACAGAAAGGTTAGACGAAAACACTTCCACCCCCTCCGAAAGGATGATTCAGAAAGATAAACTGAACATCGTAAAGAATATTATCGACGAGTTGCCTGAAAAGCAGCGCAGCTGCCTGCAGCTTCGAGACATCGAAGGAAAGTCCTACAAGGAAATAGCAGACATCCTCTGCATCACGGAAGACCAGGTCAAGGTGAACATCTTCAGGGCTCGTCAAACAGTCAAACAAAGATTTCAACAATTCGACAGATATGGATTATAAGTACATCAACCAACTTTTGGATCGCTACTGGAAGGGCGAGACTTCTCTCGAAGAAGAGGAGATTCTCCGCGCATTCTTCAGCCAGGACGAGTTGCCTGCCGAGCTGAAACCATACCAAGCGCTCTTCTCTTACGAGATGGGCGAGGCTAAGCAAGAGGCGCTGGGTGATGACTTCGACCAGAAGATGATGGCGATGATTGAGGACGAATACACCAAGAAGCCTAACAAGGCAAAGGTGATTTCTTTGACAGAGCGTCTGAAGCCTCTCTTCAAGGCTGCTGCCGTGGTAGCTATCATCCTGACATTGGGCAATGCTGCTCAGGTTCCTTTCCAGAGCAATGACATTGATTCTGTTGAAAACGTAGGATACATCAAGAGTGGCAAGGGCGTGTCCGTAGCCATGGGAGATTCTGCTTCGGTTGATTCTATGCAACGCACAGGCATCGATCAGGTAAGCACTCCAACAACGTCTCCAACGTTATTAAAGTAGATTATTTCTATGCTTTCTCTATAAAAAATCATGTTTAGTAAAACAATTCTGAAGCTGTGAAGTTTCAATTCTCTCAAATTTTTCATAACATACTAACGTAATAGGGCTGCCAGGATGTACTGGCAGCCCTTACTTATTTAATATATTTTGCACGCAAGCGTATGATAAAGGATACACAAGTGGCTCAATTTATCGCCACTGCGAGGCTTCATTTAAGCCTTCTGCCGGTCATCATAGATGACACTTACTAGGCTCAATATAAGCCACTTAACCTATTATCAAGAAGCATCTGAAAGGCTATTTCCCCTAATGGGGGTTAACAGAGTTAACAGTTAACAGCCCAAAATGCCTACTTTCCCCCACTCACATATAATAATAAGTATATATATTTATATATAATATAAGGTATGGGAGAGGGGGAGGATGCAAAAAACAGCTGTTAACTGTTAACCTGTTAACCCTTTGCCCCTTTTGTTAAAAATACTAACTCATAGTTTTCTCCTCCAGAACTCACCGTTTCTCGGGGCAGAAGTCATCGTTTTCTTCTTGGGAATACATCGCCTACCGGATGGAAATCCTTGCATTTCTTTATGATTTCATGCTAAAAAAATAACACGGACAAATTGAATTTGTCCGGACAAATTGTCCGAGCGTTCATAATTCGCTGATTATTGGATAGTTACAAGCGTCCGGACAAGCAAGCCGGACAAATTCAATTTGTCCGTGTTTTATTTTTCAGCCGAAATCAGCCATTTTGTTTATTGCCAATAAACAAATTTGCGGCTTTTTATTTACTGGCAATAAACAAATCGGATATAAGTTCTATCATCGAAGCTCTTATTGCCCTCTACGATGCCCTTGGTGGCGATAAAGGAATGGATGTTCTGAGGGTCGTTGGCTATCTGCTCTGCCAATGCCGCCTCGCTCGCTGCCAAGGTTGGCTTCAGGAACGGATATCCATCGCTCGCCAAAACTATCTCGAAGGAAGAAGATGGAATTGTATCTGATGCAGAAGCGGAGCCTGAGCAGGAAACAGGATCTTGAACAGAACAAGAGTCTGAAACAGAGACAACCTTCACTCCCTCCCGATAGATAGGAAATCCATCAATAACCGTATAGGTCTGGTTCTGACCCGAAAGCATCGCCTTGATAAGCAATGGCTCTATCTGCTTTCTAGCCTCAGCAGGCGAAAGGCCCTGCTCTATCAGCTCTACCCTCTTACGGGCAATCTTCTCCTCATAAGGCTTGCCGTTCTCATAGAGCTTTCCGCCGATGATTGCCTGACAATCACCCACCATCCAGACTTCATTCCTTGTCCGGCTATAAAGGATAGCCGAGGCGGTAAGCCGCTCTTCCGGATGCTCCTTCAACCGCTCTTCCACTCCTAGCTTTTCATACACCTTATTATATATATACGCCATTACGCCCTGGCAGAAATCATCTACCGAGGCATCCGCCTTCAGTTCCTCCCGGATATACTCCGAGATAAGCATCATGGCGTATCTTCCGTTCTTCATATCAGGATTGAGATGCTTCGGCGTCTTGCTCGTACTGCCATCTATCACAGCGATGAAATCATCGGTAACTACCATTCCATCCTCACAAGCCTCAGGGCTCTTCTTTCCTATGATACTGCTTTCTATAATCTTCATAAAATCAACTTATCTATCCGGTTATATATCTGAAAAAAGGCTACCCATCCAGGTAACCTTTTTACTCGTTTATTTATCTCTTAAGCCTTCACCTTCTTTAATCTGATAACCAGCTGTATGAAACTTGGGATCATGATGCAGAGAGAGAAGCCTACGGCATAATACATCGTTTTCTCATCACCATGGAAGAGGTCGATGAGTTTGCCATCGCTCTGAGGCATGATATTGGACAGGACATACGCCATCGTATTATTCACCCAGTGGAGCAGGATGCCCGGAACAAGACTCTTGGTGCGATAATACATCCAACCCAGGAGTAAGCCCAGCAGGAGAGCATTGACAAACTGCGCTACGTTGGCGTGAGCCAGACCGAAGATGGCAGCCGAAATCATGATGGCTACCCAATGGTTCTTCTTGCTCATAAGACCCAGCAGGGTGCGGAGAATGGCTCCACGGAACACAACCTCCTCAGCAAAAGGCGCCAGAACGCCGATAGCCACATAGCCCCAAGGCTCCTTCATGAGCGATGCGAGTATCTGCTCGGCATTCTCGTCCATCTCGATGCCTATCTGCTCATATATGAGCTCCAGAGGAATGATAGTTCCCAGGGAGAACAATGCCACCCAGAGAAGCGTTGTCCAAGGCTTGGAAAGCAGATAATCGCGGGTCAGCGGTGTCCACTTCGTCTTCAGGAAGATGACGAGGGTGATAACGTTGCTGAACGCTGAGGTAAGCGCCATCAGGATAGGATTGCTGCCCGAACTGATAGCCAGGAGCGTTGTCTGGTAACCTTCGCCCTTAATGCCCGCCCAGATTCCTGCGCCAGCATACATCACGATAATCTGTACTACTATAAATATAATCAGGTAGAGGACGATATCCGTCAAACCTCTCTTTAAATTAATCTTTGCCATTGCTTTTACTGTTTATAATTAATCGTTTATAGTTAATAGCATTCTCGCTATCATTCCGCTTCCTTTTCAAAGAGATCCAGCACGGTCTGCTCATCCTCTTTCAGCTGCGCCGCCAACTCCTCGGGACTGTCAAACTTCTGTTCGCCCCTTATTCGCTTCACGAAGCTTACGAGCAAGAGCTGGTCATAAATATCCCCGTCGAAATTGAAGATGTGCGTCTCTAGCGTCAGTTGTCTGCCATTGAAGGTTGGGCGATTGCCCACATTCATCATTCCCCGTTTCCATACCACCGTATTCTCCAGTCTTACCCTTACGGCATAGACACCAGGGGCAGGAATCAGCTGTCCGAAGTGAGAGATGTCAAGATTGGCTGTAGGGAAACCGAGCTTTCTGCCTTCATGGAATCCGTTCACCACCTTTCCGATGAGGGTGTAAGGGAATCCGAGGCACCGGGCTGCCATCTCCACTTCTCCCTCTTTCAGGAAAGAGCGGATTACGGAAGAAGAGATGTTGATGCCATCTATCTGGAAGGCTTCGTTCCTGATTACCTCGATGCCCATCTCCTTGCCATAGCGCACGTAATCTTCGAAAGTCTCCTCGCGGTTGTGACCGAAGCGATGGTCGTAGCCTATGAAGAGTTTCCTTACGTTGAGATGGTCGTGGAGCACCTGCTGCATAAACTCTCTTGCCGACATGGCAGCCATCGCCTTGTCGAAATGCAACACCACAGCATTATCCACTTCCGTCTTCGAAAGCAGCAGCAGCTTGGAATCGAGCGTACTCAGCATCTCTGGCTGGTAATCCGCCTGCAACACCTTGCGGGGATGCGCATCAAAGGTGATGACGGTAGATTGCAAGCCATCCTTTCGTGCCGTCTCTACGAGATGATGAATCAGGAACTGATGTCCCCGATGCACCCCATCGAAGAAACCGATGGTTGCCACACAAGGCGGCAACTGCACGATATCATTATAATGTATTGTATTCATAAGGACTGTCTTTAACATTCATATCAGAAGAAGAACTCCGATGGATTATCTTCTCTTTGCTATCATTCTCTTAAAAGTTCTCCACAGCTCGCCCACCCAAAGTACAACGGAGGTTGAGCCGATGATGAGCAGCCACTCGTGGAGCGACAATGGTGTGGTGCGGAACATTTCGCCACCAAAGGTTACGATAATCCACTGACCCACCAATACCAGTACAAGCACCAGAATCATTCCCTTATCCTTCAGGAAATGGCGGAAAGCAGTATGATGGCTCATCAGCGCCTTGGCATTGAAGAGGTTCCAGAACTGTATCATCACGAAGGTGGTGAAGAACATGGTCAGTTCATGCACATCTACGCCACCCTTGCCTCTGCGCTCACAGTAAACCAGCAGGGCAAACATAACGAGGAAGAAGACGATGCCGCAGAACAGAATGCCGAAACCGATGCTCTTGTTGATGATGAAATCGGATGCCTTGCGTGGTTTATCCTTCATCACCTCGTGAGATGGAGGCAATGAGGCAAGTGCCAAGGCTGCGAAGGTATCCATGATAAGGTTCACCCAGAGAATCTGGGTTACCGTCAACGGCATTTCAGTTCCGATAACTGAGCCGCCAAGCACCAGCAGGAGGGCTGCTACGTTTACTACCAACTGGAAGAAGAGGAAGCGCTGCAGGTTGCGATAGAGCGAGCGTCCCCACATCACGGCATTGGCGATAGACTTGAAGGAATCATCGAGCAGGGTCATATCCGAAGCCTCCTTAGCCACGGAAGTTCCCGAACCCAGCGACAAGCCCACATGAGCATAGTGAAGCGCCGGAGCATCGTTGGTACCGTCGCCTGTTACGGCAACCACCTCGCCACGCTTCTGAAGCATGGCCACCAGTCGCTGCTTATCGGTAGGACGGGCACGGCTCATCACACGAATATCCTTTGCCCGTTCGTAAGCCTCTTCATCAGAAAGAGCCTCCCACTGTTCACCCGTAATCATCTGCTGGTCGAGCGAGGTCAGAGAGCCATCTGCTCCGATATTCTCAGGTTCATCTTCGAAGACACCTATCTGCTTGCCTATCTCCAAGGCGGTGGCAGCCGTATCACCCGTAACCACCTTCACCTCGATACCCGCATGGCGGCACTCCTGCACGGCGGCAGGAACATCCGGACGGATAGGATCAGCAATGGCTGCAATGGCCTGCAACTGAAGATCGTTGGCATCGAGAAGTGCTACCACTTCGGCAGTAGAGGTTCTGGAAGTTCTCATGATAGAAGCTTCTATCTTCTTATAGGCGAACGCCAGGGTTCTCATCGCCTTATGCTGCCACTCATCGAGTTCTTCGGCTGACTGTCTCTGCATTCTATCTTCGATGATGCATTTCTTCATCACGATTTCAGGCGCACCCTTTACGAAGAGATAGGTCTCGCCATCAACTTCTGCCAAGGTTGCCATCATCTTTCTCTCGGTAGAGAAAGGCAACTGCTTGAGCACGTTCACCTGCTTGCGAAGTTCTTCATAATCCTTGCCCTGGGCATCGAGCCAGAGCAGGAGAGCCGACTCGGTAGGGTTTCCGATAGGTTTGCCGTCATTCAACTCAGCTGTAGAGTTGAGGGCAATGGCAGTATCGAGCAGCGCCTCATCGCCCTGCTTGAGTTCCAGGGCACTCACCTGCATTTTGTTCTGGGTAAGCGTACCGGTTTTATCGGTACAGATTACGGTAACGGCGCCCATGGTTTCGCAGGCATGAAGCTTGCGCACCAGATTGTTCGACTTCAGCATCCTTCGCATGTTGAGCGCCAAGGAAAGGGTAATCGCCATCGGCAATCCCTCCGGCACCGCCATCACAATCAGGGTAACAGCCATCATGAAGTATTTCAGCACGATCTCTGCCATATAGAAATAATCCTTGCCGCCCCATGCCGGATTGGTGAGGATATCGTGAATCAGGAAGATGAAGAAGGCTGCCACAGATACCACGGAGCCTACCTTGGAAATCATCTTAGCCAACTTGTCGAGCTGCATGTGAAGCGGTGTCTCCACCGAAGTCTGCTCGGTAGATTTCTTCGCCACCTTACCAATCTCGGTAGCATCGCCCACGGCAGTAACCACGAACTCGCCCCTGCCATTCATCACCATGGTAGAACGGAGGATGACGTTGCGAGGATAGGCTCCATCCCCACCGCCTTCCAGAGATTTCTCGGCAACAGGTTCGCCCGTAAGGGCAGATTCGTTAATCTGCAGGTCGTTGCAGACGATGAGTTCTCCATCGGCAGGCACCTCGTCGCCCACTTCTACGAGCACTACATCTCCCACCACCACATCGTGGCGCGGAATCTCCATCACCTTACCATTGCGGCGCACCTTAACCGGCTGCTCTTCGCTGAGCGCCGTGAGCAGATTAAACTTCTTGGCAGCATCGCGCTCAAAGTAGAAGCCCACGGTAGTAGCAAGGAAAACAGCCACGAAGATACCGATGGTCTCCATGAAATTCTTTTCGATAAGAGCAAGGATAAGGGATACAAAAGCCGCCACAAGAAGTATCTGGATAATCGGGTCGCGATATTTATCCAAATACAATTTCCATAATGAAGTACGTTGAGGAGGGGTAAGCACGTTCTTGCCATGCTGTTCCCTACTCTGTTTAACTTGTTCATCGGTAAGACCGATTCTTTTATTTTTGTCTATGTCCATTTCTGAATAGAAATTCTTTTCCTTTTTtGTACGATTAATAAGTACATACGCACGTGTGCGCACATAATTTGGTGCAAAGATACGCTATTTTTCTGATTCTAAGAAAATTTTTAAGATTTTATTTGGTTATTTGCCCAAAATCTAGTATCTTTGCACTCGAATTTAATAAAAATTCAACGGACTTGTAGCTCAGTTGGTTAGAGCAACAGACTCATAATCTGGAGGTCCTAGGTTCAAGCCCTAGCTGGTCCACGCTTCTATTACAGCGACTTACGAGCAATCGTAGGCCGCTGTTTTtCTTTTTtCACAAAACGTATCCGACAGAAAAAAAaGAGGCCAACTGGAGCTTTTGCAACCAAGTTGCAGAAACCTTTTCGTAATTTTGCAACCGAAATAGAAAAAGGAACTGAATGTTCCTGGTTATATAGAACTAAAAGTATTGCAAAATTATGGAAGAAATGAAACATTCTCACGAACATCATCATGAGCACAATCATGACTGCTCATGCGGCACAGAAGAACATGAGCACCAGGGGTGCGGTTGCCACCACCATCACCATGAAGAAGGCGGTTTGAAATCCAAACTCTTTCTGATAGGAGCAACCATCATCCTCCTGATTATCGCTGTTTTCATCGAAAAGGAATACAGTCTGGCTACCTGGCAGTTACTCCTCGTCTATCTCATTCCTTATTTATTGATAGGACACGAGACGCTGGGCGAAGCTGCAGAAGGTATTGCCAAGGGCGATATGTTTAACGAAAACTTCCTGATGGCTATTGCAACCATCGGAGCACTTTGCATCGGATTCTTCCCAGGATCAGATACAGAATTTCCAGAGGCAGTCTTTGTGATGCTCTTCTTTCAGGTGGGCGAACTCTTCGAAGGATATGCGGAAGGAAAGAGCCGCGACAGTATTTCACATCTGATGAATATTAGACCGGATGTAGCGAATGTTGAAAGAAACGGAAAAaTAGAGTCGGTTTCGCCGGAAGACGTCAAGATAGGAGAAACTATCGTAATCCGTCCGGGAGAGAAAGTTCCATTGGATGGTATTGTTGTTGAGGGAAGCTCAGCCTTGAATACCATTGCCCTGACAGGTGAGAGTATGCCACGGGATTTGAATGAAGGCGATACTATCATGTCCGGTTGCATCAACCTTTCAGGAGTAGTTCGTGTACGCACCACCAAGAGTTTTGGCGAAAGTACCGTATCCAAGATTATTTCTCTGGTAGAGAGTGCAGACAAGAACAAGTCGAAGAGCGAGGCCTTCATCACCCGTTTCGCCCGAGTCTATACTCCTATCGTTGTTTTCGCAGCCATTGCCCTGGCGGTTATTCCTCCATTCCTGGCAGCAACAGGAATCGTAGGTGAAGGAACCTTTGGCGAGAACTTCCCATTATGGCTCAACCGCGCCTTGATATTCCTAGTAGTTTCCTGTCCTTGCGCCCTGGTCATCAGCGTGCCCCTCACCTTCTTTGGCGGCATCGGCGGAGCATCCCGGAATGGTATTCTCATCAAGGGCAGCAACTATATGGATGCTTTAGCCAAGGTGGGAACCGTTGTGTTCGACAAGACCGGAACTCTGACCCATGGAGAGTTTGCCGTGGCAGCTGTTCATGCTGATGATTCCTGCCCAGACCATTCATCCCACGATGCAGATAATGTGCATATTGGCGAATATTCTGACAAGGAGAAAATCCTGCTTCATCTGGCAGCTCATGCTGAACATTTCACTACCCACCCTATCGGCGCAGCCCTGCGGACTGCCTTCCCGCAAGAAGCAACGGATGGCTGCGAGGTGACCGATGTAGAGGAAATTGCAGGACAGGGTATCCGTGCCAAAGTGAACGGCAAGGTGGTTTGCGTGGGCAACAAGAAGATGATGGAAAGCATCGGTGCAAAATGGCACGACTGCAACCAGGTGGGAACCATCATCCACGTCGCCATTGATGGCAAGTACGCGGGACATATTGTGATCAACGACACCCTTAAGGGAGGAAGCGCCCATGCCATCAGAGAGCTGAAAGAACTGGGAGTAGAGAAAACGGTAATGCTGACGGGCGACCGCAGAGAAGTAGGAGAAGATGTTGCCCACAAACTGGGACTGGACGAGTGCCGCGCAGAACTGCTGCCAACCGATAAGGTTTCGCATGTAGAACAACTGCTGAAGACAAAAACAGCAGGCAAGACACTCGCCTACGTAGGCGATGGAATCAACGATGCCCCTGTATTGAAGCGTGCCGATGTGGGCATTGCCATGGGTGGACTGGGTAGCGATGCAGCCATCGAAGCTGCCGATGTAGTACTGATGGATGATGACCCTAGAAAGATTGCCCTTGCCGTGAAGATAGCCAGAAGAACCATTCATATCGCTCACGAGAACGTGATATTTGCCATCGGAGTGAAGGTTGCCGTACTGATTCTCGCCACTATTGGTCTCGGCACCATGTGGATGGCTGTCTTTGCCGATGTAGGTGTTACGGTACTGGCCGTATTGAACGCCATGAGAAGTTTGGGTAAAAATCGTCTTTTTTATCGTTAAATACCAAAATAAGTTGTATCTTTGCAACCGAATTGTATTATACAATACTGAATGGTTATGTATAAAAAAGACATTTTGACTATGAATAAGATTATCAAACTCATCTTCGTGCTCTGCTGCTTCTGCGGCATTGCACAGGCTCAGCCTCAACGCCCTAAGCTCGTTGTAGGCATCGTTATCGACCAGATGCGATGGGATTATCTCTATCGCTACTACGCCCGCTACGGCGAAGGCGGATTCAAGAGAATGCTCGGAGAAGGATTCAGCGTAGAAAATTGCAAGATTCCTTATATCCCTTCGGTTACAGCCATCGGCCACTCTTCTATCTGGACCGGTTCCGTTCCTTCCATCCACGGAATTGCAGGAAATAACTTCGTGAAGGATGGAAAAGTAGTGTATTGTACTGCCGACGATACCGTCAACCCGGTAGGTTCTGACAGCAAGGCTGGCAAGATGTCGCCTCGCAATCTGTGGGTAACCACCATCGGTGATGAACTCCGTCTGGCTACCAACAACCGCTCTAAGGTGATTGGTGTAGCCTTGAAAGACAGAGCATCCATCCTCCCTGCGGGCCATCACGCCAATGGCGCTTTCTGGTTTGATGACAAGTCGGGCAAGTTCATCACCAGTACTTTCTATATGGATAAGTTGCCTGAGTGGGTGAACAAGTTCAACAAGCAGAAACTCCCAAACAAGTATCTTTCCAAGAAATGGGAGACACTCTACCCTATCGATTCCTACAAGGAGAGCACCAGCGATGACAACAACTACGAGAATGGAATTGTTGAAGGCGAAAAGGCAGTATTACCACTCGACCTGCCTACCTTATATAAAAAGCATGGTTACAAGATTCTCCGCAGTACCCCATTCGGCTGCAACCTGACTTTCGATATTGCCAAGGCTGCCATTGAGGGAGAAAATCTGGGTAGAAACACAGATACTGACCTGCTGACCATCAGCTGCTCCAGCACCGACTACATCGGACATCAGGTGGGCGTGAACGCCATCGAAACAGAAGATTGCTATCTCAGATTAGATAAGGCATTGGCAGATTTCTTCACTTATCTCGACCAGACCGTGGGCAAGGGAAATTATCTCACCTTCCTCACCGCCGACCATGGAGGCGTGAACAACGCTACCTTCCTGCAAGACCAGCGAATCCCTGCCGGCATTTGGAACAAGAAGGGACTGGTAGATGAATTGAACAAGAGTCTGAAGACAAAGTTCAACACCGACAAGGACCTAGTAAAGACCATTATGAACTATCAGGTATTTTTCAATACAGACATCATCGAGGAACTCGGTCTGGATTACGCAGCCATCAAGCAGGCGGTAGTAGATAGACTGAAGAAAGACAAGGACGTGCACTATGCCTTCGACATGGAGAAGACCTCTATCGAGAGCATTCCTGAAGAGTTGAAGTTCCGTGCCATCAACGGTTACAACCGTGAGCGCAGCGGAGGTGTTCAGATAGTTCTGAAACCAGGTCACTACGATTATTACAGCAGCAAGGGAACTACCCACGGAGCATGGAATCCATACGATATCCATATTCCTTGCCTGTTTATGGGTTGGGGCATCCAGCACGGCGAGAGTGCTCAGCCTCACTATATGACAGATATTGCCGCTACCGTTTGTGCGATGCTGCATATTCAGGCACCTAACGGCTGCATCGGCACACCGATATTCTAATAAAAAGCAAAAAGCCAGATAATAACAAAGGCTAGGTTCACGATTCAGGAAACCTAGCCTTTATTTTTtATTCAAAAGAAGATGTTCTTCTATTCCGAGAAGAACATCTCTTATTCTTCGTTCATAATCTTCATATATTCCTCGTAAGAAATATATCTGCCACCCATCGATTTGAGATGAGGAGTCTCCAACTGACAATCTATCATCTTGCCACCGTGCTCCTGCAAGTATCTGGCAAGGAAGATGAGGGCAATCTTAGAAGCTGACGGAACCCTGGAGAACATGCTTTCTCCTATAAAAACCTTGCCGATGGTGACACCATAAAGTCCCCCTACCAGTTCATCAGTTTCATTATCCCATACCTCTACGCTCGCCGCAAAGCCCTGCTTATGGAGGGCAGTAAATGCCTGGATGATGTTCTCGCCCAGCCATGCGCCATCTTCCCAATACCGTCCGTTGGTCTTGCTGCATCCCCGTATCACGCCATCGAAATCTTCGTTGATTCCTACGCTGTATCGGTTCTTCCTCATCAGGGTACGCATAGAATGACTGATGTGGATTTCATCAGGGAAGATGACGAAACGCTTCATCGGACAGAACCAGAGTATTTCAGGCTGGTCACGGAAACTATACCAGGGAAAGATGCCATTGCTATAAGCCAGCAACAGGCGGTCGATACTCAAATCGCCACCAATCGCAAAGCATCCATCCTCATCGCCATAATGCGGATCGGGAAAGTAAATCTCGTCCGCAGTATCATCTATCTGTAATATCATACGCTTATCTTTTATCAAGAATATTCTTGACTAGACTTTCATTCTAATAATTAATCACCAGTTCCTTTCCGTCAAAGTCGACATGCGCCTTGCCACTCTTCTTGAGTTTGCCGAAGAGCAGCGCCTTCATCAGGATCGGTTTCAGGCGGTTACCGATGACACGTTCCATCTCGCGGGCACCATATTCCTTGgTAAAGCCCCATTTCAGCAACTGTTCACGCACAGCATCGGTTAACGTTACGGTAACTCCCTTTGCTGCCAGTTTCGCATCGAGTTGACGAAGTTTCTTGGCAAGAATCAGTTCTGCCATGTGCTTATCCATATCGTTGAACACCACCATGTCGGAAAGTCGGTTGATAAACTCAGGCTTGAAAGTCTTCTTCACCTGTGCCAGCATCGCTTCGCCACGACTTACGTTTCCATTGAAACCTACGCTAGCCCGTGAAGCATATTGTGCTCCGGCATTTGAGGTCATGATGAGAATCACGTTACGGAAATCAGCCTTCTGACCCTTGTTATCAGTCAGACGGGCATAGTCCATTACCTGGAGCAGGATGTTGTAGATATCGCTATGCGCCTTCTCTATCTCATCGAGCAGGAGTACACAGTTTGGCGTCTTGCGGATGGCATCGGTCAGAAGTCCTCCATCCTCATAACCCACGTATCCAGCTGGCGAACCGATAAGTTTTGCCACGGTATGCTTCTCGGTATATTCACTCATATCGAAGCGTACCAGTTCGATGCCGAGTTCCTTGGCCAACTGCCGTGCCACCTCGGTTTTTCCTACTCCGGTAGGTCCCACGAAGAGGAGCGAAGCCAATGGTTTGTCATCATCTGTCAATCCCGCCTTTGCCATCATCACAGCCTCAACCACCTTGTCTACAGCCTTGTCCTGACCGTAAATCTTGTCGAGTATGCGCTGGCGGAGCGTAGCCAGAGCATCGTTGTTTTCATCTTTCATCGCAGCCGCATCAATCTTGCAGACTTTAATCAGAATCTGCTGGATGATTGACTTGGTTACGTAAGAGCGCTGGCGATATTCCACAGGATGCACCTCCAGATAAGCACCCGCCTCATCCATCAGGTCGATGGCCTTGTCAGGCAGGCAACGGTTGCTGATGTATTTGGCGCTGGCACGAACGGCATACTCCAGAGCATCCTTGCGATAAGTCACGTTGTGGAACTTATTATATTTATACTGCAAACCCTCCAGTATCTTGATAGCCTCCTCCTCGGTAGGTTCCTTGATGTCAATCTGCTGGAACCGGCGCACGATGCCCTTGCTCTGAGCCATATACCGGTTGAATTCCTCATAGGTGGTAGAACCGATGAATCGGATATCACCAGCCTCCAGATATCGCTTCAGCATATTGGAAGCATCCGGTCCGCCATCAGAGCCACGACCGGCACCTATCATATTATGAATCTCATCGATGTAGATGATGGTGTTGCCTTCCTTCACGGCTCCTTCCATCACCATCTTGATACGTTTCTCAAAATCGCCGCGATACTGGGCGCCGGCAAGCATCTGTCCCATATCCATACCGTAGATGCGAGCCCCCTTGAGACGTTCAGGAACCTGGTTTTCGTTGATGAGTTTGGCGAGACCATAGACCAGAGCTGTCTTGCCGACTCCGGCTTCTCCGATGTGGAGCGGATTGTTCTTCTCGGCACGGCAGAGCACCTGGATGGTTCTGTCCAGTTCCTGTTCTCTTCCGATGAGCGGATTGTGCTCTTCTACCTTGTCAGAAATACAGGTAACCAGCTGATGCCAATCCTGTACAACCTGTCTTCTGCCTTCTTCCTCGTCGTCATCATACTCGTTGGCATAATCGTCATCATCAAAGTCTGCTCCCATGCCCATGCCAGCCTCTCCTGTATCTTCTCCAATAGGATAATAACTGTCAACGCTCGCCAGAAACTCGCCCTGCCGGTCGCCCACATTCTTGCACAGCAGGAAGGCGGCTTCTGAATTCTGCAAGCCAAACATCGCCTGCACAAAATGGGGTACATTCACCAGCTGTCTGTCGGCAGCAGCAGCCAGGGCGCACGCCGTTCCAAACATGGTTTTGAAGAGCGATGACGGCTCTGGCAGATACTTGATGGTTTCAGGCACCCGCTCCTGCTTGGCGAGCCATTCCACCAAGTCTTCGTGCATCTTGAGGCTGTCTACGCCTTCTTCCTGCAGCGCCTGACAGAATGCATACTGCCTGAGCAACGCCAGCAGCATGTGCTCGGGCATCACGAACTCGTGGTCGAAGAACCGGGCTTGCTTCATGGCATCGTCCATCAGAACACTCATATATCGGGTCAATCCCATACTGTCCATTCTATTTTTtCCTTTCTTTTtCTTAGCATATATTGGGGATATTTCCCCGAAATCAACGCCTATTCCGGCATATAAGTGAGTTTAAGCGGAAACTTCTGCGTACGGGCTTTCTCCATCGCTTTCTCCACTTTACTCTTGGCGATGTCATAGCTGTAGGTGCCCACCACGGCTTTTTCTTCGTGATGAACCTTGAGCATGATTGCTTCAGCCTCAGCCTGCGACTTGAAGAAGATGGATTCGAGGATTTCTACCACGAAGTCCATCGGTGTGAAGTCGTCGTTGAACATCATTACCACGTAACGCCCCGGCTCCTTGAGCCTGGTTTTCTGGCGTTCACGAATTGCTGTTTGTTCTTGAGCCATATTTTAATTCTTACTTTTTATACGCATTGGTAATCTCCACAACATAAACATCGTGGAATCCACCCTTGGCACCATACCACTGGAGCAGGTCCTTGTCGAGGAACTTCTCGGCGGTCATATTTTCCTTATAAAGTTTGCGACATTCCAGGGTGAGTCGTGACTGCTCGAAGGCAATGCTGCCGTTATCAGTTTCTACAGGAATCAGTCCTGTTTCCTTCACCTTATCAAAATCGCGTCCGCTCTTAGAGCCGCAGAAGTTATAAATCTTCCGAGCCTCCTCGCTGTTGCCGAGGAAAGAGAGAGTCATGAATTCATTCTCCTCGATGATGCCGTGGGTGAAACGCTCCGGACGGATAAAGACCACAGCCACCGGCTTGTTCCAAAGCCATCCCAAACAGCCCCAAGAGGCGGTCATCATATTGAAATGATCCTTGTTGCCGGCACATACCAGCATCCACTCCTTACCAATAGTCTCGAAGACGTTGTCATTCAGTTCTTTTACGTTGATCTTTTCCATCTTATCTGTTCCTTTCTTTTTAATTTCTAATTACCATAAAATTGCGACAGCAGTATTCTGATTGCAGAATGCTGCCCATATCAACTGCAAAGATACAAGAATAATCTGAAAAAGCGAATGTTTCTTTAAGAAAATCGCATCACCCTATTGAGGATTATGCCTAATTAATACTTTTTTATGCCACAAGAAGGCTGAATTGAATACGATTTGTGAGGTAGGAAACCGACCTTGATTTACATTAGCTTTGCATCGGCAGTTGAAAAAATAATTCACATTTTATTTTGTCAGTTGCCCAAAAGGCAGTACCTTTGCACCCCGAATGCCGAAAGCCGGGAAGGCGGAAGGCTTCGATTTATTATTCATTTATAAACATTTAATTTAATGTACAAAACAATTTTCAACAAGCGCAACAGCTTGAAGTTCAACCGATTCTCTAACAAGAGCTACTCACTCTTCGCAATTTTGGGAAGAGAGGTACTTGTTGGTGCACTCAGCGTTGCTACCCTGAGCCATGCTAAGGCAGCAGGCGTAAGCACAGAGGGAGCCAAGGTTGATTCTACCCTCTACAAGGGCGGAAAGGCTTACGAGCTGGATGCGGTGAGCGTTACCGGATCTCGTGCGCCGATGACTGTAGAGCAGTCACCTAAGATTGTGTCTGTCATTACCCGCGACGATATTCATCGTGCGGCTGCGCAGACTATCAACGATGTATTGAAATTAGCTACCGGCGTGGATGTCCGTCAGCGTGGTGGCTTTGGTGTTCAGACGGATATCTCCATCAATGGTGGAACCTTCGACCAGATTACCATTCTCTTGAATGGCGTCAACATTTCCAATCCACAGACTGGTCATAATGCTTCTGATTTTCCTGTAGCTCTTGCCGACATCGACCACATCGAAGTGCTCGAGGGGgCAGCATCGCGCGTATTCGGAACTTCAGCTTTCAATGGTGCCATCAACATCGTGACCAAGAAGGCTAAGAGAGAGGGGGTATCTGCAAGTGTAGAAGGCGGAAGCTTTGGAAGTTTCGGAGCACAGGGACGTATTCAGACGGCTTTTGAAACAGGCAAGTGGACTCAGGCTTATTCTGTAAGCGGAGGCTACAAGCGCTCGGATGGCGGCACGGAGAACAGCGACTTCGAGAAGGGACAGGGCTACGGCAATCTCTCTTTCTCTTACGACCAGCGTTTCGACATCATCGCACAGTTGGGTATCGCTACCCAGAGCTATGGTGCCAACACTTTCTACAGCGCCAAATACAACAACCAATATGAGAAGACTGACCACGGTCTGGCTTCACTCAATCTGAGTCTGCACAACCAGGAGAAGACCTGGGAGATTGCGCCTCAATTCTATTATAACAAATTCAAGGATCACTATCAGCTGATTCGTGGAACTCAGACAGGCGAAAACTATCACGACCTCGATGTTTATGGTGGTGGACTGAATGCCAACGTGGCTTGGGCTTTGGGTAAGACTGCGATAGGCTTCGATATCAGCAAGGAGTGCATCTACTCTACTGCATTGGGCGAGGAACTCGCAGAGAAAGACTATAAGGATATTTCGGGTTCCGACCGTCAATATACCCGAAAGGGTGAACGCACCAACACCAACATCATGTTGGAGCACAACTTCATCTTCGGTGGTTTCACCTTGTCGGCTGGTGTCTTGGCTAACAAGAATACAGGTCTTGACAACGACTTCCGCTTCTATCCTGGTGTGGATATGAGTTATCGTCCTAACGACAACTGGAAGTTCTACGCTTCCTGGAACAAGGCTTTGAGAATGCCTACCTACACCGACTTATATATAAGTAATGTTGTGCAGCAGGGCGACATCAACCTAAACCCAGAGAAGAATTCAACCTTCAAGATAGGAACCCAGTATCGCCAGACCGGTTTTGCAGCAACCATAAGCGGATTCTATGCTCACGGCACCAACATGATTGACTGGGTTCAGACATCCGTGACTGAGCAGAACGACAGCAAGTATCACGTGATGAACATCGGAAAACTCAACAATATGGGTTACAACGTGGATGCAACCATCTACATGAGAGAGTTGATTCCAAACAGTTTCATCACCCGCATCAAGTTGGGATATGCTTATATCTATCAGGATCATAAGACCGAGACCAACATTCTGAAATCGCTCTATGCATTGGAGTATCTGAAGCACAAGGCAGTATTCGGTTTGGATCATCAGATATGGAGCAAGCTTTCAGCATCTTGGAGCGTAAGATGGCAGCAGAGAATGAACGGTTACCATCCATACACCAAGATGGATTGCAAACTGATGTGGGACGAGAAGAAATACAATATCTTCGTGAAAGCCGACAATATCACTTGCCACCGCTACTACGACCTTACTGCCGTTAAGCAGCCAGGTTTGTGGATTATGGCAGGAGCCAGCGTAAATCTCGGCTGGTAATAAACTGCCAATAAATAAAACGAGCCTTGATGGAGGATTCATCCTACCGTCAAGGCTCGTTTCCGTTTCCGCTTATTTCAGCAATTCTTATTCCGGTTATTTCTATTATTCTTATTCCGCTTATTTCAGCAATTCTTATTCCGGTTTCTGATATTTTCCATTCACTTTAATCGGTTCGAGATGGATTCCCACATGGGTATCTGCCCCGAAGTGCTGCTTCAGTTTTGTTTCGATATGAGTAGCATGTTCATGCGCCTCATAAAGCGAGAGAGAACCCGGCATGCGGACGTGCATCTCTATCGCAATCTTGTTTCCGATGCGACGGGTAAGCAGGTTATGAATCTCTCCCACTCCCGCTTCTTCATTTGCAATCTTCAGGATTTCATCTTCCTCAGTCTCAGGAAGACTGGCATCCGTCAATTCCTTTACAGATTGCATCACCAGTCCCCAGGCAGCCTTGATGATGAACGCACTCACCACGATGGCAGCCAGCGGATCGAGCACCGCCCACTTTTCTCCCAGGATGATGGCGCCGCCTATACCGAACATCGTTCCGATACTCGATAAAGCATCGCTGCGATGATGCCAGGCATTCGCCACTACAGCCTCGGAATGATATTTCTTTCCGGCTTTTACCGTAAACTGATAAGCCCACTCCTTCATCACGATACTTACGATGGCAGCAATCAAGGCTACAACACCCGGCTGCTGCAATGTCTCGCCGCAGATGGCACGATAGGTCTTGGTTACGCCCGAATAGCAGATTATCACACCCACCACGAAGAGCGAAATGCCGATGATGGCTGTGGCAAGCGTCTCGTATTTGCCATGACCATAATCATGGTCCTTATCCATCGGCTTATTGCCCAGTTTTACGAATACCAATACCACCACATCTGTGGCGAAATCGGTGAGCGAATGAATTGCATCCGCTATCATGGCTGCCGAATGTCCGAGGATACCTGCCGCGAACTTCAATACGAGCAGCACCACATTGATGATGCTTCCCGCTATCGTTACCTTATATACTTCCTTTACTCTATCCATTTTATAAAATATAACGGAAGTCCTTTACTTCCTCTTATTATGTTTTTGTATAACCAAAAAATCTTTCTTTCCTGTCTTTCATGAATTGAGCGGCAAAAGTACATCTTTTTTCTGAAATCGGATAAAAAGAGAGATTAAAAAaGTATAACGAAAAGGGAATAATGTGATGACGGAGAGAGAAAAGTATGGAATTTTGTGATAAAACATCTAAAAACAATAGGAATTTTGTGATTTTCAGTCCGAATTCCTTTGGAATTTTGTGATAAAGTTGTATCTTTGCACACGAATAAGGACTATAAACATATTGATTATGAAGCTTTTGCGCAGAAAGATTGATAATTATCTCAAGGAATGGAAAAGCGATAAGGAGAGAATGCCCCTCATCGTGAAGGGAGCCCGACAAGTGGGAAAGACCGCTTCCATCCTACAATTCGCCCATGACAACTATCAAAATGTGGTTGCCATCAACTTCGTATTGCAGCAAAAATACAAGGCAATCTTCGAAGAAGGTTACGAGGTAGATAGCATTATCCGGAACCTCACCCTCATCAATCCTTCTCTCAAGATAGAAGCAGGTAACACGCTCATCTTCTTCGACGAGATGCAGGATTGTCCTGCCTGCGCCACCAGTCTGAAAGCCTTCAAGATAGATGGCAGATACGATGTTATCTGCTCCGGTTCGCTTATGGGTATCAATTATCGCGAGATAGAATCAAACAGCGTGGGATATAAGGAAGACTACACAATGCACTCAATGGATTTCGAGGAATTCCTATGGGCAAAAGGTTATGATTCTGCCTTTATAGAACGCCTTTACGAAAAGATGGTCTCCATCACACCACTTTCTAATATAGAAATGGATGTATTGGAGAGGCTATTCCGTGAATACATGACCATCGGAGGAATGCCTGCCGTAGTCAATATGTTCGTGAGCAACGGAAACTTCAGCGGCACGCTCAAGATGCAGCACCAGCTTCTTCTAGACTATGAGGAAGACATTACGAAATATGCACAAGGACTCGACAAAGGAAAAaTCAAGAACGTGTACGACCATATTTCTGTCTTCCTGGGACAAGACAACAAGAAATTTCAGATAAGTAAGATTGCTCATGGAGCAAGAAACAGAGAATACATAGGCACCATCGAATGGCTTCGTGATGCAGGTATCATCAACGTTTGCTATTGTCTCGCCCAAGTATCCTTACCTCTGAAAGGCAACTACGACCCGAAATCGTACAAACTCTATTATAAGGACACGGGCTTGCTGGTTGCCTCGCTAGATGAGGAATCGCAAGAAGACATCAGAGTGAACAAGAACTATGGTACCTACAAGGGCGCCATCTACGAAAACATCGTTGGCGACATGCTGGTAAAGCAAGGCTATAATCTCTACTTCTATCGCAACGAGAAATCTACCCTAGAGATGGATTTCTTCATTCGCGACGCCCAGTCGCTCATCCCCGTTGAAGTAAAaGCCACGGATAATGCCACCCGATCACTCGCTAAGCTAACAGCACAAGATGGTAAATATCCCGATATCAGATACGGCATCAAACTCTGCAATAAGAACATCGGTTTCAATGGCAAGTTTTACACCTTCCCCTACTTCCTCACCTTCCTGCTCAAACGATTTGTGAGAAGAGAAAGATAGAAATGCAGAAAAATCCCTCAGAGAGGGATGATTCTGTATTTACCATTATAAGTTAACGAACTTAAAATGTCAAGCCGTAACCGTTAATTCTGCGAAAGAAAACTGCGGAAATCCGCAAAAATCTTTCCTGTTATGATTGTAAATATAGAGACTAATATCTACCTTTGCTACGTATAGACGATAGTTTTATAAAGTATGTGATAACAGGCGACCTCATCAAGAAATACCAAAACGATGACGGCATCGTATTTATGGACGTATTTGATTTCTTGTTGGATAAAGACTCTATATGATAATTTATAAGGAAAAGGCTAATGGCAATCTTGGATATTTCGCCTCCAAGATTGCCATTTATCCCTAAGCAAATCGAGAGTTATAAACTCGAATATTTTATGAAAGCCCAAAGACTATCGGGATAGTATATTTCACCCTAACACAGTTTCCCTTAAGCTTCCCTGGTTTCCATTTAGGCATAGCCTTGACTATTCGCATAGCCTCTCTATCCAAAGAAGGATCAACACTTCTTGTAATCTCAACATCTGTAATTCTTCCATCTTTATCGACAACAAATTTTACTATCACCCTACCTTGGATTCCATTTTCTTGTGCAACTACAGGATATTTGAGATTAGCCGCAATGAAGGATAATAAGGCATTAGAGCCACCAGGGAATGAAGGCATTTCTTCTACTTGTTCGTAAATTTTATCTGTATCAACCAATTCCGAATTGCCATCTATAGGCATCATAATCGACTTGACATGTTCCTCTTTTTTAAAGACATAGACATAATTTGTAAGATACTTGTTTTTTATCCCCAAATCATTAAATTTTACGACCAAAGGCTTGGCATCTTTATACGTTACCTTTGCTGTATCTGCATCTATGAAGAAATCATCATTTATTTCACCATAATACCCTTCTCTATTGCCTCCACGCCAAATCCAATAAGGCTTTCGATTTACGAGTATCGAGGTCGGACAAATCATATTCTGAACATAAACGAACTTGCCAAAACGACGTAGTGGCTCTGCAGTCTGAAATCCCCCATGCTCATTAAAATCCTTTTGAAATTGTGGAGCTTCTGCTATAGGCACAGATACATATATAGTAGCTTTTATTTCATTAAAATTGCATGTAATAGGAAAATATTCTTTGTCTGCATTATACTTTTCCAAATCCAAGCTCCAATTATCCCCAATTCTATCCACAATTGCGTCATAGCAAATGGAGTCAAACACAAACTTTGAAGATTGCTGTAAACGCAGTTCGTAAGCTGTAGTCTTCTCGAATTCTCTTATCTCATTCCATGCACTAAATTTTTCCTTCACATTTTTCAAGACTCGTCCTCTGTCGGTCATTTCATATCGTTCGCGTTCTGATTCTTTTGCAGCATTCTCAATAAGTCTTTGCCAAAACAGTGTATTTGAATCCACCGACTTTTTATTTCTTGCACCTCTATTGTTCTTACCCATAGAAGTGGTCTTACCCTTAACCGTTTGAGACGTTTGCCCCATTTTTCTCATTTGAGGCTTTCTCGTTTGAGCATTGCTACCAACCATACATAGCAAAGCTACTATAAGTAAAaTAATATGTTTCATAATTTtCCTTTTTATAGAAAaGCATTAGTACTATTTATTTCCATCTTTATCCCATCATTTTCTCCTCGCGAAAATCTTACGAACCTTTGTCCATCCCACTCTTGAGATTTTCTGACGCAATAAGTTTGGAAGCCATATCCCTTATCTACGATTCTTACCAGAAAAGGATTCCAATCGTAATATGCTTTGTTTATCACTTCTGTTATATCCACGCCATCCAATTCCTTCCGTTCTTTCATCGGAAGTTCCAGCACGCAGCTTCCATATTGGTTAAAAGCATCAACGGTATGACGTTCACACTCTGCAGAATGCCAAAACGTTTTACTAGGATACTTCATCTCCATTATCAGAAGCAATCTTCTTTTCAACTCGCCTGATACAATTGCAGGAAAGACAAAATCCTCGTATGATGTTTCATCGTCATAAACGTACACATTATCACCTCCATCCGTCAAATACCAGAAATAGTCATCACCCTCTTTCAGCATTTTAAATGCATATACTTCTTGTGCTTCGTCAGATAAAGTATCACCTTTTGTAGTTTGTGCTTTTGCTGCTTCTTTCACAAGCTCTCTGCCCCCTTCTTTCAGTCCTACTTTTATCCCAACAAACAGAATTACCACAAGTATAGCAGAAAGCACCTTCCAAGACTTTCGCCAGAAAGATGTTTTCTCCTCACGATCAACTGTGGTGCTTGCCTCTTCAGGCTCTATACTATCTACTTTTTGAGTCATAGACTTTTCTGTGTCAGCATCAAGCCATTCACCGCAATATCTACATTTTTTTGCCACGGCAAGGATTTCCTCCCCACAATAGGGGCAACGTTTATGCTTTGTATCCATACATTTCTATTTGTCAAACAAATCTTGATAAACCTTAGCCCATTCTCGCCAAGAATATCCACGAGAAGGATGACGCTGGCGAATCATAAGAGCCTTATCTTCGCCGCCAGTGCTAAACCAACGAGTATTAACCTCATCACCATTAGCCAGAAACAGTTTCTCACCATCTTTCTCGCCAAGAGGATAAAGTCTATTGAAGAGACCATAACCCCAAGTTATGATAACATCAGGTTTCAACTCTTCAAGAATTTCCTTGAATGCCGAAACAGAGCTATTAAACTCGTCAGAAGTATCCTTTACACCTGGTCTTGCTATATTGAACTGAATAAAATTGTAAAAAGCAAGTTGATTCCAAACGCATTCTCTATCATCTACAGATATTTCCCTGTTCAACAAAGCCTTTGTTTGGCTAGTATAGCCTCTATAGAAAGAGGCATCTTCACCACTTACAAAACCGTCCACAATTTCTTGAGTAAATGTATGGTGACAAGGAGCACCAGCATTTTCTTCATTATAATGGCTTAGTCCTAACAACAACACTTTCTTGCCACTATTCAAGAATCCTTTCTCGTAATCCTTACCAACAAAAGGATAAGCATTTACATGTTTCATACGCTATTCTATTTTAAAGTTATTAAATGTCGGGGACAAAGATAGTGATTCTACTTGATACTATCAAGTCCATAATGGTTCATAAGCGAAATTTCTTGATTTCGGCTTAACAAAAGTAGTAAAAATCGTTCTGTTTCATTGGTATATTATCATTTTGCCAGGTGTTCCCGAGACTTGGCGGGTTAAGATTTCGGTTTCGGCAAAATAAAAAAGCGTGGGAACTTACCTGTCACTCGTCCCACTCTCTGAGGCCTTCGCATTGCCCTGCACTGTTGAACGAGCAACGTCGAAGCCCACGCCGATATGTATACACTTTTCCCTATACGGATATAAGACCTATCGCTTTGACGCAATAAGCCATACCAGTAAAGGGATGTGAATTAACACATCCCGAGAGCACCTACCGTTGCTATGTTCATTGACAGTGCATGAAGTTTGCGAAGTTTCAGAAAGTCAAGAACAAAGCGCTAAGTATGCGCCTTTTCCATTATGTCGTGATCCTTACTCAGAATCATCGGCAAATATACGAATAATGTTTGAAAGAACAAAAGTTTTTTGCAAAAAATCCTCATTGAGGGATAAAATTCATCAAAATCCTCCCTCTCTGAGGGATTTTTCTGTATTTAACCACGCTATGCGAAATTTTTATTGTACTTTTGCACCCGTGCTTGGAAAAGCAACAAATAAAACTGAAGAGTAAACGATATGGCAGAAAAGAATAGCATACCCCAATTCGTGAATAGCGAATCTATTATGTCGGATAGCAACTATGTGAAGTGGCTCTCCGATTTGAAAAGTCGTATTCGCATCGCCCAACTCAAAGCGGCTATCAAAGTCAATGAAGAGTTGCACAAGCTTTATTGGAGCTTGGGAGAAGACATTTGTAACAAGCAAAAGCTATATAAGTGGGGCACTAATTTCATAAAACAGCTTAGTTTGGACTTGCGTTCTGCATTTCCAAATGTAGAAGGTTTTTCTTGGTCAAATCTTTATAAAATACGCAAGTGGTATCTCTTCTATTCTTCGCAAAATGAATTTTTGTACCAAGCTGGTACAAAATTAGAAACCTTAGAAAGTACTAGCGTTCCTATGCCTGCGATTTTGCTTCGTGTACCCTGGAGGCATCAGACTGTCATTGTCTCAAAATGCAAGACCATATTGGAGGCAATGTTCTATCTCAACCAAGTGATTGAAGGCAATTTGAGTCGTAATGAGTTAGAACATATTATCGAAGCCCATCTTTATGAGCAAAAGGGAAAAGCCTTGAATAACTTTGAGTCCACACTCCCTGCGCCACAGAAAGCCTTGGCTAACGAGATGCTCAAAGACCCTTATAAATTAGATTTCTTATCCATGGCTGGCGACTTCTCGGAAAAGGACCTAGAGGATAAGCTGGCTCAAAACATTACTCGTTTTTTACTCGAACTGGGCAAAGGTTTTGCTTATGTTGGGCGACAAATGGAACTTACCACACCAAGTGGAAAATCATACTTCCCCGACATGGTATTCTATCATACCAAACTCAAATGTTATGTTGTGATTGAGCTAAAAGTGGTTGATTTCATGCCTGAGTTTGTTGGCAAACTTAACTTTTATGTTGCAGCAGCCGACGAACTTTTAAAAGACGAAGGAGATAACCCTAGCATTGGTATTCTGCTATGCAAAGACAAAGATTCATCTGTTGTTGAGTGGGCTTTAAGAGGCATTACCACTCCATTAGGTGTTGCAAGTTACCAGCTACAAGAGGTATATGAGCGAACTTTACTCGAAATGAAAGAGCAATCCGCAAAGAATTCCACTAGCAATAACAACGATTAAGAAAGCATAAACAGAATATGGTTTTAAATTACATTTGGATAGCATTTTTCGTGATTGCGTTCATCTTCGCACTCATCGGATTGGCAATGGGAGATACGACTATCTTCCAGAAGATTGTAGATTCCACCTTCGACTCATCCAAGAATGCCTTCGAGATTTCTCTCGGACTGACGGGCGTGCTCGCCCTCTGGCTTGGCATCATGAAGATTGGAGAGAAGGCGGGAGTAGTGAATGTGTTGGCAAGAGCACTCAGCCCGGTCTTCACCCGTCTCTTCCCCGATATTCCGAAGAACCATCCGGTGATGGGAAGCATCTTCATGAACATCGCTTCGAATATGCTGGGACTCGATAATGCGGCAACACCTACAGGATTGAAGGCGATGCAGCAGATGCAGGAACTCAACACGAAGAAGGATACGGCGACGAACCCGATGATTATGTTCCTGGTTCTGAACACCTCAGGACTCACCATCATCCCTACCACCATCCTTGCCTTCCGTGCCTCCTACGGAGCAGCCCAGCCTACGGATGTCTTCATCCCTATCCTGATGGCTACGCTCGTGGCTACGCTTGCCGGAATCATCATCACTTCGCTCTGGCAGCGCATCAACATCCTGCAGCCGGTATTGCTCGCTACCCTGTTGGGAATGTGCGCCTTCGTAGGCATCATCATCTGGGGATTCGGGCAGATGGACAAGGATACGATGAACACGGTTACCACCCTGGCTTCTAACATGATTCTCCTGGGCATCATCCTCAGCTTCATCCTGGCTGGTTTCTGGAAGAAGGTGAATGTTTATGATGCATTTATCGAAGGAGCGAAGGAAGGTTTTACTACTGCGGTGAAGATTATCCCTTATCTCGTAGCTATCCTTGTGGGCATCGGCGTGTTCCGTGCTTCGGGAGCGATGGATATGGTGATTCAGGGCATTTCGTGGTCGGTAGAACAATGCGGCTTGAATGCCGATTTCGTAGGCGCCCTGCCTACCGCTATTATGAAACCGCTGTCGGGAAGTGGTGCACGAGGCATGATGCTGGAGGCGATGAAGAACTATGGTCCTGATTCGTTTGTAGGCAGATTGAGCTGCATCTTCCAGGGCTCCACCGACACCACCTTCTATATATTGGCTGTATATTTCGGAAGCGTAAGCATCAGGAATACCCGCCACGCCGTGGCTTGCGGCTTGCTTGCCGATTTGGCTGGAGTCATCGCAGCAATCACTATAGCATACCTTTTCTTTTAAAGGTAAAAAGTAAAAGGTAAAAGGTAAAAAaGACTTAGATTATATATTCATCTAAAAAaTGAAAATATGGGCAATAATGTCATTTATGAATTAAGCAAAAAGTTTGCCATACGAATAATCAAACTTTATGTTTTCCTCAAAGAAGAGAAACATGAATTCGTTATGTCTAAACAAATATACAGATGTGGTACAAGCATTGGAGCAAACATTGCAGAAAGCACTTATGCTCAAAGTACACCAGATTATATAAGCAAACTTAGCATCTCCTTAAAAGAAGCAAGTGAAACTCAATATTGGCTGGATTTACTTCAAGAAAGCAATTATATAACAACAGAACAATACGAATCAATATCCAATGATGTTAAGACAATCATAGGAACTCTCGTAAATATCATCAATAAATTGAAACAAAAAAaTAATCAATAAACAAAAGTAAAAAGCAAAAAGGCTGAGAATCAAGCTTTCTTTtACCTTTTtACCTTTTtACCCTTTTACTTTTAAACATATGGCAAGTTTAAAATCACTCGCAAAGGATACCGCCATCTATGGTTTGAGCAGTATCATCGGCAGATTCCTCAACTATCTGCTTGTACCACTCTATACGGCAAAGATCAGCGCCGCAAGTGGTGGTTATGGTGTCATCACCAACATGTACGCCTATACGGCGTTACTCCTCGTTATCCTGACCTACGGAATGGAGACCACCTTCTTCCGTTTTGTCAACAAGGAGGGAGAAAACTCAGAAAAGGTTTATCACACGGTATTGAGCATGGTGGGCTTTACTTCCCTACTCTTCATCGCCCTGGTATTCCTCTTCATCACGCCTTTGAGCGATGCGATGGGCTACGCCGACCATCCGGCTTATGTATGGACCATGTTCGTAACCGTGGCTATTGATGCCTTCCAGTGCATCCCGTTCGCTTACCTCAGATACAAGAAGCGCCCATTGAAGTTTGCTGCCTTCAAGTTGCTCTTCATCGGTCTGAACATTGCGCTCAACCTGGTTTACTACGTCATCATGGATGGTCACGATGTGGGTTATGCTTTCTACATCAACCTGGTTTGTACCGCCTCCATCACCTTCTGTTTCTACAAGGAACTGAAGGAAGGATTCATGGGCGAGAAATGTTCCAGGAACGAATGTAAGGTGCTCGTCAGGAAGATGATGGGCTACAGCTGGCCAATCCTCGTGCTCGGTATTGCCGGTATTCTGAACCAGACAGCCGACAAGATTCTCTTCCCTTACATCTATGAGAAGGGCGATGCGCATGCGCAGCTCGGAATCTACGGAGCAGCCAGTAAGATTGCGATGATCATGGCGATGATTACCCAGGCTTTCCGCTATGCTTACGAGCCGTTTGTTTTCGGCAAGGCAAAGGATAAGGACAACCGACAGACTTACGCTTCGGCGATGAAGTATTTCGTCATCTTCACCCTCTTGGCTTTCCTGGTGGTGGTAGGTTATCTGGATGTATTGCGCCACATCATCGGTCGCGACTACTGGGATGGTTTGAAGGTAGTGCCTATCGTAATGGCTGCCGAAATCATGATGGGAGTATATTTCAACCTCAGTTTCTGGTACAAGCTCATCGACAAGACCATCTGGGGTGCTTACTTCTCGGGCATCGGTTGTGCGGTATTGATTGCCATCAACGTTATCTTCGTACCTATCTATGGTTACATCGCCTGTGCCTGGGCTGGTTTTGCTGGATATGGAACAGCTATGCTTCTCTCCTACTTTGTAGGTCAGAAGAAGTATCCAATCAACTATCCGGTGAAGGAGATTATGATTTATGTGGTTCTCGCCCTCATCCTCTTCGCAGGAATGACCGAGGCTAACAGATACTTCTCCAGTGGAATTGCCTGCCTCATCAATACGGTGCTCATCCTCATCTTCGCTGCTTATCTCGTGAAGAAGGATTTCCCATTGAAGAGTCTGCCAGTAGTGGGAAAATACTTTAGAAAGTAAGAGATTCCAATCATTGAGATTATATTCCAAGAAGTCCGTGGACAATGTGTAAGTCCACGGACTTCTTTTGTTTATATTGTACAGAACCTTCGCATGCGGTTCAAGAATAGACAAAAGGACCCAATGTTCCTGGTCCCGAGCAATACTCAGGATATAATAGCAGCCAGCAAGGCGCCCTGTAAGAGTTAAAGCAAACGGCTGAGTGAACGAAACGAGACGACTGAGTATTTTGAAGGATATGACTATGCAAGCTGAAGGATACGGCTCCGTTAACCGAAGGATACGGCTCCGTAAGCTGAAGAAGACGACTGCGTAAGCTGAAGAAGACGTCTGATCAGGTTCAAAGAGATAGAATATGGAGTTCAAGGAGACTGCTTCTGGAAAGTTGCCACTAGGCTCAGCAGCTCTGCTGAGCCTAGTCAGCAGGTCTGCTCACTGCAGTCAGCAGGTCTGCCGAGCCTAGTGACAACACCTTTTAATCGTACAACTATACCCCCTTTAGTTGTACGACTGTACACCTTTTAGTTGTACAACTACACACCCTTCAGTTGTACAACTATAAACCTTTAGACGTACAACAATGAATCCATCGATTGTTCAACTTGACTTTTTCTCCCATTCTATACCTCAAAAACAAGAAATAGTCCAAGAATTCTCAAAAAAAGTAATCTTCCTTTTCGTTATTCCCTCATAAAAGTATATCTTTGCAACGATTATTCCCTCATAAAAAATAAAAAGCATGAGAAAGAAACTACAGGACAAGATCAATATGAACGATATCAACAAGATATGCATCATGACACAAGGCAAGGAGAACGACCACCGGAAGGAAGAGCTTTACCAACTCACCTTCGATGAAAACGACCGCGTATCGTTTAATGCGCTTTGGGCTTTAACCCATTTCGATGAAGCCAACAACCTATGGCTCTTTCAGAAGCATGACGAACTGATAGATAGGGTTCTCGTAGAGAAGAATGAGACCAGGCGCCGCCTGATGCTCCATCTTCTTCTCCGTCAGCCTTTCGAGGAAGAATCACTCCGTTCTGATTTCATCGATTTCTGCATCGCCAAGATTACCGCCTGTTCCCAGCCCTACGCCATCCGCTGCTACTGCATGAAGCTCGCCTACGAGCAGATGAAGTACTATCCCGAACTCCTCGAAGAGTTAAGAATGGCATTGGATATGCTGGAGCAAGAGGTTCTATCACCAGGAATGTTATCGGCAAAAAGGCAAATTATGAAGAAAATCAAGCGAAGCCTTGGAAAATTCGGGAAATAGTCGTAACTTTGCAAAGTTAAATATCAAGCATTACATCTATGAATAAAGATAATATCAACGAGTTCGCATCCTTCGATGAATATCTTCGACAAGGAGAACCTTCGCAGAAGGAAAGTGCTGAGAACTGGAAGACGGCTATCGGATTGCAGGCTGTAGATGGGCTGCAACCATCGGCGTATCTCATAGATGTGGCTAAGCGAAACATCGAAGGAGAAATCACTCTAGATGAAACCAGAAAACTGATTGACTCTTACTATCAGAGCAAAACGGTCCGCACACCTAAGGATGAAGACGAAGAAGAGGCAGATAAGGTTTCAGCCAACATCGCGAAGATTCTCGCCAGCAAGACCTTTGCCTTCAATACCAACGGATATGTTTCCCTGCACCGAAGAATTTTCGAGGGAGTATTCAAGCACGCAGGAGAAATCCGCCAATACGATATTTCCAAGAAAGAATGGGTGCTCGAAGGAGATTCCGTAAACTACCTGAATTGGGAAGACTTGCGAAGAGCCTTGGATTGGGATATTGAGCAGGAGAAGAACTTCTCATATAAAGGTCTGACGGATGATGAGAAGATTGAGCATATTGCCAAATTCATTTCAGGCATCTGGCAAATCCATGCTTTTAGAGAGGGCAACACCCGAACCACAGCGATTTTCACCATCCAGTATCTCCGTTCGTTAGGATATGAAGTGAACAATGAAATGTTTGCCAAACACTCCTGGTATTTCCGCAATGCCCTGGTTCGTGCCAACTATCGCAACGTTCAGAAAGGCATTGATTACTCTCCTATCTATCTGGTTCGTTTCTTCAGAAACTTACTCCTAAAAGATGGTTGGGTTCTCAAGAACAGGTATTTGCATATCCGGCCTACTGATGATTGGAAAGAGCAGCCAAGAATAGGTACCCCACAAGTACCCCGCAAGCTATCCTCAAGTACCCCACAAGTACCCCACAAGTTCAGTCAACATGTGGAGACTCTTGTCAAGTGTATGGGTGATACATACATGTCTTCTGCGGAAATCATGAAATCACTCGGGTTGAAAGACAGAAAGAGTTTTAGCGAGCTATACTTAAACGTAGCCCTTTCCGAGAATGCCATAGAGCGTAAATATCCCGATACGCCAAAGCATCCTCGCCAACAGTATAGGCTGACTCCACAGGCTAAAGTATGGAAGGAAAATAATAAAGGTGTGTAATGAAAGAACCAACATTACACACTTTTATGATATAAAATCATCACTCAGAAACAGAGCTATTGCCCCTTTAGGAACTCCCTTACATGTACGCACTCTATCCCTTCATAATTGCCTTCTGCCGCTAGCGCATCCATGCAAACTACCTTCTTAGGATAATCATCCTTGATGCGTCGGAGATTGCCAAATTCCCTATCCATCGTCTCTTGGGTAGCCAGCAGATAAGTAACTTGCACATAAACCCTGTCTCCTCCACGCTCTGCCACGAAATCCACTTCGCCATTCTGGAGTTGTCCTACCGTTACTTGGTATCCCTGGCTGCACAAATGCAAGTAAACCACATTCTCTAGCAATTTTTCAATGTCCATTCGCAGATTGGAACCCACCAGCACATTGCGAAGACCAATATCCTCGAAATAGTATTTTTCATTGGTTTCAAACACTCGCTTGCCACGAACATCAAAACGTCTCACTTGGTCTATGATATAGGCATTGCATAGATAGGAAAGATAATTGGATGTCAATGTTGGAGAGATTGTGATATTCTGCGAAAGCATGAATTTCCTGATGCTGTTGGCAGAAATATTCTTTCCAACATTATCACCAACAAAGCGCACCAGATCAGTCAAGAATCGCACGTTGCGAATGCTCTCTCGGCTAATAACATCTTTCATGATAACCGTATTATAGATATCCCCCAAATAGTCTGTCAGCATCTGGCGATTGTCCAGCCCAATATGCGCCAACTGAGGCAAGCCACCCCAGGTAAGATATTTCAAGAAGGTATCATCCGTATCAGGCAATCCATGGAACAGCAGGAATTCCGAATAATTGAGACTCTGAATATGAATCTCCACATATCTACCTGAGAGATAAGTAGCAAGCTCGCCTGATAACATCTTGGCATTGCTGCCTGTCACCACAATATCACACAAATCCTTGGCTTGAAAATTGCGCAAAGCATTCTCAAACCCATCGATATCTTGCACCTCATCAACGAAAAGATAATTGTGCCGCTGATTCTTCAAATGAGCCGCCACATATTCGTTCAGATCTTCATCTGTCTTCAGACTGTTGAACTCAGCATACTCCTTATTGATATAAATCACATTGGCAGAATCATCCTTAGCTGTGATTTGCTTGGCTACACTCTGCAAGATACAGCTCTTGCCCACACGCCTTTGACCTGTCAATACAAGAATCAAGCCTTTGCCTAAGTAGCCCAATACTCGATCTACATATTGTTTTCTATTGATAATTTCCATAAATCATTCTTTTTTATGGCGCAAAGATAGCACTAATTTTTCACTTATACAAGAAAAACTCGCTACTTTTGTAACCTTTTTTATGTATAAGTGAAAAACATTGTGTTTTTATCGAATATTTCTAGTATAAGTGAAAGAAATAACTCTAAAAAGGAAACTTTGATGGGATTTTCTGCTTTTTTCTGTTCTACTTGATGTTATCTCGCAGAAAAATCGTAACTTTGCAAATCATATAACAACAACACAAAGAATAAAATGAAGAAAAAAGCAACGGTCCTTATCGCCTCTATCATGGCGTTCTGCGGAATCAACACCGCACACGCTGACGAGGGAATGTGGACGATTTACAACTTGCCTAACGCTGTGTATGAGATGATGCAGCGCGAAGGCTTCAGTATGACTTACGACCAGCTCTACAACGGCGAAAACGCCTTGAAGAATGCTGTGGTTAACTTCTCTGGCTATTGCTCAGGCGTAGTCGTTTCTCCAGACGGTTTGGTATTTACCAACCACCATTGCGGTTTCGAGGCTATCAGAAGCCACTCTACCGTGGAGCACGACTATATGCTCAACGGTTTCTTTGCTAAATCTTACGCAGAGGAATTGCCTAACGAGAATATGTTCGTCAGCTTTATGGTTGAACAGAAGGATGTAACCGATAAGGTGATGAGCCTCGGATACGAGAAACTCGACAACAAGAAGCGCGATGAACTCATCGATTCTCTGGAGAACGAGATGACTAAAGAGGCGAAGAAGAACGATTCTACCCTTCATATCACCGTTCAGCCTTTCTACGAGGGCAACAAGTGGTACGCTACTACTTACCGCGACTTCACCGACCTGCGTCTGGTTTTCACCGTACCAAAGTCTATGGGTAAGTTTGGTGGCGATACAGACAACTGGATGTGGCCTCGCCAGACCTGCGACTTCTCTGTATTCCGCATCTATGCCGACCCTAAGACCAATGGTCCTGCTGCCTACAGCAAGGACAATGTGCCTTATCATCCAAAGCGTTGGGCACAGGTTTCTCTCCAGGGTTACAAGGATGGCGACTATGCGATGACCATGGGTTACCCTGGCAGCACAGAGCGCTATCTTTCAAGCTACGGAATCCAGACTATGCGCGATGCTGAGAATGCGCCTCGTGCCCAGGTTCGTGGCGTAAAGCAGGAGGTGATGCAGAAGCACATGCGTGCCGACGAGGCTGTGCGCATCAAGTATGACAGCAAGTACGCCCAGAGCTCCAACTATTGGAAGAATGCCATCGGTATGAACAAGTGTATCGACTCTATCGGCATCGTTAATCTGAAGCGTGAGTACGAAACCCGTCTCCGTACTTGGCAGGATACAGCCAAGGCAGCCAACGACCTTGCCCACAAGGTAGATTTCGACAAACTCGCCAAGCTCTACAAAGAGAGCGCAGACGTAAAGTACGCCTGGACCAACTTCTCTGAATCTTTCACAAGAAGAAGCAACATCGAGTTCTCTACCCGTGCCATCAAGCTCCAGACCAATATGGAGGTGAAAGGTCCTGAGAAGAACAAGAAGAAGCAGTATCAGGAGTTTGAAGATAACTCTGCAGAATGGGATATGGCGCTCGATAAGGAAGTGCTCGCTACCCTCTTGAAGAATTACAAGGAGCACGTAAATGCAAAATGGTTGCCTAAGTTCTACAAGACCATCGACGCTGAGTTTGGCGGCAACTATGCCAAGTATGTGGATTATCTCTGGGAGAAGTCGCTCATCATGAAGAAGGGCGCCAAGCTCTATTTCAACAAGAAGGGATATGAGAAGGATCCAGGCGTAAGCTTCGGTATGGATCTGAACGATGTATTTGCAGATTTCGCTGCTCAGATGGGCAGCATCAACGACAGCATCGCCGAGCAGGAGAAGTATCTCTGCGCTGCCAAGCTCCGTATGGAGGAAGACATGCCTCACTACAGCGACGCCAACTTCACCATGCGATTGAGCTATGGTCAGGTAGGCGGTTTCGACCTCGGTGGCAAGCCATCAGGCTATTATACCACAGCCGAGAGTATCGTTGAGAAGATGAAGCAGGGCGATAAGGTCATCGATTACTACGCTGAGCCTATCATGCACGAGCTTCTCTCTGAGAAGGATTTCGGCAAGTATCAGGATAAGACGACTGGCAAGATGCAGCTCTGCTTCCTCACCAACAACGATATTACCGGTGGTAATTCTGGTAGCCCTATGTTCAATGGTAAGGGTGAGTTGATTGGTCTTGCCTTCGATGGCAACTGGGACAGCCTCAGCTCTGACATCAACTTCGACAAGCGCCTGGCTCGCTGCATCGGTGTAGATATTCGCTACGTGCTCTACCTGATGGATAAGTGGGGACACGCAGACAGACTCTTAAAGGAGATTAATGCAAAGTAAATTCCATATCTGAATCAAAAGAGATGATATAAAGGTTTATCCTGGGTAAAGATTAGTCTCAGGATGATATAAAAAGAGCGGAAAATCAGCTGTTAACTGTTAACCTGTTAACTCCTGGCTTTCCGCTCTTGTTTTATTTTGTCTTTCTATTCTTGCTATCTTACTGATTTTCAACTAGTTTTATCTTACAGATTCGCAACTTACAGAATTCCTATTAATATTGCGAGATATTATTCAGCTCCTTCAATGAAACCTGACGAGGCTTTTCGGCGAGTTTCTTCTTCAATTCATCCACCGATATTTCAGAAGATGGATTGAAATCGGCAGAGCGCATGTAATCAATTACACTCTGATAGAAAGCCTTGCCTTCCGGATATTTGGCAGCCTTCTCCAAATCGCTCATGCAGACGAGAAGCTTTCCGGCTCCGACCTTCCACTCCATCACCAAACCCAACTTATGATTTCGCTCGATATTATCTATCACCTGAACTATCGGGCGATAATTCTTCTCGAAGTTGTCGAGCACCAGCGGATGCGACTCCTTGATAACCGGGAACCACTGCCAGTTGGTGTGCATTTCCGTAGGGAATCCCTTGAATATCGGATGTTCCGGATTCGTCAGAATGCCCAGGGTTCCTGGAGAAACTTTCTTCTTGTTGTTCTCGCAGATGGTCTTGAACATGCGATAGTTCCAGTAATCGGTCTGGAAGAGTCCGCCAACAGTATAAGGAGTAGCATTATCTGCCTGCGAAAGCGTATCATCGGCAGCCACGAAATGGCTGGAAGCCGTAGGCATCCAAAGCACCTTTCCGCCCTTTTCCAAGACTTTCACCACTTCCTCATTCAAATCCTTGGCTATGATAACGCCCTTCTTTTCCAAAGCCTTCTTCGGATAAATCCAAAGTTCGTAGGAGTTTCTCGCCTCTGTTCCTTCAATGTTTAATGTAAGAAGCAGCTTGGTAGGTTTCTGCACGTGGAAAACACCATTCAGTTCACCCACATCCACCAAACCTTCATCGTATGAAAAGATGTTCAATACTCCCTCATCCTCAGCCATCAAGTCGCCCACATTCTTTCTCACTTCACCATCCTTGGTGCTGAAAGTTCCATCATCCATACAGAACAATCCGTTTTCGGCAGCCAGATGCCATTTCAGTTTCTTGCCTTTCAGCGAAGAACCGCCATAATTGGCTACCTTTACCTTAGCCTGAATCTTCTCGCCATCCACGAAGCAGAACTTCTTCATTTCCAGCAGAGGAACCACAGGCGAACACCACTGGCGCCATTCCTCGGGCGTAGTGATTCCCTTACTCTCCATAAACGCATCCAGGATGCCTACGAAAGCACTTCCCTGACCGGGATAATCCTGAATATCGAGCAGTTGGAAGCCCGCCATATTCCGGGTTCTCAAATCCATCTCTATATCGGCTTTATAGAGTTTCACACTCCATAAGCCCGAAGCCTTGTGGAAATCATCAGCCTGCGAGAGCATTCCGGCAACAGCCAGCCTGCGACGGAACACCTCGAAGTTATAAGGATGAAGCACTCCGGTGTATTTCTTTATTTCCCGATAGTCAGGATAGGTCTGAAACTGGCCTGTTTCGTGAGAGATGATTGGGATTCCAGCCTTATCGCAAGCCTCATCAAAATTCATCGTAGAATTCGGATGAAAATGATTGATCATTCCTCCATCGTAGGCGTCGGCAAACGAGAAAGAACCACGGGTATGGGTATTGTATTTGCCCCATCCCTCGCCTCCGATGCGACAAGTGGTGAAGTAATCCATTCCTTCTTTTATTCCCTGATAACCGAGATAGTAATTGCTTCCGAAGGTATAGTATTTATCGGGCGCAATCTTGCGGAAATCATCCACAAACTCCTTCATCTTGTCGATGTCGCCCCAGAGTTCATTCCCCAGCGCCATCATTCGGAAAGATGGATGATGACCATACTCCCGCAGAATATTCACTCCCTCCTGATGCAGAAAGGTCATGAGTTTCTCATCCTTCTTGTCAAAAGAACCCCAGAAAGGAAGTTCCGGCTGGAGATAGATTCCCAGACTGTCCGCTGCCACGAAAGCCGCCTCCGGTGGGCACCAGGAATGAAAGCGCACATGATTGATTCCATACTCCTTGCAGGTTCCGAGATACTTCATCCAGCCTTCCACGCTCATTTCCACATGTCCCGTCAGCGGCCATACAGCCGCATCGTGCTTGCCACGGAGAAATATCCTATGACCATTGGCGTAAAAGTGAGCGCCCTCAATATGGAAATCCTTGGCGAAATCAGGCATCTGAAGGGCGGAAGGAGAAGCTACAGAACGGCTAGGGATTGCTCCTGTTAGAGTTTCTGCAGATTTGCTCTCTACAGAGCTGGCTAGCTGGAGTTCTATCCTTCCGATAATTCCATTCCAGTTGGTCTGCGTATCTTCCGTATAAGCATGGCTGGAGCCGTAAACCTGCTCTGGCACACCTCTTCCATTATCCACCACGATTTCCAGAAGATGCTTGCCCGGCTTCACCTTCTTTGGCAGAAGATAGCGCTGGGGAGTAGAGATAAAGTTACAGGAATCCACCAGTTCTCCATCCACATACACCCATGTCGGTCGGGTACGTTCCAGGAAGAGTTCTACCGGCTTCTTCTTCCAATCCTTCGGGATATTGATTGTTCTGGAATATCTTGCAGCTCCTTTATAAGCATAGAGTCTCGTAAGATGCGTAGTCTCCATCGTATCTTTCGGAGCGAATCCCAGATGGTTCGTGTCGATGGTGCCTGGGAGGATGGCACGCTTCACCTCACCTTGCGAGGCACGCTTACTCTTGGCAAAAGCACTACCGCTCTTTCCCAACTCCACATTCCATTCACCAGCGAGCGAAATGCTCTGTGCATGCAAGCCCAGACTTACCAGTCCCAGACAAGCGATAAGAATAGTTTTCTTCATTAACTTATAATTGTCTAATAGTTCATACCAAAAGCCCAGAGAGGAATAACATTGCCCATGCCTGTCTCTATATCATCCTTCACAACATATCCTTCTTTAGCCTCAGAAATCTGCTTCTGACCTTTCTTTTTACCACCAATCTCAAAAGTCTTGTCTTCTATCTGGAAATCAGAGATTGGAGAATTGAAGACAGCATGATTCACACGCATCTGATTAAAAAaGAAAGTCTCTCGTTGATTGCCAATATCAGGTACCGAAGAAGAGAGAGCAAAGGAGAGATTGGTATTATCAAGATACACCTTTTCTACCTTGCCCAAACCACGCACACCTCCTGTGGACTCGTGAAGCTGGGCTATCAAACCTGCACGCTCCATCAGTTCGAAGTAATCGGGCAGATTATTGCGATCCACCTTGATAGTTGTAGCAATGGTACTCATGTTTGGCTTGAAAGGCACACTATCAGCTATTACCTGCATCAGTTCCTTTAATTTTCTGGACACCATCACCGTATAATTGGCATATTGTGGAATATCCGTCTCCAAAGTCATACTCACCACTTGATTCAGTCGCATCCTATAGCCCTCATCCTTTGAAAAAGGATAGTAACCCTTACGCAGATATTCATGAAATAATGCCAACGGATGCTCTATCTCCTCCGGCAATACGACCTCATTATTTACAATTTGTTCCAATGTAGAGACAGGAATGTTTATGCCCTTTTCCATACCGATGTATTCACGAAAAGACAAACCTTGCATCGTAAAGACCAATACCCGGCGACTTAAATCTGCTGTACCTTTATAAATATCAAGCACAGAAGAACCGGTAAATACCACTTGCAGAGTTGGCAGATTATCGTATATCATTTTAAGTTCTGTAGCCCATCCCTTATATTTATGTATTTCATCGATAAAAAGATGCTTGCCTCCAAGTTGGCTAAACTTCATTGCTGTTTCAAAGAGAGTATGATTAGCGAAATAGATGGATTCCGCACTCACGTAGAGTGTGTCTTTCATCTGAAGATTCAATTTGATATACTGCAAAAGAAGTGTTGTCTTGCCGACTCCACGAGGTCCGACAAGAGCCGTCATCCGATTCGACCAAGGAATCTGATGATACATATATCGTAGGTATCGAGTATCGGTACGCTTGATAAGATTGTCTGAAAGTTGCTTCAATAATTCCATATTTCTTGCCTTATTTGATGTTTACGGCTGCAAATATACAAAAATTGCGGTAAAAACACCGCAATTTACCAAAGAAATTGCTGTATTTTTACCGCAGAACATGAGTTTTACTTCAAAAGAAGCATCTTGAAGTGTCTTATACGTGAAAAAGTTGTCACCTTTAGGATGGTTAAACTAAATTTGTTACTATCTATTTTTCTTATCACTAAATGAGTTACGCATTTTTATTTTTATCACTATATGGGTTGTCAGCGGATACCCATTATACCTAACTAGGTTACTCTTTTTAAGGAGCTATCCCTAGAAAGGTTACGGTGATGATATTCTTTCAAATGCAAAGATACACATTTTCAACTAATTAGAAGAATTTTCCCAAGGATTTTTCCACATTTTCTGCTGTGGCCCCACTTGAGTATGTGCAACTGATGGTGTTTGATTACCGATACTCATATGCGGTCTTTCGTCGTTATAAAACGCAATAATCCTGGTCAGTTCCTTCTTACATACTTTACGAGTAGGAATTGTCATTCTATAAAGCCATTCTGTTTTTAAAATGCCGTTTGCACGTTCTGCTATAGCATTCTCCAAAGGATCTCCTGTTTGAGTCATACTTATTTGTGAGCCATGACTTTTTAGGATAGATACATAATTCTGACTGCAATACTGGCTTCCTCTGTCAGAGTGATGAATGAGTCCTTTTGCAGTTTCTTCATCAATGCTTTTATATGCCATTTTAAGCGCTTCTAATGGATATACTGTTTCTAATGTTGGACCAACAGCCCATCCAACGATTTTATGGGAATACAGGTCTGTTATAAGCGAGAGATAGCACACACCTTCATTGGTTTCAACATAGGTGATGTCACTTGCCCAAATCTGGTTCGGATGAGTAGGAACGACTCCCTTAATCAGGTTTGGGTATTTGCGATAATTATGGTCGGAATCTGTTGTCTTATAGCGCCTACGGCGCTTTATACGTACCATGAGTCCATGCTTACGCAGCATCTCAATAAATGCGTCACGACCAGGGAAGCAGCCTGTATCCTCAAACATCTGTTTCAATATGGCATGCAACTTTGCAGCTCCTAAGCCAGGATTCGACTTACGATACTCACGTGCCTTTTCAATGATGATAGACTCAATGGCCTCTTCAGCAAAGCCGTCAGAGACATTGCGCTTATTATATGCTTGCCGGGTGAAACCAAACAGCCCGCATAGAGTGCCTAAACCTTGGCTCTGGCACTCTGTGCGGAGCAAGCTTACTGTTTGGTACCAGATTTTTTtCTCACAGGAATATTGAAGGTTTCTTCTGCGAGATCAATCATGGTGGAGAATGCCTTAGAGCGAAGCTTCTCTAACTCCAAAGCCTTGCGGAGACGCTTAATCTCTGCATCTTTCTCTTTCAACTGTTCATTTGTTGTCTTTGCCATATCGTCACGGTTTTGGTCTTCTGGCGGCAAAGATAACAAATCTTTTTCATTTAAGAACTTATCCATCCAAGAAAATAGCACTGTACGACTGCTTATATAGTATTTCTTGATGATTTCTTCTGCTGGGAGCCCACTCTCCATATACTCTCGAACTATCATGATACGATCATCATCTGTAAAAGAGTAGCTATTCAACTCTACCTCACGGGTCTCAAACCAACCTGTGTCCTCATTATACACACGTTCAATTCTTGTCTTACGTTTCATTGTCACTTCTGTTTGTTCCTAAGTGACAACCTTTTTCAGGGAAGTACAAAGAATGGATGATATCCATATCCAACTGTTACAGGAAGTAAAAACAATTCCTGTTAACCTACAAATTTCAAAAAAaGTTTTCTTTTCATCATATATAGTCCACAATTAAAAATTTTCTTTTCTTTTTATGGACTTAAGAAATTCTAAATAACTATTTATTTCTTGGTTGTTGCAAAACAAGAAAATGTCTTTATAACTGTCAGCTAAAACTCCTATACGTAACTCATTTTTGAAATGGGTAAATCTCATGGATAAATTACATTCTTTCCACTTGATATCCCCAAAACCATTTTTTAATTGTTCTTCTCCAATCAATGCTGGGATTGACATATTGATATTTTCGTTCCAATACTCAGATAATTTCATTCCTTTAAGTTGACTTATTTTCTGAGAGTACATTTTTTGCAAAATTTCAAAAATATGAATATGGCGAGCTATATCATATGAAGAAAGTTTAACTTGATACATATTGGAATTTACACCAAACTCAATACATTTGAACTTTCCGTTATTATCAACTACCCTATAAACATTAGTATATTCGTTGCTATATGCTGTTTTTACTTGCCCTATCAATCGTTTTTTGAGGGCAAGAATTGCATTATCTAATAATTTTTCGTTTACAGAAGCATTTTGAGGGGCACAGCCATATTTATAATAATCAAGTACCCACGTTAAATAATGGAGACATTGATCATAGCATTCATTTTTCAAGTAATTATCAGCCCATCTCAGAAAATTATCGAAATTTTCTGACTTTCCGCATAAAAGAGACCTGGACGCATATGGTTCCGTCTCACTTGGTTTATTTAAAGAGGAATTTAAAGAATCTTCATATTTAAATGTAATTATGAAAGATGCTAATTGAAATTCTTTAAAAGGTTCTGCATCATTAGGCACATAGTATGTATAGCTGGGTTCTACCTTTATAGAGCCTATACAAGAGGAACCTTTTGGGGTTGGGAATATGAAGTAGTTATAATGTAAATTACTTCCATCATTCAATTCATGCTTTGCCTCAAAGATATATTTATTTTCTATTAAACGTATTGATTTATCTAAAATTTTCTGTATTACTTCTTTCTTTTTTGATTCAATAACAGCCTCTACTTTATAAACGTTTTTGCTATTCCTATTATAAAACACAGTTATTTCTGAATAATAACCATGGAACATTCCTTTGAAAATTCGTTGTCCCAAAGGAGCATTTTGGGATTTTTCTCGATTTAGTTTTATACCTTTAGCTAATAGTTTTGACTGAAATTGGGATATAGTTCCCGTTATAGGAATTCCAGAAAAGTTCAAGTGTTGAGAACTCACACAAATAGAACTGAATAGAAACGCAAATAAAAGTATAAGCTGCTTCATGATATTTCCCCTCCAATATCCATCCCAGCACTTCGGATGGACCCCTAATTAAACGTGAAGCGTGGTACTGACTATGCCACGTTCTGAATTGGAGGTCCTAGGAAAACCTTAACGCACGAATGTGTTATAGCAGCCCACGCTATGCGTGAGAACCACTATGCCACCCTTGTGCGTTTGAGAAATTTCCTAGGTTTCCAATTCACAAGATAAGCATAACGCTTCTTATTAATTTCTAACATATCTGGAGATGATTTTCACCAAATCCGCCTCAAAGATACAAAAGATATTTGAAAACACAATAACTTTTGTAGAAAAGTTTAGAATTTCATGAAAAAAaCTTGGAATGTTAGCTAAAATGTATACTATCACCGAGTGCACCAATTGGCAATATCGTCTACATGCGTAGTATTAGGCATACATTATAAAATAGCAAAAGCCTGCATCAAACTGGGAGTATTATCCCTTTGATGCAGACTTTCATCTTATTATAAATCGCTGCCTAAATTACTTCTTCTTAGGTCTGCGGCGAGCCCAGCCTTCTTCCTCGAAGTTTGGCTCCTCACCCTTGAACTTCACGTTGTCGTTGTTCTGGAAGAACTGGCGCCAATCGCCTGTATCCTCCTGAGGGCGAGACTTTCTGCCGCCACGAGATTCGCCACGGCTTCCACGTCCTCCCTTTCCACGAGCATCACGAGAATCTCTTGCATCATCAGAAGAACCTCTTCGGCTACGTCCGCCTCTTTCTGAACCACGACCGCCTCTGCCCTCAGAACTGCGTCCGCCGCGGGCTGCTCTGCCATGACCTTCCTCATCAGCATCGTTACATCTTACGGTTCTGCCCTTGTACTCAGTACCGTTCAAAGCCTTCATCACGCGCTTCGCATCCTCCTCAGGCACCTCGATGTAGGCAAACTTACTCAGCAGGTCGATGTGACCCACCTCCTGGCGACCCTTCACGTGCTTGTTCAGATACTGCATGATTTCGCCCGGATAGAAACCATCCGCCTTACCCAAGTTGATGAACAGGCGCTTGAAACCAGCCTCAGTCTCATGCTTCCTGCGACCATTGGAAACCTTGCCACGGCCATCGCCACGACTTCCACGACCTTCGCCGCCACGGGAACCCTTGCCTGTTTCAGGCTTGATAATCTCAGGAGCATTCTTATAGTAATCGAGGAACTTACCGAAGGTGATGGTCACCATCTTCTTGATGATGTCCTCCTTGTCGATGTACTCAAACTGGCGGTTAATTTCAGCCATGTATGGTTCAATCTGATCCTCGTCCACATCGGTCTTCATAATGTCGTCCATGGTCTTGAAGAGCTGCTTCTTGCAGATTTCCTCTGGGGTTGGCAATACGCCGTCCACGAACTCCTTGCCAATCTGCTTCTCTATCTGGCGAACCTTGAACTTCTCTCTGGTATGGATGATAGAGATGGATGTTCCCTTCTTTCCGGCACGACCGGTACGACCGCTTCGGTGGGTGTAACTTGCCACATCATCAGGCAAACCATAGTTGATGACGTGAGTCAAATCTTCTACGTCCAGACCGCGGGCAGCCACATCGGTAGCCACCAGGAACTGAACGGTATGGTTGCGGAACTTCTGCATGGTGAGGTCACGCTGCTGCTGACTCAAGTCGCCGTGCAGCGCCTCTGCATTATAACCATCCTTAATCAGCTTATCTGCAATATCCTGAGTCTCCAGCTTGGTGCGGCAGAAGATAATCGCAAAGATGCGTGGATAGAAATCCACCACGCGCTTCAGGGCGAGATACTTGTCCTTGGCATTTACCAGATAGTAGATGTGGTTTACATGCTCAGCTCCCTCGTTGCGCGAACCCACTACGATTTCCTTGTGGTCGTGCAGATAGTTGAGGGCAATCTTCTCGATGTCCTTGCTCATGGTAGCCGAGAAGAGCAGGGTGTTTCTATCTTCCGGAACGTTCTCGAAGATGGCATTGATGCTCTCTGAAAAGCCCATGTTCAGCATCTCGTCAGCCTCATCAAGCACCACGTTGTTCACGTGCTCCAACTGAGCCACGCCACGATTAATCAAATCGAGCAGACGGCCAGGGGTAGCCACGATAATCTGCACACCATGCTTCAAGGTGCGAATCTGGCTTCCGATGTCGGTACCGCCATAAACAGCGGCAATATGCAAACCGTCGATGTACTTGGCAAAGCTGTTCAAATCGTCTGCTATCTGGAGGCAGAGCTCACGTGTAGGACTGAGGATGATAGCCTGTGTCTGCTTGCTTTTGGCATCAGTTTTCTGGATAACCGGAATACCGTAAGATGCAGTCTTACCCGTACCGGTCTGCGCCAACGCAATCACGTCGTTCTTATTACCAAGCAAATATGGGATTACTTCTTCCTGAACTGGCATTGGATTCTCAAATCCAAGCTCTTCGATGGCACGGCGAATCTCCTCGCTCACGCCTAATTCTTCAAATGTCTTCAAATCTTTTTAACCTTAATTCATTATAATCAAAATGGAAGGCCGAATTCACCCTCCCAGCCATGAATTAGGGTGCAAAATCCTTCCGAAACGCTTGCGGCAATCCCACGCATTTATTAAGATTGCCTAAATTCGGGTGCAAAGATACGAAAAAAaTGTGAGTTTCTTGCAGATTTCTGCAATATTTTATTACCTTTGCATGAAAGTTACAACAAACAGATAACCAAGAAAACTTGAAATATATGAAAAAaGTTATTTTCACCCAAGAATGGATTGCTTTGCATCCATACGAAAAAGCAGACGAAGTTGATCTGTATTATACAGAACTCGCCAACGAAATATACCACGCTCTTGACGAGGCGTGCTACACCCATAACTTCAAGAATATGGATGAAGCCAAGCAGCTGGCACTCAGCATTTCCGGTTATTTCGAAGATGTGATTTCGGGCACAGGCATCTGGAAGACTTTCACGGAAGAATGCAAGCAGCGCTACGGCACCTACATTCCTTTCTATGAGAAAGAAAGCGAATTCATCAAGAGTACGCTCAACGAAGATGACCCGGCTTACGACCCTGAGGAAATCAACATCGCTGATGTCAAGTTCCTGCTCTGGCACCATTACCAGCAGAGCAGTTTCGTACAGGAAGCCGTTCCTTTCCTCTTCGGAACCCTGGAACTGGCTGCCAAACTTGCCTACAACATTCTCGACAGAGAATATGAAACGGCTCCGGAAAACGAGCGTCTTCTGACTTATCTCAGCGAAATGCCTGAGATAGAGGGCAACGCTGAAACGACCGAAGAAGAAATCGAGAAGAACAAGGAGTTGGATGAGATTCACCGTCGCGACACCCTGGCGTGGTTCCATTATGGCTGCTATTTCAACGTGGGCAACCAAAAGCGCCTGCAGTTTACCCTCCAGCAAATAGCAAACTCGCCTCAGGGTCTCACCGAACCGCTCGCTTATTCTGTGCAGATGGAAATGACCATCGCCGGCAGAAACAATCTCCTGGCGCTCACTTCTTACGAATGGCTCCGCAAGATTTGCAGGAACATGCCTACTCATAAGCTCTGGGAGGATGAGGAGTTCAGGAAGAAGGCTATAGAGCTACATGAAAAGATGGATCATGAGAAGGCGATTCACGACTACAATCTGCTCAAGGCGAAGGGATACGAAGACAAGTTCATCTTCCTGGAAGATGTGAAGACGCTGAAGGAATTCCTCAAGGAGATTGAATTCGAGTTGCCAAAGGACATCCGATTCCCTCAGAAATACGAGAAAGGCATCATCTTAAGCGGAAGTCCATATACAGGCATCAACATCAGTTTCGGTCTGGCTCATTGCATCGCATCGCCTGAGAACCCATACTATGTACAGGAGCGTGCAGAGACCGACAGCTTTGGCATTATCAGCGGCAATGGTCTCCCATTCCCTTACGAAATTGTCTGCAAACTGATAGAAAACAACCTGATTCCTGACGCAAACATCTTTACGAGCCAGTATGTAAAGGAAGAAGGCTTGAAGATTACGCAGGCAAACCTCCAGTTCCTTGCCGATTACTACTTGATGGGCAGAAAGGATAAAGACCTGTCGCCTAAGGAGTTGTGGTAAAGACGCATTCAGCATATTCAAAAAGTTCACTACGCTAACTCCATTTTTTAAGGCGTTAGCGTAGTAGACTTTTACAGATTTATAGAAGAAAGAGCGGAAAATCAGCTGTTAACTGTTAACTCTGTTAACCCCAGCTGTTCTTCCGCTCTTTTATATTCTAGTATTTTCTCAGTTAGTTATTTCAAAATCACTAATTTAAAAATTACTTGCAATAAAGAAATACTACAGCCATAAAAACCGTGTTATTCTACTTTGAACAAATCATCCAGCACCACCTCGTTCTGAATGTTTTGCCAACCAGCATTATGCTCCACACCATACGAAGTTATCATCGTTAGATGGAGAGTCTTCTTCGTTCCTGTAGCTTGCTTGAACAACTCCCTGCGCTTGATTAACCAAGCCGCATAATCGGGAGTGATGGAATAAGGATGATTGACGAACTTCATCTCACAGAGATTAATCGTCTTGTCTCCCCGATCTATTATCAAGTCAATCTGTGCCCCAGGTTGCTTATTACCCTCTGCATCCGTAAAAGCACGGCACGACCACGTGCAGATATTCGACAGAATGCCACCAATTCCCAACTTCCTCTTGATTTGAGGAATATGATGCAGACAAACCTGCTCGAAAGCATAGCCCTCCCAACCGGAAATGTCCATCTGGCGATGACTCCAATAATGCTCATCCTCCCCATGATAGTTCTTCACATACTTCAGATAGAAAAGCGAATACAGGTCGGTCAACTGATACATGAAATCCCTATCCGTCTTGCCAAAAGCCGAATACTTGCGGATGAAATCGCAGTTGCATAAGTCGGAGAGCACGGTAGATACATAGCCGGAATCCTCCACCTTCAGCTCCTCTATCAACTCAGGGCGAGTCATTCCCTTCAGTTTCTTAGCCAAAGCCTCCACCACCCTTCTATAGAGCGTGGATTCCTTGAAGAGCGATTTGAAGAGGAAGCCATATTCGCTTCTCAAAGGGGCACTTGATGAGAAGAAGAGCTCGTCGATATTCTGCGCCACGCTCAGCGAACGGTTCAGCATATTGAGATAAAAAGGTGTTCCACCTATCGCCATATACAACTCGGCTATCTGGAAGCGCTCCATCGAGAATCCTCTTGAAATAAGGAACTCCTCCGTCTCTGCCAGATTGAAAGGACGGAGATAGATGGAGCGAGTCACACGATTGTGCAAACCGCCCTTGTTGCCCAACAAGGTATTCGTCATCCAGGTGGTTGCCGAACCACAAACTATCAGTTTCAGATTGTCCTGCTTCGAAGCCCACTCGTTCCAAAACAGTTCGAAAGCCTTGAGAAAGCGAGAATAACGGGTGTCCAGCCAAGGCATTTCATCAAAGAACAAGAGCACTGGTTTTtCCTTTtTtAATGTCTCCAGATACTTGCGAAGCATAAACAGAGCCTCCATCCAGTCTTTTGGAGTTTTCTGTTCCTTATGAGAATAAAACTCCAGCTGATGGGCAAAGTTTGCCAACTGCTCCTTACGGGTACCCTCATAGATACCCGTCATATAAAAGTCGTACTTATCGCTAAAGAACTTGTCGATAAGATAGGTCTTACCGATACGTCTTCTGCCATAAACAGCCACGAACTCCGCCCTAGGAGACTCGTAAATCTCCTGCAACAGAGCAATCTCACGCTGTCTTCCTATAATTCCATTAAAAGTACCCATACTTGCAAACTTTATATTTTGTTGGGTGCAAATATACAACTTTTTCTCGGGAAACACAAGCAAAAACGAAAAAGTTTACTACGCTAACGCCATTTTTTAAGGGGTTAGCGTAGTAGACTTTTACAGATTTATAGAAGAAAGAGCGGAAAATCAGCTGTTATCTGTTAACTCTGTTAACCCAACTACATCTTATAATAGGATGCAAAAGATACAACATTTTGTCGTCAAAATCCCCAAATCTCGAAAAAAAaCATACTTTTGGGGgATTTAAAGGCAAAAAGTTAAGATATAAGACAGATTAAAAATCAAAAAGGGCACGATTGCTCGTGCCCAAAAGAATTCTTTACCTACTGATCTGATAAGAGGGAGTTAGCAGGCTTCACTCCCAATAATGATTGATCTAATAATTCTTTCCTCTCTGAGTGTTCTAGAATATCCAAAGAGGGAAAGGCAAACTTTCGCTTAAAGATTGATGTTGATGTGCACGCGTACACAACAAATCACAAATAACAAAAACATGGTATCCCACATACTTGCTAAAATTTTTAATTAACTTACTCATCTACAAAATTACTTGAATCTATCATTATATTGCGTTCGCTAGCCGAAACTATTGAACAGCAACTTTCTTCACACTACCATCACTATACTTCACGATGTTCAAGCCCTTGGCTGGAGCAGACAATCTCTGACCATTTACAGAATAGCGAGAGAGTTCCTTGGCATCGGTAGAGGTTGTAAACTTATCAATGCCAGTTGCATCGAACTCTACTATATTCTCGAAATAGCCAAATTCTGACACAAAATAATCATCATAAGTTCCTGTTGGTACATAAACCGTACAAATCTTTGCGTCACATTCTTTAAATATATCTTTCCCCAACTTTGGTGTTTTTTCCAGATATACATAAATGGAGGTCAAACCACTGCAATATGCAAAAGCATAAGAACCTATCGAAGTAACACCGGAAGGGAGGGTCAAGCTAGTCAAACCACTGCAACCTTTAAAAGCTGATTCACCTATCGAAGTAACACTGGAAGGGAGGGTCAAGCTTGTCAAACCACTGCAATATGCAAAAGCTTCATCACCTATCGAAGTAACACtGGAAGGGATGGTCATGCTAGTCAAACCTCTGCAATATGCAAAAGCTTCATCACCTATCGAAGTAACACTGGAAGGGAGGGTCAAGATAGTCAAACCACTGCAATATGCAAAAGCTTTATAACCAATCGAAGTAACACTGGAAGGGAGGGTTAAGCTAGTCAAACCACTGCAACCATCAAAAGCTCTATAACCTATCGAAGTAACACTGGAAGGGAGGGTCAAGATAGTCAAACCACTGCAACCATAAAAaGCaTAAGAACCTATCGAAGTAACACTGgAaGGGAgTGGTTAAGCTAGTCAAACCACTGCAACCATCAAAAGCTCCATAACCTATCGAAGTAACACCAGGAAGGATGGTCAAGCTAGTCAAACCACAGCAACCTGCAAAAGCTGATTCGCCTATCAAAGTAACACTGGAAGGGATGGTTAAGCTAGTCAAACCACTGCAACCATAAAAAGCTCTATAACCTATCGAAGTAACACTGGAAGGGAGGGTAAAACTAGTCAAACCACTGCAATCTTCAAAAGCATACCAGCCTATCGAAGTAACACTGGAAGGGAGGGTCAAGCTAGCCAACCCACTGCAACCATAAAAAGCATAAGAACCTATCGAAGTAACACTGGAAGGGAGGGTCAAGCTTGTCAAACCACTGCAACCATAAAAaGCATAATCGCCCAACTCATCATTAGAGGTATACTGCTCGTTATCCAATCGAGCAACATATAGTAATCCACCTTTTACAATTTTAGCATCAGACAAATCTAATATAGATAGTTTTCCGTCGGTTTTTCCCAACCCATGATTACTACCAGCCATCTCACGGATAAGACGCCAATCCGTACCATTAACTTCACCAACAATCTTTAAATTGGTAATCAGATACTTCTTGCTACTACTAATCCTATCAGGTAAAGTACCAGCCTTATCCAACTTGATCGTAATTTGCTTAGTAATCAAGCCTTCATCAGCTGCTTGGATTGCCAAGCACCCAAACAACATAAATACTGTAGTCAAAAACAGAGTTTTCAATGTAGATAAATTCATCATATTCTATAAATTAATCGTTCTAGTTATTCAAATCATTCCATCCTAAAGGACCATCGCCTTTATCTGAAAGATAGCAAATAGTTCTCACTGTATCATAGACAGAATCAATACGCGCAACGAAAGAAGTTAAGGCTGCCTCTCCTAACTTCCCTTCAAACAGTTTAATCAACTCATCACCACATTTTTTATTGGCTACACCATCATCTCCTTCCGAAAGCGCAGCTAACATATAATCAACTATTGCTGCATGAATCTTAGCATCATCCAATGGACACTTTGTTGCATCAGCCTCTTGGTTGATGACATCTTGCAAATGTTTCTTTGCTTGTTCTAATGTACTCATATTTATTCCTTTCTTGCTCACTTCTGAAATCCCATAGAAACAAGCATAAATTAAAACGGAAAGCGTGGGATCTCCTCGTTACTCGTCCCACTGATTGAGGCCTTCGCATTGCCCAGGATTGTTGAACGAGCAACGTCGAAGCCCACGCCGATATGTGTACACTTTTCCCTATACGGATATAAGACTTATCGCTTGTCGCAATAAGCCATACCAGTAAAGGGATGTGGCTAAAACACATCCCGAGGGCATCTACCGTTGCATTGCTCATGACAATCCTTGAAGTTTGCGAAGTTTCAATCAGTCTAGAACAAAGCGCCAAGTAAACGCTCTATATTATGTCACGATACACCAACCCTCCCAAGTCCTCGTCTCACCCATCTCCCCTTTAAAAAGGAAAAAAaGCATCAACTCGGCGTGAGCGAACGGGTATCTGCGTGCAAAGGTAATGAAAATAATCGGAAAGTTGCATCATTTCCGATTATTATTTTTCAAGAAACATAAAAATTCTACTGTGTGAAGGCACACAACAGACATAAAAATAGACTATAGCGTAGAAAGAGCGGAAAATCAGCTGTTAACTGTTAACTCTGTTAACCTCAGCTGTTCTTCCGCTCTTTATTTATTTCTTATTTCAAATTCTTATCCAGAAACTCCAGCATTTTCTCCTGCGCCTTCAATCCGCAGGAATGAGGGATTTCCCAAAGCTCCGTATCCAGCAGATTATCTGCTCCCTGACTCTTCCAAACCTTGTGCATTTCGGCGAAAGCATCTTTTACACCAGGTACCGGGAAGAGCTTGTCTTTTGTGCCATTGATGAAGAGCATCGGTTTCGGACAGGCGAGAGAGGCGATGTGAGGATAATCGAGATATTGGCGAAGACCCGGAATGCAATTCGCAAAACCGCCATTCTCCTTCCTTCCGAATCTCCGGGTAAGCTGAGCGTCCGTAGTAATCATCCAGCAGATGGAAGCACCCGCCTTGATTCTATCCGATAATGCAGAGAGCATCCACGAACGATAGGCTCCCATCGAACACCCCACGCACCCTATACGCTTCGCATCTACCATCGGCAGCGAAGCCAGGAACTCGGTACTGGAAATATCATCGTAAGTCATGAAGGCAGAGAGGTCTCTACCCAGCATCATCATGTTGCCGGCTATCAGGTCGTATTTGTTTCTATCTACGCCCTCCTTCCGGCCTCGCTCTCCCCACATCGGCGCATCTGCCGAAAAGACCACGTAGCCATGTTTCGCCAGATAATCGCCCACGTACTGATTATCATAAAGCTGCCTTGCCCACGCATCCGCATCATCCAAGATCTCCTGACAGAGTGCCTGCTTCGCTGGAGCATCTTGTTCTTCCGGAGTAAAGAAAGGGCGAATCATCTTCTCCTTTCCGATAAAGAGATGGGCACCATGATCATGAAGCGCATTGACTGTTGGGAATGGTCCCTTGCCATCCGGAATCAGGAGATAAGCCGTAATTCGGGAATAGGCGTTGATATTAAAGGCGATTTTCTGCGCCTTATATCCGTCTCTCTGCTCCTCGCCCAAAACTTCCATATCCCAAGCCGCAGCCGCTTTCGGAGGCGTCATCATGCATTCGAACACCTTCGCCCTTGCCGTCTTTTTCCACTTCTTGAAGTTCTTAATCGGACTGTTTCCCCAAGCCATCGGATAGGTCAGTTCCTTCTTCAGCGTTTCTACATAGGTAGGAATCTCTCCCTGCCATTCATACTTCTCCCGCTTCTGAAGCTTCGGCTTCGGAGAGGTTTTTGCAAGCGATACAGAGGTTTGTGCAAGCGCCACCGATGCCTGCAACAATGCGATGATACTATATGTGATAATCCTTTTCATTCTCTTGTCTTGTTTTGTTAGAAATCTTTCTTCCTGTTTATAAGATTAGTTATTGTTTGCAAAATTAAGAAATTATCCGCAAAAAGAGCCCAATAATCTCGATATTTTTACGTACCTTTGCCTAAAACATTTATAAATAACGAATAAAACATTCATAACAACAGATAAAACATCATCAAATAGAAAATAAAGACATGAAAATAGCAGTTTTTtGTTCAGCAAATAAGAATATCGACCCCGACTTCTTCACGATGACTGAAGAGATGGGAAAGTGGATGGCTGAGAACGGCCACGACCTGGTTTTCGGCGGCTGCAACTCCGGTCTGATGGATTGCATCGGCAAGGCAGTAAAGGCGAATGGCGGCAGAACCATCGGTGTGGTTCCTACGCTTGTAGAGCGAGGCGGCAGAACCTTCTCAGACCTCGACATCGAGATTCCGTGTGATAATCTCAGCGACCGCAAGGACCTGATGCTTGCCCAGAGCGACATCTTCGTAGCCCTTCCTGGCGGCATCGGCACCCTGGATGAAATCTTCACCATCGCCGCCGCCCACACCATCGGCTACCATCACAAGATGGTGATTCTCTACAACATGAAAGGCTTTTGGAACTCCACCATCGCCCTTTTGGACGATATGGCAGAGAAAAGCATGATTCGTGGCGATTGGCGAGATGTGATAGAAGTGGCGGATAACCTGGAAGAGCTGGCAAAGCTCTGCGAGGGATAGAACCCTCTATAGAAAAGTAAAGCTACCTTCTGCCGAATGACTTCTCGGTAGAAGGTAGCTTTACTTCATAATACATCATTTTATGACGTTTTTTTGTGTCAGACACAATTTTGGGGAGTAAAAACACGGTTTACTTCAGCATCCATTCCCAAGCAGGAATTATATGCACCGTCTTCCCATCCACGGTAAGCTCCTCTTTCTCATTTAGCGTAATGATGTAACCCTCTGATAAATCATAGATTTCCATCGCCTCTTGCAGGCCCTCTATCTCACGCTTGCGAGTCTTCTCATCATCCATCTTCACCGTAACCTGGTAAGCCTGGGTAATCCTTACACCTTCTCTCACCACAAAGTCGCACTCCTTCTTGTCGGCATGGTAGAACAAGTCGTAACCCCTTCGCAGCAATTCGATGAAAACGGCATTCTCCAGTTTTACACCATTGTTATCCGTGACATTGAAACCCATCCTGCTGATGATGGCATTATCAATAAAATACACCTTCTTCGGGCTCAACATCTGGGTCTTTACCGATGGAGCATACTTCAACAACTGGAATATCATGTAGGTTTGCTGAATATATTCCAGATAGTTCTTGATGGTTTCGGGATGGCGAATGCCCACTATCTTTCCCAGCGAGTTATAGGTAACACGCTGGGTGGCATTGCTGGCAAGATAAAATGCAAGTTCTTTAATTTCCTTGTCGTTTGTAAGACCATTGCGAGCCATCACATCCCGGAAGATAATGCTCTCATAAAGTGAGGACAGGTAACTGACGGAACCCGACTGAAGATATTTCGGGAAACCTCCCCTCTCCAAGAAATCACGGAAATGCCCCAACAGTTTGGAACGACTCGCCATCAGATAGAAATCCTTCTGCGAAGGCTCAATATGCTCCAGCTGCAGGTATTCGGCAAAAGAGAAAGGATAAACCTCCACAGAGATATAACGCCCTGTGAGATGAGTGCCCATCTCCTTGCTCAGCATCCGGGCATTGGAGCCTGTCACCACCACCTTATTACCTTCATTGTAAAGGCGCCTCACAAAGGTTTCCCAACCCGCAATGTTTTGAATCTCATCAAAGTAATAGGTGTGTTGCTCACCAAAAAGCTCAAAGAAGCATTCCTGCAAGGTTGCAAAATTTTCAAGCTTAAAGTTTACGAGACGCTCATCGTCAAAATTGAAGAAGAAATCTTTCTCCTCCAACTTATCACGCAGTTGCTGCAGCAACACCGACTTTCCACATCGTCTTACACCAGTTATGATAAGGATTTCCGAGGTGGTAAGCCATTCCTCTTCTATGTGTCGAGGGATGGCATCCTGCATAAGATGCCTGCAGTTGTCCTGCTGCTCAAATATTATTTGTTTCAACAGTTCTTTCATTGCTCTACTATTTTATGATTCGTGGGCAAAAATAAGAAAAATATCTGAAAGTAGCAAGAGAAAAAaCAAAAaTCTTTCATTCTGAATGAATAATTTTTCAGAAATCTTTCATTTCGAATGAATACTTTCACCTAAAACCTTTCATTTAGAATGAATGGTTTTCGATTAGTTCCTTAAAAAACAAAAGAAAGAGCGGAAAAACAACTGTTAACTGTTAACTCTGTTAACCCCAGTTGCCATTCCGCTCTTTTATAATAATCTCTAACAAGAAATCTTTATTCTGCCAGCAGTTTCTCTGCCATAGCCTTACCCAGAGCCTCGCACTGCGCCTTTACCTCTGGAGTAATCGCCTGCTTCATATCTACAGGCTCGCCTACAGCCTCGTAGTGGAGCTTGGTTTCGTTCCACTCCTGAATCTTTGCTACTGCCTTGCTTGCCCAGCAATGAGAACCGTACCAACCGAGGAGGTGGTTCTTGACGTCCTTATTGGCAAGCTCGGAGAGGAGAACCTCCATCTCGTGATAAAGACCGGCATTGTAAGTTGGAGCACCCACGATAAGGCCCTTGTAGCGGAAGATGTCGCGCAGGATGTAGCTGTGGTGAGTCTTCGAGATGTTGTACATTACGATGTTCTTCACGCCTGCCTTGCTTGCTGCACGGGCGATGATTTCAGCCATGCGCTCGGTGTTGCCGTACATGGTGCCGTAGCAGATAACGAGGCCCGGCTCCGTCTCGTACTTCGACATCTTATCATACATGCCGATCACCTTCTCAATATGCTCGTGCCAAACCGGACCATGGGTTGAGCAGATGTAATCCAGTTCCACGCCAGCCAACTTCTTCAAGGCATTCTGAACAGGGATTCCATACTTACCCACAATGTTTGAGTAGTAGCGAACCATCTCCAGCCAGAAAGTCTCGCAGTTGATTTCCGTATCGATGATTCCGCCGTTCAGCGCACCGAAGCAGCCGAAGGCATCACCCGAGAAGAGCACCTTGTTCTTTGCATCCAGGGTAACCATGGTCTCTGGCCAGTGAACCATAGGGATGAGAACAAAGCTCAGCTCGTGGTTGCCCAATGAAAGGGTTCCGCCATTCTTCACCTCTACCACGTCATCAGTTACGCCGTAGAAGCCTTCGAGCATTCCCAGGGTCTTCTTGTTGCCCACAATCTTGATGTTAGGGTAATATTTCTTGATGAGGGCGATGGAGCCGCTGTGGTCAGGTTCCATGTGGTTGATGATAAGATAATCGATTTCGCGGTCGCCAATCACCTCGTGGATATTCTCGAGGAACTGGGTGAAGAAATCAACCTCTACAGTATCTACCAGCGCTACCTTCTCATCGTCAATGATATAAGAGTTGTAGCTCACTCCGTTAGGCAAAGGCCAGAGGCCCTCAAAACGATGCTTGTTGCGGTCGTTTACGCCTACGTAATAAATCTTGTTTATAATTTCTGTCATATCTTTTATATTTTTATAATTCCTTCTTCTTTTCTTCTCCGAATTCCTTGGAAACATAATTGTAGATGTCCTTGCAGCATTCGGTGGAGAATTCTTGAGCCGAAACAAGGAGACTGTCCCATTGCGCCTCAGATAAGCCGCGGTCGATGTCCTCGCGGGTGATTCCATCCTTGATCAGTCCGAAAACGAAACCGGCATTGAAATTATCGCCGGCTCCGATAGTGCTCACCGGCTTCATCTTCTTCGAAGGATAACTCTTGGCAAAGCCGTTCTCGGCACGAACCTCTACAGGCTCAGCGCCCTGAGTGCAGATAAACTTCTTGCAGTAGAAACTGATTTCGGCATTATAAACCTTATCCGCCTCCGGTTTCTTGTAGAGGATTCCAAAATCCTCGTGGCTTCCGCGTACGAAATCAGCCATCTCCAGGTTCTCTATCAGATTAGGTGTAATCTTCATGATTTCGTTCTGATGAGAAGCACGGAAGTTGATGTCGTAATAAAGAATGGCGCCATGCTCCTTCGCATACTCCAAGAAGCCGGCAACCTGAGGACGGACCACAGGATTCAGAGCGAAGAACGAACCGAAGAGCACGATGTCGCCAGGATTGATTTCCGGTGTGGCAAACTCCAGCTGGTCGTGAGGATGATCTTTATAGAAGATGTAGTCGGCATTGTTGTTCTCGTCGAGGAAAGCCAGCGAGAGCGGCGACTTCGATTCCGGGAAGATGCTCACTTTGTCAGCATTCACCCCATTATCTCTCAAAAACTGAATCACATACTCTCCTATGCGGTCGTTGCCCGCCTCGCTGATAAACGAAGCATTTACGCCCGCACGGCCCAACGAGATGACTGCATTGAATGATGAGCCACCCGGTACTGCCTCTATCGGCTTGCCGCCCTTGAAGATGATGTCAAGCACGGTTTCTCCTATTCCTATTACTTTGCGCATTGTTTTTtGATGTCTATATTTATTTTTtGGGAGCAAAGATAAGTCTTTTTGGCGATAATGCAAAATAAATGACTATTTTTTtGGATAAATTACATTTTCAGTGTAACTTTGCACCTTGAAATGAAATACAATACTTATACACTCGATAATGGACTCCGCATCATCCACCTGCCTTCAGACAGCAAGGTGGTGTATTGCGGTTACCAGATTAACGCCGGCACCCGAAACGAGGAGCCGGGCGAAGAAGGACTTGCCCACTTCTGCGAGCACGTTACTTTCAAGGGCACAGAGCGCCGCAAGGCGTGGCACATTCTCAACTGTCTGGAGAGCGTGGGAGGCGACCTGAACGCCTACACCAACAAGGAGGGCACGGTTTATTACTCCGCCATCCTCAAGGAGCACATCGCAAGAGCCGTAGATCTGCTCACCGACATCGTTTTCCATTCGGTTTATCCGCAAGCGGAAATCGACAAGGAGGTAGAGGTAATCTGCGATGAGATAGAGAGTTACAACGATTCTCCTGCCGAACTGATTTATGATGAGTTTGAGAACATCCTGTTCAAGGGTTCGCCGCTGGGACATAATATTCTGGGCACAGCCGAGCAGGTTCGGGCTTTTACCACAGAGGATGCATTGCGCTTTACAAGGAAGCTCTATCGGCCGGATAATGCGATATTCTTCGCTTACGGGGATATTGATTTCAAGAAGCTGGTGAAGCTTATCGGGAGGGCGCTCGCAGATAATGATTCTATGAGCAAGCTTGCTAACAATGAAGTCCCACAGATTTCACAGATAACACAGATCTCAGGGGATAAAAATTCCATTGCAGAAGAAAAATCTGTGTCATCTGTGAAATCTGTGGgACCTAAAAATTATCCATCTGTGGggTCAGAAAATTATCCATCTGTGGGGAAAGAGATTGCCGGGCAGACGATTGTGATGCAGAAGAATACGCACCAGGCTCATGTGATGATTGGAACCCGCGCCTACGATGTGAACGATGACCGCAGAATGCCACTCTATCTGCTCAACAATATGCTGGGCGGACCGGGAATGAACGCCAAGCTGAACCTCGCCCTGCGCGAGCACAACGGACTGGTTTACACCGTAGAGAGTACGATGGTGGCTTATGGCGATACGGGCATTTGGAGCATTTATTTCGGCTGCGATGAGCACGACGTGAAGCGCTGCCTCCGTCTGGTTCGCAAGGAACTGGATAAGTTCATGCAGAAACCGCTGAGCGAGGCGCAGCTCAAGGCCGCCAAAAAGCAGATAAAGGGACAGGTAGGCGTGGCTTGCGACAACCGCGAGAACTTTGCCCTCGACTTCGGCAAGAGCTTCCTTCACTATGGCTGGGAGAAGAATGTAGACCGACTCTACGAGCAGGTGGATGAGATTACTGCCGAACAGATACAGGCTGTGGCTCAGGAGTTGTTTGATAAAGACAGGCTCACCACGCTGATTTTCAGATAATGTTGATTTTCAGACAAATAGCTCAAGTAATAAGAAAATAAAGAAGGCAACAACTTGGGTCGTCATGCGACTTCCCTCGTTGTTGCCTTCGTAATTTAATGAATTAAAAACTGCTTTTTTCTTAAAAACAACTAACAATTAACCTAAAAACTTAAACCTAAAAaCCTAAAATGAAAATCTATAAAACCTAAAACGAATTCTTAACAATCTATATATGAAATCCCCAATCAGAATTTATCACGAAAACTCTCAGGGGACAGTATGAATTTCAAATGAAAAGGAGTTTTTACTCTCCTCTCTGATTTCGGAAGCCCTTTTGGCTCCCTACTGTTTTTTACTCAGCTGTGCATTGCTGCCAGCCATTTTTTAATCTCGGCTCTTTTGGAGCCCTTCGCATGGCTAATTTCCGATTAAGCCAACTTGTTGCTAATAGCACCAACTTCAGCTACACATGCAACAACTACTGCGAAAATCATTCCTAATACTAACATAATCTTTTCCTTTCTTAAATTTGTTATCTTAAATATACAATCTTGTTGTTTTACCTAACAAAATCTTAACTCTCTTTATTTCTTACCTCCCGAAGGAGGATTTCTATGCTCTCTTAGCTTCGTAGCTTATTTGCCGCAGTTCATACCGAGGTTCATACCTGCGCAAGCAACTACTGCGAATGCTACTACTGCTACTGTCATTATCCCGAACATTGCCATAATCTTTTTCCTTTCTTTTAACCTCTTAATCAGTCTCTTCGAGATTTTCCAGAAGTCCTCGTCCGAATCTCAGAACCAGGTTCCGAACCGGCCTCAAACTTGTCTCGAATCGATTTCATAAGTTATCCTTACTGAATCAATCTTTTATCCTTTTTtCTTTTtCTGGTGCAAAGGTACAACTTTTTGTGTGCGCACACAAATATTTTAGGAGAAATGTTTCAAAAAGCCCTTTTTTCTTGATTAAGGTCAAGAACATTTACATTCTCATTACAAAAACGGGCTATTTTAAAGCTTTTGCCCTTTCAGGGCGACAGGCGTGCTGCTAAAACGTGAGGGGCGTGGCATTTCACCACGCCCACTCCTTTATCACCGCTACGCAGCCACTCCTGGCGTTCCGTAGTGCCCGTACTTGGTGATGAAACGGGCGGTCTTGGTGAAGGTGCCGTCCTCGTTCTTCATGATGAAGCCACGCTTCTTCCAGTTGCACAGCAGGATGGCAAGCTTCGTCTTGGTGCCATGAACCTGACAGATGTTCTGAATCTCAGTCTTGTCAAAGGTGTCATGAACGTAGAGAAGAAGATTGCTCACACCGGGAGTATGGCACACAGAGCGGCTGTCTGCATCTATCGCCTCCTGCATCTGATTGCCGAAGAAACGCATCTTGCACCACAAATCATACTTCACGCTCCATACGATGAAATCCTCTATCGCCTTCTCCCACTTCTCGCCATTCGCCAGATAAAGCACCATCGCGCGGCGGAAACCATTCGCCAGGCCACGCTTGGCAAACTCGGCGTAAGGCTTGTTGTAAGCCAGCTGAGCCATCTCCATAATCTCATTCTCCAGGCGCTCGATAAGCTGGCGAGCCTTACGGCACTCCTTGAAACCGCTGGCTGCGTTCAGCTGCTGGATGTAAGGAGAAAGCTGCGACTTGAACTGCGCATCATAACTGCCCACCTCCGGACGCGGAGCGAAATCGGGACGGATGATGGTGGCGAGCGACAGGCGGCTCACGGCTCCATCAGCCACCTCACGAACCGAGAAGAACTTCTGCGTAACGGCAATGGTGCTCGAAGCATTCCAGTTGAAACGGGTCTTTACGCGGGCTGTAACGCTCTTGGTGCCTACTCGCTCCTGGCCGTCCTCTGAATTGTCCCAGCAGAGGCGAATCAGCTGGCTAGGGTCGTTGAACTTCCTGAGCATGTCTACCTCGTCCATCTTGCAGTAGAGATAAGCATCGCCAGCCTTCTGCACATCGTCGAGGCGCTGGATGTAGGCAGCGCGCGTCAGGTCGGGCGAAACGATGCGGATGCAGATGTCTTCAGGGCGCACAGGCTTCTTCTTGTTGTCGCCCATGGTGTTCACCTCGTCCTTCCAGTCCTGCTCCTTCTGGCGGTTCACCTTGTCCATCTGAACCAGATCTTCGATGATGCAGTCGATGGGTCCGTTGACGAGCGATTTGCCCGACGACATGGCTGCAATGAGCAGATTCATCATCGCCGCCTCGTGCACCTGATTATCCGTGTAGCGGAAGGTTACGCCCTTAAGATGAGCGGCAAGCGCAGGGAAGACCGCCATTGCCACAGCCGCCTTGAAATCGGCAGGCACCTTGCTGGTGAGCAGTTTGATGAGCTTAGGCAGCTTGGCTGGCAACTGAGGAGGAACATCGGCGTAGATTCCCGCCTTCTCGGTGGCCTGCTTGGCGAGATGATTCTTGCGGGCAGTCTCTACAGCCTGCTTTACCAAATCAGGAATCGCGGTAGATTGCGCCACCTTGCAGGCATTCTCTACGGTGGCGAACGCCTTCGCCTCGTCTTCGCCAAAGGTTTCTATTACCTGCTTGATCCAAGCCGCCTCACTATTACAGATGTATCTCAGCAGGCAGGCTTCACGATAGATGAAGTTGTTGCGGTTGCCGTGGACAGGAGCGCCGCCCATCAGCTCTACCAGCGCCTTCACAATCTCCCCGTAAGGAACGCCGTCGTAAGTCTGCTCATACTGCACGGCATTGGCAGCCCGTCTCGCCTTCTCCTCCTCGCTCTCGATGGGTTCGAAATCTACGTTTGGAGCAGAAGATGCATTCTGAAATGCCTGGCTCTGAGAAGATGCATTCTGAGAGGCTCCTGACCGGGCTGAATCTACATCCAGCGGACGTCCGTCAATATCCAGTCCTCTCTTGCGGTAAGCCTCACGGTATTCAGCCACAGCCTCCTTATCCAGGCGCTTGTACCAGTCATCGGCAGTATAGATCTGGCTTGCAGCATCGGTGATGAAGATGATGCGCTCAGGGGTGATGCAGCTAGGATCTTCGGTGGCGTGGATGAGTTTGCAGAAGGCGCTCTGAGCCTCAGCAATGGTCATTCCTACCGGGATGCGGATGTCGATGTGGGCCTTGTTGCGGGCTGAGCGCTCGATGTGGAGCACCTTTCCCTTCCAGAGTTCGATGTCTTCGGCTGAGAAGATTTTCTCTCTGAAGAGCTTCTCTGTAGGCTCATCAAACATTCCGTTCAGCAGAAGGGCGTTCTTCACCGCCGGCTCAACCTCCTCAGGGTTATCAATATCCACGGTTGTCTGGAAGGTGAAAGCCTCTGGGTCGATGAACTTCTGGGCACGATGGTCTTCGAGGAAGTGGAAGTAGTGAGGTGAGCGGAAAGGCAACTGCTTCTTGAGGTCAGTAATCTTGCGGTCGAGCTGCCGGTAAGTCTCTCCTGCCTTCATCTCCTCCTGCATCATCTGGTTCTGCTGGGCGGTGAGGTCACGGATCTGACCAACGAGCTGTGCGAGCCAAGGCTGCTTGGTAAGCTCGGTGTAGTAATCGAGGAGATGGGATGAAATCTGTCCCATGTTCGCTCTGCGGTTAGGGTTCATTGCGATGATGCGGCTGCTGAGCTGCTTGCATTCATCAAAGGTTAATGATTTTTGTGTCATAAATCTATATTTTTtAGTTGTAAAAGACAGGCTCTTTGCAGAAACCTGCCGCCTTCCATTCTGAAAAGCGGTGCAAAGATAAGGAAAAaGAAaGTAACTCCATTATTATACCTCTGCCGATAAAAGCTGTATAAAAATATCGGGCAAGAGGGATAAAAGTTTTTAGATTCAGGTATAAAGAGAGGTATAAAACAAGGGAGAAGAAAAGAAACAGGCTACAAGAAAAAAGCGTTGGCAACAGATTACAAATCCGCTGCCAACGCCCATTATTCTTTTAGCCAATCATCTAACATAATACCCTTCTTAAAAGCTTCTTCTCCCAGGATTTTCATAAAAATATCAACAATCTCACAATAACGGTTGAATTTTGCCTCTTGTGTATTAATCAATTCTTCCTGCTCCAGATCTTTCCATTTCAAAGCTTCATGGTTGGAAAAGGGAGCGATTCCTGCTTGCCTCAAATCATCCCTACCGCAGAGACGAGCTTTCGGACCGGATATTTTTTTGCCTTCAAATAGCTCTTCCAAGAATGTACAGAACGATTGAGGAGATTTGGGTGGGAGTAATTCCCAATCGCCCATCAGGCGGAAAATAGGATACCAATAGGCCTGTTTTGAAAGAAACATGCCATAATATCCCCTCTTCTGATAAACAGCAATCTTCAAGACTGCCTTTTTCACCAGTGCCATGAGTTCCTTCTTATGCTCTCCAATCGCAGGTTTCTTCCCCACAGTCTTCATCGCTATCAGTGACTCCTCATCGCCGTGCTTGCCCCATTGCTTCACATCGTCCACCCTGCCGTTCATAATCATCAGCACGATGCCCGAGAGCAACTGGAGCATCTTCTTTCTAGGCACACGCTTATAGAACACCTGACGGAGGAAATCTACAGGGTCGGCCTTGAATGTTGGGTAGAGATTGTGGGGGAAGGCGTGCAGCTGCTGTTCTATGGCGTCCAGCTGGTCTTTATAATCGTAGGTGCCCGTTTGCTTCTTCTTGATGGCATTCGGGGCCTCTACGAAGAAAGAATAGGCCGCACGCTCGCGGTAAGCCGAACTGGTGATGAATCCCATCTCGGTAAGCAGAACGGCCCGGAGGCGCTGCAGTTCATCATCGTCTATCTGCTCCAGTTTATGAAGAATGCGGTTTCTGGTCTGCGTCATTTCGCGGGAATAATCGCTGCGCTGGATTTCGAGGAAACTGCTGAGCCGCTCTCTAGCCTCAGAAAGGCAATCAGAAAGTTCCTCGCGCAGCATCGCCTCAGTTTCTGCATCAAGAGAACGGTTCTCTGCCTCAGAAGAGGTTTTATCCGATGCAGAAGAGCTCTTATCCGAAGCGCCTTCAGAGAGCGTATTCCTGAGACAGATGATGCTGTTGATGACGCCTTCGAGCATCATGGTGCAGTCGCTGAAGCGGGTGAGCTGTTCGATGGGCAGCACAGGACCAGAGTATTGCCAGTCATCATAAATCTTATCATCATATATTTCGCGGCGCGCCTGCTCCATCTCCTCATCAGAAACATCAGAGAGTGCCCTCACCATGAGCTGCAATCCAGCCTTATCGCCCTCGTTCTTGCTGTTGCAGCCTATGCAGCGGGTGCGCAGGTTCCGCTCCTTACGGGCGATGATGAGGGCGCGTACGTCCTCGCCTTCCAGGGCTGAAACATAGCCTATGAGCTGCTGTTTGTCATAAGCTTTCACCGCCAGCATGTCGAAGGTGTTGGCGTCATCGGGCACGAGGCAGATGGTTCTCCCCTCTGCTTCTTTAGCATACTCTACCTCATGGCCTTTCACGTCATTATGGGTGAGTCCTACGATATGGAATGTGAGATTCTTCATTTTATGTTGTTATTATTGTTTTTACGTTTGTTTGCAGTCAGGTTACAAAAGTAAGGTTTTTCGGTGAAACCACCAAGCATTCTTGTTTAAATTTCCTAAAAGAGGGGACGGAGAAGCCGAGGGGGTTTTAAACTTCGGTTAATTTATAGTTGAAAGTTTATAGTTTATAGCAATCTTGCGAACGGCTACGCCCTATCAACTGTTAACTATAAACTATTAACTTGTTGTTGGGGGgTTAACAGGGTTAACAGTTAACAGCtGTTTTTTGCATGGTCCCCCTCGCGTACCTTATTATATAATAATATATATATACTTATTTTTATATAAGTGTGTGGATGGAAGTATGCATTTTTGGGGTGTTAACTGTTAACCTGTTAACCTTTCCCTCTCAGAACGCTCCTCTCCCAACAGAACGCCCCCTCTCCCGATGCCTGTTAAAAGAAGACTGGCTGAGCCTTGGCAGAAAAAGCTCAAACACCCTGCTACAGTCCATTTTACGGGCTTATATGAAGGCTGGCACGAGGCATAAATGATGACTGATACGAGGCTTAAATGATGGCTGAAAAGGAGGCTAAATGATGCCTCACGAGGGGATAGATCATGCATCGCGACGGAATGAGAAATGCATCACGAGGGAAGAAAaTTTtCATCACGATGGAAAAAAaTCAGCCTCGCGAGGCAGAAAATTGGAATATTTTtCATAACTTTGCTGCCAAAATATGAACAATAAATTTTtAAGAGTATGAATTCAAAATCAGCAGCAAAATTGGCTGCTTGCGCCTCATTAGCGCTATTTTTGAGTGGAATTCCTTCACAGAAGGCCTGTGCACAAGAGCAGGAGAAGAAGGTTGTGGTAGAAGATGCAGACAACGAGAAGCGCTATCTGCCAGCCAACAGCATCAGCGTAAGCAGCGGATATTCATGGCTCAGCAACGAAATTCTTACGGCCAACGGCGATAAACTGGGCAGAACGCCTACCGGCTTCGACGTGACCATGGAATACGCCCATCTGTGGAAACTGAAGAACACCCGCCGTCCTATTTATATCGGCTTCTCCATTAATGGCGTGGGCAGCAGAACCAAGGTGAAAATCCCTAGAAACGGCGGCAACGACGTCGACGATGTAATCATGAACTATTTCGTCGGTGCGGGTTACAAAATGGCCTACAAGACCAACAAACGCTTCATCTGGAATCTGCTGCTGAGCCTTGGCTACGCCTGCACAGACGAAGATTTCGCCACCGTAGATGGCTTTGGCGTCTATGCGGAAATGGGATGCGAATACATGCTCAGCAAGCACTGGTCGGCTGGCGTGAATCTTGGCGGCATGTCATCCGCTTACAAGCAGCCGGTAGGCTGGGACGGCAGCAAATATAAATTCGGAATCGATCACAATGGCTTGCGCGCAAAGCTGGCCTACTACTTCTAATTACGGAACCAGGCACATTGATTTTAAAAGCAGCGAGGCGATACTCTTCTCTTATAGGAAGAATATCGCCTCGTTGCCTTCATTGAAAAGAAGGTCAAGGATGCTCATATTGGGCTGAAAACCGTGTTTCTGCTCGTAATAACAGGACTTCAGAAATTTTCTGTAGATATGGGCCCGCAAGCGTGCCAGCATCCCGAAATATCAGGTTTACAACAATGCCCTGCTAAGTGTTCTGAGCGGATTGTCGTTTAAGGAAGCCGTAACTGACAGCAAGCGATGGGGACAGATTTTCGAATCAGCCATAGGAGCTTATATCATCAGCGAAGCCTTCGTCCATCGTTTCGAGGTTTATTATTGGCGCGAAGGCAATGATGAGGTAGATTTCGTTCTCAAGAAGAACCAAAAGATTGTAGCCATAGAGGTGAAGAGCAATGGCGAAACCAAGACAACCAGCATGGAACGCTTCCACAAGCTCTTCAATCCGCTAGCCACCATAGTTGTGGGCGAGAATGGCATTCAGCCTGAGCTGTTCCTCAGCATGGATCTCAGAAAGCTTTTCGAATAAAAGAAACTAAAAATGCCTGCTAGAGCAAATTTCTCTCTAGCAGGCATTATCATATCGGGCTTATTATTTTCTCACATACTTACGAACGGAACCATCGGATTTTTTCTCGATGACAATACCATCACTAGTAGCTATGCAGCCATTAATACCATATGTTAAAGATTTAGAATCCTTACTAGTCAAGACATTCTTGATACCAGAAACTTCACACTCCTCTACATTGGTAAAATATTTCCAAATTGGAGCTGTCTTATACGCCTCCAAACTTTCCTTAGGAACAATCAGTTTACAATTGTCGTAGGTGTCTTCTGAGAAATAGTCATGACCTTCCCTGCCAACAACTGGTGGAATTGACGACAGGATGGTAAATTTCTCAATGTAATGACTACAAACAAAGTCGAGCGGAATCTCTTTCACGTATTTACCCAAAGTTACTTCCTTTAATCCGGAACCACTTAAGTCAAAGAAACCTGGACGACCTATATAAGCTATTTCCGCACTGCCAAACATCCCCCAATTCATATCCAACTCGTTTTCTCCATCTTCAAGTATAACGCTCTTTATCGGAGTCTTGCTGAATGCACCATCGCCTTTGATTCGCATTACATTACTAGATATATTTATCTGCGTCAAACCAGTCTGGCTGTAAGCATAATCTCCAATGCTTTGAAGTTTTTCAGGAAATTCGACGGATGTTATTCCTGTACAACCTTCAAATGCGCTATCTGAGATGTATTCTAAACTTTCAGGGAAAGTAACATCCGTCAGTTTGCTCTGTCCCTTAAAAGCCTCTGAACAAACACAAATTATGCCCTCTGGTATTGCGACAGAAGCAGGAGCTTCTCCCTTGTATTCATAGAGACTCTTTCCGATAATAACCATGCCATCTGGTTGTTTATCCAACCATGCAGTTGAATAGAAGGCTCTATTTCCAATAGAGTCAACAACTTCTGCAAAACTTATATCCGTAAGTTTTTTATTCATTAAGAAAGCACAATCGCCGATAGTGATGAATTGGCGAGCATCTGTCTTTGACTGACATTTCTTAGCACTTGCAGGCGTTTTTACAGACGAGTATTGTACCCTTTCCAAGTCATGGCACCAAGCGAATGCATATTTACCAATTCGCTTTAAAGACTTGGGTACGTACACTGTAGAAAGATCCATACCTGCAAACTGGTAGTCATGTATCTCTGTCATATCTTCCGGAATAATTATCTCATTCACTTGTTCTCCATTGATTCGCAAAATGCCCTGTCCGTCTATGGCAAACATTTCTTTCTTTAAATTGAACTTGATATTAAGCCACTCTTCTATTGTGCCATCATAATCAATCGCATTTGCCGTAGGAACATCACCCTCACCTGTAACCTGCTTTAAGTTTTTAGAGATTACAACATTATGGATTCCCTCCTCTTGGATCCAGTCGCTCACATAAAATCCATATTTGTCGATTTGCAGATTCTCTGCCTGTATCGTTACTTTATCAAGCAAACATCCAAGAAAAGCACCTTCGCCTACACGCTTTACCCAAGAAGGAATCGTTACTGTTTTCAATCCTCTATACCCTGTGAAAGACCATGCGTTAACAGTATTTACATTAGCAGGTATCTCCAAGTCCGTAACAAGTCCAGCTCCTATATAGAATTTTTGAGCATGGGTAATCGGATTCGTATCGGTAGGATAACCAGTTCCCGCATCTTCAGGGCAATCATGGTCTATTATCAGATAGTCAAAATTAATGCCCAACCATTCCTTAAGGCTACCAGAAAAAGTCAATTTTGTAAGATTAACCCCGCAAAAAGCTCCACCTCCCACATATTCCAAAGAGTTAGGGAGTACCAATTCTGTCATACTTTCACAATCATCAAAAGCATGTATTCCAATACTTTTCAAAGGAGTTGGCAGGGTCAAACTTTGTAAATTCGAGCAACCCTCAAAAGCATGATCTTCAATAGCCTCTACATTTCCATTAAAATAAAACCTTTGCAATGCCTTGCAGTTTCGAAAAGCCGACTTAGGTATTACCTTCAGGTCGTGAGGAAGACTAATCTCCACAAGACTGGAACAACCGCAAAACATTTCCTCACCCAAAGATTCTAAATCATTCGGGAGGGACACCGATGAAAGAGAAGAACAATTTTCAAATACATTTCTTTCAAACGAGGTATTCCCTTTTATGGTCAAAGAAGTCAAATCTTCACAATTCTCAAAAGCATTTTCCCCAACATTTTTCAATGAACTAGGCAAAACTATATTTGTCAATTTCGCACCACAAAATGCATCACTACCTATACTATCAAGAGTATTAGGAAGCTCTATGCTCTTAATACCAGAGTCCTTAAACGCCCAATCTCTTATAGTCTTCAAATTTGGAAAAGACACTGTTTTTAGCGATGTAGTTCCATAAAAAGTTTCTCTTTCAATAATTGTTATACCATTGCCTTCTACTGTTTTCAACTTAGTTTTACCATCCAAAGATGGTAAATGTGTTATATTGTCACCAAGGTGCAAATTTACAAGATTTTGGAAGGAACTTAAGTAATCGTTATTATCGTTAACAACACGACTTATTGTTAAATCGGTTACCGGCGTATCATCACTAATACCTAAGTATAACTTCTCCTTGCTTTCCTGTATTACTAGGTCTCCCAATACGCTACAATTTGATAATCCTAAATGTGAAACGGTACCTGGGACTACCAGTGTATACAATGAAGGACATCCATAAAGCTTGACATCATCAGCAGTACTTGGAATATCCAAAGTCGAGATATAAGCATTTTCCAACTCAATGGACTTCAGTTGTGGAAGAACTATTTCTTGCGCATAGCATTTATTTATTTTCAAATCTTTGATAGGCGCATTTATCGTTATTTTTGTAAGTCCATAACTTTCTTCAAATGCATTCTCGTCAATCCCCACAACGTGATAGGTTACACTTGGTTCATAAGCATATTCTTTACACACTACCTCTTCAGGAATAACGATTTCACCAGAATAAGTTCCACCAGTTTCCGGTTTTGATACAATAGCGCCACCATCAGACTCCCGATAATACACTCCCTTATATTCAAAAGCGAATGAATTATAACATCCAAGCAGAAGCAACATTAGAATAAAAAAATGTTTCATAATTAGCTTTTTGAATTACCTAGCAACGTCCCCTTCACTAGAAATTAAATGATTATCCTTGCTCCGCCAAAaCAAAAAaGCGTGGGAACCTTACCAGTTGTCCGTCCCACTCTTAGAGGCCTTCGCATTGCCCATCTTGTCGAAACGAACAACGTCGAAGCCCACGCCGATATGAATATACTATCCCCTATACAGATATTTGACATCTCGCTATACGCAATATGCCATACCCATAGTAAGGAATGTGGATAAACACATCCCGAGAGCATCTACCGTTGCACTGTCTTTGACAAGATTTGGAGTTTGCGAAGTTCCTAAGAGTCAAGTTCAGAGCGTCTAGTAAACGCTTTTCCATTATGTCGCAAACACATACTGCCCCCACTAGTTGGACAGAAATACTTTCTGATAAGTAAAAACTGCCCTCTTATCGGTGCAAGCTTAATGTGCTCAATGCAAAGATACACAAAATCCGAAATTTTACGCTTAAAATATGAATAATTTTtCCTTTTCTACCTCATTTTTTATTTTATCTGCATCATTTAAGCGTAAAATGATGCAGATATTTTTGTTTTAGGGCAGATAATTGGAATATTCTTTGTAAATTTGCAGCAGAACAAATAAACAAAAGACTATGCATCAATTCGACTACAAAAATACACCCGAGCAACTGCTCACACCATCCATCGTGAGACAGCTCGCTATCTTGCACGAATACAAGGGCAAGCAAGACCTTTACGTATCGGCAAAATCCGACACCCTCTCTGCCTTGCTCAATATCGCCAAGATACAGAGTACCCGCTCTTCCAACCGCATTGAGGGAATCTACACCTCAGATGAGCGCATCCATGCACTCGTCATGGAGAAAGCCGAGCCTCAAAGCCGCTCAGAAGAGGAGATTGCAGGTTATCGGGAGGTACTGACCACCATACACGAGAACTATGAGTACATTCCTATTCGCCCCAACAACATTCTCCAACTGCACCGAGACCTCTATTCTTACGGCGGGAAGGAGATTGGAGGACGATTCAAGAACACCGACAACATCATCGCTGAGACCGACAGCGAAGGGAAGGAGCACATCAGGTTCACGCCGATGCCAGCCTTCCAAACTCCCGAAGCAATGGAAGACCTCTGCTGTGCATTCGACGAGGCAATAGATGAAGGCAAACATGATGCACTCTTGCTTATTCCGATGTTCGTGCTCGACTTCCTCTCAATCCATCCTTTCAACGATGGCAATGGCAGGATGAGCCGTCTTCTTACCCTTCTTTTGCTTTATCGCAGCGGGTACATTGTGGGCAAATATATCAGCATCGAGATGCTCATAGAGAAATCGAAGGAGACCTACTACGATGCCCTGAAATCAAGTTCCATCGATTGGCACGACAGCCAGAACTCTTATCTTCCATTCGTAAGCTACTATCTGGGGATATTCATCAAGGCTTACCAGGAATTCCAGGACAGGGTGGAACATCTGCACGGCAAAACGCTTTCGAAAGCTGAACGCATCAAGGCCGTCTTCCACAAGAAGTTGGGAAAAATCACCAAGGCAGACATCGCCAACCTCTGCCCTGACATCAGCATCAGCACCATTGAGCGCACGCTCAAGGAAATGCTCGTTGCGGAGGAAATTGAGAAAGTGGGAAGCGGAAGAGGAACGGGATACGTTTTAAAATAAAAaCATGAGCCACTGAGGATTTTTTGCATTGGGGTTAACAGGTTAACAGTTAACAGCGCATTTTTGCATACTTCATCAGATAAGAATAAAGAAATGAGGCGATACTCTACCTTATTATTTATAGGTAGAATATCGCCTCGTTGCCTTCATTAAAAAGGAGGTCAAGGATGCTCATATTGGGCTGAAAACCGTATTTCTGCTCGTAAACCTGGTAATAGCGCTTCGACTCGAATTCGGGGTCAGGGAGCGGTTTCTTGGGGCGAATTGCATCGCGGAAATCACTTATCTGAGTGTTGAATGTTGAGTGTTGAATGTTGAATTGGGCTTGCGCCTCTGGGCTATTGAATTGGCTTTCCCTTCGGTCGCCGAACGTTGTTTCTTCACTCTTCACTCTTCGTTCTTCACTCTTCACTCTTCGTTCTTCACTTAAAACGTATTCGTCAGTGACGCTTATCTTCGGACGGATGTCGAGGAGTTCTATCATCTTCGCGGTTGTCTCCATGTTGAAATCGAAGAGGAACTCGTATTTCTTCTCGTAGAAGGGGCGGATGTCGTCCTGATAATACTCGAAGAATGGGCTCTCGCCGTAGGCGGAAAGGAGTGCATTCCAGTGGACGTGGCGCCAGTTGGCGTGGTCGGAGATGCGGATGTCCTTCATCGACAGGGAGATGTCGTGATTGGTGGGGATGGTGAGCGAGAGGGGGCCGTTGGTGGTAGGGATGAGCATACGGTTACGATAGGTTTGCTTGATAAAGCTCTCGTGGCGCTCTATCAGGCATTCATCGTAGCGGTTCAGCTTCTGGTACCACTGGATGGGGCCGAAATATGTGGAAGAAAGAAGGGCTTTCAATTTCTGCTTTGTTATGAAGGGTTAATGATGAAGAGGGGGACGAGCGATGGAATCGCTCGGAACGGGGGCAGACGGGGGACAAGCTTCCGGCGGGGCTCTAAGCAGCGGCGAGGAGCACGAGAGAGCGAGGAGCGGCAGCGCGAGGGAGCTAGAACAGCTTATGGGCTTTGCCTATCATCTGGTGCTTGTGGACGAGCTGCTGGCCGGTTGGCGTCTTCAAGAGATAGAAGCGGCAATCCTTACAGCCGCAGCGCTTGCAGCATACGGTTGGGATGACGAACTGCACGGTGTCGATGCGCAGCGTATCGCCCGGAAGCTTCTCTATCCTGCCTATGAAATGAGACTCGAAGACGCGCTTGCGGTGTTGGTTCTTGGGCTGGTAAACCACCGTATCGGTGAAAACAACCACATCGCCACGCCCGAAATTTTCGCAGTCAATCCTGTTCACTATCACCCGGTTGCCAGCCTTCAGCTGGGGCGGAAGCCCACCCTGAGGCACCGAGAAGATAGTGAAAACATAGGTGCGCACTGCCCAAGCCAGGAGCAGCGACAACACCAATGCTATTAGGAATTTGACGGCAGTCTTCAATTCTTATTTCTTTTTtCTTACTTAATATTGTCTACAAAAGTGAAGAGGCGGTTCCAACGGATGCCTGAGAAGCCCGGATGATCTGGGCTGTGGCTCCACCAGATGAAGATAGGCTTGCCCACGATGTGGTCCTCAGGCACGAAACCCCAGTAGCGGCTGTCGGCTGAGTTGTGGCGGTTGTCACCCATCATCCAGTAGTAGTCGAGCTTGAAGGTGTAGCTCTTCGCCTGCTTGCCGTTGATGAAGATGCGGCCAGCATTGTCTACCTTCAGGCCGTTGCCCTCGTAAACCTTGATGCAGCGCTCGTATACAGGCAGATTCTTCAGCGTAAGAGCGATGCTCTCGCCCTTCTTCGGAATCCAAACCGGGCCGTAATTATCTCTTGTCCAGCCGGTATAGGCGTTGAGCGGATAGAGGTCGCCATAGGTTGCATCCGTATTGATAGAGATGCTCTCTACGAGGTTTCTGTTCGCCTTCAGCGCCAGATAAGCCTTCTTGGTGAGCGGAATCACGCCACTCTGATTATACATCAGCAGGTCTTCGTTGGTGATTCCCAACTCATCGGCAAGGTCGATTGGGAACTCGCCCTTGAGCTTCATCTTATAAGTATACTGCACGTTATCAGGCTCCTTGTTTGCCTTTCCGTTCAGATAAACGATGCGGTTCTTGATCTGCAGGGTCTGACCAGGCAAGCCCACGCAGCGCTTTACATAGTTCTCGCGGCGGTCGGTAGGACGGCTGATGATGTCGCCATATTCGCCCGGCATGCTGCTGATGTAGTTGCGGCCAGTAGCATAAACCTGCTCAAAATAGTGGCGCTGCTGCAATGGGTTCATCGCGCGCACATCCTTTTCCTGTCCGTTCTGCTGCATCAGCTGGTCGCCGATGCTGTAAACCATCTGGTAGTAATCATTCGCCTGATAGCGCTCCTCATTGACGAGCGTATCGCCTGCAGGATAGTTGAATACCACGATGTCGTTGAGCTTCACGTTGCCCAAACCCTTCACGCGGCGGTAATCCCAGTGAGGCCACTCAATGTAGCTCTTCACGTTGACCAGCGGCATGGTGTGCTGGGTGAGCGGCATGGTGAGCGGAGTTTCAGGAATGCGAGGGCCGTAGCTTACCTTGCTCACGAAGAGATAATCACCCGTGAGGAGACTCTTTTCGAGAGAGGAAGACGGAATGACGTAGTTCTGGAAGAAGAAGAGGTTGATGAAATAAACCGCTACAAGAGCAAACACCAGCGCATCTACCCAGCTCATGATGAAACGGATAGGACCTTCTTCATCCTTCCACCACTGCCAGTGAATCTTCTTGGTGATGTAAACGTCGAAGATGAACGGAACCACGATGAGTCCCAGCCAGCTTTCTACCCAAACCAGAAAGAGAAGATAGAGGGCGAGAACCACTGCGAACTTCGCCCACTGTACCTTCATATTGAGTTTTTGTTTCTGCTTGTCTATCATAACTTCTGCTTAGAACTTAAACAAATCTGATGTGGTGAGCAAGCCGGAATGGTTGGCTGTAAACTCAGCTGCGAGAACGGCTCCCAGGGCGAAACCCTTGCGAGAATGGGCACTGTGCTCGATGGTAATCATATCAGCATCGCTGTCATACATCACGGCGTGGATTCCCGGAACCTCGCCATCGCGTACGCAGTTGATAACCAAATCCTCATCAGTGATGTTTGCATCGCCCTCATCGTGATGACCATCCTCTGTCCAGTAGGTTACGCCACGCTTCCAGTCCTTCTTGCGGTCGATGTTGTCGATGATTTCCTCGGCAAGGGTGATGGCTGTACCTGATGGCGCATCAAGCTTGTGCACGTGGTGGGTTTCCTGCATGCATACAGAGTACTGTGGGAATCCATTCATGATTTTAGCCAGATAGCGGTTTACGGCAGAGAAGATAGCCACACCGATGCTGAAGTTAGACGCCCAGAAGAGGGTCTGCTTACCGTCGGCGCAGAGTTTCTCCACGTCTTCCTTATGGTCTTTCATCCAACCTGTAGAACCTGAAACCACCTTCACATTGTGAGAGAAAGCCTTCAGATAGTTGCCGTAGGCGGCAGTAGGGTTGGTAAACTCAATAGCAACATCGGCAGAGCAGAACTCCGGGCTGTCGATGTCTTGAGGGTTATTCACGTCAATCTTACAAACAATTTCGTGGCCACGCTGCAGGGCGATCTCCTCGATCATGTGTCCCATCTTTCCGTAGCCGATCAAAGCAATTTTCATCTTTATCTATTTTTATTTTTGTTCTTATTTCTAAACCTTTCGGCAAAAAAAaTGCAAATGAGCGCAATGAAAGCTTGCTTTCAAATTGCCGAGTGCTGCTTTTTTTATGCAAAAATACACATTTTTCTTCGAAAAACCTTGAAAAATCCTTGTTATTATAATAATAAATAGAAAATTTTGGTTATTTTTGCAGTGATTTAAGGCTTTTAGCCTCATTTAGTAACTAAAAAAGAGAAAATTATGAGCAGATATATTTTTGAGACGAAGATGGAAGTAAGAGATTATGAGTGCGATATTGAGGGCATCGTGAACAATGCCAACTATCTGCACTACATGGAACATACCCGCCATCTCTTTCTGAAGGAATGCGGCCTCAGCTTTGCCGAAATGCACAACAAGGGCGTGGATGCTGTGGTGGCGAGAATGAACCTGCAGTATAAGGTTCCGCTGCAATGCGATGATGAATTCTTCTCGCGTCTGTGGCTGGAGAAGCAGGGCGTGAGATATGTTTTCCATCAGGACATCTTCCGTGCCAAGGACGAGAAGCTCTGCCTTAAGGCAACCGTAGAACTCGTCTGCCTCATCAACGGAAAACTGGGCAACAGCGAGGACTACGACACGGCATTCGAGAAATACTTCTCTCCTCAGGGTTAACAGGTTAACAGTTAACAGCTGATTTTTCAATACCCCTTCCGCACACGAGCGAAGAACTTGCGTTCCGAAAGAGGCAATCCTATAAACCATAAAAGCCGAAACAATATGGAGCAACTCCTTCATTATGTGTGGAAGCACAAACTCTTTCCACTCTCTCCACTCACCACCACCTGGCACCAGGCTGTGGAAGTAATTGACCCCGGACTGCACAACCGCAATGCAGGGCCCGATTTCTTCAATGCCAAAATCAAACTCAACGGAACCCTATGGGTGGGAAACGTGGAGATTCATGACAAGGCAAGCGACTGGTATGTGCACGGACATGATAAGGATGAACGCTACGACAACGTTATCCTGCACGTTTGCGGAACCATCGATGTAGAAGCCAAGAACTCGAAGGGCGAGCCCCTCGTGCAGTTGCAGCTCGACATCCCCGAAAACGTATTGAAGCATTATCAGGAGCTGCTGAGCATCGACCAGTATCCACCCTGCTACCAGATCATCCCATCGCTCACCCGCCTCACCGTGCACAGTTGGATGAGCGCCCTGCAAACCGAGCGCTTATCGCAGAAAACCGATGCAATAGAGGCGCGCGTGAAGCAATGTAACGGCGATTGGGAGAACGCCTACTTCGTGACCCTGGCGCGCAACTACGGGTTCGGAATCAACGGCGACGCCTTCGAGCAGTGGGCTTACCATCTGCCGCTGAGAGCCGTAGACCATCACCGCGACGACCTCTTCCAGATAGAAGCCATCTTCCTGGGGCAAGCCGGACTGCTGGAACTGAACACCATTCCCGAAAGATATCAGAAAGACGCACTGAACGACGGCTATTTCTCCCGATTGAGGAACGAATATCTCTATCTCTCGCATAAATTCTCGCTGCAGCCGATGGATTACAAGCAGTGGCGCTTCCTGCGCCTGCGTCCGCAGAACTTCCCTCACATCCGCATCTCGCAGTTAGCCAATCTTTATTATAACCGCCGTGCGGGGCTGAGCCAGCTGCTCGAGGCAAGCACGGTGAAGGAGGCGAAGCAGGTGCTCTCAACCAGCGTTACGGAGTATTGGGAAACTCATTATACCTTCGGCAGCACGAGCATCCGTAACGAGAAGCACCTCTCCCCTTTCTCGCTCAATCTGCTCATCATCAACACCGTGGTTCCCATCCTCTTTGCCTATGGAAGGCACCGGGGCGAGGAGAAATACTGCGACCGCGCCTTCGACTTCCTGGAGGAGCTGAAGGCCGAGAATAACCACATAGTAAGGATGTGGAAGGAATGCGGGCTGCCGGTGGAGAACGCCGGGGATAGCCAGGCGCTCATACAGCTGAAGAAGGAATACTGCGACAGGAAGGAATGCCTGAGGTGCAGGATAGGGTATGAATACTTGAAGAGATAAAGGGGGACGAGCGCTGGAATCGCTCGGAACGGGGGCAAGAGGGAGCTATGCTTGCTGCTGCTTGCTGACTGCTGCTTGCTGCTTTATTCTTTTTtCATTTATTAATTATTATTTTTAAGATTATGGGTGACCAACAGGAAATATTAAATACTATACTTTTAACAAGGCTCAATTACTTCAGTCTGGCGGGAATGCTGGAGCTATACAGAAAGGTAGGCTCCGCCACGCTCATCCTGGAGCATAAGAACAACCTCAGAGACATCCTCCCCGATGCCTCGGATAAACTCGTGAGCGCTATCCAGAACTGCGAAGAAGCCCGAAAACGCGCTGAGGAAGAACTGGAGTACGACATACGCTACGGAATAGAACCCATTCCGATGAACGACGACCGCTATCCGCAACGCCTCAAAGACTGCGATGACGCACCTCTCATCCTCTTCTATAAAGGCAACGCCAACCTCAACCAGCAGCGCGTCATCAACATCGTAGGAACCCGCCACTGCACGCCTTACGGCGAAGACCTCATCCGCCGCTTCATCACCGACCTGAAGCAGCTCTCGCCCAACGTGCTCATCATAAGCGGACTTGCCTACGGAGTGGATATCGTGGCGCACCGCCAGGCACTCGCCAACGGCTACGAAACCATAGGCGTACTGGCTCACGGTCTGGATGACCTCTATCCCCGTCAGCACCGGGAAACGGCGGCAAGAATGATAGAACAGGGCGGACTGCTCACCGAATTCCTTACCCGTACAAACGCTGATAAGATAAACTTCGTGCGCCGCAACCGCATCGTAGCGGGAATGTCGGATGCCTGCATCCTGATAGAGAGCGCAGCTCATGGCGGCGGCCTCATCACCTGCGATATTTCGCAATCCTACGGTAGGGACGTCTTCACCTTCCCGGGCAGGATAGGCGACCACTACAGCGAAGGCTGCAACAACCTCATCCGCAACAACGGCGCCACGCTCATCACCAGTGCCGAGGACTTTGTGAAGGACATGCGCTGGCAGGATGACGCCACCCTGATGCGAGCTAAGCAGCAAGGCATCGAGCGCAGCCTCTTCCCCGAGTTATCACCCGAGGAGCAACTCATCGTAGAAGTCCTCTCCAAGACCAACGACCTGCAAGTGAATCTTATCTCCGTAAAGACGAATATCGACATTTCTCGCCTCACTTCCCTCCTCTTCACATTGGAGATGAAGGGAGTCATCAAGACCTTTGCAGGGGGAATGTATCATCTTTTGAAGTAGTATTTTCTTTATTTTCAGAAAAAAGCAGTAACTTTGCAGCCGCAAAAAAGAAGATATACATCATAGGAATAAGAAGATTTCACTCGAAACTCATGAAAATAGGTAATATAGAATTTGGGCCTCAGCCCCTCTTCCTCGCTCCGATGGAAGACGTAACAGATATTGGTTTTCGCATGCTCTGCAAGCGATTCGGAGCCGCCATGGTTTATACAGAGTTCGTATCGGCGGAAGCCTTGGTGAGAAGCATCAAGAGCACCGTCAGCAAGCTTACGATAAGCGATGAAGAGCGCCCTGTGGGCATTCAGATTTATGGTCGCACCACCGAGGATATGGTGGAAGCTGCAAAAATCGTAGAACAGGCGAAGCCGGATGTGATTGATATTAACTTCGGTTGCCCGGTGAAGAAGGTTGCCGGAAAGGGTGCAGGAGCCGGAATGCTCAGGAATATTCCGCTGATGTTGGATATTACAAGAGAAGTGGTGAAAGCGGTAAACGTGCCCGTAACCGTGAAAACCCGACTGGGTTGGGATTGCGAGAACCTCATCATCACCGACCTTGCCGAGCAGCTGCAGGATTGCGGAATCCAGGCGCTCACCATCCACGGAAGAACCCGCAGCCAGATGTACACGGGTGAAGCCGACTGGAGCCTCATAGGAGAGGTGAAGAACAATCCCCGCATCCATATTCCTATCATCGGCAACGGCGACATTACGACCCCGGAAGAAGCCAAGCTTGCCTTCGAAAGATACGGCGTAGATGCGGTGATGATTGGTAGAGCCACCTTCGGAAGGCCATGGATTTTCAAGGAAATTCGTGATTATCTGGATAATACGGGTGCTGCCCCATTAACCGTAGATGAGAAAATTGACCTTCTGGAGGAGCAGCTTCGCATCAACGTGGAGCGCATCGACGAGTACAGAGGCATTCTCCACACCCGTCGCCACCTTGCCGCCTCCCCTATCTTCAAGGGCATCCCTGATTTCCGTCAGACGAGAATCGCCATGCTGAGAGCCACTACCGTGGAGGAACTAACTGGGATTCTGAAAGAATGTAGGGAGAGAATCAAGGCGATAGAATAAGAAACAAAAAGGGAGAATCCAACAGACACCTGTTAGTTTCTCCCTTTTACTTTTAAAAGATTGACTTTATATAATCCATCAAATTTTCATTCTTATAGCTTGGAGTTTGAAGTGATCTACCACCCTTAAAACCATGCTTAATCAAAACACTTTCATTCAATTGGTCTCCAGAATATTCTGCAACCAACTTTAATCTAAAAGTAATATCCGCAGGAGCTTGCTCGAGCCAATATTCTGAATCCTCACGCTTGCAATTATCGGCAACAACTTGAGTTTTAAATCTAACGTTTCTAGTATTTGACATAAACAAATATACTATATCTCCTACTTCAAAATTAGCTGTATTTACCCAACTTATAAATCCACTCTTTATCAAGCTCTTTGCGTGATTACATTTTTTCTCATTTGCAAAAGCAATCCACTCTTTATTCCCCATTATTTGAAAAATATTTGATAATATCATCTATTGTTGCCTTAAACAACCTACCATAATCAGAACTTACACTATTAGGTGCCCATATCTTAAAACATTTTTGCCCTAATGTGCTACCATAAAAGAAAGTATATGTCAGTCCCATCACTTCGAAATCAAAATGTTCACCAGACTTTGCTGTTTTTAAAGTTTCAGAAAAGTCTTTTAGATTTTTTACAGCAGTTTCCTTATCTCCCAACAACAAATTCACATCATCATGAAATTTTGAATTATTACGTAACGTTAGAGAATACACACCCCCTTTCTCTGTTGTAGACTTCATCAAACTGACGGAACCATTTGTAAACCCCTTTACCCTCTCTATTGAACCAGACTTTTTTAATTGCGCATGACTCATAATTGGGCAAACACTTAAAATTAATGATAAAAGAAGTATAACTTTAAATCTAAACATAATCAAAAATAATTATCAAATTACTATTGTCTCATCCACAGCAAGTCAAAGTACATCAATCTGGTTGCCATTTTGATTGGCTGCCCCTTCTTTCCTCCTGTATACAAGAACTCCTGCTCTTCAGAGGTAAACAGAGGTTGAAAACCGTTTTTTTGATAGAAAGAGATTACTTCGGGAGCATTGATTGCATCTACTATCACAAAGCGACAACCAGACTTGTTGTCATGAGACATAAACCAACCCTTGATGAAATCAATGACTTCACTGCCTATTCCCTTTCCACAAAAATCCTTGTTTACGCCCAAACGACCGATAAGAATACCAGGGTATCTACGCAGAGGCTTTTCATGATGCGTAAGACTTTTCATATAATCCTTACGGCTTCTTGGCAAATCATAAATACGAATGCTATCATTAGAAACCGTAAAGGCACAAACGATTTTGGTGGGGTCATCATTCTTTCGAAAACAATATGATTTCCCCATCAAATAATAAGCATAGCGTGTGGCATCATTCTTGAAGAAATCATCCAGATCTTCATTGCCACACGAGAATGGTTGACAGGTGGATAATAAGTCATCTGTCAATTCACTAAAAAAGCATTGTGAACTCAGAAACATAAATGCCTCCTTTCTTATCTCATACCTGCCTTTTCCAAAATGCTGCGAGCCATTACACAAAAGGGATGTTCTTCGATATTTTTGAATCCCTTAAAATTGCGCTCGGCCTCTTCTGCATGGCGCAAAAACTCTTTTGCTTCTTTACCATGCAATGTTGGTATTGCTTTGATTGCTGTTGCCATAATCTTATCTCCTATCATTATGTCAACTGCCAACCTGTAACAAAGTTAACAGGTTAACAGTTAACAGCTGTATTTTCTATACTTCTACCTGAAATTGAAGAAACCTAGCTTCCTCAAATTATAGAGAACGGCTTTACTTCTTCAATATAGAAGCACCTTCGAGCAGGGCGAGTGCCTTATTCTCGTTCTCCTCCATGATTTCACGCTCTCCCGGACCCTTGTCGTTGATTCCGCAGAGGTGCAGGATGCCATGGATGATGACGCGATGGAGCTCATCATCGTAGGTCTTGCCAAACTGCTCGGCATTGGTGCGGACCGTATCCAGCGAAATCACGATGTCGCCGTTAATCACATCATCCTCATCATAATCGAAGGTGATGACATCGGTATAGTAATCATGACCCAGATACTCGTTGTTCACTTCGAGAATCTTCTCGTCATCTACAAACATATAGCCTATCTCTCCCACCTTGCGGCCATGAGAGGCAGCTACCTTACGAATCCAGGCACTCGTATCACGCTTCTTAATCTTTGGCATTTTCACGCCGTCTACATTGTATGTAATCATACGCTTCTTCCTCCTATTTTTATTTTATTCTTGGTAAAAATTCATCTACTTCTCTTCCGAAGAATCTCAGCTCCCTAACCAGCGTTGAGCTGATGCTGCTGTATCTTGGGTCTGAAAACAGCAGGATGGTTTCTACGCCGCCCAACTGCTTATTGATGTCAGCCTGCTCTCTTTCGTACTCGAAATCCTTGGCAGAACGGACGCCACGAACCAGAAACCTGGCTCCCATACGATGCGCCAAATCGATGGTGAGATCATCGTAAGAAACCACCTCCAGGCGATAACCCTTAGATGCATCCTCCGCATCTACCAGTTCCGAACATTCCTTCGGGAAAACAGCCTTGATATCCTCCACACGCTTCGAGATTTCCTCGCTGGCGTGCTTCAGCTTGCTCACCGCCACTGCAATCACGAGTTTGTCGAACATCGGCAAGGCACGCTCGGCAATGTTCTGATGTCCTATCGTAAATGGGTCGAATGTACCCGTAAAAATCCCAATCTTCATAAATGTTTATCCCTTTACGGCGCTAGCCCTAATTTAACATTCAACATTACTCAAACAAGTCTCCCTGCATAATATTGCTTGTATACGGATTTCTGCCGAGATGCTCGTAGGCAAGCGGCGTTGCCATTCTGCCTCGCGGCGTGCGCTTGATGAAACCCTCCATGATGAGGAACGGCTCGTAAACCTCCTCTACGGTGCCGCCATCCTCGCCTATTGCCGTGGCAATGGTGCTTACGCCTACCGGACCGCCACGGAACTTGTCGATGATGGTGGTGAGAATCTTATTATCTATCTCGTCCAAGCCATACTGGTCGATGTTGAGTGCCTTGAGCGCCATTTGGGCAATATCGTAAGTGATGGTTCCGTTGCCCTTTACCTGGGCGAAATCACGCACTCTTCTGAGCAGAGAGTTGGCGATACGAGGAGTTCCGCGCGAACGGCGGGAGATTTCCACTGCCGCCTCATCCTCTATCGGCACCTTCAGGAGCATCGCACTTCGCTTGATAATCTTCTGAAGCGTAGCCGGGTCGTAATATTCCAGATGCAGATTGATTCCGAAACGGGCACGCAGAGGGGCTGTAAGCAGACCGCTTCTCGTTGTCGCTCCCACGAGGGTAAACGGATTCAAGTCTATCTGGATGCTGCGAGCCGAAGGACCCTTGTCTATCATGATGTCGATGCGGTAATCCTCCATCGCCGAATAGAGATACTCCTCTACCACAGGCGAAAGTCGGTGGATTTCATCGATAAAGAGCACATCGTTGGGCTCCAGCGAGGTAAGAATTCCTGCCAGATCGCCCGGCTTATCAAGCACAGGACCCGATGTAATCTTGAATCCTACGCCCAGTTCGTTGGCGATGATGTTGCTCAGCGTGGTCTTACCCAATCCCGGTGGACCGTGGAGGAGCGTATGGTCGAGCGGTTCGCCACGATATTTGGCAGCCTCAACAAAGACCTCGAGATTTTCTACCACGCCATTCTGTCCGCTGAAATCAGAAAACTTCAGCGGGCGCAGCGCCTTCTCGAATTCCTTTTCGGCAGGCGAAACCATTTCTTGTCTTATATCAAAATCTTCGTTCATTCTATGACTATTATCGATAATATGGGTGCAAAGTTACACATTTGTTGCGGAATTAAAGAAGAAAAGCCGAATTATTTTGCCCATGATTTTGCACAATCCCAAAAGATTCGTGCAGATTTGCAAGCGCTACCCTATAAAAATGTTATAATTTATCATTTTCTTGCAGAATAATTTGTTTATCCGACAGAAAAGACGTACTTTTGCACTCGATATTGAAAGCGAGGAAAGAAATAAATAAGAGAGAAATATCAGGATTTTAAAAGAAATAGAATTATGCTTAAGTTATTTCAAGGGCTCAGCAAGCTGCTGGCCAATTACACATCTATCTTCGTGATAGGTGTTGCTGTGTTCACATTCTTCTTCCCACATACCTTCGACTGGGTGCGCGGAACTACTCAAACCGTCATTCTCGGCATCATCATGCTCACCATGGGCTTGACCTTGACCACCAACGACTTCAAGATTCTGGCTCAGCGCCCGCTGGATGTCTTCATCGGAGCCTGCGCCCAGTTTATCATCATGCCGGGTGTGGCTTACACCCTGGTTCATGTGTGGCATCTTGACCCAGCCCTAGCGCTCGGAATCCTGCTGGTAGGTTGCTGTCCAGGCGGCGTTTCGAGCAACATCATGAGTTATCTGTGTCATGGCGATGTAGCTTTCTCCGTAGGAATGACCTGCGCCTCTACCATTCTTGCACCAGTGATGACTCCGCTGCTGATGAAGATTACGGCAGGCGAGATTATCCATGTAGATGCTGTGGGAATGTTCATCAACATCCTCATCGTAACGATTATTCCTGTAGCCATCGGCTGCGCCCTCAACTATATTTACGGCAAGAAAGACTGCTTCCCTACCATCCAGAGTCTGATGCCGGGCATCAGCGTTACGTGTCTGGCAATCATCGTAGGCGGTGTGATTTCTACGGTTCATGATGACCTCGTAGCCCGCGGCTTATCGCTTTTCCTCTGGACTTTCGCCGTGGTTTTCTGCCACAACACCCTGGGTTACTGTCTCGGTTGGCTTGCCGGGAAATGTGCCGGATTCAATACCGCCAAGAAGCGTACCATCAGTATTGAGGTAGGAATGCAGAACGCCGGTCTTGCTACGGTACTTGCGGGCAACTTCTTCGCAGCCCAGCCTCTCGCCGTATTACCTTGCGCCATCAGCTGCGCCTGGCACAGCATTTCCGGCACCATCCTTGCCGGAATCTATCTGAAATGGGACCATCTGCATGAGAAGAAGTAAATGACTTCTGAAAAAGATAAATACAAAAAAGGTCGTGAGATTTCTGATTGAACCTCACGACCTTTTCTTATATCATTACCTCACGGGGTTAACAGGTTAACAGTTAACAGCCGTTTTTtCTATAGTTACACGAGCAAAGCACTTGAATTATTCACTCTTCGTTCTTCACTTAATCTACTTCCCCGTAGTCAGCAGCTGCACGGCCCGCTGAACTATCTCGTTTGTCTCGTTCCAAACCTGGAAGTATTGGCTCATATCCCAGATATCTCTTGCTACAAGGGCTTTCAGCTGCAGGGCGAGGTATTTCTTCGTCTGAATTAATTCAGCCTCATCCTTTGGCTCTATCTTCTCCTTCTTGCCCTCGGCGATAATGCCATCTATCAGCGAAGAAGGAACCTCGTAGGTGGCGAGGAACTTATCGAAATCCTTATACTGGCTCTTCAGCTCCTTACGATGCGCATCGATGAACTTCAGACTGTGGTTGATGACGATGCTCTTGGCAGCCAACTGACGGTGCATCTTGGTGTACTTGGTTGTATCCAGCGGAACGAAATAATCTGGCATGATTCCACCACCACCATAAACTACACGATGCTTGCGCAAGGTGTAATACTTCAGACTGTCTGAAAGATGGATGCTGTCCTGGTTGGTGAACTCGCCATGCTTGTAACGCTTGTCCAGATCCATCGCATAATCCAATCTGTCACCTTTCTTATAAGGCTTCTGGATGCATCTGCCGCTAGGCGTATAGTAATGGGCGATGGTGAGACGAATCTCGCTGCCATCATCGAAAGTGAGCGGACGCTGCACCAATCCCTTGCCGAAGGTTCTGCGACCAACCACTACACCACGGTCCTGATCCTGGATGGCTCCGGAAACAATCTCGGCGGCAGAAGCGGTAAACTCATTGGTGAGCACCACCACCTTGCCCTTGCGCCATCTGCCGTTAGCCTGCGCCTTGTATTCCTGGCGAGGCGCTGCACGACCGCTGGTATAAACGATGAGATCGCCCTTCTGCAGGAACTCGTTGGCAATCTGAGCCGCAGCCTGAAGATAGCCTCCGCCATTATCCTCAAGGTCGAAGATAAGGTCCTTCATTCCCTTCTTTTTCAGCGAATCCATCGCTATTGTTACCTCTTTATGACTGGTAAGACCGAAGCTTCCCAATCGGATGTATCCGATGCCCGGACGAATCATATAAGCCGCATCCATCGTAGTTACCGGAATTTTATCGCGCTTTACCTTGAAGATGAGTTTATCCTTGATGCCACGGCGCACGATGGTAAGGTTCACCGTTGTTCCCTTAGGACCACGAAGGCGCTTCATGATTTCCTCCTTGCTCATCTTCACGCCCGAAATGGCAGTATCGTTTACAGCCACAATGCGGTCGCCGGCAATGATTCCCACCTTCTCAGAAGGTCCGTTCGTAACCGGCTGGATAACGAGCAGCGTATCATCTACCATGTTAAACTGCACGCCAATGCCATCAAAACTGCCGTTAAGCGGCTCGTTCATCGCCTTGGTTTCCTTGGCTGTAGCGTAAGAAGAATGAGGGTCGAGCTTTTCGAGCATGCCTCGGATGGCGTCCTCTACGAGCTTATTCTCATCCACACTATCCACATAAAGGTTAGTAATGGCGATTTCAGCCCTTCCCAACTTCTCTATCGGGCTGTTCTTGCCCATCTTGATACGCAACTGGGCACTGGCAGAAGTTACTGCCAGGAATGCTACCAGTGCCATGAATAGATATTTCTTCATTTCTTAAAACTTAAAGTTTATGAAAGAGAGAAATCCTTCAAGAGTTAACAGGTTAACAGTTAACAGCGCTTTTTTCAATGGTTACCCCCcGAAAGCACTTGAATTCTTCACTCTTCGTTCTTCACTCTTCACTTCATTTAATCCAGCGGCTCAGAGTCTTCCTCCGGAATATCCTCTTCTATCACCAGATTTTCGATGATGAAGTTCTGGCGCTCCATCGTGTTCTTACCCATATAATATTCCAGCAGCTTCTGCACCTGATCGGTTTTATGCAGCGTAACCTGCTCCAACCGCATGTCGGGACCGATGAAATGGGCGAATTCATCAGGCGAAATCTCTCCCAATCCTTTGAATCGGGTGATTTCAGGGTCAGGACCCAAATCGCGAATCGCCTGCTGGCGCTCCTCATCGCTGTAACAGTAATGCGTGATGAAATCGCTCTTTTTCTCCTTGCTTCCCAGTTTCGCATCCGCATCAGCCACAGCCTGCTTGTTCTTGATCTTGGTTCGCTTGTTGCGCACTCGGAACAATGGGGTCTGAAGCACGTAGACATGGCCCTTCTTGATGAGATCTGGGAAGAACTGAAGGAAGAAGGTGATGATAAGCAGTCGGATGTGCATTCCGTCGACATCCGCATCGGTTGCCACAATCACCTTGTTGTAACGCAATGAATCCAAGCCGTCCTCTATATCGAGAGCCGCCTGAAGCAGATTGAACTCCTCGTTCTCATAAACCACCTTCTTGGTAAGACCGAAGCTGTTGAGCGGTTTACCACGCAGAGAGAACACCGCCTGGGTATTCACATCGCGGCTCTTGGTGATGCTTCCGCTGGCAGAATCGCCCTCGGTGATGAAGATGGAACTCTCCTCCTTGCGCTCGTTCTTGGCGTCGCTGAAATGGATGCGGCAGTCGCGGAGCTTGCGGTTGTGGAGATTCGCCTTCTTGGCACGCTCACGGGCTAGTTTGGTAACGCCCGCCATCGCCTTGCGCTCACGTTCGCTCTCCTTAATCTTATTCTCCAGAATCTCAGCCACATCCTTGTGGATATGGAGATAGTTGTCTACTTCCTTCTTCAGGAAATCGCCCACATACTTATTGATGGTTTCGCCACCATTCGGCGTCATCGTAGTACTTCCGAGCTTAATCTTGGTCTGACTCTCGAAGACCGGTTCTTCTACATTGATGGCAATGGCAGCCACCAATCCGTTTCGGATGTCAGCATACTCATACTTGCCGTAGAACTCCTTGATAGTCTTAGCAATATGCTCCTTGAAGGCACTCTGATGCGTACCTCCCTGGGTGGTGTGCTGACCATTGACGAAGGAATAATACTCCTCGCCATACTGGTTGGTATGGGTGAAGGCAATCTCGATATCCTCGCCCTTCATGTGGACGATGTCGTAGAGACCTTCGTTGGTCATATTATCGCTCAGCAAATCCTGCAGACCATGGCGGCTCAAAATGCGGCGGCCATTGTGCATGATGGTGAGTCCGGTGTTCAGATAAGTATAGTTGCGGAGCATCGTTTCCACGAAATCATCGTGGAAGGAATAGTTCTTGAAGAGTGCATTATCCGGCTCGAAGAAGATAAAGGTACCGTTCTCGTCCTCAGTATCTTCCATCGTGTCGCTCTTCAAAATACCTTTCTCAAACTTCAGATGGCGCACCTTTCCGTCGCGGTACGACTTTACCTCGAAGTGGGAACTGAGGGCATTGACCGCCTTCACACCCACACCGTTCAGACCGACGCTCTTCTTGAACGCCTTGCTGTCGTACTTACCGCCGGTATTCAGCACACTTACAGCCTCAACGAGCTTGCCCTGAGGAATACCACGGCCATAGTCGCGCACGCTGACACGCAGATTGTCCTCGATATCGATTTCCAGACGGGCGCCTGCGCCCATCTTGAATTCATCGATAGAGTTGTCTACCACCTCCTTCAAGAGCACATAAATACCATCTTCCGGCAGATTTCCATCTCCCAGACGACCGATGTACATACCCGGACGGGTACGTACATGCTCCATATCGCTCAAGTGGCGGATGTTATCATCGGTATATTCTACCGGCTGCTGCTCCTGAGGGGCATTGGTAAGCTCATCAGCGGCATTCAATTCGCTGTTACCTAAGTTTTTATCTTCAGACATGATTTCCTCCTTAGTTATTCTTATTTATTTTCTTATAACATAGCAAATGATGTTGCAATATTCTGTTTATCAGATAATTGCCAACACAACAATTGCTATTTACCTGATACTCTTAATATAGCAGTTTCGGCGCTTGTGAAGGACTGGATCCAAGACGCCCCATTGTCCCTGCACGGCAGCATTATCTTCCATTTCCACCTGTGTTTCTCCCCACTCGATTCCATACTTCTGATAGATAGGAATCAGGTCGGCAAAGAGCAGCGCATTGGCACCCTTAGCACGGTATTCCGGCTGGATACCGATGAGCAGAAGGTCGACAATCTTGGTTTTATGGAACTTGATGGCGCGCAGCAGATGCCACCAGCCAAAAGGAAGCAGCCTGCCCCTATGACACTTCTGGAGAGCTCTGGAAAGGGAAGGCATCGTAATACCGATACCTATCATCTTATGATCCTCTGTAGTCCAGTCTTCTATGGCTGTTACAAAGTTCAGGTCGAGCAAAGACAGATACATCTTGATGTACTGGTTTATCTGCTTCTGTGAAAGTTCGGAATAACCATAGAGATGCTTGTATGTATCATTGATGAGGTCGAAAATCTTCTGTCCGTATCCGCCCTGATAAACATCCTTACGGGTAAGTTTGCGGACATGGAGATTGTATCTTTTCTCTATCATCGCCGCTATCTTGGAATATTTCTCCGGGATGGTATCTGGCACCATCAGTTTATATTCTACA
>contig00004
[truncated: 2,814,654 more chars]
