# Supplementary material for: Expansion of intestinal Prevotella copri correlates with enhanced susceptibility to arthritis
Source: eLife. 2013 Nov 5;2:e01202. doi: 10.7554/eLife.01202 (PMC3816614; doi:10.7554/eLife.01202)
Supplement: Figure 2—source data 1. — DOI: http://dx.doi.org/10.7554/eLife.01202.010 [file elife01202s003.zip › Figure_2/Panel_B/assemblies/Subject_030B_FE.kept.fa]

>contig00001
TTAGATTCTTCATAAACAGTTAGGATAGATGGGGGATTATTTATAAAAGTATTGTCCTTTCTTCTGAGTCTGGTGACCAAACTCGATGGCGTGATGCGGACAATGGTGATAGCAGGTAAAGCAGGTGAGGCAATCCTTGTGATGCAGCCATTCCGGATATTCTCCATGACCGCCCTTGATATCGCCTATAGGACAGACGTTGGCACAGATGCCACACTTCACGCACTTGTCTTTCTCCACATGGAACCGCTTGTCGGTGATGAGCACCTTCTCAAAGAATCCGCCCACAACCTTGGTGAAGAACCAGGGAATAGGACCTTTTACCAGACGGTTCACGCCTTCTTTCCTGTCGAATATCTCTTCGCAGATAACCGCCAGTTCCTGTGCCGATTTCGATTTCTTACGAACTTCGCGCTCCTTCGGATCAACATCCATGAAAGGAAGTCCCACATAAGATTCCGGCATGATGAGCGAGTAGGAAGCAGAAACCTCCGTGATGCCCAATGCCTGAAGCGATGCATTCAGCGCAATCGTATCGTTGAGGTTTTCGATGGTGAGTCCGATGCTGTCGCCTGCAGTACAGACGCAATAGGCGAAAGGATGTTTCCTGAACGTCTCCTTGTCTTCAGCAGTAGCATCAGGAGTTTCTCTCCGTATCTTCATCTTCCTGATAAACTCCCTTACAAGGCGTGGAACCCTCCAGCCATGTACGGGGAAAACGAATCCGAGCCGTTCATTCTCTTTCAGAATAAACGGCTCGGCTATATTGTGGCTTGAATCGTCCGCCCGCATATAGGGGGCGATAGGAATCAAGTCTTCGTGTGTAGCCGCTGCCAGTCTGGCTGCTGCCCACTTGGTATTTCCAGTTCCAGAGAAATAGAAAATCATGCTTACATTTTAAATATGTATTGAGCTAGATTATTTCTTTTCTGTCATAACACCTTCTATATAAAGACGTGACATTTCTACATTGCCGTTAGAACGGACGGTGATGCTCTTCTTGAAATGACCAGGGAACATGCCCTTGCCGTTATAGGTAACACTAATCTGTCCCTTCTCGCCTGGAGCGATAGGCTTCTTGGTGTAAGAAGGTATGGTACAGCCGCAGCTGGCAATAGCCTGGTTGATAATCAAAGGCTTGTTGCCCACATTGGTGAAGGTAAAGGTAGCCTTCTGTACCGGGTTTGACTCTTCGAACGAACCGAAGTTGTGTATCAGTTTGTCGAACTTAATCTCTGCCTGAGCAGATGCAGTAGCTACAAGAGCCACCAGCATAGTGAGTGTCAATATGATTCTTTTCATCTTCATATCCTTTCTTCTTTTTtATATTTtCTCTTTAATTTGTTTCTTATTTTtATTtAATTCGATGCAAAAGTACATATAAAGTTTAGTATTACGTtACTTTttACATTATTTAAAACAATTATGCCTTATATTTCATGTTACAGCCTTCTTTTCTGTGGAAAAGTGGGGgCGCAATACTCCTCATTATGAAGAAGTTTGCAGATTCCTGAACAAAAAaTCCCCcAaCCcTTAATCACTTAAGATTGGGGGAgAGAGTAGAAAAATAATAAAGTATGAACAATATCAACTGAaTAGAGGGCTAAATGTGGAATTTGATTTCATTCAGCCAAGCCTGAACACAGAAGCAGGGACAGGACTTGTGGACGTTCGGGAGATCACGATGACCTAGGATCTCGGCTTCGGGATAGTCTACGCACAGACTCGTCAGGAGATTCTGGAGCGACTGCTTCTGAGCCTTCGTACGGGTATCTGCCGGATTGCCGTCGGCGTCGAGACCGCCTTCGTAACAGATGCCGATACTGTGTGCATTGAAATGGCGGGCGTGGGCGCCGATTTCTGACTCGGGACGGCCGGGATAGATGACGCCGTCTTTCGTGATGTAATAGTGATAACCGATGCTGCGGAAACCACGGGCTAAATGACAGGCTTCGAGCTTTTCGAAGGTGAAGTCCTGCGTGACGCGTGTGGCTGAACAGTGAATGACAATAAGTGATATTTTTCTTGTGTTTTTCATAGTGCTGAATCTTTAAAGGGTTGATACTACTGGCAGCTCTGCACACAAAAGGCAGAGGCTACGGCGGTGAGAACGGTAATGACGAAATTCAGAATTTTCTTGAGTGTTTCTCTTTTCATTTTCATTTGATTTTTAAGGTTAATAAATGGATTGGGGGCTCGGATTTCCTATATCCGGGCGATACTGGAGAAGGAAGGCTGACAGGATGAGCAGATGGGCTTGATAGCGCGTGTTTCAATGATGCTTGCTATATTGATGAATAGCCGGGGgTGCTATAGCCGAATCCCGGACTGCATCCTGTCTAAAACCTTCTTTCTTCATCTACTGGCGAGGGGGTTACTCCAGGCCGTCGCTACCATCGGAGCCGCTGCTCTCGGTGTTGCCTGATCCGCCAGTTTGGGTTGAGTCGCCATCCTGATTTGTGCCGCCACCCTGGTTTGTGCCGCCACCCTGGGTAGTATCGCCTGTGTTGTCCTTACCGCCGTCTGGTGGAGTAACATCTCCTGTTACGGCTGTAGCCTTCTTCAGGGATACATCGAGGTTCAGACTGTTTGCCTTGAACTCACCGGTGCCACGGGCACGGAGCTTCAGTCCGGCAATGTTCTTGGTGATGCTGAACTCCTTCTCGGAGGCAGCACCTTCCTTGTTCTTGATGCCGATGCTGAAAATGGCGAGGTCGGGAATCTTCACGGCGATACCCTGCAGAACCAGTTCTCTTACGCAGCTCACCATGTCGGTGAGCATACCTTTGATGGCTCCCTTTGAGAACGGGGTGTTGTGACTTTCCATGTGCTCTGCGAGTTCATCAAGACCATAGGTCTGGGTGATTACAGGGTAGGCGAAAAACTTGCCGTAAGCGGCGCTCAACTTCTCGTTGACATACTTCTTCAATGTGTACAGAATCATAGTGTCTTCaTTTTTAAGGTTAATAAATTGTGTTTGTGTTGTAGGGGgCGCTGCGCATTGCCTCTTGGTGGTATGAGATGTTATCTCTGAACCACAATGCAAAGATACGAAATCGGTGAGGAGTCAACTCACAGTTGCTCATACTTGCTCATGTTTTTTCATACTTTTTCATAGATTCTTTTTATTCTGGAGTTTATAAGCCCATTATAATGAATCATCATTTGCTTGAATCTTACAAAAACAAGTAAGTCGGCAAAAGCTATGGATGGCGGTCTCCTTACCGCACTTTTAATGGGTGATGTGCAATATAATAACAGTTTTTTATCAAGCTGCTAAATAAACTTAAAAATCACTGTGTTTATGCGGAATAGTGATGTATTATAATTACCTTTGTAATTAAATATGCATCTGCATATGGCAAATAATAGACTGATAAAATGACAACAGACAATAAAGACAACAAACTCTCAATAGGAAGTAGCGATTAGGCTGAGATACTGCGACACGCTGTCGCAGTAATTGAGCATGCACGGACAGAAATAGCCCGACATGTCAATGGCTACGTATCTGCCGCCTATTGGGAGATTGGTCAAATGCTTCATGAGCGCAAGATTGAAAGTGGGTATGGTGACAGCGTTGTAAGAAGATTGTCAGCAGACCTGAAAGAACGATACCCGAAGATGGGTGTTTCACCACGAAATCTGTGGTATATGAAAAAGTTCTATGAACGTTATGCTGGACATAATGAGAAAGTGCAACGCTCCGTTGCACTTTTGCCGTGGTCACACAATATGCTGTTGTTGAGCAAGGGGCTGAATGATGAAGCCACGCTATATTATGCTCAGGAAACTATAACCAAAGGTTGGAATCGTGACTTGTTGCTCAATGCCATCAAACTCAATATGTATGAGACACAGGCATTGGCACGAGTAGATAACAATTTCGACCGCACTCTTCCTGCCGAACAAGCGCAGTATGCCAACGAGGTGTTTAACAGCAGCTACAATCTTGGTTTCTTGGGAGTAACAAGTCCCATTCTGGAGCTTGAACTTGAAGACCGCCTTGTAAAAGCTATCACTCGTTTCCTTATGGAACTTGGTAATGGCTTCACTTTCATTGGCAACCAGCATGTATTGGAATACAATGCTAAAGAAAGTAAGGTAGATATGTTGTTTTTCCATCGTGGACTGCGCTGCCTTGTTGCTGTTGACCTAAAGATAGGTCCTTTCAAACCAGAGTATGCAGGTAAGATGAACTATATATCTGTCTCTGCTTGACCGTCTTGAACGTGGTGCTGACGAGAACCGTTCTATAGGAATCATACTTTGTGCGGAGAAAGAAAACAAAGAAACATTATAATATGGACATTCAAAGAATAAATCTGCATACATCCGCTTTCAACGAGATAACGCATTACATTGAGAGGTGATAAATTATGGCAAAGAAATTTGAAATACGAAACAGTACGGCGGAATTCCTGACTTTCGTGGCAGAAGGTAAGGAGCAAGGCGTACAAGTGTTATATAAAGACGAAGCGGTATGGGCTACTCAAAAGGCTATGGCACAGCTTTTTGACTGTTCAATAGATAATATCGGATTGCATCTTAAAAACATCTTCAAGAGTGGAGAACTTGTTGAAGATTCAGTTACCGAGAAAAaCTCGGCAACTGCCGCAGATGGTAAGAATTACATGACAAAATTCTACAACCTCGATGCAATCTGCCGATGATAAGAATTGAAAGCCAAAGGGGgATGAGGTGACCTCAAATCACCCCATCTTCCGTTTACTAGTCTATGTATGATGTAACTGAACTTTCGCAAGTTTTACCCCACACGCCCTGATCAGGGCGTGTGGGGCTTACATGATAGCTTCTGCCCTTTACCTTTCCCATCTGCCGGTGACCGTTGGTTCAGGGCGTGTGGGCAAAACTTGCGAAAGTTCTGCGAGATACATTCCGATATATCTTGGCGAGAACAGCACATGGGGAGACACTTTCTGCGAAACCTCAGAACTCAACTGATAACAGTTCAGAATCTTTACATCCACTTTCCGATGAGTACAGAGATTTCATCCAGAAGAATCTTGATGCATGGTGCGCCAATTCGGGCTATAAAGACTGTGATGACTGTACTGTGAACATGCTTACCCTCTCCCGCACACTTTCCATCCCTAAGGATGAGTTATCAGCATACTTCGATCAGTATCTGAAAACCATATTTAGAATAGGGCTCGGTGACTTTATAGTGGCATTGTTTCTTCTGCTGTTCGCCATAGTCATGAGCTATGCCATGGTTCAAGACTACAGGATATATCTTGATGGAAACAACAAGGCTCGCTACAGTTTCTGTGATTTCATCAAGAGAGGAAGATATTATATCTATCTGTTTCTCAGACAGTCTTTCGTCATCATCCTGGGAATGACAGTATATCTGACGGCAATGAGAGAATAGGTGCTTCGGTGGATAATGCCGCTGCATAGTGGCAAGATTTGGCTGAATGCACAAAAGTATTTTTTTTtACAAGAAATTATTAATTTAATAACTAACAATATGAAAACGAATTTTGTAAAATTGAGATGGCTTTTCACGATGCTTTTGTTCGTGACAACCATGATTATGCCAACCATGATGTTGGCGAAAAGTATTGATCTAAAAATACCGGAAGGTGATGGCGCAGGAACCCCATATAAAATTGGTACTGCTGAAGAACTTTATTGGTTTGCAGGTCTGGTGAATGGTACGCTTCCAGGCGTCAAAAAGGATTTATCTGCCAATGCAATCCTCACGGATGACATTATCGTGAACACGGGCGTTCTTGACCCAAATAAAGATCTGGTAAGCGGAAACGACTTTATAGAATGGATACCTATTGGTAAATCTTCTTCTGATGATGATGCATATACTGGCACCTTTGATGGCAATGGACACACCATCAGCGGATTGTATTTCAATAAATCTAACTCATGGTATGTTGGCTTGTTTGGCTGCATAGGAGCCGAAGGCAAGATTTCCAACGTAGGAGTTTCGGATTCATATTTTCAGTCCAGTAACTGTCCGTATATAGGCGGCGTGTGCGGATCGAATTCTGGCGAACTCCAAAACTGTTCTAACAGCAGCACTGTAATTGGCAAAGAAAACGAGTATAGAATAGGCGGCGTGTGCGGCTATAACAGTGGCACTGTCAAAGATTGCAAAAATACAGGTTCTGTCAGAGGAAAAGAAACAATAGGCGGCGTGTGCGGATATAATGAAAGAAAATATAATGAAAAAGGCGGAATAATAGAAAACAGCTTTAATGAAGGCACTGTCAGCGGAACAGGTGATTATGATGTTCTTAATATCGGCGGCGTGTGCGGCTATAACTATGGTGGCACAATCAAAAGCTGCTATAACACAGCTTCTGTAAGCGTAACAGGTAAAAAAGTCGGCGGCGTGTGCGGCGATAACTCGGATGGTACAAGTACAATAACAAATTGCTTTAATGAAGGCACTGTCAGAGGAAAAGAAACAATAGGCGGGGTGTGCGGCAATAACAGTGGCACAATCAAAAACTGCTATAACACAGCTTCTGTAAGCGGACAATATTCTGTCGGCGGCGTGTGCGGCGATAACTATGAAGGTCCAATAACAAATTGCTATTATCTTAGTGGCACAGTCGCAGACGGTAAAGGCGGTATAGGAGGAAAGGATGATGAGAATGGCAAGGCAGTGGAAATGTCCAAAGATCGGTTTAAAAGTGGCGAGGTGGCATGGCTACTTAATGGTTCCAAATCTGTTTCTACCGAAGAAAGCACCTTGGCATGGTATCAGAAGTTGGGTGAGAATGCTGACGCTTATCCAGTCTTGAAATCCACTGACCACAATACTGTATATAAAGCACCCCTCTTCTCTTGCGACGGGACAACCCGTATTGGTGAATATGCAAACAAACCAGAAGGCGACAAGTTGTCTCACAACTATCAGATGGCAGAAAAGGCTGATGAAGGAACGTCAAATCTTTATAGCGAGGAATGCGCTATATGCCACAATTAAAAGATGGAACAAAGTACATCAAGGACTTCTGTGGCAACAAAGACAACATTATTAAGCTAACAGCGGAGTCTGACGGTTCATACAAGGCAGCCGAGCCTGTTGACATCAATGACAATGCGGCTTACGACAGCCCTGTGGACTTCACTGCCCCAACGCTGAAATACACGCAACTATCTCGGCGCAGACCAGTGGCAGGCTGTGTACGTGCCTTTCGAGACTCAGGCTACAGACTGGACAGACAACGGCATCACCGTGGCAAGCATCAACAATTTCCATGAGTACGAGAAGAAAGATGGCAGCGGCTATGAGACGGTACTCGAAGTGAAGAAGGCTACATCTGGAGAGTTTGAGGCTAACACCCCATACTTGTTGAGAACAAAAGATAGCGGAAGCAAGACTATCACTATCAATAATGTCAAGTTGCATAAGGCAGAATCGAAGACATACTACTGCATGAGCATGACTCGCAAGTATAACTTCACTGGCATCTACACTCCACAAAGTGGATTAGGTCAGGATGAATCATCAGTTGCCGTATATGCTCTCAACAAGCAAGGACTCATAGCTCCGTTAAACCCTTCTACCGAAGTTGGTGCACAGCGTTGATATCTTACGGTAAGTAATCGTAATAGTTCTAACATGTCACAGGCATCAAAATCCCGTTCTATCAGCATAGATGAGGTCGGCGAGGGAGCAACAACTGCCATAAAGGGCATCCAAGTTATAACCAACAATGAGGCTGATAACACATCTCTAAATGGTATATATGACTTGCAAGGTCGTAAGCTCAGCAAAGAGCCTACTCATGGCATCTATATCAAAAATGGCAAAAAATATGTGAAATAGATATGTAAAATTTAAAAaGTAAGGAATATGAAAAaGAATTATCAGAAACCATCAATCACTGTAGTTGAGTTGGAAAATTCCTGTGTTCTATTAGCTGGGTCTAACCCATTGCCAGAAGGCTATGAGCAGGTTCGATTCACTGGTGAAGATTGTGATCCTGCATAGTATTGTGTTTTAGTTTATGCCAAATGGATCTACAAAATATCTGGCATAATTATCAACCCATACTTTGCGGTTGTTCCAAGGGTCTATACACCTCGACAAAAGGGTGTATAGACCCTTTTtCCTATTGTATGATGTCTTCAGTTAGAAGTACCTTTtGTTGGCTCATTTTCAGATTAGGCGGAACAGGGTTAGGGCTCACCGAGGAAGTAGAGAATGTAGGAGACTTGCATCGGGGTGAACTCCTTGCAGTTCTTGCCGTAACCGGTGGCGGCGAGCTTCTGGAGAAGGTCGGGGATGCGCTGGATCCATCGCATCAGGTGAGCACTGGCTACTGCTGGAGTAGCATCGGGAAAATACAGAAGAGCTAGCTCTTGCTTGGTATAACTTCTTAAATCCATAGTTTTGTTTGATTTTTTAAGGGGTTTATGATTGAGTTGCGGTTCATAAGCTACTGACTTTTGCATCGTAAGTCTCTGACTTTTGCACCGTAAGTCCTTGGTTTCCGTTTCGGAAGTAACTGGCTTCCGGGTGACAGGGTGACAGGGGTGACAGGGAATTCTGAAGATTTACTCTCGCGCGGGCAGGCAGGAAAAATCAGGCCGAAAGTTCCTGCCTGCCCGCGTGCGAGGCGAAATGTTGAAAAACTCGTGTCACCGTGTCACCGTGTCACCCTGAACCGGATGGAACCGAAGGTTTGGAGGAACGGCTAGAACGGGGCATCATCATCGCATTGCGGTGGGTTGATGCAGACGGATACCTGGTAAGCCTTGATTTCCTCGGCAGTACGGACGATTGCCCTGTAACCACGGCTGTGCTTGGTGCGCATCTTTTCGAATCCGAGATCATTGAAAGCCTTGCCCAGTTTCGAACTGTTCAGCTTCTGGGAGATGTTGCAACTGATGATCTGCATCGCTCTGGCTATGGACACGAACTCCCCTGTCTCCGCCTCCGTTGGCTTTCGGAAGTAGAGATCCACAAGTTCCTGTTCTAGTCTGGGCGCCTCAAAAGCGCGGTTGTGCCGGTTCTGCTGTTCTATCTCCTCATCGGTGAACCAGTAGCGGAAATCACTCTTGTAGAGGGCGTAAGCCTGGGCGTAGATGCCTTCGTAATTGAACGGATGCTCACGGGGCGAGAGGATGCTCTCTATCTCGTAGGGCAGCCAGCGACGGTTACCGGTAGGGTCGCTCAAAAACTCGGGATTGTTGCCCGTGCCGCAGAAGGTGTTGATATGCTTGCGCTGCTCGGCATAATGGCCGTATGCCGCCCTTTCGTTGGTATACTGCATCGTTACCACAGCCTTCAGCTGGTTCAGTTCCGATGGACTCATCGTGTCGAGCTCTTCATAACAGATGAGTGCATACTGCGAAAGGGCGATGATATCATCCTTCGTCATGCGCCTGGCATTCGCCTTCGTATAGAAGTATTGCTTCAGTTCCGGCGGCAGAAGATAGTTGAACCAGGTGGTCTTGTAGGCGCCCTGTCTGCCGATGAATACCAGGATGACATTGTTTACGGCACCTTCGTCTATCCATCCTGCTATCATCGCCACGAGCCATTTCCTGAGGGCTTCACAGAAGGGCATCACGGGGTCTCCCTTCATCTTTACCGTGGCAGCGAGTTCGGCAATATAGTCCTTGTCGCCTTCCTGCCAGGGTGGGAGATTCTCCAGATAATCGGTGAAGGGATTGTAGGGCGGGCTATAGTCGCTCTCGATGACATTGATCATGTCGCTCTTGCTCACCCTTGCGGTTAGCGACATGTTGCTCCATAGCGTATTCAGATTGCGGTCCTGGAGGATTCGCCATTTCTCCTTCAGATACTCGTAGCGCAGGGTGATGAGGTTGAAGCGGAGTTTGATATGTCCGTCGAGGAAGTCTTTGATTTCATCTACGGTGGCATAGGGGATCTTTCCGGTTTCTGCCTTCATCTTCTGTGGGTGAGAGGTGTTGTCGTAGCACGATTTGAACACCTGTTCTACGTCGTCGTATTCGGGAAACTGCCTGATAGCCCACTGGGTGGCTTCTTTCCTGTCGTACCGCTTCTTAGCCATCATGTAGCCCACCCGCATCACATACTGGTTGTGGTTGCCGGGTTCGTACCTGATCTTTTCGTTTTCCAGCTTGGGTTTGACGATCTGCTCGTAGTAGTCGGCGATGCGTTCCTGTTTCTTTTTCTTCTGGGCGGTCTTGAGCGTAGCGGAATGGAAATGGCTGATTTCCTCGGCGCTGAAGGCTGTGGCTTCAGGATTGAAATAGACTTCGGGGTCGTAGGCGAGTCCGCTGAGCCTTGTGATGTTCTTGCAGAGCGGATCGCTTTCCTTGCCGATGAGATGCGCATAGTAGTCGTTTCCCATGGCGAAGGCGGCGGGATAATCATTGCCTTCGTAGCGGTAGATGACGCGCAGTCCGTTGCCGCTCATGGTAACGTAGCAGAGCAGGGTGTGGGCATCGTGGCAGATTCTCTCTTTGAGCGAGCGCAGGGTGCCGTCATCCGGTTTTTCTGTGATGTGGTCGAAGTCGACCAGCGACAGATGTGTGAGGCTCCGGATGTTGTCCTTGCCTTTTCCGCCTTCGAAGATGCAGGCTACGGCGAAGAGGGGTGCATCGTGCTTGTACGACTTATTCCCCGTTTTCCGGTAAGACTCTGTGAAAAACCTGAGTTTCTCATCTTCCTTCATGAAGGTTACCAGGCCTTCCAACTGACCAGATGAAGGAATCTTGCTGGCCATGTTAATGAATGTGCTGATGTTCATATTCTCCTAAAAATTTTATATTGTTA
>contig00002
TTGTTATACAATATATGTATCAGTTATTCGTTTTATTATTGGTAAGCAGATTGTTGAATCTGTTTTATATGGTGCAAAGATACTAAAAAGAAAaTAAAAAAGAGTTCCCGTAGCAGGAACTCGTATACAATAATTATAAACATTTTAAAAAaTTTAAAaGAATGAAGATTGTTAATTTTGAAGCAGACAACAGCCGTTTCGGTGTTGTTCTGAGTGAAGAGATGAAGAACCATCATGTATCTGGTTCTGATCTGATGTATTATGCTGGGATGCATAAGGAAAACATTTTTGCAATCTAAAAGGGTAAGGGCGATTATCGGCTCAGTGTTTATGTGAGGATTGTTTCTGCTCTTCGGTACTTTATCGAAGACTCGGCAGAATATGCCCGAGTGAAGCAACGCCTTATCGAAGCTGCCTTCGATGATAGTTACTTTTTtAACAAATAATTCTTTtGAaTTGGTTTtttAAaTTAAAAaGTGGAATCCGGCGGTTGTCGGATTCCACTGATATCGtATTTTTTtCGACGTTTCGCAAGTTTATCGCCACACGCCCTGAAACTTCAATTTAACGCAAGAACTTTCCGGTAAGGCTTGCCTTGCAGGCAGCTACTTCTTTCGGAGTTCCGGCAACAACAAGATTGCCGCCCTTATCGCCGCCTTCAGGACCGAGGTCGATGATATAGTCGGCACACTTGATGACATCCAGATTGTGCTCAATCACTACCAGCGAATGACCCCTTTCTATCAGGGCATTGAAGGCATGGAGCAGGCGCTTGATGTCGTGGAAGTGAAGACCCGTGGTAGGCTCGTCGAAGATGAAGAGCGTAGGCTCCTGTTCCTCCTTACCTATGAAGAAGGCGAGCTTTACACGCTGATTCTCACCACCCGAAAGCGAACTTGAATTCTGACCGAGCTTGATATAACCCAGACCCACATCCTGAAGCGGCTTCAGGCGGTTTACGATGATGCGGCAGTTGTCGAAGTCGCCCTCGTTGCGCTGCAGCTTTTCATCGCTGAAGAACTCAATGGCCTCATTTACCGTCATGTTCAGCACATCATTGACGTCTTTTCCGCCATAGCGAACCTCCAGGATATCGTGCTTGAAACGCTTGCCCTTACAAGCCTCGCAGGTCAGCGTGAGGTCTGCCATAAACTGCATCTCGATGGTAACATATCCCGCACCCTTACATTCCTCGCATCTTCCGCCTTCAGTATTGAAAGAGAAGTACTGCGGCGTGAATCCCATCTGCTTAGCCAGTGGCTGGTTGGCAAAGAGGGCACGTATCGCATCGTATGCCTTCAGATAAGTGGCAGGGTTGCTGCGGGTACTCTTTCCGATAGGGTTCTGGTCAACAAACTCTACATGATGGATGCTCTTCCAGTCGCCTTCCATCGATGCATATTCGCCTGGTGCATCTGCTACGAGGTCCAGACGGCGACGCATGGCAGGATAGAGGATTCCCTTGATGAGCGAACTCTTGCCTGAGCCTGATACACCGGTTACGCAGGTGAATACGTTGAGCGGTATCTTAACGTCGATGTCGCGCAGATTGTTCATCCGGGCTCCCTTGATTTCGATATACTGGTTCCAGGCACGGTGGCTCGTTGGCACCTTTATCTCCTCGTTGTGGGTCAGGTACTTGATGGTATAACTCTCCGGATATTCAGCTAGCAGCTTTTCCTGTTCACCCTTGTCGGTGGTTGAATATTCTGATGACGGACCGGCGTAGACCACTCTTCCGCCCAGTCTGCCGGCATCGGGACCAATATCGATGAGATAGTCGGCTGCCCGCATAATCTCTTCGTCGTGTTCTACCACAACCACCGTATTGCCCAGTTGCTGCAGTTCTTTCAGCACCTTAATCAGTCGGGCAGTATCGCGGCTATGGAGTCCGATACTAGGTTCGTCGAGGATATATACGCTACCCACGAGCGATGAGCCCAGGTTGGTGGTCAGGTTGATGCGCTGACTCTCACCGCCGGAGAGGGTGTTGGAGAGTCGGTTGAGCGTAAGATAACCCAGACCAACATCCAGGAGGAACTGCAGGCGGTGGGTGATTTCGGTGAGCAGACGCTTGCTGATTTCCTTCTCATGCTCAGAGAGTTCCAGTTTCTTGAACCATTCGCTCAGGTTCACAATCGACATCTCAACCAGTTCGGTGATGCTCTTTCCGCCAATCTTCACATAGTTGGCTTCCTTCTTGAGTCGGGTACCATGGCAGTCAGGACAAATCGTCTTTCCACGGAATCGGCTCAACATCACGCGGTATTGTATCTTGTATTGGTTCTCCTTTACCATTCTGAAGAACTCATCGATGCTCACCCTTTCCTGCTGTTTGCGTTTCTTCTCGCCAGGCAGACCGTGCCACAGCCAGTCCTTCTGCTGCTGAGTCAGTTCGAAGTAAGGCTTGAAGATAGGGAAGTCGTATTCTGCAGCTCTGCGGATGAATTCCTTGAGCCACATACCCATCTTTTCGCCTCGCCAGCAAACCACACATCCGTCATATACGCTCATCGAAGTGTTCGGGATGACGAGTTTCTCATCGATGCCTATTATGCTGCCGAAACCTTCGCAGGTAGGGCAGGCTCCGAGAGGGGAGTTGAAGGCAAACATGTTGTCGGTAGGCTCTTCAAACTGCATGCCGTCAGCTTCGAACCGGGTAGAGAAGTCGTAGCAGATGTTGCTTGGCAGGAAGACGAGGCGGCAGGCTCCATCGCCCTCATAGAAGGCAGTTTCGGCAGAATCCATCAGTCGGCTGATGTCATCCTTCTCATCGCTTACCGAAGCACGGTCGATGACCAGGAAGATTTCTTCATCCTTCTGCTGCATTCTCTTTCTCAGTTTATCGCCGCTTACTTCCAGCAGTTCCTTATCCGCCTGCTCCATGAAGTCTTCGATGCGTACGAATTCACCTTTTATATATATACGCGCGTAACCTTCCTGGTTGTACATCTCCAGCTGTTTGCCCAGACTGCGCCCTTCGATGACGTGGATAGGGGCGAGGATGACAAACCTGGTACCCTGGGAATACTGTCGGGTACAGGCGAGTACATCTTCGGTAGTATGGCGTTTCACCTCCTGTCCGCTGATAGGCGAATAGGTTTTTCCGATGCGTGCGTAGAGCAGTCGCAGGTATTCGTAGATTTCGGTGTTGGTGCCCACGGTAGATCGTGGGTTGCGCGAAATCACTTTCTGTTCGATGGCGATGGCAGGTGGCAATCCTTTGATGAAATCACATTCCGGTTTGCTCATACGTCCCAGAAACTGGCGTGCGTACGAAGAGAGCGACTCCACATAGCGGCGCTGGCCCTCAGCATATAAGGTATCAAAAGCCAACGATGATTTTCCCGATCCCGAGACACCCGTAATGGCAACAAACTTGCCCTGAGGTATCTTCACATCGATATTCTTGAGGTTGTTGGCTCTTGCCCCTTTTATTTCTATATATTTATCTTTCCCCATtTTTTtACCTTTtAACTTTTTACCTTTATTCGTGGTGGTAAGGTTCACCTTTTATAATAGTACATGCGCGATAGAGCGCCTCGGTAAAGATAAGGCGCACCATCTGATGCGAGAAGGTCATCTTGGAGAGGGAAATCTTCTCGTTGGCGCGGTCGTAGACAGACGGTGAGAAACCGTAAGGACCGCCGATGACAAAGACGAGCCTTCTTGCCGTGGCCTGCTTGCGCTCTATCCATTTGGCAAACTCGATGCTTCGGAATTCCTGTCCATGTTCATCCATCAGCACCACCGTATCCGAAGGCTGGAGGAGTTTCAGAATCAGTTCTCCTTCCCGTTCCTTCTGCTGCTGTTCGCTGAGACTCTTGGTGTTCTTGAGCTCAGGAATGGTTGTTATATTGAAAGGCATATAATGGGTGATGCGCTCGGCATAATCCTTGATGCCCGCAATGAAATGCTTGTTTACGGTCTTTCCGACCAGAATGAGTTCTGTCTTCATTTCGTTGGCGTTTTCTTCCTATACACTTTACACTTGAATTGACTTTCACTTCGTCCGTCGAACGTTGTTTCTTCGTTCTTCACTTTTCCTCGTTCTTCACTTCTTCTCGTCCCTGTAATATCCTGTTCCTATTCTTTTCGGATTCTTCGGGAACCAGCCTTTCTCGCAGCGTTGTCTCTGTTCGAAGAGTTCACCGATGCTCCAAAGGCATGAAGCACCTACTACGCCCAGTATGGCAGAGAAGAGCACGTTGGCAACCAGAAAGGCAGCTCCTATGCAGATGATGCCTGCAACGAGGAAAACCCACCAATAGCGGGTGCCCGTATAATATTCCGTCTTCATGACGATAGGGTGAAAGATACCTATTATTAAAAAaGTGGATACGGCGATGATGACGCCCGTGTAATATACTTCCATATTCTATTGTTTTATATTTTGTTCATTCAACTTTGCTATCTTACCAATATAATATTGCTAAATATGAGCTTTATTCTATTTTCAATTCCATTTCAATGTGCAAAAATACAAAAAAaaCTtcATTCTTGCTTGGTTTATCAAAATTTTTATATAACTTTGTGCGCAAATAGAGAAATTATGCATTGTTTTCGTGCACATCCTTCTCGATAAGAATTAATTAATAACATAATATAATCAAACTATGGCTAATAACGCAGAATTGATCAAGCAGTGTGAAGAAAGAGCACAGCAGTGGCTCACACCTGCTTTTGACGAAGAAACCCGTAAGGAAGTAAAGGCAATGCTCGACGCAGAGGACAAGTCTGCTCTCGTTGATGCATTCTATCAGAACTTGGAGTTCGGTACTGGTGGTTTGCGCGGTATCATGGGCGCAGGTACCAACCGCATGAACAAGTATATCGTTGGTATGGCTACACAGGGCTTTGCTAACTACATCCTCAAGGCTTTCCCAGGTGAGGAGAACCTTTCTGTAGTGGTAGGTCACGACTGCCGTAACAATTCCCGTCTCTTCGCTGAGACCGTAGCTGCCATCTTCTCTGCCAATGGCATCAAGGCTTATCTCTTCGAGAGCCTCCGTCCTACACCAGAGATTTCTTTCGCTATCCGTGAGCTCGGTGCAAAGGCCGGTGTCAACGTAACAGCTTCTCACAACCCTAAGGAGTACAACGGTTACAAGGCTTACTGGAGCGACGGTGCTCAGGTTCTGGCTCCACACGATACAGGTATTATCGAGGAGGTAAACAAGGTTACTATCGACCAGGTGAAGTTTGAGGCTAACTGGGATAAGATCAAGATTATCGGTGGTGAGATGGATTACGACTACATGACAGCCGTTCATTCTGCTATGATTGACCAGGATGTTATCAACCGTCAGAAAGACCTCAACATCGTTTATTCAGCTATGCATGGTACAGGTCGTGTCATCGTTCCTCTCTGTCTGCGTTCTTGGGGCTTCCAGAACATCAATGTAGTTCCTGAGCAGATGGTTGTAGATGGCAACTTCCCAACAGTCGTTTCTCCAAACCCAGAGAATGCAGAGGCTATGACTCTCGGTATGAAGCTCGGTACCAAGTTGAACGCTGACCTCGTGGTAGCTACCGACCCAGATGCTGACCGTCTGGCTATCGTTTGCCGCGACGACAAGGACGAGTGGATGATCATCAACGGTAACCAGACAGCCATGATGTTCTGCTACTACATCATTGAGAACAAGAAGAAGTTGGGCAAGTTGAAGCCAACAGACTTCCTCGTAAAGACCATCGTAACAACAGAAGTTATCGCTGAGATTGCCAAGAAGAACAACGTAGAGTTGCGCGATTGCTACACCGGTTTCAAGTGGATTGCACGCGAGATTGCTATCTCTGAGGGCAAGCAGCAGTACATCGGTGGTGGTGAGGAGAGCTTCGGTTTCTTGCCATACGATAAGGTACGCGATAAGGATGCTCCTGCATCTATCTGTCTGATTTGCGAGATTGCAGCATGGGCTAAGGATCAGGGCAAGACTCTCTACGACCTCCTGATGCAGATTTATGCAGAGTATGGCTTCAGCAAGGAGTTCACAGTAAATGTAGTTCGCCCAGGTAAGACCGGTGCTGACGAGATTAAGCAGATGATGACAGACTTTCGTGCCAACCCTCCACAGGAGTTGGGTGGCAGCAAGGTGGTAACCTGGAAGGACTATCAGTCTTTGGAGGTTAAGCATGCTGACGGCAGCGTAGAGAAGCTCGATATGCCTGCTACAAGCAATGTACTCCAGTGGTTCTGCGATGACAACACCAAGGTAAGTGTCCGTCCATCAGGTACAGAGCCTAAGATCAAGTTCTATATTGAGGTTAAGGATCCTTCATTCAAGTGCGCTGGTTGCTACAACCGCTGCACAGCTGCTGCAATGGATAAGATCGAGGCTATCAAGAAGAGCCTGAAGTTGGATTAATTTCATAGGAAATCATATCATGGCGCTCCGGTAATTATTGCCGGAGCGCTTTTCGTTTCAGTAGCCGTTTATTCTTCTCGAAATAGGGTAGCAAGTTACCCTCATAATCATGTTTTTATAGAAAAAAaGCAAAAAGACTTGCATATTTTCTGATTTTTATTTATCTTTGCACCCATATTACAAAATTATAACATAGAATTATACTCTTATGGGAGGCATTTTCGGAACTATTTCCAAGAAAAGCTGTGTCGCTGATCTCTTTTACGGCACAGATTACAACTCACATCTCGGCACACGCCGGGGCGGTTTGGCAACCTACAGTAGTGAGAAGGGCTTCGTGCGCTCTATCCACAATCTGGAAAGTTCATACTTCAGAACGAAGTTTGAATCTACACTCGACAAGTTTGAAGGAGCTACATCGGGCATCGGCGTGATTAGCGATACAGATGCCCAGCCACTCATCATGAACTCTCATCTTGGCCGCTTTGCCATTTGCACTGTAGCTAAGATAGTAAACAAGGATGAACTTACTCAGCTTCTGCTCGAAAAGAACATGCACTTTGCTGAAATGTCTTCGGGTAGTACCAATCCTACTGAGTTGGTGGCTCTGCTCATTATTCAGGGTAAAACCTTCAGAGAAGGTATCGAAAACGTTTTCCATCACATCAAAGGTTCCTGCACCATGATGATCCTTACCGAGGATGGCATCATCTGTGCGCGCGACAGTTGGGGACGTACTCCAATCATCATCGGCAAGAAGGAAGGAGCCTATGCGGCTTCCAGCGAAACCACCTCGTTCCCTAATCTCGATTATGAAACAGCATATGAGGTAGGACCAGGCGAAATCGTGAAGATTAAAGCTGATGGCATGGAGCAGATCCGTCCTGCCAACAAGAAGATGCAGGTTTGCTCTTTCCTCTGGGTTTACTACGGATTCCCTACATCTACCTACGAGGGCAAGAATGTAGAGGAGGCGCGTTTTACCAACGGCTTTAATCTCGCCAAGACCGATGATGTGGAGGTAGACTGCTGCAGCGGTATTCCTGATTCAGGTACGGGTATGGCGATGGGTTATGCTGCCGGCAAGGGTGTGCCTTACCAGCGCTGTATTGCCAAGTATACGCCTACATGGCCTCGCAGTTTTACTCCAAGCAACCAGAGCATGCGTTCGCTGGTAGCCAAGATGAAGCTGATTCCTAACAAGGCGATGCTGAAGGGCAAGCGTGTGTTATTCTGTGATGACAGTATCGTTCGTGGTACCCAGCTTCGCGACAATGTGAAGGTGCTTTTCGACCAGGCTGGCTTGAAGGAGTGCCACATGCGTATAGCGTGTCCTCCATTGGTATACGGCTGTCCGTTCATCAACTTCACTTCTTCCAAGAGTGACATGGAGCTGATTACCCGCCGTATTATTGAGAAGTTTGAGGGTGATGCCAACAAGAATCTTGAGAAATACGCTACCACCGGTTCTCCTGAGTATCAGAGAATGGTAGATGAGATTGCTAACCAGTTGGGCTTGACTTCCCTGAAGTTCAACACCATCGAGCAGCTGGTAGAGGCCATCGGTCTTCCAAAGTGCCAGGTATGTACCCATTGCTTTGATGGCAGCAGCGCATATACTCTGAATGAGTTTGCTGATGAAGACTAAAATAAGAATATAAGTTCTTGATAGATAAGAAGATAGGTCTAGTGATCCCGCTTAGCGCGGTGTTGCTAGACCTATTTTTATTGTTATTTTCGGAAATTTTGAACATATTGTGATAAGATGTGAATAGTCTTTTATCACCGAAAAGCTGTACCTTTGCATCCAGATAATAAATGAAACGTAAATCAATAGAAATCATTAAGAAGATATGAAGAAAATAATCATCTTATGTTTCGCGCTCGGAGCTTTCCATACTCTTGGCGCACAGGAGACGCTTACGCTCAGCCAGTGCCTGCAGATGGCAGTGGATAACAACCTGTCGCTCCAGAGCAGCCGAAACGAAATAGCTAAGGGAAAGTACGCTATCAGCGAAAATCAGGCTAAACTCTATCCGCAAATCAATGCGGTGGCACAGCTCAACGACAACTTTACGCCGCCTGTTTCGGTTACCGACGGCTCGGCTTACGGCAAGCCTTATAATGTAACCAAGACGTTGCAGTATAATGCTTCGGCGGGTGTACAATTGCAGATGCCGCTGTATAACCAGATGATTCTTACCGCCATCGATATCACCAAGATTGCCGATAAACTCAACCAACTCTCTTATGAGAAGGCGCGTGAAGACCTCATCGTGCAGACTGCCAAGATGTATTACATGGCGCAGAACACATCTGAGCAGATTCGTCTGACGGATGACAATATCAAGCGACTGGTAGAACTCAGAAACATCACCCAGGCTTTCTATGATAACCAGATGAGTCTGGAGGTAGATCTGAAGCGAGTGAATCTCAATATCGAGAACCTCACCGTGCAGCGCGATAACGCCATCGCCATGCTCGAACAGCAGTATACCATGCTCAAGTATGTGATAGATTATCCTGCCGAGAAGGAGATGAAGGTGACAGCCGTAGATCCGGGAAAGATTGAGATGGTGAAGGCTGACGGACTGGATACGGGACTCTACGAACTCCAGTTGCTGGAACAGAAGAAATTGCTCACCCAGAAGCAGACCAAACTTGCCAAGGACGGCTATCTACCATCGCTCTCGCTGACCGGAAACCTGATGTATTCTGCCTTTACCGATAGGATAGATCACTGGATTCATTCGGGCGAGTCAAACCACTGGTATGGTTCCAATGGTCTGGGCATTCAACTGAGAGTGCCTGTATTCGATGGTTTTGAAAAGCGTTCTAAAATCAGAAAGGCGAAGATAGAGGAGGAGAATGCACGCATCGGTTACGAGGACGCCCTGAAGGGACTGCAGGCAAACTATATGAATGCGGTGAGCGAGGTGAACAACAGTCAGCGCAACTACAAGAAGCAGTTTGATAATTATACCATGGCGCAGGATGTTTACAACGTAACAGCCGACCAGTATAAGGAGGGTGTGGCTTCGATGACAGCGGTGCTGCAGGACGAGATGCGTATGAGCGAGGCAATGAACAATTATCTCACAGCCTACTATCGCTATAAAGTTGCCAATCTCTCGCTGCTCAAGTTGACTGGACAGCTCAACCAGATTTCGGTTGCTAAATAACGGAGAAGAATAAATCATTAAGAAATAAAATATAAACAGGAAAACGGGATGTAAAAAACTTTACTTCATATTCCCTGATTCCAAATTACAATAAAACTATGGAACAGAACGAAAATAAAAATGTAGAAACAGCAGAGGCTACACAGGTATCTCACGAAGAAACCAGGAAGAAACTGAAGAAGCAGCGCGTAAGACAGATTATCGCCAGCCTGATAGGTGTTGCTATCCTGGCTTTCGGACTCTGGAAAATCGTATGCCTCTTCCTCGATTATAACTCTAACGAAACGAGCAATGATGCTCAGATAGAACAATATATCTCACCGGTTAATCTCCGTGCATCCGGCTATATCGCCAAGGTATGCTTCAGAGAACATCAGGAAGTACACAAGGGAGATACCCTCCTTGTGCTCGACGACCGGGAGTATCGTATCCGTCTGATGGAGGCTGAAGCAGCCCTCAAGGATGCCAAGGCAGGAGCCAATGTCATCAATGCTACAGAGCAGACCACCGAGACATCAGCTTCTATCTATCAGGCATCTATCGATGAAATAAATGTACGACTTGCCAAACTCGCCAAGGACTGCGAACGCTATCGCAACCTGGTAGAAAAGAAGGCGGCTACTCCTATCCAGCTCGAACAGCTGGAGGTGGAATATGCAGCCACCAAGAAGAAACTCGAAGGGGTAAAGAAGCAGCAGGCTGCTGCCTATAAGGGTGTAAACGAGGTAACTACCCGCAAGCAGAATGTGGCTGCCTCCATCGAGCGTGCCGAGGCTGCCGTAGAGATGGCAAAGCTGAATCTCTCTTACTGTGTGGTTGTGGCCCCTTGCGACGGTAAACTGGGTCGCCGCTCTATCGAGGAGGGACAGATGGTGAATGCAGGAACCACCATTACCTACATCATTCCAACAAACAACAAATGGGTGATTGCCAACTATAAGGAAACCCAGATAGAGAATCTCTATGTAGGACAGAAGGTGCGTATGACCGTAGATGCCATCAGTAACAAGGAGTTTGAGGGTACGGTGACCGCCATTTCTGGTGCTACCGGTTCGAAATATTCGCTGGTACCTACAGACAATTCGGCTGGCAACTTTGTCAAGATTCAGCAGCGTGTGCCTGTAAGAATCGATTTCAACAACCTCAGCAAAGAGGATAATGAGCATCTTGCTGCCGGCATGATGGTGGTTGTCAAGGCTGAGAGAAAGTAAAAAaCAGCTAGATGGAAATGAAGTAATATATGGAAGAAGAATATAAGAATTATCCGTTTTATGATTGGGTGCCCAAACCGCTCGGAATCATCTTCATGATCATCCTCTTCGTGCCGATGATTACGATGAGTGGCGTCTATTCTGCCAACAGCGGCGAGATGATGAGCGGGCTCGGCATCCAGTCGGAATACATCGCCTTTGCGGGCTTCTGCACCTCGATAGGAATGGCGGCTTTCTCGCCGTTCTTCTATGAACTGGTGTGCATCCGTAGAGAGAAGATGATGTGTATCGTGGGCTTCTCCATTCTCTTTATCCTCAGTTTCGTGTGTGCCCAGACCGACTCGCTGTTCATACTCGGACTGTGCAGTCTGCTGATGGGTTTTGTCCGTCAGACGCTGCTGATGGCGCATCTCTTCGTGCTCATCAGATATGGTTTTGGAATAGAGGCTACGAGGAATATCACGCCGGGATGCGAGCCTACTACCGAGGAAGCATGGGATGCGGTAGATTCGGAGAAGATGGTGTCGCAGCCGGTCATCTATCTCTTCTTCATGATTATCGGACAGTTGGGAACCTGGCTAACGGCATGGCTTGCCTATGCCTATGAGTGGCAGTATGTTTATCATTTCATGATGGCATTCATGCTGGCAGGCATCATCATCGTGTTCTTCACCATGCCTTATCATAAGTATCCGATGCCTAAGTTCCCGATAACGATGTCGAAGTTTGGCAATGTTACGGTGTTCAGTATCATGCTCTGTTCGTTTGCTTATGTCATGGTTTTCGGCAAGACGCTCGACTGGTTTGATGATCCTACTATCCGTTTCTCTTCGGTGGTCTGTCTTATCTTTACCGCTCTGTTCATCTATCTGGAGAAGACGCGGCGTTCACCTTATTTCATCATGGAGGTGTTCCAGCTCAGGGTCATCAACTACGGTATCCTGCTCTTTTTCCTGCTGATGGTCTGCAATTCGAGTGCCATGTTTGTCAACGTGTTCACCAATGTGAGTATGAAGATAGATAACTGGCAAAACGCCACCTTGGGCAACTGGGTGATGGTGGGCTATACCGTGGGACTGATATTCGCAGTTATCGCCCGAGCCAAGAATGTTCACCTGAAGTGGATGTACTGTCTGGGCTTCCTCTTTATCGGAGCCTATGCGCTGTACATGTATTTCGAGGTACAGAACGACGGCATGTATGAACGTATGAAATGGCCTATCATCATCCGTTCTACAGGAATGATGCTGCTCTATTCGCTCATCTCCACGATAGCCAACCAGCGCATGCCTTACCGCTTCATGTCAACCTGGGTTTGCATCATGCTTACCGTTCGTATGGTCATTGCCCCTTGCATCGGCTCTGCGCTCTATACCAATGTGCTTCAGCACAGACAGCAGTATTATGTAACCCGCTTTGCCCAGGATTACGACCGCACGAACATCGAGACGGCGAAGACTTACGACCAGACGGTGAGAGGCATGCAATATCAGGGCAAGAGTGTAACCGAGGCACAGAATATGGCTGCCATGAGTACGAAGGGAAAGGTACAGGTACAGGCCACGCTGGTGAGCATCAAGGAGATGGCAGGCTGGACCTTCTACGGCTGTCTGCTGTGTGCCGGACTGATGCTCGTTCTCCCTTGGCGCAAGCGCAATATCGGGGAACTGACGCGTGAGTATCTGCTGAAGAATGTAGATGTGAAATCCCTGGGAAGAAGGTAGTGGAGTGCTAAAATATCATAAAAGATACAGGCTGCTCATCTGATGAATGGATATTTTTGTTATCTTCGCAGTTAAATCTGAAGATAACAGATCCATATTCATCATGAAAATAACAGATAATATCATCATATATGAGGCTCATGAGTTTCCTCAGCTGTTGATGCAGCCTTTCTACTCCGACTATGTCGGAATCGTAATCTGTCATCAGGGGATGTTCCGTTTCTGCGTAGACGGAACATCCTTTGTTGCATCTGAGGGTGAAACCGTTTTCCTCTCCAAAGGAGTGATGTTTCATGTGCAGGAAACGGGCAAGAACCTCAAATATACCCTTCTTTTTTACCGTGCTGAACAGATTCGTCACATGTTGGGTAATACCGTGGTTACCATGCGTCTTTATGCTACGATTTATCCCAAATCCTGCCATGTCAGGACGACGGGCTATGAGGATATGCTTACTTCTTATGCCCTGATGCTGAGGAAACTGGAGCTGGAAAAAGAGAAGAGTGGTGAACTGGATGCCTATTGTGTGCATGAGCAGAAACTGTTGCTGATGGCTGTTACGTACCGTTTGTGCAGCATCTTCTCGGTATCGTTCAAGGCTGCCGGCAAGGAGATGGAACGGAAGATTGCCATCTTTGAGTCGCTGGTGCTGCTGATAGAGAAGAACTATATGCGTGAGCGCAGTGTGGCTTTCTATGCAGACGAACTCTGTCTTACACCGAAATATCTGTCGGTACTGGTCAAGTCGGTTTGCGGTCAGACGGTCCAGCAGTTGCTTTTCAAGGCGATGATCCGTCGCAGTATCTACCTGATGAAGAACACCACGAAGACGATACAGCAGATAGCCAATGAACTCAGTTTTCCCAATGCTTCAGCCTTCGGAACCTTCTTCAAGAAACATACCGGTCTGTCGCCTAAGCATTACCGTAATTGGGAAGAGGGAATGAACCGAGATTTCATCCTATATCTATAAAATAAAAAAGGGACAGAGGATTTGTTCTGTCCCCTGTCCCGAAACTGTGATATAACTAAAACAACTGAGCGAAAGCTTCGGCTGTCTTTCCTGTATAGGTCTTCATCTCTGTAACCGGCTTGTAACTGAAATCCTTGAAGGCAAGGAGCTGTGTGGCAACAAACTGGTGGTCGTCAGAGATGCAAGCCTGTAACTTCATATTACCCATGCTGATGGCTGAAACaGGGAATTTGCTGATCGCTGTTTCTACATCCTTAGGGGCTGCACTGAGGATGTTCTCAAGCTTTCTTCCATCCTCTACAGAATATTCTTTCTCTTTTATCTTAATCACACTGTTGGTAGGTTGATAGATGAGCTTGACAGTCAAACCCATGAAACCTTTCTTTACCTGTACATCCTGGAGTGCCAAAACATCAGCACCCATCTCTAAATGATTAATCTTTGCCATAATTTTATACTGTTATTTTGCTTATTCTTAATTCTTGAAAAATAATATATATTGAACTGTTTTTTGTTTTGAATAGGGGTGTAACCAGTCTTATCGCAAATCTTAGGAAAGATGCGATAAACCTATATGAAATTTTAAAAAGAGAAAAGAATAAGCACTAACAGAGCAGATGTCGCAGGCAAATGACATAATACTTGCAGGCGACATCAAAGTGGATTGGGGCAGTTTCCTGTCGGAAAGGCTCTATACCACCTTCTATAGCTGATAAAAGGGATGATAAATAACGGATTCTATTTGTAAGCAATCTACTGGCAGTCTGACTGTTGTGCATGTTGCCACTTGGCAATAAACGCTGCGGACGGCTGCTACAGATGCGGTAAGCAAGCTGTGAGGCGTTTTCAAGCTGTGCCTCAGGCTGGCTCTTGTCATACTCAACCTTCGCCAAACCATCTTTCTTATGGCTTGCATCTTCGGTATAAGAATCCTCGGGAGTAAAAGAAATAGGGGCAGCAGATACCTCTCCATAGCCTGAGAAGACCATGGATACCAGAAAAAGGATGTATAGTATCAACTGCCTCATATTAAATATATTATGGTGTCAGGATGAACTCCCGACACCAGGGATGATTAATAGCTTCTTGCGATGATGACACGGGCTACAGCTGGCTTGCCGCTTACCATATCTACACCTGGAGTCTGCTCGTAAGCGAAAGGCACGCAGCGGATGGTAGCCTGAGTCTCTTCCTTAATCTTAGCCTCGGTCTCGGCTGTACCGTCCCAATGGCAGAGGAAGAAACCACCGTCCTTCACACGCTTCTTGAACTCCTCGTAGTTGTCGCACTCATAAACGTGAGCATCACGGTAAGCACGAGCCTTCTCGAAGATATTCTTCTGGATGTCTTCCAGCATATTCTTTACGCGCTCAACGATACCGTCGAAGCTTACGTTCTCCTTCTCCAAGGTATCACGGCGCATAATCTCGATGGTGTTGTTCTCCAAGTCACGGCCACCCATAGCCAGACGAACAGGAACACCCTTCAACTCATAGTCAGCGAACTTGAAGCCAGGACGCTTGGCAGGGTTGTCATCATACTTCACGGTGATGCCCAACTCGCGGAGCTGGTCGATGACAGGCTGCAACTTAGCAGTAATCTGAGCCAACTGCTCATCGCCCTTGTTGATAGGAACGATAACCACCTGGATAGGAGCCAGCTTTGGAGGCAATACGAGACCGTTATCATCGCTGTGAACCATGATGAGGGCACCCATCAGTCGGGTAGAAACACCCCATGAAGTAGCCCATACGTACTCAGGCTTGTTCTCCTTGTTCAAGTAGGTAACATCGAAACTCTTGGCGAAGTTCTGACCCAGGAAGTGAGAAGTACCACTCTGGAGAGCCTTGCCATCCTGCATCATTGCCTCGATGGTATAAGTGTTGAGAGCACCTGCGAAACGCTCAGTCTCACTCTTCACACCCTGCAATACAGGAACACCCATGTAGTTTTCAGCAAACTCAGCGTAAACCTTGAGCATCTCCTGAGCCTTTGCCTCAGCCTCTTCCTTAGTGGCATGAGCGGTATGACCCTCCTGCCAGAGGAACTCAGAAGTACGGAGGAACGGACGGGTACGCATCTCCCAACGCATTACGTTACACCACTGGTTGCAGAGGATAGGGAGATCACGCCATGAATGGATCCAGTTCTTATAGGTGTTCCAGATGATGGTCTCAGAAGTAGGACGGATGATGAGCTCCTCATCGAGCTTTGCGTTAGGATCAACCTCAACCTCTTTGCCATCCTCTGTAGAACGGAGGCGGTAGTGGGTAACTACGGCACACTCCTTGGCGAAACCTGCCACGTGCTCAGCCTCACGAGAGAAGAAACTCTTCGGGATGAGGAGAGGGAAGTATGCGTTCTGTACACCTGTCTGCTTAAACATCTTGTCGAGCTGTTGCTGCATCTTCTCCCAGATAGCGTAACCGTATGGTTTGATAATCATACAACCACGAACTGGTGACAACTCAGCGAGATCAGCCTTTACTACCAAATCATTGTACCACTGACTGTAGTTGTCAGCGCGCTTGGTTAAATTCTTGAGTTCTTTAGCCATATTGCTTTATTCTATTTATTTTGTTTTTtATTTCTTCTGTTATATATATATTAAGGTATAAGCTTGAGCCTTCATCATCTGCTGACGGCAGTTCATCTGTCTGCTGGTGTCTGAAATCCGACTTTTAGGGATTTTCCACCCCCAAATAGGTGATTTCCTAGCTCTATTTCG
>contig00003
ATAGGAGATTTTAAAATGAAAAAGACtAATTTTGCAGTTGCAGGCCTCTCTTTGTGCTTGCTCTTCTCTAGTTGTGGAACCAATCAGAAAACTGGTACAGCAGTAGGTGCCGGTTCTGGTGCAGCTCTGGGTGCTCTCGTAGGTGGATTGCTCAATAATAGCCATCGTGGTACAGGTGCTCTCGTAGGTGCTGCTATCGGTGCAGCTGTTGGTGGCGGTGCTGGTAACCTCATCGGAAAGCACATGGATAAGGTAAAGGCTGAGGCTGAACAGGTGAAGAATGCACAGGTTGAGACTGTAACAGATGCCAATGGCTTGTCTGCCGTTAAGGTAACATTTGCTTCTGGTATCCTCTTCCCAACTAACGGTTCTACTCTCAGCAGCAGCGCAAAGACTGATTTGGCTCAGTTTGCCGGTGTATTGAAGAACAATACCGACTGCGAGGTTTCTATCCAGGGTTATACTGATGCTACAGGTAATGATGGTATCAACTTGCCATTGAGCCAGAAGCGTGCTGAGGCAGTTTACAACTATCTCGCTTCTTGCGGTGTTACAAGCCGTCAGGTAAAGAATGTTCAGGGTTTTGGTTCTGCTAACCCTGTAGTGAATACTACTGCTGCTTGTGCCCAGAACCGTCGTGTAGAGGTTTACATGTATGCTAGCCAGGCTATGGTTAACGCAGCCAACAACGGTACATTGAAGTAATAACTTTCATGCTCCCGGAAGGGAAAAACTAAATAGATGATTTTGAAGAAAATCAAGAATATAGTAAAATGGGTGGTGGTGCTGTTTTTCAGTACCACCATTCTTGCTGTAGTGGCATATAGGTTCATTCCTGTGTATGTCACTCCTCTGATGTTTATCCGATGCTTCCAGCAAGTAGCTGATGGAGAGAGTATTACCCTGCATCATCATTGGATTTCGATGGATAAGATCTCGCCTCATATGCCAGTGGCGGTAATGGCGAGCGAAGATGCGAGATTCCTGAAGCATCACGGTTTCGACTTCAATGCCATCGAGAGTGCGGCGAAGAATAATGCACGTGGCGGAAAGGTGCATGGAGCCAGTACCATCAGTCAGCAGACTGCTAAGAATGTCTTCCTGTGGCCTGGCCGTTCATGGACCCGCAAGGGATTTGAAGTCTACTTTACCTTCCTCATCGAAATGATGTGGAGCAAGCAGCGCATCATGGAGGTTTATCTCAACAGCATTGAGATGGGACCGGGTATCTATGGTGTGGATGCGGTTGCTGAATATCATTTCGACAAGAAAGCGAAAGATCTGTTTCGTGGCGAGTGTGCGCTGATAGCAGCTACACTTCCTAATCCGCGCAAATTCAGTTCGCTGCATCCTAGCGCTTATATGAAGAAGCGCCAGCGACAGATAGAACATCAGATGAGATTTATCCCTACCTTCCCTCGTGAGGGTGAAGATTTCGACCCGGGCACGGCTGTGGGAGGATATAGGGGGAAGTGAAGAATGAAGAGTGAAAAATCTGGTAAATATTGATTAATGGATTTACTGAACGACTTGAACGAAGCGCAGCGTGCTGCGGTAGAATATATTGACGGACCTTCGCTGGTGATAGCCGGTGCAGGTTCGGGTAAAACGCGTGTGCTTACTTATAAGATAGCTTATCTCCTGAGCCAGGGCATGAAACCCTGGAGCATCATGGCGCTCACCTTTACCAACAAGGCGGCAAGAGAGATGAAGGAACGTATCGGAAAACTGGTGGGAAATGACCTCGCCCAGCATCTCTATATGGGTACCTTCCACAGCATCTTCTCCCGAATCCTGAGAGCGGAGGCTGAGCATATCGGCTTCAACAACAACTTTACCATTTATGACGAAAGTGACTCGCGCTCGCTGATCAAGGCGATAGTGAAGGAGATGGGGCTGGATGATAAGAAGTATAAGCCTGCTGCCGTTCATGCCAAGATTTCGATGGCGAAGAACAACCTGATGAGTGCTGCGGCTTATGAGAGCGATGCGGCTATCTTCGAGCAGAACAAGCGTGCGCAGATGCCTGAGGTTGGTAAGATTTTCGTGGCTTACGTGCAGCGCTGCAAGCAGGCCAATGCCATGGATTTCGATGATTTGCTGACACTTACCTATCAGCTCTTCAGGGAACATGAGGATATTCGCCACAAATATGCCGCCCGCTTCGATTATGTCCTGGTGGATGAGTATCAGGATACCAATCACGTTCAGATGTCTATCGTCATGCAACTCTGTCAGGAGAAGCAGCGTGTTTGTGCCGTGGGTGATGACTCGCAGAGTATCTATAGTTTCCGTGGTGCCAATATCGATAATATTCTCAACTATCAGCGCCAGTTTCAGGGCACGCGTCTCTTCAAACTGGAACAGAACTACCGCTCTACCCAGACCATCGTTGAGGCGGCTAACAGTCTGATCAAGCATAACCGCAACCAGATTCCTAAGGATGTGTTCAGCGAGAATGCGAAGGGTGAGAAGATTCAGTATAAGCCTGCTTACAGCGACAAGGAAGAGGCGGCGATTGTGGCGAAGGACGTGAAGCGTATCCGGCGCGAGGATGGCTGCCAGTATAGTGATTTTGCCATTCTCTATCGTACCAATGCCCAGAGTCGTAGCTTCGAGGAGGAGTTCAGAAAGCAGGGTATTCCTTATCGCATTTATGGCGGACTGAGTTTCTACCAGCGCAAGGAAATTAAGGATATTATTGCATATTTCCGTCTGGTGGCGAATCCGGATGATGAAGAGGCTATCAAGCGTATTATCAACTATCCGGCTCGTGGAATCGGTGCTACTACGGTGCTGAAGATTGCTGACTGTGCCCATCAGAACCAGGTGAGTTTCTGGGAGGTAATCGGTGCCCCTGAGCGGTATGGACTGGCGGTTACCAAGGGTACGATGAACAAGCTGGAAACTTTCAGATTGCTAATTTCTTCGTTTATCGAACGGGCTCAAACTACGGATGTCTATGAATTGGGTGATGCCATTATCAAGGAGAGTGGCATCAGTCAGGATATCATGTCGGGCAAGGATGCCGATGATCTGGCACGTCAGGAGAACCTGGAGGAATTCTTGAGCGGTATGTCGGCTTTTGTGGAGGAACGCCGTGAAGAGGGTAGGTTTGATGAACTCTTCCTGCAGGATTATCTGCAGGATGTGGCTCTGCTTACCGATGCTGACAGCGATGGTGATAAGGATGAACCTCGTGTTTCTCTGATGACGGTTCATGCTGCCAAGGGTCTGGAGTTTCCTACGGTATTCGTGGTTGGTTTGGAAGAGAATATCTTCCCAAGTCCGCTTTCTGCTGCTTCGCTCAGAGAACTGGAGGAGGAACGAAGATTGCTTTACGTTGCCATTACTCGAGCTGAGAAACATTGTATCCTGACGAACGCCAAGAACCGCTGGCGATATGGCAAGATGGAGTTTGATAATCCGAGTCGGTTTATCGATGAGATTGACGGCAAGTTGATTGATAGCCAGGATGAGGCTGGTGGAAGCTTGTTTGGCTCCAGAGCTGATTCGATGTCTGACCAGCCGGAGTGGGCGAGAGCGCAACGTTCTCGCAGACCGTGGGAGGATGCTGAGCAGCCTAGATACAGTAGCAGGTATCAGAATTCCAAACCGGTAGCATCGCAGTTTGTAGCAGATCCTAAGCCTTCTCTCTTTGATGATGAACCGGAGACTTCACATACTTCCGGACGCTCGTCTGTTTCCGGACGCTCATCTCTCTCTGAAGGTAATTTCAAGTCTGTTAGAGCGCTGAATGCAGCTAAACGTTACATGGAGACGCATTCTTCTCATCCTGCTTCTCGCAGTACAGGATCTTCTGCAGCATCAGTTTCTTCTTCTGCAGCTTCATCTGCTGGCAGTTCTTCTTGTGGTTTGCAGGAGGGAATGAAGATTGAACATCAGCGTTTTGGACGGGGAACGGTGTTGAAGATTGAAGGTACTGGTGAGAATACGAAGGCTACGGTTGAGTTCGTTCATTCTGGCACCAAACAGCTTCTGCTGAAATATGCCAAGTTTACGGTAGTAGATTAAGTTCTGTAGTCTGATGTTTATATTTAAAGGTTTATCCTGTTTTGAAGTTCTCTCTTACAGGTAGAATCTTATAATATAGATAAAGAGTTATAAAAATAGATTGGGCAAGGTCATCTCTGGTCTTGCCCTTTTTGTTTCTATATACTATAAATTGAAAAAGCGTCCCCGCAGTAGCCTCACGGTTACTACGGGGACTTATATTACTAACATCTAACTTTAGCATTTTtGTTtAAACTTAAAAaCGAATTCTTTATGAGAGTAATTTCTCCATTATCTATAAACATAAACCAAGTATCTCATATATTGCAAGTAACTTGTATCCTGCAAATATCTTGTATCCTTAAATGCAAGTTCTTAGAAAAGTTAAACCCATAAATCAGTATCTCTACTAATATCTTGATTATTTTtATTTtATTGCTTTTtGtCTGTTTAAT
>contig00005
GAAAacAGATTATGACGATGAAAGTATTCAATAAGATTGTTGACCTCCAGAACGAACTCTTCATGTGTCGTAAGGAGGGAAAGGAAATCGGCCTTGTGCCAACTATGGGTGCGCTGCATGAGGGTCACGCCTCTCTTGTTAAGCGCAGTGTAAAGGAAAATGGCGTGACTGTAGTTTCTGTGTTCCTGAATCCTACACAGTTTAATGATCAGGGTGACTTGGATCGCTATCCTCGTACCCTCGATGCTGACTGCAAGCTCTTGGAGGCTTGTGGTGCTGACTATGTGTTTGCACCATCGGTGAAGGAGATGTATCCTACACCAGATACACGCCACTTTGAGTTTCCACCTGTTTCTACCGTGATGGAGGGTGCCAAGCGCCCGGGTCATTTCAATGGTGTATGTCAGGTAGTGAGCCGTCTTTTCTATATCGTTCGACCAACTCGTGCTTATTTCGGTGAGAAGGATTGGCAGCAGATTGCTGTCATCAAGCAGCTCGTGAAGTACATCAACAGCGATGTGCAGATTGTGGAGTGTCCTATTGTCCGTGATGAGGATGGTTTGGCTAAGAGCAGCCGTAATACTTTGCTGGCTCCTGATGAGCGTGCCATTGCGCCAAACATCTATAAGGCCCTGAAGGAGAGTGTGGAGTATGCCAAGACTCATACCGTACAGGAAACTCACGATAAGGTGGTTGCCGACATCAATGCTGTAGAGGGTCTGGAGGTAGAGTATTTCCAGATTGTGGATGGCGACAGCCTGCAGGATGTTTCTTCATGGGAGGATAGTGCATACGTGGTAGGTTGCATCACCGTTTATTGCGGTAAGACTCCTATCCGTCTCATCGACCATATCAAGTATAAGGGATAATTCCTCGATAGATTTCTTTATTAAGTTTAATCCGTAACAGATCAAGTAATAACAGAACAATGCAGATAGAAGTATTGAAGAGTAAGCTCCATTGTGTGACCGTAACTGAGGCTAACCTGAATTATATGGGTAGCATCACCATCGATGAGGACTTGATGGACGCTGCTAATCTGATAGCAGGCGAGAAGGTTCAGATTGTAGACAACAACAATGGTGAGCGCTTGGAGACCTATATTATCAAGGGTGAGCGTGGCAGCGGTTGTATCTGCCTGAACGGTGCTGCAGCCCGCAAGGTGCAGGTGGGCGATACCGTCATCATCATCGCTTATGCCCTGATGGACTTAGAGGAGGCTAAGACCTTCAAGCCAACCGTAGTATTCCCAAAAGAGGGAAACAGGGTTTAATATTCAATGGAAACAAAaGAAAGGGTGTGTCATGGACTTATGGCACACCCTTTCTTTTGTTATGGTGAGGACGAATCACATCGCTCTTGTTCACCACGTTGTCGCCATCCTTGGCGCTGATAGGGATAAATAAGGTGTAATTACTATATAATTTAAGGTGTAATTGCGATGGGTTAAGGATAGATCTCGATATGGCTGCTGCCGGAGTTGCCATTCTTGATAATCCTTATCTGGGTGGTGATGCGCTCGCTCATCGTGTCGGTATGACTGATGACGCCCACCTTCTTGCCTTGCGAACTTTGCAGCATGGCGAGGGAGTCGATGACGGTGGCTAGGGTATCAGGGTCGAGGGTTCCGAAGCCTTCGTCGATGAACAGGTTCTCGAAGGAGATGTTGCGGGAGGATAACGCCGACAGACCCAGGGCGAGACCGAGACTCACGATGAAGGTTTCGCCACCAGATAGGGAGGTGGTGTCTCGGATATCGTCGGCACGGTCGTGGTCGATGACTCGGATGCCCAGCGAATGCTTTACCTGCTGCAGTTCGTAACGGCTGTTGAACTTTCTGATTTCCTGGTTGGCGTGCGCTATCAGGAAACTGAGCGTATAGCATTGGGCTATCTTGCGCAGCGTCTTGCCGTCTGCTCCGATGGCATCCGTAATGGCTGTCCAGTCGTCCTTTTCCTGTGTTACGAGATTCAGAGCCTCAGCCTTGTCACCCAACTGCTTCACGGCTTCCTGATGGTTCTGCATCCTGGCGTTGGCAGCAATCAATTCGTTGCGCTGGCTTCTTTCCTGATACTCCTGCTGAATGGCTAGGAGAGCATCACGGGTTTGGGCAGGCTGATGTTCCAAGTGCTGCTGATGCGCCTTTTCTGCACTCTGGTAAAGGGCGGTGGTTGAAGCCACGGCTTTCTCCTTTTCGTCCTTTTCCCGTCGGATAGCGTTCCAGTCTTCGACAGAGTGAAGCATCTCTCGGATGATATTTCGGTCGATAAGGCTTGGCTCGATACTTCTTTCCTCGATGCCTTCCTCTTCGGAGTCTTTTCCTTCGATGCTCTTTTCTTCAAGCTGCTTGTTATATTCCTCAATCCAAAAGTCGAGTTCCTTTTCCTTCGTTTGCAGATTCTCTTTCATCGTTTTGTTCTGAGACAGCATGGTTTGATGCGAACCTTTACTGTTGGCGAGTTCAGTCTTCAGTTTGTTGATATTCTCGTTCTGGTTGTCTGCTGCTTTCGTAGCCTCATCCTTTGCTGCTGTCAGTCTTTGTTCAGCCGCATCTGGTTCTTCTCCATTCAGAATCTGCTTATATTTCTCCTGCCATTCCTCCATTTCCTTCCTGGCGCTATTCCATGCTTGAGTAGCTTTCTCATAAGCTTCCTCCTTACTCTTTTGTTGTGAAGTAAGGTTGCTAGTAAGTGCTTTCTGCTCAGCTAGTTTTGTGCTACAGGTTGAAGTACTTTCTTGAGCTTCATTCAGTATCGTTGAAGCCTTGATTTCATACGCAGCTTCATCCTTTACAGCCTTATCCTTGAGTTGGGTCAGCCGTTCTATCTCTTTCTGAATCTTGTTAAAGAGGCTCAGTTTGCTGCTCGCATCTTTCGCCTTGTTTTCATAGATAGGCAAGAGCAATTTTAGTTCTGCCTCAGCCTTTGGAATCTTTGGATACAGGGCGATGAGCGCCTTCCAATCCTCTTCGTAAGTTGCGATTTCACCCGACAGTTTCTCCTGCTGTTTCTGGAGCGTCTGTACTTCGCCGTCGTTCAGTTTTCTTTCGCCGGAAAGATCCTTCTCCTGTTTCTGCTGCAGTTTCAGCAGATCTTCCTTGACTTTCAGAAGTTGCGAGAGTTCTGTGGTGGCTTCCTCAAACTGTCTGTTGTCGGTATGATAAGGATGGGTCGTGCTGCCGCAAAGCGGACAAGGCTTGCCTTCGGTCAGATTGGCACGATGAATCTCCCATTTCTCACTCACCATGAGGGTATAGGCATTTCTCAGCGTCAGGGTCTCTTGGGTCAGAGCCTCGATGGTCAACTTGCCCAGCGCTTCATCTATCTCTGCGTTTCTCATGCCCAAGACCAGGATGCGCTCTTCATTCTTCTGCTTTTCTGTTGTGGCAGTATCGAGATGAGCCACAACCTTGATGGCTTGCTGGACATCCTGCAGTTTCCTGTCGGCTACAGTCTTGCTGTTCTGCAGTTCCTCTATGTTCTGTCCGGCAGTCTTATTTCTTTCCGTCTCCCAAGCCTGTTCTGCGGCTTGCGTCGCTTCGTGCAGAACCTGTTTCTGCTTGGCAATCTCTTCCTGTGTCGCTTTGAGGGCAAGGTTCGCTTTCTCCGTTTCTGCTTCCCATTTTTGGATGTTTCGGGCGTTTTCCTCCACGTCTTTCTGGGCTGTTAGATTCTCTTTCTGCGCCAACTCCAATGCCTCTTTCTTTTCTTTCAGAGTCGGCATAGCCGCTTCCATTTTTGTTTTCAGCGCCCTTGCTTCAGCGATGACCGGCAGCGCCTTTTCCAGCTGTTCCTGTGCCTTGCTTACTGCTTCCTTCAGACTGGTGAGAGTTTTCTCGCTTTCGCTGATGGCAGACTCTTGACTTTTTATGTTTGCTTCCGCTTTCAGAATGTTTTCTTCCTGCTCGTGGATGCTTTGCGTCTGTCGCTCTACTTCCTGCAGCAGGTTGACGGCTGGCTGTACTTCATCGTGCAGCTGCAGACGGAGAATCTGGGCTTGCATCGCTTTAAAGGCATCTGCTGCTTGCTCCATATCAGTCTGGTAGATAGTGATTTGCTTGTTTTGCTTATCGTTTTCCTCAAACCATTGCAGGTCTTTCGAAATGGCTTGCAACTGGCTGTCGAGTTCCTTCTCAGCCTTTTCCAAGCGGTCGATTTCCTCCTTCTGTTGGACGAGTTCTTCATCGTTCAGCAGGTTCTGTTTAACGGCTTCCACCGATGCTGCCATCTGGTTGTAGGCATCCGTCGCCTGGTCTTTCGCCTTCTTGATTTCAGTAGCGATGTTCGTATAAGTTTCCTCGCATCCGATGAGTTTTTCCAGGAGTTCGTACCGTTCGTTTTCCTTTGCTGTCAGGAAGTTGGCAAACGAGCCTTGGGCGATGAGTACGGTACGGAGAAACTGGTCGTAGTCGAGTCCGATGATGTTCGGCAGCTCGTTCCAGTCGGCAGTTTCCTCTGTTATCTCTTCTCCGTTTCTCGTGATTTTATAGAGCGCAGTCTTGGCGTTCTCGTAGCGCACTCTCTGGAATCTGACGTGCCATTCTGCGCGGTAGATGCTGCCGTTGTTGGCAAGGAAGGTGAGTTTGCTGTAGCCTTCCTTCTTGCCACGTGTCAGGATGTTTCTACTGTCGGTAGGTGCCAGACGGTTGTTTTCGCTGGCATCGGCAGCTCCGAAAATCTCGATGTTCTGGTTCTTGTCGCCTTTCTTCCTGGGGTAGCGAGGGGCGCGGTTGTAGAGGGCAAGGCAGATAGCATCGAGTAGGGTAGACTTGCCACTTCCCGTCGGACCTACGATGCTGAAGATGGTACTCTCGCCTAAGGCACCTTCTTCAAAGTTGATGACCTCGCCTCCCTGTTTGTCAAGCGAAGCGAGGTTGAGTATTTCGAGTTGTAGGAATTTCATAATGATGATGTCGTTAATAAATCGGATAACATTTTCTCCTGTCTTTCGTTCATCGGAACGTTGTGTCTGATGGCGAAGGCTTCTTTCAGCGTGTCGAGCGGAGGACGGTTGATGATGTCTTCTATGCTGGTGATGTGCTGGGAACCCTGGATGGTGGAGAGGTCCAGTTGCGGGATGATGCGCTGGATTTTGCAGAGCACGGCATCCTTTTCGTTGACGAGTTTCTCCAGTTCCTTGATGTCATCGCTGGTCAGTTTCTCCTGTTTCACCTTCAGCATCACGTAGTCGAAATAGTCGCTCAGTTCGCCGTCTGTTCTCTCTGAAAGTTCAGAATTGATGAGCTTCTGCCATTTCTTGAAGGTCAGTTCTTCCTCATCTTCGGGCAGGATGCGGAGGGCGTGCTGAGGCTTGTATTCCAGGAAATCTACTTTCCATTCCTTGCTCTTGCCGGTTTCCTTTCCTTCCTCCTCTTCTCCGTGTTCTATGGTGATGAGGTCGATGCCGTGGGTGTAGTCTTTCTCGGCAAACGACATCGGGAGGATACTTCCCGTATATCTTGCCCAGTCGGTGTTCCAGATATGTTGCCGCTTGTGGATGTGTCCGCAAGTCATATAGTCGGGATGGTCGTTCCATCCTTCCAGGTCCACTTCCTCCTGTCCGCCGATGATGATTTTCTCGCTCGCATCCTTTTTGGCGATATCCGAACCCTTGGCGTACATGTGTGCCATCATGATGCACTTCCTGCCCGGGTATTTCTTTCGAGCCTCAGCCGTCAGTTCTCTCAGAAAGTCGTTGACTCCCTGCGAGTAACTGGCGTTCTGCACCACATCGCTTCTTAGGAAAGGTACGGCGAGGATGATGACTTCTTCTCCTGCCTCGTTGGTTATGGGGATGATGAGGTCATCGAAGGAATAGATCCAATGTCCGCCGGTTTTATCATCGTCCTCGCTTTCTCCCTGCTTCCAGATTTTCCTTACGTTTCCTCTTATTTCCACATGGTATCGGGTGAGCAGCGGACGGGGAGCCTCCAGTCGGCTGGCGGAATCGTGGTTGCCGGCGGTAATGATGACCTGCATGTTCGGGCACAGTTGGGTAGCATCGGCAAGAAACTCGTAATAAACGGTCTGTGCCGCTGCCGATGGATTTCCGTTATCAAAGATGTCTCCTGCTATGAGGAGAGCATCGGGTTTTTGTCCAGCTATCTGTTCCAGGAGCCATTTCAGAAAATGCTTGTGTTCCGGCAGACGGTCGTTGCCGTGAAACAGGTTGCCCAGATGCCAGTCGCTGGTTGCTAATATCTTCATACTCATAAGAATGTCTAATCTTAGTCTTTTTCTTTGTCTTTGGTTTGCAATCCTTTGACCTTTGGTTTGCAATCTGACTACAAAGTTAACACAATTATTTGGGATACGCAAAGAAATAAGCTCAAAAAACGAAGAATTATGGCCGGAATAGTAAAGATATTCAGGAAAAGTCTTGTTTTATATCTGATAAAGTTGTATCTTTGCAAGGGAGAAATCTTCGTTCACCGACGTTGAACCGCCATTCACCGACGTTGAACCGCCGTTCATCGTCGCTGAACGGACATTCAGCGTCGGTGAACGGAGATTTCTCCTAGGATTAAATACTTTTCTTCCTAGGTTTGTGGTCTTTTCTTCTTAGGTATGATCATAAATACTGTAGGATGCAAAGGCTGCTGCAATAAGGAGTGATAACAATCTTAATAAGAAAGGAAACTGATATGGCTAAGTACAAGTTGCAAGAGTTGAATGATTTGCGTGATGAAGGCAAGCGCAGAGTTTATCCCAAGATGGTGACCAACCGTACACTATCCCGAAAAGAGTTCGTCAAGATGATGCAGAACTACCATCGCGGTATTTCGGAAAGTACCACGGAGGCTGTATTGACCGATGTGGTTGATATGCTGACAGACATGCTCTCCATGGGGTACAACGTGAATCTGGAAGGTTTCGGCACCTTCTCCCTCTCCCTCGCTTTCGAGGATGAGAAGCCTAGGGAAATTCTGAATCCAGATGATAAGATGACGTACCGCAAGGTGGGAGTGAAAGACATCAACTTCAAGGCGTCCCCAGAGTTTATCAAGGATGTGAAGCGTGAAACCGACCGTGACCTGGAGCGTGATATGGGTGGCGTAAAGGTTATCCGTAAGCAGCTGTATTCCAGGGAAGAGCGCATCGCTCGTGCCCTGGAGGTGATAGAGAAGAACGGAGTCCTCACCCTAGGCGGTTATGCCTCCATCAACAACCTGAGCCGTACTGCTGCCTCTATGGAACTGAAGGAGCTGACAAATGACAAGACTTCACCGATAGATTCACTAGGCCGCGGCAGCCATAAGGTTTGGGTGAAGAGAAAAGAATAAATGCAACGATAGTATTAAAATAGATGTTTAATTTAAAGTCCAAATAATTATGAAGCAGATTACTATAGATTTTAAGAACGCTTTTGATTGTTCCAAGAAGGAAAAGTCGAAGGTTTGTCGCTCTGGCTATGTACGTTTGGTTCGTTTTATGGATGATAAGAAGCATACTAGACCACAAGTGTATGAGGGCGATTTGTTGGAGGCTATTATGGATGTAAAGAGGGGGAATGTCAAGAACTTCGATACATTGGAGGATATGATGAACTATCTGGAAGCTTAGACATGAGTATAAAATGCCTGGTTAAGAAGTAAATCATTGGACTTTTGCATGTGGTTCAAGCACGGGCTGAAGGCCCAAAAGCTCCTAGCCCAGGGCAACACCCTGGGTATTAGGGCGTTGTCCCCCcccTGCGCCCTGTAAGGGCAAAAGCCTTGAATATATGCTGCTTTATAACCAATTCTTTTTCGTACTTTTGCAGTTGTATGGAAGTTTAGATACTCAGAGATATGTAGTTTTACCATATGAGAGAAATAGTGGCAATATGACTCTTATTAAAGAGAATGACTTATCTGAAAAGTATCCTATGACTTATAGTTATTTAAAAAAaTGTGAAACGATTCTTAGAAGAAGAGAAAAAGGTCGTTTTGATATTGATAATGAATGGTTTCAATTAAGTAGAAAACAGGGGTTAGCTTATGCGACTTCACCAAAACTTATCGCTCCAGATATTTCTATGGGGgggTAACTTTTCCTTTGATGAACAAGGTGTGTTTTATCAAACTGCTACTCTTTATGGTTACGTTAAAAAGGACGATGTACTGGTGTCATACAAGGTCTTAATGGCTGTTTTAAATTCTCGTTTATGTTGGTGGTTTATGCAAAATACTGGAACAGTTATGTCTGGTGGATTCTATCGCTATAAACCTGCTTATATAAAACCATTTCCGATTCCTTCTGATATGGTGTTAAGTAAAAGTAGTTTAGAAATAGAGAATTTGGTAAAGGCAATAGAACAAAAAAaCGAAAATGACACTTCTGCTTTGGAGAATCAAATCGACTTCCTCGTCTATCACCTCTATGGCTTGACCTATGATGAAGTTTTGATTGTTGACCCGGAGACTCCAATCTCTCGTGAGGAGTATGAGGCATATAAAGAGGAATAAAGACGGAATTTGGAAGTGAGATTGGTTTATTACGAGATTGATATTCTATATTTAGTTCTAGCGCCCCCGTGAAACGCGGGGTCGCTAGAATCCTATTCCGAGTGTCAGAGGTGGGGAACATATTATAGGTGGAACTCTTTTTAAAGCTTTTGCCCTTGCAGGGCGCAATGCTGATTGCTAGCATACCCAGGGCGTTGCCCTGGGCTAAGAGCTTTTGGGCTTTCAGCC
>contig00006
ACTCTCTTTCAGCCCGTTCTTGAACCATCTGCAAAAAATCAGAAAGAATCTTTATCCTCGAAGTGCATTATATGTTAAATTCCATTCTTTGTCAAGAACAGTGATTTCAGCTTCTTCTTGCAGTTCTTTCTAAAATCTTCTATACTGATAGAACGCTTCCAATCTTCTAGCCACGGGTATTGTGCTGTTAGTTCTTTTTCAAAGTCATCTGCATCAATATATTGCCCATTCTCATACTCTTCCTCAATAGCTTCAATTCTAGCCACGGCTTCTTCTTCATTGGCCGGATGCCAGCCAATTGGAATCGGCTGCTCTTCTTGTAATGTATATCTTTTCTCCTTCATAAGCTCTTTCCTTTATAGTTTTCTTTTGAATTGTCTAATCAGATATCTAGGGCTTCTTCTCATATCCCATAAATCTACGAAAATGACGAGGTCGTTGGCTTCATCGTAGCGATAGATAATCTTCCAATTCTCCTTGATAATCGCACTATGGTAAGGGCGGTGGAATCGCTTAAGCATTGGCTCTCTGGGTGAAGAAAGAGGATGAAGCATCAGGCGATGCTTGATGTCATCAAGCTCTTTATTAAACCGTTTTACTGAAGTAGCTCCAAATTCGGCTAGTGTGTAAACCACCATATCTCGAAGTTCCTTCTTGAAAGGGTCTAGTAATTTTATATGAGCCATAATCCTTCAGATTTAAGTTCTGCTATAAAATCATCAAAATCTGTAGCCTTGCCTGTCCTTTCATACTCCGCCTCAATAGCTTCTATCCTAGCCACGGCTTCTTCTTCATTAGCCGGATGCCAGCCAACAGGAATCTTGTTCCAGTCAATATCTTCTTCTGCACATTCATCCTCGGGAAGTGCTATGGCGGCATTTCCGTGATAGGCTGGTGCAGGCTCTGCTGCGAAAGCTGCATCTTTTTGCTCTTCTGGCAATGTATATCTTTTCTCTTTCATAAACTTGCGTATTTTATCTGCTGCAAATTTACGATTATTATCTGAATCATGCAAGAAAAATGGGAGAAATGTTTTATAAAGTATCTTATAATCAAGGTTTTTGTTCTTTGTTGGGCTTTGGGTCGGTTCTGAAAAAAAaGTCACAATACCTAGCTGAAGAGCTGGGTATTGTGACTTTGCTTTTTGTTATATGTGTTTATTCGAAAATAATCACTAAATCTTAGTGGTGTTTCAAATCACACGCAGCCTGCTCATAGTCGATGAGATGATCGATGGTAGGGTGGTCGCCGCAGATTTCGCAGGATGCACGCTTCTTTACCTTGATGGTGCGGAAGTTCATCGTCTTGGCATCGAAGGTGAGCAATCGGTCGGTGAGCAGTTCGCCCACACCGAGGAAGTACTTCAACGCCTCGGCAGCCTGGATGGTTCCGAGCATACCAGCGATGGCACCAAGGACTCCTGCCTGGCTACTGGTAGGAACAGTGCCTGCTGGAGGTGGCTCCTTGAAGAAACAACGGTAACAAGCCGTGCCTGGAAGATGGGTGAAGGTCTGCCCCTGGAATCTCAGGATGCCGCCATGCGAGAATGCCTTGCCCAGTCGCACACAGGCATCATTGATGAGGAACTTCACCGGGAAGTTGTCGGTGCAATCAATGACGAAATCCCATGGCTTGATGATTTCCTCGGCATTGTCTGAGGCGAGGAAGGTATGGTAGGTTGTTACCTCCACATCAGGATTGATGGCAATCATCTTCTCCTTGGCGCTTTCCACCTTAGGGGTGTTCAAGTCCTTGGTCTGGTGGATGACCTGTCGTTGCAGGTTGCTGAGGTCAACCACATCGGCATCCACGATACCGATATGTCCCACGCCAGCCGCAGCGAGGTAGAGGGCAACTGGGGAACCCAATCCTCCGGCACCAATGATGAGCACCTTGGCATTGAGGAGCTTTTCCTGCCCCTCGAGGCCTACATCCTGAAGGAGGATGTGGCGGCTGTATCTTTCTATCTGTTCTTCTGTTAAATCTATCATTTTATAGTACTTTATGtCTTTTTttCTTTaGtAAAAAaTTaCTTTGTATAGCAGTTTATGCTCATACGGCAGTATAGAAAAAGGTCGCAAACAATTAACAGCTTGCGACCTTTGATATTCTTTATAAGAACCCGAATTATAATCCCGAATCTGGAAGTATAATTCTCTAATTCTCAAATTCTTGATTTACTCGATAACCACGAGTGCATCCTCTTCGAGCACAGCCTGACCAGGCTTAACGCAGATAGCAGTAACCTTACCATCCTTCTCAGCCTCGATGTTGTTCTGCATCTTCATAGCCTCGAGAACGACAACAGTATCACCTGCCTTTACCTCCTGACCAACAGCTACCTCGATGCTGGTGATAGTACCAGGGAGAGGAGCCTTTACAGCGTTGGCTGTATTTACGTTGGCAGCTGGCGTAGCCTCAGCATCATCAGATGCAGCAGCTGGCTGACCAAGCACAACCTTCTTCTTCTCTGGCTCAGCCTCCTGTTCCATCTCAACCTTGTAAGCTTCGCCATTCACGTTCACGCTTGCGATGTTACCCTCAACAGCGTCAATCTGAACCTTGTATTCTTTTCCGTCAATTGTATATTTAAACTCTTTCATTTCTATTACATTATGGTTTAGCTGTTAAACTCAAGAACTTGGCGTTCCACATCGTCTGACGTGGCTTGATAGTGATGATGCCAGGCTCCTTGTCGTGTACGTTATTGCCCTGATACTCATAGAGTGCCATGGCAATCGCAGCATAAATATTCTTATCCATTTATTCTAATGTTTAATTATATCATTACATAGGCATACAGCCATGCTTCTTAGCTGGCAAGCTCTGACGCTTGGTAGCGAGCTGAGCCAAACCACGGCAGATGCGGAAACGGGTGTTACGTGGCTCGATGACATCATCGATGTAACCATACTGAGCTGCCTGATATGGATTAGCAAACTTGTCAGTATACTCCTGCTCCTTCTCAGCCAGGAATGCCTTTACATCCTCGCCAGCTTCCTTCTTAGCCTTAGCTTCCTTACCACAGAGAACGGCAACGGCACCGCTGGCACCCATTACGGCAATCTCTGAAGATGGCCAAGCGAAGTTCAAGTCGGCACGCAACTGCTTGCAACCCATCACGATGTGGCTACCACCATAGCTCTTACGCAATGTGATAGTAATCTTTGGCACGGTAGCCTCGCCGTAAGCGTAGAGCAACTGTGCACCGTGAAGGATGACAGCGTTGTACTCCTGACCTGTACCTGGCAAGAATCCTGGTACGTCAACGAGAGAAACGATAGGAATATTGAAGGCATCGCAGAAACGAACGAAGCGGGCTGCCTTGCGGCTAGCGTTTACATCGAGTACACCTGCGTAAGCTGCTGGCTGGTTGGCTACGATACCAACGCTCTGACCATTGAAGCGGGCGAAACCAGTGATGATGTTCTTGGCGAACTTAGGCTGAATTTCGAAGAACTCTCCGTTATCGGTTACAGCACCAATCACCTTATACATATCGTATGCCTGGTTAGGATCGTCTGGGATAATCTCGTTCAGAGTATCGTCCATGCGGTCGATAGGGTCTGTGCACTCTACGCGTGGAGCCTCTTCTGTATTGTTGCTAGGGATGTAAGAGAGCAGGCTTTTGATCATCTCGATAGCCTCTTCCTCTGTCTTAGCAGCGAAGTGGGTTACACCGCTCTTGGTTGCGTGAACAGATGCACCACCGAGGTGCTCTGCATCGATGTCCTCACCAGTTACGGTCTTGACAACCTTAGGACCAGTCAGGAACATATAAGAAGTCTGCTCCTTCATGATGATGAAGTCGGTCAAACCTGGAGAGTAAACGGCACCACCGGCGCAAGGGCCCATGATAGCAGAAATCTGTGGGATGACACCAGAAGCGAGGATGTTGCGCTCGAAAATCTCACCGTAACCAGCGAGGGCGCAGATACCTTCCTGAATACGAGCACCACCAGAATCGTTCATGCAGATAACAGGTGCACCCATAGTCATAGCCATATCCATTACCTTGCAGATTTTCTGTGCCATAGTCTCAGAGAGTGAACCACCATTTACGGTGAAGTCCTGAGCATATACGTAAACCAGACGGCCGGCTATAGTAGCGCTACCAGCTACAACACCATCACCGAGGTACTGCTTCTTCTCCATGCCAAAGTTAGTGCAACGATGCAACTTGAACATATCATACTCTTCGAAACTGCCGGCATCTACCAACATTTCGATACGCTCACGAGCGGTATATTTGCCACGTGCATGCTGCTTCTCGATGGCCTTCTCGCCACCGCCAAGACGAGCCTGTTCGCGCTTAGCGATCAGCTCCTTAATCTTTTCTACTTGTTTGCTCATAATTGATTATTATGTATTATTTCTTTATTCTTTATAGAATGGTTTCCTGAATCCATGGGATGAGCGGACGAACCGACATCGTATAATTCGGGCGCAAAGATACGAAAAAAACCGCAGATAGCGCACTATCTACGGTTAAATATTTAGAATAATGTGAAAAATCACAATTATTTGGTCCTAAAATTCCAAAAGAATGCGGGCATTGAGCTGTCTGCCGGTAAGATAATTAGGTACGGCGTATTGCTGACCGGTTATATCTGTCACCCAGTAATAGCTGTTTACGTTGTCTATGCCGAAGAGGTTGAGGCAATCTACCCCCAGCATCACATTCTTCAGGAAGGTCTTCTTCTCCCGGCGGCTGTTGTCGAGCAGCTGATAGCTCATACCGATATCTGCACGGCGATAGGCAGTGGCACGGAAACTGTTGGTCTCCAGCTCTCTGTGGGGTGCTGCAAAAGGAAGACCATCGGCAAAGGCGAGTTTCAAAGACATGCGCCACTTCTTGCTGCCCGGGAAATAATCGGTGAAGAAGAGGTTTACGGCATAGCGCTGGTCGGTAGGCAAAGGGATGCTCTTGCCACCCAGTTTCATCTTTGTATCCATGAGCGAAAGACTGAGCCAGGAATCGGTACCCGGAACAAATTCTCCGTAGAGCTTGAAGTCGAGTCCTGCCGCATGACCGCTGCATTCGTTCTGTCCGTAATAAACTACCTTCACGTTACTAACCGAATAAGGAACCAGATTGCCCAAAGCCTTGTAATAGGCTTCGGCGGAGAATTTATAGCGTTGGTCTCCTAGCTTGAACCTATAGTCGTAGCCGGCGATGAAGTGGATGCTTCGCTGGCTCTTGATTTTCTTGTTCAGCGATGCGATGGTTATGCCGTTCACCGTAGATGTATCTCTCAATTCCTTGAAGAATGGAGCCTGATAATACAGACCTGCCGCAAAACGGAGAGTTGTATTCTCATGGTTGGCTGGTATGATGGCGAGCGACAGACGAGGACTCACGATGGTTTCTCTGTTGAAATTCCAATGACTCATTCTGATACCATAGTTCAGGGTGTAATGTGTCTGTCTGTTCCCGGTACTGTCGGCTGTTCCTCCCGAAAAACGGTAGGTGTCCTGGATGTAAGCTTCCATTCGGTTGGCATTCAGTTCGTTGCGAGCCTTCAGTGAATAAACCATATAGAGGTCTTTGCCATTGTGAGGAATACTGTATCCTGCGGAATCGCGCATCTCATATTCTACAGAATTCTCCTCGATATGTTCACGCTTCAGACTTACTGCGGCCTCCATCTGATGTTTCTTCACCTTGTGTTTGAGCATCAGTTTGGCACTCATCACGCGGGCTGTGAGATAGTTTCGGGCATGTTCGAAATAGGTACCTACACCCAGGTTTTCTGAAGTCTCGGTTTCGTCGAGCCAGTATTGTCCCTGAATGTCATATTTCTCCTGTTCCTTGGTATAGAAAGCACTGCCCAGAAGCGAGAGACTGGTGTTGGCTGTAAACTGGCGGGTAATGCCGAGTGTACCGAAGTAGGTGAGGAAGCGGTCTTTTTCCTGACCGTCAAAATAAACTCTGAAGCTCTTTACGTTTTCCATTGTTCCGAACTTCGTTTCTCGGTCTTCCGGTTCGAAGTTGTAGTGATTATCAGAGATGTAGCCTATGAAGTCGAGTTTCCAGCGTTTGTTGGGCTGGTAACTCAGATAGGTCTGATAGTCCAGATAGTTTGGCTTGTATTCGCCTTTGGTTTCCATCGAACCGAGCAGGTAAGAGGTGGTTTTGTAGCGCACGCTGTTGAGCCATGAAAGTTTCTGGGTTCCCAGCCCGATGTATGCGTCAGCACCCAGCAGACTGGCAGCCAGACTGCCTTCAACCACTGGCTTCTTGCTTTTTGCTTTCAGGGTTTTGTAGGTGATGTCGAGAGCCGAACTCATCTTGTCTCCGTATTTGGCAGCATATCCTCCGGTTGAGAAACCGATTTTATCTACCATATAAGGGTTGATGACGGAGAGGCCTTCCTGCTGTCCGCTGCGAACCAGGAATGGGCGGAATACTTCTACGTTGTTGATGTATACTGAGTTCTCATCGAAGGCTCCGCCACGTACATTGTATTGCGAAGAGAGTTCGTTGTGGGTACTCACGCCAGCCTGTTGCTGAACCAGACTTTCCACCCCATTTCCGTTGGCTGATGGCGTCATCTTCATGTCCTTAGTCTTCAGCTCCTGGATCTGGTCCGACTGTATTTTCTCTCCCTTGATATTCACCTCATCGAGGGTGGTGGATGCTTCGCGAAGTACCACCTGCAGGGTTTGTTTTCCTCGCGGTCTTCTCAGCACTTTTGTTTTTGTCTTGAAACCGATATATGAGAATTTGACTACCACGCTGTCTGCAGAATGCAGTTTGAGGCTATAGTCTCCCTTGAGCGAAGTAACGGCAGTCTTTCCCTGGCTAGCCACCGAAACGATGGCAAACTCCAGTGGCTGGTTGTTCTCGTCTACCACTTTGCCGTGAAGGGTAAACTCCTGCGCCATCATCTTTATGGTTGCGATGAGGCATATTGTGAGTATCAATAATCTATTTTTCATACTTTTATTAACGTGAAAGACTGAAAAATATTGTAGATGGTTGCAAGTTTTGATGAATGTCACTGGTTGTAATGCATTTGCGTCAGCCAGATTTGGCAGTCATGACGAGACCATAACTACATCAACCTTTATGATTGATGCAGCAAAGATACATTCTTTTCTGTTTCATAGCTATGCGATTTGTGACAATTGTGTGGATTCGGGAAATAAAGTTGGCAAAAATTATATTTTTATGCCTTATCTTGAAATTCGAAGAAATATTTCCGAAGAATAGAAAATTATCTCCGAAGGATAAAATAATATCTCCGATAAATAGGAAAATATCTCCGAAGGATAAAATGATATCTCCGAAAGAGAATTGTCTCCTGATTATATATCCCGGCATAGATTGCTGCAGATGATTTTCTGTTGCATGCAGAACAGAATTTTGGATGTGATTTTTGGGAGGTGAAGGTGAAGGGTGTATtTTtAATCTTTATATTATACCTTAATTCCGCAACAC
>contig00007
TTATATTCTTTATTTTAGGGTTTTTCCGATTTTtGACCCTAGGGTCTTTTTttCGgTTTTTACCCtAAtCCTtCACGCGTATATATAAAAAAGAGTTTTCAAACCTTCACCCTTCACCTTCTTGGCGATtCTTTTGATGATCAGAGAGTTACGGGTGAAGGGTGGTGAAGGCACTTCTTTGCTTTCTTTAAACACTTTTTTGCATTTGGGCATTCTAAGGAGAGTTTGGTTGGGAACGGAGAAATATGAACTTGCTTAGGAAAAGAGAAAGGAGATTATAAAAAaGCCCGATAAAAGTCACTTTTATCGGGCTGGAATTGTTATGATTATTTACTTGTTAAATGCATAGAACAAACCATCATTCATAGCCATGCGGACCTGGTATAAACCATTGGCATCTGCTGGGACGTTGATCTTCTCGCCACTTGGCAAGCAAGCCTGGATGCTGCCATCCTCGTTGAAGCTGAAAAGCTCACGGATATCGCCATCCTTGCTGTATGACCAACTCTTGTGCTTCTTGTCGAACACAAAGTATGATTTCTCACCATCTGGGTCGGTAATCTCGTAGCCATTCTTCAATGTCTTGATGGCATACATGCGACCATCCTTACCCATTACGTCCTTAGTAGTTCCTACCTGGCCAATCACCTTGTTGCCTGTCCAGAACTCGATAGAGTTGAGAACGAGAAGGTCTGCAAATGAACATACTGCGTAAGCTGGAGAGATAAGCACGAAGATAATCTCGTTTACAAACTTGTTGTCTGTTGCTCTCTTATTCCAGTCAAGTACGGAATTTGTCAGACCAAATGAGCCGATGCAAGAACTGAATGTCAAGGCGCCCAACAGGACTGCGATGACAGGTTTAGTTAAATTTTTCTTCATAGTCATAAATTAATTTATATGTTGAGTATCTTTTACTTCGCAGACTCAAACTCGCGCAAGAAACGAGTATCGTTCTCAGAGAAGAGACGAAGGTCGCTCACGCGATATTTCAAGTTGGTGATACGCTCAACACCCATACCGAAGGCATAACCCGTATAGATATTGCTGTCGATACCGCAAGCCTCAAGATCATGAGGGTCAACCATACCGCAACCTAAAATCTCAACCCATCCGGTATGCTTGCAGAAGTTGCAACCCTTACCGCCACAGATGTTACAGGAGATATCCATCTCGGCACTAGGCTCTGTGAATGGGAAGTAGCTAGGACGGAGACGAATCTTGGTATCTGCACCAAACATCTCACGGGCAAAGGTAAGGAGCACCTGCTTGAGGTCGGTGAAACTTACGTTCTTATCTACATAGAGACCTTCTACCTGATGGAAGAAACAGTGAGCGCGGGCGCTGATAGCTTCGTTACGGTAAACGCGGCCTGGGCAGAGCACACGGATAGGTGGCTCATGGGTTTCCATATAGTGAGCCTCGTCGCCTGAAGTATGGCTGCGGAGGAGCACATTCTTGGTAACATCGTCAGAGTTGGTCTTCTCTATAAAGAAGGTGTCCTGCATATCGCGAGCTGGGTGGTCGGCAGCAAAGTTGAGCATCGTAAATACGTGCTTGTCGTCATCTACCTCAGGACCCTGGAAAAGGGTAAAGCCCATGCGAGCGAAAATGTCGATAATCTGATTCTTCACTACGGTGAGTGGATGGCGGGTACCGAGTGCTACAGGGTAGGCGGTACGGGTCAAGTCGATATCATCGCTTGATGCCTCGGCTTCTTCCATCTGCTCCTTCAGTCCGTTGATCTTCTCAAGGGCTGCGTTCTTCAGTTCGTTGATTTTTACTCCAACCTCTTTCTTCTGGTCGGCTGGCACTGTGCGGAAGTCGGCCATAAGGGCGTTAATCTCGCCCTTTTTGCTCAGATACTTGATTCGAAGCTGCTCTACTTCTTCTGCGTTTTGGGCAGTCAAAGTGCTCACTTCTTTCAAGAGTTCGTCTATTTTTtCtAATAACaT
>contig00008
GgTTAAAaGATGAAATAATTCAAAaGAAAGTTGtACTTTTGCATGGAAAATTTGaGAAATTTAATAGGTTTATGAAAAAACTCTGTTTATTAACGGTGTTAATGGCGGTGCTTACCATCGTTTGTTTCACGTCTGTGGGATGTACAGACAAGAAGCCTGCGCCTGCCATTGATTCGGCTTCATCCGACTCGGTGATTGCCGACACCCAAGCGATGGACTCTACAGAACAGCTGATAGAGGAGACTCCGATGCCAAAGGCGGCTGACGAGCTTTTTGATGATTTCGTGTTTAATTTTGCAGCTAACAGAAAGTTGCAGAAAAGTCGTATTGTCTTCCCGCTGCCGGTATATCACGGTAAGAAACTGACCAAGAAGATAGAAAAAAaTCATTGGAAGATGGAGCATTTCTTCATGCGCCAGGATTATTACACGCTGATTTTTGATAATCAGAAACAGATGAAACTGATGAAGGATACTACTATCGATCATGTAGTAATAGAAAAGGTGTTCTATAGTAGAAAGACAGTTCAGCAGTTTGTGTTTAATCGCATCAATGGTCAGTGGATGATGACTAGCATCTGCTACGTGCCTATGTATCAGAATAATAATGCCAGTTTCCTGAAGTTTTACGGACATTTTGCTACTGATACCGCTTTCCAGGCTCGCCACATCCATAATCCGGTGAAGTTTACCGGTCCTGATCCTGATGATGATTTCAGTACGATGACAGGCGATATAGAACCGGAAACATGGCCTGCCTTTGCGCCTCAACTGCCTCACGGCATGATTTACAATGTAATCTATGGTCAGAAATATACCGAGAGCAACCAGAAAATCTTCGTGATTCGTGGTATCGCCAATGGTATGGAAACCTCTCTTACTTTCAAAAAAaTGGAGGAAAATGGGAACTGATCAAACTGAATATGTAGCTTCTTAGTTAGTAGTAATAGTTTAACCAGATATGAAGGATATTCGTAACTATGGCCTTTTGGCTCACAATACATTCGGGATTGATGCTAAATGCAGCAGATTTCTGGAGTATGAATCGGTAGAGGAAGCCCGACAGATAGTGGGCTTGCTGACAGAGGCAGATCAGCCACTGCTCATTTTGGGCGGTGGTAGCAATCTCTTGCTGACCGGTGATTATGCTGGTACAGTGCTCCATTCGGCTATTATGGGTATTGAGGTTCTTGACAACAAGACTTTGGCAGCTGCAGAGGGGGATGATGCTTTGTGCAATCCGGATTGGGTATTCCTTTCCTGTGGTAGTGGTGAGGTGTTTGATGATGTGGTAGCTTATGCCGTAGAGCATGGTTATCATGGAGCTGAAAATCTGAGTATTATTCCGGGTGAAGTAGGTGCCAGTGCGGTTCAGAATATTGGTGCCTATGGTGTGGAAGCCAAGGATATTATATATAAGGTGGAAGCGGTTGAGATAGCTACGGGCAGGGTAGTGGTGTTTGATAATGCTGACTGCGAGTATAGTTACCGTCAGAGTAAATTTAAGCATGAGTGGAAGGATAAGTATCTGGTGACGCATGTGATTTACTGTTTGCAGAAGACCTTCCGTCCGGATCTGGATTATGGTAATATCCGTTCTGCGCTCGAGGCTAAGCGTATTGCTGAGCCTACAGCCCAGCAACTTCGTGATGTCATCATAGAAATTAGAGAGGCAAAATTGCCTGATCCTAAGGTGTTGGGTAATGCAGGCAGTTTCTTTATGAATCCTATTGTAGAGAAGGCTAAGTACGAAGAACTGGCTGCTCTTTATCCGGGTATGCCTCATTATACAATCGATGATTCTCATGAAAAGATTCCGGCTGGTTGGATGATTGATCAGTGTGGCTGGAAGGGAAAGAGTCTGGGACGGGCCGGTGTGCATGATAAGCAGGCACTGGTGCTAGTGAATCGTGGCGGCGCTACGGGCGAGGAAATCGTAAAACTCTGTGAGACCATCCAGGAGGATGTGAAGCAGAAGTTTGGCGTAGAGATTCATCCGGAAGTGAATGTTAAGTGAAGAATTCGGTTGTTTTCAGAAAAATATTTGATAATTAATGAAGGTAACTTTGTTAGGTACAGGCACATCGGGCGGTGTTCCTTCGTTGGGATGTAACTGTGAAGTGTGCCGAAGTACGGATCCGCATGATAAAAGATTGCGCAGTGCAGCAATGATAGAAACGGAGAATACCCGTATTCTGATAGATGCCGGACCTGATATCCGACAGCAGTTGTTGCGTGTGCCTTTCAGAAAGATAGATGGCGTCCTGATTACGCATATCCATTACGACCATGTTGGTGGTATTGATGATTTGCGCCCTTTCTGTATCTTTGGTGATATTAATATCTATGGCGATGAAATCGTTACTGCGGGGCTGCCTCATACGATGCCTTACTGCTTTCCGAAGAATGCAGAAAAACTCTATCCGGGAGTTCCTAAACTCAAATTGCATACCATTCATCCGCATGAGCATTATCAGATAGGTGACATTGAGTTTCTTCCTATCCGCGTGATGCACGATAAGATGCCTATTCTCGGCTATCGGTTTGGTAAGTTTGCCTATATTACTGATATGAAATCTATGGGTGATGAAGAATATGCTTATTTGGAAGGTGTGGAAACACTCGTAATTAACGCACTCAGATTTGAGAAAACACATCACAGTCATCAGCTTGTATCTGATGCTATTGAGGTGTCGCGCAGGATAGGAGCAAAACATACTTATTTTATCCATGTGACTCATCAGATAGGTTTTCACGATGAGGCGAATAAAAGGCTGTCCGAAGGCTTTGAATTTGGCTTCGATGGAATGGAGGTATATGTAGGAAATAGATGAATTTTTATTGAAAAaGGTTTAAAAaTAAGTTGGTAAAAGTTAAATAAACTGAACTGCTAAGTCTTTTGCTAAGAAAAATTTGCGAGTATCATAGATTATTTCTATATTTGCATGTGTGTTTTTCATAGTATTAGATTTAAGGTTAACAAGGTATTGGGGTCGCAGCGGCGACCCTTTTTtGTTTTtATCCCCTTTTAGATGACTGAAAAaTACCTTTTTCCAAGGCATCTTTCCTTTCCCCAAAaCGGTATATGATTCATCTCTTCCGAGGTTTGAATCTCCGGTAAAGTTTCCAAGCCAACAGTGCACCGTCGAATGCTCCTGCTCCCACCTGCAGCAAACTCTGCAGTCGCTTGCTAGGACTCGCATTGCGTGACAGGATTTCAGGTTTTGTGAAAAGCGAGTTCCATAAAGTCTGAATCTTGGCATCATCGGCATCAATTTCCTTGCGTATCGCCTCTTTTTTGAGTCGGATATCGTTTAAGGAATTATATTTTGTGATTTCTGAATGATTTGTCATGTTGCGAAAAGGAGGTTATTTTTCCATTAAGAGGCTGGCCAGAAATCTGACCAATGGTCTCTCGATCCACTTATGGCGGAAAATTACAAATAATATTAATATAAATAGGTATACTGCAGCAACAATGCAGAATCCGAAAGTCAGACTACCTATTAAGTCTGCCAATGCAAAAGCAGCGCCAAAGGATAGGTAAATGAGGGTAAGCGTAAGTAAGCCCAGGAGTACCACCGTCATGGTGATGACTGTAAGCAGGCGTACCACCTTATCCACAATATCGAGCTTCAGAAATTCGCTCTGAAGCCCGATGTAATGTTTAAGCACCTCAATGAGCTGCCCGATAGTTTCTACATTTTTATCGTTAGAGAACATCATGATAGGTGATGATTAAACCTCAGGAGCTGCGTCCTTGATATCGTCAACCAGATCATCAACGTCCTTACGGCTCAACTTGATGTCGTGCTTCTTGCAGAAATCGTCTACTGCACCTGCAATCTTACTACGTGTATCCTCACCCTTCTCAGGAGCGAAAATCAAACCGAGTGCTGTACCAGCGATAGCACCGCCGAGGAAAGCACCAATGTAACCTAATGTTTTCATATGCTATAAATTTTAAACGTTAAACGATTATATTCTTGTCATTTTCATTTGACAATGCAAATATACTAAATTCTCTTTAAAAAACAAGTCTTTTaGCCTTAATTTTtCATTAAAAATGTTTTAATAGCCTTATTTAACAAACTTtAGGCGGCATATTCTTCGTTTTTCGGGcATTTTTTtGtATTTTCGCAGaGTAAAAAaCGCATAATGCGAAATTTATATTGAATGAACAACAATAATAAACAATAAAACGAATAAGAATTATGAAGAAAaTTACAGTATTAAGCATGGGAATGTGCGCAGTTTTGGCGCTCGCAAGTTGTGGTACATCTAAGGAAAGTGCATACAAGAAGGCATATGAGAAGGCTCAGCAGCAGGAACAGCAGGCAGCTCAGGCTCCTGTTGCTCAGGAACCAGTTGTAGCTCCTCTCGAGACTCAGGCTCCTTCTGATGAGCAGACTGAGGTTGATAATGCTACTGTTCGTTCTGAGGATGTTTCTCTCATCTCAGGTTCTGGCTTGTCAAGCTATAGCGTAGTAGTTGGTTCTTTCTCTCTCAAGGCTAACGCTGAGGGATTGGCTAGTACATTGAAGAGCGCTGGCTACGATGCTCAGATCGCCCTGAACACAGAGCGTAACATGTATCGCGTGGTAGCTTCTACATTTGCTGATAAGGCTGCTGCTGTCAAGAGCCGCAATCAGCTTCGCGCTGGTGAGTATCCTGATGCTTGGTTACTCCTTAAGAAGTAATCTGATATTATATAAGGATAAGATATCCGTAGATTAATGCGAATTTTATCTATAGATTACGGTAAAAAACGTACCGGACTGGCTGTGACCGACCCATTGCAGATTATTGCCAATGGGTTGGCCACAGTTTCTACACATGAACTTTTCACTTATATCGAAACTTATATTCAGAAAGAACAGGTGGAGCGCATTGTTATCGGAAAACCGATGCAACCTAACGGGCAGCCAAGTGAAAACCTGGCAAGAGTAGAAAACTTCTACAACCGTTGGCGAAAGGCTCATCCTGAAATTCCAATTGAATATTATGACGAGAGATTTACATCAGTTCTGGCACATAGAGCCATGATAGATGGAGGTGTAAAGAAGAAGGTGAGAAAAGAAAATAAAGGATTGGTAGACGAGATAAGTGCTACCATCATATTACAGGATTATTTGCAATCAAGAAGATAATGATTTTACCGATTTATATTTATGGTCAGCCAGTGCTGAGAAAAGTGGCTGAAGATATTACACCTGATTATCCAGATCTCAAGGTGTTGATTAATAATATGTATGAAACCCTTGATTCCAGCAACGGCATTGGACTGGCTGCACCCCAGATAGGCTTGCCTATCCGCCTCGTTGTTATCGACCTGGATGTGCTCAGCGAGGATTTCCCTGAGTATAAAGGATTCCGTCATGCTTTCATCAATGCCCATATCCTAGAGCTCGATGAGGAAAATACCGACTCTTCTGAAGAGGGATGTCTTTCTATTCCTGGTATCAATGAGAAGGTGGTTCGTCCTACACGCATCCATGTAAAGTATATGGATGAGGATTTTAATGAACATGATGAGTGGATAGGGGGATATCTGGCTCGCGTGATGCAGCATGAATTCGACCATTTGGAGGGTACAATGTTTGTTGACCGTGTGTCTCCTCTTCGCAAGAACATGATAGCAGGTAAGCTCAAGAGTATCATCAAGGGCAATTTCCGTGCTGCCTATCGTACTAAGATACGTCGATAGTTCTTCCGAAAATATAGTAAGCTTCATGGTAATCGTGACGATTGGGCTTACTATATTTTTTTATTCTACATTCAATAGGTTTTATTTCAGAGAGTTACGAACAGATGAAGAAGATTCTCTTGGTTCTTTTTATGGTAATGGGCACCATGTCGACTTCTGCCCAATATCGTGTAGACCGACTTGTTACGGCCGGTCGGAGTGCATTGTATTATGAGGATTTCGTCCTTTCAATCAAGTATTTTAATCTGGCTATCGGTGCCAAGCCTTATCTGTATGAGCCTTGGTATTACCGCAGTGTGGCAAAATTTAATCTGGATGACTTTACGGGTGCCGAAAGTGATGCCACCGAGGCGTTGCATCTCAATCCCTATATCAATGATATTTATGACTTGAGAGCCATCTGTCGCATCAGACAAAACAGGTTTGATGATGCGATAGCTGACTATAATGAGGCTATCAGACTTGAACCGCGCAACCGAAATTACTGGTTCAACCGGGCTATCTGCCAGATGGAAAACAAAAaGTATGAGGCGGCGCAGCAGGAACTGGATACCATCGTGGAAAAATGGAAAGACTGGTCGAATGCTTATTCGCTCAAGGCTGAAGTGTATCTGCATCAGAAAGATACCGCGCAGGCTGAGAAATGGCTAGACAAGAGTCTGCAGCTCAATCCGTATGATGGGGATGCCTGGACTACGCGTGCCTATATGGCGCTGGCTAGAAAGGAATGGAAAACGGCAGATGAGGCGCTGACCAAGAGTCTGCATTTCAAACCTAACAATGTCAACAGTTACATTAACCGTGCTTTGGCGCGTATCAATCTGAATAACCTCAGAGGGGCGATGAGCGATTATGACAATGCCCTTGATCTGGATCCGAACAATTTCCTGGCTCATTATAATAGAGGACTGATGCGTGTACAGTTGGGTGATGATAACCGTGCTATCACCGATTTCGACTTCATTATCAAGATGGAACCCCAGAACTTCATGGCTATCTTCAACCGAGCTCTATTGCATGACAAGACCGGTAATCTGAGAGCAGCCATCAAGGATTATACTAAGGTTATCAACCAGTTCCCTAACTTCTGGATCGGTTTGTCTAACCGTGCCAGCTGTTACCGGCGCCTGGGCATGACAGCCAAGGCAGAGATGGATGAATTCCGTATCTTCAAGGCGCAGATGAACAAGCATATCGGAATCCAGCCGAGATGGAGCGCAAAGACCAAGAAGGAGATGCGTAAGCGCTCTGAGGTTGACCCGAATAAGTTTGCTTCGCTGGTAGTAGATGACGAACCGAAGTATGAACACAACTATAAGAGCGAGTATCGTGGTAAGGTTCAGAACCGTCAGGTAGAAACCGCCTTCCTGCCGATGTATCAGCTCTCTTATTTCCCAAACAATCAGAATGTAAATGGAGTTCAGGCTTATGACAAGGAGGTTGATGCGCTCAATCAGCATACCAAGGCAGACAAGGTTTATATCGTTTGCAGTAAGGAACAGCTCGATGAGAATGGTTCTATGAAGATATTCTCGATGATTGATAAACTTTCGGCAGAGTTGAGTGTGGCGAGCGATAATGAAACCAGAAAACGTCTCCTGATGCGCAGGGCCATCGCTCATAGTGTACTTCGTGATTTTGAGGCTGCCATCAGTGATTTCACCTATTATATCTCGCTCGATGACAAGAACTCTTTGGCTTACTGGCAGCGTGCTGTCTGCCAGGCTGAGATGGATGAATTTAACAAGGCTGAGGGCAAGGGTGTTCTGAACATCCATTCTGCCGAGGCTGATTTCAGTGATGCCATTCGCCAGAACAGCAACAATGCTTACATCTATTATAATAGAGGTAATCTTCATGCAGGCAGAAACGAACTTTCAAAAGCAATAGATGATTATACCATTGCCTTGAGAATTGATAACCGCCTTGCAGAGGCTTATTATAATAGAGGTATAGCACGAGCCAAGAGTGGCAATAAGCAGACTGCCATCCAGGATCTTTCAAAGGCAGGAGAACTTGGTTTGTATGATGCCTATTCTGTGATCAAGCGCTTGAATAAGTCGAAATaaaaaataccgcaga
>contig00010
CAAAGTtACaCAAAAAATGATATgCAAAAAGTTTTTtGGCAAAAAAaCTGTCAATATTTAACCTTCGTTAAATGTTTTCTGCATATTTCCTGTAATACTATTCGGTTTTGTAGGGTAATTTTCTTTGTTTCGCTAAATGACTCATAATGAGCAAGTAAATGACAGTTTGCCAATCTGTAGTTTAATCGTATACACTATCGGGAGACTGTCATTTACTTCATTGCTTCATTATATGGATGAAGATTTCACCTTATACTATATAGAGATTTCGCCCGCCAGGGATTCGGTCAGTTTTTCTCTTACCTTTTTGTTATCTGCATATCTTCCCTGCAGATACATCATCTTGGTGACCATAGCCTCTACCGTAGAATCGTATCCGCTTATCACATGAGCTGCTTTCAACTGGAAGCCGGCTCCGTAGCGTTCCATCTCTACACTGCCCGTAAGACATTGGCTGATATTCACGATGTTTACTCCGCGATGGGCAGCCTGATCCAGAAGACGCATGATCCATGGCGTGTGAGGAGCATTGCCTGAACCGAAAGTACGCATCACGATGCCGCGGAGGTCTGGTGATTCCATCACGTGGCGCACAATGTTATCCTGGATACCCGGGAAGAGACTGAACACGATGACGTTCGGATCGAGCTTCAGGTGTGGAACCATTGGCTTTCTGTAATCCGGCGTAAGAATGTGATGGTCGTGATATTGGAAATTGATTCCTACATCGCAGAGGTGAGGGTAGTTGAATGATTCGAAAGCATGAAATCCCTCGGCATTGATCTTGATGGCACGGTTACCGCGAATCAGCTTGCCGTTGAAAAAGATGCATACCTCGGGCACCATAGGGCGTCCTTCAGCATTCTTGGCAGAAGCAATCTCTATAGCTGTCATCAGATTCTCCTTGCCGTCGGTTCGCAATTCACCGATAGGCAGCTGGCTACCTGTCAATATTACAGGCTTGGTCAGATTCTCAAGCATGAAAGATAGGGCAGACGAAGTGTAAGCCATAGTATCAGTGCCATGAAGGATTACGAATCCGTCATAGTCGTTGTAGTTGTTGGATATCATGCTTACGATTTCTGCCCAGCGCATTGGATCCATGTCGCTGGAATCGATAGGTGGGTCGAATTTTCGCACATCGATTTCTGCCTGAATGAGCTTGAATTCGGGCATGGAAGAAACGAGGTGATTGAAATCAAGAGGTTCCAGTACACCTGTCATCGGGTCCTTTCCCATACCGATGGTACCACCGGTATAGATGATGAGAATCTTTGGTTTTGCCATTTTCTATGTTTCTTTACATTTTGTCACGTTATCGGATGCAAAGATAATGAAAATATTTGTTTCTCCAAAACTTATTGGCTAAAAATGTATCTGAATTTtACAAAGTGTTACGAAATATTGGTAGAAAAGCAGATGAAAACTTCAATATCTCAGCATTTTCGGTCTTAAAAGCCCTTAATGTAAAGAGGTATTAGCAAAGTTTAGCAAAATAAATGTATTTTTATTCGCTTGTTACAAAAAGAAATCGTACTTTTGCAGACGATTTAATAAAAATACTAAGTTGTTATGGTAAAAATCACATTCCCAGACGGATCTGTTCGTGAGTATGAACAGGGCGTAACTGGCTTACAAATCGCCGAGAGCATCTCACCGGCTCTCGCTCGCAACGTTGTATCTTGCGGTGTTAATGGTGAGACAGTAGAGTTGAACCGTCCTATCAATGAGGATGCAAATGTAGAACTCTACAAGTTTGAGGATGAGCAGGGTAAGCACACATTCTGGCATACATCTGCCCACTTGTTGGCTGAGGCTCTTCAGGAGCTTTACCCAGGCATCCAGTTCGGTTTCGGTCCAGCCGTAGAGAGTGGTTTCTTCTACGACGTGATGCCAGCCGAGGGTCAGGTGATCTCAGAGAATGATTTCGCCAAGATTGAGGCTAAGATGATGGAACTTGCCAAAAAGAACGAACCTGTGGTTCGCAAGGAGGTGGCTAAGGCTGATGCTCTCGCTGAGTTCAAGGCTGACGGTCAGACTTACAAGTGCGAGCATATTGAGCAGGACTTGGAGGATGGTACCATCACCACATATACCCAGGGCAATTTCACCGACCTCTGTCGTGGTCCTCACTTGATGAACACTGGCCTTATCAAGGCTGTGAAGATTACAAGTGTGGCTGGTGCATTCTGGCGTGGTGATGCCAAGCGCGAGCAGATGACCCGTATCTACGGTATCAGCTTCCCTAAGAAGAAGATGCTCGATGAGTACTTGGTAATTCTCGAAGAGGCTAAGAAGCGTGACCACCGTAAGATCGGTAAGGAGATGGAACTCTTCATGTTCTCAGAGCGTGTAGGTAAGGGTCTTCCTATCTGGTTGCCAAAGGGTACACAGCTCCGCCTGCGTCTGCAGGAGTTGCTTCGTTCTCTCCTGAAGCCTTACAACTATCAGGAGGTTATCTGCCCAGGTATCGGTGGCAAGAGTCTCTATGTAACATCTGGTCACTATGCTCACTATGGCAAGGATGCATTCCAGCCTATCCAGACACCGGAGGAGGATGAGGAGTATATGCTCAAGCCAATGAACTGTCCTCACCACTGCGAGGTCTACGCTCGCAAGCCTCGTTCTTACAAGGATCTTCCTTTGCGTATTGCAGAGTTCGGTACCGTATTCCGCTATGAGAAGAGCGGTGAGCTCCATGGTTTGACTCGTGTTCGTACATTTACACAGGATGATGCCCACATTTTCGTTCGTCCAGAGCAGGTAAAGGCTGAGTTCGAGAATGTAATCGACGTAATCCTGAAGGTATTCAAGATCTTCGGTTTTGAGAACTACGAGGCACAGATATCTCTCCGCGATCCTAAGGATACAGAGAAGTATATCGGTTCTGATGAGATTTGGGAAGAGAGCGAGAACGCTATCCGCGAGGCTTGCAAGGAGAAGGGCCTTGAGACACGCGAGGAGGTTGGCGAGGCTGCCTTCTATGGTCCTAAACTCGACTTCATGGTAAAGGATGCCATCGGTCGTCGTTGGCAGTTGGGTACCATCCAGGTGGATTACAACTTGCCTGAGCGTTTCAAGTTGGAGTATACAGCCGAGGATAACTCAAAGAAGACTCCTGTGATGATTCACCGTGCACCATTCGGTTCACTGGAGCGATTCACAGCCGTTCTCATCGAGCATACCGCCGGTCACTTCCCATTGTGGTTGACTCCAGACCAGGTTGCAATTCTTCCTATCTCTGAGAAGTTTAACGATTATGCTCAGAAGGTACGTCAGTACTTAGACAAGCAGGGTGTACGTGCTTTGGTTGATGACCGTAACGAGAAGATTGGCCGCAAGATTCGCGACAACGAGTTGAAGCGTGTTCCTTACATGGTCATCGTTGGTGAGAAGGAGAGTGCCGAGGGCTTGGTATCTATGCGTAAGCAGGGTGGTGGCGAACAGGCTACCATGAGCATGGAAGAGTTCGCTCAGCGCATCAATGCCGAGGTTGCAGAGCAGCTGAAGGCAGCTGAGGAGTAATCCCGCAGATTGATATTTTCTAATCTCCCGCAGATTTCACAGATTTACACAGATTTTTTCTGTTGAGGGCTCTGTCCCACAGATTTTTTGTGTTGAGGGTTTAGTCCCACAGATTTCACAGATTTACACAGATTTTTGTGTGTTCTGTTGAATATCTGTAACAACTGTGACGTCTGTGGGAGATTTTTTtGTTAAGGAGGATTTTAAAATCGTTTGGTTATGACAGAAAATGAGATATCTTATAAGATCATTGGAGCTATTTATAAGGTTTATAATGAATTGGGACCAGGTTTACTTGAGTCGGTTTATAAAGCAGCTCTGTGCTATCAGTTGCGCAAAGATGGACTTAGGGTAGAGAATCAGGTAAAGTTGGATGTCATGTATGATGGTAAGGTTTTGCCTGTAGATTTCCGTCTGGATATTCTTGTAGAAGATAAAGTCATAGTCGAACTGAAGTCTGTGGCAGAAATGAAAGATGTCTTTCATAAGCAATTGCTTACGTATTTGCGTGTGGCGAAGAAGCATCTTGGAATATTGGTCAATTTTTCCACCACAGATATACGAAAATCAATCTTCCGTAAAGTCAATGGATATACTCCCATGGATTGAAAGCTTTTCTTAGTCCCCACTGATTTATTGTTTTCTTAAGTCCCACAGATTTCACAGATTTTTACAGATTTAGTTTCTTTATCATAAAGATCTGTGTTAATCTGTGAAATCTGTGGGACTAAAATATATCAATTTGCGGGATTAAATATATCAATCTGTGGGGGTAAAACATTAAATCCATTAGAAAAACAAAGAATCTGCGGGCAAAAATGAAAATAACCCACTGAAAATTTGGTGGTTTCACAAAATAATCGTAACTTTGCAGCCGTTTAATCAAAAAGACAAAAAAGAATATATCGAATAGTTAATGAAAAATGACAAAATGAAAAATCAGTACCGCGTAAACGAACAGATTCGTGCACGCGACGTGAGAGTAGTGAGTGATGGTGGAGCAGAAGTGATGCCAGCACGTAAGGCGTTGGAGTTGGCACGTCAGCAAGAGCTTGACTTAGTCGAGATATCTCCTAATGCGCAACCACCAGTTTGCCGTATAGTTGACTATTCTAAATTCCTTTACCAGCAGAAGAAGCATGCAAAGGAAATGAAGCAGAAGCAGGTAAAGGTGGAGACCAAGGAAATCCGTTTCGGACCTCAGACCGATGAGCACGACTATCAGTTCAAGCTCAAGCACGCTATGGAGTTCCTCAACGAGGGTAACAAGGTTCGTGCATACGTTTTCTTCCGTGGTCGCTCTATTCTCTTCAAGGAGCAGGGTGAGGTTCTTCTTCTCCGTTTCGCCAATGATTTGGAAGAGTACGGAAAGGTGGAGCAGATGCCAAAGCTTGAAGGTAAGAAGATGTTCCTCTACATGAGTCCTAAGAAGGCTGGTACTGCAAAGAAGAGCCAGCAGAAGATGGACCGTGAGAAGCGAGAGGCTGAAGCTAAGGCTGCTGCAGATGCAGAGCGTGCTGCTAATGCTGAGAAGAATAGCTTGCTCGCCAATGCTAAAGGCGGCGATACCCTGAAGAAACTCGCAGAAGGAACAGAGGATTAAGAAAAAAaGATGCGTAACGCCCTGGTATATGCGTTGCCATCGCTATAATAAATAACAATTTAAAATTAAAAGTAAAAATGCCAAAAGTAAAGACTAATTCCGGCGCAAAGAAGAGATTCCGTTTCACCGGTACAGGTAAGATTAAGCGTCATCACGCTTTTCACAGTCACATCTTGACTAAGAAGACAAAGAAGCAGAAGAGAAATCTCCTTGGTGAGACTCTCGTAGACCGTTCAAACTTGAAGCAGGTTCGCGACTTGCTCTGCCTCCGTTAATTATTAACTTTTtAGTCGAACTTTTAAAGAAAAAAAaTTaTGCCAAGATCAGTAAATCACGTTGCATCAAAAGCAAAAAGAACAAGAATCTTGAAGCTCACTAAGGGTTACTATGGAGCTCGCAAGAATGTATGGACAGTAGCTAAGAACACTTGGGAGAAGGGTCTTACCTACGCTTATCGCGATCGTCGTAACAAGAAGCGCACATTCCGCGCATTGTGGATTCAGCGTATCAACGCTGCAGCTCGCCTCGATGGTATGAGCTACAGCCAGTTGATGGGTGCTCTTCACAAGGCTGGTATCGAGATTAACCGTAAGGTTCTCGCTGACCTCGCTGTAAACAACCCTGAGGCTTTCAAGGCTATCGTTGCAAAGGTGAAGTAAATCCGACGCTAGGCTCTTTTCTTCCGTGATTTTtCTCGTAAGAAAGTGTTTAGCCTCTAGATTAAAGAAAACTGAAGATTGCATTGGTTGGAAGTATTTCCGCTGATGCAATCTTTTTTTGTGCCTGGAAATCCAGGCGTTCTCGCTTGTAAGAACGTCTAAAGCGCTACCTAATCAGACTTGAGTAGGCGAAGTAATATGGTTGAGCAAGCGAAATGAGACTGCTGGACAAGCAGAACGAGATTACTGAGTAAACGAAGTGAGACGTTTAGTCAGGTTCAAAGATATAGAATATGAGGTGAAAGGAGATAGGTTCTAAGGTATAAGAAGACTGCTTCTAGAAGATTCCCACTAGGCTCGGCAGAGCTGCTGAGCCTAGTCAGCAGCTCTGCTGACTGCAGTCGGCAGGTCTGCCGAGCCTAGTGACAACATCTTTAGTTGTACGACTATACATCCTTTAGTTGTACGACAATAAGCCGATTAATAAAATAAGGGTGTGTCATGTTCCATTATTATGGACTTATGACACACCCTCAGCTTGATGATTTATAGTTCTTTCTCTTTACTTGATCAACTCAATACCTGCCTCAAACTTGGTGGTCTTTTCCATGATGGCAGGAAGCTGATTGACAACTGACTTCAAAATCATGAATCGTGCCAAATCTTCCTTGTCCATACCTGTAGTAGGAATCTTGTTAACCTGAGCATAAAGCATTGCGATGATAGGAGCTACGAAATCCTTGTCAACATAGAAATATACCTTGTTGGTTGCTGGATAAGATACGTGTACAGGAATACCGGTCTTAAACTGATCCAACATGTTAGTAATCATTGCCTTCTCCTGAGCATCGTCGATGTCTTCTGTAATCTTGGTTGTATTCAGGAATAAGGTAATCATATTCTCGTTAACTACCTGGTATGAAGCGTAATCGTTAGCAACCTTCCAGTCCTTGTCATCAGACTCTTCCTTATAGGTTGCAGAAATCTGTCCCTTCTCATTGAAGGTTACATCCTGCAAAACGTTTCTGAGTTGGCTGTTGAGTAACATTGGAGCCATTTTGATGGCATCCTTTATAGGATATGGTTCATCCATCAAGCCTGGGATAGTAATGGTTGCATCATTAGAACCTTCCCAGTTTAATACAACTGAACCTGTAGAATTGCCATTTGCATCAAAACCTGCTTCCTGTACCTTCCAGGTTCCTTCAATCTTCTCGTTGCGTACAAAGTAGTCTTTGTCATTGTCATCATCATCGCTGCTACAAGCGGTGAAGAAGCCAAGGGTGCAAACCATGGCCATTAAATAAATAAACTTTTTCATTTTTCTTCTCTTTTTtGTGTATTAATAAATAATTATTGTATTGTTTCTATTTATTTATATAATAATGTACGCGTACATTATATTATATATTACTTCAGCTGATACGTGATACCTACGCTGCCGTAGATAGGATACATCGTCTGCTCGATGGTCTCGAAATCTTTCTTGAAGATGCCGTTCAGACCCCAACTCAGGTCGGCGCAGAGGCCCCAACGGTTGTTCAAGCGCCAGTCTATTCCGAAATCTACGCCCACCTGCCAGTTGCGCATGTCATCGCTGAAATCGTAATCACCACGCTCGCCTTCGTCATGACCCAACTTTATCTTCTGTCCGGTAGGATCGCCCTTAGGATGACCTTCCTCTTGGCGGCGCAAGTAACCATCGTATGCCCAGCCTTCAAACTTCTTTGATGTTACATAGCTAACATACGGACCCAACTTGAAACGGAGGTTGTCGCAAATGTCGTATGTTGCCTGCAATGGTACTGTGATGAGACTCATGTCTACCTTCGTAACCACGTTGCCTGTAAATATACCTTTCAGTTCTTCTCCGCCACGTACTATTCTCATATAATAGTTTTTTACGCCTGCATCAATCTTCATGCCCTTGTTTTCAAAGTGCAGACCTCCAACGAATCCCCATTTGCCTGAAAGTGGGTGATAAGCATCGATACCCAGACTGAAGTTAGGTTGCAGGGTATAGCTGTGTAGTGTACGGATGGTAGCAGGAAGACCGATAGGGGCTGTGCCTCCGATATTATACGCCACGCGAGCCTGATACTGGTAGCCGTGAAGATATTTGTTCCACGAGGTACGCTTGCTTTCTTCTACCTGCTTGTGCTCCTCAGTCTTCTGATTCTCATTTTCTTCTGCCCATGTAGCAGTGCCCCATGTCAGCAGGAGAGCTAATATTGTTATCTTCTTCATTATATAGTTTCCTCCTTAGCTTATTCGCAAATCAACTTGAAACTGTCTATCCAAAGGGTACTGCCTACGGCACCCAGGAAGTTGGCTCCATCTGAACTGGATGAACTGACAATAGTGAGACTGTAGCCACCATTCTTCAACTTGATTGGGTTTATGGCTTTCTTATACTTGAAATCTACGCTGAAGTGATGCCATTCCTTTGTGTTTCCAATAGCAACTTTTCCGTTGTCATCATGGGTTTCACCTACCAGGGCAAGTGCTACTATCTGTTTGCTGGTCTGTACATTATCTCCGTAGAGCAATACGGCATTTCCTTTTTCATCGATGTTCTCATAGAGTACAGCATAAATGGTTCCGTAGTCATGGCGGTCAAGTTCTTGCATATTCTTGTCGGTGAATTTTTCGCCAGCCTGATACTTATACCAGCCTTCCAACTTTACTGGTTTGGCACTAAAACTGAATGGGCGACCGAACTTTGTTGCCTTCATTGCATCGGTAAGGGCATCGGTAGCATTAAACTGTCCGATAAAGAGGTTGCCGGCAGCGATAGGTTTTTTCACTACATCGGCAAACCCACCTGTGCGTCGGGTTGTGAGTTGCACTCCCTTTCTCCTGTGTCCATCTTCTATCATCACGGTAGGATATTCCTCTGGTTTAGCTGATGGGTTGCTGATATTGAATCCTGAGTTTCCGGTTGCCCAGATGCCGAGAATATCTCCATTCCAATTTTCCTGCCAGTTGTAGTATCCCTTGCTGAGGTATGCGTCTTCAAATTCGAATTCTTTCTCGTTTAGTATAGTAGTCTGTCCCTTCTTGATGCTTACCTGATAGGTGCGACTCCATTGCTTGTTTTCCGATGTAACCACGTATGTAACTGGACCTTTGGAGAAATCCTGAAGGCTTCCGCTTTCCGGTGAGATGGTAGCTCCAGGTGTAAGGCGGAATATTGGTGCCTGTTTGGTAAGGGCGGCAAATGGTCTCATCGTGAACTCGATTTTTGTCTGATCACTCTGCACATTGACCAATGTATCAGATGGATTAGTAAACAAGTTCAATAAAATCTTGTTGTCTACATGTATGTATGCCTGCTCGATGTCGCATTCGGCATTGAGTGGTTCTTCCTTAAAGCAGGAGGAGAGGGTAGTGATACAACTCATTGATAGAGCAGCTACTATAAATCTTGACTGTTTCATATCTTGAACTTTCTTTTCCTTTTGTAATCTGGAGAATCGCTTCTCTTTCTTTTCAGATAATTCTTGAGAGAATGATTTCTCTAGCTCATATAAATTATTGCTTTATCGGTTGCAAAGATAAACAGAAAACTCGAAACCGCCAAAGGTTTTTATGATTTTCGACATGTTTTGATAGAAAAATACCATGAATTAGTGGTTTTAGGACATGAATTAGTCGAGATGAGTTTACCGAAGATGGCAGATAGTGTCCGATAG
>contig00011
ACTGAAATCTCATTACTGAAATTTCAGTCCCCTGAATGTTATTTAGCTAATGAATAGCAAATGCCTGATCTGTTTAAGATTAAGCCTTGCCCTCCATCTGAGCCTTCAACTTAGCGAGTGCATCGATATCACCGAGTGATGTGCTAGCAGCAACGTTGTTGATCATAGCTGTCTCGTTGTTGCTCTTGCGACCGCCGTTTGCACGCTTGTGAGCTGGTTTAGCAACTGGCTCGTTACCCTCCTCGAATGTACGAGAGTGAGAGAGGATGATGCGTTTTGTCTCCTTAACGAACTCGATAACCTTGAAGTCGAGAGTTTCGCCCTTCTTAGCCACTGTGCCGTCCTCCTTAGTGAGGTGCTTAGGAGTAGCGAAACCTTCACCACCCTCAGCGAGAGCTACAACAGCACCCTTGTCCATCAACTCAGTGATAGTACCCTGGTGAACAGAACCTGGAGTGTAGATTGCCTCATACTCATCCCATGGGTTCTTCTCCAACTGCTTGTGGCCGAGGCTCAAGCGACGGTTCTCCTTATCGATTTCGAGAACTACTACGTCGATAGAAGCGCCTACAGAAGTGAACTCAGATGGGTGCTTAACCTTCTTAGTCCAAGAGAGATCAGAGATGTGGATCAAACCATCAACACCTTCCTCAAGCTCTACGAAGATACCGAAGTTAGTGAAGTTGCGAACCTTAGCTGTGTGCTTGCTGCCAACAGGATACTTAGTCTCGATAGCCTCCCATGGATCTTCCTTGAGCTGCTTGATACCAAGGCTCATCTTGCGCTCAGCGCGGTCGAGAGTCAGGATAACTGCCTCTACCTCGTCACCTACCTTCATGAAGTCCTGAGCAGAACGTAAGTGCTGGCTCCAAGACATCTCAGATACGTGGATCAAGCCCTCTACACCTGGAGCAATCTCAACGAATGCACCATAGTCAGCCATAACCACTACCTTACCCTTAACGTGATCACCTACCTTGAGGTTCTCGTCGAGAGCATCCCATGGATGTGGAGTGAGCTGCTTCAAACCGAGAGCGATACGCTTCTTCTCCTCATCGAAGTCGAGGATAACAACGTTGATCTTCTGGTCGAGAGATACAACCTCGTGTGGATCGCTTACGCGGCCCCAAGAGAGGTCTGTGATGTGGATCAAACCGTCAACACCGCCGAGGTCAACGAATACACCGTAAGTAGTGATGTTCTTAACGGTACCCTCGAGGATCTGACCCTTCTCGAGCTTGCCGATGATCTCCTTACGCTGCTGCTCGAGCTCCTGCTCGATGAGAGCCTTGTGAGATACAACGACATTGCGGAACTCCTGGTTGATCTTTACAACCTTGAACTCCATTGTCTTGCCTACGAATACGTCGTAGTCGCGTATAGGGTGAACGTCGATCTGGCTTCCTGGCAAGAAAGCTTCGATACCGAAAACGTCAACGATCATACCGCCCTTAGTGCGGCACTTGATGTAACCCTGGATAACTTCCTCGTTCTCGAGAGCTGCATTCACACGCTCCCAAGACTTGCTGAGGCGAGCCTTCTTGTGAGAGAGTACCAACTGGCCCTTTACGTCCTCCTGGTTCTCTACATAAACTTCAACCTTGTCGCCTACCTTGAGGTCTGGGTTGTAACGGAATTCAGAAGCTGGGATAATACCATCGCTCTTGTAACCGATGTTTACGATAACCTCTTTCTTGTCTACAGAGATTACTGTTCCCTCTACAACCTGGTGTTCTGTTACCTTGTTAAGAGTTTCGTCATAGGCCTTCTCGAGGTCTGTTTTGCTGACGTTTGCGCTTGTGCCATTCTCAAACTCATCCCAATTGAAGTCGTCCAATGGCTTTACGTTCTTTAAATCTGACATAAAAAaTAATTAAAAAaTTAAAATTAATAAAGTTTGACTTTATGTGAaTTGTATaaaTCGGGCGCAAA
>contig00012
CCTGTGATGTTCTTCTCTGTAATCCGTGTTTTCATCTGATTCTATGATGAAATGAAGAGGAAAGATAAATAATAGCGAAAGAAAAAAaCGGACGAAATTTTCATTTGTATgAAAaTGAGTTAAATTCATTAAAAAaaGATACCGAAATGTTGGCGATAACAAAATAATTGTTACCTTTGCGCTCAAAATGTAATGAATATAATAAAATTAATGATATGACACTAGTCATCCTTGCCATACTGATATTGGCATATATTCTCATTGCAACCGAGAATATTACCAAGGTGAACCGTGCTGCCGTAGCCATTTTTGCTGGAACGGTAGGATGGGTTCTCTATATCTGTTTCGGTATGGACTTCGTGACCAGTGAACACTCTTCAGATTATTCACGCTATCTGAATCTCGGAATGTGGAACGAGATAGAATCCACCAGTACAACGGTGAAGTATTTTATTGCCCGTAACATCTTCCTTCCTTATGTGGGTAGAGCAGCAGAAATCGTACTATTCCTGCTTGCTACTATGACGATAGTTGAAATTCTCAATAACAATGGTTGCTTCGATTTCATACGCCAGTTGTTACGTACCCGAAGCGCCAAAAAAaTGCTATGGATTCTCGCTGCCGTAACCTTTGTTATTTCGGCAAATCTCGATAATCTTACTACAACAGTGATGATGCTTACGATGATGCATGGAGTAATTCCAAACCGTCGTCAGCGCATGGTGTATGGAGGTGCCATTCTTCTTTCTGCCAACTGTGGCGGAGCTCTTACCGTTATCGGAAATCCGGAAGGACTGGTGATGTGGAATATGGGTGCTGTAACGGCTACTCATTATTTCCTGTCGCTTCTGCTGCCATGTCTTGCAGCTTGGCTCATTCCGTTGTTGATGATGCAGCGCATGCTGCCTGAAAGAGTAGAGACAGAATGGATTGCTATGCCATACCGCGGGGATGATACCCGTCTCAATGTATGGCAGCGCTTGCTGATGCTCTTTGTGGGCATCGGTGGATTGTGGTTTATCCCTACCTTCCATAATATTACGAAATTAAGTCCTTTCCTCGGTGCGCTCTGCGTATTGGGCGTACTTTGGATTGTGAACGAGATATTCAACCGTAAACTCATGAATATGGATGCGATGGCTGACCGTCGTACTCCTAGAGTGTTCCAATACGGAGTCGTCCAGATGATTCTCTTCGTGATGGGTATCATGCTTGCCATCGGAGTGGTGAAGGAGACCGGCGCTTTTGACGATTTTTCTACTCTTCTCAACTCTGTCGGTATGGATGATAAGCGTCCTGGCGTGCTGTTGCATGGCGTCTTGGCTGGTATCATCAGTACTGTACTTGACAACTTTGCTACAGCCATGAACTTTTTCTCCCTTCATGATCTGGCAAATGTGAATGATCCTTCATTCAGCATGCTTGCTGATTATCATACCAATGGTATCTACTGGCAGATGATTGCATATTGCGTAATGGCTGGTGGTAACGTTCTTGGTATCGGTACAATCAGCGGTCTTGCCCTGATGAAGATGGAACGTATGCACATGGGATGGTATTTCCGCAATATTGGCTGGAAAGCTTTGATGGGTGGCGTCATCGGACTTGCTATCCTTTGGCTCTCTCATATCCTGGTGGCTGGTGCCGCAAACCTAATTATTTAAATCGATAAACCCAAACAAAGCAAGGGGTATACCCTTGGATACCTACTGTATATGTAGGGGTAATGGATGAAAAACATCATCCTGAGAGGATAATAAACTAACATTAAaAAAaTATATATAATATAATCAAGGTATAGTTATGGCAAAGATTAAGACTATTGGAATTTTAACATCTGGAGGAGATGCTCCAGGTATGAATGCTGCTATCCGTGCGGTTACCCGTTCGGCTATCTACAACGGTTTCACTGTGAAAGGTATCTATCGTGGTTACGATGGTCTCATCAATGATGAAATTAAAACCTTTTCTACAGAGAATGTAAGCGGTATCATCGGCACAGGTGGTACGATGCTGAAGACAGCCCGTTCTAAGGAATTCATGACCGAAGAAGGTCGTCAGAAGGCATTTGAAACGATTCAGAAAGAGGAAATAGATGCGCTTGTCGTGATTGGCGGTAACGGTTCGCTGACTGGTGCGATGAATTTCGCACGTGAGTTTGATGTATGCTGCATCGGATTGCCAGGAACAATTGATAATGACCTTTATGGTACAGACAATACAATCGGTTATGATACTACGATGAATACCATTGTAGAATGTGTAGACCGCATCCGTGATACTGCGCAGAGCCACGAGCGTATCTTCTTTATCGAGGTGATGGGCCGTGATGCCGGTTTCCTGGCGCAGAATTCAGCTATCGCCAGTGGAGCAGAGGCAGCTATCATTCCAGAGGATTCTACCGACGTAGACCAGTTGGCTCAATTCATGGAGCGTGGTATCCGTAAGTCTAAGAAAAGTTGTATCGTCATCGTGTCAGAGAGTCCTAAGTGCGGTGCTCTTTATTATGCCGACCGTGTGCGCAAGGAGTTCCCTGAGTTTGATGTACGTGTATCTATCCTGGGTCACTTGCAGCGTGGCGGCCGTCCGTCAGCCCGTGATCGTATTCTTGCGAGCCGTACCGGTTGTGGTGCCATCGAGGCTATCATGCAGGGACAGCGCAATGTGATGATTGGTGTACGCAATAACGAGGTAGTATACGTTCCGCTTTCTGAAGCTATCCGCTCAGATAAGCCATTCGACCGTAAACTGATCAAGGTTTTGGACGAGTTGAGTATCTAATTTATAGAGATAAGGGTAAGAAGAGAGGAGTTTGAACTCCTGACTTCTTGCTTTTGCATAGGAAAATGGTTTAAAGGGAACTAAAAATGGTTTAATAAGGTATAAAAGCCGAATAAAACTTTAAATTAATTTGTGGTTTCCATAAATTGTTGTTACTTTTGCAGTCAAGAATAATATAAATATATATAACTTTtAAACTAATAAGCTTATGTCACAAATTAACGGACGTATCTCTCAGATTATCGGTCCTGTTATCGATGTTTACTTCGATACAAAGGGCGAGAATCCAGAGAAGGTGCTTCCTAAAATTTATGAAGCTCTGAAGGTAAAACGTCCAGACGGACGCGAACTTGTCATCGAGGTGCAGCAGCACATCGGTGAGGATACAGTTCGCTGTGTCGCTATGGATAATACTGACGGTTTGCAGCGCGGCTTGGAGGTTATCTCTACAGGTAACCCAATCCAGATGCCAGCCGGAGAGCAAATCAAGGGCCGTATGATGAATGTCATCGGACAGCCTATTGATGGTATGAATGAATTGGACATGAAGGGTGCTTATCCTATCCACCGTGAGGCTCCAAAGTTTGACGAACTTTCTACTCACAAGGAGATGCTTGCTACCGGTATTAAGGTGATTGACCTGCTTGAGCCTTACATGAAGGGTGGTAAGATTGGTCTTTTCGGTGGTGCCGGTGTTGGTAAGACGGTGCTTATCATGGAGTTGATCAACAACATTGCCAAGGGACACAACGGCTACTCTGTATTTGCCGGAGTAGGTGAGCGTACCCGTGAGGGTAACGACTTGATTCGAGACATGCTCGAGTCTGGTGTTATCAAGTATGGCGAGAAGTTCCGTAAAGCGATGGAAGAAGGTAAGTGGGATCTCTCACTTGTCGATCCTGAGGAACTTGCCAAGAGTCAGGCTACCCTGGTATATGGTCAGATGAATGAGCCACCTGGGGCACGTGCTTCTGTAGCTCTCTCTGGTTTGACCGTAGCTGAGGAGTTCCGTGATCACGGAGGTAAGAATGGTGAGGCAGCGGATATCATGTTCTTCATTGATAACATCTTCCGTTTCACCCAGGCTGGTTCTGAGGTGTCTGCGCTGTTGGGTCGTATGCCATCAGCCGTAGGTTATCAGCCAACGCTGGCTTCTGAGATGGGTGCCATGCAGGAGCGAATCACTTCTACCAAGAATGGTTCCATTACCTCTGTACAGGCCGTTTATGTGCCTGCCGATGACTTGACCGACCCTGCTCCAGCTACCACCTTTACTCACCTGGATGCTACCACTGAGCTTTCCCGTAAGATTGCATCTCTCGGTATCTATCCTGCCGTAGACCCGCTGGGTTCTACCTCTCGTATCCTCGATCCGCTGATTGTGGGCAAGGCGCACTACGATTGTGCACAGCGAGTAAAGCAGTTGTTGCAGCGTTATAACGAGTTGCAGGATATCATCGCCATCCTCGGTATGGATGAGCTCTCTGATGAGGATAAGTTGACCGTGAACCGTGCACGCCGTGTACAGCGTTTCCTGAGCCAGCCATTCACCGTAGCAGAGCAGTTTACCGGTTTGAAGGGTGTGATGGTTCCTATCGAAGAGACTATCAAGGGCTTCAACGCCATCCTCGACGGTGAGGTAGATGACCTGCCAGAGCAGGCATTCCTCAACGTAGGTACTATCGAGGATGCCAAGGAGAAGGCTAAGCAGTTGCTCGCAGCAGCACAGGCGTAATCTTTAAATCCACGGCTTATGTTACAGCTAAAGATAGTATCTCCTGAGAAAGTAGTCTTCCAGGGTGAGGTAGAGAGCGTACTGGTTCCGGGAACCCTCGGCTCGTTCGAGATTCTCAAGGATCACGCGCCTATCATCTCTTCGCTCGAAGTGGGCAAGGTGGAATACACTACCAAGGAAGGCAAGCAGGTAATGAACATCAAGGGCGGATTCGTGGAATGTAAGAAAAACGAAGTAAGCCTTTGCGTAGAAGTTTAGATAAGTGATTAATTTTTAGTGATTAATTATTAGATAATGGAAAAaGACGAAAAGTTGCGCTTGCAGACTATCAGACAGGCGAGTATCAGGTATAAGCAGATTTCTTTGTGGCTTACAGCAGCAGTGGCTCTTGCCGTGCTCTTTGCATGCAGATTGTCTGCTCAATGCGATGATATGATAGCCCAGGTTGTTAACCCGTTGGTAGTGAGTGCGATATTCTCACTCGCTGCAAGTACTGCTTATGGTGAAGCATGGAAGGCTGTTGCAAAGTCATCGCCAGCCAATCTCGCCAGGTTCTACATGGCGGCATTGGTCTTGAAACTGATGTCCGGTACATTGGTATTCCTCATCTATGTGCTGGTATGCGACAAGCAGAACATTCTGGGTTTTACCGCAATCTTTGCCCTTTTCTATGTCGTACTTCTCGTGTTCGACTGCATCTACTTCGCTCGGGTAGAGAAAAAGAACCGTCTTTCATAAGCGGTTCTGAAACAAATAATTAATAAACAAAAGTAAGAATTAAAGAATATGAAACATCTCAAGCAATTCCTCTTGATGGCGATGCTGCTCTTCACGCTGGCACCTCTGCAGGTATCGGCTAAGGAGAACATCGATGTGAAAGAGATATTGTGGGGTCATATCAAGGATTCTTATGAATGGCATATCACCAAGGTGGGAGATCATCCCGTAGTGATTCATCTGCCTGTCATCGTGAAAACCTCGACAGGCTGGCACGTGTTCTGCAGCAGCGAATTCTCGGAAGAGAAGGATGCCAATGGAGACCGTCCGGGCCCTTATAATCTGGTGATCAAGAACGCTGATGCGCAGGCGAATCCCAACAAGATAGTAGAGAAGGTGGGAGACCAGGAGGTTCGTCCTCTCGACATCTCCATCACGAAGACCGTTTGCGTGCTCTTCATCGATGCTATCATCCTGTTGCTCTGTGTCCTGATACCAGCCCGCTGGTGCAGGAAGCACAAGGTGGATGATCCTGCACCAAAGGGTTTTGTGGGACTGATGCACATGTTCATCATGTCGGTATATACTGATGTAATAGAGGCCACCCTGGGTAAGGAAGCCCCAAAGTACGCACCATGGTTGCTTACTTGCTTCTTCTTTATCTTCGTGGCGAACATCATGGGTATCGTACCATTCCCTCCAGGTGGTGGTAACCTGACGGGTAATATCGCCTGCACCGTATTCTTCGGTGTAACGACATTCCTGATCACCAACTTCACCGGTACCAAGGAATACTGGAAGGAAATCTTCTGGCCGGAGGTACCAACGTGGTTGAAGGTGCCAGTGCCACTGATGCCATTCATCGAGCTCTTCGGAATCTTTACGAAACCGCTGGCTCTGATTATCCGACTCTTCGCCAACATGATGGCGGGTCACGCCATCGCACTTTCGTTTGCGGCTATCATTTTCATCATGTTCAACATCAGTGAGAATGCTATCGCCAACTATGTGGCAGGTACGGGTATGACAATAGTAAGTGTTGCGATGAGCGCCTTTATGATGCTCCTCGAAGTATTGGTAAGCTACATTCAGGCATTGGTATTCACCATGCTGAGTGCAGTATTCATCTCGCTGGCTCATGTAAAGTCTCATGAGGCTGAGCCAGAGGTAGTGAAGTAGTTTATAGATTATAGATTACGGATCTAATTTCATTCAGATAATAAACAAAGAAAATATAAACAACTTAAATTATTAAGATTATGTTATCACTTTTATTAGCAGCAGAGATTGCAAAGTTGGGTGCCGCAGTAGGTGCAGGTTTGGCCGCTATTGGCGCAGGTATTGGTATCGGTCGCATTGGTGGCCAGGCTATGGACGCTATGGCTCGTCAGCCAGAGAAGATGGGCGACCTCCGTTCTTCTATGATTATCGCAGCTGCGTTGGTTGAGGGTGTTGCGTTCTTCGCTGTCATCATCGCCATCCTGGCAATCGTTATGTAATCATCTCATCTGTCACTATCATCTGCCCCGATAAAAGGAAGTCTCAGGCATCAGCCTGATGTCTTTCCGGGGCATGATAGAGATGATTCTAGAGTTAGTTAAAACAAAACGTTTAAGTAAAACTTTAACCAGTATATATGGATTTATTAATTCCTGATAGCGGTTTGCTCTTCTGGATGACGCTGGTCTTCATCATCGTCTTCATCATTCTTTGGAAGGCTGGATTCCCAGCCATCATTAAGATGGTGAACGAGCGCAAGGCTTTCATTGATGATAGTCTGAAGAAGGCTCACGAAGCCAACGAGAAGCTTGCCAATATCCAAAAaGAAGGTGAATCCATCTTGCAGGAAGCTCGCGAGAAGCAGGCTGCCCTCCTCAAGGAGGCTGCCGAAACCCGCGATGCCATTGTAGAGAAAGCACAGGATAAAGCACGCGAAGAAGGCGCACGTCTCCTCTCTGATGCCAAGAAGCAGATTGAGACCGAGAAGCAGAACGCCATTCGTGAAATCCGAGGCCAGGTAGCCGAACTCTCTGTTCAGATTGCAGAGAAGGTGCTCAAGGCTAAGCTCTCTGATGACAAGGCACAGATGGATATGATAAATCGACTGCTGGACGAGGTTTCTTCTGACAACAAATAGTAAAGCTTATGGATATAGGTGTAATATCGGTGCGTTATGCCCGTGCCCTCATCAAGGCTGCACTCGGCATGAAGCTCGAAGATCAGGTCTACCAGGAGATGCAGACGCTCTTTAAGAGCTACATCGACGTGCCTGAACTGAGATTTACGATAGACAACCCTATGCTTTCCAAAGACAAGAAAGAGGCACTTCTCATCACAGCCCTGGGCAAAGAGCCTACGGAACTGAGCAAGAAGTTTATCGCTCTCGTCTTGAAAGAGGATAGGGAGAGCACCCTGCAATTCATGGCTGCTTCGTATATCACTCTTTACAGGAAACAGAAGAACATCATCCGCGGTAAGCTGATCACCGCCACTGCCGTTGACGCCTCTACGGAGGACAAGATGCGCAAGATGGTGGAGCAGAGAACGAAAGGTACTGTGGAGTTCAAGACCGAGGTGAACCCTGAACTGATTGGCGGTTTCATCCTTGAGTATGATACTTACAGAATGGATGCGAGCGTAAAGACTAAGCTCAACAGCATTCTGACACAGCTCAAAAAGTAAAAaTAATTAAAGTAAATAAACAATGTCAGATAAAATTAAACCAAGTGAGGTGTCTGAGGTTCTTCAGCAGCAGCTCCAGGAGGTTAATGGCTCTCAGCAGTTTGACGAGGTGGGTACCGTGCTTACCGTCAGCGATGGCGTGGCTCGTATCTATGGTCTGCGTAATGCCGAGGCTAATGAGCTTCTTGAGTTTGAGAACGGAACCATGGCTATCGTCATGAACTTGGAGGAAGACAATGTAGGTTGTGTCCTCTTAGGTCCTACAGCTGGCATCAAGGAGGGACAGAGCGTGAAGCGTACACACCGTATCGCTTCTATCCGTGTAAACGACAACTTCCTCGGACGTGTCGTAAACCCTCTGGGTCAGGCTATTGATGGTCTGGGTGATATCGACCTCACCGATTCTTTCGAGATGCCTTTGGATCGTAAGGCACCTGGTGTAATCTATCGTCAGCCAGTAAAGGAACCTCTTCAGACTGGTTTGAAGGCGGTAGACTCTATGATTCCTATCGGTCGAGGACAGCGTGAGTTGATCATCGGTGACCGTCAGACCGGTAAAACTGCCATCGCAGTGGATACCATCATCAACCAGAAGAGTTTCTATGAGGCTGGCAAGCCAGTATATTGTATCTATGTAGCTATCGGTCAGAAAGCATCTACCGTTGCAGCATTGGTACAGAACCTCAAGGAGCATGGCGCCCTGCCATATACCATCATCGTAAGTGCTACCGCTGCCGATCCTGCAGCCATGCAGTATTACGCACCATTTGCCGGTGCAGCTATCGGTGAGTACTTCCGCGACCGCGGTTACTCAGCTCTCGTCGTATACGATGACTTGAGTAAGCAGGCTGTGGCTTACCGTGAGGTATCTCTGATCCTCCGCCGTCCATCCGGACGTGAGGCTTACCCTGGTGATGTGTTCTATCTCCACTCTCGTCTGTTGGAGCGTGCCGCTCGTATCAACGACCAGCAGGAGGTAGCCGAGCAGATGAACGACCTTCCAGAGTGCATGAAGGGTCACGTAAAGGGTGGTGGTTCTTTGACAGCCCTTCCTATCATCGAAACACAGGCAGGTGACGTATCAGCATACATCCCAACCAACGTGATTTCTATCACCGACGGTCAGATCTTCCTTGAGACCGACCTCTTCAACCAGGGCTTCCGTCCAGCTATCAACGTAGGTATCTCCGTATCCCGTGTAGGTGGTTCTGCCCAGATCAAGAGTATGAAGAAGGTGGCTGGTACACTGAAGATTGATATGGCTCAGTATCGTGAGCTGGAGGCCTTCTCTAAGTTCTCTAGCGATATGGATGCCGTAACAGCGATGACTCTGGACCGTGGCCGTAAGAACGACCAGTTGCTGGTTCAGCCTCAGTACCGCCCAATGCCGGTAGGCGAGCAGGTAGCTATTCTCTACTGTGGTGTTCACGGATTGATGCACGACGTGCCAATGGATAAGGTTCGCGACTGTCAGGATCTGTTCCTCGATGCAATGCGCAGCCAGCACGCTGATGTGATTGAGACTTTGGGCGATGGTAAACTCACCGATGATGCCATTAAGGCAGTCGAGGAGACCATGGCTAATGTTGCAGGACAATATAAAGCGTAATAGCCTATGCCGTCATTAAAAGAGATTAAAACTCGCATAGCCAGCGTTAACAGTACCCGTAAGATTACGAGTGCGATGAAGATGGTGGCTTCCAGTAAGTTGCATCATGCTCAGGTAGCTATCCAGAATATGCTGCCTTATGGAAATATGTTGGAACATATCCTCAAGAGTTTCCTGGTAAGTACTCCGAATGTCGACCATCCGTTGCAGTTGGAGCACAAGGAGACCAAGCGTATAGCTCTTGTGGTATACAGTTCTAACAGCAGCTTGTGTGGTGGATTCAATTCCAACGTTATCAAGATGATGATGCATGCGGTGGACGAGTATAAGGCTCAAGGCATTGACGACATCACGGTATATCCTATCGGACGAAAAGTGGCAGAGAAGGCACAGAAACTGGGTTTGAAGATTGGCGGTAACTTTAATGATCTTGCCGATCATCCTCGTGCCAGCGCCTGTGCAGATATCGCCTATTCACTTGCCAGGCAGTATGCTGCTGGTGAGCTCGATAAGGTGGAGATGATTTATCATCACTTTAAGAGTGCCGGTTCACAGATTCTGACCCGCAAGACTTTCTTGCCTATTGACCTCAGCACTGAGGCGATAGGAGTGGACAACGATCGTGACCTTACCTCTAATGTGGCTACGGCAAAGGCTCAGGAATATCTGCGCCAAAAGCAGGCTGAAGCTGACGGACGCCAGAGTTCTGAGGCAAAACCTCTGAATGATGACTTCATTGTAGAGCCAGACTTGGAGACTGTTTTGGGAGTCTTGATTCCTAAGCAGCTTCGTCTGATGATTTATACAGCGTTGCTGGATAGCCAGGCGAGTGAGCATGCTGCCAGAATGGTGGCCATGCAGACCGCTACGGATAATGCCGATGAACTCTTGCGCGAACTCAACTTGCAGTACAACAAGAGTCGTCAACAGGCCATTACCAATGAATTGCTTGATATTGTGGGAGGTAGCGTAAACAACTAAGTTTCCTTCCATCTGTATAATGTTTAATCGGGgTAAATCACTTATTGAAAG
>contig00019
CTACTTAGTGATATATAGAGAAAGAAaGTAATATTTTATGGAGAAATACTTTAATATCAACTACGAATTCTCGCCTCAGGAAGTAGGGCGAAGAATCGATGAACAATTATCAAAAAACGAGTCTGACTATATATGCGTGGCGGATGGAGTAATCCTAAACAACGCTAATAGAAAGCCAGACTACTTAAAGATTGTAAATGGCGGTATGTTTGCCATCTGTGACAGCGGATATGTGCCGCTCTACATCAAATGGCTGTATGGTAAAAGGTATCCGCAATACTGCGGTAGCCAGATTTTCAAGGACTTGGTCAGTTCGCAGAAATACCGGATGTTCTTTATGGGTACCAACCAGAGAACACTCGACGGGTTAAGAGAGAACCTGAAGGCGATGAACCCGAAGGTAGAGAACATGAGCTTCTATGAACTGCCCTTCAAGGCTGTGGATGAGTTTGACTATCCTGCCATCGCAAAGATGGTGAACGAGGATGGGGCGGATATCATCTGGGTGGCGCTGGGCGCTCCGAAACAGGAAATCTTTATGAGCAAACTGAAACCTTATCTGAAAAGAGGGGTGATGATTGCCGTGGGGGCTGCCTTTAAGTTCTACAGCGGACAGGATGAGAAGCGTGCGCCGAAATGGATGCTCGATGCTCATCTGGAATTTGTTTACCGCATCTTCTGCGACCCGAAAAAACAGTTGAAGAGATGTGGCTGGATTGTGGTTACCCTGCCTATGCTGCTTTATCAGGAGTGGAAGCGTAAACGTTTCATGCAACTATAGATAATGCTATAAAAAGTAACAATTTAGACTATTTACTTTTATGATTGAACCAATTTATATTTTCCTGCTGGTAGCACTTGTTGTGTCTGTCACCATCGCCATGCTGGTGTTGCCTAACATCCTCCTTATCTCGCATAAGAAGAAACTCTTTGATATGCCGGATAAGAGAAAGGTGCATCATGCGCCGGTTCCCCGTCTGGGCGGACTCTCGTTCTTCCCTGTGATGCTTATTACCATGGGCGGCCTGGTGCTGATATATCATCTGATGGGACTGAGCAGCGGGTCGATGCACGGGGAGGTGCCTTATGAGTTCCTGGCGCTGCTGGTGGGTAGCATGATGCTGTTCCTGGTGGGACTTGCCGACGACCTGATTGGAGTGGGGTACAAGAAGAAGTTCCTGGTGCAGATAGTGGCGGCATCACTGCTCGTGGCTTCGGGTGTATGGATCAAGTCGCTCGACGGACTCTTCGGAATCTATCAGTTGTCGCCATGGGTGGGCATGCCTTTCACCGTGCTCATCGTGGTGTACGTAACCAATGCCATCAACCTGATTGACGGCATCGACGGACTGGCTTCCGGACTCTGTGCCATCTCGCTGGTGGCTTTGGCGGGTCTGCACATCTGGCTGCATCTGTTTTCCTTTGCCCTGCTCTGCATTACGGCGCTGGGTGTGATTATCCCTTTCTGGTTCTACAACGTGTTTGGAAATGCCATGAGGGGCAGGAAGCTCTTTATGGGCGATTCGGGTTCGCTGTCGCTGGGCTACATCATCAGTTTTCTGATGATTCACCTGAGCACGGTGGATGTGAGCCCGCATGTGGTGTCTGACTACAACATGGTGTTTGCCTTTACCACGATGCTGGTGCCGCTGCTCGACGTGGTGAGAGTGGTGGGTCACAGACTGAGAAACAGGCAGAATCCGTTCTTGCCTGACAAGAGCCACATCCACCATAAACTGCTGAGATGCGGACTGAGGGTGAGACAGGTGATGGTGGCTATCTGCCTGCTCTCGCTGATGTTCATCCTGCTCAATTTCCTGATGATCGGCCACGTAAACATCACGTATATCCTGGGCATCGACATCGCTGTATGGATAGTGTTCCACCTGGTGCTGGATGTCATCCTACACACCAGGAGGGCGGAAATGGATATTTAATCCTCTATATTTAAAACTATGCTATTCCCGGCTCTGAGATTCAAAAATGAATCTCTGGGTCGGGATTATTTTTTTtGTTAAAAaTCGTAGAAATGCTTGGTTGTTTCGGGGATTTGATGTATATTTGCAATTCATTAGACTGCGTTTGATTATGGCAAGAAAATTATATCCTATAGGAATTCAGACATTTGAACGGATCCGCAAGGAGGATATGTTCTATGTAGATAAGACGGAATACATCTATCAGATGACACATACCGATGGAACGTATTTCTTCCTGAGCCGACCACGCCGTTTCGGCAAGTCGCTGCTGGTTTCCACTTTCAAGAGTTATTTCGAGGGTAAGAAGGAACTCTTCGAGGGGCTTGCCATTGAGAAGCTGGAGAAGGAGTGGAATACTTATCCCGTGCTGCACTTCAGTTTGGCTGGAGGCAAACATATGGAGAAGGAACAGCTGGATCGATACCTCTTATATATATTAAAGGAAAATGAGGATAGGTTTGGAGTAGATTGTGATTCTCCAGATCCGAACGTCCGTTTGCTCAACTTGATAAAAACTGTTACAGCAAAGACTGGTAAGCAGGCGGTGGTGCTCATCGATGAATATGATGCACCGCTGCTGGATGTGGCTCACGAGAAGGAAAAACTCGATGTTTTGCGTAATACGATGCGCAATTTCTACAGTCCTTTGAAAGATTGCGAGCCATTGCTTCGCTTCGTTTTCCTGACGGGCATTACGAAGTTTTCGCAGTTGAGCATCTTCAGCGAGCTGAACAATATCACCAACGTGAGCATGGATGAGCCTTATGCCGGTATCTGCGGTATCACCAAAGAGGAACTGTTGACCCAGATGAGCGATGACATTGACGCTCTTGCCGAGCATCTTGAACTGAGCAGGGAGGAGACCATCCAGGAGCTTAAAGACCATTATGACGGTTATCACTTCACTTGGCCATCTCCTGATGTGTTCAATCCTTATAGCTTGCTGAATTGCTTTGCCAAGCAGGAAATGGATGATTACTGGTTCGGATCGGGCACACCTACCTATCTCATCAATATGATGAGAAAATATGAATTCCTGCCTGCAGACCTTGGCGAGGCCATAGAGGTGGGCAAGAAGGACTTTGATGCCCCCACAGAAACGATGACCACCATCGTACCTTTGCTCTATCAGAGCGGGTATGTCACCATCAAGGGATATGACAAACCGACAAAGTTGTATCAGTTGGCATTGCCTAACCAGGAGATTAGGGTGGGGCTGTATGGTAGTCTCTTGCCTCATTATCTGACGGACAAGTCTGCGAAGGCTAACACGACCATCGCCAAGATGTCGGTATTGGTAAAGAAGGGGgATATGGATGCTGCCTTCTGCCTGCTGAACGACTTTTTGGAGACGGTGCCTTACTGTGACAATACTAACTACGAGGGGCATTGGCAGCAGACGCTCTACATCATGTTTGCCCTGCTCACCAACTATAGCATCCATGTGGAACCGCATACGGCGAAGGGCAGAATCGATATCACGATGGAAACGGCAGATACCATCTACGTGATGGAACTGAAGTTCAACAAGAGTGCCGAGGAGGCTCTCGCCCAGATTGAGGCAAAGCACTATGTCGACGCCTTCAAAATGAGCGGCAAGAAGGTGGTGAAGATAGGCTTGAACTTCTCGGTGAAGGACGAGGTGAACAGCCTGGAATGGAAGATTGTATCTTAAGACAGGATTGTATCTTGAGGCAAGACAAGCTGAAAATGCAGAAAATTTCTGTTATAGTCCTGTATATTTCCTGATAGCCTTGATGAAGGTATCGCCATATTTATTGAGCTTGAATTCTCCGATACCACTGATCAGGCTCATGGCATTCTTGGTGGTAGGTTTCATCCTTGCAAGTTCATGAAGGCTCTTGTCGCTGAGTACGATATATGGAGGATAACCCTGTTCGTCGGCAAGGTTCTTGCGTATCTTTCTGAGGTGTTCAAAGAGCCCTTTGTCTTCCACGCCTTTCGAGTCTTCCTGGAAGATGACACGTTCGGCATGCACCTCAGGAATGAGATTTCCCGGCTGGGCGATGGCGCCCTTCCTATTGCGTACCGTTTTCTTTGGGCGGGTGGCTTTATCATCTTCTTCGATATAAGCCAGTGAAACATGGTGTTCTCCCTTCAGTACCTTCCAGCCTAAATCGGTAACCTTCATGTAGTTGTGGTTGTTGTAAGCAATCTCGAAGAATCCCATCTGTAGCATCTGCAGCAGATAAGCATTCCAGTCCTTAGATGTTGTATCCCTGCCCACACCGAAGGTTTTCATCTCGTTGTATTTGTTTTTCACAACTGCAGAAGAATGCATGCCTCTCAGAATCTCGATGCAGGTACCTACTGCTATATGCTCACCCGAACGGACCACGGCACTCAGGGCTTTCTGGGCTCTGATGGTGCCGTCGAAGGTGCGTGGAGGATTCTTGCAAACATCACAGTTGCCGCAGTTGCAGGATGATGTCTCGCCAAAATAATTCAGCAGAATGCGTCGTCGGCATACTCTCGATTCGGCATATTCCTCCATGCGGCGCAGTTTCTCCATGTTCACATCACGCTGTCCGCTTTCTTCACAGAAAGAACGGAGGGTGATGATGTCGGCCATCGAATAGAACAGCACGGTATCTGATGGTGCTCCATCTCTTCCGGCTCTACCTATTTCCTGATAGAAACTCTCTATGCTTTTAGGCATATTATAGTGGATTACCCAGCGCACATTGCTCTTGTCGATGCCCATTCCGAAAGCGATGGTAGCACATACCACCTGAATCTGGTCCATCTTGAACCGCTCCTGTACTGATGCTCTGGTCTGGGCAGTCATTCCGGCATGATAGGCTGCGGCATTGATACCCAGATCGATAAGTTCCTGAGCTACCATTTCGGTGTTCTTGCGGGAGAGACAGTAGATGATGCCTGCTTCTTCCGGATGATTACTGATGAAGCGGGTGATGTATTGGAGCTTTGCCTTTTTGGTGCTCTCCTGTCTTACGGTGAGGGAGAGGTTGGGGCGGTCGAAACTGCTTACGAACGTCTGCCCATTGAGATGAAGCTGGCGTATGATATCTTCGCGCGTTATCTTGTCGGCTGTGGCTGTGAGCGCCATCACCGGGACATTGCGGAAATTCTCGTGCAGCATACCGAGTTGCGAATACTCCGGACGGAAATCGTGTCCCCACTGGCTGATGCAGTGGGCCTCGTCAACGGCAAAGAGCGAAATCTTGATGTTGCTGAATAAATAAGGTATCTCGCTGATGAGTTTTTCGGGCGAAACATAAAGAAGTTTCAGTTCTCCCTTCTCGCATCGGCGGCGGATGATGAGTTCATCGGTCGTGTCGTTTCCGCTGTTCAGTGCTTCTGCCGGGATACCGTTTGCCTTGAGCGCCTCCACCTGGTCGTGCATCAGACTGATGAGCGGTGAAATGACCACAGCGGTACCTTCCATCGCTAATGCGGGAACCTGGTAGCACAGACTCTTTCCACCACCAGTCGGCATGAGAACCAGACAGTCGTGTCCCTGCATTACCTCTTTGATAATCGCTTCCTGGTTGGGGCGGAAGGAATCGTATCCAAAATAGCTTTTtAATATCTCGTTTATCTGCATGATTGCCGTTTTATGATTTATGCCTTTGCCGGCATGTTTTTGTTTtGTTTtTTATGCAAAGGTAATGAATAATCTGCATAAATAAAaGTTTtCTCCAAGAAAAaGTGCATaTTTCAAGTAAAAaaCTTTGCAAAGAGCGAAAAACAGGAGGAAAAGTTTGGTATGTGgAAAAAATGTATTACTTTTGCATGGTAAATACAGATAAAAATGGCAAAATGTAATGTAAACACTCAAGAGCGATTTGCCGATATCCAGATGCTCCGTTATGAGCTGAAGGGTTTCGAAAACCTGTCGCTCACACAGAAAATTTATATTTATTGCTTGTCGAAGGCAACCCTCTTGGGACGTGATATCACCTTCGACCAGCAGGGCAAATACAACCTGCGCATCCGTAAAACCCTGGAGGCTGTATACCGTCATTACGAGGGTAATCGCGAAAGCGAAGATTTCAAGGCTTTCGAAGTTTATCTGAAGCGTGTCTGGTTTGCCAGCGGCATCCATCATCACTATGGATGTGAAAAGTTTGTGCCAGGATTTTCAGAGGAATCTTTCTATGAAATGGTTGAGGCGATTGCCGATGAATATCTGCCTCTTTCCAAGGGACAGAGCAAGGAAGATCTGTTGGGCATTCTGGTGCCTGTCATCTTCAATCCGGAAGTCATGCCTAAGCGCGTGAATCAGACGGATGGCGAGGATCTGGTACAGACTTCAGCCTGCAATTTCTATGAGAATGTTTCTCAGGCAGAAGTAGAACGTTTCTATGCCAGGATGAAGGAAGAGGGCAACGAACAGGCACCTTCGTATGGACTGAACTCTAAACTGACCAAGCGTAATGGTGAACTGGTGGAGCTGAAATGGACAGAAGACGGCCTCTATGGCGCAGCTATCAAGGAGATTGTTTCCTGGTTGCTCCGTGCTCAGAAATATGCAGAAAATGAGGAACAGAAACATCTCATCGATCTCCTGGTGAAGTATTACCGTACAGGCGATCTGAAGGATTTCGACCGTTACAGCATCGCTTGGGTGCAGCAGCACGAGGGAATGATTGATTTCATCAACGGATTTATCGAAGTGTATGGCGATCCGCTCGGACTGAAAGGTACTTGGGAAGGCATCGTAGAATATAAGGATCTTGAAGCAACGAAGCGCACCCAGACCATCAGTCAGAATGCCCAGTGGTTTGAGGACCATTCACCTGTAGACCCACGTTTCCGCAAGCCGGAGGTGAAGGGTGTTACAGCCAATGTCATCTGTGCTGCGATGTTGGGTGGCGAGGAATATCCAGCTTCTGCCATCGGCATCAATCTTCCGAATGCCAACTGGATCCGTCAGGAATATGGTTCTAAGAGTGTGACCATCGGTAACCTGACCGAAGCATATAACAAGGCAGCTCAAGGCAATGGTTTCCGCGATGAATTCGTTATCGACGAGGATACCATCAGTCTGATGAATCAGTACGAGGATATTACCGATGATCTGCATACCGACCTGCATGAGTGTCTGGGGCATGGTAGTGGACAGCTCTTGCCTGGTACCGACCCCGATGCACTGAAGGCGTATGGCAGTACGATAGAAGAGGCGAGAGCCGATCTTTTCGGACTCTATTATGTAGCCGACCATAAATTGGTAGAACTGGGTCTGACTCCGAATGATGAGGCATACAAGGCTCAGTATTACGGTTATCTGATGAACGGTCTGCTCACCCAGACCATCCGCATCAAGGAAGGCGACAAGATAGAGGAAGCCCACATGCGCAACCGTGCGCTGATAGCCTGGTGGGTGATGGAACATGCCGAGGGTGCTGTGGAACTGGTGAAGATGGATATGAACTATGCTTCTGCCGAGGATGCTTTGAAGGACAGTGAGGGCAATATCATTACGACGAAGACTTATGTGAAGATTAATGATTATGCCAAGCTCCGCCATCTCTTCGGCGAGTTGCTTGCTGAAATTCAGCGCATCAAGAGTGAGGGCGATTTCGAGGCTGCCCGCCTGTTGGTAGAGAAGTATGCCGTGAATATTGATCCGGAATTGCATCGCGAGATACTGGCAAGATACAAGAAACTGAATCTCGCTCCATACAAGGGATTCATCAATCCGAAGATGACGCTGGAGATGGATGAAGAAGGCGAAATTACAGACGTGGTATTGGATTATGAGGAGAGCTATGTCGACCAGATGTTGCGCTACTCTGATGAATACGGAACTTTGTAATAAGAGAAACGATGATAGATAATAAGAACGAGGAATTTCCGATAGTAGATGAAATGGGCAACATCCTGGGCGCTGTTACCCGCGGTCATGCCCATGACGGAAGCAAGATATTGCATCCGGTAGTTCATCTGCATGTATTCAACAGCCGGGGTGATCTGTATCTGCAGCATCGTCCAGCCTGGAAGGATATCCAGCCGGATAAATGGGATACAGCCTGCGGCGGTCATGTTGATTTAGGCGAAAGTGTGAGTCAGGCATTGCATCGCGAGGTAAGGGAAGAATTGGGTATCACCGATTTTGAACCGGAATCTCTTGGACATTATGTCTTTGAGAGTCAACGGGAAAAGGAACTGGTTTATGTACATCGCTGTGTATATGATGGCGAGGTGAAACCGAGCCAGGAAGAATTGGCCGGTGGCAGATTCTGGACCAAGGATGAAATCAGCGAAAACATCGGCAAGGGTGTTTTCACTCCGAACTTCGAAAACGAATACCAGAAGTATTTCATGTAATGGCGAAATTAGCCATAAAAATACGTCCCGACGTAGCATTTGCTGCATCGGGACGTATTTTTTTGTATGTCAGGACGCAGCAAATGCTACGTCGGGACGTATTTTCAGCAGGGTTGTGGCCTGTTTCTGACCGCATCTGCAGAAGCGTTAAATCTCGTAGATACCCTTGAGTGCGCCTCTTGCAATTTTCTCGAAATCTTCACCGAAGTCGCAGAAACGGAGAACCGCATTAGAGGCAGCATGTTTTATTCCTATGTTGTCACCCTGCAATGCTGTGGCAGCCTGATCCAGGAATTCGTTGATGCCACGCTCGTTAGGCTCTTTTCCATTGGCAAAGAGACGGGCAAGGAGCTGGAAACCGGCAATCTCATAGAGCGGCTTATCACTTGCTATCCACTGGTAGGCGATGACAGGCGCATAATCTACGTGCTGCAATAGGTTGAAGGCAAGCATCTCTGCCATCTCCTGACTCTGTACCTGTTCCATCCATAAATCTGTGATTTCCGGAAGCATCTTATCGGCAGGCATAATGAGTGTAGCCAGAATCTTGCACTCCCGGATATCTTCCTTCCACAGTTCGATGGCGAGGTCATAGTCTTTACCATATTCCTCAGCCATCTTTTTCAGTTCATAGAATGGTACGCCCCAATTCAGTTTATATCCCAGTCCCTTATCGCGCATAGATTGCGATCCCGGACCGTTCATCAGCAAGCGGAAGCTTCGCTTGATAGTCATCAGTTTCTGATGTGTTTCTTCGTTCATTATATTTAGAGTAAATTATTAACAAAATTAAAGTTTCATTATTTTACAGAACATTCCTTCGAACTGTTCCTCTATATTTGCAGGTTTATGCTTGAAGATACCGAAGATGGCACTTCCGCTACCACTCATCGCTGCATATACGGCACCCAGTTTGTACAGCTTCTGCTTGATTTCAGGCAGTTCCGGGTGCATCTTGAAGATAGGTGCCTCAAAATCGTTGACAAGTTCCTCTTTCCAAGTCTCGATAGGCTGGCGTACAATGTCGCGGCAACATTTGGCTGGTGCCTGTGGGGTGATGGCTGCATAAGCCTCTTTGGTGCTGACGGCAATGTCATCGCGCTTCACCACAACCAGATGATAGCCCCTCAGATTATCGCCAGGACCACTTACCGGCATCAGTTCTTCGCCGATGCCTTCTGCATAGCATGCAGTGTCACCATCTTCGGGGTCAGCAGAAATGAAGTAGGCACAGTCTGCGCCCAGTTTGGCAGCATATTTTTCCATCTCCGCATTACCGATGTTGAGGCGGAAACGCTCGTCCAACAAACGGATCATGAAGGCTGCATCGGCAGAACCGCCACCCAAACCTGCCTGCGAAGGAATACGCTTCACCAGGTGAGCATGGATGCGTGGAATCCTGAAGTCGGCAGCCAGGAGATTATAAGCTTTTACAACGAGATTGTTCTGTTCATCGCAGTCCACTGCGTTACCTGTAATCTTCAGATCACAAGGAACATCGCTAGGGAATTCATCGCCCATGAGCTTGATTTCAAGTGCATCGGTCAGCGGAATAGGGTAGAACACCGTTTCAAGATTGTGGTATCCATCTTTCCGCTTGCTAACTATATTTAAACCAAGATTGATCTTGGCGCAAGGAAATGTAATCATAaCTTTtCAGTTTAAAGGTTCGTTACTATTtCTTTTtttGCAAAGATACGGAAAAATATCTAACATGGTGCAtCTTTTACAGGATtATTTTTATCAGTAGCaTTAAAAATATtAAAATAAGCCCTGTTTTGCAATATCTTTTGTATCTTTGCAATTACAAATTATTAATAGATTATGAAAAAaGGAGATAAAGTCAGATTCTTGAGCGAAGTGGGTGGCGGAAAGGTTGCCGGCTTCCAAGGTAAAAATATTGTGCTCGTTGAGGATGAGGATGGTTTTGAGATTCCGATGCCTATCAACGAGGTGGTTGTGGTGGAGCAGGATGAATACTCCATGGGCAAGATGATTTCGGCTAAGATGGATGCGCAGCAGAAGGCTGAGGAGCATGCCAATACCGAACTGCATCAGGACAGCCGGAGTATCAAGGCTATCTTGAATGATCACGATGACGTGGATATGGATGTAGAGGAATATGATGCTGCCGACCGTGAGATAACCTTTGTGAAACCGGTTCAGGAACGTACGGGTGGCAACAAACTCAGTGCTTATCTCGCCTTTGTACCTATCAACATCAAGGACGTAACCAATACCCGTTTCGAGACCTATATGGTGAATGACAGCAACTACTATCTCCACTATACCTATCTTGTGGCTGAGGGAAATGCATGGACTCTGAAAGCAGAGGGAGAAATAGAACCGAATACCAAACTCTTCATCGAGGAATTCGGTCGTGAGGCTCTGAACGAGATGGAGCATATCGCCATCCAGATGATAGCTTACAAGAAGGACAAGCCATTTCTCCTGAAGCCGGCAACAGATGTTCAGTTCCGTCTCGATCCCGTGAAATTCTACAAACTTCATCTTTTCGAAGAGAACGATTTCTTCGAGACTCCAGCCTATCTCTTTACGATTGTAGAGAACGATGAAATAGCCCGTCCGCTGGTTATCGATTCCAAGCGCCTGAAAGAGCAGATGTATAAGGATGAGAAGGTTGTCGCCAACACCAGCAAGAAGAAGAGCAAGAAGGATGATGGTACCCTTGTGATAGATCTTCATGCGGATGAAGTGCTTGAAACAACTGCTGGAATGAATTCTGCAGATATTCTTCATTATCAGATGGATATCTTTAAGAAGACCATGGAGGAATATAAGAAAAaGAAGGGACAGAAAATTATCTTTATTCATGGAAAGGGCGAAGGTGTGTTGCGCCAGACTCTCATTCATGAGTTGAACTATCGCTATAAGAGTTGCACCTATCAGGATGCTTCTTTCCAGGAGTATGGCTATGGTGCTACACAGGTAACAATAAAGTAATTTATAATGAAGTACGGATTTATTAAGGTAGCTAGTGCCATCCCTGCCGTAAAGGTGGGTGATGTCATTTTCAATACCCAGCAGATAGAGGAACAGATAGCGCTGGCTGAGGGAAAGGGTGTAGAGATCATTACATTTCCGGAACTCTCTATTACGGGCTATTCCTGTCAGGATCTCTTCCGTCAGCAGATGCTTCTTGAATCATCAGAGCAGGCGGTGATGATGTTGCTCGATTTCACACGCAAACTCGATGTCATCTCTATCGTGGGTGCGCCGGTGATAGCGGGCGACTTGTTGCTCAATTGTGGTATCGTTATCCAGCATGGACAGATTCTCGGTATTGTACCGAAGACATATCTTCCAAACTACAGCGAGTTTTATGAGAAACGCTGGTTTGCCTCGGCTCAGGACCTGAGAGATTGCGAAGTCCGTTATGCCGGACATAAGGTGAAACTGACGCCTGATGTTCAGATTTTTCAAACTTTCGATGGCGTACAGTTTGGTGTGGAAATCTGCGAAGATGTATGGGCTCCGGCTCCTCCTAGCAACAAACTGGCGCTAGCAGGAGCAGACCTGATTTTCAATCTTTCTGCAAGTGACGAACTCATCGGAAAACATCATTATCTGAAGAGTCTGCTCAGCCAGCAGAGTGCCCGTACCATGACCGGATATATCTACAGTTCCTGCGGATTCGGTGAGAGTACGCAGGATGTGGTTTATGGTGGAAATGCCCTGATTTATGAGAATGGAGTTTTACTTTCACAGAGTGAACGTTTCTCTATTGAACCGCAGATGGTTATCTCACAGATAGATGTAGAAAAACTCCGCTCTGAGCGTCGTACGAATTCTACTTATGTAAATGCCCAGCGCAATATTAAGTATTCTGTTCTCGGCGGTCAGTTCAATATCCGTAATATCGAAGCCGATCCTACCGAAAATGAACGCGATTTTGTGTTGGAACGTGAGGTGAATCCTCATCCGTTTATTCCTACCAGCAGCGATATGAATGCCTCTTGCGAGGAAATTTTCAATATCCAACTCATGGGACTAGCCAAGCGTATCGTTCATACCCATGCCAAGACCGTAGTAATCGGTATTAGCGGTGGTTTGGATTCTACGCTGGCCTTACTCGTTTGTGTAAAAGCTTTTGATAAACTCAAAATGAACCGAAAGGGTATCGTTGGTGTCACTATGCCGGGATTCGGAACCACAGACAGAACCTACAATAATGCTATCTCGCTGATGCAGAGTCTTGGTATTACCATTAAGGAAATCAGCATCGCCAAGGCTGTAACCCAGCACTTTGAGGACATCGGTCAGGATGCCAGTGTGCATGATGTGACTTACGAGAATTCCCAGGCTCGTGAACGTACCCAGATTCTGATGGATTTAGCCAATAAGATGGGTGGTATGGTTATCGGTACCGGCGACCTTTCAGAGTTGGCATTAGGATGGGCTACCTATAATGGTGACCACATGAGCATGTATGGCGTGAATGCCAGCATTCCTAAGACCCTGATCCGACATCTCGTAAATCATGTAGCAGAGAGTGGGGTAGACGAACAGAGCCGCATCACTCTTCGTGATATCATCGATACGCCTATCAGTCCAGAGTTGATTCCGGCAGATGAGAATGGAAATATCAAGCAGAAGACGGAAGATTTGGTGGGACCATACGAACTGCATGATTTCTTCCTCTACTATTTCCTGCGTTTCGGTTTCCGTCCTTCCAAGATTTACATGTTGGCAAAGAAGGCATTTATTGATTCCGAACTGGAGCGTGTAAAGATCAGTGATAATGATCCTGACAGCTATGATGAGGAGACTATCAAAAAGTGGCTGAAGACCTTCGTGCGCCGTTTCTTCAATCAGCAATTCAAGCGCAGCTGTCTGCCAGACGGCCCGAAAGTAGGTAGCGTAAGCCTCAGTCCTCGTGGCGACTGGCGTATGCCTAGTGATGCAGCTTCAGCCATCTGGCTGCAAGAGGCTGAAAACCTCTGAATTTGATTTCGGACAAGCCAAAAGTACAATATTCTTTCTGTTTTCTGGCGCGCCCGTTATATTAATTATATACTCTTAAAGGGGCTGGATTTTGTAAATATTTGGTTTACAGAATCcAGCCctttttttattt
>contig00020
AcAAAAATaTCAGCAGAAAAGTGaAaTATCTTGTTGGGCGGATAGAAATAGTTTGTAATTTTGCGGCAGATAATTCAACTATTCAATTTTAACTTAACAATTTCATTATGAAGAAACTTGCCGCAAAATTATGGGCAGTTTTAATGCTCATGTTGGTCTCTATGCAGACGATGGCTACAGACACGTTTACCAGCAATCGTACTGATTTCCGAGACGAAAGTATCTATTTCATGATCACCACCCGTTTTTACGATGGAGATCCAAGTAACAACGTGCTCTGCTGGGATAACCAGGAAGCGCAGAAGAGTACCAAGGACCCTTGTTGGCGAGGTGACTTCCAGGGTGTGATCGACAAGCTCGACTACATCAAGGCTTTAGGTTTTACAGCCATCTGGATTACACCTGTCGTTCAGAATGCGTCTGGTTATGACTACCACGGCTATCATGCCATGGATTTCTCTAAGGTTGACTGCCGCTATCAGAGCGGTGACGGCAGCAAGAGTGGTGACGTGATGTTCCAGGAACTCATCAACAAGGCTCACGACAAGGGTATCAAGATCATTCTTGACATCGTGCTCAACCACACCGGTAACTTCGGTGAGGAGAAGCTCTGCAAGATGTTCGACCGTGATACTCATCTTCGTAACCAAGCATACATTGATGCTTGTATGATCCCTGATGAGAGCAAGTTGGGCAACGATTACTTGGGCAATGTAAAGATACAGTATCAGCGTCGTCTTGCCCTGATGAAGAATACAGATGGCAATAACCACGATATACACAACTATTGGCACCATACTGCCAACAACTGGAACTGGGACTTCCCAAGCCGTTGGATGGGTCAGATTGCTGGTGACTGTGTGGATCTCAACACAGAGAACGACTACGTGGCTAAGTATCTCGTAGATTGCTATGGACAGTTTATCAAGATGGGTGTCGATGGCTTCCGTATTGATACATCTGGCCACATCTCCCGCTTGACATTCAACAAGGAGTTTATCCCTCAATTTGAAGCACTTGGTAAGCAGTACGAGAACAAGCGCTTGAACAAGGCACCTTTCTTTATGTATGGTGAGGTTTGTACACGTATGAACGATGTAACCTATAGAGGTCAGGCAAACCTCTCTTGCTACTTCTATACCTGGAAGTCGGACGAGGCCTTGCTCAACAAATGGGATGGAAGCAAAAGTTACTGGGATAATCAGGTGATTCCTGAGGGTTCTGAGCCTGTAGGCCCACAACTGCTTTGCTTGGAGGAGACTACTTCTCCAAAGAGCAACAATGCCAAGATGCTCAATGGTGCATGGCATGAGCCAGACTATTCTCAGTCAAGCGGATTCAACGTCATTGACTTCCCTATGCACTACAGCTACAACACTGCCCAACAGGCTTTCAGCTTGGCAAGCGGCGACGAGTGCTATAATGACGCTACTTTCAATGTGGTATATGTAGATAGCCATGACTATAGTCCAGGTCCAAGCGATACCAACCGTTTCGGTGGTACAGATGCTCAGTGGGCTGAGAACCTCTCTCTCTTGTTTACCTTCCGTGGAATCCCATGTCTCTATTATGGTTCTGAGGTAGGTTTCCGTCGTGGTGTAGTAATTGATAAAGGTCCTAATGGTCCTCTTTCTAACACCGGTCGTGCTTACTTCGGTGGTTATATCACAGGTGATGTAGAAGCATCAGACTTCGGTGAATACAAGGCTTCTGGTAATGTGGCTGCCTCTTTGAATCATGATGTGGCTCAGCACCTCATCCGTCTGAACAAGATTCGTCAGGCAGTGCCTGCTCTCCGCAAGGGTCAGTGGACTACAGATGGTTGCACTGCCAATGGCGGTATCGCTTTCAAGCGTGCTTATAAGGACAGCTATGCACTCGTAGCCCTCAATGGTGGTGCTACTTTCACAGATTGCCCAGCTGGTACTTATACAGACTTGGTAACAGGCAAGACTTACACAGGTCCTACTATCACCGTTGATGCTCCTAATAATCAGGGTCAGGTTCGCGTACTCGTGAAAGACTGGACTGGTGGCAAACTCATTGAGGATGGTGCTTTCATCTACGAAACTGCTGCTCAGCATAAGGGTGGTCAGACCTATGATGGTAATGAAGAGGCTGGTACAACTTGGATTGATGAGGCTCCTATTCAGCCTGCAAGCGTTTCATTCTCACAGGCAGGTGGATCATTCCGCACTGAGACTATTAACATGACAGTTACTCTCTCTGAAGACGCTAAGTCTGGTTGGTATCAGATACAAGGCCAGGATAAGGTGAACTTGACTCCTGGTGTGAGTGAGAACCTTACCATCGGCGAAGGTATGAACTTTGGCGACACCAAGACTATTGATTGGAGCGCAGAGGGCCAGGACGGTAAAGTGAAGAGCGGTAGCTTGACCTTCACCAAGGTAGATCCTAATGCTTCTATCATGGTATATGTAAAGGCTGCTAATGCTCCTCACATCCATGCTTGGACAACAGGTACAGACGGCAAAGACTTGACAGGCGCATGGCCTGGTAAGGTAATGGCCGGTCCTGTGGAGATTGATGGTGCTAAATACTGGACTTACTCTTTCGATGGCGTAGAGAATTTCAATGTCATCTTGAATAATGGAAATGGTGCACAGTCTGGTGAAATCACTGGTATCACAGGCGATATCTACTTGGAGTATGATGGTGGTACAAGTGCCAAGAAGATTGACGCTCCTGTCAATACTGCAGCCAAGGTTACTTTGAGTCCTAATGGTGGTGACTTCCAGAAGACTATCTCCGTAACAGCAACCCTCAGCAACAATGCCAAGAGCGGTTGGTATAAGATTGGTGATGGCGAGCAGGTGGCTCTTACTCCTGGTAAGGCTGCTACATTCACCCTCGGTGAAGATATGCTGGAAGGCGAGAGCAAGACTGTAACTTGGAGCGCAACTAATGCAGAAGGTGTGGAAAAGACAGGTACTGCTACCTTCAACAAGAAGAAAGAGGTTGTAATTCCTACTCCAACAGGTATCTTCGCTTACTTCCTCGCTCCTGCAGAATGGAGTGACATCCACGTATGGGCTTGGAATGATACAGACAACTTTACCGGTGGTACCTGGCCAGGTGTAAGCTGTACCAAGACTGACATGAAGAAGAATGGTCTGGATGTCTGGATGTGGAAGTTTGATGGTGATTTGACAGGTGCTCCTACTAATATTATCTTCAACAATAATGGTAATGGTGTCAACCAGACAGAAACTTTTGCTTTCGTCAACGGTGCAGTTTATAACCGCAGCGGTAAGACCAATGAGAAGATTGACGCTCCTGTCAATACTGCAGCCAAGGTTACTTTGAGTCCTAATGGTGGTGACTTTCAGAAGACTATCTCCGTAACAGCAACCCTCAGCAACAATGCCAAGAGCGGTTGGTATAAGATTGGTGATGGCGAGCAGGTGGCTTTTACTCCTGGTAAGGCTGCTACTTTCACTCTCGGTGCTGACATGATGGAAGGCGAGAGCAAGACTGTAACTTGGAGCGCAACCAATACTGACAATGAAACCAAGACTGGTTCTGCAACCTTCAACAAGATAAAAGAGGTAGTTATTCCTACTCCAACAGGTATCTTCGCTTACTTCCTCGCTCCTGCAGAATGGAGTGACATCCACGTATGGGCTTGGAATGATGCAGACAACTTTACCGGTGGTACCTGGCCAGGTGTAAGCTGTACCAAGACTGACATGAAGAAGAATGGTCTGGATGTCTGGATGTGGAAGTTTGATGGTGATTTGACAGGTGCTCCTACTAATATTATCTTCAACAATAATGGTAATGGTGTCAACCAGACAGAAACTTTTACTTtCGTCAACGGTGCAGTTTATGACCGCAACGGTAAGACCTATGAGTCTGTCTCAACAGGTATCAACCAGGTAGGTTGCAAGAAGGCTCCTGCTAAGTTGCAGATTTACTCTATCAATGGTGTGAAGGTAGCCGAAGTGAACAAGGTTTCTGATGCAGAGTATGTCCTGGCTCCAGGTATGTACATCTGCAATGGCAAGAAGTTTGTTATCAAGTAGTCAATGGTTAGCCGCCATTATTTTTAGAAACATTTAGTTTATCATATATCATTTATTTTAGGTTTAAGTACTCCTAAATGACTTGAAAAGAGCAATTTTTCAGTCATTTAGGAGTCTTTTTTGtATATATAAGTAGAAAATATATTAAAGATTTtGGGtAaaCCcTTTTTTTtGtAACTTTGcGCCCAAAaGTAAAAACAaTATAAAAATATAAGATAATATGGCTAAGAAATTTGCCGAGCACAACGGTCTGAATCTTACTCAGACAAACAATGACGTACTAGCAGCGTGGGAGAAAAATGATATCTTCCACAAGTCTATCGACGAGCGTGAAGGCTGCCCTCAGTTTATCTTCTTCGAGGGACCTCCATCAGCTAATGGCCACCCGGGTATTCACCACGTGTTGGCACGTAGTATCAAGGATACATTCAACAGATACAAGACCATGAAGGGGTTCCAGGTTCACCGCAAGGCGGGATGGGATACCCACGGACTCCCTGTTGAACTCGGTGTCGAGAAGGAACTCGGCATCACCAAGAAGGATATCGACAACAAGGCTTCTGAGAAGTATATCTCTACAGAGGATTACAACCACAAGTGCCGCGAGAACGTGATGAAGTTCACCGCTGAGTGGCGCGAGTTGACCGAGAAGATGGGTTACTTCGTAGATCTCGATCATCCTTATATCACCTACGATAACAAGTATATCGAGACTCTCTGGTGGCTCCTCAAGCAGCTCTACAACAAGGGGTTGCTCTACAAGGGTTACACCATCCAACCATACTCTCCAGGTGCAGGTACAGGCTTGAGCTCTCACGAGTTGAACCAGCCTGGCTGCTATCGCGATGTTAAGGACCTCACCACCACAGCCCAGTTCCTCATCAAGGATCCTAAGGCTGAGTGGACCAAGTGGGGCAAGCCATACTTCATCGCATGGACCACTACACCTTGGACTTTGCCATCAAACGTGGCTCTCTGTGTGGGTCCTAAGATTGACTATGTAGCCATCGAGACCTACAACCTCTACAATGGCGAGCCTATGACACTCGTGATGGCTGAAGCTCTGGTAGGTTCATATCTGAAGGCTGACCAGGAGTGCAAGGAAGGCAATCTCCTGCCATTCGACAAGGAGAAGAAGCAGTGCCCATGGCGCATTATCGACCACATGAAGGGTACAGACCTCGAAGGCATGCACTACGAGCAGCTCCTGCCATGGGTAAAGCCATGCGAGAAGGTAGATGCTTTTGCTCTAGCTTTCGTAACAGAATATGCTGCTGCTCATCCTGAGAAGGTATTCGCTTCTGAGGATGGTCGCGATCAGTTCGTAGAGATGGAGAGTGAGGCTTTCCGCGTCATCCTCGGCGACTACGTTACTACCGATGACGGTACAGGTATCGTTCACATCGCACCTACATTCGGTGCCGATGATGCCAAGGTAGCCAAGGATGCCAACATTCCTGCTCTCTACCTTATTAATAAGAAGGGTGAGACCCGCCCAATGGTTGACCTCCAGGGTAAGTTCTATCTCATCGAAGACCTCGATGACAACTTCGTGAACGCTTGTGTCAACAAGGAGGCATATGCTCATCACGCAGGCGGCTACGTGAAGAATGCCTACGACCCACAGTTTAATGTGGATGGCGTCTGGGACAAGAAGGCTTCTGATAAGGCTGAAGACCTGAACATCGTACTCTGCTACGAGTTGAAGCAGGAGGGCAAGGCTTTCAAGAGCGAGAAGCACGTGCACAACTATCCTCACTGTTGGCGTACCGACAAGCCTATCCTCTATTATCCATTGGATAGCTGGTTTATCAAGGATACAGCCCGCAAGGAGCGCATGGTAGAACTCAACAAGACCATCAACTGGCAGCCTGAGAGCACCGGTACAGGCCGTTTCGGCAACTGGCTCGAGAACCTGAACGACTGGAACCTTTCACGTTCCCGCTTCTGGGGTACTCCATTGCCAATCTGGCGTGACGAGAACCGTGGCGAGAAGTGCATCGGCAGCCTTGAGGAACTCTATGCTGAAATCGAGAAGTCTGTGGCTGCCGGTATCATGCAGAGCAACCCATTGAAGGAGAATGGTTTCGTTCCTGGCGACTACAGTCAGGAGAACTATGATAAGATTGACCTCCACCGTCCATACGTTGACAAGATTGTATTGGTTAACGAGGAGGGCAAGCCAATGTATCGTGAGAGCGACCTCATCGACGTTTGGTTCGATTCAGGTTCAATGCCTTACGCCCAGCTCCACTACCCATTCGAGGGTGAGATGGCCCGTGGCACAGAGGCAGACCGCGATGCACTCATCCACAGCACCTACGAGGGATATGCTATTCCTCCTAAGTTCTATCCAGCCGACTTCATCAACGAGGGCGTGGATCAGACCCGTGGATGGTTCTTCACTCTGCACGCCATCGCTACCATGGTATTCGATAGCGTAGCCTTCAAGAACGTAATCTCTTCTGGTCTCGTTCTCGATGCCAAGGGTAACAAGATGAGTAAGCACGTGGGTAACGTGACTAACCCATTCGAGATGATTGACAAGTATGGTGCCGATCCTGTTCGTTTCTATATGATGACCAACAGCGAGCCTTGGGACAACCTCAAGTTCGACCCTAATGGTGTGGACGAGACCCGTCGTAAGTTCTTCGGTACCTTATATAATACCTACAGCTTCTTCGCTCTCTATGCTAATGTAGATGGTTTCGATGCAGAGACTGCTCAGGTGCCATTCGAGAAGCGCCCAGAGATTGACCGCTGGATTCTCTCTTCACTCAATACCCTCATCAAGGGCGTTGACAGAGAGTTGGCTGGCTATGATCCAACCCGCGCAGGCCGTCTCATCGATGCTTTCGTCAACGATGACCTCTCTAACTGGTACGTTCGTCTGAACCGTAAACGTTTCTGGGGTAAGGAGATGAGCGAGGATAAGCTGAGTGCTTACCAGACTCTCTATACCTGCCTGATGACAGTGGCTAAGCTGCTGGCACCATTCGCTCCATTCTATGCAGACGAGTTGTATCACGACTTGGGCGGCGAGTTGGAGAGCGTACATCTCGATAAGTTCCCTGTAGCTGATGAGGCTGCTATCGATGCCGACCTGGAGGAACGTATGGCCATCGCCCAGAAGATTACTTCTATGGTATTGGCTTTGCGCCGCAAGGTGAACATCAAGGTGCGTCAGCCACTCCAGCAGATCATGATTCCTGCAGTAGATGATGTACAGAAGGCACACATCGAGGCAGTAGCAGGACTGTTGAAGAACGAGGTGAACGTGAAGGAGGTTAACTTCATTGAGGGTCAGGGTATTCTCGTAAAGAAGGTGAAGTGTAACTTTAGAGTGATGGGTAAGAAGTTCGGCAAGCTGATGAAGGGTGTTGCTGCCCAGATGTCAGCGCTCGATCAGGACCAGATTGCAGCTTTTGAGAAGGCAGGCAACATCACATTGAATATCGACGGACAGGAAGCCGTGGTAGAGGTAGCCGACGTGGAGATTATCTCTGAGGATATTCCAGGATGGCTCGTATCTAACGAGGGCAATCTGACCGTAGCGCTTGAGGTAGAGTTGACCCCAGAATTGAAGAAGGAGGGTATGGCTCGTGAGTTGATCAACCGTATCCAGAACCTCCGCAAGGAGACAGGTCTGGAGATTACCGACCGCATCAACGTAACTGTGGCTCCTAATGAGGAGACCAACGCAGCCATCGAGTCATTCGCCGACTACATCAAGGGTCAGGTATTAGCAGACAGCATCGAAATCGGTGACAACGCAGGTGTTGAGACCGAGTTTGATGACTTTAAGTTGAACATTCTCGTAGAGAAGAATTAAATAGTTAGGAGTTAGGAGTTAGAAGTTAGGAGCATTTCCAAACTGCTTGCTTCTAACTTTCTAGCCCTTATTTCCTAAAAaCATTAACAAATAACATAATAGATAACATCTATGGCTAACGAAAAACTACGTTATAGCGATCAGGAGCTCGAGGAGTTCCGCGCTATTATTGATGAGAAATTGAAGGTGGCAAAGCAGACTTATCATGATTGCATGGCTCAGCTGAACCACTCAGACAGTAATGATGTGGTAGATACATCACCAACCTACAAGGCTCTTGAGGAGGGTAGTGAAGCACAAAGCAAGGAAGAAATCATCCAGATGGCCCAGCGTCAGCAGAAGTTCATCAAGGGATTGGAAGCAGCTTTGGTTCGTATCCAGAACAAGACCTATGGTATTGACCGCGAAACAGGTGAGTTGATTCCTAAGGAGCGTTTGCGTGCTGTACCTCATGCCACTTTGAGTGTAGCTTCTAAGGAGGCTAGAAAAAAGTAATAAATGGAGAAAACAAGTAAAATTAAATACGGATGGCTCGTCACGGCAATGGTGGTTGTGCTTCTTGTTATCGATCAGATTATCAAGGTGTACATCAAGACCCATTTTTGCCTTGGCGAGTCTGTTCGTGTTACTGATTGGTTTTATATCGAATTTGTAGAGAACAACGGAATGGCTTGGGGTATGTCGTTTATCGGCAAGTTCTGGCTAAGTCTGTTGCGCCTGGTAGCCATCTGTGCTTTGAGCATTTATCTGCATCGCATCATTAAGCGTGGTACCTATCGCTTGTTATACATCATTTTGGTGGCACTGGTTCTGACAGGTGCAATCGGCAATATGATTGATTCCATCTTCTACGGACTTATCTTCACCGGTGCCTCACCTTATTATGTATCTTATCTTGTGCCTTTCGGCGAGGGGTATGCACCCGTGCTCATGGGCAAGGTGGTTGATATGTTCCGTTTTCCGTTCTTCACCTATACATGGCCTGAATGGTTCCCTTTCTGGGGTGGACAGCATGGTACATTCTTCGATCCTGTATTCAATTTTGCAGATTCCTGTGTATCAGTCGGCATCATTTCTCTCTTGCTTTTCTGTAGAAAAGAACTGGAAGCTCTCGGAGGTGATGATAAGGAGAAGAAGGTTAAAGATTCTTCTTTTATTGAAACTGCTGAAGAAAAGATAAAGTCTCAATCTCAAGAAAATAAGGAGGACAAGTAATCATGAAGAAAGCTTTTCTTTATCTCTGTTGGATAGTAACCTTTTGTGCAGCCTTTGCTTCTTGCAAGCCTTCGCTGCCAAGAGATGTGCTCTCTAAAGGAAAGATGACGGATATTCTCTTCGATTATCACATCGCTCTTGCTATGGCGCAGAACGAAGACGGTGGTAGTGAGAAGAATAGTCTGGCTTATCGCGAGGCTGTACTGAAGAAACATGATGTCACCTCGGCAGACTTCGACAGTTCGATGGTTTATTATATGCGCCATACAGAATTGCTGCATGATGTGTATAAGGATTTGGCTGAAAGATTGGATAAAGAGGTGGTTGCATTGGGTGGAAACAGTACAGGAAATAGTGATTTTGACAATCTTACTGCTGTTGGCGATACTGCCAATATCTGGAAGGATGCTACTTCGATGGTATTCTCGCCTGATGAGGGCTTCAACAGTCGCAGTTTTAAAATTGAAGCTGATACTGCTTTCCATAAGGGTGACCGGTTCCGTCTTGATTTCGAATCGCAGTTTATCTTCCAGGATGGTATGCGTGATGGCATCGCTTTGCTGGCTGTTCAGTTCAAGAACGATAGTGTGGCACAGACTGTAATTCATATTCAGAGTGCTCAGCACTATAGTGTAGAACTCGCTGATAATGATAGCCTTGGAATCAAATGTATAAAGGGGTACTTTATGTTGAATGAGGGTGGCTTCAGTTCTGATGCCGGTTCTTTGACGACTCTTAAACTGATGTTTGTCAATAAGATTCGTCTCATCCGTATGCATCCTAAAAAGGTGGCACCGGTTTCTTCTTCTGCAGCATCTTCTGATTCGGCAAAAGTAGATACAGCTCGTAAGACCCGTATACCAGGTCCGAGTGTTCCAGCGCGTCCGGATGGAGCTTTGGCGCCTCCGACCAGTGCACCGGTTTCTATGCCTGATAAACCTATTCAGATGACGAGTAATTAGTCTGGATGTTTTAGATATGGCTGAAATGAAGAGATGCGGAGCCCATCAGGTGATATTGCCGGATGGCTCGATATTGCAGCAGGCTGTGGTAGAAATACAAGAGGGCAGGGTGGTGAACTACTTCGAGTTTCGCGAGGAGTTGCCGATGACCGAATGGTTAGGCGGCGAAATCCGGGTGGAACGCGATGAGGAAGGCATCCTTCGTGCCCTGTGGAACGGAAAAGTAATCAATAAACATTAAACATAAACATTAATAATATGTTAAGCGTAGATCAATTAGAAGACAAGTTGATAGACTTGGCATTTGCTGAGGATATCGGTGATGGCGACCACACAACTTTGTGTTGTATCCCAGAAGACGCCATGGGTAAGAGCCACTTGCTTATCAAGGAAGATGGCGTGTTGGCAGGTGTTGAAATGGCAAAGAAGGTATTTGCCCGTTTCGATCCTACCATGAAGGTAGAAGTGTTGCTTCAGGATGGAACCCATGTTAAGAAGGGTGACATTGCAATGATTGTAGAGGGTAAGACCCGTTCTTTGCTCCAGACAGAGCGTTTGATGCTCAATATCATGCAGCGTATGAGTGGCATTGCTACCATGACTGCTAAGTATGTAAAGCGTCTTGAGGGTACAAAGACTCATATCCTTGACACCCGTAAGACTACTCCAGGTCTCCGTATGTTGGAGAAGCAGGCTGTGAAGATTGGTGGTGGTATGAACCATCGCATTGGTCTTTTTGATATGATTCTCTTGAAAGATAACCATATCGATTTTGCTGGTGGTATCGATAACGCAATCGACCGTTGCCATGCTTATCTGAAGGAGAAGGGCCTCGACCTAAAGATTGAAATCGAGGTTCGCAGTTTCGATGAACTTGACCAGGTATTGAAGCATGGTGGTGTAAATCGTATCATGCTCGATAACTTCTCTGTGCCTGATACTAAGAAGGCAGTAGACATCATCGCAGGTAAGTATGAGACTGAGTCTTCTGGCGGTATCACTTACGATACCATCCGCGATTATGCAGAGCAGGGAGTTGATTTCATCTCAGTTGGTGCCTTGACACATAGTGTGAAGGGCTTGGATATGAGTTTCAAGGCTTGCGAATAAGTGAAGAATGAAGAGGGAAGAGTGAAGAATTCAAATGCTCTTCTCTTTTTGTATATATAAATTAAGGTATATTTTATGAATAAGATTTTTGCTTCTGCCTTGATGGCTGTGGCTATGTTGGGCAGTGTCTCTGAGGCTGAGGCATGTACCAACTTTATAGTAGGGAAAAAAGCATCGGTTGATGGATCTGTGATGTGTTCATATAGTGCTGATGACTATGGTATGTTCCAAAATCTCTGTCATTTTCCTGCCGGTAAGCATGCTAAGGGCGAGATGCGTAAGATTTACGATTGGGATACCAATAAATATCATGGTGAGATTCCGGAGGCTGCCGAGACTTATAATGTGATTGGCAATATCAATGAATGGCAGGTCACCATCGGTGAAACTACTTATGGTGGACGTGAGGAGATGGCTGATTCTACAGGTATCATGGACTATGGTTCACTCATTTATGTTGCCCTGCAGCGTAGTAAGACTGCCCGTGAGGCTATCAAAGTGATGACAACCATCGCCAATACTTGCGGCTATAATTCAGAAGGCGAGACCTTTACCATCTGTGATCCGAACGAAGCTTGGATTATGGAGATGATGGGCAAGGGACCAGGTTCTAAGGGCGTGGTTTGGGTAGCTCTCCGTATTCCTGATAATGCAGTTTGTGCACATGCTAACCAGAGTCGCATCGGCAAGTTCAATATGAAGGACAAGAAAAACGTGATGTATGCCAAGGATGTCGTTTCTTTTGCTCGCAGTAAGGGATGGTATCAGGGCAAGGATGCTGATTTCTCATGGAAAATGGCATATGCTAAGCCTGATTTCTCAGGACGTCGTTTCTGCGATGCTCGTGCTTGGGCTCTTTTGAATCATTTCTATGATATGAGTCCTTATCTTGATTGGGCTTTGGGCAAGGATCCTAATGCGAAGGATATGCCTCTCTGGGTGGTTCCAAACAAGAAGGTGAGTGTTGCTGATGTTGAGGCTTGCATGCGTGACCATTATGAGGGTACACCTCTTTCTGTTGCTGATGGCACTGATATCGGGGGTGGTATCTGGCAGATGCCTTACAGGCCAACTCCATTGATGTTTAAGGTGGATGGAAAGCAGTGCTTCAACGAACGACCGGTCAGCACCCAGCAGAGTGGTTTTGTTTTtGTTAGCCAGATGCGTTCATGGATGCCTAGAGAGATTGGCGGTGTTCTTTGGTTTGGTAATGATGATGCCAATATGGTAGCGTTCACACCAATCTACTGTTCTTCTACAGTTCGTCCTGAGTGTTATAACACACCGGGAGCAGATGCTGTGAATTTCAGTTTCAAGAATGCTTACTGGGTGTGCAATATGACCAGCAATATGGTTTATCCTCGTTACAGCCAGATGTTCCCAACTTTGAAGGAGGTTCGTGATAGTCTGGATAACAGCTATTTTGCTGCACAGCCAGGTGTTGAGGCTAAGGCTCAGGAACTGTATGCACAGGATCCACAGGCTGCTGTCAAGTATCTCAATGATTATGGTATTGAGAAGGCACAGCAGATGTTGGCGCGTTGGCAACAGCTCTTCCAGTTTATGGTAGTGAAGTATAATGACATGATTATCAAGCCAACCAAAAAAGATGGCAGTTTCGAGAAGACTCCTTATGGATTAGGTGCAACCCCAGTTCGTCCTGGGTATCCTGAGAAATATGCCAAGGAACTTATTAAGCAAACAGGAGACAAGTTCCTGGTTCCTGAAACAAAGTAACAATATTTATCATCACATAAAGAAAGCCGATTCAAGTATATTACTATACAAGAATCGGCTTTCCTGTTTTCTTGACTTACAATACTAAATAGTATTATAATTTTTAAAGTTACGTCTTTTAAAATCTATTACTTGAAGTATCTCTTGTAGAGACCTGCAAAACCTGCACAGTGGCGGGCTTCATCCTTAGCCATCTCATGAACGGTATCGTGGATAGCATCTGAACCCTGCTCCTTAGCAAGCTTGGCAATGCGGAACTTATCCTCACAAGCACCCTTCTCTGCTGCAATACGAGCCTCGAGATTGCTCTTGGTATCACCCAAAACCTCACCGAGAAGTTCTGCAAAACGAGAAGCGTGATCAGCCTCCTCATAGGCATAACGTTTGTAAGCCTCTGCAATTTCAGGATAGCCTTCACGATCTGCCTGGCGTGCCATAGCAAGATACATACCTACCTCGCCACACTCACCATTGAAATGGTCCTTCAAACCCTTGATAACGTCTTCATTAACGCTATCCTTAAATGCCTGACCGAGAACGTGAACGGTAGCAAATGTCATATCGTCATCAACTGCATCTTCCATCTCTTTGAACTTGCTGGCTGGAGCCTTGCAGATAGGGCACTTCTCAGGTGCTTCTGTACCTTCGTAAATGTAACCGCAAACGGTGCAAATAAACTTTTTCTTCATAATGCTTTTGTTTTAAATGTTGTTGTATAATTATTGTCTTTTGAATTAGTGAACAGTCTCTGTGAGAGGTGACTTTACGCTTTTTTTAGCGCATTCTGTACAGATTCCTCTGTAGTAGAGCTGTTCTTCCAATACGATGTTTCCTTCAATTTCCTTTCCTGGTTCCACTGTTGGAGCAGGTTCGCCGAAAAAGTCAATTACCTTGCCACAATTTCTGCAATAGAAGTGAACGTGGCTTTTAATATTTCCATCATAACACACGCGATGTTCATCGATTGTGATCATTTGAGCCGCATTGTGCTCACTCAACATTCTGAGTGTATTGTAAACGGTTGTCTTGCTCAATGTTGGGATACTTTCAGCTAATCCTTTGTACACATCCTCGATAGTTGGATGAGTGGGATGATTAATAAGCCAATCCATGATGGCAATACGCTGGAGTGATGGTCGGATACCTTTCTCCACGAGTCTTTGATAGGCTTCTGTCTGCTTCATAATTACTTGTTGTTATAATTTGTTGTTGCAAAGATAAGCAATTCTTTTGTATCCGCCAAATATTTTtGCAAAAaTtCCAAAGTATTTTtGAATATTTTACAATTGCATAGTTGTTTTAAGATTTGTTGTGCAAAAAGGTAGATCCTATGATTCGCTTTTGGAAATTATtGATACTAAAACCCTTTTGGAAAAAGTAATTCCCCGTCACGCTACCGGAAGGTTGTGGCGGGGAATCTTATTTGAAAATAAACTTTATACGATATTTCAGGCGATTATCTCAGGTCGATGACTTCAGCTCCTGGACATTCCTTGCTGTTGAAATTGAATGTGCTGTTAGAAACGCTCTTGGCTCTGAAGTTACTTACCGTGATGGTACTCCAGGTATTGCCCTGTCGCATCTTGACAACTGATGGAATATGTGTCTTTTTGTTGATGGTGATATACATTTCGGCTACAGAACGTTTCTGGTTATTGGCAACGAGATGTACTACATAGTTACTGCCTGCTGTCTTGAGCGTTGACTTATAACCAGTCTTATATATATTAATAAAGGTATAAGGGTTCATGGACATCTGCTGAGCCTGTGTAGGGTTGCTGACATTCACCTCGTTAGTTTTCTTTAGATAAGTCCACTGGGTCTTGCCGTTGAACCAGACGATGGCTTGCGGGGTACGGGCGTTAAACTTGTTGCCTTTGATGGCAATACTGCCGCTTGCTGATCCATACTTAGAGCTGCTCATCTTGAAGTTGGCGCTAGCTCCACCTTTGTTGCCAATAACGGCAGCGGTCTTATCAAGTACCTGTTGCGCAGTCTGCGCCATGGCTCCGATGCTCATCATTGCAACGAAAGCCAATGCTAAAATCTTTTTCATTTTTATCTTTTCcTTTCTTTTAAAATTCTATGTTATATCTTCTAAAaTTTCATACTCTATCATAAAGCCGTAAAAACGTCTTTTCTCTCTTAGACGTTTTCACGGCTTCAGGGTTTAATAATTTAACCTTTTCCAATATTATCTTCTTTCATACCCTTAGTTATTTACTAAAATTAAGAGTTTCGAAGTGCCATTAACAGATTATTAAGCTGGTTTTCATCCTGTATCAGTACCTCACGAGGCTTGCTGCCCTGTGCTGCACCTACGATGCCTGCAGCTTCCATCTGGTCCATTAATCGTCCTGCACGGTTATAGCCGATACTGAACCGGCGCTGGATCATGCTGGTAGAACCCTGCTGTGAAAGAACAATCGCATGGGCTGCCTCTTCGAAGAACGGATCCAGTTCGCGGGCACTGATGCTGCCGCTTCCACCTGCGCTTCCTTCATCATTAGCTGGTTCTGGCAACTCCATAGGTTCGATAGGGCCAGGCTGTTCGCAGATATACTCGTTGATGCGCTCGATTTCAGGTGTATCAACAAAGGCACACTGTACACGTACAGGTTCGTTGCCGCAGAGATAGAGCATATCACCACGACCAATCAGCTGGTTGGCTCCTGTACGGTCAAGAATGGTCTTTGAGTCGATGGCAGATGTAACCTTAAAGGCGATACGGCCAGGGAAGTTAGCCTTGATATTACCCGTGATGATGCTGGTTGTAGGACGCTGGGTGGCAATAATCATGTGGATACCCACGGCACGTGCCAGCTGGGCGATACGGGCAATAGGAAGTTCTACTTCTTTGCCGGCTGTCATGATCAGATCACCGAACTCATCTATAATCACCACGATGTATGGCATATACTCATGTCCATCTGTCAACTTCAACTTGTGGTTGATATACTTCTGGTTGTATTCTTTGATGTTGCGTGCTCCTGCCTTTTTGAGCAAGTCGTAACGGCTATCCATCAGTACACACAGACTGTTCAGGGTTCTAACCACCTTGGTTACGTCGGTTATGATAGGTTCTTCCTCATCAGGAACCGCAGCCATAAACTTATTGGCAATACGGGAGTAGACGCTAAACTCCACCTTCTTAGGGTCGATGAGAACCAGTTTGAGTTCGTTTGGATGTTTCTTGTATAATAAAGAAGTAATAATGGCATTCAAACCTACAGATTTACCCTGTCCGGTAGCACCCGCAACAAGCAGGTGAGGAATCTTTGCCAAATCAACCATAAACACTTCGTTGGTAATGGTCTTACCCAAAGCGATAGGTAACTCCATCTTGGTTTCCTGGAATTTCTTTGAGTTTAAAGTACTTTCCATACTAACGATGTTCGCCTTTGCGTTAGGTACCTCAATACCGATGGTTCCCTTACCTGGAATAGGAGCGATGATACGGATGCCGAGAGCTGCCAGACTCAAGGCGATGTCATCTTCCAGATTCTTGATTTTAGAGATACGTACGCCTTCTGCAGGCTGGATTTCGTAGAGTGTGATGGTAGGACCAACCGTAGCACGGATGGTTTTGATCTGTACGCCAAAGTTGCCCAGCACCTCGATGATGCGGTTTTTGTTGGCGCGCTGCTCTTCCTCATCGATGGATACGCCGTCATCCTCATACTTCTTCAGAAGGTTGAGTACCGGATATTTATATCTGGTGAACGGCTCCTTCGGATTGATCGGAGTATTCAGTACTTCTGCATTGCTCAAGGTGTTGCCTGTAGCCTTCTCGTCGGCTGTGGCTACAGAGATGTCCATACCTATATGCTCAGAAGCTGCAGCAGCCTCGGCAGCTTGCTTTTCCAATGCTTCCTTTTCAGCCCGTTTTGTACGGAGTTCGCGCTGACGTGCAACGAGTGACATATTCTCGTTCTGCGTGCCGTTGGCTATAGCGATGGTTTCATCTTTGTCTGTATCACCTTCTGTTCCTGTAGCTTCCTGTCCGTCTGCCTCTGACTCAACAGACGTAGAAGGTGTGTTCGGGTTTGCGAAAGTCTGGTCCGGATCCAGATTCAGGTCGATGACTTTGGCAGGTTCTTCTTCCTTATATTCTTCTTTCTCATCCTCTGTGCCAGGACCATATGCTGCGTTGGCGTATACCTCGTCGATAGCTTCCGTATCTTTCCTGTTCTTTCCATGGTTAGTAATCTCAAATTTCACCTTATTTGATATATAACCGATAGGGTTGAGTGCTTTTCTGATAACCGTAATAGTTTCAGTGGTGAGATAGGTGAGGAATGCTACCGCCACGAAGAAAAGAATGGCAGTAAGTCCTGGAGGCCCCATGATGTTCTCCAGATTCTGCACGACAAAGAGTCCGTGCTTTCCGCCCGGATTGAAGATGAGGCTTGGCATGATAGGTGCGATGAACTTGGCAAAGGTTACCGACATCCATAGTATGATCACAATCATGCAGAAGAACCATTTCCACAGGTTCAGCTTGTAGGCATGCATCATCTGCAATCCCACCATGATGACAAAGAATGGGAGCAAGAAGGCTGGAAATCCGAAATTGATGACAATGAGCCAATAGGATACAATGGCTCCCCAGGATCCGCAGTAGTTCTGAAACTGTTTTtCCGTGTTGGTCCATTCGCCCGGCTTCAGAtTTTCGAGCAAACTCTGGTCATTGGCTCCTGTGTTGAGAAaGGAGATCATAGCGATGATGATAACCACAGCAATGACTACCAAGGCTAATCCTATGAAAAAGTCAGTGATAGTATTGTTGAAAATATACTGTAAACCAATAGCTTCGCTAAAGGTTTTGGTCTTTTTTTCAGTTCTTTTtttAGCcATTTTATAtATTTTtGAaTAATTtATCTGcAAAATtAGCGAAAATAaTtGAgAAAACAaTTCTTTTtcTCAtCTttttttCTAATTTTGCAACTtGTAAAGAaTAAAAAGTATAATGAAGATTATTTTCACTAGTTTCGACAAGGCGGCAATCACGAATTTGCCAAGAGCTTTGTTTCCTGGCAAAATCGTAGTCGTTGACAAGCCTGAAGATACAGAAGCGGCTGTTAATGACCTACTTAGCCATTATATACTGGGCGTGGATACTGAAACGCGCCCATCATTCAAGCGTGGTCAGGCTTACCATGTTTCGTTGTTGCAGGTGAGTACACATGATACATGTTATCTCTTCCGCCTGCATCATACGGGCATGACTCCTGCCATCATTCGCTTGCTCGAAGATACCACCGTGCCAAAAGTAGGACTTTCCTGGCACGATGACTTGCTGCAGCTCCATAAGCGAGCTGCTTTTAAGGCTGGTTACTTTATCGAGTTGCAGGATGTTGCAAAGAACTTTGGTATCGCAGACATGAGTCTGCAGAAACTGTATGCTAACCTGTTTCACCAGAAAATCAGCAAGGCGCAACGGTTGAGCAATTGGGAGGCTAGCGATTTGAAGGAATCGCAGGCTCTCTATGCAGCTACAGATGCCTGGTGCTGCATTAATCTGTATGAGGAATTTAAGCGTTTGTCTACTACAGGCGATTACGAGCTCGATGAACTCAGGGCATGATATAAGGTGGTAAGGAATAGAAATTGATAATCGTAAGAAACTTCATATATAAAAATATGTATAAAAGCGTATATTTAAAGAAAGGTAAGGAAGAATCGCTCAAGCGTTTTCATCCATGGATCTTCTCGGGTGCTATCCAGACAATGGATGAGGGCATAGAGGAGGGCGACATTGTGAGAGTGTTTACCCGTAGTGGTGAATTCATTGCTATAGGTCATTATCAGATCGGTTCTATCGCTGTACGTGTTCTTTCTTTTAGAGATATTGAGATTGATGAGGAGTACTGGTGTGCCAGATTGGATTCGGCATATAAGATGAGACTCGCTTTGGGTATTGCCGGTAATTCATCCAATACTACTTATCGCTTGGTCCATGGTGAGGGCGATAACTTGCCGGGACTTGTTATCGACTGCTATGGTCCTACTGCTGTCATGCAGGCTCACAGTGTGGGTATGCATGTTTGCCGCATGGAGATAGCCAAAGCTTTGAAGAAGGTGATGGGCGAAGCGCTGGAGAATATCTACTATAAGAGTGAGACAACCTTACCATATAAGGCTGACCTCAGACAGGAAAATGGCTTTATACTGGGAGGTGATGCTGACGATGTTGCTGTAGAGAATGGACTGAAATTCCATATCGACTGGTTGCGTGGTCAGAAAACGGGTTTCTTCGTAGATCAGCGTGAGAACCGTTCGCTGCTCGAGCATTATGCCAAGGGTAAGAGCGTGCTCAACATGTTCTGCTATACCGGCGGTTTTTCTGTTTATGCGATGAGAGGCGAGGCTAAGGCTGTTCACTCCGTAGACAGCAGTGCCAAGGCGATAGAATTGACCAATGAGAATATTGCGCTCAATTTCCCTGAAGATGCACGCCATGAGGCTATCTGCGAAGATGCCTTCAAGTATCTTGATGAACATGACCAGCAGTATGATCTGATAGTTCTTGATCCTCCTGCTTTTGCCAAGCACCGTGCGGCTTTACGCAATGCGTTGAAGGGCTATACCCGCCTGAACGTAAAGGGCTTGCAGCGTATTAAGAAGGGCGGCATCCTTTTTACCTTCAGTTGCTCTCAGGTGGTTACGAAGGATCAGTTCCGCAATGCTGTGTTTACTGCTGCAGCGCAGGCTGGAAGAAAGGTTCGCATCTTGCACCAGTTGCACCAGCCTGCCGACCATCCTATCAATATTTATCATCCGGAAGGTGAATATTTGAAGGGATTGGTTCTCTATGTAGAATAACAAATGATTAAAGGATAGATAATGAATAAGTTCAAAACGTTTACAGCCTTGATGCTCTTGCTGGCTATAGGATTTGCAGGATGTGGCAAGTCGGAAGCAGAACGTCATCGTTTGAGCAAGAAGGAAAAGGCTAGATTGGATAGCCTAGACCGTGCTGCGCTGAAGATAGCGGTGATGCCAACAATGGACTGCCTGCCAATCTTTCTGGCATGTGATGACAGTATCTTCCAGCAGCAAGGTGTAGACGTACATTTGCGTAGATATACTGCACAAATGGATTGTGATACTGCTATCGAGCGCAAGCGCGTAGAGGGAGCCGTGACCGATCTGATTCGTGCTCATCATATAGAGAAACGGGGTACTGCTTTGACGTACCCTATTTCTACCAATCTTTATTGGCAGTTTATCACCAATAAGCGTTCGCGTATATCCGAACTGAAACAACTGTCAGATAAGATGGTGGCAATGACCCGCTACTCTGCAACTGATTATCTGGCTACTTTAGCAATCGATAGCGGTAAGCCTAAATATGATGCTTATAAGGTTCAAATCAACGATTTGAACATCCGTCTGCGTATGTTGCTTAACAACGAGATGGATGCCATGTTGCTGCCAGAACCTCAAGCAACCAAAGCCCGACTTGAACAGCATGTAAAACTCTTTGACAGCAGAGATAAGAACTTGCAGTTAGGTGTTGTGGCTTTCCGCAAGAAAATACTTTCAGAGCCGCGCCGTAAAGACCAAGTTGCAAAGTTTATCAAGGCGTATAATATTGCTGTTGATAGCATAAACAGTCGTGGGGTACAGCATTATGCAAGTATCATCACAAAGTATACGGGTGCCGATGCTAAAACCATCAGTAATCTTCCAAAACTTAAATATGAACATGCTATGGAACCAAGACGTCGTGACCTGGCTGTAGCACAAAAATAAGCGGCTTATGAAAAGAGAAGATTTTAGCTGGATAAAGTTTTCGCATGAACATGTTACTACTATATCCAGAATTGAGGCTATTCGCAAGATAATTGACCAGGAAGTGGGGCTCGAATCGTGTCAGCCTGGAATTGCGGAAATTGAAAAAAGATATGATGATTTGTATCATGATTATATAGACGGCAAGCTTAAACACCGAGAGCTTTATAATCTTGCTCAAACTTTAGATCTTGATACTGATAATTTCTTTGGTAAAGTGCGTCACGCTTGGATTTTGGCAAATGAGCCTACGTTTGTTGCACTTAACAAAAGAGCCCTGAAACTGACAAGTTTTGATGAGGTACAGGAAACCTTTGAGAAATTTGCCACAGATGAAGCTATGCTTAATCTGAAAGTTGGCTTTTCTGAAGAACAGATAGACGAGGAAAGACAAAAGATACAAGAGCAGCTTAATGCTTATCGCAATATGGTGTTTTCTTATATTTTGACAACTGATGAATGGAATGATGATTTTGTCAAGGATATTCTTGATATCATCGCTTCCGATTTGGTAGATCCATATACCATCAATATGATAGTTTCGGCTGTTTCATTGTCATGCTCTGTATTCATGGATGCCCCTAGACTTGCAGTCTTGATGCGCTTAATCAAGTCTGACGACAGTACTTGCAGTGTTCGCCAGCGAGCTTTGGTGGGTTTTGTTTTCTCTGCAATAACCAATTCGGGTGAAAAACAGAAATATTGGGATTCTGCTGCTGGTTTGATCATGGATGATGAATTTTTGGCAGCCTGTGTTGATCTCCAACGCCAGATGCGTCTATGTCTTACAAGTAAAAAGGATAGCAAGGAGATGATGCATTCCGTGGTGAAGACCATGCTCACTTCTTTTACTCAGGATTTGGCCGAAAAGATAGACCAAACGGGTGAATTGGGACTTAATTGCTTCTCTGCAGATGGGGAGAATCCTGATGATGCCCTTAAGGGAGCCTTCGACTATATGTTGAATTCAGAAGATATAGGAGTTGATGTCTATTATCATCAGTTTGCCAACCAGAAGAGCTTCGGTCATTTCCATTCACTCTATAATTGGTTTGTTCCTTTCTATGTCCGTAATTCTACGCTCAAGAATGTTCGGGCTACGATGAAACAGCATCGCAATTTCATCAACAATCTCTTGAGAGGTGCCTCTATGTGTGATACCGATCTGTATAGCATCATTCTTTCATTGAATAATGCATCTAAGGAATTTATTGAATCATTGGATGTTGCTCCGGAAAATATGGTGTCTGGTCCTGTTTTTTATGACGAAGAAGATGAGGTGGAAAAAGAGCAGAATACCGAAGAGCCAGTAGAGGATGAGACTGATTCTACAGAAGCAAAGGATTCTGAAAATGTCACACTGCTTGATTCGGTAATGGAACATGAAGAGAATCTCTCTGAAGAGGAAAAGAAGAAACGTGCAATCAGGGTTCGTCATCGCTATGTGCAGGACCTCTACCGTTTCTATACTCTCTCTCCAATGAGGAAGGCATTTGATAATCCTTTCGAAGTGCAGAAGGAAATTCCTTTCTTTACTACGGGACTGTTTGCTAAACCGGAATATGACAAGTATCGCCTGTCGCTGGCCCGTTTCTCTGCTAAAAGAGGTGACTATGCCTTTGTTAGCAAGATTTTGCGTAATCTGGAAAAATATACCGACGAAGAGCATATGATGCTTGCATTGGCATACAAATCGGAGGAAAAATATGATGAAGCGCTTGAACATCTCTACGTGATTAAGAATACAAGCCCAACTTATAAGGCTGCCACGGAGTTGAAATTAGAAATAGAAGAAGAGATAAAAGACCCGGCGGCTTTAATAACATTGAATTGCTTGATTAAAGAAGAATCAGATGAGAGTAAGCAGTTTAAGCTCAAGCTGAAAAAGACCGATCTCTTATTGAAACTCCATCATTATAAAGAGGCTTTGGAATGGGCTTTCCAGATGGATGAACAGTATCCTAAGGAAGAACAGGTTGAATGCAGACTGGCTTTCTCTTTGCTCTTTTCAGAATCGAAAGGCGATAAAAACATTGACCATGCAATGGCTTTAATAGAACCTTATCTGCAAAATAGTGATGATAATGAGATCAGGGAAATATTGAATTCTGACATGACAGATATGGATAAGGCTGATAAGGAACGCATGTTCATGAAAATGTTATCTGCGATGGTGAGCAAAGTTTCCAAGCCACAAGACCACAGATGGGAGTCTATGAAATTTTTCTATTATGGACTCTGCGTTCTCGTGAAAAAGGGAGGAACTGCAGCTATCAGATTTTTGAATGAAGCATCTGGTCATGCAGCTTTTTCCCCTAAGGAAGATATAGATGCATTCGGTCTGCTCGAGATGGGAGATTGGCTCGATAATCGTGGTATTGCGCCTATAGAATTGGAATTTATAACAAAAAAaGTTTtCGAGGAAAGgAAAAAaCAATAACGATGGCGGAGAATAATAAAAATAAGAATAAGGTACAGATAGATCCAACCTACGCCCATTTGCAGCCGCAGGCTGTGAATGTGGAGCAGGCGGTACTGGGTGCCTTGATGATAGATTCTGATGCCTTTTCGGTGGTGTCGGAGTTGCTCAAGCCGGATACTTTTTATGACCCGCGTCATAAGAGAATATATCAGGCTATCCAGGTGATGAACATGGAGGAGCGGCCTGTGGATATCATGACTCTTGCCGATCAGTTAGCCAAGACTGGCGAACTGGATAAGGTGGGAGGAGCACAATATCTCATGGATATTTCTGCAGGCATGGCTTCGGCTGCCCATGTAGAGTCGCATGCCCGTATCCTGGCGCAGAAATATATGCAGCGCCAGCTGATTCATTATGCCGGCGACATCGAGACGATGGCGTATGAAGAAGGTGTGGATGTGGATGAACTGATGCAGAAAGCTGAAGGTGAACTCTTCCAGCTTTCGCAGAACAATATGAAGCAGGATTACACACAGATTGATCCGGTTGTAAAGGAGGCCGTTGCCATCTTGCAGCGCGCTGCTCAGAACTCGGGTGGTCTTACCGGTATTCCTACGGGTTATCGTGGGTTGGATGATATGACATCAGGTTGGCAACCGTCCGACCTTGTGATTATTGCCGGTCGTCCTGCCATGGGTAAGACTTCCTTTGCATTGAGTATTGCCAAGAATGTGGCGGTAGATTATGATGTGCCTATCGGATTCTTCTCTCTGGAAATGAATAACGTTCAGTTGGTGAACCGACTCATCTCGAATGTTTGCGAGATTTCGGGTAAAAAAATACTGAACGGACAATTGGAACAGCCAGAATGGGAGCGGTTGGATAAAAAaCTGAGAAAACTGACAGGTGCACCTATTTATATTGATGATACGCCTGGTCTTTCTGTTTTCGAACTCCGTACCAAGGCGCGCCGACTGGTAAGGGAAAAGGGTGTTAAACTGTTGATGATCGACTATCTCCAGCTGATGAATGCCAATGGTATGAAGTTTGGTAGCCGTCAGGAGGAGGTATCTACCATCTCCCGTTCGCTCAAAGGTATTGCCAAAGAGCTGAATATTCCTGTGCTTGCTCTTTCGCAGCTCTCCCGTAATGTAGAGAACCGTGAGGGTTTGGAAGGAAAGCGACCTCAGTTGAGTGACCTCCGTGAATCCGGTGCCATCGAGCAGGATGCCGATATGGTGCTTTTCGTTCACCGCCCGGAATATTATCATATCTATCAGGATGAAAAGGGTAATGACCTTCATGGTATGGCACAGATTATCATTGCCAAGCACCGTAAGGGCTCTGTTGGAGATGTTCTCCTGAACTTCCGTGGAGAATTTACCCGATTCCAGGATCCGCAGGATGCTGCAGCAGCACCTGTTGAGGAAGGTGGTGAGATTGTAGGCTCAAGGATGAATGGCGGAGGGCAGGATGGTAGTCCGCTACCACCACCGCCTGCAGAGAATCTGCCTTTCTAAGGTTAGAGTTTGTCATTTTTTtCaCTAAAAAaCTaGGC
>contig00021
AaTTTGTtATCATTTCTATTAAAAAaGTTATAAATTGTTTGCTAGTATCAAATAAAAGTGTTATCTTTGCATGCGAATTTAAGAATATGACATAATATGATAGATATGAGAACAACATTGTTGAACATTACAAGCATTATTATTCGACTTCGACTGCAGTTTGTGGGCGGAAGTGATAAGGTGTGCGTATAGTTCATCGCTTAAGATATTAAAAGCCTTTCTACACTTCCGTCTATGGAGTGGGGgAAGGCTTTTTACTTTATCTGATGCTTCTGCACGGATTGCTATATAAACGTAGTGCGTTCTGAATGTGTAGCTCTTATATATATAATAAGGTGTAAATTTAAAATTTTAATGATATGAGTGACAGATTATACATTTTCGACACGACCCTCCGCGATGGCGAACAGGTTCCGGGATGTCAGTTGAACACAGTTGAGAAGATTCAGGTGGCAAAGCAACTGGAGCAGTTGGGCGTGGATGTAATTGAGGCTGGATTTCCTATATCAAGTCCGGGCGACTTCAATTCAGTGGTAGAAATCTCTAAGGCTGTAACCTGGCCTACTATTTGTGCACTTACCCGTGCCGTAGAAAAAGATATTGATTGTGCTGCTGAGGCTTTGCAGTATGCCAAGCATAAGAGAATCCATACCGGTATCGGTACCAGCGACAGTCATATCAAGTATAAGTTCAATTCTACCCGCGAGGAAATTATCGAACGTGCTGTAGCTGCTGTCAAGTATGCTAAAAAGTATGTTGAGGACGTTGAGTTCTATGCTGAGGATGCAGGCCGTACCGATAATGAGTATCTGGCTCGTGTCGTAGAGGCTGTTGTCAAGGCGGGTGCTACTGTAGTGAACATTCCTGATACTACAGGTTATTGTCTGCCTGATGAATATGGTGACAAAATCAAGTATCTCATGGAGCATGTTGATGGCATTGACAAGGCACGCCTTTCTACCCACTGTCATAACGACCTCGGTATGGCTACTGCCAATACCCTGCAGGGTGTTTTGAATGGTGCACGCCAGGTTGAGGTTACCATCAATGGTATCGGTGAGCGTGCAGGTAATACTTCGCTCGAAGAGATTGCCATGATTCTGAAGTGTCACAAGCATATCAATATTGATACCAACATCAATACCACTAAAATTATTCCTACCTCACGCATGGTGAGCAGCCTGATGAATATGCCTGTCCAGCCAAACAAGGCTATCGTGGGTCGCAATGCATTTGCTCATTCTTCCGGTATCCATCAGGATGGTGTCTTGAAGAATGTTCAGACTTACGAAATCATTGATCCTAAGGATGTGGGATTGGATGACAATGCTATCGTATTGACAGCCCGTTCTGGTCGTGCTGCATTGAAGTACCGTCTCCATGTCAATGGCGTAGAGATTAATGATGAGGAGAAGCTCGACAAGATTTACAAGAAGTTCCTCCAACTGGCTGATAAGAAGAAGGAAGTTACCGATGAGGATGTTTTGATGCTTGCCGGTGCTGATTCTGCTGATAAGCATGGTGTTCAGCTCGACTGGTTGCAGGTTACTACAGGTAAGGGCGTGAAGAGCGTGGCAAGTATCGGTCTTGATATTGCAGGTCAGAAGTTTGAGGCTGCATCATCTGGTAATGGTCCGGTAGATGCTGCTATCAATGCTCTCAAGAAGGTCATCACCAAGGAGATGAACCTCAAGGAGTTCACCATCCAGGCTATCGACAAGGGCTCTGATGATGTGGGCAAGGTTCACATGCAGGTAGAATACGATGGTCATGTATATTATGGCTTCGGTGCAGATACCGACATCGTTACGGCTTCTGTTGAGGCTTACATCGATTGTATCAACAAGTTCAAGGTAAGATAAAATTAATTCAGATAAATATATAACAAACAAGATATTATGAATACATTATTCGACAAGATTTGGGACAAGCACGTTGTCCAGATTGTAGAAGACGGCCCTACACAGCTTTACATCGACCGTCTCTACTGTCACGAAGTAACATCACCTCAGGCATTCGCTGGTATGCGAGCACGCGGACTCAAGATGTTCCGTCCAGACCAGATTTTCTGTATGCCTGACCACAATACTCCTACTCACGATCAGGATAAACCAATCGAGGATCCTATCTCAAAGAAGCAGGTAGATACCTTGGCAAAGAATACCGCTGATTTCGGCGTAACTCACTTTGCCATGAACACAAAGGATAATGGTATCATCCACGTAGTAGGTCCAGAGAAGGGTCTTTCTCTTCCTGGTATGACCATCGTTTGCGGCGACTCTCATACTTCTACTCATGGTGCAATGGGTGCCGTTGCTTTCGGTATCGGTACTTCTGAGGTGGAGATGGTGATGGCTTCACAATGTATTCTCCAGAGCAAGCCAAAGTCTATGCGTATCAGCATCAACGGTAAGCTCAGCAAGGGCGTTACTGCCAAGGACGTTGCTCTCTATCTGATGAGCCAGCTCACTACTTCAGGTGCTACCGGTTACTTCGTTGAGTACAGTGGCGATGTAGTGAAGGATATGTCTATGGAAGGTCGTCTTACCCTCTGTAACCTCTCTATCGAGATGGGTGCCCGTGGTGGTTTCGTAGCTCCTGATGAGACAACATTCGAGTACATCAAGGGTCGTGAATATGCACCTAAGGGTGAAGAGTGGGATAAGGCTGTGGCTTACTGGAAGACCTTGAAGAGTGGCGATGATGCAGTCTTCGACAAAGAGTTGACTTTCGAGGCAAAGGATATCGAACCACGTATCACCTATGGTACCAACCCAGGTATGGGTATCAGCATTACCGAGAATATCCCAACTCTCGATGAGATTCCTGAGGAAGAGCAGGCTGGTTTCAAGAAGAGCCTCAACTACATGGGCTTCCAGCCAGGCGAGAAACTCGAGGGTCATCCTATCGATTATGTATTCTTGGGCGCATGTACCAATGGTCGTATTGAAGACTTCCGTGCTTTCGCTTCTCTTGTTAAAGGAAAGAAGAAGGCAGATGGTGTAACTGCTTGGCTTGTACCAGGTTCATGGTTGGTTGATAAACAAATACGTGAAGAGGGAATTGATAAGATTGTTGAGGCTGCCGGCTTCGAAATCCGTCAGCCTGGATGCTCTGCCTGCCTGGCAATGAACGATGATAAGATTCCGGCAGGCAAGTACTCTGTAAGTACATCCAACCGTAACTTCGAGGGTCGTCAGGGACCAGGTTCCCGCACCATCCTTGCCAGCCCATACGTAGCAGCTGCTGCCGCTATCACTGGTAAGATTACCGACCCAAGAGAGTTTATGTAATGTTAAGTGTTCAATGTTAAATGTTAAATTGAAATGAAACAGAAATTCAATGTAATTACATCAAGCTGCATTCCTCTTCCTTTGGAGAATGTAGATACAGACCAGATCATCCCAGCCCGTTTCCTCAAGGCCATCGATAAAGAGGGCATGGGCAACAACCTCTTCCGCGACTGGCGCTACAATGCCGACGGAACTCCAAAGCCAGACTTCGTGATGAACGACCCATCTTACAGTGGTGTCATCCTCGTAGCTGGCAAGAACTTCGGTTCCGGTTCTTCCCGTGAGCATGCTGCCTGGGCTATCGCAGGTGCAGGCTTCCGTGTAGTCATCAGCTCTTTCTTTGCTGATATCCACAAGAACAACGAGTTGAACAACCTCGTATTGCCAGTAGTAGTAAGCGAGGAATTCCTGAAGGAACTCTTCGAGAGCATCGACAAGGATCACAAGACAGAGGTGAAGGTAGATCTTCCTAACCAGACCGTGACCAATCTTGCTACCGGCAAGAGCGAGCACTTCGAAATCAACGGCTACAAGAAACACTGTTTGGAGAATGGTTTGGACGATGTAGACTTCCTCGTTCAGAACCGCGACAAGGTTGAGGCTTGGGAAGCTAAAAACAAGTAATTATGAACGTTAACGCAAAGAGAGATAATTCCCGCATCAAGGAGATTGAGATCATGGACTGCACGCTGCGCGACGGCGAGCAGACCAATGGTGTCAGTTTTCTTCCTCACGAGAAGTTGATGATAGCAAGAATGCTGTTGCACGACATCAATGTAGATCGTATTGAGGTGGCTTCAGCGCGTGTGTCAGAAGGTGAAAAGGATGCTGTCGCTCGAATTTGCCGTTATGCTAAGACTATAGGTAAACTGGATTCCGTTGAGGTATTGGGATTCGTGGATAACAACAAGAGTGTGGATTGGATTGCTGAATGCGGCGGTCATGTCATCAACCTCTTGGCTAAGGGTAGCTACAAGCACTGCACCCAGCAACTCAAGATGTCGCCTGAGGAGCATCTCGCTCATATTAAGCAGACCATCGACTATGCTTTGAGCAAGGGATTCACCGTGAATCTCTATTTGGAGGACTGGTCGAGCGGTATGCGTGACAGTCGTGACTATCTCTTCATGATGATGGATGAGTTGGTAAAACTGCCTATCAAGCGCTTCCTTCTTCCTGATACGTTGGGTATTCTGAACCCATTGCAGTGTGTGGAGTATATGCGCCAGATGGTGCGCCGTTATCCGAATTCTCACTTCGACTTCCATGCCCATAACGACTACGATCTGGCTGTGAGCAACTCGCTGGCTGCCGTATTGAGCGGCGCCAAGGGTCTTCACGTTACCGTGAATGGTCTGGGTGAGCGTTGTGGCAATGCACCATTGGCAAGTGTTCAGGTGATTCTGAAAGACATGTTCGAGGCAAAGACCAATATTAAGGAAGACCGTCTGAACGATATTTCCCGATTGGTTGAAGGATATAGTGGCATTGCCGTGGCTCCGAATACTCCGGTAGTAGGAGACAACGTCTTTACCCAGGTAGCTGGTGTGCATGCCGATGGTGACAACAAGGACAAGCTTTATTGCAACGACCTAGTACCTGAGCGTTTCGGCAGACATCGTGAGTATGCGTTGGGTAAGAACTCCGGTAAGGCGAATATCGTGCAGAACCTCAATGAACTGGGATTGGAACTGACGCCTGAGCAGACCAAGGCGGTGACCAAGCGAATCACAGAACTCGGCGACCGCAAGGAACTGGTAACCCAGGACGACCTGCCATACATCGTGAGCGATGTATTGAAGCATGGAGCTCCAGAGGATAAGGTGAAACTGGTAAGTTACATGGTATCAACCTCATACGGTTTGAAGCCTATAGCCAGTGTAAAGGTAGAAATCGATGGCAAGGAGTATGAAGACCAGAGCTCCGGTGATGGTCAGTATGATGCTTTCGTGAAAGCCCTCCGCAATATCTACAAGGTGAAGCTCGGCAAAACCTTCCCTAAGCTCGACAACTATCAGGTAACCATCCCACCTGGTGGTCGTACCGATGCCCTCGTTCAGACCGTCATCACCTGGCGTGAAGGAGATCGTATCTGGCGCACCCGAGGCTTGGATGCTGACCAGACAGAAGCTGCTATCAAGGCAACGCTGAAGATGATTAATATGTATGAGGCAGATAAGAGCGACGAACAGGCTGTATCGCCTCGAAATCTGGATATGGAATAATATCTCCGAAGATTACGAAATTATCTCCGAAGATTACGAAATTAACTCCGAAGATTATGAAAATATCTCCGAAGGTTATAAACAATAAAACAATTAAAAAATCAAATAAGATGAAATTAAACATTGCAGTTCTCGCCGGTGATGGTATCGGACCAGAGATTATGAAGCAGGGCGTAGCAGTTATGCAGGCCATTGCAGAGAAGTTCAACCACGAGTTTACTTACAATGAGGCTATCTGCGGCGCTCACGCTATCGACGAGGTAGGTGATCCATTCCCAGAGGAGACCTTCAAAACTTGTATGGATGCTGATGCAGTGCTCTTCGCAGCCGTTGGTGACCCACGTTTCGACAACAACCCTACAGCCAAGGTTCGTCCTGAGCAGGGCTTGCTCGCTATGCGTAAGAAGTTGGGCCTCTTCGCCAATGTTCGCCCGGTAGCCACATTCGATTGTCTGCTCCACAAGTCACCATTGAAGGATGAACTCCTGAAGGGTGCTGACTTCGTAGTTATCCGCGAGTTAACTGGCGGTATGTACTTCGGTGAGAAGTATCAGGATAACGATAAGGCATACGATACAGATATCTATACCCGTCCTGAGATTGAGCGCATCCTGAAGGTAGCTTTCGAGTTTGCCATGAAGCGCAACAAGCACTTGACAGTAGTAGATAAGGCAAACGTATTGGCATCTTCTCGTCTCTGGCGTCAGATTGCCAAGGAGATGGAGCCACAGTATCCTGAGGTAAACACCGATTATATGTTCATCGACAACGCTTCTATGCGCGTATTGACTGAGCCTACATTCTTCGATGTTATCGTAACAGAGAATACCTTCGGTGATATCCTGACCGATGAGACTTCTTGCATCACCGGTTCTATGGGCTTGCAGCCATCCAGCTCTCTCGGTGAGCACACACCATTGTTCGAGCCTGTTCATGGTTCATGGCCACAGGCAGCGGGCAAGAACCTGGCTAACCCAGTAGCTCAGATTCTTTCTGCAGCTATGTTGTTGGAGCACTTCGGCTTGAACGAGGAGGGCGCCTTGATCCGCAAGGCTGTAGATGCTTCTCTCGATGCCAATGTCCGCACACCTGAAATTCAGGTTGAGGGTGGTGCTCAGTATGGCACAACTGAGGTTGGCGCATGGATCGTTAACTGGATTAAGAATGCTTAATCTGTGAATGGATTTTTCGGCGCTGGGTGAATTTTCTATCCAGATGCTTTCTTGATAAAAACCTTAAGAGGAAtGTTTCTTTCTCTTAAGGtCTTTTTTtGTTgattgtcctgTcttTCTGaattttagttct
>contig00022
TTTGTAAACTCAAATAAGTTTTATAGTTTTTtATTTGGCAGTTTGCAAAAGTCTTCTTAACTTTGCACCATGAAAAGTTTTTATACATTATTATTGGCATCGGTGGTTTCTTTGTCTGTATCTGCGCAGAACGTAGATGCCGACAAGGCACGTGCTGCTCAGAATAAAGCCTTGCGCGATTCACTCTCCAAGGCTACAGAAGTGCTTGCATATCATCCCGACAGTATCAATCTGCGACTGAAAAAGGCTGCTTGGAATATCCAGTTGGAGCAATGGCAATATGCCAAGGATGATCTTGATAAGGTACTCTTTCTGAACAATACCAATATCGCCGGTTTGTTCTATCGTGCCTTTGTCAATGAGAAGTTGCTCCGTTATAACTTTGCGCGTCTAGATTATCAGAATCTTCTGGTACTTGTTCCTGGCAACTTCCAGGCGCAACTCGGTCTGGCTTTGCTCAATGAGAAAGATAAGCATTATACCGAGGCTTACGATGGCATTAACAGTCTGATAGAGCAGTACCCTGACAGTGCGATGGCTTATGCTGCAAGAGGTGGCATGGAGAAGGAGAGGGGTATGCTTGAGCTGGCAGAGTTTGATTACGCCAAGGCGATGGAGTTGGATGCCGGTAATGAGGATTTTGCTTTCAATCATGTAGACATCCTGATTCAGCTTGGAAGAAAGGACGAAGCCTATCGTGATTTGAAGAAACTGCTCGATGCCGGTTGCCAGCCAGGCAGGTTGCAAGGTTTCTATGCAAGGTTGAAAAAGAAGAAAAaGTAGTATTTAAGAGTTATAAAAAAGAGTTTTTAAAGATAATAAGACAAGAATGCATAAAATTATTTCCTATATCCTGGCTGTTTGTTGTCTCTGTATGATGGCATCCTGCGATACCGTCTTCGATGTTCATCCGTATGATGTGCAAATCGACGGCGATAGAAATCTGAATGTTACCAATATTCAGAAGATTGAGGCTGCAGTAAAGTCGAAAGATACCATCCGTTTTGCTATGATCAGCGATTCACACCAGTGGTTGGATGATTTGAAGAGTGAGGTTAATGATATCAATCGCCGCAGTGATTCCCTCGATTTCGTGATTCATTGTGGGGACCTTACCGACTTTGGTGCTACCCGTGAGTTTCAGTTGACCCGTGACCATCTTCAGAAGTTGAAGATACCTTTCGTGGCTCTGCTGGGTAATCATGACTGTTTGGGAACAGGTAACCAGGCTTATGAGAAAATCTTTGGTAATCCGGATTTCAGTTTCATTGCCGGCAAGGTAAAGTTTGTTTGCCTCAATACCAATGCCATAGAGTTCGACTATTCCCGCCCTGTACCTAATTTCGATTTCATGGAAGAGCAGGTTAAGGCAGATGCAGATGACTTTTCGCGTACCATTGTCTGTATGCATGCTGCCCCTTATTCAGAGCAGTTTAATAATAATGTAGCTAAGGTCTTCAATTTTTATACGCATCAGTTCCCAGGTTTGATGTGCTGTCTTTACGGTCATGGTCATCATACCAAGCAAGAAGATATTTATGGCGATGGCATCATCTATTATCAGGTGGCCAATGCCGCTAAGCATCAGTACTATATATTCACCATTACTCCAAAAGATTATCGTTATGAAATTATTGAGTTTTAAGCATATATTCATTTGGGGAGCTTTGCTTGCTGCAGGTTCTGTACAGGTTCATGCTGCCGATGAGGTTACCGGGAAAAGTGAGGAGTTGGAACTGACGGATAGTATTGTTCATGATACGCTGGTGTTGGCGGATGGCAAACTGACCCGATATGACCGCCGCGTCATGCGCTACCGCAAGCACTGGGATTTGCTGATACCTACTAGTGGCATCATTCAGACCTGTGGCAATATGGGTATCATTTCGCTGGGTATCGGATGGGAATATGGTAAGCGCCGCCAGTGGGAAACGCAGCTCTTGTTTGGCTACATCCCGAAGTTCAGTTCTGACGATGAGAAGTTAACCATGACGCTCAAGGAGAATTTCATTCCTTGGCGTTGCAATATCGGTAAGGGCTGGTGGTTTGAACCGCTGGAGTGCAGCCTGTATTTCAATACGGTGTTCGGACATGATTTCTGGACTAAGCAGCCTACCAAGTATGAAAGCGGCTACTATCCGTTCTCTACCAGAGTCCGTCCTAATATCGCCTTGGGTGAACGTTTTAAGTATGATATTCCGCACAATAAACGTAAGCGTATCAAGAGTATTACGTTCTTCTATGAGTTGGGTACAACGGATATCTACTTTATGCGTTTCTACCGTAACGGCAATGCCGGTTTCTGGGATGTCTTCGGCCTCTCTATCGGTGCCAAAGTGCAGTACCTTTAAATCAAGAACTGGTTGATGAGTTTGCTTACTCTGATGATATCTTCATCGTTGAGCGATGAGTTGCAAGGCAGACTCAGTTCTTCGTCAGCTATTCTCTTAGCTACCGGAAATTCCAGATGATTCATTTCCGGATAGCATGGCTGCAGATAGGGTGGGCGGAAGTAATGAATCTTTGTGCCGACCCCATTCTCTGCCAGAAATGCTTTCAGTTGGTCTCGTTTCCGGGTAAGGAAAGGGAAGACGTGGAAAACATTTTCATGAGCAGGAGAGATGAGTTTCGCAGCGATGCATCTGTCCTTGATATCGTCATCCAGATGTTCCAGGTATAGCTGTATCTGTCTGTGTCTCGCTTTCTGTTCGTTCTCAGGATATTGCAGTTTCACATTCAGTACCGCAGCCTGAATCTCATCCATGCGCGAGTTGACGCCCTGATATCTGAAGATGCCGTCTTCTATCTTTCCATATTCGTGTAGTGACATGATGGCTTCCGCCAATTCCCTGTTATTGGTAGTTACAGCTCCCGCATCTCCCAATGCTCCCAGATTCTTGCTAGGATAAAAACTGTGGGCAGCAGCATCCGAAAGATTTCCGGTATATCTTCTTTTTGATGGTTTTTCAGAAGAATCAGATAGAGTAGTGGAGCATCCGAATCCCTGCGCATTGTCTTCGAAAAgCAAGAGATGATGCTTCTTGCAGATTTCAGCAATCTTTGGAGTCCATGCCAGTTTGCCATAGAGATGAACAATCATGATGGCTTTGGTCTTCGGTGTAATTCGGGCTTCTATCAGTTGGTCATCTATCTGTAATGTATCGATATTGGCATCCACCAATACAGGTGTCAGTCCTACGCTGCTGATGGCAAGTACGGTAGCGAAATAAGTGTTGGCAGGCACGATTACCTCATCACCTTTCTGCAACTTTCCGATAGCCAGTTCCCCCATCAGTATCAGTTTGAGCGCATCCGTGCCATTAGCGCAGCTGATGCAGTATTCTGTACCGATAAACTGTGCATACGATTTCTCAAACTTCTTTACGGCTTCACCTTGCAGATACCATCCGCTGTTGACCACCTTGTTGATAGCATCCTTTATCTCCTTCTCGTATGGCTCATTGATAGCCTTCAGGTCGAGATAAGGTATCTTCTTAACTTCTGTTTCCATTGTTTTCTTCTGTGATGATTTATACAAGTGATAAAACTTGTTTCTTTAAATAAAAaCGGATGTTTTGCGGTATTTATTATATGGGGAGCTATAAAAAAGACAAGAGCAGCTATCTTCTCAGACAACTGCTCTACATTCAATAGGTATTAGTTTTcTTTAAGGTAAAAaGATTGTATTCAGGATAACGTTTG
>contig00026
ttttaaaaaagtaggtatgcGTTTAAtCTTTatAGATAGCATTACtGAtATTTtCTTtAATTATATAACTTTATTTAGTAACTAGATATTTTtCACTTTTGGTGTATCGAatAAATTTTtACGAACTAaCcAAAAaGCTGTTATAATCATAGCAATAAAACATATtCCAAAAACGAATATAACTCGTTTTGGACCAGCTGGCTTTATCGGAACACTAGCACTTTGAAGTGTCGTAAATGCAGGCGTTTTCTCTTGTAACTTTGCTTTCATAGCTTCAAGTTGTGTACGCATAGCACTATATGTATTAAATTTTAATTGCATTTCATTTTCCAACTCATCTCTTTTTGATATGTATGACTGAAGTtCTACATCTtGgTTTGAATCGCAAAAAGAACTATAAATAGAAACACTTTTAtCATACtCTTTTTtAGCTTCTTTTGCTAATTTTGTGTAATGTACAACATCAATTCTGGCTTTATTTGTACGATAACTGGTTATGAAATTTTGAAGATGCTGACGTACGGAATCCGCCATTGTTGCGCAAACTAATGGATCTTGATCTTGTACTGTAATTGAAATGACAtCGGTTTTCTTGTCAACATCACATGTGATTTTTtGTTTGATACCTTCAATTATATCATATTCTTTCTTTGACATTTGAAATGCAGAAAGTTTTTGGCCTCTTGTATGAATAGAATTTCCTTTGGAAaCCTCTTTAGAAACAAAGAGACCGCCAATTGCTTGAAAGCATTTTTGAAATGGCTTTTTtACCCAGTtAGCTTTTTGGTGTTTCGCTAAATACGTATAGTAATCGGTACATAGTAATCCATCTTTAGTCTTTATTTTTACTGCTGTAAGATTGATGACAAATTCGTTAGAACTCAATACTTCTGGGTATAGCATAGGATAGATTGCGTCAGAACCATTGCTACCACCTATGTTTACTCCAAATTGTGATGCAACAGATGCCAAGCCGCCTGAAAAGTCTTCACTGGTCATCTCTGGGGCCAGTGTTACTTTGCATTTGTAATATCTTGGCTCTGAAAAAATCCACAAACTTGATAATGCAAATACAATTGGCAGAACTATAAAGAAAACTTTTTGCTTTTCTTTAAGTTGTTTAGAGATTTCTGCTAAATCTATAATATCTTTGCTTTGCTCCATTTCTTGTATTATTTATATAATCAGTTTTTGATATTTTTATATGGGGAATTCTTACTTACTCATATTAGCAATCGTAGCAATCATAGCGGCGATGCTGCTAACTTATCCCTGTTTCCAACTCTCAACTCCTCTTGTTTTGCTGGAGAAGTTGATGCCAAGCTTGACAACTGTTCGCTTATCCATAGCGAAAGGAGCTGCATAGTTTTTGACTTCTATCTGTTGCAGAGCTTCTTCGGCGCTTCCATCTAATTTGCATTCGATGATGTAGATGTAGTCGGAAGTTTGAATGAGAACGTCCATCCTGCCATCACTTGTCGGTATTTCTACCTGTGTGTGGAATCCCATAATCTTAAAAATGAGATATAGGGCATTTTGGAAGTAAAGTTCTGCTTCGCCTGCTACCTGATAGCTGTTGTCTGCAAAGAAAGCGGTAAGCCGATTCATAAATTGTTCGACATGTCCTGCTTCAACATCCTTCACAAACTCATCGACCATAAAGGCGGAACGGTCACCTGCAGAACAATATAGCGGCAGCAGAAAGTTAAGAAAACCTTCTTCCACTTCTTTGTTAGGGAAGCCTAGTAGATATTTCTTAAACCTTTCGTCATAGCCTTTGATAGTGAGATAACCACTCTGGTATATCACTGGTATCGGATTGGTTGACAGCGAGTCTACGCTGTTGATTACATCGTCTGATACCCTTTCCTTTGTCATGTCTGGCAAACGATAGTTGTGCATTTTCAGCAAGTCAACTAGAAATGTGGGTGTGCCAGTCTCAAACCAGTAGTTTTTATAGCGAAGTCTTGACAAAGTGTTCAGTACGCTGAATGGGTTATAGATGCCTACTGTATTTTCCTCGAAATGATATCCGTCGTATCTTGCCTTCAGTTTTGCTATTGTGGCTTCTTCTGTATCGCCATTAGCTTCGGCTAATTCGCTGATACCTTCCTTGAAATTCGTAAGCAGTTCCTTCTCTGTCATTCCGCAGATGCTAATATAGCGGTGGTCCATCGAGATATCCGTCAGGTTGTTGAGGTCGCTGAACACGCTAACCTTGCCAAACTTGGTTACACCGGTGAGGAATGCAAACTTGATATATCGGTCTTGTGTCTTCAATACCGAATAGAATGCTTTCAGCTGTGCACGGTGTTCAGCCTGTAACTCTGGGTCGCGCAAGGTCTGAAGTATAGGCTTGTCGTATTCATCTATAAGAATTACAACACCACATCCTTCTTTCTCTGCAGCTCGTGCTATCACACCCTTGAAACGAAGGGCCAGTGTGGCTTCTGACTCACGGGTTCCATATTTGCATTCCCAAGTTGTGAGGTAGTCATTAAGAACTGTGTACAGACTGTCTTTCTCTCGAAAGTTGGCTGTGTTGAGATCAATATGGAAGATAGGATATTTCTTCCAATCTGTTTCCAAGTCATATATGGCTAAGCCCTCGAAGAGTTCCTTCTTACCCTGGAAGTATGCTTCCAAAGTAGACAGAAAGAGACTCTTTCCGAATCGGCGTGGACGACTGAGGAAATAGTATTCTCCCTCTGTCGCCAACTTGTACACGAATCGGCTCTTATCTACATACGAATATCCATTTGTACGTAGCTTTTCGAAATCTTGTATTCCTATAGGATATTTCATAAAATGACTCCTTTTTTATAGGTGTTTGATTATTCTTACTTACTCATATTAGCAATCGTAGCAATCATGGCGGCGATGCTGCTCATGCTGCTTCCCATACTCATCATTTCTGCGGTACTCATCTTGCGCTTCAGCTTAGCTGGGACGACAATCTCGCTGCCTGGCTGCACTTTGGCACCATGAGAGAGCTTGGCTACCTTGCCATTCATATAGATGATGTATGCCTTGCTCTTTAATGCATCTGAGGCAAAACCACCTGCCTGATCGATATAGTAGCTTGCCTTCTTGCCCTTTTCGTAGGCTACCGTGTTAGCAAACATTACGGCACCATTGATCTTTACCGTACCATTGTACTGAGGAATGACCAGACGGTCGCCTTCGCGCAAGATGATGTCGGCATCGCTGCCTGGGTTCGCCAGTGCTTCTGGAAGGTCGATACCTACAGGGTATTCGCTAGGTACATTGAACTTCTCTATATTGGTGCGCTCTACATCCTTAGAGGTCTGCGAGATGGCACTGGCATTGTTGCTGCTGGAGGCTAGCTGCAGAAGACTTTTCTGTATCTCTTCGCGCTGCATCTTCAATACTGCCTCCATGCGCTGCTTCTCTTGCTCGTTGGCTTTGCGGATGATGCGGGCTCCCTTGAGATATGCCTGGTCGGTAGCTCCACCTGCCTTCTTGAAGAGTTCACTCAGGCGGGCGTTGCGACGGTCTAATGTATAGAGACCGGCAAACATCACTTCACCGGTAATTGATACATTCTGCTGCTCTACATACGCCGGACTCTGACGAATCATTACTTCATCAAATGGCATCAGCTTGAAGCCTGGAGTGCCGTCGATAACGAAGCCGTCTTTAAGAGATAAAGTGTAGGTCTTGGCGATAACGCTATCTGGACGTAAAGCCTTGGCATCCATCACTCTACGGCTTACCATTACATTAACGGTTGAAGCTTTGTCGGTCAAGCCGCCTGCCTGAAGAACGAAGTCTTCGAGGGTCTCATTGTCGGCATATTGATAGACGCCTGGATACTGCACTTCGCCACGGATGGTGAGGGTGCGCTCTACAATCTTTTCCTGTCGGGTAGGGATGAAGAGAACATCGTTTTCCTTCAATGGGATATCTGGAGTCTTGCCGTTCATGATGCCGGCAATGTCTACACTTACTACTTCGAGTGAGCGGTCTGACTTCATGCGGTGCATTACGGCACGGTTAGTGAATGCCTCCTCAGTCAATCCTTCGGCATGCTCTACCAGGGTGCGTACGCTGTTGATCTGCTCGCCCAGATTGTACATGCCCGGACGGAATACGGCTCCTTTCACCTCTACGGTGTTGGCGTAGCGTGGCAGGATGCTGTCTACGCTGATTGAGTCGCCGTCATCGATACGGAAACTGGAGAAGTCGAACTCTTCTATATTATATACGGCACGTTCTCTGCCGGTCTTGCGGTTCAGTCTTACTGATTTCTTGTAAGCATCTCCTGTAAAACCACCGGAATACTTCAGAAGGGAATTGACACTCTCGTTCTTCTTCATTTCGTAAATCATCGGGCGCTTAACCTTTCCGGCGATGGTTACGAGACAATCGTATGGACCTACTACGATAACATCGTTGTCGGCAAGACGGACATTACCCGTCAGCTTTCCGTTTAGAATATAGTCGTAGATATCAACAACCGTTACCAGTTTGTTGTGTCTGTATACCTTGATGTTTCGCAATGTACCCAGATCGTTGGTTCCGCCAGCCATGTAGAGTGCATGGAATACGGTAGCGAAGGCTGAGAGGGTATAGGTGCCCGGAATCTTAACCTCGCCCATTACGTTTACCATGATGGTCTTGGTCTGTCCTACGGTAAGCTTGATGCGGCTTGAACGGTATCTGCTGCCAACGGTATTGCGCAGGCGGGCATTAGCCTGAACTACGGTTAAGCCTGAAACGCTGACCGGTCCATAACCCTCGATGGTTACTTCACCATCTGGCGAAACGGTGCTCTCGATGGTTTTCTGAGAGGCGCCATAGATATCTATGATGACGGCATCGCCAGGCCCCAGACGATAGTTCTGTGGGGTAGCGATGTTCATGTTTGGCTCGAAACTGAGATCTTTGTTATTGAAGATGTCACGGCCGAAAACCTTACTGCGCTTCTGGTTGAGCTCAGCCTGCAGCTGTTTTACCATGGTAGCTGTATCGGGTACCAGGGCGTTCATTTCCTTGCTGAAATCGTCATAATCTGGGTTGGTTTCATCATAAGATGAGTAGTAGCTGTCGTTCTGCTTGCTCTGGATGCGATAGTTGCTATAGGTTGAAGCCTGCTTCTCTTTGTCCTTGTCCTGGTAATCTTCTCTATGCTTACCATTGTTGGTCCGCATTCTCTTGTTGCCTGCATTTCCTGCAGCGGTTGTGCTGTAGAGCTCGTTCTGCTGCGACATCTTCTGATACTTATTGCGTACACGTCGAATCTGGGAGATGTCTACGCCCTTCTGCATCAGTTTGGTAACAATCTGAGAATTGGCTGTGCCACGCTCATGTTCTTTCACCACAAAGCTCATGACCTGATCATCGGTCATGTGTGAACTCTGTGCGAAAAGAGGCCCTGAAGACAGGACGAGCGCCAGTACAAGTATGATATGTTTCTTCATTTTTGTTCTATTATCTTAGTTATATTTATGTAATAACTCGAAAAAaGTGATTTTGTTGCTATAGAAGGCTGAAAAGATGTTAATAAAAACAAGTAACCCAGGGTTCAACCCTGGGTTACTGATGTTCTGAGCGAGATACGGGAGTCGAACCCGCCTCACAGGCTTGGGAAGCCCGTGCACTACCGATGTGCTAATCTCGCGAAGGAAAATACTAACTCCTTTCACAAGAAAGAGCCACGAGCGGGACTCGAACCCGCGACCCACGCATTACGAATGCGTTGCTCTACCAACTGAGCCATCATGGCTTTTTGCCCGAAAGCAGATGCAAAGGTAATGAATATTTTTTGAAATAAGAAATTATTGCCTAAACTTTTCTTGTGGTTAACTCTTATTAACTAAAGTTCATTGGTTGCTATACCGGGTTCATAACAAAAGAGGGACTATCGCCAGTGGATAGTCCCTCTTCAGATTATAGTTTCTTGAATGTCAATTCTTCTTTTTTCGAATTTTTGCCTACCGAGATGGTGTCGCCTGGCTTCATTGTGCCATCGAGTAACATCTCGCAAACGGAATCTTCGATGTAGGTCTGGATGGCGCGGCGGAGTGGGCGGGCACCAAACTGCACATCGTATCCCTTCTTGGCTACCATCTCCTTTGCCTTTTCGGTAATCTGGAAATGGTATCCCAAGTCTTCTATTCTCTTGACCAGTCCTTCCAGGTCGAGGTCGATGATGCGCTTGATGGCATTGAGATCCAGCTGGTCGAAGGTGATGATGTCATCGAGGCGGTTCAGAAACTCTGGAGCAAACTGCTTGCTCAGACTCTTCTGGACGATGCTGCGGGCATACTCCTTGTCTTTCTCATCCATCGCCAATCCGCCTTTTATACCTGCAGAAGTAAAGCCGACGCCTCTGCCGAAATCTTTCAGCTGGCGGGTTCCTGCATTAGAGGTCATGATGATGATGGTGTTGCGGAAGTCGATGAGTCTGCCGTTGCCATCGGTAAGTCTGCCTTCGTCGAGTACCTGTAAGAGCAGGTTGAATATCTTGCTGTTGGCTTTCTCTATTTCGTCGAGCAATACGATGCTGTATGGTTTGCGGCGTACCTTTTCGGTCAGCTGTCCACCTTCGTTATAGCCTACGTATCCTGGAGGCGCACCTACCAGACGTGAGGTGTTGAAACTCTCGGAGAATTCGCTCATGTCTATTCTGATGAGTGAATCTTTCGAACCAAACATTTCCTCGGCAAGTTTCTGGGCAAGATAGGTCTTACCTACACCTGTAGGACCCAGGAACATGAATACGCCAATAGGATGGTTAGGGTCGCGCAAGCCTACACGGTTCCTCAGAATGGTCTTTACCATCTTGTTGATGGCATTATCCTGAGCAATCACCTTGTGCTTCAGGTTGTGTTCCAGATCTTTCAGACGTTTGCTTTCACCCTCTGCCATGCGTTGAGCCGGTACGCCGGTCATCATGCTGATAACGTTGGCAATATCTTCGGCTGTCACCTCAACATATTCGCCAATCTCTCCCTGCTGCCATTGCGCCTTCATGTCCTCAATCTCTTTCTCGATCTTGGTCTGGGCATCTCTGCATGAGGCTGCCATCTCGAAGTTCTGGTTTGCTACAGCCTGCTGCTTCTTGCTGATTATCTTTTTCAGTTCTTTTTCCAGCTTGATATATGGAGCAGGAACACTTGCATTATTAATATGTACGCGCGAGCCGGCTTCATCTATCACGTCGATAGCCTTGTCTGGGAAGTGGCGGTCGGTGATATAGCGCTCTGTCAGTTTGACACATGTCTCGAGAGCTTCGTCTGTATATCTCACACAGTGATGCTTTTCGTAATGTTCCTTGATGTTGTGCAGTATCAGCAGGGTCTCTTCGCGTGTAGTTGGTTCAACGATAACCTTCTGGAAACGGCGCTCCAAGGCTCCGTCCTTCTCAATGCTCTTGCGATATTCATCGAGCGTGGTGGCACCGATACACTGGATGATACCTCTTGCCAGGGCTGGTTTCAGAATGTTGGCTGCATCCATGCTTCCTTCGCCGGAACCGGCGCCTATCATGGTGTGAATCTCATCTATGAAGATGATGATCTCCGGATGGTCCTCCAGTTCCTTGATGACATTCTTGATGCGCTCTTCAAACTGTCCGCGGAATTTGGTTCCTGCAACGATGGCAGTCAGGTCGAGACTTACCAGACGCTTGTTGAAGAACATAGGCGATGTTTCCTGGTTGTTGATGAGTTGTGCCAGTCCTTCTACGATGGCACTCTTTCCTACGCCCGGTTCACCTATTAATACTGGGTTGTTCTTCTTTCTGCGACCCAGAATCTCGAGCACACGCTGAATCTCCTTCTCTCTGCCCACGACAGGATCCAGTTTTCCATCGGCTGCAGCCTTGGTCAGGTCGAAACTGAATTTGTCGATGGTAGGGGTGCTGCTCTTTTTGCGCGGAGTTCCATTTGAACGGGTAGACAGTCTCATCGGGTTCTGGTCCTTTTCCATATCGAATGGCTCTTCGTCAGTTTCCATCATGTCGTTCTGCTCGTTGTAGTCATCTTCTGCTTCTATTCCACCAGCCATCTCCAGGCTCTCTGCTTCCTCCTGCCTGTCAGCATCAGGGGTTTCTGAATCTGGTGTTTGGGGTTCCATTTTGAAATCCTTCGGCTCTTCTGTCTTCTGCTCATCATCCTTGTCAGTAGGATAGAGCATTTCGATGGCACGGTCGTAGCTTAAGCCCAGTTGACTCAGCCAGTTGGCTACAGGGTTCTTGTCATTTCTCAAGATGGCAAGCAGCAGATGTCTTGGCTCTACAATCTTGGAGTGCTCGTAGTTGTTTGCCTCGCGGATAGAGTCTCTGATAATGCTGTCTGTTATCTGGCTGAATGGGATGTGGCTGTTCTCCTTCACGTTATCGGCAGGAGTTTCTTCCACACGCTTTTCCAGTTTGCTGTTAAGGACTCCGCTGAAAGCCATCGGACTGATGTCTGCGCCCTTCAGGAGCTTGTTGACATCGCTGTCGTTCTGGCTGATCAGACTCAGCATCAGATGCTCCACGCTGATTTCTCTTCCCAAGGTGCGTGCTGCTTCTTTGCTACTTCTGTTCAGTATGTCCTGTATATGTGAAAACGGATTTATCATATTTGCTTATATTTTAAAAAAACTCAGTGCAAAAGTACACATtATTTTCAATAATAGCAAATGATATGCCAACTTTTTTGCATTGTTAAAATACAAATAATGCTAAAATAATGCGATTTTTCGTCTCTAAAGCGTTTTAGTATCA
>contig00027
cTAAaGtCGTTTtAGTATCtATTTTTTTGTATCTTTGTCGGgAaTTTtAAAaGGGTAAAACGGCTTAGAACGCAAGGAAATGCCCTTAAACGCGATTTCCGGATGGAAAACAGACGTTTtGAAAGTAACGAATAAACAATAATACATTAATATAAGAAATGGACGAAAATCAGACAATGGATCATGATAGAATCATGAAGATCAACATTGAGGAGGAGATGAAGTCGAGCTACATCGATTATTCGATGTCAGTTATCGTGGCTCGTGCCCTCCCTGATGTACGTGATGGTTTCAAGCCTGTGCACCGCCGTATTCTTTACGGTATGCTCGGTATTGGAAACACCAGTGACAAACCTTATAAGAAATGTGCGCGTGTTGTTGGTGAGGTGCTCGGTAAGTATCACCCTCACGGCGACTCTTCTGTTTACGGCGCTCTGGTGCGTATGGGACAGGAGTGGAACATGCGTTATACCTTGATTGACGGACAGGGTAACTTCGGTTCTGTTGATGGTGACTCTCCTGCTGCCATGCGTTATACAGAGTGCCGCCTCTCCAAGATGGGTGAGCATATCATGGATGACCTTGACAAGGAAACGGTTGATATGACCAACAACTTCGATGATACCCTGCAGGAACCTACCGTGATGCCTACCAAGATTCCTAATCTTCTGGTAAATGGTGGTAACGGTATTGCAGTAGGTATGGCTACCAATATGCCTACCCACAACCTGGGTGAGGTAATTGACGGTTGCTGTGCATATATCGATAATCCTGACATCGACACCGATGGATTGATGCAGTATATCCCTGCTCCTGACTTCCCAACCGGTGCTACCATCTATGGTATCCAGGGAGTGAAGGATGCATACGAAACGGGTCGAGGCAGAATCGTGGTTCGTGCCACTGCTGAGATTGAAAGTGGTGAAAACCATGATAAGATTGTTATCACCGAGATTCCTTATGGTGTTAACAAGGAGCAGCTCGTGATGGCTATTGCTGACCTTGCCAAGGAAGGCAGAGTAGATGGCATTGCTAATGTAAACGATGAGTCTGGCCGTCAGGGTATGCGTATCGTTGTTGATGTGAAGCGTGATGCCAATGCTAATGTTCTTTTGAACAAACTCTTTAAGCTGACAGCTCTTCAGAGTTCATTCTCAGTGAATTGCATCGCTCTTGTTAATGGCCGTCCACGTCTTTTGAGCTTGAAGGAGTGTGTGAAGTATTTCGTAGAGCATCGTCATGATGTTACGATCCGCCGCACCCAGTTCGAACTGAAGAAGGCTCAGGAGCGTGCTCATATTCTCGAGGGCTTGATCATTGCTTGCGACAACATCGACGAGGTGGTACATATTATCAGAGCCAGCAAGACTCCTTCTGATGCCCAGCGCAACTTGGAGAAGCGCTTCGAACTCGATGAACTTCAGAGTAAGGCCATCGTGGATATGCGCCTCAGCCAGTTGACAGGCTTGCGTCTGGAACAGTTGCACAATGAATTCAACGAGTTGATGAAGACCATCGACTACTTGAACCAGATTCTGAACGATCCTGAACTCTGCAAGAAGGTAATGAAGGATGAACTCAACGAGGTGAAGGAGAAGTATGGTGACGCACGTCGTACCATGATTAAGCCAGATGACCATGAGTTCAATCCAGAAGATTTCTATCCAAACGACCCAGTGGTTATCACCGTGAGTCATCTCGGATATATCAAGCGCACCCCATTGTCAGAGTTCCGTGAGCAGGCTCGTGGTGGAGTAGGTTCTAAGGGTGCCCGTACCCGTGATAAGGACTTCACCGAGTATATCTATCCTGCTACCATGCACCAGACCATGCTGTTCTTCACCAAGAAGGGCCGCTGCTACTGGTTGAAGTGTTACGAGATTCCTGAGGGCGACCGCAATTCCAAGGGTCGTGCCATCCAGAACCTCCTCAACATCGAGAGCGATGACCAGGTGAATGCATTCCTCCGCTTGAAGGGATTGAATGATGCAGAGTTCATCAACAACCATTATGTAGTCTTCGCTACCAAGAATGGTACCGTGAAGAAGACCTGTCTGGAGGCATATTCCCGTCCACGTGCCAATGGTGTGATTGCTATCAACATCGTAGAGGGCGATGAGGTGGTAGATGTTCGTCTGACAAATGGTCATAACGAGCTGATTATTGCCAACCGCAATGGTCGTGCTGTCCGTTTCGACGAGAACGAGATCCGTACAATGGGCCGTACGTCTACCGGTGTTCGTGGTATGCGCCTCGATGAGGGTAATGATGCTGTAGTAGGTATGATTGTTGTCAACGATCCTGAGAAGGAAACCGTGATGGTAGTGAGCGAGCAGGGTTATGGTAAGCGTTCTGATGTACTCGATTACCGCGTTACCAAGCGTGGCGGTAAGGGTGTGAAGACACTGAATATTACCGACAAGACCGGTCGACTGGTAGCTATCAAGAACGTAACCGATGATAACGACCTCATGATTATCAACCAGAGTGGTATCGTAATTCGTCTTGCCGTAGCTGATTGCCGTGTCATGGGCCGTGCTACTCAGGGTGTCCGCCTCATCAATCTTGCTAAGAAGAATGATGTCATTGCCAGCGTATGCAAGGTGATGAGTTCAGAGCTCGAGGCTTCTGTAGAAGAGGAGAGCCGTTCTGCCTGGGCTAAGAAGAGCGAGGAGATAGAGAATGATACCGTAGGTGCCAAGACTGCTGAAGAGGCTGCTGAGGCTCATCTCGCTGACGAAGCATCTGGAGCAGATGATACCGATTCGGACAACGTAGATTTCGAATAAAAGAAAAGACGCGTAAAAATAAATAACAACAACTTTTAAACTCATTAAGAAAAATGAAAAaGTTTTTAGTAGCTGCAATGATGGTACTAGGTGCCACATCAGCATTCGCAGGCGACAGTGACGCTCTCAAGGCTGTCATGAAGGCTAAGTCTTATGCCGAGGCTGAGGCTTTGGTTAAGCAGAATTTGGGTCAGATGGCTAACGATGCAGAGAAGGCCAAGGCTTACAACAAGCTCGTTGATCTCGCTATGAAGCAGTTCAACGACCAGCAGAGCATCCAGCAGACCAATCAGATCATGAAGAAGAACGACCCGGTTGACGAGGCTGCTATGTCTGAGGGCGCATACAATGCATTGATCAATGCTATTGAGTGCTACAAGTACGACCAGCTTCCTAACGCTAAGGGTAAGGTTGCTCCTAAGTTTAACAACAACGCTAGCCGTGTATGGGGTGCTCGCGTTCAGCTCGTTAATGCGGGTCAGACTGCAGCCCAGAACAATAAGGCTGATGAGGTATTGAAGTATTGGGGTGCATTCCTAGATACAGACAATGAGCCTCTCTTCGCTTCTGTAGACCAGAAGCAGAAGGATGGCGAGAAGGAGTATATCGGTCAGGTTGCTCTCTTTGCAGCCCGTTATGCATACCAGGCTAAGGATGCTGCCCGTTGCGAGAAGTATTGCGACATCGCCATGAAGAGTGAGAAGGAGGCTAAGGATGCCCTCAACCTCAAACTCTATGTGATGAAGGACGGCTTGAAGACTCACGAGGATTCTCTTGCCTATGTTAACAAGCTCAAGGATATCTTTGCAAAGGACGAGACCAATGATGTTGTTCTCGATGGTTTGAACTCTATGTACTCTTCATTGAAGATGGAGAAGGAGCAGACTGAACTTTTGGACGCAGCTATTGCAAAGAACCCTAACAACTTTGTAGCTCTTGCCAACAAGGGTATGATGTATATCCAGAAGAACGATGCAGACAACGCTATCAAGTGTTTGAAGCAGGCTCTTGCTGCAAAGGAGGATAACGTAGTTGTTCTTACTTATCTGGGTGCTTGCTACAACAGCAAGGCTGGTAACTTGCAGGATCCTAACGGCCGCAAGGTTGTTTACCAGGAGGCTATCAAGGTTCTCGACAAGGCTAAGCAGCTCGATCCAGAGAAGGCTCAGGCTAACTGGGGTTACACCCGTTACCAGGCTTACTATGGCTACTATGGTCCTAATGCACCTGAGACCAAGCAGGCTGAGGCTGAGAGCAAGTAAAGTTTAAGCTTCAAATAAGTATTTGATTCTCATAGGGGGATGTCACCTAGTGTGGCATCCCcTtTTTTTtGTTTCTttGACATAGGGTTGTTCCGGTAAAATAACAAATAGAACTGTGTTTTTAGTGGCTAAATGATTGATAAAAACATCAGCGAGTAATGTTGGTTTGCTATAGGCGTCCATCAGCTGGTCTACGCATGCACAACAGGTGTTGTGCGAGCGCATATCAGCTGTTATGCAAGCGCACAACAGCTGTTGTGCGGCCTACGGAGTTAACTTCTCCGATAACCTATACTATCTTTTCCGACAACTTCATCTGTCTTTTCTGACAACTTCTTCCGCATTCTGCGATTGTATCTTACGCTTGCGTGCATTTATTGAAGTTGTTCATGTGTCGTAAAAAGCTTCTTGGTATGTCCGTATTCCATAAAAATAGGCTGAGCCATCATGCGATGACTCAGCCTTAATTCTTTTTTATCCATTCAGAACTTTACTGCTGAACAGGAATCTTCTTGACGCGACGCTCGTGACGGCCACCCTCGAATGTTGTGGCAAAGAACTCGTCGAGAATAGCCTCGGCGGTCTTGTTGTCTACGAAACGACCTGGAAGTACCAATACGTTGGCATCGTTGTGCTGACGAACCAAATGAGCAATCTCCTTGCACCATGCCAATCCGGCACGTACACTCTGATGCTTATTCAATGTCATGGCGATACCTTCGCCGCTGCCGCAAATGCCGATACCTGGATATACTTCGCCGCTCTCAATGCCTTTAGCAAGAGCATGACCGAAGTCAGGATAGTCTACACTCGCATCGCTGTATGTACCATAATCCTTTACAGGATAACCCTTCTTTTCCAAATATTCCAATACAAATTGCTTCAATGGAAAACCTGCGTGATCGCATGCAATACCAACTGTCTTTACTTCCATAATACTTAAGTTTTTAAGTGAAGAAAACGGGGTAAACCCTTATCCTTCACAAGGTTAATATTAAAAGAGTGAAAGGAGTCGGATGCCGGAAATGGAAATCTGCCATCCTGCAAAATCTCCAACTCCAGCTTCCAACTCCTGTTTAGTTTATGCTAATTAAGCCTCTGCCAAGAAAGCCTTTACCTGCTTGTAAACGTTCTCGCCTGTGTAACCGAGCTTCTCATCAAGTACCTTGTAAGGAGCTGAGAAACCGAAGCTCTCCATACCCCAAACCTTACCATTAGCGCCTACGAGACCCTGGAGTGTTACAGGAAGACCGGCAGTCATACCGAAGATCTTAGCGTTCTTTGGCAATACGCTCTCCTGATATTCCTTGCTCTGACCACGGAACAAGCCCTCTGATGGAGCACTTACCACGCGAACCTTGATGCCGTCGGCACGCAAAGCCTCGCAACCAGCCTCCAATGTAGAAACCTCAGAACCGCTAGCTACCAAGATAACGTCTGGATTCTCGTCGCTGCCTGCTACGATGTAAGCACCCTTGGCTGCCTGCTCATAGTCTGTACCCTCTGGCAACTTGGCAATGCCCTGGCGAGAGAAGATCAAAGCTGTAGGAGTCTCAACATTCTCCATAGCGAGCTTCCAGCAAACTGTAGTCTCGTCAGCATCAGCTGGACGGAATACGCGAACGCTGTCCTTACCTGCGTGGTTCTTCAATTTCTCCATGAGGCGAATCTGTGCCTCCTGCTCAACTGGCTCGTGAGTAGGTCCATCCTCACCAACGCGGAATGCATCGTGAGTCCAGATGAACTTCACTGGAACCTGCATCAGGGCTGCGATACGTACAGCTGGCTTCATATAATCAGAGAATACGAAGAATGTACCCATTGCTGCAACCACACCACCGTGGAGCATCATACCAATACACATATCTGCCATAGTCAACTCTGCAACACCAGCCTGGAAGAAAGCACCAGAGAAGTCACCGCGAACGATGCTCTTGGTCTTCTTCAAGAAACCGTCTGTCTTATCAGAGTTAGAAAGGTCAGCTGAAGCACAGATCATGTTAGGAACCTGCTCTGCCAAAACGCCGAGACAAGCAGCTGATGCTGCACGTGTAGCTGAACCAGCCTTCTGCTCAACCTTGCTCCAGTCTACCTTAGGAGCCTTGCCGCTGAACCACTCATCCATCTGGGCAGCCTTCTCTGGGTTAGCCTTGCGCCACTCAGCCTCTGCAGCCTTGCGCTCAGCTACGATCTTCTTCAACTCCTCAGCACGCTTAGCGTAGATTTCCTTTACATCGTCGAAGATAACGAATGCATTCTCAGGATCACCACCCAGGTTCTTGATAGTATTTACGTAAGCGTCGCCACCGAGAGGAGCACCGTGAGTATTGATGCAAGCCTCGTAGCTTGTGCCGTCTGCGCGGAGAGCACCCTTACCCATTACGGTCTTACCGATGATGAGGGTAGGGCGGTCCTGCTCCTTCTGGGCAGCATCGAGCGCCTCACGAATCTGAGCTACGTCGTTACCGTTGATCTTGATGACATTCCAGCCCCAAGCCTTGTACTTCATCTCTGTATCCTCGTTCATTACAACGTCACACTCTGTAGAGAGCTGGATGTCGTTAGAATCGTAGAACATGATGAGGTTGTTCAGACCGAGGTTACCGGCGATACGACCAACACCCTGTGAAATCTCTTCCTCTACAGCACCATCAGAGATGTATGCGTAGATCTTGTGCTGCATCATGGTTGAACCCAGACGAGCCTCGAGGAACTTCTCTGCAACAGCTGCACCAGCTGCGAGGGCATGACCCTGACCGAGAGGACCAGATGAGTTCTCGATACCACGCTGAAGGTCGAGCTCTGGGTGACCAGGAGTTACAGAACCCCACTGGCGGAACTGCTTGAGGTCTTCCATAGAGAAGAAACCACGCAAAGCCAAACCAGCATAGAGCATTGGGCTCATGTGACCAGGGTCGAGGAAGAAGCGGTCACGGCCAGTCCATGTTGGATCTGCTGGATCATAAACCAGGTACTCAGAGAAGAGCACGTTGATGAAGTCAGAACCACCCATAGCACCACCTGGGTGACCGGAATTTGCCTTTTCTACCATTGAAGCAGCCAAGATACGGATGTTATCAGCTGCATGATTCATTACTTTAATGTCGTTCATAATTTTATATTTATTATTGTTGTTATTTCTGCTGAAATATTCTTGTTTTTCTAGCTCTGAAGGCTACTCAAAAGAAGGATACTTCCTTTTTTCGCCTTCAAAGATACTATTTTATTTTCAAAACTACGATAGATTTTGCAGGAATTTTTACCTTAAGGGTGTTTTTCTTtACTTTTGCATCCTTAAAAACTGCAGGCTTCACTACATCCGGGTGTGCGAAGTCGTTGTAATCGCTCACCTTGTTGCAGGAAAGAATCTGTCCTATTACAGTTTTTGGAGCAGCTGCACCATCCAGATTAAACTCTACCTGCTGAGCCTTGTCAAGACTGACATTGGCAAGAGCAACCACAATGGTTCCATCTGCCTTCTTGGCTGCTGAAGTAGATACCAATGGAATCTTTCTTCCATCTTTTGCATGATCATCGCCGCGAACATCCATAGAGTCGCACTTTACATCCATTGGGAGATAGGTTGCCTCCTGGAAGTCCTTGTACATGTTGAATACATGATAGGTTGGAGTCAGAACCATGTGACCTGTTCCCTTTGTATCTGTCAGGATCATTGATTGGAGTACGTTGACAATCTGTGCGATATTGGTCATCTTCACACGCTCTGTATGGCGGTGGAATACATTCAGCGAGAGTGCTGCAACGAAGGCATCGCGCATACAGTTCTGCTGATAGAGGTGGCCCTTGATAGTGCCAGGCTCCTCATCCCACCAGGTTCCCCATTCGTCAACGAGGAGGGCTACCTGCTTCTTTGGATCAGCCTTGTCCATGATAGCCTCGTGCTTCTTGATGACATCTTCTATGCCGAGCGCCTTGCCCATGGTCCAGTAGTAATCCTCATTGTTGAACTTGGTGGCAGAACCCTTGCTGCCTGTCCAGCCTGTTACTGTATAATAATGTAGAGAGATGGCGTTGGCACGGTTGCCGATACGGTCCATCAATACCTTAGTCCAGTTATAATCGTAATCGCTCGCTCCAGATGCAATCTTATAGAGCTGGTTCCCGTCATAGTTGCGGCAATAAACAGAGTAGCGGCGGAAGAGATCTGAATAATACTCAGGACGCATGTTGCCACCGCAGCCCCAACTTTCGTTACCAACACCGAGGTATTTTACCTTCCAAGCCTTGTCGCGGCCGTTCTGTCGGCGGAGTTTTGCCATAGGAGTATCTCCATCGCTGGTCATATATTCCACCCACTTTGCCAATTCCTCGACAGTGCCGGAACCCACGTTACCGCTGATGTAAGGCTCGCAACCCAACATCTCGCAGAGATTCAGAAACTCGTGTGTACCGAAAGAGTTGTCCTCAATGGTTCCACCCCAGTTGTTGTTCTGCATCTTTGGTCGCTTCTCACGTGGACCGATACCATCCATCCAGTGATACTCGTCAGCGAAGCATCCTCCAGGCCATCTTAATACAGGCACTTTCAGGTCCTTGAGGGCTTGGAGCACGTCGTTGCGGTAACCCTGAGTGTTAGGAATCTTAGAATCAGGACCTACCCAAAGACCACCATAGATACAACTTCCGAGATGCTCGGCAAACTGGCCATAAATCTCTTTATTGATTTTCTGTGTTCCCTGGTTGGCATGGATTGTTCCTGTTACATCCTGAGCTTGAGCTGAGAATGCAACTGCTGTTGAAAGCAATGTGGTAGCGAATAGTTTCTTCATCATTGTTCTTATTATTTGTTGTCGATTTTTAGTATAATACGTTTGTGGAGGTAGAATCCCCACAAACGTATTTATCGTTTAGTTACTTTTTGTTCTCAACTGCTGCCTTTTCGATAGCAAGACCAGCCTTGTAGGTTTCAATATATTTATCAAAACCGGCTACATCTTCGGCAGTAGGTGCAATCTCTACACCAGTATTGCCTGCAAATACCTTCTTGTCGAGATAATCTGCCAGGCTTAACTTCTCTTCGTTGTTAACGAGATAACCTGCGAGCAGGGCGATACCCCATGCACCACCTTCGCCTGCTGTCTCCATGACAGAGATAGGGGAGTTAATGGCTGCAGCAAGGATGCGCTGACCTACACCCTTGGTCTTAAACAAACCGCCATGACCTGTGATGCGATCTACCTGTACCTTCTCGTCCTTGAACAATACATCGTTACCAATCTTCAATACAGCTACTGAAGCATAGAGGTTGGCACGCATGAAGTTGGCAAGATTGAAGTGGTCGTTGGCAGAACGTACGAACATAGGGCGACCTTCTGCAAGACCTGTTACAGGCTCACCAGAGATATAGTTGTAAGCAATCAATCCTCCGCAATCAGCATCGCCTTCAAGAGCGTGGTTGTAGAGCTTGCCGAATACCTCGTTCATATCTACTGGAACACCGAGCAACTCCTGATATTGCTTGAACAAACCTACCCATGCATTGAGGTCGGAAGTACAGTTGTTGCAGTGAACCATGGCTACAGGGCTGCCGTCTGGAGTAGTCACCATATCAATGACTTCGTAAGGTTGGCTCAAGGCTTTCTCCAATACAATCATAGAGAAAGAAGATGTACCTGCACTGACGTTACCTGTGCGCTGACGTACAGCGTTGGTAGCTACCATACCAGTACCTGCATCACCTTCTGGAGGACAGAGTGGGGTGCCTGCCTGGAGTGTGCCTGATGGGTCGAGCTTCTTTGCACCTTCCTCGGTCAATACGCCAGCATCTTCGCCTGCGTTCAGCACCTCAGGGAGAATGTCGAGAATCTTCCAGCCCAGGTTCTTAGGCTCGATGAGCTTATCGAACTTAGCTACCATCTCTGCATCGTAGTTGTTGGTGTTAGAGTCGATAGGGAGCATACCTGATGCATCGCCTACGCCCAAAACCTTCTTGCCTGTGAGCTGCCAGTGGATATAACCGGCGAGAGTGGTAAGGAAGTCAATCTTGTTGATATGGTTCTCACCATTCAGGATAGCCTGATATACGTGAGAGATACTCCAACGCAATGGGATGTTGAAGTGGAAGAGTTCTGAAAGTTCAGCTGCAGCCTTGGCTGTATTGGTGTTACGCCATGTGCGGAAAGGAACGAGAATGTTCTCATCCTTACCGAAAGCCATGTAGCCGTGCATCATCGCAGAAATACCGATGGCAGCCAACTGCTTGATTTCGCAGTCGTACTCAGCCTTCACGTTCTTGCGGAGGTCGGCATAACAATCCTGCAAACCTTTCCAGATTGTGTCGATGCTGTAAGTCCAGAGACCATCAACCAACTGGTTTTCCCACTCAAAGCTACCCTGTGCGATAGGGTTGTTGTCGGTGTCGATCAAGACAGCCTTGATTCTGGTAGAGCCAAACTCGATACCGAGAATGGCCTTACCTGATTCTATAATAGTTTTTGCGCTCATTATTGATTCTTTCTTTAATGTAAGGAACAAAGAGAAAAGCAATGGAATTCTTCACTCTTCGTTCTTCACTCTTCACTTAAATTATCTCAACGCCTTGTTGAGCATGTAGTAAATCTCGTTGTTGCGGAGCTGCTGCTTGAAGCTGCTGATAGTTGTGTTCTTGTCGATGTTGACGAACTCAATACCGAGAATCTCGCAGAAGTCTTCCCAGTACTCAGCAGTGATATCGTAAGAGAATGCACTGTGGTGAGTACCACCAGCAAGGATCCAAGCACCTGCACCAATCTCGAAGGTTGGCTGTGGAACCCAGAGAGCTGAAGCTACAGGGAGCTTAGGCATTGCCTTTGGCTCGATGCACTCTACCTCACTTGCGATGAGACGGAAACGGTTGCCGAGGTCAACTACAGTTGCCTTAACACCCTTACCTGTCTTAGATGTGAATACCAAACGGGCAGTCTGCTGCTTGCGGATACCGATGCCGAGGAAGTGAACCTCGAGCTTTGGCTTGTCTGTTGCAATCAATGGGCATACCTCGAGCATGTGGCTCTGGAGGCTAGATGTGCGGTCGGCAGCGAAGTTGAGTGTGTAGTCCTCAAGGAATGAACAACCCTTCTCCAAGCCCTGGTTCATTACCCAGAGTGTGCGGTAGAGGCAAGCTGTCTTCCAGTCACCCTCAGCACCGAAACCATAACCCTCTGCCATCAGGCGCTGTGAAGCCAAACCAGGAATCTGGTCGAAACCGCAGAAGTTTGGATCGTCGATGTCAGCATCGCCGAGGTCATCGAAGTTGGTTGTGAATGCTACTGCGTTCTCATCCTTCAATACGCGACGGAGAGCAATCTCAGCCTTAGCTGCGTTCTTCACCTTCTCCCAATATACTTCCTCGCCAGACTCATCAATCTTGATGGTGTACTCCTTCTTGTATTCCTCAACGAGAGCATCTGCTTCTGCATCAGTTACCTTCTTGTAGTACTCCATGAGTGAAGATACTGGGTAGTAATCTACATGGTAACCCAAGCGCTGCTCGAACTCTACACGGTCGCCATCTGTTACGGCAACGTTGTTCATGTTCATACCGAACATCAAGCAGCGTACGTTGTGAGCATCAGCAACACCAGCAGCTACGCGAGCCCATGTTGCAATCTGCTTCTGAGCCTCTTCGCTCTTCCAGTAACCTACAACTACCTTTCTAGGGATGCGCATACGGGTGCAGATGTGACCGAACTCGATGTCGCCGTGGGCTGACTGGTTGAGGTTCATGAAATCCATATCGATAGAATCCCAAGGGAGTTCTGCATTGTACTGAGTGTGGAAGTGGAGGAGAGGCTTCTCGAGAGCCTGCAAGCCCTTGATCCACATCTTAGCTGGAGAGAAGGTGTGCATCCATGTGATGATACCTACGCACTTCTCATCGTTGTTGGCAGCCTTCATGACAGCCTCAACTTCTGCAGAAGAGTTAGCTGTGCCCTTATAAACTACCTTGATTGGGATGATGCCACTGTTGTTCAGACCATCTACCATGTCCTTTGAGTGACCATCAACTATCTTAACTGTTTCGCCTCCGTAAAGAAGCTGTGCACCAGTTACAAACCATACCTCTAAATTTTCAAATGCTTTAATCATGATTGTTTGTTGTATTAATTGTTATTGTTAATGTGATTTAATATCTTTATTTGAAACACGCTTTAATTAGTGCTTTTTCTGTCCGTAGTAAGCGTTAGGACCGTGCTTGCGGTTGAAGTGCTTCTCTACGAGCAATGGGTTCATGGTGGTGTTTGGATTAACAGAGAATGAGATGAAAGCCATCTTTGCTACCTGTTCAGCTACTACTGCGTGATAAACAGCCTGGTCAGCATCCTTACCCCATGTAAAAGGACCATGGTTCTTAACCAATACGCCAGGAGTATGAACTGGGTTGATGTTATCTTTCTTGAAACGGTCAACGATGACAACACCTGTGTTGTGCTCATATTCTGCCATCATATCCTCTGTCATCGCATCAGTGCAAGGGATGCAATCGTGGAAGTAATCAGCATGAGTTGTACCAATATTAGGGATGTCCAAGCCAGCCTGTGCCCAAGCGGTAGCATAAGTAGAGTGAGTATGAACTACGCCACCCAACTCTGGGAATGCGCGGTAGAGAACCAAGTGGGTTGGTGTATCAGATGATGGATTCAGATCGCCTTCTACTACCTTACCTGTTTCCAAGTCTACCACTACCATATCGCTAGCCTTCATGGTGTCATAATCGACGCCTGATGGTTTGATGACAACCAGACCTTTCTCGCGGTCGATACCACTCACATTACCCCATGTAAAGAGCACGAGGTTGTGCTTAACGAGATCAAGGTTTGCCTTGAACACTTTTTCTTTtAATTCTTCTAACATAATATCTTTTGTTTTAAGTTGTTTATTCTATTTCAAGTTGAACGATGGGTCTTCCTCGTATGCTTTCTTGTTGAAGCGGTAGAGGGCGGCGCCTCGTTTCGAGTTGACTTTATCGATGAGTTCTGTTTTCTCGATGAAGTCGATATCCTTCACGCGTTTGCGGAAGTTGCGCTTATCAATCTCTTCGCCTATTACTGCCTCGAATACGTGCTGAAGCTGTGTCAGCGTAAAGAGGTCTGGGAGGAGTTTGAAGCTTAATGGCTCATGATTGATGCGGCGGCGTATCTGTGCGATAGCGTTGCGGATCATGAGTTTGTGGTCTGAGTAAAGTTCTGGAAGTTCGTTCAGACTAACCCATTCCAATCCGTGTTCTACACGGAGGCTGTCATCATAGTCTTTCACATTGATGAGAGTGCAATAGGCGATAGAGATAACTCGCTCACCTGGGTCACGGTCGATGCGGCCGAAAGCTCCTACTTGTCTTATATAGAGGTTTTTCATTCCAGTAAGTTCCAGGATGACTCTGTTGGCAGCATCTTCGAGATTTTCTGTTGCGCCAACGAAACCACCATAGAGTGACCATTCGCCTCTTCCCGGGTCCATCTTGCGTTTGCCTATCAGTACCTGGAGGTTACTACCGTCGAAACCGAAAATGATACAATCGACGGATACTAATACTTTGGAGTATTCATTATAAAACTGGGTCATGGTCTTTCTGCTGTTTTGATGTAATGATTCAATGTATGTATAGTTGTGTTCTTTTGCTTGCTCTTCATAGAGCAGGTTCGAGAGGAAAATCAAGGAGTAAGAAGGAGAAGAAAGGATCGCGGATTTTTTCAACAGAAACAGTTTTGTCTGATCTTTGAGAAAATTCCAGACTCCTCACTTCTTGCTCCTGACGTGAATAATATTTTACCAGAAGTATGCGTAGAATGCTGCGCAGAGGCCGATTACTACGAGGGTACCGATAATATCGAAGGCACTCCAACTCTCACGGATAGACTTCTTGAAGTCTGATGTGAAGGTGATTGCCTCTACCTGCTCCTTGCTTGGAGCTGGAGTGAAGCAGCTTACTACTACCATGAAGATGATGAGGAATACGAGCAACCAGCACTCGAATACGAGCCAGTTGGTCTGCCAGAACCATGCGGTGTAATCCCAGAATGCACCATCCATTGTAGCCTTACCTGTATCAGTGATGACGTTGGTAACGAGGCGGAGCATACCGATGAGGAAACCTGTAATCATGGTATATTCACCTGACTTTGGAGTAATCTTCTTGAAGAAGATACCCATTGCAAATACAGCTACCATGGCTGGAGCCAAGAGTGACTGGATACCCTGGAGATAGTTGTACAAAGTATCCATCTTCATCATGATTGGCAACCATGCGAAACCTAGAACCACAACTACTACGGTAGCGATACGGCCAACGAGTACGTAGTGAGCCTCAGACATGCCCTTCTTCAATGGTTTGTAGAAGTCCTCGGTGAAGAGGGTAGCACAGCTATTGAAGAATGCTGCCAATGAAGCAACGAGTGCGCAGATGAAACCGATGGTTACGATACCCTTGATACCTGCAGGAAGAACGGTCTTTACCATGATGGCGAAGGCTGCATCAGTCTCGTTCATCTGGATGGCACCCTTCTGAGCCAATGCGGCTGCAATCATACCTGGGATGAGGAACATGAAGCAAGGGAGTACCTTGAAGAAACCGGCTGCGATAGTACCACGGCGGGCACGCTTCATAACCTCTACGTTGCTCTCGCCAGGAACCTGACCGAGTACACGCTGAACGATGTGCTGGTCAGTACACCAGTACCAGAAACCGATGATGGTTGCACCGATAAATACTACGAAACCAGGATACTCCTGATACATAGAGTCACCTGCCTCCCAGTGGAACATGTGAGTTGTACCATAACCATTGTTCAGCTTGCCGCAGTAATCCATCATGTCGGCCCAACCAGCAGCTATGCTGCCACCGCCAAGGGTAGAGAGACCGAGGAAGAGTACGAGGAAAGAACCGATGACGAGGATAGGAGTTTGGATAGTTGACAATGTCATCACACCCTTCATACCACCGAATACGGTGAAGATGGTGGTGAGGATAATCAGACCGATGGCACCAACCCAGAAGTTCAAGCCCCAAAGATATTCAAAGAAGATACCACCTGTAAGGGCTGTAACGCTCACCTTAGTAAGGATGTAAGCTACGAGGGTGATGATAGAGAGCCATGAACCTGTGCGCTGGGTATAGCGGAACTTCAGGAAGTCTGGCATGGTGATGATCTTACCCATCTTGTTAATGAGCAACTGGTAGAAAGGTACGAACAGCCAACCCAAGATGAGGATCATCCAGCCCTGCATCTCCCAGTGTGCCATACCAACACCACTCTTGGCACCTGTACCAGCCAAACCAACGAGGTGCTCAGAACCAATGTTGGCAGCAAAGATAGCCATACCGATTACATACCATGGCTCACCCTTACCGAAGAGGTAGGCAGAAGAGTCTTCACCTTTCTGAGCCTTTCTGTCTTTCACGATTGCGTGCCAGACAGCCCAAATTACGCCGATAACACCAATGGCGAGTATAGCCCAATCAAGCCATACGAATTCTGTTGAATTCCAATTCATAATTACTATAAGATTGTTTGTTTATTATTATTTGTTTATTCTTTTCTTTtATTGAATGCTTATTATGTTAGTTTCTTATCCAGCACATTtCGTTTTtttttGTCATTGCGAAAACTTCTTGTTGGATGTTAGTTGTTCCGGCGGACTTTATCCGCCGGTTCGCTGACTTTTAAACTAACTTACGCTTACTTTTTAACGCTGAATTTGTAAGCGAGGTGAGAATAGTATTTCTCTCCTGGTTTCAATGTGGCATCTGTCCAATTCTTTACACCCTGAGCAATCTTGGTTGGAGAATCAGGATATTTCTGGCTCTCGAAGCAAACGCTTACGTGTTTAGGATACTTGATGCCATGCTTGCAGGCAATACCTGTGCCTTGGAAGTTACCGGTGTAAACCTGAATGCCTGGCTCGTTGGTAAATACTTCAAGAAGGATACCGCTCTTTGGTGAGTAGAGGCTTGCGCAAACTGTTTTGTCATCGCCCTTACCATTCTTATATGTGTTCAAACACCAGTTGTGGTCGTAACCTGTGGCATTCTTAATCTGATCAAAGTTATAATCAACCTTCTTGCCGATTTCTGCAGGTTTACGGAAATCCATAGGGGTTCCATCGACACTCTTGATTTCACCAGTTGGGATGTAAAGTGAATCTGCAGGAGTGAACTTATCTGCATTGATGTACATTATCTGATCGAAACCTTCCTTAGATGGATCGCCATTCAAGTTGAAGTAACTGTGGTTGGTCATATTGACAACGGTCTCTTTGTCTGTTGTAGCGCCAAACTCGATGTCGAGTGTGTTGTCACTCTTGACTGTATATTTAGCTGTTGCTGTTACGTTGCCAGGGAAACCATTCTCGCCATCCTTCGCATTGATAATGAAGGTAACGGATGAGTCGTTCTTCTCTGTAATGTCGTAAACCTGGTTCAACCATCCTGTAGCACCACCACCATGTAGGCAGTTGCCATTATCATTTGCCTTCAACTGGTATGTTGAACCAGCAAGTGAAAGTTTAGCATCCTTGATACGGTTGGCATAACGTCCTACAGAAGAACCATAGTCTGAAGGAGAGTTAAGGGTGTCAGCATACTGATGGATATTATCGTAACCAAGAACCACATCTGTTGGCTTTCCGTCCTTGTCTGGAACGGAAATGGAAACGACACGTCCACCATAATTGGTGAGGCAAACTTCCATGCCGTTTGCATTCTTGAGAGTTACTAACTCAGTCTTCTTGCCCAATACTGTTGAATCGAAATCTGCTGGATTCAAACCAGATTGTGTGAGACTTGCATTGCTGCTTGATGAACAAGCTGAGAGGGTAGCGATAGCCGCAAAACCAACTCCCATAAATAGGGTCTTAAATGTACTCATTTTTAGGCTGTTTTTtATTGTCTATTCATTTTGGGTGTAAAATTaCAaTTTtATTTCGAATCTGCAAGCGTTTTCCCtAACTTTTTtCCTTCTAAAGTGTCTTTTtAACACTATTTGTATGAAAACGCCTGTTTTTGTCTTATTTGGGACAAAAAAACTGCAGTTAGCAATACTAACTGCAGTTCCTT
>contig00028
TTTATATATAATGTATATATtAGCAAACCTTGTGAGAACCCTCAGAGATTATTACAGGGTAAATCTCTGGAGCATGACCATATTTAGCTGTGAACTTAGCTGTAATGTCCTCAACGAACTTGTCGTATATATCGTCCTTTACCAGGTTGATGGTGCAGCCACCGAAGCCACCGCCCATGATACGGCTACCAGTAACACCATTCTCCTTAGCAACATCGTTTAAGAAGTCGAGTTCCTCGCAGCTTACCTCGTATTCCTTGCTCAAGCCGTAGTGAGTCTCGTACATCTTCTGACCTACTGTCTCATAGTCGCCCTTCTCAAGAGCATCGCAGACAGCCAAAACGCGGTCCTTCTCGCCCAATACGAAGTGAGCGCGGCTGTAATCCTCTTCGCCTACCTCAGCGCGAACCTCTTCCAACTGCTCCCATGTGCAATCACGGAGAGTTTCGAACTTAGCTTCTGGGTGCTTTGCTGCAATGTGCTTAACAACATTTTCGCAAGAGTTGCGGCGGTCGTTGTATGGAGAACCTGCCAACTCGTGCTTTACCTTAGAGTTTACCAGGCAGAGTTTATAGCCCTTAGGCTCGAATGGGAAGTATTCAAATTCGCGGCTGTTGCAATCGAGGCGCATCAACTTACCTTCCTTGCCGAAAACAGAAGCAAACTGGTCCATGATACCGCAGTTAACACCTACATACTTGTGCTCAGTAGCCTGACCAGCGAGAACGAGATCCCATTTAGAAACCTTGTTGTCACCAAAGAGGTCGTTCAAAGCAAAAGCAAAACAGCTTTCAAGAGCAGCAGAAGAAGACATACCTGCACCGAGAGGCACATCACCATAGAATGCTGCATTGAAACCCTTTACGTCAACGCCCAATGCCTTCATCTCCTGGCAAACACCATAGATGTAACGTGCCCATGAAGCGCGTGGACCTTCAGGATCATTAACCTTGAATTCTACACGGTCCTTCAAGTCGATAGAGTAGAGCATGACGGTATCTGTTCCGTTAGGACGTATTTCTGCCATGATACCCTTATCTACTGCACCAGGGAAAACAAATCCACCATTATAATCGGTATGCTCGCCAATCAGGTTAATACGACCTGGTGACATGTAGATGTTACCTGTTTTACCATCGAAATGCTTGATGAAGCGGCTTCTTACTTTTtCAATATCCATAATTAGTTAAGTTTTTGTTGTGTTGTTACTAAAGATTTGATTATATGATTTAGCCCCAAGACTATATAAGCCTTAGGGCTAATTTATTTCGTGTTATTAATCAACAGGAATATCCTTGTTGATGTTCTTGCAGCCAGCTACAGAATAGAAGAACATGTATGCCATACAGATGAGAGGCACAATGTAACTAGCCATATAGCCAGCATTGTCTGCGATGAAGTTCTGTACCAATGGCATCAATCCGCCACCTACTACCATCATCATGAAGATACCTGAAGCCTGGGCTGTATACTTGCCAAGACCCTCAGTAGCAAGGTTGAAGATAGAAGACCACATGATAGAAGTGCAGAGACCGCAGAGTACCAGGAACATGGCTGCGATAGGCACTGTTACCATCTGGAATGATGTACCTGTAAATACAGGCATTTCTACTGTTGTTGACTTGCCGAGAAGTACGGCGAGGACGATAAAGATCATACCTGCACCATTGGCAATCATCATCATCATGCGGCTAGATACCTTGTCAGCAATAAAACTGGAACAAAGACGACCAACCAGCATCAGGAGCCAATATGTACCTGCAACGAAACCACCGATAGCTGCTGCATTTGCCAAGGCTGTACCATTGATGAAACCACCACCATTTGCTGTTGTATCAGAAATGTAGAAGTTCAATGTTCCAGGAATGCCTACCTCAACACCTACATAAACGAAGATTGCGATAACGCCGAGGTTGAAGTGACGGAAAGCCCATGGTGAATGCTCGAATACAGTCTTGTCTGTAGTCTTACCCATCTCTGGATCCTGGATAGGGATGAAGTTCAAGATAACGAATGCTGCTGCGAATACGGCAAGGGCAATGTAAAGCACGAGGTTCACATCTACCATTTTGGTATTAGCAGTAACAGTACCGATAAGGGCACCTACGAGCATTGGGGTTAAAGTTCCGGATAAACTGTTCAATGTACCACCTATGAGGTTCAACTGGTTACCGCGGTTACCACCACCACCGATGAGGTTCAACATTGGGTTTACAACAGTATTCAAAATACAAACTGCGAAACCTGAGATGAACGCACCGAAGAGGTAAACGGCGAAGCCTGAGATGTCGGCACCGAACTTACCTGAAAGGAACTGGATGAGCACGCCTACGAATCCGGTAGCGATACCGGTGAGGGCGGTCTTCTTGTAACCGATCTTGGTGAGCAACTTACCTGCAGGGATACCCATGAAGAGGTAAGCCAAGAAGTTCATGGCGTTACCCAACATACCGATCATGTTAGCACTTCCGCTGTCAGCGAATACATTTTTCCAAATAACTCCGATAGGAGCAGCCAAATTCGTTACGAACGAAATCATGGCGTAGAGGAACATCATCGTGATAATGGCGATGATATTGCCATTTTTACTTTGGTTTtCCATTTTTTTTGATAGTTGATATTGTTATTTGTTATTATTATTTGCGAAAAGCTTGTTTATACTCTTTTTGAAGAGGTTATTGATTCTCTTTTATGGTAAAGAGGTTGTTTCTTCTTTAAAGACGTTAAGACTTCTCTTTAAGATTGTTGTCGCGCTGGATGGGTTTTGTCATTCAAGCGCGAAAATGGAGCAAGTGCTGTTTAGAGTACCTGCTCCATGATTTATTCTGATTTATTTGTCAATTCCAAACTTATAGATTGTCTTCTGGATGTATGTTTCACCCGGATTTAATCTGCAACTTGGGAAATAGGTGTGATTTGGAGTGTCTGGGAACTTCTGTGCCTCGAAGCAGACTGCACTGCGACGTGGGAATGTTGCACCAAACTGTCCTGAGATACCTGCAAGGAAATTACCTGTGTACATCTGCAAACCTGGTTCTGTGGTATAAACCTCCATGGTACGGCAGCTTACAGGGTCTTTTATACGGGCAGCGAAACTCAACTCACCTTCTTCTGTCTTGTTCAATACATAGTTGTGGTCATAGCCCTGACCATTCTTGATCTGCTCGTTGTCTGCATTGATGTCCTGACCAATTGGCTTTGGTGTACGGAAATCGAATGGTGTGCCCTCAACCTTCAAAATCTCACCTGTAGGGATAGAATACTTATCGATAGGGAGATAGTAGTTTGCGTTCACCTCACAGATGATATTGTCAACTGTTGGGGTAGGATTAGCAATACCCTGGATTGAGAAGAAAGCGTGATGTGTCAGGTTGCAGATGGTTGTCTTGTTGGTTGTAGCCTGATACTTGATAACGAACTCATTGTCGTCGGTCAATGTGTAAGCTACCCAAACTGTCAACTCACCAGTGAAGCCTTCTTCACCATAAGGGCTCGTGTATTTCAATACGACAGCGCTATCACTCATGCGGGTTGCATCCCAAACTTTGGTGTGGAAACCTGTAGGTCCACCATGCAGGTGGTTGGGACCATCGTTGCATGCTAATTGATACTCCTTGCCGTGAAGTATGAACTTGCCTTCTTTAATACGGTTGCCATAACGACCGATGAGCACACTCAAGAATGGCTCTGGCGAGTTGATGACGTCCTGTATGTTGTCATGGCCTTGGATGAGGTTGGCATAGTTGCCATCCTTGTCTGGCATCATGATGGCTACGACTGCTCCACCATAGTTAGTCACTGCAACTTCGTTGCCTTGCTTGTTTCTTAACACGAAGAGATCAGTCTTCTTGCCATTCACTGTGGTCTGAAAATCTTCTCTTTTCAAACCACACTTATTTGCTGGTTCTGTATTCATAATATCTCACTTTTTTTAGTTACCTTACTTTGGTTTAAGTAATGTACTGC
>contig00029
tGAGTATTaCAAAtATTTtATGAACTTTTtGaTTtAAAAAaTCCTAAAACGATTCTGATAGCAAATCGGCAACGACGTAACTAGATCCGCCAATAAAGATAAAATCATCTTTTTTTGCGTTTGCTTTTGCTTTGTTAAATGCCTGTGCGATAGTTTGATAGCATGTTCCGTTTAAGCCGTGCTTTTGTGAGTATCCGTATAATTTGTCTACAGGAATCGCTCTTTTGGTTGATGGCTGTGTCCAATAGAAAATCGTGCTTTCTTTTGGCAACTTTTCTAATAGTCCCATTACATGCTCTACATCTTTGTCGTCAACCATTCCGAAGACAATATGTTTCGTATCGGCTTTGACGGATGCAATCTGAGGTTCCAGATACTCCCATCCGGCAAGGTTATGTCCCGTATCACAGATGGTGAGAGGGTGCTCGTTGAGTTTTTCCCATCTGCCACGTAAGCCTGTCAGCTCGCATACATGTTCGAAGCCGATTTTTATGCTTTCATCTTTGATTTCTATTCCTTCTTCCTTCAGGCATTCTACGGCTGCGGATATGGTGCAGAAGTTCTTTTTCTGATAGTTGCCTTTCAGTTCGAAGTTCATGTCTGCGTCAGTTGCATGTGCAAAATGGATAGGAGAATTCTGCTCATGGGCTTTCTTGATGAACACAGGTTGGGTCTCTTCGTTCCATTCGCCAATAACGACAGGTATCTGTGGCTTGATGATACCCGCCTTTTCGCCTGCAATCTCGCCGAGTGTATTCCCGAGGAATTGGGTGTGGTCAAAACTGATGTTCGTGATAACGGATAGGATAGGAGTGATGATGTTGGTACTATCCAGTCTTCCTCCCAATCCAACTTCGATGACGGCAAAGTCTACCTTTTGTTCTGCAAAATACTGAAATGCCATCATGGTGGTCAGTTCAAAGAACGAAGGATGTAGCGGTTCGAAGAATTTCCGGTTGTTTTCTACAAAGTCGATTACATACTCTTCGCTTACCATCTCACCATTTACGCGAATGCGTTCTCTGAAATCTACAAGATGTGGAGATGTGAACAGACCGACCTTATAGCCCTGGCTCTGCAGGATTGCAGCAAGTGTATGGGATGATGAACCTTTTCCGTTGGTTCCTGCAATATGGATACATTTATATTGGTTATGAGGATGTCCGAAGTGTTCATCCATTTTATACATCGTATCAAGCCCAGGTTTGTATGCCTTGGCTCCAATCTTTTCAAAAACCGGCGTGCTGGTGAAAAGATATTCAACAGTTTCTTGATAATTCATGTTATACCTTATTATATATACAGATAATCCCCGAAAAGAGCGAACCGTTCTTTCGAAGATAGTTCGCCCTCTTCGGGGATTGCTCTTTACAGTTTATTTTTTAAAGAGATTCTTGAAACTTTCAAAGAGAGATTTCTTCTCTGCATTATCTGCTTTGAAATTATCGCATTCCTTGAATTTCACAACAAGATTCTTTTCTTCTTTGGTCAGAGATGTAGGGATGAAAACGGTAATATTGACGATAATATCACCACGGCCATAACCATATCCCTTAATAGCCGGCATACCTTTGCCACGCAAACGAATCTGTTTGCCTGGTTGTGTGCCTGGTTCTATTTTGATCTTCGTCTTACCATCCAAGGTAGGGACTTCTACCTCGCCACCCAAAGTGGCAGTTGCAAAGTCAAGAACAAGATTATGGTATAAGTCCTGACCAACACGCTCGAAATCATCGTTCTTTTCTACGCTTACCATTACCTGTAGGTTTCCGTAGAGACCATTGTGCTTGCCTTGGTTACCCTTTCCTTCAACGGTAACAACCATATCGTTGTCGACACCTGCAGGGATATTGATTTCTACGAGTTCCTCGCCCTTCACGATTCCGTCGCCACCGCATTCCTTACATTTGTTTTTAATGATAGTTCCCTCACCGCCACACTTTGTACATGCAGCCTGAGTTTGCATCATGCCGAACATGCTGCGCACCGTTTTTAAGACATAGCCGCTTCCATGACATTCCGGACATGTTTCTGGCTGGGCACCACCTTCGCAACCTGTTCCGTGACATGCAGAGCAAGTTACATCCTTGCGAATCTTGAAGCGCTTGGTAACACCTGTTGCTGCCTCTTGGAGAGTCAGTTTTACTCTTACGCGAAGGTCGCCACCCTGGTAAACCCGCTTCTGTGAGCCGCCACCGAAACCGCCGCCACCAAAGCCGCTGAAACCGCCGTGTCCGCCAAAGATATCTCCAAACATAGAGAAGATGTCGTTCATGTCCATGCTGGCACCACCGCCGAATCCGCCGAATCCACCTTGTGGCCCGTCGAAACCAAACTGGTCATACTGCTGGCGCTTCTGGGCATCGTGGAGAACTTCGTAAGCTTCGGCAGCTTCCTTGAATTTCTCTTCCGCCTCTTTGTTGCCAGGGTTGCGGTCTGGATGATACTTAATGGCTATCTTTCGATACGCCTTCTTTATTTCGTCTTCTGATGCCGACTTGTCTACGCCCAGCACCTCATAATAGTCTCTCTTAGCCATTTGCTTATTTCAAATATTGAATTTTCTTGCAGAATTCTAATGGAATGTTCTGGATTTTGAAAAATAATTCTTGATATTTCTTTCTTACTGACCTACAGCTACCTTGGCATGGCGAATCACCTTGTCGTTCATCGTATAACCTGTCTGGACGCAGTCAATGATCTTTCCCTTCTTGTCATCGCCCATTCCCGGAACCATAGCAATAGCCTCGTGGAAATCTACATCGAAATCCTTGTCGTTGGTTTCAATCTTCTTAACGCCAAGACCTTCGAGTGTCTTTACGAACTTGTTGAAAATCATCTGGACACCTTCCTTGATAGCCTTAGGGTCTTCGCTCTTGTCAGCGATGGCACGCTCAAAGTCGTCGAGAATAGGCAGAATAGCAGCTACAGTCTTCTCGCCGCCATTCAAAATCAGTTCTGCTTTCTCTTTGAGGGTACGCTTGCGGTAATTCTCAAACTCAGCAGTCTTATAGAGCAACTGTTTCTTGAGTTCCTCTACCTCTTGCTGTGCTTTTGTTAAAGGATCAATCTCTTCTGCCTTCTTGTCAGCAGCGTCTGTATTGTTGTCACCTTCTTCTGCCTTGTTGTCAGTATTCTGATTTTCCTCAGTATTTTCATTTTGAGTTGTCTGCTCATTATTTTCATTCTGAACAGTCTCCTGAACGTTTCCGTCCTCTATATTGATTTCTTTTTCTTTTGACATAGTCTTAAATTTTTTAAACaTGATAATTCTTGTTATTGGTTGTTTGACAAAAAGTGTGCCAACCCGATTCTCATCGAATTGGCACTATTAAATTATAAGATAATTTGTGGTTGCTGTTTAAAACAGCAGAATAACTTTCTGTTTAGAATCCGTACATCTTAGCCTTCTGCTCCTTGATAGCTTCATCGTAGATATACTCATCATAAGACATGAGCTTGTCGATGGTGCCTGATGGAGTGAGCTCGATGATGCGGTTTGCCACGGTGTTGATGAATTCGTGGTCGTGGCTAGAGAAGAGGATATTGCCCTTGAAACCTACCAGGTTGTTGTTGAATGCCTGAATACTCTCCAGGTCCAAGTGGTTGGTTGGTGTATCAAGAATCAGGCAGTTGGCGTTCTGCAACTGCATGCGTGCAATCATACATCTCATCTTCTCACCTCCGGAGAGGACATTTACCTTCTTCAGTACTTCTTCGCCGCTGAAGAGCATTCTTCCGAGGTAGCCCTTCATGGCAACTTCGTTACCTGGACCATACTGGCTCAACCAGTCTACCAGGTTCTTGTCGCTCTGGAAGAATTCTGTATTATCGAGTGGGAGATAAGCTGTTGTGATAGTAACACCCCACTTGTAGTCACCTGCGTCAGCCTTTCGGTTGCCGTTGATGATTTCGAAGAGTGCGGTCATCGCCTTAGGGTTGTGAGAGAGGAATACTACCTTCTCGCCCTTTTCTATGTTGAAGTTTACATTGTCGAAGAGCACTGTTCCGTCTTCGTCGCATGCTTTCAGTCCCTCTACCTCCAGAATCTGGTTACCTGGCTCACGGTCCATCTGGAAGATGATGCCTGGGTATTTACGGCTTGAAGGACGGATTTCTTCAACGTTCAGTTTCTCCAGCATCTTCTTGCGGGATGTTGTCTGCTTACTCTTGGCAACGTTAGCTGAGAATCGGCGGATGAATTCTTCCAACTGCTTCTTCTTCTCTTCAGCCTTCATCTTCTGGTTCTGAGCCTGGCGGAGAGCCAACTGAGAACTCTCATACCAGAAAGAGTAGTTACCTGCAAACATCGTAATCTTACCGAAGTCGATATCTACGGTCTGGGTACTTACAGCATCGAGGAAGTGACGGTCGTGAGATACTACGAGTACGGTCTGTTCAATGTTGCTGAGATAGTCTTCCAGCCACTCAACAGTGTCGAGGTCGAGGTCGTTGGTAGGCTCATCGAGAAGGAGGTTGTCTGGGTTGCCGAAGAGTGCCTTTGCCAGCATCACGCGCACCTTCTCTGTATTAGAGAGATCTCCAACGAGTTTGTCGTGGCGGTCTTCCTTTACGCCGAGGTTCTGCAGAAGTTGTGCGGCATTGCTTTCAGCCTCCCAACCATTCATTTCTGCAAACTTGAGCTCCAGCTCAGCAGCGAGGTTACCATCTTCTTCTGTCATCTCTGGCTTAGCATAGAGGCGCTCGCGCTCCTTCATGTTTTCCCATAATGGCTGATGGCCCATCAGGACGGTATCCATCACGCGGAAATCGTCATATTTGAAGTGGTCCTGTTCCAAGACAGAAAGGCGCTCGCCTGGTCCCATTTCTACTGTACCCTTGTTTGGTTCAAGGTCGCCGCTGATAGCGCGGAGGAAAGTAGATTTTCCGGCGCCGTTAGCACCGATGATACCATAAATATTACCATGAGTGAACTTGAGGTTTACATCCTTGTAAAGCACTCTCTTTCCGAATTGGATCGCAAGATTTTGTACTGTAATCATTATTTGTTCCTAAATATCTTTTATTCTGATTATAtCTTTAATTCaGCTGCAAAATtACAAAAAAaTATTtGAAaCaCAaTGATTTATTGGCAAAAGTTACtAATTTTtaGTTAAAAACATGGTGGCTTTTtGTTATTTTGCAGAAAAGTCTTACTTTTGTAGGCTGAAACGGAGAAAATGCAGCATTGATTCTGTGTTTTTCATGTTAAGAAAATGATATCGATAACAATATGAGACAACAAAATAGAAAAGGAAATTTTAATAAGCATACCAATAATGCTTATGGCTACGGAAACCCAAATGAATATGAGCATTACAAGGTAGAAAAACCTGCTCCGTTGCTGGAATGGCTGATGGAGAATGTGAAGGGACCTAGCAAGACTAAGGTGAAGCAGACTCTGCAGGGTAGGGGAATCAAGGTAAATGGCAAAACCATTACCCAGTTTGATTATGCCCTGAAGCCGGGTATGAAGGTGAGTGTGAGCAAGACAAAGAAGAATCAGGAGGTATTTAAAAGCAGATACCTTAAGATTGTTTATGAAGACAGATATCTGATTGTTGTCGAGAAAAACATTGGTATATTGAGTATGGCAGCCGGTCATTCTACTTTGAATGTGAAAACGGTGCTTGATGATTATTTTCATAAGACTCGCCAGAACTGCCAGGCGCATGTAGTCCACCGACTGGATCGTGATACTTCGGGCTTGATGATTTATGCCAAGGATAAGCAGACGGAGTTGGCTTTGGAGGATGATTGGCATCATAATGTGTACGACCGTAGATATGTGGCTCTGGTTTCCGGAGAGATGGAAGAAGATGAAGGTACCGTTGCCAACTGGCTGAAAGATAACAAGGCTTATATTACTTACAGCAGTGATACGGATAATGGCGGCAAGTATGCTGTTACCCATTTCCATACATTAGAGCGTACAACGGCTCATTCTCTGGTGGAGTTCAAACTCGAAACGGGCCGTAAGAATCAGATTCGTGTTCATACGGCTGATATGGGGCATCCGGTGTGTGGTGACATCAAGTATGGTAATGGTGATGATCCATGCCAGCGCTTGTGCCTGCATGCCTATGTGCTGTGTTTCTATCATCCCGTAACGCATCAGCCTATGGAATTTGAAACTCCGATACCGGCTGAATTCCGCAGGGCATTAAAGAATGACCGTTAATAGGGTGATGAATACTGATTGGTAGTTTATACTATATAATAATGTGATATGAATGATTTTGGATATTATGCGCTGGTATTGGTAGTCCTTGTTGTAGGACTGTTTGTCTTAAAGAAGGTGGCTACCTGTATGATTAAAGCAATGGTAGCTGTTGTTATGATAGCCGTGCTGGCAGTTCTTTACTGGCTCTTCTGTTGATAGTAGAGTTGTATGATGATGACGGGATGAGATTTTAGATATTTTTGATTGGTAAATTGGTTGCGGTTGTCCGGGTGTAAACTTTGGATGGCTGCAACTTTTTTtATaTTGATATTTAAaGAGGTATAAAGTGATATTTAAAGGTGATATTAAATGGTAGGGAGAAATATAAAACAAAAAaGAGCATTTCTGTTAAGAAATGCTCTTTTTGTACACCCTTAGGGATTCGAACCCTAGACCCACTGATTAAGAGTCAGTTGCTCTACCAACTGAGCTAAGGGTGCAACTGTTTGTTGGTGACTCCGCAAGGATTCAAACCTTGAACCTCTTGATCCGTAGTCAAGTGCTCTATTCAGTTGAGCTACGGAGCCAAAACCGTTTGTTTCAGTGAAGCTTTGATAGGAGAGTGACTCCGCAAGGATTCAAACCTTGAACCTCTTGATCCGTAGTCAAGTGCTCTATTCAGTTGAGCTACGGAGCCAATTCTTATCTTTTGTACACCCTTAGGGATTCGAACCCTAGACCCACTGATTAAGAGTCAGTTGCTCTACCAACTGAGCTAAGGGTGCAGCATTTAAAAGCCTCATTTCTGAATTGCGAGTGCAAAGGTACTACTATTTTTTGATTCCACCAAATTTTTTCGCAACTTTTTtCGAAAAAAATCAATTTTTCTTCATCTTGAAGGTTCCTAATGTATGTCTATACCCCTTCTTGTTGATGCTTACCACGCGGTAGATACCCTCCTTTAAGTTTCTAACATCTAGCGTGTTATCTTTTGCATGGAGGTGCAGAATATCGCATCCTTGCAGGGTTTCGACCATCAGAACGTCAAAAACGAGATTTTTTGTGGTTTCTGCTAGATATACCTTCTTTCCGTCACATTTGAGTAATTTCGCAGCTCCTGTGCTTTGGGCAAAAAGTGGATTTTCTTCCTCTTTTTCTTGGGTTGGCTGACTTTCTATGCCATATCCGTCCATTGAAGTTACGGCAACAAACAGATGTTTTGCATCAGAATTTTCTATTTTGAACGAATTTCCTATGATTCGTGCGGCAACCAGGTTGCGTGCATCGGTGATGTCTACCGGATATTTCTTGCTCGCGTATACATTATTATATATATAAGGGGTTGCGATTTTAGTGCCATCCGTATAGTTTGAAGGATTGCTCCAGGAAACTGATACCTTGTTATCGGTGGTGATTACCGATAATTGTTGTGGCTGTTCTGGTTGGTTCTTGCTTGCCCAAGTCATCGGCGGAACCAATGATGGGTATGGATTGAAACGTTGGGTAAAGTCGAGGATACCCTGTTTGTTGTCCAGGAGGAACTTGTTTCTGAAGAATGCATATCCCATTCCGAGGTTTCGGATATGATACATTTCTGCCGTCACGTCATTGATGTTCCACTTTCCTTCTTTCGGATCGAGAAAGTAGATGCCCAGTCCTGGAACCACAATCTTGCCATGGCTCTGTTCCTGCCAGTCGATGGCAAACGGATAGAAGTGTTCGTTCTTGAAATACATCATAGGGAAGAGCTCGTCCATCAGACCGCTCTTGAGCCAGCCCTGTGCATCCTGGCAGACCTTCGTGTATGCATTCCAGCCAAAACTTCGGTATCTGCTCAGGTCATCATACTTTCCTACAGGTGAGCAGCTCATCTTTACCCAAGGTTTTTCAGCCTTCACTGCATCGTGAATCTTTCTTACGATGTTGGTGATATACCGGCGTCCCTGTTCCCGGCTCACTTTAATGTTCCAGGTTTCAGGGTAACGGATGTAGTCGAGGTGAATACCGTCTACATTATATTTATGTGTAATTTCCCTGCAGATGTTTGCTAGATAATCACCAGTCCGACTGTTTTCCGGATCCATGTATCCGTCGGCTCCAATCTTCTTGATGAGTTTCGGCATCTTCTGTCTGAGGGTTTTGCAGCCGAGTGCGTTCCATTTTCCTACAGGGATGGTTACCACCCAGGCATGCAGTTCCATACCGCGCTTATGGCATTCGTCGATGGCAAACTGCAGGGCATCATAGCCCGGACTTCTGCCCGGAAATCCTGACAGACATCCATCCCAAGGTTCGTATGCCGACGGATAAATCATGGTACCTCTTACGCGAGTCTGTATCAGTACAGTGTTGATTTTAGCTTGCTGTAACCGGTCCAGTATATCCGTCAGTTCCTTTTTCTGCTTTTCGGCAGAATAAGAAGACTGGGCATAAGAGTGTGGCCAGTCGATACCTCCTATGGTTGTCAGCCATACAGCTCTTACTTCATGTTTCGGCACCTGGTTATTGAACACGATACTCTGGGATTTTGCGGCCAAAACAGAGCATAAAACGaTAAAAAATaTCTTAAATCTCTTCATAATCTTACAATTTGgCAaCAAAGATA
>contig00030
AAATATTAAAATAAAGTGCATTTTGCACCGAAAaGaGAGAAAATTTTAaGCAATAAAaGAAAAaTGGTCAGTTTCGTTATTAGTTTGGTTGCCCTTGTATTGGGTTACCTTCTTTATGGAAAGTTTGTGGCGCATGTGTTCGGTCCTGATGACCGCCCTACGCCTGCAGTGACCAAAGCCGATGGGGTCGACTTTATGGTACTGCCTAGTTGGAAGATCTTCATGATTCAGTTCCTCAACATTGCAGGAACGGGTCCTATCTTCGGTGCCATTATGGGTGCCTGGTACGGACCGGTGGCTTATCTGTGGATTATCTTCGGGTGTATCTTCGCAGGAGCCATGCATGATTACATGAGCGGTATGCTCAGTATCCGTAACGGTGGAGCTGGTTTGCCGGAATTGGTAGGTAAGTATTTGGGTGGACGCACCAAGAAAGTGATGTTGGTCTTTTCGGTACTTTTGCTGATGATGGTGGGAGCTGTGTTTGTATACAGTCCGGCTATCATTATGAGTGGCATTTGTAATACGGATGCATTCTGGGGCAGCCAGATGTTTTGGATTGTGGTGATTTTCGTTTATTACGTCATTGCTACATTACTGCCTATCGATAAGGTTATCGGAAAGATTTATCCGCTCTTTGCCTTCTCGCTTCTCTTTATGGCGGGTGCTCTGATGATAGTTCTCTTTGTGAAGTGGCCTTCATTGCCTGAACTCTGGAGCAATTTGCAGAGTTGCAATCTCAATGAGAATCCGGCTTGGTTGGGAACGGAGTCTTTTGTACAGAAGAGTCCGATTTTCCCTTGCCTCTTTATCACGATAGCCTGTGGTGCCATCAGTGGTTTCCATGCTACGCAGAGTCCGCTCATGGCCCGATGCATGAAGAATGAGAAGATGGGACGCCCTATTTTCTATGGTGCCATGATTACAGAAGGTGTTGTTGCCTTGATATGGGCTACGGTTTCCATGTATTTCTTCTACTATGGTGGATGGCGTGAATGCGTAAGTCCTGAGGCGGCTCAGCAGTTTATTGCTCAGTTTGATGGCGGCAAGTCGCTTATCCAGAACTTCGATGCGCCTACCGTTGTGAAGATAGTATGTTCCAGCTGGTTGGGTGTGGCTGGTGGAATCCTGGCTCTGCTGGGTGTTGTTGCAGCGCCTATTACCAGTGGCGATACGGCTTTGAGAAGTGCCCGTCTGATTATCGCTGAGTTTATCGGTTTGGAGCAGCGCTCAATGCGCAAGCGTCTTTATATCTGCGCTCCGTTGTTTGCTCTTACGGTGGGCATTCTGGTTTGGCAGATGGAGAATCCTGATGGTTTCAATATCATCTGGCAGTATTTCGGCTGGGCTAACCAGACGCTTTCTGTGTTCACTCTCTGGACATTGACGGTTTATCTGGTACAGCAGAAGAAGCCTTTTGTGATGACGCTGGTTCCTGCCTTGTTTATGACCGTGATATGTTCAACCTTCCTGCTCATTTCGCCAACAGCTTTGGCTTTGGGTGAGAGCCTGGCTTATACGGGCAGTGTCATCATTCTGGTGATTGCCTTGGTATGGTTCCTGGGTTGGTATCGCAGTTATCAGAAGAAACAATAGATTTATATATAAGTATTAATCAATATACGTGAATTTATATGATACGAATGAAAAAAaTAGCTATTGCAGCATTGGCACTTGTCGTTTCGACAACTGCCCATGCTCAGTTTGAAAGTGGAAAACAGTATATAGGTGCGTCGATGACGGGCTTAAACTTGAGTTATAATGGCTCTCAGGACCTCAATCTCGGTATTCAGGCTAAGGCAGGATACTTCGTAGAAGACGACTGGATGCTGTTGGGGCAGGTAGAATATAATCATTCTGGTCTTGAAGGCGTGAAGGATTATTTCTCTGTCGGTGCCCAGGCACGTTATTATATCGAGCAGAATGGTCTGTATCTGGGTGGCGGCGTAAAGTTGGCTCATTCCGGAGGTTATAATGATTTCATGCCAGGGGTAGAGGTAGGTTATGCTTTCTTCCTCGGCAAGTCGGTTACCCTCGAGCCAGCTATCTACTACGATCAGAGTTTCAAGAAGCATGTAGATTATTCTACCGTAGGTTTGAAACTGGGTATTGGTATTTATCTCTAAACTGCTAAGATGCAACAACAGTTTTCTTCGACTTTGTTGGAAAAGGCAGTGGCGGAGTTTTCTAAATTGCCAGGTATAGGGCGCAAAACAGCTTTGCGCCTTGTACTTTTTATGCTCAAGCGTAAGAGTGAGGATGTGGAACTCTTTGCTGATACCATTTCCAGGATGCGGCGTGAAGTGAAATACTGCAGAGTTTGTCATAATATCAGCGATACTGATGTCTGTCCGATCTGTTCTGATTCCCGGCGCGATGCTTCTACCATCTGTGTTGTCGAGAATGTGCAGGATGTACTGGCGATAGAAAACACGCAGCAGTTTCACGGACTCTATCATGTCTTGGGCGGCATCATTTCGCCGATGGATGGTATTGGTCCTTCGGATATAGAGATAGAATCGCTGGTTCAGCGTGTGGCTGAAGGTGGGGTGAAGGAGGTGATTTTTGCTCTCAGCAGTACGATGGAGGGTGATACTACCAACTTCTATATCTCCCGTAAACTTGCTGATTATCCTGTTAAACTCTCTGTTATCGCCCGTGGTATCTCAGTGGGTGATGAATTGGAGTATACAGATGAGGTTACCCTCGGACGGAGTATTCTGAACAGAACTCCATTTGGACAATAACAAAAGACAACAAAATGAAAATCAAACAAGTACAACGAATATTGATGACCAATTTTCTCTTTGTCCTGTTGGTAGGATTCCTGCTGGTCTTGCTCTATGAGACAGAAATTCTGGAACCTACTAATCTGGCAGGTGATGTCACGTTGGTCTATGTGATTACCGTAGCGATGGAGTTTCTTACCATTGCCGTTATTCCTTTGGCGCTCAAACTCTTCAGTTTCAAGGCCATTCACCGTCAGTTGGTAACCCGTAAGGGAGATGCACTTCTTCCTCTGGGCACTGCCCGTCTGAATATGCTCTGCTTGCCAATGCTGATCAATACGTTTATGTATTATCAGACGATGGCGCCTGCTTTTGGATATATGGCTATCATCCTTTTTCTCTGTCTCTTCTTTGTTTATCCTTCTGTCGGAAGATGTGAAGAAGAAACAACAGAGGCGGAAGGTTAAACTCTCAGTATCTAATATTTGATATTCGATATGAAACTCAGTATTGTCATAGTAAGCTATAATGTGAAGTACTATCTTGCCCAGTGTCTGCGTTCGGTAGAGAAAGCTATCGGCGTGTTGGAGTGTGGGCAGCAGGGTGATGCAAATGGCGATACGGCAGAGATTATCGTGGTTGATAATCATTCTCAGGATGGAACGGTGGAATATCTCGAACATTGTTTCCCGGCTTCCCGATATCCTAATCTCCATGTTGTAGCCTGTACGCATAATAACGGATTTGCCCGTGCCAACAATCTTGCTATCCGCAAGAGCGAGAGTGATTTGGTTCTTTTGCTGAATCCGGATACCATTATCGGTGAGCATGTTCTCAAGGATGCTGTCAGTTTTATGCATTCTCATCCTGATGCCGGTGCTCTGGGTGTAAGGATGTTGGGAGCCAATGGCAAACCAGCTCCTGAGAGTAGGAGAGGATTGCCTTCTCCGATGGTGGCTTTCTATAAGATGATGGGGTTGTGCAGCCGTTTTCCTCAGCATCGCAGTTTCGGTCATTATTACATGGGTTATCTTCCATGGGATAAGCCGGCAAAGATAGAGGTTGTGAGCGGTGCTTTCTGTATGATTCGTCGTGAAGCCTTGCTGAAGGTGGGGTTGCTGGATGAGGATTTCTTCATGTATGGCGAGGATATTGATCTTTCTTACCGTATCTTGAAGGGTGGTTATCAGAACTATTATCTGCCTGTAGATATCCTGCATTACAAAGGTGAAAGTACTCAGAAGTCGAGCTTCCGCTATGTTCATGTGTTTTATGAGGCGATGCTTATCTTCTTCCGTAAACATTATTCGGGTATGTCGCATCTCTTGAGTATTCCTGTCAAATTTGCCATCTATGCCCGTGCCTCTGTAGCCTTTACGCAGATGATGACTGCGAAAATCAGAAAGAGTCTGGGATTCTTTTCTCCTTCTCATGTCGACCTGTCAAACCAGGTATTGTTTGATGCTGACGAGATGAGCTATGAAGAGATGCTGCATCAGCTTGCGCAGCGGTCTGACGAGAATATCAAACTGGCTACCTATACGAAGGTCATCGGTAAGGTGATTACGGATAGGGAGGTGATGGATAAGGATGAATTTGGTTATTTATAAGGATAGATTTATTTCTATATTATAAGGTACGCGCGTACATTATTAATAAGTGTAGTTTATGAAAGAACCGAATATTCGATTACGTGCTTTAGAGTTGGAAGATCTTGATTTTCTCTACCAGATAGAGAATGATGATCGGCTTTGGGAACTGGGTGTTTCCAATGTTCCATATTCGCGCCGGGTGCTGCTCGACTATATAACCAGTGCTTCGGCAGATATTTATGTAGACAATCAGGTGCGCCTGATAGTAGAGAATGAGCAGAATGAGCAGGTGGGCATCCTGGATCTTACAGATTTTGATCCCCGTCATCACCGTGCCGAACTCGGAATAGTCATCAAAAAGGAGTTTCAGGGGCAGGGTTACGCGAAGGCTTCTGTGTCACGCTTGTTGCAATATGCTCGGAATGTACTTCATCTTCAGCAGATTTATGCTATTGTAGGTATCAGAAACCAAAAAGCGGCTAAAATGCTGCAATCTGTTGGATTTGAGGGGAATAATGTCCTGAAACAATGGCTTTGTAGCCAAGTTGGATATGAGGATGCGAtGTTTTTtCAATATTTtCTgTAAAAAagTTGCaTAAAAATTTGGTAGAACC
>contig00031
AAAAaaGTAGTACCTTTGCACTCGCAAATGAAAAATGAGTGTTAAGACATTTAATTTGATTTCATGTTTGGTGCGTTAGTTCAGTTGGTTAGAATGCCTGCCTGTCACGCAGGAGGTCACGAGTTCGAGTCTCGTACGCACCGCTCAAAATCATCTTACAGGTTTGCCAAAATAGTTTGGTGCGTTAGTTCAGTTGGTTAGAATGCCTGCCTGTCACGCAGGAGGTCACGAGTTCGAGTCTCGTACGCACCGCTAATTTCATTTGAACATTTCGACTCCTCCATAATAATAATGGTGCGTTAGTTCAGTTGGTTAGAATGCCTGCCTGTCACGCAGGAGGTCACGAGTTCGAGTCTCGTACGCACCGCAGAAACCTTCGAGAGTGATCTCGGAGGTTTTTtGTTTTTATGTAAATCTAAGAGAATATGGCTATCGTTATCACAGTTCTGGCATACTTCTGTGTGCTGCTGCTCTTCAGTCATCTTACTGCCCGTAATATGGCAAGTAATGAAACTTTCTATCGTGCTAACCGCCGTTCGCCTTGGTATATGGTTGCTTTCGGTATGGTGGGAGCGTCTATTTCGGGCATCACTTTCGTCAGTGTGCCGGGCATGGTGATGAGAACGGATATGACCTACCTTCAGATGTGCATCGGTTTCATCCTGGGTTATTTCCTGGTTGCCTTTCTTTTGCTTCCTATCTATTACCGGTATAATCTCACTACGATTTACGGTTATCTGCAGCAGCGGTTGGGGGAACGTTCGTATAAGACTGGAGCTTCGTTCTTCCTCTTGTCCAAGATGACGGGTGCGGCGGTCCGTTTCTTTGTCGTCTGTATCCTCTTGCAGCGTTTCGTGCTCGATGGGATTGGTGTTCCATTCTGGGTCACGGTTCCTGTCATGGTACTGCTTATCTGGCTTTATACGCGCAAGGGTGGCATCAAGACGCTGGTGTGGACGGATACCTTTCAGACGCTCTGTATGTTTGCGGCGCTCGTCCTCATTATCTTTCAGGTGATGTCGGCGTTGGGCATGACTCCTTCCGAAGCAATCACTGCGATTGCTCACGACAGTCATTCCCGTATTTTTGTCTTTGATGACTGGATGTCGAAACAGAATTTCTGGAAACAGTTCCTCAGCGGTGTCTTTGTAGTGATTGTGATGACCGGTCTTGATCAGGACATGATGCAGAAGAATCTTACCTGCAAGTCGCTCCGTGAGGCCCAGAAGGATGTTTGCAGCTATGGTTTTGCCTTTGTGCCTGCCAATCTGCTTTTCCTGAGTCTGGGGGTGTTGCTGGTAATGCTGGCTCAGAAACAGGGAGTGGCTTTGCCTGATGCTCCTGATGATCTGTTGCCGATGTTTGCGGCTTCGGGGGCGATGGGAAACCTGGTGGTGGTCTTGTTTACCATTGGCATTGTGGCGGCAAGTTTCTCCAGTGCCGATTCAGCATTGACCGCGATTACTACGAGTCTATGCGTGGATATTCTGGGCAAGAAGGATGATATGAAGCTCCGCAAGCAGATGCATTTGGCGGTAGCTTTGGTGTTCATGCTCTTCATCATTGCTTTCAAGGCGATTAATTCTACGAGCGTGATAGATGCCATCTACATCCTCTGCTCTTATACTTACGGTCCGCTGTTGGGTTTGTTTGCCTTCAGTCTGCTCACCAAGCGTCAGGTAAACGACCGCTGGTCGCCATGGGTCTGCATCGCCAGTCCGCTCATCTGCTTCGCCATCGATACCCTTACCTCGCAGTATGTGGGCTATAAGTTCGGCTATGAGCTTCTGATGCTGAATGGCGCCCTGACATTTGCAGGTCTCGCCCTTATAAAAAAaGAAACAGTTAAATACAAACAATAATGAGAACAAAAGTATTATTTGCAGCATTGTTGCTCAGTGCAACAACTGCTTTTGCCCAGCAGGAGAAGTTGGGCTCCGGTATTGACAAGACCAACATGGACTTGACCATCAAGCCGGGTAATGATTTCTATCGCTATGCCGCAGGCAACTGGATGAAGAATCATCCACTCGATGCCGAGCATACCGACAATGGTGCTTTCACCGATCTCTTTGAGCAGAACCAGAAGCGCATCCAGGACATCATCCTTGAATATGCTTCCAAGCCACAGCAGAAGGGGTCACTCGGACAGAAGATCGGTTCGCTCTACAACCTCCGTATGGACAGCGTTCGCCTGAATAAGGAGGGATGGGCACCTATCAAGCCAACTCTCGACCGCATTGCAGCCATCAAGGACCGCAGAGAGTATCAGCTCGTTACCGCTCAGCTCGATTTCCGTGGCGAGGGTACCATGATGTATGGCATCGGTGTGGGCGCCGACCTTCGTGATGCCGCCAACAACCTCGTTGAGGTAGGACAGAGTGGTCTTGGTCTTGGTGTACGCGATTACTATGTAAACGATGACGAGCAGACCAAGAAGATTCGTGATGCATACAAGGCTTATATGAAGAAGCTCTTTCAGATGGTAGGCAACGACGAGGCTACCGCCCGGAAGAAGATGGAGGCTGTGATGGCTATCGAGACCCGCATCGCTAAGGCAAGCTATAGTCAGGTACAGCTCCGCGACATCGATAAGAACTATCACAAGATGACCTACAACCAGCTCGTGCTCGATTATCCTGGCATCGACTGGGGCAATGTGTTCCTGGCATCCGGTTTCCCTGCTTTCAAGGAAATTTGCGTGGGTCAGCCTGAACCAATCCACGAGGTTGAGAAGATTCTCGCAGAGACCTCTCTGGATGATCTGAAGACATACGCAGAGATCAAGGTGATTTCTGGTGCAACCAGCGTATTGAGCGATGATTTCCGTGCCGTATCCTTTGAGTTGAGCAAGGTAATGAGCGGTGTTCAGCAGGACCGTCCTCGCTGGAAGCGTGCCGTAAGTACCGTGAGCGGTGTGTTGGGCGAGGCTATCGGAAAGATTTACGTAGAGAAGTACTTCCCGGAGAGCAGCAAGAAGCGTATGCTCGACTTGGTTCACAATCTCCAGACTGCGCTTTCACAGCGCATCGACGAGGCTACCTGGATGAGTGCTGCTACCAAGGCACAGGCTAAGGATAAGCTGGAGAACTTCATCATCAAGATAGGTTATCCTGACAAGTGGAAGGACTATAGCGGATTGCAGGTAGATGACAGCCTCTCTCTCTACGAGAATATGGCAAATATCTCTGAGTTCTTTACCAAGGATGCCATCGCCCGCAAGGTGAACAAGCCGGTAGATAAGACTGAGTGGGGAATGACTCCTCAGACTATCAATGCTTATTATAACCCAACTACCAACGAGATCTGCTTCCCTGCAGCTATTCTCCAGCCTCCATTCTTCGACCCGACAGCCGATGATGCGATGAACTATGGTGGTATCGGTGGTGTAATCGGTCATGAGATGAGTCATGGTTTTGACGATCAGGGTAGCCAGTTTGACAAGACCGGAAACCAGAACAACTGGTGGACTGCTGCTGACAAGAAGAACTTCGAGTCTCGCACCAAGATCCTGGTTGACCATTTCAACAAGATTGAGTTGGCTGGCAAGAAGGTAAACGGCCAGATGACCCTGGGTGAGAACATCGGTGACAATGGTGGTTTGAACATCGCTTTCCGTGCACTTCAGAATGTGATGAAGACAGAGAAGTTGGGTGTGAAGGATGGATTTACTCCAGAACAGCGCTTCTTCTTGGCATGGGCACGTGTATGGGCAGGCAATGCCCGTCCTGAGTACCTGCAGTATCTGATGACCGTGGATGTTCACTCTCCAAACGAGGCTCGTGTGAACGGTGCCCTCCCAATGGTGGATTCATGGTATAAGGCATTCAACATCAAGAAGGGCGACAAGCTCTTTGTTCCTAAGAACAAGCGTGCACATATCTGGTAAAAACATAAAAAaGTCTTGCAGGCACATTGGCTTGCAAGACTTTTTTATAATCATTACTTCGTTCCGAAGTAGAGGAAGAGCATTCCGAGTAATACCAGGAGCAGATCTACGAACTTCGCCTTGAGATTCTTCTCGTGGAAGATGGCTGCACCGAAGAGGAAGCTGACGATGACCGAACCGCGGCGAATCATGCTCACGATACTGATCATGGCGCCAGGCAAACTTAGAGCGTAGAAATAAACGAAGTCGGCTGCCGAAAGGAAGATACTGATGAAGATGATACTCCAGTGCCAGTGGAATGGGGTAGAATTCTTCTTGGTAGGCCACCATATCATCAGCAGCATGGCTCCCATGAGGAAACACTGGTAGATGTTGTACCAACTCTGCACAATCATTCTGTCTAATCCTACACCACCATTCTCTGGTGGAGCCATCAGATACTTGTCGTAGAGGCCGCTTATTGCACCGAGCACGGCAGCCAGCACGATGAAGTAAATCCATTTGTTGTGCTTGAAGTCGATACCCTCTTTCTTGCCGCTGCGCGAAAGCATGGCAAAGGAGATGATGGCAAGTATGACACCAATCCACTGATACAGATTCAGAACCTCGCCATAAACCAGCAGGGCGCCTACGAGTGTCATTACTGGTCGGGTGGCGTTGATAGGTCCCACGATGGTGAGCGGCAGGTGTTTCATGCCGAAATAACCGAAGATCCAGCTGCTCAATACGATGAAACTCTTGAGCACGATGTACTTGTGAACTTCCCATCCGCCTTCTGCTACATGAAACATCGTTCCATCCAGCGAATTTCCTGTATAGCTCATCACGATGAACGGCAGGAAGATGAGCGATGAGAAGAGCGTGTTCAGAAAGAGCACGGGAATCACTGCGTTACCTGAAAGCGCCTTCTTCTTGAAGGCATCATAAAATCCCAGCAGCGCTGCTGAGAGAAATGCTAATACTAACCACATTTTTATGAATGTTAAATGTTGAATGTTGAATGAGGCTCGCGCCCTTGTGTTTCTAATCATTTAATCTTTTAAATCATACCCTACCTCTTCCAGGAACAATGCGTTACCCGGCATGCTTTCGCCTGCATCGCTGCGGCTTCCGTTGTGCAGGATATTGAGAAACTGTTCCATCGTAATCTTTTCTCTGCCTACATCGATGAGCGTTCCCACTACGGCTCTCACCATGTTTCTCAGGAAACGGTTGGCGGTAATCTCGAAATACCAGGTGGTAGGAGAGGTCTGTATCCATCGGGCGGCTGTTACGTGGCAGATGGTGGTCTTGTTGTCGCCACCCGCCTTGCAGAACGCTGCATAGTCTTCGTGATGCAGAAAATGCTGAGCCGCCTCGTTCATCTTCTCGAAATTCAGGGGATAGTTTATCTGCAGTGAATAATGGCGCTCAAACGGATCTTTCTGCGTATGTATATAATAATGGTATGTGCGCGAGATGGCAGAGAAACGGGCATGCATCTCTGGGGCTACCTCCCTTACTTCGTATACGGCGATGTCGCGGGGCAGGATGCGGTTCAGGCGGTATACCAGCTGGTCGGGTTCCATCGGAATCCTGTCGGTATCGAAGTGGGCTGTCATGTGTCGGGCATGTACGCCGGTATCGGTCCTTCCTGCTCCCACCACCTCCATTTCCTTTCTCAGAAGTATGGAGAGGGCGCGCTGCAACTCCTGCTGCACCGAATTGGCATTGGGCTGAATCTGCCAACCGTGGTAGTTGGTGCCGTCGTAACCGAAGAATATGAAATATCTCATGATGATCTTTGATTTTTTTGTTTTTtGCTATGAACTTTGAGCTTTGATTTGTTCTAcgTtctttgcttaattcgggtgcaaaGtt
>contig00032
CAAAAaTGGTACAATCTTGAAAGAAAaGTTCATTTTtATTTTGCAAATTGACAATAATTGtGtACTTTtGCCAACGTTTTTGATATTATAGATTATGGCACAGAATATATTCAAGGGTTTAGGTGTTGCCCTTATTACTCCTTTTAACACCGATGGCTCGGTTGATTATCAGTCGCTCAAGCGATTGGTAGAGTTTCAAATTGACAATGGTGCAGACTTCCTTTGCATCCTTGCCACAACTGGTGAGGCTCCATGTCTTACACAGGAAGAGAAAGATAAAATCACAGAATTGGTGAAAGATGTGAACAAGGGTCGCATCAAGATATTGAAATATTGTGGCGGTAATAATACTGCTGCTGTCGTTGAAGAAATCAAGAACACCGACTGGAGTGGCATCGATGGCATCCTCAGTATCTGTCCTTACTACAACAAACCTTCTCAGGAAGGTCTCTATCAGCACTTCAAGGCCATCGCCCAGGTTAGTCCGCTGCCTATCGTGCTCTACAATGTTCCTGGCAGAACCGGTATCAACATGAAGCCTGAAACAACCTGCCGTATCGCCCGCGACTTCCCTAATGTGGTAGCCGTGAAGGAGGCTAGTGGCAGCCTGGAGCAGGTAGATGAGATTATCAAGAACAAGCCTGATAATTTTGATGTTATCAGCGGCGATGATGCGCTTACCTTCTCAATGATTGCCAGTGGTGCTGCCGGCGTTATCTCTGTTATCGGCAATGCCCTGCCTAAGGCTTTCAGCCGTATGATCCGTCTCGAGTTCCGTGGCGAATATGAGCCAGCCCGTAAGATTCATCATTCTTTCACTGAACTCTACAGTCTGCTCTTTGTTGACGGTAACCCTGCCGGCGTAAAGGCGCTCCTCAATGATATGGGTTTCATCGAGAACGAGCTCCGTCTTCCTCTGGTTCCTACCCGTATCGCAACCAAGCAGAAGATGAGCGACATTCTGAAGACTTTGAATATCTAAAATAGTGATTAGTTATTAATCATTTAGTACCATGGTAGATGATAGAAGAATCATACACGAGATAACACCGCTGATGGGTAAGGATGTGCTCTATATTGCAGACCGACACAAAAAGGAGTTTACTTATCCTATCCATAACCATTCGGTGTACGAGTTGAACTTTGTAGAGAATGCAAAGGGAGTAAGAAGAATCGTTGGAGATTCGCAGGAGGTGATAGGCGATTATGATCTCTGTCTCATCACATCGCCCGATCTGGAGCATGTATGGGAGCAGAACGAATGCCACAGCGATGACATCCGTGAGATTACCGTCCAGTTTGATTTCTCCATGAGTGATGAAACGCTCTTCGGAAGAAATCCCTACGCCAGTATTACCCGTATGATGCAGGAAGCGAAGAAGGGACTCTCATTCCCGATGCAGGCAATCATGAAGGTATACGGAATGCTCGATACTTTAAGTTCTGTAAAAGACGGTTTCTATGCCGTACAGCAGTTCCTGACTATTCTCTACGAACTGTCACGCTGCGAAAATGCCCGCACCCTGGCTTCAAGCAGTTATGCCAAGGTAACGGTAGAAGACGATAGCCGGCGCATCCTGAAGGTGAAGAATTTCATCTCCAAGAACTATATGGATGAACTCCGTCTGCCGGAACTTGCCTCGCTGGCAGGCATGAGCAGCAGTGCGTTCAGCCGTTTCTTCAAGCTTCATACCGGCAGAAATATCTCTGAGTATATCATCGACCTGCGTCTGGGTTATGCTGCCCGTATGCTGGTAGATACCGCCAAGAGTATCAGCGAGATAGGTTTTGATTGCGGATTCAACAATCTCAGCAATTTCAACCGCATCTTCAAGAAAAAGAAAGGATGCTCGCCAAGCGAGTTCCGTGAAAGCTATCATAAGACAAGAATCATTGTATAATACAGCCAACGTAATCGTTTAAGTGAAATTATCAAAAATATTTCGCTTAAACGATTCTTTTTtCCGATATTTGTtGTACCTTTGCGCTACAATTCATAGTGAATAAATAAACATTTAAAAaCTACGATAACGAATTATGAAGCAATTTATGGATGAAAACTTCCTGCTCGACACTAAGACTGCACAGGATCTTTTCCACAATCATGCGGCTAAAATGCCAATTATCGATTATCACTGCCACCTCATCCCTGAGATGGTAGCCAATGATCACAAGTTTAAGAGTATTACAGAACTTTGGCTCGGCGGCGACCACTACAAGTGGCGTGCTATGCGTACCAACGGTGTAGATGAGCGCTTCTGCACAGGTACTGATACCAGCGACTGGGAGAAGTTCGAGAAGTGGGCTGAAACAGTGCCTTATACTTTCCGTAACCCTCTCTATCACTGGACTCACCTGGAGCTCAAGACTGCTTTCGGTATCGACAAGCAGCTCAGCCCTAAGACTGCCCGTGAAATCTACGATGAGTGTAACGAGAAGTTGCAGTTGCCTGAGTTCAGCGCTCGTGGCTTGATGCGTCATTATAACGTAGAGTGCGTTTGTACTACAGACGACCCAATCGATGATCTGCGTTACCACAAGCAGACACGTGAGAGCGGTTTCGAAATCAAGATGATTCCTGCTTGGCGTCCTGACAAGGCTATGAACATCGAGAAGCCAGATTTCGCTGACTATATGAACAAGCTCGGTGAGGTAGCAGGTGTTAACCTCGTTACATTCCAGGATATGGTTGATGCTTTGCAGAAGCGTCACGACTTCTTTACTGAGAACGGCTGTAAGTTGAGCGACCACGGTATCGAGGAGTTCTACGATGAGCCATACACAGATTCTCAGATTGAGACTATCTTTGCCAAGGCTATGCGTGGCCAGCAGCTTTCTGCGCTCGAAATCCGTCAGTACAAGCATGCATTCCTCAAGGTTTGCGCTGAGATGGATCACGCTGCCGACTGGACACAGCAGTACCACTATGGTGCTATCCGCGACAACAATACACTGATGTACAACAAGCTCGGTGCTGATACCGGTTTCGATTCTATCGGTGAGTTCACTACAGCCAAGGCTATGAGCAGCTTCCTTAATGAGCTCAACATGGAGGGTAAGCTCACACGTACTATCCTCTATACTTTGAACCCATGCGCCAACGAGGTTATCGCTACCATGCTCGGTAACTTCCAGGATGGTTCTTGCCCAGGTAAGATTCAGTTTGGTTCTGGCTGGTGGTTCAACGATCAGCTCGATGGTATGACTCGCCAGATGAACGCACTCTCTGTATTGGGTCTCCTGAGCCGTTTCGTAGGTATGTTGACCGACTCTCGTTCATTCCTCAGCTACCCACGTCACGAGTACTTCCGTCGTTTGCTCTGCAACCTCCTCGGCAATGATGTAGAGAAGGGCTTGCTTCCTAACGACATGGAGAGCCTCTCTCGCATGGTAGAGGATATCTCTTACAACAATGCTCGCAACTACTTCAAGTTCTATTAATCCATAGAACTGAAGCAATTTATACTAAGACAAATCCCTTCACGGCATCCCGGTGGTGTTGTGAAGGGATTTGATGTTTCATCGTGAAACCAATACTTTAAACTTATGGGGGTAATAGACAGAATACTAGGTTTTTACGAAGATATCAGAGAATTCAATTCTTCTAATATCAAAGACTTTCGGGGCAGACTCAAGTCTTGGATCAAGATGGGTATGCTTGCCGGTCGCATCTTCTATCTCAAGGATATGTGGGCCAGGGATGTGGCTGCCTTGACTTTTGCCTCCTTCATGGCTATGATACCTTTCATGGCTATGATGTTTGTCATAGCCCGTGGTTTCGGCTATGCCTCTCTGCTCGAATCCTGGCTCTCTACCACCTTCGAGGCACAGCCTGTTGTGGCGCAGACCATCGTTAACTTCGTTCACAATTATATCGAGAATACGCAGAGCAACTACATCATCGGTACGGGTATCGTGATGTTTCTCTATACCATCGTTTCGCTGATGCAGAAGATAGAGCTTACCTTCGATGACATCTGGCATACGGGCGAGCGTTCGTGGAAACAGATTGTTACTGAATATCCTACCATTCTGTTTGGTCTGGGACTGCTGATACTCTTTGCTTCGAGCATCAATGTATGGACGGTGAATATGGTGGATAATGTAGACAGAATAGCAGATATCGGGGATAGCATTCCTTCGTTCATCCTTCATCTGGCGGCTTTTGTTCCGATGTTCCTGTTCTTCGTGTTCTGCTATTATGTCATCCCGAATACCTATATCCGGGTTCGCAGTACCCTGGTTCCATCGTTCCTGGCGGGTGTCTGCATGACGGCACTTCAGTATGGATATATCTATCTGCAGGTTTTTCTGTCCAGCTACAATGTCATCTATGGTTCGCTGGCAGCCATTCCGCTTTTCCTGTTATGGCTTCAGATTTCGTGGGCTATCGTAGTGTTTGGCGCCTTGCTTTGCCATACCAACCAGAACATCCATTATTATGATGGTGATTTGCAGTACGATCACCTGAAACTGGTGCAGCGCATCAAGGTTTGTGGGGTAGTGATGCATCTGGTATGTCGTCGGTTCAATCAGGGCGAACAGGCGTATACTCCGAAAGAAATTCATGATTTAACGAAGATACCTCAACAGATTGTCAACCAGTCGGTTAAGGAGCTGTTACGTGCCCGTTTGCTGGTAGAAATCCGGAATGGTAAGAAAAGCAGTTTTGAGGAATCGGTGGTTCTTCATCCGATAGAGAAGATAGAGCATCTTACCTATGGTGTAATGATAGAGCGCCTCTTCAGTTATGGCGAGGATGTCTCAAGCCTAGCCGCATTGGAGTCGGATATGGCGATGTGGAAGGATATCGACATCGTGAATGCAGAGTTCATAGAAAAGGGAAAGCAAATCGCTTTCTGATAATAAACGGTGTTTTTTAGGCACGTGTAATCCGTGCCTGAAAAACTATCAATTTATAGTATCTTATTTCTGGTCATATCCGTCAGAAATCTTTTTtCCCAGTGCTAGCGCCAGTTCAACCTTGGCACCATATCCTTCCAGCTGGTCGGCAAACTTTGCTACCGAATTGCCGGATGCGATGATGTCATCAAAGAGAATGATCTTTTTGCCCTGGAAGAAAGCCTCGTCGATATGGAGTTCATCTACAGGATCGCCATCTTCATCTACATCATGCGTGTAGCTGAAGGCAGGGTAGGCGTTGGTCATGCCCGTAGCCTTGCATATCTCCTCGCTGAACTCCTTGAAACGGCGCTTGGTATGCGCCTCAAGAGCTGCAGGAATGCAGACCAGGGTAAACTGTGCTGCCTCTTCGCCCAAAAGATTCTTCAGCTTGTCTGATACCATTTCGATAGCCTTCTTCAGGGCTTCCTGATGGTCCATCTCCGTAGTGAGCTCAGAGTTACCTTTAAAGTTGACGATAAGGTCGCGTTTTTCCCATTCCTCTGCTGTGAGTTCAAAAGTACCGAAGGCGCTGAATGCAGCGTAGTCGACAAGCCATTTGTAGTGCAGTCCGTTTTTCAGGACTGGCCACGAGTTGATTTCATTTTCGTAATTAGCCATAGACTAGAATTTTTTGATAATTAATAATGCATAGTTTCTGCAAAAATAGGAAATCTTTTCGAATTAAGGTGCCGGTTTCATAAAAAaGATTTGTTTTTtAAGTAATATTTCACGTAGCTGCCCTTTTTTtACTtATTTTTtAGTACCTTTGCACCGCATTTtAAGAAATACGTATATTTATATGACGAGAAAAaCAAAACTTCATGAAATCCGCGACTACGTTATCATTGCCCTGGCGATGATAGAAGGTAGTATCGGTTTGAACATCTTCCTGCTTCCCAATCATATCACGATGGGTGGTGTAGGAGGTATTGCTTCTATCCTTTATTGGGGATTTGGCATCCCGGCATCTGTATCTTATCTGGCGCTCAATGTGTTCCTGCTTCTCATCGCATTCCGCATTCTGGGCTATAAGTTCTGTCTGAAGACCATCTATGGTGTTGGTATCTTTGCCTTAACTACCCGTCTGATAGAGACGCATACGGTAGGCATGACGCCGCTGCTTCACGACCAGCCGTTCATGGCAACGGTCATCGGTGCGTTCTTCATGGGTAGCAGTGCCGGTCTGGGTCTTTCCTGCAATGGTTCTACGGGTGGTTCTGATACCGTAGCGGCGATGATCAACAAGTATTGGAACATTTCCCTGGGTCATGCCATCATGATTTGCGACCTGTGTATCATCACCAGTTCTTATCTGGTATTGCGCGATTGGGAGATGGTGATTTACGGTTATGTCTGCCTCTTTGTGCAGTCGCTCTGTGTAGATCATGTGGTGAATGCGTTGCGCCGTTCGGTTCAGTTCTTCATCATCAGCGACAAATATCTGGAGCTCAGTGCAGCCATCAATACCGCCGCCGACCGAGGTTGTACGGTGATGGATGGTCATGGCTGTTACAGTGGCAAGGATGTCCACATGCTGTTTGTATTGGCGCGTCAGCGTGAGTCTCAGAAGATATTCCGTCTTATCGACGAGATAGATCCTACCGCCTTTGTCAGCCAGAGTGCCGTCATCGGTGTTTATGGCGAAGGTTTCGACCGTTTCAAGGTAGGCAAGAAGATAGGTTTGCCGAAGAaGAAATAGATAAACAGAAAAAGGGTGTGTCATAACTGCATGACACACCCTTTTTTAGTAATTTTCTAAGTATAGACATCTATATCCTCTGGCTTCGGCTAGATATGGAAATCTACCAACTTCAGCCATCGCTTGACATCAAACGACGGACAGTCTTTGTGAACGTTTGGCAAATCGCGGTGGCCCAGTATCTCTGCATCAGGATAGGAGAGGCAGAGGCTCTCCAGAAGCGAATACAGAGCCTGATTCTGGGCTGGAGTGCGCGTATCGGCAGGCTTGCCGTTCTTGTCGAGACCTCCCTCATAACAGATGCCGATGCTGTGGGCATTGTAATGACGGGCATGGGCTCCGACTTCCGATTCCGGACGACCCGGATATACCACACCATCCTTCGTGATGTAATAATGATAGCCGATACTCTTGAAACCGCGGGCAAGATGGCAGGCCTCCAACTGCTCGAATGTGAAATCCTGAGTCACTCTCGTGGCAGAACAGTGGATCACGATGAGTGAAATGCTACGATGTTTCTGTGTCATGGCAACCTCCT
>contig00033
GCCATACGCTTCCTTGATTGTCTTGTTCTTGTTCTTCACTAACTTGATGAGAATCATACTTTTAAAAATTTAGTTTTAGTAAAAaGCAGTCTGTGTCTCCGCCGAGACCGTTGCTGCATCAACCTCTCTGATTGACGATACAAAGATACAACATTcccGAACCCCCAATTATGCGATTTGTGCGATTTGCAGGGATTCGGGAAAAAaaGGTTGAAAAAaGTGGTATTTTTATAGAAAGATTCTGCCCAAATATTCAGAATAGCTTAAAATGAGCGATTTATGAGTGTTTTACCTCAATAGAGGTAATAATTTAGCAaCGGTTCTAATTTCTGCAATGTGCATATGTTTGCTTGTCAAACAACTCTTTTCGTTTGCAAAAATATAACAATTTATTGGATACACAATAAAATGTATGTTTTTTAACGATTGATATTGACAAGTGAAAATTCTGTGGATGAACATCTCGGTTAATAAATCCTGAGATATTCATCACACAGAATTTGGGTATTGCATTTTAGAGGTTGATTTGAAAACCAATACTTTTCTAAAAACGATTAATCTCATCCTCAGCAGAACCGCTTCCGTTGTATTTATCTTTGAAACTATTGAAGTTGTAACTAATGGAAGCTATGATGCAGCGATTGAAGTTATTCACCTTTCTGTTCTGCACCACAAAATTAACCCTCTTTACATCGTTCAACTTCGAGCTATCAAACAAGTCCTCTGCTTTCAATGTTATCGTCAATTTCTTTTTAAGTAACTGTTTCTGTACCATCATATTGAATGACGAATAACCGTTTTGCTCGTAGATGCCATGATGTCCCTTAATGTTCCAAAAGAAATCACATCGAAAAAGCCAATCGTTCCTTAGTGCCACTACATTTTGGAAAGCGAAGAGACCGTATGGATGATTGTAGTCTAATTGCTCTCCATTATATGATAGCGTGAAATAAGGTTTATAGACACCCACCGTCAAAGTAGGTCGCCAACAACCAAAAACAGGTGAAACAACACATTGCACTCCTAGTTGCTGGAAATCCTTGGCGTTGGTTGACATCCAAGTTACCGTTCCAGGTTTGCCGGATACAGCAACGACAGTCGGATAGATGTAATCCTTGATATACTGATAATCCAACTTGAAGTCGAATATGCTATAATTCACACTAAGTTCTGAATCATACACGTATTGCGGTTTCAGATAAATGTTGCCTTGCTCATAATGGTATTGATTGTTGTAGCTCACACTGTTGTTCAACTGACGAAACGAaGGACGGTTGACCCTGCTACTGAAATCAAGATTCATCCCCACTCTCCCAAACATAGTGGAAAGAGAAAGGGATGGAAGTAAGTCCGAATAATTGGTCTTGTTCTTTACTTCTCCTTGGTCTGTGTTGATGGCATGAATGTACTCATAGCGAAGCCCGATGCTTCCTTTCCATTTGGAGACAGACAAACGAAAAGTGGCAAATCCTGCATACTTGGTTTCCTTATTCTTGAATTGGTCATCGGCTATCTTCCCTTCTTCGTTTACAGACATACCCCATGAACTGATTTTACTGAAATCCGTTCCGAAATCAAGCCTATTATTCTTATTCATGTTCCAGGCAAACACCCCTTTGAGTGCAGTCGCACGATTTCGCTGGTTGTTTTGCATATGCGTGATTTCTGAGACAGCATCTATTCTACTTGTCTCGCTCACTTGTTGCTTATGTTTCAGTTGAGCATAAACATAGTCGACATCCAAGTTGAGCTGTAGGTTGTCTGTTAGTTTGCCGATATAATACAGATTGACATTGTGAAACCTTTCCTTTTCAGATTCTTCAGTCTTGTTGTCTGTAGATGTCAGCAGTTCATCATTCTTGTACGTCTGCATATAGTCGAAAGGAGAGTCGAGCATCTTGTAGTTGGAGATGCTTCCCAAATATCTTCCGCCGATAGTGTGATTCTTGTTTATGGCATAATTCATACCAACATTATAGTCATGAGAGTGAGAGCGGTCGGAATATTCAGAAGCAGAAATCTCATGAAATGTATCTTGCTCGTAATTGAACTGGTTAACATCATATCTGATGTCACTTCTCGTATTGTCATATTGATATGCGAGGAACATATCCAAAGCTCCCTTGTGGATGTTGAGGTTGACCTCCTCGTTGTTAGACAAATTCTTATGTTTGGAGATTTCCGCACCCACAATACCAGAAAGTCCATCCAAGGAATGGTGTACGGTAGTGATGTTTATGACACTCCTTGTTTCTGCATCGTATTCTGCCCCAGGGTTTGTTATGAGCTGTACAGACTTCACGTTGGTAGAAGAAAGGAGTGACAACCCTGAAGTATTAGTCTGCTTTCTTCCATCTATATAGATGACAGGCTCACCCTTACCAAACACCTCATACTTTCCATTTGTATAGAGCATCCCAGGAATATATTTGATAACATCTGTGGCCTTGCCAATATTTTTCAAATTGGAATTTTGAACGTCAAGCGTAAGTTTACCGTTTTCTCTTGATATGTATTTGCGATGCCCTTTAATCACAATTTTTTGCAGATTAATTGTAGCATCCTCCAAGGTTATGGCACCAACCTCACCGGTACGATATGCATTACAGTAAGTTTTGTAGCCCACACAACTTACTTTCACAATCGCCTTTTTCACCTCGCAAGGAATTACGAACTGACCATTTTCATTTGTTACACCACCCGTGATTAAACTGGAATCACTAACATTGAGCAAAGCGACATTGGCGAAATCGACAGGTTGATGACGAGTGTCTACAATGCGCCCCATCATTCTGTTAGAAGCCTTTTGGATACATTCAACGATAATAATATTATCTACTTGTTTCATTTTGATAGGGTAAAAACCAATCAAGTTCATGATGGCATCTGGAACACTTTCATTCTTGATGTTCTTTGTCACCTTGAAATCCTCCAACTCGTCATACACAAAGTTGATGACATACTTATCCTGTCGAGCATTCAAATCCTTCAATGCCGCAGAGAATGACACATTATTATATTGTCGAGTGATACGTTGGGCAGAAACGCCCATACTTATTACCGAAAGCAAAATCAAACTTATCAGATATTTACTCATAGCCTATTCCCTGTTTTATAGTCCATATACTGTATATACAGTTGAGCCAAGCAAAAAACTAAaGCAAAAcaataactttt
>contig00036
TTTTATTTCTTTTCTtCTtCTTCTTCTTTTTGATGCCGAAGAAATCGCGGAGGCCGTTGAAGTCTTTCTTCATGATGAGACCGAGACCCTGCGTGTTCAGACTGTTGCGCGTAAAATAGCGGTCGTTGGTCTGATTGTACATGCGTATGGCGAGGTTGCCGTTAGGGAAGATGAGGTAGCGGAGGTCAAAATCACCGATGAAACTTTGCGTGGCATTCGGATTGTCGCGATAACCGAACTGGCCATTGAAGAGTAACCGGTTGTTGAGCAGCTTGCCACTCAGAATGCCCTCATATTCGGCATTGTTGAAACCTTCATCGCCCGTAGATATGTTGGCACCGAAATTCCAGTTGTTGCTCTTCACCACGTTGGAAAGTACGGTGTTCAGCTGCTGCGAGATAGTGCCGCTCAGCAGGCTCTGCATCGCCAGCGAAGTCTGACTCTGCTGTTCGCCATCCTCGCTCACCTGGTTGTTGTTGGTCTGGGCGTAGAACCGGCCGATGCCCAGAAGATAGAGCACCTGCTGGTTCATCTCTTCCTGCGAATTGATGATAGAGTAGATCATCTGCTTCGCATCGCTGTTAACCGTAGGCAGGTCCATCGAGAAATCTACCTTAGGCGATTGAGGCGTGCCGGTGATGTCCATCAGGCAATCTACGCGGATGTTGTTGCCCGAGAACGAACGGCCTATGCGCAGGTCACTCAGCGGCACTCCGTTTACGGTATATTTAGCCCGCAGGTTGAGTGGGGCGTTGTATGGATTGCCACCGAAGGCGATGGTGCCGCCCGGCATAAACTCGAACTCCTTCTTGATGAGATTCTGGATGGTGAGCTTGTAGGTGCCGTGGTCTACCACATAGTTGCCAAACATGTCGAACGAGCCCTTGTTGAAGTAGTTGGCGCGAATTACGCCATCTCCGTTCAGGGTGAGGTAATCGCCCGACTGCTCGTCCATAATCAGCTTGAGCGTGAGGTTCTGGTTGGTGTTTACGAGGAAGTTGATGCGCATATCCGATTCGAAATCGATGTCATCCTCTCTCTGTTTCGTGGTTGGAGCCCCGTTCAGGCTGTCCATGATATCCGGCACAATCTCATGCCAGTGGATAAAGCTCTTGTCGCTGATGGCGTCCGGACTTGCCACATTATATACAAAGATGCTGCCCGGTTCGGGCTCGGCGTTGATATCGATGACGGTTTCGCCGCTCTTGCCGTGGATGCCTACCTCGCCCGTGGCATAGATGGTGCCATAGAAGGTGTTGTCGCCAAACTCGCGGGTATCGAAGCCCAGGAAGTTGTGCGCCTTGATATCGAGGTCGTAGCTCAGCCTTGTGAGGTGCTTGTGGTGGATGCCTCCGCTCAGGATGGCTATGTTGCGGTTGCGGTCGAAGATGGTATCATTCTCTATGAGGATATCATCTGGGATAGCGTGGGCACGGAGCGCATCGAAGGTATAATCGGTGTTGAGCTGCTTGAGGTGCACCTTGCCATGAGCGGTAATATCGCCTACGAGATTGACGCTTTTCAAATCGCCCACCACATTGAGATGACCATCGCCCCAGGCTTCTACCTGGTTCATGAAACTGCCGCAGAAATTCTCGAGGAATTTCATGCTGGTGCCCTGGGCATCGATACCCAGGTCGATATAGTTGCGCTTAGGCGAGACGTATCCGTTGATGAGCGTCTGATGCTCCGGACCATCGTCGGCAACTGCATGAATATCAATCTGTTCGAGCTCCTTGTTGAAGTTGACACCAGCATGGAGTACACCGAGCGGTCCGTTTTCGAAGGTAAACTCCTTCACGTCTAGCTGGGCGTAGGCATCAGGGTCGTTGAAGAGGCTCTTGATGATAGCCTTACCCGAAGCCTTGCCGGTGAAATCTACCGAATGGAAATTGATGAGGTTCAGCACGTATGCCACATCCACATCCTTCAGGTCGGCTACGATAGAATCGGTCTTCTCGGGTGTGGCAAGACCGGAAACGATGACGTGCTGCTGGTCGTGGCTCACGGCAAAATGGTCTACCAGCAGGCGCTTCTTGCTGTAGATGATGTCGGCAGGATGAACCTTCCACGGTGTGCCGTCGATTCTGATTTCAGACGGGTGTATGGTTACGTGGGCGGTAGAAACATGATCTTCGTTCTTGAAGAACTGCGCCCTCGTATCGATGATGCCTTGGATAGGGAGCTTGGCCGAATGGTTGTTGTAGAAGAGCTTGGCGAAGAGCTGGTTGTCGGCAGCGGCTGCCTTTACGTGGATGCCCGGTCCGTTATCTCCCCATTTGCCCTGCCTGATCTGCGCATCTATCTTGAGCGAATCGTTGATGGTATGCAGTCGCACTTTGGCTCCATGATAGTCTTTTGCGTCATAGCTGAAGTCAGGCACGCTGGCATAGATGTTGACAGTTTTCTCGGCATCGTTCATGAATCCATCGGCAAAGACGGGCTGCTCTATCTTCAGCGGAATGCCCAGCATGCGCTGCAGTATCTCGGTAGAGGTGATTTCTGCCTGGAAGGTGAAATGATTCTTCGCGCTCCTGTCTACCTTGCCGATGCCCGGAAGGGTAGGCAGTTTGCTGGCTACCAGGTTGGTGAAGCTCTTGGTGAGGGTAGCGTAATCGTACTCTCCGTTAACATGGATGCTGGCGAACGGGGCTTCGAGGTCGAAATAGCTGTCCTTGCCCTGGTTCTTGGCGCTTACGGTGATGTCATCGAGACTGTAGGTCTTGTCGGCTACCTTCAGTCCCAGGATGGTTGGCAGCAGATGCTGTACATGGGCAGTAGCGGCATACTGCTTGCGGGGGATGGAGTAGGAGCCTTCTACCTGGATGTTGGCGTTAGGGTCGGCGATGGATGCGAGTCCCTCGAGCAATCCCCGGTTATAGCTGCCGTCTATCTGAATGTTGCGGTAGCTGTACTTGTTGAAATCGAAGCGCGGAATGCTGCCCTTGGCATAGAAATGTTGCTTGTTGCCGTGAGCCGAAAGCGATGCTGCCAGGATGCCGAACTGCCCGTTGTCGAGGATTCGGCCCAGGTTGATGCCCTGGGTGTTGATGCTAGCCTTGAGCTCGGAGCCAGCTTTTTCGGCCTTGATGGCAACTTCGCCCACGCCGGTCTTCAGCTGGCCGCGGGTGCCTGCCTTCTTGCCAGCACCATATACTTCACCTATATAATATATGTCGCCCAGGCGCAGCACTTCTTTCGGAATGCTGATGCGTTTGCCCAGATTTCTGGAAACCTCTCCGATGCCATCGCCTGATATCTTGAGGGCTGAGATGTTTGCCTTCCAGCGCAGAAGGCGGTCCCAATCGCTCACACGGCCGTTAGCCCTGAGCATCAGACTGCCGCTCTGAGTCTTGAATTCGAGGTTATGGATGCGGGCAGATGTACTGGTGCCCGAAAACTGGAGATGAAGCTGCAGGGCATCCTTGAACTTGCGGAGTTCAGGCACGAAGCAAGCAATATCGGCAAGCGTGATGACGGATGGCTTGATGCCGCCCTGAAACTGGAGTGTAGGCTTTACGATATGCTTGTTCTCGATGCGGTAGGTAGCGCGCAGGTCATCAAACTGCAATTGCGAATGAGGGAGCTCGATGCTGAAGTCTCTGAGCAGGGCTTGCTGCTGGTCGGCATCGAGTTTGAATCTCAGATTTCTGAGTTGAAGTCCTGATTTATCTTTCAGCGATATCTTCTTGACAGTCAAATGGATATCCTTGTCTGTGAGATGGCCCAGAATAATGTGGGCAGAGAGGTCGGTGATGCCTAGATGCTGCGGCGAAAAGACGCCCGGCTCAGGCGCAATATCGCGCTGGTTGTAGGCAACGGCACCATGGCGGATAATCAGGCTTCCGATGTGCAGGTCGAGCGGAGTATGGCGGGTGGTATCTTTCGAAGCCAGCGAATCGAGCACGAACTGGATGTTCATCGGGCTCTTGGCATCCTGTTTGTAGATGTTGGCATTGAGCCCGAAGAGCTGGGCAGATGAAACCGAAATCTTGCCATCCTTCAAAGGCAGGAAATCGAGCTTTGCCGATACGCGCGAAGCACAGATCATGCTGTCGCCCTTCTGGTCGAGCATCATCACGTCATCTATGATAATGCGGTTGAAGAAGCCCAGATTCACCTTTCCGATACTTACCTGAGTGCCGAATTTCTGAGCCAGCGCACCGGCTACTTCAGAGCCGATGAAGGCCTGTACTGGTGGCACGTGCAACAGTACGACAAGCAAGAAATAGACAGCAGCCAGCGTCCATATAATGCTATTGATGATATGTTTTAAATGTTTCAGAGTTGCTTTCTCTAGTTTACAAAAATGTTACTAATTTGAATTTTGCGACAAAATTACTGAAAAATCGGCATAAAATCGAATAATTCACACAATTTTtCTTTTTTATATCACTTTTTTtCACTATTTTTGCAGCACGTTAGAAGTTTCAGCATAGAAGAAGATAAAATATATGTTTTATGGCAGATGGCCAGTATAGCGTCTTGATGAGGGCGCTGACGCATATATCTTGAAGTGATTAGTAAATTTATATTTAATATTTTTTAATGTAGTTATGGCAAATGTAATTAAGTTACGTAAAGGCTTGGACATTAACCTTACGGGTAAGGCTTCCAAGGATGTAACGCTCCAGGTGGCTCAGGCTGGCGAGTATGCGCTGGTTCCTGCGGCTTTCGTGGGTGTGACTCCTAAGGTAGTGGTACGCGAGGGCGAGCATGTCAATGCCGGAGATGCCTTGTTTGTGAACAAGGCTTGCCCGGAGGTGAAGTTTGCCTCGCCAGTGAGCGGAGAAGTAACCGCCATTGAGAGAGGTGAGCGCCGAAAGGTGCTCTGCGTGAAGGTGAAGGCCGACGCAGTACAGACCTCTACGGATTTTGGTAAGAAAAACGTTGATGCGTTAGACGGTGAGGCTGTCAAGCAGGCGCTGCTTGAGGCTGGTCTCTTCGGATACATCAACCAGTTGCCTTATGCTGTGTCCACAACTCCCGACACCAAGCCTAAGGCAATTTTCGTTTCTGCCCTCCGCGACATGCCGCTCGCAGCCGACTTTGAGGTAGAACTCAAAGGCAACGAAGAGGCTTTCCAGACGGGTTTGACAGCCTTGAGCAAGATTGCGAAAACTTATCTTGGTGTTGGCGTTGACCAGCACAGCAATGCGCTCGGCGGGGCTAAGAACGTAGAACTCAATGTATTCGACGGTCCTTGCCCGGCAGGTAATGTAGGCGTACAGGTGAACAACATCGACCCGGTAAACAAGGGCGAGGTGGTTTGGACAGTAGATCCAGCATCGGTTATCTTCTTCGGAAGACTCTTCCTGACAGGTAAGGTTGATTTGCACAAGACTGTAGCTGTGGCTGGTAGTGAAATCAAGACTCCTGGCTATGCTGAAGTATTGGTAGGTACACCTTTAAGCAGTTTTGTAGCCAATCAGCTGAAAGCTGCTGACCATGTGAGACTTATCAATGGTAATCCTCTTACCGGTATAAAGACGACCACAGCCGATTTTGTAGGTGGTCATACATCAGAGATTACAGCCATCCCAGAGGGTGATGACAACGACGAGATGCTGGGTTGGATTCTTCCACGTACCGATCAGTTCTCTACATCGCGTTCATATCTCTCCTGGCTCTTCGGCAAGAAGAAGGAGTATAATCTCGATGCCCGCGTGAAGGGTGGCGAGCGCCACATGATCATGAGCGGCGAGTATGACAAGGTGCTCCCGATGGACATCTATGGTGAGTATCTCATCAAGGCAATCATCGCCGGCGATATCGACAAGCAGGAGCAGCTCGGTATCTACGAGGTAAGTCCTGAAGATTTTGCTGTGGCTGAGTTCGTGGATTCATCTAAGCTCGAATTGCAGAAGATTGTACGCGAGGGCTTGGATACCCTGCGCAAGGAGAACGCTTAGTTTTTAGTACTGTTAATTATTAAAATAATGAGTGCATTAAGAAATTATCTCAATAAGATAAAGCCTAACTTCCAGAAGGGAGGTAAGCTGCATGCCTTCGAGAGCGTGTTTGACGGTTTTGAGAGCTTCCTGTACGTGCCTAATACGACAGCGAAGAGCGGAGCCAGCATCCACGATTCCATCGACTCGAAGCGCATCATGAGCTTTGTGGTAATCGCCCTGATTCCTGCTTTGCTCTTCGGTATGTATAATGTGGGATACCAGAATTTCAAAGCTGCAGGTACACTGGATACTGCCAGCTTCATCGAGGTCTTCGGCTTCGGATTCCTGGCTGTCCTCCCTAAGTTGCTGGTTAGCTACATCGTGGGTCTCGGCATCGAGTTTGCCTGGGCTCAGTGGAAGCACGAGGAAATCCAGGAGGGTTACCTCGTCAGCGGTATCATCATCCCATTGATCATTCCTATCTCTACACCGCTGTGGATGCTCGCCCTGGCGTGCGCCTTCGCAGTTATCTTCTGCAAGGAGATCTTCGGTGGTACCGGTATGAACATCTTCAATGTGGCTGTGGGTGCCCGTATGTTCCTCTTCTTCTCATATCCATTGGCTATGAGTGGTGATAAGGTCTGGGTGGCTAAGGATGCTATCTTCGGTCTGGGTAACACCCTGCCTGATGGCTTCACAGCTGCTACTCCTCTCGGACAGCTGGCTCAGGGCAGCATGCCTTCAGCTAGTCTCTGCGATTCTATCATCGGTTTCATTCCTGGCTGTATCGGTGAGACTTCAGTCATCGCCATTGCCATCGGTGCCATCATCCTTCTCTGGACAGGTATCGCATCATGGAAGACCATGGGCAGCGTATTCGCAGGCGGCATCGTGATGGCGCTTATCTTCCAGGCTCTCGGCATGACACCTATCGCCTGGTATGAGCACATCATTCTCGGTGGTTTCTGCTTCGGTGCCGTATTCATGGCTACCGACCCTGTAACCTCTGCCCGTACAGAGAAGGGTAAGTACTTCTACGGATTCTTCATCGGTGCCATCGCCGTTATCGTACGTGTGATGAACCCAGGTTATCCAGAGGGTATGATGCTCGCTATCTTCTTCGGCAACATGTTTGCTCCACTCATCGACTACTGTGTAGTTCAGGGCAACATCTCACGCCGTGCTAAACGTGCTATTAAATAATGTAGGAGGAATGTAGATATGAAGACAAATTCAAATAGCTATACTATTATCTATTCGGTTATCATCGTGGTAATCGTGGCATTCCTGCTCGCGTTCGTGTCTTCTTCGCTGAAGGCAACACAGGATGCCAACGTGGCTCTTGATACTCAGAAGCAGATTCTCAACTCGCTGAACCTGCGCGACCTTGACAACGCTACTGCGGCTGCCAAATATAAAGAGGTGGTGAAGGACGAGAAGGAGAAGGACGGCATGAAGTATTACGAGTGCGAGATTGATGGTCAGAAGAAGACCGTTTACTCTGTAAAGGGTATGGGTCTCTGGGGCGGCATTTCAGGCTTCATCGCCGTGGATGCCGACAACAACACCATCTATGGCGTATATTTCAACCACGAAGGCGAGACTGCCGGACTTGGTGCTGAAATCAAGGACAACCTGAAGTGGCAGCAGAAGTTCCAAGGCAAGAAGATTCACAAGGATGGAGTAGAGGGCATCGCTCTGGGCGTTGAGAAAGACGCTCCTGCCGGCGACCCTAACAATGTAGATGCCGTTACCGGTGCTACATTGACATCCGATGGTGTGGATGCAATGCTCAAGGAAGGTCTTGCTAAATTCATTAAATAATTAAGCGAAATTATGGCATTATTTAGTAAACAAAATAAGGAGGCATTCATCAAGCCACTGAACGGCGACAACCCTATCCTCGTTCAGGTGCTTGGTATCTGTAGTGCCCTGGCTGTTACTTCCCAGCTGAAGCCAGCCATTGTGATGGGACTTGCCGTTACTATCATCACGGCATTCTCTAACGTGATTATTTCCATCATCCGCAACACCATCCCTCAGCGCATCCGTATCATCGTCCAGTTGGTGGTAGTTGCTGCCCTGGTTACCATCGTGAGCCAGGTGCTGAAGGCTTTCGCCTACGACGTGAGCGTGCAGCTCTCCGTGTATGTGGGTCTGATCATCACTAACTGTATTCTGATGGGTCGCTTGGAGGCGTTCGCCATGATGAACAAGCCTTGGCCTTCATTCCTCGATGGTGTAGGTAATGGTTTGGGTTACGCCCTCATCCTCGTGATTGTGGGTGCTGTTCGTGAGTTTCTGGGCCGCGGCTCATTGCTCGGTTTCCAGCTGATACCGGAGGGAGCTTACAACTTCGGATATGTTAACAACGGTATGATGACCATGCCAGCCATGGCATTGATTCTCGTTGGATGTGTAATCTGGGTACATCGTGCCTATATTTATAAGGAGGAGAAGTAAGATGGAGCACGCAATAAGTTTGTTTTtCCGTTCGATTTTCGTCGATAACATGATCTTCGCCTACTTCCTGGGTATGTGTTCATACTTGGCAGTATCCAAGAACGTGAAGACCTCTTTGGGCCTGGGCTTGGCAGTAACCTTCGTGTTGCTCATCACCGTGCCTGTAGATTACCTGTTGCAGACCAAGGTGCTCAGCGCCGATGGCATTCTGGGTGTTGACCTCACTTACCTGAGCTTCATCCTCTTCATCGCCGTCATCGCCGGTATCGTGCAGCTGGTAGAGATGATTGTAGAGAAGTTCTCACCATCGCTCTATGCAGCGCTGGGTATCTTCTTGCCATTGATTGCCGTAAACTGTGCCATCATGGGTGCATCGCTCTTCATGCAGCAGCGCATCCTGATGGAGCCTACCAATACTCAGGCTATTACCTCTGTATGGGATAGCATCGTTTATGCCGTAGGTTCCGGTCTGGGTTGGACTCTCGCCATCGTTCTGATGGGAGCCATCCGCGAGAAGATGCAGTATTGCGACGTGCCAAAGCCATTGCAGGGACTCGGCATCACATTTATCACAGTAGGCCTCATGGCAATGGCTATGCTTTGCTTCTCAGGCTTGAAAATCTAAAATAGGAGGACTATAGATATGGGTAATACATCATTTATATTGGCTAGTATCGGAGTTTTCCTCGTGGTGATTCTCCTGCTGGTTATCATCCTGCTCGTGGCTAAGAAGTATCTGAGCCCTAGCGGAAATGTAAATATCGTAATCAATGGCGACAAGACCATCAACGTGCCTCAGGGCAGCAGTTTGATGACTACGCTGAATGAGAACGGCATCTTCCTGCCTTCTGCCTGTGGCGGTAAGGCAAGCTGTGGCCAGTGTAAGGTTCAGGTGCTCGAGGGCGGCGGTGAGATTCTCGATTCTGAGAAGCCTCACTTCACCCGCAAGCAGATTAAGGACCACTGGCGCCTGGGATGCCAGTGCAAGGTGAAGGGCGACCTGAAGATCAAGGTGCCTGAGAGTGTGATGGGCGTGAAAGAGTGGGAGTGCGAGGTTATCTCCAACAAGAACGTTTCATCATTCATCAAGGAGTTCAAGGTGGCTCTGCCTCCAGGCGAGCACATGGACTTCGTTCCGGGTTCTTACGCTCAGATCAAGATTCCTGCATACGACTGCATCGATTACGACAAGGATTTCGACAAGGATCTCATTGGCGAGGAGTACATCGGAGCATGGAAGAAGTTCAACATCTTCTCTCTCAAGGCTCACAATCCAGAGCCTACCGTTCGTGCTTACTCTATGGCGAACTATCCTGACGAGGGTGACATCATCACCCTGACCGTACGTATCGCCACAACTCCATTCTTGCCACGTCCACAGGTAGGATTCCAGAACGTACCAACAGGTATCGCTTCTTCTTACATCTTCTCTCTGAAGCCAGGCGACAAGGTAATGATGAGTGGTCCTTACGGAGACTTCCATCCTAACTTCACATCAGGCAAGGAGATGATCTGGATTGGTGGTGGTGCCGGTATGGCTCCATTGCGTGCGCAGATTATGCACATGACCAAGACCCTGCACACTACCGACCGTGAGCTTCACTTCTTCTACGGAGCGCGTGCATTGGGTGAGGCATTCTTCCTTGAGGACTTCTGGGAGCTTGAGAAGGAATTCCCTAACTTCCACTTCCATCTTTCATTGGACCGCAAGGACCCAGTGGCAGATGCTCAGGGCGTGAAGTACTACGAGGGATTTGCTGTTAACTGCATCCGTGATACCTACTTGAAGGATCATGAGGCACCAGAGGATTGCGAGTACTATCTCTGCGGACCTCCAATGCTGATCAAGACAGTAACAGATTATCTGGATTCTCTCGGAGTAGATCCTGAGAGCATCATGTACGATAACTTCGGATAAAACGATAATTCAATCAAAAGAGCAATGCTTGTTCTCAAAAAATGAGAGGcAAGTGTTGCTCTTTTTTATTTTtCTGAaTATATACAATATAATAGAGATAATTACGTTTTtATCTTGAAAGTATAGATTTAATTATGAATAAGATAAAGGTAGGTGTATGTTTTGCCCTTTGCAGTCTGGCAGCCCCATCTATGGCACAGTATATGTGGCAAGAGGAGGATGGCACGGAGAAGATAGATCTTCGGGAAGATATACAATATGGTGTTGAGATGCAAGGATCGTTTTCGAAAGGTAAAACCCCATTGTGGCTTAACGCAAACAAACATGGATTAAGTTCTTTAGAGAAGAATAACGGCTATCTCAGAGGTAGTCTGGTTCGTCCGCTTTCTGCAGATTCTGCTCGCCGCTGGGCTGTAGGATATGGAGTAGATGTGGCAGTACCGGTAAACTATACCAGCCATGTAGTGGTGCAGCAGGCTTATGTGGAGGCCCGCTGGCTTTATGGTGTGCTGACTGCAGGTGCCAAGGAATATCCGATGGAGCTAAAAAACCAGTCGCTCTCCAGTGGTAGCCAGTGTCTGGGTATCAATGCCCGTCCGATACCTCAGGTTCGTCTGGCGCTTCCTGAATATTGGACGCTTCCGTTTGGTAGAGGCTGGCTGCAACTGAAAGGTCATCTGGCTTATGGTATGACTACGGATGATGGCTGGCAGCATGATTTTACGAAACGGCAGACTAAATATTGTGACCACATGCTCTATCACAGCAAGGCAGGTTTTCTGCGTATCGGAAACGAGAATGCTTTCTGTCCGCTCAGCATAGAAATGGGCTTGGAAATGGTTGCTCAGTTTGGTGGCAATGCATATCGTCTAATAGGTGACAGTATGGTACAGATTCCTACCGAGAAAAATCTGAAAGGCTTCTGGCATGCGCTGTCGGCAACGGGCTCTGATGCAGGTGAAGGGGCTTATGCCAATGTTGCCGGCAACCAGTTGGGCAGTTGGCTGATGCGTATCAATTATGACACTGACAGTTGGAAAGCTGCCATCTATGCCGATCATTATTTCGAAGATCACAGCCAGATGTTTCTCCTCGACTATAATGGATATGGTGAGGGCGCAGACTGGAATAAGAAAGTAAAACGCCGTTTCTTCATGTATTCGCTGAAGGATATTATGCTGGGCTTCGAACTGAATCTGAAGTATTCGCACTGGCTGAAAAATGTGGTGCTGGAGTATCTCTATACCAAATATCAGAGTGGTCCGTACAATCATGACCGTACATCGGGTATTGCAGACCATATAGCGGGTACTGATGATTATTATAACCACAGCATCTATCCTGGATGGCAGCATTGGGGCCAGGTGATAGGAAATCCACTCTACCGTTCGCCTATTTATAATAATGACGGATGTATTGATATCAGAAACAACCGTTTCATAGCTTATCATCTGGGTTTTGATGGTCAGCCTACACAGCGGTTGGGCTATCGTATATTAGGCACCTATCAGAAAGGTTGGGGTACATATAGCAACCCGTTTACAAAAAAGCATCATAATGTAAGTTTTCTGGTAGAGGGTCATTACGATTTCCCGCATCAATGGCAGTTGAAGGCAGGCTATGCGATGGATTTCGGAAGCGAAAAGATGCTGGGACATAATGCCGGTATGCAGATAACCATCAGCAAAAGAGGTTTGCTGACGAAAAGAAAATAATAATCGATAAGATAGAAAATATGAAAAAGATAATAGGGGTGCTTTCCCTTGCTGTTATGATGCTCACTCTAAGCTCATGTGAGGTAGAAACAAGCCAGAATGGTGATTTGGATGGTTTCTGGCATCTGGAGCAGGTAGATACTTTAGCTACAGGGGGGACTTGTAACTTTGCAGATAAACGCGTGTTCTGGGGCTGCCAGTATAAGCTGATTCAGGTTGCTGATTATGATCGCTTCGAGGCTGGTAGAGGATTTTATCTGCGTTTTGAGCAAACCTCCGACAGTTTGCTGATTACATCTGTTTATCGTAATAAATGGCATGAAGATTATGGAGGCGATGTACTTTTAACAGAAATGAATGATTCTTTGCGTAGCTGTGGCATCAATCATCTGAATGAGCATTTTGCCAAGGAGGTAATGACCGGAGGTAAGATGCAACTGAAGAGTAAAACCCTGAGATTGCGGTTCAGAAAATTCTGAAAAAAAGCCCTCGATGCATGCAGCACCGGGGGCTTTTTTGTAGTATACTCGGTTTCTTACTTCTTCCTTTCTGATTCCTTGATGAAACCATGTCGGTAAGCATAGAGAAGCTCCTTCAGGTCTTCTATCTGCTTACGGAGTTCGCAACCTATATCTGTGTCGGCTACCAGCATTCGGCGGTTCGACATTTCTACAATCTGTGTGGTACTCTTGATGTCGGTACCTTGCTTGATGGCATCTTCCATACTCGTAAATGGCTCGTGCTGGACCAGCTGAAATCCGCGGGAGTGGTATACTAAGGTGTAGCCGGCAATGCCAGTCTCGTTGTGGTAGGCTTTAGAGAAACCTCCATCGATAACCATCAGCTTGCCGTTTGCCTTGATAGGGTTCTCGCCCTTGGTTGTGCGAACGGGCACGTGCCCATTGATGATATGGCGGTTAGGACCGGTTACCCCAAACTCATCCATAATATGGTCGATAACCTGTTCGTTATCGCGCAACAGGAAGTAGTATCCCTTCTCTTCTTTATGAGTCTCCTTATCGGTAATGAAATAGCGCTCGAAGGTGGCCATCTTACTCTTGTCGAAGAGCGGACTGTCAGGACCGCACCATAGGTAGATGAAATAATCGATGGCATATTCCTTCTCATTCGGATCAGAATCTGATTGGAAAGCTGTGCGTATCTGCATGCCCGTATGATGCATCAGGGCTCTGCCGCTGAATTTCTTGCCAGGATATATTTCTACCTCTTTTAATGAACCATCTTCGTTGAGCGGACAGGAAGCATGGAAGAGCAGGTTGTTGTTGAAGATAGCGTACATGCAACCATGCTGCAGCATAACCTTGATATGCTTGTGCAGCTTCTCGCAGACCATAAACGAATGATGCAGTTTCTGAATCAGAATTTCCTCTTCTTCAGATAGTTTGTCTGGATTGTCCGGATCGATGGTAGGGAAGTGGCATGAGGTCATGTCATACTCTTTTCCGTAAATCTCTACCTTGCCTTTCCTGTAATCGATATGGTCAAAAAGACAACGGTCTTTCATCTTCCATTCCGGATGCTTCTTGAAAAGCTGGCTCTCTAATTTAAACTGGATGACAGCTATAGCCTTGTGCATCTGAGAGGTGAGCCGCTGAGTCTTTTCATCCATTGCTGCTGCACCTCCGCTGAGCTTAGGCAGAAATTCTTTGCAATCATCATCCTTGTAGGTTTCCATCGCAAAAGTAGCGAGTGGTACGAGGTTGATGCCATAGCCTTCTTCCAATGTCGAGAGGTTGGCGTATCGCAGGGAGAGACGGATCACATTACAGATGCAGGCATCATTGCCGGCAGCTGCTCCCATCCATAGTACATCGTGATTACCCCACTGGATGTCCCAACTGTGGTAGCGGCGCATCTTGTCCAAGATGATGTGGGCTCCTGGACCTCTATCGTAGATATCGCCCAGAATATGGAGCTGGTCGATAGCCAGGCGCTGGATGACGTTGGCTATAGCGATGATGAAATCATCGGCTCTGCCTGTGCTGATAATCGTATCAACAATAACATTGACATAGGCTGTCTTGTCATGATCTTCGGTGTGCTCGTGCAAAAGCTCCTGGATAATATACGAGAAATCGCATGGCAGCGATTTTCGCACCTTGCTTCGGGTATATTTGCTGGAAACATCACGGCATACAGCCACCAACTGGTGCAGGGTGATGTGATACCAGTCGTTGATGTCGGGTTCGTTCTGCTTGACGAGTTCCAGTTTCTGCTCAGGATAGTAAATAAGAGAGCAGAGTTCTCGCTTCTCCTGTTCGCGAAGGGTATTGCCAAAGAGTTCGTTCACCTTACGCTTGATATTTCCTGATGCATTTTTCAGTACATGCAGGAAGGCCTCATACTCACCATGGATGTCGGCAAGGAAATGCTCGGTACCCTTTGGCAGGTTGAGGATGGCTTGCAGGTTGATAATCTCGGTGCTCGCCTCTGCTATAGTAGGGAACGACTGAGAGAGCAACTGCAAATATCTCATGTCTTGTTCTATATTATAATGTTTCATGTTTTTTCCATTTTCTTAGAGCCTTTTTACTATTTATTATCTTTTGCAAAGATAGTATAAATAATAGAT
>contig00037
CAGATTTTtGCAGTATTTTTGCAGAAGAAATATAATAATTCTTCAAACTAACTATATTTGATTATGAAACAAACTATTCTTGTTACTGGTGGTACAGGCTTCATAGGTAGCCATACTACAGTAGAGTTGCAGCAGGCAGGCTACAATGTTGTTATCGTAGATGATCTCTCAAACTCAAAGATTGAAGTACTCGATGGTATCGAAAAGATTACAGGTATCCGCCCTGCTTTTGAGCAGGTTGACTTGCGCGACAAGGCTGCTACCGAGGCTGTATTCCAGAAATATCCTGATATTGAGGGTATCATTCACTTTGCTGCAAGCAAGGCAGTAGGCGAGAGCGTACAGAAACCATTGTTGTATTATCGCAACAATATCGTATCGCTCATCAATCTCCTGGAACTTATGCCAAAGTATCAGGTAAAGGGTATCATCTTCTCTTCTTCTTGTACCGTTTATGGGCAGCCGAAGCCTGAGAATTTGCCTGTAACAGAAGAGGCTCCTCATCAGAAGGCTACTTCACCTTATGGCAATACTAAGGAGATTAATGAGCAGATCATAGCTGATTATATCCATAGTGGTGCAGCCATCAAGAGCATTGTATTGAGATATTTCAATCCTATAGGTGCACATCCTTCTGCTGAGATTGGTGAGTTGCCAAATGGTGTGCCAAACAATCTGATTCCATACGTTACTCAGACAGCTATGGGTATCCGCAAGGAACTCACTATCTTTGGTAATGATTATGATACTCCTGATGGAACCTGTATCCGCGACTATATTTATGTTGTAGACTTGGCTAAGGCACATGTAGCTGCTATGGCACGTGTTCTTGATAAGGAGACTGAGCCTATCGAATATTTCAATATCGGTACAGGTAATGGAAACTCAACTCTCGAAATTGTTGAGACTTTTGAAAAAGCTACAGGTGTGAAACTGAATTGGAAGTATGGTCCACGAAGAGAGGGCGATATTGAGAAAATTTGGGGTGATTGCACCAAGGCGAACAAGGTACTCGGCTGGAAGGCTGAGGCTAAGCTTGAGGATGTGTTGGCTTCTGCTTGGAAATGGCAGCAGAAACTTCGCGCTGATGGCATCATGTAAAGTGTTGGTTGTTTTAGAAAATAATGTGAATTGGCTTCTTTTTtCCTCTGAAAGGTTAAAAAaGCTAATTTTtGGGAAaCTTACCGTCGGGAAGACGGtAaGTTtCCTTTTTTttAtATATCTTTGCAGAAAGAACTATTGGTTTAACGAAACTTGAAAATATATGAAACGGACTTTACTTTCAATATTAACAATTGCAATGTTAGCGCTTTCTGTTCCTTCGGATGCTATGGCCAACGAGGGAAACATAGAATGGGCAGACCTTGATGTGGCAGATATCAACTTGAACTATGCTGGGGGCGTGATGCATATCACCGGCGCTAGCGGGCAAGTGGTGAGAATATATAATGTGGCAGGTGTTACAATCAAGACCTTCCGCATAGAAGGTAATGACAAGCGCGTAAACTTGCCATTGGCTGATGGTATCTATATTGTAAAGGTGGGGAATACCTTTACGCGCAAAATTTGCGTAAAGCATTAATAGTACTATAGAGGCCTTAGAATGCCGTTTAACTTTAATCAGAAAGTGAAGCTCTTTCATACTTCGTTACTTATCATTTTTTGCTGTTTGATGTTTTGTtCTTGCCACGACAAAGTACCAAACAGCAATTTTCAGTTATCGTTAGATGAGTTCAAAAACTCTCGTTCTTCGGCTTATGCTATTAATTCAAAGGTTATAAGAAATCTGTTGGATAGTATCATGCGAAATGATAAAGACCGACATGCTGCTGATTTGCATACCCGTCGATATTACCAGAATAAAGGTAGTCTGCTTTGGATTACACGTCATGGGGTAAATAGTCAGGCTGACTCCCTGGTGACTTGCCTGCGTACTGTAGCGGATATGGGATTTGATAAACGTCGGTTCTATGTGGATGCTATTGCCCGAGATATTGACAGGTTACGAGATTTAAATCTAGATTCAGCTGATAATCAGATAAATCAAGTGATAGCCCGACTGGAGTATCGCTTGACCAAAGCTTACTTCAGATATACGATGGGGCAGAATTTTGGATTTATGAATCCTAGTTTTGTTTTCAATCGTTTAGATACTCTTGCTCCCAATCCTTATGATAGTATCAAGAGACCCGTTAGGTTCAGAGGCCTGTTTGATGTAAAAATGGCTCATGCAGATGATGCGTTCTATCAGAAGGCTATGCAAATGGTTAGATGCGACTCGGTGGCTTCCTTCCTGAAAGAAGTACAGCCTAAGAATCCTTTCTATTATCAACTGCTGGAGAAATTGAAGGCTGGAGGACTGGGCAAGGCGATGAAAATCAAAATTCTCTGCAACATGGAACGTTGCCGCTGGAGACAGTATGATAATCCCTGGCAACACGAAAAATATGTGGTTGTCAATATACCATCGTTCCATCTGATGGCTATTGATCATCAGGATACGCTCTCGATGCGCATAGGATGTGGAGCCAGTAAAACCAAAACCCCGATATTGAACAGTCATATCAAACGTATGGAGTTGAATCCTCAATGGTTTGTTCCCCGTAGTATCGTTCTCCATGATATGATACACCGGGTGGGGAATCATGGCTACTTTCGCGCGCGTAACTACTATGTAAGGGAAGTGGCAACAGGTAAGGAGGTTGACTTAAACAGAGTAACTCGATCTATGCTTATTTCTGGTGCTTATGGCATAGCCCAGCGGGGCGGAAAGGGGAATGCTCTGGGAAGAATCATCTTCCGTTTTGATAATAATTTCTCGGTCTTCCTGCATGATACTAACAGTAAGGGCGTGTTTGGACAAGAGGATAGAGGAGTATCGCATGGATGTATCAGAATAGAAAAACCGTACGATTTCGCTGTCTTTCTATTGGCTGACAAAAACGAGAAACTGAAGGAAAAGATATACTATTCGATGACAGCAGATTCGCTAGCCAATAAAAAACTTGTTGTGAATAACGTAAAGGTTAATCCTCAAGTTCCTCTCTTCATAACCTATTATACACTCTATCCGTTAGCAGGAGGCAGAATAGCTGATTATTCTGATGTGTATGGATTTGATGCGGTAATATTCGATATGTTGAGAAGATATCTATAaaCAACACATTTGTAAAAGCAATGATAAACGATAAAGAACTCTTGGCGATGATTAGGGATCCTAAGACCCAACGCGAAGGCTTTGCTGTACTGGTAAGTCAGTATAGCGAGCCGTTGTATTGGAAGGTTCGCCATATTGTCTTAGATCATGATGATGCTGATGATGTGTTGCAGAATGCCTTTGTTAAGGCTTGGACCAATCTGGATTCGTTTCAGGGAAAGTCTTCGCTCTCAACATGGCTTTACCGTATAGCAATTAACGAAGCGCTTGATTTCTTGAGACGCAAGAAGCAGATGGTTAGTGTCAGTACCGAAGACGAGCCGGGCTTGGCTTCACGTCTTCTTGCCGATGACTATTTTGATGGTGACCAGATTCAGGCAGAACTGCAAGAGGCTGTAGCCCTACTGCCCGATGTTCAGCGCACAGTTTTCACTCTAAAATATTATGATAATATGAAATATTCAGAGATGAGTAAGGTGCTGTCAACAAGTGAAGGAGCTTTGAAGGCATCCTATCATCTTGCTGTGAAAAAAATAACCGATTTTTtCAATCGTAAGGATTAAACCTTTtCGGTTAGTTTTCGTCTATTTAATAAAGTATAAAAGAAAGGAATGAGGAATATGTTAAAAGAAGACAATATATTGAATAGCCGTTTTGGTAAGAAAAACCATTTCCAGGTGCCGGCTGGTTATTTCGACCAGCTTACTGATAGGGTGATGGCAAATTTGCCGGAGCAGGAACCCCGCATCATTCACATGCAGCCTAGCTTATGGCAGCGTATGCCGATTCGAAAGATTGCGGCGGCTGTTGCTGTTTTGGCTGTGATGGGAGGTGGCTCGGTACTGGCGCTGAAATATACGGGAAGCAGTAAGCCTGCTATGGCACATGTGGACCATATGGTTCAGAAAGCTGCTGTGAATAATAATGAAGATGCTACTTTTAATGAGATGGCCGATTATACGATGATGGATAATGAAACTATCTATGCATCGCTGATTGCAGAAAATTAATGGTTGGTATTtCTTTTTGTCTACAGATAAAGATTTTTTAAAACGATAAGGTATGAGAAAGATAATGCAACATAGGTTTCTTGCGCTTTTAGCTATGCTGATGATTAGTCTGGTTTCACTTGCTTCACAGCCTCAGGGTAGAAAACATCATGATGGATTTAATCCTAAAAGGTTTCAGGCAGAACTAGAACAGTTTATTACGACTAATGCCTGTCTTACGCCGAGAGAAGCTGCTAAATTCTTCCCGGTATATAGACAGATGGGTAAGAAAATGCGTATGATATTCGATGAAATGCGCCGATTCCGTCATGTGAATCCGAATGATAATGAGGCATGTGCCGAAGCTATCAGGAGAAAGGATGAGTTGGATATTCAGCTGAAACAGTTGCAGCAAGAGTATCATTCTAGATTTATGACCATCTTACCACCTAATAAGGTGTTCAGTGTCATCAAGGCAGAGGAACGGTTCCATCGCCAGGCATTCAGACGGATGAAGAAATAAATCTCTAAAAAAGTaGAGATAAAACTATTTAATATGTATTTATGTGAATTTTGGTCACATTAATAGGGTCGCGAAGATATTTTTAATAATATTTTCGCGATTTTATTTTGTCCTTTCCGTTATTTGTTGTACTTTTGCACTTTGGAAAATAATAATATAATATAATAAGGTATGTACAGAAGTAATACGTGTGGAGAGTTACGTCTCTCTGATGCCGGCAAGGAAGTGACACTTGCCGGTTGGGTACAGCGCTCAAGAAAGATGGGTGGTATGACATTCGTCGATTTGCGCGACCGTTATGGTATCACACAGTTGGTCTTCAACGAGGCTGATAACAAAGACTTGTGTGATGCAGCTAACAAGCTAGGTCGTGAATTCTGCATTCAAATAAAGGGTGTAGTAAGTGAACGACAGAGCAAGAATCCTAAAATGGATACTGGTGACATCGAAATCCTGGTGAAGGAACTCAATGTCCTCTCTCAGAGTCAGACCCCTCCTTTCACTATCGAAGATAATACTGATGGTGGTGATGATATCCGTATGAAGTATCGTTATCTTGATTTGCGTCGTCCTGCAGTGCGCAAAAATCTGGAGTTGCGTCATCGTATGTGCATCTTGATTCGTAACTTCCTCGATGCACAGAACTTCATGGAGGTTGAAACTCCAATTCTTATTGGTAGTACACCAGAGGGAGCCCGCGACTTTGTTGTTCCTTCCCGTATGAATCCAGGTCAGTTCTACGCTCTTCCACAGAGTCCTCAGACTTTAAAGCAGCTCTTGATGGTTGCTGGTTTCGACCGCTATTTTCAGATTGCCAAGTGCTTCCGTGATGAGGATCTTCGTGCTGACCGTCAGCCAGAGTTTACACAGATTGACTGTGAAATGAGTTTTGTTGATCAGGATGATGTCATCAACCTTTTCGAGGAAATGGCTCGCCATTTGTTTAAGGAGATTCGTGGTGTAGAACTTCCTAAGTTGGAGCAGATGACCTGGCACGATGCTATGCGCCGTTTCGGTAGCGATAAGCCAGACTTGCGCTTCGGTATGGAATTTGTTGAGTTGAAAGATGCTTTCACAGGTAAGGGTAATTTCTCAGTATTCGATGAGGCTAAGTATATTGGCGGTATCTGTGTTCCTGGTTGTGCTGATTATAGCCGTAAGCAGTTGAACGAATTGACTGATTTTGTTAAGCGTCCTCAGGTCGGTGCCAAGGGCTTGGTATATATCAAGTACAATGCTGATGGTACCGTAAAGAGTAGCATAGATAAGTTCTATTCTCCAGAGGAACTTGCTGAAATCAAGACCGTAATGGGAGCCAAGGATGGTGACCTTGTTTTGATTTTGAGCGGTGATAATGCTAACAAGACACGCATTCAGCTTTGCTCTTTGCGTTTGGAAATGGGTGATCGTTTGGGACTTCGTGATAAGAATGTATTCAAGTGTCTTTGGATTATTGATTTCCCTCTCTTTGAGTGGAGCGATGAGGAGCAGCGCCTGATGGCTACGCACCATCCATTCACTATGCCAAATCCTGATGATATCCCATTGCTCGATGAGCATCCTGAGCAGGTTCGTGCCAAGGCATACGACTTTGTTTGCAATGGTATCGAAGTAGGTGGAGGTTCTCTCCGTATCCATGATACTCAGTTGCAGGAGAAGATGTTCGAGGTTCTCGGCTTTACTCCAGAACGTGCTGAGGCCCAGTTCGGTTTCTTGATGAATGCTTTCAAGTATGGTGCACCACCTCACGCAGGTCTTGCTTTCGGTTTGGACCGTTTCGTCAGCATTATGGCTGGTCTCGATAGTATTCGCGATTGTATTGCCTTCCCAAAGAACAACTCAGGTCGAGATGTTATGCTCGATGCTCCTTCTGAACTTGACCCTAAGCAGTTGGATGAATTGGAGATCAAACTTGATTTGAAGGCTGAATAAAAaTAGAGAAACGAAGGTATTCACTCCATAAAAGAGTATGCGTAAAATGCCTTGAGAAAAATTCAATGATTTATAATAAGTAATTGATTTTTAGTAAATAAAGTGCTGCGCTTCTTGACGTAAATCAAGAAATGCAGCACTTTTGTTTATAAGTAGTAGTTTTTtCTATTTTTCTAACACTATTTCGAAATAAAAGTTATAAATTTGCAGCAGATATTAAGGTTGAGCTGATGAAATGAGGCTCAATAGAATCATAAAATTCTTAAAACATGGTAGAAAAGAAAGCGACAACTAAGACTGCTGCAAAGAAGCCAGCAGCAAAGAAGGCTCCAGTAGCAAAGAAGGCTCTTGCAGCAAAGAAGGACGTTCTTTACTTGAACGCAGAGAACGCAGGTTTTAGAGCTGGTGATGTATATCAGGCATTGGCAGCTTCAGAAAAGGCTCTCACAGTAGCAGAAATTGCTAAGGCTGCTAAGATCAGTACAGAGGATGTAATCCTTGGTATCGGTTGGCTCTTCAAAGAGGGTAAGATTAAGGATGAGGACAACAAGGTTGCTCTCGCTTAAATAAGGTTTATTTTtCAAAGAGCCGCGATTGCTTGTAAGTGAGTAACCGCGGTTTTTtCTTTTtGTGTCTTCTCTCTTGAAAGAGGACGAATGTTATGATTATTATATGAAACTTGATCAGGAGATATTCAATGTTCTTTTGGCTGCGGGTGCAAAAGGGTTGAAAGTaGAAAAAATAGCTCGTCATGTATATAATTCCTGTAATTCGATTTTTACACCTCTGAATTACAAGGATGTTCATAGCTATGTTACGCAATATCTCACCAGATGCGCTAAAGACCCACAATCGCTTATAGAAAAAGGTAAGGGGTATGGTGTATATCATGTTAATTTTGATTCAAAGGCCGTACAGCAACTGATGCTCAATTTTTCTTCTTCTGTATTAGAAAATAGTAATGAAGGGGAGGACAAGGCTGACGATAGTGCTCCTCAAAGTCTTTTTGATGAGAATATGTTCTAAATTATTTTTTtATGAGGGGAATGTTGTAGTATGTTCGTATAATATATGTAGACTTTATAAAAaCTGATAAAAGTTAAACAATAAACATATAAACGAATAAACTATGGCTAGTAGATATTTATTAGGTTTTGACGTAGGCTCAAGTTCTGTAAAGGCTTCGCTTACTGATGTTGACAATGGAGAAATCGTAGCTTCTGCATTCTATCCGGATCATGAAGCACCCATTATGGCTGTAAAGACCGGTTGGGCAGAGCAGGATCCTCAGATGTGGTGGGATAATGCTAAGCTGGCGCTTAAGAAAATCATGGCAGAATCTGGTGCCAAGGGTGAAGATATCCTTGCTATTGGTATCTCGTACCAGATGCATGGCTTGGTTTGTGTTGATAAGAATCAGCAAGTTTTGCGTCCTAGTATCATCTGGTGCGACTCTCGTGCCGTACCTTACGGCGAGAAGGCTTTTCATGATTTAGGTGAGAACTTCTGCTTGCGTAATCTGCTCAATTCTCCTGGAAACTTTACTGCATCTAAACTTGCATGGGTAAAGGATAATGAACCGGAACTGTTTGATAAGATTGATAAGATTATGCTTCCTGGTGATTATCTGGCAATGAAACTTTCAGGTGAAGTTAAGACTACTATCAGTGGTCTTTCTGAAGGTATGATGTGGGACTTCAACCAGAAAAAGCCTGCTAAATTCCTGCTTGATTACTTTGGCTTCGATGAAAGCATTCTGGCTGATATTGTTCCTACTTTCTCTGTACAGAGTGTAGTAAGTAAAGCGGCAGCTGAAGAACTTGGTCTGAAAGAAGGTACACCAATATCTTATCGTGCGGGTGACCAGCCAAATAATGCTGTGAGTCTGAATGTGTTCAATCCGGGTGAAATAGCAAGTACTGCAGGTACATCAGGAGTTGTATATGGTGTATTGGGTGATGTTAACTATGATCCAAAGAGCCGTGTCAATACTTTTGCTCATGCTAATTATACTACAGACCTTGACCGTCTTGGTGTATTGTTGTGTATCAATGGAACTGGTATCTTGAATGCGTGGGTTCATCGAAATATCACTCCAGATGTAAGCTATGCGGATATGAATGATCTTGCAGCTTCTGTACCAATAGGTAGTGATGGTGTTAAGATTATCCCATTTGGTAATGGAGCTGAGCGTGTATTAGAGAATAAGGAAGTTGGTTGTTCTATTCGTGGCATCAGCTTTAATAAGCATAATCGTGCTCATATTGTTCGTGCAGCACAAGAGGGTATCGTCTTCAGTTTCTGCTATGGAATGGAAATCATGCAGCAGATGGGTATGGATATCAAGAATATTCATGCAGGTAAGGCTAATATGTTCCTCAGTCCGTTGTTCCGAGATACCTTGGCGGGTGTGAGTGGTGCTACTATCGAACTTTATGAGACAGATGGTAGTGCAGGTGCAGCTAAGGGTGCTGGTATTGGTGCCGGTATCTATAAGGATCATAATGAGGCTTTTGCTTCATTGAAGAAACTTGCAGTCATAGATCCTGATGAGGCTAACCGTTCTGCTTATCTCGAGGCTTATTCTGCATGGAAAGAAGAGCTGAAAAAACTTTAAACGTTTGTAATTTACTTTAGACAAACTTTTTTTATAATATCAGATAAAGGGTGGGAGAAGTCTCACCCTTTATTTTtCTTTTtCCCGATTCTTTTGACTTTTGGGGgAGCTTCCGTCTTATTTAAGGATTGGATTTAAATATCTGTAGTTGATTTTCTGAGTATCTATCCACCTATGTTTTGTCATGATGAACCGCTTTAGAAGATAGATAAGTGATTATACAATGAAAAAATCCCCCAGCCCGCTTGAGAAAGCAGGATGGGGGATTGGTATTTTGAATCAAAACAGTTTAATTCTTGAAACTGTGGATTGGAGCCGGAATACGACCGGCACGGTTTACGAATGCTTCGCAACTGAATGGGTTTACAGGCATGATTGGAGCATGACCGAGCAAACCGCCAAAATCTACATTGTCGCCTACCTTCATGCCCACAACTGGGATGATACGTACGGCAGTAGTCTTCTGGTTAACCATACCGATGGCAGCCTCGTCGGCAATGACACCGGAAATGGTGGTGGCTGGAGTATCGCCAGGGATGGCAATCATATCCAAACCTACTGAGCAGACACAAGTCATCGCCTCAAGCTTCTCGATGGTCAGCGCACCTGCCTCTACAGCGTTGATCATACCCTGGTCTTCGCTGACAGGGATGAAGGCACCGCTCAAACCACCTACATAAGAAGAAGCCATGATACCGCCCTTCTTAACCTGGTCGTTCAGGAGTGCAAGAGCTGCTGTGGTACCAGGAGCACCGGCATGCTCAAGACCGATGAGCTCGAGAATATCGGCTACACTATCACCGATAGCTGGGGTAGGAGCCAATGAAAGGTCGATGATGCCGAAAGGTACGTTCAGACGGCGTGAAGCCTCCTTGGCTACCAACTGACCTACACGGGTAATCTTGAAGGCGGTACGCTTGATGGTTTCGCAAAGAACCTCGAAGCTTTCGCCCTTTACCTTCTCCAATGCATATTTTACAACGCCAGGACCGCTGACACCGACACTCACTACCGCATCGGCCTCAGAAACACCATGGAAGGCACCAGCCATGAACGGATTGTCGTCTGGCGCATTGCAGAGAACAACGAGTTTGGCACAACCCAGAGAACCTCTGTCCTTGGTTGCCTCGGCTGTATCCTTTACGATTTCGCCCATCAGTCGGACGGCATCCATGTTGATGCCGGTCTTGGTAGAACCCACATTGACTGAGCTGCAGACGAAATCGGTCTGTGCCATCGCCTGAGGGATAGAACGGATAAGGAGCTCATCGCTCTTGCTCATACCCTTGCTTACGATGGCAGAATAGCCGCCCAGGAAGTTGATGCCGAGTTCCTTGGCACACTGGTCGAGGGTCTTGGCAATCTTCACGTAATCGTCGGTAGTCTTGCAGGCAGAACCGCCTACCAGCGAGATTGGAGTGATGGAGATACGCTTGTTGACGATAGGTACACCAAACTCCTTGGAGATTTCTTCGCCGGTCTTCACCAGGTTCTTTGCCAGACGTGTAATCTTATTATGAATGTTCTGACAGAGCTCATCGAGATCGGTAGATGCGCAATCCAAAAGGTTGATACCCATGGTGATGGTACGCACATCGAAATTCTCCTGCTCTATCATCTTATTGGTTTCGATAACCTCAGATATATTGATCATATTGTTTGCTTTTTAAATTCTGTGCATCATATTGAAAATTTCCTCGCGCTGGCATTTGATCTGCACGCCCATAGCCTTACCAACATTGGTGAGTTCATCGGCTACTTCCTCGAAAGTTTTCTGCATCTTGCCCATGTCTACGATCATCATCATGTTGAAATACTCCTGTACGATGGTCTGAGAGATATCCAAGATGTTGATACTGTTCTCTGCCAAATAGGTACATACCTTGGCGATGATACCAACGGTATCCTTGCCCACTACTGTAATAATCGTTCTGTTCATGTATTTATTCCTTATTTTAAATTGGTAAGTTTTCGGCTGCAAATTTACAACTATTTTGTTAGACTACCAAATAAAAAGTCAGAAAACTTGTAAAATCACTAACGCTTTGCAAGTTTTCTGACTCATTTTtACCTTTCTTGTTTCCTTATCTTACTTGATACCTCTTTCGTTGAGTGCCTTAGAATATTTGGCTGCATTCTGCAGGTGCTCATCGTAAGTGCGGGCAAAATTATGAGTGCCGCTGAAATCCTCCTTGGCACACATGTAGAGGTAATTGTGATGCACATGGTTGAGGACGGCATCAATACCTGCTACGCTCGGAATGCGGATAGGCCCCGGTGGCAAACCTGGGTTCTTGTAGGTATTATACGGGTTCTTGATAGACAGGAGGTTGTTGTAGATGCGCTTGAGGTCGAATCGCTGCCAGGCATATTTAATGGTAGGATCGGCCTGCAATGGCATTCCCTCTGGATATTCGGCATTGCGAAGCATCAGACGGTTATAATACATGCCGGCTATCATCGGTTTTTCGCCGTTATTGGCTGTTTCTTCGTCCACGATGCTGGCAAGGGTGATGATCTCAATCGGTGTCAGCTTCATAGCCTTTGCCTTTTCGGTGCGCTCAAAGTTCCAAAACTTGTCGCTTTCTTTCTTCATGCGCTCCAGAAATTTATCTACCGAGATGTTCCAGTAGAGATCGTAGGTGTTAGGTACGAACATGCAGGCGATGGTGGCAGTATCGTAACCGTATTTCTGACAGATGCTCTCGTCGCGCAGGGCATGGTAGAGGTCGTTGCTGCCAAACATCATCTTCTTGCCAATCTCATCAGAGAGTTTGTCGAGCGTGCGGACCGAAGGGATGGTAAGGCTAACCGGTTCCTGCAAACCGTTCTTCATGTGGCGCCATGTCTTGAGGGCACCATCGCCCGGAGCAATGGCGTATCTGCCGGTGCGGATATGATCGGCATAGCCGGAATGGAGGGTCAGGGTCTTGAATGCCTGGAACGGAATGCTCTTGGCAAATGGGCGGAGCTTGTTGTATACAGAGTCGATGTTATCATCGTTGTCGATGTAAACATACTCGGTGTTGCTGCTCTTCGAGAAGGAAGAGAAACAATAGATGTAGCCCACGATGGCGATGACTGCGATGCAGCCTATAGCGCCATACAGATAGAGCTTAGAAAATGATTTTTTCTTTTtCATATTCTTCTTGTTTGTTATTTTTCGGGTGCAAAAGTACAGTAAAAATAGGAAATAGCAAAGTATAGGAATTTAAAATAGGTTAATTGTCATCTTTCTTTATCCGTTGTGTCTGCTTTTTTGTTACCTTTGCACTTGACATTGAGAATCAACATGTGTATCGGTGCTTTCGGGCACATTATTATAAAAGTATTATGAAAATGAAGTTTTCGATAGCGTATGCTGCCAAGTGGGGTCATGCCCTGCATGTAGAATTAACTTTTGCCGCCGCTGATGGATATCAAGATACGATGGACTTGCCGATGACCACCCGGGACGGTTATCACTGGGAGGTGGAAATGGCGTCAAGGCAGAACCGCCATCACCCTTTCGTAGCTGTGGCTTACTGCTACTGCGTGAAAGATGCTGGGGGAAAGGTGCTGCGTAGGGAATCGCTCGCTTCTGCCCGCCAATATGTTTTTGATGAGAGTAAGAATTTCTATTTTCAAGACTATTGGCTGGAGGAGGATAATCCTTACGTGGAAAAAAaTGCCTTCGTATTGCAGCAGGTGAAGTTTACTGATGTCAAGCCAGCGCGTCTGCCTCTCTTCGACCGTACTATCATCTTCAAGATTCATGCCCCGAAACTCTATGAGGGTGAGGCTGTAGCTTTGTTGGGAAATCATCCTACGCTGGGCAAATGGAATCCGGCTCATTTCCTGAAGATGCAGAACTATCATGGCAAGGACTGGGAAATATCTGTGAATGTGCAGGCTATCGATGAGCCGATAGAATATAAATATGTGGTGATTGATGCACAGACCCAGAAACTGAAGAGGTGGGAATTTGGGGATAACAGAATCTTTGGCATTTCGGGTAATGAACAGGCTGGCGGACAGGGAACTCCTCAGGGTGAAATCCGTGTATACCATCAGGATGTTTATGTGCTACACGGCGGTGAGTTCCGCATCAAGAGGGTTCCGGTTCATGCCCAGTTCAATTTCGATACCTATATATTCGATCTTGACGGAACCCTGATTTCTTCTCTCCACGACCTGGCTGCAAGCTGCAATTATGCGCTGAAGCTGAACGGGATGCCTGAACGTACGCTGGAGGAAGTACGCATGTTTGTAGGAAACGGGGTGAAGAAACTGATGGAACGTGCCGTGCCGGGAGGATTGGAGAACGAGATGTTTGAGAAAACCCTACGGGATTTCCGCAAGCATTATATGGTGCACAATATGGATAATACGAAACCTTATCCGGACGTGATGGAGATGCTGGAGGAACTGAAGAATAGGGGAAAGAACATTGCGGTGGTAAGCAACAAGTTTTATGCAGCTACCCGGGAAATATGCCGCCATTTCTTCGGCGACCTGGTAGATGTGGCGATAGGAGAGCGGGAGAATATCAAGAAAAAACCGGCTCCAGATACCGTAAACGAAGCCTTGCGGCAGCTGCATGCGGATAGAGAAAGGGCGGTATATATCGGCGACAGCGACGTGGATGTGATGACGGCAAAGAACAGCGGAATGCCTTGTATCTCAGTGCTGTGGGGATTCAGAGATCACGATTTTCTGCTGGCACATGGAGCTTCTATCCTGGTATCATCACCCTTGCAGATATTATAAGAAAGGTAGGAAAAAaTGATTTGGAAGACCATCATAGAGAATGGTCTTCCAGATATTTCTTGATAAATTCAAAGTAGGTTTCTGATATCGGAATGCTCTGGTCGCCATAGGTAATGTGCTGCTGGTCTACCGTATCAAACTTTGTCATGTTGGCAAGGAACGAACGGTGTACACGCTTGAATTTTTCTCTTGGCAGCCTTTCTTCCAACTGTTTGAGGTTGCCCAGGGTTCTGATGTTAGGCCTGCCCTCAAGATGGAAACGGATGTAGTCTTTGTCGCAGTCAACAAACAGAATATCATCTATCGGGATTCTTACGCATTTGTAATCTCGTTTTACCACCAGAAAACCGTCGCGCTTGATAGGGTTGTAGTTATCGTCCTGCATGTAGCGTTCGAAGACTTTCTGGCATGATCCCATAAAGTCATCGTAGGTGATGGGCTTGAGCAGATAGTCGAATGCATTCACTTTGTAGGCTTCGATGGCATACTCCTTGAATGCGGTGGTGAAGACAATCTTCACGTTCTTGGGTACAACCTTTGCAAATTCCAAACCGCTGATCTGCTGCATGTGGATGGCGAGAAAAAGTATGTCGAGATGGTTGTGATGGATGCCGTCTACAGCATCTATCGCACTTTTGTAGGCTCCGATCAAATGCAGGGTCGGAGTTTTTTCtATATACTGTTCCAGGAGTTGCAAAGCTTCCGGATCTTCATCTATGATGGCGCAATTTAAAATCATAATTTTACTGTTTTAGTGATTTTATTCTCGATTTTCGTAAAAaCGAAAAaTGTGTTTGTTTATTGTTTCAAGCTGCAGATTTTTtCAGATAAAAaTCTATTTTCATGATTTTACCTTAAATTTGTTTAATCTATTTGGCTATTTGAGGAAAAAACCGTAATTTTGGAGATTGATAAGTCAGACTATAACTGTAGAATATGAAATACAATAAGAAACAACATACCAAATTGTCCTGTCGGAGCAAGTGCTTTTTCCTTGCCTTGACTTTGGCTATGGCATCGGTTGATGCCTCAGCCCAGAAGATTTCGCTAGGCTCTTGCATCACCCGTGACGGAGGTCAGTTTAAAGGCGAAATGGTGAGCGGAAAGCCGCAGGGAAAAGGTACTACCATCTATAAGAATGGGGATACCTACGAAGGCTCTTATATGAAAGGTAAGCGCGAAGGCTATGGCGTTTATACCTTCAGTGATGGCGAAAAGTATGAGGGACAGTGGATGCAGGACCAGCAGCATGGTAAAGGCACCTACTATTTCCAGAACAACAACAAATATGTAGGCCTCTGGTTCCGCGATTACCAGCATGGTCATGGCGTCATGTTCTATTATAATGGTGATAAATATGACGGCGACTGGTATAAGGACAAGCGTCAGGGACGCGGCGTTTATACTTATGCCAATGGCGCACAGTATAAAGGCCAGTGGATGAACGATATGAAGAATGGAAACGGCTTCTTCAACTGGGGAGACGGAACTACTTATGACGGTCAGTGGCTAGACAACCAGCGCTCTGGAAAAGGTACTTTCAAATATGCTGATGGCGATGTGTATATCGGCGACTGGAAGGATGATATCCAGGACGGAAAGGGTATCTATAAATTTCATAATGGCGACATTTATGAAGGCGATTATGTGCAGGGAGAACGCACGGGTATAGGCATCTTCCGCTCTGCAAAGGGCGACAAGTATAACGGACAGTTTAAGGATGGCCTGCGTACCGGTCAGGGTACCTTCATCTGGAAGAATGGCGATATCTATGTAGGCGACTGGATGGATGATCTGCAGAACGGCAGGGGCAAACTGACCAAGAAGAACGGCGACGTGTTTGAAGGTGAGTTCAAAAACGGTCTGGTAGATGGTAATGTCGTGATTCATTATGCTGATGGCAGAAGATTCAAGGGTGCCTATCACAAAGGTAAGCGCCAGGGACCTTGCATAGAAGAAGATAAAAACGGTAAGCGTTTCGAAGGAACCTACCGTAACGATGTGCGTGACGGAAGATTTGTAGAAAAAGACCGCAACGGACAGGTTACAGCCAAGGGAGCCTACGAAAACGGCAAACGATTTGAAGACTAATCTCTTCAGAAAATTAGAAAAATACAAAGAAATTATAAATAACGAGATAGAGAACCTTTATATTTTAAATAATGAGAAAAAGAACATATTATAATGTTGAATATTGAATGTTCAATGTTCTGTTTTCAAGTCTCAAAGTTAAAAGTAAATGTTCAAATCTCAAAGCTTAACTATAATTATGGTAGTAGATACTTTAGACAATCTGGAGAAATATGTTTCTCTCAATCCGCTCTTCGCTGATGTAGTGAAGTTTATCAAAGATAATGACCTCTCTAAATTGGAGGACGGTAAGCATTTTATCAAGGAGGGTAACCTCTTTGTTAACATAACGACAGCTCACGGAAAAAGCGAGGAAGATGCTGTTTTTGAAACACATCGCAAGATGATTGATATTCAGATTCCTCTTGACAACGAGGAGACTTATGGCTATACTCCTCTTGCTGATCTTCCTGAAGTGGAATATAACGAGGCTAAGGATGTAACCAAGTATCCTGGTGTGAAAGCGCAGACGCTCGTTACCTGCAAGCCAGGTCAGTTTGCTATCTTCTGGCCACAAGATGGTCATCAGCCATGCATCGGTAGTGGTGATATCCACAAGGCTATCTTCAAGATTAAGAATTAAAGAAGAGATCTTCAAGATAAAATTAAAGAAGAATAATATAGAGTAACCATCTAAAATCATGATATATGGCAACAGAAAAGAAAACTACAGCCCAGAAGGCTGCAACTAAAAAGGCAACTGCAAAGAAACCAGTTGCAAAAAAGGCAGCGAAGGCTGTGGTAAAGCATATCGGACTCGTGAAGAACGACCCATATCTGGCAGACTATGAGGATGCCATCAAGGGCCGACACGACCATGCACTCTGGAAACTCGGTCAGCTGACTAATAACGGCAAACAGACATTGAGCGATTTTGCCAATGGATACGAGTATTTCGGACTGCATAAGACTGCCCGTGGATGGGTGTTCCGTGAGTGGGCACCTAATGCTACAGACATCTATCTGATAGGTGACTTCAACAACTGGCAGGAAACCGAAAAGTATCGTGCTAAAAGAGTAAAGAATACCGGAAACTGGGAACTCAAACTTCCGGAGAAAGCGATGAAACATGGCGATCTCTTCAAGATGAAAGTTCATTGGGAAGGTGGTGAAGGCGAGCGTATTCCTGCATGGGCACAGCGCGTAGTACAGGACGACCAGACCAAGATTTTCTCTGCTCAGGTTTGGAATCCGGAACCATATAAATGGAAGAAGAAAACCTTCAGACCAAATGTGGCACCTCTGCTCATCTATGAATGCCATATCGGTATGGCACAGGATGCTGAGAAGGTTGGCACTTACACAGAATTTAAGGAGAATGTGTTGCCACGTATCATCAAGGATGGTTACAACTGCATTCAGATTATGGCTATCCAGGAGCATCCGTATTATGGCTCCTTCGGCTATCATGTAAGCAGTTTCTTTGCTGCAAGTAGCCGCTTCGGAACTCCTGAAGAGTTGAAGAATCTCATTGATACAGCTCACCAGAATGGTATTGCCGTCATCATGGACATCGTTCACTCTCATGCCGTAAAGAATGAGGTGGAAGGACTGGGTAATCTCGCTGGCGATCCTAACCAGTATTTCTATCCTGGCGACCGTCATGAGCATCCGGCTTGGGACAGTCTCTGCTTCGACTATGGAAAGGATGAAGTCATCCACTTCCTGTTGAGCAACTGCAAGTATTGGCTCAATGAGTTCCATTTCGACGGATTCCGTTTTGATGGTGTAACATCCATGCTCTATTACAGTCATGGTCTGGGTGAGGCATTCTGCAACTACGGCGATTATTTCAATGGTCACGAGGATGATAATGCCATCTGCTATCTTACCCTTGCCAACTGTCTGATTCACGAGGTTAACAAGCATGCCATTACGATTGCCGAAGAGGTGAGCGGAATGCCGGGCCTGGCTGCCAAGTTTGAGGATGGCGGTTATGGTTTTGACTATCGCATGGCGATGAATATTCCAGATTATTGGATCAAGACCATCAAGGAACTGAAGGATGAAGACTGGAAACCATCCAGCATCTTCTGGGAGGTAAAGAACCGCCGTTCGGATGAGAAAACCATCTCTTATTGTGAGAGTCATGACCAGGCATTGGTGGGCGATAAAACCATCATCTTCCGTCTGATTGATGCCGATATGTACTGGCATTTCAAGAAGGGCGATGAAAACGAAATGGCTCATCGTGGTATTGCTCTGCATAAGATGATCCGTCTGGTTACCGCCTCTACAATCAATGGCGGTTATCTCAACTTCATGGGTAATGAGTTCGGTCACCCAGAGTGGATTGATTTCCCTCGCGAGGGTAATGGCTGGAGCCATAAATACGCCCGCAGACAGTGGAATCTGGTAGATAATCATGAACTCTGCTACCACTATCTTGGAGATTTCGACCGAGAAATGCTCAAGACGATTACAAGCGAAAAGAATTTTAACAAGACACCAGTTGTAGAAATCTGGCATAATGATGGCGATCAGGTTCTCGCCTTTATGCGTGGCGATCTGCTCTTCGTGTTTAACTTCTCGCCAACCCGCTCTTTCACCGACTATGGCTTCCTGGTTCCAACCGGTTCCTACAGTGTAGTGCTTGATTCTGACAGCAAGGATTTCGGCGGTAATGGCTTGAATGATGACACGATGACGCATCTGACTAATTACGATCCACTTTATGTGAAAGACCGTAAGGAGTGGCTGAAACTTTATCTGCCAGCTCGTACAGCTTTGGTGCTGAAGAAAAATTAATAGATTGATTTATGAAAAATAAAAGGAGTAGTACTGCGAAGATGCAAATCGCCTGTGCTATCATCTTTATCACATTTACCTACGTCTACCTGGCATTTTACCAGGCAGACGTACTGGCAGTGGCTCAGCATGTTTTCTCAGGCGGTTTGACCAACTACAGTTACACGCTGGCTCCACTGCTTATCACGCTCGTACTCTATCTGCTGCAAGTGGGAGTGTACGCAGTAACCCGTGTGAAACGCCGTTTCCACGGGCTTACTTATTTCCCTTCGTTCCTCATCCTGACGATGATTACCGATATCCCCGTTGATATCGACCGTTATCATTCGCTGGGGGCGTGGTGGATTATCTTGCCACTCTGTCTGATTCTATGGGGCGGATTGATATGGATAGCCCGCCAGTTGGAGCCGATAGAAACAGAGCCTCACAGCAACGGCTGGTTCTCCCGCTATATGTGGGTGAATCTGCTCCAGATGCTGGTGATGATATTGCTTGTCAACTTTGTTGCTAGCAATGATCGGCTGTTTCATGAACGTATGCGCATGGAACATCTGATGAAAGAAAAaCAGTATGAAAAAGCTTTGGAAGTAGGTGAAAAATCTCTGAAAACAGATTCTTCGCTGACAATGCTCCGTATAGCCTGTCTCAACGAAACAGGCGAGCTGGGCAGCCGTCTCTTTACTTATCCGCTGGTAGGTGGAAGTAAGGCGATGATGCCGGATAGCGTAACCGTGAAGGCTATGATGTGGAAGGCGCCAAAATGGATGCAGAAACCTTCGGCATGGATGGTTAAACATCATCTCAAGTATCGTCTGCCTGTTGACTATCAGCTTTGTGCACTCTTGCTGGACAAGCAACTAGACAAGTTCGTAGCAGAGGTGCAGAAACATTACAAAGTAACTTCGGGCAAACTGCCTGTTCATTATAAGGAAGCGTTGGTTCTTTATACGCATCGCCGCAGTAATCCAAGTATCGTTTATCACGATAATGTGATGGATACAGACTTTGAGGATTTCCAGCAGATGGATCACAAATATGCTAATGAGACTGAAAAGCAGAATGCTCTTCGGGATACTTATGGAAATACCTACTGGTATTATTATGAGTATGGAAACAAATGAAAGTTTTAATTTAGGAGATTAATATGAAAATACAGATATACAGAAACTTATGGGTTTTACAGATAGCTTTTCTTCTGTTGGCGCCATTAGGGTTGCAGGCACAGAAGAAGGAGATTTCTGCAGCCAAAGATCTGGTAAAGGCTGGCAAGGATTTGGCGAAGGCCGAATCCAGTATGCGCAAACTCCTGACGGATTCTGCCAACCGGAATAACAAGAAAATTTGGAATATTCTCTTTGATGCTGTGAAGAAGCAGTATGAACAGGGTAATGAGAAACTCTACCTCAAACAGGCGTATGATACAGCCCAGCTCTTCAATGCAACCCGACAGCTCTTCGTTATAGCCCAAGGACTTGATTCCGTTGAGATGATTCCTAACAAAAAaGGAAAATGTGAGTTTGATTTCCGCAAGTCTCATTCTGAATATTTGAACAGGATACGTCCGAATCTCTATAACGGAGGAACCTGGTTTATCAGGAAACAGAAATACAAGGAGGCTTATCAGTTCTTTGACCAGTACATAGAGTGCAGTACTGCACCGATGTTCCAATCTTATAAGTATGCCCAGAAAGACAAATATCTTTCTTCGGCAGCTTATTGGGCTGTATATGCCGGATATAAGATGAAAGATACCAAAGCTACGCTTCATCATTCTTATGAGGCGCTGAAAGATACGGCTCATTATAACTATATGTTACAGTATCTGGCTGAGACTTACAAACTGGAGAAGGATACACCGCGCTATCTCTCTACCTTGAAGGAAGGTTTTGAACGGGATCCGAAATTCCCGTTCTTCTTCCCGCGTCTGGTAGAGTATTATTCGCAGGAAAACCAACTCGATTCTGCACTCGCCGTAGCAGATAAGGCGCTGGCGATAGCTCCCGACAATGATATCTATCTCTTTACCAAGGGAACCGTTCTCCTGAATATGGGTGATTTCAAGCAATGCATTGAAGTGAGCAAAAAGGCACTTGCCATGAACGATTCTTTGGCTGGTGCTTATTATAATATAGGTTTGGCTTATTTCAATCAGGCTGTTGAAATGGATAAGAATTCGCAGCAATCTCGCAAAACTCATCAGGAGATAGACGGACTTTACAAGAGTGCGATGCCTTATCTGCAGAAGTACAGAACGATAGCGCCTGATATGCAGGAGCAGTGGGCTTTGCCGCTATATACCATCTATCTGAATCTGAACATGGGTAAGGAGTTTGATGAGATAGACAAACTCCTCAATCAAAAAAaGAAATAATGCCTCATGATGAGGAATTTATGAAAACTTCTCTTGAAAAGAAGACTTCTCTATTGAAATTGATTATTAGAAATTTATGATAGACAGAATTTTAGATAAACTGGGCATTGAGCTCAATGATATGCAGCAGGATTCCATGCAGGCAATCTTGCACGGGAACAAGGATGTGGTGATACTTTCGCCAACAGGTAGTGGCAAGACACTGGCTTATCTTTTGCCTCTTACCCAACTTATAGATGCTACTGATGACGAGGCACAGGCGGTGGTGGTAACTCCTGGTCGGGAACTCGCTTTGCAGTCGGCTAACGTATTGAAGAATATGGGCAGCGGTTTGCGTGCGATGGCTTGCTATGGTGGTCGTGCTACGATGGATGAGCATCGCGTGATGAAACAGGTTCGTCCTCAGATTGTATTTGGAACTCCAGGTCGCCTCAATGATCATCTGGATAAGGGAAATCTTTCTCCATATCACATCAAATACCTGATTATTGATGAGTTTGACAAGTGTCTGGAGATGGGTTTCCAGGACGAAATGAGCCGACTGATCAAGTCTTTGCCTGGCTTGCGTCGACATTTCCTGCTTTCTGCTACCGAGGCAGAGGAGATTCCTCATTTCGTACACATGGGTAGGGTAGAAAAGATAGATTACCGTGTGGATGAAGATCAGGTTCCTGACCGTGTACATATATATAAGGTGGTTAGTCCGGTAAAGGATAAATTAGAGAGTCTGTCACTTTTGCTACGCAGTTTAGGCGATCAGAGTACCATTGTATTCCTCAATTATCGCGACAGTGTGGAGCGCACCAATAAATATCTGGTGGAGCAGGGATTTTCAACCTCTTTTTTCCATGGTGGATTGGAACAGAAGGAACGTGAGGCTTCTCTCTATCGTTTTAGCAACGGAAGTGCCAATATCCTGGTGAGTACGGATCTGGCTTCGCGCGGACTTGATATTCCAGATATAGATAATATCATCCATTATCACATGCCGGAGAGCGAAGATGGTTATATTCATCGTGTAGGACGTACGGCAAGATGGGAAGCCCAGGGAAAGGCTTTCTTCCTGTTAGGTCCTGAAGAGCATATTCCGGAATATGTGGATGCTGAAATTGAGGATTACGAGATGCCTGCTGCTGATCAGCTTCCTGCGCCAGCCAAACCTAAGATGGCTACTATATATATAGGTAAAGGCAAGAAGGATAAAATCAGCAAGGGTGACATTTTAGGCTTCCTTTGCAAGAAGGGTGGGCTGCAGTCGGCTGAAATCGGAAAGATTGATGTTAATGACCGTTATGCTTATGCTGCCATTTCCCGAACGAAGTTGCGCAGCGTACTGAATAATGTAAAGGGCGAAAAGATAAAAGGCGTCAAAACGATAGTGGAAGGGGTAAGGTAGTTGACAAACTGCTATTATCTTTTCTCTGTTGCTTGCTAATGTATAATAAATGTAAAAATAGACATAAATATGCAATTATTATACTAAAATGACTAACAAAATGAAAGAAaTCTGCTCAAAACGCTAAAAATGTGCAGAAAAGTTTGGTAGTTTCAAATAAAAaGTGTAATTTCGCAGTCGTAAATACAATCCAAAGGTTTACTATGTATCCTATATGGATGTATTGTGCACTAATTTTTCCTGCTAACAGGATTATATCGTATAAAACTTAAATAATTATACAAAGATGAAGAAGTACAATTTTAACGCAGGTCCATCAATGCTTCCACGCGAAGTGATTGAGAACACAGCAAAGCAGATTTTGGATTTTAATGGTTCAGGTCTTTCATTGATGGAAATCAGCCACCGTGCTAAGGATTTCCAGCCAGTAGTTGATGAGGCAGTCTCCTTATTCAAGGAGCTTCTTGACATTCCTGAGGGTTATTCCGTAATCTTCCTTGGTGGTGGTGCGTCATTGCAGTTTATGCAGATTCCAGCAAACTTCCTCATCAAGAAGGCTGCCTACATTAATTCTGGCACTTGGGCTAAGAAGGCAATGAAAGAGGCAAAGCATTTTGGTGAGGTCGTGGAGATCGCATCATCGTCCGACGCCAATTTCACTTTCTATCCACAGGTTCCTAACACTGTACCAGCCGATTGTGATTACTTGCATTTGACAAGCAACAATACAATATATGGTACCGAACTCCGTGTAGATCCAGACGTAAACGTACCATTGATTTCTGATATGTCTTCAGATATCATGAGCCGTCCAGTAGATGTTTCTAAGTATACTGCCATCTATGCAGGTGCTCAGAAGAATCTTTCTATGGCAGGTGTTACCGTTATCATCGTTAAGGATGATATGCTCGGCAAGGCTCCTCGCGAGCTTCCTACAATGCTCGATTATCGTACTCACGTTGAGAAGGGCAGTATGTTCAATACTCCTCCTGTTGTTCCTATCTATACCTTGATGGAGAATCTCCGCTGGTTGAAGGCTAATGGTGGTGTTGAGGCTGCTGACAAGCGAGCTCACGAACGTGCTGAAGTTCTTTATGCTGAAATCGACCGCAACAAACTCTTCAAGGGTACTGTTGAAGAAGCATCCCGTTCTTTGATGAACATCTGCTTCGTGATGAACGATGAGTACAAGGAGTTGGAGAAGCCATTCCTCGACTTCGCTACAGAGCGTGGCATGGTAGGTATCAAGGGTCACCGCTCAGTGGGTGGTTTCCGTGCCAGCTGCTACAATGCACAGACTATGGAGGGTGTTCAGGCACTCGTCAAGGCCATGCAGGATTTTGAAGCACAACATTAATTTTtGAATTTGTATGAAAGTATTAGTTGCAACAGAAAAGCCATTCGCAGCGGCTGCTGTGGAAGGCATTAAGAAAGAAATAGAGGGAGCAGGCAACGAATTGGTGCTGCTCGAAAAATATACAGAGAAGGCTCAGCTTCTCGATGCAGTGAAGGATGTGGACGCGATGATTATCCGCTCTGACAAGGCTGATGCCGAGGTGCTCGATGCAGCAAAGAACCTGAAGATTATCGTTCGTGCTGGTGCAGGTTATGATAACATCGACCTTGCTGCTGCTACTGCTAATAATGTAGTGGCTGAGAATACTCCTGGTCAGAACTCTAACGCAGTAGCTGAGTTGGTATTCGGCTTGTTGGTCTTTACTGTACGTAATTTCTACAACGGCAAGGCTGGCAGCGAGTTGAAGGGTAAGAAGTTGGGTATTCTTGCTTTCGGTAATGTTGGTCGAAATGTGGCTCGCATCGCCAAGGGATTTGGCATGGAAGTAGCTGCTTACGATGCATTCTGCCCAGCTGATGTTATCGAGGCTGCCGGTGTTCATGCTGTAAAGTCACAGGATGAGTTGTTCCAGACTTGCGACATCGTTTCTCTTCATATCCCTGCTACTCCAGAGACTATCAAGAGCATCGACTACAAGACCGTAAACCAGTTGCCTAAGGGTGGCATCCTCATCAATACAGCGCGTAAGGAGGTTATCAATGAGCCTGAGCTCCTGAAACTTCTTGCTGAGCGTGAGGACTTGAAGTTCATCACTGATATCAAGCCTGATGCTGATGCAGACTTTGCCAAGTTCGAGGGTCGATACTTCTCAACTCCTAAGAAGATGGGAGCACAGACTGCAGAAGCAAATATCAATGCCGGTATTGCTGCAGCTAAGCAGATTAATGCGTTCTTTAAGGATGGATGCACTAAGTTCCAGGTAAATAAGTAATTATTCTTCCCATACATATAGCTCATGAAGGGTGCTTTTTCACAGAAGCACTCTTGATGGGCTTTTCATGTTTTTATTAAACTAGTCAATTTAAATGAAATATTATGGCAATAGTAAAACCTTTTAAGGGAGTAAGACCTCCTAAAAaTCTCGTTGAGCAAATTGAGTCTCGTCCTTACGATGTTCTCAATTCTGAGGAAGCACGTGCCGAGGCAGGCGATAACGAGAAGAGCCTTTATCATATTATTAAACCTGAAATCAATTTCGAACCTGGTACTTCTGAGTACGATCCTCGCGTTTATGAAAGCGCTGCAGAGAACTTCAGAAAGTTCCAGGAGAATGGCTGGTTAAAACAGGATGATAAGGAACAGTATTATATCTATGCACAGACTATGACTGGCAAGACTCAGTATGGTCTTGTTGTAGGTGCGTATGTAAACGACTATATGACGGGTGTCATCAAGAAACATGAGCTGACACGCCGCGATAAGGAAGAAGACCGTATGAAGCATGTGCGTGTATGCAATGCCAATATCGAACCAGTATTCTTCGCTTATCCTGATAATGAGGTGCTTAATGAACTTCTGATGCGTTATGCAGCAACAACACCGGAATATGATTTCATTGCTCCAATTGATGGTTTCCGTCATCAGTTCTGGGTTGTAAGCAATGATCAGGATATTGCCACAATTACAGCGGAATTTGCCAAGATGCCTAGCCTTTATATTGCTGACGGTCATCACCGTTCTGCAGCAGCAGCTCTGGTAGGTGCAGAAAAAGCTAAGCAGAATCCTAATCATACAGGTAAGGAGGAATATAACTACTTTATGGCAGTTTGTTTTCAGGCAAGTCAGCTTACCATTCTCGATTATAACCGAGTTGTGAAGGATTTGAACGGTCTGACTTCTGATCAGTTCCTCGATGCTTTGACAAAGAATTTCGAGGTGATAGATATTGATGCAATCAATGTGAATGTATCTGGTGATGAAGAGGGCATTCCTTGCTATGAAAAGATGGATATTGATGATGCTATCAGCCAGTTTGGCTTGGATATTCTGAAACCAGCTGCTCTCCATTCTTTCCTCCTCTATCTGGATGGTAAATGGTATGGTTTGTTTGCCAAACcGGGAACCTACGATGATGCTGATCCAATCAGCGTGCTTGATGTGGATATTTCATCTCGCCTGATTCTTGATGAAATTCTGGGTATCAAGGATTTGCGTTCTGATAAGCGCATCGATTTTGTGGGCGGTCTTCGCGGTCTCGGTGAGTTGAAACGTCGTGTGGATAGCGGCGAGATGAAGATGGCACTTGCTTTGCATCCGGTTACTATGCTGCAGATTATGGACATCGCTGACAGTGGTAAGATTATGCCACCTAAGGCAACTTGGTTTGAACCTAAGTTGCGTAGCGGTTTGATTATTCACAAGTTGGATTAATGATAGACGAATTTAAGACTATATCAGATACGATAGGCGAGGGATATTACACCGAGAAAAGGAGTAAGTTTCTCGCCTTTGCTCACCATGTTACAACTGTTGACGAGGTGAAGGAAATTGTTGCCGGGTACCGTAAGAAATATTACGATGCCCGACATTGTTGTTATGCATATATGCTAGGTCCTGAACGGACAGAGTTCCGTGCCAATGATGATGGCGAACCTTCTTCTACGGCAGGAAAACCAATCCTCGGCCAAATCACGAAATCAGAATTGACGGATATTTTAATTGTCGTCATCCGATATTTCGGAGGAGTGAAATTGGGAACCAGCGGACTCATTGTTGCTTATCGTGAAGCTGCCATTGATGCTTTGGCTCATTGTGAGGAGGTAACGCAACAGATAGAGGAAATAGTAACCTATGATTTTACTTATCCGATGATGAATGATGTGATGAGGATAGTCAAAGATATGAATCCGCGTATCCTGGATCAGACTTTCGATAATACTTGCAGCATCAAACTTTCTATCAGAAAGAGCGAGGCTGAGCAGTTACGTTCCCGTCTGAAAAAGCTGTCGTTTGAATAGCAGATAGCTGACAGCCAGATGAATAACTGCTGGGTAAATAAAAAGAGGGTGAATCATTAATTTATGATACACCCTCTTTTTGATGGTTATTTCTTTTGAATTTATCCCTTTTCTTCCAATTCCTTCTGCAATCGGATGATTTCATCGCGATATTGGGCAGCTTGCATGAAGTCGAGGTCTTTGGCAGCTTGCTTCATCAATGCCGTAGTATTGGCAATGCTCTTCTCCAATTCTTCCTTGCTCATACTGCGAACAATAGGGTCGGCAACGAAGGCTGCACTTTCCGGTTCCACGTAAACGCGAGGCTTGGAACCCTCGGCTCCCATCGGAACAATCTTTGCTCCTTCTTCCTTGCTAGTAGGCAGAGCTGAGGTTATTGCTTTCACAATCTGTTTTGGAGTAATGCCATGGTCGGCATTGTATTTCAACTGGATGCTTCGGCGGCGGGCAGTTTCATCTATCGTTTTCTGCATGCTGTCTGTGATGTTGTCTGCATACATGATTACCTTGCCGTTCACGTTTCGGGCAGCACGGCCTGCCGTCTGGGTCAGAGAACGGTGACTGCGAAGGAAGCCTTCCTTGTCTGCATCGAGAATAGCTACGAGCGAAACTTCCGGCAAGTCGAGTCCTTCACGTAACAGGTTGACACCCACCAGTACATCGTATACTCCTGCACGGAGATCGTTCATGATCTTTACTCGGTCTAAGGTTGCCACATCACTGTGGATATAGGCAGCCTTTACGTTGTGGTTGAGCAGGAACTCGGTGAGTTCTTCTGCCATGCGCTTTGTAAGAGTCGTAATCAGAACTCGCTCGTTGCGGTGTGTTCTTGTTAATATTTCGTCCAGAAGATCATCTATCTGATTCTCACTTGGACGAACTTCGATTTCCGGGTCCAGGAGTCCTGTAGGACGAATCAACTGTTCTACAACCACGCCTTCGGCTTCTCTCAATTCATAGTCTGCCGGAGTTGCACTTACGTAGATGGCCTGCGGAATGAGATCGTGAAATTCCTCGAATTTCAGCGGACGGTTATCGAAGGCAGCAGGTAAGCGGAAACCATATTCTACCAGGTTTTTCTTTCGTGCCCGGTCGCCTCCATACATGGCTCCAATCTGCGGGATGCTCACATGGCTCTCGTCAACCACAAGCAGGAAATCTTTAGGGAAGAAATCGAGCAGGCAATACGGGCGTTCGCCTTCGTGTCTGCCATCAAAATAGCGGGAATAGTTCTCGATGCCCGAACAGTGGCCCAATTCCTTGATCATTTCCATATCATATTCTACACGTTCCTTGATGCGCTGTGCCTTGATTCCATCTCCAATACTCTTGAAGAATTCTACCTGTTTAACCAGGTCGTCCTGAATTCTGCGAATGGCACTTTCCTGCTGTTCTTTTGTTGTTACGAAAAGGTTGGCTGGATAAATCTCGTAATCTTCGAACGAGGCAAGGCGGTGATAAGTGAGCGAATCCACTTCTTCGATACTGTCAATCTCATCGTCCCACCATGTTACGCGCAAAACATGATCGCTGTAAGCCATAAAGATGTCAACCGTTTCGCCTTTCACTCTAAAGTTGCCACGTTGCAGTTCTATGTCATTTCTAACGTAAAGTGCATCAACGAGTTTCCTCAGAAATTCATTTCTGTCGAGTCGCTGCCCGCGATGAATCTTGATGATGTTCTCCTGCATCGCCACAGGTCCGCCCATACCATAGATGCACGATACGGATGAGACAACGATGACATCCTTTCTGCCCGAGAGAAGGGCAGAAACAGCACCGAGTCGCAACTTGTCTATTTCATCATTGATGGCGAGGTCTTTTTCTATATATGTATCAGTCGTTGGCAGATAAGCTTCCGGCTGATAATAGTCGTAGTATGAAACATAATATTCTACAGCGTTCTCAGGGAAGAAACCCTTCATCTCCTGATACAGTTGGGCGGCAAGAGTCTTGTTGTGGCTCAAGATGAGCGTAGGCTTCCCCACGTTGGCAATCACGTTTGCCACCGTAAAGGTTTTACCCGAGCCGGTTACACCCAACAACACCTGTGCAGGGTCTCCTTCAAGCACCCCCTCTGTGAGTTGCCTGATGGCTTGCGGCTGGTCGCCAGTTGGCTTATATTTTGATGTAATCTTAAAATCCATTTTCTTCCTGATTTCTTCTCAAAAGTTCTGTTTCAAGGTGCAAAATTACAAAAAAACGCCATTAATCGTTATAAAGATTAATTTTTTACGaAAAAaTGTATCTTTTCTTTTGATAATAAGTAAATTATGAGTAACTTTGCAGTTCAAAATGAGAATTATGAAAAAaTTGACTCTTATTGCATCGTGTGTTGCATTGCTCTTGTCAAGCTGTGCCCACGAATATAACCAGGTATTGAAATCAGGCGATTATACTTATAAGTATGAGTACGCCAAGCAGAGCTATGCCCAGGGCAAGTATTCCCGTGCCATTCCTCTTCTGCAGGAACTGGTAACGATGAAGAAAGGTTCTACCGAGGGTGAGGAATGTTTGTACATGCTGGCTATGGCCGAGTATGGTATGAAGGATTATGAGACTGCTGCAGAGTATTTCAAGAAGTATTACTCTTCTTATCCTAAAGGTAAGTTTGCTGAAAATGCAAAGTACTTTGTGGGAGAGAGTCTGTATCAGAATGCTCCAGAGCCTCGTCTTGACCAGAGTACCACGATTACAGCCATCGCAGCCTTCCAGGAGTTTCTGGATCTTTATCCAGATGCCCGACTCAAGCAGCAGGCTACAAACCGCCTTTTTGCTCTTCAGGACCTCTTAGTTGAGAAGGAGTATAAGAGTGCCAAGCTCTATTTTGATATGGGCACCTATTTCGGCAACTGTACCAGCGGAGGCAACAATTATGAGGCTTGTATCGTAACTGCACAGAATGCGCTTAAGGATTATCCTTACAGCAACCGACGCGAGGAGTTTGCATCGCTCATCATGAAAGGTAAATACGAACTGGCAAAGATGAGTGTCGAGAAAAAGCAGCTGGAGCGCTATCAGGATGCTGAGGATGAGTGTTATGGCTTTATCAACGAATATCCTGATTCAAAGGACCGTGCACTTGCCGAGAAGTATATTGAGAAGTGCAAGCAGTACGAGAAAGAGCATCCGGAGTCAGCTCTCGACCAGCTTGGCAATAATGCCAATTAAAAAAaGCATATATATAATAAGGTAAAAaCAATATAATAATAATAGTACTATAATTATGGATTTCAaAAAATCAAAGGCACCAGTAAACACAGTAACTCGCAACATTATGGATCTCTGCGATGATACCCATAACATCTACGAGAGCGTAGCTATCATTGCAAAGCGCGCTAATCAGATTTCTATCGAAATCAAGCAGGAGTTGAGCAAGAAACTTCAGGAGTTTGCTTCTTATAACGATTCTTTGGAGGAAGTTTTTGAGAACCGCGAACAGATTGAAATCTCTCGCTACTACGAGAAGTTGCCAAAGCCAACTTTGCTCGCTACAGAAGAGTTTATTGAGAATAATATTTATTGGCGCGATCCTACCAAGACATCTGCACCAATGGTTCACGAGAGCGAAATTTAATATTCCAGAGCTATATGATACAGCGTAAACAGACATTATTTCTGCTCTTTGCTGTCATCGCCATTGCTATCTGTCTTTTTCTTCCTATCGCCAGCATCGCAGCTAAGACGATGGGAGGAGACACTATGGTTTATAACCTCGGAGTGGTAGGGGAGGCAGGAATGCAGATTTCAACTACTTGCGTTCCTCTGTTCCTTCTGCTCGCCGTTTCAGCCATCATAGCATTGGTAAACATCTTTTTGTACAAGAATCTGAAGCTTCAGAAATCACTCTGTTCACTTGCCATGCTTTTTGCAGGTTTATGGTATGTAGATTATATCGTGATGTTCATGGGCTTGATTCCTGTTCCTGAAGCAGAAGGAACGATGAAGTTTCAGTTTGCCGCTTGCCTTCCTTTGGTAGCAATCATATTCGAATGGATGGCAATGAAAGGTGTGAACGATGACATTAAACTCTTGAGAGCAGCAGACCGAATCAGATAAAAAATGCTAAAAAAGCATTTGAATATCGATAAAAGTTTGCTCAATTCAAATAAAAGTAGTAATTTTGCACCCGCTGTCACGAGATGGCAGCATAAAATTCAAACCTCATTATAAATTAAATTAAAATTAAGATTTAAAAATGGCAACAAAAATCAGATTGCAGCGCGGCGGTCGTAAGAGCTATGCTTTCTACAGCATCGTAATCGCTGACGTTAGAGCACCACGTGATGGTAAATTTACTGAGAAGATTGGTACTTTCAACCCTAACACCAATCCAGCTACTGTAGATTTGAATTTCGAGCGCGCACTCTACTGGGTAGAGACTGGTGCACAGCCAACAGACACAGTTCGCAACATCCTCAAGGGCGAGGGCGTTTACTTGATGAAGCACCTCAAGGGTGGCGTTAAGAAGGGCGCATTCGACGATGCTGAGGCTCAGAAGCGTTTCGACGCTTGGAAGAATAGCAAGGACGCTAAGATTTCTGCTGTTCGCGAGGGCGATGCTAAGGCAAAGAAGGAAGCTGCTGCTAAGGAGCTCGAGGCTGAGAAGAAGATGAACGAGGCAATCGCTAAGAAGGTAGCTGACAAGAAGGCTGCTGCAGCTGCTGCTGAGGCAGAGGCTAAGGCTGCTGAGGAAGCTCCTGCAGAGGAGGCTCCAGCTGAGGCTTAATCTTCGACAGAATCTTCTTTtGAGATTTtAAAGTATAAAGGTTGAATTTCTCTTTCGGGAAATCCAACcTTTTTTTGTTTCTTTtGATTATGGGTGATAAAAaGGAAAACAGTTATTCGCATATTCTGAAATATACAGGATTGTTTGGCAGTGTGCAAGGATTGGGAATTCTTGTAGGAGTTTTGCGCAATAAATTTACGGCGCTCTTCCTCGGACCTTCTGGAATGGGACTGCTGTCTCTTTTCTGCTCAACGATTTCTGTTCTCAGTTCTGCGTGTAATTTCGGCATTCCTACAAGTGGTGTTAAATTTATTTCTGAAAAGGAACATGCTGCAGATGAATCGCAGTCCGAAAAGGCTGATATCGCCGGGGCGGTTCTTCTTGTCCGCACCTATAGTCTGCTTGCTGCATTTTTCGGAGCCATCGTCTGTGTGCTGCTGGGTCCGTTACTCAATGGGTTTACTTTTTCCTGGGGCAATCATACGCTACATTTCATTCTCCTGGCACCAACCATTTTCTTCACGATTCTGGCTGGAGGTGAAACTGCCATTCTGAAAGCTACCGGACAGTTGCGTGCGTTGGCGATGCAGGCAAGTCTTCTGGCTATTCTTCTGCTTTTGGTTTCGGTTCCGGTTTATTGGATATTTGGTGAGAGAGGTATTCTGCCCGTTCTGTTTATTTTGGCATTTATGCAATGGGCTCTGAATTTTCGATATTCCCGACGAGTTGTACGGTGGGGCGTAAATATGCGAAAAATGACGCTAGTTGCAGGTTTCCCACTTTTGCGACTTGGCGGGGCATTTGTACTTTCGGgTTTGATGAATAGCGGATGCGAATTTCTGATTCGTGCCTTTTTGAACCAACAAGGCGATCTGGAAGTTGTCGGACTTTTCAATGCCGGCATAACGATAGTCTTTGTTTATGCGGGAATGGTGTTCTCGGTCATGGATCAGGATTTTTATCCCCGTCTCTCCGGCATTTCGGGTTCCAGAAAAAaCGTGGAGTCTGTAAAAGAGCGCAATCTCTGTGTGAACCGCCAGCTTGAAATGAATGTCCTGTTGCTGGGGCCTATCGTTGCAGCTATCATTTTAGGTCTGCCTCTCATTATTCCGATTTTATACAATGCCCAGTTTATGGGGATGCTCCATATGACTCAGCTTGCTGCTGTTGCCATGTTGTTCAAGGCGGTTTATCTTCCAATAGAATATCTCCCGCTGTCAAGGGGAGATTCCAGACTTTTTCTCATTCAGGAAAGTTTTTGTGTTATCTTGCTGATAATCTGTGAAATAGCTGGTTATCAGTTAGATGGATTGAGAGGAGTAGGAGGAGGCATTGCTGTGGCTTATGCCATAGAGACCTTAGCAGTATTGGCTTTCAGCAGAGCCGTTTATGGTTATCGGTTATCCGCTCTTGGTTTCAGATTCTGTATCTTTCAGCTTCTGATTCTGCTCTTGGTGTTGTTCCTGGTTTTCATGATCAGTTATCGTGATTGGCTTTACTGGCTGATTGGCGTAATCATTGTACTTATGAGCACATCGTTTAGTTTTAGGAAAATTCGAAAACTGGTTAGATAAAAATAGAAACTCTGTAGGATAAATTATTTTCTCCGAAAGATAAATTTTTATCTCCGATAGATAAATAAATATCTCCGAGaGATAATTTTTtATtCCAGTAAGAtATAAAGaTTATTCCAGTaGGATAAATaaaaaaaagacctt
>contig00038
TGATTCTcaaGGCttttATATGTTTtGTATCTCAAAGAAATTACTTCTTGTTGATAGCGAGGTCGATAGCTACGGCAATAGCAACAGTAGCACCTACCATAGGGTTGTTACCCATACCGAGGAAGCCCATCATCTCTACGTGAGCAGGAACTGAAGAAGAACCTGCGAACTGAGCGTCTGAGTGCATACGACCCATAGTATCAGTCATACCGTAAGAAGCAGGACCAGCAGCCATGTTATCTGGGTGCAAAGTACGGCCTGTACCACCACCAGAAGCTACTGAGAAGTATGGCTTACCAGCAGCAATACGCTCCTTCTTGTATGTACCAGCTACTGGGTGCTGGAAACGTGTAGGGTTTGTAGAGTTACCAGTGATTGATACGTCTACATCCTCGCTCCAGTTGATAGCAACACCCTCGCGAACGTCGTCAGCGCCATAGCAGTTAACCTTAGCACGTGGACCGTCGCTGTAAGCGATGCGGTTAACAACCTTCAACTCACCTGTATAGTAGTCGAACTTTGTCTGTACGTATGTGAAACCGTTGATTCGGCTGATGATCTGAGCAGCATCCTTACCAAGACCGTTCAAGATAACGCGCAATGGGTTCTTGCGAACCTTGTTTGCCATCTCAGCAATCTTGATAGCACCCTCAGCAGCAGCGAAAGACTCGTGACCAGCCAAGAAAGCGAAGCACTGAGTCTCCTCACGGAGCAAACGAGCAGCCAAGTTACCGTGACCGAGACCAACCTTACGGTCGTCAGCTACAGAACCTGGGATGCAGAAAGCCTGCAAACCGATACCGATAGCCTCAGCTGCATCAGCAGCAGTCTTAACACCTTTCTTGATAGCGATAGCAGCACCAGCTACATACGCCCACTTAGCGTTCTCGAAGCAGATACGCTGAGTATCTTCACACATCTGATAAGGGTCAACACCTGCGTCCTCGCAGATTTGATTAGCCTCTTCCAAGCTCTTGATACCGTTAGCATTAAGAGCAGCAAGAACCTGCTTCTCGCGACGTTCCTGACTTTCGTAACTTACTTTTCTAATCATATCTGTATCTCCTTATTATTCTTTACGTGGATCAATAGCTTTAACAACACCCTGCTCAGCAGTTGTACGACCGTAGCTACCTGTGAACTTCTTGACAGCCTCGTTAGCGTCCATACCGTTCTTGATAGCTTCCATCATCTTGCCGAGGTGAACATACTCATAACCACAAACCTGGCTGTCCTTATCGAGGAACTGCTTTGTGATGTAACCCTCTGTCAACTCGAGGTAACGTGTACCCTTAGCTACAGTACCATAGAGAGTACCAGTCTGTGAACGAAGACCCTTACCCAAGTCCTCAAGACCTGCACCGATAACGAGACCGCCCTCAGAGAAAGCGCTCTGGCTACGACCGTAAACAATCTGGAGGAAGAGCTCGCGCATAGCTGTATTGATAGCATCGCATACGAGGTCAGTGTTCAAAGCCTCAAGAATAGTCTTGCCTGGGAGAATCTCAGAAGCCATAGCAGCTGAGTGAGTCATACCAGTACAACCGATAGTCTCAACAAGAGCCTCCTGAATAACGCCTTCCTTGATGTTCAAAGAGAGCTTGCAAGCACCCTGCTGAGGAGCACACCAACCCACACCGTGAGTATAACCAGAGATGTCTTTGATCTCTTTTGCCTGAATCCATTTTCCCTCTTCAGGAATTGGAGCTGGTCCGTGGTTAGGACCCTTAGCGACAACGCACATGTTGTCTACTTCTTTAGAATAGATCATATTCGCTAAATTTTATATTAATGAATATTATAAGTATAAAGTTCTGTACTTAATTCATATTGTTTTGCTGAAACATCGGTGCAATCACCTCAATTCCGAGCACAAAAGTaCAAAAAAATCCGGAAAaTACCTAAAaTTGGGTATTCTTTTTAACTCTTTAACCTAATATTTAgATTTTTtCTTGGGTtTATGCACAATTTCATGTATCTTTGCAAACTGAAAATTGCAATTTTGTAGATTATGATCGAAGTAAAGATAAACGATGCCAAGCTTCAGCATGCTGCCGAGGCGGGCATGGATGAATTTGTAAAGGCTTTCGTGGACGCTATCCGCGAAGCGATTGGTGGTGAACTGACTGCCGAAACCATGGCGCAGCTCAACAGCGACCAGATTACTCTTCTGGCTTGGGATATCCTGCATGAGGAGATGATGGATGGCGGAATGGTTCAGCTCATACATAACGGTTACGGTGCTTTCCTCTGGAAGAACCCTACCGACAAGGCGTTTAAAAACTGGGGATTGACAGATCTCGCCAAGCTTATCAAGAAGAGTCATTTCCTGTATAAGACAAACCATGAAGAGATTGAGCGCGATCTGACCGATGAGGAGTTTATGGCGCTCTACGAAAAATTTCCTGAGTTTGATGATTTTGACGATGAGTTCGTTGAGAACGAAGAAGAGTGGACCAGCAAGGTTGCCTTCTACATCGATGATCATATCGACAATTTCTGCGAAATTGTCAAACTATAAACTTATAATACATTATTATATATATGAACAAGCAAGAACAGGAACTCCGTAAGAAGAGTCCGATACAGATACGCAACAAGAAGGCTTCGTTCGAGTACTTCTTCGTTGACACATATACCGCAGGCATTGTGCTTACGGGTACAGAGATAAAGTCAATCCGTGGCGGAAAGGCTTCGCTGGTAGATTGTTATTGCGATTTCTATCAGGGTGAACTTTGGGTCAAGGGAATGAACATCTCTCCTTATTTCTATGGCTCTTTCAGCAATCATGAGGCTCGCCGCGACCGCAAACTTCTTCTCACCAAGCGTGAATTGCGCCGTCTTGAGGAGGACAGCAAGCAGCCCGGTTTCACCATTGTTCCTACCCTCATCTTTATCGATAATCATGGTAGAGCCAAGGTGGACATAGCCCTCTGCAAGGGTAAGAAGGAGTATGACAAGCGCCAGACTCTGAAGGAGAAGGAAGACAGAAGAGAGATGGATAGAGCAATCAAGCACTTTtAGCCAATGATGAATTTAAGAGAGATTGTAAAGGAGAAGATTCTGATTCTCGATGGTGCCATGGGTACTGAGATTCAGAAGTATAATCTTACAGAAGAAGACTTCAGAGGCGAGCGGTTCCGCGATTTGCCGGGTATGATGAAAGGCAACAACGATATGCTCAACATCACTCGTCCTGATGTGATATCTGATATTTACCGACGCTACCTGGAGGCTGGCGCCGATATTATTACCGCGAATACTTTTTCGTGCCAGCGCATTTCGCAGGCTGATTATCACCTGGAGAACTGCGCCCGCGAAATGGCATTCGAGGGTGCACGCCTGGCACGTATCGAATGCGATAAGTTTTCTACGCCTGATAAACCACGCTTCGTTGCAGGAGATGTGGGACCAACCAACAAGACTTGCTCCATGAGTCCGGACGTCAGCAATCCTGCCGCCCGCGAGATTACCTACGATGAACTTTTCACCGATGTATGCGAACAGGTGGATGGTCTTATCGAAGGCGGTGCTGACGTGATTCTCATCGAAACTATCTTCGATACACTCAACTGCAAGGCGATGATAGATGCAGCGCTCACCATGATGAAGAAACATGGAGTAGAGTTGCCTGTCATGATCAGTCTTACGGTAAGTGATCTGGCGGGCAGAACGCTCAGCGGTCAGACTATAGATGCTTTCCTGGCTTCGCTTTCTCCTTATCCTATCTTCTCTGTCGGCATGAACTGCGCCTTTGGTGCTCCTCAGATGAAACCTTTCATCGAGCACATGGCTCAGGTTGCACCTTATTATATTAGTGCGCATCCTAATGCCGGTTTGCCTAACGAAATGGGCGAATATGACGAGACAGCCGAATCGATGGCTCCGCAAATAGCCGAATTCATCGATGAAGGCATCGTGAACATCATAGGCGGATGCTGCGGTACAAGTCCTGAATTCATCGCACATTACGCCCGTATAGCTGAGGGTAAGAAGCCGCATCAAGTGGTGGAGAAACCTAAGTATATGTGGCTCTCGGGATTAGACCTTCTGCAGGTCGATGATTCCGTACATTTGCCGGTTGACGCCAGTCGGTTTGTCAACGTGGGCGAACGCTGTAACGTGGCTGGTAGCAGGAAGTTCCTGCGTTTGATTAACGAAAAGAATTATGAAGAAGCCATCGGTATTGCCAGAAAGCAAGTGGCTGATGGAGCAGCTGTCGTTGACGTGAATATGGACGATGGTTTGCTCGATGCAAAAGCCGAGATGGTTAATTTCCTGAATATGATTGCAGCCGAACCAGACATTGCGAAGGTTCCGGTGATGATCGACTCTTCCAAATGGGACGTCATAGTGGCTGGCTTGAAGTGCTGCCAGGGCAAGTGTATTGTCAATTCCATCAGTTTGAAGGAGGGCGAGGAAGTATTCCTTTCTCATGCCCGCGATGTGTTGCGCTATGGTGCAGCCGTTGTTGTGATGTGTTTTGATGAGGTTGGTCAGGCTACCACTTTCGAGCGCCGCATCGAGATAGCAGAACGTGCTTATCATCTTCTGGTAGACAAGTTGGGCATGAATCCGCTCGATATCATCTTCGACCCGAACGTACTTGCCATAGCTACCGGTATGGAGGAGCATGATAATTATGCCGTTGAGTTCATCCGTGCAACGGAGTGGATTCATCAGAATCTGCCTGGCGCACATGTCAGCGGAGGTGTCAGTAACCTCTCGTTCTCATTCCGTGGCAATACTTATATCCGTGAGGCTATCCATTGTGTTTTCCTGCATCATGCCCAGCAGGTAGGTATGGACTTTGGTATTGTAAATGCCAAAGCCAGAATGGATTACAATAAAATTCCTGAAGAACAGCTTCAGCTCATCGAGGATGTGGTGCTGAATAGGAGAAAAGGTGCAGCTGATGAACTCATCGAACTTGCGGCAGAGATAAAAGCCCAGGCTGATGCTGCCAAGGCTGCAGCTAAGGCAGGCGGTGTTGCTCCCAAGAAACCGGCTGCTCCTGAATGGCGAAAGGAGAGTGTAGAAGAACGTCTGAAGTATGCGCTGCGCAAGGGAATCACCGATTTCCTGCAGCAGGATATTGACGAAGCACTTGCCAAATATCCTCATGCAGTAAACGTAATTGAGGGTCCTCTGATGGACGGCATGAACTTGGTTGGCGAACTTTTTGGAAAAGGCGAAATGTTCTTGCCGCAGGTTGTCAAGACGGCTCGCACGATGAAATCGGCAGTTTCTATCCTTCAGCCTCATATTGAGGCAGAAAAACAGGGTGGAGCAACAACTGCCGGCAAGATTCTGATGGCAACTGTGAAGGGCGATGTTCATGATATCGGAAAGAACATCGTCTGCGTGGTTATGTCATGTAACAATTACGAAATCATCGACTTAGGTGTGATGGTTCCAGCCGAACAGATTGTACAGAAAGCTATCGATGAAAAAGTAGATGCAATCGGTTTGAGCGGACTTATCACCCCTTCGCTTGATGAAATGGTTCATGTGGCCCGGGAAATGCAGAAAGCTGGTTTGCGCATTCCTATCATGGTAGGTGGGGCAACGACGAGCGAACTGCATGTGGCTCTGAAGATTGCGCCTGAATATGACGGACCGGTCATCTGGGTGAAGGACGCATCGCTCAATGCCGGAATATGTGCCCGCTTCCTCAACGAGGCTGAATGCCCTAAGTTTGAGGCGGAACTGAAGGAACGCTACGAGAAACTTCGCCAGAACTATCATGAAGAGCAGGCTAAGATAGCCTCGCTCTCAGAGGCAAGAAAGAACAAACTGGAGCTGTTCTGACAAGATAAAGAATACAACGTTTTTAGGATAATTATATGATTAAAACTGTGATTTTTGATATGGGTGGTGTCATCATCACCCTCGACGAGAATGAGGCAGGCAAACGTTTCATTGAGTTGGGTATGAAGGAGTTTGCGGAGAAGATGGACCCTTATAAACAGGTTGGCTTAAACGGTCAGCTGGAAGAGGGCAAGATTTCCGAGGAGGAATACCGTCGGGAAGTGTGCAAGAAGATTGGCCGCGAGGTAACCTTCGAGGAACTGCAGCATTGCTGGCTGGGCTACATGAAGGAAATTCCAGAACGCAATCTGGTTACTCTCCGCAATCTTAAGAAGCAGGGCTACCGTGTAATCTTGCTCAGCAATACCAACCCTTATGTATCAGCCTGGGTAGACAGCGAGGCATTCTCTGGGGATGGTCATCCTATTGGTGATTATTTCGATGCGATGTACCGTTCTTATGAGGTGAAGTATATGAAGCCGGATGAGAATTTCTTCCGTTATGTCCTTTCTCAGGAGCAGATTATGCCAGAGGAGTGCCTGTTTATTGATGATGGTCCCCGTAACTGCTGCTCAGCATCTGAGTTGGGTCTGTTTACTTATTGTCCGCAGAATGGAGAAGACTGGTGCGATAAGATTTATGAGCATTTGAAGTAATTATTTGTGGTGATTATTTGCACTAAAATGCAAATAATTGCCATTTTATTTTGTGCTCTGCAATAAAAAATGTACTTTTGCAGTCGCAAATATTAAATACATAATACAATGATTAAGAAGAAAAGATGGCATTGCTTGCCAGGTCAGCCTCTTACAGAGCTCGACAAGCAGGTAATGTTTTGGGAAAACAAGGGTAAACTTGTTCCTACCCGTGACTTGATTAAAACTCCAGAACAGATAGAAGGCATCCGCAAGAGTGGTGTCGTAAACACCGGTTGTCTTGATGCGGTAGCCGAGATGATCCGTCCGGGAATCAACACCCAGGAGATTGATGATCTCTGCATGCAGTATTGTAAGGATCATAATGCCATTCCTGCGTGTCTCAATTACGAAGGCTATCCTAAGAGCGTTTGTACCTCTATCAACGAAGTGGTTTGCCATGGTATTCCTAAGGAAGAGGATGTGCTCGAAGAGGGCGATATCATCAATGTGGATATGACAACCATCGTAGATGGCTATTACGCTGATGCCAGCCGTATGTTCATCGTTGGCGGCAAGACTACTCCTGAAAAGGAGCAGCTGGTTCGCGTAGCCAAGGAATGCCTGGAAATCGGTATGGAGGTTGCCAAGCCATACTCGTTCGTAGGTGATATCGGTCATGCTATCGAGAAGCATTGCAAGAAGTATGGTTATGGTGTGGTTCGCGATCTTTGCGGTCATGGCGTAGGTTGCCAGTTCCATGAAGAGCCTGAGGTCCTTCACTATGGTCATAGAGGCACAGGCATGCTGCTCGTTCCGGGCATGGTGTTCACCATCGAGCCAATGATCAACATGGGCACCTGGCAGGTTTTCCTCGATGCCGACGATCCGTACGGATGGGAAGTAATCACCGGTGATGAGAAGCCATCTGCGCAGTGGGAGCACACGCTTGTGATGACAGAGACAGGTGTGGAGATTCTTACACACTAGTGTTCATTAATAGTTGATAGTTTATAGTTAATAGGGCATTCTTGCTTGAGTCTCATGGATAAGGTGTTTTATGCTATAAACTATAAATTATAAATTATAAACTTTGATATAATGAAGGATATATATATATTAGGTATAGAGAGCAGCTGCGACGATACCTCTGCTGCAGTGCTCAAGAATGGTGTGCTGCTGAGCAATGTAACCGCCTCTCAGGAGGTTCACAAAGCTTACGGCGGTGTTGTTCCGGAGTTGGCTTCCCGTGCCCACCAGCAGAATGTGGTTCCAGTCGTTGACCAGGCCATCGCGCGTGCCGGCATCAAGAAGGAAGATCTTTCTGCCGTAGCCTTCACCCGTGGTCCGGGTCTGATGGGTTCGCTCCTTGTGGGTGTAAGTTTTGCCAAGGGTTTCGCCCGTTCGCTCAATATCCCGATGATAGATGTAAACCATCTGCAGGGTCATGTGATGGCTCATTTCATCAAGGAGAGCGATGATGACCAGAGTGCACCTCCATTCCCATTCATCTGTCTTCTCGTGAGCGGTGGAAATTCGCAGATTGTAAAGGTGAATGCCTACAACGATATGGAAGTGCTGGGACAGACCATCGATGATGCGGCTGGCGAGGCTATTGACAAGTGCGCCAAGGTGCTGGAGTGGGGGTATCCTGGTGGTCCTGTCGTAGATAAGTATGCACGCCAGGGCAATCCGAAGGCATTCAGTTTCTCTGAGCCTCATATTCCGGGTTTGAACTACAGTTTCTCTGGCTTCAAGACAAGTTTCCTCTACAGCCTGCGCAAATGGGTGGCTGCTGATCCTGATTTTGTTGAGAAGAACAAGTACGATCTGGCTGCCAGCATAGAGTTTACCATCGTTGATATTCTGATGAAGAAGCTCCGCATGGCTGTCAAGCAGACCGGCATCAAGCATGTGGCTGTAGCTGGAGGTGTGAGCGCCAATAATGGTTTGCGCAACGCTTTCCACGACCATGCCAAGCGCTTCGGCTGGACTATCTACATCCCTAAGTTCAGCTATACTACCGATAATGCGGCGATGATAGGCTGCGTGGGAACCTTCAAGTATCGTGATGGTGAGTTTGCAACCATCGACTTGCCAGCCTATAGTAAAGTAACATTTAAGTAATTAACAAAACAAGATGGAATTTGAAACAAAGATATTGAGCAAGGGCATCCAGGAGATGCTCTACAATAGTGACAAGACAGTAGGCACAGCAGAGAGCTGCACAGGCGGTCGTATCGCCGAGGCGCTGATTTCTTTGCCAGGTGCCAGCAATTACTTCAAGGGTGGTGTAGTAAGCTACACCAACGAGGTAAAGGAGAATCTTTTGGGCGTGAGCCATGAGGTTCTGGAGGAGCAGACTGCCGTTTGCGAGGAAGTGGCTAGGGAGATGGTGCTCGGCACAATCAAGACCCTGAATGTAGACTTCGCCATTTCTGCAACGGGTGTGGCTGGTCCAACGGGTGGAACTCCAGCCATTCCTGTGGGCACAATCTATATAGGTTATGGCGATAAGAACGATGTTCGCGTGGTAAAACTCACCGAAGATTTCGGACGCGACATCAACCTTGCAATTGCCACAAATACAGCGCTTAAAGGCATGCTCGAATTCTTGAAAGAACATGCTGAAGAACTTAAAAAaGAGGCTTAAATTGCTAATTTAAGGCTATCAAATATTAATAATCCTTAAAAGACGGCGTTCTTTTAGGGATTATTTTGTTATTACCAAATTATTTTGTAATTTTGCACTCTGTTTGGAATAGGTATCAATTAACGAATTACAAAATTAAAGATAGAAATGTCTAAGATTTGTCAAATTACAGGTAAGAAGGCACAGTTAGGTTGCAATGTGTCTCACTCAAAGCACCGTACAAAGAGAAGCTTTGATGTTAACCTCTTCAGCAAGAAATTCTACTATGTAGAAGAGGGTTGCTGGATCAGCCTCAAGATCAGTGCTGCTGGTCTTCGTCTTATTAATAAGGTAGGTCTCGATGCTGCTTTGAATCAGGCAGTAAAGAAGGGCTACGTAGATTGGAAGGACATTAAAGTTATAGGAGAATAAATATCATGGCAAAGAAAGCAAAAGGTAATAGAGTACAGGTTATCCTCGAGTGCACTGAACACAAGAACAGTGGTATGCCAGGTACAAGCCGTTACGTGACTACAAAGAATCGTAAGAACACTCCTGAGCGTCTTGAGTTGATGAAGTACAACCCAATCCTTAAGAAGATGACTCTTCACAAGGAGATTAAGTAAGCTTAGCTTACAAGTTTAATAATTTTATCAATTTAAATAGACTATGGCAAAGAAAGCGGTCGCTACCCTCCACGAAGGTAACATGGATGGTCGCGCATATACAAAGGTTATCAAGATGGTTAAGAGCCCTAAGACTGGTGCATACGTTTTCGATGAGAAGATGGTACCAAACGAGGCTGTTAAGGATTTCTTCAAGGATTAATTTCCTTGCAGATGATGCATCGTTGAATTTAGATTACATCAAAATTCAAATATAAAGATAAAGGTCGCTACCCAATTAGGGGAGCGACCTTTTTTtCTTCTTTTtCTTTTCTAAGGTCAAGAAAACAGCTTTTGCCCTTTTACAATACTACTTGAAGCTTCTTTCATCGTCTCTTACGAATCTTCTTAGCGTTTGTTTGCTTCCTCTAATCATCGTTTGACACCTCTCACGGCCTGGCTCTCTAACGGATTCTCCGGCCAGAAATGCTTAGGGTAACGGCGCTTCAGTTCCTTGCGGACTTCGAAATAAGTGCCTTGCCAAAAACTTGCGAGATCTTGAGTAAGCTGAACGGGCTTGAAGCCGGGAGATAACAACTCAAGCAGAAGGGGCTGTCTGCCAGCATCGACAGTGGGTGTTGATGTCATTCCGAAACACTCCTGAAGCCGCACACTCAGAACCGGGGCTTCGGTTCCCAGGCGATAATCGATGCGGATATTGCTGCCCGATGGCACACGGATGTGGGTGGGAGCAAGGCGGTCTATCTCCTGCTGAAGCTCATAAGGAAGGATGTTCCATAAGATTTCGCGCAGGTTGAGTTTCTTCAGCTCTGTAACAGAAGTCTTCATCTTACCACCTTCTTCGAGATAGAAAGGGAGCCACGCTCGGGCTGTTGTCAGGAGATGCTCTGTTGACAGGTCAGGAATCTCTAACTCCGGATGCCACTCAGCTACTTGTGCCACGCGCAGTTGCAGACGATGAACCGATTCGTTCCAATCGAACATGCTGAGTCCGTCTTTTCTGGCAGCTTCGCAGATAATATTAGAAACAGTCTCTCGGCTGGCATTCTGTATCGGCTTGCTGTCTATGATGAGTGCTCCTATCCGTGTTTCCTGCTGCATCTTTACTGCCAGCGCTTTGCTGTCCCAGGAAATATTCTCGCAGGTTTGCACAGGCAAGTTCTTCCAGTTGACGGGGGCTGAGAGAAATACCCTTCCTTTCCGTCCCTGCCCAGAATTGGATGATGAGGTTGAAGCGAGGTTGAGTGATGCAATGGCAAGCCATTCGTTTGCTGCCATGCTGTCGCACGGGTCGATAAAAATCGTGTTGCCATTCGACATCTTGAAGTTGCCCGCATGGTCGGTGGCATGGGCGATGCGCTCAGGGTAGGCTAGGGCGATGAGGTGGCCCACTTCCTCTGCATCAATTGGCTCGTTGTCTTCCCTGATACGCAGCATCTTCCTGTATTCCTGGGCAATCTGAGCGATACGGTTCCAACGCCCCAGATTCTTCTTGCAGCGTGCGGAACGGAGGATAGAAAGGCGGAGCGTCATGTCTGAATCTTCATTTTCGCCCATCGGGTCTTTCTCTTCCAGCAGAGCAGCAATGTCGCAGGCCAGGGCTTGGCTCGCCGGAGAATCGCTGCTGATCATCATCTTGGCAATGCGCGGATGACAAGGAAGTTGAGCCATTCTGCTGCCTTCTGCGGTGATGCTGCCACTGAGAGCGTGAGCATCATGATCAGGAGTGAGGGCGTTGAGCGACATAAGAAGTTGCTGTGCCAATACAAGGTTGCCCTTGGGAGGAAGGGTGAGCCAAGGCAGCAGTTCCGGTTTGTTTTCTCCGAAAGCTGCAATGTCGAGAACCAGCGAAGAGAGATCTGCATCCAGTATTTCGGGCAGCCGTTGTTCTGGCATCAGATGTTCCGAGGTCTGTGTCCAAAGCCGGTAACATACGCCTGATGTGATTCTGCCCGCACGCCCCCTTCGTTGCGTAGCCATGTCCTGACTGATACGAACGGTTTCGAGATGGCTCAAGCCTGTACGGGCATCATAAACCAGTTTTCGGCAGAGTCCGGAATCCACAACGATTCTTACTCCTTCGATGGTGAGAGAAGTTTCGGCGATAGGAGTGGCCAGTACGATTTTCCGTTCACCCGGTTTGGAAGGAGCGATGGCGAGCCGCTGCTTTTCTGGCGAGAGGTTACCGTAGAGTGGATAGATTTCCGTTGAAGATAAGGCAGAGCGAAGCAGTTCTTCGCATTTCATGATTTCTCCCTGTCCCGGCAGAAAGGCAAGAATGTCACCTTCCTGGTTTCTGAAAGCCTGACAGATTGTGGCTGCCATTTCCTGCGCTACCTGATATCTGTCGATGTCGTGGTCTGCATAAATGGTTTCTATCGGAAACATTCTGCCTTTACTCTCGATAAGCGGAGCCTGAAGTGCCTGACAGATGATAGAAGCATCGATTGTTGCTGACATGATAATGAGCTTCAGGTCGGGGCGGATGATTTCCTGTGTTTGCCGGGCCAGCGCTAACGCCAGATCGGAATTGATGCTGCGCTCATGAAACTCATCAAAGATGAGGCACGAAACGCCTTCGAGTGTAGCATCATTGACCAGCATTCGGGTGAGAATGCCCTCGGTAAGGACTTCGATGCGTGTATCATCCGAAACCTTGCTTTCGAATCTTACCCGATAGCCGATGGTTTTGCCCACGGGCTCTCCCAGAATCTGCGCCATCCGTTTGGCAATCTGGCAAGCAGCCAGGCGGCGCGGTTCGAGCATCAGAATCTTACCCTGACTTTTAAGATGATCATGGATGAAGCCTTCCAATGCCTGATCACTCATGCCCCGCAGAATGGTGAGCGGGAGGAGGGTTGATTTACCGGCTCCAGGAGGAGCTGTAATAACAAGGTTAGCCGACTCCATCAATGCTTCATTGACAGAGTCGGCTATCTGGTAAGCTGGCAGATGACCAGCCTGCTGTTCTATTCTATCTAAGTTCATTTCTTCTTATTTCACAAACTTCAGATTTCTTTTATTTCACAAATTTCAGAATCTCTTTACTCTTTCTGCCCTTTTTGGCAGGAATCGGCATGAAGCCTTCTGTGAGTCCTGTTTTATCTGTCATGGTCTGGAAAACGGAGGCGGCATAGGAAGAGAGTTTCTTCTCTGCCAGTTCTTGCTTGATAGCATCCTCATCATAATCATCAGCATAGAGGAGAGTGTGTAAATCGTCAAGATATTTTTGCGGAATATTCTGATGCGGCATGCGGCTTTTTATCTGCATAATCTGTGCGATGATTGCCTGTTTGGTTTGGGCAGCGATGGCTTCTGTCTTTTGCTGCTCGAAGACTGCCAGCGTCTCCTCATCCGTCTCCTGCCAGTTTTGCATCATGGCTTCAGTGTTGGTAAGATGACTGTAGCCTGCATAGCGAATCAGGGCGATGCGCTTGTTCCAACCTTTCTTTTCCAGATAGTTTTTCTCCATAGGGGTAGTAGCTACTATGAGGTTGGCTTTGGCGTACATGGCTTTCTGATACATAGACTGTTGCAGTGAACGCTTCAAGTAAGGGTTCTTGCAGTTTCTCTCAGAAATATCGCCTAGTGGACAAACGATGTAGGGAATGTCCATCTGCTTTGCTTTCTTGGCTATCTGGGCTCCCTGCCATGTCCATGCTCCTATAACCAACACAATGTCGGCATCAACCAGACTGTTGGTGATGTCGAGCTGTTTATTCAAGGCTTCGATGTATGGAAGATACATCTTCAGCAACTTCTTATGGTTGGAAATGAACAAATATACTTTCATCGTTCTGTCGGTTATTTTTAACTGTTATTCTGATAGACTGTTACTTCCTTTTTGCCCTGTCTAGAGTTTATGAGAAGTGAAATCGTTTTTGTCAGCCCGCCAATAGCGCAATTTGGTAGCCAGATTTCTCCAGATAATTCCATATTCGAAGAATGGCAGTTTGAACATCGCTATTCCGTCATCAAAGTGTTTGATGGCCTTGTTGGCTATCAGCATTCTCACGATGAACAGCAGGAGGAAACTGAAACCTGCGCATCCTGTAAGAATCCAATTCTTCATGAGGATAGAGTAGGCTGCAACGGCCAGTGTTGCTATCAGGCTGAGATGTGGCATGAGATGGTCAAAGAACATGAGGGTTCGCATGGAACCGGCTCTTTCCAAACTCTTGCGTGAAGCCTGCAGATAGAGGTGGGCATTGTGCCAACTCTTGCTCGATGGTGCTTCGCGGATGAGCCATGCATCGCAATCCAGTTCTGTAGCTGTATCGCCACAATGTGCATACTTGTTGACGAGAAAATCGTATTCGCCTCGAACATATTCCAGGTTGCCCTGATAGCCCTGTTCCTTCATGAAGTCGCTTTTGCGGAACGCTACGTTTGGCATGTGGCTGCGATAGCCGTAAGTCTGCTGGGCACGGCGCAAAACATAGTAAGCCTTGCGGATGCTGTCGAAACGGCGTATGCTCTTGGTTTCCTCATCAAGGGCTACATATCCCAATACCAGATGGTTAGGGTCCTGGCATTGACGGACCATGGTTTGCAGCCACTTGTCGTTGCTTGGGCGACAATTAGGCTCTGTCAGAATAATCCATTCATGTTTGGCTGCCTTCACACCCAGTGTAATCTGCAATTTCTTGCGACTCATATAGCGTGAACTCTCAGGAATGTAAGTATAATACAGATGAGGGTTTTCGGCTGCAGTTCGCTTCAGAAAATCCTGTGTCTCGCCATCTGTACTCTGGCAGACTACGATTACCTGATAGTCGGCAGCATACTGCTGACGCAGGAACATAGGGAGATTCCTCTCCAATTCAGCAAGATTATCGTGTGCGGTAATGAGTATGCTGACAGGAGGTTGATTCTCTGCCGTTTCTGTTTTTTGAAAGCGCAACGAGCGCAGAAATGGATTTATCAGCGATCCGAGAACCGCCAATAAAACCACCACTGCGCCTGCTATTATAGTAGTTGTACTAATGATCATCATATTCTTTTTCTCGTAATATAGAAAGCTAGAGAAAGGAGAATCCTATAAACTCTTAACTTTTAACTTTCAACTATATTAAAAGTCTTCTGTAATATACCCCTTTGGCAACTGGCGACAGTTATACTGGCTCGCCATGATCTCACCATAGGCTCCGGCTGAGCGGAGGGCGATGAGGTCGCCGCGATGGGCTTTGTTGATGTCGACAGCCTTGCCGAAGACATCGCTTGATTCGCAGATTGGACCTACAACGTCGTAAGTTTCTACAGGTTCATCGCTTGAGATGTTCTCAATCTTATGGTAAGCCTGATAGAGGGCTGGACGGATGAGGTCGGTCATTCCTGCATCCACAATGGCAAACTGCTTGGCTGTGCCCTGCTTGATGTAGAGTGTCTTGGTGATGAGAGAACCCATCTGACCCACTACGGCGCGGCCCAACTCAAAGTGAAGCTTCTGACCATCGCGCAACTTCAGTTTCTTAGCGTATGTATCAAAATAATCCTTGAAGTCTGGGATAGGCACACGGTTTGGATGGTTGTAATCGATACCCAATCCACCGCCTACATTGATGTTCTTTACTACGATGTGATGAGCCTCCAACTGGTCTTGCAACTCGTTGATGCGGTTACAGAGAGCCTCGAAGTCTCCCATATCAAGTATCTGACTACCAATGTGGAAGTGCAGACCCAGGAACTTGATGTTCTTCATCTTGAAAGCCTCTTCGATTACGGCTTCCATGTCGCGCATGGCAATACCGAACTTGTTTTCTGCCAGACCAGTTGTTATGTTAGCATGCGTATGGGCGCCGACATCCGGATTGATGCGGAAACAAACCTGTGCAATCTTATTCTGTTTTTCAGCCAGTTCGTTGATGATTTCCAACTCCGGAATACTCTCTACATTGAAGCAGAAGATGCCTTTCTCCAATCCGAGGTTGATTTCCCAATCGCTTTTGCCTACACCAGCGTAAACAATCTTGCTGGCTGGGAATCCGGCTTTGATGGCAGCCTGAATTTCTCCTCCGCTCACACAGTCGGCTCCTAAACCAGCCTGACAGATGATATTGAGCACCTTAGGGTTGGCATTTGCCTTTACGGCATAGTGCACTTCAAATCCCTCGTGCTTGCCAGCCTCTTCATTGATGGTTTTCAATGTCTGGCGCAACACATTGGTGTCGTAATAGTAGAACGGAGTCTGTATCTCCTGAAACTTATCTATCGGAAATGTACCTTTCATTTCACTTAATCTTAAATTAATACCTTATTATAGTTAAATCAGAATATCCAATTTATTGTAAATCAGAATAACCAACGAAGAGTGGATAGGAAGCATTACATACGAATTCTTCACTTTTCACTCTTCGTTTTCATTTGCATTACTTCTTCTCGAACAATACGTTGCTCAAGTTCTGCAATGCCTGCTTCTTATCTTTCTCTCTGATGAGGAATGAGATGTTATAGTTAGAACCACCGTAAGAAATCATGCGTACAGGAATGTTCTTCATCGCATCGGTAGCGATGGTCTCGAAGCCAACGTTGCTCCAGTCCAAATCACCTACAACGCAGATAATACACATATCTGAATCTACAGTTACTGTACCATATTTCTTCAGCTCGTTTACGATGTCGTTAAGATGAGAATCATTATCAATACTCATGCTGACACCCACCTCAGAAGTGGCAATCATATCAATTGGAGTCTGATAGCTCTCGAAGATTTCGAATACCTTGCGGAGGAAACCTGTAGCGAGCAACATGCGGCTACTCTTGATCTTGATGGCTGTGATGTTGTCCTTGGCAGCAACAGCCTTGATCTTGCCGCGTACGATGACATTGTCGATGATTGTACCGTCGGCCTTAGGATCCATGGTGTTCTTCAAGCGTACAGGGATGCCTGCATACTTAGCTGGCTGAACACAGGTAGGGTGGAGAATCTTGGCACCGAAGTAAGCCAACTCAGCAGCCTCCTCGAAGTTCAACTGGCGTACTGCCTCAGTGTGCTCTACGACACGAGGGTCGTTGTTGTGCATTCCGTCGATGTCGGTCCAGATCTGAATCTCTTCAGCTGGGAGAGCTGCACCGATAAGAGATGCGGTGTAGTCGCTACCGCCACGCTGCAGATTGTCAACCTCGCCATATGCGTTGCGGCAGATGAATCCCTGAGTGATGTAAATCTGATAGCCCTGGTTCTGCTCCATGATAGCAGCCAACTTCTCCTTGATGTACTGAGGATCTGGTTCTGCGTTCTTGTCAGTTCGCATAAAGTCTAATGCGTTGAGCAATACAGCCTTTACACCCTGTTCCTTCAAGTAGTTTACAACCATGTTGGTGCTCATCATCTCGCCCTGAGCCACGATGCTCTTCTCCTCGAAAGAAGTGAAGAGGTCTTTGGTGAATGAGCGGAGATAGTTGAATTCGCCCTGCAAGAACTCACGAGTCGTATTTTTCATCTCCTCGGTAGAGTAGAGTTCTTCTACATGCTGCATGTATTTCTTCTCCAAGTTGTTGATTACCTCGTTGGCGCCCTCTGGATTCTTCTTGTAAAGATAGTCAGAGATCTCAACGAGAGAGTTTGTTGTACCGCTCATCGCAGACAATACGATGAAAGTTGGTTCACCTGATTCTGTAACCAAAGAGGCTACTCCCTTCATGCGCTCTGGTGAGCCTACAGAAGTACCTCCGAATTTCATTACCTTCATAGTCGTAATTTTATTTAATTATTTCACTTAATTATCTTCTCCATCCTCTGTGAGGTCGATGTGGTTATACTCGTTGGTTACGTCGTAGAGCACACCTTCCTTACAGCGGTAAACGATGCCTGGGAATTTGTCGAGCATCGGGATGTTATGGGTTGTCATCACAACAGCTGTGCCTTGTTTGGTGATGTCTTTCAGCAGACTCACGATGTTACTGGCAGTCTCTGGGTCGAGATTGCCTGTAGGCTCATCGGCGATGATGATTTTAGGATTATTGAGAATGGCGCGGGCAATGGCTACACGCTGCTGCTCACCACCTGAGAGCTCATGAGGCATCTTGTCGATTTTATCAATCATGCCTACTTCGTTGAGCACCTCTTCGATACGCTTTTCTCTGTCTTTTTTGTTTTtCCAGCCTGTTGCCTTGAGTACGAATTCAAAGTTCTTGCGAACGGTGCGGTCGTGTAGCAGCTGGAAATCCTGAAAGATGATTCCCAATTCCTTACGCAGAGCCGGAATCTCCTTTCGCCTGATAGTTTTGAGGTCTCTGCCGAGAATTTCAGCCTTCTCGGTTTCGCCTTCTACAAGGTCTAGTTCGCAATAAAGTGTCTTTAATAGCGAACTTTTACCAGAGCCGACTTTtCCAATAAGGTAGGCGAATTCTCCTTCGTCAATATGGAAATTGATGTTTTGGAGCACGCACTTGTCGGCCTGATATATGCTGACGTTCTGATAATCTATTAACATCTTCtATTTTTTtCTCCTTAATGTTAGTTTGTTATTTCATTTCGCCCTTGCTCTTGGCAACGCGGCGTTTCTTATCCCATTCCGGATCGTGACGCATCTGAAGTTCTTTCACAACATCTTCTATTCTCAAGCCCTTGCTTGTGAGCAGAACGATGAGGTGATAGAGAAGGTCTGAACTCTCGTAAATGAGTTTCTCGTTGTTGCCGTTTGTGGCTTCGATAATGGTTTCAACAGCTTCTTCTCCAACCTTTTGTGCCATTTTGTTAACGCCTTTCTTGAAGAGGCTGGTAGTGTAGCTTCCCTCTGGCATTTCTTCGTGGCGCTTGTTGATGAAGTCCTGAAGCTCTGAGAGAAAGAGGATTGGGTTGAGTGTATTTTCTTCTGCCCAGCAGGTGTCTGTACCTTTGTGGCAGGTTGGACCATCTGGGTGAACCTTAACCAGCAAGGTGTCGTTATCGCAGTCGTTCTGAATGCTAACGAGATTCAGGAAGTTGCCTGATGTTTCACCTTTTGTCCAGAGGCAGTTGCGTGAACGGCTCCAGAATGTTACCTTTTTGGTTGCTATTGTCTTATCGTATGCTTCCTGATTCATGAAGCCAAGCATCAAGACGTTCTTTGTAACTGCGTCTTGGATGATGGCAGGAACCAGTCCGCCTAATTTTTCGAAATCTATTTCCATTTTATCTTGTTTTTATTTTCTTACATTATTATATTCCCCGTGTTCTATATTCTCACGTTGATTCCTTCTTCTCTCAGGTATTTCTTGAGGTCAGGAATGGCAATCTCGCCAAAGTGGAACACGCTGGCTGCCAGGGCAGCATCTGCCTTGCCTTGGGTGAACGCATCGCGGAAATGCTCCATTTTTCCTGCACCTCCTGAGGCGATGATAGGAATGCTTACTTCTTCAGCAAGACGGGCGAGGGCTTCGTTTGCGAATCCCTGTTTCACACCGTCATGATCCATACTGGTAAAGAGAATTTCACCGGCACCCCGGTCGGCTACTTCCTTAGCCCAGTCAAACAGTCCTAGTTCCACCCGTTCTCTTCCGCCTTTTACATAACAGTGCCAGCCGTCAGAATCGAGACGTGCATCAATGGCGCATACGCAAACCTGTGAGCCATAATGGTTGGCAATTTCATCGATGAGCTCCGGATGTCGGATGGCAGCACTGTTGATGCTAACCTTGTCGGCTCCTGCGTTGAGCAGGCGGTCAACATCTTTGAGTTCATTGATTCCACCTCCCACAGTAAATGGGATATTGATTTCGGCAGCCACGCGGGTTACCATATCCGTAAAGGTTTTGCGCTCTTCGAAACTCGCTGTAATATCGAGGAATACGAGCTCATCGGCTCCAGCATCGCTATAAGCTTTTCCCAGTTCTACCGGGTCACCAGCGCTGCGAAGGTTTACGAAATTGGTTCCCTTTACCGTCTCGCCGTTCTTTACATCAAGACAAGGAACGATTCGTTTAGCTAATCCTTTGCTTTTACTTTGAATTTTCACCATTGTATTTTAATTCTTATCGATTGAAGCTTTTGCCCTTACAGGGCGTGTCGAGAATAGTTCCGAGCAATCAACTGTCAGCTATTAATATTAACTGTCAACTATTTAACTATTAACTAGTTTCTTAACATCGATTTTCCCTTCGTAGAAAGCTTTTCCAAATACTACGGCAGGAATTCCTGCAGTTTCCAATGCTTCGATGTCTTCGTTGCAACTCACTCCGCCTGAGGCAATAAGATGCAGTTGAGGATAGGCAGCCATTACTTCTTTGTAGAGTTCTATGGCAGGTCCCTGCAGCGTTCCGTCTTTGCTGATTTCTGTGCAGAGAACATAGCGTACTCCTTTATCGATGTACTTTTTCAGGAAAGGAAGGAGATCTTCAGAAGAATCTTCTTTCCATCCGTTGATAGAAATCTTTCCGTTTCTTACGTCGGCTCCCAGAATCAGGCGGTCAGCTCCATACTTGTCTAGCCATTGCATGAAGAGTTCAGGATTGGTGACGGCAATGCTGCCCACTGTAACCATGCTTGCTCCTGCAGCAAAAGCTTTCTCAATATCTTCTTCGGTCTTGATTCCGCCACCGAAATCAACCACGAGAGAGGTTTCTGTGGTAATGGCCTTCAACACCGCATCATTTACGATGTGCTTTGACTTGGCTCCATCGAGGTCTACTACATGAAGGCGTTTGAAGCCCATCTGCTCAAACTGTTTTGCAATCTCGGCAGGATTGTCATTGTAAACCTTCTTCTGGTCGTAATCGCCTTTGGTAAGACGAACACACTGGTCATTTATCAAGTCGATAGCTGGAATTAATTCTATCATATTTGTATTTTCTCTTTTATTTTATCTCTAAAAAATTCTTTAAAATCCGTTCTCCCACCTTTCCGCTCTTTTCCGGATGGAACTGGCAGGTATAGAAATTATCTTTGTGGAGCGATGCGCTATAAGGAAGAATGTATTCTGCCTTGGCAATGGTCTCCTCGCAGAGTGGCACATAATAACTATGTACGAAATAGGAGTAGGGATGAAGCAGTGCATCAGCGGTAGACTTGTCTGAGTCAGAATCCATTCTGTTTCCGAACCCCTTATAAAGGTCAGTCTTCAAATCATAGATTTCATTCCAGCCCATAGCAGGCACCTTGTCTTCGTGTTTCTGAGGCAGGAATCGCTTTACATCTACATCAAAGATTCCGATGCAATCTACGTCACCTTCTTCCGAATGGCGGCACAAGAGTTGCTGTCCTACACAAATGCCCAGGACGGGTTGCTTCAAGTTCTTGATTACTTGATCAAGCTGATGAGCCTTCAGATATTCCATTGCTTCTCTTGCCTGGCCTTGTCCTGGGAAGAGAACGCGGTCAGCCTTCTGGAGCATTTCTGCATCATCTGTAAGTACAGGTTCGATGCCTAAACGCTTCATGGCGTTGACTACGGAATAGATATTTCCGGCATTATATTTTACGATTGCTACATCCATAACCTAACGTAATTCGTTTCTATTTCTTATTTTTCGAtGCAAAGGTACacattttc
>contig00039
AagaaaatAaaagCAaaaagaTTACGAAATATAGTAGATTTCTTTCAGAAAGTTAGAAATATGGCGTGTTTTtACGTTTCCGTTAAGTGaAAAaGGAGCAATTGAATGTAAACCAACATCTAATTGCTCCTTTTGAAGTGTTTATTTTGATAATCGAAACTTCTTAGTTTTCTTCTTCACTGTCTGCTGTGCGGAGAATGATAGAAGTTGCTCCGATGGTGAACAGGGTTCCGTCTTCGATAACGCGGCGTTCTCTGTCACCCAGAATCTCATTGTCAACGAAAGTTCCTGTATAACTTGGTCCATCGCGGAGTACATATTTCAATTTGCCTTTCTTGTCGCGGCTAACGTTGATTACGCAATGGTTCATGTCAACGCTTGGGTCTACGGTTTCGATAGGGCAGTTGATTCCGCTGTTCTTCATGTAGCGGCCGATGATGTTGTCGCCTAACTGGAGCGGGATGACCTGTTTGTAAGCGAATACGTTCTCGATGACAACGATAGAACCGTATCCCTTCTCGTTGGCATTCTCGTCAAGTTTTTCCTCCTTGCGAGTTTCGCGGAGCTTGGAAACTCCCATTCGGATGCCAAACTGCTTATTGCAATTAGGACAAACGAAAACGAGACTCTGACCTACCTGATACTTGGTCTCATCGAAGGTGATAAAATTATCGCATTTAGGACAACGTACTCTTTTCATATTCTTTTTCTTACTTTTCTGTCTTTATTATAATAATGTGTTGTAGAAGTTTCCGATACTCCTTGCTATTTGTTCTAGCTATAAGCTATAAACTCTTAACTATCAACTATTCTTTCACTTTCGTAATCCAGCCGTCAGTAAAAGCATCATAGTTGTGTAAACGGTTGAGAGCAGTATAAGCTTCGCCCTCGGTAGAGTATGTTCCGTATATAACTTTTACATTATTATCCGTAATTAACACCCTAGCTTCCTTGAATCCCTTGTTTTGGAGAAGTTCAGCATAGCTCGCAGCATTGCGCTTGGTAACACGACTTGCCAAAACGATGCTATAGTAAGAAGAAGCTGTTTGCAATTCGTTGTCCTGAGTCATGTTGACAGACTTGGCAGGAATGCTCTCTTCTGCCTGTGATTCTGTACTAAGAACCAGTTCTTGAGGTTGCGCAACCTTATTAATCTCCTTAGGCATGATGCGGTTCAGCATGCCTGTGTCGATTTGGCTCTTCTGAACGGTTGGGGTTCCCAATGGAGAAGAGTAGGTGAAGAATGCAATGAGAGCGATGCAGGCTGCTGCAATATTGCGCAACCAGCTCTTCTTGATGCTGATGAATTCGGCATTTGATTCTTCTTCGTTAACGAACACAGAATTGTTGACAGAGAGTCCACTCTCCATCTTCTGGTTACTATCCTGATTCTTGACTTCGCTTTCTGTACGATTGTTTTCTACTGTCTTTGCTGGCATTTCAATGATTGAAGCAGCAGAATCTTCAGTCTTCTGAACCTCTTCTGCAGAAATCTGCGCGAGTGGGAGCATGTTTAAGCCACCCAAACCATACAACTCAGGGGTAAGAATGCCCGCCTCGCATGGTTCGAAGGTATAATTTCCGTCTTCGTTCAATATGATGGTGCCAATATCATTCAGTTCAAATTTTCCTGAATTCTCCAGAGTCTGTCGCATCTCTGTCACTTCATCAGCAATGCGGTTCAAAGCTTCCGGATAGCTGATGTCGTATGCTTCAACATACGAAAGTGCAAGGAGAGAATCGTTCATCTGGAGCTGTGGGTTAAAGCCAATAGTTCTCAGCGGTGGCAGAAACATGCTGTCTCTGCCATCGTAACGCGCATCTACATGATGAGCCATGAAGCCACCAAATCCTGGGACAATCACGCAATCGTTGCTCAAAAGTAGGATCTCTATATGTCTTTCTAGTCTATTCACGTTTGCAAAGGTAGTGATTTTTTCGGAAATGACCAACAGAAAATAGAGAAAATTTTCGATGAAATCATAAAAAGTCTAATTTGTTTTGTCGTTTCGGGAAAAAGTATTACCTTTGTGCCTAAAATAAATAAGGTATAAATCAATGAAATATACAGAGACAGAAATTGAAGGAGTCTGGCTGATAGAACCTCGGGTATTTGAAGATGCTCGCGGCTATTTCTTTGAAGCATGGAAGCAGGCTGACTTTGATGCTCACGTTGGAGGGCATGTGGAGTTTGTGCAAGACAATGAATCGATGTCGGCTCGTGGTGTGCTCAGAGGTTTGCACTATCAGAAAGGTGAATTCTCGCAGGCTAAGTTGGTGCGTGTCATCAAAGGCCGCGTGCTGGATGTAGCTGTTGACTTGAGAAAGGGCAGTAAGACTTTCGGTAAATATGTAATGGTTGAACTGAGTGGAGAGAACAAACGTCAGTTTTTCATTCCTCGCGGTTTTGCCCATGGTTTCCTGGTACTGAGTGACGAAGTCATCTTTACTTATAAAGTAGATAATGTTTATGCTCCTGATTACGAAGCCAGTATTCATTGGGATGATCCTACTATCGGAATAAAATGGCCTATTGAAGGAGTTGAGGTGCTTACGTCAGAAAAAGACAGAATCAAGGCAAAGTCTTTCGAAGAGGCTGATTATTTCGAGTAGAATTGGCATCAGCTTTTACCGATTAATTTATTTAAAGAACTCATCATGAAAAAGATAGTTAATTTATGGCTGCTCAGTTGTATCTTGACTCTTGTTGCTTGTGGGCAGAAGGTCGAAAAGCAACAGGAAGTGAAGGAAGATACTGCGGCTAAGAAGATGTTGCAAGGCATTTGGTTGAACGATGACGATGAGGATGATGTGGCGTTCCGCGTAAAAGGCGATACGATTTATTATCCTGATTCAACCAGTCAGCCTGTCTACTTCTACATTGCTGGCGATACGCTTGTAATGAAGGGTGCTAATCTTGCAAAATATCCGATTGTAAAACAGGCTGAGCATATTTTCCAGTTTAAAGTGCAGAATGGGGATGTGGTTAAGCTGGTGAAGACGGAAGATAAGTCTTATTTGCAGCAGTTCATCCACAACCATGCTTCCGTGGCGCTGAATCAGAATACGCTGATTAAACGTGATACGGTGGTTGTAAGGGGCGATGAGAAATATCATCTCTACGTACAGGTTAACCCAACAAGTTATAAGGTCTACAAGAGTTCTTATAATGATGATGGTGTTGAGGTAGACAATGTTTATTATGATAATATTGTGAACTTGCATGTTTATCATGGTGCCAACTGTCTGTTCTCTCGTGATTTTCATAAGAAGGATTTCGATAAGCAGGTTCCTGCTTCTTTCTTGGACCAGTCTATATTGAGCGACATCGTATTCAATAAGATAGATGAATCTGGCATTCATTATCTTGCTGTTCTGGCAATGCCTGACAGCAGTTTGAGTTATCAGGTTGAGGTTATCATTTCCTTTGAAGGAAAAATGCGAATGCGGGTTAAGAGCTAAAAAAaTAAAAAGTCGCCCTGAAAGGGAAAGCATTGAATGTAAGATGCTTTTGTCCTTTCAGGGCGATTCTTTTTTATGTGCTTATCCTGGAGGGATAGCTTGGTGGCTCAACTTTTAATTGAAGAATCCCAGCAAAGCTCCGGCTGCAACGGCAGAACCGATGACTCCCGCAACGTTTGGTCCCATGGCGTGCATGAGAAGGAAGTTGTGGCGGTCGTATTCCAGACCTAGGTTGTTGGAGATGCGTGCACTCATTGGTACGGCACTCACTCCGGCGTTTCCGATAAGTGGGTTCAGTTTCTTGCCTTTTGGCAAGAAGAGATTCATCAGCTTGACGAATAAGATCCCGCTTGCCGATGCGATGATGAAAGCAAGAGCACCGAGAGCAAAGATTTTGATGGTGTTTAATGTCAGAAACTCTGAAGCCTGGGTAGAACAGCCTACGGTCAGGCCGAGGAGGATAACGACAATATCATTCAAGCTGCTGCTTGCTGTCTTGGCGAGTCGGGTTGTCTTTCCACTCTCTTTCAGAAGATTTCCGAAGAACAGCATTCCTAATAATGGCAAACCGGATGGAACGATGAAGGTGGTGAGAAGCAGACCGATGATAGGGAAGAGAATCTTTTCGGTCTGTGAAACCTGACGTGCCGGTTTCATCTTGATGACGCGCTCTTTCTTGGTTGTAAGTAGTCGCATCAAAGGTGGCTGGATTACAGGCACCAGTGCCATGTAAGAGTAGGCGCAAACCGCAATGGCTCCCATGAGGTTCGGACTCAGTTTGCTGCTCAGGAAGATGGCGGTTGGTCCGTCTGCTCCTCCGATAATGGCAATGCCAGCTGCCTGGTTAGGTTCGAATCCCAGAGCCAGTGCAATCATATATGCGCCGAAGATTCCAAATTGGGCAGCGGCTCCAATCAGGATGAGCTTCGGGTTGGAAATGAGCGCAGAGAAGTCGGTCATGGCTCCAATGCCCAGAAATACGAGTGGCGGGTACCAGCCCTGTTTCACTCCCTGGTAGAAGATGTTCAGAACGGAGTTGTCTTCGTATAAACCTATTTCGAGTCCTGCATCGGCACAGAATGGAATGTTGCCAAGAATGATTCCCAATCCGATAGGAACCAGAAGCAGCGGCTCAAAATCTTTCTTGATGGCGAGCCAGATAAAGAGTGCTCCCACTAGAATCATGATGAGGTTTCCTGCCGAGGCGTTGGCAAAGCCCGTAAAGGTAAGAAACTCATTGAAGTTTTGTATGATGAAATCCATAATTTACTTTGAACTTTGAAAGTTGAACATTGAACTTTATGATTAGTCTTTTGATTGGAAGAGTAATCATTAGCTTTTTGTCTAAACAGCTTATTAAGCGATTGTCACAAGCGTGTCTCCTTCCATCACAGCGTCTCCCTTGTTCACGTTGATGCTGGTAATGGTTCCTGAAGTTTCTGCATCGATGTTGTTCTGCATCTTCATGGCTTCGAGAACGACAACAGTATCGCCTGTGTTCACCTTGTCACCGACTTTCACCTTGATTTCGTTGATAGTGCCAGGCAGAGGGGCAACAACTGGTTTGCCTGCAGCAGGAGTTGCCTGTTTGCTTGATGAAGCAGAATCAGAACTTGCTGCAGATCCTGCGCTTGCAACAGAGCTGGCAGAAATGTTGTTTTGTCCATCACTTAACTTCACTTTCTGCTTACTGCTCTTAACCGGCTGTTTCATTTCCACTTCGAATGGAATTCCATTCACGGTTACATTGGCGATATTGCCTTCAATATCCTGTATTTCAACGACGTAATCTACGCCTTTAACCTTATATTCGTACTTTGCCATAGTTTTTATATTTTAACGTTGTTATTGTTGTTGTTGAATTTCGGAGCATTCCATCTGGTCTGTTTTGGCTTGATGGTGATAATGCCTGGTTCTACATCATGAACATCTTCCAGATATTCCTGTAGTGCAAGGGAGATGACTGCCATGTAAATCTCCTTATCAATACCCTTGGTTTCTAAACCATCTTTCAGAATCACGTTGGTCTTATGACTGAGGCCTTGAGTAACCTCGATGGTCTTCTTTCCTGTCTTATATAATAAGGTGGCGTGCTTCTCAGTAGCACGGGCGATGCGCTGTTTATGTTTCATGTAGGCTCCGAAAACCCAGAACACGATGAAGAGGAGAGCAAGGCAGGCAAATACGATTCCCATTGAAAGTACGGCGATTCCTATTCCGTATGGGTCGCTTTTCTTCAATTGCTGGGCTTTACTCAAACCTGTGTTTTGAGGCAGATAGCCTGGAGTTACTGATCCGGCAATGGCTTTCTCCCATGTCTTGAAGTCCTTACTCAGTTCAAAACTCTCATCGGCAGCCAACACTGGCACGCTTACGGAGTCTATCAGGTCAACGGCATTTCCGTCATAGAGTGCTATCCAGTTGGGCATCTTTTCCTGTAGAATAAGATTGAGATGAAAAGGTCCCGAGTTGGAAGAATTCTTTGCCTTCCAATGTTGTCCGTTCCTGCCATCCAGGTACCAGGAACTGCTGTCGAAGATAACGATGCTTTTCTTGCCTCCCAATGTGGTTCGTGGTTCATTGTTAGGCAATGGACACATCAGCTGTCGGCGAGCTTCAGGCGATATTTTCTTGTCGAGAACCCTTCGGTCGGTGGTTAGGAACATACCGCGTACATTATACGTGGTAAAGGAGGAATTGCTCAATTCCACCCATGGTTTGTGCTGCCCGTACTCATCTACAAGATTGGTACGGTTGTCGGTCATCACCTCCGTAATACGGATACTTTTGGCTCCTTGACTCCAAGCGGGCAAGGACGCGATGACTAGCATGGTTATCAGAAATCCCAATTTCTTCATACGCTTACTAACGTTTATAGGGTTATTGTTTCATATTTCGAAAAAATCTGCATCATATAGGAACGATAGCTGTTCCTAGAAGATTCATTAGGTTTGTTTCTTGTGCTCAAAGGTACGAAGAATTTCTGAAAAGACAACAAAAAAGGTGCACAAATTTTTGTCTTTGTGCACCTCTTTTATAATTTATAACTATTTTCAGTTGTTTTGTTAACTTTTGTAAGTCTTACGCTCCGCAGAAGAACAGCACCACTATCTGGGCTGTAAAGATACGGAGGAACATGCTCAATGGATAAACCGTAGAGTATCCTACAGCTGGAGCCTCTTTAGAGCAAGAAGCATTTGCATAAGCCAATGCAGGAGGGTCTGTGTAAGTACCGGCGAGCATACCCATGATGGTGAAGTAGTTGAACTTAAACTTCAGGCGGGCAATCGTACCGATGATGAGGATAGGAATAACGGTGATGAGGAAACCGCATCCCACATATTTCAAACCGTCACCCTGTACTACTGTGTCCCAGAATCCGGCACCAGCCTTGATTCCCACACTCGCCAGGAAGAGTACAAGTCCTATTTCTCGCAGCATCATATTAGCCGAAGTCGTCGTATAAGTTACCAGCTTCATGCGATAGCCGAAACGACCGATGAGGATGGCGATGATAAGCGGACCTCCGGCAATACCCAACTTCAAAGGCACCGGCATTCCCGGAATGGCAAATGGGAGAGAACCGAAGATAATACCTACCATAATGCCTACGAAGATAGTGGCAATGTTAGGCGCATCGAGGCGCTTTACAGAGTTACCCATGATTTCAGCCACACGGTTTACATTCTCTTCAGGACCTACAACCAGAATCTTATCACCTACGTGGAAGTGGTGGTTTCTGCCTGCAAAAATGTCCATTCCCTGACGGGAAATACGGGTTACGTTAACGCCGTATACGCTGGAGAAGTGCATCTTACCCAAGGTCTTACCGTTCATTTCCGGACGGGTAACGATGATACGGCGAGAAACAAAGTGCTGTACTTCATCCTTCTCGCGGTCCCATTCAGCTTCAACCTCTGGTCCGATAAAAGCCTTGATGGCTTCAGCATCAGCCTCTGCACATACAACGAGCAATTCGTCTCCAACCTCAAACTTAGTCTTGCTGTTAGGAATGCTCACCTCGCCATTGTGGAGCAGTCGTGAACATACAATGTCACGGTTCAAAAATTCTGAAACTTCTCTCAGCGTTCTGCCTGTAATATAAGCATTTTCCACGCGCAAGTGCATGTTATGGGCCTTAGCGTGTGGGTTGGCAGCATCTTCTTCGTTAAGCTGTTCTTCCTCATCAGCAGTATTAATCTTACAGATGTACTTGATAAGGATAGTAGCACCGATAATGCCCACTACACCAAGAGGATAAGCACATGCATAACCATTGGCAATACTTGGAGCACCATTAGGGAAGACGCTGAGCAAAGCCTCGTTGGCAGCACCAAGACCCGGAGTATTAGTAACCGCACCATAGAGAGTACCTACCATCATAGGCAGGTTGTTAGGGTTGCTCGTATCAAAGAAGAGATAATAGCAACCAAACATCACGAGGATGTTGAGCAGAATAGCGCTAGCCGAAAGCATGTTGAGTGTAACACCACCTTTCTTGAAACTCTCGAAGAAGCCAGGTCCTACCTGGAGACCAATCATGAAGACGAAGAGGATCAAGCCGAAGTCTTGCACGAATGTGAGAATTTCCTTTGGACCGGTGAAGCCAACGTGGCCAGCCAAAATACCTGCGAAGAGAACGAAGGTGACACCTAATGAAATGCCGCCAATCTTTATCTTTCCGAGGTAAACACCAATAGCTATCACGATAGCGTAGAGTAGGGCGATGTGAGCCACCGACTCGGTATTGGTGAAGAGATTAACAATCCAATCCATGTATTCGTTTTAAAATCAGAAAATTATATTCCTGTAGTTTACCAAATtATTTTAGAATTtATGTTTtCTGTTGCTtGTTTTAAATGAAAGATACAGTTCTGTTTATAGAGAGAATCTGTAGATTATTAGGGATTCAATTAAAACTGAAAATTGGAGGACATCACATAGGATGCCCTCCAACCTATTTTTTCTTGTAAAAAATCAAGCCCTTTTTGCAAATGGTTTTCTTTTTGACATGAGATTACTTTTCGATAGCTGCTACACCTGGCAATACCTTACCCTCGATAGCCTCGAGGAGTGCACCACCACCTGTAGAGATGTAAGATACCTGATCAGCCAAACCGAACTTGTTGATACAAGCTACAGAGTCACCACCACCGATGAGTGAGAATGCACCTTCCTTAGTAGCCTCAGCGATTGCCTCAGCGATAGCCTTAGAACCACCAGCGAAGTTGTCGAACTCGAATACGCCTGCAGGACCGTTCCAGAGGATAGTCTTGGCACCCTTGATGGCAGCTGCGAAAGCCTTGCGAGTCTCAGGACCTGCGTCCATACCCTCCCAACCGTCAGGAATGTTGTTAGATGGGCAAACCTGAGTGTTGCAGTCGTTCTTGAAGTCGTCACCGCAGATAGAGTCTGTGCCGAGTACGAGGTTTACACCGTTCTCCTTAGCCTTCTTGATTACGTCGAGAGCAACGTCGAGCTTGTCATCCTCGCAGATAGACATACCAATCTTGCCACCGAGAGCCTTAGAGAATGTATAAGTCATACCACCGCAGAGAATCAAGTTGTCAACCTTAGTCAACAGGTTCTCGATGATACCGATCTTAGTAGAAACCTTAGAACCACCCATGATAGCTGTGAATGGGCGCTTGATGTTGCCGAGAACTGCGTCAACAGCCTTAACTTCCTTCTCCATCAAGAAACCGAGCATCTTGTGATCCTTGTCGAAAGAATCAGCGATGACAGCTGTAGAAGCGTGCTTGCGGTGAGCTGTACCGAATGCGTCCATTACATATACGTCAGCGTAAGAAGCCAACTTAGCCGCGAACTTCTTCTGGCGCTCCTTCATCTCAGCCTTAGCAGCATCGAATTCTGGAGTACCCTTCTCAACGCCAACTGGCTTGCCTTCCTCTTCTGGATAGAAGCGGAGGTTCTCGAGCAAGAGAGCCTCACCTGGCTTCAAGGCAGCTGCTTCAGCATCAGCGTTACCGCAGTCCTTAGCGAACTTAACGTCTACGCCGAGAGCGTCTGATACGTTCTTAACAATCTGAGAGAGAGAAAGCTCTGGTTTAACCTTGCCCTTTGGCTTACCCATGTGGCTCATCATGATGAGCGCACCGCCGTCTGCAAGTACCTTCTTCAATGTAGGAAGGGCACCGCGGATACGAGTGTCGTCTGTTACATTACCATTTTCATCCAATGGCACGTTGAAGTCAACGCGCACGATTGCCTTGTGACCGGCAAAGTTAAAATCTTCAATTTTCATTTTACCTAAATTTATTTAGTTTATGTACTAATTTATTGTTCTAAACCTTTCTGCTGGTTTCAAAAACCGAAGGCAAAGATACAAATTATATTTGAATCAGCAAAATATCGTAGCGGTTTTTATTATTTTTAGTAGATGAAATCGCCTGTTTGCTATATCGGGTTTGCAAAATTCGTATTTTGCGCTTCCTTCTGCTTGATTTGTTAAACAAAATGGAGAGAAATGAAATATATTCTTAACAAATTACTTTTTTTtGGATTTTTCGATAaTAAATAGTACCTTTGTGCGCAGTTAAAACGTTATTACATaTAAATGAGATAAAATGGCGAAAGATAAGATTGCTTTTGTGTGCAGCAATTGCGGACAGGAAAGTGCCAAATGGATGGGAAAATGTCCTAGCTGCGGACAATGGAATACATTTAAGGAAATTCGTATTGCTGCTGATTCCGGATCGCAGGCTGCGAAGAATGCCGGAATGACCATGCGTCATGGTGGGGTTGCCACGATGTTTGGCGGGCAGCACAGCGAGCATGACGCTGCGCCGATGAAACTTCGCGATATTTCTGCGATTGATGAACCGCGCATCGATATGAGGGACGAGGAGCTGAACCGTGTGCTGGGTGGCGGAATGGTCCCTGGCAGCATTACGCTCCTGGGCGGTGAACCGGGAATCGGTAAGAGTACGCTCACCTTGCAGACTATTCTGAACATGACTGACCGCCGCATCCTGTATGTGAGCGGAGAGGAAAGTGCCCATCAGATTAAACTCCGTGCCGACCGGTTGGCTAAAGGACAGGCGATGCTCAGAGATGGCTCTTCTGCGGACACTCTGAAAACGGCTTCTCTTTCATCAGAAGGAGCCTTTGATCATATTACGGTTCTCTGTGAAACACAGTTGGAGAAAATCTTCAGCCATATTCAGGAAGTGGCTCCTCAGCTGATAGTTATAGATTCTATCCAAACTATCTCTACAGAAGAGGTTGACAGTTCGCCAGGTTCTGTTTCCCAAGTTCGCGAGTGTGCAGCCTCCCTGCTCCGTTTTGCCAAGACGAGTGGCATTCCGGTCATTCTGATAGGTCATATTAATAAGGAGGGAACGCTTGCCGGACCAAAGATTTTGGAGCACATCGTAGATACGGTAATTCAGTTTGAGGGCGACCAGCATTACATGTACCGCATCTTGAGAAGCATCAAAAACCGATTCGGAAGTACTTCTGAGTTGGGAATCTACGAGATGATGCAAGGCGGACTCCGACAGGTGAGCAATCCTTCAGAGTTGCTGCTTACTGAAGATCATGACGGGCTTTCGGGTGTTGCCATCAGCGCAGCCATCGAGGGTGTCCGCCCGTTCCTGGTAGAGACGCAGGCTTTGGTTTCAACAGCTGCCTATGGAACTCCGCAACGTTCGGCAACGGGTTTTGACCAGCGCCGTTTGAACATGCTCCTGGCGGTTCTGGAGAAACGTGTGGGGTTCAAACTGATGCAGAAGGATGTGTTCCTGAATATTGCCGGTGGATTGAGAGTCACCGATCCTGCCATGGACTTGAGTGTGTTGGCAGCCGTATTGAGCAGTAATGTTGACACGCCTATAGAGCAAGGTTGGTGTATGGCAGGCGAGGTAGGTCTGAGCGGTGAAGTCCGTCCGGTGAGCCGCATCGAGCAGCGTATTGCTGAGGCAGAAAAACTGGGATTCCAGCACATTATCATCCCGAAATACAACAATCATGGTTTCGACCATAAGAAATATAAGATAGAAATTCATCCCGTAAGGAAGGTGGAAGAAGCATTCCGCTGCCTATTCGGGTGAAGTAAAAGTAATCAAACAGTTCAAATTTCAAATTTCAAAATTCAAAGTAAAATGAAGGATTCAGTAATCATTGTGAGCGGTGGCATGGATAGCATCACGCTGCTCTACGATAAGAAAGACGAGATTGCACTCGGCATTAGTTTTAACTATGGAAGTAATCATAACGAGCGTGAAATTCCCTTCGCCAAGATGCATTGTGAGCGTTTGGGAATCAAGCATATTACGATAGATTTGGGTTTCATGCATCAGTATTTCAAGAGTTCTCTTCTTGAAGGTGCCGATGCAATTCCTGAGGGTCATTATGCTGATGATAATATGAAGAGTACGGTGGTTCCTTTCCGTAATGGAATCATGCTGAGCATTGCCATCGGCATTGCTGAGAGTAATAATCTGAAGAAAGTTTTCATCGCTAACCATGGTGGCGATCATACGATTTACCCAGACTGTCGTCCGGAGTTTATCAAGGCGATAGATGAGGCTGCTGAAGCAGGAACGTTCGTTGATGTGCGCGTGGTGGCTCCTTATACGAATATTACCAAAGGGCAGATTGCGGAGATAGGCAAGAAGTTGGGCATTGACTATGCTGAAACCTGGAGCTGCTATAAGGGCGGTGAGAAGCATTGTGGCAAATGCGGAACCTGCGTTGAGCGCAAGGAGGCTTTGGCCGAGGCGGGTATTGAGGATACTACCGAGTATGAAGAATAAGGATGACGACGAACCAGGCGTTCTTCGTTCCCTATATATAATAAGGTGTAATCAGAATAAATATAATAAAAGAAAAaTGAAAACAGCGATTTTATCTGCGGCTCTGATGCTTGCATCAACCGCTGCAATGGCTCAGAAGAGCAACTTCCAGTTGAAGGTGGATTTGAAGAATTTCAATTCCGATTCTGTACTTGTTTACAAGGGCAGAAATGTTAAGATGGATACGGTTTTGGTGAAGAATGGCAAGTTTACCTATTCTGCAAACCTTGATAAGGCAGCCGGATACGTTTTCCTCTCACCTGAAGCTTATCGTGGTGCAGGTCAGTTTATGTTCAACCTGCCTTGTGTTCCTGGCGAGAAGGCTGAAGTTAAGGGCGATGCAAAGACCCGCTTCGATATTTCGGGTTCTAAGTTCTATCAGCAGTATCATGAAGTAGATGTTCTGCTGGAGAATGCTAATAAGGAGTTGAGAGATTACGAAGCTTCCCTGAACCAGAGAATCAAGAATGGTGAGACCCAGCAGACCATCATGGCAGAGTATGAGCAGAAGGCTCCTGCCCTGCAAAAGGCAAAGGACGATAAGATTTTCAATTTCGTAAAACAGCATCCTGATTATGAGTCTTGTGCTACTATCTTCGAGCAGTTTGATGATGTCAGCAAGATGGAGAAACTGCTGGGCTTGCTCTCTGAGAATGTGAAGAACGGCAGAATGAAGGCTTTCTACCAGCCAATGATTGATATGGCTAAGAAGCGTGCTGAGGCTGAGGAGAAGGCTAAGAAGGTGCAGGCTGCCGGTGTTGAGGCTCCTGACTTTACGCTGAAGGATATTAAGGGAAATGATTTtAAGCTTTCCAGCCTTCGCGGCAAGATTGTCGTACTCGATTTCTGGGGTTCATGGTGCGGATGGTGCATCAAGGGAATGCCTAAGATGAAGGAGTATTACGAGAAGTACAAGGGTAAGTTTGAAATTCTTGGTGTAGATTGTAATGATACAGAGGCTAAGTGGAAGGCTGCTGTTGAGAAGCACCAGTTGCCATGGATTCATGTTTACAATCCGAaGGACAGCAAGGTTCTCAGCGACTATGCTGTTCAGGGTTTCCCTACAAAGATTGTGATTGATGCTAACGGTAAGATTATCAAGACTATTGTTGGTGAGGATCCTGCTTTCTACACATTGCTTGATGAAGTGTTGGGCAAGTAATGTTAACATAAAACAATGTCGCCCTGTAAGTGCAAAATTATATTTGCTCTTACAGGGCGATTTTTGTTTGTTCAGTACTTTACTTCTTTTtCTTTTTCAATTCCAGTTTCGGAATCTTGATTTTCTGTCCGGCTTTTACGGTGCTTGTACCATTCAGGGCTTCTACGTAGCATTCCATGCCGGAACCTAAATAGCGGGTACTAATCTGTTCGAGGGTCTGACCGGCGCCAACCGTAACGGTCTGGGCAACTCCTATGATTCGGTAAGCTCCCGTGCGTACGCGAGCGTCCTTATCATACTGGGATGATGCTATTTTCGAAGCAGCCTTTTCTTCGGCTTTATCTTTAGCTTCTGCCTTAGCCTTTGCTTCAGCCTGCTTAGCCTTTTCTGCGTTAGCACTTTCCTCATCCGAATTTTCAGCCAGTTTTACTGCTTCTGCAGTTTTAGCCATACGGATGCTGTCTTCCATCGCTTTCTGGCGGAGTTTCTGTTCCTGAGAGAGTGGGGCGGCAGCTGGTTTGGCTGGGACTTTCTTGGCTGGAGCCTGATGATACTGGTTTAGCTGCATGGCTAGATGATCGCGCTGGGCAGTCATCTGACCATAGTTGAAGGCAAACCATCCCATTCCGCCAATCAAAGCTACTACGATGAGACAGACTGCAACGACCAGATAGCGAGGAATAACAATATGATGAGAATTGGAAGATTCTTCTTCTTCTTCCTTCTCTTCTTCTTCAGATTCATCTGATGCAGGTACTGCTGGTTCAACAACTGCTTTCAGGGCTTGCTGTTGCTGGGCTAATTCAAGCTTCTCTTGCTCCAGTCTTTCCTGCTCCAGTCTTTCCTGCTCTTGCTTTTCTTTCTGTATTCTTTCCTGCTCCAGTTGGGCTTGTTTTAATCTTTCCAGTTTAGCTTGTTCAATAGCAATTTGCTTTGCCTGTTCGTCTTCTTTTTCCTTTTCAGATTCAATTACGACAACCTCCGGATTTGGAGTTGCAGTTTTTTCTTCGTCCAGAAAATCGATTACTTGTTCAGGAGCATCTTCTGTCTGTTCTTCTCCAAACTTCTCATCTATTTCATCGAAATCTACGCCGTCATTTACCACCACCGTTTCAAATTGGGCGAATGGCTTGTTCACGATTTCTTTCAGGATGTTGTCAGGCGTGAAGGTGAGTTTGTCTCTGCCTTCAATGGTGAAGCGCTCGCCCGTGTTCACATTGATGCTTTCACGGTCTTTCGTGGCCTGTACCTTAAAGGTGCCCAGCCATTTTATCTTCACCTGCTTGTCGGCATCGAGTCCCTGGTTGCACACATCAAACATTTTCCGGATGAAGAGTTCTGCTTCCACCTGGCTCAGCCCGCTCTTATCTGCAAGCAGTTTTCCGAGTGTATTTAAACTGAATTTGCTCATTGCTCATCCCCTCCATTCTTTAGTTTTTCCTTGACCGAAGCTACCGGTCGGAAACCCAACACCAACTTAGGCGGCACCAGCTGACGCTTCTTGGTAGTAGGATTAACCACCACTCGCTCCATGCGCTTCTTCACTTCGAAGGTGCCAAAATTGGGGATAGAGACAGCTTCTCCATCCTCAAACTCGGCAATCATAGCGTCTATCGCCTTGCGCACCAACTTCTGGGTGTCTTCCTGCGAATAGCCGGTTTGCTGAGCCAGTTCAGCGATGTATTCCTTATTGTTCATATTTATTTAATATGTAGTCAAAATTTCTAAAACTCCAGGCTATGGGGGAGAGAATGATTATTTCACCACCTTGCCATAGAGGTCAAATTCCTCGCTTGTAGTAATTTCTACCTGATAGAAACTACCCACGCGCAGACGCTTCTCATCGGCACGGATCAGAACCTCAGGGTCTACTTCCGGAGAGCAGAACTCTGTTCGTCCGATGTAGTAATCGCCTTCCTTGCGGTCGATGATAACGGTCATGGTTTTGCCCACCTTATCAGCCTCGACCTCAGAGCTGATGTCTTGCTGCAGAATCATCAGTTCGTCCAGCCGGCGCTGCTTTACCTCGGCAGGCACGTTGTCTTCGTAGTGGGTGGCGCTGTAGGTTCCTTCTTCCTCAGAGTAGGCAAAGGCGCCCATGCGCTCAAATCTCTGTTCGCGTACGAAGTCGAGGAGTTCGTGGAAATCCTCATCTGTCTCGCCTGGAAAACCAACCATCAGCGTAGTGCGGATGTGAATGCCTGGCACGCGTTCGCGGATGGCCTTCAGCAGATTGATGGTTTCCTGCTTCGTTACGTGGCGATGCATGCTGGTGAGCATGTGGTCGCTGATGTGCTGGAGGGCAATGTCGAGATATTTGCATACGTTTGGCTTCTCGCGCATCACGTCCAGAAGATCCATAGGGAACTGGTTCGGATAAGCGTAATGCAGGCGAATCCATTTCACGCCCGGAATATCAGCCATCTCGCTGATGAGTTCGGTAATATGATGCTTGCCGTCAATATCTACGCCGTAGTAGGTGAGTTCCTGAGCGATAATCTGAAACTCCTTCACGCCTTCTGCTACCAGTTCGCGCACCTCCTGCAGAATCTCTTCCTTCGGACGGGAAACGTGCTTGCCGGTGATGATAGGAATGGCGCAGTAGGCACAGTGGCGGTTGCAGCCCTCAGCTATCTTGATGTAGGCATAATGGCGCGGAGTGGTGAGATGACGCTGGCCGTTGCAGGATGAAACTTCCGCCTTGCCGAGTTCCTGCAGAAGCTGCTTGTAGTTGAATTTGCCGTAGAACTTATCCACTTCGGGCATTTCTTCTTCCAGTTCCTTCTGGTAGCGCTGCGAGAGGCAGCCCATTACATAGAGCTTTCTGAGTCGGCCTTCTTCTTTAGCCTGGATAAACTCCAGGATGGTGTCGATGCTTTCCTGCTTTGCATCCTCAATGAATCCGCACGTATTGATGACGGCTATCTCGCCCTGAGGGCGCTTGGAATCGTGAACGCAATGGTAGCCGTTTGCCTCAAACTGCTTCATCAGCAACTCGCTGTCTACGAGATTCTTCGAGCAGCCCAGGGTAATAATATCTATCTGATTTTTCTTCATTTTCTAATTTTTAAAGAGAGAGTCTACGAATTCTGTCTTGTTGAAGAGCTGCAGATCTTCCATTCCTTCGCCCAGTCCGATGTATTTTACAGGCACCTTGAGCTGGTCGCTGATGCCGATGACAACTCCGCCCTTAGCGGTTCCGTCGAGCTTGGTGATGGCGAGCGAGGAGATGTTGGTAACGGCAGAGAACTGCTTAGCCTGCTCGAATGCATTCTGTCCGGTACTTCCGTCGAGCACGAGCATTACCTCGTCTGGTGCTTCAGGCATTACCTTCTTCATCACTTCCTTtATTTTCTTGAGCTCATTCATCAGGTTCACCTTGTTGTGCAGTCGGCCTGCCGTATCGATGAGCACCACGTCGGCGCCGTTTGCCTTGGCGCTCTGCAGGGTGTCGAACGCCACGCTTGCCGGGTCGCTTCCCATCTGCTGTTTCACTACAGGCACACCCACGCGCTCGCCCCAGATGCAAATCTGCTCTACGGCAGCGGCACGGAAGGTGTCGGCAGCTCCCAGAACAACCTTCTTGCCAGCCTTCTTAAACTGGTAAGCCAGCTTGCCGATGGTGGTTGTCTTGCCCACGCCGTTTACGCCTACTACGAGGATAACGTAAGGCTTATGGTCGGCAGGAAGTTCCCAGTCTGCCAGGTCATCGCTGTGATTCTCGGAGAGGAGAATGGCGATTTCCTCGCGCAGAATGCGGTTGAGCTCGCTGGTTGAAACATATTTATCGCGGGCCACACGTTCTTCGATGCGGCGGATAATCTTGACCGTGGTTTCTACACCTACGTCTGAAGTGATGAGTACCTCTTCGAGATCGTCGAGCACATCATCATCGACGGTAGACTTTCCGGCAACGGCGCGCGCCAGTTTGCCAAACACACTCTCCTTGGTTTTTtCAAGTCCCTTATCGAGAGTTTCCTTCTTTTTGTTGCTGAATAATCCGAATAATCCCATAATCTTGTTTATATTTTTTGCAAAGATAACGCAAATGAGCGCAATGAAAGCTTGCTTTCAAATTG
>contig00040
GgTTTTATGTCATGACAGAAGGTTTTTTACCGATAATGTGGGTTAATAAGGTTTAATAAATTAATGTTGTCTGCTACAAAAACAATTCGCCCTGCAAGAGGACAGAAGCGATTCTGCTTCTGGACCCCTGCAGGGCGTTCTGTTTATTTCTTCATCATTTCCTTTACGGCTCTTTCGAGCTGGGTATCATGGCCATTGATGAAATCTTCCGGACTGTTGTAAACCTCGATGTCTGGGTTCAGCTGGGTGTTCTCGCCGAACACGCCACGCATGTCGCGGCAGCCTACCTGAGGAATACCGAATACAAGCGTGTTGTCCATCAGCGTTTCCCACCATACGGCTGTCATGGTTCCTGCTACAGGAGCACCGATCAGCTTGCCGATTCCGAGTTCCTTGTAAACCCATGGAAAACCGTGACCGTTGCTGTAATCATTCTCGCAGATCATAACGCAAGATGGCTTCACCCATTTGTTGAACGGATCGCGGCCAACGACCTTGCCGTGAGGTACAAACTCCTGATACTGCTTGCCGTTGAGCAGGGTGCAGAGATCATCGTGCAACCAGCCGCCACCATTATGGCGCTCGTCTACGATTACAGCGTCTCTGTTTCGGTTCTTGTCGCTCAGCAGTTCGCTGTAAACGGTGCGGAAACTCTCCGAATCCATCGCCTTAACGTGAACATAAGCGATGCGTCCGCCCGAAATACTGTCAACGAAAGCGCGGTTGCGGTCTACCCATCGCTTGTAGAGCAGGTTGTTGAGTTTGCCCTGAGAGATAGCCTTCACTGTAACCTCCATCTTCTTACCCTTGGCGTTTCTGATGCCGAGGCGTACATTCTTGCCAACCTTTCCGTCGAGCAATGGGAAGTAGTCCATTCCGGCTTTAATCTCCTCGCCGTCGATGCTCTCGATGATGCTGCCGGCTGTAACGCCCGTATTCTTCACATCGAAAGGACCACGCTTGATAATCTCCTGAATCTTCAGGCCGTCGCCCTGATACTGAGGATCGAAGAATACTCCCAGATTGGCGGTGGTAAGCGCGCTGTTCGAAGCGTAGTAGCGGGCTCCTGTATGCGAAGCGTTCAGCTCGCCAAGCATTTCGCTCAACATCTCCTGGAAGTCGAAATTGTTGTTGATGTAAGGCAGGAACTTCTCATAGGTCTTGCGGTAACCTTCCCAGTCAACACCATGAATCTTAGGGTCGTAGAACTTGTCTTTCACCTGTCGCCATATGTGGTCGAAGAGATACTGGCGCTCCTCGGCTGGCTTATAGTTGAAGTTAGCCTCAAAGCTGATGTCCTTGGTGCTGAATCCGCTCAGATCCACCTTCTTGATGCTGCTTCCGTTGCAGATGAAGAGGTTCTTCACATCCTTGTCGGTCTGCAGGTTGCCCTGGCCTACGCCCTTCATCACGAGCTTGGTAGAGCCGTCCTTCAGGTCGTGCTGCCAGAGGTCGTAATCATCCTCGAAGGCTGCCTGGTAGTAGAGCTTGTCGCCGTCTTTAGAGAGCACAGCATCGCCCATGTGCGAAGAGTTTGCGGTGAGGCGTACGATTCTGTCGCGGCAGTTTTCGATGTCCAGCTCCAGTGGCTTCACTTTTTCCACCTCTATCTTTCCGGTCTTCTTCTGCTTTTCGTCAGCCTTCTTTTTAGCCTCTTCCTTCTTCTCGTCTTCCTTCTTCTCCTTTTCGTCCTTGTTGGCGTCAGCCAGTTCTATTTCTTCCTTGCTCATGTTGAAGCGGTTGTAGGCGTCCAGGTCGAAGAACATGATGTAGGCATCGTCTTCTGCTCCCCAGCTTCCATGACTGCGGTAGCCGGCTCTGTCGCTCTGGAAGAGCATTGCCTTGCCGTTGAGCACCCATTTGCCGTTGCTGTCGCTGTAGCCGGAATTGGTCAGGTTGTGAACCTCTTTGCCGTCAGCCTTTACCAGCGCAATATCCTGGTTGTTCCAGCCGCCGTTGCCGATATAGGTTGAAAGGAGCCATTTGCTGTCTGGCGACCATTCGAAAGCAATGTCTCCATCGCTGTAAGAGTAGACGTATTTGCCGTCGAGCACGGTGCGGATTTCCTTCGATTTCAGATTGACGATGCGGAGTGCTGCACGGTCTTCGAAGAAAGCCACTTCCTTGCCGTCAGGAGAGTATTGCGGATACTGCGATGTAATGCCTGTTTTCACCAACTGCTCTTCCTCGATGTCGGTAGCGTAGGTGAAGTTCTTCTCTTTCTCGTTCTTGATCTTAGACTGGTAAATCTGCCATACGCCGTTGCGCTCGGCTGCATAGACCAGGGCTCTGCCGTCTGGCGAGAAACTCAGGTCGCGCTCCTGCTGCGGTGTGTCGGTAATGCGCTTGGTAGTGGTGTATTCTACAGAAGTTACGTATACGTCGCCATGCATCACGAAAGCCACTTCCTTGGCGTCTGGCGAAACGGAAATCTCTGTAGCTCCCCAGCTTTTAATCTGACGTACGAGGCTTGGAGCGTCATTATCTGTTGTAATGGAGATGTTCACCTTCTGAGGCTCTCCACCTTCTTTCACGGTGTAGATTTCGCCATCATATCCGTAGCAGAGCAGGTCGGCGCTGGATGCGGTGAGGAATCTTACCGGATTGCCTTTGTGGTGGGTAATCTGCTTGTCGCTTGAACTGTTGAGGCTGCGGCGGTAGATATTGAATGTGCCGTCCTGCTCGCTCAGATAGAAGAATGATTTCTCGTCTGATGTCCATACTGGCGAGCGGTCTTCGCCGGCAAAGGTAGTCTGCTTGGTAAACTTTCCGTTACTCTTCAGCCAGATGTCGCGTGCGATAGGTGATTTCTGGTGTTTGCGCCAAGGGTCTTCATATCCCTTTTTGTCGTGGTAGAGAATGTCGCCGTTCTTGGCGATGCTGATATTCTCCATGGTGAGGGTAGAGAAGAGTTCTGGTCTTCCGCCCTTGGTGCTTACCTTATATACTTGTGGGAATGTGTTGTCGCCGAAGATGATGCTCTGGGCTGTAGGCTGCAGACTGGCAGAGTAGAGCACATGGTCGTTGTCTGCAAAGGCGATAGGTGTTTCGCTGCCGCTGTTGGTGGTGAGTCGGGTAGGAGCACCGCCTTTTGCATCGATTACAAAGATGTCGAGACTTCCTTCGCGGTTAGACTGGAAGGCAATTTTCTTGCTGTCAGGGCTCCATACAGGATGCGAATCGAAGGCTGCATGGGTTGTGAGCTGTCGTGCTTTACCGCCGTTGACAGAAACACTGTAGAGGTCGCCTTTATAAGCGAAGGCGATGGTAGTGCCATCGGGCGAGATGGCTGGGTAGCGCATCCAGAGCGGATGTTCTTCTGCGCTGGCAGAGAGTGCTGCTGAGAGCAGGGCTACTGAAAAGATTAACTTTTTCATTTGCGTATGTTTTATGTTTGAATATGCGTTATAAAAATCTCTTCTCTTTCGGGGTCAGAATGCTGTTTCTTGCTCCTAACGGATGCAAAGGTAGTTATTTTTtGCGATATTTAAGCATAAAAAAaGAAAAAAGTGAGAAAAAGTTTGGTGTATTCAAAAAATATATGTACCTTTGCAGCCGCAAATAaGAAAAGTGGCTGATTGCGTTATTGGTTAGCTGGTTTGCGTTTTGAAAAGTGTTGGTTCCGTAGCTCAGTTGGATTAGAGCAACAGCCTTCTAAGCTGTGGGTCTTGGGTTcGAACCCcAaCGGAATCACTATAATAAGCAAAATGAAACTTATTTGTaCAAAaaTAGCGTGAGAGAACAATAGTAGTAAGTTACTTATTCATAGGCACTTAtCTCTGTTGTTCTTTTTGTTTTTAAATATATTTtATCACTTATTCCTCTTTTACATACTCTTTTtGTAAATAGCTATTAATCAATATGTTATGGATTTGACGTATTGAGAAATCATCCATGTGTGTTACAAATGTGTTATCAAAAAGCGCTAATGTGTTACCAGAATAGAGAAGTTGAAATCCTTAATGACCGGAAATGACCGTGACCTTAATGACCGGAAAATGGCCCTAAACATTTATTTGTTTTTCTGATGAAACTCCTTTCTTGTCTTTGCCATTGCTTCCGTAGCCCTATCGTGGGTTTCTATCAGCAGTGGACTCTTGTGATATTGCACAATCTTGACCCCGACTGAGTTGTGCCTTTTCTTTTCCTCGATGCATTGAATGATCAAGTCGGAGTTGGCTCTCGCCTTCCTCCCTCGCGACTCGGCAGAGATTGCAAGCGAGCTTGCATCTTTGCTCTCGCTGCTCGTTCGGTTGGCTGATTTAGCCGTTGGAGTCTTGTCAAAGTTCTGAATATAGGCGGCATTGGTCAGGAAGAGAATGTCGGAACCTTCCGGTATTTCCTGCATTACCTTCACCATGAGGGTTAGCATCATGCGGAACTCCGTGGTGTGCAAGTCGCTGATTGCATCACGGCTGATGATGTTGCCGTTATGCTCAATCACAACGGCAGCACCACCAGCTCGCTCTTTATGACCATAATCACATGAGCCACCTATCCAAACGTAATATGTAGATGTATCTTGTGTCATAATTATTTTATCTTCAATGTCCGCAGATATTCCTTCTGTTCGGGCGTGATTCTGTAGCTCTCGATGGCCTTCTGGATGGTCTTGTTGTGCGTCCAGGGAGCAAGGCGTTGTTGCTCGATGTAGGGAATCGCCTGGTCCCATTGCTTGGCAAGGGCGGTGGCGAAGAACCAGGCTACCATCATCTTTACGTAATACTCTTCGCTCCTTACTGATACAGGAATTTCAAGATACTCTGCCTTGAAGTCTTTATCCAGGTAATGAGACATAAGCGCCTCTATTCCAAAACGACAAGTATAAACGTGTGACGATTTTCTCCAAGTCTTGATCTTCGCCAATAGCTCCTTCTTGTGTTTGGCAAACACCTTCGGAGACATAATGTCGCAAACAGCCCAGTTGTCCACGAATGGCAGGAAACTGTCTGTAAGACGAATGCATTCCTCGTAGTCCTTTACCTCGGAAATGAGGAGACCGTGAAGCATGTTCTCATCGTAGTATTCGTGAGGAAGCTGCTGAAGGAACTCCTCGCATTCTTTCTCCTTTGTAAATTCTTTTGCGAACTTGCGGAGCACAGGCACACGAATGCCTATGAAACTTTCCATAGGCACTCCGGGTGTCAATTTGCCCTGGAAAGCAGCATACTGCTTATCCTGTATGGCGAACAGTCTTTCTTGAAGTGAAGTCATAAATCTTATTGTTATTTTATCTTGTTATATTCCTCATCGCTCACAGCCTCCTGCCATTCGTTGGATGTGTTCTCGCCAGGTATTTCAAAGGCTAGGTGGGCAAACCAGCTGTCTTTGGCTGCACCGTGCCAATGCTTCACGTTGGCAGAAATATGGATGACTGTGCCGGGGAGGATTTCCTGCGCAGGCTTTCCTTTCTCCTGATACCAGCCACGTCCGGCTACACCTACCAGCATTTGTCCGCCTCCCTTTGTGGCGTGGTGCGTATGCCAGTTGTTACGGCAGCCAGGCTCAAAGGTAACGTTGAAGAAAGGTATCTGACTGTCAGATATTTGTGCCAGATAACTGTTGCCTTTGAAGTATTTGGCGTAAGCTGTGTTGGGTTCGCCAATAGGGAATATCATCTCGCGCTGGAAAGCAGCCTTGGCGTCTTCTCCTTTCACATCTTCGTTCCATACCTCCTTTGCCAGATTGAAGGCGGCCCAGGCCTTTGGCCAACCTGCGTAGAAGGCGATGTGAGTAATAATCTCTGCCGTTTCAGTGCGGGTAATTCCGTTATTCTTTGCCGACTGCAAGTGATATTTCAGCGAGCTGTCGGTGATTCCTTGGCTGATGAGCGAAGTGATTGTTACCAAACTGCGGTCGCGCAATGAAAGCAGGTCATTGCGGCTCCATACTTCTCCGAAGAGGATGTCGTCGTTGAGGTGGGCGAACTCCGGGGCAAACTCACCCAGCTGGGTGCGCCCTGCTGTCTGTACTATTTTCTTCATTGTATCATTtTTTTTtAaTtCTtCTCCaTATTTtccAAATTCTTCTCCaGAAAACATCTTCGATGTAAAAAaTACAGTTATTCTATATATGCTTCATTATATTTAAGCAGTCTTGCGGTACTCGCTTGGAGTCTTTCCCGTCTGTGCCTTGAAAAAGCGGACGAAGTGCTGAGAATATTCAAAGCCGAGGCGCTGGCTGACTTGCGTAATGGTTAAGGTTTCATCTACAAGTAGTTGGCGGGCTGCAGAAAGCAGTCGGTCGCTGATCAGACTCTTTGCGGTTCTGCCAGTCTCTGTCTTGACTAATTCACCGAAATATTTGGTAGAATAGCAGCATTTGTCGGCAAAGTAGGCTACGGTAGGCAGCCCCTCACGCTCTGCTTTCCGAGCAATGTATTCATCGAGCAGAGAGATGAATTTCTTTACCACCGAATGATTTATCTCCTCGCGTGTGATAAACTGACGGTCGTAGAAGCGCAGACAATAGTTCAGCAGCAACTCGATGTTTGAAACGATGAGTTCACGCGAATGTCTATCTATAGGATGCTGAAGTTCCTGCTTAATCATTGAGAGTACATCACGGAAGATGTTTACCTCGGCAGCGGATAGATGTAGAGCTTCGTTGCTTGTATAGTCGAAGAACTCATAGCGGGAGATGTTCTTGCCAAGCTGGGTGCGGTTGAGCAACTCGGGATGGAAAGCCAATACCGTATATTTGGCAAGCGGTACTCCAGGAATGGGTTCAACCTTAATCGACTGACCTGGAGCAAAAGAGGTGACGGTCATCTCGTCAAAATCATATTCTGTTCTGCCGTATGACAATTTGCAGCCCTTGTTTTCCTTCAGGAAGAGGGCATAAAGTCCGTAATGGTGCACAGCCTCCTCTATCGGAGAGGTGTTCTCTACACGTGCAATGCTTACCAGAGGATGAAGCGTTTTCACCCCAATGTAGTCGTTGAACTCCTGTATTGTATTAAAGAATAATTCCTTCATAATCCTAAGCCTTTTAAATTTCTTGGGTGCAAAGATACGCACATTCTCCTAAAGAGCTTATACCTGGTTTTCGGAAGATTTTACCATTATCGGAGATTTATTCCATTCTTCCATATTTCATCTCCACGCCTTCACATTACTCTTTATTCCTTTCTCATTTTTATCCAATTAATTTAATGATCTGTTTATCCGAAGCGTCAGGCAGGATTTCTTTCAGATGCTCGAAAATCCTCTGATAAGATTCCTGGGGAGTGCGATTGCATTGGCAAGCCTCCCTGCCATAGAGATCTTCGGGAGTATTGAGCAGCGACCAACCCCAGCCATATTCGTGATTGTGCTTGTCACGAGGATAGATGAAATCCTCGGTCACGATGTAAGTCGCCATTTCCAGTCGGGTGAGATAACCGTCAAACTTGCTTCTCATTCCCTTGCCGGTGAAACCGCAGGCTGCCCGAAGTTCTCTTGTGATGAGACTACCGGTAGATTGAAGCGTGCTGAGAATGGCTCCTTCTATTGATTCATCATTAGGGCGAGAGTATTTGCTTCTTCTGTAGTTACAGAAGTCCGGCCACCATTCCTGGCTGATGAATCCAGCCTTCTTGTTAAAGAACTTTCCGTACATACACGGCATTTCCTGAACGATTGCGCCCTTCCATTTCCATAGCGGCCAGTCCCAACCGCCTTCAGGAAGTCTTACGTAACCGCAGTCTTCCGCCACGATGTCTTCGGCTGAGAATCCTTCAATGCCACTATCAAGGAGAGGGAGGAAGCCGATCTTCTGGATCAGTTCTATCATGCCTGACGCTGAATATATTTCTGGAAAGTTCATAAGCTTCGTTCTTTATCTTATTATCAATTCATTCAGTTTATCCTCTCTGATAATCTTCGGCTGAGCCTTGCCAGCGAGAATGAGAATCTTTTTACCATTACGATAGATATGAAGCTGTCGTGAGCGAACTACGGCAGTCAACTCCTCATCATTCTGCATGGCTTGCCAGATAGGATAATATACTCCCTCAGGTTCAAACAACTTCTTTTGAAGATGCGAGCAGAGGTTTGTTGTATCAATAGTCATTTATTTTtCCTTTATCGTTTCATTAAATGTATTCCATTGCTTCTCAAATGACAAATCCTTTTCTATCGAATCAAAATAACTGATGTTGAGATTTTTCTCCCAAGGATTCCAGTTGCCGCAAATTCTGCCATCATGGGCGATAACAGGAAAGAAAATGCCATTATTAGTGTATGCAGACGGCATTTGATGTGAATGGATTACTAATTCCCGGCTTTTATAACCAATCAGATATTCATCAAAGGGAGCTATCAGATGAGTCTTTCCTCTTCTGAATCCACGTGTTCGACATGATTCATGCAGGTAGAACTGATAGTCTTTCCATTTTTCAACCCTCAGTTCTGAACCAAGCAACTCAATGCCTCGTTGGCAATCAGAAGTGCTCAGTCCTGACCACCAGACATAATCTTCGAATGTGGCTGGCGAATGGCTCTGAAAATATTTTCTTGCCAGAAGCATCAGCATTTCATCACGTTCCAGCCTGGCTGTTCTTGGAACCTTCTTTTCTGTGAGACTGTATGTCGCCTTTGTAGGAAGAAGATTGCCGCTGCAGAAAGTACCGTTCAATTCGTTAAAGCGAATGTGGTAGGATAGGCGATGTTTGTCCATGATGATGCCCTTTTCGAGCAAAGCCTCGTTCAGGTCTTTGCTTGTTACAGACTGCATCTCATCGGTTTTTTGAACAAATATCTCGTGAATCAGATTGAGCTCAGAATCATCGATGCTGATTTTATTACTCTTCATCCATCCTTTTACAACAGAAGTTGCCTTAGGTGAAATCAGGTCCAGCATCCACCAATAGTCTTCATTTGAAACCAGTTGCCAAGTGCCACGCAGCAGGTGAAGACGGACTATCTCACCCTCATCGAATGCTTTTTTGAAAGCGATGGAAGATGGTTTGCGAGTACGCATCATCACAGCCCATCTTACCATCCGGTAATCCTGGGCTTGCATGGCTCCAAAATGAGACACCACCTTTTGGGGAGTATCAAATTGAGGGCAGATGAGCTGCTGCGAAAGCAGGCGTATTGCTATTGGATTCATTGTTTCTGAGTCGTTAAAATTACGTTGATTATTTCAAAGCCTTGCCGTCAGAGAATGCGTTTCCGACTTTCTCGCCCAGCTGGATATAGCCGTGATGAATAGGGTCGAAGACAATCAGTTCCATCTTCTCCATGTCTGGATTTCCGTCTTCTGCCAGATACTTTTCATCCACAAGAATATTGACGATTTCGGCAACGAGATAATAGCCGGTTTCGCTTTCGTCATACTTCTCCTTGATGCGGCACTCCAGGGTCATCGGGAAATCGGTGAACACAGGAGCGTTGACCATAGTCGCCTTCTCGATGTTCCATCCCGTCTTCTCCATCTTCTTCGGGGCGTTCTTGGCAGAAACAATGCCTACGAAATCAGAAGCCACCATGGTTTTCTTGGTAGCGAAGGCAACGGTAAACTCACCGCCAAGCTTCAGGTTGTCTGTGGTGACGTGATTTCCCATCGAGATCATAATCTCCTTCATGTCCCACTGTCCTGCCCAGGCAGCGTTCATTGCGTTGGCAACTCCTTCCTTATTATATGTGCCGATAATCAGCACAGGCTGTGGTACTACCCACGGCTTTGGTGCAAAACTTTTCATATACTTCGTTATTTATTTTGTTTTTTAATTCATGTGTAAATACGCCATCAGCGCAATCTGTATCAGCAGAATGGCAGGAATGCCGTATTTGAATTTCTTGTGCATCGTCTTATGGTGCCAGACTTTCATTCCAATCCATGCCCCGATGCTTCCTCCAAGAACAGCCAGCAACAAAAGCGTGGCTTCGGAAATGCGCCACTTGGCTTTCTTCGCCTTGTATTTGTCAATGCCGTACACGATGAATGTAACTGCATTGATAGCAAGGAGATAGTAGGCGAGATAACTATGTAAAGTGTTCATACTCATTTTCCTATTGTTACTCCTTTATTCTTTTATGTCAAGAAAGGATCAAGCGTAGCCAGAAGTTCGGCTTTATCTACCACACCGCTTGTGCGCCACAATACTTCTCCGTTTCGGAAGAGCATCAGCGTAGGCACGGATTGGATGCGGTATTGGCTTGCTGTTACGCCGTACTTGTCCACATCCACCTTGATGATTCGGATACGGTCGCCCAACACACTCTTCACCTGTTCCAGAATGGGGTGCATCGCCTTGCAAGGTTGGCACCAGGTAGCAAAGAAATCGACCAGAACAAGCTGGCCACTGTTTATTACATTATTGAATGTTTCCATAATTATTTATCTATTTCCGTGAAACGATTAAAAGTTTTGCCGTCCCTCGTAACTTTCCcGAAGAACATATCTTCCGGTCTTACCCAATAGGCTTGGTCTCCATAGAGAGCCTGATAAACCACCATGCGCTCCTGAGTCTCGGAGTCGAAGGCAGAATGGATGAACTTGTATTTGCCGCCCTTAAAGTGCTGGAAATATCTTTCTTCCTTTGCTGAAAACTCCATCAGCATTTTCTGGGCAAGGGGAGCGTACCAGGTCTTCACCTCCTGCTCTGTAGGCGTATGGCCGCCTGGGAAATGGAAGGCTTGGTTGTAGTGCTCCAGGAAGAGAGGGGAGAAGTGAGCCAGGGTGTCCTGTTCACCAAAAAGTCCCCACGCACGATTCTTATAATAGGGGTTGCAATGGTCAAACTGCACGGCTTCCAGTTCCGCAAACTCCTCTATCAGCGCCTCGTCAATCACCAGCCGCTGATTTCCGTCCCTTCTCGGAGCCTTGTATTCATGCTCGCCGATTCGCTCCTTCAGAAAATCCGTCATCATGAAATACGGATTGCCGAGCAGGGCAGGAATGCCCACCACCGGAGCCAGCATCTGGGCGAGGAAAGAGCCGCAACTGTTGCCCAGAAGCAAGTCGGGCTGCTCCCGGTCGATGATGGAGCGAATCTCCTTCAATGCCTCCTTTGGGTGCAATGGGAGGTCGGGAGTCAGCACTACCGCCGTCCCCTCAAACGCCTCTTTCAAGGCTCTCGCCATCGGACAGCTGCCCGTGGCGAAGAATCCGTGTAGGAATAATATCTTCTTCATGCTCTAATCATTTGATAATGATGCGCCTGTAATCTAGGAGGATAAGCTATGCTTAACTCCCATATTAGGCAATATATCTGCAAAAATACAAAAAATATTCAGAAAAGTGATTTTATGGATGGATTTTGTTGGCAGGGCGAACTTGATTTAACCTTATTTTATAAGATAGAGGGATATTTTGATAATCTGAAATCCTTAATGACCTTAATGACCATGACCGGAATCTTTGGGGGGTGAAAATGATGATGACCCTTAATGACTTTGACCCTTCATGACCGGCTTTCTCGATAGAACGAAAACGACCGCTCTCCTCGTATTAAGGTGAGCGGTCGATTTATTTATGGCTGAGTCTCCTTATTATAATAAGGTGGACTCCATGTTCTTTATCCCATGCAGCTCGTTACTCCGAGCGTAGTAGCGATAGCGGTCAAAATGCTGATGGCTATCTGAAGAATTGTTTTCCAGGTGTTTGCTTTCATCTTTTTAGTGTTTAATGTTTAGTGTTTAATGTTTACTTTGGGGAGGGCGGATAGGCTGGGCTAGGGGCTAGCACCCTAGCCAGTCTATCCTTGGGCTATTCAAGGCCGTCGCCAGTATCGTCCTTGCCGGTAGTGCCGCCGCCTGGTTCAGAGCCTTGGCCATCGCTGCCGGTCTGACCGGTATTTGAACCACCTGGGGTAGAACCGCCTGGCGTATTATCCGGAGTAGTTGGGGCGTTGAGGTCAACGTTGGTCTTACCCTCCTTAATCGCCTTGATAACGGCTGCCTGAGCACTGCGGCTGGCTACGAGGTTGAACTCGGCGTCATCGCGAAGGTTCTTGAACTCCTGACCTGGCTCCCACTGAACCTTCACGCCAGTGATGTTCTGAGCGGTGAACTTGTCAGCATCTTCAGCACCCTTCGAAGTGAGAAGGAGAGAGAAATCACCAAGATCGCCCAGACGGATTTTCTTGCCCTCAAGCAACATCTCACGCATGCAGTCTACGGCGATGTAGAGGATGGCGCTGATGTCGGCTCTTGAATAAACACTGCCATGAGAGGTGATGTGCTTGGCAAACTTCTCGATGGTCATGATGTCGGTGTACTGTGAGATGGCGAAAGCGTTCTGCTTCTCAGTCTTCACGAGTTCCAGGTCCTTTGGGTCAGGGGTTGTACCCTCCTTCTTTGCCTGGTTGATGCGTGACTTAGCCTGGTTGATTTCCAGAAGATTTGCGTTCACGCTACGCATTACGATGCTGTAATTAATCATAGTCGTTTGTAGTATGTTTAGTGTCCGTGTTTGCAACTCCCCAGAACGCCCCGTTCCTGCCGTTTTCGGGGTCTTCATTGATGACCGGCGCCTGCCATCATTTATGACCCGTGTTGGTCTTAAGAGAAGACCCGAGCAAGGCATAAAAGGCTGTTCTTTCGATTGCCGGTGCAAAGATACAACATTTTCGGGCAGAATGCAAGCTTTCACCCTGACTTTCTTTGCCGGAAATGACGTAAGTACCTGATAGATAATACTTTCTATCGTTTTCTATCTGAGCTTTATTGCAGAAGCATAGCAAAAAGGGAAAATACGCATTGAAGGTAGCCGAAGAAACGTGAAAAAGCGGTCATTAAGGTCAAGgTCATTAAGGTCATTAAGAAAATGGGAATCGGTCATTTTGAGCTATAGTATATATAAATATTATTTATATATATACTATAGGAAAATGTTTTTCCCCCGAAACCTTAATGACCTTAATGACCTTGACCTTAATGACCGGATAGAATATTTCTGTTTTAAAGGCTTGCAGTAAATAAGGTAACGTATCGTAATTAGTTGTTTATTACACATTTATACCAGTATATTAAAGTTGCTATTAATGTTTTTATGTATAAGTATAATCTACATTCGTAAGCGTCTCCGCGTTTATACCTTGCATAATTCAAAAAAAaGCaGTAACAGCTGATTAAACTAaTgCtGTtGCTGCTTTTTCcAtcGGTcAGGAAGT
>contig00057
GCTCTCTGTCTTAATTTAAAATGCTCACATTGTGGGTCATTAAGAAATATACAATAGCGACCACCTTCCTGCTTGTGTGGGCAACGACATAGGATAAGGTGGCCGTCTAAAGCTTTGCTATGCCAATCGTAACTTTTAGCACAATCCTTACAATGATAGATTGTTGCAGTTGCGATTGGCTTTATTTGTTTCTTTCTTGGTTTGGGCATAAATCAATCTTTATAATTGTGTTATCGACGAAGACTTCTGGTTTCTTCTCTTTGTAGAAGAGTATCGCTCATAGCAAATGATGCAACTGTTCCACTGCCAAGTGCTCTGGTAGCTGCCTTAGCGGTATTGCCTGTATCTACTACATTGTCGATAAGATAAGGTGTACGATTTGAGGGCAAGTCTTTATATCTGTAGAAGCCCATATCTTCGGCAGAAAGCGTCTGCCCTCTTTTCTTGGCATTATATTGTGAGTTTCGCTCTATGCCACGAAGGGCATCAACGATAGGGAGGTGAGTATATGACGAGATAGCCCTTGCCAACTCCATGGTTTGTGCGGCTTTGCCATGATGTCCTGGAATTGGAACGAGAACCGCATTTTGAGGTAACAGCTTTGCTATCTGGCGAGCAGCATAGTCTATGGCATCATGGTCTCCATCTTTCAGTTTATGTGCTACCCACCGGTTGATACCATCATAATATCTACCAGTGGATAGGAATGTGATACCGTCTGAAACAGTTTTGATTGGTTCGTTTTCTGTCATGGAGTAAATAATAACATGAATTCTGCATAACGTCTGCGCTCAATGGAAGGGATTCGTTTCCCTCGCCAATGGCAATGGTTCACATAATCGTCTCTGATGTTCCGGTTGCCTACTTCGAGTTTCTTTAAAACAGAACTTTTAGGGTATTTGCCTTTATATCCGGTCACCTTGTATGGTCCGATATTATATGATAATGCAGCAAGGAGTAGGGAGTCTTGACCATAGGAACGAAACATAGCGCATAACTCTCTGAGGTCTTTACGAAGAAGTTGCTCTGCTTCATATGTTGACATATTAGCTGAGTAACGTTCTCCAGGTCTGAGCTTATGTCCATAACCTACATAAGGATAGTCCTTAGCTCGGTGCATGCCTTCATAGAACTTGATACAGCATACCGCACGCTCGAAAGGTGGCAACTCGAATATGGATGCCGGTGTTGATGCCGGTCGCTCTGTCGGCATTCGAGCCTGGACATTCACAACCAGGCTCAGTGATATAAGCAGGAATAATATTATCTTTCTGAAAATCATTTTATCTTGAATTTGTTTATCTCGTCAATCATATTCTTGACATCGAGGTTTACACTTACGAAATTCTGATATAGGATTCGCTCCTTGGCATCCTTGGATGGGAAGGTGTAGAACTTCGGTATCTTGTAGTTCGCATAGTCAGCTTCTTCCTCAGCAATCTTCTTCATATCGAAGTCCGTCTTGCAATAGAACTTAGAGGTCTGGAACTCTGCCGACTCCTGGATGTTCATGCTGTCGCCTCGTCCGGTCTTGGTCTTAATGAAGTCACGAGCAGACTGACCGCATATCCAACCAGTAGGCATGTCTGAGATTTTACTGGCAGGAACAAGGCTGTCCATGTTCTCATTGAGATTGATGGAGGTCTTGTCACGGTCGATAGTTACACCTTTCTTTAACTGAACCACCTTTCCAAAGATGTCGTTGGAGAGCCATTCCAAGGTTTCTTTTGCTCTTGCTGAACCACTAACCACGTTACCAACAGTTGTGATGACCTTTTGCATACCCACCTTTCCGTAGTCGGATTCAAGCTGTGGAAGCTCCTGAAAACCGAGAGCCACGCTAACCTTGTTGCTTCGGGCAGTACCGATAAGTCGGTCAATCTTGTGAAAGTAGAGCGTAGGCAACTCGTCCACGATGATGCTGACAGGGATATTCTTGCCTTGGCCAGTATTGACACGGGTGACGAGGCGGTTCAGAATCAAAGCATTCAATGCACCAATGATACTTTCCATCTCTGGGTCATTGGCAATGAGCAGATATGAAGGATTCTTCGGATCTGACACCTTCAGGTCAAAGTCATCACCATCCTTATGGAATATCCAATACGACTCCTTGGTAGCCAATCGGGAGGTATAGACACGGAGTGTACCAATCATACCTTCCAACTGTTCCATAGCCTTATTCTTCATGGCTGTCTGGAAAGGACCGAGGAGAGGAGCAACCTCTGGATCTGTTTCCAAAACCTCAAAGATAGTCTGGTAATCGAGATTGAGAAAAGAAAGGATATGTGGCATATCACTGTACTTGCCCAGCCAAAACTCTGGCTCCACCTCTCTACCGGTATGATCAAAGACTCTGCCAGTAGGTTTCGGACGATGAGTCTTTGGCTCTGTTGTCATCTCAGCAATAAGAGGATTGCCGTTCTTGTCGTATGGCACCTTCTTGTAGTTGACAAAGAAATAGATACAAGCTGCCAGGAAGTTGACCGCTGATGTTTGGAAGAACTGGTCGCTACCGCCACCACCTTCCTTCTTACCTTTCTGCAGAGACTCCAACAGAGTTTCTGCAGTTTCACTGGCTGCAGCAAGGTTGCCGATATATTTCTGCTGAATAGGATTCACACGTCTGGAATACTCCACATCCACAAAGTTGATGATGTTGAACTTGCATCCTGGTGGCACTTTCCCGGCTTTCTGGTTTATCTTGTAGTGATAATACAGCTTCTGCGCAAGTGTCGGGAACTTGTAATCATATACAACCATAGCAAACCCCTTGGCACTGTGCTGGCGGATGAACGGCTCGATGATGGAGAATGTCTTACCAGAACCAGGAGTACCAACTACCCATGTTCCTCGGAAAGGATTCACGATATTCACCCAACCTTTGCGGAACTTGCCCTTGTAGTAATAGCGCATCGGGATGTTTACGCTATACTTGTTCTCCTGCAGTTCCTGGCATTGCTCAAAAGACTCGTTCTCGAAGTTGAAACGGTCTTTGAGCAATCCTTCCTTCAGGAACTTGGAGATATTGTCGAGGGCAACATGGATGCAGATGGTACCAAGAATAGAGGCAGCCATGTAGAGCCAGATGTTCAGACTGATGGTATAGAACCTCATATCCATACGATGACCGAAAAGCCATATAGACAGTATGGTAACGAACAGTCCACCCACCAACGGATAGAACACTTGACGACGAGCATCAAACTCCAAATGTTTCTTGTTTCGGGTGCCAATGCAAGTGATACAGATAAGCACGATGGTAGCAATCTTGCTCCATACTAGGTTGCCATCCAGATAGATGAACCACCTCTTTACACGGCTATGAATGTCACAAACAATGCCACCCCAATAGTCAAGCAACGCAGGGTCTATAGCATACTCAAAGAACTCCACTATCAATGATAAGTATATCAGACAGCGGAATATCTTATACATGGTCTGTAATTCTTTTGTTTCCTCCATGAAACCTTATTCTTGTGTTATAGTGAATATTTAATACTAATTATATAAAGTGATGATAGGACGGACTTTATGTACTTGCGTCTTTGGTGTTTCTTGAAGTGCTCCTGAGGCTAACGAGTACAACCAGGCTTTGGCTGTTTCCTGGTCTTTAACCTCTGTCGAAGTCCAATACCAACACTCATCCGGATTGTCTGGAATCACATCGCCTCCGCACTTGCGAATATACGTATTTACCGCACTGCGTGCTTGATACAAGAGTTTGATCTGAGCAACGGAAGGGATGTAGGCACTCTGACCATATTGCCACATGTCAAAGACTGCTGAAGCTGCAGGTGAAGTGCCAGTGGAATACATAGCATGAGTATTGCCGTTACCGTCAAATGCAGCAATATCAGCTGATGTGTTATGCTTCATTCCGAGAGAGTCAGAATAGGCAAACGGCTCAATGTCCTTTAGATAGACAGCATAGCCTGTGCCTTGGATGTCCTCGTTCTGATTCACATAGAACACCACAGCAATAGGAGTCTTGTTTTGGGACTTAACTTCCTCGAATCTTACGACTTTGCCATCTGTACAGAGGATGTCGCAGGTCTTCATTGCCGTATCAGGAAAGTCTCGATGCTCATCGCATGAGGCAAATGCTACTGCCATGAGAGTAGCACAAATGATATGTAGTATCTTCATTGTTGCTATTTCTTTAATGTGGGTATCTTGAATCCTATCACGATGCCTGTGCGAAACAAGTCTTCCCGTTTGGGAAGAGTGAGATCACATTTGGCTTGAACAAACAATCCCCACCCATGACGTAGGGCAAAATTATGCTCGTAACCGACATGCAAGCCACCGACAAACTTGTCAGTGTCACTGCCAGCACTTGCGCCAATTCGGAGGTTTCCGTAGTTGTTCCTGCCTCTTGCCACACAGGGTTTGTAGGCAGCACCAATTCCCCATGTTCGGTAGTTGTTCCAAAACGACTCAGGGCAGACGTGTCCGCATGATGCACATTCATCCCATTTGATGTAACCGTTGATGAAGTACTCCCAAGCGTTGTGGTAGCGTGTTTCATGTTCCCATGAGATTGTGGCATCCAAGCCTCTCTGATATAAGGCTCCTGCACCAACGGATATTCGGTCGCTATGGCTCTGGGCGAATGATGAGACTGAAACAAACAGTCCCATCATCAATGATAAAATGTATTTCTTCATCGTCCTATTCCTCCATCATTAAGTATGAGTTGAATGAATCGGCATACAGAACATCTTCATAGTCTATATCCAAACTGATGGTTCTTCCACTAATCTGCTTCTCAGAAATCTCAATAGTCAGCACCTTGTCGTTAGGGAATGTCATCTTTTTCAGGACGATGACGTTTCTATAACCATACTTGAAGGTCTTGGACTGGTCAAGTACCAAAGCAGGAGTAAGCTCAATCATCTGGGCATTTGTAGCTTTAGAAATCTTCTTGTCATTCAGTTTGATACGCATCTCATCGATGTCAAAGCGGATATTGGTGCGGTTCTCTATGCTGAAATCAATGAAGAAGTACTCTCCAACAGAGTAGATGTTGTTCAACCTTATGTTCATTCGTTGCTGCTTGGTACTCACATTTCGTATTCTTGCCGGTGAGTTCCATATCTTTCTGGCATATATGGTCATATCCTCAGTACTCATTGATACAGAAGGATTATGATATGGAATCTTCTCAGAGGCAAGTATCTGCTTATCTGTAACTGCCTCCTGCAATCGTGTGGTGTATATCAAAGCATACTGGGTTCTGTAACGCTCTGTAACAATAGTGACGATAGCCAATATGTCACCATCAGCATGTACATCAGCACCTTCCTTGGGTTTCAGACGGATGGTATTGTTGATTGGCTGGTCGCCAACGACTGCATCTGTAGATATGTCAACGAAGCGTACTGGCTCGGAGGCGGTAATGACAGTTGTGACATTCTCATTGATGGTAAGCTGCTCCATTTCCTGATACGTCTGTTGTGCAAGGGATGGGAGGGAGGCTAATGCGCATACTGCCAATGCGCAGAATTTCTTGATAGTCTTCATATTTATATATGTTTTGCTCGTTATTATTTATCTTTCTGGTTTGAACGTGAATTGATGAGATACACAAAGGTTCCGTATTTCAGCTTGGCTGAGTTCTTCTTGATGGCTTTGCTAATGGCGTTGCTCGTCTTCTGAACGGCATTGGTAACGGCTTGTGCTCCCCAACTTGCCAGGTTGCCACCTCCAGTAGATGTGCTGTTGGTTAGGGTTGAAGTATTGCTCAAAGCACCGCTTCCAACATCTTTCGTGGTTTCTCGGAACTGGCTGCTTGGTACATACAATCCTTCAAGTCCGTCGGTATCATAGAGCGAAAGGTTTACCTTGACGATGTCATCATCTACCATGATACTCTTGACTGTACCCTTGACACGCTGTGAACCGAAGCCGCTCATGGTGGCATAGATGTAGGAGCCTTTATGAATGACTGCTTCATTGATGACAATATCATCGAGCAGACGAAGTCTTACTCTTGATCCATCCACCGCCTTGATGTTCTCGTCTATGATAGCCTTGATAAGTCCAACTTCCTTGTCATTGTCACACAGGGTGTTGAAGTAGTCGGAAGTAACCTTGACCTTCTTGACGACCTCATGCGGTTCATCATAGATCTTCTTCTTTTCCGGAATTTCAACCTTTCCTTCCTTGGCATCGCCCGTTTTGGCAGTTACTTCGGCCTGCATGGATGGGGTAGAGACCTGCTGAGCCTGAATCCTTGCCTGGGCAATGGCTCGATTGAGTTCTTCCATCGCCTCCTGCTCACGCTGTTTGCCACGAGCTAAGCGATCATTTTCTGCAGAATTGTTGCCTTTGGCGATTTCCTGGCCTTTCTGTGCGCTCTCCTGTAGCTGCCTTTGCATCTCAGAGAGTTTCTCGGCTTCCTGGGCTTCCACCTGTTTACGTTCTTCATCTGAGTACTTTGTATCATACTCTTCCTTGGTATCTTCTTCATTGCGTTCAATGTTTCCTACTGCTGAATAATCGTCTATCTTACCGTATGATTTAAGCATGCTCTCATACTTGTTACCAATACCGTCTCCCTTCATCTTGGCATCAGGCAGGTCAGGATTAAGATATTCTGTCGTTGTGAGACCATCAGGAACCTCTGCCTTCTCCGTATGAAAGAGGTCAATGACGAAGTAGCCGACAAACAACAGAGGGAAGTAGATGATAAGTGGTATCATATACTTGGGCTGTTTCCAGTTAATCTTTTTCAATGCGTCCATCGTTTTCTATCTTTTCGTTATTATTCTTTTGATTATCTCTATTCATGGCAGGATGCGTGGTGTAGGCATTTTCAACAGCTTTCCAGACTTTGCTGTGTCGCAGACGCAACATCTGCTCTTGCCTTTCCGTAGCACTTTGTCTTGACTGTTGATGACTATACACCACTACCATCCTGTAGATGTTCAGACCAAAACAGAAGATTATGAAACCAAATACAAGGTAGAGGAACAACAGTTTATGGTCATTAGCAAACAGTTGTACCTTGGCTGCAAGCACATCAAGCTTCATAGTCTTGGCAAAATTGCGTCCTGCCTTCACCTCAGTCTCATATCTCTGACGATATTGAGGATCATCTTTGTCCGGCATCTTTTCACCGATAAACATTTTCTTCCATCCCATATCAATATGTCAGTTTAGTCTTTTGTTCTATATCCTTATTGAGAAGGGTTCTCCAGTTGGTGATAAGCAAACCATGTGGGTTATTGTCGGTTCGGGGAACTCGCTTCAAATGACCTGCCGTCACAAGTTCTCTGGTAAGAATGCTTGTGCGTCGCTCAATACGCTGTCTGCCATAGTAAGTGAACTCCATCTTCTCCTTGTCGAACTTAATACTGTCACAGAAGATGCTGAATACGGCACTTGTACCCATGATGTTTGAGTAGAAGCCTTTCTCCTTCAATGTATTGTACTGCGCAAGACCCGTTTCATCAACCAGATACATGGCTTTATCCATTGTATATTTGATGTACTTGTCATCTGGCGCAAGAGTGAAGAAGTAATGATGGAACATTTCCACATGGCTCTTTGCCTCCACATCGAGTGTTTCTTCCATGGTGCTGCGCTGAACGAGAATAGGAACATTGCCATCCAGTACATACACTTTCTGATGAGCATCTGAAACCATTTGCTTAGCTGTCCAAATGCTGGAGATACAGATGATGATGCAGCCCACAAGGAAGAGTGAACAGATAATCATCACCAACTTGATTTTGTTTTCGAGATTCTTTATTACCATACCTTATTATATATGTATTATTTGCTGTTTACATCACTTTGCTAATCATGCCCTGGGTTGAAATCTTGGCTTGCTGTGCCACACCTTCACCGAAGTTTCGGGTAGAGAATGCTGTATCTCCTTCAGGAATCATCCATGCAGCAAGGTCTGGAACGAGGTTCAGACATTTCAATGCCACAATGCTTGCTGCCATCAGATAACCGGCTGAGAAGAACGAGTTCTGCAGATATGCTGCCATCGTCTGCTCACTTTCGGTAATGGCTGTAAGGTTCTCCACCTGAATGCAGAGCACTATATCAAAGAGTAAAAGGACATAAAAGCCCACGAAGTATAGCATTGCTCCATAGAAATGTACCGTGAGATAACGTATCAGCCACTTTGCCCAGGCTCCTTCCCATTTCGGCAAGAGAGAGAATGCCCATTGTATCGGACCGAATATTGTCAGCATACCCAGGAGTATCTGTTGGCAATAGATTGTTGCCCACCAACCTATGCGGAAGACAATCAATGCTATGAGCATAATCACCTTGTCTATGCCTACCACCGCACCAGCTGTGAGTGACGTGAACCAGAGCTTTGAAGCATCGGTTTCCATGTTTGTCACTTCATCCACACCTGCCTGTTCCATGGTGGACTCTATCAGGTTTGGATCCGATGTGCCAGAATGGGCTACGTCAGCCTGGGCTTGTAATGAGTTATAAAGAGTATCACGTGTATAGATGAGCTCCTGGACTTCTTCAAACTTATCCTCAATCTGTGCGGACTCCGCTTCATACAAGTCGTGGGTGTATGAACCTATGCAGTTAGGAATATAGGAGAGAAAGTCGAGTACACACCAGCTGCTGCCGTTGTTTGTTATGCCGGTATCTGCAGGTGGGTACCACCAACAGAGGATCACACTGACCACAAGGGGCTTGAACAGCTTCATGATGTCTATCGGCTCATGCTTTACCATCATCTTGTAGGCCATACTGCCAGCTACGACTATCGAGAACAGCGCAGCCAAAGCCATACACATCTGCAATATCCACCAAAACGGACCTTGTGAGCCTGTGAACGTGGCATCACAAAGGAACTCGTTGGTCTGGAAAATCACATCATCAATCTCCTGTTCGAGGATCTTGATACCGAAATCGGAAAGGATGTTTGAATCTGCCATGTTTTATTGTCTTACTATGTTATTTTCGTCGGAGTCATCAGTTCCTGAGCCTCCGGAGTTATTTCCTATACTCTTTTTGCCTGCTTCACGCCATCGGCTGATTGCTGATGATGCGTGGCTGGCCACATTGTTTCTTCTTTCAAGTCGGGCAGCAAGCAAGGATGATGTCTTTCGCTTGTTGCTTAGTTGGATAAGAAATGAGATAAGTGTCTTATTCTGCTTCGTAATGTCATCATAGATGGCAAGATACTGCTGTTTGCGCTGGGCATTGGGCATATAGGCATCCTGCATCTCCTTGATGGCTGTCTTGTACATCTTGTAGTATTCTGTCCATCGTGTCTTGTCTGAAACAGAACCACCAGCGCTTACTATTCGGTCAATATTCGCCTGAAAGTCCGAGAGCTTGGAGTTGATCTTGGTTCCTTCTGCAAGCCAGGCAATGTCAATCTGCCGGTCTGCAATGTTGAGTGCTTCTATTTCTGCCCGTTGGGTAAGAGATGCTTTGATACTGTCAGCAACATCCACCTGCTGATATGCAGAGACTCCTGCCATGGTCCTGAAAAACTGCTTGTTCTTTTTTGCTGCAGTCTTCTGATAGCTGTTGTGTAAGGCATCATAATAGAATGCAGGAGTGAGACCACCAGAACCAATCTCCTGAACCGTAATCTGATTCATCTTGGCTGCATCATGGTTGTAACTCACATATCCTTGGGCTGATGCGTTAAAGCATAACGTCAAGCCACATAAGCAAAGTGCTGTCCGTGAAGAGATTAAATGTTTCATATTCATTGATTTTTATTTATTATCCTAATAGCCTAAATATCCTGCGCCCCTCCATCTTCCAAAGGCATCACTTATGATTTCCTCCTTGCTCTTGGCACGGTACACCTGTTTTTTCCAATAGCCGATTCTCACTTGGATATATTTCCAGGTTTCGAAGTATGCCTTGTTGAGATGCTTGTTGATGTTGTCGAGCGAGTTGTTGATGCTCGTAATGATGAGAAGCAAGTCGGACGTTGAACATGCCGCAGCTCCAGTAGCATATAGCAGCAAATCACTGACTGACCTATAGAGATTGTCGCCTTCATCTGCAATCTTAGCCAAAGCCTTGGTGTTGATGGTGATAATCAGCGTATCGGTACTCATGATGTTTCCTCTTTCCAGGCATTTCTTCCTGAAATCATTGAGCATCTTTCTATAGTCACCGACTTTGTCACTCACATTCTCATAGGTGCTGTACACATTGAGACTGGTACGGAGTGACTGATACAGAATGTCAATCACATCAAATGCCCTGGTGTACTTATCCAGTTCCTTATTGATGTCCCTGAATCCAATGTTGGCATCGCCGCTGTAGTCATGCAGCAGTTTATTGCTTGCCTCCAAGGTGGAACGCACAAGCAGCAGACTACGCTGTTGCTTGTGATCTTTGATATAGGCCTCGATAGAAACTGCATCAAAGCCTACCTGAGCCTTTGCTGCTGAAGGCAAAAGAGTCAACAGACAAATGAGTATTGTCAGTATCTTGCTATTCACTGTTGTCTTCTTCATCGTCATCATATTTTCCGTTATAACTATCTGAATGTCCACTATCGGCTGCATGTCGCAACCATCGTTTCCTGCATTGTTCAATGAGAGTCTGTCTTCTGCCTTGCTCGTCATTCAGTGGGGGAGCAACACTCCTTAAAATGTCTATGATGGAATGCTTGTAGTGCATCATCTTCTCCAATGACACCAGATCTGCAAATATCTTGGTGAGACGGCTGTCTATCTGACGTGCAATCTCCAGGCGGTAACTTGACCAGAGCAAATGATAGGTATCATCCGTATTGTCTGATTCCACAGGATTGTTCTTTGCATATTCTACCGTTGGATCGCAGTCTGGATAGTCACGGGCAATCTCAGCAAGTTTGGCATTCACTTCGGCTGCTTTCTCCTCATCGGTCTTAGCCGGGTTGAGGTTTACTACAGCTACCACTTGCGTATCGCTATATTCCGTGGTCAGAGTCCATGAAATCTGCACAATGGCACGGTGTATCTTGATGCCCATGAAGTACTTGGGCTTTCGTGCTATTGAGACTGTTGCCTTGAAAGTGATGACACCATTGATATTTGGCATGGAAGCAGTACGAACGAAAGTATTACCTTTCCAAGCCCCcGAACCATTCCAACTGAGATTATAGGCAGTCTTGCAATCCTGCATGATGGCAGGTATGCGGTAATAATCATCTGTCACGGCATTCTCACCATCAATGGCCTCTTGCTTTGCCTTTTGGTACTGGGCAAGTTCTGATTCGGCAGTGCTTTTATCAGACTTCAATGCTGTGATGCGGTCTTTGTTGGCATTGTACTGTTGACGATACCTCGCAGTATCATTCACATTTGAATTCTTAATTTTTCTCAGAAGTTCCGAATTTTCTGCCTCCAAGTTTGTGATTTCTGATTGAAGAGAAGCTATTTTCCTCTCTGTCTCCGCAATCTTGGAATCAATCTCTGAGGTGTTGACACTTTCATGAGTGACACTTGTGGCCATAGCACACTGCTTGGTGTGTCCATTCACGCTACCTCCACAACTCGAACACTTGTATTGGGTTGACGCTTCACCAAGTTTGGTACCGCCATGGCAGGTAACACTGATGGTTGCTGTTTCACATCCTGCAATCTTCTTGGCATCGGTTGTCTGATAGTATCTCTTTGCATCACTTAAAAGATAGTAGGTGTAACCTTCCTCGTTATCATTGAGTTCTTTCAGTCGTGCATTCAATCCGGCTTTGAACGTGTTCATGTCCATTGTGTAGGAATCAAAGACATCCTCATAGGCAACTTCCTTTTTATACCAGCTCTTTGAAACATGAATCTCGTAAGCATAGGCTTTAGCATATTGACCACTTTTCTTCTTACTGAGAATATAGCCTGACATATAGTAGGTTATGCTATAATTGAAGCCGTCATTCGAGTTGTTATGCTGCTGAACATCACTTCGACTCCATCCAGCATGGCTTTCTGAGTTTCTCAATGCAGCTTCTCTTTCTGCCGATGTTGGAGTATAGTTTTTGTCCTTTGTGCTGATACGATACCAGTGATCACCTTTGATGATGGCATCATTGTCTGTAGGTGGATAGTAGTCGCACAGCTTCACATTACCGGCATCAACTCTATAGATATACCATCGCTGGGTGTAGTATTGTCCCATTCCTTCACGGGCATAGTCTGTTACCCAAGAGGTCAGATTGTAGTTCGATAAAGAGAAGAGATTTGCAATGCTGTCCCTTCCTCCAACAAACTGCAAGAGCGTATTGCCTGCATTTGCAGACAGATTGTTGTAGAGTCCATACACATTTTCTGCAATCTCAATGACGCTGCTTGTCTTATCCATCATCGTACCACTGAAACTACTGTTGCCAAGGATTGATCCTACAGCATTGCCAGCTCCGGCAGAAGCAAGGTTGACTCCCATGGCATACAGGTTGTCTATGTCTTCCTTCAGATTCTCCTTCGTAAAGTTGGAACCGAACCCGGAAAAGTTGTCAAACATCGCTTCCCAATCTACGTTGCCCAACTCCGAGAGTTTCAGAATAGCCGCCAATTCCTGGTTGATCTCCAGAAATGCAATATCCTTGAATGAGAGGGTGCTGTTGGTGACGATTGACTCAAACTGATAGCAGAGAGTCTTGGTCTCTTCACATACCTTATATAAATAGCTTCCCCAGTAGAGAGCATTCTGTGGACTTTTGAGCATCATTCCAGCTACAGTCCATATCTTCGGCATGATCTTGGCCGACACCATGTTGTAGATACGGCGGTAATAGTAGTTCTCCGTCGAACTTGTCCATAGTCCCAGATGGGTGAGGGCTTTACGGTCAAGGAACTTTGAAGTAAAGATTCCTGCCGCAGCCACCTCTGCCGCCTGATAGTGTTCACGTATCTTAGCTACCTGTTCGGCATAATACGCCTCAGTAGCTGCCTCTGTTGCAAAAGCGGCTGTCATTGCTTCTACAGTGCGCTTGTCATAGTTTACACTGTAGTACTGTGCCATCGTCGGTACTACGGCACAGAGATAGAGAGTAAGTATTATCAGATAGCGTTTCATTGTTTGAATATTATCGTTTATGACTTGTTACATATACTCATCAAATTTCCTCTTGGGTTTGAGGTTCAGCACATGACCAGTCTGGTTCACCTTCTGGGCAAATGGTAGGGATTTGGTGATTCCTGACAGTTCCCAGTCTCGGCAATAGGCTTCGATGGCATGCTGATGGTCGCATTGCAACTCTTTCTTGTAGAATTTCAGCGCTTCCTTTTCTGCTCGCTCGGTGGTATAGGTCATATAGCACTCGTGAGGTTCCTCAACTCCAAACACGCCTCCGACACTTCCTCTTCGGATAAAGACTTCTCGGAAGAAGCTTCTGCCTTCCTTGTTTTCAAGTCGGTTGATGGTGAAGATCTTCTTGCAGTCTACATCTGTCAAGCCAAGGATTGCCTTGATCTCGTCGAAACGTTCACGGAACTTGCTTTGGTCAAGCAGCATCACCACATCAGAGTTGTTGATGATGGCTTCCTTCACGATAGGACTTCCCACGATGTCCTGAATCTCCTGAGTAACCACACCCACCGATGCCCAGAACTTACGGGCTGTCTTGTAGAGGTACTTGATATATTCTGCCATCATTGGCGAAGCTATGGCTTTCCATGCCTCCTCGATGACAAGCACCTTGCGGTTCTTCTTGATACGCATCTTCTGAATGAAAACGTCCATGATGATAAGTGTAACAAGAGGGAAGAGGAGAGGGTCATCCTTGATGGAGTCAATCTCAAAGACGATGAAGGTCTCATCAAACAGCTTTGTGTCGAGGTTCTCATTGAGTGTAAGCTCATGACTACCGCCCTTATAGAAGTCCTTCAGCAGATAGTTGTAGGATGCCAAGTCTATTCCTGCCAGATTGTTCTCCTTTATAATCTGAGGAATACGGACTTTACTGTACTCGTAGAATGTGTTGAACGACAGGTTCTCTATCTGTTTCTTCATGAAGTATTCCTCGAAGTATTCCGTGATAACCTGCTCTATGAGACGGTCTTCCGTCTTGGTGACTTCACCTTGGGTACCTTTCCAGATGAGCATGACCAGATTTTTCAGGAAGCCTATCTTCTCGATGTTCAACTCTTCACGCTTGATGGCAAAAGGATTCATCGTGATAGGATGCTCGTCTGTGTAGCTGATATACTTTCCACCGACATATTCGCAGAGTCCTTCGTATGAATTACCGGTATCAACCATCACAACGTCGGTGTTCTGTTCCCACATCTGACGGACTACACTATTCATGTGGAAGGACTTACCGCTTCCAGACGGACCGAGGCAGAAGAAATTGGAGTTATCCGTTATCTTGTTCTTTCCTTCCTTACCACTGATGTCGATGGCAACAGGTACACCTTGGCGGTCTGTATAGTAAATCTTCAATGGGGTTTCCTCACTATGCTGAATGCGCTCTTTGTACATGAGACAGGCGGCTGCATCACTGAGAGTCAGGAAGCGGTCATACTCTGGGTTGGTGGAGTAGCAATTACCAGGGAATGAGTTGACAAACAGCTCCAACTGGTTGTAGGCTCTTTTGCTGATATGAATGCCCAATCGACCAAAGGAGTTCTCCAAATGGTTGGTACATTTCTGAATATCAGCATCTATAGGTACTCCAACGACAAGGTTGAAGTGAGCATATATCAACTGTTTGTTTTCTCTTGCTATCACATCCTGCACCTTCTTGATGTCCTCCACGGCTATCTGGTTGCTTGGATTAGGCATACTGGCATGACGGTTTTTCTTCTTGTCGAGTAGGGAGAGCTCTCTTTTCTGGTTAGGAATAAAGAACATCTGGTTATACACTACTACATCTGCAGAAGGAATGCAGTCAACCAATGATACCATATCCACTGGCATAGATACATTGTTCACCTCAATATTGGTGAATGGACGGACTATAGATGGTGTGCTGACACAGTCAACATCAACAAGACTATAGACCTTGCATCGTTTGTTGCCCATGCTGATAGACTCTTCATCAACTTTGAAGTTTGTCATTGACACAGTCTTGTCGTTGAAGTTCATGGAGAAATAGCGGTCAACATATTCACGAGCCGTATTGCCATCGAGGTAGGATGCTTCCACACCGGAATCTTTCAACTGATCTTTGACTTTTCGGATCTTCACCATAAAGTCACGCCATTTCTTATTGTCAAAAGAGAAGATACGACTTTTCTTATTCTCCTGGGTGATAATCAGATAAGTCTGGCTGTCGGTATAGGAACGTCCATTGAAATACTTGAAGTAAGACTCTGACAAGAACTCATGGTTGTCGTTACTCTCATCCTGGAACTGCTTACGCACGAAGACATCCTGCTTATGAATGGCATAGCCTTCACCGAGGGTCTGGGCAAGTGCGGTGACAAGATGATTGAACTCATAGTAGCTGTCTATATTGGCAGAATACTTCTGTACCGGGTTCTCCATCTTCAAGATGGCTGAGTATTCGCCAGTCTTGGTGTAGAGCACGCCAATACCATCCACATCCTCAACAGAGAAGTAGATGTCCTGAAAAATCTTCTTGCGTTTGCCTCCGGTTCCAAAAGCAGAGACTGAGATAGCCATGCCTATGAGTATAGCTACAAATGCTATGATTACATATATGATCATTGTTATTTGCTCTTTTATCAAATGAAGATAGGCTCATCCTTGCGAGAGGGTGAGCCTACCGATTTACACTATTCAGATTTCAACACACTTGCTCATTTGTTTACGTTTGAATTTTGTTTGATTACATTCTATGCGAACAAGCATAGATGAACACACCATGCTCTTCCTTCTTGGTATGCAACCCTTTCTTCTGTTTGAAGAAAATGAGGGCGGCTCCCGAACAGAGGGAAACAGCAAGAACCACAAGACCAACCACAAAGCCGAGAATGCAATATGCTATGATAAAGCCGAGGATGGCTCCACCAACGGCACAGGCTGCCCAGGTGATGTAGCGTCCCTGGAATCCCATAAATTCAAGGGGCTTTTGGAGACCCTTGAACATGGGATAGCTTACGTACTGATTTTCGTTTACTTCTCCTGACATGATGTATTCTTTAATGCTTGAGCGATAGATTAGAGACCGAAGAACAAAGGCAGAGCCTGGGCTGCAGCAACGAGGAAGATACATGCGCCAACAACCATCATGATCTTCTTCTTGACATCCTGCTCCTCATTGTTCATAGCGATGTAAACGCTGATAGCACCTACAACGGCTACTACACCGGCAATGGCATAGCAGAGCTTAACCACAAAAGGTACATACTTGGCAATCTCCTCCGTCACAGTTGCGAGGGCATCTGTTCCGGCTGTGTAATCACCAGCTGCATTCTGTGCATAGGTCGCCAATGTTCCACAGAAAAGGAGCATGGCGAGCGTCTTCATACGCTTGGCACTGAAAAGTTTTTTTGCGAAATTCTTGATTTTCTTCATTTGATTTCTTTTGATGTTACTTAAAAAATTTACACTCATTTATCTCTCCTGCAGGTTGAGATGTTTTGTTATCCTATCTTTTTACCTTATACTATATTATAACCGAAGAATGCAGGGAACAGAATAGTTGTACCTATCATGAACAGGCAGGCACCAATCAGCATCATGATGGATTTTGTTACATCACCTTCGCCCGTATTCATCTTTATATAGATTTGTAAAGCTCCTATGATGGCTACGATGGCTGCTATGGCATACACCAGATAGACTACATAGAGCATCATTGTTACCGTAAAGTCATGAGCATTGCTCAGTGCGTCTGCTCCCCAGCTATAATCGACACCTCCGCATTTGGCAGATGCCAACATTGACTGGAAGAGCATGACACCTATCAACATTATGGCAAACAAAAGATTGTGTTTACAGCTTATCTCTGGCATTCTTCTTTTCTATTTTTCGGGTGTTGTGCTTATTGTTGAGATTCTGCATAAACTCATCTGAGAGGTAACTGCATTGTGGCACTGGATCTATGTGCTCCAAAATCTCATCGTTTTTCTCATTGAGTTCTTCACTGGTCACGGTATGTGACTGTGGTTGCTGCGACAGTTCTTCATCTGAAGAAGGTTGCGGATATGGCACGTTTCCTGTCGGGTTGACAACTCTGAGTCCATCATCCGTGATTTGCTCCGTGAAGGTCATGTCACCCTCGTCAGGACCCTCGTTGCGTTCTTCGATTGCAACTGGCTGTTCCTCATTGGTCAAATCACCTACATCATAGGTCTCTTCTTCTGTTTTCTTTTCATCCTTCTTCCCATGTAGGTCTAATGTGATCATTACTGCAAAGTACACTACATACACAAAAGTGAGGACGAGCGCAAAAATTACGAATCCTGACATTTTCAATCTGAATTTTATTTGTTATTTTTATTGTTATCATACTCGGAACTTACATCCGACGAGTCGGCGTATTTTCCAAAAACAGTGCAAAGGAACATATATTTATGCGATAAATGAAaAAaCAAAGCTAAAACTGTTTCAGTCTTAACACAGATTATAAAAGAAGTATGATAATATTTTAATAATCATACTATAGAATAACGAAAGGGCGTATAAAACAAAAAAaGGAGACCCTCTCGAAAGAGAACCTCCTGATTGGTTAGTGTCATGGCAGTTTCACACTATTTGGGTGGTTTGATGATACCATTGATTACATCATTAACATCTTTGTAGTTGACGTATCGATGAGATTCATTTATCACCTTATCCTGATAAGCAGCTTTTATCTTCTCTACAGTCTTTGCACCTGCATCATCGTTATCAAGATAACAATGTATCACGGAGTATTCCTGCAGGTATGGCATCAGAACCTTGATGTTACTGACAGAGTTGAGAACGAGATAGTCGCATTCATGTGGCAGGCTAAGCTCATTTCCTGTTATCCATCTCTTGATACTGGCATATGTCAGCATATCAAAGAAACCTTCAAAGATACAACATTCTTTGTGTGGCTCGTTGTTTGGTCTGATAATTGAAATCGACTTTTTGCCGATGCTACGTTTGCTGTATTTGTTTCTTGCTTCCATTCCGCCCTCGATATTCTCGAAGGCTATGGCATAGTAACTCTTGTCATAGATACGATAATGTACTTCCTTGCAATACTCCTTGGCTATGTCATAGTCTATTCGTCTCTGCAAAATGTAGTCTCTGAGATAAGGGTGACTGAGCCCAACAATACGCTCAATGATGGTGTTGGCTTCTTTTGCCTTCTCTCGCTGGGCAGCTTGGTCTTGCTTCCAGGCTTCCTTTCTCTCATCTTCCTTCCTTTGGGCTTCATAATCCTCTGAATATTGAAGATGGTGTTCCTTTATCTTCTGCTCCAGATAGGTCAGAACTTCATGATTGTTCCAGGAAGGATTCATTTTCTGAACCAGATTGATGAGGTTGCCACCTTCGCCTGCTCCAAAGTCATTCCATAGATTCTTCTTGGGACTGACATTGAATGAAGGCGATGCCTCAGTCCTAAAAGGAGACAGATACCAATAGTTCTCCTTTAATATATAGACATGATGATAGCCCTGTGATTCCAGGAACTGCACAATGCTGACTGATTTGATTTCTTCTATAGTCATGCTGTTACATATTTTATGGGCACATATTAGTTTAATATATATATACCCAGTTAAACTTAAACTTATAAACTTACTTGGACGGAAACAGAGTAGGGTTATAATGGTAGCCGTCTTTTTCTTTTGTTATCAACTTTCGTTCATTGAAAATTTTTAGCATCTCCTTCATGGCATTATCACCACGCTTGTAACCTTCTTCGGCGTAAGCTTCACCCAGAGCCTTTACCAGATCGACGTATCTCTGTGGAGTACTCTTGGAGAATATCTTTTGAAGTACCATCGTATGAACATCGTCCGGAAGAGAGGTGAGCGGCTTGTCTTTGGGCTTGACAACAGTGACGTGATAACCGACATCAAGTACAGGCAGAGAGTTATCATCAATGTGGAATGCCCAGCTCGAAAACTCTTTGTCTCGCATGTGCATGGGTCTAACCTCACTGATATTGGCATCCTGCTTGTTCTTGCTGATAATCAGCACCGTTTCTGCCTTATTCTCCAACTCAGTACCAATATGGCCACGAGTGTTGTTGTCATTCTTGTTAAGGTGGAGCACGCAATGGATATGCAGATCATACTTGCTTGTCCATGCCATCAGCATCGTCATTACGTCTGTTGACTCCTTGGCATTGTTGATGTCATACATGAGATCTCGCAAACCATCGATAATAACAAGTCCCACACCATCAAATGTTCTTAGCGCATAATCTATGAGGGCTATGCGTAGAGTAGGGGTGAACTCCCTTAGTCCATAGAATTTGATGCGCTTGTCTTCTTTGTTAAGGCTGAGCCCTGCCAGTCGGTAGATTCGCTCAACAACATTGTGACAATGATAGCGACTCTGCTCGGTATCGAAATAGAGAATTTGTCTCTTTCCTTCTGGAAAACTTGCCCGGTAGTTGAGTACCGTGGAATTGGTTAACGCAGCTGCTACCATCGCCGTGATGTTGAACGTCTTTTTGCTCTTTGCCTTACCTGTTGATGCACTGAAATTTCCGAAAGTGGCAATGGTACAGTCACCGACCCATAACACCTGGGGTGGTACGGGCGGTTTTTCTGAAGCTTTTATCTCTCCTTGTCTGAGATAGCTTTCCAGTTCACTGTCGTTGAAAGCGCTCTTGCACAGCATGCCTACTTCCAGGGAACCTGCTGCAGACTCTTCTTTTTCACTTTTACTGTTTCTTCCTCTTGCCATTGCTTCTTTCATTTTGATTTCTACACTTTGAGGGGTCAATCACTATCTCAGACTTTTCCAAGAGAGCCGTCAGTTGGACATCAGAATAAACTCTGGTCTTGTTTTTCTTTCTGTCTTTCATAACGCTTCTCTATTTGTTGGCACTGTCCTTTCGTGCCGGGGTAATATGGTTGTTGCGCATCCATTTCAAAAGCTCCTTCTTGTCGAAATAGATGGTTTTGCCCTGTGGCTTGTAGTGAGGAATCTCCATGTTCATGGTGAGCTTGTATATCTGAGACTGAGAAACGCCAAGATATTCAGCAACCTCGGTGGTGGTGAGCATCTCTTTGTTTGAGAAATATCTTTCCTCAATCTTTGAAAGACGCTCGTTAAGTGCCTCAGGTTCTACCGAAGTGAGTTCCTTTACTCTCATTTCCAAGAGTTCTACTCTCTTGGCAAGTATGTTCATGTCAATTTTGCTATTTCCCATTTTCTTATTACTTTTAATGTTAGACAATAAGGGGGCTACCCCCGAAACAGAATCGATTCGGGGGCAAAATTACCCCAaTAAAATCTAATACAACTGACCTTACTCCTGACACTCGGAAGTGTCAGGGGGGATGTAAGGAGATTTTTCTTTTCAGTTGTTTAACTTACTTTACTTCATCGCATTTCTTTCAGTTGTTTTGCAAAATCCAAAAACTCCCCACTTGGGAACTTTGCAGATGAAGCCTTCAGTTCACTAAGTCGGCTGCTGATAGCACCTCGCTTGGATGCCTTTCCCGTACTCTTAGGGGTGAGCAGCTGATTGTCCGCAATAAGTGATACCCAGTTGTGGGGAATCATCTTCTCGATAGACAAAGCATACAGCAATTGAAGTACCTGTCGCATGTTGACTACTACCAGAGATTCTTCCAACGCACATTTGAAGAATCCGTCCATCGTTTCTTCATCGATACCATCTACAAAGAAATTCGACTCATTGGCGAATTTCGTAATGAGTCGAATCTGTTCTGGAGTGAATGAAGCAAGAATGCGAGGACTTTCAACCACAACTTCAATGTGGTTGAACTCATAAACCATTGTTTCAAAGTCTCCTTTCTCAAATGAGGAATTGGTGAAGTACTTGGTGACAAGGTCTTTTCTGGTAGTAAGCAACTCATACAAGCTGAATACATGCTTGAAATGGTTGCGGACGATCTGCTCCTCAGAAGAGAAGACAGGGAGGTGATAGCTAACAAAGTCGTTGACATATCTGTCATACAACTTGCCATCGTTAAGGATTTCCGACTTGTACTGCTCGTAAGCAGCACGATAGAGTGTCCAAAGCTCATCTTTGGAAAGCTCAATCTCTTGTTTTGGACAATGATCTGAGCATTGTAAACACAAAAAGAGAGAGCACAGAGGAATTGTTCTTCTGACTCATATTACTTTTTGTTAATGAATAAATTTGAAATACGCCTACTTAATGAAGCAGGCGGAAATGTGTATTTTACTTGACTGATATTTGCTATGTAAGTCATCATTTCAGTGCAAAGATACaCTAAAATTGTGCAGTCTATCTGCATTCAGTATAAAAaTTAACATCAGTATGATTATTTAGACTATTATCAAAAGAAAAGCCTACATTAGGGAATATCCAATGTAGGCTTCTGAATTTTAGGCACTTATCTGTCCTATAAAGTTCTTCGTCTTGGTCTTTTGCTGAGTATCTGATTAATCTCCATAGTGCTGATTGGAGCCTCTATCTTGCAGCCAGATTCCAACCATTTGATAAGGTCATCCCTAAAGAAGGTGTATTTCTTACCCTTCTGATTGACAGGGATTTCTCCGTTCTGTATGTAAGTGTACATAGTGGATTTCTTGATTTTAAGAAATTCACATGCTTCCTTCACATCCATTGGAATATGATCTGATAGGGAAGGTCTTTTAGTCCTGCGTACCTCTTCTCGAATCAGTTCCATAGACTGGTCAAGAAGATCGAATCTTTTCAGTATCTCTGACAATACTTCCGGTATGTCATTGAATGTTATTTGTCTTTCTTCGTTCTGCATATTAAAAACTTTCTTTATTTCTGATGATGAAATTGATAATCATTGTAATCGGGTACATCTATCTCTATTACGCATTTGCCCTTCTGTCTCAATGTACGTCTCATGCTTTCTACTTCAACATCCTGGAGCTCGGTAGGGAAACACAGCTTTATGAAGGTAGCTCGTTTCTGACCGCTCCAACCAAGGCGTTCTCCAATATTCCAGGAGTAATGTCTGATGTCAAGAGTATTCAAGGTTCCATTTGTTTTCACAGGAACAATACATGATTCAGGGATGTCGTACAGTTTTATATTCTGACACAGCATCTCCAAGTACTCATCCGTCATATATGGCGAAAGTACAGAGTAAGTATAGTCTTTGACTGCATCATATTTTGAACTTTCAAGACTATACTGCCTGTTGCGATAGCGTTCACGCATTTCTTCTGCTTTCTCCACATCCGAGATGGATGGTTCGTTGGAAGAAATACTGTTGTTGATCACGATGTCTCTCACCGCTTGCGGCTTACGCAAGCACATGAATGCACAGACAATGATGGCAAATGATATATAGTAGAATATCATCGGCAAAGAGAAACCGGAATCTGAGTCGGAAACTGTCATCATCAGGTTAGCAATCGCTCCATATATTCTTGGAGCGACTACTATCATAATGATGGTGAGCATATTCGAAATGAGGAGAATCAAGAAGTTCTCTTTtAACTTTTtAATCATTGCAATTGTTATTTTTtGGAGTTTTTGTGACTGCAAAGATATAGAGAATCTTGCTATTTTCTACTATTTCGTATCAACAAAATGTGTCTCTTAAACACTATTTATTATTCTGTGTTTCAACGCTTTAAACTATATTTTAGTTTCTCTTTTTTGCCTTTTTATAATCTTATTTTCTCTTATTTGCTTTTTGGTGTATCGTACTTTCTGTTGGCTTCTCGTCATCTTTCACGTTCGTTAACGTAATTCTGCCTGCTGCCTCACGTGTTTTTGGGTTTGCGTGGGAAGCGTAGATCTGTGTCGTGCTGACATTCTTATGGTTGAGCAGATGCTGAACGGTATATATGTCTGTACCAAGTTCGAGCTGCAACGAGGCATACGTATGACGGAAACAGTGGAAGGTGATATGCTTTTCGATACCGCACTCTTTCAGCCAGCTCTGCATCACACCATACGTCATAGCACGTTTGAAACCTTGAAAGATATATGTTCTGTTGGTCTTTGGATGGATTAGAGCATACGCATCATCACCAATTGGAACCTGGGTCTGGCATTTTGTCTTCACGCAAATGAAATCCAGATAATATCCACCATCAGCATAGCTACGGATATTCTCCCATTTCAATCTCAGGATGTCACTGATACGGAGACCTGTAAGACAGGAGAATAATGCCGCCTTTCGAACCACCGGAATAGAACATTCAGTGGCATACATTCTTCTAACTTCCTCCAATGTAAGACTTTGCTTCACTGGCGTTGTACATGAAATGTTTTCCAAAAGGCTGGCAAGATCATCTGTCAGTCTTCGCTCACGGTATGCCTTTGTCAAGACCTGCTTGAACACATTCCAATAGGCTGATGCCGTATTTCTGGAAATAGACTTCTTGATAACATGTCCACCTCTTGATGATACTTTGGTATCAAGGAGATATTCCATATACTTGTTACAGTAAAGAACATCAAGCATCTCAAATGTACATTTGCCTTTACTGAACTTCTCGAAATGCTTGTAGGCTGCATCACACTTCACATAGTTGCGATTGACCATATTTCTGAAATATCCGAGAAAGTCCTCCTTCAATCTGTCACGGTTGAAGAAATCATACTTCTCATCGAGAACATCAATATACACCTTACAACGAATAGCTTCTGCCTTGGCGAGAATCTTGTCGTTGTAGAGCTTCTGCTGCTTGTTGGCAGGATCGGCATAAATGTACATGCCAAGTGAGCGACGGCGTATCAACTCCATCGTCTCCGGGTCTCTATATCCTGGCCAAAAGTCCAGGAAAAGTGACTTTGTTCCGTTGCGTCTGTCACGCATACGGAGCTTAACGGTTTTACATACTTGCATAATATATCTGATTTTTGTATTAATAAAATTCGGTTGCAAAATTCCTAAATGATACTACATTGACAACAGTAAAGAGAAAGTAAATCATACTATTCGGTATAATCTGTTTTCAAATCATCATTTTTGAAACGTTTTTCCATGAGTCTGTCGAATTCTTCTTTTCTAAAGAACATGAATTGCCCCTTCTTTACTTTAGTGACTTTGTAATGCTTGACGTAATAATGAACAATATCCTTTGTCATTCCATACTTCTTCATAGCTTCTTCGACTGAATAGTAGCGTTCTCTTCCTTCGAAATATCCAGTCTTCAGCGCCTGGATGTGCTGCTTTGAATAGTAGGTTACTCCATATTCAACTTTTGAAGGTATCTTATGCCGGTGGATGAATGAACGTACTGCATCATGCGTCATCTTGTAGGTATCTCTCATCTCCTCAGGAGTAATCCAGTCATTTATATCCGCATACTTATGCTTTTGATTATACAGGATATCGATGGCCTTCTTCTCATAGAAGTTGAAATTTTTAAGAGCTATTTTAGGAGTTTTGTTCTCTCTGGTCATCACACCGACATGCTTGATGGTGATCTTGAACATTTCTGCCACTTCCTCAGTTGAGTAATATCCTTCTGGAGTAGGAGGACATGCTCTCTCCTGTGCTTTTGCTTGGAAGATGACACGTTCTGTTCCATCCAAGTTCTCAACTTTCTTGGTGTTGCCCATTCGCTGTTGAGTAATCTTGTCGAAGTCGGTTCTATATATCATCGTGAACTTACCTCGCTTCTCAGTCCTTACATCATAATTTTTAAGAGTGTAGCTAATCTGATCCTTTGTAAGGCCATACTTTTCTGAAATCTCTTCGTAAGTGTACCAGTCCGGATCTACCTCATTACCTTTTTGCTTGATACTATCAATATGTATCTTTGAGTAATAGGCTTTACCATTTCTGTTTACCCTTGGTACCTTGTGATAGGTTACAAAACTCATAGCGTTAGTTCGAGTCATACCATACATGTCCATCACCTGATCCATTGTATAGTAGTTGCCGAGATTGATTTCTTCAAGAAGGTCTGCAAACTTTGCATCAACTGCCTTTTTGCTGAAGAAGGTGTTACGACCTTCATAAACTTTTGGAATACCCATACGGTCACAACGTCCCCATACGGCTTTGCGGCCGATGTGATATTTCTCCATGATTTCACGAAGGGTATAATACTCCTGCTCTTCCTTGATTTGATATTTTCTCTTCTTGTATGGTGAAGCTTCATCGAACATCTTATCTAGGTCTGATGTTCTAACAAAAGTTTTATTTCTAATTTTTATAGCTTTAACAATACCAGTTTGGAAATATCTATATACGGTAGCACGGCTTACACCGAATAGAACGCCAACGTCTTTCGGGGTAAGGAATGCCTTTTCTCGCAAGGATTTTATCTTCTCTTCCTCACGCAAAGCTTCGGCACTTTCTTTCTCATTTTTCTTCTTTTCGGATTCTCTTTTCCGGAAAGCGACACGTTCACAGCGTCTTGAACAGTATTTACTGGTCATTTTGCTGGCAACAAACTCCTTTCCACAGACTCCACACACCTTAATTATTCTCATTTTTACATGCTCTTTTTGGTTAATGAGGTCGTCGATTTTGTCTCAGACTGTCTCACATATTCTCAGTATTTCTCACGAGGTGCCAAACATGAGAAATGGTCGAAGGATTGAAACTGTCTCATTTTGTCTCAGAAGGTACCAAAaCATAGATTTTTtCCTTTCCATTTTCTCACAGAATTGAGGGCCACGAATGAAATTTGAGCCAAAAATACACCAAAATATTGGTTTCAGCAAATTACAAATGGAATGTGTTAAGACGAAAAAaGCCACCTAAGTAGGTGGCTTGCAAGCAGTTATAAAAATGTTCGCTTTAGAGCTGTCCAGGGGGTTACTTTCCGATGCAAAAGTGCTTGAAGATATTGTTTAGCGTTTCCTGGCTACTGATCTGTCCGCCAGTGATTTCACCCAGTTCTTCCAACACCATTTTCAGGTCTTCGGCGATAATGTCGCCGCTCATGCCCATTTCCATCGACTCCAATACTCGGGAGAGGGAATCATGGGCACGGAGTAGGGCCTCGTAGTGGCGGGCACTCGTTATGATGACGTCGTTCTCGGTAATCTCAGGAATATCAGCGGCTTTTACCAATGCCTGCTCCAGGGATGAAACGTTCTCGCCCGTGCGGGCACTGATGAAAAGTGGGGATCCTGCTTCAGTGGATTCTGATTCACTGGAATCTGAGCCACAGGAATGGGTGAATTTATCGAACGCAAGTTTATCATTCTCAAGTTTATCCATCTTATTAAATACTACCAGCAGCTTCTTGCCCTGGTTCTTCAGCTTCATCTCCTCGATTTCTGAGGCTGACGGCTGCTCATCTAATAGCCAGATTACTATCTTCGCCTCTTCCATCTTCTGGAAAGTGCGCTCTATTCCGATGTTTTCTACCACATCATCTGTCTTGCGGATTCCGGCTGTGTCAATAAAGCGGAAGGTGATTCCGTCGATGAGGGTGGTGTCTTCGATTACATCTCGGGTGGTTCCGTGAATGTCGCTCACGATTGCCTTCTCCTCGTGGAGCAGACGGTTGAGCAGGGTGCTCTTGCCCACATTCGTCTTGCCTACGATGGCTACGGCTACTCCCTGCTTTAGGGCATTGCCGGTTTCGAAGGAGTGGGCGAGGGTGGTAATCTTGTGATTGATTTCTTCGGCTAGTGCCTGGAGTTCGCTGCGGTCGGCAAACTCCAGTTCTTCGTGGTCGCTGAAGTCGAGCTCCAACTCCAGGAGCGAAGTCATCTTTAATAATTTTTCGCGAAGGAGGGAGAGCTCGTTGCTGAAATGACCCTTCAGTTGGCTGAGTGCCATCTTGTGGGTTGCCTTGTTGGTAGAGGCGATGAGATCAGCTACGGCTTCTGCCTGAGAGAGGTCCATCTTGCCGTTGAGATATGCACGACGGGTGTATTCGCCCGGTTCTGCCTGGCGACATCCTACCTCTGTAAAGCGATGGAGAACCTGCTGAAGAATGTATCGGCTGCCATGACAGGAAATCTCGGTGGAGTTCTCGCCTGTATAACTGTGGGGTGCACGGAACACGCTCACCAGTACATCATCGATGGTGTTGCCATCCTTATCCTTGATTTCGCCATAATGCAGAGTGTAGGGCTTGGCTTCTTCCAGGGATTTGCCGTTGGCAGACTGGAAGATTTTGTCGGTGAGGGTAATGGCGTCGGAGCCACTGAGTCGGATAATTCCGATAGCACCGCCGGCTGGGGTTGCCAGGGCGCAGATACATTCTTCTTGATTCATTTTTTtATTGTTTAAATTCTATCTAATACAACCTTGATGAGATTGTCGATGGTGCTCTTGTAGCCGGTGTTGGCGCTGAGGGCACGGCGGTTGGCGATGACCATGCAGCAGGTTAATGCCTTATGACCGAGGAGAAGGGAAAGACCGGCGAGGGCTGAACTCTCCATCTCGAAGTTGTTGACGCGCAGACCGTTATACTCGAATGCTTCAATCTTCTGATTAAGTTCCGGGTCGGCAAGTGGGGCACGGAGCTCGCGGCCCTGAGGTCCGTAGAAACCGCCACAGGCTATGGTGATTCCACGAACCATATCATCGCCGGCTATCTGGTTGAGCAGTTCCGGATTGTTGTCTACACAGTATGGGTTGCCAATCTGGTCGTTCCATTTTACCTGGCGCTTGAATTCTGCCTCTGTTTCGAGGTCGCAGATTTCGTTGCGACGAGCATAGAAGTTGATGAGTCCGTCGAAACCAATGCTCTTCTGCGAGGCTACGAAGGTTCCGGCAGGGCAGTTGAGCTGCAGGCCGCCGCAGGTTCCGATGCGCACGAGGGTGAGCGTGGTGTGCTCGGGTTTCTCGGTGCGGGTTTTGAAATCGATGTTCTTCAGCGCATCGAGCTCGTTGACTACGATATCGATATTATCGCATCCTATTCCGGTGCTCTGCACAGTGATTCGCTTGCCTTTATATGTGCCGGTGATGGCGTGGAATTCCCGACTTGAAACTTCGCATTCCTTCTCATCGAAATGGGAGGCTACGAGGGCTACGCGACCTGGGTCGCCAACGAGGATTACTTTGTCAGCCACTTGTTCCGGGCGAAGATGAAGGTGGAAGCAGCTTCCGTCTTCATTGATAATCAATTCTGATTCTGCAAAATATTTGCTCATGGTTCTTTTGATTTTAAGTTATACATTATTTATATTGGGGCTTTGCGCCCCCTCTGTGTTTAAGATAAGCAAAGATACGaataaaaaa
>contig00059
AAATTCGTGTGCAAAGATAATTAAAAAaTTTGTTTCTGCCAAATATTTTGCcTATCTTtGCACAAAAAAATAAAAATGGCTAGTCAAATACCCTATTTAGACGTTCAAAACCTCACCAAACGCTTTGGTGCACAGGTTCTTTTtGATAATATTTCCTTCTCTATCGCTGAAGGACAGAAAGTGGGACTCGTGGCGAGAAACGGCACGGGAAAGTCTACGCTCATGTCGGTGCTGATGGATAAAGAGGGACACGAGAGCGGAGACATCATCTACCGACGCGACTTGAAGGTGGGCTATCTGGAGCAGGCGCCGCAGTTTGATCCGGAAGAAAGTGTGCTGCAGGCGTGCTTCAATCATGAGGATGATCCGGAGAAGGTGCTGAAGGCGAAACAGATTCTCACCCAGCTGCACATTACCAACCTGGAACAGCCGATGGGACAGCTCAGCGGCGGACAGCAGAAGCGAGTGGCGCTGGCGAATGTGCTGATTACGGAACCCGACTTCCTGATGCTGGACGAGCCGACCAACCACCTGGACCTGGAGATGATAGAGTGGCTGGAAGGTTATCTGAACCGCGGCAACAAGACCATCTTCATGGTTACGCACGACCGATTCTTCCTGGACAAGGTGTGCAATACGATTCTGGAACTCGACGACCGCACCATCTACACCTACCGCGGCAATTATGCCTATTATCTGGAGAAGAGGCAGGAGAGAATGGACAATCTGAGAGCCGAAATTCAGCACTCGAAGAATCTCTACCGCAGGGAACTCGACTGGATGCGCCGTCAGCCTCAGGCTCGCGGACACAAGGCAAAATACCGCGAGGATGCTTTCTACGAGCTGGAGAAGGTGGCGAAGCAGCGCATCGAAGACAGGCAGGTAAGGCTGAAGGCTTCTACCGTTTATATAGGTTCGAAGATTTTTGAATGCCAGTATGTGAGCAAGGCTTTCGACGACAGGGGACAGAAGAAGGTGATTCTCGACAACTTCTACTACAACTTTGCCCGCTTCGAGAAGATGGGTATTGTGGGTAATAACGGAACGGGAAAATCGACCTTCATCAAGATGTTGCTGGGCGAAGTTCAGCCCGACAGCGGCAAGTTTGACATCGGCGAGACGGTTCGCTTCGGCTATTTCTCGCAGGAGGGACTGAAATTCCGTGAAGACCAGAAGGTGATTGACGTGATTACGGAGATTGCCGATTACATAGATCTGGGCGGTAAGCACATGACGGCTTCGCAGTTTCTGCAGTTCTTCCTCTTTACGCCCGAGGAGCAGCACAACTACGTTTACAAGCTGAGCGGCGGCGAGAAGCGCAAGCTTTACCTCTGTACGGTGCTGATGAGGAATCCGAACTTCCTGGTGCTGGACGAGCCGACCAACGACCTCGACATCCAGACGCTGCAGGTACTGGAAGAATATCTTCAGGATTTTGCGGGTTGCGTCATCGTGGTGAGCCACGACCGCTATTTCATGGACAAGGTAGTAGACCATCTGCTGGTTTTCAAGGGCGAAGGCGAAATACAGGATTTCCCAGGCAACTATACGCAGTACAGGGAATGGAGCCGGATGCAGGCGAAGGACGAGGCGGAACAGGCGAAACCGGCAAAGAGCGGAAATGCAACGGCAGAAAACGACGGAGCTGGCACGGCCAAGCGCGACGCCAATTTTGAGAACAAGCGCAAGATGAGCTACAAGGAGAAGCGCGAATATGAGCAGCTGACCCAGGAAATAGATGCGCTGACCGAGGAACAGAAGAAGCTGGAAGAGGAACTCTGCAGCGGAAATCTATCGGTTGAGGAACTGACAGAGAAAAGCAAGCGCCTGCCTGAAATCAAGGATGAACTTGATGAGAAGGAAATGAGATGGCTGGAACTGGCTGAAATGCTCTAGACTTTGAGCTTTGAGCGTTGAACATTGAACTTTATGATCAGTTGATGTGCGGCCGTTAATAATAAATATTTATAAAAGAAAAATAGAAAGAATGGAAATTAAGAAATCAGAATTTACAATATCGGCTCCACGAGTGAGCATGTGTCCGAAAGATACGAAGGCTGAATATGCTTTCATTGGCAGAAGTAATGTGGGAAAATCGAGTCTCATCAATATGCTCTGCAACCACAAGGGTTTGGCTAAGACTTCAGCCACACCGGGTAAGACGCTGCTTATCAACCACTTCATCATCAACAACGAATGGTATCTGGTTGACCTTCCTGGCTATGGTTTCGCCAAGCGTTCGAAGACCGTACAGAAGCAGCTGGAACAAATGATAAGCAGTTATATTCTGCAGCGCCAGCAGTTGGCTAATGTCTTTGTGCTCATTGACGTGCGCCACGACCAGCAGAAGATAGACCGCGAGTTTGTAGACTGGCTGGGCGAGAGCGGCGTTCCTTTCTGCATCGTCTTTACCAAGGCCGACAAGTTGGGTCCGGTCAAGGCTCGCATGAATGCGGAGAAATGGATGCATGCGCTGGAAGACCGCTGGGAAGCACTTCCACCTTATTTCATTACCAGTAGTGAAAAGAAGATGGGACGCGACGAGGTGCTCGACTATATTGACGAAATCAACAAATCGCTCGCCGGAGAATAATCTTTCGGGAGAGAATAAACCAACAGAGAATGAAACAGATTAATTGGGGATTTATCGGCTGCGGAGAAGTAACCGAAAAGAAAAGCGGACCGGCTTTCAACGAAGTGGAGGGTTCGCAGGTGGTGGCTGTGATGAGCCGAAGCGAGAACAAGGCACGCAGCTATGCTGAGCGCCATCATGTGCGCAAATGGTACACGGATGCATCGGAATTGATAGAAGACCCCGATGTGAATGCTGTTTACATCGCCACGCCACCTTCTTCTCACGCCATCTTTGCCATCATGGCGATGCGTGCGGGCAAACCCTGCTATATAGAGAAACCGCTGGCAGCGAGCTACAACGACTGCATCCGCATCAACCGCATCAGCGAGCAGACGGGTGTTCCCTGCTTCGTAGCTTACTATCGCCGTTATCTTCCTTACTTCCAGAAGGTGAAGGAGATTATCGAGAGCGGAACCATCGGTAACGTGGTGAATGTTCAGGTGCGCTTCTCGGTTCCTCCGCGCGATCTCGACTTTCAGAGCGGCAAGGAAATGCCTTGGCGACTGCAGCCGGATATTGCTGGCGGCGGCTATTTCTACGACCTGGCTCCTCATCAGATAGATTTGCTCCAGAATCTGTTTGGTGTGATTACCCGTGCGCACGGCTATCCTGCCAACAGAGCGCATCTTTATCAGGCTGAAGATACGCTCTCGGCGTGCTTCTTCTTTGAGAGTGGAATTCCGGGCAGCGGAAGCTGGTGTTTCGTGGGACATGAGAGTGCGAAGGAAGACTGCATCGAGGTGATTGGCGAGAAAGGTTCGCTCTCATTCTCGGTGTTCACTTACCAGCCGATAGAAGTGATTACGAGCGAAGGAAAGAACTTGATTACGGTTCCGAATCCGCCTTATGTGCAGCTGCCGCTCATCAAGAGTGTGATTCAGCATCTACAGGGAATAGGAAAATGCGACTGCACCAGCGTTTCGGCTACGGCTGTCAACTGGGTGCTGGACCGAGTATTGTGGAAGAACTGATTTTTTACAAAATCATCATCAGGATTAGAGCGTAAGTTATGAAGAGATGTTTCTGTATAGTAGGATTTATCTGTTCCCTTGCCTGCACTTCGGCAAGGGCAGGGGAGTCCGTGGATTCTACCATGCTGGGAACGCTCTTCAACAAGACGATGTTCATGTCCAATTCCCAGGACAGCCTCGTGAAAGAGCGCCATCGCAAAACCTTCTTCCATCAGGTGGGAGATGTGTTCACCCGGTTCTTCAGAGAATTCAACAGTACGGATTCGGCTTATATAGAAGACCAGCATTACAATTATACGGTGATGCTGCAGAACACCAATACCTACGAGGAATATACGCTCAGAAACAGCGAAGGACAGAGCATTTCCTTCTCGCCTGATCCTTCTTACCGCCTGGGGCCTTATCTGGGCTGGCGATGGGTGTTTCTGGGTTATACGTTCGACCTGAAGCACATTAATTTCAGGAATAACCACACTAATAAAAAGGAGTTTGACCTGAGCCTCTACAGCAGTCTGCTGGGAATAGACCTGTTCTGGCGACAGACGGGAAATGACTATCATGTTCAGCGGATGAATCTGGGTGAGCACATCGATTGTGCCCCTATCCGCAAGGCTCCTTTCGACGGTTTCAAATCGAGCATCAAGGGATTCAATCTTTATTACATCTTCAACCATCGCCGCTTCTCTTATCCTGCCGCCTATTCGCAGAGTACGGTGCAGCGGAGAAGTGCCGGTTCCATGCTTCTGGGAATCGGTTACACGGAGCATGAACTGGAGGTGAACTGGGATAAACTGACCAATCTTGTAGATGAAAAGCTGAATAAAAATCTGACAAACGGGGGAACTCCGGAAGCCAAGATAGACAGTTCGCTGATGTTCAGCAAGGTGAAATACAGCGATGTGAACGTAAGCTGCGGCTATGCTTACAACTGGGTTTTCGCCAAGAACTGGCTCTTCAACGCTTCGCTCTCGGTAGGTGTGGCTTACAACCGCTCGAAATCGGATAATGAAAGGGAACATCTGGACATTACCAACTTCAGTTTCAAGAATGTGAACCTGGATGGAATAGGCCGCTTCGGTATTGTGTGGAACAACACGCATTGGTACGCGGGCGCCAGCACCATCATCCATTCCTACAACTATAAGAAAAAACAGTTTTCTACCAACAATTCGTTTGGCTCACTCAATATTTATGTGGGTGTGAACTTCGGCAGGAAACGTCATCATTAACATATAAAAAGAGAAGAGATGAAAATATTTACGAAAATGGCAGCTGTCGTGCTGGCTTGCGTGCTGGCTGTTCCGGGAGAAGCCAGGGTGAATGTGGTTTATCAGCGGCAGGACAGTCTGCGGATTGTAGGACTGCTGCAGCAGGCAAGGGCGATGAAGAAGAAACCAGCCAGTTGGATGCTTTGGTTCGGCAAGCAGATGGCGGGCGTTCCTTATGTGGGCGGCACGCTGGACCGAACGAAGGAAGAGGTGCTCATCGTGAACACCCGTGAGCTGGACTGCACCACATACGTAGAGATGGTAACGGCGCTCACCCTATGCGCCAAGAAGAATGAGACTTCTTTCTCGGCTTTCTGTGAACATCTCCGGAATGTGCGTTATGTGGGCGGAGAGGTTTCCTATGTGAAGCGCCAGCATTATTTCACGATTTGGATGGATGCAAACGAGCGCGAGGAAATCGTGAAGAATATTGCGCCCAATCCTCCTTTCTCGGCCGTTCAGACCGTGAACATCAACTGGATGAGTACGCATGTTTCGAGCTATAAGATGCTTAAGGCTCATCCGGAATGGAAATCGGGAATCAGAAAACTGGAACAGAGTGTGAACGGCAAGCGTTACCGTTATGTTCCGAAGGGCAAGATTGCCAACACGGCAGTTTTCCGCAACGCTATTCATGATGGTGACATTATCGCCATCATTACCAACAAAAAGGGTCTCGACACAACCCACATCGGTATTGCCTCCTGGCACAAAGACGGATTGCATCTGCTCAACGCCAGCAGCATTCACAAGAAGGTGATTGATGAACCGATGACACTTTATACTTACATGCATAAACATCCGGTGCAAATAGGAATCAGGGTTTGCAGAGTTCAGTAAAAAAATATTAGAAAAAGAAAAGATAAATGGAAGAGAAAAAGAATTTTGAAGCTGTCTTCAAGGAAGATCTTTATCAATATCTGCTGGGTATTGATAAGGTAGACGCTCATTTGCCGGAAGCTCCGGATTTGGAAGAGCTGTGGCAGAAAGTAGGCGAGAGTTATCTGCCTGATGCGATTCGCGAGTTTGCCAAATATCCTACGGTTTCATTGGGTTGGATCATGTATGTAGGAATGGCGCTTGCCAAGTATTGGGATGAGGATTGGGAACTCTACAGCAAGGTAGAGAATCATTATGAATATCTTCGTGACAGAATAGATTTCGACCACATGGATGATTACATCTGCGAAAAGGTTCTGCTGCTGAATGAGGAAGCGCATAAGGCTGTTACGAATGTAGTGGCAGAATGTGCTTCGCGCTCTTACAGCAAGCTGATTCATCTGAATCTGCAGCCTGGAAGCGAGGAAGCCTTCCGTGGTTTCGTTGCCGCCCTTCACCAGATGTTCCTCATGGGAATAGCCGTAGAGCTAAAAATGCTGGGTTACCACATGACTAAAATGTAAAAGAAAGTCCGTAGGCGTTCTGTTAAAaTGCCTACGGACTTTCTTACTTATTACTAAAaTAATTACTTCACTTTCTTGAGATATTCTCCAGCGCGGGAATCGCCGAGTTCCTGGGCTTTCTTCAGGTTCTTGATGGCCTCTTCCTTATTTCCTTTCTCCTTCTGGAGCAGTCCTAAGAGAAGGTAGCCGTCAGCATATTCAGGAGCCAACTCTATGCAATGGGTGGCTGCGCTGATTCCTTCATCATAACGCTTTACACGCAAGTCGAGACTTGCCCATTCTGCAAAATAAGTAGGCTCTTTAGGAGCCAGGTAACAGGTGCGGGCAATATCAAGCAGGGCTGGCTGCCACATGCGTAACTTGGTTTCGCATTGGTAACGGGTGTAGAAGAAGGCTGGCGAAACAGGACGGGCAATGGAATCGTACATATTATAATCCTGAATAGCGCGGCGGAATTCACCCTGCTCCTTCAGAAATTCTCCACGTGCCAGATAATAATTCGCAACCATTCCGATCTTGTTTCCAACGCTTACCGCACTATCGAGCAAAACCTCAATCTCCTTGGCTGGAGCCTTGAGATTCTTCTTAGCCTGGGCAGCCTCAAAATAGAGTTCGCCGCTGAGAAGTGAAGTATTGGTCAAATCCATGAAAGTATCGTAAGCTTTCTGATACTCACCCTTTACAAAATTAATCTGCGCTTCCTGATGGCGGTAAATAGGCTGAGCCTTGATTTCGTATGCCTTTTGAGCCTCAGCTATGGCCTTATCAAGCGTCCAATCCTTATAAACAGAATCGCCCTTGTAAATAATCTTCTGATAAATCAGGTCGGCATAGTTGGAATGAGCCTCATCCTTGGCAGCCGATTTCTTAATGCCTTCTTCCATCAGTTTGGCAGCTGCATCATATTCGGCCTTATCCGTCAGATAAGCGGCTTTCTCCTTGTAACCGAAGGCTGAAGTAGGAAATTTGCTGATAAACTCATCGCTATATTTCGCATACTCATCAGCTGTAGTCTGGCCTTTCTTCAGCGTCATCATCGTCATCGCTTCGTTCTCTGTATCAGGAAGAGCTGTACGGATGGTGGTTTCGCGAAGTGCTGCATCAAGACTCGAAAGACCGGTTACCTTCAGCTGCTTGGCGTAGTTGGCGTCGATGGCCGTAACCTGACCATTGCTGTGCATCAGACCGATGACCTGACCGTTCTTGTTGGCAAACGGACAACCTACTGCATTTTCGGGAGCACTATTCGAGAAGATGTAATAGTTGTACGTAGTCTTGAACTTCTCTACGCTGCTGATGTCCTCCTGCTGGTAAGCCGGCTTCTTGATAGAATATGGAACCAGCCAGACCTTGTCGCCAGCAGCCGATTCCTTGGTTGCAATAGGGGCAGCAACTGTAGAGGCGTTGATGCGGAATTTAGCCACATCGTAGAGTTCGTCGGCTCCCATGATGGCCTCAACAGGAATCGATTTTCCGGAAGCGTCAACAACGCTAGCCTTTACAGCTCCGACAAATGGCTTGAAGGTGCTGATAGCCGTTCCCTTGTTGTCGATAAAAACACCTTGGGTAGAGGCGATAATGTCGCCTTTCTGATTGAAAGTAGTCAAGGTGAAAACGCTCTTAGCCAGTTTCTGGACCGAACCCGGCTGGGCATAGAGGGACGATGCTCCGAGCATCAGTCCCATCATGATCATATTTATTTTTTtCATAATCTTATTTGTGTTGCTTGTGTTTATTGAGCAACTCCTTAGCATTTGCCAGGGCAGCAGGCGTAATGTCGCTTCCGCTGAGCATCTGGGCGATTTCTTCTATGCGCTGCTGCTCGTTGAGTTCCTTCATGTGAGAAAGAGTTCCCTCTTCGGTTTCTTCTTTCAGAACCTTGTAATGATGGGTTCCCATGGAAGCAATCTGCGGCAGGTGGGTGATGGAAATAACCTGACGGTTCAGGTTGCCCATCTCTGTCATGATTTCAGCCATCTTTTCAGCAATCTTACCGCTTACTCCCGTGTCGATTTCATCAAAGATGATGGTTGGCAGTTTTACGGCGCCGCTGATCATAGCCTTCAGAGAAAGCATGACGCGGGCGATTTCTCCACCGGAAGCAACCTGACTCACCGGCTGGAGAAGCGTGCTCTTGTTGGCGCTGAAGAGGAAATTTACCTTGTCAACACCATCAGAACTGAGCGGCTTGGCGGAGAATGAAATTTCGAAGCGGACGTTTGGAATTCCCAGAGGAATGAGACGTTTCTTCATTTCTTCTTCTATCTTTCTAGCCGATTTCGTTCGGATGGCAGTCAGATCACCAGCCAGCTTTTCAGCCTTGGCAAGCAGAAGGGCAACTTGCTTTTCCAGCTCTTCTATGTCTTCATCTCCATTATCTATGTGCTGCAACTGTTCGTTGATTCGCTCGCGAGTGGCGATGAGTTCCTCTACATTTTCCACATGGAATTTCTGCTGGAGCGAGTAGAGCTGGTCAAGCCGGGAATTGATGGTTTCAAGCCGGTTCGGGTCGAACTCTATATTGTCAACGCTTCCGCTTATTTCCTGGGCAATATCCTTGAGTTCTATATAGCTGCTCTGCATTCGCTCAGCCACCTCTTTCACATCCGGATAAACCTCCTTGATGTTGTCAATCTGCTGGGCTGCATTTTTCAGTTTGTCGAGAATACTGCCGTCTTCGCCCGAGAGTGCATTATCTGCCTCATAGAGCGCAGTCTTGATGTCTTCAGAATGGCTCAGGGTTTCTGCTTCCTGTTCCAGTTGCTCAAGTTCGCCTTCCTGCAGGTTTGCATCATCCAGTTCCTTAAACTGGAAGCGCATGAATTCCTCGTTCTCCCTGTTCTTTGCGATTTCCGCTTTCAGGTCTTCCAGCTGCTGCTTAGCCTTTTTATAGTTCTTGTATTCGGCAAGATAAGCCTTCTTCTGCTTTTCATCGTGGGCAATAATGTCGACCACGCTGAGCTGGAAGTCTTCCTTCTGCAGTAGGAGGTTCTGGTGCTGCGAATGAATATCGACGAGCTGTTCGCCCAGTTCTCTCATCTTGCTCAACGGAACAGGCGTATCGTTGATGAAGGCACGGCTCTTTCCGGCAGCAGTCAGTTCGCGGCGGATGATGGTGTCTTCTGCATCATAATCAATATCGTTAGCATCGAAGAAATCCTGCATTCCGTATTTTGACAGGTCGAAGTGGGCTTCAATCACGCATCGGTCTCTTCCTGCCTTGATGGCCTTGCTGTCAGCACGGTTGCCCAGGAGCAGTCCGATGGCTCCGAGAATGATGCTCTTTCCGGCACCCGTCTCGCCCGTGATGACTGAGAATCCTGGATAAAGAGGTATGTCCAACTCGTCAATCAACGTGAAATTCTTGATGTATAATTGCTTGAGCATAATTTCTTATCTTATTGTTTTAAAGGAACTTAACCTACCTAGGAAGAATCTTTGCTTTATCATCCGAGAAGTTGCCTCGAATCATTCTGCATGTAGCCTTATTCCTTGATTTTGTCCCAATATGAGTTTTGAGAAGGATTGATGGAGAAGAGCAGCTCATAAATGCTTTCTTTCTCTTTCTGAGTGCCATGTTTCTGATAGATGTTAGCAAGCTCGTCCTTCTTATAGTCGGTCCAGATTTGTGGCAGCAGACTGAGCGGTCTGTCTGTACGTGCCTTCTTCAGATCCTGGAGCAGGGTGTTGGTGATTTCAGTTCTGCCTCGTTCCACATTATTCGCCATTTCATCGAGCCCTTTTCTGTAATAGTTGTATTGCAGCATTCTGAAAGGTTCCATGGCTCCGTCGAGATAATCGGAAATTATGGCGAACCGGTTTCTGTTGTCACTAAACGCTTTCCAGCCCGGAAAATCAAGATTCTGGGCGTTGTTGGTGAGGTTCATGCAACGTTGCAGAATGTCTTCACCACCTTTAGGCGCAAAACTGTCAAGATCTAAACCGATGATGAGGTAAGCATAGTAGGCGAGCAGAGCCGTTAGCTGATTGTCAATCCGCTCTTCGGTAAACTCCAGCTGATCGAACTCGGCAAACTTGAACGTGAAGTTTTCATCCACATTATTATATAAGGTGGACGTATAGGCTGAATTGTAGACGGGACGGTTGGCCTGGATGAGCGCCTTGCAGGTAAAGATATTCTGGTCTTTATCATACTTGCTTACCGTGATATTGAAGTTGCACACGATGCGCTCGTTCTTCCTGAATTGAAGATTCGTCCATTGCCTGTCGTTCACAAACTGCTCAAGAGTTTGCTGCAGATTATCGAATACCCGTTTTTCCGTGCCcTGAATCTGTGCATGGTTGATGGTAATCTTAGCCTGCAACTCCTGAGCGGCTGATGTGATGGGACTACAAGAGATGAGCCAGCTCGTTGATAATGTCACGAGCCACTTCAGTTTTCGGTTTCTTCTCATATTCTTTCTTACCCTCTTCAGAAATAATCGTTATCTGGTTGTCATCCGTACGGAATGTGGTTCCCGGATTGCGAGTAGAGTTAAGCACGATGAAATCGGCATTTTTCTTTTTGCGTTTTTTCTGTGCATTAGCCTCTTCATCGTTGGTTTCCAGGGCGAAAGCCACAATTCTCTGATGTTTTTGTTTCATCTTGCCAAGGGCTGCAGCAATATCGTGAGTAGGGACGAGGCGGAGTTCCAGATCATCTTTCTCGCGCTTGATTTTCCTGTCAGCAATCTCGCTTGGCTTGAAATCAGCAACAGCAGCACAGAGAATGGCTGCATCGGTAGAGGCAAAAGCTTTAGTGGCAGCCTGATACATTTCCTCGCAACTTTCTACATCGATGCGATGAATGGCTTCGGAACAGCTGAGCGAAACCGGACCTGCAACCAGCGTAACCTCAGCACCACGACGGCAGCATTCTTCAGCAAGGGCAAAGCCCATTTTGCCGGAAGAATAATTGCCGATGAAACGTACCGGGTCAATCTTTTCGTAAGTTGGTCCGGCTGTAATCATGATCTTCTTGCCTTTCAAATCGAGCTTATCGCTTTCTTTTTCCTTGCAGTTTTCTGATGCAGCTTCATCGGTCTTCGCATTCTGCTGAGCCTGTTCATCGAAGAATCTGTCAAGGCATTCTACGATAATATCAGGTTCTTCCATGCGTCCCTTTCCTTCCAGTCCGCTTGCCAGGAATCCCACTTCGGGTTCTATGATGTGATTTCCATAGCCCAGAAGTGTTTTCATGTTGGCTTGGGTAGAAGGATGCTTATACATGTCGAGGTCCATGGCTGGAGCGATGAAAACAGGCGCTTTCATCGACAGATAGGTTGTGATGAGCATGTTGTCAGCAATTCCGTGAGCCATCTTTCCCATGGTAGAGGCTGTGCAAGGAGCGATGAGCATGGCGTCGGCCCACAGACCTAAGTCTACGTGCGAATTCCAGGTTCCATCGCGCTGCGAGAAGAATTCGCTTACCACAGGCTTATGCGTAAGAGCCGAAAGGGTGATGGGAGTGATGAACTCCTTTCCTGCAGGCGTAATGACCACCTGCACTTCGGCTCCGCGCTTGATGAGACCTCGTATGATGAGGCAAGACTTGTAGGCTGCAATAGAGCCCGTAATACCCAATACGATTTTCTTTCCTTTTAACATGAATTTTTCTAACTGTTAAGAAATAAATCCGAGTTTCGCAAGAGGTTTGTTCTTCAACAGCTTGCGAAAGCCCGGTAACAATTATTTTCCCATTCTCTTGTTGAATTCACGAAGGCGGATGCGGgTAAGTACCTGCTTGGTATTGTTGGTGAAATCGCTTCCCAAGACCCATGTAAAATAACCCGGGTCTTTGGTCAGAATCTCAGCCACATCCCATCCTTTGTATTTGCCGAAGTTGAATACTTCGTGCTTCAAAGGATTTCCGTTCTCATCGTTTACAACGTTGCCCTGGGCGTCTTTTACCTCTTCCCAAACGATGCGTCCGGCGAAATCTACATTATCCTTTTGCTTAGAGAAATCGGCAAGTTCATCCATATTGTTGTTGAGCACGCGCTCAGGTTCGTCCTGCACGCCTGGAGCATACTTGTCGAGCTCGCCCATGAGCACGCGGTAAGTAGCCTCTGTATCCTGATCTGCACGATGAGCTTCGAAATCTTCCTCCATCTTTCTGCCGCAATAGAACTTGTAGGCAGCAGCCAGGTTACGGCGTTCCATCTTCATGAAGATGGTCTGCGCATCGATGAGACGGCACTTGTTGAAATCGAAGTCGATTCCAGCACGCAGGAATTCTTCTGCGAGCATCGGTACATCGAAGTGGTTGGAATTGTAGCCTGCGAAATCGCAACCTGTAAATTCCTTCTCTAATGTAGAAGCCAGCTGCTTGAAGGTTGGCGCATCTTTTACATCTTCGTTGCTGATGCCTGTAAGGGCAACTACTTCGGCAGGAATCTCCTTGCAAGGATTTACATAGAGGTTCTTGCGGTCTTCAGTTCCATCAGGCATTACCTTGATGTAAGAAATCTGTATAATACGATCCTTGATCATGTCAAGACCCGTTGTCTCCAGGTCGAACACGATCAGAGGCTTTGTTAAATTGAGTTTCATTTTTGTAGAAATACTTTTCTTTTtGTTGTTTCAGAGAAAGCCCGTGCTCCTTTAGTCGTTAAGGAGCATAGGCATGATGAGCATCAGAATATCTTCGTTCTCAGGCTGTTCTGCTGGTACGATGATTCCGGCACGGCTTGGGTCTGCCAGCTGGATGATGATGTTGTCGCTGGTGAGATTGCTCAGGATTTCCATCAGACTGCTTCCCTTGAAGCCGATGCTGATAGGAGAGCCGTTGTATTCGCAAGACAACTGTTCCTTTGCAGATGTTGAGAAGTCAATATCCTCAGAAGAAACCTCGAAACGGCCTGACTCGATGTGGAAACGGATGAGCTGGCTGCTCTCGCTTGCAAATGGCAATACGCGGCGCAAAGCACTCTGCAAGCCTCTGCGGTCTACTGTAACCTCGTTAGGGTTGTTTGGAATGACAGAGTTGTAGTTAGGGTAGCGGCCATCAATCAGTCTGCATCTCATAACGCCGTCAGTAAACTGGATTTCTGCGCTTCGGTCATCAAACTTGATGATAGCGTCGTCGCCGTCCTTGCTCAGAATGTTCTTCAGCAGAGAAGCTGGCTTCTTAGGCAAGTTGAATGCTGAAGGAGATTCGCTCTTGATAGTGAAGTTCTTGCTGCGAACCAGCTTGTGACCATCGCTTGCTACGATAGCGAGAGCATCTGCTGCCAGGTCGAAGTAAATACCGTTCATGACAGGGCGCAACTCATCGTTGGCTGTAGCGAAGAGCGAGCGTGAAATGTTGTTGATCAGCATTTCTGTAGGCAAAGAAACGGTGGTGCAAGCATCGTTCATGCTCTGTGTGCGAGGATATTCCTCTGCGCTCTGACCTGTGAAGTTGTAAAGACCGTTCTGGTAAACAATCTTGATGGCAACGGCTTCTCCGGCAGCATCCACATCGAAGTGAAGAGGCTGCTCAGGCAGTTCCTTCAACGCATCGAGGATAACGCGGTTAGGCACACAAAACTCACCTTCTCCATCGTGGTCGGTAAGAGCGAGTGTACTCTTGATGACATTATCACTATCGCTAGCCGTGATGCCCATTTCACCGTTAGCAACTTGGAAAAGGAAACAATCGAGGATTGGCAACGAATTCTTGCTTCCAATCACTTTTGCGAGCATGTTGAGCTTGCTGCTCAATGCAGAACTTGATACTGTAAATCTCATGAGTATTTTATTTAAATTTTATTTTGTTTTCTGTTTCACCTTAATTTAATTAGGCAATATCACCTAATTGAGCACAAAAaTACAAAAATAaTCGCTGATAAGcaaaaata
>contig00060
TAATTtCGCAGTCaGAAAGAAAAAAaCACCcTTTAAACAAAGGAAAAACTTTAAATATTATCATATGGAATTACAAGGAAAGGTTATTGCCGTTTTGCCTGAAAGAAGCGGCGTCTCTGCAAGAGGAGAGTGGAAAGCTCAGTCGTTCGTAATTGAAACCCACGAGCAGTATCCAAAGAAATTGTGCTTTGATGTTTTCGGAGCAGACCGTCTGGCTCAGTTCAACATTCAGAGTGGAGAGGAACTCCTGGTTTCTTTCGATATTGATGCTCACGAGTATCAGGGCCGTTGGTACAACAGCGTCCGTGCCTGGAACATCCAGCGTGTTGACCCTAACGCCGTAGCTGGTGCTATGGGCGGAATGCAGCCAGGTGCGTTTCCTCCAGTAGGTGCTCCTGTAGCTCCTGCTCAGCCAGCAGCTCCTGCTAATGGCGCAACTGCAGCATTCCCTCCAGTTCAGCCTGCAGCTCCTGCAGCAGAGGGTGGTAGCGCAGATGATCTTCCTTtCtAAAAACAGAAAAGTAAGATAAAAATAAGAGCACTTCGCCTGAGATTTTCTTCTGTCTCGGATGAAGTGCtCTTTTTTtATtCATAATCTTATATTTCTCTTTATTAACTGTTTTCTATTCTCTACGTCTCTTCTCAAAGAATTGTTTCGAAGCGGCAAAGAAGAGGAGAACGGAAGCTGCATTttCTATAGCAACCATCCAGAATGTTCCGTTGTAACCGAAATGTTCTGCCACAACTCCGCCTAGCAGACAGCCGATTCCGAAGCCCAAATCCCAACCTGTAAGAATGCTGCTGTTTGCCGTTCCACGCTGGTTGTGACGAGCCACATTAATAAACATGTTGAGGAAGGCTGGGTAAAGATGACCGTTGCCCAGGCCGATGAGACAAGCCGAAAGATAATAGGCTACCGGGTGCTTGACGGCAACAAAGATGATGAAACCAACAAGCGAAAGCAGCATTCCTTCGGCCGCATTCTGGGTAAGTTTGCCCTGGCTCAAGGCTTTTCTTCCCTGCAATCTTGACAGGAACAGACCCATGGAAAGAAGGGCAAAATAAGTGCCCGTTCCGCCCGTAATTCCGAGTTCCTCCTTGCTGTAGATTGCGAGATAATTGCTCAGAACGCCCCAGCAGAAACCGAACATGGCGATGTTGATGACAAGGAGCCAGGCACGCGTCAGGAAGAAGCGGTCGAGAGAAAGCTTCTCCTTGTTCTTAACGATTTCCTTTtCGGGGAGGCGGATGGTTCCTGCAATCACAACTGAGGCAATCGCCACGATGAAAGCTATCCAGAAGAGAATCATGTAACTGTCTACCGCATTATGGAGATAGATTCCGATGGATGGAGCAATTGCCATGGCAAAATTGTTACTCAGTCCGTAGAGTCCGATTCCTTCATTTCTCCTACTTGCCGGAAGAACGTCGATGGCGCAGGTGCTGTTGGCAACCGTTACGGCTCCGAACGGACCTCCGTGCAGGGTTCTGCAAATGGCAAACATCAGGATCGTGCTGGCTGCAATATAGCCGGCAAAGAAGATGGCGAAGGCCGAGAGACAGACCATCAGAACCTTCTTGCGCGAAAAGCTGTCAACCACATATCCGCTGAACGGACGAATGATAAGGGCGGCAACCGTATAGCCGCTCAGCACAATTCCAATCACATCTTTCGTGGCTCCAAAATTTTCGCTCAGATAGAGAGGGAGCAAAGGTGTGAGCAGATAGAAGGCGAAATACAACAGAAAGTTGGTAGTCATCACCTTGATGTAGTTTGCATTCCAAAGTTTCTCTTTCATCATTTTTAGAGTTTATCCTCACTTTTAGAGTTTGTCCTCATTATTAGAGTTTGTCCGCCAGCCAGGCGTCGATGAGTTTTCGGGCGATGGAAAGTTTCTCAGGGAGAATAGGGAGATTCTCTTTCGTGAACCATTTACCACGAGAGAGCTCTTCTTTCTGAAGATGAATTTCTCCATCTACATATTCTGCCGAGAAGCCAATCATCAGACCGCTCGGATAAGGCCAAGGCTGGGAACCGAAATATTTCAAGTTCTTGATAGTCAGACCGGTTTCTTCCATTACTTCACGATGAACCGCCTCTTCCAGATTCTCGCCAGTCTCAACGAAACCAGCCACGAGACTGTCGAAATTTCCCTTGAAATTGCGAGCGTGTACCAGCAAGACCTGATCATCTTTCTTAATCAGAACGATGATGGCTGTGGCAAGCGAAGGCCAGACCTGTTTGCCGCATTCTGTACATTTCTTACTGATGTCGGTTGCCATTTTCATCGGAGCTCCGCAAACGCCGCAGAATTGGGTATTCATGTCCCAATAGTTGAGCTCCTGACACTTTCCTGCTTTCTGGTAAAGGGCAGGAGAGAGTTTGTAGAAACTAGGGCGCAAACCGCACATTTCGTACTTCGGATTGCCGGTAACGGGCTCAGGAATGGTGAAGGTCTTCACCTCTGTTCCGTCTTCCATCGGGGTAATGTTGAGAATGTGAGTCCAAGGCTTTGTTGGGATTGGACTCTCTTCTGAACAAGGAATCGTATAGGTTCCGTCTTCTTTCTTTTCGAGCAAGAGATCAGTCTTGCAAAATATAAACCAATACTTCATTCTTTATTTTGAACTTATTTGCTTTTTTACAATACTGCGTTAAATTAACATTTAATCGTCTATAAATCAATAACTTATATTAAGAAATGCTTATGAAAACTTAACTATAAAAAGTTGGTCAAGTCA
>contig00061
ATTGTTTTTACTTTGATCTTTATAATATGCTTTTCCAGAAGCGTTTCGAGGAGCTATTGCTTCTTACCGAACAGCAATTCGAAATCGCGCTGGGCAGCAGGTTTGGTCCATGCTTCCGGCACAAACTTCCAGTTGTTGTTTGGTTTTGCATCAACCGTTCCCATCTTTTCAATTTCTTCCATCAGATAGTAACGCTGGTCGCGCTTGCTGCGATAGATAATTCGGCTTTCAAGACTGTCTTTCGGGATTCCGGCACCCTTGGTAAGGAGTTCACCGCCACCATTTCCACGATAGCTGTTAACGGCTACCTTGTACCATTTCTTCTCATCGAAAGGTTCGCCGTTGCTCATGCGCAGAATTTTCACCTTCTCGCCATCTGGCTTGGTTACGTCAACTTCGTAATCGATTCCCGCAGCACTATCAAAGTTGAACGAGAGATTCTTGAAGCCGAGGCGTTGCTGGTCGCCAACGGTCTTCTCATCGAGCAGCAGGAGATGGTCGTCCGGGCTCTTCATGGTGTTCACCCAGAGGTCGTAACTCATTTCCAGATGCTTTCTGATTTCTTCGCCCGTCATGCGCATTACGTAGAGCTGGTTCTCATATTTATAGAGATTGAACATGTCGCTCACGTAGATTGGGCCGGCTTTCAGAACCGCGTTGAACTGAAGGGGAGCGTTGAACGAAATGTCGGCTTTTGTTATCTGCAACTGGAGGTTGAGGATGAAATCGTTGAAAGCAGAACTGCCGAAGAACTGGTCGCGGCTGTAGATGGTAGTCTTGAAGTTGCCAATCTGCTTGCCCACATATTTCTTTACTTCCGCAATCTGAGGTTCGAAAGTCTTCATGAAATCCTCGTCGATAGGACAATCTGTCACATCCACAATCTTGCCTGTCACCTTTTTGTCAGTTACCACCAGCTGCTTCTTTCCGTTCACCTTTTTCTTGTTGAGGGTGAGAGTTATTTCAGCATCAGCCACGCTAATGGCGTTGTTGGCAGGATCCAGGCAAACCACCTGCTTTCCATCAGTATTGGTTACGGTTTCGTTGTCGCGCGTATGGTCGTGGCCGAAGAGAACGAGGTCGAAGCCCGGCACTTCTTTTGCCACCTTGATAGAGGCGTCTTCATCATATTCGGCAGTCTGGATGCCTCCGTCTTTTCCGCTGTGGAAGAGGCCGATGATGACATCCGGTTTCTCATTCTCCTGAAGATATTTCACCCATTTGCGGGCGTTTGTTACCATATTTTCAAATTTCAGTCCGCTCCAGAGATTCTCCGTGAGCCAGTTTGGAATGGCAGGAGTAATCATTCCCAAGACTGCCACCTTCACGCCCTCGCGGTTCAGGATGAGATAAGGCTTAACGTATGGCTGGCCTGTAGAAGTGCTGATGATGTTGGAACCAAGAACTGGGCAATTGAGTTCTTTTATCCATTTGTCGTAAACTGGATGACCCGTTTCAACATCATGATTGCCAAACACTTGCGCATCATACTTCATGTAGTTGACCACATCGGCAGCCACGTTTCTAGCCTCTGTGTTTACATAATTATAATAATAGCAGGTAGGCTGTCCCTGCAGAATATCGCCATTCTCCAAGAGGATGAGGTTATCCTTGTAGTCTTTTCGCAAATTATTGACGTAGGAAGAAACGCGCGCCAAGGTTCCTGCTTTTGGCTTACGGTTGATGAAATCGTAAGGGAAGAAAGAGCCGTGCACATCGCTTGTCTCTATCACTCTCAGTTTTACGGTACGTTGTTGTGCCATCGCTTGTGAATTGAAAGTTAGCGCCAGAAGAAGCGCAGCAAATAATTGTTTCATATAAATTAaTGTATTACTTTTGAGTAATGAAAGCCCATCAGTTGAGCTCTGTTTCTTATTTtCTCTGCAAAaGTacaaaaa
>contig00062
ttttaaaaCTAAAAAaTAGGAGGTTTTATAATATGGCATTTGTTGATTATTACAAGATTCTCGGCGTAGACAAGAACATTCCGCAGAAGGATGTGAGAGCTGCGTATCGTAAACGTGCAAAACAGTTTCACCCAGATTTGCACCCTAACGACCCGAAGGCGAAGGCTAAGTTCCAGGCGCTGAACGAGGCGTATGAGGTGATTTCTGACCCAGATAAGCGTGCTAAATACGACCAGTATGGCGAACAATGGAAGAATGCTGATGCATTCGGCGGTTTCGGCGGAGCTGGTGGTGCAGGCGGTTCCGGAAGCTATGGTGGAGCAGGTGGAAATCCATTCGAGGGTTTCGACTTCAGCCAGTTTGGCGGAGGCGGAGGTTTCTCCAGCTTCTTCGAAAATCTCTTCGGAGGGCGTGGCAGAAGCCAGCAGTCGGCTGGAGGATTCGGTTCCGGCAATTTCGGCGGTTTTAATGGTTCTGCCGGTTATGGTAGCGGCTTTAATGGGGCTGGCTACGGAGCTGGTGCTGATTTCGGTACTGGTGGTTGTGGCGGCGGTTGCGGCCAGAATGGTCGTGCCAATAACGGCGAAATGAACATGAATGTGAATATCGACCTTTATACGGCTCTGCTGGGCGGCGAAGGAATCATTAAATTGAGTAATGGTTCTAAAATCAAACTGAAGATTAAGCCGGAAACGCAGAATGGCACGAAGGTTCGTGTTCGCGGAAAAGGATATGACCGGGGGGACGGAACCTTTGGCGACCTGATGATTACTTACAACGTGAAGTTGCCAACCGGGTTGAATGATAAGCAGAAAGATTTGCTCCGTCAGATGAAGGATGCAAAGTAATTTCTAAAAGAAGGGAACGGGTTCTTGGACATGAGAACCTTCCCGAAACATGAAGGTAAAAAGAAACGCCCTGCAAGAAGGGAACATTCAGAAATGAAGTTCCTGATCTTGCAGGGCGTTTTTTATTCTATTCTGCGGCATTAATCTTCGACATGTTGAACGCAGAAACCTTGCCGTCTGGCGAAACGGTTGCGTTGATTTTGAAATGGTTGGTTTTCTTAGTACCGTCGGTAAGCTGAACTTCCTCACGTGCTGAGAACTGAACCTGATATTCATAATCTTCGTCACCCACCTCGCGCTTCTTGATCTTATAATCGTTGGTGAGGAACCAGTTCAGGTTGGTCACATCTTCCTTATAAAGCTTATTCATAAAGGTAACAACATCTGCCTTGGTAGCAGAATTCTTACCCAGAAGCGAAGAGAGAATGTCTTCGCATGAAGCCTGCAAACCATCAGCATCGCGGGTATTGATGCTTTGGAAGAAATGGCGGAACAGACTGCTTACCATATCTTTCTCTTCTGGCTGCAAATCTCTGCTCTTGGCTTTCTTCATCGCATTCTCAGCCTCTTCGATATGCGAACCGTCAGCATGAGCGGCGAGATAAGCCTGGTAAGCTTCTACATTATCAGCATTCTTTGCCACATTCCAGTCGATGGAATCTATCTTGTTCAAAACCTCCTGCTTGTGTGGACTGTTTGGGTATTTGTCGAGATAAGCCTGCAGGGCCTCTTTCGAACCGCTTACTACGGCGTTGGTCCAGTCCTGATCGGTCTGTTTCAGAAGTTCGAGGTGAGCCATGATGGAATCACGATGCGCCTCGTCAGCATCTTTGTAAGTATCTAGGTAACTCTGCAGAACCATCGGGTCGCTACTCTGCATCGCATATTCGTAAGCTTCCAGCTCCTTATTCTTATTGGCATTATCATATAAATATAAGAAAATGCCACAAACGAGGAAGGCGAAAATCAGAGAGATGATGATGACGCCACGAGCGCTCTTTTTCTCTGCCTGCGTTCCTTCTCCGTTTCCGCCGTTCTGAGAATGGGTTTGCTGTGGGCGAACCGGTGGAACAGGTGGAGTAGGAGGAGTTGTGGTTCTGACAGATGTCTGAGGACGAGCCTGCTGTCTGAGAGCCTCCTGACGGCGGATTTCTTCTTGTCTGATTGCATTCTGTCTGGCTGCGTTTTCAGCATCTTGCTGCTGAGTCATAGAAGCCTGGCTGGCAGGAGTCTGCTGGCTCATTCCTGTCGGAGGCGTCATTCTTGTGAGCGAAGGATTCAGCTCATGGCAGTTTGGACACATTTCCAGGTTGCTGAAATAAACCTCGCCACAATTTGGGCATTTGGTAATTTTGCCTGCTATTTCTACTCCGCAACTAGGGCAGGTAGGTGCTTTATCGCTAATTTGGCGTCCGCATTCCGGACATTTTATAATTGCCATAATTCTATTTTGTGTTTATTAATTTACTTATATAATTCATGCTTCTCTACTTCCAGACCTTATCCACTCTTTACCTTGAAGCTAATCATAAAGTTCCAAGTTCAGGGTTCCATGTACTATCGATGTCTGAATCTGATTTCTCTGAGCTTGTGGCGCCCCATGAAACGGCTTTTGTCAACATAGCCGTTTATTCCGTTGAGTTTGCCCTTACCCGTATATTGCCACATTTCGAAATCTCTACCATCGCGCAATACAGGGATGCGCTTCGTATACTGGGCAATCATCAGCTTGTAGCTGTCTAGCTTGCCTAGAAGATAGTTGTCATAGAAATTGGCTCCCGTATAGATGAGGGGTTTCTGCTTATATGCTTTCTCTACGAGATGCAGAAACTTAAAGAGCGAATCGCAGAATTCTTCTGTATTCATGCCGCTTTTCGTCTCCACATCAATCATAGGTAAGAGGTCCTGATCTCCCGGACGGCATTGGGCCTTGAAATTTTCCAACTGCGTCTGCTGTGGGATGCGGGGTCTGTAGAAATGATAAGAACCTACTTTCATTCCGTAGCGATGAGCCAGGTCGATATTCTTCTTGTATTTGCTGTCGATGTTGGTTCCGCCCTCGGTAGCTTTCAGATAAACGTAAGCCATCTTAGAGTTGTCGCCCACGGTTTCCCAGAACACGTTGCCCTGATAATGACTCAAGTCGATGCCGTGAACGTGCCGACAAGTGTCTTCGCATTGCACCTGGGCATGGGCTCCCAAGGCAATAATGGATGCTATAATAGAGATAAATAACTTTTTCATAGATGCAAAGATACGAAAATCAGATGAAAATCGTACTACTAAGAGATTAATTTTATAGATATTTTACTCTTCGTCCTGATGAATCCCAGGTTAACCCCTTCAATCCTTACTGAAATTTACTCTTCAATCTCAGATAATGAACGGAAGAAATTGTTCATGAAATTGCTCATGGTTTCTATCGGAGCGTATTGCAGATAGCGCATGCTGCGGCGCAGATTCTTGCGCATGGTTCCCCCCGTGGTGCGTACAAAGCCGCTGCTGGTCTGCTCAAACTGAATGGCCTGCTGATCCATGATATTATAGTAGAGCGAACGGAGCGTCAACTTGTAGGCGCCTCTTTCTATGTGATGAACGAATGGGATTTCGTCCTGTTCAAAATCGAAGAAGGTGATGAGCACGCTTCCTTCCAGCTGGGCGATGCGCTGGATGCGGAGCTTGGCAAGCCACTTCTCCAGTTTCACGAAATCTACCTTGTCGCCTCGGGTTCTCAGGTAGTCTCCCAACTGGATGATTCCTCTGAGATTGATTCCGTTAGCCAGCATTCCATTTACGTTTGCCACGATGATGCGCAGCAGATAAATAGTCTCGATAGAGGTATCGATGGCGTGGCGTTCATCTTCCTGAATCTTACTGAGCCGTCGGTTCAGAAAACCGTTGTTCATCTTCACCTTTCCGGCAGGAACATCATTCACGTTCTTGAGCATCTGAGCTATCTTTTTCTTCTTAAAGGTAGTCATCGGTTCCATTTCTTCCTTGATGCCGAAGTTGTCGGCACGGAGCTTAGTAAAAAGGTTGCGCTGAAGAAAATTCATATGCCTTGTTCTTATTAATAGTCAATAATAAAGTTTTGTTCTTCCTGTCAAGAAATCTCTAACGCAGAAGGAGACCCTCCTCTGATTTTTAGAAGTCTTCCTAACTGTATCTCTTAGGATAGCGCAAGAGGATGGCCAGCAGGGCTGCCACACCTATCGCCAGCGGATAGTAGAGATAAGGAAGAATGTCCATCGGACTGAGATTGGCCAGGCCGGCTGCCAGGAGCATCTGTACGCCATAAGGAATCAATCCCTGAACCATGCATGAGAAGGTGTCGAGAATGCTGGCTGCCTTGCGGTTGTCTACGCCAAACCGGTCGCCTATCTTTTTCGAAATATTTCCTACTGTCAGAATCGCTACCGTATTATTTGCCGTACAGATGTTTACCATCGAAACGAGGGCGGCGATAGAAAGTTCGGCTCCACGCTTGCTGTTTACGTGGGCTGTAATCTTGTTGATGATGAAATCGATTCCGCCGTTTTCGCGGATGATTTCGAGCATACCACCTGCCATCATGGCGATGATAATGAGTTCGCCCATGCCGATAATGCCGTTGCCCATGGCTGAGAACCAGCCAAAGAGGTCGTAGCTTCCGGAGGCACCCAGAAGATGACTGCCTATGCCGATGGCGCCACAGAGTAGGGTGCCCAGAGTGAGAACAGCCATTACATTCATGCCGGCAATAGCGGTAACGAGGACGGTGAGGTAAGGCAATACTTTCATGTATTCTACCTCGTTGATGTGGGTTGGGGTCTGAAGACCGACTCCCATGACAGAATAGGCGATGAGCACGAGTACGGCGGCCGGAACCACAATCATGGAGTTGACCTTGAACTTATCGCTCATCTTGCAGTTCTGCGTCTGCGTAGCAACAACCGTCGTATCGGAGATGAACGAGAGGTTGTCGCCGAAATAAGCGCCACCTACGATGATGGCGGTCATCATGCCTACGTTAGCATCCATCGAGTGGGCCAGTCCGGCGGCTATCGGAACCAGAGCCACTACGGTTCCCACACTTGTTCCGATAGATACGGAGATAAAGCAGGCAGCCAGGAAGAGTCCTGGCAGAATCATGCTGGCTGGCAGGATGCTGAGCGCCAGGTTGACGGTTGCATCAACGGCTCCCATCGCCTTGGCTGATGCGGCAAACGAGCCAGCCAGCACGTAAATCCAGAGCATGAGCATCAGGTTGTTGGCGCCGGCACCCTTGCTGTATGTGTCCACTCGTTTCCTGACAGGCATTCCGCCGGAAATAGCCACGGCATAAATGCTCGAAATCATGAACGCTACTGTGAGCGAGAGGCTGGTGTCCTGATGACTGCTGTCTACCGAATATACGGTAAAAGCCACGATGAGGACAATCAGCAAAAATAATGGCGACAACGCCAGCAAACCTTTTTTATTACTCATACTTCTTTTTtCTTCTTAATTAAAGAGTTACTCCATTCTTGAAGATGGAGATTTCACGATAGCCATTATACTCGTTGCGAGCCTCCTCGCCACTTGCTACGGCTATAATCTTATCAATAAACTTGCTTACCAAGTCTTTCATTTCTACACCTTCTACCAGAGCGCCGGCGTTGAAGTCAATCCAGTTTGGCTTGTTCTTTGCCAGATTGCTGTTGGTAGAAATCTTCATCGTTGGCACAAAAGTTCCGAATGGGGTTCCGCGACCTGTGGTGAAGAGAACGAGCTGGCAACCTGCTGAAGCCAGAGCTGTGGCTGCTACAAGGTCGTTACCCGGAGCTGAAAGCAGGTTCAAACCGGTTGTCTCCAGACGGTCGCCATATTGGAGCACGCCGCTTACCGGAGCACGGCCGCACTTCTGGGTGCAACCCAAAGCCTTATCTTCGAGGGTTGAGATACCACCTGCCTTGTTACCTGGAGAAGGGTTCTCGCCAACTGGTTCACCATGGCTCAGGAAGTACTCCTTGAAGTCGTTAATCAGGTGAACGGTCTTGTCGAAGAGTTCCTTATTTTCGCAACGGTTCATCAGAATGGTTTCTGCGCCAAACATTTCCGGTACCTCTGTCAGGATGCTTGTTCCGCCCTGAGCTACGAGCCAGTCGCTAAATTCACCTACCAATGGGTTGGCTGTAATTCCGCTGAAGCCGTCAGAACCGCCACACTTCAAACCTACGCGCAGTTTGCTTACCGGAACTTCCTCGCGCTTGTCTTCCTTAGCCAGGGCATAGAGGTTGCGCAGAATCTTCATGCCTTCCTCTAGCTCATCGCCTTCAACCTTCTGTGTTACAAGAAGTTTGATGCGGTCGTGATCATAGTCTCCGAGCATCTTCATGAAATCATCTGGCTGGTTGTTCTCGCAGCCGAGCGAGAGAACGAGCACGGCACCTGCGTTTGGATGCAGACAGATATCGCGAAGCACCTTGCGGGTATTCTCATGGTCGCCCGAGAGTTGTGAGCAACCGAAGTTGTGATGCCATGCGTGGATGGCGTCGATGCCTTCGCTGCCTGTTTCTTTCTTGAGGAGTTCTACCAGCTTCTCAGCCACGCCGTTAACGCAGCCCACGGTAGGAACTACCCATATTTCGTTTCTTACGCCTACTTCGCCATTCTTGCGAACGTAGCCCTTGAAGGTGCGGTTTTCCTTAGCGATGTTCAGCTGCTCGTTAACCGGGTTGTAGGTATATTCGAGCGTACCGGCAAGATTAGTCTTGAGGTTGTTCTCGTTTACCCATTCGCCCGCCTTGAGACCGGTCTTTGCATGACCGATAGGGTAGCCATACTTCAGAATATCTGTACCCTCGGCAGCATCGTTGATGAGCACCTTGTGTCCTGCAGGAGTATCCTGCAATAATGTGATGGCCTTGCCATCTACTTCAATCGTTTCACCCTTCTTCATAGGGCGCAAGCAAACCACTACCGAGTCGGCAGGGTTAATCTTGATAAAACTTGATTGTTCCATACGTAGTCTGTTTTTTATTtATTGTTTATAATTTATAATGTTCCTGTAAGAATATTCTTCCATGCGGAAACCCTGTTCTGCCCGATAGCCTTAGAGCTGGGTTCTGCGATAGAAATCTACATTTTCCTTCATCAGCAGCTCGATAGGCATATAGTTTACCGGTGTAACTTTCTTCTTCAGCACGATGGCCTGGAAGAGCGTGTCTACGCAGGAGTAACCCTGCATGTAGGCGTGCTGGGCGATGAGGAAGGAAATGCTTCCTTCGCGCAGACAGCGGGCGTTTTTCTCCACCATATCATAGCCCATGATCTGAACGTCGCGGCGGTTGGTCTTCAGCAGGAAGTCGCCCACGATGTGCGCCTTCGAAGTCATGGTGATGCAATGGTGGATGTTCGGATGCACGGCAAAGAACTTCTCCAGCATTTTGACGAATTCAGCACGTGTGCCGCTCAACGGCAGGTCGAGCAAGGTAATCTTCACGTTAGGGAAGTGGTCGTGCATGTAATGGCGGAATCCTACCTCTCGGTTGTCCTGCTGCTTGCTGACCACTCTTCCGTCTTTGGTCTGCCTCATGAGCAGGATTTCATCTTCCTTTGCTGCAAGCATCATCAGCATCTTGGCTGCGAAGAAACCGGAACAGAACGAATCCTGACCGAAGAAAGAGAGCGGACGGAGATCGGGCATGTAGGAGTCGAGCAGGATGAACGGGATGCTTTTGTGATGCAACGCCTCGGTAAACTCGCGGGTCACGTCGAGCGATGAAGGCACCACGATGACTCCTTCCGGACTGGCCTCAAGAATCTTGTTGCCTTCTTCGCGGAACGATTCCTCGTTGGAACGCTCATAGAAACGAATCTCTACATCGATATGGAAGTCACGTCGGGTATCTTCACATTTTTTTGCGCCTTCCTCTATTTCCTCCCAGTAAGCCTCCGATTCATGTTTCGGAATCAGCAGGTAGAAGGTATAGGATTTGTTGTAAGCCAGAGCGCTGGCGTACACATTAGGCTGATAATTCATTTCCTTGAGGGCTTTCTCGACCTTGTCGCGTGCAGGTTTCGACACGTTTGGACGGTCGTGCAGAACTCGGTCTACGGTTCCAACGGATACGCCAGCTCTCTCGGCAATATCCTTGATTCTGATTTTTTCGGCCATTGTTTTTTAGCATTACGGGTCTGGTTGCTTCGCGTGTACTTATTATATAAGGAGCCTCTCCTGGGGGCTACGATAGATAAAACGTCGCAGGTACTTCCTAGCTGTGCACAGACCACAATTAGTATTAAGCAATTCTGTTGTGTGCGACCACAAGTGCGAATTTTGCCGCAAATATACAACAATTTTTTGAATTGTGCGAAGACACAGCAACTTTTTTGCACGG
>contig00063
AaAAAaaaTGCGATTTtATTtCGTTATtCGAGAAATTATGGTTATTTTTGCCCTCGAAATTGAACGACAACTGATAATTGCACTTCATTTCTCTACTGAAAAGTGGAATTTAATTTGTTACTCATAACAAACAAAaTAAAAaCAAAAAaTTAAAACTATCAAACATGGCAAAAATTGTAACATTAGGTGAGATCATGCTTCGTTTATCACCAGAAGGCAATGATCGTTTCATTCAGAGTGAATCACTTCGCATCATCCCTGGTGGTGGTGAGGCTAACGTAGCTGTAAGCTTGGCTAACTATGGTCATGATGCTTACTTCGTATCTAAGCTCCCTAAGCACGAGATCGGTCAGATTGCTGTCAACGGTCTCCGTCGTTACGGCGTTAACACAGAGTTCATCGCTCGTGGTGGCGACCGCGTAGGTCTCTACTATGCCGAGACTGGTGCTTCTATGCGCCCATCCAAGGTAATCTACGACCGTGCACACAGCGCAATTGCTGAGGCTGACCCATCTGATTTCGATTTCGACAAGATTATGGAGGGTGCCCAGTGGTTCCATTGGAGCGGTATTACTCCAGCTATTAGCGACAAGGCTGCTGAACTTACCAAGTTGGCTTGTGAGGCTGCTAAGCGTCACGGCGTAACAGTTTCTGTTGACCTCAACTTCCGCAAGAAGCTCTGGACTTCTGAGAAGGCTATCTCTGTTATGCGTCCTCTGATGAAGTATGTTGATGTTTGCATCGGTAATGAGGAAGATGCTCAGCTCTGCCTGGGCTTCAAGCCAGATGCTGACGTAGAGGGCGGTAAGACTGATGCTGAGGGTTATTACGGAATCTTCAAGGGCATGATGAAGGAGTTCGGATTCAAGTATGTTGTTTCTACTCTCCGCGAATCTCTCTCTGCTACACACAACGGCTGGAAGGCTCTTATCTATGATGGTAAGGAGTTCTATCAGAGCAAGCACTATGACATCAACCCTATCATCGACCGCGTTGGTGGTGGCGACTCTTTCTCTGGTGGTCTGATCCACGGTCTTCTTACTAAGGAGACTCAGGGCGAGGCTCTTGAGTTTGCGGTAGCTGCTTCTGCTTTGAAGCATACTATCCCTGGCGACTTCAACCTGGTATCTGCTGACGAGGTAGAGAGCCTGGCTGGCGGTAACGCTAATGGTCGAGTTCAGAGATAATTATAGTTTAAAGTTTATAGTTGATAGTTTATAGGCAGTCTTGCTTACGGCGAAGCTCCTATTAACTATAAACTATTAATTATTAATTAAAATAAGTAATGGCAAAGTTTAGCAAAATGCAGGTTATGGCAGCCATGAAAGAGACTGGTATGGTACCTGTTTTCTTCAATAAGGATGTTGAAATCTGCAAGAACGTCATCAAGGCTTGTTACGAGGGTGGCGTACGTGTTTTCGAGTTTACTAACCGTGGTGACTTCGCTCACGAGATTTTCGGAGAGTTGGTAAAGTGGGCCGACAAGGCTTGTCCTGAGATGATTCTGGGTGCAGGTACAGTTGTTGATGCCGGTACAGCTTCTCTGTATCTCCAGCTCGGCGCTAACTTCATCGTAGGTCCTAACTTCAACCCAGAGATTGCTCCAGTCTGCAACCGTCGTCTGGTTCCTTATTCACCAGGTTGCGGTTCTGTAACTGAAATCAATAATGCTCAGGCTGCCGGTTGCGACGTAACCAAGGTATTCCCAGCAGGTAACGTAGGTGGTCCTTCATTCGTTAAGAACGTAATGGCACCTTTGCGTTGGAGCAACATCATGGTAACAGGTGCCGTAGAGCCAACAGAGGAGAATCTTACTCCTTGGATCAAGGCTGGCGTTCTCTGCGTAGGTATGGGCTCTAAGCTCTTCCCTAAGGAGACAGTTGCTGCTGGCGACTGGGCTGCCATCACAGCCAAGTGTCAGGAGGCTCTCGGTTACATCGCGAAGGCTCGCGCTTAATTTAGACTATTTTTCATTCGAGATGCAAATTTCAGCATCCTTCTTTTCCATGTCGCCATCATCAATTCTGGTGGTGGCGGCTCTTTTTCTTTCAGCTTGTTCTCCTGCGAATAAGGCAAGGGTAGACGAGCTGAACGAGCAATCCTATGCTTATCATTATCGCAATCTCGATTCTACTAAAGTGCTGGCTGAGAGGGCTTTGAAACTTTCAGAAGATTATCCCTCAGGCCGTGCCGAAGCCTATAACAACCTTGCCTTCGTATGTATAGCCAAGATGGATTACAAGGGTGCCAAGGGATGGCTGAAGAAGATTGAAGAGGAGAGCGATAATCAGATAGAACTCGCTATTGCCGATGTTCAGAACATGCGACTCTGCCAGAGAGAATCGCACAACAAAGATTTTTATGCTTATCGCGAAAAGGCGATGAGGCGTTTGCGCAGAATTCGCGAAGAGGTGAATTCCATGCCCCCGAGGGAAAGCAAACGCGTGATTTATGCAAAATCTGAATTCTATATTGTGGCCGCCACCTATTTTTATTATGTGGGCTTAGACGAGCCGATGCTTCAGGAGCTTAACCGTTTGGACCCAGATGAACTGGAACAGGATTCGGCACAATATCTCAACTATCTTTATAATATAGGTTCGGGCGGAGCTATCGTCAAGGGAACCGAAAACGAAATCAATCAGGCGGAATTCGACCGGCTGATCAGCTGCTACATGCTGGCTAGCGACCCAGCCCATCCTTATCCTTACTGGCAGGCTAACGCCCTGCAGTCTATAAGCGAGCACCTCAGAAAAGGAGAGGTGAGCGATTTCCTCATACGCAACAACCTGCCTGCCTTCCAGTATCTCAACATCGAGCAGATGCCAAACAATCTGCTGGCAGGCAACTTTGCCCAGCGTGCCCTCAACCTCTTTTCGAGCTACGGAGATGTTTATCAGACTGCCGGAGCCAACCGTACGCTGGCTGAATGTTTCTGGGATATCCATGATTATTCTTCTGCGCTCGACTGCCTGAATCATGCCCTGAACGACAACAAGGCCATCGAGCAGGCACCCGACCTCGTAGCGTCGATACGTGAAAGACTCTGTCTGGTTTATTCGGCTATAGATGATAAGCAGCAGAGCGATTACAACCGCAATATCTATCTGGATTTGCAGGACCGTTCGCGACAGGACCGCCAGCTGGAGGCACGTGCCGCGGCACTCGACGAGAACGCCCAGCAGCTCAACCTGATGATTGCTGCCGTGGTGGCGATGATTGTGCTCGTGGTGGTGCTACTCTACGTTTTCGACCACATGAAGCGCAAGAAGATGAAGAACCAGTCGATGGATAAACTGCTTGCACCTTTGCGTGAGTGGAGCGAGAATAACACTAAGAAAATCAACGAATTAAAAGATAAGCAGGAGGAGGTTCAGGATGACCTGAACGTAACCCGACTGCATATCGAAGAAAACAAGAAACGCAATCTGGAACAAAGGGCTAAGATTTCGCTCGTAAACAGTATTACGCCTTTCATCGACCGCATGATTCACGAGGTAAACCGACTCTCCGAAGGGGGCGAAAGCGATGAGGTGCGGCAAGAACGCTACCAGTATATCGCCGAACTCACGGATAAGATAAACCAATATAACAACGTGCTTACAGAGTGGATTCAGATGCGCCAGGGCTCACTCAGCCTGCGTATCGAAAGTTTCCCGCTCCAGCAGCTTTTCGATATTGTAAGCAAGGGCAAGATGAGCTTCCAGATGCAGGGCGTGAAACTCGATGTAGAACCTACAGATGCCGTGGTCAAGGCCGACCGCATCCTTACGCTCTTCATGATCAATACCATAGCCGATAATGCCCGCAAGTTTACACCCGAAGGCGGAAAGGTAACCATTAGCGCCAAGGTTTCTGACTTTGTGGAAATCAGCATCTCAGATACCGGAAAGGGTATGGACGAGGAGCAGCTGGCGCATGTCTTCGACCGGACCTATACAGGCGGTCACGGCTTCGGACTGCTCAACTGCAAGGGCATCATAGAGAAATATAAGAAGGTGAGTTCGCTCTTTGCCGGCTGCCAAATCAAGGCAGAAAGCAAGTTGGGCGAGGGGAGCCGCTTCAGTTTCCGTCTGCCTAAAGGTATCGTCCGCCGAACCCATCAGTTGTTGGGCATCATCATCATGTTCTTCGTGCTGCTGTCGGCTGCGGTCCAGCCTTGCGAGGCTAAGAAGGCCAACGACATCCGCCAGCGCCACAATCATCACAAGACGAACGTAGATGCCAATCTCCAGCGTGCCGACGATTTTGCAGATAGCGCCTACTTCAGCAATATCAGCGGCACCTACCAGCGCACCCTGGCCTTTGCCGATTCTTCGCGCCATTATCTCAATGCGTTCTATCTGTCGAAATATCCCGACGGCAAGTATCTCATGGTGGCTCATCCGGAGGTGGGAATGGCGGCAGAACTCTATTGGATGCGCGAAGGGCTTAGAACCAATTATCACGTCATTCTCGACCTGAGAAACGAGTGTGCCGTGGCTGCCCTGGCGTTGCACCAATGGTCGCTCTACCAGAGTAACAACAAGGTTTATACCCAGCTGTTCCGCGAGATAAGTGCCGATAATACGCTCGATATTTACGTGCACACGATGCAGCAGAGCGAGAACTCGAAGACCGTGGCCGTGGTGCTGCTCATCCTGTTGCTGCTGCAGTTGCCGCTGGCTTATTATCTGCTCTATTACCGCCACGTGCTGAGTTACCGGTTTGCCATGATTGAACAGACCAAGGCTAAGCGGACCGACGAGGCTGAGCAGGAATCCCTGAAACTGGAGCTGATGACCGATGAGCTGCATAGGGCTGAATATGAGAACGATAAACTTCATATCTCCAATTCCGTGCTCGACAACTGTCTGTCTACGCTCAAGCACGAAACGATGTATTATCCGTCGCGCATCCGCCAGCTTATCGATTCGCAGCCCGATGATGTAGATTCGCTCAAGGAACTGGTAGATTATTATAAATCGCTCTATTCTCTGCTCAGCGCCCAGGCGATGGAGCAGGTAGAAGGCAACATCAAGGCAGATGATTTCCTGAACCGCTATCTTGTTTCTCTGATGCGTGGCAATTCCAAGGATTACCATACCGGAGTGGCTGAGATTCCGGGTTCTGCCTACGTGAGATATTGGATTGACCAGCAGGATGTGGCCTATGATGCTGCGCTCCATGCCCAGCTCTTCACCCCTCTGACGGGCGATTTGCGCTATCTCCTGTGCCGGCAGATTGTGAGGGAACTGGGCGAGATTACCAATCTGCGCGGCTGCGGCATCAAGGCTTGCCAGGGCGATAAGGGTTGCCTCAGGATAGAGGCCGTGCTGCCGGCACGCATCAAATGGAAAAGTTTAAAATCATAAGAAAATAAAAATATCAGAAAATGGAAAATTTTAAAGTCATCATAGTAGAAGACGTGCCCCTGGAACTGAAAGGTACAGAGGGTATCTTCAAGAATGATATTCCCGAGGCTGAAATCATCGGTACTGCCGAGAGCGAAATAGCCTATTGGAAACTCATCAAGCAGCAGTTGCCCGATCTGGTTCTGCTCGACCTCGGACTGGGCGGTTCCACCACAGTAGGCGTAGAAATCTGCCGCCAGACCAAGGAGCAGTATCCTGACGTGAAGGTGCTCATCTTTACAGGAGAAATTCTGAACGAAAAACTCTGGGTAGATGTGCTCGATGCGGGCTGCGACGGCATCATTCTGAAGAGTGGCGAACTCCTTACGCGTGGCGATGTGGCGAGCTGCATGGGAGGTAAGAAACTGGTGTTCAACCAGCCTATCCTTCAGAAGATAGTAGACCGTTTCAAGCGGAGCGTAAACAGCCAGCTGATGCGTCAGGAGGCTCTGGTGAATTATGAGATTGATGAGTATGACGAGCGTTTCCTGCGCCATCTTGCGCTGGGTTATACCAAGGAGCAGATTACCAACCTGCGCGGAATGCCTTTCGGCGTAAAGAGTCTGGAGAAGCGACAGGCAGAACTGGTTCAGAAACTCTTCCCTGACGGCAATCACGGCATGGGCATCAACGCCACCCGCCTGGTGGTAAAAGCCTGCGAGCTCCGCATCCTCGATATCGACCATCTGCAGGCAGATGAAGAATAACTCGTTTCAATAAGCGCTTTTTAAAGAATGTATAAGAAAGTATTGGCCTATCTGGCATTATCGTTGGGAATAGCCGAAATAGTGGTGATTCTGGTTTCGTGGCTGCTTACAGCTGCGATGCCCGAGTCGTTCGCCCATTCGCTTACCAGCCCCGAGGGCATCCGCTGGTTTACGGGCCATTTTGTAGACCATCTCACCTCAGTATGGCTCGTATGGCTGGTGCTCATCAGCATCACCATCGGGGTGGTAAAGCAGAGTAGGGTGCTCCATTTCGACCATACCCAGTATCGCCAGCGCACGGCCTTGCGCCTGATGCTCATCGAGTTGTGCATCTCTGCAGGTATCATGCTGGCGCTCACCCTCTTGCCCCATGCCATTCTGCTGAATGCCGTAGGAACCCTCTTTCCGGGTCCGTTCACGCATAGTCTCATTCCGTACATCTGTTTCTCGGTCATGGTGATGAGCATGAGTTACGGCATCATGAGCGAGAGCATCAAGGGCATCAGTCAGGTTTATGATGCGATGAATCAAGGCATCCGCCTCCTGTCGCCCTGCTTTCTTTTCTACATTCTCGTGATGCAGCTCTATACATCCATCCTCTATGTAATGGAGTAAGATAAAAGCCCCTGATGCTCGTTTCCTTGCATCAGGGGCTCTTTTCTTACTCCAAACCGTCGCCCTCATTACCGCCGGTGGTTCCGCCGCCTTCGGTATTTCCGCCGCCCGGGGTATTATCCGAACCGCCACCACCTGGGGTGTTGTCTGGGTCTTCCACATCGCCCTTATCGTCGGAAGTAACGTTTTTCACCACTTTGCCGTTGCGGTCGTAACAGGTAATCTGGATGGAGGTTTCCTGCAGCTCGCGCTTGATGTCAACGCTTGGGGTGAAGATAACACGGCGGTTGGTAATCAGACTGGTAGCCACTTCGCCTACGGTAGGCACACTCTTGGCTCTTACGCCGAATCGCATGGTTCCCAATCCCGGAACGGCTACGGAATGGCCTTCGGTACACCACGCCTTGATAACCTCGCCTGCTGCATCCCAGCAAACCTGCATCACGCCCACGCTAACGCCGCTTCTGATAGCAGCCTCCTTGATAACCTTGCTCTCTGAGAGCTTGTTGTAAAGTTCGGTACCGAGAATGAATCTGTACTGACCCTTCATTTCGCCTACTTGGATAAGGGTCTCCTTTGCTTTCAAATTAATTGCCATAATCTTTTGAATTTTAAATTGTTATAAACTATTTACTCTAAACTACCTGATGGTGATGGTTGGCACATAGTAGGTAGAATCTACTTTGGTGGAGATGTTGTTCTCCTGATGTTGCCGCTGGTTCTTTCCGATTACGAGTCCTGCCGTGCAGGAGCTGGATAGGAAGGTGACGATGGCTGAGCAGATCGCCACGATGAGATACCGGATGAATGCCTTCATGTTCTGGTTCATGATTTTTTtCTGCCCCCTGTTAAGTTTCGCTAGCGAAACGACTCGTTTCGAGGCTTGGAGTCTTGTTTTCATTACTTTTTtATTTTCCCAATTAGGGAGATATTTTTCTCCAACTGGGCAAGTGATTTTGCGCGCTTTCTGAATCACGATGCAAAGATACGAAATCCCGATTTATCAGGTGTGCGATAGCGTGCGATACCATGCGATAGCGGAACATTTAATCACTAATAACTATCCCGGTTCCCCGAGGTTATCGATAATAGCCTTCACCTGCTTAGGCGTGAACGACTTGCAAGTCTTTTCATATCCCATCTGCTGCAATTCATCCCAGAGCGGCTGGCAACGGCGAATCCAACTCATGAGATGATTCACGGCCGTACGTGGCATACTCTCGGGAAAGTACATCAGTCCCAGTTCCTTCTTCGTATACGAACGGTTTATAAAATCTTCCATAATCTTAATTTTTtAATCATTTGTTTATCGGCTCCTTGCTCCCGGAAGTTGCAGCAGCCCCTAAAAGATAGTATTCGCTGAAATCCTTGCAGCCCGGTGGCAACTGGTGGTGAACCAGCTGGGGGAGCATCTCCCTGAGTTGCATGAAGAGGCTTTCGCCCGGCACATCCTGATCAGGAAACATGTGGAATTCCACCTGATACAGTCTTCCGATATCCGTCAGCAGCTGCTTATCCTCGGGTTTGAGGAGCGTGGCAGAAGGGATGGCAATCGCCTTATGTCCGGCAGAAAGCATCGCCCAGCAGTCGCTACATCCCTCCGTAATGAACAGCCTCTCGCCCGGTTTCAGTCTCTTCACAACCGGCAGGTTATAGATGCTGCATCTTGCGCCGTAAGGGAACCGGAAGCGGGGAGCATCTAGCTCCTTTTCTTCGCCCGGACTTTTTtCTTCAGAAGAAACATTCCCCTCAGAAGAACAGCCTCCCGATGAAGATTTTTtCTTCGTGTAATCCAGGTTCCGGTTCTGGATTCCTATAAGCCGCCCATCGGTATCGAAGTAAGGAATCTGCAGCCAGTTGATGCCCTTCTTATCCGTCcATGAAGTCAGTCGGCACCAGTTCACCACTCTCCAGTCAATCTTCCTCTCCTCGAAGAGAAATCTTCTAGCCGCCTGGTTAAGCCAGGGATGTTCGAAGAACCTAGCATACCTGCTTGCATCGAAGGAAGATTTCCCCGAATTATCACCCGAAGAAGAATCACCGGATGAAGAGCCCGAAGAAGCCCCTCTGCCCGAAGAGCCCCCAAAGGAAGAGCTTTTCTCCGAGGAAGAATCCTCCTCCAGCTGAATCTGATGTTCCCCAGCGAGCCATCGGCAAGCCGCCGGGAAATCCTTCCCTAGGTATCGCATCGCCAGGTCGATGGTGCCGATAGAACTCCTCATGCAGACATAGCATCTGCAGCTGTTCTTGTTCTTGTTGAACGTAAGGCTGGCGTGGTGGTCGTCATGGAAGGGGCAGAGCGCCTTATGGTGCTCCACCTTCATCCCCATCTCTTTCGCGACCTTCTCTATCGGAAGTTCGCGCAGTTTCTGAATCTCATATTTCTCCATCATATCCCTTTCCCTTTCTTTTTCTTGGCCGGTATACCCGTCAGATATTCTGCAGTCTTGGTATAGAGTTTTGTCTGGCTGTTATAAGTAATAAACTGGCGGTTCTTCCATACGTTGAGCTGATGCTTGGTACCTTCCTGATTCTTGCCCAGACTCAGGCGCAGGGTTTCCAACTGCAGTTCGTTGAAGGAATTCTCCAGCTGGTCGAGCATGTTTTTCGGACCGCTTCTCTGAGCCTCTTCCTGCCCATCTCCCGTTTTAAACATGTCGCCGAACACCTTAACCTTCGACCACAAATCGTAGTAGCAGAACCATTCAACGAAGTCGCCGATGGATTTCGACCAGCTCTGGTCGTTCAGAATCCACAGCACGGCTCCCTTCTTCCATGCCGAGAAGATGCTGCGGTGGGAGAGTTCCCAGAGCGTATCATCATCAGCAAGGTCGGCCAGGCGTGCCATTTCCTCTGCCAGCTTATCGGCTATCTTGTTGAGTGGCTTCACCACAAAACTGCCCTTGCAGTTGTCCAGCCTCAGCAGGTAGCCATCGAGCTTTTCGAGGAAATCTTTGTTGTACGTTCCCTGTCGCGGAATCTTTCCGCTTCGCTCGCCACGGGCTTTGTAGGCGAAAGGTATGCGCCCGAAGAAACCATTGGTCAGGTCTTTCTTGTAAAAGAGTCGGGCCGCCTCGGGAGTAGAGGTAAAGGTGAGGTTCACACGGAGCAGAGGGTTGCCCGTTACGCCATCAGCCGTGGCGCGCAAGGCTCCAGCCCTCTGACAGTCGAAGATGTTTCTTACCATCTGGCTCACCTGCTTATGCCCACCACACATTCTGTCGGCCATCTCCACCTCAGGCAGATTGATGTACTGGGTTCTTCCGCCCAGCTGTTCGCATGCCATAGCGTTCTGGATGAATGCAGGATTGGTGACATCAGAAGGTGGAAACCAGAAACTCACGTCCGGGCGCTCCGGTTTTTCCTTGTTGGCGCCCTTGGTTTTCATCTGTCGCTGCCAGTCAACCAGTTTCTTGAACTCAGTCTCATCATGCTTTCTGAAAGGTCTCATGATGGCCTCTACAAGATGACCCAACTGTGCCTTTCCGATACCCGATGGACCTATCAGATGGCCCATTTGCCCGCACATTTCGTAATATTTGTTGTCGGAATACATGAATCTTACGTCTGTGAGATGAGCTGCTAATGCCGGAATTGCCATCGGAATGAGCACTTCCTGCATGTCTTTAGATGCCTGAGAGATGGCAAATTTTACAAATTCAGTACCCTTGCTGGGTTTGGGCATCGCCGGAGCGATGTTGCTAAAAATATTATAATCCATTGCTTTTTAGAGAGTTAAATCAAATTTCATGTTCATTTTTtCTTGCTTGCAGTCTCAGTCTCAGAGTCTCAGTtGTTTTTTttATGGtCTCGCTTCCTATATATATTATATATAACTAATTAATAATCAATAAGTTATAAAGACTTAAGAAGCGGGTTTGGAGTTGGATTGTGACATTTATCCTAACTGAGACTGAGATTTGAGACTGCTTTGAAGAGGAAATGAGGGTAGGGATAATCCTGTTACCGGcACCCCCGAAGTCCCCATTTCCTCTAGAAAGCCTCAACTCCGTTTATCTGTCATCACTCTTGCCGCTAATGATGCGCAGCTCGTCGGCGGCTCCCTGGCAGAAGTCCTGGAAGGTGAAGCGTTCTGAGAACTGCGGGCGGTTGAAGGTAGGGTAGAGCGTACCGTCTTTTTTCCGGTTCACGTTGATGTACTTTCCTTCATACACGTGCGGATTTCTCTGCACCACCTTCTGCAGTTTCTTCTCCTGGTCATTCTGCACAAAGGTGAAGTGGTCTTCGCCGTCGTGCGTAATGGCTCCATCCAGATACTCGCCAACGTCCATGCGCCCTGGCTCCTTAGTCATCAACTTGAGGTCGATACCCAATTCTGTGTTTGGGTAGAATCCCTTTCCTGCTTTACCTGAACTTTCGTTCATATTGTCATTTAATACTATATTCATTTTTACTTGAGTATTAAATAAGCCTCTCTGGTACGATGACGTTCGAAGAGGTTTCCCCGTCATCTTTTCTAGTACCATCATTCCCCATTTTGTGATTTGCAACTCGCCTGATGGGTAGTCATCCTGTTGTCAGATGACGGGTGCAAAAGTAAGAAGAAAAAGCCTGGCACAGATGCTTTTCCAAAGTGCCGTCTCCAAAGTTCTCTGAATTTCTCCGATTTTCTCTGTTTTTCTCTGATATCCTCTCTACGTATAGTCGCATTTTTGACTTAGGGGTACAAAAAaGCGACCGATACCTGAACAAAAATCAAGTATCGGTCGCTATCAGAAGATATAAATCTCTATCAGGAAAGCCCAGTCGCTATCGTCTTCTAGTCCTTATTATAATATTTACAGAAAGTCTTGTATCCGAACCCTCCTTTCTCAATCGGCATACCCATTCGTATCAATTCTTCATGGGCATTTTTTGTGTTTTGTGGCAGCAGCACCTTGCCCTCCTTTTTCAGTATGTTCAGTCTCTTACAGATTTCCTGTACGTCAAATTGCTTTACCAGTCTCTCCACCTCTTTATGCACTTTCCATCCATCGTCTTCATCGAGTGCAGGATGCACAAAATGGAAGAGTTCCTTCTGAAAACCTTCTCCTGCAGCTTCATTGGTTTCACTAGCTTTTtCTGTCACCTCTGCCTCGTAATTCTCCTCCGTCACCTCTGTTTCTTCAGCAAAAAAATCCTTTGCAATCTTCATCATCTGCTGTGCAGACAGATTGCCCTGGATAGTCAGTTCTTTGTGCTGGTTGTTGTAAATAACATTGCCTGCATAATAATTATTACTCATATTTCTTCCTTTTTTTATATTCTTGTAATATTTTTGTATGTCTATAATTCTGATGGCAGCAGAGCAGAATTCCCTTCTTCCTGGTGGTCAAGATGCAGATGCTTACTATGAACATCAAATGTAGAATCTCCTGCATGATAGTGCTCTGCCTGAATCGTAGGCTTCTTTGCCACCTCTTTTAAAGCCTTCGTCTGTTCCTTGATGGCATTAATCTGTATACCTTCTCTTGCCTCTTCAGAAAGGAAACGCTCAGTCATATTGTCAACCCGAAGTTTATACTCTGGGGGTAAATATGAAATCTCGTGGTAGATGAATCTCTGCAAAACCTCAACATCTTCTCGTCTGACTAGAGTTTGGCTGTACTTGATGATTTTATCAATAAGGTAGTCTTCCTTCTGGCTTGTTAGAGATGGGGTAGGAGCAAAGCTGTTTGTTGGCAGCCCCAAACGCATGCGCAGACGGTCTCTAATCACGAAAGCAGTAAGCAATTGGCGATACCTATCCAAAGGAATGCGTGTGTAGTGAGCGCGTATGAGCATGGCTATCTTATCATCATGGGAATAAGGAGCCAATGCCGGAATATTGGAAAGTTCTGTCTCTATATCTTCCAACCATGACATCATTTTCAAATTATCTGGTTTATGACAGTCGGCACCTTTTAAGTGCAACCAGTCATGCCATGCCCTTTTTGCTTCATGGGTGGATAGTAGATGGGGAAGCCAACTTTTGCGGAGCTTCTTCTGGCGACCTTCATTGCATAAACCGCTCAATAAGTGTTCTAGTTCATTCGCCATATAGCGTATCTTGTCGCCCTTTTTTGCTTCCATTGCTTTTATGACATTCTCTATTCCCTCCTTCGCTTCGTACCATAGAGCGTATTTTCCCATTGTTATTAAAGTCTCTGTGTATTCCTGAAGCTCCTCTTCTTCATCTGAAGTTAACGTCTCATGTCTCAGAATATCTATCATCATCATCGTAGCATCTTCTACGCATAAAAACTCCTCTATCATAGGAAATAAAGGCAGGGGCGGCTCCCATTCTTTCCAATGGTCTTTATGCAAGATGGGCACAATTGGAGTAGAATCAGTTTCTGCTTCAACAAAAAAaTAGCCCTCTGCAGAAATTATAACCTCCTTAACCCGAGCGCGGAAATAACCCCGTCCGCTGGTTGTCAATGCAGCCTGAGCCAATGATTTATATTCTTCTCTATTACGTACATAGCCTGCCTTCCGACTCGCAACGCGCGCAACAAAAGCTTCTTCATCAGTTTCGTTAGTAGGTTCGGGTTTTACCGAAACATAGGGGTGCTTTCTGTCCAGCATGGTCAGAAATTCTATTGTTTTTtGTTGTTCTTGTGCAGTCATATCCTCACCTTTTACGTGGTTAGAATTTACTGCATATTGTACCCCAACTATTTTTATTAAATCTCCCATTGTTTGGTATTTAGATTTTTGGAAAGCTGAATTTAGTTATTACGGCCGTCCGGAGTACAAAGTTACAAAaTAAATTCCTATTAGCaTTAAAaTGTAACATTTTTAACATTATTCGTAACAAAAAaTCTAGATTTCGCCCTTTTTTGTGCAGCTTTTAATAAAGAAGTTCCTTTTCTCCTTCCTATTTTCCACTCTTTCCTTCGCCTCCAATCTTTCCTCTCTCGCCCCCAATCTCTCCTCTCTCGCCCCCGTTCTCTCCTCTCTCGCCCCcGTTCTCTCCTCTCTCGCCCCCGTTCCAAGCGATTCCATCGCTTGTCCCCCTTCATCCTCTCTTTTCCACCCAGCCTCCTCTCCAAGCGCCTCCATTTTCCCTATCTCCATTCCGCAATCCTTTCCGCCATCTCATTCAGTTCCAGGCATTGCTCCCTGGTAATAGTCTTCTTCTCCATATGGTAATCCCAGGGGCTAATCTGAAGCAGCAGCCCCTCAGAACAGGCATAAAAACTCTCCCCGCAAGGCTTATACAACCTCGGGAACCCGTTCTCCCTCAAGAGCACAATACGGTACCCCCGGTTCATAGCCTCGCGCAAAACCTCCTTCTCTTTAGTCGAGATAGCAGCACTCACCAGCACGCCACCACGTTCTCCGCAAGCCAGCCATTCCTCGCGCAAGCGCCTCAAATCCTCCTCAGAATACCGGCGATGTACAACGACCGCCACCTTATCAGGAATATCGAGCAAGAAACAGTTGCCCACCATCTGGCATCTGCGACCCGCCACCTCTTTATTCTGCATCACGGTAAAAAGCCCCGGGTTCATCCTCTTCACCATCAGTCTTCTCGGGTTATCATCCAAGTATTTCTTCCATCCCTCCAGTTGTCTCTCATGCAGCAGAACCTTGTCATTATACCCCAATTCAAAGAGCCCCTTCCTTGGTGCCGTATTCATCCCATAAATCCTCCAGTAAGCCTTGTTGCATCCCATCTTAAACCCCTTTATCACCATTCCCAGCGAACCCATCTCTTTCTCTCTTTTCGCCGTCATCCCAATCGAGCCCGCTTCATTCTCTCCAGTCTGAGCCTGGTTAGCCCCTCCAGCCGAAGCCAAGTTAGCCCCTTCTGTTTGAGCCTGGTTAGCCCCTTTAGTTTGAGCTAAGTTAGCTTCTTTGGTCAAAGCCGAAGCCTGTCCCCCTCTCGCCTCCGTTCCAAGCGATTCCATCGCTTGTCCCCCTCTCAAGTCCTCCTTCACCCTCACAATCAGGTGAATATGATCAGGCATGATGCAAACCCTCCAAACCTCCACCTGGGGGTAATATTTATGAATCTTCGGAATCTCCTCCTTCGCGATGGCAATCCCCAGTTCAGAAAGCATCACTTTCGGCGCATCACCATCCCCAGGACGGGCATCCACCCGTCCCCACAGTTTCCCCAGCAGAGGCATGAGTCCCTCCACCACAAGCGTCAGCATATAAGTACCCCTTCCATGGTAATCATGCCATGGGCTTCTGCGTTTCATGGAGTGCTGGGTTTCATGCACCCTCAATCCTCTAGCTATAGCTTCATCTCTATCCATAATAAAATAAGTAAAAaGTAAATAATTAAAGCTCCCGCTCCCGTTTCTCCTGCAAGCCCGCCCCTCCAGCAAAGAAGCAAAGAAGGGAGCAGTCcccATCTCACCCCcGTTCCAAGCGATTCCATCGCTTGTCCCTCATCGCTTTTGTCCCTCATCGCCAATCTTCACCATTCATCCCTGCCTTCTCCCTTCACAATCTCCTTCACCCGTTCCTCTATTTTCCTCCAAGGTTGCCCCAGGTTTACCGTCCTCACAAAGATGCGATGCCCCGTCTCCTTATACCTATAAGAAAAGTCGAAATCCTCATCCACGGTAGGGTAGACCAAAGCTCCGCAAGCATTCATAGTATGCGGCTTGCTCCGGTCTTCCTGGTTCATCACGTAAGAAAGAATCTGCGAGAGATGATGAAGGAACATCCTAATAAGGAGAAAGAATGCAGACTCAGTTTGGGCTATGGCCTAGGTTCCACCCATTATTGGTATTGGGCCCCCAATACAAACATGTTCATGCACTCCCGCGACTGGGATTTTGAGCCTTATACCGCAAGTCAAGTGGTTAAATGGTACGGGGAAGGCAAATGGAAGATTGAGCAATAATTTGAGAGTGGGGGTGAACAAAACGTTCATCCCCTTATCAGTTTTGCTTGGGAAAACAGCATCAGAAGGTAGCTCTCTCTGTAAATAATCCAGCAATACCTCGTTAAGTTTCAGCATCTGCTTTACTTTTtCCTGACTATATGTTCTTTCAATTCTTGCCATAATCGAAATCATTTTATGTTGCAGATAAAACCTTTGATGATTCTGAGTGCCCGACAATCTTGGTTTtACCTTAGAATTATGCCGCAAAGTTAAGATTATTATTTTGAATAAGCAAAGTTTTTttGAGCATTTTTCTtGGCGGTTTATCAAAAATGTGCTATTTAGTGCAGGAAAACTGCAGGAACCTGAATATCATGTAAAGGgaGAATTTTGAAaTGAAGaaaatg
>contig00064
cctgaaaaTGgAaCcTGTtCACCCccTTTtCTGATCATTTCATTCTTTAACTTACTTTCTGCCTGTTCTGAGATTAATTCTCATTTCAATCAAAAAGAAATATCTCAGAACAGAATCTTACATCATGCCCGTAAGCCGCTGGATGGCGATGACTGCCTGGTTGTATTCATTAATCGCATCAGCATGCTTCATCAGAACAGCTATGGTTTCCTCGATAGCATTCACGTATTCTACATACGAAATTTCGCCATTTTCATATTCTATCGCACTCAACTTCGAAATTTGCGCAGAATGAGCCTGATTGTTCTGCTCGTAATATTTCAGACGGTTGGATGCTGCCTGGAGACGCTTCGTACAAAGACGGAAATCGCGCTCTTTTTCTGTCTGCTCCTGGCGCATTTCGATTTCAGCCAATTCGCGGTCTTTCTGGGCTGCCTTTACTTTTGCCTTCGTAGAACCGTAAAATAAAGGGATGCCTACGCCAATCTCGAAACCGAAGAAATTACCCTCGGCAAATCTCGAACGGTCTATGTTGTATGGATTCCAACTGGAAATGACACATTGGGTGCGCAAAGATAAGGATAAACTTGGAGCAAAACCTGATTTGGCTGCCTTGATTTCCTTATCGAGAGCGATGAGCTTGTCCTGCTGGTAAATGCCGTCGGCAGACTGCTGATAATTATAGGAATTGAGATTCTGGGCTGCGATGGCCGAGAGATTCTCTTCTGCCGGTTTTATGGGCTCCTGCGTGTTGAGCTGCGTCATGAGGTCGATTTGCAGACGCTCAATTTCGCTCTTTACATCTGCCATTTCCAGACGGTTTTCGTTGCATTTGCGGTCGGCTGAGAGATATTCCAGCTGGCGGCTCTCTCCAGCCTTGTAACGCATTTCTGCAATCTGGCTGTAACGCTCTAATACTGAGTCGATTCGCTCCAATATCTGGAGTCTGTGAGTCTGATAAAGCATCAGATAATAGGTGTTGGCGATTTCAGCCTTCAGTTGCTGGCTAACCACGTTCAGGCGACTCTTTTCTGCCTGGGTTTCAGCCTTCAGCTGGTTGCGACGTGAGGCGTAGACGATAGGAAAATCGAGGCTCTGGGTAAAGGTAAAGCCGTTGTCCGATTCGCCACCCGTAGCAGGGTTTTGAGAGAAAGCAACCTCGGTTTTATCCAGTTCCCAAGCCGTGCCTTGCATCACCTGCGCACGCTCTACCGACTTCTTTCCTGCCTGCATCTGAAGGTTCTGCCTGGCAGCCAAATCGAAACATTCCTGCAGGGTAACTTTCCTGCCCGCAATATGAGCATCAAAATGCTGGGCTCCGACTGTGGCTGGCAGCAGGAGCAGGATGGCGGCAAAGCAAGCCACCACCCTATTCTTTGTTATCTTTATTCTGTTCATTATTTTCATATCTTGAAATCTTACTTTTtCGTAAACATCTTATAGATGGCTGGCAGAACCAGAAGCGTAAGGAGCGTGCTGGTAATGAGACCGCCTATTACAACCGTAGCTAAAGGACGCTGGACTTCTGCTCCGTCGCCATGGGATAATGCCATCGGGAGGAAACCCATAGAAGCTACCAGGGCCGTCATCAGAACCGGACGGAGACGAATCATACAACTGTCAATAATTCTGTTCTGAATAACAGCCGCCAAACTTGCGTCATTCTCCTCAGGAACCGCTGCCGCCTGCTTCTGTATCTGGTTCATCTGACCTATCAGCACGATGCCGTTGAGAACCGCCACGCCAAAGAGGGCGATGAAACCTACGCCCGCCGAAATGCTGAAAGGCATTCCGCGCAACCAGAGCGCCCAGACGCCACCTATCGCAGCAAGCGGAATGGCGGAGAACACGAAGAGGGATTCGCGCAGATTCTTAACCGTAGCGTAGAGCAGCAGCAGAATGATGATGAGCGCTACCGGAACCACGATTATCAGGCGCTGGGTGGCACTCTGAAGATTCTGAAACTCGCCACCATAATTATAATAGTAGCCCTCAGGCAGCTTCAGCTTCTCATCAAGGATGGACTGAATATCCTTCACGGTACTCTGCACGTCCCTACCCTTCACGTTGAAACCTACGTAGATGCGGCGGGCACCATTCTCATGAGAAACCTGAGCAGGAGCCGGTTCGTAAACCACATCAGCCAACTGAGAAAGCGGAATACTCTCGCCACCAGCCAGCGGAATACGGAGCGACTGAAGCGACTGGAAGTTGCGCTCCTTAGGGTCAAGACGCAGAACGATGTCAAACTTTTTATCGCCTTCGTACACAGCTCCAGCCGTAGCGCCCGCAAAGGTAGTTTCAAGAATGCGGTTGATTTCGTCAACAGTTACCCCATAAGCCGCAATGCGTTCATGGTTGTATTTTACCTGAATCTGAGGCAATCCGGAAACCTCTTCAACGAAGATTCCGCTCACGCCCGGCACATTCCTGATCATTCTGGAAACCTTATCAGCTTGCTGGGTAAGCACATCGAGATTGTCGCCAAAAATCTTAATCGCCACATCCTGCTTGATGCCCGTAAGCAACTCGTTGTTGCGCATCTGGATAGGCTGCGAAATCTCAGCCTTCAAGCCCGGAATCGTCTTCAGGGTTTCTTCCATCTTCTCCATCAGTTCGGCGGTAGTTTCTGCCGAAGTCCACTCGGCTTTCGGCTTGAGTGCCACCATGATGTCGGCCCTTTCCATAGGCATCGGGTCGGTAGGAATCTCGGCGCTACCTATGCGGCTCACCACCTGCTTGATTTCAGGATATTCAGCCTTCAGAAGTTTCTCAGCCTTGGAGCAGCTCTCTACCATCTGCGAGAGCGAAGTGCCCTGCGACATGCTCATTTCTACCGCAAAATTGCCCTCTTCCAGACTCGGAATGAATTCGCCACCCAGGAAATGGAAGGCTACTGCGCTCATGCAGAAGAGCGAAACGGCGCCGGTAATCACATTCTTATATCGCGCCAAGACCCATTCCAGAACCGGTCGATACCAGCCCTGAAGTTTCTCTATCATTCTGTCGCTAAAGGTCTTACGCACATATCCCTTCTTGCTCAGGAAGAGCGCACTCGCCATCGGAACATAGGTGAGCGAGAGGATGAAGGCACCCAGGATGGCGAAGAAAACGGTAAGCGCCATCGGACGGAACATCTTGCCCTCGATGCCCACAAGCGTCATCAGCGGAATGTAAACTATCATGATGATGATTTCGCCAAATGCCGCACTCTTGCGGATGCGCGAAGCGGAATCATGAACCTCCTCATCCATCTCTGCCTGAGAAAAACGGATGGGAGTATCGGCAGAATTTCTCGCCTTCCGCTCAATACTCTTCACGCCCAGATGGGCCACAACAGCCTCTACGATAATGACGGCAGAATCGACTATCATACCGAAATCGATGGCTCCGAGCGACATCAGATTGCCGTCGATTCCGAAGGTCTTCATCATGCCGAAAGCAAAGAGCATGCTGAGCGGAATGACGCTCGCCACAACCAGTCCGGCACGCCAGTTGCCCAGGAAGATAACCAGCACGAAGATAACGATGAGTCCGCCTTCTATCAGGTTTCGGGCGATGGTTCCCTCCACACGGTCAACCAGGTGGGTTCGGTCGATAAACGGCTCGATAACCACGCCCTCGGGCAGAGATTTCTGAATCTGCTCTATGCGCAGCTTCACATTCCTGATAACCTCCTGAAAGTTTTCGCCCTTCAGCATGATGGCTATTCCGGCAACCACTTCGCCCTCGCCATTTCGGGTAACGGCTCCGAAACGGGTGGCATGACCCAGCTGAACCTTCGCCACATCACCTATCTTAATAGGAGTGCCGTTTACGGTCTTCACGGCGATATTTGCCACATCTTCCAGACTCTTCACCACGCCTATGCCGCGGATGAAATACTGGTTGGAATTTTCCTCTATGTAACTTCCGCCCGTGTTGGCGTTATTCTTTTCGAGCGCATCAAACACCTCGCTCACAGTCAGATTGCTGGCGTTGAGCTTATCCGTATTGATGGCCACCTCATATTGCTTCACATAGCCTCCCCAGCCGCTCACTTCCGTTACGCCCGGGGTTCCCGAGAGCTGTTTTCTCACAATCCAGTCCTGGATGGTTCGCAGCTGGGTGAGCGAATATTTGTGCTCGTAGCCCTTCTCGGCGCGCACGGTATAATGGTAAATCTCGCCCAGTCCGGTAGCAATCGGTCCCATCTCGGTTTCCACATTTTTGGGCAAATCTTTCTCCACCTGGGTCAGCATCTGGCTCACCTGCGAACGTGCCCAGTAGATATCTGCATCATCATCAAAAACGAGGGTGATGACCGAGAGTCCGCTTCGCGAGATGCTTCTGCGCTCCTTGAGTTCGGGGATGTTGGCGAGCGCCATTTCTACCGGAGTAGTTACGTATTGCTCCACCTCCTGTGCTCCGAGCGAAGGCGCCTGGGTGATAACCTGCACCTGATTGTCGGTAATATCCGGCGTAGAATCGAAAGGAAGATGGATGAGCGAAACGATGCCCCAGATGACGAGGGCTATCGTGAAAACTCCCACCACCAGCTTGTGGCGGATGGAGTAAGTAATCAGTTTCTGAAACATAATCTGTTTTTCTTTAAAAAGCTCTTTATTGATGAAAAGCTCACCTTATATTAATGCTCATCCGCATGTTCGCCCGTGAGCGAAGCCAGATAATATGCATTTTCTGTCACAATCTTCTTGCCCTCCTGCTTCAGATGTTTGCAGAGTTTTACCTCGGTATAAGCTCCATCCGAAACGCCCGTAATAACCTCGTGGCGGGAGAAACTGTACTCGCCCTTCTCTGGCTTGCCGTTCAGAGCGAAGACAAACTGCTTGCCGTCGGTACTGACGATGGCCTTGGAAGGAAGGGCGATGCACGACTGGCTGCCCGTAGCTATCTTGCCGCTTACGTACATTCCGTCGAAGAGTCGGGCTGAGCCGTGAACGCCGCTGGTTTTAAGAGACTGCGCATCTATTTTTACATGAACAGCAACTGATTTCGAATTATCGTTAAAGTATTGGTTTAAACCATAGACATGGCCGATGAGCTTGATGCCCGGCTGATTGGTAAGCGAGAGATAAACCTTATCGCCCGGCTTTACCTTCTGCAAATCTTTCTCGAAAATGTTCAAATCGCACTCTATCGCCTGGTTGTTCTGAATCTTCATGAGCGGAGTCTGCATGTCGGCAAAGCTGCCCAAGCTGGCTGTAATCTGCGAAACCGTACCCGCAATCGGAGCACGCAAAGGGAAGGCTGTGGTAAACTTGCCCCTGGCTACGGCGGCGGTAGAAATGCCCATCTGGGCAAGCTGCTTGCCGATGCCGATGAGGTTGGCGTGGGCCACATGATACTCCTTAGCTGCCTGCTGCGCATTCTTCTTGACGCCAGCTCCGGCCTTGTTCAGCAGTTTCTGTCGCTCCAGGTCGGTAAGTGCCAGTTCGCACTCCTTGCTGGCAGAAAAATATTCGCGTTGCAGACTGACCACATCTGTATTTTCGACCAGCGCCACCACCTGTCCGCGCTTCACATTCTGTCCTTCCTTCACGTAGATAGCCTTCACCACGCCACCCATGAGCGAAGCCACATCGCCCTTGTTCTGGGCGCGCAAAACGAGCTGGCCGTTGGCTGCAATCGTAGCATCCATCACGCGGTCAACCGCCTCGCCCATCTTCAGATCTACCGCATCAACTTGTTTCTGAGAGAGCGGAATATTATCAAAATCCCCCTCTTCATGTTCTTGCTCATGTCCGTGTTCGGCATCATGAGCCTCTGCTCCGGCGTGGTTTGAGAAAAAGGTGAAACCACACCAGGCTAAGATTGCCGCAACGGCAACCACCAATATTCTTTtCATTTTTtCTTCTTTTAAATTGATATTTCATTAAAaCTTGGGTGCAAAAGTACGCACCTTTCCCTGCAACCCGGTTGCAAAAACTGCATCCTGGTTGCTCTAACTACAGAAAATCAACAAAAAGAAGGAGGTCCTCGCCTACTGATGGCCGTTTCGTCAACACAAGGAAGGCTGGCTGCAAACTGCTGCCAACGTACGCTAATAATCGACGAGGTAGGGATAAACAAATACTCAGAAGAAAGCACGGAAAGAAGATGGTTGCCATCGAAAAGCTGCTTCTGAATGCTCTTCAAAATCTTGCCGTTGGTTACAAAATGGTACATCTGATGCACGCGGCAACTATCGTTTTCATTCTCATGATGCTCAGTATGCTCATCGTTGAGATTACCATCCTGCTGGCAACGTTCTACAACCATACATATACGCCCCATGTGGTGATGATGCATCATCACCGTAGAGAGCAGCACACTCATCGTGGCCACAAGGAGGCTGAATAAGTATAGTTTCTTCTTTGCCATTTTATTCTGTTTCCAATTTTACGATTGCTTTCATTCTGCCCGCAAAaTTACaTTAAaaGTACGAAATAGCCAAATAAAACTGaGAAAATTAGCATTTTTTCTTAAAAAAaTTAAAACCGAGTACCCTTAAAGCCATCTGAATACGTAATATGATtAGTTTTtAGTAACTTtGCAACATAAAaTTAAAAAaTAGAAaTGAAAAAaGTATTTTTAATCTTTCAATTACTCCTTGTAGTAATGCTGGCTCAGGCGCAGATGATGAACCCTGTGAAGTTCACCAGCTCGCTGAAAACAGACGGAAGTGCTGTGGCCGAAATCGTGTTTAGCGGAAAAATCCAACCGGGATGGCACGTCTACTCTACCGGTTTGGGAGGCGACGGACCTATTTCAGCTTCGTTCAACGTAAATAAGCTTGAAGGAGCTGAGCTCGTAGGCAAACTTCAGCCACGTGGCAGAGAGATTGCAAAGTTCGACCCTCTCTTCGAGATGAAACTCCGTTATTTTGAAGGTAGCGTTACCTTTGTACAGAAGGTGAAGTTTACCCAACCTAATTATCATATTGATGCCTATCTGGAGTATGGCGCCTGCAACGACCAGAACTGTCTGCCACCAAGCGAGGCAGCATTTAAGCAGAGTGGTAAATCGCCAGCCGTTGATACTCCTGCAGCTGGGGCAAAAGATGCTCTGAATGCAAAGGATGCGAAGGCGATTGATCCTGCCCTTGCTGCCAAGATGAAGGCCGATTCGCTTGCCAAGGCTGCCGCCCTGACTCAGACCGATAGCGCTACTCAGCCCGTAGATTCTGCAGCCTTGGCATCTGCTATGGAAAATCTGAACGTCAAGGACTTATGGAAACCGGTTGTTAAAGAACTTCAGGCTTTTGGCGGAGCTAACGACATCGCCAACCATTCGCTCTTCTACATCTTCTTCATCGGTTTTGTGGGCGGTCTGCTTGCGCTCGTCATGCCTTGCATCTGGCCTATTATCCCGATGACCGTAAGTTTCTTCCTGAAGCGTGCTAAGAACGATAAGAAGAAAGGTATCCGCGATGCGATTACTTATGGTTTGAGCATCGTAGTCATCTATCTGGTTTTGGGTCTTGCCGTAACAGCCATCGCTGGTCCTAGCACCCTGAATGCGCTCAGCACAAGTGCCGTATTCAACATCATCCTCTTCCTCCTGCTTGCCGTTTTCGCCTTCTCGTTCTTCGGTTGGTTTGAAATCAAATTGCCTGACAGTTGGGGAAATGCGGTAGACAACAAGGCTTCCAGCACCACGGGTATGATTTCTATCTTCCTTATGGCTTTTACCCTGGTATTGGTCAGCTTCTCATGTACAGCTCCTATCATCGGTTTGCTGCTGGTTCAGACCGTTACATCCGGCGACTGGCTCGCTCCTACCGTGGGAATGTTCGGTTTTGCGCTTGCTCTGGCGCTCCCATTCACCCTCTTCGCCCTCTTCCCATCATGGTTGAAGTCGGCTCCTAAGTCGGGTTCGTGGATGGAGACTATCAAGATTGTGCTCGGCTTCATCGAGCTTGCCTTCTCTCTGAAGTTCCTCTCTGTAGCCGATCTGGCTTACGGCTGGCACATCATGGACCGCGAGGTATTCCTCTCTCTCTGGATTGTCATTTTCGGTCTGTTGGGTCTCTATCTCATCGGCAAGCTGAAGTTCCAGGTTGATGCTATCGGGGGCGACATCAACAAGCCTATGCCTGTAGCCTGCATCATGTTGGGTCTCTGTTCTTTGGCATTCTCGGTTTACATGATTCCAGGTCTCTGGGGCGCTCCTTGCAAGGCTGTGAGCGCATTTGCTCCACCTATTAACACACAGGACTTCAACCTCAACACCAAGACCGTAGAGCCTGCTTACAAGGATTATGAGTTGGGAATGGCTGCTGCCAAGGCTTCCGGCAAACCGGTATTGCTTGATTTCACGGGTTATGGTTGTGTAAACTGCCGCAAGATGGAGGCTTCTGTCTGGACAGATCCATCGGTTGCCGATAAGCTGGCAAAGGATTATGTTCTCATCTCACTTTATGTAGATGACAAGACTCCTCTTCCTGAGCCTATGGAGGTAACGTTTAATGGTGAGAAGCGCACCCTGCGAACCGTTGGCGACAAGTGGAGTTATCTGCAGGCAAGCAAGTTTGGAGCTAATGCCCAGCCATTCTATGTGGCTATTGACAACGACGGCAATCCTCTTGCAGCAGCCTTCAGTTTCAAAGAAGATGTTAGTGCTTATCTCGACTTCCTGAACAAGGGTCTGGATAATTACAGAAACAAATAATGTTTTTGATTTAATAGTTCAAATAAGGCCGGTATTGGTTCATTTAAGTAGATTTATGAAGGATAAATTTCAATAGATTAGTTTATTCAAGGTAGATTATTTAGGATTGTTACTTCCCCcGACAGGTATGGTTTCCAAGCC
>contig00066
CAGAAGATTTAAAaCAAATCTAGCTTTTTtGtAACATTCGAAGGCGTTTTTAGACAAGAAATTAATACAAATTAAATATGAAATATTTAGTAGCAACATTCACAATTGAAACGACTGCCGACTTGATGCAGGACTGTCAGGATCTGCTTGCCGATGGTGCAGCCGAAGTCGGATTTGAATCTTTTGAAGAAACAGAAACCGGACTGAAAGCGTATGTGCAGAAAGAACTCTTCGACAAAGAGCTGCTGGATGACCGTCTTTCTGATTTCCCTATTGGGGATGCGGAAATTACCTACGAGGTGAAAGATGCAGAATACAAGGATTGGAACCAGGAATGGGAAGAACAGGGATTCGAACCAATTTATGTGGACAACCAGGTGGTGATTTACGATGCGAAACATCCCGAACTCTATCCCGATACGAGCAACAGACCCGACATGATAGAAATAGGTATTGAGGCGAAACTGGCGTTCGGAACAGGAAACCACGAAACCACACGCATGATTATTTCACAGCTGCTCCACATGCCTATCAGAACCAAGCGCATCCTGGATTGCGGAACGGGTACGGGAATACTTGCCCTCACCTGCTCAAAACTCGGAGCGAAAGACGTGGTAGGCTACGATATTGACGAGTGGAGCGTGGAAAATGCCAAGCATAATGCCGTGCTCAATGGCGTAACTAACATGGAAGTACTCTTTGGCAACAGTCAGGTAATCAACCACATCAGCGGCGTTTTCGACCTGGTTCTAGCCAACATCAACCGCAACATTCTGCTCGACGACATGCGCGCTTTCCGTAGCGTGATGAACATCGGCGGAACCCTGGTTCTGAGCGGCTTCTACGAAGAAGATATTCCTGTACTCCTGGAGAAAGCAGAAGAACTGGGAATGCATGAAATAAATAGACAGATTGACAACAATTGGGCCTGCCTTGTTTTAGGTTCATAAAGATTCTTTTCTGATTCTAAACATTCAGAACGAAAAATCTGAAATCAGAAATATCAGATTAAAACATACGAATAAAGGTTGGATTTTCGCATATTGCCAAAAGTCCAACCTTTATTCCATGAATTTCTTCTCATTATTATTGCTTCCTATGCAGAGCTGCTTGAGCTCATAATAACTGCCGTTGTAAATATTGAAATCTACGTAGCCTTTAATGCCCGGCAACTTGCCCACATCCGTATGCTGCCAGAACTTCCATTTGCCCTTATACTGAACCTTGTCAACATAATAGTGGGCTATCCAGTAAGGATAATCATCGAAGACAGGCGCACTCAGATATTGCTCCTTGAATTTATAATAGGTGTAGATGATAGGTTTAACATGATACTTATCCTCTACAATATGCAGCCAGGTAAGCACATCACGCTGGAAATCCTCCACACTCTTATCTGCCGGCTTATGTTCAATATCCAGTACCGGAGGCAAATCGCCATCCGTAAGATGAACCTGGTCTAGGAAATAATAGGCCTGCTTTCGGGCTGTCGACTTATTGCTCCAGAAATGATAAACACCCCGGATGAAACCGAAATCGCGAGCCTGATTAAAGTTCTCGCGAAAATTCTCATCGAGCCGTGAAGAACCTTCCGTACTCTTGATGATGACGAAGCGCACAGGACACCCCTTGATCATCGCATTCTTGAGCTGTTCCCAGTCTATCTTGCCCTGATAATGCGAAATGTCGATTCCATGAATCTCGTAACCTTCAGGATATTCAGCATCGCCATAAAGCGCACGCCATCGGAAACCAGTTGGCCCTACAAAGAAATGATAGAACAGAAAGACATAGAGCACGATAACCGCCGTTCCGCCTATCCACCACGCCCAACGGGGATAGCGTTGCAAAAAAGAAGACGAACGCCTTCTACCACGGGAGCCGCCACGCCGAGGAGTTTTCTTTCTCGCCATGGCACTCTTTTTCTGTGAAGAAGCCGTTCGTCTTGTTGACATATAAAAAAATATTTATTCTATTTTTTACTTAGCCTGCTCCAACTGGAGAGTCTTTGTGGTCTGGTCGCAAACCTCAGAAGGACCCCAGTACTGGATAGGACCTGGATAAACGTAAGCTGTTTCCTTAGCCCACTCATCGCGCTTAGAAGCGAAGAACTTGAATGGAGCGCCATCCAGCTCAACGAGAGCCTTGCGGATAACTGGCTTGTTAGCACCATTACGACGCTCGATGTTCATCATCATAGTGATTGGCACACCACCTGCAATCCACTCTGCTGCAGGAGCTGTTGTGTTCTTGATGATTGACATGTAACCGGTCTTGCCGTTAGCGATGAGGCGTGAAGCGTTGAAACCGAGTGAGTAGCAGTAGTCTGCATCGTAGTTAGAAGGAGCTGCGCAACGTCCCTCGTAACCGAAGAAGTGGTGCTGTGCAGAGAACTTACCAACAAACTTGCCTTCCTTCTTCCATGCAGCCAACTTCTCAGCTACCATGCGAGAAAGCAACTTCTCTGTCTCGATGAGAGAAACCTGTACGTTTCCGTGAGGGTCGCGGTCGAGGCAAAGCTGGCGAGCTACGTCAGCTGGCAAAGACTCCAATACTGCGAGGTTGTCCTTAGCGATGGCACCCTTAACGAATGCAATCTGCTCCTCAGCACTTGCAAACTCACGGCTCTCGCCTGTTGCAGGGTCTGTAAGAACCTCGTTCAATTCTGCGATGAGCTTCTTGATAGCTGGGATGAACTCGATCAGGCCCTCTGGGATGAGAACAGTACCGAAGTTGTTGCCCTCAGCAGCACGGTTAGCTACTGCAGTTGCAATATAAGTAACCACATCATCGAGTGACATTTCCTTAGCCTCTACCTCCTCTGAAATCAAGCAGATGTTTGGCTGAGTCTGGAGAGCGCACTCAAGAGCGATGTGAGATGCTGAACGACCCATCAGCTTGATGAAGTGCCAGTACTTACGTGCTGAGTTACAGTCGCGCTCGATGTTACCGATGAGCTCAGAATATGTCTTGCAGGCTGTATCGAAACCGAAAGAAGTCTCAATCTGCTCGTTCTTCAAGTCGCCGTCGATTGTCTTAGGGCAACCGATTACCTGTACGCCATACTTCTTAGCAGCATAGTATTCTGCGAGAACGCAAGCGTTGGTATTTGAGTCGTCACCACCGATGATGACAAGTGCCTTGATGCCGAGTTCACGAAGAATCTCAATACCCTTCTCAAACTGGTCTTCCTTCTCAAGCTTGGTACGTCCGGAACCGATGATGTCGAAACCACCAGTATTGCGGTATTCGTCCATGATTTCAGAAGTAATCTCCATGTACTTATGGTCAACGAGACCACCAGGACCGAGGATGAAACCATAGAGCTTGTTAGCTGGGTTGAGAGACTTCACACCGTCGAAGAGACCAGAAATCACGTTGTGACCGCCAGGAGCCTGACCACCTGAGAGGATAACACCTACGTTGAAAGCAGGAAGTTCCTTAGCCTCACCTGCCTCGAATGTAATAACAGGCATTCCATAAGTGTTAGGGAACAACGCCTTGATTTCATCCTGATTACCTACTGACTGTGTTGCTGCACCTTCAACTGCCTTTACTGGGCCCTGGAGAGCCTTAGGCAATTTTGGCTGATAAGCAGCTCTTGCAATCTGCAATGCACTTTTTtCCATAATTCGTTTTtATTTTAATTAGTTGAAACTTCAAAAacATCTGCAAAAA
>contig00067
GATaCGGAAAGaTGCtAAAAaTGCGTTAATAGATACATTTTTtCCCAAAAAaTaGATGTTATTTCAAAGAAAaTGATtATCTTTGAGCGATATTTTTAATTATTCATTAATTAGGAGAAAAGAATTATGGCTAATAAAAGAGATTTAAAGCGCACGATCAACTACATTACAAGCGAACTTTTCGCCGAAACAGTAGCTGCATCTTTGTATAATGGTAAGCCTATACAGGAAGATGTGGATGGCATTCTTTCAGCTATCGTCATGATCAACGGCGATTACATCAGCCGCGTGTCTCACCCGGAACCGGGAATCACGAAGGGTGAATATTATAAGAAACTCACAGTCGACTTCAACAAGCAGGTGAGCGAAATCATCGACCAGATTTCAAACCTGGCATAATCCTTTCATCATCAGAATCAGGAAATACACCTATTTAAATATATGGTAAAAGGAATTTGTCAATGGATATTGTATAAGCGCTTGGGCTATAAGAAAATCATCACCCAGGAGCTTCCTGAAAAGTATATTATCTGCATGGCTCCGCACACCAGCAACTGGGATCTGATCCTAGGCCAGCTCTTTGCCCATGCAGAGGGAATCAAATGTAATTTCCTCATGAAAAaGGAATGGTTCTTCTGGCCGCTAGGTCCTATCTTCAGAAAGATGGGAGGTATTCCTGTGTGGAGAAGCAAACATACCAGCATGACGGATAATCTGGCTGCAGAAGCGGATAAGCGCAAGGCTTTCGGACTGTGCATTACGCCCGAAGGTACCCGCTCGCTCAACCCGGAATGGAAAAAGGGATTCTATTTCATAGCCCTCAAGGCGCATCTGCCTATCCATCTCTATGGGCTTGACTATGAGAAGAAGGTCATCCAATGCACCAGGCAGATTATCCCGTCAGGAGATGTTGACAAAGACATGCGTGAAATCAAGTTGTACTTCAAGGATTTCAAAGGAAAGAAACCGGAGAAGTTCACAATCGGAAATATTGATTAAACCTTAGAAGATAACAGTTTAGTCAGCTATTAAAGAAGGAGTATTCGTAAAGTGAAACACCAAAACATAACATATTGTTTGATAAGCAGTTTGCTGTTAGCCGCTGGAGCTTCGCTTCAGGCTAACGGCAAATCGTTTTTTCCTATCTACGACGAGGCTAACAGCGGCGCATGGCAAGGCATAGATTATGATGGCGACCCATGGGTGTTTAATGTTTCCCGCCCTTATTTCGTTACGGCAGGACTACAGAACAGGCACCTTTCACTATGGGCCTCGCACGGACGGTATTATTATGCCGACAGAGATGTATGGAAATGGCAACGCCCTAACCTGTTTTGCACAAACGAAGATCTTTTTACCCAAACCATCGTCGTGCCCTACCTCATCCCGATGCTCCAGAATGCGGGAGCCATCGTCTTCACACCCCGTGAAAGAGACTGGCAGAGAAACGAAATCGTCATCGATAATGATGATGCTGTCAAGTCGGTTTATTATTTCGAAAAGGAGGCGAGCAAGCGATGGAAAAAATGCGATTCGCTCGGTTTTGCCAACCGCTACCGACTGAAAGATGGGGAAAATCCGTTCCGCATGGGAACCGTGAGACAGGCGAAGACTACCAAGCGCAAGAAAACTAGCCAGGTAAGCTACCAGCCCCGTTTCAAGGAAGCCGGCAAATACGCAGTCTACGTAAGCTACCAGTCGCTCCCCAAGAGCGTGAGCGATGCAAAATACATCGTTTATCACAAGGGCGAAGCCACGGAGTTTTCCGTTAACCAGCGCATGGGCGGAGGTACCTGGGTTTACCTGGGCACCTTCGATTTCGACAAGGGCTGCAACGAGTTCAACCGGGTAGTCTGCACCAACAAGGCTTCACGCCGTGGAGTAGTAACTACAGATGCTGTCCGCTTTGGCGGCGGCATGGGAAACATAGAGCGTGGCGGTTACACCAGCGGATTGCCCCGTTGCCTGGAAGGAGCCAGATACTACGCCCAATGGGCTGGTGCTCCCTATAAGGTTTATGGAGGCCGAAAGGGAGAAAATGATTACGCCGACGACATCAACACCCGTTCGCTGATGACCAATTGGCTGGGCGGCGGTTCGGTTTACATGCCTGCCAAAAATGGCAAGCATGTGCCTATAGAACTCTCGCTGGCACTTCATAGTGATGCGGGTTACAATAAGGACGGAAAATCTACCGTTGGAGCCCTTGCTATCTGCACCACAGATTATAACGACGGAATACTGAACAGCGGAATCTCCAGATTCACATCCAAGGATTTCGCCAGGGCTTTGCGCGATAATCTCGTTACGGATCTGACAGCTCAGTTCGGAGAATTCGGCAAACGCTACCTATGGGACAGAAACTATTCTGAAACCCGTCTGCCGGAAGTTCCGTCGGCTATTCTCGAGATGCTTTCGCATCAGAATTTCCCTGATATGAGAATTGCTCAGGATCCGCTCGGAAAATTCTATATCGCACGCTCCATCTACAAAACTATCCTGCGCTTCGTAAACAGCAATCATGGAACCCGATACGTGGTACAGCCGCTGGCTCCGCAGAACTTCTGCATTACGCAGAACCAAGGTGTTGCCCTACTCTCATGGACTGCTCAGCTGGACAAGACGGAACCATCTGCCCGCCCTACTTCTTACATTATTTATAAGGCTGAGGGACAAGGCGGTTTTGACAACGGAACCATCGTGAACACCACCCGCTGCCAGATGCAGCTGGAACCGGGCAAACTTTACCATTTTAAGGTGGCTGCGGTTAATGCAGGAGGAGAAAGTTTCACCACCGAAACCCTCTCTGTGCTCTATAATCCTGCTGCCAGCAAGTCTGTGCTCATCGTAAACAATTTCCATCGCCTTTCCTCTCCGCAGGTCGTGGATGATGAGGAAAAGCAGGGATTTGACCTCAATCAGGATCCGGGCGTAAGCTACGGACTGACGGCGGGATGGAGTGGCAAGCAACAGGTGTTCGACAGAAGCAGAATGGGCAACGAAACCAGTTTCGGACTCGGTTTCAGCGGCAACGAAATGATTGGTAAGTTTGTGGCAGGCAATGACTTCAACTACGTTCAGGCGCATGCTACAAGTATTGCAGCTTCGGGCAAATATAATATTTCCAGCTGTTCGAGCGAAGTCATCACCAGCGGCAGGGTTCAGATGAAGAACTATCAGGCAGTTGACCTCATCAACGGATTGGAGCGCCATGACGGCTATACTCACACCTTCTTCAAGTCGTTCACGCCTGCCCTGCAGAACAGCATCAGGCAATACGCCAGCCAAGGCGGCAGAATCCTGATAAGCGGTTCTTACACCGGAAGCGACATGCAGACTGAAGAGGAACAGGCGTTCCTGAGCGATATTCTGAAACTCAGCTATGAGCCTACAGGTTCTACGGCCATCACCAGGGACATCAATCCCGAAGATTCAACCGTAACAGAACGAGACAGTATTGTCTACACTTCGCCTAACGTCAAGGGTTTAGGTCTGCAGTTCAGCTATTATAACGAGCTGAATGCCCAGCATTATGCGGCAACCCATCCCGAGATATTGAAACCGGTTGGCAATTACGCCTTCACGGCGATGCAATACGATACGGGAACGAGTGCGGCTGTTGCCTACAAGAGCACAACTTACCGTAGCTTCGTCATGGGATTCCCGCTGGAATGCATCATCGACGAAAGAACCCGCACCAGCGTGTTGCTCGGCATTCTCAAATTTCTGACAGATTAAATTAAAAGTAAAACAGATAAAAAaTTTTAAGCTTATGTATAAGATTCAAGCCAACCAGTCTGGCACTCGCTCTATCGAAGTGAGCGACCAGCATTTAGAGACCATCGAAAAGTATCAGTTACTCCGCAACCTCGTAGACAGCAACGGCATTATCGACGAGGAAGTGCTCGATAAACTGAAACTTAATGTGCGTTCACTCCTCGAGAGCAGCGACATCAAGGATAAGGAGTTGCTCGATCTCTGTCTCGACGTCATCTACAATCAGAACATGAAGGCGCTCGGTCTTCACAACCTCGTTCTGCTCTACGTAGACTGGAAAGACAAGAAGCAGGCTGAGGCTGCAGCAGATGCAGAACCAGACGCAGTAAATGATTAAAAAATATTGAATGGATTATAAGTTAACAGATTTCTTACCTACCACCAAGAAAGAATGCGAGTTGCGCGGATGGGACGAACTCGACGTCATCCTCTTTTCAGGAGATGCTTACGTTGACCACCCATCCTTCGGCCCTGCCATCCTCGGACGAATACTGGAAGCCAACGGCTATCGGGTAGCCATCGTTCCCCAGCCCGACTGGCACGGCGATTTCCGAGACTTCAAGAAACTCGGTCGCCCTCGCCTCTTCTTTGGTGTTTCTCCGGGTGCCATGGACTCGATGGTGAACCGCTACACGGCCAACCGCCGCATGCGTAGCGAGGACGCTTTCAGTCCCGACTCCCGCCACGACATGCGCCCCGACTATCCGTCTATCGTCTATACGCAGATACTGAAGAAACTCTTTCCCGACGTACCTGTAGCACTAGGCGGTATTGAGGCTTCGTTGCGCCGCATCAGCCACTACGACTATTGGAAAGACGAGCTCCGCAAGTGCATTCTCTGCGATTCGGGCGCCGACCTCATTCTCTACGGAATGGGCGAACGTTCTATTGTTGAACTGGCCAATGCCTTTGCAGAAGGCAAGACGCTTAGCCAAATCCACGAAATGCCGCAGGTGGTTTTCTACTGCAAGGAAAGTGAGATTCCGGGCGGTTTCAAGGACGATGACATCATCCTCCACAGCCACGAAGAATGTCTCCACAACAAGAAGGGACAGGCTGAGAACGTGCGCCATCTGGAGGAAGAAGCCAACAAGATGCATGCTCAGCGCATGATTCAGGAAGTTGACGGCAAATATGTAGTGGTGAATCCGCCTTTCCCGCTGATGACTACCGCGGAACTGGATGCGGCTTTCGACCTGCCTTATACGCGTTTGCCTCATCCTAAATACAAGGGCAAGACCATTCCTGCCTACGAGATGATCAAGTTCTCCGTGAACCTTCATCGTGGCTGTTTCGGCGGCTGTTCTTTCTGCACCATTTCTGCCCATCAGGGTAAATTCGTGGTTTGCCGCAGCAAGGAGAGCATTCTGAAGGAGGTGAAGAAAATCATCCAGATGCCTGATTTCAAGGGCTATCTGAGCGATTTGGGCGGTCCTTCTGCCAACATGTACGGAATGCACGGCAAGAATCAGAAAGCCTGCGAAGTGTGCAAGCGCCCGTCGTGTGTAAACCCTCAGATTTGTCCGAACCTCAATACCGACCACAGCAAGCTTCTGGAGATTTATCATGCTGTAGATGCTTTGCCGGGAATCAAGAAGAGTTTCATTGGTAGTGGTGTGCGTTACGACCTTCTGCTGCATAAGAGCAAGGACGAAAAGGTGAATCAGGCGGCTAGAGAATACACGCGCGAACTGATTATCAAGCACGTGAGCGGCCGACTGAAGGTGGCTCCCGAACATACGAGTCCGGAGGTTTTGAAGTTCATGCGCAAGCCATCGTTCGACCTCTTCTACGAGTTCAAGCGCATCTTCGACAAGATCAACAAGGAAGAAGGTCTTAACCAGCAGATCATTCCTTACTTCATCAGTTCGCATCCGGGCTGTCATGAAGAAGACATGGCCGAACTTGCCGTCATTACGAAGGGACTGGATTTCCATCTGGAGCAGGTGCAGGATTTCACCCCTACTCCTATGACCATTTCTACCGAGACCTGGTATACGGGGTACGATCCTTACACCCTGGAGCCGGTCTTCAGCGCCAAGACTCAGAAAGAGAAGCTTGCCCAGCGCATGTTCTTCTTCTGGTACAAGCCTGAAGAGCGCCGCGCCATCGAGAGTGAACTTCGCCGGATAGGCAGAGCCGACCTCATCGACAAACTCTACGACAGGAAGAGCATGGGTGGCAGTTTCAAGGGTAAGAAGACGCATTATGACGATAAGGCGATAGGTTCTACATACGATAATCCTGGTGTAGGAAAAGGTGCTAAAGGCAAGCGTGGAACTGGCAGAAATGCGTCTGACCGCTATGCACCAAAGGGTTTCGGAAATGTAGGCTGCTATGATGAAGATAAATATCTGAACGAAGGCCGCCCATTAAGCGGAGGTGCCGGCTTCTTCAAGAACAAGAAGAAAAAGAGCTTCAACCCTAATTTCGACAACGACAACCACAGTCGCAAGAACCGCTACAACAGCGGGGATAAGAACGAACGCGGCGGCCGTGGAAATCAAGGTCGTGGAAATCAAGGAAGAAATGAAGGTAGAGGCAGAAGAAGATAAATGCTAAAAAGAGGGTGAATCATATATTTATGACTCACCCTCTTTCATATTATATACTGAACTTTTCCAAAATAATTTAGTACTGTCTCAAAGCACCGAGTAATTCAGCATTCTCGCTCTTGTTTCCTATCGTAATTCTCAGACAGTTGCCACACAACTGAACCTTGTTGCGGTTTCTTACGATAATGCCTTGTGCCACCAGATAATTATAGATGGCATTGGCGTCGGTCATTTTAGCCAGGAAGAAGTTTGCATCAGTAGGATAAACCTTCTCGCAGATAGGCAGATCCAGGAATGCAGCCATTACCTTAGAACGCTCCTGCAGGATGTTCTTCACCCATTCGTCAACCTTCAGCGGATTCTTCATCACTTCCAGCGCATGCTCCTGAGTAAGCAGATTGACGTTATAAGGATATTTCACCTTATTGAATATGTCAACAATCTCCTTGCTCGCAAAAGCCATTCCCAAACGGAGGGCTGCACAGCCCCATGCCTTACTCATGGTGTTGAGCACAATCATGTTGGGAAATCTGTCGAGTACGCTGCGGAATGTGCGCTCCGAAGAGAAATCGCTGTAGGCTTCGTCGATGATGACAATACCCTGGAATTTCTGCAACACCTCTACGATAGCCTCGCGGTTAATGTGATTACCCGTAGGATTGTTCGGACTGCAGAACCAGATAACCTTTGTCTGTTCATCGCAGGCTGCCAGCAGTTTTCCGGCAGAAATCTGATAATTTTCATCAAGCAATACAGAACGATACTCCACATCGTTGATGTCTGCACAAACTTCATACATTCCGTAAGTAGGTGCAATCGCTACTACATTATCCTTGCCCGGGCGGCAGAATACACGGTAAACCAAATCGATGGCCTCGTCAGAACCGTTGCCCAGGAAGATTTTCTCTTCAGCCACACCCTTAATCTTGCTGATCTGCTTCTTCAGTTCAACCTGCAGCGGATCAGGATAGCGATTGTAAGGGTCATTATATGGATTTTCGTTGGCATCGAGGAAGACGCGGGCATTTCTGCCTGCAAACTCCGTACGGGCGCAACTGTAAGGTGCCAGATTCCAGATGTTCTCTCGGCACAAATCTTTCAATTCTTTCATTTTTCTTTCAAAAGCTATTAAGAAGTATTTTTACAACTTCCCTTTTTACCCTATTGTTTCAAACTGTTCACTCTCAGTCTCATCGCATTGGCATGAGCTTCCAATTGCTCATTTTCCGCCATGGTCACTACAGCATTTCCAATGTTACGAATACCTTCTTCTGTAAGATGCTGGAAGGTGATTTTGCGATTATAACTGTCCAGATTCACTCCGTTGTAAGCCAAAGCATAACCATGGGTTGGCAAGGTATGGTTCGTACCGCTTGCATAGTCGCCTGCACTTTCGCACGCATAGTTTCCGAGGAATACACTACCTGCATTCACAACTTTTTCTGCCAGCTGCTCGTAATCGGCTGTGGCGATAATCAGATGCTCCGGCGCATAAGTATTACAGAGGTCTATTGCCTCCTCTTCAGTCTTCACGAGGATAAACTTAGAGTTATCTAACGAGGTTTGTGCCATCTCCTTACGTGGCAAACGTTCAAGTTGTACTTCAACTTCATTCTTTACATCATCCAACACCTTTTCAGATGTAGTAATGAAGAAAACCTGAGAATCGAAACCATGTTCAGCCTGCGACAACAGGTCGGCAGCAGCAAACACAGGGTTGGCAGTTTCGTCGGCAATAAGACAAACTTCAGACGGACCGGCAGGCATGTCTATAGCCACATCGTGCAGGGAAACCTGCTGCTTGGCAGCCATGACAAACTGGTTGCCCGGACCGAAAATCTTATAAACCTTAGGCACGCTCTCCGTACCGTAAGCCATGGCTCCGATAGCCTGAACGCCACCCGCCTTAAAAATCTTGCTTACGCCCGCAATCTTTGCCGCCATGAGGATAGCCGGGTTCACCTTGCCCTCTTTATTAGGAGGAGTACACAGTACTATTTCTTTACATCCCGCAATCTTGGCAGGAGTAGCCAGCATCAGAACGGTGCTAAAGAGAGGAGCAGTACCTCCCGGGATATACAATCCCACCTTCTCTATAGCCACACTCTTCTGCCAGCAGGTTACACCAGGGCAAGTTTCAACCTTTACACCATCAAACTTCTGGCTATGATGGAATGCGGCAATGTTATGATGGGCGAGGTGCAAAGCGTCTTTCAGTTCTTGAGAAACCATTTTCTCTGCCTCTTCGATTTCAGCTTCAGTCACAGCCAAAGAATCGAGATGGGCATGATCAAACTTCTCCTCGTAACGCTTCACGGCTTCGTCGCCATGGTTTTTCACATCGTCGAGTACACCTTGTACGGTCGCATTCAGCTGCGAAACATCCAGGTGTGGGCGTTTTACAATCTCGCTCCATTCCTCCTTTGCAGGATACTTTATTACCTTCATTCCTATTATTAATATTTAATTATTAATGTTTAATGTTTAGTTTTTAACGCATAATGTCTCTAAATAAACATTACACATTAAACACTACACATTATTATAATATCATCTTTTCGATTGGTGTTACCAGGATGCCCTGTGCACCGAGTTCCTTCAACTTGCCTATGATTTCCCAGAAACGCTTCTCGTCGAGCACAGTGTGGATAGAGCACCATTCCTCATCAGCCAATGGGATAATCGTAGGACTCTTGATGCCTGGCAATACTTCTGTAATCTCCTGAACCTTTGCCTTAGGAGCATTCATCATCACGTACTTCTTGTCCTGTGCAGAACGTACAGCCTCGAAGCGGAACAGCATCTCGTTCAGAATCTGATGCTTCTCCTCGTCCATGTTCCAGTTGCCGATGAGCAGAGCCTCGCTCTTCATCACCACCTCAACCTCAGCAAGATTGTTGCTGACCAGAGTAGAACCTGAACTTACAATATCGAAAATACCGTCAGCCAAACCGATGCCCGGACTGATTTCTACAGAACCCGTAATGACATGGATGTCGGCATTGATGTTGTTCTTCTTCATAAACTTGCGCAGGATGTTAGGGTAAGAAGTAGCAATCTTCTTGCCGTTGAACCATTGCAATCCCGGATAATCAATCTTCTTAGGAATGGCGAGGCTCAGGCGGCACTTGCTGAAACCCAGACGGTCAATAATCTGCGCATTCTCTCCACGCTCAACAAACTCGTTCTCGCCCACGATTCCGATATCTGCCACACCAGAGGCTACGCTCTGAGGAATATCATCATCACGAAGGTAGAGAACCTCGAGAGGAAAGTTGCTTGACTGCACCAGAAGGGTGCGTTTAGAGGCGCTTACTTTGATGTCAGCCTCTGCTAAAAGATTCATGGTGTCGTCGAAAAGACGACCCTTGCTTTGTACTGCTATTCGTAACATATTTCTATATTTTGTTTGAAAAACATTGCAAAAGTACATATTTTTATTAGAATAAACAAATAATTTCTCACTTATGTGCAAAATATTTCGtACTTTTGCAGCTGAAATGAAGAATAAAGGATATTTATACGCATTATATGCACTATTTTTGCTCGCTGCCTGTGCCGACAAGAAACCGCAGCAGGAGCTTACGCCATGGGGAACTCCTGTAGGCGAAATGGAGCATGCTGACAACTCTGATGGGGCTGATGGTGATGAAAAGAAACCAGCTTCAACCAGCAAGGGGCTTTCGCTCGAAGATATTCAGGCCAATGGTGAGCTCATCATGCTTACCGTTAACGGCCCTACTACCTATTATGATTACCGCAGCCACGGAATGGGACTGCAATATCTGCTCTGCGAGAAGTTTGCCCAGCAGATCGGCGTGTCGTTACGCGTAGAAGAATGTAAGGATACGGCTGAAATGGTACGCAAACTGGAGAAGGGAGAAGGTGATGTGATTGCCGTGCCCCTACCCCGAAAACAGACCAGAGGCAACCTGCTGTTCTGTGGTGTTACGCCCGACAGTACCCGAACCCAATGGGCTGTGCAGAACGGTAACAAGAGTCTTGCCGACACCCTGAACGGCTGGTTTAAGCCTAAGCTGATTGCTCAGGTCAAGCAGGAAGAATCGTGGCTGCTTTCTTCTGCCAGCGTGCGCCGCCACGTTTATTCACCATTTCTGAACCGTTCTAAGGGTGTTATTTCCCGCTACGACCACCTCTTCCAGCGCTATAGCGGAACGGCTCGCATGGACTGGCGTCTGATGGCTGCCCAATGTTATCAGGAGAGCTGTTTTGACCCGAATGCAAAGTCATGGGCTGGAGCTTGCGGACTGATGCAGATTATGCCAGGCACGGCTGCCCATCTGGGTTTGCCGATGAGCATGATTCATAAACCTGAGGCGAATGTGGCTGCGGCAGCCAGATATATGGCGGAACTGCAGGGGCATTTCTCTGACGTGGGCGACCCGTTCCAGCGCATGCTTTTTGCCCTTGCTTCTTATAATGGTGGCTATTTCCACATCAGAGATGCGATGGCGCTGGCTCGCAAACATGGTCAGAATCCGCACAATTGGGGCGTAATTCGCAATTATATTCTGCGCCTTTCTCAACCGGCTTATTACACAGACCCGGTGGTGAAATACGGTTACATGCGAGGCACGGAGACGGTAGATTATGTGGATAGAATCAGAGCCCGCTGGGGTGAATACAGCGGTGGTTCAGGCTTCCATGAGAGTCTTCGTGGCAGCAGTATGGGCAGCGGTTCCTTCCATGGAGCCCCTGTTAAATCTAAGCGCCACTACCAGAATAAGTATCATATATAATATAAATAGGTACTGAAAACGATGAGGAAAGGTATATTTGGGGCTCAATTTACTCTGATTTCTTGCAAAATTTGGAGATAAGAGCCCCAAATATACCAAATAACGGGGATGTGAGTTTGCGTTCTTTTATAGGGCGTTTTTGTTGTTTTGTAAAGAAAAaCACAAGATACTAAAATGTCGTTATATCATCTCCTACAACGATTAAAAGGAgTGTTTATATATATGTATGTATAATATCCTTACTACAGAAAATAGTAACGGAAATGATGCGAAAaTCCGCATTTTTTtGCGTTTTAGAAGATAAGATGCAAAAaTTAGGGGgTTAGGAAGGTATTTTACCCCCTCTTCTAAGGGTAAAAAaTGCCCCTCCTTGGACATAAAAaCAGCCTCTGACATAATATATTTTGACAAAATGCAACAGAAAACAAGGATAAAAATGTAGAATCGAACAACATATCAACTAACTAAAGCGACTTAATATGTAGATAATCATTATACATAAAATATTAGAGTAGGAATACAACAAAAATACACATAACTCACTAATAACCAACACATTCAGACACACACAAAAAaCATATCAGGTAAAACTCACAAGTTCATCTAGCGGTCATTAATGCCCGGTCATTTTCGGTCATTAAGGTTTTCGGGGTGCGAAAAAGAGAGCTATAATATATATTAAATATTTTtAATATATATTATAGGGGCTAAATAACCGGAAGTGATTTTtCTTAATGACCGATAATGACCGGTCACTAATGACCGGATGCAGCCCGTTGCCACTACTCCCCTCACCTACTCTCGAAAGACTCCATTTCACAAGATTCCGGAAAACTGAATTCAAGTTGCCGGAAAAGTATTGCTTCCTACAGCGCTTTTtCGTACCTTTGCACCAGCAATCGAAAGAAAGCTATTTTGTACCTAAAGGCGGTCATCTATGAAGACCGAGGCAGGGAGCAAAAGATGACAGGCACCGGTCATTAATGAAGACTCTGAAAAGGACAAGAAAAAGCATCTGGGAAATTGTGATTAAATAAACTCTTTAAAGCATAACATACTATGATTAATTACAGCATCGTAATGCGTAGCGTGAACGCAAATCTTCTGGAAATCAACCAGGCAAAGTCACGCATCAACCAGGCGAAGAAGGAGGGTACAACCCCTGACCCAAAGGACCTGGAACTCGTGAAGACCGAGAAGCAGAACGCTTTCGCCATCTCACAGTACACTGACATCATGACCATCGAGAAGTTTGCCAAGCACATCACTTCACATGGCAGTGTTTATTCGAGAGCCGACATCAGCGCCATCCTCTACATCGCCGTAGACTGCATGCGTGAGATGTTGCTCGAGGGCAAGAAAATCCGTTTGGGCGATCTCGGTGATTTCTCTCTCCTTCTCACCTCAAAGGGTGCCGAGGATGCCGACAAGTTCACCGCACAGAACATCACCGGCGTGAAGGTGCAGTGGGAGCCTGGTCAGGAGTTTAAGAACCTTCGCGATGACGCCGAGTTCAACCTCGTAGCCAGCCGCAGTGCTCAGGCAGCCGTTATCAAGGCGATTAAGGAGGGTAAGACCAACGTTGACCTCAACGCCCCAACCACTCCGGATAATACGCCAGGTGGTTCAAGCACCGGTCAGACCGGCAGCGAAGGCCAAGGCTCAGAATCAGGCGGCGGTACTACCGGCAAGGACGATACTGGCGACGGCCTTGAATAGCCCAAGGATAAACTGGCTAGGGTGCTAGCCCCTAGTCCAGCCTATTCGCCCCACAAAAAaGTAAaCATGAAACACTAAACTTTAAACACTAAAAaGATGAAAGCGAACACTTGGAAAACAATTCTTCAGATAGCCATCAGCATTCTGACCGCTATCGCTACTACGCTCGGAGTAACGAGCTGCATGGGATAAAGAACAAAAaCGACCGCTCACCTCAATATGAGGAGAGCGGTCATTTTCGGTCACGGTCATTTTCGGTCATTAAGGATTTCAGATTATCAAAATATCCCTCTATCGTATAAAATAAGGTTAAATCGAGTTCGCCCAGCCAACAAAATCCATCCATATCATCAACTTTCTGAATATTTTTtGTATTTTTGCAGATATATTGCAAgAaTGTAGGGGGTTGAGCATGGCTTATCCTCCTAGATTATAGGCGCATAATTATTAAAAGATTAGAGAATGAAGAAAATATTTATCATGAGCATTATAACCATGCTATCAAGCCTGTATTCTTGTCAGGCGCAAAATAAGGGCTATAAGAGTCTGTCGGCAGATGACTATGAGAAAGCCATCGCTGACACCGCAGTAATCCGTCTCGACGTACGAACCGCAGAGGAGTTTGCCAATGGGCATATTCGGGGCGCAATCAACATTGACGTACTGAAATCAGACTTCGAGCAGAAGGCCGCTGCCACTCTTCCCAAAAGCAAGACTATCGCCGTGAACTGCCGAAGCGGCAAGCGAAGCAAAAATGCCGCAGCTATATTGACAAAGAACGGCTATCAGGTAATAGAACTCGATTCCGGCTTTATTGGCTGGCAGGCAGCAGGAAAAGAAATCGTAAAGGAGTAAATTGAAATAATCTGATGGAAACAGAAAGATTTTTtCTCCGCTAACGTGAAGCATTGGCACGGTGCTGCAAAAGACAGCTGATAAGCAGTATGCTGCTTTCTAAGCCAAACTTGGGTCGTCAGCCCGTACTTGAACCACATGCAAAAGTTCAGCAAAGAAGATAGAGTTAAACCTTCAGGCACGATTTGCGTCTAATTCTTAAGTGATGGCGTTAAAGCACTCATCACAACTTAGTTATTATAATTTTAAAATTTGTAGCGTATGAAAAGAATTTTGCGAATTTTGATGATTGCCATCTGCTGCATGGTTTCATGCAATATGGTGGCGAATGCGGGCAACGACAAACCTATCTCTGTAAATGCACTTCCTGCCAAGGCTCAGACCTTACTCAGCCAGCATTTCAATGGTCAGAAGGTGATGCTTGCTACCATTGAGTCGGGCGTTGTGAGCAGAAGCTACGACGTGGTTCTGCAGAATGGCACGAAGCTGGAGTTCGACAAAAAGGGAAATCTTACAGAGATTGACTGCAAGCAGGCCACCGTGCCAGACCAGCTGATTCCGCAAGCCATCAAGAATTACCTGATGGCTAATTATGCAGGACAATCGGTGAAAAAGATAGAAATGAACAAGAATGAATACGAGGTAGAACTGGCTAACGGATTGGATTTGACCTTCAACAAGCATTTCCAATTAATAGATATTGACTGATTATCAAGTTAACTGAACTTTCGCATATCAGGAAGCTAAGTTTAGCAAATAGTTTAAGTACGGACTGAAGGCCCAAAAGCAAAAAAaTCCCAGTCAGGATAAAACCTTGACTGGGATTCTTATTTTAAATCTCTCTCTTATTTTTCTCATCTATAAAAAGATGATTACTTCAAACcACGATTGATAAGAGTTGTGTTGAGAAGCATCACGTACTTACGATACTGACTGTTGTTCAAGATAACGTGCATGTACTTGAGATCCTTCAAAACTGCCTTGTCAATCATTGCAGAACGTTCCTCACCCTTTGCTGTTGCAGCATTCATCATGTCTGCGGTGAAGTTCTTGTATACATCAGCTACAGCCTCTACCTGGTCGATGTTCAAGCTCAAAGCATCTGCCAAGCTAGACATCTTTACATTCATGTTGTAAGCTGCTGTTGCATTTGTCTCCTCTTCTGCTGCGAAAGTAGCTGTTGCCATTGCAAACATAGCTACTGCTAATACCATAATCTTCTTCATAATCTTTTtACCTTTCTTTACTTTGTGAGTCCTGCACATCCGTAGACGCCGGCTCTGTTAAACATTATCCTATAGTCTTTTTCTTTAAGACGCTGCAAAGATACGAACTTTTCTCTGTGTGCGCAAACATTTCTTGGGATATTTTCAGTTTTCCGCCTATTTCTTGACTTAAATCAACAACAATACACCGAAATAGGCATCAGAACGTTAGAGATATTACATTTTCTCTATCATTTTGTAaTATCATCgAAAAAAA
>contig00068
TTTGTAATATCATCGAAAAAAAaGCCcTttttCTTCGTTTATACCAATTATTATTTGTACCTTTGCAAAAGATTCAACCTATAAAACAAGCAAAATGGTACAGGAAAaTCATATAGACAAGGCACTCGCCTTTATGGAAAGTCTCGAGAAACTGGGCAACCAGCTCAAGGCGGCTGAGGAACACCAGAAGCAGCTCATCGCCCGAATGCTGGATCTCAAGAAAGAGAATCTGACCGACGGCGAGGAATATGCTGAACTCTCGCAGAAGAGCAAAAGTCTGCAGGATATCATCGACAAATGGCGCCCTATCTATCTGGAGCGCATGGAGATGGTAAAGAGCGTAAGCATTCAGAAAAGAAAAAGAAATAATAAAAAATAAATATAGAAATGGAAACAAACAACAAAAACAAGTTTATTGTAGTTTCATACGCACTGTATGATGTAACTAATGGTGACAACGGCGAGGAAATGCTCATCGAGCGCACAACCGACGAGCGTCCGTTCATCTTCATCAGCGGTATGGGTGTTACCCTGCCAGCTTTCGAAGAGAAGGTGGTAGACCTGGCTAAGGGTGATGAGTTCGACTTCCAGCTGGACCCAGAGCAGGCTTACGGACAGCACTATGATGAGCGCGTACTGGAGCTCGACAAGCAGATTTTTACCATCAACGGCCAGTTTGATGCACAGCACGTACAGGTAGGCGCTATCATCCCATTGCAGAACGAGGATGGCAACCACTTCAACGCAGTCGTGAAGAACATCAGCGATACAAAGGTAACCTGCGACCTGAACCACCCATTGGCTGGCTTGAAGCTCAACTTCTGCGGCCAGATTCTCGAGAGCCGCGAGGCTACTGCTGAGGAGATTGCCAAGATGGCTCAGATGATCAGCGGCGAAGGTGGCGGCTGCTCAGGTGGCTGCGACAACTGCGGCGGCGACTGCAAGGATGGCAACTGTGAAGGTGGTTGTGAAGGTGGTTGTGAAGGTGGTTGCGAAGGCGGCTGCAACAAGTAATAAACACCTTTATAATATATTAAGGTAATGAGGAATACATTTGGCAATCTTTTCACTCTCACTACGTTTGGAGAGAGTCATGGAATAGCTGTAGGAGGCGTTATTGACGGATTTCCTGCAGGCATAGAAATCGACATGGACTTTATCCAGAGCGAGCTGAACCGCCGACGCCCAGGACAGAGCCACATCACTACGGCCAGAAAGGAAGCTGACAAGGTAGAGTTTCTGAGTGGTGTGTTCGAAGGCAAATCAACAGGAACCCCTATCGGTTTTGAGGTGCGTAACCAGAACCAGCATTCTCAGGACTATGAGAACATGCGCTGTCTCTTCCGCCCTTCTCACGCAGATTTCACCTATCACGAGAAGTATGGCGTACGCGATCATCGTGGCGGCGGCCGTTCTTCAGCCCGCATCACCATTGCCCGATGCGTAGGCGGAGCTTTGGCTAAACTTGCCTTGCGACAGTTGGGCATCAGCATCACGGCCTATACATCGCAGGTGGGCAGCATCGCGCTGGAGAAAGATTATCATCTGTATGACCTTAACACCATAGAAGATAATCCGGTGCGCTGTCCTGACCAGCGGAAGGCGAAGGAGATGGAAGATCTCATCGCCCAGGTTAAGGCCGACGGCGATACGATTGGTGGAATCATCACTTGCGTCATCAAGGGTTGCTCGGTAGGATTGGGCGAGCCTGAATTTGGCAAGCTTCATGCCCAACTGGGTGCTGCCATGCTTGGCATTAACGCCGTGAAGGGTTTTGAATATGGTGAGGGATTTGCCGGAGTTACTGCCCGCGGAAGTGAGCAGAATGATGTCTTTATCCCGAAGGCTGATGCTGCAGAGACGCCAGCTGATGCTGCTGTGAATCAGGACATTGCTGCCCGTATTACAACAAAGAGCAATCATAGCGGAGGAATACAGGGCGGTTTGAGCAATGGTCAGGACATCTATTTCCGTGTTGCCTTTAAGCCAATTGCTACTCTGCTGATGGAGCAGAATACGGTAGATTTGGAAGGAAATGCCACCATGCTGACTGCCCGCGGCCGTCATGATCCTTGCGTTTTGCCAAGAGCCGTGCCAGTGGTTGAAGCCATGGCTGCCATGGTGATTCTGGATAACTATCTCTTGAATAAAACAATAAAACTTTAATTAGTGATTAATTGGTAGTGATTAGTGATTAACAAACTAATCACTACCAATTAATCACTAATATCTACCTAAAGCTTACTGTCCTTTAATAGTTTTGGGCAATATTCATTAAAAAAGCATTTATCGCAGAGCGGCTTCGTACTCTTGCAAATATATCTGCCATGCAGCAGAATCCAATGATGCGCATTCGGAATATCCTCAGCCGGAATGTGTTTCATCAGATAATCTTCTACTTTTCGGGGCGTATCTGCCGTTTTCGGCACCAACCCCATACGATGACTCACACGGTAAACATGCGTATCCACCGCCATCGTAGCATGACCGAACCATACGGCACGAATCACATTCGCAGTCTTGCGCCCCACTCCTGCCAACTTCTCCAAATCATCCGCAGCCTCAGGCACCTCACCTCCGAACATCTCAACCAGCTGGCGAGACATTTCAGCAAGATGCTTCGCCTTGGCATTCGGATAACTCACCGAACTGATCAACTCATAAATATCTTCCTCGCTCGCCTGTGCCATGTGCTGCGCATCAGGATAACGGGCAAAGAGAGCAGGCGTAACCATGTTGATGCGTTTGTCGGTGCATTGCGCAGAAAGCAAGGTAGCCACCAGAAGCTGAAATGCGCTACCGAACTGCAACTCGGTAGTTACATTCGGCAGCGCACTTCTGAAATGATTCAATATAAAATCGTATCTTTCCTTACGAAGCATTTCTCTTACTTTTtAGCAGGAGCAGCCTCCTCTTTCTTCAGCTTTCCCTTGTAAGCCTTGTTCAAGCCGGAAATCACCTCTTTTGTAATATCGTAAGCCTTGTCAGCATAGAGCAGATTATCGCCGCTCTTAGAGAAGATGATGCTGTACTTCTTGTCCTTGTTATAGCGGGCAAGATAGTTGGCAATGCTGTCGTGGAGCGCCTTGTTGTACTTCTCCTGCTCAGCAGCAAACTCGTTGCTCAAGCGCTGCTGCAAGCCCTGCAGGTCGTTGTTCTGCTTCTGCAGTCCAGCCTGAATAGCCTCAGCCTGCTCGCGGGTGTAAGCATTCTGCTGAATCTTCTGCTGGAAGTTGGCTGCTGCTGCCTGAAGCTGCTGGCCCTTCTGCGCAATAGTAGCCTGAATGTTCTGACCCTTCTTCTCCAAGATAGAAGAATACTCCTTAGCAAAGGTATACTGAGTCATGATAGAGTCTACCTCTACATAAGCAATCTTCAATTCAGCAGGAGCCTTGCTCTCTGACTTAGCCTCTACCTGAGGCTGAGATTTGTTGCATGATGCCAATGACAGGGCAGCAACAGCTGCAATTGCCACTGAACTCAAAATGTTCTTTCTCATTTTTTCTATCATATTATATTATTACTATTTTCTAATAAGCCTTGTTGGCTTCCCTTGCCTCGCGGTCCTGATCCACCACACAATGAATGCCCTGCTTGCGCAAGCCCGGATTGTCGTGCACATGCTGGGAAGAGAACTTGCCGTTCTTCTTAAAAATCACCTTTACGCAAAATAATGCCATGCAGATAGCAATTATTAACACGCTTAATAACATTAATTTTATCATTTTTATTACCTTTGCAGTGCCTTAGTGCACTTTTGGGTGCAAAGGTACTATTTTTTTGGGAATAACCAAAACAAAATAGCAGAAATAAATGTTTTATCAAAACAAAATAATAGAAAATAAATGAATAAAAGTGAATTGAAGCCTGCTCTCGTGTTCGAGCAGTTCGCAAAAATCAACGAAATACCTCGTCCTTCCAAGCACGAGGAGAACATGATTGAGTTTTTGAAATCTTTCGGAGAGGCTCATCAGCTCGAAACGCTGGTAGATGAAACCGGTAATGTGCTCATCCGTAAAGCTGCCACTCCAGGCTACGAGCATGCTGAAACCATCATCCTGCAGAGCCACATGGACATGGTTTGCGATAAACTGGTAGATGTTGATTTCGATTTCCACAAAGACGCCATCCAGACTTACGTAGACGGAGAATGGCTTAAGGCAAAAGGCACTACATTGGGTGCTGACGACGGTATAGGCTGCGCCATCGAGCTGGCTATCCTGGCAAGCAACGATATTGAGCATGGTCCTATCGAGTGCGTCTTTACACGTGATGAAGAAACCGGACTGACCGGTGCTCACGGCATGAAGGCGGGCTTTATGACCGGAAAGATGCTCATCAATCTTGACTCAGAGGATGAGGGCGAAATCTTCGTATCCTGCGCCGGTGGTCAGACAACCCATGCCACTTTCCACTTCTCACGCGAAGAGGCTCCTGCGGGTTATTTCTTCATGGAAGCTTCGCTGAAGGGTCTCAACGGTGGTCACTCGGGCGATGACATCAACAAGAAGCGCGCCAATGCCATCAAGATTCTTGCCCGCTTCCTCTTCCTCGAAAATGAGAAACTGGATGGAAGTCTGCGCCTCGTAAGCTTCAACAGCGGCAAAATGCACAATGCGATTCCTCGCGACGGAAAAATTGTTTTCGCCGTCAAAAATGCTGATAAGGAACAGGTTCGTGCCGACTGGAACATCTTTGCATCAGAAGTAGAAGATGAATTCCACGTAACCGAACAGGCTATGCTGTTCAATATGAGCAGCACCGATGCTGCACCTGTCATCGAGAAAGCTGTAGCTGACAAGTTCGTAATGGCTCTCCAGGCTGTAGACAACGGTCCGCTTACTACCTGTCAGGATGAGGCGATTGCCTGGATGGTAGAAACCTCAAGCAATGTGGCAAGCGTGATGACCGATGAAAACAGCATCAACATCGTAGCTTCTCAGCGAAGTAACGTGATGAGCAATCTGGAGAACATGACCAACACCGTAAAGGCAGCCTTCCTTCTGGCTGGCGCCGAGGTAACTGTAGGCGACAAGTATCCAGCTTGGAAGATGCGCGCCAACAGCGAGCTTACCGACCTGGCTGTGAAGGCTTATGAAAAGCTCTTCGGCAAAAAGCCATTGGTAAAGGGTATTCATGCCGGTTTGGAGTGTGGTCTTTTCTCAGAGCGTTATCCTGAGCTCGATATGGTAAGTTTCGGTCCTACCCTTCGCAATGTTCACACCCCAGACGAGGCTCTTCTCATTCCTACTGTAGAGATGGTTTGGGATCACTTGCTGGAGATTCTCCGCAGCGTGGCTAAATAAGCAAGCTCGCTAAATAAAACAACGAGCTTAATAAAAGCAGTGCGGCTTAATAAAAAaGAAGATGTCTATGATAAAGAAAATGATGTTTTTCATGGTTTCAGGACTTGTGCTGATGTTCACCTCGTGTGGCGATCAGCACAAGGCTCAATCTCTTGTCAAGGATTTtCTTAATGAAAACCTCGTTGAGCAGGACTGCAGCTATGAGCGGTTCTCCCGCCTCACTCCTACCGCCATGATCAGTTTCGACCAGATGAAGGTGATGCGACAAAATGTCAGCAAACTGCCTTACGTCAAGAAGAATATTAATTATAATGATGCAGCTTATCCCGACACCTTATTATATTTAAGGGCTACATACAAGCTGACCAACCATCAGGGCGAGAAGCAGGAAGTAACCCAAACCTTTTATCTTGATAAAGGTTTGACAAGAGTAATCGGGTTTAAGGAAAaCTAAAAAATAGTTAAGAATTGCCTTTCAGCAAGGCAGTAAGAATAAACAGAAAGAGTTGACTAGCATTTTAACTAGCCAACTCTTTTTTCATATAATCTCTTATTTCTTTTCTAGCCAGAGTCAGACGATTCTCAGCCGCTTTATATCCGAGGTTCAGACTttGGGCAATCTCGCTCACCTGCATTCCTTCGAAGAGATTCAGGCGGTAAACCTTGCTTCTCTTCTCTGTGAGCCGGGCAATGCCACGTTCCAGAATCTCGTTGGTCTGCTGGGCAGAGAAAACTGATTCGCCATCAACATCATATCTTCCCATCCAGTCGCTAGCTCCCAGGAAGTGTTCATACTCCTCAATCTTATGCTTGCGCCGGTAATAATCGATAATCAGATTCTTGGCAATGGTGTATACAAAACAAGGTAAAGTAACAGGCGTAATCATCTTATCGCCTCGAAGTAATCGCACAAAAGTATTCTGCACGATGTCTTCAGCCTCGTCTGCCGGAAGCGAACGGGACATGACATACAACTTCAGCTCGTTGTAGTGTTCAGAGTAATAATCAGCAATAATGCTGTAATTTGAATTTGTTTGTTCCATGATGGCGATTTTTTTtAATCATG
>contig00069
[truncated: 2,214,781 more chars]
