# Supplementary material for: Expansion of intestinal Prevotella copri correlates with enhanced susceptibility to arthritis
Source: eLife. 2013 Nov 5;2:e01202. doi: 10.7554/eLife.01202 (PMC3816614; doi:10.7554/eLife.01202)
Supplement: Figure 2—source data 1. — DOI: http://dx.doi.org/10.7554/eLife.01202.010 [file elife01202s003.zip › Figure_2/Panel_B/assemblies/Subject_061B_FE.kept.fa]

>contig00001
AcACCACgACTCAGGCACATTGGCTTGCAAGACTTTTTtATAATCATTACTTCGTTCCGAAGTAGAGGAAGAGCATTCCGAGTAATACCAGGAGCAGATCTACGAACTTCGCCTTGAGATTCTTCTCGTGGAAGATGGCTGCACCGAAGAGGAAGCTGACGATGACCGAACCGCGGCGAATCATGCTCACGATACTGATCATGGCGCCAGGCAAACTTAGAGCGTAGAAATAAACGAAGTCGGCTGCCGAAAGGAAGATACTGATGAAGATGATACTCCAGTGCCAGTGGAATGGGGTAGAATTCTTCTTGGTAGGCCACCATATCATCAGCAGCATGGCTCCCATGAGGAAACACTGGTAGATGTTGTACCAACTCTGCACAATCATTCTGTCTAATCCTACACCACCATTCTCTGGTGGAGCCATCAGATACTTGTCGTAGAGGCCGCTTATTGCACCGAGCACGGCAGCCAGCACGATGAAGTAAATCCATTTGTTGTGCTTGAAGTCGATACCCTCTTTCTTGCCGCTGCGCGAAAGCATGGCAAAGGAGATGATGGCAAGTATGACACCAATCCACTGATACAGATTCAGAACCTCGCCATAAACCAGCAGGGCGCCTACGAGTGTCATTACTGGTCGGGTGGCGTTGATAGGTCCCACGATGGTGAGCGGCAGGTGTTTCATGCCGAAATAACCGAAGATCCAGCTGCTCAATACGATGAAACTCTTGAGCACGATGTACTTGTGAACTTCCCATCCGCCTTCTGCTACATGAAACATCGTTCCATCCAGCGAATTTCCTGTATAGCTCATCACGATGAACGGCAGGAAGATGAGCGATGAGAAGAGCGTGTTCAGAAAGAGCACGGGAATCACTGCGTTACCTGAAAGCGCCTTCTTCTTGAAGGCATCATAAAATCCCAGCAGCGCTGCTGAGAGAAATGCTAATACTAACCACATTTTTATGAATGTTAAATGTTGAATGTTGAATGAGGCTCGCGCCCTTGTGTTTCTAATCATTTAATCTTTTAAATCATACCCTACCTCTTCCAGGAACAATGCGTTACCCGGCATGCTTTCGCCTGCATCGCTGCGGCTTCCGTTGTGCAGGATATCGAGAAACTGTTCCATCGTAATCTTTTCTCTGCCTACATCGATGAGCGTTCCCACTACGGCTCTCACCATGTTTCTCAGGAAACGGTTGGCGGTAATCTCGAAATACCAGGTGGTAGGAGAGGTCTGTATCCATCGGGCGGCTGTTACGTGGCAGATGGTGGTCTTGTTGTCGCCACCCGCCTTGCAGAACGCTGCATAGTCTTCGTGATGCAGAAAATGCTGAGCCGCCTCGTTCATCTTCTCGAAATTCAGGGGATAGTTTATCTGCAGTGAATAATGGCGCTCAAACGGATCTTTCTGCGTATGTATATAATAATGGTATGTGCGCGAGATGGCAGAGAAACGGGCATGCATCTCTGGGGCTACCTCCCTTACTTCGTATACGGCGATGTCGCGGGGCAGGATGCGGTTCAGGCGGTATACCAGCTGGTCGGGTTCCATCGGAATCCTGTCGGTATCGAAGTGGGCTGTCATGTGTCGGGCATGTACGCCGGTATCGGTTCTTCCTGCTCCCACCACCTCCATTTCCTTTCTCAGAAGTATGGAGAGGGCGCGCTGCAACTCCTGCTGCACCGAATTGGCATTGGGCTGAATCTGCCAACCGTGGTAGTTGGTGCCGTCGTAACCGAAGAATATGAAATATCTCATGATGATCTTTGAATTTTTTtGTTTTTtGCTATGAACTTTGAGCTTTGATTTGTTCTACGTTCTTTGCTTAATTCGGGTGCAAAGTTACTAAAAAAACGTGAAATATGGTATAATAATACAGATTTTTTTCAAAAATGGTACAATCTTGAAAGAAAAGTTCATTTTTATTTTGCAAATTGACAATAATTGTGTACTTTTGCCAACGTTTTTGATATTATAGATTATGGCACAGAATATATTCAAGGGTTTAGGTGTTGCCCTTATTACTCCTTTTAACACCGATGGCTCGGTTGATTATCAGTCGCTCAAGCGATTGGTAGAGTTTCAAATTGACAATGGTGCAGACTTCCTTTGCATCCTTGCCACAACTGGTGAGGCTCCATGTCTTACACAGGAAGAGAAAGATAAAATCACAGAATTGGTGAAAGATGTGAACAAGGGTCGCATCAAGATATTGAAATATTGTGGCGGTAATAATACTGCTGCTGTCGTTGAAGAAATCAAGAACACCGACTGGAGTGGCATCGATGGTATCCTCAGTATCTGTCCTTACTACAACAAACCTTCTCAGGAAGGTCTCTATCAGCACTTCAAGGCCATCGCCCAGGTTAGTCCGCTGCCTATCGTGCTCTACAATGTTCCTGGCAGAACCGGTATCAACATGAAGCCTGAAACAACCTGCCGTATCGCCCGCGACTTCCCTAATGTGGTAGCCGTGAAGGAGGCTAGTGGCAGCCTGGAGCAGGTAGATGAGATTATCAAGAACAAGCCTGATAATTTTGATGTTATCAGCGGCGATGATGCGCTTACCTTCTCAATGATTGCCAGTGGTGCTGCCGGCGTTATCTCTGTTATCGGCAATGCCCTGCCTAAGGCTTTTAGCCGTATGATCCGTCTCGAGTTCCGTGGCGAATATGAGCCAGCCCGTAAGATTCATCATTCTTTCACTGAACTCTACAGTCTGCTCTTTGTTGACGGTAACCCTGCCGGCGTAAAGGCGCTCCTCAATGATATGGGTTTCATCGAGAACGAGCTCCGTCTTCCTCTGGTTCCTACCCGTATCGCAACCAAGCAGAAGATGAGCGACATTCTGAAGACTTTGAATATCTAAAATAGTGATTAGTTATTAATCATTTAGTACCATGGTAGATGATAGAAGAATCATACACGAGATAACACCGCTGATGGGTAAGGATGTGCTCTATATTGCAGACCGACACAAAAAGGAGTTTACTTATCCTATCCATAACCATTCGGTGTACGAGTTGAACTTTGTAGAGAATGCAAAGGGAGTAAGAAGAATCGTTGGAGATTCGCAGGAGGTGATAGGCGATTATGATCTCTGTCTCATCACATCGCCCGATCTGGAGCATGTATGGGAGCAGAACGAATGCCACAGCGATGACATCCGTGAGATTACCGTCCAGTTTGATTTCTCCATGAGTGATGAAACGCTCTTCGGAAGAAATCCCTACGCCAGCATTACCCGTATGATGCAGGAAGCAAAGAAGGGACTCTCATTCCCGTTGCAGGCAATCATGAAGGTATACGGAATGCTCGATACTTTAAGTTCCGTAAAAGACGGTTTCTATGCCGTACAGCAGTTCCTGACCATTCTCTACGAACTGTCACGCTGCGAAAATGCCCGCACCCTGGCTTCCAGCAGTTATGCCAAGGTAACGGTAGAAGACGATAGCCGGCGCATCCTGAAGGTGAAGAATTTCATCTCCAAGAACTATATGGATGAACTCCGTCTGCCGGAGCTTGCCTCGCTGGCAGGCATGAGCAGCAGTGCGTTCAGCCGTTTCTTCAAGCTCCATACCGGCAGAAATATCTCTGAGTATATCATCGACCTGCGTCTGGGTTATGCTGCCCGCATGCTGGTAGATACCGCCAAGAGTATTAGCGAGATAGGTTTTGATTGCGGATTCAACAATCTCAGCAACTTCAACCGCATCTTCAAGAAAAAGAAAGGATGCTCGCCAAGCGAGTTCCGGGAAAGCTATCATAAGACAAGAATCATTGTATAATACAGCCAACGTAATCGTTTAAGTGAAATTATCAAAAATATTTCGCTTAAACGATTCTTTTTTCCGATATTTGTTGTATCTTTGCGCTACAATTTGAAATGTATAAATAAACATTTAAAAACTACGATAACGAATTATGAAGCAATTTATGGATGAAAACTTCCTGCTCGACACTAAGACTGCACAGGATCTTTTCCACAATCATGCGGCTAAAATGCCAATTATCGATTATCACTGCCACCTCATCCCTGAGATGGTAGCCAATGATCACAAGTTTAAGAGTATTACAGAACTTTGGCTCGGCGGCGACCACTACAAGTGGCGTGCTATGCGTACCAATGGTGTAGATGAGCGCTTCTGCACAGGTACTGATACTAGCGACTGGGAGAAGTTCGAGAAGTGGGCTGAAACAGTGCCTTATACATTCCGTAACCCTCTCTATCACTGGACTCACCTGGAGCTCAAGACTGCTTTCGGTATCAATAAGCAGCTCAGCCCTAAGACAGCCCGTGAAATCTACGATGAGTGTAACGAGAAGTTGCAGTTGCCAGAATTCAGCGCTCGTGGCTTGATGCGTCACTATAACGTAGAGTGTGTTTGTACAACAGACGACCCAATCGATGACCTGCGTTACCACAAGCAGACACGTGAGAGCGGTTTCGAAATCAAGATGATTCCTGCTTGGCGTCCTGACAAGGCTATGAACATCGAGAAGCCAGATTTCGCTGACTATATGAACAGGCTCGGTGAGGTAGCAGGTGTTAACCTCGTTACATTCCAGGATATGGTTGATGCTTTGCAGAAGCGTCACGACTTCTTTACTGAGAACGGCTGTAAGTTGAGCGACCACGGTATCGAGGAGTTCTACGATGAGCCATACACAGATTCTCAGATTGAGACTATCTTTGCCAAGGCTATGCGTGGGCAGCAGCTTTCTGCTCTCGAAATCCGTCAGTACAAGCATGCATTCCTCAAGGTTTGCGCTGAGATGGATCACGCTGCCGACTGGACACAACAGTACCACTATGGTGCTATCCGCGACAACAATACACTGATGTACAACAAGCTCGGTGCTGATACCGGTTTCGATTCTATCGGTGAGTTCACTACAGCCAAGGCTATGAGCAGCTTCCTAAATGAGCTCAACATGGAGGGTAAGCTTACACGTACTATCCTCTATACATTGAACCCATGTGCCAACGAGGTAATCGCTACCATGCTCGGTAACTTCCAGGATGGTTCTTGCCCAGGTAAAATCCAGTTTGGTTCTGGCTGGTGGTTCAACGATCAGCTCGATGGTATGACCCGCCAGATGAACGCACTCTCTGTATTGGGTCTCCTGAGCCGTTTCGTAGGTATGTTGACCGACTCACGTTCATTTCTCAGCTATCCACGTCACGAGTACTTCCGTCGTTTGCTCTGCAACCTCCTCGGCAATGATGTAGAGAAGGGCTTGCTTCCTAACGACATGGAGAGCCTCTCTCGCATGGTAGAGGATATCTCTTACAACAATGCTCGCAACTACTTCAAGTTCTATTAATCCATAGAACTGAAGCAATTTATACTAAGACAAATCCCTTCACGGCATCCCGGTGGTGTTGTGGAGGGATTTGATGTTTCATCGTGAAACCAATACTTTAAACTTATGGGGGTAATAGACAGAATACTAGGTTTTTACGAAGATATCAGAGAATTCAATTCTTCTAATATCAAAGACTTTCGGGGCAGACTCAAGTCTTGGATCAAGATGGGTATGCTTGCCGGTCGCATCTTCTATCTCAAGGATATGTGGGCCAGGGATGTGGCTGCCTTGACTTTTGCCTCCTTCATGGCTATGATACCTTTCATGGCTATGATGTTTGTCATAGCCCGTGGTTTCGGCTATGCCTCTCTGCTCGAATCCTGGCTCTCTACCACCTTCGAGGCACAGCCTGTTGTGGCGCAGACCATCGTTAACTTCGTTCACAATTATATCGAGAATACGCAGAGCAACTACATCATCGGTACGGGTATCGTGATGTTTCTCTATACCATCGTTTCGCTGATGCAGAAGATAGAGCTTACCTTCGATGACATCTGGCATACGGGCGAGCGTTCGTGGAAACAGATTGTTACCGAATATCCTACCATTCTGTTTGGTCTGGGACTGCTGATACTCTTTGCTTCGAGCATCAATGTATGGACGGTGAATATGGTGGATAATGTAGACAGAATAGCAGATATCGGGGATAGCATTCCTTCGTTCATCCTTCATCTGGCGGCTTTTGTTCCGATGTTCCTGTTCTTCGTGTTCTGCTATTATGTCATCCCGAATACCTATATCCGGGTTCGCAGTACCCTGGTTCCATCGTTCCTGGCGGGTGTCTGCATGACGGCACTTCAGTATGGATATATCTATCTGCAGGTTTTTCTGTCCAGCTATAATGTCATCTATGGTTCGCTGGCAGCCATTCCGCTTTTCCTGTTATGGCTTCAGATTTCGTGGGCTATCGTAGTGTTTGGCGCCTTGCTTTGCCATACCAACCAGAACATCCATTATTATGATGGTGATTTGCAGTACGATCACCTGAAACTGGTGCAGCGCATCAAGGTTTGTGGGGTAGTGATGCATCTGGTATGTCGTCGGTTCAATCAGGGCGAACAGGCGTATACTCCGAAAGAAATTCATGATTTAACGAAGATACCTCAACAGATTGTCAACCAGTCGGTTAAGGAGCTGTTACGTGCCCGTTTGCTGGTAGAAATCCGGAATGGTAAGAAAAGCAGTTTTGAGGAATCGGTGGTTCTTCATCCGATAGAGAAGATAGAGCATCTTACCTATGGTGTAATGATAGAGCGCCTCTTCAGTTATGGCGAGGATGTCTCAAGCCTAGCCGCATTAGAGTCGGATATGGCGATGTGGAAGGATATCGACATCGTGAATGCAGAGTTCATAGAAAAGGGAAAGCAAATCGCTTTCTGATAATAAACGGTGTTTTTTAGGCACGTGTAATCCGTGCCTGAAAAACTATCAATTTATAGTATCTTATTTCTGGTCATATCCGTCAGAAATCTTTTTTCCCAGTGCTAGCGCCAGTTCAACCTTGGCACCATATCCTTCCAGCTGGTCGGCAAACTTTGCTACCGAATTGCCGGATGCGATGATGTCATCAAAGAGAATGATCTTTTTGCCCTGGAAGAAAGCCTCGTCGATATGGAGTTCATCTACAGGATCGCCATCTTCATCTACATCATGCGTGTAGCTGAAGGCAGGGTAGGCGTTGGTCATGCCCGTAGCCTTGCATATCTCCTCGCTGAACTCCTTGAAACGGCGCTTGGTATGCGCCTCAAGAGCTGCAGGAATGCAGACCAGGGTAAACTGTGCTGCCTCTTCGCCCAAAAGATTCTTCAGCTTGTCTGATACCATTTCGATAGCCTTCTTCAGGGCTTCCTGATGGTCCATCTCCGTAGTGAGCTCAGAGTTACCTTTAAAGTTGACGATAAGGTCGCGTTTTTCCCATTCCTCTGCTGTGAGTTCAAAAGTACCGAAGGCGCTGAATGCAGCGTAGTCGACAAGCCATTTGTAGTGCAGTCCGTTTTTCAGGACTGGCCACGAGTTGATTTCATTTTCGTAATTAGCCATAGACTAGAATTTTTTGATAATTAATAATGCATAGTTTCTGCAAAAATAGGAAATCTTTTCGAATTAAGGTGCCGGTTTCATAAAAAAGATTTGTTTTTTAAGTAATATTTCACGTAGCTGCCTTTTTTTtACTTATTTTTTAGTACCTTTGCACCGCATTTTAAGAAATACGTATATTTATATGACGAGAAAAACAAAACTTCATGAAATCCGCGACTACGTTATCATTGCCCTGGCGATGATAGAAGGTAGTATCGGTTTGAACATCTTCCTGCTTCCCAATCATATCACGATGGGTGGTGTAGGAGGTATCGCTTCTATCCTTTACTGGGGATTTGGCATCCCGGCATCTGTATCTTATCTGGCGCTCAATGTGTTCCTGCTTCTCATCGCATTCCGCATTCTGGGCTATAAGTTCTGTCTGAAGACCATCTATGGTGTTGGTATCTTTGCCTTAACTACCCGTCTGATAGAGACGCATACGGTAGGCATGACGCCGCTGCTTCACGACCAGCCGTTCATGGCAACGGTCATCGGTGCGTTCTTCATGGGTAGCAGTGCCGGTCTGGGTCTTTCCTGCAATGGTTCTACGGGTGGTTCTGATACCGTAGCGGCGATGATCAACAAGTATTGGAACATTTCCCTGGGTCATGCCATCATGATTTGCGACCTGTGTATCATCACCAGTTCTTATCTGGTATTGCGCGATTGGGAGATGGTGATTTACGGTTATGTCTGCCTCTTTGTGCAGTCGCTCTGTGTAGATCATGTGGTGAATGCGTTGCGCCGTTCGGTTCAGTTCTTCATCATCAGCGACAAATATCTGGAGCTCAGTGCAGCCATCAATACCGCCGCCGACCGAGGTTGTACGGTGATGGATGGTCATGGCTGTTACAGTGGCAAGGATGTCCACATGCTGTTTGTATTGGCGCGTCAGCGTGAGTCTCAGAAGATATTCCGTCTTATCGACGAGATAGATCCTACCGCCTTTGTCAGCCAGAGTGCCGTCATCGGTGTTTATGGCGAAGGTTTCGACCGTTTCAAGGTAGGCAAGAAGATAGGTTTGCCGAAGAAGAAATAGATAAACAGAAAAAGGGTGTGTCATAACTGCATGACACACCCTTTTTTAGTAATTTTCTAAGTATAGACATCTATATCCTCTGGCTTCGGCTAGATATGGAAATCTACCAACTTCAGCCATCGCTTGACATCAAACGACGGACAGGCTTTGTGAACGTTTGGCAAATCGCGATGGCCCAGTATCTCTGCATTAGGATAGGAGAGGCAGAGGCTCTCCAGAAGCGAATACAGAGCCTGATTCTGGGCTGGAGTGCGCGTATCGGCAGGCTTGCCGTTCTTGTCGAGACCTCCCTCATAACAGATGCCGATGCTTTGGGCATTGTAATGACGGGCATGGGCTCCGACTTCCGATTCCGGACGACCCGGATATACCACACCATCCTTCGTGATGTAATAATGATAGCCGATACTCTTGAAACCGCGGGCAAGATGGCAGGCCTCCAACTGCTCGAATGTGAAATCCTGAGTCACTATCGTGGCAGAACAGTGGATCACGATGAGTGAAATGCTACGATGTTTCTGTGTCATGGCAACCTCCCTTCTTTTAGCAGTTCTGTACACAGAATGAGCTGGCTACAGCTGTTAATACCGTGATGAGGAAGTTGATGATGGTTTTCCAATTTACTTTTTtCATTTTGCTTTGTTTTTTAATGATTAATACAAAGTGGATAATGATAGTCACATGCTTGTTTTAGTGGTTGAAATTTAGTTTCAGTAAGCGTTTCTGGAAGAAGAAGGGCGGGGGAGGAACTGCCAGCCCGGATACCCGTAAAAGGCAGGTTCTTGAGTCGTTATGATTTGCTGTTTATCCGTAATCGTCAGGATGAAAACCAGCCGCTTTGTGCCTTCAGAATATCCCTGTCGCCGGTCAGTTCACTCCTTCCTTCTTCTGTCGTTTCGCATATTCGAGAGACGGATTACTACTCCAGACCGTCTCCGCTGTCGCCTGTTCCGTCGGTACTGCCGCCTTGTGATGTACCGCCGCCCTGTGTGGTATCGCCAGTGGTGGTATTGCCTGCAGCGCTCTCGCTAGAGTTGAGGAGATCCATGGCGTTCTTGGCGTTGGCATCGAGAGAGAGCTGGGTGTTGCTGAGCTTGCCGGTAGCACGGGCTCTGAGGCGGTAGCCCTCTACAAACTTGGCGAGGTTCCACTCCTTGATGCTGGCGGCTCCCATCTTGTTGATGATGCCGATGGAGAAGATGGCGAGGTTGTCTATCTTCACTGCCTTATTTTGGAGCACGAGCTCCTTCACACAGCTCACCATATCGGTGAGAAGGCCTTTGATGGCACCCTTCGAGAACGGGGTATTGTGGCTCGCCATGTGTTCGGCGAGTTCATCGATACCGATGGTTTCTGTTACTACTGGTCGCGCATAATACTTGCCATACGCTTCCTTGATTGTCTTGTTCTTGTTCTTCACTAACTTGATGAGAATCATACTTTTAAAAAATTAGTTTTAGTAAAAAGCAGTCTGTGTCTCCGCCGAGACCGTTGCTGCATCAACCTCTCTGATTGACGATACAAAGATACAACATTCCCGACCCCCCAATTATGCGATTTGTGCGATTTGCAGGGATTCGGGAAAAAAGGTTGAAAAAAGTGGTATTTTTTTATGTTACTGAACTTTCAACGATGTAGAGCGGAGCGCAGGGATATTAAGAATTGCTTTTATCTGAAAAAGGACGCCTAAAAAGGCAAAAAATAGTAAAATAGAGCATTTGTTTTGAGTTTCAAGTGGTTGTGGCAGTCGTTGGCTTTAGTTGGCAGTGACAAGGAAATGAGGAAAAAGAAGATTAGAGAAGTAGAAACGCTTTCAAATCATTACCCAATGGAAACGCCCTAATAAGCATTTTTAACGGTGGCGGTTCATATTTCCCCATTCTGCGTAAGTTTTGGTTTTGCCATGCAACTCTCATAGTTTAATTTTGCACCGAACAAAAAAGTAAGAATTATGAGATGCACTTTCAAGACAGTCTTCTATGTAAATGGAAGCAAGGAGAGAAACGGAATTGTCCCTATCATGGGACGTGTGACAATCAACGGAACTATCGCACAGTTCAGTTGCAAGCAGAGCGTTACCAAGGCTATCTGGGATGCCAAGGGCAACAGAGCCATAGGCAAGAGTAAAGAAGCCAAGGAGGTGAATTTTGCGCTCGACAACATCAAGGCTCAAATCGCCAAGCATTACCAACGACTTTCCGACCGTGAGGCGTTCGTTACCGCTGAAATGGTGAGAAACGCCTATCAAGGCATAGGCACCGAATACGAGACCTTGCTCAGAGCTTTCGACAAGGAGAACGCAGCCTTTGCCAAGCGTGTAGGCAAGGACAGAGCCAAGAACACTTACAACAAGTATCTTGTGGTGAGAAAGTACGTTGCCGAGTTCATCAAGTATCAGTACAAGCGCAGCGATATGTCCATGAATGAGCTTACTGAGGAGTTCATCCGTGACTATTGCCTTTACTTGAAAAATGTGGTAGGGCTTGCGCAGTCCTCCATTTGGATTTACTCCATACCTCTGAAACATATCGTTACGGCGGCACACTACAACGGCAAGATACCGAGAAATCCGTTTGCCATGTACCACGTTGATCCAGACCATAAGGAACGTGAGTTCTTGACCTTGAACGAGCTTACCGCCATGACTGAGATAAAGTTGGAAGACCCCAACATGGCATTTGCGAGAGACCTTTTTATCTTTGGCAGTTGGACAGGTATAGCTTTCATCGACATCAAGAACTTGACGGAAGATAACATCACCATGGTAAACGGTGCTCCTTGGATAGTGTCCAAGCGTCAGAAGATAGGCGTACCGTTCCGAATCAAGCTGTTGGATATTCCTATGCAGATAGTTGAGAGATACAAATCTTTCAGAAACGGCAATCACTTGTTCAACATTGGCAACCTTGACAGCATCAACAAGCGCATCAAAAAAGTAGCGGTAATGTGTGGCATCAAGAAACGAGTTTCATTTCATGTCTCCCGCCATAGTTGGGCTGTTTTAGCATTGGAGTATGGTATGCCAATAGAGAGCGTTAGCAAAATTCTCGGTCACACGAATATCACCACGACACAGATATACGCCAAGGTGACAAGCAGCAAACTTGACCATGATATTTCTGTCTTTGAAAGTCGAATCAAGGGGCATTTGCCTGTAATGGGAGGAATGGCATGAAAAGGACAACTATCACTATGGACGGAAATGGGATACTTTCCATTCCGTCCAACTTAGAGGAACTGTGGATGAGTGAGGGAGAGTTGGTTGATATACTTTATGTTACCGCTCCGAAACTCAACTCAGTGATACGAGCCATATATAAAGAAGGTATGTTGTCTATGTCGGAAGTCCAATGCAAGGACGAAACTCCCGTTAGTGTTTGGCAAACGCTGTATAATTTTCCTATGATAGTTGCCATTTGCTTTCGTCTCCACTCTTTTGGCGCAGCACAACTTCGTGAAGTTATCCTCAAGAGATTGTACGAAACAAAAGAGAAAACAACTATTGTCCTGCAACTCAACGGAGGGACGAATGCCTTTTGTTGAAATTGGTCGTATCTTTGACGCTTCGGTTGTTCACTGTCGTATAGAAATGCACTTGTAATGTGATAAAGATATATCCATGCAAAGAATAGTGTAAGCATATATACATTGATGTCATACGTTTTACATGTTTATCGTATGACATATAAAACGTATGACATGCAGGAATACATTTTTGTTCATCCCGAGGAATGGTATTCTATGTCCCCAATTCTTCGGGATTTATTTGTTTCATCCTTTGGACATAGCGAAAACCGAGTCGTTCCTTGGAGGCTTTGCGCCTCCAGCCACTTGGGCGAACCACCGCAGTGTTTTCAATGGTATTAGGTTTTATTCTTGCCAAAACATTGTGTCCACAAAGACACAGCAAGGTATGTTTCGAGTTACTCGAAACCTTTTGGGTTACTCCCAAAGACCTTGCCATAAATGGATGTATTTCTCTCCAAAGTTGAGAAATAATAAAAACTTTATTTTACAACACCTGTTTTGTTAGGTTTACATTGTTAGTTTTACAGTGCAGACACACTCTCTTCCCCTCAGTAGATAGTTATACGTGAAGGTATTGACGGAATTATAGATAGTGTATGCATATTGGCGTTGATTCAAAATGTTCCTGATGTCAAAAGAAATCTTCATGGCTTTCTTCCTATATGACAACCCCATATCGAACAAACTCATTGTCTTTGACACATCTTTCGTCAATTCATTCTTTACAATGTCAGCAGAAGTGTCGAATGTAAAGCCATCGAATGGCATGAGTTTCAATGACACTTTGTGTTGTTGGCTCAGATAGCTGTTGTTCTGATACTTCGTGGAAAGATAAGTTTTGGCAAACATTCCGTTATAAGCCAACTCCACATACTTGCAAGGCTGTGAAGTCAGATATGGGGAGAATGTCCAACTCTTCCATGTGTATTTCTGTTGATTGTCGTTCTGCAAAGTCGTTTGTCGCTTCCATTGGTAGCCACCATTCAAGGAAATCTTTGTCTTGATGGGTTCTATAAATTTAGTGACACCAACTTGCCCCATAAAACTTCTACCTGTATTTGGGGCATATATCTTCGACATCGTGATGAGAGTAGAACTTGCATCTTGACTCATCAGTAAGTTGTTCTTTTCCTGATTATATAGAAAGTCTGCATTGAAGAACCACATTTTCAGTGGTATCTTATAGTCGTAATGCAATGAGGCGTTCAAACTCTTGTTGTCCGCCAAGATACCAGAGCCAACCTTCAGCGAGGTGTCATTGAATCTGACGGGTGTTTTCAAGAAATCCAAAATGTCCCCAAAGGTGCGAGCATAGAATATGTTGGTGCGAAGTACCGAGCGAGAAGTTACCTTATAGTTGCAATATACGCTAGGACAAACAGAATAATACCAAGAACCAGACGATGCGCTTTCCAAGTTGTCCTTATGGATTATATAGTCTATGCGCATAGGTATTTCCAATCGGAAGACATATTTATATTGAGGATGTGAGTACTCATATTGTGGTACCAGAGCCATTCTGAGATTCTGCATATTCACATCATTGCTCTCGTCTGTAGGGTGCAGGCTTGTTTGCACCTTATCCATATAATAATTCAGCAATATTGGTAAATAAATACGAGAATAGAGATGCTTCTTAGACATTGAGAGAGTATTCTCTGTACGAAAACTTCTTCCATTGGCATTTTGTACCACATTATCGGTAGTTTCCTTGTTAAGAGTTATCTTTCCCATAGGAGAACCTTGATACGACATGATAGACGTAACCGCCCAACACAAATCCTTGTGATGCCACAAGGTAGAGAACTTGTTGTTCACATAAAACTCTCTCATGGTCTGCTTCTGGTTAAAGAGAGAACCGTTCTCTTTAGTAGGCAATTCTGATGTCAGAAAAGAACCTGTGCTCGACAGTGTGTTGCTAAGATAAGTCTTTTCTGAGTTGTCCTTGTATTCCAACTGGATGCTTGGGCGATGTATGGTTGATAGGGGAGAATACTCTTGGGCGATAATGACATTGTTATCCGCATCCGCATAACTTCTCGTCAAGCTATAGTCGTACTGACTTTTGGCATAGCTATACCCGATATTACCTTTTAGGGTAACATCCTTTCTTATCTTTCTCAATATGTTGAATGACAATAATCTATCTGTTGGTGAGGCATATCTGTCAACTTCAATAGGAGGAGTGGTAGCGGAAATGTTCTCTAATAAATTAGACAACGTAGATAATGTCTCTTTGTTGTCAAAGTGATTCGTCCCATCAGTCAATGCAAACTGATTGATATTGCCTGCTTTTAGCGAAGCCAACATTTGAAAGTTGGATTTGAAGAGCATACCGGCACCATTGATTTCATATAAGGTATGTTTGCCTGCCCCTAATGACACTCCATAAGAGCCTACAGGCTTAAACTTTGCCTTGTTGCTCATGTTCACATTGATAGCCACGTTGTCTGAGAATACATCTTTGTTGGCTTTTACGGCTTGGTGGTTACTCAACACTTGGACTGAGTTGACAAAAGAAGCGGGTATATTGGTAGTGGCAATGTTGTATCGTCCACCCAACAAATCCATGCCATTGATATAGAAGTTAGAAATCTCCTTGCCCAGATATTTGATAGAACCTTTGTCACCTACTTCAATGCCAGGGAGTTTCTTCATGGCATCTTTCAGCGTATAGTCATTCTTTCCGATATACGAGGCTAAGTTGTATGACAAAGTATCCCCTCGTTGGTAGATGGCTGGAGCTTTTACAACAACCTCTTTTAGGTCTGTGGTCTTTTCCTTTAGATTGAAGTTGCACTCTTGTGAGACATTCTTGATTTCTCTTTTGGTTTTCTCGTATCCGATGGCTTCGGCAGTGACGATTAGCTGCTTGGCATCTGACTTTAGTGTTATCTTATAAGTTCCATTTTCTGATGTTCTCGCAAAGCCAAGAGTAGCCTTATCGGCATTTACTCTTACGATGACACCTTCCAAAGCCGTGCCAATGGCGTCACGCACTATTCCTGTAACTACACTTTGGGCAAAAGTGCAGTTACAGAGACAAGCTAACATCATCAAAATTAAAAaCCTTATCATATTTATCAATCTCTTTGTTTACTTCAATTCGAGAGGAACATATCCATTAGGGCGCACTCTCAGTACCACACCATTGACCAAGGCACTATGCCCACCATCCTCATATTTCTGAATAGTCATCTCGCTGATGGATTCTGCAGGAATGTTGCCCATAGGATTTTGCTCAAACTTATTCTTCGCCTTGACAAACTGTTCCCTCGAAGTCTTGATGGTATTGGTGTAAGGCTTGAAGTTCATAGGGGTGCTTGATTTACGGAAAGTTATAGCTTTGAACTTATGTATGCCTTCTGAATCCTTTGCTGCCAATACCAAGCCTGGCAAACCACAAAGTTTCCATGGTCCAAAGGATGCTGGTATGTCCGTGGAATACCAAACAGTCCAAGTTCTTCCACCATATTCTCCAACAGCTTTCTGACAGGTGTAACCACAGATAGTGTCAATGCCCTCGCTCAGATTCCAATTTATGGGATTGGCACTTTCCGTATAGCTGTAGTAGTTTGGCGTGATTACGCTATAAACGGTCAGTTTGCCCTTAGGCACATTTTGAGAGACAGATTGGTCGAAAAGCAAATCATTTCTCTTTTCCCGTGTCTTGAACTTTTGAATCTCTGATTCTGGCGCTTTGCAAGCAATGGCAGAGTCTGCTTGAAACGCAGTGTAATCAGAGAACATAGCTGAGTTTCTGCCAATTTGAAGAATGGTAGAAGTGGCATCAGAAGAGCCTTTGTCATTCTTCATTTGGTACTCGTAGATGCATTCGTATTCATCTACGGAAGAGGAACTCGTTTTCTGCCCGAATGTCTCTGATGTTAGGCAGATGGTGGTTATCAATAAAACAATCTTTTTCATATTCTTTGTCTTTATTGTTGATACTAATGTTATTTCTCTTGGCTTATTGGGCAATTCATAAATGCGGAAGAGTCAACTTTGGGATTAGAATTATACTTCACGAATAAAAGTGACTCGCAGTTTCCAAATGCTCTATATCCGATTTTCTGCAAAGATGCAGGGAGATTGATGCCTTTAAGGTTAATGCATCGGGCAAAGGCAAAATCGGAGATCTCTCTCAAATTGTTCGGAAAGACTATGCGTTCCAAGTTCTTGCAACCAGAAAATGCACGGTCGTTAATTACTTCTAGTTGATTCTTGAATACAAGGGCCTTTATGCCTTCGCAACAAGTGAAAGCCAGTCTTCCTATTTTGCTCACATGCTCAGGTATCACGGATATGCAGACCTTATTACAATCCCAAAATGTCCATTCACCGATTTCTTGCAAACTGTCCGGCAAGACGCTAAGCTCTAATTGATGGTCCATATTGAATGCACTATTGCCGATATACCTCACTGTGTTTGGCATCTTTACGGTTTGAAGATTCTCACAAGTATTGAAAGCTCGTTTTTCTATAATCAGCAAATTGTCGGGAAGGATGACTTGCTTGATGTACTTATTCATTTCAAAAGCCATTTCTCCTATTACTTTTACATCCTTAAGCTCTTGGATGTTATTAAAATCCACAACAGAGTCTTTTCCTTCCCATTTCACAAGGCGAGTTCCATATTGTGAATCTTCTACCGTAAAATGGCTCTTTCCTTTTGCCAATGAAAGTGTTGGTAACCAACAAAGGCATAGCAGAAATAGTACAGCAACTGAAATCTTACTTTTTATCATAATCTTCTATTTTTAGTGTTCTTTATATTCAAAGACGAAAGAATGATAAAAGGGTAAACTACTTTTTCCAATATTTTTCAGCCATAGGCTGCAACCTTTCCTTTATTACTTCCATAACAGTCTTGAAATCAAGAGTTTCTTTCCATTGAATCTTTTTCAGAAATGCTTTCCAGCGAACTATACGTGCTGCGTCTGTCGCAAAACTTTCTGTAAACAACTGCAATTCGGGATTGTATGTAAGCCCTCTATTATCGAAAGTCGCCTTAATCGCATCATATAATGTGTCATCAGACAAGTCTCTCTTTGTCAGGAGTTGGTAACAGTCGAAGAAATCTTTCATGCGACTGTTGAGCACATCTCGGTCTATCATCGTATGGAATTTCTCGGCGACAACAGTCTCCAAGGAATATGCCTGTATGTTCACAGATGGAATGTCAGGCAAAAGCAATGGGAAGTCAATAGTTGTTGGATATGGAGTTACAACATCACCAAAGCCAATGTCAACAGACATGTTGTAAGCAATAGTATCCATATGGGCCGTAAAGTAAAATCTTGTGCCAGGATACTTCTTTTCAACAGTTATAGGCTCCAACTTAATGCTGTTAACATCAAACGATACTCCATCCTCATCGCATACAATGCCCAAAATTTCCTGGAACACGTGCGCAAGGAAATCCCTATCACGGCTAATTCTATCTGCCATGAAATCAACATCTACTGTAGGACGTGCCTCAAGTCCGTTCATCGCATAAAGCAAAGAGCCACCTTTCAGCAAAAAATTGTCCTTATATTGGCTTACAGATACTCTGTAAAGCAACCTCTCGTTGAAATATCTTGCCAAGAGATACATATATTTATAGCCTGTCTCATTCATCAGATTGAGCAAGCGGGTCTTAACAGACTTACCGTAGTTTTTCTTTCCCATCTTATTCTATAGCTATTTCAAGATAATTTTTCAATGTATTAAACACTCTGAGGCGTTGGGCGTAATCCTGCAAACGAGTGAGATTGCGGTTTGGCTTTTTCAGATAGGTGCGTATCACTTCAGCACAAATATCTAACCCCAATTTATTCCTGTATTTTACAGCATCGCAAACACTTCGCTCCATATCGGTAATACGAACATGATACCCTGAAATTTCTGCATCCATAATGCCGAACTCCAAGTTCTCCTTCTTCCAATAATACAGCTCTATCGGAAGCGTATCTGGTATCACCACCTTCCGCTTGTTGGCGATGGCTATACAAAAAGCAGGTGGAACAGTTGTCGAAAGCTGATGGTAAGCCCACGCATTGTACAGGCATACAATACCATTAGGTACAATCCGTTCCACATCAATCATTGTATTAAGCAAAGCATCGGGAACGGCATATATGCCATGACGCAACTTTATCAAGTCGCCACGCTCCTTAGCTCTCAACAGTCGTTTATACTCTGACAGATGAGATATATCAGTAGTGGAGATAGTGCCACCAAGTGCTGCTACTTTGCAAACTATATTGTTCATTTCACCTCTTATTAAATGTCATTACAGCTGCAAAAATACAATAAATTTCGAGAATACGGTAAGATTCTACGGATAATTTCATAAAATACCGCACATTTTTGCATATTTTCAGAGTCCTAATTATATTTGAGATGATAATAAACTCTAAAAAACATGCAACAATGCAGTATTCTAAATTTAAAATTGTATTTTTGCCACCAAGATGACAAAGAGTTGTTTGACAATCAAACGTATGCAAATTGTAGAAATTAGAACCGTTGCTAAATCATTACCTCCATTGAGGTGAAAAACTCATAAATCGCTCATTCTAAGCTATTCGGCAGATTTTAGCGTAATTTTTCAAAGAAAATAAAGACATTTTATTCCGCATTATTTTGCAGATACCAACTTTTTTCGTAACTTTGCCAAAAATTCAATAAAAAGCAACAATATGAAATATCCTATAGGAATACAAGACTTTGGAAAAATCAGAAATGATGGTTATGTCTATCTTGACAAGACAGACTTGATTTATGATTTAGTACACAATGGGAATATATATTTTCTGAGTCGTCCAAGACGATTCGGAAAGTCTTTGTTGATTTCTACCTTGGAATGCTACTTCCAAGGAaAAAAAGAATTGTTTAAAGGACTTGCCATCGAACAGTTAGAAAAAGAATGGAAGCAATATCCTGTTTTTCATCTAGATTTCAACGGCAAGGACTTCACACAGGCAGGCGAATTGGAAAAAACCTTGCAGACTTTTGTTGAAACCCAAGAACTGAATTATGGCAGAAACCCATTGGCCAACACCTTGGGAGACAGATTTATGGCTGTTTTGAAAGCTGCCCACGAAAAGACAGGACTTGGCGCCGTTGTCCTGATAGATGAATATGACAAACCTTTATTGGATGTTTTAGACACAGGGTTAAAGACCTTCGATTCTGAAGGCAACGAACGTTTGCTGGAAGACCGACATCGTGAAATCATGAAAGGGTTCTACAGTGTCTTCAAGGCTGCTGACAGAGATTTGAAATTCGTGCTGTTGACAGGTGTTACCAAGTTCTCGCAGGTAAGCGTATTCAGTGGTTTCAACCAACCAGATGACATCAGCATGGACGACCGCTACGAGGCTCTTTGCGGCATCACGGAAGAGGAACTGTATTCTGTCTTTGATGAGCAAATCAAGGCAATGGCTGCAAGATATAAAGTGTCTGAGGATGAGATGAAATATCGGCTCAAGCGCAAATATGACGGTTACCATTTCAGCCCAAGCATGCTCGACATCTACAATCCTTTCAGTATCTTGAACTCACTGAGTAAGAAAATCCTGAGTGATTTCTGGTTCCGTACAGGTTCACCTACTTATCTGGTCCGCTTATTAGCTCACTTCGACGAAAACCTCAATGAACTGACAGGGAAATTTTATCCTACCAGCAGTTTTATAGATTACAAGGCGGATACAGAGGCTCCATTGCCAATGATTTACCAGAGTGGTTATCTCACCATTAAGGATTGGAACATGGATACCGATTCTTATCTCTTGGATTTTCCAAACGATGAAGTAAAAGCTGGTTTCGTAACCATGGTGGCAGCCAACTATCTGAAGCCTAAGGAATCGCCTGATGCATGGGTCGTAGAAGTTGTTAACACGATGAAGACGGGAGATTGCGACAAATTGGAAAAATTACTCACTTCCTTCTTCGCCAGTATACCCTATAGCCAACGTCGTAAAGATGACGAGCGGGAAAAAGAGCGATACTTTCAATATACCTTCTATCTGGTGATTCGCATGATAAGCAGTTTTACCGTTCTAATAGAAAAGGAGCAAAGTGAAGGACGGGTTGATTGCATTATTGAGACCCCAATGTTTGTATATATCTTCGAATTTAAGCGTGATGGGTCAGCGACTGAAGCCTTGAAACAAATCGAGGAAAAAGGATATGCCCGTGAGTATGCTACAGACAACAGAACGATTTACCTGATAGGCTGCAATTTCTCGTCTAAGACGGGGACGATTGACGACTGGAAGTCTAAGGGCAAAAGCGTTTAAAAAACGGGTATTTTTTCCTGTAATAAACTCACCCTGGAAGGGATATGCATAGTGTGTTGTATGCATTCCCTTCCAGGGTGATTTTTTATGGTTCATCCAGAAATTCGATGATTTCTGCTACTTGTTGCCGGCGTAGCCCGAACAGAGGCTCTGCTTGAGCTCGGGGCACCGGTTGATCCATCTCACCAGTCGGTTGAGCGCTACCCTGGGGGTAGCGGTGGGAAAGTAGAGCATGGCGAGCTCCGCCTTCCCGTAACTTCTGTCTTCTATCATAATTTGTTCTTTTTAGTCTGTTTTTGTCAGTTGCTTCTTTCTTCTGCCTGGTAGAATAAAATCCCTCCGAAAGATACAGAAATCCCTCCGAAAGATACGGAAATATCTCCGAAAGATAAAAAAATATCTCCGAAGCAGAATTTCCTAAAATGGGAGATCTTCGGGCGGAATATTCTCGCTGCCATCCATCTTCTGGTTGTTCTCTATCTCGTCAGGACGCATTTCTATCACCTTCCAGCCGTTGCCCGTCTTGCGGTGAATCTTCTTGAACCCCAGCGCCTCCATGAACATCGAAATATCCTTGTTCGACATCGACTGGCGGAAGGCGGGGTTCGTGCAGATGCGCTCCATCACATCACTCGCCGTAACAAACTTGCAGAACTCGGACGGTGTATCGGCATCAGGAACACGGTAGAACTTGTTGATGCGCTCGGCTATATAGTTGTTCACACGGAAATAAAGATTGTGGCGCTGTATCTCCTCGTTCTCCTCCTTCGTAAACCAGTAAACCCAGTCGCAGGGCTCACCCCTCCGGCGCTTCTCTATCACCTCCTGAGCCAGTGCCACAGCCTGGGAGTAGATGCCCTCGTAATTGAAGGGGAAGTCGATGGGACTCTTGATCTTCTCGATGCGCCAGATGAGGAAACGGCGGTTCTCGTCATCATCGATGATATGAACCTCATTGCTCGTGGCACAGAACCCCGCATTGTTCTGCAGAATGCAGTCCCACTCGGCATAAGGGATTCGCATGCTGATGTTGCGCTTCGTGATGTTGCTCTTGAAGGAATCCAGGTTCTTGCCGCGCAGACAACTGAACTCATCGAGACACACTATCGCCTTGCTGGCACACATCTGCAGGAAATCCTTGTTCTTGTAGTCGCCCGTAGAATCGTTGGCGAAATACTTGCGCAGATGGGGCGGCAGAAGATGGTCGAAAAACGTGGTCTTGAAGATGCCGCCCTTGCCTACGAAAACCATGATAGACTGGTTGGTGACATCGGGGCGCACCCAGCAAACCACCATGTTGACCAGCCATTTCTTGAAGGCATAGACAAAATCCTCCTCCGTATGGCGGTAACCGCCTGTCTGCATCACGGTTACCCGATGGGCTAATTCTGCGATATAGTCAGTCTTTCCGTCCCATTTCGGCAGACTCTTCAGATATTCCTCCATGGGGTTGAATTCGGGACTGAAGTTACTTCTTATCACCGTATCCAGCTTTTTCTGGGTGGTGCAGATGTTCTCCAGTTCCATCTTCACGAACAGGGAATTGCTCACCCGGGTATCCACTTCGGTCCAGTCGAGATAGAGTTTCTCTCCGGTGTTGATGGCGCGCACTTCATACTGGTTGCTCAGCGTGTTGTGGTGCATTTCATATCGGGCTCCCAGCCATCCCAGCAGTGCTCTCATGCTGGTATAGCGTTTCTGCTCATCCTCTCCCTGCTGTCTTATCTTCCAGGTTCCCAGCCGCTCGGTATGCTTGTAAATCTCCCGTGCCACCCGCTCGGTATCGGCATATTCGCTGCCAAACTTATCTGCCATATGTTTCACAGCCTCCTCCTTTTCGGCTCCGAAACAGAGGCAGAATGTGGCGTATCTTACTACGTAGCTGTTGTGATGATGCTCCTCAAACCGCTCTTCCCAGCTCTCCGCCAGTTTGTCTACATATTGCAGAATCTCTTCGGTGGTGAGCGTCTTGGGTGGCGCTTCGTCTTCCTGTTTGCGAGGATTTTTCTTTTtGGGTTTTTCAGCCTCCGTCTGCCTTTTCCTGTTCTGTTCCTCCTGTTGCTTTGTAGCTTTTTCGAAGTTCTCCACCTCCTCCCGGGTGATGGCGAGAACTTCGGCATTCCAGTTGAAGTAAGCCTCGGGGTCGTAAGCCAGTCCGCAGCTTCTCACCATGTCCTGGCATTGTTTGTCGCAGCTGATACCCAGCAGTTTGTCGTACATGCTCATGGCTTTCCTGATGGCGAGCAGGTGGAGTTCGGTGGCAGTGAGATTGCACCCTTCAGGCCGCATATATCTGAGCAGGATGCGGAATCCCTTGCCCGAGACGGTGATGTAGAAGATCATGGTGAAGGGGATGTTCCGGGCGGTCTGCCTGAGTGCCGTCTGTGGCATTTACACCACATACGTTGGCGATAGCCATTTTTACGCTGGCTTCTTCTTCCATTTCTGCTGAAAATTTCAGCACTTCTTGTTTTGTTATGTTATTATTTTCCATGCTGCGAAGTTACACAAAAAGCTGCACATTGGCAGTGAGGGCTATAGCCCTCACTTTTTACAAAGAATAACCTAGGTTAAAGTTTTTAACGCAGTATTTTTGTGCCCATTTATGTGGGGATATTTTGCTGATGAAGAAGTGAAAGAGTGAAACATCGGAAAAGTGACGAGGTGAAGGGTGAAGGGTATATTTTAAATCTTATATTATATTCTTTTTTTtAGGATTTTTGGAAAAACCGGAAAGCCAGAAAAATGAAAAAACGGATTTTTTTCCTTGCCGCGCGTATATATAAAAAAGAGTTTTCAAACCTTCACCCTTCACCTTTTTATTTAACATTTTGTGTGTCAAATAGTTACGGGTGAAGGGTGGTGAAGGGTGTTTTCCGCTTTTTATAAACATATTTTAAGAATTCAGCCCATTTTTACATATTTTAAGCGTTTATTTTTGGTTCCAAAAGGGGGCCTTTTTTTAGGGTCCCTTTTTTCCTCATTTCTTACCGCTTAAATCTTTGAAAAAGCGAGTAGGGTAGGGAATCCCGTCTTATGTTGTGTTAAACAATTATCAGATAAAAGAAGTTAACGATACCGAAAAAGGACTGATTTTTAAACAAATATTAACGCAGAAAACTTGAAGTTTCGCATATTAGATTCAGGTTTCGCAGGTTCAGGAGTTAAGGAGTTAAAGAGTTAAATGAGTTAAAGAAGTTAAATGAGTTATCGCTCTCTATAGTCGCTGAGGAGTTAAGACTTTACCCCATACGCCCTGAAAGGGCAGAAGCCACATGCGAAGTTCAGTCCTTTAACTTCCTGATATGTGAAAGTTCAGTTATTAGCCAATAATGATGTTAATTTCATTCAAATATTTGGCGTTATCAAGATTTTGCAGTATATTTGCATCCAAAAGAATTTAAATGTGAATCAAATGGTTAAGCATTTATATATAATAGCAGGTTGTAATGGAGCAGGCAAAACGACTGCTTCTAAGACGATTCTTCCCTAGTCTTTGCTCGTTAAGGAATTTGTTAATGCTGATGAAATTGCAAAAGGTCTCTCGCCTTTCAATCCTGAAGGAGTAGTGATAGAAGCAGGGCGTTTGATGCTTAGGAGAATAGAAGATTTGCTGGAAATGGGTGAATCGTTCTCCATAGAAACTACTTTAGCAACCAGATCTTATATTAACCTGGTGCGCAGAGCACAAGAAAAAGGGTATGTTGTGCATCTCTTGTTCTTTTGGCTGGATAGTATAGAGCTTGCAAAAAGACGTGTAGCTGATAGAGTAGCTAGTGGCGGGCATAACATTCCTTTGCCTGTAATTGAACGTAGGTATAAGGCTGGTCTTAAGAATCTTTTTGAGATATTTATGAAAGAAGTGGATATCTGGATTCTATTTGATAACAGTTTAAATAAAGGAGAACGTGTTGCTTTCGGAGGTAGACTGCTTCCAACAAAGATTAAGGATATTGTTAAATTTAAAAGAATTAAGGATTATGAGTGAAAGTGAGATTGAGGGCTTTATCAACAAAGTTGAATCAGGCTTAGTTGAAGCTCAGCATGATATGTTGGTAGAAAAGGCTTTATACAATCGTCCTGTTGTCATTAGTGACGGAAATGGCGGGGTAGTAGAAGTTTCTGCCAAGCAATTATTAAATTAGAAAAGTTTTTATCATTCTTTTAACTAGAGTCGCCCTTCCCCCTTTGCTTTACCCTTCGGTCAGCGATTTTCAATTCCGCTACGTACCGGTGGCCGTTGGTTCAGGGCGTGCTGCTTGGTTTTGCCTGCGTTCTGCTTCTTCTCTTTCCTTCGGCAGAGGATATAAAGCTGCAGAAAGCGGAGATGTAGATTACGAATATCACCATATAATCAAGGGTCTATACGCCACCTTTTATTCGTGGCATATAGACCCTTGTCGTTTCCCGTGACGTGCGGGGAATTATACTGAAGAAAATCCCCCATCCCGCTTGAGGAAGCAGGATGGGGGATAGTTTCTTATTTCTTCTTGAGCCCCTTGTATGCAAGGAAAGCTACAATAACAATGGCAAGAGCCAAGATGATGTAACCGAGCTCATGACTATACTTTAATGCCTGCTGATATACATCTTGAGTTGTTTTATAGTCTGTATATTGGTATATCCCCCAACCGATGATTGCTAAAACAGTATTCCAGATGCCAGCACCGATTGTGGTATAGAGCAAGAATTTGCCTACATGCATACCTGCCAAACCGGCTGGAATACTGATTAATTGGCGAACAGCTGGTACCAGGCGCCCAAAAATAGTGGATGCGGCTCCATGCTTGCGGAAATACTCTTCTGCAACTTCTACCTTTTGGCGGTCTATCAGGCACATATGTCCGATGCGGCTGTCTGCAAAACGGTAGATGATAGGGCGGCCTACCCATTTAGCTAAATAATAGTTGATAAGTGCACCGATATTGGCACCAATGGTGGCAAACACGATGACTAGGATAAACGACATTCCGCTATCAGGATCCATGGCTTTCCATGCTGCAGGTGGAACAACCACCTCTGATGGGAATGGGATGAATGAACTCTCGATAGCCATGAAAAGGGTTACTACCCAGTAATTTAAATTGTCGAGTATCCAAAGAAAAAGCTCTGCTGTATTCATTTGTTATCTGAATCTAAATAATATCTGTCTCAGTGTTGAAACTGAGACAGATATAGGTGATTTATTTATTCTGTTTTGCCCATGTATCCTTCAAGCCAACGGTTTTGTTGAATACTGGTTTTTCTGCAGTAGAATCAAGATCGGCCATGAAATAACCGATACGCTGGAACTGGAGATATTCACCTGGCTTCTTGTTGGCTGCATATTCCTCAATATAGCAGTTAGGATAGTCGTGGAAGCTGTCTGGGTTGAGCAACTCGTGGAAGTCACGTTCATCAGCAGATGGATTTTCTACCATAAAGAGACGGTCGTATTCGCGCACCTCTGCCTTTACGCAGTGATCTGCTGATACCCAATGCAATGTACCCTTAACCTTACGGTTGGCACCTTCCATGCCGCTCTTACTGATAGGATCGTATTCTGCCTGAATTTCAGTGATAACGCCATTTTCGTCCTTTGTGCATCCAGTGCACTTAACGATGTAAGCATTCTTCAGACGAACTTCTTTACCCGGAGTCATACGGAAGAATTTTTTAGGAGCATCTTCCATAAAGTCAGCACGCTCTATCCAGAGATTCTTAGAGAATGTGATGGTGTGTGTGCCATCAGCTTCATTTTCTGGATTATTGATGGCTTCCATTTCCTCTGTTTCACCTTCCGGATAGTTGGTAATTACGAGTTTTACAGGATCAAGTACTGCACTCACACGACATGCTTTCTTGTTCAAGTCTTCTCTAACAGATGCTTCGAGTAAGGCCATATCGTTGAGAGCATCGAACTTAGTATATCCGATACTGTCGATAAACATACGAATACTCTCAGGAGAGTAACCGCGACGGCGCATTCCGCAAAGAGTAGGCATACGTGGGTCGTCCCATCCGATAACCAGTTTCTCATCAACCAGCTGGTGAAGCTTACGCTTGCTCATTACTGTATAAGTGAGGTTCAATCGGTTGAACTCAATCTGACGTGGACGATTGTCGTTTAATACATCTGCAGTTCCGTCCTTCTCCTTCAAGAAGTCGATGAACTTATCGTAAAGCGGACGGTGAGGTACAAATTCCAATGTACAGATAGAGTGGGTTACCCCTTCAAAGTAGTCACTCTGTCCATGAGCAAAATCATACATAGGATATGCATGCCATTTAGTTCCTGTACGGTGATGAGGAGTATGGATGATACGATACATGATAGGATCGCGGAAATGCATATTTGGATTCGCCATATCGAGTTTTGCGCGAAGAACCATGCTGCCTTCTACGGCCTCAGGAGTATTCATCTTCTCAAACAAAGCAAGGCTTTCTTCGATTGGGCGATCACGATATGGACTAGCAGTACCCGGTGAGGTAGGAGTACCCTTCTGCTGTGCAATTTCTTCAGCAGTTTGTTCATCTATATATGCATTGCCCTTCTTGATCATCCAGACAGCAAAATCCCAAAGCTTCTCAAAGTAGTCAGAAGCATAGTAGATATTGCCCCACTTGAATCCGAGCCACTGGATGTCTTGAAGAATATTCTCTACATATTCATTGTTTTCCTTGCTAGGGTTAGTGTCATCAAAACGAAGATTGCAAACACCATTATATTTCTCTGCAACACCAAAGTCCATGCAGATAGCTTTGGCATGGCCGATATGCAGATAACCATTAGGCTCTGGCGGAAAACGCGTCTGGATTCGTCCTCCGTTTTTGCCTTCTTTGAGATCTTCCTCAACTAACTGTTCTACGAAAGAGATACTTTTCTTCTCTTCCAAATTGTTTTCTTCATTAATTGCCATAATTCAATAAAAAGAATAATTTTTAAATTTATGGTGCAAAGATACAAATTTAATTGTAAGTACCGAAATTATCTGGCAGATAATTTTGTTTTGGGAGCGATAATTTTGTTTTGGGAGCAATAATTCACAAAATATGTTTTTAAACATATAAAAAGATTCGTTCGTTTCGAAAAATATGTCTATCTTTGCATCGTTATCCTGAATACAATCTTTTTACCTTAAATGAAACTAATACCAAAAAGAACGCCTTCGCTGTGAAGCGAGGGCGTTTTGCTTTTTATACCAGGTTCATATTCTATTACTTTTTGCGGAATGTTTCGTTCTTAATAATGATAGAACCTTCTTCTGTATCGAGTGTTGCCTGCTCCTGAACGTCGGCATCAAGACCCTTGCGGCTCAGGATAATCACTGCTGCTTTACCTTCTGGCTTAGCTGGCAATTCCCACTTGTAAAATTCCTTATCAAGGCCTTTTACTTTAACAGAGAAATCACTGTTCAAAGTTACACAGCGCTCACCATCTGCGCTCTTATATTCACCGGCTGCGGCAGCCTGAAATGCAGAATCGGTTACAACTGTCTGTTCTGCCTGAGCTGGTGCCTGTGCTGGTGCTTTTTTCTCAGAACATGCTGTGAAAGCTATCAGGCCCATAGCAAATGCAAGAATTGATAATTTCTTCATAATCTTTAAATTTTATATGTTAATAATAATGTTAATCTAAACCATTTTTATAATCTAACTCTTTTTATACATTTGTTTATCTCAGTGGTATGCTATAGAAAGATAGTATTCCACTGGTACAAATGATTACCCAAATAGAAACGAGCCCCGTAATGATAGGGACGCTTGCAAATCTGATGTCGTGGTTGGGCTTAAAACGTTCGGTATGCTTCCTTAAAAAATACTGAAATATATAATAATATAAGGTGGCATAGAGAAAACCAATGAGGGTACCAATCAGGATGTCGCCAAAATAGTGTACACCGAGATACATTCGGGAATAACTGGTTATCAATGCCCATAGGCATAAGAATATCGTGAGTTTGCTCCGGCGAACCAGATATTGGGCAAAGAAGGCCATGCTCCATGCATTGGCTGCATGAGAAGACGGGAAACCATATCTTCCACCCCGATATCCTTGAACAACATGTACCATCGGACTGATAGGATTATCAGGATTGCTGGGACGCATTCTTGCTACCAATGGCTTCAGAATTCCTGATGCAGTCTGGTCTGAAAACAAGATAATCAGAGTGATGACAACTATAGTGCTCATCACAACCTTGACAGGAAAATTCTTCAGCAGTACAAAGATAAAACTGGCATAGAACGGAACCCATACAAAACGGTCTGAGAAAATCATCATGAAGTAATCCCAATACACGTTGTGAAAACCATTGAAAAACAGAAAAATCTGCGTATCAATCTGTTCTATTTGATGAAGTAATTCTATCATAGTCTTTCTTTATGAATTTCTGTAATGTTCGCTTTCTTGTTTCTGATAATCTGTTGCCCTGTCGTTTGGGCTATTTTGCACTCAAGTCATCGTACAACTTCTGAAGATAAGCCATGCCTCGCTTCAGGTTATAACCTTTTTTGCCTTTATCATAAACAACCTTTTTGGATTTGTTGTCGTAGATGATAGAGTTTTCCTCTGATACCATGCCGAAAGCATCGGGTACATCAAAGAATGCAAATTTAGGAGTAGCATCACTCAACATGTTCTTGCTGAACAAGAAGTCTTTGTGAGGAATGGCTAATTGTCCGAGCAGTGTAGCTGCTATATCATGCTGACTTCCTATGAGCTTAACATTCATTGGGCGAGCTATTGCTCCACCGGTCATGATAAGTGGAATCTGATAGCGGCTGCGGTCAAAGTTGTCAAGATGTTCTTTGTATGCGCCAACATGATCGGCAACGAGTAATACCAAAGTATTTTTCCATCTAGGCAATTTGCTGTATTCACGCAGAAGATGACCTATGACACTATCAGTGTAAGCAAATGCATTTAAACGTTTGTCTTTCAGTCTGCTATATGGTACATCGAATGGCTCATGACTGCTTGATGTCTGGAATACTCTCAGCATAGGCTGTTTGGTGTTCTGTTCTTTTCTGAGGTCTGCAAGCAGCCGGTTGGCTACTATATGATCGTGTACTCCCCATTTGCTCAATTTGTCCTCTATAGGGAAATCACTATCTGAAATGATTCTCTCATAGCCCTGGGAAACCAGCCAAGAGCGTTGGTTGGCAAAATCAACATCACCACCATAATAATATGCATTGCCGTAATGCTTTGCTTTAGCCAATGAACGTGCCAATGATGGTAATTGTGCAGATTTTGCCGGGTAGCGCATGATGCTGGTTGTAGGTTGTGCAGGATAACCGCTCAAAACAGCAACCAGACCACGATCCGTGCGGAAAGTATTGGAATAGAATCTTGGGAAGAAAATTCCCTTTTGGGCTATTGAGTCCAAGCAGACCGCTACGTCTTTATGTGTTCCGACGGAAGGCATGATGTCGTTGGCAAAGCTTTCCATAATAATAATAAGTATATCTGGCTTTCCGTTTTTCCGAGCTTCTTCATTCAGGAGCGGGTAGGTGTTCTGGTCGCTTGAACTTACCATTTGAGCAAAGAGCTTGTTAGCTTCTTCTTCTGACATGTATCGGTATTGCGATGCAAAATCTTCCTGATGGGTAAGTGATTCAAACAGGCTGAACATCGGATTGACGGCAGCATGATTCAAAAACGCATTTTGGCTGAAATATGCCTTTCCTGTATTTGTTGTAGATACAGTAAATCCTCCTCTGATAGGGATGAAGAGAAGGGCAGTAAGCAGCAACAAAATAAGAGAATGGCGCATACGATGATGCTCTATGTCAGAGTAGCGTGTTCTGCGACCACTGCCGAAATCTCCAAAACCATAGTTGCTGTATCTGCTGGAATAGCGCTTCTGGGTATGAGGCATGCGGAGTGCGAACCAGACGGCTATGGTAAGCAGCACAGTGATGAGGAGAGCCAAAAAGATGTAAAGCCCTCCAACACTTGCAAGTGCATCCTTTGGCGAAGTAAAGAAATAATATAATGGAGTGCTATCTAGCGGGAAGTTCCAATATGGATATAATCCTGCATTCAGTATGAATGTAATGGAAACCAGGAAAGATGCCAGTATATAATAAGCATTCAGAATGGGACGTATAATCTCCTTACGAAACCAAATCATTGCGATGAGCAACAAACCCGGTAGTGCGGTGAGGTAACCAGCCATAGAGAGGTCGAGTGATAAACCATACCACATCACTGTAGGCATTTCGCTCCAGATATTATCGATAGGTTGTGTAGCAGAAGCCTTTTCCAATATCATGAAAAATGGTTTCTGAAAACCGAACAAAATGACAAACGTAAAATACGTTTTTATAAACCACAATATTTGCTTCATATCTATGCTTCTTGTCTAATAATTATGATATACTCGGCTTTGAGCTTGAAAATTAATGCAAAAATAACCATTTTATTTCATATAAACGACTTTTTTGTGTTTATTTTTCAAAAAAGTGAGAAAAAATTTGGTCGTTCTAAATAAAAGTCGTACCTTTGTTGTAATAAATTTTATAACATAACTATGGCTAAGTACAATATTCAACCTAAAAAaGAAAAAaTAGCAAGATATCAATCTATGCTGAGTGAAGAAACTAAGGACCGCCTTCGCGACGAGATAATCCGTGTTCTTGTTACTGAAAGAAAGTACAAGGACCCAGACTATAGTTCCAAGAAACTTGCAGAGGATTTGAATACTAACTCTCGCTATATTTCTGCTGTATGCGCAACTCGATTTCATAAGAATTATGCCGAGTTGGTGAATGATTATCGAGTAAACGATGCTATGTCTTTACTTACCGATAAACGTTATGCAAGAATGACTGTAGAAGGTATCAGCGAAATGGCTGGTTTCAATACTCGTCAGAGTTTCTATGCTAATTTCTTCAAGCGAATAGGCGTTACTCCTCGTCAATATCGTGCTAATCATTTTAAGGGATTGGAGTAAGTTTAATAGTTAATAACTAGAACATGAAACAAAAAGGAGGGTGTATCATAAGTTAATGATTCACCCTCCTTTTTGTTTTTACAAACTATTGCGAGTTACCTCTTGAAGTAGTTTCTCAATGCCTGGTGGCGGATACTCCTGTTCAATCTGCGTATGGTCAGATTTCGTATCTGGCGAACTCGCTCGCGTTTGAGCCCCATATCTTCAGCAATTTCAGCCATCGTTTCCTTAGGAACCCCTATACCATAGAATTTGGTGATGATTTTTTTCTCTCGTGGCAATAAATCTGCAATGCTTTCTGCCATCTTTTTCTTCATCATTTCTATGTTCAGGGTATCATCTGCAATCTTTACATCCGGATCGTTTAATATGTCTAATAGGGTATACGGATTGTTTGCGCTTAGTGGCGCATCTACAGATACAGCCTTGTCTGCGTTTCTTGGGGCATATTTCTTCTGGTCTTTCGGTAAACGATAAACTCCTGATTGTTTATCAATGGCCTGTGATATAGCCTTGTGAACGAATGGACCGGCATAAGCCACAAAATCGGTGCCCCGGTCGGCTTGGAACTTTCTGGCTGCCATAAGCATTGCCAGCGTTCCTTCGCTAACCAAGTCATCAAACTCAACGCCTTTACCTTTATACTGGTTGGCTACTGATTTTACATAGTTTAAGTTCTCACTAACTATCTTGTTTATTTCTTTTTCTGTCATATTCAATAATTCTTTTTGCAAATATACATAGAATAATTCAAAAAAACAAGTATTTTGCTCATTTTAACCAATCATTTTGGTTTCCACATATTATATATGTTTCTATGATTTGCATAAAGCTGCGTATGGACAGTATTCGCAACGATGCTTATCATCTGTAGGTCGGAATGGTTGGTCCCTGTCAAAGATGTTGGCGATGAGAACTTTCAGTTGTTTCATAAACTCTTCTTCGTATACATCTATGCTACTGATGAGTTCCTTGCCCATTTTTAATGTCGGATCATAATCTTCTGCTCCTGCATTTTGTATAAACAGCAAGCCTGGAGATACGGGCTCTTGAGCCGGATTCAGATTCCTGTTGTGGCTTACAATAATCGAGTAGAGCATAGATTGTAAATAATAATCTGTATGCTTGTTGAGCATGGATGGATCAAACACTTCGCTCAGTTCTCTTGGACGTGTTGTTGAAATACGTCCTGTTTTATAGTCTATTACGCGGATTCGTTCTGCAAGATTATTGCCATTTGCATGACCGTTAGCTGCAACAGCGTCCAGTCGGTCGATAAAACCTCCTATTGACAGAGATAAATTGCCGATACTTGTTTCTACTTCGACGTCAGTTTTTACAACCAGCTCTAATCCGAGTATGGTGAATGGAGCCTGGCGCATATCTATCGTGACAAGTTGCCGGATATACCTTGCTATTACTTCTTTATTAATCAGTTGCAGACCATTATATTTCGGACGATACCCTGCAGCGCTAACTTTAAAGAGTTCTTCTCTGAACGCCTGATCTACCAGGCGATAAACAAGCGATTCATCTTTTAAGGCTTGCTCTAATTGCTCTTTTGATACAACGATAGGACGAGTCAGTTTGAGTTCACCTTTACCGTCGGTTGTCAGAGCATCGCTGCTTGCTAATCCCAGATAGAACAGTTCTGCTGCCCGATGGAATATATTTCCAAATACTTTGTTGTCTACTTCGTCCTCATCCATTTCATCTGGCTCAATCAGTCCTTCTACATATTTATAGTAGAATTGCTTTTCACATCTCAAATAGGTATTTAAAAATGTTGGCGTAAGCATTTTCAAATTCTTGAGCTGGCTGAGCGCATGAAGTTTTTTCTCTATTGGCTCATAAGTAGGGCGCAGTGTGTTTTGTCCTGCGACCAAAGAAAAGCGCTCGATGTCATGATGGCTTTCTACCAGGAGTTGTAGCATAAAACGGCTCATCTCACCCGATTGACCATCTTCTGTTGCGTTATTGTAACATAAAGTGATGTCGTTTGAGCGTTGGAGCAGACTGTGAAAATAATAGGCGTATATGGCTACTTTGTTATCTACCGTAGTCAAGCCGTATGCCTTTCTCAATGAATAGGGAATAAATGAAGCATCGTTCACACCTTTCGGCAGTTTCCCTTCGTTGCATGAGAGTACTAAGATATGTTCGAAATCAAGATTTCGAGTTTCCAATACTCCCATTACTTGTATTCCTTCTGCAGGTTCACCATGGAAAGGAATACTTGTAGACTGGATGAGCTGTTGGATGAGTCGTTCCAGAGTGATGCAGTCTACTGCTAAGTCTCCTGTCTGGATGAGTTCTTGCAGACGGTTCAATAAGGTATAGGTCCTGAAGAGCGATTCCTGGAATAAAGGATCGTCCTGTTCTTTACTATTCACACCTATTGTCTTCAAAATATCCAGCAGATACTGGATGAGTCTCAAGTTGTATTCATTTTCTGTTGCAGTCTCACCCAAATCTTTGAAAAGCAGTGACAAACCTTCATCACCATCCATGCTTAGGAATTGGCGGGTAGGATAGAACTGCTTCTGCTCGTCAAGAGCGCTCAAGAGTTTGCTATAATTTTGAGAAATATAGCGTGTGTATGGATGACGGAGCGCCATGAGCACATTGTGTAAGCGATAGTTGTTACTATGCTTGGGGTGACCTACGCCCTGCAACTTGATGAGTTGTTGCAGCAAACTGTAGAATGGTGTCTGTTGAAGCGGATAGCCCAATGTTATATTATATGCTATCTTGTCGTTCTCAGAATAATCTGGCAACGACTTGATGTCTTCGTTAGTAGGAAGACTATGTATAACACTTTGTAATAATCCTTCATCGGCTAATACTATAGCCACTTTTTTTCCATATTTATAGCGTTTCTTTTCTTTAAGCCATTGGTTTACATAGCGGGCCTGAATGTTTTCTGTAGATGCCGATATGTATGTAATGTCTTTATTGTTATCAAAGTTATGATAAATTTCACGAAGATCATGAGGAGGCATATCATTCAATTCGTTAGGATAATATTTGAGATATTCACGAATATAGTGACCTGCCTCATGGTTGTTTTGCATATAATAGTCATCGTAGTCCCAATAGAAATGTGCTTTACCCTCTTTCATCAAGCGGTCGCAGAGTTTCCGTTCTACTACTTGCATCATATTAAAACCGACAAAGAGATATTTCTTGTGTTGGAATTTGATATTTTCATCATTTACAACTTTCCGATACAGAGCCCCCTCATAAGCCAATCCCTGTTCTTCAAGACGCATGTTGAACTGCTTATAGATATCAAGAAAATGGCTCCATAATTGTAGAAATCTCTTTTTGAGTTCTGAGTTGTGATCATCGTTGAAATTGCTGAAAAATTTCTTAATCAGCGTTTTCTGTTCTTCTGTAAGATATGAGATATCGTCAAGTTCATGTATATTGCTAAGATTGGCAAAGAGTTTTTCTGCTTCTGCCATGTTTTTATCAATATCGTCAAAATCTGTGATAAGAAGTTGTCCCCATCCATAAAAATGGTCTAGGGTCTCATCAATACCAGTGCAGGCTACGAATGTTTTATGTAAATCGCAAACAAGTTTGATTGGGTCTCCAACTTTCAATGTGCTATGTTTGCGAAACAGGTCGCTGATAGTTATGTAAGATGGCGACCAGATAGAGTGATCAGTCAAACGTGCCAGACTCTCGTTGAGGAAAAGAGCGGCGCGTTTATTTGGAAACACGACGGCAATGTCGCTGAGATTGTTTCCATATTTCTCGAGTATATCTCTTGCTACATATTTTAAAAATGTTTTCATATCTTAATGGACTTTTCAATGTTTGCAACTGTTCTTTATGTTGCCCTGTTTTTTGGAAAGGGGCAATAGAACCATATTATTTTATTACTTCAACTATTCTGTTAGGGTATACATACCATAGATAACCTTTTACTCGGTGATGTCCCATGCTTCTTAATAAACCGATGTATTTTCTAACCTGTTCATGGTGTTCTACTTTCTGTTTACCGAATTTGAAGTCTACCACGATGGTTTCATTTTTTGAGTTTTGCATCACGCGGTCTGGACGGTATTCTGCCATTTTTCCATTTTCAACTGTCAGGATAGAACATTCATTTAGTATGGTCAGTTCCTTATCAAACCATTTTGCGACCTTTGGTGATTCAAGTCTTTTCCTGATCATCTCCTTTATTTTCTCTGGTGTGAGGTCTTGATCGTATAAAAGTCCGTCTAACTCCAACTGTTTCAGGGCTCCATCAATATCATCAACCGTGCGGATTGTAGAAAAGAGGTTGTGCAAAATGGTACCCATTTTGATATAAAACTTCTGTTGTTCTTCCGTTTCATCACGCTTTATAAAGTCACGGCTCTGGTTACTTTGTCTGAATTCTGGCATTTCAGGCGTAACATTTATTTTAATTTCTAAAGGTTGAGAATAGGCTGAGAGCACGTTTGTATCCTTCTTCTCGTTTGATTTCTTGGAAGAATCAGGTACATATATTTCATTATAGCAGAAAGATATGTCATCTGTTTTGGCATCAGAACCTATTCCTGTTAACTCCATCTTTACATCATTAGCTTCAAGTCGGCTGGCTACCTTGTCGAGTACAGATTCGATAATGGCAGAACGATATGCACTATTAGCTCGTTTGCCAATTACAATCAGATTGTGACTGGCACGTGTGAAGGCTACATAAAGCAGATTCAAATTGTCGACTATGTTTTGCAGATGTTCATGATTATAATCTGCTTCATATATACTTTGCTTCATCAGTTTAGCACTGAAATCTATAGGTACCAGTGGAAGCTCGTTGTATGGAGCTTCTTGCGGTGTGCACCAGATAGTGTTGGCTTTTTCTAGTTGCCAGTCACAGTAAGGCATGATAACATGATCGTATTCCAGTCCCTTACTCTTATGTATAGTAAGGAATCTGATACCGCCATCGCCATCGCTATGAATGCTTTTTTCGTGGATACGGTTATCCCACTCTTTCAGAAATCCAGTGATATCACTACTGTTATCTGTGAGATATTTACTTAAGCAATCATAAAAAGTACAGATGTAGGCAGTTTGCTTGATCATGTCTTTTATTTCGCCAAGTTTAAGTTCTGCAAAAAGGCGTTCTGTGAGATCGAACAGTGGCATTTCCAGATACTCAGAACGATTGGTCAAAAGTTGTTCCGGCATATTTCCAGCTACAGAATACGTGTCACAAAACTTGTTGAGAGTTGCTAATGCAATATTGTCATTTGGGTGTACCAGAATGTAGAGAGCGTTAACCAATGTGCATACTGCTTGGGAGGCATCCAGCCTGAATGCCTCATCAGAAACCAACGGATAGTCGGAATGGTTCATAAAATACTCAGCAATGTCCTGTATGTTACGGTTGCTTCTTACCAGGATTGCTATTTTGTTGCAAGGAACACCTCTTTCAACCAACTTGTCTACAGTGTCCAATGTTGTTTGCATCATTCTGTCTTCAATATTTTCACCGCCCAGGAGCTGAATACTGATAGAACCATTAGGAACAGAATGGTGGTCTGGTACTTGCTGGCAGACATCGCTATATGCGCTTTCCAGCTGTTTACATTCTTCAGGACATTTATCTGTCAGGTCTTCAATCTCCAATTTTACTGCTTCTGTGAAAAAAGCATTGTTAAACTCAATGATGTTTCTATCAGAGCGGTAGTTGGTACCCAAAGTTTCTATGCTTACTTCTTTCGCGCTTTTATTAAATTCTTTATCGATATTATTGAGCAGTCTCCAATCGCCGGATCGCCATCTGTAAATACTTTGTTTTACGTCACCAACAATGAGGTTACCTGCATCTTCTCTACTCATGGTTTCTTCGAGCAGCACTTTAAAGTTCTTCCATTGGATGGTGCTAGTATCTTGGAACTCGTCAATCATTATATGGTCGAGTTGAGTGCCAATCTTTTCAAAGATGAATGGCGAATCGCTATCCTTTATCAGTGAGTTGAGCAAGGTCTGAGTATCGCTCAAAAGGAAACGGTTTGCCTCTCTGTTCATCTCCCTGACTTTTTTATCTATGCTTCCCAAAAGGCGGAGCTGATTAAGATGCTTTATGGTCAGATCGGTACTTTTGAAGATGCGGGTGAGTCTTGGACGATTATCTTCTGCAAACAGCAGAATAGGGTAGAGCACCGATTCTACATAATTGAAGATATCAGTACAATTTTTCACATCAGATTTTTTGACCCATGCTTCCGGACTTTCCCGACATTTATTAAAAGTATCATTATGTAGATCATCATCACTGTATTTACCATTTTTCAGCTTGTTGAAATAGCTCCAAATACCTCTCGTTTTTCCAGCTAAGTCGTCTGACGTAAAGCCTTCTTCTTCAAGGGAATCGAAAAAAGTAGCAGCAATTTCTTTAAGCTGCTCTTTTGCCTTATCGCGCTTTTTCTTCATTCGATCGGTAAAATCCTTGAAGAAATCTTCTTGTTCCATCAATTCTGTCAACTTGTCGGAATGAGCTTTGTAATAATCCTTGAATATGTTCTCACCGAATTTCTTGATCTGTCCTATGACATTCCAACTCTTATCATCATCAATATTTTCTTTGATATAATCCATAATCCAGAAAAGTAGACGATCGGTATCTTCAAGACTTTCTATAAGTTCATCAACGGCATGCTGTTCTATTTGATAGTCATTGAGTTCTATCCGTAAATTGGCAGTCAGATCAAGTTCACGTGCAAGATTTCTCAATACACTCTGAAAGAACGTATCGATGGTCATAACCCGGAAATAGTTATAATTATGTATGAGCAAATGCAGGGCTGATTCTGCATTTTTCTGAATTTGTTTGGATGAAAGATACGGTAAAGCCTGCTGTATTTGATTTACATAATCGTTTGCTTCTGGTAGTCCGTGTGCAATTTCGTATAATTTTCCTAAGATACGCATTTTCATTTCTTCAGTAGCTTTGTTGGTGAAGGTTACTGCAAGAATGGTTCTGTAGGAAGCAGGATTAGCTATCACGAGTGTCATATACTCGCGAGCCAAAGTAAATGTTTTACCTGATCCTGCACTTGCTTTATAAACAGTTAGTTGTGAACTCATATTTTGTTTTTTTTATGATGTTATTGATATTGTGCCCTAGAAATCATGTTTTATCCATGCTTTTATGAATATTACCAATCTCTAAATAGTTCAAAACCGAAGCGACAGCCTATGCCATTAAACTTCGTGTTTTTGAAGGCTGCAAAGAATCCTAATGTAATAGCTCTTGTTGTTACTCCATATCCCCATTCTGTATATGGGTGTAAATGGTTTACAACAAGACTGCTTACATACAGACGCTCTGCTTCTATATATTTCCCAATCAGGGGGAGCCATGCAGTTGCAATCATGGGAGCTTCATAAGTGAAGTTTCCGCGAACGTAATAATCACTGGCATTATACCATTGGGATGGCAGTAATTCGAATTCTCCACTCCAGCTATCATTCCAGCCTCCAGGAATATTGTCGTCATGGAAATTGGTATAGTCAACGAAGTCCCAATGATCACCTTTGCGGGTATAAAAGCCAGCTCCTAACCTTATAGAATATGATTGACGGCGTGATGCTTGAAAAATAGTTTGTGCATCTGCTTCTACCCGTTCGTAGTCTATGTTTGAACCTAGTAGGTTTTTCCATCCCTTTTCATAGTCTATTTTAAAGATAGAGCCTTTCTTACCCCATGGTAACAGTTCTAAAGCTACAGCTGGTGCTACTGACACATATTTGCTTGGATAATTAAACAGTTTATAGAAACTTTCTACTACAGCTTTTCGTTGATGTGAAACCAAGCCAATCTCAAAACCGACATAGTCGTTGAAACTCCAGTGGTTAGTAAGACGAAGGTAATCATCTTTAAACTCTGTCAGTTTCCTGTTATTAGCATCAATATCTGTTGAAATTTCCGGTAATGACAATCCTGGATATTTTGAGAATAGTGGATTTAGAAAATCGTTATCTTCAGGTTTGCTGATGCCTAACATCTTTCGTGCAACACGATTATTCGATATTCTATTACCATTACCGATTTCTAACTTCAGATATCCATTGTGCTTCGGGTTATAGTTGAATGTCATTGGTATATTGAAATAAAATCTGTGTTGTTTCATACTGTAACCTCCTTTAAAGCGAAGCCCCAATTCCAGATTTTCTGTAAACCTGTAGCCACCCTTCAGGTCAAACTTGTATACAATTCCTTTTCGCTCGGAGTATCCCATATAGAGTGGGTTGAGAATAGGACTGATACGGAAGTAGCCTTGGTTTTGCTTTCCGAAGCCTTGGGAAATCCTGTTTAATACATTGTCACCTATAACATCCCAAAGTATGTCTTTTGCAAAGTTTTTCTCTGGTATGTTGTTATTCAAGGAATCTGTTATTTGTTTTCTTTTTTCATAGAATTTTCTGTATATGTCAGCCTCATCTTGGTTTAATTCAATTGGGCGCACTTTTGCCATTAATGCAGTATCGGCTACATTATTGAGTGAATCACTTAATATTTTCGGCAGTCCGTATACAGTTGTATACATGCCCGTTATCTTGTTACCCATAAAACTGAAGTTAGCTCTCATGCTGCACCTTGCAGGAGAAAGTGAACCAAATCCGTCTTTACCCATAATGATCGAGATATAGAAACGGGTCATATCATATTCGCCCTCAAAGTCTACCATGCTTATCTTTCCGTTTTGGGAATCAACAATGGCACGTGCTTCAATAACTTGGGTGTTTTTGAGACGTGGATATACGTAGACTTGTGCTTTGCCGAATGGTAATTGGGTGACGGCATATTTATAATATCTGCGATTCTTATAGTGGAAAGGAGAAAGAATATTAGTTTCGAAAAGTGTTTCTCCATATACCGTTGGAGTCATGTATTTCAGAACTGATGACAATGTGTTGCTTCTATGCGGAATGGTGCTTATGTTCAGCAAACGCTTGGCAACTGGTCTGCCATTTGCGTCTAGCGTCATTTGGTTATAAAACTCGCTGATGAATCTTCTGCCACCGCCATGAGCCACCGCATACATTGTCGGTACTAGCATGAGCGTTGCATTACGTTTGTTTGTTTTGATTTGAAATTTAGTGTAGGCATAACTCTTGTGCTCAGCTCTACCTGTTGTGTCAACAGATTGTGAATATTTAAATACCAAACACATCACCGAGTCACTAAAGGCGTCTCTCGGTGACATTCTTCTTGCATTTGCTGCAAAAGCCATCATGCAGAAGATAATCGTCAAAATGATGTGTGTTTGATATTTCTTCATTTATTATGAGTTAAGATGTTACTTGGCAGAAGAACTATGCCAAATATTTTGGGCAACAGCTTTCCTAACCAAGATATTTCATAAGGATTCCTATCTTCCCGGATTCTCTCAGTTTGGTGATGCTTTTTTCTCTTATTTGGCGAACTCGCTCACGGGTGAGCCCCATTTTATCACCAATTTCCTCGAGCCCCTTTTCGGTTTCCCCAATTCCGTAGCATGCGCAGATAATTTTCAGTTCGCGATCCTTGAGGCAAACTTTTAAAACCTGTCTTAGGTCTTGTGCCATACTTTCATGGTCAACCTGCTTGTCTGTTCTGGCATCGTCTCCGCTTGCCATTACATCTGCCATAGAGTTGTCATCGTCATCACTAAATGGAGCATCGATGCTTACATGATGACCACTGGCAGCCATGCTCTGAGAAATCTTGTCCTCGTCAACACCCGTTCTGGCAGCAAGTTCTTCAACGCTTGGACGGCGTTGGTTTTCCTGCTCAAACTTATTAATTTCCTGGTTTACCTTATTGAGTGATCCTACCTGGTTGAGAGGAAGTCGAACAATTCGGCTTTGCTCTGCTATTGCCTGTAAAATACTCTGACGAATCCACCATACAGCGTATGAGATAAATTTGAACCCTCGTGTTTCGTCGAAGCGTTCTGCAGCCTTGATGAGTCCGATGTTTCCTTCGTCAATCAAGTCTGTCAAGGTGAGTCCCTGGTGCTGATATTGTTTTGCTACCGACACCACAAAACGTAAGTTGGCTTCAATCAACTTATTTTTTGCTCTTTCGCCAGCTCTACCTCCCTTGCGGATAGCTTGAGCCAATTCTATTTCTTCATCAATAGAAACCATAGGGGCTCTACCTATCTCTACAAGATATTTGTCGAGGGCTTCACTATTACGATTGGTTATACTCTTTTGTATCTTAAGCTGTCTCATTATCTTTCCTCTTAGTTACACATTGCACAATTGGCGCAAAGATAATAAAAATATTGATACGCGACTAGAATTATAACTTACTTTAACGTAATTAACCTAACTTACTCATTTAAAGGTTATTTTACGGTCTTGTTCTTAACAAAACTTTGAAAAGCATCATCGTATCCGTTAAACACGTTGATGTCTACCTCTCCATGTATTCCTGCTACTCTTCCGTCGGGGCAGAGTTGCCAATATACCAATCGGATGTCTGGTTTATACTCTCCATATCGTGCAATCCAAACCTGGTAGTTATGTTTCAGATCGGGAGCCTGTGGCAGATAGCGATTTACGAAAGTTTGGCTGATGTAAAGAATAGGCTTAACACCAGTTGCTCTTTCTACAATTCTAAGCCAAGTTCTAATGCGTGCAAACAATACTCCAGCCCCTCCCATTTTCTTGATTTGACTAGGAAGCGGTTCAACATCAAGAACTGGAGGAAAATCGCCTTTCCTAATGATACTGTGTTTCAGAAAGTGTCGTGCTTGTTCGGCAGCAGGTGTTATGGTGGTAAAGAAGTGATAGGTTCCAACCTTGTAACCATGTGCTTTTGCATCACGATAATCTTTTCTGTAATATGGATTTAACAGCGATTTACCTTCTGTACTCTTGATATAGATGAAGCGAATCGGGAAGTTTACTGTTCCTGATATGGTCTTTTTGCTGAGACGTCCAAGATGTGTAATGCGTAAACGGTTCCAGTTGATAGCATATTTTTTtCTGCCTTTTCCATGCTGGTATTTGCTCAGGTCTATGCCATAAATACGTTCCGATGTATATACGAGTCTTTCGCCTTTATAGCGGTCATTTTTCCATTCGCCTATTCGTAATGGCTTCTTGGGAGCAATGCTGAATCCGAATCCTTCACGTTTCCCGTTTTTCCAGTAACCTTCATAATAGGTTCCATCGTATCCTTGCCAGCATCCATGACCGTTTGGTTGATAGATACTGTCGGTTGTACCCCGATAATATCCTAGAGAATCAGGTAAGAGGGTGTAATCAATAGAGCGTCGAAGTGTGACTCCATGAGCTGTTGCTAAAGATGCTGCAAGTTGAGGTGAAATAGCTTTAACCCCTTCAGGAGTTGTTTCTGAGGAAAGTTGGAATATGCGGCTTCCTTGTGCAGTTTCTCCATTCATAGCTTTGATGAGTTTGCATGCCTGACTCTTCCATTTTCCGTTCTCGTCTCTATAATAGGCTTGATATGAAATGGAGCGTTTCAACTTGAAATGTCCCTTTTTCTGTACATGTTTCAGGGAATCAATCAGTTTCTTGGCAGAATCGCGTAGTTCCAGTTCGTGTTGGGTATAAGCGCAAATAGAGTTGTAGCCTACATCCAGAACAGAATGAGAGTGAATATAATAGTTCAGTTCTCCAACTTTCCATTTGGAGTCTCTATACAAACTGTCTAAAGAATCAACTTTCTCTTTAAAGATGCTATCCGCATCTTTGCCAAGATAGTGATTCCGGCTGATGCTGTTGTTGTAGCAGGCGGCAAGTCTTCCTTCACATGAAGGAATCAACGCCCAACGATTCATAAAGTTGGCAGCCAGTGTCGTAGTGTCTTCGTCGAACCGGAGTATTGTTTTTCCATTTTGAATTAATTCGTAGTGACTGTATACTTTTATGTTTGCTTTTGCCTTGTTCACTCTATCACTTGATGGGTTCAGGCAATAATAGCTCCATGTGCTGGCGGCAGCCAGCAGAATGAAAACTAAACTTGTGATATATAATGTTTTCTTTTTCATTTGATGATGACCTCCAATATTTTCTTGGTGGTTTCGGTAATCTTTGTTTTTTCAGACGTACGTTCGCCGATAAGCCAGATGATTTCACCTTTACTATCAGTTAATACATGCTGTGTCTTTTTTTGTATATAGTCAAATTTCCTATCGGTCATATAGTCACTCAACAGTTTGCTACCCTTCATGCCGAAAGGTTGAAATCTATCGCCTTCTTTTACCAGTCGGTAGGTGAGGGGAAAACTGACTTTTTCAGCATCCAAAGTGATACATTGCGATTCTTTGCTTGGCATGAAGTCACCCATATGCGAGAAGATTCTTATCTTGATTTGAGTTCCTTCGTCCATGTTGTAAATGCCTTCTTCTGGCAGTCGGAACGCTCTTTGCTCCTGAATGTTATTCAAGTCTTTTATGTTAGAAATCAACAGCTGTTCTCTGTCGATGACTATCATATAGTCTTCGTTTTTCCAAATTTTACCGACACCACGATCCTGACTGAAGAGGCTTTCACAGATGTCATCAATGGCATTGCCATGAAAACCATATCTGCCTAATTCTTTATGAAGTATGAATTCCGGACTTGGAGCATTCATTACAGATACTTTAGGGATATATATAACTTTCCTATAAGAGTCGGATGTACTGATGCTATCCATGCTCTCAAGTATACTTTTCGCTTGGCGTATGTATTTGGCAGAGAGAGCGATATTTTCACTTGCTGCCGGGTTGATACTTTCCAAAAGAGGTACTACATGATGGCGAATTTTATTTCTTAAAGCATCGTCTTCCAAATTTGTTGAATCTGTGACAAAATCTTGCTTTTTTtCTTTTAGGTATTGCAATATATCCTGTCGGCTGATGCAGAGAAGAGGGCGCAGGATGTTTCCGTTTTTGGGGGCGATGCCTGCTAATCCGTCTACTCCAGATCCTCTTAACAGATTCAGAAGTAAAGTTTCTACATTGTCATCGCGATGATGGGCCACACAAATGCCTCCTGCATGCAAGTCTTTTACTAATTGGGCAAAATAGCTGTAGCGTAAGTTGCGTGCAGCCATTTCGATACTTACCTTGTGCAAATGGGCATAAGTATAAGTATCAAAATGGATTCGAGACAAACTGATTCCCTGTTGTTTACACAGATTTACACAAAATTGCTCGTCTCTGTTACTCTCTTCGCCGCGAAGGTGAAAGTTACAGTGCGCAGCAGTAATATTCAGTCCTATATTTTTCAAGATAAGCAATAGGGCAACGCTATCAGCACCTCCGGACAAGGCAACGATATATGGTGCTTGCCACTTGAACATACTATGGTGAATAATATATTTCTTGACGATATTTTCAATTTTGTTCATTCTGCGATACTTTAAAAGTATATGATGTTTTTTATTACTTTCTGTTTTTCAAAAAGTCTTCTGCCCGCTGCAAATCTTCTGGCGTGTCGATGCCTACAGTTTCTACATCTGTAGTACCAACTTTTATCTTGTAGCCATTCTGCAGCCATCGAAGTTGTTCCAGGCTCTCTGCTATTTCTAGTGAGCTTTGTGGCAGTTTGGTTACCTCTTTTAAAACTTCTTTGCGGTAAGCATAGATGCCCAAATGTTTCAGATAAGGAAAACTCTTGAGCCATTCTTCCTCTTCCTTTCCTCTTACGTATGGAATGATGCTGCGAGAGAAATACATAGCAAAGCCTTGATTGTCTACAACAATCTTTGGACTATTAGGATTTTTTACAGCTTCCATACTGGTAAAAGCTTTTCCTAAAGTGGCAATTTGGGTTGTTGGGTCATCAAAACACTGGCAGATGGTTTCCAGTTGACTTTTGTCAACAAAAGGTTCATCTCCTTGAACATTGACAATGACATCCCAGTCTCCACCAATTTTTTCGATAGCTTCTTCTATGCGGTCAGTACCGCTCTTATGATCCTTGCGCGTCATAACAGATTTACCGCCAAATGCTTCTACAGCATTGAAAATTCGCTCATCGTCTGTTGCAACATAGGCTGCTTCTAGACAACTTGCTACTTTCTCATAAACATGTTGTATCACTGGTTTGCCATCTAACATGGCAAGTGGCTTTCCCGGGAAACGTGTTGATGCGTATCTTGCTGGAATAATTCCTATAAATTTCATAATCTTCTATATTTAAACCTGTTTACTATTCAATTCATGCGATTCGTTTAACTTCAAATAAAAAAGTTACACTTCCGCAGACGCAAAAGTACAACTTTATTTTGTATTCACCAAAAAACTTTTTGTTTTTTtGAAAAACCTCAGAGAATATTTAATGTTCTCCCATTTTTTtATTCGTATCTGATAGCCTCGATAGGGTCGAGCCTTGCTGCCTTCTTTGCAGGATACCATCCAAAGAAAACGCCAGTAAATGTACAGACAGCAAAACTCATAATAATGCTCCAAGGCTCTATTGGGGTGGCTATATGGAAGAAATAGTTAAGACTGAGCGATAAACTAACTCCCAATATCACTCCTATAATACCGCCAGTTACAGAAAGTAAGATAGCTTCTATCAGAAACTGGTTTAAAATATCAATACCTCGTGCGCCCACACTCATTCGAAGACCTATTTCGCGGGTTCGTTCTGTTACAGATACATACATGATGTTCATGATTCCGATGCCGCCTACCAGCAGCGAGATTCCTGCCACGGATCCGAGCAGGATGGTGATTGTAGACATGGTAGAATTCATCATGCTTGAAATTTCCTCTTGAGAGCGGATATTGAAGTCATCTTCATCTGCTTCAGTAGTATCTGTTGCGTCTTTCAATTTGTGGTTGCGTCGCAATATTTCTGTAATCTGATCTTGGGCAGGTTGAGAAGCCTCTTCGGTGATAGCTGAGCAGACGATGCCTCCTAAATAGGTTTGTGCCATAATTCTCTTCATTACTGTTGTATAGGGGGCAAGTACTAAATCATCCAGCTCCATACCCATACTATTGTAACCTTTCTTCTTCAAGACACCGATTACTCTGAATGGAATGCTGTTAAATCGCACAACTTTACCGATAGGATCGCTGCCATCAGGGAAAAGATAGTCAACTACTGTCTGTCCCAAAATACAAACTTTAGATGCAGCCTTAATGTCTGTATCTGTAAACATTTCTCCATCTGCCACTTTCAGTTGTCGGATGGAAAGATAGTCTTGGTTTACACCATAAATGGAACTTTGGGTGTTGTTGTTTCCGTAGATCCACTGTCCGGAACTGTTTACAGTAGGAGAAATAGCTGAGATATAATTACATTCGTCTTTGATGCTCTGATAGTCGGCTTGCTTCAGCGTCTCCATTGACGAAGCATCCTGTCTCACACCGCCACGCATGTCTGCACCTGGTGAAATCATAATCATGTTTGATCCCATCTCTGCGATGTTTGCCTTGATGCTGGCTTTACTTCCTTGTCCGATGGCAAGCATGGTAATAACCGCAGCAATACCGATGATGAAGCCAAGTGCGGTAAGGAAAGAGCGCATTTTGTTGGCAGCAATGGCGCGGATGGCTATTTTGAAAAGATTCTGATAATTCATTTTACTTGTTGTAATGTTAAATGTTAAGTGAAAACTTCGTTTGCTATTGGATGCTAAGTAATTTAACATTCAACACTTAACATTGCCAGAGATGACAACCTCGTAAGTGACTACATTGTTTGTTGTAGTAGCTTCCAGACGAACCTGTTTTACTGTTCCCTGGAATACATCGTCAGGATAAGCATCTACTGTAAAATTAACGCGGTCGCCTTCTTTTACACCGCCTATATCAGCCTCGTCAACATTTGCAATCACCTGCATGTTGGTCAGATCTTTAGCGATAGTAAAGAGCTCTGGAGTGTTGAAGCTTGCTGCTACGGTCTGTCCTTCCTCTACGCTTTTTGATATGACAGTTCCATCTATTGGGGATGTAATTGTAGCATAGCTCAGGTTGGTTTGGGCTTTCTGTACATTTTCCTTGGCCGAAGCTACTTGCTCTTTCGCCTGGCGATAGGTGAGAAGCGCATTTTCATAATCGTCAGCACTTACCAAACCTTTCTTATAGAGGGGCTGGTAGCGGCTCATGTTTGCACTCTGATAGTTCAAACTGCTTTGCGCACTTGCCAGGTTAGCTTTGGCAGTATTCAACTCGCTCATCAGGTTGGTTTTGTCGAGCTCAGCTATGACTTCACCTTTTTTACCTGCGAATTGTAATCAACATAAAGTTTGTTTACAATACCACTCACCTGTGTACCAACCGTTACAGAAGTTACCGCTTCAATAGTACCGGTTGCAGTTACACTATTCTGCAATGTTTGTGTGGTTACAGCTTCCTGCTTGAAGTCTATTTGCTCTTCGTTTTTACTTCCAGAGAACAGCCATGCTGCCACAGCTACGATGATTATCACAATCATGGCAATCCAGATTTTGCTGATTCTAAGTTTTTTCATAAAAATGTATGTATACCTATTAATGATTTGCAATATGTTTTCGGATGTTAATACCAATCTTTCTCTTTAGATTCTACCGTTTTGGTAGAATTTCAACATGTTGATATTCAGAATGGTAAGATACTTTGCCTGAAGCTCGTTCTGTTTAGCCTTCAGAAGATTATCTTTGCCAGTTCTCAATTCTACGATGTTCTTTAATCCCAGTTTAAACTGCTCACTTAACAGATCGTAGCTTGTTTGGGCACTCTTGCTGCTCACCTTGGCAGCCTTAAACTGGCTTTGGTTTGTATTAGCCTGCAACCAATAGTTTTCGATAGTAGAGTAGAGCTTAGTTTGCTCATTCTTTATATCGAGCAAGATGCTTTCACGCTGAATGAGTGCTTTATTGACAGAAGTCTTGGTCTGTCGGTTATCAAAGAGAGGAATACTGACACCGATTCCACCACCCATGCTGAAGTTGGTTTTCATCTGACTGCCCCAACCGTTTTTGTTCATAGATGTGGTGCTGGTCGTAGCTCCTGCATTTGCGCTGATGGTTGGCAACTTTCCTGCCTTTGCAATCTTGATGTTCAGATCGTTCTGGTCGAGTTTGTTTTGATAGCTCAAAAACTCAGGGCGATTCTGAAGCGCAGCTGTATAGACACTGTTCATTCCTGGGATAGAGGCCAGAGCCATCTGGTCAGTTGTGCTTGGAATAGCGATGTCGAAAGCTTCTTCACTGGTAATCTGCAGGAGTTCCTTCAACTGTCGTTTATAGTTTTTAACGTTACTTTCAGCCTGCACGATGTTAAACTCATCTTGTGCTCTCTGTGCTGTAAGTTGTGCTAAGTCTGCTTGGCTCATCTTGCCAATTTTTACCATTTCCTTACCACGCTCTTCGTTTTGAACACTCGACAGATAACTTTCTTTGTTTACGTTGATAGCCTCTGTAGAGTAAAGTATCTGTACGTAAAGTTGAGCTATCTGTTCTTGCAGGTTGAGGGCTTGTGCTGTCGAATCGAGTTGTGCCGCTTCCTTTGCCAGCTTGTTCAGTTTCACCTGATTTCTATTTTTGTTACCGTTCCAAATCGTGTAATTGCCCATCACACTATAGCTGCCATTGTAATATACCTTGTCGATGGAAGCTTTGCTGAAACCTTCTCCACTGATTCCATTAGAAACCCAAGGCGTATAGTTTACACTTTGATTGGTGCTGGCAGAGAGCGATGGCAGAAGCGCAGACTTTGATTGCAGATAGTCCTCCTGAGCTGAAGCTTTTGTGAGTTGAGTCTTCTGCAGTTGAATGTTGTTAGCCAGTGCGTAACTGATACAATCCTGCAGTGACCATTGCTTAGCTTGTACAGCGATAGGAGCCGACATGATGATCAGCGCTACCGCCATGTTTTTAAAACTTGCGTTCATACTCTTTTTACTTTTTGTTTTCATCTTTACAGATCTCTTTGCATCTGTTCTGATTAAATGTGGATTAATGTTCTTATTTTCCATAATTGCAAATCTTAATAGGATACATCATTTTTAGATTTGACGTAAGCGTCGCCTATAAAGTTGCAACTGATATGTGTTTTTGATTAAAAACGTGATGATAGGTTTAACATTCTCATTTATCTTTAACAATCCTTTTCATAGAGAAAGATTTCTTTTACTTTTCCACATTAATTTATTTATATTTCTCAAAAAAATGTTTCTTCTTTCGTTATCTTCGCTGAAATTGTGTAACTTTGCAGAAAAATTTTAAGAAAGGAATAAAATAAATGCCGTTAAGAATACCAGATAAGCTTCCAGCTATCGAACTGCTGAAGCATGAGAATATATTCGTGATGGACGAAAGTCGTGCGCATAAACAGGAGATTCGTCCGTTGAAAATCTGTGTGCTCAATTTGATGCCCCTCAAGATTACGACAGAGACAGATCTCGTTCGTCTTCTGTCGAATACTCCTCTTCAGTTAGAGGTTTATTTTATGAAGTTGAAAAGTCACACGCCGAAGAATACTCCAATAGAGCACATGATGATGTTCTACAAGGATTTTCAGGAACTTTCCAAACAGAAGTTTGATGGAATGATAGTTACAGGTGCTCCTATCGAAACGATGGCTTATGAAGAGGTAGAATATTGGCCTGAAATCAAAGAGATTTTTGATTGGGCCCGTACCCATGTTACTTCAACACTCTATATCTGCTGGGGTGCCCAGGCTGGTCTTTATCATTTCTATGGTGTTCCTAAGTATCCTTTAGAGAAGAAGATGTTTGGTATTTTTAAGCAGAAGCCTCTCGATTTGTCTCAGCCAATCTTCCGCGGTTTCGATGATATCTTTAATATGCCTCATAGTCGCCATACAGAGGTAAGACGTGAGGATATTGAAAAAGTGCCGGGACTTGACATCATTGCCGAATCGCCTGAAAGCGGTGTCAGCATTGTGATGGCCAGAAACGGCCGCGAATTCTTTGTGACGGGTCATCTTGAGTATGCGCCAAACACGCTGGATAAGGAATATAAACGTGATGTGGGCAAGCGTGATGATGTAGAACTGCCAAAAAATTATTATTATCATGACGATCCGAACGAAGAACCTCTGGTGACATGGCGTGCTCATGCCAACCTCTTCTATAGTAATTGGATCAACTATTATGTTTATCAGGAGACTCCTTACAATATTGACGAAATCAGTTAATTTGTGAAGGAGTTGGATGATTTCGAGATAGATTTCTTATGCAAACATTAGAATTATTGGCGCCTGCCAAGAACTTGGAATGTGGTATTGCTGCCATTGATCATGGTGCAGATGCCGTATATATTGGTGCACCTCGTTTTGGTGCACGAGCAGCAGCAGGCAATTCGCTGGAAGATATCAGACAGTTGTGTGATTATGCTCATCAGTTTGGAGCAAAGGTTCATGTTACAGTGAATACTATCATCTATCAGGATGAGATGTTGGATACGCTTAAGATGATCCAGCAACTTGATGAGATTGGTGTTGATGCACTTTTGCTGCAGGATATGGGTGTGCTTACTGAGGTGAGGGCGCAGAATTTGTGGAGTAGAGAATTGCATTCCAGTACCCAGTGTGATGTAAGAACTCCAGAAAAGGCGTATTGGCTTACCACGTTAGGTTTCAAACGTATTGTTCTGGCTCGTGAGCTTTCGCTCGATGAAATCAAGGCGATCCATCAGGCGATTCCTGATAGAGAAATAGAGGTCTTTGTACATGGAGCGCTCTGCGTAAGCTATTCGGGTGTATGTTATGCTTCAGAGAAGTGTTTCGGGCGCTCTGCTAATCGTGGAGAATGTGCACAGTTCTGTCGTATGAAGTTTGATCTGCTCGATTCCAATGGTCAGGAGATAGAACATCAGCGTTATCTGTTGTCTCTCAAGGATCTTTGTCAGCTTGATCATCTTAAGGATCTTGCTGATGCTGGAGCTACTTCGTTCAAGATAGAAGGAAGATTAAAAGATATCAACTACGTCAAGAATGTGGTGGCTGCCTATAGCAGTCAACTCGATGCAATCGTAAAAGCTGAACCGCGTAAGTATCGCCGTGCATCGGTGGGACATGTTCAATATAATTTTACACCTAATCTGAAGAAGACTTTCAATCGTGGCTTTACCCATTATTTCCTGAATGGGCGACAGCCGGATATTGCTTCTTTCGATACACCGAAAGCTATCGGCGAGTTTGTGGGCAAGGTTAAGGAAATACGTGGCAACATTTCTTTCAACATAGCCACAGTAGCCAGCTTTAAAAATGGCGATGGACTGTGTTTTATCAATGATGACCGTGAGTTGGAAGGCTTTCGTGTGAACAGAGTAGAGGGCAATCGCCTCTATCCGTTTGGAATGCCTGAACATTTGCGTCCGGGCATGGCTCTTTATCGTAATAACGATCGGGCTTTCGAGGCTTTGCTGGCTCGTAAGTCTGCTGAACGTAAAATCTATATTGTCATAGCAATGGAGCCTGTGATGGGTAATGAGTTCAGGGAAGAGCCACAGGGGGTAAAGGCTGTTGTCAACATCATGAAGACGAAAGAGGCTGATGGTGGCTTGATTTATCAGGTGGCTGAGGTGTTTAAAGAGTTGAAACTCGAAAAGGCAAAACGCCCGCAAGGCGAAAATATAAAGGCTCAGATGAGCAAACTGGGCGATACGATTTACGAAGCTTACCAGGTAGAACTTCTAAAGGGAATGGAGACATACTTCGTTCCGAACAGTATTCTCACTGCTATCCGGCGTGAATTGATAGATGAACTTACCAAGGCAAATCAGAAACAGCTTGATAAGTCGTTGTGGGGTGGATGGGATAGAACCTTGTTCAACAATGGTTTTGGATTCAGTCAGCCCAGTGAGCACCGACTTACGAAAGAGGAATTTACTTGGCAGCCGGAATACGGAAAATGGGGATATCTCTATAATATAGCTAACTATGATGCAAGAGTTTTTTATCAGATTCATGGTCTGTCGCCAGTAGTTCCGGCATTTGAGTTGGGTAAGAATATTCCTTCTGCATGGAATGCTAAGACCCAGGAAGAATATGATGAGAATATAGAAAAAGACAAGGCAAACCGAAGTATGCAACCTAAGTTTACCAACGAAAGGGGAGAATCGCTCCTGATGCAGTGCCGCCATTGTATCCGCTATTCGTTGGGCTACTGTGTGAAGCGTGGAGGCAAGAAACCATCCTGGAGAGAGCCTCTCTTTCTGCAGTTGGGTGACGGTCGTCGTTTCCGTCTGGAGTTTGCATGCAACGAATGTCAGATGAACTTATATAGTGAGAAATAAATGAAAAAGAAATGGACGATACAGATTCTTTGTATGCTGGGCATCCTCTTGATGTTCAGCAGTTGTTATCATCGCCGTGCTCATCACCAGATGCATGCAGCTATGGTAGAGTACAGTAATAAACAACTCGATTCCATTTCGTTTTCTACTACCCATCATTATACCAACAAATTCAATTTTCTGGTATTCAAGGATTCCCTGGAATTGATAGCGCAACAGCCTGAAGAATTTTTGAGCAATTTGCCTATCGACTCCTTCGCCGTCCAAAAGAACTGCCTGCTGGTGGTTACGGATATTCGTATGGTTCCTCAGGATTCCATAGATTCAGTTTGGGTGCAGTTGGCAACAGAAGATAATCAGTTTGGCTGGACCCGTGAGTCCCGTCTGCTGCCGAAGGTTGTGCCCGATGATCCTATTTCAGAGTTCATTATGACCTTCAGCAATACTCACTTGCTCATCTTCATGGTTATCATTATTCTCATAGCCGTAGCCTATACAGTTCGTAAGATTTTCCATAGCAATGGTAAACTGGTTCATTTTAATGATATTGATTCACCATATCCTACAGCGTTGGTGCTTATTGTTTCGATATCAGCAACCTTCTATGCAACCATTCAGTTGTTTTTGCCAGAAGTATGGCGTCATTTTTATTTTCATCCTACGCTCAATCCTTTTGCCGTACCGCCTATACTGGGCTTTTTCCTGGCTACAGTCTGGGCGATACTGATAGTAGGATTAGCTTGTGTTGATGAGGTGAAACACCGTTTGCCGGCAGGTGATGCAGTTCTGTATCTGGGTGGTTTAGTGGGTGTTTGCGCCATTGATTACATCATTTTCAGTGTTACTACCTTATATTATATAGGTTATTTGTTGCTCGTAGCCTATATATGGTTTGCCATACGGGTTTATCTGTTTCCTCATAAATAAGGATAGGGGGTGCAGAAAAAAaTATGTACCTTTGCACCCGTTATGAAAAGAATAGTATTTTATAGTAAAAAGAGCGTATGCATTGGTTTGGCAGCGGTAGCGTTGCAGGCTAGTGCTGCGGATAACGAAAGGGCTACTTGCTCTGACCTGTCATTGGGTACGAGTGAAAAGTTTGCAGAAGCTAACGGCTTGCTGGCTGATAGCAGCCGAGTTTATGACATTGATGAAGTTGTGGTTGTTTCGCAGCCTAAGGAGAATTTCCGTCTTCGTCAACAGCCTCTCAGTAGCACTTCCTTTGGTTCTTATCAGATGCAGCGATTAGCTTCTCGCGATTTGCGCGAACTTTCCTGCTATGTTCCTAATTTTGTGATGCCCAACTATGGCTCGCGTTTTACCAACGCCATGTATGTGCGTGGTATTGGAAGCCGTATAAACAGTCCGGCTGTAGGAATTTATCTTGACGGAATTCCAGTGTTGAGCAAGGCTGCTTTCAATCTTCACCATTATCAGACCAGCCGTATAGATATTCTCCGTGGTCCACAGGGAACACTCTATGGTCAGAATTCTGAAGGTGGTTTGGTGCGCATCTATTCACGCGATGCTTATGATAGCAAGGGCACCTACGTTAATCTGGGATTGGGCTCTCATTTCTATCGTAATGTAGAAGCGGCTCATTATATGAAGCTTTCACCTCGTATCGCATTAGGGGTAGCTGCTTTTTATGATGGACAGAAGGGATTCTTCCATCGTGCAGGAACTAGCGATTATGCCGACAATTATGATGAGGCAGGCGGTAAGTTTAATCTTAAGTTCCGTTTTGATAGAGGATGGAGCATGGATTTGCTAGCCAATTACCAATTTGTCTATCAGCATGCATTTCCTTATGGTCAGTTGGATTTAAACAGTGGCAAGGCTGCATTACCAAATACAACATTCCCTGGGCTTTATCGCCGCAACATGCTGCTTTCGGGTGTCAATCTTCGTCATGAAGGAGCGAAATGGGATTTTGCTTCTACTACCAGCTATCAGTTCCTGGATGACAATATGAAGATGGATCAGGATTATCTTCCTGAAGATTATTTGAGCTTGCAGCAAGATCAGTTGCAGAATTCTATCACTCAGGAGTTCACATTTAAGAGTCGTCAGCCTTTCTTCGGTTTCTGGCATCTTACACAGGGTGCATTCTTCTCCCATGTGTGGTTGAAGACAAATGGTCCTGTAAAATTCGGTTCAGCATTGACGAAGCCTATCAGTAACGTTATCCTGAGTCAGATGCAGCAGGCAATGCCTCCGGCAATGGCTAGCGGAGTTTCTGTCAATGTAGATATGGGAGCTCCGGGTTTGTTCCATACTCCTCAGAGCAATTTGGGTCTCTATCACGAGAGTACGTTTGATCTTTCTTCCCGTTTGAAAGCAACGCTTGGTTTGCGTTACGATTTCATGCATACAAGTATTCATTACGATACTTATGCTTATATGGCGATAACAGCTAAGGTGATGGGCAAGGAGGCTACTCGTACTTTGCGTTCAATGCTCGACCGCAAAACGGGTGATGATTACAACCAGCTCTTGCCAAAATTTGGCTTAAGTTACCAGCTTGATGAGCAGGGTAGCAATGTTTATGCCACGGTGAGCAAGGGCTATCGTGCAGGCGGTTATAATATCCAGATGTTCAGTGACATCTTGCAGACCGAACTGAATGCTAACCGTCAGCATGCGATGCGAGGCGATTATGACGTTCCTCATACCGATGAAGATTATGATAGGGTGAACCAGACTATTGCCTTTAAGCCGGAAACCTCATGGAATTATGAGGTAGGAACGCATCTTAATCTTTTTGATCATCGTCTTCATTTCGATTTGAGTGCCTTCTATATGCAGGTTCGCAATCAGCAACTCTCTGTGATGGCAGGAACCTATGGCTTTGGCCGAATGATGGTTAATGCAGGTAAGAGTCACAGTTGTGGTATTGAAGCTGCGCTCAAGGGGCAGGCTTTCGACGGTGCTTTTGATTGGGGTGTAAACTATGGTTTTACACGCGCCGTATTTGATGAATATACTGATGGCGAGGGTGATAAGACAGTGAATTATAAGGACAAGAAGGTTCCTTATGTTCCTCAGCATACGATAGCAGCCATGGCTGACTATCATTTAGGACAGTTTACCTTCGGATTGAATATGAATGCGCAGGGCAAGACTTATTGGGATAATGCCAATACCTATAGCCAGAAGATGTATTTTGTGATGGGTGCGCATTGTGATATTGATTTCAGTAAGATGAGCATCAGTATCTGGGGTAAAAACCTCACAGATACTAATTACAATACCTTTGCTGTTGATAATGCAGTAACAAAAAAGAAACAGTATTTTGCCCAGCGTGGCAATCCTTTCCAATGTGGTGTTGATCTGAAATTCCACTTTTAGGATTAAATAGAAAAGGAGTTCCGGCATTCTGAAATGCTAGAACTCCTTTTCTTTTTAATCTCATTTATTTCCTTCCTTTATTTTAATTCTCCATATCCTACTAGCCGGTCGGTGCGGTCGCTCTGAGCCCGATAGTAAACCAGTACATTGTATTTGTTCTGGGTCTGGTAGAAATCTCCTTCTGATGGGAGCAGCCTGATGCTTCCGTCCTCCATCTTCATGAGATACTGATAACTGTAATAACCTTGCTTCATGAAGAGACGTGCGTGATAGGTTTTCGTCATTTCATCATATTCCATCCGGTATTCGGGGAGGAAACGGCCGTAGGTCCAATCTGCGTTCAGATAAACATCGCCTGGCAGTTTTGGAGCTTTCAGGGTAAAGTGAATCTGTGCATATTCGCAGGTGTTGTTGTTTTCTACGTTGTCGCTGTTGCGGATATAAAACGAACCTTTGGCAGCTTCGTCGTAAACGTAATTGGGGCGAGGGCTGTCGGTCATTACCTTTACCTGATAGTCGCTTCCATCCCAATCTATAGCGTCTATTCCCATGGTTGGATGATCGGTATCCAGAAACTCAAACTTTCTGTATTCATTGCCCGCATCGAAAATCAGAGCTCTTACATGCTGCCAATTCATTTTCCCCGCACTCAGGTAGTCGGGTTTAGGGTTGATGACAGCATTGTCCCATCTTCCGTTCTGAAGCACTACGATGTTCAGCTGGTTGGGATGAGTGATTCTCAGCTGGCTGTGATCCAGTTCCATTTTCAGTTGCTGGTGGTCCTTCTGGATATCTATATCTGTTGTTGAAGTAGCTTCTATCTTCAGTTTAACCAATGGCTGAGGCTCTGTAATCATCCAGCAGGCTGTAAACATTTTGCCTTCTTCCTCGTTTTCCGCATTGTCGTCATAAACCGTCAGTCTGTAGTTGCCGCTCATGGTAAGTTGGCAGTCGGCATTGGGAATTGCCAGATGATAATGAGTGTAAGGATGATTGGTGTTGATGGATTGCTTTACATCTTCAATAATCTGATTGCCGTTGAAGCCTCTCATATAGTCGCTTTCAAAGAGCGAAGAAGATACGTTCCAGTTTGCATCACAATGTTCAATCTTGTAGCTGTACCGATGATAATCGTGCGTCATGTCGTCAAAATCGATATGGATAGGTTCTCCGTCCAGTGACGATACTGGGAGCGATAACCAGTTCGTTCCGCCTACAACCTGTAGGGTTCTGATGCGCTGGTTGAATATCTCGTGCTGCTGCGCCCAGGCAGGATAGGTAAACAGAAAGAGAAGGGAGATGACAGTGTATAATAGTTTCATATGGCTCCGTACGTATATATAAAAAAaTAACTTGCAGTAGCCTTTTGATAAAGAACTAAATGCAAGCTTAGACAATCTAAATTAATACATGAAAACACTTTTGTAGTCGATAGGGGAATCGAACCCCTATGCCAAGATTGAGAATCTTGTATCCTAACCATTAGATGAATCGACCATTCAAAAAATCTCTATTGGTCTCCCGACTTATAGAGACTTATAAATCTAATACCATGAAAAACACATGTAGTCGATAGGGGAATCGAACCCCTATGCCAAGATTGAGAATCTTGTATCCTAACCATTAGATGAATCGACCAACGATACATTTTTGTACGATAGCTTGCGGAAGGTGGGGGATTCGAACCCCCGGTACGGTAACCCGCACGGCAGTTTAGCAAACTGCTGGTTTCAGCCACTCACCCAACCTTCCAGTCGGATTCTTAACCGAATCAACCAAGCATCGTTCTCAAATGCGAGTGCAAAGGTACTACTTTTTTCTGATTCTACCAAATCTTTTTGCAACTTTTTTTCGATAAAAATGCATTTTCTTTGTAACTCCCACATTATCAGGGGTTGTTTTCTTTTAGTATTATGAGTGTTTTATTCCTAAAACGAGCAGAGGCGGATTTCTTTCTCAGAAATCCGCCTCTTGTAAAAGAAAGGGCCGCTCGATGATGTGATGAAACTCCGAATGTATAAACATTTGAGAGTCCTCCGCCTTTGTAATCCACCGGCTTTTCAGCTTACCTGCCTGCTGCAGTTTATGTGGCCCGCCATGAGCAAGAGAATGTCCTCTCGGTTTCAATAGTGTAATTTGATGAGTATCCCGATCGAACCGAAACGACCCTTATTCATTCTAGCACCCATGCATCATCACGATGCAACGGTGCAAACATCTTAGTCATTATTTGATAATGCAAAGATAATGCAATATTTTGAAACTACCAAATGTTTTAGCTGTTTTCTTCGAATATTTTTTCGAAATATTTTCTCAACTCTGTTTTGTCCTCTATGATATTGCGCAGTTCGTTGAGCGCTTTTTCGTTAGGGGAGTTGGGAATCCATAACCTGATGTATCCGTTTCTTGAATATTTCTCGTCCATGTGTTGGCTGAACCGCTCCCATTGATGCTCCTTGTCATCATCTGGATTATTTTCTTTGCCATACTGTATGGCGCGCAGAAAAATTTCGTGAACATCAATATCGCGATCGGCTTCTGCCACAATCTTGCCATAGATACTGCGAGGCTGACGGCTAGATGAAGCCCGATGGTCCTCAACAGCTTCTTTCATAATTTTGATCTGTTCTTTATTGAACCAGCGCTTCAGTCTTGAATCTGCCTGCAGAATCTTACCGCTGGTAATATGATGAATGGCACGCGGACCGCTCATCCCCAGGTCGTGGTAAGCGGCTATTACATACACCATATCGATGTCGGCTCCGGTTACCGGAACCAGTTTCAGAGAGTTTCTGATGACTCGGGTAACATGTCTGAGTCCATGACTTTCGCCAAAAGCATTATATTTGGGGAGAATCTGTTTCTCCACAAAGTCCATGATTTCGAGATTTACCTGTTGCTTCATAGATATTCCTCCACTTTATTTATATAATAAGGTACGCGCGTACATTATTAATAGTTTATTATTGTTCAGTTCGCCATTCCGATGATGATCAGGGATGATACAATGCCGAAACAGAAGATGTTCAGAGCTGTTTTGCCTAGAATTCTGTTAAGTTCTCTGCCTTCGCCTATCTTTTTCATCTCCATATAGGTTTTGTTGTGCAGAATGATATAGAGTGCTGCAAGCGGCAGGAACATGCTGCTGGCTTCATGCTGAAATACTTCGTAGATGGTGACACCTATTATGGTAATGATGCCCAGATTGCCCAATGTGCAGTATAACCGCTCGGCATTCTTCTTTCCTATGTGAACCACAAGAGTCTTCTTGCCGGCTCTCAGGTCGTTGTCATGATCGCGGTAATTGTTCAGAATGAGCAGCGTATCAACTACCAGTCCGCAGGCTGCAGATACGAGAACTGCTTCCATGCTTACTCCCTGCATGGTTTCGGGCATTACGAGATAGTATGTGCAGCATACGGGTACAATGCCGAAGAAGAGCAGTACCAGAAAATCGCCCATGCCCAGATAGCTGAGACAGGTAGTATAGAGAAAACAGAAGACTACGCAACAGATGCCTACGATAACCATTTCCCAACCTCCGAAAAGAACCAGCGGAAGCCCTATGGCACAGCCCAGAAGAGTAGTGAGGATGATTCCCCATTTCATGGCTCCCAATGTTATCCAGCCTTCAGCGCAGGCACGTTTCGGTCCCAGCCGGGTTTCGTCGTCATTGCCATGTTTACAGTCGAAATAATCATTCACCAGATTGCTGTCTATCTGCATCACCCATGCAAAGAGCAGGCAGAGTAGGGCTGGCAATGTCTGTATCTGCTGAGCGTCTTTATAAGCCAGCGCAATACCCAATAAAACAGGAACAGCCGCCGCCGTCAGAGTCTTCGGGCGAGCGGCTAGATACCATGCTTTTATAGAATTTGTTTCTATCATATTCTGAAAAGATTAAAATTGAATCTCCTGAAATTCTTAAGGAAAGTCAGAAAGATTAATTGAAGAAGTTCCAACTTACTCCAATACGGAACACTCTTTCGTTCATCGGATAATGAGGAGCGAAGAAGTAGTTCTTGTCGCCCTGTCCTGCATTGATATGGCTCATCATTACGAAGAAACGGGTGTGCTTGATGTGAACGTTGGCGTAAACATTGACGATAGGATAGTTGCCTATCTTTACGTTGTTCTCGCCGTTGCCCTGTACCGTATACTGTCCCATATAAGGTGAATAGTCGGGAGCTTCATAGCTTGTAAAGTAGCGCATGTCAGCACCCAGGTCTACGTTCAGCACCTTTACTACCTTGAACTTGATGTAGAGGTTGGTGTAGGCATTGAAGGCTGGTACTGGCAGAACACTCTCCTTGCTTGAGTGCTGGTAGGTAAACTGGTTTTCCCAGTTCAGAATGCCTAGTCTGAAGTTTTGCTCCAGTTGTGCTGTCAGCAGGTTGATTCCTCCGCTTTCCTGCATCGGTGTTACTATGACTCCTGTTCGCAAACCTTCTTCTGTAATGTCATAGCTCTGCGAGAAGTAGGTGTAGTTCTTGATTTCATCTACAGCCACTCTCAGCTTGGTGCGTGTCTTAGGGAAGGAGAGCGTACCCATGATGCGGGTATGGATGGTCTTGTCGAGATCATTCTCCCACCACAGATGGCGGGCGTGATAATTGCGGTAATAGAACGATGGGGTTTCTCTATGGAAGAAAGCATCGCCTCTTACCTGAAGCGTGTCGCCCAGGAATGGGATGTTCACGTCTACATTACCATCTATGGCAAGGGTTCCGGCGTCAACACCCGTCAGTCCTATTTCTGCTACGGCATTGTAGTGGAGTGTCTTGCCTTCCTGCTTGCTCAGCTGTCCGCCTACGCTCAGTGCATGCTCGTTGTATTTTTCGAAACCACCTTCCATGGTTGGCAGTTCATAGTGACGGAGGTCGTAGCTGGCGAAAGCCTTCAAGCCTGCCTTTGCCCATTTATTGAAACCTTCAAGCATGGCAATGGCGAAGGTATTCTTCATGTGCCAGTGCTTGGTCTGGTCGTAGATGGAGTCGCCGGTCAGCCTGCCTGCATCGTAATATTCTTTCAGATAATAGTCGGCAGGGGTCTGATAAGCTTCGTAAATACGGCGATAGTTGTCAAACTTTACCGTATGGATGAAACTCGTTACCGGAACATATTCGCTCTTGTAGAAAAGCGAGTCTTCGGCATTTTTCTTCTGGATGGCCAGCAGACTGTCGGCTGCGGCTTTTCCGTTTACAGCGATTCGGGTACTGTCGTTCCTGATGTCCTTTGCGGCTAAGTCTTTAGCCGGTTCATCGCCTGCAATCTTGGCTCCGTCAGGACGGCCGCTGAATTTAGCTCTCTGCTGTTTGTCGTAGGCTTTCTCATCAAATTTCTTGCCTTGTTCCTTGGCTTTCTTTCTGGCTTCTTCCTTCGCTTCCTCTTCAGCATTTTCCTTTTTCGAAGCCATGGCAAATTTCTTTGCCTTGATTTCTTCTTCGGTCATCTTTACCTTGCGGCTGAAACCTACGTTATAGCGGTGGGTAAAGAAGATGTGCTGGTTGTCCAGTCGGTTCCAGTTCTGTTCCAGAACGGTAGGAATTTCATTGGTGGCAAACGATTCGGTATAGATTTCCGGATGTTTGATGTAATCATCGTTGGTAATACCGCCGTTCTCGGTCATCTTCTCATGATTGGTACTGAAGAGGAAGTGTGCCTGATAGCGGTCGCCCAGGTAAGATGCCCACATGGTGTATTTAAAGTGGCTGGTACTCTGGGCGTTATAATATCCTCTGCCATACTTGTAGTCGAATCTGAAACCGGCACCTAGCCTTTTGTTGGCATTTACTGCAAACATGGCCTTGAAGTCGTCTTCTCCCGTCACCTTGTCGCCGCAGCTGTTCAGCGTTATGTTCGTGATAGGTGAGTAGGTGTTGGTGAAGTGGAAGTCGCTTACCGGATTTACGATATAATCGTAGGGCTCTGTAAAGATGAAGTTGCCCTGCGTGTTGCGGCGGTCGATGAAGATTCGGTTCAGTCGGGCAGTACCCATGTTTCCGAGGGTATTGTATTCGCCTCTCAGTCCTTCCGTGAAGGTTGAGTTCATGTACATGTGCTGCAAGGTGTCTACTACCGCAGCCTTTGTGTCGCCGAAGCGTTCGTCTACAGTCCATACCCTGATGCCTTTCGGAATCTCCTTGTCTGAGCCCAGTGAATCGGTGTTCACCTTGCGGTTGGTTTGAGGACGGAACTGTGAATCTTCGTTATAGTTAAAATCGTTTTGTGCCGCAACCGGGAGGGTCGCAGCACAAAATAGGAGTGATGAGAATATAATTTTCTTCTTCTTCATTATTTCTTAAATAGTCGGATACATACTTCGGCAATCTTGAGCACTACACCCACGATGAGTACGATGTAGGCGATATTGCGGCTTTCTTCCAGCTGGGTCCAGAGTATTACCCCCACGATGGCGAGCAGCATGAAGGCGATGTTGAGATAGTTGCGCACCTTCAGCATGTTGTTCTGGTCGCTGTAGGCCAATGGGCGGAGCCGGCGGTGCTGAGGTCTTACGGCGTAGCTGGTAGGCTGCTTCTGTTCAGTCTGTTCTGTTCCCTGCTCAGCTGTAGGCTGGGCTGTAGCGTTTTCAGGCTGCTGTGCCTCGTTCTGTTGTATCTTGTTGTCTGTATTCTGATTATCCATTTTTCTTCAACTTATTGTTTTACTAATGCAGCTAACTCTGCGAATATCTGGTCTTTGCGGTCGATGGTGCATCTGCGGAACTTTCCGAAGATTTTAGCCAGGTCGTTCTGCTTCTTGTTGAGCGCAATCTTGTCGCTGATTACCTCTTCTGCAGGTTCCTTGAAACCGGTACTTCTTCCTTCCTCGTAGTTGTAGATGATGCGGCAGAGCGAGAGATTCAGATGATTGTCTGAAATCCTGGCTATCAGCTGGTATTTGAATTCCGTGCGGTCGAGCGAGATGAATGACTGGCTGAAAACGAGCCATTCGTCCATCGTGTTGGCGATGATGTGTTCAGCATCGTTTACCAATGCTACTCGGCTTGCTATGTTCTGCTTGTTATGTGTCAGTTCACTCATGTATTTTAATACGATGTCGTAAATCTGCTTGGCAGTTTTTCCGTTAGCATCCGTATCGAGTGTGAATTCTATCTTGTTTTCATCATTATATGTGATGGCGCCTGCCAGATATTTCATATCCACTTTGGCTGTTGTACCATTTGCCAGCTTGTTGGCAGGCTTGGCAGCCTCCTTTGGCTTAGCGGCTACGGCAACAGGAATCGCCCATCCCGTGGTTGATGTGGTTGGTTCCTTTACAACAACTGGTTCTGGCTCAGTAGCATTACCTTTTTTTGCTTCCGCCTTTTTTGCTTCAGCTTCAGCCTTGGCGCTTGCAGCGTTGATGCTGTCGGCCTGAGCCTTCAGTTTGGCAGCCTGTGCTTTTATCTTAGCCACTTCTAGTGCCTTCTTGGCAGCTTCCAGCTGTTTCTGTGCCTGTTCCAACTGCTGCTGCTCTTCAGTCAGCACGGTTTGGGCCTGTGCAGTCATCAGCGGGAGGAGCATAAATATGGGGATGATGATTTTTTTCATGTCGAATTGTTTTTATGAAACTATAAAATGACGGTTCCTTTAGGGGAACTTAGCGGAAGATGAGGGATTCAAACCCCCGATACCCGGAAGAGGGTATACCGGATTTCGAGTCCAGCGCATTCGGTCACTCTGCCAATCTTCCTTTTTATTTTATCAGATGCAAAAGTAATACATTTTTTGCATCTGACAAAATATTGCTGTTATTTTTTAACTATATTAACCCCGCTTTATAGGATTTTATACTATAGTTTTTACTGTTGCTGCAGAAATCTGTCGGCCTCGATGGCAGCCTTGGCTCCCGAGCCTGCGGCAACAACACCCTGGCGGTAGATTGGGTCGGCCACATCGCCTGCTGCGAAAACACCCGGAATGTTGGTGGTGGCAGTACCTGGCACTACTTTGATGAAGCCTTGCTCGTCGAGATCTATTTGTCCCTTGAAGAGGTCGGTGTTAGGCTTATGTCCGATAGCCAGGAAGAATCCGTCGATGCTGATGTCAAACTTCTCTTCGTTGGCTTCGCCCTTGTGGCGCACGAGATGAGCACCTTCTACACCGTTCTCGCCGAAGAGCCCCAGCGTATTGGTTTCGAACAGAATCTCGATGTTCTCCTTGTTCTTTACACGCTGCTGCATGATTTCTGAAGCACGGAGATAAGGCTTGCGCACAATCATGTAAACCTTCTTGGCAAGTCCGGATAGATACATAGCCTCTTCGCAGGCAGTATCGCCACCGCCCACTACGGCTACGGTGCGCTTGCGGTAGAAGAATCCGTCACAGGTAGCGCAGGCAGAAACGCCCTGTCCGCGATATTTTTCTTCATCGGCAAGACCCAGATATTTGGCAGATGCACCTGTGGCGATGATCACGGTTTCTGCCTCAATCTCGTTGTCGCGCTCATCTGTAAGATGAAATGGGCGTGAGTTGAAATCTGCCTTCACGATGCTCCCGTCTCTCATTTCGGCTCCGAATCGGGCTGCCTGTTCCTTCATGTCCATCATCATCTGTGTTCCGTCTACGCCGTTAGGATAGCCCGGAAAGTTTTCTACCTCTGTGGTGATGGTGAGCTGTCCGCCCGGCTGCATACCTGAATAGAGTACTGGCTGCAGGTTGGCTCTGCCGGCATAAATGGCAGCAGTATATCCTGCAGGACCGCTACCTATAATTAATGTCTTTATCTTTTCCATTTTTTATCTTATAGTTATATTTTTGTTTCCGATGGCTAGAAATGAGCCATTTTCTTTGCAAAGGTACATCAAAACAATGAGAAATCAAAATAAAAATACAATATTTTTCTTTTCTTGCATAAATTATTGCTTTCGTTTGAAGAATTATTGTTATCTTTGCACCCGAAAATAAGATGCTCCGGAAAGAACATCAATTAGAAGAAACGAAAAATATTTACTTGATATATGAATCAGATTAAGAAGATTGTACTGACGGGTGGACCTTGTGCGGGCAAGACTACCGCTATGGTTAAGGTGATTGAACATTTCTCCAGTCTCGGCTATAAGGTCTTTACCATTCCCGAGGTTCCAACCATGTTCACCCAGGCGGGCATGAATTATCTCACCTCCAACAAGGATTTTTTCTTTGAGGGCGAGAAGGCTACTTTCCAGACTCAGATCAACCTGGAAAACAGTTTCCTGCGTATGGCTGAAACATTGCAGCAGCCTGTCATCATCGTCTGCGATCGTGGTACGATGGATATTTCTACCTATCTCACTCCCGATTTCTGGCACCGTATCATCTCTGAAGAGGGTTATACAGATGCCCAGCTTCGCGACCGCTATGATGCTGTGCTGCATCTGGTGAGTGCTGCTGATGGTGCCGAGCAGTTTTATACTACAGCCAACAATGCGCAGCGCCTGGAGAAGGCCGATGAAGAAGGACTGAAGATAGCGCGCGAGTTGGACAAGAAGATTGTTTCTGCATGGAAGGGTCATCCTCATCTCAGGGTAATCAATAACCACGAAGATTTCAACAACAAGCTGAACCGTGTGCTCAAGGAGATAAGCAATGTGCTTGCCATTCCGCAGCCGATAGAGGAGGAGCGAAAATATATCGTGAAGCTGACGGGCGAGGTTCCTAATGCGATAGACAGCGATATAGTTCAGACTTATCTTACGGGAGAGCCGAGCAGCGAGATTCGTCTTCGTCGTCGCGGTTTCGAGGGAGGCAAGTATGTGTATGTTCACACCACCAAGAAGCGTATTTCAGACAATGAGCAGATAGAGACCGAGCGACAGATTAATGCCAATCTTTACGAGAGTATGCTTCAGCAGGCTGACCCTTACCGCCAGCGCATTCATAAGCATCGCAAGAGTTTTATCTGGAAGGGCCAGTATTTCGAGCTCGACGAGTTTCTTGAGCCGGTTTCCGACCTGATGATTCTTGAAACCCGTGGCATTTCTGCCAACGAGAGTGTGAAGTTCCCTCCTTTCATCCAGGTGCTGGAGGATATTACGGGCAACAGCAAATATTATAATTATAACATAGCGCTGAAGCGGTAAAATCAGCCAAAAATGTAAAAAGTTACGGAGATAATTCATATTCTCTGTAACTTTTTACATAAACCACTCACTTTTGGTGTTATTGAGTTTCATCATTCTATTTTCTCCTTTATCCGTTGTACTTGAACACCTTGACCATTTCCTTGTCGCCACCCACGAGTTGGCTACATTTATTCAACATACCAGTATCGACGAAACCGCATTTCTCCATGACTTTCCCTGATGCAGGATTGCCTGTGAAATGGTCTGCCCAGATGTTTTCGAAATGCTTCTCGTTGATGCAGTAGTCAAGCATCAGTTTCAAGGCTTCGGTGCAGATTCCTTGGTTCCAAAATGGCTTTCCTACCCAGTAGCCCACCTCACAGTCGTTTTCTCCGATAGGGATGTTGCTGGTTTCATGGGTGTAGTAGCCGATGCAGCCGATAGCCTCGCCAGTCTCTTTCAATACAATCGCCCATGTCGTGTCATTATGGAAGAATGTCCGGATTATCTCCCGACTTTCTTCTACAGACTTATGCGCCGGCCATCCAGCACGTGGTCCTACGTCAGGGTCGGAGGCGTACTTGAAGAGCGCCTCTGCATCTGATTCCTGCCAATATCGAAGTAAAATTCTTTCTGTTTCCATCAGATTATTTCAATGAAATTCTTCGTTCTTTATTTTGTTATCTACTGAACTTTCGCAAGTTTTGCCCACACGCCCTGAACCAACGGTCACCGGCCGAAGGGAAAGGTAAAGGGCAGAAGCCCCTAGCCCTGGGCTAGGAGCTTTTGGGTCTTCAGCCCGTACTTGAACCACATACGAAAGTTCAATTATTAATTTTTAAGGCAAAGATAATAAAAAAAaGGAAAATGAGCAAAAAAATGATGATTTTTTACTCGTTTCCCTTTAACTTTCTTTGGAAATCCTTAATGACCTTAATGACCATGACCTTAATGACCGGATTTCTCTGTTTTCTTTATCCCATGCAGCTCGTTACTCCGAGCGTAGTAGCGATAGCGGTCAGAATGCTGATGGCTATCTGCAGAATTGTTTTCCAAGTTTTCATTTTGTTGAATGTTGAATGTTGAGTGTTGAATGTTGAATTTTTTGTGGGGGCGGATAGGCTGGGCTAGGGGCTAGCACCCTGGCCAGTCTATCCTTGGGCTATTCAAGGCCGTCGCCAGTATCGTCCTTGCCGGTAGTGCCGCCGCTTGATTCAGAGCCTTGGCCTTCGCTGCCGGTCTGACCGGTGCTTGAACCACCTGGGGTAGAACCGCCTGGCGTATTATCCGGAGTGGTTGGGGCGTTGAGGTCAACGTTAGTCTTACCCTCCTTCTTCGCCTGGTTGATGCGTGACTTCGCCTGGTTGATTTCCAGAAGATTTGCGTTCACGCTACGCATTACGATGCTGTAATTAATCATAGTCGTTTGTAGTATGTTTAGAGTCCTTTGTTTTGCAACTCCCCAGAACGCCCCGTTCCTGCCGTTTTCGGGGTCTTCATTGATGACCGGCGCCTGCCATCTTTTATAACCCGTGTTGGTCTTAAGAGAAGACCCGAGCAAGGCACAAAAGGCTGTTCTTTCGATTGCCGGTGCAAAGATACAACATTTTCGGGCAGAATGCAAGCTATTACCCTAACTTTCTATGCTGAAAATGACGTAAGTAGCTGATAGATAACACTTTCTATCGTTTTCTGTCAGAACTTTATTGCAGAAACATAGCAAAACAGGAAAATACGCTTTGAAGGTAGCCGAAGAAACGTGAAAAAGCGGTCATTAAGGTCAAGGTCATTAAGGTCATTAAGCACTTTTCGCTCGCTCTCTTTTCTTATAATATAATATTAAATAATTTTAATATTATATTATATATATATTCCGTTCCCCCCGAAACCCTTAATGACCTTAATGACCTTGACCTTAATGACCGGGGAACACCAGTTTTTGAATGTTTGTTTGCGGTATAAATACTTTACATTTGCAAAATGAGTATTGGGAGGATGCTTATAGGTGTTGAGTTGATAATATGTCATTTTTGGTCATTAAGGTCAAGGTCATTAAGGTCATTAAGCTTTTTGCATGAAGTTTAGAATCCGCTTAAAAAAAAaCGACCTGTGTTTGTATACGTTTATAACTGTCTGAATGATAGTGTAAAAGCTTTTCTGATTGCCTGGAATTCTAAAGTTTTTGCCCTTGCAGGGCGTGTGGAGCCTACATGCGAAACTTCAGTAAATCATGTGTTTTTAAAAGAAAACCTCTCCCTCAGCAAATCAACAGCTAAGGAAGAGGTTTGTACAGTTGGTCTTTTTGAAGACCGATTATAACTTAAAAATATTTGAATTTTCTTAAAGCTTTGACCAGTCGATGCTGCGGATAAATGCCAAGGTTGAAACCCAATCGCAGTCGAGGCAGAAAGGAGTAGGAACATCCGGGGTGTTGTAATAAGCCAGGGTAAACTCTGTATCTGCATCCTTAAATGCCTTGTGGTCGATGGTTGCCTGCTTGAAAAACTGGGTTACGAGCGGCTTGTTCTTGTTTGAAGCCTCCTTCAGTCGCTTCTGGTAGAGCGTAATATAAACACTCATGGCGTAGGCCTGCTCGTTGAGATAGCGAACCTTTATGTTCAAGGTGTCCTTGCTCAGATTTTTGTCGAGCATTACATACGGTGGCAGAATCTTGCTGCGCATGTAGGTCATTGCGTCAAACTTGAAGAGGGCTGTACGGCGCTCGTCCATGCTCTTCGTGGTGTCGTTGAGGATTGCATCAGAAGTGCGGAGCACCTCGTTTAATACATCCTGGGCGCTTGCCTTAGCTATGCTGAGGGTGAGCGCAAATAATAATATTATGTATCTCATCTTTTTGAAATTATTAATTATCAATTCTTTTTAATCGTTGGTGTGGCGCAAGAGGAAGATGCTGTGGTCGATGCACGCTGGCAATTCTTCCTTATAATGCGTTACCATAATCATGGTTTTGTTCTGGCGGCGACAGAAGGCTTCGATGACGTCTTTTACAAGACGGCGGTTGCGGTTGTCGAGTCCGTGGAGCGGTTCATCGAGAATCAGCAGTTCCGGATCCTTGACAAAGGCTCGTGCCAGGAGAACGAGGCGCTGTTCGCCGCTGGAGAGCTTCAGGAAACCACGGTCTTCAAGACCTTCCAGTCCGAAGACTTTCATCCAGAAGCGGCACTTGTCCATATCTTCTTCCTTCGGCTTTACATAGAGGCCTACGGAATCCATCAAGCCGCTTGCCACGATGCGGATGGCTGGCAGGTCGCGCTGGTAAGAGCGGTGAAGCTCAGGCGATACGTAGCCGATGTGTTTCTTGATGTCCCAGATGCTTTCGCCGCTGCCTCGAGGATTGTCGAAGAGGGTGATGTCGCAGGCATAACTCTGCGGATTATCGGCACAAACCAGACTGAGGAGCGTACTTTTTCCGGCTCCGTTCTGTCCGCTCAAAGCCCATCGTTCGCCGTTCATCACGGTCCAGTCGAGGTCGTTGAGGATGATTCGCTCGCCATACTGAATGCGCACCTTGTTCATCTTCACCACTTCCTGGGTGTGATATTCGCGGTCGCTGTAAGGCTGGTCTACGATGGCCTGTTCCAGCTCCGGGCTCAGCACATGGGCAGGCGCGGATTCTCTGCCGGCAAGATATTCGGCGAGGGTTACCTTAGGCAGAACCTTCATATCCTTTACTTCTACCACGTGGGTGATGAAATCAGGAATATCATCGCTCTTGCTCAGCACGAGGATAATCTGCAGGGCTCGCTCTGAAGAGAGGGTCTTGAGCAGTTCCTTGAGCTGGTCGCGGGTTTCAGCATCGAGTCCGATAAACGGATTGTCCATGATGAGCACGCGAGGCTCTGAGAAGAGGGTAGAGGCAAGTTTGAACTTGCGGAGCTCGCCACTTGAGAGCAGGATGGTGTATTTGTCCATCAGGTGCTGCATGTGGAAGAGTTCGTAGATGTGCTGCTGCAGGGCTCTGCGCTCCGGAGTGTCTTCGCCTGCCATCTGGTAGGCTTCTTCCAACTTGTCCTTTACGATAGGCGTGTTCTCGTCTATCTCGAGCTGGTTCCAGCGCTGCTGCAGGAAATAAGTGCGGTCGTTATCGCCTCCGTAGGTGTCGCGGAAGGTAATATACTTGATGTTGTCGCTCACCATTGTTTTCTGACTAGGTGAGAAATCGTAATCAGGGTCGTGCATCAGGAGTGGGTGGCGACCTACGATGATGTCAACAAACATTGATTTTCCTCCACCGTTCGGACCTACGATAGCGATGTGTTCACCATCGCACGCCTCGAAGTTTACGGGGTCTGCCATACGCCATTCAGGCATACGGGTAACACCATTTTTAATGCTAATAATCTTTTGCATCTCTCTTATTTTTTTATTCTACTCTGATTCTTTGTTGCAAAGTCTTTCCAGCTGCTGTAGTGCTTGGCGTCGGTCTCCGGGCGGTTCATCTGCAGAAAGTGGCAGTAGGCTGCCCCCAGTGCATCGGTAGCGTCCATGAACTTCGGCATTTCGTCTTGCTGAATATGGAGCAGTCGCTGCAGCATTCCCGCCACCTGTTCCTTCGAAGCCTGTCCCTGTCCTGTAATGGCCATCTTGATTTTGAGCGGCGCATATTCGTGGATAGGAACGCTGTGATGAATGGCGGCTGCGATGGCTACTCCCTGCGCTCTGCCCAGCTTGAGCATCGACTGCACGTTCTTGCCGAAGAAGGGGGCTTCGATGGCCATCTCATCGGGCAGATAGCTGTCGATGATGCCGGTTACGCGGTCGAAGATCTTGCCCAGCCGGAGATAGGGATCGCTCTCCTTGCGCATGTCGATGACGCCCATCACCACCAGTTCGGCCTTGTTGCCGATGATGCGGATTACGCCATAGCCCATCACGTTGGTTCCGGGGTCAATGCCGAGAATGATCTTCTCTGTATTCGATTTCTTGATCATCGCTGATAAATCTCCTGACTTTTTAAAAATGCTGTTTTAACGGTCCATATATGGATTGTGAGCGAGCTCTTCGCCTATGCTGGTGTATTCGCCATGACCCGGGAGAACCTGGGTTTCGTCAGGCAACTGACCGAGATGGCGCAGACTGTTGATGATGCGGAACATGCTGCCTCCAGGGAAATCGGTTCTGCCGATAGAGTTGTGGAAGAGGGTGTCGCCGGTGAAGGCTACGTGCTCTGCCTCGCAATAGAAGGTGACGGAACCGCTGCTGTGGCCAGGAGTGGCGATGACCAGGAACTCGTGGTTGCCGAACTTGATGACCTCTTCATCTTCGAAGAATCTGCCAATAGGCGGAAACTGGTAATCGAGTTGCATCTGATAGAAGGTTTCTGCCTGCTTGGCGAGTCCCTTCATCAGGTTTTCATCTGCTGCCGATACTTCCGGTTTCAGTCCGAACTCCTGGTAGATGGTGTTGTTGCCGAAGTTATGGTCAAGATGGCCATGGGTTACGAGCAGGTGAACGGGCTTGAGCTGGTTCTCCTTGATATATTGTGTAATAGCCGTGCGCTCTTCCGGATAGAAGGCGCCGCAATCGATGATGACGCATTCCTTGGTCTCATCGCTCACCACGTAGCAGTTTTCCTGCAACATGTTTACTTGAAATCTTTCTATATGTAACATTTCTTACTTTGAACTTTATTATTACTTTTCACTCTTCACTCTTCTAAGCCGGAACGTAAACCAGTTGCTTGTCCTGGCTGAACCATTCTTCATCGAAGAAAGTGCTGAGCGGAGTGATTTCTGAAATCTTGAAGTATTGCTTCAGTTCTTCTTTCAGATTGCCGCCTTTCAGACACAGAAGTCCGTTAGGCAGAGCGTTTTGCCCCTTCTGCTTAAAGTTTTTCTTGATAATCTTCATCAGGTCAGGAAGCTGCATTACCGCACGGCTTACCACGAAATCGTACTTGCCTTTTTCGTCTTCTCCGCGCAGATGCTCTGCCTTGAGATTCTGCAGATTGATGGCCGTAGCCACCTCGTTGCAGACTCTGATTTTCTTGCCCGTTCCATCTATCAGCTTGAACTTGCATTCAGGGAAGAGGATAGCGAGCGGAATGCCCGGGAAACCTCCGCCGCAGCCGAAATCGAGAATCTCCGTGCCCGGACGGAAATGGATGGCTTTGGCTATTGCCAGAGAATGGAGCACGTGGTGCTCGTACAGATTATCGATGTCCTTGCGGCTGATGACATTGATTTTGCTGTTCCAGTCGCGGTATAATGCATCGAGTGCCTCGAACTGCTTTTTCTGCTCTTCCGTGAGGTTCGGGAAGTATTTCTCTATTATTTCTATCATATAATTATATGTATTCTTCTTTATTTCTACTGATTTTTCTGCAAAGGTAGTGTAAAAAATCGGAAAACACGTAATAAAAACATCAAAATCTGTCAGATTATGCTCGTATATTAAGTTTTTTGCGTAACTTTGCACCCGTTTTCAATATAATTTAAGCAAAAATAGATAAAAACAGACAAGGAAATATGATAAAAGCAGCACTCTTCGATCTGGATGGCGTGGTTTTCGACACAGAATCACAGTACTCCATCTTCTGGGGAATGATAGGCAGGGAGTATCATCCGGAAATGCCCGATTTCGAATATCGCATCAAAGGACAGACTCTGGTTCAGATTTACGACAAGTATTTCACCGATGAAGCCGTCTTCGCCCACATCGAAGGTTTTACAGGCGCAAAGGAGGAACAGGCTAAGATTACAGCCCGACTGGATGAGTTTGAAAAGACCATGCAGTATGAATATATTGCAGGGTTCGAAGACTTCATCAGCGACTTGAAGCAGCATGGCGTAAAATGTGCTGTGGTAACGAGCAGCAACATTCAGAAGATGCTGAATGTTTATGAACGTCACCCGGAATTCAAGGCTTATTTCGACCGCGTGCTGACCAGCGAGGATTTCGCCGAGAGCAAGCCTCATCCAGACTGCTATCTGAAAGGTGCAGCCTATTTCGGTGTGGAACCGGAGGACTGTGTAGGGCTGGAAGACAGCTTTAACGGACTGAAGGCGGTGAGAGCTTCAGGAGCCTTCACCCTAGGTCTTGCCACAACGAACAGCAGAGAAGCCATCCAGCCGCTATCCGACTATGTGATAGATGATTACAGAGGTTTCAGCTTTGCTGACTTGCAGCGCATCGTGGAGAATGCGAAATAGATTCAACGCAGAACAATAAATAAAACAAAATAAAAAATGGGATATTTATCTACTGACAAGAAGAAAATTACCACCAAGACCTTCGCAGAAATGAAGAAGGCTGGCGAGAAAGTAACCATGCTGACAGCATACGACTTTACAACAGCCGGAATTATAGATGCTGCAGGAATTGACTCTATATTAATAGGTGATTCGGCCAGCAATGTGATGGCAGGAAATGCAGACACATTGCCGATTACCGTAGACCAGATGATTTATCACGCCCGCAGCGTGGCACGTGCCTGCCAGCATGCTTTCGTGGTTTGCGACATGCCTTTCGGCAGCTATCAGATCAGCAAGGAAGAGGCGCTGCGCAATGCTTGCCGCATGATGAAGGAAACGGGTGTAGACGCTCTGAAACTGGAAGGCGGCGTAGAAATCTGCGAAACCGTTAAGGCGCTGGTTAATGCAGGTATTCCTGTTCATGGTCATCTCGGACTTACCCCGCAGAGCGTGAACAAGTTTGGCGGTTATGGCATTCGTGCCAAGGAAGAGACTGAGGCACAGAAACTTATCAGCGACGCCATTGCGCTGGACGAAGCAGGCTGCTTTGCCATCGTGCTGGAGAAGGTTCCTGCTAAGCTCGCTGCAGAAGTAAGCAAGAAGGTGAAGGCTGTAACAATCGGAATCGGTGCAGGTAACGGCTGCGACGGACAGGTTCTGGTTTATGCTGATGCACTCGGAATGACACAGGGCTTCAAGCCTAAGTTCCTGCGCCATTTTGCTCAGGTAGGTGAGGAAATGACCAAGGGTGTGAAGGCTTATATTGATGCGGTGAAGACCGTAGATTATCCTAGCGCTGAAGAGAGTTACTAACATTAACTCTCTTTTTAGTGAAGTGTAAGAGAGTATAAATACGATAGATTCATAAAAGAGTTTAGAATAATGGATACACAAAACACACCAGTACATATCAAGCTGTGGCACAATGACTTCTGGCGATTATGCTTTGCCAACCTCTTGCTGATGTCGAGTGTGTACATGCTCATTTTTGCCATTCCTTATATCCTGCTTCAGGAGAAGTATCAGATGTGGCAGATAGGGTGTGTGCTTCTTGCATACGGCTTTGGACTTTTCCTGTTTGGCGGCTTCTGCTCTTATCTGGTGCAGCGCTACCGTAGGAATATGGTCTGCCAACTTTCCATTTTAGGTGTAGTTGTTTGCCTTTCGGTTCTTTACTATCTGGATACGTTCTGGAACATTAGGTTTTCTTTTGAGATTCTCCTGGCGGTCCGTTTCCTGTTAGGAGCATTTCTGGGGCTGGCTCAGATGTCGCTTGCCAGTACGCTGGTTATTGATTCCTGCGAGTCGTTCCAGCGCACCGAGGCTAATTATATTACCTCCTGGTTTGCCCGCTTTTCGATAGCTGTAGGACCCTTGGTGGCATGTTTCGTTTACAACTATTTCGGTATGAACTATGTTTTCCCTACGGCTTCGTTGCTAGCTTTGGGAGCCTTCGTGCTGGTTTCTCGCGCCAAGTTTCCTTTTAAGGCACCTGCTGAAGGAATTAAGACTTTCAGCCTCGACCGCTTCTATCTGCCACAGGGAACTCCGCTGTTTGTCAATATCATCCTGATTACTTTTTCTGCGGGATTATACTTTTCTGTGCCTCATCCTACTGGCATCTTTCTGATGATTTTCGGAGGATTGGTCTTGGCGTTCCTGGCAGAAAAGTTTGTCTTTGCTGATGCAGATCTGAAAAGCCAGATAATAGTAGGTCTGGTACTGCTGGGAGCAGCTCAGCTGATTTCGTTCGCAAGTCAGGAGTTTGCCGTAGAAATCTTGGTTCCTGCCTTGTTGGGTTTCAGCTTGGGAATTATCGGAAGCCGTTTTCTGCTCTTCTATATCAAGCTTGCCAAACATTGCCAGCGCGGCACGAGCGTAAATTCGTTCTTCCTGGCTTGGGAATTGGGATTGAGCTTGGGACTCGGTCTCGGATTCCTGTTTCATAATATTCCGGCGAGAGTGCATTTTGACGTAGATCATCCTGTATATAATATGGTTGAATCAGGGATGTTGCACTATGCACTTCTTGCAACAATCGTATCGTTACTGGTGTACAATTTCTTGGTTCATCCATGGTACATGAAGCATAAAAACAGATAAAATATTTGAAATCTCGTTTGTTTCATAAAAGCTATTCTTTAAAAGAACCTAAAAATAGCTTTTATGAAACATTTTTAATATTATTTAGATAGCTTTTTTCGCTTTTGTGGCTTAATTTGAGTACTTTTGCGTTCAGTTTTGGAAATATATTGTTTGAATTAAGAAATTAAACGTAAAAATATAGAATTATGGCAGAAGCTATTGATATCCGCGAATTGAATATCCGGATAGAACAACAAAGTCAGTTTGTTACTAATCTGGTAATGGGCATGAATAAGGTTATCGTAGGTCAGAAACACCTCGTAGATTGCCTTCTTATCGGTCTTCTCTCTGATGGTCATATCCTGCTTGAGGGTGTGCCTGGACTGGCGAAGACACTTGCAATCAAGACATTGTCACAGCTTATCAGCTCCGACTATAGCCGCATTCAGTTTACTCCTGATCTGTTGCCTGCCGATGTGGTGGGAACTCAGATTTATTCACAGAAAGATGAGGCTTTCCATGTAAAGCGCGGTCCAGTCTTCGCCAATTTCGTTTTGGCAGATGAGATTAACCGTGCCCCAGCCAAGGTGCAGAGTGCGCTGCTCGAGGCAATGCAGGAACATCAGGTTACCATTGGCGATGAAACCTTCAAACTGCCTAGTCCGTTCCTGGTAATGGCTACACAGAACCCTATCGAGCAGGAAGGAACCTATCAGTTGCCTGAAGCACAGGTAGACCGTTTCCTGCTGAAGGTAATCATCGATTATCCTACACTGGAAGAGGAGAAACTCATCATCCGCGAGAATATCCAGGGCGGACTTCCTGAGGTTACTCCTGTAACATCAGCTGAGGAGATTCTGAAGGCTCGCAAGATTGTAAACGAGGTTTATCTCGATGAGAAGATTGAGCAGTATATTGCCGATATCGTCTTTGCTTCACGTTATCCTGAGCGCTACGGACTGGGCGAACTGAAAGATATGATTACCTTCGGCGGCAGTCCTCGTGCCAGCATCTCTCTTGCCAAGGCAGCCAGAGCCTATGCGTTTATCAAGCATCGCGGCTATGTGATTCCTGAAGATGTAAGAGCTGTGGCTCATGACGTAATGCGCCATCGTATCGGCCTTTCTTACGAGGCTGAGGCAAGCAATGTGACAAGCGAGGAAATCGTAAGCCGCATCATTAATAAGGTGGAAGTGCCTTGATCGTTAACAGTTTATAGTTAACAGTTAATAGTTTATAGTTAATAGTTTAGGATTTTGGATACACAAGATATCTTAAAAAAGGTTCGGAAGATAGAAATCAAGACTCGCGGACTGAGTCAGAACATCTTCGCTGGTCAGTATCATTCTGCCTTCAAGGGTAGGGGAATGGCCTTTGCCGAGGTGCGCGAATATCAGTATGGCGATGATGTGAGAGACATCGACTGGAACGTGACCGCCCGCTTTCATAAGCCTTACGTCAAGGTGTTTGAAGAGGAAAGGGAACTTACCGTGATGCTGCTCGTAGACGTCAGCGGGTCGCTCGATTTCGGTACGATGAAGCAGATGAAGCGCGATCTGGCTACTGAGATTGCTGCCACACTCGCCTTCAGTGCCATTCAGAACAATGACAAGATAGGTGTCATCTTCTTCTCTGACCGTATCGAGAAGTACATTCCGCCTAAGAAAGGAAGAAAGCATATTCTCTATATCATCAGAGAAATGCTCAACTTCCAGCCGCAAAGCCAGCGTACCGACATCGGCTGCGCCCTGGAATATTTCACCCGCGTGATGAAACGCCACTGCACAGCTTTCGTAATCAGCGACTTCTACGATCATAAGGATTTCCAGCATCAGCTGCAGATTGCCAACCAGAAACATGATGTAGTAGCCATCCAGGTTTACGACCCACGTGCCAAGGTGCTGCCTGATGTAGGACTGCTCAAGGTGATGGATGCAGAAACCGGACACGAAATGTATATTGATACAAGTTCGAAGAAACTGCGAATGGCTCATACCCAGCAATGGCTGATGCAGCAGGAGAATCTGAAAACCGACTTTGCCAAAAGCAAGGTCGACTGGACTTCGATTGCCACTAACGAGGACTTCTCGAAGGCGCTCCTGATGCTTTTCAAGCAGAGGGGCTGATAAACCGAAAGCTCAAAGTAAAGAAACTATGTTTAAAGTAAAGAATATCATATTGTCGCTCGCTCTCCTGGGGTGCTCAGGCTTAGCTCAAGCCCAGCAGGTAGAGCAACGCATCGACTCGCTCCAGATACTGATAGGACAGCAGACCGTGCTGCATCTGAAGGCTTCGGTAAAGCAGGGCGATAAGGTGCAACTGCCATCTTTCAAGCCGCAGCAGCAAATTACGCCGGGAGTGGAAGTGGTAGAGCAGAGTAAGGGCGACACTTCGCACATAGGCGACGACCGAATGGTGGTGAGTCGCGACTATACGCTGACTTCATTTGATGAAAAGGTGTACGTGATTCCTGCGCTCAATGTGAAGGTAAACGGCAAGAACTGTCATGGCAACCAGCTTGCGCTGAAGGTGCTCACCGTGCCTGTAGATACGGTTCATCCCAACCAGTTCTATCCGCCCAAGGATGTTCAGGATAATCCTTTTTCCTGGAGCGAATGGAGTCCGCTGTTCTGGTTGAGCCTATTGCTGTTAATCCTCTGTGGTGCATGGCTTTATCTGCGCAACAGACTGAAGAACAATAAGCCAATCATCACCCATATCCGCATCGTAAAACGTGTTCCGGCTCATGAAAAGGCGCTGAATCAAATCAACGTCATCAAGCAGCAGCACGTTGAGAATCAGGAAACACAGAAGGCTTACTACACCCAGCTTACCAATACGCTGAGAGAATATATCGTGAGCCGTTTCGGATTCAATGCCATGGAGATGACCAGTGCCGAAATCATCGAACGTTTGCGCGAAGCAGGCGACCAGAAGATGATAGATGAACTGAAGGAACTCTTCCAAACTGCCGATCTCGTGAAGTTTGCCAAATATGAAACTCTGGTGAATGAGAACGACGCAAACCTGGTGAATGCCATCAACTTCATCGACCAGACCAAGACAGATGAGAAACCTACAGAAGAAAAGGTGGTTCCGCAGCTGACCAACGAAGAGCAGAAGACGCAATCTCAGCGCCGCCTCATCAAGTCGCTCCTCTGGATAGGAGCCATCGTAGGTCTGGCTCTGTTGGGTTACATCATTTATCAGTCAGCCATGCTGCTGATGTAAGGCAGGGTGTACTTATGAAACGTTTTGCCGGGCAAAGCGGTTTATTCCGAAACTCTTTGCCTGGCTATAAATAGAAAAATAAAGAAATGGAATTTGCAAGTAAAGGCTATTTTCTGTTGCTCCTGTTGCTGATACCTTATATATTATGGTATTTCCTCTACAGGAAGAAGAATGCGCCAACCATGCGCATGAGCGACACGAAAAAGTATCAATATGCTCCGAAGAGCCTGCGTGTGCGTCTCATCCATCTGCCAATGGTGCTGAGATGCATCTGCTTTGTGCTCATCGTCTGTGCGATGGCTCGTCCGCAGACGCATACGGCTTGGGACAACAAGACGGTAGAAGGCATTGACATTATGTTGGCGATGGACGTTTCCACCTCTATGCTTGCCGAAGATTTGAGACCAAACCGTATGGAAGCGGCTAAGGATGTGGCTACAGAATTCATCTCAGGAAGACCGAACGACAACATCGGTCTGACTATCTTTGCCGGTGAAGCTTTCACCCAGTGCCCGATGACAACCGATCATGCCAGTCTGTTGCGCCTCTTGCAGGCAACCCGTACGGATATTGCCGCCCGGGGACTGATTGACGATGGTACTGCAGTGGGAATGGGATTGGCCAATGCCGTGAGCCGCCTGAAGGATTCTAAGTCAAAATCGAAGGTTGTGATTCTTCTTACCGACGGCAGTAACAACATGGGTGAAATCTCGCCAATGACCGCAGCAGAGATTGCCAAAAGCTACGGAATACGTGTTTACACCATCGGTGTAGGAACCAACAAGGTGGCTCCTTATCCAATGCCTGTGGCAGGAGGAGTACAGTACGTCAATATTCCGGTAGAGATAGATACGAAGACGCTGAGCGATATTGCGCAGACAACCGATGGTAATTTCTATCGCGCTACGAACAATAACGAGCTGAAGAAGATTTACAAGGACATTGATAAACTGGAGAAAACCAAGTTTAATGTCAAGCATTTCGCTAAGCGCTATGAAGCTTATCAGCCATTCGCCTTGGCAGCTCTCCTGGTATTGCTGGTAGAAATCCTGCTCCGCATCACCTGGTTCAGAAGAATTCCGTAATCCGGAAACTGAAATATTTTGCTGATTATCGGAGATATTCCGCTATCTTTCGGAGATATTTTACCAGTTATCGGAGATATTTTACTGATTATCGGATAATCGAATAGAAGATATAATTAGAATAGAAAATGTTAAGATTTGAAGATCCTATATTTCTCTGGCTGTTGTGGATTATACCAGTACTGATTCTGATCAGGCTGATAGGATGGAGAAGAAGAAAGGCTAAACTGAAGAAACTCGGCGATCCGGAGCTTCTGAAACAGCTCATGCCCAACATCTCTAAATATCGCCCTACAGTGAAGTTTGTGCTGATGCTCGCAGCCTTGGCGCTTCTTATCGTGATGGTAGCTCGCCCGCAGATGGGCAGCAAGATTTCTCACGATAAGCGACATGGTATTGAAACCATCATCTGCCTCGATATTTCAAATTCCATGCTCTGTCAAGACGTAGTTCCATCCCGTTTGGACAAGAGTAAGATGCTTGTCGAAAATCTGGTCGACAACTTTAACAACGACAAGATTGGACTCATCGTCTTTGCAGGCGATGCTTTCGTGCAGTTGCCAATCACCACCGATTATGTTTCGGCAAAGATGTTTCTCCAGAACATAACCCCTGGTCTTATCCAGACACAGGGAACCAATATCGGAGCTGCCATCGATTTGGCTTCCAAGAGTTTCACCCAGCAGGAGAATGTGGGCAGAGCCATCATCGTTATTACCGATGGCGAAAACCATGAGCCTGGCGCACAGGAGGCAGCGGCTGCTGCCAACAAGAAAGGAATCAATGTCTTTATCCTGGGCATAGGAAACACCAAGGGAGCGCCAATCCCTATGGGCGACGGCTCTTATCTGAAGGACAATGCGGGCAACACCGTAATGACCGCTCTGAATGAGCAGATGTGCAAGGAACTTGCCCAGGCAGGCAAGGGTCAGTACATTCATGTAGATAATACCAGCGATGCGGAAAGAGCATTGAATGATGATATTGCCAAATTGCAGAAAGGCGATGTGACGAGTGTGGTTTACAGCGCCTATGATGAACAGTTCCAGGCTGTAGGTATTCTTGTCATCCTGTTGCTTATCATCGAAATCTGTCTGCTGGAGGTAAAGAATCCTCTGCTCCGAAACATCAAGTTTTTTAAGAAAGACATCAGGAAGCCTTTCTGATAAACGTTTATACATTATTATATAATAAGAATGAGATATTTAAGATATATATTGGTTTTTGCCCTGATGGTGCTGGGCTTGGCGAAGGTGGGAGCACAGAACGACCGCAACTTCATCCGCCAGGGAAACCGCGCCTATCATAAACAGAAGTGGGCTGCAGCCGAAACGCAATATCGCAAGGCTATCTCCAAGAACCAGAAGAATGCGCAGGCTGTCTATAATCTGGGTTGCGCCCTGATGATGCAGCAGAAGGATTCGATGGCAATGATACAGTTTGAGAATGCTTCGAAACTGGAAACGAACAAGATGCGACGCGCCAGAAGTTACCACAATATGGGTGTGGTCATGCAGCAGCATCAGCAATATGCGCAGGCCATAGGATGTTATGAGAACGCCCTGCGCTGCAATCCGCAGGACAATGCAACCCGATATAATCTTGCCCTCTGCAAGAAACTGCTCAAAAACCAGAAGCAGAACAAGCAAAACGATAAGAATAAGAACAAAAAGGATAAAAACAAGGACAAAGACAATCAGAACAAAGATCAGAATAAAGGCAAGAACAAGAACGACAAAAACAAGAACAACCAGAATAAGAACAATCAGCAGAATCAGAACAATCAGGACAAGATGAGCAAAGATAATGCTGAACAACTCTTGAACGCTGCCATCCAGCAGGAGAAGGATACGAAGCGCAAGATGCAGAAAGCGATGAGTCAGCCTCGCAGAAAGCAATATGAGAAAAACTGGTAAAAAGTAAAATAATACAACGAGCATAATAAATTTGAACATGAAACATATAGGTTGGTTTATTATTATATGGGCAATGCTTCTGGGCTTCAGTTTGCAGCTGAAAGCCCAGCGTATCAGTGTGTCGGCACCAACACACGTGGCGGCGGGCGAAAACTTCCGTGTGGCCTATACCATCAATACACGTGATGTAGAGGAATTCCGTCTGGGCGGAGTAGGAGAAGGACTTGAGGTAATCGCAGGTCCTTACACCTCATCGCAGTCCAGTTATCAGATGATCAATGGCCATACTTCCTCTTCATCGTCGGTAACCATTACCTATACGCTCTATGCAGCTAAGAACGGAACCTTTGGCATTGGTGCCTCTCATGCCATCGTAAATGGTAAAAAACTCTCTTCCCATCCGGTTAAGATTACGGTTTCTGGCCATGCTGCACGCAACAACGGTGCACCTTCCATGCACGGACAGAATGATTATAATGAACCACGTATGCGAACAGCCGGATCAAGAATATCAGGCCGCGACCTCTTCATCAAGGTTACAGCCAACAAGCGACGTGTTCACGAACAGGAACCGGTGCTCCTTACTTATAAGGTTTACACGCAGGTAGACCTTACCCAGTTGGAAGGCAAGATGCCTGACCTGAAGGGATTCCACAACCAGGAAGTTCCGCTGCCTCAGCAGAAGACTTTCCATACTGAGACCGTAAACGGCCGACCTTACCGATGCGTTACATGGAGCCAGTATGTTATGTATCCGCAGATGACGGGAAACCTCACTATTCCAGCCATTACCTTCAAGGGAATCGTAGTTCAGCAGAACAGAAACGTTGACCCGATGGAAGCTTTCTTCAATGGCGGCTCCGGCTATGTTGAAGTAAAGAAAGATATTATAGCTCCTAGTGTGAAAATTCAGGTTGATCCGTTGCCTCAGCGCCCTGCCAACTTCTCGGGCGGTGTAGGTAAATTTAATATTACTGCTTCCATCGACAAGAAGGAAGTAAAGGCTGGAGAACCTATCACCATCCGTGTAGTGGTAGGAGGAATCGGAAACCTGAAGCTGCTCAAGCAGCCTGTCATTACCTTCCCTAAGGATTTTGACAAGTACGATGCGAAGGTGACAGACAAGACCCGCCTTACAGCCAATGGCGTAGAAGGCAATATGATTTATGACTTCCTGGCTGTACCTCGTAATCAGGGAAATTATACCATTCCTGCGGTAGAATTCACCTATTATGATACTTCGGCTAACAAGTACAAGACAATCAAGACCCAGCCGTTTACGCTGAACGTAGAGAAGGGCGATGGAACTTCAGACAATGAAACATCAGATTTCAGCAACAAGGATAAGGACATTCATGCGCTGAAACTGGGCAAGTCTAAGCTCCATGATATTGACGATATGTTTTACGGAAGCTTCGGCTACTGGACCAGTCTGCTGGTTCCATTGGCAGCCTTCTTTGCCCTGCTCATAGTCTTCCGCCGCCGTGCTCTCGAGAATGCCGACCTTGTAAAGGTCCGTTCCAACAAGGCAAACAAGATAGCAACCAAGCGCCTGAAGAAGGCTCATCTGCTGATGCTCGGTGGCAAGCAGGAAGAATTCTACGATGAAGTGCTCCGTGCTTTGTGGGGCTATGTAAGCTACAAACTCAACATGCCTGCCGAAAAGCTCTCACGTGAAAACATCCAGGCTATGCTCGAAAAACATTGTGTAGAGGAGAGAACTATCGAGAAGTTTACAACTGCGCTCGATGAATGTGAGTTTGAACGCTATGCGCCGGGCGACCCTGCCGGCAATATGAACCGTACATTCGAATCAGCAATGACTGCTATTATGGATATAGAAAATGCTATCAATGCAACGCGTAAGCAGCGTAAGAAGAGTGCAACCGGATATTCGTTCGTCATGATGATCATGGTAATGTTGGGCTGCTCTGTTTCTGCAGGCGCTGTAACCAAGAACAATGCTGATACGGAATATCAGAAAGGTAACTATCAGCAGGCCATACGCGACTATGAGGAAATATTGAACAATTATGGTGTTTCTGCCGAAGTTTACTATAACTTGGGCAATGCTTATTACCGTACAGACAATATTACCAAGGCTGTGCTCAATTATGAGCGTGCCCATCTGCTCTCGCCAGGCGATGAAGACATCAGCTTCAACCTTCAGTTTGCACGTAGCAAAACCATCGATAAGATTACTCCGGAAAGCGAGATGTTCTTCGTAACCTGGTGGAAGGCGCTGGTTAACTTTACGAGTGTTGACTGTTGGGCTAAGACAGGCATCATTGCCATCATCATGGCGCTGGTTCTGGTCTTGGTTTATCTCTTCGGTCCGCATATCGTGTTGCGCAAGATAGGTTTCTTCGGTGGAATCTTCTTCGTGGCAGTCTTCCTGCTGAGCAATCTCTTTGCTTACCAGCAGCGGCAGATGCTCATTAACCGTACGGGAGCCATCATCATCGCTCCTTCGGTCAATGTGAAGAAGACTCCAGCCAAGACGAGTGCTGACCTCTTCCTGCTGCATGAAGGAACCCGCGTTGATATTACCGATAAGGCGATGAAAGGCTGGCGTGGAATCAAGGTTGGAGACGGCAGAGAAGGCTGGATTGAAACCAAGGCAATTGAGGAAATCTGATTAAGATAAAATCTGATTAAAATAAAGAGAATGGATTTTAGTAGGATACAAGATTTTGACATGCAGCTGTTGCATGTGTTTAACGGCAGCGAGAATGTCTGGCTCGATCAGATGGCGATGGCGCTTACGTCGGGCTGGACATGGATTCCGCTTTATATCGTCCTCTTCGTTGTTGTGATAAGAAACAACGAGATGATGGGGCAGATTGCGCTCGTGGTTGGAGGAGCGGTGCTCTGTATCTTTCTGGCTGATGGACTGGTGGATGGAATCATCAAACCGCTGGCTGAAAGATGCAGACCTTCCAGCGACCCGATGTTCAAGTATACGGTTCAGGTGGTTGACAATATGCGCCTCAAGAGTTTCAGCTTCTGTTCGGCTCATGCAGCCAATACGCTTTCGTTAGCTATCTTCTTCTCATTGCTTATCCGCAGCAAACTGGTTACGTGGACCCTGTTATTATGGTCGCTCGTTAACTGTTGGACCCGTCTTTACCTGGGTGTTCATTATCCGGTCGACATTCTTTGCGGTCTGGCTATCGGAGCAGTGGTGGGTGTTGTCGTTTATCTTATCTACATCAGGATGTATTACCGCATCTCCCCAAAAATTAAGTATATTTCCAACCAGTATACGAGTACGGGTTACGACTATGATGATGTAGATAAAATCATGACCGTAGTGATATTTACCCTTATCATGGTTGTGTTTTATGCCACCTGTCAGATGGCTTATCTTTAGTACAGAAATAAAAGTTCAAAGTAAAAATAAATAATGGATACAAAACACATTAAGATTAGTGATTATAATTATGATTTACCGGATGAGCGCATCGCAAAATTCCCTATCGCCCAGCGCGACCACAGCAAACTGCTGGTCTATAAGCACGGCGAGGTAAGCGATGATGTTTTCCATCATCTTCCCACATATCTCCCTCAAGGAGCCTTGATGATATTCAACAATACCAAGGTGATACAAGCGCGTCTGCACTTCCGCAAGGAAACAGGTGCGCTTATTGAGGTTTTCTTGATGGAGCCTGCAGAACCTACTGATTATGAACTCATGTTCCAGACCACCGGACATTGTTCCTGGCTCTGCATGATCGGTAATCTGAAGAAATGGAAAGAGGGAAGCCTGAAGCGTGATTTCGAAATCAAGGGCCACAAGCTTACGCTCAGCGCCACTATGCGACGCGGAGATGCTCTCGGTTCTGAAGCGCAGGAAATGGTTGCCAAAGGCGGAGGAACCAACTATTGGGTTGATTTTGATTGGGACAACGACAAGGTGTCTTTCGCTGAGATTCTCGAAGCAGTAGGTGAGTTGCCTATTCCTCCATATCTCAACCGCAAGACAGAGGAGAGCGACAAGACCACCTATCAGACGGTTTATTCTAAAATCAAGGGAAGTGTGGCTGCTCCAACTGCCGGACTTCATTTTACCGATGCGGTTCTCAAGGATCTTGATGCGCATGGAATCGACCGCGAAGAAGTAACCCTGCATGTAGGAGCCGGCACATTCAAACCGGTGAAGAGTCTTGAAATCGAAGGTCATCAGATGCATACGGAATACATTGTTGTTCATCGCCGCAGCCTGGAAAAACTCATCAAGCACGAGTGCCGGGTCATTGCCGTAGGAACCACCAGCGTCCGTACCATCGAGAGTCTCTATTACATGGGCGTTCATCTGCTGAAGCATCCTGAGGCAAATGAAGAAGATCTGCACGTAAAACAGTGGGATCCTTACGAGCTTTCTGAAGATGGCAATCTGGTAGATGGAATCACTCCGATGCAGGCTATCCAGGCAATCATCGATTATCTGGACCGCAACGGCTTGGAGGCACTCCATTCCAGCACGCAGATTATCATTGCTCCTGGCTATCAGTATAAGATTGTGAAGATGCTGGTCACCAATTTCCATCAGCCTCAGAGTACGCTCCTGCTCCTGGTGAGTGCTTTCCTCAAGGGCGACTGGAAGAAGGTTTACGATTATGCTCTTTCGCATGATTTCCGTTTCCTGAGCTATGGAGATTCATCCCTGCTCATTCCGTAAAAGGAGTTAGGTAAACTATAAATTATTAATTGTAAATTATAAATTAAAAATAGATGATTTCAGTAGAAGGACTGAAAGTAGAGTTTGGCGTTAAGCCTCTCTTTCATGATGTAAGTTTCGTCATCAACGACCGCGACCGCATTGCCCTGGTGGGTAAGAATGGTGCCGGAAAATCTACGATGCTCAAGATTCTCTGCGGTTTGCAGAAACCTACTGACGGCGTTGTGGCTATTCCTAACGAAACCACTATCGGCTATCTGCCACAGGTGATGAAACTGCAGGACGATACGACCGTGAAGGAGGAAACCCGCAAGGCTTTCGCCCATAATACCGAAATGAAGGCGCGTCTTGACAAGATGCAGCAGGAAATGGCCGACCGCACCGACTATGAGAGCGAAAGCTATGCTCAGCTCGTAGAGAAGTTTACCCAGGAACATGAACGCTACATGATGATGGGTGGCGAAAACTATGAGGCTGAGATAGAGCGTACCTTGAGCGGTCTTGGCTTTACGCGCGATGATTTCGATCGCCCAACCAAGGAGTTTTCCGGCGGTTGGCGAATGCGTATCGAACTTGCCAAGATTCTGTTGCAGAAGCCTGATGTCCTGCTCCTCGATGAGCCTACCAACCACCTTGATATTGAAAGTATCCAGTGGTTGGAGCAGTTCCTGGCGCAGAGTGCAAAGGCTGTGGTTCTGGTGAGCCACGACCGTGCTTTCATCAACAATGTAACTAACCGTACCCTCGAAATTACTTGCGGAAGGGTAGAAGACTATAAGGTGAAATACGATGAGTATGTGGTGTTGCGTGCTGAACGCCGCGAGCAGCAGCTCCGTGCTTACGAAAACCAGCAGAAGGAAATTGCCGACATCAAGGATTTCATCGAGCGGTTCCGCTACAAGCCTACCAAGGCGGTTCAGGTGCAGAGCAGAATCAAGCAGCTCGAGAAAATCGTGCCTATCGAGGTAGATGAGGTTGACAACAAGCAGATGCACCTCAAATTCCCTCCTTGTCTCAGAAGTGGCGATTATCCTATCATCTGCGATGAGGTGCGCAAGGATTACGGCGCCCACACCGTCTTCGACCATGTTACCTTTACCATCAAGCGTGGCGAGAAGGTGGCTTTCGTGGGTAAGAACGGCGAGGGTAAATCTACCCTGGTAAAATGTATCATGGGTGAGATTCCTTTCACCGGAACTCTCAAGATTGGTCATAATGTGCAGATTGGTTATTTCGCCCAGAATCAGGCGCAGCTCTTGGATGAGAATCTAACTATCTTCCAGACAATCGACAATGTGGCAACAGGCGAAATGCGTCTGAAGGTGAACGATCTCCTGGGCGCCTTCATGTTTGGCGGCGAGACTTCAGAGAAGTTTGTCAAGGTTTTGAGTGGAGGCGAACGCAGCCGTCTGGCTATGATCAAGCTCCTGCTCGAACCGGTGAATCTCCTCATTCTCGATGAGCCTACCAATCACCTCGACATGCAGTCGAAGGATGTGCTGAAAGAAGCCATCAAGGCTTTCGATGGAACAGCCATCATCGTGAGCCATGACCGTGAATTCCTCGATGGTCTGGTAGATAAGGTCTATGAGTTTGGCGGCGGCAAGGTTCGTGAGCATCTCGGTGGTATTTACGATTATCTCCGTGCCCATAATGCCGAGAATATTAATCAGGCTCTTGCCAACCAGAGTATGGCTTCTGCCGGTTCGCCTTCTGCCAATACTTCCGGTTCTTCTGTCGCATCAGGTTCTACAGCCGACAGTCTTGCCTCTGCCACATCCGGCAAGCAGAGCTACGCTGAACATAAGGAACAGCAGAAGAAGATCCGTAAGGCTGAGAAAGCCGTGAAGGAATGCGAGGCGAAGATAGAGAAGCTGGAAGCGAGAAAGAAGGAGATTGATGAGCTTCTGATGAAGCCGGAAAATGCAACCAACATGGAACTCGTGACCGAATACACCGAACTCATGAAGAGCCTCGATGAGGAGAACGAGCGCTGGATGCTCCTTTCGGAAGAACTGGAAGAAGTTTCGAAATAATAGTAACATTAATATAAAATAAAGAGAAGAAAATGAAAATGAAAATGATCTTACCGATGATGCTGATTGCAGCTTTGCCATTAGGCGCTGATGCTCAGAATAAATCGGGTCTTGTCATGAGCAATCTCGACCAGACAGTGAAGCCAGCAGACAGTTTCTATCAGTTTGCTACAGGTGGATGGCAGAAGAACAATCCTCTTCCTGCCGCTTACAGCCGTTATGGCAGTTTTGACCAGCTGGCTGAGAACAACAACAAGCGCATCAACACCATTCTTTCTGAACTCCAGAAGAAGACTTACAAGGCTGGAACCATTGAGCAGAAATTGTCTGATTTCTACAAACTCTCTATGGATGTTGACAGCCGCAACAAGGCTGGAATCGCTCCAGTAAAGCCTCTGATGGATGAGATAGAAGCTGCCAAGACCAAGGACGAGCTTCAGAAGCTTCAGGTTAAGTATGCATGGATGGGGCTCGGCTTGAGCTATGGCGCAGGTTTCGCTGCCGATGAGAAGAACGTAACCATGAACATCTACAACCTGATGCAGGGCGGTCTTACTCTCGGTGCCAAGGATTATTACCTCAACAACGATGCTGCAACCGTAGCTATCCGTGAGGCTTATAAGTCTTACCTCAGCAAGATGTTCCAGCTCTATGGTTTCTCTGCTGATGAAGCTGCCAAGAAGGCTTCTGCCGTATTCCTTCACGAAACAACGCTCGCTACTTTCTCTAAGAGCCGTACCGAACTTCGTGATCCTCAGGCCAACTACAACAAGATGACCTTGGCAGAATTCAAGGAGAATTATCCTAACATTCCTCTCGAGGCACTTGCCAACGCCGAGGGAATCAAGAGCGAATATCTCAAGGAGATGATCGTAGGTCAGCCTGCTTTCTTTGCCGGTTATGACAAGGTGGCAGCTGCAGAATGTGCAGGCACATTGAAGGCTTTGATGGAGTGGGACATCATCTGTAGTTCTGCTTCTTACCTCAGCGATGAGATTAGCGAAGCCCGTTTCGAATTCTTCGGTAAGATTATGAGTGGCCGTAAGGAGGATTATCCTCTTTGGAAGCGCGCTACTGTTCAGGTTGAGGCTCAGTTGGGCGAGGCGCTCGGTAGCATCTACTGTAAGCGCTATTTCCCAGAAAGCTCTAAGAAGATGATGGAGACACTCGTGAAGAATCTTCAGATCAGCCTCGGTCAGCGTATCGATGCTCAGACCTGGATGAGCGATGCTACAAAGAAAGCTGCCCACAACAAACTCGACAAGTTCTATGTAAAGATTGGTTATCCTAACAAGTGGACTGATTTCAGCAAGCTCAGCATCGACCCATCTAAGAGCTATTATGAGAACGTAATGGCTTGCCGCAAGTTTGCCAACGATAAGGAGATTGCAGAGAAGGCAGGAAAGCCAGTAGATAGGGATGAGTGGTTCATGACTCCTCAGACCGTGAACGCTTACTACAATCCTACTACCAATGAGATCTGCTTCCCAGCTGGTATTCTCCAGTATCCTTTCTTCGATCCTAAGGCTGATGCTGCATTCAACTATGGTGCTATCGGCGTAGTAATCGGTCATGAGATGACTCACGGATTCGATGATCAGGGCCGTCAGTATGATGCTAGCGGTAATCTGAAGGACTGGTGGACAGCTGAAGATGCAGAAGGTTTCAACAAGCGTGCTGATATGTATGCTGATTTCTTCAGTAACATCAAGGTGTTGCCTGATCTGAATGCCAACGGCCGTTTCACCCTCGGCGAGAACCTTGCCGACCACGGTGGTTTGATGGTTTCATACAATGCCTTCAAGAATGCTACAGCCAAGAAGCCATTGAAGAACAAGGATGGTTTCACTCCTGACCAGCGTTTCTTCCTCGCCTATGCAGGTGTTTGGGGACAGAACATTACTGATAAGGAAATCCGCAACCGCGTAAAGAATGATCCTCATTCTCTCGGCAAGTGGCGTGTTGATGGTGCGCTTCCTCACATCGATGCATGGTATGAGGCATTTGGTGTAAAGCAGGGCGACAAGCTGTTCATTCCTAAGAACCAGCGCCTGGAGCTTTGGTAATTCCGGAAGGAAGTTTTTCCGAATAGAATTTTTCGGGAATGGTTTTTCCGAATAGATAGAAAAAAaTAAAGTCCTGATGTTTCGTTTGTTTGAAACATCAGGACTTTTTGTTTTATGCTTGAAATATTTTTTGATAAGAAAACAATAGAATAGGGGTTATTGCTTCTTCTCCAGTTCCTGAAGATTTTCCATCTTCTTCGATTCCAGGAATTCGTAAATGCCGCAGAGATGTTCGCGGACGCGACCATGACCGAACTCATAAACCTTGCTGACAAGACCATCGAGGAAATCACGGTCGTGACTAACCACGATGAGCGTTCCGTCGAAATCGAGCAAGGCCTGTTTCAGCACATCCTTGGTCTTCAGGTCGAGGTGGTTGGTAGGCTCATCGAGAATCAGCAGATTCACCGGCTCCAGCAGCAGCTTGAGAATGGCAAGGCGAGTGCGCTCACCTCCCGACAATACTTTCACCTTCTTGGTAGAATCCTCTCCGCCAAACATGAATGCTCCAAGCAAATCGCGTATCTTGTTGCGGATTTCACCTTTGGCAACATCATCAATGGTCTGGAATACGGTAAGTTCGCCATCGAGCAGAGAAGCCTGGTTCTGGGCGAAATAACCTATCTGCACATTATGTCCCAATTCCAACTTTCCTTCGTTCTGAAGCTGACCCATGATACATTTCACGAGCGTTGACTTACCCTCTCCGTTTCTTCCCACGAAGGCAATCTTGTCGCCTCTTTCTACGGTAAGATTCACGCCGCTGAAAATCTTCTTGCCATCAAACGACATCGCCACATCGCTCATCTGAACCGGATAAGCACCGCTTCGTGGGCTCGGCGGGAACTTGAGTCGAAGGCGACTTGTATCTTCTTCATCCACTTCGATAAGTTCCAGTTTCTCTAGCATCTTCACGCGGCTCTGCACCTGGAAGGTTTTAGAATAAGTGCCTTTGAAGCGTTCTATAAAGTCCTTGGTTTCAGCAATCATCTTCTGCTGTTCCTCATATTTCTTCATCTGCTGTTCGCGGCGTTCCTTGCGCAGTTCCAAATATTGGCTGTAAGTGGCTTTGTAGTCGTAGATGCGACCCATGGTTACTTCGATGGTTCTTGTTGTAATGTCGTCAACGAATTTTCGGTCGTGGCTGATGACAACTACCGCTTTCGAACTGTTGATGATGAAGTCTTCGAGCCAGCCTATAGATTCAATGTCGAGATGATTGGTTGGCTCATCGAGCAGCAGTACGTCTGGCGATTTCAAGAGCAGTTTTGCCAGCTCAATCCTCATTCTCCATCCTCCCGAAAACTCGCTGGTAGGGCGGTTGAAATCAGAGCGCTCGAAACCGAGACCGAGCAGCGTCTTCTCTACATCTTCCTCGAAATGAGTCATGTCGATGGCGTAGAATTTCTCTGAGAGAGAGGATACTTTCTCAATGAGCTGCATGTAATCATCGCTGTCGTAATCGGTACGGGTGGTGAGCTCGTTGTTGATGCGGTCAATCTCAGCCTGCATTTCGTGCAGATGGGCAAACGCCTGACAGGTTTCCTCGAATACGGTTCTGCCGTCTTCGGTCATCAGATGCTGAGGCAGATAGGCGATGACGCAATCCTTGGGAGCGGAAACGGTGCCACGATTAGCATTTCTCACACCGGCAATGATCTTAAGCAATGTGCTCTTTCCTGCGCCATTCTTTCCCATCAGGGCTATACGGTCCTTCTCGTTGATCTGGAAGGAAATGTCTTTGAATAGGGTGGTGCCGCCAAATTCTACGGTCAATCCATCAACTGTAATCATATTATTTTCTTCTTGTTCAAATTTTTGTTTCTTTAAGCAACTCCCCAGAATGCCCCGTTCCTGCCGTTTTCGGGGTCTTCATTGATGACCAGCGCTTGCCATCATTTATGACCCGTGTTGGTCTTAAGAGAAGACCTGAGCAAGGCACAAAAGGCTGTTCTTTCGATTGCCGGTGCAAAGATACAACATTTTTGGGCAGAATGCAAGCTTTTACCCTGACTTTCTTTCGGAGAAGTAGTGTAAGTGATTGATTGATACTGATTTCTATTGGTTTTCTAGCTGAACTTTATTGCAGAACAATCTGATGGTGAGGTGTAAGGATAAAAAGCCAGCGTGTCATTAAGGGTCAGTGTCATTAAGGGTCATTTAGAAAAATGAAAGTGTCATTTTGAGCTATAGTATATATAAATATTTATTTATATATACTATAGGGGATTTTTCTCCCCCGAAAATGAAAATGACCCTTAATGACCTTGACCCTTAATGACACGCTAGATGAACTTGTGAATTTTACCTGATATAGGTTGTGTGTATTCCTGAATGTATTAGTTATTAGTATATTATGTGCGTTTTATTATATTTCTACTCTAACGTTCTGTGTATAATAATTATCTACATATTAAGTCACTTAAGTTAGCTTTTATACTGTTCAATTCTGCATTCTTATCCTTGTTTTATGTTGCTTTTGTTAAAAATATATCATCTCAGAGGCTGTTTTTATGTCCGAGGAGGGGCATTTTTCACCCTTAGTAGAGGGGGTAAAACACCTTTCTAACCCTCTTATTTTGCATTTTTTCTTCGAAATTTCACTAAAAAGCACTGATTTTTGCCTTTTGGGGTTTCTGTTTTGGGTGGGTAAGGATTATTTACATTGCTCAGTCTGATTTCGCTTCTAGCTTCGTTTCTTTTAGCGGATTAAAAATCCATAATGGTTCGATCTGTACGGTTGAAATTACCCAATACGCCCTGGGCTAAGAGCTTTTGGGCTTTCAGCCCGTCTTATACCACATGTGAATGTTCTGCTTTCTTTACAAAACAATTAGAATTGCCCCTAAAGAACCCAATCTCAAAATCACGATTTTTCCATATGTTTCATCACTTATTTCCAATTTTTACATGAATATGGAGCATTTTAAAaCAAAAAaGACCTTGATTGCAGAACGCAACCAAGGTCTTCGGAGATTATATATTTAACCTATTGAAATATCGCTAGATTAGATCTGCTCGCTCCAGTCCTCCTGGCTCTTACGAACGTAAGTCTGGTAACGGAGCTTAGCCATCTTCTCTGCCTGAGAGAAGAGCTCATCAGCCTCCTTAGGGAATGCCTTCTGTACAGAGAGGTAACGAACCTCACCGAGCAAGAAGTCGCGGAAGTTCTCCCAGTTAGGAGCCTTAGAGTCGAGTGTGAATGGGTTCTTACCCTCATCAGCCAACAGTGGGTTGTAACGCCACAAGTGCCAGTAACCGCACTCAACAGCCAACTCTTCCTCGTGCTGTGAACGACCCATACCGCCCTTACGCTTCAAACCGTGGTTGATACATGGTGCGTAAGCGATGATGAGTGATGGACCTGGATAAGCCTCAGCCTCGCGGATAGCCTTCAATGTCTGAGCATTGTCAGCACCCATAGCTACCTGAGCTACGTAGATGTAACCGTATGTAGTCTGCATCAGACCGAGATCCTTCTTGCGGATACGCTTACCCTGAGCAGCGAACTGTGCGATAGCACCGAGTGGAGTAGACTTAGAAGACTGACCACCAGTGTTAGAGTAAACCTCAGTATCGAGTACTAAGATGTTAACATCCTCACCAGAAGCCAATACGTGGTCGAGACCACCGTAACCGATATCATAAGAAGCACCGTCACCACCGATGATCCACTGTGAACGCTTAACGAGGTAGTGATCCAAAGTCTTGAGCTCCTTGCAGATAGGGCAACCCTTCTCAGCGCCGGCAGCGATGAGAGGCTTCAACTCTGCAGCAGCCTCCTTAGAACCCTCAGAATCGTTCATGTTAGCCATCCACTTGTCAGCAGCAGCTACGAACTCAGCAGGAACATGCTCCTGAGTCTTAGCCTCCTCGAGCAAGTGAGCGATGCGCTCCTTCATCTTCTTGTTACCCATTACCATACCGAGACCGAACTCGCAGAAGTCCTCGAACAAAGAGTTGTCGAATGCAGGCCCCTGACCCTTAGCGTTCTTTGTATATGGAGTAGATGGGATAGAAGCTGAGTAGATAGAAGAACAACCAGTAGCGTTAGCAATCATCTGACGATCACCGAAGAGCTGAGAAATCAACTTGACGTATGGAGTCTCACCACAACCAGAGCAAGCACCAGAGAACTCGAACAATGGCTGAGCGAACTGAGAGTTCTTAGGGCTCTGCTTGATGTCTACGAGATCCTGCTTAGAAGCTACCTTGTGTACGAGATACTCCCAGTTAGCAGCTTCCTTGACCATATCCTCTGCGTCAACGTTGAATGGAACCATTGTCAACGCCTTCTCACCCTTCTTACCTGGGCAGACGTCAGCACAGTTACCACAACCCAGACAGTCGAGTACTGAAATCTCGACGCGGAAGTGCATTCCAGCCAAAGCCTTAGGTGCCTTAACATCCTGAGTCGCGAGACCCTCGATGCCTGCGAGCTCCTCATCGGTCAATACGAATGGACGGATAGCTGCGTGAGGACAAACGAATGAACACTTGTTACACTGGATACAGTTCTCTACGTTCCATACTGGTACGAATGCCTCAACACCACGCTTCTCGAATGCTGCAGTACCGTTCTGCCATGTACCGTCAACTGTGTTGTGCTTAACGAAGTCAGAAACCTTCAAGAGGTCACCTGCCTGGCCGTTGATAGGACGAACGAGCTCCTTAACGAATGCTGGAGCGTTATCCTCCTTAGCCTCATCGTCAGCGAGGTTAGCCCAAGCTGGATCTACTGTCAACTGCTTGTACTCACCACCACGGTCTACAGCGCCGAAGTTCTTGTCAACAACGTCCTGACCCTTCTTAGAGTAAGACTTAACGATGAATGCCTTCATCTGCTCTACAGCGAGATCCAAAGGAATAACCTCTGTAATACGGAAGAATGCAGACTGGAGAATGGTGTTGGTACGGTTGCCGAGACCAATCTCCTGAGCAATCTTAGTTGCGTTAATATAGTAAACAGTGATGTTGTTCTGAGCGAAGTAACGCTTTACCTTGTTAGGGATGAAGTTAACCAACTCCTCACCATCAAAGATAGTGTTCAACAGGAAGAAACCGTTCTTACGCAAACCACGAGTTACATCGTACATGTGGAGGTAAGCCTGTACATGGCAAGCTACGAAGTTAGGAGTATTTACCTGATATGCACTGTGGATAGGGCTGTCGCCGAAACGCAAGTGAGAGCAGGTGAAACCACCAGACTTCTTAGAGTCGTAAGAGAAGTATGCCTGGCAATACTTGTTAGTATTGTTACCGATAATCTGAACTGAGTTCTTGTTAGCACCAACAGTACCGTCTGCACCCAAACCGTAGAACTTAGCCTCGAATAAGTCGTCGCCACCCATTGGGATTTCTTCCTCTTCTGGGAGAGAAGTGAATGTAACGTCATCAACGATACCTACAGTGAAGTGGTTCTTAGGCTGTGGCAACTCGAGATTCTTGAATACAGCAACAATCTTAGCTGGAGTTGTATCAGAAGAACCGAGACCGTAGCGGCCGCCAACGATCAATGGCTTACGCTCGTCATCGTAGAGAGCTGACTTAACGTCGAGGTACAATGGCTCACCCTCTGCACCTGGCTCCTTAGTACGGTCGAGAACAGCGATACGTTTAACAGTAGCTGGGATAGTCTTTTTCAAGAAGTCAACAGAGAATGGACGGAAGAGGTGAACTGCAACCATACCAACCTTCTTGCCCTGCTTATTCAAGTAGTCGATAGCCTCGCGAGCTGGCTCTGTAGCAGAACCCATCAAGATAATGATGTTCTCAGCATCCTCAGCACCATAGTAGTTGAAGAGGTGATACTCACGACCAGTGATCTTAGTCATCTCCTGGCAGTACTTCTCTACTACCTCAGGAATTGCATCGTAGTAAGGGTTGCAAGCCTCACGGTGAGTGAAGAATGTCTCTGGGTTCTCAGCAGTACCGCGAGTAACAGGACGCTCAGGAGTCAAAGCACGGTTACGGAAGTCCTCGATGAACTCTTCCTTAACCAATGGACGGATGTCTTCCATATCCATCTCCTCGATCTTGTGGTACTCGTGAGAAGTACGGAAACCGTCGAAGAAGTTAATGAAAGGAACCTTTGTCTCCAATGTAGCCAAGTGAGGAACTGCAGAGAGGTCCATAACCTCCTGAACAGAACCTGAGCAGAACATAGCGAAACCTGTCTGGCGGCAAGCCATTACGTCCTGGTGGTCACCGAAGATACAAAGTGAGTGAGAAGCCAATGTACGAGCTGATACGTTGAACACGCAAGGGAGCAACTCACCAGCAATTTTGTACATGTTAGGAATCATCAGCAACAAACCCTGAGAAGCAGTGTAAGTTGAAGTCAAGGCACCAGCCTGGAGAGAACCGTGAACTGCACCGGCAGCTCCAGCCTCTGATTCCATTTCCTGGATAGAAACTCGCTGACCGAAAAGGTTCTTACGACCTTTGGCAGCCCATTCATCTACATGCTCCGCCATTGGTGATGATGGAGTAATAGGGTAGATAGCAGCAACCTCAGTAAACATGTAGCTTACATGTGCGGCAGCTGTGTTACCATCACAAGTGATAAATTTTTTCTCTTTAGCCATTTTACTTTTAGATAAAATATTAAAAATGTTTTGTATTTTTATTCCTTTGAACTTTGATAGTTGAATCTGTTTGAGAGTTCAATTTTCAGTTCTGTTTTTGTTTTTCGAATGTTTTTGCCCATTCCAACACCTTATATTAATATAGGAAACCCAGAAGCCATAACGGAATCCTGTTGTCCTTGCCTACCTCGGTATTGTATCGGGCGTAGATGATGTCGGGATTGTTGCGCACCTTGTTTGGAGATTGCGCATCGCAGATTCTGAACTTCTTCTCACCATCTACAATGAAGTAGTGGTCCTTGCCGGTCTGGCTTACCTTATGGTCTTTCCAGAGCGAGTTGACGAAGAATGTTTCCATCACCTCCTGCTTGTCTATCTTGATAGGATAGATGGCGTACATCAGGTTGGAGTTGTGCATCATCACCTTGGATGGTTTCTTTGGGAACTCCTGCCCGGTAGGGTAAATCATGTTGATGAGTCGCGCATCAGCAAGATACTTGATGTAGTTCATTACCGTAGCTCTGCTGGTGTTGATCTCTTCGGCAAGCTGGCTCACGTTGGGAGCCTTGGCACCTTCTACAGCTAGCTGATAGAAGAGCCTCTTGATCTTGGTGAGATATTTCAGTTCGATTTGCTTGATGAGGAGGATGTCTACCTCGGTCATCATGTTCATTGTCTTTAGTAGATTCTCTGTGAAGTTGCGGTTCTCCAGGAAGAATGGATAGAATCCATGATGCAAGTAGTCCTGGAAGTATTTCATCGGGCTCACCTTGGGCAGTATCTGCTTGATGATGTGCTCGTGATTGCGCAAGATTTCATCGAGTGTATATGGCTGGAAACTGTTGCCAGTCTGCAGGTTGATAAACTCTCTGAAAGAGAAGCCTCGCAAATTATAGCTTTTCACGATTCCATTGAGCTCAGGATTCTCTTCCTTCAGTCTCATCACGCTGGAACCTGTGAACACGATTCTTAACTCTGGATACAGGTCGTAGCATTTGCGCAGCTCCTTGCTCCAGTCCGACTGCTTGAAGACCTGGTCGATGAGAAGGGTTCTGCCGCCGTGGCGAACAAAGTCACCTGCTAAATCTGCGATTCCTCTGCTTTGAAAATAGAAATTGTTCATATTCACATACAGACACTTTCGGTCAGTAGGGCCAAAGTGCTCCTTGGCATATTGAAGGAGGAATGTAGACTTTCCTACACCGCGTGTTCCCTTTATGCCAATCAAACGGTCGCTCCAGTCGATTTCGTCCATCAGAGTGCGTCTTACTGGTGCGTCCGTATGCTCTACGAGGTATGTATGTGTTCTGAAGAATGCTTCTTCCATGAGTTTATATCGTTTCTAATTGTTTTTACGATGCAAAGGTAATTAAATATTTCTAATTTGCAAACTCTAGATAGCAAAAAGTAACTTTTtTTtCATTATTTAGCACTTGTCTAAGTAAAAATGGGGATTTTCTTCCCTATTTTGCGCTTTTCTTTATATCTTTGCACCATGAAGTTACATATTTTCAATCCAGAACATGATTTGGCTTTGGCTGCAAATCTGAAACAGTTCACCGCGCCTCATGCGGGTAGACAACTTAGAAGTGATCTTGCTTTCATTCCGGCTCTTTGGGCGGAAGAGGGCGACCTCGTACTTGTGGATGATATTGATTTTGCGAAGAACAGGGTGCGCCATTTTGGAGCTGAACTGAACAGCAAGGTTGAGTTTATCACCAAGCCTCAGCTGAAGCATCTGCTCAAGACGGAATTTCTGGACAGTGTTCATCCCTGGGGATGGAACCTGTCGCTGAAAGGTGAGTTGGAGCGTTTGGGAATGCCGGAGATTATGTTGCCGACTGATGCTGTATTAAATAAGGTACGCGAGGTGAGCAGCAGGCAATGGGCTGCCCTTCATCTGCAGCGTGGCGTGGAATATGTTACTGAGACGGCTCGCGTCAAAGAACTCATTCTCCAGCACGGCAAAGCTGTTGTCAAGGCTCCCTGGAGCAGTAGCGGGAGGGGAGTGAAATATGTGAGTGCTGAGGACTTCAGAACAGCCGGAGATTATCCTACCTTCGAAAGATGGGTGGCAAACATGATTTATCATCAGGGCGGCGTAACCGTAGAACCCCTATATAATAAGGTGAGAGATTTCGCCATGGAGTTTGAAATGAAAGATGGCAAGGCGCTCTATCGCGGTCTTTCGCTATTCGATACGATCAAGAATGCCTATTCGGGCAATGTGCTCTGCTCTGAAGCTGAGAAGGTGGAAATGATGAAACCGCTCATTAGCGAGGCTCAGCTTGCCGGAATCAGACAGCGTATCATCGAGGTAATGGAGCCGGCGCTGAAGGATATTTACAGTGGTCCGTTCGGCGTTGACATGATGATCTGCACGAAAGGGGAGAAGGATGAATTCTGCGAGGCTGTGCTGAATCAGGAAGGTGAGGACGTAAACAGAACCGGACTGGGCGTGGTTCCTTGCATCGAAATCAATCTGCGCAGAACGATGGGACATGTGGCAATCGATCTATACGAACATCTTGTGGCTAATTCGAGCGATGAGATGAAGACCAATAGGACGAACATCATGCGCGTGGAATATGATGGAAACAGATATCATCTCAGAATAAAGCCTGGCAGACCTTCGGAAGAGGCACCGCTGCATTGATTTTTTGTAAAGAACATAGTTGTTTTTTtGTTAAGAAATAGTAAAATCGGCTTTTCCCGTGCAAGGATTAGCCGATTTTTCATTTTATCTTCAGAACTCACGATTCAGATTCCGATTCGGGAACTGCCTTTTAAAAAGAGGAACAGTCCCTTTGGGTTCAGAAGCGTTGAGTCATTAAAATGAACCAATAAATTAGAGAAATATGTATAAGAAAGTATTTAGTGCAGCTATTTTAGCTTCAGCTGCAATGGCAATGACTTCTTGCAGCTCAAGCAAGAATGCACAGAATGAGAACGCAACAAAGGCTGAGAAGATAACGGAGGCAGAGGCTGCCCGTCCGTCAGCAGATGAGGAAATGGGCGAGGGTTATCTTGTCCTCTCAGAGGCTCAGCAGAACATCGTGAAGAAGAACAACGATTTCGCTTTCAGACTCTATCAGCAGATCAGCGGCATGGATTCTGAGGTGGTTTCGCCAATGAGCATCGCCTATCTGATGGGAATGCTTGCGAATGGTGCCGACGGCAAGACTCAGCAGGAGATTCTGAAGGCAATCGGTTGCGAGGGCGTGAGCGTGAAGGAACTCAACGACTGTTATAAGGCGCTGATGCTTTCGGCTGGCAAATTTGACAAGCAGACAACCGTAAACATTGCCAATTTTATCGCCATCAATAAGAATTTCAGACTGAACAGTGATTTCGCTCACACCGTGGCCGATTCTTATCAGGCTGGTGTTGAGAGCATGGACTTTACCTCTCCTAAATCTGCCACTCGCATTAATGACTGGTGCAAGAAGCAGACTAAAGGCATGATTCCTAGCATCATCGACCAGGTAGACCCTGCAGCCGTTTCTTATCTCCTGAATGCTATTTATTTTAATGGAACCTGGCAGGAGAAGTTTGATGCGAAGAACACTAGACTCGAGAACTTCAGCGGTTACACTCGTGATATAAAGAAGGTGAACATGATGCACCAGAACAAGAAGTTTGCCTATACTGAAAATGATATGTTGCAGGCTGTAGAACTGCCATACGGAAATGGATGTTATCAGATGACCGTTCTTCTTCCTAAGGCTGGCAAGAGCATCAGCGAGGTGATGAAGGAGATGGATGCTGATAAACTTCAGAAGTTAAGTAATGACATGGACCGTTGCCAGGTAGATTTAAAATTCCCTAAGTTTACCACAGAGATGGATTTGTCGCTCAACCAGATTATTAGTAAATTGGGAGCTCCAAGCATCTTCCAGCCAGGCACGGCAGATTTCAGCCGTTTTGCCAATGGCAGCTTCTACGTATCGAAGATGTTGCAGAAGGCAAAGATTGAGGTAAGCGAGCGTGGAACCAAGGCTGCTGCCGTAACAGCTGCTGTGATGCTGACCTCACTGGGTCCTCATGAGATGAAGCGTGTAGAATTTCATGCTAACCGTCCATTCGTTTATTTCATTACCGAACGTAATAGTGGCGCAATTCTCTTCATGGGTCAGTTCCTGGGAGAATAATAACAGAGAATTTGCAGGTTCTTAAAACTAGAAAAGCGAAAGCCAAGTCCGTAATCCGGAATCTGGCTTTCGCTTTTTATTTCGCTTAATTCACTTGTTTACTCCTGAAACTTTTCAATGAACTCATCCTCTGTAATGATTGGAATATTGAGTTCATGGGCTTTCTTGTTCTTCGAACTCTGCGAAGCTGCATCGTTGTTAATCAGGAAGTTAGTACTCTTGCTCACACTTCCCGTAACCTTGCCGCCCTGGCTTTCAATATAAGCCTTCAGCTCGTTGCGGTTCTTGTAATGATGCACATCTCCCGTTACGACGAAAGTCAGTCCTTGGCATTTGTTTCCCGTTTCTACAGGCTCATGCTCCTCGATAATCAGCTCGGACAGCAGATGCTGCACATGCTGGAAATGAACATCATCCTTGAACCAGGCGATAAACTTGGCACTCTTTTCAGGTCCAATACCATCAATGCTTGCAAACTCATCATCGAACATGCTCAGGCGCGCCGTTTCTATCAGTTCCTTCACCTTGTAACGGCTGAGCAGTTTTTTAGCCACATCGCCGCCGCAGAGCGGAATATTCAAAGCGTAGAGCAGATGACGACCGTCAGTATGGCGGCTTTTCTCTACACTCTCCAGAAGATTGCTTACGCTCTTCTTGCCAAATCCTTCGAAACAGGAAATCTCGAACGCATAATTCTTCAGTTTGTAGAAATCTGCATATTCCCTGATAAAACCATGATTGATGAATTTCCAGACAGTCTGTTCTGAGATTCCGTCAATATTGATTCCTTCCTTGCTGACGAAGCGGGCAAATTTCTTAAGTTGTTTGGCTGGGCAGGCTGCATTGGTGCAATGGAGAGTCTTGGTGCCGCTCTCACTCTCGCGTACTACGGCTGGCGCATGGCAAACCGGACATTCGTTGGGAATGACAAAACTCCCCACAACCTCTGTAATATTGATTACCTTCGGGATAATCTTATTGGCCTTGATGACCTGCAGTCTGGTTCCCTTGTCACCAATGCCCAGACGCTCGCATTCGCTTACATTGCAGAGCGAGGCACGCTGCACGGTGGTTCCTTCTAGTTCTACCGGTTTGAAAACAGCTACAGGCGTGATGGTGCTGGCTGCGCACGACCATTCGATGTGGTCGAGTACGGTGTCAGCATGTTCATCTTGCCATTTAAAGGCAAATCCTGCCCTCGTAGCGTGGTGGCCTGTAACCGACCCAGTAGCTGCATAAGCCGTATCATCGTAGCAAATCACCAGTCCGTCTACCGGGAAAGGATTCTTCTTGCTTGTCACCTTCTCCGTAAACTTGTCTATTTCCAGCTGGATATTTTCTGTGGTAGGGTGGTCAATACGCTCACGTTCTACAGGATTCATTCCCAGGTCTTTCAGCATTTGCATGCGTTCGCCCCATGAGGTAAGTTCCCGCTCAGTATAAACCAGGGTGAACGGAATCCATTGGATGTGGCGCTGCTTCACCTCTTCAATATCCTTCAGCGCGAGTGAGCCTGAAGCGAGGTTTCGTGGATTGGCGTAATCGCCTTCGCTTTCGATGATGAACTGTTCGAAATCAGCATACGAAATGACGGCTTCTCCTCTTACTACAAGATGTCCTTTCTCTGAAATGGTAGCAGGAATGCCTGAAATGGCTGGAGCCAAGTGGGTAATGTTGGTGCCGATGTGTCCGTTACCGCGGGTAACGATTTTGGTGAGTATTCCGCCGTCATAGGTTACTACGAGGGTCAGTCCGTCCAGTTTCCATGAAATCCAGATAGGGCGGTCTTCTGCCCATTTTACAAGATCACTTACCTGTTTGGTCTTTGCCAGAGAGAGGGCGGCAAATTCATGCTCCTCTTTCTTTCCTACGATAGAATCTTCTGACACGCGATTAGTTGGGGAGTCAGGCAGAATTTCGCCTGTTTCCTCTTCCAATCTCTTGAGCTGGTCGAAAAGGGCGTCCCACTCATAGTCGGTCATGAGTTCGTCTTTTCCGTTATAATAACTATCCGAAGCTTGGTTGAGTCTTTCAACCAAGCTCTTCATCTGCAATAGTTTCTCTTCCATAATGAATGTTTGAGGATGTTAATCAAATGTTGTGTTTTTCGATGGCAAGAAATTATTCTGCAGGTTCCATGGCTATGGAGAGTTTTTCAAAGGCGAAACGCTGACCTCTGTTTCCTCCATAGTTTACACGTCCGCAGATGCAGAAACCCATCGAAGACAGGAGGTTAATCATCGGCGTGTTGTCAAAGCTGGTGTCAACCTTGATGCTAGGTATTTTTTCTACCTCGCACATGCTGTTCACCTTACTGATGAAAATACGCGCTAAACCTTCACGCTGGAAACTAGGCAACGTGGCAAAGCGATGTATTACATAATAATCGCCATCAGTAATCCAGTTGCCTACTAATTTCTTATATTTGGGTTCACCATTCAATATGACTGCTCCATAGACAACTACCTCTTCATTTACTGTCAGAACGAAGGCATTGCCATTTTCTATGTCTTTTCTGATGTCTTTTTCTGATGGATATTCCTCAGTCCATTGATGACGTCCCGATTCTATCATACTTTGGCGAGCCTGGTCGATGACTTTCCAGCAAGCAGCAAAGTCCTTTATATACGCCGGTCTGAAGTTTGTCTTCATATTAATTACGCTTTTATTATTCGGGTGCAAAATTAACAAAAAAAACGAATTAAACTAAAAAACGGAGGAAAAaCTTCACTTTTTtGTTCGTTTTCCTCCGTTTTTCTTGTTTGCTGCTCATTTTGAGCTATTTTTTCTTAGCTTTTTGCTAGGAAGCCGGGTGAATAAGATTCTACGCCAAACACTTGTCGAGCTCAGCAATGATAGCATCTTTCTGTTCCTTGATATGCTGACCGATGAATACGATTTTTATCATGCGGTCGCCCAATTCCTGATCCCATTCCTTCTGCAACTGTGGGTTATTCAACAAGACCTGGGCGAGTTCGCCTTTCGGCATGGTAGCCAACCATTGGCCAGCCTGCTTTACAGTCTTCTGCTTGCCTGCCTGTTCGAACACGTAGCACATGTCGCGCTCATCATCGAAATAGCAGATTCCCTTGGCGCGAACCACGTCTCTAGGCCATTTTCTTGCGACGAAATCATCGAAGAGACCCAGGTCGAAAGGCTTGCGACGATAGTAAACGAAGGTGCCGATTCCGTATTCCTCAACTTCTCCGCCTTCATGATCATGATTATGGTCGTGATGATGGTGATGATGATGATGTTCATGCTCGTCATGCTCGTGGTCATGGTGGTGATGATGTTCATGTGCTTCTTCTACATCATCTTCTTCATGCTCTTCGTTTCTTTCTGATTCAATCTCCTGAATCCAACCGGCTGAAGTGGCTACGGTTTCCCAATCAAACTTCTTGGTATTGACGATCAGATTCAAGTCAACGTCACCATAGTTGCATTCAAAGATTTCTGCCTTAGGCTGGATGGCACGGATAATCTGCTTAAGGTGCTCCAGTTCCTTAGGTTCAACCTCTGCAGCCTTGTTCAGAAGAATGATGTTACAGAACTCAATCTGCTGGATGACGAGCGAAGCTAGATCTTCCTCATCCATATTCTTCTTCATCAGGTCGCTGCCGTTAGAGAATTCATCCTTCATGCGCAAAGCATCTACTACGGTAACGATGCTGTCAAGGCGCAGAATGCCATTCTCGATGTACTGAGGACCGAGGGATGGGATAGAGCAGATGGTCTGTGCAATAGGAGCAGGCTCGCAGATTCCGGAAGCCTCGATGACAATGTAATCGAAACGCTTCATGTCTACGATTTCCTTGAGCTGTTCTACCAGGTCCATCTTCAATGTGCAGCAGATGCAACCATTCTGGAGAGAAACAAGCGAATCGTCTTTCTGACCTACTACGCCACCTTTTTCTATCAGGGCTGCATCAATATTGACTTCACCAATATCGTTGACGATGACGGCAAATTTAATACCTTTTTCGTTAGCTAAAATCTTGTTGAGAAGGGTTGTCTTTCCACTACCCAGGTAGCCTGTCAAAAGCAATACAGGCACTTCCTTCTTTGCGTTCATATTAAAATATTTTAATGTTATACTTCTTAGACCCAGTCTGCTGATAATGCTGCTTTCTCGGGCAGCTGTCATCTGGCAGCCTGACGGTTTTGCGAAACTGCAAAGATTGTGCCACACCTTATTTTTTGCCATCTTTTTTtCCTATACCCCTTTTTTGTCAGTTATCTTGTGTTATTTTTAGGTTATATTTCATGTTTTTCTCATTTTTCTTTGGTGGTTTCAACTAGAAATAGTATATTTGCAGAGAAAATTTGTTTCAAACAGCACATAAACTTAATGAATAAACATAATATACATAAGTTAAGATGAAAAAGTTTAAGGTTTTAGTTCTGACGGTTGTGGCAGTCCTTGCGCTGTCATCTTGCGGCACTACTCAGACGGTGCCTCTGACCGGTCGCACTCATCGCATCTCTGTATCCGATGAGCAGATTCTCAGTCTGTCTAATCAGGAATACACAAAGTACATGGCTTCTGCCAAGAAGTCGACCAATGCAGCCAATACGGCGATGGTTCAGCGAGTAGGAAAAAGACTTGCCAATGCTGTTGAACTCTATTTGAAGCAGAACGGATTTGAAGCCGATGTGAAGAATTATTCATGGGAATTCAACCTGGTACAAGATAAGTCAGCCAATGCATTCTGTATGCCTGGCGGTAAAATCGTGGTTTATGAAGGACTTTTGCCTTACACTCAGAATGAAACCGGTTTGGCAATCGTTTTGGGTCACGAAATAGCTCATGCTGTGGCTAAACATAGTGCTGAGCAGCTCACCAAACAGCAGAATCAGCAAACCGGTACAAGCATCCTGGGAACTGTGTTGAACCAGACAGTTGGTAATGGTGTAGGTAATGTGGCAAGTGCAGTTGCCGGACGGTATTTCTCATTCCGCAATCTGAAGTATTCCCGTGATAATGAAACCGAGGCAGATTACATGGGGCTTATCTTCGCTGCCATGGCTGGTTACGATCCTCAGCAGGCCATTCCTTTCTGGCAGCGAATGTCGCAGGGCTCTAGCAGCAATCAGAGTGATATTTTCAGTGATCACCCTTCAGACACCAAGCGTATTGCTGACTTGCAGAAGGAAATGCCTACTGCGCTGAAGTATTATAAACCTCAGACAACTTATAAGGTAGGTTCTACGAGCAAGACTTCTACAACCAAGAAGACCAGTAGCAAAAAGAAGACTATAACCCGCAGAAAATAAGGAATTTTCCAAATCTCTCGAATCTGAAGAATCAAATTAAAATAGTTAAGTATGGAGTATTTATCTCATAACCTTTGGCTGGTATGGACGTCGGTGATGTTCATCTGCCTCATCTTAGAGTTGTCTTCCGGCGATTTCTATGTTACTTGTTTTGCCATTGGTGCGCTCATCAGCATTCCTGTGGCATTAGTAGGAGCACCTTTCTGGGTGCAGGTAGTGGTTTGGGCTATCTGCTCTATGCTTAGCATCTGGTTGGTTCGTCCGCATCTGCTGAAATCGCTACATAAGGGTGGGGAAGACCGCCGCAGTAACGCCGATGCGCTGGCAGGACAGATAGGGGAAGTGACAGAGATGATTCCTGCCGGAGGATTCGGCAGGGTAAAGCTGGATGGAGATGATTGGAAAGCGGAAGCTCCACATCTTGCCGAACCGCTTGCTGTAGGCGATATGGTTCGAATCTTAGGTCACGAATCTATCATCCTCAAGGTAGAAAAAGTTTAGGTAGGAAAAGTTTAGAGTCAACATTATTCACTTAATCGTATAAACATCATGAACATAGGAATTTATGTGCTGGTGGCTCTAGTAGCACTTGCACTCGTAGTGGTTAAGAAAACCATCGTTATCATCCCTCAGAGTGAGACGAAAATCATAGAGCGTCTCGGACGATATTTTGCTACGCTCAAGCCGGGTATTAATGTCATCATTCCTTTCATTGACCATGCCAAGGATATTGTGTCTATGAGAAACGGAAGATACGTTTATACAAACAGCATCGACCTTCGTGAACAGGTCTACGATTTCGACCGTCAGAACGTAATCACTAAGGATAATATCCAGATGCAGATAAATGCGTTGCTCTATTTCCAGATTGTGGACCCATTCAAGAGTGTGTATGAAATCAACAATCTGCCAAATGCCATAGAGAAACTGACTCAAACTACCTTGCGTAATATAATAGGTGAGATGGAACTTGACCAGACTCTTACCTCCCGCGATACGATTAACACCAAACTCCGTGCTGTTTTGGATGATGCAACCAATAAGTGGGGAATCAAGGTAAACCGAGTAGAGTTGCAGGATATTACACCTCCAGAGAGTGTGCTCCAGGCCATGGAAAAGCAGATGCAGGCTGAACGAAACAAGCGTGCTACCATCCTGACTTCAGAAGGTGAGAAGGAAAAGCAGCGCCTGCTCTCAGAAGGTGAGAAGGCTGCCATCGTGAACAAGGCTGAGGCTGCCAAACAGCAGGCTATCCTGAATGCAGAAGGTGAGGCTACTGCCCGCATCCGTAAGGCTGAGGCCGAGGCTATTGCCATTCAGAAGATTACGGAAGCTGTAGGACAGAGTACGAATCCAGCCAACTATCTCCTGGCCCAGAAATACATCAGTATGATGCAGGAAGTAGCACAGGGTAAGGATAATAAGGTGGTTTATCTGCCATACGAGGCAACCAATCTCTTGGGTTCTATAGGAGGAATCAAAGACCTTTTCAAGGGATAAAGACCTCTGAGTCGATGGATAATGCCCTTTGACTCAAGAAATAAAGCACTCAGACATCAGTAAACTGTAACTTCAGTAAATATATAAAACAGGATAAAAATGAAGAAAATCTGTATCGTTGCAGGTGCAAGACCTAACTTTATCAAGGTTGCGCCCGTAATTAGAGCAATTCGTAATGCTCAGGAAGCTGGTAACGAAATCAGCTATCAGTTGGTTTACACAGGAAAAGAGGATGACCCGACACTGGAATCTTCTCTTTTCGATGACTTAGGCATTCAGAAACCGGATGCTTATATCGGTGTAGACTGTCCAAACATGAACGAACTTACCGGACAGGTGATGGGTCAGTTTGAGCGCTATCTGCAGCAGAATGCTACAGATGTTGTCATTGTGGTTGATGATCTGGCTTCAACCATGGCTGTGGCTATTGTTACCAAGAAGCAGGGTGTGCAGCTTGCTCATATTGCAGCCGGAACCCGCAGTTTTGACATTACCATGCCAAAGGAAATCAACCGTCTGGTGATTGATGGCTTGTCAGATATTCTCTTTACCGCTGGCATTTCAAACAACAGCATCGCCAACAAGGAAGGTGCAGAATTGTCTAAGGTTTACATGGTAGGAAATGTGCTTATCGACAACATCCGCTTCCTTCAGTCTAAAATGCAGCGGCCTGAAGTCATGGACGAGTTTCATCTGAAAGAAGGCGAATATATGGTTCTGACCTTGAACCGCAAGGCCATCGTCAATAACATTGATGAGATGAAATCGCTCATTTCTGTCATAGATGAAGAGGCGCGCCAGGTTGGAGTGAAGGTGATTGCTCCGCTTCGAGGTAAAGCCTTGGGCTTCGTGCTCGCATTCAAGGCTTATCAGGAAGAGAGTAATCATCAGAGTGGAATCCAGGTGGTTCAGCCGCTCGATTATCTGTCGTTTGCTTATCTTACAGCTCACGCCAAAGGTGTGATTACCGATTCGGGTAATGTGGCTGAAGAAGCTACCTTCAATGGGGTTCCTTGCATTACGCTCAACAGCTATACTGAGCATATTGAAACTGTAAAGGTGGGTACAAACGAATTGGTTGCTGAAGATCCGGAGTTACTGAAGCAATCTATGCAGAAACTTCTGAAGGGTGAATGGAAGAAAGCGGGCATTCCTGACAGATGGGATGGCCGCTCAGCAGAAAGAATAGTCCAGATTCTCGCTGAATAGAATCTAAACTCATAGCGTATAATCTCATGGAGAGAGATAATTCTATGTAAACTGATTCTTTTCAGAATAAACTTAGAGGTTCACTTCAATATGATTATATTGAAAAGTGAACCTCTTTTTTTtATGCTTTATCTTTTCCTTAATCTTTTTCAGGCGCCTTTGGCACAGGATAGTCGTATTGCTTGAAATAGGACGGCGTCTTGTTATCATACCATACTCCTTCTACGTTTAAGCCGATAGAGAAAGTCTTTTTGGAATTAGTGTATCTTACACCGGCTCCTAAAACGTTGGCGCCAGGTACTCCCATTCCGTAGCCACCCGGCATGATTCCTCTTCCCATACCCCAAGGATACATTCCGTAGCCCCAAGGCGAATAGCCGTAGGGACCATAGCCATAACCGCCATAACGGCCGTAAAGAGAATTGTAATTGTTGGCTACACTAAGCTGACCGTAAACGTAAGCCTCCCAATGCTCATTAAACTGGTAGCCCAGAATGCCGTAGACTCCACCGTCATGATAACTGTCTCCACCATAGTTTACGTTGTTGATATAAGTGCCCAGAGCCAACCAAAGTTTGTTGTCTTTGGTGAGTGGCGTCAGGTAGGTTGCATCGATGGTCTGGGTGAAACCGCCTCTGTGAGGCACATTCTTGCCGAATGTAGCAAAGGCAGAAAGATCTACCGAGAGATTCAATCCCTTGTGCAGCCCCCAGCCATAGCCCAACGGATAACTCAAGCTGTTGGTAAGGTTGGAGATGGGATTATTATAATAGGTGCTGTCTAGCGAAGCATCACCCAGTAATCCGTTTTTGCCGAGAGTTTCTTTCTTATCTGATAGTCGGGCAGGAGTCATATATGCATTCTTCACCGGTTTTCCCTGATAAATCATAGGTTTTCCTGCCTGGTAAACCGTATCGCCAGGCAGCAACCATTCTTCACGCGGACTGTCCGGACTGTGCAATGGTCCGAAGCTTACCTGTTGCTGTGCACTTGCTTCTGTAGTGAGGAATGTGCAAAAAGCGATGATAATATATATTTTTTtCTTCATAATTGATTGCATTTTCTGTCTTCTGCTGCAAAGATATGAAGAATGTATGAAACAAAGGAACTTTTCCCGCATAAAAAATCAATTTTTTAGAATAAAATCATTATCTTTGCATCCGATAACATAAATAGATGTAAAATTATACAAAAATATGAAGAAGATCATCAGATTATTGACACTCGCTCTTCTTACGGTGCCTGTTACGACATTCGCTCAGAGTGAAGGCAATCAGAACACATCAGAACCAGCCGGAAAAGTTGTGGCGTCTAAGCCCGATTCTCTGCTCGACTGGGAAACACCGCACGATCCAACTTGCCCTCAGGTGTTGCTGGAAACTACGATGGGTAACATTCTCGTGGCTCTCTACAACGATACTCCCAAGCATCGGGATAATTTCCTGAAACTTGTCAATTCGGGCTATTATGACGGTTGCATCTTTCAGCGTGTCATCAAGAATTTCATGATTCAGGGTGGCGATTATTCATGCAGAAAGGTGAACATGAAAAAGCCGCAGAAGTTTGATGTAAACTATACGGTTCCGGCAGAAATCATCTATCCTAAATATTATCATAAGCGCGGACAGCTCTGTGCTGCTCGCGAAGGAGATGATGAAAATCCGGCCAAAGCTTCGGCGTCTACTGATTTCTACATCACCTGGGGCAGAAATTTTTCTCCCCGGCAGATGGAATATTATGTAGAAAAACTGAAACGGGACGGCAAGTATTACGCCATTCCTTCAGAACAGTTGCAAAAGGGCTACATCAAGCATGGTGGTGTTCCTCACCTTGACAACGGCTACACTGTATTCGGAGAGGTGCTTGAAGGCATGGATGTGGTTGATAAGATTCAGAATGTGGCTACCGATAAGGCGAACAACGACAGACCTCTCACGGATGTCGTCATTCTGAAAGCCAAGCAGATGAAGTAACTTTCTGATGGTAAACTGAAGAAATAAGTAACTGAGCCCATTAAAAGAGAAAAAATCGATAAGTAAAAATATTAAATACGAGAAAAATGAAGTCATTAAAGGAATTATATAGAGTAGGTAAGGGGCCATCGAGCAGTCATACGATGGGGCCTCAGCGTGCAGCCAAACTTTTTCAGGAGCGTTGCCCTAACGCTTCTTATTATGAAGTAACCCTCTATGGAAGTCTGGCTGCTACAGGTAAGGGACACATGACTGATGTGGCAATAGAAGAAGTGCTCAGACCTCATAAAACTGTGAATATTATCTGGCAGCCACAGACTTTCCTGCCTTATCATCCCAACGGAATGAAATTTGTGGGCAAGGATCTGAACGGCGATATTATCGATGAATGGACCGTTTACAGTATTGGTGGTGGAGCCATATCAGATGGTACTGCCGGCAACGAAGAGCTGGGCGCCAAGGATGTTTATGATCTGAACAAGCTCGCCGACATCAAGCAATGGTGCTATGATAACGGACGCTCATTCTGGGAGTATGTTGAGAAATGCGAATCGGAAGATATCTGGGATTATCTCGACATGGTTTGGCAAACGATGAAGCAGAGCATCAGAAATGGTTTGAACCATGAAGGTGTTTTGCCGGGTCCGCTGAAGCTACAGCGTAAGGCTGCCACCTATTATATAAAGGCGAAAGGTTACCGTGCTTCCCTGCAGAGCCGCGGCTTGGTTTATGCTTATGCGCTGGCTGTGAGCGAAGAGAATGCTTCGGGTGGTACCATCGTTACAGCTCCTACCTGTGGCGCCTGTGGTGTATTGCCAGCTGTACTCTACCACATGTTTACTTCTCATGATATGAGTGAACAGCGCATCTTGAGAGCCTTGGCTACAGCCGGATTGGTGGGCAACATCGTAAAGCAGAATGCTTCTATCAGTGGTGCTGATGTAGGTTGCCAGGGCGAGGTAGGTGTTGCCTGCGCCATGGCTTCGGCTGCAGCCTGCCAGCTTTTCGGAGGCAGTCCGGCTCAGGTAGAATATGCTGCCGAAATGGGATTGGAGCATCATCTCGGAATGACCTGCGACCCGGTTTGCGGACTGGTTCAGATTCCTTGCATCGAGCGAAATGCCTTTGCTGCCGCCCGAGCTTTGGATGCAGACCTCTACGCTTCCTTCTCAGATGGCCATCATACCGTATCTTTCGACCGTGTAGTTGAAGTAATGCGACAGACGGGTCATGACCTACCTTCGCTTTACAAGGAAACAAGCGAAGGCGGTTTGGCAAAGGGATTTCCAAGAGACATTTAGTCATAAAATGCTTCGCTGAATCATAAAATGTTTTTCAGCTATTTTATTCTGTTTGGTAAGAGGGCTTTTATTTTGGCACGCTATTTGTAAGTCCCCTTGCCAAACAATAATAAAGTAAATACGAATAAAAACATTTTATATTATGGCACAGAAAGGTAATATTGGTGTAACGACAGAGAACATTTTCCCTGTCATCAAGAAGTTCTTATATTCAGATCACGACATCTTCCTCCGCGAGATGGTTTCAAACGCCGTAGATGCTACACAGAAGTTGAAGACTCTTGCAGCTCAGGGCGATTTCAAGGGCGAGATAGGCGACACAACCGTTCGTGTCTCTCTCGATGAGAAGGCTGGAACCTTGACTATCAGCGACCATGGTATAGGTATGACTGAGGAGGAAATCGATAAATATATCAACCAGATTGCATTCTCAGGCGTAACTGACTTCCTCGACAAGTATAAGGAGAATGCCAACGCCATCATCGGCCACTTCGGTCTCGGCTTCTATTCTTCTTTCATGGTAGCCAGCAAGGTAGAAATCATCACTAAGAGCTACAAAGAGGGAAGCAAGGCTGTAAAGTGGAGCTGCGATGGTTCACCTGCTTTCGAAATCGAAGATGCAGACAAGGCTGAGCGTGGTTCAGACATCATCCTCCATATTGCTGATGATTGCAAGGAATTCCTGCAGAAGAACAAGATTGAGGAACTTCTGAACAAGTACTGCAAGTTTATGGCAGTGCCTGTTGCTTTCGGCAAGAAGACCGAATGGAAGGACGGCAAGAATGTGGAGACTGATGAGGATAACATTATTAATAATGTGGAGCCTCTCTGGACCAAGGCTCCTAGCACACTGAAGGATGAGGACTACAAGAAGTTCTATCACACCCTTTATCCGATGCAGGACGACCCGTTGTTCTGGATTCATCTGAATGTAGACTTCCCATTCAATCTCACGGGTATTCTCTACTTCCCACGCATCAAGAGCAGCATCGACATGCAGCGCAACAAGATTCAGCTCTATTGCAACCAGGTGTTCGTAACCGACCAGGTAGAAGGCATTGTACCAGAATTCCTCACATTGCTTCATGGTGTAATCGATTCACCGGACATTCCGCTGAACGTAAGCCGCAGCTACCTGCAGAGCGACAGCAACGTGAAGAAGATTTCTACCTACATCACCAAGAAGGTAGCCGATCGTCTGAACTCTATCTTCAAGGAGAACCGCAAGGAGTTTGAAGAGAAATGGGATGATCTCAAGATCTTCATCAACTACGGAATGCTCTCTCAGGAAGATTTCTACGAGCGCGCAAAGGACTTCGCACTTCTGAAAGATGTTGAGGGCAAGTACTTTACTTTCGAGGAGTACAAGACGCTGATTAAGGACAATCAGACCGATAAGGACGGCAACCTGGTTTATCTCTATGCCAACAATAAGGAAGAGCAGTATTCTTATATCGAGGCTGCCAAGCAGAAGGGTTATTCTGTACTCCTGATGGAAGGTCAGCTCGATACGCCGATGGTAAACATGCTGGAGCAGAAGCTGGAGAAGAGCCGCTTTACACGTGTTGACGCCGACATCATCGACCGCCTCATCGTGAAGGAAGATGCTAAGAAGACCGATTTGAGCAAAGAGCAGTCTGACAACTTGACAGAAGTATTCCGCTCTCAGATGCCTCAGCTTGACAAGGCAGAATTCTTTGTTGAAATTCAGGCTTTGGGCGAACAGAACCAGCCAGTGCTCATCACTCAGAACGAGTACATGCGCCGTATGAAGGCGATGAGCCAGTTCCAGGCAGGCATGAACTTCTACGGTCAGATGCCAGACAGCTACAACATCGTACTGAACTCAGACCATGCTCTGGTAAAGAAGGTATTGGAAGATGCTGAGGCCAACACTGCTGAAACATTGAAGCCAATCCTTGCAGAAATCAAGGGTCAGGAAGCTCGCCTTGCCGTACTCCATCAGGAGCAGAACAAGAAGAAGCCTGAAGAGATTACCCAGCAGGAGAAGGATGATGTTCACAACACAGAGAAGGCCATCAGCGATGAGAAGGCTAAGCGCAACGAAATCATCTCGGGCTATGCTAAGAACAACAACATTGTTCACCAGCTCATCGACCTCGCCCTGCTTCAGAACGGTATGTTGAAGGGTGCTTCGCTCGACGCATTCCTCAAGAGAAGCGTTGACATGATTAAGTAATCCAACCTGTAAAAAGGTTTGAATTAAGAAATAAAACTTTGCGATGCGTAACATTTCATGTTACAAATTGTTTCTATCATATGTGCTAAATGTTTCAAAACGAACATTTAGCACATTTTTTTTCGCTTTCCTTTGGTGGCTTTCCTTTTTTTtATTACCTTTGCAATATCGATAAACGAAAAACATGATTAAAAATATCGCCATCATGGAACAAACAAATTCAAATTACAGCATTATTGCTGATTATTACTCTGAACACTACAACGAGCTGAAGTTGTATGTCATGTCCCGTTCGCTTCCGGCAGACGAGGCTGAAGACATCGTGCAGAATACTTTTGTGCGATTACTTCGAGGCGATAAGATGATTACGCCTGTTACTTTACCTTGTTTTGTATACACCATTGCCAAGAATCTGATTATCGATTATTACCGGCGCAAGCATAAGATTGAGGAGTATGAACACTTCCTGGGAGCTAGCGACTGGATGGGAAGATATGATGTTGATGGCGAATCAGTTTTCTCTGCCCAGCAGACCAACGAGATTCTGGAGCGTGGCATTGCCCGGCTCACAGAGAAGAGAAGCAAGGTTTACCGCCTGAATCTCTTCGAAGGAATGCAGGTGAGCGAGATTGCCCAAAGTCTGAACCTCGGATATAAAGCGGCTGAGAATCGTCTGACTCTGGCTAGAAAAGAAATAAGAGATTATATGAAAAAAGAGTTGGCTAGTTAAAATGCTAGTCAACTCTTTCTGTTTATTCTTACTGCCTTGCTGAAAGGCAATTCTTAACTATTTTTTtAGTTTtCCTTAAACCCGATTACTCTTGTCAAACCTTTATCAAGATAAAAGGTTTGGGTTACTTCCTGCTTCTCGCCCTGATGGTTGGTCAGCTTGTATGTAGCCCTTAAATATAATAAGGTGTCGGGATAAGCTGCATCATTATAATTAATATTCTTCTTGACGTAAGGCAGTTTGCTGACATTTTGTCGCATCACCTTCATCTGGTCGAAACTGATCATGGCGGTAGGAGTGAGGCGGGAGAACCGCTCATAGCTGCAGTCCTGCTCAACGAGGTTTTCATTAAGAAAATCCTTGACAAGAGATTGAGCCTTGTGCTGATCGCCACACGAGGTGAACATCAGCACAAGTCCTGAAACCATGAAAAACATCATTTTCTTTATCATAGACATCTTCTTTTTTATTAAGCCGCGCTGCTTTTATTAAGCTCGTTGTTTTATTTAGCGAGCTTGCTTATTTAGCCACGCTGCGGAGAATCTCCAGCAAGTGATCCCAAACCATCTCTACAGTAGGAATGAGAAGAGCCTCGTCTGGGGTGTGAACATTGCGAAGGGTAGGACCGAAACTTACCATATCGAGCTCAGGATAACGCTCTGAGAAAAGACCACATTCCAAACCGGCATGAATACCCTTTACCAATGGCTTTTTGCCGAAGAGCTTTTCATAAGCCTTCACAGCCAGGTCGGTAAGCTCGCTGTTGGCGCGCATCTTCCAAGCTGGATACTTGTCGCCTACAGTTACCTCGGCGCCAGCCAGAAGGAAGGCTGCCTTTACGGTGTTGGTCATGTTCTCCAGATTGCTCATCACGTTACTTCGCTGAGAAGCTACGATGTTGATGCTGTTTTCATCGGTCATCACGCTTGCCACATTGCTTGAAGTTTCTACCATCCAGGCAATCGCCTCATCCTGACAGGTAGTAAGCGGACCGTTGTCTACAGCCTGGAGAGCCATTACGAACTTGTCAGCTACAGCTTTCTCGATGACAGGTGCAGCATCGGTGCTGCTCATATTGAACAGCATAGCCTGTTCGGTTACGTGGAATTCATCTTCTACTTCTGATGCAAAGATGTTCCAGTCGGCACGAACCTGTTCCTTATCAGCATTTTTGACGGCGAAAACAATTTTTCCGTCGCGAGGAATCGCATTGTGCATTTTGCCGCTGTTGAAGCTTACGAGGCGCAGACTTCCATCCAGTTTCTCATTTTCGAGGAAGAGGAAGCGGGCAAGAATCTTGATGGCATTGGCGCGCTTCTTGTTGATGTCATCGCCCGAGTGACCACCGTTGAGACCCTTCAGTGAAGCTTCCATGAAGAAATAACCCGCAGGAGCCTCTTCGCGTGAGAAGTGGAAAGTGGCATGGGTTGTCTGACCACCGGCACAGGATACGAAGATTTCGCCCTCATCCTCTGAGTCAAGATTGATGAGCATCTTTCCGGTCATAAAGCCCGCCTTCATACCGTGAGCACCGGTCAGTCCGGTTTCTTCATCACGTGTAAAGACGCACTCGATAGGACCATGCTCAATATCGTTGCTTGCCAGGATAGCCAGCTCGATGGCGCAGCCTATACCGTCGTCAGCACCCAATGTAGTGCCTTTTGCCTTAAGCCATTCTCCGTCTACGTAAGTCTGGATGGCGTCTTTGTGGAAATCGAAATCAACATCTACCAGTTTATCGCAAACCATGTCCATGTGGCTCTGCAGGATGATGGTTTCTGCATGCTCGTAGCCTGGAGTGGCAGCTTTACGGATGAGCACATTACCGGTTTCATCTACCAGCGTTTCGAGCTGATGAGCCTCTCCGAAAGATTTCAAAAACTCAATCATGTTCTCCTCGTGCTTGGAAGGACGAGGTATTTCGTTGATTTTTGCGAACTGCTCGAACACGAGAGCAGGCTTCAATTCACTTTTATTCATTTATTTTCTATTATTTTGTTTTGATAAAACATTTATTTCTGCTATTTTGTTTTGGTTATTCCCAAAAAAATAGTACCTTTGCACCCAAAAGTGCACTAAGGCACTGCAAAGGTAATAAAAATGATAAAATTAATGTTATTAAGCGTGTTAATAATTGCTATCTGCATGGCATTATTTTGCGTAAAGGTGATTTTTAAGAAGAACGGCAAGTTCTCTTCCCAGCATGTGCACGACAATCCGGGCTTGCGCAAGCAGGGCATTCATTGTGTGGTGGATCAGGACCGCGAGGCAAGGGAAGCCAACAAGGCTTATTAGAAAATAGTAATAATATAATATGATAGAAAAAATGAGAAAGAACATTTTGAGTTCAGTGGCAATTGCAGCTGTTGCTGCCCTGTCATTGGCATCATGCAACAAATCTCAGCCTCAGGTAGAGGCTAAGTCAGAGAGCAAGGCTCCTGCTGAATTGAAGATTGCTTATGTAGAGGTAGACTCTATCATGACTCAGTATACCTTTGCTAAGGAGTATTCTTCTATCTTGGAGAAGAAGGGTCAGAACATTCAGGCTACTATTGCGCAGAAGGGCCAGCAGCTTCAGGCAGCAGCAGCCAACTTCCAGCAGAAGATTCAGCAGAATGCTTACACCCGCGAGCAGGCTGAGGCTATCCAGGCTGGACTGCAGAAGCAGAACAACGACCTGCAGGGCTTGCAGCAGCGCTTGAGCAACGAGTTTGCTGCTGAGCAGGAGAAGTACAACAAGGCGCTCCACGACAGCATTGCCAACTATCTTGCCCGCTATAACAAGGACAAGAAGTATAGCATCATCTTCTCTAAGAGCGGCGATAATCTGCTCTATGCTGACAAGGCTTACGATATTACAAAAGAGGTGATTTCCGGCTTGAACAAGGCTTACAAGGGAAAGCTGAAGAAAGAGGAGGCTGCTCCTGCTAAAAAGTAAGAGAAATGCTTCGTAAGGAAAGATACGATTTTATATTGAATCATTTCAGAAGTGCGCTGCCGAATGTAACTACCGAGTTGCAGTTCGGTAGCGCATTTCAGCTTCTGGTGGCTACCTTGCTTTCTGCGCAATGCACCGACAAACGCATCAACATGGTTACGCCTGCTCTCTTTGCCCGTTATCCTGATGCGCAGCACATGGCACAGGCGAGCGAGGAAGATATTTATGAGTTGATCAGTTCGGTGAGTTATCCGAATGCCAAGGCGAAGCATCTTGCTGAAATGTCTCGCCAGCTGGTTGAGATGTTCGGAGGTGAGGTGCCTGAGGCTGCGGATGATTTGGAGAAGTTGGCAGGAGTGGGGCGCAAGACTGCGAATGTGATTCGTGCCGTATGGTTTGGTCATGCTACGATGGCGGTGGATACGCATGTTTACCGTGTGAGTCATCGTATGGGGTTGGTGCCGAAAACGGCAGATACGCCCCGAAAAGTAGAAGATTATCTGATGAAACACATTCCGGCTGAGGATATTCCGAATGCGCATCATTGGATTCTGCTGCATGGCAGATATATTTGCAAGAGTACGAAGCCGCTCTGCGATAAATGCTTTTTTAATGAATATTGCCCAAAACTATTAAAGGACAGTAAGCTTTAGGTGGATATTAGTGATTATTTGGTAGTGATTAGTTTGTTAATCACTAATCACTACCAAATAATCACTAATTAAAGTTTTATTGTTTTATTCAAGAGATAATTATCCAGAATCACCATGGCAGCCATGGCTTCAACCACCGGCACGGCTCTTGGCAAAACGCAAGGATCATGACGGCCGCGGGCAGTCAGCATGGTGGCATTTCCTTCCAAATCTACCGTATTCTGCTCCATCAGCAGAGTAGCAATTGGCTTAAAGGCAACACGGAAATAGATGTCCTGACCATTGCTCAAACCGCCCTGTATTCCTCCGCTATGATTGCTCTTTGTTGTAATACGGGCAGCAATATCCTGATTCACAGCAGCATCAGCTGGCGTCTCTGCAGCATCAGCCTTCGGGATAAAGACATCATTCTGCTCACTTCCGCGGGCAGTAACTCCGGCAAATCCCTCACCATATTCAAAACCCTTCACGGCGTTAATGCCAAGCATGGCAGCACCCAGTTGGGCATGAAGCTTGCCAAATTCAGGCTCGCCCAATCCTACCGGGCAACCCTTGATGACGCAAGTGATGATTCCACCAATCGTATCGCCGTCGGCCTTAACCTGGGCGATGAGATCTTCCATCTCCTTCGCCTTCCGCTGGTCAGGACAGCGCACCGGATTATCTTCTATGGTGTTAAGGTCATACAGATGATAATCTTTCTCCAGCGCGATGCTGCCCACCTGCGATGTATAGGCCGTGATGCTGATGCCCAACTGTCGCAAGGCAAGTTTAGCCAAAGCTCCGCCTACGCATCGGGCAATGGTGATGCGGGCTGAAGAACGGCCGCCGCCACGATAGTCGCGTACGCCATACTTCTCGTGATAGGTGAAATCTGCGTGAGAAGGGCGGAAGAGACAGCGCATGTTCTCATAGTCCTGAGAATGCTGGTTCTGGTTACGCACCTCAAAGCCGATAGGGGTTCCTGTTGATTTGCCTTCGAACACACCACTCAGAAACTCTACCTTGTCAGCTTCCTTTCTGGCCGTAGTGATGTGGCTCTGTCCTGGGCGTCGGCGGTTCAGCTCGCTCTGGATAAAGTCCATGTCGATTTCTATGCCTGCAGGAAATCCGTCAATAACGCCTCCTACAGCTATTCCATGACTCTCTCCAAACGTAGTGAGAGTGAAAAGATTGCCAAATGTATTCCTCATTACCTTAATATATTATAAAGGTGTTTATTACTTGTTGCAGCCGCCTTCGCAACCACCTTCACAACCACCTTCACAGTTGCCATCCTTGCAGTCGCCGCCGCAGTTGTCGCAGCCACCTGAGCAGCCGCCACCTTCGCCGCTGATCATCTGAGCCATCTTGGCAATCTCCTCAGCAGTAGCCTCGCGGCTCTCGAGAATCTGGCCGCAGAAGTTGAGCTTCAAGCCAGCCAATGGGTGGTTCAGGTCGCAGGTTACCTTTGTATCGCTGATGTTCTTCACGACTGCGTTGAAGTGGTTGCCATCCTCGTTCTGCAATGGGATGATAGCGCCTACCTGTACGTGCTGTGCATCAAACTGGCCGTTGATGGTAAAAATCTGCTTGTCGAGCTCCAGTACGCGCTCATCATAGTGCTGTCCGTAAGCCTGCTCTGGGTCCAGCTGGAAGTCGAACTCATCACCTTTAGCCAGGTCTACCACCTTCTCTTCGAAAGCTGGCAGGGTAACACCCATACCGCTGATGAAGATGAACGGACGCTCGTCGGTTGTGCGCTCGATGAGCATTTCCTCGCCGTTGTCACCATTAGTTACATCATACAGTGCGTATGAAACTACAATAAACTTGTTTTTGTTGTTTGTTTCCATTTCTATATTTATTTTTTATTATTTCTTTTtCTTTTCTGAATGCTTACGCTCTTTACCATCTCCATGCGCTCCAGATAGATAGGGCGCCATTTGTCGATGATGTCCTGCAGACTTTTGCTCTTCTGCGAGAGTTCAGCATATTCCTCGCCGTCGGTCAGATTCTCTTTCTTGAGATCCAGCATTCGGGCGATGAGCTGCTTCTGGTGTTCCTCAGCCGCCTTGAGCTGGTTGCCCAGTTTCTCGAGACTTTCCATAAAGGCGAGTGCCTTGTCTATATGATTTTCCTGTACCATTTTGCTTGTTTTATAGGTTGAATCTTTTGCAAAGGTACAAATAATAATTGGTATAAACGAAGAAAAAGGGCTTTTTTTtCGATGATATTACAAAATGATAGAGAAAATGTAATATCTCTAACGTTCTGATGCCTATTTCGGTGTATTGTTGTTGATTTAAGTCAAGAAATAGGCGGAAAACTGAAAATATCCCAAGAAATGTTTGCGCACACAGAGAAAAGTTCGTATCTTTGCAGCGTCTTAAAGAAAAAGACTATAGGATAATGTTTAACAGAGCCGGCGTCTACGGATGTGCAGGACTCACAAAGTAAAGAAAGGTAAAAAGATTATGAAGAAGATTATGGTATTAGCAGTAGCTATGTTTGCAATGGCAACAGCTACTTTCGCAGCAGAAGAGGAGACAAATGCAACAGCAGCTTACAACATGAATGTAAAGATGTCTAGCTTGGCAGATGCTTTGAGCTTGAACATCGACCAGGTAGAGGCTGTAGCTGATGTACACAAGAACTTCACCGCAGACATGATGAATGCTGCAACAGCAAAGGGTGAGGAACGTTCTGCAATGATTGACAAGGCAGTTTTGAAGGATCTCAAGTACATGCACGTTATCTTGAACAACAGTCAGTATCGTAAGTACGTGATGCTTCTCAACACAACTCTTATCAATCGTGGTTTGAAGTAATCATCTTTTTATAGATGAGAAAAATAAGAGAGAGATTTAAAATAAGAATCCCAGTCAAGGTTTTATCCTGACTGGGATTTTTTTtGCTTTTGGGCCTTCAGTCCGTACTTAAACTATTTGCTAAACTTAGCTTCCTGATATGCGAAAGTTCAGTTAACTTGATAATCAGTCAATATCTATTAATTGGAAATGCTTGTTGAAGGTCAAATCCAATCCGTTAGCCAGTTCTACCTCGTATTCATTCTTGTTCATTTCTATCTTTTTCACCGATTGTCCTGCATAATTAGCCATCAGGTAATTCTTGATGGCTTGCGGAATCAGCTGGTCTGGCACGGTGGCCTGCTTGCAGTCAATCTCTGTAAGATTTCCCTTTTTGTCGAACTCCAGCTTCGTGCCATTCTGCAGAACCACGTCGTAGCTTCTGCTCACAACGCCCGACTCAATGGTAGCAAGCATCACCTTCTGACCATTGAAATGCTGGCTGAGTAAGGTCTGAGCCTTTGCAGGAAGTGCATTTACAGAGATAGGTTTGTCGTTGCCCGCATTCGCCACCATATTGCATGAAACCATGCAGCAGATGGCAATCATCAAAATTCGCAAAATTCTTTTCATACGCTACAAATTTAAAAATTATAATAACTAAGTTGTGATGAGTGCTTTAACCCATCACTTAAGAATTAGACGCAAATCGTGCCTGAAGGTTTAACTCTATCTTCTTTGCTGAACTTTTGCATGTGGTTCAAGTACGGGCTGAAGACCCAAGTTTGGCTTAGAAAGCAGCATACTGCTTATCAGCTGTCTTTGCAGCACCGTGCCAATGCTTCACGTTAGCGGAGAAAAAATCTTTCTGTTTCCATCAGATTATTTCAATTTACTCCTTTACGATTTCTTTTCCTGCTGCCTGCCAGCCAATAAAGCCGGAATCGAGTTCTATTACCTGATAGCCGTTCTTTGTCAATATAGCTGCGGCATTTTTGCTTCGCTTGCCGCTTCGGCAGTTCACGGCGATAGTCTTGCTTTTGGGAAGAGTGGCAGCGGCCTTCTGCTCGAAGTCTGATTTCAGTACGTCAATGTTGATTGCGCCCCGAATATGCCCATTGGCAAACTCCTCTGCGGTTCGTACGTCGAGACGGATTACTGCGGTGTCAGCGATGGCTTTCTCATAGTCATCTGCCGACAGACTCTTATAGCCCTTATTTTGCGCCTGACAAGAATACAGGCTTGATAGCATGGTTATAATGCTCATGATAAATATTTTCTTCATTCTCTAATCTTTTAATAATTATGCGCCTATAATCTAGGAGGATAAGCTATGCTCAACCCCCTACATTCTTGCAATATATCTGCAAAAATACAAAAAATATTCAGAAAGTTGATTATATGGATGGATTTTGTTGGCTGGGCGAACTCGATTTAACCTTATTTTATAAGATAGAGGGATATTTTGATAATCTGAAATCCTTAATGACCGAAAATGACCGTGACCGAAAATGACCGCTCTCCTCATATTGAGGTGAGCGGTCGTTTTTGTTCTTTATCCCATGCAGCTCGTTACTCCGAGCGTAGTAGCGATAGCGGTCAGAATGCTGATGGCTATCTGCAGAATTGTTTTCCAAGTGTTCGCTTTCATCTTTTTAGTGTTTAAAGTTTAGTGTTTCATGTTTACTTTTTTGTGGGGCGAATAGGCTGGACTAGGGGCTAGCACCCTAGCCAGTTTATCCTTGGGCTATTCAAGGCCGTCGCCAGTATCGTCCTTGCCGGTAGTACCGCCGCCTGATTCTGAGCCTTGGCCTTCGCTGCCGGTCTGACCGGTGCTTGAACCACCTGGCGTATTATCCGGAGTGGTTGGGGCGTTGAGGTCAACGTTGGTCTTACCCTCCTTAATCGCCTTGATAACGGCTGCCTGAGCACTGCGGCTGGCTACGAGGTTGAACTCGGCGTCATCGCGAAGGTTCTTAAACTCCTGACCAGGCTCCCACTGAACCTTCACGCCGGTGATGTTCTGCGCGGTGAACTTGTCGGCATCCTCAGCACCCTTCGAGGTGAGAAGGAGAGAGAAATCACCGAGATCGCCCAGACGGATTTTCTTGCCCTCAAGCAACATCTCACGCATGCAGTCTACGGCGATGTAGAGAATGGCGCTGATGTCGGCTCTCGAATAGACACTTCCATGAGAGGTGATGTGCTTGGCAAACTTCTCGATGGTCATGATGTCAGTGTACTGTGAGATGGCGAAAGCGTTCTGCTTCTCGGTCTTCACGAGTTCCAGGTCCTTTGGGTCAGGGGTTGTACCCTCCTTCTTAGCCTGGTTGATGCGTGACTTCGCCTGGTTGATTTCCAGAAGATTTGCGTTCACGCTACGCATTACGATGCTGTAATTAATCATACTATGTTATGCTTTAAAGAGTTTATTTAATCACAATTTCCCAGATGCTTTTTCTTGTCCTTTTCAGAGTCTTCATTAATGACCGGTGCCTGTCATCTTTTGCTCCCTGCCTCGGTCTTCATAGATGACCGCCTTTAGGTACAAAATAGCTTTCTTTCGATTGCTGGTGCAAAGGTACGAAAAAGCGCTGTAGGAAGCAATACTTTTCCGGCAACTCGAATTCAGTTTTCCGGAATCTTGTGAAATGGAGTCTTTCGAGAGTAGGTGAGGGGAGTAGTGGCAACGGGCTGCATCCGGTCATTAGTGACCGGTCATTATCGGTCATTAAGAAAAATCACTTCCGGTTATTTAGCCCCTATAATATATATTAAAAATATTTAATATATATTATAGCTCTCTTTTTCGCACCCCGAAAACCTTAATGACCGAAAATGACCGGGCATTAATGACCGCTAGATGAACTTGTGAGTTTTACCTGACATGGTTTTTGTGTGTGTCTGAATGTGTTGGTTATTAGCGAGTTATGTGTATTTTGTTGTATTCCTACTCTAATATTTTATGTATAATGATTATCTACATATTAAGTCGCTTTAGTTAGTTGATATGTTGTTCGATTCTACATTTTTATCCTTGTTTTCTGTTGCATTTTGTCAAAATATATTGTGTCAGAGGCTGTTTTTATGTCCAAGGAGGGGCATTTTTTACCCTTAGAAGAGGGGGTAAAATACCTTCCTAACCCCCTAATTTTTGCATCTTATCTTCTAAAACGCAAAAAAAATGCGGATTTTCGCATCATTTCCGTTACTATTTTCTGTAGTAAGGATATTATACATACATATATATAAACACTCCTTTTAATCGTTGTAGGAGATGATATAACGACATTTTAGTATCTTGTGTTTTTCTTTACAAAACAACAAAAACGCCCTATAAAAGAACGCAAACTCACATCCCCGTTATTTAGTATATTTGGGGCTCTTATCTCCAAATTTTGCAAGAAATCAGAGTAAATTGAGCCCCAAATATACCTTTCCTCATCGTTTTCAGTACCTATTTATATTATATATGATACTTATTCTGGTAGTGGCGCTTGGATTTAACAGGGGCTCCATGGAAGGAACCGCTGCCCATACCGCTGCCACGAAGACTCTCATGGAAGCCTGAACCACCGCTGTATTCACCCCAGCGGGCTCTGATTCTATCCACATAATCTACCGTCTCCGTGCCTCGCATGTAACCGTATTTCACCACCGGGTCTGTGTAATAAGCCGGTTGAGAAAGGCGCAGAATATAATCGCGAATTACGCCCCAATTGTGCGGATTCTGACCATGTTTGCGAGCCAGCGACATCGCATCTCTGATGTGGAAATAGCCACCATTATAAGAAGCAAGGGCAAAAAGCATGCGCTGGGACGGGTCGCCCACGTCAGAAAAATGCCCCTGCAGTTCCGCCATATATCTGGCTGCCGCAGCCACATTCGCCTCAGGTTCATGAATCATGCTCATCGGCAAACCCAGATGGGCAGCCGTGCCTGGCATAATCTGCATCAGTCCGCAAGCTCCAGCCCATGACTTCGCATTCGGGTCAAAACAGCTCTCCTGATAACATTGGGCAGCCATCAGACGCCAGTCCATGCGAGCCGTTCCGCTATAGCGCTGGAAGAGGTGGTCGTAGCGGGAAATAACACCCTTAGAACGGTTCAGAAATGGTGAATAAACGTGGCGGCGCACGCTGGCAGAAGAAAGCAGCCACGATTCTTCCTGCTTGACCTGAGCAATCAGCTTAGGCTTAAACCAGCCGTTCAGGGTGTCGGCAAGACTCTTGTTACCGTTCTGCACAGCCCATTGGGTTCGGGTACTGTCGGGCGTAACACCACAGAACAGCAGGTTGCCTCTGGTCTGTTTTCGGGGTAGGGGCACGGCAATCACATCACCTTCTCCTTTCTCCAGTTTGCGTACCATTTCAGCCGTATCCTTACATTCTTCTACGCGTAACGACACGCCGATCTGCTGGGCAAACTTCTCGCAGAGCAGATATTGCAGTCCCATTCCGTGGCTGTGGTAATCATAATAGGTAGTAGGGCCGTTAACGGTAAGCATGATGAGCTCACCATTGGCCTGAATATCTTCGAGCGAAAGCCCCTTGCTGGTTGAAGCTGGTTTCTTTTCATCACCATCAGCCCCATCAGAGTTGTCAGCATGCTCCATTTCGCCTACAGGAGTTCCCCATGGCGTAAGCTCCTGCTGCGGTTTCTTGTCGGCACAGGCAGCGAGCAAAAATAGTGCATATAATGCGTATAAATATCCTTTATTCTTCATTTCAGCTGCAAAAGTACGAAATATTTTGCACATAAGTGAGAAATTATTTGTTTATTCTAATAAAAATATGTACTTTTGCAATGTTTTTCAAACAAAATATAGAAATATGTTACGAATAGCAGTACAAAGCAAGGGTCGTCTTTTCGACGACACCATGAATCTTTTAGCAGAGGCTGACATCAAAGTAAGCGCCTCTAAACGCACCCTTCTGGTGCAGTCAAGCAACTTTCCTCTCGAGGTTCTCTACCTTCGTGATGATGATATTCCTCAGAGCGTAGCCTCTGGTGTGGCAGATATCGGAATCGTGGGCGAGAACGAGTTTGTTGAGCGTGGAGAGAATGCGCAGATTATTGACCGTCTGGGTTTCAGCAAGTGCCGCCTGAGCCTCGCCATTCCTAAGAAGATTGATTATCCGGGATTGCAATGGTTCAACGGCAAGAAGATTGCTACTTCTTACCCTAACATCCTGCGCAAGTTTATGAAGAAGAATAATATCAATGCCGATATCCATGTCATTACGGGTTCTGTAGAAATCAGTCCGGGCATCGGTTTGGCTGACGGTATTTTCGATATTGTAAGTTCTGGTTCTACTCTGGTCAGCAACAATCTTGCTGAGGTTGAGGTGGTGATGAAGAGCGAGGCTCTGCTCATCGGCAACTGGAACATGGACGAGGAGAAGCATGAGATTCTGAACGAGATGCTGTTCCGCTTCGAGGCTGTACGTTCTGCACAGGACAAGAAGTACGTGATGATGAATGCTCCTAAGGCAAAGGTTCAGGAGATTACAGAAGTATTGCCAGGCATCAAGAGTCCTACGATTATCCCATTGGCTGATGAGGAATGGTGCTCTATCCACACTGTGCTCGACGAGAAGCGTTTCTGGGAAATCATAGGCAAGTTGAAGGAACTCGGTGCACAGGGCATCCTGGTAACACCAATCGAAAAGATGATATTATAATAATGTGTAGTGTTTAATGTGTAATGTTTATTTAGAGACATTATGCGTTAAAAACCAAACATTAAACATTAATAATTAAATATTAATAATAGGAATGAAGGTAATAAAGTATCCTGCAAAGGAGGAATGGAGCGAGATTGTAAAACGCCCACACCTGGATGTTTCGCAGCTGAATGCGACCGTACAAGGTGTACTCGACGATGTGAAAAACCATGGCGACGAAGCCGTGAAGCGTTACGAGGAGAAGTTTGATTATGCCCATCTCGATTCTTTGGCTGTGACTGAAGCTGAAATCGAAGAGGCAGAGAAAATGGTTTCTCAAGAACTGAAAGACGCTTTGCACCTCGCCCATCATAACATTGCCGCATTCCATCATAGCCAGAAGTTTGATGGTGTAAAGGTTGAAACTTGCCCTGGTGTAACCTGCTGGCAGAAGAGTGTGGCTATAGAGAAGGTGGGATTGTATATCCCGGGAGGTACTGCTCCTCTCTTTAGCACCGTTCTGATGCTGGCTACTCCTGCCAAGATTGCGGGATGTAAAGAAATAGTACTGTGTACTCCTCCTAATAAAGAGGGCAAGGTGAATCCGGCTATCCTCATGGCGGCAAAGATTGCGGGCGTAAGCAAGATCTTTAAGGCGGGTGGCGTTCAGGCTATCGGAGCCATGGCTTACGGTACGGAGAGCGTGCCTAAGGTTTATAAGATCTTCGGTCCGGGCAACCAGTTTGTCATGGCTGCCAAGCAGCAGGTTTCCCTGCACGATGTGGCTATAGACATGCCTGCCGGTCCGTCTGAAGTTTGTCTTATTGCCGACGAAACAGCCAACCCTGTGTTTGCTGCTGCCGACCTGTTGTCGCAGGCTGAACATGGTTTCGATTCTCAGGTTTTCTTCATTACTACATCTGAAAAGGTGTTGGATGATGTAAAGAATGAAGTTGAAGTACAACTTGAACGTTTGCCACGTAAGGAGATGGCACAAACCTCGTTAGATAACTCTAAGTTTATCCTCGTGAAGACTGAAGAGGAGGCAATAGACCTCTGTAATACTTATGCGCCGGAGCATCTGATTATCGCCACAGCCGATTACGAGCAGCTGGCAGAAAAAGTTGTGAATGCAGGTAGTGTATTCCTCGGAAACTATGCGTGCGAAAGTGCAGGCGACTATGCAAGCGGTACGAACCATACCTTGCCAACCCATGGTTATGCTTTGGCTTACAACGGAGTGAACCTGGACAGTTATAATCGCAAAATCACCTTCCAGCATCTTACAGAAGAAGGTATTCGTAACATTGGAAATGCTGTAGTGACCATGGCGGAAAATGAGCAATTGGAAGCTCATGCCAATGCGATGAGACTGAGAGTGAACAGTTTGAAACAATAGGGTAAAAAGGGAAGTTGTAAAAATACTTCTTAATAGCTTTTGAAAGAAAAATGAAAGAATTGAAAGATTTGTGCCGAGAGAACATCTGGAATCTGGCACCTTACAGTTGCGCCCGTACGGAGTTTGCAGGCAGAAATGCCCGCGTCTTCCTCGATGCCAACGAAAATCCATATAATGACCCTTACAATCGCTATCCTGATCCGCTGCAGGTTGAACTGAAGAAGCAGATCAGCAAGATTAAGGGTGTGGCTGAAGAGAAAATCTTCCTGGGCAACGGTTCTGACGAGGCCATCGATTTGGTTTACCGTGTATTCTGCCGCCCGGGCAAGGATAATGTAGTAGCGATTGCACCTACTTACGGAATGTATGAAGTTTGTGCAGACATCAACGATGTGGAGTATCGTTCTGTATTGCTTGATGAAAATTATCAGATTTCTGCCGGAAAACTGCTGGCAGCCTGCGATGAACAGACAAAGGTTATCTGGTTCTGCAGTCCGAACAATCCTACGGGTAATCACATTAACCGCGAGGCTATCGTAGAGGTGTTGCAGAAATTCCAGGGTATTGTCATCATCGACGAAGCCTACAGCGATTTCTCTTCGGAGCGCACATTCCGCAGCGTACTCGACAGATTTCCCAACATGATTGTGCTCAACACCATGAGTAAGGCATGGGGCTGTGCAGCCCTCCGTTTGGGAATGGCTTTTGCGAGCAAGGAGATTGTTGACATATTCAATAAGGTGAAATATCCTTATAACGTCAATCTGCTTACTCAGGAGCATGCGCTGGAAGTGATGAAGAATCCGCTGAAGGTTGACGAATGGGTGAAGAACATCCTGCAGGAGCGTTCTAAGGTAATGGCTGCATTCCTGGATCTGCCTATCTGCGAGAAGGTTTATCCTACTGATGCAAACTTCTTCCTGGCTAAAATGACCGACGCCAATGCCATCTATAATTATCTGGTGGCACAAGGCATTATCGTAAGAAACCGCAACAAGGTTCAGTTGTGTGGCAACTGTCTGAGAATTACGATAGGAAACAAGAGCGAGAATGCTGAATTACTCGGTGCTTTGAGACAGTACTAAATTATTTTGGAAAAGTTCAGTATATAATATGAAAGAGGGTGAGTCATAAATATATGATTCACCCTCTTTTTAGCATTTATCTTCTTCTGCCTCTACCTTCATTTCTTCCTTGATTTCCACGACCTTGATTTCCACGGCCGCCGCGTTCGTTCTTATCCCCGCTGTTGTAGCGGTTCTTGCGACTGTGGTTGTCGTTGTCGAAATTAGGGTTGAAGCTCTTTTTCTTCTTGTTCTTGAAGAAGCCGGCACCTCCGCTTAATGGGCGGCCTTCGTTCAGATATTTATCTTCATCATAGCAGCCTACATTTCCGAAACCCTTTGGTGCATAGCGGTCAGACGCATTTCTGCCAGTTCCACGCTTGCCTTTAGCACCTTTTCCTACACCAGGATTATCGTATGTAGAACCTATCGCCTTATCGTCATAATGCGTCTTCTTACCCTTGAAACTGCCACCCATGCTCTTCCTGTCGTAGAGTTTGTCGATGAGGTCGGCTCTGCCTATCCGGCGAAGTTCACTCTCGATGGCGCGGCGCTCTTCAGGCTTGTACCAGAAGAAGAACATGCGCTGGGCAAGCTTCTCTTTCTGAGTCTTGGCGCTGAAGACCGGCTCCAGGGTGTAAGGATCGTACCCCGTATACCAGGTCTCGGTAGAAATGGTCATAGGAGTAGGGGTGAAATCTTGCACCTGCTCCAGATGGAAATCCAGTCCCTTCGTAATGACGGCAAGTTCGGCCATGTCTTCTTCATGACAGCCCGGATGCGAACTGATGAAGTAAGGAATGATCTGCTGGTTAAGACCTTCTTCCTTGTTGATCTTGTCGAAGATGCGCTTGAACTCGTAGAAGAGGTCGAACGATGGCTTGCGCATGAACTTCAAGACCTCCGGACTCGTATGTTCGGGAGCCACCTTCAGTCGGCCGCTCACGTGCTTGATAATCAGTTCGCGCGTGTATTCTCTAGCCGCCTGATTCACCTTTTCGTCCTTGCTCTTATGCAGCAGAAGGTCGTAACGCACACCACTACCAATGAAACTCTTCTTGATTCCCGGCAAAGCATCTACAGCATGATAAATCTCCAGAAGCTTGCTGTGGTCGGTATTGAGGTTCGGACAAATCTGAGGGTTTACACACGACGGGCGCTTGCACACTTCGCAGGCTTTCTGATTCTTGCCGTGCATTCCGTACATGTTGGCAGAAGGACCGCCCAAATCGCTCAGATAGCCCTTGAAATCAGGCATCTGGATGATTTTCTTCACCTCCTTCAGAATGCTCTCCTTGCTGCGGCAAACCACGAATTTACCCTGATGGGCAGAAATGGTGCAGAAAGAACAGCCGCCGAAACAGCCACGATGAAGGTTCACGGAGAACTTGATCATCTCGTAGGCAGGAATGGTCTTGCCCTTGTATTTAGGATGAGGCAAACGCGTATAAGGCAGGTCGAAAGCCGCATCCAGTTCCGCGGTAGTCATCAGCGGGAAAGGCGGATTCACCACTACATATTTGCCGTCAACTTCCTGAATCATGCGCTGAGCATGCATCTTGTTGGCTTCTTCCTCCAGATGGCGCACGTTCTCAGCCTGTCCCTTCTTGTTGTGGAGACATTCTTCGTGGCTGTGGAGGATGATGTCATCGTCCTTGAAACCGCCCGGAATCTCACTTTCCTTGCAGTAGAAAACCACCTGCGGCATTTCGTGGATTTGGCTAAGCGTCTTGCCTTCTGCAAAGGCATTGGCTAGTTCAACAATAGAACGTTCGCCCATTCCGTAGAGAATGAGGTCGGCGCCCGAATCGCAGAGAATGCACTTGCGGAGCTCGTCTTTCCAATAGTCGTAGTGGCTGATGCGGCGCAACGAAGCCTCAATACCGCCTAGTGCTACAGGTACGTCGGGAAAGAGTTTCTTCAGTATCTGCGTATAGACGATAGACGGATAGTCGGGGCGCATGTCGTGGCGGGAGTCGGGACTGAAAGCGTCCTCGCTACGCATGCGGCGGTTGGCCGTGTAGCGGTTCACCATCGAGTCCATGGCACCCGGAGAAACACCAAAGAAGAGGCGAGGGCGACCGAGTTTCTTGAAGTCTCGGAAATCGCCGTGCCAGTCGGGCTGGGGAACGATGGCTACCCGATAGCCGTTGGCTTCCAGTATTCGTCCGAGGATGGCAGGGCCGAAGGATGGGTGGTCAACGTAAGCATCTCCTGAAAAGAGGATGACGTCGAGTTCGTCCCATCCGCGCAACTCGCATTCTTTCTTGGTGGTAGGTAAGAAATCTGTTAACTTATAATCCATTCAATATTTTTTAATCATTTACTGCGTCTGGTTCTGCATCTGCTGCAGCCTCAGCCTGCTTCTTGTCTTTCCAGTCTACGTAGAGCAGAACGAGGTTGTGAAGACCGAGCGCCTTCATGTTCTGATTGTAGATGACGTCGAGACAGAGATCGAGCAACTCCTTATCCTTGATGTCGCTGCTCTCGAGGAGTGAACGCACATTAAGTTTCAGTTTATCGAGCACTTCCTCGTCGATAATGCCGTTGCTGTCTACGAGGTTGCGGAGTAACTGATACTTTTCGATGGTCTCTAAATGCTGGTCGCTCACTTCGATAGAGCGAGTGCCAGACTGGTTGGCTTGAATCTTATACATAAGCTTAAAATTTTTtATCTGTTTTACTTTTAATTTAATCTGTCAGAAATTTGAGAATGCCGAGCAACACGCTGGTGCGGGTTCTTTCGTCGATGATGCATTCCAGCGGGAATCCCATGACGAAGCTACGGTAAGTTGTGCTCTTGTAGGCAACAGCCGCACTCGTTCCCGTATCGTATTGCATCGCCGTGAAGGCGTAATTGCCAACCGGTTTCAATATCTCGGGATGGGTTGCCGCATAATGCTGGGCATTCAGCTCGTTATAATAGCTGAACTGCAGACCTAAACCCTTGACGTTAGGCGAAGTGTAGACAATACTGTCTCTTTCTGTTATGGTTGAATCTTCGGGATTGATTTCCCTGGTGATGGCCGTAGAACCTGTAGGCTCATAGCTGAGTTTCAGAATATCGCTCAGGAACGCCTGTTCCTCTTCAGTCTGCATGTCGCTTCCGGTGTAAGAACCGCTTATCAGAATTCTGCCGCCTTGGCTGGCGTATTGCCTGATGCTGTTCTGCAGGGCAGGCGTGAACGACTTGAAGAAGGTGTGAGTATAGCCGTCATGGCGCTCCAGTCCGTTGATGAGGTCAACTGCCTGATAGTTCTTCATCTGAACCCTGCCGCTGGTGATGACTTCGCTCGAACAGCTGGAAATATTATATTTGCCCGAAGCTGCAATACTTGTAGCATGCGCCTGAACGTAGTTGAAGTCATTGCCTGCCACAAACTTACCAATCATTTCGTTGCCGCTGAAACCGAGTCCGAAACTGGTTTCGTTGCCCATTCTGCTTCTGTCGAACACCTGTTGCTTGCCGCTCCATCCCGCCGTCAGTCCGTAGCTTACGCCCGGATCCTGATTGAGGTCAAATCCCTGCTTTTCCTCATCATCCACGACCTGCGGAGAGGCAAGGCGATGGAAATTGTTTACGATGAGCACAGACTTGCTGGCAGCAGGATTATAGAGCACAGAGAGGGTTTCGGTGGTGAAACTTTCTCCTCCCGCATTAACCGCAGCCACCTTAAAATGGTAAAGTTTGCCCGGTTCCAGCTGCATCTGGCAGCGGGTGGTGTTCACGATGGTTCCGTTGTCAAAACCGCCTTGTCCCTCAGCCTTATAAATAATGTAAGAAGTAGGGCGGGCAGATGGTTCCGTCTTGTCCAGCTGAGCAGTCCATGAGAGTAGGGCAACGCCTTGGTTCTGCGTAACGCTGAAGTTCTGCGGAGCCAGCGGCTGGACCACGTATCGGGTTCCATGATTGCTGTTTACGAAGCGCAGGATAGTTTTGTAGATGGAGCGTGCGATATAGAATTTTCCGAGCGGATCCTGAGCAATTCTCATGTCAGGGAAATTCTGATGCGAAAGCATCTCGAGAATAGCCGACGGAACTTCCGGCAGACGGGTTTCAGAATAGTTTCTGTCCCATAGGTAGCGTTTGCCGAATTCTCCGAACTGAGCTGTCAGATCCGTAACGAGATTATCGCGCAAAGCCCTGGCGAAATCCTTGGATGTGAATCTGGAGATTCCGCTGTTCAGTATTCCGTCGTTATAATCTGTGGTGCAGATAGCAAGGGCTCCAACGGTAGATTTTCCGTCCTTATTGTAACCCGCATCACTATGAAGTGCCAGCGAGAGTTCTATAGGCACATGCTTGCCATTTTTGGCAGGCATGTAAACCGAACCGCCGCCCAGCCAATTGGTCATCAGCGAACGGGTGTTGATGTCGTCGGCGTAATCATTTTCTCCCTTTCGGCCGCCGTAAACCTTATAAGGAGCGCCAGCCCATTGGGCGTAGTATCTGGCTCCTTCCAGGCAACGGGGCAATCCGCTGGTGTAACCGCCACGCTCTATGTTTCCCATGCCGCCGCCAAAGCGGACAGCATCTGTAGTTACTACTCCACGGCGTGAAGCCTTGTTGGTGCAGACTACCCGGTTGAACTCGTTGCAGCCCTTGTCGAAATCGAAGGTGCCCAGGTAAACCCAGGTACCTCCGCCCATGCGCTGGTTAACGGAAAACTCCGTGGCTTCGCCCTTGTGATAAACGATGTATTTTGCATCGCTCACGCTCTTGGGGAGCGACTGGTAGCTTACGTAGACTGCGTATTTGCCGGCTTCCTTGAAACGGGGCTGGTAGCTTACCTGGCTAGTTTTCTTGCGCTTGGTAGCCTTCGCCTGTCTCACGGTTCCCATGCGGAACGGATTTTCCCCATCTTTCAGTCGGTAGCGGTTGGCAAAACCGAGCGAATCGCATTTTTTCCATCGCTTGCTCGCCTCCTTTTCGAAATAATAAACCGACTTGACAGCATCATCATTATCGATGACGATTTCGTTCCTCTGCCAGTCTCTTTCACGGGGTGTGAAGACGATGGCTCCCGCATTCTGGAGCATCGGGATGAGGTAGGGCACGACGATGGTTTGGGTAAAAAGATCTTCGTTTGTGCAAAACAGGTTAGGGCGTTGCCATTTCCATACATCTCTGTCGGCATAATAATACCGTCCGTGCGAGGCCCATAGCGAAAGGTGCCTGTTCTGTAGTCCTGCCGTAACGAAATAAGGGCGGGAAACATTAAACACCCATGGGTCGCCATCATAATCTATGCCTTGCCATGCGCCGCTGTTAGCCTCGTCGTAGATAGGAAAAAACGATTTGCCGTTAGCCTGAAGCGAAGCTCCAGCGGCTAACAGCAAACTGCTTATCAAACAATATGTTATGTTTTGGTGTTTCACTTTACGAATACTCCTTCTTTAATAGCTGACTAAACTGTTATCTTCTAAGGTTTAATCAATATTTCCGATTGTGAACTTCTCCGGTTTCTTTCCTTTGAAATCCTTGAAGTACAACTTGATTTCACGCATGTCTTTGTCAACATCTCCTGACGGGATAATCTGCCTGGTGCATTGGATGACCTTCTTCTCATAGTCAAGCCCATAGAGATGGATAGGCAGATGCGCCTTGAGGGCTATGAAATAGAATCCCTTTTTCCATTCCGGGTTGAGCGAGCGGGTACCTTCGGGCGTAATGCACAGTCCGAAAGCCTTGCGCTTATCCGCTTCTGCAGCCAGATTATCCGTCATGCTGGTATGTTTGCTTCTCCACACAGGAATACCTCCCATCTTTCTGAAGATAGGACCTAGCGGCCAGAAGAACCATTCCTTTTTCATGAGGAAATTACATTTGATTCCCTCAGCATGGGCAAAGAGCTGGCCTAAGATCAGATCCCAGTTGCTGGTGTGCGGAGCCATGCAGATAATATACTTTTCAGGAAGCTCCTGGGTGATGATTTTCTTATAGCCCAAGCGCTTATACAATATCCATTGACAAATTCCTTTTACCATATATTTAAATAGGTGTATTTCCTGATTCTGATGATGAAAGGATTATGCCAGGTTTGAAATCTGGTCGATGATTTCGCTCACCTGCTTGTTGAAGTCGACTGTGAGTTTCTTATAATATTCACCCTTCGTGATTCCCGGTTCCGGGTGAGATACGCGGCTGATGTAATCGCCGTTGATCATGACGATAGCTGAAAGAATGCCATCCACATCTTCCTGTGTAGGCTTACCATTATACAAAGATGCAGCTACTGTTTCGGCGAAAAGTTCGCTTGTAATGTAGTTGATCGTGCGCTTTAAATCTCTTTTATTAGCCATAATTCTTTTCTCCTAATTAATGAATAATTAAAAATATCGCTCAAAGATAATCATTTTCTTTGAAATAACATCATTTTTTGGGAAAAAATGTATCTATTAACGCATTTTTAGCATTTTTCTTTCCGTATCTCGCAGAAAAGAGTTATTTTTGCAGGTGTTTTTGAAGTTTCAACTAATTAAAATAAAAAACGAATTATGGAAAAAAGTGCATTGCAGATTACAAGAGCTGCTTATCAGCCAAAATTGCCTAAGGCTCTCCAGGGCCCAGTAAAGGCAGTTGAAGGTGCAGCAACACAGTCAGTAGGTAATCAGGATGAAATCAAGGCGTTGTTCCCTAACACTTATGGAATGCCTGTTATTACATTCGAGGCAGGTGAGGCTAAGGAACTTCCTGCTTTCAACGTAGGTGTTATCCTCTCAGGTGGTCAGGCTCCTGGCGGTCACAACGTGATTTCTGGTCTCTTCGACGGTGTGAAGTCTCTCAACCCAGCTAACAAGCTCTATGGTTTCATCCTCGGTCCTGGTGGTCTCGTTGACCATAAGTACATGGAGATTACTTCTGAAATCATGGACGAATACCGCAATACTGGTGGTTTCGACATCATCGGTTCCGGACGTACCAAGCTTGAGAAGGAAGACCAGTTTGAGAAGGGTATTGAGATTCTTCGTGAACTCGGCATCAAGGCACTTGTCATCATCGGTGGTGACGACTCAAATACCAACGCTTGCGTTCTCGCAGAATACTATGCTGCTAAGAAGTATGGCGTACAGGTAATCGGTTGCCCTAAGACAATCGACGGCGACTTGAAGAACGAGCAGATTGAGACTTCTTTCGGTTTCGATACAGCCTGCAAGACATATTCTGAGCTCATCGGTAACATCGAGCGCGACTGTAACTCAGCACGTAAGTACTGGCACTTCATCAAGCTGATGGGTCGTTCAGCATCTCACATCGCTCTTGAGTGCGCTCTCCAGACTCAGCCAAACATCTGCTTGATTTCAGAGGAGGTAGAGGCTAAGGAAATGTCACTCGATGATGTGGTTACTTATATTGCAACTGCAGTAGCTAACCGTGCTGCTGAGGGCAACAACTTCGGTACTGTTCTCATCCCAGAGGGCCTGATCGAGTTCATCCCAGCTATCAAGAAGCTCATCGCAGAATTGAACGAGGTTCTTACAGACCCTGCAACAGGCGAGAGCCGTGAGTTTGCAAGTGCTGAGGAGCAGATTGCATTCGTTAAGGGTGCCATCGCTAAGGACAACCTCGCAGTATTGGAGTCTTTGCCAGCTGACGTAGCTCGCCAGCTTTGCCTCGACCGCGACCCTCACGGAAACGTACAGGTTTCTCTCATCGAGACAGAGAAGTTGCTTTCTCGCATGGTAGCTGAGAAGTTGGCTGCATGGAAGAAGGAAGGCAAGTTTGTTGGTAAGTTCTCTGCACAGCACCACTTCTTCGGTTACGAGGGACGTTGCGCAGCTCCTTCTAACTACGATGCAGACTACTGCTACTCACTCGGTTTCAACGCTTCACGCCTCATCGCTAACGGCAAGACCGGTTACATGTCAATCATCAAGAACACAACAGCTCCTGCAGCAGAGTGGATTGCAGGTGGTGTGCCAATCACTATGATGATGAACATCGAGCGTCGTAATGGTGCTAACAAGCCAGTTATCCGCAAGGCTCTCGTTGAGCTGGATGGCGCTCCATTCAAGTTCTTCGCTTCTAAGCGCGATGAGTGGGCTAAGGAAACAGCTTACGTTTATCCAGGTCCTATCCAGTACTGGGGTCCTTCTGAGGTTTGCGACCAGACCACAAAGACTCTCCAGTTGGAGCAGGCTAAGTAAAAAATAGAATAAATATTTTTTtATATGTCAACAAGACGAACGGCTTCTTCACAGAAAAAGAGTGCCATGGCGAGAAAGAAAACTCCTCGGCGTGGCGGCTCCCGTGGTAGAAGGCGTTCGTCTTCTTTTTTGCAACGCTATCCCCGTTGGGCGTGGTGGATAGGCGGAACGGCGGTTATCGTGCTCTATGTCTTTCTGTTCTATCATTTCTTTGTAGGGCCAACTGGTTTCCGATGGCGTGCGCTTTATGGCGATGCTGAATATCCTGAAGGTTACGAGATTCATGGAATCGACATTTCGCATTATCAGGGCAAGATAGACTGGGAACGGCTCAAGAATGCGATGATCAAGGGGTGTCCTGTGCGCTTCGTCATCATCAAGAGTACGGAAGGTTCTTCACGGCTCGATGAGAATTTTCGCGAGAACTTTAATCAGGCTCGCGATTTCGGTTTCATCCGGGGTGTTTATCATTTCTGGAGCAATAAGTCGACAGCCCGAAAACAGGCCTATTATTTCCTAGACCAGGTTCATCTTACGGATGGCGATTTGCCTCCGGTACTGGATATTGAACATAAGCCGGCAGATAAGAGTGTGGAGGATTTCCAGCGTGATGTGCTTACCTGGCTGCATATTGTAGAGGATAAGTATCATGTTAAACCTATCATCTACACCTATTATAAATTCAAGGAGCAATATCTGAGTGCGCCTGTCTTCGATGATTATCCTTACTGGATAGCCCACTATTATGTTGACAAGGTTCAGTATAAGGGCAAATGGAAGTTCTGGCAGCATACGGATGTGGGCAAGTTGCCGGGCATTAAAGGCTACGTAGATTTCAATATTTACAACGGCAGTTATTATGAGCTCAAGCAGCTCTGCATAGGAAGCAATAATAATGAGAAGAAATTCATGGAATAAAGGTTGGACTTTTGGCAATATGCGAAAATCCAACCTTTATTCGTATGTTTTAATCTGATATTTCTGATTTCAGATTTTTCGTTCTGAATGTTTAGAATCAGAAAAGAATCTTTATGAACCTAAAACAAGGCAGGCCCAATTGTTGTCAATCTGTCTGTTTATTTCATGCATCCCCAGTTCTTCTGCTTTCTCCAGGAGTACAGGAATATCTTCTTCGTAGAAGCCGCTCAGAACCAGGGTTCCGCCGATGTTCATCACGCTACGGAAAGCGCGCATGTCGTCGAGCAGAATGTTGCGGTTGATGTTGGCTAGAACCAGGTCGAAAACGCCGCTGATGTGGTTGATTACCTGACTGTTGCCAAAGAGTACTTCCATGTTAGTTACGCCGTTGAGCACGGCATTATGCTTGGCATTTTCCACGCTCCACTCGTCAATATCGTAGCCTACCACGTCTTTCGCTCCGAGTTTTGAGCAGGTGAGGGCAAGTATTCCCGTACCCGTTCCGCAATCCAGGATGCGCTTGGTTCTGATAGGCATGTGGAGCAGCTGCGAAATAATCATGCGTGTGGTTTCGTGGTTTCCTGTTCCGAACGCCAGTTTCGCCTCAATACCTATTTCTATCATGTCGGGTCTGTTGCTCGTATCGGGATAGAGTTCTGGATGTTTCGCATCGTAAATCACCACCTGGTTGTCCACATAAATTGGTTCGAATCCCTGTTCTTCCCATTCCTGGTTCCAATCCTTGTATTCTGCATCTTTCACCTCGTAGGTAATTTCCGCATCCCCAATAGGGAAATCAGAAAGACGGTCATCCAGCAGCTCTTTGTCGAAGAGTTCTTTCTGCACATACGCTTTCAGTCCGGTTTCTGTTTCTTCAAAAGATTCAAATCCGACTTCGGCTGCACCATCGGCAAGCAGATCCTGACAGTCCTGCATCAAGTCGGCAGTCGTTTCAATTGTGAATGTTGCTACTAAATATTTCATATTTAATTTGTATTAATTTCTTGTCTAAAAACGCCTTCGAATGTTCAAAAAAGCTAGATTTGTTTTAAATCTTCTGCAAAATTATAAAAAAaTAGGGGAAAACCTACAATTATTTAGGGAAATTCTGTATTTTTGCATAAAGATAAGCAATATTTTTGCATTCAGATTATTATATAATCAGAAAAGGGCTCTTTCGGGAGTATTTTTCCTGATGGTTTATGATGGATCTGGAAAGAGAAAAATGGAGAAAAAAATTAATAGGAGAACAGAATATGAAAAGAAAGTATCTTCTTGCAGTCCTTATCGCAGCTGCGATGCCACTCACTTCGATGGCACAGGACGATGACCTCTACTTCAATCCGAAGAAGGAGGCCAAAGAAAAGGCTGAAAGACGGGCTCTGCTCCAGCGCCAGTATGCTGAACAGCGGGCACGTAGAGATAGTGTTTATCGGCTGTTTTGGAGCGGAAGCGACCGTTCGGTAGATGAATACAATCGGGGCGGCAGAATCTTCAGCCATTATGAGAATGTAGGGAAAGATTCCCTGGGCAACGACATTATTCAGTTTCATGTGGGCAAGGGTGTGGCGCCAGACAGCATTTATGATGATGCTTACTTCGCCCAGAAGTATGCTGACAGGGATGAAGATTTCGTACGCACACGCGAGATGAGCCGATGGGACGGATTCTATGATCCGTGGTTCTACGATTATTATGGTTACGGTCCTTACTACTGGCGCAGCCGCATGTGGGGCTGGCACAATCCTTGGCGCTACGGCTATTATGCCGGCTGGTATGATCCTTGGTTCGACCCTTGGTACGATCCATGGTATTATGGTTACTGCGGCTGGTATGGTGGCTGGTACGACCCTTGGTATTATGGCTGGGGCGGCTACTACAATCCTTGGTATTGGGGCGGTCCGGTAATCGGACATGTTAGCTATGGTGGACGCAATTCGGGCGGTTATGCAGGAAGCAGAACTTATCGTTATAATGGCGATAAAGGCTATGCTGGCAACAGTACTTACCGAAGCAACAAAAACCGCAATTTCGGCGGTCGCATCAACGGTAATGGCCGTTACAATAGCGTTCGCAACAATAATAATACCAACAACTTCGACCGCAGCAACTTTGGCGGATTCGGAAACCGTAGTGGAGCCAGTTTCGGAGGCGGATCGCATTCCGGTGGTGGAAGCTTTGGCGGAGGAGGCGGTAGCTTCGGAGGCGGCAGTCGCTCAGGTGGCGGCGGCTTTGGTGGAAGAAGATAGTCGCTTTTCAGCTTATAGTTAATAGTTTATAGTTAATAGCTTGGGCTTTGTTCTGAGGATGAAGACAATTTTCGAAAATGAAAACTTTCATCTGGGAATGAAGACCTTAAGAATTAAGAGATTATGAAGAATTTAAAATATTTATTCCTGGCTTCATTGGGACTCATGTCAGCCCCAATGTTGGCTCAGGAAACTTATCAGGATACTAAGTTTGCAGAAAATTCCCTCACGGGTACTGCACGCTATGTAGGTATGGGTGGAGCTATGGAAGCCTTGGGCGCAGATATTTCTACCATTTCCAGCAACCCTGCCGGTTTGGGTCTGTTCAGAAAGAGCATGGCAAGTTTCTCGGCTGGCGTTGTGGCTCAGCCTGGAGCTGATACGGAACTCAATTTCGATAAAACTCCTTTTGGCTTCGACGGAAAGAAATCGGTTCCTAGTTTCGACCAGATTGGTTTCGTTTGGGCTGCTACAAATGGCGATTCGAATGTAAAGCTCAACTTCGGTTTCAACTACCACAAGAGCACGAATTTCTCTCAGATTCTTTCTGCTGCCAATTATCTCAACGGAGCATCTCAAACCAAATGGGCTTCTGCCAAGACGGCTTATGCTAAAGAATTGGATGAGAAACATGGTAAAGATGCAGGCGATCAGATTTGGAATGCTGTAGATGCTAACTATAATGCGTTGATGGGTAAAGACGAGGAAGGAAACCAGATGACCTACGATGGCCGTTCGTTCCTCTTTGGCCAGTATCAGAAGGGCTACATAGGCGAATATGATTTCAACATTAGCGTGGGTTTCAACGACCGCGTATGGTTGGGCTTCACCTTGGGCATTCATGATGTTCATTACCGCAGCAATTCTGTTTATACAGAGAATTATGTGGCTGATAAGGAGGCTTACGGAACAGCTTGGGAAAGCCAGCGTATCACGGGTACGGGTTATGATGCAAAACTGGGTATTATCTTCCGTCCGGTAGAAGATTCTCCTTTCCGTATTGGTGCTTATGTCAATTCGCCAGTATTTTATGATTTGTCGATGGATGGAACAGCTGACCTGGAACTCGTTGACAAGAATATAACGGACGATAAGGGCAATTATGCTGAGGCTAGCAATACGAACAGTTCCAGCCTCGATTATCGTCTGAATACGGCTTGGAAGACGGGTATCAGCTTGGGTCACACCATTGGCAGCAATCTTGCCCTGGGTGCTACTTACGAGTATGCATGGTACAATCACATGGATAATCGTGTGAAGGATGGCGGTTATTATGATGGTTATTGGGACGAATATTATGAAACCAGTTCAAGCGATGACCTCATGAATGATCATACCAAGCAGTCGTTGCAGGGAGTGAGCACGCTGAAGCTGGGTTTGGAATACAAGCCTGTCAGTATGTTGGCGCTCCGTCTGGGTTATAATTACGTTTCTCCGATGTTCAAGGAGAGCGCAGACCGTGACCAGACAATCCCTTCTCAGGGAACAATCTACGCCACCTCTACAGATTATACCAACTGGAAGGCGACTAACCGATTTACAGCCGGCGTAGGTTTCAACTACGAGAAGCTGTCTATTGATGTGGCTTACCAGTACAGCTGTCAGAATGGTGACTTCTATCCATTTGCAGCCTGGGAGGAGCTTGGTGCGAATGCAGCTCCTGCAACAAAGGTTGACAACAAGCGCCATCAGTTGCTGATGACCGTTGGCTATAGGTTCTAAAATGTGAAGTAGGGGGCTTATTGATTAAATAATGTGAAATCCCGATAAAAAAGCCCACTCATAGAAAAAAAGTTGGGAAAAAGTTTGGCGGTTTCATATAAAAGCCCTATCTTTGCAATCAAGAAATCGGGATGATTTCGTGTCATAGATTAGGTTTTTAGATTAAAGGTGTTAATCACCTTATTTTCTAGGATTAAAAAATATTAGTTTTTTtAGTGGTTAATTTAGTTTTAGTAAGTATGTTTAGGGTCTGTTGTGAAACAGACCCTATTTTTTTGTGCCTTTATTTTTTGGTGCCTATACAAAAAAATCCCCCAACAGGATGGCTTGGAAACCATACCTGTCGGGGGAAGTAACAATCCTAAATAATCTACCTTGAATAAACTAATCTATTGAAATTTATCCTTCATAAATCTACTTAAATGAACCAATACCGGCCTTATTTGAACTATTAAATCAAAAACATTATTTGTTTCTGTAATTATCCAGACCCTTGTTCAGGAAGTCGAGATAAGCACTAACATCTTCTTTGAAACTGAAGGCTGCTGCAAGAGGATTGCCGTCGTTGTCAATAGCCACATAGAATGGCTGGGCATTAGCTCCAAACTTGCTTGCCTGCAGATAACTCCACTTGTCGCCAACGGTACGCAGGGTGCGCTTCTCACCATTAAACGTTACCTCCATAGGCTCAGGAAGAGGAGTCTTGTCATCTACATAAAGTGAGATGAGAACATAATCCTTTGCCAGCTTATCGGCAACCGATGGATCTGTCCAGACAGAAGCCTCCATCTTGCGGCAGTTTACACAACCATAACCCGTGAAATCAAGCAATACCGGTTTGCCGGAAGCCTTGGCAGCAGCCATTCCCAACTCATAATCCTTGTAAGCAGGCTCTACGGTCTTGGTGTTGAGGTTGAAGTCCTGTGTGTTAATAGGTGGAGCAAATGCGCTCACAGCCTTGCAAGGAGCGCCCCAGAGACCCGGAATCATGTAAACCGAAAATGCCAAAGAACAGAGACCCAACATGATGCAGGCTACAGGCATAGGCTTGTTGATGTCGCCCCCGATAGCATCAACCTGGAACTTCAGCTTGCCGATGAGATAGAGACCCAACAGACCGAAAATGACAATCCAGAGAGAGAGGAATACTTCGCGGTCCATGATGTGCCAGCCGTAAGCCAGATCGGCTACAGAGAGGAACTTCAGAGAGAAGGCAAGCTCGATGAAGCCGAGCACAATCTTGATGGTCTCCATCCAAGAACCCGACTTAGGAGCCGACTTCAACCATGATGGGAAGAGGGCGAAGAGGGTGAATGGGAGCGCCAGAGCAAGCGCAAAACCGAACATTCCCACGGTAGGAGCGAGCCAGTCGCCGGATGTAACGGTCTGAACCAGCAGCAAACCGATGATAGGAGCTGTACATGAGAAGCTGACCAATACCAGGGTAAAAGCCATCAGGAAGATAGAAATCATACCCGTGGTGCTGGAAGCCTTGTTGTCTACCGCATTTCCCCAACTGTCAGGCAATTTGATTTCAAACCAACCGAAGAACGAGAAGGCGAAAACGGCAAGCAGGAGGAAGAGGATGATGTTGAATATGGCACTTGTGCTGAGCGCATTCAGGGTGCTAGGACCAGCGATGGCTGTTACGGCAAGACCCAAAACCAGATAGATGACTACGATGCTCAAACCATAAGTAATCGCATCGCGGATACCTTTCTTCTTATCGTTCTTAGCACGCTTCAGGAAGAAACTTACAGTCATCGGGATAATAGGCCAGATGCAAGGCATGACGAGCGCAAGCAGACCGCCCACAAAACCGATGAAGAAGATGTAGAAGAGCGAATGGTTGGCGATGTCGTTAGCTCCGCCAAAAGCCTGAAGTTCTTTGACAACCGGTTTCCATAAGTCCTTGACGTTCAGTTTTTCCATAGCAGATGCCAAAGCTGCGGAATCTACGGGCTGAGTAGCGCTATCGGTCTGAGCCAGGGCAGCGGCCTTGGCAAGCGAATCGGCCTTCATCTTGGCAGCAAGGGCAGGATCAATCGCCTTCGCATCCTTTGCATTCAGAGCATCTTTTGCCCCAGCTGCAGGAGTATCAACGGCTGGCGATTTACCACTCTGCTTAAATGCTGCCTCGCTTGGTGGCAGACAGTTCTGGTCGTTGCAGGCGCCATACTCCAGATAGGCATCAATATGATAATTAGGTTGGGTAAACTTCACCTTCTGTACAAAGGTAACGCTACCTTCAAAATAACGGAGTTTCATCTCGAAGAGAGGGTCGAACTTTGCAATCTCTCTGCCACGTGGCTGAAGTTTGCCTACGAGCTCAGCTCCTTCAAGCTTATTTACGTTGAACGAAGCTGAAATAGGTCCGTCGCCTCCCAAACCGGTAGAGTAGACGTGCCATCCCGGTTGGATTTTTCCGCTAAACACGATTTCGGCCACAGCACTTCCGTCTGTTTTCAGCGAGCTGGTGAACTTCACAGGGTTCATCATCTGCGCCTGAGCCAGCATTACTACAAGGAGTAATTGAAAGATTAAAAATACTTTTTTCATTTCTATTTTTTtATTTTATGTTGCAAAGTTACTAAAAACTAATCATATTACGTATTCAGATGGCTTTAAGGGTACTCGGTTTTAATTTTTTTAAGAAAAAATGCTAATTTTCTCAGTTTTACTTGGCTATTTCGTACTTTTAATGTAATTTTGCGGGCAGAATGAAAGCAATCGTAAAATTGGAAACAGAATAAAATGGCAAAGAAGAAACTATACTTATTCAGCCTCCTTGTGGCCACGATGAGTGTGCTGCTCTCTACGGTGGTGATGCATCATCACCACATGGGGCGTATATGTATGGTTGTAGAACGTTGCCAGCAGGATGGTAATCTCAACGATGAGCATACTGAGCATCATGAGAATGAAAACGATAGTTGCCGCGTGCATCAGATGTACCATTTTGTAACCAACGGCAAGATTTTGAAGAGCATTCAGAAGCAGCTTTTCGATGGCAACCATCTTCTTTCCGTGCTTTCTTCTGAGTATTTGTTTATCCCTACCTCGTCGATTATTAGCGTACGTTGGCAGCAGTTTGCAGCCAGCCTTCCTTGTGTTGACGAAACGGCCATCAGTAGGCGAGGACCTCCTTCTTTTTGTTGATTTTCTGTAGTTAGAGCAACCAGGATGCAGTTTTTGCAACCGGGTTGCAGGGAAAGGTGCGTACTTTTGCACCCAAGTTTTAATGAAATATCAATTTAAAAGAAGAAAAAATGAAAAGAATATTGGTGGTTGCCGTTGCGGCAATCTTAGCCTGGTGTGGTTTCACCTTTTTCTCAAACCACGCCGGAGCAGAGGCTCATGATGCCGAACACGGACATGAGCAAGAACATGAAGAGGTGGATTTTGATAATATTCCGCTCTCTCAGAAACAAGTTGATGCGGTAGATCTGAAGATGGGCGAGGCGGTTGACCGCGTGATGGATGCTACGATTGCAGCCAACGGCCAGCTCGTTTTGCGCGCCCAGAACAAGGGCGATGTGGCTTCGCTCATGGGTGGCGTGGTGAAGGCTATCTACGTGAAGGAAGGACAGAATGTGAAGCGCGGACAGGTGGTGGCGCTGGTCGAAAATACAGATGTGGTCAGTCTGCAACGCGAATATTTTTCTGCCAGCAAGGAGTGCGAACTGGCACTTACCGACCTGGAGCGACAGAAACTGCTGAACAAGGCCGGAGCTGGCGTCAAGAAGAATGCGCAGCAGGCAGCTAAGGAGTATCATGTGGCCCACGCCAACCTCATCGGCATCGGCAAACAGCTTGCCCAGATGGGCATTTCTACCGCCGCCGTAGCCAGGGGCAAGTTTACCACAGCCTTCCCTTTGCGTGCTCCGATTGCGGGTACGGTTTCGCAGATTACAGCCAGCTTGGGCAGCTTTGCCGACATGCAGACTCCGCTCATGAAGATTCAGAACAACCAGGCGATAGAGTGCGATTTGAACATTTTCGAGAAAGATTTGCAGAAGGTAAAGCCGGGCGATAAGGTTTATCTCTCGCTTACCAATCAGCCGGGCATCAAGCTCGTCGGCCATGTCTATGGTTTAAACCAATACTTTAACGATAATTCGAAATCAGTTGCTGTTCATGTAAGAATAGATGCGCAGTCTCTTAAAACCAGCGGCGTTCACGGCTCAGCCCGACTCTTCGACGGAATGTACGTAAGCGGCAAGATAGCTACGGGCAGCCAGTCGTGCATCGCCCTTCCTTCCAAGGCCATCGTCAGTACCGACGGCAAGCAGTTTGTCTTCGCTCTGAACGGCAAGCCAGAGAAGGGCGAGTACAGTTTCTCCCGCCACGAGGTTATTACGGGCGTTTCGGATGGAGCTTATACCGAGGTAAAACTCTGCAAACATCTGAAGCAGGAGGGCAAGAAGATTGTGACAGAAAATGCATATTATCTGGCTTCGCTCACGGGCGAACATGCGGATGAGCATTAATATAAGGTGAGCTTTTCATCAATAAAGAGCTTTTTAAAGAAAAaCAGATTATGTTTCAGAAACTGATTACTTACTCCATCCGCCACAAGCTGGTGGTGGGAGTTTTCACGATAGCCCTCGTCATCTGGGGCATCGTTTCGCTCATCCATCTTCCTTTCGATTCTACGCCGGATATTACCGACAATCAGGTGCAGGTTATCACCCAGGCGCCTTCGCTCGGAGCACAGGAGGTGGAGCAATACGTAACTACTCCGGTAGAAATGGCGCTCGCCAACATCCCCGAACTCAAGGAGCGCAGAAGCATCTCGCGAAGCGGACTCTCGGTCATCACCCTCGTTTTTGATGATGATGCAGATATCTACTGGGCACGTTCGCAGGTGAGCCAGATGCTGACCCAGGTGGAGAAAGATTTGCCCAAAAATGTGGAAACCGAGATGGGACCGATTGCTACCGGACTGGGCGAGATTTACCATTATACCGTGCGCGCCGAGAAGGGCTACGAGCACAAATATTCGCTCACCCAGCTGCGAACCATCCAGGACTGGATTGTGAGAAAACAGCTCTCGGGAACCCCGGGCGTAACGGAAGTGAGCGGCTGGGGAGGCTATGTGAAGCAATATGAGGTGGCCATCAATACGGATAAGCTCAACGCCAGCAATCTGACTGTGAGCGAGGTGTTTGATGCGCTCGAAAAGAATAACGCCAACACGGGCGGAAGTTACATAGAGGAAAATTCCAACCAGTATTTCATCCGCGGCATAGGCGTGGTGAAGAGTCTGGAAGATGTGGCAAATATCGCCGTGAAGACCGTAAACGGCACTCCTATTAAGATAGGTGATGTGGCGAAGGTTCAGCTGGGTCATGCCACCCGTTTCGGAGCCGTTACCCGAAATGGCGAGGGCGAAGTGGTTGCCGGAATAGCCATCATGCTGAAGGGCGAAAACTTTCAGGAGGTTATCAGGAATGTGAAGCTGCGCATAGAGCAGATTCAGAAATCTCTGCCCGAGGGCGTGGTTATCGAGCCGTTTATCGACCGAACCCACCTGGTTGACCGTGTGGAGGGAACCATCGCCCGAAACCTGATAGAAGGCGGACTCATCGTTATCTTCGTGCTGGTTATCTTCCTGGGCAACTGGCGTGCCGGACTGGTTGTGGCGAGCGTCATTCCGCTCAGCATGCTCTTTGCTTTCGGCATGATGAAGACCTTCGGAATCGACGGCAATCTGATGTCGCTCGGAGCCATCGATTTCGGTATGATAGTCGATTCTGCCGTCATTATCGTAGAGGCTGTTGTGGCCCATCTGGGCGTGAAGAGTATTGAGCGGAAGGCGAGAAATTCTGCCGATACTCCCATCCGTTTTTCTCAGGCAGAGATGGATGAGGAGGTTCATGATTCCGCTTCGCGCATCCGCAAGAGTGCGGCATTTGGCGAAATCATCATCATGATAGTTTACATTCCGCTGATGACGCTTGTGGGCATCGAGGGCAAGATGTTCCGTCCGATGGCGCTTACCGTTTTCTTCGCCATCCTGGGTGCCTTCATCCTCTCGCTCACCTATGTTCCGATGGCGAGTGCGCTCTTCCTGAGCAAGAAGGGATATGTGCGTAAGACCTTTAGCGACAGAATGATAGAGAAACTTCAGGGCTGGTATCGACCGGTTCTGGAATGGGTCTTGGCGCGATATAAGAATGTGATTACCGGCGCCGTTTCGCTCTTCTGCATGAGCGCAGTAGCCTTCCATTTCCTGGGTGGCGAATTCATTCCGAGTCTGGAAGAGGGCAATTTTGCGGTAGAAATGAGCATGTCGCAGGGCACTTCGCTCTCGCAGATGGTAGAGAGCTGCTCCAAGGCTGAGAAACTTCTGAAGGCTGAATATCCTGAAATCAAGCAGGTGGTGAGCCGCATAGGTAGCGCCGAGATTCCTACCGATCCGATGCCGGTAGAACGAGCTGACATCATGGTGGCGCTCAAGCCGAAAGCCGAGTGGACTTCGGCAGAAACTACCGCCGAACTGATGGAGAAGATGGCAGAAACCCTGAAGACGATTCCGGGCTTGGAGGCTGAGATTTCGCAGCCTATCCAGATGCGTAACAACGAGTTGCTTACGGGCATCAAGCAGGATGTGGCGATTAAGATTTTTGGCGACAATCTCGATGTGCTTACCCAGCAGGCTGATAAGGTTTCAAGAATGATAAAGAATGTGCCGGGCGTGAGCGGAATCTTTATAGAAGAGGTTTCGGGACTGCCGCAAATTCAGGTGAAATACAACCATGAACGCATGGCGGCTTATGGGGTGAGTGTAGACGAAATCAACCGCATTCTTGAAACCACCTTTGCGGGCGCTACGGCTGGAGCTATTTATGAAGGCGACAAAAAGTTTGACATCGTTTTGCGTCTTGATCCTAAGAATCGCAATTTCGAATCTCTCCAGTCGCTCCTCATTCCGCTGGCTGGTGGCGAGAGCATTCCGCTTTCCCAGTTGGCTGATGTGGTTTACGAACCGGCTCCGGCTCAGGTTTCTCATGAGAATGGTGCCCGCCGCATCTACGTAGGTTTCAACGTGAAGGGTAGGGACGTGCAGAGTACGGTTAAGGACATTCAGACCATCCTCGACGAGAAGCTGAAGCTGCCTGAGGGCTACTATTATAATTATGGTGGCGAGTTTGAGAATCTTCAGAGTGCCACCCAGCGTTTGCTTATCGTGGTTCCGGTAGCGCTCATCATCATTCTGCTGCTGCTCTACGCTACGGTTAAGAATCTGCGCGAATCCCTCTTCGTGTTCTCCGCCATTCCGCTTGCTGCGATAGGTGGCGTCTGGGCGCTCTGGTTGCGCGGAATGCCTTTCAGCATTTCGGCGGGCGTAGGTTTCATCGCCCTCTTTGGCGTGGCGGTTCTCAACGGCATCGTGCTGATAGGTCAGATGAACCAGATACAGAAGCAGGCGGCAGCGGTTCCTGAGGAGAATGACGCAAGTTTGGCGGCTGTTATTCAGAACAGAATTATTGACAGTTGTATGATTCGTCTCCGTCCGGTTCTGATGACGGCCCTGGTAGCTTCTATGGGTTTCCTCCCGATGGCATTATCCCATGGCGACGGAGCAGAAGTCCAGCGTCCTTTAGCTACGGTTGTAATAGGCGGTCTCATTACCAGCACGCTCCTTACGCTTCTGGTTCTGCCAGCCATCTATAAGATGTTTACGAAAAAGTAAGATTTCAAGATATGAAAATAATGAACAGAATAAAGATAACAAAGAATAGGGTGGTGGCTTGCTTTGCCGCCATCCTGCTCCTGCTGCCAGCCACAGTCGGAGCCCAGCATTTTGATGCTCATATTGCGGGCAGGAAAGTTACCCTGCAGGAATGTTTCGATTTGGCTGCCAGGCAGAACCTTCAGATGCAGGCAGGAAAGAAGTCGGTAGAGCGTGCGCAGGTGATGCAAGGCACGGCTTGGGAACTGGATAAAACCGAGGTCGCTTTCTCTCAAAACCCTGCTACGGGTGGCGAATCGGACAACGGCTTTACCTTTACCCAGAGCCTCGATTTTCCTACCGTCTACGCCTCACGCCGCAACCAGCTGAAGGCTGAAACCCAGGCAGAAAAGAGCCGCCTGAACGTGGTTAGCCAGCAACTGAAGGCTGAAATCGCCAACACCTATTATCAGATGCTTTATCAGACTCACAGACTTCAGATATTGCAGCGAATCGACTCAGTATTAGAGCGTTACAGCAAGATAGCAGAAATGCGTTACAAGGCTGGAGAGAGCCGCCAGCTGGAATATCTCTCAGCCGACCGCAAATGCAACGAAAACCGTCTGGAAATGGCAGATGTAAAGAGCGAAATTGAGCGTCTGCAAATCGACCTCATGACGCAGCTCAACACGCAGGAGCCCATAAAACCGGCAGAAGAGAATCTCTCGGCCATCGCAGCCCAGAATCTCAATTCCTATAATTATCAGCAGTCTGCCGACGGCATTTACCAGCAGGACAAGCTCATCGCTCTCGATAAGGAAATCAAGGCAGCCAAATCAGGTTTTGCTCCAAGTTTATCCTTATCTTTGCGCACCCAATGTGTCATTTCCAGTTGGAATCCATACAACATAGACCGTTCGAGATTTGCCGAGGGTAATTTCTTCGGTTTCGAGATTGGCGTAGGCATCCCTTTATTTTACGGTTCTACGAAGGCAAAAGTAAAGGCAGCCCAGAAAGACCGCGAATTGGCTGAAATCGAAATGCGCCAGGAGCAGACAGAAAAAGAGCGCGATTTCCGTCTTTGTACGAAGCGTCTCCAGGCAGCATCCAACCGTCTGAAATATTACGAGCAGAACAATCAGGCTCATTCTGCGCAAATTTCGAAGTTGAGTGCGATAGAATATGAAAATGGCGAAATTTCGTATGTAGAATACGTGAATGCTATCGAGGAAACCATAGCTGTTCTGATGAAGCATGCTGATGCGATTAATGAATACAACCAGGCAGTCATCGCCATCCAGCGGCTTACGGGCATGATGTAAGATTCTGTTCTGAGATATTTCTTTTTGATTGAAATGAGAATTAATCTCAGAACAGGCAGAAAGTAAGTTAAAGAATGAAATGATCAGAAAAGGGGTGAACAGGTTCCATTTTCAGGCTCCAAATTTCACCTCTTTCTTTATCTCATAACGCCTATTTACCATAATACCTGTTAGAATTAAAAAGAGGAAAGTAAAAAAAaGAGGAATTTTTCCGTTGTTGCATCACAGGATTTCATTCCGATATCTTTCATTTTCTTCATTTCAAAATTCTCCCTTTACATGATATTCAGGTTCCTGCAGTTTTCCTGCACTAAATAGCACATTTTTGATAAACCGCCAAGAAAAATGCTCAAAAAACTTTGCTTATTCAAAATAATAATCTTAACTTTGCGGCATAATTCTAAGGTAAAACCAAGATTGTCGGGCACTCAGAATCATCAAAGGTTTTTATAAATAAGACAATAAATATGGCAGATAAGAATATTTTTAAATTAGAAGGGAAAAGTCAGGAACAGGTAAAGGAAGCCTTTCTGGAATTTCTGAAAATAGACAAAACTAAGCCCGGTGGCTATGCCAGCGTAGGCTCAAACAAGGTTATCTGCAAGGTCGCTAAAGAGGCCTGCGGGGTAAACTCGGTATTGGAAATCAAGAAAGCAGAGGATGCTACAGAAGTGAGCAAACTCCTGACTGGCAGAATAGACGAAGAATTGGACTACGGCAAGAGGCACCAAATGACAAGCCTGAGATGCCACGTAAGAAAATACATCGAATTTCTGAACTTCTGCGAAGGTCAGAAAGGCAAACCTGTTTACGAGTTTGGCAAAGACCCAGATAAGCCATTCATCGGCGCCAGCCAATTCAAGAAGATTGTTTCCCTGCTGAAGGCAAAGAAGAACATCATCCTAGAGGGAGCACCTGGTGTGGGCAAAACCTTTCTGGCCAGAAAGATAGCCTATCAGCTGATTGGCTTTGTGAAGGATGAGAATATCGAGATGGTACAGTTTCATGGAGGCTGGCGAGGCTCTACCGATGATGGAAACCGACGTGACGCTTTTCAATCCGAATAGGCAGGAGAAGCTTATTCTTGATGCCAAGTTTTACCGCGAGGCGCTGGTTTCGAAGTTTGGCGGCAGGGAGAAGGTTCGTAGGGATCATCTCTCGCAGATTCTTTCTTACGTGATGAACCAGGAAGACCGGAGCAAGCCGCATACTATGAATGCTTGCGGAGCTTTGGTCTACCCTACCGTGGATGAGGATTTCGACTTTTCTTATAGGTATAAGGAGACGGGGCATCGCATCTTTGTGAGGACGGTAAACCTGGGGCAACCTTGGAGGAAAATAGAGGAACGGGTGAAGGAGATTGTGAAGGGAGAAGGCAGGGATGAATGGTGAAGATTGGCGATGAGGGACAAAAGCGATGAGGGACAAGCGATGGAATCGCTTGGAACGGAGGCGAGAGAGGAAAGATTGGAGGCGAAGGAAAGAGTGGAAAATAGGAAGGAGAAAAGGAGCTTCTTTATTAAAAGCTGCACAAAAAAAGGAGCGAAATCTAGATTTTTTGTTACGAATAATGTTAAAAATGTTACATTTTAATGCTAATAGGAATTTATTTTGTAACTTTGTACTCCGGACGGCCGTAATAACTAAATTCAGCTTTCCAAAAATCTAAATACCAAACAATGGGAGATTTAATAAAAATAGTTGGGGTACAATATGCAGTAAATTCTAACCACGTAAAAGGTGAGGATATGACTGCACAAGAACAACAAAAAACAATAGAATTTCTGACCATGCTGGACAGAAAGCACCCCTATGTTTCGGTAAAACCCGAACCTACTAACGAAACTGATGAAGAAGCTTTTGTTGCGCGCGTTGCGAGTCGGAAGGCAGGCTATGTACGTAATAGAGAAGAATATAAATCATTGGCTCAGGCTGCATTGACAACCAGCGGACGGGGTTATTTCCGCGCTCGGGTTAAGGAGGTTATAATTTCTGCAGAGGGCTATTTTTTtGTTGAAGCAGAAACTGATTCTACTCCAATTGTGCCCATCTTGCATAAAGACCATTGGAAAGAATGGGAGCCGCCCCTGCCTTTATTTCCTATGACAGAGGAGTTTTTATGCGTAGAAGATGCTACGATGATGATGATAGATATTCTGAGACATGAGACGTTAACTTCAGATGAAGAAGAGGAGCTTCAGGAATACACAGAGACTTTAATAACAATGGGAAAATACGCTCTATGGTACGAAGCGAAGGAGGGAATAGAAAATGTCATAAAAGCTATGGAAGCAAAAAAGGGCGACAAGATGCGCTATATGGCGAATGAACTAGAACACTTATTGAGCGGTTTATGCAATGAAGGTCGCCAGAAGAAGCTCCGCAAAAGTTGGCTCCCCCATCTCCTATCCACCCATGAAGCAGAAAGGGCATGGCATGACTGGTTGCACTTAAAAGGTGCCGACTGTCATAAACCAGATAATTTGAAAATGATGTCATGGTTGGAAGATATAGAGACAGAACTTTCCAATATTCCGGCATTGGCTCCTTATTCCAATGATGATAAGATAGCCATGCTCATACGCGCTCACTACACACGCATTCCATTAGATAAGTATCGCCAATTGCTTACCGCTTTCGTGATTAGAGACCGTCTGCGCATGCGTTTGGGGCTGCCAACAAACAGCTTTGCTCCTACCCCATCTCTAACGAGCCAGAAGGAAGACTACCTTATTGATAAAATCATCAAGTACAGCCAAACTCTAGTCAGACGAGAAGATGTTGAGGTTTTGCAGAGATTCATCTATCACGAGATTTCATATTTACCCCCAGAGTATAAACTTCGGGTTGACAATATGACTGAGCGTTTCCTTTCTGAAGAGGCAAGAGAAGGTATACAGATTAATGCCATCAAGGAACAGACGAAGGCTTTAAAAGAGGTGGCAAAGAAGCCTACGATTCAGGCAGAGCACTATCATGCAGGAAATTCTACATTTGATGTTCATAGTAAGCATCTGCATCTTGACCACCAGGAAGAAGGGAATTCAGCTCTGCTACCATCAGAATTATAGACATACAAAAATATTACAAGAATATAAAAAAGGAAGAAATATGAGTAATAATTATTATGCAGGCAATGTTATTTACAACAACCAGCACAAAGAACTGACTATCCAGGGCAATCTGTCTGCACAGCAGATGATGAAGATTGCAAAGGATTTTTTTGCTGAAGAAACAGAGGTGACGGAGGAGAATTACGAGGCAGAGGTGACTGGAAAAGCTAGTGAAACCAATGAAGCTGCAGGAGAAGGTTTTCAGAAGGAACTCTTCCATTTTGTGCATCCTGCACTCGATGAAGACGATGGATGGAAAGTGCATAAAGAGGTGGAGAGACTGGTAAAGCAATTTGACGTACAGGAAATCTGTAAGAGACTGAACATACTGAAAAAGGAGGGCAAGGTGCTGCTGCCACAAAACACAAAAAATGCCCATGAAGAATTGATACGAATGGGTATGCCGATTGAGAAAGGAGGGTTCGGATACAAGACTTTCTGTAAATATTATAATAAGGACTAGAAGACGATAGCGACTGGGCTTTCCTGATAGAGATTTATATCTTCTGATAGCGACCGATACTTGATTTTTGTTCAGGTATCGGTCGCTTTTTTGTACCCCTAAGTCAAAAATGCGACTATACGTAGAGAGAATATCAGAGAAAAACAGAGAAAATCGGAGAAATTCAGAGAACTTTGGAGACGGCACTTTGGAAAAGCATCTGTGCCAGGCTTTTTCTTCTTACTTTTGCACCCGTCATCTGATAACAAGATGACTACCCATCAGGCGAGTTGCAAATCACGAAATGGGGAATGATGGTACTAGAAAAGATGACGGGGAAACCTCTTCGAACGTCATCGTACCAGAGAGGCTTATTTAATACTCAAGTAAAAATGAATATAGTATTAAATGACAATATGAACGAAAGTTCAGGTAAAGCAGGAAAGGGATTCTACCCAAACACAGAATTGGGTATCGACCTCAAGTTGATGACTAAAGAGCCAGGGCGCATGGCCGTTGGCGAGTATCTGGATGGAGCCATTACGCACGACGGCGAAGACCACTTCACCTTTGTGCAGAATGACCAGGAGAAGAAACTGCAGAAGGTGGTGCAGAGAAATCCGCACGTGTATGAAGGAAAGTACATCAACGTGAACCGAAAAAAAGACGGTACGCTCTACCCTACCTTCAACCGCCCGCAGTTCTCAGAACGCTTCACCTTTCAGGACTTCTGCCAGGGAGCCGCCAACGAGCTGCGTATCATTAGCGGCAAGAGTGATGACAGATAAACGGAGTTGAGGCTTTCTAGAGGAAATGGGGACTTCGGGGGATGCTGGTAACAGGATTATCCCTACCCTCATTTCCTCTTCAAAGCAGTCTCAAATCTCAGTCTCAGTTAGGATAAATGTCACAATCCAACTCCAAACCCGCTTCTTAAGCCTTTATAACTTATTGATTATTAATTAGTTATATATAATATATATAGGAAGCGAGACCATAAAAAAAaCAACTGAGACTCTGAGACTGAGACTGCAAGCAAGAAAAAATGAACATGAAATTTGATTTAACTCTCTAAAAAGCAATGGATTATAATATTTTTAGCAACATCGCTCCGGCGATGCCAAAACCCAGCAAGGGTACTGAATTTGTAAAATTTGCCATCTCTCAGGCATCTAAAGACATGCAGGAAGTGCTCATTCCGATGGCAATTCCGGCATTAGCAGCTCATCTCACAGACGTAAGATTCATGTATTCCGACAACAAATATTACGAAATGTGCGGGCAAATGGGCCATCTGATAGGTCCATCGGGTATCGGAAAGGCACAGTTGGGTCATCTTGTAGAGGCCATCATGAGACCTTTCAGAAAGCATGATGAGACTGAGTTCAAGAAACTGGTTGACTGGCAGCGACAGATGAAAACCAAGGGCGCCAACAAGGAAAAACCGGAGCGCCCGGACGTGAGTTTCTGGTTTCCACCTTCTGATGTCACCAATCCTGCATTCATCCAGAACGCTATGGCATGCGAACAGCTGGGCGGAAGAACCCAGTACATCAATCTGCCTGAGGTGGAGATGGCCGACAGAATGTGTGGTGGGCATAAGCAGGTGAGCCAGATGGTAAGAAACATCTTCGACTGTCAGAGGGCTGGAGCCTTGCGCGCCACGGCTGATGGCGTAACGGGCAACCCTCTGCTCCGTGTGAACCTCACCTTTACCTCTACTCCCGAGGCGGCCCGACTCTTTTACAAGAAAGACCTGACCAATGGTTTCTTCGGGCGCATACCTTTCGCCTACAAAGCCCGTGGCGAGCGAAGCGGAAAGATTCCGCGACAGGGAACGTACAACAAAGATTTCCTCGAAAAGCTCGATGGCTACCTGCTGAGGCTGGACAACTGCAAGGGCAGTTTTGTGGTGAAGCCACTCAACAAGATAGCCGATAAGCTGGCAGAGGAAATGGCACGCCTGGCCGACCTTGCTGATGATGATACGCTCTGGGAACTCTCCCACCGCAGCATCTTCTCGGCATGGAAGAAGGGAGCCGTGCTGTGGATTCTGAACGACCAGAGCTGGTCGAAATCCATCGGCGACTTCGTTGAATGGTTCTGCTACTACGATTTGTGGTCGAAGGTTAAGGTGTTCGGCGACATGTTTAAAGCGGGCGATGGGCAGGAAGAGGCTCAGAGAAGCGGTCCGAAAAACATGCTCGACCAGCTGGAGAATTCCTTCAACGAACTGCAGTTGGAAACCCTGCGCCTGAGTCTGGGCAAGAATCAGGAAGGTACCAAGCATCAGCTCAACGTATGGAAGAACCGCCAGTTTATTACTTATAACAGCCAGACGAAACTCTATACCAAGACTGCAGAATATCTGACGGGTATACCGGCCAAGAAAAaGAAAGGGAAAGGGATATGATGGAGAAATATGAGATTCAGAAACTGCGCGAACTTCCGATAGAGAAGGTCGCGAAAGAGATGGGGATGAAGGTGGAGCACCATAAGGCGCTCTGCCCCTTCCATGACGACCACCACGCCAGCCTTACGTTCAACAAGACCAAGAATAGCTGCAGATGCTATGTATGCATGAGAAACTCCATCGGCACCATCGACCTGGCGATGAGATACCTGGGGAAGGATTTCCCGTCGGCTTGCCGATGGCTCGCAGAAGAACATCAGATTCAGCTGGAGGAGGATTCTTCTTCGGGTGATAATTCGGGAAAATCTTCCTTCGATGCAAGCAGGTATGCGAGATTCTTCGAGCATCCCTGGCTCAACCAGGCAGCTCGAAGATTTCTCTTCGAGGAGAGGAAGATTGACTGGAGAGTGGTGAACTGGTGTAGACTTACTTCATGGACGGATAAGAAGGGCATCAACTGGCTGCAGATTCCTTACTTCGATACCGATGGGCGGCTTATAGGAATCCAGAACCGGAACCTGGATTACAAGAAGGAGCAGGAAGCTCCCCGCTTCCGGTTCCCTTACGGCGCAAGATGCAGCATCTATAACCTGCCGGTTGTGAAGAGACTGAAACCGGGCGAGAGGCTGTTTATTACGGAGGGATGTAGCGACTGCTGGGCGATGCTTTCTGCCGGTCATAAGGCGATAGCCATCCCTTCTGCCACGCTCCTCAAACCCGAGGATAAGCAGTTGCTGACGGATATCGGAAAACTGTATCAGGTGGAATTCCACATGTTTCCCGATCAGGATGTGCCGGGCGAAAGCCTCTTCATGCAACTCAGGGAGATGCTCTCCCAGCTGGTTCACCACCAGTTGCCACCGGGCTGCAAGGATTTCAGCGAATACTATCTTTTAGGGGCTGCTGCAACTTCCGGGAGCAAGGAGCCGATAAACAAATGATTAAAAAaTTAAGATTATGGAAGATTTTATAAACCGTTCGTATACGAAGAAGGAACTGGGACTGATGTACTTTCCCGAGAGTATGCCACGCACGGCCGTGAATCATCTCATGAGTTGGATTCGCCGTTGCCAGCCGCTCTGGGATGAATTGCAGCAGATGGGATATGAAAAGACTTGCAAGTCGTTCACGCCCAAACAGGTGAAGGCTATTATCGATAACCTCGGGGAACCGGGATAGTTATTAGTGATTAAATGTTCCGATATCGCATGGTATCGCACGCTATCGCACACCTGATAAATCGGGATTTCGTATCTTTGCATCGTGATTCAGAAAGCGCGCAAAATCACTTGCCCAGTTGGAGAAAAATATCTCCCTAATTGGGAAAATAAAAAaGAAAATGAAACCAAGACTCCAAGCCTCGAAACGAGTCGCTTCGCAAAGTACTTCTTCTAAGAGAAATCTGAGGAAAGAGGAAAAAGCGAAACTTAGCAGGGGGCAGAAAAAAAaTCATGAACCAGAACATGAAGGCATTCATCAGGTATCTCATCGTGGCGATTTGCTCAGCCATCGTCACCTTCCTATCCAGCTCCTGCACGGCAGGACTCGTAATCGGAAAGAACCAGCGGCAACATCAGGAGAACAACATCTCCACCAAAGTAGATTCTACCTACTACGTGCCAACCATCACCATCAGGTAGTTTAGAGTTAACAGTTGATAGTTTATAACAATTTAAAATTCAAAAGATTATGGCAATTAATTTGAAAGCAAAGGAGACCCTTATCCAAGTAGGCGAAATGAAGGGTCAGTACAGATTCATCCTCGGTACCGAACTTTACAACAAGCTCTCTGAGAGCAAGGTAATCAAGGAGGCTGCCATCAGAAGCGGCGTTAGCGTGGGCGTGATGCAGGTTTGCTGGGATGCAGCAGGCGAGGTTATCAAGGCGTGGTGTACCGAAGGCCATTCCGTAGCCGTTCCGGGATTGGGAACCATGCGATTCGGCGTAAGAGCCAAGAGTGTGCCTACCGTAGGCGAAGTGGCTACCAGTCTGATTACCAACCGCCGTGTTATCTTCACCCCAAGCGTTGACATCAAGCGCGAGCTGCAGGAAACCTCCATCCAGATTACCTGTTACGACCGCAACGGCAAAGTGGTGAAAAACGTTACTTCCGACGATAAGGGCGATGTGGAAGACCCAGACAACACCCCAGGTGGTGGCGGTTCGGATAATACCCCGGGCGGCGGAAATACCGAAGGCGGCGGAACCACCGGCGGTAATGAGGGCGACGGTTTGGAGTAAGAAAAGAGCCCCTGATGCAAGGAAACGAGCATCAGGGGCTTTTATCTTACTCCATTACATAGAGGATGGATGTATAGAGCTGCATCACGAGAATGTAGAAAAGAAAGCAGGGCGACAGGAGGCGGATGCCTTGATTCAGCGCATCATAAACCTGACTGATGCCCTTGATGCTCTCGCTCATGATGCCGTAACTCATGCTCATCACCATGACCGAGAAACAGATGTACGGAATGAGACTATGCGTGAACGGACCCGGAAAGAGGGTTCCTACGGCATTCAGCAGAATGGCATGGGGCAAGAGGGTGAGCGCCAGCATGATACCTGCAGAGATGCACAACTCGATGAGCATCAGGCGCAAGGCCGTGCGCTGGCGATACTGGGTATGGTCGAAATGGAGCACCCTACTCTGCCTTACCACCCCGATGGTGATGCTGATGAGCACCAGCCATACGAGCCATACAGAGGTGAGATGGTCTACAAAATGGCCCGTAAACCAGCGGATGCCCTCGGGGCTGGTAAGCGAATGGGTGAACGACTCGGGCATCGCAGCTGTAAGCAGCCACGAAACCAGAATCACCACTACTTCGGCTATTCCCAACAATAATGCCAGATAGGCCAATACTTTCTTATACATTCTTTAAAAAGCGCTTATTGAAACGAGTTATTCTTCATCTGCCTGCAGATGGTCGATATCGAGGATGCGGAGCTCGCAGGCTTTTACCACCAGGCGGGTGGCGTTGATGCCCATGCCGTGATTGCCGTCAGGGAAGAGTTTCTGAACCAGTTCTGCCTGTCGCTTCTCCAGACTCTTTACGCCGAAAGGCATTCCGCGCAGGTTGGTAATCTGCTCCTTGGTATAACCCAGCGCAAGATGGCGCAGGAAACGCTCGTCATACTCATCAATCTCATAATTCACCAGAGCCTCCTGACGCATCAGCTGGCTGTTTACGCTCTGCTTGAAACGGTCTACTATCTTCTGAAGGATAGGCTGGTTGAACACCAGTTTCTTACCTCCCATGCAGCTCGCCACATCGCCACGAGTAAGGAGTTCGCCACTCTTCAGAATGATGCCGTCGCAGCCCGCATCGAGCACATCAACCCAGAGTTTTTCGTTCAGAATTTCTCCTGTAAAGATGAGCACCTTCACGTCAGGATACTGCTCCTTGGTCTGGCGGCAGATTTCTACGCCTACCGTGGTGGAACCGCCCAGTCCGAGGTCGAGCAGAACCAGATCGGGCAACTGCTGCTTGATGAGTTTCCAATAGGCTATTTCGCTCTCGGCAGTACCGATGATTTCAGCCTCTGGAATATCATTCTTGAAGATACCCTCTGTACCCTTCAGTTCCAGGGGCACGTCTTCTACAATGATGACTTTAAAATTTTCCATTTTCTGATATTTTTATTTTCTTATGATTTTAAACTTTTCCATTTGATGCGTGCCGGCAGCACGGCCTCTATCCTGAGGCAACCCTTATCGCCCTGGCAAGCCTTGATGCCGCAGCCGCGCAGATTGGTAATCTCTCCCAGTTCCCTCACAATCTGCCGGCACAGGAGATAGCGCAAATCGCCCGTCAGAGGGGTGAAGAGCTGGGCATGGAGCGCAGCATCATAGGCCACATCCTGCTGGTCAATCCAATATCTCACGTAGGCAGAACCCGGAATCTCAGCCATTCCGGTATGGTAATCCTTGGAATTGCCACGCATCAGAGAAACAAGATAGCGGTTCAGGAAATCATCTGCCTTGATGTTGCCTTCTACCTGCTCCATCGCTTGGGCGCTGAGCAGAGAATAGAGCGATTTATAATAATCTACCAGTTCCTTGAGCGAATCTACATCATCGGGCTGCGAATCGATAAGCTGGCGGATGCGCGACGGATAATACATCGTTTCGTGCTTGAGCGTAGACAGACAGTTGTCGAGCACGGAATTGGAGATATGAAGTTTATCGTTCTCATATTCAGCCCTATGCAGCTCATCGGTCATCAGCTCCAGTTTCAGCGATTCCTGCTCAGCCTCGTCGGTCCGCTTAGCCTTGGTCTGTTCAATCATGGCAAACCGGTAACTCAGCACGTGGCGGTAATAGAGCAGATAATAAGCCAGCGGCAACTGCAGCAGCAACAGGATGAGCAGCACCACGGCCACGGTCTTCGAGTTCTCGCTCTGCTGCATCGTGTGCACGTAAATATCGAGCGTATTATCGGCACTTATCTCGCGGAACAGCTGGGTATAAACCTTGTTGTTACTCTGGTAGAGCGACCATTGGTGCAACGCCAGGGCAGCCACGGCACACTCGTTTCTCAGGTCGAGAATGACGTGATAATTGGTTCTAAGCCCTTCGCGCATCCAATAGAGTTCTGCCGCCATTCCCACCTCCGGATGAGCCACCATGAGATACTTGCCGTCGGGATATTTCGACAGATAGAACGCATTGAGATAATGGCGCGAAGAATCGGCAAAGGCCAGGGTGCGCTGGTAGGTGCCGCTGATATTGCTGAAGTAGGCGCTATCTGCAAAATCGTCGGCACGCTGGAGATTGGCATCTACGTTCGTCTTGTGATGATTGTGGCGCTGGCGGATGTCGTTGGCCTTCTTAGCCTCGCAAGGCTGGACCGAAGCCGACAGCAGCACGAAGAGCATGATGATGATGCCCAACAACTGATGGGTTCGGCGGACGATACCTTTAGGCAGACGGAAACTGAAGCGGCTCCCCTCGCCCAACTTGCTTTCTGCCTTGATTTGGCAGCCGGCAAAGAGCGAACTCACCTTCTTATATTTCTCTATGATGCCCTTGCAGTTGAGCAGTCCGAAGCCGTGACCGCCTGTATAGGTCCGGTCGAAGACATGCGCCAGCTGCTCCTCGTCCATACCCTTTCCGGTATCTGAGATGCTGATTTCCACGAAGTCAGAAACCTTGGCGCTAATGGTTACCTTTCCGCCTTCGGGTGTAAACTTGCGGGCATTATCGGCTATGGTATTGACCATGAAGAGCGTAAGGATGCGGTCGGCCTTGACCACGGCATCTGTAGGTTCTACATCGAGTTTCACGCCCTGCATCTGGAAGCTCATCTTGCCCTTGCTTACAATATCGAAAAGCTGCTGGAGCGGGAAACTTTCGATACGCAGGCTGAGTGAGCCCTGGCGCATCTGAATCCACTCTGTAAGCACGTTGTTATATTGGTTTATCTTATCCGTGAGTTCGGCGATATACTGGTAGCGTTCTTGCCGCACCTCATCGCTTTCGCTCCCTTCGGAGAGTCGGTTTACCTCGTGAATCATGCGGTCGATGAAAGGCGTAATACTGTTTACGAGCGAAATCTTAGCCCTTTGTTCCAGATTGCGTTTCTTGTTTTCTTCGATATGCAGTCGGGTTACGTTCAGGTCATCCTGAACCTCCTCCTGCTTATCTTTTAATTCGTTGATTTTCTTAGTGTTATTCTCGCTCCACTCACGCAAAGGTGCAAGCAGTTTATCCATCGACTGGTTCTTCATCTTCTTGCGCTTCATGTGGTCGAAAACGTAGAGTAGCACCACTACGAGCACAATCATCGCCACCACGGCAGCAATCATCAGGTTGAGCTGCTGGGCATTCTCGTCGAGTGCCGCGGCACGTGCCTCCAGCTGGCGGTCCTGTCGCGAACGGTCCTGCAAATCCAGATAGATATTGCGGTTGTAATCGCTCTGCTGCTTATCATCTATAGCCGAATAAACCAGACAGAGTCTTTCACGTATCGACGCTACGAGGTCGGGTGCCTGCTCGATGGCCTTGTTGTCGTTCAGGGCATGATCCAGGCAGTCGAGCGCAGAAGAATAATCATGGATATCCCAGAAACATTCAGCCAGCGTACGGTTGGCTCCGGCAGTCTGATAAACATCTCCGTAGCTCGAAAAGAGGTTGAGGGCACGCTGGGCAAAGTTGCCTGCCAGCAGATTGTTTGGCATCTGCTCGATGTTGAGATACTGGAAGGCAGGCAGGTTGTTGCGTATGAGGAAATCGCTCACCTCTCCTTTTCTGAGGTGCTCGCTTATAGACTGCAGGGCGTTAGCCTGCCAGTAAGGATAAGGATGGGCTGGGTCGCTAGCCAGCATGTAGCAGCTGATCAGCCGGTCGAATTCCGCCTGATTGATTTCGTTTTCGGTTCCCTTGACGATAGCTCCGCCCGAACCTATATTATAAAGATAGTTGAGATATTGTGCCGAATCCTGTTCCAGTTCATCTGGGTCCAGACGGTTAAGCTCCTGAAGCATCGGCTCGTCTAAGCCCACATAATAAAAATAGGTGGCGGCCACAATATAGAATTCAGATTTTGCATAAATCACGCGTTTGCTTTCCCTCGGGGGCATGGAATTCACCTCTTCGCGAATTCTGCGCAAACGCCTCATCGCCTTTTCGCGATAAGCATAAAAATCTTTGTTGTGCGATTCTCTCTGGCAGAGTCGCATGTTCTGAACATCGGCAATAGCGAGTTCTATCTGATTATCGCTCTCCTCTTCAATCTTCTTCAGCCATCCCTTGGCACCCTTGTAATCCATCTTGGCTATACATACGAAGGCAAGGTTGTTATAGGCTTCGGCACGGCCTGAGGGATAATCTTCTGAAAGTTTCAAAGCCCTCTCAGCCAGCACTTTAGTAGAATCGAGATTGCGATAATGATAAGCATAGGATTGCTCGTTCAGCTCGTCTACCCTTGCCTTATTCGCAGGAGAACAAGCTGAAAGAAAAAGAGCCGCCACCACCAGAATTGATGATGGCGACATGGAAAAGAAGGATGCTGAAATTTGCATCTCGAATGAAAAATAGTCTAAATTAAGCGCGAGCCTTCGCGATGTAACCGAGAGCCTCCTGACACTTGGCTGTGATGGCAGCCCAGTCGCCAGCAGCAACTGTCTCCTTAGGGAAGAGCTTAGAGCCCATACCTACGCAGAGAACGCCAGCCTTGATCCAAGGAGTAAGATTCTCCTCTGTTGGCTCTACGGCACCTGTTACCATGATGTTGCTCCAACGCAAAGGTGCCATTACGTTCTTAACGAATGAAGGACCACCTACGTTACCTGCTGGGAATACCTTGGTTACGTCGCAACCGGCAGCCTGAGCATTATTGATTTCAGTTACAGAACCGCAACCTGGTGAATAAGGAACCAGACGACGGTTGCAGACTGGAGCAATATCTGGGTTGAAGTTAGGACCTACGATGAAGTTAGCGCCGAGCTGGAGATACAGAGAAGCTGTACCGGCATCAACAACTGTACCTGCACCCAGAATCATCTCAGGACAAGCCTTGTCGGCCCACTTTACCAACTCTCCGAAAATCTCGTGAGCGAAGTCACCACGGTTAGTAAACTCGAAAACACGTACGCCACCCTCGTAACAAGCCTTGATGACGTTCTTGCAGATTTCAACATCCTTATTGAAGAAAACAGGTACTATACCAGTCTCTTTCATGGCTGCCATAACCTGCATTTTGCTAAACTTTGCCATTACTTATTTTAATTAATAATTAATAGTTTATAGTTAATAGGAGCTTCGCCGTAAGCAAGACTGCCTATAAACTATCAACTATAAACTTTAAACTATAATTATCTCTGAACTCGACCATTAGCGTTACCGCCAGCCAGGCTCTCTACCTCGTCAGCAGATACCAGGTTGAAGTCGCCAGGGATAGTATGCTTCAAAGCAGAAGCAGCTACCGCAAACTCAAGAGCCTCGCCCTGAGTCTCCTTAGTAAGAAGACCGTGGATCAGACCACCAGAGAAAGAGTCGCCACCACCAACGCGGTCGATGATAGGGTTGATGTCATAGTGCTTGCTCTGATAGAACTCCTTACCATCATAGATAAGAGCCTTCCAGCCGTTGTGTGTAGCAGAGAGAGATTCGCGGAGAGTAGAAACAACATACTTGAATCCGAACTCCTTCATCATGCCCTTGAAGATTCCGTAGTAACCCTCAGCATCAGTCTTACCGCCCTCTACGTCAGCATCTGGCTTGAAGCCCAGGCAGAGCTGAGCATCTTCCTCATTACCGATGCAAACATCAACATACTTCATCAGAGGACGCATAACAGAGATAGCCTTCTCAGAAGTCCAGAGCTTCTTGCGGAAGTTGAGGTCAACAGAAACAGTTACGCCGTGACGCTTAGCAGCCTCACAAGCCAACTTGGTAAGTTCAGCAGCCTTGTCGCTAATAGCTGGAGTAATACCGCTCCAATGGAACCATTGGGCACCCTCCATAATCTTGTCGAAATCGAAATCAGATGGGTCAGCCTCAGCAATTGCGCTGTGTGCACGGTCGTAGATTACCTTGGATGGGCGCATAGAAGCACCAGTCTCGGCATAGTAGAGACCTACGCGGTCGCCACCACGAGCGATGAACTCTGTGTTAACGCCGTAACGACGGAGACCGTTGACAGCAATCTGACCGATCTCGTGCTTAGGGAGCTTAGATACGAAGTAAGCATCATGACCATAGTTAGCCAAGCTTACAGCTACGTTAGCCTCACCACCACCAGGGATGATGCGAAGTGATTCACTCTGAATGAAACGATCATTGCCTTCTGGTGATAAACGAAGCATGATCTCACCTAATGTTACAATTTTTGCCATGTTTGATAGTTTTAATTTTTTtGTTTTTATTTTGTTTGTTATGAGTAACAAATTAAATTCCACTTTTCAGTAGAGAAATGAAGTACAATTATCAGTTGTCGTTCAATTTCGAGGGCAAAAATAACCATAATTTCTCGAATAACGAAATAAAATTGCATTTTTTTTtGTTTTCCGTGCAAAAAAGTTGCTGTGTCTTCGCACAATTCAAAAAAATGTTGTATATTTGCGGCAAAATTCGCACTTGTGGTCGCACACAACAGAATTGCTTAATACTAATTGTGGTCTGTGCACAGCTAGGAAGTACCTGCGACGTTTTATCTATCGTAGCCCCCAGGAGAGGCTCCTTATATAATAAGTACACGCGAAGCAACCAGACCCGTAATGCTAAAAAACAATGGCCGAAAAAATCAGAATCAAGGATATTGCCGAGAGAGCTGGCGTATCCGTTGGAACCGTAGACCGAGTTCTGCACGACCGTCCAAACGTATCGAAACCTGCACGCGACAAGGTCGAGAAAGCCCTCAAGGAAATGAATTATCAGCCTAATGTGTACGCCAGCGCTCTGGCTTACAACAAATCCTATACCTTCTACCTGCTGATTCCGAAACATGAATCGGAGGCTTACTGGGAGGAAATAGAGGAAGGCGCAAAAAAATGTGAAGATACCCGACGTGACTTCCATATCGATGTAGAGATTCGTTTCTATGAGCGTTCCAACGAGGAATCGTTCCGCGAAGAAGGCAACAAGATTCTTGAGGCCAGTCCGGAAGGAGTCATCGTGGTGCCTTCATCGCTAGACGTAACCCGCGAGTTTACCGAGGCGTTGCATCACAAAAGCATCCCGTTCATCCTGCTCGACTCCTACATGCCCGATCTCCGTCCGCTCTCTTTCTTCGGTCAGGATTCGTTCTGTTCCGGTTTCTTCGCAGCCAAGATGCTGATGATGCTTGCAGCAAAGGAAGATGAAATCCTGCTCATGAGGCAGACCAAAGACGGAAGAGTGGTCAGCAAGCAGCAGGACAACCGAGAGGTAGGATTCCGCCATTACATGCACGACCACTTCCCTAACGTGAAGATTACCTTGCTCGACCTGCCGTTGAGCGGCACACGTGCTGAATTCGTCAAAATGCTGGAGAAGTTCTTTGCCGTGCATCCGAACATCCACCATTGCATCACCATGACTTCGAAGGCGCACATCGTGGGCGACTTCCTGCTGAAGACCAACCGCCGCGACGTTCAGATCATGGGCTACGATATGGTGGAGAAAAACGCCCGCTGTCTGCGCGAAGGAAGCATTTCCTTCCTCATCGCCCAGCACGCCTACATGCAGGGTTACTCCTGCGTAGACACGCTCTTCCAGGCCATCGTGCTGAAGAAGAAAGTTACACCGGTAAACTATATGCCTATCGAGCTGCTGATGAAGGAAAATGTAGATTTCTATCGCAGAACCCAGCTCTAAGGCTATCGGGCAGAACAGGGTTTCCGCATGGAAGAATATTCTTACAGGAACATTATAAATTATAAACAATAAATAAAAAACAGACTACGTATGGAACAATCAAGTTTTATCAAGATTAACCCTGCCGACTCGGTAGTGGTTTGCTTGCGCCCTATGAAGAAGGGTGAAACGATTGAAGTAGATGGCAAGACCATCACATTATTGCAGGATACTCCTGCAGGACACAAGGTGCTCATCAACGATGCTGCCGAGGGTACAGATATTCTGAAGTATGGCTACCCTATCGGTCATGCAAAGACCGGTCTCAAGGCGGGCGAATGGGTAAACGAGAACAACCTCAAGACTAATCTTGCCGGTACGCTCGAATATACCTACAACCCGGTTAACGAGCAGCTGAACATCGCTAAGGAAAACCGCACCTTCAAGGGCTACGTTCGCAAGAATGGCGAAGTAGGCGTAAGAAACGAAATATGGGTAGTTCCTACCGTGGGCTGCGTTAACGGCGTGGCTGAGAAGCTGGTAGAACTCCTCAAGAAAGAAACAGGCAGCGAAGGCATCGACGCCATCCACGCATGGCACCACAACTTCGGTTGCTCACAACTCTCGGGCGACCATGAGAATACCCGCAAGGTGCTTCGCGATATCTGTCTGCATCCAAACGCAGGTGCCGTGCTCGTTCTCTCGCTCGGCTGCGAGAACAACCAGCCAGATGATTTCATGAAGATGCTCGGCAACTATGATCACGACCGCATCAAACTTCTTGTAACACAGAAGGTTGAAGGCGATGAGCTCGAGGAAGGCATGAAGATTCTGCGCAACCTCTATGCCCAGGCTAAGGAAGACAAGCGCGAGGAAGTTCCGGTAAGCAAACTGCGCGTAGGTTTGAAGTGTGGCGGTTCTGACGGCTTCAGCGGAATTACAGCCAACCCATTGGTAGGTGAATTTAGCGACTGGCTCGTAGCTCAGGGCGGTACAAGCATCCTGACAGAGGTACCGGAAATGTTTGGCGCAGAAACCATTCTGATGAACCGTTGCGAAAATAAGGAACTCTTCGACAAGACCGTTCACCTGATTAACGACTTCAAGGAGTACTTCCTGAGCCATGGTGAACCAGTTGGCGAGAACCCTTCTCCAGGTAACAAGGCAGGTGGTATCTCAACCCTCGAAGATAAGGCTTTGGGTTGCACCCAGAAGTGCGGCCGTGCTCCGGTAAGCGGCGTGCTCCAATATGGCGACCGTCTGGAGACAACCGGTTTGAACCTGCTTTCAGCTCCGGGTAACGACCTTGTAGCAGCCACAGCTCTGGCTTCAGCAGGTTGCCAGCTCGTTCTCTTCACCACAGGTCGCGGAACCCCATTCGGAACCTTTGTGCCAACGATGAAGATTTCTACTAACAGCAATCTGGCAAAGAACAAGCCAAACTGGATTGACTTCAACGCCGGCGCTCTGGTAGAAGGTGTAGAAATGAAAGACTTGGTAAGCAAGTTTATTGATAAGATTATAGCCGTAGCAAGTGGCGAGGAGGCTCGCAACGAGTATAATGGCTATCGTGAAATCTCCATCTTCAAGAATGGAGTAACTCTTTAATTAAGAAGAAAAAaGAAGTATGAGTAATAAAAAAGGTTTGCTGGCGTTGTCGCCATTATTTTTGCTGATTGTCCTCATCGTGGCTTTTACCGTATATTCGGTAGACAGCAGCCATCAGGACACCAGCCTCTCGCTCACAGTAGCGTTCATGATTTCGAGCATTTATGCCGTGGCTATTTCCGGCGGAATGCCTGTCAGGAAACGAGTGGACACATACAGCAAGGGTGCCGGCGCCAACAACCTGATGCTCATGCTCTGGATTTACGTGCTGGCTGGCTCGTTTGCCGCATCAGCCAAGGCGATGGGAGCCGTTGATGCAACCGTCAACCTGGCGCTCAGCATCCTGCCAGCCAGCATGATTCTGCCAGGACTCTTCCTGGCTGCCTGCTTTATCTCCGTATCTATCGGAACAAGTGTGGGAACCGTAGTGGCTCTGGTTCCGATAGCCGCCGGACTGGCCCACTCGATGGATGCTAACGTAGGCATGATGACCGCCATCATCGTAGGTGGCGCTTATTTCGGCGACAACCTCTCGTTCATCTCCGATACGACGGTTGTTGCTACGCAGACGCAGAACTGCAAGATGAGCGATAAGTTCAAGGTCAACTCCATGATTGTGGTTCCGGCCGCCGTACTCGTGCTCATCGCCTATTCTGTCATGGGAGTCGGTCTTCAGGCCCCAACCCACATCAACGAGGTAGAATACATGAAAGTATTGCCTTACCTCATCGTCCTCGTTACCGCTATTGCCGGCATGAATGTAATGGCTGTTCTCACTCTGGGCACCCTACTCTGCGGCGCCATCGGCATAGGCAGTCATCTTCTGGGTGCCTCCGGAAGCTACGACCTCTTTGGCTGGTTCTCAGCCATGGGCAACGGCATTATCGGCATGGGCGAACTCATTATCATCGCCATGATGGCAGGTGGTATGCTCGAAATCATCCGCGAAAACGGCGGAATCGATTTCATCATCAACAAGATTACAGCCCACGTAAACAGCAAGCGTGGAGCCGAACTTTCTATCGCCGCCCTCGTTTCGATGGTAAACATCTGTACGGCAAATAATACGGTAGCGATTCTGACAGTAGGAAATATTTCGAAAAAGATAGGCGACCGGTTTGGCGTAGACAACCGCAAGGCAGCCAGCATTCTCGACACCTTCTCATGCATGGTTCAGGGATTGATTCCTTATGGCGTACAGATGCTCCTGGCAGCCGGCCTGGCCAATCTCAGTCCGATGGACATTCTTCCTTATCTCTACTATCCGCTGGCGATAGGTGTGGCAGCCCTGCTGGCCATCCTCTTGCGCTATCCTAAGAGATACAGTTAGGAAGACTTCTAAAAATCAGAGGAGGGTCTCCTTCTGCGTTAGAGATTTCTTGACAGGAAGAACAAAACTTTATTATTGACTATTAATAAGAACAAGGCATATGAATTTTCTTCAGCGCAACCTTTTTACTAAGCTCCGTGCCGACAACTTCGGCATCAAGGAAGAAATGGAACCGATGACTACCTTTAAGAAGAAAAAGATAGCTCAGATGCTCAAGAACGTGAATGATGTTCCTGCCGGAAAGGTGAAGATGAACAACGGTTTTCTGAACCGACGGCTCAGCAAGATTCAGGAAGATGAACGCCACGCCATCGATACCTCTATCGAGACTATTTATCTGCTGCGCATCATCGTGGCAAACGTAAATGGAATGCTGGCTAACGGAATCAATCTCAGAGGAATCATCCAGTTGGGAGACTACCTGAGAACCCGAGGCGACAAGGTAGATTTCGTGAAACTGGAGAAGTGGCTTGCCAAGCTCCGCATCCAGCGCATCGCCCAGCTGGAAGGAAGCGTGCTCATCACCTTCTTCGATTTTGAACAGGACGAAATCCCATTCGTTCATCACATAGAAAGAGGCGCCTACAAGCTGACGCTCCGTTCGCTCTACTATAATATCATGGATCAGCAGGCCATTCAGTTTGAGCAGACCAGCAGCGGCTTTGTACGCACCACGGGGGGAACCATGCGCAAGAATCTGCGCCGCAGCATGCGCTATCTGCAATACGCTCCGATAGAAACCATGAGCAATTTCATGAACAATTTCTTCCGTTCATTATCTGAGATTGAAGAATAAATTTCAGTAAGGATTGAAGGGGTTAACCTGGGATTCATCAGGACGAAGAGTAAAATATCTATAAAATTAATCTCTTAGTAGTACGATTTTCATCTGATTTTCGTATCTTTGCATCTATGAAAAAGTTATTTATCTCTATTATAGCATCCATTATTGCCTTGGGAGCCCATGCCCAGGTGCAATGCGAAGACACTTGTCGGCACGTTCACGGCATCGACTTGAGTCATTATCAGGGCAACGTGTTCTGGGAAACCGTGGGCGACAACTCTAAGATGGCTTACGTTTATCTGAAAGCTACCGAGGGCGGAACCAACATCGACAGCAAATACAAGAAGAATATAGACCTGGCTCATCGCTACGGAATGAAAGTAGGTTCTTATCATTTCTACAGACCCCGCATCCCACAGCAGACGCAGTTGGAAAATTTCAAGGCCCAATGCCGTCCGGGAGATCAGGACCTCTTGCCTATGATTGATGTGGAGACGAAAAGCGGCATGAATACAGAAGAATTCTGCGATTCGCTCTTTAAGTTTCTGCATCTCGTAGAGAAAGCATATAAGCAGAAACCCCTCATCTATACGGGAGCCAATTTCTATGACAACTATCTTCTAGGCAAGCTAGACAGCTACAAGCTGATGATTGCCCAGTATACGAAGCGCATCCCTGTATTGCGCGATGGTAGAGATTTCGAAATGTGGCAATATACGGGTAAGGGCAAACTCAACGGAATAAACGGCTATGTTGACAAAAGCCGTTTCATGGGGCGCCACAAGCTCAGAGAAATCAGATTCAGACATCGATAGTACTTGGAACCCTGAACTTGGAACTTTATGATTAGCTTCAAGGTAAAGAGTGGATAAGGTCTGGAAGTAGAGAAGCATGAATTATATAAGTAAATTAATAAACACAAAATAGAATTATGGCAATTATAAAATGTCCGGAATGCGGACGCCAAATTAGCGATAAAGCACCTACCTGCCCTAGTTGCGGAGTAGAAATAGCAGGCAAAATTACCAAATGCCCAAATTGTGGCGAGATTTATTTCAGCAACCTGGAAATGTGTCCTAACTGCCATGAGCTGAATCCTTCGCTCACAAGAATGACGCCTCCGACAGGAATGAGCCAGCAGACTCCTGCCAGCCAGGCTTCTATGACTCAGCAGCAAGAAGCTGAAAACGCAGCCAGACAGAATGCAATCAGACAAGAAGAAATTCGCCGCCAGGAGGCTCTCAGGCAGCAGGCTCGTCCTCAGACACCTGTCAGAACAGCAACACCTCCTACTCCACCCGTTCCTCCGGTTCGCCCACAGCAATCTAATTCTCAGAACGGCGGTAACGGCGAGGGAACCCAGGAAAAGAAAAAAaGCAACCGTGGCGTCATCATCATCTCTCTGATTTTCGCCTTCCTCGTTTGTGGCATTTTCTACTATTTCTATGATAGTGCCAATAAGAATAAGGAACTGGAAGCTTACGAGTATGCGATGCAGAGTAGCGACCCGATGGTTCTGCAGAGTTACCTAGATACTTACAAAGATGCTGACGAGGCGCATCGTGATTCCATCATGGCTCACCTCGAACTTCTGAAACAGACCGATCAGGACTGGACCAACGCCGTAGTAAGCGGTTCGAAAGAGGCCCTGCAGGCTTATCTCGACAAATACCCAAACAGTCCACACAAGCAGGAGGTTTTGAACAAGATAGATTCCATCGACTGGAATGTGGCAAAGAATGCTGATAATGTAGAAGCTTACCAGGCTTATCTCGCCGCTCATGCTGACGGTTCGCATATCGAAGAGGCTGAGAATGCGATGAAGAAAGCCAAGAGCAGAGATTTGCAGCCAGAAGAGAAAGATATGGTAAGCAGTCTGTTCCGCCATTTCTTCCAAAGCATCAATACCCGCGATGCTGATGGTTTGCAGGCTTCATGCGAAGACATTCTCTCTTCGCTTCTGGGTAAGAATTCTGCTACCAAGGCAGATGTTGTTACCTTTATGAATAAGCTTTATAAGGAAGATGTGACCAACCTGAACTGGTTCCTCACCAACGATTATAAGATCAAGAAGCGCGAGGTGGGTGACGAAGATTATGAATATCAGGTTCAGTTCTCAGCACGTGAGGAAGTTCAGCTTACCGACGGTACTAAGAAAACCAACCATTTCAAAATCAACGCAACCGTTTCGCCAGACGGCAAGGTTTCTGCGTTCAACATGTCGAAGATTAATGCCGCAGAATAGAATAAAAAACGCCCTGCAAGATCAGGAACTTCATTTCTGAATGTTCCCTTCTTGCAGGGCGTTTTCTTTTTACCTTCATGTTTCAGGAAGGTTCTCATGTCCGAGAACCCGTTCCCTTCTTTTAGAAATTACTTTGCATCCTTCATCTGACGGAGCAAATCTTTCTGCTTATCATTCAACCCGGTTGGCAACTTCACGTTGTAAGTAATCATCAGGTCGCCAAAGGTTCCGTCCCCCCGGTCATATCCTTTTCCGCGAACACGAACCTTCGTGCCATTCTGCGTTTCCGGCTTAATCTTCAGTTTGATTTTAGAACCATTACTCAATTTAATGATTCCTTCGCCGCCCAGCAGAGCCGTATAAAGGTCGATATTCACATTCATGTTCATTTCGCCGTTATTGGCACGACCATTCTGTCCGCAACCGCCGCCACAACCACCAGTACCGAAATCAGCACCAGCTCCGTAGCCAGCACCATTAAAGCCGCTACCATAACCGGCAGAACCCTTAAAACCGCCAAAATTGCCGGAACCGAATCCTTCAGCAGACTGCTGGCTTCTGCCACGCCCTCCGAAGAGATTTTCGAAGAAGCTGGAGAAACCTCCGCCTCCGCCAAACTGGCTGAAGTCGAAACCCTCGAATGGATTTCCACCTGCTCCACCATAGCTTCCGGAACCGCCTGCACCACCAGCTCCGCCGAAACCGCCGAATGCATCAGCATTCTTCCATTGTTCGCCATACTGGTCGTATTTAGCACGCTTATCTGGGTCAGAAATCACCTCATACGCCTCGTTCAGCGCCTGGAACTTAGCCTTCGCCTTCGGGTCGTTAGGGTGCAAATCTGGGTGAAACTGTTTTGCACGTTTACGATACGCAGCTCTCACATCCTTCTGCGGAATGTTCTTGTCTACGCCGAGAATCTTGTAATAATCAACAAATGCCATATTATAAAACCTCCTATTTTTtAGTTTTtAAAAAaTATCCAACAAAAAGTATGCCTATTTAAGTTCTTTTTTGTACTTTTGCAGAGAAAATAAGAAACAGAGCTCAACTGATGGGCTTTCATTACTCAAAAGTAATACATTAATTTATATGAAACAATTATTTGCTGCGCTTCTTCTGGCGCTAACTTTCAATTCACAAGCGATGGCACAACAACGTACCGTAAAACTGAGAGTGATAGAGACAAGCGATGTGCACGGCTCTTTCTTCCCTTACGATTTCATCAACCGTAAGCCAAAAGCAGGAACCTTGGCGCGCGTTTCTTCCTACGTCAATAATTTGCGAAAAGACTACAAGGATAACCTCATCCTCTTGGAGAATGGCGATATTCTGCAGGGACAGCCTACCTGCTATTATTATAATTATGTAAACACAGAGGATAGAAACGTGGCTGCCGATGTGGTAAACTACATGAAGTATGATGCGCAAGTGTTTGGCAATCATGATGTTGAAACGGGTCATCCAGTTTACGACAAATGGATAAAAGAACTCAATTGCCCAGTTCTTGGTTCCAACATCATCAGCACTTCTACAGGCGAGCCATACGTTAAGCCTTATCTCATCCTGAACCGCGAGGGCGTGAAGGTGGCAGTCTTGGGAATGATTACTCCTGCCATTCCAAACTGGCTCACGGAGAATCTCTGGAGCGGACTGAAATTTGAAAATATGGTAACAAACGCCCGCAAATGGGTGAAATATCTTCAGGAGAATGAGAAACCGGATGTCATCATCGGCCTCTTCCACAGCGGAAAAGACGGAGGCATCCAGACTGCCGAATATGATGAAGACGCCTCTATCAAGGTGGCAAAAGAAGTGCCGGGCTTCGACCTCGTTCTCTTCGGCCACGACCATACGCGCGACAACGAAACCGTAACCAATATTGATGGAAAGCAGGTGGTTTGCCTGGATCCTGCCAACAACGCCATTAGCGTGGCTGATGCTGAAATAACCCTCACCCTCAACAAGAAAAAGGTGAACGGAAAGAAGCAGCTGGTGGTAACTGACAAAAAGGTGACAGGCAAGATTGTGGATGTGACAGATTGTCCTATAGACGAGGATTTCATGAAGACTTTCGAACCTCAGATTGCGGAAGTAAAGAAATATGTGGGCAAGCAGATTGGCAACTTCAAGACTACCATCTACAGCCGCGACCAGTTCTTCGGCAGTTCTGCTTTCAACGATTTCATCCTCAACCTCCAGTTGCAGATAACAAAAGCCGACATTTCGTTCAACGCTCCCCTTCAGTTCAACGCGGTTCTGAAAGCCGGCCCAATCTACGTGAGCGACATGTTCAATCTCTATAAATATGAGAACCAGCTCTACGTAATGCGCATGACGGGCGAAGAAATCAGAAAGCATCTGGAAATGAGTTACGACCTTTGGGTGAACACCATGAAGAGCCCGGACGACCATCTCCTGCTGCTCGATGAGAAGACCGTTGGCGACCAGCAACGCCTCGGTTTCAAGAATCTCTCGTTCAACTTTGATAGTGCTGCGGGAATCGATTACGAAGTTGACGTAACCAAGCCAGATGGTGAGAAGGTGAAGATTCTGCGCATGAGCAACGGCGAACCTTTCGATGAGAAGAAATGGTACAAGGTAGCCGTTAACAGCTATCGTGGAAATGGCGGCGGCGAACTCCTAACCAAGGGTGCCGGAATCCCGAAAGACAGTCTTGAAAGCCGAATCATCTATCGCAGCAAGCGCGACCAGCGCTACTATCTGATGGAAGAAATTGAAAAGATGGGAACGGTTGATGCAAAACCAAACAACAATTGGAAGTTTGTGCCGGAAGCATGGACCAAGCCTGCTGCCCAGCGCGATTTCGAATTGCTGTTCGGTAAGAAGAAATAGCTCCTCGAAACGCTTCTGGAAAAGCATATTATAAAGATCAAAGTAAAAAAGCAAATAAGTTCAAAATAAAGAATGAAGTATTGGTTTATATTTTGCAAGACTGATCTCTTGCTCGAAAAGAAAGAAGACGGAACCTATACGATTCCTTGTTCAGAAGAGAGTCCAATCCCAACAAAGCCTTGGACTCACATTCTCAACATTACCCCGATGGAAGACGGAACAGAGGTGAAGACCTTCACCATTCCTGAGCCCGTTACCGGCAATCCGAAGTACGAAATGTGCGGTTTGCGCCCTAGTTTCTACAAACTCTCTCCTGCCCTTTACCAGAAAGCAGGAAAGTGTCAGGAGCTCAACTATTGGGACATGAATACCCAATTCTGCGGCGTTTGCGGAGCTCCGATGAAAATGGCAACCGACATCAGTAAGAAATGTACAGAATGCGGCAAACAGGTCTGGCCTTCGCTTGCCACAGCCATCATCGTTCTGATTAAGAAAGATGATCAGGTCTTGCTGGTACACGCTCGCAATTTCAAGGGAAATTTCGACAGTCTCGTGGCTGGTTTCGTTGAGACTGGCGAGAATTTGGAAGAGGCGGTTCATCGTGAAGTAATGGAAGAAACCGGTCTGACTATCAAGAACTTGAAATATTTCGGTTCCCAGCCTTGGCCTTATCCGAGCGGTCTGATGATTGGCTTCTCGGCAGAATATGTAGATGGAGAAATTCATCTTCAGAAAGAAGAACTCTCTCGTGGTAAATGGTTCACGAAAGAGAATCTCCCTATTCTCCCAGAGAAACTTTCCATCGCCCGAAAACTCATCGACGCCTGGCTGGCGGACAAACTCTAATAATGAGGACAAACTCTAAAAGTGAGGATAAACTCTAAAAAATGATGAAAGAGAAACTTTGGAATGCAAACTACATCAAGGTGATGACTACCAACTTTCTGTTGTATTTCGCCTTCTATCTGCTCACACCTTTGCTCCCTCTCTATCTGAGCGAAAATTTTGGAGCCACGAAAGATGTGATTGGAATTGTGCTGAGCGGCTATACGGTTGCCGCCCTCATCATTCGTCCGTTCAGCGGATATGTGGTTGACAGCTTTTCGCGCAAGAAGGTTCTGATGGTCTGTCTCTCGGCCTTCGCCATCTTCTTTGCCGGCTATATTGCAGCCAGCACGATCCTGATGTTTGCCATTTGCAGAACCCTGCACGGAGGTCCGTTCGGAGCCGTAACGGTTGCCAACAGCACCTGCGCCATCGACGTTCTTCCGGCAAGTAGGAGAAATGAAGGAATCGGACTCTACGGACTGAGCAACAATTTTGCCATGGCAATTGCTCCATCCATCGGAATCTATCTCCATAATGCGGTAGACAGTTACATGATTCTCTTCTGGATAGCTTTCATCGTGGCGATTGCCTCAGTTGTGATTGCAGGAACCATCCGCCTCCCCGAAAAGGAAATCGTTAAGAACAAGGAGAAGCTTTCTCTCGACCGCTTCTTCCTGACGCGTGCCTGGCTCCTTGCCATCAACATCGCCATGTTCGGTTTCTGCTGGGGCGTTCTGAGCAATTATCTCGCAATCTACAGCAAGGAGGAACTCGGAATTACGGGCGGAACGGGCACTTATTTTGCCCTTCTTTCCATGGGGCTGTTCCTGTCAAGATTGCAGGGAAGAAAAGCCTTGAGCCAGGGCAAACTTACCCAGAATGCGGCCGAAGGAATGCTGCTTTCGCTTGTTGGTTTCATCATCTTTGTTGCCGTCAAGCACCCGGTAGCCTATTATCTTTCGGCTTGTCTCATCGGCCTGGGCAACGGTCATCTTTACCCAGCCTTCCTCAACATGTTTATTAATGTGGCTCGTCACAACCAGCGTGGAACGGCAAACAGCAGCATTCTTACAGGTTGGGATTTGGGCTTCGGAATCGGCTGTCTGCTAGGCGGAGTTGTGGCAGAACATTTCGGTTACAACGGAACATTCTGGATGGTTGCTATAGAAAATGCAGCTTCCGTTCTCCTCTTCTTCGCCGCTTCAAAACAATTCTTTGAGAAGAGACGTAGAGAATAGAAAACAGTTAATAAAGAGAAATATAAGATTATGAATAAAAAAAGAGCACTTCATCCGAGACAGAAGAAAGTCTCAGGCGAAGTGCTCTTATTTTTATCTTACTTTTCTGTTTTTAGAAAGGAAGATCATCTGCGCTACCACCCTCTGCTGCAGGAGCTGCAGGCTGAACTGGAGGGAATGCTGCAGTTGCGCCATTAGCAGGAGCTGCTGGCTGAGCAGGAGCTACAGGAGCACCTACTGGAGGAAACGCACCTGGCTGCATTCCGCCCATAGCACCAGCAACGGCGTTAGGGTCAACACGCTGGATGTTCCAGGCACGGATGCTGTTGAACCAACGACCCTGATACTCGTGAGCATCAATATCGAAAGAAACCAGGAGTTCCTCACCACTCTGAATGTTGAACTGAGCCAGACGGTCTGCTCCGAAAACATCAAAGCACAATTTCTTTGGATACTGCTCGTGGGTTTCAATTACGAACGACTGAGCTTTCCACTCTCCTCTTGCAGAGACGCCGCTTCTTTCAGGCAAAACGGCAATAACCTTTCCTTGTAATTCCATATGATAATATTTAAAGTTTTTCCTTTGTTTAAAGGGTGTTTTTTtCTTTCTGACTGCGAAATTACTAAAAATAGTTCAAAAACTAGAACTTTTCTCCAATTATTTTTGCTTATCAGCGATATTTTTTGTATTTTTGTGCTCAATTAGGTGATATTGCCTAATTAAATTAAGGTGAAACAGAAAACAAAATAAAATTTAAATAAAATACTCATGAGATTTACAGTATCAAGTTCTGCATTGAGCAGCAAGCTCAACATGCTCGCAAAAGTGATTGGAAGCAAGAATTCGTTGCCAATCCTCGATTGTTTCCTTTTCCAAGTTGCTAACGGTGAAATGAGCATCACGGCTAGCGATAGTGATAATGTCATCAAGAGTACACTCGCTCTTACCGACCACGATGGAGAAGGTGAGTTTTGTGTGCCTAACCGCGTTATCCTCGATGCGTTGAAGGAACTGCCTGAGCAGCCTCTTCACTTCGATGTGGATACTGCCGGAGAAGCCGTTGCCATCAAGATTGTTTACCAGAACGGTCTTTACAACTTCACAGGTCAGAGCGCAGAGGAATATCCTCGCACACAGAGCATGAACGATGCTTGCACCACCGTTTCTTTGCCTACAGAAATGCTGATCAACAACATTTCACGCTCGCTCTTCGCTACAGCCAACGATGAGTTGCGCCCTGTCATGAACGGTATTTATTTCGACCTGACAGCAGATGCTCTCGCTATAGTAGCAAGCGATGGTCACAAGCTGGTTCGCAGCAAGAACTTCACTATCAAGAGCGAATCTCCTTCAGCATTCAATTTGCCTAAGAAGCCAGCTTCTCTGCTGAAGAACATTCTGAGCAAGGACGGCGACGACGCTATCATCAAGTTTGATGACCGAAGTGCAGAAATCCAGTTTACTGACGGCGTTATGAGATGCAGACTGATTGATGGCCGCTACCCAAACTACAACTCTGTCATTCCAAACAACCCTAACGAGGTTACAGTAGACCGCAGAGGCTTGCAGAGTGCTTTGCGTCGCGTGTTGCCATTTGCAAGCGAGAGCAGCCAGCTCATCCGTTTCCACATCGAGTCAGGCCGTTTCGAGGTTTCTTCTGAGGATATTGACTTCTCGACATCTGCAAAGGAACAGTTGTCTTGCGAATACAACGGCTCTCCTATCAGCATCGGCTTCAAGGGAAGCAGTCTGATGGAAATCCTGAGCAATCTCACCAGCGACAACATCATCATCCAGCTGGCAGACCCAAGCCGTGCCGGAATCATCGTACCAGCAGAACAGCCTGAGAACGAAGATATTCTGATGCTCATCATGCCTATGCTCCTTAACGACTAAAGGAGCACGGGCTTTCTCTGAAACAACAAAAAGAAAAGTATTTCTACAAAAATGAAACTCAATTTAACAAAGCCTCTGATCGTGTTCGACCTGGAGACAACGGGTCTTGACATGATCAAGGATCGTATTATACAGATTTCTTACATCAAGGTAATGCCTGATGGAACTGAAGACCGCAAGAACCTCTACGTAAATCCTTGCAAGGAGATTCCTGCCGAAGTAGTTGCCCTTACAGGCATCAGCAACGAAGATGTAAAAGATGCGCCAACCTTCAAGCAGCTGGCTTCCACATTAGAGAAGGAATTTACAGGTTGCGATTTCGCAGGCTACAATTCCAACCACTTCGATGTACCGATGCTCGCAGAAGAATTCCTGCGTGCTGGAATCGACTTCGATTTCAACAAGTGCCGTCTCATCGATGCGCAGACCATCTTCATGAAGATGGAACGCCGTAACCTGGCTGCTGCCTACAAGTTCTATTGCGGCAGAAAGATGGAGGAAGATTTCGAAGCTCATCGTGCAGATCAGGATACAGAGGCTACTTACCGCGTGCTCATGGGCGAGCTCGACAAGTATGCTCCAGGCGTGCAGGACGAACCTGAGCGCGTGCTCAACAACAATATGGATGAACTTGCCGATTTCTCTAAGCAAAAGGATAATGTAGATTTCGCCGGACGCATCGTTTGGGAAGAGGTAAAAGACGCCCAGGGCAACGTTGTAAACGATGAGAACGGAAATCCTTTGAAGCACGAAGTATTCAACTTCGGCAAATACAAAGGATGGGATGTGGCTGAGATTCTGACCAAAGACCCGGGTTATTTTACATGGGTCTTGGGAAGCGATTTCACCAACAATACCAAGCAGGTACTTACCCGCATCCGCCTTCGTGAATTCAACAAGAGAATGGGAAAATAATTGTTACCGGGCTTTCGCAAGCAGTTGAAGAACAAACCTCTTGCGAAACTCGGATTTATTTCTTAACAGTTAGAAAAATTCATGTTAAAAGGAAAGAAAATCGTATTGGGTATTACGGGCTCTATTGCAGCCTACAAGTCTTGCCTCATCATACGAGGTCTCATCAAGCGCGGAGCCGAAGTGCAGGTGGTCATTACGCCTGCAGGAAAGGAGTTCATCACTCCCATCACCCTTTCGGCTCTTACGCATAAGCCTGTGGTAAGCGAATTCTTCTCGCAGCGCGATGGAACCTGGAATTCGCACGTAGACTTAGGTCTGTGGGCCGACGCCATGCTCATCGCTCCTTGCACAGCCTCTACCATGGGAAAGATGGCTCACGGAATTGCTGACAACATGCTCATCACAACCTATCTGTCGATGAAAGCGCCTGTTTTCATCGCTCCAGCCATGGACCTCGACATGTATAAGCATCCTTCTACCCAAACCAACATGAAAACACTTCTGGGCTATGGAAATCACATCATAGAACCCGAAGTGGGATTCCTGGCAAGCGGACTGGAAGGAAAGGGACGCATGGAAGAACCTGATATTATCGTAGAATGCCTTGACAGATTCTTCGATGAACAGGCTCAGCAGAATGCGAAGACCGATGAATCTGCATCAGAAAACTGCAAGGAAAAaGAAAGCGATAAGCTCGATTTGAAAGGCAAGAAGATCATGATTACAGCCGGACCAACTTACGAAAAGATTGACCCGGTACGTTTCATCGGCAATTATTCTTCCGGCAAAATGGGCTTTGCCCTTGCTGAAGAGTGCTGCCGTCGTGGTGCTGAGGTTACGCTGGTTGCAGGTCCGGTTTCGCTCAGCTGTTCCGAAGCCATTCATCGCATCGATGTAGAAAGTTGCGAGGAAATGTATCAGGCTGCCACTAAAGCTTTTGCCTCAACCGATGTAGCCATTCTCTGTGCTGCTGTTGCTGATTTCAAGCCAAGCGAGATTGCTGACAGGAAAATCAAGCGCGAGAAAGATGATCTGGAACTCCGCCTCGTCCCTACTCACGATATTGCTGCAGCCCTTGGCAAGATGAAACAAAAACATCAGAGAATTGTGGCTTTCGCCCTGGAAACCAACGATGAAGAGGCTAATGCACAGAAAAAACGCAAAAaGAAAAATGCCGATTTCATCGTGCTTAACTCTACTCGCAATCCGGGAACCACATTCCGTACGGATGACAACCAGATAACGATTATTTCTGAAGAGGGTAAGAAAGAATATGAGAAGAAACCGAAAACTGAAGTGGCTCGTGACATTATCAACGAGCTGGCTCATCTCTTGTAGCCCCATCACATCAGCCGCTCAGGAGTTACAGGCTAAGATTACCATCAACCATGCCCAGATTCAGGGCACGGAAAACCGGGTATTCGATAATCTGCAGCAAACTCTTGAGCAGTTTGTGAACGACAGGCAATGGACGAATCTTCAATTCAGGAAGAACGAGCGCATCGTGTGCAACTTCAATATCACGATAAGCAAGTATGATAAAGACCAGAATATCTTTACCTGCAAGGCGCTCATCCAGGCCAACCGTCCCGTCTACAATTCAGCCTATACGTCCACCTTATATAATAATGTGGATGAAAACTTCACGTTCAAGTTTGCCGAGTTCGACCAGCTGGAGTTTACCGAAGAGCGGATTGACAACCAGCTAACGGCTCTGCTCGCCTACTATGCTTACCTCATCATCGGTTTAGATCTTGACAGTTTTGCGCCTAAAGGTGGTGAAGACATTCTGCAACGTTGCATGAACCTCACCAACAACGCCCAGAATCTGGATTTTCCGGGCTGGAAAGCGTTTAGTGACAGCAGAAACCGGTTCGCCATAATTTCCGATTATCTCGACGGAGCCATGGAGCCTTTCAGAATGCTGCAATACAACTATTACAGAAAAGGGCTCGATGAAATGGCGAATAATGTGGAACGAGGCAGAACTGAAATCACCAACACCCTGCTCCAGGATCTGAAGAAGGCACGTACAGACAGACCGCTCAGTCTGCTGCCACAAATCTGGACCGACTATAAGAAGGACGAGCTTGCTAACATCTATCAGAAACATGGCACTCAGAAAGAGAAAGAAAGCATTTATGAGCTGCTCTTCTCCATTAATCCTTCTCAAAACTCATATTGGGACAAAATCAAGGAATAAGGCTACATGCAGAATGATTCGAGGCAACTTCCCGGACGATAAAGCAAAGATTCTTCATAGGTAGGTTAAGTTCCTTTAAAACAATAAGATAAGAAATTATGCTCAAGCAATTATACATCAAGAATTTCACGTTGATTGACGAGTTGGACATTCCTCTTTATCCAGGATTCTCAGTCATCACGGGCGAGACGGGTGCCGGAAAGAGCATCATTCTCGGAGCCATCGGACTGCTCCTGGGCAACCGTGCAGACAGCAAGGCCATCAAGGCAGGAAGAGACCGATGCGTGATTGAAGCCCACTTCGACCTGTCAAAATACGGAATGCAGGATTTCTTCGATGCTAACGATATTGATTATGATGCAGAAGACACCATCATCCGCCGCGAACTGACTGCTGCCGGAAAGAGCCGTGCCTTCATCAACGACACGCCCGTCCCCCTGAGCAAGATGAGAGAACTGGGCGAACAGCTCGTCGATATTCATTCGCAGCACCAGAACCTCCTGCTGCAGAAGGAAGACTTCCAGCTCAGCGTGGTCGACATTATTGCCCACGATGAAAAGCAGAAGAAGGCTTATCTTGCCGAATACAAGAACTATAAAAAGGCTAAGCAACAGCTGGAAGACCTGAAAGCGGAAATCGCAAAGAACAGGGAGAACGAGGAATTCATGCGCTTCCAGTTTAAGGAACTGGATGACGCTAACCTGCAGGAAGGCGAACTTGAGCAACTGGAACAGGAAGCAGAAACCCTGAGCCATTCTGAAGACATCAAGACTGCTCTCTATGAAGCAGATAATGCACTCTCGGGCGAAGACGGCAGTATTCTCGACAAACTGAAGAATGCAGCCCAGCAGATTGACAACATCAAGGAGGTTTATCCGGATGTGAAAGAGGTGGCTGAGCGAATGCAGAGCAGCTATATAGAACTCAAGGATATTGCCCAGGAAATAAGCGGAAGCGTTGACAATATAGAGTTCGACCCGAACCGGCTTGAAACCATCAATTCCCGACTTGACCACCTCTACTCGCTCCAGCAGAAATTCCATGTGGAAAATGTAGAGGAACTCATCGCCACTCGCGAGCGAATCAACGAACAGCTACAGCACATTGATAATGGAGATGAAGACATAGAAGAGCTGGAAAAACAAGTTGCCCTTCTGCTTGCCAAGGCTGAAAAGCTGGCTGGTGAACTGACTGCCATCCGAACAAAATCGGCTAGAAAGATAGAAGAAGAAATGAAGAAACGTCTCATTCCTCTGGGAATTCCAAACGTCCGCTTCGAAATTTCATTCTCCGCCAAGCCGCTCAGTTCTGATGGTGTTGACAAGGTAAATTTCCTGTTCAGCGCCAACAAGAGCACGCTTCTCCAGCCGGTGAGTCAGGTTGCTTCTGGTGGAGAAATCGCCCGCGTCATGCTTTCTCTGAAGGCCATGATCAGCGGCGCCGTAAAACTGCCAACCATCATCTTTGATGAAATCGACACGGGAGTAAGCGGTAAGACTGCTGAAAAGATGGCGGAAATCATGACAGAGATGGGCAACCTGAACCGTCAGGTTATTTCCATCACCCACCTGCCTCAGATTGCTTCCATGGGAACCCATCATTACAAGGTTCTGAAAGAAGAAACCGAAGAGGGAACTCTTTCTCACATGAAGGAACTCAACGAGCAGCAGCGCATAGAAGAAATCGCCCAGATGCTCAGCGGAAGCGACATTACGCCTGCTGCCCTGGCAAATGCTAAGGAGTTGCTCAATAAACACAAGCAACACAAATAAGATTATGAAAAAAaTAAATATGATCATGATGGGACTGATGCTCGGAGCATCGTCCCTCTATGCCCAGCCGGGTTCGGTCCAGAAACTGGCTAAGAGCGTTTTCACCTTGACTACTTTCAATCAGAAAGGCGACATTATCGCCTCTACCCAAGGTGTTTTTATCGACAACAAGGGAACGGCTATCAGCACCTTCAAGCCATTTGTCGGAGCTGTAAAGGCTAGCGTTGTTGACGCTTCCGGAAAATCGATTCCTGTTGAGGCCATCATGGGAGCCGACGAACTCTACGATGTGGCTAAATTCCGCATCAACGCCTCTACTGTTGCTGCCCCTATTGCAACCAAGGAATCGGCTGCTGGCGACAAGGTCTGGCTGGTTCCATATTCTATCAAGAAGCCGGCTTACCAGCAGGAGGACATCAGCAGCGTAGAGAAGTTCAAGACTACGTACAACTATTACATCTTCTCGAATAGTGCTCCCGAAAATGCAGTAGGTTGTCCGTTTGCCAACAAGAACGGTCAGGTCATCGGTCTGATGCACAGCAATGGTCAGGTTACGGCCATCGACGCCAACTACGCCAAGCAGCTGAAGGTAACCGGTCTTTCGAGTCTTGATGCAGCACTTCGCGAAACCACCATCCGTACAGCTCTTCCTGATACAGAGAACGAAGCGATGACGATGATGACTCTGAAGAAAGGCCAGACTACAGCTGATGAGTATGCGAAATATAGCGATGAGTTTATCAGCAAATTTCCTACTTCAGCCTTCGGTTACAAGGAGAAAGCCGCTTATCTGACGGATAAGGCCGAATATGATGCAGCTGCCAAACTGATGGAAGAAGGCATTAAGAAATCGGCTGCCAAGGATGAGGCTCATTCCAACTATGCCGACCTGATTTATCAGAAGATTATTTACAAGGGCGATTCTGTTTATAAGGACTGGACGCTTGATAAGGCCATAGCTGAGGCTCAAAAGGCATACGAAATCAAGGCTCAGCCTATTTACCGCCATCAGGAAGCGCAGATTAATTTTGTAAAGGGTGAGTATCAGAAAGCTTACGATACTTTCATGGATTTGACCAATACTTCACTTCTCAGCGGCGAACTCTATTTTGAGGCTGCCCAGGCTAAGAAGAATCTCAAGGCTCCAGCCAAGGAGATTGAGGTTTTGCTCGATAGTGCGGTAAGCGTTGGAAACAAGATCGGAATGGTTGCGAATTATTATCTGGCACGTGGAGAATTTCTGAAGGAGCAGGGTGAATTCCGCCGCGCTATTCAGGATTATAATATGTACGATTCCATTGCCCGTCCTGTTTCGCCAGCCTTCTTCTACACCCGTTACCAATGCGAAACCAAGTTACGCATGTGGCAGCCAGCCCTGCTTGATATTGCCCGCACCTGTTACCTGGCTCCTAAAGAGCCTACTTATTTTGCAGAATGGGCAAGTCTCGACTTGCGTGTAAAGCGTTATGATGAAGGAATCAGCGCAGCCACCCATTGCATAGAGTTGGCTCCTGAATATGCTGACGGCTACCTTCTCTTAGGACTGCTCCAGAAGGAGAAAGGAAATAAGGAAGAGGCCATCAAGAACCTGAAGAAAGCCCAGGAACTCGGCGATTCCCGCGCTGGAGAATATCTCAAGAAAGTGAAGTAATTATTTTAGTAATAAGTAAGAAAGTCCGTAGGCATTTTAACAGAACGCCTACGGACTTTCTTTTACATTTTAGTCATGTGGTACCCCAGCATTTTAAGCTCTACGGCTATTCCCATAAGGAACATCTGGTGAAGGGCGGCAACGAAACCACGGAAGGCTTCCTCGCTTCCAGGCTGCAGATTCAGATGAATCAGCTTGCTGTAAGAGCGCGAAGCACATTCTGCCACTACATTCGTAACAGCCTTATGCGCTTCCTCATTCAGCAGCAGAACCTTTTCGCAGATGTAATCATCCATGTGGTCGAAATCTATTCTGTCACGAAGATATTCATAATGATTCTCTACCTTGCTGTAGAGTTCCCAATCCTCATCCCAATACTTGGCAAGCGCCATTCCTACATACATGATCCAACCCAATGAAACCGTAGGATATTTGGCAAACTCGCGAATCGCATCAGGCAGATAACTCTCGCCTACTTTCTGCCACAGCTCTTCCAAATCCGGAGCTTCCGGCAAATGAGCGTCTACCTTATCAATACCCAGCAGATATTGATAAAGATCTTCCTTGAAGACAGCTTCAAAATTCTTTTTCTCTTCCATTTATCTTTTCTTTTTCTAATATTTTTTTACTGAACTCTGCAAACCCTGATTCCTATTTGCACCGGATGTTTATGCATGTAAGTATAAAGTGTCATCGGTTCATCAATCACCTTCTTGTGAATGCTGCTGGCGTTGAGCAGATGCAATCCGTCTTTGTGCCAGGAGGCAATACCGATGTGGGTTGTGTCGAGACCCTTTTTGTTGGTAATGATGGCGATAATGTCACCATCATGAATAGCGTTGCGGAAAACTGCCGTGTTGGCAATCTTGCCCTTCGGAACATAACGGTAACGCTTGCCGTTCACACTCTGTTCCAGTTTTCTGATTCCCGATTTCCATTCCGGATGAGCCTTAAGCATCTTATAGCTCGAAACATGCGTACTCATCCAGTTGATGTTCACGGTCTGAACGGCCGAGAAAGGAGGATTGGGCGCAATATTCTTCACGATTCCCTCGCGCTCGTTTGCATCCATCCAAATCGTGAAATAATGCTGGCGCTTCACATAGGAAACCTCTCCGCTCACATAACGCACATTCCGGAGATATTCACAGAAAGCCGAGAAAGAAGTCTCATTCTTCTTGGCGCATAGGGTGAGCGCCGTTACCATCTCTACGTATGTGGTGCAGTCCAGCTCACGGGTGTTCACGATGAGCACCTCTTCCTTCGTTCGGTCCAGCGTGCCGCCCACATAAGGAACGCCCGCCATCTGCTTGCCGAACCAAAGCATCCAACTGGCTGGTTTCTTCTTCATCGCCCTTGCCTGCTGCAGCAGTCCTACAATCCGCAGACTGTCCTGCCGCTGATAAACCACATTCACCCTGGCTTCTCCCGGAACAGCCAGCACACAAGCCAGCACGATAGCTGCCATTTTCGTAAATATTTTCATCTCTTCTCTTTTTATATGTTAATGATGACGTTTCCTGCCGAAGTTCACACCCACATAAATATTGAGTGAGCCAAACGAATTGTTGGTAGAAAACTGTTTTTTCTTATAGTTGTAGGAATGGATGATGGTGCTGGCGCCCGCGTACCAATGCGTGTTGTTCCACACAATACCGAAGCGGCCTATTCCATCCAGGTTCACATTCTTGAAACTGAAGTTGGTAATGTCCAGATGTTCCCTTTCATTATCCGATTTCGAGCGGTTGTAAGCCACACCTACCGAGAGCGAAGCGTTGAAGAGCCAGTTCTTGGCGAAAACCCAGTTGTAAGCATAGCCGCAGGTTACGTTCACATCGCTGTATTTCACCTTGCTGAACATCAGCGAACTGTCTATCTTGGCTTCCGGAGTTCCCCCGTTTGTCAGATTTTTATTCAGCTTTTCATCTACAAGATTGGTCAGTTTATCCCAGTTCACCTCCAGTTCATGTTCCGTGTAACCGATTCCCAGAAGCATGGAACCGGCACTTCTCCGCTGCACCGTACTCTGCGAATAGGCGGCAGGATAAGAGAAGCGGCGATGGTTGAAGATGTAATAAAGATTGAATCCCTTGATGCTCGATTTGAAACCGTCGAAAGGAGCCTTGCGGATAGGGGCACAATTGATGTGCTCACCCAGATTCATCCGCTGAACATGATAGTCATTTCCCGTCTGGCGCCAGAACAGATCTATTCCCAGCAGACTGCTGTAGAGGCTCAGGTCAAACTCCTTTTTATTAGTGTGGTTATTCCTGAAATTAATGTGCTTCAGGTCGAACGTATAACCCAGAAACACCCATCGCCAGCCCAGATAAGGCCCCAGGCGGTAAGAAGGATCAGGCGAGAAGGAAATGCTCTGTCCTTCGCTGTTTCTGAGCGTATATTCCTCGTAGGTATTGGTGTTCTGCAGCATCACCGTATAATTGTAATGCTGGTCTTCTATATAAGCCGAATCCGTACTGTTGAATTCTCTGAAGAACCGGGTGAACACATCTCCCACCTGATGGAAGAAGGTTTTGCGATGGCGCTCTTTCACGAGGCTGTCCTGGGAATTGGACATGAACATCGTCTTGTTGAAGAGCGTTCCCAGCATGGTAGAATCCACGGACTCCCCTGCCCTTGCCGAAGTGCAGACAAGGGAACAGATAAATCCTACTATACAGAAACATCTCTTCATAACTTACGCTCTAATCCTGATGATGATTTTGTAAAAAATCAGTTCTTCCACAATACTCGGTCCAGCACCCAGTTGACAGCCGTAGCCGAAACGCTGGTGCAGTCGCATTTTCCTATTCCCTGCAGATGCTGAATCACACTCTTGATGAGCGGCAGCTGCACATAAGGCGGATTCGGAACCGTAATCAAGTTTTTTCCTTCGCTCGTAATCACTTCTATCGGCTGGTAAGTGAACACCGAGAATGAGAGCGAACCTTTCTCGCCAATCACCTCGATGCAGTCTTCCTTCGCACTCTCATGTCCCACGAAGCACCAGCTTCCGCTGCCCGGAATTCCACTCTCAAAGAAGAAGCACGCCGAGAGCGTATCTTCAGCCTGATAAAGATGCGCTCTGTTGGCAGGATAGCCGTGCGCACGGGTAATCACACCAAACAGGTTCTGGAGCAAATCTATCTGATGAGGAGCCAGGTCGTAGAAATAGCCGCCGCCCGCAATATCCGGCTGCAGTCGCCAAGGCATTTCCTTGCCGCTCTGAAAGTCGAGATCGCGCGGAGGAACCGAGAAGCGCACCTGAACATTCACCACGTTACCGATGGTTCCGCTCTCGATAATCTCCTTCACCTTCTGGAAGTAAGGAAGATAACGGCGATAGTAAGCTACGAAGCAGGGAACACCCGTCTGCTCGCTGATGCGGTTGATGCGGATGCAGTCGTTGTAGCTCGCTGCCAGCGGTTTCTCTATATAGCAGGGTTTGCCCGCACGCATCGCCATGATGGCAAAGATGGCGTGAGAAGAAGGTGGCGTGGCGATGTAAACAGCATTCACATCGGGGTCTTCTATCAATTCCGATGCATCCGTGTACCATTTGCGCACATGATGGCGCTCAGCATAGCTGCGTGCCTTGTTCTCGCTTCGGCTCATCACAGCCACCACCTGCGAACCCTCCACTTCGTTGAAAGCCGGTCCGCTTTTCTTTtCGGTTACTTCTCCGCAGCCGATAAATCCCCAATTAATCTGTTTCATTCTCTGTTGGTTTATTCTCTCCCGAAAGATTATTCTCCGGCGAGCGATTTGTTGATTTCGTCAATATAGTCGAGCACCTCGTCGCGTCCCATCTTCTTTTCACTACTGGTAATGAAATAAGGTGGAAGTGCTTCCCAGCGGTCTTCCAGCGCATGCATCCATTTCTCCGCATTCATGCGAGCCTTGACCGGACCCAACTTGTCGGCCTTGGTAAAGACGATGCAGAAAGGAACGCCGCTCTCGCCCAGCCAGTCTACAAACTCGCGGTCTATCTTCTGCTGGTCGTGGCGCACGTCGATGAGCACAAAGACATTAGCCAACTGCTGGCGCTGCAGAATATAACTGCTTATCATTTGTTCCAGCTGCTTCTGTACGGTCTTCGAACGCTTGGCGAAACCATAGCCAGGAAGGTCAACCAGATACCATTCGTTGTTGATAATGAAGTGGTTGATAAGCAGCGTCTTACCCGGTGTGGCTGAAGTCTTAGCCAAACCCTTGTGGTTGCAGAGCATATTGATGAGGCTCGATTTTCCCACATTACTTCTGCCAATGAAAGCATATTCAGCCTTCGTATCTTTCGGACACATGCTCACTCGTGGAGCCGATATTGTAAATTCTGATTTCTTAATTTCCATTCTTTCTATTTTTCTTTTATAAATATTTATTATTAACGGCCGCACATCAACTAATCATAAAGTTCAATGTTCAACGCTCAAAGTTCAAAGTCTAGAGCATTTCAGCCAGTTCCAGCCATCTCATTTCCTTCTCATCAAGTTCATCCTTGATTTCAGGCAGGCGCTTGCTTTTCTCCGTCAGTTCCTCAACCGATAGATTTCCGCTGCAGAGTTCCTCTTCCAGCTTCTTCTGTTCCTCGGTCAGCGCATCTATTTCCTGGGTCAGCTGCTCATATTCGCGCTTCTCCTTGTAGCTCATCTTGCGCTTGTTCTCAAAATTGGCGTCGCGCTTGGCCGTGCCAGCTCCGTCGTTTTCTGCCGTTGCATTTCCGCTCTTTGCCGGTTTCGCCTGTTCCGCCTCGTCCTTCGCCTGCATCCGGCTCCATTCCCTGTACTGCGTATAGTTGCCTGGGAAATCCTGTATTTCGCCTTCGCCCTTGAAACCCAGCAGATGGTCTACTACCTTGTCCATGAAATAGCGGTCGTGGCTCACCACGATGACGCAACCCGCAAAATCCTGAAGATATTCTTCCAGTACCTGCAGCGTCTGGATGTCAAGGTCGTTGGTCGGCTCGTCCAGCACCAGGAAGTTCGGATTCCTCATCAGCACCGTACAGAGGTAAAGCTTGCGCTTCTCGCCGCCGCTCAGCTTGTAAACGTAGTTGTGCTGCTCCTCGGGCGTAAAGAGGAAGAACTGCAGAAACTGCGAAGCCGTCATGTGCTTGCCGCCGCCCAGATCTATATAATCAGCAATCTCCGTAATCACGTCAATCACCTTCTGGTCTTCACGGAATTTCAGTCCCTCCTGCGAGAAATAGCCGAAGCGAACCGTCTCGCCGATGTCAAACTTGCCGCTGTCGGGCTGAACCTCGCCCAGCAGCATCTTGATGAAGGTCGATTTTCCCGTTCCGTTATTACCCACAATACCCATCTTCTCGAAGCGGGCAAAGTTGTAGTAGAAGTTGTCGAGAATCACCTTCTTCTGTCCCCTGTCATCGAAAGCCTTGCTCACATACTGGCATTCAAAAATCTTCGAACCTATATAAACGGTAGAAGCCTTCAGCCTTACCTGCCTGTCTTCGATGCGCTGCTTCGCCACCTTCTCCAGCTCGTAGAAAGCATCCTCGCGGTATTTTGCCTTGTGTCCGCGAGCCTGAGGCTGACGGCGCATCCAGTCGAGTTCCCTGCGGTAGAGATTCTTCGAGTGCTGAATTTCGGCTCTCAGATTGTCCATTCTCTCCTGCCTCTTCTCCAGATAATAGGCATAATTGCCGCGGTAGGTGTAGATGGTGCGGTCGTCGAGTTCCAGAATCGTATTGCACACCTTGTCCAGGAAGAATCGGTCGTGCGTAACCATGAAGATGGTCTTGTTGCCGCGGTTCAGATAACCCTCCAGCCACTCTATCATCTCCAGGTCCAGATGGTTGGTCGGCTCGTCCAGCATCAGGAAGTCGGGTTCCGTAATCAGCACATTCGCCAGCGCCACTCGCTTCTGCTGTCCGCCGCTGAGCTGTCCCATCGGCTGTTCCAGGTTGGTAATGTGCAGCTGGGTGAGAATCTGTTTCGCCTTCAGCACCTTCTCCGGATCATCCTCATGATTGAAGCACGCCTGCAGCACACTTTCCTCCGGATCAAACTGCGGCGACTGCTCCAGATAGCCCACCTTCAAGTCGCGTCGGTAGATGATGTCTCCGCTCTCGTGTCCCTCTTTATCCATCAGCACCGACATGAGCGTAGACTTTCCCGTGCCGTTTCTCGCCACGAGTCCCACTTTCTGTCCTTCAGCGATAGAGAAGGAAATATTATCAAAAAGAACCTGTGCACCAAAGCGTTTGGTGAGGTTTTGAACGTCTAAATAGGGTATTTGACTAGCCATTTTTATTTTTTTtGTGCAAAGATAGGCAAAATATTTGGCAGAAACAAATTTTTTAATTATCTTTGCACACGAATTTATCAATCAATACCGTGTTTCCATTCAGAAACGCGACATTTCAGAAAAAAaTCATTAATATACAATATATAATATATGTATAGCAAAGAAGAATTACAAGCAAAGAGTGTCGTTCAGTTGAAGGACATTGCCAAGGAACTGGGAGTCAAGGTAAAGAAGAGCGATAACAAGGAAACTATCGTCTATGCCATTCTCGACGCCCAGGCGGAACAGCCAGCTCCTGAAGCAGCCCCTAAGCGCAAGCGCACCCGCATTGCAACCAAGAAAGAAGACCGTGTTTATTCCGTACACGGTAATGAAGGAGAGAATTTCGACGTGCAGAAGAACCAGGTATTGGGTCCTAACGGCGGCGAGACTGCTCCTCAGGCTATGAACGAAACTGCCCCAGCCCCAGCGGTTGAGGAAGAAATCCAGTTCAGCCCGGCAGAGCAGAGTTTACAATCAGCTGCCCAGAAGCAGACTCTAAACCAATCAGGCGAAGACATCGAGGCTCAGGTACTTGCCAACTTCCCGAAACACCGCGGCAGAAGAAGCAAGGCAGAACTCGAAGCCATTGCAGAAGCCAGAGCAGCTGCCATCAGAAAGCATCAGGCGGTAAAAGCCGAGCTAGAAGCGCAGATGGCGAAAGATGCACAGGAGACGGCTAACCAGCAGGCTGCTACTGAGGCAGAACAGCAGGAAGAGCCAACAGCCGATAACCAGCAGACTGCTCCTGAGCAAGTTGCCGTTCCGGAAGAGCAGTTCTCTGCCGGAAACGCTGAGAGCGCTAACATCAGCGGTGATTTGCAGGCGATGCTCCAGGCTAAGATGAATGCACAGAACGCAGCAGCAGCTCCGGCAGCAGCTCCGGCTCCAGCTGAGGAGGCAAAGGAAAAAGCTACTGAAAAAACTGCAACCGATAAGAAACAGGAGTCAGCTCCTATCCACTATACTGAAGGTATGAAGGTAGAACTCGATGCAGACGGAACCTGGAAGGGTGATCCGGGCGATGGAACCGATTTCATCCTGGTAGTCGACATTCCTATCGAAGACCAGGCTGCCATTCCTACTGTCGATATCTTCGACCGTCCTACCACTCCGCAGACTTCTCACCAGCACACACCTGCTGCTGCCCCTGCAGCCAAGAACAAGCAGGAAGCACCAGCCTACGATTTCAGCAATCTCGTGAAATCCAACGGTGTGCTCGAAGTGATTTCAGAGGGCTACGGATTCCTGCGCAGCAGCGATTACAATTACCTTTCTTCACCGGACGATGTTTATGTAGCATCCAGCTTCGTCAAGAAGTTCGGTCTGAAGACTGGCGATGTCATCGAGTGCAAGGTGCGTCCGCCTCACGAGGGCGAGAAATACTTCCCGCTCACCAGCATCATCAAGATCAATGGCCGTGACCCGTCAGAGGTTCGTGACCGTGTTCCTTTCGAGCACCTCACCCCACTCTTCCCTGATGAGAAGTTCAATCTCTGTGGCGACCGCCGCACCACCAATCTCAGCACCCGCATCGTAGACCTCTTCTCGCCAATCGGTAAGGGTCAGCGTGCGCTCATCGTGGCTCAGCCTAAGACCGGTAAGACCATCCTCATGAAGGATATTGCCAACGCCATCGCAGCCAACCATCCTGAGGCTTACCTCATGATGCTGCTCATCGACGAGCGTCCTGAGGAGGTTACTGACATGGCCCGCACCGTGAATGCAGAGGTTATCGCCTCTACCTTCGACGAGCCAGCAGAGCGCCATGTCAAGATTGCCGGAATCGTGCTCGAGAAGGCTAAGAGAATGGTAGAATGCGGACACGATGTTGTCATCTTCCTCGATTCTATCACCCGTCTCGCCCGTGCCTACAACACCACAGCTCCTGCATCTGGTAAGGTGCTCACCGGTGGTGTGGATGCAAACGCCCTCCAGAAGCCTAAGCGTTTCTTCGGTGCTGCGCGTAACATCGAAGGCGGCGGTTCGCTCACCATCATCGCTACTGCCCTCATCGATACAGGTAGTAAGATGGATGAAGTCATCTTCGAGGAGTTCAAGGGAACCGGTAACATGGAGTTGCAGCTCGACCGCTCACTCAGCAACAAGCGCATCTTCCCTGCTGTCAACCTCATTTCTTCGTCTACCCGTCGCGACGATCTGCTGCAGGACAAGACAACGCTCGACCGCATGTGGATTCTGCGCAAGTATCTGTCCGACATGAATTCTATCGAGGCGATGAGCACCATCCACAAGAATATGCAGCATACTCGCAACAACGACGAGTTCCTGCTCTCTATGAATTCATAACCCCTCATCCGGGTTTACCATATCTGAATATCCGGCAAAAGGCTCCGTTCATCAGCAGTCTTTACTAGATATAAAAGAAGAGAGATTTGAAAGAGAAGGGCAAGTTCCATTTTCGGGATTTGCCCTTCGTGTTTTTTtACTGTTTAAAATCATTAAAAAAaTATCGCATTTCATTTTTTATTCGTATCTTTGCTTATCTTAAACACAGAGGGGGCGCAAAGCCCCAATATAAATAATGTATAACTTAAAATCAAACGAACCATGAGCAAATATTTTGCAGAATCAGAATTGATTATCAATGAAGACGGAAGCTGCTTCCACCTTCATCTTCGCCCGGAACAAGTGGCTGATAAAGTAATCCTCGTTGGCGACCCAGGTCGCGTAGCCCTCGTAGCCTCCCATTTCGATGAGAAGGAATGCGAAGTTTCAAGTCGGGAATTCCACGCCATCACCGGCACATATAAAGGCAAGCGAATCACTGTGCAGAGCACCGGAATAGGATGCGATAATATCGATATCGTAGTCAACGAGCTCGATGCGCTGAAGAACATCGATTTCAAAACCCGCACCGAGAAACCCGAGCACACCACGCTCACCCTCGTGCGCATCGGAACCTGCGGCGGCCTGCAGCTCAACTGCCCTGCCGGAACCTTCGTAGCCTCGCAGAAGAGCATCGGTTTCGACGGACTCATCAACTTCTATGCTCGTCGCAACGAAATCTGCGACCTCGAAACAGAGGCAGAATTCAAGCGCCAGGTAAAATGGAACGACCAGATTGGCAACCCATACTGTGTAGACAACAATCCGGAACTGCTCAACCAGATAGCCGGCGATGATATGGTTCGTGGAATCACCATAGCCTGTGGCGGTTTCTACGGTCCTCAGGGCCGCGAGCTCCGTGCCCCACTTGCCGACCCGGAACTTAATCAGAAGATTGAAGCATTCGAGTATAACGGTCTGCGCGTCAACAATTTCGAGATGGAGAGTTCAGCCCTCGCCGGTCTTTCCCTTCTCCTCGGTCATAAGGCATTAACCTGCTGCATGGTCATCGCTAACCGCCGTGCCCTCAGCGCCAACACCGGCTACAAGAGCACCATCGACAATCTCATCAAGGTTGTATTAGATAGAATTTAAACAATAAAAAAATGAATCAAGAAGAATGTATCTGCGCCCTGGCAACCCCAGCCGGCGGTGCTATCGGAATTATCCGACTCAGTGGCTCCGACGCCATTACCCTCACCGACAAAATCTTCCAGTCTGCCAACGGCAAATCCCTGGAAGAAGCCAAGCCCTACACTCTGCATTATGGCGAAATCAAGGATAAGGATGGCAACACCATCGATGATGTACTGGTGAGCGTGTTCCGTGCACCCCACAGTTATACAGGCGAGAACTCCACCGAGATTTCCTGTCATGGCAGCCGATACATTCTTCAGCAGGTTCTCCATCGATTTACGGAGGTAGGATGTCGCCAGGCAGAACCGGGCGAATACACCCGTCGTGCCTATCTCAACGGCAAGATGGACCTCTCTCAGGCAGAAGCCGTAGCTGATCTCATCGCCTCTACCAACAAGGCAACCCACAAGATGGCGCTCAGCCAACTGAAGGGCCATTTCAGCAACGAACTCTCCCTCCTTCGCGAAAAATTATTAAAGATGACTTCGCTCCTAGAGTTGGAGCTCGACTTCAGCGACCACGAAGAACTGGAGTTTGCCGACCGCAGCGAACTCCAGGCACTAGCCGAAGAAATCAATCACAGGATTACCACCCTCGCCCACTCCTTCGAAACCGGCAATGCCCTGAAGCAGGGAGTAGCCGTAGCCATCGTAGGCAAGACGAATGTGGGCAAGAGCACCCTGCTCAACCGTCTGCTCCACGAGGAGAAGGCAATCGTGAGCGACATTCACGGAACCACCCGAGATGTAATCGAAGACACCACCCTCATCGACGGAATCACCTTCCGCTTTATTGACACAGCCGGAATCCGCAAGACGGATGATGTGGTAGAAAACATCGGAATAGAGCGCACTTTCCAGAAGATGGAAGAGGCGAAGATAGTAATCTGGCTATTAGATGAGCAGCCGTCAGCCTCAGAAATCGAGGAGATGAAGCTGAAGAACCAAGGCAAGAAGCTGCTGGTAGTATTTAATAAGATGGATAAACTGGAGAATGATAAACTAGCGTTCGATAAATTCACCCATTCCTGTGGCTCAGATTCCAGTGAATCAGAAGCCCCACTCTTCATCAGTGCCCGCACAGGCGAGAATGTTTCATCCCTGGAGCAGGCATTAGTAAAAGCCGCTGATATTCCTGAGATTACCGAGAACGACGTCATCATAACGAGTGCCCGCCACTACGAGGCCCTACTCCGTGCCCATGATTCCCTCTCCCGAGTATTGGAGTCGATGGAAATGGGCATGAGCGGCGACATCGTCGCCGAAGACCTGAAAATGGTGTTGGAAGAACTGGGTGAAATCACTGGCGGACAGATCAGTAGCCAGGAAACGCTAAACAATATCTTCAAGCACTTTTGCATCGGAAAATAAGTCGTGATAAACAACGATTAATATCGACAACAAATGATAGTTAAGGTGCTCAAAATGAGCACCTTTCTTTTTAGCCTTACTATTGGTTATAATCAATGGTAAGGCTTTTTTAGCACCTTTTTGTACCGCTCTTGTACCTCCACTTTTCAAAAGTAATAATATGAGACTCCATTTTTGGCAAATGAGTGCAAGATTGCCGAGAGTTTTGGACAATGATGGACGATGATATAAGACTATTGAAAATAAACGGAGTAATGACAGACGACTTTTTCTACAATAAATTAAGTAAAAAAGTATAAAAAGCGTACAAATGACAGCAAGCAAAGAAAGAATTCTAAAAATTTGCGAGTATTGTGGGAAGAGCTTCTATGCATTGAAATCCACAACTCGTTATTGCTCCAAGCAATGCAACAGTTATGCCTATAAGGCAGCAAGACGTGAGGAGAAAGTAAAGATGGCTGAGACAATGAGCCACCGAAAAGCTTCCGAGAAATCCATGTCTGAAATCCTCGTGAAAGAATACCTCACTATTCAAGAGGTCGCTATACTTTCGGGACTAAGCAGACAGACCATATATAATATGGTGTATAGTGGTAAGTTGCGAGCATCCAAGATTACTTCTCGTTTATCTTTAATCAGAAAGCGAGATATAGATTATCTTGTTGATAGTTTGCCATACACCACAAAAAAAGTGCTTCAAAAGAAGCTGTTCATGCAAACCGAGAGCTACCTGTTCCAGAATATTACTCTGCCAAGGAAATTGCAGAAGTCCACAACACTTACGAAACGGCCATCTATGAGATAGTCAAGATTTCAAGAATATCCATACAAGGAAGAGTATATTGGAACAAGAAAGAGGTGGATGATTATTTTGCACACCTGTCTCCAGATCCAACCATCAGTGAATGGATGACTGTTATGGACATTCAACAGAAATATTGTATGACGAAAACAGCCGTATATAGTTTCGTTAGTCACAATGCTATTCCAAGAAAAATGGAAGGTAACAATGTTCTGTATTCCAAGCGTCATGTACAATTGGCAAAAGGTGAATCCGTAGAAGACCAACTTTATTATACAATACCGGAGGCCATGAAGTTGTATGGTTTAAGTCAGGACCAGATTTATAAGCGTATCAAGAAATACGCTATTGAAAAGGTGAAGTTTGGCAAGTATATCAAGATTTCCAAGCGAGATTTAGAGAAAGCTATCGGCAAGCCTAAGGTTATTTAGCGGTTATCAAAAGGTTAAGTTGTACCCCATTACATAACTCTATTATTTTGCAATCGATTTCAAAGATCTCTTAATACGGGATCATATATGAAACATAAGTATCACATTATAAAAAGTAAACATCATGGTAAATACATGTACAAGAGTTTCTCTTCGCCAAAGAGCGATTAAAAACGACCGTATTTCTCTTTATTTGGACTTCTATCCACCAGTACGCAACCCTGAGACTATGCAAATGAGTCGCAGAGAATATTTAGGTATCTATATCTATGCTCATCCAAAGAATGAGATGGAACGTGAGTTTAATACAGATATGCTCAACAAAGCAGAGGCCATCCGTTGTATCAGAACCCAATCACTCATCAATGAAGAATTTGTTTTTTTGGACAAAACACGACAGAAAGCTGATTTTTTTGCATACTTTGAGAAGATGACACATAAGAAAGATGACAAGTGGACATGTGTCTACAAGCATTTCTTCAAATTTGTT
>contig00002
TGTTTTATCTATAAGCTGAAAAGCTTTATCAACTGGAAACTTTCAACTATAAGCTATCATCTAGTACCATTGTACAGCGTTCGAATAACCGCTGCGCTTGTCGTATTTCAGCGCATCTGTCAGGGTGGCTGCGTTACAACGGAAGGTGAAGTTGTAGCTCGTATATGGAGCGAGAACCACAGAACAGCTCATGTTAAAACAGTGAAGATCACGAGTCAGACTGGCGGTGGTCATACTGATCTTGTGGTTGTCAAAATCATAACCGGATGAGAAACTGATGTTCCAGCCATCACTGATTCTTACGTTACCACTCATGTTTAGAGTCTGGGTAAACTTATATGCATAGCGCATCGTCTTCTCATTGAACTTTTCTCTTCGCGTATCCTCGCTCATTGTTACACCATAACCGAAGGTCAGCGACCATGGCATCTTAAACGCCATATAACCATCTGAATCCGTTTCAGCCTTGCCGCCCTTCTTGGCTGCCGTCTTACCCTTCTCCATGCTGTCGTCTACGTTGCTCTCGATGTCGGTATCCAGACCTTCATCGTCATCATCATTGCGCTGGCTGTCCTTCTTGTCGTCCTCATCATCGCCCCCGCCAAAGAGTTTCTTCAGCTTCTCCGGGTTCAATGTGAACGAGAAGTTTTGCGACATACCCTGGAATCGTCCGAACCTGCCCTTGCCCCACTCCGTATGGGTACCCACATAAACATTGTTCTGGTCGTCCAGCTCGTAGGCATAGGTGGCAAACACAGCGTTCATGTTGAAGGTATAGTTCTTCCACCACTTCAGTCTGAGGTTGATATTCATATCGCTCCAAGGGCGAACCTTGGCTGCGGTATTGTAACCCATGTTGATGTCGAACGCATCGATGATACTGAGTTTCTTGTATCCGGTAGAGTCCTTATCGCTCTTCACCTTCATCTCGATGTTGTTGCCCAGGGTAAACGAGATATTACCACTCTTACCCTTGTCCGGCGCACCGTAAAGGGCATTGGCATACTTCGAGTAGCTCACCAGTGATACGTTTCCGTCGGCATCGGTCTTCTGGTAGGTGTCCCAGTAGCCGTAGCGTGAAGCTCCGAAGTCTGGGGCATAACTGAAGCTCACCGTAGGCGTAAACACGTGGCGCACAGCCTGTATTTTATCTCCGAAGAGCTTGCGGCTTGGTATGTAGAAACCATAGAGTTTGGTAGAGAGACCTACGCTCATGTTCCAGTTATATACGTTGTTGAAACCGTAGATGGTATCACATTTCTCCGTTTGGCTGGCTTCATCCCATGATCTCTCCACCTTGTTGGTATACATACGGTCGATGAATTTGAACGATGGGTTCACGTTGAGATATTTGAAGAGCGTGAATGTAGCGCTCACCGGTATCTGATGCTGCCATCCGTTGCGCCAGTCCTTGATGAGTGAACTGTGCATCAGCTTATCCTCTTTGGTATTGATGCTGTTAGAGATGTGTCCCGTATAGCTCATGGCTATCTTCTCGTACCATTTCTCGTCGCCCACCATCTTCTTTCTTCTGAACGGATAGAAGCGGGAGATGCTGATGTTGAGGTCGGGCAGCGTCATGGCGATGGATGAATCGCGCATGTTCTGCGAGAGGTTGGCGGTGGAACTGAGCGTCATACCGATGCTTGAGAACGAGGTGCTCCAGTTAACAGATGAGGTTCGCGTACTCTGCGTCATCGTCTGCGGATTGTAGAGCGAATTGAGGTTGTTGCGTTCGTAGCTCGATGTGGCGAAGTTCACACTTGCCGAAAGCGAACTGTATGGGTTTGCCTTGCTGTCCTGGCGGTGGCTCCATTGCAGTTTGAAGCTCTCCTGCTCGGTAAAGTCTGGCATTCCCTTGTCGCCGTTCTTCGTATCCTGGTAACTGAAGAAGAAGGAACCCGAGTATTTGTATCTCTTTCGGTAGTTGCTGGCTGCCGAGAGTCCCCACGATCCCTTGGTATAAATCTCGCCCAGCAGCTTCAGGTCCCATTTATCGTTCATGGCGAAATAATATCCGCCATCTCTGAGATAGAATCCTCGTGCCGTTTCATCGCCGTAGGTTGGCATGATGAAACCGCTGCTGTAGCTCTTGGTAAACGGGAAGAAGCCGTAAGGGATGGCAAGCGGCATAGGCACATCGCACACCACGAGATAGGCTGGTCCGAATACCACATCCTTGCCCGGCCTTACCTTCGCTCGGGAGAGCGAGATGTAGAAGTCGGGATGCGGATCATCGCAGGTGGTATACCTTCCGTGCTGCAGATAGATGACTCCCGATGAGTCGCGTTTCGACTTCATACCGGTCAGGAATCCGTCTTGCTGTTCTGTATATACATTATTAATAAGGGCCTTCTTGCTCTTGAAGTTAAATTTGATGGTGTCGGTATCATAGGTGTCGCTACCCATCTTGAAGACAGGTTTGCCCTTGATGCCTCCCTCCACCGTACTGTCGGGTGTACCCATCGCCTTCACGTTGCTCTTGTCCATATCCATGGAGATGCGGTCGGAACTGAGGTCCATGTTGGTATACTTCACGTTGGAGTTTCCGTAGAGATATGCCACCTTGTTCTTGGCATCATATACGAGAGAGTCGTCCGCCTGATAGTTAACCGGTGCGTCTACTCCACCCTGTTTCTTTCTGGCGATACTGTCAAGGCGAATACTGTCATCCACCACTTTATTATGTTTCCATATAGCTTTCTGCAGCGAGTCCATCTGCGTGGTGTCGTCAGCCTGTTTCAGCTTGGGCTTTATTTCGTTACCCAGCGAGTCTACGAACACACTGTCCCCCACGCTGTCAACGGTTTCCGTCTTCTCCGTTTTCTTCTTTTtCTTTTTCGAATCGGGCGTACCTGGGTTAGCCACCATCATACACGAGATGGCAGCGAGCAGCAGCATAGCTATCGTCGATTGTTTTCTCATTCAATAAATTAGAATTCTATTCAAACATGCGTTCCCATTGCTGGAAGCGTTTTACTCCTTCCTCTCCGAACTTCATGAGACTTTTTTCTGCTTTCTCAATTGTTTTTTCCCGGTCGAGGTGAGTTTTGCTGAAGAATTTATCAGCGTAGCAAATCACCTTCTCCTCCATGGTTTCCGGCAGGAAATCCTGATGTGGCAGGGGCAGGTTCTGTGCTATGATCTGTGCCTCTGTGATGCCTGCACCGGTATGGCGCTCACATACGCGGGCATGTCGCTCATATCCTTCCTTGCGCAGGATTTCTGCTCCCAGTCGTCCATGGCAGATGTAGGGCTGCGAGCCGAAACACTGTATGCCTGGGGCATCGGTCATGAAGATGCCGAGGTCGTGGAGCATAGCTGCTTCTTCGATAAACTGGGCATCGAGTTGCAATTCGGGATGATACGAAACAATCTGTAGCGCTTTTCGCGCTACAGATTGGCTATGTGTAATGAGGATATGCCGAAGCTCATTATCCTCAGGATAATACTTATCAATAATAGCTTGATAATTCATTTCTATTATATTTACTCAGCATCGCGCTCGATGTAAGCGATAACATCGCCCTTGCGCACCTTGCTGCCCTGCTTGGCATTGATTTCTACGAGCTTGCCGCCCAATGCAGCTGGGATGGTTTCAAACTCGCCCCAAGGAGCCTGGATATAGCAGAAGGCATCACCTTCTTTATATTCCTTGCCGATGTATGGCTCTACAGCTGGCTGACACTCGCCCTCGCCCTGGAATTCCCAGAAGAGCTGGCCGGCTACTGGTGCCACTATGGCATCTGCCTTGGCGTGCTTGAACTCTGCAAGCTGTGCAGGAGTAAGGGTTGTACCGAGCTTAGCATCCTTTGCCTTCTGAAGGTCGGCCAGGAAGTTCTTCTTTGCCTGTCCGCTCTTGTAGTTGCGATACTGCTCTGGGTGCATAGCGAGCTCAAAGAGTTCCTCGTCGTCCTGACCGTAATCCCAACCGTTCTCGTCCATCTCCTTCTTGAAGTCGTCGAGGGCGTTGGTGAGCAATGTGTGTGCATCAACATCTGTAAACTCGCGGCCCTGCTTCTTGGCGAGCTCTACGAGTTCTGGGTCGATAGTTCCAGGAATCTTACCGCTCTTACCGAGAATCATACCCCACATAGAGTCGTCCATCATTACGAAGCGCCCCTTGCCCTGCTCCATGGTGAGGAGGTTCATCAGTGAGATGTTCTTTACATACTGGCTGAATGGGGTTACCAATGGAGGATAACCTACGCGTGGCCATACATACTCTACCTCGTCGAAGAGCTTGATGAGCAAGTCGTCCATAGACAACTCTTCCTCACCCTTCTTCTTGCGGATATTGTTGATGGTCTGACGCATACCGCCGAGGTCTGCCATCATAGAACCCATCATACCGCCAGGGAGACCGCAACCGAGCAACAATGAAGACATGATCTTGTTACCTGGGTTGATGAAGTAGCCGAGCCACTCGTCGATGAACTCCTGAGTCATAGCACGAGCCTTCATATAAGCGCTCATGTTGATTTCAGGCACCTCGAAGCCCTCGTTCTTCAGCATGCTGATAACTGAGATTACGTCTGGGTGAACCTTACCCCATGACAATGGCTCGATGGCTGTATCGATGATGTCGGCACCATTGTTGCAGACCTCGAGGATAGAAGCCATAGAGAGACCAGGCCCTGAGTGGCCGTGATACTGGATGATGATCTCAGGATACTTGTCCTTAATCATCTTGGTGAGTTTGCCGAGGAATGCTGGCTGGCCGATACCTGCCATATCCTTCAAACAGATTTCCTCTGCACCGGCAGCGATGAGCTGGTCGGCGATGTTCATGTAATATTCCAGGGTATGAACAGGAGAGTTGGTGATACAGAGTGCACACTGTGGAGTCATGCCACCCTCCTTAGCCCACTTGATAGAAGGAATGATGTTGCGCACATCGTTCAGTCCGTCGAAGATACGTGTGATGTTGGTACCCTGCTTAGCCTTTACCTTATACATAAGGGCGCGCACGTCGTCAGGCACAGGATACATACGAAGAGCGTTCAATCCGCGGTCGAGCATGTGAGTCTTGATACCCACCTCGTTGAAAGGTTTGCAGAATGCGCGTACGGCATCGTTAGGGTTTTCACCTGCAAGGAGGTTAACCTGTTCGAAGGCACCGCCGTTAGTCTCTACACGGCTAAAGCATCCCATTTCGATGATAACTGGGGCTATTTTAGCCAACTGATCCTTGCGTGGCTGGAACTTACCAGAGCTCTGCCACATGTCTCGATAAACGAGACTGAACTGAATTTTCTTCTTCATTATTCTTGTTCTTTTTCTTTATATTCGATGTATGAATTAAATTCCAAGGTGCAAAATTAGACAAAAAAaTTGAGAAATCGTCCTATTCGCTTTTTTTTTATATTTATTATGTAATTTACTTCAATATTTCCTTCTTCATCTTGCTGTTCAGCTTCTCGGCTGCAGCATGGGCCTTGGCGTTGGCCTTCATCGCATTGAGCGAGCGGTGGAACCCCTGGATACGACCCTCACGATCAGAGAGGGCCAGACTGTCGCCCTTCATATATACAAAGGTGAAGGTATCGCGCTTCGTCTTTTCGTTGATCACCACGTCCTCCAACTCGCGGCGACCCTGCACCAGAATCAGTTTGCCGTTATAGGCATGCCATTCCGTATACTGAGGCACAGCAGGATATTCTACCGGGCTATCGTCGTCCACATCTTTGTTTATCATCACCCTGCCCACGGCCACCGCCTCGCTCATGCGCTTCAGGGTGAAGCCATACTGTCGCGGCACCATATAAGTTTCTACGATGCTGTCGGGCATATTGGCAAGGATTCTCGCCTGCTGGCGCTTGCTCAGATGCGATACTTCGCGCAGCTTCGGCATCACCGGATAGGTCCAGGTGGCCTTCAGCTGGTCCAGGTCTATCACCATGTCGGCACGGTTCTTCTCATCCTTCTCCTCGCATGGCACTACGCAAACCCAGTCGCCCACCTCTATATCTCCAAACACCTGATGGTTGCGAGTGGCATCCAGAATATTGTATCTTACGGGGTCGCCGCCTCCGTTGGGCAGCAGCACCAGCGCGGTATCCGAGCAGCCCAGGCAGGCGAGTCCGTAGATAGCCCTGTCGCCCTTAGCCGGTTTCGAGAGGCTGATGGCGAGTTTCGAATTGTCCATACGTGGTGGTTTCTTTCCCCTGTGACATGCTGCGAGGGTTGTGGCGGCTAGCGCCAGTGTGAGTATTGTCTTGACTTTCATCTTTCTATTCATTATTTCAGATGCAAAACTACAACTATTTTTTGGAAGCACCAAATATTGAATCGTAAAATAATTAAAAAaTAGGTGATATATTTTGTAGTGTCTCGATTTTGCATTACCTTTGCAACCGTTTTTTGGGATCAACATCCCCCTCGTCCTGCCACACACGCCGGATGATGAAAAGAAATAGGACAAACTCAAGAATTATATGCAACAAGAGAATATGACAGACAAGACAAATACACACGCTCTCCCGGCATGGACCGAGGTAGAGTATACCGCATTATGCAAAAACCCGTACCTGTTAACCCCATTCTTCATCCCTAAGGAGGCGAAGTGCTTCACGTGCCGCGAAGATGGCACGAGGGAAGAAGAAAGAATGGTTTTCCTCGTTTTCAAATCTACTGCAGCCCCTGCTGATGCCGAATGGGAAGATGATCCTGTTCCGGGCGAGATGTGGGTGCGAGCATTGGGCGATGACGATGAGGAGATTGAGCCTGCCAAGGTGATTTACCTGGGTCAGGACATCGAGGATTTCATCCGTGTAGCCGCTGAGGACGACCAGACCATCACCTTCGATTTCTGGTGGCGCCACGGCGAGGTGAAGGTGGAGAAGGCTGAGAAGACGGATGACGGATTCGTATGCCGCAAGGATGATTTCGGCGATGACGGACTGGCTGTTACCCTGATTCCTGAGGACGGCGGCAATCCGGTTGTCCTCCGTCTTCAGATTCCTTACATCGGTTTCTCGCTCTACGATGCCGAGGGCAACAAGGTGCATGGCGAGCTGAGCATTCCGCAGGATAAGGTGGATGACTACACCTACGAATTTGTGGGCGATGACAACAACGACCGTTTCACCCTTCAGCTCGACAGCAACAGGCTGGTTTACATGTGTGTATTGCGCCATGAGGACCATCAGCTGGTGGTTCGCAACCAGCGCGACCGTCTTTCGGTAGTAGATCAGATTCCTACCGAGGGCAAGCTTTCTGAGTTGCTCATGAACACGAATTCTGCGCTCATCAAGAATAGGAATCACCGTTGGCGCATTCAGATTGAGGGCACCACGCTGTCTCACGAGGTTGAGTTGAATGTAGATGCGGCATCTCTGGTAGCATTTGCTGAGGAGCAGATGCAGAAGGGCATGGAGATTGACGAGCTGGGGCAGCATCTGATGGCATTGGAACAGAAGTATCATTTCCAGTGGTTCTGGCTGAGTGAGGACGACTGGAGTCATGACAATCCAGTGTTCGACATGTTCATGAAGCAACTTTGTGCCTTTTCGTATGTCAGTCAGAATCCTGTTCAGGCAGATGCGTTGATGGCAAGGAACTACAAGCGTAAGATTCGCCGTTACAGCAGTATGCTGAAGGCTCACAAGCGTGGTGAGTTGAATCTTTTTGAGGAGAGTGATGAGGTGCGAGCCGAGTATCTCCGCATCTTCCAGGGTTTCCATCAGCCTTTCGTAGAGGCTTTTGAGAAGGAGGAAGAGGAATAATCTTTTAAGTTTTATCCCTCACATCCCTCATTTTTTCTCTTTTCAAAATATTAATCACCTGATAATAAGAGAATTATCTATTTAGGAAAGCGTGATGGATGGACAAAATGTTTACAATATCCATCACGCTATCCATCACTAATAGCCTTCATCTATCACGTTTTTCAGCTTATCTTCTTGCAAAAAGCAAGAAGATCTTTGCAGAATATGGTTATGGGACCTGGCGAAAACGGACCACACGTTGTGCTGCGCTGGCTCACGGATATTACTGCGTCGGGTTACAGATATTACTGCGTCGGGATACAGATATTACTGCGTCGGGATACAGATATTACTGCGTCGGGGTACGGATATTACTGCGTCGGGGTACGGATATTACTGCGTCGGGGTACGGATATTACTGCGTCGGCTAACGCAGACGTATCCGTAGGCTTATTGAGACGGCTGAATCAGCTAACTGAGACGGCTGAATTCGCTGACAGAACTACTTGAATTAGCTAACTGAACTACTTGAATAGCCCGACCGGGATAAAAACAAAGCGGGCGGACCTCTTTTCAAGAAGAAGGCCGCCCTGTTTCCTAATTAAACTTTGTTGCATTAAAGAAATGCAATGCTTGAGCAAAAATATTTTTATTTCTCTATCAGTCCCTCTACATACTTGCAGAGGATACCGATGCCCTTGAGGTTTTCGCCACCCTGAGGAATGATGATGTCAGCATAGCGCTTGGTCGGTTCGATAAACTGCTCGTGCATCGGCTTCAGGACCTTGAGGTATCGGTCTACCACCATCGATACGGTGCGACCCCTGTCGATGGTATCACGCTGAATGTTGCGTATCAGGCGCTCATCAGCATCGGTATCCACGAACACCTTCAGGTCCATCAGGTCTCTCAACTTCTTGTCCACCAGCGTCATGATGCCTTCGATAATCACAACCGGCTTGGGGTCAACGTGAATCGTTTCCGGTTCACGGTTGCATTTGATATAACTATAGGTGGGTTGCTCTATCGCCTTGCCAGCACGCAGATCAGCGAGCTGCTGGTGCAAAAGCTTCCAATCGAATGCCGACGGGTGGTCGAAGTTGATCCGATGACGTTCTTCCTCGGTCATCTGCGAGGTATCGTTATAATATGAATCGAGGGGCACCACAGCCACATAATGAGGCGGCAGCACTTCTACGAGTTTCTTCACCACAGTAGTCTTGCCGGAGCCTGTGCCTCCCGCAATGCCAATAACGGTCACTTTATCTTTCATATTCTTTCTATAAGATTTCATCAAACATCTTGCGGTAGAATTCAGCCTTCTTCTCCACTGCCATAGGATAGGCACGGGAACTGGATGGCATGCGGTACAGACGGAGTCTGCGGCCCTCGAACTGGAATTCTGCATAGCCTCCCATCTCAGGCTTTTCCTTGATGCCGAAGTGTTCTGAAAATACCTTCGTGGCAAGTTGGCCGGCTGTAAGCACCGCCCTGCAATGGGGCAGCTGGCGGAGCATGCCGTCGAGATCGGCGGGCTGCACGATCTGCAGGTCCTTGTCGGATGCCGTATTCTTGGTGCGTATCACCTGCTGTGCGGTATCATAGATGGCGACGCCCTTCTCCCTGAGAAATTCCTTAATAGCATAGAGGCGGTAGGTCTTCTTCTCTACATCCACGAAATGGAACTTATCCTGGAAGTAGATAATCCCGAATATCCTCCACATATCATTCTGGAAGTTGGGATAATACCAGGGCATGCACCACCGCTTCGCTGCAGGCGGAAACGTGCCGAGCATCAGCAGCCGCGCATTCTCGGGCAGCCACGGCTCAAAAGGATGATTCTCTACCATTTTCTACTTTTTTCCTTCACCAGGTACATCACTACCGGCAGGTGATCGCTGTAGCCGTTAAGCCATCTGCCGCCTGCCTTGGTACGCAAAGGAGCACCCTTGTACTGACCTTCCTGCTGGATGAGGTAATCGCGGCGGAAGATGTGGTTCTTCCAGAACTTCAGAGAACTGTAGTCCTTGTTCTTACTATCCCTGTTCAGGAGATTAGGCGTGATGACAATCTGGTCGAAGAGATTCCATGAACCGCTGTAGAACAGGGTTCCCTTGCCCTCCTTGGCCAGGATGTTATACCATGGGTTATACATTTCATCGGCACCCACCTCGCTGATTTCAGCCTTCGCCTTCAGCACCTTATGCATGCTGGCGTTGGTAGGATCATCGTTCATATCACCCATCACGAACACCTTCATCTCAGGGTTCAGACGGAGCAAACTGTCTTTTACCACCTTAGCCTGGCGCGCTCCACTCTCGCGATAGAACGAACCGGAGAAACGGCTTGGCCAGTGGCATACGATAACCGCCACATCCTCGCCCGCCAACTCACCACGTACGGTGAGGAAACCACGGGTCTTGTAGGCAGAATCCTTGGCAAGTTCCTGTACGTAAGGCACCAATCGGGTATTCTTCACCGTGAAGAGTGCCGGATTATAGAGCAGCGCACAATCGATGCCTCGCTTATCGGGACCCTCGATATGGCAGAACTGCATGTTTCTTGCCTTGAGAGGCGGCTGCGCGGTGAGATCTTTCAGCACGTTGGCATTCTCAACCTCAGCCAGACCAATGAAGGCACAACCCACGTTAGGCAGCACATCGGTACCCATGTCGGCAAGTGCACGCGACATATTCTTGAGTTTATTGGTATATTTCATACCATTCCATCCCTTAGCAGGGAGATACTCATAATCATTCTTACCGGCATCATGGCAGGTATCGAAGAGGTTCTCCTGGTTATAGAAACCCACAGCATACACCTGATACTGCTTGTTACCGGAAGTCTGCGACTTCTTTTTCTGTGCCGTAGCGCCCAACCCAATCATGAGGAGGGCAGCCAGCAAGAGCAAATGTTTTCTCATACTAATATTAAATATTAATGTATACCTAATTATATATGTTCACCTTAACGCGGTGAGGTAACAGGCAGCAAAGATACCTAAAAAACCGGAAATATCTCCATAAAAACGAATATTTTTTCAGTTTTCATACATTTTTAACATAAATAAATTCATTTTTCAAAAAATTTTTTGTTACTTTGCAGCATTAAACACATTGAATCGGAACAGAAGACACAAGACCAGGGACACGGTAAGTCCCCTTATCGCCCAAACAAGACCTAGCGGGACATATATCATCACTGCTCAAAGAGACTACTGTTGCCGGTTTATTAATACTTAATACATATAAACTATGCAGAAGAAAGTAAACTTAGCAATGTTAGCACTCTTCTCATGTTCATTGGCTATGGCTCAGAACGAAAAGACTGACCAGAACATAGCACAGGGACTTGACGAGAATGCTTTCACCTTCTCCGAGGCACAGTTGGGCGAGGACGATGACATGTCATCCAATGTCACCATCCTCAATTCTACCAGCAACGTATACGCGAGCCAGGCAGGTTACCTGTTCTCGCCAGCACGTTTCCGCTATCGTGCCTTCAACCAGAAGTACAACGATGTCTATATCAACGGTGCTTCCATGAACGATATGGAGACCGGACAGTTCCGTTTCTCCAACATCGGCGGTTTGAACCGATTCTCCAGAAACGTAGACTTTGCCCTGCCTTTCGAAGCCAACGGCTATTCGATGACCGGCATGGCAGGCTCCAACAACTATGATTTCCGTGCCGGAAGCATGCAGGAAGGACAGTATGCCAGCGTAGGTGTTGCCAACCGCAACTATACCCTGCGCGGACTCTACTCCTACTCCAGCGGCTTCAACGAGAAGGGATGGGCAATAACAGCCGGTCTCACCTACCGTTGGGCTAACCGGGGATACGTAGAGGGAACCTTCTACAACGCCCTCTCCTATTTCTTCGGTGTACAGAAGAAGTGGATGAACGGCCACTCGCTGAGCTTCTCCACATGGGGTAACCCGACAGAAAGAAGTACCCAGGGAGCATCTACCGACGAGGCTTACTGGCTGGCAAACGACTACCAGTATAACCCATACTGGGGATACCAGAACGGACACAAGAGAAACTCACGCGTAGTGAACGACTTTGCCCCTTCGGCTATCGCTACATGGGACTGGGAAATCAACGACCAGATGAAGCTCACCACATCGGTGTTCGGAAAATACTCTATGTACAAGAGCACCAAGCTCAACTACAACAACGCAGAGAATCCACAGCCAGACTACTGGAAGAACATGCCATCAGCCAACTACTATGTATGGGGCGACTACAAGAACGGCAACAACATGTATACCTGGGAAAACTGGAACAACGCCGTAAACTACTGGCAGGCAAGCAAACAGAACCGACAGATTAACTGGAACCGCCTGTACTATGCCAACCAGCAGGCAGCCAAGAACGGACAGGATCTGCTATACTATGTTCAGGCTAAGCACAACGACAACCTGACCCTGAGCCTGTCATCCGTTCTGAACACCAAGCTGACCAAGAAATCGAACCTGGCTACGGGTATCATGCTCGGAAAGAGTACCAATCAGCACTATCAGACACTGGAAGACATGCTGGGCGGTGCCATCTTCCACAACATCAACACATATGCCCTGGGAGATTATCCTAAGACCGACCCACGTGTGCAGTACGATCTGAACACAGCCGGTCCTAACAACACAGGCAAGCTGGTTTACGAGGGCGACAAGTTCGGTTACGACTATCGCATTGACGTGAACAAGGCAAACGCATGGAGCACCTATACAGCCGAATTCTACAACATGAAGGCGATGCTGAGCGGACGTATCGGATATACCGGAATGAACCGCCGAGGCTACATGCGCAACGGTATGGCACCGAACAACAGCCAGGGCAAGAGCGGCACAGCCAACTTCCTGGACGGTGGCGTAAAGGGAAGTCTGAACGTGGATATGGGCAGAGGTCATGCCTTCAGCATAGGAGCCGGATACGAGCTGCGTGCACCGATGGCAAACACAGCCTTCATCTCGCCTGAAATCAGCAACGACTTCGTGACTAACCTCAAGAACGAGCGCATCTTCAGCTCTGAATTCAGTTACCAGTATCGCAACGCATGGCTGAGTGCCAACGTGAGCGGATACTACAGCCGACTGGAGAACGTTACGGAATGGCAGAACTTCTACAACGATGATGAGAACTCATTCACCTACGTGAGCATGACCGGACTGAAGAAGGAATACTATGGTGTAGAGGTGGGCGCTAAGATCAAGCTCACATCATGGCTCGACCTGAAGACCCTGGGCGCTATGAGCGAGGCGAAGAACATCAACAATGTAAACGCCGTATACATGCTCTCAAAGAGTGCTGAGGTTTACCAGGACAAGGCTTACGTGATGAATATGCGCGAGAGTGGCACACCGCTCACAGTGGGAAGCATCGGTCTCGATGCCCACGTAAACGGATGGTTCGTCAACCTCAATGCCAACTATTACGACCGCATCTACCTCTCTTATTCTCCAAGCTACAGATATGAGAAGGTGCTGACCAACCGCCAGGCTGCCCACAAGGCATTCCCTGAAATCTTTGCTCCTACTACACTCGACGGTATGAGCTGGACTGAGGATGCTGTAGCCCAGGAGAAGGGTCACGGAGGATGGATGGTTGACCTGAGCATAGGCAAGAGCGTGAGACTGAAGAAGGGTTCTCTCAACTTCAACCTCATGATTACCAACCTGCTGAACAACCAGACCATCGTAACAGGCGGATATGAGCAGAACTCACGTTCAAGCTATACAGTGGATGCTAACGGCAACGTGAAGAATCCACGCCTCTACCAGTTCTCCAAGAATCCTAAGAAGTATTACACCTGGGGTACCAACGGCATGTTCCAGGTATCTTACAGATTCTAAAGAGCAGTTTCTCTTTAACATAAAGAACAGGGAGCAATCCCGTTTCTCTATAACAATAAAAAGAAAGAACAATGAAAAAGATAAAATTCATAGCATTGGCATTCCTGGCACTGACTCTGGGGTCGTGTATGGGCGACGGTTATGCTGACCCAGACCTGACCGAGAAGGTGCCTGCATCTCCATGGGGCAACAACAGCCTGAGGGAGAAGAATGTGATCAGCATAGCAGATTTGAAGACCCAGTTTGCTACGATTATCAACAGCGACAATGGCTACAAGCTGATTGAGAAGGACATGATGATCAAGGCGGTAGTGACGGGCAATGATGTCAGTGGCAATATCTACAACCAGGTGAGCGTACAGGATGCATCCGGCGCAATCATCATTGCCATCAACGGAAGTGGCCTGTCAGGTTATCTTCCTGTTGGTCAGGAGATTCTCGTAAACCTGAAGGGCCTCTATATCGGAAGTTACAAGAAGTTGCCTCAGATTGGCGGTGTGAATACCAAGCTCTCAGATGGAAGTCTGGGTATAGGAAAGATAGAGCGTGCCATCTGGAACGAGCACTTCAAGATTCTGAACCCTGGCGAGGCGGATGCAAGCACGGTAGTGCCAGAGGAGTTTGACCTGACAAAGCTTACTGATGCAGCCTATATGGAGGCTAACGTGTGCAAGTTGATGACCCTGAAGAAAGTGAAGTTTGCTTCTGCCAACGGTACAAACGTATGGGCGCCAGATGATACCAATACGAGTCTGGAACTGATTGATGCCGAAACGGGCAAGAGAATCAACAAAAACAACCTGGTAGTGCGCAACTCGGGTTATTCTAAGTTTGCCAACGAGGTGGTTCCACAGGGCGTATTCGATATCACCGGTATCTTCACCCGATTCGGCAACACCTGGCAGATTGTACTTCGCAACACGGATGATCTGAAGGCATCAGAAACAGGCGGTACATTGGAGAAGCCTTATACCGTGGCTCAGGCACTGGAGAAGATCAATGCCGGTACAGCAGGCGATGCTAAGGTTTATGCTACCGGTATCATCGTAAAGGTGAAAGATGTAGATACTGGCACGTATGGTAATGCTACATTCGTTATCTCTGACGACGGTAAGGATACAGAAGGCAAGACTCTCGAGGTATTCCGTTGCTTCAACATCGATGGTGCAAAGTGGACAGAGGAAACCAAGGGTATCCTTGTACCAGGCAAGAAGGTGGTTGTATCAGGCACCCTGCTTGATTATAACGGCACCAAAGAGATTAAGGGTGGCAATCTCATCTCTATCAAGTAATTACTGATTATCAATATAGTAACAATATTTAAAAAGACAACAATATGAAAAAGTATATATTTTCAGTTTTGATGGCGGCTATGGCAGCCTTCACATTCAGCAGCTGTGAGGACGTACCAGAGCCTTATACACTGCCTACTAAGCCTGAGACTCCAGGAAACACAGATCCTAACCAAAAGGGTTCTGAAAGCAATCCATATACTGTAACAGAAGCCATCGCCCTCATCAAGACAGGTACAGCACCTTCTACAGCTGTATGCGTAAAGGGTAAGATTACAGCCGTAACTTTCTTCAACGCAACCTATAGCAGTTTGTCATATAACATCGCAGACGAGGGCTCTTCAGATGTTATCGAAGTATACTCTGGCAAAGGCAAGGATGGTGCAAACTTCTCTTCCAAGGATGACTTGAAAGTTGGTCAGACCGTAGTAGTAAAAGGAATCGTCAAGGCATTCACGAAGAATGATGGCACTATTGTCAATGAAATCGACAAGAACAGCACCATCATATCTATCGAGAACACAGGAACTACATCTCCTGATACTCCAACAACTGGTAAGGGTTCTCTCAGTGACCCATACAACGTGGCAGAAGCTATCGCAGCCATCAAGGCTGGCACAGCGCCTACCGCACAGGTTTACCTGACAGGTATCATCTCAGATGTTGCTTTCTATAATGACCAATACAAGAGCATCACCTATTACATCTCAGACGATGGCAAGAGCAAGGACATGCAGGTTTACTCTGGTAAGGGACTGAACGGCGCAGACTTCGCTTCTAAGGAAGATTTGAAGGTGGGTCAGAAGGTTACTATCCTGGGTAAGATCATGAAGTTCACCGACAAGAACGGAAATGATATCATGGAGGTTGATAAGACCAGCTCTATCGTTAAGATTGAAGGTGAAGGTACAGGCGGCGGTGAGGTTAAGCCAGACCCAGCCCCAGGAACAAACGCAGGTATTACTATCAACGACCTGACCGTAACGTTGGCTAACAGCGGTGTAACAGCCGGCGAAAGCCTTAAGATTGACGACATCAGCGCATTGAAACCTGATGATACTCTTAAAGAGATCAAATTGTCTGACGGCACAGTTATCGCATTTGACAAAAACAGCGGTACAACCCCTCCTGCTTACAACGCAAAGTTTAAAGAGTTGCGTATCTATGCAAACAACAAGATGACTTTCACGGCCAGCAAGCCTATCGCAAAGATCATCTTTACTTGCACATACGATACAAACAAGAAGTGGAATGCTGTAGGTAACAAAACTGCTACAGTAGTATTCTCAGGAAATACAGCAACCTATACAAATACCTTCGATGGTACAGGCGGTGGCGTTCAGCTCCGTATTGCCAAGATGGAAATCGTATACGCAAAGTAATTCCCCTAGTAGATATTATGTATTAGAAAAAATACTGATCCCCATCGTCCTCTACCCAAACAGAGGCGATGGGGATTTTTTCTTAAACGCCTAACAGAACACATCGTCTGTCATAACTTGAGAACCTACGTAATATGCTCTTTTCTCAAATATTTCTTAAAAAGAAGAGGAAATATTTGGTGGTTTCAGGAAAAAAGCGTAACTTTGCAGCCTGAAATTGATAACAGGCTATAATGGGCATGCCCCGATAAGGGACACGAAATGATGCAACAAGCATCCCCATGACGTCTAATTTTAATAACCCAATAAAAATAAAAAaGAAAAATGAAAAAAGGTATTCATCCAGAGAATTATCGTCCTGTAGTATTCAAGGATATGTCTAACGGCGATATGTTCCTCTCTCAGTCTACATGCAAGACTAACGACACTGTTGAGTTCGAAGGCGAGACTTATCCAGTTGTTAAGATTGAAATCTCTAGCACATCTCACCCATTCTACACAGGTAAGAGCAAGCTCGTTGATACAGCGGGTCGCGTAGACCGCTTCATGAACCGTTACGGCAAATTGAAGAAGTAATAATATACCTTTTTTATAAGGATATATTTATTATCGCAAAGATACTGAGTGCATTCCAGCGTAGTTGCATATACGTAGGAATGCACTTTTTTTtCTCTATTCTATCCTTATGCAATCGATTTCTACATACATTATTATATAGAAAGTACTTAATCTTTAACTTCAAAACATTATCGAGAATTATGAAGCATACTAAGTTTTTTATCTTCGCGCTCGTTGCTGCGATGACGTTCTCTGCCTGCGGCACTGACGATACCCTGCAGTTCTATTATCCTGAAAACGGTGGTACTACCGGTGGCGGTAATACGGGTGGCGGAAGCACAGGCGGCAATACCGGTGGTGAATCAACCGATAAGAACAATACAAACAAGAATGTGGCTACTGCCAACATGCCACAAGTGGTAAGAAACGCTATCGGTGGTCTGGAGTTCCCAAAGCTCAAGAATAATGGTACCAGCTATGCCATCGTTCACATGGATAATACAACAGGTATGTTGAACTATTCTACAGAATGGGATGACAACATGAAGAGCCAGAGATGGAGCTGCTATACTTTCAATACAACCAATACGAAATCAAATGTATCAGGAAGATATGATCCTCCTTATGGTCAAAGACAATATCCTTGGGATACAGATCTTAAAGAACAATGGGGCATTGTTGATTTTACAGATGATCCAACGCCGACAACACAGCACATGGACCATGGTCATATCTGTCCAAATGCAGACAGACGATATAATGCAAATCAACGCTATCAAACATATTATATGACCAACATGCAGCCCCAATACAGAGATTTCAACCAACACGGTACCTGGTTTTATATGGAGGAAGATCTTCGTAATAAAGCTCCAAAGATTGATTCTGATACCCTGTTTATCGTAAAGGGTGGAACTATTGACCCGGTAGGCAGCGAGAGTAATCTCCTGGGCTGGAAGAAGAATGGTGCTTCTAGCGAAACAAAGAAGCCAGGCTATATCCCAATACCAAAGTATTTCTTTGTAGCTGTACTGAAAAAGGAACTAAACAAGATCACCAACCAGTATACATACAGCGCTTTCGGCTACTGGTTCCCTCACGAGGACAAGGAATTTGATAAGAAGAACGATAAGCTCGGCAAGTATGTCGTAAACATCAAGACGCTGGAAGACAAAACCGGCATCGACTTCTTCTGTAATCTCCCGGATGAAATAGAGAAGGATGTAGAAAACGTAGATGCAGAAGCTCTCAAGAAACTCTGGGGCTTTAAATAAATCAGGCTATATACAAACAAAGAAGAGGGTGTGTCATAAGTTTATGATTCACCCTCTTCTATTTGTTGAAAGAGATAGAATATGTTGCTTGAAGAGATAGGATATGTTGTTGGAAGAGACTGAATAAGTTGTTGGAAGAGATAGGATATGTTGTTGAGACAGTCAGTATCTTCGGTCGCACAACAGCTGTTGTGCGCTTGCATAACAGCTGATATGCGCATGCACAACACCTGTTGTGCATGCGGTGGTCAACTGTTATGCACCAACTATTATTCAGACTTATGACACACCCTCATTTCTTGGTTTATATCATCATCTTCTCGGCAACTTCTTGATAGCATGTGGCATGAATGCCCTGCCGGTAGCCTTACCGAAGCCAGGAGCTACAGAATCGGTTGCAGCAGAACGGGTCTTCTTACGGGCTCCACTCGGATTGTAGCGCACTAAATCGATTTGCATCACATCACCCTTAGCCTTACCGGTTCCTATCATATAACCATAGAACACATCCTGGCCCCTTTCATCACCCAGATAGAAACCATACTGCTTAGCACCTGCATCCATCACATAGGTAGCACCAGAATCATTATAACGGATATAAATATCACCATTCTTATCGATGTACCAGGCAAACTTCAGGGTCTGGGTTTCATTGCTTCCATCATCGGCATAATCCACTTCTACACCATTACCACTGAGCGAGTTAACCTTATCACCCGCCTGATAGAACGTCATCTCGGCATTGAAACTGTAATTATTGCGAGACTGGCCGTCCTCTGCAAGTTCAGAGAGCATCACAGAGCCTCTCCAGTCGCCTGCAAGAGTCTGAGCCTCCGACAGCAGGTAATCATCCTGAGAGCCGTTAGAACCGTTGTTCCAGTCGCCCTGATTCCATCCCCAGCCACCATGATTATAGTCATCATACCAGTAATAATCATCATGCCAATAATCATCATCATCACATGAGGTAAATGAGAAAGATGCTGTAGCTATCGCCATCCACATCCATATCCGATTAAACTTTTTCATATCTTGTTTCCTTTCTTCAAACTAAATTCCTTATTGCCTTACTTCACTACAAAACGGCGAACAGGCTTCTGATTATCATCTGCCACCTTAACATACTCTACAGAATCCTTAGCTCCGCGAGAAACAATCTGGGTGTTCTCCAAGCCCGAATGCTGCTTGCTGTAGCCCCAACCGTCATCGTAGTCCCAATCGTAGCCCCAGTCATAATCGCGCCAGTTATAGCTGTAAGAATCGCGATAAAGCTCGAAATAAGCACGGTTGCCGTTATCAGCATCTACATATCCAGAGAACTTGCGGTCGCCCAGAGCATAGTCGTAAATCACAACATCGCTACCCTCATCAAGAAGAGTGATATAGATGTTTCTGTTACGTACTGTCCAGGTAATATGGTTTGCTATATAATTGTTACCATGCCAATAATCTCTATCAAAGTAATCGATCCAATAGCCTGTACCGGAATAGATGCCATCATTCTGGTCGAATCGGATTACCGAGTAGAGGGCATTGTGATTACCATATTCTACCAACATATTACCCTTCCATGTACCATCGAGGGTGTATGCAATATCAGAATCATCATCACATGAGGTGAATGAGATGCTCATCAAAGCTATGAAAGCCATTGTGAGAAGAGTAGTAAACTTTTTCATATCAATTTATCAGTTAAGTTATTTATATTCTTATATCTTCTATACTTTTGAGTTCTCGAAGAACAGCATTCTTTCTTGAACCCGATGCAAAGGTAGTGGATTTTTCGTCTGCATCAAAGGGGAAAAGGATACAAACTGAGGGGGAAATCCCTATTCTTTCAAAAACAACCGTCTTTTTGATAATATTGTATCAAAGTTTTAACACTTTCTTAACACATCGTATCGATAATTTTCGTATCTTTGCATCATAAATAAGTAATTATTCAAAGAACATGCTTTTAGCACAAAGTAAATTCTAAGAATGCGCTCAAAAAAATGAGTTTCAACAGTTTATTAATTATACGTTAAACCTTTTAAATTATTAAGTTATGAACAAATTTTTACGCTATTCATTATCATTGGTTCTGGCGTTCGTAGCTAGCGTTACGTTTGCACAGGAAGTAACTTTTGACTTTGCAGGAAACAATTGGAAACTGCCAGACTCTAAAGCACAAGGCATTACCAATGCAACAGATTTCACCAATGGCACGTATACCATTACGGTCAGTGCACCGGAAAAAGCATACTATCTTGCATCAAACAATGCCATCATCTATGGAAAAAAGGACGCATATATCAACCTTCCTAAGTTTGACTTTGATGTAGAAAGAATTGATATTATCAGCCCTGCTGGAGGATCTGGTAAAACTACCAGAAACATTTTTGTTGGTAATAAAGCTGTCAGTACACAAACAACAGGTGCTAAAGGTACACACCAGTACGAAATTGCTGCAGACAACCAGGTTGCCAATACGGTATATACCATCAAAGTTACAAATGCCAACAATGACCAAATCCAAAAAATTCTGATCTGGAAAAAGGGTTCTGCCAAACCTATAGAAACAAAGAAGGTAGATAACATTGCTGCATTTAAAGCTATTGGTGTCGGCAATAAAGCTATTTTGACTTTAAAGAATGCACAGGTACAATATGTAGGCACTGGCGACATCTATATAGTTGATGAGACTGGTGGTATAGACATCTACCAGAGTTCTCTGTCTTATAAAGCAGGTCAAATTCTCAATGGAACAATTGAGGCTTCTTATGATGAATTTAAAAAACTTCCAGAGTTAGTTAACATTGCTGCTTCAGACATCAAAGTTACAGATGGTATTGTCAAGCCTTTCGAAATGACGGTAGAAGAGGCTGCAAAACAGGAAAATGCATGCAAACTTGTTACTATCAAAGATGTTACTCTCGTAAAGGCAGTAGAAGGCGAATACACAAACTATTACACAGATGCCGAAAAGACAATGCAGATTTTCGACAAGTTCAAACTTGGTTACAAACCTAATACGGAGACTGCAATGGACTATACTGGCATCATCATTCCATTCAATACCAAGATAGAACTCGCTCCTACTATAGCTCCTACAGCATCAACTACCGGCATCACTAACATAACAACAGATGAAGCTGCAAAGAATGCTCCTGTTTACAACCTCGCAGGCCAGAAGGTAACCAAGGCTTACAAGGGTGTAGTCATCAAGAACGGAAAGAAGATGATTCAGAAGTAATCAAATTCAAAACAACATATCCCTACTACTCCCCCGATATTCATTTATCGGGGGAGTTTTTTGTTAGACATAACATAAGAAGGAACCACAAGCAAATCAATCAAATTTTACCCCTATAATATGAAAAGTGGAATAATTTAATGCAATAACATAAAAAAATACACCTAAAACTACGATATCTCATTTATTTTCACTACCTTTGTTGCGATTTATAAACGTATACGAATAAAAAATGATGAAAAGAAAATTATATATCACCCTATTAGGACTGCTCTCTACCATTATGACAGCAGCTGTACCCTACTGCGATGTGAGAAAATTCTCTATCACAGACGGACTCGCTGCCAATACCATCTCAGACCTCAAGCAAGGTAAAGACAACCTCATGTGGTTCAGTACCTGGAACGGACTGTCGTTCTATGACGGCTACAAATTTCATACTTTCAGAGACAACCCGGATGATATTGACGTTCTGTCAACCAACCGTATACTGAAAATAGAACCATCCTATAACAACAACGTGTGGTGTATCACATACGACCACAAGCTCTACGTATACGATACCCACTTCTGCCAGTTCTTTGCCGTAGGACAGAAATTCAACGAACTGTTCAACATCGACCTGCGCGTGAGCCAGGTATACCCATTGAAAAACGGAGCTACATGGTTTACTTCAGAAGATGGAAAATACATCATCCGATCAATAGGAAAAACCTTTGATGAGCGGAACATAGAACTCATCAAAGTAGGAGAAAAGGGACTCAGAAGCGGAAATGTATGGTACATCCATCAAGATATACACGGAAGAGAATGGGTGCTTACCGACAAAGGCGCATACATATATCATTCGAAAATTCCAAGCAAACTGCCTTTCAAATGGCTCAGAGGGGTGGGAGAAGATGAGTTCCTGGCAACTGAAGACGGTAAACTGGCAAAATATGACCTGCAGAACCGACTCACCATGATACCAATGCCAGAAGGCGTAACCCGTATCAACGGACTGAAAAATACAGGTTACCAGCTTCTGATGGCAACCAACCTGGGTGTAGTAATCTACAACCCGCGCACCTTCAAGTTTGATATCATCAACGTACAGAGCCCGAGTCAGCCTCTGGCAGAGGTAAAGAAGATTTATATCGATGATTTCGGTATGGTATGGGCATTTACAGACGGTATAGGAGTAACCCTTGTCAATCCGAAGACCGGACAGACACAGTGGCTCTTTGCCGACCAGGACGATCCGATGGACCGCACAACCTGCGAAAGCAATTTCATCACACAAGATGAACACAAGACCCTCTGGGTAGTGCCAAGAGGAGGAACCTTCAGTTATTTTGACCGCAAGGCAGGAAAACTGGTGCCTTATCTGCTGAGAAGCAATTCATCGGGCAACTACCGCATACCGAAGATTACGAAATATGTACTCTCAGACCAGGGAATCCTCTGGCTGACAGGCTCTCACGACCTGACACAGGTAGTCTTCAAATATCACCCTTACATTATCAACAAGCTGGATGTGGGCGAAGACGAAGTGTTCTCGGTGAATGCATCGCCAGACGGACATATCTGGGCTGGCTATTACAATGGTATAATCCAGGTGCTCAACGCATCCTACCAAAGCATCGGATACCTGTCGCCAAGCGGACAGATCGTGCCACAGCAAGTAAACTTCGACGAGAAGGGCATCTTCGCCATCCACTTCGATATCAAGGGAAGAGCATGGATAGGAACCAACGGAAATGGTGTCTATCTGATAGATAAAATGCAGGTAAGACACTTTGTTTATGATGCCAACAACCCGTCATCGCTGCCGTTCGACAAGATACAAGACATTGTAGCCGACCGCACCGGACGCATCTGGATAGGTACCTACGGAGGTGGGCTGGCACTTGTTAACGAGGCGGCAGACGGCAGTATCAGCTTCATCAGTAAACGAAACGGACTGCCTTGGGAGAAACAGCACTACGACCGCATACGCCGCATCTGCTGCACCACTACGGGAACCATTCTCGTAGGAACTACAGATGGTCTCATCACCTTCAGTGATGCCTTTACAAACGCAAGAAAGATCAATTACCACAAGACCTACTACATACCGAACGATACAACTAGTCTGGCTGCAAACGATATGAACAATATCATGGAGCACACCAGCGGCAAGATGTATATCTCGCAACAGGGCGGTTTGATGGAAGAGATTGTGAGCAAATCGCTCCTGCAAGACAACCTGAAGATGAAATACTTCCATGCCATCGATGTTAACGAAGGCATCGTACAGGGCATGGTAGAAGACAACCAGGGAAGAATCTGGGTAATCAGAGAATCGAGTATCGACTGCGTAAACCCGAAAACGGGCCAGTGCAATGTGTTCGGACCTAACGACTTCGACTTCAACATGTCGTTCTCGCAAAGCCGTCCTTACCACGATCCGGCAAGCAACAACATCTCGGTAGGTACCCCGATGGGACTGATTACCTTCAATCCGGCTACGCTGAAGAAGAGCAACTACCAGCCTAAAGTCATCTTCTGTTTCCTCCATTATAGCGGAGAGAAGAAGTCGGAACCTATCCTGCACAAGGATAAAGTGGTGATTCCTGCCAACAAGCGAAATCTGACCATCAACTTCGCATCGCTCGACTATCAGCGTAAGTATCAGACCAGATATCTCTATCGCATAGATGGTTTTACAGCTCCAGGCGTGTGGATATCAAACGGAAGCAGCAATACCATCGGCTTCAACCGTATCAGTCATGGCGATTACGTACTCAAGGTGAGAGCCACCAACTCTCACGGTGTATGGAGCAAGTATGTGGCAGAACTGCCTATCGAAGTGCGCCCTACCTTCTGGGAGAGCATCTGGGGCAAATTTCTGATGCTGCTTCTGCTCTTCGGTATCGTAGGCGCAATCTTCTATACCTACAACCAGCGCCAGCACGAGAACGTAACCCACGAGATGAGCGTAATGAAGAACGAGTTCTACAACGATGCAGCCAACCGTCTGAGAACCCCTCTAACGCTCATCGGAGCCCCGGTAAAAACCGTTTTGGATACCGAACCGGGTATCACCCGAAAGGGCAAGGAACTGCTGAAAATGGTGGCAGACAATGCCAACGAGATGCTGGTAATGCTGGACAAGGTTCAGAGATATGGCAACAAGGCAGACTTCCATACGAACAGCGGTCTGAGCGAGGAAGATTACGACCTGGCAGAAAGGGAGAAAGAGAACGGACAGATTGACGACCGCAATGCATCCGACTATCTGGAAGAAGTAAACAAACAGAAAGAAGAAAAGGATGAAGAGGCAGAACGACTGGAAGAAATGGGCAAGGAACAGAAAGAAGCACAAGAAGAAGCGGAACACAAAGACCAGACGGTACTGGTAGTTGAAGACAATGCCGACCTGCGCAAGTTCCTCTACAGTATCCTCTCGCCTACCTATAACGTGCTGCTCGCAGAGAACGGAAAGGCTGGCTTGGTAATGGCGCGCAAGGAGACGCCCGACTTTATCCTTACAGACGTTACCATGCCTGTGATGGATGGTTTGTCGATGATTCACGAGATTAAGCAGGATACCACCCTCAACAACATCCCAGTGATGATTCTCTCGGCCAAGGCAAGCGTAGAAGACCAGCAGCGAGGCTTTGATGAAGGTGTTGATGCCTATATCACCAAGCCATTCTCTACCCCTTATCTGCTCGGCCGAATAGAGGCTATCCTCACCCAGCGCCGCAACATTCAGATGGATGTCATCAGAAAACTGAAGGAAACTGGCGATAAAGATGCCATAGCAGCCCTGAGAATACTGCCTGCAGCAGCTCCTCTGCCTGCTCTTAACCAGGCTGAAACTAGTGCCGAGAACGAAGCGGTTAACCCAAACAGCGAGCTGGCATTTATGGCGGCACAGATTCAAGACAGAACCATGATGCGTATCTTCAGGTTTGTTGTTGAAAATGCAGGCAACCCGGAACTCAAGATTGATGACATCTCGAACGAAATCGGTATGAGCCGAAGCGTACTATATAATAAGGTGAAAGCAACGACCGGAATGACACCGGTAGACTTCGTTCGCCATATACGTATCAAGAAGGCATGCGAGATATTGCGCAATACAGACGATACACTGACCAGTATCGCCTTCGCAGTAGGTTTTACTGACCCTAAGTATTTCTCAAAGGTATTCAAGAAAGAAACGGGTATCGTGCCTACTGAATACCGAAACAGAACGCAGGGATAGCCCGCATCATTACAGATGAAAGCAGTCATCATTACAGATGGCTGCTTTTATCTGTATTAACAAAAAGCAACACATATTACAGGACATATCTTCAGTTGTTGCCGGACACAGCCTTCTTCGTTATCGTACACAGCAAAACGTTCAAACAAGGAAAAAAGCAGAATAGTCATAAAATTGAGCCGTTTTGCTTTGTTTTTTGACCGAATATTGCAAAAAAGTATAAAAATGGGGGGGgTATTTGATTAATTTTCCCTTTTTACTGAAAAAAAACTGAGAAAAAGTTTGGTGTTACAAGAAAATGTAGTATCTTTGCAACAAGTTCTTAGAAAAGTTAAATGATAGATTAATCGTAAACCTCTTTTTCTTTGTTTTTTGAGGAAAAAGAGGTAAAGAAAAAAGAATGCAGGGTTTGTGAAAATCCTGCATTTTTTTATACTGTTTCATACTGATATTGTGTAGTTATATCGTCTACATATTTTATTCTTCTATATTCTATAGTCTAACCGATATCTATATACTCAGCTATATGGTATCTGTTTACCCAGATATACAATATCTATCTACATTATATATATTACGCTTATTCCTTCATCTATGATTTTGTTCGATTTTTAGAATTTTTAAAAAAaCTCTTGAAGTATTCTAAGAGAAAAGTAGTATCTTTGCACTCTAGATTATATAAGTTGAGATCGGAAATATAGATAACACATACATAAAGATAAAAAAAaTGAGAACTGTTTACGAATTTTCTGTTAAAGACAGAAAGGGAAAGGATGTTTCCCTCAAGGAGTATGCCAACGAAGTGCTGCTCATCGTTAACACCGCTACAAAGTGTGGTTTCACCCCTCAGTATGAGGAACTGGAGAAACTTTATGAGACCTATCATTCTCAAGGTTTCGAAATACTTGATTTTCCTTGCAACCAGTTTGGTCAGCAAGCCCCTGGTACAGATGAAAGCATTCATCAGTTCTGCAAGCTTACATACGGCACAGAGTTCCAGCGCTACAAGAAGATCAAGGTAAACGGAGACGATGCTGCCCCTCTCTTCAAATTTCTGAAAGAATGTAAGGGCTTTGCTGGTTGGGACGAGAGCCACCCTCTCTACCCTGTTCTCGACAAGATGTTGAGCGAGGCTGATCCTAACTACAAGGAGAGTGCCGATATCAAGTGGAACTTCACCAAGTTCCTCGTTAACAAGAAGGGTCAGGTTGTAGCCCGCTTCGAGCCTACCACAAGCTTCGATGTCATCGCTAAGGCTATCGAAGAGTGGTTGAACTTCTAATGAAAGATAGAAGTCTCGCACTGAGAATAGAATTTCTAAATAAAAGAAAATAGAATCTCTAAATAAAAAGCCAGGTTGCTTTTCGCAGCCTGGCTTCTTTTATAATGTGATATTGTTATTTCAATATATCTCAAAGAATAATTGTCAACTGTTTGCTATATACTGTTAACTATAATTTAGTCAACCTTTGGCACATCCTTGAGGAACTGCTGGATTTCTTCATCACTCACAGAATAATCGTGCAAATCGCCATTGATAAAGCTATCGTAAGACGGCATATCGATAAGACCATGACCTGAGAGACAGAACAGGATAACCTTCTCCTTGCCCTCTTCCTTAGCCTTCAGCGCCTCACGTATAGTGGCTGCAATCGCATGACAGCTCTCTGGAGCAGGAATGATACCCTCGGTCTGAGCGAAGAGCATACCTGACTTGAATGACTCCAGCTGAGGGATATCTACACCATGCAGATAACCATCCTTCAGAAGTTGGGAGATTATCATACCAGCACCATGATAACGGAGACCACCTGCATGAATGTTGGCAGGCTTGAAATCATGACCCAGAGTAAACATTGGCAGCAATGGAGTGTAACCTGCCTCATCACCGAAATCATACTCGAACTTACCGCGAGTCAGCTTAGGACAGCTCTCCGGCTCTGCTGCTATAAACTCAGTATGGCGCTCGCCTGTGAAGTTGTGACGGAGGAATGGGAAGGCAATACCACCAAAGTTACTACCACCACCGAAACAAGCAATCACCTGATCAGGATACTCACCTGCCATCGCCATCTGCTTCTCTGCCTCTAGACCGATAATGGTCTGGTGAAGTGCCACATGATTGAGCACAGAACCCAGCGTATACTTACAGCCTGGTGTGGTTGTAGCCAGCTCAACAGCCTCACTGATGGCAGTACCGAGCGAACCAGGATGATGAGGCTCACGAGTGATAATGTTCTTACCTGCGCGTGTACTCATGGAAGGAGAACCCTCTACAGTGGCTCCAAACGTACGCATGATGCTGGAACGGTATGGTTTCTGCTGCATGGTAATCTTTACCTGATAAACTGCTGCCTCCAGGCCGTAGAGTTTTGCTGCATAAGAGAGGGCTGCACCCCACTGACCTGCACCTGTCTCTGTAGTGACATTGGTATCACCCTCCTGCTTACAGTAGTAGCACTGAGGAATGGCTGAATTGATTTTATGAGAGCCTAACGGATTGATACTCTCATTCTTGAAATAGATATGCGCCGGAGTACCGAGTGCCTCCTCAAGGGCGTAAGCACGTACAAGAGGGGTTGAACGGTAGAAGGTGTACTTCTCCAACACATCTTCCGGAATATCAATCCAAGCGTGCTCTGTATCAAGTTCCTGCTTTGAGCACTCTTTATTAAATACATGTGACAAATCATCAGCATTCATTGGCTGGTGTGTCTGAGGGTTCAACGGTGGCAATGGCTTGTTAGGCATATCTGCCTGAATGTTGTACCACTGAGTAGGAAGTTCCTGCTCGCTTAAGATGTACTTTTTCTGTCTCATATTTATATATATGTTTAAAATTGTTGTATGCCTGAACAAAGGTACAAATAAAAAAaTGAAATAAAGAACTTTTTTATGTGTTTTTCCACTATTTTTTtATTTTTATGCAATAAAATAGTTCATTCTACAGGTATTATTTGTTGAATAAGTGTATTTTCAGTGTCATTTTTATAAGCTTAATCAAATATTACCCCATAAAATACCAAATATTACACCCTATATTATAATGGAAAATAGTATCTTTGCAACAGAAAATTCAAAATGCGTTGTGAAACGCTTATCATCATCTTTTACTTATACAAAAAAAaTAAAACATTGGAGTTCAATAGGGATATTGAGATTCCAATGTTTTTTTATACACTAAACTGAAACATATTATCATGTAAAGTTGACATATCATCATGTAACGTTGTCTGATTTATAACCTTTCAGTATAAATCAATAGTCTATTTTATTGTCTACTTCCACAATTGATAGAGGATTTTACCCATAGACTGTAGACACAGATTATTTCTTTTCATTACCTAAATCAATCTGCGATATCTGATTCAACAGATTTACAGCCTGCCCTACAGTCTTCACATCATTGATGCGAAGCATTCGCTTGTTGAATTTTTCCTTCAGAACACAATCTTGAATATGACTGGTAACGTAAGCGAGTATGCGGTTAAACATCTGACTTCTGTAGAACGGACTGTTTACATTGCTCACAAACTGCATCTGCATATAGTCCTGCTTGAGAATAATCTTCTCGCAACCTAGCTTCTTGCCTACCCTACGCAAACCTACCACATGCATCAGTTCGTCTGCTTCATGAGGCACAGGACCAAAACGGTCTATCATACGCTTGCGGTAAGCCTCGACTTCCTCATCACTCTCCAGACGGTCCAGTTCACGATAAAGGAGCATGCGCTCACTGTCACCCGGCACATAAGTCTGAGGGAAATACATCTCCAGATCGCTCTCTATGCCACAATCGTCAACGAAATCATCACCCGTAAGCTGGGCACCTTCATCCATCTTCTCCTGATAAAGATCACAGAACTCCTCGTTCTTCAACTCTGTGACAGCCTGAGAGAGAATCTTCTGGTAGGTTTCATAACCCAGATCTTCCATAAAACCGCTCTGCTCAGAGCCCAGCAGATTACCAGCACCGCGGATATCCAGGTCCTGCATGGCGAGATTGAAGCCACTACCCAGTTCGCTGAACGTCTCCAGAGCCTCCAGTCGGCGACGCGCCTCAGGAGTAAGTGCACTCTTAGGTGGCGCCATCAGATAGCAGAAAGCCTTCTTGTTGCTTCTTCCTACGCGTCCACGCATCTGATGCAGGTCACTCAATCCGAAGTGATGAGCATCGCTCACGATAATCGTATTGGCATTGGAAATGTCGATACCGTTCTCTACAATAGTGGTAGAAAGCAGTACATCATAATCGTAATTGATAAAGCCCATGATGATTTTCTCCAAATCCTCAGGCTTCATCTGTCCGTGACCGATTGCTACCCTACAGTCTGGAATATGCTTCTCTATGAGCATCTTGAGCTCCGGAAGCTTGGATATTCTGTCGCATACGAAATAAACCTGTCCGTTTCGGCTCATCTCGAAATTGATGGCATCGCAGATAACTTCACTACTAAACGTTACCAGTTCGGTATGAATCGGATAACGGTTAGGTGGCGGAGTGCGCATGATACTCATATCCCGGGCGCCCATCAGAGAGAACTGGAGGGTTCGCGGAATCGGAGTGGCACTCATCGTGAGTGTATCGACATTTACCTTGAGCTGACGGAGTTTCTCTTTGGTAGACACACCGAACTTCTGCTCTTCATCGATGACAAGCAGTCCCAGGTCATGCCATTTCACGGTCTTTGATATCAGCTTATGCGTACCTATGAGGATATCAATCTTACCCTCTTTCAGGGCGTCAAGCACCTCTCTGGTTTCCTTCGTTGTACGGGCTCTACTGAGATAGTCTACCCTTACAGGCATGCCTTCCAAACGCTTTTTGAAAGTCTGATAGTGCTGGAAAGCCAGAACGGTAGTAGGCACCAGCACCGCAACCTGCTTGCTGTCGCACGCAGCCTTGAAGGCTGCACGAATGGCAACCTCAGTCTTGCCGAAGCCCACATCGCCACAAACCAGACGGTCCATCGGTCTGCCACTCTCCATATCCTTCTTCACCTCCTGAGTAGCCTTATTCTGGTCTGGCGTATCTTCATACAGGAAGGAAGCCTCCAGCGTATGCTGCAGATAATTGTCGGCACTGAAGGCGAATCCCTTCTCCCGTCGGCGCTGGGCATAGAGTTTGATCAGGTCGCGCGCAATGTCCTTGATTCGCTTCTTAGCTTTGTCCTTGAGTTTATCCCAGGCACCTGTACCCAGTGTAGACAGGCGAGGCGGAGTACCGGTATCGCTGCGGCGATATTTGCTGATTTTATAAAGCGAGTGGATAGAAACATCCACCTTGTCATTGTTCGTATAGACGATTCGGATCATTTCCTGATAGCTGTTGCCCGTAGGAACCCTAACCAGACCGCCAAACTTGCCGATACCGAAGTCTACATGCACGATAAAATCTCCCACTTCCATCTCCTGCAGTTCCTTCATGGTGAGTGCCATCTTGCCGGCTCTCGCTTTATCTGAGCGCAGGTTATATTTATGAAAACGGTCAAAAATCTGATGATCGGTAAAGAAACAGCACTTCTTGTCATGGTCAGTAAAGCCTTCATGAAGCGTCTTGTCTACCGGTGTAAAACGGATGGCGTAGCGCTTCAGCTCTTCGCTTTCAAAGATATCCTTCAGGCGCTGTTGCTGCTTCTGGCTATCTGCCAATATATATAAGGTGTAACCCTGGAGCAGGAAATCCTCCAGAGTTTGACAAAGCAAATTGAAATTCTTATGGAAAAGAGGCTGTGGAGCAATATTGAAAGGTATCACAGCCGAACTCTCTGACGGAGCGACCTTGCCGAACTCGATACGGAGATGAGCCGCTACTGCCTTCTTGAAATCGAGCGGAGAAACGAGGTTGAGCTCGGTCTTCATGTCATGTCTGATGCGCTCAGCCTCTACCTCAGTAGCTCCCTCCAGCTGCTCGGTAAGGCTCTGCGATGAGAAGCCTTCGGTATAGATCTGACCGATGCGGTCGCAAACGAAAGAAAGGTCTTTTGCAACGACTGGCGTACTTTCGGAGAGGAAATTGAGGAAACACTGCTTGTTGCTCTCGATATGGGCGAGTTCGGGCACGATTTCTATCTCTGTGCGCTTTGCCTGCGAGAGCTGGGTCTCAACATCAAAGGTACGGATGGTGTCAATCTCATCGCCGAAGAAGTCGATACGGAACGGATATTCGCAGCTGTAGGAATAGACATCGAGGATGCTTCCACGCACGGCAAACTGGCCCGGTTCATAAACATAATCGGTTTCTTTGAGTTCGAAATCGCGCAAGGTATGAACCACATCGGTCTGAGCAATCTGCTGGCCTACAGTCAGTTTCAGAATCCGTTCATCCAGATTCTGCTTAGCCACAACGAGTTCTGCCAGTGCATCGGGATAAGTGACTACCGGGAAATGTCCTCCCGAAGAGAGGCGCGCTAGCACCTCTGTACGTAGGATTTCGTTCGCTGCATCACGCTGCCCGTATTTCACGGCACGCCGATAGCTGGAAGGAAAGAAGAAGACCTTCTCCTGCCCCATCATCTGAGTGAGATCGTGATAAAAATAGCCTGCTTCATCGGCATCATCCAGTACGAAGAGTACCGAACGCCTCATCTTCCCCTGCAGAGAAGCAAAGAACATCGGAGCCGAAGAGCACAGCAAACCCTGGAGAAAAATGGAATGAACCGACTTCTTCCCCATCAAATCAAAGAGGGCATCCGCCTGTGGCGAACGCCCGTATGTTTTTtCTATCTTTTGGATTTCCATCCAAGTACTGATTAGTGATTACTGATTACTGAGTAGTGATTACTGAGTATTAATCCTTCTTCGGATATTTCTTGAACCAGCCATCCAGGCGCAGTCGCATCACGCCAAAGAAAGCCTCACCAAAGATGCCACCACTCATCTTGCTCACACCTTCACGACGGTTAACAAAGATGACAGGCACCTCCTTGATCTTGAAACCTATTCGATGAGCCGTATATTTCATCTCTATCTGGAAAGCATAGCCCTTGAAGCGGATAGCATCCAAATCTATGGTTTCCAATACCTTACGTCGGTAGCAGACGAATCCAGCTGTGGTATCATTCACCTTAAATCCGGTTACGATACGTACGTATTTAGAAGCGAAATAGCTCATCAATACGCGTCCGATAGGCCAGTTGACCACGTTCACACCCGAAATATATCTTGAGCCTACAGCCACATCATACCCCTCATCGTGAGTTGCCGCATAGAGACGAGGCAAATCATTAGGATCATGACTGAAGTCGGCATCCATCTCGAAGATGAAGTCATAGCCCTGCTCCAATGACCATTTGAAGCCCATGATATAGGCAGTACCCAAACCGAGTTTACCCGAACGCTCCAGGATATGCAGACGACCGGCAAACTCATTAGCCATCAAGCCCTTAACAATGGCAGCAGTACCGTCAGGACTTCCGTCATCGATAACGAGGATATCAAACTGCTTTTCGAGACCGAAGACAGCACGGATGATTTTCTCGATGTTTTCCTTCTCATTATATGTAGGAATGATTACTATGCTATCACTCATAACTTCTTCTAATTTTAATGATTCTGATACTAAATAATGTAATACAGATGCAAAATTACAACTTATTTTTGAAATAACAAGCGAAAAACCGAAATTATTGGTCCGGATTCTCTACAAAACCCTGATATTTCTTGTCAAGTCCGTTCATGATCGCCTCATAGCTCTTGTTCATCTGGTTCTTGATATTGTCAGCTCCCTTGCCTATCGGCTCGATAGGCTCATGAATGGTGAGCTTCAGAGGATGCCAGAAAGCCCAGTAGATATCCTTCATGCGAGGCTTCACATCAAAACTGCCATTGATGGTAAGCGGACATACCGGCAACTGCAGTTCATCGGCAAGCATGAAAGCACCGCGGCGGAACACACCCATGTGCCCCGTAAACGAACGGGCACCCTCTGGGAATACCACCAGCGACATGCCCTCTTTAAGCACCTCGCGAGCACGGTCATAAGAAGCACGGATCTTAGAAGGTCCGCTTTTGTCTACAAAGATGTGGTGCGCATACTCACAGGCGATACCGATGAGAGGCACTTTGCGCAAGCCCTTCTTCATCATCCACTTGAAGTTTCTGCCCAGAAAACCGTATATCAGGAAGATATCGAAAGCGCCCTGATGATTGGCCACGAAAACATAACTCTGGTTCTTCTTGAGATGCTCACGTCCCTCCACCTTTACAGGCAGGAGGAGGATGCGGACCCAAAGCCAGGACCAATATTTACCAGGATAATAGCCCCAGAAATGACCATTACCCAGCATGCATCCCAAAACAGTAGTTAAACTGGTTAAAACGCTAGCTACCAACAGGATAGGCAAGCATATTACAAGCTGATACAGACGATATAAGTACTTCATTTTTTATTTAAGAATGAATAATTTAACACTCAACATTTAACATTCAACACTCCTCATTTTCTTTTGAGTGTGATGACCACGATTTCTGCCGTAGCCCCTATGCGGATTGGAACGGTACCGCCCAGACCTGATGTGGTATAGAGCTGGCAACCCTCCTCCTCGAAGAGGCCGTAATCATAAGGAGTAAACATCGACGGACGCAAGCCCAGGATACTGATCTGCCCCGCATGCGTATGACCGCTCAGCGTAAGCTGCGGTGCTACGACCAGCGAATCCTTCCTGTCAGGTCCTATCACATCGCCATCCTCATCCTTCTCCTTATTAATAGTAGAAGGCCAGGTCTCGCGCCATTGCTTCGGAATATGCTGCAGCATCAGCACGAAAGAGCCCGGTCTGATGCCATACAGCGCCTTCCTTACATTGGTTCGCTTTGGATTGTCATAGTTCTCTGTACCAGCTACATAGATGCTGTCAGCGCCTCTATGCACCGCCACATGCTCATTCATCAGCAGGCGCCATCCGCAACTCCGCTGGAAGTCCTGCATCCGCTTCTCGAGCGCAGCTATCTCCTGCTCATCATCTACATCCATATAATAGGTGTAATCGTGATTGCCCAGCACACTCATCACGCCATCTCTGGCTTTCAGACTGCTGAGCAGCGCCTGATACTCAGGCAGTTCATCGGGCGTAACATTCTGTAAATCACCCGTAAAGCAAATCAGATCAGGTTTTTCGGCATTAATGCTGTCGATATCGCGCTGAGGCAGATGACCACGCCAGCCATAGTATGACCCGAGATGGATATCGCTGAACTGAACGATGCGATAGCCCTCGAAAGACTTCGGCAGATTAGGTACATAGATGGTGATACGCTTGACTTGCATCTTAGGAAAACCTTCGGTAAATCCGTAGATAAAGCAGAAGAACGCCACCGCTCCCACTACCAGTCCGAGGAGCTTGCCCCAGTTGCGATGGCCGTGAAGGAGCCGCATACAGCACCAACCGAAGACACTGAACAGGCTGAAGACAAACTGCGGAACCGCACATACTGCCATTATCACAAACCAGATGTCGATGAGCACCGGATTGCGTGGCAGGAAGTTGGGCAGCATCGTGATATATGCACTGTAGGCGATAACCACGAAAGCCGGCAACCAGAAGAGCACCCGCTGCCAGAGACTCTTCAGCCATAACTTGCCATACCTTTTATATATCCACAGATACGGCAACAGGGTGAATACCACTACGGGTATCAATATTCTTGCTATCATTTTTTGATCAAACTTGATTGAAGATACGTTTTCATTGCCTGCACGGGCACTCCTCTGCGCTGTGCATAGTCGCGAAGCTGGTCGTCTCCTATCCGTCCCAGTTCGAAATACCGCGACTTGGGATGTGCAAACATCAGCCCCGAGACACTGGCATGAGGCGTCATCATTCCGCTTGTGGTGAGCCGGATGCCCACCTGACTCATATCGATGAGCTGGTCGATGATGAAGTTGGCACTGGTATCGGGCAACGAAGGATATCCTATAGCCGGACGGATGCCCTGATAGCGCTCCAGATGCTGGTCTTCGATGCTCAGCTGCTCGCCGGGAGCATAGCCCCAGATGCTGCGTCTCACCTCTTCGTGCAACTTCTCTGCCGTGGCTTCAGCCAACCGGTCGCAGAGTGTCTGTGCCATCATATTGAGGTAGTCGTCCGAGCGATATTTCTTCTCCAGACCGCCATCTACCGTCGTGCAGAAGATACCCAGCCGGTCTGTTATTCCACTGTCCAGAGGACGGATGAAATCAGCCAGACAGAGATTGGGTTCTCCCTGAGCCGCCGGATGCTGCTGACGGAGCATCGGGAAGCGGACTTTCTGCCCTTCCAGCCAGATATCATCCCCCTCGCTGTTCGCCTCGAAGAGTCCAAAGACGGCATAGGTATGATATTCGCCTTCCCATGAATGGAGCATATCGAGCGCCTCAGCCTTCAGTTTTTCCTTTTCCTCTCGAGGTTTGCCGCTCAATCCCCAGGCATGATAAAAGTATAGCCAGTTGATATATGGCTCAATTTCGCTTACATTGTATACTATTCTTCGCATCCGATACGATATTTTATTTTACAATTCCCGTAAAATTTTCCTTTTTCAGGAATTGTTTCTGAACTCCAGTTCCTCTCCTCTGCAAGCGGCATCAAACACGCCTTTGTCGTAGATAAGACGACCGTTACAGAAAGTCTGTTCCACTTTCCATGCAAACTCATCACCCTCTACAGGGCTCCATTTACACTTGCTCTGAATCACCTCTGCGGTCACCTTCCAAGGCTCTCCCTTGCGCACCACAACGACATCTGCCTTATAACCCGGACGCAGGAAGCCGCGCTGACTGATATGGAACAGACGGGCTGGATTATGGCACATCAGTTCTACCAGGCGCTCGATACTGATTACCTTTTCGTCAACAAGTTGCAGCATGCTTACCAGCGAGAACTGTACCATTGGCATACCTGATGCAGCCTTGGCACAACCGCCCTGTTTATCCTTCAACTGATGAGGAGCATGATCGGTACCTACTACAGTTATCTTACCATTACTCAGCGCCTTACGCAAAGCTTCTCGATCAGCAGCGGTCTTTACTGCAGGGTTGCATTTAATGCGTGCGCCCTTCACAGCGTAATCTTTGTCCGAGAACATGAGATGAGCCACAACAGCCTCGCCTGTAATATTTTCATCCTTACCAAAGAACTCCAGTTCCTTAGCCGTAGTAACGTGAGCGATATGGAGATGCGCCCCGCTTTCCTTAGCCAGCAGCACCGCCAGACGGCTGCTTTCATAGCAAGCCTCCTCGCTGCGTATTTCCGGATGATGTTCTACGGCAGGGTCTTCACCCCATTTCTGCTTAGCCAGCTGCATGTTGCGGTTAATGATTTCGGTATCCTCACAGTGGGTCATCACCGGCAAATCCAGCTCTTTCGCCTTCTTGAAGATAGCCTGCAGCGCCTCATATTTATCCACCAGCATATTGCCCGTACTGGAGCCCATAAAGAGCTTGACGCCCGGTACACGATGCGTATCGAGCTGCTCAAAATCATTTACATTATCATTGGTAGCACCAAAGAAGAAACTGTAGTTCACATGACTCTTCTCAGCGCCCAGCTGCCGCTTTGCCTGCCAGGCCTCTAGAGTGGTAGTCTGAGGTACCGTGTTAGGCATCTCAAAATAACTGGTCACACCACCAAAGGCAGCAGCGCGGCTTTCGCTCTCGATGTCTGCCTTCTGCGTAAGTCCCGGCTCACGGAAGTGAACATGATCATCAATCACACCCGGCAAAACAAAACACCCCGAGGCATCGATGACTTCATCGTAATTGCCACGGGGTGCCTCGCCTTCATATATCTCCTTGATAAATTCACCATCCAACAAGAGGTCGCCCACAAAAGAGCGACCCTCATTTATAATGGTTCCATTCTTGATTAATTTCATATTACTAAACTTATAAAATGAAGAGTTTTACAAGATGTTAATGCCCAAGACCTTGAAAGAGCCCTGTTTCTACTCCTTACCTTCCTGTTTTTCAGGAATCGTAGGCGCAGCCAGTTCGTTGGCTGTAGGTGCCGGAGCCGCATCAGGATTTACCTGTGGAGCCGCTTCCATCTCTGGCTGCATGCCGCTCTGCGCATCTCGTGTACCGTTCATAATCTCCTGATTCTCTTGAGCTTTCTTATAATAGTCCTTTACATAAGGATCATTCTTGAAATAGTCGGTAGCCTTGCTCATGATATCCTCAATCCAAGGAGAGAGCATCGGATACTGGTTGCCCATTGTAACGAGGAAGAAGACGCCCGGTCCCAGCACATTGTTGAAGTTGTCGGTAACAAACGAAGTGATGAGCTTGTCTTCCTGCTCAGAAAGGCGGATGGATTCCTCGTTCAGCTGCTTGTTGACAGCCACCATATCGCTACCGTTCATGATAGCCTGGTCGTGCTTGTGTACCAGTTCGCGCAACTGATTCTGAATCTGCTGGTATTTCTTGAAGAATCCGAAGAGTTTATCGTTCATAGGAGTACCGCTTACCACCTGCTGTGTATCATCGAGCTTCACCGTAATGCTTCCACTCTCCAGCACCAGCGGCAGCACAGGGTCATCATCCATGAAGATATTCGCCATCTTCATAGAGTCGACAGAACCCTGAAAATGGAACTGTCCATGCACTACATCGCAAGAATCCACGTTCTTGAATTCGTTGTTTTCCAGTATCTTAAGGTACAGCATGCGTCCGTCCAGAGTACTTACGTTAGAAGTACCCGAGATATCGTAACTGTTGGCACAAGATGCAAGTGCCATCAAGGCAATGAATGCGTAAAATATTCTATTCATAAGCTATCTATATCACTTTCGGTGAACAAAAATACAATCTTAATTTGAACTGACGAAATAAATTGCTGCAATTTAATTCATTCTTACAAGATTTATGTTTTGTTTGCACTCCTATTGACCACCGAAAGCTTTTTCTCGTCCTTCTATATTACTGATTGTTTTCCTTCTTCAGTTCATGAGAGATGCGATGCGTGGTATACAGTTCCAGCAGGGCTGCGATGAGGAGGAAGACTACCCACTTATTATAGAAATAGGTGATATAGGTCTCATAATTCTCAAACCAGCGGCGCAGGAAAGCATACACCGTATCTACCATCGAGATGCCTGAGAGCACGAAGAAGATGTCTGCTACATACTGCATGCGCTTCAGGCGGTGGATAACCAGCGAAGGTCCCTCATAGAACTGCATCGCCTGCATTACACTGAACAGTATGGTGCCCAGCAGGAACCCCCAGCTCGTTACCTGCACCAGCTGCGGATGTGAAAAACCAAATGCGAAGCAAGCCGCACCGACAACCATCAGCACGCCGCCCAGCAAGAAAATAGCACTTTCCAGTTTACTCAATTGTTTCATTTTCGTCTTGTTCGTTAGTTTTTTCCGGAATATCCGAACTTAATACAAAGATGTCTTCATCATCAGCCTTCATGAAATAACGCTGGCGGGCTATCTTCTCAAATGCCCGCGCACCATGCTGCATATCGCGCAAGGTATGCTTGTCGTTTTCATACTGCTCACGATACTTTTCTATCTCCGAACGGAGCGTAGCTATCTCTATCTGGTACTTAATGTGCTGCCTTACACTGTTGTCGTCAACTACACCAACTACCAGAACACCCGTTACAATCACTATAAGATACTTATAATGAGCGAGATAATTCCATATAATACCAAGTTTTTTACTCATTTCTTCCGAATTTGTTTGCAAAGATAATATTTTTTTGTTATCTTTGCATCATCAATTAAGAAAAAATAATGGAAGAGTATATAGTTTCTGCAAGAAAGTACCGTCCGATGACCTTCGATTCGGTTGTCGGACAGAGTGCATTGACCACCACTTTGAAGAATGCAGTGAAGAGCGGCAAGCTGGCGCACGCCTATCTTTTCTGCGGTCCGAGAGGTGTGGGAAAAACCACTTGTGCCCGCATTTTTGCGAAGGCAATCAACTGCGAGCATCCTCGTGAAGACGGCGAGGCGTGCAACGAATGTGAGAGCTGCCGTGCCTTCAACGAGCAGCGTTCCTACAACATCTTCGAGCTGGATGCCGCCAGCAACAACGGTGTTGACCAGATTAAGGTTCTGATGGAGCAGACCCGCATTCCGCCTCAGGTGGGCAAGTATAAAGTGTTTATCATCGATGAGGTCCACATGCTCTCTACAGCAGCCTTCAACGCCTTTCTCAAGACGCTGGAAGAACCACCTCAGCATGTCATCTTCATCCTCGCCACTACCGAGAAGCATAAGATTCTGCCTACCATCCTGAGCCGATGCCAGATTTACGACTTCGAGCGAATGACGGTAGCCAACACCATCAACCACCTGAAGATGGTGGCTGAGAAGGAAGGCATACAATATGAAGAGCAGGCGCTCGCCGTGATAGCCGAAAAGGCTGACGGAGGTATGCGCGATGCCCTCTCTATCTTCGACCAGGCTGCCAGTTTCTGCATGGGCAACATCACTTACCAGAAGGTGATCGAGGACCTGAACGTGCTCGACAGCGACAACTATTTCCGTCTGGTAGACCTGGCTTTGGAGAATAAGGTGGCCGAGATGATGGTAACACTCGACGGCATTCTGAGCCGCGGTTTCGATGGCGGCAACATGATACAGGGGCTTGCCCAGCATGTGCGCAATGTGATGATGGCGAAGGATCCTCAGACCCTGCCTCTGCTCGAGACCAGCGACGACCAGAAAGCCAAGTTCCAGGCTCAGGCCCAGAAGGCACCTACACCTTTCTTATATAAGGCGCTGGAACTGATGAACCAGTGCGATATCCATTACCGCGCCAGCAGCAACAAGCGATTACTGGTAGAGCTCACCCTGATACAGATAGGCCAGATTACGCAGCCCGAGGATCAGGATGTGCCTAGTGCGGGGCGTACGCCCAATAGATTAAAATCCCTGTTTCAGAAACTCCTGGCTCAGTCTAAGCTTGCCTCTCAGGGTGCAGGTTCTGAGCCTTCTGGCAGCAGCGAAAACCGGTCATCACAGCCGGGAACGTCCGCTGCTACAGCTACTGCTGTGCCTTCGTCAGGGGCACCGGCAGCCGCTTCTGCAGCCTCCAATGCTGCATCTTATTCTGCATATTATCCTGCATCTGCCACCGCAGCCGCATCTGCCTCTCCAGAAGGCTCAGCCGCTGCCGGAGCTGTTACTGATGCTGCATCGCCTCACAAGCCACGACTCAAGAATATCAAGCTGGGCGGCATAGGCATGACTTTCTCTAACCTGAAGAAGAGGGAGGAGAACCAGCGCCGCCTGCACAGTCCGTATGATGATACCAATGAGGAAAAAGCGACCATCACGGGCGACCAGAACGAGTTCACCCAGGAGCAGGTGGAAGCAACATGGTTCAGTATGTGCATGAGAATGCAGAACAAGCTGGATTTCATAGGCTTAGCCAACCGCATGAAGAGTATTGTACCGAAGATAACCAACTATCCGCAGATAGAGGTTATCATCAACAACCAGCTCTTACTAGACGACGTTTTGAACATCAAGAACCGCATTCTCAAGACTTTCGTCTTAGGTCTTCACAACAGCGAACTGAGCATCAGCTACCGCCTTGCCGACCAGGAAGAGGTAGGCAAGGTTCTGACCAAGAATGAAGTTCTGGAACTTCTTATGGAGAAGAACCCTGCGATGAAAAAACTCACAAAGGACCTGGATCTGGTCATGACATAGAAGATACTCCACACGATACGAAATTCTCCACTCCATGTAGGACAACCTATACGGAGTGGAGAAAATTGTTTTTACAAATATCGAAACTTGGTGCTATAAGAGATACATAAGAGTGAAAGAGCAAAGGGCATTACAGCGTGACAGTTGTGACAGTTGTGACAGTTTTCAGCGGAGGGGGTATATTGCGAGTTTGCAGCTATCAAATTATAAGTATATATATTTAAATTATTATATATATATAATAATTTACCTCTAAAGAAAGGGAAGGAGGGGTAGGCGCTGAAAACTGTCACAACTGTCACAACTGTCACACTGTAACGCTTTCTGGGCAAAAAGGAAGTAGTCAGAAGAAATGGCTTTTTTCATAGCATCTCATTGTTTTCTTGCTCAAAACGCACAGAGAAACATTTTACAAAATATAGTTTTCTCCCCCGCAACTCTACGACTTTTTTtGTTTAACTACGGAAGCCGGAATGTTAAAATCGGTTTAACATAACTCTGCAGGGTGAAATTTGGCGGTTCAGAAGATTTGTTGTACTTTTGCACCATCGTTAAAAGATTCCCATGAAGCGCAGACCTTGATATCGCGAAACGCGATACCAAGGTTTTACACCAAATGAAATGCAAGGTTTGACGTCGTGAAACGCGACACCAAACTTTTACGACCCGCAAAATGCAAGGGTTGACGCTGTAAAACACAGCCTCAAGGTATAAAaCAAAAAAGCCCCCGATGCAGAAAAGCACCGGGAGCCTTCGTAAGCAAATTATTATTATCTTAAAAAGATCAACTGAATATGCAGCACATCACAGTATACACCATGACGCACCGACAGAAAGGCTTAGATGAGGTTCATGCCCGCTTTCACAGCCTCCTTGCGCATCTCCTCAGGCCAGATGCTAGCCTGGATCTCACCAATGTGAGACTTATGAAGCAATACCATACACAGACGGCTCTGGCCGATACCGCCACCAATGCTCAGAGGCAACTTGTCGTTCAGGAGCTGCTGATGGAAGTAAAGCTTCTCTCTATCCTCCTTGCCCTCCAGCTTAAGCTGACGCAGCAGACTCTCCTTGTCGACACGGATACCCATAGAACTGAGCTCGAAACTGCGACCCAGAACAGGATACCAGATGAGGATATCACCATTCAGTCCCATCTTGCCGTTCTCAGCCACGGTGCTCCAGTCATCATAGTCAGGAGCTCGGCCATCATGCTTCTTGCCATCGCTCAACTTACCTCCGATGCCCTCTACAAATACAGCGCCGTACTTCTTGCAGATAGCATCCTCACGCTCCTTAGGAGAAAGGTCTGGATACATATCGAGCAAATCCTGCGCATGAATAAAATGAATCTCCTTAGGCAGGAAAGGCTTCAGCTGAGGATAATGCTCGCAAGCCAGGAACTCGGTACGCAAGATGGCACCATAGATGCGGCGCACGATATTCTCGAGGAAGGCGATGGTACGGTCTTCCTTGGTAATCACAGCCTCCCAGTCCCACTGGTCAACATAGAGCGAATGAAGATTATCCAGCTCCTCGTCAGCACGGATGGCGTTCATATCTGTATATACGCCATAAGCAGGCTCAATCTCATACTCGGCAAGCGTCAGTCGCTTCCACTTGGCAAGAGAATGAACCACCTCAGCCTGGGCTTCGCCCAAATCCTTGATAGGGAAACTTACAGGGCGCTCTACGCCGTTCAGGTCATCATTGATACCAAGACCCTTCAATACAAAGAGTGGAGCGGTAACGCGACGCAGACGGAGCTCGGTGCTCAGGTTTTGCTGGAAGAATTCTTTTATCATTTTAATACCCATTTCGGTCTGGCGCATATCCAGCAGCGCCTTGTACCCTTCAGGTTTTATCAAATTGCTCATTTTTATTTCATATTTAGTATTTGCGCTGCAAAGGTACAAAATAATAATTAATCTGCAAGCATTTTTCCGTATTTTTTCGCAAAATGATAGCATTTTTAAGTTTTTTAGTAGCATTTTGTAGAACAATTTGCAAATACACATTATATATATGAAAAAATCTGCCCCAAATATTTGGTTATTTCAAATAAAAGCAGTAATTTTGCAGTCGACTTCCGTTTCGATGTCATACAACCGGAGAAACGGACGGCAGAAAAGAGGGTCTCGTAGCTTAGCTGAATAGAGCGTCAGATTCCGGTTCTGAAGGTCGTGGGTTTGAATCCCACCGAGATCACCCGAAACAACAGAAATGATTAATAATTGAAAACATGGATTTAGTAGAACGATTTATAAACTATACGAAATTCGACACACAGTCGAGCGAAGAATCGACCAGCGTGCCTAGTACGGCAAAACAGCTCGAATTTGCCAAGTACCTGAAGAAGGAACTTGAGAACGAAGGACTGAGCGATGTCGAAATGGATGACATGGGCTATATCTATGCCACTCTGAAGAGCAATACCAAGAAAAAGACTCCTACCATCGGATTTATTTCACACATGGATACATCGCCTGATGCCAGCGGAAAGGATGTAAAGGCGCGCGTCATCAAGAACTATGACGGCAACGACATCGAGCTGAGCCCGGGCATCATCTCAAGCGTTGAGACTTTCCCAGAGCTGAAGGCTCACAAGGGAGAGGATATCATCGTGACAGACGGTACTACCCTGCTGGGTGCCGACGACAAGGCGGGCATCGCTGAAATCGTACAGGCTATGTGCTATCTGCGCGACCACGACGAAATCAAGCACGGAGATATCCGCGTAGGTTTCAATCCTGACGAGGAAATCGGTATGGGTGCACATCATTTCGACGTAGAGAAGTTTGGCTGCGACTGGGCTTATACCGTAGATGGCGGCGACCTGGGCGACCTGGAATACGAGAACTTCAATGCTGCCGGAGCTAAAATCATCATCAAGGGTGTGAGCGTTCATACAGGCTATGCCAAGGGAAAGATGGTGAATGCAAGCCGACTGGCTGTGGAATTCCAGAACATGATTCCTGAGAACGAGACTCCTGAGCAGACTGAAGGCTACCAGGGTTTCTACCACCTCATCGGCATCGAGAGCCGCTGCGAGGAGGCAAAACTCAGCTACATCATCCGAGATCACGACCGCAACAGGTTTGAAAACCGCAAGGATTTCATCGAGGACTGCGTAAACAAGATGAACGAGAAGTATGGCGACGGAACCGTAAAGGCGATTATCTACGACCAGTACTATAACATGAAGGAGAAGATTGATCCTAACATGCACGTCATCGACATCGTGCTCAGAGCGATGCAGGAGAGCGGCGTTCCACCTCGCGTAGAACCTATCCGCGGCGGTACCGACGGAGCTCAGCTGAGTTTCAAGGGTCTGCCTTGTCCTAACATCTTCGCCGGCGGTGTCAACTTCCACGGCCCTCACGAGTTTGTGAGCATCCAGGTAATGGAGAAGGTAGTGAAGACCATCGTGAAGATAGCGGAAATCACAGAAGAATACAACGACTAATACAGATATGGGGAATTTAGACACATCTAAATTCCCCTTTTTCATAAACAGAAAAATATGGCTGAAATTCCATTCTTAATAAAAGACCTTGCCCTCATCCTGATGGTGGCAGGCATCGTAACCCTCATCTTCAAGAGGCTCAAGCAGCCGCTGGTGCTGGGATACATCATGGCGGGATTCCTGGTTTCGCCACATATGCCCTACACCATGTCGGTAGTCGACGAGACGGATATCCAGACCTGGGCCGACATCGGTGTCATCTTCACCCTCTTCTCGCTCGGTCTCGACTTCTCGTTCAAGAAAATCGTGAAGATGGGTGCCTCTCCCATCATCGCCACCGTGGTTATCGTGTTCTGCATGATGATGCTGGGCATCAGCGTAGGCCACGGCTTCGGCTGGGGCAAGATGGACTGCATCTTCCTGGGCGGTATGCTCGCCATGAGCTCCACCACTATTATATATAAGGCATTCGATGATATGCGGCTGCGCACCCAGAAGTTTGCCTCGATGGTGATGAGCGTGCTGATACTGGAAGATATCCTGGCTATCGTGATGATGGTGATGCTGTCGGCGATAGCGAGCGGAAGCAGTCCTGACGGCGGGCAGATGCTTGCCTCTATCGTGAAGATAGGCTTCTTCCTGGGCGTATGGTTTATCGTGGGCATCTTCGCCATTCCGTGGTTCCTGCGTTCGGTGAGGAAACTTATCAATGCCGAAACCCTGCTCATCGTTTCGCTGGGTCTGTGCTGCGGCATGGCGGTACTGAGCACCAAGGTGGGGTTCAGCAGCGCCTTCGGAGCCTTCGTTATGGGCAGCATCCTGGCAGAAACCATTGAGGCAGAGAAGATTATCAAGCTTGTAGAACCGGTAAAGAATCTCTTCGGAGCCATCTTCTTCGTATCGGTAGGTATGCTGGTAGACCCGAAGATTCTGGTAGAATATGCCGTTCCTATCCTCGCCCTGGTCGGTACGATACTGGTAGGTCAGGCGATATTCGGCACCTTCGGCTTCATGCTCGGAGGCGAGTCGCTGAAGTCGGCGATGCGCTGCGGTTTCTCGATGGCTCAGATTGGTGAGTTTTCTTTCATCATCGCCTCGCTGGGTCTGTCGCTCGGCGTCATCAGCAAGTTCCTCTATCCGGTAGTGGTAGCAGTGAGCGTCATCACCACCTTCCTTACACCTTATATGATCCGTCTTGCCACACCTACCTATCAGGTGATGGAGAAACATCTGCCAGACAAGCTCATCCATATTCTGAACCATTTCGCGATGAGTCATCCCCAGACACAGCAGCAGAGCAAGTGGAAATCGCTGATCCGACAGATGCTGGTCAACACCACCGCCTACTCCATCCTTTCGGCAGCCGTCATCGCCCTGATGTTCACCTTCGTGCTGCCGCTGATGCGCAATCTGCTGCCAGGCTGGCATCTCCACTGGTATGCCAACGCCATCACCGGCCTGCTCACCGTCCTATTCATCTCGCCGTTCCTGCGCGCCATCGTGATGAAGAAGAACCACAGTGCCGAGTGGAAACGCCTCTGGGTGGAGAGCAGCATCAACCGCGTGCCGCTGCTCTTTACGGTGTTCGTGCGCTTTATGATAGCACTGGCTTTCATCTTCTACATCATCAATTTCCTCTCGCGCTTTACCAATGCTCTGATTGTCTGCATCGGTGCAGCAGTAGTGATGCTGATGATAACCTCCCGCCGCATCAAGAAGCGTAGCATCGTGATGGAGCGCGTCTTCGTTCACAACCTCCGCTCGCGCGATATTGCGGCTCAGGTGAATGGCGAAAAGCGGCCGCTCTACGAGGGCAGACTGCTAGACCGGGATATCCACATCAGCGAATTTGAAGTGCCTGAAGATAGCAGTTGGACTGGCAAATCGCTGCGAGAACTGCATCTGCGCCAGCGGTTCGGTGTAGACCTGAGCAGCATTCACCGCGGCTCTCACAGGCTGAACATCCCGAACGGCAACATGATCATCTTCCCGGGCGACAAACTGCAGGTAATCGGCAACGACGACCAGCTGCAGAAATTCAACACCGCCCTGCAGAGCGACCTGCTGCCTGAGGAGGCTGAAATAGAAAAGCGCGAAATGAAACTTAGCCAGCTCATCATCAGCGGCGGCAGCGAATTCCTGGGAAAGACACTCATAGAAAGCGGAATAAGGGATAAATACAACTGTATGGTGGTAGGACTGGAAGAGGGCCGGGAGAACCTGACCCGTGTTCTGCCTACCCGAGTATTCGAAAAAGGCGATATCATCTGGCTGGTAGGCGAAGAGGCTGACCTTCAGAAGATTCAGGAAAAGAGCTAATAAACTTGAGTTTTTTTtAGGCACGGATTACACGGATTTATAGCGCTCATGTAAATTAAGCGATTTACCATCTCATAAAAAATCCGTGTAATCCATGCCTTATTTATACCCCTGGGCGTGTGGGGACATTTTCCAAGGATTTATCTCACGGTGATATGGAAGCACCCCTGCTTCACCTCATATTTGATATAGCAGCGGTTCTTGTTGCGGAAATCGCGGAGCACCTCGGAGAACACCCATTTCAGGGTATCATTCTGCACCTGTCGGCGAGGCTGTTCACGGGTCTGAATCTGCTTGTAGCGGTTGTAGCATATATCGAAGGTAGTACCATAGAGATGACACGAATTCTCGGTAGCATTACCGTTTCGGGTACGCAGTTTCGCCACATCATCCTTGGTGCGCAGAATGCTCGTCACGATAATCTTATGCAGCGGAATGCCCTTAATCTGCAGCGAATCGAAATAGGCACGGCCGATATCCTGGAGCAGCACAGAGGCACGAGGCACCAGGTAAGGAATACTGTTGTTCAGCTTGTCGACATAAAAGAAAGGGTTGCTGCCCACATACACCAGCTTGCCCTTGCTGTTCTCCGCCTCCAGACGGTTCTGTACCGGTTTCACACCATGCTTAGTAGCCGCCAGAATCTGCACATCCTGCTGGTCGGGGAAAGTATTGCCGAAATGAGGCACCGAGAAGATGCGATGCTTCACCTCCTTGCCATCCTTGTCGAAGAAGATAGAAGGCTTGCCGCTCTGTACCGTATCAGGCATAACAGAGAGTTCATTCTCCTTCAGGTCCTCAGCCACATTCCCTTCAGCATCAGCCGATGCATCAGAAATCTCAGCAGAAGAAGCATCAGAAGCAGCCGAATCCTTCGCTGCCACGAGCGTAGAATCAGCCGCACCAGCAGCCGCAATCTTCGGTTTTGCTACTCCCGGAAAGATGACTCTTACCAGCGCCAGAAGCAAAACCACAATACCAAAACCCTGTAAATATCTATTCTTACTAATCTTCATAATTATCTTATTTTCACGAAATAATATTCTATATTCTTCAGGCAAAACGGGAACCGCATCGCCAAATTTAGCTGCAAAGGTAACAAAATCTCTCGAAAAAATAGCTTTTTTAATATTTAAAGAATGTTTTATTCGCCGAAATTTGCTCATTTCATGGAAAAGTAGTAATTTTGCAGCGTTATATAACAAAATATTAGATAGGATAGTTTAAACTTTATAGAATTAAGACATTTTGATAGAGAAACATATTGTACTCGAAGATATCGATCCAGTGATGTTCTACGGTGTGAACAATGCCCACCTGCAGATGATTAAATCGCTGTATCCTAAGTTGCGTATCGTAGCACGCGACAACGTGATTCGTGTGCTCGGCGACGAAGAGGAAATGGCAAAGGTGGAAGAGGATATTGAGCAGATGCGCAAGCACTTGCTTAAATACAACATGCTCAATGATGAAGACATCCTGGACATCGTGAAAGGAAAACAGACCAAGGCGGACAGCGTGAAAGGCGTGCTGGTATACAGCATCAGCGGCCGACCTATCAAGAGCCGCAGCGAAAACCAGCAGCAGCTGATAGATGCTTACGAGAAGAACGACATGGTATTTGCCGTGGGACCAGCCGGTACCGGCAAGACCTATCTCAGCATCGCCCTTGCCGTAAAGGCCCTCAAGGAAAAAGCCATCAAGAAAATCATCCTCTCACGACCAGCCGTAGAAGCCGGCGAAAAGCTCGGTTTCCTGCCTGGCGATATGAAAGACAAAATTGACCCATACCTCCAGCCGCTCTACGATGCGCTGGAAGACATGATACCTGCCGTAAAGCTGCAGGATATGATGGAAAAGCACATTATCCAGATTGCTCCGCTCGCCTTTATGCGCGGACGCACACTCAGCGATGCCGTCGTCATCCTCGACGAGGCGCAGAACACAACCTCCCAACAGATTCGCATGTTCCTAACCCGTATGGGCATGAACACCAAGATGATTATCACCGGCGACCTGACACAGATTGACCTGCCACGCGAACAGCGAAGCGGACTGAAGGAGGCGCTCAAGATTCTGGACGGAGTGGAAGGCATCGGAGTGGTGAAGCTGGGACAGAAGGATATCGTGCGCCACAAACTCGTAACCCGCATCGTTAACGCATACGACAAGTATGACAAGGAGAGAGCGGAAGAAAAGAAAACAATTAAAAATTAATAATTGATAATTAATAATTAACAGTACTGCTCTAGGGGCAGGCTCAATTATAAATTGTAAATTATAAATTATAAATTAAATAAAATGAAAGCATTAACAAAGACAGATTTCCATTTTGATGGACAGAAGAGTGTTTACCACGGTAAAGTACGTGATGTGTATGACATTAACGACGACCTCCTCGTGATGGTCGCTACCGACAGAATCTCAGCGTTCGACGTTGTTCTGCCTAAGGGTATCCCTTTCAAAGGACAGGTGCTCAATCAGATTGCAGCTAAGTTCCTGGACACAACTACAGACATCTGTCCAAACTGGAAGTTGGCTACTCCAGACCCAATGGTTACCGTAGGTTTGAAGTGCGAAGGTTTCCGCGTGGAGATGATCATCCGTTCTATCCTCACCGGTAGTGCATGGCGCGAGTATCAGAAGGGCTGCCGCGAGATCTGCGGTGTGAAGTTGCCAGACGGTATGCGCGAGAACCAGCGTTTCCCAGAGCCTATCATCACCCCTACTACAAAGGCCGACGAGGGTCACGACATGAATATCTCTAAGGAAGAGATCATCGCCCAGGGTATTGTTAGTGCAGAGGATTACGCTGTGATGGAGGACTACACACGCCGCATCTTCGCCCGCGGTCAGGAAATCGCTGCCAAGCAGGGCTTGATCCTCGTAGATACCAAGTACGAGTTCGGCAAGCGCGACGGCAAGGTTTACCTCATCGACGAGATCCACACTCCAGACTCTAGCCGCTACTTCTATGCTGACGGTTACGAGGAGAAGTTTGAGAAGGGTGAACCACAGCGCCAGCTCTCTAAGGAGTTCGTTCGCCAGTGGCTCATCGAGCACAACTTCATGAACGAGCCAGGCCAGACCATGCCAGAGATTACCGACGAGTATGCAGAGAGCGTATCCGACCGCTACATCGAACTCTACGAGCACATCACCGGCGAGAAGTTTGACAAGGCTGCTGAGGAAGGCGACATCGCTGCCCGCATCGAGAAGAACGTAAGCGAGTGGCTTGCTGCACACAAGTAGTTTTTAGTTAATAGTTAATAGTTAAAAGTTTATAGCATGAACCACTTTGGCAATCTTGCTAAACGGCGAAGCCGCTATAAATTATAAACTATATATAAATGTATAAGCAAGAACAGATAAAGCCCTACGAGGGCACAGGAGACAAGGGCAAGCTGGTAGAGGAGATGTTCGACAACATCGCCCCTACCTACGATACCCTGAACCACCGTCTCTCGTGGGATATCGATAAGGGATGGCGCAAGAAGGCAATCAGGCGTCTTGCGCCCTTCTCTCCTAAAAAGATGCTCGACATCGCTACCGGTACCGGCGATTTCGCCATCCTAGCCGCACAGATGCTACATCCCGACCAACTAATCGGAGCAGACATCTCGGAAGGCATGATGGAGATAGGCAGACAGAAGGTAAAGCAGCAGGGACTGGAAAACACCATCTCCTTTGCCAAGGAAGACTGCCTCAACCTCTCGTTCCAGGACGAGAGCTTCGACGCAGTAACCGCAGCCTTCGGTATCAGGAACTTCCAGAACCTGGACCAGGGACTGAAGGAAATGTGCCGGGTACTGAAAAAAGGCGGACATCTCTGCATCGTAGAACTCACCACGCCGGTCAGTTTCCCGATGAAGCAGCTGTTCAGTATCTACAGCAACACTGTCTTGCCGATGTATGGCAAACTCATCAGCAAAGACCAGAGCGCCTACAGTTATCTCAACAAGACCATCGAGGCATTCCCTCAGGGCGAGGTCATGATGGAGGTGTTCAAAAAGGCAGGATTCGCAAAGGCAGAGTTCAAGCGACTCACCTTCGGCATCTGCACACTCTATTTCGCAACCAAATAAAACAAAAATATTATGGACAAGTATGGACTCATAGGTTACCCTTTGGGGCATTCGTTCTCAAAGAACTATTTCAACGAAAAGTTTGAGAACGAGGGCATCGATGCCCAATACATCAACTTTGAGATACCTTCTATCGAAAATCTTACCGAGATTCTCGACTCAAATCCTGAACTAAAGGGGCTCAACGTCACAATACCTTATAAGGAGAAAGTGATCAGCTATCTCGACGTGGTAAGCCCTGAGGCGAATGCTATCGGAGCCGTCAACGTGATCAAGGTGGAGCACAGAGGCGAAGATGTTTATCTGAAAGGATATAACAGCGATGTAATCGGTTTTACCAAGAGCATCGAACCTTATATCGAGCCTTATCACAAGAAGGCTCTCATCCTGGGTACAGGCGGAGCTTCAAAGGCTATCAACTTCGGTCTGAAATCGCTCGGACTGGAAACAGCCTTCGTGAGTCGATACGAGCGTCCGGGTACTATTCAGTACGAAAAAATCACCCCTGAGGTTATCAAGGAGTATAACGTCATCGTAAACTGTACCCCAGTGGGCATGTACCCACACGTAGACGAGTGTCCTGCGCTGCCTTACGAGGCAATGGACAGCCACACCCTGCTCTACGACCTCATCTACAATCCCGACGAAACCCTCTTCATGAAGAAGGGCAAAGAACACGGAGCCACAGTAAAGAATGGCTTGGAAATGCTCTTGTTGCAAGCCTTTGCATCATGGGATTTCTGGCACCAGGAAAAATAAGCATATCATAAAGTTCAAAGATCAAAGTTCAAAAGTAAGAATATGAGTAACAATAGATATATGATGCGCGGTGTTAGCGCAGCAAAGGAAGATGTTCACAACGCTATCAAGAACATCGACAAGGGTATCTTCCCACAGGCTTTCTGCAAGATCATACCTGATATCTTGGGCGGCGACCCAGAGTATTGTAACATTATGCATGCCGACGGTGCAGGTACCAAGTCGAGCTTGGCTTACATGTACTGGAAGGAGACGGGCGACCTCTCTGTATGGAAAGGTATCGCTCAAGATGCTATCGTGATGAATACCGACGACCTGCTCTGCGTAGGCGCCGTAGACAACATCCTCGTAAGCTCTACCATCGGACGCAACAAGATGCTCATCCCAGGCGAGGTAATCTCAGCTATCATCAACGGTACTGACGACCTGCTCCACGAGATGCGTGAGATGGGTATCGGCATCTATCCTACCGGCGGTGAGACTGCTGACGTAGGCGACCTGGTTCGTACTATCATCGTTGACTCTACCGTTACCTGCCGCATGAAGCGCAGCGATGTCATCAACAACGCCAACATCCGTCCAGGCGATGTCATCGTAGGTCTTTCTTCTACAGGTCAGGCTACTTACGAGAAGAAGTATAACGGCGGTATGGGCAGCAACGGTTTGACTTCTGCCCGCCACGATGTATTTGCCAAGTATCTCGCAGAGAACTATCCTGAGAGCTACGACCACGCCGTGCCAGACGAGTTGGTTTACAGCGGTAAGTATAAGTTGACTGATGAGGTAGAGGGTTCACCTATCAATGCCGGCGAGTTGGTTCTCTCTCCTACCCGCACCTACGCTCCTGTCATCAAGAAGATTCTCGACGAACTCCGCCCAGAGGTTCACGGTATGGTTCACTGCACCGGTGGTGCCCAGACCAAGGTTCTTCACTTCGTAGGCGAGAACTGCAAGGTAGTGAAGGACAACATGTTCCCAGTACCTCCACTCTTCAAGGCGATCCACGACTGCTCAGAGACCGACTGGAAAGAAATGTATCAGGTATTCAACATGGGTCACCGCATGGAGATCTACGTACGTCCTGAGGTTGCCGAGAAGGTTATCGCCATCAGCAAGAGCTTCAACATCGATGCCCAGATTGTGGGTCACATCGAAGAAGGCAAGCGCAGCCTGACCATCAAGAGCGAATTCGGAACATTCGAATACTAAAAATAGAATTAAGATTAATGGATAATAACAACATATTACAGAAGCTAGAAGGCTTAGAGAGCCGATACGAGGAAGTAAGCACCCTCATTACCGACCCAGATGTCATCGCCGACCAGCCACGCTACGTGAAGCTCACCAAGGAATGGAAAGACCTGGGTGACATCATGGACGCACGCAAGCGATACATCAACTGTCTGAATAGCATCAAGGAGGCAAAGGACATCCTTGCCAACGAGAGCGATCCGGAAATGAAGGAGATGGCTCGCGAAGAACTCAACGAGAACGAGGCGCTGCAGCCTAAACTTGAAGAAGAAATCAAGATTGCGCTGGTACCTAAGGACCCAGAAGACGCCAAGAACGTACAGATGGAAATCCGAGGCGGTGCCGGAGGCGACGAGGCAGCCCTCTTTGCAGGCGACCTATTTAATATGTATAAGAAATACTGCGAATCGAAGGGATGGACCGTCAGCGTGACTTCTGTTTCTGAAGGCGCAGTAGGTGGATACAAGGAAATCGACTTCGCAGTAAGCGGTACTGACGTTTACGGTACATTGAAGTACGAATCAGGTGTTCACCGTGTTCAGCGTGTGCCTGCTACTGAAACACAGGGCCGTATGCACACCTCAGCTGCTACCGTGGCCGTATTGCCAGAGGCAGACAAGTTTGAAGTGAACATCAACGAAGGCGATATTAAGTGGGATACCTTCCGAAGTTCAGGTGCCGGTGGTCAGAACGTGAACAAGGTGGAGTCTGGTGTACGTCTCCGCTACCCTTGGAAAAACCCTAACACAGGCGAGGTAGAGGAAATCCTCATCGAGTGTACCGAAACCCGTGACCAGCCAAAGAACAAGGAGCGTGCCTTGAGCCGCCTCTATACATTCATCCACGACCGTGAGCACCAGAAGTATGTTGACGATATCGCCAGCCGCCGCAAGAGCCTCGTTTCTACCGGCGACCGCAGTGCGAAGATCCGTACCTACAACTTCCCGCAGGGCCGTGTTACCGACCATCGTATCGGTTATACCACTCACGATCTCAACGGTTTCCTGGCAGGTGATATTCAGGACATGATTGATGCCCTGACTGTAGCCGAGAACGCAGAGAAGCTGAAAGAAACAGAATTGTAAAACCCCGATTCATCGTTCCGTACTTCGGGGCGATGAATCATCATATCAATCCATTATGAACAGAAAAGAACTCGTAGAGCAGATTTTCGCCAAGAAGAGTTTCTTGTGCGTAGGTCTTGACACAGATATCAACAAGTTGCCAAAGTGCATCACCGAGAGTGAAGACATCCAGGGCGCAGAAGCCGAAATGATATTCAGATTCAACCAGGCTATCATCGATGCAACAGCCCCATACTGTGTGGCTTACAAGCCAAACCTGGCTTTCTATGAGAGCCGTGGCATCGATGGCATGATTGCCTTTGAAAACACCATCAAGTATCTCCACAGTCACTATCCAAACCATTTCATCATCGCAGATGCCAAGCGCGGCGATATCGGCAACACCAGCAAGATGTATGCCCAGACATTCTTCGAGGAGTACAATATCGACTCTGTAACCGTAGCACCTTATATGGGTGAGGATTCAGTCAAGCCATTCCTCGAGTATGATGGCAAGTGGGTTATCCTCCTGGCACTTACCAGCAACAAGGGTAGCCACGACTTCCAGCTCACCGAGGATAAGGAGGGCGAGCGCCTCTTCGAGAAGGTTCTCAAGAAGAGCCAGGAATGGGGCAACGATGAGAACATGATGTATGTAGTAGGCGCTACACAGGGCAAGATGTTCGAAGATATCCGCAAGGTGGCTCCTAACCACTTCCTCCTCGTACCGGGCGTAGGTGCACAGGGTGGCAGCCTGCAGGAGGTTTGCAAGTATGGCATCATCAAGGACTGCGGCTTGCTCGTCAACTCTTCCCGCGGCATCATCTATGCCAGCAACGGCGATGACTTTGCTGAGGTAGCAGGTCAGAAAGCTAAGGAATTGCAGGCAGAAATGGCAGCAGAACTTGCTAAGTTATAAAAACTCGATTTAGGCGCAAAGTATCTTGAAAAAGAGGCTTTGCGCCTAAAAAATACCTTTTTATGGGGAGAAAAAGCAAAATATTACAAAATAAAGTCGAGAATCTAAATCTTTTTTGCTATTTTTGCAAACAAATTGCGGTTACCTAAAGGTAATGATGCCTTGGGAACCTAAATAAAACAAACTAGAAGTCAGATAAATTATGGAATTTACCGCTCAACAAATAGCCCAGTTCGTTCAGGGCCGTGTGGAAGGTGATGAGAACGCAACAGTCAACACCTTCGCAAAAATCGAAGAAGGTAAGGAAGGCGCCATCTCGTTCCTTTCTAACCCTAAATACACTCATTATGTTTACGAAACCAAGTCAAGCATCGTACTCATTGATGAGAACGTAGAATTGGAACACCCTGTCAGCACAACCCTCATCCGTGTGAAGAATGCATACGAGTGTGTGGCTAAGCTCCTGCAGATGTACGAATCCATGAAGCCTAAGAAGACCGGCATCGATCCGCTGGCTTTCGTATCTCCAAAGGCTAAGGTGGCTGAAGGCGTATATGTAGGTGCTTTCGCATATATCAGCGATGGTGCAGAGGTAGGCGAAGGTAGCCAGATTTATCCTCATGCCTACATCGGAGAGGGTGTGAAGATTGGTAAGAATGCACTCATCTATCCGAACGTTACTGTATATCACGGCTGTAAATTAGGCAATAACGTTACGCTTCATGCCGGTTGTGTAATCGGTGCCGACGGATTTGGATTCGCTCCAGGTCCTGAAGGTTACGACAAGATTCCTCAGATTGGTATAGTTACCATCGAAGACGATGTAGAGATTGGTGCCAACACTTGTGTAGACCGTTCTACAATGGGTTCTACCTATGTTCGCAAGGGCGTAAAGCTCGACAACCTCGTACAGATTGCCCACAATACCGATATCGGTGCCAACACCGTGATGTCTTCTCAGGTAGGTATAGCAGGCAGTACAAAGGTAGGCGAATGGTGTATGTTTGGCGGTCAGGTGGGTCTTGCCGGCCACATCACTATCGGCGATAAGGTGTTCCTCGGTGCCCAGAGCGGTGTTCCGGGCAGCCTCAAGAGCGGCCAGCAGCTCATCGGAACTCCTCCTATGGAGCAGCGCGCTTACTTCAAGTCTCAGGCCATCTTCCGTCGTTTGCCTGACATGTACAAGGAACTCAACGACCTGAAGAAGCAGATTGAAGAATTAAAGAAAAACAATTAAAAATAATAAGGCACGGATGACACGGATGACGCGGAGGCTAACGCCACTAAGGAATCCGAAGAAAaCGCAGAGAAAAAaTCCGTGTTATCCGTGCCTAAAAAaTGAATATAATTATGTCAAAACAGAAGACACTGAAAGGTAGTTTCTCTCTTTGCGGAAAGGGTTTGCATACAGGCTTGAGCCTCACCGTAACTTTCAATCCTGCACCAGAGAACACCGGTTATAAAATACAGCGCATCGACCTCGAAGGCGAGCCTGTTATCCAGGCTGTAGCTGAGAACGTTGTTGAAACACAGCGCGGTACCGTACTCGGTAAGGGCGATATCCGTGTTTCTACCATCGAGCATGGTATGTCAGCACTCTATGCCCTCGGCATCGACAACTGTCTCATCCAGGTAAACGGTCCTGAGTTCCCTATCCTCGACGGTTCTGCTGCTCCGTATGTAGAGAAGATCCAGAGCATAGGCATCCAGGAGCAGAATGCTGAGAAAGACTACTACATCATCCGTCATAAGATTGAGGTGAAAGATGATAATGGGTCTGTCATCACCATCCTTCCTGACGAGGACTTCAGCATCACAGCCATGTGTTCTTTCGAGAGCAAATTCATCAACAGCCAGTTTGCTACCCTCGAAAAGATGGAGACATACGCAGAGGAGATTGCATCAGCCCGTACCTTCGTTTTCGTACGCGACATCATGCCTCTGCTTCAGGCTAACCTCATTAAGGGTGGTGACCTGGACAATGCCATCGTTATCTACGAGCGCCAGGTAGAACAGACTCAGCTCGACCAGCTCGCCGACCATCTCAAGGTGCCTCACATGGATGCAAACAAGTTGGGTTACATCCAGCACCGCCCATTGCAGTGGGAGAACGAATGTACACGTCATAAACTGCTCGATATCATCGGCGATATGGCACTCATCGGCAAGCCTATCAAGGGTCGCATCATCGCTACGCGTCCAGGCCATACCGTAAACAACAAGTTCGCCCGCCTCATGCGCAAGGAGATTCGCAAGCACGAGATTCAGGCTCCTATCTACGATCCTAACGAGGAGCCAATCATGGATAATATCCGCATCCGTCAGCTCCTGCCCCACCGCTACCCTATGCAGCTGGTCGATAAGGTCATTGCTATGGGTCCTAACAGCATCGTGGGCGTAAAGAATGTAACCAGCAACGAGCCTTTCTTCACCGGTCACTTCCCTGAAGAGCCAGTGATGCCAGGCGTTCTCCAGGTAGAGGCGATGGCACAGTGTGGCGGTCTGCTCGTATTGAACCAGCTGGAGGAGCCTGAGCGCTGGAGTACTTACTTCATGAAGCTCGATGATGTGAAGTTCCGCAAGAAGGTGGTTCCAGGCGATACTCTCCTCTTCCGTGTAGAACTCCTCGCACCCGTGCGTCATGGCATCAGCTCTATGAAAGGCTATATGTTCGTAGGCGACCAGGTGGTGGCAGAGGCTACTTTCACAGCACAGATTGTTAAGAACAAGTAATAATAAAATAGAAATATGAATCAGATTAGTCCATTAGCGTTCGTTCACCCAGAGGCAAAACTCGGTGACAACAACATTATCGGTCCTTTCTGCTATATCGACAAGGACACCGTTTTGGGCGATAACAACGTATTGCAGAACAGCGTTACCATCCACGTGGGCGCTCGCATCGGCAACAATAATGAATTTTTCCCAGGCGCCAGCATCTCTACCAAGCCTCAGGACTTGAAGTTCAAGGGCGAGCAGACAACCTGCGAGGTTGGCGATAACAACAGCATCCGTGAGAACGTTACTATCTCTCGTGGTACAGCCTCTAAGGGCAAGACCGTAGTAGGCAGCAACAACCTCCTGATGGAGACTGTTCACGTGGCTCACGACTGCGTGCTCGGCAGCGGCTTGATTATCGGCAACTCTACCAAGTTTGCCGGTGAGGTGGTAGTAGACGACAACGCCATCGTCAGCGCCAACGTTCTCGTTCACCAGTTCTGCCATATCGCAGGTTACGTGATGATCCAGGGCGGTTGCCGTTTCTCTCAGGATATTCCTCCATACATCATTGCCGGCAAGGAGCCAACCCGCTACTGCAGCATCAACCTCATCGGTCTGCGCCGTCGCGGTTTCAGCAATGAGACCATCCAGAACATCCACGAGGCTTACCGCCTGCTCTACAGCAAGGGTATATTGAAGGAAGGTATCGAGGAAATCAAGAAGAATCTTGAGGTTACCAAGGAGATTCAGTACATTATCGACTTCGTTGAGAGTTCTCAGCGAGGCATTATCCGATAAAAGTAAAAGGGTAAAAAaGTAAAAaGGTAAAAAGAGCATCCTTGCATAGGTTTATGAAACGAGCAAGGATGCTTTTTTCTTGAATATAAAGAATGATATATGAAAACATTGATTGTGGTCTTAGGTCCTACCGGTGTAGGTAAAACGGAGCTTTGCCTTTCACTGGCAGAGCATCTCGCTATACCTATCATCAATGCCGACTCCCGCCAGATCTTCGCCGAACTTCCTATCGGAACCGCAGCCCCTACTGCCGAACAACAGCAACGGGTAAAGCATTATTTCGTAGGAAACCACCACATCGAAGATTATTACAGCGCTGCCCAATACGAGGCTGATGTGATGAATCTCCTGCAGGAAGACATCTTCAAGAATCACGATGTGGCTCTGCTTACAGGTGGCAGCATGATGTATATCGATGCTGTATGCAAGGGAATCGACGACATCCCTACTGTTCGTGACGACATACGCACTTGGATGAAACAGCGTCTGGAAGAGGAAGGGCTGGAGGCACTGGTAGAAGAACTCCACAAGATGGATCCGGAGCACTGGGCGATAGTAGACAGGAAGAATCCACGCCGCGTGGTTCATGCACTTGAAATCTGTCATCAGACCGGCAAGACTTATACTTCTTTCCGCACAGCCGAAAAGAAGCAGCGTCCTTTCCGCATCATCAAGATAGGTCTGAACCGCGACAGAACTGAACTCTACGACCGCATCAACCAGCGTGTACTGATGATGATGGACGAAGGTCTGGAGGCAGAAGCACGCAGCGTATACCCACAGAAGGGACTCACCTCGTTGAGAACCGTAGGCTACAAGGAAATGTTTGCCTATTTCGATGGCGAGATTGATAAGGATGAAGCCATCCGCCAGATACAGTCGCATAGCCGTGAATACATGCGCAAGCAGCTCACCTGGTTTAAGCGAGATGCAGAAATTCACTGGTATCATCCCGACCAGCAGGATGAAATCATCCGATTTATTGATGAAGAGATATAGACATAATCGCCCGATAGCATATTCATTTTTGTTGTTAGAAATATAGTTGAGATTCCATAATATTACATGGAATTCTCTGGAATCAGATTTAAATTCTGGTGCTTTATAGCCCATGAACTTTTCAAAATGCTCGTGTTCTTTGATGATTTTCTTCATACCTTATAAAATCAGCGTCTTGTTTGATGCAGAATTCTAAATAATTGGAGGTAAAAATGAAATAAGCTTCATGTGCTATCGAAACAGGCTTCATTTAGAGCAGAAGTAATCTTCCCCTGCCAAAAAGGGTATTTCTGTCAATATTTATAACCAAATTTTGCATACTGGTAAACTTGGAATCTAGCAACGAGAATAGGGAGTTTTGGGCATCTCGAATTCTCTATTTTTTGTTTCTCATTAAGCGAATACCCTATAGTTGTACGACTATAAAGTTGTAGTCGTACGACTATATAGGGTATGGTCGTACAACTATAGAAATCCTATTTTAGCGCTATTAACCAACAAATCCATAATTCCTTGATTATTAACATATTACCATTTTCTTCCATATTTTCAATATTCACAAAGAAATAAGAATCGTTTGAAAATACGAGAATCTCAGCAAGGGAAATGTATAAAAATAAAACGACCCGCACATTTGAGCATCGTTGAGAGGCTTGGCGGGTACTAGTGCTGCAAAGGTACGAAGATTCTTAGAAACCAGCAAATTTTTGGGGAGAAATTTTAATTTCGCATGCTAAAAAGTATAAAGCATTTACAAATTAAGCTACTCCGCCCCCATGCGATAATTCTTTGGCGATAATCCGGTATGCTTCTTGAAGAAGGTGCCGAAGGATGAGGCATTCGGCACAGTCCATTCGTTGAGACTTTGGTATCACTGAAAGATGAAGAAGGAGAAGAATAAAAGTATTATATGAGTATTTTATAAGGGTTTTATAAGACCCTTATAAAATATCGAGTTATAAGATATCGAGAAGTTCCTCGAATCTTGAAATACGACGGAGCTTGGGATGTTCAAATTCCTCTGTCTTTTCATGCGCCCATGTGGTATGAAAAGGGATATGGACAGCCGAAGCTCCGATTTTTAATGCCGGAGCAATATCACTCTTGAAACTGTTACCCACCATCACCAGCTCGTCGGGAGTTACATCCAGTTCCCTGCAGAGACGATGATAAGCCTTGGGCGTCTTGTCGCTCACGATAGTCACCACATCAAAATACCGCTGCAGACCCGAACGCCACAACTTATTCTCCTGATCCATCAACTCACCCTTGGTGAAGACTGCCAGCTTATATTTCTTCATCTCACGGAAACAAGCCAAGGTTTTCTCTACCCCTTCCAAAGGCTTGGCATCAAGATGCAGGAGACTCTTACCCAAGTCCACAATTTGGGCGATGACATTCGCCTCCACCTTACCATGACTCACCTTCACCGCATTCTCTACCAGGGATATGGTGAAAGCCTTGCAACCATAACCCAAATCAGCCATATTTTTACTCTCCGTCTCGAAGAGAGCAGCAGAAATATCCTTTTCCTTTCCATATTCCGCAAGCAGCTCGCAATACTCATGCTCCACGTCCTCGAAATAGTTTTGTAATGCCCAAAGCGTATCATCGGCATCGAAGGCTATCGCCTTGATATTCTTCAGCTTTTCCATACTTTTCATTTTTTTAGTTGCAAAGTTAATGTTTTTATCCGAAAAGGAAAACAAATTATTCTGCTTTCTTTTGCATATACCAATATTTTTCGTAACTTTGCCAAAAATTCAAATAAAGCAACAATATGAAATACACTATAAACTACTCTTTTAGATATATAATAAAAATCGTTGGAGTATTTAGGATATGTCTTCAGAGAATATAGGTTCGTCAGTCGCATATCAACTGATGTGCACATGTCACTCAGCTTATATGCGGCTTTCTTGCATGGATACTCTTTCTTATAAGATATAAAGATGATACCACCAAGGAACAGAGAAGAAACCATCCTCGCCATCTTGCAGGCGGCGACAAGGATTATAGACAAAGAAACGAGGCATGAAATACAACTCCAATCCCGAATGATGATTCTCTTCTGTTGAATATGTCATTACTTCTCATTTTTTTtATAATCTTCAAACGACATTTCCTTGACGAGTTTTCCATCCAAATCATAAACAGACACTACAGAATACCTACCAAACCTAGTATCTGAATAATGACGATAAGACTGGCAGATTGGTAATCCATCTTCAGATGTAAAGCCTACGCAGCCACGATTTGATGGTAACAATATCGCCTTTCCCGCATCCTTATCTACTATAAAAGTATAAATTGTATTCATCTTGTCTGTTGTTCCATTTACAACTACCACATCAGGATTTAGAGGGACAAGCATGGCTTCACTTGCCACAAAAACAGAATCTAGCCCTACCGTTACACCATGTTTTTTATCTGGATTATACCATAACAAATCTGCCATAGGATGCGCCGTAACTATTTCTTGAATATCATTCTGCTTCTTATAATACTTCCAAATGCTAACTACGTCACCGCCATAAATGCCATCTCCCCCATCAACGCTTCTCAACAAGATTGCATCAACATCCTCATCTGTTACAACAGTATTATTTGGCAGATGAAAATGTTTGATGATTTGTGCTATCATCGCTTGCGAATACTTTCCATCTTCATCATTTTCATATTTCAAAAAGGCATGATTTTGAGCAGGAGCAACTTGTTTTGCCCCCTTTTTTCCACAGCTGATAGAAAGAAAGCACAGCTGTAGCAGTACAACTATCCAATATTTACACTCTTTCATTTTCTAACTTACGTGAGTTTAAATGACACAAAAGGACTTCCTTTATATCATCGGCAACATTATTAGCCAACCTTTCAAAGACCTTTGGCCCAGAACCATTAGGCAAGCTATCTATTTCATTGACTTCTATAAGATTATAATGAGGTATTTCGGGATGGCTATAGTCATAACGATATCCTCCAAATGTTAGAAACTCTGCATTCGGAATACCAATATCCTTCATACGATTGATTACATTAGTGCCAGCCCCACCGACACCGATGCACAATATCTTTATATTTTCTGTATCATTTCCCATATTATAGTAGCATTATTAATATCGATTGCAAAATTAAACAACAAATCGATAAGTTGTATCAGCAAGCCTTGTTTTTTCATTTACAAGGCTTGCGAACGATTTTATCCCTTATTCCTCTTCTTCATCTTCATATACACTGTCTCCTATCAATATGATGAACAACAGGAAAAATGAGACTGCCGAAAATAATAATGCTATTAAGAGTACTACAGCAAAAGAAGAAAAAGGATCGATCTTTGTCATTAAATTGACAGCAAAAAGGAATGGGGCTACCGCATAAGACAATTTCTTTAGACATTGCTTAGTACTTAATCCCGCATCATGAAATCTACGTACCATAGAAGAAAGGTTAGCAGGAATAGAGGCTATAGTAATTCCTAAAAACACTCCAGACAGTACATCAAACTTTTCGGAGTTCCAAGCCCCCAATGCTATAAAAGTAATAGGGACCTGAACCAGCCAGAACCACCAATACTCACTCTTTGAAGCTCTTCCCTTAAAATCAAAAGACTTCATGTAACACATTTTAATTGAATTGAAAAATGTCATAACCGTATATTTTATTCTGTTTGCTTATTTTGTGATTTAATTATCTTAGCTACTGCATTATCAAGAACTTCTTGGATATATGAAGAAGAAATATCAATTGACACTTGTTTTTTAGACAAGTTACCAACATAGCAAATTCTAAATGACATACCCAAAGGAGCAAGAAGGGAAGCTAACTTTATCAAATCACCCTTGACCATAAACTCATTTTTGAGTTCTACCCTCATAGACTCTTTACTTTTTTCAAACCCTGAAATATCAAGCTTATTCTCATCTATGGTATAGACAACAACACAAATTTGTCCTTGTATCCTTGCATGAGCAGACAGCAGCCCATCTTCAAGATCAACAAGGATATTCTTATTAAGTTCATTCAAATACAAATCCAGTTCTTCTCTTGGCGTTGGCTTTGGTTGATTTTGAGCATTTTTTACTTCCTTTGGTGTAAGAATAAACTTTATTTCTCGATGAGATTGCATTCCCTTTACCAACATTGCTACAGAATATCCTTTGTTGGCAATATCCACATAGCTGCAAGACTTAAAAGGAGAACTCTTTGCTACGTTTGCCATCATAATTCGCTTCTTCTGTTCTTTATTCTGCAAAAAGTCCTCAAAAGGATATTTCGTTTCGTCAATTTCCAAAGTACTAACGACTGTAGAGTCTTTCAAATCCACACTTCTAAGAGTCATACCATCCGTTAGTTTCAAAGGCATCTGCTCATTAATTTCTTCTACCGCAAGCACAACCTCAGGATCATCAGGAGGAAGAAGACTACGTCTATAAGACTCCATACCAAAAGACAATAACATTTGAACTAAACCAAAAACTCCAATACCTACTCCGAGAATACTCAACTTTACTTTTCTTGTTACATTATGGGAATTAAGTAACCAAATACACAATAATACCAACATAATTGTAACCACTATCGAAACAGCGCCAAAATATGCAGGAGAATTATCCTCCGCATAAGCAGTACGTATGGAAACCATTAAAAATGTAAACATTAAAAACTGTCTCATAACTTTTACATATTTTAGTCATCAATAAATCTCACTTTATCCCATAAACTTTCCCAATAGACATCACCAAAAGTTGTATGTTTCTTTACTGGTACAAAAAGAATGGAAGACACTATTGCCAAAAAGACACCATAAATAACGACAGCACGAATTACCAAGTTATGTACCTTAGCACAAGTATCATATTTTTTCGAAGCTAATAGAGTACCTCCAAGTTCTTTCTGTACCAACATTATATCACGCTTTGTTCTTTCATCAGAATACAGATACTCAGAGTCATTTGATGCACGATAAGCATCAAACTCTCTATCATATTCTGGTTTTAGCCGATTGGTTGAACTTAGCACACGATAAGCTTCCTGAATATTATGTTTATAAGTTTCACCATACAAACTATAATCTATACCGGAATTATATTTAGTCATAGCTTTATTAAATGCCTTATCTATGTCCTCCTCAGAGGCAGATCTGTCAATATTCAACAACAAATAATAATCCTTGAATATACCCAAGCCATCCCCTTTCAACTCATTTCCATCTTTATGTATATCTCCATGACTCCAATTAGAGAAATTGCGTATTTCCATCAACAACAAAGTTATTAACGAAACAGGTAATATATAAATGAGTACACCTATGCCTAATGGTGAACTACCCAACACAAAAAGTGGATATACCAAAAAGACTACAATGCTTTTATATTCTGCATCTGTAACATGTCTATTATACAAATATTTCTTTACACTCTTCGGTACCAAATAATCAAATGTGTTTTCTGCTCTACTCTTACCGTATATTATAGTAAAAACACTTGTGATAGTTGCGCCCAAGAATAGACAGAACATACACCACCAATAAAAATCTTGCATAAACACGCCTATACATATACCATAAATCTCAGTAAAGACACATAGCATATCCAATATGCCCAATACCAACATACAACGGCACAAGATGCTTTTTTGCCTTGACAATATTGTATTAGTTCTTAACAAATGCCTTGGCATAAGCAGACAAATAAGAATAAAAACTAAAAAGATAAAAGCACTTAAAACAAACAACAAGAGTTTGCCATTCACACTGTCATTAAAATCTCCGAGATAAAACGTGGTAAAACCTTTCATTATCCACTGAGACTTTTCTTCCAACTGATGTTCACTACGGACTTCAAGCATATAAGCTTTTCTATTAGCAAAAAATATGCTTCTCAAAACAGGTTTACCTTCTTGATCTTTAGTCGAATAAGCAATAGCTTTTCTGTTAGTTGGCAAAATCTTACCATAAAAAGTAGCCCAATAATTATCATAGACAATTTTTCTCTGCGCTGGTGAAAACATATAGTGCTTATATACTTCCAGCTCTTTTGCAAATAGAAGAGTTTGCTTTTCATAAACAGAATCTGTTGCATTAGCCGAAATTAATTCTGACATGTCAAAAGTAACTAAAGAGTAAGAATATTCAAATGGGATTTTCTTGACCTTATAATCCCAATATGGTTCTTTTACATATTTTGTTCTCTTTTCTTCATCGTACTCTATATTACCAAAATAATCTCTTCTTGGGATATTTACGGTATAATAAACCAATCTGTCTCTATATGCCACATAATTTTGCCAATATTCATATTTTCCTTCACCTACCTCAGAAAAAGAAGACAAAAACTTACCATTAGGAATAGGACCTATCTCACGCAAGAAATCAGAATTGTCCTTGGTTGCTCTATTTTTGAAAAGACTTCGTGTTTTCAATGCAGATATTTGCTCTTTTTCCAAGTTGTCAAAAAACTTAATATTATGTTTTTTGAGATCCATTTGTTCTTTCAAACTAACAGAAGTTATTGCTATATACACTATAGCAATAACAGATATTACCAATAATACGACTACTATGAAAATTCCAGAAAAAGCCCTCTTTCCATTTTTTTTCTTTCAGAGGATTGAATATTCCCTTTTAGTATATTAAGCATCACCAATAGCTCCTTATTCCCTTTTCAGTCCTATAAGGTCTTTTTGTTAAACAGAGAAGCGTGAACTGCAATGCTCACATCTTCTATCGGAGGCCCTAGGAAAGCCCATGTTCATAGATGCAACAATAGCAGCCCACGCTATGCGTGAGAACCACTATGCCACCACACGAACATCTTGGAAATTTCCTAGGTTTCCGACATCATGATAAGCATAACGCTTCTTAAATCTCAAAAATCAGTGGAAAGGGAATGCACCCTATCCGACTGCAAAAATATAAAAAACTTCCGTAACTTCCAAACATTTTCGCTCTTTTCTTTGTTTTCGGTGGCAACTTTCTTATTCAATAGCAAAGCACAACAACATCTTAACAACATTGTAACACCTGTTTAAATCACCTGTAACATCGTACTCGTACCTTTGCACCCAGAAAAGCAAGGGGAGAAATGTATCTAGCTATGTAGAGACAAGCCCCTATATAATAAGGTATAATAAACAATAGTAAAATATATGGGTACAATTTATTTATGTATTGTGATCTTCCTGCTCTGTTTAGCAGTGTTCGATCTCTTCGTAGGAGTCAGCAACGATGCTGTCAACTTCCTGCAATCTGCCATCGGAGCTAAGGTGGCTAAGTTTCGCACGGTGCTGATTATCGCATCCTGCGGTGTGGTTCTCGGAGCCATCATGTCATCGGGAATGATGGATATCGCCCGCCATGGTATCATGAGTCCTGACCACTTTACATTCGAAGAGGTTATGACGCTCTTCCTGGCGGTCATGGTGACTGATGTCATCATCCTGGATGTGTTCAACACCTTAGGTATGCCGACCTCTACTACCGTCTCTCTGGTATTCGAGTTGCTGGGTGGTGCTTTCATCCTCGCTACATTGAAGATGTATGGCGATGACAGCCTCAACTATGGCGTATTGCTCAATAGCAACAAGGCGTTGGAGGTAATTATGGGTATCTTCTCATCTGTCATCATCGCCTTCGTGTTTGGTGCCTTTGTGATGTGGCTTTCCCGTATCATTTTCACCTTCAACTACCGTAAGCACAGCCGCTACAGCATCGCTATCTTCGGCGGTATCGCCTTTACAGCCCTCTCTTACTTCATCTTCATGAAGGGTTTGGGCAAGAGTCCTTACCTGCCTGCTGAGGTGCGCGATTACATCGACCAGAATCTCGTTTTCCTCATCTGCATCACCTTCGTGGTATCTGCTGTTGTAATGGAATTCCTGCACCTCTGCCGTGTCAACATCTTCAAGTTTACGGTGCTGATGGGTACTTTCGCCCTGGCTATGGCTTTCGCTGGTAATGACCTGGTAAACTTCATCGGTGTGCCTCTGGCTGGTCTCTCTTCTTATCAGGACTATATGGCAAATGCCAACGGTGCAGCGCCAGACCAGTTTATGATGACTTCATTGATGGAGAGTGCCAAGACTACTCCAGGCTTCCTGCTTGCTGCCGGTGCCGTGATGATTATCGCCATGGCGACATCCAAGAAAGCACAGAACGTAATCAAGACTTCTGTTGACTTGAGCCGTCAGGACGAGGGCGATGAGATGTTCGGCAGTTCTTCTGCAGCCCGCGTGATTGTACGCAACTGCCAGGCTACAGATTCATGGTTGAAGCAGTTTATGCCAAAGGCGCTGATGAACTGGATCAACAGCCGTTTCGACAAGAATGATGTTGAACTCGAGGAGAGTGCTGCTTTCGACGTGGTTCGTGCAGCCGTAAACCTGGTACTTGCTTCTATGCTGATCACCATCGGTACCAACCTGAAGTTGCCTCTCTCTACCACCTACGTTACCTTCATGGTAGCTATGGGTTCTTCACTTGCTGATAGAGCATGGAGCCGTGAAAGTGCCGTATTCCGTGTAACAGGTGTATTGAGTGTAATCGGTGGTTGGTTCATCACAGCCGGTGTAGCTTTCGCAGCCTGCGCCATTGTTTGTATCATCATGCACTTCGGTGGTGTGGGCATCCAGGCTTGCTTCATGGGCTTGGTTATCTACCTGCTCATCCGCAGCAACATCAAGTATAACAAGAAGGCTAAGGAAGAGGGCAAGAGTAGTACCTTCCAGCTGATGATGCGTTCCCGCGACCCAGAGATTGTATGGGATTTGCTTCGCCGCCAGGTTTCACGCACCCAGTCTTACGTCTGCCACTTCGCCCTGAACGAGTTCAACCAGATTATGGATGGTCTTGCTAACGAGAATACCCGCAACCTTCGTCATGCCAACAAGGATCTGAAGAAGGAACAGGATATGCTAAAGAAGTTCCGCCGTCAGGAGATGCTCGGTTTGAAGAAATCGCCTATCGAGATTGCCATCGAGCGCAACACCTGGTTCCATCTGGGTGCCAACAGCAACCAGCAGTTTATCTACTCTCTACGCCGTATGCTCGACCCAATCAAGGAACATGTTGACAACAACTTCAATCCGCTTCCTGCTGAATACATCAAGGAGTTTGCTCCTGTACGCCAGAAGATCAACGACCTGATGCGCATGAGCTGCGAACTGATTGAAACTGGCAGATATGACAGCTATCGCGAGATACTTGCCGAGGCAGATGCCTGCAAAGACGAGCTTTCAGTTCTCCGCAAGAAGCATATCGACCGCATCCAGCACATGACAGACAATACGCTGATGCAGATTTCTCTGGTTTATCTCAACGTACTGCAGGAGAGTCAGGAATTCCTGAGTGTGATGAGGCATCAGTTAAGAGCTGCAAAGAAGTTTATGGAAAAGTAAATTTTCTCTGACATCTTGTCATGAAACTACTTTTTGGTATATCTGTTGCTTGTTGACAGATGACAGCGGATAACAAGAGTGTTATTTCGCTATCACAATATAATCTGAAAAGGTTAGTTTCTCATAGGTTAAGATTGTTAGGTTTAGTTTTTAGAAAAAAGTTTTAGGTTTTTAGTTAGATAAGGGCTCCAAGTGCTAGTGATTAGTATTTGGAGCCATTTTTTTGCCCAAATATTTGGCTATTAAGAAGAAATGTTGTAATTTTGCAGCCGATTTCTGAAAAGAATCATCATATTCAATAACCCGAGTGCTTGGTAAACCTCGTAAAAAACAAGAAAATGGACAAGAAAAAAACTCAAGTGAGCGTGCTGTTTATGCTTTTCAGCATCCTCTTCTGCGTTTGCCTGATTGCAGCAAACGTACTCGAAACAAAGCAAATCGCCTTCGGGCCAATTTCACTTACCGGTGGACTCATCGTATTCCCTGTAAGCTACATTATCAACGATGTGATATGTGAAGTATGGGGCTATCAGAAAGCGCGTCTGTTGATCTGGACCGGCTTTGCGATGAACTTCTTCTTCGTGGCACTGGGTGCTATCTGCGATGTAATTCCAGCAGCGCCTTATTGGACCAACGATGCCGGTTTTCATGCCATCTTCGGTCTGGCACCCCGCATTGCAGCAGCCTCTTTCGTAGCCTTCATCATCGGTTCGTTTGCCAATGCTTATGTAATGAGCGTGATGAAAATCCGCGATGGCGGCAAGCATTTCTCTGCCCGTGCCATCCTCAGTACCATTGCAGGTGAGAGTTGCGACAGTCTTATCTTCTTCCCACTTGCCCTGGGCGGTGTGGTGCCTGCATCAGAATTGCCTTGGCTCATGCTCTGGCAGGTGATACTGAAGACAGCCTACGAGATTGTGGTATTGCCTCTGACCATCCGTGTAGTGAAATACGTAAAGAAGCATGAAGGTGAAGATGCATACGACAATAACATCTCCTACAATGTATTCAAGATCTTCAGCCTCGGCTAAAAGACATCAGTAAATATAAAACATTAAAACATTACCAAGCGTGGATAGAAAAGAAGACGGTCTTCAGGCATTAGGTGCCAAGACTACATATAGAATGGATTATGCGCCAGAGGTGCTCGAAACTTTCGTGAACAAGCATCCTGGCAATGATTACTGGGTACGTTTTAACTGCCCTGAGTTTACATCGCTCTGCCCTATTACGGGACAGCCAGATTTCGCAGAGATTCGCATCAGCTATATTCCTGACGTAAAGATGGTAGAGAGCAAGAGTCTGAAACTTTATCTCTTCAGTTTCCGCAACCATGGCGATTTCCATGAAGACTGCGTAAACATCATCATGAAGGATCTCATCAAACTGATGGACCCTAAATATATAGAGGTAACAGGCATCTTTACTCCTCGTGGCGGCATCAGCATCTGGCCGTATGCCAACTATGGCAAGCCAGGCACCAAATACGAGAAACTGGCAGAGCAGAGATTCGCTACTCACGAATAAAAAAAACAAGAAACCTCGGAAGATTGGCAGATTGCTTTTCTTCCGAGGTTTTTTATTGTTTATTGCTGATGAAATTATGGGAACTGAGGATAATCCTCGAAGCGAGGCTTGCGCTTCTCAAGGAACGCCTTGCCACCTTCCTGAGCCTCATCCATCGTATAATAGAGCATCGTGGCATCGCCAGCCAACTCCTGAATACCAGCCTGACCATCCAGTTCGGCATTCAAGCCAGCCTTGATCATACGGAGTGCCAGAGGCGAACGCTCCATCATGATTTCAGCCCACTCTACACAGGTATCTTCCAACTTTTCGAGAGGCACCACCTTGTTCACCATTCCCATCTCTTCAGCCTCCTTGGCAGAATACTGCTTGCAGAGGAACCAAATTTCGCGAGCCTTCTTCTGACCCACCATTCTTGCCAGATAAGAAGAACCGAAACCGGCATCGAAGCTTCCTACCTTAGGACCAGTCTGTCCAAAGATGGCATTCTCTGAAGCGATGGTCAGGTCGCACATCACATGAAGCACATGTCCGCCACCGATGGCATAACCATTCACCATAGCGATGACCGGCTTTGGCAGACGGCGAATCTGCATCTGTACATCGAGCACATTCAGACGAGGTACACCGTCATTACCTACATAACCGCCTCGGCCCTTCACATGCATGTCACCTCCTGCACAGAACGCCTTATCGCCGGCACCCGTCAGAATGACCACACGGATATCCAAACAGTCGCGGCAATAGTTGAATGCCTGTGCCATCTCCCAAGTGGTCAACGGCGTGAAGGCATTACGGTAGCGCTCACGGTTGATGGTAATCTTAGCGATATGATTATACTCCTCGAAGATGATTTCCTTGAAATCAAAACCTTCTATCTTTTTCCATTCTCTCATTTTACTTTGAACTTTATGATTACTATTTATCTTATTCTTTTGAAAGAACTATCAGGCAAGTTCCTTACAGGTCCTCTATCAGCACTTCTGGATAGCTTCCAGCATCTCGTTATCTACATCCATATCGGTGAAAACCTCCAGGAGCATCGGGCGCTCGCTCTCGGCATGAATCAATTGGCTGATGCCCTGTTCCATCTCTTCCATCGTATGAGCTGCGAGATATTTTACCTCATTCTGACTACAGATTCCTTCAGCCGTTGCATGATGCTTTGCCATTATCATTTCTTCACGAGCCTGACTCTCCTTTAACCCCTGGAACTTGCCAAAGATGGCACCGCCACCATTATTGAGCACGATGATACGGAGCTTGCCGTTCAGATTTCTATTCCAGAGCGCATTCTGGTCATAAAAGAAACTCAGGTCGCCGAGAACGCAGTATACATGCTTATCAGACTTGTTCTTGCACATAGAGAAACCTACAGCCGTAGAAAGAGAACCTTCTATGCCGTTCACTCCACGATTGCAGTAAACATGGCGGTCGGCATACAGATTCATCAACCGGATGGCAGAACTGTTGCCGGAGATGACGCTGCTCATCAGACCAGGAAGGAATGTATCGAATTTGCGGTCATAGATACCATCGTCCTGAGCATCTTTACCGCCTAAGGTGAACGCTTTGAAATCCTGAGGCTCAACCTTCTGAAGCTGGCTGAAGAATTCCTTTACGGTAGCCAGACTGCTGAACTCAGGCTTGAAGTTCTCTTTGCGTTCATAGCTTTTAGCCAACGCATCCATCCACAATTTGCGATAATCCTCCCACTGGTTGTGCCAGCCAAAATTATCCAACCATGCCATAGCATCACTGTTTGGCAAATCCATCACTTTAGTAAGATGCATGAACGTATCTTCGATATCAGCCTCTTGCGAGATTCTTATCTGCTCAACTCCTTTAAGCGAACGCAGATAAGATTTCAGCTTCTTGCTCACAATATGTCCACCTATATAAACCACCAGGTCAGGACGGAATCTTTCATCGTCCTTTATTTCATCCAGCAAATTCTCGAAAGCGCCATACAAGGTGGTTTTATTCCAATCTTCTCCCAGTTCTTCCTGAACCTTATATAGATAAGGTGGCATTGCCAGAGATTCCCATAATATAGGCATCCGGTCAATATAAGCCAACAAGTCTACATATTTTTCGGTATTGTCCAACTGGCCTATTACCACCAATGGACGTTTGGCTTTTAACACACATTCAAAAGGGGTCCCATCAAATGTGTCAATATTTGCCCTGCAGTAAGCAACCTCTATCTTGCGCTCAACGGGCAAAGCTTCTTTCGTAAACGAATAGAAAGGCTCAGAGATAGGTACATTGATGTGTACAGGTCCCTTTACCCGTCCCATGCTTTTCAACAGCGCTTCGTTGACCAGCCGGTTGCAATACCAATGCATCTCTTCCTGCTGCTCACCTGCGAACACTTCTGGCAGAGATACCGCTTTTCTTACCATCTGCCCCAAAGCATCAGGCTGAGAAAGCGTCTGACCATCCAGCTGGTTGATCCACTGTGCCGGTCTGTCGGCAGAAATCACTATGAGCGGGATTTGCTGATAATAAGCCTCAGCTACTGCCGGATAAAGATTGAGCAATGCAGAACCCGAAGTCACACACACTACAACAGGCTGATAACCTTCAGCCATAGAAAGTCCAAGAGCTTGGAAGCCGGCGCTACGTTCGTCGGTTACAGGATAGCAAGTGATGTCTTCACACTCATTGAGATTATGAACTATGGCTGCATCTCTGCTGCCCGGACACACCACAGCATGGCGAACACCATGCGCTACCAGTAAACTTGTCAAAATATTGACGTTTTCTTTATTGCTATACATTTCACCTTATTTTTTAGGTTATTTTTATGTTTTCAGATTCTTGAAGAGCCTTTGTCTTTTAGCATTATAAAATCAGAATGAATCCCTATCATTTTCTCTGCAAGACCTTTACAGGACCGACAGGATGGTCTGCATCTTAGCTTCAGTTTCCTTCCACTCCTTCTCCATCTCGCTCTCCTTCAGCAATCCGCCTCCGGCATAGAGTTCGCAGGAGCCGTCATCCAGGATGTTCATGCAGCGCAGGGAAACATAGAGATGCGTCTTTCCTTTCGGCGAAATCGGTCCCACAAAACCACTGTAGTATTTGCGCGACTGATGTTCATGCTGCAGGATAAACCGGCGAGCTTCATCCTTCGGTATTCCGCAGACGGCAGGCGTAGGATATAAGGCATCGAGCACATCGCCCAAACGCCCCGTATCATGCAGACGGAAAGCGATGTCGGTACGGAGATGATAGAGATTGGCAGCCATCGTGGTATAAGGTCCCTTCTTCTGATATTCATCCGAAAAGGCCTTGATGCAATCCTCGATATAATCGGTTACATACTGCTGTTCCTCTCTGTTCTTCTCCGACCATTCTATCCCTTCTACCGGATAATCGGCTATGGTCTTGGAAGGTTCAGCCTTTTGGGTGCCTGCCAGCGACATGGTTGCCATCTGATTCTGTTCACCTTTGAGCAGAATTTCAGGTGTAGCCATCAGCCATAAACCCGATTGGGGTGTATAAACCAAGGCTACAAAAAGACGGGGATACATCCGGCAGGTCTTCAGAAACAGAGCCTTTAAAGAGTCTGCATCCTGCACAACTGAAGCATTGGCTGTATTCTGCACATCTGAAGTCTTGCCGGCATCTTGCGCTGCTGAAGTATGGACTGATTCTAAAGGCTGCCGATTGCTCTGAATACGCAGTTTTCTTGCCAGAACAATCTTGCTGAATTTACCTTCAGAGAGCTGCCGGTGAAAGCATTCAAACTCCCTTGTATAGGCTTCAAAATTACGTCCCGACGTAAATCCTGCAGCGTCACGACGTAAATCCTGCAGCGTCACGACGTAGGAAGTGCCGCATCGCGATGCATTTTCAGCCCCCTCGGCAGAAATCAGTTTGCTTTCATCCGGATGCATCAACACCACGGGACATTCGCTGGATGGCGCGAAAGGAGCTATCACGAAACCTTCCTTGCCATTCAGTTCTGCCACAGAAGAGAGTACCTCAGGTTCGCCCTCATGCTGAGCCACATAGATAGCATGGTGCAGATAAGGCAGACGATAATACGCAAAAGCTATCATACCTTTGTTTCTGCCCCCTTTTTCTGATTATCTTTCTTTGGGGTGAACACATAGTTGGTTACCTGTACGGTACAGATTACCTCACCAGCCGTATTCTTGATATCCACCTGCCAGGTATGCAAGGTTCTGCCCTTGTGCACAATCTTGGCAAAGGCAGTAACCGTATCGCCCTCGCTGACCGCCTGGACATGAGTACCGCTCACGTTGATGCCCACGGCAATCTGTCCCGGACAGAGCGCCAGGGAACCAATACCCGCCACATTCTCGGCAAGAGCCAGAGAAGCACCTCCACTCAAGAAACCGAAAGGTTGGCGATTACGCTCATCTACCTTCATCGTTGCCTGAAGCGTATCAGGCTCAGGGGTAGAAATGAAATGCATTCCGAGCGTCTTGGATAATCCATCAGTCTTGCTGATTCTTTTTACTAATTCATCTATGTTCATCTTATTATCTCCTATTTTTCGTATTTTGTTATTGATTCAGAGCTATTCGTTTTCTCTTCGCTCCAAAGTATGTTTCTGATAAACTCAACGCAAAGGTAAGACTTTCTTTAGAGAAAACAAAATTTATCGCACTTTTTATTTGATGAAGGGCAAACTTTACATACCTTTTCCTTTCTTTAATAATAAAAAACATAAAAAACGGCATATAGTTCAGATTTATTTTGTATTTTTGCACCAAAAATAAGAAAATAAAAGATATATCTGAATAGAATATGAACATTTTAGAGCTAAGCGAACAGGAAATCGTTCGCAGACAGAGTCTTCAGACATTGCGCGAGATGGGTATTGACCCATACCCAGCAGCAGAGTTTCCAACCAATGCATTCAGCACAGATATCAAAGCTGAATTCAAGGACGAGGACGAGCCACGCCAGGTAGTTATCGCCGGACGTATGATGGGTCGCCGCGTAATGGGTAAAGCTAGCTTCGCTGAGTTGCAGGACTCAAAGGGAAGAATCCAGGTTTATATCGCCCGCGACGAGATTTGTCCAGACGAGAACAAGGACCTTTATAATACTGTTTTTAAGAAACTCCTCGATATCGGTGACTTCATCGGTGTAAAGGGTTTCGTTTTCCGCACACAGACTGGCGAGATTTCTGTTCACGCCAAGGAACTGTGCCTGCTCTCTAAGAGCTTGAAGCCACTCCCTATCGTGAAGTATAAGGATGGCGTGGCTTACGACAAGTTCGATGATCCAGAGTTGCGTTACCGCCAGCGCTACGTTGACCTCATCGTTAATGATGGCGTAAAGGATACTTTCCTGCAGCGTGCTACCGTACTCCGCACACTCCGCAGCGTACTCGACAACGCAGGTTATACTGAGGTAGAGACTCCTACCCTGCAGAGCATTGCCGGTGGTGCTTCTGCCCGCCCATTCATCACCCACTTCAATGCGCTCGATCAGGATATGTACATGCGTATCGCTACCGAGCTCTACCTGAAGCGCCTCATTGTAGGTGGTTTCGAGGGTGTTTATGAAATCGGCAAGAACTTCCGCAACGAGGGTATGGACCGCAACCACAACCCTGAGTTTACCTGTATGGAGCTTTATGTTCAGTACAAGGACTACAACTGGATGATGGCTTTCACAGAGAAGTTGCTCGAAACGATTTGTATCGCAGTAAACGGCAAGCCAGAGCGCGAGATTGATGGCAACATCATCAGTTTCAAGGCTCCATATCGCCGTCTGCCTATCCTCGATGCCATCAAGGAAAAGACCGGTTTCGACTGCAACGGCAAGACCGAGGAAGAGATCCGCGCATTCTGCAAGGAGAAGGGCATGGATGTAGATGAGACCATGGGTAAGGGTAAGTTGATTGACGAGCTCTTCGGTGAGTTCTGCGAGGGAACCTTCCTCCAGCCGACCTTCATCACCGACTATCCTGTAGAGATGTCTCCATTGACCAAGATGCACCGTTCTAAGCCAGGCTTGACCGAGCGTTTCGAGTTGATGGTAAACGGTAAGGAGCTTGCCAATGCATACTCTGAGCTCAACGACCCAATTGACCAGGAAGAGCGTTTCATCGACCAGATGAAGCTTGCTGACAAGGGTGATGACGAGGCAATGATTATCGATCAGGACTTCCTCCGTTCCCTCCAGTACGGTATGCCTCCAACATCAGGTATCGGTATCGGTATCGACCGCTTGGTCATGTTGATGACAGGCAAGACCTTCATCCAAGAGGTATTGTTCTTCCCACAGATGAAGCCAGAGAAGAAGATGCCACAGAGCACCATCAAGGAATGGGCAGAGATTGGCGTGCCAGAGAATTGGGCATACGTGCTCCGCAAGGCAGGCTTCAACCTCATCTCTGATATCCGTGAAGAAAAAGCACAAGGCTTGCAGCAGAAGATTGGAGAAATCAACAAGAAGTACAAGCTCGGCTACGAGAAGCCTTCTGTTGACAATATCCAGGGCTGGATTAATGCAGCAAATGCTTAATTGATAATGCATAATTAATTATAAATTCATTCGAAGTGTTCAACTGCGGTAAAATAGCGATAATTGGCGGCGGTAGCTGGGCTACAGCAATAGCCAAGATTGTGGTGGGTCATACTCATCACATAGGCTGGTATATGCGTCGCGATGACCGCATCGAGGACTTCAAGCGCATGGGGCACAACCCTGCCTATCTGATGTCGGCACGATTCAATGTAGATGAGATTTTCTTCTCTTCCGACATCAACAAGATAGTGCAGAATTACGATACCCTCGTGTTCGTCACCCCGTCGCCTTATCTGAAGAATCATCTCAAAAAACTCAAGACGCGACTAAGCGATAAGTTCATCATCACAGCCATCAAAGGTATTGTGCCTGATGAAAACCTCGTTTGCTCAGAGTATTTCCATCAGGTTTACGATGTGCCTTACGAGAACCTCGCCTGCATCGGAGGTCCTTCTCATGCCGAGGAAGTGGCACTGGAGCGACTGAGCTATCTCACCGTGGGCTGTAGCGATACCGAAAAGGCGCATGCCTTCGCCAACGATTGTCTGGCGAGTGAATTCATCAAGACCAAGACTTCGAGCGATGTCATCGGTATCGAATATTCTTCGGTTCTGAAGAACGTATACGCCATCGCAGCAGGTATCTGTGGCGGTCTGAAGTATGGTGACAACTTCCAGGCGGTACTCATGTCAAATGCCGTTCAGGAGATGCACCGCTTCCTGGCAGCCGTCCACCCTATCGACCGAAGCATGTACGACTCAGTTTATCTGGGCGACTTGCTTGTAACAGGTTACAGCAACTTTTCCCGCAACCGCACCTTCGGAACCATGATAGGCAAGGGCTACAGCGTGAAGAGTGCGCAGATAGAGATGGAGATGATTGCAGAAGGATATTTCGGCACCAAGTGTATGAAGGAAATCAATCGCCACATGCACGTCAACATGCCGATTCTCGATGCTGTATATAATATATTGTACGAGCGCATCAGTCCGCAAATCGAAATCAAGCTCTTGACCGACTCGTTCAGATAGACACATCCTATCCTTCGATTTCGGCAGAAGAGTTTGTCTTCAAGTAGTAACATTAACACATTCATTTAGATATTAAAAGAAAAATGAAAAGTATCAGCTTAAACATTACAAAGGCTGCATCATTCCTTGCAGAAGATGCAGTAAAGGCTTACGAGCCTAAGGTTAAGGCCGCTCAGGAAGCTCTTGAGAACGGCACTTGTGAAGGTAACGATTTCTTGGGATGGTTGCATTTGCCATCTTCTATCACTCCTGAGTTCCTCAATGAGATTCAGGCTGTTGCCAATACTTTGCGCGAAAAGTGTGAGGTAGTTGTTGTAGCAGGTATCGGTGGTAGCTACCTCGGTGCACGCGCCGTTATCGAAGGCCTCGGCAACTCTTTCGCTTGGCTCGTAAACGACAAGAAGAACCCTACTATCCTCTTCGCAGGTAACAATATCGGTGAGGACTACCTCTTCGAGTTGACTTCTTTCTTGAAGGACAAGAAGTTTGGTGTCATCAATATCTCTAAGTCTGGTACCACTACTGAGACTGCTCTCGCTTTCCGTCTTTTAAAGAAGCAATGCGAGGATCAGCGCGGTAAAGAAGAGGCTAAGGATGTTATCGTAGCTGTAACCGACGCCAAGAAGGGTGCAGCACGTACTTGTGCTGACAAGGAAGGTTACAAGAGCTTCATCATCCCTGATAATGTAGGTGGCCGCTTCTCTGTTTTGACCCCAGTAGGTTTGTTGCCTATCGCAGTAGCAGGTTTCGATGTAAAGCAGCTCGTAGCTGGTGCGGCTGACATGGAGAAGGCTTGCGGCAAGGACGTAGCTTTCGAGGAGAATCCTGCAGCTATCTATGCAGCTACACGTCAGGCTCTCTATACTCAGGCCGGCAAGAAGATTGAGATTGTATGCAACTTCCAGCCTAAACTTCACTACTTCGCTGAGTGGTGGAAGCAGCTCTATGGTGAGAGCGAGGGTAAGGACCAGAAGGGTATCTTCCCAGCAGCTTGCGACTTCACTACCGACCTTCACTCTATGGGCCAGTGGATTCAGCAGGGCGAGCGCTCTATCTTCGAGACTGTTATCAGCGTAGAGACTCCTAACGAGAAGTTGCTCTTCCCTCACGATGATGAGAACCTCGACGGTTTGAACTTCCTCGAGGGCAAGCGTGTTGACGAGGTGAACAAGATGGCAGAGCTCGGTACACGTCTGGCTCACGTTGACGGTGGTGTTCCTAACATCCTGGTTAACGTACCAGAGTTGAACGCTTACTACCTCGGTCAGCTGATCTACTTCTTCGAGAAGGCTTGCGGTATCAGCGGTCTCTTGGAAGAGGTGAACCCATTCAACCAGCCTGGTGTTGAGGCATACAAGAAGAATATGTTCGCATTGCTCAACAAGCCAGGTTATGAGGCAGAGAGCAAAGCTATCCAGGAGCGCTTGAAGAATGAATAATGTGTAGTGTTTAATGTTTAGTTGAGGCATACGCCATGCAAAGCATTAAACACTAAACATTAAACACAAAACATTAAATAATTGATGAAGGAAATTATTTTTAAATATATGAAAGAACACGGTTTTGGGGAATTCAACCCTAAAGCCGTGCTTTTTGATATGGACGGCGTGCTGTACAACAGTATGCCAAATCATGCTGTGGCATGGCAGGAATCGATGAAACAGTTTGATATCCACATGACTGCAGCCGATGCTTATGCCACCGAAGGAGCCCGAGGCATTGACACCATCCAGATGATGGTGAAGAAGCAGAAGGGCATCGACATCACGCTGGACGAAGCACAGAAGATGTATGATGTGAAGACCGAAATATTCCACTCGATGCCTACTGCCGAAATATTTCCTGGCGTAAAGGAAATCATGCAGAAGGTTAAAGATGCCGGCATGCAGGTAGGAGTGGTAACAGGAAGCGGACAGCGCCCGCTCATCATGCGACTGCTCAACGACTTCGGCGATTTTCTGGATGAAGCACATATCGTAACCGCCTATGATGTAAAGCGCGGCAAACCAAATCCTGACCCATATCTCATGGGATTACAGAAGGCAGGAAACCTGAAACCCTGGGAAGGCATCGTGGTAGAGAATGCTCCATTGGGCGTCCGTGCCGGCGTGGCAGCCAACATTTTTACGGTAGCAATTAACAGCGGTCCGCTACCAGATGAAGAATTATCCAATAAGGGTTGCAATCTACTCTATCACCAGATGACTGAATTCTGTGATGACTTTGAAAACCTGGTTGCTAAGGCTTAATCCGGTTCACCCACAGATATTCTGACTTATTCAATAAAAAGACATCATTAAAAACATATAATGACATGAATAGAAAAGTAGCTTTAATTACAGGTATTACAGGCCAGGATGGTTCATACTTGGCTGAATTATTGTTGGAAAAAGGGTATGATGTTCACGGAACTATCCGCCGATCATCTACCGACTACCGCGAAAGAATTGCTCATTTGGAGGGTACACCTAACTTCCATCTTCACTATGCTGACCTCGGTGACTCTATGAGTATCATCCAGGTAATGAACAAGGTGAAACCTACAGAGGTTTACAACCTTGCGGCTCAGAGCCACGTACAGGTGAGCTTCGACTCCCCTGAGTTTACAGCAGATGTAGATGCTACCGGTGTGCTCCGTATTCTGGAGGCTATCCGCCAATGCGGTTTGGAGAAGACCTGCCGCATGTATCAGGCTTCAACATCTGAGCTCTACGGTAAGGTAGAAGAGGTTCCTCAGAACGAGAACACTCCATTCCACCCTTATTCTCCATACGCTGTTGCCAAGCAGTATGGTTTCTGGATTGTCAAGGAGTATCGTGAGGCTTATGATATGTTCTGCTGCTCTGGTATCCTCTTCAATCATGAAAGTGAGCGCCGTGGTGAGACTTTCGTAACCCGCAAGATTACTTTGGCTGCAGCCCGCATCAAGCAGGGCAAGCAAGACAAGCTCTATCTCGGTAACCTGGATTCGCTCCGCGACTGGGGTTATGCCAAGGATTATGTAGAGTGTATGTGGCTGATTCTCCAGGCTGAGAAGCCAGAGGACTTCGTGATTGCAACAGGTAAGCAGCATTCTGTTCGTGAGTTCGCCCAGCTGGCGTTCCACTATGTAGGAATCGAACTGAAATGGGAAGGCAAGGATGAGAACGAGAAGGGCATCTGCGTTGAGGGTCCTGAGGAACTCATCGGCAAGACACTCGTTGAGGTTTCTCCTGATTTCTACCGTCCTACCGACGTGGTGAACCTTTGGGGTGACCCAACAAAGGCTAAAGCTAAGCTCAACTGGAATCCTAACACCACCTCTTTCGAGGATCTCGTAAAGATCATGGTAGAGAGCGATATGGCTAAGGTAGCTGCTGAGGATGCCGGTCAGAAGGTTCGCTGCAATCTTGCAGAATATCTTGAGAAAGGTATTGTAAAGTAACTATTGATAGTTTATAGTAAATAAACAATGTTATCAAAAGATTCTAAAATTTATATAGCAGGACACCACGGACTCGTGGGTTCTGCTATCTGGAATAACCTCAAGAAGAGAGGTTATAACAACCTGGTAGGTCGTTCTCACAAAGAACTCGACTTGACCGACCAGTATGCAGTAGAGAAGTTCTTTGATGAGGAAAAGCCTGATGCAGTAGTATTGGCTGCTGCCTTCGTAGGCGGTATCATGGCGAATTCATTGTATCGTGCAGACTTCATCATGCAGAACATGAAGATGCAATGCAACGTAATCAGCAACGCTTATTCTCATGGCGTGAAGAAGCTCCTCTTCCTGGGCTCTACCTGCATCTATCCTAAGAATGCACCGCAGCCTATGAGCGAAGATGTGCTCCTTACTTCTCCGCTGGAATATACCAACGAGGAATATGCCATCGCCAAGATTGCCGGACTGAAGATGTGCGAGAGCTACAACCTTCAGTATGGTACCAACTATATCGCTGTGATGCCAACCAATCTCTATGGCCCTAACGATAACTTCCATCTGGAGAACAGCCACGTAATGCCTGCGATGATGCGCAAGATTTATCTTGCCAAACTCATCCACGATGGCGACTGGCACAGCATCGAGGTGGATATGAACAAGCGCCCTATCAACCCTACTGATAAGCTCCGCGAAATCATCGGCGAGGGTAACGTAGACGGCAGCAACTCTCACGAGCGCATTCTGAAGGCGCTGGAGTTCTATGGCATCTACGACAACAAGGTAGTGCTTTGGGGAACAGGCAAACCATTGCGTGAATTCCTCTGGAGCGAGGATATGGCAGATGCCAGCGTTCACGTGCTACTGAATGTAGATTTCAAGGACATCATCGGTATCGAGAAGTACAGTTCTGTATTCTATGGTGCCAAGGTAGATGGTGCTGTGGATAGAAACAACTCTGAGGGCCGTGGTGGCGCTATCCCTTCTCTCGGTGAGATTCGCAACTGCCACATCAACGTGGGTACCGGCAAGGAGCTCACCATCCGTGAACTTTCTGAGCTTGTAGTAAAGGCAGTAGGTTTCGAAGGCGAGGTAGAGTTTGACGCCAGCAAGCCAGATGGAACCATGCGCAAGCTCATCTCTGTAGATAAGCTCCACAGCCTCGGCTGGACGCATAAGGTAGAGATTGAGGATGGTGTGAAGAAACTCTTCGACTGGTATCAGGAGAGTCTGAAAGGCTAATAAAGAATATCGACTATGGATACAGAACAACTTTCTATGACCAAGAAAACCCTTGTGGGAGTACAGTTTCTGTTTGTGGCTTTCGGTGCAACGGTTCTGGTGCCTCTTCTAATAGGCATCGAGCCGGCAACGGCTCTCTTCACCGCTGGTGTAGGAACCTTTCTTTTTCACTTCATCACCAAGGGCAAGGTGCCTATTTTCCTGGGCAGTTCCTTCGCCTTTATCGCCCCTATCATCGCTGCAACCAAGCAATGGGGACTGCCGGGAACAATCGCCGGACTAACCAGCGTTTCTCTGGTGTATTTCGCCATGAGCGCCCTAGTGAAATGGCAGGGCAAGAAACTGCTGGACAGGATTTTTCCTCCGGTAGTCATCGGTCCCGCCATCATCCTCATCGGTCTCTCCCTTTCGGGCAGCGCTGTGGATATGGCAAAGACCAACTGGATTCTCTCCTTTGCATCGCTCATCACCGCTATCCTGGTGCTTACCTTCTGCAAGGGCTTGATGAAGCTGGTTCCTATCATTTCGGGGGTTATCGTGGGCTATGTCATCGCCATCTGCATGGGCGAGGTAGATTTCTCGGGCGTGGCAGCGGCATCATGGTTCTCCTGTCCTGTATCCTTCGATACCATCACCCATTTCTCCTGGGCTCCATTCCTCTATATGTTGCCCGTGGCAATAGCTCCGGTGCTGGAGCATATCGGCGATGTATATGTGGTGAGTGCCGTAGCCAAGAAGGATTTCGTGGCAGATCCGGGATTGCATCGCACGATGTTGGGCGATGGACTGGCATGTCTCTGTTCAGCCTTTCTGGGCGGACCTCCTGAGACCACTTATTCAGAGGTAACAGGTGCGATGTCTATCACCAAGGTAACGAGTCCTGCTGTGATTCGCATATCCGCAGCCACCGCTATCTGTTTCTCCATCGTGGGCAAGTTGAGTGCTTTGTTACAGAGCATTCCTCAGGGGGTTTTAGGTGGCATCATGCTGCTGCTTTTTGGAACCATCGCAAGTGTGGGCGTTCAGAATCTGATGCAGAACAAGGTAGACATGAATGAAACCCGCAATGTTATCATCATCTCTGTGATGCTGACGATGGGCTTGGGTGGCGCCGTTCTCTCATCCGGTTCCTTCGCCATTTCCGGCATCGGTCTTTCCGCCGTCATCGGCGTAGTTCTCAACCTCGTTCTTCCTAAGACGAAGAAGAAAGAGGCATAAATAAGGAAAAAGCTTTAAAAACGAGATTGTTTTCAAAGCTTTTTCTTTTTTATTAGAACAAAAAGAGGGGTAAAACAAGGATTTTAACCTACTAAAACAGTTCTTTCAACTAAGAAAAAAaGCATTTATACCTAGATAAAATCTCCGTTCATAGACGTTGAATGTCCGTTCAAAGACGTTGAACCGCCGTTCAAAGACGCTGAACCGCCATTCAACGTCTATGAACGGAGATTTCAATAGGGTTAAAGAACATTTTATCCTATAATCAACCAAAACTTTTCCTGAGATTAACACATTATTAATACAGAAAGAAGGAAGAAAGGAGATAAGAGAGATGAAGAAAAGACGTTGTTTCTATCTTGAACTAAACCGATTATACTAGAAAAGCGTGCAAGCTACATCTCTGTCGTCTGCACGCATCCTCTTTTTATTTAATCGCGCTATGATATATAATAGCTTTTTACAATCTCGCTCCGAATCTTGCGCTTGGCAATGGAGCGGTAAAGTAATAGTTCTGGTCGTTATTCTTATCCAGGAAATTCACCTGCTTCATACCGAAGAAAGGCAGACCACTAGGGAAGAGCGGAGTAAAATCGGTTACACCACCAGAGAGAGCAGGACTGTTATCCTGATAATCGAAATTCCAAGTCTTATCGAATGCCAATGGAGCACCATTCTCCACTTTATCAATCTCGCAGTTGATATTCATCTTGTCGCTCTGAGTGAAACTCTTGAAGAGAGGGTTGAACTGACCAGCCACGCTGCTCTTGATATCAGTATCAAACCAGATGCCCAAAGCTGCATCCTTCGCCATCTGCTCTACTCCTGTCTCTGTAGATGCAAAGTAGTAGTTTGGAGTAAGACGGCTGTGCTCCATATCAGCACCATCCTTCTTTGGCTGCTTCAGGCCGAAACGTGAATCATAGATGAGGTTGTTCACAAAGATTGGCTTCGCAGCCTTCTCTACCCATACAGAACCACCCTTCTTGTTCTTGGCACGGCGCCATCCGCAATTAACTACAGTATTGTTGTAAGCAGTCATCTCGGTAAGCGGAATCACCTCACTATTGCCGGCATTAGAGAGTTTGAAGGCGTTGGTGCAGGCGTTGTAGATGATGTTGTTGGCTACATCGAGCTTGCAACCCGCCTTTACGTTGATAGCCTCGCCGCCATCGGCTGCATTTCCGCTATCAGCAAATATATTATTGATAATCAAGCCGTTACCACCAGTAAAGTAAGTCTGATCGTTGTAGTTATCGTGGAAGAAACTGTTTGCCATCACGAACTTACCATTCACATTACAGAAGTGGAAGGCTGGCACACCACCATCAATGGTAGTCTTGAAAAGCTTGTTCTGGAAAGAAGCAGAACTCTCGGTAGGAGTAGCTCCGGCATAGGCCACATCCACGTGGTTGAGTACCACTTCTTCTGAATTGTAGCCACAGATGATGCCGCCCCAATCGGCTGGTTTCTTGGTATCAGAAGTGATGGTAACTGGCTTCTCGGCGGTTCCCAGACAATAGAGATTGCCCAATACCACGATTTCTACCGGTACCTGAACCTCTGATTTGCAGGTAACAGTTACGCCCGGCTCGATGTAGAGCGATGTTCCTACAGGAATCTCCACGCTCTCGCTGAGGGTAGTATCCTTGCTCCAAACCAGAGAGCCTTTAGGATATTCTGCCACCTTAGTTGTAATGACATCTTTAGAACCCTGGTTCTGGTTGCCATCACTTCCATTAGCGCCATTATTCACGTAATCGTATGGATTTATATTATCGTTCTCGCAAGATGTGGAGAACATTGCAGCTGCTGCCATCATAAGCATGCAAGCTAAAGTATTTATCTTTTTCATTTTTtACCTTTTTtCTTTTTACCTTTTATAACTTGTATCTTACTCCCAGCAGGAAGGTTCTGCCATACTGATAAGTTCCCACGATGGTCTTATCGCTCTTCTGGCCCTCATACTCCAGGTTGCTCTTGTTCACGGTCTTCAAGTATCTCTCGCGCTTGGCATCAAGCAGATTGTTTGCCTTGAAGAAGACGGAGATGCCGTTCTTGAATTGCTTCTCGGCACTCAGGTCGAGACCGAACATAGCCTTATCCCACTGGTCGGCATCCTTGAAGGGAGAAACCAGGGCGAGCTTGGTACCCGTGAAGGAAGAGGCCAACTGCGCATTCCAGCCATTCTCCGTATCCTTATATAATAAGGAGATATTGGCGGTATGAGGAGCCTGGTTAACCAGCGGACGGGTCTGGGTTACACCCGTCTTATACTCGGCACTACCCTCCTTGTACTCACGCTTCGAGGTGGTGATTTCAGAATGGGTGTAAGTATAATTTGCCTTTACTCCGAAGTGGCGAATGTATTTGATGACGTCGATTTCGAAGCCCATGTTCTTGGCATTACCCAGGTTATCCGGCATGTAGTAAGCATCGGTTCCGGCACCAATCTTGCCATCAGATGTTACGAACACCTGCTCTATCGGGTCTTTCAGATATTTATAGAACACGCCGGCAAGAATCTGCTCTGTCTTGCTTGGGAACCACTCCCAGCGCAGGTCGATGTTGTCGATGCGGGCACGCTTCAGGTTTGGATTACCCTTTTCCTGATACTCCTCGCCCATAATCTGATAAGGCACAATCTCATAGAAGCCCGGACGGTTGATGGAGCGATAGTAAGAGAGACGCACGTTCATCTTCTTGGTTGGCGTCCATTTGATGGATGCAGATGGCAGATAATCCCAGTAGCTCTGCTCGCCCACCTGTCCCATGTTACGGAAGTGCTGGAGCATGGTGTAAATCTGGTTGGTATGCTCGGCACGGAAACCGGCATTCAGTTCACCTACCTCGCTCTTCAGGGTTACCATGGCGTAGGCGCCTCCGATGTGCTCCTTGGAATCGTAGTTGAGCTGCGAAGCCTGAGAATAAGGAGTTTTGCAAACCCAATCTATATTGGCATACTGCTCTAATCCGTTTCCATCCATCGTCTGCGAGATGTCGGCAGGATTGAAGATGTAAGAATAATATCTATTGCTGCGTTCTTTTCTGCGATACTGTGCACCCGCCTTCCAGAGAGCCTCCACATCGTTGGCGAAATGGGTATCGTAAGAAAGGTTGATGTAGCCTGCCCAGTCGGTATCCTTGTTGTGCTGGAACCGGCGCTCGGCACCCTTAGGCAGGGTCTTAATGATATTCTTATTGGCATCCCAGATGGAACCCGAAACGGCATCGCCGCCATTCTCGGCTTTTCTGCTCACGGTATTCGTCAGGGTTACGTAGGTTCTGTCCGGATCTTCCTCCTTTGCCTGCGAAAATACGCCCGACCAATCTACGGTAAAATCCTTGGTAAGATGATGCGTACCCTTCAGGTTAGTGGCGAAGATGCTCTGGGTGGTTGAGAGAGAGCGCACCTCATCGTCCTGGGTATAGCTGTCGGCTCCGATATATTCGGTGTTGACACTGTTATTGTATCTGATGCCCTTGGAATTGGTGCGCACATACATGTTGTACCATTCCAGCTTGTGGCCAGTCAGGGTTAAATCTATCTTGGCATGAGCACCCGTGGTAAGATCATGGATGCTGTAGTAGCGATGTTGCAGATTGGAAATGTACATTGCCTGCTCGCCCGAAGCCATCTTTACGGAATTGTAGGTGCGCTCGGTGCCACGGAAAGTATTCTGCACGCTTCCGGCAAGCATCACGCCCAGGCGGTCGTTCCAGAAGCGGTTGCCGATGCTCAAACCTCCGATGAAGTTAGGAGATGGCATGGAATGACTCTTCAGCTGAACAGGACCTTTCTTGAAATCACTCATCTGCGCCTTGTAGTCTTTTCCGAAAGCCTCGTAAGGAGCCTTCTTTGTATAATCAGAGCGGTTGCTGGTAAGATAATCTCTGCCATCCTTCCAGAAATAATCACTTGCTCCGATGGCTGCATTCGCCAGAATCTGGAAGTGGGATGGCGCATCCTTCATCACCATATCCACCACGCCACCGGCTGCATCGCCTTCCATATCAGCCGTCAAAGACTTGGATACCACGAGGCGATCCATCAGATCAGAAGGGAAGATATTCAACGGAATGTAACGGTTTTTATCATCCGGACTTGGAATCTTCACGCCGTTTACCAAGGTGTAGTTGTAGCGCTTGTCCATGCCTCGGAGGATGGCGTAGGAAGCCTCGCCCGATGCATCACGCTCCATGGTTACACCCGATACTCGCTGCAGAACGCTTGCCACGTTGACATCAGGCGAAAGCTGGATGCTCTGCTGGCTCATCACGTTGAGCACGTTGCCGGCATTCTTCACGGTTTCTATGGCGCTTCGGTCGCTGCGGTATTCACGATGACCGGTAACCACCACTTCGCCCAACTGCTTCAAGTCTTCATCCATCGGAATATCCACCTTGTCTTTCTTAGCCACATCTACTACCATCTCCCTGGTCTTGTACGACATGTAGGAAACGATGATGGTCACCTTGCCTTTATCAGGCAATTCATGCAGGGTGAAAGTACCATCAAGTCCAGTGGTGGTACTCACGTTGGGCAGCTCCTTTACTCGGATTACGGTTCCGATGAGGGGTTCACCCGTTTTGTTATCCTTGACTATACCATCCAGCGTATGTGCCTGGATGGAGGTAGTCGCAGCGGCTAGAAGCGCCGCACTCAGTAAAATTCTTTTCATCTATATCGCTATTGAAATCTTCATTCGTTTCTTTTCGCAAAAAAGCTCCTTTTACTTTTTtACCTTTAAAACCGTGTGGATGATTTTTCCATCCTTGTCAATCATCGACATTCTCAGCTGCTTCTTATCTGCTGTAAATACAGAGAAACCATCGGCTGGACTGCAGAACACAGTGCCATCGATAGGCTTCACAGGACGAGCCAGAGATGAAGAGGAATTGACTACGTAGTCGATGTTGTCGCCCTTCTTCTGGATGTGCTGGAAGTTGTGGATATGGCCGCAGGCATAAATCGCCACATTATTATATTTATGGAGGATAGGAAGAAGGCGCTTCTGCATGTCGAGTCGCTCACTCTCCTTCTTCTCGGTGTAGGCGTAGATAGGATGATGACCTACCACGATGACCCAGTCTTCCTTGGCATTCTTCAGGGTTTCGTCGAGCCAGGAGAGCTGAGCCTCTGCATCCTGCTTGCAGGCATCAGGATATTTTTCTGACGCCTTGCGATAAGAATCGATAAGAGGTGTGGTGTCGAGGAAGATGACACGGATGGTAGTTCCCTTGTGGTCGAACACCTTGGTGTAATATTTGGCTGGCATCATCCAGCGTCGGCTCACCTTACCATAGTCCATAAAAGCCTGAGTATTACCACGATACTCATGGTTTCCACAAACCGGGAACCAGTCGAGCATCAGGTCTGGATGAGAATAAACATATTCGTAATTGGTAAGCCACAGAGGGTCCTGGGGGGAAGCCACGCCATTGAAATGGTGGATGTCGCCCACGGCAAGTACGCATTCAGGATCTACCGTACCCGCCATCTCGCCCATCAGTTCGGCGATAGGCTTCTGGTCGTAGTAGCCGTTTCGACCCATATCATTGGTCATGTAGAGGGTGATTTCACCCTTCAGTTTCTGCCATTCGGCAGCATTCGCCTTCCAGTTAGGATCCTGCGGAATAGCGGTTGCTGCACTCTGAGAGCAGGTTGTTAATGCTGCGTTTTGCGCCTGTGCAGTCAAACCTCCGCCCAACAATAAAGCCGAAGCCAAAACTACAGTAGCTACTCTACCTTTCATCATAGCAAAGCCATTCATGCTACTATGCTTACCCGATACTTTCTTTTCCATTTTTCTTTATCTAACTATAATACCTTTCTATAATACCTTTATTAAAGATTTCCCCTTTCGGGGTAATTCCTGTTAAATTTCGGGTGCAAAGGTAGGGGTATTATGTGTCAATGAGGTTACAAGGATTTTAATTAGCAGATAAAAGATACTACAATTTTATTACGGGAGTTTCCCCCGATGCTTTTAGGGAAAATCATACGCTGGTTTATGGTTTTCCCCTTGTTGTTTTCAGCTATTCTCCCTATCTTTGCACCAGAAATAAATAAATGCAGTAATAAACCTTTAAAGAGAAGATAGTTATGAAAAGAATGATTATGACATTGGTAGCAGTATGGATGATGATTACATCTATGAATGCTCAGAGACTGACAAATATTCAGGCAGAAGCCCGTTTTATCACAGATAAGATGGTGGTGGAACTGGGATTGAGCAGCGCCCAGCGCAACAGCATCCTGAACATCAATCTCAATTATCTCAATGGCATCCGAAGCTATCGCGACATCGATGCCTACGGCTGGCATTACCGCAACAAGCAGCTCAAGCGCATGATGACCGCCAGACAATGGAAGAGATTCAAGGACTCTTACTATTTCTATCGCCCTATCGGCTGGCAGAATCATGTGTATGTTCACCATATTTACACCAAGTATCCAAAGTATAACTGGGGACACGACAAGCGCCGCCCTCGCCCTGAGTGCAGCTACGGAAGACCAGGATGGCCAGGCGGAACCCATGTAACTTATGGACCAGGAAAGCCGTGCAAGCATCACAAGTATCACAAGCACGACAAGAAGTGGAAGCACGATAGAGATTGGGATGATGATGATGATGACGATGATGATGATTGAGATAATGACAGGGAAAATGACTGAGATTAAGACAAACATTCGATGATAAAACAGAAGAAATCCAAGCTAGAGATGATTCTCCGGCTTGGATTTCTCGTCAAATAAAAACTAACTATGCCGTCTAACTAATCATTAATTACTAACAAGATGTCTTCCACAATCTGCTCATCGAGCAGGCGATTATCCGAAAGCAACTCCTTCACATCGTATCTGTCGTAGAGTCCCTTCCTGATGCCGCCCACCATCACCTTCATTTCTGAAGTGCCATAGTAAGAGGCGATACGCTCGCCGAAACCGCCATCCTTCGAACCATCCTCCAGGGTTACCACCAACTGATGGTTTGCTTTCAGGCTATCCAGCGTCTCGGCATCCACCTCGTTCAGATAACGTGGATTGATGAGCGTAGCATCGATGCCCTTATCAGCCAACAGGCGGACTACATTCTCGCCCTTCTGATAGAACGAACCGGCGGCGATGACTGCCACCTTCTCGCCCTGGTGCATTACCTTGTACTTTGCCTCGTAACCATATTCAGCATCAACGGCTTCTGACGTATGAACCACGCCATTGCTTGGCACGCGGATGGCGATAGGTTTCTTATCCTGCAGAATGCTCCAGCGGAGCATGGCGAAATACTCCTCGCAGGTGGTTGGAGCCAGATAGATGAGCCCCGGAATGCTGCAGAGCATCGGAATATCGAAAAGGCAGATGTGGGTGATGTCGTTCATCGAGTTCACTCCGCCTCCTACCACGTTGATTACGGCTGGGTTGGAATTGATGCAGAGGTCTTGCGCTATCTGGTCGTAGGTACGTTGGATAAAGGTGCTGTAAACGGTCCAGACAGGATGCAATCCACCCTTCGCCATTCCCGAAATCATGGCCACCGCCTGCTCTTCGGCGATTCCCATATCGATGTGCTGCTTGCCAGCCAGTTGGCGCTTATCGGCAGTAAAGCCACCTGCGGTAGGAGTACCGGCGGTTACAGCGATGAGGGTCTTATCCTGCTTCATCTCGCTGAGCATCCAGTCAGAGAATAATGTACCGTAATCCTCTGTCGGAGCAACCTCCGGGAGGATTCCATCGGCATTCCTTCTTGGTCGCGAACCGTCTTCCAAATTGAAAGGCATTCCCCAATGCCAAGCCTCCTTATTGGCTACGGCTGGCGCAAATCCATGACCTTTCTCTGTGTGAATGTGAACCACGGTAGGCTTATTCGTATCCTTCACGCTCTCGAAAACCTGGATGAGTTTTTCGATGTCGTTACCCTCTTCCAGATACTTGTATTCAAAGCCCCACGCCTTGAACCAGTTGTGCTCGCAGGTGCCGTTGCTCTCGCGCAAGGCACGCAGGTTCTTGTAGATTCCGCCATGATTTTCGGCGATAGACATTTCGTTGTCGTTCACCACGATGACGATGCCCGTGCCGAGTTCCGAAGCCTCATCCAGTCCCTCGAAAGCCTCGCCGCCCGAAAGGGATCCGTCGCCGATAATGGCGATGATGTTCTCATCGGTACCCTTGATGTCTCGCGCCTTCTGCAAACCGGTGGCAAGACTCACGGAAGTAGAAGTATGCCCCACCTCAAAGTTATCATACTCAGGACATTCGGCAGGAGAAGAATAGCCTGAAATGGCATTCATGTCATCCACATCGCCGAGGAATCCCGCAGCTCGTCCGGTGAGCACCTTATGCGGATAGCATTGGTGGCTTACGTCAAACACGAGCTTATCCTTTGGTGCATTAAAAACGTAGTGAAGCGCCACGGTAGCCTCCACGAATCCCAGGTTTGGTCCCACATGACCGCCATGTTTGCTTACACGGTTCAGCACAGCCTGTCTGGTTTCATCAGCCACCACCTGCAACTCCTTCAAATCCAGCTTCTTCAAGTCGGCTGGCGACTTTATTTTCTCAATATACATTTTCTTATAGTTTTAATTATGATTTCTGGGTGCAAAGATACGAAGAATCTTGAAAACACGCATTACCCAAACTACAGAAAAAATGAATAATTCTCCCTATTCCTTCACATCCAGCATTTCCGGATGCTCCATCCGCTCCTTTTTCTTGAGTTTCTTCACCACTTCGGAATAACTGTGGCGAATCAGGGCCTGGATGAAATCATCTTCCAGCGTGCCATAAAGGTTTACCTGATTCCAGTATTTCTTATTCCAATGCCATGCGCCTTCTATTTCGGGATGCACTTCCCGGAGTTCGAGGGCGTAATCGGCATTACATTTCATCGTAACCCACTCGGGGCGCTCCAGGTCAACACAGGCAAAGATCTTGCCCAAAATGCGAAACACCAAGGTCTGCTCATCAAAAGGAAAAGCCTCGGCTACGAGGGGAAGCGAGAGGCAATACTCTCTAACTGATTCTATATTCATCATTTCTTCTGATTATTTCTGATTAAAATGTTTCTATGTTTTAGGGGACAAAGATAATAAATTCTGATGAAACGGCAAGCCTTATTCCATAAAAAAAAGAAAACTTTAAAATAACTCCCTTATGGGATACCTGAAAGCAATCTTTTTGTAACTTTTTCAAGAAAATATTTGGTAGTTACATAATTTTATTGTAGATTTGCAGCAGATTTTTTTAAGAAGGAGTACTTATGCAGAAGAAAAAGGATAAAAACCTGATGAAAACGGATGTAAAACCGATGAAACAAGGACTGCTGTCCCGGATTTTCCATCTCTATTACGATGGTTTCAGGACGATGACGCTGGGCAAGACGCTCTGGGCTGTCATTCTCATCAAGCTTGCCATCATCTTCCTGGTGCTCAAGCTCTTTTTCTTTCCAGATTTTATCAATACGAATGCCAAGAACGGAGACAAGGCTGGCTTCGTTTCCAAGGAAATTCTGAACAGATAAGACTCTGAATCCCCGCAACCTTCACATCGAAAGAAATACAAAAACATTATATAATAACAATTCTAAAACCATTCAACTATGATGACAAATCTATTGTTAGACATTACATCAGCGACCATCGACTGGTCGAGGGCGCAATTCGCACTCACGGCCATCTACCATTGGCTGTTCGTGCCGCTCACCCTGGGACTGGCAGTAATCATGGGCATCTCCGAAACATGCTACTACCGCACCAACAAGCCGTTCTGGAAGCACGTAACCCGTTTCTGGCAAAAACTCTTTGGCGTCAACTTCGCCATGGGCGTTGCCACAGGCATCATCCTGGAATTTGAATTCGGCACCAACTGGAGCAACTACTCCTGGTTCGTGGGCGACGTGTTCGGCGCTCCCCTAGCCATCGAAGGCATCCTGGCATTCTTCATGGAGAGCACCTTCGTAGCCGTAATGTTCTTCGGCTGGGATAAGGTGAGCCGGGGCTTCCACCTTGCCTCTACCTGGCTCACGGGACTTGGCGCCACCATTTCTGCCTGGTGGATTCTCGTAGCCAACGCCTGGATGCAGTATCCGGTGGGACAGGAATTTAATCCCGATACCATGCGCTTCGAGATGACTTCGTTTATGGATGTGGCACTCTCGCCATTCGCCATCAACAAGTTCACCCATACCGTTACTTCCTCCTGGATCATCGGCGCCACCTTCGTAGTAGCCGTAAGCTGCTGGTATCTCCTGAAGAAGAGAGAAACCCAACTGGCGAAGGCGAGCATCAAGATGGGTGCCGGAGTAGGACTCATCGCCACCCTGCTGGCTGCGATGACCGGCGACAACTCTGCCTACCAGGTGGCACAGGTGCAGCCGATGAAACTGGCTGCGATGGAAGCATTATATAATGGTGGAAACGGCGAAAGCCTCACGGCGATAGCAGCCGTTCATCCCTTCCGGCAGCCCGATTACGAAAACGAGCAGGAGCCAGCCATGCGCATCGCCATCCCCAACATGCTCTCGTTCTTAGCCACCCGCACAGCCGATGGCTACGTGCCTGGCGTAAACGATATTATCAAGGGTTACACTAAAGAGGATGGCACCCGGGAACCATCCGTGCAGGAAAAGATAGCCCGGGGCAAGAAGGCGATAGTTGCCCTGAAAACCTATCGCGAAACGAAGGCGAAAGACCAGCTCCCTATCCTCAGGGAGAATATGAAATACTTCGGATATGGTTACATCAAGGACGCCAAAGAACTGGTACCGAGCATCCCGATCTGCTTCTACGCCTTCCGCCTGATGGTGGGAGTAGGCTGCCTGCTCATTCTCTTCTTCGCCCTCAGCCTATTCCTGGTCTATAAGAAGGAAATCGCCCAATACCGATGGTTCCTCATTTCCGCCATCATCATGATTCCGCTGGCTTACATCGCCTCAGAATCGGGCTGGATAGTAGCAGAAATCGGTCGCCAGCCTTGGACCATCCAAGACCTGCTGCCAGTAAGTGCCGCCATCTCCGACATCGAAGCAGGCAGCGTGGCCACCACCTTCTTCATCTTCCTGGCACTCTTCACTACCATGCTTGCCGTGGAAATCAGCATCCTGGTGAAGCAGATTAAGAAAGGACCGGAATATGAATAAAAGCTTAAGATGATAAACTTAAGATTATGAATTAACTTTATGACATTAGCATTATGAGATACGAATTTTTGCAATCATACTGGTGGTTCCTCGTATCATTATTAGGAGCCCTGCTGGTGTTTCTCATGTTTGTACAGGGAGCCAACACCTTGATATTCTGTTTGGGAAAAACGGAAGAGGAGCGTCGCCTCATCATCAACTCTACGGGACGAAAATGGGAGTTCACCTTCACCACGCTCGTCACCTTCGGCGGAGCCTTCTTCGCCTCGTTTCCATTGTTCTACAGCACCAGTTTCGGCGGAGCCTACTGGCTGTGGATGATTATCCTGTTCTCATTTGTGATTCAAGCCGTGAGCTATGAATTCCAGAACAAGATAGGTAATTTTCTTGGACCGAAGACCTTTCAGATCTGCCTCATTATCAACGGCATCGTGGGTCCGCTGCTTCTTGGCGGAGCCGTAGCCACCTTCTTCAACGGCAGCAATTTCCTGATAGACAAGGGCAATATTACCAACAGTCTGCAACCCGTCATCAGCCGCTGGGCAAATGCCAGCCATGGTCTTGATGCCCTGCTCGACCCATGGAACGTAGTGCTGGGACTTGCCGTACTGATGCTAGCCCGTATTCTGGGCATGCTCTACATCAAGAACAACATCGAGCACCAGCAGATTCAGGAGCGCTGCACCCGCCAGTTGCCATGGAATGCCCTCCTCTTCCTATTGTTCTTCCTGCCATTCCTCATCAGATTGCTGGTAAAAGATGGATTCAGCACTTCTTCTTCCGGCATTACGATTGAGAGTATGAAGTATCTTCACAATCTCCTGGAGATGCCAATCTTGCTTGTAATATTATTAATAGGTGTAGTAGTCGTTCTTTTCGGCATTTTCAAGTCATCGAGGAGCGTGCAGTATAGAAAGGGAATCTGGTTTACGGGCATCGGAACCGTGCTTACCGTGCTGGTTCTGCTGCTGATAGCCGGCTGGAACAATACCGCCTACTATCCATCTAACATCGACCTTCAGAGTTCGCTCACTCTCGCCAACAGTTGCAGCAGCGAGTTCACGCTCCGCACCATGGCGATAGTTTCCCTCCTCATCCCGTTCGTGCTCGCCTACATCGTCTTTGCCTGGCGCGCTATCGACCGCAAGCGCATTACGCAGGAAGAAATAGAGCAGGGAGAAGCGTATTAAAAAAGGCAGTGAAAGCCTATTAAATATGCTCCACACGCCCTGATCAGGGCGTGTGGAGAAGACGTCCCATCAAACAAAAATCTGTAACCAATCTTTTGTCTTTCTAAATAAAAGCAGTATCTTTGCAGACATGAAACAGAAAATCATAGATAAAATCAACCGATTGGCAAGCCAGAAAGAGCCTTTTCTCTTTGTCATCAACTACCAGGCAGACGAGGCCTTCATCCGCAAGCTATCAGATATAAATCCCGAAGAATGCCTCTTCGATTTCGAAGGAAGAGGTAACTGGAGAGAAAACCATTCGAAAGAAATGGGGGATTCTAAAAGAATTTACGAGGAGATTTCAAGGGAGATTCCAAAGGAGATTTCGGAGAAAAAGTTTTTCAAAGAAACTCCTTTGGACTCTCCTATTTCTTGGCAGATAACCCCGCCCCTTTATAACGATTATGAGCGAAGCTTCAACATCGTGAAGAGCAACATTATGGCGGGCAACAGCTATCTTACGAATCTCACCAACCGGGTTCCCGTAAGCTGCAATCTTTCATTAGAAGAAATTTTCCATCGTGCAAAAGGGAAGTATAAACTGCTGCTCAGAAGAAAGAGAACTCAAGCAGAAGATAAAGCTCATCTGAAAGAAGAGAACATAGAAGAGAATCTCACCCCCTTCGTCTGCTTTTCGCCCGAAACCTTCGTCAGAATCAAGGGCGGAAGAATCTACTCCTATCCCATGAAGGGAACCCTGGATGCATCCCTCCCCAATGCCGAAAAGCTGCTGATGGAAGACCGGAAAGAGGCGGCAGAACACGCCACCATCGTAGATCTGATAAGAAACGACCTGAGCCGGGTGGCAGAAGATGTAAGGGTAGATAAATACCGTTACGTCGACGTGCTGCACACCAACAAGGGCGACATCCTGCAAACCAGTTCAGAAATCAGCGGTCGCCTGCCCGAAGATTACCCGCACCATCTGGGCGAAATCCTCGATGCCCAGCTCCCAGCCGGTTCCATCACGGGTGCCCCGAAAGATAAAACCATGCAGATTATCCAAGAGGCAGAAGGCTACGACCGCGGCTTCTACACGGGCATCATGGGAATCTACGACCAGGGCGAACTCAACTCTGCCGTCATGATAAGATTCATAGAAGAAGAAACTTCGCCGGTTGATTTTGAAGCCGACGGAGAAAAGAATTTCAAGGCAAACGAAGGAAAGAAGCCGAAGAAAAGCCGAAAATTGTATTTCAAGGCAGGCGGCGGCATCACTTCGAAGAGCGATTGCCGGAGGGAATACGAGGAAGTGATTCAGAAAATCTATCTTCCGTTTTAAATCCACCTTTCATCTTAGAAAAAaTAAAAGAGATTATGAAACAGCAATTTATAGAAACAATAAAGATCAAAAACGGCAAGGCTCTAGCCCTACCCTATCATCAGGCAAGAATGGAGAGAACCATCCGCAGGTTCTTTCCAACCCTCGCATCTGAAGAAATAAAACTCTCATCCCTCATTTCCCCAAAAGAGGAAATGAACCTTTACAAGGCACGAGTGGTTTATGGCACCCAGGGCGTGGAAGCCATCGAGTACGCCCCCTACAAGATGAAGGAGATTCATTCCCTCAAGGTGGTAGAGGATAATAATATCGACTACACCTATAAGAGCACAGACCGAAGTGCGCTCAACGCCCTGGTAGCCCAGAAGGACGATTGCGATGAAATCATCATTGTAAAGAACGGGCTCATTACCGATACCTCCTTCACCAATCTCGCCCTTTTTGATGGCAACAGATGGCTCACCCCCAAGCATCCCCTGCTCCAGGGAACCAAACGTGCCCAGCTCCTGGAAGCCGGCATCATCCTGGAAGCCGACCTCACACTAGAAAACCTCAGAAAGGCGGAAAAAGTGAGTCTCTTCAACGCCATGATAGATTTCGGAGAGCGGGAAGTAACCAAGATTTTCCTACCGGATCAAAACTGATTAAGCCCACAATTATAAAGAAAGAAATTCTACAGCTCTATCACCTCCAAATCATCCGGAACGAAGATTCTACCCTTGAAGTTCTCGGCAGCTTCACGAGTATAATTTTCTTTACGATTAGCGAGTGTTTTCTCCTCCGTATGATACAGGATAAGATTCTTCACGCCCAGTTCCTCCGCCAGTTTTCCGGCATCAAGCGCCGTACTGTGGCATTTCTCATAAGGCTTGAACGTATCGCGGTCGGCATAGAGACAAAACGCCTCACACATCATCCAGTCAGCCCCCACTATGTAGCGTCGGTTCTGCTCGTTATAAGGTTCATCACCCAGGCACGCCAAGACCAAAGGCTTATCCGATTCATCAGAAGAAGGCAACTCTGCTCGGAATCCGAACTGTTTTTCCTTAGTAGACTGAATATCAAAGCATTCCAACTTCATATCCCCCACTTCGAAGCAATCGCCATCTTCCAACTGATGGAACACCACCCTTTCAGCCACCTTAGCCAGTTGCTTCTTGGCAAGAATCATGTCGATGATGGTCTTGATCACCTTTATCACCTTATCGTTTCCATACACATGCAGCAATCCCTCATATCCCTTACATTGTGCCACCATTCGGATTACCCAGATTCCCCCCAGCACATGGTCGGTATGCGCATGGGTAACGAAGAGGTGATGAATGTCAGAAATCTGAACATTTATCTTCTTCAGCTGCGCCAGTATTCCGTTTCCTCCGCCCGCATCCACCAGCATCAGGGTGCTGGGAGTTTGGAGCACAAAACAGGTATTATAAATCTGGGAAACCGTAGCATTTCCCGTTCCGAGCATCGTAATTTGAGTCGTTGTCTTATCCATTGTCTTATTCGTTATCTATTTGATTCACGCCCACAAAACTACTCATTTTCTGATAAACCACCAAGAAAAAGCCCCGAAAACTTTGCTTATTCCAAATAATAATCTTAACTTTGCGGCATAAAAACAAAAAGCAGGTTTCGATTATGGCAAAAATAGAAAGACAAAAGCGAATCTATCGCAAGCGCATCCCTTACGGAATGCAGAACTTTGAGGATGTAATGGAAAGAGATTGTTACTATGTTGACAAGACCCCATTCATAGAGAAAATAGAAGAATCTAACATGTATTTCTTCTTCATTCGCCCTCGCCGTTTCGGCAAGAGCCTTACCCTCTCCATGCTCGAAAACTATTACGACATCAACAAGAAGGATAAGTTTGAAAGCCTCTTCGGCAAGCTTTACATCGGAGAGAATCCTACCCCTGAACGCAACAGCTATCTCATCCTTCACCTGAATTTTGCCATGATTTCAGCAGGATTGGATAATTATAAAAAAGGACTTGATGCCCATTGCAACAACAAGTTCAATTCCTTCTGCAGCAGATACGCCCACCTTTTGCCACCGGACATAAAGGAAGAGATGAACCAAAAGGAAGATGCCGTTGCCCAATTGGGATTTCTATGCGACAAATGTGCTGAAGCAGGCTTGAAGATTTATCTCTTCATCGACGAATACGACCACTTTACCAATCAGATTCTTGCCCACAAGGAGCATGAAAAACGATACCGCGAGCAGACTCACGGTGAGGGATATCTACGACATTTCTTCGACACAATCAAGGGAGCCGCAGGAGATTCACTGGGCAGAGTTTTCGTTACAGGAGTAAGTCCCGTAACAATGGACGATCTGACCAGCGGTTTCAACATCGGTACCAACTATTCCCTGTCTCCGGAGTTCAACGAAATGGTGGGATTCACCGAGGAGGAAGTGCGCCAGATGCTGGCTTATTACGCCAGCGTGCTGCCATTCCGCCATAGCGTGGATGAGCTGATAGAAGTGATGAAGCCATGGTACGACAATTATTGCTTCTCAGAAGAAAAGTACGGCAACACAACCATGTACAACTCCGTGATGGTGCTCTACTTTGTAGATAATTACATCCGCAACGATTATGATATTCCGAAGAAACTGGTGGAAACCAACATCCGCATCGACTACGACAAGATTCGCATGCTCATCCGCCATGACAAGGAGTTTGCCCACGATGCCAGCATCATACAGGATATCGTGACCAGGGGATTCACCACGGGAACCCTGATGGAGAAATTCCCTGCCGAGCGCATCAACGACCCAGATAATTTCCTGAGTCTGCTCTTCTATTTCGGCATGGTAACGATAGACGGCACCTACCAGGGCAATACCCGCTTTGTGGTTCCCAACGAGGTGGTGCGCGACCAGATGTACACCTATCTGCTGGATACTTACAAAGAGGACGACCTCACCTTTGAGCAATACGACAAGACCCAGCTGGAGAGCAAGTTGGCTTACGAAGGCGCATTCAAGCCCTACTTTGCCTACATAGCCGATTGTCTGAAGCGCTTCTCCTCCCAGCGCGACAAGCAGAAGGGCGAAGCCTACGTTCATGGTTTCACTCTGGCGATGACGAGCCAATGCAAGTTCTACCGTCCTATTTCTGAACTTGACAACGATGGCGGTTATGCCGACATCTTCCTGCTGCCCCTCTGCGACATCTATAAGGACATAGAAGATTCTTACATCGTGGAATTGAAATATTGCAAGCCGGGCACCAGCGATGAGCAGCTGAACCATCTCTTCGAGGAAGCCTCAGCCCAGATAAGGCGCTACGCCAATAGCGACATCGTGCACAAATCCGTGAAAACCACGAAGCTTCATCAGCTCGTTGTGATTTACCGGGGAGCAGAGATGGCGATGTGCGAGGAGGTGGAATAAATAAAACGGAATAAAAGAAAGTGGAATAAAAGACATACAGAAAGAAAGGGCAAAAGCATCATATCATATATTGACAAGGTAATGCTCTTGCCCTTTTATCTTTAACGGATAATGTATTTCAAGATGCCGATGGTAGCAATCTTGGCTTCATTATCTTCCGGGATTTCTATGGTCTGGAAGCCATCTTTATTGAGTGGCTGCAGTTCTATTTTTGAATGAACTTCCACCCCTTCTTCGTTCACAGTTTTCTCGCTATAAAACTTTTTGATGGTATATTTTCCGCCATATTCCTCGTAATATTCATTTACCTGCGAGAGTACGATTTCTCCCTCCCTTGAACCTCCATGATAACGTTCAAACACGCATAAGTCTCCATCCTTAATTTTCGGCAGCATCGAGTTGCCCTTGGCATGAACCACGAACATTTCCCTGTTCGGAGTGAAAGGTAATGAAGATACATCCACCCATCCTTCCGCCTCCGGCTCCTCATATTCATCGAAGTAACCACAGGCAGCCTGAATGGAATACAGAGGGAGAAAACGGGTGAAGCGGTCGGAAGGAGAGATGCTATGAAGAATTTCTGCATTCAAGCTGTCCCCATCCATAAGCACATCAAACATATCCTGCATCATTTTCCAACCATCTGTACTACCTGGCTGATAGACATATTCCTCATTATCATTATAATACCATATACCATTAGCAGCTATTACAATACCGCCAACGTAATTTATTCTGCCTTCAGCCAAGTTGTTCAACATGGAAAGACGCTTCTGCAAAGCCTCAGCCTTGTTTTTCGTGTCTTTAGATGCAGCCGTCTGACCTCCTTTGGTGTCAAAGATGCCGATAGTACCATCCTTCTTTTTGAAAATCCAGTCGGGATAGAAAAGTGCTTCTTCGTTGCGTTCTTCGCTGAAATAACGAATGGCAAGCCAATCCTTACCGCTATCTCCATTCTTAAACCACCATTCTATACCATCCTGACCCTCAAGAAACTTGTAAAAGCTCTCTTCCGTTTTTCTGCCAGTATAGTTTTGACCCAAGAAGAAAGGATGCAACAGGCATTTCTGCTCCGTCAACTCATCATGTTCTTCTGTATAAGAATACATCTTCTTCAATACAAAAGGAACACTCTGCCGCTTTCGGTTTTCCTCTCTGCGCTTACGTAATTGTTCTTCGAGCAAAGGATGGTATGCCTTAAGCGTTTCTGTGATAAGACGTCTGAATATACTTGAAGCAGAACCGTTTAATGCATCATGCAAGAAAATACGATACCATTTATCTTCGTCTTCATTCTTCAGAGCATAATACTTGAACCACAAGCGTATGGCACTTTTCAAAGTTGGTACAGAACGCACGATGTTTCCTACCTTGCAATCATTATCTGATTGCGAACGCAGGATTTCCACCAAAGTGAAAGTAAAGAGTTTCTGCACATCACTCCTACTCCACTCGCGCTCTACCCCTTTAGCTTCCTTAAGGTTGATTCCAATATTTTCGTAATCATAGAATTGAGCATCTGAAACAATCTCATGCGCCAAATTTCCCTTCAAGTTGAGTCCTTTAGTTTCTAGTTTCCTTTTTACAACATCATCAAACACATCCTCATCAGTAATGCCGAAATAGCGATTGAATGTATCAAACAGACATTGTTGGAATTCACCCGATTTACCCAAATCTCCATAATCTACACGCGACAGCATATCTGTCATCAGATTCGGGTCGATGATGTAGTCTTCCCCCTTTTTGTTGTAAGAGATAAGCGTTTTTGGCTTGTTGCCCATTCCACCATAATCAGCCTCTGTTACAGCTTTGCGCGAGAAGTTGGTATAAAGATAACCATTACGGAAAACCTTAGACACTTCTTCGTGCATGATTGGAACACGGAGAATTCTACCGATGGTCTGAGTACTGAAAATTTCAGATTTAATATCACGAAACATGACCAGAACCTGAGCACGGGGACAATCCCAACCTGTACCGGCTGCGGTTTTAAACAGAAGGTATTCGTATTCGCTATCATTCCGTTCCAGCCCCTCAGGCTTAGCCTTACCAGTAAACCAAGATGCAATTCTGTTTGCCTTTACCCCCTGCGAGATAAGATATTCTTTCGTAATCTCTTCCTTGGTAGGCTGCCCCTGTTCTATCAAGGTTTCATCATCATTTGGCAACTGGATAATAACTAGCGGATTGACGTTTTTGCCGAAGGCCTCAATCTCCGCTTTAAGTTCCCTGCGCTTTTCGATAGCAAGTTTCAGCAGGACATGATCTTCATCTTCGCCTTGATATTTATCCAAATCCTCTTTCGTCTGGGTAACGATGCTCTCCTTAATCAGCCCTTGTGCTACCACATCTTCATGCTTTATTACCATATTCGAGTCATAATCTGCAGCTTTTACCATCACTTCAGGAGGCGGAGTAGCAGAGACATGAATGCAGATTTTCGGGTCGAGTTTGCTAATCACGTCACGATTAGCAGCTTCGGTTACATTCAGATGGCACTCGTCGATTATAAATACTATTTTCACGCCGTTGGCATGGGTATTCTCTACAAAATCCTCGAAGTATACTCTACTCTCATGTCGCTCATCTGGATTTTCCGGTCGTCTGTATATACGGTTTCCGGCTTTCTCGCTCACCAGTTTTTGCCAGTTGATGAAAAGCACATCGTTTTTCTGCAGAGCCCCAAGGCTAAAATCTTCTATCGTCAACAATCGACCATGCTTACTCGTAGGGAAGTAGACATCAAACTTATGCTTGCTCTGCATGGCGAGGTCGTCGGAGAATGTAATCCATACATAAGCCACCTCTCTATCCCAATCTGGCTGTTCTGCCATCTCGCAAATCATCTTCTGAGTCATATAAGTCTTACCGCTTCCTGTAGGAGCTTTCAGAACAACAGGAATCTGGCAATCTCCATGTCCCCATAATCGCTTTATATTAGCCACCAGTTTATCAACGGCTTCTATCTGAAAAGGTATCTGTTCCATACTTTCTTAAGCATTTAAAGATTTGTAAATATCGAGGATAGGCTGAGGAATGCTCTTCAGATTTACCCCAGAAAGATATTCGAAATAGGAATCGAAAGAACCGACGTCGCCCCAACTGAAAATATATACATTCTTCACGCCCTGAAGCTGCTCTACTTCATGAACAAATTCGTTGAAATATTTCGGGCGATAATCTTCTTTAAAATAGATTGCCGTCCATACATCATGATTTTTGTCCTTGAATATCTGATAGCTATCAGTTTTCTTCATTTCGTAAAGCGTATTCTCAGCCAAGGCCAGCAGGCATCCAGCCTTTTGGGCAAGGATTGTCTTGTCATGGTCTGTAGCCTGATTGGCCGTACTTGTTCCTACGAAAGAAGTGCGATAATACTTGAGAGAATTGCCGAGAGGCGGACAAGTTTTCTTTTTCGAGATTTCTCCTTGCAGCATAAGCACCCCATCTTTAACATGCACATCAAACGAATGATACAACTTTTCATTTTCCTGCTTTATTTCGTTTATCCTTGCAAGATAATCAGGAACTTTCTTTAATGATGTAGGAGTCAGTTCTTCCTCAAATAATACTTTCGAAATCTTTTTGTCAGTCACATATCCGCCAATAGCATTTTCGATACGTTTTCTTGTTATCTGTGTAATAGTTTCGAATCCAGCATTAAAAACGCCCTTACAATTGTTCTTGGCTAACTTCTTGCCTTTTTTGATTTCATAAGTCTTTTCTGGCGCTTGAACTAAGATTACCTGACCTGTATAGCCTCCATCCAAAAATGCATGCCCTGTAGACCCACTACCGGCAAAAAAATCTAGAACAACAAGATTTTTATTATTACCTTTAGCTATTTTCAACAAATACTGTATAAATGCAATCGGCTTCTTTCCGCCATCAAAAGGAACGCCACCTTCTGTTCCAACCAGATTGAACTCTTGTTCAAAATCCAAGAAATTAGGATATGGAATTTCTTTTGTGTCATTTCTCTGTAAAGGTGCTCCCTGGAAGTAAAATCCGTTTGCGTGAGAACTATCGCTTCTAGAGAGGAAATATCTACCATCCCTGCCATCATCCCCCATATTAGGGACCTTATAAATTACCCCAAAATCATTATTTCTTTCTTCGAGGTAGCTCATGTGAAATCTTCCGGAACTATTACCCGTCTTTATGGAACCACGAATATTTATTTTCTTAAGATGTTCAAAACTTGGTTCATATTCTACAATCCGATATTCTCCAGGATGAAAGACTTTTACTTTCTTACCTCCCATCATAATTATTTCCGGATTATCTATCAACTCCTCAATTTCATAAATATAATCTTTAGGATCAGAATTGTCAACTATACGTTTACTTATGTTAAACTTGTCTGACTTCCTATACATCAAAAGCAATTCTGTCGTTTCGTGCATAGGTTTATCACCCTTGAGAATTCTATTCTCATGACGCACTTTTATTGTGATAGTGGTAATATAATTAGAATAACCAAAAACACTATCACACAGCAACTTTAAATTTGCATATTCTTCTTCATTAATGCTGATATAGATAACTCCATCTTCTTTCAACAAAGAAGATGCGAGTTTCATTCGTTTGTCCATAAACGACAACCAAGAACTATGACGTAACGGATGATTCTTTGGCAACTGGGTACCATCAGGATATTTATCTAGGAATCTCTTATCCTTATACGTAAACCCATCACTACCCGTATTATAAGGAGGATCAATATAAATTACATCCACCTTACCTTGATGCGTATAATTAAGGCAAGTAAGAGCATGATAATTATCACCTTCTATGAGTATATGAGTAGGTTTTCCATCATCTGTCGTGATGGAAAGATCTGGTACTTCTTCAAGAATCGGAATAGCATTTTCTCCTCCAGCTTCAAAAGCTTCAGGCACATCTATCCAATGAAGTCCAAAACGGTTATCTTGCTTCAACTGAGCATTAAGATAAGCCACTTCACCCTCCAAATCTTTTATTTTTCGATGTAGTTCATCAATATTGTCTGCCATATTCTGATAGTTATTAATAGCTGCATCCAACTATCATCAGGCTACTCACAAAGAGACACAAAAGAAGGGTGTGAACGATTCTTAAGGTCTTCCGTGGCAAGCGTAGGAAAGTCTGAACCACCGTCAAATATAAGAATGCTCACACCCTATATAGGGCATGAACATCGACTCTACATATTTGACGAGAGGCTCACCTATGCTTACCACAGATGAAGCCAACCATTATTGGTGCGGTCGTATATTCAGAAAGAAAGTTTCCTACGCTTTTTCCGGAAGACCACAATAATAGTCAATGCTTTGTTTTTACTAAAATGTCTGGAAGCGGCTCCTGCCGAATCCATCCGCAAAGGTACGAAGAAACTGGCAAAAAACAAAATGAAAGGGGATTTATTTTCATTTTTTACCCAAATACAAACGAATAAATATTAATTTCTCACACTTTACAATAGGATTTTGCCTATTAAGATACTTAAAATGCTTTTAACTCTGCAAGGCATAGGTTACTTGAAAACTCAAGAAGAGGAATATTGGTACTACTATACTACTATTAAGAGATGACAGAGAACCGCAAACGAACTTTCGATGATTGCGAAGGTGAAAAGAGATAAAACGGAGTCGAGGTCTTCTAGAGGAAATGGGGACTTCGGGGAGGCTGGTAACAGGATCAAAACAGAAGTGATTTTCGGGCAAGCGTTCCAGTTGTTCCAATTGTTTCAAATAGGTTTTCATAGGACAATATCCCTTTATAGAGACTCTATAACTACTTAATATATAGATAGTTATATATAAGAAGGTGGAATGGAACGCTCAAAAAAATAATTGGAACAACTGGAACGCTCCGCCCAACCCCACTTCTCTCTAAAAGGCTCATAATCAATAAATTATGTAGAAATAGAGACTAAGAATTTGAAGTACAATATCCCCATTTCAACCGCTCCGACGATGAAAAAGCTGGGAAAAGGCATCGAATAGGTGCAACTTTTGCTCTCTCAGGCATCAAAAGACATGCAGGAACCCTTATTTCCGATGCTCTTCCCGATACTCGAAGTGGAGATAAATGGGGCTATTTTTCAGTATTCCGCCCTCAATTAGGGGAAATCATGCCGTATGAAGACCTATCTTGTTGCCGATTCGGGCTATAATAAGGAACAACTGTCCAACATCGCTGAAACTATCTGTCCCAACTTCCGTGAACACGAAGAAAAGAGATTGGAGAAAAATGTTCCGCTATCGCATGGCATCGCACGCTATCGCACAACTAACAAAACGGGATTTTGTATCTTTGCATCGTGATTCAGAAAGCGCGCAAAATCACTTGCCCAGTTGGAGAAAAAAATCTCCCAAATTGGGAAAATAAAAAAGCCTGATTTAATCCGATAAAAAAaGAGCCCCCAATGCGGGAAAAACATCGGGGGCTTTTATTTTGATATCAAAAATCCTTAGTAAGGAAACAGGAGCGGAAGAACGAAGGTCATCACAACGCCGATGATAATCTGCAACGGCAAACCTACCTTCACGTAATCCATAAACGTATAGCCACCCGCCTTCATCACCAGCGCATTAGGAGGCGTGGAGAACGGAGAGGCAAAGCACATGCTGGCGCCCAACGTAACCGCAAAGAGGAAGGAATAAGGACTCACTCCTACCTGCTGGGCCGCCACCAGGGCAATAGGAGCCATCAGCACAGCCGTAGCTGTATTGCTGATAAACATCGTCATCAGAGAAGTGGTGAAGTAGATGCCTGCCAAGAGAGCTGTAGGTCCCATCGAACCCAAACTCTCTACCAGCCCCTGAGAAACCAAGGCAGAAGCACCCGTCTTCTCAAGCGCCGTAGACATCGGCATCATGGCGGCTATCAGTACGATGCTCTCCCAGTTGATGGTCTTGTAAGCCGCCTCCACATTCCGGAAACATCCGGCAAAGACGGTCAGCAGTCCGGCGATGATGACCGCCGTGACCGGAGCCACAGGAATGAAATCGAACACCATCATCGCAATCATCAGCAGCATGATGGCAGCCGCCACAGGCGCCTTATAATCCAAGAGTACCTTGTCGGCAGTCTTCTCTGGCTGGTCGATAACCACCCAGTTGCTCGTATCGGTAGCCAGATGAGCCAGATTGGTCCATTCGCCCTGCACCAGGAGCATATCGCCCACATGCAGCTTGGCGGCTATCAGATTGTCGGTAATATATTCATCGCCACGCTTTACGCCCAGCACGTTGATGCCGAAACGCTTGCGCAGGTTGGCATCGCCTATGCGCAGACCGGAAAAATTAGACGTAGGCATCACCACGATTTCGGTCAGTCCCAGGTCGTAGAAATCAATCTTCACATCCTTCATCTTCCTGAGGCCGTAATCGCTGGCAAAGCGTTTCATCTTCTCCTCCTCACCTATTATATATAAGGTATCGTGAACCTGAATGGTACTGCTGCTCTTCGCCATGTTCTGGCTCACATCCTTCACCAGTCCCAGTCGCGATTTCTTCTCGTTTCTTATCTCGATGATACTCACGCCATATTTCTTCTGAATGCTCAGCTCCTTCAGGGTTTTGCCCACGATATCCATCTGCTCGCCATTCTCGTCGAGGGCGGCAGAAGGGCGGCGGCTAGGCACGATGTAGCGATGCAGATTATCGAGCAGCTGATATTCGTCTACCAGGTCATCAAGCGATTTGCCCTGCTTCTTTTtCTTTCCGCTCTGCTTTTTGCTAAGGAAGATTTTGCTGAGCGGCATGAGCACGATGATGCCGATGGCGATGACGATGATGCCCACAGGGAAGAAGCTGAAGAAGGCAAGCGGCTGATAACCGCCCTCGGTCAATACTTCATCGATAACCAGGTTGGGCGGCGTACCGATGAGAGTAAGCATTCCACCCAGACTTCCGGCAAAGGCGAGCGGCATGAGGAAACGCGACGACTGCATGCCCGAGCCCGCAGCTATGCTCATGATGATAGGCATCATGATGGCCACCGTTCCGGTATTGCTCACGAAGGCGCCGATAAAGGAGGTTACGAGCATTACGAGCAGGAAGGTGATGGTTTCGTTGCCGCGCGAGAGCGCCATGAGCTTATTGCCCGTAAGCTTGGCAAGTCCGGTCTGCATGATAGCTCCACCCACCACGAAGAGTCCTATCATCATGATGACGATGGGCGAAGAGAAGCCCGCCAGCGCCTCGGCAGGTGTCAGGATACCCAGAACCAGGAGTGCAGCCAGGGCGGTAAGTGCCACGATGTCGACCCTCACCCTGCCCCAGATGAACAGGGCTACCGTAATAACCAATATGATAAGTGTTGTTGTCATGTGCTTTTTTTGGCTGCAAATATACGGAAATAAAGTGAGAATTAAGAATTTGTGGGAAGAAAAATGAAGAAAAATCTTGCATAATACAGAGATTTATGCTAACTTTGCAAACAAAAAAGTTAGCAACATGACAAAGAAAGGTAAACATACCGTATTATTTATCTGCCTGGGCAACATCTGCCGCTCTCCGGCAGCCGAGGGAATCATGAAGACTCTTGTAGAAAAAGCGGGGCTTCAGGATGAGTTTGAAATCGATTCTGCGGGCATCGGAAACTGGCACGTAGGTCAGTTGCCCGACAGCCGCATGCGCAAATGTGGCGCCGAGCATGGCTACAATTTCAACAGCCATGCCCGCCAGTTCCAGAAGTCAGACTTCGCCCGTTTCGAAACCATCGTGGTAATGGACAACGAAAACTACCGTGCCATTACCTCCATGGCTTCTTCAGAGTCTGATAGGAAAAAAGTAGTGCGCATGGCCGATTTTCTGACCCATCATCGCGAATACACCACCGTTCCCGATCCGTATTATGGCGACTATAGCGACTTCGAGCTCGTCATCACGCTTCTCGAAGATGCCTGCCAGAAGTTGCTGGACAGCATTATCGGGGAAGGGTAAAAACAGATAAAACAAAAAGGGATGAATCATCAAAATATCAGATTGATGACTCATCCCTTTTTTCATTTTAAAATATTTATACCGTAATCTCGCCCGAGCCATAGCAACGATGATGATGCTCATCATAAACTACACAGAACTGGCCGGGAGCCACACCATGAATTGCCTCTTCTGAATGAATCATCCAGAGGCCGTCTTCCAGTTTTTCTATCGTAGCAGGATGATACTCCGGCGTATGACGAATCTTGAAAGTCACCTTCTGCATAGCTACCTCGCGCGTAAGAAAATGGAAATCATGGAGAGGAAAATCCTTCTTGTAGGCCGACTGCGGATCATAACCATGACTCACATACAGGATATTGTTCTCTACATCCTTCTTAATCACGAACCAGGGACCGCCGCCAAAGCCCAAGCCCTTGCGCTGACCGATGGTATGAAACCACAAACCCTTGTGCTCGCCTATGCGCTTGCCCGTTTCCATCTCTATGACATCGCCCGGTTTCTCGCCCAGATAACGGCGGATATAATCATTATAATTTATCTGTCCCAGGAAGCAGATTCCCTGACTGTCCTTGCGCTTGGCATTTATCAGATGCTCCTCCTCGGCTATCTCGCGAACCTCATTCTTGACATGATGGCCGATAGGGAAAATCGCTTTTTTCAATTGCCAGCTCTCTATCTGAGCCAGGAAATCGGTCTGGTCTTTCACAGGATCAGGACTCGTGACAAGCCATTTATCGCCATTTTCATCCGTTTCGGTCTGCGCATAATGCCCCGTGGCGATGAGGTCGTAGTTGTGCCCCATCTTCTCATCGAAGGCGCCAAACTTAATAAGGCGGTTGCACATCACGTCCGGATTAGGCGTAAAACCCGCCTTCACCTTCTCCATCGTATAACGGGTTACCTCGTTCCAATATTCATGATGACAGTCAACCACTTGCAGCTTGCACCCATACTTTCTAGCCACAGCCGTAGCCATCTCCAGGTCCTCCTCCGAAGAGCAGTCCCACTCCTCTTTCTCCTCAGGACCAATCTTGATGTAGAAGCAATCAGGATGCAGGCCCAGCTGGGCAAACTCCCAAACCACAACCGAACTGTCGACGCCACCCGAAAGGAGCACGGCAATTCTCTTATCCTTTATTTCGTCAATATTCAGCATATTCTTTCCTGTTTATAATAATCCGGTTGCAAAATTACGAAAAAAAaCTGATATAATGAGCAAAGAAAGGGCTAGAAATGCATGAGAAAGAGAAAAGAAAAGCCCGCAAAGCCTATTTTTACTATAGAAAACACTTATAGCCGCATTCGTAGCTTTTAAACATAAAACGAGTTTTGCTTTCGTTTTTATCCATACCTTTGCAATCGATTTCATGAAATCGATTGCAAAGAATGTTTTTGAAAATTCAGTATTTACATTAATAGATAAAGAAAAATGGAGATTTTAAAAAATCTATTTTATGGCTTCCCAGACCTTTGGGGAGGCGGAGTAGCCCACTCTGTGATGATTCTTTCGCTGGTCATCGCCTTGGGTTTGTGTTTAGGTAAGCTCAGAGTAAAAGGTGTTTCCCTGGGCTTGGCTTGGATTCTGTTCATCGGTCTTATCTTTGGACATTTCTCTCTCAACCTTGACGAGCATCTGCTCCACTTTCTCAAGGAATTTGGCTTGATCCTCTTTGTCTACTCTATCGGTCTGGAGGTAGGTCCGGGCTTCTTCGCTTCGTTCAAGAACGGCGGCAAGAGTCTCAACCTGCTCAGCATGATCGTTGTGGCCCTGAGTATCATTACTACCTTAGTCATCTTCTCATTTTCGGGAACATCCATCACCTCTATGGCAGGTATCCTTTCGGGTGCCGTAACCAACACTCCTGGATTGGGGGCAGCCCAGCAGGCATTCAGCGACCTGCGCCACATCGACGCCCCATCCATCGCAGCCGGCTATGCCATCGCCTATCCTATGGGTGTGCTCGGCGTTATCCTCAGTTTCATTATATTAAGGTTTGCGCTACGCGTAGACAAGCAGAAGGAAGAGGATGAAGCTAAGCGAGGCAAAGGACATCTTGAAGCGATGACCCTGAACACCTTCGCCGTAAAGGTTTCTAACCAGATGGTTTTCAAAGATACCGTCAAGCAGATCCGCTATCTCCTGAAGCGCGACTTCATGGTTTCCAAGATTATCCGTAACAACGGCGAACGCCAGAACGAGGTGGTTAACGGACAGACCGTGATAGAAGAGGGCGACATTCTGCAGATTGTGGCTCATCCTACCGTAGAAGAACCTATCATCGCCCTGCTCGGCGAGAAGGTTGACGTAAAGGACGAGGAATTCAGCAGCGAACTCATCAACCGCCGAATCCTGATTACCAAACCGGGCATCAACGGCAAGAGCATCAGCCAGTTGCAGATTAGAAGCAACCTTGGCGCCAACATTACCCGCGTGAACAGAAATGGTGTAGACCTCATCGCGACCCCAGACCTGAAACTCCAGTTGGGCGACCGCGTAACCGTAGTGGGCAAGGAACTCGCCATCGCTCATACCGAGAAGGTGCTGGGTAACCAGATGAAGCGTCTGAACTACCCTAACCTCATCCCAATCTTCCTGGGCATCATGCTGGGTTGTATCGTAGCCAACATTCCGTTCTTCATCCCAGGCATCAACGAGAATCTGCGTCTCGGACTTACCGGCGGTCCATTGGTAGTAGCCATTCTGATAGGTTATTTCGGACCGAAATACAACCTCGTTACCTACAATACCATTTCAGCCAACCTGATGCTTCGCGAAATCGGCATCTGCATCTTCCTGGCTTGCGTGGGTCTCGGCACAGGCGAACAGTTTATCCAGACCGTAGCATCAGAAAGCGGACTGACCTGGATACTCTACGGCATCGCCATCACCATGATACCAATCATTCTGGGCGGCATCATCGGCAAGCTCGTGTTCCACATCAATTATTATACATTACTCGGCGTATTGGCAGGTGCCAACACCAACCCTTCTGCCCTGGCTTACGTACGTGAGCAGACTTCGGCAGATGCGCCAACAGTAGGCTATGCGAATGTATATCCATTCGCCATGTTCCTCAGAATTGTAACCATTCAGATTATTATTTTTGTATTCGGATAAACATATATGACAGAAAAAGAATTGAAAACCTGCGCTTGCGTAGAGGACAACTGCAACTGCAAGGAAATAGCAGAATCAGAACTCAGAAGAAAACTCGACTTATTATTACGTACCGGTAGCATTCTCATGGAGAGTGCTGCCGACACATCCCGCATCATGCGAACCATGAAGCGTGCAGCAGCTTTCCTCGGTCTCGACGAGCGATACATGCACCTTTACATCAACTGGAACGTGCTGATGGTAAACTATAGCGACGAGGAGCATTCCTTCTCCAAGTTCCAGAGATGCGAGAAGCACGGTATCAACCTCACCTCTATTTCCCAGGTAAGTAAGCTCACCTGGAAGGCCATCAAGGAAAACTATTCGCTCGAACAGTATGAGCAGGCCCTGAACGACATCAAGGCCACCCCACGCAGCTTCACCCCTTGGCAGGTAGCCATCGGTGGCGGTTTTGCCTGCGGCGGATTCTGCATCCAGTTCGGTTGCGACTGGCCAGCCTTCTTCTTCTGTTCGCTTGCAGCCATATTGGGTTTCCGCCTGAGAATGTTCTTGCCAACCAAAGGCTGCAACAACTATGTAGCCATCGGCATTTCGGCTTTCGTAGCCACCCTGATAGCCTGGTTGACCTCATTCCTTTCGCTCAATCCATCTATTGCCGAAGCGCTTCCAACCTTCATGCATTCAGATACCCCTTGGCATCCGCTGATGGCGTGTGCCCTCTTCATCGTGCCGGGAGTTCCACTCATCAACTTTGTGTGCGATATGCTCGACGGATATATTGAGGTGGGAATGGTTCGTGCCCTGAACACCCTGCTGATGATCTTCGCGATGGCTTTCGGTATCGCCTTCGCTATCCAGGTTTGCCATATCGACAACTTTGTGAAGGATCTTACGATGACTCCTCATCACGAATACTGGGAGTTTGCCATAGCAGCTGCCGTATCGGCCATGGGTTTCTCTACCATCTTCAGCATACCTCGCCGTCTGTTGCCGGTTGTAGCCGTGGGCGGTATCATCGCCGTATGCTTCCGCAATTTCGTCAATCTGGGTCCATCTAACGGCAACATCGGTCTCGACATGGGTCTGAGCATCGGTTCGCTTGCCGGTTCTGCGCTCATCAGCATCATTGTGATCAAGGCGCGCCATTGGTTCCATACCCCTCACCAATGCATCACCATTCCTAGCGTTATCCCAATGGTACCGGGAGTTCTGATGTATCGCGCCCTCTTTGCCTTCATCGACATTCATGGCGTGATAGGCGAAGTAACCGTGGGTATGAACAACCTCATCAAAGCTTCGCTCGCCATCATCTGCATCGCCCTGGGTGTGGCAATTCCAAACGTATTCTTCCGCCGTTTCATCGCCGACAACCGCAAGCGCAAGCTGCTTGCCATGCTGGTAGAAAGAAAGAAGAAGAATGGCGAATTCGTAGATTTGCACGAAGTAGAAATCAAATAATCATCTGGTTGGAAATCTGATTTTCATCGGATGATAACCGGATAAAAAGAAGTAGAGATGCGATAAAACATCATTTTATTCTTCCCAAAAAGAGGATATTAAAATAAATGTTTTATCTTTGCACCCAAATTTAGCTATCGGTTATTTCTATAGCCGATAGCTTCAATAAAGGAACAATATGGAAATACGACAACTGAAATATTTCTTGAAGGTAGCCGAGACGCTCAACTTCTCAGAAGCTTCGCGCAAGTTATACATCACCCAGAGTACCCTCTCACAACAGATTTCGCATCTGGAACAGGAGATTGGTCTGCCCCTCTTCGAGCGCAATTCTCATGAGGTTTACCTCACAGAGGCGGGCAAGGAATTGAGACCTTACGCCCAAAACGCGGTCAATTCTGCCGAAGCCTGTGTAGACCACATGAACGATCTGAAGGAAATGCTTACAGGCGAACTGAACATCGGCGTAACGTTCTCCTTCAGCAACATCATGTCCGAGACGCTCATCGCCTTTCTCCACGCCTATCCTCATGTAAAGCTCAACATCCAATACCGCACCATGCAGGAACTGATGGACGGACTGAAGAAGCGCGAACTCGACCTCGTTTTGGCTTTCAAGCCTCTGAAGAACGAAAAGGCGGTAGACAGCCGAGCTATTTTCAGCAACCGTCTTGCCGCCATCGTGAACGTGAATCATCCGCTGGCGCGCCTTTCATCGGTCAAGCTTTCCGATCTGGAGCGTTACGACCTCATCCTTCCTTGCAAGGGTCTGCAGGCACGCAACGCCTTTGATCACATGGTAGAGGGCAAAGATTTGAACTACAAGATTATGGTAGAGGTGAATAATGTAAACATCATCTTCGACCTTCTGAGCCGCAGCAATCTGGTGACCATTCTCTCCGAATCGACCACCATTCTGCAGAACGGCATGAAGGCGATTCCTATCGATGCTGCCGACAACGAAATGGATGGCTGCATCCACATTCTGAAAGATGCTTACATGAAAAACTCAGCCCAGGAGTTCATCCGCATGCTGAGCCAGAGCACCAGCATCCTCGCCAACTTTGCGCTGAAGGATATCCTGAGATAATCATCTTAACGCCTGGCGGCTCGCGAGCCTATTTGCTTGCGGCTAGAACAGATAAAAAAATCCTCGTTCGAGTTCTTTTTCGAGCGAGGTTTTTTCTTCTTTTTACCTTTATGGGGACCAGCGATGGAATCGCTGGGAACGGGGGACGCAAGGGGGCTTTTTACCCTTTTACTTTTTtACCTTTTtACCCTTTCTTTCTTGCGATGATAATCGTTACACCTGCCAGGATGGCGAGGATGCCGAAGGCAAGCTGAAGGGAGAAACTCTCGCCGAAAATGCAGACGCCGATGATTACCGCCGTTACAGGCTCCAGGGCTCCCATGATGGCGGCTGGCGTGCTGCCGATGAGATTGATGGAGATGGTCATGAAGAAAAGCGACAATACCGTTGGCAACAAAGCCAGCTGGGCAGCACAGAGCCATTGTTTAGGTGTTTGAAGCATCTGTATCGGCTCGCCTGCAATAAACGAATAGACAAACATCGTAAGCAGTCCGAAGACTAATATATAAAAGGTAAACTTGATGTTCGACATGCCCGGATTCTTCCATTGGTTGATGGAGATGATGTAAAGGGCATAGAGCAGGGATGAACACATGACGAGGGCAAAACCCGCTGTGCTCAACTTATCGTTTCCATCGCCCTGATAGAGCAATCCTACTCCCGATATCGCCAGAAGAATGGCAAGCGAGGTAGACCACGTTACCTTCTCGTGGAAGAAGACCGTCATCAGGATGGCCGTCATAATAGGATAAACGAAGAGGATGGTGCTGGCAATACCTGCCGCCATATAATGGAAACTGACATAAAGCGTAGCTGATGAGAGCGAAAACATGCAGCCCAGCACGCCAAGACGAATCAGATGTCCCCACTTCACCTTGAAACTCTCCTTGCGGAACAACATCACCACGGCAAACATCAGTACCGCCAAGAGATAACGATAGATGAGTACAGAACTGGAATTGAATCCGTCGCCATAGAGTTCGAGCGTGCCCAAAGGATTGGTACCATAACATACTGCGGCAACAACACCCGCCGCAAAGCCTTTAACTTTATTACTGCTTGTCATTAGATTAAATACTATTTTTTtCTTATACTTCTTGTTATCTATCTATTTCGGGCTACAAAGTTACAGCAAATATTCGAGATAAGCTAACAAAATCGTATAAATATATTGTAATATCTGAGAAAAAACGCTCTTTTCTTGTGCTTTACGAAAATAAATTGTACCTTTGCAATATCTTTGAAAAAAGATAATCAGATGAAACATTAAAAACTAAACAAAAGAATTAATAACAATGGAACAGATTAAGAATGATCAGCTCACACTTGAGATTTCATCTCTCGGAGCAGAACTTCAGAGCATCAAGGATGCTAATGGTAATGAATATCTCTGGGATGGCGACGAGAAATACTGGAACCGCCACTCTCCTATCCTCTTCCCTATCGTATGCGGATTGTGGAAAGACACTTATCGCACAGAGGGCAAGGAGTATCACCTTCCTCGCCATGGTTTCGCACGCGATACAGAGTTCAAACTCGTTGGCAAGACTGCCGACCGCCTCACCTTCGCGCTCATCGACAACGAAGAGACTCAGAAGAACTATCCTTACCACTTCAACCTTGCCATTTCTTACCGCCTGCAGGGCAACGAGATTCATGTCATCTGGCACGTAGAGAATACCGACGACAAGGAAATCTTCTTCCAGATTGGCGGTCACCCAGCATTCATGGTTCCTGGCTGCAAGAAGGGCGAAGAAATGAAGGCTACCCTGAAACTCGACAACGAGGCTCCTGTTCGTCTCTATGGTAACGTAGGCGGATGCATCGACCGTCAGGCTAAGGAAACCGTAGAAACCGACAAGGGTATCTGGGAAGTAAACGAGGAGACTTTCGCAGAAGATGCTGTTATCTTCGACAAGAGTCAGGTTAAGCAGGTGAGCATTCTCAACGAGCAGGGCGAACCTCATGTAACCCTCGAGTTCAAGACTCCAGCCGTAGGTATCTGGAACCCAACAGGCAAGCACGCTCCATTCCTCTGCATCGAACCATGGTATGGTTTGAGCGACTGGGCTGAATATGATGGCGAGTTTAAGGACAAGTATCTGATGAACCGTCTACAGCCAGGTGCAAGTTTCATGAGTGAGTATATCATCAGAATTGAGAAATAATGGAAGAAAAAGACAATTTGCAACTCCCCGAGAACGCATTCCGCGAATTGAAAGACGGGGAGGATTATAAGCCGCTGATGTCGCCTGACAAGGTTTATCCTGAGGTGAACGGATGGTCAGTTACATGGGGAATCGTGATGGCAGTCATCTTCTCTGCCGCCGCAGCTTATCTGGGCTTGAAGGTGGGTCAGGTGTTCGAAGCAGCCATCCCTATCGCCATCATCGCCGTGGGCGTAAGTACCGCTACCAAGCGGAGCAAGGCGCTGGGCGAGAATGTCATCATCCAGAGCATCGGAGCCTGTTCGGGTGCTGTGGTGGCAGGAGCCATCTTTACCCTGCCAGCCATCTACATCCTGCAGGCTAAATATCCGGAGATGACTACTTCGTTTATGAAGATCTTCATGGCTTCTGCCCTGGGAGGAGTGTTGGGAATCCTTTTCCTTATTCCTTTCCGCAAGTACTTCGTAAGCGATATGCACGGCAAGTATCCGTTCCCTGAGGCCACGGCTACCACGCAGGTACTGGTGAGCGGAGCCAAGGGAGGCGACCAGGCTAAGCCGCTGCTCATAGCCGGACTGGTGGGTGGTCTTTACGACTTTATCGTAGCCAGTCTGGGATGGTGGAACGAGAATTTCACATCGCGTGTGGTAAGTCTGGGATGCGACCTGGCTGACAAGGCTAAACTCGTATTCAAGGTAAACACAGGTGCTGCCGTATTAGGTCTGGGTTACATCATCGGTCTGAAGTATGCCTTCTTCACCTGTCTGGGTTCGCTCGTAGTATGGTGGCTGATTGTTCCGGGCATGAGCGTTATCTTCCATGATAGCGTGCTGAGCGCCTGGGATCCTAGCATCGTGAAGACCGTGGGTGCGATGAGTCCGGAGGAAATCTTCCGTGCCTACGCCCGCAGCATCGGTATCGGCGGTATCGCCATGGCAGGAATCATCGGCATCATCAAGAGCTGGGGCATTATCAAGAGTGCCGTAGGTCTGGCTGCCAAGGAGCTGAAGGGCAAGAGCGATGTGGATGAGAACGTGAAGCGCACCCAGCGCGACATCTCTTTCAAGATTATCGCTATCGGTTCGCTTGTTACCATCCTCGTAACCTTCCTCTTCTTCTGGTTTGGCGTGATGGAGGGCAACCTTCTCTTCGCCATTATCGCCATTCTGCTCGTGGCTGCCATCGCCTTCCTCTTTACTACCGTAGCGGCTAATGCCATCGCTATCGTGGGTTCAAACCCTGTTTCGGGAATGACCCTGATGACGCTCATCTTCGCCTCTGTGGTGATGGTGGCTGTAGGCCTGAAAGGTCCTGGCGGCATGCTGGCTGCCCTGATTATGGGTGGTGTGGTTTGTACAGCCCTCTCGGTAGCAGGTTCGTTTATTACCGACCTGAAGATTGGTTACTGGCTGGGAACAACTCCTAAGAAACAGGAGGGATGGAAATTCCTCGGTACCCTGGTGAGTGCGGCTACCGTGGGCGGTGTGATGATGCTGCTCAACGAGACTTACGGTTTCGCATCGGGTTCGCTTGCAGCTCCTCAGGCTAATGCTATGGCTGCGGTTATCGACCCTTTGATGAATGGTGTGGGAGCTCCTTGGGTGCTCTATGGCATCGGAGCCGTGATAGCCATCGTGCTGACTTATTTCAAGATTCCTGCCCTAGCTTTCGCTCTGGGTATGTTTATTCCGCTGGAACTGAACGTTCCTCTGCTCGTGGGTGGAGCCATCAACTGGTATGTCACTTCGCGCAGCAAGGATGCCAAGGTGAACAGCGAACGTGGTGAGAAGGGAACGCTCATCGCCAGCGGCTTCATCGCCGGTGGAGCCCTGATGGGTGTGGTTAGCGCCCTCCTGAAGTTTGGCGGCATCGAGGTAAGTATCGCCGACAGCTGGTGGGTTAATCCGATGTCTGAGGTTTGTTCGCTTCTGGCTTACATCTGCCTCATCGGTTTCTTTATCAGAGCCACAAAGAAATAAAGAATAGGCTTTTTACAAATAAGACAATCGCCTGGATGCATCTGAGCACCCAGGCGATTTTTTATTCTATCCGAATATTTTTTCTATCCTACGATTCCGCAGCTACGAAATCCATCGGCTTGACGCCAAACTGCTTCTGGAAGCACTTGGCAAAATAGCTAGGACTGCTGAAACCTACCATATAGCTGATTTCGCTGATGCGGTAGTTTCCTTCTTTCAGGAGCTTTGCGCCCTTCTTAAGTTTCACGAGCTGGATCATCTCGTTTGGCGTAACATCGGCAAGACCGCGAATCTTATTAAAGAGCGAAGAGCGGCTTATGCCCATCTTCTCAGCAAGGAACGCCACGTTGAGTTCCGGATTCGCCACATTCTCTTCGATGATGCGAGACATTCGTTCCAGGAACGCATTATCAACCTGAGTTGGAGCAATCTCTGCTATCGGCTCAAGCGGAGTATGAGAGAACTTACTTCTCAACAGACGGCGCATCTCAAGAAGCTGTCTTACGCTTGCCTCAAGATACTTCATCGAGAACGGCTTTTCTATGTAGACATCGGCTCCACAGTTCATACTCTCCGTCTTCGCCGCATCATCGGTTTTTGCTGTGAGCATCACGAACGGGAGATGAGAATATTCAGAATTTTCACGCACCCTACGGCAGAACTCCGGACCGTCCATCTCCGGCATCATCCAGTCGCTTATGATGAGCGAAACCGGATGTTTCTCCAGTTTACGGAGCGCATCCTTTCCGTTGTCGGCGGTATAAACCGTATACATCTTTTCGAAATGAGCCTTCACAAACTGGCGCATGTCTTCATCATCATCCACAATCAGCATCGTCGGTTTTGCCGGTTCACGAAGCGGACTGGCAACAGCAACGCCTGCTTTTTGAGAACCTTGCTCAACTGAAGTTTCATCTGTCAGCAGATTTTCCTCAGCAACAGTTTCTTCTTCCTTCACCATTTCGTCTGCCTTCTCTACCACAGCATCCATCTGGTTGAGCGGCAAGGTTACGATAAAGGTAGATCCCTTACCTACTGCAGATTCTACTTCAACCATACCATGATGAGCCCCAACGAGATTCTTCACGATGTTGAGACCGATTCCGGTTCCCGGTTTGTTGTCGCGTGCCTGATAGAAAACTCCGAAGATTTTCTCCTTTTCGTCAGGACTGATTCCCAATCCGTTGTCTTCCACCTCTATGCGGAAATGGTTTCCATCCTCCAGCAAGCGGCAGGACAAGCGTACATAATCCTCGGTATATTTCAAGGCGTTGGTCATCAGATTGCTGATAACCTTGGTAATGGCCTCCTGATCAATCATCGCCACGAGCTCATCGGCTGGATAATCTACATCAAGACGAATGCTTTTCTGCTCGAAGGTAGGAGCAAAGCGCTCTGCCACAGCATGCATCAGCTTCGAAATGTTGTTCAAACGGAAATGAACCTGCATGCCCTTCTGCTGCACTTTGTTGAAATCGAGCAGCTGATTAACTAGCAGGAGCAACCGCTGGGCATTACGGTCGATAACAGAAAGCGTCTGCGTGATAGTCTCACCATCGGAAAGTTTTCCGGAAACCTGTTTCCAATGCTCTTTCAGACTCTCCAAAGGTCCGATGATAAGCGTTACCGGCGTACGGATTTCATGGGCTATCATCGTGAAGAACTGCAGGCGGGCATCTCTCATCTCCTGATCCTGCTTGAGTTCCAACTGGTCGAGTTCTTCCTGATGACGGAGTTTCTCACGTTTCAACCGGCTCTGCATGAACCAGTAGATTGCGTAACCGATGAGCAGAAGATACAGAATCTTGGCTGGCAGAGACCTATGCTGATATGGGCATCAAGGGATTCAAGGTGGATTTCATGGACCGCGACGACCAGACCGCCATCGAAATGGTGGAACGCCTGGCTGCCTGCACAGCCAAGCATCATCTCATCCTCGACCTGCACGGCATCTACAAACCGGTAGGTCTGAACCGCACCTATCCTAACATCCTCAACTACGAGAGTGTTTTCGGTATGGAAGAGTGCCGCTGGACGGAAGCCAAGAATGATATGCCACTCTATGATGTCACCTTCCCATACATCAGAATGATGGCAGGACAGGTGGATTTCACACCGGGAGCGATGAGAAACGGAACCCGAGACAACTGGAAGGCTATCTACACCAAACCGATTTCGATGGGAACCCGATGCCACCAAGCTGCCTGCTACATCGTACAGGACAGTCCGTTTACGATGCTCGCCGACACCCCTACCAACTATGAGGCTGATGAGCCATACACCCGATACATTGCTTCATTGCCTGTAGTCTTCGACAAGACCATCGTGCCACAGGGCGAAATCGGAAAGTATATCGTTACCGCCAGAAAGAAGGGCAACGACTGGTATGTTGGCGGTCAGAGCAACTGGGATGAGCGCACGCTCACCCTGAAGTTTGACTTCCTCACAGATGGCGATTACGAGGCTATCGTATTGAAAGACGGTATCAATGCCAATCATGATGCAGAAAACTACAAGATAGAGAAATCTGTCATCAATCAGAAATCGGAAATGAAAATCCATCTTGCTTCGGGCGGTGGATTCGTCATCAAGGTTATCAAGAAATGAACATTTTAAAAAAGAAGTTGATATGGTTAATAAGAATATAATTGTAACACTATTCGTAACAGCAGCTGCGGCAGCACCTGAGACAGGTGCTGCCCAGAAAGCTGCCTACAACACTCCGGGAGCCGGCAACCCTATCCTGCCTGGTTATTTTGCCGACCCAACCATCAAGAAGTTTGGTGACACCTATTATATATATGCTACTACCGATGGTAGCGGAGCCGGTTTCGGACCGGCACAGCTCTGGTGTAGCAAGGATTTCAAGAACTGGACCCTGATGCCGATGAACTGGCCAGACAGCCACTGGATCTGGGCACCGGATGTAATGCAGAACGAAGCCGACGGCAAATATTACTATCTCTACTGCCAGCCTTGCAAGCTCCATCTGGGTGTGGGCGATACACCTCGTGGTCCTTGGAAGAACGTGCTGGGCGAGAGCGAAGCCGTGCTCGTACCGGATAGATTCGTAAAGAATGCCATCACCCTGGATGGTCAGACCTTCCGAGATGATGATGGTTCGGTCTATATGTATTGGGGCACCTGGGGCATCTACAAAGGCTTCGGTTGTGGAGCAGGTAAGCTGAATCCTGACATGAAATCATTCAGCGAAACCAAGCTCATCCCGAACACCGAGGTTACTCACTTCTTCGAAGCTCCATTCGTCTTCAAGCGCAACGGCATCTACTACTTCCTCTACTCCTGCGAGCATTGCGAGGATGCCAGCTACCGCGTAGATTACGCCACAGCCAAGAGTCCGCTCGGTCCTTATACCTACCACGGCACTATCCTCAAGACCAATGCCGATGGAACCGTTCACGGTCCGGGACACAACAGCGTGCTCCAGGAAGGCGACAACTACTACATCGTATATCATCGCCATGACAATCCGCATTCCAACCGTGGATTCCATCGTCAGGTGGCAATCGATAAACTCGAATTCAATGCAGACGGTACCATCAAGGAGGTCATTCCAACCCACGAAGGTCTCGATCTGAAGCCAGAAATGAAGGTGGCAAAGAACCTCGCATTCGGCACCAAGATTACAGCCTCTTCCTATTACGACAACGACTTCCGTCCGGAATATGCGGTTGATGACAACAACGGCACACTCTGGCGCCCTCGCACCACCGGACCAGCCTGGATCCAGCTCGACCTGGGCAAGAAGCAGAGCATCAAGAGCATCTGGACTCAGTTTGAATACGGAACACAGTTCTATCAGTATCTCATCGAGACATCGAATGATGGCAAGCACTGGCAGACCTTCTCCGACAAGCGACAAAACCGTCTGGCTGGTTCGCCGATGGTAGATTTCGGAAATGCCAAGGCGCAGTACATCCGCCTCACCTATACTGGCGGACAGAAGAATGGTTTCGGTGGCGCCATCTGGAACATCAAGGTTTACGGTTCCGTAGAAGATTCAGCCCCACAGCAGTGGCTCGGTCTGACAGCAGCCGATTTCGATGGTACAACCTGGCATAACAACGAGGGAATGCTTGCCGGCAAGTTCTCGCTCCTTCAGGGCACCGCCCTCAGAGAGCGCATGGCTGGCAAAGATGCAATCACCCTGCAACCAGGTGCCCAGCTGGTGATGACTCATCCACAGCTCGGCAAGACACGCAAACATACCCTCACCGCCCAAGCTTTCGACAACGGAAGCTGGCATCAGATAGATGAAAACGATCCTCGACTGAATCTTTCTGAAGGAAAACTGGAAATTCTTGCAGGCGAAAAACAATTTACCCTCACCAATCTCCGTTATTATAACTGGGAACAGGAGGCGGCAGAAAAGGCTTTCGATGCCCAGAGCAGCATCGTGCGTGAGGCAGTAGCCGACAAGAACAGTCAGGGACTGGTGGTAGATATCAGCGCTGACTACTACAACGAGGGCGATACCGTGCCTTACATCAAGAACGGCAGCCCGCTAAATATTCACCTCAAGGGCGAGTTCGAGACGCAGCACGATACAGCAGCCATCATCAAGACCATAGAGGGCAAAAAGGCATTCGCCTTTACCGGCAAGGAGAGTTACAGAAGCAACTTCATGCTCCCAGCCACTATCCGCGACAACGCTCCATATACCATCGAGGCATGGATTCTGAATTCGGAGATTGCCGAGAATGAATGCGTAGCCGATTTCACCTCTTCTCACGATGAACTGGAAAAGCTGATGCTGGTAAACGGCACCGAACCACGCTGCGGTGTGATGAACCACTACGGATGGTATGAGGATGCCGGCTACAAGGAGATGAAGACCCTGGAAGGCAAGTGGCAGCACGTATATGTCTGCTTCGACGGCAGAATCGAGAGCATCTACATCAACGACAAGCTCATCAGCCAGAAGGATATCCAGCTCCTCGTCAAGCCATCGCAGTTTATGCTTCTGGGCAAAAATGCCGAAGAGGCATGGCCTTTCTCAGGCTATCTGCACTCATTAAAACTCTGGGATGAATACATTCCTTACAAAAGACAAACAAAATAAACTAGCAATACATGAAGAAGATTTTAGTAACATCAGCCTTGGCAGCATTGGCATTGATGCCTGCTTCGGCACAGAAGGTAAACAAGAGCTCGGGTGGTTATCCTATCACTCCGGTGCCTTTCACATCAGTAAAGGTTTGGAACAATACGTTCTGGGGACAGCGTATCGAAACCTCTCGCAAGGTAACCATCCAGCTGGCTTTCAGCAAGTGCGAAACAGAGGGAAGATACAAGAACTTTGAACGCGCAGCTCATCCCAGCGACACCTATGATGTGGGCAAACTGATGCCCTACAGCTTCGACGACACCGACCCATACAAGACCATCGAGGGTGCCAGCTACGTGCTGCAAACTTATCCTGACAAGAAACTCAAGGCTTATATCGATAGCGTGCTCGATATCATCGCTCCGGCTCAGGAGGCTGACGGATATCTCTATACCGCACGTACACAGAACCCGAAGCATCCTCATTTCTGGGCTGGCGACAAGCGCTGGAGCAAGGAAGAGGATCTGAGCCACGAGCTCTACAACCTCGGTCACATGGTAGAAGGTGCCGTGGCTCACTGGCAGGCTACAGGTAGCCGCAAGTTCCTCGACATCGCTATCCGCTATGCCGACTGCGTGGTTCGCGAGGTTGGTCCTAACCCAGGACAGGCTTGTGTGGTACCGGGACATCAGATTGCCGAAATGGCACTCTGCAAGCTCTATCTCGCTACAGGCAACAAGAAATATCTCGAAGAGGCTAAGTTCTTCCTCGACTATCGTGGCAAGACATCTATCAAACAGGAATATTCTCAGAGCCACAAACCGGTATTGGAACAGGACGAGGCTGTAGGTCATGCCGTACGTGCTACCTATATGTATGCTGGTATGGCAGATGTAGCTGCCCTCACCGGCGATACCGCCTATATCCACGCCATCGACCGCATCTGGGACAACATCGTGAGCAAGAAGCTCTACATCACCGGAGGTATCGGAGCTACCAACAACGGCGAGGCTTTCGGCAAAAACTACGAGTTGCCTAACATGAGTGCCTACTGCGAAACCTGCGCAGCTATCGGCAATGTTTATGTCAACTACCGTCTCTTCCTCCTCCACGGCGAGAGCAAATATTACGATGTATTGGAGCGTACCCTCTACAATGGTCTCATCAGTGGTGTGAGCATGGACGGCGGCGGCTTCTTCTACCCTAACCCATTGGAGAGTATGGGTCAGCACCAGCGTCAGGCTTGGTTCGGCTGTGCCTGCTGCCCTAGCAACATCTGCCGCTTCCTACCATCCCTCCCAGGCTATGTATATGCCGTAAAGGATAAGAATGTATATGTCAACCTCTTCCTCAGCAACTCTTCTTCTCTGAAAGTGGCTGGCAAGAAGGTTTCCCTGAGTCAGGATACACAGTACCCTTGGAACGGCGACATCGCCATCAAGGTGGATGACAACAAGGCAGGTCAGTTTGGTATGAAGATCCGCATCCCAGGCTGGGTAAAGGGTCAGCCAGTACCATCAGACCTTTACTACTACAGCGACGGCAAGCGACTGGGCTATACCATCACCGTAAACGGCAAGAAGGTAGAGGCTAAGGTAACAGAGGATGGCTATTATACTATCAACCGCAAGTGGAAGAAGGGCGATGTGGTTCGCGTTCACTTCGATATGGAGGCACGCACCGTACGTGCCAACAACAAGGTAGAGGCCGACCGTGGCTGCATCAGCATCGAGCGTGGTCCTATTGTATATTGCGCAGAGTGGCCAGATAACAAGGGCTTCGACATCATGAGCATCCTGGAGAACCGCGAACCTCAGTTCGCTGAGGGCAAGCTCTCGTACGATGGTTTCATCGACCCTAAATATAAGAATGTACTGACACTCTACAAGGGTCAGAACATGGAGACCTTGACCGAGAACGTGCAGACCCTCGCCTACGACAAGAGCGGCAAGCTGAGCACCAAGGACCAGACCCTGACTCTCATCCCATACTTCGCCTGGGCTCATCGTGGCAACGGCAACATGAAGGTATGGTTGCCACAGGATGTCAAGGCTGCCAAGCCATCAGCTCCTGCAACTCTCGCAGCTCAGGCTAAGGTAGAATTCTCTTCTCCTGTACCAGCCAAGAGCAGCATCACTGACGGACTGGTTCCAGCCGATGAGAACGACCGTTCTGTCCCATACATTCACTGGTGGCCTAAGAAGAACACCACAGAGTGGATTACCTACACTTTCCCTGAGAGCAAGGAGATCAAGACCAGCACCGTATATTGGTACGACGACCAGCCATGGGGCGGTTGCAAGGTGCCAGACAGCTGGAAGCTCTACTATCAGGACGAGGCAGGCAACTGGAAGGAAGTTCCAGGAGCCGATGCTTATCCATGCAAGCGAGGTGTAGCCTGCATCGTGAATTTCGACCCAGTGAAGACCAAGGCTGTGAAGCTCGAACTGAAGCAGCCAGAAACTCTGTCCTGTGGTTTGTTTGAGTGGAGCGTGAAGTAATAAGACTTATTTTTAAATATTTTTTTtCAAGAATTGCCATATTGCCATATCAGCCAGTAATCTATCTGATTACAAAGCTGTTAGGGGTATGGCAATTCTTTATTTTTAGGGGTTATCTGCCATATATTGCCATGAACAATCTTTATTCATAACTTCGCCATCGATGCGGAAGAAATTACGTCCCGACGTAGCATCTGATACATCGCGACGTAACAACAACTGCGTCACGACGCAGCATCAGATACGTCGCGACGAAAATGAGGGTACTAATTCTCACTATAACAATATATGGCAATTCCCGGCGCTTTTCCGAGAATTACCATACGTACTTTTACGCTGAGTATCAACCATTTGCACATACAATATGGCAATTAAAACAACGCATTCAAACTTTTTTTTATTtTTTCTTCACCAGTCTAATGACATACCCAGACCAAAGACACCATACGGCAAGTATTCCCATCACGAAGATAAATATATATGTAGCAATACTACCTATGAAGATTCTACCGCTATGAGCCTCCAGAGCCACATTCCATAATGACATGGGCAGTTGGTTCATATAAGCGGGTTGTGGCGCAAAGTCGGTTCCTTCATTATACTCAGCAATGACAGGCGTATCAGAGAAATCCTGGCTCATACCTGCTATCGCCTTTTTTCCGAATGGTGCGCCAGCGTTCTTTAAAGCAGCTTTCCCGGTAGAATAATCAACGGTTGTCCCCTTTACTCTATCCCAAACAAAGAGACCACTAAACGAACCGCAATACCATTTACCATCTTTGTTTTGCTGAAGGACATTCAATCCCATAACGCTGACTGGTGGAGTATTGGAGATGGACTCCAACTTTCCTGTCTGGAAATTCACGGAAAAGAAACCATCCGAAGTTGACAAGAGCCAGTCACCGAACTTTTCATCATAACGCACCACACGGAGTTTGTCATTCCAAGGGTTCTTGCTATGAAGCGTCGTCCCTGGAATAGACGGCATCTTGTTCAACACCAAGGCTATCATCACAGGTGGACGAAGGCACCAACCTGTCAGGGCTATCAACAAAGTAAGCATGATGGTATATCGGCCTATTTTGTCATGCCATTGCAGCGAAAAGCGAAGCAACCTCTTCTGTTTAGGCTTTAACCAGAAGATAAGACCTGAGATGCAGAGCAACACCAGGATGATGGCAATGCCATCTACGATGAGTTTACCAATGCTGCCAAACAACTCTCCACTGTGAAGCAGCCATATCGTACGAAAGACTGTAACCTTCCCATCATACTCCTTTGGCATAGGCAATTCTATCCGGTGGAAGTTCTGATAAGGTGGCAAGGAAACATAAGCATAGGAGCGGCTGAGAACCAAAAGCGTATCTCCATGAGCAGAAATGTCGCTCAACTTCTCTTCCGGCTCTGTCGGAAGAGTTACGCTTTTCCATATTTTGTGACTCCCCAACCGGTAAAGTGCAAATGGAGATACCGACCAGACAGAACCATCATCCGTTCTGATAACATTTCTTATCTGTCGGCAGTCTGCTCCTGCTGGCATCCCCTTATTAAAGTCCTTGAATGTGGATGCTGTAGAATCCGTTTGCCAGATTCCCCCGTTTCCATACAGCAATATGGCATCATCCAAAGCAAGCGTTCCTCTCAGCAACCCGCCATTCCAATTCTTAAATTCATAGCGACTTGGCAGATATTTCCTGCTCACGTCCACATCTTTGATAAGCGAACGATGGTTGAGCAAAATACCCGACAAGCAGAACATCAGTATGAAAAAACTCATACCGATGCCTAACCATTTATGTTGTTTTCTCCAAGTTATTTTCTTATTTAGCATATTCATAATCATTATTACTATCTTGAATCAGGCTGCAAAGGTACATATTTCTAAGAAGGTATGCAATACCTAAAAATAATGATAATGAGGATGCTATTACAGCCATTACATTAAGAGTTTGGTTAGCATGTTTAAGGCAAGAACTCATAAAACGCTCATTTTAAGCTATTTGGAATCTTTAGTATGATTTTTTCCTTAAAAAATTTGGTAGTTTCAAATTTTCGCCTTATCTTTGCACCCAATATCAGAAAAATCTCGGGGTTGACTGGATTTGACGGCGAGATGAAATGGTACGTAAGCATGCGGAGGCTCGTTGGCTACCTCCTTAATCCTAGTGAACAAAAAATTAATTGGCGAAAATAACTACGCTCTCGCTGCCTAGTCGAAGTATAGTAAACTAGCTTTATTCCAGCACAGGGTGCTGGAACGAGACATCGCTCAACGGATGTTGTTCCGAATCTTGTTGATCAAGCGGTGCAGGTAAATCGGAAATAGTTCATGTACGCCTCGTTGCATGGATGAAATTTTAGAGGATAAGGGTATGATTGGTGGTCCAGGTCCTGTCATGCCTCGAAAACCGAAGGCTGGAATAAGCATGTAGAAAGCGTATGGTTTCCTTGTGCGGACGAGGGTTCGAATCCCTCCAGCTCCACCCTATTTGATAGAAACAAAAAACTCGCAGATTCTTTCTTTAGAATTTGCGAGTTTTTATTTTGCTGTTATTGTTTTCTCAAACTTTCACGATACTTCAGAGGTGACATGTGCAGATGCTCTCTTACATATTTACCGAAGAATGAGGTATTGGAGAAGCCCAGTATACCTGAAATCTCCTTGATTGTTTTCGTTGTAGAACGGAGATAATAGGTGATATCAGCAAGCGTATACTCCGTAATCCACTCGATGGCTGTCTTGCCGGAATGGCGCTTGCAGATGATGGAGAGATATTTGGGCGTGATGCAAAGCTGCTGCGCAAAATATTCTACAGGCTGATGCTTGATTTCGCTCTGCTGCAACATCTCCAGGAACTTATCAAAGAAATCGCTGGCACTGGTTCCCAAAGTTTCTTTCGGGAGATCTGTCAGCAAAAGATTGCTCACGGCAAGGAGAGCACTCTTCAGGAGCGTCTCCACTATCTCACGGCGATAAGGTTTCCATGAACTGCGATCGTTGAACTTCGGATCCAGACAGAGGCGCACCAAGTCGGTAAACTTAGAATAGAACACCATATCCACCTCGTTCATCTTCAACACCGAAACCTTGCTCACATACATGGCACGGTTCCATACCGAGATATGAGAACGAAGAATACCAAGCAAGCCGTGATTGCTGACACACATGGCTGTGCATGCAAAATCTTCCGACACCTCTTTGATGTCGAGAATAGAGTTAGGCGGACTGATAAATATATCGCCCTTCTCCACGGTGAGTTCCCGCCCGTTGAGTTCAGCTCTCAGGCTGCCTCTCTGACAGGATGCGATCATGTTCATCTGGAATCTCATAGGGTCGGGGTTCTGCAACACCTTGACATTATCTATAATCAAGATGTCCTCATCCAGATAGCTCGCACTGATTTCTGCACTCTGTGCGAACTCACCTTCTTCGATACGCTGCCTAACGTCCTTCTGTTCTTTCATTAATATGTTTTTtAAATTTCTTCACTCTTCGTTCTTCACTCTTCCCTATCAAAAAGCCTCTCTGTATTTATTTTCGTCCTTATCCTCCAACATAGAGAGATAACTCTGATAGCGGCTAGCTGCAATATAATGTTCCTCAACCGCCTTGATTACCGCGCACCCCGGTTCATGGGTATGGGTACAGTCAGAGAACTTACAATCCTGAGAGAACTTGAAGATTTCCTTAAAATAGCTGGTCAACTCTTCTTTTTCGATATCAAAGGTACCAAAGCCCTTGATGCCCGGAGTATCAATGAGATAACCACCTTCCGGCAGTTCCAGCATCTCACTGAAGGTTGTGGTATGCATTCCGCTATTATGCGCCTCGCTGATTTCTGCGGTACGCTGCTCTGCATCAGGAATGAGCTGGTTGATGAGGGTTGACTTTCCTACCCCGCTGTTGCCGCTCAACAAAGATTTCTTATCCTTGATAAGAGGTCGCAACAGTTCAACACCTTCGCCTGTAGCTGCCGACAATTCGATACATTTATATCCGATGGTTTCATAGAGCGTACACATCATCTTCTCGTAATGCAATTCTTCTTCTGAAAGTATGTCACTTTTATTGAAGATGATGATAACAGGTACTCTATAGGCCTCAGCGCCAGCCAGGAATCGGTCGATGAAGGTAGTAGAAGTCTGCGGATAATTCACCGTTACCACAAGCAGCGCCTGGTCTACATTAGCTGCCAGAATATGACTCTGCTTACTGAGGTTAGGTGATTTACGAATGATATAGTTTTGGCGGTCTTCGATAGAAGAGATAAATGCCGTACCCTCCTGGTTGGTAATAAGCTGCACATAATCACCTACAGCCACAGGATTGGTGCTGCGGATGCCCTTCAATCTGAAATTGCCCTTGATTTTACTTTCAATCAGCTGGCCATCGTCTGTCTTGACGGTGTACCAGCTGCCTGTATTTTTAATAACGAGTCCTCTCATTATCACTTATTAAATAATGTAAGTCCAGAATGATTTAGACTGTCATGATTTCCTTCTCCTTCTCGTCCATCAGGTTTTCGAGCTGCTTGATGTACTTGTCGTGGAGTTTCTGCAAATCGTTCTCAGCATCCTTCTCCAAGTCTTCAGAAAGTCCATCCTTGATAGCTTTCTTCAACTTCTCCTTGATTTCCTGGCGCACGTTGCGCACCTCAATCTTAGCACGCTCAGCAATCTTATTACACTGCTTTACGAGTTCCTTACGGCGCTCACCTGTTGGCTGAGGAATACCCAGACGTACGATTTCGCCATTGTTCTCAGGAGTGATACCTACACCACTATCCATAATAGCCTTTTCGATATCCTTGATAGCCTTTTTGTCCCAAGGGCGGATAGCGATAGTACGGGCATCAGGGGTTGTAACTGTAGCTACCTGGTTCAGAGGAACCATACTGCCATAACTATTTACACGCACACCATCGAGGATGGCTACATTAGCACGACCAGCACGAACATGAGAGAGTTCCTCTGCGAGATACATTGCTGCCATCTCCATACGCTCTGCTGCAGAATTCAAAGTTTCTTTAACGTCTATCATAATTATATGTTTTTATTTTATTAATTCTAATCTTTTCAATTCTTCGCCCACATAGTTGGTGAGTTCTACAAACTGCTGGATAGTGAGCTGCTCAGGGCGCTTGGTCATGATGTCGGTGGTGTAGAAATCCTCGCGTGGGGTTACACCCGGGAACATCTGCTTAAGGCTTACACGGAGCATCTTGCGACGCTGGTTGAAGACTGTCTTTACCAGACGCTTAAACAGTTTTTCATCACAGCCAAGATCAGTCACCTTGTTACGAGTCATACGGATTACCGCACTCTTTACCTTTGGTGGTGGGTTGAACACATTCTCATCTACCGTAAAGAGATATTCCACATCATACCATGCCTGGATGAGCACACTGAGGATACCATAGGCTTTGTTGCCTGGTTCTGATGCCATACGCAATGCCACCTCGCGCTGAATCATTCCGGTACAGCAAGGAATGAGATCCTTGTAATCGAGCATCTTGAAGAATATCTGCGATGAGATATCGTATGGATAATTACCTGTCAGTACAAACTGCTTTCCATCGAATATCTGGTTCAAATCCATTCTCAGGAAGTCTTCACCGATAATATTATCCTTGAGTGTCGGGAAATTCTCATGAAGATACGCCACCGACTCCGAGTCGATTTCCACTGCCTTGACGGGTCTTGGTTTCTCTACGAGATATTGGGTAAGAACGCCCATACCTGGTCCGATTTCGAGAACAGGTATATCTGGGCAGGCATCCACCGTATCGGCGATGCGCTTTGCTATATTGAGGTCGGTCAAGAAGTGCTGACCGAGATTCTTCTTAGGCTTTACAGCTTTCATATCTTATCTTTATATTATATATTTTGCAAAAATACGATTATTTTTTGAGAATCCACACGAAGTATGCGATTTTTTTtATCTTTTTGGGTAAAAAAGGGAAAGAGCCACTTGTTTCTTTAAAAAAAGGCTATACTTTTAGCCATAAATGGCGCCCAAGCGTTTATTTATGCTAAAAATATGCAGATTCGAACGATATTGTCAATAAAAGTATTATCTTTGCATCTAATTATGGATATAAAGAAGATAGCAAACAACATATGGAAGGTGGCTTTGTCGCTCATTCTGGGTGGCGCCATCCTTTATTGGATGTATCGCGGATTCGACTTCAAGCAAGTAGAAGATGTTCTGCTTCACAAGATGAGTTGGACCTGGATGCTGCTGTCGTTCCCTTTTGGCATCTCTGCCCAGGTGTTCAGAGGATGGAGATGGAAACAGTCGCTGGAACCATTAGGCGAGAAGGCCCGCTCCAGTATCAGCATCTACTCCATCTTCCTGTCCTATGCTCTGAGTCTTGTAATTCCTCGTGCGGGCGAGTTTGCCAGATGCGGCGTATTGAAGAAATGGGATGATGTTTCGTTTCCGAAAGCCTTGGGTACCGTCGTTACAGAAAGAGCCATCGATTCACTCCTCGTGCTGCTGATTACGGCGCTGGTCTTTGTGATGCAGATTCCGGTATTCCTCAATTTCTTTGAGAAAACAGGTACGAGCATGGACAGTTTACTCAGCCAGTTTACAGCCACAGGTTACATAGTGACAGCTATCTGTGGCATAGCAGTACTCATCCTGGCTCACTATCTGCTCAAGCGACTCGCTATATATAATAAGGTGAAAGCAACACTGGGAGGACTCTGGCAAGGTATCATCTCGCTGAAAGGTGTCAGAAATGTACCGCTCTACATCGCCCTTACACTGGGCATCTGGTTGAGCTATTTCTTCCACTACTATCTCACCTTCCAATGCTTCGAGGCAACCTCCCATCTTAATCTGATGTGCGGTCTGGTGACATTCATCGTGGGCAGCATAGCGGTCATCGTACCAACTCCTAACGGAGCCGGACCTTGGCATTTTGCCGTCAAGACAATGCTCATACTCTATGGCATTCAGGCAAACGATGCCCTCTTCTTCGTTCTCATCGTACACTCCGTGCAAACCCTGCTTGTAGTCCTTTTGGGAATCTATGCCTGGATAGCACTGGCGTTTACCGGGAAAGTGAGGAGTGAAGAGTGAAGAATCCTCTTGCTTTAGGGCGTATGTCCAACTTAACATTGAACATTTAACATTAAAATAAAAATAATATGGCTGACATTAAGAATTTGAACCCAGTTGAAATCTGGCGTAACTTTGACAAGTTAACACAAGTTCCACGTCCATCTGGACATTTGGAAAAGATTCAGGCTTATTTGCTCGATTGGGCAAAAGAAGCAGGTGTAGAGGCTTTCCAAGACCCAGCAGGCAACATCGTGATGCGCAAACCTGCTACTCCAGGTATGGAGAACCGCAAAGGCGTTATTATGCAGGCGCACATGGACATGGTTCCTCAGAAAGCACCAGACAGCAAGCATAATTTTGAAACAGACCCTATCGAAACCATCATCGATGGCGACTGGGTACGTGCTAATCATACAACACTCGGTAGCGACGACGGACTTGGCGTAGCTACAATCATGGCTGTAATGGAATCAAAAGATTTGCAGCATGGTCCTATCGAGGGCTTGATTACCGCCGACGAAGAGACAGGCATGTATGGTGCCAACGATCTCCCAGCAGGCGAACTGAACGGCGACATTCTCTTAAACTTCGATACCGAGGTTTGGGGTGAGTTCGTTATCGGTAGCGCTGGCGGTATCGACATCACAGCAACTCTCGACTATAAAGAGGTAGAAACCGACAAGGAAGATGCTGCCGTTAAGGTAACCCTCAAGGGATTGAAAGGCGGTCACTCCGGTATCGAAATCAACGAAGGCAGAGCGAATGCCAACAAGTGCATGGTTCGTTTCGTGCGTGAAGCTATTTCAGAACTCGATGCCCGTCTAGCTTCATGGCAGGGCGGCAACATGCGCAATGCCATCCCATTCCAGGCTGAGGTTGTTCTGACCCTGCCTAAGGAGAATATTGAAGCTTTGAATGACCTGGTAGCAGACTGGAAGGACGAAATCTGTGATGAGTTCGAAGGCATTGAAACAACTGAGAACATCGAGTTCTTCGCTGAGAATGTAGAGACTCCTAAGATGCAGGTTCCTGCCGAAATCCAGGATAATCTTGTAGATGCAATCTACGCTTGCCACGATGGCGTATTGCGTATGGCTCCATCTATGCCTGAAATCGTAGAGACCTCTTCAAACCTCGCAATCGTTGAGATTGGTGACGGCAAGGCTGCTATCAAGATTCTGGCCCGTTCTAGCCACGAATACTACAAGATGTATCTTGCCACAATGATAGAAAGCTGTTTCAACATGGCAGGCATGAAGGTTGAATTCAGCGGCAGCTATATGGGATGGAACCCTAACCCTAAGAGCGACATTCTGGAACACGTATTGAAGGTTTACAAAGAACAGAACGGCACAGACGGTAAGGTACAGGCTGTTCACGCAGGTCTGGAGTGCTCTATCATCCTGAGCAAGTATCCTAACCTCGATGTCGTATCATTCGGTCCTACCCTTCTTAGCCCTCACACAGCCAATGAGCGTTGCCAGATCAGTTGCGTAGCTCCTTTCTGGAACCTCGTCAAGCAGCTCCTGACAGAGATTCCTGCAAAGTAAAAAAAaTGGGGAACGAAATTACAAAAAGATTAAAAAAGAAAGCCGAGAGTGAAAATTCTCGGCTTTTTTGTTCCAGTTTTCAAAAGAAATCATTACCTTTGCAGTCGATTTCGCAAGTCTTGTAAAATCTCTGTAGCAGATCATACAAATTCACTTGCATAAGTTTCATTAAAATAACACCAAAATGGACGATTATCACGCGGAGAACAATAATGAATTGTAAGGCGTGGAGATTCAGCAACGACGAAGCCTTTCAGTAGGCCGTACCCAAGCGCTAGTCTCCATACCCCAAACTTTTATTATGTGGAGATTAGCAAACTATGAAGACTTATTGGAATATAGACAAGAATCTGACTGTACTCAATGAGTGGCAGCCAAACTGCTGGATACAAGTAACATGTCCAACTGATGAAGACCAGCGCTTGCTGGAAGAAGAATTCAAGATCCCTGATTATTTCCTCTCGGATATCAGCGATACTGATGAGCGTGCCCGCTATGAATATGACGATGGCTGGATGCTCATCATCCTCCGTATCCCTTATGTCAAGGAAATACGCAGCCGTACCCCATACACCACCGTGCCTCTGGGTATCATCCATAAGCGCGATGTTACCATCACCGTATGCTATTATGAAACCAACATGATGATTGATTTCGTAAGCTACCAACAGAAGCGCAGCGAGGGGTTCACCGACTATGTAGACATGACCTTCCGTCTCTTCCTTTCATCAGCGGTTTGGTATCTGAAGCGATTGAAACAGATCAATTCGCTCATAGAAAAGGCAAAACGAAACCTCGATCATGGTGTGAACAATGAGAGCCTGATTGGCCTGAGCCGCCTGCAGGACTCCCTTACCTACTTCATCACCTCTATCCGAGGCAACGAGAATCTCCTGTCTAAGTTGAAGTTCAAGCTGCAGGTGGACGAACTTGATGCCGACCTCATCGAAGACGTAAACATCGAGATGACACAGGCACGCGAAACTACAAGCATCTACTCCGACATTCTGGAGTCGACGATGGATACCTATTCGAGCATCATCAACAACAACATGAATACCACGATGCGTACCCTGACCAGTATCAGTATCGTCATGATGTTGCCTACGCTGATTTCCTCATTGTTCGGTATGAACTTAATCAACGGTATGGAAGACAGCCATTACGGATTTGCCATTGCCCTGGTTATCTCCGTGCTCGTTTCTGCACTTTCATGGGGCTTCCTTAGATACAAGCGCCTGCTCTAAGCATATACCACTCTGATATGCATTAAGTAGCCCGAAAGAGCACATAAAACGATGATTAGCAAGAAAAAGGCAATTATAAATACAAAAAAATTAAAAAaTCGAGTATCATGGCATGATATTCGATTTTTTTTTtAAGTTTGCAACTTATTAATAATATAATTTTGTATGGGGTCGAATTGCGGATAAGCGACTATCGGCCCAAGAAACTCGAATCATAAACTAAACAAAGTGACATGATGGACTCTCAAGAAAAAGCTCTGTTGCAGCAGAGCACCCTGGAAGACCCTGCCAAGAAGGCTTATGCCACCAAGCAGGAAGTGCTCGAAAGAGTAAAGGAAATCGCTCATAGCAGCGAAAATCCAAACAAGGAGGAACTCGACCTACTCAAGACTACTTTCTACAAGATTCATCTCGCAGAAAGAGACGCACAGATGAAAGAGTATCTCGCAAAAGGCGGTGACCCAGAGAAGTATATCCTTCTACCGGATGACACCGAAGAAGCCTTCAAGGCTGAGATGCAACTCATCAAGGAGAAAAGAGCCAAGATCTTCCTGGCACAAGAAGAAGAAAAACAAGATAATCTCCGCAAAAAAGAGGAAATTATCGAAAAGATAAAGGCCATGACCACCTCACCGGAGGAGGCCAACAAATCATATCAGGACTTCAAGGCCTTGCAGCAGGAATGGAAGGAAATCAAAAACATCCCTGCAGACAAGGCAAACGAGGTATGGAAGAACTATCAGCTCTATGTAGAGCAGTTCTACGACATGCTCAAGTTGAACAGCGAAGCTCGCGAATATGACTTCAAGAAGAATCTTGAAGCCAAGACCCAACTCTGCGAGGCTGCAGAGAAACTCAATGAGGAAGAGGATGTTATTTCTGCCTTCCACCAGCTTCAGGACCTCCACCAGCAATATCGCGAAATCGGTCCTGTTGCCAAGGAGTTGAGAGAGCAGATTTGGGAACGTTTCAAGGCTGCTAGCACTGTTATCAACAAGAAGCACCAGCAGCACTTCGAAGACCTGCGTGCCAAGGAAGAGGAAAACCTCGCCAAGAAAACTTCCCTCTGCGAAAAGGTAGAGGCTGCCAACCAAGGAGAATACAAGACTGCCAAGGACTGGGAAAAGGTTACCCAGGAAATCATAGAGATTCAGAAAGAGTGGCGCACTATCGGTTTTGCCCCTCAGAAGATGAACGTCAAGATTTTCGAGCGTTTCCGCATCGCCAACGATAAATTCTTCAACAAGAAGGCAGAATTCTTCAAAGGATTGAAAGATACCTACTCTGCCAATCTCGAAAAGAAACAGCAACTCGTAAACAAGGCAAAGGAACTGGCTGACAATACAGACTGGAAGAAGACTGGCGACAAGTTCATCGCTCTTCAGAAAGAATGGAAGAAGGTGGGTACCGTACCTCACAAACAAGGCGAATTGCTCTGGAAGGAATTTCTGGATACCTGCAACAAGTTCTTTGAAGCCCGCAACAAGCAGAATGCCGGTTCACGCAGCGAGGAACATGCTAATCTGGACAAGAAGCGCAACATTATTGCCCAGCTCAAGGAACTTGTAATTGCAGAGATTTCAGACAACGATTTCCAAAAGAAGCTCAAAAATCTTGCCAAGCAATACAGTGCAATTGGACACGTTCCTTTCAAAGAGAAAGACAAGGTCTATAAAGAGTATCATGAGGCTATCGATGCAGCCTACAAGAAACTTCACGCCACCAACGCAAAGCGCCACTTCGACAACTTCAAGAACAACCTGAAGAATGTTGCCAAAGAAGGCGGCAATGCACTCGGCAATGAGCGTGGTAAACTCTTGCGCCGCTACGACCAGTTGCGCATCGAGATTACTACCTACGAGAACAACCTCGGTTTCTTCAATACGGCCAGCAAGAAGGGCAACAGCCTGGTAGAAGAAATGAACCGTAAGATTGAGAAACTCAAGGCTGACCTCGAAATGGTAAAGCAGAAAATCAAGGCTATTGATGCCGAGAAGAAATAAATACAATAAACCCCAGGGCGAAAGCTCTGGGGTTTATTGTTATGAATACTCCATAAAACAGAATTCCTATAAACAAAAAAaCATCTTTCATTACTGAAAGATGCCTTACCGTATGAGTTGGGATACCCGGACTCGAACCAGGAATGACAGGACCAGAATCTGTAGTGTTACCATTACACCATATCCCAAACTTAAAATAGAACTTTTTGATTGTTGGGATACCCGGACTCGAACCAGGAATGACAGGACCAGAATCTGTAGTGTTACCATTACACCATATCCCAATATCAGCAAACAAGATGTTCTTTTCTTAATTGCGAGTGCAAAGGTACTAGTTTTTTTtGAACCAACAAAATTTTTCGGCACtTTTTTCTAAAAAAAGCGCAATTTCTTTAATTTTCCACATTTTTTTTGCCTTTTAAGTCGATTTTCCATTATAATAATGTATCTTTGCAGAAAAATAGAGAATATAAATTAAGTAAGAAAGAAAAGATAAATGAACACAGTTAAACAACTCGTAGAGACTATTAAAGAAGGTATACAAGAAAAGAAAGGTCAAGACATTGTTATCGCCGACCTGACAGAAATCGATGGAAGCATTGCCAAGTACTTCATCATCTGCCAGGGAGGAAGCCCTACTCAGGTTGAAGCTATCGCAGGTTCTGTAGGAGACATCGTGCGCAAGAACCTGAAAGAAAAACCTGTAAATGTAGCTGGTCTCGGCAACGACCAGTGGGTGGCAATGGACTTTGTTGACGTATTAGTACACATCTTCCTTCCGGAAGTACGTGCTTATTACGACCTCGAACATTTATGGGAGGATGCAAAGCTTACCCATATACCTAATCTAGACTAGTCAGTCTCTCCCATCCTACATGATGAATCAGACATTGTTTTTCGACTAAAAGTTATACATATAAAATAAAATGGAACAAAGCAATAATATGAAGCCTCGTGGCAATGGCGGACCAAAGATGCCACGATTTAATATGACCTGGCTTTTCACCATCTGCCTCATCACCATGATCATCCTCTTCTTTACAGGAGGAGGCGATGCGATTGGAGGCAGCGCTGCCAAGGAAGCCACATACACCCAGTTCAAACAGTATGTAGACAAGGGTTATGTGCTCAGTGTTGTGGCCAATAAAACAGAAAGCACCCTCAAAATATACATCAACCCGAAATATACGCGCGATGTATACAATATGCCGGCAAAGTCTGTAGGTCCTAACCCATACGTAAAAGTACAGTTCGGCTCGGTTGACGAAGTGGAACGCTATGCCAACCAGATGTTGAAGGAAAAGAAGATACGCTCCTTCAGCTACGACAACCAGAAGGATAACGACTTCTTAAGCACGCTCTTCAATCTGGCACCTCTGCTCTTCTTCGTATTCTTCATCCTTTGGATGTCTGGAAGATTCAGCGGCGGTATGGGCAGCGGCGGTATGGGCGGCGGCATCTTCAGCGTGGGCAAAAGCAAAGCTAAGATGTACGAAAAGGGAAATGCCATCGGCATCACCTTTAAGGATGTGGCCGGACAGGAAGGTGCCAAGCAGGAAGTGAAGGAAATTGTAGACTTCCTGAAAAACCCACAAAAATATACCGACTTGGGTGGTAAGATTCCAAAGGGAGCCCTTCTCGTAGGCCCTCCGGGAACTGGTAAGACCCTCTTGGCTAAGGCTGTTGCCGGCGAGGCTGGCGTACCTTTCTTCTCTATGAGCGGTTCCGACTTCGTTGAAATGTTCGTAGGTGTAGGTGCCTCACGTGTACGCGACCTGTTCCGCCAGGCTAAAGAGAAATCACCTTGTATCATCTTTATCGATGAGATTGATGCTGTAGGCCGTGCCCGCAGCAAGAACCCAGCCATGGGTGGTAATGATGAGCGCGAGAACACCTTGAACGCTCTCCTTACAGAGATGGATGGTTTCGGTACCAACAGTGGTGTCATCATCCTTGCAGCTACCAACCGTGTAGACATGCTCGACAGCGCCTTGCTCCGTGCCGGACGTTTCGACCGTGAAATTCACGTAGATCTCCCTGGTTTGAACGAACGTAAGGCTATCTTCCTGGTTCATCTCAAACCTATCAAGATAGACGAAACAGTAGATGTTGATCTACTGGCCCGTCAGACTCCTGGTTTCTCGGGTGCAGATATTGCCAACGTTTGTAACGAGGCAGCCCTCATTGCTGCACGCCACGACAAGAAGGCTGTGTGCAAACAGGATTTCCTCGATGCAGTAGACCGTATTGTAGGCGGTCTGGAGAAGAAGACTAAGGTGATGACTGCCGACGAGAAGCGTAGCATCGCTCTCCACGAAGCAGGCCACGCAACCATCTCATGGTTCTGCCAGTATGCCAACCCTCTCATCAAGGTTACCATCGTGCCTCGTGGTCAGGCTCTCGGTGCTGCATGGTATCTGCCAGAAGAGCGCCAGATAACCACCAAGGAACAGATGCTCGACGAGATGTGTTCATTAATGGGTGGACGTGCCGCAGAAGAACTCTTCACCGGTCATATTTCGTCAGGAGCCATGAACGACCTGGAGCGCGCCACAAAGAGTGCTTATGCTATGGTAGCTTATCTCGGTATGAGCAAGACGTTGCCAAACATCTGCTTTTACAACCGGAACGAATATGCATTCCAGCGTCCGTACTCTGAGTCTACAGCCCGCGAGATAGACCAGGAAGTTCTGAAGATTGTCAACGAGCAGTATACTCGTGCCAAGAACATTCTGATGGAGCACAAGGAAGGCCACAATGCCTTAGCAGAACTTCTGATCAAGAAAGAGGTGATTATGGCAGAAGACGTAGAACATATCTTTGGCAAACGCCCTTGGTTGAGCCGTTCGCAGGAAATCATGGAAGACGAACAGCCTAAGATAGACGATGACGCCGTAAAGGAACTTCCTGAAGTTCAGGCTGCCATCAAGGAGCATGAAGAGAACCAGAAGAAGAATGCAGATTCTGATGAGACTTCCAAGAAGGATGAAGGTTCGGAAGAAAACAAGAACGAATAAAACAAACCGATATGACTGACAAACAGAAGAATCTAGTGATAAGATCCATCACAGGCGTATTTTTCGTGATGTGCATGGTATCTTGCTTTCTCAATCCCAGGGCAATGGTTATCCTGTTCGCCCTCATTACCGGATTGAGCATCTGGGAGTATTGCGGACTGGTAAACCAGAAGGAGAATGTTACGGTAAACCGTTTCATCAGCACCGTGGCGGGTGTTTACTTCTTCCTTGCCGTGGCTGGTTTCCGCATGTGCATTGTGGGCAATTTTGTGGTTTTCGTACCTTATCTGCTCACCATCCTCTATCTCTTCATCAGCGAACTGTATACAGGCAACAAGGATGCCATCAACGATTGGGCTTACACTATGCTCTCTCAGTTGTACATCGCCTTGCCTTTCTCGATGATCAATGTATTGAGTTTCGAGACATCAACTTTCGATGGCCAGATACATTACGACATGCTGTTGCCTTTGAGCATTTTCATTTTCCTCTGGACCAATGATACCGGTGCCTATTGCAGCGGTTCGCTTTTCGGCAAGCATAAGCTCTTTCCTCGCATCAGTCCAGCCAAGAGTTGGGAAGGCAGCATAGGCGGAGGCATATTCGTACTGATAGCAGCAGGTATCATCGGCTATATCGCCAACGATGGCGAAGCCCACCGTCTCAGCATTCTCGGTTGGGAAGGTTTAGGTCTGGTTGTGGTATTCTTCGGCACATGGGGCGATCTGGTAGAAAGCCTCTTCAAGCGTACCCTCGGAGTAAAGGATAGCGGCAACATCCTGCCAGGACATGGAGGCATGCTCGACCGCTTCGACTCTTCGCTCATGGCGATACCGGCAGCAGTAATCTACCTATACACCATCCAGTTGTTTGGATAATACATCTTTTATGAGATAAAGGCCAAACCTTAGTTTGGCCAAGCACAAAGAAAGGCAGGGATTCCTCAAAGAACCCCTGCCTTTTTTTTtCATATCACCATAAAAAACACAAGTAGCTTCGTTGGCTCACGAAAGTACTTGCGATAAACTATGCTGTTATCTATTATATTTCTTCAGTGCCTGCTTCACCATCTTGCCCCATGGCTTGATGAGATCATCTGTCCAGTTGCCGGTAGCCTTGGCACGTGGCAAAAGCATGGAACAGGTTTCATCCTTATCCGAAACCGACCAGTTTACCCAACTCACCTTGTTTTTCTCCATTACATCGAGCCATTTCTGATACTCATCAGGAGCCAGAGGACCATTACCCGAAGCCTCCATACCAGCACATTCTGATACAAAGACCGGCAAACCGCTCTTCACGGCAGCCTCCAGTTTATCACGCAGATAATCTTTATGGGTGGCTGCATAGAAATGAAGGGTATACATCACATTCTCCACACCCTCGATAGGGCTCTTTGCTACGATATCAATATCCTGGTCCCAATGCGGACAGCCCATCAGGATGATATTATCCGGATCATACTTTCTGATTTCCGTGATGATGGTTTTAGCGTATACCTTCAAGTCTTCCCATTTATCCTCAACAGGTTCATTGTAGAGTTCGTAAAGCACATGAGGATATTTACCATACTTCTGCGCCATCTTTCCGAAGAAGGCCTTAGCCTCGGCTGTATGCATCTTGTGTGCATGCCAGTCGATAATCACGTAGGTATCATTCTTGATGGCGGCATCTACCACCTGGGTAATGCATTTTAGAGCAAAGTCTGGATTTTCCAGATAGTTGTCGTCTATCTGAATTCCCATGGCTGCTCTGATGATGTTGGCATGCCAGTCTTGCACAAGCCATTTCACCGCATTTTTGTTGTAGAACCGAGGCCAGATGTTGTGCCATCCCAGACTCACGCCTCTCAACACTACAGGGTTACCACTCTGGTCGCAAAGCTGCGCACCTTTTACCTGCAACTGTCCCCATTGCTTTACAGGGTTTGCTGCATACACTTGTGCCATACAAAAGAGGGCACAAATGAGGGTCATTAGTTTTTtCATTTTTTTAGGGTTTAAAATTAAATATATATTTTTGGGTTtGTTTTTTTtAGGATAGCTAATACTCCTACATAGGTAGCAGATACAAATCTGCCTTAGTCAGCAGTTCTGCAGCGGATTGATATCCGCTGCAGAACTAAAAGAGATTGATTTTTATCAAAACATTTCACCTTTTTCCTGTTCTTCTTCAAAGCGTTCACCCTTCTGGGCTTCCTGCGCCTCATACTGTGCCTGGGCAACACGCTGCTGAGCCTCACGTGCCTTAGCCTCAGCAGCCAGTCGGGCTTTTTCTGCTCTTATTCTTGCCAGTTCAGCCTCTTTTTCTGCTCGCTTCTGCGCCGCCAAAGCTTCCTCTTCGGCACGTTTCTTAGCAGCCTCGGCTTCAGCTATCGCCTTCTGTCGCGCACGTTCTGCAGCCTCAGCTGCAGCTTTGGCTTCAGCTTCAGCACGCTCACGAGCCATACGGAGAAGCATTTCCCTACGCTTAACCAGAAGATCAAACATGATGCCCGCAGCCTCATCCGGCGCAACCTTATCGCCTAACTGAGTTCGAACTTTCTGATATTCTGCCAACATCTTATCCCTGCCAGGTTCTCCCGGAAGAATCTGATAAAGTTCGTTGGCAATACCATCAACCGTAAAGCGGTCGGCAAGCATCTCCGGCACAATCTCCTTATTGGCGATAAGATTCACCAGCGAGATAAACTTCACTTTGATGATATGCTTGAAACCGAAACGGATGAGATGAGGTACAGGCGTTTCATAACATACCACCTGAGGCACATCGAAAAGAGCCGTCTCTAAAGTTGCAGTACCACTGGTAACAAGAGCTGCCGTAGCATGCGACAAGAGCGGATAAGTCTTGTTACGCACCAGTTTGACAGGTGTACCTTTGATAAACTTCTCATAGTAAGCATCGTCTATCGAAGGAGCACCGGCAAGCACCATCTGATAATCTTCAAAACGCTCAGCCACCTCAATCATCGCCGGCAGATTGTCTTTGATTTCCTGCAGACGGCTTCCTGCCAGCAAAGCGATAACAGGACGATAAGTGTCAAGATTATTCTCCTGACAGAACTCCGTAAAACTCTGATGATATCCCGACCTGAACTCCCCTACTTCCTGAGCCGTAGGATTACCCACATAGTGAATAGGATAACGGTGCTTCTTTTCGAAGAACGGCACCTCGAATGGCAAGATAGAGAAGAGTTCAACGATATCACGTTTAATGCTGCGGATCCGCCACTCCTTCCATGCCCATATCTTAGGAGAAATGTAATAATAAGCAGGGATATTGGTGTTCTTTTTCAAGAACTTAGCTATCTTGAGATTAAATCCCGGATAATCTACCAGTATCACTACATCCGGCTTCCATTTCACAATATCTTCCTTGCATCTCTTCAGGTTCGAAAAGATGATACCCAAATGTAGCAGTACAGGCACAAAACCCATATAAGCCAACTCCTTAAAATGCTTGACGCGAGTGCCACCTTCAGCAGCCATCAAATCACCGCCGAAGAAACGGAATTCAGCAAACTCGTCTATTTTTTTCAACGAGCGCATCAATCTGCTGGCATGCAAATCTCCACTAGCCTCGCCTACTATCAGGTAATACTTCATAATTCAAAATTCTTTAACCAATCATAATCCGTTACATCAATCTTAGTTGGGGTAATAGCGATGTAACCATGATTCACAGCCCACTGGTCGGTATCCGTTGTCTCAGGTTCGTCATTACGGTATTCACCCACCATCCAATAATAATCATATCCATGCGGATGAGTGCGATGATCCACCTCATTGATCCAGGAGCCATGAGTCATCCGGCAACCCTTGAAACCCTTGAACGGAGGCAAAGCCGGGAAGTTGACATTCAGACAGGTATATTCTGGCAATCCCTTCTCCAGCACCATCTTAACAACCTTCAGTACCCCATCGTGCAAAGGAGTGAGATCAGCATTTTCATCATAATTGCAACTGCTGAAGGCTATGCTTGGAATATGCTGCATACAGCCCTCCTTAGCTACACCCATAGTTCCCGAATAATGATTATTCACGCTCGAATTGTCACCATGATTGATACCGCCGATAATCAGATCAGGCTTGCGATCAGCAAGAAACTGATCCAACGCTAGTTTCACACAGTCAACCGGTGTGCCGCTACATGACCAAACCTCAACATCATTCCCCATATTGTGGCGACGCTTCAGGCGCAAGGGAGTAGTAGCCGAGAAGGCACAGGCGAATCCCGAGCGGGCACTTTCCGGTGCAACAACCAGCAGGTCGCACCAGTCTTTCAGAAAGCTCACCAGGGTCTTGATTCCATTGGCATGATAGCCATCATCATTCGAAATTAATACTAACGGTTTCTTATTTTCCATAAAAATATCTTTCTTTTTGGTGCAAAAGTACGAAAAAACCTTTAAAGATAGCGACTTTCTCACAATATTTTTGTATCTTTGCCGAAAATTTACTAAGAAAATGGGAAAAATCATCGCATTAGCTAACCAAAAAGGCGGTGTAGGAAAGACTACTACCACCATTAACTTGGCAGCATCGCTTGCCACGCTAGAGAAAACGGTACTCGTAGTGGACGCCGACCCACAGGCAAACGCTTCCAGTGGATTGGGCGTGGACATCAGCGAGGTAGACTGCTCGCTCTACGAATGCATCATCGACCATGCAGACGTGCGCGATGCCATCTACACCACCGACATTGATGGACTCGACATCATACCTAGTCATATCGACCTGGTAGGTGCCGAGATAGAGATGCTGAATCTCAAAAATCGCGAAAAGGTGATTAAGACATTACTGCAGCCTATCCGTGACGAATACGACTATATCCTGATAGATTGTTCGCCTTCGCTCGGCCTCATCACCGTCAATTCGTTGACGGCAGCCGACAGTGTCATCATCCCAGTTCAATGTGAATATTTCGCTCTTGAAGGTATCAGCAAATTGCTCAACACCATCAAGATAATCAAGAGCAAGCTGAATCCGAAACTTGAGATAGAAGGTTTCCTGCTCACCATGTATGATAGTCGTCTACGCCTTGCCAACCAGATATACGACGAGGTGAAACGCCACTTCCAGGAATTGGTGTTCAAGACCGTAATCCAGCGCAACGTGAAGCTGAGCGAGAGTCCGAGCCATGGTCTCCCAGTTATCCTTTACGATGCAGAAAGCAATGGAGCCAAGAACCATCTGGCCTTGGCAAAGGAGATTATCAACAAGAATAGTTAAGATTTGGAAATTGAACTCTTTTAGAAAGTTCAATGTTCAAAATTAAAaGTAAAAaAATGGCAGTACACAAGAAATACAACAACGGTACAAAGAGCAACGCTTTAGGACGCGGACTCGATGCCCTCATCTCTACCGAGGGAGTGCGCACCCAGGGCAGCAGTACCATCAATGAAATTCCTCTCGACCAGATTGAGGCGAATCCCAATCAGCCACGCCGGGAGTTTGACGACGAAGCCCTACATGAGCTCGCCGAAAGCATCAAGGCCATAGGCATCATCCAGCCTATCACCTTAAGACAGGTTTCAGAAAACAGATTCCAGATTATCGCCGGTGAACGCCGCTGGCGCGCTTCACAACTTGCGGGGCTGACAGCTATCCCTGCATACATCCGCACCATCAGCGATGAGAACGTAATGGAAATGGCGCTCGTAGAGAATATCCAGCGCCAAGACCTCAACGCCATAGAAATAGCACTCGCCTACGAACACCTTCTGGAAAACGAGGGTATGACACAGGAGAAAATTTCAGAACGTGTGGGCAAGAGCCGTGCAGCTATCGCCAACTATCTGCGACTGCTCAAACTTCCTGCCCAGGTGCAGATGGCACTACAGAAGAAAGAAATCGACATGGGTCATTGCCGTGCCCTACTGGCCCTCGACTCACCTTCGCTGCAAATCAAGTTGTTCAAGGAGATACAAAAGAACGGCTACTCAGTAAGAAAGGTTGAAGAGATGGTACAGCGACTCAAGAGCGGAGAAGACATCGAGAGCGGTAAGAAAACCATCACGGCTAAGGCTCAGATGTCTGAGGAATTTACACAACTCAAAAACCGCCTGTCACAGTTTCTCAATACAAAAGTGCAGTTCACCTGCTCTGCTAAGGGCAAGGGAAAAaTCAGCATTCCATTCGCCAACGAAGAGGAGCTGGAGCACATCATGAATGTTTTCGATCAGTTAAAGCAAGAATAAAAGTGAAACTCAGTATATCACAAATCTGTTTAGCAACCCTGCTGCTTCTGGCACCGATGGGCGCACAGGCACAGAAGTCGAAACAAAAAAAaCAAGTGACCGATGTGCCAACCATTGCATCAGCCGACTCGGCAAAAATAGCCATCGACTCGATGCTTACCGCACAAGACAGCAGCAAACTGGCAAGCCTCACCCAATCAGCAAAGCCTGTACGCAAAAAGCGCAACTGGGCAACCTGGCGACCTGATACCAAGCGTGCCATGTGGGTGGCACTTGTATTACCTGGTGCCGGACAGATATACAATCGCAAATATTGGAAACTGCCTTTCATCTATGGCGGTTTCGTAGGCTGTACATACGCCATCACCTGGAACAACCAGATGTATCACGACTATTCGCAAGCCTACATGGATATTATGGACGATGACCCCAACACCCAGAGCTACAATCAGTTTCTGCACTTGGGTGCCCAGATCAACGAATCGAACATAGAACGCTATAAGGAAATCTTCCGCAAGCGAAAAGATAAATATCGCCGTTGGAGAGACTTGGGAACCTTCGTCATGATAGGCATCTATGCCTTCTCAGTGATTGATGCCTACGTAGATGCATCGCTCTCGGAATTTGACATCTCCGATGATCTCTCGCTCAGAATAGAGCCTACCATGCTGAATAACGGCAACAAGACTGCCAATCCGCTGCGGTCTGGAAGCCTCGGCGTAAGTTGCTCACTCACATTTTAATGCGTGAGGAGTTAGAATACACCTATATATATTATAACGCAAAATAGAAATTAGAAACATAGACGAGATAAAACATCAATATGAAGAAAATACTAGTCATGGCAGCAGCGATGCTGTTCAGCTTACAAGGCATTCATGCCCAAACCGACGTTACAGAAGAAACAGATAACGATGATATCATCACCGTTACCGACAAAGACGGAAAGCAGGAGGAAATCGAAGTACCTGAGGGAATGGAAGATAACCTCGATAGCCTGCTCCACCTTTACAATGCACAGACTTACATGATGGCAGATACAACCTGCAAATACCGCGATGTAAACCCTGTCTTCGAGAAGGAAGTGTATATCGACCGTCTGAAGAGAATGCCTACCATCATCGAAATGCCATACAATGAGGTAGTACAGAAATTCATAGACCGATACAGCGGCAAACTACGCCGTTCGGTAAGTTTCATGTTGGGAGCAAGCAACTTCTACATGCCTATTTTCGAAGAGGCATTAGAGGCTTACAACCTGCCACTGGAACTGAAATATCTGCCAGTTATCGAATCGGCACTTAACCCTAAAGCTGTATCACGCGTTGGTGCCACAGGTTTATGGCAGTTTATGCTGCCTACCGGCAAGCGATATGGACTGGAAGTAAACTCACTCATCGATGAACGCCGCGACCCGGTAAAAGCATCCTATGCAGCCGCTCACTATCTGAGCGACCTGTACAAAATATTCGACGATTGGAGCCTCGTGATTGCAGCTTACAACTGCGGTCCAACCAATGTCAACAAGGCCATCCATCGTGCAAAAGGCAACGCCGACTACTGGAACATCTATCCATATCTGCCAAAGGAAACACGTGGATATGTACCAGCTTTCATTGCTGCCAACTACATCATGAACTACTACTGCGATCATAACATCTGCCCTATGGTAAGCGAACTGCCAGTAAAGACAGACACTATCGTAGTATCAAAAGATATCCACCTGGAGCAGATTTCCAAAGTGCTGAACATCAACATCGAGCACCTGCGCAATCTGAATCCACAGTATCGTCATGATATCATCAACGGATTGAACCATCCGATGGTATTGCGTCTTCCATCTACCCTCATCGGTAGTTTCATCGACCAGCAGGACAGCATCTGTGCTTACAGAGCCGACGAACTCTTCCAGAAGCGCGCTACAGTAGATGTCAACGATGCACAGCCTACCTATAGCCGCCCACGAAGCAGCTACAGTCGCCACAGTGCTTATTCACGCAGCAAGAAGAGCAGCAAACGAGGCAAAAACAGAAAACAAGGCAGCAAGAGTGTTACCATCAAGAATGGTGATACCCTTTCTGAAATAGCAGCACGCCACGGAACAACCGTTAAGAAACTGCGCAAACTGAACGGCATCAAGGGTAACAGTATCCGTGCCGGAAAGAAAATCAAAGTGAAATAAAAGAACTACGTCCGCTGTAGTTTTTTCAGTCTAATTAAGAACATTATTTATTGGAGAGACCCACTATGGATGACCAGAACTTGAAAGACCTCGAAAGAGAGCAGGCTGATAACCAGTTGATTGGCAATGCCTTTCAACACCTGCTTGACACCTACCTGAGTTCGCGACACCGCAAGAAGGTAGATATAGTGACCAAGGCATTCAATTTCGCCCGACAGGCGCACAAAGGTGTGCGCCGCCTCTCGGGCGAACCATATATCATGCACCCTATCGCCGTGGCTCAGATAGCCTGCGAGGAGATGGGGCTCGGCTCAACGAGCATCTGTGCCGCACTGCTTCATGATGTGGTAGAAGATACCGACTACACAGTAGAAGATATCTCAAACATCTTTGGAGCCAAGGTGGCACAAATCGTTGATGGACTCACCAAAATCAGTGGTGGAATCTTCGGCGATAAGGCATCAGCACAGGCAGAAAACTTCAAAAAACTGTTGCTCACTATGAGCGATGATATCCGTGTTATCCTTATCAAGATTTGCGACCGCCTGCACAACATGCGCACGCTGGAATCGCAACCGGCCAACAAACAATACAAGATTGCGGGCGAAACCTTGTATATTTATGCACCTCTCGCCAACCGATTGGGCTTGAACAAGATCAAGACCGAACTCGAAGACCTCAGCTTCCGCTACGACCATCCACAGGAGTATGCCAACATAGAGCATAAACTTGCCGATACCGAATCGCAGCGCGATACCCTCTTTGAGAGTTTTACTGCACCTATCCGCGAAGAACTCGACAAGTTAGGCGTAAAATACAAAATCAAAGCACGTGTGAAGAGCCCTTATTCTATTTGGAACAAGATGCAGAACAAGCACGTTACCTTCGATGAGATTTACGACATTCTTGCTGTGCGCATCATCTTTACGCCAAAGGTAAGAGCAAACGAAGTAAACGAATGTTTCAATATCTACGTAGCCATCAGCAAAATCTACAAAAGCCATCCTGACCGTCTACGCGACTGGTTGAACCATCCGAAAGCAAACGGTTATCAGGCACTCCACGTTACCCTGATGAGTAAGCAGGGAAGATGGATAGAAGTGCAGATCCGTTCCGACCGTATGGACGAGGTAGCAGAAAAGGGGTTTGCTGCCCACTGGAAATACAAAGAAGGAAACGAAGGTGAATATACAGAAGATGAGAACGAGCTGAACGACTGGCTCAGCACCATCAAGGAGATTCTGGACGATCCGCAGCCGGATGCCATGGACTTCCTCGATGCCATCAAGCTGAACCTCTATGCTTCAGAAATCTTCGTCTTCACACCAAAGGGAGAAATCAAGACGATGCCGGCAGGCTGTACTGCCCTCGACTTCGCCTTCCAGATTCATACCTTCCTGGGCAGCCACTGTATCGGAGCCAAGGTAAACCATAAGCTGGTTCCGCTGAGCCATAAGCTGCAAAGTGGCGACCAGGTTGAGATTCTTACTTCCAAGAGCCAGCATGTACAGGAAGAATGGGTAAACTTCGTCAGTTCGGCCAAGGCAAAGAGCAAGATTCTTGCCATCCTGCGCCGCGATTCACGAGAGGTTCAGAAGAAGGGAGAAAACATACTCACCGAATGGCTCAAGAAGAACAGCATCGAGATGAGTGCGTCGGTGGTAGACCGCCTATGCGATTTTCATAATATCCAGAAGCCTGAAACCCTCTTCCAGTCATTGGGAGACCATCAGATTATCCTAGGCGATAAAGACTTCGATGAGTTGCAGGGCAAGCCTAAAAAACAGCAGACCAGCAGCTGGCGCAATTATATCCCATTCCTGGGCAAGAGCAAGGAGAAGGCTCAAGAAAAAGGCATCGTGAAGCCTCAGGATCTTTTCGTGGTGGGCAAAGACTTCAACAAGAAGAAGCCACTCATCCTGACCGAGGAGAACATCAACCAGTTTATCTTCCCCAGCTGCTGCCATGCGATTCCTGGCGATGACGTTATGGGCTTTATCGACAACAAGAACCGCATCGAAATCCATAAGCGCTCTTGCAGCATAGCAGCCAAACTGAAGTCCAGTTTCGGCAACCGCATCGTAGATGCCAAATGGGACATGCACAAGCAGATACTCTTCGATGCTACCATCGAAATCAAGGGTATCGACCGTAAGGGCATGCTGCTGGATGTAAGTAAGGTGATTAGCGACCAGTTGGGTATCAATATCCACAAGGTAACTATCAGTAGCGACAACGGCATCTTCGACGGTACCATCGAACTCCGTGTTCACGACCGCGAAGAAGTTAAGACCATTATGAACCAACTCCGAAATATTGATGATCTGCAAGAAGTACAGAGAATCCTGTAACTTAGGAGTTTATGATAATAAAGAAAAGATAAATAATAGAGAATCGCCGGATTTAAAATCTGGCGATTCTCTATGAAATCATACAGATTTCAACATCTTATAAAAACAGATTCAAAACAACAAACTTAAAAACAATATGAAAAAATTATTCTTATCATTTTTAATGATGTTGACCCTGTTGCCTCTGGCAGCAGCCAACAAGTATGACAACCCCGACACGATTGTAGTATCCCGTGATGGTACCGGCGAATTCCGCACCATCGACGAAGCCATCGAAGTATGTCGTGCTTTCATGGATTACAGCAAGGTAATCTACGTAAAGAAAGGCGTGTACAAGGAGAAACTCATCCTCCCTTCATGGCTCACCAACATCACCATCTGTGGTGAAGACCGTGATAACACTATCATTACATGGGACGATCATGCCAACATCAAGATGCCTACAGGTGGACTCGATTCAGAAGCTGCTGTAAAGGGTAAACCGATGGGTACATTCCGCACTTATACCCTGAAGGTACAGGGCAGTTACATCACCCTGAAGAACATCACCATTGAGAACAATGCTGCCAAACTGGGACAAGCTGTCTCCCTGCATCTTGAAGGCGATCATATCCTGGTTCAGAACTGCCGTCTGCTGGGCAATCAGGATACCGTTTATACAGGTATAGCCAACAACCGTTCAGCCTTCTATGATTGCTACATCGAAGGAACCACCGATTTCATCTTTGGTCCGGGAAGAGCATGGTTTGAGAATTGTGAGATTCGCAGCAAGGCCAACAGCTACATCACAGCCGCATCCAGTCCTGCCGGTCAGGAATATGGCTATGTATTCAACAAGTGCAAGCTTACCGCCGAGCCAGGTATAGACAAGGTTTATCTGGGCCGCCCATGGCGCCCTTATGCAGCTACCCTCTTCATGAATTGCGAAATGGGCAGCCACATCCGTCCAGAAGGATGGCACAACTGGGGCAAGCATAGCAACGAACAGACAGCCCGCTACAGCGAATATAACAACCATGGTTCAGGTGCTGCAACCAAGGCACGCGTAGCCTGGAGCCGTCAGCTCACCAAGAAAGAAGCAGCTAAAGTTACCATCAAGAATGTCTTCGGCGAAGAAGCGTGGTAACCCTAGCTAATCATAAAGTCCAAAGTTACTAAACCAGTCCATCGAGCTGCTTTTTGAGTTCTTTGAGCTGGTCTCTTACAGAAATAAGGGTGTCGAGAACTTCAGAAGATTTCTCGGCACCCGTTCTGTTTTGGTTCAGATACTTACGGGCAGCCGCAATCTTCAATCCCTTCACCTTGATAAGGTTGTAGATGAGCCTTACCTGCTCAATATCCTTATCGGTATACTGACGCACTTTATTGCCAGCAACCTTCGGTTTGAGAAAAGGAAACTCCTTTTCCCAATATCTCAACGTAGAGTCGTTTAGACCAAACATTTCACCTACTTCCTTGATAGAATAGTACAATTTCGTTGTTTTATCTGGAATTATTGCCATTTTTTCCGTCTTTAATTTCAAAAATAATTAATTTAGTTGCAAAATTAAACAATTCTTCTTATCTTTGCAAAGATTTTCGGAAGAAAATGCCCTAAAGGGCAAAAATATTTTCTGAGAGGACTCTCAATCCCCTCTCCAAAACAGGAAAAAGAAATTAAAGATAAATATAAAAAAGATATGATGACAGCTAATGAAGTGCGCGAATCCTTCAAGAAATTCTTCGAAGGTAAAGGCCACAAGATTGTTCCATCAGCACCTATGGTTATCAAGGATGACCCAACGCTGATGTTTACAAACGCTGGTATGAACCAGTGGAAAGACATCATCCTCGGTACAAAAGACCCAGGCAAGGATGTTCGTCGTGTTGATACTCAGAAATGTCTCCGTGTAAGCGGTAAGCACAACGACCTCGAAGAGGTGGGTCACGATACTTACCACCACACCATGTTCGAGATGCTCGGTAACTGGAGCTTCGGCGACTACTTTAAGGAGGGTGCCATCGATATGGCATGGGAGTATCTTACTGAAGTTTTGAAGCTCAACCCTGCCGATCTCTACGTTACCGTATTCGAGGGTAGCAAGGAGGAAGGTCTGGAACGCGACAACGAGGCTGCAGGTTACTGGGCTAAGCACGTGCCAGCCGACCACATCATCAACGGTAACAAGCACGACAACTTCTGGGAGATGGGCGAAACAGGTCCTTGCGGTCCTTGCTCAGAGATTCACGTGGATTCTCGTACTCCAGAGGAGAAGGCTCAGGTGCCAGGCCGTGAGTTGGTAAACAAGGATAACCCTCAGGTCATCGAAATCTGGAACATCGTGTTCATGCAGTACAACCGCAAGGCTGATGGTTCTCTCGAACCACTCCCAATGCACGTTATCGATACAGGTATGGGCTTCGAGCGCTTGGTTCGCATGTTGCAGGACAAGCACTCTAACTATGATACTGATATCTTCCAGCCAATCATCAAGGAAATCGAGGCTATCTCTGGCAAGAAGTATGGCTTCACTACTCCTACTGGTGAGAATGGCGAGGGCAAGGATGAGCAGGAGAAGATTGACATCGCTATGCGTGTCTGCGCCGACCACCTCCGTGCCGTAGCCTTCTCTATCGCCGACGGTCAGTTGCCAAGCAACGCTAAGGCAGGTTACGTAATCCGCCGTATCTTGCGCCGTGCCGTACGTTACGCTTACACATTCCTCGGCCAGAAGCAGGCATTCATGTACAAGCTCGTCAATGTATTGGTAGAGCAGATGGGTGCAGCCTTCCCTGAGTTGCCAGCTCAGCAGGAGCTCATCACCCGCGTGATGAAAGAGGAAGAGGATTCATTCCTCCGCACATTGGAGAAGGGTATCAACCTCCTCAATGGCGATATGGACGAGCTCAAGGCTCATGGCGAGACTCAGCTCGACGGCGTAAGCGCATTCCGTCTCTTCGATACATATGGTTTCCCTCTCGACCTGACAGAGCTTATCTGCCGTGAGAATGGTTACACCGTAGATGCTGCAGGCTTTGACGAGGAGATGAAGAAGCAGAAGGAACGTGCCCGCAATGCTGCTGCTGTAGAGAACGGCGACTGGGAAGTTTTGAAAGAAGGCGACCAGAACTTCGTGGGTTACGACTATACAGAATATGAGTGCCACATCCTGCGCTACCGCAAGGTGACTCAGAAGAAGAACTCTTTCTATGAGCTGGTACTCGACAACACTCCATTCTATGGTGAGATGGGTGGACAGGTTGGCGACAAGGGTGTACTCGTTAGCGAGAATGAGACCATCCAGGTTATCGACACCAAGCGCGAGAACAACCAAAGCATCCACATCGTAAAGGAGTTGCCAAAGGATGTAAACGCTGATTTCATGGCTTGCGTAGATATCGAGAACCGCGAGGGAAGTGCAGCCAACCATACAGCTACCCACTTGCTCGATTACTGCCTGAAGCAGGTTTTGGGCGACCACGTAGAGCAGAAGGGGTCTTATGTAGATAAGGACACCTTGCGTTTCGACTTCTCTCACTTCCAGAAGGTAACTGATGAGGAGCTCCGCAAGGTAGAACACATGGTAAACGAGATGATCCGTGCCGACTATCCATTGGATGAGCACCGCGATACTCCTATCGAGGAGGCTAAGGAACTTGGCGCTATCGCCCTCTTCGGCGAGAAGTATGGCGACAAGGTTCGTGTGGTTCGCTTCGGTCCATCTGCCGAGTTCTGTGGTGGTATTCACGCCAAGAGCACCGGTAAGATTGGTTTCTTCAAGATTATCTCTGAGAGCAGCGTAGCAGCCGGCATCCGTCGTATCGAGGCTTTGACTGGCAAAGCATGCGAGGAGGCTATCTACGGCTTGCAGGATACCATCGTAGCCTTGAAGGGCTTGTTCAACAATGCCAAGGATCTCGAAGGTGTCATCAGAAAGTACATCGACGAGCACGATGCCTTGAAGAAGGATGTTGAGAAGTTCCAGGCTCAGGCTGTAGAGCGTGCCAAGGATAAGCTTGTAGAGAATGCAAAAGAAATCAATGGTGTGAAGGTTGTTACAGCCGTATTGCCAATGGAGCCAGCAGCTGCCAAGGATTTGGTATTCAAGGTTCGCGAGGCATTGCCAGAGAACATGATCTGCGTAGTAGGTTCTGTTTATAACGACAAGCCTATGCTCAGCGTAATGTTCAGCGATGATATGGTAAAGGATCACGGTTTGAATGCTGGTAAGATGATTCGCGAAGCTGCCAAGCTGATTCAGGGCGGCGGTGGCGGTCAGCCTCACTATGCTCAGGCTGGCGGTAAGAACAAGGACGGCTTGAGCGCTGCAGTAGATAAGGTTGTAGAGTTGGCTCAACTGTAATCAGCTTCCACAAATGAATATTTGATAGAGTTATCTTAACTCTTATATATAATAAGGTATAAAGGGTTGCAATCCATCTTTTCGAGGATTGCAACCCTTTTTCTGTTGACATTAAAGGGGGCTCCATATCATAATTATCAATTTATGATAATCATCAAATGATAAAATTCCTTATTTCATTATTATTTTATGATAATCACTTTATGATAATCGGAATAAAAGTTGTATCTTTGCAGAAGATAAGCTGCACTCGGCAATTTGTAAGCAAGCTTACATTGCGCTCCTTTGCATTATCTTTGCAGCCGTTGAATATATAATAAGGTATAGATATGGTAATGAAGAATCCTTTTGTCACAAATGGTTACGCCGGTCCGGAATACTTCTGCGACCGTGTGGAAGAAACCCAGCACATCACAGAGATGCTGACCAATGAGAATAACATGGCTCTGATTTCCCCTCGACGCATCGGAAAGACAGAGCTGATTCACCATTGCTTTGCCCAGCCAGTCATCCAAAAAGATTATTATACTTTTATCATAGACATCTATTCAACCAATTCCGTCAGCGATCTGGTCAATATGTTCGGCAAAGCCATTATTGATGAACTTCGCCCTAAAGGCAGAAGCGCTTGGGAGAAATTTCTGATAGCACTCTCTTCTCTCCGTTCAGAAATCTCTTTCGATATCAACGGGGCTCCAGTTTGGGGAATAGGCATCGGCAACATAGTAAATCCCGAAATTACGCTTGATGAGATATTCTCTTATCTCAACCAAGCCGACAAGCCATGTCTTGTTGCCATCGACGAGTTTCAGCAAATCACCAACTATGCCGACAACCGCATAGAAGCTTTACTCCGTACCTACATTCAGCGTTGCACCAATGCCCACTTCATCTTCTCGGGTTCTCACCGCCATCTGATGGCAGAAATGTTCACATCTCCTGCCCGCCCATTCTATCAGAGCGTGACGCTGATGAACCTGAAGCCTCTGGATGTGGAGAAATACAAGGAGTTTGCCACAGCCAAGTTCGAGGAGCGCAACAAACATCTAGATACTGCCATTATCGGAGAACTCTTCGCCCGTTTCGGTGGTGTCACTTCATACATCCAGCGAGTAATGAATGTTCTCTTCCTCAAGACTCCCGAACAGGGTACCTGCACTCTGGATATGGTAGATGACGCCATCAACTACAATCTCAACATGGCATCAGACACCTACGAGACCCTTCTGCGCCAGATGCCGGAAAAGCAGCGCAATGTCTTCATCGCCATCTCTGCAGAGGGCGAAGCCAGAAGCGTAAAGAGCGGAGCCTTCGCCAAGAAATATCATCTCCCGTCACCAAGCTCTGTAAATTCCGCCCTGAAGGGATTGCTGGAGAAAGATTTCATCACCCAGCAGGATGATGCCTACGTGGTATATGATAAGTTCTTCGATTTATGGCTGAAGAAGTATCTGAAATAGTATAAGGTGATTCCAATATTTTTTGTTACCTTTGCACCCAAATTTAAATATATATTCAATATGGCTATTATAAAGACAGTAGAGGGAAAGACTCCCCGATGGGGAAAGAATTGTTTTATCGCTGAGAACGCAGTACTGACTGGTGACTGTATTCTTGGTGATGACTGCAGCATCTGGTATAGTGCGGTATTGCGCTCTGACGTGGATGCCATCAGATGTGGAAACAGAGTGAATGTACAGGATTGCGCCTGCATCCATCAAACCGGTACGATGCCTTGCATCCTGGAGGATGATGTATCTGTGGGACATGGGGCCATCGTCCACGGAGCCACAGTCAGAAAAGGTGCACTCATCGGAATGAATGCCACCGTGCTAGATAAGGCTGACATTGGAGAAGGGGCTATTATTGCAGCAGGTGCTGTAGTTACCCATGGCACCAAGGTTCCTGCACATGAGATTTGGGCGGGTATTCCTGCCAAGAAGGTGAAAGCTTGCGCTCCCGGCCAAGCCGAGGAGTTTGCCAAGCATTATTCCGGATACATCAAAGACTGGTATCTGAAGGAAGATAAATAATCACTTTATGATTATCATAAAATGAGAATAAAACGCCATTTTTATCTTTTATAGAAGATAAAAGCAAAATATTTAGGATTTTCATCCATTATAAAAGATAAAAATCGTATATTTGCAGAAAATTTCATTTATAAGTGATAAAAATATGGCAACTATTATTCGTCAATCATATATCGACAAGATAGAAAGGTATCTTGGTAAGGAGACCATCATCGTATTAGTAGGTCAACGTCGTGTAGGTAAAAGCTGCATGATGAAAATGATTCGTGACCGCAAGAAGGCAGATGACTGCAACAATATCATCTTTATAGATAAGGAGAAAAGAGAGTTTGACAACATTCAGACCTATCAGGATCTCAACGACTATATCGGAGAGCACTTTCAGTCCGATAAACATAACTATATCCTTATCGATGAGATACAAGACATCAGGGAATTTGAACGCTCCATCCGAAGTTATCGCACAGAACCCAACACCGACATTATCATCACAGGTAGCAATGCTCGTATGCTGAGCAATGAACTGAGCACACTCATCGGTGGCAGATATAAGGAAATCTATATCCAATCGCTGAGCTATAACGAGTTTCTGGAATTTCATCAAATACCAGATAATGACGAAGCACTTGCTTTGTACATTCAGTATGGTGGCTTGCCTGGTCTGGCAAAGATAGGACTGGAAGAGGATGATGCACGTGAATACCAGATGGATATTTACCATACCGTCTTACTTAAGGATGTCATTATGCGCAACCAAATAAGAAACGTGCCATTCTTAGAGAATTTAGTACGTTTTCTCGCAGACAACACCGGTAAGTTGATTTCCGCCAACAGTATCGCCAAATATATGAAATCACAAGGCGAATCTATAACGTCCACGGCTATCATCAATTACATTTCCTTCCTTTGTGAAGCCTATATCCTACACAAGGTGAACCGCTATGACATCCACGGCAAACGCATCTTTGAAACCAACGATAAGTTTTATTTCGAAGACAACGGCATCAGAAATGCCATTGCCGGGGGAACACGTGAAGGAGACATTGAGAAAGTGATAGAGAATATCATCTATCAGAACCTCATACGCTTGGGCTATCAAGTTTATGTAGGACAACTGCAAGCTGGAGAAATCGACTTTGTATGTACCAAACCAGGCGGCGAACGCATATACGTGCAAGCTTCCTATATCATAGCCGACGATGCAACCAGAGAGCGTGAGTTTGGCAATCTCCGTTCCATCAAAGACAACTACCCGAAGTACGTTATCTCCATGACTCCTCTGCTCACCAAAAATGATGATGACGGCATCACGCACCTGCATCTTCGCAAGTTCCTGACTGAAGGAATATAAAAACGATAGAGCAAAACTATTACATAGCCATTGCCATAACCTTCGTGGCACTCTCAATGGTATTCAATTGCGCACACAGTGTATTCGCATTTTGAGCCACCAAAAATCCTTAATGACCGAAAATGACCGTGACCTTAATGACCGGATTTTAGGTAGAAACAAAAAAaGACCGCTCTCCTCGTATTGAGGTGAGCGGTCGATTTATTTATGGATGAGTCTGCTTATTATAATAAGGTAGACTCCATGTTCTTTATCCCATGCAGCTCGTTACTCCGAGCGTAGTAGCGATAGCGGTCAGTATGCTGATGGCTATCTGAAGAATTGTTTTCCAAGTGTTCGCTTTCATTTTtTTTGAATGTTGAGTGTTGAATGTTGAGTTTTTGGGGCGGATAGGCTGGGCTAGGGGCTAGCACCCTAGCCAGTCTATCCTTGGGCTATTCAAGGCCGTCGCCAGTATCGTCCTTGCCGGTAGTACCGCCGCTTGATTCAGAGCCTTGACCGTCGCTGCCGGTCTGACCGGTGTTTGAACCACCTGGGGTAGAACCGTCTGGCGTATTATCCGGAGTAGTTGGCGCGTTGAGGTCAACGTTGGTCTTACCCTCCTTAATCGCCTTGATAACGGCTGCCTGAGCGCTGCGGCTGGCTACGAGGTTGAAATCGGCGTCATCACGAAGGTTCTTGAACTCCTGACCTGGCTCCCACTGAACCTTTACGCCGGTGATATTCTGTGCGGTGAACTTGTCAGCATCCTCAGCACCCTTCGAGGTGAGAAGGAGAGAGAAATCACCGAGGTCGCCCAGACGAATCTTCTTGCCCTCGAGCAACATCTCGCGCATGCAGTCTACGGCGATGTAGAGGATGGCGCTGATGTCGGCTCTTGAATAAACACTTCCATGCGAAGTGATGTGCTTGGCAAACTTCTCGATGGTCATGATGTCAGTGTACTGTGAGATGGCGAAAGCATTCTGCTTCTCAGTCTTCACGAGTTCCAGGTCCTTTGGGTCAGGGGTCTTACCCTCCTTCTTTGCCTGGTTGATGCGTGACTTAGCCTGGTTGATTTCCAGAAGATTTGCGTTCACGCTACGCATTACGATGCTGTAATTAATCATACTATATTATGCTTTAAAGAGTTTATTAAATCACAATTTCCCAGATGCTTTTTCTTGTCCTTTTCAGAGTCTTCATTGATGAtCGGCGCCTGTCATCTTTTGCTCCCTGTCTCGGTCTTCATAGATGACCGCCTTTAGGTACAAAATAGCTTTCTTTCGATTGCTGGTGCAAAGGTACGAAAAAGCGCTGTAGGAAGCAATACTTTTCCGGCCACTTGAATTCAGTTTTCCGGAATCTTGTGAAATGGAGCCTTTCGAGAGTAGGTGAAGAGAGTCATGGCAACGGGCTGCATCCGGTCATTAGTGACCGGTCATTATCGGTCATTAAGAAAAATCACTTCCGGTCATTTAGCCCCTATAATATATATTAAATATTTTAATATTATATTATAGCTCTCTTTTTCGCCCCCGAAAACCTTAATGACCGAAAATGACCGGGCATTAATGACCGGATTCTGAGGCTTTAATTAATACTCTTTTAATGCTAGTATTGTACTTGTATTTTGTTCTGTATTAATGATTTATAATAAGCCATTATATATTTTTATCTGTGTATAAATGTATAGAAATAAGCTACATAAGTCAGCGCCCTTTTCCTACAATATCGTTGCTTCTTTGCCCCATTTTTCGCCTTCCCTTCGCTCTCATTTCTGCCATAAATGCCCTTTCTTTGGAGCATGAATTGATGTGAGGAAGAGCATTTTTGCGTTTTTCCCTTTGGAAATCTATAAAACCACTTTGATATCAGTTCTTTTGCTTCTTTATATAGAAGAGTAAAAATATCGAACATGGCTATCATAAGTATGTTTTATATCATTATCCTTTGCATAGTTTCTTCCTTTAATATTGCTCTGTTTGGGGCGGTAAGCATTATTTACATAATCAGCTTTTATACTCATTTCCTTGTATAAATGGTTAAAATCCCTAGGTAAGTCTTTTTCTACATTTTTGTGTTAATATTTATAATAAAATGTAGATGTTTCGCAATTATTTTGTACCTTTGAAGGCAATTCTGCTATAAAAAGCAGGCTATAAATATAAAATTTAATATATAAAGAAATGACAGAACAGCAAAAACAAGCAATTATAGAAAGTGGAAAGCAATATTTCCGTTCTATTATCATTCCTAATCATTTGAAGAATCTGAATAAGCTTCATCTGAGTAGCTTTGATATAAATCCGTTTCTAATCAACTATCTTGCAGCATTCTTATGTGGCAATACTCAACCAACTAGTTTGGCAAAAGCTCTAGTTTATCCACGTATTCTTGGAACAAGCCTCAATACTAGTTTCGGACAAAATGTCCAGGTGTTTATTTCCCAGCTTCAGGAAGTTGTTGGTGGTGCTTCTGGTATTGATGGTATAGATATTGAATTTATTGATGCAATCGATGGACGCCGCAAATACTGTCAGTGTAAGGCGGGTCCAAAAACAATAAACAAGGATGATATTACTACCATTCTAAGTCACTTCAAATACCTCATGAACAAGTCTAGACTAGATAGAATGGGATTGCAGTTTGATGATCTTGTTGTAGGCGTTTTATATGGTGCAAAAGAAAACTTATCAGCTTTTTACAAGGCAATAGATACACATTATCCTGTTTTATGTGGTTCTGAATTTTGGATGCATCTTACTGGTGATAAAGACTTTTATCATCGATTAGCAAAGGCTTTTGGTGAGGTTGTGGACGAAGATGGAATTGATGGAAGTGCTCTTATCCTTGCCAAAGTAGAAGAAATTGCAGAAGAAATTAGACAGAAAGGTAGTTTATAATAATGGCATTTATATCAGAGAATAATTTAGCAGCCCTTATTGGAACCTCCAATCGTACGGTTCAAACATGGGGTAAAAATGGACTTTATCCGCTTCATCAACAAAATGGTGCTTGGGGATTTGATATGGAAGAACTCAAGTCAATTCCTGAAGTGGAAGCCATGCTCCAAAGTAATTGGGAGGCAGAATCTGCTGTGACACCAGTACGCCAATTCAATTCTATTGAACTTTTTGCTGGTGGAGGCGGACTGGCTTTGGGAATGTCGTTGGCTGGTTTCCACCACGTATTGCTGAATGAGTTTGAAACTGCAGCCTGCAAAACTCTAAAAACAAATAAACCCGAATGGAATGTGATTGAGGGTGATGTTCGCCATATTGACTTTACTCCTTTAAGGGGTAAAATTGATTTTCTTTCAGGTGGTTTCCCATGTCAGGCATTTTCGTATGCAGGAAAAGGGGCAGGATTCAACGATACTAGAGGTACTTTATTCTTTGAACTAGCCCGAGCCGTAAAAGAAATTCAGCCGAAAGTCTTTATGGGAGAAAATGTTAAAGGTTTAATCTCTCATGAAAATGGGCGAACATTTGAAACAATAAAAAATACAATTGCAGAATTAGGTTACACACTTGTTGAGCCTCGTGTCTTGCGTGCTATTATGTATCAAGTACCCCAGAAACGTGAGAGATTGATTCTTATAGCTATTCGTAATGATATTGCACAAAATGTAGAGTTTCATTGGCCTACTCCTTATCATGAAGTGTTAACTCTTCGTGATGCTCTCTATAAAAGTGTGATTTATGAGAATGATGTTCCTGTTTCTGAGGGTGCCCAATATCCTGAGAAGAAAAAGCGTGTTTTGGCAATGGTTCCCCAAGGTGGTGATTGGCGAAATCTGCCAGAAGAAGTTGCCAAAGATTATATGGGTGGAAGTTGGTTGCTTGGTGGCGGAAAAACGGGTATGGCTAGAAGACTGTCACTTGATGAGCCTTCTTTAACACTAACATGCTCTCCATGCCAAAAACAAACAGAGCGTTGCCATCCTTTAGAAACACGCCCATTAAGCGTTCGTGAATATGCACGTATTCAAACATTCCCTGATAATTGGGCTTTCCAGGGGAGTATGAGTGATAAATACAAGCAGATAGGCAATGCTGTTCCTGTAAATTTGGCGTGGGCAGTAGGTCGTTCTCTAATCCGACTCTTCAATGATATTCAAAGAATCATGCCTGAGAATACACAGAATTGTACTGAAGCTGTTAGGGAGATTATGCACAAACAGTCACTATTAGAAGTTGTGAAAGATCGCAACACGCAGACTTCTACAGTTACTAATAAGTATCACGAGCTCAACTTCCTCGACCTTTTCGACCAGTATGCACTCAATAGCATTACTGACAACAGTATGTTGCATGATGACATTAATTGGGAGAAATATGGGGGAAAGCCGCAGCAGGCGGCTATGGTGGATGAAACCAAGAATGTACTTATCTCGCTGGTAAAGAAAGACAACGAGAAGATGTTTCTTGACGGCTCTGCCACCATCTACTATACAGGCAAGAAGTTCCCAACATCGGTGGCTCTCAACAAGCTTTTCTACTTCATGCCTTATATAAAGGGTAAGGGTGTACGTGATTTATTCTTCATCAAAATAGCCCGTCTGGGTTATCGTAAGGAAGGAACAGCAGAAGAAGACAGAAATGATCTACGACTGGTGTTTGAAGTGGAGTTTGTAAAGCAGCTCTTCGAGGACTATAAGCCTGTAGAATTGAAAATTTGGCAAACTTTTACTGATACAACCGTTGATAAACTTATAAACAAATAAACATATATACATTTAAGACGATGTCTAAATTTGCAATTTACAACTACAATTTCTTGCGTATCATTGAACCTAACCCTGAATATCAGATTGAGTTTCCCGGCTGGGTAAATGTGAATGTGAAAGAATCGTTTGATAATCGCCAGCAATTGCTTGAAGAGGTTTTGCTGGCTGATTTCGGGAAACCATTTCAGTTTGAGAATGCCAGAAAGAAACTTTTCTGGCACAAGCAGATAGTGAAGCCGCAAGATAACGTTTATGTGATGCGTGTGGCAAATGTTACGGATGTAACCATCACAGACGAACACCTCATGTCGAAAAAGTATGCTGATTATAGAAACTGTCTGGTCATCATCGACAATCGACCGGGAATCCAGCGTATCGCCATAGAGCGCAAGTCAAAGGCCTTCAGCCATACAAAGACGGTGGCTAACATCCTTGAAGCTTCCATCTGCAAGTGCTTGAAAGATAAACTGCTTAAGGTTAAGCTTTCTGCGGTTTATTCTACCAATGCTTTCTGGACTACGGTGCATGATCATCCTGAGGGATTCTGTAAGGTGAGATTTCATTTTCCTCATCTCAACCTCGACCGACTTACCAAGGCTATGGATAAATACCTTACAACGGCTCGCGAAGATTGGGATAGTGATCTTGATTTTTCGTTCGGTGCAAACGAGGGTGGAACAGTGTCGATTGATCCCGATAATAAACGTCAGACGGCGCTTATAGAGGGGGCATCCGGGGCTGGCATTTTTATTGAAATGTTTCCTAAAGGCAATAAACGCAAAGCTTTGCTCTGTGGCAAAGACCAATTCGTGGTGCAGGAGATTGATTCTGAGGTGTTCAATCAATTGGTAGATGGTACTCAGACGCTTCCCGGTATGGATAAATCTGCCATGGATCAGGTGAAGTTGTTCATGAAGAATATTCCAAATGTATTCTCCCATTAAGCTGGTAAATAGATGGAACCATTTGAACGTTTTTCAGAACAGAAACTGGAATATCTCCGTAGGCGTTATCGGGGTGATGATTTGTTTCGCACCTGGACAAGGCTTCTCTGTATTCTAGAGCAGCAGTTGCATGGGTTGAATGCTGTGGAAGTGTGGAGCGAAACAGAAATGGTTCGCCAGAGACTGTTGGAAATCAAGAACCATCGTGATAATGATGTTGAGTTTCTGTATGGAGATCTCATGAAGCGGCATCAGTCGAAGTACACCGTTGCCACCATCCTTACGGTACTCTTTACCCAAATGTGTGATGCTGCTCCTGATGAAGAAGATGATGCTGCCGAGCGTAATCCTAACCGAGCCATATGTAATGTCCTGGCTCGTCTGTTGATGCTTCGTGATATTAAGCCTTTCTCTGAAAAATTAATAAGCGCATTCAAAAGTCATCGTTACGATAACGAAGAAAACAAGATAATTTTACCTGTTACAGACTATATGGACGTTAAGACTCCTCTGGAACTGATGGATGAGGAAGCCCGGGAACAAGTTGAAAAGTGGGTAGAAGGAATTGAAAAACTTACATTGAAAATCAGACCCTTTTTGAAGATTGACTGGGAGGTTTATAAAGCTATTTGGCGAAAAATCTGCGCAAATCAAGAAATTGCCTTACTGCTCAATGATAAGCAACCGAATCATAAGAGTAATACCTGGGGGCATAATCTGAAACTGGTAGCCAATGTGCTGGGCATTCTGCATACTACTCCTTATGGGAACAAAGAAGAAGTACTTACGGGGAGTGTTCAGTCTATTAGTAATGCATTAGGGGTCAATGTGAGAGTCTACATTAGTAACCATGCCGACTTTGGAACAAGCAACACAACTTTGACCAGGGAATTGCATGCTAGAATTAAGCAATTGATAGCGTCAAGCTTCTGATAAAAGCTATCTGTTGTTGATAAGATAATATGGGGCGTTGATGGAAATTTCTATCAACGCCCTTTTTCTGCCTGATTATCAATTGATAAACTGCTGATAGGATTTTGCCGCATAATTCCGAATACTGTATTTTTATCTATAACCATTTATCCATATCTTTGCACTCGGATTTGAGATTCAACCTCTTATTTCCGAGTTTTTTGTTTTTATAATAACCTGAGCGGAGGCGGGGAACCTCACAACGTGATTGAAGATGGCCATCGGGAATCCACGGCTTCTCTCGCAAACCGATCAGGAATCATGGCAGATAATAAGAAGCATGAGAAAACGGCTCTGGGCATTGCCTATGAAGCCGTCATCAAGTTGGGCTATACGCACAGCAAACTGGTGAATCTCAATGAGGGCGTTAACTTCCATACTCTAAGAAATATCAGAGATGAGAAGAAAGTGAAGAAAGTGACGGAACGATTCTATCTGAAACTTTTCTTCGACTTAATTAATAAGGAATATAATCGGCGTATTACCAGTGGCGCCAATGGAGCAGTCAGCCTGCTTGTCGTGATGAAAAATATCCTTGAAGCTGAGCTGAAATAGAGAGAAAGAGAAAAGCAGTGGAAAGATGAGGGGGGATTCTTCCACCAACTGTTCCAGCGCATTCAAAGACTTCTTATCTTTGCACCAGCTTTCAGCAAGATCGGAGTTGGAACTAATGAGCCTTGAAAGGAAGGCGAGGTCTTGCAGTTAATAGATTATGAACATACTAACGAGAGTTGTGCAGCAGGGCGAGGCGTTCGCTGTACAGAGTCAGAAAAGTGAGAACGGACAGATGATGAAATGCAACATCGTTCTCCAGGAGATGGGCGGTAAGTATGAGAACCAGTATGCTGCTGCAATGCTGGGCAACATTGCCCAGTGTAAGTTCGCTCCGGGAACATTGGTGGCGGTTACGCTCCGATTCACGACTCGTGAGTATAATGGTCAGGTTTATCAGGATATCCTGGTTACGGACATAGAAAAGGTAAAAGGGTAAAAAaGTAAAAaGGTAAAAAGAACCTTAACCCTTTGCAATCACGTTACCATAAAGGGTAAAAaGTAAAAAaCTGAGTTGAAACAGAGGAGGATTTTCCATGGTAAAGCGCGCAACAATCCGGATGTTTCTTCTCCTAAAATTCAATTCAGATTATGGTTAAGAAAGTAAACAAGGTTCAGAACAATGCTCAGAACAATGTTCAGAACAATGTTCAGAACCAGCAGGTGAATAATAACGGCTGCCAGCATGTGCAGTTGGGTGGAATAGCTTACTATGATGATAAGCAGTATTTCCTCTTCAGTCCTGATTCTGTAAATCAGGGGGTTGTAGAAGCTTTTCGCCGTCATGGTGTGGCTCAGCAAATGCAAGACGGAACATTTGATTTCGTAGCAGTTTCTAAGCCGAAAAGCCAGTCGGAACTGATTAAGAAACTGGCGCATGGTCGGTTGAGCAAGACCAAGGATGGGGCTATTCAGCTCACGCTGAAGGTGTTCTGCCATGAAGGACTCAACATCGCCCAAACGCTGACTGTTGAGTCAGCAGAAGGGGCTGATGCTTTAGTGGATTATCAATTAAAACGATAAGTAATAAGATAGATGAGTTGTTATTTAATTAAGGTGGAGAATGGGCACAAGGTTGCCCGCTCCATCACTTCGGAAGAGGAGTATAAGCAGCTGCGTGGAAGCAATGAGCAGAAGGCGAATCTTCGCCTGGCTCGTGCCGGAAACGATGCTGCGAAAAGAAGACTGGTACAGTTTAACTACTCCGGCCATTATCCGCAAGGCGTGGTGAAGGGAATGAAACTGCCAAGCGGTGCTTTCGGATTTGATATGGATGAGCCGGAGGCTTTCGCCAAGGCTGCCAAGCTGCTGCTGAAAGAACCGGACAAGTACGGACTGCTGATGCTGGAACGTAGCGCACGACAAGGCGGACATGCGGTGTTTGAGCGCGAAAAGGGCAAGACAGTTCTGGAGAATCAGGTGAGGATTGCTACGATGCTCAAGTGTGAAATGGATACTTCGGCTCACGACATTAATCGGGTTTATTTCACTACCACATCGGATGACGAAGATTTGCTATTCCTTTCGCCACGACTCTTCAAGGATGAATATGATGAGGCTGCCGTAGCAGCTGAAGGGAAGGTCCTGGAAGAGCGTGAAAGATACGGACAGGAGGAACTGCCGGAAGGAGCGCACAAGGCAAACAAGCATTATGAGCCTTGGAAGGAAGAAATCAAAAAGGATTCTCAAGGGGTTTTTAAGGGTCAGGAATTTAAGAATTCGAGAATTTCTACTTCTGCTGCTTCATCCGCTTCTGCTTCATCCGCTTCGACTCCCTCCGTCTCTCAGGACAATTATCTTGGGATTCCTTATGGGGAAATCATTAAGAAGTGGTGGCAACTGTATAATGATGGGCAGGAGCCGATGCGCTCCAACCGCAATACGCTGACCTTTGAGCTGGCTGTGAATCTGCGCCATATCTGTGGTTTTGACCGCAATCTGCTGGCTCAGATCATTCCCTGCTACGATGGGTTTCCTGAACAGGAAAAGATGGCTTGCATCAACTCGGCATTGAACGAGAAAATCACGCAAATGCCTAAGCGACTGAAGGATGTGCTCGCTGCGCTGAGACAGGAAAAGCTAAAACTGGGGTCTTCGAACGGGAATGCAGATGAAGACAGCGAGGCACTAGTGAATGCCTTAGACGAAGCTAACGCCAAGGATGATCTGTTCTATTACGATGCTTTACCCAAGATGCCACTAGGCGTGCGTGATTCCATCAGTGCTGTTGGACCGGCTCTGGCAATGCCAGTGATTACAGCCATCTGTCCTGCCATCGGAATGCTTGCTACTGGCGTGAAGGTTTCCGTTCACGGCAAGATGAACTCGCTGAACCTTATCTCCTACATTGCCGGTGATTTTGCATCAGGCAAGGGAAGCATCGACCCCGTGGTTGATGCATGGACTTCGGAAGTGAAACAGATGGACAAAATGTATCAGCAGCAGGAGGATGAATGGAGAGCCAAGAAGCGTGCGGCTAAGAACAAGAAGGAGCAACCGGAAGAGCCGAAACTGCCTGTAAGATGTCTGACACTGAACAATACGGTGGCGAATCTTGCAGAACGACTGGCTAATACTGAAGGCAAGCACGCCTTCTCGTTCACTCCGGAAGCTGACACTGTAGCACAGAAGTGGAAATCGGCGATGAGCGATTTTTCTGTCATGTTAAGACAGGCTTACGACGGAACGAGCTATGAGCGCGAGGCAAGAAGTGCAGATGCGGTGAATGTTCATATCGAACATCTTTTGTGGAATGTTGTGATGTGCGGAACGCCAGATGCACTCTATCGAGTAGTGAACAATTATACGGATGGTTTCCAAAGCCGTATTGTCGTGGCGCGAACGCCGGACAACACGTTCACTCCGCTAACAGACAATCTCTTTGTGCTGACCGAAACTCAACGTGAGCACATACGGCAGATAGCTCATCTCTTGCCCCTGATGGAGGGCGAGGTGGTTCTGCCTAAGTTGGAGAATAAGGGCAGGGAGTGGCTGGAACAGATACGATTGGAGACCATGAAAAATGACGACAAGGTGAAAGCCCGCCAGCGTTTCCGTATCTGTCCTACCACGATGAGAATGATGACCTGCATCATGCTCTGTAAGGTGGCCGAGACGCTGATTCAGAAACATGGTTTCCAGGGTGCCGAGAAGCAGCTGAAACAGAATCCGCTGTTATGGAAGGAAATGATCGTAAAGACGCAGACACCAACCATGCTCGAAGCCTTCAATATACTGGCAGATTATCAGTTGGACAATGCACTCTACTTCTTCCGTAGTCGCATAGAGGATGCATTCTCATCCAAGAGTTATTGCGGTCAGACAACTTATGATCGTTCCCGACGCGGCAAAAATGATTCCATCTTCGAGCGGCTTGACGTTACTTTCTCCTTCGAGCAGGCATTGCAGCAAAGTATTGCGGTAAAAGGAGCAAACGTTACTCGGGAGGTTGTTAGACAGATGTTGAAAAACTGGAAGCGACAGGGCTTGATAGGTGTGCTGCCCGATATGCGTTACCAGAAGGTTCAACCTACTGTATAATAGAGGTTCAAAATAAGTGACTATTAATACATCCGGTCATTAACGGTCACGGTCATTTTCGGTCATTAAGGATTTTCAGTAACGAAATCCTTAATGGCCCTATCAATCAATCAATTTTATTATTAGATATTTATGGAAATAATCATTTATCGCCGTCGCTTTACCCGATGGGGAGTAGATGGCACATTAGTAATAAAGGGTACGAAAGTTTGTAATACCATAGAACATCCTGAGCGTTATTTGCCTGCAGGAGACTATGAGATAGCTTTTGTTTCTATAGCTAATAAGAGTAGGAAAATGCCTGTTATCCTGAGAAAGGGACAGGCTGTTTGGGAAGTGGGCATCAATTCTCCTTGTCTCAAGCCCGGAAATGGTCCGATGACGCTGAAATATGGATGCATCATTCTGGGTAAGGCTGTAGCCTCTGGGCTGGTAATTCATTCTCAGGAATACTTCGACCGACTTTGTGAACGATTAAGGAAGGCTTCTAAAAAGATGGAGTGTATCAAGTTACGTATCATAGATTGGGGTAGTGATGATATCTCGATAGCATTTTAGGATTTCCACCCTAACATTCATTCATTTAAAATAGTAATATCATGCGTAAGATAAAGGAAATCATCATTCATTGCAGTGCGACCAAGGAAGGTCGCAACTTCACCGTAGCGGATATTGACCGCTGGCACCGCGAGCGCGGAATGCGCTGCATAGGTTATCATTTCGTGATTTATCGTGACGGCAGCATTCATGTAGGCCGTGCGATAGAGGAGGTTGGCGCCCATTGCAAGGGCCATAATTCCATCAGTATAGGCGTCTGCTACATCGGCGGCTTATCGAAGAAAGGCAAGCCGAAGGATACAAGAACCCGAGACCAGAAAGCGGCAATGCGCTCGCTCATCGAGCAGCTGAAGGAGGAATATCCATTAGCCACGATTCATGGTCATAATGAATTTGCCAACAAAGCCTGTCCCTGCTTTGATGTGAAGAAGGAGTGGGGCTAACAGATAGGGAACGCACTGCGTTCCCTATTTATACTTATTACCTGATGCGCCATACGTAGAACATTACATCAAGTCACACTTCTCCCCAGTGTTTTTCTCAACCTTCTCGCCATCTTTCAGGATGCGAGCCTTATAGCCAAACTTCTCAAAACCTTTCTGGAGTTTCTCTGGGGTTGTCTTGTCGGCATTATACTGTACTGTGACTGTCTGGTCTGGCACAGAAGTCTCTATGCTCTTGATACCCTTCTCAAAGCGAAGGTTGCTCTTGATTTTATTCTCACAAGCCGCACAGTGCATCTGTGGGGTTGTGGTGAACACTACGGTCTTGATGTCCTTGGCAAAGGTTACCATTGCCACCATCATCATTGTGAACATTACTAAAATCTTCTTCATAACTTTTCTATTTGCTTTAATCATTCAACTTTAAACATTTTCAATTAAAAGTGTACTCTCACTCCTGCGTAGAACATCCTGCCCTCTACAGGTCCCCAAACCAAGGTTGGCTCGAAATCGCTTCCCCATGGGTTGCTGGCACCATAGATAGGAGTTTTCTGCTTGAAACCAGTCAGGTTCTCGCCTCCCACATAGATACTCCAATGGCGGAACCATCTCGTAACCTGCGCACTCACTTGCTCGAAGCTATGGAAACGAGGAGACCATGACTGGCTTCCATCTGCCAACTGGTAAGGCTCAGGATTGCTGCCTCCACCATTTAACTGCACGGTGGCATCAAATTGCCAAAGACCAAGTGGAGTCTTATAAGAAGCCGTGAAGAGCGCCTTATACTTGCTGGTCAATGGCTTTTCTTTCAAGGTTTTGCCATAATCGTAGGTACACTTCACATCGTTCAGACGATAAGCCGCTGTTATCTCCAAGCCCTTCAGCAATGGATAAGAGGCATCTATCTGGAAGGTGTGGGAATAAGACTTACCCATCAAATTGTAGATGGAGATAAGCCCCTTGTTGGCATCATAATCCACCACCGCTTGATTCTTGAAGTCGGTATAGTAATACTCAGCGTTCAATTTCAGTGTCTTGCCAAACATCGGGATGTAGAAAGCGGTACTCATACCATAGTTCCAAGCCTCCTCTTGCTTAAGTCTATCACCCGTAATCTGAAACTCCCTGCCACTCGCCAAGAGATAGTTGTACTCTGCCAAGCCAAATACCGTGCGATAGCCCTTACCTGCTGACAAGCGGATGCTGATGGCATCGACAGGCGAATACTTCACGTGGAACCGAGGGGTGAAGAAATTGCCATAGATAGAGCTATGGTCGAAACGGACACCTGCCATCGCTGTCAACTTCGTGCCTAACGTATAGGTATATTGGGCGTATGCTCCAGGAGTCGTCTCCTTCTCGTTCATTCTCTGCATCTCCGACAAAAGATAAGGAGAGTCTTCTTGCCCTACTGCCGGTCTTGGAGAAACATTCACATTGGCGCGCTGTCCCAGGTAATCATGGTTGACGCTCAAACCTACCGACAAATTGTGCTGATGAGTAAAATTGGTCTCAAATATCAGTGAGCCATAGAGATTCTTCTCATTGAGGTTGTAGAACCTGTTGCCATACTGGGCATCGAGCTGGTGCATCGAAGCCGAGGACATGAAGGCAATATTGGTACCATGCTCGTGATTGAGGATGAAGGCATGTTTCATATAACCCTCATAGCGGTTGGTATGGAGCTTGATTCGATAAATATCATCACTATGAACATGCGTCTCATCCTGCCCACTGGTACGAATCTCCTTCAAAGCCCCAAGTCCACCATGAAAGATGTAGTGCTTGCCTTTATACAGCCAACGGTTCTGTACATTATATTGTTCTCTGCCTGGCATATCATAGAAACCATCGCCATTGTCATCATGGTTTTTGAGGATATTCTCATGATGCAACAATATCTCCGTTGCCCACTTATCCGACAGATGAACATTGGCATCGGCGTTTACTTCGATTCGACTCTTGGTATCACCAAAGAGGTTTACCTCCACCTGTTGCTCATCCTCTGGCTTCAAGTAATCCACATTGATTTGACCTGTAATCGACTCATAGCCATTCTTCACCGAAGCACTACCCTTGGATACTTGAATGCCTTTCATCCAAGGTCCCGGCACATAGCCCAGGGCGTATGGGATGGCTGCACCACGGAAATTCGGCAGATTCTCGGTGAGCATCTGTACGTAAGTGCCCGAAAGACCAAGGAGTTTGATTTGTCTTGCGCCCGTCGTGGCATCATTATAAGCCACATCCACCGATGGATTGGTCGTGAAACTCTCGCCCAGGTTGCAACAAGCCGCCTTGAAGAGCTCATCCTTGTTCACGGCGATGCCATTCACGGCACCAGCCAATCGGGAAGTGCCCGACTTGCGAGCCACCACCTTCACCTCATGCAAGGTCTCGTCCTTGAAAATGGAATCCTGAGAGGAGGAATCTACAGAGTTATTTTCTACAGAATTATTATATGATGATGACAGAGACACAACCTCTGTCTTATTATTTTTTGCATAAGTCTCAGCACCAATAACCAGCAAGGCACTGAGCAATATATATCTTGAATACATAAATATATTTCCTTTTATCCGAATCTTAAATCTTCGCTTCGGATGATTTTACCTTTTTTATATATGTATGCAACCCTAAGTTTTTACTGATAGGGATAGGCATACGACAATCTTGGCTGCAAAAGTACCAAAAAACTTTTGCAACCTATTTGCAAATATGGAAAAATCAAATAATCAGGAAGTTAAGGAGGGCAAGATAAGCCCTTGGAGGCGAATGCGGAACATTCTGATTCCAATATCTTGCCTTTTGAATGCTACAGATAACAGGACGAGGCAACGTCTGCCAAAGGGCTGGCGCGATGCCTGCAAACATTGGTGCTGCATCGAAATCCAAGTGTTGGATAGAGACCGTAGGCGACAGTTTTACCAGCTCCACTTTCATGCAATGCTTGTTCACCTGTGTGCCCAGCTTACCTTGGCAACAGTCTTGGTGCATGCTACGTTTCACGCAACAGTCAGTCACCATACCCACCATCACCTTGTCATAGTGAAGGCAGTGCATGACGGTAGTACCCACGCTCAAGTAAACCACCATGAGCGAGAGCATCAAAGCCATCAATATGTTGAGCGAACGTTTCATACCTATTTTTTTACACACCTTTCTTTTGTCGGGTTGCAAAATTAAGCATTTTCATCAGAATAAGAACTTAATACCCTCGTAATTTAATAACCTTTAACAGCTCTTGAATGAGCATGAATGACCCCACACTTTCTGTTAATCTTTACTATATTCCTGCGAGAAAACTTGCAGGATAAAGAGAATATGAGTAACTTTGCACACGAATTTCTGAAACTATTGTCTTACAAAGACATAAAATAAGAGAGAAACTATTTTTTAAGGATAATATTGACTCATAAGAACAAATGAAAAAAGGACTATTTGCACTCGCGCTGGGTACCTTTACCTTGGGCATCGCTGAATTCATCATCGAGGGCATCATCACAGACATCGCCAACAACATGAACGTTTCCATCCCGGAAGCAGGACATCTCATCTCCATCTATGCACTCGGCGTCTGCGCCGGAGCTTTCTCGTTGATTCTCATGCATAAATACAGACCCAAGAATATTCTGATGTTCCTGGCTTCGCTCATCACCTTCGGAGCTGTCCTCGCCTCAGTAGCACCTAACTACTGGCTCTTGCTCTGCGCCCGCTTTATAGAAGGTCTGCCTCATGGCGCCTACTTCGGAACGGGTACCATCGTGGCGGTGAAGATTGCCAAAGAGGGTAAGGGAACCAATGCCGTGGCGATGATGTGTGCAGGTATGCCGGTGGCTAACCTGCTGGGTGTGCCGGTGGGAACCTTCCTGAGTCACATGTTCAGCTGGCGAATACCTTTTGTCAGCTGTATCGTGCTCGGACTCATCACCTTATACATGATTCGCAGATGGGTTCCGGATGTAGAAGCACTGCCCAACAACGGTATGAAGGCACAGTTCCATTTCCTCCGCAACAAGGCTCCGTGGCTCATCATCGCAGCCACCTTCCTGGGCAATGGCGGCATCCTCTGCTGGTTCAGTTATATCTCGCCGCTGCTTCAGATGGAGGGCGGATTCAGCGCAGCCAGCATCTCTCTGCTGATGATTCTTGCAGGCGGCGGAATGGTAGTAGGCAATCAGGTGAGTGCCTTGCTTGCCGACCGCTTCAAGCCGGGCCGCTTTACCTGTTATCTCCAGTTTCTGGCGGCAGCGGCACTTCTGCTCACCTTCTTCCTCGCCCCTTTCGGCTGGGTATCTGTGGTGCTGATGTTCATCTGCTGCGTCTGTCTTTTCGGCATCGGATCGCCTGAGCAATTCCTCATCGTGAAGCATGCCAAGGGTGGCGAAATGCTGGGCGGCTGCTGCATTCAGGGCGCCTTCAATCTGGGTAACGCCATGGGAGCTTTCCTCGGTGGTATTCCTGTTGCGATGGGATTAGGATACAACTTCCCTGCCCTTATCGGTGTGCCGATGGCATTGGCAGGAGCCATCTGTCTGCTGATTTTCCATAAGAAATATGAATAAAAATGCGATAATCCGAAATAAATGATTATCTTTGCAAACGAATTTCAAATAAACAAAGAAACATGATGAAAATTAACAAGACTTTCCTTACCCTGGGCTTGGCCGCAACACTCTTGCAGATGCCAGCCTCATCGTTCGCACAGACTGCGGGCGGTAACCGTCAGAATCCTCTTTTAACAAAGAGCAGTCTTCCATTCGGTGCTCCTGACTTCAGCAAGATTCAGGAGAGCGACTACCTGCCAGCCATCGAAGCGGCTATCAGGGAGCAGCGTGCCAACATCCAGAAGATTGTAAACAACAAGAAGAAGCCTAACTTCCAGAACACCATCCTCGCCTATGAGGAGAGCGGTGCGCTGCTCGAAAAGGTGACTAACATCTTCTTCGGTCTCACCAGTGCCCACAAGACTCCGGGCATCGCCGAAACCGAAAAGAAGGCTACCCCATTGCTGACCGAACTCGACAATGAGATTTCGTTCAACAAGAAACTCTTCGAGCGCATCAAGTATGTTTACGACAACGAATATAAGAAACTCAAGGGCGAAGACAAGCGCCTTACTGAGGTTATCTATAAGAGTTTTGTACGCTCAGGTGCCCTCCTTTCTGCCGAGAAGATGGAGCGCATGAAGCAGATCAACTCCCGCATCTCTGAATTGCAGCAGGAATGGGGCAATCTTCTTCCTGCCGCAACCAACAACGCCGTGGTTTGGGTGAACAGCAAGGAAGAGCTCGCCGGATTGAGCGATGCAGACATTGCACAATGCAAGAAAGATGCTGAGAGCCGCGGAGGCAAGGCGCCTTACTGCATCGTCATCATCAACACCACCCAGCAGCCTATCCTCACCAATCTCCAGAACCGCGAACTGCGCAAGAAGGTGTATATGGCAAGCATCCACCGTGCCGACGGAACCAATCCTGATTTCAACACCTTCCCTATCGTAACCGAGATTGCCAAGTTGCGTGCCGAGAAGGGCAAGCTGATGGGATATGACAACTATGCCGACTATTCGCTCGAAAAGACGATGGCTAAGAACAGCAAGAATGTGGATGATTTCCTGAAGCAGCTCATCAAGGAATATGCTCCTAAGGCTGATGCTGAAACCAAGGCGATAGAAGCGTATGCACAGAAGACTGAAGGCAAGGACTTCAAGCTGCAGCCATACGACCGCTTCTATTATTCTGCGAAGATGAAGAAGGAGATGCTCAACATTACCGATGATGAGATCAAGCCATACTTCAACATCGACAGCGTACAGGTGAACGGTGTGTTCTATGCCGCCCATCGTGTATACGGACTGAACTTCAAGCAGCGCAAGGATATTCCAACCTATCACCCAGACATGAAGGTATTCGAGGTGAGCGATAAGAACGGCAAGCCAATCGCCCTCTTCTACAGCGATTACTTCCGCCGTCCTACCAAGCGTGGCGGTGCATGGATGAGCGCCTTTGCCAAGCAGAGCAAGCAGCGCGGCCAGTTGCCTATCATATATAATGTATGCAACAACGCCAAGGCACCGGAGGGTCAGCCATCTCTCATCACATGGGATGAGGTTACTACCCTGTTCCATGAGTTCGGTCATGCACTTCACGGAATCCTTTCCGACTGCAAGTACAATACCCTTTCAGGAACAGCCGTTGCCCGCGATTTCGTAGAGATGCCATCCCAGTTTAACGAATCGTTTGCTTCTATTCCGGAAATATTCGACCATTACGCCCGTCATACCGAGACCGGTGCTGCGATGCCAGCCGATCTGAAAGAGCGCATGCTGAAGAGCATCAGCTTCCAGACCGCTTATTCACTGGGCGAGAATCTGGCTGCGACCTGTCTTGACCTTGCCTGGCACAAGATTAGCGAAGAAGAGGTGCCTTCACCTTATATGGCAGGTGCCTTCGAGAAGGAAGAGCTCCACAACATCGGTTTGCTCAACACCCAGATTCCTCCTCGCTACAGCACATCATACTTCAACCACGTATGGGGCGGCGGTTATGCTGCAGGCTATTACAGCTATCTCTGGACAGAGGTGCTGGCTGTGAACATCGCCGACTACTTTGCAAAGCATGGTGCCTTAGATCCAGCCGTTGGTCAGGCATTCCGCGATAAGATTCTGAGCCGTGGCAACACCAAGGACCAGATGGAAATGTTTACCGACTTTACTGGTATGGAGAAGCCAGATGCTTCCGGATTTCTGAAAGCAAGAGGTTTGTAATGCATAAAATTACGATATGAAACAGGTAGAGGGTGTGCCATAAGTTAATGACACACCCTCTTTCTTTATCCTTTTACTGCCTGAGGTGTCCAGCTCTTCAGGAATCTGAGCACCTTTTCTTCGTTATATCCCTTACCTTCTTCCAGAAAACTGGAATCCTGGATATGGAGAACCTTTCCGGTTTCATCGAGCACCACAAAGACCGGGAATCCTAAACGCTGAGGATTGTTCAGTCGCTTCATCAGCTGCTCAGCCTTCTTCACCGCCGCATCACCGGCAGTTTTTCTGCGATTGTAGTTCACATGAATATATTCGAAATGATCATTCACCATCTTGTTGACCGCAACATTTTTCTCCACAAAATAGGCAAACTTCAAGCACCATGGACACCAGTTACCACCTACCTGACAGATAACAAACTTGCCATTCTTTCTAGCTTTAGCCAAAGCCTCATCAATCTGAGCCATCGGATCGATGCTTTCATTATACACCTTCTTGAGAGCAGTCTGCACCTGAGCAGGTTTCAATGCTCCAGCCTGGTCGAGCGAATCCAGTTTCTTCATCATCTCCTCCGCCTTCACGGTAGAGAATGCAATCTTACCTTCCGGATTGATAAGATAAGAGGTAGGAATCCATGAGATGTGATAATCCTTGGAAATCTTTGTTTCCTTCCATTTCTTAAACTCACAGTATTGCAACCAGGTATACTGATTATCGCCCAGATATTTCTTCATCTTCGCCTCATCGGTATCAAAAGAAACACCCACTACCTGGATCTTGGTATTGTATTTGTCATAGATAGCCTTCACCATCGGCATGTCTCTTCTGCAGTCAGGACACCAGGAAGCCCAGAAATCGAGCACGGTCCAGACACCCGGAACCGTCTTTCCGTCTTTATCCTTCTGAGTCTTCTTATCTGAGAGCTGGAAGATTTTCTTACCCGTCTTACTGTCAGTAATCGTGAAATCGGGAGCCTCGGTGCCTACAGGCAGCAAGTCAAGCGAAGTCTGTGCTCTACCGACGACAGCCGTCGTCAGGAGCAAAAAGAATAATAGTTTCTTCATACAATTTTTCTGTTTTGTCTGTTACTTCAAAATATATATACTTCAACCTACAAAATTACATCATTTTCCAGTATCAAGTCCATAAAGCAAGATTTTATTACAGAAAATTAACCATAAAAGACTAGAACTGATAATAAATGAACGGCTGTACACTCTCCTGAGAAACCTCAACTACCATCTGCAGACAGATGATGAAGAGCAGCAGTTTGGTCACCCAAGGCAGAAGTATGAACCGCGCCTGAAGACGGTGATACTGGCGCTCGGTAAAGAGATAGCTCAGCATGACACCTATGATGCAAAGCGTCCAGGCAGGACGGGCATGGAAGAAAGGCACCAGATAATCGATACTGAAATCATTTGCCACCTTATCACACATCTTCCCCAACACCCCCAAATCCTTAGCACGGAAGAACGACCAAGCAAAGCATATATATAAATAGGTGATGAGCCAGCTGAGGGAATTGCCAGCCAGCGTACGAGGAAAGCTTATGCCCAACTGACGGCTGAAGAACTTATGCACCACAAGTCCGAAACCATGAAGAGCACCCCAGATAACGAACATCCAGGAAGAGCCATGCCATAAGCCTGCCACCAGCATGGTGAGGAAGTTGTTGAAATACATGCGCACCTTTCCCTTCCGGTTTCCACCCAGCGGAATATACACATAATCGCGGAACCAGAAGGAAAGCGAGATGTGCCAGCGATGCCAAAACTCGGTAACCGAGAGTGAGCGGTAAGGGAAATAGAAGTTGTCGGGTAGATAGAAACCCAGGATAGCTGCCACACCGATACTCATATCGCTGTATCCCGAGAAATCGAGGAAGATCTGGACAGGGTAGCCGAAGAGTGCTGCCAGATTCTCGAAACCCGAGAAGGTTTGCGGCGCATCAAACACCCAGTTGTTGAACTGTGCGATATAATCGCTCAGCATATTCTTCTTGACCAGTCCCAGCATGATGAGAAAGAGTCCCGTCCACAGCATTCTACTGGAAGCCTGTTCGTTTCGTTTCAGTCTGGGTATCAGATTGGCGGCACGGGTGATAGGACCCGCCATCAGCAGCGGAAAGAAGGTGAGATAGAAGCAATATTCCAGGAGCGTTACCTCCATGTCGAACTTACGCTTATAGGTATCTACCGCATAGCTGATAGCCTGGAAGGTATAGAACGAGATACCTACAGGCAGAGCAATAGACTGCAGGGAGAAGTTGGTGCTGAACATCTCGTTGACTACATCGCCAATGATGAAATTGGTATATTTGAAATAGCACAGCAGAGTCAGGTCTACAAGCACCACGAAGGTGAGCAGCGCCTTGCGCGCCTTCCCTTCATGCAGTCTCATTTCCTGGGTTACGGCATAATTGATGCAAGCCGTAAGCGGCAGCATCCACATCACCATTCCGTTCACCTTATAGGCAAAAAAAGGCTGAAGCAGATGACATACATCATCATGGCTGTGCGCGAATAGCTCTTGAGCAGGGTATAAATGGCAAGGAAGAAGATGAAGAGCAGCGCAAACGGAATGCTGCCCATCATCAGCGGAGAATCTGCCTGATAAACAAACAGCCGCTCTATCCAATGCCACAAGGCACATATTTCGAATGTTGAATAATTCATTTGTCTGTTCTGAAGATATTATTTATTGAACTCTTTCTTATACGGAGTCTTTATGGTTTACATGTTTTACCGCTGGAACCATCTTGTCAGCAGCCGGAGCCGTTTTTCCAGCAGTTGCAGGTTCCTTGGTTGCAGCAGAACTTTCTGGGGTTTCAGGCACAGTTTCCTCAACAGGCATAGAAAGAGAATCCTTCTTCACAGCCGTACTGTCAGCCCTGTGTTTTGTTCCAGGAGGCAAGATGGTAATCTGTCTGTATCTGCGGTCACGCTTATCCGGCATTTCCAATCGGAACGGATGCACACAATGACCGCTATTCATCCACTCTACAATCTTATCCATCCACATGGCAGATGAAGCCATAGTCGGATGCCGGCCGTCTTTCTGGCGTTCGAAGGTAAGTTTGTAACTAGGATAATAGCCTCGTGGTCCCATCACCTCACGGAGGAGTTTGTTATAT
>contig00003
[truncated: 2,852,464 more chars]
