# Supplementary material for: Expansion of intestinal Prevotella copri correlates with enhanced susceptibility to arthritis
Source: eLife. 2013 Nov 5;2:e01202. doi: 10.7554/eLife.01202 (PMC3816614; doi:10.7554/eLife.01202)
Supplement: Figure 2—source data 1. — DOI: http://dx.doi.org/10.7554/eLife.01202.010 [file elife01202s003.zip › Figure_2/Panel_B/assemblies/Subject_089B_FE.kept.fa]

>contig00001
AACGTGCCCATCCCATAAGGTGTTGTCGGCAAGGATATAACCGCCGGGATTCAAGACGCTCATCACCATCTCATAGGTCTCGATGTAGGTGCGCTTGTCGCCATCGACAAAAGCCATGTCGAACATAACTCCCAATTTGGGTGCTTCCACATTGGCATCACCTATGCGGAAATCTATCTTGTCGGCTACACTGGATCCCTCTATCCATGGTCGGGTGAAATCTTCCATCTCGTCATTGATTTCAAAGGTATAGAGTTTGCCGCCTTCCTGCAAACCCTCGGCCAGACAGATGGCGCTGTAACCGCTGAAGGTTCCTACTTCCAGGATGTTTTGGGGACGAATCATTTCTACCAACATTTTGAGCAGTCTGCCTTGGATATGACCGCTCGCCATGCGACCGTGAATCGTATGGATATTAGTGGCGCGGTAAAGACGGTAGAGGTAATCGCCTTCTGGCTCCATGTGGTCGCAGATGTACTTGTCGATGCTTTCTGTCTCAGTCATATTCCTATTTGTTTGCAATGATGCCAGCTATGGCAAGGTCGTAGGATGCCAGACCGAAGCCACAGATGACTCCGAGGCAGGCGCAAGAGATATAAGAGTGGTGGCGGAACTCCTCACGCTTATGGACATTGGAGATATGAACCTCCACACATGGGCACTTCAAGCTGCGGATGCAATCTTGCAAGGCAATGCTCGTGTGCGTATAGGCTCCTGCATTGAGGACTACACCATCGTATGAAAAACCCACTTCCTGCAACTTGTTGATCAGCTCACCTTCGATATTGCTCTGGTAATATTCAATTTCTACATCAGGAAATTTTTCCTTCAATTTTGGCAAATAACTTTCGAAGGAGTTGCTGCCATAAATGCCCGGTTCACGGACACCGAGGAGGTTCAGGTTTGGACCATTGATAATTTGTATTTTCATAATCCCTTATTATTTTATCCGTTTATGAATATTTTTTtGTAATTTTGCAGAAGTTAGAGTGTTCTTCCATCATGGAAGATTGAGACTGTCTCTTTTACTTCTAACTGCAAAGGTAATAATAAAAATGGAAACAAGCAAGAAATCAAGTACGAATATTGTTAAGGATTATGTGAGATACCTCAAATTGGAGCGTAATTACTCACCCAATACGTTGGAAGCTTACCAGCGCGACTTGCGTTATCTCCTTGAATTTGTCAAATCCAAGGAGATTTCCCTCTTGGATGTCAAACTGGAGGATTTAGAGGAGTTTTCTGCGGGTTTGCATGATAAGAATGTTGGTGCTCGTTCCCAATCGCGTATCTTAAGTGGAGTGCGTTCTTTCTATCGTTTCTTGATGATTGAGGATTATTTGAAAAATGATCCTACGGAGCTGCTTCCTTTCCCGCAGATTGGACAGCATTTGCCGGAATATCTGACTGTGGAGGAGGTGGATCTGTTGGAACAGGCTATTGATCTGACGAAATGGGAAGGACAGCGTAACAAGACAATCATAGAAGTCCTGTTCTCCTGTGGGTTACGAGTGTCGGAATTGGTAAATCTCAAATTAAGCGATATCTTCGAGGAGGAAAAATTCATCCGTGTTTTGGGAAAGGGAAGCAAGGAAAGACTTGTTCCGATTTCTGAAACTGCCATCAAACAGTTGCATTATTGGTATATGGACCGCAATCAGATGAAAATCAAACCGGGAGAGGAGGATTATGTTTTCCTCAATCGACGGGGTGCTCATCTTACCAGAACGATGATTCTTATCATGATTAAGAATGCGGCAAAGGATGCAGGAATCAAGAAAACCATCTCGCCTCATACCCTTCGGCATAGTTTTGCAACAGCCTTGCTCAAGGGTGGTGCCGATTTGCGTGTTATCCAGGCCTTGTTGGGTCATGAAGATCTGGGAACGACAGAAATCTATACACATTTGGAAACTTCCGACTTGAGGCGGGAAATCTTGGAACATCATCCGAGAAATATCATGTATCGCGAGAAGATGAAGCCGGAAAGTGCTTCTGATGACCATCTTGACTGATAAACATTTAAAACTGGAATATTTTtCATTCTAATGTGACTGAATATGAAAATAAATGCGTAACTTTGCAGCCGCAAATAAATGATATATCAATTTTTAAAAGAAGAAAAGGAATAAATATGGCATATTTGTTTACGTCAGAATCAGTTTCTGAAGGACATCCTGATAAAGTTGCAGACCAGATATCCGATGCATTGTTAGACCAGTTCCTGGCTTACGATGAGCATGCTCATTGTGCTATCGAATCTTTCTGTACTACTGGTCAGGTGGTTATCATGGGCGAGGTTCGCTCTAACGAATACGTAGATTTGCAGACTATCGCCCGCAAAACAATTAAGAAAATCGGTTATACCAAATCAGAATACCAGTTTGATGGTGACTCTTGTGGTGTTCTTACTGCCATTCATGAGCAGAGTGATGATATCAAcCGTGGTGTGAGCCGTGAGGAAGATGAAGAtCAGGGTGCTGGTGACCAGGGTATGATGTTCGGCTATGCTACCAATGAGACAGATAATTATATGCCAGTCTCTCTTGACTTGGCCCAGCTCATCATGAAGGAACTCGCTGCTATCCGTAAGGAAGGTAAGGTAATGACTTATCTCCGTCCGGATTCCAAAAGTCAGGTAACGGTAGAATACTCTGATGACAATATTCCTCAGCGTATTGATACAATCGTTGTTTCTACTCAGCATGATGATTTTATCAAGGATGCAATGGGTAATGATGATGACGATGCTATGCTGGCTAAGATTCGTGAGGATGTTATCAACATTCTTATCCCACGCGTGAAAGCACAGTTGGGCGACAAGGTATTGTCTCTTTTCAATGATGACATCAAGTATTTCGTCAATCCTACAGGTAAGTTTGTTATCGGTGGTCCTCATGGAGATACCGGTCTGACAGGTCGTAAGATCATCGTGGATACTTATGGTGGTAAGGGTGCACATGGcGGTGGCGCtTTCTCTGGAAAGGATTCAAGTAAGGTGGACCGTTCTGCTGCTTACGCTGCTCGCTATATTGCCAAGAACATGGTAGCTGCAGGTGTGGCTGATGAAATGTTGGTGCAGGTAAGTTATGCTATTGGTGTGGCTGAGCCTGTCAGCATCTATGTGAATACTTATGGACGTAGCCATGTGAATATGAATGATGGTGAGATTGCCCAGAAGATTTCTCAGATGTTTGATCTCCGTCCAAAGGCTATCGAGCGTCAGTTGAAGCTCCGTCAGCCAATGTATCTGGAGACTGCTGCGTATGGTCACATGGGTCGAAAGAATGAGGTAGTGGAAAAGACTTTCACCAGCCGTTATCATGATACCAAAACTATGCAGGTAGAGTTGTTTACTTGGGAAAAACTCGATAAAGTAGAGGAAATTAAGAAAGAGTTTGCCCTTTAAAATGGGATTAGACTCAAGAAAATAGAATTTATTCCCTAGAGAGCCTGGCTTTCTAGGGATAACTTATTATTTATAGTAGAAGGATGGCGCAACAAGCAGATTCAACAATCATAGAAACTCCTGAGTCAGATGTGGCACAGGAGCCTTTAAAGCATACAGGAGTATTGACTCCGAAGCAAGTGCTGAGTTGGTTGCCCAAGAATGCGACACCTGCTCAGCAAGATTCCATGGTGCGAGCGCATATCAAACCATGTGAGATTCATTGGAGCGAAATGCCCGATACCTTGCATCTTCCTGGGCATCAGCCAGGCAAGAGTTTTAGGGACGTCAGCTTACCGCAGTATTATCGTGAGTCTTTCTTCTCGAAAGATTCGCTCTTTCATCCAGAATTGAAGGGCGGAAGATTGGGTGTGGCAGGTGACCCGGTGCCTTATACTGTAGCTGCCGATGATTTTGTCACGATTTTGCTCTTGTTCTGCTTTCTGATAGCATGTGTGGCCTTCACCAAGTCTCGTCAGCTTATCATTCGTCAGGCAAAGACTTTCTTCCGTGTACCACGATTTGGTACCACGGTGATAACCGAGACGTCCAACGAGTTGCGCTTCCAGTTGTTTCTGGGATTACAGACTTGCTTACTGATAGCCATCGGCTATTTTATGTATTCCAGGGCTTCTATCAGTGATACATTTACAATAGACCAATATCAGgTGATTAGCATCTATGCAGGGTATGCTGCAGCTTACTTCCTGTTGAAGGCATTGCTCTATTCGATAACAGGGTGGGTGTTCTTTGATAAGAAAAAaaCGAACAATGGATGAAGGCATATCTCTTCTTAGTGTCGTGTGAAGGTGTACTGCTTTTCCCTGCTATCATGCTGATGACATACTTTGGTTTTTCCATTCAAGCGGCTGTGATTTATACACTTATTGTAGTCGGAATCATCAAAATATTGTCTTTTTATAAGTGTTTCATCATCTTTTTTCGAAGAAAAGGCGCTTTTTTGCAAATAATTTTGTACTTTTGTGCCCTCGAAGTGGTACCTCTTTTCGCTTTGTCAGGCGGATTGGTATTGATTAGTCATTATTTGAAAATAAACTTTTAGGACAAAAATGATAAAGAAGATTTTAGTTTCTCAGCCAAAACCAGCGAGTGATAAATCTCCGTATTATGAATTAGAGAAGGATTTTGGCGTAGAATGCGTGTTCCGCCCATTCTTCAAGGTTGAGGGACTTACAGCGAAGGAGTTTCGTCAGCAGAAAATCAATCTGCTCGACTATACTGCAGTAGTTTTCACCTCTCGTCATGCAGTGGATAACTATTTCAAGTTGGCCAAGGAAATGCGTATTACTATTCCTGAAGACATGAAATACTTCTGCGTGATTGAGACGATTGCACTTTATATCCAGAAATATGTGCAGTATCGTAAAAGAAAGGTGTTCTTTGGTGAAACAGGTAAGATTGATGGTCTCCTCGCACAAATGTCACGACACAAGACAGAGAAGTATCTCGTGCCACTGAGTTGTGTTCATAATGATGATATCAAGAATGCTCTCGACGAGAAAAACCTGAAGCATACAGAATGTGTGATGTATCGTACAGTAAGCAATGATTTCACAGAAGAGGAAATCAAGAGCTTCGATTATGATATGATGATTTTCTTCAGCCCAACTGGTGTGAAGGCTTTAAAGAAGAATTTTCCTGATTTCAAGCAAGGTGATATCGCTGTTGCTGCTTTTGGTCCTGCTACAGCCAAAACTGTAGAGGATGAGAATCTCAGACTCGATCTGGAGGCTCCTTCCAAGAAATTCCCTTCTATGACAGGTGCCTTGAAAGATTATCTCGAGAGAAATAACGAATAATTAAGTTCTGGGAGAAGTACTGAGGGATCTCTAATAAATCCGGAGCGATTTCTATGGTCCTAAGATCTCTATAGAACTGTATATTAATATAGCCTAATTGATAGGAATGTCAGAACAGAAGACTTTTACATTACCGAAACAAGAGAGGTTGTGTAGCAGAACGCTCATAGAACAACTCTTTTTGGGTCATTCCCAACATAAGAAAGAATGGCCGGTGAGGGTAGTGTATCAAGTCGTGAAAAGGAAGGATGAGGATGATGCGCAAGCGGAAGTCTTGATGAGTGTGTCTAAGCGCTATTTCAAGAGAGCTGTAAAGCGCAACTTGGTGAAACGCCAACTTCGGGAAAGCTATCGTCTTCATAAGGCAATTTTGACAGATGTACTTGCTTTGCATCCGGATACTAAAATCCTCATTGCCTTTATTTGGCTTTCTGGACAAACCTATGATTCTGTGAAGGTTGAGAAAGCTGTTAAGGCGGCATTGGAAAAGGTAGTAGATAGTTTGGAACGATGAAAAAGCTGCTAACTTACCTGCTGGTGATGCCGATACTCTTTTATCAAAGATGTATCACGCCTTTTACTCCGCCGTCTTGTCGCTTTACACCCACTTGTTCTGAGTATGCTCGTCAGGCGATTCTGAAGCATGGACCGTTTAAAGGGCTCGCTTTGGCTATTTGGCGAATATTAAGATGCAATCCATGGGGTGGTTCGGGTTATGACCCCGTGCCGTAAGTTTCCGAAGGTGATTCGGGCCCCTTACACATATTTTATATAATATATAACAATCTCATTCGATGGCAAAAAACTTTGTTGAAGAATTGAAATGGCGTGGTATGCTGGCTCAGATTATGCCAGGTACAGAGGAATACCTCAACACCCACATGGTGTCTGCTTATCTTGGTACTGACCCTACCGCAGACTCTCTTCATATCGGTCACCTTTGTGGAATCATGATGTTGCGTCACTTGCAGCGTTGTGGTCACAAGCCTTATCTGCTTGTTGGCGGTGCTACAGGTATGATTGGCGACCCTTCTGGCAAGAGCCAGGAGCGTAATCTTCTCGACGCAGAGACTCTCTATCATAACCAGGAAGCTATCAAGAAGCAGGTATCTAAGTTCCTTGACTTCGATGGTAATGAGCCAAATAAGGCCGAGTTGGTAAACAACTACGACTGGATGAAGGACTTTTCTTTCCTCGATTTCGCTCGTGTGGTAGGTAAGCACATTACCGTTAACTATATGATGGCAAAGGATAGTGTACAGAAGCGTTTGAATGGTGAGGCTCGTGACGGCTTGtCTTTCACAGAGTTTACTTATCAGTTGCTTCAGGGTTACGACTTCCTTTATCAGTATGAGAAGTATGGTGTGCGCCTTCAGTTGGGTGGTAACGACCAGTGGGGTAACATGACTACTGGTACTGAGTTGATTCATCGTACTCTCGGCAATGATGCAGAGTGCTTCTGCCTCACTTGTCCTTTGATTACCAAGGCAGATGGCAAGAAGTTTGGTAAGACAGAGAGTGGTAACATCTGGTTGGATCGTAATCGTACTACTCCTTACGCTTTCTACCAGTTCTGGTTGAACGTAAGTGATGACGATGCTGAGAAATATATCAAGATCTTCACCGACCTCGATAAGGAGACTATTGATGCTCTCGTAGAAGAGCATAAGCAGGATCCAGGTCGCCGTGTTCTCCAGAAGCGTTTGGCTGAGGAGGTTACTGTAATGGTTCACTCTCAGGAAGACTTGGATATGGCTATTGCTGCCAGCAACATCCTCTTCGGTAAGGCAACCAAGGAGAATCTTGCACAGCTTGATGAGGCTACCTTGAATGATGTATTCGCTAATGTACCTCATTATGATCTCGACAAGAACTTGCTTGGCGGAGCAGCAGTTGACCTTTTCAATCAGGAAGGTATGCAGATCTTCCCAAGTAAGAGCGAAATGCGTAAGCTCGTTAAGGGCGGTGGTGTTTCACTCAACAAGGAGAAGCTTGCTGCTTTCGATCAGATAGTAACTGCAGACGACCTTATTGATGGTAAGTATCTCTTGGTACAAAAGGGCAAGAAGAATTACTTCTTGATTACCGTGAAATAATCGTTAAAAGTATTGAAAATATTTGGTAGTGGAGAAAAAATCCACTACCTTTGTACCCGATTTATTGTCCTATGGTGTAATGGTAGCACTACAGTTTTTGGTTCTGTCAGTGGTGGTTCGAATCCGCCTGGGACAACATCTCGCAAATAACCCTTCAAGTCTTCACGGATTTGGAGGGTTATTTTTTTGTGATTTATCTAAAATAGAAATCGTAGAACCTTATTTCCTGAGAATTTTTACTTTTATCTGTTATTTAGGGATAATAGACGTGAAAAACAGGTCGTAAATTAAGAAATAAGTAAAAAGTGATATTCTTTCGTACATATTTAATAGTGAGATTCAAAAATATTTTGTATCTTTGCCCTCAGAACAAACAAATCGAAAGAAGTAATGAAGACGAATTATGAATTGAGATACGCATCCAATCCTGTTGATGCAAAGTCGTATGATACCTCCCGATTGAGAAAAGATTTCTTGATCGAGACTCTTTTTGTGGCAGATGAAGTCAATATGGTGTATTCCATGTATGATAGAATGATAGTAGGTGGTGTTATGCCTGTCAAGGAAAAACTGAAGTTGGAGGCCATAGATCCTCTGAAAGCTCCATACTTTACGACCCGTCGTGAAATCGGAGTTTTTAATGTAGGCGAAGGTGTAGGTGTCGTTCAGGTAGGAGAAGAGGTCTTTGAGTTGGGGTTCAAAGAGGCTCTTTACATTGGTAGTGGTGAGCGTGATGTATTCTTTGAAAGCAAAGACCCAGCCTGTCCAGCCAAATTTTATTTCAATAGTACAACGGCTCATCAGAGTTATCCATGCAAGAAGGTGACGAAGGCTGATGCAATCAGTGTACACATGGGATCACTGGAAATGAGCAATGAGCGTACTATCAATAAGATGTTGGTTAATCAGGTATTGCCTACTTGCCAGTTGCAGATGGGTATGACAGAACTTGCTACAGGTTCTGTTTGGAATACGATGCCAGCCCATGTTCACAGTCGTCGTATGGAAGCTTATTTCTATTTTGAGGTTCCTGAGAGTCAGGCTGTGTGCCATCTGATGGGTGAACCGCAGGAAACCCGCCATATCTGGATGAAGGGCAATCAGGCGGTTCTTTCGCCAGAATGGAGCATACATAGTGCTGCTGCCACTCACAATTATACCTTTATCTGGGGTATGGGAGGTGAAAATCTTGACTATGGTGATCAGGACTTTTACGAGATTACAGACTTAAAATAATAAAATACGTATGGTCTGAAGGAGTGTTTCGGAAGACCAGCGTATGAAAGATAATCATAAACAACTATAAATCGAACAAAAACATGGATTTTTCTAAGTTATTCTCTCTTGAGGGTAAGGTAGCCCTCGTAACAGGTGCCGCTTACGGTATTGGTTTTTCAATTGCTGAGGCTTATGCTAAGGCTGGTGCAAAAATCGCTTTCAACTGCCGTAGCCAGCATCACATGGATCAGGCTTTGGCTGACTATAAGGCTAAGGGTATTGATGCTAAGGGTTATATCTGTGATGTAACAGATGAAGAGCAGGTTAAGAATATGGTAGCTGATATTGAGAAGGAACTCGGTGTAATCGATATCTTGGTTAACAATGCTGGTATCATCAAGCGTATTCCTATGACAGAAATGTCTGTAGAGGACTTCAAGCAGGTTATCGACATAGACCTCAATGCTCCTTTCATCGTTTCTAAGGCAGTTCTCCCTGGTATGATCAAGAAGGGCCATGGTAAGATTATCAACATCTGCTCTATGATGAGTGAGTTGGGCCGTGAGACAGTTTCTGCTTATGCTGCAGCTAAGGGTGGTTTGAAGATGTTGACCCGTAACATCTGCTCTGAGTTCGGTGAGTATAATATCCAGTGTAACGGCTTGGGCCCTGGTTATATTGCTACTCCACAGACAGCACCTCTTCGTGAGCGTCAGGCAGATGGTAGCCGTCATCCATTCGATAGCTTCATTTGCGCTAAGACTCCAGCTGGTCGTTGGTTGGAACCAGAGGAGTTGATGGGTCCTGCGGTATTCTTGGCTTCTGAGGCTTCAAATGCAGTAAATGGTCACATCCTCTATGTAGATGGTGGTATTTTGGCATACATTGGCAAGCAGCCTAAATAAAGAAGCTTTCGTCTTTCCAAAGAGAGACTTATATAAATGAAATAGGGCAGCCCGATATGGGCTGCCCTTTATTTGTCTTAAATAATCTTTACAAATTATTCATTGATAGCATCAGCAAGTTCTGCACCGGCCTTGAATTTAGCTACCTTCTTAGCTGCGATTTGGATCTTCTCCTTAGTGGCAGGGTTGATACCCTCACGAGCAGGGCGCTCGCTGACACTGAATGTGCCGAAACCTACCAACTGGATTTTATCACCAGCAACGAGAGCCTCTTTGAGAGCGTTAGTTGTAGCGTCAAGAGCCTTCTTTGCATCAGCCTTGCTAATACCAGCACCAGCTGCAATCTTGTCGATCAATTCTGTCTTGTTCATAATTTTTCTTTATTAAATGATTAATATTTTCGTTCCTTATCCAATTTTGCTTACAAATATAGGTTATTCCTTTTAAAAAAACAACAAAAAGAGAAGAAAAATGTAGATTTTATTGAAATTTAAGTGTAATATGCTTATTTTATGGTGCTATAACGGATATTTTTCGTAATTTTGCCCCAAATTTCGTAAAAAGATAAAGTTTTAGATTATGCGTAATATACCTATAGTTACAAAGAACTTGCTGATAGTGAATATCGTGGCTTTCCTGATTACATATATATTGGGAAAGGATGCTTCAGGTGGTTATGTTCTAAATGATCTCTTGGGACTCCATTTCTTTATGGCATCTGATTTTCAGGTCTATCAACTGATTACTTACATGTTTATGCATGGTGGTTTCGAGCATATTATCTTCAATATGTTCGCACTTTGGATGTTTGGTTGTGTCGTGGAAAAAGTGTGGGGACCTAAGAAATTCCTTTTTtATTACATAGCTTGTGGGTTAGGTGCAGGATTGTTCCAGGAGTTGGCTCAGACTATTCAGTTTTATTTTACAGCGTCTGAACAGTTTCCGGAATTGACAATATCCCAATTATGGACCATAGGACATAATAGTGCTGATGTTTTGAATGGTTGGACTACCGTTGGAGCTTCTGGTGCCATTTATGGTATTTTGTTGGCTTTTGGTATGATATTTCCTGAGGAACGTATTTTCATTTTCCCATTGCCTATTCCTATCAAGGCTAAGTATTTTGTAATAGGATATGCTGCTATCGAATTGGTTTCTGCCATTGCTACAACAGGTGATGGTGTGGCACATATTGCTCACCTTGGTGGTATGGTTGTTGGATTCTTTATGATTCGTTATTGGAGAAAACAAGTTAATGGATATAGTGGCAGCAGTGCTCGTGATGCTTTCGAGAAACTTCGTGATTCTTTAGGTGGAAAGCGTAACCGTCAGCATTTTAACTATACCCGCAATCATAATCCTCAGTCTGATAATAACTCTTATCAGTCTCATCAGCAGGATTGGGATTATAATGCCTACAAGCGTGCCACCCAGGAGGAGATAGATCGAATCCTGGACAAGATTCGCAAAAGCGGCTATGATAGCTTGACAAAAGATGAGAAGCAGACTCTTTTTGACCAGAGTAAGAAATAAGCTGGTCCTTCTGGGTGTCATGTATGATATTGAATGGATGTATGATATAAAGAAATAAGCGGTAAGATTATGTTTAAACAATTGAGGCAGTTTTCTATCAGGATGATTGCGGGAGCAAATATTGCTACCATAATCATCCTGTTTCTTATAGGTTTTTCAGATCATCTTCATCCGGAAAGATTTGCCATGTTGTCTAATGTTGGTTTGCTTTTCCCTGTTTTTCTCTTTATCAACTTAGGGTTTCTTATCTTTTGGCTGATATTTAAGGTGCGTTATGCGCTGATTCCTTTCATGGGGTTCATTATCTGTTATGTACCTGTGCGAGAATATATTCCCTTCAATATTCCTCAAGAGGCTCCGGAGGGTTCCATCAAGATCCTTTCATATAATACCTGGGCTTTTGCAGAGGGAGAAATGGGAGAAGACGGCATTAATCCTATTGTGAAGTATATCAAGGAACAGAATGCAGACATTGTATGTCTTCAGGAAGCGGGGCATAATGGGGATGTGGAGAACCAGTTGGATTCTCTTCTCTATCCGATGTATGCTTATCGGGATACAACCTGGCATTTGGGAGGCGGTAATGTGGTAGGCATATTGAGCAAATATCCGATTCTTTCTAAGGAACGTATCCCATATGAGTCAGCGGGAAATCTCAGTGTGGCTTATCAGTTGGAAATCAACCATGAAAAGGTGCTCTTGATTAATAATCATCTGGAAACGACGGGGTTGACCTTGGAAGAACGGGCACAGTTTAAGCAACTTATCAAAGGAAAACTGGAGACTGATACTGCTGAAATCACTTCCAAGTTGCTGGTAGTGAAATTGGGAGAGGCCACCCGTAAGCGAGCATCACAGGCAGAAGCAGTCGCAGATTACATCCGTCAGCATCGGGATATGAGTATTATTCTCTGTGGTGATTTCAATGATGGACCGATTTCTTATTCCCATCGAACCATTGCCAAAGGACTTACAGATTGCTATGTAGCAAGTGGCAACGGACCGGGTATCAGTTATCATCATGCGGGATTTTTTGTAAGGATTGACAACATGATGTGTTCAGATGACTGGGAACCATACGAGTGCAAAATAGACCGCAAAATATCGTCATCAGACCATTATCCTATCGTTTGTTACCTAAAAAAGCGGGATAAATAGCAAAAAAGCCTCAAATTATTCTTATAAAaGAAAAAAAaTGATTATTTTTGCACGTCATATGTTGATAATAAAGAAAATTAGATGAAGATAAAATAAATAATTAATAATAAATAATAGAAATGCAAAACAAAGGAATTGTAATTTGTGTTGCCGTCTTATTGACGCTTGCAAGCATCTTCTATCTGTCATTCTCAGTAGCAACAAGCTACTATGACAGTGAGGCTGCAAAGATCAAAGACCCTATTGCACAGCAGGACTACAAGGATTCTGTGAAGTACTTGGGTGTTTATTCTTATCAGAATTGCTTGGAAACTCAGATTGGTCTTGGACTTGACCTCAAGGGCGGTATGAATGTAATTCTTGAGATTTCTGTACCTGATGTAATTGAAAACCTCGCTGACCACAAGACAGACGCTGGTTTCACCAATGCCATGAAGGAAGCCAGAGCTCAAGAGGAAGCTAACGGTGGTGACTTCGTGTCACTTTTCATTAACGCTTATCACAAGAGCGCACCAGGTCATAAACTCGCAGAGGTTTTTGCTACCCAGCAGTTGCAGGGTAAGGTTTCTCCTCAGAGCAGCGATGCAGAGGTAGAAAAAGCTATCCGCAGTTCTGTACAGGATGCTATCGACAACTCTTTCAATGTTGTACGTACTCGTATTGATAAGTTTGGTGTTGTACAGCCTAACATCCAGAAGTTGGAAGGTCAGCAGGGTCGTATCATGGTAGAAATGCCTGGTATCAGCCAGCCTGAGCGTATGCGTAAGATGCTTCAGGGTAGCGCTAACCTTGAGTTCTGGGAGACATATAACTCAGAAGAAATTGCTCCTTATCTCCAGCAGCTTGACACTCGTCTTGCTAATGGCGACCATGAGGTAGAGGCTAAGGATTCTGTTGCTGCTGATTCTGCTAAGAATGAAGTTGCAAAGGCAGAACCTGCTAAGGCTGCTCCTAAGTTGAACCTCAAGAAGGGTGATGAGGCTAAGTCTAAGATCAATGCTGAAAAGCAGAGTGCTGCTGCCATCAAGGCTCATCCATTGCTGGCTCGTTTGCAGTTGGTTCCTGGACAGGGTCTGAGCACTGTGGGTTATGCAAGTGTTCGCGATACTGCAGCTATCAACAAGTTGATCCATTCTGCTTTGGCTAAGCAGGTGTTGCCTTCAGACTTGAAGTTGCTCTGGAGTGCTAAACCAGCTGACCATTTGAATGTGAAGAACATCTATGAACTCCATGCTTTGAAGGTGACTACCAGTACAGGTCGCGCTCCATTGGAGGGTGATGTGATTACTGATGCTAAGGACGAGTTTGAACCTACTACTGGTACTCCATGTGTAAGCATGAAGATGAATACTGAGGGTGCTCGTAGATGGGCTCAGATGACTAAGGCTAACGTAGGTAAGGCTATTGCCATTGTTTTGGATGGTGTAGTTTATTCTGCTCCTCGTGTAAATGGTGAAATTGACGGCGGTAGTTCTCAGATTACTGGTAACTTCACTATCGAAGATACGAAGGATTTGGCTAACACCTTGAAGTCTGGTCGTATGCCAGCTCCTGCCCGTATCGTTCAGGAGGAAGTTGTTGGTCCTACTCTCGGTGCACAGTCTATCCAGATGGGTATCATCTCATTCGTTGTGGCTTTCGTACTCTTGATGGTTTACATGGTGATGATGTACAACATCATTCCTGGTATGATGGCTAACCTTGCATTGCTTGTCAATGTATTCTTCACATTAGGTATCTTGACGTCATTCCAAGCAGCCTTGACGTTGCCGGGTCTTGCCGGTATGGTCTTGTCTTTGGGTACGGCCGTGGATGCTAACGTGCTTATTTATGAGCGTATCAAGGAAGAACTCCGTTCTGGCAAGGGTATGAAGCAGGCTGTAGCTGCCGGTTATGGTAATGCTTTCTCTGCTATCTTCGACTCTAACTTGACATCTTTGATTACAGGTGTTATCCTGCTTGTTACTGGTACCGGTCCTGTTCGTGGTTTCGCTACAACCTGGATTATCGGTATTGTTGTATCATTCTTTACTGCTGTATTCTTGACTCGTTTGGTTTACGATTATAAGTTGAATCACGACAAGTGGATGCATTGCAAGTTTGATACTCCAGTTTCTCACAACTTGATGCAGGGCAAGAAGTACAAGTTCATGTCTATGTACAAGACTACCTTTACTGTAGCAGTTGTAGCAGCTGTTGTATTTATTGGTAGCTTTGTAGTTCGTGGCTTGAGCAAGAGTATTGACTTCACCGGTGGTCGCAACTATGTAGTTCAGTTTGAGAAAGCCGTAGAACCAGAGCAGATTCGTACCGTTCTTGGTGATGCATTTGTCAATGCAGATGGAACCAAGGCTAACACAAGTGCTATTGCTATCGGTACAGATGGAAGAACCATCCGTGTATCTACCAACTATATGATTGAGAGCAACAGTCCTACAGTAGATGATGAGGCTGAAACAATCCTCTATAACTCATTGAAGAAGGCTGGTTTGGTTTCTCAGCAGAATGTTGAGGCTTTCAAGAATCCAGATGTACGTCAGGGCGGTTCTATCATCAGTAGTACAAAGGTAGGTCCTTCTGTAGCTAAGGATATTACAATGGGTGCTATCTACAGTGTGCTTTTCGCATTGATAGCAATCTTCCTCTACATTTTGCTCCGTTTCCGCAACGTAGCATTCTCTGTAGGTTCTACTATCGCTCTTGCATTTGATGCTTTGACTGTTGTTGGTTTCTACTCACTCTTGTGGGGTCTTGTACCATTCTCATTGGAGATTGACCAGACCTTCATCGGTGCTATCCTGACCGTGGTTGGTTACTCTATCAATGATAAGGTGGTTGTGTTCGACCGTATCCGTGAGAACATGAAGCTTCATCCTAAGGGTGATCGCCAGCAGCTTTTCAATGCTTCTATCAATGAGACATTGGCACGTACTATCAATACTTCAACTTCTACCTTGATTGTGTTGCTCTGTATCTTCATCCTCGGTGGTGACAGTATCCGCAGCTTCGCATTCGCTATGATTTTGGGTGTTGTATTCGGTACTTTGTCTTCTATCTTCATTGCTTCTCCAATGGCTTACATCGTTCTTGGTCGTAAGATTAAGGAAGAGCCTGCTGAGGCAGAGGTTGTTGCCGTTAAGTAATACTGGGCAGATCAATAACCATATAGAAGCGAATTAACATGAATAATTTCTCCGTCTGGTGAAAACCAGATGGAGAAAATGTTCCAAAGAGAATGTGAATGTTCTAAAGAGGATATTCTATGAAGTGAATATTTTGAATGAAGGACATTTCAATGATTTGAGGAACTGAAAGATATAATAAAAGGTCGCATTCCAGAAAGGAAGCGACCTTTTATCGTTTCAGCTTGAATGCTGACAACTATCTCCATGTGATTCCACCGAGAATCGAACTCGGATCAAAGGTTTAGGAAACCTCCGTTCTATCCATTAAACTATGGAACCCTTTGTGGATAGTTTGGATTGCTTGTAAGATGGCATGAATAGCAATCTGTCTGCAAAGATAATGTAAAAATCTGACTTGACAAAGAGAATAGGCAGAAAATCAATGCTATTTTGTTGAGAAACCTTCTAAAATTTGTAATTTTCATGTGTGGATACGACTTTAAAATCTCATAATTATGTTTTTATCTCTTCTTTTATCTTCTTTTTTCACGTTTGTAGAGTTGAATTGTGAAAACCTTTTCGATACCGTACATGATTCTCTGAAGAATGATACGGAGTTTCTGCCAGAGAGTGATTATCACTGGACAAGAACCCGATATTGGAAGAAAATCAATCATCTTTCCCAGGAAATTATTGCTTTAGGAGAGTTGGCTACACCTTATTATATATATAATGGCAGTCTAAGCCTGAGTAAGAAAAATCAGTTGCAAGGTAAGGGACGCCAAAATCAATGGCATTTGCCGGATTTGGTGGCTCTCTGTGAAGTAGAAAATGATTCTGCCATGATTGCTTTGACCAAGCGTTCTCTGTTGCGCAAGGCTGGTTATGAATATGTGATGACCTCCTCTCCTGATGAGCGTGGCATAGATGTAGCGTTGATGTATCAGCCTTTTTCATTCCGTCTGCTGCACCATCATGCTATACGTATCAAGCGTTTGCCTGAAACTCGTCCCACTCGTGATATTCTTTATGCCAAGGGAATTTTGATGGGGAAAGATACGCTTCATGTTTTTGTAGTTCATGCCCCAAGTCGCAGAGGAGGCGAGGCTGCTTCCCGTCCTTATCGTCTGCAGGTAGCCAGTCAGTTATCGCAGGCTGTAGATTCTATCTATTCTTTTAATAGTGATGCTAAGATTATTGTGACGGGTGATTTCAATGATTATTCTGATTCTCCTGCATTGCAGTTCCTGGAGCATCATCAGTTGGTGAACATCAGTCAGGATGCGCATGGACGGAATGGAGCTAAGGGGACTTATCGTTACCATGGAGAATGGCGCAGTCTTGATCAGATGTTGTGTAGTCAGTCTTTGGTAGGGCAGAAAATCGCTTGTGAGGTGGGAGATTTGCCTTTCCTTTTGCAGGAAGACGATAAATATGGTGGTAAGAAGCCATTTCGTACCTTTCTGGGTCCCAGGTATTTAGGAGGGTATAGTGACCATTTACCACTTGTTGCATGGTTTAAGTTATAGGTTATTGTGAAATAATCTTGATATTCTTTGCTATATATATCCTATGTTTGCCAAGATTCGGTAAATATACGGAAAAGCCATTGTTCTCACATTTGGGTGTGAATGATGGGCTGCCTCATAATAGGTATTGGTTGTAGAAGATAACCGGGAAATCAGGCATTATCTGAGTCAATCGCTTTCTGAAAATTATCAGGTCTATGAGGCTTCTAATGGTAAGGAGGCTTTGGCGATATTGTCAGAGAATGAGGTGAATCTGATTCTTACCGATGTCATGATGCCTGAGATGGATGGTATTCAGTTCTGCAATGCAGTCAAGAGCCATCTGCAGACGAGCCTCTACACCAAGATGAAGGCTCTTACTGGAGAAAGCGTCAAGGAGTTTATCCGTCGCATCCGACTCAATACTGCAGCGGAAATGATTCTGCGCAATGAGCATAGCATTGCGGAAATCAGCTTCCTGGTAGGTTTTGCCACTCCTTCCTATTTCACCACAAGTTTCAAGAAATATTTCGGATGTCTGCCTACTGAATACATCAAGAAACAGACTGAAGGGGAAACAGAGGAAGAAGAGCGGAAAGAAAACTGAACTTTAGGTTGAAAAACtATTTTTCAGTTGGGGAAATCCGATTTTTGGATGAACATAAAGATAAAAAAATAGGTACGTCAGATGATGGTGTACCTATTTTTTGTGTTAAATAAGAGAGAAATCTTGCTTTTTCCTATATAAAGTTGTATCTTTGCCTACGGATAAGTTATGTTCAGCGTCGTTGAATATAAGTTCAACGTTGCTGAATGTAAGTTCAACGTCGTTGAACATAGGTTCGCCGTTGCTGAACATAACTATCTCGTAGGAGAAAGAACAACTGAATAGAGTTGTAAGGATTATCCTACTTAAGATTATAAACTTTAATAACAAAGAAAGGAATCTATGCCAAAGTACAAGTTAGTAGAGATGACAGACCTCCGTAATACGGGCAAGCGCAGGGTCTATCCCAAGATGGTAGTCAATCGTACATTGTCTCAGTCAGAGTTCATCGACAAGATGAAAATGTATAGTCGTGCGTTGCCTTCCAGTATGATAGAAGCTGCGGTGGCGGATGTGCGCGATATGCTCGTGCGTCTGCTTTCCATGGGTTACAATGTAACCTTCGATGAACTCGGTACCTTTTCTCTCTCGCTCGACTTCGAGGATGATAAGCCAAGGGAGATACAGGACGATAGTGACAAGATGATTTATCGTAAGGTGGGCGTGAAGAGTGTCAACTTCAAGCCTTCGCCAGAGTTGGTGAAGGATGCGAAACTGGCTACCGACTGTGATCTGGAGCGAGACATGAGCGGCGTGAAGGTGATTCGCAAGGAAATCTATACCCGGGAGCAGCGCATCGCCCGAGCCTTGAAGGTTATCGATGAGAATGGTTTCATCGGTCTCACCGACTATGCCTATATCAATAATCTGAGCCGTACTGCAGCCTCGCTGGAACTTCGTGAAATCTGTGCTGCTGCTGATTCGCCTATCCGTTCCACAGGTCAGCATAGCCATAAGGTTTGGGTGAGGAGGAAGGAATGAAGCCAATAAGTTTTTATAGAACAGACTAATTGACATAACAGAATATTGCCCAAATTGTAGTCCTTAGTTTGGGCACTTGTTGCCCGCCTCGTGAGCAACGGTTGCTCGTCTCATGTTCACCGGTTCCCCATCACGTGGTCCCCGTGGGACCGCTTGGAGAGCATAGCAGGAACTTCTGGAGGGGTAGAGAATAATGATGTAGTTTCCTATATTTAGTTGACTACATTAGCTTTTGGTGAAGTCAATTTCATCAGAGAAGTGTTCGAATTCAACATCATGATATCCGTAACTATCGAATAGTTGTTTGATGTATTCCTGTTGTTCTGGCAGGAGTTTGAGTTTTCCCAATTTGTATCGGTAGTATTGTCCTTTGCTTCCGAGATATTCTCTCATTTTGGCTCGCAGTGCAGGAGCGTCTTTCACTTTTATTTCGGCAAAGAGTTTGTCGAATCCCCATGCCATTTTCACGACACGCAGTGGTGCGAAGTACTTGCATTTTCCGTCTTTCAGAGCATTTGGGGAAATGGCTTCTCCTCTATCCTTTTTGTCTTTATCGTAGAGTGCAGATAGATAGTGTATGCATTTGTCTTTCATCGGACATGGTTCGGTGAAGCAATAGGTGATGATACTAGGTACGTTTCCATACTCAAAAGCTTGTTTCAACAGTTCCTTTTCATCCATGTTTCTTTAAGTATTAAGAATAAAACTTTTTtGTTTTATTAAACGCAAAGATAGCCTATTTATTGCCTGGGGATGGGATTATTATCAGTTCTTAATGCATTTTTTTTtCAAGAAAAAGATTTATACGTGCATATATTTCAATGATTCTTTATTGCTGACGTACTTCTTTCTAAACTTCATTCCTCTTGTTGGATGAATCATGTTCCCCAGATTCCCTTCCTTTTCATCATAATTCCCCCTCGCACAACTTTTTTCGAAACTTTTTGCTAAAAGTTTTGTAGTTTCGTTTTTTTtCTATAATTTTGTAGGCAGGTAGCGATAGAAATGTGCAAAAACATGAAAATCGCAGCAAAAGTCTCGAACCACGCCGAGCCTTTCATACAGGTATAATCTTTATGATAGAGGAGAGTAGGGTGGGAAAGAGACACGACATATATAAGGCGCATACTTGGCGCTTTGTTCACGACTGATAGAAACTTCGCAACTTTCAGATACTGTCATGGACTTAGCAACGGTAGGTGTTTACGGGTGTGATTATATCACAGCCAATGGAGTATTGTATACCTATAATAATAGGTAAGATACTCCATGTGGTGGCGTATATCATATCGGCGTGGGCTCTAACGTTGTCTGTTCAGCAGTATCGGGCAATGCGAAGGCCTCTATCAGTGGGACAGACGACAGGCGGTTCCCACGCTTGAATCAGTATGTATTTTGTAAGTATCTGTAAATCAAAAGAAACTTTACGGCATCAAGCGTAAATGATACCATAAAGTTCCCATCGTCTGCGAGAAATCAATCTTGTGTTGTTTATATCAGAAGATGAATTGTTTGCTGCAAATTAGCGATTAACATCCATTAACTCATCTTTTGCAATTTCAATGGCTGTAAGTTTCAATTCGTCTTCACCCTCCAAAGCATCCAATACTTTGTCGGCAAGCCAAAGAGTGAGCATTTCCTTTTCATCCACTTTGAAGTATGTTGCCATTTGAATTACTTGACTTCTCTTTGCTCGCCTATCCCCACGTTCAATCTTGCTGAACATTGGAGTATCTATTTCTAAGTATGTAGCTACTTGACGCTGCAATATTCCTTGTTCGTCTCTTAGAGACCTTATCTTGTTTCCTAATAACATATCCGTTTTATTCTTTGTCTAATATTACGATTTCCCAATAGCCTCCAAATCTACCACCTGTTCGTTTAATTTTGCCTAATTCACGAAGTTTACGTATTTGCTTCTCAACTCCTCGTGAAGACATATTCAATTGCATTGCGATTTCAGCGGCTGTTATATGTGGGTCTTGTTTTATAATATCTATAATCAAGTCCTTTGTTTCCGAACTTCTTTCCGAACTTTTCGTTTTTGTTTCCGAACTTCTTTCCGAACCAAGTATGTCTGTTTCCGAACTGTTGCTATTCGTTTCCGAACTTTCACGACATCCTTCATGAACAGGAATAGTAACCAAGAACGTCAAGCGGTCATCTGTAGTTTCAAAGATGGCACGTGGTGAACCATTCTCTGCTAACTTTGTTTGTATTGTTGGAACACCAGTTGAGCGACCCTCTGTAAGGTCAAGTTCTTTTAAGAAATCACCCAAACGACGGTTGCGATAGCGACGGCTTTTTAGCATATCTCCCTTTTCTATATCCTCCTTGGAGATGCTTCTGTCAGGTCCAGGACAATTGAGTATAGAGATTCCGCTTGGTTCAATGGTAATCTCTATTGGTTCATGCAGCAAGAAATCTCTGTGATATACAGAGTTTACAACTGCTTCCTCAATAGCATCGTATGGATAGTTCCAAAAACGTTCTGCCTCCTGCCTACCGGAAATCTTATGCACATGCTCTTTGAGTACATTGCTCTTGATGTAATCCATTGTCTGTTTTATCATCTGCGGAACACTGCCTTTGAATGTAACTTCTGTGAAATTGTTTGGATCATTCATCTTTCCGTTAGGGAATGTCACTACATCAATCTGAGTGTAAGGGAAGAACTTGCTTGGATTCTCGCAGAACATCATGGCTACCACATTGCGAAGCAAACGGTTTTCTTTTGGTCCTGTGTACAGTTCCATTTGGTCAAGTATGGTAGAAAGCGGAGTCGTTATCACATCATCAGCCAGTTTGCTACCCACTTTGACAAGATAATCACGAAGAAGCACCAGAGAAATATCTTCCAACTGGATGTCGCTATTGCCTCGTTCATCAAAAGGCACACGATTAGCCAACTCTCGCAATTCAACGAGAACTTCACCTCTTGCCTCAATGCTACTTGTGCCACTGCGAATGTAGAAATATTCTTTTGTCCCTTTCGCTGTTACGTTTACAGGCACAGAATATGGACGGTAACTGCCAGCAGGACACCATATAACTATCAACTGTTTGCCATCAACCTCCTCTACAGAAGTGCGAGGCAAGTAGTATGGAGTCATTTTGTTATTGTAGCCCACCATCTCTTGCAAAATGTTATCTATATTTTCCATTGGCACGCCTTCTACAGGTCGTATTGCCATGCCTGTCTTATCATCGGTATCTACACCTACAATGATATATCCACCACCAAGGTCATCAAAGTCATTGGCGAAAGCACATATACTGTGATATATGCTTCCTGGGTTCCAACCTTTCTTGAACTCAATGCGGTTAGATTCTATTTTCTGCTTGTTAAGCAGGTCGTTTATGTTTATTGCGAGTGCCATAAAATGTTTTTTAATTGGGCATTATGTAGCCTTTGTCTTCAGCCTTGTTCACGATTTTAACCAAACGCTTACATTGTGAGGCAGAAGGTAAATTCTGCTTTGCAATGTAGTCTGCAATTCCTTTTATAAAGCTACAATCACCATAAGAAAGAACGTTCTCTTTCATAAGGTCATTGTATACTTTCATCCAATAATTTGCTCCAAGATTGAAAATTTCCACAGATGCATCAATAGCTGCGTCAAACTTATGTGCACGTTTTGCTGCACGTTCTGCATTTTTTGTTTCTTCGATAGACACTAATGTTGACAAGAATGTTTCACCAAGTGTATATTTGTAATCTTGGAAATTCTTCCATACAGCTTGTGTACGTGATATGGTTCTAACGATACCTCCGTTTGCTTGATCCATCAAGAAGTTATGAGTACAATACGCAAGTCTCAACAATTCTTCTGCCAATTCAGGATAAAGAGTTTGTTTCTGCCATATATAACGCCAGTCTATATCTTTGCCTTTAGGGATGAGAGTCATGAGTTTGGCTATCGTATATGGTACTATCTGGGCTTTGTTACCACCTTTAGGATACCATGAAGCCTTACTAATCAATCCATCAAGAGTATCGAAAAGTATAACGGAGCTAAcGCATTTACGGAAGAAATCCTCATTTATACTATCTCTATTCTCATCGTAAATTTTTtCAATAACACCAGCAAATCTATTGAAATTGATTGCAGAACTTTGGCATACTTGATGTGGATTCATCAGTATTGTATTGTAACATTTTGCAAGCTTTtCCTTTTtGATGACTTGATTCTTAGGATGCATCTCACAAAATTTCTTTTTCTGTGCTGGTGTCAGTTTCATTTGTTCCTGTTCCCATTTGCCTCGCGAACGCTCATAAAACCATATCGTTTGATATGGATTTCCATTTACAGGAGGTGCCATTACCTTTTTAGACAATTTTTCCATTAACACATGGAATGGGTGGTTAGAGAAAAAaTCAGCCTCAGAAACAGCATTTTGGCTATTTGCACATTGTGAAATAGTCTTTGTTATGCTGTTATATTGCTCTACTTGTTCTTCAGACAAATCATTTTCAACATTCAAGACTGTCAATTTCATCGGAACATACAAATTATCCATGCCATAGCGAGCTTCTTTTTTAATGATGGCATTAGCCAAAGAAGCCGTCGTTTGACCTCCGTTGATAATTTGCAGATCCTTAAAATGTACTATTTGAGTTTTATCTGCAGAAAATGAAACAGAACGAGCAACAACAGCTATACCATTATTGAAAGTGAAGAAATTCTCAGGATGATTTATGATAGTATCTCTAATTCCTTTGTTGACTTTTCCTCTTACACTTAAAAATGCTCGCACATTGCCTTGTAGTAGTTTGCTTCCATATTTTAGGTAAATGTCAGCAAGAAACTTACCTGGCACAATGCCAAGATAGGCATCATATTCACTGTCAACTCCAATGTCTGCTTTTAGACACTGGATACCATCACAACCAAAGTCAGTAGTATCTATTTCTATTATCTCACTTGAATTAGAGGCAAATGTTTGATAGAATCGTTCTAATGTCCATACGTTAAGTTCGACAGGACGACCCAAAAATTCAGGTTTAGACAAATTCTTCACTTGCTTGCTTAGTGTGGCATTAGACAATATAAAGAATTTGAAACGAAGGATTTCTGTAGATAGCAATCCTTTACCTATCTTTTTACGAAACTCATTTGCTATAATCAGTGTTGGATCGGAATCGTCACAATATTTGCTGATATTACCTTGTACACATTCATCAAGGAAATTCAACATATGTGTATATATATCCTCTATACGTGAATTTGTAAGTGTTGGGGTACTATCACGTTCATTGGTAAAATCACTTGCAATCAAAATTAATGCCCCATCAGCTTCATCATATGCGTAAGCATCAAATGCAAGCAATCTATTTCGAGAACCGCGCATCTCTACAGACATTGGTATAGGATCGTTCAACTCTCCGATTTCTTCCAAGTCCGAAAGATATTTCTCTATGAATTGAGTTTCAGGATCAGTGCCTTCATGTTCGGCATTGAATCTCAATTCATCGATAAATTGTTTTCTATATTCCTCGATGTCCATAATTTAAAGATTTGTTCTTTACGAAATTTTAAACTTTTCTATATTTGAGAGTACAATATCATATTGTATTTTAGAAATTGCTTTAGGTAATTTCTCTCTCATAACTCGTGGAAAATCGTTTCCTTCAACTTTATATATATTCATAGCCTTCAAGTCGTATACATAATTGTCATTTTCGGGAGAAAAGTCAAAGCCGTATAGTCCAAGCTTAGCAAGAAAGTAATCCTTTTGGATAGTGGAACTTATAGAGGCAATAATGTTAGTGACAAGTGCATTTAACCTTAACCCATTATATGATGTGCTCATCTTCTCTAAAGCATATACAACAAGGGAACCGCAGACTTTACTGTCCAATTGCTCTACTGACGAGATATGAACAGTCTCCTTGCCTACAGCTATTGTTTTAATTTCATACCATTCTTCATCAAGCGAAAAATCCTTATGAGTCTTTTCTGGGCCAGTCCAACTTTCCAACGCCTTATCTAAACCTTTATCAGGAATCATCACACCTTTAAGAAAAAGTAGCTCACCAATCAACCCCATGATTTCAATCTCTGAGAGATTTCCATGATTAGGCTTAAACAATTGTTTCCAAGAAAAaTAGCGAGTTCTTAAAGTGTGATAAGCGGTTTCATCGTCATTGATAACTGCACATGAAGACATTAAATCTTCACAAAAAGTGCAGAAATACTCAAGTAAAGAAGGTTTCTCCAATGAGAATCGTAAGAAAATGTCGTTGTTACAATTGATGTGAGATACACTTATAATCTCAGAACTTTTTGTTTTGGAGATTTTAAAACTACCTCTAAAGTCGAAAGAATAACGGCCATACTCGTCCCTTCCAACATAGATATTAATATTACGATTATTACCTATGCGGATGAAATGACTTGCAGGGATATCTCCTGAAAGGATTGTGAAAATCTTAGTCTGCATCGTCTACCTCCTCTTCTTCTATATCCTCAATATTGAGACGTTGAAAAATCTTGTTTATTTTGTAATGAACAGCATTTTCCATTCCTTGTACTCCTGGCAAACCTATTGCAAAAGCGATAATTTTGTCATTGCCAAGTTCTGTACGGAATTTGGTCATTCGCTCATTCTCGTCAGATGTCGCTTCCTTGGGCGCTATGGGCATGATAATGAAAATTGGTTTCCTTTGCGGCAAGTATTGAAAATATGCTTTCAGTTTAAATTCACGTCCTTCAGTAGGTtCTCCTTTtGAAATCCAAtCCTCTGTACATCTTTTTtCAGCAAGCTGTATCTGCTCCTTTGATAAAGCGAATTTGCCTTCTGAGCTACCACTTAATACTCTACGCCTTGAACTAATTTGTACTACATTTTTATTCCCATATTCAATGGAACGTTTCATGCACCTTATAGCTTTTAACCCATCGAAAGAAACATGCTCTTGGCTTTCACCACCTTCTATCACTATATCCCATAGTTCTATTCCTGTATTGTTTGGATCGGATAAGAACTCCAAAATGTTAGGAATGTGGAAATTACCATTTGCCATTGAACATTTTATGTTTTTAAGAAATGAAATTACTAAATCCTTTGGTACATTCTCGAAGAATCTTGAAGTTCCATCGGATGCATCACACACGTCTTTATTTGACTTTTTAACCAAATCCGTGTATCTGAGAGTGTATCCTCCAGCAAACAATCTGGCTATCAAATCACCTGTTTGTTTAAGGTTATTTCTGTTATGCTCGATGTTAAAACTCACATAAGGTGTATCATAGATATTTCCATAGAATGAATAGCGAACATCTAAGCCAAGAGCATTACGCATCTTATTGGATGCTGTTATCTGTAACTCCACGGAATTGTCTCGAACCTTAATACCAAAATCTTTTGGTGTAAGGCGTTGGTCGTACATATCTTTAATATTGTCTTTCAATTCTTGAGAAGATCTCGCTACTTCTGCATACCATTCTGCACTATTCTTGCTTGTCCAAATTTGGAATATATCATCATAACCAGCACGATAGCCAAACCAACGTCCCATCTGCATTAACACATCAAAAGTTGAAGTGTTACGATAAAAGTAACTTACAAGAAGTCCTTCCAAAGTAAGCCCACGGGACAGGGCAAGTCCACCCACTGCAATGACACGTAAAAATTTATTGTTACGATAGTCAAGAGCACTGCTCTGTTTAGAGCCATTGACTACCATAATTTTAATTTTATCTATAGCATTTAGTATGGCCTGTTTCTGTATGATGCGCTCAAAAGTTATGTCATGAACATGTACAAAATGCTTATTCCAAATAGTTTCAAACCTTTTGTATAAAGGCAAGGACTTATTGCTCTCCGAATCGTCACTAAAGTTGAATCGGATGTCATCTACTATTTTTTCGTGCAATGTTTCAATATGTTCAGCAATATACTTTTGTACTTTTATAAAACGGCTCATATTAACTAACATACTGCGTGGAGAGGAATGGTTTCCTCGTAAATCACGTATTGTATTAGCTAAATAGAAACAATAGACAGCTTCATCCAATGATTTTGGTAGTTGCCCATTCCATTCTTTTTtATGACGGTAATAAAATGTACCTGAATTTAATGTCTCGGCATCATTCTCTACCATATCATGATATTCTTCTGATGTGTAATCAGGTTCTTCTATATCGGTTATGTAGCGAAGATTCCTGTAATAAGGACCATCCTCATAGAATATTTTTtGAGCACCCACATAATTAGATGGTGGCTCTAAAGCATAAATAAAATGTTCAGGAAACAGATCTGCATTTCTCATGCTGTCAACGGAGTCTGGATCTATGAAAACATTTGCGAATGGCGTTGCTGTAAACCCTACATAAGTTGTATCTTTGAATAAGCAACATACTTGGCGTATGAGCTTATTTGTTTTTGTGGGATCCGTTTCGTCTTTCTTGGTGTTTACGGATGCATTGTCTGCTTCATCGTCAATAAGTAACATTGGTATATCAATGTAACCCTTTACTGTATCAACATTTTGATCATATAACCATTTATAAAGTTTGTTTAATACAGATACATTCTTCTTAACGACAAAAACTATAAGTGAGTTTTGTGAATTTAAAGACATGGCAATTTTATCATGGTTGCCAACAAAATCACTTACACATGATGTAAAAGACGTAGCTCTAAGTTGCTTGTTGTCTTTTCCAACACCAATTTTGTTGCTAACCACTTGTTTGCCAACTTTTTTATACGTTATGCCGACAATACTTTCGTCTATACGTTCTTGCGTTTGCTGTCGAAGGCTTTCTGTTATACCAGCAAGGAGTATTACAACTTTATATCCAGCATCAGCAGCTTTGCAAATAAGACCTGAGTATGTGGCTGTTTTACCGGATTGGACATCACCAATTACAAGTCCTTTTCTAAATCTCTTACCCCCAAACAGCTCTTTTGGATTTCCAAGACAATTCATGATGTTAGGCAAAGTTTCTTCATCCAAAAGATTTATACTCTTAATGTTAAAAGAGGGATTTGCCAAGAGAAGACTTTTGTATCTATTCCAAAAGTAAGGATCTTCTATTTTGTCATTGCTGTACCATTCGTTAGCATTGTCGTAATCGTCAAATATAACATGCCCTTTAGCGTGAGTTATCTGGAACTGGTATTCAATATCAGTAAAAAGACGTTTTTTGGCTTTGTCATCACATGAGACTGGAAACAAAGATACAGCTCTATCTATATAAGAACTAATGTTCTCATATTTTACCTCTTTACCAGCGCTTTTGTCAGCGTTGATAAATCCATATGTAATTTGCTTTAATGATAAGTATAAATCGTCCGTCATATTTAACTCTTAAAGTTTTCAATAAGTTTAACTCTTATTTTCGGATACTTACAAAAAGGCTCAGATTTCATCAAGCCATTTATAATATCCTCATACGATTGATTACCTGTAGATTTTAATGTCGCGATCATAGTTACTGCAATCTGAAAGACATCATCGAATCTACTATCTGTTTCTTCACCAGAAATTACTTCATTAGATTTGTCTATATACATTTGTTGTATTGGAATATTCCTTTCTATTTCAGTTAGTAATATTTCCAAATAACTATAATCGGAATCAGACATCTTTTCTCTGACAAATTTGTAAAGTTTACTTTCCCGATTTATCTGATAGAAAAAAGTATTATTACGTCCTTCTTTTCTATCCCAAATATAATCGGTATCATCATCAATCTTTACAGTTCGTCCTCTATAAGTTTGCTGATTCACCGAAATGTCCAACGCTTCAACAACAGTTCTCTTTAACTGATGAAGAATTCTCTTTGGTATGCTGGCATTCTGTTTCTTTATGTCAATACCCCATATGTCATCAAGAGAATTTGGAATGTCTACACGAATACGAGCATTCTTTGTTAGTTCTGCACGTGGTTTCATACCAAACCAAGTTCCCCATATAATCAAACGATTATTGCGATAAATATAAAAACCTTGTTTAGTTCTAAGGTTTTCTATTCCACCAATAAGTTTCTTATCGCTTTCACTCATGTCTGTAGCAAACGGCAAGACAAAAGGCTTGATATAAATAAGACGCTCCTTGCCTTCACTATCATTTATGGCAATGGTACGCTCCTTTTTATAGGTTGTCTTGGGATGATGCTCTAAAAAAGGATCAAGTGGTTTAACAGACTGTTTGTTGATGTATATCTTTAATTTTGAAGTTGTGGTTTGGGACAAGAATCTATGATAGATCAATGCCAATGTCTTTTCAAGAGATTTTCGCAAATCAATAAGTGTTTCATATACTTGTCCATCACTTGATTTGGATATAACATCGAAATCCTGCCAAAGCACAAGTGTTCCTTTCTTATTTTCTATCAATGAGTTTATATACGGAAGTTTACTTATTTCATTTTCTGTAAGTTCTTGTACAATCCAGTCCTGTTTCTTCTGAATATAAACATAATCCCATGTATAAGCATTGAAATTTGAATTCGTGTCAAAACTAACGACAGTTAGATTTCGGCATTGGGAAAGAGAAGCTGCTTTCATTCCCAAACCAAAGCGACCTAAATCATCCTGTTTACGTTCTATTTCTGAAGCCATGCAACCATAACGCATAGCTTCAAATAGTTCATTATCTGTCATACCGTCACCATTGTCCATAATGCCAACAGCTATTGAGTCGAGAGGATTAGTAGGAAATAATATTTTAATGATTGAAGCATGAGCACTGATACTATTATCAATAACATCAGCAACCGCAGACTCAAAGGTGTAACCCATAGAACGCAAAGAGCCCATTAGAGTTGATGCCTTCGGTACATTGATTTTATCTTTGCTCATATTTCTTGTAATTTTTAGAAATTTTTACAATTTGAGAAAAAACAGCTTTTGCAAGCAATGGCGGAACTGCATTTCCTATTTGTTGTTGTATGTGAGATATCGGGCCTTCAAAGATAAAGTTGTCTGGGAAACTTTGTAAACGGGCTGCTTCTCTTACGGAAAGTCCTCTATCCTGATATGGGTGAATCAACATACTTTTACGATAGTTTGATATTACAACAGAAGGTTTGTTTGCAACAAGTCTTTTGTAAATTCCACTATGACAACGCCCCTTGTCCGCATAATTTTTCATCAAATAATCAGGAATGTTGCGCCAATTTCCACCTTGTGGAATATGCCGATACCTTTCTATAACAAGTTCATTGTTGCGTGACACATAGTTCTGTGTAGCAACATCTGATTTCTTGCGCATTTGTTGTGCATAATCACTGGACTGCTCAAAAGGTATCATGTAAGGTGCTTCTGCAAGCATTTGTCCATTAGCAAGTATTGGTAAATCTGCTATAGCTTCTTCAACAGTGACTTCATAATCAAATGGTTTTGGAAATTCGAATTCTATTCCATTCTTATTCCCAACCATAAAAAAaCGGTTCCTTTTTTGTGGTACTCCATAGTCAGAAGCCCACAGGACTTCAGATTTCACTTTGTATCCTAATTCTTGAaaaCAATTTTCAATCATGGTCTTTGTTTGGCCTTCATTGATGTTGGTAAGCCCCCACACGTTTTCTAAGACGAACCATGTAGGTTTAATTTCTTTAACCAATCTTACAAATTCTAAGAATAAAAAaTTATTCTTATTCTCCATATTCCTTGTCCGTGTATTGGAAAGGGAAAAGCCTTGGCATGGAGGCCCTCCCATAATTACAAACACAGGATGATTTTTGGAGATAAGATCAGATGATTTTATATCCTTAATATCACCTTGGTGTACTTCTGCCCCCTTGTGATTTCGCAAGAAGGTTTTAGCTGCACTTGGATTAATTTCTACAGCATGACTGATTTTTATTCCAACCATTTCTGCACCAAGACTTAGACCTCCTGCACCAGAAAAAATATCTATTCCGTACAGCATTGTTTTTTATTACTCTTTATTCATTTATTATAATTCAGAATTTGTTTTAACAACATTCTATTATGTTCATTTCAAGTGACAGATTATCTTTTAAAAGAATTGTCAATTATTGACTACAAAAGTAAGAAATCTTATTCAGACGAAAGAATAAATAATTGGAAATCTTTACTTCTAGCATCACATTTCTGTAATTTGAGGCGATTTGTGGTAATTAACGCTACAAATCGCCTCTCATTTTCATTATCTGGATAAACCTTGTGACTTCTTTTTTGGTGGTGCTCCTAATCCCAACTTCTGTGTTCCGTCCCAATTCGTAAGTTGGTCAGCACAACCATTGGAGCCACCGAGTAAAACGTATGTATCTGCGCTGCACGACATGTAATCAATGAACGAAAGGAAGTTCTGAATGATGGGTTCGGTATAAACAACCTCATCGGTAGCAAAGAGTTTTGTCCAGTGTGCGACACATTCTCTCCGATAGTTGCCACAACCATTCCAATCCATACTCGCGAGAAATCTTTTATCGGCAAATATTGCTTCTTGTGGAGAGCGAAGCGCAATGTTGGATTTTGTGGCAGTAGCCATAATACCATAATAGATTGCTTTGGCTTCTTTCTCGTTGAAATCTATTCTGCTTGATTGTGAAAAGGCTTGGAGTTGTTCGTGACCTTCACTAATGAATCGGTCAAGTGCACCTTGGTATTTGTCTTGCCTGTACCTCACGTTTTGCTTCTGCTTCTTGCGGTCTTCCACACGTTTAACAGCTTCAATTATTTCAGGTTGCTTTGTCAAGTCGTTCCATTGAAGAACCAAAATTTTGTATTCCTCCCATAGAGTATTGTTGTAATGTCCTCGTTTTTTGAGACTAATTGGGTATTGAGACTTTCAATAACGGCATCCTTTTGAGCGGTTACTCGTCTGACTGACTTATACTATAAAAAGTTTCCAACCAAAAGGCGATATTTTAGTCTATGGCAATCCAAGCAGTTGAAGCATTCATATAGACAATGAAAACGGGCCTCAGTTATCACTAACTTTATTTGATGGCCCTGGTTTTTATATTGACGTGATCAGTTTGTGTTTGTTTACGAACCGTCCCGTTGACGGTATCATTTAATGTGGAATTTCCCAATTCCGAATATTCAAAACTTACATTTTCTAAAGTCGTGTTTGTTACTTTCAGATAAGCTTTACCAGAGGCAGCCATTTGGGCTTCGATGATCCAGTTGCCGATACGGAACGTGTCTCCATGGCTGGAAATCTGTTTCAGAGCGGTCTTGGAGTCAGCCACTTGCACGATGGCAAGCACTCTTGTTGCAGGGTCGAAATTGTTTTCTACTTTTGCCAATGCCTGTGTCTCATACATTTTGAGTTTAATGGCATTGAGCAACAAGTCGCGATTCCAACCTTTAGAGCGTGTCTCCTTTGCGTAGAAAAGCATTGCTGCATCATCATCACCAACTCTCTGAAGAAGACGCAATATATGCCCCCAAGGCAAAAGTGCGACAGCTTGTCGCACTTTTATGTCCGAGTGACAAAAACGCTCGTAGAATTTCTTCATATCCCACAGATTTCGCGGTGAAACGCCCATCTTAGGATAGCGTTCTTTCAGGTCTTCCGACAATCTTCTTACTACGCTGTCGCCATACCCACTTTCAATCTTGCGCTCATGAAGCATTTGGCCAATCTCCCAATAGGCAGTAGAGACATAGCCATTTTAGCAACTTGATGAAAAATACTCACCACAAGTTAAGTCTACATTTCACTCGTTGTACGCTACTTTTACAGAGCCTACCTTGCGTCCGAGTTTTCCACCTTTCTCTATATACCGCTTCCGTCCTGACTGCAATCGGAATGAGATATTATCACGTTCCAATTGCGCACAGGTCGAAAGCGTGGCTTCATTATATTATTTTGGCTTGCAACCAATCGTCTTAGAATCTTGGATAACGTCTTTGACAATGTTACGAAATGCCAGCATCGGGGCTTCCGGTATGGGTATAGACATTAAAAAGGTAACACTTTTACCTTGAAAACCACTTTGTTTGGCTGGTAAAGTATGATTTTAAGCCCTGATTTAACATTATTAAATATAAATGTGTCAAAGAATTCCACTTTATCGTACTTTTTCCTGCTAAAAAGTTTGTATTATCAATGATTATTCGTATCTTTGCAGCAACAGAATCCGCCACGCTTCCCATTTGAACAGCGAACCAGGGCGGGTCTTTTGCTTTTATGGGAACATTAAGATTATACACTAAACAGGCTCTTTCTATTTCCGAACAAATAGAACTACTAAAAAGTAGAGACTTAAATATTGCTGATTCATCCAAGGCTGCAAAATTTCTTGGAGAGGTCAGTTATTTTCGTTTTGTCCAATACCTTCGTCCTATGGAGGCAGACAAGACTACGCATCAATTTAAGCCTAATAGTAGATTTGAAGATGCCGTAGCTCTCTATAACTTTGATATAGAGCTGAGAGATTTGATGTTCAAGGCTGTTCAACGATTAGAGATTGCTTTGCGCACAAAGATTATACAAGAGTTCTCTTTGGCTTATGGACCGTTTTGGTTCTTTGATACAAGTCTTGCTGACGATGAACACAAGTTTATTGAGAATATGAACTCCATAGATAGAGAACTTCAACGTAGCAAGGAGGACTTTATCAAAGAGCATAGGCGCAACTATGACAAGCCGATATTCCCTCCAGCATGGAAAACGCTTGAACTTGCATCTTTCGGCACGCTTTCAAAACTCTATTACAATTTCAGTGATAAGAAGTTGAAGAAGCGTGTAGCTCGTCAATTCAATCTTCCACAGCATGAGGTGTTGGAAAGCTGGATGCGTAGTGTAACTGTCCTGAGAAACTGTTGCGCTCACCACTCACGACTTTGGAATCGTTATCTTTCCAATGCTCCACAAATGAACGCTTCTTTACGTGGTGCATGGGTGAACATTGATGGTGTTGATGCGAACAAAGTATATGCTATAGCCTGTTGTATAGCATATTGGCTTGATTCTATGGGATATGGATTGGACTTCAAGAATGAACTCAAATCATTACTCGTTTCTTATCCACAGGTAGATCCGACAGCAATGGGATTCCCTGAAAATTGGATTTCGGAGCCTCTATGGAGATAACTTTATAGATAAAATACAGACAAGCCTGTCGGTAGTGAAAATTCTTCATTACCGACAGGCTTTCTTCTTGATATATGAACTTTTTGATGTAAATGAAAGTTTAATACGTTAAAGATTATCCATTTCGTATCAAAATAGAACCTATATTGCCACTTTTCTACCGTTTAGAGCGTATAATACTGATAATCAACTAATAATATATTCTATCATTGTAGTTCCCTATCTAAGGTTGTCATCTCTGATAGTGTGACTAGGATTGGAAAAAGTGCATTTTTTtATTGTAGTTCTCTGTCTTACATTGCTATCCCTTATAGTGTGACTAGCGTAGAAAATATTGCGTTTGGAGGTTGTAATTTCTCAAACGATTTTAAACAAGAATTAATCTCCCGGTTTGGAGATAATATATGTTAAATCATTGTGAATATATTTTAGTCATTATGATATGAAAAGTATATAAGAGGGTGTGTCATAAGTCCATGACGCACTCTCATAGAGCGGGGAGTTGAAAAATCAAGATAAAGCAGCAGATCAGCGGTTGTTTCCGAACAGATAGCGGTGCCGATGATTTAGCCAAGTTACACTCCATCGCAGAAACTGCAGTGAAGAACGGAAATTCAATGCGTTTAAATTTGCATGTTACAAATGCAATTCTTGTTGCAGTACAGCCGTAAGACGATTACTTATGCTTATAGTGGTGCTTCAATGGGTGCTGAGTAGTTATTACTCAAATTTTCTTTGTTACATCTTGTTAAAGATTAGCCTTGAATCAGATATTTATTAAAAGAAATCACTATATTTGCATTTTTAAAACTACGCTTGTATAGCAATTCACAGAAAGCCATCGTTTGGAAAATGAGATTATGAAGTAGTTTGGGTGTATTAGTTTTAAGAGTAATGTGGGAAAGGAATAAAGGTATGAACAAACCGATAAGCATATTGGACAAAGAGTATTTGCAATGGGTCAAGGAACTCAGTAAGCGTTATCGCCAGAGCCAGATAAAGGCTGCGGTGAAAGTCAATACAGAAATGCTCAAATTCTATTGGAGTTTGGGTAGAGACATTGTTGCCCTTAAAGCAGAGGCTCGATGGGGTAGTAAGTTCTATAAAAATCTTAGCAAGGATTTAAAAGAAGCAAACCCTTTGGCAACTTGCTTCTCGCCGAAGAATCTTCTATACATGAAGAATTTTTATTGTATGTACCTACCATATACAGAAATTGGTCAGCAACTTGCAGACCAATTAGAGAAGAAAGATTTTTCATCTCAACATAGGGCAAAAAATAGTAGCTTTGAAATTAATCAGCAACTTGCTGACCAATTAGAAAAAGATATATTCTCCATTCCATGGGGACATCACATGCTATTGATAGACAAGTTCCTACAGATGCCTCAAAAGGCTCTTTTCTATGTCCGTCAAACAGTGGCAAATGGTTGGAGTAGAAATGTCCTTCATAATTTCATAGACTCATCTCTGTATGAACGACAAGGGAAAGCATTGAGTAATTTTAATCGAACATTACCTGATGCCGATAGTGATTTGGTACAAGAAATAACAAAAGACCCATACAATTTTGCGTTTGCAGGCATTACCAAGCCATATAATGAGCGTATTCTCAAAGATGCTTTGCTCAACAACATCACCAAGTTCCTAACTGAGCTGGGTACAGGTTTTGCATACGTAGGCAAGGAATACCGTTTGCAGATTGGAGAGAAAGAGAACTTTATCGATTTGCTCTTCTACAATTTGAATTTGTCATGCTATATAGTTTTGGAAGTCAAGATAGGATCCTTCACCTTTGCTGATGTTGGGCAACTTGGCGGCTATGTAGTAGCTTGTAACCATCTTCTTCGTAAGGAGGGGCGAGACAATCCAACAATAGGCATACTTATCTGCAAGGAAAAaGACCGCATTCAAGCCCAATATGCTTTGGAATCAAGTAGCCAGCCAATTGCAATCTCAGAATATGACTTGGAGAAATTCTATCCAGAAAAGTTAGAGGGAACGATGCCAACAATAGAGGAATGGGAAGCCAAGTTGGGTGGAAGTATTGAACAATAGAATATCTGATTGACACTGCAAAGCTGAAAATGGCTATCAGTGTCAATATGGGTACTCTCAAATGTGCGGGTCGTTTTATTTTTATACATTTCCCTTGCTGAGATTCTCGTATTTTCAAACGATTCTTATTTCTTTTAGCTCAAATCATAGATTCCACCTGGCGTCGTTGCAGAAGGGTAACTCTGGCGTATGAAGCACTCTTGCAACTCGTCGGCGTTCACCACCAGACTTGGCGGATAGATACTTCATTACATACTTTCCTCCCTATAGTTAGGTGGTACACTTTTAAGTTAGAATCTACATATCTATATCTTTTGGTTGAATATGTTTTTAATTGCATAAAGAGGAAATACCCGGATGTCGTCATAACACGAAAAGTTTTCGAGTGATGTACGAATTCCGTAGTCGATGCCTTTCTGTTGATGTCTTTCCTACTTGTCTTGCTCCACGTATAAGCAAGGTTTTCTCTCTTGAGATTCAGCCCAAATCTCAAGTTCTTGGTCTATATGTCGTTTTAGATATTTCTTCATAATTCGTAACATATTGATAATCAATTGTAAAGATACTGCTTTTTCTAAAATTAGGGGCATAGAATTGAGGAAATCTTCTAAAATTAGGGGCTAAGGTTAAACTAAATTGTAGCAGCTGTAGCAAAACACCAAAGTACAGATTCCcAAAATGATTCAACAATACAGGTCGATTTTTTTtGTGACTTAGAGCACGTTGGTAGGAACTATTTTGCATTTGTGGTCTTGATTTCTCGAAAAATAAGGCTAATCTCGCACAATTCGAGGGAAATTATTCAAGTTTTTtATTTTACTGGTTTATAATTCGGAAATTTTATCTAAATTTGCAGAAATTATTAGTCTTATGGAAGATGAAGATTTCAATCGTATAAAGGTTGTTCTCGTTGAGCACAAGAGAACAGCCCGATGGCTGTCAGAAGCATTAGGCAAAGATCCAGCAACTGGCAGCAAGTGGTGTACCAACACTACACAACCATCACTTGAAACCCTATTCAAGATTTCAGAACTATTGCAAGTACCTGTACTGGAACTTATTAAGAAACAGAATATATAGAATATGACCGAACAAGAATTACAACAATATCTGCTTTCCAAATATCCAAAGGAAAACGAGGAGTGTGAATGGAAAGAATTCAAGAACATGAAGAATGACTTCAACGGAAAAGAGAAGGATGATGTCATTTCTTATGTTTCCGCCTTGTCGAATATGGAAGGCGGACATTTGGTTATCGGTGTTGTTGACAATACTTTGGAGATTGTCGGTACTAACACATACAACTACGACAGGCAAAAAGCAAAGCTCAGAATGACAGATTTGTGCGCCAACTTACCATCTGAAGAATTGCTGGTTGAAGAATTTATCACGGACGACTCGCACAAGACGGTATGGGTAATTCATATTCCAAAACACATGAAGCGTCGTCCTGTATATGCGCATAACAAGGCATGGCAGAGGTTGGACGATTCGTTGGTGGAATTGACAGATTCTCGCCTTAATGTAATACTTGACGAGCAAGATTCCGTATACGATTGGACAGCACAAGTCATCAAGGACGCTACGATAGACGACCTTGACTCCGATGCCATCATTCTTGCTCGCGAAGGCTATAAGCAACGCTATCCAAAGTTTGCAAAGGAGTGTGATTCCTGGAGTGATAAAGTGTTTCTTGACAAGGCGTGTTTGACCATCGACGGAAAGATTACGAAAGCCACACTATTACTTGTCGGTAAAGAAGAAAAAGCACATAAACTCAATCACATTGCGCAGATTGTATGGAAATGTTTTCAAGACGGACAAACCTTTGGTGACATCTACACTATACCATTCATACGAACCACGAGTGAGTTGCTGAACAGAATACGGAATTATCGCTTCAAGATTTACCCGAAGAACTCGCTTATTCCTGCTGAGGTGTGGAAGTATGATACGGAGAGCATTCTTGAAGGCCTTCATAATTCAATAGCTCATCAAAGGTACGAAAGCGACGCACGAATCATTGTCACGGAAGACAAGGACAAACTGACGTTCCAAAATGACGGCTACTTCTTTGAAGGAAACTATAGCCAATATATAACTGGTGAGAAAATACCAAGGCACTATCGCAACCCAGCATTGGTAAAAGCTATGGTGAACATCAAGATGATTGACACCCAAGGTTATGGCATTCACAAGATGTTTGTGAGCCAAAAGGAACGTTATTTGCCAATGCCTGATTATGACAAATCAACAGCAACAGAAGTTGTCTTGACCTTGCCTGGTACAGTTATTGATGAGAATTATAGCCTCTTACTATTAGAAAACAAAAATATGTCTCTTACAGATGCAGTTCTATTAGACTCTGTACAGAAAGGCAAGTGCATATCGCCAGAAGCTATTGCCATGCTCCGCAAGCGCAAACTGATAGAAGGTCGTTTACCACATATCTTCATAGCAAAGGATATTGCCCAAGTAACAGACCAGAAGATAGAATATTCCAAGCACAAGGGATTGGACGACAAGAAATGTGAGGCATTATTGCTTGATTCGTTGAAGGATCATGGTTCGTTGACGAAACCTGAAATAGTGCGTCTGCTTTGGGATGTGCTGCCAGATCAACTTGATGACAAGCAGAAAGACAACAAATTGGATTATTTGCTTAAACGATTAAGGAAAGCAGGAAAAATATGGACTGAAAGAAATGAAGTTACTTCCATATGGCACCTCACGGAAAACTAATAAATTTCCGTGAGGTTACAAGCACTTTTTCCGTGAGGGATAAGCTAAGTCTACATATGTATTTGTGTTGATAATCAGTCTATTACAGTCGCAGGTAATCTTGCGGAAAATTTTTATTTCAGAAAAATTCCGTGAGGTTTCCGTGTATAAACCATCAAAACAGACTTTCATTATGgAAGACATTCAAGATAAATACAACCATCTTCTCCTGCAGAATGAGGCTCTTCGACAAGAAAACGAAGAGTTGAAATTGCTTCTACATGCGCACGGCATTGAATACAAGCCCAAGCACGCAGAAGAGAAGGATGCTGTATATTCACCTTTCACCTTCCCATATGTCAAACTTTCCATAGAGGAGCGTGTCGCCATTTTTCATTCCTTGTTCAAGGGCAGAGAAGATGTGTTTGCGCAAAGATGGTTCAGCAAAACAACAGGCAAGAGCGGTTACCAACCTGTCTGTATCAATGAATGGAGGCGAGGCGTATGCGACAAAAAGAAATACAAATGTGCAGATTGTCCTAACAGACATTTTGCGCCACTCACTTATCAAGACCTCTATCGTCATTTGGAGGGCAAGGACGAGAACTGTTGTGATGTTGTCGGACTGTATGCCATAATGCCCGACAACAACTGTACCTTTCTTTGTACCGATTTCGATGACAAGAGCTGTAAGTATGGCTATAAAGACGATGTTCTTGCATTTGTTGGAGTATGCAAAGAATGGAATATTCCTTATGCCATTGAACGCTCGCGCTCAGGTAACGGTGCCCATGTATGGATTTTCTTTGAGGAGCCAATTCCTGCTTTCAAGGCAAGACGATTAGGAAATGCTATCCTTACAGAAGCTATGCGACATAATGGTCGTATGTCCTTCAACTCATACGACAGATTCTTCCCAAACCAAGACAGAATGCCCGAAGGAGGCTTTGGCAACTTGGTCGCCTTGCCATTGCAGGGACAGGCTCGTAAAAGACGGAATAGTGTTTTCGTAGATGACGATTTTCTAGCGTACAAAGATCAGTGGGCTTTCCTTTATAACATCAACAAGGTGAAGGATACAGAAGTTGATATGCTGCTTAACATACATGTCTGTGAAGAACTTGGTGCACTCACAACTTCAAGTGAGAGCAAGCCTTGGGTTACTCCTATACCACAAGATATTTCCAAGGGCGATTTTTATTCCGAAATAGAAATCACTAAGGCCGATAAGATTTACATTCCGCTAAAGGCTGTTTCGGCAAAAGTTCTGAATCACCTTAAAAGAATAACATCATTCAAGAACCCAGAATTTTATAGCAAGCAGGCACTGCGACTTTCCACATATTCCACACCTCGCATCATCTCATGTTTTGACATCACTGATGACTATCTCGCCATGCCTCGCGGTTGCGAAGATGCAATACTTTCTTTCTTCAATGAGAATAAAGTAAAGTATAATACTGTTGACGAGACCAACCACGGTACGCCTATATCTGTTTCTTTTCAAGGCAAAGAACGAGAAGAACAACTGGCAGCAATCAACGCATTGCTAATGCACAGCAATGGTGTGCTTCACGCTACTACTGCATTTGGAAAAACAGTTACAGCGGCCGCAATCATTGCACGAAAAAAaGTGAGTACACTTATTCTTGTTCATTCGAAGGCATTACTTGCCCAATGGCATGAACGCCTAACGGAGTTCTTGAGTATTGACTATGTAGAATCTCCTGTGCCGAAGAAGCGTGGTCGTCGCAAGAAATTCTCTGCGATAGGTTGTCTCGACTCTACAGGCAACTCACTTCATGGCATTGTTGATATAGCACTCATCCAGTCATGTCTTtATGGCGATAGCGTAAAGCCTTTTGTTGAAAACTACGGAATGGTAATAGTAGACGAATGTCACCACGTGTCATCTGTGACATTTGAGAATGTGTTGAAGAGTATAAAGGCACATACCGTTTATGGCCTGACGGCAACTCCTATCCGCAAGGATGGACATCAACCTATCATATTCATGCAATGTGGCCCCATCCGTTTCTCTGCTGATGCTAAAAGTCAGATAGCGAAACAATCATTTGAGAGGTGTCTTATTCCTCGATTCACATCATACCGTTCCATTACTGATGACAAACAGTCTATAACGACATTGTATCAGTTGCTTTCAGAAGACGAGATACGTAATTCGCTCATAGTAGAAGATGTGTGTAAGGCTGTTGAAGCAGGAAGAACGCCAATCATTCTGACCAACAGAACTACTCATGTAACCATGTTAGCCGAAATGTTGAGGGGCAAAGTGAAGAATGTTGTAACATTGACTGGGACAGGAAATGCGAAAGAGAAGCTGGAGACGCTGCAACACCTGCATGAGATATCCAGGGAAGAACCTTTGGTAATAGTCGCAACGGGAAAATATGTAGGCGAAGGTTTTGACTATCCTCGCCTTGACACCCTTTTCCTTGCTCTGCCCATTTCATGGAAAGGTCTTGTCGCCCAATATGCGGGCCGACTGCACCGCGAAAACGAAGGAAAGAAAGATGTGCGCATCTATGATTACATTGACATTCATGAACCTGTCTGTGACAATATGTATAGGAAGCGACTGAAGGGTTACGCTTCCATTGGATATAAAATCATTTCCCGACATTCACCCACATTGTTTGACAATGTAAAAGATATAGGTATACCAGTTTGTAAGGATCAGATATTCAACGGTAGAACATTTTTCCGTCCTTACTTTTCAAGTATAGGAGATGCCAAGCGCTCCATCGTTGTTTCTTCTCCCAAGTTATATAGGGTAGAGCGTAGTGTTTTGGTCAACCAGTTGAGCGAGTTGGCTCATATTGGAATCGAAGTTCTCGTTATCGCGACAGCAAGTAACCCTGAAACAGAATACCTTTTGCAAAGAGGATTGTCTGTAAGAATATTGCCAGAAGTAAAACTGTGCACAACCATCATAGACAAAGACATCGTATGGTATGGCGCTGTAAATGCTCTTGGCTATGCAACAGAAGAGGACAATGTGATAAAAGTGGTAGACAACAAACTTGCCAATGAATTGTTAGAAGTTCTGCTCACTTCCTAATTCCTGCGTAAACAAACTGTTTGAGTCATGGATATCCAATGGTATGCCACAAAAAGACAAATAGAGATAACTCGTTGATAATCAATGAAAGTGCATAATAACGAAATATCACGGACTATCATTCTATTGGTCTCATAATCGAGCTAAAGGAAATAGATAGTTTGAGTATGGATAGAGTGCTAGAGAAGTTAGGAAAGTACCCTTGTTTAGAATGGGCGATAGCATTGATTCCAGTTGTATTAGGGTTCATGCAACAGTTCGATCTTTGCCCAGGTATCTTTGATATTTATGATTTAGTGTGTTATATAATTCCGATAGTAATGTTTTTtAAAATAGTTTAATATGAAAAAaCAAGAAGATTTTAGTGTTGGAGGGGCTTTTAGCAGATCCCCAAAATGACTTTTAGTCCGAGTTAATCGATTTTTAACTTTAGACGATTCGTACTGCAACTTTTGTCGCAATTGCGACAGTTTTTACAGTAGAACGCGGAAAATATGCATATAGAACACTTCTGTTATATAGATTTGTTTCTGTATCACAAAACGCAGAATCCTGCCGGCATCACTGCCAGCAGGATTCTATGCTTTTTCTTATATCCCGTCTGCAATATGTGTTCGATATTTCGCATCAACATCTTTAGCCCTTTTTTGATTTCTATAATTGTTCCATCAAATCCGGCTTTAGCAAGAAATCCATTAACCCGACAATATAAAATCCATTGTTGTCATGATATGGTTTTATGTCATCGCGCATTATGATTATCTTCTTAAAGGAATCATCATCAGAAAGTTTGACTGCGGATTTTGTTTTTATAATTGTACTCATATCAATAACTTTAGAATAAATCAGCCAATACTATGGAGATGATTCCTGATGCAACAGCACTTAAAATCCATAGGAAGACTTGTAATGCACGTCTTACAGTAAAATGTACACGAGCCCAGTGAACATCGGGAGCTGTTGTATCCATGAGAAGTTCCAATTCGCTATATTTATTGTAGGCCTGCTGATAAATATCTAACGCTTCGTTAGTATTGATACTTTCTAAAATCTTAGCTTTACGTACAGCTCTTACTGCATCAGAGCGTAGAGATTTATATTTTGGATAAAAAGTGCCGTTTTGTAGCACCGTCAAATCCACATGTCTTGTTTGTTTTTCAAATAATAAAACCGAATCGTGAATAGATAAGTTCAAACACTTCTCGCTTCTACTTCTGCAATAAGCGGTTTGATAATCGTATTGTAGTCGTCATATAAAGCTATAATTTGCTTGCTATTATCCATTTTAAATTCGTGCTAAACGTTTATCTATATCATTTTTTGAAACTAAACGTTTGAAAAATAAATAGACAGACCCTCTACTAACCATGTTTTTGAGAGAGAATGCAGGGGTGAGTTTTTTGCCAATACGAGCCTCGACAAGTGCATCTAACTCTTCCGCACTCATCTGCAATATCTCATCGTAAGTTTTTCCTAACTTCCGACTTAATGTTTCTCGTGTCTGTTCATTCAGTATATGCATAAAACTCATTCTTACATTAATTAATGCAAAGGTAATTATTTCTCTGTTATCTTCCAAGTATTTTTTACGAATTTAACACAAAAAaTATCAATGGGTGATAATAACGCAGAATCCCGTCTGCAATATGTGTTCGATATTGCGCATCAACATCTTTAGCCCTTTTTTACGTTATCTAATATAGTAATCAAAAAaTAGACATCAATGAAGAAAGCAAATTTTAATTATTAGGGGTGGTACACTTGGAAAATTAAGATAACTTGCAATGGGTCAAGGAACTCAGCAAGCGTTATCGCCAGAGCCAGATAAAGGCTGCGGTGAAAGTCAATACAGAAATGCTCAAATTCTATTGGAGTTTGGGTAGAGACATTGTTGCCCTTAAAGCAGAGGCTCGATGGGgTAgTAAGTTCTTTGTAAATTTAAGTCGTGATTTAAAAGAACTAAATCCAAAAGCAACTTGCTTTTCTCCAACAAATCTTTTGTATATGAAGAACTTCTTTCGACTCTATCAAGATTATAGTGAAATTACTCCCCAAGTTGGGGAGCAATTTGAAAAAGACATATTTTCATTGCCTTGGGGACATCATAAACTATTGATAGACAAGTTCCTACAGATGCCTCAAAAGGCTCTTTTCTATGTCCATCAAACAGTGGCAAATGGTTGGAGTAGAAATGTCCTTCATAATTTCATAGACTCATCTCTGTATGAACGACAAGGGAAAGCATTGAGTAACTTTAATCGAACATTACCTGATGACTTATACTATAAAAAGTTTCCAACCAAAAGGCGATATTTTAGTCTATGACAATCCAAGCAGTTGAAGCATCCTAATATGCGAGCTATCAGTCCATCATTAGGTTCTTGTTTTATTTCTTCTTTGTTCATGCAAAAACAGTTCCGCTACTTTTGGTTATCTTTCAACCCCTTTTCCAATTCCTCGATAGTCGGCATAGATGATTTGAAGTCTTTCGGGAAGAGTTTGGAGAGCTGATATTCCGATATACCCATTGGTTCCTTGTATGACTCCAAGGCATATGTACCGACAGTGCGGACTATCCACCATAAACCTCCTTCTCAGCCCCCAAGTATTAGGACTTCCGAGAGTTAACAGGGCTGATAAAAGCAAGAGCCGACCTGGCTTGGTCGACCCTTATGCTTTGTATCAGAGTTTGCGTTCTCCTATATGTATGTAGCGCCGTATACGAGACCCGTACGTACGGTGCAATGAGAGGTGCTGGGGGTAACTCCCCACATCTACTCTATTATACGACTTTATCCGAACAGGTCGTCCATTGTAATTTGTACTTGAGCCAAGGCTGCATACTGTGTAAGGCGCACGCCAAAAGTAGTAATCATCGTTGTGATAATACCACTTTTTATCCCTGTTTCTGCCACGAAATCAGCCATACGATTACGAATGCGCATATCCTCCTCCTTAGTGATCGTGTAAGGCATCTGCGAATACTTGATTTCGCATAGATTCACGAGATTATCGGCACGTTCTATCAGTAAGTCGATTTGCGCAGCTGGCTTTGAAACCTTACTTCGCCAAGAATAATACTCGGTATGGATTTGGTCTATCCCCAAGAAATGCTTGATTTGAGGAATATGCAACATACAAACTCGCTCAAAAGCCAAGCCATACCAAGTATTTTGACGAGGTTTTCCCATCAAGTGAGTCCAATATCCCGTGTCCGTCGTACCAGGATGGCAAAACGTCATATAAAATAATGTATAGAGGTCGGTAAGCTGAAAGATTTGATCTTTCTGCTTTATCTTCTTATCCCTGGTATTATACCCTCTTACGAAATCGCAATTTATCAAGTCACTAAGAACCTTTGTCAAAGTTCCACCCGATTTCAGCTTCAATTTCTCCATGATTTCCTTTCGGGTCATACCTTGTCTGCATGAGGCAAGTACCTCTATGACACGCATATAGGCCTCAGAATTTTTAAACAAGGACGAATATAGTCTTCCATATTCTCGCTTCAGTTCAGCGTGGGATGAGAAAAACAATCTGTCGACATTCCCTTCCACACCTTGCTTTTTATCCAACAAACTGAGATAATAAGGCACCCCACCAAGGATGCTATATATCTGAAGGATAGAAATGCGAGTCCATGAGAATCCATAAGCTTGCAGCATCAGTTCCGTCTCACGAAGAGTAAAAGGAGCAAGATACATCTCGTGCGTTATCCTATTATGAAGCCCACCATGACTATCTATCAGATTAGCTATCATCCACGATGTGGCACTGCCACAAACGATAAGCATGATTTCACTTTGGTAAGCTGCCCATCCGTTCCAAAAGTGCTCAAAAGCCTGTTGAAAACCAGATTTCGGCGTATCCAAGCATGGTAGTTCATCGATAAAAACAACGAGTCGTTCTCCTTTCATTTTTGCCTTTAACAACTGTTTTAATGCCTCAAAAGCCTCTGTCCAATTCGTAGGAATAGGCTGTTTGGAATCTCCATATTCCCTCAGCGCAAACCCGAAATTAGAGAGTTGCGCCTCAGCTGGTGCCTCTATAGACCCAGACATATCAAAGGCAAACTTATCACGGAAGAGATTTCTCACGAGATAAGTCTTGCCGATACGACGCCTGCCATATACAGCCACAAACTCAGCTTTGCCAGAATGATAATATTCTGTCAACAGCTCGATTTCTTTCTTTCGTCCGATAATTTGCTCCATACCTTTTTAATCTAACTTTAATGATGGTGCAAATATAAGATAATTATCCGAGAAAAACAAGGATACTTTAGCCAAATCGATGAATTTTAGCTCGATTTGGCTATAGAATAGATTATACTTTAGCCAAATCGAGCAATTTTCCTTCGATTTGGCTAAAGAACGCCTTGTAGTTACCTTTCAAGATATATTCAGTTATGGAATCTGAATCAGATTATAAAGGTTTATATTCTACAAATGCTTCCATCGCCTCATAGCAAGCAAGACCCAAGTTATCATACAATTGGGCTGTAGCGCGGTTTCTGTCTTCCGCACGCTGCCAGAAGAGACGGTCGTCATTACCGAGGAAAGGAGCACTTTCCATCTGAGACTGGTGCTTCAGAATAGAATTACGCTTAGCGCGCAATTCCTCTGGACTCAATGGAACACACATCTCGATGTTCTCAATCTCCCATTCTGCCCATGCTCCACGATACATCCAGATGCGGCAATCCTTCAGCCACTCTGCGCCTGCCTCCTTCTCGAGGTCGATGGCAGCCAATACGGCGTCAGTACACTTGCGGTGTGTGCCGTGAGGGTCTGCCAAGTCGCCAGCTACATAGATCTGATGAGGCTTCACCTCCTGCAGCAACTGTCTTACTACTGCTACGTCCTTTTCGGTCATAGGGAGTTTTTCTATCTTACCGCTTTCATAGAATGGAAGGTCGAGGAAGTGGACATGATCCAGtGGaATCTCATTATAGGTACAAGCAATACGTGCCTCGCCACGACGGATAAGACCCTTGATAGTAAGAATaTCTCTTGTATCGAAGTCGCCCTCCTTCTTGTTGGCAAAGAATtTCTTGATCTCCTTGTACTTGTTGGCGATGATGCTGTCCTTGGATTCTGCAAAGAGCTGGTTGAAACCATTGATGAAGTGCATGAAGCGTGTTACTTCCTCATCACCTACTGCGATGTTGCCgGATGTCTCGTAAGCCAGATGCACGTCGTGGTGCTGCTGAACCAGACGGCGGATGGTTCCGCCCATAGAGATAACGTCATCGTCTGGGTGTGGAGAGAACACTACGACACGCTTTGGATATGGTTTGGCACGCTCTGGACGATAGGTaTCGTCTGCGTCAGGTTTGCCACCAGGCCAACCGGTGATGGTATGCTGCAAGTCGTTGAAAATCTTGATATTAGCATTGTATGCAGAACCATAGAGAGCCAACAGTTCGCTCAGACCATTCTCATTGTAGTCCTTGTTGGTCAACTTCAGGATTGGCTTGTTAATCTTCTGGCAGAGCCAAACCAGTGCAGAACGTACCAGCTTGTCTGTCCATTCGCATGATGAAACCAACCAAGGGTGCTCAATGCGGGTAAGATGGGCAGCTGCACTCAAATCCAATACCACCTGTGCGTTTGGGTGTGTCTGCAGGAAAGTAGCAGGCAGGGTATCTGTGATGTTGCCCTCTATCACCTTCTGCATAATCTCAGACTTTTCGTCGCCCCATGCTGTCAGGAaTACAGTCTTGGCTGTCAGGAGAGTGCCAACACCCATAGTGAGTGAACATGGAGGAACCTGCTCCTTGGTCTTGAAGCTGTTTTCCATCTCCTCGCGTGACATGTTGCCGATGAGGATGATACGGGTGAGCGACTGGATGCTTGAACCCGGTTCGTTGGCTGCTATATTACCCATGCGGCCGATGCCGAGGATAGTAACGTTGAGACCGCCgAAGGTCTTGATGCGCTGCTCATAGAGGCGGCAGGTGTCTTGTACAGCCTCCTGTGCGATGTTGCCATCGAGGGTGAAGATATTCTGTTCTGCAATATCCACGTGGTCGAGGAAATGCTCCTTGAGCTGGTTGATGCTGCGGATAGAACTGTCCTTGCGGAGTGGGTAATATTCATAGGCATTGAATACTACAACATTGCGGAAACTCAGTTTCTTCTTCTCGTAGCGGCTTACCAATTCATCATATACAGGATTGACAGAGAGGCCTGTGCCCAATGCCATCACATAATACTTGCCTTCGTGCTGGGCAGCCTTAATGCCCTTCTCAATGCAGTCGGCAATATGACTACAGCCTTCGCTTACAGATGCGAAGATATCGGTATGAATTTTCTCCATGCGGGATATTTCGGAGTATTCCACGGTCGTCTTAGGCTTGTAGAATTCCACAGGTACCTTGTTGAGTACGATTTGTGAACTAAGATTTAATCTCATAACGTAATATATTTATGTAATGTAATATATTGATAATGTTGGAATTTTCTCTCGGTCTGTTGGAATTATCTCGGTCGAGGGGTCTTTTAGATATTGTTCTTCTCGATATCCTTGAAGTAGCGGTAGGTTCCCACTTTCAACTCGTCTGTAGCCATTTCATCACAGATGATGATGCCGTGCTTGTGGAGCTGGAGTGCGCTGATGGTCCAAGCCTGTGTAACAGGGCCTTCGATGGCAGCGTGGAGAgCCTGTGCCTTGTTGTGGCCATTGCAGAGAATCATCACCTCTTTTGCGTCCATCACGGTGCCTACACCTACGGTAAGAGCCAAAGCAGGAACAGCCTCAGGATCGTTGCCGAAGAAGCGTGAGTTGGCGATGCGGGTGTCGGTGGTGAGAGTCTTCACACGAGTACGTGAAGTGAGTGCAGAGTAAGGCTCATTGAAGGCGATGTGACCGTCAGGACCAATGCCGCCAATGAAGAGGTCGATACCGCCTGCAGCCTTGATCTTCTGCTCGTAGCGCTCGCACTCAGCTTCGAGGTCTTCTGCATTACCATTGAGAATGTTGATGTTCTCCTTAGGGCAATCAATGTGATCGAACAGATTCTTTGCCATGAATGAGTGGTAGCTCTCTGGATGAGACTCTGGTAAACCTACGTATTCATCCATGTTGAAAGTAATGACGTGCTTGAATGATACCTTGCCTTCCTTGACAGCCTCTACGAGCGCTGCATACATACCCATTGGGGATGAACCAGTTGGCAAACCAAGTACGAATGGACGCTCTGCTGTTGGAGCGAACTTGTTGATTGTCTCTACTACGTGATTGGCTGCCCAACGTGACAGCTCATCATAATTTTTTtCAATAATTACGCGCATAGTCGTTAGTATTAATGATTTATTTTTtAACTATAAATAATGTATTTATTTAACTGATTTATTTTTGTTGAATCAATTCTAATTTTGTCGCAGCAATGAAACCGATAGTCTTTCTGTCAGACCTTTTCAGCCTTTCTGATAGTTTCCCTTTCAGTTTTCCTGTAAGACTCTGTCAGCTGTTCCGGCAGTTCTGCGGACTGCATCCGATGTGGGTCTTCACGAATTTGCAGAACGAGGCATAGTCGTCGAACCCGAACCTTTCGGCTACTTCCTTGATGGGAATATCGGTGTATTTCAACTCAGCCCTGATCTTATCTGCTGCATGTTCCAGGATGATGCCGATGGCAGGCTTTCCTGTGTACTGCTTGACAATCTTTGAGAGATATTTCGGACTCACGCATTGCTTGTCAGCATAATAGGCCACGGTGCGATGACAACCGTTGTCAACTGCCAGGGCATTGGAGAACTCCAGAAAAATCCTGTCGGCACTGTGCCTGTGCTGCGTGGTAATCACGTTGTCGTAGGCAGGCACATGAATGTCGTTGATTACATAGAAGAAGATACTTGCCATCAGACTTTCCTTCAGCTCGTTGCAGTAGTGGTCGTGCCGATTGCTGCGGAAACGCAGAATGTTGACGAACGTGCTGATGAAATTGTGGATAATCTTCTGGTTGTAAGATATCAACGGTTTCTGGTTGAGAGCATTGAACATAATCCATGCATCTCGGTTGCTCGTCAGCAGACGGCGTACTGCCGAGAGGGAATAGCCTACCATCGTGATGAGGCACCTCTCGCTCTTGCGGATGCTATGAACGATGACATTGGGAGGAACAAGCAGCAGGTCGCCGGCAAAGAGCTCTATCTTGCGGTCGTCGAAATTCAGGCACAGATTGCCGTCCAGACAGAAGAGCATCATCAGGAAATTGACCTTGATGCTTTCTTCTTCGTCGGGAAATAGCAGCAGGGGAGATGCTACTACATAATCCGGGTCGGAAAAAACCGAATTGCCGTCTTCTTCTGCAAAGTCTTGCAGCTGATAACTTGTTAGTCTGTTGTTCATCATTCTTTTATTGTCGGTGCAAAGTTAATAAAAAAaGAGGGAATTCCATTACATATTTTTCCCCATTATTCTACCTTATACCGCAATATGGAGTAAAAAGGCGTTTTTtAAATCTTTTTTAGGAGAAAAAAaGAAGAAAATGGGGAAAAATATGTAACTCTAAAATGCTTATTTTCCTATTCAAATTTGTCACCTTATTATATATAGTGTATCATTACCTTATTATATATAGTTTCATCGTCTCATTTTATTCAGATAAGGTTGTCTAATATATATAAAGATGTGATTTTATTTGATATAAGTTTGAAATTTGCATAAAATGTGAGCAAAATGTTAGTGTTTTGCCAAAAAATTACTAACTTTGCACCCGCAAACTTATAAATACGATAAAAGAATGGCTAATTTGAGATTTGAGGTTGTAGCCGAGGCCTTTAAGAAAAGACCTGTAGAGGTGGAAGCTCCCAAGGTTCGCCCTTCGGAATACTTCGCCAAGTATGTATTCAACCGCCAGAAGATGTACAAGTATCTCCCATCTGATGTTTACGAGAAACTCATCGATGTGATTGATAATGGTAATCGTCTGGATCGTTCCATCGCTGACGCTGTGGCTGCGGGCATGAAGCTTTGGGCAGAAGAAAACGGGGTAACTCATTATACGCACTGGTTTCAGCCTCTTACCGAGGGTACTGCAGAGAAGCATGATGCTTTTGTGGAGCACGACGGCAAGGGTGGTATGATAGAGGAATTTTCAGGCAAGTTGCTTGTTCAGCAGGAGCCTGATGCCAGTTCGTTCCCTAATGGCGGAATTCGCAATACTTTCGAGGCCAGAGGTTATTCTGCCTGGGACCCAACTTCGCCAGTCTTTATCATCGACGATACGCTCTGTATCCCTACCATTTTTATATCTTATACAGGTGAGGCCCTCGATTACAAGGCCCCATTGCTCCGCTCGCTCCATACCTTGAGTGAGGCGGCTACCGAGGTGTGCCACTATTTTTACCCTCAGGTGAAGAAGGTGCAGACCAATCTCGGATGGGAGCAGGAGTACTTCCTCGTGGATGAAAGTCTCTATTCTGCCCGCCCTGACCTGATGCTTACCGGACGTACGCTGATGGGGCACGATTCTGCCAAGAATCAGCAGATGGACGACCACTATTTCGGAACTATTCCTGAGCGCGTGCAGGCATTCATGAAAGATTTGGAAATCCAGGCACTCGAACTCGGCATCCCTTGCAAGACCCGCCATAACGAGGTGGCACCAAACCAGTTTGAGCTGGCGCCTATCTATGAGGAGTGCAATCTTGCTGTTGACCATAACATGCTCCTGATGAGTTTGATGAAGCGTGTGGCACATAAGCACAGTTTCCGTGTTCTCTTGCACGAGAAGCCATTCGCTGGCGTCAACGGTTCGGGTAAGCACAACAACTGGAGCCTCTGCACTGATACTGGTGTTCTGCTTCATGCGGCAGGCAAAACTCCTGAGGATAACCTCCGATTTGTAGTGTTCATCGTGGAAACCCTGATGGGTGTGTATAAGCACAACGGTCTGCTGAAGGCTTCTATCATGAGTGCAACCAATGCCCATCGACTGGGTGCCAACGAAGCTCCACCTGCCATCATCTCCTCTTTCTTGGGCAAGCAGCTCACTGATCTCTTAGACCATATAGAAAAGGCAGATAAGGAGGAACTCTTTGCATTGGCAGGCAAGAAGGGAATGGAACTGGATATTCCTGAGATTCCAGAGCTGATGATTGATAATACCGACCGCAACCGTACTTCACCTTTTGCTTTTACCGGCAATCGCTTTGAGTTCCGTGCTGTGGGTAGTGAGGCCAACTGTGCATCATCTCTTATCGTGCTGAATGCAGCTGTGGCTGAGGCTCTCGAAGAATTCAAGACCCGTGTGGATGCACTTATTGCCAAGGGTGAGGATCAGACTTCTGCTATTATAGATATTGTACGCGAGGATATCAAGACTTGCAAGCCTATCCGCTTCGATGGCAATGGCTATTCAGATGAGTGGAAGGAAGAGGCCAAGAAGCGTGGCTTGGACTGCGAGGCTTCCTGTCCAGTAGTCTTCGACCGCTATCTGGATAAGGAAAGCATCGAGATGTTTGCCAAGACCAACGTGATGAGCGAGAGCGAGTTGAAGGCACGCAACGAGGTGAAGTGGGAGACCTATACCAAGAAGATTCAGATTGAGGCTCGTGTGATGGGCGACCTGAGCATGAACCACATCATCCCTGTGGCTACCCACTATCAGAGCCGTCTGGCAAAGAATGTAGAGGGCATGATTCACATCTTCGGTGGCGAGGAAGGCAAGAAGTTGACTGCCCGTAACGTGAAGATTATCCGTGAGATAGCCGAGCGTACCGAGGCAATTGAGCGTGGTGTAGAGGCATTGGTAGATGCCCGCAAGGTAGCTAACAAGATAGAGAGCGAGCGCGAGAAGGCAGTAGCATATCACGACACGGTAGCTCCAAAGATGGAGGAAATCCGTTATCAGATAGACAAGCTTGAACTCCTCGTAGCCGATGAACTTTGGACTTTGCCAAAGTATCGTGAGCTACTGTTCATCAGATAATATTTCCTGGATAAGGAATAAAGATAATAAAAAAaGAGTGCATTGTTTGTTACGGTGCACTCTTTTTTtGTTCCGTGAATATGGTAAAGTAGGTTAAAAGTAATATAAAGAACGTGAGGAAGTTTGTTTCGTTACTTGTTTTTTAGTACTTTTGCCCCATAATTATGGATTCAAGTGTGGAAAATGTGTAGAATTACACAAAAAAGGTATCAAAAATGTGTAAAATTCCACATTTTCCCCACTTCAATAAAATATATGGTTCATCACGCATCTCTCACGATTTCGGCTTCATTCCTCACGATTTCGGCCATGGTATATTGCAAAAAAaCTTAGTTTACTATCGAAGCAGGCTTCATTGGTCATTGCAATAGGCTTCATCAGCCATTGCAATAGGCTTCATTTGACGATGAAGTAAGCTTCATTTCAAATGTGTAGTGTGAAGTATAGAATGGCATCTATATAAAATAAGCTCCCTCGGCTAGGAAATGCCAAGGGAGCTTTATCATTTTATGACTTCATACAACTTCATATTACTTCACAACAACCTTGATGGTCTGGCCATTTGAAAGCTTCACGAGGTTGATACCCTTTGTTGGAGCATTCAATTTCTGACCATCGATGGTGTAGCGACCCACCTCTTTCACCTCGTTCCAGTTGATAACGTTAGAAATGCCGGTAAGGTCACTGTCGCCAACTGCTACCATGTTGGTGTTATCTACCCACAAATCGTTCATGGCAGATGCAAGAGCAGTCTTGCCATCCTTCTCTGTCTCTTTCATAGGACGGCTTACGAACGCAATGATATGCATGTTCTTGCTCTTCCAAGCATCATCAAGCTCAACCTCATAGTCGTTTTCGTAACTGTTGCCGTTGGTCTGAAGAGCATCACCGAGTGTGCCAGTCACAATCTTGCGCAATACATAGTTGTGGGTGAACCTTGGCTTTGCAATAGAACCACCTGTGTTCTGCTTGCCGATTATCTTATCCTCTGTGAGATAAACAGTGAGGCGGGCATCATCACCAATCAGCTGCTGGTATTGGTTGATGAGCTTACCCATTACCTTGATACTCAACTTGCCTGTTGCGTCATCCAGTTTAGAATCGATACCTACGGTAGAGAATGATGGATAATATGCTGCAGACTCTTTGATGATTGTGTTGAGCATGCCAACAACATTATCTTGGTCGCTTGGATCCTGAGCAGCCATATTCACTGTCAAAGCCTTCTCGGCATTGATGACATCATTATCGTAGAAGTATCTGTTGAAGGCAGCGGAACCATCTGATGGAGTAGAGTAGTAAGCCAACTTGTTAGCCTCAGGTACAGTGAATACATCTGTTAATGTTTCTACAGATCCATCTTCGTTTACCTGCTGTCCATCTCCATGGATAGAAACGATGGCAAGGTCGTCGTCTTCACGAGCCTTGGCTGTCTTGGTGAGTACCGCGTCTGCAAAGAAGGTGTATTTTGACATCTGGCATGTGTAGAACTCTACCAGGTTCTTGGTGCGGTCGAAGTTGTCCTTATATACCTTAAACTTGGTGGTCAACTTGTCGTTGGTCAAGTCGCCCTCTGGTTCTTTTCCTTCTACCAGTACAGGATATACTGTTACCTCGTGTTCGCCAATAGCCCAATCCTTGTTGATAGGAAGTCCTACTGGAATATTGGAATAGTCGGCATTGGTGATTTCTCTGAAAGCATCGCCGGCAGTAGTCTTGTCGTATGTGAAGGTACCCATTTTCTCGCCATCCACCTCAATGCCGAATTTTACGTTTGTGATGTTGTCACGTCCGTCATTGTGGCAAGTGAAGGCTACGCCTGTCTTTGTGTTGTTTTTCACAAATGGTGACATAGCTATCTTGTCCATTACCAAGTCGTGGAGGATGAAGTTGCCGTCTTCCTTCTCGATAATGAGCTGGATCATGAGGTTTGAACCGTCAGTTCCGAGGTAGATAGGCTGCCATGCCCAGCTACTTTGGTCGTGCTTGCCATCTACGTCACCATAAGCCAATGCGCCGCAAGTTCCTGCATAGGTACCTGATGAGGCAATAGGGTAGCCTGCATCTGCACTCATGTTGCTTGGTGTGAAATCGTAGTATGGCAACAAGCCGTCGAAGGTCTTTGTATCAATCTTGTAAGGCTCATCAAACCAAACGTAGTTCCAGTGTGCTACAGTTGAAGGCACTTCCTTTGATGCCAGGATGTCGCCTACATAAGGAGTATTGTTCTCGATCTTCACGTGGCAGATACCCACCTTGCTTGCGCCGATAGGAATGTTGACATAGAAGCGGGCACCTACAATCTTGCAACCCTCATATTTCTTGAAAGCGTCGCTGTAGAACAGTGTACCCAAAGAGATAGCTCCTTGTGTATCTGCTGGGAATGTAGCTGGCCATACATAGCTCTCGTCATAGCTATAGTTGATATAGCGCTGGTTGTCGGCGATGTCAGAACCTGCTCTTGTAGCTACTTTCTTGGTTGAATTCTCAACCTTTTGTGGAGCAGAGGTCTCTGCCCAATTCTGGGAGGAAGCATTCATGTTGATGTGCTTCATGCTCTGGGCATTGGCAGTCATTGCCATCATGGCAAGGGCTGCTGTCATCAAGTAAATATTTCTCATTTTTCTTTTtGTCTTAAATTGTTATTCTTGATGGGTGCAGTGAGACACCGCACCCACTCAACTTATTTCTTAACGTAAACCTTCTTTGCAGTTCCATCTGTAAAGGTCACGATGTTGAGACCTTCGAAAGGAACATTGCTCTTTTCGCCAAGGACATTGTAGTAAGCCTTTACTTGCTTTTCGGAAAGAACGATATTGCTGATGCCCGATGTTGAGCCTTCAGCCACGCAAACCTCATCGATGAAGAATGCGTCTGATGCAAAGGTAATCTTTACTCTGCCGTTGGCTGTAATCTTTGCAGAACACTCGTTCCATTTGTTTGGCTCCAGCTTGAAAGTTGCTTTCTCTACAGTTCCGTTGCTGATGCTTACGGTCATCTTATTGCTCGACAAGGAGTAAGGAGCTGCCTTGAATGTAAGAGTTGCATCGCCGTTGATCTTGATCTCAGGAGAGGTGAAGGTGATGTTGGTGGCACCTCGCTTGCCTACACGAGCACACTGGAAACCTCCCTTTAAGGTCTGTACATTGGCTGTCCAGCCGTTCTTGTCTGATGAGAATGCACTGTTGGCAAACTGGTTAGGGTTGCCAATGGTATAGAAGCCCTTACCGTCGTTACCACCTGTACCCAGGCACTTGTCGAATGTTTCCTGGAAGATATAATTCTCTTCTGATGCAGTCTTGTTCAGGTTCTGGAAAGTGAAAGATGCCGTACCGTCTGCAGCGATAGCCATATCTGATAGGATGATGTTCATCAACTTGGTGCCGTCCGTGTTCAGATTGTAAGTGTTGCAGGCAGGGGTGGTGTTGTTTGCCAGACGATTCTTGTTGCCGTAAGGCCAAGGGTCGTTCTCTTCATTCTTGTCGCTCTTTATGTTGTCGGCAGGGATGAGGGTGATACGCTCATGGTCGTTGATACCAGACATCATGGAGTTTGGAATATTGTAATTCCAAGCCTTCAGGTTGTAGTCGATGTGGTTGATGATTATGCCCGATCCTGCAAGTCCTGCGTCCCAACCTTTCTTCTGTCTGTTCTCTATCAAGTAATACTCGTCAGAATTGTTTGGATTCTTGAAGATGTAAGCGTCTCCGCCCTCTGCAAGGGGTTTCATGCCTGATACTGAAGTATTCTCCTTCAGCTCGATAGGGGTAATCCAACCTGCGGCATACTTCTCGTAAGCAGTATATCCGGCAGGaGTAAAGCCGTTGCCATTGTAGTTGCCCTGGCACATCAAATCCCAGGTTCCCATGCCGTAGAGTCCCGTGTAGTTGGTATCGTAGGCATCAGGATAGCCGAAGCAATGGGAGAACtCGTGGCAGATAGTTCCGATACCATCCACcTCGTTGGATACAGACAGCTCGTTGGAACATGCATAGTTTGTCAACGTCTTGTTGCCGCACTTCACAGGGTTAGTCATTCTTCCCTTGTGTGGCCATATTGTGTTGACATCACCGCCGGTAGCCTCGCCACGTCCGGCATAGACCACGAATACCATCTCCATCTCTCcGTCGCCATCCCAGTCGTATGGAGAGAAGTCGATGCCTTCTGAGGCAGCTTTtCCCAGACATCCGGAGATCATCGCCTGTACGTTCACGTCCTGCTGGTCTCCTtCGTTCTTGCCATAATAGGCTTGTTCGCCGAGGGTATAAGGACCCATTACGTCGAAGTTCATCTCAAACTTGCCATTGCTCTGTGCCTTGAAGTaGTCGGCCACGCTACCCTTGAAATTACCCTCGCTGAACCCGGGCTCGTTGGCTACACGGTTGTAGAATGCCTTAGGGTCGTTCATGGTGAACTTCTTGTCGGAGAACTGAGCCAGCAAGATGAGGCATCGCTTCTTGCCCATGTAAGAAGAGGCTCTTGTGAGGCTTGTGCTTCCATTGGCACCAGTAAGCAGGCTTTTCTTGATGATGTTGTCAGGGCAAGCCTGCTGGCGCATCACTTGGGCGCGAGTTCGTAGCTGAGCCATGTTGGCAGGTTTCAGCCCATCGGATGTGTCGTAAGAATAGCGGTTGCCATCCTTGTCCTCCCAGAAGTGGAGGAACTCGTCGCCACAAAGCTGAACCTGGACAGTCTGTCCAGTCTTCAGCGTAAATGTCTTCCATATGCCACGCTTGGCAGGTACTGCGTGGATAGCAGTACCAACCATTAGCATGGACAAGATGAATAGCAGTTTCTTCTTCATAAAACGTAATTGTTAATTGTTGTTTTATCTTTAACTTTATTTCGCTCTGGTCAACTTGATGTTCGTCACGCGGAAGAACTCGGCATACTGGCCGCCGATCAAAGCATACGCAAACAGATATTTGCCTTCCTCGAAGGTAATCTCCTTACAGTTGTCAGACCATGTACCCTTGATAGGTGTAGTGGTGAGCTTGCCGTTTTCGAGGTTACTCAACAGGATGTTGACCTTTCCGATTCCGTTGCCGGCATCGAAGTCCTCCATGAAGTTGTATTTCATCAGGTTATCGAATGCCACATAGCCCTGCTTGGTAGCCGCATCGTAGTGGTAAGACAGTCTTGCTGTTGAAGAACTCATACCCATGCCCGTCAGGTACAGGGTGTTGTTGTAGTCGCCCTCGTCTTCATCGCTTGCACCAATGATCTTCACTACGGAAGTCATGGTCTCGCCGGTATAGCTTACGCCTGTGAGTACCCATTTGCCCTGCAACTTCTCGTAGATGTTGGCATCGTTGTCCTTCAGGGAGACCATCGTGGTAGCGTTGCCTATCTTTGCACCTTTGGCAGAGACGATGGTAATCTCGAAAGTACGATCTTCGTTGATTCCCTCGTCATCTACAGGCTCTACTTCTATGTGTGCCGTGCTGTCGGAGATGTTGATGGTTTTGTCAGTAATATAATAATGTACGTCTTCCTTAGCTGGGTTACTGCCCACCTCTTTCACCTCTACAGTGACATACACATTGCCATTGGTCTTGCCAGTCACCTTGATAGGCACATTGGTCAGTCCCTGGCTCTCCTTGATTTTCATGGTGGCATTCTCCATGCTTACGGTCACGTCGGAAGCCGTGTTCCATGAGTCATCGTCGCTGGAGCAGGCACCGAAGAAAGCGACTACGGCCAGCAACATGAATAATTTGATGTATTTCATATCCGAATGAATTCTTGTTTATTACTTCGTTTGATTAATAACCTGGGTTCTGCTGTCCCTTCAGAATTGGGTTGGCATCCAGCTCGGCCTTTGGAATAGGCCAGGTGAGGCGATAGTCGTTGGCTTTATATTGTATCGCCTTACCCTGTTTCACGATGATTTTGTCCAGCGTCTCGTTCTCCTCGTGGAGTGACACACGCTTGAAGCCCTTTCCATAGCGGCGGATGTCGCTCATACGCATGCCTTCGCCGATGAACTCACGCTCACGCTCCTCTTCTACAACCTTGAGGAATATGGTTGGCTCAGAATAGGTCTGAGGCTCATAGTCCATGATACGATTGTTGAGGAATGTGTTGAGATATTTATTGGCATCCTCCATGTGGTTCAGCCTTGCTTCTGCCTCTGCGGCGATGAGGTACATCTCAGAGAGACGGAATGGTTTGCTCATATTCATGAGGTTGTTGTTGCTGCTGGTGCGAAGTTCTGAGTTACCAGGGAACTTGTTGAACACGTATGCCTCATAGTTGCTACCTTCCACCTGAAGGTTCTCGTAGAGTTTCAAGAACACCTCGGCACGAATGTCACCCTCGTTCATCCACAAGAGGTCAAGTGTGCCATAGGTAGGAATGTAATCCGCCTTGGTCTCCGACTCGCTTACGAAAGGAGTGGCGTTGCAGCCGCCAAGTTCTGTAGGAGTCATGTTGGGACGGAAGATGATTTCCGTACCTTCGTCGTTGGTCCATAGCTTGGCATAGTCCTTGATGGTGGTGAGTTTGTACTTGCCACTGTTGATGACAGCCTCGGCATACTTGGCTGCGTTTTCCCAGTCGCCCTTCACCAGGGCAACGCGAGCTTGAAGTGCTCTTACGGTCAGGGAATGGATGTAAGCCAAAGGCTGACTTTCCTCTTTTTCTACTGTCACACCCGACTTCTCATAGGCCGCCAGTCCTTCATAAGCCTTCTGCATATCTTCCTCTATGAGGGCGAAGGTCTCATCCAGGGTAGAGCGGCTTGGATAGTCGGCGAGGTTACCCGTAGGGTTGTATTTGGTTGACAAAGGAAGTCCGCTTGCAGCCTTGCTTGGGTCGCACTGAGTATATGACTGGCAGAAATGGTCTGCCAACCAGAAGTATAGGTAGGCGCGCACGAAGTGGGCTTCTGCTGCATAATGGGCGAAAGCCACCTTGTCGTTTGCGCTGAAAGCATCGCTTGCCGTCATGCTGGCGGCGTGGTCCATAATGGCATTGGCGGTGGCTATGGTAGAGTAACAGCCACTCCACTTGTTGGAAATGTCACCATCTGATATGGTGATGGTACCATTGGAGAATGTACCAATGCGGTTACCATTGCTGATCAAGCCATGGAACTCGTCCATCTGGATGTCGGACAAGTAAAGCCAGGTGCCCGATGTTACTCCTCTCATACTGGTATAGAGAGAATTGCGGAACTGGCGAAGATCCTTCTCCTTTTCGATGGCAGTCTGGTCGTCCAGAGAACCGTATGGAGCCTGGTCCATACTACAAGATGTGAACGCCATCGCACACAGAAGCATCAATGAAAAATATATCTTCTTCATAATTCTTTTCTGATAATACTTTTATTTAGAATGTTAACTCTGCACCAATCACGAACTGGCGGGTGTTTGGATAGTTGAACTGAACGACAGTTTTGTCTGGCTCAGGGTCATATCCGTCGAATGGAGTGATGGTAAAGAGGTTGCGAGCTATACCAAATACTCTGATGTCCTTGATGTAGTGTACAGACTGCATCCATTTCTTAGGGAACTGATACTGAAGGGTCAGCGTCTTCATGCGCAGGAACGATGCGTTGCTTATGGCATGGCTGTCCAAGTAGATTTCGTAGCCGTAGGCTGGAATGTCTGTCACCTGTCCAGGTGTGGTCCATACGTTCAGCATATCTACACACTGGTTGTAGGTGGTACCCTGGTTGGCGTTCTTGGTGAAGTAGTCGTCGTTTACCATCATGTACTTGCCCGATTGCCAAGCGAAGTCAGCGATGACGCTGAAGCCCTTCCATGTGAAGTTGGTACCAAAACCACCAAGCCATGGGGCGTAATGGTTCTTGCCCAGGAATACGGAGTTGTTGGTCTCGTCATACACCTTGGTGAGGTTGCCGTTTTTGTCGTACCACATAGGCTCTCCTGTACGAGAATCTACGCCTGCATAGCGTACCTTGTAGAACTCACCTAAGGCATGACCTACTTGCAGTTTCAGACCAGAGCCGGAAAGTTCGTATTCGTTGCGACCAGCGAACAGTTCTGTGATTTCGTTCTTGTTGTAGCCGATGTTGGCTGATACTGTCCAGCTCATGTCCTTGGTCTTGATCAAGTCCACGTTGACGGTTGCCTCGAATCCCTTGTTGACCATTGAACCGATATTACCCATACCGGATGTGAAACCTGTAGTCATAGAGTAAGGGATCTCCATCAGCATGTCGGTGGTCTTGTTGCGATAGAAGTTGGCATCTACTGTGACACGGTTGAAGAGTCCGATGTTCAAACCGATGTTCAGTTTGCCCACCTTCTCCCAGGTCAGCTTATCGTTGCTTGCCTGCGTGATATCGATGGAACCCTCGCCATTGTAGTTGCTGCCCGAACCAAAGAGTCCGTAGAAGTCGTAAGAGCCGGCGCCAGAATCGTTACCTGTAGTACCATAGTTGGCACTGATGGTGAGGTCGTCCAACCATTTCACTGAGCGCAGGAAGTTCTCTTTCTTGGCGTTCCATTTCAAGCCTACAGAGCCGAATGTACCCCAGCGATGCTTAGGTGCAAACTTGGAACTGCCATCGAAACGGAGAGATGTATATACGAAGTACTTCTCCTTGAAGTTGTATTCTGCTGTGCCGAAGAGAGAATTGGCAACCTCCTTTGAACGGCTATCTATCTGGTCGGCAGGAGAGATGGTAGTCGCTGTGTTCAGCGTCATGCGGCGTGGGTCTGTCTGACCGGTTGTGAGGATGCCGAAGCTTCTGCCCTTCTGTATGCGGGTTTCCTCGCCTAAGAGGATGTTCACATAGTGAGGACCGAAGTTGTGACGAAACTCTGCTGTATGGGTCAAGGTGTAAGCGTAGTAGCGCTTGAGGCTTGCTGACACACCACCTGTTCTGGCGTTAACCACCTGTCCCATTGGTGTGGTGAACTTATCGTATGGGAGGCTCGTTCTGTCGGAAGTGAGGTCGTAGCCGAACATAGACTGCAAGGCTGTGAATGTCAATCCCTCAATTGGAGTGAACTGTTCGTTCAAAGAAAGGTTGACGGTTATGTTCTTGTTAGCCTGTGTCGTGTTCTTGGAATAGAACCAAGGCATTGTGAACTGCGAATAGAGAAGTCCTTCTGCACGATTGCCCTTTACTATGTTGCCAGCTTCGTCGAAGCTATAATAATAAGGTGTATCATAAGGCAAAGCCATCTTGGATGCTACCAGAGGGTTGGTTACGTAAATCTGGCTGTTGTCCGCCCACTGGCTGTTCTGGCTGTAGTCCTGTACACCGAAGTTGGAGCTGAAACCTACCTTGAAGAATTTATTCAAGCGAGAGTTGATGCGGGCTGCCAAGGCACTGCGgCGCATCTCGGAATCCTGTATCAAGCCATCTTCCTGATGGTGGTTGAATGACACGTAATAGTTCATGGTCTGTCCACCGCCCTGCAATGTGGCATTGATGTcGGATGTTGGAGCAGAATTGTCTATCATCTCATCGCGCCAGTTGGTGCTGATACCATACTTGCTCACCAAGTTGCGGATGTTGTCGCTCACTGGCTGACCAATCATGTCGCGGAACTGGATGTACTGCTGAGAGTTCATCATCTCCTCACCCTTGCTGGTAGCAGAAGAGATACCATACTGTGCCTTTACGGTGAGCTGAACCGACTCGTTGTACTTAGCCTGCTTGGTAGTGATGACAATTACACCATTGGCAGCACGAGAACCATAGATAGAGGTTGACGCAGCATCCTTCAATACGGTGATGTTGGCAATATCTGATGGGTTCAATGTGCTGAAGAAGCTTGCGGTGATAGGAGAACCATCGAGAATGAACAAAGGCTGGTTGGAAGAACCGATAGAGTTGACACCACGCAGACGAATCTGTGCAGATTGTGAAGGGTCACCGGCTGATGACAGGACAGACAAACCAGATACCTGACCGGCGAGCGCATCAGTAAAGTTAGGGGTTACGACCGTTTCCAACTTCTTTTCACCGATGTTGGAAATAGCACCAACTACAGATCCCAACTTCTTGGCAGCACCATAACCAGTAACGATTACCTGCTCCAGTACCTGCGTGTCAGGGTCCAAAACAACCTGCATCTTCTCTGATGCCTTTAATTTCTTTGTCACCATGCCGATGTAACTGAACTCAAGCTCTGCTTTGTTGCTTTCAACATCCAGAGTGAAGTTACCATCGATGTCGGTAACAGTACCAGAAGTAGTACCCACAATCTTGACAGATGCACCGATAATCGGTGAACCGTCTTCTGAAGAGGTTACTACACCAGAAACGTGAGTTTGTGCCAACGCCATTCCCAAATTAAGGAAGACGCAAGCAATAAACATCATGAGTCTTTTTTCCATAGATCTCTTTTTTtCTTTTtATTGTTATTTTTAAAAGTGTATTCTACTAATTTTTTTCGTTATATTTGACCCTTTTTGAAGGGTCATCGCTTAAAACGGTGCAAAATTAAGCATTTTTTATtTTCCTTCCAAATGTTTTTGTGAAAATATAAAATAAAAGCTATATTATTCTAATAACTTGACGTTTTATAAGGGAAAAATGGATGAAAAATCATATTTTTAGTGTTTATTGAACTTTTTTGTAAGGAAAAGTTAGTTTTATGTAGATTTTATGCAAAAAACCTTGTGAATTTCGGGATAAATTATTACCTTTGCCGCCAAATGAGAGGAAAATTAACGCTAAAGATGCGTGATGAGTTACGAATAATAAATTTAAATATCATATTTTAAAAAGTCGAGCGTATGAGAAAAGTTTTACTTTTTGCGACAGCATTGTGCCTTTCATCTGCAGCAATGGCACAGACATCAATTGAATCAGCTCTCGATGCCCAGAAGGGTGAGAATACCTACAAGGTAGAGAGCAGTGAGGCTAAGAACACTTATTGGAAGTTTACAGCAGACAAGAACTATCTTGCCAAGGTATCTCCATTGTCTGGATCAAGCAATGTTCCTACTGTATTTACATCGGTAGAAGGAACAGACTCGCTCACCCTGGGTGGTGCGGGCTTGAAGTATCCTTCTAAAGCGTATGCCTTGGAAAAGGGTAAAaCCTATTACTTCATTATGAACATGATGGGTGAGTCGGGCTTCAACCTTGACTTGTCTGAGATGTCTTCTTATGGCAAGGGCCTCTCTCAGGACAATCCTGCCGAGTTGAAGGTAGGTGAGGAGTTGTACCTGGGTAATCCGCTGGGTGCTCAGTATGAGAACACTACTGCCTATGTTACCTATACAGCCGAGAAGACAGCGCAGCTTCAGCTCGCTTTCTCAAGCTATGTTTCAGGTGCCACTGTGAATGGTAATTATGCTTCTACAAACTATGACCAGGCTACAGGCGGATATGTGCTGAAAGTAAGCGTAGAGAAGGGTAAGACTTATACCATCGCACTGAATCTTCAGGGTAGTGTCGTTACAAACTCTAAGCTCGTAGAGGTGAAGGCTGGTTCTCTTGAGATGCCATTCGCCTTGAACGAGGGTGAGAACAAGGTGCCTGCCGAGATGGGCGACTACTACTTTACTTATACTCCTACCAAGACGGGTTATCTGAACATCTCCAGCGATGCTGTGCTTGCTGGCGGTCAGGTAAAGGTATATTCCAACTTGAACAATATCACCTATCAGGAGGTAGCGGCTTCTTCTGAGCCTGGTACCTATAATGTTCGCGTTGAGATTCCTTATACAGGTTCTACCTATTATATCGTAGTAAACAAGTTGCAGGATTCTGCTGCCGAGGATGTAATCAAGGCAGAAATGCAGGAATACCAGCCAGGTGAGACTGTGAATACAGCCTTCGAATTAACTGAACTCCCTGTAGAGAAGACTTTGCCTAGTGCCAAGGGTACCTATTATTATAAGCTCACGGTTCCTGCCAACACAGAGAAGTTTGTTACGGTTGAGACTGATGCCAATCTCGATGCAGCTACATCTATCATCTTCTACAACCAGCAGAATGGCGAGTATGGTGCTGCTACAGTAAAGGATGGCTTGCTGAAGACTTACGTTGGTGGCCAGTCTTACGATATTACTTATATCCTGAAGGTTACAGCCAATGAGGATAATCCATTGGCATTCAAGGTTTCATATCTGGATGTAGAGAAGGGTTCTCTTGTAACAAACCCAGCTGAAGCAGTGGTGGGTGACAACGAGATCACCGTAGAGGGCACAGAATACTTCAAATATACAGCTACCAAGAATGGCAAGCTCAATGTGGAGGTTGAACCAGGTGTTACCGTCAGCTTCCCTAAAGGTACAGGCCAGTGGGATGGTGAATACACAGCCATCAACAAGGGTACCGACTTCTTTATCGAGGCTACTGCCGGAACCACTTATCTGATTAAGGTATCTGGTGCAGCCAAGGGTACAACCATGTATCTGGAAGAGAAGGAGTTCGCTGCCGGTGAGTCTCGCACCAACCCTATCGTCATGGAGGATGAAGAATATACATTCACCAAGGCAGGTGCTGCTGACCTCTGGTTGCAGTATAACGTAACTGAGGATGGTGTTCTCGACTTCGCCTGCGACCAAGGTTATAATGGTGGCAGCGACCGCATCGAAGTCTTCAAGAATGAGGAGCCATACGGAACTACCATGATGGGTACTGAGAACTTTGGTAGTGTTTCAGTCACCGTATATAAGGGTAAGGTTATCGTTAGCAAGGGCGATAAGCTCTATATCCACTGCGTTATCGCAGGTAAGGTTACCGGTAGCAAGATCAAGTTTACCAAGCATGAGGCTGAGCCAGGTGAAACTGTAACCAATCCATTGGTTATCACCAAGGGTAAGACCGTAACAATTACAGGTGCTTCCCGCAGTACCCCTGTATGGATGAAGGCTTCACTCCCTGCTGGTACAACCACCTTCCGCCTGAACAGCTACTTGATGACTGCCCTCTATAACAGTCTGGAGGATGCCAAGAATGGCGCCAATGCCGAGGAGGTAAGAACCAATTACGTACAGCTGCCTGATGGCTCTTACGTTTTTGAGTTTACCAAGGAGATGGCAGCAGCTGGTGATGTTTACTTCCAGTTTATTGATTCATACGGTCCTACCGATTTCACATGGATGGATAACGATGCAACTGGCATCTGGAACATCGAGGCAGCTGGCGACAGCAAGGTATCTATCTTCAAGATGGATGGTACCCAGGTAGACCAGATTTCTGGCAATGGTGTATATATCATCAAGTCTAACGGTAAGACCAAGAAGGTTGTCATCAAGAAGTAATGGGTCTTCAAGTAATGGGGCTTAGCATGATGATGCATATATAATATAAAAAGGTGCAAGTGGGGTACAAAAACTCCGCCTGCGCCCTTTTTTCGTCAAAATGTCACTTGCTTTAGGCCTGTTGTTACAACAGAAAAAGAGAAGAGAATTAAGCATTTATTAATAATACACATTAAAAAACGAGAAAACTATGAGAGGTCTCAAAAGACTGCTTTTGGCTTCCGTATTGTGTGCGGGATATACCCAAGCCACTTGGGCTATCAAGGCATATCCCCATCCAATCATGATGCGGCAGCCTGACGGCACCACCTTGTTGGTAAGAATACAAGGTGATGAGAATTTCCACTTCGTTACCACCACGGATGGATTTCTCCTGAACAAAGACAAGAAGGGTTATTTCTGTTACGTGGATTACGACAAGAAAACCCAGAAGAAAGTGATGACCAAGCAGAGAGCACACAATGTGGATGTGCGCTCCGACAAGGAGAAGAAACTCCTGGAGTCACTGATCAGTGCGAAAGATGCCACTGCCGACATCTTGAGCAGAACCCCTATCATGAAGAAGGCACCTAACAAGTTCCTGAGCCGCCGCATCGTTGCTCCACGCAAGTATGCTGTTGAAACACGAAGCGGCGAAGCTGCTGTCAAGGAATCGCAGTATCTGGTGGTCCTGGTTAACTTCCAGGATAGCGTATTGCGCCACACCCAGCAGAACTTCGACCACTGGCTGAACCAGCCTGGCTACAGCGAGAACGGCGGTACGGGTAGTGTGAAGGATTACTACCGCGACAATTCCATGGGTCAGTTTATCCCTAACTTCAAGGTAGTGGGTCCATACACCCTTTCCAAGCCAACAGCCTACTATGGCGGCAACAGCAGCAGTACCAGCGGTACTGATACCAACCCACGCGACATGGTGAAGGAGGCTGTGGAACTCGCCAAGAAGAACAATCCTGATATGGATTTCCGCCAGTTTGATAACGATGGCGATGGCATCATGGACAACTGCTACGTAATCTATGCCGGTTACAGCGAGGCAAgTACAGCCAATGGTGATGACATCTGGCCACACAGCTGGTATCTGGACGACAACACCACCATCGATGGCGTGCTGATTCACGACTATTCCTGCTCTGCCGAGCTGGTAGGTATGCCAGGTGCTCCTGTAGTTCCATCTATGGACGGTATCGGAACCTTCACCCATGAGTTCGGTCATGTGCTGGGTCTCAAGGATATGTATGATACCGATGATACCAGCAATGGTAAGGgTATCGACCCGGGTGCCTACAGCCTTTATGCTTCAGGCAGTTACAACAACGATAGCCGCACTCCTCCTTGCCTGATGGCATTCGAGCGTATGCAGATGGGCTGGATGAAGGAAGGCGAGGACATCGTAGAGGTGAAGAACCCTGAGGATGTTACCCTGACTTCTATCGCTGACAACAAGGCGCGCTTCATCAACTGCCTGCCAGACCGTACACCTGGTACAGGTATGGAGTGGTTCATCCTGGAAAACCGCCAGCAGACGGGTTGGGACAAGTATATCCCGGGTCATGGTCTGCTCATCACTCATTACGACTATACCGATGAGATGAAGAAAGACTGGTGGGATATCAACGGACCAAACAACAGCGCCAAGCATCGCTGTATGTATATCGTGCCAGCCGACGGCATCGACAACGAAGTGACCCGTAGCGGCGATACCTATCCGGGTAAATCAGCCAATACATCTTTCACAGATACCACCACCCCTAATTCCCTGAATTGGGAAAAGGAACCGGTTAACGTGCCTATCACCAATATCATGGAGCAGGACGGCAACGTGATGTTCCAGGTTAATGGCGGTACCAGCAAGTGGAACTTCATCAAGACACTTGTGCCAGAGAAGATTTATGATACACAGGCAACCTTCAAGGCAAACATCGAGAGCAACAAGGTAGATGTGGATGAGGTAGGCTTCTGCTGGAAGGAAGGCGCTTCTGCCGACCCAACCCTCAGCGATGGCGTGAGCGCAGCAGGAAAGGTGGAAGATATCAAGAATGCTTCTTTCACAGCCAAAGGCCTGCAGCCGGGAACCACCTACAGCGTACGCTCCTACATGAAGATGAGCGATGGCAGCATGGTATATGGTTCACCGGTTCCATTCACTACCGAGTGGGCATACGCCAACGTAACCCTGGATACCCCATTCTACGGTAACTTCCTGAGCTGGACCGACGGCAACCCTGACGGATGGCAGATTATCGACCACAATGGCGATGGTACCACCTGGTATCAGGACGAGGGTGCCCAGGCCGTTCACTATTCTCTGAACTATTGGAACGATGCAGATGATTATCTCATCAGCCGTCGCCGCTTCCACGTGCCAGAGAAGGGCGTGATGTTCTTTACCCGTGGTGTGACAGAGGAGAATGGTGTGGAAGACCTGGAGGTATTGGTTTCTACCAAGACCAACGATCTGAACGATTTCCACCTCGTAAAGCGTTTCTCTTTTGCCGATTACTTCGGTGCTCAGCATGCTGAGGAGGTAGATTTGAGCCAGTTTGCAGGAAAGGATATCTATATTGCCTTCCGTGTCTGCTCAGAGAGAATGCAGAACGACCTCTGGTTGTGGAACGTGATGGTAACCCAGAAGCTCGATACGCCTAAGGACGTGAAGCTGGAGAGAACCAGTGAGAGCGTGCTTACTGCATCATGGAGCCCTGTGGAAGGTGCTGATAATTACTATCTCTGCCTGAGTAGAGAGACCAATAAGACCAACTCGCAGACCGTGTTCACCCCAATGGATTTCTATCAGAATGTAGAGGGTGATGTAGTTCTGGGCACAGGTTCTATCCAGTTCCGCAGCAATGGTtCTGTTACCCTGAAGGATTGTCCTGACGGTATCAAGGACTGCAAGTTCATCGTCACCGCATCCGGTCCGCTCGGTTCTTCTGAGTTGAGCATCGAGGGTACTGAGGATGGCAAGACATGGAATGCCGTGGGTTCCAAGATTACCCTGAAGGAATATGATTCAGAAGGTCAGGAAGAGGATTACTCTACCTATCTGGAGAACAAGAAGTACAGACAGCTGCGCTTCAAGTTCAAGAATGGCGGTAGAAATGGCCGTATCAAGTATCTCACACTTACCTACAACGACGGTAAGGTTTATGAGGACTTGGCAGCCGGTTCTGTAGGAAATGCCACAGCGATTCCTATTACCAACAAGGAAGACGGCGAGTATGATGAGGGCAAGTACCGTGTATGGGTAGCTTCAGGTAAGGGCAACCTTTACTACGATGAGTCTGCACCTGTTTACTACCAGGCAAATACCTCTACAGGCATCCACGATGTCATCGAGGGTACCGGCATCGGCATCAGCGTGAATGGTGGCAATATCCAGGTAGATGGCATCAAGGCAGGCTACACCGTTACCTGTACATCTGCTGCCGGCATTCAGCTCTATACTGCTGAGGCCCGCTCTGGCAGTCTGAACTTCCAGGTTCCTGCAGGCACTGGCATGGCTATCATCAGCGTAAGCGGCGAGGGCAAGACCCATCGCAGCAAGATTATCATCAAGTAATAAACAATAGCTAATAGCATCAAATAGAACATTTATGAAACATTATAAATATTCTGCCATCTTGTTGGTTGCCATGACCTGCGGAGCTGTATGGGCTTCGGTGGATGCGCTGACTGATGGAAAGAAGGGTGAAGGCGAAAAGGTGAAGCCATCGGAGAATTTCGTGGCTCAGTCTCGCAAGGCACCTGTCGTTCGCTATACCAAAATGAAGGTGgAAGGCAATGCCGAAGGCGTGCCTTACGGACTCCAACTGATGGGTGTGAACGACAAGACGGTGAAGTTGAGCTGGATTTCACCAGAAAAGACCGATGGCTACTTCGATGATTTCGAGAATCATCAGGACTTTGCCATCAATTCAGCTGGTAACGTGGGCTGGTCGTATATCGACGCCGATAATAGCAATACCTATACCTGGCAGGCTTGTACCTTCCCAACTCAGGGTCAGAAGATGGCTTTCGTGGTCGTGAACCCTTGGGAAACCTCTCCTGCGGTGAACGAGAATCCAAATTTTCAGCCTTATTCTGGCAAGAAGATGCTGGTGGATTTCAGTTCTATCGACGATAAGAACAACGACTACATCATTTCGCCAGAGTTGAACTTCGACCGAGACTTCCAGTTTAGTTTCATGGCTCGCAGTTACAAGATCGAGGGCGACAACTTTGCCGCTGAGCGTGTTCGCGTAGGTTATTCTACCACCGGCAAGCGTCCTTCCGACTTCAAGTATGTGAACGAAGGCCCATACGTGGAACTGCCTGCGGCTTGGACACTCGTGAAGTATAACATTCCTAAGGAGGCGAAGTATGTAACCATCAACTGCGTTTCTGAGAGTGGATTCATGATGATGCTCGACGACATCTTCGTGGGAACCAACAAGATTCGCCCTACCCGGAGCAAGAAACAGCTGGCTGCTGCTAACCCAGTGGTGGGCTTCAATGTTTATCGTGATGGTCAGAAGGTGAACGAGACTCCTATGGATTCTGCACGTTTCACCGATAATGTGCCAGACTATGCCGACTATACCTATACGGTGACTGCCGTTTATCAGAATGGACAGGAGTCTGCCCAGAGTGAACCTCTGAAGGTGAACGTTCCGGATATCCGCCTGTTGCCTTTCGAGGACGACTTCGACGACTGGACGCTCCATGCCGACAAGTGGACTACCGTGAACCTCGACAACAACAAGGAGAGCAAGTGGTCTATCGACTACTACGAGTATGGATTGGTTGATCCATCTGCCACCTACAGCTGGTCGGCTTTGACCAATTACAACCAGGCACTGGAGAGCCGCGAGCTGAATACTCCAAACAAGGACAATACCTACCTGCGTTTCAACCTGCGTCTCCGCAACAGTCAGCAGACCAATGTTGACTACATGGAGGTGGAGTATAGCTGCGATGGCGGAAAGACATGGGAAGGTCTCGATGTATTTGACAACTACTCTGGTGGTTTCGAATGGACAACTTATACCTATCCTATCGGTGAATATCTGAGCAATAACCTGTTCAAGATCCGTTTCCGTGCGCATGGCGACGATGCCAAGTGGATTAACTATTGGTACGTAGATGACGTGAAGGTATGGAACCCGGTTTGGGCGAAGGGACAGCTGAGTGTCAAGACTCCTTCTGGCACCATCTCCAGATGTCCTGTTACCCTGATTGGCGATAACGGCGCTGTAATCAGCGAGACTACCGATAAGAATGGTGTGCTCAAGCTCGACCAGATAGAGGAGGGTACCTATACCGTAAGCATCATCCGTGAGGGCTACAACGAGTATAAGGGTACATGGACCGTCAAGGCCGATGGTACCAACAACTTCACAGCCAACCTGGAGGGTCCAAAGGTAGCGCTTTCTGCCAACGCCGTGAGTGCAGACCTGGAGGCTGAGGCTAACATCACCAAGAACTTCACCATCAAGAACGAGGGTAACGGTCCTTTGATCTGGTATCTCAAGGAGAATACCAACAAGGGCACCGGCGACATCTCTCACCGTTGGGAAACCATGCCATCATGGAACACCTCCGGCGACTTGCAGAGGTCTATCGCCTTCGATGGTCAGTATTACTATACCACCTCTTCCGTAGAGTTGGGTAAGTTCTGGAAGTACGACAAGAACGGTAAGTTCATCGAGCAGTTCTCTATCCCAGAGATGTATTACAAGCTCTACGACCTTGCCTTCGACGGCCGCTACTTCTACGGCAGCGACTGGTCTAACCGTATCTTCAAGCTCGATTTCGACAACCGTCGCATCGTGGATATCATCACCGTGGGTGGTGTTTCCGACCTGAAGATTACCCACTGTACCTACGATCCAGCCTACGACGGCTTCTGGATTGGTACCTTTACAACCATCGGATTGGTTGATCGCAAGGGTAAGTTCATCCGTAAGATGGCTGCCTTGACTACTGATGGCAACATCGCTGTCTATGGTTCTGCCTACGATGATGTAACTCCTGGAGGTCCATACCTCTGGTTGTCTGATATGACTGCCGAGTCTTCAGATAAGTTTGATAAGCTGCAGCTCCGTCAGTATGACATCGCCAAAGGTACCCTGACCGATGTGAAGCACGTATTGACCGATGTTCCTGGTTATGTACTGGGTGGTCAGGCCACCGGCCAGAACTATGTCTGCGGTCTGTTCTCTTCTATGGATGTAGTTCCAGGCAAGTTGGTTCTGATGGGAATACTCAACCAGAGTCCTAACCTGGTATTCAACTATACCCTGGCAGAGACTAACAAGTGGCTCAACCTCTCTCCTAAGCATGGTACGCTGGAGCCGGGTGCTGAGCAGGTAATCAaCGTAGGTCTCGATGcCTTGGAgGCAAAGAAGGGCGACAGCTATGCTACAACAGCTACTCTGTTCACtAACCCAGAGTTGGAAGCACAGACCATCAGcTTCAACCTGAATGCCACATCTGAGTCTTCTGCTCCACGtCCGTTGAGCCTGAAGGCTGCGCCTAAGGCTGCTTCTACCGTGCTCACATGGGCTAAGGGCAATGGTGCAGCTGTGGCAGATGGATATAATGTATATCGCAACCACGTGAAGGTGAATGCcGCTCCAGTAAAGGAGATGCAGTTCACGGATACCAAGCTGGTTTACGGCAAGTATTCTTATCAGGTGACAGCGGTCTATAATGGCAAGGAGTCGGCAAAGAGCGATTCTGTAGTAGCCTTCGTCAACGAGGGTGCTCAGTATTATGCTCCTCTCAACCTCACTTCAAGCATCAAGAACAACAGGAATGTTCACCTGAACTGGGATTCTCCATTGTTAGAGGCTGCCCATCGTGATACCATGAGCTGGGCTACCGGCAAGCACGAGGATGAGCTGGGTCTGGCTTCAGGCGGTTACTTCTTTGCAGGTGCCAAGTGGGATGCTGAGGATTATATTCCTTACCGCAACAAGAAGGTTTCTTCTGTTTCCATCCAGTTGGTTAATACAGTTACCTATCTTGCACCTCGTATCTATGAGGATGGTAAGATTATCTACAGCAAGAAATATAGAGGCGAAATCAAGTATGACGGTTCATTTACCGATATTCCATTGGATAAGGATATTATCCTGAAGCCAGGACATTCTTATATCTTCGCATTCCAGATCATGAACGATGCGGATGTACATCCTCTGAGTCTCGACGACAGCAAGGCAGTGAATGGCAAGGGTAACCTGCTCTCTGTGGATGGCAAGAACTGGTTTACTGCAGCTGAGTCTGCCATTAGCGGTAACTTGAACATCCGTGTAAACGTGGCTCCTAACAGCAACGATACTGAGGAAACCCCTGTGGGTTATAACATCTATCGTGATGGCGTGAAGGTGAACAGCACTCCTGTGGCTGGTCTGTCATTCGATGACGTTCTCTCTAACGCAGGTACCTACAGCTATCAGGTAACATCTGTATATGCTGATGGCGGTGAGTCTGAGTTTGGCGGCAAGACTTCAGTTGAGGCTTATGCCATTGAGAACCTGACGGCTCCTCATCACCTGGATGCCACTGTAACCCGCAACCGCGACATCTCACTCCGTTGGGATGCTCCTACTGTTTCAGAGATGTCAATCCCTGCAGATTTAGCTAAGCGTCCGGTTACAACCGATGCAGCTATGCCTGAGTTCGTAAGAGAATTCGACGGTGCGAAGTCTTCTATGGCTGTGGCTACCGACGGCAAGTACATCTATACCTCTATCTATAACGAGGATGGTAGAATCGATGTATTTTCTATGGATGGCAAGAAGGTGAAGAGCTGCGTGGTAAGCGATATCGACGGTATCCGTAACCTGGCTTACGATGGTCAGTATCTCTATGCAGGCGACTACAGCACCAAGATGCATGTCATCAATCCTGTTACCATGAAGTTGATGAAGAGCATCGATATCTCTGAGTACTCACGCCACTTGGCTTACATCCCAACACTGGATGGCGGCAAGGGCGGCTTCGAGGTTGGTGACTGGGAGTCCAGCATCTACATGGCTAAGGATGGCAGCAAGTTGGCTACAGGTCCTGTCCTGAAGGGTGCTTCCGGCACAGCTTACTACGATGGCAAGCTCTATGCTTTCGAGCAGGGCAATGAGGCGAATGCCTATACCATCGGCATCTATGATATGGCAAGCGGTGAGCGTGTAGGCTCGCTCGATATGGGCAAGTATCTTGAGATTGACAACATCTCTTCTTACAAGGCAGGTGGTATGTCTTCGTTCGTATCTCCTGAGGGCATCACTTACATGTTGCTCGCTCTGCAGCGCCAGGGTGCTGCTACCAAGTTCGTCGTTCTGGATATGGGCGGCTTGAACACTGTGGCAGGTTACAATGTATATCGCAATGGCGAAAAACTGAATGGCGAACCTCTTACTCGTCGTTTCTATCAGGAGACTATGAGCCAGGAGGGCAATTACGACTACAGCGTAGAGACCGTTTATATTGATGGTACTACTTCGGCTAAGTCGGCTGTTGCCACAGCTACTATCGTGGCTTCTGGTGAGGCTAAGGTTCCAGAGAATGTACAGGCAGTGCAGTCAACCTATGGTTACAACGTGCTCCTCTCGTTCAAGGATCCTGATATGTACAAGGCTGCAGCTTCCGTGAACTCATTCGAGTCTTCTGTAGATGGTACAGAGGTATTCGGTGCTGAGGGCGAGAGCTACAAGTCAAACTGGATGGTAAGTTCCGACTACTCATTCGATGGCAGCAAGTCGATTGTTGCCGGTCAGAAGGCTGAGGCTTTCGGTGTTGTGAAGGCAGAGAATATGAAGTATGTTCGTCTTGCAGCAAGAAATGCTGATGACCATAAGGGTAATGGTACATTCGATATCTATTATTCTGTAGGTGGTACTCACCGTGACAACTTCATCCGTCTGAAGACTGTGACAACCACAGAGCAGTGGCAGGATGTGATGTGCGAGTTGCCTGAGGGTACAGAGTACATCGGCTTGGCTAAGGCTGCGGGTAATCCAGACCAGTATATCGACGGTATAAGCTTCTACAAGGAGGCACCTCAGACCGACTGCTACGGATTCGACATTTATCGCAACGGCGAGAAGATTACAGCTTCTCCGGTACAGGGCATCTCTTACGTAGATCACAATCTTTTGATTGGTCATTATGATTATCAGGTGAAGTTGGTTACCAAGAACTCTGCCGAGAGTGAGTTGAGTGATGCAGTAAGTCTCGATCTCTATTATGACAATGGTAGTCTGGCTCCAACCTCTCTGCGTGTAGAGAACAATGGTGGTACCAGAAACCTGACCTGGCAGACTCCTGCCCTGGGTGAGCCTATCTACTTGCGTTGGCACAATGGCAACTGCTACGATGCAGCCGGTCAGCCTAACGGTGGTGCCTTCTTCGCAGGAGTCAACTGGTTTGCTGAGGATTTGAAGGATTACGGTCATCTGGCATTGAGCGATGTAGAGGTTTACATCAATCAGATTCCTGATGCTCTCTATGTATTGGTATATCAGAACAACACGTTGGTTCGCCAGCAGTTTGTTCCAAGCCTGAAGGAGTATGCCTTCAATACCATTCATCTTGACGAGCCACTCCCAATCGACCCTACCAAGAGTCTCCGTGTGGCAGTATATGTAGAGCACAACCAGATTACAGTGCCTCTGGGTTACGATAAGGGCCCTGCTCGCAGTGGTCGTGGCGACCTTTATTCTTCTGATGGTATCTCATGGAGTACGATGGAGGATTCAGGTGCTGATATCGATGCCAACTGGAACATTTCCATCGGTTTGAGTCCATACTCTCCTGCTACTTCCATGAAGGCAAGAAAGCTGGGTGCTGATGTTCTCTCATTCAAGCCAAAGGCGAATGTATCTGCTGCACCTTTGAAGGTGGCTCATGTGGCTCAGGGCGCAACTTCTCAGAAGAATGCCTTCTTGGGTTACAATGTTTACCTCAATGGTGATAAGTTGAACAACGACTTCATCTCTGGTAATTCATACACAGATAATTCTTCTGTTGTTGGCAATTATCTTGAGTATCAGGTAGCTGCCGCTTATTCTGTTACTGGTGAGCAGTATTCTAACAAGGTGACTCTTGTTGTTACTGGCATCGATGGTGTAACAGCCGATAAGTTGAAGATTACTATTGCTGGCAGCACATTGCGTATCGTGGGTGCTCATGCAGGCGACAAGGTAGCTGTTTATGCTACTGATGGTAAGTTGGTAGTAAATAGTGTTGTAACCGACGATTATGTTCAGAACATTTCATTGTCATTATTGCCAGCCGGCACATACATCGTGAAGGTAGGTCATGATACCGTGAAGGTTCGTGTATCTCGTCGATAAGATTCGATTATAAACAAAAAAaGAAGGGTGTGTCATAACTACATGACGCACCCTTTTTCTATTTCTATTTTTCTACAAGCAATGCTAAATCATAATATTTTTCGACTACACTCCCTATTCTCCAAAATACTCTTTTAAATTTCCTTCTCTGCCCGGGTATATTTTTCTCCCTGCCCACGCAAGAATTTTTCCGTGGGCAGGGAAAAATAAAAGTGGGTACAGGGGAATTGCTTTCACATCGGAGGGTGTATCATGGAATTATGACACACCCTCTTCTTTGTTTTAACCAAAATCCTCGATGATGAAGCGAGCCACCTCGTTTCGTGGGTAACGCTTGCTTGTTGAATTCGCGAATGGTCTTATAGTTCGAATTAAGTTAAATATTTATAAAAGTTTTGATTGAAAACTCGTAACTTACACATAATCAAATAAAAATGTGTAATTTTGCAGTCCGATTATTTCGGGGATACACTTAGAGTCCCCTGGACTGGTGTGTTAATAGCAATGTCCTGTGGCCGGGATTTGCGGTTAGAGAATCACCTGTCCGAAATAGTGAGTAAAAAGATTAAAAACGTTTTTtAGTAGTAATTTAAATTTTAAAATGGACACATTAAGTTTCAAGACTATCTCCGTAAACAAGGAGACAGCTAAGAAAGAGTGGGTTGTAATCGACGCAACAGACCAGGTAGTTGGTCGTCTTTGCTCAAAGGTAGCAAAGTTGCTCCGCGGTAAGTACAAGCCAACTTTCACTCCACACGTAGATTGTGGTGACAACGTAATCATTATCAATGCAGCAAAGGCTGTATTCTCTGGTAAGAAAGAGACTGATAAGATTTACACACGTTACACTGGTTATCCTGGTGGTCAGCGCTTCAACACTCCAGCTGAGTTGCGCAAGCGTCCAGACGGTATGGATAAGATCCTTCGTCACGCTATCAAGGGTATGTTGCCAAAGGGTCCTCTCGGCCGTTCTTTGATGGACAACCTCTTCATTTACGATGGCACAGAGCACAAGCATGAGGCTCAGCAGCCAAAGGCAATTGATATTAACCAGTATAAATAATTAAGGTAGAATGGAAGTAATTAATGCAATTGGTCGCCGCAAGAGCGCTGTAGCTCGTGTTTACCTCACAGAGGGTACCGGTAAGATCACAATCAACAAGAAAGATATTGAGACATATTTCCCATCAGCAATCCTTCGCTATGTAGTAAAGCAGCCATTGCAGTTGCTCGAGGCTGAGGGTAAGTATGATATTAAGGCAAACCTCGACGGTGGTGGTTTCACCGGTCAGAGCCAGGCACTCCGCCTCGCTATCGCTCGCGCACTCGTTAAGATCGACGCAGAGGATAAGAAGGCTTTGAAGGATGCAGGCTTCATGACACGTGATTCACGTGCTGTAGAGCGTAAGAAGCCAGGTCAGCCAAAGGCTCGTCGTCGCTTCCAGTTCAGCAAGCGTTAATCAATACTATACATTATTATATATATTGGTTATATATAGCTGAACTAAGTTTAGTATCTAAATCGGTGAGATTCCATTAATCGGGGACTACTCATCGACTGATTCTAGATTAGAATTCAAAAAGAAAGTAAACAACAATTAAACAAGAAAAGACAATGTCAAGAACAAATTTTGACCAGTTACTTCAGGCAGGTTGCCACTTCGGACACCTCCGTCGCAAGTGGAATCCAGCAATGGCTCCTTACATCTTCATGGAGCGTAACGGTATTCATATTATCGACCTCAACAAGACTGTAGCTAAGATCGACGATGCTGCAGAGGCTCTCAAGGCTATTGCCAAGTCAGGCAAGAAGATTTTGTTTGTCGCTACTAAAAAaCAAGCTAAGGATGTAGTAGCCGAGAAGGCTGCTTCAGTTAACATGCCTTACGTTATTGAGCGTTGGCCAGGTGGTATGCTCACTAACTTCCcTACAATTCGTAAGGCTGTGAAGAAAATGGCAAACATCGACAAGTTGATGAACGATGGTACATTCTCTAACCTCTCAAAGCGTGAGTTGCTTCAGGTAAGCCGCCAGCGTGCTAAGTTGGAGAAGAACCTCGGTTCTATCGCTGACTTGACTCGCCTTCCAAGCGCACTCTTCGTTATCGACGTAATGAAGGAGCACATCGCAGTGAAGGAGGCTAACCGTCTCGGTATTCCTGTATTCGGTATCGTAGATACAAACTCTGATCCTAAGAaTATCGATTACATCATCCCAGCTAACGACGATGCTAAGGATTCTGTAGAGGTAATCCTCTCTGCAGTTTGCGGTGCTATCGCTGAGGGTCTTGAGGAGCGTAAGGCTGAGAAGGCTGACGATAAGGCTGCTGCTGAGCAGAAAGATCAGCCTAAGAAGAAGGCTGCACGCAAGGAAGAGGCTGCTGCTGAGTAATTAGGTAGAAGAATATATACTGGAGCCATTGATTCTGTTTATGATTCGATGGCTTTAGTAGCTTTTAAAGCAAGATTTTTATtAACTTTTTAATATAAAAAaaTATTATGGCTGTTTCAATTGAAGATATCAAGAAACTTCGCGCTATGACTGGTGCTGGTCTTGCAGACGTTAAGAAGGCACTTACAGAGGCTGAAGGTGATTTCGATAAGGCAAAGGAGTTGCTCCGTGAGCGTGGTCTCGCTATCGCTGCTAAGCGTTCTGACCGTGAGACTTCTAATGGTTGTGTTCTCGTTAAGAAGGTTAACGATTTCGCTGCTATCATCGCTCTCAAGTGTGAGACTGACTTCGTTGCTAATGGTGCTGACTTCATCAAGTTGACATCTGATATCCTCGACGCTGCTATCGCTGCTAAGTGCCACACTCTCGATGAGGTAAAGGCTTTGGCTCTCGGCGCATCTGATGTTCAGGCTGCTGTTACTCAGCGCTCTGGTATCACTGGCGAGAAGATGGAGCTCGATGGCTACAATGTACTCGAAGGTGAGAACATCGAGGTTTACGACCACATGAACAAGCACACTTTGTGTACTATGGTTCAGCTCAACGAGAACAACGAGGAGGCTGGTCACAAGGTAGCTATGCAGGTAGCTGCTATGCGCCCTGTAGCTCTCGACGAGTCTTCTGTTTCTGAGGAGACTAAGAAGACTGAGCTTGAGGTAGCTGTAGCTAAGACTAAGGAAGAGCTCGTAGAGAAGGCTGTTAACGCAGCTTTGAAGAAGGCTGGCATCAACCCAGCTCACGTTGACTCTGAGGATCACATCGAGAGCAACACTAAGAAGGGTTGGTTGACACCTGAGCAGGCTGAAGAGGCTCGCAACATCAAGAAGACTGTAGGTGAGGAGAAGGCTGCTTCTTTGAACCCAACTATGATCCAGAACATCGCTAATGGTCGTTTGGCTAAGTTCTTCAAGGAGAACTGCCTCGTTGACCAGGAGTTCCAGTTCGGTGATGGCGACAAGCAGACTGTTGCTCAGTACCTCGCTTCTCAGAGCAAGGATCTCAAGATCGTTGCTTACAAGCGTTTCACACTCGTAGCTGAGTAATCCACGCTTTTAGCTGGATGGATCATCACAAGATGACTCAACAACAACAACTATAATTTGACTTATAGTTAAATTAGAATATCCGGGAGTTATGGAGATAAAGCTCAGCTTTACTTCTAACTCCCTTTCTTTTtATCGGAAGTTTTGAGAGAATCTCATAGCTGAATTTCTCGGAATCTTATGGCAGGTTTTTCTCAGAATTTCATTCAAGGATTTTATCGGAATTTCCCCCAAATTTTACTTTTtGGGTTATTCTTTCTTAAAATATTGATATTATGAAGATATTTGCCATAGGCATGAACTATGCCGAACACAATAAATCGCTCCATGGTACGTTATCTAAACCAGAGCGTCCTGTCATTTTCACGAAGGCTGACTCTGCCTTACTCAATAATGGCAAGCCTTTCTTCATCCCAGACCATCTGGGACGTATCGAGTATGAAACCGAATTGGTGGTGCGCATCTGCAAGTTGGGAAAGACGATTCCGCAGCGTTTCGCTCACCGCTATTATGATGCTGTGACTGTGGGTATTGACTTCACAGCCAGGGAAATGCAGAaGAAACTGAGAGAGGCAGGACAGCCTTGGGAGTTAGCGAAAGGATTCGATGGTTCTGCCGTTATCGGTGAATGGGTAGATGTGCTGAAATTCAGAGACATACAGGCTATTCATTTCCATCTCGACTTGAaCGGAAAAAATGTGCAGGAAGGTTGTTCCAGTGACATGCTCTACAAGGTGGACGAAATTATCTCGTACATCAGTCAGTATTTCACGCTGAAGACGGGTGACTTGCTCTATACGGGTTGCCCTACGGGTTGTGGACCTGTACAGATAGGCGACCATCTGGAGGGATATTTAGAGGACAGGAAGGTGCTCGACTTTATGTGTAAGTAATTGTGTAAGAAGTGATTTGAAAAATATGGTTACAAAGGTTTGGAGATATTTTATTGCAACTCTATTGCTGATGCTTGTCTTGCCTATGCAGGCGCAGCAGTTCTTTAACCTGACCGCTGATGAGGTCAGGGTAGATTCCGTGTTGCCGAGATTTGTGTATTCCAAACCTTTATCCAATCATTACCAGGATTCTATTTATACAGCAACGGTCAAATATGCAGAGTATGTAGATATGACCGTTGCTGATATTGCCAACTACAATCGTCTCTCGGGTGCGGCACTTCCATCGCAGGTTCCTGTAGAGACTCAGGTTTCGCTTTGTCGCAACGAGGCAACGCTCCTCGTCAATTTTTGTCCGTTGGTATTCCGCAATAACAAATATCAGATATTGGTTAGTTTCATGCTCGACATCAAGGCCAAGCCTATCAGTCGTTCAATGGCGAAGGCAAGAGCCTTGACCCGTGCTTCTGAAACAGAAAAGGATTATGCGGCTCATTCTCTTTTGGCTACGGGCAGATGGGCGAAAATCAGAGTAGGCGAGAGTGGTATTTATCAGCTTACTGACCAAGTTATCCGACAGGCTGGTTTTTCTAATATTGATAAGGTGAAAGTGTATGGTTATGGAGGTAATCTTCAGAACGAGGCACTCTATGCGTCAGAAATCTTAGCCAATGACGATCTGAAGGAAGTGCCACAGTATGTGAGAGATGGCAAGCATTACTTCTATGCCAAAGGTCCGGTGAGCTGGAGTAGCAATACTGCCACCCGTCGTACTCGTAATCCTTATTCTGACTACGGATATTATTTTATCACACAGAACGACGAGGCTCCGCTGACGGTGGATTCTGCCGCCTTTGTGAACTCATTTTATCCTTCCAGCGATTTCTATCATTCTCTCTATGAGGTAGATGGTTATGCTTGGTTTTCTGGTGGAAGAAATCTCTATGATTCCAAAGCGCTCAATCAGGGAGCCAGCGAGCAGATCGTCTTTACCAATACTACAGGAAATACAGGCGGAAAATTGGCCGTCAACATCTCTACGGGTACTTCTGCTACGGCTGATGTGGCTTTGAACGGCAGGACCTTAGGCAAGGTTTATGCCCAAGTTTCCAGTTCGGAATACGATTTTGGAGCGGAAGGTTCGACTATTTTCACTCTTAAGAACCTGACTATCGGCGGCAATGATACGATTACGATTACGAACGTTTCGGGCGGAACCATGCGCCTCGACTATGTGGCCATGGTGTGGAATGCGCCGAAGGCATTGCCGGAATTCTCTGGAAAGATTCCAGCAGCGCAGTTTGTTTATAATATTACCAATCAGGATCATCATGCCGATGCACAGGCCGACATGGTGATCATCATCCCTACTTCCCAGAAACTGCTCAAGCAGGCAAAGAGGCTCAAGACTTATCATGAAACCCATAACGGGCTGAGAGTCAACTTAGTGCCTGCTGACGAACTGTATAATGAATTTTCCAGCGGAACACCTGATGCAGGAGCTTACCGACGTTATCTGCGCATGCTCCAAGACAGAGCCGAAGGAAATGAGGCAGACATGCCGAAATATCTCCTGCTTTTCGGAGATTGCGTATGGGACAACCGTATGCTGACTGCCGACTGCAAGAGACTGAATCCGGATGATTATCTTCTCTGTTTTGAGAGCGAGAACTCCCTCAACAAAATTTATTGTTATGTGAGTGACAGCTGGATGGGCATTCTCTCTGAGGGAGCCGGTGGTTCTCCTACCACTCAACAGCAGGACGTAGCGGTAGGAAGATTCCCGGTATCAACACCTGAAGAAGCCAAGATTATGGTGGATAAGACCATCAACTATATGGAAAATGCCAATGCGGGATCATGGCAGAACACATTGATGTTTATGGCAGATGATGGTAATGACAACCTCCACATGAAGGATGCCGACGAAGTGGTCAACTACATTGCCGACAAATATCCTGATTTTCAAATCAAGAAGGTGATGTGGGATGCTTACCAGCGCACCACTTCTTCTGTGGGAAATTCCTATCCTGAAGTTACACGTATCATCAAGGAGCAGCAGGCTAATGGTGCCCTGATCATGGACTATGCCGGTCACGCCAGTGCAGGTCAGTTGTCGCACGAGCAGGTGGTGAAACTGATGGATTTCAACAATTTCAAGAATACCAACCTCCCTCTCTGGGTGACTGCAGCCTGTGATGTCATGCCTTATGATGGAGTGGAAGACAATATTGGTGAAGCAGCTGTGCTCAATCCGAATGGAGGAGCTGTGGCTTTCTATGGAACAACCCGAACGGTTTATGCCAATCGTAATAAATATATGAACCGTGCCTTTCTCTACCGCGTGCTGAGTACGAAGGACGGAAAACCGCTGACTATCGGTGAGGCGCATCGCCAGGCACAGAACGACCTGGTTAAGGGAAATGTAATCGGTTATGATGTGGAAGGTAAGCCAATCAAGGAGAGCGACCTGACTTCTAACCGCTTGCAGTATGCGCTCTTAGGTGACCCGGCAATGCCGCTGAATGTGCCAACCCTGAAAGTGGTAGTAGATTCTGTGAATGGCATTTCTACTTCGGATGCTTCTGCCAAGGCTATACTGAAAGCAGGAATGGTGGCAAGAATCGACGGACATATTGAGGGAAATGAAGCTTTCAACGGTGTGGTGACGGCTACGGTAAGAGATTCCAAGGAACTGATAACCTGCCGACAGAACGATGGCACAAGTGGTGCTTTCACTTTCTACGACCGCACCAAGACCCTCTATAATGGTTCAGACAGCGTGGTGGGAGGCAAGTTCTCTTTCCAGTTTGCCGTGCCTAAGGACATCAACTATACGGATGAATCTGGACTGGTCAATCTCTATGCCATCAACAATGACAGGACCATCCGTGCTCATGGTTCGAGCGACGCATTCAATGTGGGTGGAAGTGCGTTGGCAAAGAATGACTCcATCGGTCCGTCTATCTACTGTTATCTCAATTCGCCTTCCTTCGTGGATGGTGGAAACGTGAACCCTACGCCTTTCTTTGTGGCTGAgGTGAAAGATAAGGACGGAATCAATGCTGCAGGAAGTGGtATCGGGCATGATTTGCAGCTCATCATCGACGGTGATGCGAACAAGACGTATAATCTGAATAACAATTTCACCTACGATTTCGGAACTTATACGAGCGGCTCTACCTATTACAGTATTCCTGAGTTGGCAGCCGGTCCGCATAAACTCCAATTCCGTGCTTGGGACATACTGAACAATAGTTCTACCGCTACGTTGACTTTTAATGTGGTGAGGAGTCTGAAACCATCGTTTGATACAGGTGTGACCGAGAATCCAGCCCGGAATTCTACCACATTCATCATCACACATGATAGAATAGCGAGCAGTCTGGATATCGTCATCGAAGTGTTTGATACTTCCGGAAGAAAACTCTGGCAGCATACAGAGACGGGCGTTTCCAATTCGGGTCCTTATACTGTGAAGTGGGATTTATCCACAGGTAGTGGAACCTTGCGTACAGGCATCTATCTCTATCGCATCAAAGTGGCTTCAGATGGCAGTGGGTATGAGTCAAAAACCAAGAAACTGATTGTACTCAACCATTGATCAAAATAGAAATAACATATTAACATATATATAATAAGGTATGAATATCAAGAACAGAACAGTTAAGATATGGGCAACTTGCCTCTTGGCAGTCTTTTCTGTGCAGGCGAATGCACAGGAGAACGAGAAAGATCTCTTCAATCCAGTCAACTTCGCTGTGATCTCGCAGACCATCGCTCCGGATGCACGAGGTGGCGGTTTGGGTGATGTGGGTGCAGCTACAGACCCAGATGTCAATTCCCAGTACTGGAACCCTGCCAAGTATCCTTTCAATATTTCGAGAGCAGGCGTGGCACTCAACTTCACACCATGGTTGCGCTCCTTAGTCAACGATATGAACTTAGCCTATCTGGCAGGTTATTACCGTATAGGTGACTACAGTGCCGTTTCCGGTTCCTTGCGCTATTTtAATTTGGGTGAGGTTTATACGAGTACAAATGAAAATGCCACTACTATCAACCCTTATGAAATGTCGCTCGATGTGGCTTACTCCCTGATGCTCAGTGAGAAGTTCTCTCTGGCAGCGGCAGTGAGATGGATTTATTCAGATATGCGCTTCGGTGAGACTGAGGAGAACTCCCCaGCTTCCGCTTTTGCCGCAGATATTGCTGCCTATTATCAGAATTACGTCAATATCGGTCAGCGCGAATGTCAGTTGGGTATTGGTTTGAATATTTCCAATATCGGTAGTAAAATCACATTCAGCGGAGAGGAGTATAGTCAGTTCCTGCCAGCCAACCTGCGTTTGGGTGCTTCCCTGATGATTCCGCTTGACGAGTACAACCGACTGACGATTGCTGCAGATGCCAATAAATATCTTGTGCCAACCGTTCCGCAGCAGGAAGAAGGTGAGGACAATGCCGACTATGAGGACCGCGTGCATAGAGAGTACAGCGACGTATCGTCCATCAGCGGCATTTTCAAGAGTTTCAGCGACGCTCCAGGCGGATTCAAGGAGGAGTTGGAGGAAATCAACTATGGTGTAGGTGCGGAATACGTATATAATGACAAGTTCTCAATCCGTGCCGGTTATCATCACGAGAGTGCCAGCAAGGGTAACCGTAAGTATTTCACTGTAGGTGGCGGTTTCAAGATGAATGTTTTCTCTCTGGATGCCGCCTACGTAGTGGCAACGGCAAAGAGCAATCCGCTCGACCAGACCTTGCGCTTCACCTTGGGATTTGATATGGACGGAATCAAGGATTTGTTCAGAAGAAGATAAATTAGCAATATAAATAGACTATGAATATACGTGTAGGATTCGGATATGATGTGCACAAGTTGGTAGAAAATCGTGACTTGTGGTTGGGTGGCATTAAGATAGATTACGAACTCGGATTATTGGGTCACAGTGATGCAGATGTGTTGATTCATGCTATTTGTGATGCCTTGTTGGGAGCAGCCAATATGCGCGATATCGGCTATCATTTCCCTGATACGGCAGCAGAGACGCTGAATGTGGATTCCAAGATTCTGCTGAAGAAGACCATCGATCTGATAGCCACCAAGGGGTATGTGTTGGGCAATATCGATGCAACCATCTGTGCTGAGCGTCCTAAGCTCAATCCGCATGTGCCGGCGATGAAGGCCTGTCTTGCCCAGGTGATGAATACGGATGAGGAAAATATTTCCATCAAGGCAACGACCACAGAGAAATTGGGCTTTACCGGAAGAATGGAAGGCATTTCCGCCTATGCTACGGTTTTGATCGAGAAAGTTTAGTCCTTTCTTCTAATAGATACATTCCGTTTCTTCTCTTGACAGAAAGCAGTCTTTCTGTTTTTCTCTCCTTGAAATCAGACAGTCAAAATAGAAAAAaGAAAGCAAAACGCTCATTAGGCTTTACAAGTTGAAAGCTTAATGAGCGTTAATGGTTTCTTAAAATCTGTTGTGTTCGGTCACATTTTGTTGATGTAAATCAAAAAAACGCAAAGGTACTGCATTTTCTTTCAAAAATATTTGGAGGAATCAGAAAATCGTCGTACCTTTGCACTCGTCAAAAGGTTAATAGATTGTTTAGGTTAGTAGTAATAGATTTAGGTTTTTAGTTATTAGGTTTTAAGGTAGATTGTTTAACAGATAGCTAAGGAGATCGTGAGATTACCTTTGGTTAAGAATTTTTTTAAGTTAAACATATTGTATGCCGCAGCTCGAGGTGAGTTGCGGCATATTTTATTTTTTCCATTCTCATTCTTTCCCTCTCACCCTTTTCATCTCTTTCTTTCCTGACAATCTTTCTTTTATTTTTGAAAAAGTAGCTTTTTCTTTTTGTCCTTCAAGTAATTTGCATTATCTTTGCATTATCTTAATCTGCATTTGCAGCAAAACCCTTTGCAATAGGCGTAATAATAAAAGATAATAGGCATGAGAGTACTCATAGTAAATACAAGCGAGAAAACGGGAGGTGCTGCAGTTGCAGCCAACCGTTTGATGGAAGCCCTTAACAATAATGGTGTTAAGGCTAAGATGTTGGTGCGTGATAAGGCAACAGAGAATATCACGATAGCCAGTTTGCCGCATTCTCCTTTGCTGCAATGGCATTTTCTGTGGGAACGCTGGCGTGCTTTCTGGCATCTTCACTTCTCTTCCGTCCATCTTTGGGAAATAGATTTGGCTTGTGCCGGCTCTGATATTACCAAGTTGCGTGAATTTAAGGAGGCTGACGTCATTCATCTGTCCTGGATCAATCAGGGTATGCTTTCACTGAAAAGTATTCGCAAAATTATTAAAAGCGGCAAACCTATTGTCTGGACTATGCACGATATCTGGCCTGCTACGGGCATCTGTCATTATGCAAGAGGCTGCAATCGCTATGCTTCTGCGTGTGGCAACTGTCCGCTCCTGCCTCATAAGGGTAGCAAGCATGACATTTCCAACAAGGTGTTCAGACGCAAGAAGGAACTTTATCAGCATAGTAATATCTACTTCGTCACTTGCAGCAAGTGGCTGGAGCGGCAGGCTAAGAAGAGTGCCCTCTTTACAGGACTTCATCTCACCAATATTCCCAATCCGATAGATACGCGGGTCTTTTATCCTCATGACAAGGCTGAGGCTCGTCTGCGTGCCGGACTCCCGGATGATAAGAAGATCATCCTCTTCGTTTCACAGAAAGTAACTGACGAGCGTAAAGGCATGAGTTTCTTCGTAGAAGCCATAGACAAGTTGGTAGCCCAGCATCCTGAAATGAAGGAAAATACGGTAGTGGCTATCTTGGGCGGTCATTCGGAAGATGTAGCAGAGAAACTGTCCTTGCCAGCATTCCCTTTAGGCTATGTGAGTGACGAGAAGACCATCGTTCAGATTTACAGTTCGGCTGATGTATTTGTGCTCCCTTCCTTGGAGGATAATCTTCCGAATACGATTATGGAGGCGATGGCTTGTGGAGTGCCAAGTGTTGGATTCAAGGTGGGCGGCATTCCTGAGATGATTGACCATCAGAAAAATGGTTATGTGGCCAACTATCGGGATGCAGACGACCTGGCACATGGCATGTATTGGGTTTTGGAGGAGGCTGATGCAGAGGTGCTCAAGAGTAACTGTCTGCAGAAAGTGGCCCACAACTATTCGCAGCATGCCGTGGCAATGAATTATATTGAGGTGTATAATCAGGCAATGGCTTACAAAAATTACAGTTTGTAGGCAACAGCCGTTGATAAAAGTAGAGACGTTATGATCAAATTTTCGATAATTACCTGTACTTACAATGCAGAGTCTGTCTTGCAGCGCACGTTGGATTCGGTGATGAAGCAGACCTGCTGCAATGTAGAACACCTGATCATAGATGGTAAGTCGAAGGATAAAACCTTGGCAATGGTCAAGGCTTACAAACATAAGAATGATGTGGGTGAAAGTGCCCATGAAATTCGGGTTTtCTCAGAACCGGACAAGGGACTTTACGATGCCATGAATAAGGGCATAGACCGTGCTACTGGCGACTATCTCGTGTTTCTGAATGCAGGAGATGTTTTTCCTTCCGCCGATACGTTGGAATACGTGGAAGGTTGTGTAGGCGAGGGAGAAGTACTGCCGGGCGTTCTTTATGGAGATACGGACATTGTGAATATGGATGGTCGCTTTCTGCGCCATCGCCGTCTTTCTCCACCTAAGAAGTTGACTTGGCGTTCTTTCATTTGGGGAATGTTAGTCTGCCATCAGTCTTTTTATGCCCGCACGGATATTGCCAAGAGTGAGCACTATGATTTGGATTACCGCTTTTCTGCCGATGTTGATTGGTGCATCCGCATGATGAAAGCATCCAAAGCCCATAAGTTGCCTTTGCGCAATGTAGGGGCAGTCATCACCAATTATCTGGATGGTGGAATGTCGGTGCAGAACCATAAGGATTCCCTGAAAGAACGCTTTCAGGTGATGAAACACCATTATGGTCTGCTGCCCACCTTGTTGGCTCATGCCTGGTTTCTCATCAGAGGCGTATTCAAGAAATAGCCCCTGATGATAGTTCTCCGAGGATATTTCGCAGTTCTTCGACGATGGTTGCGAGATATTCTCGGATTTTTTCTGTCTCTACCTCGTTGATATGTTCAGGAGCCAAAGCCTGCACCAGTTCCAGGCTCTCCATCTGTATCATGGAAGCGATAGGCAGCAACTTATGAGCCGCCTTTCCGATGTCTTCGCAAGGTAGAGTTTCTTGAGAAAGTGCATCCTGCATTTTTCTAAAATGTCCTTCCAGTTCCTGCTTTACGGTGCTGATGATTTCAGCAGCAGCGTCTTCGTCATCTTCAGCGAAAGCCAATAGTGGCTTGAAACGGACAGGGAACGTAGTTTTtCCTTTTtCTACTATCTGTTCCTTTTGAGAATCAACTCTTTCTACTCCCAAGATTTCTTCCAGTTTCTCCATAGAGAAAGGCTTGAAGAGACAATCGTCAAAACCTGCTTCATGCAATTTTGATTTGATACTTGTATCATGAGCCGTCATGGCAATCACCAGCATCTGACTGTGATTGATGTGCTTAATCATCTCCATACCATTCATTTCTGGCATTTCGATGTCCATCATCATCACCGCAGGTTGCTCATTGTGAAGTGCCGTAAGGGCTTCCGTCACATGATGGCAAGTGATTACCTTCCACGTATCACCTACCAGACGGCGCAACATCTCCTGCAGCAGTTGCAGCTGCAGAGCATCGTCGTCCAGAATGAGAATCTTGTGGTTGGCGAAATTCCGCTTCGTTTTCTGCTTGTCTTTtCCTTTAGATAATCTTGTTTCTCCTTCAATTTCTCCTATTCTTTCTGTTCCACTTATTCCATCATCTTCTATTCCTCTTTCAGTTCCTTCTTCTGCGTCAGCCTGTTGCTGCAATAGGATAGGGAAGGAAACGGTGAAGGTAGAACCTTTGCCCACCGCAGATTCGAGCTGAATCTTTCCGCCGAGCAAGGCTACCAGTTCGCGGGTGATAGACAGGCCCAGTCCTGTGCCCTCAATGCCCTGTGCGCCTTTGAGTCTGGTGAATGCCTGGAAAACCTTCTGTTTTtCCTCCGAGGTCATTCCCTTTCCCGTATCTTTCACCTGTAGAGTGAGTTCATAAGTATGCTCGTCGATGATAATGTTGTATTCATTTCTTGCCTGTCGGATAGAAGCCATGATATGTACGCTTCCCTGGTCTGTATATTTGATGGCATTGCTCACCAGGTTATCCAGCACCTGTCGGATGCGGAAGTCATCACCTCTGAATATTTTTCCCCAGATATTGCCCTTATCTGCATTTTGGAACTCGCAGGAGATTGCTAACCCCTTCTTTTCTGCCTGTAGTCTGAGCCCTTCCACACTTAGTTTCACCAAATGTTCTGGCGAGAAATTGACAGGGTTCAGTTGCATGAGCCCGTTTTCCAACTGATGATAATCGAGAAGGGAAGCCACCAGTTGGGAAAGATGGCTGGCTGAGTTTTTGATATTGCTAAGACATGAAGTTCCCTTAGGATCGCTCACATACTCTTTCATCAGATCGATAAACCCGGAGATGGAGGCAGCAGGTGCCTTGATGTCGTGGGTGATGGTAAGGAGGAGTCTTTCCCTCTGTCGCATAATGCGCTGGATTTCCTCGTTGGCATTCTCCAGGTTTTCCCTATAGACACGCTCCTTCTTAGTGTCCTGGTAGATGTACCAGAGCAGGATGATGGCAGCAATGATGGCGATGATGGCAAGGAAGGCAATCTGCCATATCAaCTGCTGGCGTGCTTCCATCGCCTTGTTGATGGCATGTTGCATGGATGTGCGCTCTTTCTGGTGTGCCTCATTCAACTTCTTGGCAGAACGCAGGGCAAGTTGCGCATTGACAAGCTGCAGATCCTCCATCTCCTTGTTCACGGCTTCACTATGGTGAGTAGAGACATTCTTCTCTTTTTtCTCAATATCTTCCAGAATGTTGGCCACATTCTCTGCCACATTGATAGGCGTGGCTACAGAATCCACTACCGCCAGATTCGTATCTCTCTTTACGCTGATGGTTTCAGCATGTTCTTTCTTGAAAGCGTCGGCAAGGCGTCGGAAGAATCCTCTTCGGGTTTTCAGCACTTCTACCGTAGTGTGTTTAGCCTCGTGAGTCTGCGGGGCTTTCTTCTCTACCACAATGGAGTCTTTGCCCTTGCTGAGACTGTCCACCTTGGCGCGCAGATAGCCTTTGCTTGACTTACCTGCCAATGCCTCCGAGAGTTGCTTGAGATTATTCTGTTCTTCCTTGAGCAGTCGAGTCATCGTACTATCAGCCACATCCTGCTTCTGAATATATTCGCGGGAAGCCTGGTTGATGTCGTAGATAGACTTGGTATTGCTATATACGAGCACCATTGCCATGATGAGGACAATGGCAGTAGCTGTATAGCCGATAGCAACTTTTAAAGGGACATtATTTTTTtGCATGATAAAAAATCTTTTCTTAGATGCAAAGTTAGCTTAAAAAaTCTGATTTACCATCTAAAAGTGAAGGAAAAACAAGAAAATTGAGAAATAGAGGCCACATCGATACCCCCAAATACAAAAAAAaCAGGAGAACAAAGCCATGATAGCCTTTTATCTCCTGCCCGATTGAAAGCGACGTGTAATTATTTACTGTTTTTTGAAGGTGATGTTATTCTGCAGTAGCTGCTGAGTCTGTAGATTCAGCTGGTGTAGCTGCTGTAGAATCCTGAGCTGGAGTAACTTCATTCTCAGCTGGAGTTGCAGTTGTGTCGGCTGGAGCGACTGTGTCAACTGGAGCTGCGCATGATACACTTGCCATCTTGTTAGAGGCGAACACGTTGCTAACTGATACCATTACCAATGCTGCGATAGCTGCAAATACTAATTTCTTCATAATTGTTATGTTTTTAATTTGTGAATATATTATTTTATTTATTtATTTCTCTTTTGTGAAGCGCCTTATGTACTTTTCGTCCCCTTTTTTGTGGAATTTTCCTTTCTCTTTGTGGAATTTCCTGTCTTTTAGAGGAACATTCAGTTCGTTTGCGTCTTCGCTTAAATATATCACAATAGCCGTGCCAAAAACATGAAGAAAATTGTAAGTGATTGATAAATAGCGTGTTATCTGTTCTTGCGCCAAAAATAAGATGTGTGGAAGTGTGGGGAAAGTGTGGAAAAAGTGTGGAATATTTCCCCAAGAAGGTGTGGAATAGCTAAAACCATTTCCCGAAACCACTATTCACGCTATAGAGAATTTGCCCCGTATTTCTTGAGTTTGTTATAGAGAGTTTTCCTATCTATAGCAAGCAGCTGCGCAGCTTTGCTCTTATTGCCTCCTGCTGCTTTGATGGCTGCTTCTATACGTTGCAGTTCTGTCTGTTCATCATGCAAGGTGATAGGGGCTTGTGGCTGAATCTGGCTCATGCATTGTTCGAGTTCATTCACGCTGATATAGTCACCCTTGGCAAGCAGGGTGGCACGTTTCATCACGTTGTTGAGTTCTCGCAGGTTACCAGGCCAGTTGTAGGATGCAATTCTTTCCTTGGCTTTCCCGTCCAGTCCCAATATCTGGCGTCCCAACTCTTTGTTGGCCTTTTTTATAAAGAGGTCTGCAAAGAGGAAGAGGTCTGTTCCGCGGTCTTTCAACTCAGGCATATAGATTGTAAACTCATTGACGCGATGATACAGGTCTTCTCGAAAATTGCCTTCAGCCACTCGTTGGGCAAGATTTTCATTGGTTGCACATACGAGTCGGATGTCGATGTCTATTTCCTTGGTGCTTCCCAAAGGACGGATCTTCCGTTCCTGAAGAGCACGGAGCAACTGTACCTGCACCTCGTAGTTCAGGTTTCCCATTTCATCCAGGAAGAGTGTACCGCCATTAGCCATTTCAAAAGCGCCCTTCTTGTCTTGATCAGCACCGGTAAAGGCTCCCTTTGTGTATCCGAAAAATTCTGATGCAGCTACGTCTTTCGGAATGGCTCCACAGTCGAGTGCAAAGAATGGCTTTCCTGCCCGTTGGCTCAGATCGTGGATGCGGTGAGCCACATATTCCTTTCCTGTTCCGCTGGCTCCGAGGATGAGGACAGACATAGGAGTAGGGGCAACAAGTGAAACGAAGTCGTACAGTTTCTTGGAGGCTTCGCTTTCTCCTTCCAGATATTTCGGAACATCCTGATTATTAGAGGTCTCTGAGGATATCCCAACTGAAGTACGGTTAGTCTGGCTCTTTGTTCTTTGTGAAACAGAAGAAGCGCTTTCATCTTCAGCAGATGAAGAATCTTGGCGTCTGATTCCTCGTTCTTCGCTCTTACCATCATTTTGTGCTTGTTTTCCAGCTTTCAATGCCTCTTGAATtTTCTCTAACAAGATGTCTGGATGGAAAGGTTTGGCAACATAATCAGTAGCGCCCGATTTCATGGCGAGAACAGCATTCTGAACTTCTGCATAACTGGTCATGACGATGAAAGGAATGGTGTAATCGTGTTTTTTGAGCCATTGCAGGAGAGTGAGTCCATCATGATCCGGGAGCCTGAGGTCGGACAAGACCAAGTCCCAGTGACTGTTGTCTTCAAAAAAATGCAATGCCGATTTCACCGAAGTCGCTCTTTCAACCTCGAATCCCTTTTTTCTGAGCCATGTCTGTATCATGGTTCCGAAAGCTAAATCGTCTTCTACTATCAATATTTTAGCCATGCTGTTACAATCTTTTTCTCTTCCGGAGTGCAGCTCCTTATGATGTTGGAGTGCTATTCCTTATTATATTGGTACTGTTTTGAATTGCAAATATACAGAAATAAAATGTATCTGACTACCCTTTTAACTTTCTTTTGCGTATTATGACGCAAGATTTACCAAACATTTGGTTTATAAGACAGATACGAGAAAAATTAATGAAATAAAAGTAATATGAAAAAGTTTAAGAAATGGGCTCTTGTAGCAATAGGAATGATGACGCTTGCCGTCTCTTTGGGTTCCTGCTCGGACGATGATAATGATTACTATTTGAGAACCGTTCCGAATGCTCTTGTTACGGTGAAGGTGACTGGAGATAGATGTTATTTTCAATTGGATGATCAGACAACATTGACTCCTGGCAATATCAGTAAGAAACCTTTTGGGGATAAAGAGGTTCGTGCACTGGTCAACTATACGATGACCGACCGTAAAGATGATAAGTATGGAGCAGTGGTCAACGTCAACTGGATAGACAGTATTCTGACGAAGAAACCTGTGCCTTGTCTGGCTACTCCAGAGGAGAATGATGCCAAGTATGGGCATGATGCAGTAGATATTGTGCGTGATTGGGTGACGATTGTAGAGGATGGCTATCTGACGCTGCGTTTTCGCGCCCTTTGGGGGAATGTAAAACCGCACTCTATCAATCTGATAGCTCATGTAAATCCTCAGAATCCATACGAGGTAGAACTTCGTCATCATACGAATGGTGACCCTCAGTTGCGCTGGGGAGATGCTTTTGTAGCTTTCGATTTGAATGACGTTTTGCCGGACACTCAAGGTAAAAAGGTGAAACTTACTGTCAAGTGGAAATCTACTGTGGGCGATAAGACTGTAGATTTTGATTATTGTTCCCGCAAGTCGATGACGGCAGAAAACAATAACTGATGATATTTTATATATTGTGTATGAGGAAAGGAAGAGGGGCACGACCGTCATGATGATGGTTGTGCCCCTCGATTTTTTCTTTATCTAACTCTATTTGAGTAATTTCAGGGCTTCTGCTGTCAGATACGGCTTGATTTTATCTAAAGGAACTGTAAAGGAGACTAATCCCATAGCATAAGGTCCTATTTCATATTGCTGATAGATAAAATGTACTCCGTCTTTTGCCAGATATGGGGAGGAAGAAGGCAAAGGAaTGATTCCGTTTtCTATAAaCAGATAGTCGTTGAGCTGAGCATCTGTTATTTGTTCTTCATTTTCATTCTGTCCTTCGTTTCCTGTTTTTtCTTCATTTGCTGTTTGACTTTCATTCCCACTCTGTTGGTTCAAGTAACTTAATACCCCCTTGCGCAAAATCGGTTGTAAGTCCTTTACCCTGGCCGTATCTACCACCTGACTCAGTTTCTTACCCGTAGCCTTTACGATATTGAATGAGCGTTCGAAAGTAGAGCCGTGAGCACCGGCAAGATAGGCATACGAAAGGCAATGATAAGTAACATAACTGTCCGTTTCTGCTTCCTTATTCAGCCTGATGTCGTAGCTCATATTTGCATTGGCACGTGGGTCGGCTTCCTTGAGGTCTTTCATCTGACTTTTCAGATAGGCAAAATTATCCTTGCAGTATTTTTCAATCACCAAATTCCCGTTGGCAAGATCGCCCTTGTAGCTTTCCTGCTTTTCTATCTCATCTCCATTCATGTTTCCAAGATACAGATTGGCTAATTCCTCATTGAGGATAGCTCTGATATTCTTTGAAAGTTCATTGGGCTCAGTTGGGTAATCAACGCTGATGGCGCATTGTACTATTTTGCCTTCTTGCAGGATGCAACTGTCTGTATTGACCACGAGCGTATCAGCAGCCCGTGCTTCCTTGATGTCGTTAGCAGCCTGTGCCTTTGTCGAACTGGCTTTGCATCCCATCATGATGCTGGCTACTAAGGCAAGTGTTATGAGTGATAAATGTTGCTTTTTCATCTGAATTCTGTTTTTAGTTGAAATATCGAGGGTAAAGGTAAGCTATTTCTTTGATAATTGTATCTTCTGTTCACATTTTTtAGAAAATAAAGTCTGAACTTGTCCATATTTTTGTATTTCTACCAAGAACTTGCTCCATTTTGTGCACTTCTATCAAGAACTCTCCCCATTTTGTGCTTGTAAATGCATATTTTGCAGTTAATAATTTTGCATTTTACAAGAATTATGTTACCTTTGCGCTTAAGTTTAGATTAGAAATGAATCCAATAACGCAAACCATCATCCTGTCGGCATCTGCGGTGAGAATGCTTCCGCACATTGCCTTGTATCTGCTTCATAAGAAGGAGATAGATGCCGATTTGTGCCAAGTGCAGGACAAGAAGCCTTCTGTCTTGAATTTTATCAAGGCATGTACACGTGAACGCTCTTTTCGCAATCTTTTTtACTACCGCATGGGCGAATACCGCTCGGTATTTATCTCTTGGCTCTTGCCTCCAGAGCGAACTTTGAATATCTGGTGTCCTCGCATCGGAGAGGGTGCTCATCTGGAACATGCTTATGCAACGTATCTCAATGCAGAGGCTATCGGCAAAAATTTCTATTGTCTGCAGATGGTGACGTTGGGCAATGGGAAAGGCGGAAGACCTACCATTGGAGATGATGTGAAAATTTATACGGGGGCAACGGTTTTTGGAGGCATTCGTATTGGTAATCAGGTGACTATTGGAGCTGGAGCCGTAGTTTTCCAGGATGTGCCTGATGGTTGTACGGTTGTGGGAAATCCAGCAAGAATAGTTGAAAAATAATATAAAAATATAGAAGTTATGAATTATGCACTTATCATAGCAGGAGGTTCTGGTAACAGAATGGGTCAGGACATTCCTAAGCAGTTTATGCATGTGGATAATTGTCCGATTATTATCCATACGCTGATGGCTTTCCAAAAaCATCCTGATATTCAGGGTATTGCCGTGGTATGTCTGGCTGGTTGGGAAACGGTTTTGCAGTCTTATGCCAACCAGTTTAATATTACCAAGCTGAAATGGATTTTCCCTGGTGGTAATAATGGTCAGGAATCCATTCATAATGGTATTTATGGTCTGAAAGAGGCTGGATGCAGTGATGATGACCTGATATTGGTACATGATGCGGTTCGTCCGCTACTTTCACAGGATATTATCTCTTCCAATATCGCTATTTGCCAGAAATATGGATATGCAATAACCGGCATCAAGTGTCGTGAGGCTATCTTGGAGAGTGAGGATGGATTTACATCGACTACAAGTATTCCACGTGACAAGTTGATCCGTACTCAGACTCCTCAAACCTTCCGCTTGGGCAATCTGATTGCTGCACATGAGGAGGCAATGGCGAAAGGCATTGCCAATTCTGTGGCTTCCTGTACCTTGATGGCAGAACTTGGTGGCAGACAAATGCATGTTGTTCCTGGTTCTGAGAAGAATATCAAGATTACAACCATAGAAGACCTCGAGATCTTGAAGGCTTTGATGAAGGTTCAGCCTGAATCTTGGTTGAAGTAGATTTTATGGGATGTTGTAGATTCAATGGGTTGATACGGATTTAATGTCAGTAGATTTAATAGATAAAAAAaTGTAAACAAATAGTTTATGGTAGAACATTCATCTTTTTCAGGTCATTCTCCTAATTCAGATTATTCTCCTTATAATCATGATATAAGGAGACTCTTTTCTGACGGATTGAATCTGGAGCGCCTTCGTGGTTCCCGTATTTTGGTTGTTGGAGCTACGGGGTTGATAGGAAGTTGCATTGTGGATGTTCTGATGCAAAATCCGGATAAATGCTATCAGGTAATTGCTTCAGGACGTAATCGCAATCGGGCAAAACAGAAGTTTGCTGCCTATTGGGAGGATGATTGTTTCTCCTTCATTGAGATGGATGTGACGCAGACGGTGCAGGAAAACCTGGAAGGACAGACCAATGAAAAAGCTTGCAGTTACTTATTGGAAAGGGTGGATTATATCATTGATGCTGCCAGTAATGCCAGCCCTAATTTCTTCAAACTGAAACCTGTGGAGGTCATGAAGGCCAATATCAATGGAGTTTCTCATCTGATGGAATATGGACTGGAACATGGTATGCGTAGGATGGTGTATGTTTCTTCTGGCGAAATTTACGGTGAGGGTGATGGCTCTGAATTTACAGAGATGAGCAGCGGATATGTGGATTGCGCCTCTGTTCGTGCCTGTTACCCTTCATCCAAACGTGCGGCTGAAACTCTGTGCATGTCTTATGTCGAAGAATATCATGCAGATGTGGTTATTGCCCGTTTGAGCCATACTTACGGTCCTGGATTTACCGAAAGTGACAACCGTGTATTTGCTCAATTCATCAGAAATGTATTGAGAGGAGAGGATATTGTTCTGAAAAGTAAGGGTGAGGCATTCCGCTCCTGGCTCTATGTTGTGGATGCTGCTCATGCTATTTTGCGTCTTCTGATGGATGGAGAGAAAGGAAATGCCTACAATGTGGCACACTCGGAGTCCAATATCTCCATTCGTCAATTGGCAGAGTTGATTGCTGGAAAGGCGCATCGTAAGGTCGTATTTGATATTCCCGAGGATGCTTTGCAGGGCAATACGACTCCTATTACCAAGGCTACGTTTAATACAGATAAACTGAAAGCTTTGGGTTGGAAACCCTTGTTTGATGTAGAACAGGGCTTTGAGCATACTTTGGCGGAGTGTTCTGCTGGCAGTCATCCTTCTTCTAAGTAGTGAGATGGTGTCATAAGTCCAAGCCCCCTTATTCTTTTGAGGAAAGTTTCTTTTtGATTTCGTCCCAGCTTTCTCTCTTTTCCATATTGAGATAATAGCGCAGGTGTTTTTCCACCCGCTGTTCTACAGGAGGGAACTGCATGTAGTCTCCAAAGAAATGGCGCAGGTATCTATCGGCTTCCTCTGGTAACAATACGGTGGTGTCCTCGAAAGGAAACTCCTTACCCTTGCCAAGCCAGGCTTTCGGGAAGATTTCCTTATAATGATACGAACCGGTGTTGACCAGTACATTTTTTGCCGTTTCGAAATCATAGCGATGACTCATCTCGTCCATTTGGCTGATCAGACGGTGACGCAATCGGCTTCTGAAGAAAAACGCTAAGGTCTTGATGGCAAAACGTCCCCAGGTTTCCTTGTGAAGGAGCAGGGAAAGGTATTCTCCGAAAGTGTTGTGGGTAGTGACTGCGTTCAGGCGGTTGATGGTTTTGGAGTACTTGCGATACAAGGCTTTTGCTGTCTCCAGATCATCATCCGTAGCATCCAATGGGAAAATATCCACATAGAGTCCGATGATGCAAGGACGTTCTTTCTCCTCGATGAGAGTGGTTTCCCGATTGACAAGTTTGGAGAAGTAGAGCGGGTAGGATTCATTATTATAAGGAGTCACAACCTCATATTTGCCAAAATCTTCTTTCTTGGCAATCTCTAATAATCGGTCGTAATCCGGGCGCGGCATCAGTACATCAATGTCATCGTCCCACGGAATCATTCCATGATGGCGTGCAGCTCCGATGGCAGTACCAGCGCAGCAATAATATCTGAGGTTGTGAGTCTTGCAGATTTCCATGAATGCCTTCAATATGTCGAGAATCGTGGCATTCCATTCCTTTTTGATGCTTTTTATCTCCATGTTTTTTGTATTTATGGTTGCAAAAGTAAGCAAAAAGTTTTGAACTTCAAACTATTTGTGCTACTTTTGCAATAAAAAGAAAAAaTGGCAGAAACATTGAAGGAAAaGACAGCCAAGGGATtGTTTTGGGgAGCTATGAACAGTGGTTCCACGCAGATACTGAATATTCTTTTCGGAATATTCCTGGCCCGATTGCTCACTCCTGCTGATTATGGAATCATCGGCATTCTTACCATCTTTACtCTCATTGCAGGTAATTTGCAGAGCAGTGGCTTTACGCAAGCCCTTGTCAATATCAAGCAACCTACCCACAATGACTACAATTCTGTATTCTGGTTTAATGTGCTCGTAAGTCTCACCATGTATgTGGTGTTGTTTTTCTGTGCGCCATTGATTGCTGATTTCTTTCATCAGCCTTGTCTTACCTCCCTGTCCCGTTTTGTCTTTTTAAGTTTCTTCATCTCCTCCTTCGGTATTGCCCAGAATGGCTATATGATGAAAAaCATGATGAACAAGGAAATTACCATTGTGAATTTCATGGCACTGATCTGTTCTAATATTGTAGGTCTGGTGCTGGCTTTCAATCAAATGGCTTATTGGAGTCTTGCCTGGCAACAGGTAATTTTTATCCTTGTGCTGAATATCGGAAGATATTATTATACGGGCTGGCGACCTAATTTCCAGATAGATTTCGGACCTGTCAGGAAGATGTTCGGATTCAGTGTCAAACTTCTGGTTACCAATATCATCAATACGGTGAGTACCAATGTGCTTACTTTTGTCTTCGGCCGTTTTTATCCTATCAATGATGTAGGCAACTATTCTCAGGCCTACAATTGGGATACGAAGGCCAACTCGTTTGTGGCCAATACGGTGGGACAGATTGCACAACCTGTACTTTCTTCTATTCGTGATGATCAGAACAGAGAAATGATGGTGTTTCGCAAGATGCTACGTTTTACTGCATTCCTTTCTTtCCCGTTGATGTTTGGTCTTACTTTGGTTTCTCGGGAATTCATCCTCATCACGATTCATGAGAAATGGATAGCCAGTGTGCCTCTGCTGCAGATTCTCTGCATAAGCGGAGCTTTTATGCCAGTTTATACGCTTTACCAGAATCTTGCCATCAGCCGTGGCAGGTCAGATGTCTATATGTGGTGCAATCTGGGGCAGGTCATCGGTTTGTTAGCTTTGGTGCTTTTCTGCCATCAGTATGGCATTCAGATGATGGTTGTTGCCTATACCTTATTTATTATAGGCTGGCTGGTAGTGTGGCAGGCAATGATTAAGCGCATTACGGGTTTGAGATTTCTGGATGTTGCCAAGGATATTTTGCCTTTTATGCTTTGTGCGGCATTCACTATGGGAGTAACCTACCTGCTTACTCGTTGGCTGGAGAACATCTATCTCCTGCTTCTGGTTCGTCTGGTAATTTCTGCTGCCATCTATTTCTGCATCATGAAGTTGCTGAAAGTGCAGATTTTAGAAGAATGTCTGGCATTTGCGAAAGATAAATTCCGCAAGAAATCGTAATTTGAATTTCCTGCGGAATCTATTTCCTGATTGTCTGGTATTTCTGTAAATCCTATTTCGTTCCCAACAATCTTCTGTATGAGAGATAGAGGAGATTGACGCAGTTTGCCGGAATACCCCATTTGATGAGTTGGATGACGAGCCGGATAATGCGACTGTGTGGGATATAGTTCAGAGATTTATCTACTTGAGCCAGACTGATCTTGGCATTTCTTGCCCAGCGGTAAGCATTTACTACACCGATGTCAATGGCTCTCCGGTAAGTGTTTGCCGTGTCATATTTCTCAAAGAAATCTATCAGATGTCTGGTGGATTTGAAATACGAAAGAAGATTCTTCTCGGATATGTTGTGATTGTAGGAATTGATATTATCTGTACGATAATAATAGACTACATCATTGATGCAGACCTTGTGATTTCCATTTTTTTtGCTTCCAACTTTATGATTTCCAACTTCTCTTGTCTGTGGGCTTGCGTTGTTTGCAGTCCTCTTGTCCTGAATGGAATGATAGAGAAATTGGGCATTCCAGAAGAGATCTTCAGCATAGTTGATTCCTTCTTCAAAGAAGATTTCATGTTTCATGATCATCTGTCGTCTGTAGAGTCTTCCCCATAACCGGTTTGTGATGATGTTCTGGCAGATGAGCATTTTGAGGAACACCTCTCCATTTTCAGTAAAGGGTCTTTGAGGTTCTGAGGCCTTTCCGCTGTTCCATTCACAGTAGCTTCCGTCTATCAGGTCAGCCTGTCCTTGCGTATTTTCCGTCAGACCTGTCTGTCCCTTTGTATTTTCTATCAGTTTTTCCACTGCATTTTCAGGCAGGAAGTCGTCACTATCTACAAACATGATGTAGTCGCCGTGTGCAGCCATGAGTGCGTTTTGTCTTGCCGCTCCCACGCCCCTATTTTTCTCATGATGGATGATGCGTATCTGCGAAGCCCTTTCTGGATATTCTTGGATGAGAGATTCCAGAATGGAGATACTGCGGTCGGGCGTACAGTCGTCCACAAATATGTATTCGATTTGTGCATACGACTGCCCGAACAATGAGCGGGCACATTGTTCGATATATTTTTCTACTCCATAGACAGGAGTCAGGATACTGACCGTTAGCATACGCTTTTCTTCTTTTTGAATATTGATATTATCTTCTTTTTTCCTGATTCACTTCTACTTTCTATCTTGTAAGATAGTCGAAAATCAGTGTACTGTTGTAGAAGAATAGGAAGATGGCTAAGATTGCCAATACCGGGCGCAAGAACTTGGTATATTTTtCCTTGCCTTGCTTGAGAATATATCCGATGGCAATAGGGATGATGAAAGCCCAGTGGGCTGCCATGATGTAAACTTCATTCAGTCCGAATCCCATTACCAGATGGATGAAAGCATCGCAGAGCACCCAAGAACCAGTGAGCCACAGGAATGGGGAACGTCTGCCCAACCATAGACCCGTAATCAGTAGGGCTACGATTGCCAGTTCTATTATATAAGGTATAGGAGTCTGGTATTTAACGAATATCGGTCTATGACTATGAATATCCTCCAGCAGATGTTCCTTGTGCAGCATCAGCGATTCGCCGAATACATTTTCTATCAGTGATTCAGAGCGGGAAACCGACATGTCGGCCCATTTCAGCATGCCTTTCTGCTGAATGTTCTTGCCGGCAATTTCCTTATCATGAGCCTCTTTCTGTGCCATTTTTGCTCTGAAAGTACTGTCCTTGGCAGCCTTTTTCTGTACCAGGCGCAAACCTTCCTGACGGTTGGGAATAATGAAGGCGCGGTTCTGATAAATTCCTGCAGCTCCTATCAGCAGTGTAGGCAGGATAATTCCTAACGCCAGATATTTCGGACGGAAGAGTTTCTTGCCGTTGGTGAAAAGGGCGGCAAGGAAGGTTTTGGCTCCATTGCTGAGTGTGATTCCTGCCGTAAAGAAGAAAAGAAGGGCGCATTGCCACCAGGGCATTCCTCGGTGCTGCTGTTGCTGGCGACCTGCCAGATAAAGCGTCATCGACAGGAAAAAGAGTGACATTCCGAAGTGATCATCTACGAAAGTAACCAGCAGAACGTAGGCGAAGGAAAAGAGCAGGAATGTGAGCAGATTACTGTCGGCAGCCTTCAGTTGCATGATCTCCCTGAAAATCCTTCGTATGAAAATCGTGGAATAGGTGCCCAGGAAAGTCATCATCACAGCCACGATGGTAGTGGCGAAATTCCTGGAAGTCAGTTCCATCAGCCATTCATTGAGCATCGTCAAAGGATAGAGAAAGAAGGGAAGCATTGGATGCCTGTATTCCGTATAATACACTTTCCATTTGGAGAGTGTGAGATAAGTATATGGGTCGAACCCCGATACCTGGAAATTTTTGGTAAAGATGGTCCAGTAACCTACATTTCCATTCTTGCTGAAATCTGCATAGTGGTAGGTTACCATCAGCACGTTGAAGGCAACAATGAGCAGGAAGGCTACGAGCGCAAAGAGCCTTTCTTCTTTCTTAATCTTGAATATATTGTTCATCCTTGAATATTATTGTTTATTCTTGAATATGTTTTTTGTTGAAACGATTTCTTTATCTTGCAAAAGTAATTGTTTTTTTtGAATATTCAAAATGATAGGTTTTATTTTGTGTGATTTTATGTAAAAAaCATGTTTTTGTTTTGAGTTCTCTCTGATTTAGTGTATCTTTGCGATTGTATTGGTATCAGGCGCACTGTCAAGACTGGTTGTTATGTCATCGCGGATAGTAGAACTTACTTTGCCGATGCAGTAGTATATGGGAACATTTTTCAACCGTACAGTTAGAATTTATTTCTGATTGATACCGTGTTTTTTtCTGAATAATATTGAATATATTTTTCAGGATGATATTGAATATATTTTAATAATATAGAATATGATGAAACATGCTTTTTTGATAATGGCTCACAATAATCTGGAAATTCTGCAGACGTTAGTTTCCATGTTGGATGATGAGCGCAACGATATTTTCCTGCATATTGATCTTAAGTCGAATATGCTCGCAAACCATCCTATGTCCACCTCCAAGGCTCGCCTTTTTGTTTTGGAACATCGGGTGGATGTGCGTTGGGGTAATCTCAGTCAAATTCGAACTGAATATGCTTTGCTTGAAGAGGCTTTGAAGCATGGATCATACGAGTATTATCATATTCTTAGCGGACAGGATTTGCCTATCAAGACGCAGGATGAAATCCACCAGTTCTTCCATGAGCACAGAGGCAAGGAGTTTGTGGGCATCAATCGTGGTGAAGAATTTGAGTGGGATTGCCGCCGCAAGATGATGAGATGCTGGTTTCTTACTCGCTATACACGCACCAGATGGGGCTGGTTCAATGGAATTATCAGGCGCATCAATAAGTATCTTTCGCTCTGCCTGATGCCTTTTGTTCACCGCTCGAAAATGGATTTTGCCAAGGGAGCCAACTGGGTAAGTATCACACAGAAATGTGCTGAGTATGTGGTCAGCCAGAAGGCGTTTGTACTCAGCCGATTCAATTTCACTTTCTGTCCCGATGAGTTCTTCCTGCAGACCTTAGTATGGAATCATCCGGAATTCCGACAGGCATTGTATTCTGAAACAGATGAATATGAGGGGTGTATGCGACTGATAGACTGGAAACGGGGCAATCCTTATGTCTGGACATCGGCAGATAAAGAAGAACTTCTGCATTCCAATCGCCTTTTCGCCCGCAAGTTTGACTTGAAAGATCGGGAAATCATAAAATGGGTAAAGGAAACTTTCTGTTGAGAGTTTCCTTTACCCATCTTTATTTTCTTTTTGGGGATTCCTCGTCCCTTTTTCCTTTTTCTTAGGGCATTCTTGGAGCGATTCTTATTTGCCCCTTCATTTTTCGTTTCCCAGCCTTAACCTATCATATAATTAACCAGCAGATAGCCGTTGCTTATCCATAGATAGAGTGTGAGGGCGAGGAGCAATCCTCGGAGTCCCCATGTTTGCCAATTCCCGGAACGCCTTTTTCCAGACAGGTTTCCATCTTTTTCCACTTCTGCCTGATATCGGGTTCCTGCTTTTTCCACCAGAAAGCCGATAGCGATAGGGAGAGCATACATATAATGGGCTGTCATGATGTAAACCTCATTGATGCCGAATCCCAAACCGATGTGTAGAGCAAAATCGAAGAGGAAGAATATCATCGTGAGCCACAGAAAACGTGACTTCCTGCCAGCAATGAGTCCGAGAATGAACAGAATAACGATGATTCCTTCCACGACGTAGTTGACTGGCGATTTGTATTTTACGATGACTGGTCGGTCACGGAGAACATCGCCCAGCAGATGATCCTGATGCAGCATGATGGCTTCTCCGAAGAAGTTTTCCACCATGGTCTCACTCCTTGAAGTCGAGATGTCTGTCCAACTGCTGAATTCTCCCTTGGCAATCGGTTTTCCCTTGTTCTTGTTCCATATCTGCTTATGGTCTCTTACATATTTGTCGCGTGCTTTCTGTTTTACGATTTTCTTCACGGCAATAGCCACGTCAGCTGAATCTTTTACCTGGGCAGTATCCTTGTATTGCTGCATGAGCTTTTCTCGGGCTTCCTTGTCTTTCTTCATCTTGATTTCCTTGCGTGCCATTTCCTTAGGCCATACGAAGGTGCGGTATTCCCAACGTGCAAATCCCCAGATGACAGCCGAAGGCAGAATGACTCCTAAGAGgAAGtATTTGATGCGGAAGAAGTGCTTGCCATTGGTAAAGAGGGCGGCGAGATATGTCTTCAGTCCGTTGTTGAGCGAAACTCCTGCCGTAAAGAGGAAGAGGAGAACCGTTTGCCAAATGGTGAGCTTTCTtCCCTTTTTGATGCAGACACCCGTGATGTAGAGCGTGGTGAGCAATATCATCATCGACATGATGAAATGGTCGGGCACCATCGCCGACACCATGACGTATGCAAACGAGAAGTAGAATGCTGAAAGCAGATTGGCATCCCAGCGCTCTGTACCGATCACTTCCCTGAATATTCTGTAGAGGAAGATGAAGGAGTAGAAAGCGCAGAATACGAGAATAGCTCCCACGATGTATTGCACGCAGTTATAGCCCGTCAGCATCATCAGTCCCTGGTTGATCTGGTTGGGAATGTACATGAAAAATGCCAGCAGTGGATGGCGATAGACATTATATTCCGTGTTCCACTGCGAAACTGCCGCATAGGTAAGTGGGTCAAAACCAGCTACATGGAAGGCCTTGACAAAGAGCTTGTGGTAGTTTTCCGAGAGTTGGGAAAACTGATTGTTGTACTTGATGATGGTCAGCGCATTGAGGACGATGGAAACGAACAGCGCTATAATGGCCGACCATTTTTCCTCTCCCTTGATGCGGAAAATATCGAATACTTTTTTCATGAATAGCTATTATTTCTTGAGAAAGAATCTTACCAGTAGGAAGTTTACCGGTATGCAGATGCAGAGCGTAGGAATCATGGCCATCTGTTTGGCTAATCCCAAACCAACAAAGAGGTTGAGGAAGAGTGTCTGCATACTGTAGTTCACGATATGTGAGAAAGTGAAACCAGCCCCTCGCTTGGCATTGGCTTTCACTTTGAAGGTGTAGCGGGTGCTTGCAATGAAGTTGAAGATGAAACTGAGAATATAAGCCAGTGTGTTGGCAACAGTAGCCAGTGTGTGGTCGCTGTTTCCCAATGTAGGGATAAGGTTTGCCAGCAGCGGCATGGCTGCAAGATAAATGACGTATTGCAGGACGGTAGCAATACCACCCACGATTGCAAAACGGACGACCTCGCCAAGTTTCTGACGCTTGGCGAGGTCTATCTGGTTATATTTTtCCTTGATATTCATATACTAATGTCTATCGTGCAGGATGAGTCTATGGTCTGAAAGGTCTGGATTATCCGTAGATAACCTTACCGTTCGCGTCCTCATAAGGAGCCAGATCCTTGGCATACTGGTTCATGGCACGGAGGCTCATACCCATTGATGAGAAACCACCATCGTGGAAGAGGTTCTGCATGGTTACCTTGCGGGTGAAGTCAGAGAACATCATCACGCAGTAGTTAGCGCAATCCTCAGCTACGGCGTTtCCGAGAGGAGACATCTTATCAGCGAAGTCCATCATGTTCTCGATGTCCTTGATTCCCTTACCAGCTGTAGTAGCAGTAGGGCTCTGAGAGATGGTATTGATACGTACGTGCTTCTCACGTCCGTAGATGTAACCGAAACTGCGGGCGATGCTTTCGAGCATGCTCTTAGCGTCAGCCATATCGTTGTAACCGAAGAAGGTACGCTGAGAAGCCACGTAGGTAAGGGCTACTACAGAACCCCACTCGTTGATGGCGTCGAGCTTCTTGGCTACCTGCAACATCTTGTGGAAAGAGATAGCAGAAATATCCAGAGTCTTATTCAGGAAATTGTAATCGAGATCATCGTAAGTACGGTGCTTGCGTACGTTAGGGCTCATAGCAACAGAGTGGAGCACGAAGTCGATTTTGCCACCGAGTTTCTCCTGAGCCTCAATGAATACCTTTTCCAAATCTTCAACGCTGGTCGCATCAGCTGCGATGATAGGGGCGTTGATTTGTTCAGCGAGCTTGTCGAGAGTACCCATGCGAAGGGCCATAGCTGTGTTACTGAGTGCGATAGTTGCACCTTCCTCAGCAGCCTTTTCGGCTACTTTCCAAGCGATAGATTCCTCATTGAGTGCACCGAAGATGATGCCACGCTTGCCTTTTAACAAATTGTGAGTCATTGTTATCTTAATACTTTTGTTTAATAATAACGGCTTTCCTTCTTATATATAATAAGGTATAAGACCGTCTGTCTTACCTTGCCGTTGAAATCGTGCGCAAAATTACGAAAAATGTGCAATATAAGCAAGCTTTTTCGATAAAAAGTGATGTAAACGTTTTCTTTTtCTTCGATAACTTGCCAAAACCTTTAAAAAACTCAATTTTGGCAAGTTATTGGATTGGATAACTTGCCAAAATCGATTATTTTTtGTAATTTTGGCAAGTTATTAGATTCTTAGCTTATGGATAAACTGATAGGAAGAAAGCTTGAACAGGCTAAACTTCAGGCTTGTATGGAGTCTGAACGCTCTGAATTTGTTGTCGTCTATGGTCGTAGGCGTATAGGAAAAACGTTTTTGGTAAGACGTTTTTTCAAGGACAACTATGCTTTCTCGTTTGTAGGAAAACATGAAATGAGACGTGAACAACAATTGGCCGAGTTTGCTAAAGAACTGATGTGCTATTCTCATTCAACTTTTGTTCCACAGCTGAAAAACTGGACAGAAGCGTTTGATGCTTTGCAAAGATTATTAGAAACTTACAACATTCCAGGAAAAAAAGTTGTTTTTTTtGACGAAATGCCTTGGATGGACACCCCCAAATCAGATTTCGTATCGGCATTGGAAAACTTCTGGAATGGATGGGCCAACATGCGTGATGATATTGTATTGGTGGCTTGCGGATCAGCCACATCATGGATGGTGGACAAACTCCTGCATAATCAGGGGGgACTTTTCAACCGCATTACCCAAAAAaTTTATCTTCGTCCTTTTAAACTGAGTGAGATGGAGCAATATCTGGATGAAAAGCATTTTGGATGGAACCGTTATCAGATAGCCCAATGCTACATGATATTGGGCGGTATTCCCTTTTATCTGACATTGCTCAATCCCAAACTCTCCCTATTGAGCAATATTGACGAACTTTTCTTTGCTGATGCTCATGCCATGCTGCGAACCGAATATAATGAATTGTATTCCACCTTGTTCAAACGTCCAGACAACTATCTTGCAGTCATCAGGATGCTGACCGAACGGAAAGAGGGATTTACCAGAAAGGAAATCAACGAGAAAACTAAATTGGGTGGAGCTGCACTTTCTAAGATTCTGTCTGATTTGGAACAGTGTGATTTCATCTTTTCTTATGCCCGTTACGGCAATGCCAAGAACAATGCAATCTATCGCATCAAGGATTTTTATACCTTATTTTATTATAAATATGTGAATGGAATAGATACGAAAGACAGTCTTCGTTGGACTCATCTTTCATCTACGCCTCAGGTGTCAAGTTGGCAAGGCTTCAGTTTTGAACTTCTCTGCCTACTGCATTTGGATGAAATCAAGAAGGCTTTAGGGATAGATAGAATTCTCAATGATGCAAGTGCTTGGCGTAGCAGGCAACCCGAACAGAATACGCAAATCGACTTGGTGATAGAGCGTGCCGACCATAATATCAACCTTTGTGAAATGAAGTTTTCTTCAGGCATGTATGCTATTGATAAAGGTTATGAGCAGAAATTGAGAGAACGCATGTCTATTTTCCTGGCAGAAACCATGACCAGATGCAGCACCCGCATCACCATGGTTACCACCTATGGAGTATTGCAGAACAAACATTCAGGCATTGTAAATGATGAAGTTTTGCTGGATGATTTGTTCGAATGAGATTCATTTTCTCCTTATACAACTTTGGTATGTATAAGGAGAAAACGTAACAAATAGTAAGCAGAAATGCGCTATTCCTTACTAAAACCATATATTTTTGCCAAGTAATTGCATTTTTATAACAAAATATTTGCAAATATCCGAAATAAATTATAATTTTGCAGCCGATTATAGTTAATTTATAAATTTTATCAAAACGAGAGAGATTATGATGAAAAGAATCGCAATGTTGATGGGGGGGGCAATTCTCAGTTGTGGAGTAGCCTTTGCTCAAACATCCGTTACTGGTAAAGTTACCTCTTCAGATGATGGTGAGCCTGTAGTTGGCGCATCAGTCAGGATAATAGGTTCTAAGACTGGTACAGTAACCGACATCGATGGAAACTTCTCTTTGAATGTTCCTGCTGATGCTAAGTTGGAGATTTCATACATCGGTATGAATCCACAAACTGTCAAAGCAAGTTCTAATATGAAGATTGTTTTGACTTCTGATAACAAATCACTTGATGAAGTCGTAGTTGTTGCTTATGGTACGACAACTAAGGCATCCTTTACTGGTTCTGCTGCAGTAATGAAGGACAAGGATATGTCTGCAGCAAAGTCTTCACTTGTTAAGTCACTCGAGGGTAAAATGGCTGGTGTCAATCTTGGTGCTTCTACAGGTGACCCAGGTTCAGACCAAAGTATTTTGATTCGTGGTATTGGTTCTATCCATGGCTCTACTCAGCCTTTGTTTGTCATTGATGGTATTCCTGTATCAAATAGTGATATGGAAAATGCTGGTGGTCATACCCGTTCTCAGTCTATCTTGTCTTCTATCAACCCAAATGATATTGAAAGCATGACCGTATTGAAGGATGCTGCCGCATCTTCACTCTATGGTTCTCGTGCAGCCAATGGTGTCATTATCATTACTACCAAGAAAGGTAAGGAAGGTAAGACACATGTCAACTATGATATGCAGATCGGTTGGAGTAATATTGCCAAAAAGAGTGCATTCGAGACCATGAATAGTGTTGAGTTGAAGGAGTATTGGACTGATGCAGTCAAGAACTATTTTGAAATGTATCCAAATGCATTGAATGCATATTATCCTGGTATGGATGCTTCTGCTGCAGCTTTAGCTGAAATCCAATCTGGCTATTTTAGTAATTATGACTCTAATGAGACAACAGACTGGTTTAAGGAAATTTACCGCACAGGTTTCACCACAGACCATCAGATTTCTATTGATGGTGGTAATGACCGTACGAAATTCTTCACCAGCTTTGGCTATAATAAGGTGAATGGTACTGTAAAGGGTAGTTCTTTTGACCGTTATAGTGGTCGTTTGAATTTGGATCATAAAGTAACAGACTGGTTCAAGGTTTCTGCAAAGGAAATGCTTTCATTTACCAATACTTCAGGTTTCCGTGATCAGGGTGACCAGGCACAGGGATTTGGTACAAGTTCACCAATGTCTGTTCTTTTCTCAATGGACCCTACTGCCAAGGTAAAGAATGAAGATGGTTCATATAATGCAAGCGCTTCTTTCTCATCTCAAATCTCAAATCCAAACTTGATGTATGGTGATGTAAAAGATCAGGGCGATCGTTCAGAGACATTGGATGCAGAATTGATGCGTAGTTTGACAAATGTTGAAGGTGAATTAAAGTTGCCATACGATTTGACTTTACGTTCAGTCTTTGGTTTCGACTATATGAGCAACAGTATCCGCGAGTTCTGGGCTCCAAAGAGTGTAAATGGTAAGGCTCAGAATGGTATTGGTTCTCGTAGCGTTTATACAAGTAAGACTCTTACCTCTTCTACAACATTGAATTATAATCATTCATTTGGTAAGCATAATCTTGCTGCAATGGCTGGTTTTGAGACAGAGAAGCGCGACTTGTTGATATTGTATGCTTCTGCTCAGAATTATGCTGCTGCATTGCCAGAGTTGTCTAATGGCCAGTCTAATAGCAACTCCAGCATGAGCTATACTGCTGCAATGATGTCATGGTTGGGTAGTTTAAACTACAACTATGATAATAAGTACTATTTCTCTGCAAGTTATCGTCGTGATGGTTCTTCACGTTTGGCAGCAGACAACCGTTGGTCTGACTTCTTCTCTGTATCTGGTGCTTGGCGTATCAGCAGTGAGGAATTCTTGAAGGACAATGATTTGTTCAGCGATTTGAAACTTCGTCTTTCTTATGGTACTAATGGTAACCTGCCTACAGATTATTATGGTTATATGGGTACATATTCTACTTCTGGTGGTTATGGCTCACAACCTGCAATTTTCTGGGGTCAGATGGCTAATGAAAAGTTGAGCTGGGAAAAATCTCACAACTTCAATATCGGTTTGGATTGGACTTTGTATAATCGTGTGACATTGACTTTCGATTATTACAACAAGTTGACAAAAGACCTTCTTTTCCAGATGCCAGTATCATACGCAACTGGTTTCAACAGTTATTGGAATAATATCGGTGAGTTGAAGAATCAGGGTCTTGAATTCTCTGTAAGCTCTCAGAATATTCGTACAAGTGATTTCTCTTGGACCACAGATTTCAATTTGACCAAGCAGAGCATCAAGGTCAACAAGTTGCCTAATGGTGACGATGTTCAGTATGGTGATGGTAATATGTACTTGCTCCGTGAGGGTGAGTCTATGCATACATTCTATTTGCCAAAAGCTAAGGGTGTAAACTCTGAGACTGGTTTGATGGAATTCTGGATTGACCCAGAGGATGAGTCTAAGGGTGTAACACCTGTTTATTCAAAGGCAGGCAAAACTATTGTCGGTAAGGGTGTTCCTGATTGGATTGGTGGTATGACCAATACTTTCCGTTACAAGGACTTTGATCTTTCATTCATGATTTCTTATCAGTTTGGTGGTGATTTGTTCGATTATCCAGGTTACTTCTTGACTTATAGCGATGGTGTTCGTATGGGCACATTCAATATGTCTAAGCGTGTAGCAGGTAATTATTGgAAAAaGCCAGGTGATGTAGCAGAGTTCCCTAAGCCAATTATGGGTAATCCTTATCGTTCAGATAAGTTCTCTTCACGTGAAATTATCTCTACAGATAATATTCGTATGCGCGATATTACTATTGGTTGGACTGTGCCATATTTCAAGAAGAGTATCAGCAATTTGCGCGTTTATTTCCGTGCAACCAATCCTTTCTTGATTTACAATGCAGCCAAGGATTTGGATCCAGATGTAGATGTCAATGGTTATCGTCAGACTGATACTCCAACAACACGTCAGTTCCTGTTCGGTCTCAACTTCAGTTTTTAAACAATAATAGAAGATTATAAATATGAAAAAGATATATTTAGTATTGGGTATTGCTGCAAGCATGATGTTCTCTTCATGCAGCGACTTCCTCGATAGAGAACCTTCTACAGAACTACCTACCAACTCTGCTATTAAGAGTACTTCTGATTTGCAGAATGCCGTCAATGGTATTGGCTATGTCCTCTCTGGTTCTTTGGTTGGTTATGATAGAATGTCATACGCCTCTGAGTTTACTCTTTTTGGTGATTTGCGTACCAACGATTTCATGGCTCCTTCTTCACAGGGACAGACAGATGAAATCCGTCAATATGCTTATTCTCCAAACGGAACATATCCTGATGCAGGTTATCAGATTTTCTATAAGGCATTGTCAAATGTAAACAGTGCTTTGGAAGCTGTTCCTAATGTGGAAGGTAAGCAGGCTACAATTGACAATCTCAAAGGTCAGTTGATTGCTTGGCGTGGTTTGCTGCATTTCGACTTGGCTCGTATGTTCTGTTACATTCCAACAACAGTGGATAATCCTTCAAACTCTTTGGGCTTGGTTTTGGCAGACAAAACTTTCCCACAGGATTATAAGGGTACTCGTACAGATTTGAAAACAACTTACGACTACATTATTCAGCAGTTTACCGATGCACTTCCTTTGCTGAGCAAAACTTCTGATGTAGGTTACTTTAATTATTATGCAGCTTTGGCTCTTCGTGCTCGTGCTTACCTTTATGCTGGTGAATACACCAAGGCTCTCGCTGATGCTAAGGAGGTCATAGATCATGCTGGTGAAGCAAGTTATGAACTTTATACTCGTAGCAATTATGTTTCTGCTTGGGCAAGTGCAGGAACCACAGAGTCTCTTTTTGAGATGAAACTTTCTTCTGAGTATAATGCTCAACGTTATGGTCCTGGCTATTATACAGATGCAACAGGTTATCCTGAGTGCGCTTTCAATACTAACGGCTATTTGTACAAGTATCTTTCTTCTCATCCAAAGGATGTACGTTCTGGTCTGATTAAAAATCAGACAGATGCTAAAGAGTATGAGGCTGCAGCAGGTTATTATCCTGCCAAGTATCCTGGTCAGAATGCTAATATCTACGTAAATAATCCAAAGATTATCCGTCTTTCTGAGGTTTATCTGATTGCTGCAGAGGCTCAGTGGCACATTGACAATCCTGGTTCATACACTTTGACAGGAACAAGTGCTGCAGCAGCTGAATACATCAATGCTATTCAGAAAAATCGTATTGAAGGATATGAGGATGTTACATCTGTAACTCTTCAGGATATTCTTCATCAATATGAGATTGAGTTGTTCTGCGAGAACCAGATAACTTATGCATATTGGCGTAATCACCAGAGTGTAACAAGTGGCGATGAGGAAGAAATCAAGTATAACGATTATCGTACTATCTTGCCTATTCCTCAGGCAGAGCGTGACTTCAATAAGGAACTGCAGCAGAATCCTGAGTATTAATATTGCAAAGGGATAAGCTAAGTTTCATAGATTTAGACAAATATTTTTAATCAACGATATAGGAATGCCATGAGTGGCATTTTCTATAAATCTCTCTGGAGAGGCTGGCTGTGAAGCTCGCCTCTCTTTTTCGATTTTAGATGTTCAAACTGTCTGGATTCATCAAGAAATCATAAATGTTCATGGTAAGGATACCTTCCTCGTTCTGGTAAGTCGGAGTGGGCGTTCCTACGATGACGATTTTCTTGAAACTGTCTTTTATGCGCAAAAGAGAGTTGAACTCTTGTTTCATTTTGTCTTCTGTTGGCAAGGCATAGGCAGACTGTATGTAGTATCTCTTATAGCCCAGATTGCAAACGAAATCGACTTCTAATGTACTGCGTTGCCGCTTACCATCCTCTCCAATCGTAAAAATTGGTATTTGTCCCACATCAACAGAATAGCCTCTAAGACGCAATTCATTGTATATTGCGTTTTCCAAGAGATGTGTAAATTCTGTCTGGCGAAAATTAAGTCTGGCATTACGTAACCCTAAGTCTGTGAAGTAATATTTTGATGGTGTGTCAATGTATTTCTTGCCTTTGATGTCAAATCTGATGGATTTCTCGATGATAAAAGCATCTTGCATCAAGTCTATATAGTTCTTGATGGTATCTTTTGAAAGACAGCTTTGTTTGACAGATTTGAAGCAATTTTCCAACTTTGTTGGATTGGTTAGGCTGCCAATATTTGAGGCGACCAAGTTGATTAGCTCTTCCAAATCGTCATCTTTCTTTATTTCATATCGTTCCTTGATGTCACGGATATAGGTATGAGTAAAAAGGTTCTTGAGGTACTCTACTTTTCGCTCAATTTCATCCATTGTGACCACTTGTGGAAGTCCACCATAGGTGAGATATTCATTCAATAAATCTTCACGATTACCTTCTTTTGCAGACATAAACTCTTGAAAGCTTAAAGGCGTGATACGTATTTCGTCGCCTCGTCCTCTGAACTCTGTAATTACATCTTTAGAAAGGAATTTTGCATTGCTACCTGTTACATAAACGTCTGCATTTGTGATTTTGAGATAGCTATTGAGTACATCCTCAAACTCTGCTACCAACTGTACTTCATCAAGGAGGATGTAATATTGTTGAGAGTCTGTCATCCTTGAATCTATATAGTTCAACAAAGCATCAGGATTTCTTAGAGCGGCATTACGGCGGTCTTCCATATCAACCTTGATAATATGCTGTTCATCTACTCCTTGTTCTAAGAGATAGTTATGAAATAAGGTGAAGAGAAGGTATGATTTGCCACATCGACGCATTCCTGTTATTACCTTTATCATGCCATTACCCTTGCGGGCAATGATTCTGTTTAAGTGAATATTACGTTTTATCTCCATGTTATTCGATTTTTTTGTGATTTATCACACTTTTGTCGAGTGCAAAGTTAGGAATATTATATGTAATCACCAAATATCATTCGATTTTTTTGTGATAAATCACACTTTTGACGAATACAGGGGCAAGAATGCTGGTTGTGAAGCTCGCCTCTCCTTTTTCATATTATTGTAAAAGGTAAACACTATTAGTCTTTTAAGCAAGCCAATGGAATAACCTTGACTCCATTAGGGCGAGTGTATGCCATACTGCCCCCAGTAAGTAAATCTTCTTCGGGCATGAAAGCTTAGTTTAGTGTCGCTGAATGTATGTTCAACGTCGTTGAACTTATGTTCAGCAGCGTTGAATTTAAGTTCAACGACGTTGAACATAGACTTTATGCTGATTTAATGACTTTTTCATGAGGCTTTATATACTTTTTCTTGCGAATTATTAGACTTATTCAAGCAATTCTTTGTAATTTTGCATGTAAAAACATAAAGAGATGAAAATAGTAGAAAGAAATATGGTAGGCAAGAAGAGCCAAGAGGCTTGTGAGGATGGTATCGTCGTGACTGATGATTTCATCGCTGTGATTGATGGAAGTACGAGCAAAACTCCTACGCATCTTTCTCCCGACATGAAGAACGGACGCTATGCAATGGTGCTCATCTCGGAATTTATCAAAAaGGAATTAAAGGCTGAGGCTTCTGTTGATGACTTCTGTCAGGGTGTTTCTTCCTATATATATAATAAGGTGTATAAGACTTTAGGCATGGAAGAGCGGATGAAACTGCATCCTGAAGAACGACTCACTGCTTCTGCTATCGTCTATTCCTGCGCCAGGAGAGAAGTGTGGATGGTGGGTGACTGTCAGGCATTCATCGGCGGCAAACTTTATGAAAACAACAAGCCTTTCGAGGAAGAGATTGCTGCCAGACGTGCAAGTCTCATTCGACAGGGAATGCCACCGGCAGATGCACGCAAGGCTATTGAAACGCTGCTTATTCAGGCGATGCTCGACGGACAGAACTCTCATTATGCGGTAATCGATGGATTTCCTATCTACCGTGAGGGTGTAAAGGTCATTTCTCCAGCCATAGGAGAAATTGTTCTGGCAAGCGATGGATATCCGTTCCTGAAACCAACTCTTGCTGAAAGCGAGGCTGCCCTACAGGCTCAACTCGCAGCCGATCCTCAAAACATTTCCTCTTTCCTTGCCACTAAGGGACTGCTGGAGGGCTATCACAGTTTTGACGACCGGTCTTATATCCGGTTCAAATAAACATAAAAAAGTCCTATACAAGTAATATCCCGGTATAGGGCTTTTATTATAATCTCAGATCTTATCGATGATCTTATTTTTTCCTATTCGATGATCTTGTCTTTTTATCCTACCTGACTTCCTGGCTTTACTTTGCCAAGGAGAGAGGTCACGTTGAGGCTGGCTGTTAAGCTCGCCTCTCTTTTTTtGTCTTTTTATTTGCGTATCTAATATTTTATTCGTAACTTCGCATTGTCTAAAGAAATATAGCTATGGAAGAGATAAGAAAATACCCAGTAGGAATGCAAACCTTCTCTGATATACGAGAGGGTAATTATGTGTACGTTGATAAGACAAGGTATATTGTCGATTTCTTGCGTAATGGTTCTAAATATGTGTTTCTGAGTCGTCCTAGACGATTCGGTAAGTCGCTTTTTGTCTCTACGCTCCAGGCATATTATGAGGGCAGGAAGGAACTGTTTGATGGTTTGGCACTTGGCGAATATGAGAAAGAATGGGTGAGGCATCCTGTTCTTCACTTCGACATGAGTACTGCCAAAAATCAGACACCCGAGGGGTTAGAAGAGATGCTGGGCTACATGCTTTCTGAATACGAGCAGGTCTATGGACGTGACGAATTGGCGGTGCAACCGAGCCAGCGTTTGCAGTCTTTGGTTAAGCGTGCCTATAAGCAGACGGGGCAAAAGGTGGTCGTTTTGATAGATGAATACGATGCTCCTCTCTTGGATGTCGTGCATGAAAAGGAAAGTTTGATGCCATTGCGCTTGGTTATGAGGAAGTTTTATAGCCCATTGAAATATTTAGACCCTTGGCTGGAATTTATCTTTATTACGGGTATTACCAAGTTCTCTCAGTTGAGTATCTTTAGTGAGATCAACAATTTGGATAATATCAGCATGTTCGACCAGTATTCTGCTATCTGTGGTATCAGCAAGACAGAACTTCTGACAGCGATGAAGCCTGATGTTGAGTTGTTAGCCAAGTCTTTGGGAAAAACTTTTGATGAAACGGTTGCCGAGTTGAGTTCATATTATGATGGTTATCATTTCAGTAAAAAaTCAGAAGATGTGTTCAATCCGTTTAGCCTGGTTAAAGCTTTGAGAAGTCAGGAAATAGCAGCTTATTGGTTTAGTTCAGGTACTCCATCTTACATTATCAACACTTTACGCAAACATCATGTGGGTGTGATGGATATTGAACAGAAATCTGTAGGAGTGGATGATTTCGATGTCTCTCCTGAGCAGATGACTTCAGCTTTACCATTGCTTTATCAGAGTGGGTATCTCACCATCAAGAAGTATAACCCTATCTTGCAGAGCTATCAGCTGGATTATCCAAACAAGGAAGTGTGTGTGGGGATGATTCGCTCCTTGGCTCCTAACTATCTCTCTCCAATATCGTTGAACAATAATAGTTTCATCTTCGATTTTTTGGAGCAACTATATGACAATAACATGGACGGTGCGTTGCAGAAAATGCAGGCTTATCTTGCCAGTATCTCCAATCGACTTGCCAACAAGAACGAGAAGGATTTCCAAACGGTCTTTTATCTCATCTTTAATTTGATGGGTGCTTACATCTTGGTGGAGGAGGATAGTGCAATAGGCAGAGCAGATGCCGTTCTTCACATGCCAGATACCATTTATGTGATGGAACTGAAGTTTGATAAGACGGCTGAGGAAGCTTTGCAACAGATAGATGATAAAGGCTATCTCATTCCTTATTCTGCTGATGGCAAACGACTGGTAAAAGTAGGAATCAACTATGACAGCCAGAAGAGAACCATTGGTGAATGGAAGATAGTAGAAGGGTAAATAATGATGGCGCTGACCTTTACCGTAGGTTATCGCTTTACGTTATAAAAGAATAATTTGGATAGAAATAAGAAAAGCCTCAAATCCGCAAAGGATTTGAGGCTTTTGCCTTATCTGATAATCAGATGATTCTATGATTCTTTATCCTACCTGGCTTCCTGGCTTAACCTTGCCAAGGAGAGAGGTAACGTTGAGGCTTCCGTCGAAGTTGACAGCACTCAGAATCATACCCTGGCTCTCGATACCCATCATCTTGCGAGGAGCAAAGTTGGCTACGAACAATACGTCCTTGCCGATCAGCTGTTCTGGCTCGTAGTAGGCTGCGATACCTGAGCAGATGGTGCGCTCTACGCCAGAACCATCGTCGATGGTGAACTTCAAGAGTTTCTTCGATTTCTTCACCTTTTCGCAGTTCAGAATATGGCCCACGCGAATGTCGAGCTTCTCGAAATCATCGAAGCTGACCTCTGGCTTGATAGGTGCAGCCTTGTATTCAGCCTCCTCGTTAGCCTTCTTGGTGTCAGCGAGTTTCTGCAACTGTTTCTCGATGACCTCATCCTCAATCTTCTCGAAGAGCAACTCTGGCTCACCGAGCTGAGTACCCGCCTTGAGCAAGTCTGTGCTGCCCAACTGGGTCCATTCGAAAGTTGGCATGTTGATCATCTTGCGCAGTTTCTCAGAAGAGAAAGGCAAGAATGGTTCGAAAGCGATGGCGAGGTTGGCAACCAACTGGAGGGAGATATTCAGGATAGTCTCCACACGCTTAGGATCGGTCTTCCAAACCTTCCAAGGCTCACATTCTGTGATGTATTTATTACCGATGCGGGCGAGGTTCATAGCCTCTTTCTGAGCCTCACGGAATTTGAATACGTTGAGATACTGCTCTACCTTCTCCTTCACGTCTTTGAACTCAGCAATAGCCTTCTCATCTACCTCCTGCAGTTCGCCGCAAGCAGGAACTACACCGCCCCAATATTTCTTAGTGAGTTGGAGAGCACGGTTTACGAAGTTACCATAAACAGCAACCAATTCTGAGTTGTTGCGCTCCTGGAAATCCTTCCATGTGAAGTTGTTGTCCTTGGTCTCAGGAGCATTGGCTGTCAATACATAGCGCAAAACATCCTGCTTGCCAGGGAGATCTACGAGATACTCGTGCAACCAGACTGCCCAGTTGCGAGAGGTAGAAATCTTATCATCCTCAAGATTCAGGAACTCGTTGGCAGGCACGTTGTCTGGCAGGATATAGTCGCCGTGTGCCTTCAGCATAGTAGGGAAGATGATGCAGTGGAACACGATGTTGTCCTTACCGATGAAGTGAACGAGACGAGTCTCAGGATCCTGCCACCATTTCTGCCATGTGCCCCATTTCTCAGGCTGTGCATCGCAGAGTTCCTTGGTATTTGAGATGTAACCGATAGGTGCATCAAACCATACGTAGAGCACCTTACCCTCAGCACCCTCCACAGGAACAGGAATACCCCAATCCAGGTCGCGGGTCATCGCACGAGGCTGCAAATCCATGTCAAGCCAGCTTTTGCACTGACCATAAACATTAGTTCTCCACTCCTTGTGACCTTCCAGAATCCATTGCTTCAGCCAGTCCTGATACTTTCCTAAAGGCAGATACCAGTTCTTGGTAGGCTTCTTCACGAGACCGTGTCCAGGATTGTTCTTGTTGGTTGGGTTGATCAACTCCTCAGGCGAAAGTGTAGCACCACATTTCTCGCACTGGTCACCATAGGCACCTTCAGCACCACAGCGAGGGCAAGTACCCACGATGTTACGGTCTGTGAGGAATTCTCCTGTTACCTCATCGCAGAACTGCTCCTCTACCTTCTCTTCGAGCACGCCCTTATCATAGAGAGTGCGGAAGAAATCAGAAGCAAACTTATTGTGAACTTTTGAGGTTGTACGGCTATAGATATCAAAGGAAATGCCGAAGTCCTCAAAACTTTTCTTGATCAGATTGTGATAGCGGTCCACCACCTCCTGTACGGTGATGCCCTCTTTCTTGGCACGGATGGTTACAGGCACACCGTGCTCATCACTACCACCGATGAAAACAACGTCTTGTTTTTtGAGTCGGAGATAGCGCACGTAGATATCGGCTGGCACATATACACCTGCCAGGTGTCCGATATGTACACCACCATTGGCGTATGGCAAAGCTGCCGTCACAGTGGTGCGTTTGAAATTTTTCTGTTCCATATTAGCTAATATACATTTTTTtGTTATTTTGGGTGCAAAATTACAAAAAATAGTTGGAAACTGGGAAGTTTTTCGATGCTTTTCTTAATATAGTAAGGTGTGACTACGGAAAATAATGCGGAAAACCCTTCAGATGACTATTTTAGAAACAATAAGAAGAGAGTTTTGTATGCAAAAGAAGTGAAAAATAAaGGAAAATGATTGAAAATAGAGGAAATTAGGGGAAATTAGAGGAAAATTTCCCCTAATTTCCTATTCAGATTTGAAGATTGGTTCTTATATATGCCCTCTTTCTGCCCAATCTCCACGGTCGAGTGCACGATAGCCGATGGCTTCTGCCAGATGATGCAGTTCCACATGCTCGCAACCTTCCAGGTCGGCGATGGTTCTTGCTACTTTCAGAATACGGCTATAGGCACGGGCAGATAGAGAGAGTTTCTCCATTGCCATGCGAAGCATATCTATGCCAGCTTCATTGGGTTCTGCGAACTGGTGAATCATCCTTTCTGTCATCTGGGCATTGCAGTGGATACCTTTGTAGTCCTTGTATCTTGCTGCTTGTATCTCCCTTGCCTTGATGACTCGTTCCCGGATGTTGGCACTTGGCTCTCCCGGAGCTGCTTTTGAAATATCCTTGAAAGGTACGGGAGTGATTTCACACTGGATGTCGATGCGGTCGAGCAATGGACCCGAAATCTTGTTCATGTATCGTTGGATCTGACCGGGGGTGCAGACGCAATGATGGGTAGGATCTCCGTAATAACCGCACGGACACGGATTCATGCTTGCTATAAACATGAATGAGCAGGGATAATCTGTAGAATATTTGGAGCGGCTGATAGTGATATGTCGGTCTTCCAATGGTTGGCGGAGTACCTCCAGCGTGGTTTTGTTAAATTCCGGTAATTCGTCACAGAAAAGCACACCGTTATGAGCCAGAGAGATTTCTCCTGGTTGCGGATTGGTTCCTCCTCCTACCAGTGCTACCTGTGAGATCGTATGGTGGGGAGCACGGAAAGGACGTTGGGAGATCAGAGATACGTTCTTGCCTAATTTCCCTGCGATGGAATGTATCTGAGTGGTCTCCAGACTTTCAGATAGGGTGAGGGGTGGAAGGATAGAAGGCAAACGCTTGGCCATCATGGATTTTCCGGATCCCGGAGGACCTACCATGATGAGATTGTGCCCGCCTGCTGCTGCAATCTCCAGCGCACGCTTCACATTTTCCTGTCCTCTAACGTCTGCATAGTCGAGGTCACAATGGGTTTGGTTTTTATAAAATTCCTTGCGTGTATCTACGATGGTAGGAACGAAATTCTGCTTGTCGCTGATAAAACTGACCACTTCTGCCAGCGTACTCATGCCATAGACTTCGAGCTTATTGACCACAGCCGCCTCCCTCGCATTCTGTTTCGGTACAATCAATCCCTTGAAATGTTCAGCTCTGGCTCTGATGGCTATAGGGAGCGCACCCTTGATGGGCTGAAGAGATCCATCAAGGCTCAATTCGCCTACAAACATAAATTCCTTGAAATGCGTTTCGGGTACATCGCCGTTTGCCCCCAAGATACCTACAGCAAGGGGCAGGTCGAAACTGCTGCCTTCTTTTCTGAGATCGGCAGGAGCCAGATTGATGGTGATGTCGGCTACAGGAAACTTGAAACCGCTATACTGCAAGGCTGCTGATATGCGGCTTCTACTCTCTTTTACGGCCTCGTCTCCAAGTCCCGTAAGATGATATTGGACTCCTCGTGTGAGGCTGACCTCCACGGTTACCGTAGTCACGTCCAATCCATTGACTGCGGCGCAATAAGTTTTGACTAACATATATTTGAATCCATTATTTtGTTTTCTTGCAGATATCTGCTTTATGTAGAAATTCTGCCAGCTGATTATTTTAGCAGCTGGTCTAACTTTCGCTTCAGTTCTTCACGCTTCAGTCCCCGGGCTACAATCTTGCCGTTCTGCAAGACGATGACGTCTGGAACTGCGGTCATGCCCAACTTCTGCAGCGTTTTGTCCTCCAGCATATCGCCAGTACAGATGTTTGGCCAGGAGATAGAGTCTCTTGTAAGATTTCGCTTGCAGTCTGTGGCTGATGGGTCGATGCAAATACTCATCAATTTCAGGCGACCCTTGGAATCCTGCATGCGCTTCTTCAATTCTCTGAGCAGGTCCTGACTGTCGTAATTGTAGGATGCCCAGGTGCTGATAACTGCTACTGGAGCACTGAGGAGGGTAGTACTGGAAACCATTTTGCCCTGGATGTCGTATGCCGTGAACTGAGGCAGGCGGCTGCCAGTATCTATTGTCTTCAACTGCTTCAACTGTTGCAGCATCTTCTGTAAgCTACCATTCTGTGGCTGTGCCTCTGCCACCTTTGTCGTCAATGTATAGGCCTTGGCATAATCAGGCTGGGAGGTATTGACGAAATACTTTCTGATGAGATAAGTGCTGACGATAGACTCTGGATGGTCTTTGATAAACtGTTCCGCCTTtGCCTTTTCTTCAGGAGGAGAGAGCTTGAGGATGTTCTCGCGGAAcTGGTTCATCTGCTCATTTGCCTTGGTGCCCTTAACGGACAGTTCcTTCAGATGGGATGCGTCTGCtTTGATATCGACAGAAGCGCCAGACTCTGCGAAGATAGGCTGCTCGGAAAAGTTaGGGAATACGACCATCAGCGTGAAAGGGTTCTTGCAGTCGCACTCATAGGTGAAACGGCCACCTACAACCTTGATTGTATCAAGACCATTGATACCACCATCCGGACTGTAAACATAAAATTCGCCTTGATTCATATTTAAAAATTTGCCTTCAAACTTAAAATGACCACTACTTACACCGCAAGAGGTGAGAAAAAGCGTAGCGAATAAAAATATGATGTAAGCAAATTTTTtCATAGATGAAAAaTTTAAAGGGGAGAGTGCCGCGAGCGGGACTCGAACCCGCACAGCCATTACTGGCCAAGGGATTTTAAGTCCCTCGTGTCTACCAATTCCACCATTGCGGCATGGTAAACGTTTGAGTTGAGCGGAAAACGGGACTCGGACCCGCGACCCCAACCTTGGCAAGGTTGTGCTCTACCAACTGAGCTATTTCCGCGTTATCGAATTGCGAGTGCAAAGGTAGTATTATTTCCTGAAACTGCCAAATAGATTTACATATTTTAAGAAAAAaGTAGCTTTTTATTTGCTATTTGCTGCTTTTAAGGGATGTCAGAGGTCAATTATAAACACTTATAACTTTGCCCGTTCCGTTCGTTGCAGTTCCATACGAGAGGCTGTATTCCATCAGGCGGCTACCATCGGCTCCGTCGATAATGTTGCCATACTCTAAGTCGTAGATGCGGTGGCACTTGGCGCAGATTACCTGTTGGCGGTTGGAAGAATTCCAGTTTAGGGGAAAGTTGGTaCCGCCATACTGGTCGATGCAGTTTGGGCACTGGCGGTCGTAGGCTCTGTATTTATTGAAATTACTGTTGCCGATGATAATGCCGTTGTTAGCGCCTAAATTGTAAACCTTGGCATATTGCAGTTCGGTAGCTGCGGTGATGCGGATGTCTTCTGTCTTGTTCCTGCCATCGTTGGGGgTAGAGTAGATATGCCAGATGTTGTTTTTGTAGGAAGCGCTGACGAAGGTGTAGGTACCAAAGCCGTTGAGAGCTATTTCCAACGTATTGCCGGGATGGTTCTGCGTATGAAaCGTAAAGCGGCAGTGAAAACGACGGCTGATGCTGTCTTCCGCTCCACAGGAAGTAAGAGTGGAAATGCCCATCGATAGGGGCAGTAAAGGAAATAAGGTGGAGAACATGGCTTTTGCGACCATGCTCTTCACCTTATTATATGTATAGGAATATTTTTGATTCATTCTTCACTCTTCATTCTTCACTTCAAAAGTTCCTTTTCTGCATTCTCCATACGCTCGAAATGGAATTCGGAGAGGGTGTGGTTCATCAGCTCCTCTATCTTGTCATTGCAGAGGTTGCCGATACTGCCCTCGTGGGTATGATGGATGTCCTTGCAAGGTGTGAAGTTACCAGCCTCAATCTCCAGGCCTACGGTCTTGTAGGCATCACGGAATGGCATTCCGTTGGCTGCCAGACGGTTCACTTCCTCTACGGAGAACATGAGGTCGTAGCGAGGGTCGTCGAGAATATGCTCGTTCACTTCCATCTTGTTGATGATATAGGCTGCCATCTGCAGGCAGTCTTTCAGCTCACCGAAGGCTGGAAGGAATACTtCCTTGATGATCTGAAGATCACGGAAATAGCCTACTGGCAGGTTGTTCATGATGAGCATCACCTGCTGTGGAAGGCTCTGGAGCTTATTGCTCTTGGCACGAATCAGTTCGAATACATCTGGATTCTTCTTGTGAGGCATGATGCTGGAACCCGTGGTGCACTCCTTAGGCAACTTGACGAAGCCGAAGTTCTGACAGTTGAACATGCAGGCGTCGAAAGCCATCTTGGCCAGTGTTCCTGCCACGGTAGCCATGGCAAAAGCCACATTGCGCTCCATCTTGCCAcGACCCATCTGTGCATAGACCACATTATAGTCCATACTGTCGAAACCGAGCAACTGGGTAGTCATGGTGCGGTTGAGCGGGAAACTGCTGCCATAGCCGGCTGCACTTCCGAGCGGATTGCGGTTGGTCATGCGGTAGGCTGCCTGCAGGAAAAGCATGTCGTCGGCAAGTCCTTCTGCATAAGCACCAAACCAGAGGCCGAAAGAGGAAGGCATGGCTACTTGGAGATGAGTGTAACCCGGCATCAGTACATCCTTGTACTGGTTGCTCTTCTGGATAAGTTCATCGAAGAGAATCTTGACGGAATCTACTATCTCCTTGAGTTCGTGGCGGGTAAAGAGCTTCAGATCCACAAGTACCTGATCGTTGCGTGAACGGCCGGAATGGATCTTCTTGCCCATCTCGCCCAACTTCTGGGTGAGCATCAGTTCAACCTGGGAATGTACGTCTTCCACACCGTCTTCTATCACAAATTCGCCCTTGTCGGCGATGGCATAAATCTGTTTGAGCTCAGCTAAGAGCTGGTCCAGTTCAGATTTCTCCAGCAGTCCGATACTCTCCAGCATGGTGATATGAGCCATACTGCCCAGTACGTCATACTTGGCGAGGTAGAGGTCCAACTCGCGGTCGCGGCCTACGGTGAAACGTTCGATTTCCTTGTTTACTTCAAAGTTCTTTTCCCAAAGTTTATGTGCCATTTtCTTTTGATTTTTTTGAATGAAAGGGGGAGGCTTCGGATTAATCCTCGTATGGAATCATCGCCAAAGCATCAGCTATCTTCTCGATGCCTTCAGTCAGCGGTTTCTTCACCATTCCCTTGATAAACATATTGAGTTCAGCCTTGATGGTCAGCTTCATCTTGCAGGAATACTCGCCCGTAGGGAGCAACTGAATCCAGAAGTTGAATGGTACAGGACTGTTTTCGGTCTCAAACTTGATGGTCTTAGGAAACTCACGGTCGATGATGCGCATCTTGATTTCCCCCACCATAGGGGCGGTGATAGAGATGCTGTCAGTATCAAACTTGAGGTCCTTGATTTTGTCCATCTGCTCACGCTTGTCGGCTGGAATCTGGTCTTTCACCTGTTCAAACTTATCCTTCAGGCGCTGCAGGTTGTTGAGGTCGCTCAATGTATTGAAAACAGATTCCTGCTTATGAGGAATCTGTTTGATATTACTTTCGAATGTACTTGTACTCATATTTCTTGTAAATGCCTATGTAGAGACAGGTATTACTTCTTCCAGTTGGCTGGATCCTTGCGCCACTCGTGGAGCAACTCAACGTCTTCCTGCTTGATGTAACCAGTCTCGAGAGCCTCTGCCACTACGTGCTCATAGTCGGTGAGTGTAACGAGCTTGACATTGGCATCAGCAAATGCCTTCTCTGCTACAGGGAAACCATAGGTGTAGCTGGCTACCATGCCCACAATCTCATTACCGTTCTTGCGGAGAGCCTCTACGGCCTTGAGAGAACTGCCACCAGTAGAAATCAGGTCTTCTACTACAACAACCTTAGCTGAAGGATCCAACTCACCCTCGATGAGGTTCTGCATACCATGATCCTTTGGTTTAGAACGTACATATACGAAAGGCAGGTTCAGCTCATCAGCTACCAATGCACCCTGTGCGATGGCTCCTGTGGCAACACCGGCTACGGCGTCAGCCTCTGGGAACTGCTCAAGGATGGCGTGTACCAATTCGAGCTTCACATAGTTGCGCAACTCTGGGAAAGACAGAGTCTTACGGTTGTCACAATAGAAAGGAGACTTCCAGCCAGAAGCCCATGTAAATGGATCGTTAGGCTGCAACTTGATAGCCTTTACTTTCAATAACTTTGATGCAAATTCTTTCTTCAGTTTGTCCATAATCTTAAAGGATTTAATATTATTATGCTGCAAAGGTACATTTCTTTTTGCTAAAGTGAGACCTTGGTAAGGTTAAAAGTCTTTAATTTGTTGCATATATCGTAGAAATGGTGTATATTTGCCACGAATTAAATCAAACGAAACCtATTATAGATCAACGCTTACAATAACTTATGACAAAGCAACCGATTCTAACTTTTTTAGGGGTGATGGCTCTCTCCGCATGGACGGgAAATGCTGATGCCCAGAGTGAAAACCAACGTACGGCACATGCAGCTATGTATCTGCAACCGGTAACGGGAACTACGACGATTCCCTTCGACTGGAATGATGCGGGAAAGGAATTCCGCATCAGATGGGGCTTGGATACAGCATGGGACGATGTGAGCAATGTGCGCCGTGGAACCAATTTCATAGGCAAGGAAAACATGGCGACGGGACGTATCTCCTTCCAGCCAAGCGACCTGGTGGATGCCGACGGTAATCTTTCTGCCGCACAGAAGCAGGCCCTTGACTTGCGTATCGCTCATATCAAACGCTCAGGAGTGACTACTGTGGCCATCAACTGTGACCATGAGAAGCTCAATGCATCTAACTACAAGGGCAAACCTGAACAGTGGTACAAGGTAATCAAGGCTTCCGTAAAGTATGCCCAGTCCAAAGGACTCACCGTGGAGAGCATTGCGCCCTTCAATGAGCCTGACTATACTGCCTGGAATGAAGGTTCGAATACTGATTTCTTAAGTATCTGCAAGAAAATCAGAGCGGATAAGGAACTGGATGGCATCCGTCTCTGTGGTGGTAATACGCTGAACTGCGACCAGGCGCTCTCCTGGTATAATTATCTCAAGACTTATCTCGACGAAGGAAATACGCATCAGTTGGCGGGTTCCTTCGACAATTATGCCGGCTTCTTCCAGAAAGTGAAGCAAGATGGAAAGGTGGCTACTGCCGATGAATTGCACAATGTGGGCGAGGCTATCGTAGGCATTGAATATGGTATGGAGAATGGTATCTGGTGGGGCTTCGATGGTGTTGCCAGAGGTGAATTCTGCAAGGCAAATATGGAAGGTGGAGCCAGATTGGGTTATGCTGAAGACCGTGAAAGTTGGACTTCCGCAGCTGTTTATCGCCTGCCAGACGGCAAGGTGAATGGTTTCTTGGGTTCTTCTGAGCGTCAGGCTACTACCCATACCTATGATTTTGTTTCCAAGGGACGAGATGTCTATTACGATGGCTATGGTCCGATGAGATGTTTCTCTGTGACGATGCCTGGCGGTACGGGTTATCAGCAGGGACAGACAAATGCCGAACGCATGGTGCGTATTACTCAAGGTGAAGACGTGGCTCCTTATCCGATAACTAAAGGCGAGTATGTGATTGTTAACAGATATTCGGGAAAGGCATTGCAGGCTTCTGGTAATCCTGTGCCAGCGGGTACAACGCTGACTCAGGGAACTGTGTATAAGAATGCGCCTTCTTTTCAGCGATGGCTGATAGACCCTGTAAAAGAGACAGTCGGCGGTGATTTCAGCTATTTCACCCTGCGCTGCTCCAATAATCCGGAAATGTATGCAGACCTGCTAAACTGGTCGCTCGAAGAAGGTGATGGTCTGGTTGCCTACAATGGTACGGTGGGTGCCAACAAGCAGTGGATATTGGAATATGCCGGCAATGGTGATTATTACATCCGTTCACGTCATTCTGGTCTGTATCTCCAGTCCAACAATACAACGGATGGTACGAAAATTACACAGGCGGCTCTGAATACGAAGGGCAACCAGCAGCGCTGGCGCATCCTGCCGTCAGATGTGAAGTATGACGGAACGGCTCCGAAAGCTACGCAGGGACTGACGGCTACGGCACAGACTGCTTCTGTTTTGCTGAACTGGGATGCTAATACGGAAACAGACTTGGATAGCTATCGTGTGCTCCGTGCATTGGCTGATGAGGCTGAACCACAATGGCTGGTTATCGGCAGACAGGTGAAGGAAACGGTCTTCGTGGATAATTCCTGCGAGATGGATGCCAAGTATATATATAAGGTACAGGCGATGGACCATGCCTGCAATTTCTCCAAGGCTACCAAGACCGTGCCTGAAGTGACGGCTACGGTAGAATTGCCAAAGAaGGACGTGTTAGTGGCTTGGTATGATATGGAAAATAGTCTGTATGATACTACTGAAAATCAGATGGATGCTGTGGTTAGTGGTACGGTAAGTTATGATGAGAGTGCAAAGAAATTGGGAAAGCAGAGCCTCGTGCTGAATGGTACAAATGCCTTCCTGCAGGTGCCTGCTACAGTAGCTGGTATGGAGGAAATGACCATCGCTACTTGGGTCAACTGGAAGAATACGTCTTCTAATTGGACTCGTATCTTCGATTTCGGCAATGGTACGGATGAATATATGTTCCTCACGCCAAGCAATGGCAGTCAGATGCGCTTTGTCATCAAGATGGACGGGgCTGAACAGATACTTTCTGCATCGAAGTTGACTTCCGGTTGGCACCATGTGGCAGTCACATTGGGTGCAGATGGAGTGGTGCTCTATGTAGATGGCAGGGCAGTGGGCACAAGTCAGATGAGCGCCCGTCCTTcTATGATTTCTCCGAGCAGATGCTACATTGGCAGAAGCCAGTTTGCAGCCGACCCACTTTTCAAGGGTAATATCGATGATTTCCGCATCTATAGCTTCGCCCTGTCTGCAGAAGACATAGCCCTGGTGGCTGGCGGCAACCAGCCTAcGGGCATTGCTGCGCCTCAGGCTCCAGTAGCAGAAGAAGTGAAAAAGACTGAAATCTATTCGCTGGATGGTGTGCAGTTGCCAGCCTTGCAGGAGGGCATCAACATCGTGAAGGAAATTGGTGCAGACGGTACTGTAAAAGTAAGAAAAGTACGGAAATAATGTTCCTTAGGGCAAGAAAGTTATTCCCCAGCTAATCCGATAGATAAAACGCTGAATTTCATGTTGCCGGCTTTCAAAAGCGTCTGGCAACATGCACAGATAGTGGCTCCCGTAGTACAGACATCATCTACCATCAGAAAATGTCTGCCTGCGATGGAGCCGCTTTTGTCTTTCCCTTTCTCTTGGTCGGGGCGGTAGGAAGGGTAGAGCTCAAAGGCTTCTTTCACGTTCTCGTTTCTTCTCCAGCGGTCTTTTTGGGTCTGACTTTCCTTGAAGACGTTTCTTCTCACGATATTTGTGTAGATGGGGAGGTGGGTCACCTGTGCGATTCCCTTAGCGATTTCCTCGCTCTGGTTGTAGCCTCTCTGCCGTTGGCGGTGGGGTGCAAGCGGAATGGGAATGATGCCGTCGATGTCGTCGAAGAAGTGCACTTTCATTCCTTCCTGTGCCAGAAGTATTCCCAAGTCTGTGGCAACTTCCGGGCGGTGACTGTATTTCAGTTGATAGAGAATGTTGCTGGTGAAGGCATGGCCCTTGTAATAGAAGAGGGCGCAGGCTTTCTCGATGGGAATACGATGCCAGAACATCTTTGCCATCTCATTATTATAAGGGTCTTTCCATGTATCGGTTCTGGGTAGGAACAGATTGCATGAAACACAAATGCTTTCCTCCTCGCCATTGAGCCGGTTTCCGCAAACCGGACAGTAGCGGGGGGAAAGCATGTCTATGATTTTTGCTAAGATACTGAGTCGCATATATGTAATCGTATTAAAATTCTACGTCTTCTACTCCCATTTTGTCAATGCATTTGCGGATAATATCCATGCTGAAGCCTCTGCCGAGAGCAAAACGGATGAGCTTCATGGAGCGCTCGTAGTCGTTTTTCGCCTTGATGGTCTTATACTTGTTTCTCATCAGGGGCAGAAGTGTCTCCATATAGAGTTCGTCCTCAATTTCTGCAAAGATAGGGTCGGAGATTTCTCTGGAGATATGTTTCAGCCAGAGAGCTTGTTCCACCTTGCGCCGTCCCCATTTATTATATTTGATTTTATCGTTGATGAAGAAGCGGGCGAAGCGCTCATCATCCACGAATTTCTTCTGGATGAGGAACTCCATGTTGCGGGCGATAGCATCCTCGGGTAGTTCCCATTTCTTCATTTTGTCGAGCATTTCCTGCGAACAGTGCTCCGACTGGGTGCAGAGGGTTGTAAGTTTCAGGAGTGCCTGTTGCTCAGTCATCGGCTTCTTCGCACGACGTGGTTTATAATTGTCATATTCCATATTGTTTCTtATTTTTTAGCAGCTCGCATCATTCTCTTTTTCCCGAAAGAATCCTCCTTTGTCTCAATATCCTTGAAACCGAAGCCTTCGAGCATTTCCCTTGTTTCCTTTTCGTAGATAGGGTTGATTTCGAAATAGAGGAATCCCCCACGGCGCAGTCTGATGGAAGCAATCTCGGCGATGGCCCGATAGAACTTCAGAGGATCTTCGTCGGGAACGAAGAGGGCGATGCCTGGTTCATAATCCAAGACATTTTTAGCCATATCTATCTTTTCTTTCTCGCAGATATAAGGAGGATTGCTCACGATCATATCCACTTCGGGAGAATCCTTTGTATCTTTCCTATACCTTTCAAGCAGTTTAAAGACATCCATCTTCTCAAAGCATGCTTTAGAAGACAACAACTTGGCATTCTCTGTGGCAATTCTGCAGGCGCAGTCGGAAATGTCTATTCCTAATACTTTCGAATTTGGAATCTCAAGGCTCAAGGTAATGGCAATACAGCCAGAGCCTGTACAGAGGTCCATGATTCTTGGTTGAGGAGAGGCAGATTTCGCCATCCATTCACAGAGTTCCGCCGTTTCGGGTCTCGGAATCAGCACACCTGGCTCCACATGGAAGGTTCTTCCAGCAAAGTCGGCTTTGCCCAGCACATACTGTACCGGTTCGCCATTTTGCAGTCTTTCTACAATTTCTTCCAGATTTCTTTCTTCATCTGCAGATAATTCATTAACTTTGCCGCAGATTATGTCGGTCAAAGTCATTCCGTATTTCACGTCGAGCACGGTGCGGACGATAGCTTGCGCTTCGCCAGTCTCATAGAGTGGAGTGAGGGATTGCCAAAGTTGTTGATAAGTTTTCATACTACAAAGATACGCTTTTCTTGTTTTACTTTACCTTATTTCACTGTTAAATTATCGTAAGAAACTCCTTTTTTTATACACCGATTCTTTTATTTTATTATCTTTGTACGCAAAAGTCCCTTGGAAAATAGTCATGAACTCAAGAAAAGTCCCTTGAAAAATAGTCATGAGTTTGAAAAAAGTCCCTTGGAAAATAGTTTTGTATCTTTATAATACCCTGATAAAAAGGTGCTTATGCTAAAAAGAAAGATTGAAGATGTTCTCTTGTCTTGGAAACAAGAAGAAAATCACAAGCCCATTGTCATTAAAGGTTGTAGGCAATGTGGTAAAACCTTCAGCGTGATGAAATTTGCGCAAGAAAATTATCAACATGTGGTTTATCTTAACTTCATGTTAAATCCGGATTATGCTTTGGCTTTCGACGGTTCGAAAGTAGTTGATGATATGGTCATCAATATTTCAGCAATGATTCCCGGAAGTGTATTTATTCCGCAACAAACCTGTTTGATATTGGATGAAATACAAGAATGTGCAGCTGCTCGTACAGCCTTGAAATTTTTCAAAATGGATGGACGATATGATGTAATAGCTACAGGATCTCTGTTGGGGGTAAGAGGATATGGAACTCGGACAAGTAAAAaTACAGGTGAAAAGTATAAAAACTCAATACCTGTAGGATATGAGAAGATTGTGGATATGTATCCTTTGGATTTTGAAGAGTTCTTGTGGGCGAACGGAATCACGGCTCCTATTATTGATAAGGTGAAAAAATGTTTTGAAGATGAGACGCCTGTTCCTGATGCCTTGCACTTGCGTTTTAGACAGCTGATTCTGCAATATACTGTTGTTGGAGGAATGCCAGCGGCTGTAAATCTGTTTCTTCAATACCATGACTTGGGCAGGGTTCTGGAAGAGCAGCGCAATATTATTGCAGGATATGAGGAGGATATGGTAAAATATGCAGATGAAGCTGACAAGTCTAGAATTAGAGAATGTTTTGAGTCGATTCCTCTTCAACTAAGTAAGGAAAATAAAAaGTTTCAATATACAGTAGTACGTAAGAATAGTAAGGCTTCTCAATACCAAGGCAGTCTTCAATGGATAGAAGATGCTGGAATTATAACTCGTTGTCGCAACCTTAACATTACAGAATTGCCTTTGGATGGAAATGCTGTGCAGGATGCATTCAAAGTTTATATGGTAGATACTGGTCTATTTGTGTCAATGTTGGAAGATGGTACACAGTTTGATATTTTGCAGGGTAATCTTTATGGTTATAAAGGGGCTATCTTCGAAAATCTGATGGCAGACATTTTTACGAAAATGAAGCGAAAGTTATATTATTTTCGCAAGGACACTGGACTTGAAGTGGATTTCGTGATACGTTATAAGGGGGAATGTGTATTGGTTGAGGTAAAAGCTAAGGATGGAAATACCAAAAGTACTAAGACGATTCTTGCCAATCCTGATAAATACCATGTGTATCATGCCATTAAGTTAGGTGACTATAATGTGGGTAGAAGTAAGCAACTTCTTACCATTCCTTTGTATATGGCTTTTTtATTAAGACAATCCTAATTATAGAAAAATATGAAACAAAATAAAGTCTCTTTTCAGGATCCTTGGACGGGAGAGCCACTCTCTCAGCAGGAGATAGATGAAATGTTTATGCGCCGCTGCCTGCAGTTGGCGAAGAACGGAAGGCAGAATGCAAAACCCAATCCGATGGTGGGAGCCGTCATTGTGAGTGCCGACGGAAGAATTATCGGCGAGGGCTATCATGTGCGCTGCGGCGAGGGACATGCTGAGGTGAATGCCTTTGCCTCTGTCAGACCGGAGGATGAGCCGCTGCTGCATGAAGCCACTATTTACGTGAGTCTCGAACCCTGTTCGCATTACGGCAAGACGCCTCCTTGTGCCGACCTTGTGGTAAAGAAAGGAGTGAAAAGATGCGTCTGCGGTTGTGTCGATCCGTTTGCCAAGGTGCAGGGGCGCGGCATTCAGAAAATCCGCGAGGCTGGCATCGAAGTGACGGTGGGCGTGCTGGAGAAGGAATGTCTCGAACTCAACAAGCGCTTCATCACTTATAATACCCATAAGCGCCCTTACGTGATTTTGAAATGGGCGCAGACAGTCAACGGTTTTCTCGATGACGGAGGCAAGGGAATGGCTATTTCCTCTCCTTTCACCAAGATGCTTTCCCACAAACTGCGTGCCGAGAACGATGCCATCCTGGTAGGTAGAATCACTGATGAGCGCGACCATAGTCAGTTGAATGTGCGTGACTGGAGCGGTAAGGACCCTCTGCGACTGGTCATCGACAGAAATCACCCTTGCTTCGAGGGCTTGGATTTCTCTCAGGGAAAGACCGGCGTGCTGGATCAGATGATGGACCACCTATATATTAATAAGGTGCAATCTCTGATAGTGGAGGGAGGTGCCATCACCCATCAGGCTTTCCTTGATGCAGGACTTTGGGATGAAATCAGGGTGGAAACAGCAGTCGGGAAATCTGTGGAGAAAGGCACTGAGGCTCCTCGCCTTCCTCACGATGTCCGTCTGCTCACCCATGAGGAATATGATGGCAATGTCATCGATATCTATGAACGAAGTAAATATTAAACATTACACATTAAACATTAAAAATCGATGAGCAATAGATTTACATCGCGCCTGAGCGATAACGACGATTTCAAGAGAGATGAACTGATTCGCAAGATAGAACATGCCGTAGAGCACATGACGCTTGCTGAACTGGAAGCTCTGTCCTACGATATGTTTACGAAAGGATATATCACGGATTATTAAGATATCGATTAAGATTACATCACGGATAATCACGGATTTCCGGAAAAGCAAATCCCAAGTCAGCAGAAAAGCCGGCTTGGGATTTATGAGTATAAAAGTTTATGTATAAGAGTATTCTATATCTTACAGCTTGAATTTATAACCAATGGTCAGCTGGAGCACGTTGGTGTAGCCGTCGCCATGCTTTGGAACCTTCGTAACACCGATGTTGTAGCGAGCATCCAGTACGAAGTTGTTGAACTCGTAAGACATTCCCACAGGAATTGCAAAGTCGAAGGTGTTGACATCCTTAGCCTCGTCCTTGGCAACCATGAATGCAGGCTGAATACCTGCCTTGAGTGCGAAGTTGCGGGCAACATAATAGTTGAGTGTGATAGGAATGTTCAAATATCCTGGATTCCAAGAATATTCATCATGTTTCGTTCCCTGGAAGGAATAGAGAAGTCCACCAGCGATGGCAGCCTTCGCATTAAACTGGTGCTGCAATTCTGCACCGAATACGCAACCTGCTTTCCAGTCTCCATCACCTACGGAAGAAACGTTCAAACCGATCTTAGGCTGGATAGTTGTACTACCCACTCTGCTCTGAGCAAAAATACTTACAGAAGACAGCATGATAACTGCCATTAAAAATAATTTCTTCATCATCTCTAATTTTAAGTTGTTATTACTGGATTATCAATTCACTCTGATTTAAGTTAGTTTCCGAAAAAACTATTTGCAAATATAGTAAAAATCTCGATACGTGATTCCATTTTCCTTGATTTTAAGGCAATTTATATGTTTTTTATGAGATGATAACAAAATTCCTGTTGCTGTATCCAGTCAAAGTCATTTTTGGTTTAAAATTTTCCCCTGTCAAATCTCTTGCTATCATGCCATTTTTCAATTGTAACGCAATTTTCTTATCAAAAACGATGGAGAATTCGTTTATTTGTATTATCTTTGCAATTGCATAATTCATGTAATGCCCTCCAATATCATGCCGTGCATTACAAAAAAaCGTAGAAAACCTGTTTAAATGGAAATCGAAAAAGAAGTAATATTACTCATGTCTCAGGGCGATGAAAAAGCTTACGGCATCATGTTCCGCAAGTTTTATCCTAAAGTTCATCGCTTCGTCTCCATGTTGCTGAAAAACATGGATGATGCCGACGACGTTTGTCAGATTATCTTTGAGAAAATCTGGAGGAAGCGCCAGAAATTCGCGGAAATCAAAGACTTCGATTCCTACCTTTTTATATTGGCGAAATATACCGTTATCAATTATATTTCCACCAAGCGAGTGATTCCGATAGACATCGATTCCTTGCCTGACCAATGTGCCAACATCGCCTCGCCGCATGAGGAAATCGTGGCCAAGGACACCCAACTACTTATCGACATGATTGTGGAGAATATGCCCCCGCAGCGACAGACCATCTACCGCATGAGCCGGGAGCAACATCTCAAGAACGAAGAGATAGCCCAACAGTTGGGGTTGCAGAAGAAAACCGTAGAGAATCATCTTAACCTGGCTCTTAAAGAAATCAAAAAAGCCTTATATTTGATGATTTTATTGCAATTGCATTGGGTGTAACATCTTTGAAAAATGTCTTAAAAAGAAATTACAGGTAAAAATATGGCAACAAAGATTAAGGATATCATAAATTATTATTCAGAACATGTCGTATCAGACGAAATAAAGGAAAGGGTCTTACAGAGATTATCGGATTCGAAAGATGAGAAGGAGGAAGATGAGGCCTTGCGTACTTTGTGGGATAAGGCAGACTCTGCATATATGGACGAAGAGGAAATATCAACTGCTTATAAACGGCTTTTCAGGAAAGACATTGATAGTAGTAAGGGTAAAACATTCCAAATCTTCACTTGGCAAAGAGTGGCTGCTCTTGTCATTCCGCTGGTTATGCTTGTCGTCTTCGGCAAGATCTATGTTCAGATGCGTAATGATCTGAAAGCATCACAGGCTATAGCGATGATGCAGGAACATACGATAAAAGGTGAATCTAAAACATTGGCTTTGACTGATGGAACGAAGGTGAAACTCAGTCAGGGTTCTGTGCTCCTCTATCCTGCTTCTTTTGAAGGCAAGGAGCGAAAGGTGTTCTTGGCTGGTGAGGCTTTCTTCGATATCAAGCATGATGACAAGCATCCGTTCCATGTCAGCACTCCTCACTTTGAGATTACTGATTTGGGTACTTCTTTCTCGGTTTCTTCTTATACTACCGACGAGGAAGTTACTACTACGCTCAAAACGGGTAAGATAGAACTCAGAATTGTAGGTGAGGACAAGGTATATAGTATGAATCCAGACGACCAGTTGGTTTATAATGTAAAGACCAAGTCGGTAAATCTCCACCAGGTTTCCAAGGGGAATAATGGTCTGGGCTGGAGAAACAAGCAGATAGATCTCAATGACGTAACTCTCGCAGAAGCTGCTCAGATAATGGGCGATGCATACGGAGTAAAATTCTCCTTCCGTTCGCAGCGTTATAAGAACACGAAGGTTACAGTTCATTTCAATCGTGGTGAAACCCTTTCGGGTGCCATGAATGTCTTGAAAAACTTGGTTCCAGGTTTGGAATATGAAGTGAGAAAAGATGAAGTTATACTGAAATAAGAAGGCGGTTCTTTACCCAAATCTCTTTCGAAAACAGGGATTTGGGTAAGAAATCGCCCtTTTTTTATTCAAGATTGATTATGATAAAGAATTTGATTTTTGATTTCGGCAAAGTGCTCGTAGATTACGAATACTTTGAAACTCTTGACCAGATATTCAAGACCCACGAACAGGCAGAAGAATTCTATCATCTTCTGATAGACGGTAAGTGGAATGAGAATATGGATCGGGGAGACTCTTTTGAGGACACCTTCTGCAAAATGCAGCAGATCATGCCACAATATAAGAACGAGATTGCGGTGGTAGCCCAGCGCTTCAATGAATTTGTGCGTGGCGAAAAGGAGGGAATGCGAGACCTGCTGGCTCAATTGAAGTCAGAAGGTTACCACCTTTATGGTCTTTCCAACTGGTGTACCAAGTGTCACGAGACAATGGCGCAATATCCGATTTTCCAACTATTGGAAGGACAGGTCATTTCGTCTGAGGAAAAGATCATCAAGCCCGACCAGGCGATTTACGAGCGCCTTTGCCAGAAGTATTCTCTTCTGCCAGAAGAATGCCTTTTTGCAGACGACAGAATAGAAAATGTAGAAGCAGCCCGAAAATTCGGAATGCAGGCCATCTGCTTTGAGGATGCAGTACAGTATGAGCAGGAATTGAGAAAACTATTGAAATTTTAAGT
>contig00016
GCTCGGCTTCTTATTCAGCAACATATCCATTTCCTTGTTCTGGTAGTCACCATCTGCCCCTCGCTTCTGCAAGGAGTCGATGAGCCGTTGTGTCACACCATCCGATTTGATGCTCACAAAATCGTATGTCGCCAATCTTCCCTTGCTGATAAATTCAGGAACACTCCACGACTGCACCAAGACATCAAACAGATCAGTGAATCCCTTACCATTCAATCGGCAAGGAGTAGCCGTCAGTCCCAGGAACTTAGCATTCGGGAATCTATCCCACATCTCCTTATAGGTCTTGGCAAGCGCATGGTGCGCCTCGTCAATCACTATCATTCCCGGTTCTTCCTCTATCTCGTCATAGTGCTTCGACAACCATTGTATCGACACAGCCTTGATAGGAACATTGAATGCGCTAGCCGACAAACAATCTGGCGAGACCTTTGATGCTCCACTCATCCCCAGGTGGTCCCCAAGTCCCTCAGCAGGCCGCAAGCAAGCAGCAGCAAGCCCATCAGCAGGCCGCAAGCAAGTAGCACCCAGGCGGTCCCATCCCGCACAATCTGGCGAGACCTTTGATGGTCCGCCAACCTTAGAGCGAAGCGGTTCCGAGCGACGAGGAGGAGCGGTTTCCTCCCTCGCTCCTGAGGAGAGAGGGTCGGGGTGAGAGGTGGAGCCCTCTTTAATGGTAAAGAGGGACGGGGTGATTTTAGAAAAATTGACAGGGTGATTCGAAAAATCCTTATAAAGAAGGGATGGGGTTTTAGAAAAAACTCTTTGAATCGTTTCTCGAATCTGAGAAACCAGTTCCCTTCTATGGGCAACAATCCAAACATGACAATTGGAATGTTCCCTCAAAAACGATTCTACGACCGAAGCGAGTAGAACCGTTTTTCCCGTACCCGTTGGCATTTGTGCCATCACGGACCGATGAAGGCGCAACGCCTTCTCAATCCGTTCCTTCATATCCTCTTGGTAATCAAATAACTTTATTTCCTTCATTATTTAAGGGTCTCATTGACTTTACTCCAGTCTTTATTCATCAAATCCTCGATGATGCTATGAATCTTCAAGGCATATTTTGTTCTAGGATGATTGCCATACTGTGTTCCTCTCAGAATACCTTCATAGAAGATGGTTACGATGATGTGTTGGGTGTTGTTGATTTCCATAATGTATATTTATGATAATTATTCTTAATAATTCACTTAAAAGTGAACAATCTATCAATAAAAGTATTATTTTTGCATTGCATATTAAAGAATTATAATTATGACACAAGTAACATTAAAGACAATAGAGCAGAATGACAACGTAGGCATGTTTTCTATCTGCTTCGATGGAAACTCCGAAAGCGAATTTGAAAAATTCCTGATGGAGTTTAAGGACAATGCGACATACAATAAAGACTTCAATGCCATATTATTGGCTTTATCCAAAATTATCGATAAGGGAGCATTAGAAAGATTCTTCCGTATCGAAGGAAGAATGAACGACCATGTTAGTGCTTTATCTATCGATTCCCGCAAACTCCGCCTATACTGCCTAAGAATATCCGACCAGATACTTATTTTAGGAAATGGTGGCGTTAAGTTATCACGCACATACCAAGAGAATGAAAAGCTCAGTGGATATGTCATGGATTTACAGACTTTTGACAAAGTCCTGCTCAAAGCCCAAGAGAAGGGAATCATTACCATTGAAAAGAATATGATAACAGATATAGAAAGTGCAACCTTTGAAATTTAAGCGTTATGATACAGAACAAATTATTCCGTGATTGCCTCGCTGCGATACCTGCCGAGCAAAAGGCAGAGTTCGATTTGTCTTTCGGTATTGCCGAGCGCATTAGTGAAATCCTGAAAGCCAAAGGACTCACCCAAAAGGATTTTGCCCGCTTACTCAACAAGCGAGACTCAGAAATCTCCAAATGGCTAACAGGCAGACATAACTTCACGACTCAAACCATTGCTCGTATAGAAACTGCCTTAGGAAGTAAACTCATTAGCATAGCCCATTGATTGGGCTATGCCAATAAAAAAaCTAATGTGTTTTAAACTCCTAACGCAATAATGATAATATATTCAACTATCCCAATTTTTCATTTAAGATTTCACACATCTTATTATATAAGGCAAGTTCAAGACCTTGACCACCAGTTCCACTGAAATCCCCTTTAAATGAAAACAAAGTCTCAGATTTATCTTTAAGGGCAGATAAGACATTCTCAACCTTATTTATATAAGGCTCATAAAAATAGCCATCGCTTTCCTGTAACCCCTGTCTTATTTCATCATTAAGGAATCTCACATGGATATAGCCCATTAATCGTATCATAGCACCAACCCCGGTTGTTTTGCAGAGAATTGACCGATGTTTCATATATATTGGCCAATAATCAGAAAAGCAATCCTTAACTACGGTATAAAAGCTAATTAACTCTGAGGCCATATAACGATACTTAGGCTTCCCACTTATTTTTGAGAAATCTACATACCAAATTCCTTGGGGAGAAGACATATGTCTCATCAAAGCTTCTGCCATACAAGCTTGCGAGACGAATCCTTGACCAGACCCCAACATCTTTATTTTTTtATAGAAAGGAGAATCTGGATTGGTATTCATGAACTTCACAAGATTGTGAGAGATATAAATAAAGTTTTTTtCCTTATCCGTTGAATCCTCAGAATAATTCATACCATATATATCATAATATAAAGAACGACTTACACGTTTTTGGTTGAAATTAACCTCAGCAAAGACTTGAGCTTGTTCCCACGTATCAAAATTCATCATAATGGTACAATTGAAACGAAACTTTTCTAAATATTCTTTGACGATTATATCTTCTTCTGTTTTCATAAAACCAGAGACATCCTCATATAGTTTAATCATACTATAAAGTCGATGTTGTCCGTCTACTATATAAAAATCTTGTGGCATAACAAGATCAGGAGTATCTCCTATAGAAAAACTTGTATCATCTATGGTAAAAGCCAACAGCATAGCTGTAGGAAAGATGACTGCAACGTTTTGTTTTCGGTAGTCCTTTAGTATTGCTGTACGAATGTACTTTTTtATGTTACGAACACGGTCTTCGTTTATCTTCCTTTGGTAATACTCATCTTCTTTACCTGTCCGTAGTTTATAAGGATTTTGAGTTGGATCTTCCCGGTAAAAAAAaCGCGCATTATCTTTTAAGTCCATGAAAGGGACACATGCCTGCAATAATAATTTTTGAGAGTTTTCGTCTCCACTCAACACATTTACTTTCATAACCCATTTATTTTAAAACATACTTGAAGAATCATCACTATCTTGTGAATCCGACTTAGGCTGAACAGCCTCTGCACTTTCTTCTTGATTTTCACTATCCTTTCGAATATATTCTTTAAAATCTTTTTCAAGATTTGCAATTAAAGAATTTATATATTCATCATCATGTTTGATAGTTTCTTCTACGACCTTCGCCTTCATTGTATCAGCCCCTACAGAATTGAAGATTTTTTCTGCAGCAATAGACACCTTTCCGTCCAACTTTTCATCCAAATAAGACTTGGTAACATCTTCTGATGTCAGTTTAGCTGCACGTTCTGCATCTTTATTAGCCTTTTCTTCTATAGATTTTATAGACTTATATCCAAAAAATCCGAAAATAGATAGTACCACACCAACTAAGAAAGTACCAAACGAGAAGTATTGATCTTGATCCATTTTTTGCTCCAAAGCATATTGGTATCTTTCTGCTAATTCCCGTTCATGCCTCCTGACTATTGTTATCAAACTATCTGCCTGTTCCTTAGATAAATAATTAGCCTTTTTCAAGGAATCGGAAGCCGTAATTTCAATCCTTATAGGTTGAACTTCAGGCTTAAAACACGTTCTACAACACCAAACAGCGGATACAATTATAATTGCAACTACGCAACTCGCCAATATTATATCTGCCGTTTTTATTGTTGAGCTATCAATTTCTTTGCTCATAATTACGGAATATAAATTATATACTTTTCCTTTTCAACAAATACAGTATACTGTTTCTACAAAATGGGAATAACCTTGATAAGGCTTAGCGTTAAGAAGGCATGTACAATTCTATCAGCCATAGTCTTATTGAAAGCCCCAGTTTGTAATAGTCCATGACTGATTAGATTTCTGATATTCCATCCGTACTTATCGGTAAATAAGTTCTGAAAATATTCATAAATATCAGTAGAAATGCGCTTATCCTCTTTCAAATTCTTTAATAATTTATCAAGAGTCTTATACTCATTATCTTCGTCTTTATTAAGACTAAACACATTTATACCACTATAAGCTGCTAATCTTCTTATAGCTGACTCAAAAATAGGAACAAGTAAATGGCAGGCAACTAAGAAGTCTGAATCAAAATAAGCTTTAATTCCTCGTTCAAATTGTTCACTTTGTTCTTTTACAATAAAAGGAGATTCATTGAATCGTTCAATGATACTATCATATGTATAAAGTTTTTTCTCTTCCATTTTTCGAATATGTAATTGCATATAGAATGAGAAGAAAATCATTCTTCTATATATACCATAAGACAATTTATTTTTCTCAGCATTTTTTCCTGAGCCCAAATGAGAAATTGGCATACCTGTCCAATCATAAATAACAGTATGAATCATATCCATCAAAGGTGCTAATTCTTTTTCCTTCTTTTGGCGCTCTATTTCAACAGCCATATTAGGTAAATATTCTATTGTATATGCATCTAAGACCTCTTTTATTGAACCTGACGTAACCTTTTCCAAATAATCATCAAACACTTTACCATCAATAGGAACAGAATATTCTTTAGGAGTCATTTCTTCAAATACAGTAGAACCTAAATCCTGTATTTCCGGATACAAATAATTTGCCTGCTTATCAAGATTAAACTTCCTAAAAACATCTTGCATTTTCTGCAACATAGTTTGCGCCCACATTGCTCCTTTCAGCTTAAAGGAAAGACGTATACCTACTAAAGCTTTATCCAAAACCTCAAATATGCAATCTTGTTGTTTCTTGTTTTTATAATAATCAGCTAACAATTTTGCCTCATCCAAAAGAACATGAGCATATGAATCAGTAATGCAACCTTTCTCTTTACAAAGATTAAACAACCGCTCCAACCTATCCTTGTTATCTTGTACGATTTCCATTTCGAAATCAGCCAAAGCCTTATTATGCTTAGTCAAGAGAGAAAGGGGCTCTGCCCATATTCCAGGCATTGAATCATCAGCATATTTGGATACATAGCCAAGGAGCAATTTCATACCTTCATTTATGAGCTCTGACTGTCTTAAACTTATAGCTCTTTCAATAGCTATGTTCAAATAAACCAAGCCAGTCATACAATGTTGTAGTTTATCCTTTTTTATAATATCAAAAACAGAACGGATAAATACCAACTTAACAGTTTTAAAATCAACCTCTTTACCTGTTATATTCTTACTAAAATCCCACAGTAAACCTGTATATCGCATTTTCAGAAGTGGATTACTAGTCTCTTCTGTTCGATTGTACCAATATTCAAGAATTTCCTTTGTTATCTCTTTCTTATCAGGAGAATAAACTAATTCACCTGTACTTTTTACAGTCCATGTAATCTTTGGTCCATAAAAAGTTTCCCAATCATCATGACCACCTTCAGAAAAAGCCATGGCTAAACATTCTGCCTTAACTGCCAAAGAATTATCTTCAGAGGATAATTTACCTAGGTCAGAAGACAAATCATAGAACTCGAAATTCTCTTCCGATTCATATTTTGCAAGAATATCATTTAACTCCATAATAATCAATCTTTATAATCACCTAATCCTTCTCGTAATCTACCCACTGATTTTGCAAGACCATCCAATCCTGGATACATTGTTTCCGAGGTAATATTCATTTGATGCAAAGCCTTTGTCAACCTGAGCTTATCTTCTTTACCAATATTTATTTTCAGTACAGAAATAGCTTGCTGAGAAAGTGTTTTTTCATACGACCATTTTTTCAAATCATCTATACCAACAGTAAAATGATTTTCTTCATTATAATATCCTTTTAAAATGTCTTCAAAAGGAACGTTGACCGTAGATGGTACCAAGAATAAACCTTGTTGACGACTGATGCGCTCATTACACATCCTTGGTCTAACCATAAATAAGTATCTTGGCCTCGCAATACGGTCAATCCGTACTTGTTGATTTACAATAGAATCATTAGCCATTTTGTACACCTTATCATCTAATGTATCCATAGATACAGAATCTACATGATTTTCTTCAAAATACTTTTGGTAAATAGGCAAATTTAATTCGTTTTTATTAATACACCAGATAGAAAAATTATCATAAAAGGAATTATCCATTGCCATAAAAAGAGCAACATACATGGATTGGGAAAAGTCTAATAGTCTAGTTGGAGCACCAAAATGTTGCATGATAGACAACCATTCTATCAATTCACCATCCTTAGGAATTAGATTTTTCTCATAACTAGGAAATTTCCATTTAAACTCTTTGATCATCTCAGACTCGTAGATATAATAAAGAGCTTTGTCACGTGAAGGTGTTGGATGATGGTTTTCTATCAACCTTTCAAGCGAAGTCCTTAACGACCATTCTGAATTAGCTTGTCCACGAAATATAAAATTTGACATAAATTTCTGATTTAACAGAAACAAATCATTCCACTCTTTTATCTTCGTTTCTATAAAAGCACGTTTTAATTCCATAATTTAAGAAAGCCGATAATTAACATTGTAAAAAGTAGAGTTTCCCTAGGCAGTCCCATCCCGCACAACATGGCGAGGGCTTTGATGCCCCGCCAACCTTAGAGCGTAGCGGTTCTGAGCACCGGAGGGCGGTTACATCCTTCCTTCTGAGGAGGAAGGCTTGGTTAGAGGTGGAGCTCTCCTTGCAGGAGAGACGGAGAGGTAGAAAATTCAGCACTGTAGGGCGGTTACATCCTCTCGTCCCTGAGGGAAGAGAGGCTTGGTGAGAGGTGGAGCCTTCCTTAAGGGTAAGAAAGACGGGTAGGTTTTCGAAAAACGGGCTACTAAGCTCCATCACCGAAAAGTAGCTCAAAAAATGGGAGAGGGATCCGTTCGCCCGTATATCTATTATTTCTTGTTCTTCATCCTCCAGAAGAAGTGCCAAATGCGAAACAATGGTTCGCATAGCGCCTCACCAGGAAAATATCTCACGAGTCTTATATCCCGATACACCCTTTGGAGATTATGTCCAAGCTGTGACCTACCAAACCGATTCCGAGCATCATGCTTTCCGAAGTTCCCGGCTTCCAGCACTTCATTCAGTACAAACTTACCATACTTCTCATTCGGAGGAACAATAAGGCGAGAGGCAGGCATGCCGAACACCTCCTGCATGATATACATGATACCCCTTGCAAACTTCCACAACCCCAACTCCTTCAATTCCTTCTGCACCCTATCGATAGCTGCAGAAGAATTGGCAGCAAAAGAAGAGCGAGCAGCAGTAGCAGAAGTCATATACCCAATAGCATCCCAGCGGTCCCATCCCGCACTATCTGGCGAGACCTTTGATGGTCCGCCATCCTTAGAGCGTAGCGGTTCCGAGCACCGAGTAGGTGCGGTTACATCCCCGCTTCCTGAGGAAGAGGGGCTTGGGgaGAAAGTGGAGCTCCCTTTGGAAAGGGAGACGGAGGGATTCGAAAAATTTTGATAGACTTTATAAAAGTCGCAAAGAACATAGTAATAATCCACGAGTTGCCTTAACCCAATCCCCTCATTCATCAGATGCGATAAGATATGAGTCAACTGGAAGATGAGATTGAATTCAACTGTCGGAATCGCAACCTCCTCTTGCTTTACCAATATTACCCGATGCGAGAACTGCTCCTCCTTCACCCTCTCATAATATTTCTGAAGCTTTCTGTTATTCCAGAAGCACAACAGAAAGCTAGGCCGATAATGCACTTCAACCTCCACACCCTTATACGATGGGAACTCGATGTGGTGATAGCACGCCTTTTCATGAGGCGAGATAGAGCGAACAAAAGAGATAACCCGTTTATCTCCACCTTCCACCCAGATATCAATATCACCAGGAGTCCGGGAATAAGGATTCGGATACATCAATGCATTTCCCTGCCCTTTCAGAATACAGGTTCTTAATCCCTTCTTCCTGAACCACTCAGAAACCTGGATGGCAGCATCATTCAGCCGAACATTCGCTTTCTCCAACATCTGGCTTTCCGCCATCCATTGGAGCAGCAACTCCTTCTTCATCCCCACATGTTCCGCTGGCAGCTTCTTGATACCATCAAAGAGAATACCCACCAGACATTGCTTCTTGGCGATAGCATATAGCTCCTTCCAATCCACCTCCTTCAAAGAATCAGGTATTTCCTTGGCTGAACCAATGCAGAATCGCAAGAAATCAAAGAAAATCTTTTGTTGTTTCAACATAAAGTTGTACTTTTGCACGCATGAAACAAGCTATGCGCATCATATTATCCTACATAGCCGCTATCATCCTTCTTCCGATAGCCTTACTATGTAAGTTCTTCCGAAGAAAGTAATCCTACTTTTTTCGGAAAGGATCCTTGTATATACCCAAGAGCTGCTTACCGAAGTAATAGAAGAACTGCATGTCATCCACGAAGTAACGCTTGAAGAGGCGCTTTGGTTCCTTCATGCAACGATACAACCACTCCATGCCAATCTTCTGCCAAATCTTAGGCGCACGTTTCAATGTACCAGCCTCGAAATCGATGGTAGCACCGAGAGCCATAAACACCTTTACATTCGGCATTTGGTCACGATACTTCATAATCCACTTCTCCTGCTTAGGCGCACCAACGCCCACCAGCAGCACATTCGCTCCACTCTCATTCACGATGCGGACCAGTTCCTCACACTCTTCCTCATGCTTCTCGAAGCCAAAGGAAGGAGAATGAGCACCAACCACCATCTTGTGCCCCACCTTCTCATTGATGCGTTCCATTGCCTTGGCAGCAATACCCTCCTTGGCACCAAGCAGGAAGATTTTGCAGTCTGCATCATCCTTATGATACATATAATAAGAGGTGAAGAAGCTGGAACCAGGAATCGCTTCCTTGATTGGAGTCTTCAACAACTTACCGAACAGGTAGAGAATCTTGCTGTCACACACCACCCATTCCGACTTCTGATACACATCATAAAACTCCTTGTCTTTCTGAAGTTTAATCAGATGGTCAAGATTAGGAGTCACAAGAACACCCTCCTTCAAGTTCTCCAAGAGTTCCTGACGAGTTATGTTCTGAATATCTATATTTAATACTTTAATAAATTCCATAACATTATTTtCCATTTCCTTCATCTTTTGGTTTTAATGATTCTTTAACTTCATCTGACAACATTTCATATAGCTTTGCACAGATTTCATCGCCATTCTTATGCTCATTGATATATTTAATAATACCATTCGCTATACGGTAGCTTTGATTTACCAAAGGCATATAGAATTTTGAACAGTTATATATCAATGTCCGAGATTCAGAATTATTCAAGAAAGCATATTCAATAAAGTTTTGAACGAAAGTTTCTACATTAGGAATCTCTGTACCAAGTTCTGGTATATAATACCCAAAACAATTAAACTCATCGACAGACGCATGCCGACTTCCTACAGTAAAGCTATTCCTTGCCAGATTTATCAACGGCAAATAATCTTCTTGCTTTATATGCTCAATAAGATTACTTACAAAATCATTTTTtATTAAGCTTATGTCATGATTCTCGCAATACAAGTTAAAGATATTCTTCAAACCATCCAAGACATATCCATCAGTATGAGGCCAAACATTTGTCCCGAGAAAACAAACAACAAAATCTTTCCAGTATCCATTGATGATAGTACCATTCGTACTGAAAATTTCATGCACTCCACTTTCCAAACATTCACGTCCTACAGACACTATCCATTGTACTAATTTACAATCAGCTTCTGTCAGATTGGTGAACAAACTACTAGGAACATAGTTAGTGAAATCTTCTTTTATACTATCCTTATCTTCTTCTGACAAATCATCCACATATAAACTGAAATAGTTTAGCACACTTTCCCATGGCAAAGTAGTTGCGGTTTGAATAGAAGATAGAACATTTAGCTTTGTTACAATATTCAAATAACCTTTAAGTTTCAGTTCAATAATTCTCTGTGCCAGCCTCTTTCTGGTTTCATAAACGTTATCTAGGTTCACGAAAATATCATTGAAACTGTCATACTTTACGCTGACATGAGCTAATTTATCTAAATTTATATTCTCTATTAGTGGTGTCTTTGCGGCAAGAATCATAGAAAGGAAAACAAAGTCCCAATAACCAGATTTGTTGACATATTCATCCTGTTCATATACTTCAGAATACAGGTTGCTCAAGACTTCTGCCTTAGGAAGATTTCTTCTTAAGACGAATTGTTTTTTtATTTGGCTATAAACAAAGGAAACATAATATAGCAAAGTGCAAACATTATCTTTTTCAACCTCTCCTTCATTTATGAGGTGTGAACAAAAGTCTAATAATGGTATAAAATCATACCTTAGGTCATTTGTAAGATATTCTACCAGCTCTGGCAATTTGCAAGTCTTCAGATTAGAATCAGACAAGTAATCCATCAATTCTTTGCTGGAAGTATAGACATGAAAGTCCAAATACTTATCTTTTGCTTCATAAAGATACCCCCAGAATATTTCAGCAGATGTACTTACCCAATCATCAGTCGAAAAATCATATTGGATAGAGTTGGCTGTTACAAATTGACGCAAAGCGTCCATCGCTATATAATAGTCCTTTCCCTTAAACTCTGGATGTGTCTGTAACTTTTTGACTATATTACTTACCAAGCCATACTTATATTTGTCAGAACAATGAAGTAAGAGTAATTTTGGTTCATCAGTCAATGTTTGTTTATCTATCCCATTTTCTTTCCATTTATTTACCAAGTAATCCCATTTATGTCTAATATTGTTTTTGTCCTCATCAGACAGGTTAGAGCTATCCAACTTCCCCAATCCGATGATATACCTATTTATAAGAGTAGGCGGTACTTTATTTATAACATTTGTCAATACTGTAACAAAATGAGGGTTCTCGGCTAACTCATTGATATTTTGGTTGCCATCGCCTTCAAAATAGGCACGCAAATAACTACGCATCGGTATTTGCATAGCCAGCTCATCATCACTCAATCCATAAGCTATCTTAGCCATATTAACCTTTGTCTTTTCATGATGCACAAATAATGCTCCAACATTTTGGAATATATCATTGCTCAATAAATATTCGTCAAGTGCCCTGCCATTTCTATGATGACTCACTTTTCTACAAACATATAATGCAATATCAGCTAATGGTATTTTAGCATTCCACATTCTTACCAAAGATACCATTTGGTTAAGGAAATAAATTACATCCCTTGGATTTGGATTAGGATTCAGCACTCTAAAAACTTGATTGATTCGATTTTCATCCTCATGTTTGCCAAAAGCCTCAACAAAATATGAATGAAACAACAATTCATAGTCGGAGATAACAGGAGGGGATACTCTATATACCATTGAAAATGTTTTCTTTATAAAGTTATCCCCAGTCTTTTGATCACCTCCCTCGGAAAATGCAGAAACTAGGTGCTTCTCATCATAAGGAATAATAACCCAAATGTTATTAAACGCTTCACCTGCAAAGAATGAATATATAGAAGACCATAACTGTTTGACTTTCTCAGAAGCTAAACGATCCATATTGTCAAAAACGAGAATCAATTTTTGCTTATGATTGCTGCCAATATAATCAGAAATAGCTTGCATCCAATTTCTGAATTCCTGTATAGATGGTTCTTCACTACTCACATATTCCTCTGTTACTTTCTCTGCATCTGTTTTGCTAACATATTGCCGCAAAGACCTAAAAGAGCAATCCATCAAAGCATAAAAGACTATTATTATAGCACCAAGAATATAAGGAATAGCAAACACATATGGATAATAAGCAAAAGTTTTGCCAAGAATTTCTTTTACACAGACATAAGAAGTTCCAGAATAAACGACCATTACAAACAGCATCCATAGGGTAAATGAAGTAATACGGACTGTAGGTTTTAATGTAGTAATAGTCTTGTTAGACAAAAGATAACTTAAAAGAGAGCTCCATTTGTCCTCCTTCACTTCACCATTGCGCAGTCTTACCTTACCTTTACCTACCAAAAGTTCATTTTTGATAAGCTCTGTTGTTAAGACTTCGAGAATAGACCTACGCTGTAAATCTTCTTGATGGCCCCAAGCATCATAAGTAAATAGATAATAGTTCTTATTAAAATTATCTATAGTACTTAACTGCTTGATAACATTTGATTTTCCTGATCCCCAATCACCCTCTAATCCAATGATATGAGGTAGTTTACTACAGCTATTTATCGTATCATAAATAGCTGTAGCAACCAAGTGCTGAGACTTCCCTTCAAAAAAATCTTTACCCTCAGGTGTGTTAGATATATAATTTGCCATCATAATTGAAACTTAAATAACATTTTATTTTTTTtCAATAAAGGGGgAGTCATAAATCACCACATAGATTAATGGTTTATTCCCCAAATTTCTTTATCCTCTACTCTTCCTTCAAAGAACAAACAATCAGTTGTCCATTCTTCACAGCTACGATATAGCTATCCAAGCCTTGAACTACAACCTTGCTTTCATCGGCTGCATGAACCACGCAGTTATTACATTCATACAGGAAGACACTATATTTTCTTCAAAAACTTATGATACCCTATAGCCACAACATACGATACACACATCAGCACTACCCAATCTGCATAGAAAGGCAATATGCCTCTTGCAAATTTGAAGTAAATACTAAATATCAGTATATGGATAAGATACCACTCATACGATACCTTGTTGGTATATTGAAAGAAACGATTAACCCAATTGATACTCAATTTATAAACAATGAGAGCCATAGACATATAACCTACCAAGGAAGGAATGTCATTATACGACTTCCAAATACCGCCAGCAAAACCAGAAACACCTGTCAATCCCAAGCCAACTACCGTCGCAACTACAAGTATCCACATCTTAGAAAGCTTCAACTTCTCAGGATGTTCAAAGTATATCTTTGCCAACCACATACCCAGTACGAACTCCCATAGATATTGCAAGAAGAAACTGTTCCATACCCTTTCATCGTCCAATCCCATCAACGTTGTAAAGGTAGCCCATAGCAGACTGATGAGCAATGCAAATTGCCCCCCCATTTCATTTTGAAGAGCCTAACTATCAGTGGCCAAAAGAGATAGAACTGGATGATGGTAGATACGAACCACATATGCCCGCCAAAGACATACTCTAATGATGGCACAAACATCTTAAACAGAAATACCGAACCTAGCAAAGGCATCAATACATTTTGACCACAAACCATTCCGAAATATAAGGCACTAATCAGTACCACCATCACATACGGAATATACACCTTGGAGAATCGTTTCTTCAAGAATTTCCCATATCCCAATGGCTTGTGCAAGGAAGATAGGTAAAGCCCCAATCCACTACACAAGATAAATATATGAACTCCTGCACCACCAAACGATGTAGCCTTCATCAGTAAGCCAGGCATAGGATAAGCTTGTACCAAGTGCATCAACACGATAGTAAATATCGAGAAACCTCGAAGAAAATCAACAACTTCTAACCTTTTATTATTCATAGCATTAACAGATTTACAATAAGATGTGATGATTGTTTAGCTTGCACCAAGAAGCTATATTTTTATACAGTTTTGTCTTTTTAGCATGTGAATTTTCAAAAGCCTTACAAAATCTATCCCGCAAATCCTTATCACTAATTTGAAGCTGATACTTTTTTCTAAGTATTCCAGCCATTCTCGTTATCAAATCGTGACCATTAGTAAGTTGATCCAAATTAGGATTCCTATTTCTACTTTGAAAATTACGAAAAGCTTTACTAGGAAACTTACTAATGCCTTTGGAAGATGGTTTAAAATATTGCAAAGCTATTGACTCAGATATTACCTGATTTGGCATACAATTAATCAAATCCAATCCCTCAAACTTGAAAGACAAGTGGCGATACTCATTAAACCACTTTGCAAAAGATACATAAAACAATTCCTTTTTTtGCGCACTCTCTAATATCTATAGCCTTTACTTTTGGGAGCAAATCCTTAAAGACTTTGTAACGAACCTGCTTATTACCTGATATAAGTAATTCAGAATCATGATAATCTGTATAGAAGACATTACTATCAAAAGGAACATTACCATTCAATTGATTAAAATCACTATCAAGTATAGACAGAAATGGTTTATTGCCCTCCCTTTCTTGCTTAATTGTATCATGAACCACCTTAACATGCTCACAACCATTACAGTCCTTTATGTCGACTTTATTCATATCAAAGAATTTTCGATATATTGGCAAGTCATCTATTCCTTCCACCAATACAAGAAATTTGTTAATAGTTTGAGGAACTTTATGAGCCAACAAAATAGATCTAGCAATTCTCTTTTGACCTTTTTCAGTTTCTCTTAAACTCTTGAACTGTCCCATTTCCACAAAGATCATAAGTTAAATCCCATCGTCCATGAATAAAAGTTGGCGAATGTGTTGCAATTATCATCTGGCATCCTGATAGTTGAGCAATTTTTTCATAGTCACTCAACAACTCATCTAACCATGCCATATGCAAGGAGTTTTCCGGTTCATCAATTAGCACAATATGCTGATTGTTCAATCCAAAGACTAATTTATAACATAAAACAAAAAGATTCTGTTCACCGCTAGACAAGCTATGCAATGGAATCTCTTTATTTGTCGAATCAGCAATAACCTTCATTGTACTATCTTTAAACTCCAAATGTTTATATGCCAAGCCCTTAGATGTTATAAGCCCATCAAACAAAGAAAGCTTATCATAAAATGGTTTAAGTATATCCAATTTTCCATTTAAATCCGTAAGATACAGCTTCAATACTTCTTCATAATGAATACCTAATTTTTCCACTACAGCCAAATCGCCCACCAGTCCATATTTCTTGTATTTAGCAATTTTAGCTAAAACCTCCTTATGTATCACGTCACGCTTTATATGCTTTATTTTGCTCTTTTCTGACAGATTTGACAAACGCTTAACAAACGTTCCATCAACCTTCATACTATATGCATTGTAAGCCTTCTGAGCCAAATTATAAAAACTTTCAATGTATTCTTTTATATCATCTACAGTCTTTATAGGAAAAGAATCTTTTGATTTTCGCAAGTAGCCAATCAATCTTTGCTCTTTAATAAACAGAAATTCCTTATCCCCAAGCAGATCTAAGACCTTACAAAAATTATTATGAATATAAGAATCTACTATTATATTATACGGCACATCCATTCTTTCAACAATCTGCGAAAAGTCATAATCAGCCAAAGGATCAATTCCGTTGTTCTTCAACAAATTAGATATGTATGTAACATCTAATATTCCCGACTCTACCAAACCTTTACTATCATAGAATGAAATGGAAAGAAGTGCATTTACTAAAGTATTATCATTATCTCCCTTTGGGGATTGAATTTCTCTAGTAAACGTACATTTTATACCGTCAGATAAAATTAAATCGATTGATGAAAATGGCAAAAAaTAAAAaTACCAGAATTTTCCAGAATAGAAATGGCTTACAATCTGCAAAATAGTTGTTTTACCAAAACCATTAGGACCTGTTATTATCTGAATATTGGGTTCATTCTTAAATTTTATATCATAAGAGTACAAATCATATAAATCTCTTATAATCAATTGTTTTATCATAATTATAAATATTTAAAATGGCAAAATCTATTATTTTCCAAACTCTTTAATTCTCTGTTCCTCTTTCAAAGAGCAGACAACCAATAGTCAAATCTTCTCGGCTACAATATAGCCATCCAAGCCTTGAACTGCCACCTTGCTTTCATCAGCTGTATGAAACTCGTAGTTCTTGCATTCATACAATCGGATGTCCTTGCCTACCTTAGCATTGCCAGCCTCATCCTGTGGAAGCAAGGTACGGAGGCTGCCTCTAATATAAATTAAAAGTATGAGCATTGTATAATGATATCGCCATAGCGAAACAGATACCTAGCTCATCGCAAATCAAGTATTGAATAACTTCCCCATTACCCATCTTTCCAACGGATAAACAATATAACTTGCTATTGTAGACATTACAAACATCAATATCACACAGATAATACCTTCCAGTACATGATTGCCAATTTTACTTATTATTGCAAGATAAACACCAAACATACCAAAATATACTATACTCTGATACAGATACAAAGTATAGCCCCGTTCATTCCATAATTTAATGAGTTTGAACTCAGGTATCTTCACTTTTGAGAAAAGCAAAGAGAAGAGGCATAGCACGATTAAATTATAAACCATAAATAAATAGTCAGGCGGAAACTTATGGTCTTGCATAGGTGTAAAAGTCATATCAGTACATGATAGAATAAGAGTCATTGTAGCAATGCAAATACTCAAAATCAGTAAAATCATTTTTTtGGAAATCTGCTTATAATAACAATACCCTATTACCATAAAAACATTGTAACAAAATATATTCCTAAAAAGCATATTATCAGAAAGATACTGAATTACAAAAAATACTATAATACATGCTAAGCAATACCCCCcTATTCACTTTTGTCAATATTCTTTTCTGTATTTCAAAAGAACAAGACAATACCAAATAAGGTAGAATAAACCATAAGTGCCAAACACAAGGCGACTGTGGAATTCCAGAAAATGAAAGGATACTCCATATATCATTCCAAGAATATGTAGAAATGTTAAACATATACTTGGTTGCTACTTTTTCTCCAAACAGGCTTATGATATTAGGCAACCAGTAATGCCATACTATTGATAAAACTGCAACTATTGCGACCATTATAACTGCATAAATATAGTACGGCAAAACAACACGCTTTATGCGACTCCATATTGTTTTCTTCAAACTACGATGCCCCTTATTAAAGGACAATGATGCACCTGATATAAAGAAAATTAGAGGCATTTCAAAGAGCATTAATGACAGAATAGGTTCCGATCCTATTTTTAGCCAATAGATTACATGAATGAAACACACCACGTATATCATTGATAATCCCCTATACAAGTCTAATTGCTTATCTCTTTCCATAGCTTTACAGATATATTAGTATCAAAAAAGAAATAACCCAACCAACAATACACAACTGAACAAATCTATCTTTCATCAATACCTTGGTCGGACTTCCACTTTTAACATCTACGATTGTTATCTGCAAGTATCTCAATATACCAGCCAAGACAAACACTGTAGTAAGGTAAATATAATGAGAATTAAACTGCTCCATAACATCATCCGAAACTGTATACATTACATAAGCAACCAAAGTAACTGCCGATACAATAGTCAAAGCCTGATTCATAAAGTCCAAGTTATAGCGGTTGACATTCTTTCTTGGCAACACTCCCGTTTCTTGATACAATACAACATCATCTCTTCTCTTTGCGAAAGCAAGGAACAATGCTAACAAGAAAGTCATTAGGACTATCCAATGAGAGAGAATGATATCATTGACAACACCACCTAAAATAACACGAAGGACAAAACCAATTGCAATGATAAAAACGTCTACTAAAGCTATCTGCTTAAGCTTTACACAATAGGCTATATTCATCAGATAATAGAAGCAAATAACACCAATCACCTGCATACTGGAGTTGCCGAGAGTCCAAAACGCAAGATTTAAAGAAAGAAATAGCATCAACGCCATTAATCCATAAGCTTGCGGAATACTAACAGCACCAGATGCAATAGGGCGCTTACATTTCTTAGGATGCTTTCTATCAGCGGCTACATCATATATATCATTAAAGCAATATATGCTACTAGCCGCAAAGCTATAACAAAAGAATGCAATTACTGCATTTATCAACATCTGGACATTTGCCAAATCCCCATGAAAAAaCAAAGGCAAGAAGATAAATGTATTTTTTACCCATTGCTGAGGACGAAGGAGCAATATTAAATTTTTCATTTCAGAACACCTTTCTTCAATAATAATTCTTGTATGAAATTAGTCTTTACATCACGATTCAGTGCGCTATAATCAATATAGATTCTTACTCTCGTTGGCAACAGAGGAATCTGCTCCATCGTATTTGAAGGCTTATTTAAACCTAAAATCCGCTTTGCAGGTTCTATCTTACGTACAAAACCATACAAATCTGAACTATAGCATGATTTATCCGAGTGGTTGATGCATTTTACATAATAGTCTTCAATTTGGTTAGCAACTATGGTAGTAGCAAGAGTTGCTCCCATTGCTACCAAACAATTGATTAGCAATAAGCCATAAATACCTTTCCTCAATATATTCATTCTTCTATTTACAACCGAATTTTCAGTAGCAAACAACAAGAACAAAGGAACCAGATAAATATAGCTTACATAGCGATAAAACCATCCACCAGGAACCAACAACTGAGTTGCCAAAAACGCAATCGATAGCCCTATATACCATTTTCCTTTTCGTGTTTTATAAGTTTTTGACAGCACAAAAAGTATGATTGTTAAAATCAGCACATCAAGCCATAACAATCCTGCTCCACCTAATTTTGCATCTACCGATCCACATGCAGTCAAGTTTTTCAAAGGATATCCACCATAAGGGAATTGATAGTTTTGACTTTGCGAACCAGTTGTTGGGCGGGAGAAATCTGCTATAAGAATCTTTTCTATATTATTATAGTGTTTGAATGACTCAGGCTCAACAATTGACATAATATCAACATTACTATTCCCTCCCATAAGAGGATAAAACGGAGTTTGATGATCTATTGTATTGGTAATGTAGGGATTGAAAGAGAAGGTTAAGACCGACACTATAACCCCGACTATGCCATATACGAAAATATATCCAACCATGCTTCGCAACCCTTGTCTCCAAAAATATGCCATGAATCCCAAGTACAACAAGCCAAACCACAATAGCATATTGAACTTCACAGAAATAGCTATGACTAAAAGACAGATAAAGACAAGCAAGAATCTAACTTTATCCTCCTTATAAAGAACCATTGAACATAATGCGATGACAACTATCGAATAGAGATTAAAATCTATATAAAAACTCAATAACTGATTCCAAATGATAGGAGGAAAAGCAACAATGAATGCTACCAACCACAATTTACGCTTAGACCAGCCCTCAAACATCTTCTCCAAAGCCATAAGAGAAAAGAAGAAAGAAGAAATTGGCAAGAAGAAATTACCTAATTTTCCAATCTCCATATTTCCAGTAAATGCAACTATTGTGGCACAGATAGTTTCTTGACCCTTTGCATAGTGGTCAATCCAAATATGAGAGGTGTCATTGATAACTCTAGCTGAATGGTGATCATATATAGGATTCCAGCCATGGCTCAACAGATAGATACCAGGTTGATGATACCAATTACTATCAAAAGCAGGGTCGTGAACAAAATAACACAAAGCGCCTACGGCAACTAAGCAGACTAAGAAATAGGCGATAGACTGATACAGTATTTTCTGTCTGCTAATAATCTTATTTGCCATAAACAACGTAAGCACTAGGGCTAATGGAAATGTAAAACTACAAATACTAGCCCCTATACACCAAGTTAATCCACTAACTAAAAGCAGAACAACCGGAAGTATTAATAGAGCAAACGCCCAATAATTAATATGATTCTGTTTCATTCTATTTATTACTTTAACAGTTTCAACAAACAATGATCTTCATCAAAAAaTAATAACTCAAAAGAACTTCTTCCTAAAATATACGATAAGCATAAAGATATTTTTATCCATTAATTATTTTAACGAATTCTTCTTCCCATTGCTTTACAATCGTATCTAGAGAGAAGCTCTTACTTTTTTCTATAGCAGCATTAGCCATCAAACAAAGCTTATCCTGATTGTTCATGACAACAGCCATTTTATTAGCCATGGCCTCTGCATCGAAACCAATATCTGATTTTGGCAAAATTACTCCGTCTTTACCATCTTCAATAATATCATCTACTGCCGAGAAGCTTTGATATACAAAAGGAACGACACCAAAACTCATACATTCAGCAAGCACCAAAGGAAAGCCTTCAAACTCAGAAGTAAGCATCAGAAGAGAAGCTCGTTTATAATAAGGTACAGGTTTTTGGAAACCTTCGAAATTAACACGTTTCAACCCTAAAGCTTTCGCGTGATTCTCCAAATTATCTCTATCCTCACCGTCACCAACTATAGTCAAAGACCAATCGGGGAAACAATCTTCCAGATAATTCCAAGTATCAATTACTCTATATGCCCGTTTAACAACTGACTCTAATCTACCCACATAGATAATTTCTTTCTTTTTATCTGCCAGAGAAAAAGGTTCATTATCCACAGTTACAGGATTAGTTTGCACCACGAGTTTTGAGGGATTCTTGATACCTGTAAATTTCTTAAACAAATCAACAAAACTAGGAGAAAGGACCTCATAAGCATCGCTATGATTATATACATATCGCATGCTTGTGCTTGTAATGAACCTAAAGCATTTCAACTTAAATTTCAACAAAGACTTGCGAAATGCAGACTGAGTTCTTTGAATATCCAAATTGACAGAAGCGATGCGACCATTTGTGTTTACTTGTGAATGATAAACAGATATAACTTTTACATCCATCCCCTTACGTGCCTTATTGACTACACGGATAGGTAGAAAAGGTAGTCCCCACTGATTAACTACGATTTGAATCTTCTGTTCAATCAAAATTTTACGAATAAGTTCAACATTATCCTTGGAATTTTTATAGCCATGTCCAATATATAATTTGATGTCTTTCGGAAGTCTTTCCTTCAAAACTTGGTCTTTTTCAAAGAAAGCAAAAATCGAAACCTGATGACCTCTAGCTATTAGAGCTTTTGCTAAAGCCATAGTTACGACTTCAACTCCACCTACACCAAATGATTTTGTATAAAATAGTATATTCATAAATTATAAAGCGAACCAATATCTATAAATTTGTTTATAATCTACGTCATGACCTCTATCTCGAATTTTTCTGGCAGGATTTCCCCCAACAATAGTCCAAGGCTCCACATCTTTAGTTACAACACTACCAGCTAACACGATAGCGCCTTCACCAATAGTTATGCCTGGCATAATTAATGCATTAGAAAATATAAAAACATTATCTTCTATTGAAACAGGAGCACCCTTTGTCTTAAATTGAGAATCATTCAAATCATGACCTAACGTATAAATCTTAGTATTATGGGCAATACCGACATTGTTTCCGATATAGATACCCCGGCGATTATCAAGGTAACAACCAAAATTAATGACAGTATTCTGTCCCACACTCATCTTACCAACATGAAAGAACTTACATCCTCGATGGATACAAGACTTGCCCCCCcATATCCGTATTCCGAACATTCTCAAATAGTAATTTCGAAGGGGATTTGGAACGAGTTGATAAGTAACATTTAAAAATTCCACCAATAGGAATTTACATTGAAGAAGAATTGATTTCATATCGATTTTATTAAAAGGGCTACTCAGCTACCCAGAAAAGTAGCTTAAAAATAAAAGGCAACTTTTCGCCCTAAATTTGTTATACGGCAAAAATCTTACTAAAAATGACTTCAGAATTGGCATTATAAGTTGTCTCTATACGTCCTAGCTTTACCGCCTTAAGCATAGCTTCTGCCAGTTCTCTAATATTTTCTTTTGCCGCCAGATAGCCTGTTGTACCCTGTGAAACAATTCTTTCTATCACAGGTATACATTTAAAAGCTGCAACAGGAGTTCCTAGATATAATGCCTCAATCATTACATTCGGCAAGCCTTCATTCCTAGAAGACAACACAAAACAATTAGCATATTTCATATATATATATGGATTGTTTTTAAACCCTGTAAATATCACAGAATCTTGAAGTTTATGACATCTTACAATCTCCTGCAATTCACGATATATGGGATTATCCTCTTTATAATCTCCAACAATATATAAAATAGAATCACCAATTTGCTGTTTTACAAGTTCATAGGCTTTTAATAATAAATCAAAACCTTTATCATGGTGGAATCTACCAACAGCAACAAATCGAATCTTAGCTGTATCATCATAAGGACTCTTTTCTATTAAACATTTATCAATATATTGCTTATCAACTGCATTTGGCACAGTATGAACTAATTTGTCTGAAAGATGAAGCCCCTGTATAAGCCCATCTCTCATTTCATCAGTTTGCGCAATTATATAGTCAGCAAATGGATAAGTAAGACCTAATCTCAATTTTTGAATGAAACTTTGGGTATATAAATAATTCTCATTTCTAAGAATTACCTTACAATTCAAAAATCGCGAAGCTATTATTAGACGCCAATTAACAGGCATTCCTGCTCCATAAACCACATCAGGCTTTTCTCTCTTTATCACGTTACGCATATTACTTATCAAATTATGCGTAAATTTCGGCTCCTTATGAAAAGTCCATACTCTATTATCAGGTAAAAaCTTTTCCAACTGATTATTTGGACCAAATATATGATAAGAAACTTTAAACTGTTCATCACTCAAGCATTTTGAAATAACGATAGCCTGACGTTCTGCACCTCCACAACCAGAATGGATAAAAAaGATTACTTTTTGTCTCATAACACGAATTTCAGAATTAGTATAAACAAGTATAGCTTGAAAAAATGCATAAAAAACAATGTATGTTTAATATCAATCTATATCTCAACATTTAGGCTACACTAATGACCCATTTTGATATATACTTAGGAAAACTAATAAGGTTATTCCTTTAACTGTATAAAAAATAGCCTTAGATTTTTGCAATTCAATCGAAAAATATAAACAAGCTAACTAATACGATTACCGCAAAATTAAGTATAAATAGGTTGTCGCAAAACAAAATCATTCATTTTCGAATATTTAGATTTCGACAATTTATTTTTGACAAAATTTTGAGGTGAAAACGCATATCCACATAGCAATAACATGAGGAAACTACGATAATCAGAATACAACCCATTTGTTGATGACATTATAACTAGTATGCCAAGCACTAAGATAAGCTTGGTCAACAAATTATACGCTGTGAAAACCGACTTTATCACGAAAAAATAAGCCAAAACGAACATTATAACAACAATAATACCAAAATGAAAAATATAGTTAAGCCAAAAATTCTCTATGACCTTAACTCCAATTGCAATCTGCAAATTCTGAAAATCATGATATGACATTCCTGCGAGGAAATCCTTATAATTGAGGGTTCTTGCATAGTCAAATAGTTGTAATCTCACATCTATGCTACCACCGTCTGTTTTATCCGTCATCATCAACCTGCTACCCATATTGGTATTGAAAACTAGCAACGATACAACTACCATAATGAGAAACATAGAACCTATCAGTAATCTCTTCTGTTTGGTAGAAAAGCTATGAAAGTTAATAATCGAATATAGTATAAATATTGCCGCATTCATGAAGAAAGAAGTTCTTGAATTATAAGCCAATATTGCAATTGTCCCCAAGAAGAATAATTTATACTTCTTATTTATACTTGAAAAAAGTAGGAATCCATTTATAATGCAAGTTATCTCGGCATTTGCCAAAGGTCCTCCCAACAAAGCTACGGAACGAAAAACAGAATCTTCATATGATATAAATCCTTCTGTATAACCGCCTTCATACCAACCAATGATATGTGATTTCATTATAAACTCCAAAATTGCTATACAACAATTAACAACAAACACATTTATTATTACTTTTCTGATTTCATACTGTGTCACCCTTATTTGCTTAAACAAAAACAACAACAGAGCAGGAAATAAAAGATTCATTAAAGTCAAAAAAGAATCGGCCATAATTCCTCTATAAAAGCGCATTAATGCAGTTAATACTACACACAACGCTACTATAGCAAAAGAAGAATGAAAGAAAACTTTTAGCCTTCCTTTCACAATAATGTATAATAAAGAATAGGTAAGCAAAAAATAGGTAACTAGCTTTGGATCTATACCAATCCGTTGCCCTATGTTTGTTGTCAAAACATATATGAACACAAATAAAAATGTAAATAATCTCATAATTTTACTTTATTATAAAGAGCGTTGATTGTAGCCAACACCTTGTTTATATCAAAGTCGTAAATAGACTTGACATTATCATGTCTCACACTAGAGTCAAGTAATAACGAAGCCCATTTCTCAGAAGGATCGTTAATTGACAATTTAAAACAATTGTCATTACAAATTACTTCTTCTGGTACTGTATCAGAAGCAACACATCTCACTCCATGAACTTGAGCCTCTACAAGAACAAGGGAAAAGCTTTCTTGGTATGAAGGGAGGGCAAAAGCATCAAAGCAACTCATTAGAGCTGTCGCATCCGGACGTACCCCCATAAATTTAACACTATCCGATAAGTGTTTCTTGGCAATTTCCTTCATCACTCTATCTCTTTCTTGAGCTGTACCATCGCCTACTAAGAGGAGAATTGAATTGGGGCGCATTTTATGCAAACAGTCAAAAATATCAATCAGTTTCTCATGATTTTTTACTATGTGAAATCTACCAACATGTCCCAAGATGAAAGTATCTTTATCTATACCCAGTTCACGAGCTAGTTGGACTTTATTAAAATTCTTTGACTTGATACTTGCCATATCCAACCCATTAGGTATGACATGTACATCTGCTGATGGACAAAAaTTTAAGACATCCATCTTGGCTCTCTCAGATAAGACAATTGTGTGCATACCATCCTTCATCATTTTATGGAGTTTATGCTTTCCTGATTCTGAAAAAGGGTTTAAATATCTATTAAAATCAGAATGTATAGTAAGAAACACCCTATCCATACCAAATTCATCCAAATTCAATTGTTCAGAAAACATTTGCAAGTGAATAATATCTGGTTTTACTTCATTTATTATGCGAGGAATCCTATAAGCGGTAATTCTGTGTCCTATCAAGCGATTAATAAGTTTGAACAACAAATTGTTTCCGCCATAAAGAACAGAATAAATAGGAACATGCTCATCAACCAATCTCTGATAAAGAAAGGTTGGATAATGTATCAGTTCCATTAAGCTCACATCTTGTCCATTTTCTTTCATTCGAGAAAGATAATTAGCAGCAACAACCTCAGCACCACCCATTGCAAGACCATAATTAACAAATAATATTTTCATCGTTTTTTtAGACTTTTTGAAGGTACACCTCCATATATATCGTTCGCAGGAACATCTTGAGTGACAACTGCTCCTGCACCTATAATAGCATTGTCGCCAATCGAAACAGGAGCTAGTATAGTAGCTCCGGTTCCTATATAAACATTATTTCCGATAATAGCACGTGTTTGCATACCAGGATGCTTCTTACCGACAAGAACCATTGGAAGTACCGTGCAATTTTCGCCAAGCGTATGTTCCATGATATGTCGAAATCCAGGATGTATCAAGTGCAATCCCTTTCCTGCACAATTAACACCAATGTAAAGAGAATATTTCAATTGAGTACGGCGATAGAAGAATCGCCACCAATGTTTTTtGAGAAAATCGATTACAGACAATTTGCCCACTTGTGCCTTGTTATAATAGTACTCATAGTGTCGTAAACATATTATCAGTTTTACAATTGGATAAAACTCACTACCTTTCAACCATAACACAAAGAGATTACGATGTCTTATGAAATTTAAGTCTGCATCTATATACTCTTTTATATCTGTCTTCTTTAAAATCATATCATCTCAACTTTGATAAATAACCTAGGAATTTAACCATTCGTGGAAAACGATATCGATGACCATCAACAACTATCAAGCCATTTTTCATGTTGAACGTATGATATCCCAAACTATAATCTGGATTATCAGAATGGAATGAAGTAATGGTTTCAAACACAAAAGTTTTTCCTTCTTTATTAACCTTTTGAATCTCTATACCATTTCCATAACACTTATTGCAATCCTGAGCAGGACGATACATCTGTTCATCAATGTAGAAGGCATCACCTGCATTACGTGCTACATTACTTTGAAAACTAACACTAGCTATAGACTTTGCATCCATAAGCATCGTTTTACCATTAAAAGGATAGATCTGCAGTTTATTTCCATTTGGATTTGGCAATTGGGTACTGAAAATATAATCTTCACCTGACGTGAATGGTACAATTGTTGCATCAGTCAATGGCAGTTTAGCTACTTCATGAATTTTTTCCAAACAAATAGTTTGAGGGTTATATTTGTAAATGCTTATGCCGCCAGATTTCGAATTCTCTGGCATTACATAAACTTCTCCGTCTTTTTGGTAGATAACGGGAAACGAAAGATGAGTTGGCAATTCAAGAATAATCTTCATTTCTTGGAGAACATAGTCAGGACGACTTACAACAAGTCTAGCTATTCTACCTTTACGGAGCTTATAACAAAACTCTTCAACCAACACAACTATTTGTTTATCTGTCACCTCCAATAGATAAGGATCAGCAAACCATCTATCAGTATAGCTGTGCTTCATCCAATGGATATTTAATTTATCAGACTTAATAACATCAGCAATATCATCTGTTATAAAGCCCAGATTCCACATATCTGAACGTAGAATCATTCTATCTTTCTTTGAAAATATATTCAACATAACGTTCTTATTATTTTATTCATAAGTCTTCTCCAAAAATAAGTAAAAAATGGCTTTGGGTCTTTTGAGTTTATCAACATATATGACTTACACTGCCAAAATTCCTTAATCCACGAGAGGAAGGAAACTTCACCATGGAAAACATTCATAATGTCAACATATTCAGGCATAGAATATATCTCTTTATGGAATTCGACAGGATTTTCAACCCTTCCTTGAGTATTCCATACATACCAGATATAGGGCAAATTGACACCAGCCTTGGTGACACAATAGGCATTGCCGTCATTACGCATATTGATTTCCATGAAATAGTCTTTTCCTTGCTTATCCCTAACAAATTCAATACTGAATAAACCTGAATAACGAGCTGCACTCAAGAACTTTACCGAATTTTCATATTCTGCCGAGAACAATTCCTTTGGCAGATATTTCAGATAACCTGTATTCGTATTCTCTGGCTGGCGAATCATATTTGTCGCACCAGGGATAATCACAATTCTACCCCCATCAAGCGAGCAGCCAATCAACTGATATTCAATCTCCTTATCTATATAATGCTGTACCTGAACAGGATTATTCTCCATCTTCATAGCATTTTGCAACTCTGAATAGTTACGGCAGATGTGAATATCAGCTTTTGACCCCTCTATGCTCTTCAAAGGTTTGAGAATAACAGGAAACACATCACTTTCAGGAGTAATCTGGGAAAACTCATAAGTGTTTGGTATCAATAATCCATGCTGCTTAGCAAACTCAGCCATCGTTTGCTTATTCATCATCTTATTGACTTCACCTTGACAAGAGATTCCTGGCAAATAATATTTACTGGAAAGTTGATTGTAGTGGGCATCCAAAAGACTAGACGCAAAGTCAGAACATGGAATTACCACTATTTTAGAAAGACTAAGAAAATCGCTCGGAATACGCTCAATAAGTACATTAAAGACTTGATTGCAAACCACCTTATACACTTTCTTTACATATCTTGAAGCTTCAACAAATGTTTGATGCTTATCAGTATTATCGTGCAATAAAAGAATAGTTTTTACTCCTTTCTCACCTAATCCACGAATAACACCGAGGGTATTGTGGTGTACTCCCCCTATAACCACTGCCAGCTTTTCTATTTCATTATTATTCATACTTGTCACATTTTAATTTATTTTTtAGTACTTTAATTAACAATCCTCGATACATAGGATATACCAAAATAGTCACACCTATAATAATCGCCATATTCCCTACAATGCAAACCAGCAACTTTCTCCATGTCCCAGTATATTCGCCCAGCGAAAATTCCAAGACAATGAAAGAAAAAaCGACTATGGCGAAAGGCTTAATGGTATTTAGCAGATACTTTTTCATGTCAAGATCCTTAACCAATTTCTGCAAGATATAAGAGTTGACCAAAGTCTGAGATATGATACATATCAGCATCGCATAATAAGCGAACTTTGCATCCTTACCCAAAAGAAAGAAAACATACGTAAGTGCCAAGCAAGCCAAGTTTAGATTACCTGCAATGAAGCTAAACCGTTTTACTTTGCCTGTTGCAAAAATACCATCTTGAACAATTTGGGTTACGACAGATAATGCATTGCACACCAATAGTATTTTGCAGAATACTACAGCATAAGGTGGAACGTTTTTAAGCCAAAGTTCCATTATAAAATCCATATTAATAAACAATGGCACAAATATTAACCCTATCAATAATATCAAAATTTCACATTCACTAAACATCAGTTTGGACATTCGTGGGATATTTCCTACGGAATATTCCTTAATAATCTGAGGCCTAAATGCAGACAATACATTATTCATAAATGTTGATATGATACCACTAGCTTGCGTCGCTACTCCACCTGCTGCATTGAAAGCTACGCCAAAGTATTTGTTTATCAAGATATTGATACCCTGCTGTCGCACAGCAAATGTACCATTGCCATAGAGATCACATGCGGCAAAAATCGTCATTTCCTTAACTATTTGCTTATGATAGCGATTGGCATAAGAGAAACCTTCCAGTTTACTGAAGCAATATACAACATACATCAACGCTATAAGCGCAGATACTATAAAAAGCAAACCTCCATAAGCAATCAGACGATTAGAAAACCATACCAAGCAAAAGACTATAACACATTTCAAAACGACATTAACAATCTCTATCACGGCAAAAACATCCATTTTCTCATAGGAAATCACACTAGCATTAAACGGTACTTGTAGAATAGCAATAACAGATGAAAAAAGCGAAAACTGATATACCCAATTTGCGGCAAACATTGATCCTGTAGGTATATTTAATTGTGAGTTCACAAACCAAAGACCTGCAGATTCTCCGATTAATAATATAAAAAGGGCAATTATTGCATGTACTTGTATAGCAGAACTAATAGTAGCTTTTAACTCAAGTACATCATTTTTTGCTAAACAGAACGTAATGAATCGTGATGTCGCCCCACTCATTGCAGTATTCACAAACATCATGAGTGAAACTATACCTCCAACAACATTATATACGCCAAAATCTTCAACACCTAGAAATTCCAGAACCAATCTAGAAGTGTAAAGGTTAATACAAACAGCAAATAGCATTCGAATATACAAGTAAATAGTATTCTTTGCTAATCGTTTGTTTTTATTACTTTCCATTCCGTTATTTAAAAAGGTTCAATACTTTCTCTATTATAGGAGCCATATCGTAGTACTTGTATTCAGCAAGGCGACCACCAAAGATGACATTCTCCTCCTTATCAACTAAAGCCTTGTACTGGGCATATAGCTCAGAGTTCTGCTTGTCATTCACTGGATAGTATGGCTCCATGCCGTCCTTCCATTCTGTGCTATACTCCTTCGAGATAACGGTCTTTGGGCATTCATACACTCCCTGACCAAACATCTCGAAATGCTTGTGCTCAATAACACGGGTGTAAGGAACTTCACGCTCAGTATAGTTTACCACCGCATTACCCTGATAGTTAGGCTTGTCTATAACCTCTGTTTCAAAGCGTACAGTACGATAGTTAAGTTTACCAAACTGATAATTATAGAATTCATCTATCTTACCAGTGAAAACTATCTTGTCGGCAATACTTTCCCAATATTCACGGTTTTCAAAGAAATCTACATTCGTTTTCGTTTCTACTCCTTCAAGTAAGCCATCAATGAGTTTGTTATAACCATCTACAGGGATTCCTTGATACTTATCATTGAAGTAGTTATTATCGAAGATAAGACGAACTGGCAAGCGCTTGATAATGAAAGCAGGAAGTTCTGTACACTTTCTTCCCCACTGCTTCTCAGTATACCCCTTGATAAGCTTTTCGTAAATATCTTTTCCAATCAATACCTGAGCCTGTTCCTCCAGGTTACGAGGTTCTGTAACGCCATCAGCTTTCATGCGAGCCACAGCTTCCGCTTTCTGCTCATCTATCTTAGCCTGAGCTTCTTCAGGTGTGGTTACACCCCACATCTGATAGAAGGTATTCATATTGAAAGGCAGATTATAGAGTTTGCCCTTATAGTTTGCCACAGGTGAATTGGTATAGCGGTTAAACTCCACGATAGAGTTCACAAAGTCCCACACCTTCTTGTTAGAGGTATGAAAGATATGGGCGCCATACTTATGCACGTTGATTCCTTCGATGTTCTCACAATAGATGTTACCACCTAAGTGAGAACGCTTATCAATAACTAAACACTTCTTACCCTGCTTATGGGCAAGATGTGCGAATGTGGCTCCGAAAAGACCGGAGCCAACTATTAAATAATCGTATTTATTCATCTTAATAACCTTTTCTTTCTATATCACCTCTGTTTGAGATTAATGATGCAGGATTACCTACCACAACCCCACCACAAGGAACGTCATGTACTACTACGCTTCTAGCTCCTATACAAACATTATCACCTATTCTTACTGGACCAATTATCAAAGAGTGAGCACCTATTGTTACATTATTGCCTATTATGGGAGTACCTTTATGAGTTTTTCCAATTGTTACTCCATGTAAGATTGTGCAATTCTCTCCAATAATTGCATGTACTGATATAACAACAGTACCCCAATGTACAAATCTTAAACCTCCTTTAACAGATGTTTCTATTGGCAATTGCCGGCCAGTTTTAAATTGATAATGCCTATATATTTGCTTTACAACAAAATATAACAAATGATACAAACCTGTTTTATATTTGAGAAAACTGCCTATTCTAAACCAGAAAAATAACATAAAGGTATCATTCCGTAATACCGAAAGGGAAAAATGCAAGAGATTGTTTGCCCACCGTATTGCAATAATCAAGCGCTATTAATTCCTTACACTAAGTCCATTTCATTTTAAATCTACTCTAATTTAAAGTCTTAAAAAAaTAGTGAAAATACTAATTCTCCTCTAATGACAACGTTTTAAGATCTACTTATTATTTCTCTATCTGCGATACTATATGCTTTGCAAAATCCATTCTTCCTTCAGCAGTAAAGAAATACTTATAATATTCTTGACCCCGTTTAGCTATATCCAAGTATTGTTTAGAAGAAGCTTTTGCTATTTTTtCTTTAAAATCAGAGAAATCCCACTTAAGAGGAACATATGTTACATATGGTTGATAAGCATTAGGATAAGTCTCACAATGACTCATATCTTGCTTTATCATGCAAGCACCATATACGAAAGTTTCAAAATCTCGTCCGCAGATCTCTCCCCAGCCAAAAGGAGAAAGTATGGCTTTAGCATTTTGACCTTCTTTTATAAATTCAGACTTTGGAATACGCTTTGAAATGTCAGACATAACCACTTGATTTTTCATCTCCAAAAGAAGCTCTTTACTTCGTGTTCGTGGATAGCCAGCTATAGGACTGTATCCAGAACCTCTATATTGAATATCTAGTTGACGATTAGTCAGAGGAGAGGTAAATTTCGGCTTTATTACAAAAGGAAGTAAATGCTTCCAGCCTCTTGCATATAAATCACCTATACCCACATTCCATGCCACGCGTAATTTATGCAAATATTGCTTTTCTGTAGGTTCATAATAGCGCTTAGTTATCGTATCATCCTCCACATGAAGCAAATCATGATAATATTCGCAGAAAGTACGTGCTCCATAAACATCACGGCAGTAGTCTTCTCGATTTTTAAGCAACTGCTTTTTGAAATACAAATCAACATAAGGCATTACATCAAACATACATGTCCCAGTGCTATCGGCAGTATCAAGCCAAATGAGCATATTGCAATTTGCTTTTATCTTTTGCAAAATCTCAGCTCTTTTTtCCTTTGACATCTGACATAAATCTGATGTCGAATGATGGAAAGCCATCATCACAATATCATACTTATGTGTCATTGCCATTTTTAACGATTTATTTTCTTGTAACTTCTGATGCTTTCGCAACACAGGAAAATAGTCAAATGGAAAATAATCTAAAAGACTTTGATATTCTATCTTGTACCCAAGTTTTTtAAACTCATTTTTtGCAGAAATCATCGGTTTTAACCAAGTATGCAAATAGGCACAACGCTCATAAACAATAGTAATTTTTCTCATTTTAGCCAACTTTTTACATTTTGAAATATTCTTTATACCACTCAGCAAAAACTCTCAATCCCTCTCTTAATGGAGTAGCTGGCTTATAACCGAAATCCTCCTCCAGCGGAGTTGTATCAGCATAAGTCACAGGCACATCACCTGGCTGCATAGGAACCAGCTCCTTATGTGCTTCGAAGTCATAATCCTCAGGCAACACTCCGGCACGGATCAACTCCTCCTGCAGGATACTTACAAACTCTAGCAGGTTCTCAGGATGCGAGTTGCCGATATTATATACCTTATATGGAGGGATAGGCAAACCGTCCTCACCATTCTGCTTCTCTGGAGCATGCTGCATCACTCTCACAATACCCTCCACAATGTCATCTACGTAAGTGAAGTCACGCTTGCAGTTACCATAGTTAAAGATTTTGATGGTGTCACCCTTCACCAGTTTGTTGGTAAATCCGAAGTATGCCATGTCAGGGCGACCTGCAGGACCATACACGGTGAAGAATCTCAAGCCAGTACTTGGAATGTTATAGAGTTTAGAATACGCATGAGCCATCAGCTCATTACTCTTCTTGGTAGCAGCATATAGACTTACAGGATTATCCACCTTGTCATCCGTAGAATAAGGCACCTTCTTGTTTGAACCATAAACAGAAGATGAAGAAGCATAAACTAGATGCTCCACCTCATGGTGACGGCAAGCCTCCAGGATATTGTAGAAACCGATGAGGTTACTCTGGATATAGGCATCAGGATTAGTTATACTATAACGTACTCCTGCCTGGGCTGCCAGGTTGACAACCACAGAAATCTGGTTTTCTGAGAAGATTTTCTCGATAATCTCCTTATTGGCAATAGAGTCATGAACGAACGTCCAGTCTTTATCCAATGCCTCGATTTCTTTCAGACGCTCAAACTTGATGTTTACATCATAGTAATCTGTAATACTATCAATACCAATCACCTTGATGTTCTCCACATCATTAAACAAACGCTTTACAAGATTGCTGCCGATAAATCCGGCTGCACCTGTAACAAGAATTGTCTTGCCAGTTAAATCTATATTATAACTTACCATAATCTTAATCTCTTCTAAAAATATCTCTAGTATATACCTTCTCCTTTACATCATCCAGGCAGGCATCATAGCGGTTGGCGATGATAGCATGGCTCTGTGACTTGAAAGCATTCATATCATTTACAACCTTGCTACCAAAGAATGTACTTCCATCTTCCAATGTTGGCTCATAGATGATAACCTCTGCACCCTTTGCCTTGATACGCTTCATGATGCCTTGGATGGCTGATTGGCGGAAATTATCGCTATTTGACTTCATGGTCAGGCGATAGACACCAATCACACAGCTGTGCTCCTTGCTGGCATCGAAAGTACTATTCTCGTTATAATAGCCAGCCTTCTGGAGTACGGCATCAGCAATATAGTCCTTACGGGTACGATTACTCTCCACGATTGCCTCAATCAAATTCTCTGGTACATCGGCATAGTTTGCCAGGAGCTGCTTGGTATCCTTTGGCAGGCAGTAACCACCATAACCGAAGCTTGGGTTGTTGTAATGGGTGCCGATTCGTGGGTCAAGACCAACACCATCGATGATTGCCTCGGTATCGAGTCCCTTTACTTCTGCGTATGTATCCAACTCATTGAAGTAGCTTACTCGGAGTGCCAGATAGGTGTTGGCAAAGAGCTTGACAGCCTCAGCTTCCTTCATACCCATGAAGAGGGTATCGATGTTCTCCTTGATGGCACCTTCCTGGAGCAAAGCGGCGAAGGTCTTGGCAGCTTCCTTCAACATCTCGACATTGGTTACTGACTTGATCGCCTCGTTCTCTTCTGCGAACTCAGGACGCTCGATAATCTTTGGATAGCCTACGATGATACGGCTTGGGTAAAGGTTATCATAGAGTGCCTTGCTCTCTCGAAGGAACTCTGGAGAGAAAAGGAGGTTGAACTTCTTCACGCCCTTCTTGGCATACTTTAAGTAGAGGCTGCGAGTGTAACCTACTGGGATGGTACTCTTAATGACCATCACTGCATCTGGGTTTACCTCCAGAACCAGGTCGATGACTTCTTCTACATGGGATGTATCGAAGTAGTTCTTCACTGGGTCGTAGTTGGTTGGTGCTGCAATCACTACGAAATCCGCATCCTTATAGGCTGACTTGCCATCAAGGGTTGCCACGAGGTTCAATGGCTTTTCAGCCAAATACTTTTCGATGTAATCGTCCTGGATTGGAGAAATCTTATTGTTGAGTTTCTCCACTTTCTCTGGGATTACATCTACTGCTGTTACATGATGGTGCTGAGATAACAGGGTTGCTATACTCAGACCTACGTAGCCGGTACCGGCTACTGCTATTTTTATATTCTTAAAATCATTCATAATAATATTGTTTTTtCTTTTTtCTAAAATCAATCCCATCCTTCCTTATTGTTAAGGAAGTTTTTTCTACCTCTCCGTCTCTCCTGCAAGGAGAGCTCTACATCcTAACCAAGCCTTCCTCCTCAGAAGGAAGGATGTAACCGCCCTACTCGGTGCTCGGAACCGCTACGCTCTAAGGTTGGCGGACCAAAGCGGTCTTCGCCATATTGTGCGGGATGGGACAGCCTTAATTGCAACTTcAAACGTTAGATTTCTCGTATTCTCTGTCTTATTTGGCGAAAAATTGTTTTTtGAGTTCCACGATTTTTCCACCAAAACATCATACATATCAAACCCAACCAACCTGAGATGACAGTAATTATAGTCAATACTATAAAACTTGTTTGATGATTCTTGCTATCTAAAGTAAGCAAAGCTGCAAGCAAAGAGAAAAATACAGAAAGTAAAGCAACGCCAAAATTCAACCATAAAGAAGCATCAGATCCTTTCTCTAGTAAGACAAGTTCATGCTCTGCAACTTCATAAGTAGTAAACTCTGCTATACGCCCTCGTTTTACAGAAACCTTTTCTTCTTCATGTGACTCATGACCATCCAACTTTGGGAACTCAGTAAAAGTTTCTTTCACTAACTGTTCAAAATGTTTATCATCCATATCAGACATTATCTTTTAACCATTTATTGGAACAAATTGGATTTCTCCAAGCCGCAACATTTGCAGATTCGACAACTATCAAGCGACTACCTTCCACTAATAGTTTTCCTATTTCATCTCTAATTTCGCTAGCTTCCTTCGTTGTTAAAACAGCCCATGTGGACTCTGTTATATGAGCCCAACCAGAATATGATTTTAACTTTTCAAATAGCTTGTCATAATCTCCACCATCTGCCAAATCGTATGATACAATATATGATTTCTTTTCCATATACAATTCAAATATTATTTTGTGAAATCTGTCAACCGACTACACCACTTTTTCCCTGCATCAGGTTCTTTTCCGAACAAAACATTCAATACCTGTTCAAATTTCTTCGAATCTTCAGAATCAGGTTCAGAAGAAACCAATTTAGCCGAAACATTAGTGGCCTTCTCTCTACTTACGTTTAATTCCAAAATTATCTTAACAGACTCATCGTTTTCCCCATTATCGATATTTGTTTtCTTTGCAAAATCAAAATTTCGACTTCCTGTCTCTTGTCCATCTCTAAAAATCTCATTATAGTCTCTAGAGATTTTAAGGAAACGACCAAAAATAGATTTTACAGAATCTTCTTGTTTTATATTACAATATGTTTCATCTATTGAAATAGAAGCCACATCTATATTATTTCCATCATGTTCTTCTTTCTTCAGATTTACATGTATACCATTAAATGTATATTTTAGAGGACTATTCACATACAATTCTGTTATGTATTTACGTCCCCATTCTTGAGCATCATCACAAAGGATTAACAAAAAaGAAAAaTTCTTGTAATCCATATGGTAAATGTCATGGCATGTATGGGATGATATTGCCCTCAAAATTTCTCGACGAATATAAAACTGCCTTGCATCTTCTTCTTTAAAATAATAGTCTTCATTAGTACAATAGTCAGATTCTAAGAAATAGCGTAATAATTTATATATTACCAATGCACTTAAAATACCATGACTGTTACGCTCTAAAGACTTCTGAAACTTGAATAGATATTTTGGCTGAAGTCTTGCAACAAACTTAAACTGATCATTATCAGGCATCTGTTTTTGAACCATCTTAGAGCTCATAAAACGTAGgACAAAATCATTCATTGAATTTTGTATACCGCTAAAAGATAAATCCATTGATATAATAGGATTTGCAACAAAAGACGTCATCATATCTCTAGTTTTACCTATTATTTGTTGAGCCTTTTCTAAAGGATAGCCTAAATCATGTGTCAAAGCAATAAAAGTCCACATTGCCAACTTTTCTAAAGCATTTGTTTCACATTTATCATCAATTGAAATTTGCTCTAAGAGCTTATTTTCTTTGTTTAGCAATAATCTTATTCCTAGTAACCAAACTCTGAAAACGTGAACTACATGATCTCTATAATATCGAGTACCTCCATATAATGCAGATTCAAAATCTACATATTTTTTtAAAATAAGAATTTAAATCATCTACACCATAAGCAATAGGATACTTTTCCTGGTTATTGAAAAAAGGTTCACGCTTGTCAAAATATCGAAGAGTAATTATGGATTTCTTTATCAAAGACACCCACAATTCCTTTACAATATCAATACGCTTATAAATTTCAAAATTATCAGCATCCTTATTTAGATCAATTTTATCAAACAAAATGTTTCTAACTTCTTGATCCAAAGGATATTCTATTCCGTCAGCCCAAACGTCTTCGATGTAAGTATCAAAACTAGGAATAGACTTCTTAATATTATTTATTAATTCATAATCAGCATTCATAAGTTCACCATTTTAAATTGTCCATAACAAGTTTCATTACCATCTTCTTTTTTAAATGCTTCGATTCTTCTTCGTACAACATTTAAATAAGGAGAGTTTTGGTATATATGATAGAAACTATCATTCCATACATTATCAGGTTCACAACCCAACAAAGAGTTCAATATGTCATCCTTGAAAACCTCACAAGGATAGACGTTACCATCATATCTCACATTTATCTTATCAGAAGCCGCCTTGCAATAAATACGGCAATTACTATCCGAATAAGGCAATCCTATTCTTACCTTTCCTCTATAAGCATCATTCAGTGTCTTAATCATCTTATTTACCTCTCGATTATCTTCACTAGACAACTTCACAAGTGGTAAGTTCTCCAAAGCTCTTCCTTGCAATACCAAGCGCAATATACTTACTTTGGAAACGCCAAGCTGGTAGCACATCTCAAATATCGACTTCAAATGATTAAAGTTGATTCGCATCGGTACAACATGAGTTTCTACGGTCAAACCGCTCGACACACAATCGCTTATAGATTTCTTCATCAAATCAAAGCCACCGACATCGGTTCCCATAATTTGATTATACAGAGCGGAATTATCTGCTTCCACATTGAAGATAATCTTATCAACCATACCTCGTATTGATTCTATATACTCATTCGGCAATGAAGAGTAAACCTCATCTTCCATATAGATGCCACTCGTATATATATAGCAAGCCAAGTGCTGTTTTGCTATATAGCTTACAATCTCTATGATTTGTGGATGAAGGAACGGTTCACCTCCTGAAAGACAAACAGTCTTGCATCCTAAGGCCTTGGCATCATCTACTACTCCCTTGATGATTTCAAAAGATATGAGATGAGTAGCTTGCGGGTTGGAATGAGACGAGCAATAGATGCAGCGATTAGGGCATCTTTGCAATATCTCTATTGATATTTCATTCATCATAAATGATTCTTTAGAACAAAGAGGGTTCATTCACTATCAAATGTTCGCTAAATGACTGTATATTCCACTTTGGTGGAAACATATAATGAATAGACTCACCTTGTGATTTATATTTCTGCTTGATTCTCTTATTACCAACTAGTAAATCTGGCATTTTAGCTCTTAAAAACTTATCTGTTTCACAAAAGCAATTCTGCAAATCTAAAAGTGTAGGCTCATGACCAAGCAAAGGTTTAAACTCTGTATAACTATATTTGGCTTGTAGTTCTTTGAAATGCTCTTTGGTATATCTAATGGCATCTTCGTAACTATTACCATGGGATATAAAGCATTTATTGATACCACGAATGGCTCCTATACCTGCTATGACAAAAGTATTTTCATCAAAATTGATATATGGTGAATAGTTGAAGTCTATCGTATATTGATAAGCTAGGAAGCCTCCCAAGAAAGAACATCCCCTCAGCAGCTGATAAATCTCTTCGAGAGAATGTGCTTTCAATACTTTATCTATGATACCTTCTCCGATAAACTCTTCCTTCACCATCGTCAGCCATTTCTCATGCTTCGTTGACAGGTAGTCATAACGTTTATGTGAGCCTGTCATCATATAGGCATTATTGAATATCGGTGCATATCTCTGCCTTTCACTCAACAAAACACTTATTTTCTTGACATCAAAGTGCTGGATCGTTATCTCACCATAAGTTTGTGCAAGATACTCCCAGGTCTCAATCTTGTTGAAGATCTTGAAGATAAGTATGCGAAGAAGCATATCTTCCGGGCTATATCTTTCCACCTTATTATATATGACATGGTGAAGTAGATATTGGCTCACTCTATCACAAACCCGATATACATTGGTAAACTTGTATTCCCGAAGTATTGGGTCTTTGGTCAAAACCCTCCTTCCCTCGCATCTACGCCAAAACATATTCATCCGTTCCTGAATGAAATAGAAGTAATAGCGAAAGACTTCGTCGTTTGGAATAATGGAACTAGCTCTTTCCATCATAACGCTTAAATGTATTGAATTGACGAGGAAGAGCTATCAATTCATTCTTTGGATAATTATCCTCTAAATATTTCCATAGTGCCAGACAGTCTTCAAACGAAACTTTCTTTTGGCCGATATATCGATGCAAGCATCGACGAAATTTCAAAGGAACATCTACCATATTCCTACCAAAATAGAAAAACTCTGTAGATATGAGAACAGCATCTGTCTCTCCTGTATCTCTATTTAAATTGTATATGTTAAGCTTGCCTTTAGGAAGGCTATGATGTGAATCTTCTTGAACCCATTTTCCACTTTCATCATGATGATAAATATTATCACCATACATAGTTTTAACAGAGCCATTCATAACTGGTCGTTTGCATAAATACTCTGCCCCTTGCCAATAATCGTCGAATGTTATTTTCTTAGTGACTTTCATCATATAGATAAGCTTATTATTGAGTTGTTTATTAGCATTACCTATAACAAAATCACCAACTTGAGCCCATTTTCGGATTTTCGGCTTACAAGTTGCTAATGTCAAGAATCCATTAAAAGGATTTGGCGCAAAGCCAAAATCGCGAGCAACAACATAACTATAACCTTTTGCCATAATAATGATATTAACAATTAGTACGACTTTCTCCTCTATATTCTCGTGGACTTCCATCGGCCTTACTAAATGTTGAGGCTCCATTTATAGCACCAATGATACTATCTTTATTCCATCCAACTATAGCATCAGCCAGTTCCTCCAATGCTGGAGGAACATCAGAATCTTTTGCGCCTCTTACAAATACCCCCACGATTCGCTTACCTTGTTTAGCGGCATTTCTTACTTCATAATCTACCCACTCACTATCATGAGTTTTTGGACCTATCAAACACACAACAGTCTTTGCCCAAGATATTCGAGAGCGAAGCAACGATTTGATATAATCAGGATTATTGGCTCTGTTGAATTTGTCCGATGTTACCGAACTATTTTTGAACTTATAAGAATCACCTAAAAGTTCTTTCATTCCTTTAATATGTTCTTCATCTTCATGATAGTGACTAACGAACATATGATTTTCATCCGACTTTGCCATGCTTTTAACTATTTATTCTTTCCAATATAGACATAATAGTATCCAAATGTTCGTCAAGAGATTTCGTCTCATCATCAAGCGATTCCATCTCGTTTTTCGTTGGTGAAAAAGAATTATCATGAGCACTCATTTGTTGTGTCCATAAATCTTTCGTTTTGTATCCAGTAGCACCTACAGGAATTAAAAAGTTTCCATGACTTTTAGATAAGTCATACTCTTCTTGCATACCATTAGAACCTATGATCGTACCAGAAGTCTTATCTTTTTTATTCCCCATGAGAAATATTGATATGCCTGTATTCTGTATCATCTCTTGGCGATATTGATGCCAAGCCTCTTTCGGATTGGGCAATCCTTGCGGAAAAGGCATAATTTTAATATTTTCTTCAAATGTTTTATGATCATTCTGAATCTGTTGTGCTGCACCTGTCAATACTTCATCACCAAATCCAAGGCCATATCCATTTACTATTCTGAAATTATCTCGAATCAATCTTGCGCTGAGTTTTTTCACAAATTCTTTAACTTCTTTTTCAGAATAATTTGTGTATTCTACAGCAGCACCTGATATGAAAACTGTACGTCTTAAATATCGTTTTTGAATTGCAGATAATATTTCTGTTATTTCACTATAATCATCGATAAGTATCGTTTCAACAGCATAGTTTTTCATATCTTCTATAAAAAGTTCTTGCTCACGCTTACGATACTCAAAATCTTCAGTTTTCTCACCAGGTTCTTGAGATACTTTTCGCAAAATATAATAATGTCTCCGTTGATTTTCACCGTGTAACATTCTAGCATATTTCAAAACATAATGCAAATTAGGATCGTCAAAACTCAAACCTAAAAaCAAAAATGTCTTGTTTGTAAGATCATAACAAAAACTATCAAGAAATGCCTTGTGAGTTTGCTGATATTTTTCAAACTGATCACGTGTTAAAATCGTCAAATCAGGATTATCAACATCACCATGCATTTTATAAACTATAGCATCACTTTTATCTTTTGCAATAGCTAGATTACTCGGCAAAGATTTAACATCACATATTTTATTTACATTCAATAGTGATTTCTCTATCAACTTATCAAAATTAGTTGTCCAATAAGTTTTGATAGGAAGTCCTGCTAAAATCTTATGATTGGCCAATGGAGTTGCCGAGACTGGAAAAGCATTCAATATCACATGACTTAGTTCGGACTTATTACGTGTAGCATTTACATAATATTGTGCCAAATCTACAAGATTAGTATAACTTCGCAATTGGATATTAAGCTCTTCCGCAACATCTTTAAGTAATCCTTTCCAATCAACAAAACCTGCACCAACAGACAAACCTGCTCCTGCAAATATCGCAGCTCTACCATTTTCAAGAGCTTCACAATATTTCTTAATTAAAAGTTTCTTATCCATAACAAAACATTTTATTTAGATACTACAAATGAAAACTATCTTGTCGGTGTTATGTCGTAACCTGCAGCATCGTTCTCACTCTTGGCAAAAGCATTATCTATATATGTATCAATATCTGCCAAAAAAGTCTCTTCATCAACAACAGAAATATATGATCCCGTCAAGCGATCAATACTGTGACATTTCTCACAATGATAAACAACAGGATTTTGATTTCGACGATTATTCGATATAATAGGATAAACCAGTTCTTCTTTATATCCTGTCAGCTGGTGTCCATCCTCTTTAGTTACCATATATCTAAACCAATCATAACCACCGTTTACTTTCATTATAACTCCCACTATTCCATTACGTTGAGAAGTTCTATTCTTGCGAGGAATCTTCTTCAAACAGTATTCGAGTTCCCAATCTATCCATTTACTTTCTTTCATATGAGGAGAAATCAATACTATAGTAACGGATGTATCAAACATCATGTCACGAAGATGCTTTTTGATGTTTTCTGTAGAAGTATCAGTCAAATCTGGTGATTCAGAAGTCTCACCTTGATAATATGATGCATCATCACCCATTGCATCAATAATAGCATCACGTAAATCTTGCGCTTCGCTATACTTATAAGAAATAAAAGTTTTATGTGCCATAATTTTATATAATATCTATTACACCTAACCCAATATCCAGTTTTTACGAAAATGATACCTGCGACCGTTACTTTTAGTTCGTTAATGCCAAAGGATTAAAGCTCTTTGCCGCCGAATAATTGACCTAAAGCGGACATCATGCGAAGTTGCTTGGCAGAGGGGGCTTTGACGCCTTTATTGGCCATATCCAAATAGAAGTTGAGACTGGTGGATAAGGCTTTGGTTAATCCTGACGGCATCAGCATGTGCCATTCCTGGTTTTCCTTATCCTCGTAGGTTGCTACCAGGTATAGCTTCTGAAGCTTATACTGGGTCTTGCGCATCTTGCGAACCACGTAGGTGTTGGCATCGCCTTTTACAAACTCATCTACTATCTGGAGTTCCTGCTTGTTCAAACGGCTCAAGATCTCGATTGGATTATCCAACATCTCCTGAGCTATTCGCCTGGCTGTCTCATCTTTCTTCAAGTTGGGACTTACGTATAAGTCGAGTTTGTCACATGCTTTCAGCATATTGACTTTCGTTGTGCTATTGAGTAGCTGAACCAAGCGGATGCTATCAGCTGTGAAGTTCTTATTTGGAATTACAATCATAACATTATAATGTTtCTTGTCCCCATACAGTATCATCTTTATGATAGACGAGGGTGCGGGAGCTACCTAAAAAGAAGGTTGCTCCTGGTTTGATTGATAAAAAGGATTTCATGATTATATATTTTTTTGCTCCTCATTGCAGTATCGCTCTGCACTAGTCGCCACTCGAATGAGGAGTTTATTCTAATGTCCCACAGATCTCACAGATTTACACAGATTTCTTCGTTGCAAGCAACGGTAGTCACTATGCCTCACAGCAATAGATATTTCTCTGCACGCGAATTACGTATTTTTTTtCGGAACACGAATTGCACGAATTACACGAATAAGTTGCTTAGTCTCGAAAGATTCGTGTTCAACACTCAATATTATTCTTTTAAGTCGCACACGGATCTCACGGATTTTTTTCGTTGCAAGCATCGATTCGTATATCACCAAGACTGCGTCTCTACTATATTACTGCATATGGTGCACAACTATTAATCTTGACTAAATCTAATTTTTTCATTCTTACAACACACAAAATGATTCTGCTTCCTTACCGGTTCTGCGGCGATAGTCATCACGCATACGCTTTTCCATTTGTGCTATGTATTCTGCCTTTCGCTCACTAGAAGCCTTGAAGCGACGCATAAAATCTGCTTTTTTTtCTTCTATGTTCATAACGTAATCTCCTTATTAATTATTGTATTGCTTCGACTCCCCTGTCCCCCTCTTGCGAAGAGGGGGTCCTTACCCAATACCCAAGCCCTAAATCCCAACCATAGGGATTAGGGATGTAACCGCCCTCCGGTGCTCAGAACCGCTACGCTCTAAGGTTGGCGGACCAAAGCGGTCTTCGCCATGTTTTGCGGGATGGGACCGCCGGGATGCTATTGGGGCATCAAAGGTCTCGCCAGGTTGTGCGGGATGGGACCGCCGGGGTATGACTTGCTTTAAACTTGCTATTATGCTCATATTACTCAGACAGATACCTAACTATCCAAGGTTTCAACTCAGGAATGTCTACTTCTATCGTATCCCATAGACTTTCGGGgTCTATGGTATAATAGCCATGCACAAGGACATGGCGCATACGCTCAATCTGACGCCAATTCACGCCAGAATGAGAATCACGAAATTCTGTTGAAAGCATATAGACAGCCTCACCTATAACTTCTACCAATTTGGTAAAGCCATAAAAGATGAGCTTATTCTTCTTGATATCTTCAAAAGTATATTGAGCATGAAACTCCTCTATGCTTTCTATCGCTTCAAGAATATGCTCTAACCTTCCCCTATCTCTAACTTTTTCTCTCATAAATCAAGAATTTATCTTGGTTGGCTGTTTCTTGAGCAAAAGGGAGGAGTCGATTAGCCTCTACTATATCCACCTTGCGATGAAGCAAGTCTTCCAAATTCAACATAATACCTGCTATTTTCATCAGAGAAATTCGATTATGCTGACGATCATACTCTACAAGAATGTCTATGTCACTATCAGTAGTTTCTTCTCCTCGTGAGCATGAACCAAAGAGCCAAGCCTTTGTTATTGGCTGGCTACCAAAGAAATCTTGTATCTTTGGAATCATATTTTGTACATTCTTACTAATCATAACAGCGTAATTTTATTGGTTTTAATGAAGTTTATACCCCATTTCTCTGTTTATTGTGCAAATATAGGCTTTTTCTGTGAAACTACCAAATTTTTGGGGGAGTTTTTGCTTCATATCCTAATGTCTCACACATCATCCAAATTCACATCCGCCAAGTCTGCTCCAATAATCGTCACTCGATTGTTGTATTTGCGTATCTCATGCCCATCCTTTATTTGCTTGGTGTAGCGATTGGCATCCAACTGGAGGCAACGACACACATTGCGACTTGCAGTTTCCATGTTCTTGTCGATAATGATGATTTGTGCATCGTGGTTCTCTCGCAACATATCACAGAAATAGTTGTCGGCAGAAGAGAATGAATAGCCAAGAATGATGATCTTACTTGCACGCAGCACCATCTGAGAAGCATGATACCATGTATCAATGTAATGCTTGGATATGACAGGGCGCAACTTTAATGGTGGCAAGAATGATGGGATGGGTATAGACTTGTGGTCTGGATTAAAACTTATCTCGGCTGCAAGTTGATTCTTGAAAAAATCTTCTAAATCAATGGTCGTTAAATCATCATGCAGAAAATCGTTCTTGTTTTCTACATCTACATACTCTTTGAGTGAGCCATGGAAATAGAGAGCAGTCGGAGAAGTTTGGGAAGCATACGATGTATAGTTGAACGTGATGACTTGGCAGTCTTTTCCGTCCAATTGGTCGTAAATAGTGTGGTTGTCTTTGTTCTCTACAGCCACATTCTCTTGCGCCTTTCGCTGCTCCTCGCTTACCAAGTATGCCCATAGAATCCAGGATATGTATAGATAGTCGCGGATATAATTGTTTTGCCCCGTATAAAATCCATAGAAATACCCTGCGAGCAATTGCTCTATATCGAGCATATTCTTATAGATATGGCGCAAGATGGGATTGTTCGACTCATGAATGCTCTTCTGAAGTATTTCCACGATGATGTTCTTGAATGTGTCGGTATAGTTGAGATGGCTTAAATCTATGATGCTGTCATCTTTTACAACCGTATCAAACACCTCTTCTATCAAGTTCATCGTCTCAGCATCTATCTCAGCTCCTTTTTtGAAGTCCAACACCTTTTTGAAAAGGCGAACGATAAGCATACCCAACTTGCGTTGTGACTCATCAAGGCTTGCGTTGTTGGCAAGCTCATCGTTGATATTATGGCAAATGGAAACAATCTCCTTATCCAAGTCTTTTGCCAAACGGTCGATGGCTGTACTCACAAACTTGTCGAAGTGGAAATGTACTCTGCCTATTGCCTTGCGCAAAATGGCATCAAGCGTCTTGCCTTCATCGGTTTCCAAGAAATCGACAATGCGAGGTATAAGGTCGGCTGATGTCGGCAAGCCTATTGTGGCATCCACTCCAGCACCGAGCACTACCAGACTAAGTGGCTTATCCTTGCTTCCCAATATTTTGCGAGCGAATTCCTCACCATAGAAATATTGGTTCTGAGTCATTGCATTGGGAGCAATTTGATTGGCTCCGTTGTTGATATCAAATGATGTATCTGCCATTTTCAAAATTTTAATGTTAGAAAGAGGGTTAGGATACTTTCCAAAGTATCTTAGGATACTTGGCGAAGTATCTTAAGATACTTGCCCATGTATCTTAAGATACTTTTTtAGGGGTGTTTTAGCGACCTGCTTGACGGATAGTCTTTTTGCGGGCCGTCCAGGCAGTATTGATTGCCACCCGGATGTTGTCGATGGTCTGCCCTTTCTCCCATTTCGGAACGAAGGGAAGGAGAAGGGAAATGAAACTCTGCTTCACTATCAGCTCATCGGTGAGGGTAGGCTCTTGCTGTCGCATGGTTGCCACCACCTCACCCAGGTCTCTCGCAGTCTTGCAGGAACGAAGGAGGGTGATGTAGCCTCGCAAGGATTCCACCTTATTTATATATATAGATAAAGCCTGTTCATCCTCGGTGAGCGGTTGAGGTGCTTCGCCATCCTTGGCAAGCGTCTTCTCTGCGAACTGGTCGCCATAGAAGTTTTGCTCTGCCTTTGTAGCGTTGGGGAGGATTTGGTTATTGCCTCCGTATATATTGAAAGTTACATCTGCCATATTATAAAGGTAAAAAaGTAAAaGGGTAAAAAaGTAAAAAaTGACTTGCTGGCTATGATTTCTTAATGATTTTCTTAACCTTATTCAATAGATATTCAACGTTTTTCAATACCTTTCAACGGAATTGTTTTCGAACCACGGATGTTGTATCTTTGCAACAGCTTAAACGAAGAACGAAGAGTGATGAGTGAAGAAACAGAGTTCGGCGACCGAAGGGAAAGCCAATTCAATACCCGGGGTGCTCGACATTCGAAGTTTGGAGTAGCTGACAATTTTAGTATTAATAATTTAAAAGAAAGGAATCGATTATGATTGAGTATTCTATTTACATGATGGGTAATCCTATCAAACCAGAGGAGCCTCAAAAGGCTTATGCCAAGAACCAAGTTCGTGAAATCTGGGACTTGAACAAGTTTTGCAAGCACATTGCATCACATAACGCTGGCTACAGCCGAGGTATGGTGAAAGCCATCCTGTCGGACATGTGCGACTGCATTGTAGAACAACTGCTCAACGGCAACAAGATTAAACTCGGTGAGTTTGGTGTCTTTAGCATCTCCATCAACTGTGAGGGTGCGGAATCGCTGGAGAAGTTTACCGAGGAGAACATCAAGTCGGTGAACATCAAGTTCAACCCTGGTGTGGACTTTGAGAACCTTGTTGATAAAGCTGAGTTCAAGCTCGTGGCAAGCCGTGCTGGTCAAGCTGCCTTGCTCAAGGCTGAAAAGGCGAACGAGACTACCGTTGACCTGGAGGCTGCGAAGAAGAAGCCTACCAAGGACGACA
>contig00054
ACCGTGCAATGCCACTCCTGGTATATGCAGCAATTCTGCTTTCTCATCTGGACACGTACGGCAACAGAGGTGACAGAGGAAATCTATCAGTCACAGCTTACCAAACTTCTGGATACCAATGCCGATATGTTCATTACCAATATTGATGGCATGCCTGCCTCACAGATTGCATTCCTGCGTGCCGTCTGCATGGGAGAGACTCATTTCAACGCCCAACAGGTAGTAGCAGAATATGGACTCGGTGCTCCACGCACTATCACTAAGAACAAAAAGACTCTTGTAGAAAGAGACTTCATTGAGAAATCGGGCGATGGCTTCAAGATGGTTGACCCCGTCTTCGAACTGTGGTTCAAACGGGAATACTGCAACATTTTGCCTCAATAAGATATAGGAGAAACAATGTAAACCGATTAATTCCCCATCACGCAGCCAAAGCGTGATGGGGGATTTCTATTTTTTAGCAAAGATTAATAAGCAAATTAGCCAGTATCTCACAAAATATcAATACCTTTGTACCCATGAAACAGATTATGAAGAAATTATTTCCACATACTTTGTGGAACAGAGATACAACTTCCCTGTTGGGATGTGCAGCCAGTAAATTTATCGTATTCGATATCATCTGGTGCCTGCAGACTACTTTCACCTCTTTTTCCCTGCCAGAGGTGTATGTCAATTCCCTATTGACAGCTCTGCTGTTCATCCTCCCATTTATGCTTACCGGTAAGAAATGGCTAGAATATATCGTGCTCTTTATTCTAGACGGACTGCTCaTCAGCAACCTgATGTATTGCCGTACCTACAACTCGATGATACCTCTGGAAAGTTATCTGCTGGCTAGCAATCTGAGCGATTTTACGGCGAGTGTGATTGACTCGATGAGATGGATAGATGCCCTACTCCCGCTATCTACACTTATCTGCATCTATTCTCTCCATAAGAGAAAGAACCGAGGAGCAGAAGCGTCTGGAAGAGAGCGAGGAGCTTACGCCCTGCGAATCAAGCAATACGCCTTAACCACACTTGCAGCATTCCTGCTTTCTGTTATTTTAATCTTTGCTAAAGGAGGACCAGAAAAGGCATTCAATAACTTGGATAATGCCAACATGTACACCTGCAAAGTGCCAATGTACACCATCTTTGGCAATTTGATACACGAAGCGAACCAACAAAAAaCGGTATTTACCCCTAAGATAAAAGCAGAAATTGATAACTGGATGAAACATCAACCAGCCTATCAGCCACTCGCTGACAGTATCGCCAGGAAGAAAACCCTAGTAGTCATCTTCTGCGAATCGTTAGAAAGTTGGGAAATCAACCGTAAGGTAGAAGGTAAGGAAATCACTCCAAACCTGAACCGTTACATCGCCGACAGTCATACTCTCTATGCTCCACACGTTCTCACTCAGGTGAAAGGCGGACGCAGCATAGACGGACAGCTTCTGGTAAGCACAGGTCTGTTGCCGCTGATGAGCGGATGCTACGCCATGCAATTTCCTTTTACCCACTATCCTTCATTGGTTAAGGCGATGAAGGAAGAGCATCCCGACCTGAGTTCTTATCTGATGACGGTGGACAAGCCTATCACCTGGAACCAGTCTGTGGTGGCAGAAAACTTCGGCATCAGCCAGATGTTCTTCAACGACCAGTGGGTGAACGATGAGAAAGTGGGCAGCCGCAAGAAACTGGGCGATGTATCCTTCATGAAGCAGATTGTGGCAAAGCTCAAGAAAGGCGGAATCATGAAGAAGGGAAAAAGTAATTATCTGCAGATTGTAACTTACTCCGGTCACAACCCATTCATCCTGCCCGACAACCTGAAGCGCATTCATTTTAAAGGCGATTATCCGGAAAAGATGCGCGACTTCATGATCATGGCCAACTATACCGACCACGGTTTGGGCATCCTCCTCGACTATCTGAAGAGTCGCCCGGACTACAAGGATATGATGATTGTGATAATTGGCGACCACGAAGGTCTTGCTGCCGACCGCAAACCTATCTGCGAATCGCCAGCCGCCAAAGGCATCGTAAGCGACAAGCAGTTTACTCCTTTCATAGTTGTAAACGCTCCTGTAGGTGGAATATATAATAAGGTGATGGGACAGGTTGACCAATATCCTACCATCCTCAACCTGATGCATCTGGATCACTACAAATGGAAAGGTATGGGACAGAGCATCTTTGATCCTCGCAAATATCCTGCTGCTGTAGGTTCAGATAATATGAACGTAGAAACGACAGGTAATGTACCAGAAAAGGAAATCAAGCGACTCACCCAAGCCCATCGTATCTCGGATTTTCTGATTCGCTACGACAAAATTATAAAATAAGACTTCGATAAGACATGAACATCAAGTACAACAAAGCTCTGTGGATTGTCACCATCCTCGCTATCGTGATGCTGATTCCTTTCCTCGGGCTTACCGAATTCAATACCAAGGGAGAGCCTCGCGAGGCTGTAGTTGCCTACACCATGCTGGAGCATGGCAACTGGATATTGCCTATCAATAATGGAGGCGATATTCCTTACAAACCACCATTCTTCCACTGGTGCATCGCCTTCTTCTCGCTCTTTGCCGGACACGTAAGCGAATTCACATCCCGTCTGCCGTCTGCAGTATCGCTGATATTGATGACCATCGGCGGTTTTATATTCTTTGCCAAGCGCAAGGATACCCAGACGAGCCTCATCGCAGCCATCCTCACGCTGACTGCTTTCGAAGTGCATCGTGCAGGAATCAACTGCCGTGTGGATATGGTGAACACCGCCTTCATAGTGGGAGCCATGTATCTGCTCTACCGTTGGCGGGAAAAGGGAAAaCATCAACTGCCCTGGCTTGCCATCCTCTGCATGAGTGGCGCCACGCTGACCAAGGGACCAGTAGGCATCATCCTGCCTTGTTTTGTGATGGGTGTCTTCATGCTCACACAGAGaGAAAATTTCTGGGGTATCGTCTGGCGAATGGCAGCAACTGCCGTACTCTCTCTCATCATCCCATTCTGCTGGTACTATGCCGCCTATCTCCAGGGTGGCAACGAGTTCCTGGAACTGGTAAAGGAAGAGAATATCGACCGCTTTATGGGAAAGATGGCCTACGAGTCGCATGAAAACCCTGCCTGGTACAATCTGCTTACACTCATCACCGGTTGGCTGCCTTATACCTTATTATTATTGTTCTCTCTCTTTATCCTGCCCTGGAAGAAATTCTCCAAGAGTAAGTTTGTAGAGAATGCGAAAAAGGCTACCCCGCTCCAGGTATTCACCTGGCTTGCTTTCCTCCTGGTACTCTTCTTCTACTGCATCCCGAAGAGCAAGCGAAGCGTTTACCTGCTGCCTTGCTATCCGTTCATGGCTTATCTCATCGCAGAATACATCGTTTGGATGATGAAGGAGAAGATGGGAGCATTCAAGGTATATGCAGGGGTAATAGCATCGCTCGCCATCCTGCTTATCGTAGCAAGAATCGCAGTTTCATGCGGATTGATACCTGACACTATCTTCCACGGCAGACATGCAACAGAAAACGCAGCCATGCTCCATGCTTTGGAAAAAGGACCTCAGAGTATCGCAGAAGGCATAGGATATCTGTTCTTCATATTGTGCATTTATGCTACATTCCAATCACTCCGCAGGAATCATACTGGCAGCATCGTAGGTCATACGTTGATTACCATCATCAGCCTCTTCCTGATACTGGACTCTACGCTTCAGCCAACTGTGCTCAACACCAAGGCCGACAAGCGCTGGGCACCAGTAATTGAAAAGAAGTTTGATACATCCAAGCTCTATTCCTACATGTCAATCGATATGCTCCACTTCTTCAGCCTCAACTTCTATTTAGGCGACAAGATCCAGCAGTTCGACAAGACACTTCCACAAGACGGCATCGTGATGGTATCAAATGATGATATCCAGATTTTCACGGAGAAATATGGCAGGAATTATACTTTCGAAAAGGTATGGGAGATTCCGAGAACTGCAGAAACCCGCTGCCCCGTAGGTTTCTACCGTTTCGTGAAAACAAGCGCTAATTTGGCTTGCAACTAAAATACATAGTCCCACAGATTTCACAGATTACACAGATCTTTTTAAAGCAAAAAAAaTAAATCTGTGTAATCTGTGAAATCTGCGGGACTTTTCTATGCGTATAGGGATTTGGCTTACGACACACCCCTTCTTATTTTTTATGATTTCAATATGAATTATACTCTTTCCTCGATAAAATATCTCGGTCTGCGTTTTACCTCAGTATAGATTTTTCCGATATAGACACCTGTAACACCCACGCCAGTAGTGATAATGCCACCGATGAACCAGAGGGAAACAAGCAAGGAAGTCCAACCCTGTATCGTCTTGCCCTGGAAATGTTCTATCAGCGCAAAGATAATCATGATGAAAGACACCAATGTCATCAGCAATCCTACAAAGGTGATGAAACGCAAAGGAGCTACAGAGAATGAAGTGATGCCATCGATACTGAAACTCAGCATCTTGGTAAGCGGATATTTACTCTCGCCTGCCTCACGCGCCTTGCGGTCGTAATAAACAAAGCCCTCCTGGAAACCGAGTTGGCGAACAATGGCACGCAAGAAAAGATTGCGCTCTGGATACTGCATCAGCGCCTTCAGCGTGCGATTCGTCATCATACGGAAGTCGGCATGATTATAAACCACCTCCTTATCCACACTCTGCATCAGTTTATAAAAAGCCTGGGCGGTAAAGCGCTTAAAGAAAGTATCTGTCTTACGCTCCTTGCGTACTCCGTAGATAATATCCTTCCCTTCCTGCACCTGGCGCACCATATCGATGATTACATTCTCATCATCCTGCAGATCCGCATCGATGCTCACCATCGCATCACAATGGTCGATGGAAGCCTCCATACCTGCCCAGAGTGCATTCTGGTGCCCTCGGTTATGAGAAAGTTTGATTCCTCTCACGTACGAATGTTTTTCTGCCCcTTCCCGGATGAGTTGCCAGGTAGTATCGCGACTGCCGTCATCCACCAATAGCAAATTGGTTTCAGCACCCGTCTCTGCCTTGATTTTCGCCACCAAATTCCCCAAAACTTCCAGGGTCTTAGGCAAAACCTCCTGCTCATTATAGCAAGGTATTACGATGTTTATTTTCATATCAATCTGTTTTTCTGCAAAAATACAAGAAAAATCTTAAACAACCAAGCCCAAACCTCATCTTTTATGAAATCCACCTGATATTATTTCCCCAACAGAGTATTTATTGGATTTTCAGAACTGCTTTTCGCAACACAATCATTCACCAGTAATTCATCAGAACTTCCATTTCACCTGAATTTCCAAATCAGTCTGAGCAGAGCCATTGATTTGTTGTAATCCTGACGAAATATGATTGCGGTCGAAATATTTCGTCATGGCTCCCTTGCAAACCAGCACCCAATGCTTTCCGATTTCAGCCTTCGCCCGCAGTCCACATCGGATACCTTCACCAAAATAACTACCGAAACTCATCGTATAAAGCAATCCCGGTTCAAAAGCATAGACACGACTCTCATAATCCTTGGTACGGAAATAGCCCAAGAAAGCATTCAGCCTCAGCCACCGAAAGCGATATTCCATAGATTCATTGACCATCATTCCGAAGTTTTGCGACAGGAAGGTGGCATCCACCTGAGTTTTACTGCTCCATGCTCCTTTTTCGATTCCACAATACAGGCGGGCTCGCTGCGTAGTAACATCATATTTCTGCTTATACTGATAACGGGCGCCAAGACGGAGAGAGCGGGAAGGCTGGAAGATGACGCTCGCCAAATAATCCATCGCATAAGAACTCCCCTTCATTCGATATTTCGGCCAGGCAAAATAAGCCACATCCCCATAAATATCACATACCCATTTAGAAGAAGGCGACCATCGCAGTCCCACATAGCAGCCACTTTCATCCTGCACGTTGCTGCCAGCACTATAGCTATTACTGTATATTGCATAATAACGATAAGGATAAAAACGATAAAGAGCCAAGACCGAAAACTGTTCTGAAAGCAGATAACTCGCCGTATTGACCGTAGCCACTACTCCACAATCTCCCGTCGCCACCTCTCCCTGCAGCGTGAGCCGATGAGAAATATAACCATAGTCGATACTTGCATTCCAAAAGTTCTTGCCTTCGGGAGCAAAGCGCTTATAGAGTTGGGATTTATTGGGATGAAGCGGCAAGGAATAAGAATAACAGATGCCCGTAGCACCGATATGAAAGCCATTCTTAGTATAATGCAGATTACCGCCCAACAGAAAAGCGGAAGCGATGCCTTGCTTCTCGATTTCCTTCTCCGTGCGATGCATTCCTGTAGTTACAATCGTTGAAATAGAATCTTTCTTTACCGTAGCATCTATTTTGCGGTAAGATAGAAAGGCACTTACATCCAATCCCTTGCAAACATTCAGCGTGGCTGCAACTCCTTGCAGATAATTAGCAGCATATCTTGAAGAATGTGTGCGAATGGAAGTTCCCATGCGCCCCAATGACGAGAGCATGGAGAGCTTTCCGAAACCGAAATCATTATTTAATATCAGTCCCATACCTTCCCGAAGGCGATACTTACCCAAAGTCAGATTTTTCAACCTGCCCCATTTCCGTATCTGCAGATAATAGGAATAAAAATCATAACCCAAGCTGTTCTTGCCTCCAAAAAACGGTTCTCCCGCATCCTGCGAAGCCACAAATCCCATCTTCACATAATCACTATAATGAAACTGATAACGCAGCCAATGCTTGTAGGGATAACCCAAATACCCATCCTTGTCTCCCTTGCGCTCATAAAGAGGAACCTTTACGGCAGCCACCATTTCATGCTTACCATATTTTGCGATTTGGGAAAAAGAAGGGAAAGAACGCTTCTTTACTTCCCCGGCATAGACAAAACAACAAAGCAACTGCCGCTCATACCAACTGATACTTTCTATCATCGCCAGTTCGCCCAGACTTTTCATCTCACCATATTGATAGATGTAGGCCTGGATATCCTCTATCTGTTGGGCAGAAAGGAAGGGAAACTGTTCCAGATCTTCCTTGGTTGCAGTATTGAGATTGATTGGATTTTCAGCATATCCCTCCAGAACATCTTCATAGCTTTCCCAATTCATATCCTCATATTCCTCCTGTTCACTGAGTTGTTCGAGGTATTCCTGCCAAGGaCGGGTGACAACAGATGTATTCCTTTTCAAAAAAACATCATTTGTATCTTGCGCACGACAAACCAGAACACTACTTACCATCAGTAGCATTCCCATCCACTTTTTACAAGAAGTATTTGTATTCATTAGCTTTCACATATATATAAATGGAGTTATTTCTTCTAAATGACACTAACGAAGCATCATCCATACTCATAGCATCATCGCTGTGTGCAAAGATAATACATTTTTAGGAAATAGAGAAAGAAATCTATTATTTCTTGATTATTTTCACGATAATCCCTTATAAACTTGTTGTAGAAAGCAAATAGAGTTACCAAATAAGGCTTTTAAATTACATTTTTAACCACAAATCGACAGAATAATTGTATATTTATCAAAAAAaTCCAAGAAAAaCTTATTTTTtATCACTTTTTATTGTTATTATCAGAATAAATATGTACCTTTGCAAACGACAAAATATTATTAACATAAAAaCAAGAAAGTATGAGAAAGACTTTACTTTTCGCAGCTGCATTGTGCCTCGCATCCACAACTGCCATGGCACAGACGTATGCAGATCCACTTAAAATCCAGACTGGTGACAACACCTGTCAGGCATCAGAACCAGGTTCTTACTATTGGAAATTCGTAGCCGATGATGATTACATCGCTACCATCGGTCAGTATGGAGAATCTGAAGTTCCTTCTGTATCCGTCGAAAAAAACGGTAATCCCAGCAACATCTATGGCGTGACCGCCTCAGACTGGGTTACTAAGATGTACGCCTTGGAGAAAGGCAAGACCTATTACTTCGTCATTGATGCAGAAGCAAAGGGTGAAATAGGATTCAGCCTCAAGTTGGACAAGACGGAGAATCTGGGCGCAGGACTTACCGCAGCCGACCCTGTAGAAATCAAACTGGGTACTACACAGGTTTTGGGTAACCCTTGCAAGTCAGATGAAAAAGACGTAAACGTGTACACCACCTACAAAGCTGAGAAAGACGGACAACTCCAAATCAAGACCGAGCAAAGCGTAAGCAGCGCAAAGGTAAATGGAGTAAGTGTCTCTGCAGATTATGTAAAAGGAAAAaGAATTTTCAAGATTAACACAGAAGCAGGAAAGACATACGCTATCAACTTTACAATGAGTGTTCCTTTCTTTATTGCCACATCAGAATTAGTGGAGGTAAAAGAAGGCTCTATAGATATGCCTTATACATTGAAAGAGGACGGCGACAATACGATTCCTGCTGCTGCAGGCAAGTATTTCTTCACTTACAAGCCTACTAAAAAAGGATTCCTCAATATCACCAGCGATGCCCAAAACACCGATGGACAGATAAGTATTTATAGAAACAAATTCAATGCCACCGACGGTATCAATGCCGTAGGACAGTCTGCAGATGGCAGTTACAGCGTGCGCGCAGAAATTGCGTCAAACTACTACACCTATTATATCGTAGTAGATAAGAAGACGGCTACCGCTAATGCCGAGACTTTCAAATGTCAGATGGAAGACTATCAGCCAGGAGAAACCGCAGACACAGCCATCCCTATCGAAGTGACCGATGTTGCAACCAAGAAAGAATTACTAAAGGCAAAGGGCACCTTCTATTATTCTATCAAAATACCAGCCAATACCGATAAACTCTTGGTTGTAGAATCCGCCACTGACCTGAGCGAGGGTACCACTGCATACGTCAACACGTTGGCAGGCAGCACATATGGTGCCAGCAAGATGGAGAATAAAATCATCAAGAGAGATGTCAAGAATACAGTTGACAAGACATACTACCTCACCGTCAACTCTAATGAGGAAAAGCCTCTCACCTTCACATTCTCACTCGTTGACGCTGCAGAGGGTATGTTGATTACAAATCCTAAGAAAGCCAATGCAGGAAGCAACACTATCGACTTCGAAGGTACCGAGTATTACACCTATAAGGCTACTCAGAGAGGTAAACTCGCCATTACGGTAAGTGATGGTGCGAAAGTTACCTTCCCACTCTCTGCTACAGGATATGGTGTGAACGACACCTACCAGAATGGCAACACCTATTTCATCGAGGCAACAAAaGGCAAAGAATACTTGATAACAATTTCAGGTGTGAAAAAGGGTACTACCTTCAATCTTGCCGAGACTGAGTTTGCAGCAGGTGAACTCAAAAGTAATCCTATCGAAATGACAGAGGACACCTATACATTAGGAGAGAATACGGGTAACCTTTGGTTGAAATATAAAGTTACTCAGAGTGGTGTCATCGACCTCGCTTGCGATGTACCTTTCAATGATAACTTCTTCCTTGGTGTCATCAAGAATAGTTCACAATCTGCAACCAGCATGGCTGACGACATACAAGACGAAAAGACCTTGAACGATAAAAAGCCACAACGCATCAAGTTGTATCAAAGCACCTTCGAGGTAAGCAGTGGTGACATATTGTACATTCAGGCTATCATGCCAGGTGATGTTAAGGGCAAGAAAATTACCCTTACCCAGCGCACTCCAGAAGCAGGAGAAACCATCAACAATCCTATTGTTTTGAAACAAGGAGAAACCATCAATGTAGCAAAGGCAAGTTTACAGAAACCTATTTGGGTGAAGCCAAACCTTACCGACAACACAAACACCTTCCTGGTAGCTGATGGCTACATCACTCCTATCAGCTATTGTAGGCCAAGTGGTGATGGTATCACCTATGATGGGCTACCTGTTACATGGGATGAAAGCGGTACAAAATTCTCTGTTTCAGGTGTCTTCATGATAGGATATACCGAGGGTAATGCCACCGTGACATTCATCGACCCTACTGCCAACGGCATCAACAACATTGACGCTGCAACTGACGGAAAAATGTCTATCTTCACTCTTGACGGCAGAAAGATCGACCAGATTAACAGCAATGGTATCTATATCATCAAGTCTAATGGAACAACCAAGAAAGTAGTCATCAAGAAGTAATCTTTATTCTGACAACTATCTACCATAAAGAGGGTATTACCGCACGGCAATACCCTCTTTTCTGTTTCTATTCCATCATATCTTATTCCGTAATGTCTTTTGTCTCCTTGACAATCTCAGCAGGAACCTCACTGCAACGCTCATAGCGGCAAACATCTGTGGCATCATCCTTGCCTGTCCATATCATAGAGCCCGAAGACACCAGACGAGTGACAATATAACTCTGATACCAGTCGCCCGTGCCGTAATCATAGTTACCACTGATGATATAGCCTTGATAAGGATCATTCTTGATGGAGAATGAGCCTGTGATGTGGCGACCATACATTGAGTCAAACTTCTGATACATCTCAAAAGTCTGCTCTCTGCGGTTGAACACGATATAGCAATAATTACCTTCAGGTACCTGCTCACCATTATTCCACTCCACCAGTTTCCATGTACCAGCGATATTGGCAGGAGTCACAGGCAACGAAGGAACCTCTGGTTCATCGTCATCACTACTGCAAGCAGCAAAGCCACAGGCAAACAAGACAATCACCAAAAGGGTGAAAAATTTCTTTAAATATTTCATTGTCTTAATCTTTACTTATTTATGAATGTATGGATTACTAATAATATTACTTGATTCGAGATACCGTTACCTGTATGGTTCTGTCAGAAGGACGTGCATCCAATCCCTCCAAGATAACAGGGAAGGTGAAAGTCTGTGGCATCATCGCAGGAATCTTATCTGCAATGATGGTGATGACGAGATCTGCCTCATCACCAGTTTCCAACACCTCTGGTTCTGTGGTGAGACGAGCATAAGGCGGTAGGAGCAAaCTGGTGATACGAAGAGGCTGTTCGCCACTATTGCCACAAAGAATGCGAGCCGATGGCTGTGTACCAGCTTTCACCTCATCAATACGAACCTTCGCCTGTTTCAGTCGCAGCGCTCCCATCTTATAAGGATAGCGAGCCCATACATCTGCACCAGGCAACACCTTACCTGACAAGGCAAGTTTCACGGCTGGCCGTCCCTCCACTTCCTTAAGATAGAGGAATGCTCCTGTATTGATGGTGCCAGGATAATGATTCGGGTTGAAGATGAGTTGTACCTGACATGTATCACCAGGTTGCATCACATCACCCTTGACAAAAGAAGTGGTACAACCACAGGTGGTCTTCACCTGGGTGATATGCAACACTTTCTTACTCACATTCTTGCCAACAAATGTATAGGTGCGAGGAGCATCATCCTCGGTCATCGTACCTGCATCAATAAGCGGATGCTCAAATCTCAGTAGTTCCGTCTGGGCTTTTGCCTCTATAGGTGAAACCAAGAGACAAGCCAAGAGGGAAACCATGAAAGCGAATATTTTCATATATCTTTCATTATTATACTGTAATCCACATTGCCACACTCTGTTTACATCCAGCCGTTGTTACCTGCACTCTTGCGAACCGTAACTACCACGGTTTGTGTAGTACCATCGGCAGCCTTAACAGTAAGTGAAGTACTACCTGCAGCAAGTCCCTTCACAACGAGCATCTTtCCTTCCACTGATGCCGAAGCAACATTGGCATTCGCTACAGTACAAGTATAACCATCCTCCTGTCCACCATAGTAGTTGGCGAGATTCAGCGAAGAAGTTTTCTCAATACCCACATACACATTAGGCAACTTCATATCAGAACTATTTtCCTTGTTCTTGATATTTTCCAAGAGCTGAGCTGCATCAATCAGACCTGTACCCATCTTGCCGATATACTTGGATAAATCGATGGTCTCAGGAGAAGCACCTACAGTGGTATGGTTTAAGTAATAAGTCTTGGTGGCACCATTCTCATAATAGCGGTTCAAGTCCTTGACAGACTTCTTCATCAAATTGATAAAGTCAGCCGCACGATAATGGCGATGCTGCTTAGCTGCATAAGCAAGTCCCAAAGCAGCCACACCTGAAACGTGAGGGCAAGCCATGGAAGTTCCCTCCATATAACCATATGCAGGCTTACCATTCTGAATCAAAGTAGAAAGCACAGCACCCTTCTGTTCGGCAGTCTCTGCCCAATACTCATCCTCTTCTTCACCTATCTTGCCATAGtATTCCAAGTCGCCACCAGGAGCACTCAAGGTAACGAGCGTACCATAGTCGGTATAGCAGGCTGGCGTATAGTCGGCAGCTACAGAAGCTACACATACACACTTGGAATAAGCACCAGGGAACGCAGGATTTTCGGCATATTCATTACCTGCTGCAAAGACAGGAATACCTCCATCGATGACACCATTAGGAGAACCTGCATTATGGATGAAATAATCCAAAGCCTCCTTCTCCAAAGGATAGGTTTCAGCCCACTCTTTCTCTGTAGCAGGACCAGGAGTATAGCCATTCAGTTCACTACTCTCAGAAGAGTTGTAACCCCAACTGCACTGCAAAATAACAGCACCATTGTCGGCTGCATATTTAATAGCTCTTGCCTCTCCTGCTAAAGTTACACTATTCTGACCAGAGAACACCTGACAAGACATAATCTTCACACCTGAGTTTGGAGTACCGTCACCGCCGGCCACACCACAAACACCAATGCCGTTACCATTGACAGCGGCAATAGTACCAGCCACGTGAGTACCATGACCAGAATCGTTGGCATCGGTCCAAGTGATATCACCACTTTCCTCTACAAAGTTATAACCGTGAAGGTCACCATCATAACCATTACCATCACCATCGGTCTTAGCACCCTGGGTAGTCTCGCCAGGATTGCACCACATGTTGGCAGCCAAATCAGGGTGAGTGTACATCACACCTTCATCGAGCACAGCAACGATAATGGAAGGATCACCAGTACAGGTTTTCCAAGCCTCGGCAGCATTGACATCACAGCCTGCCGTAGCACCAGCCTGATTTCCGTTCAGATTTTCGAAACCATAATTGCCTGCACCTAAATTGTTATAGTGCCACTGGAAGGCATAACCTGGATCATTGGGTGTACCATCGGCTACAGCGCGGGTAGCAGCCTTAGCCTTGAGTGCATCCTCATTCAGATAGATACGCTTGCTATCTGTCTTGTAGGCACGCTTGATACGGCCATTGGTCTGCACCTTGGAAATCTCACCAAGTTGCTTCAATCGCTCTGCAGCAGCCTTCAAATCAGTATTCTTGTCAAACTTCACGGTGTACCACAAGTGAAGACCTGCCTCGCGAGTACGAGCCTCTGTCTTTTCATCCACAGGGAACACACGCTTGAAGCTGTAGCTGCCCAGAATATCGAGCACCTCATCTGTAGAAGGAATACCCGAACGGGTACCTGCTACACCAGCACGAGTCATTGTGCTTTGTGCCTGGTCGAGAATATCGCTCATCTCAGGACTGAACTTAATCAACAGTTCACCATTCTCAGCATCTGCAGGAATGACAACCCCGTTGGTCTTGCCATCAGAAGAGTCGATGCCCGACAGGTTGTCTGCACAACCTGTCAAAGCCAAAGCGACCATTGCTATATAGAAAAACTTTTTCTTCATTGTTTGCTTCTATATTGTTAGAAATTATCTTTTCAAAaTTACGGTTCTCTTGTACTTGGCAAGCAGTGCCTCCTCATCAATGTCACCTGCAGCCACATAAGTACGATAATAGAGCGGATAAGCTACTCCTGGAACCTCCCACTTAGATCCTGGGTCACTGGTTCCATAATAATAGTCGAGACTACAATTCTCCTCCGTCATATTAGAGAAACCTACTGCAGCACCTGTTCTGTCCTTGCCCTTAGGCTGTTGGTTGAACACCAAAATAGCAGGACTCCACTCTACCATGTGTGGGTGATAAAGAATCCACTTAGGAACTGCACCCGTGAAGAAGTTGAGGTTGAGTGACAATGTACGGCAGTTTGGCAGCACACGTGGCACCTGGGTAGGATATACTTCTTCATAAACTACAGAACCATCCTTGTGCTTGCTGGTTACTGGATTATTAGAACCTGAGAGCAACCACTTACAGGTATCACCTACCAGCTTATCAAgaTAATCAGCCTTATtGGTTGAGAAATCAGACTTACTGTAGCGAGTTGGCTTACCTGCCGCCTCCAGAGCCTCATCCATCTCTTCGTCTGTAGGAAGTTCACCCTCCAAGAAGCAATAAGAAaGCTCCAGAGCATTCAACTTGTCCCAAGTAAGGAGTTTCAAGAGTGCCTGACGGTCAGAAGAGCCCTTGCTCACATTGCCATACAAACCAATAGGATAACTGTTATAGACAAAATTACCAGCACTATTTCTATCCAGCACAGAGAGGTCGATGGCAACATCGGTACGACGCTGTGCATAGAGGATAAGTCTGCGCAACTTAGGGAAATTCTTCTCGTTGACAACGTCAGTGATGTCAGACAACTTATTGAAGTTGTTGCTCACCAAGTTAATTGACTCCAAAGACTTACCCAATTTAATAAAGTTCGCTGGCAAGTGGGTCATACCGTAAGCCTGCACTGTAAGGTGCTTCAAATACTGTAACTCACAGATTTCCTCACCCAACTCTACTTCCTTAATTTGGTTGTTCTCATTGGCAGCAAGTGTGAAAGACTCCAGATACTTGAGATTCTTCACTTCCTTAGGAAGAGACTCTCCAGTCTTCAAATTGAACATACTGAACTTCACAGAGCGTACACGACCTAAAGCCTCAGGATGACTCTTCACGAAGGCATCAGTACTCTCCCAAAGAGTTACATTCGACCAGTTACGCATATTGTCGCTGGTATCAAAGGTAACCATGCTGCTGAGTTTCTCGTTCATCATGATGACAGAAAGCGAGTCACCGGCACGATTGTCTTCTATCTTCTGTGCTGCCTTCTGACGAACTGTCAGGATCACATCATCGGTAGGATTACCATCCGCATCCACCAGTTTGTCTTCTGCCTTCACTGGTACCAGGTGAACCTTTGCCACACGAACAGCAGGAACAACATTCATCGCCCAGCGGAACTTGAAGTTGACGCTTCGAGGACGAGCCTTTCTATCAAGGACGATTCCGATATTGGTACCTGTCAGTTTATCTTCATCCTTGCTATTCAGGAGCCAACCCTCACGCTCGCTCTCGTTTTCCGCTTTCTCGGCATCAGTCATATTACCCTCGAAAGAATACTCAATCTTGCCGATTTTGCATTCCACATTGGCGGAAATCAAACTCTCGAAAGCACGCTTATCGTATGAATCTGAATTTTCGATTTCTACAGTTGGTTCCTTGATATCAATCTGCTTACCATAACCAAACTGTACTACAGAAACGGTGCGGCGCTGACCGTTATCGCCGATAAAGGCGATATCGGTAGTACGGCGTCCGTTCATCAGAGTAGAGTCAGCTACCACAGTTGCAGTAGTAGAACCCACGCCATTGGCAGGAGTGAGCATCAGCCAAGGCTCATCCACATTAGCCACCCAATTCTGTGAGGCAGCAATGGCAAGCTGTTCGCTACCGCCCTGAGCTCCTATTTCTATCTGCTCCTTGTCGATGGAGAGTCCGCCTGGGATATCTACATCATCGCTATCGCTGCAGGATGCAGTCATCAGACCAGCACCCAGAACGAGGAGCCATGTAAGTTTATTAATATATTTCATATTATCTTACTTtCTTTtCGTTTAATTTTCGAGATCCAAAGCATCACAACCGCGGATGTCCTGATTCTTGTCGTAGAACAGCTTATACATACCTGCCTTGATATATGCGCAGACGCTGGTTACATCAATGGAGATATTAGGGTTGCCCTTAATATTCAGAATATACATGTGAGAAGTCAATGTTtCTTCCACCTTACGAATATCATtATCGCCTATCTGGAACTGAATCAGACTTGGACAGGTAGTGATTCCTGTTGGCCAATTGCGCAAGCAACGGTTGTAGTTATCATCACGCTGATGATTAATAGCAAACGCACGCAAGTTGGCACTGTTTAATGGCTGGGTTGGCACCTCGCTGAAACTGTTGTAGCTCACATCCATATTAGTAATATATGGCAATGTGGTTGAGCGGAAATCATCAGAGAGAGAAGTCAGCTTGTTGAATCGGAAGTCAATCACCTGCAAGAGGTATGCCTTCTTTCCCTTGATGGAACCCTTAGGGATGGTGCGCATCTGGTTACCACTCAAGTCAATCGTTGTGATTGGAGAACCTGCTGTAAACAACTCAGAAGGGAACTTCTCTATCTTATTGTTTGACAGGCTGACTGTTGCCGCATTGATACCCTTATAAGTACCATGACTTGTATCTACACCTGTAATCTCATTGTAAGAGAAATCCACAGAACCCATCTCACGAACCGAACTTGCATCGAAGATATTAGGAATCTTCTTCAACTTGTTGTGAGCGAAAGTCAGACTTTCCACATCATCTGTAAAGGCACAGAGATTAGCAGGAATCTCTTCTATCTGGTTGTTGTTCAGATAGAGAGAAGAGAGAGCTACCTCTGAACCAAACGGATGCACCTTCTTGACATTATTGTAAGCCAGGTCGAGCAAACCGAGATTTACCATCTTTCTCAATGCAGAATACTCAGGGAACTCCTCCAGGTTATTGTAACTCATATAGAGAATCTGGAGAGTCTTACCTGTCTTCTCCTCAGCTAAGCGAGTCCAATCATTTCTCAACTGATTAGCAGAGATACCCTTGCATCGAGCCAGGTTCATCGCCTGCAAATTAGGGAGATTATAGTAGAAGTCTGGAATTCGACTGATCTTTGGACAGTTGTAAAGCTCGATATCGGTAAGGTTGGTCATCTTGTCCCAATCCTCTTCCTTGAACTCCTGAGCAAACTTACCGTAAACAGGATCGTCTGCATTGTAGAACTTCGCACAAACCTCGTCGGATGTGATAGAAGAGTTACCGATATAGAACTGCTGCAACTTAGTCAGGCGATAGATAGCCTTAGATACACCTGTAATCTTGTTGGTCAATGTACCGATCTGAGCATCCTTCAGGTTGATACGGCTGTCCTTCTTGATTCTGTTCTTAGGAGCCACCTTAGGGTCAGAGTTGTAGCTTTCTACAATCATCTCCGACATATAGGCACGTGGGTCATACTTCAAGAACTTGTTCTCATAATCATGACGCATGGTACTCTTCTTGGTAGCATTCAGACTATTAGCATCATAATTATTGAAGATGTTGGCACCTATCTTCTCATCGTGAGAACCAAGGTTGAGTACCTGAAGTTCTGTGAGCTGTCCGATAGCATCTGGCACGATACCCTTGGCACCGAAACCAGCGATGACGAGACCGATGACACGACCATTGCTGTTGAGTGTAACACCTGGCTGGTCGCCCCACATATCGAGTTCCTTATTGAAGTTCCAGTTAGCGCCCTTGAAAGTAGCATCGCCATAGAAGCTCCACTCCTTACCATGGAGAGATTCCCAGATAGCCTTCAGAGCCTCATAATCCTTGATGTATTCCTTGGTCTTGGAGAGCAGGATAGGCACCTGAGCCTTATCATTCAGTTGATTATCCTCTACGATAAACGCCTCACCCTTTACAGGCTGGGTCTCATACTTGGTCTTTACCGCACCGGTCTTGCCGTATGTGGTGTAAGAAGTAACCTGATAAGTACCGGCTGGAAGCCATACAGTAGAATCACAGTAGGCAGTACCCACCTCCATATACTTATCGTTTTCATTATCCGGATTCTGATGTTCCTCACTTGACTCCTTATATTTCACCTTCAATTCTGGGAATGTAAAGGTTTCACGAGTAAAGAGGTTGGTTACGCTGACATCAACCAGACGGATGTTAGAGAAGAGATACTCGGCATTGCCAGCACGGGTCTTCTCCCACTCCTTGACAAGATTGAACTTCACCTTACCGCGCTCtACAGTCTCTACCATCAGATCCTGAACTTTCAGACCGCCACCAACAACGGTGAATGTCTCACCGGCAGAAGAAGCCAACAaCTCCTCATCTACAGCATCATAGAGATAGAAACCGATGACGGTGTAGGTACCAGAGGCGAGTTGAAGTTTgTCACTTCTCAGACCATACTCAGCATTCTCTGAATTATAAGAATTGAGCACCAAAGTCTGAGACACAGTCGTACCATTGTGCTCCATGACTACCTTGATTTTCTTGGCATCATCCAATTTCTCAAGTTTGTCAATGGCAGCAGCACGTGTAGCTCTTGCAGAAACATTCTTGCTGAGTTTGAACTGCACATATCCGTATGTGCCGTCCCAGCCTTCGGTTTCATCGTCAGAGCAGCTTGTCACAGTAAAGGTCAACATTGTGACCAAGAGCAACAAGAGTGCTTTTGAATATTTTATTAAACTATCCATTCTGTCCTTTTGAATTAATAATCATCACGCTCTATAACCAAGACTCTCAACACATTGCCACTTGCATCCTTGAAAGCCATAAAGATAGGAGCATTTTCGGTAACCTGCAAGGTAAATATCCAGTTATCTTTTTCGTCCATACTAGGTTCTGGGCTTACAGGTTCGCCAGAACTGTCAAAGCAATAAACATTGCTGAAGTCTTCTTCATTAGGTGCCCAGTCTGTGATATTCGGATATACAGTAACCGCCTTTCCAACGGTAGCATTAACTACATAGACTTCATCACCATAATAGTTGAGATAACTATTAACCACCTCCGTGTACATGCCAGACTGGTCTTTCTTGCACTCTAAGTTCTCCCAGTTGTTACGCAATACAGTAGGAGCCTTAGCCTCAACTTTATTTTCTTTCTGCACAAGATTCATCAGGAAGTAGCGGTCATAATCACTCTTTACAGTAAACTCGTTCTCCAACATATCGCCAAGACCATTCTCCAAGCTCTCATATACAGCCTTAGGCAAGGCATAAACGAGGAACTCACGGCTACCGCTTGTCAATGGAGCAACAGTAAGCTTCACGTCACCCTTCTCACCCTGCAACTTCACTGCACCAGATGAATCCTCGGACAGACCATTCTCCTTGCTTTCGAAGACAACCAGCTGATAATCATCATTAAACGTATTGAGTTGGAATGGAACGAAGTTATGGTAGGTAAAATCATTGGTAGCCTCGCCTGTCAAGCTTGTACTATTCTGAGAGAATACCTTTCCGTCCATTGATACATTCCATACCGCCCATGGTGAAACCGTAGGATAAGTGACATCCATTGTGTTGGTGGTCATACCATTATACATAACAGGTACGGTCACAGCAGCCTTACCATCCTCTGAAGCAAAAGTAATGGTGTAATTGTCCTCCTTGGCAATGACATACTTAGCACTCAAGCCCTGACCATCTTTGAAGGCAGCACCACCTACAACTTCATTATTTGGGGTACCTACCAGGAAGCCGCCTTCCAACTCTACCCAAGCAGGAGTGTTGGTCACAGCAAAACGATAGGTTGACTTAACAATAAACTTGTTGTAGATAGGCTGACCTGCAACATTCTTGTAACCTACAATAATACCGGTCTCAGTAATATCGTTGCCCAACGCATCATAAACCTTGAGATCATAGCCCTCAGCAGAACGCTGAATCTCAGCAATAGTCACTTCCTGACCGCCCATCTTCAAGTTCAACTGAGCCACGCTCATATCCTTGCTGGCATCATCGTCAGTAATAGTTACCTGGATAGTCTGCTTACCAGCAGCACCATTGAGCACGAAACCAGGCTTTACAGCAGCCTTCGCCTCTTCCTGATTCTCATTCTGAGCCTCTACCTTAGAGATCTTACACCAGATCTGATTAGAAGAAAGACTCCAGTTCTGGTTGGCATCGAAAGAAAACTCTTTCACATCGCCAGCAGCACCTGCGATAGTCTGTACCTGTGGAAATACAGGATTTACGGCATCGTCGTCGCTGGAACAAGCGGTGAACAAGGTCACTGAAACCAGCGTCACAAGTACGAGCCAATATCTTGAAATTAACTTTTTCATATTGTTATTCTGTTATTATTTTCTTGAATATATCTGCGTTATATAAGCACCCGAAAGGCTTAATAACCTTGTTCTTTGAGTCTCTCTGCCTCTGCATCGCTTACCCACTCAAACATGGTGATGAAGGTTCCTACATTACCAAATGATGTACCATCCTTCTTATCGACACTCATGTTGACATACTGCAATACATAGTTCTGGCAGGTATTATAATAAGAGGTATAGAGTGAAGGTTGGCTGATGCGCAACTTGCCATCTCCATAAATAGTTCCGAACGCCTCACCGGTCTCACCGGCTATCTGGTCGTCCATCTCTACCTTTGGTTCCAGAAGGTTGCCAGTCTTAAACTTCAACTTCAGGTCATATCCCTTATAATATACATCCTTCAGGAGTACTGTATTCTCCTCGCCTTCTACCACCTCAGTCTTGATCAGACGGTTGGTCACGTTGTTCAAATATGAACTGTAGAAAGTAGAAGTAACCATACACCAACCAGAGAAATTGTGGATATCGAAAGGACAAGCCTTCTGCATCACCACGTGAGTATAGTCCTTGTAGAGTTCAGTCCAGTTGTACTTCTCAGGAATCACCAGTTTCAGCGTGAAACCTAAGGAGTCCGTCTTTCCGATATTATCATAGATACCCTGAACCTGCACATTTCCTACCATCTCGCCTGCCTTGATAGTGACAGTATTGTTGAGCACACGATAATGCTTACCCTCGATGGCATTGCTCTCTTTGTCTATAACTTCCACACCGAAGGTGCGGTCGTAATCcACTTTTTCTGTAGCCGATACAGGAACATTGAAGATTTCgTTGTTTTCCTGTACtGGATACTGATAGAGCGTATCAGAGAACATGATATGACTCGGACCAGAATAGGTaGTAAAATCCTGCGAACAGCTCGCAAGAGCGATGAGTACAGCTACTGCTGCCAAACATCTCATCATTATTTTCTTCATGATCGTCTCTTTATTAATAATCCGTTATTTATTACTTTCATTAGGCTCTATCTCTGAACCTGGTGCTTCCAGCTCATGCTGTGGAATTGGCCAGACAAAGAGTGGATCATCCTTCTCTACCTTCAAGCTGCTCTGTACGAAGTTGGCAGCAGGCTGATCAGAAGCCTTACGCTCGAATCCCTTGTGCCAGCGCTTGAGGTCGTTCAGACGGAAACCTTCCATATAGAGTTCCTTCACACGCTCTGCCTCGATAATCTTCATGGCATTGCTCTCGCTCAAGGATGTGTTACCACCGTATGATGAGTAACGGGCTGTACGCAAGGTAGAGATGTCCTTACCAGCCTTGCCATATTCACCCTTCATGGCATAAGCCTCTGCACGGATCAGATACTGCTCTGAGAGACGGAACACCATTGGCTGGTGAACATGCAGGATATTACTGTTCAGGAATTCTGCATCACCAGAATACTTGCTCAGCAAAGGCCACTGCAATCCGTGCTCATAACCTGTTACACGGGTGGTGAAGATGGCTGCAGGACGAAGGTCGTTGCTGTCGTATGAATTGATAACCCAAGTCTCTGGCACATAGTCAGGACGATAAGTTACATAGTTGTAGTTATCAAAGATAGTACCCAAAGCACCACCATAACTGTTTACAGTAAAACCAACCTTCCAGATAGCCTCACGGGAATCACCATAAGTCCAGATGTACTTATAGTCGTTCACCTGACTGGAATAGGTATTAGAAGACGCCTTCTCCAATGTATAATATTTGCTGCCGATAACCTTAGAAGCATACTTGATGGCATCATCCCAGCGATGCATATATAAGGATACGCGCGCACGCAAGGCATGGCAAGTATATTCATTGAAGTAAATCTCGTTGTAGAGACTTCCAGTAAAGTCATCTTCCAACTTCAGATACTCTGTAGCCTTATCAAGGTCTCTCAATACGAACTCGTATGAAGCCTTCAGGCTGGCACGTTTCTGTGGCTCATTGCCGTAATAATGCTCAGTGAGTACCACACCCAGGTCTTTCTCTGCCTGCTCATCATTATCATAAGCCTTGCAGAACATCTTGATCAACTCAGAATAAGCCAAGGCACGAGCGAAGTAAGCCTCACCCTGATACTGCTCCAACCTGTCCAGTTCTGTATCACTGGTGGTATTGAGCTTCACTTTCTCTACATTGTCAAGCAGGAAGTTGGCACTATTGATAACACCATAAAGGGCACCATATACAGACTCGATGTCGGTATTGGTAGGCTTGATATCCTTCCAGCGATAGATATCGCCATAGGTATTGGAGTAGCCCTTCACACAATACACGAAGTCTGTCTGCAAGTCTGGCAAGAGTGTCAACTTGCCtGAGTACAATGCGCTGCTCTTAAAACTGTCATAGATTCCATAGACCAGCTTATCTACATCATCCACgGTATTGATAGCCTCATCCATGCGGATAGAATCCTCAGGATACTTGTCAAGACAGGAAGAAAAAGACAAGGTCAGGACAGCTGACAGTATATATGTCTTAATATGTTTAATCTTCATTATTATTATCTCCTTTCTTTGTTTAGAATGACAGTTCTACACCAAGCGTAAACTGGCGTGATGCTGGATACTGCGCCTGATAAACATTGGATGAAACCTCTGGGTCAAGACCATTGAAGCCTGTGATGGTGAAGAGGTTCTGTGCCTGAGCATAGACTCTTACCAAAGAGAAGAACTTGGTCTTGCTCAACAGACTCTGTGGCAAAGAGTATGACAAACTGAGGTTCTTCATACGCAAGAAAGAAGCGTTCTCTAAGTAACGGTCATCCAACTGGTTAACCTCACCCCAGCGAGGGATATCGGTAATATCACCTGGATTCTTCCAGCGGTCATACAACAAGCGGTTAGACTGGTTGTAAGCTGTACCGAAGGTTACACCACTCTCCTCGAAGAAACGGTCGTTATTGATAACATAACGTGTACCGATCCAGCTGAACTGAGCAGACAACTGCAAGCCCTTCCAGCGCAAACTGGTACCGAAACCACCCATCCAAGGTGCATCGTAGGTCTTGCCCATCATCACCTTGTCGCTCTCACGGAACTCGTTGGTCACGTTACCATCCTTGTCATACCAGAGCTGTTCACCATTCGCTGGGTTCACACCTGCATAACGATTCAGGAAGAACTCGCTTACTGAGTGACcTACTACATATTTCAAACCGGTGGTTGAGTTTACATACTCGGTTACACCGTTATAGAGTTCCTTCAATCGGTTCTGATTGTAAGATACGTTGGCGCTTACATTCCAGGTAAAGTCCTTGGTGCGGATTACATCACCGTCAGCACTCAACTCGATACCCTTGTTAGCCATCACACCCACGTTCTTCCAGCGATAACCCTCACCGGTTACGGTGTAAGACTCTGGCACACGCATCAACATATTGGAAGTGCGCTTGTAATAAGCCTCAAAACTGAAGTTGATACGGTCGAAGAAACCAAGACGCAAAGCAAAGTTGCTTGCCCAAGTGGACTCCCAACCCAATTCCTCATTACCACTCTGTGAAGGATAGAGACCAGCTGTATCGTCATAGTTGGCGTCACCACTCACCAATGCGAGGTGATAATAGTTAGGAATCTCTGAGTTACCGGAAGTACCTGTGCTGACTGCCAACTGTGCGTTACTCAGCCAGTTATACTTCTTGAGCCATTCAGTCTGCTTCACATTCCACATGAAACCTACAGACCAGAAAGTACCCCAGCGATGATCCTTACCAAATCGGGAAGAAGCATCAGTACGGAGAGAGAAATCTGCATAATAAAGTTCCTTATAGTTGTACTCGCCACGCATGAAGAATGACAAGTAAGAATAATCAGAAGAAGAGTCAGACCAGCGGCTGGCACGTGTACCAGACGAAATATTGGTCAGCAAGTCATTATTCTGTCCTCTGGAATAAACATTGAATCCCTCTGAATGATAATCGACAGCCTCCTGACCCAGCATCACGTTGAAAGAATGGATATCCTTCAAGGTGAAACGATAGTTGGCTGTTGTAGTCTCAGTCAAATTGAGCATATCGCTGCTCTGGCGAGCCGCAAGACCCTGTCCATTGTTAGAAGAGAGACTTGGGAAAGACTGCATGAATGCGGTAGAGTGAGAGAAATCTGCACCAAACTGGGTGCGGATAGTCAGATTCTCGATAGGATAAATCTCTGCATACATAGTAGAGAGAATCTTATACTTCTTGTTCTTGATAGGATTCTTTGCCATATATACGATAGGGTTCTCGCTCGTACCAGCCCAGTTGCCGGCTGCAAGAGAAGCAAGACTGCCATCCTTTGCGTATGGATTCCAATATGGAAGCATGAAGCGGCAAGCTGAAATTGGGGTAACGGTGTTATAAGAGCCATCGTCTGCCTGCTGGGCTTCCTCGTAAGCTGCCATGGTGTTGGTACCAATCTTCAACCAGTTGCTCGCCTTCACATCTGCATTGGTACGGATGTTGTAACGGCGGAAGGTAGAATTCTGCGCAATACCATCCTGATCATAGAAACCACCAGAAACATAGTAGTTCAAACGGTCAGTAGCACGATTCACGGAAAGTTCATAGCTCTGCAAAGGAGCCGCATCATTGAATACCTCGTCAAGCCAGTTGACATTTACCTTAGAGAGGAGATTGTAATCCTTACCAGCATCCAGTCCTACTTCTTTCTCAAACTGGATACGCTCATCGGTATTCATCATAGACCAGTTGGTCTGCGCCAACTGTGAGAAACCATACTGAGCACGGAGGGTAACCTTTGCCTTATCCATAGAAAGACCACGCTTAGATGTGATTACAACCACACCATTAGCAGCACGGGCACCATAGATAGAAGTAGAAGACGCATCTTTCAACACAGAAATACTTTCGATGTCATTAGGACTCAAAGTATTGAAATCAGAACTGGAAATTGGCACACCATCCAGGATAAAAAGTGGTGACTTACCAGAGTTGATAGAGTTTGTACCACGGATCTGGAAGGTAGCAGCCTTGCTTGGTTCACCAGAAGAGCTGATGACCTGCAAACCAGTACTCTGTCCTTGCAAAGCCTGGTCGAAGCTTGCCGCAGGGACATTTTCAATTTTTtCAGCTTTCACAGCAGACACGGAACCCGCAATGGTTCCTTTCTTACGAACACCATACGCCACAACCACGACTTCATCCATCACTTTGGAATCAGAAGTAAGCGTAATGTTCAGCGTTTTCGTCTGTGCATTGACAGGATGTTTCTGAGTCACCATACCGATGTATGAAATCACCAGCGTAGCCTTAGAAGCGTCCTTCACCTCGATGGTATAGTTTCCGTCAACATCGGTCACTACACCATTCGTTGTACCCTCTTGAAGGATGGTTGCACCAATCAGCGGTTCATTGTCATCACCAGACATAACCGTTCCCTTGACGCTAAAGGTTTGCGCCAAGGTTGTTTGGACAGTCAACACAATCAGAGAGACAAGCAATAGGGAAATTCTTCTCATTCTTGTTTGTTTCAATTGTTGTTTATAAATTATTAATAATTATTTTTTTCTCGTTGGAGTAAACGGTTGCATATATTAAATATGTTGCACGCCTAACAAACCCACCGTTCTCTCACCTGATACAATTTTTCACAAATAACAAACATAAGTATAGCTATTTGATTAAAAGCGGTGCAAAATTACTAATAATTTCTCATTTATTACAAGTTATTGCTTTAAAAATTATTATTTTAACAATAAAAGGCTAACATTTCCCGCATTTCAGGGCATCTGAGCCGTATTTTGAAGCATTTCTATCCCCTTTTTCATAAAAAAGaCGAAAAAAaTATCTGCATACAAATTATTTGTGTAACTTTGCCATCTGATTGATTTAGAGACTAAAATGAGAAAAAATTTAGAGACTAAAATGAGGACAGAAAGATGAAATACAAAATACTTTTTTTGATATGCCTGATGTTAGGTACGACTCTGAGAATGGCTGCACAGGATGATGAGAccaTCCGGAAAACAGGGATGTGGATATGGACAGCCCTACCTTCGAGCCGATGGTGAAAGTCGGCAAGGTATTGCAGGGAAAGgACAGCATACAATATGTGGAGGTCAACAATGTCTATGTATATCCCGAACCGGTATTCAAGAATGCCAAGCAGCGCATGGCTTACAACCGACTGGTATATAATGTAAAAAAGGTGCTGCCTATTGCTAAAGAGGTAAGAAAGATTATCATCGAAACCGGTGAATATCTGGAAACTCTGCCTAACAAGAGAGCAAAGGATGCACATATGAAACTGGTAGAGAAAGGTATCAAGGAGGAATACACGCCAAGAATGAAAAAACTGACATACGCACAGGGTAAACTCTGCATCAAGTTAGTTTACCGCGAATGCAATTCTTCCTCTTACCAACTGATACAGGCTTTCCTGGGTCCAGTGAGAGCTGGCTTCTATCAGGCCTTCGCTTGGGCTTTCGGTGCGAGCCTTACCAAGAAGTATGATCCGAACGGAGTAGATAGATTAACAGAGAGAGTGGTAAGACAAGTTGAGTCTGGGCAGATATAATTTCCGTTCAAAGACGTTGAACCGCGGTTCAAAGACGTTGAATGTCGGTTCAAAGACGCTGAACGGACATTCAACGACTATGAACGGAGATTTCAACAGGGCTAAAAAAGAAGTGTTCCCAAAGAAAGCAACAACTTTCCTTAGGAACACTTCCTTTTATACCCAAATGCGGTGCCTATCTATTCCTCTGTATAAAGCACCTGAATCATCGTCTGACCCACAGCCTTCAGAACATTTTTATCCAAATGAGCCATATCATCACTTACGGTATGCCAGGTAGGACCAAAACTGCTCTGCTGGCAGTCAGGATAATAGGCTATCACATCAATCGTAGGAATCTTCGCCTTTTCATTTACCGGGATATGATCATCTGTTATCATACCGCCATCACTCTTAGGGAAgAAACTGCCATAACCAGCCTGACGGGCTGCTGCCCAAACCTTCTTGACAATGGCAGAAGCATACTGCATAGACATTCCCTCACGATAGAACTTGGCACCCTGTCCACCTACCATGTCGAGAAGGATTCCATAACGAGGAGAATAACCGTCTGGCTTATTCTCACTCCAATACTGAGCGCCCAAAGCCCAGGTATCTCCACTATCCTGAACATCAGCCCATTGAGGAGTTCCCCAATCCTCTGTATCGAAACATACAAAATCTACTCCGATAGCAGGATTCAACTTTTTGTCAGCCTGCAACTGGCGGGCGATTTCCAGCATGACTGCCACACCACTTGCACCATCATTGGCTGCCATCACAGGCTTGCGCCAGTTGGTACTGTCGGGATCATTATCTGCCCAAGGACGACTGTCCCAATGGGCACAGAGCAGGATACGGGTGGTAGCCTTCGGATTATAATGAGCGATGATATTGGTATTCTTCAATATCGTGCCATCATATCCCTTGAGGTCTGCTTTCTGCTCCTCTACCTCACATCCGAACTGCTTGAACTTCCTTACAATCCATTCGCCACAAAGATCGTGCGCCTCGCTATTCATCGTGCGAGGACCGAAGTCGCATTGAGCCTGACAATAAGCAAAGGCTGAATCCGCATTGAAAGCTGGACCTACTGGATTCAGTTTCTCTGCTTCTTCCACTTCCTGTGCCTCAGGCGAACTTGTGCCATGAGTAGATTTGTAAGTATATGCACCTGCCACAATAGCCGCAGCAGCCACAACACCcAATATGATTTTCATTTTCTTCGTCATCTTGTTTATTTTGAACTTTCAGATTTGAACTTTATGATTATCTTTTCTCTATAGAATTACCTTTCaACTCACCGGTAACATTTGAATTCTTCACTCTTCACTTACCTAACAGCCTGTACTTGCGCCATTACTCTGAGCCAGTTGCCACCCCATATCTTGGCGATATCCTGTTCGCTATACCTGCGACGGAGCAACTGgATGGTAAAGTTGATGAGTTCAGAAGAGTCGGCTAATCCGCAGATTCCGCCATCACCATCAAAATCAGTACCAAGACCCACATGATCGATACCCATGATGTCGATAGCATGTTCCAGATGGGCAATAGCATCCgTGATGTCAGCCTCACCCTCTTTGCGAAGGAAGCCGTGATAAAGTGTGGTATGGGCTACACCTCCTCTGGCAGCAAGCGCACGCATCTGATCATCGGTCAGATTGCGAGGCACATCACAGAGCGCCTTACTGCTACTATGACTGCAGACGATAGGCGTCTTGCTGATTTCCAAAGCATCATAGAAGCTCTTCTCGCCAGCATGACTCAAATCTACCATGATGCTCAGGCGGTTCATCTCCTGGATGACCTTCTCGCCAAAACTGCTCACACCATTGTGAGTATTGCAGCCACGGGCACTATCGCAAATATCATTATCCCCATTATGGCAGAGCGTAATATAGACGATGCCACGCTGGGCAAAATGCTTCACGTTGGCAAGGTCGTGTCCAAGCGCCAGTCCGTTCTCTATACCGAGCATGATACTCTTTCTTCCCTTCCGCTTGTCGCTATAGAGGTCGGCAGGCGTACGGGCGATACTCAGGTAATTGCTGTTCTTGCTCACAATAGTCTCTATCTTGTCAAAGATCAGGTCGGCATACTGGGTAGGACCAGCCACATCAAAATCTACCTTGCTGCTGAAGGTCTCACCCAACTTAGGCTGCGGCAGGTAAGCCACCATCGTCGTTGCATCCTGATGACCGTCGGTCATTTTATGCAAATCTACCAGAATACGGGAGTCGCGATGGTCGAAACAGATACCCTGCGGGAAGAACATCGGCGTATCGCAATGTGTATCAAGAATAAGGATGCGCTGATGCAACTGCTTCGCCTGATAAAACTCGGCAGCCTGAGCAGTAAGCCATTGGAAAATCTTCAGTCCGTCTTTCTCCAACCATTCCGGATGCCATTGCACACCGAGGATAGACTTGTACTCGCTACTTTCCACAGCCTCTATGATGCCATCAGTAGATTTGGCGATGCAGCGCAGTTTATTTCCCGGCATACTCACAGCCTGATGATGGAAGGAGTTGACAAAAATCTTCTCGCTATTATATATATTAAATAAGGTGGAACCCTTCACTATCTGCACACTATGGGTAGGTTCCTCACGCTCAGCATCCTGCGAATGCTTCACTCCCTGTCTGATGTCCTGCTCCACCTTTCCCCCTAAAGCTATAGCCAAAGTCTGAATGCCACGACAGATACCCAACATCGGAATCTGTCGATTATAAGCCAGGCGAACCAGGAGGAACTCAGCAAGATCACGCTCCCGATTGATATGATGGAGCTTAGGAGAAGGCTCCTCACCCATCCAGAGAGGGTTGTGGTCGCCGCCACCAGTAAGAATCAATCCGTCCAgATGCTGGAGCGTATTGACGATAACATCaGcATCaGCAACAGGAGGAATGATAACAGGAGTTCCGCCCGCAGCTATCACTTGTTTATAATATCGGTCACGAAGCGTAGCATCTATGCCCTCGTAaTTGGCGGTAATACCAATTACCGGCTGATGAGGAGCCTCGGGAAAAACAGAATATACACCTTGCAAGTGTGAATCCAAATCAAATGTTTCCATCTACTTATTTACATAAAAAAaGGATGTTTCACAAAGGAACCACTCACGACCGACTTAAGTCTTAACCTATGCCTCTCCTCGGTCATAAGTTGCAACACCCATGTGAAACAACCTTACCATTTATATTTACGTTAAATACTTATTCTTCTTCCAAAATAACAGGAATTTCTCGCTTGATACTCTGCTCAAGAGAAATCAGGGTCTCCGTAGAAACCACACCAGGAATAGCCTGCAACTTATTGTTGAGCAAATCCATCAGCTGCTCATTGTCGCGCGCATAAAGTTTAAGAAGCATGGTGTAAGAACCAGTAGTAAAGTGGCACTCCACGATTTCCGGTATATTCTGAAGGCGTTCTACCACCTTCTTATACATATTACCACGTTCCAGATTCAGACCCACGTATGTACAGGTAGAATATCCCAAGCTCTTAGGGTTTACGTCGAATCCACTACCCGTGATAAATCCTGCCTCCATCAAATGCTGCACACGCTGGTGGATAGCTGCACGGGATACGCCACACTCTGCCGCAACATCCTTGAAAGGAATGCGGGCATTCTTAGACAAGATACCCAATATCTTTCTGTCAAGATTGTCTATTTTCTCCATTTCTGTTGTTTTATGTTATTGTATCTTTGATGGTATCATCTTATACCAGATAGCAAAATTAGGAAAAACTATTGATATAAACAACAAAAAGCACGATTATTTTGCAATTTTCGTGCTTTTTGATAGTATTTATACGGATTTTAACAGAAAAATCGCTTTTATGGCATAGAAATTATAGACAATAAAAGCGTTCCACCAGTTTTTTACGATACAGGCGTCCCACTTTGACATAGCTTATGCCATCAAACGGCGGATAGAAGTGGCAAACATTATCGACCACCTCTATCAGATAATTCATATTGATAATAAATTTCTGGTTTACTTGCATAAATTGCTTGTCCACTCCCAACAGGTCATTACTCTTGATGGTCCGCTTCAGGCGAACAGGCGCCTTGCTACCAGCCACCACAGCCTCCCAACAACGCACTTCATGATTATACTGGAAGAGAACGATGTCACGCTTGTCCACCAGTTTGAAGTCTATAGTATTTGTATAGAGGAGAAACTTACCATTGTCCGACACTATTTCTTCCTGATCCCGTCCATCTGATTGCAGGGTTGGCAAAAGGGGCTGTTCGGTTAGTCGCTGCATGATGATGTCCAATTCCTTGTCATCGATAGGTTTCAATAGCACGTCAAAGGCTTTCTTCCTGAAAGCTGGCAACACAAACTCATCGTAAGCAGTATACATCACTACTCTACTGCGACCATAAGTAAAAGAATCGACTCGTTCCAGGAAATCTATTCCCGAAATGTCTGGCAACTGCACGTCGAGAAAGAGCAAGTCTGGTTGAAACTCACTCACGCTCGCCAGCCCATCTAATCCAGAGTGCTCTATGGCGACCACTTCTATCTCAGGGTATCTGCCCAACTTTTCTTTCAGATTTTCGGCAGCCTGCTTATTGTCATCTATAATGATTGTCTTCATCTTGCGGTTCTTCTGTCAAATAAAAAGTTTGATATTATCAGGAATAACTATCGTAGCAACGCATCCTACGTTTTTTCCGCACTCTTGCTCATTACTGAGCGAGAAGGTCATTTTGCTTTTGTTTCGCTCGTTGACGATGGCTATGGTTTGGGTGATAACACTCAGTCCTGTACGCTTCTTTCCTACGCTACGGATATCAAATCCAGGACCATTGTCCTTGACCTTGATGCTGGTTGCTTTTtCTTTCTTGTCTATCTCGATGTGAATAGACTTATGACCATCCCATCCCTTCAGCCCATGCACGAAGGCATTCTCCACAAGTATCTGAACGAACATGGAAGGAATGCGCACCCTATCGGCATCCACCGCTTTGGCCTGGTCGATGCGGAACTCGAAGTCATCGCCCATCATTTGTTTCTCCACATGGACGTACCGCTCCACAAAATCCAACTCTTCTCGTAACGTCACATCCAGGCGGCACGACAAGTCAAGGTTCGCCCTTATCAATTTTGTCAAGTCGAGCAATTCATTGGCATCCTGCTCATTCGACTTCAATATTTTACCATTGAGGACGTTAAATACAAAGTGTGGAGAGATGCGGTTGCGCACACTTGCTAACCTCAGTTGCATGATGCGCATCTTATCTTGTGCATATTGCTTGCGAGAGCGCATGAAAAGAAGGGCAAACATCAGAATGATGACCACGACCAGCAACACAGCGGCCACCGTGATGGTGTTGGCACTTTGGACAACTGCATTTTTATGCTCCATTTCCAGTCTATGGTGTAAACGAATGGTATCTTGCGCAAAACGGTTCATAATTTCAGAGGCACACATATTAAGTCGGTTATGTGCCAGAGAATCATCCATTTGGGCATCCGACCTAAGATTTTCATACGCTCCCCGATAGTCGCCTATTGACTCATAATACTTGCGAAGATAACGATTGCGAATTTGGCGAAGATTGAACTCCATATTGTCCAGTTTCTTCTCATGTTGCAATATATCTTTTACCTTTGCCATGTTTCCTCGTTTCACAGCTTGTCCGATACGGATGGAGTTGACATAGTAAATTGCCACATCGTTGCCATTCTTGGCAAACCATGGCTCTATCTCTTCGAGGCATTTTTCCGACCTAACTACATCGCCCAGATTGAGATACACATCTGCGAGGTTGAGCTTGCAGAGATACATGTCGAAGGTTTCCGTTTTATGGTGCTTTTCCAGAAAAGCCTTCAAGGTTAAAAACTTCTGGAGGGAAGCTTTGTAGTCCCTGGTATAATAAC
>contig00061
CCCAGGGCATCGCCCTGGGTATAATAGCAATCGGCAAGGCGCCCTGAACCAACGGTCACCGGCGCATAGCGGAAAGGTAAAGGGCAAAAGCTTTAAAATTCATCTAACTCAACTTTCGCAAATAGGGAAGTTTAAGAAGTTAAAGCCATATGCTTTACAGCTAAATATACAAACAATAAGGCTGTTGTCTTAACTCCTTTAACTCCCTTAACTCCTGAACATTTCCCTTACCCCCCAAAAAAaTAAACAAAAACCATTAATAAAAATGCAACTCAGACTATACGAAAAAGCAGAGCTTGCCATGCTCTACTTCCCCCATTCGACCCCCAAGGTCGCAGTCAACCGACTCTCACGTTGGATCAAGAACATTCCCGAACTCTACGTCGCACTGCAACGGTGCAACGTAGGGAAGAACTCTCATTTCTACAGCCGCCAGCAAGTAGATCTCATCTTTCAGTACCTTGATGAACCCTGAAACATGCTGTAGCAGCTCATGCTGCTACAGCTCTTTGCAAAGAACTGTCCGAAACTACTCCCGTCTTTCTTTTGCCATAATGATGGCTTTTTTCGAAAACCCACCAGTCCTCCCTTGCCATAATGATGGCTTTTTTCAAAAACCCACCAGTCCTCCCTTACCCTTAAGGGAGGGTCCACCTCTTTAATGGTAAAGAGGGACGGGGTGATTTTAGAAAAGAATTCATTAATACTAAGGAAATCAGGTGGGTTTTCGAAATCCCCTTCACAATCAATTGCGAAATGATGCAATCAAAAAGCATCATTTCGCATCATTTGGCACCATTTCTCATGACATGTTTTATTTGGCATCATTGCCAAATAAAATCATCGTATCTTTGCATTGTCATTCAGAGAGAATGAACTTAGTGCACTCAAGTAATTCATTAACCAAAATCTAAAAAAaCTATGATTCTCTACAAGTTAGTAAAAAACAACAACAAAAAGTTTCCAGGAACGTACGGCAAGTACTATGCCCGTCCTGCAGTCACCACAACCATCAGCATCGACCAACTCGCCGAGCACATGTCGAGCCACAACACACCCTTCTCGGCAGGAGCCGTACGCGGCATCCTCACCGACATGGTGAAGTGCGTCAAGGAACTCGTCCTCAGCGGCTACTCCGTGAAGATCGACGACCTCGCCATTTTCTCCATTGGCATCCGACCCAAGAAGGGAGCCGACACGAAGGAATCCTTCACCGTGGCAAAGAACATAGAGGGCGTCAAGCTCCGTGCCCGTGCCACAGGCAAGCTCACCAACAGCCGTCTTGACCTCGACGCCACCCTCAAGGATGCAGCCGACATCCTCGAAAGCTCTTCCACCACGAAGCCAGGCGGCACCACAGGCGGAGGCACCACTACCCCATCCGGCGGCTCTGACAGCAACCCTTCAGGAGGCACAGGAAGCAACCCTTCAGGAGGCTCTGACAATAACCCATCAGGAGGCGAGAATACCGGCGGCGATGGAGAGTAATGTCTTAACTCCTTAACTCCCTTTAACTCCCTTAACTCCTCGAAAGAAAAAaCATTAACCATTTAAAAaTTAAACCATTATGAAAAAGAAACATTAAAAAaCATCATCAACTTCGTCATCACCGTTCTCACCGCCATTGCCGGCGCCTTCTGCGTCACCAGCTGCGGCAGAATGTAGACGAACCACCCCATCGTTTGTTAaCCAAAAAaTCTGACGACAATGAAAAACCACCGTAACATCTCTCTCATCGTGCTGCATTGCAGCGCGACGAGAGTCACCCAGAGTTTCACCATCGAGCAGCTCGAAGCCTGCCATAAAGCCCGTGGCTATAGCAGCGTCGGTTATCACTACTACATCACCCGCGACGGCACCCTCTACCCCTGCCGACCCGAGAACGAAGTAGGCGCCCACGCCCTCCACTTCAACAAGAACAGCATAGGCATCTGCTACGAAGGCGGACTCGATGCCAAGGGTCGTCCTGCCGACACCCGCACCGAAGCACAGAAGATCACCATGGAAGAATTGCTCCGCAGCCTCTGCGTCGACTTCCCCGATGCCGAGATCCTCGGTCACTGCGACCTCCCCGGCGTCCGCAAGTCCTGTCCCTGTTTCGACACCCGCAAATGGCTCAAGGAGATCCATTTCCACATCTGAAACTCCTTAACTCCCTTAACTTCCTTACTCAAGTTTCGCAAGTGGTTTAAGTACGGGCTGAAGGCCCAAAAGCTCTTAGCCCAGGGCATCGCCCTGGGTTTTTtATGTTCGCAAACCTGGCGCCCTGTAAGGGCAAAAGCTTTACATATCGCAACTGATTTACCATTTTTATTATGTGTATTTTAAAGCTTTTGCCCTTACAGGGCGCATTGCTGACTGACCTCATACCCAGGGCGATGCCCTGGGCTAAGAGCTGCTGCCCCTTCAGGCGTGCTGGTTGCGAGGGCTTGCATACTGTGCTTCGGGCGGAGAACATTGGCTCAGGGCATGCTGATTCTATAAGTTTCTGACCATATAGGCGGTCTAAAAAGGCTGTTGTCTTAACTCCTTTAACTCCTTAACTCCCTTAACTTCCTTACATTTTTtCTTTtATCATGCCTCCTGCTCGTGAGAGTCGGAGGCTTTTTTTATCAAAATTAAGCCAATCTTTTTGCATATATCACATGAAAACATTATCTTTGCAGAAGATAAGCTGCACTCGGCAATTTGAAAGTAAATCTTTCATTGCGCTCATTTGCATTATCTTTGCAAAAGATAAGCATATTAATCAAGGAGAACCAAACATGACAGACATCAGCAACAGAAAGCTGCCGACAGGCATTCAATCGTTCAAAGAAATCAGAGAAGAAGGTTATCTTTATGTAGACAAGAGCGACCTCATCTGGCATTTGGCGAATCATGGCAAAAAGTACAACTACCTGAGCCGTCCCCGCCGTTTCGGCAAGTCAATTCTTATCAACACACTACAGATGTACTTCGAAGGGAGAAAAGAACTCTTCGAGGGACTGAAAATCATGCAGTTAGAGAAAGAATGGAAACAATATCTTGTCATCCGTCTCGATATGAGTCTGGCAGGAGCCGAACCGAAAAGAGTGTGGAGTTATCTTGACAATGTTTTTCACAACCTTGAATCGGAATACAACATTGCTGTGCGGCAGGATAGCTCTCTTGCCGTAAGATTCCAAAACATCATTGAAGGTGCATACAACAAAACCGGCAACAAGGTAGTCATTCTCATCGACGAATACGATTCACCGCTGCAACATTCATGGAAGACGGAACATCACAAAGCCTGCACCGAAGTCTATCGCGATGTCTTTGCAGTACTGAAGGCCTGCGACGAATACGAGAAGTTTGTCTTCATCACGGGCATCACAAAATTCACGCAGATTTCACTTTTCTCCGTGCTCAACAATTTGACCAACATCAGTTTCCTGCCAGAATATGCAACCATCTGTGGCATCACAGAAGAAGAAATATTAACAAACTTCAAGCCAGAGCTGGAGAAAATGGGCGAAGTCAACAACTGGACACTTCAGGAAACTCACGACAAGTTGAAAGCCTATTATGACGGCTACCATTTCAGCCGCCGCAATATGACAGACATCTACAACCCCTATAGCCTGATCAACGCATTGAGCACACAAGAGCTCAGCAATTACTGGGCAGCATCAGGGGCCACTTCGCTGATACCGAAATTTGTCGACAACATGGAGCTTCGATTGAAGAACTTCGAGAATTGCCGTATCATGCGAAACACCTTAGAGACATCCGATGTCAGTGCAGGAGGTTCCGAGCTGTTCCTTTACCAGTCAGGCTACCTCACCATCAAGAAATACGACGAGTTTGGCTATACACTTGGCTTCCCCAACGAAGAGGTGAAACAAGCCCTTTACGACCAGGTTCTCCCATCCCTCGCCCTCCGTTCTGAGAGCGACCTCCAATCGCTCCAAGCCAACCTGTACGCCCAATTAGGGACAGGCGAGACAAACGAGGCAATGAAGACCCTGAAGGCCTTGATAGCCGACGTGCCGTACAGCAATAAGAAACTCGCCTCCATGGACATGGAAGAGCGTTATCGTCTCATTATCAGTACCATCCTCAATGCCATTGGACTAAAGGTAGAAGTAGAGAAAATGATTTCCACAGGTAGAATCGACATGACAGTACAGACCTCCCGCTATATCTACGTAATAGAATTGAAATTGCAAAACAACGGAGGCAAGTCTGCTGCCACTCATCAGATTTTCGACCGCCAGTATCTGGAACCTTTCCTTGCAGACAGCCGTCAGGTCATCGGATTAGGCCTTGAGCTCGACGATAAAGGCAAAGGCCTCGTAGATTGGCAAGAAGTCCAGCAGTAATTCCTGCATCAACAAGCACCCATCAGCAGCAATCAAGCTTCGAGCACCCAGCCAGCATCGGGCAAATAGTAAGCAAGCACCCAGCAAGCATCGAGCAAACTGTAAGCAAGCATCAAGCAAGCACCCAGCATGAGCAGCAAGGAGCAAGCTGCCCATAACCAAGTCCTTGAGTGAAAGCGGGTTCATCCCCGCACAAAAAACCGCAGCTCCGCTGCTGGCGAAGACCTCTGATGGTCCGCCAACCTTATAGCGAAGCGGTTTGAGCACCGAGTAGGGCGGTTTCCTCTTCTTCCCTGAGGGGAGAAGACCGAGATGAGAGGTGGACCCTCCCTTAAGGGTAAGGGAGGACTGGTGGGTTTTCGAAAAACCTCTTATTATGGCTAAAAAAGGACAGGTTGATTTTCTAAATAAAATCCCCCTCTTTTAAGAAAAAaTATTATTTTGTCATAGCCAAAAACTATGACAAAATAACATTAGAATAATAAAACATTCTCTTCCGCAGCCATACCCATGTCCTCCCTTTCCGGCAGCCTGTATCTCAGGTCCCTGTCCTGGATGAAGATATGGTTGAGCGTGTACTCCAGCGACTCAAGCGTCTTCTCTCTCCTCTCCCCTTTCAGTTCACACTCCCAGATGGTGATGCAGTGCCACCTCATCTTTGCCAGCTGCTTCTGTTCCTCCCGGTCTCTCTCCTTGTTGCGTGAGATTTTCCTCTCCCAGAACTCCGTATTCGTCTTCGGCATCCTGAAGTATTTGCATCCTTCGTGACCGTGCCAGAAGCATCCGTTCACGAAGATGCACGTATGGTATTTGCGCAATACGATGTCTGGGTGTCCAGGCAGCCTCGGGTTATTCACCCTGTACCTGAACCCCCTGCTCCACAAGTATTTCCGCACCAACATCTCCGGCTTCGTATCCTTGCTCTTAACGGCCGCCATATTCTTGTGCCGCTGCTCTATGGTCAAATGGTCTGACATTGGATATAAATCTTACGATACAAAATTATATTCTATATTCCTTCAGTATTTCTGCTGTTGTAAACAGAGGTTCTCCAGGAACATAACTCTTAAACTTCTTCAGATGGGAAGTCCTGTAATTTAAATATTTGCGCTGCAAAGATACACTTTTTCGAGGATAAAAACAAGAGAACAACACACTTTTTCAGAGGATAACAAATGTTAAATCATACACTTTTTCGATGATAAGAAGGAAAAATCATCCTCCAAAAACTTTAATGACACTTAATGACACCTGAATCAACAGGAAATGCATTTTTGAATATAAATATACCAAACTTTTTCCCCATTTTTCTTTCTTATTTCATGATATTTTCTTATTTTTGCAGCAAAACAAAAATAAGAAATATGACACAAGAAGAACAATATAAAAGTTTTATCAAGTATTGCACAAAAGCTGGCAAAAGTATTAGCAACTATAGCGATTTTAAGCGTATAAATGAGACTATTGCCAAAATCAAAGGAGTTGAAAAATATGATATCTACTCTTGCGTACATACAAAAGAGTTGCAAGATATGATAGACTTACTTTATGAAAATGAGGAATTCAAAGCATATAATACTAAAGGCGGTAATCAATATTCTAACGCCTTAGAAACATACTTAAAATTCCTTCATGCTAAAGAAATTTTTGCAGAAGAAACAAAGCCAAAGTATTCTCCAATTCTTTCCTTACAACAGATTTATTATGGTGCTCCCGGCACTGGTAAATCAAAGGCTATCAAGGATTTGACTTTCGGAGAAAGCGTGATTCGCACTACATTCCATCCCGATTCAGACTACGCCTCTTTTGTTGGAACTTACAAACCTATTACAGAAGAAGTGGTACTCCGAGATTGCTATGGCAAAAAGGTCATTGATGACGAAACAAAGGAAGTCGTAAAGGAAGAAAGAATTGCCTATAAGTTCATTCCTCAGGCTTTTCTTGAAGCCTATGTTGAAGCGTGGAAGAAACTTGGATCCGGCAAAAAGCAATATCTTATTATCGAGGAAATAAATAGAGGTAATTGCGCTCAAATCTTTGGTGACCTGTTCCAATTGCTTGATCGCAACGAATATGGTTTTTCAGATTATCCTATCGTTGCAGATAAGGATATGCAGAAGTATCTCGAAAAGGAATTTGAAGGATGGGAGATTACGAATAAAGACGAAATCAACCAGCTCTATGGCGAAGCCAATATGGTAAACCTCATCATGAAGGGAGAGCGCCTTGTTCTGCCTTCAAATCTCTATATTTGGGCTACAATGAACACCAGCGACCAGAGTCTCTTCCCTATTGACTCAGCCTTTAAGCGCCGCTGGGATTGGAAGTATGTGCCTATTCGCGAAGGTCGTGACAAAGAAACCAACACTCCTCTCAACTGGTACATCAACACGGGAGATAAGCAATACAATTGGTGGTCATTTATCAGCAAGGTTAATAAGCTGATTGGTTCACTTACCAATTCAGAAGACAAGAAACTCGGCTATTTCTTCTGCAAGGCAAAGGATGGCGAAATCGATGCCGACTTGTTCGTTAGTAAGGTTATCTTCTATCTCTGGAATGATGTGTTCAAGGACTATGGTTTCGATGATAAGGACTTTCAGGATGTAGAAGGCAAGATTCTGTCTTTCGATAGATTCTATGAGGATAAGAAAGGAATAACTAACGTTGATATAGCTATCGTTGAGCAGTTCTTGGATAATTTGGGAGTAGAAAAGGCTTCTTTTAATAAAGAAGAAGAGGATGTAGACGATGAAGATTCTATTGAGGAAGAAGAATCCTCAAATAGTACTACTGAAAAAAGAAGCAGAGACAATTCACATTATACTATTAACGGACGAGGCGACTATAAGAAAGGTCCATTAGCCCTTGCTGTATTACAGAATTACACCAATCGTAATCCAACAAAGACAGTAAAGGAAATAATGGAAGATTGGGCACCAGTTGTAGTAGCAAATGTCCCACACATGCTCGAAACACAAGAAGAGTATAACACAAGAACCTCAAATTCAAAAGATAAAAGCAATCGTAGCAGAGCCAATATCGTAAAATGGGGCAACAATAATGTTATCTATATTTCTACAGAATGGAACATAGATACCTTCTCAGAGTTTATCCAAAAGGTAAATGCGCAAGATTGGGGTATTAACATTGAGAAAATAGAAGAATAATCAGATAATGAGAATCCTCATAGAAGAACATCAGTATCAGGCTGAACAGATTAGGGATGTCCTGCACGGCATCGACGCCATGCAGGACATTGATGGCAACGTCAGCATCAACTACGTTGGGTATTACTACAATACCCAGCTCAACGATTGCGTCTTTATTTTGCCGAAAGTACTGCTCGAAGACACCCCAGAAGGCGAAAAAGTATTCGGCAAATACGCCCCGGAAACCATCGTCAACCTGAACCAGAACAACCCACTCTCTCAACAGGAGAAAGACTTCATCTATGAGTTCTCTGTCTGGATTTACCGCACCATCGAGGTTTACAACAATACCACCAGAAACGGCATTGTCTATCACCAGAAAATAGCGTGCCTCGGTAAAAGTAACAGACAAATCACTAACACATTCCTCGATATTCTGCTGGCTCTCATCGACTTCAACAAGCATAACCAGGATTTCATCTTCTTCATCCTGAAGAACATCCATTCCGGTTACAACCGCATTCATTGGTCAAAGACTATATCTACCACAAGAGCCATTGTCTGCAAAAACAGTCCTGTTTATACCAATCCTGTTAACAGGAAGAAACAGATTAACTTCGATGAAGAATTACTGATTATTTTCTTTTCCATCCTGAACTATATCAGCGAAAGATATGGTTTCACCAATCATATCAACTGCAATTTCCAGTTGATAACAGGCTATCGTTTCAAGACTTATCTGGATGGATTAGGAAAGACCAGACTCCTCCAGATAAAATATAAGTATTTTTCTGATAAAGCATTATATCTCTGGCAGTTGTGCTATGATTTCTTTGACAATGCCAAGCGTATGAATATCCAGCAGGAACGTAAAGAGTATCTTCTGGTTAAGAGTTTCAATATCGTTTTCGAAGCCATTATTGATGAACTTCTGGGAGAGAAGAACATTCCAGCCGGTCTGAAAGAACAGGCTGATGGAAAACGTATCGACCATTTGTACACCTACCAGAACCTGATTACAAGCAAAGAGCCAGAGCCTGTTTATTACATCGGCGACAGCAAATATTACAAGCTAGGCCATGCCATCGGAAAGGAATCTGTATATAAGCAGTTTACGTACGCCAGAAACATCATCCAGTGGAACTTGAACCTCTTTATGAACGACGATAAGGACGATGAAGAACTGCAATACGATAAGCGTAATTTTGGCAACGTTCCGAAGCTTCGTGACGATTTGACGGAAGGCTACAACATCATTCCGAACTTCTTTATCAGCGCAAAGATGGCTGAGAATCTCTCTTTCTCAGACCAGATTTCGTCAACCAACAGGGAGCAGAAGTGCTTCAACACCCAGCATTTCAACGACCGCCTGTTCGACCGCGACACCCTTCTCGTCTTCCATTACGATGTCAACTTCCTCTATGTTGTATCTCTGTATGCCCGTCATAATGAGCACCAGAAATTCTCGTGGAAGAACAGAGTTCGCAAGATGTTCCGTGATGAAATCCAGAAAATGCTGGATGAAAGATATGAGTTCTATCGCCTCACGCCAAAAGAAGGTACCCAAGTAGAAGAATTCGTCAGCAGGCATTTCAGAAAGCTTATAGGCAAGATATTCTCACCATCGAAATCCTATGATTATCTGATACTTGCGCTCGAAAAGAACGATTCTGACGAGAAGCAAAAAGAAGAGATAATAGACGTTATCAAGGAGAAATTCCATATAGAGAAATTCGCTTTATCGGATAATGAAGGAAATGACTAACAGGTACTCAAGTCAGGCGTAAGGAAATACACAACCCGCTAGGCGTTCTTTGCTGACATCTGACGGGCTTGACTTTTCGCTTTTACCTTTTAAAAAGTCTTTTTTGCGCATATTTTTCAGATATAATTTGGTGCTTTCAGAGAAAAAGTGTACTTTTGGAAAGATATTTAATTGAAAGAAAAGATTATGGCAACATTACAATACCAGCAAGTAATGGGCATTATAACATATTTGAGTTTCCATTATGCGACTTATCTAAAACATTTAAATTAGAGGGGGACAAATTATGAAAACAATAAAGGGGATTGGAATAAAGAGCCGAAACTTCGATAAATTTAAGAAAGTAGCCGATCTCATCTATTTTGATGGGGCACTATTGTCGCACTATGTAACAAACAACGGCGACAACTATCTCTTCTATTGGATTGACCAAGATGATACGGACAATCGCTGGATGTTCATCAGAATCGATTACGACATGATACAAAAATACATCAAGAAAGAGTTGACTTTGCGCAAAGTACTGAGTTCGCCATTAGATGACATAGTATATACTGTAGATATAGATATAGAAGGAAAACATCACAACTTCCAGGCACACTCTATAGAAGATCTTCCAAAAGACTATCTCCCTGCCGAAGATTCTTATTACGAATTTGAACCAGAAGATGTCAACAAAGAGAATATGTCTATAGCAGAAATGAGTGGCAAGAAGCTCGATTGGTTCCGCAAGGTCTGTGCTGCGGTTCTATAACTCTTAGCGTGATATTTTTCAAGAAACGAGCAACGCACTAACTACCCCCACATCCGCAGCAGCCCAGTCGAGCTCTTTCAAACTTCGGACACTTAATGACACCAAACCTTAATGCTTCTTACGTCCAGAATTCGGAGTCGCCAGTGGGTAGCATCTCGCCTCCACAACGGGGGCAGGTGTGGTGATCCCAGAGGTGTATGCGGTCGGAACCGCAACGGAGGCAGAGTCTGCCTACAAGGGAGTTGAAACTGGGGGCGGCATCTCCTATGACACCGCCTACGACAAGGGGGACTATGTTGTGGCAGTCGGGGCAGGTCATGGCTTCTATGTGTTGGCCCATGAAGCCACGGCCTTCATATATGTCCGTGGCGTAGCCGCATTTCTTGCATTTATATTTGCTTTTTCTTGACATAAAaGTGTTTTTTTtGTTTTTTtCAAAAAAAaCTAAAaGGCTTTTCTTAACCATTAAAAAGGTATTTTTTCGAAAACCCACCAGTCCTCCCTTACCCTTAAGGGAGGGTCCACCTCTCATCTCGGTCTTCTCCCCTCAGGGAAGAAGAGGAAACCGCCCTACTCGGTGCTCAAACCGCTTCGCTATAAGGTTGGCGGACCATCAGAGGTCTACGCCAGCAGCAGAGCTGCGGTTTTTTGTGCGGGGATGAACCCGCTTTCACTCAAGGACTTGGTTGCGGGCTGCTTGCTCGATGCTTGCTGCTCATACTGGGTGCTTGCTCGATGCTTGATGCTTGCTGGCTGCTTGCTTGATGCTCGATGCTTGCTGAGTGCTTGCTTGATGCTCGATGCTGGTTTGCGGGGGGCTGGTGATTACTGCCGAGGGTTATTTGGAGAGTTTCTCGGTCAACATGTTCTTGAGGAAGAGGGTGTTGCCGAGGATGTAACGACGCCACATGCGGCGAGGCTCTTTCAGGAGACGGTAGAGCCATTCGAGACCGTGGTTCTGCAACCATAAGGGGGCACGCGCTACGGTGCCGGCAAAGAAGTCGAAGACGGCTCCGATGGTGCCTACATGACAGTGGATGTCGAGCTCTGACCAGTGGGAATAGGTCCACTTCTCTTGCTTCGGAGCTGTCATGCCTATCCACAGCAGGTCGGGATTGGAGGCATGGATGGCGGTGATGATGGCGCGGTTGTCCTCGTCGGTGAACTCGGGCTTGTAAGGGGGTGAATAGGTGGCTACCTTGAGATGGGGATATACCTCGGCGGCTCGCTTCACTATCATGTCGAGTACTTTCTGAGAGCTTCCCATAAACATCACAGTCTTAGGACTTTCGCCTTTGGCGGTTGATGCTTCACTCTCACGTTCAAGACGGTTCATCTCGTAGTCGAAGAGATCCCAGCCTGCGATGCGCTCACGAGGCTGCGACTTCGCTCCTATCCATCGGCAGGCTTTCACGATGCTCACTCCGTCGGGGATGAGTACGTCACCACACGACAGGGACTCGGCAAAAAGAGTATCCTTCAGGGCTGTGTTGTAGGAATGGGCGTTGATCGTATTGATGAGCAGCTTGCCCTCGGGGAGGGTGGATAGCTCGGCCTTGCTGCCTAATATCGTTAATGTCTTCAGTCGGAACATATGTCTTTGTGTTATTTGAATTGATATTCTTAGACTCGACAAAGGTATGGCTTTTCTATGAGACTGCCAAATATTTATTAAGAAATCAGTGAAAAGAGTAAGAATGTTTGGCTAATTGAAAACTATTTCCTATTTTTGCAAAGAATAATGTGGAGGAGGTTTCAAAGGAGATTACAAAGGAGTTAAGGAGTTAAAGGAGTTAAGACAAATGCTTTAGTGGGCAATGATTTCTCCAAGGGGAGTTATGAGCTTTTAAAGCTTTTGCCCTTACAGGGCGCATTGCTCATTGGCATAACAACCCAGGGCGCTGCCCTGGGCTAAGAGCTTCTGCCCTTTCAGGGCGTGCTGGTTGCATGGGGCTGGTATTCGTGCTTCGGGCGATGAACATTGGTTCAGGGAGTGCTGATTATAGTAGCTTCTGCCCTTACAGGCGGTATAAAAAGGCTGTTGTCTTAACTCCTTAACTCCCTTAACTTCTTAACTCCCGAAAGTCGTGGACTTATATAACTTCTGAACTTGAGATAATAAAATAATATAATATATATGACACAGCAAGAAATGCTGATGAGGCAATGGGTGGATAAACTGAACCAGGCCTCGGAGGCTTACTATAACGGTAAGGGGGAACTGATGAGCGACTACGAATGGGACGCTCTGTTCGACCGGCTGAAACTGATGGAGGAGGAAACGGGTATCACCCTGCCCGACTCGCCTACTGCCAAGGTGTCGGAAGACAACGTGGCGGGACAGAAGGAGGAACATGAGTTCCCTGCCCTGTCGCTTGCCAAGACGAAGAGTGTGGCTGAACTGGTGAAATGGGCTGACGGAAGGTGTATCTGGCTGTCGTGGAAACTGGACGGTCTGACTCTCGTCGTGACCTACGACAACGGTAGGCTGACCAAGGTGGTGACTCGTGGTAACGGGCACATCGGTACCAACATCACTCATCTGGCACCTGCCATCGCGGGTATTCCTCTACAGATAGACGAGAAGGGACACTTGGTGATTCGTGGCGAGGCGGTGATCTCCTATCCTGACTTCGAGCGATTTGTGTTGGAGACGGAGGGCGACTATGCTAATCCACGCAACCTGGCTTCGGGGTCGCTGGCTCTGAAGGACATCGAGGAGGTGAAGCCTCGACATCTGCAGTGGATTCCCTTTACCTTAGTATATACGGAGCACGACATCACTTCGTGGGGCGAGAGGATGGACTTCCTCGTTTCGCTGGGCTTCAACCCCGTGGAGCGCGAACGCATCGACCTCCCTACTGCTGAGAATATCCAGGCGGTGGTGGACCTCTTCACCCACAAGGTGACGAACAAGGTGTTCCCCTTCCCTGTCGACGGTCTGGTGATTGCCTACGATGATACGGCGTATGCTGCTACGGGGTCGGTGACCGGCCATCATGCTACACGTGCGGGCTATGCCTTTAAATGGCAGGACACGCATGCCGACACTACCCTGGACCACATTGAATGGTCGTGTGCCGCCAATACGATTTCGCCCGTGGCTGTCTTCACGCCTGTGGAGTTGGAGGGTACTACCGTGCAGCGTGCCTCGCTCTGTAACATCAGTGAGTGTGAGCGACTGGGCATCGGTGGCAAGGGTACGCGTCTGCAGGTAATCAAGGCCAACAAGATTATACCGAAGGTGATTCGCATCACAGAGAAGGTGGGTGTGCTTGAGGTACCTGAGGTGTGCCCTGTATGTGGTGCACAGGCGGTGGTGACGGAGAGTGAGAGCGGCACGAAGACGCTGCACTGCACCAACCCCGACTGTACGGCCAAGCAGCTGAAGAAATTCTCGCGATTCGTGAGCAAGGAGGGCATCAACATCGAGGGCATCTCGGAACAGACGGTTTCGCGATTTATCAACTGCGGTTTCATCCACGAATATGCCGACTTCTATCATCTGTCGCAATACAGCCACCAGATTGCTACCTTCGAGGGGTTCGGCCGCAAGTCGGTGCACAACCTCTTGGAAAGCATCGAGAAGAGCCGTACCACCGACGGTCGTCATCTGCTCTATGCGCTCAGCATTCCGCTGTGTGGCGGAGATGTGGCGAAGAGACTGCTGGCAGAATATCCGGTGGCAAAGCTCATCGAGGTGGCACGCACGGCTCTCTTTGACGACGAGCTGGCAAGCATCGAGGGTATCGGACCGGAGAAGAGTGCTAAGTTTATCGGCTTCTTCCGCGACGACAAGAACTTCGGTAAGGTGCAGCGACTCCTGAAGGAACTCGACATCAGGGAGGAGGAGCCTCAGGAGAAGGGTTCGATGTGCGAGGGACTGACCTTTGTGGTGACGGGCGACGTGCACCACTACAAGAACCGCAACGAGCTGAAGGCTTACATCGAGCAACAGGGCGGTAAGGTGACGGGAAGTGTGAGCAAGAGCACGTCCTTCCTGATCAACAACGATGCTGCCTCGGCAAGTACCAAGAACAGGAAGGCGCAGCAGTTGGGCATTCCTATCATCACGGAAGACCAATTCGTGGAGCAGTTTACGAAAGAATCATAACAACGGATTGATAATATACTTATAACAACATAACATGTACATAGCAATAGCTGGCAACATCGGCAGCGGAAAGACGACACTCACCAATATGCTCGCAAAGCATTATGGATGGAAGAAATTTCTGGAGCCTGTAGATGATAACCCATACATCGACGACTACTACAAGGACATCTCGAGATGGGCGCTCAACCTGGAGGTGTATTTCCTGAAACAGCGCTTCAAAAACCTGTTGGAGATAGAAAAGAGCAAGGAGACCATCATACAGGACAGGACCATCTTTGAGGGCGTGTATGTTTTCGCTACCAACAACAAGAATATGGGGAACATGGACGAGCGGGACTACGATACCTATATGGGACTCTTCGACTCGATGATGCAGGTGATCAAAATGCCTGAACTCATGGTGTATCTGAGAGCTTCGGTTCCGCACTTAGTTAAGAACATTCAGAAGCGGGGACGCGACTACGAGCAGCAGATGCCCATCGACTATCTGCAGGGCATCAACAACCTTTACGATGAGTTTATATACAAGAAGTACAAGGGTAAGGTGCTGGTCATAGAGGTGGATAACCTCGACTTCGAACACAACCCCAGGGAGTTTGGCGAAATCGTCGACAGAATAGACTCGCAACTCTTCGGACTCTTCTCGAAGGAGGAGGAGGAAAGATAAATAATAACCATCATAAAAAATAAATAAAGAAATGCATATAGCTATAGCAGGCAACATAGGAAGCGGAAAGACTACGCTCACCAAACTACTCAGTAAACGTTACGGTTGGAAGCCTAACTTCGAACCTGTGGACAACAACCCTTACCTCGCTGACTACTACGAGGACATGAAAAGATGGTCGTTCAACCTGCAGATCTATTTCCTGAACAAGCGCTTCCACGACGTGGTGGAAATTGCACAGAACAAGGAAACCATCATCCAGGACCGTACTATCTTCGAGGACGCTAAGATTTTCGCACCCAACCTGCATGACAAGGGACTGATGAGCGACCGTGACTTCGCAAACTATACTGATCTCTTCGACCTGATGATCAGTTTGGTGAAACTGCCCGACCTGATGATCTATATCCGAAGCAGCATCCCTACACTCGTGAGTCATATCGAGAAGCGTGGACGTGACTTCGAGAAGAGTATTCGTATTGATTATCTGCAGGGGCTCAACGACCGCTACGAGGAATGGATCAAGGGGTATAAGGGGAAGCTGATCATCGTTGATGGCGACAACTTGCACTTTGAGGAAAATCCTGAGGATTTCCGCAAAGTGACGGATCAAATCGACGCTGAACTCTTCGGATTGTTCCCAATGTAACAGTGATAATGAAACCTCGTTTCTCTTTTTCCTTTAGAGAAACGAGGTTTTTGTTTCTCGAAACTCCACCAGTCCTCCCTTAGCCTTAAGTTTTTTtCGAAAACCCACCAGTCCTCCCTTAACCTtAAGTTTTTTTTCGAAAACCCACCAGTCCTCCCTTACCCTTAAGGGAGGGTCCACCTCTCATCTCGGTCTTCTCCCCTCAGGGAAGAAGAGGAAACCGCTCCTTCTCGTCGCTCGTAACCATTTCATTCTATGGTTGGCGGACCATCAGAGGTCTTCGCCAGCAGCAGAGCTGCATTTTGCGGTATGCGACCGCATGGACACGAATCGCTTACGGACTGCAGAAAGGCCATGAAGCCCATAGCAGCACGCCCTGAACCAACGGTCACCGGCCGAAGGGAAAGGTAAAGGGCGTGCTATTTCTGTGAGCTTCTTGGTCTTCGGGGCGTGTTGCTTATATGGACTTTTAATTACCCAATACGCCCTCCTGTAGGATTGAAATTACCCTGCACGCCCTGAAGGGGCAGAAGCTCTTAGCCCAGGGCAACGCCCTGGGTATAATGTCAGTCTGCAATGCGCCCTGTAAGGGCAAAAGCTTTAAAAAACTACTTCCTTAACGCGATATTATAATTATAATATTGTGTATTGCCTGTGATATCCTCTTTCACATGGATGAAGGGAGGAAACTTGACACTCTCTTGCTTCGCAATGCCCTTGGTCTCGAGAATGACTAATCCTGGAGCGGGAGACTCGAAAGAATCCAACTCGAAGTACTGACCCTTCCAGATGAAACTCTTGCGATGCTTGCGGATGGTGACACGATAAGGATCGGCCTGCTGAAGCATGGACTCGTAGAGATTCTTACCTATCTGGCGCTCCGTCTCTATCTGCTCGTTGGAAGGAAGCAACTTCTTGGTGGTATGAACATACACTGTCTTGCCCTCGAAGACACGCTTGCGAAGACGTACCTCGCAACCTGGTTCGGTGGTAAGATAAGTCTGTACGATGTCGCTGTCGATGCTTCCTGCTATATCGCCCGTCACCTCGACAATGTACTTACGCTCCTCCTCCACGGGCTGAGGAATACCCAGCACATTGCTAATCTCCTTGAGAACACGGTTCAACTTGTTGTTGAAGTCGTCGTGATTGTTGATGACACGCAGATGAGAATGACCCGTCCAGGCACTGATAACCTTCTTGTCGAGTTCGCGGGCTATCTGCAAACCTTGTTCATCGGCACGCTCCAAGCGCTGAGCATTGTTGCTCGTGGTATAAAACTGCTCGGCGCCATCGGCTGCTGAAACAAGATGGAGTACGGCATCGTAACGCTCATCGCGTAATTGGGCTGTGGTATACCCCAATTCTCCGATGATACGGTTCCAAAGCTCGGGAGTGAGATACGAAGAGATATCCATCGCACCACGGTCGCATACGATGATGACTGGCTTGTCTATCGTCTCTGCCATGCGCATCATACTGTCTTCTAAAGCCAACTGTATCTGGAGCGTAGCCTTCTCGCCCTCATAGAAGAACTTGGCGTTGTCGGTAAGATAGTTCATACCTGCCTGAGTAAACATGGTAGGTACCTCGGGAATGGTGAATACCTTGTAACCCAATCCCGAGAAATGCTCTATGATGCGTACTAATGCTGTGGTCTTGCCTGCGCAAGGACCGCCCGTAAGGACTATTTTCTTAATATTATTCATATGGTTTGCGTATCTTTTTCTGCTTAACATTTGCAAAGTTAATGCAAAATTCTGAGGTAACGAAAAGATTGATACTATTTTTATTCATTGTCATGAAGATTTGACAAAATCAGGCTCTTAACAAAATTAAATCACACATTTATTTTGATATTTTACCGATTTGATGTATCTTTGCAAAGTTTATTAGATTATTTTGAAGCAAGATATGATATACTGTATTTCCAAAAAGTTAGAAATATCCGCTGCCCACTCGCTCCAGCTCAGCTACGAAAGCAAGTGCAGCCGCATGCATGGACACAACTGGCAGATAGAAATTTTCCTCGTCAGCAGGGACAAACTCAACGAGGACGGAATGGTGGAAGACTTCACTCACATCAAGAAAGTCATACACAGCAAGATGGATCATGCTAACCTCAACGAGATTTTCGACTTCAACCCTACTGCCGAGAATATCGGTAAATGGATTGTCGAACAGTTCGACGCATGCTACAAGGTTAACATACAGGAAAGCTTCGGAAACAAAGCTACTGTCATCGACGAGAACAAAATAAAGGGTATAGAGTTCATCGTCAAGTAACACTGACTGACCGCAGATATTCACAGATAACAAAGAATGAAAACTTACAGAGTCAACGAGATATTCTACTCACTACAGGGTGAGGGAAGATGGACTGGCAGACCTGCCGTCTTCGTAAGAATGAGTGGGTGCAACTTGTCGTGTCCTTTCTGCGACACCGACTTCACGCACTATAAGGAGATGACGGCACAGGACATCGTGGAGCAATGTTTACGCACGGGAAGTGAATGTCGGTTTATCGTGCTGACGGGAGGAGAGCCCTCTCTGCAGACCGACGACGCCCTCATTGAGGCATGGCATCAGGCCGGCTACTATGTGGCTGTGGAGACCAACGGAACGCATCTGCTGCCACAGGGAATAGACTGGATAACCTGTTCGCCAAAGAAGGCCTTTGTAGAGACTCAGGCGGCTGTCGTCCTCCCTCATGCCAACGAACTGAAACTCGTTTTCGACGACAAGCATCCTGTGGACTGCTGCCATCTGAAGGCCGACTACCTGTATCTGCAGCCTTGCGACACAGGCAACGATGAGCAGAACGCCATCATCATGAAGCATTGCATCGAATACATCAAGCAGCACCCGGAATGGCAACTCTCGCTGCAAACTCACAAAATAATAGGAATTCAATAAAACTCAATTAAAATATGGAACATATCAAAACTCTCATTATCGGAAGTGGACCTGCTGGTTATACAGCTGCCATATATGCTGGTCGTGCTGACCTGAAACCTGTACTTTATGCCGGTTTGCAACCAGGCGGACAGTTGACCACCACCACCATCGTAGAAAACTTTCCTGGCTATCCCAATGGTGTGGACGGCAATCAGATGATGATGGACATGCGTGAACAGGCTGAACGATTCGGAACTGAAATGCGCGACGGAAGCATCACTCACATCGACTTCGAGAACCGTCCTTATCGTGTGGAAGACGAAGACGGTAAGGCTTTTACAACCGACACCATCATTATTGCCACAGGAGCCACAGCCAAATACTTGGGGCTTGAAGACGAGGAGAAGTATAAGGGACAGGGTGTATCGGCATGTGCCACCTGCGACGGTTTCTTCTATCGCAAGCGTACGGTGGCTGTTGTGGGCGGTGGAGACACGGCCTGCGAGGAAGCTCTCTATCTGGCAAGTCTCGCCAAGAAGGTGTATATGATCGTGAGAAAGCCTTTCCTGCGTGCTGCTGAGATCATGCAGCAACGAGTCAAGGAAAAGGAGAACATCGAGATACTCTTCGAAACCAACACCACGGGGCTCTTTGGCGACAACGGTGTAGAGGGTGCCCACCTGGTACGTCATCTAGGCGAACCCAACGAGGAGGCCTTCGACATTGCCATCGACGGGTTCTTCCTCGCCATTGGTCATAAGCCCAACACCGAGCTTTTCAAGGGCCATATCGATCTCGACGAGCAGGGATTCATCAAGGTGGTTCCGGGCACTGCCACCACCAATCTGCCCGGTATCTTCGCTGCAGGCGATGTTGCCGACCCCGTTTACCGTCAGGGAGTTGTAGCTGCAGGATCTGGTGCCAAAGCTGCCATTGAAGCCGACCGCTATCTACAAAAGCTTTAATGGCAAAGGAGTCTCATGACGCGCATAGAGCAAGAAAAGAAAACGGTAAGCCAAATGGTGGAGATATACTGCCATGGCATGAAGCATACGAAAGAAGGACTTTGCGAGGAGTGTTCGGCCCTACTCGACTATGCCTACACCAGATTGGAGCATTGCAAGTTTGGCGAGAAGAAGCCGACTTGCAAGAAATGTCCTATTCACTGCTATAAGCCTGACAGAAAAATACAAATGCAGGCTGCTATGCGCTATGCAGGCCCCCGTATGTTGTGGCATCACCCCATTGCTGCAATAAGACACATGATGAATGAATGGTAACATCCAGACATTATTCTGTCGCTTTCAATGTATAGATTTCGCTGGGCGTCTTGCGCTTCAGCACTTCGAGCATGAAGTCCTTGCCTGCCACGATACCATAGCTACGCAGAATCTGTTCTACAGTCTTGCGTGCCAATTCTGGATGATTGTTCTCCTCGCTCAAATGGCATAACCAAACATGGCGCAAAGCTTCTGTTGCATTCTCTGCCAGAGCCTTACCGCATGAAGTATTACTCAGATGACCATTAGGACCAAGAATACGATCTTTAAGATACTGAGGATAAGGTCCCTGCTTCAACATCTCCTCATCGTGATTAGCTTCTAAGACAAGATAATTAGCACGACCTATAAAATCGTGCATCTCATCAGTGATATGACCTACATCTGTTATCAAACAGAAAGTCACACCACCACACTCCACCTGATAGCCCACATTGTCGGTACTGTCGTGGGGAACACCAAATGGAGTGATACGAAACTCACCCAGCACGAAGGGCACACCTTTCTCTACGACATGCACATTGGCACCATTGATCTTCTTGCGAACACAATAGTTGTTCTCAATGCCACTATGCACCTTACGAGTTGTATAAACAGGCAAGTGATAATCATTGCTTAGGCTTCCCACAGACTTGACATGGTCGGCATGGTCGTGAGTGATAAGAATGTTGTGCACATCCTCGAAGCGCAATCCATAGTTATGAAAGTGCTTTTTCAGTGTCCTTATTCCTACTCCCACATCTATTAATAGTGAATCCGTCTCAGTAAAAAGATAGTAGCAATTACCACTACTTCCGCTGCCGAAGGAAATAAATCTTAGCATCTTAATTTTtATTTTCATGCAAAGTTAGCTAAAAAGATTCTAATTACAAAGTTTTTtCTTACCTTTGTGGCGTTTTTAAGCTAATTTAAAAAGATACTGATATGAGAACAAGAAGAATTTATCTTCGATGGATCCTATTGGCTGCCGTGAGCGGCATGATGATGATGGCAGGTTCTTCTTGCAAGCACGAACTGAGCGAAGAGGAACAACTGCGAATGGATGCCGACTCCTTCGCCGTGAACTACTACAACTGGCACTTCGAGAAAGCGCTGCGTTACTGCACGCCCGAGTCGGAGAAATGGCTGAGGTTTGCTGCCAGCAATGTGCACCAGGCGGATGTCGACTCGCTGCGTGCTAAAAACGAaGACGCCCAGATTGAACTGGGCGACATCGAATGGCAAGACAATGATTCGCTTGCCTCAATAGAAATAACGGTTTCAGACTTTCTGCAGATGGACACCATAGGAAAGGTTGCCCGAATGACAGAGAAAGCCAACTTCTGCCTCCCCATGGTAAAGAGAGACGGAAGATGGATGGTTAGAATGGGAAGCCCACTGCGAAGTGAAACGCAAAGTCGCGACTGAGTCGTGGATGAATGATTGCCCAGTGCTCCTGCTCGTTCTCATAGGCGGGATTGATGGCTTTCATACCCATATCGAAACGCAGGATGAAATAGTCGAAGTTAAGACGTATTCCCAAGCCGTAAGCCACAGCTATCTGCTTGTAGAACTCATCCAACTTGAACTGTCCGCCTGGCTGCTCATCGTAGGAACGAAGGGTCCAGATGTTGCCGGCATCTACGAAGAACGCACCCTGGAACTTCCAGAACAAAGACGTGCGGTACTCGGCATTGAGGTCGAGCTTCAGATCGCCCGTCTGGTTGATGAAGTCGATACGCCCGTCGGTACCTCTGAACTTTCCTGGTCCCAACTCTCTTACACCCCATCCTCGCACGGAGTTGGCTCCACCCGAGAAATATCGTTTTTCGAAAGGCAGCACTCGGCTGTTGCCATAAGGATAGGCTATGCCGAAACCTGCATGCAGCGCCAAGGCGTTGCGCTTGTCAAACTGCATCAGATGGGTGTAGTCGAAATCAAACTTAGCATACTGAGCGTAGGCTATATTAAATAAGGTGTACTGACCCTCTCCATTCTTCTTCAGTCCGAACGCCTTGGCTGCTCCGTTGAGCAGATTGCCTGCTGTCTCGATATTTGCCCTCATGGCGTCTATACCATTATTATATGTAATACCAAAACCTATCTTCATAATGAAAAGGTCCTCGTAGTTGTAACGCAGGATGGCGTTACGATTGTCTGCATCGTCGAGGTAGTCATTCTTGAAGGTAGGAGAAATCCACGGCATATACACATAGTTGAGATCGAGCAGGTCGATGCGCCAGTTGAGATGGTGTCTGGGTTCTGCCCAGCGATAGCGCCAGGCTGTAGAGAACACCCTGCGATAGAACTCTGGACGGTTCTGCATGTCCCAACTCACAGAGAGCTCAGAACTTGCCGTCTGTCTTCTACGGAAGCTCTTCGACAGGAATGGTGCTAAGAATCGCGGAAACATCAACTTGGCTTCTGCCGAATACTCGATGTAGTTCTGGTCGGTGTAGCCCTCCAGTCCCTTGATGGCCTCGTAGGCTCCACGCAGTTCGATGCTGAACTGTTCGCTGCCATGGAACAGGTTGCGGTTGGTATAGGTAAGCGAGGCTGCTGCTCCCAGGTTGCCTGCCGTATTGGTGCCCTCGGGCTGAAACGACAGGGTGTGGGGCTTATTGGTGCTTATCTGTATGTTGCAGTCCAACTGATTGGTGTCGGGCACTTCTACGAAACGTATGCTCGTATACTTCACGGCCTGCAGACGGGCAAAGTTGTTGTACGTACGCTGCAGGTCGGAAGCGCTGTAGGGCTGTCCTTCCTTCACGGCTGTGGCGTTGAGCAACACCTGATGGCGCAGATGGATAGGCAGACTGTCATTGCTCAAGAAGTTGACCTGACGTATCCAGTATCGCGGATGGTCGGTGGCAGGCTGATTGCTGCTTGCCTTGTACTTCAGGAGATGGAGTTTCAGGTCGATATCCTTCTCGCCGGAGATGGTGTCGGCATCATACTGAATGAAGTCTTTGTTGAAACGGAAaTATCCACTGTCTGCCAAGAGTCTTGCTATACGCTTGCGCTCGGCATCGAGCGCCTCTACACTGAAACGCATTCCTGGCTTCAGCAAGCGCTGACTCTCATCGCCCTGACTCAGCACCTTGCGCACCTCGTCGTCGTAGACCACATAGGTCATCTTACCTATCCGGAATGGCTCTCCCGGATGCAACAGATACTGGGCATCGAGCTTCTTGCCCTTCGTAGTGGTGAAAAGCGAGACTCCTGCCTGCAGGAATCCCTGGTTCTGCATCGCCACACAGAGGTCCTGACACGACAGGCGTGCCTGCAACGTATCGAAGATGACAGGCTTGCGGCTGAAGGGATTTCTGAAAAGCGAGAAGATCTTGGGGGCTTCCTTCTGACGGACATAGGGTTTGAGCGACGAAGCATCGTAGGATTTATCGTCGCTCTTCACCTCCACCTTGTTAAGGATATATTCGCCTTCGGGAACATGCTTACTCACAGAGCACGCACCCAACACGAGGGGGACAAACAATATGGATATTCGATGTAGTTTCAACTTTTTTtGCTTTTACGTTATTATTTGGTGATGCGGAACCAGTCCACATCTATCCAACCACGGTTGGTCTTGCCTTCGGGCTCCTTGGCGAGGAGTCCTACCTTGGCTCCAATCCACTTGCCTTCGCGCATGGTAAATTCATCGCCCACCTTCTTGTACGACTTGCCATTCTGGGAGAAATAGAACTGCATCTTGCCCTGGCGTACCACCATTCGCATATAAGCCTGCTCGTGGATGGCTGGCTGATAGTCTATCTTGTCTACCAAACTTGGCTTCAGCGTGTCGAGAACCTTCACTGTCTCGGGCTTGCCCTTGTCGGCACTCTTGCAGGTAATCTGCTGCAACTGGAACTCATCGCCCACTCGCTTGACTACCAATGCCGTGTAGTCGAGGCCCATCATGATGATACCGCCCATCTGGTTCTGGTCCTTGGCAGTAAGCTGTAGTTTGGTGGTGACTGTGAAGTTGTCGGCTGGAGTTTTCTGCAACAACAGGTTGGGTGTGTGCCAGATGGTTCCGTCGTTCTTGTCGGTATAGATGCGCATCACACCCATCGAGGTTGGCATTCCATACCACTGCTGGTAGTTGGCGTGCCATTGCCATTGAAGGCCCAACTTAGTTTCATTGAACTCATCGCTCTCCACAGGGTTTACGTTCACATGAACGGCAGCCTTAGGCATCTTATAAGTTTCGTAAGGTTCGCCGCAATAGCCCTTGGCTGGCACCTTACCCATCACAGGCCAGTTGTCCTTCCAGGTGACAGGCTGCAGGTGAACCACACGTCCGTAGGCTTCCTTGTCCTGGAAATGCAAGAACCAGTCTTCGCCGTATTTTGTATGAACCCATCCGCCCTGATGAGGGCCATTGATTTTGCTCTTGCCCTGGGCAAGCACCTTCTTAGCCTCGTAAGGACCAAAAGGCGACTTGGAGCGCATGGCAATCTGATGACCTGTAGGAACACCTCCGGCAGGGAACATCACCCAGTACCAGCCGTTGCGCTTATAAAACTTAGGACCTTCGCAAGTGCGATTCTCTGTTCCGTTGCCGTCGAAGACTATGACAGGATCGCTAATGGCCTTGGTTCCTTCGGCATTCAACTCGCGAACAGTGATGACAGATGCGAAGCGATTGCGCGAATTGGCCCAGCCATTCACCAAGTACACACGGCCGTCCTCGTCCCACAGAGGAGAGGTGTCGATCATTCCCTTGCCAGGAATCACACACACTGGATCGTCCCATTTGCCGGCTGGATTCTTGGTCTTCACCATGAACACACCGTAATCGGGGTCACCCCAATAGATATAGAACTCGCCATTATGATAACTGATGCAGGGAGCCCACACACCATTGCCATGCGATGGCTTATCGAACTCGCTCTCAGGCTGGAGCTTGGTGACAGCATGTCCGATGAGTTCCCAGTTGACAAGGTCCTTGCTGTGAAGGATGGGCAGACCGGGAATACAGTTGAAACTGCTGGCTGTGAGGTAATAGTCATCACCTACCGCCACCACGTCGGGGTCACTATAGTCTGCATTAATTACAGGATTGGTATAAGTTCCGTTACCATTGTCCGGATTCCATACCTGCGACACGTAAGGTTTGGCTGTCTGAGCAAAGGCTCCTAAAGATGCCGACGCAAGAAATAATACGATTAGTTTTTtCTTCATTGGTTATGAAAAGATTTAGTTTGTTAAAAAAAaTAGTTTATTTGAATGATATTTTATTTATTTAAAGAAATGACGTATTAAACATATTGTTTGGTGAAAGAAGTTATATATTAAACATTTTGTTTAGTATTCTGCTCTATCTTTCTTACAGTCAGATGATAGCGATTACCATCAAAGAGAACCTGCATCATGCGTAGAGGATGCTCACCATGTCCACTGAGAGCCAAGGCGACATGTCCCATCGTGCGACGGAGATTGAGTTCGATGCAGGGATTGATAAAGACATCCTTGCTTCCGGGCTCTTTGGCGCACACCATCATGTCAACTCCGAACGGACCGCTGTAGACTCCCTTCAGAGCAGGCTGCATCACCTCGCAGACATGCTGGCTGATAGCTTCCAACTGCTCATGGCTGACATAAGACTGCAGCATTTCCTCCTTCTCTTCCTCCGATGCAAGCACATTGCCCGTATAGGCATTCTTCGCAACCTGGAAAAGAGACAGTCCTCGATAAACAATCTGTCCATCGATGGCTTCAAACTCCATACCGAAATCTTTCACCTTATTATAATAGGGCTCTACTGTGACACCGCCCTGTTTTTCGATGATACGTTCAGCCCAGCGCGAGAAGCCTGGGTCTTGCAACATCTGAGCTGTGAGATAGCGCACGCCCCTGCCGCTGCTGCTCCATGGAGCTTTGACTACAGCCCGCTGCATTTGCTGCACCAGAAGGATAAGATCCTGCAGGTTCGACACAAACTTCACGTCGCTCTGCAGATGCGTGGATGCCCATTGGCGAGAACTCAGTTCTCTTATCTTTTGCATGGTTTCATCGGTAGGAAGCAATATGTCAGGGCAACCTATGCGGCGCAACTCCTCCTTGAGCGAGAGATTCCAGCCCCAGGGATGAATGCTGTCCACCGACATGGTATCGGCAAATATCTTCTGCAGCTGCAACTTGGTGACGAACTCCACCCTGTCCTGATTCTCATAACCGCAGAGATGACGCACCTTGTCGCGGGCATTGTCTATGTCGTCTACCAGCACCAAATCTCCATCGTCAGCCCATAAGGCAGGGATGAAAGACAGGTCGCCCCGAAGGAGACGACCAGCATGGGGTGCGGTGAATATTTTTTGGTTGGCAGCTAACGCCAAATCGTGGTCTGGATTGAAAATATGCAACTTCATGAGTGCAAAGTTACTAAAATCTCGCTATATTTTACCTCATTTTACTTAGATTAGTGCTAAATAATGAAAAAAAaGTTGTTTTTTGCTATCTTGAGTTTGCAATTTAGAAAATAAATATTACCTTTGCACTATTAAAAACAATACGAAAGAACATAAACTCATGGAAGAGGCTTTCTTCAGAACACATCGATATCTGGTCGAGCACATCAACGCTCCGGTTCGTCGCACCCTGATGGATGAGATTGACTGGAACGACCGCATGATTGGTATCAAGGGTACACGAGGAGTCGGAAAGACTACTTTCCTACTGCAATATGCCAAGGAAAAGTTTGGTGCTGACGACCACAAATGTCTCTTTGTGAACATGAACAACTTCTACTTCCAAGGACGTGGAATAGCCGACTTTGCCGGCGACTTTGTCAGACAGGGCGGACGCACATTGCTTATCGACCAGGTTTTCAAACAGCCAGACTGGAGCAAGGAGCTTCGTCGTTGCTATGACCTCTATCCCGAACTGAAGATCGTCTTTACTGGTTCGAGCGTGATGCGACTGAAAGAGGAGAATCCTGAACTCAACGGCATCGTGAAGAGTTACAACCTGCGTGGTTTCTCCTTCCGCGAGTTCATCAACCTGCAGACAGGTAACAACTTCCAGCCATACGAGTTGGAGGACATCCTGCAGAACCACGAGCACATCATCAAGCAGATCCTGCCCAAGGTGAGTCCGATGAAATACTTCAAAGACTATCTGCATCATGGTTTCTATCCCTTCTTCCTGGAGCAGCGCAACTTTACCGAGAACCTGCTCAAAACCATGAATATGATGACCGAGGTGGACATACTGCTCATCAAACAGATAGAACTGAAGTACCTCACTAAGATAAAGCGACTCTTCTACCAGTTGGCAGTAGAGGGAGCCAAGGCGCCCAACATCAGTCAGTTGGCTGAAGGCATAGAGACCAGCCGTGCCACGGTGATGAACTACATCAAGTATCTCGCAGACGCACGACTCATCAACATGATTTATCCGGACAATCAAGAGTTCCCCAAAAAGCCATCCAAGGTGATGTTGCACAATCCCAATCTGATGTACGCCATCTTCCCCCTGCAGATAGACGAACAGGAAGTGATGGAAACATTCTTTGTCAACTCCATGTGGAAAGACCATAAGGTGCATCAGGGTGGACACGACCATTTTTATATGGTGGACGGTAACAGGAAGTTCCGCATATGCGACGCCCAGGCTACTAATAAATTAAGGTATAACCCCGACACCATCTACGCCCGTTACAACACCGAGGTGGGAAAGGACAACAGAATACCGCTCTGGCTCTTGGGATTCCTTTACTAAAAGGAAAGCGCAACAAGAAAGGTCTCGAAGAAAAATCTCGAAGAAAAGCCTCAGAGTTTACACCTCGAAGGAAAAATAAAAGCAAAGCAAGACTATTAAGACAAAAATAAAATAAGTATACAAAACATTTTTAATATTTTATCTAAAAGTAAAATGGCTAAAGAAAAAAATTTATCACTTGTGATGGTAACACAGCTGCCGCTCATGTAAGCTATATGTTTACTGAGGTTGCTGCCATCTACCCTATCACTCCATCATCACCAATGGCGGAGCATGTAGATGAATGGGCTGCCAAAGGTCGTAAGAACCTCTTCGGTCAGCGAGTTTCTATCCAGGAAATGGAATCTGAGGCTGGTGCAGCTGGTGCTGTTCACGGTTCTCTTCAGGCTGGTGCCTTGACTTCAACTTACACTGCTTCTCAGGGCTTGTTGTTGATGATTCCTAACATGTACAAGATCGCTGGTGAGTTGCTCCCTTGCGTGTTCAACGTATCAGCTCGTACATTGGCTTCTCACTCTCTTTGTATCTTCGGTGACCACCAGGACGTTATGGCTTGTCGCCAGACTGGCTTCGCTATGTTCTGCTCTGGTTCTGTTCAGGAGGTGATGGACCTCTCTGCAGTTCCTCACTTGGCTACATTGGAGACAAAGGTTCCTTTCATTAACTTCTTCGATGGTTTCCGTACTTCTCACGAGTACCACAAGATCGAGGAGATGGATATGGAAGACATCCGTCCATTGGTTAAGGAAGAGTACATCGAGGACTTCCGTAACCGTGCATTGACTCCTGAGCGTCCTGTTACTCGCGGTACCGCTGAGAACCCAGAGACATTCTTCACTCACCGTGAGGCTTGCAACTCTTACTACGATGCAATTCCTGAGGTAGTAGAGAAGTACTGCCAGGAGATGACTAAGATCACTGGCCGTGAGTATCACCTCTTCAACTACTATGGTGCTGAGGATGCTGAGAACATCATCATCCTGATGGGTTCTGCTACAGAGCCTGCTCGCGAGGCTATCGACTACTTGAACAAGCAGGGCAAGAAGGTTGGTATGGTTGCAGTTCACCTGTATCGTCCATTCTCTGTTGACTTCTTGAAGAAGGCTATCCCAGCTACAGTTAAGCGCATCGCTGTTCTCGACCGTACTAAGGAGCCAGGTGCAGAGGGTGAGCCATTGTACCTCGACGTTAAGTCTGCTCTCTACGATGACGAGCGCAAGCCATTGATCGTTGGCGGTCGCTACGGTCTCGGTTCTTCTGATACAACTCCAGCTAAGATCGTTTCTGTATTCAAGAACCTCGAGTTGCCACAGCCAAAGAACCACTTCACTGTAGGTATCGTTGATGACGTTACATTCACTTCTCTCCCAGAAGAGGAGGAGATCCCAATGGGTGGCGACGACTTGTTCGAGGCTAAGTTCTACGGTTTGGGTGCTGACGGTACTGTTGGTGCTAACAAGAACTCAGTTCAGATCATCGGTAACAATACCAACAAGTATTGCCAGGCATACTTCTCTTACGACTCTAAGAAGTCTGGTGGTTTCACCTGCTCTCACTTGCGTTTCGGCGACAGCCCTATCCACAGCGCATATCAGGTAAATACTCCTAACTTCGTAGCTTGTCACGTACAGGCTTACCTCCACATGTACGATGTAACACGTGGTTTGCGTAAGAACGGTTTCTTCCTGTTGAACACAATCTTCGACGGCGAGGAGTTGGTTAACTTCATCCCTAACAAGGTAAAGCGTTACTTCGCTAAGAACAACATCACAGTTTACTATATCAACGCAACTAAGATTGCTCAGGAGATTGGTCTCGGCAACCGTACCAACACCATCCTCCAGTCTGCATTCTTCCGTATCACAGAGGTTATTCCTTTGGATCTCGCTGTAGAGCAGATGAAGGCATTCATCGTTAAGTCTTACTCTAAGAAGGGTCAGGACGTTGTTGACAAGAACTTCGGCGCTGTTGACCGTGGTGGTGAGTACAAGCAGTTGACAGTAGATCCAGCTTGGGCTAACCTCGCTGACGATGAGGCTAAGGAGGATAACGCTCCAGCATTCGTTAAGGAGCTCGTTCGTCCTATCAACGGCCAGGCAGGTGACCTCTTGAAGGTTTCTGACTTCGTTAAGCACGATACAGTTGACGGTACATGGCAGAATGGTACTGCAGCATTCGAGAAGCGTGGTGTTGAGGCATTCGTACCTGTATGGAACGTTGAGAACTGTATCCAGTGTAACAAGTGTTCATTCGTTTGTCCTCACGCAGCTATCCGTCCATTCGTATTGACAGATGAGGAGCTCGCAGGCATCAAGGGTCTCGAGACTCAGGATGTTAAGGCACCTAAGGCTTTGGCTGGCATGCACTTCCGCATCGAGACTTCAGTACTCGACTGTCTGGGTTGTGGTAACTGTGCTGACGTCTGCCCAGGTAAGAAGGGTGAGAAGGCGTTGACAATGGTTCCATTCAACGTTGACGCAGAGGATATGGTCAAGGAAGCAGCTAACTGGGAGTACCTCGTACACAACGTTGCTTCTAAGCAGGATCTCGTTGACATCAAGCAGAGTCCTAAGAACTCTCAGTTCGCTCAGCCATTGTTCGAGTTCTCTGGTGCTTGCTCTGGTTGTGGTGAGACTCCATACGTTAAGTTGATTTCTCAGCTCTTCGGTGATCGTCAGATGATCGCTAACGCTACTGGTTGTTCTTCTATCTACTCAGCTTCTATCCCATCAACTCCATATACAAAGAACGCTAAGGGTCAGGGTCCTGCATTCGACAACTCATTGTTCGAGGACTTCTGCGAGTTCGGTCTCGGTATGGTAATGGGTAACAAGAAGATGAAGGAGCGTATCGCTCACTTGCTCGAGGAGGCTAAGGCTAACGAGCATGTTCCTGCTGAGTTCGTAGCAGCTGCTGACAAGTGGGTTGCTAACATGAACGATTCAGAGGGTTCTAAGGAGGCTGCTGCAGAGTTGAAGCCTCTCATCGCTGCCGGCACTGAGAAGGGTTGCCCAATCTGCAAGGAGCTCAAGACTTTGGATCACTACCTCGTTAAGCGTTCACAGTGGATCATCGGTGGTGACGGTGCTTCTTATGATATCGGTTACGGTGGTCTCGACCACGTATTGGCTTCTGGTGAGGATGTTAACATCCTGGTACTCGATACTGAGGTTTACTCTAACACTGGTGGTCAGTCTTCTAAGTCAACTCCACTCGGTGCCATCGCACAGTTCGCTGCTCAGGGTAAGCGTATCCGCAAGAAGGATCTCGGTTTGATGCAGACTACATACGGTTACATCTATGTAGCTCAGGTAGCTATGGGTGCTGACAATGCTCAGACATTGAAGGCTATCCGTGAGGCTGAGGCTTATCCAGGTCCATCACTCATCATCGCTTACGCACCATGTATCAACCACGGTTTGAAGCGTAAGGGCGGTATGGGTCGTTCACAGCACGAGGAAGAGTTGGCTGTTGAGTGCGGTTACTGGCACTTGTGGCGTTACAACCCACTGTTGGCTGATGAGGGTAAGAACCCATTCACACTCGACTCAAAGGCTCCAAACTGGGAGAACTTCCGCGACTTCTTGCTCGGTGAGGTTCGTTACCTCTCTGTACAGAAGGCTTATCCTAAGGAGGCTGATGAACTCTTCTCTCAGGCAGAGAAGATGGCTAAGCTCCGCTACCAGACTTACGTTCGCAAGAGCCAGGAGGACTGGAGCGAGGAAATCTAATCTGATTCTTCTATATCAGTAAT
>contig00065
TCTGCGTCATCTGCGTGAGATTCTTAAGTCACGCAGATTTCGCAAATGGCGCAGATTTCCTTTTATTGCACTTCCAGATAATCAAACGAAACGTTCGGAAGACCGGAGAGGATTATCTGATAGGTACCGGCATTGATCTGAGAATCGGTAGTGGTACCGATGGTCTTGAACTTGTTCGGCGTTTTAGGGAAGGTCATGTCTCTATCCAGCAGGACGATGCCCTTGCTGTCCACTATCTTCAACCTGCCTACCTGCTGCTCACCGGTGGTGTTCTTATAGCGGAAACGCAACATGTATTCGCGGGCCACACCGGGATTGATGGTCCAGGTTGAGGTCTTGCTCTTATAGCGCACAGCCGGGAACACTTCGTTGTCCTGAGGCAACAGTTCCTTCGGATATTTCTCTACCACATCCTTATCCAGGTCAGCCCAGTAAGTCTTGCTCATTCCGCTCGCAGGCTTGCTGCCCTTGAAGGCGGTATTCCACTTCTCAGCATCTCCTATCTCTCCCTTGGCAGCAATGGCGATGGCAGAGATGATAGCCTCTCCCACCTTAACTTCCGGGAAAGAAATGGTCAGcAGACCGCCCTTTACCTTGACATCTACCACCTTCTTGCAGGCTCCCGCAAAGCCAGCCTCAGCCCAAAGGTCGAGGTCATCTACTACCACGGAATCGTTGATAGCTACATCAAAGATGCGCTCGCCATCACAATCGATACCGGTGCCCTCATGCTTGCCCAGCCAAGGCTCGGCAAAATAGAGTTCTACGCGATATTCTCCATCCGGAACAGCAAACTGATAATTCAGCGCATGACGGCCCCAACGGAAATACTGGAAGAGCTTTGCATCAGGAGCCGCAGCATGCTGAGAGGCTGCAGACGATGATTTCAAACCATGAATGCGGGAAGTGATATGTCCCTGACTCGCCGTAAACGGATTCATGCCGAAACGCTCTGCCCAGGAATGAGAATAGACGCTGTCGTCCTGCTCCCACTCGCTGCCATAACTGTCTGTAACGGCATCACCGCCGCAGTTCACTCTATACAGATAGGTATAACCCTCGGCTGGTTTCAGAAGATCTCTGTTGCGGTCGGCAGCTGTAGGCGTAAGCGTATCAGGCTGCACCTTCGTATAATGATTGCGATACCAGTAGAAGCCTTCGGTAGGCTGTTCCCAAGGCGTGAGAAGTCCCTTGTAATTGAACGGTCCCACCTTGTCGATGCGtCGGTAAGCCTCATCTGGCTGCACTCTGCCTGGGTTCTCATGCGATACGAAGAGCCACTGGAAATGGCCGCAGACGCTGTCCTTGGCGCTTTCTGCCAGCATCGCCTTCTTGCTGAGAAGAGATACAAAGGCATCTTCGGTATAGGCTTTTGACAGGGCCTTCGCATCACCGGCATGCAGTTTCTCTGCATCGGAACTGCGGAAACCGAGCGTGCGCCAGGCACCATATTCACCATTCAGCAACTGGTTAGGCTGTTTCAATTCCTGATCATATTTATCGGCTGTTCCGCCGTAGGTTCCGCTCCAGTTCTGAATCACATTCCAGTCGCTTCCCTCTCCTCCATTACAGGTGGTGATGGCGCGCATGGTCTGGGCGGTAGGGTCCATCTCCCGGATAATGGCAGCACACTCCTCGGTGAAATCCTTCGGCATCACACTCTCGTTCTGAATGCCCCAGAGAATGACGCTAGGCGAATTGCGGCGCTCCTTAATCCAGCGGCGCAGCAGACGCTTGAAGTTCTTGCGGAAGGCGGATGTATCATACCAGACATGTGCCGAGAACTGACTCCAGAACAGCATGCCCTGCTCATCCAGCAACTGCTGGTAATAGAGATTATGTGGCTGATGAGCCTCACGGAAGGCATTGAAACCTGCCTGGCGCATCATCTTGACACGGGAAGCTATCTGCTCGTGAGAGAAGGCATGACTCTGACCGAAGAGATGCTCGTAATCGCAGGTTCCGTTGATGAAAACCGGACTGCCGTTGAGATAGAATCTGCCGTCTTTCTTATCCATCTGGGCTGAATCGCCACGGAGCGCAGCCTGTTTCTGTCGGAGTACCGGCCAGGAGATGGAGCGGATGCCGAAAGGGGTAGCCACATCATCGATGGTCTTGCCCTCTCGTTTGATGATGCTGGAAAGGGTATAGAGATAAGGATCCGTGATGCCCCACAGATGGGCATCGCTGACCTTTGCCTGATGACGGACCACCTGGGTCTCGCCTGCCTTCAGGGTAATCTTTCCGGCCTGGCGGAAAGCGGTCTTGCCGCTGCTCAGCGCCAGTTTACTGATTACCTCGATGGTCTGCTCATGGTCGGAATAGTTCTTCACCTCAGTATCTACGAAGACGCTGTCGCATACTTCGTTGTTCCAGACGTGTACTCCAAAAGGCTCTACCCTCACCTCATCGGTTTCGATGAGCGATACCGGACGGAAGATGCCGAAAGGCTGACTGCCCTCCGAGAAGCCCCACTCTGACGAACAGCCACCACAAGgCCAAGGATTATTGGTCTGCATGGCAGGATgTTCTACCTTGATATTCAATGTATTATCGCCCTCACGGAGCGCATCCGAGATATCGAGCATAAAGCTGGTTCTGCCTACCAATTCCTTCGGATAACTCTTGCGGTTCACCTTGACCGTAGCAAAGGTTCCCACACCTTCCAACTGCAGGAAATAGCGTTTTCCGGTCTGTTTATGAACGGAGAAATGCTTCTCGTAGGTGGCGGTACCATGCAGGTTGCCGTGCTTCAGCTGGCGGTAACCGTAATAATCGTCCAGATTGTTGGGCACATTCACCCGGAAGGTTCCCATCTTCTTCGTGATACTATCTTCCGAAGTCTTGCCGAAGCTTACCTGCCAGTCCTGATTCAGACTCATAATCTGTCGCTTTCCCTTCTTTTCTAGTGTCGGGAAAGAAACCTGCGAACGCCCCATCGGCACGCTGGTAGCCACGGCAATGCCTCGCTGTCCGGCATGGTTCACGGCACAATAGAAATGGTAAACCACACCCTGATGCTTCAGCACATAACTCTTATGGGCGAACATATCATCATAAGGTTTGGAAGGATAAATCAGGTCGGCTCCCTCCCAGTCCTGCCAGTTCACCAGGTCCCGGCTCACGGCAAAGGTATTGTAGGCATTGTATTTTCTCTTCGGATTAAAGGCAGAGAAATAGAACATGACATAATAATGCGGGAACTTCACGATCTGTGCATCTCCCGTAATGATGCCAGGAGCCTCATGAAAGAAGACCGGATTGCCTGTCTTCCGCTTGGCTGTGCGGAGAGGCAGACGGCGCCAGGAAGTCATGTTGCTGGAGAGGGCGATACCGATGCGTTCTGCCTTCAACTGGTTGGCAGGGTTGATGCCAGCGGCATTATAGAACATGACGAAAGGTTTGCCCAGCGTCTTGTTCCTATCCCAGTAGACGGTACTTTTATAATGGGTGAGTTTCTCCCACCACTGTGCAtTCTTGTCGTTGATAGAGAGAACAGGCGCAGGGGATGTTTCCCAAGGATGAGCCTGGGTGATATCGCCTTTGGTAGAAGCCATACCCATATTGAGAGGCTTGCGGACGGACTCATAGCCCGTACCTTCTCCACCGAAATAGCTCATCCAGTGGCGACCTTTGTATTTTGCCATCTCATAGGATCCGTTCCAGGTCCAGTCTATCAGCGCCGGATATCCTGCACGCTGGTTCATATCCCATCCCTTGTCGGCATAGCAGAGCAGGCGGCCCAGGGTTTTCCATTGCAGCAGGTCATCGCTGGTAGCGAGCCATGTTTCATACCCTCTTCCATCCGTTCCGTCCTTGCCGTTGTATACCACATAGGTCATAAACCACCTGTTTCCTTCGCGATACACCATCGGACAGTCTATCTTGTGGTAGTTGTCCTCAGGTGCAACCACCATACCATATTTATAAGGTGTCTTTACCTCGTCGTATATCTTCTGCATCACGTTCTGGCTGATTTTCTGTGCAAAAGCGGTGATGCAGCCAAAGACAAGAAGAGATAAGAGTACCAGTCTTTTTCTTTCGATCTTCATATTTTtATTTTAGTACATATTAATTTTAAATCTTACAAATACAAAGACGTTTGGAGATAGTTTTTGTAACTAATTACATAAAGTTTATGCTATTTAGAATTATTAACCATAAAAAGTAGGAGATAAACACCTATTATTAGCATTCACCTCCTACTCGAGTATATATTAGTTAAATCTAAAAAAAaTTAATAACCAGGATTCTGGTATTCAGCGCCATTATTAATACCATTTGTAAAGGTTGTTGAAATTGGACGAAGAGCATACTCTGGTTTGAAATACCTAGCCAAGTCTGGATGTGTAGCCTGTAGATATGAATTGTCCTTGAACATTCCTGTGCGCTTCAAATCATAGAAGCGGCAGTATTCACCACATAACTCACGACCACGTTCATCCAATACTGTACGAACAGAAGCAGAACCAGTGAGAAGGGTAGCCCCTGCACGTTGGCGAACCTTATTAATATAGCCCATAGCGTTAGCCCCGCCATTTAGATAGATATCAGCCTCTGCTGCAATGAGGTAAATCTCAGCCATGCGTATAATGAATGTAGCATTCAAATTTCCATTACGTTTTTTGCTGGCATTAGCAACATAATAGTTGCTGCTATTATGCTTGTTAAGAGATGGATAGAAGTAGCGGAACATGTTTTCACCTGCGCCACGCTCGGTTATCACATTCTTATTTGCATCATCATATACATCCTTATAATCTACTATTAAGTAGTTGGCTGTAACTTTCTTACTTACTTCCGcTGCATAATCTGCATCCTGAGGCATCACGATTTTGATGGCCAAGTCGCCTGTATTGAGCTTCTTGCCAACAATGGCATCTTCCTTACCAAAGTTGTTCTTTGAACTTTCGTCCCACTCATAATTCCTATTTGCGTTCCACTGAGTAGTGAAAGACTTGTGGAAACGTGGGTCTAGTGTTCCATCCTGCTGTACATATAGATTGAGCAAATACTGAGTTGGCATGAAGATACCTGCCTGACTGCCTTCCCATGTTAGACGGCTAGTCTGATTGTCTTCACGAGCACCAAACTTATTGATATTACAGAGGAACTTCTCATCGTTACGATTCAATTTGAAGTTACCATTACTAGAACCATGTCCATCGCTGCCAGCATACCAGCGATGCTTCCATAGAGCCTCCTTATTTTCTTTATTATTTTTCTCAGCAAAAACCTCCTCATACGTAGGATACATGTAAGCACCATATGTAGAGCCACCCGACTCACAGTCAGTTATCAGCTTTTTAGCTGCATCAAGCGCCTCAGGTATATACTCATCCGTAGCATACTCTTTGGTCTGCAGACAAACTTTTGCCAACATTCCAAGTGCAGCTTTTTTGGTAGGCTGTGTAGTAGTTGCGTCATTGCCTTTATCCAGCCATTCCACAGCAAACTCCAAGTCAGGAATGATAATTTCCTTATAAATCGTTAGAGGTTCTGTACGGGTAGGAGCAAAATTCATAGAGCTAGCCGGTTCTGTAATCATGGTAACCCCACCAAACTGCTCTACAGCATTGAAATAATAGATAGCACGCAAGAATCTAGCTTCTGCAACTTTGACATTTCTTTCAGCCTCAGTTTTAAAAGGGGCTTtATTTGCCAAACTGATAGCCATATTGCAACTGCCAATACCATCATAGAGAGAGTTCCAGATACCATTTGTATAGGTGGTGTTAGGTGCTGCACCTGCGAAGAACCAAAAATACTGAGTATAGGAAGTATTCTGATTTCCTTGGTAAGTCCAGAGGTCTGTATCACCTTCTGTCAATTCCATGAAACCATCCGTACCATACAAGAAACGTTCCATACCAAAATAGCACTGATTAAGCAAAGTCTGGTATGACTCAACCGAGTTCGCTGCCATGTTCTCCATGGTAAAACCACCAGGGTTTTCTTCTTCCAAAGAGCACGAAGCTAAAGACATCGCACCAGCAGCGAGGGCTGCAGAGAACAATATATTCTTAAAATTCATCTTTTTCATTTTTCTTAATTGTTTAGAATGTGATATTTATACCAAAAACAAACTGCTTGTAAGTTGGGAAAGTATCCGAGCCACCCATTTCAGGATCTGTACCTTTCAACTTACTGTCCATAGCAAAAATCCAAGGATTATAGGCAGTAAAATAGAAACGGCACTTCTCCATAAGTGCATGCTTAGAGATGCTCTTTGGAAGTGTATAACCCAATGTGATGTTCTTTATCTTGATGAAAGAACCATCATATACATTGATGGCTGTATTGCCAATCGTTTGGTCATCACCACTACCAGGGCGTGGATAATAAGCACCTTGGTTTTCTTCTGTCCAATAGTCTATACCTGAAATTTGATTTGTATCAATTCCAGACTTTGCTGTATATGAACCGAGCATTTTGCTATAGATAGTCTGACCGAAGCGTCCCATTGCATAGATAGTCAAGTCGAAGTCCTTATAGACGAAAGTATTGTTAAGACCAATAATCCAGTTAGGATTCTCATGTCCCAATACCTGACGGTCATCCTGGCTGTACTTATGCACACCTCCGTCACCATTGCCATTTTCGTCAAATTTCTCAATCGTCTCAACCTTTACCCATCCAGGTTTCACGCCATACTTATCAAGTTCTTCCTGTGAAGCATCAGTACCCCAGATACCAGCATACTTGTAATCGTATATAGCATGAATAGGTTTACCCACGAAAAGATTCTCTGAAATCAAGTCACCATTAGGTAAGCTCTCGATCTTTTCCTTGCTCCAAGTTCCTGTCAATGTGGTATTCCATTTAAAGTCCTTGGTAACGATATTACGGCTGTTGATGGTGAACTCCACACCCTTGTTGCTAGTCTTGGCAATATTTTCCCAGCTAGCCAAAGGAGAGCCCCAACCTGTGCTGCCACTTGTTATAGGCATAGTACGCTTGAAGAGCAAACCACGTGTTTTAGTGGTGAAGAAATCCAAACTGCCATCAAGACGTCCTTTGAGTACAGCCATATCTATACCGAAGTTCCAATTATAAGATTTTTCCCATCCCAAAGAAGGACTACCATAGGTACCGGTATATTGAGTGAACGGCACTATGTTGCCATTTATAGTGATGCCGGCAGAAGTGTATTTATAGGCATTTGTTTGTGTTGAATAAGCACCTACGCCACCTGAATTACCTGTAATACCTGCACCCACTCTGAGTTTCAAGTTGTCAAGCCACTTTTCTGAGCTTTTCATGAAACTTTCATCTGACACGCGCCAAGCTAATGCTCCTGCAGGGAATGAATCCCATTTCTTGCCTGGAGAGAAGAATGACACACCGTCCCAGCGATTTGAGAAAGTGAAGAGGTACTTACCTTTATAGGAATAATTAAATCGCAAGGCGTATGACATTTTTTGGgTGGTTGTCAGTCCTGACTCTACACGTTGGCTATTAGCTGCCAACAAACGCCAATACTTCCATATGTCCAAATCCTGGCCACTACCATCTGCATTGGTATATTCATTAGAATTCTTCTGCCAAGAAGTAACGCCTGTAACACCAATGTTATGGTCATTAGCAATGCTGAAGTTGTATGAAAGAATATTCTCCCATGTATAACTATAACTGTCTGAGTTCTGTATCTGTGCGTGTGGCGAACCTGCATATGTAGGTCTGTTGGCATGACACAAATTGCCCCAATAAGTACCTTGGCgGCCATGACCTAACGAACCGTTAAGTTGAGTACGGTAAGACAAACCCTTGAAAGGAGTAATCTCTGCATAACCAATTGCATTGATATAAGTATAACGGTTATTATTGTCATACTGATTCTTGATATAATCGCCCATAGGAGAGTATTGGTTATTGATATACTCAGAGTTATACTCACCAAATTCATCAAAGACATCACCAAGAGGAAAAGCCCTCAATGCTCCTGTGAATGTCTTGTTGTCGCCGCGGTTACGGATGCTATAGTTGAGATTGGTCGACACACCAGCCTTAAACCAGTCAAATACCTTTTgATCGATGTTCAAACGTACAGAATATTTGTTGAGTTTCTCATTAGACAGTAATCCCTGGTCACGGTTATACACCAATGAAGCGTAAACATTTGTCTTGTCAGTTCCACCCTGGATGGAAAGTGAATATTTTTGAGTAGTAGCTTTATTATCCATAGCCTGATCTACCCAGTCTATCCATTTTCCTGCATTATAAGCATCTACATAATCCTGGTTACCACCGAAGAGGTCTGAAACGCTCGCTGGAGCTACGCCATTTTTATATTTATACGCCTCTGTATAATAATTAACCCATTCATCACCAGTCATGCCACTCTTGTACTCAGGAGAACCACTCCAACCATAGTAAGCGTCAAAATTAACCCTTGTCTTAGAACTCTTCGCTCCACGCTTGGTTGTTATAATGATGACACCATTGGCACCTGCTGAACCATAgATAGCGGTAGATGAAGCATCCTTCAATACATCGATGCTCTCTATATCGTTAGGGCTTATGTCATCATAGCTTCCAGGCAGTCCGTCGATAATAAACAAAGGACTGTTATCGCCATAGATAGAACGAGAACCGCGAAGCAAAATATTTACTCCGCCACCAACCTGACCACTGGATTTTGTAATATCAAGACCTGCGATTTTACCTTGCAAAGCCTCCATTACGTTGGAAGTAGGAGCCGCTACAACATCTTCATTCTTTACGGATACTACAGAACCTGTCAAGTCACGTTTTTtCTGTGTACCGTAACCTACAACAACCAACTCCTCAAGACCTATAGCATCAGGCTCCATCTTGATTCCCATATTTTGCTTGGCAGAAATAGTAAAAGTTTTATAACCTGTGTAACTGATTTCCAAGACTGTACCAACAGGTACATTTACAGAAAACTTGCCATCCAGGTCAGTAATGGCACCGACACCACTACCTTTCTTTTTGATGGTTACACCAATCATCGGCTCGCCAAGCTCATCAACAATAGTACCATTGATGGAGTTTGACTGCTGCACTACAGAAAGAGGTGTTTGAATTCCTCCTTGAATTTTACTTGCCATCATAGTTGTTGGAGTCAACAGGATAGTCGAAACCAACATTACCTTAGAGGTAATTCCTGAGATAGCGTCAGGATTTTTCAATTTCTTCATAATTGAGTCTTTTAGGTTTGTTTTTATATTTTAATCTAACTTCATAAATAGTCTGTTCCCAATCATCTGTGcCGTGATGTTAGTATACTACAAACAAATAAGATTATCATAAAGACGAAAAGAATCCAAATATTGTAATCACCTTCATTGAGATTTCTATACGTTATATACACATGTTTCTTGCTCTATTGCCCAGTGTTTCAAGATGATCGCATAGCGTGCTAAAGTTGTTTGcTCAACTAATGAACACTAACTATTCGCCAGAGTTAATTAACGCCAAGGGCAGAATATAACTGCCaAAGGTTATCGTTTGATTTAAATAGAACCCACTTTTTCGAGTGGACTCACCTAATAAAAAAaGGATAGAGCATAACACATGATTTGTGCTATACTCTATCCTTCCAATTATATCATTCTATTTAGTAGAACAGCCAATCAATCGCCTTATCGGCACCTGAGAGGCCGGCATCGCGAGCGGTAATCTTATCGCCCGTAGCACCGAGCACTAGCAGGAAGCCTTTTGGCAGGAGCAGGGTGTGCTTGCCGGCAGCAAACTCGTACTTGTGGATGTTCACCTGTGGCATGCCGTCGATGCGGATGGCGCTGGTGAGCTGTGGCTCTGCCTGACCGTAATCGTTGGCTGTGGCATCGGTCTCCAACTTCGGAGCCTTGGCATATTTCATCTGGTCATCACGGAAATAACCTATCAAGAGCTGCACAGGCTTCTTGGTGGTAAAGATGAGCGAGGTAGATGCGCCACGCTGCTTGCTGCTGTTCATCACGTAAGCATTCATACCTGCCAACTCAGGAGCAAAATCGGTTACTACACTATCAAAaTCGTTGAAGAGCTTGGCACCCTTGGCTATTTTCACAGTCTTGAAATTAGCCTCGCCATTGATATTCTCCATCaGGAAAGCACCCGTCTGTTGGGTTGCATCCTTCAAAGGCTTGATATCCTCTGCCTTCATCTTGTAGGTACCCGCAGCCTGAGCCTTGAGCATGGCGATATTCTTCTTCAGATTCGCCAACTCCTGCTCATATTTTGGTAAGAGTTCGCTCCAATGCTTCATGTTGCCGCCATCACCTCCGATAGGGATGCGGCGCTGGGCGGTCTGCATCGAATTGGCATAGAGATAGGTATCCTTGGTGAGATCCACCAGCTGACGGTAATATTCCAGACTCTTTTCGAGTAGCGGAACGGCAGCATCCAATTCCTTGATATCCTTACTCCACTTATAGTTGAGCACGTGCTGAGCTGCCTTCACCTTCCAGCCGAAAGCGTAGGCAAAAGCACGGTAGCAATGCATATCGTTCTGAAGACGGCGGAACTCATCCTGATTGCCGGTTACACGACTCGCTACGGCATCGATGGCAGCCACAGCCTTGTCGCCGTGAGCCTCGGTCTGAGCTACGATATCGAGTGGCAACTCACCCACATGAGGCTGATGCTTCCACTCCTTCTCTACATATTCGATGAGTTTCTCGCCCTCAGGACCGCAACTCTCATAGAAACCAGGATAGATGGTGTACTTATATGGATTCACTAGCTGACTCATGAACATACCCAGGAGCAGCGTCTGGCGGTTGCCCTCGGTAATACCGAAACGGCGGAGGAGCTTAGGCGCAATCTCACCGCTCTCATCGTATGCCTTGCGAATGCTGTCGGCAACAGCGGCATCAGTAGCATAGTAATCGGCAAGCACCTTATCCCAGTAATTACCCTCGGCAGCTACATCGCGACGGCAGTTCCAGGCATATCTTCCCCATGTCTTGTACCACATCCAGTCGCGGTCTAACTGCTTCTCGCGCTTTCCGCCAGGCAATTTATCTGCCGTATAAGGCCAATCCCAGTAACTGGCCTGCGGATAGAGATGCAGGGCATTGGCATGATGAACATCGTGCATCGCCGTTACCGCCTTCTGAACGAACGAAGGAGATGACCAGCGGAATGGTTCGAGATTGGCAAGGATATGCACGTTGCTTATATGGGTAGAACCCAGGGCTGCCAAATCAGTATGAATCTTGGTCCAAGGACCACGAGGCTGATAGGTGGTAAGCGACTCTCCATTATACTTATGCATCGTATAGAGGTTCTTGTAGAGCGGCAGCGCTGCCTCCATCACCATCTTGCAGTCGGTATCGTGGGCACGGAGCAGGACTGGCGGTTCGTCGGTTCTTCCCAAAGCCTTCAGTCCGTCCTTGACACCCGGGATGATGGTCTTGGTCATCCATTCCACATCATCCTCGTAGGTATTCATCGCCTCACCGAGACAGACGAGCAAGCCTACATTGGGATATTTCTCGATGAAGGCAGCTACCGACTTGCGGGTATAATCGCTGATGAGCGGAGTGATAGGACGGTGACGGTCCTGTGTCTTCAAACCATAATGATCAGCAAAAGGCTTGGAGAGGATGATGTTGTAGAACATCTGAATGACGAAGATGCCACGGCGGTCAGCCTCCCTGGTCAGGAACGAGAACATCTCTTCGTTCTTCTTGAAGGTAGCCTCATCCACCTCAAGGGCGAAAGGATAATCCTTCAGTTTGACGAGCGAAGCAAAAGGGTGACCATTCCAGAGATAGAGCGAATTCATCTTGTTGTCTACGAGCATATCGAGATACTGAATCCACTGTTCCTTGTCATAAAACCAAGGGAAATTCTCAGGGGTATAAGGGTATTCGTAAACCTGATGGCCCGGcAGATAAACaGTTTTCTGCAAACCTACACAAGCACCACGGAGCACCATTTCAGGCGCATCCTCCTGCATCAGCGGCACATTGAGAGAACCATGCTGAGCCACGTATTCAGCAATTTCGTTACAGCCGTAgATGACACCCGAGCCATCATTTCCCTGCAACTGGATTTTCTTTCCCTTGCGGGTCCATGAGAAACCTTCCTTCTTCAGTCCGGCAGTATCCTTGGCTTGCGAGAGCGAAATGCGATATTCGCCCTTCTTGCCGTTCACCACAGTAGGGAAGCCCAAACGGTTGAGCTTCTTCTGCAAGTATTCAGCAGCATACTGTTCCCGATTAGAAGCCGTCTTTTCGGTCAGGATATTCACTTTCTGGGCAAAGGATACAGATGGAATCAGCACGAGGGCTGCCATCACAAAAATCTTTTGTACTTTTATCATTGTCTTAGTCTTTGTTTTATAGATAAAGACGCAGTTTCCTTCTTTTTGTAATCAATGAAGGAACTTTCGCTTGGGGAATTTAAAACAATAAAAGGATAGAGTATGATATCTATCCTTTTTATTTACTATTTTCTTATTTTATCTTTTTCAAATCCACTTCCTTATACGCCACTCTCTGGCGACGCCAGGTGTAGATGCAATGCAACTTGCCATCCTTTCCCTCGATGATGCCTGGATAGGAATACTGGTTGATAGGACTGTCCTCCAGGGTGAGGAGATGGCGCCAATGGGTGCCgTCATCGCTGATGGCAAGACTCAATGGCGTGCGAGATCCCTTCTTGGTTCCCGGCAACGTCTCGAAATTGTTGTAGATGAGCACGTGTCTGCCATCCTTCAGGGTAACAGCATCCGTACCGCTCTGGTTGTTCTCGATATCGAGCAGGGTAACCGGAGTCCAGGTATCACCACCGTCGCTACTAAAACTGGTGGCAAGTTTGGCATTATGAGTACGCATCAGAACCTGCAATCTGCCATCCTTCAACTTCAGGATAGATGGCTGGATGCTGTAGATTAATCTCGCCTTTTCTCCCTCCTTGTAGATAGGATGCTCCATATCTACCGTAGCCGAATCTACATCATCGGTACGAGGCTTCAGTTCGGCATCTACCGGACCCACATACTTCCACTTATTGGTCTTCAAATCGAGGATCTCCACATGGAATCGCCAACCATTCTTCTCGGTACTGGAACCGCAGATGAGTCTGCCGTTCACCATTTCCGGCTTGTTCTTGATAGGACCGAGGAAACCGTCTGGCAATGCCTCCGGATCACTCCAAGTCTTACCGCCATCCTTCGACTTCACAAGACAGCCCGTCCAGTCGCCAACGGTAGATCCCACCTTATAGAACAGCCATATTTCGCCATCCGGCATGGTATAGAGCACAGGGTTCCAGCAAGACTTGCGCTTCAGATTGGCAGGCAACTTGATATTGGCTGACTTAGAGCGGAAATCATATTTGTAGCCGGCAGGCACACCGAAACGGCGCAATCCGTCCTTGATAGGTCCCTTATCAGCCGGAGTCGTCTTCTCATCGATGCCCGAAAGACCCGCCTTCTTAGCCTCAGGAGTACCCAGGCGATAAACACCATCGGCAGCCAGGATAGGCTTCTCCCAAGCCTTGGCACCCTTcGGTTTCCGACTTACCCAGATGCAGACATCCGGATTGCGCTCGAAGGTACCGCCGAAGTAAGCAGCCACCAGGTCACCATTCTTCAACTGGaTGATGGTAGAGGCATGAGCCGATGGGAATCCGCTGTAATCATAGAGGAATTCATCCTTCAGGATGGCAGCATCGCGGGTAGGGATTTCTACCGAATAATGATAATCGCCACTACCCACCGTTTCAACCTTGCCATCAGGCAGATAGACATCGGCTGTGGTGTTGCAAGGCACGGTGATATCCCAATCCACATGCTGCAAAGTCTTCTTCCACTGGCTCTTCACTACTCCGTATGGAGTCTCGTAATCTGCTTTTACCGATTCGCAGTTCTGAATACTGAAGGCTGGCTTCAACACGATGTGCTTGTAAGCCACGCTGGCATCAGCCTCAGCCACCTGCTGCACGTTGACACCCTTCTGCTGGATACCTCCCAGATACTGATAGCACCAGGTAAGCAAGTCACCCAGAAGCATCACATGATTGCCCGAATTCATCTTCGGATCAGCCTTGTCGCCATTCCAGAGTTCCCAGATGGTAGTAGCTCCGTTCTCAGCCATATAACCCCAAGACGGATAGGTGCGCTGGGTAGCCAGGAGATAAGCCACATCAGGGAAACCGTTGTCGCTCAAACCGCGAAGGAGCCAGGAGATGCCGATGACACCGCAGTTGACATGTTCCTTGGCATCGATGCAGATGCCCTTCACTACCTGCTTGATGAGTTCGCTGCGCAACTCCAGAGGAGCGATGCCGAAGGAGAGCGCCAGGAGATTGGCGGTAGAGGTATTGTTGCCATAATAGATGCTGTCTGGATAAAGCACATGaCCCGGACGTCGGGAAGTTCCTGCCTTGTTGGTGAGGAACTGCCTGTTGAAGGCTTCTATCATCCCGCTTCTGCGGTCAGCCCAAACCTTAGCTTCTTCCTTCAAGCCCTGCAGGTTTGCAAACTGCTCTGCCAGCTGCAAACAGCGGATTGTATAgGCGGTGGCTATCAGCTTGCCATCGGTCTTTCGCTTCGGATCCTGACTGTGAATCAGTTCCAGTTTCTCCGGTGGCACGCACCAGTCGCCGTATTTATCCTTGGTGATGATGCCGTTCTCATCCGTATATTCAGCCAGGATATGGTTGATCCATTTTCTGATGGATGGATAAGAATCGATGATAGGCTGCCTGTTGCCAAACTGATGGTAGAGCATATCACAGGTGAAAGGCAGAGCTGCCGGCCAGGTGACATCATCGGTATAATAATTCCAGAAAGCAGGAGCCACATCCGGGATGTTGCCATCCGAACGCTGGGCATCACAGATATCGTGCATCCACTTGCTGTAGAGTCGCTCGTTGTAAAAAaCGAAACTCTCTCCCAGCGAACCCACCGTGCGGTCGCCCAACCAAGGCTGGCGCTCGTTGCGCTGCGGACAGTCTACCGGCATACCCTTGTAATTGCCGTAGATGCCCCACCATGCATTCTTCAACACCTTATTTAATATCGTATCAGAAGTCTCGATATGTCCGATGGTAGCCATCTCATCGCTCACGGTATAAGCGGTGAAATCCTCCTTGCGGGCATTCTTCATACCGGTGATGGCAGCATAGCGGAAACCATGATAGGAGAAGACCGGGCGCCAAGGCTTGCCGTTCTCCTTACCATTGCAGACATAGATATCCTCAGAGAGGGCATTGCGGAAGTTGTCGAGATACAGACTGCCGTCAGCCTGCAGTTTCTCGGCATATTTCACACGGATGGTATCACCCTGCCTGCCACGGACCTGGAAACCGATCCAGCCCGCCATGTTCTGTCCGAAATCTACGATGAGTGTATCGTGGCGATGCTTCAGACTTACCGGATGACCGAATTCCTTCTCAACCATTCCCGTCATCGGCTGCGCCATCAGCGTACCGTCAGGAATGGCACAGCGCTCGGCTTTCTGCCACTGGCTATCGTCGAAACCAGaCTGGGTCCAGCCTTTCAGCGCCTGTTCCCTGCGGGCATCATACTCCTCGCCATCATACTCGTTGTTGCTGCGGATAGGACCATCGAAGCTCAACTTCCATGTATTGTTGGTAGCCCAGGTTTCAGTCTTTCCGTTCTCATACTCCACCTTCACGTTGATGCGGCATTTCGGATAACCGAAAAAaGGCGTCTTGTATGCCTTCTCCTGTCGCATCGGAAACATTCTTCCGTTGCCCAGTTTGATGGCGATGGCATTCTTCTCAGTCAGGAGCGAAGTGACATCGAACGTATTGTAGTAAATAGTCTTGCGGTAATCGGTTGGTGCAGGCTGCAATGCCTGGCTGCCGCCCATACGCTGTCCGTTGACGTAGAACTCATAGACACCGAGTCCGGCAACATAAGCCAGCGCCCGCTTCACCTTACCTTTTGCCGCAAAGTCCTTGCGGATATAGCGTGCTGCtAGTCGGGTATGCATGCCTTTCTGTTCTCCAGGCTGCAGGTCTTCCAAGCCAATCCAGGTACCGCTCCATTTGGTTTCACCGAGCAGTCCGATGGTGAAGAGCTGCGGTTCGGTCCATTCCGaTTTTCCTTTATTGGTAGTGATACGCACCTTCCAGTAAGCTTGAGCGCCACTCAGCAGCGCCTTGCCCTGATAAGGAATCCACAGCTGTTCATCGCTGTTGCGTTCACCGCTATCCCATAAATCCGCCTCGTTTCTATCCAGTTTTTCTCTGGAAGAAGCTACAAGAATCTGATAACTCGTCTGCACCACACCCTTCCTGTCAGAAGTAATCTGCCAGGAGAAGCGAGGGGTTGAAGTTCCGATTCCCAAAGGATTCACCCGGTTCTCCGTCCGCATCTTCACCACGTCAACATGACTGGCAGCGGAAAGCGGAAGTGCTGCCGACAGCGATGCCGTCAGCAACACACTCATCAATATATTATTCTTCATTTGAAttcttcactcttcgTTCTTCACTCTTCACTTTATTTACTCATTCAAATCTCTTTTCTTACCAGCCAGACTCTGGTCTTCTATCATCTTCTGGTCTTTCTTCAGATAGTCCTTGCTGGCATCAATGGCGATGAAAACACCATCGCTGATGCCGCGGGTAGCCTTCTGAGGAGCGAAGGTGATGAtCTTGTTGTCAAACTCTCCGATGTATTCCAGCTGTCCGTTGGCAGCATCCATCCACCATACGTTCTTTCTGCTGCCCGAAACCTTGCGGAGGTCGAGTTTCATCGGAACACAGTTGTAATTGTAAACCAGCAGATAATCGTTGCCTCGGGTAGCCAGCAGACGGTTATATCTTTCGCCATTCTCACCGGCAATAATGCTCTGGTCAGGCACACGCTCAAAGTATGGCAGAGAGAGCATCAGATTCTTGAGATGCTTCATCTGGTTGAATCCAGGATCGTTGAGCGCCACATACCAAGGCTTCTCGGCTCCATCACTTCCATAACTGGTAGGATAGCCCGGCTTCAACATCTGCATGATGGCATTATGACCATAGGTATGGCCGCAGGAACCGGCAAAGACACTCCAGTAGGCATAGCGGCGAACGTCATAATCCTGCCAGCGCTCCTCGTTAGGATCGTGCAAGCCCTTCGGAATATCCTCGTAGCTCGGTTCGGCATCGAGCACAGGTTTGATAGGCTTGTATGCCCAGGTAGAATCCACATACATCCAGTTGTCCTCCTCGGTATTGTCAGGGATAGGATAATCCTTATTACCCATACGCTGACCATACTTGCGATGACCACTCTGGAAGGTATGGAAATCGAGCCATTTCGCCTTGCTCCACCATTTGGCAGAAGTATATCTGCCACGAGGATGATAGGTCATGAGATGATTGTGATCGATGCTCTTGATGCTGGTAGCGAGCGACTCCCACACCTCTGGGTGGATATCACCCTGGATATCGCCACCCATCACCCAGATGATATTAGGCGAATTCTTATAGCGGTTGGCAAGGAACTTTCCGTATGCCTTAGCCTGCTGTGCATTGATATTCTCTGCCTTTACCTGAGAACCCCAGATGGTTACCATGCCGATGTAGATGCCGTTCATCTCGGCAAGTTTGATGATGTAGTCGAGATGATCCCAATAGCTGTAGACACCTGCAGGGTCTGCCTTTGACAAATCCCATCCGGCAGGGAGCGACTGCTGACCGTAaaTATTAAAGGAAGGTGTGCCGTCCATCACCTGGATGAGAACGGTATTGAATCCCGCTACACGGCATTTCTGAAGATAATACTGTGCCTCGGCTCTATCCAGACGTTCCGGCAGAAGCCAGCCGGTATCACCCAACATGAAGAACGGCTGTCCGTTTTCAAACTGCAGGAATCGCTGGTTGGCAGAAACCTGTAATTTACCATTAGCCCAAGGCTTTTCGTTTTTAGCGGCAGAGGCAGCGGTAAAGATTCCGCAAGCCAGcGCCAATGTTATCATTATTTTTTtCATTTTCTAAAGGAGTTTAGATGTTAAGGAgTGAAGACCCATGTTTTTAAAaCAATCGGATGGTCTCTCCCTTTCGTGTAGTGATGTCATAGGTATTTGCCTTTGGCAACACCACCTTGTTGAGTTTCACTTCTGAATGATTCTGCATCTGTGGCTGTTCGAAGGCAGAGAAGAGCGGATTCGGATTCTTgCCCTTGGCAGATTTCATACCCTTAATGCCCTTTAACCGGTTGCCTGCCGGCAGACGGAGACGGAGATTGCCACCGAGAGTAGAACGGATCTTGAGCGAGGTAATTCTGCCATTCTTCCATGCCAGTTCCTCGATGAGGAAACCACCTCTGGTGCGGAGCCCCTGTACCTTTCCTTCAGCCTTCCAGACATCAGGAAGAGCCGGCAGAATATTGACACATCCGTCATGACTCTGCATCAGCATTTCTGCGATACCGGCTGTACAGCCGAAGTTGCCATCTATCTGGAACGGTGGATGCGCATCGAAGAgATTGCGATAGGTTCCACCTTTCTTCTTGTTCAATCCGTAGGCGAGGAAGTGGTCATCCGTCAGGGTCAACTGGTTGTGAATCAGCTTGTAGGCATGATTACCATCCAGAAGGCGAGCCCAGAGACAAACCTTCCATCCCATCGACCAACCTGTACTCGGGTCGCCACGATGTATCAGCGAAGTACGGGCAGCATCGAAGAGTTCCGGTGTCTTCTCCGGTGTAATCTGATTACCTGGATAGAGGGCGTAGAGATGACTCACATGGCGATGATTATCCTGAGGATCATCCCAGTCCTTGATCCATTCCTGCAGCTGTCCCCACTTGCCAATCTGCATCGGAGCCATTTTTCCTAACACTTCCTTCAGATGAGCTGCATATCCGGCATCTTCTCCCAGAATCTCGCTCGCTCTGATGACAGAAGAGAAGAGTTCGTGGAGCAATTCATTATCCATCGTGGTGCCATAGCTCATGGCTATCTTTCCATCCTTCGAAGGATGCACATTCTCTGGACTCACAGCTGGCGAAATCACGAGCCAGCCATGCTCTGGCTCCGGTATCAGCATCTCATCGAGGAAAGTGGCTGCACCTTTCATAATCGGATAAGCCTTGCGCAGAAATTCCTTGTCGCCACTATAGAGATAATGTTGCCAGAGATGGGAGGAAACCCAGGCACCACCGGTCATCCACATGCCTGATGCTGCCTTGTCAATACCACCGGTTACTCGCCAAATATCGGTATTGTGATGCAAGATCCATCCGTTCTTGCCATACATGGTCTGAGCCGATTCCTTTCCGGTTTCGCTCACTTCACGAATCAACCGGAAGAGCGGTTCGTTGAGATCGGAGAGATTGGTCATCTCTGATGGCCAGTAGTTCATCTCCATGTTGATGTTGGTGGTATACTTGCTGTCCCATGACGGGAACATCTTATCGTTCCAGATGCCCTGCAGGTTGGCTGGCTGTGTGCCTGGCTGCGAACTGCATATCAGAAGGTATCTGCCGAAAGCATAATAGGTGGCTACGAGATAGTTGTCGTCCTGCTGGGCAAAACGGATAAGGCGTTCGTCGGTAGGCAGATTCTGATACTTATCAGCGCCCAACCAGAGCGAGTTACGATGCATCATGCTCTGGAATTTAGCCACATGCTGCGCCATCTGTTCCCTGGCATCCTTTGCCATGGCTGTATGGAGAGCCTGCTTGCTGCGCTCCACCTCATTGCCGGTGATATCCTTGTAGTTCACGAAGTTGGTGGCGATGGAGATATAGAGTACGGCTTCATCGGCATTCTTCACGCTGACCACGCCGTCGCGGCAGGTCTTCGCAGCCTCGCCGCCCTTGACCTGAGCCGCCATTCTGCCCATGAATCTCACCTTTCCCTTCAGACCTTCGTGCTTGGCAGCCACTCCTTCGAGTGTAGCTTCCTCGCCATCGGTACGGATGATGACATCATCgTGAGGGGAAGTGAAGTTGGCATTGAAGGTGATGCTATGAGGCTTATTGGCGGTAAATCTTACCATCACCACGTTATCGGCAAAAGAGGTGATGACCTCGCGCTGATAGaTGACACCGTGGGCTGTCCAACGGGTAAGACAACGGGCTGAATCCAGACTCAGTTCGCGATAATACCGGGAATAGTCATCCATCCCGGGAGCCGAAATATAGACATCACCGAAAGGTTCGTAAGGCATTCCAAAGTTGGTATTCGACATGATTTTCTCGGTACACATATCCTGTGCCTTGCGGTATTCACCCTGCCAAATGAGGTTCTGTACGACAGGAAGAGCTGCCTTGGCATGAGGGTTCGCATTCTTGTTAGGCTGTCCTGCCCagaTGGTTTCCTCGTTCAACTGCAGGCGTTCGGTGGCTGGGATACCATATACCATGGCGCCCAACCGTCCATTGCCCAGAGGCAAGGCATCGGTCCAGACCAATGCTGGCTTGTCGTACCAGAGCTTATACGCTTGTGCTGTAGCCTGCAAAGAGAGGCAAGCCAGACAGCATATTGTGATGGTTCTTAAGATTTTCATTTGTTTTtGTTTAATCGATTAAAGTACTATTTATTTATAGACGCAAATGAGCCGCCTTTGTCGtCAGAAAAGACGAAAAAGACCTCACATCATTTATAAAAACGGCGTGAGGTTTGATTTATTATCTTCTGTCTGATTATCTGATGACTGATTGCAAAACTTCCGGTTTTTCAACCTTCACTTTACTTTCATCCAACTTGCTGCGATCCAAACCGAAGACACGGATGAAGAAATCGTAGTTTGCCTGGCGCTTGTTGACACCATAATCGTGACGCTCCTGAGGCAGATGCACATTGGTTACCTGTTCCTTGGCACCATACATTATATATATATACTGCAGATACGGATATTCGAGGGTTGGAACAGAGAATGTCCAATCGCCACCATCGCTCACTACCAACAATGGCTTAGGTGCAAAGAAAGCCATCAACTCGGCATTACACGTACCATGTCCCGCCAACTGaATAGGTTTGCCACTCTCGCAAGGACAACCGCCATCAAAATGAGAAGCAAGATTCACCGTTGGCGCTGCTGCCGTGATACGGTCGTCGAGTACCGTCAGCAGGACAGTATGCGTACCGCCACCGCTGCCACCATTCGCTCCGATGCGCGTCTTATCCACATCCTTGCGATGGTTCCACATATAATCGAGCAATACCTCTGCATTCAGAGCCTGAATCACATGGGCACGGTCGGTCTGATGCGAATTCTTGCCATATTCCGTTTTACTCTGTCCCCAACCATACAGGTCGAAATCTACACAGATAGCACCCATCCTTGCCAAGGTTCCGAGGCGCTGCTGCTCATCGGCACGGTATCTGCCACCTCCGAAATGACCATCAGGACAGATAATCAACGGATGCTTGCCCTTCTTGATTGGCGTATAGATGGAACCGAAGACATGCTCACCTGGCAGGGTTTCGATGCAGATATTCTGAACCGTATAACCGTCATACCGGCGCACCTTTCCCAAAATCGGCTTCTTATGAACCAGCGAATCCATATAGCGGTCGATGCCCAGGATGCGGCGCACCTCCTTTCGTACCGAGTCCTTGCGTGCTTCAAACTGTTCCCGGTTCTGGTAAAGCGTCTTGAGATAAGCAAGCATCTGCTCACCCTCTTCGGTATGGCGTCGGGGATATTCATAAGGTTTGATCTTATAGACATTACCATTCTGCTTCCACCAGTTGAAGTCGAAATACTTGCAGATATTCGTCAGGGTTTCCTCCAACGAATAGGGTTTGATGCGGAAGTCGGCATAAGGCAACTGCCTACCAACGGTATCCACATTATATTTAAAGCGGACACCCCAACGCTGCGATACGTCCTGCATCACATCGTGAAGACTACGGGTAAAATGGCCCTGATAACAGTTCTGAGCATCAGCCTTTGGCTGGTTACCGCTATTTTGCGCACTTGCCGACAAAGACATGCTTGCCGCGATAAGTGCCATCATCATGTTCTGTTTCATCATAATCTATCTTGATTTCATATTCTACATCCTTATCGGTATCTACCGTTACCTCTATTTTATCATCAGCCAATTTCTTCCAAGCCACGGCAACCTGCTTGCCATTGCTGAGTTGGGTACTTCCCTTAGCCCAGGTCAGGTCGCCCATCGGATGAGGAGCGATGATGACTCTGCCCTGCTCTATCCGGATGCCTACAATATCCGGCAGGAAATGGTTGTTGATTTGCGCCATCATGAAATGGTTCATCGAAGCACCCATCTCCGGATTCCACTGTTCGGTAAGCGTGGTCATTCCCTTCTTGATCTGGAATCCGTAGCCCGGCACATCATCATGCGCCAGCATCTTGTACCaaaGATCGGCATATCCGTTTTCCAGCAATGCCTGAAAAAGGTAGCGATTGCCCACATCACCGGTTGTCAGGCGGTCGTGATGCGCATGAATATCATCTATCAGATGCTGGAGGACCTGCTTGCGATACTGGGACGGAACCATGCCCAGCACCAACGGAATGGCATTGGATGCCTGACTTCCCGAATCGTAATATATCTTTTCTACTGCATCCTTTACGACAGCATCCGAAGAAGATTTCTCAGAAGATGCAGCCTTCTCAACATGCAGGAATTCCTTTTGGAAAGCCTGCAGGATTTCAGAAGCCAGGATGGCATAGCGGTTGGCTTCGGCTGTCTTTCCACTCATTGCTGCAGCCTTCTGTGTCAGTTTCACCCACTGATAATAATGGGCTGTAGCTACCAGCGGCATCGGGGTATTCTGAGAGAAGCCCGAACGGCCTTTTCCGTAATCATACCAGTCACCCAAGCCTTGTTTCAGTATCCGGCAACTGTCCTTGCTCTGGAGATAATCCACATAGCGGAACATCTGCGGTGCATATTTTTTCACCATCCGGTCGTCACCGTAATGCTGCAGATAGAGGAACGGAAGCGCTACCAAGGCTCCACCCCATTCAGGTGATTCGGCAAACGGATCAAGCCACTTGCCCTTGAAATAGATATACTCTGGGGCAGTGGTAGGAACGGCTCCGTTGGCATGCTGGGCATCAGCGATATTCTGCAACGTCTGCTCTATCATCGAACGACAGTCGTAGTTGTATACCAATCCCTCGCCATTGAGCCAATCCTGCTCCAGCCAACCGAGTTTTTCACGATGCGGACAGTCAGTCCATACTGCCTGCCAATTGCTTCGGATGGCACGGTCGATAATCTGATAAGCCCGGTTGAACATCGGATTGGAGCACTCGAAACTACCAATCTTCGCTGCAGAATTATAAACGAAGCACGACTGGATATCCTCTATCACCGGCTTGCCATCAGGATTCTCATCGCCCTTCATCACGGCACCTTCTACCTGGATATAGCGATAACCATAATAAGTGAAATGCGGATGCCAGGTCTCGATGCGCTTGCCGTCAGAAGCCTTCTCGCCCTTTCCGCTGAGCGTATAATTAAGATAATAAGGACTGCCCGACTGTTTCTGGTTGCAGGTTCCCTGTGCGGTCAGGGTTTCAGAGAGATAGAGTCGCACCTGCTGTCCTGCCTTTCCACTAACCTTGATTTGTGGGAAACCGGCAAGATTCTGTCCCATATCCAGCACAAAaGTTCCTGCCGGAATAGGATGTTTGGCATTGGAAGCCTTGGCAATTTGCTGAGGAGTGAGCTGATGACGGCTCTTCACACCGAAGTATTCCATCATCTTCACGGGCTGGGCTATCTGCTGGCGCAGAACGCCACGAGGTCCTTTCTGTATCACTACCGGTTTCCAGGAAGACGTGATGCGGGCATCCTCGTCTTCGCCACCATAGATACTGTTGAAGGTGATGCTGCTAGgCGAATATTTCCACGAGTTATCGCTGACGATGCAGACGGTTCTGCCATTCTTCAGTTCGATTTCGAGCGAACAGTAGAGCGTAGGAGGACCATAGGAAACCTTCATCTTGGTGTATCTTCCACCCTGCTCATTATAGAATCCGTTcCCCAGCAATACCGAAAGTTGGTTCTTGCCTTTCTTCAACAACGCAGTCACATCGTAAGTATTGTAAAAGACGGTCTTGTCGTAATCGCTCCACAGAGGGGCGAAAACGGCATCCGTCACCTTCTGCCGGTTGATGCTGAGTTCATAGAAACCCAGTCCCACAATCTTCATCGTTGCCTTGCGGACATCAGCCGGAAGTTTCATTTCTTTCTTCAGCCAGATGCTTTGTCTTGACAATGGAGCCGTAGCCTTCCAGTCTGGTTTTCCCTTGGCATTCACCGTTCCTGTTCCTACATAATCGCGGTTACTCGGAATGTGCGCATCCTCATCGGTTATCGCACCAATCCATTGTGGCAGAGGCGATTCATCGTCCGTCTTAAAAGCAACAGACTTTTGAGCATGAATCTGTATCATGCCCAAAAGTCCTATCAATATCAATAAATATTTTCTCTGTTTCATATCGTATTTTATTCTACATTATTTGAATGCATCCTTCACTACGAGTTTGCCGAGCGTATCACGCTGCCCCGCCAACTTGCCATCTACCCATACCTGCAGACCCTTGCCCACATGATAGCGGGAGCCGTCCTGGTCGTAGAGGATGGTGAGGTCGTGACCATGATAACGCACCTTGTCAAGACAGAAGTACTGCCATTTGCCGGCTGGGATGATAGGACGCACCTCGATGGTCTGATCGGCACGAGGACGAAGACCCACGATGCCGGTGATGATGAGATCGCAGAAGGTAGAATGATTGTAATATCTGCTGCGCTCCTGATCGCCCTTCAACCAGTAACCAGTGGTTTCATCAAGATACTCACCGATGTAAGGTTTGCCACGCATGCTCTGACTCTGTACATACTTCTCCATCTCATTGAAATAAAGGCTGTCCATATCGAGACTACCCTTAGCAGAAGCTGCGAGGGCAGACGGCTTCACCTGATAATTGTTGATGAAATTCGCCATCGCTGTCAGGGTCTGGGCGGTAGCGAAAGGCCAGATGGCACCATCCCACTCACACTTTCCTACGCCATGAGAGCGGAACTGAGGATGGCGGCGCTCTGCGGTGGTCTGTCCGTAAGGAGCAGAAAAGCCCTTGCTGTCGGCAGCCTGCTTCCATGCCTCAGCAAACTTAGCTTCATCGGCAGGAAGATTGAAATACCAAGGCAGGAAACCGATTGCCTCACGCACCTTTGCCGATACCGCAGCATCGCCACTAGGCTGGTAACTTCTCTTCTTGGCTACCTCCTTTGCCTCACCGGCATTCGGCTTATACACCTCGAAGAACTGCTGGTCGGCATCCCAGAGCTGGGTTTCTACCAGATGCTTCAGGGTATCAGCCTTAGCCTCATACTTCCTTGCCAGATCCTGATAGCCGATGATTTTTGCCATCTGCGCGATGCCCATCGCATTTCCATACATATAACTGTTAATGCTAGGACGGGCATTCTTTTCTCTTCTGCCGCCACTGATGGTCTCTTCCATCGCATCACGCACATCATACTGCCAGTAGAGTCCGTTACCCCAGCGGTGATTATCCCACAGCTGATACTCCTTGTCCAGATCGTTCACCAACGACTTAAACTCCTTCTGGTTGCCGTCTACGAGATAGCGCTCCCAGATTGAAGCAGGCATCCAACTGCTATAGAAATTAATCTTAGCCATCGGCTTGCCACCATTGCCATGATACCAGGTATTCAGGATGCCGTCGAGATACTTGCCATCGCGGATCCAACGACTCTCGTGGATATGATGACCCACTCCAGAGGCGATGAGATTGTACTTGTCGGCATAGCTGCGAGGCACGAGAAACTCGGTCATCGCATAGCCTACAGGTGTATTTTCGATATGCTTGCGGAGCGTCCACCAGCGGAAATAATACATCTCCTCGAAGTTACGCTGCGAACAGTCGAAGAGGGGCACATTCTGCTTCATCCAGTCCCATGCCTGCGCATTCGGAATGGCTGAAGTATGGAGAACCTCCGGCTCCATCGCATTGAAATCGTCTACATAATGCTTGTAATCTGCGGTCTTAAGTACTGCAGAACCGGCATCAGCACCCAGACTCTCGGTCTTGACATGGGCGATGCGGTAGAGGGCGGTGGTATCGGTaTCACCGGCATGTTCCAAGGTTCCAAACCAGTCGGCAGGAGTGTCGATGGTCGGGAAGGTACGGAGGTCGCCGGTACGGAAACGGATGCGCTCTATCTGATGCACCGGTGCAAAGAAGATGCGCCTGGTGCTCTTGCTCTGCAAAGTCTTGCCCTCTGCATCGAGGATACTCACGGTGAGGTTGAGCTGGCGGTGCTGGGTATCCAATGTTGCCTCAAAACGATAGGTCTGGTCTGCCTGATAAGGCATCACATTGCCATATCTCGCTCCGTTCTTCACACGGATCATTCCTTCTTTGTTCAGTTCGATGCGGGTGCAAGCGATGCCCTTCTCATCGAGGAATTCAATCTGCAGGGAACCGTTACGGGTCTGAGCTGCCTGCACATCGAAGGATGCCTTCAGATAGGAAGAAGAAGGAATCTTGCGCTCTACACAGGCATAGTCAAACGGATCTTCATCTTTCAGTTCGAGCCACTCCTGACGGAGCGAAACCGGTGCCATCAGCGGAGAATAGATATTCCAAGTCTTGAGATCGCCGAGTTTCTGATATTGGGCGAAATCATCATCGGCATGGGCAGTAGCCACGGTCTTGACCGGAACGGGTACATGCGCCACCCAGATATCTTCCTTGTTCATGGAATAGCTCACCCACATATCGGAATCCTTAGGAATGCCATTGCCTTCCTGAATGCCACGGACATACTGCGGACCGCGACTCTTATAGTTGCCACCGTATCTCATCGGTGGTACTTCGCCACAAATCAGATTCAGTGTCTTGTATTCCAGACCGTCACCACTCAGCGAGATGCCCAGCGGCCAGCGGTATTCTGAAGGGTTGTAGACGGTGGCATAGCTGCCGTCGGTCAACCGCTGTCCCCAAATCTTGGCATTGCTGTTGACGAATCCCAGGGCACGGTTGGTCGTGGTATAGGTATTACCGCCATCCAGACTCAATGAGGTGAGGGCGTGCTTCCACAGACTGACTATTCTGCCATCCGGCAGGGTATAGTCGCAATAAGCCTTATAGCCGTTGTTGAGCGGTATCAGTTTGTCGCCCCTATCAGCCTCTTCCACCCATTGCATGCGGTAACGTGGGTTGGCAAGGATTTCCTCGCAAGCCGCTCTTACCGCCTTGGATGCTTTCTTATAATTAGGATAAGCAGTATTCTTCTCATTGAATCCATGATTGTAATAGATGAAATAGATAGGTCCGAGCGAACCGTCTTTCTTCACCTCTCTCACCACACGGCCGATGCCGTTGCCATCGTTCGGGTCGTCCTTTCTGTCCAAAGCCACACCATAGTTTCCGGTAGCCAGGAGGATGCCACCCTTAGATACATACCAGCCCACACGCTGGTGCATGATAGCCTTCAATGGTTTCTGCTTGTAGACATCAGGATATTGCAGTTCCGGTTTCGGCTGGTATTTCGCCTTCTTGAAACCGGCTGGCACATCATATTCAGGGAAGAGAATCTGTGGCTGGCTCCAATTGTATCCGTCCTCAGAAACCTGCATCAGGGTTCTCGATGGGGGTACATGCTCCTCGGCAGGATCGCTCAGGAAATGCATGTAGAACTTGCCGTTCCAATACGCCATCATCGGCTGATGGTTATAGGTCCAGCCTCCACCATTTGCCTGGGAAGGATGCTCGCGGTTGGCACGGAGCGTCTGGATATTGTGAACTCCTACCACTGGCGACAAAGCTCCATCATGACGCGACGGATCTGCCATCGTGGTTCCGGTATAGTGGATGCGGTCCTGTTCCAGCATGGCCTTCACGATGCGTTCCGGAGCACGGAAGATGGTGCCGTGCTTGTGGTTCTTCGGCACACTCACCTGCTGGCTCACATCGGTGAAATGAACGAAATCCTTGGTAAAATGAGCGCCGAAATCGAAGAGGCGGTAACGGTCGTAATAAATGAGATAACCATTGCCCAgCGGACTGTTCTTAGGCAgTTTGACGGTGGTTGGTCCTTCCATGAAATTGCCGGTGAATGGTTCTGAAGCCTTGCTCCACGGTCCCATCGGGTTCTTGGCAAAAGCCACCTTGATATTGCGGGCATTGCGGGTATTATCCTTCAATACCATCACATAATCGTTCTTACCACGCTTCAGCAGAGTGGCATCTATGCAACTGAATCCCGGATCTATCAGGAGCTTACCCTTGGTCCATGTCTTGAAATCCTTGGTTACGGAATAGTAGAGACGGTGATTGTTCTTCTCGTCTTCGATGCCCAGGGCGAAGTGCTGGCTAGGCACACACGATGCCCATACCACCATTGCCTGCTGGCGGTCTTCATCCCAGAAGAACTCCGGTGCCCATACATTCACGGTAGTAGGATCGTCCATCACCTCGATGAATTTCGGTTCGCTCCAATGCATCAGGTCGCGACTTTCTGCATAACCGAAGCCACGGTCGCCCCGCCAGCTGCTGGTCCATACCAGATGGAACACACCGTCAGGGGTACGGATGATGGAAGGGTCGCGCATTACTTTCTGCTTGCCTACCTTAGGAGCCAGGAAGGTGCCCGGAATACTGTCCCAATGGACGGCATCCCTACTATAGATGAACCGCAAGCCGTCGGTTGCAGGCTCGTGGAAAGAGGTTGATACATAAAAATCCTGTGCCTGGACTGCAAAGCCCAAGGACAGCAACCATAAGATGATGAACAGTTTATTCTTTATCTTTATCATTGTTCTAGAGTTTGTTTCTAATGATTATATAGAATAAAGACGCAAGACGCTCCGTTTTGTAACGTCACTATTTAAAAATAAGTTAAACATTTTGGCTGTTTTGTCTGAATGTTGTACTTTTGCATAATATGAATAGTATTCTAGACCAAGACATCATGTTCCTGCCGGGGGTAGGACCCAAGAAGAAAGAGATACTGAGCAAGGAGCTCGGCATCAACTCTTATAGTGACCTGCTGGAATACTATCCatATAAATATGTAGACCGCTCCAAGGTTTTCCAtATCAGCGAACTCAATGCCGACATGCCCTTTGTACAACTCAAAGGCAAGATaCTCAGCTACGATGAGATtGATACCGGcAAGCGCAACAAgCTGCTGGTAGCCCATTTCTCAGACGGCTACGGTGTGGCTGACCTCATCTGGTATCGCGGTGCCCAATACATCATGAAGACCTATAAGGTGGGAACCGAATATCTCGTTTTCGGAAAGCCAACCGTCTTCAACGGCAGATTCCAGTTTACCCATCCCGATATGGACGATGCCACCAATCTCCAGATTTCAGAGATGGGCATGCAGCCCTACTACTCGCTTACCGAGAACCTGAGAAAACGCGGCTACACCTCACGTTCCATAGAGAAGATGACCAAGCAGCTGGTCACCATCCTTCCTCCTCTTCCCGAAACGCTGCCAAA
>contig00100
AAATAATTTCTGTATATTTCTATTCAATTTAGACAGAGATTGTATATAGTCATATTTGCACATTTTTATTATTCCTCATTTTTAGAAGACGAATCACTATCTGATTGGAACTGGCTAGCCTCTTTTAATGCTTTTAATAAGCTATCAATCATTGTTTGATTGTTCTTTTGGGCATTGGCCATTTCATCTACATACTTTTGGTACATTGCAGTAAATTCATCTTTTTTATTAGCCATAAATTCGTTGGAGTTTTTTTCTACTTTATGTAAAGTCTCCTCAGCTTGAGATTGCAAAGTGCGAGATTCAGCATCAGCTTTTGTACTAATCTTATTGATGGCCTCATCTAATTTATTATTTAATTCAGATATTCTTGATTCTGCCTTAGTGGCATTATCATTGACCTTCTCCAAATCAGCTTTACCCTGCTTTAACATCTCGTCTGTCTTAAACATGGAATAGATAGAAAACACCAGAAATACAATCATTAAGATTCCTGCCCATAATGACAGAATAACATATCCTAGCGAAATTCTATCTTCTTCCATCTGCAACAACCCACAGATCTTACTTTCATGGCTCTGCATTAGGGCAACTATCTTTTGTTGCTTAACATCTGACGAATCCTTTTGCATTGAAACTAACTGCCGACTTACTTCTTCACAATCTAGCCTACTATTAGTAACGATAAACTCCCTACTTTTATTGTATTCACATCCAATTATTGCAAAAGTAACTAACACCAAAGCGAACGCAATAAAGATAGACCAAATAAAAGTTTTCCTGTAGAAATGTACCTTATATTTATTCAAATAAAAGGAGCAATCTTTCTCCATACATTGTTTATTATCATTCATATATCATTATTCAAATAAGATTTAACTTAGTTTTTCATCGAACAAATCCAGTTGGCGAGCATCAGCCTCCTGTTTCCTATAACGCTTCGTAAAACGTTGAAAGTGCTCATTATCATTTACCTCATCTACTTTTATTACGGCATATGTTGGTTCTCCAATGACCTCATGAGAATTACCATTAAGAACTTTTGTTTTTtCTACTAAATCACATTTTAAAGCTGTTGTTGAACCGAACTTGAAATCATTATGATACACTTGTTGAAGAAAAGATTTATCCTCAACAGCAAATTCTATAACCTTACCATTAAATATTCCTTTCCATTTCTTCCCATGCCCAGAAATTAATACAGGAGAACATACCCCCAATGTAGTGCCCATATATACCTGTTTCGCTTCTTTTTCCTCTACTATATGAGATTTAAAATCAACCGATTCGATAGAAGCATTAGCGAACTGTACATTTCCATGCTTTCCTTTAACAGAAACACTTTTTACTTCATTCTGCTCAGCCAACTTATTATAATAAGAACTAATGAGTTTTTTTAAAGTAGGATCTTTTCCTACAAGCGCCAAAGCTTCTTCTTTTGTTAAATCAGCTTTTTTtATTTTATCTAGAATCTCTAGTCTTTTATTCGAATCATCAAGTTTAGACCTTCTCTTGGTAAAAAAATAGGTTAAAAAAGCTGATAATACCGCAATAAATGCTTTACTTTCTGAAAGGTTTTCAAGAGTTACAATTATTGTTTCTATCAAACTTCCTTCAGTACGTTTTTCTATACCAACTTCAATTTTTGTTTCTCCAAAATATTCCTGAAGTTCCTCTATAGCCTTCAACAATTGCAATTCACAAAAGTTAAAGACTCTTGCATCCATAACATGAATACTATCATCATAAAACTCATAATGGAATTCCAAAGAAAATTGATTGTTATGCTCCATATTATTATCCAATAGTAAGTTGAAAGTTTTTACGGGTTATGCCCCAGACAGTCCCATCCCGCAAACGATGGCGTAGGGCTTTGATGCCCCGCCAACCTTATAGCGAAGCGGTTCTGAGCACCGGAGGGCGGTTACATCCTTCCCTTTTCGAGAAGGGAAGGCTTGGTTAGGATGTGGAGCTCTCCTTGCAGGAGAGACGGAGAGGTAGAAAAGTCAGCTCTGCGGGACGGTTACATCCTCTCGTCCCTGAGGGTTTCTGTCCCCCAGAACTGGGGGAACCGAAGGGGgTGTAAAGACTATTGAAGAGAGGCTTAGTGAGAAAGGTGGAGCCTTCTTTAATGGTAAAGAAGGACGGGATGATTTTAGAACACACTTCTTACAATAGAAATAGAGTTGCAGAAAACATCCCTTTCTCGGCAGAAAGTAATAAATGAGGCGATTAAATTATCGCCTCTTTAATACTTTCAACGATGTAACGGACATCATCATCCGTTACCATCGGACCAGCTGGCAAGCAGACACCCACCTTGAAGATGGCCTCACTTACGCCATTCACGTAAGCAGGAGCATTCTGATAAACTGGCTGCTTAtGCATAGGCTTCCACACTGGTCTTGCCTCTATCTTCTTGCTCAACATGAAGATACGCAATGCCTCTACATTCTCATTCGGCTGACAATCAGTAGTAGGAGAATCCACCATGTGAATTACACCAGCTGCACCACCAACGGCTGTCTTCACTACCTCCTTATACGCATTCTCCTGACCCTGAATCTTCAACTTCGGATCAAGAGTCACAGTACAGAGCCAGTAGTTGGAATCATAGTCGGCATTAGGCGCCTCATGCAAGGTTACACCCTCAACATCCTTCAAGAACTCCTTATACAACTCCTGTACATGCTTATGGTGAGCGATGTGTTCCTCCAATACAGTCATCTGACCACGACCGATACCTGCACAGACATTACTCATACGATAATTGTAACCGATGGCAGTATGCTGATAGTAAGGATAAGCATCACGAGCCTGGGTAGCATACCACATCACGTTGTTCTTGCTCTCGGCATCCTGGCAAATCAAGGCACCACCACCAGAAGTAGTAATCATCTTGTTACCATTGAATGACAATACGCCGAACTTACCGAATGTACCCAATACCTGACCCTTCCATCTAGAACCGCAGCCCTCAGCAGCATCCTCCACTACAGGGATACCATACTTTTCTGAAATCGCCATAATCTTATCACAATCATAAGGCATACCATAGAGAGCAACAGGAACAATCGCCTTAGGATACTTACCCGTCTTCTCCTTACGATCGATAATCGCCTTCTCCAGCAACTCCGGATCCATATTCCATGAATCAGGCTCAGAATCGATGAATACAGGAGTTGCACCAAGATAAGTAATAGGATGAGAAGAAGCACAGAAAGTAAAACTCTGAACGCAAACCTCATCACCAGGACCTACGCCACTAGCCAGCAAACCCAAATGAACAGCAGCAGTACCAGCACTCAGCGCCACCACCTCACGAGACAACTCAGAGCCATCGCTATTCTTAGAAACGAAAGCCTTGAGGTCATCCTCAAAACCATTCACGTTAGGTCCCAGAGGCACTACCCAGTTGGTATCAAATGCCTCCTTCACGTATTTCTGTTCCTCACCAGTCTCGCTCATGTGAGCCAGACAAAGATAAATAGTCTTTCTTTCTTCCATTTGTATATTGTATTTAAAGCTTAATCTTTATTAAATTATAAACCATCTTGCACCATTTTACGCCATTATGATGTATATTTGCAGTCAGAATGTATAACTTTATAATTATTGGCTTATGGCACAGACAGCAATGACAGTCCGTATGGACAACCTTCAGAAAGCACAGTTTGATAAACTCTGCGAACAATTCGGTATGAGTGCGAATACCGCCATCAACATCTTTGTAAAGGCAGTAATTCGCAGTAAGAGCATTCCATTCTCCATTCAAGCAAAGAATGAAGAAGATGAAGTGACTGCGAAAGCAAAGGCTGCGTTCAAGCAACTTAGAGCTAAAGCAGAAAGAGGTGAAACCCCAGAGCTCACGCTTGATGAAATCAATGAAGAAATCAGAGAAGTCAGACGATTAAGAAAAGAACGCAATGGTATATGCAGTCATTGATACAAACATATTTGTATCAGCCCTTATCACTCACAACTCTAATGCTTCAACAGCTAGAGTTCTAGAAAGTTTGCTCCTTCATCGTATTATACCTTTATATAATGATGACATTATAAAAGAATACGATGAAGTGCTTCATCGTGCAAAATTCAAGTTATCAGAGGAAGAAATCTGCACTGTTATAGAGCATGTCAAGGAAAACGGAATTGATTCTTCTCGTTTTCCTTATGATGGAGAAATGCCAGATGAGGACGACCGAGTCTTCTATGAAGTATGCCTTAGCAAGGAATATTCCTTCTTGGTAACCGGTAACCTCAAGCATTTTCCAAAAGAACCGCAGGTGATTACAGCTGCAGAAATGATGGAAATATTGGATAACCAATAATCACATCAATCCAACCACAAGCTCAGTTTCCCCTCATCCCCTCCACCCCAGGCGGTCCCAGCCCGCAAAACCTGGCGCAGACCTCTGATGGTCCGCCAACCATAAAGCGCAGCGGTTCTGAGCACCGGAGGGCGGTTACATCCCCGCTTCCTGAGGAAGAGGGGCTTGGGGAGAAAGTGGAGCTCCCTTTGGCAAAGGGAGACGGAGGGATTCGAAAAATAATTATTTCATTAAAAACAGAATTCTTTTCCCTTTAAGAATTCCTAGGAATCCCAGATATCCAAGGAATGCCCCCACGCTATTATGTATTACATCATCCGTTTCACAAAGCCCTTTGCAAAAGACGAATTGTGAAACCTCAATAATCCCCGATAAGCAGATTCCCGATAAGAGGATTTTCTTGGTTTTAAAACCAAGTCCACCAAGCAGCAATCCTATCGGCACGAAGAGCGCGATATTCAACAGCACTTCAATCAAGTCTGCAGGATAATCCACCTGATTCCAAATATCAAGATAGTTCCAAAATGGAATCAACTCAATATGTCGTTCCCCATGACTTGCTCTACAAATCACAGTAGAACAAAGCACCAGGAAGTAATATTCCTCAAGCAAAGCCCCAAGCACGAACCTCTTCGCCCTACTCCCTTTCATCACCAGCATCCCAATCACGATTGCAACAGAAAGCACAAGAAAGGAGATGAGCACATACTCCACAGGAATCCTAGGATTCAGCCATTCGTAAATTTCATCCATGAAGCACTAAACTTTACCCAAGAAAGCTTACGTCAATATAATATAGCAAAAAAGGAGTAGTTATTTGATTTCCATCAAATAGTCATTCTTAGCAAACATTTTACCATATTTAGGCTGCAGAATAGCAGCATCAACCTTATTGCCCTTTACCCACTCGATGATAGCCTTAGGCAAATTCACGCCAGCCTCGTAGCTAAATGGGAAACCACCACCAAAACGTGGATTCAGCTCCAATACACAGTATTCGCCATTTTCATTCTGCATGACATCAACATCAAGATTACCTATATGCTTCAATGCAGAGCCAATCTTCTTTCCAATTTCACGTACTTCAGGCAAATCCAAAGTAATAGCCTTATCAGTCTCGCCAGCTCGCATCGCAAGTTTCTGCTTCACACTGACAGCAACATTGTTACCCTCCAAGTCATTCATGATATCCAGTCCGAACTCCTTACCAGTCAATTTTTCCTGAATCATGATGTACTCATCACCCACAGAAGCTGTTGCCAAGATTGTCTTCTTGATCTTCTTCATCAACAGATGATAGTAGATATCCAACTCTTCCATATCGGCGATAGATTCCAAACCAATTGAGCCAGATCCCCAGCGAGGTTTCATAAACAATGGGAAATGCAATTCACCTGTTTCCAATGCCTTCTTGGCATCTGACAATCTAACAAATGTCTTAGGAGACTTAAGTCCCAAAGATTCCACCCATTGAGCAGTCTTATATTTATCAAATGCAATGTCGATAACAGAAAGGTCGCTTACAATAAGCTTAACACCTATCTCCTCAAAACGAGCCTTGTTTTCAGCTAGTATTGGTAGCTCCAAGTCATTAAGAGACAACAAAGCATCAATCTTCTGCTCTTTACAAATATCCAAAGTAAGATCAACATACTTAGGGTCATAAACAGCTGGAACTTGGATCTTGACATCCGCAACTTGTAATGCAGGAGCAGATAATTGCATATCAGTAGCAACCACCTTATCGCCAGCTTCCATATTCTCCTTGAAATATTTCAAAAGATATGTGCGTCTTCCCGCACAAGTAAATAGAATATTCATACTTATTAATATTAAATGTTTGAATTAAGAGGGCCACCAGTCAACCAAAACATAATATTGCCCTTAATATCATGCTTCTTTATATAATTCATCATGCCAAACATAGCCTTACCTGAATATGTTTCATCTAAAAGGAGTCCTGTTGATTCTTTCACACTGTTTATAAATCTCATCTCCTCATCTGTCGATTGCTTATCATATCCTTCCCCTATGTAGTCAGCATTAAAACAAATACTATTTTCATAGCGTTTTTCTATACCATACTGTTTAGCTAGCATATTAGCAAAATCTACAATTATCTTTTTACCCCGATTTTGTTGGCGAGCAATCGAAATACCGATAAGTTTGACATCACCCCATCCAACAAGTTCCAAGCCTACTGCCATACCAGCTTGCATAGATCCTGTTCCTGAAGCTACAAAAATGTAATCCGGTTTGTATCCATTTAAATCACAATTAGCCTTTAATTCTTGAATGGCATTGACATAAGCAATTCCACCTGGTAAATCATGCCCACCACCATGGACATAATAAGGTTTTAATCCTTTAGCCTTATATCTTTCCATGGCAGAATCCATAGCATTTGAAATTGCATCGACTTTAACGAATTCATAGGTGGCATTTGTCATTTTAACCAAATCTGCATTGCCACCACCTTTCATAAACACACCTTTATCACCATGATAAACCAAGTGGCATTCCCACCCATTAGCCATTGCCATAAGAGCTATTGCACGATTATGATTACTATGAATGCCTCCACAGGTTACAATCGCATTATAACCTTCTGAACGGAGAAACTTCTCATACTCTAAAGCTTTTCGGGCTTTATTGCCTCCCCCATAACGTGGAAATTCATCTTCCCGTATAACTTTTATCTGAGTACTATTTATAGTAGCATTTTCTACTGACAGAAAGACTTTTCCTTCCATTTGTTGCTTTCTATACTCATCGAAATCCATTAAGTTTGGAGCTACTTCAATATCTTTTCTCTGAAGGACATTCTTAATCGTCATAAAGATAATTTTAATATCCAAAGCAAAAGAAAGATGCTCAGCATAATATGCATCATACTCAAAACGCTCTTCCCATAAAACATGATTGCGTCCATGAACTTGAGCCCAGCCAGTAATACCAGGTCTTACCATATGGCGCAATTGCTCACGTTCAGAATAATATGGGAGATATTTCACCAACAGTGGACGTGGACCAATTAAGGCCATATCTCCTTTCAGTACATTAATTAACTGCGGCAACTCATCGATAGAAGTAGTACGGACAAACTTTCCAACTTTAGTTAAACGATCAGCGTCAGGCAGCAGATTGCCATTAGCATCTCTTTCGTCTGTCATACTCTTATACTTGATTACCTTAATAATCTTACCATTTTTTCCTGGACGTTCCTGAAAAAaGAACGCTCCAGCACCCTTATTTGCAAAATGCAACCAGACTGTTACGACTATCAAGATTGGACTAATGCATATCAATGCAATTAGAGAAATCCAAAAATCAAAGAATCTCTTAAAAAAATGTTTATACATACAATAATTATTATTAATATCTTTTTATAGATCTGAAACATAAACCAATTGCTATTTTATACTTGTATAAAACTCAATTTGGCAACTCTGAACAAATTTTTTTtCAAAACGAGACTCTATCATTTGCCTTGCGTTTTGCTTCATTGTTGAACGAACGGCAGTATCAGTCAACATACGTTCCATCGCCACATAAAGCGCATCAGCATCCTTCGCAGGAACAATCAAGCCATTCTTCTCATTCTCTATAATTTCTCGGCTACCATTAATGTCCGTCACAATTGATGGCAAGCCCATAGCCCCTGCTTCAAGTACAGTATTAGGAAAGCCCTCTCTATAACTCGGCATTACAAAGCAATCTGCATCTACATACATCTGCAACAAGTCATCACCATACTTTACTCCACAAGCTTCAATACCATCATTTGTATCTATAAGCTGACGTGTATTATCACTTACCGGGTCAAGATTATGTTCATAATTGCCAACCAAAACAAGCCTTGCATTCTTGTGCTTATCGTGCAACTTAACGAAAGCCTCAACCAATTCGTTGATGCCCTTATCGCTAACAATACGACCAACAAACACGAATGTAAACACATTAGGATTCTTTGTTACGACAAAACGAGCAGGTGAGAATCGCTCCATATCAACTCCTTTCACATTACCATAGCCTAACACTTTCATAGGTTTCTTGGTAATGCCACCATTCTTAAGATCATTAAGCACTCCTTGCCCCTCAGGAATCACATGCGTAGCACAAGCGCAAGTAAGCCAGTCTGTCATCATCAACAGCTTTCTTTTCATACCTGTTGCCGTAGGCCATACAAGACCTGTAAAAGTATGGATTCGCACAGGAACATGAGTCAGCCATGCTGCCACCATACATATCATGCCAGCCTTGGGAGTCATAGAATGCACCACCTGTGGTTTCTCCTTACGGAATACTCTTATCATCTTTATGAGCGACTTTAGATCTCTCACAATAGAAATATGCCTCTCCATCGGCACTGCCACACAATGGAATCCGTCCACATCTCTAAGTTCATCAAGTTCAGGTCCAGGCGACGTAACAGCCACCATATCATACCCCATTGCCCGCATCTTAATCATCACCTCTCGACAAAAGTCTAAGGATTGAGATACAGTAACAGAACGAATAATTTTATTTTtATTATATCTCATAGTTTATATATAGATTCTCAATTCAAACCACAAATAATTCTTGTAAATTTCTTTGCCCCACAATCATTCAAGTGATGTGCGTCCTTAAATAATGTTGAATCAACCATAAATTCAGAATCAGAATGATAGTTCATACAACGTACGTCATTAATATCAGCTATCCGAGAAATAGATTCTTCTGCATGACGTGTCAAAACACTTTTCTTCAAATATACAGGCGAAATACAGAGTCTTACGTCACACCCTTTTAAACGACAACGCTTTAATGTTTTGTCTAAAAACGTAAGGAAATCTGGTGAAACTTCTACATCTTCATTTTGCGACTCCAGTTTCTTCTCCAAGGAGAGGGCAGCATGGATATACTCCACCTTATACTTGTCAGGCTTGTCTTCCAACAAGTTGCGATGAAAATACTCACGGACCATCGTTGCCAATCCTTCTCTTCCGTTTCTCATATCTGTCGGGATGCTGCAGATATAAAAATTGGTGCTTGACGTAAAATTTAGCATACTACATACTCATCTTACGCAGCAGTTCTTCAACAACCGCCAAGTTTGAACATTTTATCTCTAGCTCATCTCCTGTTGGACTCGCTATCACCAGCTGTTTTACGCACCACTTTGCCTCTGGCTGTACAATTGGCTGTTCAGAGAAGCGTTCATCTATAACCTGAAGAGGTATCAATGAAGGTACTTCTTCCTTCTCTACCTTACCACGCTAGAAGAGTACTGTTTCTTGTACTCAGACAACCACTTGTAGTCAATTCCTTCATCACTACAATACTTACGCAGGTTTCGACCTCTACGGTTCTGGTTAAAGTCCTGTATCACCTTTTCGAAGTATTCCTTTGTTTCCATAATTCTGATTTTTTAGAATTCGGATTCAAAGGTAAATACTTAATGTGTTAAAACTTTCGCTGTAATGGTGACATACTGATCAAATAGTAAGATTTTCAAAGTTCTCTCGTGCTTACAGCGTATAGCAGCTTAGCACATTATTGAATTATTAACGAACTATTGTTATATAAAATGTTTATTCTGCAAATCCTTAAAAGCAGCTATCAGCTTGTCGTAATCCTCGTTGGTCAAGGCACCAATATGACCTACACGGAAGATGGTATCCTTCATATCTCCACCATTTGGGCAGAGCCAAATACCATACTCATCCTTGATCTTCAAGAAAATATCGTATGCAGAAGCTGTTGTTGGATGTAGTGGAGTTACTGCGTTTGACAAGGACTCAGAAACTATCTCGAATGGCAAGCCCTTGATATGCTCACGAAAATAATGAGCCAATCCTGCAATACGTTTGATTTCTGCTTCAACACCACCATTCGCATCAATCTCCTTCAATCGTGCATTGATTTGGCGAAGAATACCTACTGCTGGTGTCCAAGGAGTCTGTCCACGCTCCATATTCTTCAAGGCAATCTGTAAGTCAAAGTACTGACAAACACACTTTGTTTTGTTCACACGCTCGATAGCCTTAGGCGAAAGCACCATAATTGAGACACCAGGAGGGCAAGCCAATGCTTTTTGGCTACCAGTCAACATGATGTCAGCGCCCAATTCCTGCATATTGAATGAATCTGCCAAGAAAGAACTGATGCTATCCACTATCAAGAATAGGTTGTTTCGCTTACAGAAGTCACTAATCATATTGATGTCATAATGTACACCTGTAGAAGTCTCATGCTTATTGACAAGGAAAGCTGTATATCCTTTCCCCTCAAAAGGAGCAAGATGCTCAGGATTCAAAGCCTTGCCATGCTCCAATTTGATATCTGTATATGGAATATGGTGAAGTTCCAACAACTCCACAAAGCGATGCCCAAAACTGCCACCATTCACCACCAAAGCCTTGTCATTTGGTGTCAATGTATTCATGATGGCAGTCTCCATTGCTCCAGAACCAGAAGCTGTAAGGAAAACCACCTTGGAATCATCCGAAGCCTTGGCAAACTTCTTGATGAGTCGTTCGTTCTCAAACATGACATCAGAAAACTCCGATGTTCTGAAATAAGGTACTTGCTCAGAACCAATTGCTCGTACAGCCTCACTTGACTGTACAGGACCTACAGTAAAATTGATCATATCGATAATATTATATTTCAAAGAAATTCTTGCGCTCATCAAACTGCTGCATGACTTGAGCCATACAGATGCTTTCCTTTCTTCTTAAACGAGCAGAAGAAAAACGCTTGTTGATGATACAGCTAATAAATTCTTGTATCTCATAGCGGAGACCATATCCATCCCACTTGTAGAAATACTTTTTATTTTCATTTTGGTCTTCATATCGAAGCTCAAAGTAATCTGTCTTCCACCATGGGGCAGGTACATAGGCGTAACCTTTTGTACCAGAAATAACCAAATTACCCTCAGTCTTCACGCCGATGCCCACTTTGAAAGAACAAGTGGCTGACGGATAGCGCATGACACCATGCGTATAGACATCCACAGAATTGTCCATTCTACTGAACAACATCAAGTCATCATAGTTGACACCCATCAACTTGATGATTGGCAGAAGCGGATAACTGCCTTCCTCATGCATGGCTCCACCAGCTTGGCTTGCATCAAACTCTCGACCTGTCTTGTCAAGCAACTGCGAACAGGAAGCCTCAATGTCAACTATCTCACCTATCAGTCCAGACTTAATCATCACCATCAAGTGATTGAATGCAGGGCAATGAGCTGTCTTATTAGCCTCCATCAGAATCACCCCATTCTTCTCTGCCAACAGATAAAGTTCTGCCGCTTGATCCCTACTCAATACCATCGGAGTTTCGCAAAGTACATGCTTACCTGCCTCCAGAGACTTCTTGATGTATTCATAATGGCTCAGATGAGGAGTGGCAATATAAACGGCATCAACGGCATCATAAAACTTTTCCAAGTCTGCATAAGCCCAAACGCTCTCGTTATCTTTCGACATAGAGACAACAGCATCCTTGTTGAAGTCATAAGCTGCACATACATTGATTCCACTCACCACCGAAGCCTCAGCAGGAAACCGCTGTGCAATGCGACCACATCCAATGATACCCACATTCACAATCTCCTGGTTCTCATTTCTCAGTTTAGTAGAAGAGATACCCTGTGTACGTGGAAGATAAACTACTTGGCAATACTCGCTGAGATAATCAAACTTGCCTTCCCAATCAGAGCCTATGGCAAAGATGTCAACATCAtATTTTTGGATGTCATCTATCTTCTGTCCCACATAGTCTTCGATGATGATTTTGTCCGCATAGCCAGTAGCCTTGACCGCCTCCACACGTTCAAGCACATTATTTCTGACATTGAGCTTACCACGGTCTCTGTCAAAATTATCATTCGTGACACCCACGATCAAGTAATCACCAAGTTCCTTAGCTCGTTTCAAGAGATTAATATGACCTTGGTGAAGAAGATCATAGGTGCCGTAGGTTATAACTGTCTTCATAACATTTAAACGTTTGTTTGAATTCAATATATCTTGTAAGCATCCACCCCCTATGACAATACAACTCCATCCCCAGTGTTTACTGGGGATACAGGGTATTTTAAGAAATTGGACTTTGCTGATTTTTTAACAGGTTTAACTAAAAGTGCCTCTGTCATCAAGGCATAATCCCTTCCTCCAGCTACAATCATGTCAAAGAATCCCCTGAAGAAATCCAGTGGAGCCATTGCCATTAGCTTGCAGGTTTCAACGAAAGTAAGGAAGGTCGCTGTAACTCTGGCACCCTGCTCACTGCTAAATCCACCGAAGTTCTTTCGGAGATTTGTGAATGGGCGGACTGCGCATTCACAACAGTTGTTGTCTATCAAGACGCTGCCTATCTTCGTATATGCCATCAGCTCCTTGCCTGTGTTTACCGACTTGTCACCAGTTTGCTTCTCATTGTTCTTGCCATGCATCTTACGGCGGCGGGCTTGCAGTTCTCCAGTAAGCTTGTCAACCTGAGCCTGCAAACCGTCAATCTTACGATCTGCCTCTGCCTATAGTTCCTTCTGCTTATTACCCAAGGCAATATTGGCATCCAGAAGTGTCTGGACAGTCTGAACCAATTCCTTTATCTGATCTAGATATTGCTTACGTTCCATATCCGAGCTTGGATAGTGTTGAAACAGCACTGGTTGAGTCTGGCGCACCTGCAACAACACACTCCACAACATTTGGAGCCTGAAACTTCTTCTTGTACCACTTTTCAAATACATGATAAGGAACTCCATTGGATTCGAAAAATTGATTTACCGAAATACCTGCTGGTACCGCCTCCGCTTTATAGCGTTGCCACAGACACTCAAGATCTTTACTACTTATTGCCATACTTATAACATTTAATGTTTAACATGGCTCAAAAGTAGCACTTATTGTTCAAACCGCCAAAATAGGGGTTGGATGCTTACATATGAAAACCACCCTTACCTCTAAGTTTATCAAGATTTGATCTAGGTGACGTTACCGCCACCAAGCCATCGTCCGAATCTTAATCATCACCTCACGACATAAGCCTAAGGATTGAGATACTGTAACATAGCGAATAATTTTCTTTTTGCTGCGAGTCATTGTATTAATACAGCTTTAACGTTCTTTCATCCATTTCCTGCAATCCTTGAAAAAACTAACAACTATCATGATAAGCAAAATACCAACGGGGAATGCTGCTATGATAGTTACGCCTTGTAGACTATACAAAGAGTTTTGTGCAAAGAGAAGACCTACAGGAAGGAATATTAAGAGAAGAGCCCAGAAACCTCGAATCTTTCGGGCAGGTTCTTCTTCTGCTGATATTTTCTTATAGCTATATGAAGATGCTACATAAGTAATGCCATCAAGCGTTGTGCTATAAAAGGCAATCATAGTAATAACAAGCAACATCAATGCTAAGGAAGGAAGAGGTAGCGTATTAAAAATCATCAGGATAGCATCATACATCTCACCACCTTTACCTATATAGCCCGTTACATCAAGCCCATGTTTCATTTGTTGAGCAAGTCCATAGTTACCAAGAATAATAAACGACATATAGGTACCAGCAAGTCCCCAGCCGAACGAGCCAAAAACAGTATTACGGATAGTACGTCCTTTAGAAATAAGAGCTATGAAGAAAGGAGTAGCTACACACCAAACAAGCCAATAAGCCCAATAGTAAACAGTCCAATTCTGTGCAAAACCATTTTCCCGAAGAGGATCCATATAGGTGGATAGACCTATGAAGTTCTGAGCTAAGTTTCCGATTGACTGAAAGCCTGTTTCTATAATAAAACGAGTCTCACCTCCTAATACTAGAAAATAGAAAAGAACACCAAAGAATAGATAAGAACAGATTCCTGCAAGTCTGCTAATTCCTCTCACACCATATAAAACTGTAATGGTGTAGATAGAGCAAATGAGTAGAAGCACACAAATAGTAATGGCTGTATTAACCTCAAAACCAAACACCACACCCATTGCTTTTGTTAAAAGAGGTGTTGCTAATGAAAATGTTGTTGCTGTTGCACATACTACAGCAAAGATAGCAGTGACGTCAATCACTTTACCCCAAAAGCCGTCAACATTATCACCAAGCAACGGACGGCAAGCTTCCGAGAAGCGCTGGCGTTCACGTTTACGAACGTGCATCATGAAACCGAAACATACAGCAAGTATAACATAGAATCCCCAAGCCAATGGTCCCCAATGGAATAAGGTGTATGTTGGAGCCCACATAGTCATAGAACCCATTTCTACCAAATGTGGTTCTGCTCCATACAGCGCCCATTCTATGAGCGAGTAGAACATAATGTCGGCTGCCATCGTTGATGTGAAAATCATTGTGCCCCACTTGAAATTACTATATGCAGGTTTGTCTACATTACCCAACTTTATGTTTCCATACTTAGAATTCATAGCAACGTAAAGCGCACAAATAACACTACCAATAGCAAGTATTGGATAGTATATTCCAATAGTATCACCAAAGAATCCACGCATAGTATCAACTACAAACTTAGATTTCTCAGGCACAATTATAAATACCGCCATCAATGCTACTACAATAGCAAAAGGAATCAACATCGTAGTCCAATCTTTTTTTCTCTTTTGTATTTCCATTTATTTTCTAATATTATTTAAATTCATAATTGCTCTTTCGTAACGGTCTCGTCCGTATGTTCCAAAATCATCGCCCTTAGCCTCTTTTATGACAGTCCATTGAGCCCAAAGGTAATCCCATAGAATCATATAGCAAAGAATCTTTCGGAAAGCATTTTTTGGTATATTTCCATTAAAATACTTATCCAATATATAGTCTTGATTCTCCTTTGTGAAGGCTGCTTCAACAAATAGAGCAGCAAAATCAGCCATAGGGTCGTTCATACCTGAATATTCCCAATCTATGAGGTAGATTGTTCCATCCGTTGCCTTGATGAAATTCTCATATAGGGCATCATTATGACAAGGACACAATTCAACGCCCAGCTCATTCAGATAACCTTCGAGAGCCATTACTTGTGGACGGACATCTTCCCAACCATCATACATTTTAGCATCAGCCTTCTGTATTAACTGATCATATTTTTCAATCTCTTGAAAAATATTGAACTCATTTTTCAAGCGTATGTGAGAACCATGAATAGTCTGATAGATTTTAGCTATCTTTTTCATGTTGTCATGACGTTGGATAGTTGCAGCATTAAGAGTCTCTGCATTTTCTACGAAGTCAGCCAATTTAATACCTGTCTTTGCATTGAAGTAACGAATCTCCGGATTCACCCCCATCTTACATGCCTCGATAGCATTGAACTCCTCATTCGTGCGTTCTACCATACCCTCCGATCCGTTTCCCGGCACACGAAGCACGTAGCTCTTGCCTTCAAAATTCACACGGAAGTTTTTGTTGCTCATTCCGCCTATCTGAATGATTTCAGCTGTACTAACATCCTTGTCAGGGAAGATATTGTGTAAGTGCATTATCAGGTTGTCATGGTCAAACGGATTCTCTCGTCTGCGAAGACGTGGATAAATGACATTCTGTAGTTTTTTAAAGTCTTCCTCGCAATCCACATCACCCCAAATTAAGTTTTTAAGCACAAGGACAGGACGATCGAGCGGTTCCGTCACGTCCATCAGCAAATACTCATAATTGAGGTATGGATTACTGGCATGTTCCCATGCGTTCACCAACATTTCAAATGTGTCTAACGTGATACGGCTTACACCTATCATCTCGCCCTCAAAATGACAAACACGATGGCGGTCTTTGGTGATTTTTGTAACAAAGCCATTCTTTGTTTCCATAAAGCATTCATCGCCAGAACCGCTTTCTTCAGTCATGGAAAGACAATTGCCCTCTGTACGTGCAGCCAATTGTTCAATAAGTCGGCGCTCATAGAACGTATCGCTTTCTATGAGCAGGAAATCTTCTTTAACGTAGTCTTTGGCTAAAGCCAAAGAACCCATTGAAGCCGTAAACTCATAGTCTTTGTTCACTATTAGCGTCACATCATCTGCTTCATATTTTCTAAACATTTCTGCCTTGTATCCTACAACAATAAGGATATTACTAAAATGCAAATCACGTAATATTCCTATGGTACGGTCCAAAAGACAAAGATCAGGAGCAAATGCTTTGAGAGGATAAGGTATCTCTGACTCTTTCTCTCGTCGTGCAGCAAGAATTATAGCTGTCTTCATATCTTTTCTATCCTTATTTCGGTCTTGTCGTTATACTCATAAGTGGTGTCACCAACCTTAAACTGAAAATGCAGGTAATCTCCAACATGCTTGATGTTCTTAAAGCCATATACATCCGACTCTTGGAGGTTAAGAGTTCTGCATATTGACTTTACAACAATCGAACGAGTATCCGCTATATAGCTATCGTCAAACAAGCGCAACTCGTCAAGGCTGTCAAATTCTTGGATTTCACCTTCTTTATAGCGGTTGATTTTCATCTTGGGCAGTTGGTCGATATAACGGATATACAAATCCTCCCAATATCCCTTTCTGGTTGTATCGTTCTTATACTCCTCAGTCATAATATTTCTGAAAGCCTCAGAAAACTCACGATTGAAAAATACATGTCCTACCATATACCAAGCATCACATCCGCCAACCCTTACATCCGTGATATAATCATCGGCATCGGTCGTAAGGCAATACTCATTTGTCTCTCCCTCAGCATAAAGGGCAGAATAATAGCTGTCGTCCGAATCATTCATGAATACATTTTCAGGGAAATAATTATCCGAACTGCAAACAAAAGTATTGTCCAACTTGTCTATCACACGAATCAGCGAAGAGGTATTATTGTAACGTGCATAATCTTCATTAAGCACAATTTCTACGCCATACTTGTCGCAGAGATAGGCAAACATTTCTGCCTTATAGCCTACAACTAAAGTAATATCAGCAATGCCAGCTTCTTTCAACTGACGTATCTGGCGTTCTATTAAGACCTCGCCTTTCACTTCAACTAATCCCTTGGGACGTTCGGCAGATAGTGGCACAAATCTCGAAGACGTACCTGCTGCCATAATAATGGCATTTCGTTTATTCATTATCTTAGAATGCAAAATTTGCTATGAAGTTAACGTATGATTTATCGAATGACGGATTATAGATGTATTCTGCACTCAAAGGTAGAGTCCAACCATTCTTAAACTGCACATTGTAGGTATATTTCAAATCAAGGTTGCATACAGCAAACTTCTTCTGATAGTTTGTATAGCATGACTTGTTTGGTGTCATACCTACGGCTAAAGAAAGACGATTATTGTCAAGAAAATCATAATAAGTACCTATTTCCATATATGTAGAATATGCCTGCTTCTTATTTCCCGAGTCATCATCATACGCATCATCATCACCAGCAAAGAAGTTACTGATAGTAATCCAAAGTGGAACTTTTTCCGGAGCGTACGTTATGCATGCCTCCAACCAATGACCGTTGTGTTTACCGCCAACATATTCGTCATCCTTACCATTGACAGTTGGATAATAATAATCGCTTAAGCCTAATGTCAAACCCTTCCAAGTATAACTTACTCCTAAGTCCACTTCGGCATACTTACCATTAATGGCATATCCACCCATAGCATATGCATAAAGTCCTTTCCATTGATAGTTTATACATGGAAACACAACTGGCGACGACTCTTCTGTCATCATCTCCATGCCTCGCCACATATATTTAGTCTGGAGGTCAAGACCAAGATGAAAGTTAGAAGATTTGAGCCTTACTCCCCAATTGTTCGACGATGCTGTTTCATTCTCATTCAATATATTATTTTCAATGTTATCGGAACTTAAATTACTTGCTTGCATTATGGAACAAGCATTTAAGAAAGTCATGATTGCAACTATTGTTTTATTCATATTTTCTATACAGTAAaAAAAaTTATATTTATTTTGACAATATTATAATTAGTAATTTACACTTGATATTGCCTTTATTAGATCATCATCTGTCAATAACACGCCATTCGGCAATTGCTTTCGTCTTCTCATTGCAACTAATAAATCCATTTTACCAATCAACGAAAGCAACACATTAATAAAGATTTTCACATATGAGAAAATGGTTGTCTTAACAAACCAAAAGAAAGACTTACCATACTCTTTGTAATGAGTTGCTACCTTTATAATTGTTTTCTGCGTCAAATAGTATTTTTTAAAGGTAGGCACTCCAAATTCACGATAGAACAACAAAGGTTTTGCTATAGCATAAAAGTTACTATTACTTGAAGTACGTATCCAAAGTTCAAAATCCTCTGCCCGTAAAGCCCAATCAGCATAACGATTAGCCTTAAACCATTGGGCTCGCCCCATTACGGTAGGATGAAAAAAAGAATCTGTCTTTCCTTCATTGTAGCTAGAGCCAATTATTTTATTTTTATTATCAATAGTCATTATAGAAGAACCACACACATCGACTTCTGTATGGGCTTCCATAAACTTCACTTGCTCTTCTATGCGATTTATGCACATAATGTCATCTGCATCCATACGTGCATAATACTTCGTCTCACACATTTCTACAGATTGGTTAAGACGAGCTATAAGTCCCCTATTCTGTCCATCATCAATCAATTTTATGCGGGAATCACCATTTGCCATTtCTTTTGCAATAGCAGTAGATTTATCAGTACTGCCGTCACACATCAACAATAATTCCCAATTCTGATAAGTTTGATTAATACAAGATTGTATAGCATTCCTTATATATTTCTCTGCGTTATATATAGGGATAGCGATTGTAACCAATGGGCTTGTTATACTCATAACCTTAATTTTTTtGAATATCTTTATGTTCTTTATAACCAACAATATTCAGGAACCTCTTAATTCGAATTTCAGGAGAGAACTGTTTTCTTGTTGTCTGCAATATTTTTTtCCATTCGGTTATCAAATGTGGATTTTCCAAAACCTCTTTCATTGCATTACAGATGGAGTCTTCATCCATTCCAAATAGTCTTCCACAACCAGACTCTTCGATTATTTCTTTACCTCCGCTGCAATTTGTTGTCAATACAGGTATTCCCTGCATAATAGCCTCAGTACATGTAGTTGAATACCCTTCTTTTGTAGAAGAGCATATATATGCATCTGCTTTCGAAACGTAAGCATGCGGATTGCTTTGCTGACCAAAAAATGTAACACAATCAGTAATCTGTAATTCCTCGGCATATCTCTTCAAGTCGGATAGTAAAGGACCATCACCTAATAACCACAATGAAAATTTGTAGCCAGCATTTTTtAGACGTTGCACGCACTTTAATAACTTATCATACCCTTTCTCTGGGCTCATACGAGCAACAGAAATAAAACAGATATTATCTGATTTAGGCATTTCTATGGATTGTATTCCCTGCTGCCTAATAGACATATCATCAATAGGATTATAGTTATAATCAACATCAAGATCTGGTAACTCACTCTTAAGTCTTTGAGCATTGCTTTGAGAAACGCAAACCACTTTTCCTATTTTTTtATAGTCATCCGCATACACAAGGTCTTCGTCGCACCCATGCATCCACGCAATAGACTTATGATTATCATTAACACCAACGGCAACAATACGGATAGAAAGTCCAAATTGAAAAGCAATGTTCACATCATACTTATCTCCGACTATATACTTATACAAAAGCGATGATGGTATTTGTGAAACAATACGAGTAAAGCCTCTAAAGTAAAAGCCAAAAACTTTTTTTACAGCAACACGTTTGTCTATGTATTTATAGCACTCTTTGTCTACCTTAAAAAGTGGAATAAGAGTTATTTCTATACTCGGATAGCCAGCCAATCTATTTGCTATGGCTATTGCAGACCGACATACACCATCTTGCAGTTGCAAATGATTAAATATTAAACATATCTTCATATTAAAAACTTTTTATAGAATCAGGCTCTATGCCCAATATTTCATTCGACTTAACATTATCAAAATCATAGAGATACTCCGGCAATATTTTTTCTATTGTTTTTATATCTTTCGTTAACTCCGGATACTTTTTCCACAATTGTGTATTGCCCACAGAACGCTTTGGATTAAAACCTGTAAATGGCTTAGTATGTTCTTTTTCATTCAGCCCGACCATGGCAACTATCTTTTGCTTACTCTCTTCATATTTATATATCATATCCTCAAACTGGAGTTTAAGTACTCTCGTAGAATCATATGTTTCTTTCTTTGCGCATTCTCTTGCAAATCTATACCACTTACAAAATAACACAGGATCGTCAACGGGGGCAACATGATCTTCCTTCCATATCATTTTGCAAGAAACATAGAGGTCACGCGGATCTCTATCTACAATGAATAGATAGATTGGGTCAGAAAAATACCTCATACATCTTGCAACATTTGAAGAAGGCAATATCTGATCGACCATAAGATATGGCTGATTATCTGGATTTGCTAACGACAATAGCTTATGTATATATTCTTGTGTATGCTGTAGAAATTCTTTTCCATCTAAAATCGTTCCATATTGTACTTCCTTTGATAATGGTTCAAAGATTTTTAGTGGTAGTTTCGCATATAGCTTTGTCAGCAAAGAATATAGATAATAGACATTAACCCCTCTATCAAACATATCGTAAAACCAAAaTCCTTTGTATGTAAACGTCGTCAGTTTATCAATATAAGCCTTTGTCAATTTCCAATATTGATTTTGGAAAAAAGGCTCATATCTTTGACTGAAAGAACGTCCTGCATTGAACTTCATCAATTTCTTAAATCGTTTCAATGCATGACCCGAATTATGTCTATTAGGATTATCTATTAAATGATGTTCAAGGTCTGAGATACCATCTATATCATGTATAAACCTAAACTCATAATTCGTAAGCGATTTTACGCCCTCGTATTCTGATATCAAATCGGTCACAGCACTCGAACCGCAACCATAATAACTAGCACATGTTATAACTTTCATTTTTTATACATTGTTTTTACAATTGACTTTAAGTAAGGATTGCCGATAGACATACATACAAGCAATATTGTACCTATAATAACAGCAAGCATTCCTTTTATTAATATATTCAACAAATAATAATCAGTACTTACTAATGTAGACATTAAGTAACCTACAGTTCCAACTAACAACAATTTCACTATATCCTTAATGATATAAATGAGAAACTGCCACTTAGTCCATTCAAATACGTACATGCTAATAATAGTGCCCTTAACTAAAATAGTAAATATAGCAGAAGGAATAAGCAACCCTATGAACAAGCCCTCCATACCAAAATATTTACCGCCTATAAAACCAAAAACAGTTGATAGAAATGCTTGAAAAACCATGAATCTGACATCCAAACGATGCAAGCCCATAGCATTCTGTATCGAAATCATAGGCACATTAAATAGAGATACTATCATCAGAAAACCTATCACAATGACAGACTTTATGGGTAATAGAAAATGATTGCCAAAAATCATGCCAATGAAGTCCTGTATACATGAGATATAACCGACAAATAAAATTATAGCTATACTGTTGGTCAAGAAAGCTGTTTTCTTGTATGCATTCTCCATTGCCTCTATATTCCTATTTACTGCCAAATTGCCAAAACTCGTGGTAAAAGCACCGCCCAACTGTGAATAGAGCAAACTCATTGTGCTTGATACAAGTTGATAATTTGCATAGTAGCCAACAATACTAATATTGCCCATAAGTATGCTTATTAGTATACTGGGAATAGCCCCCTGTATTGTAGTTGCTATTTGAAACACAAAAAGTGGCTTTATTGTGTCAATGATTCCTTGCTTAAGTTTTGCACCGATTTTTAATTGTTTGTAATTAACAAGATATGGATAATGTTTTACTACGTATTTGTTGCATAATGCATTCGACACCAATTTCTCTGCTATAAATAGTATAAGAAACAATATATAACTTGGATATATAAGCAAGCATACTATCTGTAAGCCTCTAAAAAACAACTCTGCCAGCATCGTATATAATGAACTGATACGGTTCTTCTGATCTGCAAAGAGTATACTACGTTTGTGATATGTAAGGAAGTCGAAAGTAAACGAAGATGAGAATACTAAATAATAGCCAATTACATACACCATATCAATTGTAGTATGAACTACAAGAGGTAATATAGAAATACCAAATATAAATGTAACAACAGAAAAGATAATTGCTATTTTTATATAGACACCTCTATAGAAAGACATTATTTCCTTTATCTCCTCATAAGCCTCATTTTTAACAGGTTCATACAAATGGATAATTACAGCACTACTAATTCCTAATTCGAGCATAGCGAAAAGATTCGTAATGCTCTGAAAAAAACTATGCAATCCGTAATATTCATCGCCTAGTGACTTAACTAAAAAATATCTTACCGCAAAGTTTAATATTATCATTAATAAGGCAGAGGCGATTCCATATAATGAATTTAAAATTGCATTCTGGGTTCTTGATTTAGCCATCAATATCTTACTTTAAGCGTTTGTGAAACAACATTTTTGATAAATAGATAATAATACATGCATAAGTCCAACTTAAAAATAAAACTCCAACTCCAGTTCGACAAGCATATAATATTTGTGAATAGACTCCAATACACATAGCAAACATATATATATTATTTGAATTGGTTGTGATTTCCTCTAGTTTACGAAACAACCTTCCAATTAATAAAAAAaCTATAAGTACACCAATTACACCAAACGATATATATACATCTGCAACTATAGAACTACCCGTTCCATATCCCCAATCAGAACCTCCCCAATACATATTTGCTATTTGAGTTGACGAATTCAACGCAATTTCATTTGGCATTAAATAGGTAATTAATCTATCTAATCCTGGTACAAGCAACGCAAATGAAGCAAAAAATGTTATACCATAATTATATGGTATAATCTCGGGTACATTGTCCATTGCAATATGTACTGTATTTATACTACCTGCTAATTCCTTTGTGAAAGGAGAAATTGTATTATTGGATGTCAAAAGCTCTATACCTTGAGAAAAAGATTGCCCTTCTCCACGTATAGCGCCAAAAACACTTGTAAGTATAACACCCACAAACAAATAAGCTAAAGTTTTCTTTACATTAAGTTTAGTTCCTGATACATAAATGTAAGCAAACAAAAGCATTATAACAACACGTAATGCTTCAGTTCTACGACCAGATAACATAATAGCTATTGCATATAAGCCTACAAGTATTCCTGGTCTTTTAAAATAATTAATAATAGAATCGCCATTACAATTATTTTTATACTCTATACC
>contig00109
GCACAAATCATCAGAAAGCAGATATGGCTGTTCATGCTCATCGTGTTTTTCATCATTATCTACATATCCAACCGATACAGCATCCAGAAGGATCTCATCGAATTGGATCAACTGCAAAAAGAGCTGCAAGACACGAAATATAAAGCACTGTCAACCAGCAGTCAGATAACAGAGAAGAGTCGTGAAAGCAATGTGCTCGACATGCTGAAGCACAGCAAGGACAGCATCCTGCACATCGCTACACAACCTCCCTACATCATAAACGTACCAGAAGAATGAGCAAGTTTGAGCATAAGAAAaTAATGCCGCGCTATAGTGCCATCGCCATCATCATGACCCTGATTGCCACCGCCATCGTAGGAAAAGCACTCTACATCATGACGGCTAAGCACGACTACTGGATGCAGGTTGCCGAGCGACAGAAaAGAGACTCCGTGACCGTGAAGCCTAACcGAGGCAACATCCTGAGCTGCGCAGGACAGCTGATGGCGAGTTCGCTGCCAGAGTTCAAGGTATTCATGGACTTCAAGGCGCTGACCGAAGCCGGCAACGACTCGCTTTGGGATGCCAAGCAGGATTCCATCTGCCAGGGACTCCACAAGATATTCCCGGAGAAAACAGCAGAGGAATTCAAGCGCCATCTCATAGAGGGACGCGGCAAGAAGAGCCGCCACTGGGCGGTATATGGAAGTCGTATCGACTATAACACCTTCACCGAGGTGAAGGCGCTGCCAATTTTCCGCCTCACTCCCTACAAGAGCGGATTCCACTGGGAGGAATACAATGCCCGCACCCGCACCTACGGTTCGCTGGCAGGAAGAACCATCGGAGCCATGTTTGGTGCCAAGGATACCGCCAGATTCGGACTGGAGCTGAGCTATGACTCCATCCTGCGCGGAACCAATGGTATCGTGCATCGCCGCAAAGTGCGCAACAAGTTCCTCGACATCACCGACACCCCTCCTATCGACGGTGCCGACATCGTTACCACCATCGATGTGAGCATGCAGGATCTTGCCGAGCGCTCACTCATCGAAGAGTTGAAGGAAATCAATGCCAACGTGGGTGTAGCCATCGTGATGGATGTGCCTACCGGCGACATCAAGGCCATTGTAAACATGGAAAAATGCTTCGATGGCGAATACAGAGAGATTCACAACCATGCCGTGAGCGACCTTCTGGAGCCGGGTTCGGTATTCAAGCCaGCCTCGCTGCTCGTAGCGCTCGATGACGGCGTGGTAGATACTACCTATCGCGTGGAAACGGGATGTGGTGTCTGGCAGATGTACGGACGAGACATGAAGGACCATAACTGGCGAAAGGGCGGATATGGAATGCTGACCTTCGCAAAGACACTGTGGTACAGTTCTAACATCGGTGTGAGCCGAATCATCGACGACCACTACCACAACTGTCCGGAGAAATTCGTACAGGGCATCTATCGCACCGGTCTGCACGACGACCTGAAGATTCCGCTGGTGGGAGCTACTCCTGCCCGAATCCGAATGCCGCACAGAAACAGCCACGGGCAGTATGACAACTGGGCAAAGACCAGCTTGCCATGGATGAGcATCGGATACGAGACgCAGATACCACCGATCTCTACCCTCACCTTCTACAACACCATCGCCAACAACGGCAAGATGATGCGTCCTAGATTCGTGAGCAAGGTAGTGAAGAACGGAGAAACCATCATGGAGTTtCCtCCAGAGGTGATGCGCCCACAGATAGCCAAACCGCAATCCATCAAGCAGATGCAGACCATCCTGGAACAGGTGGTTAGCCTGGGACTGGGCAAAAAAGCAGGTTCACCTAACTTCAAGGTTGCCGGAAAGACCGGTACGGCTCAGaTTTCCAAGGGAGCCGGCGGTTACAAGAGCGGCATTACCAACTATCTGGTGAGCTTCGCCGGCTACTTCCCTGCCGACAATCCgCGCTACAGCTGTATCGTCTGCATTCAGAAATCAGGTTTGCCaGCTTCCGGCGGcAGtATGAGTGGtAAGGTATTCCACGACATTGCCGAAGGCATCATGGCACAGAGCCTGAAACTCGACGTGAAGGATGCCAAGGATTCAGCCTCCATCTTcGTTCCGGACGTGAAGAACGGAAACGTGCTGGCTGCCGACTACGTACTCACCCACCTGGGCATCAAGACCAACACCAACTGGAGTGGAAGCTACGCCAACGGCAATCCTATCTGGGGCAAGGCAGAACGCATAGGAAGCAGAAGTATCAAGCTCATCAAGGAGAAGCAATACGGcaaaaGCACtGTGCCgGAcATTACAGGCATGGGAGCCAGAGACGCTATCTTCTGCATGGAGAGCAGAGGAATCAGAACCAGGATTCATGGCAGAGGCAAGGTAATCAAGCagaGTCTCATGCCGGGAACACCGGTCAAGAAGGGTTCCATCTGTATCATCGAATTGAACTAATATATATAATAAGGTGTAAATACATAAAGATATTAAATATGAAGTTACAAGAATTACTCAAAAACATCGAGCCGATTCAGATTaTCGGTGATGCTGATGTAGAGGTTTCGGGCGTAAACATcGACTCCCGAAAGATTAAGGAAGGTCACTTGTTCGTTGCTATCAAGGGCACTCAGGTTGACGGCCACCAGTTTATTTCAAAGGCATTGACCCTGGGCGCAAAGTCGGTTTTGTGCGAGGATATGCCTGAGGAGAAAATCGAAGGCGTAACTTACATTCAGGTAGCATCTACtGAAGATGCTGTAGGTAAAGTGGCTACACTCTTCTATGGcGATCCATCCAAGAAGCTGAAGTTGGTTGGCGTGACTGGCACCAATGGCAAGACCACCATCGCCACCTTATTATATAATATGTTCCGCAAGTTCGGACATAAgTGCGGTCTGCTCTCCACCGTCTGCAATTACATTGAGGGCGAGGCGATTCCTGCCGACCACACTACCCCAGACCCAATCGAGCTGAACATGCTGCTGGGCAAGATGGTAGAGGCAGGATGCGAATACGCCTTCATGGAGTGCTCTTCTCATGCCATCGCACAGAAGCGTATCGGCGGTTTGGAGTTCGCCGGCGGACTGTTCACCAATCTCACCCGCGACCATCTCGACTATCACAAGACATTCGAGAACTACCGCAACGCCAAGAAGGCTTTCTTCGACGGTCTGCCTAAGACTGCCTTCGCCATCACCAATGCCGACGACAAGAACGGCATGATCATGGTACAGAACACCAAGGCTACCGTGAAGACCTACTCTACCCGtTCTATGGCAGACTTCAAGGCAAGAATCCTGGAGTGTCACTTCGGCGGCATGTATCTGGAGATAGATGGCAGAGAGGTAGGCGTACAGTTTATCGGAAAATTCAATGTAAGCAATCTGCTTGCCGTATATGGTGCAGCCGTCATGCTCGGCAAGAAGCCGGAGGATGTACTCGTtGTGATGAGTACCCTTCACAGCGTAAGCGGACGAcTGGAGCCAATCCAGTCGCCAGAAGGCTATACAGCCATCGTTGACTATGCaCATACACCAGATGCATTGGAGAACGTACTGAATGCCATCCACGAgGTTCTCGACGGCAAGGGCGGCGAAGTGATTACCGTCTGCGGTGCCGGTGGtAACCGTGACAAGGGCAAGCGCCCGTTGATGGCACAAGAGGCAGTCAAGCAGAGCGATAAGGTTATCATCACCAGCGACAATCCTCGCTTCGAAGAGCCACAGGACATCATCAACGACATGCTGGCTGGTCTCAACGCCCAGCAGATGAAGAAGGTGATCAGCATCGTTGACCGCAAGGAAGCAATCCGCACAGCCTGCATGCTGGCCAAGAAGGGCGATGTAATCCTCGTTGCCGGAAAGGGACATGAAGACTACCAGGAGATCAAGGGCGTGAAGCATCACTTCGACGACAAGGAAGTGCTTCGCGAAATCTTCGGTATCAACAAGTAGTATTATCATCTAATAGAAAAAGAGAAGAAGAAAAATGTTATACTATCTTTTTAGATTTCTGGAGCAGTGGGGCATCACAGGTTCCCACATGTGGGGTTACATTTCATTCCGTGCCCTgCTCGCACTGATTTTATCACTCGTCATCTCTGCATGGTTTGGCGAGAAGTTCATCAAGTACCTCAAGAGCAAGCAGATTACCGAGACcCAGCGCGATGCCAGCATCGACCCATTCGGCGTAAAGAAGATcGGTGTCCCATCCATGGGTGGCGTCATCATCATCCTGGCTATCCTCGTACCTGTATTGCTGCTCGGCAGATTGCGCAACATCTATCTGATCCTGATGATCATCACtACCGTATGGCTtGGTTTCCTcGGtGGCATGGAtGACTTCATCAAGATTTTCAAGCGCGACAAAGAGGGACTGAAGGGCAAATACAAAATCGTAGGACAGGTTGGTATCGGCCTCATCGTAGGTCTGGTGCTCTGGGCTTCTCCAGACGTGAAGATGAACGAGAACCTCGCCATCcAACGCCAGGGACAGGAGACGGTGGTAAAGCATCGTGCAGAgGCACGAAAGTCGcTGAAAACCACCATACCttTCATCAAGGGGCATAATCTCGACTACTCCAGCATCACCAGCTTCTGcGGTGAtCACAAGGTAGCTGCAGGCTGGATTCTCTTTGTAATCATGACCATCTTCGTGGTTActGCCGTTTCCAACGGTGCCAAcCTCAACGATGGAATGGATGGAATGTGTGCcGGAAACTCCGCCATCATAGGTGTGGCATTAGGCATcCTTGCGTATGTGTCaTCGCACATCGAGTTTGCCGCCTACCTCAACATCATGTAcATTCCTGGCTCCGAGGAGCTGGTGGTATTCTTCTGTGCCTTTATCGGAGCCCTCATCGGCTTCCTCTGGTACAACGCCTACCCTGCaCAGGTGTTCATGGGCGATACCGGTTCGCTCACCATtGGCGGTATCATCGCCGTGGGCGCCATCATCATCCACAAGGAGCTGATGCTGCCTATCCTCTGCGGAATCTTCTTCGTAGAGAGCCTCAGCGTGATGATGCAGGTATATTATTACAAGCTGGGTAAGCGCAGAGGCATCAAGCAGCGCATCTTCAAGCGCACGCCTATCCACGACAACTTCCGTACACAGGACAGCCAGCTGGATCCAGACTGCAAGTATCTGTGGAAGAAGCCTCGCAACTGCTACCACGAATCAAAGATTACCATCCGTTTCTGGATtGTGACCATCATaCTGGCAGCACTCACCATCATCACATTGAAGATTAGATaAAACAAAGGCTCTTATCAGCCTGACAAGATaAAgATACAACAATGAGCAAAATTGTAATTTTAGGAGCTGGCGAAAGTGGCGCAGGTGCTGCCGTGCTGGCGaagaaaGAGGGATTCGAGGTATTTGTCTCTGACATGTCTAAGATCAAGGACAACTACAAGAAGTTGATGGACGACCACGGCATTGAGTGGGAAGAGGGACATCATACTGAAGAGAAAATCTTAGACGCTGATGAAGTCATCAAGAGCCCGGGCATaCCTAAGGAAGCCCCTATGATTCAGAAACTGATGGCAAAGGGTACTCCTATCATCAGCGAAATAGAATTTGCAGGCAGATATACAGATGCCAAGATGATCTGCATCACAGGTAGCAACGGCAAGACCACAACTACTTCGCTGATCTATCACATCATCAAGTCGGCTGGCTACGATGTAGGACTGGCTGGCAATATCGGCAAGAGTCTGGCGCTGCAGGTGGCAGAGACACCTCATAAGTACTACGTCATCGAGCTGAGCAGTTTCCAGCTTGACAACATGTACGAATTCCGTGCCAACGTGGCAATCCTGCTCAACATCACTCCAGACCATCTGGACCGCTACGAGTTCAAGATGCAGAACTATACCGATGCCAAGATGCGCATCACACAGAACCAGACAGAGGAAGACAGCTTCATCTTCTGGAACGATGATCCTATCGTGAAGAAGGAACTGGAGAAGTATGACCTCAAGTCACACCTCTGCCCATTCTCAGAATTCAACGAGGAAGGATGCGTGGGCTACATCGAGGACGGCAAGTACAAGCTCAACTTCCCATCAGCCTTCGAGATGCCACAGGCAGACATGAGCCTGCGCGGCAAGCACAACATCTACAACAGCCTGGCAGCAGGACTCGCCTGCAACATCGTTGGCATCGACCACGAGACCCTGCACAAGGGCCTCAGCGACTTCCCAGGCGTAGAGCACCGACTGGAGAAGGTGGGCAAGTTCAAGGGAGTTTACTATGTAAACGACTCAAAGGCTACCAATGTGGATGCTTGCTGGTACGCTCTGGAaAGCATGACAACCCCTACtATCCTCATCATCGGTGGTAAGGACAAGGGCAACGATTAcAACCAGATCAAGGACCTGGTAAAGGAGAAGTGTGCAGGTATCGTATATCTCGGAGCcGACAACCAGAAGCTgCACGACAACTTCGAtGCCCTGGGCATTCCTGTTCGCGACACcCACAGCATGAAAGACTGCGTGGCTGCCTGCCAGGAaCTtGCCAAGCCAGGCGACACCGTATTGCTGAGCCCATGCTGCGCCAGCTTCGACCTCTTCAAGAACATGGAGGACCGCGGCGAGCAGTTCAAGGCCCTGGCAAGAGCCATCGGTGAATAACTTTTCATTTGGCAAGAACTTAAGTGATAATAATTTTAGAGATAGGACAGTTAAGAAATGAACAATAAGACCATAGGCAACATATTCAAGGGAGACAAGGTCATCTGGATGGTCTTCTTCTTTCTCTGTATGATAAGCATCATAGAGGTGTATTCCGCCTCTAGCTCCTTGTCGTACAAGAGTGGTAACTATATGGCGCCGGTAATACGCCATATAGGTCTCCTTTTTCTAGGCTTAGGCACCATGATATGTATGCTCAAGGTTAAGTGTAAGTACTTCAAGATCGTCACTCCTTTTGTGATATTTCCATCTCTGGGCTTACTCATCTGGGTTTTGATAGCGGGACAATCCACCAATGGTGCATCCCGCTGGATTAACCTGGTGGGCATCCAGTTTCAGCCTTCGGAAATAGCCAAGGGAGCGGTGGTGCTGGTAGTGGCACAGATTCTCAGTGCAATGCAGACGCAGAATGGTGCAGAACGGAGAGCCTTCAAGTATGTCTTGACGGCCTGCTGCCCGTTTATCATCCTCATCGGACTTGAGAACTTATCCACCGCCATGCTTCTGTGCATCACCATCTTATGCATGATGATCATCGGAAGAGTACCTATGAGTCAGATAGGCAAACTCGTGGGCAGCGTCTTGATATTTATCTGCGTTGTCTTCGCCGGCGTCATGATCGTGGGTGAAGACAAGGAAAACGGAGGAAACAAGCCGGAAAATACGCTCACAGAGAACATCAACGAGAAGGAAGAAGCACCAGGTATGGCAGAGAAGATGTTCCACCGAGCAGATACCTGGAAAGCACGTATCGACAAGTTTATCAATTCCAAGCCAGTGGCTCCGGAAGACGTGGACCTGGATAAGGATGCGCAGGTGGCaCATGCCAACATCGCCATCGCCTCATCGAATATCGTGGGAAAGGGACCGGGAAACTCCGTAGAACGAGATTTCCTATCTCAGGCTTTCTCCGACTTCATCTACGCCATCATCATCGAGGAAATGGGACTGTGGGGTGCCTTCTTTGTgGCATTCcTCTACATCATTCTGCTCTTCAGAGCCGGgCGAATCGCCAACCGGTGTGAGAACACATTCCCAGCATTCCTGTGCATGGGACTTGCCATtATGCTGGTTATCCAGGCACTGTTCAACATGGCTGTAGCTGTGGGCTTGGCACCGGTTACTGGTCAGCCACTTCCaCTCATCAGCCGAGGTGGAACCTCAACCATCATCAACTGTCTCTACCTaGGCATCATCTTAAGCATCAGTAGAACCGCAAAAAaGAAAGATTTGCCTCAAAACGAAGcAAATTTTGACAAATTTGCTGCTGCATAACAAAAGAGTATCATAAATAAGGTAAAAAaTGCCATTAAATGGATTTTTTTGCTTACCTTTGCGTtAAAATTGTTGACCCTCGGGTCGTAAACAAGAATGGATTATGAATAATGAACTGAGAATTATCATAAGTGGAGGCGGTACAGGCGGTCATATATTCCCTGCCGTATCCATCGCAAACGCCATCAAGGCAAAGCGCCCTGATGCCAAAATATTGTTTGTTGGAGCACTCGGCAGAATGGAAATGCAGCGTGTTCCTGCAGCTGGTTATGAAATCAAAGGATTGCCTATCTGCGGTTTCGACAGAAAGCATCTGCTCAAGAACATCGCTGTTCTCTTCAAGATaTGGAAGAGCCAGCACATGGCCAAGAGCATCATCAAGAATTTCAAGCCAATGGCTGCTGTAGGTGTGGGCGGATACGCCAGCGGTCCTACACTCAACGTTTGCGCTAGCAAAGGTATTCCATGCCTCATCCAGGAACAGAACTCATACGCAGGTGTGACCAACAAGCTCCTGGCAAAGAAGGCAGAAAAGATATGCGTGGCTTACGAAGGAATGGAACGTTTCTTCCCTGCCGACAAAATCATCATGACGGGAAATCCAGTACGCCAGAACGTATTGGAGACTACCCTCACCAAGGAAGAGGCACGAAAGCAGTTCGGTCTCGACCCTGACAAGAAAACCATCCTGCTCGTGGGCGGAAGCCTCGGTGCAAGAACCATCAACGAGAGCGTGCTTCAGCACCTCGACCTCGTGAAGGAAAGCGGCGTGCAGTTTATCTGGCAGACAGGTAAGTACTACAACGCAGCCATCATGGAGCAACTCAAGGGCAAGGAACTGCCAATGCTCAAGGTTACCGACTTCATCAGCGACATGGGCGCAGCCTACAAGGCTGCCGACCTCGTGATCAGCCGTGCCGGAGCCAGCAGTATCAGTGAGTTCTGCCTCATCGGAAAGCCAGTCATCCTCGTCCCAAGCCCTAACGTGGCTGAAGACCATCAGACCAAGAATGCCATGGCACTGGTAAACAAGGATGCAGCCATCTACGTGAAAGATGCTGATGCGCCAAACGAATTGCTCCAGAAAGCCATCAACACAGTCAAGAACGAGGATAAACTCAACTCACTCTGTGAGAACATCAAGAAATTAGGATTAAAGAACTCAGCCGACGTCATCGCCGACGAAGTAATCAAATTAGCAACAAGATAATGGAAATCAAGGATATTAAAGCAGTTTATTTTGTAGGTGCAGGCGGCATCGGTATGAGCGCCATCGCCAGATACTTCCTCAGCAAGAAGTTGGTTGTAGCCGGATACGACAAGACTCCTTCCAATCTCACTCACGAGTTGGAGAAAGAAGGAATGCTCATCCACTACGAAGAGAATGTAGATCTCATCCCTGAGGCTTGCAAGGATGCCAAGAACACGCTGGTTGTCTATACACCAGCCATCCCTGCTGAGCACAAGGAGCTGGTTTACTTCCGCGAGAATGGATTCACCATCGAGAAGCGTGCGCAGGTTCTGGGTACCCTGACCCGCACCCACAAGGGACTGTGCGTGGCAGGTACACACGGCAAGACTTCTACTTCtACCATGTGTGCcCACATCATGCACCAGAGCCATCTCGACTGCAATGCCTTCCTCGGAGGAATCTCCAAGAACTATGGCACCAACTACATTCTCTCAGACAAGAGCGACTTCGTAGTCATCGAGGCAGATGAGTTTGACCGCAGTTTCCACTGGTTGCGCCCATGGATGAGCGTCATCACATCTACAGATCCTGATCACCTCGACATCTATGGTACCAAGGAGGCTTATCTCGAAAGCTTCCGTCACTATACAGAATTGATtCAGCCGGGCGGTGCGCTCATCATCCACAAAGACCTGGAGATGAAGCAGCACGTACAaGACGGCGTCAAGATATACGAATACAGCCAGGACGAAGGCGACTTCCACGCTGAGAACATCAAGATAGAGAATGGCGGAATCACATTtGACTTCATCTCTCCTATCGAAAACGTTACgGGcGTAGAGCTCGGACAGCCAGTGCCAATCAACATCACAAAtGGTGTGGCAGCAATGGCAATGGCaCAGCTGAATGGTTGTACaGCCGATGAGCTTCGCAACGGAATGAAGACATACGGAGGCGTGGAtCGCCGCTTCGACTTCAAGATCAAGAACGACAAGCTCGTATTCCTTTCCGACTACGCTCATCATCCAAAAGAGATTTAcCAGAGTGCAAAGAGTATTCGTGAGCTTTACAAAGATCGCAAGATTACAGCCATCTTCCAGCCTCACCTCTACACCCGCACCCGTGAtTTCTACAAGGACTTTGCCAACAGCCTGAGTCTCCTCGATGAAGTCATCCTCTGCGATATCTATCCTGCTCGCGAGCAGCCTATCCCAGGAGTTACCTCCAAGCTCATCTACGACAACCTGAAACCAGGCGTAGAGAAGAGCATGATTCACAAGGAAGATGTACTCGGCCTGGTGAAGAGCCGTGACTTCGACGTACTCGTCATTCTGGGAGCTGGCGATCTGGACAACTACGTTCCAGAGATCACAAAGATTCTAGAATCAAAATAAGCCCCGAAGATAGGGACTTATGCAAACAAGAACAAAGTAATCAATGCATATCAATTGGCAGAAAACCCTACTCATCACCCTGGATGTTGCACTGGCAACCTATCTGGGATTCGCTTTCACCAAGTTTAACAAACCTGATGAAAAGGGAATGCTATGCACCAAGGTGAACATCAACATTGAGGATGAGATGACCAACGGCTTTCTGAATGCAAAGGAAATCAAGAAGAGACTGGAGATCAAAAAGCTCTATCCCCTGGAGAAACCGCTGAACGGCGTGAACGCCAGGAAGATAGAGGAAACCTTAAAGACCAGTCCCTTCGTGAAGACCGCAGAATGCTACAAGACGCAAGACGGACTGGTGGATATCTACCTCACCCAGCGTATGCCAATTGTGAGAATCAAGAGCATCAACAACGAGGACTACTATATAGATGATCATTATCAGGTAATGCCCAACACCAACTATACGAGCGACATCATCATCGCCACAGGCAACATCAACAAATGGTTTGCTCAGAAATACATATCGCTGGTAAGCAAGACCCTGATGAAGAACAATCTTTGGAGAAATCAGATAGAGCAGATCAACGTACTGCCCGACAGGGGCATTGAACTGGTGCCACGAGTAGGAAACCACATTATATATATAGGTAACCTGCCGGAAAGCAATATCATCAGCAAAAGAGAACAAGATGTAGAAGACTTCATCAACAAGAAGATGGACCGTCTGGAAAAGTTCTACAAATATGGTCTCTCTCAAGCTGGCTGGAACAAATACTCATACATCAACATCGAGTTTGACAACCAGATAATTTGCACAAAGCATCATAACAGCTAATTTTATAATTGAAACAGAAAAAGATAATATATAAAGACTATGCCAAAGGAATTTATTGTAGCTATCGAGCTTGGCTCATCTAAGATGACAGGTATAGCTGGTCAGAAGAATTTAGACGGCAGCATCACCGTGCTGGCTACCGTCGAGGAAAACTCATCTTCTTGTATCAGAAAGGGTGTTATCTATAACATCGACAAAACATGCCAGTGCCTCACTAGCATCATCAAGAAGTTGAAGAATTTTCTCAAACAAGATATTACCCAGGTTTACGTGGGTGTAGGAGGCAGATCTATCAGAAGCCTCAAGAACGTCATCGTGAAAGATCTGCCAGGCGCATCTATCATCTCGCAGGATATGATTAATGAGCTGATGGACATCAACCGCAACATGACTTATCCAGACCAAGAAATTCTTGACGCTGCAACACAGGAATACAAGATAGACAACCAGTACCAGATTGACCCTGTAGGCATACAGTGCAGCCATCTGGAAGGTATCTTCCTGAATATCCTTTGGCGCAAGAACTTCTATAACAATATCAATACCTGCTTCGAGAATGCAAATATCTCGATTGCAGAGATGTATCTCGCACCATTGGCTATGGCAGACAGCGTATTGACCGACTCTGAGAAGAGAGCCGGATGTATGCTCGTTGACCTGGGTGCCGACACCACTACCGTATCCGTTTACTACAAGGGTATCCTGCGCCATCTCTCTGTCATCCCATTGGGTGGAAACAACATCACCAAGGACTTGACTTGCCTCCAGCTCGAGGATGCTGATGCAGAAAAGATGAAGCTGAAATATGCAAAGGCCTACACCGATATCAGCAATATCGACCCAACACTCAACTACTCTGTTGACAAGGACAGAACCATAGAGAGCAAGAAGTTTATCGAGATTGTAGAGGCTCGCGTAGAGGAAATCGTAGAAAACGCCTGGTTCCAGGTACCTGTAGAATTCTCTGATAAGCTGATGGGTGGTATCATCCTCACCGGCGGTGGAAGCAATATGCCTGAAATCGATAAGGTATTCAAGACTCATACCCATATCGACAAGGTACGCATCGCGAAGTTTGTCACCCAGACAGTCAACTCAAAGGATCCTAAGATCACCAATCATACTGGTATGATGAATACCGTATTGGGACTCCTGGCTAAGGGCGACATGAACTGCGCAGGCAGCGAATTCAACAATGACCTCTTCGACAACCTCGACAACCGTCCTACAACAGGAACAGGTTCAGAAGCCCACAAGGCTCCTCGCAACCCGAACGAGACAGTAGGCACCGGCGTGGTATTGACTGCAGCCGAAAAGCAGAAGGCaGAAGAAGAGGCTCGCCGCAAGAGAGAACAGGAAGAGGAAGAGGCAAGACTCCTGGCaGAAAAGGAAGCCGAGGAAGAAGCAAAACGCAGAAAAGAGAACAGCCTCGTTCACAAGTTCATGAGAGGATTCAAGAAATTCGTGAAGGATACCATCTCTGAGGAAGAATAATATAATCATATTTTAGAATAGACTATTATGCTAGATAACACAAATACTCCACATATTCTGGACTTTGGAGAGCCAGAAAAGGAAAACAGCATCATCAAGGTGATTGGTGTAGGTGGTGGCGGTGGTAACGCTGTCAACCACATGTACCGTGAAGGTATCCACGACGTAAGCTTCGTATTGTGTAACACTGATAATCAGGCACTCAACGATTCTCCAGTACCTGTACATCTGCAGTTGGGCAAGGAAGGTCTGGGAGCCGGCAATAAGCCTGCCAAGGCTCGCCAGGCTGCCGAGGAAACCCTTGAAGAGATCAAGCACATGCTGAACGACGGCACCAAGATGGCTTTCATCACTGCCGGAATGGgTGGTGGTACAGGAACCGGTGCTGCGCCTGTCATCGCAAGAGTGAGCAAGGAACTCGGAATCCTTACCGTTGGTATCGTAACCATTCCTTTCCGCTTCGAAGGTCCTAAGAAGATCGACCAGGCACTGGATGGTGTAGAAGAGATGTCTAAGCACGTAGATGCGCTGCTGGTTATCAACAACGAGCGTCTCCGCCAGATTTATCCAGACCTTGCAGTACTCGATGCCTTCGGAAAGGCAGACGACACCTTAAGCGTTGCAGCAAAGAGTATTGCTGAAATCATCACCGTTCACGGACTCATCAACCTTGACTTCAACGACGTGAAGACCGTATTGAAGGATGGTGGCGTTGCCATCATGAGTACTGGTTACGGTGAAGGTGAAGGTCGTGTCAAGAAGGCGATTGAGGATGCATTGAACTCACCTTTGCTCAACGACAACGATGTATTCAACTCCAAGAAGATCTTGCTGAGCATTGCTTTTGCCAGTGAGAAGAAGGACAATCCTGGTTTGACCATGGATGAGATGAACGATGTAAACGACTTCATGGAGAAGTTTGGAGACGACTTCGAGTTGAAGTGGGGACTCGCCATTGATCCAGAGTTGGGCAGCCGTGTGAAGGTTACCGTATTGGCAACAGGTTTCGGACTCGAAGACGTAGAGGGAATGAACCGCCACATGAAGAAGCATACAGAAGAGGAAGCTCGCCGTATCGCAGAAGAGGAAGAGACAAGGGCAGAGCGTCAGAACAGACGCGAGCGCTACTATGGTTCAGACGGCAACTCTACCCAGTATAAGCGTCATCCACACATCTTCCTGTTCCGTCCTGAGGATCTCGACAACGAGGATGTAATCCTTCAGGTAGAGAATACACCAACTTTCAAGCGCACCCGTCAGACTCTCGAAGACATCCGCAATCTGGCTTCTGGCAATACAGAAACGGAGGAGGCTAAGAAGAAAGACGATAACGACACAGTACAGGGAGTCATCAGCTTCGCCTAGGGAACCTTCCTTAAGCGAACAACTCCTGTAGAACAGAAAAGCTTTTCAGCTCCGGGAATCCCGGAACATGAATCCTATAATATTGCAATATCACCTCTACACAGCGGTTTCGATCCAATCGGGACATTGTGTAGAGGTGCATTGTTTCATAGCTCAGGCGAAGCAGCCCCAACATACGCAAAGAATCCTCTTTATTTAAATAATGTACGTGTGTAGGCACGAAGGATACAAAACGGCCTTCCTCCAAGTCGAAGAAATCGCCATGCGCACCACTCTCAAGGTTAGGCGAAAATCCAAGAAAGAAGGTTAGCCGAACCATAAAGACAATATGGAAATTGGCATAATTCCCCTGTGCCTGGTCGAGCCACGCCACACTCTCCTCTATGAAGGAAAACAATGGAACATTCACcTGCTCGTTCCTGGTGGCTTGCCCCAAAAGCTCTGCCAGAAACATAGACATCGCCAACTTGTAAGGCGAAAAGGGAAGATCCACAAAGGGAAGGGCGATGGATACATCCTTCAATCGCTGCAAGTTAGCTTTCGGACGATGATCGAACTCCAGgTTGAGAATCATCAATGGCTGAAACAGCTGACGCTTCATCTTCGCCTTAGAAGACTTGGGTATTTTGACCATAAAAGAGACTCTGCCCAACTTTTCGGTGAAGAAATCCACGATAAGTTGTGCTTCCCCATACTTAATGGTTTGTAGTACGATAGCTCTAGTTTTTACTTCCATTTTGTCTATAATTATTAAAAAACAGGGCAAAATTACAAAAAAaCAAGCATTTAGCGAAAATTTTCGCGGAAAAATTTGCAAGATTCAAATAAAAGTAGTAACTTTGCACCCGCAAATAAGCAATGGTCCCTTCGTCTATCGGTTAGGACGAGAGATTTTCATTCTCTAAAGAGCAGTTCGACTCTGCTAGGGACTACAAACATTAATAAAGAATATAAAAATAAAACATAGAGATGGCAAATCACAAATCATCAGTAAAGAGAATCCGTCAGGACAAGAAGAAGGCTTTGCATAACAAGTACTATGCAAAGACTATGCGCAATGCCGTTCGCAAGTTGCGCAACATGACTGACAAGGAGGAGGCTGCAAAGCTCTATCCTACAGTACAGAAGCTTTTGGACAAGTTGGCTAAGATCAACGTTATTCACGAGAACAAGGCTGCAAACTTGAAGTCTGGTCTTACACAGCACATCGCTAAGTTGGCCTAACTTCCAAGTTAAAGCAAAAGAGATAAATAAGGCTGCTATCCTTCATAAAGGGGTTGCAGCCTTACTCTTTTTTATACCCCTTCgACCTTCAACACATCACCACCTTAcTTTTTTCTCCTTTTTCGCTAATTTTCACAAAGAAAACTAGCTGTTTCTCAGCTTTTTTTtGTATCTTTGCACGGAAATAAGACAATTCTAAAAATGGCAGAAAATCAAAACACCGCAAATAATTACTCAGCGAGCAACATCCAGGTTCTTGAAGGCTTGGAAGCTGTTCGCAAACGTCCGGCAATGTACATTGGAGACATTTCCGAAAAGGGTCTTCACCACTTGGTAAACGAGACCGTTGATAACTCTATCGACGAGGCGATGGCTGGTTACTGTACCGACATCGAGGTTACCATCAATGAGGACAACTCTATCACTGTAGAAGACAATGGCCGTGGTATTCCTGTGGATATGCACGAGAAGCTTCATAAGTCAGCCCTCGAAGTCGTAATGACCGTGCTCCATGCCGGTGGTAAGTTCGACAAGGGTTCATACAAGGTTTCTGGTGGTTTGCACGGCGTGGGTGTAAGTTGTGTAAACGCACTTTCTACCCACATGTTGTCACAGGTGTTCCGTGGCGGCAAAATCTACCAGCAGGAATATGAGAAGGGTAAGCCTCTCTATCCTGTCAAGGTGGTAGGCGAGACCAACAAGCGCGGTACACGCCAGCAGTTCTGGCCAGACCCAACAATCTTtACTCACACAGTCTATAAGTGGGACATCATTGCCAACCGTATGCGCGAGTTGGCATTCCTCAACGCGGGTATCAAGATTACTCTGAGAGATCTGCGCCCAGACGAGGACGGAAAGACCAAGGAGCAGGTTTTCCATGCGAAGGATGGTTTGAAGGAATTCGTTCGCTACGTGGATCGCCATCGCACCCACCTCTTCGATGACGTCATCTAtCTGAAGACAGAGAAGCAGGGTATTCCTATcGAGATTGCCGTGATGTACAACACAGACTATTCAGAGAATATCCACTCATACGTGAACAATATCAACACCATCGAGGGTGGTACCCACCTGACTGGTTTCCGTATGGCGTTGACCCGTACCCTGAAGGCTTACGCAGAAGCTGACCCAGCCATCTCTAAGCAGATTGAGAAGGCAAAGGTAGAGATTGCACCAGAAGACTTCCGCGAGGGTCTTACCGCCGTTATCTCTATcAAGGTAGCAGAACCTCAGTTTGAGGGCCAGACCAAGACCAAGCTCGGAAACAGCGAGGTtCAGGGtGCCGTACAGCAAGCAGTGAACGAGGCTTTGTCTGATTACCTGGAGGAACATCCTGACGAGGCTAAGCGCATCTGCGAAAAGGTTGTCCTGGCAGCTACAGCACGTATCGCTGCCCGCAAGGCACGCGAGAGCGTACAGCGCAAGAACTTCATGACTGGTGGCGGTCTTCCTGGCAAGCTTGCCGATTGCTCTATGAAGGATCCTAAGGAATGCGAGATCTTCCTCGTCGAGGGTGATTCCGCTGGTGGTTCTGCCAAGCAGGGCCGCGACCGTTTCCGCCAGGCTATCCTCCCATTGCGTGGTAAGATTCTGAACGTAGAAAAGGTTCAGTGGCATAAgGTCTTCGAGGCAGAGTCTGTCATGAACATCATCCAGAGTATCGGAGTTCGCTTCGGTGTAGATGGTGAGGACAGCAAGGAAGCCAACACAGACAAGCTGCGTTACGACAAGATTATCATcATGACCGATGCCGACGTCGATGGTTCtCACATCGACACGCTGATCATGACATTGTTCTATCGCTTCATGCCTAAAGTTATCGAGGAAGGtCACTTGTACATCGCTACCCCACCTCTCTACAAGTGTACTTACCGCAGCAAGGTAAGCGAGTATTGCTATACAGAACAGCAGCGCCAGGCTTTCATCGACAAGTATGGCGAcGGCACcGAAGATAAGAATATCCACACCCAGCGATACAAAGGTTTGGGTGAGATGAACCCAGAGCAGCTTTGGGAAACCACTATGGACCCAGCAACACGCTTGCTCAAGCAGGTTACCATCGAGAATGCAGCTCAGGCTGACGAGATTTTCTCTATGCTGATGGGCGACGATGTaGAGCCACGCCGAGAGTTCATCGAaCAGAACGCtACATACGCCAATATCGACGCATAAAGCGAACACCATATATTGGGGGCAGACTCTGCAGGAGTCTTCCCCCTTTTTtAGGTTGCCGCCTTCAAAAAGCAACAACCCCGACtTCATGTTTTTtACAACTAACAAAACTAAATTTATGAAGCATCTGCTTTTTACGTTTGCGCTAGCTGCCTCAACGTTCTTGAACTGCCAGGCGGCAACAGTTAGTAAAACTCCCCTACCCAACAAGTTGTGGTACAACAAGCCTGCATACGCCTTCGAAGAGTCACTGCCACTGGGCAATGGCAAACTGGGTGCGCTGGTTTACGGCGGAGCCAACAATGATTCCATCCAGCTCAATGACATCACCCTATGGACGGGCGTTCCTGTAAACCCTGaCGAAGGTGGCGAAGCCTACAAGTGGATTCCCAAAATCAGAGAAGCCCTGTTTAAGGAAGATTACAAGACTGCCGATTCCCTGCAGCACTATGTACAAGGACACAACTCGGAGTTCTATCAGCCGCTGGGCATGATCAATATCATAGACTGCAACCAGGGAGAATTTACTGATTACTATCGTGAGTTAAGTCTCGACAATTCCCTTGCTACAGTACAATTCAAGCGCAATGGCATCCAGTACACCAAGGAGTATTTTGCTTCACATCCTGACAAGATGATCGCCATCAAGTTGAGTGCCTCTCAAAAGAGAGCCATCAACAGCGACATATCCCTGACCTCCCTCATTCCTCATCAGGTGAAAGCATCCAgAGGACAAATCACCATGACAGGTCATGTTCTGGGAGATGAAGCCAACTGTACGCATTACTGcaCGATGCTTCAGGTAAAGAgCACCGACGGACAGGTATGGGCtGACGATTCaGTGCTCCATCTAAAAGATGTAAGCGAGGCTATCATCTATCTTGTCAACGAGACAAGCTACAATGGCTTcGACAAACACCCGGTGAAAGAAGGGGCTCCGTATATCGAAAGAGTATCTGATGATGCCTGGCATCTTGCCAACTTCACCTATGATGAATTCAAGCAGCGTCATATCGCTGATTACAGGAAACTCTTTGATAGAGTAAGCCTGAACCTGAAAGGTGCCAAGTTTGATGCTTCCCGCCCTACCGACCAGCAGTTGCTCGCCTAtAGCGACAACCACGAGAGCAAcCCTTATCTGGAACAGCTCTACTTCCAATATGGCAGATACCTGCTCATCAGCAGTAGCCGCACCAAGGGAGTACCAGCCAATCTACAGGGACTCTGGGCACCAGCCCTCCGCTCTCCATGGCGTGGCAACTATACCATCAACATCAATCTGGAAGAAAATTACTGGCCGGCAGAAGTTGCCAATCTCTCAGAACTGGTTGCTCCTGTAGATGGATTGGTAGAAGGCTTGTCGGTAACAGGTCGCCACAATGCCCAGCACTTCTACGGTATCGATAAAGGATGGTGTGCCGGACATAATACCGATGCGTGGGCGATGAGCAACCCTGTGGGAACCGGAAACGAGAGCCCACAATGGAGCAATTGGGCGATGGGTGGAGCCTGGCTTGTAGAAACCCTCTGGGATCACTACGACTATACCCGTGATACGGAATATCTCCGCAATACAGCCTATCCTTTGATGAAGGGCGCTGCCGATTTCCTGCTGGAGTGGCTTATTCCGAATCCGCACAATCCAAACGAACTGATTACAGCCCCTTGCACATCGCCAGAGGCAGACTATATCACCGATAAGGGCTACCGTGGCAGCAGTTTCTATGGtGGAACCGCCGACCTTGCCATCATCCGTGAGCTCTTCAAGAACACTATCAAGGGAGCGAAAGCCCTAGGTATCGACAGTGATTACCAGCAGCAGTTGCAAGCTGCCCTCGATCGCCTGCGcCCTTACCACATTGGAAAGCGAGGCAACCTGATGGAGTGGTATCACGATTGGGATGACCAGGATTGGCATCATCGCCATCAGTCTCACCTGCTCGGTCTCTATCCGTTCCACCAGATTTCgGTAGCAAAGACACCCGAGCTTGCTGCAGCTGCAACCAAGACTTTGGAAATCAAGGGCGACAATTCTACTGGTTGGAGCACAGGCTGGAGAATCAACCTCTGGGCTCGTCTGCATCGTGCCGACAAGGCTTACCAGATATACCGCAAGTTGCTCACCTACGTTAGTCCTGAGGTGTACAAGGATAGCAAGCATCACAGTGGCGGTACCTATCCTAACCTCTTCGACGCCCATCCACCATTTCAGATAGACGGCAACTTCGGAGGAACTGCAGGTGTTTGCGAGATGCTGATGCAATGCGATGGTGAAACGATGAATTTGCTCCCTGCTCTTCCACAGGAATGGCAGGCAGGAGAAATAAGAGGTCTAAAGGCCCGTGGTAACTATGGCGTATCGCTCGCTTGGAACAAAGGCAAATTGACTCAGGCAACCATCACCAGCAAAAaCGAGGGTAATCTGACTATCCTCTACAATGGCAAACAGAAAaTCCTTACCTTCAAGGCAGGAGAAaCAAaGACCATCAGATAAAaGATTCATATCCATCTTATCTATAGAGTAAAAGACTATAGTTATCTAATTAGAGTAAAAGACAAAACATTAAAGaAAAGGACAAAAGTAATTCAATGAGATACATAACAACTCTCATCATTTCTATACTTTGGGTACTGAgCTCtCATGCACAGGAGTTCGGTACCCACTGGATATCCTATCCCCTGCCCAACGATTCTTCTGAGGTATGGTTtCGCCAAAGTTAcATCcTGgACGAGcGCCCCACCCAGGCCTTTATGAATATAGCAAGCACTGGCAACTACAAACTCTATATCAATGAGAGAAACGTAACGGGAAGtCTGAAATTCGATGGTATCAAGGACAGCATTCTTCTGAACCGAACCATCGACGTAACCCGCTTCCTCAAAAATGGCGAGAATGTGATTGCAGTATGGTACGCCCCACAAGGCAAACCCAGCTACGGCAAGCAACTCTCACTGGAATTCTACGGATGGCAGCAGGACAGCATTCCATTCTATCAGAAAGCTGACGGCAAATGGTTCTGCCGACAACTCAAGGAATGCAGCAATGGAGAAGGCGAACGCTTCCATGCCCACACCAATACGCAGGCTTGGAAATCTGAGGAATATCACCCTTACGGATGGATTCACCCTACCGGTTGCGTCATCACAGACGAATATAGACAGgATACAGATTATGTAGCGAATTATAAAGCTTTCGGCGACAAGAAGGTTATCAAGGATGAGAATAAGCTCTACAAGGTATTGAAACCAGCCTGTACATACAGAGACTCCACCGGTTACAACATCGACTTTGGCAGACCTTTCTATGGCACCATCCGCCTTACaCTGCGAGGAGCCGGCAAAGGAACCAGATTAAAGATCAATGATTTCCTGTACaTCTGCAACGGAGAACTGGATGAGCAGGCATTCTGCCGATTTAAATTCAGCAAGCAAAAGATATACACGCTTACCTGGAAAGGAAGATTCAAGGAAAGTGATATCGTGGATATTGAAGGATTAGAGATTTCGGAATAAGCTACCAAGCTTTTCGAAATCTCTTTTTTTtATTAATCTTCCAAGTCGGCGAGTAACTGCTCTGCCACTTCGCAAAGCTCATCATACCATTCCtTACCGAACTTCTCAATCAGCGGACCTTCCAGGAACTTATAAACCGGAAGATTCAACTCCTCACCCTTCTTGATGGCATCCTTGCAGATGCGCCATTTGTTATAGTTGATGCCATACACTTCGTTGCCGAAATCCTTGGCACGGATCGGATACAAGGCACAGGAGATAGGCTTCTTGAACTTCGACTTGCCTTCGCGATAAGCACGCTCCAAGGCACAAAGACAGCAATTCGGAATGGTATGTCCATCGCCCAAGTCTTTCAAGTCCTGATAGCAGGTAAACACACAATCCTTACCATTCACGATACTCGTTACCAAATCGCCTTCGATATCCGTATAAGCCACGCCCTGCTTGTCGATGATAGCCTGAGCAGAAGCTGAGAGATCATCCCAAACCACATCGAGCGCATCCTCTATCTCCATGATTTCATCCAGGGTTACAGGAGCTCCCGCATCGCCTTCGATGCAGCACTCACCCTTACAGGCATCAAGGTCGCAACAGAATTTTTCGGTGATGATATCAGGTGAAACCAATACGTTGCCCACCTGCAGAATACGCAATTCGTCTTTCTTCATAATGTTTTtGAGATGAATAAATTTCTTTGAGTGTATAATAAAAATAATGATAGCTACCCATGAGTGGATAGCTATATATTAATAGGTGTACCTACCATTGGATAGGCACAATTCCGTTCTGTTGCAGATACGCATTGCAGCGGGAGAAATGATGATTGCCAAACCATCCGCCACGGTTGGCAGATAATGGCGAAGGATGCACACTTTCCAATATCAGGTGCTTGCTCGTGTCAATGAGCTTTGCCTTGCTTCGGGCATAACCGCCCCAGAGGATAAACACCAGGTGTTCCTTGTCCTTGCTGAGCGCCTTGATAGCGGCATCGGTAAACTCCTCCCAGCCTTTGCGCTGATGGCTCGCTGCCTGATGGGCACGAACGGTAAGGGTGGCGTTGAGCAACAAGACTCCCTGCTTCGCCCAGCGGGTCAAATCGCCAGTGGCTGGCATCGGAGTGCCGAGATCCATCTGAATCTCCTTGAATATATTAATCAATGATGGTGGAAAAGTGATTCCATCCGGCACAGAGAAACTCAACCCCATTGCCTGCCCCGGCTCATGGTATGGATCCTGTCCGATAATCACTACCTTTACATCATCAAAAGGACAGAGATTGAAGGCATTGAAAATCAAACGGCCCGGAGGATAACAGGGTGTACGAAGGTATTCCTCTTTTACGAAGTTTGTGAGGTCAACAAAATACTGCTTGTCGAATTCTTCTCCTATATGCTGTCTCCAACTTTCTTCTATCTTTACGTCCATAATGATTTAAGTTAAAGAAGTCAAGACTCCAAAAAGCCTTGACTTCCGAAATTATTATTAGTCAATAATCAAGTTCTCACCTGTCATATCAGCTGGCTGCTCCAAGCCCATGATGTGGAGGATAGAAGGAGCAACGTCTGCCAAACGACCATCCTTTACGGTAGCTGAGTTGTTGTCAGTTACGTAGATGAATGGAACTGGGTTCAAAGAGTGAGCGGTATTTGGTGTACCGTCCTCGTTGATAGCGTGGTCTGCATTACCGTGGTCAGCGATGATGATAGCCTCATAATCGTTAGCCTTGGCAGCCTCGATAACGTCCTTTACGCAGTTGTCAACAGCGTGAACAGCCTTAGCGATAGCGTTGTAGATACCAGTG
>contig00117
CAATGATTAGAAGTTGATGTAAAATTGAATCATACAGATTCCGCTGCAAAGCTAAGCATAAAATTTGGCATTGAAAaCAAAAaGTTCCGATTTTGGAACATAACATAAATTTATTCACAATGTTTTTtAGTAAAATCAAAAGTGAAGTCATGGGAATCAAGAATTCCTACGACTACAGACGGACATGATTTCTGTCCACAAGTGTTTTAATCTTTTAGTCCACAACGTGTTCTGGGCTATGCGTGAAGAACTGAAGGAAGACCGTTTTGAGGGTGGTCTTACTGAGGAGGAGAAGCATTGGGCTTCCACCAAGTCAGCCATCCGCAAGGAGTTCCGGCTGTCTGATGCGTACACCAAGAGTCTGGAGGCGATGGACCGTGATGTTTCCATCGACGACTACTGGGGCGCGATACGTTGGATGGAGTCGTTGGTTGGCGAGGCTCACAAAGACGAGCTGCTTCGTCTGATTGACGGGTTGCTGGAACCATTGTCGCCGAAATGAGCGATTTTTAGATTAGCAAACAAAGCGTGAAGTGTGAAGGGGGTATATGAACTTTAGCGTGAAAAGAGTGTTAAAAAGAAGGCATAACTATCTGATACCCTTTCTCTTTATCTTTTGCGCACGATGTATATACAAAAGTTCTTATACACCCCCTTCACACCCACCCAAACATACAAACGAGAAGTAGTGATCGTAAAAGTCTGTGAAAATCTGACCGAATAGGTCTCATCTACGGATAAGAATAGTAGAAGGAAAATCTGCATCATCTGCGCTATCTGCGTGACTTTATTCAAGACCGGACAGGTCTCAGAAAATCTGTGTTCATCTGTGCAATCAGTGGGACAATGTTAAAAACCAGAAATTCTTTGGCAATTTCAGATATTTCCCTTATATTTGCAGCAAGTTAAAATAAATAGGAGATAAAATTATGAGTACCGCAATATTATCAAATGGCACAAGCTATTACATCCCTCAGTCGGATTTGTCATTCTTTACAGAGTTGGCAGAAAGAATGAAATGGCAAATCGTAAGCAAGGTTAAGAAGACTGATAGGACAGCCAAACTTAATCAGGCTATGGCTCTTATGGATACGATGATGGTGAAGGGAGGAACGCCAGTTCCAGCAGATGCTGACGGTTTGGATATTTTGACAGAAGAGAAGTATAGCCTATGAAAGTTTATGTAGATACAAATGTCTTGGTGGATTTTGTTTGCAATCGCCAAGGTTTTGTCGAAGAGGCCAAGAAGCTTTTTGCTCATGGTTATATGGAAGAATATGCACTAATGACATCAGCTTTGTCTATAGTCAATGCTGTGTATATAGGCCATAAATATAAGCATAATGACATTGAGGAATGCCTTATTAAAGTGGCTTCATTTGTAGACGTTGTAGACCTACGTGGGCAGGTAGTTGTTGATATGCTTTCTTCTGATTGGAAAGATTATGAGGATGCGACTCAAAATGCCTCTGCAATTTGGGCGGAGGCAGATTGTATTGTAACTCGCAACAAGAAAGATTTCAAAGATTCTTCGGTTCCTGTTTATACGGTAACCGAATTCTTTGGTGTATTTGGTATCAAATAGCATTAGTACAATTCTCAAGTAATACTGTTGATAGAACATTCCCCATTCGTGTGGCGACCAGTGCAGAGCGATACTGCAATGGGGAACAAAAAAaGGTGAAGAACAAAGAGGAAATTCCTTGGCTATTCCAGATATTTCCCTTATATTTGCACCATGTAAGGTACTAAATATTAGAATTATGAGAACGTTCAATTATAATGATATGCCTCATGAAGTTTTAGAAATGGCTTCAGAGTACGCCATTAAGGAAAGTCGTTCGGGAAGAGGCCTGTCTCATTCTCAGGCAATGGAAAAGATTAAGGAGCAAAGAGGATGGAGAAATCATTAATATAATGGTGATAGCACATTACAGACAGTCAACTGTCACTGTTGTAAAAATGATTAATCGCTTCATCAAGCATCATATGCCATAAAGTCTTCCGCCAGGCGACAAACAATCGCAATTTTATTGCGTAAGCACTCTCAGCCAGCCCTTTAGATTTCTGTCCCCCTATAAGGGGAACCGCATAGGTTCGCAAATAATCTGTGAAAATCTGACCGAATAGGTCAAAAAAATCTGTGTTCATCCGTGAAATCTGTGGGACGTGAATATCCCATTTGAATTCCATTCCATCATATTACCAAAAAAaGTAATTTTtATTTTTAAAGATCCTCATCTTTTTAAATCCCAAATGTATCGAAACTACATCCCCTGGGAGGGGAAAAATAGCATTCCCTCCTCACCATGGCATCCTGATTTCTAAGAGAGAAAAAACTATCCTCCCCAAGATTCAGGATGCTTTATAACAAAAGATTATACAGCGAAAAGTAGCTTAGTAGTGTGGGCGCTACATAATCACCCACAACGCATCCTGCAGTTCTCATTCGGGAAGTAAGTCCCGAAAGAGGCTCAGGATGCTTATTATTCAAGAACTTAAAACAATGCGTAATTTTAATCAATTAAAAATTGCCGTAGCCGGAACCGGTTACGTCGGACTCAGTATTGCTACGCTTTTATCCCAACACCATGAGGTAACAGCAGTAGATGTAATTCCCGAGAAAGTAGATAAACTGAATCATCATATATCACCGATACAGGATGAATATATCGAGAAGTATCTGGCAGAGAAACCTCTGCATCTCACAGCAACCTTGGACGGCAAGTCAGCTTATAAAGATGCAGACTTCGTTGTCATTGCAGCACCAACAAACTACGACCCAGTGAAGAACTTCTTCGACACCACTCATGTAGAAGAAGTTATCGACTTGGTTCTGGAAGTGAATCCCGATGCAGTGATGGTAATCAAGAGTACCATCCCAGTAGGTTACACTCGAAGCCTATATCAGAAGTATGCTAAGAAGGGAGTGAAGCAATTCAATCTCCTTTTCTCCCCGGAGTTTCTCCGAGAGAGCAAGGCACTCTATGATAATCTCTATCCAAGCCGCATCATAGTAGGTTATCCTAAGCTGATAGAGCGCCCTGAGTTCGCAGAAGAAAACGAGGCAATCAAGACTGTAACCAATGTCGAAATGATGAAGGAAGCTGCCAAGACCTTCTCTCAACTTCTTGTTGAAGGCGCTATCGCATCACAGTCCGTAGGCAATTCAACACTTAACACTCAACATTCAACATTAGAAAACAAGGGCATCCCTTGTTTGTTTATGGGCATGAAGGAAGCAGAGGCCGTCAAGCTCTTCGCCAACACCTATCTTGCCCTAAGAGTAAGTTACTTCAATGAGTTGGATACATACGCAGAAGTCAAGGGCTTGGATACCAAGGCAATCATTGATGGCATAGGTCTAGACCCACGTATCGGAACCCATTACAATAATCCAAGTTTCGGGTATGGTGGTTACTGTCTCCCAAAGGATACCAAGCAGCTTCTGGCAAACTATGCCGATGTCCCAGAGAATCTGATAGAGGCAATTGTTGAGAGTAATCGTACTCGCAAGGATTATATTGCAGATGCCGTGCTCAGAAAGGCTGGTTACTATAATGAGAATAGTAGCTATGATGCAAGCAAGGAGCACAACTGTGTGATAGGAGTTTATCGCCTGACGATGAAGAGTAACAGCGATAACTTCCGCCAGTCTGCCATCCAGGGTATTATGAAGCGAATCAAGGCAAAGGGTGCTGAGGTAATCATCTACGAGCCAACTTTGGAAGATGGCAGTACCTTCTTTGGTAGCAAGGTGGTAAATGATATGGCAGCATTCAAGGCACAGAgCCAAGCCATCATTGCCAACCGCTATGATGCTTGTTTGGATGATGTAAAAGATAAGGTATATACACGAGATATATTTAGAAGAGACTAGTTATGGTAGATTATAATATTAGTCTAGATGGTAAGACCATCTTGGTGACAGGTGCGGCAGGATTCATCGGCAGCAATCTTGTAAAGCGCCTTTTtAATGATGCTAAGAACGTCAAGGTAATCGGTATTGATAGCATTACGGATTATTATGATGTGAACATCAAGTATGAGCGATTGAAGGAGATTGAAGCTTTAGGTAAGGATTGGACATTCGTTCATGACTCTATTGCCAACAAGGAAGCTGTAGAGGAAATCTTCTCAAAAAACAAGATTTCTGTAGTGGTGAATCTAGCAGCTCAGGCAGGCGTACGTTATAGTATTACGAATCCTGATGCTTATATTCAGAGCAATCTCATAGGATTCTATAACATCCTGGAGGCTTGCCGCCATCACGAGGTAGAGCATCTGGTTTATGCTTCTTCTTCATCTGTTTATGGCACTAACAAAAAAGTTCCTTATTCTACTGATGATAAGGTAGATAATCCAGTTAGTCTTTATGCTGCAACCAAGAAGAGTAACGAGTTGATGGCTCATGCTTACTCTAAGCTTTATAATATTCCTAGCACTGGTTTACGTTTCTTTACAGTATATGGTCCTGCAGGTCGCCCAGACATGGCATATTTtGGTTTTACCAATAAACTGGTAAAGGGTGAAATCATCAAGATTTTCAATTATGGTAATTGCAAGCGTGATTTCACCTATATTGATGATATTGTAGAGGGTATTGTAAGAGTGATGCAGCATGCGCCGGAGAAACAGAATGGTGAGGATGGTCTGCCTATCCCTCCATACAAGGTATATAATATAGGTAACAGTCACCCAGAGAATCTTTTAGATTTCGTTACGATTTTACAGGAAGAGTTGATTCGTGCTGGTGTGCTTCCTAAGGATTATGACTTCGAGGCGCATAAGGAGCTGGTGGCAATGCAGCCAGGCGATGTGCCTGTAACCTACGCTAATACTACACCATTGGAGCAAGACTTTGGGTATAAGCCAGATACGTCGCTTAGAGAGGGACTTAGGGCGTTTGCACAGTGGTACAAGAGATATTATGTGAGAAAATATAGTTAAAATAAATATATTCATTGAACACTAATTACGTGATTTTTATGATTGCTTCAAAACAAGATTTAAAAATATATTTAGATGCGGATAGAAGGGCAAACCATATTTCCGGTTTGTCTTTGTTTTTTAATAAGACATGGCGTTACTTAAAGTATATGAGGAAGATAGAATATCTTACCAATTGTAGACAAGGAAAATTGTCCAAAATATTACTCTTATGGTATCGTTACAAGTTTAGGAATCTTAGTGTTTTAACTGGAATCTCTATACCTCCTAACACCTTTGGCAAAGGTTTATATATTCCTCATTATGGTGCTATAGTAGTGAATGGTACCGTTCGTTTTGGAGATAATTGTGTCATTCAGAATGGTGTtAATGTCTCCGATAAGGTGTGGGGGGgCAACATTGTTACCTTGGAGCTGGCGCAAAAATCTTAATAGGAGTTCATATTGGAAACCATACTATAGTTGGTGCTAATGCAGTAGTTACTAAGTCTTTTGATGAAGAGAATGTCGTATTGGCAGGTGTTCCTGCTCGAATTATTTCCCACAAAGGATTTAAGGATAGGAAAACCGTTTGATATAAGTAGCAAATGATTTATTTAATTCTTATATTATTGTTTCTATTTCCCGTATATGCTTGTGATTATAAATTGTGGAATTACGGGAACAGTTATGAAAGAGGGAATACATATAAAGGATATTACTTTTTtCTTTATACTGTGATAGTGTTGTTCTTGGGACTGAGAAATTATGTTGGTGGCGATACAATCGGTTATATTGACATGTGGAAAAaGATTCCTTTTCTGGAAGAACTGTCTAAATTTGACTTTTTGCACGCCAAGTATGCTCCTATGTGGTATATAACCAACAGTTTTTGTAAAACCATCAATTCTAATTTCTATTCATTCCAAATATTTCATGCAATATTAGTTAATGGAGTTATATTCTACATAGTTAGCAAGTATTGTCAGTATCGTTTTACTGTAATATTCTTCTATGTAGTTGCGACAATGCTTTATTTCAACTGCGAGATTTTAAGAGAGTCACTCAGTCTGAGCTGTGGTTTACTGGCAATGAATCATTATAAAGAAAAAAAaTGGGTACAATATTTTTCTTGGAGTTTACTTGCTCTGTCTTTTCACAAGTCTGGTATAGTGTTATTGGTAATTCCTTTTTTGTATAGGTATTCTGCATCAACTATTAATTATAAACAACTTCTAATTCTGTTGATTATTGGTTTTATTTTTAGTAGTTTTTTGCTTAAACATATTGTAGGAAGTTTCTTGCCATTTTTTtCAGATTCTTTTGAGGAATATTCTCAAATGAAAAGAGCAACGATTTTTGGTAGTGTTAGATCTTGTTTAATAGTTTTATTAGTAGCTTATTTAGTGAAACAGTATGAGACTGCTAATAACTGTATGTCTGCGACAGTTATTGTAGGAGCGAAGTTTTATTTGCTGACACAGATCTTAGGACTTTTtCTACCTATTTTTtCCACTCGTTTTGTAAATTACTTTCAGATATATTATTTAATATTATTGGGTGATTTTATCTGGAACCACTATGGAGCGAAGAAAATATTAATTTTTGCCTTATATGCTAATTTTATATTTGGTGTGGTAAAACATCAGGCTAGAGATGTTTCTGATTGGGTAAGTTCCACTTCTCATGGTTATTATTTTTATCAAATATATTACCCATATTACTCAATTTTTGATGATATTCCTTATGATGAGTTAAACCATAGAAAGAATATTTATTATCAAGAGCGTTTAAATCGATTAAAGCACGAATAATGAAACAGCATGTATTGTTAGTAGATTTTAGCTTTGCTAAATATACACAAATCAGTCAGGTGAGTTGCGTTTCGAGTTTCTTGTCTCCACCTATATGGAAGAGACTTCTTAGCTTGTTTACACATAAATTATATTTGGAAGATAATCCTAATTTGGAAAATGTGATCCAACAAATGGATGTTATCATTCTATTTGACATGAGAAAGAATTATGACGAGGTAGCGAGACGTATAGAAAGAGTTTGTAGTCCAACTGCAAGATTAATATTTTATTCTTGGAATCCACTCTGCGAGTCTAAAGCTCATTCTAGATTAAGTGAAAGGTGGATTAAAGCGACTTTTTCAAAAAAaGATGCAGCTTGTGCTGGATTCATTTATGTAGGTTCATTTTATTTCAAAAACGTATTAACAGAAAACGTATTAACAACTAAATGGGATGGGCTTTTCATAGGGCAAGATAAGGGGAGAAGAGAAATGCTTTATAAAGTTGCAAGTTTATATAGGAAGAACCGATTACAGTCGAGAATTATTTTAGTTAATAACCGTAAGGCTTTGTTTAGCAGAAGATATTCTTGGCATATTGATTATAATGTAGTATGCAAAAATGTTCAAGCAAGCAATTCTGTTATTGAGATTCTTCAGGAAGGACAAGAAGGAATTTCTTTGAGAGCTTTTGAATCTATGTTTTATGAGAAGAAATTAGTCACCAACAACCAACATATTGTCAATTACGATTTTTACAATTCTCATAATATTTTTATTCTAGGTAAGGATGATGAATCTGGTTTtAAGGCTTTTATTCAATCTCCTTATGTAAAATTAAGTGACGCTATCGTTGAGAAGTATAAAATGGCAAGTTGGTTGAATAGAATGTTAAGTTTATGAATTCAAATAAAAaGAGTTTCCTTAAGACTTCTGCTTATGCCGTGTTTTCACAAGTTGTATCCTTGTGTTGTGGGCTAGTTACATCATTATTGCTTCCAAAAATTTTAGGAATCGAACAATTTGGTTATTGGCAATATTTCTTCTTGTGTAGTAGTTATGTAGGGCTTCTTCATTTCGGCTTTAGTGATGGTATATATTTGGTTTTGGGCGGTAAGAAGTTTTCCGAAATCAACAGGAAACAGTATTATCCCCAATTGCTGTTGGTGTCGTTTCTTCAAATGGTCATAGCCTTATTGGTTGCTCTATATTCGTACCTGTTTCTGAAAGGCGCTTATCAGGTTGTTTTTtATTTCCTTGGTGTTTATATCATTGTTGAGAATGTATATAAGTTGTTGTCGTTTGTCTTGATGGCAACCGATAAAATGCGTTATTATTCCAAGACTGTTGTAATAGACAAGGTGACCTTCTTGGGGCTTTTGTTTGTGTTTCTGGTTCTCTTTAACAAAGATTCATTTGTCAATGTTATTTTCTCTTATCTTTGTGCCCGTTTCATAGCCCTAGCATTTGTTTCCACTTGCTTTGGGGGAGTCTTCGATTTCACAGTCACATCCAATTTGTTTGCCAGAAATAATCTACGTGCTACATGTGGAAATATGATAGTGGGAATATCGTTGACAATTTCCAATTTGTTGAGTACCTTCATCATAGGCTCTGGTCGTTTCTTTGTAGAGCATAATTGGGGTATTTCTGTTTTTGCCAAGATATCGTTTGCTGTATCTTTGTCTATGTTCGTTTTGACATTCATTTCACAGATAGGGTTAGTTTTGTTCCCATACCTTTGTAGTATGGAAAAGGATAGACAAAGGCAGCTGCTGGATATGCTAACTTTTGTTATAGGACTCTTTGCGATGGTTTGCTTTATCGGCTTCGTTCCTCTGTCATTGATAATAAAGACTTGGATACCAAAGTATGTGGACAGCCTGAGCTATTTGATGATTTTATGTCCTATAGCTCTTTTTGAGACGCGGATGGTATTGGTTTTTGGTACCTATTTCAAGACGTTCAGAAAGCAAATTGTATTGTTGAAAATCAATTTGGCTTCAGTACTATTTGCTGTTTTCTTTTATTATCTGTCTTCGAATGTGGTGAATTGTATAAATATGCTTGTTATGGGTATGTTGGTTAGTATCATTTTGAGAAGTTATTTGTGTCAGTTTTATCTATATCGTTATTTGAACGTTAAATTGGATAGGTTTGTAATTTGCCTGGAAATACTGACCTCTGTTTTTATGATTCTTGCTTATAATCTGTTTGCAAGTATGTTACTGTTTTCTTTGGTCTATGTCGTTTCTTTGACTATTCTGGCATTAGTTCGTAAAGAGAAAATCAAATATAGTTATTTATTAATCAAATCTTGATGGAAAAGTTGCTTTTTATTGCTTCCATTCAATATGGAGAACCTCCTACTGGTGGTGGGGCGCAAGCCAAAAATCAATTGTTGTTGGCACATCTTAAAAAGTATTATGACGTGAGATTCTTTGATACTTGGAACAAGAGTTCTATTGTCTGTTTGTTGTCTGCCCTAGTTTATGTAATTCTTTATAAGTGTAAATGCGTGTTGTCTATCTCTGGGCGTGGTGCTTTGTGGTTAGGCAAGATCTTGAAAATCTTGCATGTTCATAGACAAGTCATTTACTTTGTTATTGGAGGAGACTTGGGAAAAAAAGTAGAGGGGCATTTGAATAATGTCCCTGTATTAAAATCATTTCATAAGATTTTAGTACAGGGACATTACATGAAGGATCAGCTTAACAATGTGGGGCTGAGCAATGTAGAAGTCTTGCCTAACTTTAAGCCGATAGGAGAGTTGCTTGCGAAAAGAAATCGCCCAACTGGGGGCATTAAGTTCGTATTTCTAGGACGTTTGATAGAGGAGAAAGGTGTTGGCTTGCTCATAGATGCATCCAGAAAATTGTATGAAGAATATGGCAAGAAATTTTTAGTGACTTTTTACGGTTCGCAAACAAATACATATTCACAGGGATATTTTGACACCTTGGATTGTGATTACATATCGTATGGTGGCTTCTTAAACTTGAAGTCGAAAGAGGGATTGAGACAACTTTCTGAATATGATGTGATGGTATTCCCTACATATTTTGAGGGCGAGGGATTTCCAGGTGTGTTGATTGATGCTTTCAAGGCTGGTCTTCCCGTGATAGCTTCAGATTTCCATGCAAATCCAGATGTTATTTCAAACTCTTCATTAGGTGTGCTCATAAAGCCAAAAGATGTCGATAGTTTGAAATCGGCAATGCTTGAATTTATAGAAAACCCTTCAAGAATACCGATTATGTCTATGGCTGTTCAAAAGGAGGTATGCAAATATGACATAGACAAGGTGTTAAATAAGGAAAAATTGAACAGAATCTTTGAAAAATGATACAAAGCAAACGTTTACTTTGGACCGATTCACTCAAGGGATGGGTCGTAAGTGGGGTGAGAATACTATTGCCTTCAGGTAGCGATGCTGTTATTGTTGGTCTTAGTTTTGTGTTATGCTTGTTTCTGACGTTCTGCATCGTAGAAGGTTTGAAGAAAAATAAAATCACAGCCAAGGTTCTTCTTGGCAAATTATAAGCAAATAAATGAAAATTGTAAATATAATAGGGGGATTAGGTAACCAAATGTTCCAGTATGCATTTGCTTTAGGACTCAAATCAAAATACCCCAATGAGGCTATTAAAATTGATTTGTCTCATTTTAAAGGTTACCCATTACACAATGGATATGAATTAGAACGAGTTTTTGGCTTGAAACTCTTGGATGTTGCTTCATCTGTTGACTTAATGAAGGTATCATATTATGTTCCAAATTATAAACTCTCACGGCTTGTGAGAAGAGTTTTCCCACATCGTAAGTCTGAGTACATCGAGCCAAGATTGTTTACTGATTGGAGTCTTGATATAAATGCGATAAAGGGTAATTGCTATTTTGAGGGAAGCTGGCAAAATTTCAACTACTTCGAAGACATAGAGATTGATATTCGTAATGCTTTTTCCTTTAAAGACAAGCTTCAAGGCGAAAATTTACAAATCGCTAATTTGGTGGAATCAACCAATAGTGTTTCTATACATATAAGAAGAGGAGATTATTTGTTGGAGGATGAATATGCTGGTATATGTGATGTGCCTTATTATAGCAATGCAATATCATATATAAAAAATAATGTTGCTAATCCTCATTTCTTTATATTTTCTAATGATATTGATTGGTGTAATGAGCATATTGTACCATTATGTGATACTGTAACGTTGGTCTCAGGAAATTCAGCTGAGAAGGCTTATGTTGACATGCAATTAATGTCAATGTGTAAACATAATATAATAGCTCATAGCTCTTTTAGTTGGTGGGCAGCGTGGCTAAATGGGCATGCTGGTAAAATTGTTATTGCTCCTTTTGAATGGATGCATCGACAAGGTTTGACGGATAAACCGCAAATGCCAGATTGGAAATTAATGAAGAATATATAGAATTAAACGGTATGAGTTTAGAGCAAAAAATTAATTATCAGTTGAACAAAGTTCCTGGTGTGAAGAAATACATCAAACGTGCATATCAGTTAGGATGTTATACTGTGAGTAAGAAGATAAAATCAGAGGGGAACATCGAAAAGGTTTCGCCAAATGACGATAAAGAGTACTTTTTTGGTTATTACGATAAGTCGCCATGGGATGCAAGTATGCGCTATTTGATTTGTATGAGGGCGATTAATACTTGGAGCGAACCTGACCCGAAAGGGACTGCGGATATATTGCTGATCGATACTGACGTCAATAATGGGGTGAGAAAAATCGCAACCACTCATACGTGGAATGTTCAGCAAGGTTGTATGGCGCAATGGCTTGGTCCAGATTTTAAATCTCGTATTTTGtATAATGATATGCGTAATGGTAAGTATTGCTCTGTAATCTTGGATATCGTTACAGGTGAAGAACGAATATTGCCTTTGCCATGTTATACGGTGTCATCGGATGGTAAAACTGCGTTATCCTTGGATTTTTCTCGTTTGCATAACTTGCGATTGGGATATGGATATGCTGCTCTTCCTGAAAAAACTAAAGGCATTCCGCTTCCAGATACTGCTGCTATTTGGAGGATGAACTTGGAAACTGGTGAAGTTGTTGATTTGCTAAAATATACAGATTTCTCTGGATTTCAACCACGCCATGAAATGCAAGAAAAaGGCTCTGTTCATAAAGTGAACCATTTGATGATTTCGCCTAATGGAAAACGCTTTATGGTATTGTATCGTTGGTTTTGTGGACAAAGAAAaTATACTCGTTTGATTACTTGCAATATAGATGGAACAGATATGTATCTATTGAGTGATGATGATATGGTTAGCCATTGTTTCTGGAAAAaTGACCAGGAGATAATTGCATTTGAACGTAAAAaGTCAGGTGGTCCAGGCTATTATTTGATGAAGGACAAAACACAAGAATATACGCATTTATGGCCACAATTAAGTAATGATGGTCATCCTAGTTATTGTCCTACAGATAATAATCTAGTTATATTTGACACTTATCCAAGTAGATGTCGAGTCCAAGAATTAAAATTGGGCTATGATACAGATACGACAGGGGAAAGTGTGAAAACTATAGTAAAAGTTTTTtCTCCTTTTAAATATGACAATGATACTCGTTGTGATTTACATCCGCGTTGGAGACAAGACGGAAAGGCGATATGTTTTGATAGCGTATTTGAAGGACATCGAGGGTTATATGTGGTATCAATTTAATAAGCCGTTTGTATGAAAAAATGTGTGGCGGTTCTTCTGCCGATATATAAAAACGATAGTTTGGAATATTTTAAGCTCTCACTTAATAGTGTCTTTTCTCAAACTTTTCATAACTATAAGATTTTTGTAGGTGTTGATGGGGAGGTTCCTTATGCTACAAAAACTTATCTCCAAGAAATGGATAAGCGATGCGATGTAGAGGTGTGTTGGTTCCCCAAAAATCGAGGGTTAGCTTGTGTCCTGAATGACTTGATAGCTATCGCTCATGTACAAGGCTTTGACTATTTAGCACGTATGGATGCTGATGATGTTATGTTGTCTAGTCGTTTGCAAAAACAAATGTCTTATATGGAGTCTCATAAAGATATTGATGTTGTGGGAGGTGCTATTGAAGAAATGGATAAACAATCTATTTCTCGTGGAAAAACGATAATTTATCCCTTAACTCATCAAGAATGTGTGAACTTCTTCGAGAAGCGTAATCCGCTGGCACATCCTGCGGTTTTGTTCAGATATAGTTTCTTTGAAAAGTTAAAAGGTGCATATCGTGCAGATCATCCAAAGAATCAAGATACGATGCTTTGGTTGGATGGACTGATGGCAGGGTGCAAAATGGCTAACGTCCCTGATGTCGTTTTGCAATTCCGAGTGACTAATGACTTGTTTCGCAAACGTCGTAATGGATGGAATCTTGCAATGAGACAACTTGCTGATAGGTTGGAAGTGAATCGAGGATTAAAATATGGGGTAATGTCATATCTTTATGCCTATGCTACTTTCTTGATGCAGATTTCTCCAGCATGGGTGAAAAAACTTTGTTATCGTTATTTAAGGTGATTATGGCAACGTTAAGACTCTACATATATTCTCGGAACGCAAGACTTAATCCTTTCTTTTCTGATAAGGATGAGCAGGAGTCATTTATTGATGACATCAGGAGAACTCTAACTCATGATTGCGAGATTGAACGCTTTGTCAATTCTTGTGGCGTGGTACTCCTCAATACTCAGAAGACAAGGGATGCACTGCATGTGTTGCAAAGCAAATATGATGCAAACCATCGTGAGATACGTAAGCTAACGATGTTCATCAGTGCTAATGGTCTGGCAGAAAATGAACGATTTTTTGTCTTCGATGCAGGCACGGCAAAATGGAGCGATAGGAGATTGGCTATAGATGAACTCAGAATCTCGTCGACTTCATACGTTGAGTTAGCTATGTATCACAATCAACATTATCATAATTACTTTGAAGTTGAACGTTTTTTtGATGTATATGGCTATGGCTTTGACGGAATAAAGGTCGCTGTGGGTGAGCCAGATAAGAGTAAGAGAAAGTGTAGATTTTGCGGTTGTACAGATCCTGGTAAATACAAGGATGTAGCTCATGCTATCCAAGACTCATTGGGTAATAAATTGCTCGTATGTTACGAAGAGTGCGATGCCTGCAATCATAAGTTGAATGCTGTAGAGGATCATTTCTTGCATCTGATGGATGTGAGAAGATGTATCTTCCATATAGCTCGAAAGAATTCGACAAAATCTCCTCATGTGATTGGAGATAACTTTGCGTTGCATCCTGATGAGAATGGGGATGCTGTGCTCTATCTGAGAAAAGAACCTATTGAAGCCCTCCATATTAATATCGACAAGCCTTTTGAATATCGTTTGCATCATAAGGCTAACGTCACGAACGAGGGTATATATAAGGCTTTGGCTAAAATGGTGATAGATTTGATGCCAACAGACAGGCTATGTCATTTTACAAATACCATCAAGTGGTTGCGTTCTGAGGAAATTTGGTCTTCTGATGTCTTACCTAGCATTATTTTGGGTAGTTCGAAAGAAAATTTGTTTTATAAACAACCTGCACTGGATATTTGTTTCAATAAAGAAGAGGATGGCCCCTATTGTACAGGCATCCTTTGGATTTATGACGTGGTCTATCTGTTTGTGATGCCATTCGTGGATGTTGATAGGGGAAAGTTTAAATGGGATGGAAGTCTTGTAGAACATTGGAAATTCCTCTTGGATAGATTCATGATACAGTCACTGAATTTGCAAGATGGATGGGACTGGCATCGGGCTGCTCCATGGATTGATATGACAATAGAGTTTCCCAATCCCCGAATCATACTGAAAGATGGAAATGACGATGTGTTCGTGGAAGCTCAAGTAAAGAAAGATGATGAAGAAGCGGTGTCTTTCCCTGCTTTTACTTCCGAAGGTATTACTATCAATAGGGTGAAAGTAGATTTTTATTGCCAATATCATGGCGAAGCAATTCCAATAGAAGAACTTCACGATTTAACCTTTCATTTTGATACTCCAATATACGAGGTAGAACCACGTACTAATCAAATTGTTGTAAAGACAAGCATTCAAGTGAATGACACGACTGACAAAGTAGCTTATTTCGCAGAGAGTTTCAAGGTAGTTTTCTCTTTGAAGTATTTTCGCCGTTTTGTCAGACTAGAGTATGCGAAGAAAGGTGAACTAAATAATTTAGCAATTGATATAGCTCTTAGAGATTATCTTTTTGAGCAAGCCTTGAAAACTGCTGAAAATAAGGCAAAACCTAAAaGGGAAAACACATCTTTCGAGGTGTGCTCTTTGGTGAAATTGCTACAGTATAAAGAACGGTTGCTGTCCTTGGCTTATTGGAAAGTGAGGATAAGAAAGCGATTCTTTGTTTTTtCAGACTGCATTATTCATGGAGTGGACTATCTCCCACAATAGTTACAAGCAAGGAAATGCTCGGTGGTTTCGGATAAATACCGGTTATGTCTTTGCCCTAGAAAATATTTAAAAaGGAAAATCATGATTTTGAAATGGATATTTGACCGACTGATTGCTTTAGTTGGTCTAATGATGCTATGGCCAGTTTTGTTGGTCGTGGCTATATTGATTCGTGTGAAAATGCCAGGTGGTCCTGCTTTCTTCTGTCAGAAGAGGGTGGGGAAGAATGGCAGGTTGTTTACCTGCCATAAGTTCCGCTCCATGACGGTGAAGCATAACGGGTCGTCGGTTTCGGTAGCAGGCGACAGTCGCATCACGCCTTTGGGAGCTAAGTTGAGACACTATAAGTTGGATGAACTGCCCGAGTTATGGGATGTGCTGGTTGGTAATATGAGTTTCGTGGGACCTCGCCCAGACGTGCCAGGCTACGCCGACCAGTTGAAGGGCGATGACAGGGTGGTGCTTAAACTCCGTCCTGGTATCACGGGACCCGCTACCTTGAAATACCGGCTGGAGGACGAGATGATCTCAGATTATGTAACCAAGAGGCAACTGGAGGGAGACCATCGTGCGGCGCAAGATATTGCCGTGGAGTATAACGACCAGGTGATTTACCCCGACAAGGTACGTATCAATAGGTATTATTATGAGCATTATTCTTTCTGCAAGGACCTACAGATGATTTTTTGTACGGTGCTGGTAAAGAAAATGAAATATGCTGGAGAAACAATATAAAAGATATTACAATGGATAAGGAAAGAAAAACGATTTACTTGTGCCTCGCCCACATGAGCGAGGAGGGTATGGAACAGAAATACGTGAAGGAGGCTTTCGATACCAACTGGGTGGTACCGCTGGGTCCTAACGTGAACGGATTCGAGGACGATCTGAAAGCTTTCGTGTCTAAGAACAGCGATGGTACTGACTTGCAGAAGGAGGTGGTGGCACTGAGTGCTGGAACTGCCGCCGTTCACCTCGCCTTGTTAGCTTGCGGCGTAGGTCCAGGCGACGAGGTGTGCGTGCAGAGCTTTACCTTCTGTGCCTCCTCGCACCCTATCACTTATCTGGGTGCTACGCCTGTCTTCATCGACTCGGAGCCAAATACATGGAATATGGATCCTGAACTGCTGGAAAAAGCCATCATCGACCGCAAGGAGAAGACGGGTAAGTACCCGAAGGCTATCGTGCCAGTGGCTCTCTATGGTATGCCTTATGACTGCGACCGCATCATGGCGATAGCCGACAAGTATGGTATTCCTGTGGTGGAGGATGCCGCTGAGGGATTCGGATCACGCTACAAAGGACAGGTGCTGGGCACCTTCGGCAAGTTTGGCGTGCTGAGTTTCAACGGCAACAAGATGATTACCACCTCGGGAGGCGGTGCCTTGATATGCCGCAATGCGGAGGACAAGAACCAAATCATGTGGTATGCCACGCAGGCTCGCGACTCCTATCCTTACTACCAACATACCGCCATCGGCTACAACTACCGAATGAGCAACGTGTGCGCTGGCATAGGAAGAGGGCAGATGACGGTGCTCGAAGACCATATTGCTCACCACAAGCACGTGCAGCAACTCTACAAGGAACTGTTGAAAGGTGTGGAGGGCATCACGCTGCATGAGGCGCCTAATGCTGACTATGATTCTAACTTCTGGCTCTGCACCATCGTGCTGGATGATAAACTGAAAGTCAAGGGGCAGGAGAATGCTTACAAGGAGGTGGTGAAGACTGCCGTGGGTGGTGCCGCTGGCGTGATTCATGTGGTGGATTCGCCTACTACCGACTGCCAGCCTAACGAGAACGTGGAGGCGATGCGTGTGTTCATGCTATCGAAGAAGATTGAGGCTCGCCCTGTGTGGAAACCGATGCACAAGCAGCCTGTATATCTGGATGCTCCTGCCTATGTGAATGGCGTGAGCGAGGCTATCTTCAAGATTGGTATGTGTCTGCCTGCCGGTCCTATGGTGAGCGATGATGATGTGCGCTATATTGTGGAGTGCATCAAGGAAGCTATTGAGTACTAAAACAACGAGACTTAGAGAAACTCTTTATGAATTTTATTTCAAAACTGAGAGAATGGTATTTTACTAAAAATGCCCTTCCATACTGGTGTGTGCTTATCCTCGACTGTCTGATCCTTTTGTTTTCAGGTGTATTATGCTATTATTTGGATCATGGGGGCAGCGAGCTTACAAATAACTTCTGGCCGTTGGTAGGTACGCTCTGCGTCTATCTCATAGCCTATCTGATAGGCATCCGGCTGATGCACACTTACCAGGCTATCATCCGCTACTCTTCGTTTGTGGATTTGACTCGTATCGCATCTGCCAATGCCATCGGCTTCGTTATCATTGCCATAGCCCGATATTACGTTCATGTGGATAGATGGTTGGAGCCAGTGCGTATACGTGAACTGTTCTTTACCTTCCTCATCGCTACACTGATGATGACGGCTTTGCGTGTGGTTGTAAAAATGTTATACGACTCGATGCATACGGGCAAGGCGACACGTgTGTTTATCTATGGTACGCACAGTGGAGGCGTGGGGTTGGCGAAGATGATTCGCAGCACCAAACCTTCTCGATTTGTTCTGAAGGGATTCGTGAGTGATACCGTGAATGGAAAGGGCAAGTATATGATGGGCGTGGAGATATTCCGCAACGATGCGCATCTGGTGGATGAAATGAAGAAGGAGAATGCTGATGCTTTGCTGGTTTCTCCTTTGAAGAGTGAGGAACTGCGCAAGAATGCGGAGATGATTAACAGCCTGGTAGATAACGACATCAAACTCTTCGTGTTGGCGGGGGCGCAGGAATGGGATGGTAAGAGCAATTTCTCGCATTCGCAAATTAAGGAAGTGGACATCGAGGATCTTCTGCCTCGTGAGAAGATTGAGGTTGATATGAAGGCTGTGGGTAATCTGCTGTCTGGTAAGCGTATCCTGATAACGGGTGCGGCTGGCAGCATCGGTAGTGAGATGGTGAGACAGATTGCCATCTATCAGCCGAATGAACTCATCTTGGTGGATCAGGCTGAGACTCCATTGCATGACGTGCGTCTGATGATGGCGAAGAATTTTCCGCAAATCGAGGCGTTCACCTTGATGGCGAGCATACAGAACAAGCCTAGGATGGAGGAAATCTTCCGTGAACACAGGCCTGACTACGTATTCCACGCCGCAGCCTACAAGCATGTGCCGATGATGGAGGACAACCCGAGCGAGAGCATCCAAAACAATGTGGATGGCACGAGGGTGATAGCCGACTTGAGCGTGAAGTATGGCGTTAGGAAGTTTGTGATGATTTCCACCGACAAGGCGGTGAACCCTACcAACGTGATGGGCTGCTCGAAGCGTATCTGCGAAATCTATGTGCAGAGTCTGGACAAGGCTATCAAGGAGGGAAAGATTTATGCTGATGCTTGTCTGGATAACCCTGGTATGCCAATGAAGGCTGTGACGCAGTTTGTTACTACTCGTTTTGGTAATGTGCTGGGCAGTAATGGTTCGGTGATTCCGCTCTTCAAGGAGCAGATTAAAAACGGCGGTCCTGTGACGGTGACGCATCCCGACATCATCCGCTTCTTCATGTTGATACCCGAGGCTTGCAAACTGGTTTTGGAGGCTGGTACAATGGGAAATGGTGGTGAGATCTTCGTGTTCGACATGGGCAAGCCTGTGAAAATTGTGGATTTGGCTAAGCGCATGATTAAGTTGAGCGGTGCTAAGGACGTGGAAATCAAGTTCACTGGTCTTCGTGACGGTGAGAAGCTCTACGAGGAGGTGCTCAACGACAAGGAGGTGACGCTCCCTACCTTCCACAAGAAAATCAAGATTGCGAAGGTGCGTGAGTATGATTATGCCGATGTATGCAAGGAACTGGACGAACTGTCATGCATAGCCCAGACCTTCGATGATATGAAAATCGTGGGTATGATGAAGCGAATCGTTCCTGAGTACAAGAGTCAGCATTCTAAATATCAGGCACTGGATAAATAACGGAATACCAAGCTTCGGAAAGATAAGCTGGTAGATAGGAATAAGAGATCCCGGCTCTGAGATTCAAAAAGGAATCTCTGGGTCGGGATTTTTGCGTTTGTGAAGGTGGTGGATGGGGGCGTGGCTGCATGGGGGAAAGTGTGATGGCTTTTCGTGTTAAAAACTATGAAATCTTAGGTGATTTCATATAATAGTTGTACCTTTGCGAAAATAATTATAAATGATTGAATAAATGAGCAAGTATCGTTTTTCTATATGTAGCTATCATGCTATCAAGGAGGCTGATATCCTGATAGATGGTATCACCGTGTTGGCAGGGCCAAATGGATGTGGTAAGAGTACTATATCTAAATGGTTGTATTATATGATAGATATTGCTACGGACTTTGACTCCTATCTGTTTAAAGGATATAAAACAGAAATAAATTCATTGCTGCAAAATGTCAGTCGTGCCATCAGGGAAATGTGGGAACTACATAGAGGCATTAACAATGGACAGAATATTTTGCAATCTGTTGACGATTTAAAACTCGATGATAATTTCTCATTAGACTCAATAGGCGAATACTCTGGTAAGCTACATTTGTTTATAGGTGAATTTGCCTTACAACTGGATAAATTCTTGAATGCCGAGAATGTTCAAGAACAACGAAAAGACAGAGTTCTTAATTTCTTGAATCAGAATTTGGATGGTGAGGAAAAGGCTAGGAATGCTCAAACTTTTGCTGAGTTGATAAGCCTACAGGTAGATAAAATGCAGCAAGAGGTATTGTATAAAAGCGAGGATCGCTCCTTGACAGATGTCTTGTCTTTTCTTCATACATATCTATATGAAGATGAGATGGTTCCTTTTAAAATCTCCTTGCAAGAGGAAGGGGTCAACATTATATCTGATGGGAGATTAGGCTCTCTCTTTAATCTGGACAAAGCGATTTACATAGACACTCCAATGGCTTTCGGCTTGGATGACTTCCTAAAGAATGTGTTTTGGCAAAGATTAAGAAAATTAATGCTAGAGGAAAATGGTTGCCATAATAAGCAAAACATACGGTTGCTATATCGCATATCAGAAATTCTAAATGGAAAAaTTAATGTTTCTGACAGTTTGTTGGGCAATAAAGAAATGTATTATGAGCGCAAGGATGGCAAGCTGTTGCTTCCTTTGGATAAAATCGCTACTGGTATGAAGTCGTTTGCCTATCTTTTCCAGTTGATAAAGAATGGTCATTTGGATGACAAGACGGTTCTTATGATAGATGAGCCGGAAGTTCATTTGCACCCTCAGTGGATTGTTGTCTTTGCTAGATTATTGATTCTTATCCGTAAGTCATTGGGAGTGAAAATAGTCTTGGCGAGTCATAATCCTGACTTTGTCGCTGCCATCAAGGCAATAGCCAAGAAGGAACAAATCTTGGATGAAACAAACTTCTATTTAGCTCAGAGTGTGGATGATGATGGGTTTCAATATGCTTTTAAGCCTCTCGGCAGTGACATCGAGCCTATCTTCAATTCGTTCAATATAGCATTGGAAAGGATTCAGCAATATGGCGATACAGATCTTTGATAATGGGTGTGTAGAGTCGCACCCCATTTATGAAAAAGCTGGGGCGCTACTAAGTGACGTTTGTAAAAGGGATTATAAAGATAATTTTTTTGACGAGCGAATAGAATGTTTGGACATGGATACCTATGAGACAATGATTTGTGGCGGGCAAAAGCAAGCTACAATGGATGCGGTAATAGGCATCGCTGATTACGAAAATAACCGTAAGACTACCGGTAAGTTGCTAATGGTTGAGTTGAGGTTGGGGTATAAATCGACTCAAGGACTAGAGGCTGCTAGCTTGAATCGTAAAGTATCGCATACTCTTGAACTGTTGAATCCTGCTGTTTGTCTAGTTTCTGACAAAGCAATATTTGTTTTTGATGGCTTACTGTGTCAACAAGCGATTCATTGGATGTTCTCTAAGAGGTATTCCAATGTCTCAAAAAAGGAGTGGGTGGTAATGAGTCCCAAGATGTTTTGCAAGGCCTATCTCGCTCCAGAAGATTTGCCTTATCAGCCAATCAACGATTTTGTAAAAGGCAAGGCTGACTTTGCAAAGATGTTGGAGAATAAATCTTGGCAACAGATTTATAAAAGTCTTCAATGGTGGGCAAAAGCTTATTATAAGTATTCTTACATCGCAGAAGAGGCAACGCTGATAGCTAGTCTCATCTCAGAAGTATGGGAGAAACTGAAGTCTCATAAGCAGGAAATGACAGATGATGATCTCTTAAGTTTTAGTATTTATGCAGAGGATTATCCAGATTTTAATTTAGATGAATTTTAATTCTCAAGATTTTAGTATATGCTATTCCCGGCTCGGAGATTCAATGGAATCTCTGGGTCGGGATTGTTTTTTTGTTAAAATCGTAGAAATGCTTGGTTGCTTCGGGGATTTTGAAGTTCAACAAGAGTGCCGAGGAGGCTCTCGCCCAGATAGACGCAAAGCACTATGCCGACGCCTTCAAGATGAGTGGCAAGACAAGCTGAAAATGCAGAAAACTCCTGTTATAGTCCTGTATATTTCCTGATAGCCTTGATGAAGGTATCGCCATATTTATTGAGTTTGAATTCTCCGATACCACTGATCAGGCTCATGGCATTCTTGGTGGTAGGTTTCATCCTTGCAAGTTCATGAAGGCTCTTGTCGCTGAGTACGATATATGGAGGATAACCCTGCTCGTCGGCAAGGTTCTTGCGTATCTTTCTGAGGTGTTCAAAGAGCCCTTTGTCTTCCACGCCTTTCGAGTCTTCCTGGAAAATGACACGTTCGGCATGCACCTCAGGAATGAGATTTCCCGGCTGGACGATGGCGCCCTTCCTGTTGCGTACCGTTTTCTGTGGGCGGGTGGCTTTATCATCTTCTTCGATATAAGCCAGCGAAACATGATGTTCTCCCTTCAGTACCTTCCAGCCTAAATCGGTAACCTTCATGTAGTTGTGGTTGTTGTAG
>contig00119
tcacgttcatcgttaccgcccatGGCAGGGTTCTTGCTGCGGGCaCGACCCAcGgCATcAAtCTCATCgATGAAGATAATGCTTGGcGCCTTTTCCTTAGCcTGtCTGAAGAGGTCGCgAACACGAGATGCACCGACACCcACAAaCATTTCAACGAAGTCGGAACCGCTCATAGAGAAGAATGGTACACCTGCTTCACCGGCTACAGCCTTTGCCAGGAGTGTCTTACCTGTTCCCGGAGGACCCACGAGGAGTGCTCCCTTAGGAATCTTACCACCCAGGTCGGTATATTTCTGAGGGTTTTTGAGGAACTCCACGATTTCCTCCACTTCCTGTTTGGCACCTTCCTGTCCGGCCACGTCCTTGAAGGTAATACCTAATGTATTTCCTTTTTCATACATGCGTGCTTTGCTCTTGCCGACATTGAAGATACCGCCGCCAGAGCCGCCCATGCCACCGCCCATTCTTCCTGATACCCACCAGATGAGGAGGAAGAAGATGATGAGTGGGGCGAAGTTGATCAGGAGGCTGATGAAGTCGTTGCCTTTCTCGTTGACATAGTTGTAAGACTTGATTTTTTTAGCCTTCACCATGTTGTCGAGATATTTGTCAACTTCGTCTATCGAACCATACTGTACTTCAACATAAGGAGCAGGTCCTACGTTCTTCGCACTGGTATGATATACATCTCTGATATGATTTGGGGCAACGTACACTTTCAGGTTGCCGTCGTTCTTATTGGCAGTAACGCTCAGTACGTATCCCTTTTCGATGTACTCCTTGAATTCAGTGTAAGTAGCCTTTTTGTTTGCACTTCCACCTAATGCATCACCACCACCATTCAGAAAGACCACTATCAAACTAATGAGGATGATGACGTAAAGCCAGCTCATATTGAACCGAGGCATCTTTGGCGGTTTTCCGCCGCCATGATTGTTCATTCTGTTTCCTTGTTCCATATCTTCTGAAATTATATGAATCCTATATCGTGTATAAAACTATACAATGGTAGTCTTACACCTTATTATATTTATACCTTAATTATATATATACCAACTCCGGATAAAGGAAGTTGTTCTGCTGATTAGTCGAGGTCAGGAATCTCAGTCAGGTTGGCATCTTCCCAGAGGTGCTCCAGATCATAGAACTGTCTAACTTCTGGTTGGAAGATATGCACAAGTACATCCACGAAGTCGATAGCAACCCACTGGTCATTTCCTAATCCCGCAACATTTGCAGGTTTTTCTCCCAGATTTTTtCTGCAGAAATCGCCTACAGATTCAGCGATAGCTTCCACCTGTGATGGAGAGTTGCCCTGACAGATTACGAAGTACTTTGCGATAGTACCATCGATGTGCGTCAGGTCGGCAATCACAATTTTACTACCTTTTTTTtCCTGTATTCCTTCTTTAATTGTCTTTACTAATTGTTTTGTTGTATTCATTGATGATTATCTATTAATTGTCTCGTTTATGTTTTTtCTTTATAAAAGCCTTGCAAAGATACGCTAAATACATGGAAAAACCCCGAAAAaCGATAAAAATTGAGATTTTTTAGAAAAAAGACGCTGATTTTTTtGGTAATTCAGAAAAAAGTAGTACCTTTGCACTCGCAATTATGATTAATGCTTATAATGATTGCTAAGATATTGGGATATGGTGTAATGGTAACACTACAGATTCTGGTCCTGTCATTCCTGGTTCGAATCCGGGTATCCCAACTTCTTCATCATTGTCATCAATCATCAACCTGCACATTGGGATATGGTGTAATGGTAACACTACAGATTCTGGTCCTGTCATTCCTGGTTCGAGTCCGGGTATCCCAACTAAATTGTTAAACTGAATGGCATCTTCATTATGAAGGTGCTTTTTTTtATACATTCATACGAGAAAAAaTAAATCCCTtAGTGTTTCAGCAAGAAGAACACTAAGGGATTCTTTTTTTtCAGGATTTTTCCTTGTATGATATAATGCACCGTACTTCTTTCTATTTCAGGTTTGTCAGAAGTCTGCTTTCCGTTCTATGAATATTTCCTTTCCTGATAAAGGATGTGTAAACCTGATAGATTCGGCATGGAGGTAGAGGCGGGGTGCCTTCTCGCAGCCATAGAGAGGGTCGCCAAGGATAGGGGCATTCAGTCCTTCCCGGTGGGCACAATGTACACGGAGCTGGTGGGTACGTCCCGTTTGGGGATAGAGAGCGAGGCGGAGATGCTGGGTGTTTTCTTCGTTTCCAAGAACTTTGTATTCCGTAATCGCTTCCTTTCCCTGTTCATGATTTACAATCTGGCGTGGACGGTCGAGATAGTCGGGCATCAGAGGGAGAGAGAGGATGCCTTCTGGCAGGATGCTTCCTTCTTTCGCACATACGATGGCTACGTATTTCTTCTGTATCTGATGACTTGCgAATTGTTCCTGtAGCCGATGGTAGGCAAACTCTGTTTTGGCAATCACCATGAGTCCGCTTGTCGCCATGTCCAGCCGGTGTACaATCAAAGGACCCGTAGCCTctGGGTATTTTCTTCGCATGATGGAATAGACGGAAGTGACGCCTGGTTCTTTTCCTGGTACGGAGAGCATTCCGGCAGGTTTGCAGATAACGGCAAGTTCCCGGTCTTCATAGAGTGTCTCCAGGGTAAGTGGCTGAGATGCATGATTGAGCATCGTGTTGACTTCCGGTAGCATCCAGCGGAGTATCGGTTTGCACTTACCATTGCAGGCTGGATAGAACTGCAGGTGGTGTCTGATTTCCTCTTTCGGACTTTCGCCCCACCAGAACATCGCCATCTGCAGGGGTTTCAGATGATGTCTGAAAGCATACTGGAGCAGTTTGGGTTCGCAGCATTCTCCGCTTCCGGCAGGAGGAACCATCTTCAGTGCAGCTCTTTTGGAGAGGAGTGACAGGTTCGGCTGGTCTTCCAATGCAGTATCTCTGAATATTTCCAACAGATCTTTTTCTTCTCCTTCGGCATTGAGCATTCTGAATTGTGCAAATAGCCATTGCTGCAGGGCATCAGAGAGTTGCTTGCGCAGTTGCTTAAGTCTGGAAATATTGTTCTGATAGTCTTCGTATTCCGTCTCTAATGTTGTCTTCTCGGCAAGTGATTTCTTGAGTCGGCGCAGTTCGGCCTTCATGAATTGGCTTTCTTTGGTCATCGCCTGTTCCTCTTCGGCAGAGAGATTGCCCTGTTTTCGTCGGAGATCCCTTTGGGCCTTCTTTTCTTTCATCTTTTCCTGAAAATCGGCTATGGCTTGTTGGCGCTGGGCGAGCAGGTCTGCGATGAGTGTTCGGGCCTTCTGCATCCGTTCATCCTTTTCCAGCCGCAGGATACTTTCGTTGATGTGGGTGATTTCCGCCTCATGGGTCTTGAAATATCCATCAGGCTGTAGGTAGTCGAAAACGGCAGGTACGAAGTCATCCCAGTCGCTTCTGCCTCCTATCTGACCGCTATAGGCAGCCAAGTATCCCAGTTGTCTGCCTTCGTGAATATCCGAAGGCTTTTCtACGAAGAGTACTCCGAACATTTTTCCCCGGTCGATTTCCTCGCGCCATTCCTTCTTGTTCTCAAGATAGGTCTGCAACTCCTTGCATATCTGTATGCAAAGAGGGTGCGGTTCGTAGTCGAAAGGATTGTTCATCTTTTCGGGAAAGTCAGTTCCTGTAGAGGATATATGGAAAGGATGTAGTATCATCATTTGTTATTTTAGGTGCAAAAGTACATATAATTATTTGTTCCTCCAAAATAAATATTTGAAAAAATTTGTGTACTTCATCGAAAAGCCTTACTTTtGCAGGCATAAAAAATGAACTGTCACAGAAGAACTGTCGCAAAAAGGGATAGACGTATAAGTGTACAGATATAAAAATGTGCGGCAAAAGAAAGAATAGATGTAAGTATGAATAGAAACAGCAACCTCTTTTATCATCTCGTAGCATTCCTCACCGTAGCAATATGGGGAACCACTTTCGTATCAACCAAGGTGCTGATGCTGAACGGACTTTCTCCAGCCCAGATTTTTACCATGCGCTTTTCCATCGCATACGTTCTGATGCTGGCATTCAACCACCGTCGCATCTTTGCCGACTCTTGGAAGGACGAAGCGAAGATGATGTTATTAGGTATCACGGGAGGATCACTCTATTTCTTAAGTGAGAATGAAGCGCTGAATTTCACCACCACCACCAATACATCCCTTATCGTATGTTCCTGTCCGCTTTTTGCTACCCTGCTGGTAAGGTTGGTATATCGGGATTCCGCCCGCATCAACCTGATACAGATACTCGGTTCGCTTTTGGCTTTTATGGGTATGATCATCGTGGTTTTGAATGGTCGCTTTGTGCTTCATCTCTCCCCCGTAGGCGATGCCCTGGCGTTTACGGCATGTATGTGCTGGGCTATCTATTCCCTGATGATGAAATCGGTGACGGGAAAGTATAGTGCCGCCTTTATCACCCGCAAGGTATTCTTCTATGGAGTATTGACGATATTGCCTTATTATCTGATTATACCGGGATTCCCTTCTTGCGAGGTCTTTGCCAAACCTCAGGTGATAGGCAACCTGTTGTTTTtAGGTTGCTTGGCTTCCATGATCTGTTTTCTCACATGGAACTGGTGCCTTTCCAAGTTGGGTACGGTAAAGGCCACCAACTGGGTATATTTCAATCCGATCACTACCATGATCTTTGCTTCATGGATATTGGATGAGAAAATCACTCCTTATTTTCTGATAGGTGCCACTTGCATCCTGATAGGCATGTATGTGGCAGACAAAAAAaCGGTAGCATAAACTCCAGGAGTTATACTACCGATTTCTTTTACTTAGCAGCCAGAACCTCTACTTCAACGAGTGCGCCCTTTGGCAACTTCTCTACTGCTACAGCAGAACGTGCTGGGTATGGCTGGCTGAAGAACTCTGCATAAACCTCGTTCATGGCAGCGAAATCATCCATGCTGTTCAGATAAACTGTAGTCTTTACTACATGAGAGAGGTCAGTACCGGCAGCCTTCAGAATGTTCTGGGCATTGGTAAGACTCTGACGGGTCTGCTCCTTGATGCCACCCTCTACGAAATTGCCTGTTGCAGGGTCGATAGGAATCTGGCCTGATGCAAATACGAAACCGTTTACTTCGATAGCCTGGCTATATGGACCGATAGCTGCAGGCGCATTGTCTGTGTGAATTGCGTTCATAATCTGATAAGTTTTAAACAATATATAAATGGAATCCCTTAGTTTCAAGGGCTCCCTTGATTTCTTTTACATGTTCCTCGTCGCGAGTCTCCATGGTGAGGCGGAGCACGCAGGCATTCACCTTGTTGCGGTTGGCAGAACGGTCGTGGTGGACGCCTGTGATATTACCGCCTAATCCGGCGATGACAGAGCAGACCTCTACCAATTCTCCCGGTTTGTCATCCAGCTCCATCTCGATGGTGCAGAGACGGCCGCTCTTGGCAAGACCACGGGTGATGACACGGTTCAGGATCGTTACATCGATATTACCGCCACTTACCACGCAGATGGTTTTCTTGCCCTTCACCGGAACTTTGTTGTACATCACGGCTGCCACGCTGGCCGCACCGGCACCTTCGGCTACCATCTTCTCGCTCTCTATGAGTTTCAGGATGGCTGCACAGATTTCGTCCTCGCTCACGGTTACGATTTCGTCTACGTAGTTGGAGCAGGTTTCAAAAGTAATCTTGCCCGGTTCCTTTACGGCAATACCATCAGCAaCGGTCGCTACAGAAGGCAACTTCTCCTGTTTATGATCGTGCAGACTCTGTACCATACTTGCTGCTCCTTCTGCCTGAACACCATATACCTTGACGTTAGGATTCAGCGACTTGATGGCAAAGGCCACACCAGAGATAAGTCCGCCGCCACCTACAGGAACAACAACTGCTTCTACATCAGGCAGCTGGTCGAGAATTTCCAATCCGATGGTGCCCTGACCAGCGATGACATTCTCATCATCGAAAGGATGTACGAAGGTATAACCATGCTCGTCCTTCAGTTGCAATGCCTTCTGGTAGGCATCATCATAGACACCAGGTACCAGACAGACCTCTGCACCGAGACGTTTGGTGGCTTCCACCTTACTGATAGGAGCACCCTCTGGCAGACAGATAAGACTCTTCACTCCCATGGCGGTGGCACCGAGAGCTACACCCTGAGCATGATTGCCAGCCGAACAGGCTATCACACCCTTCGCCTTTTCTTCATCGGTGAGTTGTGAAATCTTATAGTAAGCACCACGAATCTTGAATGAACCCGTCTTCTGGAGGCACTCGGGCTTCAGATAGACGTCACTCTCTGGGTTGATTCTTGGAGTGTGAACCAGCTCAGTCTTTCTGATAACTTTGCTCAGCACGAAGCGAGCCTTATAGAAATTGTCTAATTGTAACATAACTGCTGATATGCTTTTATTtGTTATGTGTGCAAAGGTACACATAATTCTATAAATAACAAGAATAATTATATCTTTTTtATTTtATAAACAAAAaTAAAACGCTTCTTTTCTCTTGTATTTGAGGAAAATGTTGTATTTTTGCCACCAATTATTTGAGACGAGATGAATGAACCTATATGAAAAGTGAGGCTTTCTGCGTGTTCTGCATCTCATTTTAATGTACTTTTTGATAATAAATAGCTAAAAACAAAATGAAGAAGAAACAAACATTTTGTTCTGCCATTGTACTTTCTGCTGGTGTAGCTATGGCTGCATCTACGGGAGTCATCGCTCCTGAAATGAGAAATACTGAGGGACAGACTTCTGAGATTTCTACTGCTTTCAAGAAAAAGGTGAAAGCGGTAAGTGATCATTCCGATGAGGCGAAAGAGGTGACTCCTACTGAGGAGAGTGTGACCAGTCCTATAGAAGGGGTAATCAACAATCAGTTTGTGGATGAGGCTACCATGAAGGGTGACCTGATGAATATGTTGGCTAAATTCTCCAAGTATCTGAAGAATGACTTCCAGGATTGTGTTGCGCCAAATTCTGTGGGTGAGGTATGTGGTGCCTTCAAGTGTAATAGTACCATGCAGAATAATGAGGACGGTGTTCGCTCTAATGCCGACCTCTCCATGATTTCTGCTTTCCTCGTAAAATATGGTAAGGACAAGGTGACTCTGCCTGAAGGCGTTACTTGGGATGACCTGGAAAAGATGGCGATGAAGAGTCTGGTTTTCGCTTACTCTACCCATAAGGCAAATAAGTTGAAAACCTGTTCTGGTAATAGTTACTGGGGTTCTACTTCCGGTAGCGATCATGTTTGGGAAAGTTCACTTTGGGCGATGTCCGTAGCTTATTCCGCTTATTTCCAGTGGGATAAACTCTCCGACAAACAGAAGGGATATATCGAGAAACTCCTGAAGGCTGAATGCAATTATGAGTTGAACCGTACGATACCTACCGGTTATAACGGGGATACGAAAGCTGAAGAGAATGGTTGGGAGGCTGATGTGCTGGCTGCCACATTGGGTCTGTTCCCTAACGACGAGATGGCTCCTAAGTGGTTTGAGCGCCTCCGTGAGTTTGCCATCAACAGTTATTCTCATAAGGATGATGCCCATAATACGACAGTTATCGATCCGCATTATGACAAGAAGACCGTGGCTGACCTCTATAAGGGACAGAATCTCTTTGACGACTATACGCTCCAGAACCACAACTTCTTCCATACAAGTTATCAGAACGTAGTGATACAAGAGTTGGGCGAGGCTGCTCTGGCGCTGAAACTCTTCCAGCAGAAGACCATCGGTGAGGAGAAGTGGAAGACCAACTCGCTCATGCACAATAATGACAAGGTGATGAAAGAGGTGCTCAACTGGCTGGCTCTGGCAGATGGCGAACTGGCCATGCCTAATGGTAATGACTGGAGCCTCTTCCTTTTCGACCAAATCACTTCTTATACTACCAATGCCTGTTTCCTGAACGATCCGGATGCGCTGATGCTTGAGAACTTGGCTTACAAGAATATCAAGGCACGCCAGACTACAACGTCTGACGGATCCTGGCTGTTGCGCTCAGATATCGGTGCACGCCGTATGGGTGTAGAGGCTCACCGTGTGATGATGACCTGGCTGATGCATGAGGCAATATCTACAGCAGATGTTACCCCTACAGATTGGGATGCGTTCAACCAGCGTTATGCAGCCGCCCGGATATTCCCTTGCCAGAATATCGTCCGTGCATCTACTGCCGACCGTTTCACCTGTTTCTCATGGAGTGCAGGTAAGGGCAGTTATACCGGATACATTGCAGCCAATAGTGCGGATAAGAaCAAGATGAtCGTACCTTACCGTGAGAACAATACCGGTAACTTCCTCGGTAGTTATCAGGTAAGTGGTAAGAGTACAAACGCCACACCGGTAGTCAGCGGCATCTATCATCTCCGTGGCAACAGTTATACGATGAACGGAGAACTGAATATGAACGACGGAACCCTCAACAATCGTTTCGCCATCTATTCTACTCCAGGCAATGCAGTCATCTATACAGATTATGTGCGTGCCAATGCAGCTGCCACCATCACCAAGGATCAGGGAGGTCTGATGGCTATCAGTACCGACGAAATGACGCGAACCAAGCGTACGCTCTATTTCGACAATGCCAAGAATCAGGAGACGGGTATGAGCCACAAGCAGAGTGATGGTTCTCAATTCCTCACCATGAATACCAACTGGGTGAATATCGATAATGCACTGGGTGTTGTCAACGTAGATGGTAAGACCATGGGCTTTGGAAACCGTGCCAACAACAACTCTGTGAATACTTCCAAACTCTATGCTTCTTATAGTAACGAGAGTAAGAATGTGAAGGCTGGCGACATCGTAGATAAGCGCAATATCATCTATTATAGTAATGTGAATGCTGAAAGTACCCGCAAGCTGATGCAGAAGACTATCAGTTTGAAGGAGATGGTAGCTGAGGGATGGAATGGTGTTATCGCCACAGACCCTGATGGTGCTTCCTACATGCTCCTGTCCAACTTCTGCGGGGAACCCCGATGCCAGTTGAAGAATGTGCAACTCAATGGTGCTGCGCCTGTATTTACGGTAGAAACCACAATTGTGGATTCTAAGGCAGATGCCACTTTCCTCTTGGACGTCAATCATTCCAAGGGCGAAATCTTAGGCTTCACGGTCAAGGGCTCCGGTTTGCAGGCTATTCTGGATGCCGAGGATTCTACCAAGGTTTATCTCAAGAACTTACAGGCATCAAGTATCAAGGTGACGTTGAATTATAAGGCTAAGAATGTAGAGAAGTCCATCACTCCTACTTTAAAAGCCAACCAGGTAATAGGCGTTTATTATAATGATAAGACCGGTGAATTGGTAGTTACATTGTGAATGGGAAGAAAGTCGTTCAGAGATAATCAGAAATCGTTGGACAATCATCAAAAAAaGTTGGTTtCACCcAGAATGAAACCAACTTTTTTCTCATTTCTCATTTCCAGAAGTGGTTCAGCGCAGCAGCCACACCATCTTCTTCATTGGAAAGAGTAACGTAGTCAGCTTCCGCTCTTACCTGAGGAGCAGCATTAGCCATAGCCACACCGACACCAGCAAGTTTGAGCATACTGAGGTCATTATATCCATCACCGAAGGCTATCATGTCTGCAGGAGTGAGATTGATTTTACCCAATAATCTCTGCAAAGACTGTGCTTTGTCGATGCCGTTAGGAACCAGTTCCAGGAAGAAAGGAGCCGAGCGGAAAACAGACATTTTATCGCCTACAATGTCAGAAAGTTCTTCTTCAGCCTTCTGCATGTCGGTAGGGTCGCCAGTCATCAGGAGTTTGGTAGGATGAGGTTCCAGCGCATCAAGCAGATTCTCTACTTTTCTGACATTCATCTTGTTGATGCGGGATTCTTCCTTCACATACTGGTCGTCTGGCATTTCGGTGATGATCTCATTGCCGGCATATCCTAAGAGCGCATAGTTCTTTTCCTTGGCATACTGATATAATAAAGGTATCACGCTATCTGGCAGATATTGTGAGAAATATTCCTCACCGGTCTTGGCATCCACAATCTTTCCGCCATTATAGGAAAGAATGAATCCTCCTCGTTTTTCCAGTTCAAGACATTCTGCTACCGGTTGGATGCCGTATGTAGGGCGCCCGGAAGCTAAAATGATGATAGCACCATTGTCTTGAGCTTTCAGGAGAGCCTGACGGGTGCGAGGTGTCACCACTTTCTCGTGGTTGGTCAGCGTGCCGTCAAGGTCGAGAGCGATGGCACGATAAGGAATCTTCTGTTCTTTTTCCATTATGTTTTTtCTTTTGTGATTTTATTTtCTTTGATGAAGTTATTTCTATGATGGATAGTGCGACTACTATAGATGATAGAGTCTGCAAAGTTAAGATAAAAAAAGGAGTTTGGGAAACTTTTTtGTGAAAATCTATTCATTTCTCATTAAATAGTTGTACTTTTGCAGCAACTTTTCTATTTTTTtATTTAGATAATCATGACATCAATATTTATATTACAGTTGATTTGCTGCACCATTACCGGCATGTTGGGCTTGCATATAGCAATGGCTTCTCTGCAGGTGAGATGGAAGGTAAGACGCTACGAGACCTCTCGGTGGTTACTCTGTGGATCAATGGCCGTATTCTGCATACATTACTTCTTGCAGATGACTCAGGGATTtCGTGCACAAGGTGCTGATgTGGGGgCAGTCGTTAATATCATGTTCTACACTCCCGTGGTTTTtGCCATCACCCTATCCATCATCAATATGGAGAGCACAAGAAGCGTCATGCGTCGCTATTGTTTGCGTAGTGCGGCTGCCTATGCGCTGATTGTCGCCATCTTTATCTTTGGCGTTTTCAGCAaCAAAAGTCTCCATCTGGGCGGTTTGTTATACGTGATGCTCGCACTCTTTGTGGGAAGTATGGCATACTTCATCTATGCCAGCTATTCTGAGGTACTGAAGCGCAAGAAAAAACTGTTGGAGGAGTCGGCTGGCGATCTTCTGCCACACGTTCGATATGCACGATCCAGTCTTGTATTGGTATGCGTCTCAGCAGCCTTTCTTCCCATAGCCATTCTCTTCGACACCTTATTGCTGCTGATAGGTCCGCTGATGTTACTTGTTCTCATATTCTTTGTCCATAGTTTCATCTCGTTGGGCTATTATATTACACCAGTAGAGAATATGTTGGAAGAACAAGAGGATCAGGAAGAACAGGAGGAATCAGATACATCGACAGATCAGCTTGCCTATGGAGATCAGCAGGATGCCGTGGCTGATGGACAGGCAGATTTGAACATCTTCTCCCAAAAACGGATGAAAGAGATTGGAGCTGCATTGGAAAAATGGTGTGATGACAGAATGTACAAAGACTGCAATGTCACCATATATTCGCTTGCTGCCAACTTGGGTTGCAAGAAGAATGAACTTACCGAATACTTCAATCTTTCTCAGCATACCAATTTCCGAACATGGCTTAGCGATATACGCTTTAATGAAGCTGTTCGCATGATGAAAGAAAATCCGGAATTTAGCAATGATGCCATATCTACTGAGTGCGGATTCTCATCCCATACACAGATATACCGCATTTTCAAGCAAAAGACAGGGCTGTCGCCTAGTCAATGGCGCGAACAGATGATATAGCTTTAATGGTTAATAAATGTTTAAAAAGGTGTTGCATTCCTACGAATGCAACACCTTTTTTGGTAGGAATGCAACAACAACCATAGGAATGCAACACCTCTTTTTGGATTTTTACCACTATCTTTGCATTAAAACTTAAAaGCGAAAGATAAAGATTATGATACAAGACCAACAAAACTCTCTTTTTTCTGTGTCCTATGTCATCGTGGTTATCGGAGTCATGGCGGTGGTGTTTTCTATATCCATCGTCTTTATGATGGCATACGACTATCACATCTATCTGGCGGGAAATAGAAGAAGAAAATTCAGTTTCGCTGATTTCATCAAGCGCGAGCAGTATTATCTCTATATCCTTGTATTCTTCCTGCTAATTATAATAGGTGAATTGTTGAGGAATAACCTCAGGTAATATCTTTGTCTGAATGTTATGATGCAGAAGAAATTTTTCTTCATGAACGCTTGTTAGTTTACATATTATTTAGTATCTTTGCAGCCGTAATTCAATAAATGTAGTTTTGACACTATAAACAACAAAAACAATAATAACACTAACTTAAAAGAAAATCATGAAGATGAAGATTACATTCAGTTCTTTATTGCTGGCAGCGTTGGCATGGGGAACACCTCTCCAGGTTTCTGCCGCAAAGAAGGCTGCAACCAACAACAAGTATGCAGGTTATCTCTTTGCTTATTTCGAAGGAAGTGGCAACCAGCAGGAACATCTGCGTTTTGCCATCAGCGAGGATGCCAAGAACTGGTATGCGCTCAATGACAACCAGCCTGTCATCGCCAGCGATTCTATCAGTACCAGTGGCGGTATTCGCGACCCTCATATCCTTCGTGGTGAAGATGGCTGCTACTATATCGTGGCTACAGATATGAACACCGTGAAGAATGGATGGAAGGATAATCCGGGCATCGTATTGATGAAGTCTAAGGACTTGGTGAATTGGACGCACTCTAAAATCGTGTTGAAGGAAGACTACAAGGAGCATTTCAGCGATGCCTATTGGGTATGGgCTCCACAGACCATCTATGATAAGAAGGCCAAGAAGTATATGATCTATTTCACCCTTCAGCGTACTGGCGATGGCAGAAAGAGCCTCGTTACCTATTATGCTTACGCCAACAAGGACTTCACGGGTTTCGAGAGTGAGCCGAAGGTGCTCTTCAATGCCAAGTATGGTTGCATCGATAACGACATCATCGAGCGCAACGGCGTTTACCACATGTTCTATAAAGGAAACATCAAGAATGCCGAAGGCAAGGAAATCCAGAATGGTATCCAGCAGGCTACTGCCAAGAATCTGAAGGGACCTTGGAAGGAGGACTTCAAGTTTATCGATGCTTACGCAGATAGCAAGACCGGTGTGGAAGGTTCCGGTGTATTCAAACTTAATGACAAGAATGAGTATGTGCTGATGTACGACCTCTATGGTTCAGGCCGTTATGAGTATCAGACTTCCAAGGATCTGAATACTTTCTCTACCAAGCCCGAGTCTTTCCGCAAGGATTTCTTCCCTCGCCATGGAACGGTTTGTTCTGTAACCAAGGACGAGATGGAGAGATTGCAGCAGAAGTGGGGCTATGTTCTCAATCGTTCTTATACGGGACAAGGCAACCCAATCCTGCCAGGTTTCCATGCAGACCCGGAAATTCTGTATTCCAACAAGACAGGTAAGTACTACATCTATTCTACCACTGATGGTAAACCGGGATGGGGTGGATACAAGTACTATGTGTATTCTTCTGCCGACCTGAAGGAGTGGAAGAACGAAGGCGTGGCATTGGATGCGAAGAGCGACCAGATTTCCTGGGCGAATGGCAATCTCTGGGCTCCAGCTGCCATCGAGGTGAAACAGAAGAACGGCAGCTACAAGTACTATCTCTATTTCAGTGCCCGTCCTAACGACAACGGCAGAAAGCAGATGGGCGTAGCGGTTTCAGATTCTCCTACCGGTCCTTTTGTGGATTTAGGACAGCCTCTCCTGGCGAAGAATCATCCTGGATGCAATGGGCAACTCATCGATGTGGATGTTTTCATGGATCCTGTTTCCAAGAAGCCTTACCTCTATTGGGGCAACAGTTTTATGGCGGGTGCAGAATTGGAGCCAAACATGACCAAGATTAAGGATGAAACCGTGACAGTGATGACTCCAAAGGGCGGAAGCCTGAGAGACTATGCTTATCGCGAGGCTCCATACGTGTTCTATCGTAACGGACTCTACTACTTCATGTGGTCGGTGGATGATACGGGTGCAGCCAACTATCATGTGGCTTACGGAACATCCAAGTCTCCGCTCGGACCTATCGAGGTAGCGAAGGATCCTATCGTCCTGATTCAGGACCCTCAGCATGAGATTTACGGCACAGCCCATAACTCAGTAATCCAGAAGCCAGGCACAGATGAGTGGTATATTGTCTATCATCGCATCAACAAGGATTATATCCATTTCCAGCCAGGTGTTCACCGTGAGGTTTGCATCGACAAGTTGGAATTCAATGCAGATGGTACTATCAAGCGAGTTGTGCCTACACATGGAGGAATCCAATAAAAACATATAAACAGAATTTCATACAATTCCTTTCTTACAATCCCCTGCAGAATTCCTGATAGGAAATCCTGCAGGGGATTGTTTTTGCCATATATTCCGCAGAATTGTATATTTAGGTTAAAAAATGACAAGAAAGTTTGGTGGTTTGAAAGGAAAAATGTATTTTTGCGAAAGAAAAGAGGATTTTTAAAGTAGAAGATAAATCAACGTTTAAACAAAAAATAACACTATACTGGCAAAATAGGGTTACCCCGACAACATGATGGAAATATATTTTCGTTTGATACAGTTTTCCTTAGGACTTTACGAAGGTAAGGAGTTCTTGGATGGAACAGCATTGAAAGACTTCGACTGGAAGGCTTTCTTCGATTTCGTCAAGAAACAAACCTTGGTGGGAATCGCGATGGATGGAGTCCAGAAGTTGCCTAAGGGAGTAGCTCCTAACGAGAACTTGTTGTTGATCTGGTTCGGACTGAGCCACAAGCTCATGATGCGCAATAGTATCCTGAATAAAGCCACGGCGTATGTATATAAGAAAATAAGAGAGGCAGGTTATCCTTGTTGTATTCTGAAGGGACAGGGCAATGCCATGCTTTATCCCCGTCCTGTTTCGAGAACCCCGGGTGATGTGGATGTGTGGGTAGATGCGTCCCGCGAAGAGATTCGTTCCTTGGCTTGTTCCCTGGCAAAAGATAAGGGGTATGTAAGCGATGAGAGTCTCAATCATGTGGGACTTTTCATCAAGGATATAGCCGTTGAACTTCATTCTACTCCTGCCATCATGGCCAATTTCTTCTATAATCGCCGTTTGCAGAAATGGCTGAACGAGGAGAAGGGAAGACAGTGCAGCCATCTGGTTAGTTTGGTCAGTCGTCCGGTTTCATCTGGTAGCGATGCACAGAAGGGACTGGCTGAGATGAAGGTTGCCGTTCCTACGGCTTCTTTTAATGCAGTCTATCAGTTGTATCATCTCTATCATCACTATTTCTATGAAGGAGTAGGGTTGCGTCAGGTGCTTGATTATTATTTCGTAGTGACGGATTTGATGGATGAATTGGAAAAGCTGCAGACGGGTTCTGCTATTTCAGATTCGGAAAATCATTCTTCTCTGACTGAAATCCAGCAGACGCTGAAGCAGTTAGGGTTATGGCATTTTGCAGGAGCGATGATGTATGTCTTGCGTGAAGTGTTAGGACTTTCGGAGGACAAGATGTTGGTTCCAGTAGATATCCGACGAGGCGAGATGTTGCTTCATGAAATACTTGCTGGTGGAAATTTCGGCAGGTATGATAGTCGCAATGGTCTTGGTGATGGTTTTATTGGTCATAATTTGCAGCGTTTATGTCGCGACCTGCGATTCCTGCGCTATTATCCTGCTGAGGCTCTGAGCGAACCTCTGTTCCGCATCTGGCATTACGGCTGGCGCCATTTCCTGCCAAAAAAAAaTGACAAAGACGATAAAATGAGAAATGAGAAATGAATATGAAAAAATGAAAAGAGGATGTGTCAAAGTCCATGACACATCCTCATTTCTCATTTCTCATTACTAATTTATGCTTCCATGAACTTCTTGGCAGCTCTGAGCTGGTGTCTCATCACGCTCAGGAATTCCTGACTCTCCTGGAGAATGTTGAGATAAACCAAGGAAATCTGCATCAAACTATTATCCTTCATGTTCTGCAGGCGGTCGATGTGTTTCTTGCGAAGCACTGAAAGTTCATCCTTGCAGGCATCAGCCTCGGCCAGAATCTCACGATAGTTCTCATATCGGTTGGTCTCAATTTGTTCGCAACTCATCTTCATCAGGTCATTGATCTTCTGACGTACAGGAGCAAACTCGTTGATGTATTCAGTTGGCAAAGGATTGAAGTTGTTGTCCACATGTTCCTTCACCGGGTCGAGCATACGGCGGAGAGAGTAGATGAACTGCTGGTTGCTGTTGGCGCCCAGATGGAACCAGGTGTTGCGCTCGATGGCAATCTCCATAGGAGAGCGTTTCAGACCGAGCATCTCCTGACGGCGGAATTTCTTCAGCATGTCCTGCTCTTTCTTCAGTTCCTTGTTGGCATGGCGAAGGTCACGGGTGCTCTCGCTGGCAAGACCATCTACGATGAGATTGAACTCATTCAGGGCGAATTTGCAAACGAAGCTCTGGGTGCGAGATACCTGGCGACGAAGCAAATCCCATACAATCTCTGGGTCGTGGGAGCGCATCATCAGCTGGAAGGTGGTGCCCTTGCTTTCCtGCTTAGCCTTCTTGTTGTACTTGATATTGCTGCGGATGAGCAAGAAgaTAACCAGAATCATGAAAGCACTCTGAACGAGGATGCCaCCGAAATGCATGGCCATaCAAACGATGGCGCAGGCTGCGAAAGCAACACCGGCTGTGATAAACCATCCACCGATCACACTCAATACACCAGTAACACGGAATACGGCACTCTCACGGCTCCAGGCTCTATCGGCAAGTGAAGAACCCATTGCCACCATGAAGGTAACGTAAGTGGTAGAAAGAGGCAACTTGAGGTTGGTACCGATGGTGATGAGCATAGAAGCAAGTACCAGGTTGACTGCAGCACGAACTACATCGAAAGCAGCACTCTCTTCGAGTTCTACGGCATTCTTATCGAAACGGGAATTGATCCATCTTTTCAAGGAATTTGGCAGATACTTGTTGAGCCAAGAATCTGTAGCCTGACAGTTGCGAACGATGACACGGGCAACAGAAGAACTGCCAAACATCTCATCGCCTTCATCCTGACGGCTCAAATCTACAGAAGTCTTGATCACATTCTGTGCCTTCTTAGAGGTTGCCATTGCAACAATCATCACGAAACCGGCAGCGAGAAGATAGACAGGAGTAGTCTTGGCACTCTCCATCAGTGAGGTCATCATAAAACTGTCAGGTGCAGCGCCGTTGGCATTTGCCATATAGTCATTGTAAGAAGAAAGACCAGCCAGAGGCACACCGATGAAGTTGACAAGGTCGTTACCAGCGAATGCCATAGCCAGGGCAAAGGTACCCATCAGTACGGTGAACTTGAAGATATTGACGCGGCAGAGGTGGAGGAATTCCATCACGATGGCAGAAACCACGAAGGTGATACAAAGCAGCAAACCGATGTTCTGGTCGATAAAGTCGCGCCACTCACTTGGCAGATAAGGACTCTTGCCAAGACCCTTCATGAAGATGAAGTAGGAGAGGGCAGTGAAGGCGATTCCACCAAAGATAGCGATGGAATAGCGGGAATGCTTTCTGTAATTGAACGTGAAGACGATACGGGAAATCCACATCACGAGCGCACCGAATACAAAGGCGATGATGACAGATGAGAAGATACCCATGATTACCTCCAAAGCCTTGTTGCTGTTGAGCAATACACCATAGTTGAGGCTATCGTCACCTATCATCTTGAGGGTGGCAAGGATGAAAGCACCTCCCAACAACTCGAATACCAATGACACGGTAGTAGAGGTAGGCATACCTAAGGTGTTGAACACATCCAGTATGATGACATCAGTTACCATGACGGCAAGGAAGAGCGTCATCACTTCTTCAAAGGTAAAGTGGTCCGGACTCATGATGCCATGACGGGCGATGTCCATCATACCTGATGACATGATAGCACCGAGAACCACACCGCAGGAAGCGATGATCAGCACCGTGCGAAACTTAGCCACCTTAGCACCGATGGCAGATTGCAGGAAGTTGACAGCATCATTGCTGACTCCCACAAAGAGATCAAACACTGCCAGACAGAGCAGGAAGATCACAATACATAAATAAATTGTACCCATATCTAATTTCTCATTTTCTTTTCGAGTGCAAAGGTACGATGATATTTTGAAAGCAGGGGCGCAAAGCGCATTACGTGTTTGTGACGATTATGTTACAAGGCAGTATTGTATGTTACAGAAAGGTTACAATAAGGGATGGGGATAAAAAAATCCGGTTAGAACCCCCATGAGTTCCAACCGGATCTGTTCATTATATAGTTAGGATTATTATCTAAACCGTATTTTCATCTCTGTTTAGATGAAGATATATTTCAGCACGAAGAGGATTGCCAATACCCACATAGTGATGCTCAGCTTCTTGATGTTTCCGCAGCAGGCATTGATGGCCACATAGCTGATCATACCGCAGAGAATACCATCAGAAATACTGTAGGTGAGCGGCATCATGATGATGGTGATGAAAGCAGGGATAGACTCAGCGTAGTCGTTCAGGTCGATGTCCTTGATAGGCGACATCATATACAGACCCACGATGACGAGCACAGGAGTAGTTGCTGCAGAAGGAACTGACAGGAACAGTGGTGCAAAGAACAGGGCCACAACGAAGCACATGGCAGTAATGAAGGCAGTAAGACCCGTACGACCGCCCTGGGCAACACCCGAAGCGCTCTCCACATAGGTGGTAGTAGTACTTGTTCCGAAGCAGGCACCAGCCACGGTAGCCACGGCATCCGCCATGAACGCCTTGTTGAGTCCATGAATTTTTCCGTCCGGTTTCATCATGCCCGCTTTGGTGCAGACGCCCACGAGCGTGCCCATCGTATCAAACATATCGATGAAGAGGAAGGTGAAGACGATGACCACCATATCGATGGAGAAGACGTTGGAGAAATCAAACTGGCAGAAGATAGGAGAAACCGAAGGTGGCACATCTACCAGTCCGTGTATTTCTGTGATGCCCATAGGAATGCCGATGAGCGTAGTAGCGAGAATACCGATGAGCAGGTTGCCAGGCACTTTCTTGATGACGAGTACGCTGGTCAGGATGATGCCGATAACACCGAGCAGGGCAGAGCCTTCGGTGATCTTACCGATGGTGACGAAAGTAGCCTCATTGGCAGCCACGATACCTGCATTCTTCAGACCGATGAAGGCGATGAAGAGGCCGATACCAGCACCGATGGCACGTTTCAGGGAAGCCGGAATAGCATCCACCATCATCGAGCGGATACCGGTAGCGGAGAGGATGATGAAGATGAAACCTTCGATGAGAACAGCCGTGAGCGCCATCTGCCAGGGATAGCCCATAGTGAGGCAGACCGTGAATACGAAGAAAGCGTTCAGACCCATACCAGGAGCCAGTCCGAAAGGTTTCTTGGCATAGACCGCCATCACGAGTGTACCCACAATGgCAGCCAGTACGGTGGCAGTGAACACAGCGTGTGTATCCATGCCCTGAGCGGCGAGATGACTGAAGATGTTAGGGTTAACGGCCAGGATATAGGCCATGGTGAGGAAGGTGGTGATACCCGCAGCCACCTCCGTTTTCAGTTTGTTTTGAGCAGGGTCAAAACCGAATAACTTTTGCAACATGTTTATTTAAAATTAATATGTGTTTTGAATTTCGCTGCGAAATTACAAATAAAAACTGAAAATCGTATAAAATTATTGGGGAAAATGGAGAAAACTCATTTGTTTTTAGTAAATTTGCCCACAAAAGAAAAAGTATATAGTTATGGAGGTACAAACAAAGCTTACTGCCGGTCAGATAAGCATCATGATAAATGCCCGTATCAAAGATATGGCAATGTGGTTGATGGAAGACTTCAAGTATTCTCTTGAAGAGGCATTAGATTGTGTTTATAATTCGGAGTTATTTGAAAGACTTCAGGATTTGGAAACAGGGTTATATTATGAGAGCTCCGGGTATAACTATGAGTTGTTGAAGGACGAACTGAAATATGGAAAAATAGTTGGAGAATGATGGAATTAGAGAATAAAACTTATTATATTATATATTGTGTGAGCCAATTTGCACAACGTTTTGGCTTATCCTTGAAGCAATCCTATGCTTATCTTAAAAGGTATAAGGGATTGGAATTCTTGTATGAATGTTATGGGGCAGAGCATCTTCTTTCTTTAGACGATGCAGTGGATGATTTGGCAGTTATTTGTCATAGGTATGGAGGAGGTTATTAGTTATCTCCAGCTGATAGAAGGCATTGCAGCAAAACTTCCTCTGTCAGTTCCATAAAATCACATTGCTCTAACATCTTAAGTGTACAGTTTTGAACGTTTTAATATAGCACGTGTCTTGGCTACTTGCTTGGAGAAGTCAATGAAACCACGCTTTTCCAATGCCTCATCAGCCGCTTCTACGAAACGAGCTGCTGCCTCACCATGAAGGACAGGTATTGTTTTAAATTCTATTGCCATAATCTTCTTATTTTTAATGTTATACACTTATTTAATGCGCAAAAATATGCTTTtATTTCCACATTACCAAACTTTTTGTTAACTTTCTGTTGGATTTTACCAAATTTTCCAATTTCACGCTTTTTCATCGCCTCATCCTTATAGTATGCTGCCTTTCGGCGTGTGTGGAGCTTACATGCGAAACTTGAGTAACCTTACTTTATAATGCCAGAAATGATTTGGGATCCCTCAACAAGTTACCCCATAGTTACCCCACAGTTAATGAAAGTAATTACTGTAATAAGAGATAACATGATGGCCGCCAAGGAGATAATGGAATGTATAAAGTTGAAAGACAAGACTTATTTCCTTGATAAATATCTATATCCTGCAATGGAAGAAGGCTATGTTGAACAACTATATCCTAAAAATCCAAAGCATCCGGGACAAAAATCTATGCTTTTGGTTGGGTGCAATGATACACAAAAGTTATTGAATAACAATAGATTAATTGTTAAATTGTACAAGTTACAGCGCTTTTATTGTGCAGATTGGGGTAATTCTGTTGTGCAAGTTGAGGCTATTTCGTTGTGCAAGTTGAGGATTTTTGTTTCCTCATCATTCATGGCTATCGTTACTTGATAATCCTCGAAAAAAaCACACCCAGGTTTTGCATGTCGAAGAATTCATTTATCGTTAGTGTAaCGAAAAAAAaaGGATGTGTCACAGACTTATGACACACCCTCATCTTTATATAAATCTCTCTCTATTTCTAAAGTGATTCATATATATATATTATGTATATCGTAGTGTTCTATTCTTACTTGCTCAAGCTAACAGAATGGCTCATGTTAGTCATTTCTGGAATTGAGTTTACTACGTGTTTCAAGAACATGCCCATGCAAAGAACCATACCTGAAAACATAACTGCAGCGAAAGCCATTGTAAAAATAGTCATCATAATTATTAACCTTTTtAAAATTTATTATTTGTTATTCCTTAAATACGAGTGCAAAGTTAACACTTTTTTATCGAATAACGGCATCTTTTGCCGAGAAATATCATTGCAATATGTTTTTCTTGATATGGGTCAACCACTTGTTTTTAGCCTTGAAAATGACATTTTGCTATCGGATATGTTGTATTTGTGACAATAATTTATATATATCATTTTTCTCGCTTTGTTATGTGTGTAACAAGATAGGGTTTCCTGTCAGATGATAAGAAAAGAGGGTGCGTCACAGACTTATGACACACCCTCTTTTTGTCATGTCAGAAATTTCACTTATCTTAGTGTTGTAAAATAAATAACAAATAAAACTCTGAATGACATGGCAAAATACAAATAAAATCTGAAAAACTCACTCCTTTTGGAGGAATTTTTTCTATTATGGAGCAATTTGATGCTCTTTTGGCTCAAACCATAGATTCCACTTTGGTGAGATGCTACAATGGTTATTATTGTGATAAAACTCTCAAACATCCAAATTTGCGTATTTTCGtATATTTCATGAAAATAAATTTGCGTATTTTCAATATCATTCGTATCTTTGCACTGCGTAAGTATCAAATAGTCAGTAACTTTTATATAAAAAaTAAAGAAAATAA
>contig00138
TGTAAAAGAAAGGCTTGATTTGAATAGCAACCAATGAAGGTCCGTTTTCGAAAAGAGACAATCAATAGAAGTATTAACACATTATTAATTATTAAAGGATTATGAAGAAGATTGAGGCAATTATCCGCAAGTCTAGATTCGAGGATGTCAAGAAGGCGCTTTTAGCAGCAGACATCGAGTGGTTCTCTTATTATAATGTAAGAGGTGAGGGAAAAATGCGCCAGGCTCGCATTTACCGTGGTGTGATGTACGATACCAGCAGCATCGAGCGTGTGCTCCTGAACATCGTGGTTCGTGACAAGAATGTGGAGCCTACCATCGCCGCCATCCAGGGCGCTGCACAGACCGGTGAAGTAGGAGATGGCAGAATCTTCGTGATTCCTGTACTCGATACTGTAAGAATCAGAACCGGCGAGCGAGGCGACATCGCATTGTATAACGCTGAGAAAGAGGAATAATTTAAAATGTTGAATGTTAAGTGTTGAATGTTGAATTAGGCATTCTTACTTATCTTTAATAAATATTATTTAGTATTCTAATTTAACTATAAGATATAAGTATGAGCAGTTTATTATTAACTACACTTGATACGGGTAACACAGCGTGGATGATCATGGCAACCATCTTGGTGCTTTTGATGTCAATCCCGGGTATAGCACTTTTTtATGGTGGTTTGGTGCGCCAGAAGAATATTCTCAGCATCCTGATGCAGACGGTTTTCATCGTGGCAGTAGTCAGTCTGATATGGGTAGCCTTCGGTTATTCCTGGGCATTCTCTACAGAATATGCCGATTCGGGCAATCATCTGGCTTGCGTCATCGGTGGTTTCGATAAATGTTTCCTCCACGGCATCGGCTTGGATGCCATCATGCCTACAGGCATTCCAGAGCTCACCTTTGCAATGTTCCAGTGCATGTTCGCCCTCATTACTCCAGCCTTGATTCTCGGTGCCTTTGCCGAGCGTGTCAAGTTCAGCGGTTATGTACTTTTCACCATCCTCTGGGTTATCATCGCTTATCTTCCAATGGCCCACTGGGTATGGGGTGGCGGTTTCCTGCAGGAGATGGGAGCCATCGACTTTGCAGGTGGTACCGTGGTTCATATCAATGCCGGTGTAGCTGCTCTGGTCATGGCACTCTGTGTAGGCAAGCGTGATGATTATCGTGCGGGTCATCCTATCACCCCTCACAACATCACCTTCGTGTTTATGGGAATGTCGTTCCTCTGGTTGGGATGGTTCGGTTTCAATGCCGGTAGCGGATTGGCAGCTGATGGTCTGGCAGCCAACGCCTTCCTTGTAACCCATATCGCAACAGCAGCGGCAGCCACTACCTGGATGCTCATCGACTGGATTGTAAACAAGAAGCCAACTACGGTAGGTGCTTGTACCGGTGCTGTTGCCGGACTGGTAGCTATCACTCCTGCAGCCGGCAGTACCGATATTTTCGGAGCTTTCTGCATCGGTATCATTTCCACCATCGTCTGCTTCTTCATGGTAGCTGTAGTAAAGGAGAAGTTCAAGTATGATGATGCTCTCGATGCCTTTGGTGTTCATGGTATGGGTGGTATTCTGGGATCTATCCTCACCGGTGTCTTCGCCACTCAGTATGTAACAGGAGCCGAAGGTGTACAGGGTGCCCTCTATGGCGACTGGCATCAGCTCTGGATTCAGGTCATCGCTACGGTAGTGAGCATCATCTATAGCATCGTAGTTACCTATATTATCTTCAGGGTAGTAGATAAGAGTGTAGGTGTACGTGTTGACAAGCGAGTAGAAGAGGAAGGTCTCGACATCTACGAGCATGGTGAGAGTGCTTATAGCAACTAATTGCGAAATTCGATTATCAGCATAAAATTTAGGTCAATGGTGTTTCATTTTGAGGAATGAAACACCATTTTTTtATGATAAATCCTCAACTTGCATAATGAAATAGCCACAACTTGCACAATGAAATTGCCTCAACTTGCACAATGAAAATGCCTCAACTTGCACAATGAAACTTTTAAGTTGTTGATATTCAATAATGTAATCCCCACCATTTTCCCTAAGAATTCCTATATATAATAATGTGTAATCCCCGTTTCTCCTTAAATCATCTAGTTCTTTCCCTTTTGGGATAATTTTGCGAAAGTAATCAAATTAGCTGCTGGTCTGTGAACGCTGAAGGTTGATGCAGTTTTGTCGGTGTAAATGTCGGTGTAAATGTCGGTGTAAATATCCGAGTTCTAGAAAAAGTTAAGCCTTTCTTCGCTATTTCGGTTCCGACTATAGAATAAACAATCTTGCGAATTTCTTTGATTTCAACATCAGGTATTCTACCTGTTTCGTCTGCGCATACATCACCTTTTGTAAGACCAACATTGAAACAAAGTCCACGCAATCTTGTAACGGCACTATTTGCCTATTCTTGTGGTATAACCTGATTGGGAGCAGGCTTCTTTGTATTGTCTTCCACGCCAATCATGATTTGTCCTCCTTGTGCATTGGCTAAAGCCACACAAGTAGTGGAGAGTTCTTTCAATCCTTTCTCTCCTGTTCGAATCTTTTGCAGACTCTTGTATTCTATCTTTTGTTGTTCTGTATTCATCTTTATTTATTTCTCCTAATTTTTCCTTTAAATAGACTATCCTTAATCTTGCTGTTCTTGAAACCTTTTAATAAAGCCTCTACGATGGCTTTTTCTCCTTCTGAAGTACAAGGACCTAACATAACTTCTATATTTTCTAAAGCCTCAGTTTTGAGAGGTATGTCTCTATAGTCAAAGTTTAGAATATAATTTTCTTTTAATGATTGATATGATGCAGACATTGCTTGCATAATTAAATTTAGATTATCTAAATTTTTGCTCTTTATGACATCAGCGTATCTGGGATTTACAGGAAAAAATATTAGTCGGAATCTGCTTTCTTTTTGGCAATCCCATTCTTTTCTTTTATAAATACCAATATGACTAGTGTCAATACTTACCATATCACCTTCTTGATGAATCAAATCTTTGATATAAGTCTCTGGTGATTGGACATATTGAATATCATAAAGTTTGGCTTCATTACTTATTGCGCTAACGAAGTAATCATCTTCAAATTTACTCATGAAATTAAAAAAGGATTTGAATTTATTGTTGATTGCATAGGTAATAAACATATCCTCGTCCAAACCAATTCTAACCCCTTTGTAATTTGTGTACATATTCCATAATGCGATATTTTCACTTTCTTCTTTTGTCCAGCATGAGACAAATGAATATTGGCCTAATAGGGTTTTCTGAACACCAGACCCATAGGCTGCTTCGTCAACATCGTCAACATGGTCTAATCTATTGAAACGGATAGTCTTATTCTTTAAAATTAAGGCTAAAGTTTCTATTGATGTATAATGATAAATTTTCATTTTTATTATATTTTGTTTCTGTACGGAATAATTGACTTTTTAATAGGAATATCCAATAACTTAGAACACAAGAGTGCTTTGACTCTTTTTACATTGTTGTCGGAAGCTTGGCAAGGACCTATGATAATTTGTTGTAGGCAACTTATTGGTATTCCTACTTCAATGTATGGTGTTGGAAAACCGTCTTTTCCTTTGCGAAATTTGGGCATTTCTCCGATCTTTACTATGCGATGTTCTTTTTCAGCTTCATATTTGAAGTGTTTATATTTGGGAGCTTCTTGGCAGTCTATTAAGTGCTGAATAACATCTCTCAATTCTTTGTCTTTGTCTTTATCTTTATCTTGAAGATTTTGTATTGTCCTACGACATGTATCCTCTTCTATTTTTATGTCATTTGGTTCTGTATATACACATTTTATGGGATAGTCCTTGCTGTATATAAGACGAGTATCTAGTTGATAATTGTTATTTTCAGGATTATCTCTATCTCTTAAACGCATGAGAGGAGCACCCGGCAATTTGTCAAAGTCGAAGCCTAAACTTATGCCATCTCCATTTTGACCATAGCCGCGCCACATGGTTAAATCATCTTCTTGTTCCGAAAATGAGATAAAATATAAACTTAAACCTCTTTCGGGTTCATTTATTAATTTATCGTATTCTTCCATTAAATAACATGAGTTGTTCAGACAGTAGTTTTCGATAGCTTTTCTAAGCCCTTCAAAATACAATTTACATTCTGTTGGATCATTTTGATATGAAGAATGACCTGCCCACATAATTAAGTGGGTAGGCTCTAAATTGTCATTTTGATGAAACAAAGAATGTTCCATCATGGAGATGAATGTATCCATCGTTGTATAATGATATAATATCATATAAATCCTTTCTTGTATTTTTTAATTATTGTATCCAAATTTATTCCATGCTTCGAGGACGAGGCGCTTGGTGCGGTATTCTCCGTATTGGCGCAGCTCATTGTCTTTCAGCACACGGAAGGTCTCGTTGATGCAGCCCTTGCCACAGACATCTTCTGGGTCGAGGATATAGCGGAGATCTTCAGTGTTGAGGCCATAGAGATAGGCAAAGATGGCATCAAGCTCGGCTTGAAGGATGGCTCTGCGCTCAGGATTGTAAATCCAAGGCTGCTGTGCTCCCAACTGTGGTAACTCTGCTCGCTGCTCTTCGTTCATTTCATCCCATAATTCTGATGCCCAACCATCCATATCGTGATTGAAATAGCATAGCTCGGCTATTCGCTTCACGATTTGCCATTGCATGGTTGAGGGGATTTGGTCGGGGGTGAGGACAGGGAATTGTTTGACAAAAAATGTACTCATATTTATGCCGCCGACTTTTTGCCTTACGGCAAAATCAAACGTTAAGGATGACATCATGGCGCAAAGCGAAGCCACGGGCATAGTGCCACGCTCCGCATAGAGGAGCGTGGCACTATGCCCAACGCCTATGACGTTGGGAATAGGTGAGCAAATGAAAGTTCGTATATCAACACTTCTTGCGACACATCTGTATCCAAGCATCCATTTGTGCTTCCATTTCCACACAATATTTCCATCTTTGTCATATTTTACTAATCTGTCGTTTACAGCTGATAATGGAACCCAATACCATGGCATAATGCAACTGTCTGGATTTGCAAGTTCTGTTTCAGATGGCATGTTGATGGAATTTGGGCGCTCTCCTTCTATAGGCCATGAACCATAATGGTGATTGTAGTGCCAGATCATCTTACCTTCATAGAGTGGAACGTATGTTTCACCATTTGCTGTAGTGAAAGTATTGCCGTCTAATGTGGCACCTTGTTCCTTCAATTGAGAATATGTACGGAAAAGATAAGAGTCAGTTGACATATTAAACATGCTACCGAACTTAACATTCCATGGGTTCTCTTCTGTTATGTCATTATACAAAATTGTAGAGTTGCGATAAATTTTGGCTGTAAGCTTTGCATCGTAGCTTGTACGGAATACCGGACAGGTCTTGGTGTTTGGATTAAGTCTAGCAAAATCATCCGTTCTCAACGTATAAACACGCCGAGGATCAAGCAAGTGGTCAATACGTGTCAAGAAGAATCCACCACTAACCATACGAGGCTTGTCCTGCGCTTTTCCCGCCGTAATAAGACAGAATTTAAAACGACTATCAATGTCAAATAGTTTCTCTCTGTTCTCGAAATCATATAATGAAACGAGTCTGTTTTCATCAATAAGCTTTGAGAAGAAGTACTTATTGCTATCATTTACTGCGATACCAGTAGGCAGCACAAGCCCCCATGCCTCTTTTGTGAAAGAGAGGCATAGTTCAGCAAATAACGACGAAAGTTCAAGTTTACCTACTGCGGTTAGTGGGAAACGTCCTGAGTTCTTTACAAAGTTGCTTTGGCTTGTTAAGGCATTGCATGCTATTGTGAATTCCTCATATAATTTAGGGGCAGATGTTTGGAGATTGGCGATTTTCTCCTAACGTTCTGCTTGGTTGGCTGCTTTGACAATATCCTCATCTTTACCAGCAAACCACTTCTCTTCCTCCATCTGAAGCTTATCCCATGGCGGATTACCGCACATGACATCAAATCCCTTATTGGCTGCAAATACCTCAGGGAACTCTACGCACCAATGGAAGAAACGCTGTTCAGCAGCCATACGTTTTACTTCCGTCTTGAAGTCGGCAGAAAGCTGGCGATAGAAAGTAGGCAGTGGCTTGCCTTTTTCAAGGCATTCCATAGCATTAATTTCCTGAAGCGCACGCATCACGGTCTTGGTATATGGAACCTCAGCTTCCAGAATCAGTTCTTTATTGCTGCCTCCATTATCTTTATAAAGTTCGTCTCTTTGAACAGTATGGTAAAATGCACTGGTATAGATGTCGCATGCACGGCGCAGACAATCTACTCGTGCAGACTCCATCAGCTCCTTCCAGCGTTCCTGTTTGATGATTTCTTCCTCTAAAGAATCTTCTGGTAAGTGGTTGATAAAGCGAATCTTATCTGCCAAACCTATCTGGGCTGCAGACATATTCTCAACACCAAAGGAATCCTCCAAACCTAATGTAGGCTCATTATCTAAAGTTCCGTTTACTGCTTTTACGGCTTCCTGATTCATCTTCTTCAAAGCCTTCAATGTATCTTTGTCCTCTGCGGTCAAAGCCTTGTCTGGTACACCATCTATCAGCATCTGCAAGTCGGAAACTCCCAATACGGAATTACCACAACGGATATGATGATCGAGGAATGAAAGTGGCTTGCCTGCGCAATAACCTTCAATCCACAATACTACTTTGCAAAGTTCTACGGCATCGGGGTTGTAATCTACGGCATAAACACAGCGGGAGATAACCTCACGAAGCGCCTGACGATAATCCAGCGAAGCcGGGTTGTCCTCACCTGTGCGGAGGGTACAGATATACCAGGCAATGGTGCGAGCCATCGCCAATACAATATGTCCGGAGCCACTTGCTGCATCACAAACCTTCATGTTGAGTAATGCCTTTACCTTTTCTTCTGTGGTAGTCTGTGCAGCAATCTTTTCCTTGATGACAGGTTCTAGTGTAGTCTTGATAAGATTCTGTACCAAGTCTGGACGTGTATAATAAGAAGAAGTGCTTTGACGGTCTAAACCGCCAACGAAGCCAAACTGCCAGTCGGAAGCGGCAACACCCGGCTGTACGAATGGGCGCATTTCGAGAATCCCCTCATATACAGAACCAAACTCTTCTACGTCGAGAGAGGAATAGTTGATCTTTACTTTCTGCTGACGCTCGTCTTCAAACTCGTTGAGAGCAGAAAATGCAGCGAGCAAATCCTTGTTGCTTACCTGGCATTGCTTCAGCCAATGCAGGGTTTCTGTGCCAAAGAGTACACCACCCAATGGCTTGATGCCCAGTTTCTCGCCAAAAGTATCTGGCTCGAAGAGATGGAAAGTATCCATCAATCCCTGCCATAGGTCGGAATACTGGCGTTGTTTCAGGTACGCCAATTCCGAGAGACGGCGCAGACGGCTTGCAGCATAGAATTTCTTGTAGATGTCCTGCCACTGGCATAACTGCTTGTAATCTGGAGCATCAGGTGAATCGGGAATCTGATATACCAATCCTCTTTCTTCGATGATAAACAGGAAGAGGAGGCGGTAGATAAAGTGGATGAGTTCCTTGTTGAGTTGGGCTGCATCTATCGTTCCATTGGCGAAGGCTTCGCGCAATGCGTCATTACCTTCACCTTCTGATGTCAATACGGCATTTCCGATGGTTTCCATCGTGGTTTGCACGGCACGAGACAAACCATTGCGAATGCGGTTGCCTGACTCGATGCTCATGTTGAACCAGCGTTCCATCACGCATGGCTCGTCACCACTTGTGCGGAAACGGGAAGCGTGAAGCAGACGGAACATCAGGCAGAACTCGGTGTATTTGTCTTCCTCCAGCATACGGCGGAGGTCAAACTCTATATAGGTGAGCTTCACCAGCTGTCCGGAGTTGCGGATGATTCGCAGGATTTGTCCGTTGCTGATGATGCCATATACATTCTCTGTGGCGTTGAGATATTCGAGCATAGTGGCATGAGCCGATTTCTTGCGCATGCCGCCTTTAGCACGATAGTCGAGTGAACACTTGTCCAGGGTATCAATGCTTCCGTCGGCACTGATACCCTCACCTATGATAATGAATGGCATTTTACCCAGGTTGTGGCAGGTATAGCTAATGTCGTAGTTGGTGCCAGCCACTTCTATATTGGTAGCCTGACGGTCGAGCGAATAGCCTAAGCTTTGGAACAGTCGCTCCATCAGATCACGGGCACGACGGGTTCCGTATGGATCCTTGTTGACCAATCGCTCATTGTTGGCACGTTCCTTGTAGAAGTTCCAATCGTTGCGCAGGCTGCTCCATACGTAGTCTATGGCCGAAGATACGGAAATATCTATTCCGAAATCCTGGTCACGGTTGCCGTTGAGCGTGTTCTCACGCTCTATATGATGTAAGATGTCATCAGAGAGTAGATGACCATATATATGAATACTTGTATAGTCCATAATGAATTAGATATTTATTTGTGGCACAAACAGATAAGCAGCAATCACATCCATTGGCAATACAGGTTCTACCACTTGGTACTCTGATGCCTTCAGGTAGGTGCGATACTTGGCGAAAGCTTCTACCAGATGTGAAGCTCTTTCCAGGGCTATCTCATCTGTGTGTTGGCGAAGTTCTGTCTCATTGTTAATCCAACGGATGGCATTTGAAAGAAGAGTCTTCTGTGTAGGCAAGTCCATATCGCCAGATGCAATTGAGTGCAGGAAAAGCTGTTGGGCTTCTTCCTGTGTAAGGAAATCGTGGTTTTCTATCTTTCCACGATAGCCCACAAATATCATTTCTTCACCCACCAGTTCTCGGTTCTCTATCTTTTTGTCACGGATAACACTACGAACACGCATCAATAGAATGGTGGTTCGTTTCTTCACTTCTGTTGTTGCCATTACCAAAGCTCGGCATGCTCCCAATTCGCCACCATTGACGGAATCGTTGACAACGGCACGGCTCAAATCCTCTACGAATGTATGGTTGCGTCCTATATACATATAATGCTTTGGAGTTGGGGAAGCAAAAGATATGCGCACAAGCCCTTTGGATGTTGCCTTGTCGGCGAAGTAGTGGCGCAGATTTGCAGGTAACTCCAGGAGTTGGAAACTGTAACATAAAGGTATATCGTCTGTATGAACGTTTACACCGACATGCAATAGTTGCTCAATTACAAAGTCACGGGTATCTTCTACACCTCCAATTACCGATTTGGCTTCTTCCAAGGATGCAGTCAGTCGGGTTGGGTCCATCTGCTTATTGTTATGAGCGAAGTAGGTGTGAGAAATCTTCTCGTTCTCTTCCATCTTTTTGAGTTGAATCTCAAGTTCCTCTTCCTGTTGCTTGTTCCATTCCGGGTCGTTATCGAACAGGGACTGCTCCATATAGTCGGTTCTTGTAGGAACCTTGGCATCGAAAATTCGCTGCATGATGTTTTCCATCAATGAAGCATCATTGTCTGCGATAGGCAGATAGACACCCAGCTTCTTGCGTATCTCTTCCTGCTTTTTGTATAAAACATTGAGCACGATATCGTCCACCGGGTTGTTCTTGGCATGAAGTGTGGATATAAGGACAGCATCGGCAGTTTGTCCGAAGCGGTCGATACGGCCATTACGTTGTTCCATGCGGTTTGGGTTCCAAGGAAGATCGTAATGAATAACAGCCTCAAAGCCTTGCTGTAAGTTGACACCTTCTGAGAGGCAGTCGGTACAGACCAATACGTGGCGGTCTTCCTGTGCCAAGGCATCAATCTTCATCTTGCGCTCCTCATCAGCCAAACGGCTGGTAACCACACCCACAACCACCTTCTTGAACTTTTTGTTGCTAGCGAGCTGGTCTGTGATATATTTGCCAACATACTCTGCTGTTTGGATATACTGGCAGAATACGATAGGGTTCATGCCACTGTCAAGAGAGAACTTCACAATGTCAAGAGCCTGTTTCACCTTTTCATCACCATCAGTTTCCTTGATGTGTTCCAACTGCTTGATGAAGCTGTGGAACTCTTTCTTGTCTGTAGCGCTGGTTGTTTCTAATGCTTCAGGAACAACATCGTCGGCATTCAACAAATCCTTCAGAGGATCATTGAATATATATACCTGCTCGGAATCGTCTTCTGTATTTGCTGATGATGAATCTTCCCTTTTGTCTATCTTGTTTTGCAACATACTGATACCAGCATCAGGACTTGACATTACTCCACGCATCAAGGCCAGAAGATCCCAGTAGATATAGCGCTGCTTGCGTTTGTCAGCTCCTGATACTTTCTGGATGCCATGCTTTACATATTCAATCAGATGCCCCAACAAATTGCGATAATCTGGAGTGAAGGAGTATTCATCCTTGTCGATTCGGACACGCTCAGGGAAGACGATTTCATTGCCTAGATACTGCTTGATGTCGGCACGTCGGCGTTGTACGAAGTAATGGGACAGTTCCTCGCGCTCTGTAGCGGTTTGAAGCTGGTAGTTCTCGAACTTAGGATTCAATAATCCGATAAGGGACTGGAACTCTTCGCTTTGACCGCTATGAGGAGTAGCTGTCAGCAAAACCAATTGCTGCTCAGGCTTATTGGCCAAGTCGCTTAACAAGCGATAGCGCTGTTGCTGATATTTGTTGGCACCAGTTGGCTTGGCGCAAGTATGGGCTTCATCAACAATCACGAAATCCGGGCAATGGTCGAGGAAGATATTTCGCTTATTGCCTTGTTTCACATAATCAATGGAAATAACCTGATAGGGGATATCACGGAACACATTCTGGTCTGGACGCAGTTTTTTCTCCAAACGGCTGATGGTAGAAGAACGGATGATTTCTGCATCCAAGCCAAACTTGTCCTTGATTTCATTTTGCCACTGCTCGCAAAGGTGTGGCAAGCATACTACTGCGAAACGGTTAATTTCGTGGCGGTCGAGTAATTCTTTGGCAATCAATAATGATTCCAGGGTCTTTCCAATACCAACATCATCAGAGATGAGCAGTCTGATCTTTTCTTGTTTGAGTGCAAGAATCAGCGGAACCATCTGATATGGACGTGGCTCGAAAGATAGTTTTCCAAGACACTGGAATGGACCCGCTATATCTCTGAACGATAAACGGCAAGCGTTATAAAGCACCTTTGCAGATGCCTTATAACTGTTTTTTCCGATGTCATCAGCTGTAGGACGACGAAAATTGTAGGAATGAATCTGTAGTTCATCCCCATAGAGAGGAAGGTAGAGACCGATGGTTTCGGCATCTGTACCTCCTAATGGCTTTATTATCATAAGCTCGTCCTCTCCTGATTGCTGAACAATCCAAGGACGATTTCTGAATTCAATCAGTGTACCAGTCTTGTAATCCATATCGTTTATTTTACTGGGGTGAATATATCTGAATATTGATTGATGAAGTCTGCCAATGGCGTAGCATAATGCCAAGCCAGGACAACGAATCCTGCATCTTCGAGTACTTCTCTCTTCTCTTGATCGTCTTGCTGAATCTCAGGGCGGTCGTGTGGCGTTCCATCACAGAATATGACGATACGGTCGCCATACATGAAGTCAGGCTGCACATAGTATTCCTCTGGGAACATCGGCTGAGCCTTGTCTGGCAAGCGAAGATGATGCTCATGCAGATATTTTAGAAACTCATATTCAGTAGAACTGTTATGGTCTCTTGCAGCTTCCAGTGCTGCATATTGCTCATCATAGCTGAGCGTTTGCCCAGCTCCGTGCAGCTCTACCTTGGCTTCTTGCATCAACTTTAATGTACTGTAAATCTTGCGAATATCAATCTGCTGATGATATGGCTGATTATAGTAGTTGAGCAGGTTGGAATAATCTGCAGGAGTAAGCTCGTTGAGTTCGTCGGGTGTCAGCTCTGGCTTGTTGAAGCAAATATCGTATGCTCTATTGACCACATCCATATAAGCCGTAGGTTCATTGACCAAACGACTCAGTACTCCGAGAGAGCCTTCCGCATTCTCATAGATAAGAATGTTAGGGGTCGCTCCTTCACCCATGACCTCAGCCCCCATCTCGCTACCTTCTATTTGGAAGACATCCTCAATGGCTTGCTTGAAGGCATAGAGGAATGTGCGCACAGCGTACTTGTCTCTTAGCAGCAAGGCTTGTAATGGCTGGATGTAGATGGCATTGGCTGTAGTCTCAGCGAACAACTTCACAAACTTAGTTCTGTCAGCCTCCTCTGGGTTCTTGTCTGCTTCGGCTTGGATGCGTGCCAAACTGCTGTTGCTAATCCAGTCACCTGTCTTCGTGTCGAAGGCAAAGCCATTTCCATTGCTGTCATTTCTTGATTCCAAGATATAAGTCAAACGGCATGATGGAATGTAACGGATGTTTGCCAAGTGCTCACCATGTGGCGATTTTAGCTCACATTCGCTGATGGAACGTGAATCATCACTTGCAAAATAGGTCTTGGTCTGATAATATTTGCGTGAACGTTCCTCTTCTTGACACGTTATCTTTTCTGTTTCAGCTGCCACCATATCTTGTGCCTCTATGCACATGCCAGGAATGAGCTTCGCCACACCATCGAGCGATTCACCAGTAATGATGTCGGTATGATGGGTAGTGTTCTCTTCATCCTTATAGACCACACCCGTCTTTGGGTTGTAGAAGAATTTATGCGGAATGATTTCCGATAAAATCTGCATACGGCTGATGCGGAACTTTCCACCATTATTATATATGATGTTCTGAGGACCAAACTCGCTTAATGCAAGACGCTTTGGACGGCTGAGATATTCCACCTTATCTGACTTATACTGTAACAATGCACGTTGTGGCAACTTAGTAAAGTTATAGCCAGGCAAGAATCCCTCACTTGCTAGATAGCGATAAGGGTAGAACTCGTTCTCTTCCTTGTTCTTTCCTTGGTTTACACCCAACAACATGTCACGAAGACTCTCTCCACGGAGTTGTTTCATGTGGGCATCACGCTTCTCCTTGGAGTTCTCACCGTAGATCCGGTTATTGATGACAAGGCTTGCTTCCTCAATCTGAGTTTGTGCTTGTTTATAGAGAGAACGCCAACGTTGGAGGGCTTTGTCGAAATCATGTTCATAATTGGTAAGAAGATGATCTATCCAATGCTCTGTAAACCAAATAGGACGCTCAGACTCCATACGATTCTTTAAAAAGGTATCTTCCATGATTTGTGTGAAGATACGTTTGATTTGCTCCTTGCGCTCTGGAGTGAGTTGTAGGGATGCACGAACCTCATCTTTCAAAGTGATGTTGTTGATGTCTGTATAATCCACTAAGTCTTTGATTCCGTCAGACAGTTCCTTGATAGGGCATAATGACAGAATGGTAGAATGGAGGTGGGTACGGAATAGTTCTTCGTTTACTAATTCCATTCTTGGAGCCTTTACTTCTCCCTTTACCATCTTTTCGGGATGGCTGAGGTAGTAGTTTTCATGAGAGTTGCGTGGGCGACAGTAGGTGTAAACCAAAGCTGCCTGTCCGCTACGTCCTGCACGTCCTGCACGCTGAGTATAGTTGGCTGGAGTAGGAGGCACATTGCGCATACCAACGATGGAGAGGTCTTTGATGTCGATACCCAACTCCATAGTAGGGGAGCAATAAAGGACTGGGAATTTTCCTTCTCGGAAATCCTGCTCACGCTGTTCACGGTCTTCTTTTGAAACTTGACCTGTATGGTCTTTTGCTTCCAGGCATACATCTTTGAGAGGTATGCTTTGGTAGAATTGTTGGAAATAATGGTTGGGTTCTTTGTCAAGTATCTTACCACCCTCTATGGTACGGAATCTTACAAAGTCACGGCAAATGTGTTGCTTGTCGCCAGCTTGCCAAAGTATGCAACCATAATCCAGTTGATAGGTGCCATTATCGAATATGACATAGTTTGACAAAGCTTTGAATAGCCTTGTCATATAGTGTTTGTAATCTTCTTCTTTGTCTATATTACGACCAGTTTGCTTGCTGATGTAGTCTCGAACGAAGATGCCTAATTTACTTCGGTAGCCACCACTTTCCAAATTATATGCATTGCGTCTGCGAGGGTTTTCAATAAACAATTCGTTGGCTTCGGCAATCTTGTCGCTTTCATCCAGTGTCCAAGGTGCTTTCAAGTTTTCTCTTACAGCCTTGGTCGTATCCTTTACAGCTTGTATGGTTCTCTCGCTGCTGTAGATGCACAGCTTATGGCGCAAATAATCCAATATCTGCGTGATGAATTCTTCTTTATGCTCATCGTCAAATCCCTCTAACTCAGGAATATCATATAGGCGTTCTGCACCATTATCGCCCGTAATTTCATCATGAAGATACTTGTAGCCAATGTTTAAAAGTGCACAATCTTCGAGGTTTGGCATAATTACAGTCCAGTTGCCAGCAAGGTCATCATAAATGATGGTAGATAGATAGCGTTCCATGATGTTCTTGACATCGTTGGCACGCCCTCCACGAAGTCCTTCTCGCTTGGAGTAGTCATCTACTTGAAGGTGAAGATTATCTAATACCATTCTGGCAATTTTAGTATTATCGATAGCCTCTGTTGCATCCTTGATGGCATTCCAAATAGCAGAACGTACTTTACCTATACGGATGAAGTCATTGAAGTGACCTGCTTGTAATGCAGCATCTTGGCGAGCATCGACAAAAGTTAATACTTTACGGTCGTTTTGAGTTATCCCCATCTTTTGCATAAGGATGATGTCTTCGTATGACAATACTGTTGTAGCAGTACTTCTACCTTCACCGCCTATTCTTGACAGTTTTGAGTATTCCGACTGCTTGCCTTTATATATGGCACGAGCTGTTGGGTCGTACATCAGTGGAGAAGGTACAAATACAGCTTCCATATATCCCATACCGTCAAGTGGCTCAGTTGGGCTGTAGGCACCAGATTGTGTCACGTAAATCTTTTGTGGAATACGTGCTTCATATGTCTTCTTCAGTTTTCGTACACCTTTCTTGTTAGTGGTGTACCAGTCAGAAGGTATGTCATCGGAAGTAATATCCAGCATATAATCATCTACGGATTCGCCATGATGGGGCAAGATGATATAACCGTCATTGACATCGCTATCACCATCACCAGTGGCATAGCCGTCAAAGTTGCGAGGCATAATCGTGCTGCCGATAATCTTTATCACATAAAACTCATGACCACTAAGACGGCTGAATACGACTGGGTAGTACATGATTTTTACGTCACCATGCGACAACTCTTTACAGTAGAGCTTTTCTTCTACTGTAATCTGACGACTGGCTTGGTCACCAATGGTAAGATACACATTTCCTGTCTGTGGTATAAATTGGTGAATCTTGTAAGGGAGTATAGATGCTCCATTACTTAAATTCAGTTGATTGCACCAATTTAGTAAGTCAATAATGTGCTTTTGGCATTTCTCTTCTTCCTCTCCAGTTTGCAGTGAGAGTTTTTTTGCCATATCTTCTATGGCAATAGGTTTTCCACGAAAGTATTTACCTTCCTTCTTTTTGTATTCGAGTGCTATGTTTTGCTCTATCCAAATGGCGGTAGGATATTTCTTGGCATCATCTATGTCGGAAGAAGTTGGTATGGGTGCATTGATGCAAGCACGCAATTCTCCATCCGATGGCTCCTCATCGGATAAACCTATGGCAAGTGTTTCATCAATTACTTGCTCTTTTGTATATGTGCTTCCGAAGATGCAGGATGCCACTTCTGCTACTTTTTCTCGCTGTTGTACATAACTTATGCTGTCATCAGCTACCATGGTAGCTGATGTTCCGAAGCAAAGAACTTTTCCTGATGCAAGTGCTTTGATTCGTCTAATCAAGAAAGAGACATCACTTCCTTGCATGCCACGGTAAGTATGCAACTCATCGAATACCAGGAAATGTAAATTCTCTAAGAAGCACTTTCGCAAATCTTCTTCTTTGCCAGCACGTGTCATGAGCAATTCCAACATCATATAGTTTGTTAATATGATGTTGGGTGGTGTTTGCTGCATCTTAGTGCGAGCTTCATCGTTTTCTTGTCCTGTATATTTGCCGAATGTAAAAGGGCATTTGTTGCCAGTCTTTTCTTCGTAAGTGGACTTGTAGCGACTAAGCTCTTCTGCTTGTGAGTTGATGAGAGCATTCATCGGATAAACGATAATGGCAATCGTTTTGTCCTTGCATACTTCTTCGTTTTGTAGAACATAATTGAAAATGGTTGCCATAAAGGTGCGTGACTTTCCTGAGCCAGTACCAGAAGTTACGATAAACTCCTTATCTTGGCACCCTAATTCAATCGCATCTTGCTGATGTTTATAGAATGGTTTGTCGAAAAAATACTCCAGATCGGGATGGATAGGGAATCCCTTGGCAATAAGCTCTTTTACGCCTATTCCCTTCTCGAAATTTGGATTGAATTGAATCAAGGCTTTAGGCCAAAGCTCTTCGTGTTTGATGGAATCGCTGACTTTTTCCTTAATTCGTTCATCCTTTATGGCAACAAAACTTTCCAGGTAACTTTTGTAGCTGCCTTTCAAGTTTTCATATAATTCAATTATATTCATACTCTTTAATCTTTAAACAGCTACAAAGATAATATTTTtCTTTGAAAACAGGGCATATATTCAGGAGGAAAGTGTATTTTCTTTGTGATTTTTTTTAGTTTAGAGTGAAAAACTCTATGTATGGGGGATAAACAAAATATTAGTTGTGTAAACTTAATGGATAGTTCGCCAAACTAGGTGATGAAATACTGTTGTTTATAGGCGAGTTTATATTTGATGCTAGTTCTAATCATACCTTTATGGAATTAATTCAGAAGTACTGACAGCTTTAGTATTATACCGCAATCTCTAGTTATAAGTGTTCAGAATGTGTCTCCTCCTGCCACAGCATTCGTCTCCTCCGGTCACAGCATTCGACTCCTTCAGCTATCGCATTCGTCTCCTCCGGTCACAGCATTCGACTCCTTCAGCTATCGCATTCGTCTCCTCCGGTCACTGCATTCGACTCCTTCAGCTAATGCATTCGACTCCTTCAGCTAATGCAGCCGTCTCCTTCAGCCAACTCAGCCGTCTCCTTCAGCCACCGCAGCCGTATGTGTCAACTCAATGAAGTAGATGAACTCGTGAAATGAAGTGGATGAACTCGTGAAATGAAGTGGATGAGTTCGCATAATGAAGTTCATGATTTCTGCATAATAATTAATACATGCGAATGGTAAAGCAAAAAGTGGTTGTTCGGAAATTCCGAACAACCACTCTACATGGTGCTGTTTTTCTGTTTTtATTGCCACATCTATCACCAATGCATTTAACTCTCTGATTATAAGTGAATAATGCGTGGCAGTAAGCGGTATTTCTGTTGCCACCTAATGCCACGCATTGCCACACTCTTTTTATGAGGGAATGAGATGGAAAGTGAGTAGGTTATTTCCTAACTACCAGATACTCAGTACCAAATCTTGTTCTTCGGTTCTTCAAACCTTCTATATTCTGAAGCTCTCTGCCCAATTTCTGTATACTCGAAACCTGGAGAGAAGAGCCGAATTTCTGCTTCAAAATATCGAAAATGGCGGCTGCCATCAGATATTCGCCATTTTCCGGGGTACTTGCAGGCTCGAAAACCTGCAGAAAACATTGCTTGATAGGGGAAATCTGTTCAAATTGTCTGTTATGTTGCATGATGATGGCGGTTTCCTTGGCGTCGAAATAGGATTTTTCGCCACGCTCCAAAGCTTGCATCGCCTGCGCATAAAGCTGCTCATAGTTCAGTCTGCCACTCACATCGATAGGCCCCGTCAGTTCTACTCCCAGGAAACGGCGGTTGCCGGATGGGTCGGAAAGAATATCGGTCATGTTGCTCGTGGCGATGAAGGAGGCTAGACGAGGAAATTCCTGTACATGACTTCCGTATGGCGGCTTGATTTTCACCGTAGGCAACTGCAGCAGATTCTTTAGAAATCCCTGCTGCACCTGTGGTGAAATCTGATTGAACTCATCGAGATTGATGAGCAGAAATTGTGACATCGCCTGCAATACCTGACGCTTTTCTGAGAGAATCATGTTGTCGCTGAAGCCCCACGATAATTCGGTAGGGATGAGACGGCGGCAGAAGGTGCTCTTGTTGTAACCTTGCTTGGAAATGAGCAGCGGCATGGTACTGTTGCCATATTGACGGCGATACATGCCGCGCCATTGGTCAACCATTCCCAGAAACCAGGTGTAAAACCAGTCTTCCCAATAAGGATTGTTGGTGGGTACGGTTCGTGCCAGGGCACGGATGCGGTCCTTGCCGTCCCATTTTCCCAGACAGTCATAGAGATAGGACTCTATTGGACTATAGTTCCTGATGCGGTCTGACTCTAGAAAATTCCTTACATCCTTGATGCTTACGTGGATGTCGGCTATCTGAACATCCAGCGTCATGCTTTTCTGCACACGGGCATCCACCGGTCTGAAATCGCCAACCCATGAATTGTTCGGGCGGTATTCGGTATATTTCATCACGGTATTGTAACGGAACTGGTACCGGCTCTCCAGGTATCTGATCATCTGCAGAATTTCGGAACGGCCTTTTCTGCCTGAGGCTGATTTCTCCGTCTTCCTGTCTTTGGAATGGGTATCGTAAGCGGTGCCCACTATCTGGCGGAGTTTCTCTTCTGTCACATGTCCCCAGTTGTTGCGGCGGATATGGATGAAAGCTTCTTCTTCGCTGAGGCCCATGTTGCAGAGCTTGATGGCGATGGCTGAGAAACCGGCAAGGAACCGGTCTTCATCGTTCTGCCATGAGATGTTGGCTTTTTtCATCTCTTCCTTCGTCTCTTCTGCTGCCTTGCGGTAAAGAAACTCATAGTCATCGTATGTCTTCAAATCGTCTACATTTTTAGGGGCTAAGGCAACCTTCTTCATATTTTGGGAGATGCGCATCGCCACTGCCTTGCTGTTATAATAAGGAGAGGCATCCATCGTAAGCATGAAGTTGGAAGCCAATGATGGTTTTtCGGgTTtGATGGCTGCCTGTACCTGCGACTGGTAGAGCGTCTTTACCTGTTCGTAGGCAGACTGGTAGAGTAAGTCGGCGTCGGCTTCTTTTGTCGGGATTTTTCCTCCTTCGTCGCAGATGCTTACGAGCACGATGAGGCTTCTGCCGTCGGCTCCTTCGAAGGCAGCAAAGGTCATCGGCAGCAGACTGACCGTCTTCTTGACGGCATCTTTTTCCTGGTCCGACATGAGGTTGATGAAGTGGAACATCACCAGTCCGTTTGATTTCTGGAAGACGAGATTGCCGCTTTCATCCTTGTTGAATTCTGCGGCTGGATAAACGTGCTGCCATTCCTTGATGCCTTTGTAGTACTGGTAGTCGGTCTCCATGAGTGGCACACTCATTCTGAAATTGGTGACACTCAGCTTGGCATCATCTTTAGCGATGCGCTCCAGAAACCGTTCTATGGTTTTCGAACTGACCATCAACTTGTTCTGCTTGTTGATTCTTGTAATAGTAAACTTCATATTTCTGCTAATTTGTTGATAGGGTGATACTTAGGATTGCCGATGGTTTTGCCCAGCTTTGCCCAAGGCGTTGGGCAAATGTGCCCGACTATGCCGGGCACTCGTGCCCGTCGTCTCGGTCATTCGTGCTCAATTGAAGCAATAGTTCCATGAGTTGTAAACATCTCCTTTAGCGAAGTAGAGTCTGACTAAATCTGCTTGTGTCATAGGTTTTTGAAATTAAAATTATATAAAAAGTGGTTTCACAGGAGTCGTAAGCTTCTAGGTGGAATCGGCAGGAATTTTTCCTGTTGGTTGCAAAAATACAAAAAATGTTCGAAACCGCATGCCTTTTTCTCCACTTTTTTAATGTTTTTCTCCTGGAAAATTAAGTATTCCTCTGCTTTTTCGCTGAGAATCCCCCGCTTTTCGCCCGAGTGTGGCAATAGGTGGCAATAGGTGATAATAGAAAATGCCCTTATTGCAACGCTAAAATGGCTAAAAACCAATTGGTTAACTTGGAGCGTGGCAATAGTGGCATTAGTTTTAGAAAAACTTTCTCATACATAGACTTTCCTCTTTTACTAATAAATGTTATATTCCTGCCATTCCTTTTCCAAATCATTTGTTTTCTCCCGAATTTACAGTACTTTTGCAGAAAGTATCTAATTAAAGATTAAAAGTGTGATTTATAATAAGGTATAGATTATGCAATACAAGAATATCATATTTGATTTGGGTAATGTCCTGGTGAAGCTCAATCCGGAAGGATGCATCGGGGCTTTCAAGGCGATAGGACTGGGGGAACTGGCTAATCCGAATCCTCAGAGTGAGGGGATGAAGCTGATGAGTAAACTGGGTGTTGGAATGATTACCACCGAAGCATTCTGTGATGCTTCCATACCTTCCAGAACGTGAAGTTCGATGATTGGCTTTCACTTCGATTCTGACGGAAATGTCAGAATCGAAGCTTTTATTAAAAGGCATCAGAATGATTTGTCAAATGGTGTCAGGCAGGCATAGAGCGGAACGTTGATCATCCAGTCCTGATCCTTA
>contig00139
[truncated: 3,603,783 more chars]
