# Supplementary material for: Expansion of intestinal Prevotella copri correlates with enhanced susceptibility to arthritis
Source: eLife. 2013 Nov 5;2:e01202. doi: 10.7554/eLife.01202 (PMC3816614; doi:10.7554/eLife.01202)
Supplement: Figure 2—source data 1. — DOI: http://dx.doi.org/10.7554/eLife.01202.010 [file elife01202s003.zip › Figure_2/Panel_B/assemblies/wustl_ref_assembly.fa]

>Contig0.1
TGGCTATCTACAAACGCATCAATGTAGCGAACGGGATTATCCTGCTCGATGTACTCGTCC
AGACAAGCCGGAAACAATACGTATTGTCTTCTATCTTCACCTTTAATGTACTTCATAAGC
GATAAATGTTTGATAGCTACAAAGTTACGAAAATATTTCGAGAAAACCAAAGATAAAGTG
TTAACAATAAGAAATATTAGGAGACATTTTGGCTGCTATGGGTTTTCAGACAATCTCCCC
CACTTTCAAAAAAAGCCTTAACTTTGCACCAGTTTTTTACAATCTGTATCATGAAGGATT
TAAAATACTGTAAATTATAATCAAAACATAATCGATATGAATGAAGTTTTAACTAAGAAA
AAGTATGTTGCTCTTTGGAAAAAGACAGTATATTTTCTATAAAAAAAAGATCAATATGAG
AAATTACTTAACTGGAAAAGAACGATTACTGGTCGCATTGCTTACTTTTATTCTTCCATT
TTCTTTCGCGAAAGCAGAAGTAAAAGAAGATGGAAAGACGGGGCAGCAAGGCTGGTACGT
CGGAGTAGAGGGTGGAATGCCAGAGCATCTGCaTAAGAACAACTTTGTTTGGGAAAGTGG
AGTAAGATTGGGAATCAACTTGCCCTTTACCAATCATAAGTAACCCATAAAACAAGATAG
AAAATGAAAGCAAAAAGAAGATTTAATATTTGGTTATGGGTGCTGTTATGCGTCCCATGC
CTGTTGGCAAGCTGCGACCATGATGTTCATTCTGATGAGGAAGAAGGTGGCTTGTCAGTA
TCGCTCACTTGGGCAGATGAAGCCGACCAAGGTACGGAAGTGAAGGATGTGAAGCTCTGG
ATATTCAATGCCGATGACGGTTCCTTAGTTGAGGAAAAACATGATGGAAGCACGCAGGAG
GTAGCAAGCCAACGCTTCGCTCTTCCAGTAGGGCATTATCAGATTCTGGCTACCACCAAC
CTTATAAAGCCGTTTTTTATCGGTGAGGCTACAAGGGCGACCCTCAACATGAACCAGCTC
ATGTTTGGATTGTCCAATCCAAGTGCCTCTCCCGACCATGCCTATTATGGTGTCACGGAC
ATCGTTATTGACAAATCAAATGTCCACTACATAACAAAAAATGAAATGCGCCATATACTT
GCAGAACTAACCATCAGCATTGAAGGAGTTCCTGAAAATACAGCAATAAGCGGTAAGGTT
CTGAATGTGGCAACCGGACTCCTGCCCCTGCAAAAGAATGAGGATGGAACATTCGGGACG
GCAAGCTATACCAAGGAAGAGTGTGATATTCCTTTGAAAATCGCAGTGCCTGGCGCAACT
TTAAAAACGGAAACATTACGCTTGATGCCGACAGCCAACGGTTTACATACCACCAAGTTG
TTTATCCAACTGATTTCTCCTGGGGGAGTAGTTAGCAACTACGACATCGAAGCACCCGTC
ATGAAATCTGGCGGCAAGTACAAGATAAACTTGGAATTTGAGGAGATGAAACCTTACATG
TATCTTACGAGCACGAAGATAGATGATTGGACTGAGAAATGGATATACCGTGGTGAAATC
CTGAATCCAGAAGATTAAGCGCCCCTCTCATTTAAGGAAGAATCAAAACAAGAATATAAA
TATAAAATAGTAAAAGACAATGAAAAAGAAGACTTATCTCATTGCCCTGATGGCAATGGC
TTTGACATTGGGCAGCTGTTCTAACAATGAAGACGGTATCGGTGGCGAGACCTCCAAGTA
TATCACCGTTTCTACCAGCATCGGCAATATGACCCGTGTTGCCACAGATGCGAATGGCGC
TCAAACCTTTGAGGAGGGTGATGAAATCAGTGTGTATGCCTGGACAGGTGCGCCTACTGT
AGCCCCTGAGACAAGAGAGCGTGTGGTGAATAACGCCATCAATAAGCTGACAAACGGCTC
ATGGGTATCCAATCCACAGATGCTTTGGAAGAACAACCGAGACAAGCATTATTTCATCGG
TGTGTATCCTACAGCAGCAATATCCGACCTTTCTGCCGGAGAATATACATTCGATGTAAA
TAAGCAAACAGAAAGCGACCTCTTAGTGGCAGTCAACAAAGATGGCTTATCCTATAATGT
CGATGAACAGCAGACTGTACCTCTTACCTTTACCCATGTGATGGCTAAACTTGTGGTGAA
CCTCACCTATAAGAATCAGTGGGGAACAGAGGGACCTACCGTAGATAAGGTAGTTGTAGG
CAATGCCGCAAAAAAAGCAACCGTCAATTATCTGACCAAGGTTGTCACCCCATCTGCTGT
AGCAGAAGATAAAGCCGACTTCGACATGCCAGCATTAACCGCCAACAAGCAATATGCTTC
CATCATCATCCCGCAGGATGGTGTTCAGAAGATTACTATCACCATTGGCGGCAAGGACTT
CATCTACGACAACGGCACTCCTTTTAAGTTTGAGAGTGGCAAGATTACTACAGTCAACCT
AGAGGTTGGACGTGACGTCATAAAACTTGGCGATGTAAACATCTCTGGCTGGGGGTCTAC
AGGCGACCCTATCAAGGGCGAGGCTCACGAGTAACTTTCTTAAAATTAAAACATAAAATT
CGACAATATGAAAGCAATTAAAATATTAACAATGGCAGCTTTGGCAACGGCAGTTTTTGC
CAGCTGCTCCAACGATGAGGATTTGGCACAGAGCAATTATCCAATGGATAATGTGGTTAG
AATCATGACAAGTGTAGATGGCATGAATACTCGTGCCTCTTACGGAAACAGCACCGACAA
CCTTAGTTCGTTCGGTTTCTGTATCCACAATGCTGGTAGTACCAAGTATACCTATGATAA
TATCCAGGTAACAAAGGAAGGCGGCAATTGGAATCCTGCTACCCAGATGTTGTGGCAGAA
TTCAACTACCGCTGTTGATATTCTGGCTTATGCGCCATATCAGGAGACTACCGAAGATGC
AAATGGCAAAGTTAAAGTCTTCGGAAAGCCAGATTATGTCTTTTCTGTAAAGGCAGACCA
AAGCGGTGCTGAAGACTATTCATCCGACCTTATTGTATATAAGCAAACAGGATTCACGCC
TGGTTCGGAATTGAATACCAGCAAAGCGGTTGATGTCACATTCACCCATCTTCTCAGTCA
GCTGAATCTCACTATCGAGTTGAGAGACCAGTTTAATACGAATAATAATACGGTTACGAA
AGAATTTGTAACTGATGTCAAGGTGAATGGCACCATTATCAGCAGCAAAGTGGATTTCTC
TGCAAGCCCTATAAGTGTTCAAGTTGGTACCCAGGCAGCAGCCATTACTCCAGAAACTAC
AGGATTCACGCCGGCAGAGAACGCAACCGCCCATGCAGTCTTCAACTATTCAGCCATTGT
GATTCCACAGACCGTTACTGCTGGTAATTTCAGTATTTCGTTCAAGGTGAATAATACAGA
ATATATCTGGACTGCCACCGACGATGTGGATTTTGTATCTGGTAAGAAACATGACTTGCA
TCTGTTCGTTGGTAATGATGTAGTGCAAGGGGGTGCCATAACAGCGAACCCTTGGGGAGA
AGAAAACATTACCGAAAAAGAGACTGATTAAAGAATTGTTTGACATTTAAAATAGACAAG
ATATGAAGATTACAAGATATATGGGAGCATTTGCAGTTATAGCAATGCTTGCCGCTTGCT
CTACAGATGAAGAGCAGGGCACTAACACTGCCGCCAATGAGGTGAAGATTACTGCCACCG
TTGGTGGAAACAGCATTTTTACCCGTAGTAAtCCTGTGGGTTCAGCAACGGAACAAGAGA
ACTTTAATGAGAACGATGTAATCAGTGTAACGACTGAGGGCAAAACCGTTATTTATAAGA
AGACGGGCGAGGTATGGACACCTGCGAATTCAGGTGACTATCTGCTCTGGACGGGTAATG
CCCAGACTTTCGAGGCTTGTTATCCAGGGAATTCCACCAATTCTATCTCTGAGGGTCATA
TCGAAGCTGATCAATCTGACATCACGAAAATTGCTCAGTCTGATTATATGATATGCAGAA
AAGAGATAGAAAAGAAAGATATTCCTGCCGACAGACAGTTGACATTGAACTTTGAACGTC
AGACGGCTCGTGTCATAGTCAAAGTAAGTGCTTTTGGAAATGAGTTCGAAGGACTGAATC
CTACGCTTTCTGCCGTAGAAGTTTATTCTAAGCTGAAAGTTCCTGCAGAAGATGGTGACA
GCTACGCACCCATCCAAACTTATAAAAAAGAAGAAAATGGCAACAATGTATTCTATGCTT
TGGTATCTCCTGGAGCAGGCAATAATGCAGAGAATTTCCTGAAACTCACTGTGACATACA
ATGATGGTGAGGGCAACGCAACTCAGACTAAAGAACTGTATGTAACTGGAATTCCTGCTC
TTGACAAAGCTATGAGCTATACCTATGATGTAAAAATAGGTAAGGACAAAGCTATAATAG
GAAGTGTAAGTGTTACGGATTGGGGTACTGGCGATGCAATTACTGGTGGCGATGCTGTAA
CAACTACAGAAAATGCCGTACTAATTATAAAAAATGCTTTGGCTGCGGGCAAAACGAACA
TTGAAATCAAGAATTTGCCTGCAAATGCAGATAATAGTGTGTTTGATGCTATAAGAGAAG
CTCTAAGCAGTGCAAGTGAAGGCAGTATAGAATTAACTGTTTACGGAGTTGAGGCTTTGC
CGTCTAATGCATTTTCGAATTGTCAACCGCTGAAATTAATTAGCTTGCCAGATGTAAAGA
GTATAGAGTCGTTGGCTTTTCAGGGGTGTAATGGTCTTGAAACAATCTATGCTCCGAGAG
TTTCATTTATAAATGACTTTGCCTTTTCCGATTGTCAATACCTAAAATCGGTGACATTAG
GTAATATTTCCGCTGCAGGTATCCGTATCTTTGATAATGTATATACTGAATCTGTAGATT
TAATTTTGTCACAAGATCAAAAGGTTATGACAGGAAGTGATGTTGAAGGGTGGCGATCTG
ATGAATCATCTGCGGATTATGAAGATTCTGCTGATCATAGACGAAAACGATTTCTTGGAA
AAACATTCAAATCCATAAAATGTGGACGTACTAAATATTAATAACAATTTAGAAATGAAT
AACATTAGATAAACTTCTAAGCTGGGCAGGAGTATAAGTTGCCTAGCAATTATATCCCCC
CGCACTTCGGGAAACGACAAGGGTCTATATGCCACGAAGAAAAGGTGGCGTATAGACCCT
TGATTATATGGAGATATTCGTAATCTAAATCTCCGCTTTCAGCAGCTTTATCTCCTCTGA
CGTCAGCCCCGTCATATCCATGATAGACGCTTCATCCATACCCTTTGCCAGCATCTTCCT
GGCAATCTCAAGGCTTCGCAGGTTCATGCCTTCAGCTCTACCCTTTTCCATGCCTATTTC
TATACCTTCAGCTATACCTTCACGCTTGGCAGTGTCTACGGAATTCTTAATGTCGCGATA
TGCCATCTTGCTGGTCTCGTACTCCCTCATTTCCTGCGGAGTAAACTTGGCTATCTCGGC
TTCCTCGAAGAGGCGGTCGAAAACCTTGTCGCACAGCTCTTTAGGGCGCTGGGTAAGCTT
ATAGAGATTCTTCAGAGCATAGAGCCACTTCTCGTAGAGCGTATCCAATTCTTCCAGGGT
TTTGTTGAACTTGGAAATCTCTACATAGATATATTCGAGTTTGTCGTAAAATACTTTGTG
GGTAGCTGTGTCGCACAACTGCACATGATGGCGGATTTTCTCCTTGTCGAAAGCATCCTC
GTTCATGTTGAAGTTGAGCAGGGCAACGGTATAGATATTATTGAGCTTGAAATCCCACTC
ATTCCCCTTGGGCGCCTGTTCACGGATAGGGAAGGTGGAGTAGAAGAGGGCGCGATCCTT
GAAATACGTCTGGTAGGCATTCTGCATTTCTACGATGAACTTTTCGCCGTTTTCGCCCTC
GCAATATACATCAAAGATGGCTCTGCGGTCGGTATATACATCTCCCACATGCTCCGGGTT
CAGATACGATACGTCCTTTACAACCTGTCTGCCATTAAACAAGCTGTTGAGGAAGCAAAT
GAGCAAATCCTTGTTCATCGCTGTTCCGAAAATTCGCTTGAAACCGAAGTCGGTCAGCAA
GCTGATGTATCTTTCTTCTACCTGTTTCATAATCATCTGTATTAAAAATCCATGCCGCAA
AGTTACGACTTTATTTTCAAACCCGCAAGAGATTTCAGTGAAAAGTTTATGAAAAAGTAA
GAGATTGCGTTTCTTATGTGACAGGACAAGGGTCTATATGCCACGATGACAAGTGGTGTA
TAGACCCTTGATTATATGGAGATTTTCGTAATCTACATCTCCGCTATTCTGTATTTATGA
TATGGCGGATGGCATGCAGGCGGTAACAATGCCGTTTACAACCCTTTGGGGATATGATAC
GGATGCTGACTGAGTCGGAATTTATGTGTTTTATGTTGTTTTCTTCACGAATAATTTGGT
GGTTACAAAAAAACaACGTATCTTTGCAGCAGAAGTGCTACAATCGGTAATTTGAGAACA
AATTTTCATTGTGCCTGTTTGCATTATCAATAAATCAAATAACAAAAATTCTGCTTATGG
GAAAGATAGTAGATAAAACAGAGACTAAGATAGTTACGCTTGATGGAGTTGAGATTATCA
AGCAGGTAACGAAGGTACTTATGCCTAATGGTAAGTACCGATATCCTACTGTATATTTTA
CGGTTAACGATGATGTCAAGGCTCTGACAGCAGAACAATTAGACAAAATCCGCATCCCTG
TCTATAAACAGTTAATTTGAAATTAATATGGAAGAAAGTGAAGGTTATCCCTTCGTCTTT
CAAATGATAGACAGGGATAGTGCTGATCTCTCGTCATTAAAATATAATTAGGTTAACAGT
ATATATCTGATTACGGGAAACGACAAGGGGCTATATGTCACGATGAACAGGTGGCGTATA
GACTTGGTGAATGTTGAGTGTTGAATGAAAGAAATATGACGACAAAGAAAAAGGGCGCAT
CCGGATTGGATGCGCCCTAACTTGTTAAATAAATTCAGAGGGTTTCTGCTCTTGAAAAAC
CCTCTTAATGGAAGAGAATCAGGAAGCATCCAGGAGGTACTGGAGCTTCGTGGCATCAAA
ACACGGACAGGCTTTCTGAACGCCAGGCAAATCGCGATGCCCCAGGATGGTACGGATGCC
CGGAAAACGGTGGTGAAGATCCTGAATCAGATGCTTCATCGACTCCTTCTGCTCAGGAGT
GCGGGTGTCGCTGATGCAGCCCGATGGCGAAAGACCACCCTCGTAACAGATACCTATGCT
GTGCGCATTGTAACCGAGGGCATGAGAGCCCATACGCTCTACCGGGCGACAGGCATGAAC
CACTCCATCCAGCGTGATGTAGAAATGGTAGCCGATGTCAGTCCAGCCGTTGTTATGAAC
ATGGTCGTAGCGCAGCATCTTCATCGTATAACGGTGATTGCAGCGGCTGCCGCTGCAATG
CACCACTATCATATTGATGTCTCTCATAGGCATCACTCTAAAGTCCACCTGCCGAAACGC
CCAACGCCCCGAGAAGAGCTGTCAGTACGGTTACTGCAAACTTGAGAATCTCATTCCATT
TCTGCTTGTTCTTTTCTGTCATAATCTATTCTGTTTTAAAAGGTTAATTATTCTAATCCG
TCTCCAGTTTCACCACTGCCAGTGCTGCCAGTTCCGCCGGTCTGCTCGCCTGAGGTGTTG
CCACCCGTGGTATCGCTGCCTGAAGGAGTATTGTCCTTGGCAGGCTTTTTCTTAGCCTCC
TCGATGTCGAGGGTCTTGGCGCCCTCCTTCTCAGCCTTGAGGGCAGCCTTCTGTACGGCA
CGTGATGCAACCTGCTCAAACTCCATACCTACGAAGATGTTGGCAAGATCGCTGCCCGGG
ATAAACTGGATGTTCACACCCTTGATGTTGATGTCGCTCTTGAATTCGGCTGCGGTTGCC
GCACCCTCACTGGTAAGCTGGAGGCGGAACTTGCCCAACTCGCCGAAATCAATCTGGTTG
CCTCGCTGCAACTCGATGATCATGTTCTCCTGCATACTGACCAGAACGGCTGTTACATCC
GCATAGGATACAGTGGTCTGCATAGAGATCAACTTCGCAAACTTCTTGAGCGAAATAGAC
TCGTTCATCTGAGCACGGGCGTAGAACTTAGGAACTCCTGCTTTGTCACCAAATTTTGAC
GCAAGCTTTACTAAACTGTAATTAATTGCCATAATACATAAAATTTTAAAATTGTGAATA
ATCATGTTGTGCACCGGTCTCTTCCCGAATGCTGATACAAAGATACAACATCGGCGGAGC
CCCACTTGTCCACTTTGGTACGATAAGTACCAGTTGTGCACTATTTGGCTCAATTATGTA
TACTTTTGCATGTGGTTTAAGTACAGACTGAAGGCCCAAAAGTTCCAGAAGCAGCACGCC
CTGAAAGGGCAGAAGCTCCTAGCCCAGGGCATCGCCCTGGGTATAATGACAATCAGCAAG
GCGCCCTGTAAGGGCAAAAGCTTTATTAATGGTCTGGTATTTTAAAGCTTTTGCCCTTAC
AGGGCGACAGGTTTGCGACCGTAATAACCCAGGGCGATGCCCTGGGCTAGGAGCTTCTGC
CCTTTCAGGGCGTGTAGGGCAAAACTTGAGAAACCCGGAGATACGCAAGTCCGCTAGGCG
TTCCGGAGATACGCAAGTGGTTCAGTCAGCTACTCCAGATGGTTCAGTCAGCTACTCCAG
ATAGTTCTGTCAGCGAGTCAAGACGTCTCGATAAATCGACGGATACGACTCCGTTAGCCT
ACGTTGTCGACTCCTTAACCCGATGCAGTCGAATCCTTAACCTTGTCCAGCCGTCTGCCT
AACCCAGTGCAGCCATATCCTTAACCCGACGCAGCCGCTTCAGTTGGTAAACGGAAGTAC
ATCATTTTTTCACCTCATTCGAGCGCTCAATGACTACCAGAGAGAATTAGCTTTTGACTG
TTACCATCAGAGCGAATAATAGTTACCATCAGAGCGAATCATGTTTCTTCAGAATATGCC
CGAATGACTACTAGAGCGAATCTTAAAAATGTAAGATATTGAATAACAGAGAGTTAAATA
TGAAATTTTCTTCCCTACACTATACCAAGTATATTATATATATACATTTACATCAATTAC
ACTATACGTAATACGGGAGGAAAGAACTTTTTTTTTCAACAAATCAGCCATTAAAATGCA
TTTTTTCTCTTCAAAAATTTGCATAAGTCTGAAATAAATATTACTTTTGCATCATGAAAG
CGCGGAGAATGTGATTCTCCACCCGATGAAGGACACCGGGAATTGCTTTCGGTTAAGGAT
TAGAACATAGCTCATTGAGTAGGAATCGGCCCCAAAAGATGAGTGACCAAATAGTAATCC
TTACAAGGCATTCTATGCCTGATAAATTTGATGAAAATTTATCGGCATGGATGCGAAGTA
AGGTTATTTGGTAATAAGAAGAAATGGCCGATTTACAATCCTTTATGGATGTAACATTTC
AACTTATCATGTCATCCTTACTCCAATTCCATGCCGGTTTTCAATAAACAATAACCAAGA
CTTGCCGCAATCGGTAGGCCTCTAACGATTTTAACAGAAAACGGAAATGGAACAATTTAA
TCAACAGCCTCCGGGCGGGCAGCAGTCCTTCCCTCAGACAAATCAACAAGAGAAACAACT
GATAGCCATCCTTGGCGTACAGGGATTGTCTTACCAGAACTATTCGGTGGCAGAACTCAA
AATCGTTCTACAGATTATCAGGCATGCCCAGAAAGTTATTCTGGACTATGTAGTCCCTTA
CCACACAACTTCACAGACTTTTAATGGCTTCACCTCAGAGCAGAGAGCAGCAGGCCACAC
GGATGTCGTCATGAAACTGTCTGAGTTTAAATTTGGAGCTGGACATTATCCGCAATTGCG
CGATGCCATCCAGCGTATAGAATCCAAACCCATCCTGCTGCCGTTCAAGCAGGGCGACCA
GACATACTACAGGAAGTTTTCATGCCTGTTTAAGAGTGAGATATACCAGAACCGGCACAA
GAACTGGATGGTAAAATTCCGCTTCGACAACAACGTAATACGGTTTTTCTACAATTGCGA
CAAGGGAGTCAGCCGTATCGACCTCAATGCCATCAACCAATGCCGTGGCGCATCGAGCAT
CAAGTTATATATCATCATGAACTGCTGGGCGGCAAAGGGATTCACCATCAGCAAAACGGC
GCATATCCAGCAACTGATGCATGGCAGGGAAGATTACTACAAGACCTGGTCGGCACTAGA
CAACAAATGTCTGACTTTCGCCTGCAAAGACCTCAAGCGCCTTTACCGTAACCGCATCAT
CGACCAGTATCTTACCTATAAGCCTTTCTTTCTGGAAGAGGGTGAAAAAGTGAAGCATCA
CCTGCCCGAGCACATCACCTTTACTCTGCACGACCGTCGCACTTCAGGCGAAACTGCAGA
GGGTGGAGAAGTGAGCAGCGAACTGAGAGGGCAGCGGAGCAAACTGAAACTCCGGCTGCA
ATGCAATTATGATGTGAGCGAGAAGAAGGCTGAGCAGTTGAGCGGCTATCTCAGGTTAGA
TATGATTGGCGACCTGGAAGACTTCTTCCAGCGAAAGGATTATTACATAGCCAACTGCAG
GCGTTCGAACAAGAAGATGAACACGGGTGGCTATATGACCACAGCCATGGTAGGTTTCTT
TAAGGATCATGGTGTAGAAGGATTGTAAAAAATATAAAGCTTATGAATTATCCCCAACGT
ATGTACAGCAAGACCGAACTCGGTCTGCTCTACTTTCCCGACACAACCGACGGGGCGACA
GCGCGCCGTCATATCATGGACTGGATCAAGCGTTGTGAGCCTCTCTGGAACGAGCTCCAG
CGCCTAGGCTACCAGAATCGTAGCCAGTATTTCCCTCCCCGCCAGGTATCCACCATCTTC
GAATATCTGGGCGAGCCGGGGGCGTAAAGAGAATGTTGAAAAGGTAAAAGGGTAAAAAGG
TAAAAAGAGCCTAGCGGAATGTTAAGCTAGGGTGCTCTTTTTACCtTTTTTTTAGGGGAA
CAGCGATGGAATCGCTGGGGACGGGGGTACGAAGGGGGTTAGGCTTTTTTACCtTTTTAC
CTTTTTACtTTTTTACCTTTTTACCCTTTATTTCAATAACtTTTTGTAGTCCTTGTCAAA
TCCTTGAGGATGACGTCCGATGAAAAGAACATTGAGTAAGCAGTTGGCTGCCAGTTCTAC
ATCATTGAGATCAGCGCCTTTGCCTTTTTTGACTTCCTTTCCCAGGCATACATCCCATGT
GGACTGGAAACAGCTATCATTTGCTCCAACAAACATATCATTTGAGTCAGGATCTTCCAT
CAGTTCAAACTTGATAACCTTTTTGGATGTGATAGGTTGGATATTGCAAAGCATATCGAA
TGCTTTTTCAAAAATATCGCGATGCAACTGTGCATTTGGAAACATCACATTGACTGTTGG
AAATATCTCTTCAAATTCAAACGACTGCAATAGCTGGTAGAGTTTCATATGCTTATACCT
TATTATATATATAACATTCAGTTTATCTACTCTCGTAGAGAAGACTAGAACTTAGCCATC
TTGATAGCATCTATAGCACACTCATCACCCTTGTTACCCAACTTGCCGCCACTACGATCC
TTAGCTTGCTGCAGATCGTTGGTAGTCAAGAGACCATAGATAACAGGAATTTCCTGAGTA
GCATTCAGACGTGCAATACCATAGGTAACACCCTCGCAGATGTAATCGAAGTGAGGAGTT
TCACCACGTATCACACTACCTAAAATGATGACTGCATCATAGCCGCCATTCAAAACCATT
TGATGGGCTCCGTAGATAAGTTCAAAGCTGCCTGGAACAGTTTTCACATGGATATTCTCA
GTGAGAGCTCCATGTTTTTCGAGTGTTTTTACTGCTCCATCGAGCAAAGCGCCCGTTATC
TCAGGATTCCATTCTGCTACAACGATACCGAAGCACATGTTACTGGCGTCTGGTATTTTA
GTAAAGTCGtATTCAGATAAATTATGAAGTGCTGTTGCCATATTGATTTCGAATTGTTAT
CAGTACAGATTAGTTAGAAGCGCGCTCGATGTACTTGTCGATTTCGCCACTCTGTACGAG
CATAGCGTTAACATACTTCTTCTTAGCATCCTGATAAAGCTTCAAAGCCTCGTCTTTCTT
ACCCTGGCTTTCGAGAATCTCGCCAGCCTTGATAATGAATACAGGAGAAAGACTGTTGTT
TGTACCATCGTCGGCCTTGCTGTCAGCCATAGAAGCAGCCTTCTTGAAAGCATCTACAGC
CTTGTCGAGCTGGTTGAGATGCGCATAAGCATCACCTAAGGCAGCTTCAGCAGCAGGACT
GATCATCTGGTCGTCTTCTGAAGAGAAAGATTCCAGACTTTTCTGAGCTTCTGCCCATTT
GCCGAGGTTTGCATAGCAAAGACCAGCATAGAGGTTTGCCAGGTTACCTGCATCTGTGCT
GCTGTATTCGTCAGCAATCTTAGTAAAACCTACATAGCCTGCGCCATCACCCTTCAATGC
CTGCTCATACATCTGGTTAGCAAAGTAGGTCTGACCCTTAGCAAGCATAGTGCTAGCCTT
GTCCTCACGAGGACCTGAGATCTGAGATACATAACCGAATACACCTGCAATGATAACAAT
GATAGCTACTACTGCAATGATAATTGCCTTCTTGTACTTCAAGAAGAAGGCCTCACGAAT
GTTTAGGCTCTCTGTTTCCTGAGCCTGTACGTTGTTGTTTGCCATTTTTATTTTGCTTTT
TTTATTATTCTATACTTTACTTTTTAGTTTCCGGTTTAGGAGCAATCTGCTCAATAGAAA
GTTAGCTTTCAAATTGTGGAATGCCGCTAAACTTCTGCAAATTTACTCAATTTTATTCAA
TTATTGAAATTTCTAGCCTATTTTTTTTGTTTTTTCCTCTTTTTCTGCTAACTTTGCACT
ATAAAAGCAGAAAAGAGACTATGATTTTAAAGAATATTTCCATTATTAACTTTAAAAATA
TAAAGAGCGCCAATCTGGAGTTATCGCCCAAAATCAATTGTCTGATAGGACATAATGGCA
TGGGAAAGACTAATTTCCTTGATGCCATTTATTATCTCTCTTTCTGTAGGAGTGCCTATA
ATTCTATCGATTCACAGATTATTACTCATGATGAGCCTTTCTTTATGCTGGAGGGAAATT
ATGATAATGATAAGGGGGAAATAGAGAATGTTTACTGTGGCATGAAACGGGGTACCAAGA
AGCATTTCAAGAGAAACAAGAAGGAGTATAAGCGTCTTTCGCAACATATTGGGCTTATCC
CTCTGATTCTGGTTTCTCCATCTGATGTTTCTCTGATAGAAGGAGGAAGTGAGGAGCGCA
GAAAACTGATGGATGTGGTCATCTCTCAGTATGATTACTCTTATATAGAGGCTTTGTCCA
ACTATAATAAGGCTTTGCAACAGAGAAATGCTTTGCTGAAAATGGAGGAGGAGCCTGATA
TTACGATACTGGAACTTTGGGAACAGCAGATGGCGAGTAATGGTGAATTGCTGTACCAGA
AACGGCAGGCTTTCGTTGACGAACTGGTTCCGCTGTTTCAGCAGATTTATCAGCAGATTT
CGGGTGATAAGGAGCAGGTCCGTCTTCACTATGTTTCTCATTGTCAGAGAGGTCCTTTGC
TGGATGTTATCCAGCGCGACCGGTTTAAGGATCGTGCTGTAGGGTATTCTCTGCATGGTG
TTCACCGTGATGATCTGGAGTTTTTGCTGGGTGATTATCCGATGAAGAGAGAGGGAAGCC
AGGGGCAGAACAAAACTTTCGTGATTGCCCTGAAACTGGCTCAATTTACTTTCCTGCAGC
GCACGAGTTCCAATACGCTTCCTTTGCTCCTCTTAGATGATATCTTCGATAAGTTGGATG
CTCAGCGGGTTGAGGCTATTGTGAAACTGGTTGCCGGGGACCATTTCGGACAGATTTTTA
TTACGGATACGAACCGTGATCATTTGGATAAGATTCTCCATAACATGCAGGGAGATCATA
CGATATTCTATGTAGAGAATGGGGAAATAATAAAGTAATTCAAGTTTCGCAAGTGGTTCA
AGTACGGGCTGAAGGCCCAAAAGCTCCAGAAGCAGCACGCCCTGAAAGGGCAGAAGCTCC
TAGCCCAGGGCATCGCCCTGGGTATAATGGCAATCAGCAAGGCGCCCTGTAAGGGCAAAA
GCTTTGTATATTGCCAGGTATTTGAAAGCTTTTGCCCTTACAGGGCGACAGGTTTTCGCC
CATAAACACCCAGGGCGATGCCCTGGGCTAGGAGCTTCTGCCCTTTCAGGGCGTGTGGGG
CTTACTTGCGAAACTTCAGTAAAGTAGTAAACTAAAGGTTTCCCTTAAAATTTTGAGAAT
ATGTTTAAAAGAAAAGTTAAGTCAATAGCAGAACTCTTGCCCGAATTTCTGAGAAAGGAA
GGCTTGGAAACTCCTTTACAGCAGAAACGCCTGATCATGAGTTGGGATTCTGTAGTAGGG
GAAAATATTGCTGCATATTGTGGTGAGAAGTTTATCAAGAACCAGACTCTCTATGTAAAG
ATAGAGAATGCTGCATTGAGGGCTGACCTCACGATGAGCCGTGCTACCCTTGTTCGCCGT
TTGAATGAACAGGTTGGTGCACAGGTTATTGCAGATATACGCTTTTATTAATATTCCCCG
CTCTATATGCTATATGATTTCGTCCATGCATATATCTGTAGGGGTAACAGGAAGGAGTCC
TTCCTCTGTTATCTTCTGGAAGTCGAAACAGATTCCTATTTTGTATGTATGTGGAATCTG
GGCAAGAAATCTGTCGTAATAGCCTTTTCCTCTTCCTAACCGGTTGCCTTTCATATCGAA
ACTCATACCTGGGATTACGGCAAGTTCTATCTCAGGATATTTCTCTTCCGGATAAATCTT
GCCTTTCGGTTCAAGTATATGATAGGCTCCTTCCTTCAGGTCTTGAACTCCGGTATATTC
TCTCAGTTCCATATTCGTATCGTCCAGCACAACGGGCAGTATTACCCGTTTTCCCCTGGA
AACAAGTTGGTCTATATAATGATGGGTGTCCACTTCATCAGGAAGCGAATAGTACATCAG
TATGGTTTGGGCATTCTGAAGATGCGGGTTGGAATCTAAACGTGATAATACAGAAAGCGA
CAGTTCCTCAAGTTGTCTTGAGGAATACTGTCGCTTTCTGTCTTTTATGATTTTTCTTAA
TTCTTTCTTGTCCATGCCTTAAGCATTTGCTATCATACAATTATTATGGTGTAAGGAAGA
ATAGTTGTAGGGCGTATTCGCCATAGCTATCTTTTCTTTCTTCGCTGCGCCTTTTTTGGC
AGGCTCTGGTTTCTTTGGAAATGCTGCATGGTTCTCAAATACATCCAGCGTCTTTTTGAT
GACTGGATCATCAAGATTGATGTATTGGGTCCATGCCTGCTCGTCCAACATATTGTAGAT
GATACGGCTGTCGATGACACGGTCTAATAGTTTGTGTGATTTCTTGATTAAAAGATTTCT
ACGTTTCAAACCATGTTTATCGGCATAGCTGACAAACTTTTCAACCATGTCCTGACTGTC
AAGATAATCGGCAAGTTCCATCATCTCCTTGAAGTTGTTCAACTTCGGACGGTTATCGTC
TGTATAAGTGAAGGCAAACTGCAAGATGAGACCACTCAGGCTAGCCTCCTTGAAATAGGA
TGTCATGCCGAGCGTATCTTCAGGAACAAAGATGTCTGGGGTGATACCACCTCCGCCATA
GACAATACGGCCGTTATCTGTATGATAAGCTGGTCCTGTATGCTTGATGCTATCCTGTGA
GAAGAACTCTCCGTGCTGATATCTGTCGAGCAAGTCTTGCTCATAATCCTTGTCATCGCC
CAGCGTATATGGCTTCTGGATGCATCTTCCTGAAGGAGTATAGTAACGCGCAATGGTCAG
ACGGATGAGGCTGTGGTCAGGGAATTCTATCTGTTGCTGAACCAGTCCCTTACCAAACGA
GCGTCGTCCGATGATGGTAGCACGGTCATTATCCTGCATGGCACCCGCAAAAATTTCTGC
AGATGATGCAGAACCTTCATTGATGAGAACTACCATCGGAATCTTCTGGTAGGCACCCTT
ACCGTCACTCATATAGTTATGTCTAGGCGATTTGCGTCCCTGTGTGTAAACGATGAGCTT
CTTGTCTGGCAAGAATTCGTTTGCCATGTTTACTGCAGCCGTCAGGTAACCACCTGAGTT
ATCACGAAGGTCAATACAGAGGTTGGTGAATCCCTGCTGTGAGAGTTTGGCCAGAGCAAT
CAGCATTTCCGGATAGGTGTTCTCGCCAAAGTTCTTGATACGGATATAGCCAGTCTTATC
GTTAAGCATGTAAGCTGCTGTAACACTCTTTGTCGGTATTTCACCTCGGGTTACGGTAAA
GGTCTGAACCTTCTTGCTTCCATATCGTATAACTCCGATTTTCACCTTGGTATCCTTTGG
ACCCTTCAGGCGATGCATTGCCTCCTGATTGGTTACAATCTTGCCAACAAAAGGTTTGCC
GTCTACGGCTACAATCTTGTCTCCTGCCAAAAGTCCGGCTTTCTCGGCAGGACCATTCTG
TATCACATTCTGTACATGAATCGTATCTTGGCGGATGACAAACTCTATGCCTACACCCGA
GAAAGATCCTTTCAGATCGTCGGTGGCCTGAGCTGCGTCTTTAGCACTGATATATACGGA
ATGTGGATCCAGTTCTGCTAAAATCTGTGGAATTGCCTTATCTACCAGCGAGTCGATGTT
CACGGCATCTACATATTGGTCATCAATAAGATGGAGCAGGTTGTTCAGACGGTTGCTTCC
ACTATTGATAACGTTGAGGCGATTTCCAGAGAAATGGTTGGAAAAGAATGTTCCGATGAT
AATACCTATCACAACACAGAATGCCATGATGAATGGCATAAAGCGGTTGGTCTTATTCTT
ACTCATGTTCATAACAATTCTCTTTTTACTAACGTTTTATCTATCTTATCTCTAATCTTC
TACAGAAGATGTCTTTTCATCAGGATTGAGGTATTCTACCTTGATTCCTGCCCGTTGCAT
CAGTTTGATACCATCGTCCAGACGGTATTTCTCTGCATATACAACACGCTTGATGCCCGA
CTGTATGATCAGTTTGGCACATTCTATACATGGAGAGGCGGTGACGTAAAGCGTACTTCC
CTCACTGTTATTGCTGCTGCGAGCCAGTTTCGTAATAGCATTAGCCTCCGCATGGAGAAC
GTATGGCTTGGTTACGTTGTTATCCTCACAGACATTTTCAAATCCGCTCGGTGTACCGTT
GTAGCCATCACTGATAATCATTTTATCTTTTACAACCAGTGCACCTACCTGTCGGCGTTT
GCAATAGCTGTTTTCAGCCCATATACGTGCCATTCGCAAATAGCGAAGGTCGAGCTTGGT
TTGTTTGGAAAGTTCGTTTGCCATCCTCTTATCCTTTATGTTGTACCTTGATTTCGTTAC
GTTCCAGCAGTGCATCGATGGTTGGCTCTTGTCCACGGAACCGTTTGTAGAGAACCATAG
GATGCTCTGTTCCACCCTTAGAGAGTACGTTGTCACGGAAACTTTGAGCAGTCTTCTGGT
CGAAGATTCCATTCTTCTTGAATACACTGAAAGCATCAGCATCCAATACTTCTGCCCATT
TGTAGCTATAATATCCTGCGGCATAACCTCCTGCCATGATGTGGGAGAACTGTACGGTCA
TACAGGTTTCCTGCAACTGTGGCAATATCATCGCCTTTTTCCAGGCTTCCTTTTCATAAG
GCATGATGTCGGCAGTAAATTCTTTCTCTTGGGTGTAGTATGCCATGTCAAGCAATCCGA
AACTTACCTGGCGCAAGCAAGCGTAGGCTGCCATGAAGTTGCGACTCTTCATGATGCGCT
CTATGAGTTCATCTGGCAATGGTTCACCTGTCTGATAGTGGAAGGCAAATGTACGGAGAA
AATCTTTCTCTATTGCATAATTCTCCATAAACTGTGATGGCAATTCTACGAAGTCCCACC
ATACGTTGGTTCCCGAAAGACTCTCGAAGCGGGTATTGGCAAACATGCCGTGCAGACTGT
GACCAAACTCATGGAGGAAGGTTTCTACTTCTCCTAATGTCAAGAGAGCAGGCTTTTCCT
CTGTTGGCTTGGTAAAGTTCATTACCACACTTACGTGAGGACGTATGTTTTTGCCCTTAT
GGTCTATCCACTGTCCCTGGAACTCTGTCATCCAGGCACCTCCTTGCTTGCCCTTGCGAG
GGAAGAAGTCGGCATAGAATACAGCCAGATAGCTTCCGTCTTTATCAAATACCTCGTATG
CCTTGACGTCTGGGTGGTATACCGGTATCTCTTTGTTCTCCTTAAAGGTGATGCCATACA
GCTTGTTGGCGAGGCCGAACACACCGTCTATCACTTTGTCCAGCTGGAAATAAGGGCGAA
GCATTTCTGCATCGAGATTATATTTCTCCATCTGGAGTTTATGAGAATAGAAGCCGAAAT
CCCATGGTTTCATTTCGAAATCTTTACCCTCCAGCTTCTTGGCAAGGGCTTCCACTTCTT
TCGCTTCCTTTTCTGCCGTTGGCTTATAAGCCTCTATCAGGTCGTTGAGAAGTTTATATA
CATTTTCTGTATTGCTTGCCATACGATGGCGAAGAACATAGTCGGCATAGGTTTCGAAAC
CGAGTAACTGGGCGAGTTCTCTGCGCAGGTTTACCAGTCGTTTGCAGATTTCCAGGTTGT
TCTGCTCGTTATCATGGGTACATACCGTATTGCGTGCCATATACATCTGTTTGCGGAGCT
CACGCTGGGTAGAGTAGGTCATAAATGGAGAATAACTTGGATAATCGAGTGTAAAGATCC
AGCCTTCTTTTTCCTGCTCTTTGGCGGTATGCGCAGCGGCAGCTTTTGCTGTTTCTGGAA
GTCCGTCGAGCTGAGCTTCGTCAGTGATATGGAGTGTAAAAGCCTTGTTTTCTTTTAAGA
GATTCTGTGAGAACTGCAGAGTGAGCATACTGGCTTCTTCTGTAAGTTTGCGAAGTTTCT
CTTTACCTTCTTCATCTAAGAGTGCACCGCTGCGTACGAATCCGTCATAGCTGGTGTCCA
GAAGCATTTTCTCTTCAGGAGTTAGTTCTCTGTTGGGATGATCGTGAACGAACTTGATGC
GCTCGAAGAGTTTCTTGTTCAGCGTGATGTCATTTGCGTGCTTGGTGAGAATCGGACTCA
TCTTCTGCGCAATCTCTTCCATCTCATCGCAGGTTTCAGCACTCATCATGCAAGAGAAAA
CGTTAGATACACGGCTCAAGAGGTCGTAATAGTGTTCGCCCTTATCGGGATCAACTCTTG
CAATGGTATTCTCAAAGGTTGGTTCTGCCGGATCGTTTACAATCTTGTCTGTAGCCTCGT
CATCACGGCGGATTCCCTCCATGAATGCTGGCTCATAATCTTCGAGACGGATTCGTTCGA
ATGGTACTGTATCGTGCGGTGTATTGTAAGGCACGAAGAATGGGTTGGTTCTATTCTGTA
TTGTATTGTCTTGCATATTGTTACTTTTTAGCTGCAAAGTTAGCAAAAAAATGCCTTATT
GCCTTGATAATAAACGTTTTTAACTTATATTTATCGGTCGTTATACTTTCTTTAGCGTTT
GATGAGATTTTCCAGTGCAGGGATATAGATTCTGCCTCGTTCTAGCTGGATAAGTCCTTC
TGATTGTAGTTCGTTGAGGGCTTTGGATACATAGATGCGCTTTACATTCATCTCTTCTGC
TAAACGGGTCATCTTGATATGAAAGATTTTCTCGCCTGCCGGGCGGACGCTGTGGCTCTC
GAAGAAACGGATCAGGCGCTCACTCAGTGTCTTGGCAGGAACTCTGAACAGTCTGCGGTT
GTTCTTCTGGGATTGGGTGCAGACCAAGTTCAGAAGATTGATGCGGAATATTTCATATTC
ATCGGATAACTTCATGATTTCTTGCTTGCTGACTGACATGATGCTGCAGTTGTTCTTTGC
CACATAAGTGTGGGTGAAGCGCTGGGTAAGACCGAAAAGTCGTTCCAGCTGGAATGATTC
CGGTGCCGAAATGTCTTCTTCTACCTGATAGCCGTAGTCATCTGCCTGGGTTATCACCTT
AATATCTCCACTGATTAAATAATATAGACGTGTACAACTGGTGCCTTCTTCAACTATAGT
TTCACCCGCTTCCAGTTTTTGAAAGTCAAAACGGGTTTTACCTGCTACATTTTGGAAGTC
ATAGCGAGTCATTCCCAAGAATAATGGGAGTGATAATAAACTGTCGTATAGTCTATTGGT
TGACATGTAAGTTTATTTATTTAATATCTTGTTTTTGAGAGATGGTGAATACCATATCTT
GTTTTGTCCTTTCTCGTCAGCATAGATGAGATATGCACAGAGGTCCGGATGCTTTTTCAG
AATCTGTTTTGCGCCCTCCATTCCCATTACCATAAACGAGGTAGCATAGGCATCGGCTGT
AGCACAGTTCTTGGCTAAAACCGTTGCTGATAAGATGTTATGCTGTACAGGATAGCCTGT
CTTGGGGTCTATGGTATGTGCATACTTCTTGCCGTTTTTATAATAGAAGTTTCTGTAGTT
ACCACTCGTAGCCATGGCGATGTCGGTAATATCAAGTACATCCTGAATTTCCTGACTCGT
ATTGGTAGAATCGTCAGTTGGCTTGTTGATACCAATATGCCAAGGCACTTGTTTCTCGCT
AACACCGTTTACTACAATTTCTCCACCAATCTCAACCATAAAGTTGCTGATACCTTTCTT
TTTCAGGAATCTGGCAACAATGTCGCTGCCATATCCTTTGGCGATAGCAGAACAGTCAAG
CATAATCTTAGGATTTTGCTTGATGATGCGTCCCTTTTCCAGGGCTACTTTCTCATAACC
AACCAGCGTTTTGATACTGTCTATCTTGGATTTCGTAGGAGGTACCCCCTGCTTGAATCC
AAAGCCCCAGAGGTTTACCATTGGGGCAACCGTGATATCAAAGGCTCCATTGGTTTCTTT
TGAGATGCTTTCTGCCATGCGGAATACTTCGGTAAACATTTCGTCTACCTCAATATCTTT
ACCTTGGTTTACCTGTGTGATGACAGAGGTCTTATTGAAAGGAGACAAGGATTGGTCTAC
CTTCTTGAGTTCTGTTTCTATCTCTTGCTGGTAGTTGGTATCACTCTGATAGGTAATGTG
ATAGATGGTGCCAAAGATAAAGCCGGTATCTTTCTGATAGGGCGTATTATGCTGCTGACG
TATGATAACGATGGTACCAATGATAAGTATCAACAGAAATGGAATTTGCCAGATAAGTTT
CTTTTTTTTCATTCTTTACACATTATGAAGTCTTTAAATCTCTAGGGTTACATTGAATGT
TCCGCCAAGGCGTGAACCTCCCTGCTTACCGTAGCCTGGCACATACCAGGTGTTGCCTAA
TTCTCCATTGTTCTTGAAGAGGCGGCGTTTGTATCTGAAACTCCAACCCATACGGACGGG
ACCCCAGATTTTGGCATCAATACCTATTACGCCTTCCAGCCAATGATAGTTGCAGGAAAT
GCCATTGCCTCCATAGGGCGTTTCGCCGCCCCATACTGGGTCTGTAACGGGTGGGGCGCT
CAGGTCATATTCATAATAGGTGCAGGCATAACGGAAACCGCCAAACAGACGGTAGTCGTC
GTGTTTGTTCTTCAGAAGATTCCAGTCTACACCTAATCTGAAATAGGGAGCGCTGGTCTT
GTAGGTGATTTGGGTTGCCTCATCGCTGGCATCTGCCTTTCCATAACCCAATTCGAAAAC
AGGATAATACTTGTCTTTCAGATTGATACGGAGAGATGCTTCGTACTGCCCATAGTCGCT
AACCATCAACTGTACGGGACCTATCAGGTCAACTCCCACAGCCATACCTCTAAAAAAAGG
TATGGTATCAGGCTGCTGCTCTATGATCTTCTTCTTGCTTTGGGCCTGACAGGGGAGAAC
AGAAAATAGGGATAGCATACTAGTTGCGGCTGCCAAAATATATGTAGAAATGTGCTTTGG
ATGCATCATAATTTACCTCTTTTTGATTGATGACTATTGAGTCAATATAATTGTGAGTAG
TCTTAACATCGGTTATCGTATGGAAGAACGATGGACTGCAGTCTACCGACTCAAAATGAG
AGCGGTTTACCTTTGATACAGTCACGGTGTCCTTGAATACTTGCTTCGATAGGGTATGTA
TCTCGAAAAACAATACGTCTTCATCCAGGCTGTAACTCATAGGCAGACTGAAACTGTCTA
CGTTTACATCCTTATTGATCAGCACACTATCTGTTCCTTCTATCTTTTTCGTAGAAACCG
TTAGCGTGTCTTTTAGCGTTTTATTGTCGCCCATCAACTTGTATTTGGTATATACAGTAT
TGTTGAGTGGGCAGTCGAGAGATGTACATCCCATCATGGCTAGAACCATGAAAACGACGA
AAGGTATTATTTTCCGCATCTTATTTCTTTTTCTATTTGATAATCGTTACGGTTTGGGTT
CTGGCGGCTGATAAGGTCGCCCAGGAATCCGGCAAGGAACAGCTGGCTACCCAAAACCAT
CGCTACAAGAGCAATGAAGAAGTAAGGTGAATCGGTAATGAGATGTCCGTAGATGCCGTT
GTGCAGGTCGATGGTCTTGTCTATACCTAAGCCGATGAGCGATAGGAAGGCTATGAAGAA
TACGACGCTACCCAGGAAGCCGAATACGTGCATTGGCTTTTTGCCAAAATTGCTCAGGAA
CCAGAGAGTCATCAGGTCAAGATAACCATTTACAAAGCGGTTCCATCCCATAAACTTTGA
TTTGCCGAACTTTCTTGCCTGATGATGAACAGGCTTTTCGCCTATCTTGGCAAAACCTGC
ATTCTTGGCTAGATATGGGATGTAACGGTGCATCTCACCATATACCTCGATATTCTTAAC
TACGTCGAGGCGATAAGCCTTCAGACCGCAGTTGAAGTCGTGCAGATTGTGTATGCCGCT
TACTTTGCGTGCAGTAGCATTGAAGAGTTTGGTAGGGATGGTCTTGCTCAGAGGATCTCC
TTCTTTACGGTTCTGCTTGTAACCTGACACGAGGTCGTATCCCTCTTTCATAATCATCTG
GTAGAGTCCCGGAATCTCGTCTGGAGAATCCTGTAGATCGGCATCCATGGTGATGACAAC
ATCGCCCTGTGCTTCTTTGAAACCACAGAAGAGTGCTGGGCTCTTTCCATAGTTTCTGCG
GAATTTGATACCCTTCACTTGCTCGTTCTTCTCAGCAAGTTCTTCTATGACGTTCCATGA
ACGGTCGGTAGAACCGTCGTTCACAAAGATGACTTCATAAGTAAAATCGTTTGAGTCCAT
TACTCGCTTTATCCAGGCGAAGAGCTCTGGTAACGACTCTTCCTCATTGAAAAGAGGAAT
TATTACTGAAATATCCATTATCTTGTATTTATCTGTTTGTTTCTTATTTATTGTTATTTT
GTATGCTGTTGTTTATCCTTCTTTGCCATTACAGCAGCAATAATCGGGCTGAGTACAGCA
CCTGCTACCAGGTCGGTAATCATAAACATCGAAGCCCAGGCTATCGGTTTCATCATACTG
ACAGCATCAAGAAGGGCTTTAGATTCCCCTGCAGTTAACTGATACGCTTGTGCTACAATC
TGATAGTTGGTTTGCAGTTGGTTCATGAATAGACCCGTATCCATAAAACGGAACCAAAGA
TATTGCACAAGGGTAAGCAGAAGGGTTGCATTGAAGAATGTCTGGATGCAATAGTAGAAT
GCATGACGGAAAGAGATATGTCCGTCTCTTGCATAGTCACGGAATGCCTTCAGTCGCTTG
GCCACAACAAATGGGGTTGCTATGATGAGAATGTTGGAAATGAATCCCAGCATCTGGTAT
TGCGGGTCTACTGCCAGCATGGTACATACGAAACTGACAATCCAGACAGCTcCGAGGATG
GCACCATCTTGCCGGGCGAATGCTTTGGTTTGTCTTATCTTGCCTGTGTCGATGATAATC
GTTTTAACCTTATGCATTTGCTGGCTTGTTTTCTTTTCTTCCTGATTCTCGTTATTTTCT
GTATTCATTGTTTTTATTGTATTTCTACGGATGTAACATATCAATTTGCAAAAATACAAC
tTTTTTATTATATAAGGTGTAAAGGGTGGAAATATTTATATATAATTAAAGATAAATCCT
CGTGAAATAGAGGTTTCACCTGTCATGTTATGAAATATAGAAGTAAAATGTATGTAAATA
AAAAAAAGGAACCTTCCAAAAGAAGATTCCTTTTTGAGCCTCTTGTCGGATTCGAACCAA
CGACCCCGAGATTACAAATCACGTGCTCTGGCCAACTGAGCTAAAGAGGCGGGTGGACAA
GCGATTCATATCGCACCGCTACAACCAAGTACCCTTGCTATGTTCCCATCCTGGGGGATT
CCGAGGGAGCTGGTCGTATGAGACTTGTCCGTCTCAATTTTTAAGCGGGTGCAAAGGTAC
GGTTTTTCTTTGAACCTGCCAAATGTTTTGCCGAAAAACTTCAGTTGTTTAACGTTTGTT
TGCTAAAAATCAACTACCGTAATGCCTGATCCGCCAAATTGTACGTGTTCATCTGCATAA
TGGGTCACATTAGGCACACTACTCAGATATTGGCGAATGAGCTGTCTTAGGATGCCATTT
CCCTTTCCGTGAAGGATTCTGACTCTTGGCATTCCTACCAGGATAGCATCATCGATGAAG
TATTGTACCGCATTAAGTGCTTCATCGCCTCGCATTCCGCGAACGTCCAGATCCTGGTGA
AAGTTGGATTTATGTGAGTCAATGGTCTTTCTGGTTTCCTTACTGATACCGTATGAAGCC
AGATTTTCCTTGCGCTCTTCTGTCTTGTCTGCATTTTCAACAGGAGTTGTGGCATGCTCC
AGACGGTTCAGGCGCATCTTGGTTCTCATTCCTCCAAATACGGCAGTTGCTGTATCTCCA
GTAATGTTTTCTACCTTTCCGATTGTAGTCAGTCCCTTGATGCGCACCGTATCGCCAATC
TGAATATCACGTTTACTATCTGCTTGAGTCTTGTTCTGTGCATTCCTCAGTGCTGCTGCA
GCCTTTTCCTGATTCTCTTTCTTTTCTGCCTGGCGCTTGGCATGGCGCTCTTTGCGTTGT
TGAATCTGGGCTATCTTGCGGGCAATTTTGTCATCGGTCTCCTTGGTATCAATTTCCTGA
ACCTCTTGCTTGAAGGCATCAAGTTCCTGACGGATACGGCGGGTTTCTTCTTTTTCAGCC
TGGCTTTCTTTGATTTCCCGGATGGCGTTTTCGATTCTCTTGTTACTTTCTTTCAGAAGT
TCTGCGGCTTCTTCTTTTGCCTTTTTGAGAATTGCCTTTCTGCTTCGCTCAATATCCTCT
ATGTCGTTTTCGTACTTGGAGATTGTTTTCTCCATGTCTTTTTCACGCTGGTGGATATTC
TGGCGTTTGTTTTCCCAATATCGCTTGTCACGAACTATATCCTGAAGATACTTGTCGCTT
TGAATGTATTCAGAACCAACGATATCTGATGCTTCCTTGATTACTTCTTCGGGTAATCCT
ATCTTTCTTGCAATTTCGATAGCGAAAGAAGAACCTGGTCTGCCTATAGCTAATTGGAAG
AGGGCTTTCATCTCATGGCGGTCGTAGAGCATGGCGCCGTTAACCACTCCATCATGGCTG
TCGGCAAAATGCTTCAGGTTCTGATAGTGGGTGGTAATCACACCATAAGCTTTTTGCTTG
CAGAACTTGTCGAGTACAGCTTCGGCGATAGCACCACCTATGCCTGGCTCTGTACCTGTA
CCAAACTCATCTATCAGAATGATGGTCTCGCCATTGGCTGCCTTCATCATATTCTTCATG
TTCAGAAGATGAGATGAGTAGGTACTCAAGTCGTTCTCTAAACTCTGTTCGTCACCGATA
TCAATCATGATGTTTTGGAAAACACCTGTCTTTGAACGCTCACTTACAGGAATGCTCAAA
CCGCATTGCAGCATATACTGTAATAATCCGACGGTTTTCAGACAGACAGATTTGCCGCCT
GCATTTGGACCGGAGATGATAAGAATGCGTTTGTCCTGTGTAAGCATGATATCCAACGGA
ACTACTTTCTCGTTTTTTTTCTGTAGAGATAGCTGCAATAATGGGTGTATCGCACGGGTC
CAGTCTATGTGTGGGTGGTCTTCTACCTCGGGTTCTATGGCTTTGAAGATATCAGCCAGT
TTTTGCTTGGCTTGTATCAGGTCAATGATGGCAAGGAAACGGTAACTGTCCAGAATTTCC
TTGGAGTATGGGCGTACCTTGTTGGTAAAGTCGGTGAGGATGCGAATGATTTCCTTTCTC
TCTTCACCCTCCAGTTCACGTACACGGTTGTTCGCCTCTACCACCTCGGTAGGTTCTATA
AAGACTGTTTTACCTGTGGCACTCTCATCGTGTACGATACCTTTGATTTTGCGCTTCAGA
GTAGGGATGACGGGAATAACCAGTCTGCCGTCACGCAGGGTAGGGGTAACATCTTTTTCT
ACGATGCCTTCACTTTGTGCCGAGCGCAATATACTATATAAGGTACGTGAGATGCTGCCC
TCTGTCTTTGCCAGTTCTCTGCGAATCTGAAGAAGTTCAGGGGTTGCATTATCTCTTATC
TTGCCGAATTTGTCAAGTATCTGGTCGATGCGCTGaATCAGTTGTGGAAAAGTAACTACA
TCTTGCGAAAGGCGATGTAGGGCTGGGTAGGGATACTTTTTTTCTCTTTTCCATCCGTCT
TCCGGCTCGTCATCGTCATCGCTGTGATTCAGTATCTTTACCATATCGGCTATGGTAGAT
AGTGAACGTCGTAAGTCAAACAGCTCGTCCTCCTCCAGGTGACTGTTTTCTACACGGATA
CGGAGGATGCTCTCCCTTACATCATAGAAATATTGTAGGGGAAAGTCTTCTACTTCCTCC
ATCAGTCTGCGGAACTCACGCACCTGCATGAGCCATTCGTTAACTTGTTCTGCATCGCTG
CTGAATGCCATcTTGTCTACCTGTTCCTTTCCGAGTGGAGAGAGGCATCTTTCGCGCAGC
ATCTTGCGGATTTCATAGAATCCTATCTTATTTTCAAAATTATCTGGATATATCATGGGT
GCAAAGGTAGTGCAAATCGAAGACAATACAAAATaAAAAAGCAttTTTTTTATTTTTATT
GTGGAGATTCGGTCTGTCTTATTAGAAAGTAGTGTATTTTCCTCTACCAAATGTTTGAAC
TGTTAAGCGTATTCTTGGCATTTCCGGGTGTAAGTTTCTGCTTAATTACGGCAAGATATT
CCGTCCATTTTGCATCTGTTCTTCTGTTCCAGACGTCGCCTAAGAATGCAGCTCCGCCAA
AGTTCCATGCTCTCAATTGTGGAATATATTCAGGGGTGACACCTCCCAATGCAACTACTC
GCTCATTGATGATTCCATTGATGCCTGCTTCCTCTAAGTCTTTGTTAGAGAAGGAATGCT
TGTAGCCCTTCTTTGAAATGCTGTCAAAGATTGGACTGAGGAAAACATAATGGCAGGCAG
GTTTGAGAATCGCGCTCTTTTCGTCTTTGTTCTTGGATGATATAGTCTGGAGAGCTTGTT
CTACTTCCTTAAAACTATGGCAGGATTGTGAGATGCTTCCTTGAAAGCCTTCTGGAATCT
CGTGGTTTCTTCTGTTAAGATGAATACCATGAAGATGAAATTCCTGGCAAAGTTCGAAGT
GATCGTGTACTACGATCTTTTTATGCCATTTCTTGTCGATTTCCTGTATCAGTCGCTTAC
ACTCCTCTATATTTGATTCTGGTTTGCGCAGATGTAGCAGGTCTATACCAGCTTTAAAGA
GTTGGTTGATATAGTTTGATTCATTCTCTATAAAATCGGGCAGAGTGATTACTATCCATT
TCATATTCGTTGTGATTTTATTTGTTTATATAAAGGCGTTGGCTGTTATTTGATAAACAG
TGCCTTGGGTTCATAGAAATGATTCACCGGACCATGACCTTTTCCTATCTGTACATCTTT
TCCTGCCAGAATTGCGCCTGAAAGATAGGTCTTTGCCATGGCGATAGCTGTATTCATGTC
CATTTCTCTTGCCAGATAAGAAGTGATGGCTGAGGATAGGGTACAACCTGTACCGTGGGT
ATTGCGTGTGTTTACGCTAAGGCCTCGATAACTGGTAATAGGTTTTCCGTCTTCGAAGAG
GTAATCAATCTTTTCTGCTCCCTGGAAATGGCCGCCTTTGATGAGTACATATTTACAGCC
TAACTTACTGATGGCTAAAGCTGCGTTCTGGATGTCTTCCTTATTCTGTATCTTCATTCC
TGCCAGTATCTCTGCTTCCGGGATGTTAGGTGTTAGCAGGGTAGCTAGTGGTAATAACTC
TTGTATGAAAATGCTGAGAGCGTCCTCCTGCATGAGTCTGCAACCACTGGTGGAAACCAT
CACAGGGTCAATGATGAGGTGCTGGTATTTCCCTTGGTATCTTTTCAGGGCTTCAGCAAT
AGCCTGGATAGTGGTACGGTCGTTAACCATACCTACTTTGATGGCATCAGGGTGGATGTC
GTCCATCACTGCTTCTATCTGGCCCTTTACAATTTCGGGGTTGATGTCTTGGATGGCATA
AACTCCCAGGGTGTTCTGTACGGTAATAGCTGTAATGGCCGATGCGGCATATACGCCTAG
TGCTGACATTGTCTTGATGTCAGCTTGTACGCCGGCTCCTCCGCAACTGTCTGAGCCAGC
TATTGTCATTGCTGTATAATATTTCATAATTCCTATTAACTTCTTGCTTTTCCTCTAAAA
CTGTTTCTTACCAGGGCTGATTCACAGGTCTCACAGAGATGTTCTGTGGCTTGATGGTGC
TTGAAACCTTCTATCATGGCTTGGGCACGGGGTGAAGCCAGAATTTCTTCCAGCGATTGT
TCAAGCAGGTTCCCAAGTGCTACATCTCCGTTGTGGTCCAAACAGCAGGGTACCAATGTT
CCGTCTGCCAATACGCCTATCTGTTTGAGTAGGGCTTTACAGAAAACTTCTCTTTTTTCT
TCTCTGATACCTGATTTCTGATTTCCTTTTATCATTTCCTTTTCTTCGATATGGTTATCA
AAGTTGGGCCATTCGAATTTTCTGTCAAACTCCAGATAGAGATTATTGGCAAGTCTGTAA
CCGTCAGGTCGTTCTTTCCAGGGTTTGGGAACAAATTTTTCGATGTGCCCCATTACTTCC
TCATTTTCCAGGTCTTTTCCTCCTTGGTTCCAAAGTCTGAGAACTATGCAGGTTCCTTTC
TCTGCTGCTTGGGTTGAAAAAGTCATCACCTCGTTCATGTAACTGGCAAGCTCTCCCTTG
GCATTACTCTCGTGTGAGTGGAGCGAAAGCTGTATTTTGTGGGGAAGTGTGTCAAGGAGA
TCCATAGCTTTGGGTAGCAGAGTGCCGTTGGATGTAAGTACGGTTTTGAAACCTTTCTCT
CTTGCCATATTGATAAACTCGGGTAGAAGAGGGTGTAGTAGGGGTTCGCCCATAATGTGG
AAATATAGGAAACAGACCTTCCCGCGTATCTTGTCGGTGAGCAGGTCGAATTCCTCAGCA
CTCAACTGTCTTTTCTTCCTTGTATGTTTTGGACAGAAGTGGCAGTTGAGATTACATGTA
TTGGTGATTTCTATGTAACAGCGATCTATCATTGTCTTGTCTTTTCTTGCATATAGCTTA
CTTTTTAGCAAAGTTACATGTTTTCTTTGATATGACCAAATAATATAGCATAATTTTGCA
TTTGAAGTCTTCTTGTCATGGATAGTGAATGAATATGAAGGAAATATACAAATACGGAAA
TAAAAAAAGCCTTCTGAAATTTCTTTCAGAAGGCTTTTGCGGAGAGAGAGGGATTCGAAC
CCCCGGTACCTCTCGGTACGACGGTTTTCAAGACCGTTGTAATCGACCACTCTACCATCT
CTCCATTGTTTTAGTCTGGATGACTATAGCTTGGTTTTCTTAAGCGGTTGCAAAGGTACT
ACTAATTTCTGGTTCCACCAAATTTTTTGCCAACTTTTTTTCATTTTTCTTCAAAAAAAT
GCGTTTTGGGGGCTAATAAGTGGCAAAATCGGCAAAAAATAGAGAGGTAAGGCTGAAAAA
GACAATAAAAAAGGGCTACCGCCGTAGCCCCAACCTTGATAACCTTAAATCTAATACTAT
GAAAAACACACTGCAAAAATACAAAATATATCTATTCGTTATGTCAAAAGAATAGAAAAT
CTGTATTTTGAAAGGGCGATTTAATATTTTTTAAACCTTAGAGGTAACCTTTCTGCTTAA
ACTCTTCCATCAGTGGCAAGGCTAAAATCTTGGCATCAGGATGTGGTGCACCGGTAGTAC
CTAATGCGCGAAGGTCGAAGAAATGTTTCCAGTCACTCACGAAAGCGGTATGAACCAGTT
CTGTGTTGCAGTCCAATGGTAGGATGGCTCGTGCTTCCTGTGGTTTGCAACCTGCCTCTA
TCAGTTTCATGTAGGCATATTCGGCAGCCTGATTGGCGAATATCCAAGTTGTGAGTTTAC
TCCATTCTGCAGTTCTTCCTTCTGCAATGTCAGCACACATATCTTCTATTCGGTAGTCGC
TGGGATCTTGTGAACCATCGAAGCCTTCTGCTTCTACCCATGTAGGCAGGTTGATGGTAA
TCTCGTTATCAAACTTATTCTTCGAATAGTTGCAGTATCGGGTACTCTGCTCTGCCATAG
AGTTGGCACGATGACGGTTATATTCTCGGGTTATGGAAATCTGAGTAGTAAAATGAACGG
TAATACGGAGTTCGTGCTTACCTTCTTCATAGTTGCTGAGGTACTTCAGGTTGTCCATCG
CCTTGTTTTCTGCCAATACTCGGAGATTGGTTGTAATATAGTCTTTGCCGTCTAAAGTTT
TCAGACGTGAGAACTTGTTGTGGGTATAAAGCGGCAACTCTCCATGTTTGCATACCAGAT
ACACGGTTCCATGTTCCAGCATGGCAAAGTGTTCACTCTGCACCATCCGATCCACGAAAG
GTTTGGCAGAATTCACAGTGGTATTATTCTCACTTTTATAGCATACTCTTCCTGCTCGTT
CTATCTGCTGGTAGATACCGAGTTCACCTGGTTTCTGTAACCAGATTTCATACGATGGTC
TTTGTATTTTCATTTCTTTTTGTTTTTTATTCTGTCTGCAAAGGTACATTATTTTGTGCA
TATGGCAAAATAAATCATGGCTTTTTTCGTCTTATATATAATTAAGGTGTAATAATTAGT
AAATATGGAGATAAAACCAATAGCATATTTTCGTTCTCCCTTCAGTAGCAAGTTTGGCAT
ACCCAAACAGGCTGGATTGGTAGCTGAACTGGAAGGACAGATTGTTTTTGAACCCGAATT
TCGTAACCCTGATGCGCTGCGTGGCATGGAGGGCTTTGATTATCTTTGGCTGATTTGGGA
ATTTTCTGCCAATAGGCACAAAGCGCACAGTCCGGTTGTTCGTCCTCCTGTGTTGGGAGG
CAATGAGAAAGTGGGTGTCTTTGCCACTCGAAGTCCTTTCCGTCCCAATAATATAGGTCT
TTCATCGGTAAAAATTTCTCATATCGAATGGGAGACTCCTCATGGTCCTGTCATTCATGT
TAAGGGAGCTGATCTTATGGACAAGACACCGATATTTGACATCAAGCCGTATGTGGTGTA
TGCTGATTCTCATCCTGGGGCAAGGAGCGGTTTTGTTGATGACCGCAAATGGCAGAAACT
TGATGTAGAGATTTCTGAAGATGTAGACAGGCATCTGCGTCTGCAGGGATTGAATGCAGA
AAAGATTGAAATATTGAAAGAGGTACTTGCCCAAGATCCCCGTCCGCATTACCAGAAAGA
CCCTCATAAGGTCTATGGAATGCCATATGAGGGTCTTGATATTCATTTCACGGTTTGCGA
TCATACGCTTACTGTTGTCAAGTAGATTTCTTGAATGTTGAGTAGAAAATTTACTTTGCG
AAACTTTCAAAACGTACGTTTTCCAACAGAATTTTGCAGACAGCATCGATATTCTTGGCT
TCCTTGGTGTAGAAGATATTGGAGTTCTTGATGGTGATATCGTGTACCATACCTTCTGCA
CCATGTGCTTCAATACCTGTTTCGCAACCTCGTACGTAGATGTTGCTCATGTGGATATCC
TGAAAGTTTGGCAGGAATTCCTGCTTTACGGGAGTTGTCTGCTTCTGGGCACCTACATGG
TTGTCAAAATAAGTGGTCTCAAAGGTGATGGCTGCATCCTTGATATCGGTCATGTAGATA
TGGTCGATATAGATGTTCTCTGATGTTCCACCTCTCTTCACTGCACTTTTAAAGCGTAAA
CCGGTATCTGTTCCCTGGAAAGTATTGTTGCGAACAACAATATTCTTCATGCCGCCAGAG
AACTCGCTGCCGATAACAAAACCTCCATGGGCATGGTATACGGTGTTGTCCTGGATATTG
ATGTTTTCACAAGGACCTGCTGCCACACCTGCTGCGCCTGCGCCACCCTTCATGCAGATA
CCATCATCACCAGCATCTATCACATTGTTTACGATGAGTACATCCTTACAGCTGGAGATA
TCAATCGCATCACCGTTCTGGGCATTCCAAGGACATTTTACGGTGATTCCGTCGATAATC
ACATTCTTGCATCGGGTAGGGATGATATGGAATTTAGGACTATTCAGAAGTGTAACTCCC
TGTACGAGCACATTCTCGCAACTGGTGAATCTGATCATGTGTGTTCGGTTTTTCTCCTGT
TCGTCCATATTCTCAGCCACATTAGGTTTGTGCTTCAGGTTGAAAGGATACCAGATGTCA
CCCTTCTCATTTAGTGTTCCGCCCATAGTCTGGAATTCTTTCCATTCTACGTCACTAACC
TTACTGCGCTTTACCGGTCTCCACCATTCTCCGTTTCCGTCAATGGTGCCCTCGCCTGTG
ATAGAAATATTTTTTCTCTTGCTGGCATTGATGGCTGGAGTAGCACGGCTTTCTTTCTTT
CCTGTGGTCTTGTCTATCTTGAAATGATCATTCTTGTCTTCAGAAAGAACGATGATGGCA
TTCTTTTCCAGATGCAGGTCAATATTGTCCTTCAGTGAGATGAGACCGGTGAGGTAGATA
CCTGCAGGCACATTAAGATGACCGCCGCCCATCTTGTTCAGTTTGCTGATGGCTTTGGCA
AATGCCTGGGTATTCATGGTGAGTCCGTCACCATTACCGCCATATTCCAAGATACTGACA
TGATTGGCTGGGATGCTAGGCAATGTAGGTTGCTGCATCTGAACTGGTAAGTTCTGATAA
TACTTACTGTAATCTTTGGCATTGGCTGTCACAAATGAGAAACAGATCAATAAAGCTATT
AAAATCTTCTTCATAAGCTTTTTAAGTTTAGTTTGTTTAATAAATTCTATACTTTGTCTT
GTTTGTAATATCTGTTACCTTAAGGTGTGGATATAAAAAAAGACGGCCCTAACCACAGTT
AGTAACCGCCTTTTATGAAAGGAGGAGTGGTACCACCAGGAATCGAACCGGGGACACAAG
GATTTTCAGTCCTTTGCTCTACCAACTGAGCTATGGCACCATCTTGCTTTTTGCGGTTGC
AAAGGTACAATAAATATTTTAATTGAGCAAGAGAAAACGAAATATTTTCTCTTGCTTAAT
GTTTATTAACTaAATATCCCCTTGCTTGAAATTAATCTTTCAGCGGATTCCAACCTTGTG
CTTTCAGTTCAAATTCCTGTCCGTCTCTGGTAATGAGGAACTTGCCCAGATTTTCTTTGG
TGATGTAGCCAATCTGCCTTACACCCTCCATAGTCTCAATCTTCTCGTGGTCACCGATAG
GTACGGTAAAGAGAAGTTCATAATCTTCGCCACCATTCATAGCACAGGTGGTAAGGTTCA
TATTGAATTCTTCTGCCTGCACGGCTGTCTGGTAGTCGATAGGTATGTTCTTCTCATATA
CTCTGCATCCGCAATGACTCTGTTCGCAGATATGCATCAATTCACTGCTCAGACCATCGC
TCACATCCATCATGGCGGTAGGACGGATACCTGCCTCACGCAGTTGTGCTATCACATCTC
CGCGTGCCTCAGGCTGCAGTTGTCTTTCCAGGAGATATTCCTTGCCGGCGAAATCTGGCT
GGAAGTTGCGCATATTCTCTAAGTCTCTGTTCAGAAGAGCCAGTTTCTCGTTATCACCAT
TTGCTTTAGCCTCAGCCATCTTCTTTCGAATATCTTCTATCTGTCCGTAGTATACAGCCT
TTTCGCGTTCCAGCAGTTGAAGTCCCATATAGGCACCGCCCAAGTCGCCCGACACACAGA
TCAGGTCTGTTTCCTTGGCTCCGTTGCGGTATACGATTTCTTCTTTTGCTGCTTCTCCGA
TACAAGTAATACTGATGGCTAAACCGGTGAGAGAAGAGGTAGTATCACCTCCCACAATAT
CTACTCCCCATTTGTCGCATGCCATTCGAAGACCCTTATAGAATTCATCAATGTCTTCTA
CTTTGAATCGTTTACTCAATGCTATGCTTACCACCATCTGACGTGGGGTTCCGTTCATAG
CAAAGATATCACTGATGTTTACCATTGCACTCTTGTAACCCAAGTGAACCATGTCAATAT
AGGTAAGGTCGAAATGTACGCCCTCCATCAGCATATCTGTAGTCATGAGCACCTCCTTGT
CTGGATAATGCATCACGGCACAATCGTCGCCTACACCATAAACTGTAGACTCGTTTTTCT
TTTCATAACCTTTGGTGAGATGGTTTATAAGACCGAATTCaCCTAACTTTGAGATATCCA
AAATAAATAATAGTTTATAATTTATACTTAAGATCTGCGGATGATTTCTCGCATAATCTC
TGTCATCTTAGGCTGTGCGGCATTGGCTGCAATCTGCACCTCCTCATGACTGACTTCTAC
AGGTACATCGAAACCGCCAAGATCGGTGATGATGCTGATGCCGAAAACCTTGATTCCACA
ATGGCGGGCAACAATCACTTCAGGTACAGTACTCATACCTACAGCGTCACCACCCAATAC
ACGATACATGCGATACTCTGCCGGTGTCTCGAAGGTAGGTCCCTGAACGCCAACATATAC
ACCATGCTTTGCATCAATTCCCTTCTCCTTAGCGATATCGTCGGCAAGGTCGCGGAGTTT
CTTGTCGTATGCTTCGTGCATATCCGGGAAACGTGGACCGGTAGGGAAGTTCTTTCCGCG
CAATGGATGTTCTGGGAAGAAGTTGATGTGATCATCGATAATCATCAGGTCTCCAATCTG
GAATTCCGGATTCATACCGCCCGAAGCATTGCTTACAAAGAGGGTTTCAATGCCCAACTC
GTACATCACACGTTCTGGGAAGGTTACAGCCTTCATGTCATATCCTTCATAGTAATGGAA
TCTTCCTTCCATAGCCATGATGTCTTTACCTCCTAACTTACCGAAAATCAGTTTGCCTGC
ATGACCTTGAACGGTAGATACTGGGAAGTTTGGTATTTCACTATATGGAAATTCATAACT
GTCAGTTATTTCTGAAGCTAATTGTCCGAGACCGGTTCCCAGTATGATTGCTGTCTTCGG
ACTTGTTGTCATCCTTTCTTTTAGCCAGGATGCTGTTTCTTGAATTTTTTCGTACATAGC
TAATAATTTTGTCGTTAAAATTATCTTCTTGTTCCAGCATGAAACTAACCTTGATAGGCA
GTTCGTATATGCTTTTCTTAACTATTTCATAGAGTcCCTCTGTCTCTTTTAGTCTCACGG
CATCTTTCTCTGTCGTGATAATCAGACGGGGTTCTGGCATCTGTTCAAACGCCTCGTTGA
TGCGTGTGATGTCTTTATTCTTGAAGCGATGGTGATCACCGAAACTCAGCGACTGCATAC
TCTTGACCATTGGCTTCAGGTCGTGTTCCATCTGTTTAGGCGATGCGATACCAGTAACCA
GCAGAGCATGGTAGTTTTTCAACTCCTCCTTGGCTATCTGCTGGTCTTCGAAAACACCCT
TTGGCGTATCATAGTTGATGCAGGTGAAGTAGAGCTTCTGGAAAGGGTAAAGGTCCATAG
CCTTGGTGAGTACTCGAAATTCCATTGGCTTCAGGTCCTTTGGACATTTAGTGATAATCA
CAATGTCTGCACGGTTCTTACCGCTTAGAGGTTCTCTCAGTCTTCCTGCTGGCAACATCT
TGTCATAGATGATCAGACGGTGGTAATCTACCAGCAGAATGTTGATACCTGGCTTCACAT
AGCGATGCTGAAAGGCATCATCCAGTAATACTACATCTACATCCTTGGTCGGTTCTTCAT
TCTGTAACTTTTCGATTCCTCTCACACGCTTAGCGTCTACGGCTACATAGATATCGTCAA
ACTTGCTGTGCATCTGGAAGGGTTCATCGCCAATCTCTGACATTGTCGTATCTTTATCTG
CCAGCACATAGCCACTGGTCTTTCTTTTGTAACCACGTGATAGCACAGCTATCTTTACCT
TGTCGTGCAACAAGCGTATCAGATACTCCACATGGGGAGTCTTGCCCGATCCGCCCACCG
TGATGTTACCCACAGAAATGACCGGGATTGAGAATGACTGACTCTTTTTCAGTCCGATAT
CGAAGAGCCAATTGCGAAATCTGACCATGCCGCCATAAATCCAACTCAGTGGTAGCAGCC
AGTCGTTGATCTTGATAAGATCGCCTTCTGTTCTCATGTCTGTTTCCTTTCTCTTAATTC
GGTATGTCTATATATTAATGTACGCATACCTTATTATAAATGTTATTGTATGTTCAGTAC
GTAAGGAAGTGCAGCCTGAATAGGCTCTTTCTCCTTCATATTGCGTATCATGATGAATGG
CTGGTAGAGATCACCCAATGCCAGACGCAACTGTTCATCGAGATATGTTCCCTTGTTTCC
GCCCGCCATATCCAGCAACTGTTCCATCCATCCAGCCAATGCCGGATATTCTACCGCCTG
ATAACTGCTGAGATGAGCCAATTCTGCAGCCTTGTCGATGGCGTCGCTCAAGCCGCCGAA
TCCATCAATTAACTTGATCTTCTTGGCGTCTGTACCCAGCCATACTCTTCCTTGAGCAAT
CTTCTCAACCTGTTCGGTACTCATTTTTCTGCCCTCAGCCACACGATTGCGGAAGAGGCT
ATATCCACGGTTCACATAGTTTTGCATGGTGGCAATCTCTTCTGCACTCCATGGGCGTGA
CATGCCTGCAGAGGCATAGGTACTGTTGCGGTTGGTCTTCACTTCATCATACTTGAAGCC
TAACTTCTTTGTCATCAGGTCACTGAAATCTGGCAGGGCTCCAAAGATACCGATGCTGCC
GGTCAATGTTGTAGGTTGTGCCATGATATATTGAGCACCCATACTCATATAATAAGCACC
CGATGCTGCCATACCACCCATCGAAACCACTACCGGCTTCTTTTTATTTAATTCTTTAAC
TGCTCTCCAGATCTGTTCCGAAGCATAGGCATCGCCACCGCCCGAATTGATACGCAGAAC
TACGGCCTTTACCTGACTGTTATCTGCAAGTTCCTGAAGGTCCTTGATGACCTTTGTACT
TACTATCTGTTGCTCAGAATCATAGATGCTAGGAGTCTCCATCCTGACAATGGACCCCTG
ACAGTAGTATACGGCAATCTCTTCGCCCATCAGATTCGAGTCGTCTATAGTCATATCTAC
ATCGTTATAGTCAACCTGATTGATGGTATCGTCTGCCTTCAGTCCTAACTGTTTCTTTAC
CACGTCTCTGATTTCATCATAATAGCAGAATCCATCTACCATCTTTCGAGATTTCAGTAG
TTTGGTATCATCAAACACCATCAGCCCGTCAGCATAGCGGTTCAGTGAATCCTTGCTGAT
GTTTCTGCTTTTGCTCACATCTCCCAACATCTGTAGCCAGAGTCCACTAATATAGCGTGA
AACCTGCTCTCTGTTGGCATCCGACATTTTGTCTTCGGTGTATGTTTCAGTATAGCTTTT
GTATTTGCCTACCTTCACTACCGTAAAGTGAACGCCAAACTTGGCTGCTACATCTTTGAT
ATATTGTGGCTGCGATGCAATACCATGCCAGTCCACATTGCCTTCTGGGTTTACATATAC
CTTGTTGGCAACCGAAGCCAGATAATATCCACCCTGTGAGAGAGCATCACCATATGCGAT
AATCCATTTGCCGCTCTTCTTGAAATCGGCAAGTGCATTTCTGATTTCCTGCAAAGTGGC
ATAATCTGTCTCCAAGATACCTGTTTCCAGATAGATGCCCTTCACTTTATCCTCATTCTT
TGCCTTGCGGATAGAAGAGAGAATCCTGTTCATGCCTATGTTGTTAAACTGCTCGCCTGT
CAGTTCGCCGAGCCAGTTGTCTTCAGTACGGTCTTCAATCTGTCCTTGTAGTTTCATCAC
CATCACCGAATTGTCTTTCAGTGCCGGTTTACTGTTGCTCGATGCCACCATTCCGATGAT
ACAGATGAATCCCAGGATGGTCATGATCAGCCCGAAGGCAAACAGTCCTACGATAGTGGC
TGCCACGTTCTTGAAAAAATCCTTCATTATTCTATGTCAATATTTTATAAGTGAGACTCC
TAAATAAATGCCAGCGGCAGAAGAGAGATGTTTTCTCCGATTGCCGTTTACAGCAATTTT
TCTGCAAATATAGCAAAAAAGAACCAATAATCAAAGCGATTGGAACAAAAACACCAAAAA
AAGAAGAAAAAATAACATAGGGTTAACGAAAAATGCCTATCTTTGCATTATCTTAGCAAA
ACAGAATAAAGATATAAACAACATAATAAAAAAGAAAAATGAAAAAGACAATGATTTCTT
TTCTTCTGATGCTGACAGCAATTACAGCATCAGCTCAATCTACCGCTCGTAAGTTCGTAT
TGAAGAACAGTAGCGACGGACAGAGTGAACTCACCTGTTATCTTCCTAAGAATCCTTCAG
GAAGAGCTGTAGTAGATTGTCCTGGAGGTGGGTATTCTCATCTTGCAATGGACCATGAGG
GACATCAGTGGGCAGAATATTTCAACAAACAGGGTATCGCTTTCTTCGTCTTGAAATACC
GTATGCCTAACGGAAACCGCAATATTCCGTTGAGTGATGCCTATCAGGCGATGCGTACCG
TTCGTGACAGTTCTGCAGTATGGAGAATAAATAAGGAAGATGTTGGTATTATGGGCTTTT
CTGCCGGTGGACATTTAGCTTCTTCCGTAAGTACTCATGCTGAGGCGGCTGTGCGACCTG
ATTTCTCGATTCTTTTCTATCCGGTGATTTCAATGGATGAGCGTATCTCTCATAAGGGAT
CATGTGTGAATTTCTTGGGTGAAGAGCGTAATACCAATAAGAAACTGGTAGAAGAGTGGT
CTAACGACAAGGCTGTTCGTCCTAATCTTACCCCTCGTGCCATCATACTGATGTCTTTTG
ATGATAAGGTTGTTCCTCCTGTAACCAATGGCGTAGCCTATTATTCTGCCATGAGCAAGG
CGGGCAACGAGTGTACCATGCACATCTATCCGACTGCCGGACATGGATGGGGATTCCGTG
ATGCTGCCCATGGTTTCCCATATCACGACCAAATGTTGAATGACCTTACCTGTTGGCTCA
ACAGGCTTCCGTCTAAAAGTTATCTAAGTAATAAGTAAAGAGAATACCTAAAAAGAGGAT
GTATCATAAGTTGATGATACATCCTCTTCTTTTTGTTGAAAGAGCTAGGATATGTTGTTG
GAAGAGCTAGGTTATGTTGCTGGAAGAGCTAGGATATGTTGTTGGAAGAGCTAGTATATG
TTGTTGAGACAGTTAGTATCTCCGGTCGCACAACAGCTGTTGTGCGCTTGCATAACAGCT
GATATGCGCATGCACAACAGCTGATGTGCATGTGGTGACCAACTGTTGTGCGCCAACTAT
TTTCCAAACTTATGGCACATCCTCTTTTTCTTTTTATAGACTCCTAATAAGCATTCTTGT
CAGGGCAGATAATGCTCTTGGCAGTCATGAAGATAATCTTGATATCAAGCCAGAACGACC
AGTTCTCTATATACCAGATATCACGGCGGATACGTTCCTCCATCTGCCAGAGCTCCTTAG
TCTCACCACGGAACCCGGTAACCTGAGCCCAACCTGTGATACCCGGCTTGGAGAAGTGGC
GAACCATATACTTATCTATCAGGCTTCCATACACCTCTGTATGATGCAGCATGTGAGGGC
GCGGACCCACAATACTCATGTCTCCCTTAAGAACATTGAAGAATTGAGGAAACTCATCTA
TGTTCGTCTTTCTCATAAAGTTGCCGAAAGCAAATTTACGTGGGTCGTTCTTTGTTGCCT
GTGCCTTGTCTGCATCCTTGTTCACATGCATGGAACGGAATTTAAGACAGTAGAAGGTAT
CACCATTCAGACCCGTTCTTGCCTGTTTGAAGAAAATTGGACCAGGACTCTGAATCTTGA
TGATGAGAGCTATGAATGGAATGAATGGTAGAACGCACAAACATGCAAGCCCGCTCACCA
CGATGTCGAAGCTACGCTTGATAATGCGGTTTGACGTGCTTGTCAGTGGTTCTATGCGGT
TTGAATATACCGTCCTTCCCATGAAATTCTGGGCATCAAGATGCAATTTGTACTCACCAA
ACACACGTGGCAGGTAGTAGAAGTGTATCACATTCTTATCACAGAAGTGTATGATATACC
TCAGTTCGGGATAACGAGCTCTATCTAAAGGCTTTATAATGTTTTTATATAAGGGACACA
GAGGCTTGGCAACCATCTATATATCTTGGATGGTTGCTGAGACAAAATCCTCCTGTAAAA
TATGCAATGTTAGAAAAGACTCAGCTGTTTCGTATCTTCGATAACGTATCCAGTAAGTGC
CTTGGGCTTGTTGTCAAAGAAACAGTATGCCCCTAATGCAGAAATAATATTTATGATGAA
ATTCGCAACAGACCTGTGACGTGAATGTACTATCTGAGCCGTATTTTTCAACAGGTCATT
AATCGTTTCAATGATGTATCTTTTGCGTAGCATCATCTTGTCATAGAACGGCATTAGTTT
GTTCTTCATGTTCACTCTCAGTCCTGTAACCAACTGGATTCCTTCCTCAAAAAGCGAATC
GAAGAGTTTTTGCGAGATATAGCCTTTATCTGCAAACAGCTTGCCATACAGACGTTTAGC
CAATACATCGAATACCGCTGGATCTTTGTCGCTAACGTTTGCACCAGTGAGAACAAAAGC
AATTATCTCACCTCTATCATTACATCTGCCAAAAGCACGGAGATTCAGGAAGAACATGAG
AGGGAAGAATACGCGACTTCCAAGTTCTACAAAACGGTTATAAGACACTGCATTTGGAAA
ATATGACTTCAATGTTCCTCTAATAAAGAATAGGTAATAATGCTTGAAGTTTCGGAATGA
GCCGAAATGGAAATACAGCAAAATCGTCATGATTTCACTATCAGATAAAGAGGCTTTACG
TCGTCTGCGCTTTACTCCATCTTCACTCAAAAGCAATTTTCCTGCATTTTCAGCATCAAA
AACTTTGTAAAATTCATCAATAATACAAAATAATTCTGTAACTTTGtCCTTGGTAATCTC
CATAATGATAtCTTTTTATGTTTGTAACTAATTgGATTTCAACTACAAAGATACAAAAAA
TATCGGAGATTACCAACTTTTTTAGGCACtATTTCTTATCCCGAACTGAGGTATGATATT
GATGATCTCAGGATCTTTATGCGACAGGCAGCAGAAAACCTCGTCAATATTGGAAGGTTC
ACCATTGATGGTATCATTCATGGTAGAAGAGATAATCTCTTTGAGCTGTTTCATGTTTCC
TATTCTTTTCAACCCTTCCGGATTATCAGTGATGTCTTCATCTGCATAATATCCTTTTAC
GATATAACCTGCCGAGGGATCTTCTGTCATCGTCTTGTACATCTCGCTCACGGCAGGATC
GTTACCTACAAAGACGACGGTGCGTGAGTTGCGGCCCTTAGAGCGGAAATACTTTAGTAA
TTTGAGCTCGCAGAGTCGGCTTATGATGAGAGACAGATAGAATGTTATGCCGAAGATAAT
GCTAAAGGAGAACATCTTTCCCCCGTGACCGAGTAGTCTTGAGAAGGTAAAGAAACAGAA
TGTTGTTGCTGCAGCCAGATATAAAGTACGCCTTGTAACCTGCGGGAACCCGATCTTTCT
GACATGAATGATGGTGGAATAGAAGTATTCGCCTAGGAACAAGGCAGCATTGGCAACAAA
AAAGGTAATCTTTGTTGCTTTGTCGAAATACGCAGGTATGAGTTCTTGACCATATTGGGT
ATAGAACAACAGTACGATGTTGAGAATAACGAAATCGGCACCGGTCACCAGTCTCCTTAT
CATTTCATTTCCTTTATAATGCTTGTTCGTCATTTGCTTATGTTTTTTATACTCCTAGTT
GTTTATATATCTTTTTAAGTTATTTGAGGTATGCTTAAACTGATATTTGGTCGCAAAGGT
AATAATAATAGTTGAAAATCGGAAATAAATCAGCAAAAAAATATTGAAATAGACCAACTT
GAACCAACTTGAACCAGCTTTTCTTGTTTTTAATCTGTTTAAATGATGTTTTTTCTTCCT
TTTTACTTTCTTGCGCATATCTAGGTATTTTTATATGAATATCTAGGTATTTTTATATGA
ATAGGTAGTTTTTTTAGAAATTGCTTGGTGGTCTCAAAAGAAAAACGTACTTTTGCAGCC
GGATTATCACGGATGATTCTTCTTTGAGACCTGTTGGTACTGGGAGTAAACTCCTGATGT
GATGCAGTCTCTCACTGTTCATTTGTGAAATCTTAAGTATGAACAATAAACGATTTAGAT
AGTAATAATATGCAATTAATTTTATTATCGGGTGGCTCGGGTAAAAGGCTCTGGCCACTT
AGCAATAATGCTAGAAGCAAACAGTTCTTGCCATTGCTCGAAAAGGAGAATGGGGAGATG
GAAAGTATGGTTCAGCGCGTGGTACGTCAGGCTCAGGAAGCAAATCTGACTAACGATATT
ACGCTTGCTACAAACGCCAGCCAGCTGGATATCATCCAGAACCAGCTGGGAGAGCGGGTT
TCTGTGGTTACCGAACCGGAGAGGCGTGATACTTTCCCTGCTATCGCTTTAGCTGCAAGT
TACCTGAAACTGAAGAAAAAATGTGAGGATGATGAGGTTGTGGTTATTATGCCTTGTGAT
CCTTATACCGAGTTGGAATATTTCCATACCATAGCCCGTATGGTGGAATGTGTGGAGAAA
AACGTCGCCGACCTCGTGCTGATGGGTATCAAACCTACTTATCCAAGTGCAAAATATGGT
TATGTGGTTCCTTTTGCTGAAGGAGAGAAGTATCAGATGGTGAAGAGATTTACCGAGAAA
CCGGATGTGCCTACAGCAGAGAAACTCCTGGAGGAGGGTGCTTACTGGAATGGTGGTGTC
TTCGCTTTCCGTTTGGGCTATATGATGCAGATTGTACGTAAGTATATGCAGAGTGGGAAC
TTTGAAGATACTCGTGCAAGATATAGCGAATTTCCAAAAATCTCTTTCGACTACGAGGTG
GCGGAGAAGGCTGAATCGGTAGCTGTAGTACCGTTTAATGGTGAATGGAAGGACCTGGGT
ACCTGGAACACACTCACTGATGAGCTGCATCATGCCAGCATCGGTAATGCGGTGATGGGA
AGTCATTGCGAGAATACGCATGTCATCAACGAGCTCCAGTTGCCTCTGTATGTGGATGGC
TTGAAGGATGCTGTTGTTGCAGCGAGTCCTGATGGCATCTTCGTCTGTGCAAAGAAATAT
TCCGAGGACAACAAGAAGGCGGTAGAACATCTTACTCCGCGTCCGATGTATGAGGAAAGA
AGGTGGGGTACTTATCGGGTGATTGACGATTCTGAGTATGCTGACGGCAATCATTCGCTC
ACCAAGAGTATTACCTTGAAGCCAGGTAAGAATATCAGTTATCAGCTTCATCACCATCGT
TCAGAGGTGTGGACATTCGTAGAAGGTGATGGCATCTTTGTACTTGATGGTGAGGAGAAA
CATGTGAAGGCTGGTGATACCGTGGTGATTCCTCTGGAGCATTATCATGCCATCAAGGCG
ATTACACAGCTGACTTTCATCGAAGTACAGAATGGTAATCCGCTGGTTGAGGAGGATATT
GAAAGATTCGATTATCAATGGAAAATGAAATAAAACACAAGTTTTTGTGATATATTGTCA
GTATTTAAACGTGTCAAAGTGTCAGTATGGATGCTTTGGCACGTTTTTCGTATACTGGCG
GAGTGACGGGTAGCAATACCTGTTGGCAAAATAAATGTATAACAATTAAAATATTATAGA
ATCATGAACATTAAACCATTAGCAGACAGAGTGCTGGTACTTCCTGCACCAGCTGAAGAA
AAAGTAGGTGGAATTATTATCCCTGATACAGCAAAAGAGAAACCACAGCGTGGTAAGGTC
GTTGCTACAGGTAAGGGTACGAAAGACGAAGAGATGATTCTCAAAGAAGGTGATACCGTA
CTCTATGGTAAGTACGCTGGCACAGAACTCGAATTCGATGGTACTAAATATATCATGATG
CGTCAGAGCGATGTACTCGCTGTAGTAGAAGAGTAAGAATAAGTGAAGAGTGAAGAACGA
AGAGTGAAGGATTCAATTGCTTTGTTTTAACTCAATATTCAACATTTAACATTCAACATT
AAAAAGATAAAAGAAAATGGCTAAAGATATTAAATATAATATGGATGCCCGCGACCTCTT
GAAGAAGGGTGTTGATCAGTTGGCAAATGCAGTAAAGGTAACTCTCGGTCCTAAGGGCCG
CAACGTGGTAATCGAAAAGAAGTTTGGTGCTCCTCAGATTACTAAGGATGGTGTTACCGT
GGCTAAGGAAGTAGAGTTGGAGAATAAATTCGAAAATACTGGTGCTCAGCTTGTTAAGAG
CGTTGCCAGCAAGACTGGTGATGATGCCGGTGACGGTACAACAACTGCTACTATCCTGAC
TCAGGCTATCGTAACAGAGGGCTTGAAGAACGTTACTGCAGGTGCAAACCCAATGGACTT
GAAGCGTGGTATCGACAAGGCTGTTGCTGCTGTTGTTGCCTTCATTAAGGAACATGCTGA
GCAGGTAGACGACAACTACGATAAGATTGAGCAGGTGGCTACAGTTTCTGCCAACAACGA
TGCAGAGATTGGTAAGCTCTTGGCTGACGCTATGCGCAAGGTTTCTAAGGATGGTGTCAT
CACTATCGAGGAGAGCAAGAGCCGTGATACCAACATCGGTGTTGTTGAGGGTATGCAGTT
TGACCGTGGTTATTTGAGCGGTTACTTCATGACTGATGCCGACAAGATGGAGTGTGTAAT
GGATAACCCATACATCCTTCTTTATGATAAGAAGATTTCTAACTTGAAGGAGTTCTTGCC
AATTCTCCAGCCTGCTGCTGAGAGTGGTCGTCCTTTGTTGGTTATCGCTGAGGATGTTGA
TTCTGAGGCTTTGACTACTTTGGTAGTTAACCGTTTGCGTGGCGGTTTGAAGATTTGCGC
TGTGAAGGCTCCAGGCTTCGGTGACCGTCGCAAGGCCATGTTGGAGGATATCGCAGTATT
GACAGGCGGTGTTGTTATCTCTGAGGAGAAGGGCTTGAAGTTGGAGCAGGCAACTTTGGA
TATGCTGGGTTCAGCAGACAAGGTTACCGTCAACAAGGACAATACAACTATCGTTAATGG
TCATGGCGAGAAGGCTAATATCCAGGATCGCGTAGCTCAGATCAAGAACGAAATTGAGAA
TACCAAGTCTTCATATGATAAGGAGAAACTTCAGGAGCGTCTGGCTAAGCTCGCCGGTGG
TGTAGCTGTCCTTTATGTAGGTGCCAACTCTGAGGTTGAGATGAAGGAGAAGAAGGATCG
TGTTGACGATGCACTCTGCGCTACCCGTGCTGCTATCGAGGAAGGTATCGTTGCTGGTGG
TGGAACTACTTATATCCGTGCTCTCGAGGCATTGAAGGATATGAAGGGTGATAACGCTGA
CGAGACAACAGGTATCCGTATCGTAGAGCGTGCTATTGAGGAGCCTCTCCGTCAGATTGT
TGCCAATGCCGGTGGCGAGGGTTCTGTAGTAGTAAATAAGGTACGCGAGGGCGAGGGTGA
CTTCGGTTACAATGCTCGCAAGGACGTTTACGAAGATATGCGTCAGGCTGGTATCGTAGA
TCCTGCCAAGGTAGAGCGTGTAGCTTTGGAGAATGCTGCTTCTATTGCAGGCTTGTTCCT
GACAACAGAGTGTGTGTTGGTTGACAAACCAGAGCCTGCGCCAGCTGCACCAGCTGCAGC
ACCTGGTATGGGTGGCATGATGTAATTAGATGAATAATTTGAGCAAACAAAGCACATCGT
AAGACTGCGAGTTTGCAAAGCGAAAATATCAAATAGGGGTGATTCTCAGCGAATTATCCC
TAtTTTTTTGTTTTTTTAGTCATAAAGATGCAAAAAATAGCAAAATTATTTGGTTCGAAT
AATCTTTTTTTGTAACTTTGCATCGTAAATAAAAGAAAGTATCATCCGAAGGGATGGCAA
AGATATTTTTTTGATTTGTTTTAGTAGATTAGTTTTTAAGTAGTTTGTTTTTGGAAATCG
GTTGTCGTGAGACATCCGAtTTTTTTTTGTTTTTATTTTGTTTTCTCAATTTAATTGTGT
AATTTTGCAGCATAATAGAAAATTCATAGCATGAACAATATTGATTGGAAAAAAGCAGTG
GTCTTTCTGATTGTTATCGGAGGACTCATTTATATTACAAAGGCAGAGTTGGGAATGACT
ACTACAAACTCGTTCCTTACTACGCTGGGTATCTTATTGCTTCTCTTTATCGGAGATAAC
TTCGCACAGAAGATTGATGATGATCGGAAACGACGTAAACTGAATAATGATGGAAAAGCT
GATTGATCTATATAAGAAATGGGCGGGTGAAGAACCGGCTGATGTCATAAAATTGGCAGG
GCAGGGGAGTAACCGGCAGTATTTCCGTATCATTGGGCATGATGGTGATACGGTAATTGG
TGTGATAGGAACCAGTCGTGATGAGGATCATGCCTTTGTATATCTGGCTCAGCATTTCCA
GCTCAGACAGTTGCCTGTTCCCCAGATTCTGGCGGTGAGCGATGATGAACTCTGCTATCT
TCAGACAGACCTTGGTGGTACTTCGCTTTTCGATGCCATCAAGGGCGGACGAGATGCGGG
CGGACGTTACAATCAGAAAGAGAAGGAACTCCTTAAGAAAACCATTTGTGAACTTCCGAA
TATCCAGATTCGCGGTGCAAGAGGATTGGATTGGCAGAACTGCTATCCGCAGCCAGAATT
CGATGTGGACAGTGTACTCTTCGACCTCAACTACTTCAAGTATTGTTTCCTGAAGCCTAC
CGATTTGGATTTTCACGAACTGAAGCTCGAAGCCAACTTCCGGCTTTTTGCCAAGGATCT
GACATCAGAACCGATGGATTGTTTCCTTTATCGCGATTTTCAGGCGCGCAACATCATGCT
GGATGATAAGGGAAATCCATACTTTATTGATTTTCAAGGTGGTAGGAAAGGACCGTTCTA
TTATGATCTCGCCTCATTCCTCTGGCAGGCATCTGCTAAGTATCCGTTCAAACTGCGCAG
AGAACTGGTTTGGGAATACTACCAGTCATTGAAGCATTATACCGAGGTACCATCGGTGCG
CCATTTTGTAAACCGGTTGAGTCTTTTTGTGCTCTTCCGTACCTTGCAGGTTTTGGGCGC
CTACGGATTCCGCGGCTATTTCGAACGCAAGAAGCATTTCATCGACAGTATTCCGCCAGC
TATCCAGAATCTGCGAGATCTTCTGAAGATGGGTGACAAGGTGTTCCCTTATCCTTATAT
GATGGATATGTTGAGAAGACTGACCGAATTGCCACAGTTCAAGGTGATAGAGAGTGTGGC
GCTGAGTCGTGCAGACGGCTATAAGACTACCGACAACAATATCTATCGTGCGCATCCGCA
GGACGGACCTGCCACCTATTCTAAATATGATGGTAAGGGACCGCTGGTGGTAAGAGTGTA
TAGTTTTTCTTTCCGTAAGGGCATTCCAGAGGATCCGTCGGGCAATGGTGGAGGTTATGT
CTTCGACTGCAGAAGTACCCATAACCCTGGCAGATACGAGCCTTATAAGGAGTTGACGGG
TCTGGATGAGCCTGTTATCCGATTCCTGGAGGATGATGGTGAGATATTGAAGTTCCTGGA
TCATGTCTATGCACTTGCCGACCATCATGTAAACCGCTACATACAGCGTGGTTTCACCTC
TCTGATGTTCTGTTTCGGATGTACAGGCGGTCAGCATCGCAGTGTCTATTCTGCGCAGCA
TCTTGCCGAACATATTCACCGGAAGTTTGGTGTGGAAGTGCAAATCTGTCATCGTGAACA
ACAGATAGAGGAGGTTTTGCCTGCAAAATAAGAATAAATGGCGTGCAAATTTGGCTATCT
CGCAAAAAGTTAGTAAATTTGCACGCACATTAAAATATAGCTATACAGCAATGATGCAAG
CAATGATATTCGCAGCAGGTTTGGGCACTCGCCTTAAGCCACTTACCGACCGTATTCCGA
AGGCATTGGTAAGTGTCGGTGGAGAACCTTTGCTCAAACGTGTCATCTTTCAGTTGAAGG
ATGCCGGTTTCACTCGCATTGTAGTGAACGTGCATCATTTCTCCAATCAAATCATCGATT
ATCTCAGAGAGAATGATAACTTCGGTATGGACATCCGTATCAGTGATGAGAGCGAAAAGC
TGCTCGAAACGGGTGGAGGTATCCGGAAGGCATGGCCGCTCTTCAACCAGACAGAGCCTA
TTCTCATCCACAACGTGGATATTCTGAGTAATGTGGATCTGAAGAAGTTCTACCAGATGG
AGAGTCAGGACATGATAGCAGCCCGACTGATGGTGAGCGAACGCAAGACCAAGCGCTATC
TTCTCTTCGATGACAGCATGCGATTGGTAGGTTGGACGAATATTGAGACGGGCGAGGTAA
AGAGTCCTTATCCAGATCTCAATCCTAAAGATTATAAGATGTATGCTTTCTCGGGCATCC
ACATGGTAGCCCCATTACTCTTCCCATTGATGGAGGAGGAACCGGACAAGTTCCCAATCA
TGGATTTCTATCTGAAACATTGCGACAAGGTGCGCATAGAGGGATATGTAAAGAACGACC
TCAAGCTGATGGATGTGGGAAAGCAGGAGACGCTGAAAGAGGCGGAAGCATTCCTGAAAT
CGTTAGTTAATAGTTTATAGTTAATAGCGGCTATGCCGTATAGCAAGATTACTATAAACT
ATAAATTGTAAACTGTAAATTAAAATTAGATATTATGCAACAGAAGATTATTATTTTGGA
TTTCGGTTCACAGACCACACAGCTCATCGGCCGTCGTGTCCGTGAACTCGATACCTTCTG
CGAGATCATGCCTTACAACAAGTTTCCAAAGGATGACCCATCTGTCATTGGTGTCATCTT
GAGCGGTAGCCCTTATTCCGTTCATGATCCGGAAGCTTTCAAGGTAGATCTGAGCCAGTT
TATTGGCCGTATTCCTGTACTCGGCATCTGCTACGGTGCTCAGTTCCTCTCTTACGCCCA
GGGCGGTAAGGTGGAGGCTGCTGACAGCCGTGAGTATGGTCGTGCCAACTTGGAGCATTT
CGATCAGGAGAATCCTTTGTTCAAGGGATTCATCGAGAACTCTCAGGTTTGGATGAGCCA
TGGTGATACCATCACTGCTATCCCTGATGATTACAAGTGCATCGCTTCTACTGCTAATGT
GAAGTATGCTGCTTATGCTTCTACCAAACAGCCTGTATGGGCAGTACAGTTCCACCCAGA
GGTGTTCCACTCTTTGCAGGGTACACAGCTCTTGAAGAACTTCGTGGTGGATATCTGCGG
AAGTAAGCAGGACTGGAGTGCTGACTCTTTTGTTGAGACAACAGTTGCTGAGTTGAAGGA
ACAGTTGGGCGACGATAAGGTTATCCTCGGTCTTTCTGGCGGTGTTGACTCCAGTGTGGC
TGCCGTTCTCCTGAACAAGGCTATCGGCAAGAACCTTACTTGTATCTTCGTTGACCACGG
TATGCTCCGCAAGAACGAGTTCCGTGACGTGATGGAAGACTACAAGTGTTTGGGCTTGAA
TGTAATCGGCGTGGATGCATCAGAGAAGTTCTTTGCTGACCTGGCTGGTGTTACTGACCC
TGAGAAGAAGCGTAAGATTATCGGTCGCGACTTCGTGGAGGTTTTCAATGCTGAGGCTAA
AAAGCAGACTGGTGCCAAGTGGTTGGCTCAGGGTACCATCTATCCTGACCGTATCGAGAG
CTTGAATATCACCGGTAAGGTGATCAAGAGTCATCACAACGTAGGTGGTCTTCCTAAGGA
GATGAACCTTCAGTTGTGTGAGCCTTTGAAGTGGCTGTTCAAGGATGAGGTTCGCCGTGT
AGGTCGCTCTATGGGTATGCCAGAGCACCTGATTACTCGTCACCCATTCCCAGGTCCTGG
TTTGGCTGTCCGTATCTTGGGCGATATCACTCCTGAGAAGGTACGTATCCTTCAGGATGC
TGACGATATCTATATCCGTGGCTTGCGTGAGTATAAGGTGAAGTTGAGTGGTGAGGAAGC
TCGTCGCGTCCTGGCTGCCGGTGTTCCTGCTGACATGCAGAATGGCGAGATCGAGGTTTC
TCTCTACGATCAGATCTGGCAGGCTGGTACAGTATTGCTTTCTACTGTCCGTTCAGTAGG
TGTGATGGGTGATGAGCGTACATACGAGCACCCGGTTGCCTTGCGTGCTGTAACCAGTAC
TGATGCGATGACTGCTGACTGGGCACATCTTCCTTATGATTTCATGGCTAAGGTAAGTAA
TGAGATTATTAATAAGGTGAAGGGTGTAAACCGTGTATGTTATGACATCTCTTCaAAACC
ACCTTCGACAATTGAGTGGGAATAAACAGAATAAAAAAGTCGCCTTCAAAgAGGGCGACT
TTTTTTATTCTTATTTCTGGTTCTTCAGGAGATCACGTATTTCCATGAGGAGTTTTTCTT
CATTGCTTGGCTCCGGATCCTTAGGAGCTTCTGCCGGTTTTTCCTCTTCCTTCTTCTTGG
AAATCTTGTTCACCACCTTGATGAGCATGAAGATACAGAAGGCAACGATGAGGAAGTCGA
AACAGGTCTGGAGGAAGTTACCATAGTTGATGGTAGCCGCCTTCAGTTCCTCACCTCCTA
CATTGACGGTAGGGAGGGTGAATTTGAGGTCGGCGAAATTCACGCCGCCAATCAGCCATC
CTATAGGAGGCATGATGACGTCATCAACAACAGAGCTTACGATTTTGCCAAAGGCACCAC
CGATGATAACACCGACAGCCATGTCGAGCACATTGCCACGCATGGCGAATTCCTTGAATT
CATTCAAAAATTTACTCATACTTTTATCTTTTTAATTATAACTATAGTTTGATTGTTTTT
CTTTTTCTCTTTTCTTATATATATAATAAGGTATAGAATGCTGAGTTTTTCCTTTGCTTT
TTGCAATATGGAGTTGTCAGTATGGCATGTAAAGAGTGAAAATAATGCCAATATTAAAGC
TCTACTATTCTTTTTTAACTTATTTAATACTCATTCTGGTTGCAAAGTTAGAAAAAAATT
AGTAACTTTGCGCTCGAAAAGAAGAAAAAATGCTCTAAGGCGTAAAATTTTGAATGTTTC
AGCATCGGATGAACGCTCGAAAGCAGTTAAAAAAGTAATTTTTATTAAACTTTTAATTTA
AATATTAAGAACAATGATTAAGATTGGTATTAACGGATTTGGCCGTATCGGTCGTTTCGT
ATTCCGTTCTACAGTTGAGGCTGAGAACGCAAAGGAAGTACAGGTAGTAGCTATCAATGA
TTTGTGCCCTGTTGATTACATGGCTTACATGTTGAAGTATGATACAATGCACGGTCATTT
CGACGGTACTATCGAGGCTGACGTTGAGAAGAGCGAGTTGATCGTTAACGGTAACCACAT
CCGTGTTACTGCTGAGCGTGATCCTGAGAACTTGAAGTGGGATGAGGTTGGTGCTGAGTA
CGTAGTTGAGTCTACAGGTCTCTTCCTCGCTTACGATAAGGCTGAGAAGCACTTGAAGGC
TGGTGCTAAGTATGTAGTACTTTCTGCTCCTTCTAAGGCTGACGCTAACGGTAACCAGGC
TGATATGTTCGTTTGCGGTGTTAACACAGACAAGTACAACGGTCAGAAGATCGTTTCTAA
CGCTTCTTGTACAACAAACTGCTTGGCTCCTATTGCTAAGGTATTGAACGATAACTTCGG
TATCGAGACAGGTTTGATGACAACTGTTCACTCTACAACTGCTACACAGAAGACTGTTGA
CGGTCCATCTATGAAGGACTGGCGTGGTGGCCGTGCAGCTGCTGGCAACATCATCCCTTC
TTCTACAGGTGCTGCTAAGGCTGTAGGTAAGGTTATCCCTGAGTTGAACGGTAAGTTGAC
AGGTATCTCTATGCGTGTTCCTACTTTGGACGTATCTGTTGTTGACTTGACAGTTAACTT
GAAGAAGGCTGCTTCTAAGGAGGCTATCTGCGCTGCTATGAAGGCTGCTTCTGAGGGTGA
GTTGAAGGGTGTACTCGGTTACACAGAGGATGCTGTTGTTTCTTCTGACTTCTTGGGTTG
CGCTTTGACATCTATCTTCGACGCTAACGCAGGTGTTTACTTGACAGACAACTTCGTTAA
GGTTGTTTCTTGGTATGACAACGAGATTGGTTACTCACACAAGGTTGTTGAGTTGATCAA
GATCATGAAGAAGCACAACGGTTAATTCGTTGTCTCTTAACGATTAAGTATATGGCCGTC
CAGCATTTTTTCAATGCTGGACGGCTTTTTGtTTTTATAAGTGAGAATTTCTTTTCATTT
TATTTTGTTTTCTCAATAATTTCATTTAACTTTGCGGCATGAAATATTCGATGATAACCA
TATTGGGACCTACGGCGAGTGGTAAGACGAGTCTTGCTGCCGCTCTTGCAGCCAGGATCA
ATAGCCTGGGTGCCCATTTGTCGGGTACCCCTGCCAAGGGCGCTGAAATCATTAGTGCTG
ACAGCCGACAGGTATATCGCGGCATGGATATAGGTACGGGTAAGGATCTGGCTGACTATA
CCATCCATGGCAAGCAGATACCTTATCACCTCATTGACATCTGTGAGCCTGGTACGAAAT
ATAATCTCTTTGAATATCAGCAGGATTTTTATGATGCCTATCAGGATATTCAGAAGAGAG
GGGCATTTCCGATATTATGTGGAGGTACAGGACTCTATATTGAGTCGGTGCTGAAAGGTT
ATCATCTCTCACCTGTTCCGCAGAACCCGGAACTCCGTGAGTCATTGGCTCATAAGAGTT
TAGAGGAACTTACGCTGATACTGAAAGAGCTGAAGGCGAAAACGGGTTCTAATATGCACA
ATCGCACAGACGTGGATACAGCACAGCGAGCTATCCGGGCGATAGAGATTGAAAGCTATA
ATCTGGAGCATCCGATGCCCGAACGTAAACTCCCTGCGGTTGATTCGCTGATTATCGGTG
TCAGCATAGACCGGGACGCAAGAAGGGAGAAAATTTCACGGAGACTGAAACAGCGATTGA
ATGAGGGAATGGTAGATGAAATCAAGGGACTGCTAGATCGTGGTATTCCTGCCGAAAATC
TCATCTATTATGGTTTGGAATATAAGTTTATTACAGAATATTTGATTGGTAAGACTTCAT
ACGATGAGATGTATCGTGGTCTGGAACTAGCAATCCATCAGTTTGCCAAAAGGCAGATGA
CGTGGTTCAGAGGTATGGAGCGCAGAGGCTTTACTATCCATTGGGTAGATGCATTGCAGC
CATTGGAGAAAAAGGTGGAGACGGTTTTGGAGCTGATGAGGAGCTAGGCTGCGGCCTGGA
ATCTGGCTAGGGCTGGCATCCGATGGAATCGGATGCAACGGTGGCTAGGCGGAAGTAATA
TTTCTACAACTTTCAAATTACAAAGAAGAGACAATGGTAAACGAGAATAAATGGGGGCTG
CTTTATTGCCCTAGAGGAGGCTGGCGAAGTAACAAGCGCTGGGAAAAAATAGAGAAGGTG
CTCAAGCAGCAGGGCGTGGATTACGACTTTGTGCAGAGCGAGAATCAGAAGAGCGTAGAA
AGGCTCATCAGAATGTTTATCAACAATGGCTATAAGACCATTGTCATCGTTGGTGGAGAT
TCTGCGCTCAATGATGCCGTAAACTGTCTGATGCAGATAGATCCGAAAGAAAGAGAAGAG
GTGGCACTGGGTGTTATTCCTAACGGACTGATGAACGACTTTGCCCACTTCTGGGGATTC
AGCGACAGCGATATCGAGAAGACGGTGGCGTCGCTGAAAAAACGTCGTATCAGAAAGATT
GACCTCGGTTGTATCCGCTATGTGAACAAGAAGGGGGAGAAATGCCGTCGCTATTTCCTC
AACTGTATCAATATCGGATTCATCGCTGCCATTATGAACCTGAGACGAAAAACCCATCAT
ATCTTCGGTTCACGTACCCTGTCGTTTCTCTGTTCCTTCATCCTGATGATATTGCAGCGT
CTGGACTATAAGATGCATGTGAAAATCAATTCGGATGTTATCAAGCGTAGAGTGATGACG
ATGTGTATAGGCAATGGAACAGGATATGGACAGACTCCGAATGCTGTGCCATATAACGGA
CTGCTCGATGTGTCGGTGGTATCTCATCCTAAGACAACCCAGCTCTTCGAGGGAATCTAT
CTTTTTGTGAAAGGTAAGTTCCTCAACCATAAAAGTGTGCATCCTTACCGTACCCGAGAG
GTAGAGGTGCTCGATGCCCAGCATGCCCTGATAGGTATTGATGGCAGATTGATGAATACA
CCGGTAGGCCCATTCCAGATTACTGTAATTCAGGAGGTTATCAACTTCCTGATACCCGTA
TGACCAGTATGCCCGTAATAAGGGAAATGTATCAAGAAAAACGTATAATGTAAAACATAT
AAATaAAAAATAGCAGAACTTTATCCGAGTTCTGCTATTTTTATGATTTCTTCTTCCTGT
AAGATTTTGATTTTCCTTCCTTCAGTAtTGATGAGTCCTTCTGCCGTAAAGGCTGAGAGC
GTACGGATGGCATTGCTCGTTGTCATATTACAGAGATTTGCCAGATCTTCACGACTCAAT
CGGATGTCAAGAGTTTTTCCGTCTTTTTCTAACCCGTAAGAGTCTTTCAGAAATATCAGT
CCCTCGGCAAGTCGGGCACGGATATGTTTCTGGGTGAGGTTCACGGTACGGTCGTCCGAT
TTACCTATTTCCACACTGAGATATTTGATAAAGAAGAAGCCGATGTTGAAACTCTTGGAG
ATCAGTTTCATGAGAACAGCCAGCGGGAACTGGGCAACGACGCAGTTTTCCAGCGACATG
GCTGCCGTCTTGTATATCTCATCCGCAAAATAGGCTCTGAAACCAAAAAATTCAATCGGT
TTGATAACACGGATAATCTGGCTCTTGCCACCGATACCTTCTTTGTATATCTTCACTTTT
CCCGCTATGAGACATAGTGCACATTCAGGAGTGCCCTCGTTCTTGTAGATGATTTCGTTC
TTCTTATACTTCTTGATTTCCAGATGTTCTTTCAGTAAATCGAACTGGTCATCAGTGATG
cCTCCCCATAGCTTAGCAATCAGCATTGCTATATTTTCTTTATCGTATTTTTCTCTAGCT
GCCATGTGTACAAATCTTTTAAACTGAAAACTGAGTGCAAAAGTAATGCTTTTTCTCGAA
ATAATCAAGCATTTTTGTCTAAAAATATGTTTTAAAACATAAAAAGGCAATTTTTTCTAA
AAATGGCATACAAAAAACTTTGTTATACCACAAAAAAGTGTTACCTTTGAAAGCAATTAA
TTTAGTCAACAAAAATTTAGAACCTTAATGTAGATCTATGAGTTATCTAAAATTCGAAAA
GGCCCTTATGACGAATCTTCAAGAGTCGTTGCCTAAGGAGTTGTTGAGGACAAATCGATC
GGGTGCATATTCGTGCTCTACGATTGTAGACTGTAATACCCGCAAGTATCACGGATTACT
TGTCGTGCCGGTTCCTGAACTGGACGATGAGAATCATGTGCTCTTGAGTTCGCTGGATGT
TACGGTGATTCAGCATGGAGCAGAGTTTAACCTCGGCTTGCACAAGTACCAGGGCAACAA
CTACAGTCCGATGGGTCACAAGTACATTCGTGAGTTTGATTGTGATAAAGTGCCAACTAC
CCTTTATCGCGTAGGTGGTGTTATCCTGAAAAAGGAAGTTGTATTCCAGCATTATGAGAA
TCGCATTCTGATTCGCTATACGCTGGTAGACGGTCATTCGGCTACAACCCTTCGTTTCCG
TCCTTTTCTGGCTTTCCGCAGTGTCCGTCAGTTTACTCATGAGAATGCTACCGCATCTCG
TGATTATGCTGAGGTAGATCATGGCATCAAGACCTGTATGTATGCAGGTTATCCTGATCT
CTACATGCAGTTCTCCAAGAAGAACGAGTTTAAATTCTGTCCAGATTGGTATCGAGGCGT
GGAATATCCAAAGGAGCAGGAGAGAGGTTATGCTTCTAACGAAGACCTCTATGTTCCTGG
CTATTTTGAAATGGATATCAAGAAAGGCGAAACCATCGTCTTTGCTGCTTCTACATCAGA
AATCAAGGCGGTCAGCCTGAAGAAGCTCTTCGACAAGGAAGTGGATGAGCGTTCGCCTCG
TGACAATTTCTTCCACTGTCTGGTCAATGCAGCTCATCAGTTCCATCGTCGTGAAAAGAA
CGATGACCGTTACATCCTGGCAGGTTACCCTTGGTTCAAGTGCAGAGCCCGCGATACATT
CATCGCTCTTCCGGGTCTCACCCTCTCTATCGAGGAAGATGACTACTTCGAACTGGTGAT
GAAGACTGCCATGAAGGGATACTACGAGTTTATGGAAGGCAAGCCGGTCAGCGTTCATAT
TGCTGAGATAGAGCAGCCTGACGTGCCATTGTGGGCTATCTGGGCTTTGCAGCAGTATGC
CAAGGAAACCAGCAAGGAAGAATGCTTCAAGAAGTATGGACAGTTTATCAAGGATGTTAT
CAACTTTATCCAGAATAACAAGCATCCGAACCTGAAGCTCGAAGAGAACGGATTGCTCTA
TACCGATGGTAAGGACAAGGCTGTTACCTGGATGAACTCTACTGCCAACGGCAGACCAGT
GGTTCCACGTACCGGATATATCGTAGAGTTTAATGCTTTGTGGTATAACGCTTTGTGCTT
CTGTGCTTCTCTCGCTGGAATAGTTGGCGAAGAAGACAGCCAGCAGAAACTCCTGGCTCA
GGCTGATCAGACCAAGCAGGCATTCCTCGATACCTTCCTCAATGAATATGGCTATCTCTA
CGATTATGTTGATGGAAATATGATGGACTGGAGCGTTCGCCCGAACATGATATTTGCAGT
GGCTTTCGACTATTCTCCATTGTCGCAAGACCAGAAGAAGCAGGTCCTTGATATCTGTAC
ACGCGAACTCCTTACTCCTAAGGGATTGCGTTCACTCTCGCCAAAGAGTGGTGGATATAA
TCCTGTTTATGTAGGTCCGCAGACCCAGCGCGACTATGCTTACCATCAGGGTACGGCATG
GCCTTGGCTCGGTGGCTTCTATATGGAGGCAAGTCTGAAACTCTATAAGCGTACCCGTTT
GAGCTTTATCGAACGCCAGATGGTAGGTTATGAGAACGAAATGTCTTCCCACTGTCTCGG
TACCATCAGCGAACTCTTCGATGGAAACCCTCCTTTCGCAGGTCGTGGTGCCATCTCTTT
CGCCATGAATGTGGCTGAGATTCTGCGTGCGCTCGAGTTACTTGAAAAATATCAATATTA
ATAATAGGAGGACTGCTATATGAAAGTTTTAATGTTTGGATGGGAGTATCCTCCTCACGT
ATTTGGTGGTTTGGCAACTGCCAACTTTGGTATCTCCCAAGGACTTCATGCCCAGGGCGA
TGTTGATATCACATTGTGTCTGCCTCATCCTTTCGGTGATGAGGACCGCAGTGCCTGCAA
GATTGTGGCAATGAACAGTGTGCCTATCGCCTGGCGAGATGTAAATCACGACTATGTGCA
GCAGCGCGTAGGCAATATCATGAATCCGGACGATTATTTCCGCTACCGTGACCACATCTA
TGCCGATTTTAACTATATGCATGTAAATGACCTCGGCTGTATGGAATTTGCCGGTGGTTA
TCCGTCAAATCTTCATGACGAGATCAATAACTATAGCATCATTGCCGGAGTTGTAGCCCG
TTCAGAAGAATTTGATATTATCCATGCTCACGACTGGCTTACATTCCCTGCCGGAATTCA
TGCCAAGCGCGTGAGTGGCAAACCACTGTGCATCCACGTTCATGCTACTGATTTCGACCG
TAGCCGTGGAAAGGTGAACCCTACCGTTTATGCTATTGAGAAAGACGGTATGGATAATGC
CGACTGCATCATGTGTGTATCCGAACTGACGCGCCAGACGGTGATTCACCAGTATCACCA
GGATCCACGCAAGTGTTTCGCCATGCACAATGCCGTATACCCATTGAAGCAGGAGTGGCA
GGATATTCCACGCCCAAATCATAAGGGCAAGGAGAAGGTAGTAACCTTCCTGGGACGTCT
TACCATGCAGAAGGGACCTGAATATTTCGTAGAGGCTGCCAACATGGTATTGCACCGTAC
CCGCAATGTGCGTTTCTGTATGGCAGGTTCGGGCGATATGATGGATCAGATGATTTATCT
CGCTGCCGAAAGAGGCATTGCCGACCGGTTCCACTTCCCTGGCTTTATGCGCGGCAAACA
GGTTTACGAATGTCTGAAAGACAGTGATGTCTACGTGATGCCATCTGTGAGCGAGCCGTT
CGGTATCTCACCTTTGGAAGCTATGCAGTGCGGCACACCAACCATTATCTCCAAGCAGAG
TGGATGTGGAGAAATCCTGTCCAACTGTATCAAGGTAGACTACTGGGATATCCATGCCCT
TGCCGATGCCATCTACAGCATCTGTCACAACGAGAGTCTTTTCGATTATCTCTCAGAGGA
AGGCAAGAAAGAAGTAGACCAGATTACCTGGGAGAAAGTGGGTGCCCGCATCAAAGACCT
GTACCTCAAGACCTTAGGGTGGAAGTAGGTTAAGTGAAGAGTGAAGAACGAAGAATGAAT
AATTTTGAGGCTTTACTCATCTTACAAGTTAAACGTTCAAATTTCAAATTTTTATGAAAA
CAATTTGTTTATATTTCGAGATACATCAGATTACCCATCTGAAACGCTACCGCTTCTTTG
ACATCGGTACCGACCATTATTACTATGATGACTACGAGAACGACCGTAGCATCAACGAGA
TTGCTGAGCGCTCTTATATGCCAGCCTTGAATGCCCTTCAGGAGATGATTGAAAAGAACG
GCAAGTATTTCAAGGTAGCTTTCTCGCTTTCGGGTGTGGGTATGGAGCAGTTGGAACTTC
ATGCTCCTCAGGTACTGGAGAAGCTTCAGCAGCTCAACAATACGGGTTGTGTAGAGTTCC
TGGCTGAGCCTTACTCTCACGGACTTGCTTCTCTGGTTAATGAGGCAAGTTTCAAGGATG
AGGTGATGCGCCAGTGTACTAAGATTGAGGAATATTTCGGAAAGAAACCTACCGTATTGC
GCAACTCTTCGCTCATCTACAGCGATGATATCGGTAACGATGTTGCCAACATGGGTTTCA
TTGGTATGCTCACCGAGGGTGCCAAGCACGTGCTCGGCTGGAAATCTCCTCACTATGTTT
ACCATTGCGCCCTGAACCCTAAGTTAAAGCTCCTGTTGCGCGATGTGAACCTGAGCGATG
ATATCTCTCTGCGCTTCAGCAACAGTGATTGGGACGGTTATCCACTCTTTGCCGACAACT
ATATGAACCAGATTGCTGCCTTCCCAGAGGAGGAGCAGGTTATCAATATCTTCATGGAGC
TTTCTGCTCTTGGTATTGCCCAGCCTCTGTCAAGCAACATCCTCGAGTTTATGAAGGCTT
TGCCTCAGTGTGCCAAGGACCGTGGCATCACCTTCTCTACACCTAGTGAAATCTGCAAGA
AAATCAAGTCGGTAGGCGAGGTGAATGTGCCTGATACCTTGAGTTGGGTAGACGAGGAGC
GTGATGTAAGTTCATGGTTGGGTAACCCGATGCAGCGTGAGGCTTTCAACAAGCTTTACA
GTGTGGCAGACCGTGTACGTATCGCCAACGATCCACGTATAAATCAGGACTGGGATTACC
TGCAGGCAAGTAACAACTTCCGCTTCATGACTACCAAGCCAAGCAATGTGGGTCTTGACA
GAGGTATCTATTCAAGTCCTTTCGATGCTTTCACTAACTATATGAACATTCTTGGCGACT
TCATCACCAGAGTAAACGACCTCTATCCAACTGATGTTGATAACGATCAGCTTGAAAGCC
TGCTTACTACCATCAAGAATCAGGATGAAGAGCTTGAGATGAAGGACAAGGAGATTGTCC
GTCTTCAGGCTAAGATTGAAAAGATAGAGAAGGAGGCAGAGAAGCAACATGGCGAGAAGC
CTGCTAAGGCTGCTCCTGCCAAGAAGGCCGCAGCTAAGCCTGCAGCCAAGAAGGCTCCTG
CCAAGAAAACAACAAAGGTAGAGCCTGCAGAAGAAAAGAAAGATTAAAATTTTTAGATTA
CTCATAATGATTAATCCCCCTCGCTGCATTGATTTGCAATGAGGGGGATTTTTTTGTTTC
CCAAAATTTTCTCTGAAATAACGCGTTAGCTGGAAAGCGTTATTTTTCGAAATGAATCCA
GTCTACGTCGAAGAAGGCAGCATCGTTCTTCTTGGCTGTGCGGGTGTTGAAGAAACCGAG
CTTGGCACCAATCCACTTGCCTTCACGCACAGTGAAAGGATTGCCTATCTTGGTGAATTT
CTTACCATCCAGACTGTAGCTCCATTCAGCGATAGCCTGTATCTGGTTGGCGATGCCTTC
GCTATGAACCTTCACGCGGAGCCATACGTCCTGGGTGGCGATGCGGGAAGAAGGAATATC
ATCTACGGCATACTTCACGGTGTAAGGTTGAGGCTGCTTGCTGGTCTTGATGGCCACTTG
CTTTACCACCTTCTCAGCCTTTCCCTTCTCAGCCTTCTCGCAGGTTACATATTGCAATAC
AACACCCTCTTCCTTGGTATCAACAAACTTGAGTGCCGCATAGTCCATGCCTTGCATAAT
CATGCCGGCGCTTTCGCCCAATACCTTATCATTTTCCTTGTAAGCCTCGGTGCGGTTAGG
TATGAACTTCACCTTGGCAGTAGCAGTAAAGTTCTCGGTAGGGAGTTTCTGGAGCAGAAG
GTTTGGCAAATCATACAGGTTCTTTACATCTTCAGCCTGCTGCACACCATAGAGACGCAA
CTTGGAGTTCTTGGCATCACAGAAGTACCAGTACTGACTGTAAGGACCGTTCCACTGCCA
TTGCAGACCTAAATCTACGCTGTTGAAATCATCCGATTCCTTAGGCTGGAAGTTACCGCT
TGATGGCAGGTTTGGCTTCTTCCATTGCTGAACAGGGTCACCGCAGCCATCACCATCCTT
GTCGTCACCGATAACGAGCCAGTCGTTCACCCATTTGGCTGGTTGCAGATGAACCACACG
ACCATAAGCGTGCTTATCCTGGAAGTGGAGAAACCAGTCTTCGCCGTTCTGGGTATCTAC
CCATGCACCCTGGTGAGGGCCGTTTACCTTCTTGTTCTTTCCCTGTGCCATACCCACATA
CTCCTCGTAAGGACCGTATGGATTCTTGGAACGCAGTTCTACCTGCCAGCCATACTTTAC
TCCGCCCGCAGGACTCATGATATAATAATATCCGTTGCGCTTGTAGAATTTGGTTCCCTC
GATGGTTGGCTGGTCTTCATGGCCATCATATACGATGCGTGAAGGACCGATAACCTTGGT
GCCGTCaGGTGACATCGGGGCTACGAAGAGTACCGACTTGATACCGGCTCTTGAACCGGC
GCATCCATGCGAAAGATAAGCCTTGCCGTCTTCATCCCAGAGAGGGCAGCAGTCGATAAG
ACCTTTTCCCTTCATCACCCAGGTGATAGGTTCCCAAGGGCCGCGTGGATCTTGTGTCTT
GGTCATGAAGAGTCCCTGGTCAGGATCGCCACAGTAGATATAGAACCATCCGTCATGATA
GCGGATGGAGGGTGCCCATACGTAATTACCATGCTGAACCTTCTTGCGCCAATCCAGTTC
GGTGCCCTGGTATTCAGGCAAAACCGGATAGTCATCGAGTAGGGCAGCGCCTATAATCTC
CCAGTTTACCAGGTCGGTGCTGTGCAGAATCTGCAAGCCTGGGAAACACTGGAAGGAAGA
GGAGGTCATATAGTAGTCATTGCCCACACGGCATACGTCAGGGTCTGAGTAGTCGGCGTC
AATAACCGGGTTGCGGTACATTCCGTTCTTCAGGTTCGGATTCCATGTCTTGGATACCGC
CTTCTGAGCATTCACGCTCAGTGCAGAGAGCGGAGAACTCAATGCGATGGTGGCGAGAAT
GCACAGGAGTGAATGCGATTTTATTTTCATTGTTACCGATGTTAAAATGAATTATTTAGC
TACGTATTTCTTGTTGTTGTAGATATAGATACCTTTTTTGAGACCTTGCAGGTCTTCTGC
CTTGGCATTGAGTTTCACCATGCGACCGCTGAGGTCGTAAATGTTGTTGTTGTTTACCTT
GGCGATGGCAGCAATTGGCTGAATGCCTGTAGAAGTCTCTGTATAGAGAGTGAACTGCAA
GATGCACTGCTTTACCTTTGGAGTGAAAGTAAGCGTGTGCTCTACAGGTGAATCAAACTC
TACTGTATATTTTTTCAGACTTTTGTCTTTTGGAAAAACATAGGTAGAAGCATCATAGCT
TGTGCCGTTAATCTCGCCGAGATAGGCATCTGCATCTGtGTAATTGTCTTTTCCCTCGAT
ATCCATTTTGACAATCTTTATGCCGTCAGGAATGATGATGGTGTATTGATTTGCGCTATA
CTTGATATAGTTGGTACCAGAACCAGTATCGTATGTCTTTCCCTTCTCATTGCTGATAGC
GAAGCCATTGTTGAAAGAACCGGCTGTCTTATCTGTCAAAGTCTTTGAGTTTAATGTGAA
AGGACCCTTGGTATCAGTAACGGTTGAACCTGTAGACGTAGCATCACACTCGTCTGTCCA
AGTAGAATCAAACTTCTTGAGCCAGATAGAACCGCTGCTGACGGTAATCTTAGAGTTGTT
CTTGAACACGAGATTATCTACGAAGCGGATGTCGATGCCCTTTTTGGCTGAAATCTGCAC
GTTGTCGAGAGTCACGTTCTTGATATGGCTCTCAGGGCGGCCAATCAGGAAGATAGCGTT
ACCATCGCAAACATCTGTTGTCTTCACGTTCTGGAGCAGGATGCCATTGTAGGTTGGGGT
AGTACTATCAAGAGCTCTGGCATTTGCCTTGTCTACGGCAGGATCGCTGTTGTAGTTCTT
GTCGTAGTAGCAGTCGATAGAGAATGGGTTCTTCACCTTGGTCATGGTGAAGTTGGTGAA
CTTCCAGTCCTCCTCGCCACCGCCACGCAGTGTACCATTGCTATTGATACCCGTCTTCAT
GCGGATACCGGCAGTTGTGCCGTTCATGGTGATGTTGTCGAACCATACATGCTTGATGTT
TTTGGTGAAACTACCGATAGAAGCACCATGTCCTGTACCAAAGTCGCAGTTCCAAACATG
GATATACTGTGCATTGTCATCGCAAACTACGTTATCATCACCTGTACTGATGTTGCAGTT
ATAGATGTTCATGTGATGTCCCCAGATAGAGATACCGTCTGTGTTATGAGAAGGCTGTTC
AGTCTTGGTTTCAGAAGAAGGGTTATAGATGGTTACATCATGAACAGTACCATTGCTGGC
ACCATTGCTGTTACTCAAGGTGATGTTGACACCCGGAGTATTCTGAACCTTGAGATTGCG
AATCAGGAATCGGCTGCCTTTCTCGAATCGGATCATGGCTCCAGGATTGAAAGCCTCCTT
GTTGTCGCGAGCCTTCCACCAGCGGGTACCCTGACCATCGATAATAGAAGTTTCACCTTC
GCCCTCTATAACAATGTCGCTCTGGTTCTTGTTCTTGCAACCGATAAAGAGCGTTTTGTT
GTTAGGTGCCTTACCATATTCAACGAGTTTCAGAGTTGCTCCTGCGCAAAGGTGGAGTAC
AGTCTTTGACTTGATGCTGAGTACCTCGGTCTTGCTTGTCATCTGGTCTGTACTACCAAA
CATCCATGTACCGGCAGGAATCACGACCATACCACCGGTAGAAGGCACAGCATCAAGTGC
TTTTTGGATAGCCTTGGTGTTGTCTTCTGCCGTAGTAGAAGCACCATAATCCTTGATATT
AAATGTGTTTGCCGAAGTGATGGTAGGCAACTGTGGTAGTTCTACGGCAGTCCATCCTTC
AGGAGTGTTCTGTGCGTTCTGCTCGGCTGTGATACCAGCGAAAGTTTGTGCTTTAGTGAA
CATTGGCAGAGCCATGAGCGCAGCAAGCACGACTGACTTAATGATTGATTTCTTCATTTT
TTCTTAGGTTTATCTATTTTATTATTTTCTTTTCTATAAGATTTTCTGCAAAGTTACGAC
ATTTTTGCTTATCACATGCAGATTGTGAATAAAAAAGTACGAAAACGATTACGTATACCT
TACCGATAGAACCAAAAGAAAGACCGTATCCATCAGGAATTATCTCCCTAGAATACGGTC
TTAAACCTAATGATTAACGTATGTCCTGATAGGTTTTCTTTTCAACATAATGACTTTGAT
TAGTAACCAGGATTCTGGTCGGCTAATGTCAGTTGGTCATTGGCATCAATTGCAGCCTGT
GGGATAGGGCGAAGAAGCTTCTTGCCGATATACTGGGCAGCCTTGTCTCCCATCTCATGG
TTATACTTGGTGCAACGCTCTACCAGAGTCTGGGTTCTGCGAAGATCCATCCAACGAGCC
TCATTACCGAAGTTCTCGCAGGCATTCTCATCAAGGATGTCATCGATAGAGATAGTTCCT
GTAAGTGCAGAAAGACCAGCGCGCTGGTGAACCTCATTGAGTCGTGCCAATGCCTTAGGA
TTATCACCAGCCTTCAGATAAGCCTCAGCTGCTACGAGATACATCTCTGGCAAAGTGATG
ATATGGATGTCGCGATAGCAGGTGTTCTTCTCTGTCTTAGCAGTCTTGCTGTCGTCAAAC
TTCTTGCATGGACTGGAACCATATACCAGTTGCTGGTTATCGTAATATTCCATATCTCTG
CCGTCCATATTCTGTGCTTCCTTGCTCTGTGAATCCATCGGAATGCGATAGGTGTTTGCT
CTGTTTGCAGGATCTATAGCCTTCCATGCTTCAAAGTCGGCATCTGTTTCATACCATGCA
GAATAGTATCGCGTTACTGGCTTACCTACCAGACTCTCACCATTCTTGTACCAGGTCCAG
TAACCGGTATTTGCAGCATTTCCCTTGTTTATATCTGGCAATTCCTTCATGAAGGTAGCA
TCGTAACGCTGGTCTCCCTTCTTGAAACAATGCAAGGCATAGAGGGTTGGTACATAGCTG
GAGGTTGTAGCCTTGATGTTATCCTCGTTTCCACCCAGATAGTTGCAGTAGTAACCGCTC
CATTCTGTACCACCTGATGTTGTATTGTTGGCTGTAGCCAAATCATATTCCACATCCCAA
AGGAACTCTTCGTTGTCATCGCCCGATCCGTCTGCCTTCCAGAGCTTGGCAAATGGGGTA
GTCAGTCTTCTGCCTGCAATTACTTCATCGGCAAGAGCTGCTGCCTTGGAGAAGTATTCC
TGCTTGTTGAGGTCCCATGCAGCAGAAAGGTAGGTCTTGGCAAGGATAGCCTTGGCTGTT
TCCTGGCTGATTCTGCCGCCACCCTTGGTAGCTGTAGAAGCTTGGAGCACATTCTTGCTG
ATAACATCTTCGAGTTCGCTGATGATATAGGCATATACATCTGCAGCAGAAGACTTAGGA
TATCCTGTGTCTGCTGTGGTGAGGAAGTCCtTCATGATAGGGACACCACCGAAGTTGTTT
ACCAGAAGATAATACTCGTAGGCTGCCAATACACGGGCTTCGCCTACAAGCTGCCCCTTA
GTCTTTTCATCAACTTGGGCTGTCTGTGCATAATATGACACAGAGTTGGCTGCACGTATA
CCTGAATAGAGGTAAGTATAGAGATTCTTGATATCCGTATTTTCTGGAGTCAAGGTCTCG
TAAGTGTTCAATGCCTCGTTCATCTTGTTACGGGCATCGGCATACATGTCTGTACCTGCT
GAGAAACAGCTAGTGAACAGAGGAGCTGCATAAACGTTTTGCAGATGCTGATAGGCATTA
TTGACGAGGTTGTTTAATCCCTCTTTTGTCGCAAAACTCTGTTTGGCAGTTACATTCGAC
TTGTTGCTGGCATCCAGGAAGTCGCTGCAACTTGTCATGGTTCCCATGCAGCAGGCCGCC
AATGCTACGCTATATAATATCTTTTTCATAATTGTTTACTTCATTTAATGAGATTAGAAC
TTAAGATTTACACCAAACTGGTAGGTTACAGATGATGGACCGCCATTCTGCAGATTCTGT
GATGCCCACTCTGGGTCGAAGCCCTTGTAGTTGGTGAAGCAGAATGGGTTCAGAACGTTT
ACATAAACACGGAGATTTCTTATACCTACCTTGTTTACTACGCTCTTAGGTAATGTGTAA
CCCAGGGTAATGTTCTTAACCTTGGTGAAAGAGGTCTTCTGATACTGGAAGCCTTCTCCC
TTGGCTGAACCCTTGTCGCCGAAGTAACCACCAAAGGATGTATCGCTGTTGTTTGGATAA
GGATACTTTCCGTAGTGGGTCTCTGTGGCGGTTGTAATCTCACCTGTTGCATGATCGATG
ATTGGTGCTCCCTTTGGTATGTAGTAATCCAGTTGCATGTGGGCATTACCACGGTCGCTA
AACTTCATATACTTCTCATGGAAGTAGCTGCGTGACCAGAATCCGCTCTTTGTATAGAAC
ATGATAGAGAAGTCGAAACCCTTGAAGTAAACATTGGTAGTGAAACTACCTGTCCAGCGA
GGATCTGTGCAGCCATAAATCTGCTTATCGTTGTCGTCAATCTTACCGTCATCGTTCCAG
TCGTTTACTGCCATCTGACCTTCATACCACTTATACTTAGTGCCATACTTCTCGTAGAAT
TCCTTCAGGGTATAGTGCTTGTCACCATTCATGGTGTGCATGGTTACACCCTTGTCGGTG
ATGACATCGGTATGGGTATAGTCACGGAGTACATTCAGTGGCTCGCCGATAAACCAATTG
TTGGCTACCTCATCAACTTTACCATTACTCAACTCCTTAATCTTGTTCCAGTTGCGGGCG
AAGTTTACATTCGCACTCCAGGAGAAGTCTTTCTTGTTGATGATGTTAAAGTTCAAACCG
AGTTCAATACCTCTGTTCTGGACAGAACCTACATTGAAGGTTGAAGTCTTCTCACCAGTT
TCGATAGGCACTGAACGTGACATAATCTGACCATCAGAAAGACGGTTGTAGAAGTCGGCT
GTTACATTGATGCGGTTTTTCAGGAAACTCAGGTCGAGACCGAGGTCAAACTCTTTAACC
TTCTCCCAGATGAGTTCTGTATTTATCAATCCGTTAGGATAATAACCCTGTACCTCTTTG
CCGTCAATGGTTACATAAGATGGACCTGTAGCAGAAGCGATAGTTACATAGTCACCCACA
TTGTTGTTACCGGTAACACCGTATGAAAGACGGAGTTTAGCATTGTCTAACCAGTTGTTG
AACTGCTTCATCCAAGCTTCATCTGAGATACGCCATGCTGCAGCTACAGAAGGGAACCAG
CCCCATCGGTTGCCGTCTGCGAAGCGTGAACTGCCATCGGTACGGAGTGTAGCTGTAGCC
ATGTAACGGCCCTTATAAGAATAGTTGGCACGGAAAGCGAATGACTCCAGTGATGACTCA
GTATAAGAACTTGAGAGCGTCTTGTCGCCGCTGGCTGTTCCCAGATTGTGGAATGTAGTG
TGGTCGCTGGCGATACCCTTGCCTTCTTCGTACTGATATTCTGTGTTACTCTTGTACAGT
GAGAACAGTGCCATGGCGCCAACGGTGTGGTCGCCAAATGTGCGGTTGTAGTCAAACTGG
TTGTCCCACGTCCAGTCTACACGGGTTGTATTGGCAACAGAGCCGAAGTTGGTCTTGTTC
TTCTGGTAGTAAGTTGAACCTACGTCGTTACCCTCGTTCAGACCTGTTGCATAGAAGATA
CCCTGGCGCTTGTGAGAGTAGTTTGGGGAGAAGGTGGTTGTAAACTTCAATCCCTTGATG
ATGTTGGCACGCAGGTAGAAGTTACCCATCAATCGGTACATCTTAGTCTCATTGGTATAG
TTGCCGTCATTCAAATCGATGAGTGGGTTATATGTAGATGTAAACTGTGCATCTGAACCA
AAGGCTGCCTTTGCTCCCGGGTTAGGAATCAGGTTGCCATCTGCATCTGTTGGAGAAACG
AATGGGTTAAAATAGAATGCATTCACGTATGGAGAATAAGTACCATCAGTACATACATCC
TGGGTGCGGCTCATTGACATGTTAGTAGAGAAACCTGCCTCGAATATCTTGGAGAGCTTG
GCATCCATTGCTCCCTTGAAGTTAAAACGCTCATAGTCGTTGCCTTTGAATACGTTCTCT
TCTCCCTGATAACCCATACCTACACGGTAGTTGATCTTATCTGTAGCACCGGCAGCACTG
ATAAAGTGGTTCTGCTGGGCGGCAGTGCGGGTAACCATCTTCTTCCAGTCGTAACCGTCG
AAACTTGGATCCATCATCAGGTCATAAAGTTTGGAGTCTTTGTAGCTGGTTGCTCCCTTG
CGGGCAAGGAAGGCAGAATTCAAGTCGGTATTCTTGATGATGTAGTGTGGATGTCCTTcG
GCATCTACACCCTTGCGGCTAGAGCCATCGTAGCTCTTACCATCGAGCGTGGTATATCTG
GCAAAACGATAATCCATAAACTCGTTGGCATCCATAAACTCAGGCATGCGCGCCAACTTC
TTGATACCATAATATCCGTCATAAGAGATGGTTGCCTTCTGTGCCTTGTCTGCACCCTTG
CTGCCCTTGGTGGTAATCATGATGACACCGGCAGAGGCACGGGAACCATAGATGGCGGTA
GAAGATGCATCTTTCAATACATCGATGCGGTCGATATCATCAGGATTGAGGAAGTCCATG
TTGTCGCAAACTACACCATCGATAACATACAATGGCTGTGCCTGCTTGTTGATAGAAGCC
TGTCCACGAACCTGAATATTGAAGCCTGCACCTGCGCGGCTACCAGACTGGGTGATGTTG
ACACCAGGAACAGAACCCTGCAGAGACTCTGCAAGATTGGTAGTACCACGAGCGGCTATC
TTTTCAGAGTTGACAGATGCAATAGAGCCGGTTACGTCGCGTTTACGCATAGTACCATAA
CCAACGACAACGACCTCGTCAAGAGCTGCATTGTCATCTTCAAGTACGATGTTCCATGTT
TTCTGACTTCCTACTTTTACTTTCTTAGGCTTGCAGCCGATGTAGCTGAAAGTCAAGACC
GTATTAGGGTCTGCGTTCTGAATGGTAAACTTACCGTCAAGGTCGGTGATGCCACCTGCC
TTACCATTCTGGTCAGTAATGGTTACACCAATCATTGGGTCGCCATTAGCATCCTTAACG
GTACCTTGGATTGTTTTCTGTGCAAAGGCGAGGAAACAAACCGAACTCAAGGTCAGTGCC
ATGCTGGCACGTTTCAGTTGTTGATACATAACGATGTTTGTTTTGTAGGTTATTATTAAT
CTTGTTAAGTTTCTCTGGTCTAATTGAACTTACTAGCGATTAGTTGTTGTCGTGTTTGAT
TCTCAATAGATCATAAGGAATCTTCGATTTTTGGTTATAATCTTAGATTTCTGCTACAAA
GGTAATTAAAATTTTTAAATGTTGAATAAAATAAACGAAAAATCTAACGTAAACGTTTTC
GGAAGTGTTGTTTCTACAATATAGCCTTTAATGGTGTTGATTCTGGCTTGCAAGTGAGGC
TTATTTGATGGGGCAGGAGGTAGCCGGAATTACGTCACGACGTAGCATTTGCTGCGTCGC
GACGCACTGGTTATTACGTCGGGACGCAGCAAATGCTACGTCGTGACGTAATTTCAGCAG
CCCATGGTAAGCGGAGCCGCTTACCATGGGGCGTGGCAATAGGTGACAATAGGTGATaAT
AAAAATACCGCTTATTGCAACCCGTTATTCATTTATAATCAGAGAGTTATAGCACGAGTG
GCAGATGTGACAACAAAATCGAAGAAAAAAAACGGTTCAATAAATTCGGGCTTTGAAGTA
AGCTGATGAAACCATGCACTTCATAGCATGAGTTCTTACGTTTCATAGAGTCGCTACATA
CCGCTGTGCTGGCACCCAAATATGGCTGTGCTGGCTTGTAGATTCGACTGCGTTGGCTTG
TAGATTCGACTGCGTTGGCTTGTAGATTCGACTGCGTTGGCTTGAAGAGGTGTATTCGTA
GCTCGAATGAGGCACTTTATTTGATAGAATGTAGCGGCTGAGTTCGCTGAATGAAACGTC
TCTTTGGGTTCAAGGAGACGTCTCTTTTAGTTTAAAGAGATAGTTTCTTAGGTTGAAGGA
GACAGCTTCTCGAAGGTTGCCACTAGGCTCAGCAGCTCTGCCGAGCCTAGTCAGCAGCTT
TGCCGACTGCAGTCAGCAGGTCTGCtGAGCCTAGTGACAACACCTTTTAAtCGTACAACT
ACAACCCTTATAGTCGTACAACCATACACCCTATAGTTGTACGACCATACACCCTTTAGT
TGTACAACTATAACCCTTTCAGTCGTACAACCATACACCCTATAGTTGTACGACCATAAC
CCATTTAGTTGTACAACTATAACCCTTTCAGTCGTACAACCATAACCTATTTAGTTGTAC
AACCATAAACGCAAGCCCGCCAGGCGTACTTTTTACGCCTAGCGGGCTTGCGTTTTTTTT
ACTTTCAGAACTTTCGCATGTGGTTCAAGAACGGGCTGAAGGCCCAAAAGCTTCTAGCCC
AGAGCATGTGGGGCAAAATTTGCGAAAGTTTTGTTAATTTTATTGTTTCAATTTCTTAAT
CTCATCAATAGATAAGCCAGTTGATTTTGCAATGACGTCTATTGGAGTATTGTAGGTTAA
TAGGTTCAAAGCAATCTCTTTGCTTACCTTTTTGGCTTCTTTCTCCATAGCATGCTTATA
TACCGCATAATTGTCCCACATGACCATCATGCTGTTGTCGTATTTCTCCTGTTCCTCTTT
GGTCAGAGTCTTGGAGTCGGCGATTTCTGCCAGTCTCTTGAATATCTTATGCTGAGCCTC
GAAAGGCATTTTTTCCAAAGTCTCCATATGCTTCAAATTATAAATCCAACAATCTAAAAA
CGTAGTACACTCTTCCTTAGGTACTATCGCTGCAAAGATACGCTTTTTATTCGTAACTTC
CAAGAAATTAGCTGTAAAAATGAGATAGAGAATAGGAGAAAGTAAAAAAAGGTGCAATGC
CCGATTTTTGATGAGGACATTGCACCTTTAATTATATTAATTTATTTATCTGTCGGATGT
AAGTACTATTACTGTACAATCCAACGTGGGTCACCGAAATTACCATACTTACTCTGGTAT
TTGTCTTTGATGGTGAAATCACCTGTTGAAGGTGATACCCAAAGATCTGCAGATGAAATA
TCTACAGGATCTCCAATATGCAACTTTGACTTCCAAGTGTATTCTTTGGTATAATATACA
TCAACGAATGGAGCGTTCTTGTAACTTGTTGCTGTTGCATCTGCCAACGCTGCACTCTGA
CCGATGAGGGTGTTGCTAAAGTTAGGAACAATATTGTTGTTCTTGTTGGTATCGATGAGA
TACTTGCCGCCCACAACTGCGTCATACAATGTACAGTGATCTACATTTACCTTTGTCATG
CTGTTGGCTACAGCAATCATAGGACCTGCAGAGAGATTAGCGATGGTAGAGTTGGTGAGG
TTTACTGTTTCCAACTGTGCCTCTGGAGCATCTTTACCTGCTGCCAACACACCATAAGAA
CCAATCTTATTGATTAAGCAGTTGTTGAAGTTGATGCTACCGATGGTAGGTTTTATTCCC
TTCTGCAGACGGATGATACCACGGGTATTTTTGATATTACACTTGTCGAACTGAATAGAA
CCGATGTTATCGTTCGTGTTCAAGTTGAGGATGTAGTCTGCGCTGTTGTCCTTATTCTCC
AAGTTGAGGTTGTAGAAACGGATGAGATCTTTCTCGCCCTCAATCTTGATTTCCTTTACC
TTCCATATAGAAACGGCGCCAGATTCTCCCCAGAAGTATATGCTCTTGATGTTGGCAGGG
ATGATGAGTCCCTTCTGTTCGCCAGTATCAGAACTTGTCATCTGGTAAGTTGCATTCTTA
GGCATTACAATGACAACCTTGTCTGATGTTGCTTCCTTCAAGATGGTACCCAGATCCTCG
CCCTCGGCAAGAGTCATGACATCAAAGCCTTCAGGGTAAGCTTCTGTAGTCTTGAAAGAG
TAAGTTCCTCTCAGGTTCTCCTTGTTCCACAACTTCACCTTGTATGAAGAGTTAGCCTTC
AAGCCAGTGATAGTCAGCTTACCTGCTGCTACGGCCTCGGCAGTGAAGTCAACTTTGGTA
GAATCTTCTGAACTCTTGTAATAGTAAACAGCATCGATGGTCTTGCCTGCAATGAAGCTT
ACGGTAGCAGTGCTTGATGTTACATCAACACCTGTGATAATCTGTTCAGCCTTGGTTTTG
AACTTAAACTTATCCAAGTATCTCCAGTTAGAAGACTTTCCGTCTAAACTGCGGCCCTTT
ATACGGATGTAGTACTCTGTGTTTCCATCCAGATTGTAGATGCTGTCAGGAGTATCTACA
AATGAAGAGTCAACAACGCTATGTTCGGTGCCGCCCATAGGAATATCGTTGTAGAGAGAG
TCTGTACTGTACTCAACGATGTAATAGTCAGTGTTTGGCATCTTCTTGAAGCTCACCTCA
GCACGGTCGTCCAGAGGAGTAACCGAAAGTTCGATAGAGTGGAACAAGCGGTCGTAGCTA
GCGTCAACACTCCAGTCATTGTCATCGGTACAAGATGTCAATGAGGCAAATCCCAGGAGC
ATGAATGCTCCGGAGATTGCGCTTTTATTTATTTTAGATAAATTCATGATTATTCAAATT
TTATCTTTGATTAGAATGGTTGATGAATTGCTTTTCTGTAGCAATCGCTTATTAATAACC
ATAAGAATTACTCAACTTGCCCTGTGAATCGGCGATACTTGATGTCGCAATAGGGAAGAG
GTAGCGATTCTTTACAGTTGTATTGAGATATGAACTGATGAATGGCAGTTTGCCTTTCAG
ATTCTTCTGGTCTTTATCGGTTACCTCAGCGCCCCACCAGGTTACATACTCGTAATCGGC
AGTATTTTCAGGAGCCTCATACCAGCATACAGAATTCaTATCAATCTTTACATCTGTAGC
AGTCTTGATGGTCTTGTAATAGAGTTTGGCAGGATACTCATTAATCTGAGCCTCATAGTC
TGCCTTAAACTGGTCTATCTTCTTGCTCAGGAGGTTCCAGCGCTCCAACTCATATTTACG
TACACACTCACCTGCAAACTCCCAGGCATTCTCGTCAACGATGGCATTGAAAAATGCATC
CTTGTCAGAAGAAATGCCAGCTACGTATGCCTTGGCATCAGCCTTGTTGGCATCAGCGAA
TGCACGCTCATGTACCAAGCCTAGAGCGTCGCGGGCACTCAATCCGTTTACGCCGCCTGT
AGTCGCGTCAGGATTGCCGTTAAGCTCATTCATTACTTCTGCATACATCAGGaGAACCTG
TGAGTAGCGCAGGGTAATGAAGTTGATACCTGTACATACCTTTTCTGTACTTCCCAAGGC
AGCCTGGCGCCATTCCTCGCTCATCTTACGGATATCCCACTTACCGCAGTAGATACCGAA
TGGTGAGTTCTTGTCGAATGACTCTTTCATTACGCCATCAGTCTCTTTCAGGGTGTAAGG
AACACAGGTGATGTCACGACGCTGGTCCTTGTGGTCGTATGACCAGAAGAGAGGAGCTGT
CATCTTAACCTTACCTGATGAGTTACCCTTCTTACCATAGCGTGAAGAAGATCCATTGAT
GCGGACACCGATGGTGTAGCCTAACTCACCACTTCTGTTAACACCCAGTGCTACCTCAAA
GAGGTTCTCGTAGTACTTGTCATCAAGTTTGTTCTGGTTGATGAGATACCACTCGTTCTC
ATAGCTTGGGTTCAACTGGTGAATACCCTTGCTGATGATTTCATTGAGATGAGTCTGTGC
CAACAGATAATACTTGGTACGCTCAGCTGCACCTGGACGCTGTGTAGGATAGGTTGGGTC
GCTGTTCTCTGTAGCAGTCTCATATCCGTCTTTCTGACTTTCGCGGATAGCCCATCCAGC
ACGCTGCAAGGCAATCTGTGCGAGCAAGCCATGAGCATAGCCCTTGGTGATGCGCTCTGT
GGTATATGAGTTCTCGCCTACCCAGCAAAGGTCTGGGATAGCTCGCTCCAACTCTACGAT
CATGCTGTCCATGATTTCATCACGGTCGGTCTTGCCTACGTAGATGTTGCTCAAGTCTGT
CTTAGTTCCTTCCAACTTCATTGGCACGTCACCGAAGTTTCTTACCAGGTTGAAGTAGAG
GAGTGCTCTTACTGTGATAGCCTCAGCACGGTAGCGATGCATCAGTTTGATGTTGCTCTT
GGTTTCATTGCCACTCTGTGTGTCGAAGTTGTTTACGAGCTCGATTACATTGTTGCTGTA
TTCGATACCCTCGTAAAGCTTGTCCCAGGTGGTCTGAATCTTAGACCAGCTACCAGCTAC
CATGTTGAAGTTGCAGGCACCACGCTCACTGTTGGTCTGTGAAGTGGCAGATGCGTCCTG
ACCATCTATCAGCTCAATATCTGAGTTGGTACCGAGGGTGATACCCATCAACTGTCCGTA
GATACCCTCTTCTGTCAGTTCACCGTATGCCTTGTTCAAAACAAGACTTGTATAGTATGG
TGAAGTTGCTACCGCATCAGGAGTGTGCTCCGAGGGTGACTGCTGGTCGAGGAAGTCACT
GCATGATGTTGTTGTACCGAGCAACAATCCGCTTATCAATAATGCTTTAAAAATATTCTT
ATTCTTCATTGTTATATCCTCCTTGAATTAGAATGAAACGTTCACACCAAATACGAATGA
GCGGCTCTTTGGATAAGCTGCATAGTCGATACCTGGGCACATTGGATTCTTCTTAGAACT
TGTATCTGTCTCTGGATCAGAGCCTGAATAGCCTGTGATGGTTAACAGGTTGTAGGCTGT
TGCATAGAAACGTACATTGCTCAAATATACCTTCTTGATAAGGTTCTTTGGCAAGGTGTA
GCCCAATGTCAATGTCTGCAAACGGAGGAACGAACCATCCTCTACAGCATAGTCTGTGAT
AGCCATTGTACCTGTTATACAAGGATTGAATATACTTGCGTTAGCATTGATTGCATTCAG
GGTGTTATAGATGTTCTCGATACTACCATACTGAGCAATGACAGTTGAAGAAGGCTTTGT
CAGATTGACACCTGTGGCTGGATCAACGCATGTATAGCGGTTGATGAAGTCGTTGTTCAG
GTTATAGCCCTTGCGAGAACCCTGGTAGAAGCTAGATGCCAGCTTGGTACCATTCACAAT
CTTGTTGCCGAATGAGTAGTTGCAGAATACAGATGCATCGAAGCCATGGAAGGTTGCGTT
GAAACCGAAACCACCTGTCCAAGGTGCGATGGTGTTACCCAAGCGCTGCTTGATAGCCTT
GCCGTTCTCGTCTGCCTCCAACTTGATGGAACCTGGAGCCAATGTTCCACCGATGGTACC
TACGGTATTTGCGATGCTGGCATCTGCCAACTCCCATGCATTACCATTCCACTTCAAGTC
GCCTGTACCTGTCTCTGGGTTGTAAACAGTATAGAAACCGTTCATCTTGTAACCCCAAAC
CTCGCCGAGTCGGCCACCTTCTACGATTCGGAAGTTCTGGTTGTCATTGCAGAGAGAACC
TGCCCACTTATACTCTTGGAATTCAGCCTGGCTGTTCAGCTTGTCAATTTTGTTGCGGTT
GTAAGAGATGTTGCCAGTGAAACTGAATGTGAAGTCCTTCTTGTTGATGATGTCAGCATT
GATGGTGAACTCGAAACCCTTGTTGGATGTCTGACCGAAGTTCTGATACTGATAAGCATA
TCCCGAAATAGATGGGATATTGGTCTGCATCAGCAAGTCCTTGGTTGTATTCCAGTAGAA
GTCAAGGGTACCATTGATACGGCTGTTGAAGAAGCCGAAGTCGAGACCGAGGTCACGGGT
GATGGTTGTCTCCCACTTCAAGTTTGGATTAGATAAAGTCTTGTGCTCCAGCATAGTAGA
GAAATTGCCATCGAAGAATGGCAACTTTGCTGTTGCATCAGACAATGAATAGGTTGCATC
AATCAAACCGCTCTTGATACGGTTGTTTCCTGCAGTACCGTAAGAGAGACGGAACTTCAA
GTTTGACAACCAGCTGGCTGTACTCTTCATGAACTCCTCCTCGCTTACACGCCATGCGAA
AGCTGCTGAAGGGAAGTAACCCCAACGGTTGCCTGCAGCAAACTTAGAAGATGCATCGGC
ACGGAGAGTAGCTGTGAAGAGATATTTCTCAGCGTAAGAATAGTTGATACGGCCGAAGTA
AGACAAGAGGTTGTCCTTACGGCCGATGGTGTTAACGTTAGGGAGAGCTGTACCGGCAGC
CTGGTTAGCCAAAGCTTCCTTGACACTGAAGGTGATAGGGAAGGCTACGGTTGTAGATGT
GTAGCTCTCATCCTGTGATGACGACCACTCCTGACCTACGAGTACATTGAGTTTATCACC
TCTCAGGAGGGCGTTCTTTGTATCGTATGTCAAGGTATTGGCATTACGCCAGTTCTTGTT
GTCCTTGCGGATAATCTGTGTCTGTGGCTGACCTGAATAACCGAACTTAGAGTTGCGTGA
AGCGTATGTACCCCAAGCCTGGTTTGTCTTCTCGTAGCTCCATGAATAACCGAATTCAGA
ACGGAAGGTGATGCCCTTGAATGGCTTCCAGTTCAAGCCGGCATTGTAGTTCTGACGGAA
ACGGCGCTGCTGCTTGTAGGTATCGTCCATACGCTGTGTAGGACTAGCCTCTGTGCTGTT
TGAGCTTTCATCATCGTCATCGCCGCTGATGAACAAAGGATCTACTGGGCGGAATGTAAC
AGTCTTGGCTACGATAGAGTTAGAGGCGTTGCTCTCGTTGGTATCAGCACCTGAACCCAA
ACCGTTAATCTTGGTATAAGCCAAGCGGGCATTGAAGTCCAATGTCAACCACTTGTTCAA
CTTGCTGTTGAGCTTAGCGTTGATGTTGTCCTTGGTATAGTCAGAAGCCTTCATGATGCT
CTTGTCATCAGTGCGGGCATAGCTGATGTTGTACTTGGTCTCCTTGGTACCACCGTTTAC
AGCTACGTTGTAAATCTGCTGCAAGCCAGTGCGGCCGAAGAGGTCGTCCTGCCAGTTGTT
ACCCTTTACAGACTTCCAGATCTCCATATCATCGTAGTCACCATACTCAGTGTTACCTAC
TTCATACTGATAGAGAGCGTAGTTGTAAGGATCCATAACCTTGGTCTCCTTGGCCATCTT
CTTGAAACCTAAAGATGCACCAAAGCTTACCTGGGTCTTACCCTCCTTACCACTCTTGGT
AGTAACGATGATAACACCATTGGCACCACGGGCACCATAGATAGCTGTTGAAGAGGCATC
CTTCAACACGTCGATAGTCTCGATTTCGCTTGGAGCGATATCGCTGATAGAACTTACAGG
GAAGCCGTCAACGATGTAGAGAGGTGAGTTGTCCTGCGAAAGAGAACCACCACCGCGCAC
GCGGATCTTGATGTCTGCATCAGGCGAACCTTCTGTAGTTGTGATGTTTACACCGGCAAG
CTTACCAGTCATGGCCTCGCCCACGCTTGAGACAGGGATGTCAGCAAGCTCCTTGGAACC
GATGGAAGCCACAGAACCGGTAAGGTCCTTCTTCTTCATCGTACCATAACCGATTACTAC
GACATCGTTGAGGGTGGTGTTGTCATCCTCAAGCTTTACATCGATTGATTCTTTACCTGC
AACGCTTACTTCCTTAGCTTTCATACCAATGTATGAAATCTTCAGTTTCTTGCTCTTGCC
TTTTAAGTTTACTGTGAAGTTACCGTCAATGTCGGTCACGCCACCATTGCCAGCTACACC
TACCTCCATGACAGATGCGCCGATGATTGGCTCGCCCGTATTGTCAGTAACAACGCCTTT
TACTGTTTGTGCAGATACACTTGTTACTACGAACATCAGTGCGCCCGCCAAAGCAATTTT
CTTTTTTCTAAAATTACCAGACATACACTTTAGGTTTAGATAAAACTTATTCTAAATTAC
TAATTTTCTAATGTTTTTGAAATGTTTTTAAGTAAAAATCCAGTCCTGAGCAGTTGCTTT
ATCATGGCTGTTCCTCTTGGCTCCCGAAGGCTCCAGTGGGGCAACCTTGATGCATAGCGT
TAGCTAAGTCTTGGTTTTCTTGATGCAAAAGTATATAAAAAATATGAGAATATAGGTATA
TTTTGAGaAAAAAAATACGTAAACGTTTACAGATTTTTGCGTAAATACTCTGTTTTTTAC
ATTTCGATGGTCCGTTTTTCTCTGTTTTCATTTCTGCTGTTTCGGGTGTTGAGGGAACAA
AAAAAGTGCAATATCCGGCACCCTTCTGAACGAGGATGGGGATATTGCACTCCGAATGTT
ATCTGTCAATCTATTTACTTAATGTCTCTGTTTCTTTACTTTACGATGACCTTGCTTGTC
TTCTTGCTGCCATCTGCCAGGGTCTTAACTACGATGTTGATACCCTTCTGAAGATTTGAG
AGCTGTGTGCCGTCGGCTGCATAGATGGCGGTCTTGATGACTGCTGCATCTGTAGCTGAG
GCGATGTTGTGGATGCCGGTGCCCAGGACTGCTGCTGTTGCTTCGCTCAGTCCGCCCATC
TCGTTGGCTGCACGAACACTCCATGTTGCTGAAGCATCATCTACGAGGTAGGTTGGTTTG
ATGGTGAAGTCAACTACCTTGCCGTTCTTGCATACTGCCCATAGAAGAGCGTAGTCGTTG
TTGTCCCAAGCGAGGGTTGTACCGTTCAGCTTAACGTTGCTAGGTGCTGATGCCTGCTCG
GTAGCTGCAGTTGGATCCCAGTCATCATCCTGACCCATTACTGTTTCAATGGTGTAGGTT
GCAGCTTCCTCTGCTGCGAGGATAGGGTCTCCTGCTGTTTCATTACGACGGTTTACATAA
TTGTCACCATCCTTTGAATCGTAGGCATCGTAAACTTTCTTTCTGTCCTTGAGGTCTACT
ACGCTACCTGTTGATGTGTATGAGTTGTATTCAGCGAAACGCTTAGGGTAACCGCCACTC
ATCTCGTTCCATCCTGCTGCTGATGGGATAGCTTCCATCTTGGTGTCGATGTAGAGTGCA
ATAGGTGTGCCTTTGCCCCATGGACGTCCCAAGGTGTAGTTGCCGTTTAGGTCTTTTGCC
GCAGTAGCATCCTTGATAGTACAGTCTTTGAAGATGTAGCCATACTTCTTAGGCTGAGAA
GGAACTGCGAGATAGCCTCCCTTTTCACAGATCCAGAGTTCTACATTATTATAATATACA
TCACCCTTACCGCAGAGGTAGTCGGTACGACCACGAAGGATTCCGTCTTCGAAGTAGAAT
TTACCGTTCTGGTTGTTTGATACGTAGGTGTCCTGGTAAGCCCAGAGGTTTACGTTCTTA
CAGATGGTCTTGTTGCTCTGGTCGTTGAGTACGATGTCGCGACCTTTGGCATCACCCATA
CTGCTGTACATCTTCAGATCCTGGAAATAGGTGTTTGTTGCTCCCTTCTGCAAGCAGAGT
ACGTCACCCTTGCCGATACCTTCCAATACGTTGGCTGATTGGCCTGAGTTTGGAACGGTG
TTGGTCAGTGAGGTGTTGTCCATGCCTTCACCAATGATTGATACGTTTGGCGTATTCATA
TAGGTGGTTGGGTTAGCATAACTCTTGCCGTCGCTACCTGTTACCTTACTCTTCTCGTCA
GCAGGAATCTTGTAGTCGCCCTGCTTGATGAAGATGCGGAAACGCTTGCTAGTATCTGTA
CGCTTAGCTGCTGCATCAAGTGCTGCCTTGAAGTCGCCGTCGGTTGGTACGATGAAGTCG
TAGAGTGCTTTGGTTACAGCTGGCTTGGTCTTGGTAGTGAAGTTCAGAACGATTGCCTGG
TCTGTGGCATTGTCTGTCAGGTCGGCTACCGAACCTGCAGCGAGTTTGAAGGTATAAGCC
GTAGCGTAGTTCAAGCCTTTGTATGCGAAGGTGATGGTCTTGCCTGATACAGTTCCTTCT
ATCTTTGCTGTTCCGAGAGTGGCTGCAGCGTTGTCGGTGAGTTTTACCTTCTCATCAAAA
GTCAGTACAATCTTGCCGTTGGCAGATGCGTTGGTTGCGCCTTCTGTTGGTATGGTGCTT
ACGAGTACAGGGGCCTTGCCGTCGTTTACGAGCTGGGCAGTACCTGTGATGTAGATATTT
GTGATAGCGATTCCGTCGTTGTCGCCTGTTGCTCCCTTGATGGAAGAAGTCTTGTCGGCA
ATCCAGCGGATGTATACTTCTGATTTGTTGTTTGCATCGGCTGGGAGAGTGAACTCGCCA
TCGGTCCAGGCTTTGGTTCCTGGCATCTTGATGGCGCCTACCTTGGTCCAGTCGGTGCCG
TTGAGAGAGTATTCCACATTATATGTTTCGTATGCATTATAATTGTAGAGCATACTGCTC
TTTACCTTGATATCGGTGAAGGCTGTTGCGTTGACCTTGGTCTGCCAATAGGTTTCGCCC
AGTGCCTTGGTTTTCTTGGAGGTCCAGTTTACAGCTGCATTCTTTCCTTCGTAGCCGCCA
GCACTGTTGCTCTTGTCGAGCCATGCGTATGTATTTCCGTCTGCATCGCGCAGGATGAGC
TGGTCTACATCGTTGTCTTCTGCAGCGAAGTCTGCTGTACGACCTTCTCTTGCTGACTTA
TAGAAGTCCCAGCCTGCGATGAAGTCTTTTGCAGAATATGCAGCAGTGTATGATTGGTCG
ACATTCATCTTTATTTTGCGTTCTGCTCCTGTTTCACCATCATTCCAGTTGGTAAAGGTG
AGGATGTCGTTGCTGCTGGCTGTGAGGGTTACTTCTGTTCCCTCTTCATACATATTCTTT
CCGTTAACAACGGTTGGGGCAGGAGTTGCGCTTACCATATAATCGTTGGCACCACCTTCT
ACCTTGTAATCCAAAGCGTAGGTGTTTATCTTTTCAAAGTTTGCCTTCAATGCTGTGTTG
GCAGAGATAGAGAAGGTATATTCTTCATCTGTAGATACTACCTTATTATTGGCATCTGTC
CAGTTGACAAACTTGTAGCCGAAATTCTTTGTTGCAGTTACGGTGATTGGTGTTTCTGCA
TCAAATACTGTTCCTGCAGGAGATACCTTGACGGTTCCTGCTCCTACAGTTGATACAACA
GCTGACAGTGTATACTGTTCTACCTGTTGAATGGTTCCGTTCAAGAGACCGTTGATGTGT
ACATCGGCAAAGCCTTGCTGCTTAGCAGCGCCAACGCCGACGGTGCAACTCAGCGTGAAG
CCTTCAGCTGATGTCAGTTTGGCTTGCTGGTCGGCAGTGAGCTGGATGACGATGTGGTCG
GTCAGGTTTTCATTTTTCGAAAACTTGTCAGTCTCTGTTGTCTTGTTATCTCTTAATGCA
GTGAAATTACCCAAGTCTACAGAAGTTCCGTCGCTGAGTTTGGCGGTTACGGTTACTCCA
TTTTCTGCATCTGTACCGAATCGTTTTACGTAGGTACTGATAGAGGTTGGGGTAAATGTA
AGTCCCTTGCTAGGTTTAACGGTCCATTCTACGGCTTTTGTTGTACCAACAGGACCGAAA
CCAGCCATGGCCATCATGTTTCCGTCTTTGTCTTTTGTAGTCTTGAGAGAATACTTCAAG
TCACCGGTGTTTACGGAAACCAGACTGAAACCATTTTCTGGTGATTTAGTGTACTGCGTA
GCGTAGTTGTCGTCATTAAACGGCCATGAAACGCTAGCTTCTTCGTTCTGGTAGGTTTGC
GCATTTGCCACTACCATAACAAACAGGGCAATGAGTGAGAGCCCAAATCTGAGTAGATTC
TTTTTCATTTGTTTGCCTTTTTAGGTTGTTGTACTTATTATTTTTATTCACTACCGTCCC
GTTAAAGTGGACTAATCGTTCTTTGAAATCATTGAAATAAGTCTTTTATGAGCAGTTTCC
ATTGACGGACAAAACACCGCTCAGGGAACTGTTCGATAAGACTTATTCCAATGATGTCAA
AGAGCAATTTGGTCCCCTCATTCCGGGGCTATTTGATTAATATTAAACTCGTCCCAATTT
TAACGGGACTCTAATGATTTAACATATTTCTTTCCCTTAACGACAACTACGCCATGATAA
CCTTCTCCAACACGCTGACCGTTAAGATTATATATAGCATTATCTTTTTCAGATTCTCTG
GAAAGACCTAATACCGGAACAATAGTAGCAAGGCCTCCAACAAGCGTTATCTCCTCACCT
GCATTAGTTGGAATATCATAGAGATAAGTATCCGGAAGCGTAGTGGCAGGAATCTTACTT
GCATCCTTGACTATAGGCTCCGGCATGCCGTAAGGCTGCATCAAAGAATTGGTATTATTG
CCTTCTGCTACAGAAAGAGCTGTACCATCGGCATTTGTCAATGGTGTTGCAGTACGCAGA
CGTAAGTTTCCGCCGACAGTAGACTTCACTGCAAGCTTCTCTATCTTGCCGTCAACCCAT
TTCATATCTGTCACCACAAATCCGCCACGGGCACACAGTCCTTTCACTTCGCCACCGGCT
TTCCATTCCGTAGGCAATGCAGGAAGAACATGCAAGAAGCCGGCATGTGACTGCACAAGC
ATCTCTGCTATAGCTGCAGTAGCTCCGAAGTTTCCGTCAATCTGGAATGGAGGATGGGCA
TCAAACATATTTGCATACGAGCCGCCGTCGGAAGAAGCGATTGTCACATTAGGGTCGAGC
AGGACAAGCTGGTTCTTAAGAATCTTCATGGCATGGTCTCCATCAAGCATACGTGCCCAC
ATGGCTTCCTTCCATCCCATCGACCATCCGCGGGCAGCaTCGCCACGTCCGACAAGACTC
TTGTGTACTGCCTGATAAAGTGTAGCGTTTTCGTATGGAGAAACCTGATTGCCAGGATAA
GCGCCCCAGAGATGAGACAGATGACGATGAGACGAATTCTCTTTATCCCAGTCTTCCTGC
CATTCCTGTACCTGTCCGTATTGACCAATCTTCCATGGAGTAATCTGTGCCTTCAGAGCA
TCAAGAGCATCTGCGAAATCCGCATCCTTATCAAGAGCACGAGCTGCAAGAGCTGTATTC
TTCAACAAGTCATAGACCATCTCGTTATCCATGGCAACTCCTCCGAAAAGGGCAATGTTT
GCAGTTTTACCGTCAGGCTTGGTATAAGAGCCTATACCAGGATGATTCTCCGGTGAGTTG
CTCGGACAAACAACCATATACCCTGTATTCGGATCCTTCACAAGAAAATCCTGGAAGAAT
TCTGCCGCTCCCTTCATTATAGGATAGACCTCTGCAAGATATGTCTTGTCGCCAGAGAAG
AGATAACGCTCCCAAAGGTGAGAGCAGAACCATGCGTTACATGTAGGCCATACTCCTACG
GTGCCATTGTCTACCGCACCTGTCGTACGCCAAATATCTGTATTATGATGTAAAGCCCAT
CCACGTGCGCCATACATCTTCTTAGCTGTTTCCGCACCTGTAACACTTACATCCTTGACC
ATCTCGACAAACGGCTCATGGCATTCTGCAAGATTTGTGACTTCTGCAGGCCAGTAGTTC
ATCTCAACATTGATATTTGATGTGTATTTCGAATCCCAAGCCGGATACTGACGCGCATCA
GGATTCCAGATGCCCTGCAGATTAGCTGGCTGTGTGCCTGGTTGTGAAGAAGATATGAGC
AGGTAACGTCCAAACTGGAAGTAGTTGGCTGCCAACTGAGGATCAGAAGTCTTATGGAAC
TCCTTTATACGCTGTTCCGTGTTCTTGGACTCCTGTGTAGCATTACCTGCAAGAGTCAGG
TCCACACGGTCAAACTGTGCCCTGTAGACAGATTCATGATCCGAAAGCGTTGTAACATAA
TCTTTCTTGCTGTTCTCGTAAGCTTCCAGATAGGCAAGAGCTGATGCACTTGCATCACCG
CTTACATCATCATATTTCTTGAAATTaGTGGCTTGCGAAATAATGATTGTAGCGTATGTA
GCACCTGTCACATTAAGACGCGGAGCATTTGTAGCGGCTCCCACTGTTCCCTGAGCATAG
ATATTGACATTGTCGTTTGTAATAGTGCCGTCAGTGTCCACAATACGCAGATAAGTACAA
AGGTTGAGCTTGTTTTCCACATTCTCACACTTGTCACGTGCCGGTCCCATCGTTGCCTTG
ACAGTATGCTCGTCATAGAGGACGTTAGACGTGAGCTTCTCTATATTCGACTTATTACAA
CCGGCATAAGCCACATTGAAGTCGAGTTTACCTTTCTGGTCCGCTTCAAGACGCACCACT
GTGACATTATCCTTGAAAGAAGTGAATACTGTACGCTTATACCCTACACCTTTCACATGA
TACTCCACATTGCTTGTTGCTGTATTCATATCAAGATAGCGAACATAGCCTTGTGCATCA
ACAGCATCCGAAGTCTGTGCACTTTCCATATCATCGAAACGCTGTCCCGGGAAGCCAAGC
AAGACAACACCTGCTGCACGATAACTTGCTCCATGCGAGCCTTGCGACATCCAGTTCGTA
ACTGCAAGATTCTGTACCGAAGCATAATCTTTATTGAAGATGCCTTGCTGTACTTCTCTG
AGTACTCCAAAAGCATTTGCATTATAGTTCGTGTTCGGTCCCTGGTCCCAGAATGTATCT
TCGTTGAGCTGGAGCGTATCGCATGCGACACTACCGGAGTGCATAACACCAAGACGACCG
TTTCCCAACGGTAGAGCTTCTTCCCAATAGCCTGCTGGCTTGTTGTACCACAAATGATTC
TTGCTTTCTATTGTAGGAGCAGGTATCGGATTGGTATCGGCGGTGATGAAACTGAACGTC
AAGGCTTTCGCAAGCACATTTCCAGAAAGGTCACTTACTGTATTTGCCGGTAGCTCAAAG
TTATACTTCGCACTTTTGTCAAGAGCAGAATAGCTGAAACGAATTACATTGCCGTTTACT
GTTGGAGCAAGCTTGACAACACTGTTTGTATTTGCATTCGTAAGCGTTGCCTCTGCCCCA
TCCGCCACATGCACACTCTCGTCAAAGTTCAAAGCAATGGTTCCTGTTGTCACGACATTA
TCCTCATTATCCTTTGGACGGCTTGATACGAATGCCGGTGCTTCATTGTCGTCAGCAAGC
ACCTTTACATATTTCAGATTGTAATTGCTATTCTTCGTGGCACTGACAATAAAGAGTCTC
ACTATGACATTCTCCTTATTGTCGGCATCAAGAGAGTAAACAGCATCATTATATTTATTC
CAATGACTGCCGCTGACATAGTCATCAAGTGTTGTCCATGTCGTCCCTCCATCAACGGAA
TACGCCACACCAAAATGTGTGGAGCTACTTGAGCCGTCGCCTATAGCGAAATTAAGTTTC
ACGTTGTTCAGGTTTACAGTAGGGAAATTCACTTCGAAATATTGGTCATGTGTTGAGGCA
TCACCATAGTTTTCCTTTTGTGTAAATTTATCTATCGAAGCTGTGTTCAGACGCAAGACA
TAGCTGTCCTTACTTTGCTTTACCTCCCACTTACCGTCACTTGTCTTCAGCGAAAGCTTA
TAGTTGGTCCGTACTCCAGAACATGTGTTCGGCAGAAACACCGGTTGTTTACTTTTCCAT
GCGGTATTGCTTATCGCCTGCCATCCGCTGCCATCCGGAGTGTAGGTCACAACAGTTCCG
CTGCTTGAGCTTTCCCATCCCTCTGAGAACACCCATGACGCAACAGCTGTCTGTTGCGCA
TGGCTGATAACAGGATTCGCAAAGGTAAAAGCCAAAAGCATCAGAGCCACATGGAATAAA
TGACTCATCATTCTTTTCATAATTTTACTTTTTAATTGTTTTTAGATTACACTACCGTCC
CGTTAAAGTGGACTAATCGTTCTTTGAAATCGTTGAAAATAAGTCTTTTATGAGCAGTTT
CTAGAGTCAACGGACTTGAATTCGTAACTTTGCAGCCAAATACACGGCTGCGTTGACAGC
CCAGCAGATAGCCGACCTCTACAAGAACCGTTGGCAGATAGAGCTGTTCTTCAAGTGGCT
CAAGCAGCACCTCAAGATCAAAAAGTTCTGGGGAACTACCGAGAACGCTGTCAGAATACA
GATAGCGGCTGCTATTACTGCCTACTGCCTTGTGGCGATTGTCCAGCACGATATGAAGTT
GAAACGCTCGGCCTACGAGGTCTTGCAAATCCTCAGCATATCATTGACGGACAAAACACC
GCTCAGGGAACTGTTCGATAAGACTTATTCCAATGATGTCAAAGAGCAATTTGGTCCCCT
CATTCCGGGGCTATTTGATTAATATTAAACTCGTCCCAATTTTAACGGGACACTAATGAT
TACATTTTTAAGTTTGTTGGTGCAAAAATACACTTATTATTTTTATTTAAGGTAtTTTTG
TTTCGGTTTCGGTGCAAAAGTTACGTAATCGTTTTCGTAGTTTTAGTTCATTTTGGTTCA
TGTTTTTCTGAGATTCTCAAAATGATTTATTATTTTTGCCACCGAAATAAACTAGCAAAT
GAATCAAACTAAAATAAAGTTATTCAACAACTATAATATATAAACTTAAAATAAAACGAT
TATGAAGAAATTCTTTACTCTTATTGCAGCCGTAGCTTTGGCTGCTAGTGTTAATGCTCA
GGGAACTTATGCTGTGCAGGTAGGTGACAAGGTAAATGCTGGTGATAAGATTACGTCAGT
AAAAAATGTCACTTTGACTTATATGGAGAATGCTGGTACTGCTTTTGCAGATGGTAAGGC
TATCGGTAATTGGGCTGATGGTGATTTCGGTGCTTATGTTTGTGGTAAGAACAGCGGTAA
GTTGGTTTCTGGTGCTGAGCCTACTGGCTGCGCTTACAAGTTTGAGACCACAAAAGCTGG
TTCTTTAACAGTAGCAGTTCAATTGAATGCAACCAAGGGCTTCCATATCTTGGATGCAAA
TTTTGCAGAGGTAGCTCCTGCTTCTTATAATTTGCCTGCTGCTAAGGATGGTGCTTCTCA
GGAGTTCACACTGAACGAGAAAAATGAAAATATTATTGCCGAAAAGTCTAATGGTATAGT
AACCTTCAACGTTGCTGCTGGTGGTACATACTATGTGCTTGCTGCAGGTACTAAAATGGG
CTTCTTTGGCTTTAAGTATACGATAGGCACTGGCACCGGCATCTCTTCAGTAAATGCTGC
TGCAGCCAAGAAGAATGGTAAGACCTATAATATGGCTGGTCAGGAGGTTTCTTCTTCTGC
AAAGGGCTTGATTATCAAGAACGGTAAGAAGTATGTAAAGTAACAGATTGTATAAATAGA
TAAAACAAAAGGGCATTCCCAAACATGGGGATGCCCTTTTTGTTTTATAAGAAGTTTTAT
TCCTTTATTACCTTATCCACTACGGTCTTTCCGTTCTTAAACAACATCTTGCGGACGTTG
ATTCCTTTTTGAGGAGCAGAAAGGAGGGTGCCGTTGAGGCTGTAATACTTTACTTCGGTT
AATTCACTGGGATTGGAGGTGATGATCTGCGAGATGCCTGTAGGATTCTTCCATGCAGGA
TAGTATTCATCTACCTTGTTCTCTGCATCAGTATTGCCCTGCTTCATGATGTCCTCAACC
AGTGAATTGGCGTAAACCTCAAGGTTGGTGTAGTACTCCTTGCTGTCAAGCGAGTAGGTG
AGGGCATCTGAGGCATCGTTTGGATCTAAGCCGTTGGCAGTCTCCCATGCATCTGGAATG
CCGTCCTTATCGGTGTCGAAGTCAGCAGGGCGAGTGCCCTTTCCGAAGTTTGCCTCGGTG
TAGCCGTTTACATCTGATACCTTGTCGATGATGCCAGGTGAATTGGTGATGCTTCCCTTG
TACTTGGCTGTACCAGTCTTTGCCTCTTCCATGTAACGTGCATCAATCTCATCGCGGTAG
AGAGAGGCACCGCTGTATGCCAGTACTTTACTGAATGATTCGGCAGCAGAGTGGGTGGTA
ACCTCTCCTGTTGGAGCAGGAACGTCCATCTTAATCTTGACACAAGACTTGCCGCTGATG
GTTACATGGGCAACATTGTCACCATAAAAGTTTTTTGCATCCGGACTGTAATATTCTCCG
TTCAGGCTTGGAATGCCTTTGTCGTAGCTTATACCTTTCCAATCCTGATTCTTGGTAACA
GAACCCTTGGTGGTTTCGGTGGTGTTTCCGTTGATGAAGTAACGGCTGGTCATGTCGTAT
AACTCAGGATGATTCTTGTCGGAATTACTACTGGTAGATAAGGTAACCAGGGTGATACGT
TCCTGGCTGCCACGTTCCTTGCCTGTGCTTACATCTACCTTGAGACCATTCAGAGTTGTT
CCTGTAAGTCCCTGGCTAGGTCCAGCCTTGTAGTAATTGTTCACGATGTTGATCTGTCCA
CCGCCCGGACCTCCGTAGCAGGTACCTTGCGCATTGTACATCACGCAGTTGCGGAAGTCT
ACGTTTTCTGCCTGCACGGTGTTCTTCCACTGGTAGGTATCGTAATCCTTGTTGCTGGTG
TAGTCTGTCCATCCGTATCTTGCACCATTAAAACGTGGACCGCGGTTCATGAGATGACCT
ACGAAGTTGTGGTGGAAGCTGGCGAGCTTACCGCCCCAGATGCCTCCATAACCATGTGCT
CCCTTAGAGTGACCCGGATTGGTGAGACTCTCGGCAACGGTACACCACTGCATGGTGAAA
TTGTTGTTGTCGTAGAATGAAGCTACCTCATCGATACTCCAGCTGAAGGAACAGTGGTCG
AAGATGATGCCGGTCTTGTTGCGCTGCCAGGTAGCATCTGCACCGTCATTGATGTTCTTT
TCCTCTCCGCGGCGTATGCGGAGGAAACGGATGATGTTGTTGTTGCCCGGTTGAACGGTG
TAATATCTGAGGGTGATGCCCGGAGATGGGGCAGTCTGTCCGAGGATGGTGATGTTGTCA
CCTATCTTGAGATCAGACTTCAGGGCGATAACGCCAGCCACATCGAAGACAATGATTCTA
TTACCCGTTTTGACAGCCTCTCTGAAAGAACCAGTTCCGCTGTCATTGAGATTGGTTACG
TGTACTACTTTTCCGCCTCTTCCGCCGGTTACGTATCTTCCGTGACCTTCTGCGCCCGGA
AAGGCAGGAGCTTGTGCCAAAGCAGCAGCACTCATGAGTGCTGCTGCCATTGTTGTGAAT
ATTTTCTTGTTATTCATTTTTAAAATGATGTATTCAAATCTTAGCAGTTTACTTATTCAG
TCCCTGCATTTCCATTTCCAGACTAGCCCAGATGAAAGGACCTACGCCCTTGGCATCATT
GTCGCGGATTGGCTCGCTCATGTAATAGTCGAAGCTGCCGTCGCGCTTGAAGTTTGGCTT
CTTGACGTATGGACCAGGGCCAGGACCGAGTCCGCTGACAGCACAGCAGCGGGTAAGGCT
GATGGTCTTGTCAGGATTTACCTGGATGAAGTTGTTCAGGATTCCCTCATAAGCCTTGAT
ACCTGCTTCCTGATATTCCTTGCCGAGGTATCCCTTGCGGTAACCCTTGAGGAGAACATA
GGCAAACATGCTTGAAGCGGTGCTCTCGAGGTAGTTGCGAGGATCCTTTACGTCCATTAC
ATCGTACCATACCCCCGTCTTCTTATCCTGATATTTCACCACGCTCTTCATTGCCTTATT
TAATAAGGTGATGATTTCGCCGCGGCGAGCATAATCTTCTGGAATGGCATCGAGGCATTC
GGTCATTGCCATGACGTACCATCCGAGGGCTCTTGCCCAGGTATGCTGGCTCTTTCCGTC
TTCCTTGTTTGCCCAGAACTGGCTGTGGGTCTCGTCCCATGCATGTTTCCAGAGTTGGGT
CTTCTCATCGTAGGTACGCAGGTCGGTCTTCACAATCTGGTCTACCGCATCGTCGAGAAT
CTTCTTCGCCTTCTTTGGCTTGAGGTTCTGTACAGCGTAGTTGCAGTAGAAAGGCAGACC
CATGAAGATGCCGTCGAGCCATACCTGGTTGGCGTAAATAGCCTTGTGCCAGTAAACGCC
TTCCTTGGTGCGAGGCTGGTTCTGCAGCTGCTTGAAGAGCGTCTTCAGCGCCAGTTCGCT
GCTCTTGCTAGGGAAGAGGTTGTGCATGCGGAGGATGAACTTCGCTGTGCGCACATTGTC
GAGGTTGAAGTCCTCATATTTGTAGCCTGTGATGTTTCCCTTCTCGTCAATCATCTTGGC
AGGATATTCTTTCAGGTAGTTGATGATTGCCTCGTTGTTGGCTTCGGCATCAGCTCCCTT
GAAGGTGCTCTTTCCGCCTTTGTAATGGAGGTAGGTGTCGAGCATACCTTCCATCTCAAT
GCCCATTACGTAGCTCCACTTTGGCTTCTTGCTGAAGTCGAGCAGGTAAGACTGAGGCAC
GCGCTGCATCTCGCTGTGGGTGAGCCACTCTGAGTAGGTCTGGTAAGGACGGTCTTCCTT
GTTGAGAACCAGTGAACCATTGATGATGAGGTTGTCGAACTTCACGTTTCTTGTCtTGCC
GGTAACCTTGGTAGGCTGCTTGATGACACCGTCGAACTTACAGTTTTTTACATGGATGTC
GTATACGTTTTCTACTTTGTTTCCACCGATGATGAGCACACCGTAGTTGCTCTTCTGGCA
GGTAACATCTTCCATGCTCACGTTGCGCACGGTAGGTTCAAATCCGCGGTAGCAAGCCTC
TCTTGGCTCATAGTCGAGGTTGATTTTGAGTACGGCTTCCTTACACTGTCCTACGGTAAC
CTTGCGCATGTGGATGTTCTGGATGAGTCCGCCGCGGCAGTTGTTGGTCTTGATGCGGAG
GATGCGCTCCAGATGAGGAGAGTCCATCTCGCAGTTCTCGGCGTATACATTCTCGCATCC
GCCTGAAATCTCAGAACCGATGACTACGCCACCGTGTCCGTCTTCCATGCGACAGTTGCG
GATGATGATATTCTTAGATGGTTTGTTCCAAAGACGACCGTCGTTGTTTCGTCCGCTCTT
GATGGCGATGCAGTCGTCGCCGGTGTGGAAGATACAGTTCTGAATGAGTACATTCTCGCA
TGCTTCAGGGTCGCATCCGTCTCCGTTAGGTCCTTCGTTCCAAACGGTTACGCCGTCTAC
CGTGATGTCCTTGCAGAGCAGAGGGTGCATCACCCAGAAAGGCGAATTGATCATCTTTAC
GTCCTTGATGAGAATGCGCTCAGAGCGTACGAAGTTGACGAGCTGAGGGCGGAGACCCTG
TCCCATACCGAACTTGCGCTCATCGAAAGGCACACCGTTTTCTGCCATTTTCTGCAGTCT
GGCGCGGGAGCCCATCTTCTGGTGTTCCTTGGTTACGCCCTCCTTGTATCCGAAGTAAGG
ATTGCCGTTCCACTGCCACCATGTATCATTGTTGCCGCCTCCGTCGATGGTACCTTTACC
GGTAATGGCGATGTCGGAAACCTTGTAGGCGTAGATGCATGGAGAGTAGTTCCAGCATGC
CAATCCTTCCCATGCGGTGCGAACTAGCGGATAGAGTTTTGGCTCAAAGGCAAACTGCAG
TACGGCACCTTCTTCGAGGTTCAGTTCTACGAAGCTCTTCATCTCAATGGCTCCTGTGCG
CCAGGTACCCTTCGGTATGACGATGGTACCGCCACCTTTCTTAGAGACGAGGGCGATGAG
TTTGTTGATTGCCTTCTGGTTCTGTGCAGCCGAAGCGTTCTGCTTGGCTCCATAGGCAGA
AATTACATACTTCTTGGTTGCCTGCTTGATATTAGGCAACTGTATGCTCTGTTCAATGCG
CTGATATTCAGCATCGTTCCATCCGTCGGCCCAAGCGCAGGCTGGGATGAGAAGCAGAGC
AACGAGTAAGGTCTTAAAGAATTTCTTCATTGTCTTTGTTCTAGTTTTATGATTATTTGT
ATTTATTTATTTGTATGAATCTGTTTATTCGTTTGTTTGTTTGGGTTTGATGTTTAACAC
ATCGGTGCAAAGTTACGAATTTTATTTGGAAAACAGGTACTGGTAATGTTAAAATTAAAT
GTTTTTGCaAAAAAAAGTTTGGTGTTTTCAAAATAAATTGTTATCTTTGCAACGATATTT
AACATTATTAACGCAATAAATACTGGGTAGCCTATTGGATAGACATTTACTTAATAAATA
AGATTAAGAAAATGAGAAAACTCAATAATATGACAGACGAAGAGTTGGCCCTGGCTTATG
TCGGGGGCGACAACAGAGCCTTTGACCTGTTGCTTTCACGCAACGAGGTGAAACTGTTCT
CTTACATCCTTTTCGTGGTTCACGATGAGGATCTGGCGAATGATATCTTCCAGGAGACAT
TCGTGAAGGCAATCAGTCGTTTACATGCTGGCCAGTATTCCAGTTCGGGCAAATTTATTT
CGTGGTTAATGCGCATAGCGCATAATGTCATCATCGACGGTTATCGCAGTCAGTGTGTGT
TCCGCATGGTAGAACAGGGGAACGGTAATGATCTTTCCTGTCTGCAAGGCGAAGATTTTC
AGGCAGACTGTGCTGAGCAGGAGATGGTACGCAAACAGGTGCTCCGTGATGTGAAGAAAC
TGGTAGACTTTCTGCCGGCTCCACAACGCGAAGTGGTTTATATGCGTTTTTATCAGCAGA
TGTCTTTCAAGGACATAGCCGAGTGTACCAATGTGAGCATCAATACGAGTCTGGGAAGAA
TGCGTTATGCGCTCCTTAACCTCCGCAAGATGGCTAAGGAGCACAATATCTATCTGAATC
TTGATTAGTGGAGTTCTTTCAAGGCATGGATGGTAGCATAAGGGTCTGTGCTCTTGAATA
CATAACTTCCGCTTACCAGCACGTCTACTCCGGCTTTCACCAGTCTTGGAGCAGTTTCTG
CCTGCACACCGCCATCTACCTCGATGAGTGCCTGGCTTCCGCTCTCTTTGATGAGCTGGC
GCAGACGGCCTATCTTCTTGATGGTGTTCTCGATGAATTTCTGTCCGCCGAAGCCTGGGT
TAACGCTCATCAAAAGTACCATGTCTACATCGCAGATGATGTCTTCCAGCACACATACCg
GGGTAGAAGGGTTGAGGGTAACTCCTGCCTTCATGCCTGCTGCATGAATCTGCTGGATGG
TGCGGTGCAGATGGGTGCAGGTCTCGTAGTGCACGTTCATCATCATGGCACCGAGCTTGG
CAGTCTGCTCAATGTAATTTTCCGGGTGCTGTATCATAAAGTGGACGTCGAGGGGCTTGG
TGCACACCTTGCTCACGGCTTCTATCACAGGGAAGCCGAACGAGATGTTGGGCACGAAGA
CACCATCCATCACATCGAGGTGGAGCCAGTCGGCCTCACTCTTGTTAATCATCTCTATAT
CACTCTTCAGGTCAATGAAGTTGGCTGAGAGCAATGAAGGGGATACCATTGTTTTCATCT
TTCTTCTTCTTTTAGTTAGGATAGCACACCTTTAGCTTCCCATTTTGCACCATAGTATGA
TAGGAGTAGGCTATCTGCTTGATGAAGTAGATGGTCTGAGCCGAAGGTCTCATTTTCTTT
GGTGTAAATACTTGCTTCATAGGCGTGAATCTTTTTATTTGAATAATACTTCTTGTTATT
TGTTTTTAGAACGGGCATGTCTTGAGGATAAGTTTTCCTCTTTCCGTAACCTGTTCTCTA
AATAAATAACGGCGTATTGGGAAATTTATTACATTCCGGCGAATTTTTTTTTCTTTCTCC
CTATATATAATAATGTATAGTGGAGAAAACGTGAGACGAAAGTGGGGAAAAAgGGGCTCT
GGATGATAAAATAGTGTTAAATCTCAAAATTTCTCGACAAAAAGTTTGTAGTTTAAAAGA
AAAACTGTACTTTTGCAGTAGAAATGAAGAACGAAGGAGAATCTTTTCGTTAAAAAGAAA
GAAATGTCTCGTTTTTGGTAGTAACAAACAATTAAAAGAAAAAGCAATATGAATACATTC
GTATCTACATCATGGTGGTGGCGTAACTCAAGATTCCAGAAGTCGTGAGTCGAGACGCCG
TATGTGGATGTGAACAACATAATATACTAGGGGCCTGCCGTAACTTACGACAGGCTCCTT
TTCTTTTACAACGAAAAATAAAAACAAAAAATATAGGAGATATTAACTATGGAAATGAAG
GACATTTTGAACAGAATGTTGAACCACGAGGAACTTTCCCGTGAGGAAACCCGAGACATC
ATTGTAGGAATCACCAAGAGTGAATTTCCTGAGGAACAGATTACAGCCCTGCTCACCGGT
TTGCAGATGAGAGGCGTAACGGTAGATGAACTGCTCGGTTTCCGTGACGGAATTCTTGCC
ACAGGCGTGCCAGCCATCCTGGATTGCGACCGCTACATTGACGTGGTGGGAACCGGTGGC
GACCGCAAGAACACCTTTAACATTTCTACTACTTCCTGCTTCGTTATTGCGGGTGCGGGT
TACAAGGTGGCAAAGCACGGCAACTATGCGGCTACTTCGGTGAGCGGTGCCAGCAACGTC
ATCAAGAACCATGGTGTTCAGTTTACCGATGATATAGATAAGCTGAACCGCAGCATCAAC
GAGGCAGGCATCGTTTATCTTCATGCCCAGCTCTTCGCCAAGGCAATGAAGTTTGTAGGT
CCTATCCGCAAGGTTTTGCAGTTTCCTACCGTGTTCAACTTGTTAGGTCCTCTTGTTAAT
CCTAGTCAGCCTAAGTGCCAGTTGCTGGGTGTTGCCAATCTCGACCAGATGCGCCTTTAC
AATCAGGTTTACCAGAAACTAGGCATTGATTTCGGCATTGTTAACAGCATCGACGGATAT
GATGAAATTTCACTCACCAGCGACTTCAAGGTAACCACCAACAACTATGAGAAGATCTTC
AAGCCTCAGGATCTCGGTTTCGAGATAGCCAAACCGGAAGAGGTACGAGGCGGAGCAACC
GAGGAAGAGGCTAAGGACATCTTTGATGCAGTGCTTGAAAACCGTGCCCTCCCAGCCCAG
AAGAACATCGTTCTCGCCAATGCAGCCTTCGGCATCCAGGTGATGGAGAAGGGTCAGAAG
AGCATTGAGGAATGCGTGGAGATAGCAAGAGAGAGCATTGACTCGGGTAAGGCGCTCGCT
ACCTTCAAGAAGTTCGTAGAGATCAACAGTTAAAGGTAAAAAGGGCTTTTAAAAGTAAAA
AGGTAAAAGGGTAAAAAGGTAAAAAGAGCCTTAACCCCTTTTTCCCCCTTTGTCCCCCCG
TTCCCAGCGATTCCATCGCTGGTCTCCCAAGTCTTTGTCTTAAATaAAAAAAAAGAAAAA
AATGGCTGATATTTTAGAGGAAATTGTGGCTCATAAAAGAATCGAGATTGAGCAGCGCAA
GCGCTTTATCCAGCCACGGCAGATGATAACCCTCACCGAGCAGAAAATGCAGGAAGATGG
GGGAAAGGTGCCGGGCGGAAGCATGAAGGAGTCGTTGATGAACTCGGAGACGGGAATCAT
CGCTGAATTCAAGCGCAAATCGCCTTCCAAGGGCTGGATCAAACAGGAAGGTAAGCCGAG
CATCATCCCGTTCGCCTACCAGCAGAACGGAGCCTCGGCGCTCAGCATCCTCACCGACAT
TGATTACTTCGGAGGATATGATGAGTATATTCAGGAGGCGCGCCATGTGGGCGTTACCCT
ACCTATCTTATATAAGAACTTCGTGGTAGAGGAATACCAGCTGCTGCAGGCGAGATACTG
CGGAGCTTCTGCCGTGCTGCTCATTGCGGCCTGCCTGACCAAGGAGGAGTGTAAGCAACT
CATGAACATGGCACACCAGCTGGGCATGGAGGTACTGCTCGAGATGCATAATGAGCGCGA
CTTCGAGTATGCTGAACTGGAACCGGATATGTACGGCATCAACAACCGAAATCTCGGAAC
CTTCTTTACGGATGTGGAGAACAGCTTCAGATTGGCAGAGAAACTTCCGAAGGATGTGTG
CAGGGTGAGCGAGAGTGGCATCTCCAACCCGCAGACGGTTCTCCGGTTGAGAGAAGAAGG
CGGCTTCAGAGGTTTCCTGATGGGCGAACAGTTCATGAAACAGACAGACCCGGGCGTAGC
GCTTGCAGAATTTATTTCTAAATTATAGGATTGTTTGCTCCTAACGCCCTGAAAGGGCAG
AAGCTCCTAGCCCAGGGCATCGCCCTGGGTATAAAGGCAATCAGCAAGGCGCCCTGTAAG
GGCAAAAGCTTTAATGAAGAATAAACAATAAAGAAAATGTTAGTAAAGGTTTGTGGAATG
CGTGAACCTGGTAATGTAAAGCAGGTTGCGCAACTCGGCGTTGATATGATGGGATTTATC
TTCTATCCTAAGTCTCCACGGTATGCCAGTCATGTGGTGGCTCGCTCTGATGCTGACCGC
AATGTGTGCCGAGTGGGAGTCTTCGTGAATGATTCCATTTCCAATATGTTGGATAAGATT
CATTCATTCTCTCTGAATGCGGTGCAGATGCATGGAAGCGAGAGCAGGGAACTGTGTGAG
CAGCTGCGTGCAGCAAAGGGGAATATGAAGATAATCAAAGCCATTAGTGTTTCCACTGCT
GGGGACATTCAGAAATATAAGGAGTATGTAGGCGCTGTTGACTACTTCCTTTTCGACACC
AAATGTAAGACGGTGGGCGGAAGTGGTCAGCAGTTTGACTGGCAGGTACTGGATGAATAT
GATGGCGATGTTCCATTCCTGTTGAGTGGCGGCATCGGTCCGGAAGATGCTTCCCGCATC
CTGTCTTTCCATCATCCCCGATGCGTAGGAATCGACCTCAACTCCAGGTTTGAGATAGAA
CCGGGACTGAAGGATGTAGAGAAACTCAAGGAATTCCTTTTAAAGGTAAAAAGGTAAAAA
AGTAAAAAGGTAAAAAATAAAAAAGTAAAAAAAATGAATAAGATAAATGCATTATTTGCA
AACAATAAAGACCGCAAGCTTTTGAGCTTGTATTTCTGCGCCGGATGCCCAACTTTGGAA
GGTACCGGAGATGTAATTAAGGCGATGGAGCGCAAGGGGATAGATATGATTGAGGTAGGA
ATCCCTTTCAGTGATCCGTTGGCTGATGGTCCTGTTATCCAGAGTGCCGGAACCGTGGCT
CTGAAGAACGGAATGACGGTGAAGAAACTCTTCGCTCAGTTGAAGGAAATCAAGAATGAA
GTGCAGCTTCCACTCGTGCTGATGGGATACCTGAACCCTATCATGCACTACGGCATTGAG
GCTTTCTTCAAGAGCTGCGTAGAGAGCGGAGTGAGCGGTACCATCATCCCAGACCTTCCT
TTTGATGATTATCTGAAGGTGGTGAACCCCATTGCCGACAAGTATGACATCCGTGTCATC
ATGATGATTACCCCTGAAACCAGTGAGGAGCGCATCCGTTTCATCGATGAGCATACCGAT
GGATTCATCTACATGGTCAGTTCGGCAAGTATCACGGGCGCCCAGAGCAGTTTCGGCGAT
GCCAAGCTGGCTTATTTCAACCACATCAACGGCATGAACCTGCGCAACCCACGCATGATT
GGTTTCGGCATCAGCAACAAGCAGACCCTTACCAGTGCGCAGGATAATGCGGCGGGAGCC
ATCATCGGTAGCAAGTTTGTAACCCTGCTCAATGAAACCGGTGATCCGGATAAGGCTTTA
GATGGGCTTTTTGAGTGCCTCGAAAAGTAGTTGATAGTTAACAGCGGCTTCGCTGTATAG
CAGGCTTGCTCTATAAACTATAAATAATAAATTATAAACTAAGTATTATGTATCAAGTTG
ACGAAAAAGGATTTTTTGGAAAATTCGGAGGAGCGTATGTTCCTGAGATATTATATAAAT
GTGTAACCGAGTTGCAGCAGGCTTACAAGCCAATCATTGAGAGCGAGGAGTTCAAGAAGG
AATACCGTGCGCTGCTGAAAGATTATGTGGGCCGTCCTTCACCTCTTTATTATGCCAAGC
GCATGAGCGAGAAGTACGGATGCCAGCTCTATCTGAAGCGCGAGGACCTGAACCATACCG
GTGCACACAAAATTAACAACACCATCgGTCAGATTCTCATGGCCAAGAAGATGGGCAAGA
CCCGCATCATTGCCGAAACCGGAGCCGGACAGCACGGTGTGGCTACAGCTACGGTATGCG
CTCTGATGAACATGAAGTGTGAGATTTTCATGGGTGCCACCGATGTGGAACGCCAGCATA
CCAACGTAGAGCGTATGAAGATGCTGGGAGCCAAGGTGAACCCTGTGCGCACCGGCAACA
TGACGCTGAGCGATGCCTGCTCTGAGGCCATACGCGACTGGTGCTGCCACCCACAGGATA
CCTTCTACATCGTAGGTTCTACCATGGGTCCGCACCCTTATCCAGACATTGTTGCCAAGA
TGCAGAGCGTAATAAGCGAAGAACTGAAATGGCAGCTTGAGGAGAAGATAGGCCGCAACT
ATCCTGATTACCTCATCGCCTGCGTGGGTGGCGGAAGCAACGCTGCCGGAACCATCTACC
ACTACATTGATGATGACCGCGTGAAGATATATCTGGCTGAGGCTGCCGGACACGGAATAG
ATACCGATTATACCGCTGCCACCATGCACTGCGGCACAGAAGGCATCATCCACGGAGCAC
GCACCCTCGTGATGCAGACCGAGGACGGACAGATTGAGGAAGCCTTCACCATCAGTGCCG
GTCTCGACTATCCGGGCATCGGCCCTATGCACGCCGACCTTGCCACATCgGGCAGGAGCC
ATGTGCTCGCCATTAAGGACGATGAGGCCATCTACGCCGGTTACGAGCTCACCCGCATGG
AGGGCATCATTCCGGCTATTGAGAGTGCACACGCCGTGGCAGCCCTGAAGAAGATGAAGT
TCAAGAAGGATGATGTGGTGGTGCTCACCGTATCAGGCCGTGGCGACAAGGATGTAGAAA
CCTATCTCGCGCACAAGGAAATGGCGGGAGAGTACGGAAATTTTTAAATAGTTAATAGTT
TATAGTTAACAGAGACTGCGCCGTTGAGCACGATTGTTAAAGTGGTTCATGCTATAAACT
GTAAGCTGTAAACTATATACAGTAAATTATAAATTAAATGAAGTTTAATTACAAGACAGT
TACCCGCAAGATTCTCGCCGACCTCTATACGCCGGTGGGAGTCTACATGCGACTGAGAGA
TATTTATCCGCAGTCGGCTTTGATGGAGAGTTCCGACTATCATGGCTCCGAGAATTCGCG
CTCCTTCATCGGTGTGCATCCGCTGGCAAGCATCGCCGTGAGTCATGGTGAGGTCATCAA
GACCTATCCCGACGGAAGAGTAGAGAAAGAGCTGCTTCCTGCCTTCGGCGCCGGTCAGGG
CGAGGAGTGCAAACTCGCCATCTCAAAGAGTATCAACGACTTCATCTCTTCCTTCCATGT
AGAGGGCGAGAGCAAGGAGTTCTGCGGACTCTACGGATTCACCACCTTCAATGCGGTGAG
ATATTTTGAGAACATCCCTGTCAAGGATACTACCATGGAGAAGAATGATGCGCCCGATAT
CTATTACATCATGTATAAGGACATCATCGTCTTCGACCATTTCAACAACACCATGGAGCT
CATTGCGCTCCAGGAAAGTGAAGATCCTCACTCTTCACTTCCAGAGCTCGACGAACTGCT
CAAGGCGGTGAACAAGGCAAATGTGAAGCCTTACGATTTCCACCCGGTAGGCGATACCAC
CTCTACGCTCACCGATGAGGAGCACAAGGCGAATATACGCCGTTGCATACAGCACTGTTT
GCGCGGAGATGTATTCCAGATTGTGGTGAGCCGCCGCTTCGTACAGAAATATGAGGGCGA
TGATTTCAAACTCTACCGTGCGTTGCGCAGCATCAACCCTTCGCCTTACCTCTTCTATTT
CGACTTCGGCGGTTTCCGCATCTTCGGTTCTTCGCCTGAAACCCATAACCGCATCGTGGG
CAACAAGGCGTTCATTGACCCGATTGCCGGAACCACCCGACGCACAGGAGATATGGAGCA
GGACCGCAAGGCTGCCGAATTCCTGCGCAACGACCCGAAGGAGAATGCCGaGCACGTTAT
GCTGGTAGACCTGGCGCGCAATGATCTGAGCCGCAATTGTCATGGGGTGAAAGTAGATTT
CTACAAGGACATGCAGTTCTACAGTCATGTTATCCATCTCGTGAGCCGTGTGAGTGGAGA
GTTGGATGAGCATGCCGACCACATCAAGGAGTTTATTGATACCTTCCCTGCCGGCACGCT
GAGCGGTGCGCCTAAGGTGAGAGCGATGCAGATTATATCAAAGCTGGAGCCTCACAACCG
CGGTGCCTACGGAGGCTGTATCGGCTTCATCGGTCTGAACGGCGACCTGAATCAGGCCAT
CGTGATACGTACCTTCATTAGCCGAAACGGCGAGCTCTGGTTCCAGGCGGGTAGTGGAGT
AGTGGCAAAGAGCAATGATGAGTATGAGCTAGAAGAGTGTAACAACAAGCTCGGTGCACT
GACCAAGGCGATTCACATTGCAGAGAAGCTCTAATTTAACATTTAACACTTAACATTTAA
CATTGACAAAAGATGAAAGTAGTAATCATAGATAATTACGATTCCTTTACCTATAATCTT
GCCCATCTGGTAAAGGAGTTGGGAGCTGCCGTTACGGTGTTCCGCAACGACCAGTTCCAG
TTGCCGGAGCTGGAGCGCTTCGACAAGATCATTCTGAGTCCGGGTCCGGGCATTCCGTCG
GAGGCGGGACTGCTGATGGATGTTATCCGCAAGTATGCAGGCCGCAAGCCGATGCTGGGC
GTATGCCTGGGTCATCAGGCTATAGGCGAGGCGTTTGGAGCCAAGCTTACCAATCTTTCT
GAGGTGTATCATGGAGTGGCAACCCCTTGCACCCAGTTTGGCAACGATGTTATTTTCGAC
GGGTTGGACAAGCGCATAGAGATTGGCAGATACCACTCTTGGGTGGTAGACCGCTCGGGA
TTCCCTGACTGCCTGGACGTTACGGCGGTAAGCGATGATGGTTGCATCATGGGTCTGAAG
CATAAGAACTATGATATTCATGGTATCCAGTTTCATCCGGAAAGCGTGCTGACGCCAGAC
GGCAAGAAGATGGTGAAAAACTGGTTGGAAAAAGCTTAATGACCTTAATGACCAATGACC
TTAATGACCACCATGACCGCATGGTGGTTATTGAGGTTTTTTGTTTTATGATAAGAAAAA
GCAAAGCCTGACGCTCTCTCGAGTGCCAGGCTTTTCTGATAACCCTCGCTACATACCTCT
CACGAGGTTTCACGAGAAATACTAACCTAAAACCAAATCATTTCCCATAAAGGAAAATGA
AAGTAtTTTTTTTATTAATCATTTACATATCCCAAGCCACTGCACTCGCACCGAGTACGG
CAGCAGAACTGCCATCAAGGGTAGAAACAAGGAATTTAGCCTTACCCTTGAAGGTGCGGA
GCACGTGCTCATCATAAGCCTTCTGGATAGGTTTCATGATGAGGTCGCCTGCCTTGGTCA
GACCACCGAAGAAGACGAAAGCCTCTGGTGAAGAGAAGGCTGCGAAATCAGCACAAGCCT
CACCGAGCATCTTGCCGGTAAACTCGTATACACGCAGTGCCAGCTTGTCGCCCTTGCCTG
CAGCAACGCTCACATCATAAGATGTAATATCCTCAGGGTTCATCTCGCGGAGTAATGAAG
GCTCATCGCTTTTCTCGAGGAACTCGCGTGCTGTGCGAGCCACACCAGTGGCAGAGCAGT
AAGCTTCGAGACATCCTGTACGGCCACATCCGCAGATACGACCCTCTTTGCCACGTACCA
TGGTAACATGACCCAATTCGCCTGCGAATCCGTCGCAGCCGTAAACCATCTGTCCGTTGA
TGACGATACCAGAGCCAACGCCTGTACCGAGCGTAACGTCGATGAAGTTTTTCATGCCTC
TTGCTACACCGTATGTCATCTCGCCGAGCGCAGCAGCGTTGGCATCATTGGTCATACCTA
CAGGCAAGCCGCCGAGGGCTTTGCTGAACAAGTCGGCCAATGGTACCACTCCGTCGTGTG
CCCAAGGAAGATTTGGAGCGAATTCAATGGTTCCATTATAATAGTTTGCGTTTGGCGCAC
CGATACCCATTGCCTTAATCTTGTCAATGCCGCCTACCGTATCAATGATAGGCTGGAGAG
CTTCTACGGCTGCCTTCACATAGTCTTCAACTTTTTCGTAACCGCCTGTCTTGATGGCAG
TTGTTGCTTTGATTTCTCCGCGAGCATCTACGATGCCGAAAACAGAATTTGTACCGCCGA
GGTCAAGGCCTATTACGTACGGTTTAAGTGTATTATCTGTCATGTTAATTATTTAAAATT
AGTTAGAATTATTTTATTTCTCGGCAAAGATACTGAAAACTTTTGAATCTCGTTTATTTT
TAAATATaAAAAATTTTAATTTTCtTTTTTTTCTGCTAGATGATTTGCTGTCCGAAGTTT
CTCTGTTGCCCTAAATCCTGTTTATATTCATGCAGAACATCCGCGTAATCCTTGTAATCC
ATGCCCGAAAATATAAAAAACGGATATAAAATGAACTTTTAGGCGAAAAAATTGTGCTTT
GTGCCCAAAATTTTGTAACTTTGCCGACTGTTAGAAATTGTAACGATACTAAGATGAATT
TAGCATTTCCAATTGAGATAAACATCCTTGACTTCATTTTCAAAGGAATTGTCATCGGTG
TTCTTGCCTCAGCCCCTATGGGTCCGGTAGGCATCCTTTGCATCCAGCGTACACTCAACA
AGGGTCGCTGGTATGGGTTTGTAACAGGTGTGGGTGCCGCATTCAGCGACATTGTATATG
CTTTGTTTACAGGCTTGGGCATGAGTTTTGTGATGGATTTTGTGAGTAACTCCGAGAACA
AGTTTTATCTTCAGATTTTCGGCAGTCTGATGCTCCTCGTATTCGGAATCTACTGCTTCA
AGAGCGATCCGATGAAGAACATGCACAAGTCGAGCAACAAGCAGGGTACCCTGATGCACA
ATGGCATCACGGCGTTCCTCGTAACACTCTCCAATCCGCTCATCGTGTTCCTCTTCATGG
CCACCTTCGCGCAGTTTGCCTTCGTCGTACCGGATATGCCGGTAGAAATGGGAGTAGGGT
ATCTCAGCATCGTCTTCGGAGCCCTGCTGTGGTGGTTCGGACTCACCTGGCTCGTCGACA
AGATTAGGAACAAGTTTGATACCAACGGCATCGTCATTATCAATAAGGTAATAGGCAGCG
TGGTCATCATCTTCTCCATCATCGCTCTCTTCGGCACGATTTTTAATCTGTATCATCTGC
CGGAATTTTAAAGAGTTTATAGTTAATAGTTTATTGTTTATAGGAGCTTTAGCCGCTTTA
GAGTTTATAGTTAATAGGGCTTAAGCTCGTTTCTTCTTATACAGAAAAAATGTTTGTAGC
ACAAGAATTAAGAAAGAAAAGTATCGCAGAATACTTATTATATATGTGGCAGATTGAGGA
CATCATCCGAGCTTACGGATGCTCGCTGCCTGTCATCAAGAAAAATTATGTAGACCGGTT
CGACTTTACACCTGAGCAGCGCGAGGAAGAACTCGACTGGTTTGGCAACCTGATTCGCAT
GATGAACGAGGAGGGAAAGCGCGAGGGAGGACACCTTAATATTAATAAGGTGATACTCAA
GGACGTCATTGACCTGCACGGCATGCTGCTGCAGAGCACCAAGTTTCCTATCTACAATGC
CGAATATTATAAGGTGCTGCCTTTCATCGTAGAGCTGCGCCAGCGGGGCGACAAGGATCT
CAACGAGATTGAAACCTGCCTCGATGCCCTCTATGGTGTGATGATGCTGCGCCTGCAGAA
GAAGGAAATTACGCCCGAAACCGAAAGGGCCATCAAGGAGATTACCGTCTTCATAGGTCT
GCTCAGTGATTATTACATCAAAGACCGAACCGAGGGACTCAAGTTTGATGATGACGACAT
GTAGTGATTAGTTATTAGTGATTAGTTATTACTTTTTAAGAATATACATTATTATATATT
TACAACAGGATGAACGAAATAGAAAGAAGAAGAACATTTGCCATTATCTCTCACCCGGAT
GCTGGTAAGACAACATTGACCGAGAAGTTTCTGCTTTTCGGtGGACAGATTCAGGTGGCA
GGTGCCGTAAAAAATAACAAGATTCGCAAAACTGCGACTTCTGACTGGATGGATATTGAG
AAACAGCGTGGTATCTCGGTCTCTACATCTGTAATGGAATTTGATTATCTCCCTGCCGGA
CAGGAGGGAGAACCTTATAAGGTGAATATCCTGGATACTCCAGGTCACCAGGACTTCTGC
GAGGATACCTACCGCACACTTACAGCCGTAGATTCAGCCATCATCGTGGTTGACTCTGCC
AAGGGTGTGGAGGCACAGACCCGCAAACTCATGGAGGTGTGCCGTATGAGAAATACCCCG
GTAATCATCTTCATCAACAAGATGGACCGTGAGGGACGCGACCCGTTTGATGTGCTCGAC
GAGTTGGAAGAAGAGCTCAAAATCAAGGTTCGCCCGCTGAGTTGGCCTATTGGTCAGGGC
GTCCGTTTCAAGGGCGTTTACAACATCTACGAGCATCAGCTGAACCTCTTTACCCCTAAC
AAACAGCGAGTTACCGAGAAGGTAGAGGTAGATATCCAAAGTTCAGAACTCGACGAGCGG
GTTGGTGAACGTGAGGCTGCACAGCTGCGTGAGGAACTGGAACTGGTAGATGGTGTTTAC
CCTGAGTTTGAGGAAGAAACCTACCGTTCGGCCGAGGTAGCACCTGTGTTCTTCGGTTCG
GCACTGAACAATTTTGGTGTTCAGGAACTCCTCGACTGTTTTGTTCATATTGCTCCATCT
CCTAGACCCACCCAGGCAGAGGAGCGACTGGTGAAGCCTGAAGAACCTAAGTTCAGTGGT
TTCATCTTCAAGATTACAGCCAATATTGATCCAAACCACCGCTCCTGCATCGCATTCTGT
AAGATATGCTCGGGTAAGTTTGTGAGAAATCAGCCATATTACCACGTGCGCTTGGATAAG
AACGTGCGTTTCTCTTCGCCTACCCAGTTCATGGCACAGCGCAAGAGTACCATTGACGAG
GCTTATCCGGGTGACATTGTAGGTTTGCCAGACAACGGTATTTTCAAGATAGGAGATACG
TTGACGGAGGGAGAGAAGATGCATTTTCGCGGTTTGCCAAGCTTCTCTCCACTCCTTTTC
AAGTACATCGAGAATGATGACCCGATGAAGAGCAAGCAGTTCCAAAAGGGATTGGAGCAG
CTCATGAATGAGGGTGTGGCGCAGCTCTTCGTCAACCAGTTCAACGGCCGCCGCATCGTG
GGCACCGTGGGTCAGCTGCAGTTCGAGGTTATCCAGTACCGTCTGGAGAACGAGTACAAC
GCCAAGTGCCGTTGGGAGCCCGTGCATCTTCACAAGGCTTGCTGGATAGAGGCAGATGAC
GAGAAGGAACTCGAGAACTTCAAGAAGCGCAAGTACCAGTACATGGCCAAGGATATTGAG
GGGCGCGATGTCTTTCTTGCCGATTCGGGCTACGTGTTGAGCATGGCGCAGCAGGATTTT
GAACACATCAAGTTCCATTTCACATCGGAATTCTAAATCAATGTAAAAAAGATGGATGAA
GAAATTCTAGATTACAACGAGCAGAAAGAGGGATGGGGCAGTAAGATGGTGGATTGGCAG
aAAAAACATATTTCTGACCGCCAGATGACCCTTATCCTAGCTTTTATCATCGGCCTTCTG
GCGTCGGTGGCAGGATATTTCCTGCACGGCATTGTGCACGAAATACAGTTGCTGCTCACT
TCGGGATTCAACCAGAGCACCTACAATCTGCTCTTCCTGCTCTTCCCGATTGTGGGCATT
TACCTCACCATGCTCTTTATTAAATATGTGGTCAGAGATAATATTTCCCACGGTATCACC
CGTGTGCTTTACGCCATCTCTACCAAAAATTCCAAGCTCAAGGCCCATAACTGCTGGTCA
TCGGTGGTGGCATCAGGTATCACCATCGGTTTCGGTGGTTCCGTGGGAGCCGAGGCTCCT
ATTGTGCTCACGGGTTCGGCCATTGGCTCAAACCTGGGACAAATCTTCCGCATGGACAAG
AAAACCaTGATTCTGCTGGTGGGCTGTGGCGCCTCTGCAGCCATTGCTGGAATCTTTAAG
GCGCCTATTGCCGGACTCGTGTTTACGCTTGAGGTGCTGATGGTAGACTTGAGCATGGCT
TCCTTGCTGCCTATCCTTATCAGTTGTGTAACAGCTACTTGCTTTACCTACATCCTGATG
GGCTCCAAGAGTCTTTTCGATTTTACGCTTACTAATCCGTGGGCGCTCGACCGCGTGCCT
GCCTGCCTGTTATTGGGCATCTTTTGCGGTTTGGTGAGCCTTTATTTCATGCGCACCATG
TCGGCATGCGAGGGCTTCTTTGCCAAGCTTTCGCCTTATCCATACGTAAAGCTGCTCTTT
GGTGGACTGATTCTGAGTTCGCTCATCTTCCTCTTCCCTTCGCTCTACGGCGAGGGCTAT
TCGGCAGTCAACGTGCTGCTGAAAGGACAGAATGTGGAAGACTGGGGGCAGGTGATGAGT
CGTTCGCTCTTCTACGGGCACAACCAGCTGCTCATCCTCTACATCGCCTTGGTAACCTTT
ACCAAGGTTTTTGCCACCTCGGCCACCAATGGTAGTGGCGGATGCGGTGGTACCTTTGCT
CCTTCGCTCATCATTGGCGGTTTTGCCGGTTTCCTCTTTGCGCGTCTTTGGAATGTGAAT
CAGGTAGGTGTCTATGTTCCTGAGCAGAACTTTACACTGATGGGTATGGCGGGCCTCATT
ACGGGCGTGATGCATGCACCGCTTACGGGCATCTTCCTCATCGCCGAACTCACAGGCGGC
TACCAGCTCTTCATGCCGCTGATGATAGTGTGCATCTCTTCGCTGCTCACCATCAGCAtC
TTTGAGAGTCACAGCATCTACGCCCTGCGTCTGGCTAGAGAGGGCAAGCTGCTCACCCAC
CATATTGACAAGGCTGCGCTCACCCTGCTGGGCATGCAGGATGTCATTGAGAAAGATTAT
CATCCGGTAGGTCCGGATCTGCCGATGAGCAAGCTGGTGAGTGAGATAAGTCGCAGTAAC
AACAACTTTCTGCCTGTTTTGGATCAGGCGGGTGTGCTGTTGGGAGTAATAGATATTACG
AAGATTCGCCACATCATCTTCCGCACCGAACTGTATCAGCATTTCACTGTGCGTCAGCTG
ATGATGCAGCCTTCTGCAGTTCTTACCGAACATGACAGTATGGACGAGGTGATGCAGAAA
TTTGATAAAACCGATGCCGCCCAACTGCCAGTGGTTGATGTGGCAGGCGTACTGAAGGGT
TACATCAGCCGTACTAGAATCTATTCCATGTACAGGCAGATTGTAGCGGATATGTCGGCA
GAGTAGGAGTTTTAAGTGAAGAGTGAAGAACGAAGAGTGAAGAATTCAACGGCTTTGCTG
GTTTTATTTTAAAATATTAGTGTTTTATGGAGAAGAAGGATTTGAGAATTGTTTTTATGG
GAACACCAGAGTTTGCGGTGGAATCCCTCAAGCGCCTGGTAGAGGGCGGTTACAACGTGG
TGGCTGTGGTTACGCAGCCTGATAAACCGGTGGGCAGACATCAGGATACGCTGCAACCTT
CGCAGGTTAAGCAGTATGCCGTAGAGCATGGTTTACCGGTGCTGCAGCCTGTAAAGATGA
AGGACCCTGACTTTGTGGAGCAGTTGCGTTCTTATCAGGCTGACTTGCAGGTGGTAGTTG
CTTTCCGCATGCTGCCAGAGGTGGTTTGGGCGATGCCGAAATATGGTACATTTAATGTAC
ATGCAGCCCTCCTTCCGCAGTATCGCGGTGCGGCGCCTATCAACTGGGCAGTGATTAATG
GCGAGAAGGAGACGGGTGTTACCACCTTCTTCCTCGACCACGATATTGATACCGGTCGCA
TCATCCTGCAGAAACGTTTTCCTATTCCGGAGACGGCAAATGTGGAGTATGTTTAtGACG
GGTTGATGCATCTTGGTGCTGAATTGGCGCTGGAAACCATTGATGCGCTCATCGCTGCCG
ATGGCAATATCGGTTCCATTCCTCAGAGCGAAATGATAGGACAGGGTGCCGAACTTAAGC
CGGCTCCGAAAATCTTCAAGGATACCTGCCGCATCGACTTCCACAAGCCTGCCAAGCAGG
TGTATGATTTCATCCGCGGTCTTTCTCCATACCCTGGTGCATGGACTGAAATTAAGAAGA
AGGAGACAGTAGTATTCTTTGACGATCCTAAGGGAGATGATGATTACGTGAGGTTCCCTG
AGCCTACTGCTCATCCATCCCATAAGCAAAGTACACAGAAAATTCAGGTACTTAAGATTT
TTTCTACCCATCTTTCATGTATGAAGCGTGGTGATGCGCCTGTGGGATCGCTCCGCGTTG
AGGGGAAGTCGTTACAAGTAGCCTGCCTTGACGAATGGCTCATTATTCAGGAGTTGCAGC
TCAGTGGCAAGAAACGCATGGATGCTTCTGCTTTTCTCAATGGTATGAAGGACATAGCTT
ATTATGAGTGTTTGAAGAAAGATGTTAATGACGATTTTTAAGATTCAAAAGATTTTTGAT
TTTTAGTTTTATAGTATTATGACTGTAGAAGAAGACATCAAGCATGCTGTAGAGTGCATG
CGAAAGGGTGGAGTGATACTCTATCCTACAGATACCGTATGGGGCATAGGATGCGACGCC
ACCAACCCTGAAGCGGTAAAGAAAGtTTATGAAATAAAGAAACGTGACGATTCTAAGGCG
CTTATCTGCCTGATAGATTCTGCTGACCGCATGGCGCGTTATTTCCGCAATGTGCCACAG
GTAGCATGGGATTTCATCGATGCTGCCATGCCTGTAAAGCCTACTACGGTTATTCTTGAT
GATGCGAGTGGTGTGGCTAATAATTTGGTAGCAGAGGATGGAAGTCTGGCGATGCGTATA
ACCTATGAGCCTTTCTCCAAACAACTCTGTTACCGTTTTCAGAAGCCTATTGTAAGTACA
AGTGCTAATGTGAGTGGTGAGCCTGCTGCACAGAATTATCGCGACATCTCCGAGGAAATC
CTCAATGCTGTAGATTATGTTTGCTGGAGCCGCCGTCAGGAGCATAAACCTCATCAGCCT
TCCAGCATCGTTAAGATTGCTAAGGATGGTGAAGTGAAAGTAATCAGATAAGTTTTCAAT
TCATCCTTATATGAATGCCTGCTAGAGGAATATTTTCTTCCCTTAGCAGGCTTTTTTGTA
AGTTTTCAGTTTATAATATTTAAGAAGTACTATTGCAATTCGTTTATATGACAAAAAAGA
ATTTCCGCTCAATACGGATATATAACAAGAAACCCTGCAAGAAAGAATCTTGCAGGGTTT
ATCTTGGGTGGAAGGTGGGACTCGAACCCACGACATTCAGAACCACAATCTGACGCTCTA
ACCAACTGAACTACGTCCACCATATTGGTTATGTTTTGCTTTTTCAAAAATAGTTGGGTG
GAAGGTGGGACTCGAACCCACGACATTCAGAACCACAATCTGACGCTCTAACCAACTGAA
CTACGTCCACCATATTCTTGTTAAGCGGGTGCAAAGGTACGaAAAAAAAATGGTTCTACC
AAATTTTTTCGTACCTTTTTTCTTATTTTTTATTTTGCAGGGCTTGTTGGAACAACTGGA
GCTGCCTTCTGGGCATCTGCACCAGCTGCAGGAACAGCCTTCTGAGCACCTGCTGCTGCA
TCCTTGCTAGCACCTGGCATAGCAGGAAGAGCGGTCTGCTCCTGAGTGGCTCCCTCCAAA
ACACTGCTTTCGCCAGCTGCCTGAGGGGCTACATAAGCACATGCCACGCTGATGACAACC
AAGGCTGCAGCGAGGCCCCATGTTAATTTCTCAACAATGTCAGTGGTCTTGCGAACACCC
ATGATTGAGTTGGTTGAAGAGAAGTTACTTGCAAGTCCACCTCCCTTTGATTCCTGGATG
AGCACGATGAAAATCATCAGGATAGCTACCAGGACGATTAATACTACTAATAATGTGTAA
GCCATTTTTTAAAACTAGTTTTATTTATTTATTATTCTTCTTTATTTCTTCTTGCTGTTC
AGCATCAGTTTCTCAAGGAATCTGAGCTGGTCAACATAATATCCGTTCTTGTCAGGATGC
TGCTGATGCAGGCGGCTGATGATTTCGTAAGCCCTCTGATACTTGCCCTGCTTGATGTAG
ATGCGGGCGAGGGTTTCGGTGAATACACCGCTGTTTTCCTCTTCGCCATCCTTGCCGGAA
TCGGTCTGAAGTTCGGGAGTAAATTCTGGTTTGTAATCTTCGTCCTGCTGGATTTTAGGC
AGTTTGAAACCGCCATCCTCCATAAAGTCGTCGATGAGACTCATGGTGCGCGAAGTATCT
TCTGGCTCCTGCTGGTCTTCGGTCTCCATGAGATAAGCCACATAGTCTACAGCCGCGTCA
GCAGGTGTAGGCTTACGTTTCTCCTTCTTCTCTTCTTCGTCTTCTTCCATAGGAATGGAT
CCCAGGAAGTGGTCAATGAGGTCGCTAGTACGGTCTCCGTGTTTTTCTGCTCCTATTCCT
CTTACGCCTTGCTGTTTGTTGGATTCAGCCTCTTCAGGGGCGTTTTTTATCTGATAGTGG
GCTGCCTCTACCATCTCAAAGATAATCTTACGGTCGGTGATGTAGATGGCTGCACGGCGC
AGTTCTTCGTCGAAACTCGGGTCGTGGAGCAGGTACAGATTCTTCAACATCAGTAGGCGT
GCCGTCTGATAATACGGATATAAGGCCAAGAGGGCGCGCAAGTCGTAGAGCGTCTCTCGG
TTCATTTCCTCCGGGTGTTGTATCAATCTGCTTAATTCCACGATATTTTACTTTATTTTA
TTTTACTTTGAACATTGAGTTTTGAACTTTATAATCAGTAAAGCCGTTGAATTCTTCACT
CTTCACTTTTCGTTCTTCACTTACTTTACCAGTTAGCTACCGTAGCGTTGAATATCTGGT
CTACCAGGTCTTTGATAATCTGGGTTACCAGTTCTTCCTGCACCGAGGCAAGGCTCTGAG
TGGTGTCGTAGGTCTTGGCAGATGTAAACTGCTTTTCGAAGTCCTCGGCATGGTTCTTGG
TGTTGGTGAAACGTACGTTTACGGTGATACTGAGCTCGGTCTGTGCTGAGTATCCCTCAG
AACTAACCGACTTGTTGCGCTGAGAATATTGGGTGATTTCGCCCTCTATCTTCAGGTCTC
CGTTGCGTGACACCTGTATGAGCTGGGTGTTGCTGGCAAACTTATCCTTGAGTTCGTTGT
TGAACATCGGACCCATCGGACCCCACACATACGAACTTCTGATAGGGAAGTCGGCTATCT
GTATGGTCTTGGTTTTGGTGTAGTCGATGCTGGCACCGTTGAACTTGTAGCTCACGGAGC
ATGCTGCCATGACCGCCACCATCAGTGTGACTCCTATTATATATAGGTACGCGCGTATAT
GCTTCATAACTTATATTTGTTAATCTTTCTGTACAGAGTTCTGTCGGAGATTCCCAGTTC
TTCTGCCGCTTTCTTGCGGTTTCCGTTGTTTCTCTCCAATGCCTTTTCTATCATCTGCTT
GCTAAGGTCGCTGAGGTTCAGATTCTCGTTTTCTTCCTTGATCTCCTCTATCTCAGCATC
CTCGGCTTCGGGTTTGTAAGTGCCCCTAATGCCTCTTGTAGCTATTTCCTGACGGATGTG
TTGTAGCTCATCGAGATCGGTAATCGGAGGTACGGACGATACCGGAGAAACCGATGGAAC
GGATGATACGGCCGGAACCGGAGATACGGATGATACTGGAGCTACCTGGGTATTCGGCTG
AACCGGAGAAACATATCCGCCTGTACCGCCCAACTGGCGTGCCTTATCGAGTTGCTTGCG
CAGGCTGTTCATCTCTCGTCTCAGGTCGCTCACGTTGCCCCTCAGTTCGTAGAGAATCTT
GTATAGCAGTTCGCGCTCGCTGGAGTAGCTATGGTCGTCCTTGCCATCCTTCTGTATGGT
GGCGAGCTGTGTAGACTCCTCATCTCTCGGAATAAACTGAGTGAGAGTCTGTGCATCGAT
TTCTCTTTCTCGGCTCAGCACTGACATCTGTTCGGTAATGTTCTTGAGCTGTCTCACATT
TCCCGGCCACTTGTATTTCAGCATGATCTGCTTGGCCTCATCTGAGAGTGAAATCTTAGG
CAGACGGTATTTTTCGGCCATCTGCATGGCGAAGAGGCGGAAGAGCAGGAGGATGTCGTC
GCCACGCTCTCTCAATGCAGGCATCTGTATCGGGATGGTGTTGAGGCGGTAGTAGAGGTC
CTCGCGAAAGCGTCCTTCGCTCACAGCCTTGCGCATGTTTACGTTGGTGGCTGCCACGAT
GCGGACATCCGTTTTCCTTATCTCAGTTCCACCCACGCGGATGTATTCTCCCGTTTCGAG
CACGCGCAGCAGTCTTGCCTGCGTCTGAATCGGGAGTTCGCCCACCTCGTCGAGGAAGAT
GGTACCCTTGTTGGCAATACCGAAGTATCCTTCGCTTTCGCCTATGGCTCCAGTGAAGGA
ACCCTTCTCATGTCCGAAGAGTTCGCTGTCAATGGTTCCCTCCGGAATGCTTCCACAGTT
GATGGCGAAATATTTCTCTCTGCGGCGTGGCGAATTGTCGTGAATCACCCTTGGAATGAT
TTCCTTACCCACACCGCTCTCGCCAATGATGAGCACGGAGAGATCGGTCGGCGCTACCTG
TAGGGCTACGTCGAGCGCATGGTTCAATCCGTCGCTGTTACCGACGATATTGTAGCGTTG
TTTTATCTTTTGTAGTTCGGAAGTATCCATTTAGCTGCCAAAATTACTCATTTTTTCTGA
ATTATCTGCAtTTTTTTTTAATTTTAACGTTCGGGAGGTCTGATTACAGGGCAGATTTGC
CTTTTTTGCGTCATCTGCCCTCCCGAATCTTTCTTTATTCCGCTTTTTCTCGGGAATAGG
GAATCTTTCTCTTATCCCTTTTTCTTAGGGATGGAGAATCTTACCTTCTCGCTCTCGTCA
CGCTTCTCGTGGTAGAGTTTAGGCAGTGGATTCTCGTAGGCCTCATCATAGTCTTCGCGG
TTGCAGAAGGCATCCAGCGCCAAGTAGATGGCGTGGCGGAAGGAGATTGCATCGGCTTCG
TTGCAGCCCGTGATGCTGTAGCTAGGAGTGGTGTTGGCGGCGGTGTGCACGAGTGGCAGG
CCGGCAGTAAAGAGTACGCCATCCTCGGTGTAGAGAGAATGGAACGGGGTAGTAGCCTGA
TCATGATACATGGCCATGATGCCGTCGAACTCTACGAAATGGCCGTTGCCGAAGAACTCG
TCAGTAGGGTAAGGACCAAAAGCTTGTATTTTCTGCTCGGCAAGCTGGTCAATGGCTGGG
ATGATGATGCTGGCTTCCTCTGGTCCGCAGCTCTCCTCACCGTTGTTGCTAGGATTCAGG
GCGAGCACGGCGATGCGCGGGTTGGTAATCATGAAGTCTCGCTTCAGTGATGTGTGCATC
TGCTTCACCTTCTCGATGATGAGCTCCTGGGTGATAGCTGTCGGCACGTCCTTGAGCGGA
GTCTTTCCGGTTACGGATGCGATGCGAAGGTCGCCGCCGCAGAGGATGGAAAGGCCCTTG
GCACCTTCGCCCAGGCAAGTTTCTATGTATTCCTTGTGACCCTTGAACTGGAAGCCCTCA
AATTGTGCGTTCTGGTTGTTTACCGGTGCGGTAACGAGCACGTCGAAGAGTTCGTCGCGG
TAGTCGGTCATGGCTCGGTCAAGTGCCTTGATGGCTGCCGTACCCGATTCCTGAGTAGGC
ATGCCCATGTCAACCTTTACCTCCTCGTCTACGGCTGGCAGGAGGTTGATTCTTCCGTCT
TCAGCATCTTCTGCTTTCTGGATGATGGAGAACTGGGCAGGCAGATTCATCGCCTTGCGG
TAATAAGCTGCCACTTTAGGCGAACCGTAGATGATAGGGGTACAATACTCCAACATCTCT
GGCTCACTGAATGCCTTAAAAATGAGTTCGTATCCGATACCGTTGGTATCTCCGTGAGTG
ATGGCCACTCTAATCTTTTTGCTGTCCATTTATCGTTTTATTTTATAGTAGAAATCGCAG
CTTCTAGCTGCTTGATTAATATTTTCTTTTTCATTTCGGGCGCATAGACGAAGCCGATGA
TGATGATTTCATCCCCCGTTTTTCTCAGGCGGATGCGCCTCATCACGTAGGGACCTCCCA
TGGCGTCGCCCTTCATCTCCCAGAGTCCTTTTTCTGAAAGGACCGGGATTATCATGTACA
TGCTGTCGGTTTCGCCGGGCATGTTTGTGCGGAGCATGCTGTCAATCTGCTGCTTCTCTT
GAGCAGGAAAAGCATCAGAATTGGCTTTCCCTCTTCGTTCTTCCCTCTTCACTTTCATGA
GGATGAGGTTCTTCATGCCCGAACTGGCGTTGTTTGAAATCCAGATGAAGTTCCCGGCCT
TCTTGCTTGCTTGCATTTCGGCAGGGATGATCATGCTGATGCCGAAGTTCTTCTTTACCA
GCTGCTGCATCTCGCGGTTCTGCTTGCTCGGGTTGGTGGAGATGATGGAGGCGAGGTGCT
CCAGTTCAGTCTCATCTACGAACTGGCGCAGTTTCTCGGGGTTGAGTTTCTCTCTGAGTT
GTTGCAGCGAGCGGGCAGAGATGCGGATGACGGTCTGCGGTGAAGCATTCTCGTTGCGGC
TCAGCCTGACTGAGAATTCCGCTGCCGGGATGTTCACTACGATGCGAGTTCTTACGAGCA
GGTAGCTGCCGTGGATCTTGCCCTTCTTAACCTGGATGAGCCGGCAGAGCGGTTCGGGTT
GGGGCAGGGCAGGCACCTCTTCCGTCAGTATCTTCGTAACGATGCTGTCGGTATCTCCCT
CGAGTACCACCTCGTAAGGCTGTCCTGTGCTCTTGGGCAGTTTTCTGTTTCTTCCTCCTC
CCGGGCTGCAACTTGCCAGAAAAAGGAACAAAAGACAGCCGGCAAGTAGGATCTTTAAAG
ATTCTCTAACCATTTTTCCCCCACCTTTCCTTACTTATTCATCTTCTCTTCATCCTCGTG
CTCACGGATTTCTCCGATTTTCTTCGAGGTGCTGAGCAGACCGCAGGCGGCGTAGATGTC
TTGGCCGCGGCTGGCACGGATGGTGGTGAAGACACCATGCTGGGTGAGGTAATCACGGAA
CTGCTCCATCTTCTCATCATCCACACCTTGCAGAGGAATGTCTGGAATTTGGTGGAAACG
GATCAGGTTGAAGCGGCAGTCAAGTCCCTTCACCAGTTTGATGATGGCCTTGGCATGCTG
CATACTGTCGTTTACGCCCTTAAAGACGATGTATTCGAAACTCAGGCGGCGTTGATGAGA
GAAATCATAGTTCCTCAGCAGTTCTACTACCTGCTCAATGCCCATGCCCCTTTCGGCAGG
CATCAGTTCAGCGCGCTCAGAAGGGATAGGGTCGTGCATACTGATGGCCACATGGCAGTC
GCTCTCTTCCAGGAACCGCTTCAGCTTGTTCTTCACGCCCACCGAACTTACCGTGATGCG
CTTCGGGCTCCATGCCCAGCCGTAGTTGGCGGTGAGAATCTCTGTGGCGCGCAGCACATT
GTCGAGATTATCCATCGGCTCGCCCTGGCCCATGAACACGATGTTGGTAAGCTTGTCCAC
CTCCGGCAGCGAGTAAACCTGGTTCAGAATGTCGCCTGCAGGCAAGCTGCCCTCAAACCC
CTGCTTGCCGGTCTGGCAGAACAGGCAGTTCATCTTGCATCCCACCTGCGAAGaAACGCA
AAGCGTGGCGCGGTCTTTGTCGGGGATGTAAACCGTCTCGACAAATTTGCCGCTCCGGGT
AGGGAAGAGGTACTTGATGGTACCATCCACCGAATGTTGTGCATCGGAATATCCGAAGCA
TCCTATTTCGTATTCGGCAGCGAGTTTGGCACGGTTCGCCTTAGAGATGTTGGTCATCTC
GTCAATGCTCTTCACATGCTGCTCATAGAGCCACTTCGCCATCTGCCCACCGGTGAAGGC
gGGCATGCCTAAGTCCTTTGCCACCTGCTTCAATTCGGCAAGTGTAAGGCCCAAAAGATA
TTTTTTTTCATTATTCATACTGCAAAGATAGTGTTTTTTGCCGAAAAATTAGTATCTTTG
CCACATATTTTAATATAATAAGATAAAATAAAGATAAAAAACACAGATTTAGCCCCCCGA
AAAGGGCTGAAGTGAACAAAAATAACGTAAGAAAATGAGAGaAAAAATAGACCTTTTCTT
GCCTTGCGAATACATCGACGATGCGCAGAATGCCTTGTCGGTGCTTCATGAGTACAAGAC
TGTACAGCATATCCACTTCCTGGTGAGTGCTGATTTTGCTGCTCATCATCAGGTGCCCGA
AGGATGTACGTTTGTCATCACCGACCGCCTGGAAAGCAGTAACACCATTGCCAGCATCGC
TGAAAATACAGATGCTGACTACGTGATGATCTGTACCCGCCACACCACCATAGGATGGGG
AAACAACACGCTGGAGCGATTCCTCAGAGTGGCAGATGATACGGATGCCGTCATGGTTTA
CGCCGACCACTACAAGATGGTGGAAGGCAAAATGGAGAAACATCCGGTAATTGACTACCA
GTCAGGTTCTTTGCGAGATGACTTCGACTTTGGAAGCCTCTGGTGCATCAAGGCACAGGC
GCTGGCCGACTACATCGCCCAACCCGACCGCGAAGAGTATCAGTTTGCCGCCCTCTACGA
CCTCCGTCTCTATCTGAGCCGCGTGGGTGAAATCTTCCATCTCAACGAATTCCTCTATTC
AGAAGCCGAACTCGACACTCGTAAGAGCGGCGAGAAGCAGTTTGACTATGTAAACCCGCG
CAACCACGAGGTTCAGATTGAGATGGAAAAGGTATGCACCCAGCATCTGGGCAAGGTGGG
CGCCCTGATAGACACCACCTTCTACCGCCAGCCCGACTTCGGTGAGCAGGATTTTGAATA
CGAGGCATCTGTCATCATCCCCGTCTTCAACCGCGAAAAGACGGTAGCTGATGCCGTGAA
GAGTGCGCTGGGACAGAAGGCCAACTTCAAGTTTAACGTCATCGTGGTAAACAACCATTC
TACCGACCGCACCGGCGAAATACTGGATGAACTTAAAGCCGACAACCTGATACAGATTGT
GCCGGAGAGAACCGACCTGGGAATAGGCGGATGCTGGAACGAAGCCATCAACAGCAGTTT
CTGCGGAAAGTTTGCCGTACAGCTTGACAGCGATGACCTCTATTCTTCACCAAAGACACT
CCAGAAGATAGTAGATGCCTTCTACAAGCAGAAGGCAGCCATGATTATCGGCTCGTACCG
CATGTGCGACTTCGACCTCAACACCCTGCCACCGGGACTGATAGACCACAAGGAGTGGAC
CGATGAAAACGGATGCAACAATGCACTGCGTATCAACGGATTGGGTGCTCCGCGCGCCTT
CTTCACTCCGCTGGTCAGACAGATCCAGTTTCCTAACACCTCGTATGGTGAGGATTATGC
GCTAGGCTTGGCATTTTCGCGCCGTTACCGCATCGGCAGAATCTACGACGAACTCTACCT
CTGCCGCCGCTGGGGAGGTAACAGCGATGCAGCCCTCAGCGTAGAGAAGGTGAACGCCAA
CAACCTGTATAAGGACCGCCTGCGCACCATGGAACTGAAGGCACGCCAGCACCTGCTGCA
GGGCAAGGCCGACATTATGGAAGACAGCAGCATCTCGCGTTTCTTCAACCGTCAGCTGGA
GGTTTGGACCgaTGCGCGCCACCGCTTCCGCGACCTCAAGCATGTAGAAACCCGTCAGTT
CTCCGACCAGCTGAAACTGCAGTgGAACCCAGCCCGCATCGTAAGTACGGGCGCCAAGAT
AGATAAGAAAACCCTGGGCGAGCGCCCTTGTTTCCTTTGCGACAAGAACCGTCCTAAGGA
ACAGATGTCGAAGCAGATAGACGAGAAATTCCATCTTCTGGTGAATCCGTTCCCGATTCT
GCCAGTCCACTTCACCATTCCGGCACGCAAGCATCAGCCTCAGCTCATCTACAAGAATTA
CGGCGAGATGCACCGCTTCATCAGTCTGCACAGCGACCTGATGGTGTTCTACAACGGTCC
GAAGTGTGGTGCATCGGCTCCAGACCATCTTCATTTCCAGGCAGGAACCAACGGCATCCT
TCCTCTTCAGACCAACTGGCAGCGTCTCTCCCGCAACCTGACCGACATCATCTCTCTCAA
TGATGAGGAGAAAATCTCAGTGGTTCGCGACTTCATCGTTCCCGCCTTCGTCATCATCTC
GAAGAGTGCTGAGAGCGATGAGGCCCTCTTCCGCCGTCTCTACAAGGCAATGCCTCAGCG
TGGCGACGAAACCGAACCGATGATGAACATCATCTCCTGGCGCAAgGGCGAgGAATTCAT
CAGCGTGGTCATTCCGAGAGaAAAGCACCGTCCGGAAGCCTAtTTTGCCGAAGGCGACGC
CCAGTTTGTGGTTTCACCGGGAGCACTGGATATGAGCGGACTCATCATCACCCCTCGTGA
GGAAGATTTCCGAAAGCTGACCGAGGAGAAAGCCCTCTCGCTGCTGCAGGAATGTGGCGT
TTCGGAAGAAAAGATGAACGCCATCATCGCCAAACTGAAAGCATCTAAGGATGCCGAGGA
TGCAGCCGAAGCCTCtTCCAcCTTATATAATAAAGGTAAGCAGCCCGACGTAACGGTGGG
CATCGTGAGTGCGCAGAAGATTCATTTCTCGCTCAACAAACCTTATCTTGCCAAGGGCGA
AAAGGTGCTGGGCGAACAGGTGGTAGAATTCTCAGAAGGCGGTGTGCTCTGGAACGGCAA
CCAGTACAGCCAGCTCACCTTCCATCCGCAGAGTGCCGACGCCTCGTTTTCGCTGAGCGA
TGTAACCATCGGTGTCAATTTCCACTGGGAGCGCAAGGAAACCCAAACTTTCCTGGGCAC
GCTCCGCTTTGTGGTAGAATCGGATAAGATTGTGGCAATCAATGAGTTGCCTGTAGAGAA
ATATCTGGAGAGCGTCATCAGCAGTGAGATGAGTGCCACTTCGAGTCTCGAACTCCTGAA
GGCGCACGCCGTCATCTCCCGTTCATGGCTCCTGGCACAGATGAAgAAGCGCCGAGAGGT
GGCTGAGAACGGCAACAACTTCTTCTCCTTCACCAAGAAGGAAGATACGCTCATCCGCTG
GTACGACCGCGAAGACCACACCCTCTTTGATGTATGTGCCGACGACCACTGCCAGCGCTA
CCAGGGCATCACCAAGGAAACATCGCCCCATGTAGCTGAAGCTATCCGCCAGACCAAGGG
ACAGATTCTGATGGACGGCGAAGAAATCTGCGATGCAAGATTCTCGAAATGCTGCGGCGG
AATAACCGAGGAATTCCAGTATTGCTGGGAGGACACGCCGAAGACTTATCTCACGGCTGT
TCGCGACATCGCCCTGGGCGTGGAACATACACTGCCTAATCTGACCAATGAGGAGGAGGC
TGAGAAATGGATCCGCTTCAATCGGCCAGCTTTCTGCAACACGCAGGACAAGAAAATCCT
GTCAGAAGTGCTCAACGACTATGATCAGGAAACCGTCAATTTCTACCGCTGGAAGGAAAC
GCTCAGCCAGGAGAAGTTGCAGCAGCTCATCGCCGACAAACTGAAGATGGACCTGGGTGC
CATCCTTGACATGAAGGCCGTGGAGCGCGGAAAGAGTGGAAGAATCAGCAAACTCCAGCT
CATCGGAACAGAGAAGACCTTTACCATCGGTAAGGAACTCGAAATCCGCCGTATGCTGAG
CGACAGTCATCTGCTGAGTTCAGCCTTCGTGGTGGATAAATATGATAAGGATGAAATGGG
AGTGCCTCAGCGTTTCGAACTCATCGGAGCCGGTTGGGGGCACGGAGTAGGCCTCTGCCA
GATTGGTGCTGCCGTGATGGGCGAGCAGGGTTATCATTATGATGCTATCCTGCTGCACTA
CTATCAGGGTGCTGAAATTAAGAAACTTTATAAATAGTGATGTAAAATGGTAACAAAGAA
AAACAGTCGGAGTCCATGGGCATGGATTCCGACCCTCTAtTTTGCCGAAGGACTCCCCAA
CGTCATCGTAACCGCCCTCTCTGTGGTGATGTACATGCAGTTGGGGCTGACCGATGCTGA
GGTGGGTCTCTATACCGGATGGCTCGCCCTTCCCTGGGTCATCAAGCCCTTGTGGAGTCC
GTTCATAGATTTGCTGAAGACTAAGCGCTGGTGGGTGCTTACCATGCAGGCTCTCATCGG
AGCTGCCCTTGCCGGCATCGCCTTCTCGCTGCCTACCGCCTTCTGGTTCCAGGCAACGAT
GTGCTTCTTCTTCCTCATCGCCTTCTGTAGTGCCACCTACGACATTTCGGCAGATGGTTT
CTACATGATTGAGCTGGATGAACATACGCAGACTAAGTTTGTAGgCTTGCGAAATACCTT
CTACCGCCTCGCCATCATTTTTGTGAATGGCTTTCTGGTGATGCTGGCAGGTGTGCTTCA
GGTTCTCTTCCGCAACCAGATTCGCTTCTCATGGGCGCTTATCTTTTACGGACTGGCAGG
TATCTTCATCGGTTTGTGGCTCTACCACAGCCACTTCATGCCGCGCCCGAAGGATGATGT
GCAGACCGACCGAACGGTGGGTGAAGTGGCTCATGAACTGAAGAACATGTTCCGCACCTT
CTTCGTGAAGTTCGGATTGGGGGAAACCGTCTGCGTGATGCTCTTTCTCTTGCTCTACCG
ATTCCCTGAAGCGCTTCTGAACACCATGACCAAGACATTCATCCTCCGTCCTAATTCGCA
GGGTGGACTGGGCTTGTCACCTCAGGAATATGGTTTTGCCAACGGTACTGTGGGATTGAT
AGGTTTGTTGCTGGGTGGAATTCTTGGTGGTATTCTGGTGAGCAGGGATGGAATGAAGAA
ATGGCTCTGGCCTCTGGTTTGCGCCATCACCTTGCCTGATGTGGTTTACATCTATCTGAG
TTATTCGCTCAACAGCAACCTCATCGTGGTTTCCAGCTGTCtTTTTGTAGAGCAGTTGGG
TTATGGTCTGGGCTTCACGGTTCTTACCCTCTACATGCTGTTCTACAGTCAGGGAAAGTT
CAAGACCTCCCATTATTCCATCTGTACGGGCATCTCCTATCTCGGATTAATGCTGCCGGG
CATGGTTTCTGGATATCTGAAGGATATGGTAGGTTACCGTATGTTCTTCATCATCGTGAT
GGCATGTTGCGCCATCACTTTCCTGGTTACTGCTTTCCTGAAGATTGATCCTAATTTCGG
AAAGAAAGAGGAGAAGGAAGAGGATGAAGCGGAATTGGACGCGATAGAATAAATGATGAT
GTTAACGTAAAAACGAGGATGTGCGAACATCCTCGTTTTTTATCTTTATTCCCCGATAAT
CGTTGCGATGAGGTGTCGGCTTCCGCCTCCCTCTCTGAATTCACAGAGGTAAATCCCCTG
CCATGTTCCGAGGTTTAATCTGCCGTTGGTAATGGGAATGGTGAGCGATACACCCACCAT
GCTCGATTTGGCATGAGCCGACATATCCGTCGGTCCTTCATCCTGGTGCAGGTATCTTGG
GTCGCCATCCGGAACCAGTCTTTCGAAGATACCCTTCAAGTCATGTCTCACATCCGGGTC
GAAGTTCTCGTTCAGCGACAATCCGCAACTGGTATGTCTTACGAAGAGATTCAGAATCCC
TGTCTTAGGCAGCGCTGGCAGGTTCCTCATCACCTCGTTGGTTACGAGGTGAAAGCCGCG
AGGAAGCGGGCGCAATGAAAATTCTACTTGCTGTATCATATCATTCTTTGTTTTTATATT
CTTATACTTCTATCTTTATACTTTATAATTCCTTCTTCAGCCATTCACCGAAGAACTTAT
CGTATAGTTCGTAAGTTCCATCCGTCTCCGTAACAAAATCTTTCTCCAATAATCCCTTGA
TACCACCTTGTACAAAACTGGCGGAAGGAAGATTGTGCTTCTTGATGAATGCCGATGACA
TGATGTTTTGAGCCTTGCCAGCGTTGCAGATGGCTAAGAGAAGTTCCTTTTGCTTGGCTG
GCAACTGGAAAAGAAGGGCTTCATAGGCAAAAGCACTTTCGTCTATAATCGAGTTGAGCG
CCAGTTCCATCATCTTATCATCAGCCAGTTCCCTCGTCTTGTCATCAGCCTTTTCCATCA
TCTTGTCATTAGCCTTTTCCGTGAGCGAGAAAATCTTATTGAGCATCCTTTGCAGATACC
AGGTGATGCCGTCAAAACGGTCGTATATTCGATAAATGGTTTCTCGTTTGATATGCTTCT
GTCTTTCCTCGAAAAGACGAGTAGCAAAGTCGGCATACACATCTCTATCAATAGCTTTCA
GTGTTTTTATGGAGGTGCTCTGGTAGAAAGGACGGGCATGGCTCAAGAACATTTCCGACA
TCATATTGCGCTGAGATCCGGCAAAGATGAAACTGGCATTATGGCAGTGCTGGATGTAGG
TGCGCAGTATGGCTTCCACATTAGCTTCTCTATAGCTGCTGATGGTTTGGAATTCATCAA
TGGCCACGATGCAAGGCTTATCTGCGCTCTCTAGATAAAGGAAAATTTCATCGAGCGTTG
TGGTTGGACTGGTGATTTCTCCCAAATCTACTCCCCACGAAGGTACGCCATTCATATCGA
AGCTGATGGATGAACGGAGTGAGTGGAGGCAGTTAAGAAAATGTTCCACTACTTTGGTGC
CTTTAGGTTTCAGACTTTGCAGAATACTTCTGCCTAGTTCCTGAATGAAGTCGGCTAGGG
TTTTCGTGGCATAAATATCTACAAGAAATGTATAGTATTTATCCTTGATGCCTTCCTGGG
CATAGACGTGCTGCACCAACCCTGTCTTGCCGATTCTTCTAGGTGCAATCAGGGTGATAT
TATTGCCATTCTTGATTTCTCTTATCAAGTCGATGGTTTCCTTTTCTCTATCACAGAAGT
AAGCGTCGGATATGTATCCTCGCAGAATAAACGGATTCTCTATCATTGTATATTATCTTC
TTTATTGTCTTTGAATAGTCTTATATCTTTCTGATAATCATGGTGCAAAGATAATTATAA
TTTTATTATTATAATACTATTATAATGCAAATATAGGAAAGTTTAACCATTTAAGGGAAT
CTCCTTCAATCAAGTCGAGTATATCTCTTCTAATCAAGTCGGGTATTTTCTTGCTATTTG
CTTCCCCGAAAATCTTCTTCTTTAGAAGAAGGAAAAAAAACAAGAAAAATAATCCCGAAA
AAATTTGGTGGTTTTAGAATAATGATGTACTTTTGCAACCGAAATCAAGCATTAAGAGTT
GCCCAGTTGTGGCACACCAACCGAGTTTCGCATAGAGATAACCACGGTGGTAAAAGAATG
TGTAAGTGTTTAACAACTTAAAATAATTATCTTTATGAATCCAAATTCAGATTTAAAGAA
CAATGAGAATGTAATGGCAGCTAATGCCGAGTCTTCAACAATTAAGGCAGTTAATGCCGA
GTCATCAACTGTTGATGCAGGTTATGCCGAGTCAAGAATTTCAGAGTATGCTGCCCGCTT
TGCTGCATACAGCGATGAGCGCTTGAAGCAGACCATAGATCACGAGCGCAAGGTTCGTGG
TTGGGGCAGCGAGCGCAGCTACTTCCTCGCCGCCCTGCGAGGAGAGTGTGAGAAACGAGG
CATTGATTACTGCTAATCAAGCCCCATCTGTGTGAATCTGTGAATTGAAAATCGGCGGCC
GAAGGGAAAGCCAAATCTGTGGGAGTTTATGACTTGAATTCCTCGATGAAGGGTTGCAGG
TTTCCACCTCTTGGCGAGTTATGGTCTTCAAGGATGGCGAAGGCGATGAGCTTGTACTTG
TCCATGAACTCCTTCTCGTCGATGACTTCGTGAAACAGTctTGCGATATGTTTCGGAGGA
TTGTGGAAGGCACCGCAACCGAATGCACCTAGCACGATGCTGTCGTGTCCGTTCAGCAAA
CCGATACGCAGCATCGTCCTCATTTTGTTCTTTGTCAATGCGGCATCTTCTTCACAGATG
TTCCCATCTCTATCTAAATCAGGATGATTGATGGCGGCTACTGCTACGAACGACATATAG
TAAGGAGTATCGAGCAAGGCAAAGTTATCCTTGGCTCCAGCCCTGAATACGGTAGCGTCT
GGCACATAGATGCCTCCGAATCTCACAGGCATCGGATATTGGAACTTGCTTTTCTCCAGA
CCGTAATCCTCGGCATATTCCGCATAACGATACATTGAGAGAAAGAGGTTGGTGCTGCGG
AAGAGGCTCTCCTCCTGAGCCCGGCTTCCGTTCTTCACTCCACCGCCCGGGTTGCGACGG
CTTGCCAGGTTGAGAACCACGGGATTGTATCCTTCCTGTTGCAACAGATGACCGCAATGA
ATGCTGTCGTCATTCTTCACGATAATCTTGGTGGAACCATCTGCAAGGGTAGGTATGTTT
GAAGCATCCAGCGGTTTGGTATAGAATCTGCTTCCCTTCAGCATCTTCGTGTTGTCGGGC
AGTTTCACTTCCTCCCCATTCTCAGATGTGTAATGTCCCTTCAGTACAATATCTATAGTT
TGCTGATACACGTCAGCCAGTTGCCTTCTGTCGTTTATCATGATTTCTTCTGTTTTAAGC
TAAGTATCTTTAAATACTTCATTAATCTTCTGCCAATAAGTCACAATACATGAGTTTGGT
ATTTCTTAATTATCTTAATCCTGATTTGCGTAACATTTCTCTCATTTTTATAATAAAGGG
GTCTTTATTTCTATCCCTTTTCGATCTTGAAAGAAATGCTCTTTCGTTTGCTTCCATTTC
CTCACGAAAGCGGATTGCATCTTCGCCATGTAAAGTAGGGATTGCTTTTATTGCTGTTGC
CATATTTATGTCCTCCTATTAATCAATTTATTATATGTGCTGCAAAATTACAAGTTTTCT
TTGTATTCTCCAAACTTTTATATATAAAAAATGTGGTATTCTCGATATTTCTTTGTAAAT
TTGCCCACATATAAGAATGTAATTTTTTGTATATGAAGAAAATGAATTTGAAATTATGTA
ACAATAGTGACAATCTGTTGGCTGATGCTCAAAGCATAATAGATTTCGCACGGCAAGAGG
CATTCCGCTCTATCAATATTACGATGGTTCAACGCAATTGGTTGCTTGGCAAACGTATTA
GCGAGGaAATCtTGGGGTCActt
>Contig0.10
ctgGAtttTTTATAAATTATTGATGATTTACGCATTCACTGCAACTGAAATCCAGTCGAA
GACGAATGAGCAAATACCGAATGCTACGATACCTACGGTGCAGATTGCAAGCGCCAACTT
GGTTGAGCATGCGCTCTGGAAAGTAGGAAGCGGATTATCGCTGTGCTTGATGAACATAGC
CTTCACGATGAGCAGGTAGTAGTACAAGCTGATAACTGTGTTTACCAACGCGATGAATAC
TACGCCGTATGCCCAGGCTCCCAATGTGGTGTGGATGTCGTGAGTTCCAACTGCTGCCAT
GAACACGAAGAACTTCGAGAACATACCGGCGAATGGAGGAATACCACCCAATGAGAACAA
TGCCAAGGTCATCAGGAATGCCAGACGTGGGTTGGTTTTGTACAAACCATTGTAGCTGTC
CATCTGAACTGTACCGTTGTTGTGCTCCTCAATAGATGAGATGATGGTGAAGACGCTCAG
GTTGGCTACTACGTAAATCAATACATAGTAAGTCAGGGCGCTCACGCTCATCGCTGAGTT
ACCTACCACTGCCAACATGATGTAACCTGCCTGAGAGATAGAAGAGAATGCCATGAAACG
CTTCAGGTCGCTCTGACGGATGGCAAACAGGTTGGCGATAGTGATAGAAAGTACAATCAC
GATGTAAAGCAATACGGTCCAGTACTCTACCATTGGCTGGAACACCTTCATGAGGATGGC
GCAGAGAGTAAACGCTGCAGCACCCTTAGATACTACTGACAAGTAACCTGTAACAGTAGT
TGGTGCACCCTGATATGAATCGGCTGTCCAGAAGTGGAAAGGAACCAAGGAAATCTTGAA
ACCGAGACCACTGAAGAAGAATACCATACCGGCGATGGTCAATGGTGATGCAGAGATAAC
CTTTGCTACATCATCGAAGTACAAAGTACCACAAGCAGCATAGAGCAGAGAGATACCGTA
GATCATCACGCCACTTGAGAAAGTAGCAGTAAGGATGAACTTAGCTCCTGCCTCAGCAGA
ATTGTGACGGTACTTATCGAATGCTACCAGGCAAGCCATTGGCACAGATGCCATTTCAAG
ACCGAGGAAGAACAGGAGGAAGTGGTTGGCACTAACCATCATGTTCATACCGAGCAAGGT
AGAGATAATCAGCATATAGAACTCACCCTCCTTGAAGGCTGTGTCCTTGCGGCTCAACCA
CTCCTTAGCCTGTACCATCACGATGAGGGTACCCAGCGCCAGGATGGTCTTCAAGACACC
GGCAGCAGGACCTGTTGTATACATGCCGCCAAATGCCTCTGAGGCTTCTGTTGGGAAGAT
ATTGATGGCAATGTGAGCCACCATCAAGAGACATACCAGAGGATTGAACCACTTACGGTC
TGCGCTCTTGGAACTGCAGAAGTCAGCAATGAAAGTGATCAACAGAACTACCATCAGGGT
AGCTTCTGGAATCATATTTAAAAATTGACTGTAATTCATTTCTTCTGATATTTATTACAT
GATTACACTAAAGATAGGACCGACAGCGTCCATGATAATCTCCTCTGCCCAGAGTGGGAA
CATACCGAGACCTGCAACGCAGGCGATAAGACCTGCTACAGCGATACGCTCGTCCCAGGT
AGCATCGTGAAGCTTCTCCAACTTAGGATTAGGAACCTTCTGATAAAGGATCTTACCAAC
ACAACGCAGAATGTAAACCGCAGTTACTACGATAGAGGTACATGCGATGATGGTACATAC
ACGATGGAACATATCTGCATTCTGGAAGGCACCTACGAAGATGGTCATCTCGGCTACGAA
ACCTGAGAAACCTGGCAAACCGAGGTTAGCCAAACCAGCTACTGCATAACCTACAGAGAG
GAATGGAATGATCTTCATCAAACCACCCAGATAACGTACGTCACGTGTACCAGCCTGATG
ATAAATCATACCGATAACGGCGAAGAAGAGGGCGGTCATCAAACCGTGAGACAACATCTG
GAGGATTGCACCAGTAGCGGCTGTCTCAGTCATCATACAGAGAGCGAAGAGCACCATACC
ACAGTGAGATACTGATGAGTAAGCGTTGATGTACTTCAAGTCGGTCTGTACACATGCTGA
CAAAGCACCATATACGATAGAGATTGTAGTCAGTACGAGGAACACCTTGATCCAGAAGCC
GTGAGTAGCAGCTGGCAAGAGGAACATGGCGATACGGAAGCAACCGTAACCACCAAGCTT
CATCAATACACCGGCGTGCAACATAGATACGGCTGTTGGCGCACTGGCGTGACCATCAGG
AGACCATGTGTGGAATGGGAACAGCGCACCGAGGATACCGAAACCGATGAAGAGCAATGG
GAAGAACACGTTCTGCACGCTCTCTGGAATCGCATGAGCACCATTGGTATGGTGAGCGAT
ATCGAGGATTTCGAAGGTCTGAGCACCACTGTAGAAGTAGATTCCCAGGATACCGATAAC
CAAAAGGGCTGAACCACCCATCAACATCAAAGTCAACTTCATGGCTGAATACTCCTTTGC
ACCACTACCCCATACACCGATGAGGAGGTACATAGGAATCAGCGCAACCTCATAGAACAT
GAACATGGTGAACATGTCGATAGAGATGAAGAAGCCATATACACCGATGCTCAGGAGTGT
GAACCAGAGGAAGTATTCTTTCTTCATTGGTTCCATCTGCCAAGAAGCAAATGTACCGGT
GAACACGATGATAGAAGTCAAGAGAAGCATCACCACTGAAATACCATCCACACCGAGTGA
ATAGTTGATGTGCAATGGTTCAAACCAAGGCACACAGTAGGTGAAGAGCATCGGAGCTTG
GTCGGCTGGCATTGTCTCACGAGCTTCGAGAAATGCAAACACCAAATAGATGGAGAGACC
GAGCAATACGCTGGCACCTGCTACCATCACACCACGAACCTGCTTGTCGTTGCGTGCCAA
CCAGAGGCCGAGCAACATCAGGAGTGGTACTATGACGAATATACTTAAATTCATTTCTTT
TCTATTTACTTAATTGTGAGACTTTCATTAAAGAAGTGCGAGCAGGCACAATGTCAATGC
TACGGTACCGGTGAGGAACCAGATAGCATAGCTGCGAACATCACCACTCTGCCAAGGGCG
GATGGTTTCACCTGCCTCCTGTGTACCCCAAGCCATGAAGTTGAAGGTACCATCGATAAC
GCGACGGTCGAACCATGCGATTGGCTTTGAGAAGCAACCGAAGACAATCTTGTGGGTGAA
GAACTGCCAAGCATCGTCGATATAGAAACGGTTCAAGGCTGCCTTGTGCAACTTAGGCAT
CTTCTTAGCCAAAGCGTCTGCCAATGGAGTCTTCTTAGGAGCATACATGTAAGTAGCCAG
ACCGATACCGATGATAGCAACGATAACAGAGGTTGTTGCCACACTCATGTCGATATGGAT
ATCGTAGCTCTGACCTGTAGCAGATACGAAGTGACCGAATGGAATCAGACCGCAGAGGCA
AGAGATGATGGCGAGGAATACCAATGGACCCCACATCACGAAAGGAACCTCCTGTGGCTT
GCGACGGTTCTCTGGATCCAGCTCATAGTAGCTCTGTCCCCAGAAGATGACATAGTAGAG
ACGGAACATATAGAATGCTGTCATACCGGCAACCACTGTCATGAACCAGCCCATGAATGG
AGAGAACTGGAAGCAAGCTGAGATAATCTCATCCTTTGACCAGAAACCAGCGAATGGAGG
AATACCTGCAATCGCCAAGCAACCGATGAGGAAGCAGATGTTGGTAATAGGCATATACTT
GTGCAAACCGCCCATGTAATCCTTGAAGTTACTGCCGATGATGACGATGATGGCACCAGA
GCAGAGGAAGAGCAATGCCTTGAACATAGCGTGGGTAAACAGGTGGAAGATACCAGCCAT
GTAACCCAAACCACCATGGTGGTTATCTACTGCAAAGCAAACGCCGAGCGCTACGAGCAT
GTAGGCAATCTGAGAGATAGTAGAGAAAGCCAGACCACGCTTGATATCACGCTGGCAGCA
AGCTACGGCTGCTGCATAGAATGCGGTGAAGGCTGCAATGTAAGCTACATAGTGAAGAGC
CTCAGGAGCATACTGTACCCAGATTGGGAAGAGGCTGGCTACCTGATATACACCGGCTAC
AACCATGGTAGCGGCGTGGATCAACGCAGAAACAGGAGTTGGACCCTCCATCGCATCTGG
CAACCAGATGTGCAATGGGAACATCGCACTCTTACCGGCACCACCGATGAACATGAGGAA
CAACGCTGTTGGCATTACCCAAGCTGCACCTGCCAAAGCAGAGTTGAGCTCTGGCTGAGC
ATTCAAGTCGTAGTTGAAGGTTCCTACGTAGAAGCTGTAGAACAGGATACCGATGAGGAA
GAAGAGGTCAGCGAAACGGGTTACGATGAACGCCTTCTTGCTGGCATGAACTGCAGCATG
CTTTGGATAGTAGAAACCGATGAGCAGGTATGAGCAGACACCCACCAACTCCCAGAACAG
ATACATCTGGAAGATGTTGGTAGCTACTACCAGGCCCAACATTGACATGGTGAAGAGACT
CAGGTAAGCGTAGAAACGCTGCATACCCTTCTCGTATTCCTCAACCTTGTAGTTCTCATC
GCGCTCTGCCATATAGCCGAAGCTGTAGATGTGAACCATGAAGCTGACGGTGGTAATCAC
GATGAGCATCAATACAGAGATTGGGCTCAGGCGGAAACCGATGTTGAAGGTGAGCAACTC
AGTAAACTTCAACCATGTGAAATTAAATACGGTAACAGTTGGGTACATACCTGTTGAGGC
ATCGCGACCCACTGCAAAGAAGTACTCGTATGCTGTATAGACAGACATCGCGAATACACA
GCCCATCAATACGGTACCGATGAGTGCTGCTACCGGTCTTTTCATCTTCATACCCACAAG
TCCCAGAACCAGGAAGCTCAGGAATGGCAGAAGAAGTATCAAAAATGCATAATTGTATTC
CATTGTCTTTTAGAATTTCATGTTTTCAATACTGTTCACCTGGTCACTGTGATAGTTGCG
GTAAACGTTGATAATAATAGCGAGCGCTACGGCTGTCTCGGCTGCTGCTACTCCGATAGA
GAACAATGTGAAGAAGAAACCTTCCAACTGTCCTGGGAAGAGGATGCGGTTGAACACAGC
GAAGTTCAGGTCGGCTGCATTCAATACAAGTTCGATGGAGATGAGCATGGCAACGAGGTT
ACGGCGTGTACAGAAGCCATAGACTCCGATGAAGAACAAGAGTGCTGAGAGCACGAAGAA
ATATTGTACTGGAATCATTTCTTATCCTCCTTTCTTGCGATTAAGATACCACCGATGATA
CATGCCAACAGGAATACAGAGATAAACTCGAATGGCAATACATAGCCATACTTGTCAGCA
CCTACCAGTGCAGAACCTACCTGGTCCATTGGCACCTCGGTGTCGGCTACGGTTGCAGCC
ATATCAATAAAGTGATTCTTCAACACGATGACTGCCAAGGTTACGAAACCAACGAGGCAG
ACGAGTGCGCGACCTACAATCCTGCTACCCTTGACATGCTCCACAAGACCCTGGAGAGTA
CGCTTTGATACCAACTGGATAGCGAAGACATAAAGCATGGTGATACCACCGGCATATACA
GAAATCTGAGCTGCACCCAGATAAGTATAGTCGAGCAGGAAGAACATGCCTGCTACACCG
AAGAGTACGAACAACAGGAAGGTTGCCGCACGCATGATGCGCTTGGTGAACACGCACATG
ATGGCTGAGCCAAGAATGACTACTGCCAAGATGACGAACATAAACAAATTTGCTGTTATC
ATTGTCTAAAGTCCTCCTTACTTAGTCTTGGTGTTAAACTTACCGATTTCCAATGGGGCA
CCACCATCGATGAGGTTAGGAAGGCTTCCGCCCTTATAAACCTCCTTGTCAAGGTGCATC
ACCAACTTATTGCGGTCGAAGACTGCATTCTCGAAATCGTTGACAAACTTGATTGCACCG
AAGTTACATGCGTTCACACAGAGTTCGCAGAACATGCAGTCGCCCAAGTCGTACTGGTAA
TCTACCAGCTTGCGCTTCTTCTTGCCTGTCTCTGGATCCTCCACCATCTCGGTTACGATC
TTGATGGTATCGTTAGGGCATGACTTCTCACACAATGTACAACCCACACACTTGTAAGCC
TCGTTCTCATCACGAACGAAGACCAGACGACCACGGAAACGTGGAGATACGTGGAGTGTA
GTCTTGCGGTTCTCAGGATACTGCTCTGTGCTCTTTGGTGTGAAGTACTCCTTCATGGTA
GTCTTCATACCGATAGCGAGGGTCTTCAAACCCGCTGCAATACCGCCGAAATATGAATTG
TTAGACATACTTTTATTTTTTGTTTATTTGTTAAGAAATAACAGAAGTTTCAAGTTGTAG
AACTATTGTCTTAACTCCTTAACTTCTTTAACTCCTTTAACTCCTTAATAATATTATCCG
TGGAATCCGAATGCTACGCATACTGTCATCAAGATCAGGATGACCAGTGACAATGGCATC
AGATACTTCCACTCCAACTTCAGAATCTGGTCGATACGCAGACGTGGGAATGTCCAACGT
ACCCACATCAGGAGCCATACAACGGCGAAGGTCTTACCGAAGAACCAGATGAAACCTGGA
ATAAGGTTCATCAGATTGTCGAAGCCCTCGATACCGATGTTCAATGGCGCCCAACCACCG
AGGAATACGGTAGAAGCGATACCAGAAATCACGAAGAGGTTGAGGTACTCTGCCAGGTAG
TAGAAACCGAAGCCCATACCTGAATACTCAGTGTGGTAACCAGCGGTCAACTCACTCTCA
GCCTCAGCCAAGTCGAAAGGACCACGGTTAGCCTCAGCATTACCTGCTACGAGGAATACG
AGGAAAGCCAGGATAGCTGGCACATGACCCTTGATAATCAACCAGTTCCAAGCACCAGTC
TGTGCCTCTACGATACCGCTTACCTGCATGGTTCCGGTAAGAACTACTGCAGAAATCAGA
CAGAGACCGAGAGACATCTCGTAAGAAATCATCTGTACGGCACCACGCATGGCAGATACC
ACAGAGTACTTGTTGTTAGATGCCCAACCTGCGAGGAACACACCCAGCACGCCGATAGAA
CTTACGGCTGTGATGAGGAATACACCTACGTTGAAGTCAAGAATATGTGCTCCCTTGTTC
CATGGAAGGAATGAGAAAGTACCTACAGAGGCAATGATCACGAGGAATGGTGCCATGTAG
TAGAGCAGCTTGTCGGCTCTATCTACAGCGAAGATCTCCTTGATCAACATCTTGAGCACG
TCGGCGAATACCTGGAAGATACCCCAAGGACCTACACGCATAGGGCCGAGACGGCACTGG
AAGTAGGCACACACCTTACGCTCCATGAAGATAAGTACGATAGCAATGAGGGCGTATGCT
GTCAAAATGCAGATACCCACGAGCACGCACTCTATCAGAATCGACAGGAAGTCGCCCAAA
CCCAAGGTCTGGCGAAGCAGATTGTCGATGAATGTTGTTACTATACTAAAATCAAACATA
ATTATCTATCAATATCAGGGATTACGAAATCGATTGCTGCACCTGTAGTGATGAGGTCGG
CGATCTTCTGACCACGGAGCATTGGATCCAAGGCTCCTGTGAGTGAGAGACCCATCGGAC
GCATCTTCATACGGTATGGACTCTTGTCACCCTTTGAGTCGAGATATACACCAAACTCGC
CGCTGGCACCCTCTACAGAGAAGTACCACTGTCCCTCTGGAACCTTGATGATTGGCTTCT
GCTTGATGTAGTACTCACCCTCTGGAATGTTGTCGATCAGCTGCTCGATGATGTCCAAGC
TCTGATACAACTCCTGGATGTGTACATAGTAACGATCCATTGAATCGCAACCGGTAAGGG
TGATTTCCTTCCACTCTACCTTGTCGTACATATCGTATGGATGACGCTTGCGGGTATCGT
TCTTCCAACCTGATGCTCTACCGGCAGGACCGGTTACGGCATAGTTGATACAATCCTCAA
GGTTCATTGGACCTACACCTTCGAGACGGTTGTGAGTAATCACGTTGTCACCGAATACGT
CGAGGTATTCCTGAATCATCGGACGGAGATACTTGCAGAGGGTCTTCACGTTCTGAACGA
AGTTAGGGTCGATATCTGCCTGCAGACCACCGATACGGTAGTAGTTCTGAATCAGACGGC
CACCGGTTGTCTCCTCCATCACGTTCAATACGTGCTCACGGTCGCGCATACAGTAAAGGA
ATGCGGTCAAGGCACCCAAGTCCTGTGCGGTACAGCCGAGGTACAACAAGTGTGAGTCGA
TACGCTGCAACTCATCCATGATGGTACGGATGTAGCGGATGCGGTCTGAGAGTTCGATAC
CCATAGCCTCTTCGATAACGCCTACCAAAGCGTGGCGGTGCATCATCGCAGAAAGATAGT
TCAGACGGTCGGTCAATGCCAAGGTCTGTGGATAGGTCATGTTCTCCCACATCTTCTCGA
TACCACGGTGAATATAACCGAGGTGTGGATAGATGCGCTTCACGGTCTCACCATCAATAA
CAGTCTGCAATCGGAGCACACCGTGGGTAGATGGGTGGTTAGGACCGATGTTGACAACAT
AGTCGTTCTCATCAAAGCGACGCTTCTCTGTAGCAACGAGATGTCCATCCTCGCTCAAGG
AATACTCCACGGTGAAGTCATCCTCTGGCTCATCGGTGCAAGGGAACTTGTTTGCCTCAG
GACTCATATCGAAGTCCTTGCGCAATGGATAGCCCTGGAAATCGGTACGGAGGAAGAGAC
GACGCATGTCTGGGTGCCCCAGGAACTTGATGCCGACGAAATCAAATACCTCACGCTCCA
GGAGGTCAGCTACCTTCCAAAGGTTAATAACTGTAGGAATCACATCACTGCCATCCACCT
TCTTGGCGATGGTCTTTACCGAGCAGCGCTCGTTGGTCTGAGTATTCTCGAGAATATAGA
TACATCCGAGACCTTCCTCACCGAAGTCTTCACCGATGATGGTAACAAGGTAGTCGAAAT
GCTTCTCGTTCTTCAACTTCGCCATTTCAGAGGCGAAATTATCAAAACTCAATTCAATAT
TATTCAGTTTCATGTTCTTATACCTTATTATATTAATCAGTTAGACCTTTCTGAGGGTCG
AAATCCTCAGGTACTTCAGTCACGATGATAGGCTCCTTGTGTCCGAGCTTCTCGCTGTCA
GAGAGGTTCTCGTTGCTCAAGCCGCGAAGACCACCCTTACTCATAGAAAGCTCCTTCTCA
TCCTGAGTCATCTTGTGGTTGGCACCACCGAAGAATTTCTCAACCTTTACCTTACGCTGC
AACTGCATCATACCATAAAGGATAGCCTCAGGGCGTGGAGGACAGCCAGGGATGTAAACA
TCCACAGGAACCAACTCGCTGATACCACGAACCACATTGTAGCTCTTCTTGAACGGACCA
CCAGAGATGGTACATCCACCCACAGCTACCACATACTTAGGCTCAGCCATTTCATCATAC
AAACGCTTGAACACTGGTGCCATCTTATTGGTAATAGTACCGGCACACATGATCAAGTCA
GCCTGACGTGGAGAGTTACGGGTTACCTCGAAACCAAAACGGGAGAAGTCGTAACGTGCA
CAACCTACAGCCATGAACTCGATACCACAGCAAGAAGTACCGAAGGTCAAAGACCAGAGT
GAGTTACTGCGTCCCCAGTTAATGGCAGCATCGAGCGAACCGACTACCACGTTAGCACCA
CCCTCATTGAGCTCCTGCGCAATCTTTTCGAGGGTATCATTGTCCTTAAACTCGTCGTAA
GGAATACTCTTGATAGAGGCTCTTTTGTTTACTTCCATTCCAATGCTCCTTTCCGCCAAG
CGTATGCAAGGCCAAATACCAATACCAACAGGAAGAACCCGATGCTCACGAGAGCCATAG
GTCCAAACTGCTTAACTACGACTGCCCATGGGTAAAGCAATACTGTCTCGATATCAAACA
TCAGGAAAAGGATGGCGAAGAGATAGTAGCCGATGTGTGATGGCAACCATGAGCTGCCAC
GTGTCGGAATACCGCACTCAAAAGGTTCACCCTTTACCGGATTGTATGAACGAGGACCGA
TTAACTTCGCGATGACATAAGCAGCCACCACCAAGGTTACAGCCGTCAGCAAAACGGTGA
TAAATAGTGTAAAGTTCATAAATTTGTTATAACGTTATTTTATATAAATGCTTCTAAGCG
GTTGCAAAGGTAACACTTTTTTCTGAAAGAGCACATTTTTTTCTGGTTTAATTTGCATCC
AAAGTAAAAAAATACAAAAAACTGCCTGATTTCATCAGTTAACAGACAGTATTAACGAAG
GTTCGGAAACAGAGAAAACGAGCGTATTTTGTAGCAAAAAAGAAACAGAACGGTAGGAAT
TTTTACCCAAAAATTCATCCGCTTCGACATTGTTTCCGGCACAACTTTCATCGTCTCTCC
TACCCTTCATAAAAAGGATGAGAAAGAGATTATCTATAATCTCAATGGCCAGCAAGTAGA
TAAGACTTCAGCCCAAGGCGGCATCTTCATCTCCCGCCAGAAAGGTAAGTTCTACAAAGC
ATCCGGTTCTTCCGGAGGAAGGAGATAGTTCTGCTGGCGTATTCAGATGTTTGAATAAGC
AGAAGATTATGATTGAATAAGCGTATTCAGATGTTTGAATAAGCAAAAGGAGACGTTTCT
TTGGGTTCAAATAGACGTCTCTTTTAGTTTTAGGAGACTGCTTCTCGAGTTTTAGGAGAC
TGCTTCTCGAAGGTTGCCACTAGGCTCAGCAGAGCTGCTGAGCCTAGTCAGCAGCTCTGC
CGACTGCAGTCAGCAGGTCTGCCGAGCCTAGTGACAACACCTTTTAATCGTACAACTATA
ACCCTTATAGTCGTACAACTATACACCCTATAGTCGTACAACTATACACCTTTTAGTCGT
ACAACTATAAACCTTTTAGTTGTACAACAATAACCCCTTTAGTTGTACAACCATAAACCT
TTTAGCTGTACAACCATAAACCTTTTAGCTGTACAACCATAAAACGCAACCCCGCCAGGC
GTTCCTCCTTTGACGCCTAGCGGGGTTGCCCTTTTTACTTTTTTACCTTATAATAAGGAC
TTGGGGGACTAGCGATGGAATCGCTAGGAACGGGGGCGCTTTTTTAGTTGATAGTTGATA
GTTTATAGTTTATAGGGGGCTAACGCCGTCGAGCTAGGCTGCCCTATCAACTATTAACTA
TAAATTATTAACTAAACGAAAGGGGGTTAAGGTTCTTTTTACCTTTTTACTTTTTTACCT
TTTTACTTTTTTACCTTTTTACCCTTTTACTTTTTTACTTTTTTACTTTTTTACTTTTAA
ACTCCCTTTTCAGCAAACAGGCCGAAGAGCTCGGCATCTATCAGGTCAGTAACCTTTCGG
AAATCTTCCGGATTCTCTCCAAACTCCAGATTATCACCATCGATGATGATGAGGCGACCT
TTATAATCCTTGATCCAATCCTCATAACGCTTGTTCAAGCCCTGGAGATAATCGATGCGG
ATGCTCTTCTCGAAATCGCGGCCACGCTTCTCGATATGCTTCACGAGCGTAGGAATGCTG
CTCTTGATATATATCATCAGGTCAGGGAGTTTCACCAGACTGATCATCAGATCGAAGAGA
TCGGTATAGTTCTTGAAATCCCTGTCGCTCATCATACCGATATCATGAAGATTAGGCGCA
AAGATACGCGCATCCTCAAAGATGGTTCTATCCTGTACGATGGTCTGCTCTGAACGTGAA
ATCTCCACAACATCATGGAATCGCTTGTTCAGGAAGTAAATCTGAAGATTAAACGACCAA
CGTTCCATATCCTTGTAATAATCAGCCAGATATGGATTATTATCTACTGGCTCGAAATTA
GCTTTCCAGCCATATCTCTTGGCAAGCATCTTGGTTAATGTTGTCTTGCCGCTACCTATA
TTTCCTGCTATTGCTATATGCATCTATTTCAATGTTAAATGTTGAATGTTGAATGTTGAA
TTGGACTAGCGATGGAATCGCTAGGAACGGGGGCGCAAAGGGGGGAAGGTTCTTTTTACC
TTTTTACTTTTTTACCTTTTTACCCTTTTACCTTTCAGAAAAGAGCCCGAAGAGCTTGGC
ATCTATCTTATCTACGATTTCACCAAACTGCTTGGGATTGTGCTCGAAATCGAGATTATC
AACTTCTACGATAAGCACCTTGCCCTTATACTTGTTCATGATGAAATCTTCGTAAAGATT
GTTGATACCTTCCAGATAACCCAGAGGCATCTTCTGCTCATAATCACGACCGCGCTTCTG
GATATTCTTCACGAGGTGAGGAACTGAAGAACGGAGATATATCATCAGTTCAGGCATCTC
CACCACTTCCATCATAGACTCGAAAAGCCCCATATAAGTCTCGTAGTCGCGCTGGTCCAT
GTTGCCCATCTTCCGGTTGTTGGCCGCAAAGACATAAACACCCTCAAAGATGGTGCGGTC
CTGGATAACCGTCTCTTTACTGTGTTGGATTTCCAGCAGATTCTTGAATCGCTGCTTCAG
ATAGAACACCTCCATATTGAGTGCCCATCGCGAGATATCCTTGTAATAGTCATCGATATA
GGGGTTTTCAGCCACGGGCTCCAAGTACTGTTTCCATCCATAATGTTTAGACAGCATCTT
GGTGAGTGTTGTTTTGCCACTACCGATATTTCCTGCTATTGCTATATACATTTATTTTAT
TAGTTATGTTAAAACAATTATTTGCGGATAGGGAACTTCCAGGCAAGCACCATCAGCAGG
AAGGCGATGACGGCTGGGAAGAGTGAGAACAATGACCATACCATCGTAAGCACAGAGTCG
GTGACACTGGCTGGGTCAATCATCGTATTACCCATCTTATCTGTTATCATGTTGGCACCT
GCCCAGCCCAGGAAGAGGGCGATGAGAGAACCGGAAATGGCGGTACCAAACTTCTGGCTC
ATCGTACCGGAAGAGAAGATAAGACCTGTAGCGGATGTTCCGAAATGCTCGGTATGGTAG
TCGGCTACATCGGCATACATAGACCACATCAATGGCGAATAGATACCGATACCCATAGAG
GTAAGGATAACGATGGCTATCATCACCCAGATATAGGATGGATTCATCGGGATGAAGAAG
AAGACAACCGAGAGAACCAGACAGAGTGCTGCAGCCCAAAAGAATGCCATGCGCTTGCTG
CCTACCAGACGGGTGAACCAAGGAGATACACCACCGAAAATCATACAGGTTACTTCACCG
AATGCCATGAAAACGGTATAGTTGATAATCAATCCCTCGATGGTTACATTGCCATGCAGA
CAGTAATCAAACATATAGCCAGCTACTGCATAGCGGAATCCGTTGAAGAAGTTGGTGCAC
ACGGCGATGGCTGTCATATAGAGCCAAGCCTTGTTGTGAACGAGGTCGGCAAACTGCTGG
AAAGAGAACTTCTCAGCGCGCTTCGGCTTCAGACGTTCCTTGGTAAGGAGTCCGCAAGCC
AATGTCATCACAGCTGCAATAATACCGAGCACGGCACCAATGACAGCATACTGATGTGCG
GCTGTTCCACCTACCATCTTCTGGAGATAAGGGAAAGAAAGCAGGGTGACGAATCCCATG
GCATAAGCACCCACCATACGGAAAGAAGAAAACTGGTTCTTCTCATCATCATCATCGGTC
ATCACACCGAGCAATGAGCCGTAAGGCACATTCACCATGGTATATACCGCCATCATCAGC
AGATAGAGGGCGTAAGCATAGATTCGCTTGCCCACAGGACCGAAGTCTGGAGTATAGAGC
AAGAGGGCAAATATCAATCCGAAAGGAATGGCACCATAGATGAGCCAAGGACGGTAGGTA
CCGAAACGGCTCTGGGTACGGTCGGCAAGAGTACCCATCAGCGGGTCAGTAACCACATCG
AACATGCGGGCTACGAGCATCAGTACTGCTGCATCCGCAAACGAGAGTCCGAAGACGTTT
GTAAAAAACAGAGGAAAAGCGATAGACATCACCTTCCATACAATACCACCCGCAGCGGCA
TCACCCAATGCATAAGCTATTTTTTCTTTTAAACGAGCCATTGTTTTTATTTTTAATGTT
AAATGTTGAATGTTGAATGTTAAGTGTTGAATGTTGAGTATTACTAAAAAAGGGATTCGC
TCCCCATCTATATTTGATAATACGGATGAGGAGAACGAATCCCTACAATCTTGTTACCAA
GATTACTATCTTTCCATAAGCTAGAATATTTAACATAAAAAACGCATTTATGTGAAATAT
AATTCGTAAATTTGTGGCGTAGTTATATCAACTGCGCCACATTTTTAATTAAAACCAAAA
CATCAACCCGATATGAAGAAAATAGCATTATCCTTACTGATAGCTCTGAGCAGCATCTCA
GCCAAAGCTACAGACGGCAAGTCGCTGTTTGTATCATTCAACGATGGTAGCAAGATAGAG
TTTGCACTGAGCACTCTACCAGAAGTAACCTTCGGAAATGATAAGATGACTGTAAAATCT
ACAGCTACTACTGCCTGTTACGAACTATGGAAGGTTTCCACCTTCACTTATGGCACAACG
ACAGGCATCAAGCAGGTAGAAACCAACAACAAGTTTGCCTTCGAAGGTGACCGTATCATC
GTGGATGGTACCAACAACAAGATAAATGCCTTCGCACTGGATGGAAAAGCCATCAAACTC
TCTCCTACAACTGCAGAAGGTAAGACCATCATCAATCTCAATGCATTGACACATGGCGTT
TACATCATCAAGATTAATAACAAATCCATAAAAGTAGCTAGACAATGAAAAAGATATTAC
TCTCACTCATCACGATTCTGATGCCGCTGGCGCTCCTGGCACAGGAGGCAGGCGATAACT
TCACCATCAAGACAACTGATGGAAAAACTACTGAATGGAGCCTTGCCGGTGGAAATAAGA
ATGGAGATATATCCATCATCAAACATAATGGAAACAAACTGGAGTTATACGCCAAAGGCT
ATGAGAACACAGGCGCCTGGCAGACATACAATCTCGATAAAATAGAAAACATTACATTTT
CAGTCTTTCATAAAGGAGACTATAAGGAAGAAAGTGCTGTGAATGCAGTGAAGAACATGG
GCATCGGTACCAACTTCGGCAACTGCACAGATGCGGTTGCCATGTGGCTGAACATGGGCA
GCAACTCGGTTACTGATTTCGAGAAAGCTTGGGGACAGGAGCCAACGACCAAACCGATGG
TAGATTTCCTGAAGAAGAACGGTTTTAATTCTGTCCGCATCCCCGTTACCTGGTTCCAGC
ACATGAAGGAAGACGGAACCGTGGATGAAGCCTGGATGAACAGAATACAGGAAATCGTAA
ATTACGTCATTGATAACGGTATGTACTGCATCCTGAATGTTCACCATGATACAGGTGCAG
ACGATGAGAAAGTAAAGCACTGGATCAAGGCTGATGAAGCCAACTATAAGGAGAACAAAG
AGAAGTTTGAATATCTCTGGACCCAGATTGCCACCCGTTTCAAGAACTACGACCAGCACC
TGGTGTTCGAAGGTTACAACGAGATGCTTGATGCCGACAACACCTGGAATGCACCAAAGA
GCGCAAGCAGCTATAAGGGTTTGAATGAATATGCCCAGAGTTTCGTGAATGCAGTACGTG
CTACCGGTGGCAACAACGAGACCCGCAACCTCATCATCAATACCTATGCTGCAGCTAATG
GTGACGACGTATTGAACAACCTCGTCATCCCTACCGACAAGGTGGTTGGTCATATCGCAG
TAGAAGTTCACACCTATGCTCCATGGGATTGGTTTGCCCAGAAAGGCAAGTGGGATGCTT
CCTGCAGCAATGAAATCAAGAATATGTTCACCCGCCTGAACAATAAGTTCATCAGCAAGG
GCATTCCTTGCATCATCGGCGAATACGGTACTCACGGAAGCAAGAGTGTCAGCAAAACCA
GTTCTGCCAGCGAGATTCAGGCTGCTGCCGACCAGGCTGCCGACATCGTGAAGCAGGCAA
AGGCATACGGCGTAGCCACTTTCTACTGGATGAGCATCTTCACTGAGAAAGACAGAACTG
TTCCTCAGTGGACACTCCCTACAGTAGTGGAAGCCATGAAAAAGGCTTATAATGAATAAC
AAATTATGAGAATCAAATATATTATATTGATGTTCGCGGCCCTCCTGGCTTTCTCTTCAT
GCGGTGAGAAGAAAAAGAAATCGTATGACGAGATTGCCATGAGCGGTCTCACAACCCGCA
CAGAGAATCTGAAAACCAACATCAAGGCGTATGCCAACAAAGGTACGCTGATAGGCCAGA
TGTATGGAACCTTAACCGGAATAGGCTGGAACCGCTGGCAATGTGACAGCGACCGATGCG
ACTTGAAAACTCTCTGCGGTTACAGACCGGCAGCAAATGGATATGAGTTGGCTGGTATTG
AAAATGGAAAATCACAGAACATAGACGGCGTTCCGTTCAAGGCTATCAGGGAAGATGTGC
TGAAACACTTCCGTAAGGGAGGCTTACTCATCATGAACTGGACAATGCCTGATTATAACG
GCAATGATGATATGCTGGAGGAATATACCAAACAGGTTGCCAAATATCTTGATACACTGC
AAGATGGTTATGGTATCAAAGCACCTGTAGTACTCAATCTTCTTCCTATAGACGGTAAGA
CATGGTACTGTAAACTCAGCAAAGACGACTATATCAGTCTTTACAAGAAGATACAGGATC
TCTTGGATGACGAGGATGTAACGAATGTAGTTTATAGTTATTCTGAAACCTACCAGCCGG
GCAAGAATCTGATGGATCGCTATCCGGACAACAAGATTGATGTGATCAACGTGACATATC
TGCAAAGCAAAAATGCCATCGACCTCCCACTCTACCAGAAGAGCATCAAGGAGATTGTGA
AGCAGGCTCTGCCTTTTGCCCAAGACCACAACAATGCCTTCGGACTGACAACAGGAGTAG
AATCTATTGGTGATTCCAGTATTTTTTCAGAGACATTGCTTACAGTACTCAAGCAGCATC
ACTTAGCTTACCTGATGTTTGGCAGAAACCAGGGAGAACCGATTGAGGAGCATTACTATA
CTCCATATCCAGGTGTATCGAACAAGAAGACTCATGGTTTCATGGAAATGATAAATGATG
AAGTTTGTGTTTTCCTGGAAAAGCTAAACGGACTATATCTTGAACATTAAACAATGTTCG
AAACGGATAAAATCAAAAAGAGAGGGCATTCACATACCCTCTCTTTTCTTTTCAACAAAC
TAAAAATATAACTCTATACTATTTCTGAACATACTTTTTACCATTCTTGATTACAACACC
CTTATAAGATGCATTAACCTGCTGACCAACGAGGTTGTAAACCGGAGCATTAGTGTTTTC
CTTTGGAGCTACAACAGTGCCAGAGATGCCAGTAGGAACTGCCTTAGTATAAAGATTTGC
ACCTGCAACTGTCAAGCACTCACCCTTAACTACCAAACCAAACTCTTTAGCTGCAGCAAC
AATCTTATCATCAAATACAACTACCGCCTCTGATACATCAAAGACATCTATAGTAGTGGA
CACAGACGGCCAGTTCTCACCAGCTGAAGCCAACTGAATCTGACCACGACGAGTCCAAGA
CTCGCCCTCCTTATTCACCTCTTTAAAATCCTTAATAGCTATATGCAATTCATCACCTGC
TTGTACATTTGCAAAGTTCTCCTTTGCCAAAACAACACCATTTTCCCAAACACCTAAAGC
TGTCTCTTCTACATTTATAACAGTTTTGTTTGAAGGTAAATCAGTTTTCTGACGATACAA
CATAACCGTAGCAGAAACAGGGAACTTTGCACCCTGATAATACCACTGAGGGCTTTCGGT
TGAATTGATTTTTTCAATATCAGCTGCCGACAAAGTCTGAACAAAGAACATTGGGATATT
CCAACCACTGAGCTGAAGTTTACCCATATTATACTGGAAATTACCTTCATTTCTAATTGC
ATCCTCGGCTGTAGTCGTAACTACTACGACATCACCAGCTTTAGCTAACTTAAAATTAGC
ACTTGGAATTGTGACTCCACTCCAAGCAGCCGTTGTTGACTTACCTGCAGAAGACAAATC
CAATGTCATAAAATCACTAGCAGGCAAAACTGATATTTTAGAAACAGTTATTTTCTTGCC
AAGTACTGCAGGCCAAGAGCCACTCTTCTGCTGAACCGCACCACCGAGTTTAAAGCCTTT
GCCTGTTATCTGTGCCAAAATTTCCTTTGTAACTGGTATCGTGACAACTGAGTTTGGAGC
AGGATTAAATGTACTTCCATAATACATATCACTGCTATCTGCTTTTTTAAACTGCAAAAC
ATTCTGTTCACCAGAACCTGCCTCGGCATCTGTAACAGTCAACTTCAAGAAGTCATTCAC
TGCGACATCAGAAGCCTCAAGAATAATAGCTTCAGTTTCTGCCCATTTTAGACCATCTTC
ACCTTGAGTTGCCTCAATGGTTATTGGAGTCGTAACTAAATCTTTCTCAACTGCACTAAC
GCTAAGACTTGCACATGCTGCAAACACTAGAGTAAATAACTTTTTCATAAGCTTTATATA
TTTTATAGGTTTAAATATTGTTTTTAGAATCAACACGTTTATTGGTTCTTTTCGGTGGCA
AATATACGACAAAAGTAGCGAAATACATGATATTATCTTGCTCATTATCAATACTATTCT
TTCTACATGCCATTTTTTTAGAATTTGATGCAATTTATATAAACTGAGCCCACTTTAAAA
AGTAAGGCCTGTTTAAAATGTTTATATTTCACGAAAATAATCTCTGCTTTATGCTGTTAT
CTGGAATATTTTTCGTATCTTTACACCATCAATTAAAAGAATGACTATGTTTAAAAAGAC
AGATCCGAATCCTCAGTTAGATATATTCACGGCTCCCTCAATGCAGTTAGGAAGTCGTGC
TTCAAAGAAGTATTCTGACCCCAACGCATGGCATAACCAGTTCTATATCCTCGTGACAAC
CAAGATTGATGAGGAGATATTCAAGCCTTTGTTCCCTGAAGGCAAGAAGAGCGGCCGCCC
AAATGCTTCCATCCGCATACTCGTGGCTATGTCTGTCTTGAAGGAGGGATTCGGTTGCAG
CGACGAGGATCTGTTTGAGAAGTGCGAGTTTGACCTTCTTACCAGAAAGGCTCTCGGCAT
GGAACTTCTGACTGATGTAACCCCATCAATAGATACCTATTATCTGTTTCGCCGCCGCAT
CTGCGAATATCAGGAAAGAACTGGCATTGACCTGATGCAGCTCTGCTTTGAGCAGCTTGC
TGGCAAGCATGTACACCTTCTCAAGAAGGTAAAGGCAGACAGTCTTCAGAATCCTAACGA
TCCTGATGCAACCTATCGTGCCAAGAACGACCAGAAGGTGCAAGGCTATGTGACCAACAT
CACAGAGACTGTAGAGGAAGGCAAGCCTAACATCATCACTTCCGTTCAGGTTGAAACTGC
AGTATTTGCAGACTGCCATTTCCTTCAGGAGGCTGTGGAAAACAGTGAACGTGTCACGGA
TTCTACGATTGAAGACCTGTATGCAGATGGTGCCTATCAAAGTCCAGACAATCGAGAGTT
TGCAAAGAACCACAATGCCATGCAGCTCAAGACTGGCAAGATGCAAGGTGGATGCAGATG
GGAACTGATACCACATGACGAGGATGGTCTGACCGTCAGGGAGATTGCTACTGGCAACAC
CTATGAGGCCGTCAAAGCCGTCACAAAGCAGGGCTCCAGAAAACGTTGGAGAATCCCATG
GAACAACAAAACCGGTTGGCGTTACTTTGAAGACAAAGACATTAAAGCCTATCAGCTAAG
GAAGCAGATAGAAAGCCTTCCTTTGGAGGAGCAGCATAAACGGAATAACGTTGAAGCAGC
CATGTTCCAATACAGTTTTCATACACGTAATGGCAAGACCCGATACAGGGGCTTGCTCAA
ACATCGTATGCATGCATATAGCAGATGTATGTGGATGAACCTCCGAAGGATGGTAATATT
CCAGATTTCAACATTTCAAAGATCGATATTTGCCCTTTTCGGGCCTATCAGAGAAGCTTT
CGGCTCTTTCAAAGCGATTTCTCGACAGATATTCACCAGCGGAGCCGATTGCTATGTTTC
ACTCAGAATGACCACACTGGTCAGACTGGATTCAAAATATGCTCCTTTTTAAAGTGGGCT
CATAAACTAAACTTTCGCATGTGATTTAAGTACGGGCTGAAGGCCGTTTCTGTGTTGGTC
TCATGTTTGCCTTCAACTCTGCCTTCTTCCATACTTCCGGGAAAAGTTGCTGAAAAAGTT
TTATGGTTGCATGCAAGCACATGAAGAAGAATACTCAAGTGGTTCAGTCAGCTAACTCAA
GTGGTTCAATCAAGCAACTCAAGTAGTTCAGTTAGCGAGTTCAGACGTCTCTGTTAGCTG
ATGCAGACGTCTCGATAAGCTTACAGATACGTCTCCGTTAGCCTACGCAGTCATATTCGT
AACCCGATGCAGTCATATTCGTAACCCGATGCAGCCATATTCGTAACCCGACGCAGCCAT
ATTCGTAACCCGATGCAGCCATATTCGTTACCCGACGCAGCCATATTTATAACCCGATGC
AGCCATATTTATAACCCGATGCAGCCGTATTCGTGAATAAGTTTTATGTAATCATCTATC
ATCCATCACGATTTGTACTCCTAAGCTTCTTAACATACTAATATACAGACGTTTAAACAG
TGTGATAGATACTTCGAAAACGGAAATATCCATCACGCTATCCATCACGATTTGGGGTTA
TCCCTCACAATATTCTCACTACATATTACCAGATACTGCATATCATTGTTGAAACACTTG
CGATAGTTCAAATGAGGCTCACTTGAATCTGGACAGGATGTATCCGAAATTACATCGCGA
CGTATCTGGCGCTGCGTCGTGACGCATCTGTTATCACGTCGGGACGTACCAGATGCTACG
TCGGGACGCAATTTCGGGAACAGCATTGGAGATTATACGGGAAAAACAGCATCAAAAACA
ATAGGCATTGAACCGAAAAAACGCCTTTTTGCTCAATGCCTCCTGCCTTTTGCCTCAAAA
ACACCGCTAAAAATCACCAAAAACACCTAAGTATCGCTATTTTTATGGCAATATATGGCA
GATTATGGCAATTAAAAAGCTATTGCAATATCGGTATCAACTAACAATCAGGCTGTTACC
AGCTTATATGGCAATATGGCAATTCTTTTACGAAAAAAAATCCTACAGAAGTCTTTCACC
ACAAGAAAACAAGTTAGAAATAGCATAAAGAGGATTGACTAATATCTTCTTCCCTTTTGG
GCTGACAAACTCCCCAAAGTTCTCCAAAGAACAGCGAATGGCATACTTAATATGCTCTTT
TTCCATAAAAACATAAAGACTCGCCATCGAACCTCGTAAACCAGACTTCACTTCCATCGG
AACAATGTCAATGCCACGAGACAAGACATAATCAACCTCCGAAACGGTTCCACGAGTCAA
GTTTTGCCAATAGTATAAGTCATGGCGCTCATTAGGCGACATATACTTTAGTAATTCCAA
TCCTGCCACCATCTCCGTCAAACTACCCTTATCAACTAAGTCTGCAGCATTGTCAACCAA
TAGTTCTTTCACTATAGAATTAGTAGAGTCTCCTATTCCTAACAGATTGAGGAGAAAGCC
ATGATCTATCAGATTATACTTCACAAACTTCGGATTAATCTCTGCACCAAGCGGAATGCC
ATTTGCCGCAGTATGCCATACAGGTATAATGATACCAGCATCTCTAAGCATCTCCAAAGC
ATTCTTGACTTGCGCAGTCGTATATCCCCCTTCCACTTGGCTAAACACGAATTTACTCCC
CACTTGATGAGCCACACTAAACAATGTTTGACGCAGCAAAACAGGATTGACCTTGGCTTT
ATATTTCACGAAATCATCTATATAAGTTTGCTTCAACTCACTAAGCACAGAGTCTACTTC
CAAATAACTATTCGTATCAACGTACTTACCACAGCAGCAGGCATACCACCTATAAGCAAG
AATGAACGAAACCTCTCCACTAATCGCTCATAGAAGACATTCATCAATGGCTTTTGAGAG
GTTGCATTCCGTTTCATACTTACCAATCCATCATCACCTAAAGCATAAAGGAATTCATCA
AAAGACATCGGATATACAAACATCGAGCGGATACGCCCTACTCCATAAGCACCTAAATCC
TTCAATGCAAATTCCAATAGCGATCCAGCCGCCACTACATGAAGTTCAGGATAATCTTCC
TTGAAAAACCACAAGCTATGGATGGCATTAGGGCATGCCTGTATCTCATCTAAGAACAAC
AAGGTTTTGCCAGGAATAACGGGAACTTTGAAATATGCCGACAATTGCTCCGAAATAAAC
TTCACGTTTAAATCGCCATCAAAGAATTCCTTGACAGTCTTATCACGCTCAAAGTTCACT
TCCAAGAAATAAGGAAAGGACTCTCCCAAGTGTCTAATGGCACTTGACTTACCTACCTGC
CTTGCTCCTCTCACAAGCAATGGTTTATGCTCTACAGAACTTTTCCACGCTTCAAACTCT
TTATCTATTTGTCTTTTCAGATACTTCATATCTCTATATTATTGATTTTCAATGCAAAGA
TAATGCAAACGAGCGCAATGAAAGCTTGCTTTCTGATTGCCGAGTGCAGCTTATCTCATG
CAAAGATAGCACTTTTATCTGAATAAAAGCCAATCAATTAAGCTTTTTTATAAAAAAGTC
AGAGGTTATTTGATGCTAAATTATAAAAAAGTCAGAGGTTTTTTGATGTTAAATTATAAA
AAAGTCAGAGCCTTAGCTGTAGCAGGCAACGAAAAAAGCCAGAAAAAAGAGGGTGCACCA
TGAACTGATGGCACACCCTCCTAAAACAACTAACAATTTCACTAAACTTATAACTTACCA
ATCTTCTTCATTCTGTCTACCTGCGTCTTTACTACATCCAATGTAGATTTATCAGTAGAA
AAAACGGAGTTCAGACCTTGCGCTTCCTGAGCAGGATCACCGGTGTAGTCATCACCTACC
TGCCACTGCTCATGCTTAGGATTGGCAAAGCCGCCCCATCCCCAGAAGTTGCAACCGGCA
AAGTAACCGCCAGATGCAGCATTGTCGCCAACAAGACTGAACACATACTTATAATATCCA
TCACGTGCTTCTGTTGTAGAAGAAGTTGAAAAAGAGAAACCATCACGAGGATAGCCGAAC
TCCTCCATCACCAATGGCTTCCTGATACGTCCGCATTCCTCAAGATGCTCATCAATATAC
TCCTTGGTGTTCTTGCAGGAGATTCCCAAATCTTCCTGCAAATGGTCTTTTCTCGCCCAA
CTCCAGTTGTATGGCCAAAGATGAATGTTGCAATAATCTACATTCTTGTCGGCACAGATC
CGCTCCCAGCAGTTCAGTTCACCTTCACATCCCCATTTACCTTCGCTACCGATAGAAATC
AGATGATTCTTATCGAGCGAACGGATCAGCTTGCCCGCTTCACCCAGCCACTTTTCGAAA
GCAGGCAACTGCTCTTTGCTGAAAGCTCGAGGCTCGTTACCTATCTGCCATGACATGATA
GCCGGGTCGTCCTTATACTTTTTCTTTGTATATCTGTTGGTTCTCGTAAGTATGAATTTC
ACATAATCATAGAATAGCTGATGCGCCTTTTCGCAGGATGCATATTTGGCGACGAAGTTC
ATGAAGGCAGGATATCCATCTTCGTTAGGACGGGGAGCCTGGCCCAAACCAGCCTGCTCC
AGGTAATAGCCATAACCGCCACTCCATTCCCAGGAATTGTTCAGATAGAGCACGGCCAGC
ATCTTGCGTTTGCCCATCTCCATCAGCAGATAGTCGAGACCGGCAAGAATCGTATCATTA
TAAACGCCCGGAGCTTCCTGCAGCGTCGGCTCAACCTTGGTCTTCACTCCTCGCTTTCCA
TCAGAGCCCACCAGGATGCGGAGGTTGTCAAAGCCCATCTCCTTCATCTTATCGAGTTCC
TTGCAGAGACGCTCACGGTTGCCGCCCTGTCCTTCTGAACCGAGGATGGCACCATACCAG
AAATTGGTACCTACATAATAATAAGGTTTACCGTCGCGAACGAAATGTCCGTCCTTTACC
TGCACAAAATTTGACTTCGCAGAGATATTGCATGTAGCCAATGCCATCATCAAAAAAACA
AATATCTTCTTCATTTATTTATTAAGTTTACAGTTTAAAGATTCATTTTCGGCTGCAAAG
ATACTAAATAAGGGCAAGAAAGCATGATACTTTTTTGCCCTTTCTACATATAAATCAAAA
CTATGCTTATTTATTATTGCTTTTTCTCTATTTTTCTAAGGTTTCGGATAGATTCTCAGG
TAATCTTCCATCCCTTCGGCTGCTCCCTGCATCACACCTTTAAATATATAGGAGTCGGAA
ACTACCTGCTTCTTTCTGTCGAAGATGGTCATGTGGGGAAGAGGCTGCACATTGATATCC
CAGACGTATGGGATAAGTCCTGCCTTCATCATTTCGGCAGTCACAGCACCATACCATGCC
ATCATACTCTCATTATGCTTCTCCTGATTACCACCGAAGAGAGAGGCATCCTTACGGTTG
GCACCATATTCACCGATGACTACTGGATAGCCCAGATCTACAAACTTCTGTTTCATCTTC
ATCACCTGATTGGTGATATGCTGGTAGGCATCCACATTCTTATTATTATACCAGATGGTG
TTTACGGTTCGTCCCTGATCATCGGCAGGAGCATGTCCTTTCCAATAAAGAGCCACCTTG
CCCCAATCGGCATCCTTGTCCATCAGGGTAAATATATAAGGATCGTAGAAATGAACCTCT
GCCATCAGACGGTTCTTCACCTTATCCTTCAGACGGGTGATGTCGTAAGAATCCTTGGCT
GCCAAATCAATCTCGGTCTTTGGAGTCTGTACGATGAGCACACGGCTGGAATTATTACCA
CCGGTAGCACGGACGGCATCGATAAACACCTGTTCGTATGCCAGGAGACGATCGGCAAAC
TCCTTACTATCAGGAGCCAGCATGTCGCCTTGAACCTGCGGACTGGCGCCTCCCACTCCC
GGTTCGTTGAGGGCAGCAAAGAGAACCCGCTGGTCATACGTCTTGAATTCCTTTGCTATA
TTCGTCCACAGCTTGCGGAACATCTCCTTATATTCTGTCACATTCGCACCACTGGTAAAG
GCATCATGCTCCATCCATCCACCATCCCAGTGTTCGTTGATGATGACACAGAGACCGGCA
TTGAGACCATAGTTTACGATTTCCTTGATTCGTTTCATCCAGACAGGATCTATGGTCATA
TTCTCCTTATCCGTAAGATGCCCAGCCACCCAGGATGTAGGGATGCGAAGACTGTTGAAT
CCCTGCTGTTTCAAACTCCGGATATAGCTCTCAGTAGTCTTATCATTCTGCCATGAAGTT
TCTGACTTCAGTCCTGCCTGATTGGTAAAGACATCATTCCAGTCGCACGCCTCCATCGTA
TTACCCAGGTTGACTCCTGGAGCCATATAGTGAGCCAGTTCGGTAGCCGTGAGTTTCATT
TTCGAGATACGACCATCCATTGATTTAACCTGTGCGCCAGCCCAAGCGAAATGAGCAGCA
GCCAATATAATCATAACTATCTTCTTCATATATCAATCTAACGTATTATCGGGTTTTGAA
GTTATCATGTTGCAAAGATAGCGAAAAAACAGTAGCGTGAATGTATACTTTTGATAAAAG
GATAGGTATATTATGTTAGGATGTACGATATTTGCACAAAAAAAGGACGCACATCAGAGA
AAGAATCCCCTGATATGCGCCCACACCTACTTTATATCAAACCTAAAGACTTAATATCTC
GTTTTTTATTTAGCAGGCCACTTTGCTGCTGCAACTCCGGCTGTAATACTCTCAAGCATA
TTAGTATTGCTAACACTTGCACCAGCACGGTTGAAGATGGTCATGCTAGGAAGACCACCA
TTGGTATCCCATGCCATTGGCACACAACCATTATTGATAGCACTAGTTACAACAGCCTTG
TAATAGTCCTTAACTGATGCATCATGAACAGCATCCTTACCGATGGCCAAACGCTGGTTG
GCACCAAACTCACCAATCAACACTGGATAACCCTTGTCGAAGAAGTTGGTCTTCATCTTC
TTCATCTGAGCCTCTACATAATCCTCGTTATATTTAGCATCAGCTGTACGACCAGCCTCA
GAACCATTGGTATTGTTCTTGCCCCAATAGAGATAGTACTTGCCCCAATCCTTGTCTTCA
CTCAAATCAGTAAACTGATATGGATCATAGAAGTGAACCTCTACCATCAATCGGTCGGTA
GCAGAATCATGGATCTTAGACATGTAGTTGTTGGCTACGAATTTATCGATATCGGTATTA
GGACCCTGAACTATCAGAACTCTCTTGGCATTGTTGCCACCAGTTGCACGAACCGCCTCG
ATGAAAGTCTGCTCATATTCAGCAATACGGTTACTCATATCAGCCACACCAATGATATCA
CCTTCACCTGCTCCTACACCTGGCTCATTCATGCCGGCAAAGAGAAGATGCTCATCATAT
GTCTTGAAATTATCGGCAATCTGAGTCCATATTTTAGTGAGCTGAGCCTTGGTAGTCTTG
ATGTCTGCATTGGCTGTCATACCATTGTGCTCTATCCATCCACCATCCCAATGCTGGTTG
ATGATAACATAGAGACCATCCTTGATACAGTAATCAACCACCTCTTTTACTCGCTTCATC
CAAGCAGGGTCGATGGTGCATTTTTCAGCATCAGTAATATGTCCCATCACCCAAGAACAA
GGAATACGGACACTCTTGAAACCAGCAGCCTTCACTGCATCAATCAAAGCCTGAGTGGTC
TTGGCATTCTGCCAGACTGTCTCTGTTTCGATACCAGCATTCTTCCAGAGATTCTTGCTG
TCGCCACCTTCCAGGGTGTTACCGAGGTTCCAACCTGGATACATCAACTGAGCCACCTCC
ATGGCAGTCTTGTTCATATCAGCTGGTGGTACATCAGGAGTAACAACAGCCCCCTTCTTG
GCACGGGTAATCGTAACATCCTTACGGCTATAGCCCTGAATGATACGGACGGTAGCAGTA
GTTACTTCATCTTCCTGAGAAGCGGCTACGGTTACATCGAAATTGTATGTGCCGGCAGCC
TGATCCTTATAAGCAACAGAGCACCAGTCGGCACCTTCTATCACGGAAGCTGTAGGCTGA
GCATCTGCCTGAACATTGATGGTCTGCACTCCGCCAGTACCGTCAAATGAAAGCTCTGGG
TTGAGAACCTTGAAGCTAGGCTCATCATAATCATCGTCTTCGTAAGAGCAAGCCGAGAAA
GCCAATCCGCAGACTATGCCCAAGAGCAACAAATATAGATATTTGAATTTCTTCATTTTC
TTTTCATTTTAGAGAGAACCCGATATGTTCTGAAAACTATCGGATTCTCTGTATTATTAT
TTATCAACCATTACCATTGTGGGACAGCGAAAAGACTGTGAACTGTAAACTTAGCGCGCA
TAGACTTATTAAAGCCCAGCTCTCGCATCAAATCACCATCCTTGACACCAAATGCACAAT
TATCCTTTGTAGCAGCATAGCAATTAAACAATTCCAAACGATACTTAGGATTTTCATTGG
CGTCAACCACCTTAGACTTATCGTAAGAAACGGCCTTACCGTCAAGATAGAACTCATCCA
AAGTACTGTGTGTGCCTGGGAAGAAACCATAAAGGTCAGCAATCTCAACGAATGTCATGA
TAGTACCACCTTCAAAGCCCGAACCTTCATAAGTCATATCGAACTGATTGTTCTCGAGAG
AGTATTGTCCCTTGTCACTCTTAACAACTTTCAAAGTAGAGCCATCGTTATATCCAAACA
ACTGAGCTTCACCTTCACCCCAGCCACGAACGGCATTGAATGTAGGAGTGTAGACACCAG
TACCATCACTTGTGTTGGAAACAACGGTAAAGGTTACCTCGAAAGTATGGTTGAATGCAA
GCGCAGTCTCATTCTTTGTCTCGCCTCCATCCTTATGGAATGGAGTATCCTTCAAACCGT
CCCAGCTGTCATTATGACCACATCCCCAGATGTTAGCCATTTCTACACGGTAGTTGCCAT
TGCCTTCCAGGTCGCCATAGAAGAACTTGTTGGCATCAAACTTCACGTCGTTACCATCAG
CCTTGATTGCATCGATGCGAACCAGTGCCTTAGGATAAGCAGCAGAGTATCCCTCCAATT
CGAGGAGATAAACCTTACCGTTGGTACGAGGATACTGGGTATTGAAGGTTACGGTGTAAG
TCTTCAAGCCTGCAGCGCCACCCAATACATTAACGGTAGCAGAATTCCAGGCATCAGGTG
TATTCTCATCATCACCACCGTAGCAGGTAAGCTTAGCAGTAAAGCCATTCTTCAACTCGC
CTGGTACATAGTTGATACTCATATACTGATTATCGTTTGCACGAGTAACAGCCAACTGCA
TGGTCTCATCAGTCAAAGACAAGATGCGGATATCCATATCCTTGGTCTCCTTCACATTAC
CGATATAGTTAGCAGGTATCAAAGGAGCAATGCTCAACTTCACGGTCTTGTTTTTCTCAT
CAATGGTATAGGTTCCCTCGGTATCCTGGAATGTTCCCTCAGCACCATCGGCACCAGCCA
CATACTGATGAACCTTAACGGTACCATCCTCATTGAAGGTCATAGTACCCTGGCAGTTCT
TGGCATCACCACCTACTGTCCAAGAGTTGCTTGCGAAATCAGCAGCCCAGCACCCAACAT
TACCTACAACAGGCTGATTATTAGTAATGGTAGCCCAACTGTCGTCCTTACCAAGGAAGT
AAACAGGACCATCAAACTTATAGTGAGAACCATCCAGACGGAGGTCGATTTCCCAAGTCT
GACCAATCAGCTTAGCCTTGTCAAACTTCACATTCTTTGCTACAGAAACCGGACGGATAG
CCAATGCCTGATAAACAGGAGTGGTAGTACGGCGTGCAGCATTCTGGTCGAAGTTGTATG
CCATGGCAAATCTGTTGTCTGTGGCATTGATTGAACCAGAGAGATAGTAACCGTTCAAAC
CCTCGCCGGAAACATTGCCCTGAGTACGGGTACCGGCTGCAGGCAAGAAGATAGAGTTAC
CATTAGGACCGGTAAACTTGTAACCAGCTACATGATTCTCGGTATCCTCTACCCATTCTT
TCTTACACTCTGTGAAAAGTTCCTCAAACTCATCGATGGTTGGCATGGTAACCCATGAAC
CATATACCTTATTGGCTACATCACGGTCGGTCTTGTAAATATCAGCAGAAGCATAATCGT
CCAGATTGATAGATGTCTGGAAACCGGTCATATCACCAAATCCGAAGAGACCACCCAGCT
GCTTCTCATCAGTAGCACCTACATTATACTTAGCCCACTTGGTAGAAAGGCCCAAGTCAA
CGAGGTCAGTATCAGGATTGAAATCAGCTGGAGCAGTAGTGAAGGTACGGTCTTCACCAT
ATACAGTACCATTTCCGAGGTCGAGATAGGCAGTATAGTGGTAAGTTGTATTAGGCAACA
GACCCTCTGCCTTGATTTCGTAATTGTCGTTGATGCCGGCAGCCACGATGCGAACACCGG
CACGCACCTTCTCAGAGCCCTCGACACCAGAGATTACGATACCGCTGGTAGCCTCCTGAG
GAGCCTTCTCCAACTTACCGGTCAGGATAACAGAGTTGGCTGTCAAATCCTTCGGTTCGC
CGGTAATAGCCTTGGCATCGGTCATGATGGCACTCTGCACAGAACCCTTGTAGGTTACCC
TACCCTGCAAGGTAACATAAGCCTGATAGTAAACCACATCACCTGGCATACCGGAAACCG
TAGCTTGGAACTCATTGCTTCCAGAAGCAGCTACCTTCTCACTCAAGTTATCTTCGCTCT
TACCATAGTAGAAGCCTAATGCATAGGCACTGGCATTCTGCTCTTCGAGTCCCTTTACCG
TGCCATGGAATGTAGCGGATGTCACGGTCACATCAGCAGAACCTGTGGTCACCGACTCAT
CGGTGAGCAGTGGAGTATTGCTGATAGAATAATCATCATCGCTACAGCCTGTCATGAAGA
TACCCATGACAAAGGCCATAATTCCGTATAATATTTTATTCTTCATAAGTTTGCGCTATT
AAAGTTATTGAATTGTGCAGGAAACAATCTCTATGTCGATGTTGTCGGTTGAGCCACCGT
AGTCGCCAAAACCATCCAACTGAATTGACAGGTCGAGACATGTTGCCGTGAAGGTCTGTG
TAGAACCGGTGGTATTGGTAAGTGAAACAGTAGTCTCACCGCCATTGGTATCTACTGCAA
CAGCATCAGGAAGATCGTATGCACCTGGTTCCCATGTTTGCTTGATATTATTATCAATCA
AAGCACACTTAGGAGTCTTGCTCCATGTCACGCCACCCTTAATCTTGAAGGTAACGGTGA
TGGTCTGGTTCTTCTTCAGCTTCACAGACTTCACATCCTTGAAGAGTCCCTTGCCTGTTT
CACCATAATGATGGAAGCCGATGCGGAGGCAACCATTCTCAACCCACATGATACCCTCGT
TGTGGATGATGGAATTGTCGATAGCCACCTTGGTAGGACCAACAGGACCAGTAGCAATCT
TCTTGTAAGCCAACTTAGCTACGAGATAGGAGTTGACCAAGCCATTCTCATCCGTTGTCT
CAGGAATACCGATAGTGAGATACTGATCATCGGTAGAGTTGCCAAGGATATAGAACTTCT
TGCCCTTCAATTCGATGGTGCGCTTATCGCCTGCCACAGCAAATACAGAGATTTCCTTAT
CGAAGGTCATGGTATTCTCGGTGATTTTCACCTTACCATCTACCTCACCACATTCATAAT
TGTAAGAGCCATCAGAAGCCTTACTGATAGTCAACTCGAAGTTATCGATTGCCTTGTCGC
CAAGAGCAGGAGCCCATGTAGTATTGTACTTACCTCCGATTACGCTCTCCCACGCCTTCA
CATTAGGAGAACCATTCCACCACAAGAAATCATAAGGAGTCTCAGAATCCAAATTGAAAG
TCATCTTGCTACCAACATACTTGTCACCATTGATATCGGCAGTGAACAAGTCGGTATGGA
TATTCTCGAAAGTAGGAAGAATTGGCTTCACTGTCTCAATCAGCTCCTGGTCTGCCTTAG
GAATGCAAGCACCCTTGGTAGCAATCACATCCTCTGAAACGAAGTTCCATACAAGATACC
AGTTGCCCTCTGAATTGGTACGTTTTGTCACCAACTGAAGGAGGTATGGAGTCAACTCAA
CAATCTGAATGTTCTGAGTATAGTTGGAGCAAACTGCATCAAAACCTATATTATGCATCG
CATAGCAGTCGTTGAAAGTGATGGTAGGCTTGGTCTTGTCGCCCAATCCCAGATTGAACT
TGCCCACCATGTTGCTACCTGTGCTGGCACCCTTCTCACCCGACTCACCACGATACATGG
TAGCCACACAACCATTCTTAGCATCCATGCTGAATGTCATGTAAGAATCCATGTAAGGAT
CAGTTTCTGGAATCAGCCAGCTCTGGAAGCCAGGATCCCAGTTTGGTTTCCAATTATCAG
AACCGAAGAGGATATCCTTATAAACGGCATTTGCCTCTTCATCAGCAGTATATCCTTTAC
CGTCGTAGTCAGGATCGTAAGGAGAGCAATACATCACAGGACTCGTACAACGGCCGATAT
TGTAATTACCATCGCAAGGATACCATTTTTTGCTGACACCGGCAGCGAGCGTTTCGGCAG
ATGGGAAAGCCTCGCCCGTCTTGTAATTCTTATCTGCCAGGAGGAACCACTTGTCATCGT
TCAAGAGAGAGAAGTCGTTCTTTGAAAGACTCAACTTATAAGGCTCGCCATAAACGATAC
CACCAGGAGTTTCCACACCAAAGGTTACCTCATAATCGCCGGCAAAAGGCAATTCTACAT
CCAAAGCCTGCTGGGACTTACGTCCCACAGGAGTTATCCAAAGCGGAGTGGCATCAGGAA
TCTTGGATTCCAGCTTCACGATGTTACCATCTATGGTAACCGTATAAGCCTTACCCTCCA
CCAAATCTTCTGGAGAGTATGTATTCTTGCCAAATCCGAAATCTTCTGGTGAGCAAGATG
CCAACAAGAAGACTGCCATGGCAACAAGAAGCGTATATATAAGATTATGTATTTTCATAT
CTTCTTATTATTAAATGTTTATTATATTACCTACCCAACTTTACCATCCGGCATTCTGAG
TCAGAACGTTACCGGAAAGCGTAATCTGAGTATTAGGAATCTGCATCAGACCCTTCTTGC
TGGTAAAGTTGTCAACAGCAAACTTGGTAGCTGCCTCCACTCCACCATTCTTTACCTTGG
CACCATTCTGAGCCTTGGCAATTTCCTGTGCTGCATAAGAACCATCCTTGCCGTAACGCA
TCAAATCCCAGAAGTGAACACCTTCGAAAGCCAACTCGATGGCGCGCTCCTTGCGAATAT
TCTCAATACTGTAGTCTTCTGGTTCAAGACCCACACGGGCACGTACCTTGTTCAGACCAT
CGGCAGTGCCATTCAGCTCAGAGTGCATCAAGAGCACATCAGCATAACGCATGATGGTAT
AATCCTGATAGTAAGTGATGTTCTGATGCTGCTCACCCAACTGGAAGCCCACTTCCTGTC
GAGTACCATCGGCAAAACACATTGGAGCATACTTGCGGGTATAATAACCCGTATACTCAT
AAGAGTCAGACTCATCTGCTGTAAAACCGGCATCCTTGCAGCTCCAGACACAGGCATTGA
AACGAGGATCGTTTCTAAACTGCTCTACGAAATAAGGAGTAACCGGGCAAGCTCCCCAAC
CACTGGCGATGCATATATCAGTAGCACAACGGTTGCGAGGACCCAAATATACCGAGAAGG
TATTACCATCACCATTGCCATTGTAATCGTGGGTAGAGTTCAGCTTCAGGTTCAAGACAA
TCTCCTTAGAGAGACTACCCTGTCCTGCCTTCCAGGTCTTTCCGTCATACCACTTGCCGG
CATAGGTTGTTTCCCAGGCATAGTTACCCGTTGAAGAAGCATCCTTGGTACAGGAAGGCA
TCCAGAAATCGGCATAGTTCTTCTCCAACTCATAGCCACCGTTTTCTACCACATCATTGA
TGGCAGCAGTAGCCTCAGCCTTGGAACATGCAGGATGCTCCTCGCCGTAATATCCCGTAT
AATAAAGGTATGCGCGAGCCAGCAAAGCCTCAGCAGCATACTTGGTGATGCGGCCATCAT
TGGAATCACGGTCCTTCAAAGGATAAGCATCGGCAGGAATATTGGCTGCGGCATACTTCA
AGTCATCGAAGATAGACTGATATACTTCCTTCACCGGAGTACGCGGTATGTTAGCCTCAG
AAGGTTCGAGCAACAAAGGCACATCACCAAACAAACGGGCCAAATCGAAATAGAGGATGC
CACGAAGGGCACGAGCCTCGCCCATGATACGGCCTTCTGCCTTGGTATCACCATTCCACT
TGATGGTAGCATCAGCCTGAATCAGCTGATTGCAACGGTAGATGGCCTGATAATAATTCT
TCCAATCTGTATTGAAGAGATCTGTATATGATGGAGCAACTGTCAAATCAAACTGGTCGA
TGGCATTATTGTTCTTGGCATCAGAAAGACCCAAGCCTGCGAAAGCCTGCTCGGAGGCAA
ACTCAGCCGTCAGGTACATACCGACACCTTCATCGCTCAATGTACGCTGCCATCCATCGT
AGCAGCCCACAAGATCCATGTCTGCTGCAGCCGGTGTGCTGTAAGCAGTCTCGGAATTCA
TCTTTGTCTTAGATGAAGTGTCCAGGAAGTCATCGCATGACGTCAAAGCCATGGAAGAGA
GAATCAGGGCACTCATCAATATATGTTTCTTATTCATATTACTTTCTGTTTAAGAGTTAG
AATGCAAGATTTAAACCAACGATGAAAGTACGAGGATGTGGATAGTAACCCATATCAACT
CCTGATACCCAGGAATCGCTGCTGTTACCATCTGTACCGTTGAATGAACCGATTTCCGGA
TCCATACCATCATACTTGGTCAAAGTAAAGAGATTCTGCACCTGGAAATAGAGGCGCATC
TTAGAGAGTCCCTTCCAAGAGATGAGCTTCTTGAAATCGTAGCCCATGGTAAGGTTCTGC
AAGCGGATATAGTCACCATCCTGCAAATAGAGGTCTGAGAACAACCAGTTACCAACATCT
CCGTAGGTAACACGAGGAATCTCATTGCTTGTCCCCTCACCTGTCCAGCGCTTCAAGATT
CTGCGGCTGTAGTTAGCCTGAGATGAGCTAGGATCACGGTAAGACTGTGCAATCTGGAAA
CCGGCTGCACCTGTGAAGTTAGCACTCAGGTCAAAGCCCTTCCATGCCAGGCTGAAATTG
AAACCGAAAGTATACTTAGGAAGACCATTTCCCAAGTCAACCTTATCGCTGGCATTGATA
ACACCATCATGATTCACATCAACATACTTTACATCACCAGGCTTCACATCTGCCTGATAA
ATACCGTTACCGGCAGCTATCCAATCATTGATTTCCTTCTGGTTCTGGAAGAGTCCCGCA
GTCTTGTAACCCCAGAAGTAACCGATTGCATGACCATTCTCCGCACGATAGAATTCCTCA
GCATTCTGATAAATCTGGTTGGTAGCACCATGGATGATACCATCCAATGTAGGAATATTA
CCTACTTCATTGTGGTTATAAGCGAAGTTGGCACCTACACTATAAACAAAGTCCTTGCCA
ATCTGGTCATTCCATGAAAGTCCAACCTCGATACCCTTGTTCTTCACATCACCACCATTG
ATGACAGGACCACCGGTACCAGCTGTAGCCAGGATAGGAGCCTGAACCAACCAATCCTTA
GTGCTCTTGATATAACCATCGAGAGTCAAGGAAAGACGCTGACGGAGGAAACGGGCATCC
AAACCAACGTTATACTGCTCTGAAGTCTCCCACTTCACCTTCTCATTAGCCAGACGCTCT
GTATAAGCACCCATCACCCAAGCATCGGTACCACCTGTAGCACCGAAGTTGTAGTTGGTA
TTTGATGTGGTAACAGGAGCCAGATACTGATAGCAGTTGATATTAGCATTACCAACCTGA
CCCCAAGAGAGACGGAGCTTCAGGAAATCCAACCAGGAAGCAGAAGACTTCATGAAATCT
TCCTCAGTCAAAGTCCAACCGGCAGAAACTGATGGGAAATAACCCCAACGATGTCCCTTG
GCAAACTTAGAAGAACCATCGGCACGCATGGTAGCATTCACCATATAGCGATCCTTCCAA
GACCAACCCAAACGGGCGAAGAAAGACTGACCACGGGTAGCATCGTAAGGACCACCACTT
ACCTTACGGTCAGCATGTCCCTTCTCTGTATTCTCTACATAGGCATGCTCCCAGTCATCA
AAGCCAGCAGTCAAGTTAACACCATAACTGCCTGTTGACTCACCATCATACTTAGTAGTC
TCACTACCTAACAAAGCACTGATATGGTGCTCCTTGATATCGAAATCGTAAGTCAGGGTA
TTGGTCCAGACAAGAGAAGTACCATTGCCATTGCTCTGGTTCACCTTGGTGATACCATTA
CCGCTCTGAGGAGTAAACTTGTAAATAGGAGTAAATGAACGATAGTTAGAACCACCATAG
TTCAAGCCGAATACTGTCTTGAACTTCAAGTTCTTGACAGGTTCAATCTGCACATATACA
TTCGCATCAACCGAAGTACTCTTGCTCTGGTTGTAGCGATTCATCATCATGGTACCATAA
GGGTTACCATCATTCTTGTTCCAGTCTGAATCAACGGTAGAATAATAGTTACCATCTGCG
TCATAAACAGGAACCAGTGGAGAAGTAGAGAACGCACTGCGGAGGTTGTTGTTATAGATA
TTGCCGGTACCCATGCCACGGCTATCCTTATAAACAAAACCTACGTGCTCACCAATAGTT
ACCAATCCATTCCACATCTTATGTTCAGAATTGACACGAAGGTTATACCTTTTATAATAA
GAAATGTCAGAACCGCCAATAAGACCGTCCTGTCCGGTATAACCACCAGAAATAGAATAA
GTTGAAGTCTTGCTACCACCGGTAAAAGCCAGACTGTGGCTAGTGGTCAAGGCACCATTG
TCTACAGCCTGGTCAATCCAGTCTGTATTATAAACATTACCATTTGCATCACGGATAGCA
CTGAGAGAAGTCCAGTCGATAGGCGACATATATGAATTCAGCAAAGCCTCATCCATAATC
TGCATATACTGGCTGGAATTGAGCATTTCAAACTTGCGCCCCAGAGTCTGCCAACCTACA
TATCCATCGTATGTAATTTTGGAAGAACCTTCCTTACCGCTCTTGGTTGTAACAAGGACT
ACACCATTGGCAGCCTGTGCACCATAGATAGCAGCAGAAGCAGCATCCTTCAATACGTCG
ATGCTCTCGATGTCGGCAGGGTTCAAGGTTGTGATATCACCACCCACACCATCAATCAAG
TAAAGAGGCTGAGAGTTTCCTACGGTACCCAAACCACGAATGGTAACACTCATGGCTGCA
CCTGGCTGACCAGAAGTAGAAACGATGTTAACACCAGGTGTCTGTCCCTGCATGGCAGAA
AGAGGGTTGGTGGTGTTAAGCTTGGCAATGTCGTCACCCTTCAACTGAACGGTAGCACCC
GTCACCAGCTTTTTCTTCTGAACACCGTAACCTACTACGACAACTTCATCAAGTGACTGC
TTGTCTTCATTTAAGGTTACGTTGATTGTCGAACCTGTAACTTTAATCTTTTGGGTGATA
AAGCCCAGATACGAAACTTCGAGTGTTTGTCCATTCTTTGCTTCAATGGTAAAGTTACCA
TCCAGGTCAGTAACGGCACCCGTCTTTGTACCCTGCACCATGACACTTGCACCAATCAAT
GGTTCATTGTCACTGCCAGAGATGACAGTACCCTTAACCGTCTGAGCATTGAGGACACCC
GCTCCGATTCCTAACATTGCCTGGAACACCAACATGATGGCTACCAGAGCAACTTTGCAG
AGCATGTGGCTCTGCGAGAATTTCTGAGATGTTTTTCTCATAATTACTTTAGGTTTAAAT
TAATAATTGTTGCTTCTAGGTGTAATATAGGGCCTATGTAACATAGGTCGAATATTGCCT
TTATATAAATAAGGTATAAGCCTCGGTTATGAGGATTGCCTCGATTTATCGTTGTTTACA
TTTACTTTTCGGGGGCAAAGATAGATAAAAAACAGACACAATGGGGTATGTTTTGGTTAA
TCAATTACGTATAAAATGTTGCGCAACCTACATTTTTTAACGAAAAAGCACCAAAATATA
GCATAAAATACATTTTGGTGCAAAAATAGTTTAATTAATATGATATTTTATCAACCCCGG
CATCGGGGCTTTCAAAATCTGGGAAATCTTGAGATGAAACTCATCCTCCATCACATTTCT
CAAAGGTGATTCAAAGTAATGAGCTATGCTTCCAACAAAACCAAGCATCGGGATTTCTTC
TTCCAAGGATGAATGCCATGCCTTCATGCCTGGCTCCAACTGGCTAATATCCTCGGTGCT
CGCCTTGACATATTTAATATAAGGTGTGAGATTCTTTGCGTAGAACTGATTGAAACTCTC
CAGTATCATACGATAGAGAGACATCGCTTCATTCAGTTCGTCAGTCCCGTTCTCGTGTTT
CTCACCTTCTGCTATCTGTTCTGAGATAAAAGGACAGATGGAAGCCAGAAAGCGATTGGC
AAGCGGCTGTCTGTACACCTTATTAATAATAGTAGGATAATCCAAGCCCGACCAGGCAAG
ATATTTATTCTTTAGCGATACAGGCAAAGTGCCCTTGAAGATACCATTAAGGAAAAGTTT
GCCGATTACTGCCCCACTACCCTCATCGCCCAGGATATATCCCAACGGAGGCGTGTTCAT
CACAATCTTCTCTCCATCGTAAAGACAACTGTTGGCACCGGTTCCCAAAATACAAGCGAT
ACCCGGTTTCTTGCCAAAGAGGGCACGGGCTGCTCCCAGCATATCACCTTCTGCCTCAAC
CTTGGCTTCGGGAAAAGACTGCTGCAAGAGTGATTTCATGCGAGACTTCATCGCCTCGGT
TACTCCACTGCCATAAAAGAAAACCTCCTGAGGCTGCTCTGACAGAACAAGTTCCTTACA
CAATACATCCAATATCTCGGCATCACTCTGATGAATCGGACTGATGCCCTGCGTCTTAGA
GGTAACCATCACGTTACCCTGTTCATCAACCAGAGCCCAATCGGTCTTGGTACTGCCACT
ATCTGCTATGAGTATCTTCATATTCTTATCTGATTAATTAACGTATCCTTTGACGTTGCA
AATGTAATCAATTTATATGAAAAATGCAAAAGATAACCCTAAAAATCGAACGTAAAGGTG
CTAATATATCAAAAAAGGCGATTTTCTCTTTGCTTTTTCACGAATTATTAATAACTTTGC
AGTCAAATTTACTAAATATGAAGAAGAGACTATACATCATAATTCTGCTGATGGTGGCAT
TCGTGCTGCCAAGCAACGCAGTGCTCAAGGAAGCCAACCTGGACACAACGCTCTATATGC
TGCGTACAGAATTGACCAACTATCACATAGACTTGGAGAAACAGAACCAAGCTGCCAAGG
CTCAACAGTTGGCTGTGATTCAGGAACTCATCAGTATTGTGAAACAGGCTGACCAGAACT
CCATCATGCTCTATTCGCAGCGCAATGGGTATATTTTCGACATGACGTATGCCTGTCATG
AGGCTACAGAGCAGTTTAAGAAGTTTAAGACGAAGGCTGTTCCTTTCCGCCAGATGATCA
AGAAGAACAATGTTGAGGTGGCTCGTTTCGATTCGCTCATCAACTATCTCTACGGCATGA
ACACCATGTTTCTCAGCGAAGAAGCACAGGTGAACCGAAACGTTGACCTGACTCTGGCTG
TCAATATCCGCCGCCAGCTGGTAGAGAAACAGAAACAGTTGCAAGCCTATGTGCAGGCTT
ACGACCGAACCGACCGTAAGTTACAGGCACTCAACGACTATGCCAACCGCAGATACGAAG
ATATCCAGAACAGCATCTTCAATAATGGAGGCGACAACTATCTGCGCATACTCCGTAACT
TCAGCATGAACTATAAGGAGGCGAAGACGTCTGTAACCGAGAAATACAAGCCCGTTCCGG
GCATGATGTCGCAATGGGATGTACGTATCATCTTCATCCTCTTTAGTATCATCATCTTCT
GGGGACTCATCTCCATCTTCCTCAATCTCTTTACCATCCGCATCGTGATTACCCAACTCA
TGAAGCATGGTATGTTCGAGAACAGAAAGGAAAGTTTTATGGCAAAACGACCATGCCTTA
TCATGGCGATGACGGTAGTAACCTTCGCATTCATCCTGGGTATCATAAGAATGGCGGTTA
CCCAGAACTTCGTGATTATGGCAAGCCAGCTGCTGGTAGAATATTCCTGGCTGGTTGGCG
TCATTCTGGTATCTATCCTGCTACGTGTAGACAACGATAAGATCAAGAATACCTTCCGTA
TCTATTCGCCATTGATGCTGGTAGGTTTCATCGTTATCGTGTTCCGTATCATCCTGATAC
CAAACGGCCTTGTAAATCTCATCTTTCCACCAGTCCTTCTGCTCTGCGCTCTCTGGCAGT
GGAATGTGATTGGCAGAAAGCACAATCAGGTGTTGCGTACCGACAAGACATACGCATTCA
TATCGCTTGCCGTATTCGGAGTAAGTACCATTTTTGCCTGGACAGGTTTCACACTGCTTG
CCGTCCAGTTTATCATCTGGTGGACCATGCAGCTTACCTGCGTGCTTACCATCACCTGTT
GCGAAGGATGGCTCAGCGTATATGCCAAGCGTAAGAAGTTGGCTGACAAGGCGATTACCG
ACAAATGGCTGTACCGCTTTATCTACAAGGTATTGCTCCCTATTTCAGGCGTGCTCTCGT
TCATCATCTCTATCTATTGGGCTGCAGATGTATTCAACATGAGTGATACGACATGGGAGA
TATTCAACAAGGATTATATCAAGACCAGCAACTTCACTGCATCGCTTCTCAGTATTTCAG
AGGTAGCTTGTCTGTACTTCCTGTTCAACTACATCAACATTACTTCTGTAGATTTCATGC
GTCATCACTTCGAGAAGGCAGACCCGGCGTCGGCTGCTTCAAAGATTGTGATGTTCAAGA
ACGTGATGCAGGTGATTATCTGGGGTATCTGGCTGATGATAGCCCTGAACGTATTCCAGG
TTGGTAAATCATGGCTGCTAGCTATCTTTGCCGGTTTATCAACCGGTCTGGGTTTTGCAT
CAAAGGATATTCTCGAGAACATCTACTACGGCATCTCTCTGATGATGGGCCGTGTGAAGG
TGGGTGACTATATTATCTGTGACGGCACCCGTGGTAAGGTGAGCAGTATCAGTTATACCT
CTACGATGCTGGAGGCTACCGACGGTTCGGTCATAGCCTTCCAGAACTCGCAGCTCTTCT
CGAAGAACTACAAGAACATGACCAAGAATCATGGTTATGAGCTGGATATTCTGGAGGTAG
GTATTGCTTATGGCAGCAATGTGAAGGAAGTGAAACAGATTCTGATTGATGCCCTGATGA
AACTGGACTGTATCTATCAGGACAAAGGTGTGAAGGTGTTACTGAAGAGTTTCGATGACA
GCTGCATCACCCTCAAGATTGTTGTATGGGTGAACGTGCTTACCCAAGCCATCGATGATG
CCACCATCATGGAGTGCATCTACGATACGCTCAACGATCACAACATCGAGATTCCGTTCC
CACAGCGTGAAATTACAATTAAACAAGTTAATAATTAACAGTTTGTAGTTTACTGTTAAT
AGCAGGTTAACTCCCTATTAACTGTAAACTATAAACTATAAACTATAAAAAATATGGCAA
CATTCATAGCAGGTCCTTGCGTCATCGAGTCAATGGAACTATTGGAAACAGTAGCTCAGG
AACTCGTCCGCATCAACAAAAAGTTAGGAACCCAAATCATATTCAAGGCTTCATTCGACA
AAGCCAACCGTACCAGCATCCACTCTTTCCGTGGTCCAGGACTGGAGAAAGGACTCCAGA
TGCTGGGAGATATCAGAGAGAAGTACAACCTTCAGGTTACAACAGATATTCATGAGAGTT
ATCAGGCTTCAGCAGCAGGCGAAGTATGTGATATTCTCCAGATTCCAGCCTTCCTCTGCC
GTCAGACCGACCTTCTGGTTTCTGCAGCCAAGACTGGCAAAATCGTCAACATCAAGAAGG
CACAGTTCCTGAGCGGAAGAGATATGAAATATCCTGTAGAAAAAGCATTGGAGAGCGGTG
CCAAGGAAGTTTGGCTCACAGAACGCGGCAACTGTTTCGGCTATAACAATCTCGTGGTAG
ATTTCAGAAACATCCCTGACATGAAGGAGATTGTGCCAAATGTCATCATGGACTGTACCC
ATAGCGTTCAGCGCCCGAGTGCAGGTGACGGCAAGACCGTAGGCGACCGTAAATTCGTTC
CAGCAATGGCAAAGGCGGCTAAAGCTTTCGGAGCTACCGGCTACTTCTTTGAAGTACATC
CAGACCCAGACCAGGGCAAGAGCGATGCAGCCAATATGCTGGAATTAAACAAGTTGGAAT
CACTTATAGAAGAACTCCTGTAAGTGAAGAACGAAGAAACAACGTTCGGCGTCCGAAGGG
AAAGCCAATTCAAATGATTTAGAAATGACCGATAAAAATAGCAAAATAGATGATAAGATT
GTTCGCGGTTATGGCGAACAGGCTCTTAGAGACGAGGCGCAGGCCATCCTCGACCAGATA
CCTTATCTGGACGACAACTTTGAGAAAGCAGTAGACATGATGTATCATTGCCAAGGCAAG
ATTATCGTAACAGGTGTGGGCAAGAGTGGACACGTAGGTGCCAAGATTGCCGCTACACTT
GCCTCTACAGGCACACCAGCCTTCTACATCAATCCACTGGATGTCTATCACGGCGATTTA
GGTGTGATGACCGACAAGGATGTGGTTCTGGCACTGAGTAACAGCGGTCAGACCGATGAA
CTGCTCCGTTTCATCCCGATGGTACTCCACATGAATGTTCCTATCATTTCCATCACCGGA
AATCCAGATTCCCTGCTGGCAAAATACTCCAACCACCATATCACCGTAAAGGTAAAGAAG
GAGGCTTGTCCGCTGAACCTCGCCCCTACCAGCAGTACTACTGCAGCATTGGCTATGGGT
GATGCACTGGCTATCGCCCTGATGCAGGTACGCCACTTCAAGCCTCGTGACTTTGCACAG
TTCCATCCTGGTGGAGAATTAGGCAAACGACTGCTGACCACTGCAGAAGATGTGATGCGC
AGCGATGATATGCCTATCATTCCTAAGGAAATGCACCTGGGCGAGGCTATCATCCACGTA
AGCAAGGGCAAACTGGGATTGGGTATCTCATTGGATGAAGACAACCACGTTATCGGACTT
ATTACCGATGGTGATATCCGACGCGCCATGGAGAAATGGCAGGCTGAATTCTTCAACAAG
ACTGTAAGCGACATCATGACCACCACTCCGAAAATGGTAACTCCGAAGACGAAGATTTCG
GAGATTCAGCGCATCATGCACAAGTATAAGGTGCATACGGTACTGGTTGTAGACAAGGAT
AATCATCTGAAGGGCATTGTAGATCACTATGCCTGCATGGTATAATTTTTTAGGCACGGA
TAACACAGATTACACGGATTTATAGATAACACGGTTATAGATAAGATGAGATATTTTTTA
TTAATAGCAACATTATGGCTGTCTTGTTCGCTGTGCAGCGCACAGACCAGCGATTCACTG
ATCGTAAATCAGCTTCGTGGGAAAGGTGTCAGCTTTTCTCACGATAATTCAGTAACCCTA
CTGATGAACGGTCAGGAAAAGTTTGATGATATGTTCCAGGCAATCCGACAGGCTAAACAT
AGTGTACATCTGGAATACTTCAACTTTCGCAACGACAGCATCGCCTCCCTCCTCTTCGAC
CTGCTAGCTCAGAAAGTCAAGGAGGGTGTGAAGGTGAGAGCCTTATATGATGGTTTCGGA
AACTCTTCCAACAATAAGCCTCTGCGAAAGAGACATCTCAAGAAAATCCGTGCCAACGGC
ATAGAGATTTATGAATATAAGCCCCTGAAGTTTCCATGGGTACATGCAATTTTCAATCGT
GATCACCGCAAAATTGTAATCATTGACGGACAGATTGCCTACACAGGCGGTATGAACGTT
GCCGACTATTATATAAAAGGTACTGAGGTAGTAGGTGAATGGCACGATATGCACTGCCGC
ATCGACGGAAGCGAGGTGAATACCCTGCAGAAGATATTCCTCAAAATGTGGAATAAGGTG
AGCGGACAGAATGTGCACAGCACTGAGTTCTGGAGATATAAGAAGAAGGATTATCTGGTA
GAGAATCTCAAGCCAGATACAACAGCAACAGCCTACAGAAAGATGGTCGGCATCATCAAC
CGCGAACCGCATATTACAAAGGATATCATCCGATATTTCTATGTGAATGCCATCAATGAT
GCACAGGACAGCATCAAGATTATCAGCCCCTACTTCACCTTGAGTCATAAACTCAAAAAG
GCATTGAAGAATGCTGTGAAAAGAGGAGTGAAAGTAGAAATCATGCTCTCTACCAAGAGC
GATATTCCGCTGACTCCTGACTGCGGTTTCTATAATGCCCACAAACTGATGAAGGCAGGA
TGCAATGTTTGGATGTACACACGGGGCTTCCACCATACCAAGATTATCATGGTAGACGGC
AAGTTCTGTACCGTTGGCAGTGCCAATCTCAATGCCCGAAGCCTGCGCTGGGACTATGAA
GAGAATGCAGTGATTGTGGATTCTTGCACTACCCAACAACTGGTACAGCTCTTTGATGGG
GAAAAGAAAGACAGTTTCTTACTCAATGAGAAGAACTGGAGAGAGTGGCGTACAGGCTGG
CAAAGATTCAAAGGATGGTTTGCCGCAAAGGTACTCACTCCATTCTTGTAAAAACAAGAT
ATAAGTATAACCCAACTTCACTAGCAGAAATAAAATAAACAGAGATGAATGAAGAAATGA
TGAAAGCCATGGCTGGCAAACAGATGCCGGAAATGGCAATAGTAGAGAGTAATACACTCG
CCGCAATGGGACTCAGACAACTGCTTGAGTCGGTGATGCCCATGATGAAAATCTCGACCT
TCGGTTCGTTCCGTCAGTACGAGGCAAACAATCCAGACCACTTTGTTCATAGCTTTGTAT
CTATGCACATTGTACTGGAACACCGTTACTTCTTCACACAGGGCAACAGGAACCGCCACG
TGATCGTTCTAACACCCAGCAACGATCCCAATTCGCAACTTGCAGAATTTCATTGTCTCT
GCGTCAATGTACCAGAAGGATACCTGATAAAAGATCTTCTCAACCTGCAGCATTCCGGTC
ATCCTCATGGCGAACATATCCCTGCCATGCCCCCTGTCACTCAGGAAAAAGTTCTGTCGG
ATAGAGAAATAGAGGTATTATCTCTGGTAGCACAAGGGAAAATCAACAAAGAGATAGCCG
ACCAACTCTGTATCGGACTGACTACAGTGATTACCCATCGCAAGAAAATACAGGAAAAAT
TGGGATTAAAAAGTGTGTCTTCACTCACCATTTATGCTGTGATGCATGGTTTTGTTGACA
TCAATATGATCTAGCCTTCACCATAAATAGTGATGCAGAATCATCACATACCTAAATATA
ATGATAGCGCCTTCCCCTCATGTGAGAGGAAGGCGCTATCATTTTAGGAAAAATAACATT
ATTTAAACGATATTCCACAGATAAACTACAGCTTTACAGAAGAAATATCAACCAAATTGT
TCACGATGGCATAAATTGTAAGACCTGCAGGAGAGTGAATCTGAAGCTTTCGGGCGATGT
TTCTGCGATGCGTAATAACCGTATTGATAGAGATAAACAGGTGGTCAGCAATCTCCTTGT
TGGTCATTCCCTGAACCAAAGCAACTATCACATCTTTCTCACGGTCGCTCAACTGTTCGT
CACTCATCGGAGTCTGATTAATCATGCTCGAAATCTTGGCACTCACATCGTTCTGCTTCA
GTTTACGCTCTGCATTTCTTACTGCAGGAATAAAGATTTCTTCCTCAACCTCAGAATGAT
GTTTCAGCCATTCCTCATTATTATATATATCATAAAGAGTGGCGCTGAGCTGATTATTAT
GCAAGCCATCAGAAGGCAAATACTTGATAATGATACTCTTGAGTTCCTTTAACTTCATAT
CTACCTGAGCATGGTGCTTCGAGAAGGTTTCTATATCAAAGCTTGCATTGGCATTACCAT
CTATAAGTGCCTGAACATAAGGGAATACCATCTTTTCTTCATACCGCATATGATTGGTTA
TACTATGGGCATAATCATCATAAAGTTTGAGGATAAGACGTGCCAGATTATCTGTTTCAT
CCAAAGCCTCAACGAGTTCCTTACGGATGAAAGGCAACTGGAAATCAATATAATAGACAT
GGGATGCCTTGAGATAATGCAAAAGGGTCGGTAACGACAAACGGTCGGCATTGTCATACT
CTTTATAACCATTGATGGTATAATTGACCACAGCCAAGAAAGTATAGGTATCCACCTGCT
GTTCTTCGCAAACTTCGCGCACAGTTTTATCACCAAAGCCCAGGTTGATGCCGAAGCTGC
CGAGGCTCTGTAAAATGTTATAATTGTCTCTAATGATGCTGATCATCTTGTCATCAGCTT
CATACATCTTCTGATTTTTCATCTTTCTTTATCCTTAAATGAAAACATCCTTGTATCAAG
AACATTCATAATGTTTCTATTTCGGTTGCAAATATACAAAAAAGTTTCAAAACTCGCAAT
ACCTAAAAATGGGGATGCGATGAGAGCAAAATCAATATGAGTTGGGAGCACGTCAACAAG
TTGGAAACAGAAGAGATACCATCCATGCAGTTCCCTGATGGCGAAAAGTTTGATTTGATT
TATCCTGAGATTACCATTCCACAGTCGGCATGCAATACCGATCCTGTTCCTAGCAACTAT
GCCGTTCGCCTGGAATCTACCATCGGCATTGGCGGTACAGGTCTGATTGATGCCATCCCT
AGTGAGGACATCGTTGGGCAGCCAGGTACCTTATCCAGATACCTGGCTGTTTTAAAATAT
ATGACTAAAAAATATCTTGATAAGTTTGCTTATCTCAGAATTATAACGTAATTTTGCAGC
AAGATTACACTAGAAAGATTTCGAAACGAACAATGATTAAAAAGATATTATTCATTCTCT
ACATACTGATTCTCGTATGCATGGCAGCTGCCAGCATTGTAGAGAAAACAGAAGGCACGG
ATTATGCGCATGTCCACTATTATGGCGCCTGGTGGTTTATCCTGATTTGGGCAGCACTAG
CCGCCCTGGGCATTTTCTATCTCATCCAGCGGAAGGTGAAGGCAGTTTCTACCTGGGCGC
TCCATCTTTCCTTCGTTATCATCCTTGTAGGTGCCTTCATCACACATGTCAACGGCAAAC
AGGGAATGATGCATCTGCGCATCGGAGAACCATCGGATATTTATTTTTCCAACAATCCGG
CAGAGGGAATCCAGCAGAAAAAACTTCCTTTTACCCTGAGTCTTCAGAAGTTTTACATCC
ATCTGTATGAGGGCACAAATGTTGTGCGGGATTATTCCTCTCAGTTTCTGGTGACGGATC
ATTACGAGATGGAGGAGGCTAAGGTATCGCTCAATAAAATCTATACCCATGGTTCCTACC
GGTTCTATCAGGCATCCTACGATGAGGATGGGATGGGAAGCGTTCTAGCCATCAATTCCG
ACCCGTTTGGTATTCCCGTAACCTATTGTGGTTATTTCCTACTTTTCGCTTCGTTAGTTT
GGATACTCTTCGATAAGAAGGGGGGATACAGGAAGTTGCTCAAGCGTTCCTATCAACAGT
TTAGAAATCTTTTAATAGTTATATTCAGTCTTGTAGGTATAGGATTCATCTTCCTGATTT
ATCATTTCAGCCACATCGATTTTTCGACTGGTGAGCATGCACCGATACTAAACAGTCCTT
ACTTCTGTCTACACGTCAGCGTCATCAGGATGAGTTATGTACTTCTGATACTCACCTGTC
TCTGTGGTATCCTGGGCATCTGCTGGCGTTCTCGCCAAGAGAGGATGCGAGATTTAAGTC
ACCTCTTCCTCTACCCTGCCCTCACCACGATGGGATTCGACATCTTCATTGGTGCCATCT
GGGCAAACGTGAGTTGGGGTAATTACTGGAGTTGGGACAGCAAGGAAACATGGGCACTCA
TCACCTTCATGATTTATGCCGTAGTAGTGCATACGCAGAGTCTACCGGTCTTCCGCAAGC
CGCTGGTATATCACATCTACATCACCCTAGCCTTCCTGAGTATCGCCATGACCTACTTCG
GAGTAAATTACTTCCTTACCGGAATGCACTCGTATGCATAAAAAATTGCTTTTTCTACTA
TATTTTATTCAAGTTTCGCAAGCTCAGAAGTTAAAGGAGTTAAAGGAGTTATCGCTCCCT
ACGGTCGCTGAGGAGTTAAGACAACAGTCtttTTggcgtagttttttaaGCTGCAAgacA
TACGTCttaaCTCCttaacttCCTTAACTCCTttaactt
>Contig0.2
aaCGATAGcacTTgcttCCCATTTCTCAACGAGAATGGAATTGAGTTCGAACTGGATGCC
GTTAATCTCCTCCGTCTTCCATCCTCTCAGAGCAAAGATGTCATTGTAGAGCGAACTGCA
TCGGTTGGCACGGATGTAGAAATGTTTGCAATGCTTCTCTATCTCACTGACGATTTCCTT
CGAGCAGGAACCGCAGTCTGCCCTGAAGCGATTTACACGGATGTTCTGGGATTCCAGAAG
AGCGAAGAATCTCTTATGGGTGTCTGCCTGATGAAAACGCACATTCGTGTTGCCATCGCT
GTTCTCGATATAGACTATCTTGTCACCGATAACATATACGCCAGGCCTGTAGCCGAGGAA
CTTTTTGTAGGTCGGTTTTGCATCATACTTCTCCGTTTCAAGAAACTGATGGTCAAAGTC
AACATCGTATTCCTCAATTTCCTTCAACTCGCCTGTAGAAACCAAAGCGTTTATAAGCAA
TGTGTTGAGTTTGTCTGCAGTATTGAAATCATAGGTCTTGCCTTGGTCGGAAGTATAGGA
GATGTTTTCCTGTGTCAGTTCCTTGATGGCTCTGAGGATGGTATCAGAGCTGCATGTACG
AAGGGTAGGATGATACGAGAGATGGCGCATCAGTTGTGACGTTACGTCTTCCACGCATGA
GCCGCCACAGAAATAAACGCTCATCAGCGAACGGACTATCTCGCTGAACTGATATCCGAT
GATACTGCGGCATCTCTGACCCAGTGTTGGGTCGATAACGGGTGAAAGCATGGAGTCAAA
TTTCTCCATGATTGAAAAAATTCCTCCAAAAGGTGTGAGTTTTTCGAATTTTATTTGTAC
CTTTGCAGCGCCTTGTTACGATTTTCGCTTGTTTTCTAATTGCAACACTAAGATAAGTGA
AAAATCTGACACGGCAAAATCCTAGGCAACTTATTGTTGCTCAGGAACTTATAAATAAAG
TTAAATTATAGTGTTGCGGAATTAAGGTTTATCACAATGTTTAAGATAATAGATAGAAAC
AACTGGAAAAGGAATCCTTATTTTGACCATTATTTTGATAAGATTCCATGTACATACAGT
ATAACGGTCAATATTGATATTTcAAGAGTTATCAGATTTAAGACAGAACAGAATACTAAA
CTCTATCCTCTTCTTGTTTATGCCTTATCAAAAGCGGTAAATTGTTATGATGAGTTCAGA
ACAGACATAAACGAGAATGGGGAAGTAGGAGTATGGGAGACACTACACCCATGTTACACT
GTTTTCCATAAAGAGAGTGAAACCTTTTCCAATATATGGACGGAATGGGATAAAGATCTG
AATACCTTTTTATCCAATTATAACCGGGATATAGAACTCTACGGGAATAATACCGCTATA
GATGCCAAACCTCAAGCTCCTAAGAATGTTTTTCCAATATCCTCATTGCCTTGGACTACG
TTCACAGGATTTAATCTTAATATAAAGCCCGATACCGGATACTTATTGCCGATTTTTACG
TTCGGAAAATATTTCAAGCAAGAAGATAAATTCTATATTCCGTTATCCATACAAGTACAT
CATGCGGTATGTGACGGATTTCATGTATCAAGGCTTGTCAATACAATACAAAAAATATGT
ACGGAAATATAAATACGAAGCCTCCGGCGGGGTAACTTGCCGGGGGCTTCGTGCATCTGC
ATATTTTGTGCAGGGTTAAATTGTTGCGTATTTGTCAAGCTCTTTGATTCGTTTTACTAT
AAGATCAAAACGTTTTTTAGTCAATGGGGTAAGCGTTTCGGGGTTCATACCGTCAAAGTC
CTCTCCGTAAATCAGACTATCCACACCTATACCGTGATTATAATTCTCACGAATACAGTT
GCGCAGCGTCCAGAGGTTCTGAAGGTTTACCCAGTCGGCTGTGCGGTTCTTGATTCTTCG
GAACAGTATAATGGCAGAACGCATATAGTGTCCTACATGGTCGTAATCGTGTAAGACACG
TTCACCTAAATAATAGATGTCAATGTCTTTGTTTTCTTCGTCCTCGACCACTTGGCAAAG
GAAGAAAGGGATATTCTTCAGATTATTCCACTCGATGTAACTGGCAGATTTCATAATATC
ATTGATTTTGTCCTAAAATCCGCAACTATCATCCAATACACGATTAAGGGTAGATTTATG
AGTCGTTAGTAGCAGCTTTCAGTAAAAAGCAACAGCACAACATCAATATGTAGCCACCAT
CCCCTTACCCCACGATGCGACTTGAGGTAATACGCAGATTCAAACCGGAAAGAAAGGATT
CTTATCCGAATTCTGTTTTGAAGGGTTTTGCATAAGCTCGGTTCTCTGTGTAGATATTCA
GCACGTATTGCCTTGCAGTCATGATCCACTTGGCAGGTACGGAGATGAATCTGAAGACAA
AAGCCTTTATGCGACTCGTTTTCTTGAGCCCAAAAGCCTTGGTGTCAAGCCTGCTCATGA
TGGTCTTGTAGAAATTGTGTATCAATGCAGTAAGCAGAAGAAAGACAGTATTCTCCGCCA
TGAATGACTTGGGGAGCCTGCTCCAACCGAATCCGTTGTTCATGTCGTCAAAGATACGTT
CCTTGCCGCCACGCAGATTGTAGAATTCAACAATGTCCCTTGTCGATGACTTGTAATCGT
TGGTCAGAATACAACGGTAAGTGTATTCGCCTTCCCACAGGTCAAGGTCGCCACTGTTGC
GTCTTTGTCTCTGGATGACAAGACGATAGCACTTGTCTTCCCATTTCTCAACGAGAATGG
AATTGAGTTCGAACTGGATGCCGTTAATCTCCTCCGTCTTCCATCCTCTCAGAGCAAAGA
TGTCATTGTAGAGCGAACTGCATCGGTTGGCACGGATGTAGAAATGTTTGCAATGCTTCT
CTATCTCACTGACGATTTCCTCCGAGCAGGAACCGCAGTCTGCCCTGAAGCGATTTACAC
GGATGTTCTGGGATTCCAGAAGAGCGAAGAATCTCTTATGGGTGTCTGCCTGATGAAAAC
GCACATTCGTGTTGCCATCGCTGTTCTCGATATAGACTATCTTGTCACCGATAACATATA
CGCCAGGCCTGTAGCCGAGGAACTTTTTGTAGGTCGGTTTTGCATCATACTTCTCCGTTT
CAAGGAACTGATGGTCAAAGTCAACATCGTATTCCTCAATTTCCTTCAACTCGCCTGTAG
AAACCAAAGCGTTTATAAGCAATGTGTTGAGTTTGTCTGCAGTATTGAAATCATAGGTCT
TGCCTTGGTCGGAAGTATAGGAGATGTTTTCCTGTGTCAGTTCCTTGATGGCTCTGAGGA
TGGTATCAGAGCTGCATGTGCGCAAGGTCGGATGATACGAGAGATGGCGCATCAGTTGTG
ACGTTACATCTTCCACGCATGAGCCGCCACAGAAATAATCGCTCATCAGCGAACGGACTA
TCTCGCTGAACTGATATCCGATGATACTGCGGCATCTCTGACCCAGTGTTGAGTCGATAA
CGGGTGAAAGCATGGAGTCAAATTTCTCCATGATTGAAAAAATTCCTCCAAAAGGTGTGA
GTTTTTCGGATTTTATTTGTACCTTTGCAGCGCCTTGTTACGATTTTCGCTTGTTTTCTA
ATTGCAACACTAAGATAAGTGAAAAATCTGACACGGCAAAATCCTAGGCAACTTATTGTT
GCTCAGGAACTTATAAATAAAGTTAAATCAAAGTGTTGCGGAATTAAGGTTTATTATATT
TGCAATCGAAAATCGATTTGAACCTTGACTAAACGATGAAATAGTTATGGAACAGAACTT
AAAAAACATATTTTATGCGATGGGTGCGATGATTCTTGCACCCCAAACCCTCTGTGCTCA
GTCTGTGAACATCGAAGGCCTAGACTCCTTGCGCTTATCAGGTTCGGTGAGTGTAGTGGA
GCCTGAACTTCTGAAGAAGGGTGTGCTCAATAATGCCCTGGATGCCTTGATCGGACAGAC
GGCAGGTGTTAACGTCACTACCAATGGTCTTGACCGTATCGCTATGTTGAACTCCGTCCG
GGTTCGCGGTACAACTTCTATCATGGGCGGCAATGATCCTCTGGTGATTATTGATGGTGT
TACTTCTGATGTGGCGACGCTTGCTACAATCTATCCCGCCGATATCGAGAGCTTTACAGT
ACTGAAGAATGCCAGCGAAACGGCACTCTATGGTTCCCGTGGTGCTTCGGGTGTTATCCA
GGTAAACACCAAGAAGGGTACGGGTAAGGGATTTCAGATTTCTTACGAGGGAAACTATGG
TATAGAGGCGATGTACAAAAGTATGGAGATGCTCAATGCCGCCGAATACATAGCTGCTGC
ACAGAAGTATGGGCTGGAGTATAACAATAAGGGATATGATACCAATTTCCGCAAGGCGAT
TACCCGAACCGGAAATATCCAGAACCATTATCTGGCCTTCAGCGGTGGCACTCCGCAGAG
CAATTACCGCGCTTCTTTTGGCTATATTGACCATAACACGATTATTCGGAGCAAGGGCTA
TCGTAATCTGGTGGCTAAGATTGATGTCACCCAGAAGGCGTTTGGCGATAAACTGACGGG
AGATTTCGGCGTGTTCGGTTCGTCTTTCAAGAACAATGATATCTTCGACAGTCAGATGCT
TTTCTATTCTGCCGATGCCATGAATCCTACTTATCCTTATGATAAGCTGAACGGCAGTTG
GGTGAAGAATGGGGCTGCATCTCAGGTGAATCCTCCCGGTGCCTTGCTCAAGGAGCGTAA
TGATACGAAGAACATGAACTTCAATGCTCATCTGAAGTTGAACTATGATATGACAAATTC
TCTGAGTGTTTCTGCCTTCGGAGCATACAGTTATGCTTCCAACGAGAACAACCAGTTCTG
TCCTACCTGGGTTTGGGCGCAGGGCAATCTTTATCGTGGGGAGTTCAAGAGCGAGAACTG
GCTTGCCAATGTATCGTTTAACTATCAGCATTCGTGGGGAATCCACAATCTGAAGGCAAT
GGTGGGTGCAGAATATCAGAAGGATATCCGAACGGGATTCTGGACTTCTGCGAAGGGAAT
CACCAACAACGACATGTATTACCATAACATAGGTGCTGCTGCATCACGGCCTTTCGGTGG
GACAGACAGTAATTACGAAGATCCGACTCTGGCTTCTGTGATGGGCAATGTCGACTACAC
CTTATATAATAAGTATAGTCTTTCGGTTTCCATGCGTGGCGATGGTTCTTCGATGGTGGG
CAATGACCATACCTGGGGTTTCTTCCCATCCGTCTCTCTTTCCTGGGATATGAAGCAGGA
GAAATGGCTCCGTTCTCTCCAGAAAATTACCATGCTGAAACTGCGTACGGGCTATGGACG
CTCAGGTAATCTTGGCGGAATATCTTCTTATACCACTTTGAATACGGTACGGCAGAATGG
TATTGTTTCGGTGAACAGTTCTCCTACGGTTACGATGGGAATGATTAGCAATAACAATCC
TGATCTGAAGTGGGAAACCCGCGCTACCTGGAATATCGGAGCTGATTTGGGATTGTGGAA
CAACCGGCTGGTTCTGACGGCAGAATATTACTATTCCAAGACCACCGACATGCTCTATGC
CTATGATGTGCCGGTTCCGCCTTTTGCCTATGATAAATTGTTGGCAAACCTGGGTTCTAT
GAGCAACCAGGGTTTGGAGGTCGGCATTTCCTTCACTCCTATCCAGAAGAAGGACATGGA
ACTGAATATCAATATGAATCTCTCCTGGCAGAAGAACAAACTCCTCTCGCTGAGTGGTGA
ATATGACGGAATGCAGATGTCGGCAGTCGATATTACTGCGATGGGTGCCTTGTCGGGTGC
CGGTCAGCATGGTGGTTACAACAATGTGGTCTATCAGATAGTTGGTCAGCCTTTGGGGGT
ATTCTATCTTCCTCATTGCAAGGGAATTATAGAAGATGGAAATGGGTATTACCGCTATGA
TATCGAAGATTTGGACAAGAAcGGAACCGTAGATTTGAGTGATGGCGGTGACAGATATAT
TGCCGGTCAGGCTACTCCTAAAGTAACGTTGGGTTCCAATATTAGTTTCCGTTATCGCGA
CTGGTATCTTTCATTGCAGATGAACGGAGCCTTCGGACATAAGATATTCAATGGTACGGG
CTTAGCCTACACCAATATGTCGAGTTTCCCGGATTATAATGTGCTGAAGGGAGCTCCTGA
GAAGAATATCGTTGACCAGAATGTTTCTGATTATTGGCTGGAGAAGGGCGATTATCTCAA
CTTTGAGAATCTCACGCTGGGCTATGATATCCCTATCCGAAAGGGCGTGGTGCAGTCGCT
CAGAGTTTCGGCGAGTGTCAATAATCTTGCCACTATCAGCAGTTACAGCGGCTTGACTCC
GATGATTAACAGCTACGTGGTGAACAGTACGATGGGTATTGATGATAAGCGGACTTATCC
TGTTTACAGAACCTTCTCATTGGGTTTAAGTATTCAATTCTAAAATCAGAAAGTTATGAA
ACGATATAGATTTTTATTTCTGCTGCTGGCGGCATTGTCTATGACATCCTGCCTGGACGA
ACATCCTAAGGATCAGTTGGACGAGGATGCCATCTATGGCTCTGCATCTGATATTTATAT
CAATGCCGTGGCTTCTCTCTATAATTATATAGGTGGAGCTAACGAGAGTGAGAGCATCCA
GGGCACCTGCCGTGGCATTTACGATTATAATACGCTGACCACAGATGAGGCGATGATTCC
GATTCGAGGCGGCGACTGGTATGATGGTGGCCTCTGGAATGCCATGTACCAGCATCGGTG
GAGTGCCGATGACCAGTCTCTTTATGATACGTGGAAGTACCTTTATAAGGTAATCGTGCT
GGCTAATAAGTCTTTGGATATTATCAGCAACAAGTCGGCCCTGCTTTCTGCCGCACAGCA
GGAGGAATATCGGGCTGAGATAAGAGCCATCCGGGCTATGTTCTATTATTATGCTATGGA
CATGTTCGGTCGGGTTCCATTGGTCCTTTCCAGTTCAGAACAGCTCCATTCCAGCCTGTT
CCAAGGTCAGACAGATCGCAGTTCTATCTTCCAGTTTGTCTTTCAGGAGTTGCAGCAGGT
ATTGCCTTCACTTCCCGACCAGCACAGCAATAAGGAAGGCAATTATTATGGTCGCATCAC
CCAGCCGGTAGTCAACTTTCTGTTGGCAAAGTTGGCATTGAATGCAGAAATCTATATGTA
TGATGACTGGACCCAGGGTTATGCGAGCCGTCCGAAGGGAAGTGACATTCATTTCTCTGT
GCCGGCTTCTGATGCCTCTTTGCGTAATGGCGATCAGGTGGACTTCAGAAAGTTGAATGC
CTGGGAAACCTGCATTTATTATTGTGATAAACTGGCAGAAGAAGGCTATGTCCTGGAGTC
GGATGATTCATTCAATTTCTCTACGCATAATGAGACATCGAAGGAGAATATCTTCACGAT
TCCGATGGATAAGAATATCTATACCAACCAGTTCCATTATCTCTTCCGCTCTTACCATTA
TACGCATGGCGGTGCCTTGGGCTGGGGAAGTGAGAATGGTACCTGTGCCACGATTTCTAC
GATGAAAGCCAATCATTATGGCGAGGCTGGTGAAGATGCCCGTTGCAAGATGAACTTTGT
GGCGGGAGTGGTAAAGGTAGATGGTCATGAACTGCTGATGGATAATGGAAAGCCGTTGGA
GTATCAGCCTTTTGAAGTGGCTCAAAACCTGACCAACAGTAAGTTTGTCAAGACGGCTGG
AGCGAGGATGGCGAAGTATGAGGTGGATAGAACCTCTTATATGGACGGCAAGTTGCAAAG
TAACGACATCGTTCTTTTCCGATATGCAGATGCTTTATTGATGAAGGCAGAGGCAAAGGT
CCGAAACGGAGAGAATGGTGATGAGGAGTTGAATAGAATTCGTGCCCGTGTGGGAATGCC
TTACCGTAAGGCTACGCTCGATAACATTCTGGAAGAGCGGTTGCTGGAGTTGGTATGGGA
AGGATGGCGTCGTCAGGATCTCATCCGTTTCGGCAAATTCACCGGTGCCTACGATCTCCG
TACGCCTCTTCAGGGTGAATCCTCCGGCTACACCACCGTCTTCCCGATTCCTCAGAAATG
CATCGATTTAAATTCTGAATTGGTACAGAATAAGGGATATGTCAATATTTTGAAGTAAAG
AAACTTGAATAGAGTATATGAGAAAAGCTCGCCAGGACTTTGATGGTCTTGGTGAGCTTT
TCTCGTTCTATTTCCCGAATCTGGAAGTATCTACTTCTTCATGCTGCTTGGCCTTGTAGC
CGCCGAATCGATAGGTGAGGGAGAGGCCTATGATTCTGCCAAAGTACATTTTGTTGATGA
CGTGCTGACCTCGATAGGTGTCGTGCAGATGGTTGTCGCCTGTCTCGAAGATGTCGTTGC
AGTAGGCTTTCAGCTGGAACTTGTCATCCTTGAGAGGCTTCCAGGTGAGGGCAGCGTTGA
GATAGCCTGAGGCTGGGATGTCGATGATTCCCTGGATGGCGTCGGTATGAACGGAAGCAT
CGAGGTTGAGAAGCACATGCTTACCAAAGAGAAAAGTGCCGTTCCACTGGGCTTGACAGA
ACCATTTGCTGCGGTCGAATGGAAGATCATAGAAGTGGGAATTCTTATCGTTCTGATAAA
CGCCAGTGAAGGTAAGGCGATTCTGCCACCAGTTGCCTATGTTGATTGGGGCTGTGAGCA
TCAAGCCTACCTGGTTTACATGGTCGAAGTTGACATACTTGTATTCCATCTCCTTCTTCT
TGTCGCTCTGGTAAGGAAGCTGACGAAATTCATCTTTCGAGTTGTTGAAGAAGAGACTTG
CCACGTATCTGCTGTGCAGAATATAGGTAAGCGAGAGGCTGAGGTCTCGTGATGGCTTCA
ACGTCGGGTTTCCTACAATCTTTCCATATCCGCCCGCATTATAGGTGGTGAAGTTCTTCA
CCGACCAATAGGTAGGGTAGTCTCTGTCGCAATCAAAGTCGAATTGGATGATGTGTCCTG
CCTTTGGAAGATAGGTGATGGAGAGTGTAGGGAAGAGGTTCCACTCATCCCAGATTGGGG
TGTGGTAATATTCTTCCATGAGCGATGCTTCCATCGTGAGTTTTTGGCCGAACGACTTGC
TGGCTCCGATATAGAAACACATTTGGTCTTCGGTTTGAATGGTGTTGCCATCAGAAGACT
TGTTGTTGTTTTCCTGCGAACTCTTGTCTCTTGATGTGGTGTAATTGATGCCGTAGTTCA
AGCCCCAGTCTTTTCCTAAGTCGTGCTCCTGCTTGAGGTAAGCGTACCATTTGTCGATTC
GTTGCTGGCTTGTGATGTCGTAAATCTCATCGTAGAGACTGCTTTTCAGCCATTGTTCAT
CCGGTGAATTATAATAGGTGTATTCTGCTCCTGCCGAGAAGCCGAATGGTGTGGAGTAAT
CCAGGCGGAAATTGTGAAACTGACTCTTGGCATGGATTCTGAGAAGGGATGTGAAATCGC
CATCATCCTCTGACGTTCCTCTCGTGTTATTGAGTTGTGAGGTGTAGGCAAAGCTGAGCT
GATGATTTTTCGCCAGATGATAGTTGATGCCCAGTCGGATGTTGTGGTTGAGATGGCGTT
TGATATTGTCGCTATGTGTAGAGAAGGCATAGGAAGTGCCATCAGTCAAGGTGTGGGCAA
ACTCATTTTCATAGTAATAATATCTCTTGCCATGACCGAAGGAATAGAGCATGTCTATTT
CCCATTTCTTGTTGGTGAAGAGCAAGGAGGCGCGCTCTGTGTAACTGTTGCGGTTCTGGT
GGGTGTAGCCGCCGAAGAGCTCGCCTTGCAGGGAGTGAAAGCCTGTGTTGTGCTTCAGCA
GGAGGTTGATGACCTGTCCCTTTACCTGATAGCGGGCTGGGGCTGAATAGACAACTTCGG
CGTTGGCGATGCGGCTGGTAGGAATCGTTTTCAGAAGCGAATAGAGCTGCTCGCTCGTCA
TGGTGGTAGCCTTGCCGTCTATCATCACGGTTACGGATTGGGCGTTGAGGGTCAAGGCTT
CATCTTGTTCGCTCACGCCAGGCAGTTGCTTGATGGCTTCATAGGCATTATCCACCGGAT
GGTTTTTGATGAGTTGAGGCAGGTCATAGGTCAATGCTGCTCCTTTCACCTTTACGATAG
GTCGGTTGCCTTTTACCATCACATCGGGGAGGGAATGGATGATGCTGTCCATTCTCAGGG
AATCATTTCTGTTTCCTTGTGCCCAGCCGGCAAGACTAATGGCCAGGCAAGCGCTTAATA
TAACCAATCTTTTCATATTCTTCTTATCTTTTTATCGTTCTTTCGGAAAAAAaCTCCCGA
TTTCGGTTGCAAAAGTACTGCAAATATCTCGTGTCAGCAAGGAATTTTGATTATCAAGTC
TTATCAGAAGTGTTATTTAGTCTTATCAAATCAGAAATAATTCCCTGAAAAGTATCTTAC
TTATCTTCTTTTTTATTACTTTTGCAAGCATGAAAGAGAAACGAAGAATATTCATATTGA
CAGTTATGGCTTGCTTTTGTACATTGGTAATGCAAGCACAGGAAGTGAAGAGTGTTTCCT
TGGATTCCATTCCGAAGGCATCTTTACCTAAGGAAGGTATGTCGTTGGAATATTCTCGTC
CTTCGCTCGGTGGATTTCCTGTACTTCAAGGCAAATCTTATTACTCTGAATCGAATGCAC
CTTGGATGTCGGAAGAAGGAAAACCTTTGGAGATTGCGCCGAATGCAATACCTCATATTT
CTCTTCTTTCCCCGAATTTGGGTACGATGGCGGTATATTCTTCGGGTATTGAAGTCCCAG
GACTGATGAATAGGCAGACTGCAGGGGTTGTTTATCAACAAAATTTCGGGCGTTTTGTTT
TTTCTCCTTATGTCGGGATAGAAAAGATAAACACGGGAGTATATGGATTTGGTAATCTCA
CCAAAGCTTCTTTTGGTGGACGAATGGCTTATCAAGTAAACGACTGGCTCACAGTGGGAT
TCTATGGACAATATGTTCCAACGAAAACCTCTGACCCTCGAAGCGTCATCATGTCTCCTT
TCAATCCCAAGAGCAGCTATGGTGGCTTCATGGAAGTGATGTTCAATCAACATTGGGGGA
TAGGAGCCAAGATGGGACGAGAGTTTGCGCCACAAAAGAATGGTAAATGGGGATGGAAGA
ATACCACGGAGGTTTATCCGATTTTCAGAAAATGAGTATTGAATTCATCTGGAAAAATCT
TTAATAAAGGAAAGAATGAAATTACATCTTAAATACATAGTTACGCTCGTCATCGCGGCT
CTGGTTTGCATCTTCGCATATCAGACCTATTGGCTCGTGGGGCTTTATCAGTCTCAGAAA
AAGGAGGTTGAAGCGAAAATCAAGGGTGGAATGGAGTTCGCTCACTTCATGGAGATGAAG
AAGCGAATCGAACGATTGCGCAATGATGATAAAGGGCCTCATAGACAACTGACGGGTTCT
GTTGCTTTTTCTATGGATGAAGACGATGATATTGATCAAAAGGTAAAGGTTAAAAAGGTT
CGTGGAGGAAAAATCGTTCAGTCTGTTCAAACAACTTTTACCAAGCACGAGAAGCGTCGT
GAAGATGACAAGGACCAGGAATTGATGATGATGATGTCGGGCAAGCTGGCAACTATGGTA
CAACAAGCGCTGTTTGGCAAATTGAATGAAATTGCCAAACCTGACATCAATGACTATGAC
AGTGCATGGGTTGCCAAGATGCTTTCAGACAGTTTGTTGGTAGGCGACGATATTCATCCG
CTTCCGCATCAGATTCAGCTTTTTGCAGGAAAGAAGGTTTTGGCGAAAGTGACGACGAAG
GGGTATGTGCCTTCCGCCAATGCCAAGCAATACCAATATGTGGCTTGTAATGAGGGGGAG
GCGAATGAGGAGAAATATGTCCTCACCCTAGAGCCGCTTACGATGACTGTGCTCAGCCAG
ATGGCAGGCATCCTTGCCACATCGCTCTTCATCATGCTCATCCTGGCTTTCGTCTTCTGG
TTCCTGATTCATACGATGCTCAAGCAGAAGACGCTTGATGAGATGAAGAGTGATTTCACC
AATAATATCACGCACGAATTGAAGACTCCGATAGCCGTAGCCTATGCTGCCACCGACTCC
CTGCTGAACTACGGAATGCTCCAGCATCCTGATAAGGCGCACAAGTATCTTACCATCGCC
CAGGAGCAGTTGCAGACGCTCAGCGGATTGGTGGAACAGATTCTGTCGATGAGTATGGAA
CGACGGAAATCGATGCTTCTCAATATTGTGGAAGTTCCAATGAAGGAGGTGATTGAACCA
TTAATCTCCCAGCATCAGCTGAAAGTGAATTCaGGAGTAAGAACGGATAAAAAAGTGAAT
GTTTCGTTGTCTGTAGAACCTGAAAATCTGATGGTTCATGCCGACCGGATGCATTTCTCA
AACATCGTGAGCAATCTCATAGACAATGCTATCAAGTATTCTGAAGATAGCGTGAAGATA
GAAATCAAGGCTTTCCAAAAAGCCGAGGATGAAGTGCTGGTTTCCGTATCAGATAATGGA
ATCGGTATTGACCACGATAAATTGCCTTATATTTTCGACAAGTTCTATCGGGTGACGGAT
GGCAATAAATATACGGTCAAGGGCTATGGTCTCGGCCTTTTCTATGTCAAGAGCCTGATG
GATAAAATGGGCGGTTCTGTTTCCGTAGAAAGCGAGCCGGGAAAAGGAAGCTGCTTTACC
CTGCATTTTCTTAAAGGTAAAAGGGTAAAAAAGTAAAAAGTAAAAAAGAAACAATGAATA
AGATAAATGTATTACTGGTAGAAGATGAAACATCCTTGGCGATGATTCTGAGCGACATCT
TGGAGGCACAGGGCTTCGAGATGCGCACGGCGCGTGATGGCGAAGAGGGGCTTCGTATGT
TTGATGAACAGAAGCCTGATGTGCTGGTAGCGGATGTGATGATGCCCAAAATGGATGGTT
TCGAGATGGTGCGCCGTATCCGCAAGACGGATTCCCGTACCCCTGTGCTTTTCCTCACGG
CTCGTTCGGCGGTGAATGATGTGGTAGAGGGATTTGAATTGGGTGGCAATGATTATCTGA
AGAAGCCGTTTGCCATCCAGGAGCTCATCGTCCGTATTAAGTCGCTTTGTCATCGGGCTT
CTGCAGGAAATATTTCTTCTGAAGAACAGGAAGGGGGGAATGTTTCTCCTGATAATCCGG
ATGCTGCTGATCAATGGCTCTCCATCGGTCGTTATCGCCTGAATGTTACCAGTCAGATTC
TGCAGTTGGATGGTAAAGATACAGAACTGTCACATCGTGAATCAGAAATCCTTCGCATGC
TTGTGGAGAGCAAGAACAATGTGGTAGAGAGCAAGGATATTCTCCTGCAACTCTGGGGCG
ATGACAGCTTCTTCAATTCCCGCAGTCTCCATGTTTTCATCACCAAGCTCCGCCACAAGT
TATCTGCCGATGAAAATATCAGAATCATCAATGTGAGGGGAATTGGGTATAAAATGATTT
GCTAGAATCTTGTAAAAGAACTATTCTTCCTATCCATCAACAAGCGCATCGAATGCCTCT
TTGAAGTATTTGTCGAACCACTCGGCTGGGTGATCTGTTATCTGATGCTTGCCTGATTTC
TCGATGTGAATGGCAACAATGTCGCCAAAATCGGAAGTGCCATCAATGAAAAGAATGTTT
TCAAAAAGTGGTAGAGAGGCTCTTACTCGTTTGATGCCTTCCGTGAAGTTATATTCTATC
ACGTCTTGGTTTACATTATGACCGCCCATTGTGTATCTTTGGATAACACGAGATAGAGAA
TCTTCTTTCGAGGATAAGCCGAAAAAGATGAGGCTGATTTTATAACCTGCATCTTTAAAA
TCCTGAACAAGATTGACTGGCAAATCTGTAGAGAAGTTCGTTTCGAAAGCAAAATTCTTG
TTTTGTGAAATGGCTTCTTCTTTTTCTTTCATCAATGAAGAGATAACAGTTCCATCTATC
CATCGCTCTATCCAATCAGGATGTTCGTTTCGAAGAGACATTGCTAGAAGGTCTCCGTCA
AAAGCTTTTACTGTAGAATAAAATATTCCAAGCCTACTTTTGCTAGCTCCATTTGGACCG
GCTATAATTGTAAATTCAGGTCTTCTTTTCATAATCTTAATAGAAAAAGAGGTGTTATGA
AGTAATTAATGGAGTAAGTAACTCATTTTCCCCTTTCCTGGAGCTGCAACTTGTTTTATG
ATAGTATATTCGCGTGTCGCAAAATCAAGAGTTGCTTCTACATCGCTTCCATCAGGATTA
GCAAGATAGGTTTTTCCGTTTTCAAAATACGGCACGGAAATACCTTTCGCCCACGCTTCC
AGATAGATTCGTTCCACCTCATCGTGTACGGCATTGTTGATTTCCCGAATCGTCTTGCCA
TTCGAGAGTCGCCAACCTTCTATTTCTTCATATTTGCACATAAGCCTTTAACCTTTAGAA
AACCTTTGAAAAATCTACTGCAAAAATACGAGGAATCTTTTTAATAGCCAAATGTTTTAA
CCTCTTTTTTCTATCAGCTCATATCTGAAGCATCTGTTTTTGAAAGTTTTTCCCAAAAAG
GTTTGTGGTTTCAGGAATAATGGCTAATTTTGCGGGCTGAAAGGGGAATCGCTTGATAGG
CGATGATTCTTGGAATGATATAATATAAATAGGATATGGATAGGAAAAATGATGGCCTCA
GACTGATGGATGGGGCTGGATATAAGAAGATAATAATTGCTTGCGACTCTTATAAGGGTT
GCCTTTCGAGCAGAGAGGTGAACGAGGCGATTGCTTCGGGAGTAAAGGAATGGAATGCGG
ATGCTGCTTCTCCCGAAATTATTACCCTGGAAATGAGTGATGGGGGAGAGGGAATGCTCG
ATGCTTTTCTTTCGGCGATGAAGGGAGAGCGAGTGAAGATTCATGCCCATGATGCGCTGA
TGAGATGGATTGAGGCGGAATACGGAATCGTGGATGATACGGCGATTATCGAGATTGCGC
AGACTGCCGGACTGGCTCTGATTGAGCCTGAACAGCGCAACCCGATGAAGGCTACTTCCT
GGGGCGTGGGCGAGATGATAATGAATGCTTATCGCCGGGGCGTGCGCCATTTCATCGTGG
GCTTGGGCGGAAGTGCCACATCTGATTGCGGCATAGGAATGCTCAAGGCGATGGGCGACG
ACTGGAAGAAAATCCGACAGGAATGCAGTTTTGTGCTGGCTTCGGACGTTACCAATCCGC
TCTGTGGTGAAAACGGGGCGGCTCACGTCTTTGCGCCTCAGAAGGGAGCTGATGCTAAGA
TGGTGCAGATGTTGGATGATAGAGCGAGTAAGTTTGCCGAGGTAAGCGCCAAGCATTTTG
GATATGATAGGAGTGAGGTTCCTGGGGCTGGTGCGGCCGGAGGACTGGGTTATGCATTCC
TGCAATATTTCAATGCAGAGGCTCGTCCAGGGGCTGAACTGCTTTTTGAGAAAATAGAGG
TTGATGTGCTCATTCAGAATGCTGATCTCGTGATTACGGGCGAAGGTCATAGCGACCGTC
AGACCCTGATGGGGAAGCTGCCGCAAAGAATTCTTGAGCATGGTGCCAATCAGAAAATCT
GGCTCGTCTCGGGTGGCGTAAGCGACAGGCAGGTGATGCTGGATGCAGGTTTTGATAGAG
TGATTCAGATTACTCCTGATTCTATGCCTTTAGAAGAAGCGATGAAGCCGGATGTGGCCC
GTAACAATATCATCAAGGTGATTCGTAGGCAATTTGCGGGTCACTTGCAAAAGCGTGTGG
ATAGCATAGCACAATAAAAGCAAGCAGGTGTACGTTTATAGAGTAAACGTTAGAAGAAAA
TGGAACAGTATAGACTCTTAGCGGAATGCCTATTGCCAGCCCGCATGCTTGACTGGTTTG
ACTTGAAGACTGTACGTGTCGAGAAGAAAGGTGACACACAGGTGATTCACCTTTATCTCG
ATGAGAACGAGCAGAAACCTGACGACGGAGAAGACCTGCGCCCCAATGGATTTACACGCG
AAAGTGTGTTTCACGACTTTCCGATTAGAGGTCAGGAAGTACTGCTTCACGTGCGCCGTC
GCAGATGGCTTGATGCAGATGGTCACAACGTGATGACCGAATGCAATCTCATTCAGGAGT
CCACCCGCTGCTCAACCGAGTTGGCGGATTTTTAAAAGAAGCGTTTGGAGACGCGCCCTA
TAACGGCCCGTTCGTTTGAGGATGACTATCACATAGACGGTGATGAGTATGGCAGAGCCT
ACAAGGACCACCTAAGCGGCTATCGTGAATGGTCTGAACTAGGCCATGCTGACGAGTGGC
TCATCTTCCCAGAGAACATAAGTCCTCACGTCAGCATAGATGAGACATGCTTGTCCACGG
GAGAGGTATACACAATAGCCTCGAACAAGGATGCACATGGTCGCAAGGGATGCCTTATTG
CTGTAGTCAAGGGCACTAAGGCAAAGGATGTCATAAAGGCATTGATGAAGATACCAGAAG
CGTTGAGAATGAGCGTGGAAGAGGTTACTCTCGACTTCTCTGAGAGTATGCACAACATAG
TAGAGACATGCTTTCCGAAGGCTATGCGTACGCTCGACCGGTTCCATCATCAGCAGTTTT
GTCTTGAAGCCTTGCAAGAGGTACGCAGAGAGTATAGGCGTGAGCAGATGACACTTGATG
CCAATGCTAGGGAAGAGCACCGTCTGATGATGCGCCAGCTGCAGGAGAACGATGGTCCAT
TTGTGGATGAGGAGGGCAATGCCATAAGGCGCAATGCAAGGTACTATCCCGAAAGACTTG
AGAACGGAGAGACTCGTGCAGAACTCCTTGCACGCAGTAAGGGGCTACTTATGATGTCAC
CCGAGAAATGGACAGGCACACAGAAGGAACGTGCAGAAATACTGTTCCGTGAGTTTCCGG
ACATAAAGACGGCTTTCTCGCTTACCCACTCTCTTCGAATGATATTCTCGCAGAGGTGTA
CTAAGGAGCAAGGTGCTGTCAGCCTGCATTCATGGTACTCGAAGGTCGGTGATTTCGGCA
ACAAATCGTTCAATGATATTGCTGCCGCCATGTACGACCGTGAGGATGAGATCCTTAACT
ATTTTGTCAATCGCTCTACCAATGCATCAGCAGAATCCCTCAATGCAAAGATCAAGCATT
TCAGAGCACAACTCAGAGGTATTATTGACCGTAAGTTCTTTCTCTTCAGACTAATGAAGA
TCTATGCCTAATCCACACACTTTTACTGGTGACCCAAATCTTGTTGGGGGAAAATCGTGC
AGAATATGGGCGTGAAGTCATAAAGAATCTCTCGAAGGAGCTTACTAGTATATATGGTAA
GGGATTTACTAAGAGTTATTTATATAACTTTACAAGATTCTATAAGACTTTCCCAAACAT
TTTCCAATCACCGATTGGAAAATCTGAGCTTCTTTCTTGGACCCATTACTGTCAGCTTCT
GGATATAGATGATGAGGCTGCTCGTAATTGGTATGCCCACGAGGCATTTGTGGGGACTTG
GAGTGTGAGAACGCTTCGTCGAAACATTGCTTCGCAATATTATTACCGTCTATTGCAATC
GCAGAATAAAATTGTAGTGGAGAATGAGATGAAAGAAATTACTGCTCCTATGCAAAAGGA
CAAATTGGAATTTATCAAGAATCCAGTAGTGGCAGAATTTTTGGGACTTGCACCTAATTC
TGATTTTTCAGAGTCGCAGTTGGAAGGAAGTATCATTACTCATCTTCAGAAGTTCATCAT
GGAAATGGGTAAAGGTTATGCCTTTGTTGCTCGCCAACAGCATATTCATACTGATATGGG
AGATTTCTATATAGACCTTGTGTTTTATAACTATATCTTGAAATGCTTTTTGTTGATTGA
CTTGAAGACTACCCAGATATCTCATCAAGATGTTGGGCAGATGGATATGTATGTCAGAAT
GTATGATGAGTTGAAAAGAACGGATGGTGATAATCCGACGATAGGCTTGATTTTGTGTTC
GAAGACAAGTGAGGATATGGCAAAGTATTCTATCTTGAAGGAGAATAAGCAATTGTTTCA
AGCTAAGTATTTGACTTATCTGCCAACCGAAGAGCAGCTTCGACACGAAATAGAGCGGCA
AAAAGAGATTTTTATGCAACAACAAGCCAATAAGGAGCAGGACTGATAATGTTGTAAATA
TAAAGATTCTCTTTTGATGCTTCAAGTAAAATTTACTCGGTAAAAGATATTTTGAGGTAT
TAAGTTGCATATTTCATTTATTTTTTGTAACTTTGCCCTCGAAAGGGGAGAGGTTGCCGC
AGGTGGCTGCTCCCTTGTAACATAAGTTGAACAAATAAAATAGAATAATAAGAAACAGAA
AGAATAAACTTTAGACATATAACATATTAATATACAAAGCGTTTACGATATTCGGAATAC
TCTCGAAATTTGGCGATTAACAGATGTATTTCCCAACAATAGAATAAGTGAATGCCTGCG
CTATAGCGTGGGCTGAACTTATCTGTTGGGAGGGCCACGCCAAATGCCTGAGAGTATGAT
AAGTGAAGCTCACGCTTCTTTTGTATCATGCTCTCAGGTATTTTTTGCTTGTGGCTCGTA
CTTCCAGAATAAAGTTCAACGCTCATAGTTTTCTATAGCGACGATGAAACAGGAAATCCC
TTATTCATCTGCGCAGCTCTTGTATTATGCCTGGCAGTTGTCACGCAATAGGGGCGGTGC
AGATGATGATAAGTTGACGGGTGTCTTGTCGGAGGCACGTGTCGATCTGAACCCCCATCA
GGTGATGGCGGCTCTTTTTGCATTCCAGTCTCCTTTCTCCAAAGGTGTTATCCTTGCCGA
CGAGGTGGGATTGGGAAAAACGATAGAGGCTGGTATTGTTATCAGCCAGTTTTGGGCTGA
ACGTAAGCGTCGTATCCTCATCGTTGCTCCAGCTACCCTTCGCCGACAGTGGAGCATGGA
GCTGGAGGAAAAGTTCTTTCTGGATTCTTTTATTCTCGAAAAGAAAAAGGGGATTTCTTT
GGACCATCTTTCCGATGGCAAGCAAATCTATATCTGCTCTTATCAGTTTGCTTCCAGACA
AGCCGAAATCTTGTCGCGCACTCATTGGGACCTGGTGGTTTATGATGAGGCTCATAAACT
ACGCAACGTTTATAAGGCAACCCCTTCGATGGCTTCCCGTCTGAAATCCGCTTTTTCTGA
TAGTCATAAACTCCTCCTTACCGCCACTCCGCTTCAGAATAACATTGAGGAATTATATGG
TCTGGTAAGTATCATCGATGACCATTACTTTGGTGACTTGAAGAGTTTCAAGGCTCAGTA
TTGCTATAGTAACAAAAACGATGATATTGCTTTTGGTGATCTTCGCAGGCGTCTTCGCCC
CATCGTGCATCGCACGCTTCGCAAACAGGTTACGGAGTATGTAAAATATACTTCCCGTAT
CCCGATGGCGCAGGAATATTATCCTGCTGTTGAAGAGCAGAAACTCTATAATCAAATCAG
CGAGTATCTTCGCCGTGATGATACTTACGGATTACCAACCAGTCAACGTCAGTTGATTAC
GCTGATATTCCGCAAACTCATGTCTTCCTCAACCTTTGCCATCGGCTATACGCTCAAAAC
GCTTATCGACCGTTTGCAGACCAAGATTGCTCCATATTCTGCCGATAAACCGCAAGGCTG
GTATGGGGAAGATGGAAAAATAGCTATGGTTGCCGAAGATATGTTGGGCGATGATTGGGA
TGAATGGAATGAGCAGGATGAGAACGAACAGGAAGGAGAAATCCTTACTTCCGATGAGAT
AGAAGGTATCAAGGATGAAATCAAGGAACTCCAACGTCTATATGATCTTGCCAATAGTAT
CAGTAGTAATAAAAAAGGTGATTGCCTCTTGTCGGCACTCCATACCGGCTTTCAGAAGAT
GGAAGAGTTGGGAGCCAACCGCAAAGCATTGATATTCACGGAAAGTGCCCGTACCCAGCT
CTATCTGAAACAGCTTTTAGAGGAGAATGGTTATATGGGCAAGATAGTCCTCTTCAATGG
TTCCAACAATGATGAAACTTCCCGGAAGATATATAAGGCATGGAAAGAGCGGAATATAGG
CACATCAGCCTTTACCCCTTCTTTGTCGGCAAACAAGCGCCAGGCTATTGTAGATTATTT
CAGAGACGAAGCCGAAATCATGATTGCTACCGAGGCGGCATCCGAAGGTATCAACCTTCA
GTTTTGTTCACTTATAGTGAATTATGATTTGCCGTGGAATCCTCAGCGGGTGGAACAGCG
CATAGGTAGATGCCATCGTTATGGACAGAAGAATGATGTGGTGGTTTTCAACTTCATTAA
CAAGGCAAATGCAGCTGATGTGCGTGTGTTCCAACTGCTTTCTGAGAAATTCCATCTCTT
TGATGGTGTCTTCGGTTCGAGTGATGAGGTGTTGGGTAGCATCGAGTCGGGGGTTGACTT
CGAGAAGCGGATGCTCAACATCTATCAGCAGTGCCGTACTCCTGAAGAAATCAATGCTGC
CTTCGACCTGATTCAGCAAGAGATGGATGCGAGTATCAAGGCAACGATGCAAGATACGCG
CAAGCAACTGCTTGAAAACTTTGATGAGGATGTGGTGGGACTGCTGAAGATTCGCCAAGG
CAAGGATATGGGAAATCTGAATAAGTTCCATCGCTGGCTTTGGACGATAACCATTGCTAC
GCTTGGTAAGGAGAATGTAGAAGTGGTAGATGAAACTAATCTCGTTTTTCGCTTGAAGCA
CAATCCTTATCCTGATGTGGCAGCAGAATGTGGCATGTATCAGATAACTACGCTGCAATC
GCAATACATCAATTATCGTTTGTCGCATCCTTTGGCTCAAAAGGTCATTGCTTTGTGTAA
GCAGAATGAGCAAAGTCTGCAGAATCTCCTCTTCGATTATAGCCTATATCGTTATAAGGT
GGCAGATATAGAACAATGTGCTTATGAAAGTGGATGGCTACAGGCTCATCTTGTTTCTTT
TATATCCGAAGGACAACAGGAACAGCACATTGTGCTGACGGCACTTGCGGAAGATGGAAC
GGCTTTAGGTCAGGAGTTTGCAGAAAAACTATTGAATGTTCCAACGATAAGTACCGGAAA
TGTTCGTGTGCAGGAGGAAGCAAGCCAGAAGCTGGCTTCCCTGTATGATAACCGGCGAGC
AGCCTTGACCGTTCAGATAGAAGAACGAAACAAGGCTTTGCTTGATGCTGAAATCCATCA
TATCGAGAAATGGGCAGAAGACCAGCAGCTCACTTTGGAGAATGAACTGAAAGACATCAA
GGCTAAAATCAAGGAGAAGAAAAGACTTTTGAGTCGTTCGGAGAATGCACAGCAAACATT
GACCCTGGAAAAGGAATTGAATACCCTTACTCGTCAGCAGAAGCGTAAGCGAGCCGAAAT
CTTTAATCTGGAAGATGAGATAGAGGAGAAGCGAGACGGAATGATAGACAAAGTGAAGGC
ATTTATCCAGCAGCATATTACGGAAGAAGAACTCTTCTGCGTGCATTGGACTTTAAAGAA
ATGAAACGGAATCAAAGCAAAAATAATATAACTAAGAAATAAACAATGACACAATACGAA
CAGAAATTTAGAGATATACTTGCAGAAATACTGCAACTCGACCAAGCCGAACTCGACTTT
GGTATATATCGCATTATGAATCAGAAGCGTAAGGATATCGAGGCGTTCTTGAACAATCGC
CTTGTTCCTGAAGTTACAAAGATTTTGAAGGCTCAAACTGCTGCAGGAACTGATATTTCT
GCCATGGAGAATGAGGTATTTTCTCATTTGGCTAAATTCTTTAGCCGTTATTATGAGGGT
GGCGATTTTATCTCTAAACGTCGCTATAAGGACGATGCCTATGCCATTCCTTATAGCGGT
GAGGAAGTGAAGTTGTATTGGGCAAATGCCGACCAGTATTACATCAAGACTTCTGAGTAT
TTCAAGAATtACTCGTTCGTGTTGCCGACCAGCCGTCGTAAGGTACACTTTGTTCTTCGT
GATGCGGATACTGAGCAGAACAACAACAAGGCTGCCAACAATATGGAGCGCCGTTTCCAA
CTTTGTGAAGAGGACTGTATCGCAGAGGAAAATGATGAGTTAAATATTTTCTTTACTTAT
GAATTGATGCCGAAGACTACCAAGCAGGATGCACTTGTCAAGGATGCTGAGGCTAAGATT
ATTTCTTCGTTTACAGAAGGAAAATATGCTGACTTTGCGGAGTTGGTTAATGAAAAGATG
CCAACAGAAAAGAATAAGGAACGCACTTTGCTGATGAAGCATCTGCAAGACTATACGGCA
AAGAACAATTTTGATTATTTCATCCACAAAGACTTGGGCGTTTTCCTGCGTAGAGAACTT
GATTTCTATATCAAAAATGAGGTGATGTTCTTGGATGATTTGGATGCCACTCATATCATG
GAGCATTTGGCACAAGTGAAAGCCATCAAGTTGGTAGGAGAGAAGATTATCACCTTCCTT
GCCCAGCTCGAAGACTTCCAAAAGAAGTTGTGGCTCAAGAAAAAGTTTGTAGTCGGTTGT
GATTATTGTATCACACTCGACCGAATTCCTCGTACCCTTTACCCAGAGATTATTGCTAAT
GATGAGCAGCGTAAAGAATGGGTTCGCCTCTTTGCCATCGATGAAATCAAAGGGGATATG
ATGACCGAGGGCTATAGTGAGCCATTAACAGAAAAGTTCCTGGAAGACAATCCGTTCCTT
GTGCTTGACACTAAGTTCTTTAGTGCCGAGTTCAAGCATAAACTTGTGGGAAGTATGGAG
AAAGTAGATGAGGAGTGTAATGGATTGCTGATTAATAGTGAGAACTTCCAGGCTTTGGAT
TTGTTGCAGGAGAAGTATAGAGGAAAAATAGGTGCAGTTATTACCGATCCTCCATACAAT
ACAGGTGGTGACGATTTCTTGTATAAAGACAATTACGCCGATTCCTCTTGGTTGTCTTTA
ATGTCAGAAAGATTAAAACTTTCATACTCTTTGATGCGAGATAACGCATGGATTTCTCTT
AACATAAATGATATTGAATTATATAATTTAGTGAATATGATGTCAATGCAAGATTGGAGC
AATATTAACCAAATTTGCGTAAAGATGTCGCATCTTAGTGGAATGAAGATGTCACATATT
GACAAAAAAATACCAAAGATAAAAGAACAAATAGTTACTGCAACAAAAGGGAGTGAATCT
ACATTGAATCCTATATATGAACCTTGTAGTTGGGATGATGTTTTTAGTCGTTATGTATCT
TGGATGGAATTTAATAATTCTGATAATCCTAAAGATTGGACAAAAACTACAGTCCGTGCA
AAAGCTAAAGAGTTTGGAGTGGACTGTAATGATAAAGCTAGTTTTGACAAATTTAGAATA
GATAATGCTTCTTGTATCTTTAGAACCGCTGTAGATGATGCTGTTGCAAATACCCCCAAA
GATGGTTTAGTTAGAAGAATTACAACAGCGCAAGGACTGCAAAAATATATTCTAAATGGT
GAAGATGTGTTGTTTGCCTCATCTTATATGAAACCTATTGAAGAGCATCTTATGCCAGTC
CAACCTAAAGGAGATATTTGGACCGACATAGGTATTAACAATGTGCATAATGAGGGTGGA
GTTCAACTTCCTAATGGAAAAAAGCCAGTTAAGTTATTTGAAAGATTAATTAAAATGCTT
TCTAATGATGGCGATTATATTCTTGATATTTTTGCGGGATCTGCTACTATTGTTCATGCT
TGTTTAAATTCAAAGTCTAGCCATAAGTATATAGCTATTCAAAGTGACTATTCATATTTT
AATGAGAAGACGTTACGACGAGCAGAAAATGTTATCTATTCTTCTGAATGGAAATTAGAC
AAGCCTGTTTCCCGTAAAGGCATTTCTCAATGCTTCAAGTACATCCGTCTGGAGCAATAT
GAGGATACCCTAAATAATTTGCAGCCGAAGAACCAGCGACTCGACTTCGATAACGGGAAT
GGCAAGGGAGATTTCGAGGAAACCTATTTCCTCCGTTATATGCTCGATACTGAAACCAAG
GGAGATCTCTTTAACCTGGAATGGTTTAAGAATCCGTTTGCCATGTCTATCAAGACAACC
AAGGATAATGAGTTGGTAGATACCCATGTTGATATGGTGGAAACCTTCAACTACCTTATC
GGTCTGAATGTAGAGACGCTCCGTTATCCTAAGGATGGCTACTGTGTGGTAGAGGGAACT
ACCCATATCGGCAACGAGCGAACCTTGGTGATTTGGCGAGATTGCGAGAAGGTGAGCAAC
GAAGACTTGAATGAATTCTTCCGTAAGCAAGCCTACTGCACCACAGACTCAGAGTTCGAT
AAGATTTATGTAAATGGTGATAATACATTACCGAATATCAAGACGGATGAGGAGCATTGG
AAAGTAGTACTCATTGAGGAAGAATTTAAGAAGAGAATGTTTGAATAGGTCTTATTATGG
CTAAGAAAATACAGAAGAAAGGAAAACTGCAGCAGGCACTGGTCCTGTTTCATTATATCT
TGCAGCTGTTTGGCTGTAAGGACTTGGAGGCTTTGTCTCGTGACCTCAAGGATCCTGCAT
ACGAAGGATTGAATGATGACCACGAGTCAAAACTCTATCATGAGCTTTGTCATAAGCTCT
ATGCTACAGGTCCTTTGTCCATAGAACAGTTGTACTTTTACGACCAGCATATCGTGAAGT
TTACTGATGAGATTAACGAGAAGCGAAGTGAACCAATCAAGTGGAAGTACTTCCAGTATC
TATCCCTCTTGTTCACGGAAATCTATCTCGACCAGTATTTCAGTAATCCGCAGGCTCTTT
GCGACAACCTGAATCGTTTTCTGCATGATGACTTCAATCATCGTGCAGAAACCTGGCACG
AGTTGCCCGACTTTACGGTTGATGACTTGAATAAGTTGGCTTATTGGAATgCtaCCGGTT
cGGGCAAGACTCTGCTGATGCATGTCAACATCAAGCAATATCAGGAGTATGCCAGGATTC
ATCATGCCAAGAAACTCAACCGCATCATCGTATTGACTCCGAATGAAGGATTGAGTCGTC
AGCATTATGAAGAGTTGAAGGCTTCTAATATGGATGTTGCTATGTTCAGCAAGCAGGGTG
TTGGTGGTTTGTTTCAAGGCAAGGCTGTAGAAATCATCGACATCAATAAATTGGCAGATA
AGGATGGAGATAAAACTGTAGCTGTTGAGGCTTTCGAGGGCAACAACCTAGTATTGGTAG
ATGAAGGTCACAAAGGTTCCAGTGGTGATGTCTGGATGGGGTATCGCCAGAAGTTGACCG
AGGAAGGCTTCTCTTTTGAGTATTCCGCTACCTTTGGTCAAGCCATTTCTGCAAAAAGTA
ATGCCAAAGACCGGAAGGCGATGTTCGACCAATATGGTAAGGCAACACTTTTTGATTATT
CCTATCGTTATTTCTATGCCGATGGATATGGCAAGGATTATCGTATCATGAATATGAACG
ACTGGAATGATGATGATTTGCTCAATATGTATCTCACGGCATATTTGCTATGTCTTTATG
AACAGACTAAAATCTATCAGAGTGATGTGCGGATTCATAACAGGTTTCTGGTGGAAAAGC
CATTGGGAATATTTGTGGGAAGTAGCGTAAAGGCTGTGAGCAAGGAAAATAAGAATCAGG
TATCGGATGTAACTCAGATACTCTTGTTCTTGCAGGATTTTATCCGGAATCGTACAGAGT
TTTCAGGTTATATCCGTCGTTTGCTCAGTTCGGAAGATGGATTGAAAACAAAGAATGGTT
ATTCTGTATTTGGCAACTCTTTCCTGGCGCTTAAAGGTGGTTATCTCGTAGAAGATGACA
AACAGAAGTTTGCCGAGAACATCTACGATGCTATCCTGCGGAATCTTTTCCACTCCAATA
TCCATGGTGCCCAACTTCATATCGATCTTCAAAAaGGAGGTTTTGAGGAGATTGGATTGA
GAGTAGGAAGTACTAAGGATTATTTCGGGGTCATCAATGTGGGTGATGGTAAGGAATTGT
TGAAACTCTTGCAGGATAAAGGATTCCTTTGCGAAACGAAAGCATTCGGAACTTCCAGCC
TCTTCAATAATATCAATTCTCAAGATTCAACTGTCAACATCCTGATTGGTTCCAAGAAGT
TTACTGAGGGATGGAGCAGTTGGCGAGTTTCCGTGATGGGTCTGATGAATGTGGGACGCA
GCGAAGGTTCTGAGATTATTCAGCTTTTCGGTCGTGGTGTTCGTCTGAAGGGATACAGAT
ATTCCCTGAAGCGAAGCAAGATGCTGGATGCCTGCTATCAGGACGAGATGATTCCAAAGA
ATTTGTCAACCATAGAGACTCTGAATATCTTTGGCGTGCGGGCTGATTATATGGAAGCCT
TCAAGGCATATTTGGAGGATGAAGGTTTGCCAACCAATGAGATAGACTATGAGAAGATTG
TCATTAAAACCATTAAGTCTGTTGATTTAGATGCTCTTCATCTTTCATTGCCGAAAGTCG
TAGATGGCTATAACTTCAAGAAGTCTGCCGTGGTGGAACCTGCCGATGAAAGCCTGATGA
AAAAGGTGAATGTAAAACTGGACAAATATCCAAAGGTGGATTTGTTGAGAAGCAAGAATG
TTCAAACTGCTAATGCTGCAAGTCGCTATATAGGTATTTTGGGACAGGAGCATCTGAATT
GGATAGACTGGACGGAAGTGTTCTTTGCCTTGCAGGGTATGAAGGCAGAGCGAGGTTGGT
ATAATCTGGAATTGCGATTGGAAGACTTGAAGTATCTGATGGCAAATCCTTCCTGGTACG
AATTGTCAATTCCTGAAGACCGTTTGAACTTTCATGATTTTGGAAAGAATGTGGAGTTGT
GGCAGGATGTTACAATCAGTCTGCTCCGTGGCTATATGGATATGGCTTACAAGAAGGCCA
AGTCGAAGGAAGAGCAAAAGCATCTGAAGGAGACACGCGTTACCTATTATAATATAGGTA
TGCCTGATGAATATGAAATAGAGGTTCGTAACGACCTGCTTAATGTGATGAATCATTTGA
AAACATTGCAGGAGCAGGTGGAGGCCAATGAATTTGGTAAAGACTTGGTTCTTGATCCTC
CTTATTTCAAGGCTTTGAATGTGGAGGAACATCTGTATAAGCCTTTGGTCTTTCTTGCAG
AGAAAAATACCAATGGTAATCGTCCTTATGTAGATGTTGTAACTGGTGAGCCAAAGTTGA
AGGTGTCTCCTGTGGCATTAAACTTGGGAGAACAGAACTTTGTTACTTCTTTCCATGAAT
ATTGTAAGGCTCGTCAAGACGATGTGCTGGCTGGTAAGCAGGTTTATCTGCTTCGCAATG
AGAGTAAGAGGGGGTTGGGTTTCTTTGAAGCAAACAACTTCTATCCTGATTTTATCTTAT
GGATATTGGATGGAGAGAAGCAATATATCACCTTCATCGACCCGAAAGGTATTCGCAATC
TTAAAGGATTGGAGGATGATAAGATTCAACTCTTCAAGTATTTACAGACAGAAGTGGCTT
CTCAGTTGGGCAACGCTCATCTGATGTTGAACAGTTTCATTATCAGCAATACGCCAATGG
AGCAGGTTGAGTTTTGGTTGAAGAATCCATTTGAAAAAGGTGAATTCCAaaaGAATCATG
TGCTGTTTAAGGATGATAAAGGCTATctGGAAACGATGGTTGATATGATTTtGCAGTATA
TGTAGGAAAAAGTTTTTCTATTTTATTGTCACATCTGCCACGCAGATTGTAAATAATTGA
TACACAGAAAGAAATGGGTGGCAATAAGACGTGTTCTTGTTGTCACCTATTGCCACCTAT
TGCCACGCCTTGTTCTTGCTTATTCTTCTGTAAACTTCTCAGAATCAAGAAGTTGCTTGA
TTTGCGGCATCAAAACAGGAATATCCTTCTCTATGATATTCCAAAGCTGTTTTGGTTTAA
TAGTATAGTATCCATGCACCAAAACaTGCCTTAAACCTATCATTTGCTCCCAAGGAATCT
CTGTATGTTTCGCTCGAAATTCCTTTGTAAGCATATAAGAGGCTTCACCTATGATTTCTG
CTAACTTGACGAAACCATAAAAGATAATAGGATCGTCTTTAACTGCATCAAATGTGTACT
TGTCTTTTGAGGCAAGTAAATCATTGCAAGCTTGGAGAATATGTTCAAGCCTTCCTTTGT
CTTTAACTTTTTCTCTCATAAATCAATATTTTATCTCGGTTTGCTGATTTTGATGCAAAA
GGAAGAAGACAGTCCTCTTCTATTAAATCTACAGGGCGCTTGATAATCTTTTTGAGATTT
ACCATGATTCCAGAGATATCGAACAGAGACATGGAGTCACTGTCTTGGTATCTTACCAAC
AAGTCAACATCGCTCTTCGGAGTTTCTTCACCACGAGAGCATGAACCAAACAGCCAAGCC
TTTTCTATGGGCTGGCTAGCAAGATACTGCTGTATCTTGGGTATCATTTCTTGTACATTC
TTGCTAAGCATAAGCGATACAGTTTGATTTATGTTGCAAATATAATCTTTTTTATCGGCT
TTTCCAAACTTTTTATAAAAAAAGTGAACTTTTTAAGCCTTATTGCTAAGTAAAGGCAGA
GTGTCTACTATTTCAGTTTTATGAAAGTGATGGTGTCTACCTTTCTAGTTTATAAAGTAA
AAAGTGTCTACTGAAATCAGGAACAGTCACGATAAGGTAATGCCCGCTAGTGCCCAAGGC
GTTGGGCAAATTTACCCAACTACCTTGGGCATCTTTGCTCATCGCCTTCTGGGCGAAGGC
GGGTAGGGTTGGCATCGCCAGAGTGAGGGCAAGTGCGAAGGTATGGCAAAAAACTCAAAC
GGCGCAACATTTATTGTTCAAATATCAGTCTTTTTCTGTTTTTTTTTtGTAATTTTGCAG
CCGCTAATAGAAAAGAGTATTTATAATAGGTATTATTATTAAGGATGACAGTCAGTTTGA
GTAATTTAAGTGATTTGGCGCGCAAGCGAGTGGCGGTTGCGGCTTATTATTTTGTGCCGG
GAGTGGTGTTTGCCAGTTGGGCAAGCCGTATTCCGGATGTAAAACAGATGTTGCATCTGA
GCAACGGCCAGTTGGGAACGGTGCTTTTCGCCATTCCTATCGGCCAACTTCTGATGATGG
CTTTCTCGGGTATCCTGGTGAGTAGATTTGGCAGCAAGAAGATGCTGGTTCTCTCTGAGG
TGCTCTATGTCCTGGTTCTTTTCTGCATCGGTAGCAGTACTACGGTTTTtCATCTGATTT
TGAGTCTTATTGCTTTCGGAATGATGGCGAATCTGATGAACATTGCCACCAATACGCAGG
CATGTCTGGTAGAGAAGATGTATGGGCGCAACATCATGTCATCGTTTCATGGTCTGTGGA
GTCTGGGTGGATTCTCCGGTGGTATCATCGGTGCCATCTTTGCCAACACTTTGCTCCCGA
TAGATGTCCACTTTGGAACTATCCTGGCTCTGAGTATTCTCATCATTGCTGTCGGTTTCC
GCTTTCTGATTAATGATGCCATGGCGAAAGCAGAAGAGGAGGATGTTCCGAAGTTTTCTT
TCAAGACCATCGACCCGATTCTGTTCCTTTTGGGACTGATGGGATTTGCAGGCATGTTCT
GTGAAGGTACCGTTTACGATTGGAGTAGCGTATATTTTTCATCAGTAGTAAAACCCGATG
AGGCTTTTATCCGTGCGGGCTATGTGGCTGGTATGGGTGCGATGACGTTGGGTAGATTCA
TGGCTGATGGGTTTGTTACGAAATACGGTCCAGCCAGAGTATTGAAGGTTTGTGGTGGTT
TGATATTGGGCGGTTTGTGGCTGGCTGCTGCCTTGCCTTATCTCATTCCTGCCACCTTGG
gTTTCCTGCTGGTAGGTTTCGGCATCTCTTCGTCGGTTCCTATCTGTTACAGTATCGCCG
GAAAATTGGGAACCATCAAGGCGAGCATCGCCATTACCATCGTTTCGAGCATCAGTTTCT
TCGGTTTCCTGGTAGGACCTCCGGTTATCGGATGGCTTGCTGAGGCTACCGGTCTCCGCA
TTGCCATCAGCATTGCCGCCTGCCTGGGTCTGATGATAGCATTTGTTGCCGCAAAGGTAG
GAAAGAGATTATCCTGAATAAGGATACGGTTGATGTCTTCTAATGATATGATTGAtGTCG
TTCAGGTATATGACTGATAACGTTCTAGtATATGACAAAAGTCTTCCGAACAGTTACTTG
TAGTCTTTCAGATATATAGAATAAGTCTTCTGGAGATATTATATAGTAAGCCGCACAACA
GCTGATGTGCGCTTGCACAACAGGTGTTGTGCGAGCGTCGCTCAGGTGTTGTGCGGCTGT
CGTTCAGGTGTTGTGCGCTCTCTTTGTTTGTTTTCTTAACGCAGACACCTTTATTAGATA
AACAAACTTCCTATCTGGAAGACCAGGGCTGATACTACCCATGCCAATAGCGTGGTGTAG
CCGGCGGCGAAGCCTGCCCATTTCCAACTGCCCGTCTCGCCCTTGATGGCGGCGATGGTG
GCGATGCAAGGGAAGTAGAGCAATACAAAGAGGAGGAAACAGTAGGCGGTGAGCGTTGCC
TTCGCTGCTGCCTCGGCATCGCTGTAACCGTAGGTCTTTTTCAGGTCGGAAGTCATCTGC
TTCTTCAAGACTTCGTATTTTCCGTCTTCATCGTTGTAATCCTGATCATCAGAGAAACTG
TCGTTGTTGCTGTAGAGCACGCCCATTGTTGAGGCTACAATCTCCTTGGCACCCACACCG
GAAACCAAGCCCACATCCAGTTTCCAGTCGAAACCCTGTGGGGTGAAGATAGGCTCGATG
GTCTTACCGATTCTGCCGATATAGCTCTGCTCCTGCTGTGCCTGGGTATCAAGTTCCTCA
TTGTGAGGGAAGTAGCCCAAAGCCCAGACGATGATACTTGCCACAAGGATGATACCACTC
ATCTTCTTCAAGTACTGCTTACCCTTTTCCCAGGTATGTCGGCCTATCGCCTTCCAGGTA
GGGAAGCGGTAAGGAGGCAGCTCCATAACGAATGGGGTATCTTCGCCCTTCACCACGAAA
CTGGCAAAGATGCGGCTCAGAATAACGGCTAGGAAGATGCCGATGAGATAGAGCGATACC
ATGATGAGCGAACTGTATTGGATGGCAAAGAACGTTCCGATGACCATGATGTAGATTGGC
AGACGAGCAGAACAGCTCATCAATGGCAGAATCAGCATCGTAATCAGACGCGAACGGTGA
CTCTCGATGGTTCTTGTTGCCATCACGGCAGGTACGTTACATCCGAATCCCATAATCAGC
GGAATGAATGATTTGCCATGCAGACCCATCTTGTGCATCAGCTTGTCCATGATGAAGGCG
GCACGAGCCATATATCCCGAATCCTCCATATAGGAGATGAAGAAATACAGAATCAGAATC
TGTGGCAGGAACACGATCACGGCACCTACACCACCAATCACACCATCTACCAGCATATCC
TTCACTGGTCCATCCGGCATCGTATTGCTGATGAACTCGCCCAGCCATGCCACGCCGTCC
TCAATCCATCCCTTAGGAATCTCGCCCAGTACGAAGGTGGCTGAGAACATGATGAACAGC
AGGAGGACGAAGATCGGGAAGCCTACATATTTATTGGTCAGGATGCTGTCGATGAGGTGG
GTTACCTGATAGGTATCCTTTGCCTTGCCCGGTTCATAGCCTGCTTCCTGCAATGCGCCA
TGGATAAAACCGTATTTGGCATCCATGATGGCGGTTTCGCTATCCTCCTGGCTCTCTTCC
TTCACACGTTTGGCTGCCTCATCACGGGCTGCGAAGATTtCCTTTGCAGAGTTCAGATGG
CTTACGTATTCCTCAGCATGCTTATCATTCTCCAACAACTTGATGGAGAGGTATCGGGTA
GAGTAGCGTTGGCGGATGGAATCATCTGCCTTCAGATATTTCTGGATATGCTCGATACCA
TGTTCTATCTCATGTCCGTGGTTGATGTGGATATGGCGATAATGAGCGCTGGAATCTTCC
TTGCCTTCGTAGAGTTCGATGATGGTCTCGAAGAGCTTGTCCACGCCTCGGCCATTGGTG
AAGACGGTAGGAATCATCGAGATACCGAAGAGTTCGCCCAGTTTGTCGTAGTCGATGTTA
TCGCCACGCTTCTCGGTTTCATCAAACATATTGAGGGCGCAGACCATGCGGATGTGCATA
TCTATCAACTGTGTGGTGAGATAGAGATTGCGCTCCAGGTTGCTGGTGTCGATGACGTTG
ATGACGATATCCGGCGTATGCTCGATGAGCTGCTTGCGCACATAGAGTTCTTCTGGCGAA
TAAGCCGAGAGGGAATAGGTACCCGGCAAATCTACCAGATTGAAGTGGTAGCCGTTGAAA
TCGGCTTCGCCCACCTTGGCATCCACGGTTACACCGCTATAGTTGCCTACGCGTTCGTGA
GCACCCGAAGCAAAGTTGAAGAGGGAAGTCTTGCCGCAGTTTGGATTTCCCACCAGTGCC
ACGTTGATGACGCGGTGGAGTCTTTCTGCTTCCTGTTCAGCCAGGGCTTCGTTGCTGGCA
TTGTCTTTTCTTTCAGCCACGAGCATCTTGTCGCCGAGCGCCTGCTCGTCGCTATCGTTG
GAATCTACTACTTTAGAGGCAATTACCTGTTGGCGGTCTTCTTCTTCCGCCTTACTGAGC
TTTGCATCGTTCTTGGCTTCATCAATGGAAACCACCTCGATATGGTCGGCTTCGCTGTGT
CGGAGAGACACCTCGTAACCCATAATCTTGTATTTCACTGGGTCCTGGAGTGGGGCGTTA
AGGAGTACATCTACCTTCTTGCCCTTGATGAATCCCATCTCGATGACTCTCTTTCTGAAG
CCACCGTGTCCTGATACCTTGACGATAACGGCGCTTTCACCTGTTTTAAGTTCTGATAAT
TTCATATATCTTTCCTTGTTTTAATCTTGTTCTTTTTTGGGGGCATGACCTCATGGTCAG
CTCTTTTTTCTTTTCGACTGCAAATATACTAATAATTTTTtGCAACTTGGTAGCAATCAT
GTAGTTTTAAAACAAAAATACCTAGAAATGATGAGAGTATCATCAAATCTAGGTATTCTT
ATCATTATTTCTGATGGTGAATGTTCTTATACCTTATTATATATATAAGAGCATCATCAT
TTTCTGTGATTACAGGTTTCTGCCGTGGCAGTTCTTAAACTTCTTGCCGCTTCCGCATGG
ACATGGGTCGTTAGGACGTGGCATGCGCTCTGCACGGTAAGGAGTGCGGTTTACCTGTGC
GCCCTCTCGGGTATCCTGGTTAGCAGCTGCCTCCTGTGCCTCACGCTCTGCATCCAAATC
TACCTTGCTCTCTACATAGTTCTGCTGAGTGTGCTGCTCAGGAGCTGCCTCCTGAACTGG
CTGCTCTTGCTCCATTACTGGAATCTGACCACGCATCAGGATACTTGCAATACGGTCGTA
CATGTCATTGATCATGGCATCCCAAACCTTGGCACTCTCCAACTTGAAGATGAGGAGAGG
ATCCTTCTGCTCGTAGCTTGCATTCTGTACAGAGTGCTTCAGTTCGTCGAGTTTGCGGAG
GTTCTCCTTCCAGTCGTCATCGATAATCTGGAGAACAATGCTCTTCTCAAACTCCTTCAC
TACGTTCTTAGCCTCGCTCTCGTATGCCTCCTTGAGGTTGCAAGGAATATTGTACATGCG
CTTGCCGTCTGTGATAGGCACCATGATGCGCTCGTATATAGCACCCTGGTTTTCGTATAC
CTGCTTGATGATAGGCAAAGCTGTAGCCTGGATGCGGTCTGTCTTACGCTTGAATGTAGC
CATAGCCTCCTGGAAAGCACGCTCTGCCAAATCCTCACGTCTGCCGTTCTCATACTCATC
CTCGTTGAATGGAATCTCCATAGCGAGAACTTTCAGGAACTCTTCCTTGGCACCGAAGAA
GTCGTTGTTGTTAACGATGTTCAATACGCGGTCCCAGATGATGTTGGCAATATCCATACC
GATACGCTCACCCATGAGGGCGTGGCGACGCTTCTCGTAGATAACGGTACGCTGACGGTT
CATCACGTCATCATACTCCAAGAGGTGTTTACGGATACCGAAGTTGTTTTCCTCAACCTT
GCGCTGAGCACGCTCGATACTCTTGCTGATCATTGGGCTCTCGATACGCTCGCCATCCTC
GAAACCGAGACGGTCCATTACCTTGGCGATACGCTCAGAAGCGAACAGACGCATCAGCTT
ATCCTCCAATGATACATAGAATACAGAAGAACCTGGGTCACCCTGACGACCGGCACGACC
ACGGAGCTGACGGTCTACACGGCGGCTCTCATGACGTTCTGTACCGATGATGGCAAGACC
ACCTGCAGCCTTTACCTCAGGAGTCAGCTTGATATCGGTACCACGACCTGCCATGTTGGT
AGCGATGGTTACGGCACCCTTACCGTTTACTGAGCGACCTGCCTCGGCTACAATCTGAGC
CTCCTGCTGGTGCAACTTAGCGTTCAATACATTATGAGGAATGTTGCGCATCTTCAACAT
CTTGCTCAACAACTCAGAAATCTCGACAGATGTCGTACCTACCAAGACTGGGCGGCCAGC
ATTACGTGTTTCCTCGATTTCGTCGATAACTGCACGATATTTCTCGCGGGCAGTCTTGTA
TACGCGGTCATCCAAGTCCTTACGCTGGATAGGGCGGTTGGTTGGAATCTCAACAACATC
GAGTTTGTAGATATCCCAGAACTCACCAGACTCTGTACTTGCTGTACCGGTCATACCTGC
GAGTTTGTGGTACATACGGAAGTAGTTCTGAAGTGTGATGGTAGCAAAGGTCTGTGTAGC
AGCCTCTACCTTTACGTGCTCCTTAGCTTCAATAGCCTGGTGCAAACCATCGCTCCAGCG
ACGGCCTTCCATGATACGTCCTGTCTGCTCATCCACAATCTTCACCTGTCCGTCCATGAC
AACATATTCGTCGTCCTTATTGAACATGGTGTAACCCTTCAGGAGCTGCTGCAAGGTGTG
AACACGTTCGCTCTGTACACCATAGTGAGCCAGCATCTCGTCTTTCTTGTCAAGACGCTC
CTGGTCGGTAAGGTCTGTACGTGCCTCGAGTTCACTCATTTCTGTTGTGATATCAGGCAA
TACGAAGAGTTCCTTGTCGTTTACCTGCTTAGCCAACCAGTCGGTTCCCTTATCGGTAAG
GTCGGCAGAATTCAGTTTCTCGTCTACTACGAAGTACAATGGCTCAGTAGCCTTAGGCAT
CTCACGGTTGTTGTTTGCCATGTAGTACTCCTCGGTCTTCAGCAGACCAGCCTTGATACC
TTCCTCAGAAAGATACTTGATCAATGGCTTGTTCTTAGGCAATGCCTTGTAAGAACGGAA
GAGTGCGAGGAAGCCTTCATCAAGGAGTTCCTGATTCTTAGCTTTTGTACCTTCGTTAAT
CTTCTGCTTAGCCTCGGCGAGCAATTCTGTAGCCTGCTTGCGCTGTACCTCATAAAGTTT
CTCAACCAATGGCTGATACTGCTCAAACATCTGGTCGTCGCCCTTTGGAATAGGACCAGA
GATGATCAATGGGGTACGGGCATCATCAATCAACACTGAGTCGACCTCATCGACGATGGC
GTAGTTGTGCTGGCGCTGTACCAGATCGGCTGGGTTGGTAGCCATGTTATCACGAAGATA
ATCGAAACCGAACTCGTTGTTGGTACCGAAGGTGATATCTGCCAGGTATGCCTTGCGGCG
CTCGTCGGAATTAGGACGGTGCTTGTCGATACAATCTACAGAGAGACCGTGGAACATATA
GAGAGGTCCCATCCACTCAGAGTCACGCTTAGCCAAATAGTCGTTCACGGTAACGACGTG
AACACCATTGCCAGTCAAGGCATTCAGGAAGATAGGTGTTGTACCTACAAGGGTCTTACC
CTCACCGGTAGCCATCTCGGCAATCTTACCCTGATGGAGAACAACACCACCGAAGAGCTG
TACATCGTAGTGAATCATTTCCCACTTCATATCATTACCGCCGGCTGTCCAGTGGTTGTG
ATAGATAGCCTTGTCgCCATCGATGGTAACGAAGTCGTTAGCTGGATTAGAAGCCAGCTC
GCGGTCgAAGTCGGTAGCAGTAACTATTGTTTCCTCGTTCTCAGCGAAACGGCGAGCAGT
ATCCTTAACGATAGCGAAAACCTGAGGCAAAACCTCGTTGAGGGCTTCCTCATACTTGTC
GAGTGCTTCCTGCTCTAACTTGTCGATCTGGTTGAAGATACCTTCACGCTCATCGATAGG
AGTGTCTTCAATTTTTGCCTTGAGTTCAGCAATCTTAGCCTTCTCTTCCTTGGCGTACTC
CTGTACGTACTTCTGAAGTTCTTTTGTTTTTGCACGAAGTTCGTCATTGCTTAAGGCCTG
CATCTTAGGATACTCTGCCTTGATCTTTTCTACGATTGGCTGGATCAACTTCATATCGCG
AGTTGACTTGTTGCCAAACAATGACTGGAGAATTTTGTTAAAGTTCATTGTATATTTATT
TTTTATTATTATTCGAAATATAGGAGTTAAAGAAGTTAAGGAGTTAAGACAAATGCTGCT
CTGTCAGTCCTTTTTTCCTCTTCTGCTTTTtCCTGTTGTTTATTACTAGCTTGCAAATTT
ACTAAAAATATCTGTAAATCTGCAAGGAATTGCCAATTATTACCTGTTTTTATGGCAAAT
CTTCTGAGTTTAGCTTACAGAAAGCATAAAATCAGCAGTCTGGACCTCGAATAACAATAC
TCCCATACGGAACTTTGTATCTATGCTCCGTAGGGGAATCATAATAAATATGTGAATGAA
TGCCTGTCAGAATGTCAGAAGAATGGGCGGCAAGTGTTGCCGACAGGATAGGATGATGCG
TTGCGATGCTCTCATCTTCTGATGCCGCTTTGATGGCTTTGAGCACGCAGAGAATGTCCT
CCTCCAATGCCTTCGCCTCCGGTTGCTGGATGAATTCATCGTAGGATATATCCGTAAGCG
CAAACTTCAGCGCCTGCTGATAAGTCTGCGCCTCCATGCCGGTTGCCGCCAGAACGACCA
AAAGGGCTGTGATATATCTGTTTACCATCATTGTTGTTTATCTTCTTCTGTTCGGAAACA
ATGTTGTGCCAATCGTTTCCTTACGTATATTTTAATGTCTATTTATTCTTTCTGAATTTC
TTTACGATATGCTTCTGCAAGCCATAATTGTTTGGACTTAAATCCATCATGGTCGACTTG
ACGCAGTATCTCGCTAGCAAAGTAAGTGCCAAAATACTCATACCCTCAGCATAGTTCTGC
CATATCTGCATGAACAGGGCAATGAGCAGAAGCCATCCCAGGAGTTCGAAATACCAATAC
TGACGACCTGCTTTCATCCTCTTGACAGTTTTCCAGGCAAAGATGAGGTTGAGCGGATTC
AGTATCAGAATCTGGAAATTTATCTGTACAGTAGGATGCTGCGAGAAGATCATGGTAAAG
AGAATCAGTCCCGGTAATCCTGTCAGAACAAGCAGGATGGCATCAAACCACCAGTAGTTT
TTCTTTTTTATACATTCTCTTACCGTTGTTCCTATGATGATGATTGCCAGGGCTATGGCT
ATCATTTGTGGTGTAACAGGAGCATCGTCTGTTATTTGTACCTGGGCTGGGATAATATCG
GATGTTTCATCTACCAGAGTGATATAGCCGCTGGCACTTGTTGCATTGGTCTTGCCGTCT
GAAGTCTGAGATGCATCAATAAAGTCGGTTCTTCCTTCTGTGGCAAAGTCTTTGCTCAGA
TTGTCTGGCAAGAATTCCCATTCTCTTTGTGTGATAGGGCGGTCTGCCTGACAACCCAAA
AGAAGGTCATTGCCGAATCTTGCCCAGCGGTGCTGTCCGTTGAGCTTGTGAATCTCTTCC
CTGTAGGTAGAAGCGGTAGGGATATCTTTAAAGTTGGTACTCTGGTTCCCAAGGTTGGAG
AGAATCATCTCGCGTGCCCGGGTCGTACAGTTGTCATAGAAGAAATTGTAGCGGTATACG
CGGTTCTCCGGCTGTGCATTCTTGTCGATGCTTCTCAGAATTCCCAGTTTCTCTGTACGG
GAGAGGCGGAGGCGCTGCtGTCTTACCCATCTGCCTTCATGTGCATATTCGGCAATGAAG
TCGCTCATCGGGTAGATGCCGATCTGATAATCGGTGAGTCCGAAAACAAAACGGAGTACG
AAGCAACTTTGGTTAAAACTGAACATACCCCAGTTGACGGCAACATCCGTTCCCATAGCT
TTGTTCTGGATGCGTAGAGCGGTATGTCCATAATACGACCACACCTCCTGACCTGGTCCG
CAAGTCAGGAGAGAAATGTCAACAGAATCGAGCCACGCAGTAGCTTCTTCATTGACACGA
CTGTTCTGCACAGAAATATCAGAGTCCTTGTCTCTTGAAAAATCCTGTGCAGCCACTTCA
GTAGTTAAATTGATTAAAATTACTGCTAAAATGGCACTAAAAATATGCTTAAAACGTTTC
ACGATGCAAAAATACCTTATTATTTTCAATTATCCTTCTTTTTTCTAGATTTTTTTTAAT
ACTTTTGCACTCTGAATATAATTTTGAATGATTATTAAAGAATGAGAAAGCTTTTTTTAG
CAACCCTTTTGTTGGGTTCCGCCCTTATGGTTAATGCCCAAAGTGGTACTAATTCGCCAT
ACAGCCAGTATGGTCTTGGCATCTTGTCAGACCAGACTTCTGGTTTTAATCGCGGTATGA
ATGGAGTCGGTCTCGGCTTTCATGAGCATAATCAGGTAAACTATTTCAACCCTGCATCTT
ATGCTTCGATTGATTCGATGACTTTCATCCTTGATGCCGGTATCTCTGGTCAGGTGACAA
ATTTTGAAGAGAATGGTGTGAAGAAAAATGCCAACAACTCAAATTTTGAGTATGTTGTTG
CAGGTTTCCGCTTGCTGCCACATGTAGGTATGAGCTTCGGTATCATTCCTTTTACCAATG
TTGGCTATAATTATTCTGCATCAGAATGGGTGAATGCTGACAAGGAAGCTTACTATACTA
ATACTTATTCCGGCGATGGTGGTTTGCATCAGGCATACATCGGTGCGGGTTGGGAACCGG
TCAAGGGCTTGGCCGTAGGTGCCAACTTCTCATATCTCTGGGGTAGTATAGACAGAAGTG
TATCAAACAGCTACAGCAATTCTTATTACAAGACCCTCACCCGTTATTATTCTATGCAGG
TGAACAGCTATAAGGTTGATTTCGGTGTACAGTATACCCATCAGTTCTCAAAGAAAGATT
GGGCTACCGTAGGTGTTACTTTCTCACCAGGACATGGTCTGGGAGCTTCTGCTGATATGA
AAATCATTTCTAATGATACCCAGAACGGTGTTACCGATACCACCGCTTACTCTATTGACA
AGGCTTATAAATTGCCTACCATGATTGGTGCGGGTGTGATGTGGAATCATAACAACCAGT
GGAAGGTTGGCTTTGATTACAGTCTGCAGAAGTGGGGTAGCTTGGGGTATCCTAGTTTCG
ATGGAACCAACTACGCCTTGAAAAATGGTATCTACAAGGATAGAAGCAAGTTCAATCTCG
GTGCCCAGTATTGCTATGGAGAGCGAAGCCGTGCTTTCTTCAAGCGTGTTCAGTATCGTG
TAGGTGCCAGCTACGCCACACCTTATTATAAGATGAATGGTGTTGATGGTCCGAAGGAAA
TCTCTGTAAGTGCCGGTTTCGGTATTCCTATCATGAACTCTTACAACAACCGCTCTATGC
TGAATATCAGCGGTCAGTGGGTGAAGAGTTCGGCTAAGGATCTGATTAAGGAAAATTCTT
TCCGTATCAATATCGGATTCACATTCAACGAGGATTGGTTTAAGAAGTGGAAGATGGATT
AATCTTCCGCTTATATATAATAATGTATAGAATCTCTATATAATAATGTATAGAATAAAA
GGCTCTTATGTTGTCGGTATCCTGATGTTCCTGATTTTGGCTAGTTGCCAAAACCAGGTA
GAACATACTGCGCCCGCCATCCGTCCGCAAGACTCGGTGGCGATGATGACGTCGTATGGT
GTAAATACATTGGTAAGCGACTCGGGAGTTATGAAATATCGCATCGTAACAGAACGGTGG
GAGGTGAATACCAGTAAGAATCCATCTTTGTGGATCTTTGATAAGGGACTTTTGCTGGAG
CAGTTTGATGAGAAATTCCATATTAATAGTTATATCCAGTGTGATACAGCTTATTATTAT
GATCAGCAGAAGATATGGAAACTTTATGGTAGGGTGAGCATCCTGACCAAGGATGGTTTG
CGCTTTAACAGTGAGCAGCTTACCTGGGACCAGAATAAACACGAATTGTCAAGTAACGTG
TTCAGCAAACTTGTTACTCCTGAAAGAACGCTACAGGGTTCTCATTTCTGGAGTGATGAA
AAGATGACGCGCTATTATGTGAGCAATTCGAAGGGTAGCTTTGAAAAGGGAGACCTGACA
GGAGGAGGTGGTGCTGCCGATACTTTGAGCAGCCAGCCTGATTCTGTCAAGAATAACTTC
CGTCAGCCGGCTACACCAGTCAGAGCCACTACGATTCCTATCATGCACTAATTAAAAAGA
AAAAGATATAATGAATGAACAGGTGGATATGAGTTTAGTCGTAGGCATTCTCATTTCAAT
GGTCTTCTCTGCATTCTTCAGTGGAATGGAGATTGCCTTCGTCTCTTCCAACCGTATGTT
GGCGGAGATGGATAAGGAGAAAAACGGCCTTACGCAACGACTGTTATCTTTGTTTTATAA
TCATCCGAATGGCTTTGTCAGTACTATGCTCGTGGGCAACAATATAGCCCTTGTAGTTTA
TGGTATCCTGATAGCCCGTCTTTTCGACAATACGATTTTCGCAGGTTTTGATGCAGCCTT
TACGGTGCCTGCAGATACCATTTTGTCTACGCTGATAGTACTCTTTACAGGTGAGTTTCT
GCCAAAGACGCTTTTCAAGTCTAATCCGAACCGCTTGCTTTCTATCTTCAGTCCGGTAGC
TTATCTGTGCTATGTGGTATTGTGGCCTATCAGCAAGTTCAGTACTTTCTTGAGTAAGTG
CCTGCTGCGTCTGGTGGGGATGAAGATGGATACTGAGGGGGCGGATGAAGGCTTTTCTAA
GGTAGACCTTGATTATCTTGTGCAGTCAAGTATCGATAACGCTACCAATGAAGATGAAAT
TAATGATGAGGTGAAGATATTCCAGAATGCCCTTGATTTCTCCGATACTAAAGTACGCGA
CTGTATGGTGCCCCGTACTGAGATTCAGGCTGTTGAAATGGATACTTCTCTCGAAGAACT
GCAGCAGAAATTCATAGAGAGTGGTAATTCGAAAATCATCGTATATGAAGAGGATATAGA
CCATATTGCGGGATATATTCACAGTTCCGAACTGTTCCATCATCCTTCACGTTGGCAGGA
TCATATCCGTACACTTCCTTTTGTGCCTGAAACGATGCAGGCACAGAAACTGATGCAGAC
TTTTTTGCAGCAGAAGAAGTCTTTAGGTATCGTTGTAGATGAGTTTGGCGGTACCAGCGG
TTTGGTGAGTCTGGAAGATATCGTTGAGGAAATCTTCGGTGATATAGAAGATGAGCACGA
TTCAGCCAAATATGTAGCTAAGAAAACCGATGATGGTGACTATCTCCTTTCTGCGCGACT
GGAGATTGACAAGGTGAACGATATGTTTGGTCTTGAACTGCCGGAAAGTGATGAATATAT
GACCTTGGGTGGTTTGATTCTGCATGAATACCAGAGTTTTCCTAAACTCAATGAGGTGAT
CAAGTTTGATAACTTCGAGTTCAAGATTATCAAGTCAACATCCCGTAAAATAGAGCTTGT
TAAACTCCACATCATCAAATAGCTGAGCGGGAAAAGGGAATTTGTTGCTTTTTTTGAGGT
AATAGTCAAAAAAGATAGCAAAAAATTCCCTTTTCTCGTATTATTTTTGTATTTTTGCAG
ACAATTGGCTACTAGCATCAAAAGTGGTTCAATCTAAACTTAGGAAAAAATAAAAATAAT
AATAATAATTAAAACGTAATGGCAGCATTAGGAACAATTAGAAAAAGAGGCGTGATACTG
GTTTGTATCATCAGTTTCGGCCTTTTCGCCTTTATtGCCGAGGAAGCTTTCCGCTCTTGC
GATTCAGCAAAGAATAATGAGCGCCAGCAGATTGGTGAGGTTTTGGGCGAAAAAATCAGC
GTGCAGGATTTCCAGAAGCTCGTTGATGAGTATTCAGAAGTTATTAAAATGCAACAGGGT
CAGGAAAATCTTCCTGAAGAGCAGATGAATCAGGTGAAGGATATGGTATGGAATACCTAC
ATCCAGAACCAGATTATCGCTAAGGAAGCTAGTAAGTTGGGTCTCACTGTGACCGACGCT
GAGCTTCAGGACATCTTGAAGACAGGTACTAACCCTATGCTTCAGCAGACTCCTTTCGTT
AATCAGCAGACAGGTCGTTTCGATGCATCTTCTCTCCAGAAGTTCTTGGCAGACTACAAG
GCACAGAAGGCTAACCCATCTGCTAACGCACAGATGATGGATCAGTATACCAAGATTTAC
AACTACTGGTCATTCATCGAGAAGACTCTCCGCCAGCAGACTTTGGCTCAGAAGTATCAG
GCTCTTCTCGCCGGTTGCTTCCTGTCAAACCCTGTAGAAGCAAAGATGGCTTTCAAGGAG
GAGAATGAAGAGAGCCAGATTCAGTTGGCTGCTTTCCCATACTCTGATATCCAGGATGAT
AAGGTGAAGATTTCTGAAAGCGATCTGAAGGCTAAGTATGATGAGATTAAGGCACGCTTC
AAGCAACCTGTTGAGAGCCGTGACATCAAGTTCGTTGATATCGAGGTTCAGGCTTCCAAT
GCAGACCGTGCTGCTCTTAACAAGGAATTTGCAGGTTATCACTCACAGTTGGCTGCTGCT
GCAGATCCTACAGAGGTTGTACGTAAGTCAGCTTCTACTGTAGCATATCTTGGTATTCCT
GTTTCAAAGGATGCTTTCCCACGTGATATCGCTGCACAGCTCGATTCTATGGCTGTAGGT
TCTACTTCCGCTGTTAAGGCTAATGCCGGTGACAATACATTGAACATCGTTAAGTTGGTA
GCTAAGCAGGAATTGCCAGATTCAGTACAGTATCGTGTTATCCAGGTTGCTGCTAACTCA
GTAGCTGAGGCTAAGACTAAGGCAGATTCTATTCAGGGCGCTATTGCCGGTGGTGCTGAT
TTCGAGGCTATCGCTAAGAAGTATGGCCAGACTGGTGACAAGGCTTGGATGACTACCAAG
CAGTATGAGTATGCCCAGTCTATGGATAAGGACAACAAGACATTCATCAATACATTGAAT
ACTGCAGCAGTTAACTCTTTGAGCCAGCTTCAGCTGGGTCAGGGATATGTAGTTCTTCAG
GTTCTTGACCGCAAGGCAATGGTCAGCAAGTATACTGCTGCCGTTATCAAGAAGCCTATC
GACTTCTCTCAGGGTACTTACCGTACAGCTTACAACAAGTTCTCTAGCTTCGTAAGTGCA
AATCCTAAGTCAGAGGATCTCTTGAAGAATGCAGCTAAGGAAGGTTACAAGGTTCAGGAC
TTGAAGGATATTACAACTTCTGTTCACTATGTAGCAAACATCCATTCTACTCGCGAGGCT
TTGAAGTGGATCTTCGATAGCAAGGAGGGTGAGATTTCACCTCTCTATGAGTGTGGTGAC
AACAACCACCTGTTGGTTGTGGTTCTTGATAAGATTCATCATATCGGTTATCGTGATTTG
AATGATGCAGTTGTCAAGGAGACTGTTAAGGCAGAGGTGCTCAAGGATAAGAAGGCTGAG
ATGATTGAGGCTAAGTTGAACGGTGTTAAGAACATCGCAGCTGCTAAGGCTAAGGGCGGT
AAGGTTTCTTCTGTAAACCAGATTACTTTCGCAGCTCCTGTATTCATCGCAGCTACTGGC
GCTAGCGAGCCAGCTCTCTCTGGTGCTGTTGCAGGTACTAAGAAGGGTGCTTTCTCTGCT
CATGCTGTGAAGGGTAACGCTGGTGTTTATCTCTTCCAGGTTACTAACAAGGCTAATCGT
CCTGTTAAGTTCGATGACAAGACATACCAGCAGAAGTGCCGTCAGAAGGCTATGCAGTAT
GCAGGTAACTTCATGAATGAGCTTTATCTCAACGCTCATGTAGTTGATAACCGCTACTTG
TTCTTCTAATTTAGACTAGTAAATTCATTCCAATAAATAAAAAAGGTGTATTGTCCAATA
GAGCaata
>Contig0.3
AGCAATACACCTTTTTtATTTATTGGGATATCTTTTATCGTATCTATTATGAAATCTTTT
GGAGAAGCATTTTATCCGCGGCTCCACCAATGTTTCTTTTTGGGAGCTTCCTGCTGTTCG
CCGAACTTCTGTTTCAGTACTCTGCGATAACTGGTATGGTTGGTGATAATCTGATAAATC
TCCCCCCAGTCAGGCAAACCGCCGATACCTCGGTCGTCAATGAACCAGTCGGCTTTTAAC
TTGCGGGAGAAGTGGTTATTGTTCTCCAGACTCTCTTCAGGATAATCCTTGTTTACAGCC
CAGAATTCAACTCCTCTTTCTCTACACCATTCTACTGCCTCGTCCAGGAGTTTTCCTTCG
CGTACGCTCCATAGAATAAGCTTGTGGTGGTCTCTAATCAACATCTTTAATGTTTCTGTG
GCGAAAGGTAGCTCTGTACCAATCTTCGGGTACTCGTGGGTTACGATTGTACCATCAAAA
TCTACTGCAATTGTTGCCATATAGTCTTAATGTTTTTAAAATCTAAAAGAGTCTTCCTAT
CTGGATAGAAAGACTCTTTTCTTTGTTGTATGTATGTTCTTAATTACTTCTTGATACTGT
TGTCGTTGGCATTGCCATAGTGGCTGTTGCTATAGTTACCATAGCTGCCATACTGGCCGT
AAGTTCCATATTTGCCATATTTGCCATATGATCCATAAGAACCATAGTTGCCATATTTAC
CATATTTGCCGTACTTACCAACACCATAATAGAAGCTGTGCTTCTTCTTAGAGAGATCGA
CGCCATTGAGTACTAAGCACAtGTTAGGCAATTTCTTCTCTTCGTTCAGACCATTGATCA
TGCCGAAACTAGCCTTTGGAGTATAATCTGCTCGGCAGACGTATACACAGAGATTAGCCA
GACGTCCTAGCTGCAAACTGTCGTTTACAAGACCTACAGGAGCTGTATCGAGGATAACAT
AGTCGTAATGTTCCTTCAACTGACTGATAATGTCGTCAAGGCTTGCTCTGGTTACTAACT
CTCCTGGGTTAGGAGGAACAGGACCAGCCATAAGGAGGTCGAGTTTACTGTTGACACCCG
AAGAGAGAATCTGTTTCTGAATGTCATCCCATGTATTATGGTCGTGTACAATCAGATTGG
TGATACCATTATGGTGGTTGTCAATCTCGAAGAGCTCTGCCAGACGTGGCTTGCGGATAT
CCAGACCTACCATGATAACCTTCTTGCCCAGCAAGGCGAGCGAGATACCGATATTGGATG
CCACGAAAGTTTTACCTTCACCTGATGTAGAAGAGGTAAACATCATCACCTTCTCACCTT
CTTTCAGCATAAACTGAATATTGGTACGCAGGCCACGGAAAATCTCCTCCATCAGGTTGT
TTACATTCTGGTGAACCACAATATCAGCCTTTCCTTCCTTCTTGGCAGCGTCGCTTGCTA
CAGGAATATCGGCAATGACAGGTATCTGAGTGAGTTTCATCACGTCTTCATGTCCCTCAA
TCTTGTACTTGAAGAATTCTCTCAGGAAGAGGATGCCGGCAGGGATTGCAATACCCAGTA
CCAGTGCTATCAGCATGATGATAGAACTCTTAGGGCTCACCTTTCCTTCCAATGAAGGAG
CATCGATAACCTTACCCTTGTCTGCCGTTGCTGCTAGCGAAATGGAGTTTTCCtCACGTT
TCTGAAGAAGCATCAGGTAAAGACCAGATTTTACTTCCTGCTGGCGACCAATCTGTGTAA
GAACTCGCTCTTGCTCTGGCGAGTTACCTATTTGGCTGGCATACATGGCAGCTTGTTTGG
CAATGCTGTTACGCTGGATTTCCATACCCAGCTTAGCCTGGCGCATGGCACGCTTGATAG
ATTTTGTAAGGTCATCCAACTGGGCTGATAATGGGGTAACAGTTGGAGAATTCTCACTGG
CAGAATGCAACATCTGGTTGCGGTTCAGAGCTATCTTGTTGTATTCGTTAATCAACTCTG
TTGAACTTTCATCAGTCAGACCTACGTTTGATGGGATAGGCTGATATCTGTTGCCAGGTT
CGTTCATGTATTTGCCAAGCTCATTCAGAAGTTCAACCTGTGTGTTAGCCTCCTGGAGTT
TCTGGGCGTATGTGTCTGAGTTAGCGATGGCAGCTGTTGCGTTGAGCTTCATCTCTACAA
CATTGTTACGCTTCTTGTAGCTTTCGAGCTGGCCTTCTGTATTGCCCAGTTCGTTGTTGA
TTTTCTCCAGACGCTGGTTGATGAACTGTTCTGTGCGGAAAGAAATTTCATTTTTGTCCT
CGTTGGCCTGGCGGTTATAAACATTTACCAGAGTTCTCAGATAGTCGATGCTGCGCTGAG
GATCTTCATCTTTCATCACCAGTTCGGCTATGGTTGTAGTCTTTGAAGTCTGGCTGACAG
TCAGTGCTTTTGTATAGCCCTTAGCCGCCATTTCTGGTGACACGATAATCACCTTCAGGC
TCTCACCGTCTTTTAATGCGTATTTGCCGTTCTGAGTGAAGTGGAGGGTTCCTACACGTG
TATTGATGCTTGCTGGCAGACCAGCTAAAGTCTTTTCAATCTTTACAGGATCCTTCTGAT
AGGAAAAGGCATCTACAGGTATGTAGTATGAACCTGTTACCTGATACTGGCTGCCAGTTT
TCTCTATAAGAAGCTTGATAGGAGCATTCAGCTTCTTGAGATGAGCCAGGTCTAAGTCAA
CGCTGACTTCCTGCTCTTTATAGACTAACTGATCCCTGAAGGTTCCTTTATGGTAATAGT
TCACGTAGCATTTCATGTCTACTACAGTCTGGTTAGCCAAGTCTTGAGCCGAAAGAATTT
CAATCTCATTGTCTATACCATTTGAGTTTGAAATAAAACCGAGGTTTGCAGCATTTTGAA
TCATGCTGTTACCCATTCCTCTGTTCTTTCTCTGGTCGTCATCCTTTATCAGTACCTTAG
CGGTTGCCTGGTATTGCGGTCTTGCATGGCGTATGTAGAGATATCCCAATCCCAAACATa
CAATGAGTGATaGAACGAACCATTTCCAGTTGAGGATAAGAGTAGAATAAATCAGCTGGA
AGTCAATAGATGACTTCTCTTCCTGCTCTTGATCACGTCCCAAATCAAAGTTCTTTGTTT
CTTCCATTATTTTATATTCTATTGTGTTTACACCTTTTTATATTCGTATAAGATAAATGA
TAGAATCTGTGCTATCTGCTTGCCGCTAGTTCTTTCAGATACTGTCCATAACTGTTTTTG
AGCATCGGTTGGGCAAGTTTCAGCAACTGTTCTTTGTCAATCCATCCTTGTTTGAATGCG
ATTTCTTCCAGACATGCTACTTTCAGACCCTGTCTCTTTTCTATGACTTCTATAAAGGTA
CTGGCTTCCGAAAGGCTATCGTGGGTACCGGTGTCTAGCCAGGCGAAACCGCGCTGTAAG
GTTCTTACTTTCAGAGTCTTTTCTGTCAGATAGTGCTGGTTTACTGTTGTTATTTCCAAC
TCACCTCTTGCGCTAGGCTTGATGTTCTTTGCCACATGCACCACGCTGTTTGGGTAGAAA
TAGAGTCCTACAACCGCATAGTTGCTCTTAGGCATTTCCGGTTTTTCTTCTATGCTCAGG
CAGTTGCCGTTTTCATCAAACTCTGCCACACCATATCTTTCCGGATCGTTAACATAATAG
CCAAATACGCTTGCCAGTCCTTCTTCTGCAGCTTTTACGCTTTCCTTGAGTAAACCCGTA
AAACCGGCTCCATAGAAAATGTTGTCACCCAAAACCAGACAGGCTGTATCATTACCGATA
AACTTCTCGCCAATGATGAAGGCTTGAGCCAGACCATCGGGTGATGGCTGTTCTGCATAT
TCGAAGTGTACACCCAATTCGCTGCCGTCGCCTAACAGACGTTTGAAACCAGGCAAGTCG
AATGGGGTAGATATAATCAAAATCTCCTTGATTCCTGCCAACATTAGCACGGAAACAGGG
TAGTATATCATTGGCTTATCAAAAATTGGTATCAATTGCTTACTGATGCCTTTGGTAATA
GGGTAAAGTCTTGTACCCGAACCTCCCGCTAATACGATTCCTTTCATATCTTCTCTATTT
CTAATATAATAAAGTTGAATAGTCTTATCTTAAAAACGTGGCAAAGTTACTAAAAAAAGT
TGAATGAGTGAAATCATAAGCCATAAAAATGCATTTTTTGATAAAAAAAGCACCTTTTTA
TATAAAAAACGTCGCTTTGATTTGGGTATTTACTGATTTTATTGTATTTTTGCAGAACAA
TTTAAATAGATATAGAAAATAAAATAATAAAGGAATGGGAATTTTTGCTAAACTATTCGG
TCGTAAAGACGACGATAAAAAGGTAGGTGGAATGGAAGATTACATGACTTTGGTCCGTGT
ATACTTTCAGGCTgCACTTGCTTCTCAGTTAGGTATCACCAATTTGGCCATGTTGCCAGA
CTTGCGTGTCTTCAAGACAAGTCTGCATGTTCCGACGGTCAACAACCGTCTGGGTATTGG
CGAAAAGGCTCAGGTGAAAAAAATGATGAAGAATATCTATGATACGGATGATGCCTTCTT
CAAGGAAATAGATTCCAGTATCCGTAAGAACTGCCACAAACTGCAGGATGTCAATGTATA
TCTCATCCAGTTCCAGAACTTCACTCAGGATCTGATGATGCTGATGGGCAACTTGATGAA
GTTTAAGCTCCGTTTGCCTAGCTTCATGAAGAATTCACTTTACAAGCTGACTGCTAAAAC
TGTAGAAGATATCTTCACTAAGAATGATTTCTCTGATGCCAGTGTGCTGAAAACCGTGCT
TCAGTTGCGCCAGTTCAACAAGCGCTTGGCGTTCAGCCAGCAATGGGTAACCGACTTTAC
CTTCCAGGTATTGATGCTTGCCAAAAAAGAGCCACGTCCATCAGATGAAGACGTAGAAAA
GGCAAAGCAGAAGATGGGAAAGTAACAAATGTTGCGCCCAAAATGAAAAAATTAGCAGAA
TATTTGTTTTATTCAAATAATTCTCTTAAATTTGTAGCCAAAAATAATAGTCATGAGTGC
AAATGAGAAAACAATTAATACGTTTGCCACAAGAGTAAGGCAGATGATTCTCAAGTTTGA
CGAGGTCAAGCAGGAGAATACTGAACTCTATGCGATGGTGGATGAGCGCGATGCCAAAAT
CAAGGCATTGGAGGAAAAGTTGGCTCAAGCGCAGAGTGATTACGACAGCTTGAAGATGGC
GAAGATGATGACGATTTCTGACAATGATATGGAAGCTACTCAGAAGCGCATCGCCAAGCT
CATAAGAGATGTCAATAAGTGTATCACACTATTGGGTGAAAAGTAAAAATCGGAACGATG
GCAGAACAAGAACAAGATAAATTACTCATACGATTACACGTCTATGATACAGATCTTTCG
GTAAGAATACCTAGGGAAGACGAGGAGTATTATCGTAAATCAGCTAAGCTGATAGATGAT
ATTGTAAACTCATATGCCAAGATTTTCAAAGGCAGAAAGAGCGATAAGGAAATCCTGTAT
ATGGCGCTCATTGATGTGGCATTGAGATATGAGAAGGAATCGGATCGGAATGATACGAAA
CCTTATGATGATATTCTTGAGAAGCTTACCTCCGAGATTGAAGACGCTTTgAAaTAAGAA
TATTAATAAACATATATATAATATAATATCAATGATAGTAACTATTATAGCAGCCTTGGT
GGCACTTGTTATCGGCGGTGCTGCTGGGTATTTCATTTTCCGTTATGTCATTAAGGGAAA
ATATAATGAAATGATAGAAGCTGCCAACAAAGAGGCAGAAGTAGTAAAAGAGAAGAAACT
TTTGGAAGTGAAGGAGAAATTCCTTAACAAGAAGGCGGAACTCGAAAAAGAAGTGCAGCA
GCGTAATTCTCGCATCCAGCAGAATGAGAATAAGCTGAAACAGCGCGAGATTTCTCTCAA
TCAGCGTCAGGAAGACCTCGGTCGACGCAAGATGGAGATTGATCAGTATCAGCAGCGTGT
TGACAACGAGAAGAAACTCTTGTCTGTCAAGCAGCAGGAACTTGATAAGATGCAGAAACA
GGAGCAGGCTAAACTGGAAGAACTTTCTGGTCTGAGTGCTGAAGAGGCTAAGCAGAGATT
GATTGAGAGTCTGAAAGATCAGGCTAAACTCGATGCTGCAAGCTATGTGAACGAAATTAT
GGATGATGCCAAACTCAATGCTAACCAGCAGGCTAAGAAGATTGTGATTCAGACAATCCA
GCGTGTTGCTACAGAAACAGCCATTGAGAACTCTGTTAGCGTTTTCCATATTGATAATGA
TGAGGTGAAGGGACGTATTATTGGTCGTGAAGGCCGTAATATCCGTGCTCTGGAAGCAGC
AACTGGTGTAGAAATCGTTGTGGATGATACTCCTGAGGCAATCGTTATCTCAGCCTTCGA
CCCTGTTCGTCGTGAGGTTTGCCGTCTGGCTCTCCATCAGTTGGTTGCTGACGGCCGTAT
CCATCCAGCCCGTATTGAGGAGGTGGTAGCCAAGGTGAAGAAGCAGTTGGATAATGAAAT
TATCGAAACTGGTAAGCGTACAGTTATCGACCTCGGTATTCATGGTCTGCACCCAGAGTT
GATTCGTATCATCGGTAAGATGAAGTACCGTTCTTCTTATGGTCAGAACCTCTTGCAGCA
TGCCCGTGAAACCGCTAACCTCTGTGCGGTTATGGCTTCTGAATTGGGATTGAATCCTAA
GAAGGCTAAACGTGCCGGTCTTTTGCACGATATTGGTAAGGTGCCTGATGAGGAGAGTGA
ATTGCCACACGCATTGTATGGTGCCAAGATTGCAGAGAGGTATAAGGAAAAACCTGATAT
CTGCAATGCCATTGGTGCTCACCATGATGAGATGGAGATGAACACATTATTGGCTCCTAT
CGTACAGGTTTGTGATGCTATCTCTGGTGCTCGTCCTGGTGCCCGTCGTGAGATTGTAGA
GGCTTACATCAAGCGTTTGAATGATCTCGAAGCTATCGCCATGAGTTATCCTGGCGTAAC
CAAGACTTACGCTATCCAGGCAGGTCGTGAACTCCGTGTCATCGTGGGTGCGGATAAGAT
GAACGATGAAGAGAGCATCAAGCTTTCTGATGAAATCGCAACCAAGATTCAGAATGAGAT
GACTTATCCTGGTCAGGTTAAGATTACTGTAATTCGTGAAACCCGAAGCGTAGCTTACGC
TAAGTAAGATAGAATTATATTTGAAGTTTAAATTGTCGTTTCTCTTCTGCAAGGTAGAGA
GATGTATCTTGATAAAGCCGTACTCTGGAAAAAGGGTGCGGCTTTTCTTTTCCCTTTTCA
GAATATGATGAAAGCAGAACAGAAAGTATTAAAGCGATTCAATAAAGGATGTGTTGACTA
TCATCTTTTGCAGGATGGGGACCGTATTCTTATTGCCTTGAGTGGAGGCAAGGATTCATT
GGAACTTGTCCGTTTGCTGGCTCAGCGTGCCCGTATCTATAAACCTCATATCGAGGTGGA
GGCGGCGCATATCATCATGGATAACATTCCTTACGAGACCGACCGTTCTTATCTGCAGGA
TTTCTGTGCAGAGAATGGTATCAAGCTCCATATCCTTCATAGTTCGTTTGATGAATCCAC
AGATCCCCGTAAGACCCGTTGCTTCCTCTGTGCCTGGAACCGACGTAAGACGCTCTTCGA
GTTTGCGGTAAGCCACGGGTTCAATAAGATAGCTCTGGGACATCACATGGATGATATCCT
CGTTACCCTGCTGATGAATATCACCTTCGAGGGTTCTCATTCCACCATGCAGCCCAGTCT
TCCTTTAAAACATTATCCCCTCACCATCATCCGTCCGCTCTGTCTGGTACATGAGGCGGA
TATCCGGCAGGTAGCAGAAGAGTTGCATTTCACTAAGCAGAAGGCGTTGTGCCCTTACGA
AGAGACTACCCGCCGTGCGGATATGCAAGCCGTCTTCCATCATTTGGAGCAGTTGAACCC
AGAGGCGCGCTATAGTCTTTGGCGCTCTGTCTTTATGGAATAAAATACTGAACTTTCGCA
TATCAGGAAGTTAAAGGAGTTAAGGAAGTTAAGGAGTTAAGACGTATGTCTTGCAGCTTA
AAAAACTACGCCAAAAAGACTGTTGTCTTAACTCCTCAGCGACCGTAGGGAGCGATAACT
CCTTTAACTCCTTTAACTTCTGAGCTTGCGAAACTTGAATTGATAAAATAATAATGGGAA
TTTGCGAATGGTATGAACCGATGCAAATTCCCAtTTTTTTTGTACTTGATTTTTCTTTCT
CTCTTGCTTGAGGTCTTGATTTTTCTTAACTCTCTGTCTTTATAAACTTGAAATTTTAAC
TCTTTCTCTTTTCTTATCTTCTGTGTCCGAAGCTTCCACCGCCATTGTTCTTGCTTGGTG
TAGAAGAGCGAGGGGTGAATCCGCCGCCACGGTTGCCAGACCCGCTGCTGAATGAACGGC
TCATGCTGCTGCGGTTGCCCCCGAAGATATTACTTCTTCCGCTTCCGAAGCTGCTGTTTC
CGAAACCACGGCTGTTGTTTCCGAAACCACGGTTGTTGCTGGTGCTGCTGTTGCTGCTGC
CGAAACCGCGGCTGTTGCTGGTGCTGCTGTTGCTGCTGCCGAACCCGCGGTTAGGGCGAC
TGTTGCTATTGCCGAAACTACGGTTGCTGCTGTTGCCGAAACCCCCGTTGTTATTTCCGA
AGCCTCCGTTCTGAGGGCGGCTGCTGTTTCCGAAGCTAGCGTTGTTGTTAGGGCGGCTTG
CATTACCGAAACCACGGTTTGGGTTCATCTGAGGTCTGTTCTCGCGGTTCAGATTACCGA
AAGATCTTCCTCTGCCGTAATCACCACGGTTGAATCCGTCTCTCATACCTACTCTGGGAT
GTCCTCCTGGGTGAGGGCCGCCGAAACTTCTTCCGTAATACCAGCTTCTGTTTCCGTTTA
CTCGCCAGCTATGACCTCCACGGTAAGATACGTAGAAGTGAGGGCGACCGAAGTAGAAAT
AGTCGCGGCGCGGATAGCGGGCGTAGATGCCGAAGTGCCAGTAGCCCGCATGCCAGTAGA
GCGGACGGTAGAAATAGGTGGCATTGAGATATGTTCTGTACTGCCAGTCGAGCAGGATAT
AGCTCAAATCCATATTGCGCTGGCGCCAGTAAGCACCATACAGGTCATCGTATGTATCTA
CACTCATCAGGTAGTCAAGGtTCACCTCGTAAGCTGCCTCATACTGGTCTTCCGTAAGAT
TGAGCTCGTAAGCCATCTTGTCTGTCAGGAAGAGAGCCTGCTGTCTTGCCTGCTCATAAC
TCATTGCAGAAGCGGTAGTGAATGTCATCATGAACATGGCTACCAGAGCTATTATCATTC
GTTTCATAATCGTATATCTTTAAATTGTTATACTTCATGTTTCTTTTTCTGGTGCAAAGA
TACGATGTTTTTTGCTTCCACGGTCGGGATTTCCCCTAAAGGGGTgGGGGAAAATCCCTA
CTTCTTTATTTTGTGCCTGCGCAGTTCTATATATAATTAAGGTATAGAACCGGAGTGGAG
CGTAAAGGTTTGCGTGAAGTTTTTCGCTGTTTTTGGAACAATCAAACGAAATATTTACTA
CCTTTGCACTCAGAAAAAAACAATCTGATGAATAGATTGGAATTTAAAACGGAAAGTAAA
AATAATAAAAACAAAATAAACAAATCATGAAAGAGCTAAAAGCATTAAACAAGCGCACTG
CTCCTAAGAGCGTCGCTCCAGAGAAAATCATTCAGTTTGGTGAAGGTAACTTCCTCCGTG
CATTCGTAGATTGGATTGTATGGAATATGAACAAGAAGACCGACTTCAACGGTTCTGTCG
TTGTAGTTCAGCCATTGGCTGGTGGTATGGTTGACTGGCTGAACGGTCAGGACTGCCTCT
ATCACGTAAACCTTCAGGGTAAGGAGAACGGCCTGGCTATCAACACATTGGAGCGTATCG
ACGTTATCAGCCGTGCACTGAATCCATATTCTCAGAACCAGGCTTTCATGGCTTTGGCTG
AGCAGCCAGAGATGCGTTTCATCATCTCTAACACTACAGAGGCTGGTATCGCATTCGATG
ACTCTTGCAAGTTTACAGATGCTCCTGCAGCTTCTTATCCAGGCAAGTTGGTTCAGCTCT
TGTTCCACCGCTACAAGTTCTTCGAGGGCGACCCAACCAAGGGTATGATCCTGATGCCAT
GTGAGCTGATCTTCCTCAATGGTCACCACCTCAAGGAGTGTATCTATCAGTATATCGAGC
TCTGGAAGGGCGATATGGGTGCTGATTACGAGGGCTTCAAGGAGTGGTTCACCAACCACT
GCTACGTTTGCGCTACATTGGTAGACCGCATCGTTCCTGGTTTCCCACGCGATACCATCA
AGGAGATTCAGCAGAAGGTTTGCTACAAGGACAACCTCGTAGTTAAGGCAGAAAGCTTCC
ACCTCTGGGTTATCGAGAAGGCAGAAAATATGACAGTAGAGCAGATGCAGGAGGAGTTCC
CAGCTCATAAGGCAGGTCTCCACGTGCTTATCACAGATAATGAGAAGCCATACCACGAGC
GTAAGGTTACCCTGCTGAATGGTCCTCACACCGTATTGAGCCCTGTTACATACCTCAGCG
GTGTAAACATTGTTCGCGATGCCTGCGAGCACCCGGTATTGGGCAAGTACATCCACAAGG
TACAGTTCGAGGAGTTGATGCAGACGCTGAACCTCCCAATGGATGAGCTGCAGAAGTTTG
CTTCTGACGTATTGGAGCGTTTCGAGAATCCATTCGTAGATCATCAGGTAACCAGCATCA
TGCTCAACTCATTCCCTAAGTTTGAGACTCGCGACCTGCCTGGTGTCAAGATTTATCTTG
AGCGTAAGGGCGAGTTGCCACAGGGTTTGGTATTCGGTCTCGCTGCTATCATCACTTACT
ATAAGGGTGGTGTTCGCGAGGATGGTGCTCCTATCCAGCCAAACGATGACCAGAAGATTA
TGGACAAGCTCACCGAGCTTTGGGCTACCGGCGATACCCAGAAGGTAGCTGAGGGCGTAT
TGGGCTTCGACTATATCTGGCACGAGGATTTGAACAAGACAGTTCCTGGTCTTACCGAGT
TGGTTAAGAAAGATCTTGACCTTATTCAGGAGAAGGGCATGCTGGAGGCTGTTAAGACTA
TCCTCTAATTAAAAAAAATGTTCGTTCATAGGTTCAAATAACGATTAAGATTTGAAAAAT
AGTTATAAGGTTTTGTGTTAGCTATAATCTTCTAGCTAATAGGTTAAAGGCGGGGAGCTT
GTGAAAGCTCCTCGCCTTTTTTGCTTATTGTCAGCTTTGTGATGTTTCTGAATCCTTAAT
GACCTTAATGACCTTGTCCTTAATGACAGGATGGTTGATGATGAGCGGCACTCTTTCTAC
CACTACCATGGAAGTGTCGAGGCCCAATGCCTTAGGCTCGTCAATACCTATCTTGCTGAT
AAGAGCGTAGATACTCATCAGCAGGTTCTGTTGGCGATTATCTGAACTCTCCGGGTAATA
TACGCGGTGAATGATGATGAATCGGAAATCGCCCGGAATTCCGTATTTGCGCAGCGAAGG
ATAGGTGCTTTGCAAATCTACCTTTCCGTCTGCTACCAGATCTTCCACTACTTGTCGCAG
ATAGAGACTCACCCTAGGCTCTATGCGGAAACCAATGTGCATGGTTACGCTGTAGAGGGT
ATCGGGAATCAGGGTCTCGCAGTTGTACTCCAGCGTATCAGGAGTGTCAACAAACTCCAT
GTTGATAAGCCAGTAATGGTCAGCACGtTTCGGCTGCTTGTTGATGATGGAGTAGAGCAA
CTTGTCATCTACGGCACCTTCCTTGTTGGCGTGGTTCACATAAACCAGATTGGAAGCGTA
CTTAGGGATGCTCTCGTCGGCCTTGATGTCGGAGATAATCTGATAATAATCATCCAGCGG
TTTGGTGCTGATATAATGGCGGCGTATCTTCATGGCTTTCACCCACACGAACATCATCAG
GAACAGGATTCCGCCAATGAGCATCGTACACCATCCACCTGCAAGAAACTTTGACAGATT
GGCAGTCAGGAAGATGGCTTCGATGATGCAGTATGCGCCCATAAACAGCATCGTGAAAAT
CCGTGCCACTCCCTTGCTGTGCAGGTAGAAACCGAGCAGCAGGGTAGTCATCAGCATGGT
GATGGTGATGGCGAGTCCGTAGGCTGCCTCCATGTGCGAGGAGTCGCGGAAGAGGAGGAT
GATGAGAACCACGCCGATGTACATGGCGAGGTTGATCATCGGGATATAGAGCTGCCCCTT
AACATGAGTAGGATGCTTGATTCGCATGCGCGGCCAGAAGTGCAGGTTCATGGCTTCGCT
CAATATGGAGAAGGTTCCGCTGATGAGTGCCTGGCTCGCAACGATTGCCGCACCCGTGGC
CATGATGATGGCGAAGAACAGCATGCTCTGCGGCATGATGGCAAAGAACGGATTCACTGC
CAGTGCCGTATCAGCATGATTCAGCACCCATGCTCCCTGTCCCAGATAGTTGAGAATGAG
CATGGTCTTTACGAAGCCCCAGCTGATGGCGATGTTCTTTCTGCCGCAATGTCCCAGGTC
GGAATAGAGAGCCTCTGCACCGGTAGTACAGAGAAATACGGCACCCAGAATCAGAAACCA
TTCTGGAGATTTTGCCAGCAGCATGGCAGCATAATAGGGGTTGAAAGCCTTCAGTAtcAA
TGGGTAAGATGTGATGCTGAAAGCTCCCACCACgCCCAGCAGCAGGAACCATAGCAGCAT
AAATACGCCAAACGATTTGCCAATACTCTCTGTGCCAAACCGCTGCACGAAGAAGATGAT
GGTGATGATGGCAAGGGTGATGGGGATAACTGGTAGGTTGGGACTGATGCTTTCGAGCCC
TTCGATGGCTGTTGTCACGGTGATGGCAGGGGTGATGATTCCGTCTGCCAGCAGGGTGCT
TGCGCCAATGATGGCCAGTAGGTAAATCCACTTGTACTTGAGTCGGCGCAGCAAGGCATA
GAGGGCGAGGATGCCTCCCTCGCCATTGTTGTCGGCACGCAGCGCCACGCATACATATTT
GATGGTGGTCTGGAGGGTGAGTGTCCAGATGATGCATGACAGTGCGCCCAGAATGGTGCT
CTCGCTGATGCTTTCGCCTGTATGCAGGATAGCCTTCATCACATAGAGAGGTGATGTTCC
GATGTCTCCGAATACAATGCCTAATGTAACGAGCAATCCCAGAAAGCCTACTCTGTGATG
ATTGCAGGCTGCTGAACTTTCTGCTTTTTCTTTCATTTTTCTTCTCTTATTTAAATTAAA
TATTATCCTTTTTGGGACATGAAAATGTCCTTTGTGATTATAAATTTGCGTGCAAAGGTA
TAAACATAAGAGGTAAGATAGAATTTGTTTAACAAGATTTATCGGATTTAACCTTTATTC
TTTGGAGATATGAAGAGACGAATAGAGGCGAATGCCGATAAGACTACTCGCGAGAAACTT
CTGAACCTAGCGAACTTTCGCAAGCTCAGGAGTTAAAGGAGTTAAAGGAGTTATCGCTCC
CTACGGTCGCTGAGGAGTTAAGACAACAGTTTTTTGGCGTAGTTTTTTAAGCAGCAAGAC
ATACGTCTTAACTCCTTAACTCCTTTAACTTCCTGATATGCGAAAGTTTTGTAAGTTTCT
TTTCAAGTGACTGTTGTAAAGAAAAAAACAGTTATTCAATGATGTGGTTGATGACCATTC
CTGCGATAGCCATTCCGAAGGTTGCGGTGATGTGGCAGAGCGAACCGTTGATCTGTGCCT
TAGTAGAGCACCATTCGTGTTCTACCAGTTGCTGGTCGCCCGGAGCATCATATACGGCAG
TATCGGTACCCCTCTCTCCGCTAATGAGTTTGGCTTTCGGGCATAGGCATCCGCCCGTGC
CGCAGGCTTTGTTCACCCCTTGGTTCTGCATCGGTTTTTCTTCACTGTATACGCACTGGA
ATTTTCGTCGTGGGAAGGTTTTGTTCTTCTTGAATTTCTTTCGCAGTGCTCTTGCCAGCG
GGTCTCCATCCACCTTCCAGAATTCAGATTTTCTTACCATGAATGGGTCGGTGCGCAGGG
CAGCTCCCATAGAAGATATAAAGGTGATTTCCTTAGGCAGGGCAGTGGCACGCAGAATGA
GGTCAGCCTTATCCTTGAGCGAGTCGATGGCATCGATGATGAAGTCGTATTGCTCCATGT
GGAATTCATCGGCAGTTTCTGCCTGATATATTTTCTGATAGGCTGTGATGTTGGCATCGG
GGTTGATTTCGAGCAGTCGGTTGCGCAGTGCCTCTACCTTCACTTCGCCTATGGTTCGGC
TTGTAGCCATCAGCTGGCGGTTGCAGTTGGTTACGCATACCCTGTCGCTGTCTACGATTG
TGATGTTTCTCACGCCGCTTCTCAGGAGTCCTTCAGCGCACCATGATCCTACTCCTCCGA
TACCGAAGATGAGCACTCTTGCCTTCTGAATTTTCTCAAGATTATCCTTTCCCAGGAGCA
GTTCGGTGCGTCGCTGCATTCCCTGCTCCATTGTCGTTATTTTATTCTCCATTTTATTGT
TTGTAAAGAATTCTAATGTATATATCTGATGCAAAGTTAGTGAATAAGATCCGATGTCGG
CTGATATGAATAAATGTTTATAATTCTTTAACTCAtTTTTTTTATCCTATGCAGCTCGTT
ACTCCGAGCGTAGTGCCGAGCGCCGTCAAGATTGTGAGTACAATCTGAAAAATCTGTTTC
CAAGTTTCTTTCTTCATAATTTTCTAGTTTTTTTAGTGATTAATAATGTTTTTGATTACA
GGTGCAAAGGTACTACATTTTTCCTACACCACCAAAAATCACCTTGCAGAGTTATGTGAA
ATTCCATTAACATTTCTGCCATATTGTGTTAAAGAAAACAACTCATCGTTTTGCGGGTCA
TAACTCATAGCTTTGTGATGAGATAGTCATAGTTTTAGGGGCAATGAATGTATGCATCTC
GATACCGCTAAAAAATCGATTACAAATTACAATTTCAGTTATTACAGTTTTATTTTGACC
CAATGTCACGCTTTTAAAATGTAAGTATAGAAAAGTATATATAAATATATATAATTATAT
ATATTTATATATAAATATTTGTAGTAACAGATTGTTACTACCTTCAAACCCTTATACCCC
TCAGGAAAAAACTGTAATAACTGAAATTGTAATCGGATACCATTTCATCTTTCTTATATT
TTCGCGCACTTATAAACATTTTCCCCTTGCCAGCAACTTTTTCTAAACTTTTCCCCGATT
TTCTTGCATGTTTCGAAATAAAAGTTTATCTTTGCGGCAGATTTACAGAATCTAAATTGA
TAATTTATGGGTAGATACATCAACCCCTTTACCGATTGGGGCTTCAAGCGTCTCTTCGGT
CAAGAGTTCAGCAAGGACTTGCTGATTAATTTTTTGAACGACTTGTTTGAAGGTGAGTTT
CAAATCAAGGACGTAACATTCAAGGATAAGGAACAGCTTGGAGATAGTAATGATCTCCGT
GGCTGCATCTTTGACATCTATTGTGTTACCGACGATGACAAGCATTTCATCGTTGAGATG
CAGAACAGATGGGTACCTTTCTTTGTGAATCGTTCCATCTATTATGCTAGTAAGGCTTTT
GTTGCCCAACGCAAGAAATTTGATGAAGCTGGTGTCCGCACAGCTATTTTATACCAGTTT
GTACCGGTTTATGTGGTTTGCATCATGAATTTTATGCCAAAGGAGCATGAGGTGACAAAG
TTTAGGACAGACGTAGCTTTGAGGGAGAAGTCTAGCGATTCCATGTTTTCTGATAAGCTT
CGTTTCATCTATCTTTCTCTTCCTTTCTTTGATAAGAGTGAGGAAGAATGCGAGACTGGT
TTTGAAAAATGGATTTATGTATTGAAATATATGGAAGTATTGGAAAGATTGCCTTTTACG
GCACAGAAAAAGATATTCGATCATCTTGCTAAATTGGCGGATGTTCGTTGCTTGAGTAGT
GAGGAGCAGGAAAAATACGATGAAAGTATTAAGGCTGTTGATGATTACTACTCCGGCCTT
TATGGCTCGTATGTTGAAGGCGAGGAAAAGGGAATTGCTAAAGGTAGAGCAGAAGGTAGA
GCAGAAGGTAGAGCAGAAGGTAGAGCAGAAGGTGAATTATCTAAAGGTTTGACAATAGCC
CGTAACTTGTTGGCAATGGGTATGTCTTGGTCGCAAATCATGCAGGCTACTGGATTGACA
GAAGAAGAATTGAAGCCGCTTCAGGCGTAGTGTATATTTCGGCTGCACCCTTTCGGCTAG
CCCCATACGCCCTGAAAGGGCAGAAGCCCCTAGCCCAGGGCATCGCCCTGGGTATAATGG
CAATCAGCAAGGCGCCCTTACAGGGCGACAGGTTTGCGCCCATAAGCACCCTCAGCCATG
CATAGAGTATGTGGTGGTACATGAACTGGCTCATATTGTGTCGAAAAATCATGATACCCA
GTTCAAGGCAGTGTTGGATAAGCATTTGCCATTATGGGAGAAGTATAAGAATGAGTTGAA
TGAGTTTATCATATAAATGTATAATGCTACAGAGGTTGTATAAAAGACGATTAGGGGAAT
GGGGAGAGGTTATCCTCTTGATTTCCATCGGCGGAGTTATCTATTTGTTGTTTCGCCCCA
AATGTCTTTTGATGTTTTCGATAATTGAAGAAATGGGTGGTATGCCCTATCTCGATGGAA
TTAGAGAAAAGGCTCAGTTGTATACTTTGCCAAGCTTTGTAATAAATAGCTTGCCTGCAG
GGTTATGGACTGCGTCATATTTGCTTGGAATGTATATAACAACTAAGTATCAAAGTCGCA
AGATTCGATTAATGCTAGCTCTACCTTTGCCTCTATCTGCAATTGCATTGGAACTTATGC
AACTGATAGGGTGGTGTTCTGGTACATTTGATGTATATGACTTGATATGTTATATAGTTC
CATTAGTAGTTTTTATGAAATCGGTTTAAACATAAAACAGTATGAAAAAGAAAGAAGAAT
TAAGTTTAGGCGGGTCTGTTGTTGTGACCATCATTTTTGCTGTATTGGCTCTGTTATCCT
ATAACAGTGATGCTGGTACTTTAACAGTCATTCCTATTGCTGGAATTGTGATTGGTGTGG
TAATGTGTATTATGGCTGCTATAGAACAGTCAAAGAAGAGCGCACGAGAGGAGGAACAAA
ACAACTTTAGTGACAAACTGGTATATGATAGCAAGCATGGAGATGAAGATCTTATGCTCT
ATTTCAATAATCAGCAGAAGACAATAACTATAGGCTCTTCTACAACTAGTAATGTAACAC
AAGAAGTGGTGAATGATTTCGTTAAAACAGAAGTGGTTGATGCAGATTCATTTATTGCAG
TTTTGGATGCCAATCAAAGAAAAGTGCTGAGAGTGAGCGGAAATGCTGGAAAAATAAATC
GAAAGACATTTAGTATCGCTGGTGATTATGAAGAAAAATGTGGCAAACGATTGTTATCAA
GTAACCCTATATTGCGTGCATACAACGACTATGCTTTCATTACCGATGATGTAAATCAGT
ATGTTTTCATTTTAACACCAAACAAAAGTtACTTCTTGTTGTATTCAGATTTGGTAAGCG
TTAGTTATGAGGAGAATGGTAATGATGTTTACAACAAATCTTTGGGTGGTGCTGTTGTTG
GTGGTCTTTTGTTTGGTGGAGTTGGTGCCATTGTAGGTGGCtCAACAGCTAAAGCTAAGC
AGAATAAGGAAGTTAGTAAAATGGTAATTAAAATCTTGAAGAAAGATACTGCTAATCCTA
ATATCAGATTGGTTATATATTCTGGTGTAATCCTTAAGACAAAGAATACAGCTGACAATA
TGCGTTATGAAGAGTTGATGAAGGAGGTTACTGGCATCAAAGATATATTCTCTGTCATTC
TTGATATTGCAGATAATCAGAAGAAGTTTAGTAAGGATGAAGAATCGGTTCCTTCTCCTG
TCAGTGTAGCTGATGAACTTACCAAGTTGGCAAATTTAAAAGCTCAAGGTATATTGTCAG
AGGAGGAATTTGAAAAACAAAAAGCTAAATTGCTGGGGTAATGACATACAACCATGTGCT
GTGCACATCTACCGTATTTTTTTTCAAAAAGTAGGTGGAGCTGGTGGCTGATGAGCTGCC
AGCTCCTTTACTATGAAAATGCACACTTTTGCTAGAAGTCCTTTCCCCAACGATAGGTAA
ACGTGACTTGCTCTTATCATTAACATTCTAACAAGAAAAGGAATTACCGTAATACAAATA
ATCTTCAAAAATCCTTGGTTGTTTCAAAAACATTTCGTACCTTTGTGGGCAGCATTGCTA
TTGATGCTAACTTTAAATGATAAATTATGAATAAATTAGTTTTAACATTTTTGCTGGTGT
TGTCTTCACTAAGTGGTTTTTCACAGAATAAGATTGGAGACAAACATGTAGTGTATATCG
AGTTGCTTGGTAAAACAAGTATGTTTAGTACAAAAGTCAAAGTTTCTGTTGATCTAGGAC
AGCCACTATCTGAAACATATAAACTTAGAGACGAAGATGGTAAGCCTCTAAAGTTTAATA
CTATGGTAGGTGTGCTTAACTATATGACTTCCAAAGGATGGGAGTTTGTAAACGCTTATC
CTATCACTATTGGAAACCAAAATGTATATCATTTTATCTTGAAGAAATATGTTGCAAATG
ATGAAGAGATTAAAGAAGGATTAAAATTAGAGAAAGACGATTGATTTATTGTAAAGAAAa
CCTTATTGACTTGAAAATGTAAGAAACCAAGAAAAATAAGGGCAAAATGAAAAATATTTG
GTGATAAATGTTGCTATATGAGAAACTAATCTTATATTGATGCAGCAACAAAGATTAATC
CCGCCATCGACGTATTTTAAACTTTGTCGATGTGCGGGATTTTTTTGGCTTTATAGAAAG
ACATAGTAATGGAACTTGAATTTATAATAAGCAGTGATTACAAATAAATATATATAATAA
TTACCCATGGTGGGGCGAGCTATCAAGTGGTAAATAAAGAGGTGCACCAGCAGTAACCTA
TGATAAGGAGTTTTATAAAGGATTAACGACAaTGTGCTGTGCACATCTATTGAGTTATTT
CGCTCAAAATTTCCATCAAGAAAGTTAACAGAATACAAAAACGTTAATAAATAAGCCTGA
CTTCCCAGTCTTGGCTTGACTACAAATTTGCAGGTTTCATTATTTATTAAGAATTTTACA
ATTCATAATAAATAATAATAATGGAACAGGTAAATAAAAAAGGAAAAAGCAAGCTAGATA
CTTATCTAAAGAATCTGAGAGAAAAGCTCATCAAGAAGTTGGGAAATCACCTCGACTCCT
TGGTCAGTAGAGGTGTGTTGAATGCATATAAAGTGAAGAGAGATTTTGGAATGGGCGACT
CTACCTTTAACAATCTGTGCCAGTGTAATTCTACTGCTTCTCCTGATACGCTAGACAAAA
TGGCTTTTCTCATAGCATATTATCTAGACCAATATGACAAGGAATTGAAAGCTGAACCTA
ATGGGAAAAGTAAGCAAGAGAAGATTGATGCTTTGACTGAAATCACAGATGAGTTCAAAC
TGCTGTATGGATGTAGAGCTGACATCGCAATCAAAATGGTGAATGAACAATCTGAATTAT
TAACTAACTAAATTTAAATCCGATGAATCTTAAGAAATTTTCGGGTGAAGACGCTTCACC
TTGACACCATCGTGGTGTGCGCCCTTCTCGGGATGAGAATGGGCTTTTTCTCGATAAAAT
AACATTTAAAAATGAAAACGAAATGGAATTTTCAATGTCCCAGTTGCCTGAATTGATAGG
ACTGGGAGTTCCTGTGTTTATAGGTTGCTCGTTTGTTATGGGCAATGGTGATAATTTGCA
AGGTTGTCCTGGCAATCGAGAGATAAGCTTGAAGGAAGAACCTGCTTGGGTAGCTAAGGG
CAGACAGGAGGAGCTAAAACTGCCTGATGAACTCAATACGCCGGAAGCTATCGAAATACT
CAATAAACTACAAGAACACGATTATCTAGACGATTGTTATCAGCCTAAGAGAATGTCGAT
CTCTGAAAAAGGTGTGTTGGCTTCTCTCATCTCTGATAAATTGAGCATCAACCAACCTTG
GGTTACATTCGGAGAATTGTGGAATATGAACAAGGAAATCTTGCGAAAGGGCAATTCTAA
AGGAATGGACCAAAAAAGCATAGAGCGATTCATAGAAAAGATAAAAGATGTAATGGATTG
ATATTTAATATGTTGCGTAATTCTTTCCTGCCTACCCCGGGGCTACCCCGTGGCACATGG
ACGGGGCAACCCCGTGGCAGGTAAGTTTCAAAAACTCTTAGTACCTTTGCCCCCGTAATC
AGATGCACAGCGCGTCTGGTTGCGGGGACTTTGCGTATTGCGGGTTCTCAATCTTTTAAT
ACATATAATATGTTTACAAGACTAATCAATGCAGTAAAGGTAGACGGTGCTGTGATCACC
GAGGAGAATGGTAACGTATCAGTGCGCAAGGCGCCATGGAACGAGACGGAGGTAATCAGT
GACAAGCCGCAGGTGATCAGGGGCAGGATGATATTCTCGGGTGGCGAGAATGGGCGAGGC
GACTGGGTGGACTTCAAGCCTTATGTGCAGGGCAAGCGAGAGAAGCCCTTCACGGAGATT
CTCAAGACCAAGCATGGGGTGGTGCGCACTAGCAAGCGAACCGTGCAAGTGAACTATGCC
TTCTCCAAGGACATGAGCAAGGCGGAGATTCTGCGCTGTCTCAAGGGTGAGCACCAGGAG
ATGGTGAAGGCTATCAAGCCCTTCAAGGAAAATGTGGAGTGGGAGGACTATAAGGAGTAA
TAGATAATGTATAATTAATAATGTATAATTAAGCATGAACCACTTTATTGCAATGAATCC
TCAGCGTGGGGGCAATAAGGGCAGCGCCAGCTGCCTGCCCCTGGCTGAATATGACAAGCT
GATAGCTCAGCCTTGGCTCCACGATATGGTGGAGCAGATACGTGGGGGCAATGACAAACT
GAAGGGGCTGATGCCCTTCCGCTGCGGCCACTACAGCCGATTCCTCAAGAATCATCGCTC
GCAGAAGGATGCTGACCCTACGAGTTTTCTCTTCCAGACCACCATCGACATCGACGATAA
GGAACTGGTGGGTATCGCCATCGAAATGGCAAGGCAGCTGAATTGCAGCGACTCCATCTG
GAAGGGAATGCTACTGCATCTGGAATACTCGGCTCGTAAGAAACTCCACATCGACATCCG
AATGCCGATAGGTATGACTATCGAGGAGACGCagAGAGCGTATtGTAAGGCACTTGGCGT
GCCCTGCGATGAGAGTTGCTTCACCCCAGAGAGAATCCTCTTTATCACGGATCAGGACTC
GGAGATCTATCGCTCCAaGGACTGGTATGCCGTGCTTCCTGCCGATGAACTGAAGGCTCG
CAGAGAGGCTTATCTGAAGCGTGGTCTCACCATCGACGGCAGAGGCAAGGCTAACCAGCC
TTACGAAATCAATATCAAACCATCAACCGTAAATACTCAACAGAATGTTCAAACAAATCG
ACTTTCGGGCTCTAACGGCAATCCTGCTGTTTCTCATGGCTCTGCTGGAGGCTATCAGAT
TCCTGACGGATTACCAACCTCTGGTACCGCCAGCGAGAAGAGCCTGATAGCCTTCGACCT
CTTCACGGAGTCGGCAGGACTGAAGAATGTGAATATCGATACCGAGGGCTCTCGCCACTC
CTCACTTCTTGCCATCATGAGCGCAGGAGCGAGCAGGGTGATGAGCGAAGAGGAGCTGAG
AAGAGTAGTGGCAGTGAAGATGCCTAGCTTCGCCCAAGAGCGTGACTGCCAGCAGCTGAT
CCATGACTTCTATGAGAAATATGGAGACAGTTCGAAGCCATTCTCTAGAGATGTGATCCG
CATCAATGCGCAAGCAGAGAAGCAAGCGACTCTCTCAACTCCTAATTCCTCACTCCAAAC
TCCTAACTGTGAAGATGATTACCCCGCTCCGCCCGAGATGCCGAAGAAGCTGCCTAAGCT
CGTGGAGCTCCTCGTGTCTCAGACACCGGATATCTATAAGCCTGCCGTAGCCCATGCCAT
CTTTCCTCCGCTAGCCACCCACCTCTGCCGCACCTATTTTAATTACATCGACAATGTGGA
GCATGAGGCTACGCTAATGTGTTGTCTCTTAGCTGGTACGGGCGCaGGAAAGAACTGCGT
GCAGATGCCTATCAACCTGATTATGGAAGATATCAGAAAACGAGACAAAGATAACCTGAA
ACGAGAGAAGGAGTGGAAGGATGAGGTGACAAGAAAAGGTGCTAACAAGGATAAGCGTAA
GCGACCTGAAAATCTCGTGATCCAGGAGATAGACGCCGATATGACCAACCCTGCCTTCGT
GATGCGTACCGCTGAGGCGCAGGAGCATTTCCTCTATACTGCTCTCAACGAGATAGACCA
GTTTGATAACCTAAGGGGCATTGGCAACCAGCAGTTTCGTATCATGTGCCTCGCCTTCGA
CCCTGGTAATCAATATGGACAAACCCGAGTGGGCACGCAGAGTGTTACGGAGCGAGTAAC
CATCCGATTTAACTGGAATGCCTCGACCACCATCAACAAGGGTATCCGATATTTCTCCAA
GGTATTGACCGATGGTCCTATCTCCAGAATCAACTTCTGTACTATCCCAGAGCGTGAGAT
AGGAGCCGAGATGCCTGTCTATGGCACATACGATGACACATTCAGAGAGAACTTAAAACC
CTATATCGAGCATCTTAACATGGCTTCTGGTACTATCAATTGCCCTGAGGCTTTCGCCTT
GGCACAGAAGCTGAAAGAGGAGAATGCCGACTTTGCCCGTATGAGCCAAGACAGGGTTTA
CGAGAACCTCTCGTTCAGAGCCAATGTCATTGCCTATCTGAAGGCTTGCGTGCTCTATGT
GGCGAATGGTTGCCAATGGGAATCCGAGATAGAGGAGTTTGTGCGCTGGAGCGAGCAGTA
TGACCTGTACTGCAAGATGAGATTCTTCCGAGATGCTATCGTGAAGGCGGAGCAGGAGGG
AGTGAAGTCGAGCAAAAGAGGGCCTTCCAATATGCTGCAACTTCTGCCAAATGAGTTCTC
TTATCAGCAGGCTGAGCAGTTGAGAAGCGACTTGGGGCTGGATACCAAGGGCACCCGACG
GATGATAGCCACCTGGGTGTTCAGAAAGTATATCGTGAAAGTGGAGGCAGGCGAACAAGG
CGTTAATGCTGGTAATGACAAAGCTGATAACAGCCATTGCTATTACAATTACGGTAATTA
CAGTTTTTATCGCAAGCTATGTTTTCTCAAAAAAGAATCTAAATAGAAACAATTATGGAA
ATCGTACTCAAAAGAATAGCTAAGCAGAATACTTACACCATAGGGCGTATGTATATCCTG
AAGGACGAGGAGGTGGAGCGCAAGGTGAACTATACGCTCAATAAGGACCAGAAGCGCAGC
TTCTGCCATGTGGTAGATGTGGGCAAACTGGACGGGGAGCACTACTTCTGCGATACCCTG
GAGCCAACGTGGCGCAACCTGCTGGGAATCACCCTGTTGCCCCAAGAGGAGAATGTGCGT
CTGGGGCGAGTGTCGGAGAAGAAGGCGCAGAAGATGAAGGGCAAGACTGCCATACCCGAG
GGCACTTATCCCGTGCTCATCACCAAGTCGCCGAGATTCAAGCAGTGGCTGCCCCTGCTG
CAGGGCGTTCCTGGCTTTGAGGGCATCCGCATCCATGCCGGTAACTACCCCGATGATACG
CAGGGCTGCATCCTGCCGGGCGAAAACAAACTCCGAGGCATGGTGGTAAACTCCCGCATC
TGGCTGCATCGCCTCGTCAATGCCATCACGGCGGCGAGAGACCGAGGCGAGAGCATCTGG
ATCACCATCGTTTGACACCTCTCACGGCCTGGCTCTCTAACGGATTCTCCGGCCAGAAAT
GCTTAGGGTATCGGCGCTTCAGTTCTTTGCGGACTTCGAAATAAGTGCCTTGCCAAAAAC
TTGCGAGATCCTGAGTAAGTTGAACTGGCTTGAAACCGGGAGATAACAACTCAAGCAGAA
GGGGCTGTCTGCCTGCATCGACAGTGGGAGTTGATGTCATTCCGAAACACTCCTGAAGCC
GCACACTCAGAACCGGGGCTTCGGCCCCCAGGCGGTAATCGATGCGGATATTGCTGCCCG
ATGGCACACGGATGTGGGTGGGAGCAAGGCGGTCTATCTCCTGCTGAAGCTCATAAGGAA
GGATGTTCCAAAGGATTTCGCACAGGTTGAGTTTCTTCAGCTCAGTAACAGAAGTCTTCA
TCTTACCACCTTCTTCGAGATAGAAAGGGAGCCACGCTTGGGCTGTTGTCAGGAGATGCT
CTGTTGACAGGTCGGGAATCTCCAACTCCGGATGCCACTCAGCTACTTGCGCCACGCGCT
GTTGCAGACGATGAACCGATTCGTTCCAATCGAACATACTGAGTCCGTCTTTTCTGGCAG
CTTCACAGATAATATTAGAAACAGTCTCTCGGTTGGCATTTTGTATCGGCTTGCTGTCTA
TGATGAGCGCTCCTATCCGTGTTTCCTGTTGCATCTTTACTGCCAGCGCTTTGCTGTCCC
ATGAAATATTCTCGCAGGTTTGTGCCGGCAGGTTCTTCCAGTTGACGGGGGCTGAGAGAA
ATACCCTTCCTTTCCGTCCCTGCCCAGAACTGGATGATGAGGTTGAATCGAGGTTGAGTG
ATGCGATGGCAAGCCATTCGTTTGCTGCCATGCTGTCGCACGGGTCGATGAAAATCGTGT
TGCCATTCGACATCTTGAAGTTGCCCGCATGGTCGGTGGCATGGGCGATGCGCTCAGGGT
AGGCTAGGGCGATGAGATGGCCCACTTCCTCAGCATCAATTGGCTCGTTGTCTTCCCTGA
TACGCAGCATCTTCCTGTATTCCTGGGCAATCTGAGCGATACGGTTCCAACGCCCCAGAT
TTTTCTTGCAGCGTGCGGAACGGAGGATAGAAAGGCGGAGCGTCATGTCTGAATCTTCAT
TTTCGCCCATCGGGTCTTTCTCTTCCAGCAGAGCAGCAATGTCGCAGGCCAGGGCTTGGA
TCGCCGGAGAATCGCTGCTGATCATCATCTTGGCAATGCGCGGATGACAAGGAAGTTGAG
CCATTCTGCTGCCTTCTTCGGTGATGCTGCCACTGAGAGCGTGAACATCATGATCAGGAG
TGAGAGCGTTGAGCGACATAAGAAGTTGCTGTGCCAATACGAGGTTGCCCTTGGGAGGAA
GGGTGAGCCAAGGCAGCAGTTCCGGTTTGTTTTCCCCGAAAGCTGCAATGTCGAGAACCA
TCGAAGAGAGATCTGCATCCAGTATTTCGGGCAGCCGTTGTTCTGGCATCAGATGTTCCG
AGGTCTGTGTCCAAAGCCGGTAACATACGCCTGATGTGATTCTGCCCGCACGCCCCCTTC
GTTGCGTAGCCATGTCCTGACTGATACGAACGGTTTCGAGATGGCTCAAGCCTGTACGGG
CATCATAAACCAGTTTTCGGCAGAGTCCGGAATCCACAACGATTCTTACTCCTTCGATGG
TGAGAGAAGTTTCGGCGATAGGAGTGGCCAGTACGATTTTTCGTTCACCCGGTTTGGAAG
GAGCGATGGCGAGCCGTTGCTTTTCTGGCGAGAGGTTACCGTATAGCGGGTAAAGAGTGG
CTGAGGGCAGGACAGAGCGAAGCAGTTCTTCGCATTTCATGATTTCTCCCTGTCCCGGCA
GAAAGGCAAGAATGTCACCTTCCTGGTTTCTGAAAGCCTGACAGATAGTGGCTGCCATTT
CCTGTGCTACCTGATATCTGTCGATGTCGTGGTCTGCATAAACGGTTTCTATCGGAAACA
TTTTGCCTTTACTCTCGATAAGCGGAGCCTGAAGTGCCTGACAGATGATAGAAGCATCGA
TTGTTGCTGACATGATAATGAGCTTCAGGTCGGGGCGGATGATTTCCTGTGTTTGCCGGG
CCAGCGCTAACGCCAGATCGGAATTGATGCTGCGCTCATGAAACTCATCAAAGATGAGGC
ACGAAACGCCTTCGAGTGTAGCATCATTGACCAGCATTCGGGTGAGAATGCCCTCGGTAA
GGACTTCGATGCGTGTATCATCCGAAACCTTGCTTTCGAATCTTACCCGATAGCCGATGG
TTTTGCCCACGGGTTCTCCCAGAATCTGTGCCATCCGTTCGGCTATCTGGCGAGCAGCCA
GGCGGCGCGGTTCGAGCATCAGAATCTTACCCTGACTTTTAAGATGATCATGGATGAAGC
CTTCCAATGCCTGATCACTCATGCCCCGCAGAATGGTGAGCGGGAGGAGGGTAGATTTAC
CGGCTCCAGGAGGAGCTGTAATAACAAGGTTAGCCGACTCCATCAATGCTTCATTGACTG
AGTCGGCTATCTGGTAAGCTGGCAGATGACCAGCCTGCTGTTCTATTCTATCTAAGTTCA
TTTCTTCTTATTTCACAAACTTCAGATTTCTTTTATTTCACAAATTTCAGAATCTCTTTA
CTCTTTCTGCCCTTTTTGGCAGGAATCGGCATGAAGCCTTCTGTGAGTCCTGTTTTATCT
GTCATGGTCTGGAAAACGGAGGCGGCATATGAAGAGAGTTTCTTCTCTGCCAGTTCTTGC
TTGATAGCATCCTCATCATAATCATCAGCATAGAGCAGAGTGTGTAAATCGTCAAGATAT
TTTTGCGGAATATTCTGATGCGGCATGCGGCTTTTTATCTGCATAATCTGTGCGATGATT
GCCTGTTTGGTTTGGGCAGCGATGGCTTCTGCCTTTTGCTGCTCGAAGACTGCCAGCGTC
TCCTCATCCGTCTCCTGCCAGTTTTGCATCATGGCTTCAGTGTTGGTAAGATGACTGTAG
CCTGCATAGCGAATCAGGGCGATGCGCTTGTTCCAACCTTTCTTTTCCAGATAGTTTTTC
TCCATAGGGGTAGTAGCTACTATGAGGTTGGCTTTGGCGTACATGGCTTTCTGATACATA
GACTGTTGCAGTGAACGCTTCAAGTAAGGGTTCTTGCAGTTTCTCTCAGAAATATCGCCT
AGTGGACAAACGATGTAGGGAATGTCCATCTGCTTTGCTTTCTTTGCTATCTGGGCTCCC
TGCCATGTCCATGCTCCTATGATCAACACAATGTCGGCATCAACCAGGCTGTTGGTGATG
TCGAGCTGCTTATTCAAGGCTTCGATGTATGGAAGATACATCTTCAGCAACTTCTTATGG
TTGGAAATGAACAAATATACTTTCATCGTTCTGTCGGTTATTTTTAACTGTTATTATTCT
GATAGACTGTTACTTCCTTTTTACCCTGTTTAGAGTTTATGAGAAGTGAAATCGTTTTTG
TCAGCCCGCCAATAGCGCAATTTGGTAGCCAGATTTCTCCAGATAATTCCATATTCGAAG
AATGGCAGTTTGAACATCGCTATTCCGTCATCAAAGTGTCTGATGGCCTTGTTGGCTATC
AGCATTCTCACGATGAACAGCAGGAGGAAACTGAAACCTGCGCATCCTGTAAGAATCCAA
TTCTTCATGAGGATAGAGTAGGCTGCAACGGCCAGTGTTGCTATCAGGCTGAGATGTGGC
ATGAGATGGTCAAAGAACATGAGGGTTCGCATGGAACCGGCTCTTTCCAAACTCCTGCGT
GAAGCCTGCAGATAGAGGTGGGCATTGTGCCAGCTCTTGTTCGATGGTGCTTCGCGGATG
AGCCATGCATCGCAATCCAGTTCTGTAGCAGTATCGCCATAATGGGCATACTTGTTGACG
AGAAAATCGTATTCGCCGCGAACATATTCCAGGTTGCCCTGATAGCCCTGTTCCTTCATG
AAGTCGCTCTTGCGGAACGCTACGTTTGGCATGTGGCTGCGATAACCATAGGTCTGCTGG
GCACGGCGCAAAACATAGTAAGCCTTGCGGATGCTGTCGAAACGGCGTATGCTCTTGGTT
TCCTCATCAAGGGCTACATATCCCAATACCAGATGGTTTGGGTCCTGACATTGACGGGCC
ATGGTTTGCAGCCACTTGTCGTTGCTTGGGCGGCAATTAGGTTCAGTCAGAATAATCCAT
TCATGTTTGGCTGCCTTCACACCCAGTGTAATCTGCAATTTCTTGCGGCTCATGTAGCGT
GAACTCTCAGGAATGTAAGTATAATACAGATGAGGGTTCTCGGCTGCTGTTCGCTTCAGA
AAATCCTGTGTCTCGCCATCTGTACTCTGGCAGACTACGATTACCTGATAGTCGGCAGCG
TACTGCTGACGCAGGAACATAGGgAGATTCCTCTCCAATTCAGCAAGATTATCGTGTGCG
GTAATGAGTATACTGACAGGAGGTTGATTCTCTGCCGTTTCTGTTTTTTGAAAGCGCAAC
GAGCGCAGAAATGGATTTATCAGCGATCCGAGAACCGCTAATAAAACCACCACTGCGCCT
GCTATTATAGTAGTTGTACTAATGATCATCATTTTCTTTTTCTCGTAATATAGAAAGCTA
GAGAAAGGAGAATCCTATAAACTCTTAACTTTTAACTTTCAACTATATTAAAAGTCTTCT
GTAATATACCCCTTTGGCAACTGGCGACAGTTATACTGGCTCGCCATGATCTCACCATAG
GCTCCGGCTGAGCGGAGGGCGATGAGGTCGCCGCGATGGGCTTTGTTGATGTCGACAGCC
TTGCCGAAGACATCGCTTGATTCGCAGATAGGACCTACTACGTCGTAAGTTTCAACAGGT
TCATCGCTTGAGATGTTCTCAATCTTATGGTAAGCCTGATAGAGAGCTGGACGGATAAGG
TCAGTCATTCCTGCATCCACAATGGCAAACTGCTTGGCTGTGCCCTGCTTGATGTAGAGT
GTCTTGGTGATGAGAGAACCCATCTGACCCACTACAGCGCGGCCCAACTCGAAGTGAAGC
TTCTGACCATCGCGCAACTTCAGTTTCTTTGCGTATGTATCGAAATAATCCTTGAAATTA
GGGATTGGCTGTCGGTTTGGATGATTATAGTCAATGCCCAATCCGCCTCCCACATTGATG
TTCTTCACAACGATGTGATGAGCTTCGAGCTGGTTCTGAAGTTCGTTGATACGGTTGCAG
AGTGCCTCGAAATCACCCATATCGAGAATCTGGCTTCCGATGTGGAAGTGCAGTCCGAGG
AACTGGATGTTCTTCATCTTGGCAGCCTCTTCGATTACGGCTTCCATGTCGCGCATGGCA
ATTCCGAACTTGTTTTCTGCCAGACCTGTTGTGATGTTAGCGTGCGTATGGGCgCCGACA
TCCGGATTGATGCGGAAACAAACCTGCGCAATCTTATTCtGTTTTTCAGCCAGTTCGTTG
ATGATTTCCAACTCCGGAATGCTTTCTACATTGAAGCAGAAGATGCCTTTCTCCAATCCG
AGGTTGATTTCCCAATCGCTTTTACCTACACCAGCGTAAACAATCTTGCTGGCTGGAAAT
CCGGCTTTGATGGCTGCCTGAATTTCTCCTCCGCTCACACAGTCAGCTCCTAAACCAGCC
TGACAGATGATATTGAGCACCTTAGGGTTGGCATTTGCCTTTACGGCATAGTGCACTTCA
AATCCCTCGTGCTTGCCAGCCTCTTCATTGATGGTTTTCAATGTCTGGCGCAACACATTG
GTGTCGTAATAGTAGAACGGAGTCTGTATCTCCTGAAACTTATCTATCGGAAATGTACCT
TTCATTTCGCTTAATCTTAAATTAATACCTTATTATAGTTAAATCAGAATATCCAACGAA
GAGTGGATAGGAAGCATTACATACGAATTCTTCACTTTTCACTCTTCGTTTTCATTTGCA
TTACTTCTTCTCGAATAATACGTTGCTCAAGTTCTGCAATGCCTGCTTCTTATCTTTCTC
TCTGATGAGGAATGAGATGTTGTAGTTAGAACCACCATAAGAAATCATGCGTACAGGAAT
GTTCTTCATCGCATCGGTAGCGATGGTCTCGAAGCCAACGTTGCTCCAGTCCAAATCACC
TACAACGCAGATGATGCACATATCAGAATCAACAGTTACTGTACCATATTTCTTCAGCTC
ATTTACGATGTCGTTAAGaTGAGAATCATTATCAATACTCATGCTGACACCCACCTCAGA
AGTGGCAATCATATCAATTGGAGTCTGATAGCTCTCGAAGATTTCGAATACCTTGCGTAG
GAAACCTGTAGCGAGCAACATGCGGCTACTCTTGATCTTGATGGCTGTGATGTTGTCCTT
GGCAGCAACAGCCTTGATCTTGCCGCGTACGATGACATTGTCGATGATTGTACCGTCGGC
CTTAGGATCCATGGTGTTCTTCAAGCGTACAGGGATGCCTGCATACTTAGCTGGCTGAAC
ACAGGTAGGGTGGAGGATCTTGGCACCGAAGTAAGCCAACTCAGCAGCCTCCTCGAAGTT
CAACTGGCGGACAGCTTCAGTGTGCTCTACGACACGAGGGTCGTTGTTGTGCATTCCGTC
GATATCTGTCCAGATCTGAATCTCTTCAGCTGGGAGAGCTGCACCGATAAGAGATGCGGT
GTAGTCGCTACCGCCACGCTGCAGATTGTCAACCTCGCCGTATGCGTTGCGGCAGATGAA
TCCCTGAGTGATGTAAATCTGATAGCCCTGGTTCTGCTCCATGATAGCAGCCAACTTCTC
CTTGATGTACTGAGGATCCGGTTCTGCGTTCTTGTCTGTGCGCATAAAGTCTAATGCACT
GAGCAATACGGCCTTTACACCCTGTTCCTTCAaGTAGTTtACAACCATGTTGGTGCTCAT
CATCTCGCCCTGAGCCACGATGCTCTTCTCCTCGAAAGAAGTGAAGAGGTCTTTGGTGAA
TGAGCGGAGATAGTTGAATTCGCCCTGCAAGAACTCACGAGTCGTATTTTTCATCTCCTC
GGTAGAGTAGAGTTCTTCTACATGCTGCATGTATTTCTTCTCCAAGTTGTTGATTACCTC
GTTGGCGCCCTCTGGATTCTTCTTGTAAAGATAGTCAGAGATCTCAACGAGAGAGTTTGT
TGTACCGCTCATCGcAGACAATACGATGAAAGTTGGTTCACCTGATTCTGTAACCAAAGA
GGCTACTCCCTTCATGCGCTCTGGTGAGCCTACAGAAGTACCTCCGAATTTCATTACCTT
CATAGTCGTAATTTTATTTAATTATTTCACTTAATTATCTTCTCCATCCTCTGTGAGGTC
GATGTGGTTGTACTCGTTGGTTACGTCGTAGAGCACACCTTCCTTACAGCGGTAAACGAT
GCCTGGGAATTTGTCGAGCATCGGGATGTTATGGGTTGTCATCACAACAGCTGTGCCTTG
TTTGGTGATGTCTTTCAGCAGACTCACGATGTTGCTGGCTGTCTCTGGGTCGAGATTGCC
TGTAGGCTCATCGGCGATGATGATTTTTGGATTATTGAGAATGGCGCGGGCGATGGCTAC
ACGCTGTTGCTCACCACCTGAGAGTTCATGAGGCATCTTGTCGATTTTATCAATCATGCC
TACTTCGTTGAGCACCTCTTCGATACGCTTTTCTCTGTCTTTTTTGTTTTTCCAGCCTGT
TGCCTTGAGTACGAATTCAAAGTTCTTGCGAACGGTGCGGTCGTGTAGCAGCTGGAAATC
CTGAAAGATGATTCCCAATTCCTTACGCAGAGCCGGAATCTCCTTTCGCCTGATAGTTTT
GAGGTCTCTGCCGAGAATTTCAGCCTTCTCGGTTTCGCCTTCTACAAGGTCTAGTTCGCA
ATAAAGTGTCTTTAATAGCGAACTTTTACCAGAGCCGACTTTTCCAATAAGGTAGGCGAA
TTCTCCTTCGTCAATATGGAAATTGATGTTTGGGAGCACGCACTTATCGGCCTGATATAT
GCTGACGTTCTGATAATCTATTAACATCCTAATTTTTTCTCCTTTATTTAATGTATTTGA
AAGCTTTTGCCCTTTCAGGGCGTATTGCCAATATCTTTTTATACCCAGGGTGTTGCCCTG
GGCTAGGGGCTTCTGCCCTTTCAGGGCGAGCTGCTGCAAGATAGCCTTGAGCTAGATATA
TTATTTCATTTCGCCCTTGCTCTTGGCAACGCGGCGTTTCTTATCCCATTCCGGATCGTG
ACGCATCTGAAGTTCTTTCACAACATCTTCTATTCTCAAGCCCTTGCTTGTGAGCAGAAC
GATGAGGTGATAGAGAAGGTCTGAACTCTCGTAAATGAGTTTCTCGTTGTTGCCGTTTGT
GGCTTCGATAATGGTTTCAACAGCTTCTTCTCCAACCTTTTGTGCCATTTTATTAACGCC
TTTCTTGAAGAGGCTGGTAGTGTAACTTCCCTCTGGCATTTCTTCGTGGCGCTTGTTGAT
GAAGTCCTGAAGCTCTGAGAGGAAGAGGATTGGGTTGAGTGTATTCTCTTCTGCCCAGCA
GGTGTCTGTACCTTTGTGGCAGGTTGGACCGTCTGGGTGAACCTTAACCAGCAAGGTATC
GTTATCGCAGTCGTTCTGAATGCTAACGAGATTCAGGAAGTTGCCTGATGTTTCACCTTT
TGTCCAGAGGCAGTTGCGTGAACGGCTCCAGAATGTCACCTTTTTGGTTGCTATTGTCTT
ATCGTATGCTTCCTGATTCATGAAGCCAAGCATCAAGACGTTCTTTGTAACTGCGTCTTG
GATGATGGCAGGAACCAGTCCGCCTAATTTTTCGAAATCTATTTCCATTTTATCTTGTTT
TTATTTtCTTACATTATTATATTCCCCGTGTCCTATATTCTCACGTTGATTCCTTCTTCT
CTCAGGTATTTCTTGAGGTCAGGAATGGCAATCTCGCCAAAGTGGAACACGCTGGCTGCT
AGGGCAGCATCTGCCTTGCCTTGGGTGAACGCATCGCGGAAATGCTCCATCTTTCCAGCA
CCTCCTGAGGCGATGATAGGAATGCTTACTTCTTCAGCAAGACGGGCGAGGGCCTCGTTT
GCGAATCCCTGTTTCACACCGTCATGATCCATACTGGTAAAGAGAATTTCACCGGCACCC
CGGTCGGCTACTTCCTTAGCCCAGTCAAACAATCCTAGTTCCACCCGTTCTCTTCCGCCT
TTTACATAACAGTGCCAGCCGTCAGAATCGAGACGTGCATCAATGGCGCATACGCAAACC
TGTGAGCCATAATGGTTGGCAATTTCATCGATGAGATCCGGATGTCGGATGGCAGCACTG
TTAATGCTAACCTTGTCGGCTCCTGCGTTGAGCAGGCGGTCAACATCTTTGAGTTCATTG
ATTCCACCTCCCACAGTAAATGGGATATTGATTTCGGCAGCCACACGGGTTACCATATCC
GTAAAGGTTTTGCGCTCTTCGAAACTCGCTGTAATATCGAGGAATACGAGCTCATCGGCT
CCAGCATCGCTATAAGCTTTTCCCAGTTCTACCGGGTCACCAGCGCTGCGAAGGTTTACG
AAATTGGTTCCCTTTACCGTCTCGCCGTTCTTTACATCAAGACAAGGAACGATTCGTTTA
GCTAATCCTTTGCTTTTACTTTGAATTTTCACCATTGTATTTTAATTCTTATCGATTGAA
GCTATTAACTAGTTTCTTAACATCGATTTTCCCTTCGTAGAAAGCTTTTCCAAATACTAC
GGCAGGAATTCCTGCAGTTTCCAATGCTTCGATGTCTTCGTTGCAACTTACTCCGCCTGA
GGCGATAAGATGCAGTTGAGGATAGGCAGCCATTACTTCTTTGTAGAGTTCTATGGCAGG
TCCCTGCAGCGTTCCGTCTTTGCTGATTTCTGTGCAGAGAACATAGCGTACTCCTTTATC
GATGTACTTTTTCAGGAAAGGAAGGAGATCTTCAGAAGAATCTTCTTTCCATCCGTTGAT
AGAAATCTTTCCGTTTcTTACGTCGGCTCCCAGAATCAGGCGGTCGGCTCCATATTTGTC
CAACCATTGCATGAAGAGTTCAGGAATGGTGACGGCAATACTGCCCACTGTAACCATGCT
TGCTCCCGCAGCAAAAGCTTTCTCAATATCTTCTTCGGTCTTGATTCCGCCACCGAAATC
AACCACGAGAGAGGTTTCTGTGGTAATTGCCTTCAACACCGCATCATTTACGATGTGCTT
TGACTTGGCTCCATCGAGGTCTACTACATGCAGGCGTTTGAAGCCCATCTGCTCAAACTG
TTTTGCCACCTCGGCAGGATTGTCATTGTAAACCTTCTTCTGGTCGTAATCGCCTTTGGT
AAGACGAACACACTGGCCATTTATCAAGTCGATAGCTGGAATTAATTCTATCATATTTGT
ATTTCCTCTTTTATTTTATCTCTAAAAAGTTCTTTAAAATCTGTTCTCCCACCTTTCCGC
TCTTTTCAGGATGGAACTGGCAGGTATAGAAATTGTCTTTGTGGAGCGATGCACTATAAG
GAAGAATGTATTCTGCCTTGGCAATGGTCTCCTCGCAGAGTGGCACATAATAACTATGTA
CGAAATAGGAGTAGGGATGAAGCAGTGCATCAGCGGTAGACTTGTCTGAGTCAGAATCCG
TTCTGTTTCCGAACCCCTTATAAAGGTCAGTCTTCAAATCATAGATTTCATTCCATCCCA
TAGCAGGCACCTTGTCTTCGTGTTTCTGAGGCTGGAATCGCTTTACATCTACATCAAAGA
TTCCGATGCAATCTACGTCACCTTCTTCAGAATGACGGCACAAGAGTTGCTGTCCTACAC
AAATGCCCAGGACGGGTTGCTTCAAGTTCTTGATTACTTGATCAAGCTGATGAGCCTTCA
GATATTCCATTGCTTCTCTTGCCTGGCCTTGTCCTGGGAAGAGAACGCGGTCAGCCTTCT
GGAGCATTTCTGCATCATCTGTAAGTACAGGTTCGATGCCTAAACGCTTCATGGCGTTGA
CTACGGAATAGATATTTCCGGCATTATATTTTACGATTGCTACATCCATAACCTAACGTA
ATTCATTTCTATTTCTTATTTTTCGATGCAAAGGTACACATTTTCTTTTAATTTAAAGAA
AATAAAAGCAAAAAGATTACGAAATATAGTAGATTTCTTTCAGAAAGTTAGAAATATGGC
GTGTTTTTACGTTTTCGTTAAGTGAAAAAGGAGCAATTGGATGTAAACCAACATCTAATT
GCTCCTTTTGAAGTGTTTATTTTGATAATTGAAACTTCTTAGTTTTCTTCTTCACTGTCT
GCTGTGCGGAGAATGATAGAAGTTGCTCCAATGGTGAACAGGGTTCCGTCTTCAATAACG
CGGCGTTCTCTGTCGCCCAGAATCTCATTGTCAACGAAAGTTCCTGTATAACTTGGTCCA
TCACGGAGTACATATTTCAATTTGCCTTTCTTGTCGCGGCTAACGTTGATTACGCAATGG
TTCATGTCAACGCTTGGGTCTACGGTTTCGATAGGGCAGTTGATTCCGCTGTTCTTCATG
TAGCGGCCGATGATGTTGTCGCCTAACTGGAGCGGGATGACCTGTTTGTAAGCGAATACG
TTCTCGATGACAACGATAGAACCGTATCCCTTCTCGTTGGCATTCTCATCAAGTTTTTCC
TCCTTGCGGGTTTCGCGGAGCTTGGAAACTCCCATTCGGATGCCAAACTGCTTATTGCAA
TTAGGACAAACGAAAACGAGACTCTGACCTGCCTGATACTTGGTCTCATCGAAGGTGATA
AAATTATCGCATTTAGGACAACGTACTCTTTTCATATTCTTTTTCTTACTTTTCTATCTT
TATTATAATAATGTGTTGTAGAAGTTTCCGATACTCCTTGCTCTTTGTTCTAGCTATAAA
CTATAAACTCTTAACTGTAAACTATTCTTTCACTTTCGTAATCCAGCCGTCAGTAAAAGC
ATCATAGTTGTGTAAACGGTTGAGAGCAGTATAAGCTTCGCCCTCGGTAGAGTATGTTCC
GTATATAACTTTCACATTATTATCCGTAATCAACACCCTAGCTTCCTTGAATCCTTTGTT
TTGGAGGAGTTCAGCATAGCAGGCAGCATTGCGCTTGGTAACACGACTTGCCAAAACGAT
GCTATAGTAAGAAGAAGCTGTTTGCAATTCATTGTCCTGAGTCATGTTGACAGACTTGGC
AGGAATGCTCTCTTCTGCCTGTGATTCTGTACTAAGTACCAGTTCTTGAGGTTGCGCAAC
TTTATTGATCTCCTTAGGCATGATGCGGTTCAACATACCTGTGTCGATTTGGCTCTTCTG
AACAGTTGGGGTTCCCAATGGAGAAGAGTAGGTGAAGAATGCAATGAGAGCGATGCAGGC
TGCTGCAATATTGCGCAACCAGCTCTTCTTGATGCTGATGAATTCGGCATTTGATTCTTC
TTCTTCGTTAACGAACACAGAATTGTTGACAGAGAGTCCACTCTCCATCTTCTGGTTACT
ATCCTGATTCTTGACTTCGCTTTCTGTACGATTGTTTTCTACTGTCTTTGCTGGCATTTC
AATGATTGAAGCAGCAGAATCTTCAGTCTTCTGAACCTCTTCTGCAGAAATCTGCGCGAG
TGGGAGCATGTTTAAGCCGCCCAAGCCATACAACTCAGGGGTAAGAATGCCCGCCTCGCA
TGGTTCGAAGGTATAATTTCCGTCTTCGTTCAATATGATGGTGCCAATATCATTCAGTTC
AAATTTTCCTGAATTCtCCAGAGTCTGACGCATCTCTGTCACTTCATCAGCAATGCGGTT
CAAAGCTTCCGGATAGCTGATATCGTATGCTTCAACATACGAAAGTGCAAGGAGAGAATC
GTTCATCTGGAGCTGTGGGTTAAAGCCAATAGTTCTCAGCGGTGGCAAAAACATGCTGTC
TCTGCCATCGTAACGCGCATCTACATGATGAGCCATGAAGCCACCAAATCCTGGGACAAT
CACGCAATCGTTGCTCAAAAGTAGGATCTCTATATGTCTTTCTAGTCTATTCACGTTTGC
AAAGGTAGTGATTTTTTCGGAAATGACCAACAGAAAATAAAGAAAATTTTCGATGAAATC
ATAAAAAGTCTAATTTGTTTTGTCGTTTCGGGAAAAAGTATTACCTTTGTGCCTAAAATA
AATAAGGTATAAATCAATGAAATATACAGAGATAGAAATTGAAGGAGTCTGGCTGATAGA
ACCTCGGGTATTTGAAGATGCTCGCGGCTATTTCTTTGAAGCATGGAAGCAGGCTGACTT
TGATGCTCACGTTGGAGGGCATGTGGTGTTTGTGCAAGACAATGAATCGATGTCGGCTCG
TGGTGTGCTCAGAGGTTTGCATTATCAGAAaGGTGAATTCTCGCAGGCTAAGTTGGTGCG
TGTCATCAAAGGCCGCGTGCTGGATGTAGCTGTTGACTTGAGAAAGGGCAGTAAGACTTT
CGGTAAATATGTAATGGTTGAACTGAGTGGAGAGAACAAACGTCAGTTTTTCATTCCTCG
CGGTTTTGCCCATGGTTTCCTGGTACTGAGTGACGAAGCCATCTTTACTTATAAAGTAGA
TAATGTTTATGCTCCTGATTACGAAGCCAGTATTCATTGGGATGATCCTACTATCGGAAT
AAAATGGCCTATTGAAGGAGTTGAGGTGCTTACGTCAGAAAAAGACAGAACCAAGGCAAA
GTCTTTCGAAGAGGCTGATTATTTCGAGTAGAATTGGTATCAGCTTTTACCGATTAATTT
ATTTAAAGAACTCATCATGAAAAAGATAGTTAATTTATGGTTGCTCAGTTGTATCTTGAC
TCTTGTTGCTTGTGGGCAGAAGGCCGAAAAGCAACAGGAAGTGAAGGAAGATACTGCGGC
TAAGAAGATGTTGCAAGGCATTTGGCTGAACGATGACGATGAGGATGATGTGGCGTTCCG
CGTAAAAGGCGATACGATTTATTATCCTGATTCAACCAGTCAGCCTGTCTACTTCTACAT
TGCTGGCGATACGCTTGTAATGAAGGGTGCTAATATTGCAAAATATCCGATCGTAAAACA
GGCTGAGCATATTTTCCAGTTTAAGGTGCAGAATGGGGATGTGGTTAAGCTGGTGAAGAC
GGAAGATAAGTCTTATTTGCAGCAGTTCATCCACAACCATGCTTCCGTGGCGCTGAATCA
GAATACGCTGATTAAACGTGATACGgTGGTTGTAAGGGGCGATGAGAAATATCATCTCTA
CGTACAGGTTAACCCAACAAGTTATAAGGTCTACAAGAGTTCTTATAATGATGATGGTGT
TGAGGTAGACAATGTTTATTATGATAATATTGTAAACTTGCATGTTTATCATGGTGCCAA
CCGTCTGTTCTCTCGTGATTTCCATAAGAAGGATTTCGATAAGCAGGTTCCTGCTTCTTT
CTTGGACCAGTCTATATTGAGCGACATCGTATTCAATAAGATAGATGAATCTGGCATTCA
TTATCTTGCTGTTCTGGCAATGCCTGACAGCAGTTTGAGTTATCAGGTTGAGGTTATCAT
TTCCTTTGAAGGAAAAATGAGAATGCGGGTTAAGAGTTAAAAAAAGAAATAAAAAAGTCG
CCCTGAAAGGGAAAGCATTGGATGTAAGATGCTTTtGTCCTTTCAGGGCGATTCTATTTT
TATGTGCTTATCCTGGAGGGATAGCTTGGTGGCTCAACTTTTAATTGAAGAATCCCAGCA
AAGCTCCGGCTGCAACGGCAGAACCGATGACTCCCGCAACGTTTGGTCCCATGGCATGCA
TGAGAAGGAAGTTGTGGCGGTCGTATTCCAGACCCAGGTTGTTGGAGATGCGTGCACTCA
TTGGTACGGCACTCACTCCGGCGTTTCCGATAAGTGGGTTCAGTTTCTTGCCTTTTGGCA
AGAAGAGATTCATCAGTTTGACGAATAAGATTCCGCTTGCCGATGCGATGATGAAAGCAA
GAGCACCGAGAGCAAAGATTTTGATGGTGTTTAATGTCAGAAACTCTGAAGCCTGGGTAG
AACAGCCTACGGTCAGGCCGAGGAGGATAACGACAATATCATTCAAGCTGCTGCTTGCTG
TCTTGGCGAGTCGGGTTGTCTTTCCGCTCTCTTTCAGAAGGTTTCCGAAGAATAGCATTC
CTAATAATGGCAAACCGGATGGAACGATGAAGGTGGTGAGAAGCAGACCGATGATAGGGA
AGAGAATCTTTTCGGTCTGTGAAACCTGACGTGCCGGTTTCATCTTGAGGACGCGCTCTT
TCTTGGTTGTAAGCAGTCGCATCAAAGGTGGTTGGATTACAGGCACCAGTGCCATGTAAG
AGTAGGCGCAAACCGCAATGGCTCCCATGAGGTTCGGACTCAGTTTGCTGCTCAGGAAGA
TGGCGGTTGGTCCGTCTGCTCCTCCGATAATGGCAATGCCAGCTGCCTGGTTAGGTTCGA
ATCCCAGAGCCAGTGCAATCATGTAGGCACCGAAGATTCCAAATTGGGCAGCGGCTCCAA
TCAGGATGAGCTTCGGGTTGGAAATGAGCGCAGAGAAGTCGGTCATGGCTCCAATGCCCA
GGAATACGAGTGGCGGGTACCAGCCCTGTTTCACTCCCTGGTAGAAGATGTTCAGAACGG
AGTTGTCTTCGTATAAACCTATTTCGAGTCCTGCATCGGCACGGAATGGAATGTTGCCAA
GAATGATTCCCAATCCGATAGGAACCAGGAGCAGCGGCTCAAAATCTTTCTTGATGGCGA
GCCAGATAAAGAGTGCTCCCACCAGAATCATGATGAGGTTTCCTGCCGAGGCGTTGGCAA
AGCCCGTAAAGGTAAGAAACTCATTGAAGTTTTGTATGATGAAATCCATAATTTACTTTG
AACTTTGAAAGTTAAACATTGAACTTTATGATTAGTCTTTTGATTGGAAGAGTAATCATT
AGCTTTTGTCTAAACAGCTTATTATGCGATTGTTACAAGCGTGTCTCCTTCCATTACTGC
ATCTCCTTTGTTCACGTTGATGCTGGTAATGGTTCCTGAAGTTTCTGCATCGATGTTGTT
CTGCATCTTCATGGCTTCGAGCACGACAACAGTATCGCCTGTGTTCACCTTGTCACCGAC
TTTCACCTTGATTTCGTTGATAGTGCCAGGCAGAGGGGCAACAACTGCTTTGCCTGCAGC
AGGAGTTGCCTGTTTGCTTGATGAAGCAGAATCAGAACTTGCTGCAGAACTTGAACCTGC
GGCAGAACCTGCGCTTGTAACAGAGCTGGCAGAAATGTTGTTTTGTCCATCACTTAACTT
TACTTTCTGTTTACTGCTCTTAACCGGCTGTTTCATTTCCACTTCGAATGGAATTCCATT
CACGGTTACATTGGCGATATTGCCTTCAATATCCTGTATTTCAACGACGTAATCTACGCC
TTTAACCTTATATTCGTACTTTGCCATAGTTTTTATATTTTAACGTTGTTATTGTTGTTG
TTGAATTTCGGAGCATTCCATCTGGTCTGTTTTGGCTTGATGGTGATAATGCCGGATTCT
ACATCATGAACATCTTCCAGGTATTCCTGTAGTGCAAGGGAGATGACTGCCATGTAAATC
TCCTTATCAATACCCTTGGTTTCTAAACCATCTTTCAGAATCACGTTGGTCTTATGACTG
AGGCCTTGAGTAACCTCGATGGTCTTCTTTCCTGTCTTATATAATAAGGTGGCGTGCTTC
TCTGTAGCACGGGCGATGCGCTGTTTATGTTTCATGTAGGCTCCGAAAAACCAGAACACG
ATGAAGAGGAGAGCAAGGCAGGCAAATACGATTCCCATTGAAAGTACGGCGATTCCTATT
CCGTATGGGTCGCTTTTCTTCAATTGCTGGGCTTTACTCAAACCTGTGTTTTGAGGCAGA
TAGCCTGGAGTTACTGATCCGGCAATGGCTTTCTCCCATGTCTTGAAGTCCTTGCTCAGT
TCAAAACTCTCATCGGCAGCCAACACTGGCACGCTTACGGAGTCTATCAGGTCAACGGCA
TTTCCGTCATAGAGTGCTATCCAGTTGGGCATCTTTTCCTGTAGAATAAGATTGAGATGA
AAAGGTCCCGAGTTAGAAGAATTTTTTGCCTTCCAATGTTGTCCGTTCTCGCCATCCAGG
TACCAGAAACTGCTGTCGAAGATAACAATGCTCTTCTTGCTTCCCAGTGTGGTTCGTGGT
TCATTGTTAGGCAATGGACACATCAGCTGTCGGCGAGCTTCAGGCGACATTTTCTTGTCG
AGAACCCTTCGGTCGGTGGTTAGGAACATACCGCGTACATTATACGTGGTAAAGGAGGAA
TTGCTCAATTCCACCCATGGTTTGTGCTGCCCGTACTCATCTACAAGATTGGTACGATTG
TCGGTCATCACCTCCGTAATACGGATACTTTTGGCTCCTTGACTCCAAGCGGGCAAGGAC
GTGATGACTAGCATGGTTATCAGAAATCCCAATTTCTTCATACGCTTACTAACGTTTATA
GGGTTATTGTTTCATATTTCGAAAAAATCTGCATCATATAGGAACGATAGCTGTTCCTAG
AAGATTCATTAGGTTTGTTTCTTGTGCTCAAAGGTACGAAGAATTTCTGAAAAGACAACA
AAAAAGGTGCACAAATTTTTGTCTTTGTGCACCTCGTTTATAATTTATAACTATTTTCAG
TTGTTTTGTTAACATTTGTAAGTCTTACGCTCCGCAGAAGAACAGCACCACTATCTGGGC
TGTAAAGATACGGAGGAACATGCTCAATGGATAAACCGTAGAGTATCCTACAGCTGGAGC
CTCCTTTGAGCAAGAAGCATTTGCATAAGCCAATGCAGGAGGGTCTGTGTAAGTACCGGC
GAGCATACCCATGATGGTGAAGTAGTTGAATTTAAACTTCAGGCGGGCAATCGTACCGAT
GATGAGGATAGGAATAACGGTGATGAGGAAACCACATCCCACATATTTCAAACCGTCACC
CTGTACTACTGTGTCCCAGAATCCGGCACCAGCCTTGATTCCCACACTCGCCAGGAAGAG
TACAAGTCCTATTTCTCGCAGCATCATATTAGCCGAAGTCGTCGTATAAGTTACCAGCTT
CATGCGATAGCCGAAACGGCCGATGAGGATGGCGATGATAAGCGGACCTCCGGCAATACC
CAACTTCAAAGGCACCGGCATTCCCGGAATGGCAAATGGGAGAGAACCGAAGATAATACC
TACCATAATGCCTACGAAGATAGTGGCAATGTTAGGCGCATCGAGGCGCTTTACAGAGTT
ACCCATGATTTCAGCCACACGGTTCACATTCTCTTCAGGGCCTACAACCAGAATCTTATC
ACCTACGTGGAAGTGGTGGTTTCTGCCTGCAAAAATGTCCATTCCCTGACGGGAAATACG
GGTTACGTTAACGCCGTATACGCTGGAGAAGTGCATCTTACCCAAGGTCTTACCGTTCAT
TTCCGGACGGGTAACGATGATACGGCGAGAAACAAAATGCTGTACTTCATCCTTCTCGCG
GTCCCATTCAGCTTCAATCTCTGGTCCGATAAAAGCCTTGATGGCTTCAGCATCAGCCTC
TGCACATACAACGAGCAATTCGTCTCCAACCTCAAACTTAGTCTTGCTGTTAGGAATGCT
CACCTCGCCATTGTGGAGCAGTCGTGAACATACAATGTCACGGTTCAAGAACTCAGAAAC
TTCTCTCAGCGTTCTGCCTGTAATATAAGCATTTTCCACGCGCAAGTGCATGTTATGGGC
CTTAGCGTGTGGGTTGGCAGCATCTTCTTCGTTAAGCTGTTCTTCCTCATCAGCAGTATT
AATCTTACAGATGTACTTGATAAGGATAGTAGCACCAATAATGCCCACTACACCAAGAGG
ATAAGCACAAGCATAACCGTTGGCAATACTTGGAGCCCCATTAGGGAAGACGCTAAGCAA
AGCCTCGTTGGCAGCACCAAGACCCGGAGTATTGGTAACCGCACCATAGAGAGTACCTAC
CATCATAGGCAGGTTGTTAGGGTTGCTCGTATCAAAGAAGAGATAATAGCAACCAAACAT
CACGAGGATGTTGAGTAAAATAGCGCTAGCCGAAAGCATGTTGAGCGTAACACCACCTTT
CTTGAAACTCTCGAAGAAGCCAGGTCCTACCTGGAGACCAATCATGAAGACGAAGAGGAT
CAGGCCGAAGTCTTGCACGAAAGTGAGAATTTCCTTTGGGCCGGTGAAGCCAACGTGGCC
AGCCAAAATACCTGCGAAGAGAACGAAGGTGACACCTAATGAAATGCCGCCAATCTTTAT
CTTTCCGAGGTAAACACCAATAGCTATCACGATAGCGTAGAGTAGGGCGATGTGAGCCAC
CGACTCGGTATTGGCGAAGAGATTAACAATCCAATCCATGTGTTCGTTTTAAAATCAGAA
AATTATATTCCTGTAGTTTACCAAATTATTTTAGAATTATGTTTTCTGTTGCTTGTTTTA
AATGAAAGATACAGTTCTGTTTATAGAGAGAATCTGTAGATTATTAGGGATTCAATTAAA
ACTGAAAATTGGAGGACATCGCATAGGATGCCCTCCAACCTATTTTTTCTTGTAAAAAAT
CAAGCCCTTTTTCAAATGGCTTTCTTTTAAACATAAGATTACTTCTCGATAGCTGCTACA
CCTGGCAATACCTTACCCTCGATAGCCTCGAGGAGAGCACCACCACCTGTAGAGATGTAA
GATACCTGATCAGCCAAACCGAACTTGTTGATACAAGCTACAGAGTCACCACCACCGATG
AGTGAGAATGCACCTTCCTTAGTAGCCTCTGCGATTGCGTCAGCAATAGCCTTAGAACCA
CCAGCGAAGTTGTCGAACTCGAATACACCTGCAGGACCGTTCCAAAGGATAGTCTTGGCA
CCCTTGATGGCAGCTGCGAAAGCCTTGCGAGTCTCAGGACCTGCGTCCATACCCTCCCAA
CCCTCAGGGATGTTGTTAGATGGGCAAACCTGAGTATTGCAGTCGTTCTTGAAGTCGTCA
CCGCAGATAGAGTCTGTGCCGAGTACGAGGTTTACACCGTTCTCCTTAGCCTTCTTGATT
ACGTCGAGAGCAACGTCGAGCTTGTCATCCTCGCAGATAGACATACCGATCTTGCCGCCG
AGAGCCTTAGAGAATGTATAAGTCATACCACCGCAGAGAATCAGGTTGTCAACCTTAGTC
AACAGGTTCTCGATGATACCAATCTTAGTAGAAACCTTAGAACCACCCATGATAGCTGTG
AATGGGCGCTTGATGTTGCCAAGAACTGCGTCAACAGCCTTAACTTCCTTCTCCATCAAG
AAGCCGAGCATCTTGTGATCCTTGTCGAAAGAATCAGCGATGACAGCTGTAGAAGCGTGC
TTGCGGTGAGCTGTACCGAATGCGTCCATTACATATACGTCAGCGTAAGAAGCCAACTTA
GCAGCGAACTTCTTCTGACGCTCCTTCATCTCAGCCTTAGCAGCATCGAATTCTGGAGTA
CCcTTCTCAACGCCAACTGGCTTGCCTTCCTCTTCTGGATAGAAGCGGAGGTTCTCGAGC
AAGAGAGCCTCACCTGGCCTCAAGGCAGCTGCCTCAGCATCAGCGTTACCGCAGTCCTTA
GCGAACTTAACGTCTACGCCGAGAGCGTCTGATACGTTCTTAACAATCTGAGAGAGAGAA
AGCTCTGGTTTAACCTTGCCCTTTGGCTTACCCATGTGGCTCATCATGATGAGCGCGCCG
CCGTCTGCAAGTACCTTCTTCAATGTAGGAAGGGCACCGCGGATACGAGTGTCGTCTGTT
ACATTACCATTTTCATCCAATGGCACGTTGAAGTCAACGCGCACGATTGCCTTGTGACCG
GCAAAGTTAAAATCTTCAATTTTCATTTTACCAAATTTTATTTAGTTTATGTACTAATTT
ATTGTTCTAAACCTTTCTGCTGGTTTCAAAAACCGAAGGCAAAGATACAAATTATATTTG
ATTCAGCAAAATATAGTAGCGGTTTTTATGATTTTTAGTAGATGAAATCGTCTGTTTGCT
ATATCGGGTTTGCAAAATTCGTGTTTTGCGCTTCCTTCTGCCTGATTTGTTAAACAAAAT
GGAGAGAAATGAAATATATTCTTAACAAATTACTTTTTTTTTGGATTTTTCGATAATAAA
TAGTACCTTTGTGCGCAGTTAAAACGTTATTACATATAAATGAGATAAAATGGCGAAAGA
TAAGATTGCTTTTGTGTGCAGCAATTGCGGACAGGAAAGTGCCAAATGGATGGGCAAATG
TCCTAGCTGCGGACAATGGAATACATTTAAGGAAATTCGTATTGCTGCTGATTCCGGATC
GCAGGCTGCGAAGAATGCCGTAATGACCATGCGTCATGGTGGAGCTGCCACGAtGTTTGG
CGGGCAGCACAGCGAGCACGACGCTGCGCCGATGAAACTTCGCGATATTTCTGCGATTGA
TGAACCGCGCAtCGATATGAGGGACGAGGAGCTGAACCGTGTGCTGGGTGGCGGAATGGT
TCCTGGCAGCATTACGCTCCTGGGCGGTGAACCGGGAATCGGTAAGAGTACGCTCACCTT
GCAGACTATTCTGAACATGACTGACCGCCGCATCCTGTATGTGAGCGGAGAGGAAAGTGC
TCATCAGATTAAACTCCGTGCTGACCGGTTGGCTAAAGGACAGGCGATGCTCAGAGAGGG
TTCTTCTGCAGACACTCTGAAAACGGCTTCTCTTTCATCAGAAGGAGCCTTTGATCATAT
TACGGTTCTCTGTGAAACGCAGTTGGAGAAAATCTTCAGTCATATTCAGGAAGTGGCTCC
ACAGCTGATAGTTATAGATTCTATCCAAACCATTGCTGCGGAAGAAGTAGACAGTTCGCC
GGGTTCTGTTTCCCAAGTTCGCGAGTGTGCAGCCTCCCTGCTCCGATTTGCCAAGACGAG
TGGCATTCCGGTTATTCTGATAGGACATATTAATAAGGAGGGAACGCTTGCCGGACCAAA
GATTCTGGAGCACATCGTAGATACGGTGATTCAGTTTGAGGGCGACCAGCATTACATGTA
CCGCATCTTGAGAAGCATCAAAAACCGATTCGGAAGTACTTCTGAGTTGGGAATCTACGA
GATGATGCAAGGCGGACTCCGACAGGTGAGCAATCCTTCGGAGTTGCTGCTTACTGAAGA
TCATGACGGGCTTTCGGGTGTTGCCATCAGTGCTGCCATTGAGGGTGTACGCCCGTTCCT
GGTGGAAACGCAGGCTTTGGTTTCAACAGCAGCCTATGGAACTCCGCAGCGTTCGGCAAC
TGGTTTtGACCAGCGCCGTTTGAACATGCTCCTGGCGGTTCTAGAGAAACGTGTGGGGTT
CAAGCTGATGCAGAAGGACGTGTTCCTGAATATTGCCGGAGGATTGAGAGTAACCGATCC
TGCCATGGACTTGAGTGTGTTGGCAGCCGTATTGAGCAGCAATGTTGACACGCCTATCGA
GCAAGGTTGGTGTATGGCAGGCGAGGTAGGTCTGAGCGGTGAAGTCCGTCCGGTGAGCCG
CATCGAGCAGCGTATTGCTGAGGCTGAAAAACTGGGATTCCAGCACATCATCATCCCGAA
GTACAACAATCATGGTTTCGACCATAAGAAATATAAGATAGAAATTCATCCCGTAAGGAA
GGTGGAAGAAGCATTCCGCTGCCTGTTCGGGTGAAGTAAAAAGTAATCATACAGTTCAAA
AATCAAAGTAAAATGAAGGATTCAGTAATCATTGTGAGCGGTGGCATGGATAGCATCACG
TTGCTCTACGATAAGAAAGACGAGATTGCACTCGGCATTAGTTTTAACTATGGAAGTAAT
CATAACGAGCGTGAAATTCCTTTCGCCAAGATGCATTGTGAGCGTTTGGGAATCAAGCAT
ATTACGATAGATTTGGGTTTCATGCATCAGTATTTCAAGAGCTCTCTTCTTGAAGGTGCC
GATGCGATTCCTGAGGGGCATTATGCTGATGATAATATGAAGAGTACGGTGGTTCCTTTC
CGTAATGGAATCATGCTGAGCATTGCCATCGGCATTGCTGAGAGTAATAATCTGAAGAAA
GTTTTCATTGCTAACCATGGTGGCGATCATACGATTTACCCAGACTGCCGTCCGGAGTTT
ATCAAGGCGATAGATGAGGCTGCTGAAGCAGGTACGTTTGTTGATGTGCGCGTGGTGGCT
CCTTATACGAATATTACCAAAGGGCAGATTGCTGAGATAGGTAAGAAGTTGGGCATTGAC
TATGCTGAAACCTGGAGCTGCTATAAGGGCGGTGAGAAGCATTGTGGCAAATGCGGAACC
TGCGTTGAGCGCAAGGAGGCTTTGGCCGAGGCGGGTATTGAAGATACTACTGAGTATGAA
GAATAAGGATGACGACGAATCAGGCGTTCTTCGTTCCCTATATATAATAAGGTGTAATCA
GAATAAATATAATAAAAGAAAATGAAAACAGCGTTTTTATCTGCAGCGTTGATGCTTGCA
TCAACTGTTGCAATGGCTCAGAAGAGCAACTTCCAGTTGAAGGTGGATTTGAAGAATTTC
AATTCCGATTCTGTACTTGTTTACAAGGGCAGAAATGTTAAGATGGATACGGTTTTGGTG
AAGAATGGCAAGTTTACCTATTCTGCAAACCTTGATAAGGCAGCAGGATACGTTTTCCTC
TCACCTGAAGCTTATCGTGGTGCAGGTCAGTTTATGTTCAACCTGCCTTGTGTTCCTGGC
GAGAAGGCTGAAGTTAAGGGCGATGCAAAGACCCGCTTTGATATTTTGGGTTCTAAGTTC
TATCAGCAGTATCATGAAGTAGATGTTCTGCTGGAGAATGCTAATAAGGAGTTGAGAGAT
TACGAAGCTTCCCTGAACCAGAGAATCAAGAATGGTGAGACCCAGCAGACCATCATGGCA
GAGTATGAGCAGAAGGCTCCTGCCCTGCAAAAGGCAAAGGACGATAAGATATTCGATTTC
GTAAAACAGCATCCTGATTATGAGGCTTGTGCTACTATCATAGAGCAGTTTGATGATGTC
AGCAAGATGGAGAAACTGCTGGGCTTGCTCTCTGAAAATGTGAAGAACGGCAGAATGAAG
GCTTTCTACCAGCCAATGATTGATATGGCTAAGAAGCGTGCTGAGGCTGAGGAGAAGGCT
AAGAAGGTGCAGGCTGCCGGTGTTGAGGCTCCTGACTTCACGCTGAAGGATATTAAGGGA
AATGATTTCAAGCTTTCCAGCCTTCGCGGCAAGATTGTAGTTCTCGACTTCTGGGGTTCA
TGGTGCGGATGGTGCATCAAGGGAATGCCTAAGATGAAGGAGTATTACGAGAAGTACAAG
GGTAAGTTTGAAATTCTAGGTGTAGATTGTAATGATACAGAGGCTAAGTGGAAGGCTGCT
GTTGAGAAGCACCAGTTGCCATGGATTCATGTTTACAATCCGAAGGACAGCAAGGTTCTC
ATCGACTACGCTGTTCAGGGCTTCCCTACAAAGATTGTGATTGATGCTAACGGTAAGATA
ATCAAGACCATCGTTGGTGAGGATCCTGCTTTCTACACATTGCTTGATGAAGTGTTGGGC
AAGTAATGTTAACATAAAACAATGTCGCCCTGTAAGTGCAAAATTATATTTGCTCTTACA
GGGCGATTTTTtGTTTTGTATTTTTTATTTCTTTTTCTTCTTCAATTCCAGTTTCGGAAT
CTTGATTTTCTGTCCGGCCTTTACGGTGCTTGTACCATTCAGGGCTTCTACGTAGCATTC
CATGCCGGAACCTAAATAGCGGGTGCTGATCTGTTCGAGGGTCTGACCGGCGCCAACCGT
AACGGTCTGGGCAACTCCTATGATTCGGTAAGCTCCCGTGCGTACGCGAGCATCCTTATC
ATACTGGGATGATGCTATTTTCGAAGTAGCCTTTTCTTCGGCTTTATCTTTAGCCTTTTC
TTTTGCTTCTGCCTTAGCTTTTGCTTCAGTCTGCTTAGCTTTTTCAGCGCTAGCACTTTC
CTCATCCGAATTTTCAGCCAGTTTTACTGCTTCTGCAGTTTTAGCCATACGGATGCTGTC
TTCCATCGCTTTCTGGCGGAGTTtCTGTTCCTGAGAGAGTGGGGCGGCAGCTGGTTTGGC
TGGGACTTTCTTGGCTGGAGCcTGATGATACTGGTTTAGCTGCATGGCTAGATGATCGCG
CTGGGCAGTCATCTGACCATAGTTGAAGGCAAACCATCCCATTCCGCCAATCAAAGCTAC
TACGATGAGACAGACTGCTACGACCAGATAGCGAGGAATAACAATATGATGAGAATTGGA
AGATTCTTCTTCCTCCTCTTCTTCTTCAGATTCATCTGATGCAGGTACTGCTGGTTCAAC
AACTGCTTTCAGGGCTTGCTGTTGCTGGGCTAATTCAAGCTTCTCTTGCTCCAGTCTTTC
CTGCTCCAGTCTTTCTTGCTCAAGTCTTTCTTGTTCCAGTCTTTCCTGCTCAAGCCTTTC
TTGCTCCAGTCTTTCCTGTTCCAGCCTTTCCTGCTCCAGCCTTTCCTGCTCTTGCTTTTC
TTTTTGTATTCTTTCCTGCTCCAGTTGGGCTTGTTTTAATCTTTCCAGTTTAGCTTGTTC
AATAGCAATTTGCTTTGCCAGTTCGTCTTCGTCTTCTTTTTCCTTTTCCTTTTCAGATCC
GATTACGACAACCTCCGGATTTGGAGTTGCAGTTTTTTCTTCGTCCAGAAAATCGATTAC
TTGTGCAGGTGCATCTTCTGTCTGTTCTTCTCCAAACTTCTCATCTATTTCATCGAAATC
TACGCCGTCATTTACCACCACCGTTTCAAATTGGGCGAATGGCTTGTTCACGATTTCTTT
CAGGATGTTGTCAGGCGTGAAGGTGAGTTTGTCTCTGCCTTCAATGGTGAAGCGCTCGCC
CGTGTTCACATTGATGCTTTCACGGTCTTTCGTGGCCTGTACCTTAAAGGTACCCAGCCA
TTTTATCTTCACCTGCTTGTCGGCATCGAGTCCCTGGTTGCACACATCAAACATCTTCCG
GATGAAGAGTTCTGCTTCCACCTGGCTCAGACCGCTCTTATCAGCAAGCAGTTTTCCGAG
TGTATTTAAACTGAATTTGCTCATTGCTCATCCCCTCCATTCTTTAGTTTTTCCTTGACC
GAAGCAACCGGTCGGAAACCCAACACCAACTTAGGCGGCACCAGCTGGCGCTTCTTGGTA
GTAGGATTAACCACCACTCGCTCCATGCGCTTcTTCACTTCGAAGGTGCCAAAATTGGGG
ATAGAGACAGCTTCTCCATCCTCAAACTCGGCAATCATAGCGTCTATCGCCTTGCGCACC
AACTTCTGGGTGTCTTCCTGCGAATAGCCGGTTTGCTGAGCCAGTTCAGCGATGTATTCC
TTATTGTTCATATTTATTTAATATGTAGTCAAAATTACTAAAACTCCAGGCCATGGGGGA
GAGAATGATTATTTCACCACCTTGCCATAGAGGTCAAATTCCTCGCTTGCAGTAATTTCT
ACCTGATAGAAACAACCCACACGCAGACGCTTCTCGTCGGCACGGATCAGAACCTCAGGG
TCTACTTCCGGAGAGCAGAACTCTGTTCGTCCGATGTAGTAATCGCCTTCCTTGCGGTCG
ATGATAACGGTCATGTTTTTGCCCACCTTATCAGCCTCAATCTCAGAGCTGATGTCTTGC
TGCAGAATCATCAGTTCGTCCAGTCGGCGCTGTTTTACCTCGGCAGGCACGTTGTCTTCG
TAGTGGGTGGCGCTGTAGGTTCCTTCTTCCTCAGAGTAGGCAAAGGCGCCCATGCGCTCA
AATCTCTGTTCGCGTACAAAGTCGAGGAGTTCGTGGAAATCCTCATCTGTCTCGCCTGGG
AAACCAACCATCAGCGTAGTGCGGATGTGAATGCCTGGCACGCGTTCGCGGATGGCCTTC
AGCAGATTGATGGTTTCCTGCTTCGTTACGTGGCGATGCATGCTGGTGAGCATGTGGTCG
CTGATGTGCTGGAGGGCAATGTCGAGATATTTGCATACGTTTGGCTTCTCGCGCATCACG
TCCAGAAGATCCATTGGGAACTGGTTTGGATAAGCGTAATGCAGGCGAATCCATTTCACG
CCCGGAATATCAGCCATCTCGCTGATGAGTTCGGTAATATGATGCTTGCCGTCAATATCT
ACACCATAGTAGGTGAGTTCCTGAGCGATAATCTGAAACTCCTTCACGCCTTCTGCCACC
AGTTCGCGCACCTCCTGCAGAATCTCTTCCTTCGGACGGGAAACGTGCTTGCCGGTGATG
ATAGGAATGGCGCAGTAGGCACAGTGGCGGTTGCAGCCCTCAGCTATCTTGATGTAGGCA
TAATGGCGCGGAGTGGTGAGATgaCGCTGGCCGTTGCAGGATGAAACTTCCGCcTTGCCG
AGTTCCTGCAGAAGCTGCTTGTAGTTGAATTTGCCGTAGAACTTATCCACTTCGGGCATT
TCTTCTTCCAGTTCCTTCTGGTAGCGCTGCGAGAGGCAGCCCATTACGTAGAGCTTTCTG
AGTCGGCCTTCTTCCTTAGCCTGGATAAACTCCAGGATGGTGTCGATGCTTTCCTGCTTT
GCATCCTCGATGAATCCGCACGTATTGATGACGGCTATCTCGCCCTGAGGGCGCTTGGAA
TCGTGAACGCAATGGTAGCCGTTTGCCTCAAACTGCTTCATCAGCAACTCGCTGTCTACG
AGATTCTTCGAGCAGCCCAGGGTAATAATATCTATCTGATTTTTCTTCATTTTCTAATTT
TTAAAgAGCGAGTCTACGAATTCTGTCTTGTTGAAAAGCTGCAGATCTTCCATACCTTCG
CCCAGTCCGATGTATTTTACAGGCACCTTGAGCTGGTCGCTGATGCCGATGACAACACCG
CCCTTAGCGGTTCCGTCGAGCTTGGTGATGGCGAGCGAGGAGATGTTGGTAACGGCAGAG
AACTGTTTAGCCTGCTCGAATGCATTCTGTCCGGTACTTCCGTCGAGCACGAGCATTACC
TCGTCTGGTGCTTCAGGCATTACCTTCTTCATCACTTCCTTTATTTTCTTGAGCTCATTC
ATCAGGTTCACCTTGTTGTGCAGTCGGCCTGCCGTATCGATGAGCACCACGTCGGCGCCG
TTTGCCTTGGCGCTCTGCAGGGTGTCGAACGCCACGCTTGCCGGGTCGCTTCCCATCTGC
TGTTTCACTACAGGCACACCCACGCGCTCGCCCCAGATGCAAATCTGCTCTACGGCAGCG
GCACGGAAGGTGTCGGCAGCTCCCAGAACAACCTTCTTGCCAGCCTTCTTAAACTGGTAA
GCCAGCTTGCCGATGGTGGTTGTCTTGCCCACGCCGTTTACGCCTACTACGAGGATAACG
TAAGGCTTATGGTCGGCAGGAAGTTCCCAGTCTGCCAGGTCATCGCTGTGATTCTCGGAG
AGGAGAATGGCGATTTCCTCGCGCAGAATGCGGTTGAGCTCGCTGGTTGAAACATATTTA
TCGCGGGCCACACGTTCTTCGATGCGGCGGATAATCTTGACCGTGGTTTCTACACCTACG
TCTGAAGTGATGAGTACctCTTCGAGATCGTCGAGCACATCATCATCGACGGTAGACTTT
CCGGCAACGGCGCGCGCCAGTTTGCCGAACACACTCTCCTTGGTTTTTTCAAGTCCCTTA
TCGAGAGTTTCCTTCTTTTTGTTGCTGAATAATCCGAATAATCCCATAATCTTGTTTATA
TTTTTTGCAAAGATAACGCAAATGAGCGCAATGAAAGCTTGCTTTCAAATTGCTGAGTGC
AGTTTATCTTCTGCAAAGATACTCATTTTTTTTtATTTTATGGCTTTTTCATTTGCTTTT
TCGCCCTTTTCAAGAAAAAAAGTAAAGATTTAGAGGGTTTTATGTCATGACAGAAGGGTT
TTCGCCGATAATGTGGGTTAATTAAGGTTTAATAAATAATGTTGTCTGCTACAAAAAACA
ATTCGCCCTGCAAAGGGCAGAAGCGATTCTGCTTCTGGACCCCTGCAGGGCGTTCTGTTT
ATTTCTTCATCATTTCCTTTACGGCTCTTTCGAGCTGGGTATCATGGCCATTGATGAAAT
CTTCCGGACTGTTGTAAACCTCGATGTCTGGGTTCAGCTGGGTGTTCTCGCCGAACACGC
CACGCATGTCGCGGCAGCCTACCTGAGGAATACCGAATACCAGCGTGTTGTCCATCAGCG
TTTCCCACCATACGGCTGTCATGGTTCCTGCTACAGGAGCACCGATCAGCTTGCCGATTC
CGAGTTCCTTGTAAACCCATGGGAAACCGTGACCGTTGCTGTAATCGTTCTCGCAGATCA
TGACACAAGATGGCTTCACCCATTTGTTGAACGGATCGCGGCCAACTACCTTGCCGTGAG
GTACAAACTCCTGATACTGCTTGCCGTTGAGCAGGGTGCAGAGATCATCGTGCAACCAGC
CACCGCCATTATGGCGTTCGTCTACGATTACAGCGTCTCTGTTTCGGTTCTTGTCGCTCA
GCAATTCGCTGTAAACGGTGCGGAAACTCTCCGAATTCATCGCCTTAACGTGAACATAAG
CGATGCGTCCGCCTGAAATGCTGTCAACGAAAGCGCGGTTGCGGTCTACCCATCGCTTGT
AGAGCAGGTTGTTGAGTTTGCCCTGAGAGATAGCCTTCACTGTAACCTCCATCTTCTTGC
CCTTGGCGTTTCTGATGCCGAGTCGTACATTCTTGCCAACCTTTCCGTCGAGCAATGGGA
AGTAGTCCATTCCGGCTTTAATCTCCTCGCCGTCGATGCTCTCAATGATGCAGCCGGCTG
TAACGCCCGTATTCTTCACATCGAAAGGACCGCGCTTGATAATCTCCTGAATCTTCAGGC
CGTCGCCCTGATACTGAGGGTCGAAGAATACTCCCAGATTGGCGGTGGTAAGCGCGCTGT
TCGAAGCGTAGTAGCGGGCTCCTGTATGCGAGGCGTTCAGCTCGCCAAGCATTTCGCTCA
ACATCTCCTGGAAGTCGAAATTGTTGTTGATGTAAGGCAGGAACTTCTCATAGGTCTTGC
GGTAACCTTCCCAGTCAACACCATGAATCTTAGGGTCGTAGAACTTGTCTTTCACCTGTC
GCCATATGTGGTCGAAGAGATACTGGCGCTCCTCGGCTGGCTTATAGTTGAAGTTAGCCT
CAAAGCTGATGTTCTTGGTGCTGAATCCGCTCAGATCCACCTTCTTGATGCTGCTTCCGT
TGCAGATAAAAAGGTTCTTCACATCCTTGTCGGTCTGCAGGTTGCCCTGGCCTACGCCCT
TCATCACGAGCTTGGTAGAGCCGTCCTTCAGGTCGTGCTGCCAGAGGTCGTAATCATCCT
CGAAGGCTGCCTGGTAGTAGAGCTTGTCGCCGTCTTTAGAGAGCACAGCATCGCCCATGT
GCGAAGAGTTTGCGGTGAGGCGTACGATTCTGTCGCGGCAGTTTTCGATGTCCAGCTCCA
GTGGCTTCACTTTTTCCACCTCTATCTTTCCGGTCTTCTTCTGCTTTTCGTCAGCCTTCT
TTTTAGCCTCTTCCTTCTtCTCGTCTTCCTTCTTCTCCTTTTCGTCCTTGTTGACGTCAG
CCAGTTCTATCTCTTCCTTGCTCATGTTGAAGCGGTTGTAGGCGTCCAGGTCGAAGAACA
TGATGTAGGCATCGTCTTCTGCTCCCCAGCTTCCATGACTGCGGTAGCCGGCTCTGTCGC
TCTGGAAGAGCATTGCCTTGCCGTCGAGCACCCATTTGCCGTTGCTGTCGCTGTAGCCGG
AATTGGTCAGGTTGTGAACCTCTTTGCCGTCAGCCTTTACCAGCGCAATATCCTGGTTGT
TCCAGCCGCCGTTGCCGATATAAGTAGAAAGAAGCCATTTGCTGTCTGGCGACCATTCGA
AACCGATGTCTCCATCGCTGTAAGAGTAGACGTATTTGCCATCGAGCACGGTGCGGATTT
CCTTCGATTTCAGATTGACGATGCGGAGTGCAGCGCGGTCTTCGAAGAAAGCTACTTCCT
TGCCGTCAGGAGAGTATTGAGGATACTGCGATGTAATGCCTGTTTTCACCAGCTGCTCTT
CCTCGATGTCGGTAGCGTAGGTGAAGTTCTTCTCTTTCTCGTTCTTGATTTTAGACTGGT
AAATCTGCCATACGCCGTTGCGCTCGGCTGCATAGACCAGGGCTCTGCCGTCTGGCGAGA
AACTCAGGTCGCGCTCCTGCTGCGGTGTGTCGGTAATGCGCTTGGTAGTGGTGTATTCTA
CAGAAGTTACGTATACGTCGCCATGCATCACGAAAGCCACTTCCTTGGCGTCTGGCGAAA
CGGAAATCTCTGTAGCTCCCCAGCTTTTAATCTGACGTACGAGGCTTGGAGCGTCATTAT
CCGTTGTAATGGAGATGTTCACCTTCTGAGGCTCTCCACCTTCTTTCACGGTGTAGATTT
CGCCATCATATCCGTAGCAGAGCAGGTCGGTGCTGGATGCAGTGAGGAATCTTACCGGAT
TGCCTTTGTGGTGTGTTATCTGCTTGTCGCTTGAACTGTTGAGGCTGCGGCGGTAGATAT
TGAATGTGCCGTCCTGCTCGCTCAGATAGAAGAATGATTTCTCGTCTGATGTCCATACTG
GCGAGCGGTCTTCGCCGGCAAAGGTAGTCTGCTTGGCAAACTTTCCGTTACTCTTCAGCC
AGATGTCGCGTGCGATAGGTGATTTCTGGTGTTTGCGCCAAGGGTCTTCGTATCCCTTTT
TGTCGTGGTAGAGAATGTCGCCGTTCTTGGCGATGCTGATATTCTCCATGGTGAGGGTAG
AGAAGAGTTCCGGTCTTCCGCCCTTGGTGCTTACCTTATATACTTGTGGGAATGTGTTGT
CGCCGAAGATGATGCTCTGGGCTGTAGGCTGCAGACTGGCTGAGTAGAGCACATGGTCGT
TGTCTGCAAAGGCGATAGGTGTTTCGCTGCCGCTGTTGGTGGTGAGTCGGGTAGGAGCAC
CGCCTTTTGCATCGATTACAAAGATGTCAAGACTTCCTTCGCGGTTAGACTGGAAGGCAA
TTTTCTTGCTGTCAGGGCTCCATACAGGATGCGAATCGAAGGCTGCATGGGTTGTGAGCT
GTCGTGCTTCACCGCCGTTGACAGAAACACTGTAGAGGTCGCCTTTATAAGCGAAGGCGA
TGGTAGTGCCATCGGGCGAGATGGCTGGGTAGCGCATCCAGAGCGGATGTTCTTCTGCGC
TGGCAGAGAGTGCTGCCGAGAGCAGGGCTACTGAAAAGATTAACTTTTTCATTTGCGTAT
GTTTTATGTTTGAATATGCGTTATAAAAATCTCTTCTCTTTCGGGGCCAGAATACAGTTT
CTTGCTCCTAACGGATGCAAAGGTAGTTATTTTTTGCGATATTTAAGCATAAAAAAaGAA
AAAaGTGAGAAAAAGTTTGGTGTATTCAAAAAATATATGTACCTTTGCAGCCGCAAATAA
GAAAAGTGGCTGATTGCGTTATTGGTTAGCTGGTTTGCGATTTGAAAAGTGTAGGTTCCG
TAGCTCAGTTGGATTAGAGCAACAGCCTTCTAAGCTGTGGGTCTTGGGTTCGAACCCCAA
CGGAATCACTATAATAGTCAAAATGAAACTTATTTGTACAAAAATAGCGTGAGAGAACAA
TAGTAGTAAGTTACTTATTTATAGGTACTTATCTCTGTTGTTCTTTTTTTtGTTTTTAAA
TATATTTTATCACTTATTCCTCTTTTATGAACTCTTTTCGTAAATAGCTGTTAATCAATA
TGTTATGAATTTGACGTATTGGGAAATCATCCATGTGTGTTACAAATGTGTTATCAAAAA
GCGCTAATGTGTTACCACAATAGAGAAGTTGAAATCCTTAATGACCGGAAATGACCGTGA
CCTTAATGACCGGAAAACGGCCCTAAACATTTATTTGTTTTTCTGATGAAACTCCTTCCT
TGTCTTAGCCATAGCTTCCGTAGCCCTATCGTGGGTTTCGATCAGCAGTGGACTCTTGTG
ATATTGCACGATTTTGACTCCGACTGAGTTGTGCCTTTTCTTTTCCTTGATGCATTGAAC
AATCAAGTCCGGATTGGCTCTCGCCTTCCTCCCTCGCGACTCGGCAGAGACTGCAAGCGA
GCTTGCATCTTTGTTCTCGCTGCTCGTTCTGTTTGCTGATTTAGCCGTTGGAGCTTTGTC
AAAGTTCTGAATATAGGCAGCGTTGGTCAGGAAGAGAATGTCGGAACCTTCCGGTATTTC
CTGCATTACCTTCACCATGAGGGTAAGCATCATGCGGAACTCTGTGGTGTGCAGGTCGCT
GATTACATCACGACTGATGAGATTGCCGTTATGCTCAATTACAACGGCAGCACCACCAGC
TCGCTCTTTATGCCCATAATCACATGAGCCGCCTATCCAAACGTAATATGTAGAAGTATC
TTGTGTCATAATTATTCTGTAGGTTTCACCACAGTTCTCCACTCCATAAACTGCTTGGTT
GTTTCTCCGCTATGTATCCAAGTTATGGCATTTCCACGCCATTGTTTAACTTTACCTTCT
TCATAATTGTAAAATATTATGGTTGTTATTTTATCTTGTTATATTCCTCATCGCTCACAG
CCTCCTGCCACTCGTTGGATGTGTTCTCGCCAGGTATTTCAAAGGCGAGGTGGGCAAACC
AGCTGTCTTTTGCGGCACCATGCCAATGCTTCACGTTGGCAGGAATATGGATGACTGTGC
CGGGgAGGATTTCCTGCGCAGGCTTTCCTTCCTCCTGATACCAGCCACGTCCGGCTACAC
CTACCAGCATTTGTCCGCCGCCCTTTGTGGCGTGGTGCGTATGCCAGTTGTTACGGCAAC
CAGGCTCAAAGGTAACGTTGAAGAAAGGTATCTGACTGTCAGATATTTGTGCCAGATAAC
TGTTGCCTTTGAAGTATTTGGCGTAAGCTATGTTGGGTTCGCCAACAGGGAATATCATCT
CGCGCTGGAAAGCAGCCTTGGCGTCTTCGCCTTTCACGTCCTCGTTCCATACCTCCTTTG
CCAGATTGAAGGCAGCCCAGGCCTTTGGCCAACCTGCGTAGAAGGCGATGTGAGTAATAA
TCTCTGCCGCTTCAGTGCGGGTAATTCCGTTATTCTTTGCCGACTGCAAGTGATATTTCA
GCGAGCTGTCGGTGATTCCTTGGCTGATGAGCGAAGTGATTGTTACCAAACTGCGGTCGC
GCAATGAAAGCAGGTCATTGCGGCTCCATACTTCTCCAAAGAGGATGTCGTCGTTGAGGT
GAGCGAACTCTGGGGTAAACTCACCCAACTGGGTGCGCCCTGCTGTCTGTACTATTTTCT
TCATTGTATCATTTTTTTTTAATCTTCTCCATATTTTCAAATTCTTCTCCAGAAAACATC
TTCGATGTAAAAAATATCAGTTATTCTATATATGCTTCATTATATTTAAGCAGTTTTGCG
GTACTCGCTTGGAGTCTTTCCCGTCTGTGCCTTGAAAAAGCGGACGAAGTGCTGAGAATA
TTCAAAGCCGAGGCGCTGGCTGACTTGCATAATGGTTAAGGTTTCATCTACAAGTAGTTG
ACGGGCTGCAGAAAGCAGTCGGTCGTTGATCAGACTCTTTGCGGTTTTGCCAGTCTCTGT
CTTGACTAATTCACCGAAATATTTGGTAGAATAGCAGCATTTGTCGGCAAAGTAGGCTAC
GGTAGGCAGCCCTTCATGCTCCGCTTTCCGGGCAATGTATTCATCGAGCAGAGAGATGAA
CTTCTTTACCACCGAATGATTTATCTCCTCGCGTGTGATAAACTGTCGGTCGTAGAAGCG
CAGGCAGTAGTTCAGCAGCAACTCGATGTTTGAAACGATGAGTTCACGCGAATGTCTATC
TATAGGATGCTCGAGTTCCTGCTTAATCATTGAGAGCACATCACGGAAGATGTTTACCTC
GGCAGCGGATAGATGTAGAGCTTCGTTGCTTGTATAGTCGAAGAACTCATAGCGGGAGAT
GTTCTTGCCAAGCTGGGTGCGATTGAGCAACTCGGGATGGAAAGCCAATACCGTATATTT
GGCAAGCGGTACTCCAGGAATGGGTTCAACCTTAATCGACTGTCCTGGAGCAAACGAGGT
TACGGTCATCTCGTCAAAATCATATTCTGTTCTGCCGTATGACAATTTGCAGCCCTTGTT
TTCCTTCAGGAAGAGGGCGTAAAGTCCGTAATGGTGCACAGCCTCCTGTATAGGAGAGGT
GTTCTCTACACGTGCAATGCTTACCAGAGGATGAAGCGTTTTCACCCCAATGTAGTCGTT
GAACTCCTGTATTGTATTAAAGAATAATTCCTTCATAATCCTATTCATTTTAAATTTTTG
CAAAGATAATGCAAATGAGCGCAATGAAAGCTTGCTTTCAAATTGCCGAGTGCAGTTTAT
CTTCTGCAAAGATACGCACATTCTCCAAAAGAGCTTATACCTGGTTTTCGGAAGTTATTA
CCTTTATCGGAGATTTTTATCCTTTGTACTTAAATACTTTAACCATATCCTTGTCGCCAT
CTACGAGCTGGCTACATTTATTCAACATACCTGTATCGGCAAAACCGCATTTCTCCATGA
CTCTTCCTGATGCAGGATTGCCTATGAAATGGTCTGCCCAGATGTTTTCGAAATGCTTTA
CTTGGATGCAGTAGTCAAGCATCAGCTTCAAGGCTTCGGTGCAGATTCCCTTGTTCCAAT
AAGGCTTTCCTACCCAGTAACCCACCTCACAGTCGTTTTCTCCGATAGGGATGTTGCTGG
TTTCATGGGTGTAGTAGCCGATGCAGCCGATAGCCTCGCCAGTCTCTTTCAACACAATCG
CCCATGTCGTTTCATTATGGAAGAATGTCCGGATTATCTCCCGACTTTCCTCAACAGACT
TATGCGTCGGCCATCCTGCACGAGGTCCAACGTCAGGGTCGGAGGCGTACTTGAAGAGTG
CCTCTGCATCAGATTCCTCCCAATAGCGAAGTAAAATTCTTTCTGTTTCCATCAGTTTAT
ATCAATGTTTTGCTGTCTATTTATTATGTATGCTTACCCCAGCCAATCGGTAAAGATAAG
TATACATTCGTGCACCTTCTCAAAGAATCTTCCTATCCGTTGCTTAATGCCCTTCTAATA
AATCCCATTCATTGTATTACTCATATGCTTCGTTCTTTAATTTGAATTTCTTGTGCATTG
TCTTATGGTGCCAGACTTTCATTCTCATCCATGCCTCGATGCTGCAAAAATACAAAAAAT
ATTCAGAAAAGTGATTATATGGATGGATTTTGTTTGCAGGGCGAACTTGATTTAACCTTA
TTTATAAGCTAGAGAGGCATTGAGGGACAACTTGGGGACATCTTGAATAAACGGAAATCC
TTAATGACCGGAAAAACGCCCCTAATCATTATAGTTAAACTTTGTGAAATTCTTGCTCAT
TTCTTGCAAAAGTGTGCAGAAATAGAGACTTTTCGAAAATTATTACATTGGGATTATCGT
ATTATAGAAATATAAGGAGCACATGAAAAaGATGCTTCTTATGATATTGTAGAACTTAAA
ATACATAATGAACAATGAACAAAGAACAGAAACGCAAGGTGCAACTGCAACAGAGAACAC
TCAACGAGTCGTTGACATTCCAAACTATGTTTGGTGCAAAGCAGAAATTCGATTCCCTGA
CACCTGAAATCGAAACCCGAATAAAAGAGGAGTTGCTGGTATTTGCAAACTTGGGTATTG
CTAAGGACCTAATGACATTGAGAGATGTAATGGATAAAGTAAAAGAGCAGTTAGGATACA
GTGCTGAGCCTTCCAAGGGAATATTGGCAGGCAGCTATGTGGCATACTGCCTTGGGCTTG
AACCTAGCAACCCAATGGTGACAGGCAAGGAAATCGAACCAAAAGATTTTCAAGTAACTC
TTCCTTTAGGTCTCACCATCTGCTATGACAACGAGATTAGAAATGAGGTAGTGAACTGGA
TGAAGGAGCACGGCTGTGAGTTTACCACCTATATGTCTCAGCCGATGCTGAAATTGGAGA
ATACGAGAGTCATTATACGAAGAGTATTGAAGTGAAATCAATGATAAGCAATATTGAAAT
AATAAAGGGTCTGGTGAGGGAGTTTTATCAGACCCGTATGGTGGTAAGCATTGATAATGA
TGACTTTGAGTCCTTCTTTCTTACAAAAGGCAAACTTGTAGCCTTTGATTGTGAGGAGTT
TGATTTATGGAATAAGCCATATAAATTGGTTTGCAAAATAACGCAAGATAAGCTTGAATC
CTTGTGTGGGGGGCGTAAGATAGCTCGTGTACTCTTTCTTGTCTTCCAGCCAACTGGCCA
TGAATTGCAAATGACAGATATGGAAAGTTTGCATCTGGTAAGTGAGTCCTTTGAAACTGT
AACGTGGGGAATAGGCTCTTGGCATGAGGATTCTGTGAGATTAGTAACCTTAGTTGAAGT
TGTATCCCAATGAATATACATAAATATCAAATAAAAAAGATGGATTTAAGACAATATTTC
TAATAAGTATACGTTTTTCTAATAAAACAATAAAATTGAATGACGATGGCAAGATTTCAA
ACATATCTAAAAGATAACGATGTTGTAGTTACTATTCATCGTGGAATAGACCAAATAGGT
GGATGTATTACTGAAATATCCACGAAGACTTCTCGGGTCTTTGTGGATTTCGGTCAGAAC
TTGCCTGGTTGTACTGTTCCTACTACACCTGAGCAAGATAAAGCTTTGGTGCGTGACATC
TTTGCGCAAAATGTTAAGCAGCACCAAGCGGTGGTATATACTCATGCCCATGAAGATCAT
GTCGGCTTGTTTGACCTAATTCCTTGCGATGTGCCTCAATATTTAGGAGTGGGAGGTCAA
GAACTAATGCTTGCGAAGTATGACCTGTTGAAAATAGCTCATGAGCAAGAATGGAAAGAT
TCGGAAGAAAAAAGTAAGATATTGATAGATGATGAGCAGAAAATAAGTAAGATAAAAGAT
TTTCATGTATGGGAGCGTACGGCACCGCATACTCGGCCAAAATCTTTTATGATAGGGGAT
ATCCGTATCACTCCTTTTTTTAATAGCCATagCATCTATGACTCCTATATGTTTCTTATC
GAAGCTGACGGAAAACGCATTTGGCATACTGGTGATTATCGTGACCATGCCTATCTTGGC
AAAGGATTATATCCTACGCTTCATAGATATGCTTCTAATATAGACTTGCTTATCACAGAA
GGAACCACACTGAAGCGTGGAGACCTTTGTATTCAAGAAAGTGAGGTGTCTAGACGTATG
GCTTGTGTGATGAGTGCTTTCAAGTATGTGATAGTCTTGGTTTCTGCCACGGATATCGAG
AGATTGGCTAGTGTGAAAACGGCAGCTCTCAAAGCTCGTAAGGGACTATACTACACTGGT
GgAATGATGGGCAGAGCGATGCGAATcTTTACACATCGAGAAGCAAAATCTTCAAAGGGC
TTGTTTGCTTTTCACTTTAAGTATGTGGGGGAGGATGATCCTAAACTCGGGGAGATGCAA
AAGAAAGGCTTTGTCTTGGTAACAGGGGCTAGCCATTTGGATTTTGTGAAGAAAATGTGT
CAAGGATTATCTTCGTCAGAGGTTCTTCTCATCTATTCTGCTTGGGATGGTTATTACAAA
GACCCATTGCAAGTAAAGCAAAATCCTGCTTACAGAGACTTTCGAGAGGCGTTTCCCAAT
GTGGTGGATATTCATACCTCAGGACATGCTTCGAGAGAGTGCATCAAGAAAGTTATTGAT
ATTGTTAAACCCAAGGAGGTCATCTGCATCCACAAGGAGGCAGGGGCTGAATTATAAACT
TCATAATTATGACAGACAAAGAACGTATAGAAGAAATtATTAAAGACACTTTTGATGTTA
TCCAAAAAGTGTATCATACGCAAAGAGAAGGGGATGGAAATCATAAAGATTTTTGTAAAT
CGCAATCAAGAATTATCTTCCCCAAATACAGTGAGCAATATCGTGATAGTGAAACTCGCA
TCAGCGAGCAAGAGTTGAGATTTATATTTGTTGAGCAATTCAACAAGTATTGTGAAGCTA
ATCAGTGGAATGCATATTATTCTGTGGAAACCCCAACTGAAGAAAAATATGTTTTTAGTA
AAGAGCATATAAAAGTTGTCCCATACAAAGCTGATGGAAAAGAAAAAaCGGGACAGTCAG
CCATGATAGACCTCAGTATCCACAATGATAAATTCGACAGAATTGCTCTTATCGAATTCA
AGGCTCTAAACCCAGAAGAGTCTGCCTTCGCCAAAGACTTCTGCAAGTTGAGTAATGAGC
CTACTTGCCTAACCTTCTTTATCATGATAGTAAAAAGCCATGACAATGGAACTATCACAA
ATATCCATAAAAAAATTGAGTCAAAAGGCGCTGAAACAGAGTTTTATTGTTTTGACTTAG
AAAAAGGAGAAGACATCTCTAAGAAAATAATAGATGGAATTTCCTCTTCCGAAAATAAAT
GAAGATACTTCATATTTCCGACACTCACAGCCATCATCGTCAGCTGCAGGATCTTCCTGC
AGCTGACGTGATAGTCCATTCCGGTGACTTCACGATGGCAGGAACAGAAGCCGAAGTTAT
CGACTTTATGGAATGGTTCTGTGCCTTGCCATACAAACACAAAGTTTTCATTGCaGGAAA
CCATGACGACTGTCTTTTCGGAGCCGATATCAATGGCTTGCCCGAAAACTGCCATTATCT
TTATGGTAACGGTGTAACGATAGAAGGCATAAAGTTCTTCGGCATCCCGATGTTCGTGGA
AGATGATATAAGTGGTAACTATACCAAAATGTTGGAGAACATTCCTTCCAATATCGACGT
GCTTATCACTCATCAGCCACCCTATCTCATTATGGATGAAAGTGCAGGTTTACATTATGG
CAGCAGAACATTGCTAGATGCAGTTAAACGCATCAAGCCGGAGGCTCATCTCTTCGGGCA
CATTCATAATGCCTATGGGATGAGCGAATGCAGCACTGTGTTGTTTTCCAATGCCTCGAT
TGTTACTGAGAATTATGAGTTTTGTAATCAACCAAATATGATCAATTTATGATTATTCCA
AGAAATGACAAGCCTTACTTTTACCCTCCCTTTTTTGACATTTCATGTTTCTGGCAAGAA
AGCACTGGGCTTAGTCATAAGATCAGAGTTTATATTCCTTTTGAAACAACTATGACTTTC
ACGCCCTTTCTGGGTGTAATGGTTAACCGAAAGCAATTTGAATATTTTACGATAGAGGAT
AATCCGATGAGAAAACCTAATGCAAAGTTGCTTTCTGATGAAGATGCAGAGAGTGTGATT
GCTTGGATAAAATTAAATCGTGTAGCTTTGCTCCAGCATTGGTACCAAGAGATTGGTACG
GACACCCTTTGCTTCAGTTTGAAGAAAATTTGAAAAAATCGTTTTAACCAATTACATTCC
TCTTCCTCAGCAGTTCGCGAGCTTTGCCTGATATTTCCATGTCGTTGAGGGGATATCCCA
GTCTCAAACACTCGAATATCGCTTCGGTCGCTATTTGCCTGTATTTTTTGCTCACGTTCA
TAAGATACTGCAGAGCTGTTTGACCGCCAACCAAATATATAGTCGATAATTTTTCTTCCA
TAATTCTCCATTCTAATGATTTTTATGCAAATGTTCAGATTCTCCTGCATTCGTTCCTTA
TGAACAGTCTTCGGGATGATGATTACATCGCTCTGCAACAGCCAGTGCAAGGCTACCTGT
GCAGCAGTCTTGCCGTATTTCTCGCCTATCTGGGTGAGGGTAGGGTTGGATCAGGTTCCA
CCTGATAAACACCATAACCCAGTTGCGGCATTTCCACGCCATTGCTTAACTTTATCTTCT
TCATAATCTATATGTTTTAATGTTCGTTATTCCATTCTGCCATATTTCATTTCCACGCCC
TCCTTATCATACTGCTTGCGCTTGCCGGTTGGTGGCTCAGTAAGCGTGATGCGAACTACA
GCCGTGCGTGATAGGGAACGGGCGATGCTCTGGTCGAAAGCATCCATGTGGTGAGGAAGA
AACCGTTCACAAACTAGTCGGAGCCCATGAATCTTCTCTGCTTCATCTGTCACGATTTCT
GCCTTGCCGAATGCAATGGCTGATTTGAATTGCAGGGTGAAACTGCCGTCCTTCGGACCA
ACCGTAGGCGCACAACGGGTTACGGCTGAAAGGCAAACCTCAGGATGAGTCTTGATTGCC
TCCAACTTCTTGCCCTCCAAGGCACCATGAAAATACCAATTCACATCATCATCTGATGCG
AGTGACAGGGGTAAACCATAAGGCTTGCCTTCTTCGTCAATAAAACTGACAGTTATATAC
GGAGCCTTGTGCATTACTTCCAATGCCCACCCACTATCCATTGCTCTTGATTCCTTTCTC
ATTTTTATCCAATTAATTTAATGATCTGTTTATCCGAAGCATCAGGCAGGATTTCTTTCA
GATGCTCGAAAATCCTCTGGTAAGATTCCAGGGGAGTGCGATTGCATTGGCAAACCTCCC
TGCCATAGAGATCTTCAGGAGTATTGAGCAGCGACCATCCCCAGCCATATTCATGATTGT
GCTTGTCACGAGGGTAGACGAAATCCTCGGTCACGATGTAAGTCGCCATTTCCAGTCGGG
TGAGATAACCGTCAAACTTGCTTCTCATTCCCTTGCCGGTGAAACCGCAGGCTGCCCGAA
GTTCTCTTGTGATGAGACTACCGGTAGATTGAAGCGTGCTGAGAATGGCTCCTTCTATTG
ATTCATCATCAGGGCGAGAGTATTTGCTTCTTCTGTAGTTACAGAAGTCCGGCCACCATT
CCTGGCTGATGAATCCTGCTTTCTTGTTAAAGAACTTTCCGTACATACATGGCATTTCCT
GAATGATTGCGCCCTTCCATTTCCATAGCGGCCAGTCCCAACCGCCTTCAGGAAGTCTTA
CGTAACCGCAGTCTTCCGCCACGATGTCTTCGGCTGAGAATCCTTCAATGCCACTATCAA
GGAGAGGGAGGAAGCCGATCTTCTGGATCAGTTCTATCATGCCTGTTGCTGAATATATTT
CTGGAAAATTCATAAGCTTCGTTCTTTATCTTATTATCAATTCATTCAGTTTATCCTCTC
TGATAATCTTCGGCTGAGCCTTGCCAGCGAGAATGAGAATCTTCTTGCCATTACGATAAA
TATGAAGCTGTCGTGAGCGAACTACGGCTGTCAACTCCTCATCATTCTGCATGGCTTGCC
AGATAGGATAATATACTCCCTCAGGTTCAAACAACTTCTTTTGAAGATGTGAGCAGAGGT
TTGTTGTATCAATAGTTATTGCCATATTTCCTTCAACTTCTTCTTATCACTTTAAAATCC
CAACTCCACATCCTTGCCGAATGGTGCGAGCGAAAGTCCGGCCATCTTGAAATGCTGTTT
TCCCcAaGGAATGCCGATGATCGTTATACATAAGAGAAAGCCGAAGAACAGATGCATGAG
GCAAGCCCACAATCCCCCGAAAATCAGCCAGAGTAAATTCAACGGGATGCGAATGCAACC
TGTTGGACTATTCGATTCTCTTACTGTAGAGCCAAAAGGCCATAGGCAGAGCAGACCAAT
CTTGAATGTCTGTATTGCAAACGGAATGCCGATGATAGTACATGCAAGAGCCAGACTTCC
GGTGAAATAACCGATGGCAGCTTCGAGACCTCCGAAGAGCCACCAAAGTAAGTTTCCTAT
TATGCGCATAAGATTATTCTTTTATATTCTTGATAATTTCTTGCCATTCCTGATGCTCTT
CCAGATGATTGGTCTTTACCAGTACGCTCTGAAAGCCGAAATTTCTGCCAGCCTCGGCAT
TCTCTGCACGGTCATCGAAATAGAGAGTGGTGGCAGGATTCAATCCTGTCTTCTGCGTCA
TCTCTTCGTAGATTTCGACGGATGGCTTCTCTTTCCGCATGGCGTATGAGAGGAAGACTT
CATCAAACATCTCCTcTGTGGAATATCCCAGCTGATTCATCTGACTGACCGATTTCTGCC
AAAGCGTATCGTTGATGTTGCTGAGCAGATAGACCTTGTATCGCTTCCGAAGCTTGACCA
ATGCCTCCAGTCTTTCCACGGGCAGATTGCCACACAACTCTTCCAGGACTTTCTCAATAT
CCCCGGTTGTGGTTCCTTTGCGGCAAAGGCTCAGCATCTCTTTCAATGTTTCTGCTTCTG
CTACCAGACCATTGATATATTGGTGCATCAGTCTCTTGATTTTGCGGACATGGATTAGCC
GCTTGAACGCCGTAACGCCCAGGCTCTCCATGGCTTTCACAACAGAGACATCATCAATAT
TCACGATGACACCTCCATAATCAAAAACGAGTGTTTCTATCTGTTTCATGCTCATTTTCC
TGTTGTTAGAATTTATCTATTTCCGTGAAACGATTAAAAGTTCTGCCTTCCCTTGTTACT
TTCCCGAAGAACATATCTTCCGGTCTTACCCAATAGGCTTGGTCTCCATAGAGAGCCTGA
TAAACCACCATGCGCTCCTGAGTCTCGGAGTCGAAGGCAGAATGGATGAATTTGTATTTG
CCGCCCTTAAAGTGCTGGAATCCAGATTTCATCTATCGGATGTCCGGCAACATAGAGGTT
CACTACAGTTTTCTCTCTGTCGAGCTTCTGCATCTTGCTGGCAGAAACAGGAGGCAGAGA
CACAATCATCTTCTCCTGCAGCTTGATCAAAATGTTTTATTGACTGATAACTTGATAGTT
ATGCGCCATTTACGGCAGGATAACACCTGCTCAGGCACGATTCTTCTGCAAAGATACGAA
TTATATTCAGAAATGGATTCATACTGCTTGGTTTTGTTGGGTCAGCAGACTTGATTTAAC
CTAATTTATAAATTAGGAGCGCATCTTCAATAATCATACTGTAAAGAGTATGAAACATAA
AATAACATAAAGTCTGATTGTAGTGTCTTTTTGTAAATATGGTTGACTCCTAAAGTTTCA
ATTACATGAAAGAATCATTAGAAGCAACACTGAAAGATGTCGAACTTACCAAAGAAGTGT
ACCGTCTGTACACTCTTGAGCACCTAACACAACAAGAGATTTCAGTTAAATTGTGTATAG
GTCGCTCTACAGTTTGGCGTAAAATTCGTACCTTTGAAGCCGAAAATCCAGAATTGGCAG
AAAAGATGAGTAAACAAGGTAAAGAAATTACTCCCGATGACTACAAAGATTTGGTCAAGG
AGGTAGCAGAGTTAAAGAAGCAACTTAAGGCAGAACGTCTTCGTGCAGATTTCTATGAGG
AAATGGTAGCCTTTGGGAAGAAGGCATATGGGATCAAGGTTTGGAATGCGTAATCACCCG
GTGAAGCACAAGACCATCATGCACAATGGCGTGGATTTGGCAGCTCATTACGAGCAAGTG
TTTTCTATGTTTCCTGGGGAAGTGCCTGGCGTTGGCCATGACAATCGCTCAGGTAAGTAT
GTCACAGTCAGAACTGCTGCCTATACCATCAGTTATTGCCATCTTTCTGCTTTCTTGGAT
TTCAAAGGGGATGTTTGTCAATGCAGGAGAGGTGCTTGGGGTATCTGGTAGTTCCGGAAT
GTCAACTGGCCCTCATCTGCACCTGACAACAAAAAAGGaTGGCAAGGTGTTTGACCCTGT
CATCCTTCTGAAGTATGTTCAAAGCATTACAAAGTAGTGCTTGATTAGCATCATTGCTTC
TGGCATTTTACCCAAATAGCTTCGTCACCTATAGACATTTTCATCTCAGAAACTGTAGAT
GTCGCAGTAATGATGGTATAAGAAGCAAATAGTTCACCCTCAACATATGTGTTTAGTGTG
TTTCCTTTCAAAGACCATGTTCCACGACCAGTTCCGAAATATCCGGAGCCGTAATAAGAA
CCGTCAGCATTGAATGTGGCGTAAGTCTTTCTGAAAGGCCAGTCAACATAAGTGCCAGAC
TCAGATGTCTTTACTGCAGTCATCTCCCAGGTTCCTACAATCATAGACTTATCATAGTCT
CCATTGTCTGAATCGTCATCACTGCTGCATGATATGAATGCAAAAGaTGCTACCACGAGG
GTAAGAAGGAAAAATAAATACTTTTTCATAATGTTACTTTTtAAATTAATAATACTTTTT
CTATGTTTTGTTTTGATAATCCTGACGATGAAGGTAACTGCCAACCGCAATTATCGTCAT
AGCACTCATCATTCTCGATGCCTTCATACTCATCACGATCGCAATAACCACTATTGTGGC
TTGAAAATAAGAAATCGAATAGTCCCATACCTTTTCCTATTAATGTTTAACTTCTGCTGC
AAAGGTATGAATTGATTGTGCAGTCTATCTGCACAATCAAAAGAATGTGCAAGAATGATA
GAAAAAAAAGCAGAAAGAACTGTTTCTTCCTGCTTTAATATGTTATTTGACCTATTATAA
TTGTCTTAATGTATCTACAAAGAATGCTTCTTGGGCTTTCATCGTTTCGCAAAAGTCCGC
ATAAGATGTGGACATTTTGCAAATTTCAATACCCAAAATATATAGAGCAGCAGATGAGTC
CTTCAACCGTGATTTTGGAATTTTCTGCTGTCTCTCAGACAAAGGAGCTATAAAAACTCC
TTTTGAGGCCTGTAAGTTAGTGATGTATGTGATTAACTGATGAAGGTCATCACGATTAAC
TTTTGAAACCTTTTCATAACTTTCAAGCTTCTTGTATTTTGCATCGAGAACAATATCATC
TTTATAGAAATCTGGATAACGGATTCCACTATGATCTTCAAACAAATAGATGCCGCCTTT
ATGTTTCTTGTTTTCTGGATGCTTGAATCCCTCTTTTTGTAGAATCGTATTCAGATACTC
TTCCCAAAGCCAAGCTCCATCAAACAGAATACCGCAAATCTCCTCATCAGTTTCTCCGTA
CTTTACTTCTTCCATTCTTAGAATTTGTAAGCAAAGGCATTGCAGGGGCTGGTATTCCGT
ATAGTAAGGATGACTCTTATGTCTTAGGTTCTtACCAATAATTGCACTTCGCTCATTTTT
GTTATATGAAGGAGTTAGTGAAATTATAGATTTTACATTATCTATAGTTTCCTGATCTAA
ACCTAATACGGATTGACCATGTCTCTTTGACTTCATAAACTCAATTGTATGACGGATTAA
CTCCGTCATGTCATTGTCATAGGTATATTCACGAGTGGAGTATGCCACATTTCCTGCAAA
CGGAATGTTTTGGGCAATATGGCGACCCCAGTCAATAGTACCTTTTAATTTGGCATCGTT
ATGTTTGAAGTTCTGATACTCTCTGTATATGCCCTGGCGCATTGCGTTCCTTAGCAAGTG
AGGGAACATAAACATAATAAAGTCAAATACATCCTCTTTTTCGTTGTTGTGATTAAGGTC
AAAGAGATTGAATGAAAAGACCTTTTGAAGCATGTAATGTAAGAGATAGTCATCGCGTCC
TTCGTCAAAACGGGATTTAATTTTtATCTGCAGGTTTCCTACACCGATAAAACCCATCAC
ATTTCCTGTGGTAATACGTACCTTTTCAGAGTCACTTGTATTTAGAATGGTCATAACAGA
AGCATCACCGACTTTATCGTCAGAATCCTCTATACTATAGGGAAATATTAGCAGATTCTC
ATTTTCATGACATAATTGAGCTATTGTCTTGTCGGCAATAGGGAATAAAGCTGAGACATC
TTTACGAAGAAATGTCCCAGCTTCCACCTGTCCAATATTATTATCTGTTAAGTTAATTCT
CATCGACAAATTCGTTATCATTAATATTTGAGTTGCTTTCTTTGGTATCGAAGTAAGCAT
TTCTCAACTTCTCCATGATTTCTTCTGATTTGCGGAAACCACGGATATATTCTCGAAGCA
ATGGTTCGATATTCATATTCCACAGCTTTTCAAAGTTTCCACCaTtATCACCCAACTTTA
AGAAGTATGATGGTCCAACCTGGTAGGCAGGTCCAAGCCCTTCAATCTTGGATATCTCAT
TATTCAATCTTACCATAACATTCTTTGCCTTAGTGGCACATTCGAGTTTGTCGAGCATAG
ATTGTGTATCTTCTGGCTTTATTTCCTTCCAAGTAAATCTGCGACGCATAGCAAAGTCCA
TGCTCTCGATGCTACGGTCTATATCATTCATTGTACCAAGAATGAATACGTTCTCAGGAA
TATAAAATCCTTCTGCAAATACATCTGTTTCAGGGACAAGGTTCTGATATTGAGTCTTTA
CTCGAATATCTTTCTTGCCTCTATAACCAGGGTCAATGGCATAGAATAGTTCACCAAATA
TTTTTGAAGCCTCTCCACGATTGATTTCATCAATGATGAAAACAAAATCTTTTTTGACTA
CGTTACTTGCTGTTAATGTTGAAATGTTCTTTTGTTTGTACACTTCTTTAAGTACAGCCC
AGTAAGCTGAAGCATGACAACCTCCAATAGCATCCCTTACAGCATCGCTAATGTTTGAAA
TATTGTTCAAAGACTCTGTTGTAGTAAATACTTTTGCAAGTTTTGCCAATCTGTCAAAAG
AAACGGTATAAGTACGATTACTACTAGTTCCAGGAGTTTTCAGTTCTATGTTATTAAAGT
CTGTAACCTTAACCACTTCCATGGATTTTCCGTTTGTTTTGAGCTTAAATTCATTCAAAT
CACCATTATTAATTTTATCAATAACTGTATTATATTTATCATTCAGTGATTTTTCTTCCG
ATAACTCAGTGAGAGTTTTTTTGCTGTCCTCCAAATTCTTGATAGCTTTTTTGCAAAACT
CTTTGAAAATTCCATCTTTACGCTCAAATCCCATCTGTCCTTCAGACATCATGATAGGTC
TTAGACCTTCTACAAAATCAGTATAGTCGTAAGAGGGATGAAATTGCACAAAGCACATTT
CGTACTTACCACATCCCATTTCTTTTGCTATGGCCTGTGCCATAAAGGTCTTACCGGTAC
CAGGAGCACCAGTCAGAACTAAGTTCTTGCTTTCTTTAAGCAAGTCAATATATTTTTGAT
ACATCATAGTGCTGTCTATTTTTGTTTCAACAAGATCATTTTCATTATCTTCCTTGTCAG
TATCTGTATTTTTTAATAATGCCCTATTATAGTACCACAATACCGTTTGGGCTGTAAGTG
GCATACTTTTAATACATCCATTATTCTTTATTTCGTCATTGATGGACAAAATCAATTCAT
TCTCTTTCTCAATCTCTGGAATAACGTATTGATCCAGTAATTCGTAAAAATGAACAAGCT
TTAGACCTGCCTTTCGTGGCTTAACCCCTAAAAGCTTACATAAATTCTTATATACATCAT
TTTTATAAAAAGTATATTTCTGAGGATTATGGAATGTCAGGAAACAACTGATAAGTCGCT
CATCACACATTGCACTCGTATGATTGGTAAACTTTGCTTTGATCTTGTCATCCCATAATG
TTTTGCAGCTTTCAGTAAAGTTTTCTATTCTTTCTTGTAGAAGGATATTTTCATCAAATA
GTGCTCTAAAGAGTTTTCTATACTCTTCTGGTTCATATTTCACAAAATTTCTAATTGCGG
TAATCTGTGAACTAAAACATAGATTCTTAAATTCCAGTGAATTAATCTCTTTAGAAAAAT
CTACAGCATTAGGGTCTGGGTGTCCATTTTGTTTGGACACCAATTCCCATTTATATAATT
CTTGCATTTGGTTTTCAGAATCACCATTTAGCCCATATTGGATTTGGTGATTCTTGAATA
ATGTGACTATATCTCTTAAATTCATTTCGTATCTTCTATTGCTATATCAAATTTAATATC
CTTATTACGATAGAGATAAATCTTTGTGTCGTAGGTTATTGTCTCTACTTCGAATCGTTC
GCCATTTGGCTGACGGGCAATGTTCCACTCGTTGATGAAACCTCCATCTGGATAGATAGA
GAGCTTCTTGTTACCACAAGTTATTGACAATACTCGCCAATGGGTGAGAGTACGCTTAGG
AACGGAAACGACAGGGAGTAAATGACCTTCTATGTTCTGATCATATTTGAGGTCATCTAT
CCATGCATTTGTGAAGTTCGTCAACCATTTGTCACGCACTTCAGAAGATGGCATGTTGGT
GCATATCTTGTTGGCATTGCCCTTGTCATCTCTGTAGGCTTCAACCTTAAACTCGATGTC
GAAGTTTGAACCAATCTGTTTCACTATGTGCCAGACAGTCTGTATGGTAATCATCATACC
CATGATACTCTTCAGATGTTCGTCCTGATAGCTAATCTTCAAATTGCCACCGTTCTGCTT
AGCATAGGAAATGAACTCATCAATGAGACCATTCGATTTTGTCTGGAGAATTTCACCCAA
CTGATAGGTATGAATCTCCTTGAACTCATCACCAGCCAGTTTCAGCAGCATAGCCGATGG
TTTATAAGACAAGTCCATAGACTTCGCAGAAGCAATAGGATTATCCGTGCGAACAAAGAA
CATAGTGTCGTTGCCCCATTGTGCATTCAGTTGTGCATGTTCCTTGCTGCTCATGAAGTA
AAGGCTGCCGTCAATGTAAGCAATAGGGTAGAGGCACTTGCTTGCCCAAGGATTCTTCAT
CTTTTTGACATCGCTCCCTTTTGCCCATGCTTTTATCTCACGGCACATTGCCACAACTGG
TTCCACTATTGCTGTCTGTTCCGATTCCATCAGACAGAAAGTCGTAGTCTGGCTCTTTAT
CACAAAACGATTCATGAACTGTGGCTGCCATCCGTTTTCTCTATCCTCATAATCCCATTC
GGTATAGTCATTGTCAGCAAACAGAACCAGTTCTTGATGAGATGCTGCAAAGGCCTTCTC
TAAATCATATAATGTGGTCTGTGATGGAGAAGTACCAGGGAATGCATCCTTGATATTTTG
AGGAACGGTATCACCCACCTCTTCCTCTTCTTCTATCCAAGCCAAAGCTGCATCTACATC
AACGAACTTGGCATATCTGAGTGTAAACTTGTCGAGGAGCATATCCTTTGATTTCTTCTC
ACGAGCTTCCATCAGGAGTTTCTTCGTAGCCTTGATGACATCCTTCATTACCTGAATGTT
AGCCATTTGGTTAGCATAGCCAGCTCCTCCTGGATTACAGTCGAAGATACAGAGATGACC
GTTTGGCATGATGGCGAAGTCAACGGCTCCACGTTCTTTGCCCAGAATGTCCACCAAGGT
CTGAGTGAAGGCTATACCCAATGTAAAGAGCAGGTTCTCCTCCTCATCACGGTTAGACAT
CCATTTGTTCTTTCCCTTATGGCGAATACGAATCTCGCTATAGTCGGTTTGTATTGTGTC
GCCAATAATCACATTGCGCTTCACCTTTGAGGCATCATGTGAGCAACAGCAAGCTTTGCG
CATTTCCTTACCGGTGATGGCGAAATGGTATTTTGGCTTCTCTGGCTTTCCTTCCTTCTT
TTCAGGCGTTATATTGTTAAACTCATACGGGAACTTCAATGGTTCATCCTTGTCTGCTAC
ATCTTCCTCCAATACTGTACGTCCACACTTAGGACAGAAGCAATATCCATATCCCTTACC
TTCATTGTAATAGAGTATCTTGGCATTGCCAGAGTCACTATTAGGGCGAACAGAGAAAAG
ATGAGGTTCCGTCACATTGTTTGCCCAGTCATCAGCATCAATCAGCTGAGCACTAACTCG
TGTATAGACATTACTGTCCATAATTCGGGTCTTGTCCTCATTCATATCAGGCATGAAACC
AACTGGCTGAATCAGTTCCAGCCCATAGTTATCATTCACAGTCCATTTAATCTGATTACT
GAGCGTAGAATCATTGATCACCGTCTTGTCGCTGTTTCGATAGATGGTCTTGTATGTTTT
GTGGTTGTCATCATACATGTTGGTGATTTCTATACCACGAACGATATATACAACACCATC
CACTGCCACGCTGTTGCCTGGCGCATACTGGGCGATGGCATCACGCAATGAGTAGGATGG
ATTGGATGATGTCATAGGAGTAAAAAAGTCCTTCTTGCCATTGCTGTTCAAATCGAGCGT
GAGCACGTTGACCGGCATATTGGCATTCGGAGTGAAACGACTGGTTGCCCAGAAGTTCAA
CAATCGCTTATACAACACCTCTATATACTGCATTTTCAGCTTGATGCGGAATTTGTCCGT
GATAGGACCACCTCCCGAAAATGCAGTCTTGTAGTCTATCAGTTTGTTGCGCAGTTCAGA
GTAGCAACGCTCGTTGATTTCCTGCGCATTCTTGACCACCTGATTGATTTGATCATCATA
AACCGTACCACTCAAAAGTTTCATCAGGTCCTCACGTACCTCTGGTTCAAGTTGCTTGGA
ACATAGAATGTTGAATTTCTCATACATTGTTCCCTTTGGATCGCCAAGCAGGTCGTTAGG
GTCCGCATTACTTGAATTGTCCTTCACAAACTCAATCTTGCCGTTGATTACCTTCACTTC
AAATGGGGTATAATAGTCTGCTACCTTTTGTGTCAGGCGTCCACCATTGGCACCTTCGGT
AAACACGCCAAAGGCACGAACAAGGAATGAGTTTACATGACGCTGAATCACCTGTGGACT
CTTCAAATCTACAGATGGTACTCTTACTGGTCGACTGATAATCTTGTCTATAGGATTGCT
CAAAGTTCTGAGACCTATCACGTCTGAACCACAAAGAGTTATACAGGCACTGCGAACCTT
GTTGTTACGTCCGCTTCGACCTGCACGCTGCTTATAGTTGGCAGGCAGAGGAGGAACACT
CGACAGCAATACTACCTCCAGGTTACCCAAGTCCACACCCATCTCCATAGTTGTAGAGCA
GGCAAGGATATTGATGGTATGATCCTTGAACTTCGACTGCAATCCACGAGCCACACTCTT
ATCAACTTGAGCGGTATGTTCCTGTTGTACAAAAAGATTTGGGAAGGCATGAATATCCTC
CAGACGATCAGAGAATACACCGTCTGTTCCCCAAATGTTATTGTTCCAAAGTAAGGCTCT
ATGCGTCTTAGCCCAGGATTCTATAGTCTTTTTGTCTCCTTCCTTTGCTGAACCCTTATA
GTATGGGAAAGCCTCCCATTGCTCATGCAAATCCTCACGTAATTCTACAGGTGTAGTACC
TTCCAAATATGGAGAGAAACGCTTGAAATTGTTTCCGATAGGGCGCAGGCAGACTGCATG
GCGGTTACCGTCTGCTTTTGTATCGCAGAGATAAACGTCATCATAGAGCTTGAAGCAGAG
GTCATTCAGATTGAAACGAGGCGCATTGTCTTTTTCATTGACAAAGTGTCCTGTATCATC
CAGACGCTGACCCACCTGCAATATCTTATACTCATCGCCAGTCAGAGTTTCCCAAAGAGA
ATCTATTACGGCAGAAATCTCATGGAAATACTGACGCTGAGCATCGTTCATGGTCAATGT
GTTGTCATCACGGGCTATCAGCGCACAGAGATAACGCACAATACGGGCTGTTGATACCTT
GCCTTCTTCCAGTTTAGGTTTGTTAAATGGACGACGGCGAGGCTTCTCTGTAGCAAAACG
TACCGTAGAGAAGATGTCAATCTTGTCATTTCCAGGAATGCGAAGATAGAAAGACTGGTT
GCTTCGTACCGTATAGTCGAGATAAACCTGCATCAGGTTTCTCCAGTCCTCTTCTGTAAT
CTGGTTAACTGGGTTGTCCAGCAAATCATTGAAGTCTTCTACAGCCTTTGGCAACTTGAT
TTTCTCCAGTTGAGGATAACATGTCTCAAACAGACCCAAAGTTTCCGGAGATGCTGCAGA
TGCAGGACGATGTGCCAGATACATCACCATAATACTCTGGATATACTTGTCAATGATTTC
ATCTGATGGAAGTCCGTCTTCCACCTCATCGCTATCACCCGAACGCTTCACGAATACGGA
TGCAAATACCGGACAGTATGGATCATTTTTCAGAAGTTCTACTATCTCTGACCAGGTCAT
ATACTTGCACGACATCTCGTCCAGCTGCTTCTGAACCACCTTAGGGTCAGGCGACTGGAG
ATTAGCCATCATTGGTGTATATTTCATCATAGACATAGGATCTGCTTGAACTGCAGCTAA
GATTTGTGCCATAGCAGCCTCTTTGGTCAGTCCATTTGCCTTCCTGCGACACAGTTCATG
GTATATGGTACTGTTGAACCACATACGTTCCTGTTCCAGATTCTGTTTCAAGGTTGCCTT
TGCTGCAGCCTGACGGCTATCTACAAAACTGATATATTGCTGTCCGTCATGAAGTACGAT
GCCGCCTGTCTTTGAATCGCCTTTATCCAACTGGTCAAGGATGCTTGGAGCCATCATGCG
TGAGATGAAGTCGGCTGAGAGACGGAACTTCTGCAGACGGTTGTCTTCCATATTCCCGTT
TGCATCACCTTCCACATCCTGGTCTGTATTGTGGTTCTTGGTCTGTTTGGCATTGCAGTA
AGGACAGCATCCCTGGATGTTGCCAACAACATGCCAGTTTCCCGTTTCTTTTTCATCGGC
AGGTGCCAATGGTTGCAGTTTGCCTCCAGGAACCAAACGGAATTTCACGTTACCGTCTCC
CTTCATGTTCTTTTCATTAGAGAGTCCGAAGATGGCATACTTCTTCGTTGAGTTGTCATT
ATTTTCTGCCATGTCGAGGTCGAACATATCGCTATCATCAGTTGCGATGGCCTCATAAGT
CCAATCCTCAGTATTGACAGAAGCCAGTGCTACATACTCGCCACAATGCTTACATCGGCT
GAGTTCCAGCAGTGGAGCTTCCTCGATAGGAGTCAATGACAGAGCATCTTCACCAATCTT
CTTTCCGATGGCGTTTTCTGTATATATTTTGAAAGAACCATCAGCAAACTCATTCAATCG
GACAAAGAGTCCGTTGTTAGGGACACGATAGAAGTAGTGTACCTTCAATTTGCATACAGG
CATCTTAAGCCCCTCTGCCTTGCAGCGGTCTTCTTCTCGCTGGCACATCTCGTCGAGCCA
CTGGAGTTTCTGGCTGATAGAAGCTTTCTCTGGATATAGTTCATCCAGAGAGATATAGTC
AGCCTTGAAAATTTTTCTCCAACGATCTTCGTCTTCACCCTTCGGAATTTCTTTTTCTCC
GATACGCTTACCTCCAATAGCTTCCACCTGGTCAGCTCTCACGCCAGTGATACCGGCAAT
AAACTCTTTCAGTTCTCTTTCATCCTTCTCTTTGTCCTCACCATTTCCGAAGGTAGCAGA
TGATGTTGCAAAACGCACATTCTGTGCATTCACTTTGAAGGCGAGAAGTACACGACGAAG
AAGCATCGCAAGTTCAGCTGCTCCAGCTCCAGTATAAGAGTGGGTCTCGTCGATAGCAAC
CCAGCGAAGACTATGCTTTCCAGCAACAATCAACTTTGCATCGGCTCCTCTCAGCAAGAT
GTATTCCAGCATGGTTGGGTTGGTCAATACAATATGAGGAGGGTTGTTGCGAACATCCTT
ACGGGTATAGATCATGTGAGGATATTTCGAGTCCTTCAGCTCGTAATGTCCTTGCCCGTC
TGGATCTTTCTTTACCCATTCATATTTGCCTCCTGTCACATGCTCTATGCGACGGCGCAT
TTTCTCTGCATCATCTGACTTGTCCGTATTCTTGGGTTCCATTTCTGGTAAGTCACCATT
ATATACTGTATAGGTCAGGCGAGTGCCTGTAGATGATTCTGCAACCGTCAGAAGTTCTTC
CAAACGCTCCTTCTGGTCTTCCATCAAGGCGTTGAGAGGATAGAGAAAGAGAGCCTGTAT
TTCATTTGGCAGTGCATTTTGTGAGAGGTCATGAATCAATGGCATCATAAAGCACTCCGT
CTTACCAGAACCAGTACCCGTAGTCACGACAACCGATTTTGGCTTATCGTCTGCCGTTCT
TTGTCTGAGCAATACATCCCAGCATTTATACTGGTGCTCGTATGGAGAATATTTAAAGTT
CCACAGTTTGCCCACCAAAGCCTTGGCTTCCTCAGCTTTCTCAGGCGCAACTGGGATATA
TGAGTTCATGCATTGAACTACAGGCACGGCATTCTCAGGCGCAAATAGATTGCCGATAAG
AGTCTTCATCTGCTTGATGTATGAGCGCTGACTGTCGTTGTTCGACTCACCGCACCACAT
CGCAACGAGGGCTCTTTCCACCGCTGTTCTATTGTTGTTATATAGTTCAGAGAAGTTCAT
AATCTTGTTATATTTCTTGTCTATATTTCGTTATCTATGTGTATATTAAACTCTTGCCAG
TCAAATCCAGACTCTTCGGCAAAGCGGAGCAGTCCTTGTTTGTCTTCTGGCGTTAATGTG
CCGTTTCTCTTTTCGAGTAAAGGCTCATATATTTCCGACACGATCTTGTCCTTGTCCATA
TCCATATCTCTCAATGGCTTCATCAGGAAGAAGTATGTTCCATAATGATTTGCCACTTCG
AAACACTTCAGGATGGATTCCGTGATGTCGTCCCATGCCCATGGATCATTGTCGATATCC
ATTCCCAGGTTGCATTGCAGATTTTCTGTCGTACAGATGTCTTGAAATATCACCCCcGTA
CTCTTTGAGTCTGCATCTTCATCCGGATTGATAGGCTCAGGTTCAGTCTGCTCGTCATAG
TTCCAGTATAGAGCTTGTTCACCATTCCATGAACTGTGCTCCTGGTCATTACCGAAACAT
ACTACCAGGCTTTCTGGCGCCATAGCATCGAGCAGCTTTCCTACATAATGATTGTCACTT
CGCCAGGCATTTAAGGCAGCTTCACCTACTGATGGATTACCGGAGATATTGATGAAGTCC
TGCGAATAAATACTACGCAGATTCCTGCATTCGTATGCCTGATAACCTTTCTCGCTGAaG
TCATTCAGCTGAACCCTGTCTTTGAAGATGTAAGGAAGATTGAGTTTTTCCTCATCATTC
AGATACTCGATAATCTTGCCGTCAAGCATAACCtCTTTCAATAGAGTTGGTCGATAGACA
TCTAcTtCATAGTAGCTTTTACCTTTTCCGTACCTGACAGGTAGTGTAGGGGAGAGGGGA
TTTCCATCCATCGGTATTTCATCTTGAAGTTCTGCCTCTGTTCCATCAACATTCTTGTAT
TTGATGAGCGTTGACTCGAAGTCTCGCTTGATAGGCGATTCAATCTCCAATCTTGGCAGA
TAAAATACGGTAAACAATAGCGGCTTTCCTTTTACTGTTACTCTTAATGTCACCTCACCA
TACGGAGGTTCATCCATCTTTGTCCATTCTGTATATCTGCCGTTTTCTTGCTTGTATTCT
ATCATTTCAGCCTCGGTTTCCTCCTCTGGCTGAGCATGGAGAATATCATCCTTGGTGGCA
AAGTGGCGAACGATAACATCTTCCCATCCAAATATCAGGGGCAGTTCATCTACCTCATAT
TCATCGCTGATGTCTGGGTCGTCTATATAATAATGTTTCACCTTTCCGCCACCCACATAT
CTAATGATGTCGGTATAAAGTCTTGTGGTTACCTGGTCATAGCCTATGCGGTTATACAGG
TTGATTTCTTTTCCTTGTTCATCCAGGAAACTGACGCAATCATAGATGTAAATCCAGTTC
CATGTCTCGGTTGTACCAAACTTCTGATCACGGAATCGCTTGCGATACACATTTTCGGCA
ATGGTCTCATCCTTCAGTTTGCAGCAGTTTGAAAACAGAAGAGCCGTTTCCTTCTGAGTG
TTCTGGGTAGAAGACCATGTTTCCCCATAGTCTCCCTGTCGCCAGAGTTGGATGTATTCT
GTTGTATTTTGTGTTTGAGCCAGATATTCATTACCATCATCATCCTTCACCACGATTTCA
ATCTTATCAAATCGTGATGTAGGGATGTTTTTAATCTGTACTCCTTTTTCTACGCCAAAG
GCAACGAAGTCGTTCACGCTGTGGTTCAGATAGGTGATGATAGGATTTTCCATGGTCGAT
GGTTCTATCACCTCATCGCCTCTTTTGAACCTTATATATATAAATAGGTGTAATTGCTTC
TCCGGGTTTGGCACACCCCAGAGATGCACACGATCATAACGAAGATACTGGTGCAAACCT
CCACCTACCTCCTCTGGCTTCAGCCAAAGGTTGAGGCGGCGTGACATATAGGTATAGTCT
GGCGAGAATATTACTTGCCATTCGAAACGGAATTTCACCTTCAATATCTCATCGTTGGCA
GCCTTGATGGTTGCCACAAATCGGTTCACGTCAGATGCTGCATCCTTCAGATCGTCTTCA
TGGAAGGGCATTTCTCCGTTCAGAATCTCCTTCATGTATTCATAAAGGGAGTGCTGGCGC
TTGATGCTCTCTCTGAAAGCAGCAGCTCTTGATGCTTCATCCAGATTTTCCAAGGTATAG
TTCTCGCCATGATAGATACGGCATAGTCCCTTCAGGAACTGCATCTTGTCATGACGGTTC
AGCTCATGCTGTATGGCAAGACCACCAAGCACATAGATGGAGTAGAGCCATCGCTTCTGT
CCGCTATCATCCTGATACAGATAGCGTTTCTTGCTGATGCCTGAGTTGGTCCAGAGTGTT
TCAAGATCCAGATTCTCTATCAGTTGGTTCCTGTTGGCACTTTGGTATTTGCGTTTATAC
CATTCTGCCATATAGACAATGGTTGATGTGGCATTTTCAGGCTTTGCCAACGCTGCTACT
CCACAATCAGACACAATAGCGCTTAGGCAGACTTCAAGTTCATTGAAaTCTGCCTCCGAC
AATCTCAGTTTCCAAACGTATGGATGGCTGATGTCCAGGGATGCTATTTTGTCTGCAAGC
TTCTTGCTTAGTCTTGTTTCCATATTTTAATTTCTTTCTTGATGCCTCGGTATGCTTCAC
GCAAATCCCTTAACGGATGTTCCGAATCCTTGATATGATGAATCATACTGTGGCAGTTGC
TGCATAGCGGTACCAGATTCTCCAGGAAGTTCTCGGGTACTCCATCGGTCTCGTAAGTAG
AGATCATCCTTATATGATGCACTTCCATGAAGTTGACACCCAGTTCTTTGCCGTATGTTT
CCTCAAAATCCATTCCGCAGCATTGACATTGATAGCCATACTTGTCAAGGCACATCTGGC
GGAGCTGTGGATTGCGCCTTATCACATCCGTCTCTTTCAGAATATGCTTCCGTTCGCCTT
CGGTTTCTTCCCGGAAAGATGGAGTAGAAGGTGCTGATGGTTCCGCATCAGATGACAAAT
CCTCTATGGCAATCTTTGTTTTGAAGAGATTGCGGAATGCTTTTGATTCCAGGAACCCTG
ACCATGTTTTCAGATGTAAAGAATACCTGTTGTCAGCAGCATTGTCTTCTGTTCTCATCT
GTCCGTCTATAGCCATATCATGGCGTACCCGGTCGTAGTAGTTATGGTCGAGCTGTGTAT
AGATGCTTTCAAAGTTTGGCGACTCATGCTTTCGGATGAAGTCTGCCAATTCCGATTCTG
TGAATCGGGCAAACTCCTCTGCATCCGTTCTGCGTTTCAGATATTCTTCCACGTAAGCCT
TGCGGATGGATGCTGGTGTTGGTATCATACTTTTCTTGCTCATACCTTCTTTGTATATGA
CTTGTTTCTATTGCCTCCATGAGCTTCCAGGTAACCGAAATCTGTCAGTTGTCTTAAATA
GCGTTTAGCTGTGGTTTCTGTCAAACCCAATTGAGTAACAAGCTGCTCGGTTCTGATTTC
TTCTTTGTCGGCCATGAAAACTATAATATCGGCCAATTTCCCTGCCAGAGTTGGCTTTAT
CGACCATTTATCGACCATTTCTTGCAGAATTTCTGTTTTATCGACCATTTTCTCTGATGT
CGATATAAGGAAATGGTCGATATCTTGCTGTAGATGTTCGCAATGAAGTTTTGCCATACA
GTTGATGAAGATGTCTGTGTCCTCAGCTTCCCTGGTGTCAATGAGAGCTTGGATGTATTC
AGCTTTATCTTCCTTATATACCTTTGTTGGCAATACATCATATTCCATTTGCAGAAGGTT
CATAAGCAAGCGGCTTGTCCTCCCATTTCCATCTGCCCATGGATGGATGGTTACAAGTTC
GTAGTGCGCCCAGAAACTCAGTTCATATATAGACAATTCATCAGTTGTATCTATAGCTTT
GCGACGTTTATTAAGTTCTTCACAAAAATCTTTCAGTTTCATGGGTACCTTCATCCAGTT
CATATACGACCTGCCGCCAGCTCCTGCTGTAACATTTAGTTTACGAAGTTCTCCTTTCGA
AGCATCAAAGCTACCACCTAATGAATAGTATTCGCCGCCTGTACGTGCCATTACTTTAGA
CGCAAGAGTTACAAGAGATTCTATGGTGATGTCCTCATGTTGCTTGATCCAAATGCGACC
ATAATCGTAGGCAGCCTTCAAATCGAGGTTCATCAATTGTTCTATCAAAGGCTTTCCTTT
TGCAGTAATGCCTTCGTCGAAAAGCAGCTGAGCTTCCACCTCAGTCACAGTACTACCTTC
TATGGCTGTACTATGAGTAATGATAGAATACAGGTAGAACTTTTCGTAGTCTATCTGATC
GGTTATGCCCAACTCCTTATGGCGTTTGAGCAATTTTAGCATGATGTCTTTTATCTCTTG
TTTCATTGCGTACTTGATTTGATGTTAATGTATATCCTTACTCAGTACCGCTTTTAGTAC
TGCTTAACTGGTACTGGAGTTTATCTTAGGTGGTACTGGAGTATCAAGTAACTGACACCG
TAGTAACACTTATGTGGTACAGAGAAGGTATTTTGAAGGCATGAATCAGGCACTCCAATT
GATGTGTTCCTCGTATTTGTCGAAGTCCATTTTGGAGTCTGCTCCTACCTTTTCAAGCAT
CAGTTTTATCACTTCTTGCTCCTCAGGTGGAAGAAGAATGTCACCACGCCTGCGCTTGAA
ATATTGGTTACGTCCGAAGTGGAGGATGAGGGTAGTCATGAACTTGTCATACTGCTGTGG
GTACATCCGCTTTTGGAAGTTGGTGAATCCTCTGGCGAATATCACCGGCTTTTTATCCCG
ATAGTATGTACAAGCCTCGTCCTTGCTGCATCTGGTGGGATTGATCAGACGCAGATACTC
TTCATTCTGCTCCATCATCATGGAGTAGGCTACCTGATGTAAGCAGGTAGCTGCCATAGA
GCAGCTACTATGCTCGCATACAGGATAGTTTATCGGTAAAGCCGTATATTCTTTCTTTGG
TTTTGACATAATATGTTTGGTTTTGATATTGTTGTTATTTTAGATTTGTTCGGGATGCCT
TCGGGATTCGTTCGGGATGAATGCGACTATTCCATTGGCTTGATCATTTTCTCTATGAAG
GCTATCTCATCGTCCGACAAGCCATATTTGGCATATAACTGGCGGTCGATGTCCGCGATG
CTCTGACTCCAGTCGATGTCGCTGTTTGATGTAAAGTCTTGGAGAGGGACGTATGCAAAC
TTTTCTTTAGAAAGGTGCTGAGTGGATGCAAGAAGGGAAATTAGAAAACGAACAAAACAA
GTCTTAAGATAAGACTGTAATGCTTTAGCCTCCAATTCTGTGTCAAAAGCATCTACAACA
AGATAAGTCTCTGTACAAATCTCATTTGGTATTAACATATCAAGAGAAGAAAGAATTTTT
TTACGACCTTGCTTGTCTGTTTGTCCAGCATGTTCAGCTGTTAAATATGAAATTGTAATT
TTCCACTGAGGAATCATTTCCTTACCTTTCTCAATCAATGCAGACAGATAATAACCTTTC
CCTGAATTTGTTTTTAGAACAACATCACCTGAATCCATAGGAATTACATTGGTCGATAAT
CCAAACGGCTTACGTGTACTTACTCGTTCATTATAGTAATTTGCTGCTAAATGCTTtACT
TTATCAACAATATCAACAGCCTCAAGATGTcTGATGAAAGAATCATCAGCAGCTAAATCC
CTCATAGAAGACTTAAATTTTCCTCTATGTCTGCTTACAAATTCACATAAACCATTTCTG
TTATGTACCCAAAAGAAATAGCAAACTCCACCTGCAATATCAACATTATCGAAACAGTCT
CTTGAATCGGTGAAGTCAACAAGCTTCGAAATCTGCTTGTCATTCAGCATAGCATCTCTG
AACGAGCCTAACCCTTTGCCATCAGTATACCATTTTGCAGGCATAATCATCGACATATAA
TTGGGTTTGATTGCTTTTGCTAAATCAACAAACTGGTTATATATAGGTTTGGCAGATGCT
CCTGCTCCACCATCCTTAATCTGATACGGTGGATTTCCCACCACAGCATTAAATTTCATT
TCTTGCTTACTTGAATTGCCCTTCCAGAAACCAACAGACTTCAGTTCTTTTACGAGTCCT
TCCTGGTCTTTAGAAGCACGTTCGATTAATAGTACGTTTTTGATATTCGCTTTCTGGTCA
ACCTGGCGGAAGCCAAAGAGGGTGCGGCGAGTGATGCCCACAGCCATAGGAGTATTGCAG
ATAACATACATGTTATCCTTTACAATATCATCCCAAACCACTTGTTCTTCTTGCACGCTG
ACTGTCTCCTTGTCGATGCATTCCGCTTTGATGTATTCATCCAAGCGGCGACGGAAAAGA
GAGTAGGTGACATAAAGAGGGTAGAGACCAGTCTTTGAATTGATCTCCAATATCTTTGTC
TGAACTTCTCCTGCAAGGTCAACATTGTCAAAGAGTTGACGGGTTACATCGCCCTGGTCA
ACATAACGAGGTGTGTCAAGCATTCCGGTCTTTTCGTCAAAACTTTCATCGTACCAGCAC
CAACCACCAATCGTGTCACTCATGTGCATATTCACTACACGCCAAGGAGTAAGCACCGTC
TCTTTATCAGGATTGCGGAAATAAGAGAAAATCTCCGTAATCTGACGGATGCGTTCATCT
ATATGCATAAAGTCAGCCTCACGGGTAAGGGCACGATATTTCTTACCCGCTTCCTCGAAA
CGGGTAGCATTGAAGCACTTACGAATCTTGTTGAAATCTTCTTTCGAGATTCCCTCCGGC
ATAAACTCGGTCCATGACTCATCCTTAATCTTTCGGGTGAAGTTTTCAACAGTCAGTTCA
TCCTTAGGGTCGCCGGCATCAGCACCACCATACATCAGCAACGGAATACGAAGTGCAATG
CCACGAATATTGGTCATGCGCTTTTTAAACTCCTCACGTTCCTCCTTTGCCTTCTCACGT
CGGGCAATACGCTCAGCTTCTTCCTTCAGCCAATCCTCACGTTCTTCATCAGACATGGCT
TCCCATTTTGCCTTAAACTCCTCGTCTTTCTTCAGCTTTTCTTCTGCTTTCTTCTTGGCT
TCAGCAATCTTTTGTCTCTTGTTTTCCTCCCATTCGGCACGTTCCTCCGGAGTCATGTGA
CTGAGGTCTACAGATTTGCTTGCATCCTTGCGCTTCTCGTCAGGAGCCTTGCCACCATTT
TCACCAATATGATTAATGATTTCTGGATTCACCTTGTTCAACTCATCCTGGTTGTAGAGG
CATGGGTCGTCAAAGCCCTTGCGTACCAGTCGGTCGATAAACACATTTTCCAACTGCTTG
TAGATGTCGTTGACATCCATTGCGCTCATCTTGCCTCCATCCATGGAGAGGACAGGACAA
AGTTCGATAAATTCACGAACAGTCTCCTTGTCACGCATTTCCTGCGTCTTCTCTTCATCA
CCTTCTTGTTTTTTCTTTTCCTTGGCTGTTGCCATAGAAGAGAACTTGGCTGTTTCTGCC
ACAATCTTCAAGGTGCGGTCGGGCGCAAAGTCGAATACATAACATTCTTTCTTGATCTTA
CCTTCATGAGTCTTGTAGGGAGACTGCACACGGAAGATGGTCTGCATGTAAGTGGCAGCA
CGGTCGCCACCTTTCAGATAGAACACGGCAGTCCAAGGCGCTACAGTAACGCCTGTAGTC
AGACGGCCACAGGATATGGTAATAGTAGAAGTCTTCTCTGGATTGTCGCCAATCGCCTTA
AGTACCTTATCGAGCGCATTCTCATTCTGCTCGTCAGTTTCGCTTCTACCTGCTACATTC
ACAACATCGAAGTGACGGAAAATCTTGTGTTCTTTCAGCAGTTGCTCCAAAGCAGCCGCT
TCGTTGACATGAGAAACTACCCAAAGAGTATGGCGGAACATCTGGCGATATTCATTGGTA
GAGAATGGAAAATTATTCTCAGCATCTTTCTTGCAGAGTAAATACAAAAACTCAGATACT
TCCGGCTCATGTACAAAACGGCCTTTAGCACCCTCTGGCATAGATGCATTGTCGGCTTTA
GGATTACCTGTCCAGGTACGGAAGAACTCAGGGAACGAGAATACACCTGTCTGGTCCAGG
ATATTATCAATATTCTTGGTAATATCGTAGGTAAAGATATTCATCTTCGGCAGTTCGGCG
TATGGATTCTTCTCGTTGGGATGTTCCAGGTTCCAGTTATGCTTGGCAGTTTGCTCGGCA
ATATAGTCCCAGGTGTAGATTTCATCCTCTTTGAAATCCTCATAGAGATTGAAAGGAGTA
CCAGATAGATAGAGCATCTTGGTCTTCTCTTTCTTCAAGAAGTCCTGGATGACACCTTTG
CCCAATGAGGTAAGTGTTCCCTCGTGAGCCTCGTCAATAATGATCAAATCCCAGTCGGTT
TTCAGAATGTCTGCTTTCAGCATCTCGTTCTCCTTGGATGTGGAGTTTCCATTGCCCAGT
TCCTTACCTGCATTTTTTGCCTGTGTCTTGCTGTTGACAAGTTCAGAGAGACGAATATAT
TGCATGGAGACAAAGAAGGCATAGTGATTGCCTGGAGTCTCGACAAACTTTTCTAAATCA
TAGTAGTTACCTACAGTCTCACTCTCATCGTCCGAACGCATACCGAAGCCATAGGTTTTA
TGAATATCGCTGTTGCCTTTCACCTTAGGTTCAGAACTTTTGCTGCCCACAACCTGTTTG
AAGGCTTTCAGCCAACTTTCTCCTACTACAGGACGGTGGGTGATGATAAGGGTGCGCTTG
ACATCCAGTTCACGCATAAGCTGCATGGCACAGATGGTCTTGCCGAAACGCATCTTGGCA
TTCCAGAGGAACTGGCGATATTCAGGAAGAACTTCATACTGGTATTCACCGCGTCTTCCA
CTTCTTTTACAGAAACGCTCCTTCGCTTGATCGATTGCGTCCCTTTGCTCAGATCGAAGA
GTGATAAGGTCATCGGCAAACAGGTCATCCTGCGTGCCGGTCTTTATTTCTTCAAGGGTT
GAATACGTTGCCATAATGATGTTATTGATTATTATTCTTGTTTACTAACGACTCGAAGGT
CTGTTTGATAGCCGACTTGTCGTGAAAGTCTGTATTACTCAGCGTTGCCTTCTGAAGGTT
GATGCCTTTGAGGAAGTCTTTGATAAGACAGAACCGCTCTTGTGGCTTTGGCTTATAAGC
CTTAGCTGGTTCGTCCCAGCCATCCATGCCGTCAAAAAGAGAAGGTCCAGAATCCTGGTC
CTGCTTCTTTtCTTCGATGTAAGGCTCATAGCCAGGAAGACCATAGGAGAGTCCATTCAT
CTGCCACACGTTCCAGGAGATGATGTAAGCAGCACCTGGCATCATGCGCATCTTGTTCTG
GTTGAACTTCTTTTCACCAAACCGAGCGATATAATGTTCTTCAAATGTAAAGAAGAGAGC
TTCTCTGGCAAGTAGGAGGTTATCGCCTTGCCATTCGAAACCGTATGTTGCACGGAGGGC
AATCTTAGCCCAAAGAATCCAATCCTTGGAATCCTTCGTATTCTCGGAAACGATTCTGAG
TTTACGGTCGAGCATTCCTATGCGATATTTCACATTCTCGTTATACTCACCGGTAACGGC
ATCATATCTGTTACAGAGGTATGGTGCTTCGCCGCAGGTAATTTCCAAACGGGTATCTGC
CACGTAGTCTTTCCAGGTCTTACCTTCAGGAAACTCAATTTTCTCCTCATTGTTAATCCA
CTTCTGAGGGTTTTCAGGGTCGGGCGAATTGAAGAGTCCTTCTTTTCTGCCGAACCATGC
TTCATCAATGAGATTGTTCTGTGCATTACAAATCCATGCAGGAGTAAACACCTCAGCCTT
ATCCTTAGCACGCTGCGTCTGTTCTTCTTTCGACTTTACGGCACGTGGTCGGATAATCTC
CTGGTAATTGTCTTTCTCCTCAGGATTCTTTTTGACCAACTCATTATATTGCTCCTTCGT
AATCACCTTGCCTTCTTTTGAGGCATAGGATGTAATCTTGTCGAGCGTGATAGGTGCAAA
GAAAGTAAAATCCTCTCCGTAGTCAGCATACGAATCTGTTGCCCAGTAGATATTCTGCTG
GGTGGTATGATCTTTCAGAAGATTCATACAGACCTTCTCTCCGTAGCTGTAGAGGAGTTG
GTTCTCACTTATGTCTGCGTCATTTATCATTGTTTATAATTTAATTGCAAAATTATTATT
CTATGTTGCAGTCTTTCTGCACTGTTGAATATTTTTTCAATAAGTTCTCAATTTTCTCAG
CAATTTGCCGCCTCAACCACTCAGGTTTGAGTACTTCTACCTGATTTCCGTATGAAAAGA
TGCGTGCTTCAAGTTCCTTGTTGGGACGAACCGTGAGTTTAATAATTCGCTGTTCTTCGT
CGTCAACCTCCTGTGAAGGATGGATGGGTTTATTCACCACGTAAGGGAAACGGGCTTCAT
CAAATTTCAACAGCACTTCCTCTGCAACTGGATGGTCTTCGGGTAATGTTACTCCAACGA
TGTCCTTGAAATACTCATTGAAGTCTATATCCGTATTGGGAATAAACGGCACATTGGCAC
GTGAAAACTTCACGATACGGTCAAGGGCTTTATTGGTGATGTAATTGCCATGACTTCCTT
CCTGCAATCCGATGAGGAACCAGCGGTTATTGAATTGCTTGATATGGTAAGGATGGAGGA
TGGCAGTTCGTTCATTGCCAGCAAAAGTGCGATAGAGCAAATTCAAAGGCTGATGATTCA
ATGCGGACTCTATCAGTTCTCCCAAGAATTCTGTTCCCTTCAGCAGATCATTGTGGTCAA
ATGACACGATATTCTCTGTATTGGGCTTGACACCAAAACGGAATTCGAGATTTGAGATAA
CATCTTCCAACCATGCATTACTCGGCACACCACGGAAACGGCTTAGTATGTCGATAGTGG
AGCGAAGAGACTTTACTTCTTCGGCTGTCAACTCATTATTAAAGATGGAGAAGCTTGGGT
CTGAATAACGGTAGTAACTTTTCCTCCCATCGAAGGGATATGTTTCGATAGGGGCATTGT
AGGTGACTCTATCTCTCATATACTTGATGTCTTCACGTATCTGACGGATGCTGACCTGGG
AGCCATAGAGATCCATGAGGGACTCATTAACCGTGTCCATGAGGTCCTCAATACTATATG
TTCTATGAAAATCGCTAAAGCATCTGTCCAGTATCCGGTAGCGCAGTTGCGCATTCTTGT
TTGTTGGCATAGAGTCTTTCTTAATTAGTTCATTTATCTGTTTTTATAGTAACGACATCG
TCCAGTCTGACAAGGTCGTTCATATCGCATTTGAGACAGCGAGCTATCTCAATCAAATTC
TCTAAAGTTGGTTGTGATGTATTGGTGACCCaCTTTGATATTGTTGCAGGATCCTTACCG
AGCATCTCAGCCAGTTGCTTATtGGTTAGCATGCGTTCTGCAAGCATCACCTTAATCCGA
TTTAGAGGTTGTTTCTCCATATTTCTTGATTTTTATATTATTCAATATGCAAAAATAAGG
TTTTTTCTTCGAAAAACAGACATTTTTCATAAAAATAACACTCCTAAAGCAAATAAATTG
ATGTTTTCGTCATGTTATTCGGAAAAAAAAGAGTGAGCAGATGATCTTCACCAACTTGAT
TTtGTTTTCGAGATTCTTTATTACCATACCTTATTATATATGTATCTGAAGTTTCGCATA
TCAGGAAGTTAAAGGAGTTAAGGAAGCTAAGGAGTTAAGGAAGTTAAAGGAGTTAAGGAG
TTAAGGAGTTAAGACGTATGTCTTGCTGCTTAAAAAACTACGTCAAAAAGACTGTTGTCT
TAACTCCTTTAACTCCTTTAACTTCTGTGCTTGCGAAACTTGAATTAAGAGACCACTTGA
AAAAGTCAGAGCACTATCAATCTGAAAGTTAAATAGCAAAAAGAAGCCTAAAATGAGCTC
TTTTATACTATAAATTTCATGCAGAATAGTTCTTTTTATGCTTTTAAGTTTTAAACTATA
AGCATTTTGAGGTACCCATATGTTTTGATGACACTTTTTCAAGGTGACTCAATTAAGAAT
TACGAGAAGCCTTTTTGGAGTATATTTTTGCCAAATTTGGTGTAATGAGAGTTTTTTTTC
GCTTTGTTGGACGTTTTTTTGAAATAAAAACACTACCTTTGCACAAGAATAATGGTGATG
TTCTTCCTTCTTTATGGGTTTGACATTAATGTCGGATAGCCGTAAACAGGCAAAAAAGTA
AAGCAGGTAGGTTCTCATTAATAATAAAAACACTTCAAAAAGCTCATTCTATGATACTCG
ACATACAATCGTTGGAAGCCTTGGCACACTACACTCGCGGTGGCGTGACCATATTCTTTG
TCTTTTGGTGCTTCATGCTCAGGAAATACGAGAAACGCAGCTATATGCTGAAGCTGCTCT
ATTTTTCATCGCTTCTCATTGCTGTTTGCTATGCCAAAGACGTGCTGTTCGCTTTCACGT
CGATAAAATATTCCACCCACTTGAACAACATTTGCGGCATATTGGACATGGTTTACATAC
CCGTGATTTCCGCCTTCTTCCTCGAAGTGGTTCGACCGGGAGCTGTTTCCATGCGGCAGA
CATGGGCTTCGGTGGCGTTTCTCGCGTCGTTTGCCCTTATATACGTTTTCTTGCCCTTCA
AGGCGATTGAACTAATCGCTTCCTGTGTGGCGTTCGCCATTTCTGCCTTAACGTTGGTCT
ATGTTACTGTGTTTGCGGTGAGATACCGCAAAATGCTGTATGAAAACTATTCCTACACCG
AGAATGTGGATGTCGTTTGGGTGATGCTGTCGTGCTATGCCTCTTTCGGCTCTTTCGTCC
TCTACGAACTGATGTTCCAAAACGCCGTGTGGCTCAGCGATGTCATTTTCAACATCTCAG
GCATGGTGTTGTGGACTATAGTGTTTAAGTTCGCCCAAAGGCACAGGGTGCTGAAAATGT
TATTCCAGAATAATGGCAGTCCTGCCGGCGACACCGACGAGACAGGACTGACGGAGACAG
AGGCCGACATGCGGAAGCAAGAACGCTACAAATACATAGAATCGCGCATTCAGCTGTTAA
TGGAACAAGAGAAGCTCTTCCTCATGTCAAAACTCACTATCATGGACCTGGCTACAAAGA
TAGGCACCAACAAAACCTATCTTTCCGAATATCTGAACAGCAACCTGAACATGTCGTTCC
ACGACTTTGTGAACAAGTATCGTGTGGAAGAGGCGTGCCGTATTATTGATGCCTTGCCGC
AGGACAGCAAGCGGACGATAATAGACATTTCAATCAAGAGCGGATTTAATTCCATCTCGT
CTTTCTACCGCCAATTTGCGAAATTCAAGGGAATAAGCCCAAGGAAATATCTCTTCGAGA
AAATGACGAAGGCGGAGGAAAACGAGTAGCCAAAGAAGGGAAAACATCGCAAAAAAGGTA
GAAAAACGGTAAAAACAGCCCTAAGAACTCTCTTTTTTCCGTTTTGACAAACATTTTTCC
GTTTTGACTGATTTTTTTTTCCGTTTTGACAAGTTTCTTTCGTTTTTTTCTCGTATTTTT
GCATTGTTTTTTTATAAATATTTATTGTTATGAaGCATTTATATTTTTTACTTACGGTAA
TTCTTTTAATGACTTGCACAGTAAAGGCACAGTCTCAGAGTGATTACAAAGAGTTTGAAA
ATTGTGTCTTGGTGGATGGCTTGGGCTATTCCCTAAACGAGACCACGAAGGAAGCGTCAG
TGGTTCCCCACTATGCAACAGACAAGGATGGAAACGAACTGTCCGAAGGGTATAAGGGCG
ATGTCGTCGTGCCTGAGTCAATAACCGTTGATGGCATTGACTACAAGGTTACGGAACTGG
AGAAGATGGCATTCGGCATGTCCGACATTACCTCTCTGAAACTGCCATCGACAATCAGGA
AGATGGGATTCCGCTCAGTTGACTACTGCCCCGAACTTGTCAAGGCAAACTTGCCGGCAT
CGGTGGAGGATATAGGGGAACGTCCGTTTTGCTCTTGTCCGAAACTCGACGATTTCACTA
TTGAAGAGGGCAACAAGAACTATATTCTTGAGTCGAACATGCTGATGACCGCCGACAAGA
CCACGTTGCTGCATCTGTTTGGTGAGAGCGACAAGGACAAACCGGTGAGTGTCACCGTTC
CTTCCACTGTAAAGACTATTCGAGCGTGTGCGCTTTCACTCTGCGAAGGGGTGAACGAGA
TTACCCTGCCCGAGGGACTGGATTCGATAGGTTATATGGCTTTCTCCAGTACCAGCATCA
CTACTATAACAATCCCTTCCACAGTAACCCATATTTCTGGAGGTTTTGTCTTGTTGTCCA
AAAACCTGAGGGAAATCATAGTGTCTGAGGGCAACAGGAACTACAAGATCGAGGGCGGCG
CAATGTATGATACCGACAAGACAATGCTTTACTGGGTGTCGCCAGCATGTACGAGTCTGG
CGATACCTGAGACGGTGACGAAGGTGTGTGAAGGTGCCATAGAAAACACCGCCCTGAAGG
CTCTCGTCATACCCAAATCGGTGAAGGAGATTTCATTATTTGCCGTGACTAACAACCAGC
AGCTCAAGACACTCGTCATTGGTGGTGGACTGGAGCTTATCGAGTCCTTCACCTTTTGGA
ATAACTTGGCATTGCGGTCAGTCTTCGTGAGGGGCAACAAGCCCGCAACATTGGAAGGCG
ATGCCTTTTATTCAGGCGATGCGGAAGAGAATGTCACACTCTATGTGCCCGAAGGCTCGA
AGGATATCTACGCTGCCGCTGCTAATTGGAAGAACTTCAAGAACATAAAGGAATACTCGC
TCGCAGGCATCGATCAGCATCCCGGCGAAGCATCGGCAGAGTCGGTAGTGGTGGATGGCA
TAGCCTACGACCTAAACCGCGAGGACATGACAGCCACCGTGGTGTGTTATCGATATTGGG
ACTCTGACAGCAGCCAGTCAATAGAGCTATGCCCTAAGTATTCCGGCGACATAGTCATTC
CAGAGGCAATCACCGTCGATGGTGTTGACTACGTCGTGACCGAGATAGGCGGGTGGTCTT
TATGCTCCTGCAAGTTGGCCAGCGTTTCCCTGCCTTCAACACTTAAGGCAATCCGCGACG
GGGCGTTCACTTTCGTTGAGCAACTCAATACACTGACTATTCCGGCCTCCGTGGAGACTA
TTGAGGGCGGCTCACTTGTTTTCTGCGAAGATTTGGAAAACATAGTGATTGCAGAGGGCA
ACAAGAATTTCGTATTCTCCGACCAATTGCTGATGTCGGCTGACAAGACAAAGGTATATG
CACTGATTGGAGCTTCAAGAGCAGGAAGTAACGTCAGAGTCGTTGTCCCCTCTACGGTCA
AGTCATTGGAGCCTATGGCAATGTACGGGGCGTACGGAATGGCAAGCCTGACCTTGCCGG
AGGGACTTGAGAGAATATGTGACTCCGCATTGGGCTGCAACAACCTCACCTCGATTCATA
TCCCTGCCAGTGTGACCACCATAGAGGAGGCATTCTGGTTTATGGAGCAACTCAGGGAAG
TGACAGTTGCGGAGGGAAATCAAAACTATACAGTGAAAAACGGTATGCTTCTGACCAAAG
ACCTTACAGGCTTGGTGAAAATACCGCCAATGCTTGATAATTATGACATTCCAGAGACGG
TGACAACCATTTATGGAAGTTCGGCAGACCTGTTGAATACCAAGGAATTGGTTATTCCCG
ATGGTGTCAAGGCATTGGGAAACTTTGCATTTGGTTGCTGCGAAGGACTTGAGACAGTTG
TCGTTGGAAGTGGCGTGGAGAGTTGGGGCGAAGAGACGTTCTTTGTTTGCTTTGATATAA
AGTCGATCTACCTGCGCTCAGAGAATGTGGTATCTCCAACCACAGAGCCTTTCGAATCTG
ATATATTTGAGAAAGCCACACTCTATGTGCCAGCTGGAACGAAAAATGCCTACGAGCTTG
ACACATATTGGGGACGCTTCAAGAACATTACAGAGTACACGACAACAGGTATCAGCAGCG
TGAAGACCGACTCCAACGCTCCCGCCGAGCAGATTTACGGCATTGACGGCAAGCGTCGCG
ACATCTTGCACCACGGCCTGAACATTGTGAGAAGCAATGGAAAGGCGAGGAAAGTAATGA
AGAATTAAAGTAATCAAGAATTATGATAAAGAAGAGTATTTCATTAATTGCCGTTATGCT
TACTATGGCAGTGGCAGCAATGGCACAAAAGCAGGTGGTCAAGGAAGACTACTGGTGGAA
CGACCAGCCGGATAGCTACGTTTGGTCGTCAGAATCAAATTTTATTGTAAACAACTATGC
AGTGGCAACGATGCCGCAGGAGATGGAGGGATGTGTGATTGACGAGTTGGCATTTTATGC
CACTGAAATATCGCGTCTGACAGACATCCGCCTTTTCGTGACAAGCAAGCTGAGCCAAAG
CCTCGACAACTTTGATATGGTGCTCACGCCGAGCGAACTGCCTACTGAGCCTGACGCAAA
GGGTAGATGGCGCGTGAGCGTCAAGTTGCCAGAGGACTATACCGTTCCGTTTGGAGGGGC
ATATATTGGCTACAGCTCAAAGCCAACGGAAGAGAATGCTCCTGACATTTTCACATGGAC
AACTGACCCTGAAGGCGGCACTGTCTCATCTGATGAGACTATGTGCATCACATGCAAGAG
TGATGATGGCGAGCTGTTCTGGACACCAGTGGGCAAAACCTTCGGCGCAGCTGCCGTTAC
TGCCCACATCAAGGAGAGGACTGTGGAGGAAAACAGTGTGGCCCTGTATGAAAAGACGGA
GTATGTGAAGAAAACAGGAGAGAAGAATTTCGAGTATATCCTGCCTGTGAAAAACCTCAG
CGCGAAGGAGATAAAGTCACTCACATACACTATAAACATCGACGGCGGCGAGACTAAGGA
ATATACCTATACGTTCCAGTATCCTTTCAAGGCATTTGGACTGAGCTCCATTGTGGGTAC
GATTGACGCTCCCGACACCGACGGATGTCATGCCATGAACGTTGAGATTACTAAGGTGGA
TGGGGTGGACAACACTTCAGACGCAAAGAACATGAAGCTGATGCTCGTCACCGTGCCAGA
GTCTGCACCAAGATACACTATTGTAGAGAGTTTCCGAAACGCCTCAAAGGGCATGATGCC
GCTGAACATCGTCGGCGAGCGCAAACTGAAGGAACTCTATGGGGACAAGGCAATCATCTT
GGGAGCCAACAGCGGAGACTACTTCAAGTGTGACGACTATCAGGATGTGGTGAGAAAGTA
TTACTACAACAATCTCGGCAACTTCTGCTTCGACCGCGCCTTGCCAGCCATCGACCCATA
TAGAGGATATCACCTGTACGACGACCAGTCGGAGATGGTGTATTCCACCAATGAGGCATT
TGACTTTATCAATGCCCTCGTATCTGAAGCCACAGTGGGAATTGACGCAAGATGGCATGA
CAGCGAATGTTCGGCGATTGATGTGAACGTAGCCACTACCTTCCTCTACGACCGTGAGGA
TGCTCCCTACCATCTTGAACTTTACCTGAAGGAAAGTCCTCTGCTTACGGTGGGAATGGA
CGATCCGAACTGGGTGAACGAAGCCATCGTGAACGGCTTTTACGGGAGCAAGGTAGAACT
GCCCGAGGAGTTCGACGAGTTTGTCAATGCCTATTTTATATTGACCAATTATAATGTTGA
AAACCAGGTGAGGGCATGTTGGGGTGCATTGTCCGGCATCGATGGCAGCATAACGGCTCC
AATCATCAAGGATGTTCCACAGACCTACAGCGCCACGCTCGACCTGTCGGAAATAAACAT
CCGCGACAAAAACAaCCTTCACCTTGTGGCAATGCTTGTCAACCCGGGAGGCACCGTGGT
GAATGCCGCTGAAGTCTCGCTCGGCAATACCACATCTATAGACAACATCAAGGATTCGAC
AAAAGCAATTACTCCCGATTaTATCTATGACCTTAGAGGAATAAAAATGAAAGAAGCGAA
GAAGGGCATATATATACAAGGAGGAAAATTGAGAGTCAAGAATTAGGGATTATGAACAAA
GCAGGTTTGATTTTTATGGCATTGGTGGCGTTAGGCACCGCCAATGCCGATGCGAAGAAG
TTCTACCACTACTCACCAACACTTGCCTTCCTCTGCGACGACGAGACAATGACGGCTGAG
GTGAGCGGAACGTATTACACCGAATCAAAGGGGACACTCATCATCCCCGAAACCATCGAG
ACCAAGGATGGCAACACCTATACCGTGACAGCCATTGGCAACAATTTCATCTATCGCGAT
GGGTGTTATTACTCCAATGGTTTGGAAGAAGTGGTGTTGCCAAAGACCATCAAGTCGATA
GGCATCAATGCGTTCAGGAATAGTAAATTGCAGCGCATCAACCTTCCAGAAGGGCTTGAG
TCGATAGGTGACAATGCGTTCTGGAATAGTACGTTGCAACGCATCAACCTTCCAGAAGGG
CTTGTGTCAATAGGCGATTGGGCCTTTTATAGTTGTAAATATCTTGAACTCTCGGAGTTC
CCATCGACGTTGAAGCACATCGGCAGATGTGCTTTCAGAGGATGTTATTCCATTTCTGTT
TCTTCCTTTCCTGATGGAATAGAGACCCTGGGGGCGGGTATCTTCAGTTTTATTACGAGT
AAGAATAGTCCTCTGACGAAATTCACCCTGCCGGACCACCTGAAGGAAGTGCCCGATAGT
CTGTTCCTTTATTGCTCTAATTTGGAGGAGGTCCACCTTCCTGCCAACGTTGAGAAGATA
GGTTCTGGATGTTTCAGCTCGACCAAACTGAAAGAAATAGTGTTGCCTGAGACATTGAAG
GAGATTGGTGAGCGGGCATTTTACTCTAACACTCTGTTGACTCATGTGACGCTTCCTAAG
GGTGTCACTTCCATTCCCGCCTATGCTTTTTACAACTGCCCCTTCACCTCTCTTGACCTG
CTGCATGAGGGCATAAAGGAGATAGGAGACAACGCATTCAAATACTGTCCAATTGAAGAG
GTCATCATTCCTGACGGTGTGGTGAAACTTGGTTGCAATGCATTCGGTGAGAACGCGCAT
CTCAAGACCATCTCGTTCCCCAAGAGCCTCACCGAGTTTGGGGGCAATCCCATGGAACAT
TGTGACAGCCTGAAGAACATTATTATTGCCGAGAGACATCCTACGCTCCAGCTCACTCCC
GACAGTATGCTCGTTTGTAAGAATAGTGACGGTCTGTCTTTGCTCTATGTACATACCTCA
ACGATCGTTGACAGTACTTTCACTCTGCCAATCGGTACAACGGAGATTGCAGACTATGCC
ATTGGACGGTATAGGGTGATTAACCGCTTGGATTTTCCTGAAGGTTTGAGACGCATTGGC
GAGGGCAACTtCAGGTATTCGGCATTGAAGCAGGCTATTCTTCCCTCTACTGTAGAAGAA
CTGGGCTCCTATACCTTTAGATATAGCGAACAGTTGGAGAAGGTGGTGCTGCCTCCGCAT
CTGAAGGTCATTCCTTTCAATGCTTTCTACAGTTGCGAAAATTTGTCTGAGATCAACTGG
CCTGATGACTTGGAGGAGATAGAAGGCTGGGCATTCTGTAGAACTAATCTCCCTTCTGAG
ATAGTGCTCCCCTCCGGTGTTCACACCATCTCTTCTCTTACTTTTGCCAACAACAAACGT
GCGTTTGAGAAGTTTGTCCTGCCCGATGGCATAGAGGATATTAACGGCGAGACCTTCCGT
GAAAGTAAATTGCCCAACGGTATTGTTATTCCGGGCAGTGTGAAGTTTATAGGTCCAAAC
GCGTTCTACAACTGTGGCATGAAGGATATTGTCATTCCCGAAGGTGTGGAATATATCGGT
GTAGGTGCTTTTATAGGCAACAATCTGACGAATTTGCACTTGCCTTCTACGCTCAAATAT
CTTGATTCGCAAGCATTAGCATACACCAACATAGCACAAGTCACCTTGCCCGAACACCTG
GAGACGTTTGGGGCAGAAGTTTTCTGCGGATGTTCAAACCTGAAGGAACTCGTCTTTCCT
GATAAGGTAGATATTAGTCCCTTTGCGCTCTCTGGATTAGATGGTTTGGAACACGTCGTT
TTACCTGACAGTATGCCGGAACTATCAACAGGTCTGTTCTGTGACTGTCCCAATTTGACG
AGCGTGAAACTGCCCTCAAATCTTCGATTGATAGAGTGTAACTCGTTTGAAAACTGCAGC
GCACTCGAAGAACtGTCATTCCCAGCTACCTTGgAaTGTATTGGCAATCAGGCTTTCTCG
GGCTCCTCACTCAAGCGTGTTGACCTATCGCAAACGGCTCTCAACCTCATCATATGGGAG
GCATTTGCCAACAATCCCCATCTTGAAGAGGTGCACCTCCCTGCCACCTGCAATTTCGTA
GGTGCAAAGGCATTCGCCGGTTGCGACAACATCCGCGTAGTGGAAGTGCTTGCCACAGAG
CCTCCGACAGCCGAGGCTGAGGCATTCCAGTCGCCTGTCACCGAGCAGGCTATCCTCATC
GTGCCCGAAGGTTCGGAGGCTGCCTATCGCAATGCCGAGGTGTGGAAGGAGTTCAAGCAT
ATCGCCACACCTACGGGAATGAATTCCATCATTGTTGACACCAAGGATGGAGTGCGTATC
TACGATCTTCGCGGCATGGAGAAGAAGGCCGAGAAGGGTATATATATAAAAGGTGGAAAG
GTGAGAGTGAATAAATAGAGTTTAAATAATAACCCCAAAGTAATAATAGTAATTAGAATT
TTTAAATGAAGAAGACATTTTTTTCAGTGATGGGACTTGCGATAGCAGGTGCACTCACAA
TTACGACATTGTCGGCATGTTCCGATGATGATGACGAGAACAAGACAAGCTCTTATGTTA
TCCAGAAGAACGGAGTGGTGGAGCCTTCGCAACAGGTGGATATGGGAGTGTTTAACATCG
ACGGTAAGAACTACAGGCTTATCTTTGCCAAGACCAACCTGACGGCAAGGGGACTTGCCA
AAGCGGAGAGCGACTTCGGCGACTATTTCTCATGGGCAGCTCCTGAACCATGGTGTACAG
CATACGAGCGCACTGCCACTTCTTTGTCTCCCACGGCATGGATTTCGGGCAAGACGGATG
GATATACATTGGATAATGCGCAATACTATGACGGAACACGATACACGAAATACCAGACTG
AGAACGAGCAGTTGTCGGCAGAAGATGATGCAGCCCACAACTTGCTCGGAGGCGACTGGC
AGATTCCGTCGCGTGCCGTATGGCAAGCCCTGTTGGATGCCAACAACCAATCGGTTACAT
GGGGCAAGGACGGAGAAATGAAAATGACCTTCATCGACGAGACGGGAAAACCGGGAATGA
AGATTTCAAGCAAGTCGAATCCTGATAACTACATCTTCCTGCCAGCTACGGGAAGAATAA
TAGAGAAGGAATTCCTCTATGTAGGCATTCAGGGCAACTATCTCAGCTCAACCCTCGGTA
CACCTTATAATATATGGGGTATGGGATTTGGCGATGGCTCTGCAGGCGTGTTCACCACAT
GCCGCAGGATGACAGGCTGTGTCATCCGTCCTGTaCGACTCGTGGCTGAaTAATAATCAT
TATTAATAATAAAAGTGGCTTTTCCGACGTGAAAAGTCACTTTTTTCTTTATTGACCGAA
AGTTTTTCTTTATTGACAAGTGACTTTCAAATCTTTTTCGTACCTTTGCCGCAAAATATT
GAATTAACTAACATTATTGAGTATGAAGACAAAGTTACATCTAATCATTATGAGCCTCGT
CCTGCTGTTTGTGGCGGGAGGGCAGAGTGTATGTCTTGCGGCTGACACGTGGAGTTATCC
TACAACGAAGCCGGAAACGCCTTTTGGCGGCGGCGACGGTTCCTCGTATGATCCCTACAG
GATTGAGACCGCCCAGCATCTTGCCAACCTCGCCTATATGGTGACGGACGCAAACACGTA
TTACAAGGACAAGTATTTCGTACTTACCAACGACATCACGCTCAACGATGACGTCATCGC
CGATGACGGCAAAAGCCTGAAGAAATCTCTGAGTGCGTATAATCTTTGGAAACCTATCGG
TGAAGATGGAGTAATATACAATGATGACTTCATGGGCAGATTCGACGGATGCGGGCATAC
GATAAGAGGAATGGTTTGTATATGTTCTGACAGCAAAAAAAGGTATAACGGTTTGTTCGG
AGCTATTGACGAGGCACTCATCAAAAACATCAATATGGAGGATTGCTATATTGAACGTAA
AGAAGGGGACGGAAAAGGTATATCTTTCGGAATCCTTTGTGGTTATTCTTCCGAATCTAC
ATTTCTCAATTGTACAGTTTCCAAGTCTTTCATAAATGTTGAAACGAAAAATGCGGCGTA
CATTGGAGGTTTAATAGGATGTATTCCAGGAGGGGCTTATTCATATATTATATCGCATCT
TTCTAATTGTAAATTCAGTGGGAATATCAGATTATGTGTAAATGATGTCGCTGATGTTAG
AACTCTTGGTGGAATTATTGGTAATGTAATTAGTGAATTTAACGAAATAAATATGGATGA
CTGTTCGTCAGTTGGTGAGATTGAATATCATGGCAATCATAATGTTAAGGCTCTTTATGC
CGGTGGAATTTGTGGGCGCACACCAGATCGTGGTAGATTTAGTAATTGTTTTAGCTCAAT
GGATATTAATATCAATTCTCCTCTTGCACAAATTAATGCTTGTTATGTCGGGGGACTTGC
TTCAAGAGCTGAGACAGAGTATGAACATGACGTTAATATGACAATTAACAATTGTGCGTA
TCTCGGGAATATAAGAATAGGAGATGCTGCCAACAAAGTGAAAACGAAGTCTTTGCGGGT
TTGCGGTATTGGTAATAATAGATCAAAGGTAAATGGCTGTGCGTTTTACGGAAAATTTGA
TGTTCACTGCACCGCCGAAAAAAATGCCTTAGTTGCTCCTGTTGCCAATTATTGTCTTTT
CGGCGATGAATACAAGCACAATGTCGTTTATTCTGTAGGGAATGTAATCGATGTTGATGC
AGATGATTTTCACATTGACCAAGTATGCAACTTAATATTTGGGGATAAGAAGCATCAGGA
CTATTACCACTTTGAAACTACTAACGGTAAAAGCATTGAATGCAAACATTCTATTGCTCC
AGCGCAATACTCCAAGACCCTTGCCCAGATGAAGGATGATGACTTtCTCAGGACACTGAA
TGCCGAAGCAGGCAGCAACATGTGGGGCAAGCTGACTGGAATGAGCGACGCGAGCCTTAA
CGGCCTGCCCATGCCTGTAGCTTGCGGCGGTGTGCTCTCTGACTATACAGGAGATGGCAT
GTCTGAAAATTCGGCATATATCATAAAAACTGAAGATGACATTAAGAGATTGATGGAATC
AGTCAACAATGGAAGTTCTTTCGAGGGCAAGTTTTTCAAGTTAGGCTTCGACATACATAT
TACCGGTGCTCTGGACAACTGTATTGGTAATGTTAGTGAAAGGCCTTTCAAGGGACATCT
TGACGGCTGTGGCCATGCCATCATAGGTCTGCGCAAGAGCCTCTTCGGCTATATGTATGG
CACGGTGAAGAACCTTGCCCTCGTTGACTGCGACATTTGGGACGGCAATTATGCCACGGC
ACTTGCGAGGTCGGTTGGAGACGAGAACAATAAGGCTGAGGTGAGCAACTGCTATGTTTC
GGGTGCGATATCCTTCAGTACGCCTTGGGACCAGTTGGGTTATGCGTCAACCTTCGCCTT
CCAACTCGCTAAGGGCTCTTCCATCCACGATTGCTATTTCAAGGGAAGATTTATCGTCAA
GGAACAAACGTTCAGTACTTATAATGTGGCAGGGATTGCCATCTATGACGGCAATAGAAC
AGTAAACACATCGGCAGAATCCCCTGAAGGCATATTCAATTGCTATGCCTCGTTTGATGT
CAAAGTGGAGGCAAGCGTGAAGGAAACCCGAAATACATACGGAATCACCAATGGCCTTAA
TAACGAATCAAATGGCAACTATTTTGTATGTTCCGACTACAGAGTGAGTGAAAACTATAA
CGGTGGCAAAAAGTTGGGTTCAGAGTCGGAATTGAACGGTAAGTTCAATGGCAAGCCAGG
CTGGCTGCAAGGTGTCTATCGTCCATTGCTTGTTTCCGCCAAGCACTATATGGCGAAGTC
GCCGGATGGAGCGGTTGCTTATTTCGACGCCATCCCCGAAGCAAACCCGAAGAAGAACTA
TTTCTACAACATCAGCATTGATGATCCTTATTCCGACGTGTCGCTGTGGCAGCTGCCAAA
CATGGCGGTATATGTGCCGAACGAGAAGAAGGACTATATCACCACTGGCTATCTCGACCA
GTCGGCTGACTTCCAATACAATCGTTCAGCAGATGCCACGGCTACTGCAGGACAGCTTCG
CTACGACCTGACGCAAACCGACAAGGGCTACCACATGATTTGTCTGCCAGGAGTGGTGGA
GCGCGATGATTTGCCTGATGGCGCAAAGGTGATGATAATAGGAAAGATACAGACGGTTGG
CGCACAGGAGCAGGTGAACGTGGTGATGGTTGACACCATACCGGCCGGAGTGCCTTGCAT
ACTCTATGTTCCAACGACAACAGTGACAACAGGAACAACAATACCTCTCGTCATGCGCAG
CGGCATAGTATCTACTCCTACAGTCAATGCGACTTACAGCAATTTCAAGGGAACGTTCTC
CAAGAACACTAATGTTCCTGCAGGAGCTTGCACAACGGCAAAATATAGTGGCAACAACAC
CTTGCCTTGCTTTGTCAGAAATACGGTGACAACAACAGCCCAGCCCTTCACCGCATGGCT
CGAAGGAGCAACAGGCAACAACGTGCAGATAGTTGACTATATATTGCTCGACGAGGAGAA
CAAGGCGATGACCGTGACGCTCTCTGAAGATAACGCCAAGAATTGTAATATTAAGATGCG
CCGTGCATTGAAGAAAGATGATTGGAACACCATCTGCCTGCCATATTCATTAACATCTGA
TGAGATTTCTCCGTTGTTCGGCAGCGGCACTAAGGTAGAGACGTTCAGCGGCTTGGAATA
TAACAGTGGGACTAATTCCTACACCATGAAGTTCAGCGCTGCAGCGGAAATTACAGCCGG
CACACCTTATCTTATTAAACCTTCGAAAGATGTTTCGGGCAACATCTACGAGATTAAGGA
CAGGACGATAACTTGTACTTCTGAAACATACGTTCCGACTGGTACATCCCAAACCGCAAa
TAACACCACCCTCACCATCACCATGCAGGGTGAATACAACAAGCGCATGATAACTCCTTT
CGATGTAACGGAAAGTGAGAACATCTACGTCATCAGCGGCGACAAGATATACCATGTTAA
TTCAGACGTGGAGATGAAAGGCTTCCGCTGCTATTTCGTGGCAAAGGGCGCATTCAGCAA
CACCAAAGTGATTCACTCCGACGGCACCTCCACCGACCTGCGCCTTATAGACGCAAAAGC
TACGGGCGACACCGATGCCGTTTATGACCTGCTCGGCAGAAAGCGCGATGCTCAGACAAA
GGGACTGGTCATTAAGAATGGAATTAAAGTATTAAAGTAACTGAACTTTCGCATATCAGG
AAGTTAAAGGAGTTAAGGAAGTTAAGGAGTTAAGACGTATGTCTTGCAGCTTAAAAAACT
ACGCCAAAAAGACTGTTGTCTTAACTCCGCGCTCCTGAGTCTCGGAGTCGAAGGCAGAAT
GGATGAACTTATATTTGCCGCCCTTAAAGTGCTGGAAATATCTTTCTTCCTTTGCCGAAA
ACTCCATCATCATTTtCTGGGCGAGGGGAGCGTACCAGGTCTTCACCTCCTGCTCAGTAG
GCGTATAACTTCCCGTGGCGAAGAATCCGTGTAGGAATAATATCTTCTTCATGCTCTAAT
CATTTGATAATGATGCGCCTGTAATCTAGGAGGATAAGCTATGCTTTACTCCCTTAATAG
GCAATATTTCTGCAAAAATACAAAAAATATTCAGAAAAGTGATTATATGGATGGATTTTG
TTGGCAGGGCGAACTCGATTTAACCTTATTTTATAAGATAGAGGGATGTTGAGGGATATT
TTTGAAACCCGAAATCCTTAATGACCTTAATGACCTTGACCTTAATGACCGGAATCTTTG
GGATTTGAAAATGATAATGACCCTTAATGACTTTGACCCTTCATGACCGGATTTTAGGTA
GAAACAAAAAAAGACCGCTCTCCTCGCATTGAGGTGAGCGGTCGATTTTCATTTTTATGG
CTGAGTCTGCTTATATCAATAAGGTGGACTCCATGTTCTTTATCCCATGCAGCTCTTTAC
TCCGAGCGTAGTAGCGATAGCGGTCAGAATGCTGATGGCTATCTGCAGAATTGTTTTCCA
AGTGTTCGCTTTCATCTTTTTTGAATGTTGAATGTTGAGTGTTGAATTTTTTGTGGGCGG
ATAGGCTGGGCTAGGGGCTAGCACCCTAGCCTGGTTGATTTCCAGAAGATTTGCGTTCAC
GCTACGCATTACGATGCTGTAATTAATCATAGTCGTTTGTAGTATGTTTAGAGTCCTTTG
TTTTGCAACTCCCCAGGACGCCCCGTTCCTGCCGTTTTCGGGGTCTTCATTGATGACCGG
CGCCTGCCATCATTTATGACCCGTGTTAGTCTTAAGAGAAGACCCGAGCAAGGCACAAAA
GGCTGTTCTTTCGATTGCCGGTGCAAAGATACAACATTTTCGGGCAGAATGCAAGCTTTC
ACCCTGACTTTCTATGCGAGAAAAGCTATAAGTAGCTGTAATACAATAAGTTCTATTGAT
TTTCTATCTGAACTTTATTGCAGAAACAATCATCAATGGGAAAGTAAGGATGAAAAACAA
GCGTGTCATTAAGGGTCAGTGTCATTAAGGGTCATTTAGAAAAATGAAAGTGTCATTTTG
AGCTATAGTATATATAAATATTTATTTATATATATACTATAGGGGATTTTTCTCCCCCGA
AAATGAAAATGACCCTTAATGACCTTGACCCTTAATGACACGCAAGATGAACTTGTGAGT
TTTACCTGGTATAGGTTTAGCGTATGTCTGAATATGTTGGTTATTAGTGTGTTATGTGTA
TTTTGTTATATTCATACTCTAATATTTTGTGTATAATAATTATCTACATATTAAGCCGCT
TCAGTTAGCTGATATGTTGTTCGATTCTACATTTTTATCCTTGTTTTCTGTTGCATTTTG
TCAAAAATACATCATGTTAGAGACGGATTTAATGTCCGAGGAGGGGCATTTTTTACCCAT
ACTAGAGGGGGTAAAACATCTTCCTAACCCCCATATTTTGCATTTTTCCGTTAAATAACG
TGATAAAATTCTTTGGTTGCCAACTTTTTATTATCTTTGGTAGTAATTGATAAAATATTG
ACGTAGTAATAGTCCGGAAAGCTAGAAACTACATAATAACAATACTAAGATGAGAAGGGA
TAACCTATTGTTATATAACTATTTAGTATGTATATTCTGTGTGTAAAGCGAATCCTGTAT
GTTGTGTTATGAATGGAATATATATTTACTTTGTAAATCATAGCATTCGCTTTTTATGCA
TTCTTCCAATACCTGTTTTCAGCGATGAAAAACGGAAAAATTAGAGTTTTCTGATTACAT
AAACCCCTTTTTTAGCCCATGAATAGCCGATTTTGCACTTTAATTCATGCCCTCATCGAG
CAGCTGAAGGAGGAATATCCATTAGCCACGATTCATGGTCATAATGAATTTGCTAACAAA
GCCTGCCCCTGCTTTAATGTGAAGAAGGAGTGGGGCTAACAGATAGGGAACGCATGCGTT
CCCTATTTATGCTTATTTCCCGATGCAAATAATGAATGTCATTGATTCTCAATCGGTTAA
GAGTTAACGCGCTATTTGTGAGCCGCTTTCTTTCTGAATGAAAAGAATGCTTATTATCAG
CTACTTACGATTTTCGTATTTTCACTTGGTTTCACTTGATTTCATTCATTTCGTATATCA
TATATCTTTACAAACACCCATTTTTAGGGGTTGAATGTTTAACATATTTAACCTTTGTAA
ACACTCAAAATCTGCATTTTCGTGCTAAAACGTGTTTTTTTATCATTTTTGAGAGGTCGG
CTTTTATCTGAATAAATCTGCCATCGTCAGCTGGCATTGGATGTCATCAGAATAGCCGCC
CGGCGCAAGTCCATAGGAGGTGATCATCGTGATGAGTACCGTTTTAATGGTGCCTGTTTC
CCTGATGAAGGTCTCCCTTCGGTTGTGGATGCGGTTGTCCTCGTCTTCTGTAATAACGTA
AGGGGCGTTGGATTATTGCATCGTCTTGATAAGTGATAAAATCAATATATTCTGACATGT
TTCTTTCTTTTATAGCTATAGAGAATTGCCCAAAAGGGCAACTATCCTAAAAAATGGGAT
AGTTCAAACAGGAGGAAGCTATAGTATTAAACATACCTCGTTGTTTAATCATTTCGATTT
TAATATCGATATGGATCTCACTTCATCTCTTTGGGTCTGCATTTCCATAAAGCCATAGGG
TGACTTGTTATTCGTTCAACGATTGAACTTTCATTAAATAGAATATCTGGTCTATATTCT
CTCTGATTGAAGTGTTCAATAAACTTTCTTTCACCTTCTGTGAAAGATAGAAAAGAACCA
AGAAAACTAAGTACTTGTTCTTTTAGTGCGTTAAAGTCGAATTTTTCTTTTCTGCTTAAT
ACTGGGAGTAGATGGGCACGAACTTGCGAGAAGGAAAGTTTTTCTATGTGCTTGATGTTT
TTGATATCAAGTGTAACCTCCTCTGCTTTGCAACTGGAACCGACAGCCAAGTAGAAAACG
AGAATTTTACGGAGAAGAGCTCTTTCTTCCATTGTTTCAAATAGATTCGCCTGTATCATA
CCATACACGTCATAAATGTCTCGTACAGCAGCTCTACTGATAAGTGCGTTGAGCTTGCTG
GCAAAGAGTTCCATCGGTGCGAGGGCACAAACCCTTATGTCTCCAAGAAAGTCGATACTG
ATTGTACGTTCTTCCATTGGCAGTACGTGGCAACGGTCACTATAATTAATTTcTATCTTA
ATGTTGTCCGGATTTCCTCCTGCGTTTATATATCCAAATACCCACGAGTCCAGTGTATGT
GGACTTTTAGAGCCAGGCTTTAGAACATATCCCTCGTTGGACATATAAGCAAGAATCTCG
TCATTTATATTTTTTCTTGCTTTAATCATTTCTTCTCTACTGCAATTCTTGGCAAAATCT
AAGTCGATGTCAACAGATAGTCGTGGCATCTGAAAAACGGTGAGATTGATAGCTGTTCCG
CCTTTTAATACAAGTGAATCGTGTAGAAATTCATTCTGGTTGAAATATTGTAAAATTTCT
GAAAGACGCATTACCTTTTCGAGATTGTCACGGACAAATCCCTTCTCTTTGGCTATTTTT
TCTAAATATATCTTGTTATATGAGTTCATTTTCAATAGTTTTTTCAATTACACAATCTTC
TGGTACATAAAGCTTCCATCGACATAAATAGGTGTCAGAATCGCCTGTGGAGGTTAGACG
TTTGGTATGCAAGGCACCTTTCGAGCGGCACATTTCTATGAATTGGTCGCTTATGTGATG
ATGCTCTTTGCTATGCTCCAGGATGAATCCTACCTTTTGATAGAGGAATGCTTTATTGTA
CAATGCCAGATACTTTTCGAGTTTTGGCTCATCAAGCAGTGATATTCCTTCCATGCAATG
AAGCAATTCCTCAATGCCTCCAGCACGTTCTATACGGTCACAGCAGTCTATGACTGTTCG
TTCCAAATCAGTTACACGTACATAAGGATTTCCCTTGGGAGTTATAACGCCATTTTCCGC
AGTTGGTTCAAAAGGGGTTGCACAGTACACAAAGTCTATTCCTTCAAAAGCAAAATCTTT
GAAACGGCTTTTGCTGCCAACATAGGCATTGTAGAAAGGTTGGTGGGCAACTCCATGTAA
TTCAAGAGCTGTGTGCCAACCAACATATGAAGATTCTGAAATCTTGGAACTCAACTCGAA
CTTGTCACACATGGGAGCATCTGTCGATGGATCAATAGTGACGTACATGTTTCGCCTAAT
CGGTTTCAGAACCTTCTGAGATTGCCATCGGGATATGGCCGTAGATGTTCCTGCATGAGA
CAATTTCATCTCACGCATCACATCTTCAAAGTTGAAGATCCTAATCTTGTATAAAGGCGT
AAAAGTTGCCATTTTTGCATCGAAGTATTTATATATGAATAACTTTGTGCAAAAATAGCA
ACTTTTCTCCAAATATCCAAATGTTTAGGCAAGAAAAATAAATAATTATAGTATTTTTAG
AATTGATAGACGAATGATGCAACCTTGCCCCATTTCGTATAACTATTCTTGCATTTCAGC
AAGGAAAAATAGATTCTCCCAAAATCCTTGACTATATGTTATAAACAAGTTTATTTCGGC
ATATATACATATATGGTTTTCTTAAACTTGTAAACTTCCTGGTTTGAGTGGCTAAAAATC
GGTAGAGGTTTACTATTTGAGTTTGAAAGAACATGTATATATACATGGGTAAACTTAAAC
CTGTATGCTGTATGCGCCGTAAACTTTGCCTTGGCTGCTCTTTAGCCGGTTCAGGACTTT
GCCTTCTTCTCCTTACTGAAATTTCGTAGTCCTTCTCTGCAGTTTCGCTTGTTGACAAGA
GATATTGGTTGAGCTTGCCTCTTGTCTCAGGCATCATGCTTCTCTGGTTAGCTTCCATCT
ACAGACAGATGCTTACCCTTGGCAGTCGTAGGTCTGATTGTTCTTTCCTTAACTTAGCCA
TATTCATGATGAAGTGTGAGTTTTCCTGCCAGTCTCTTGAACTTATAAGCCGTATTGCGC
AACCAGTTTGTTTGAACAACATCGAGGAGGATGCTGCTTTCCTTTACCCAACCAACTGCA
GATATTTTCTACTCATCCTTTTCATTCATATTTTTGGACGAAGCATCCACACTTACTTTT
TCCGCTGCAAAGTTAGTGCAAGCCACATTTCTGCAAGTACCAGATGCCTTATTCTCAGAA
TTTTTTCAAAAACTTTTCCGTCTGCTGCTCATCCAAAAAACTTTTCCTGCCCAAGGGTGA
AATAATTCGATAATTCCTTGCTTCCTATGTTTTCCTTGCCAACTCTGATAGCATCGTAAA
AAATAAATGTTTCACTTCTAAAAATATTGAATTATGAAAAAGATGGAAAATTCTTTCGCA
GTAACTGGTTTCGTAGGTAAGGATGCAAGCATCCATCAGTTTACAACCGCAAGCGTAGCT
CGCTTCTCACTGGCCATCAGCCGCAATGAGAAGAATGGCGATGAAAACTCTCGCACTTCT
GCCTTCATGAATGTAGAGGCTTGGCGCAAGAACGAGAATACCTCTTCATTCGACCGCCTG
GTCAAGGGAGCACTCCTCACTGTAGAGGGCTACTTCAAGCCAGAGGAATGGCAGGATGCC
GAGGGAGTCAAGCACAACCGAGTGATTCTCGTAGCCACCAAGTTCTACGAAGCTGTTGAG
AAGGAGAATGCTCCTGATTCTCAGCAGGGCAAGACCCAGAAGGATAAGTAAATCCTTCTC
TCCAGATAAAAGAGCGGCCTTCGGgTCGCTTTTTTTtGTGCTTATACTTCTTGTCATTTT
AATCATTCTGCTTCATTTTAATACCCTATTAAAACGATGCAAAACCGTCAATAACCAACA
GATATACAACAGCTTTTTCTATTTTATGCTTATACTTTTCCTTGCTGAAAGGATAGCCAG
TTATAGGAGGATTTCATTCATCGACTTCTGGGAATCGGTAAGAATTCTGTTGCGAAGGTA
ACGGTTCTGTCTTATCTTTACAAGGTCAGGGCGCTGCTTTGCTGAAAAATCTCCACACCT
TTCGGGTAGTATTTTGCAGACAAAACCTTGTATGGATAGCCATAACACCTTCTGAATGCA
ACATAATTTTTAACCATCCCCGAAGTAGTTGATCTACGAAAGGGAGATTAAATCAGATGG
CATTATGACAACAATTAAATCAATTCTCAGCCGACTTACCCAGGCAGTGAGCGGCACAGA
CAAGGAGCTCTTCAGTGAGCAGGAGTTGAACCAGTTTGTTTCATTCTATCTTGACAAGTG
GGATGAAAACACAAGCGAGGACGTGGTGGCAGAGTCTTTCGTGGACTATTGGTGGAACAC
CGACAGGGCTTGCAGACGATGCTCGGAATGTGGCAAGCTGATGCGTGAGGGTTATTGCGC
TGACATGGGAGTAGCCTACTATTGCAGCAAGGAATGTCTGCATAGCGACTTCACGGATGA
GGAATGGGCAGAGGAATGTGAATCCAACGACCAGAGTTATTATACAGAATGGTAATCCTA
ACGTTTCCCCTGACACTTTGGGTTGTTAGGGGAAGCGTGAAGGAACTCTCGCCAGATACC
CGTACCTTTGTACACGTTAATACATGTAGCCACGTACACGTGGAGCCATGTACACATGAA
TACGTTTATACATATATACAAAAGATTTTATATTATGTCATTGAAAATCATTACATTCGC
CAATCATAAAGGTGGCGTTTCGAAGACCACCTCTACAGCCTCCATCGGGGCTTGCATGGC
ACGTATGGGCAAGAAAGTCCTGCTCATAGACCTTGACGGTCAGGCAAATCTTACCCTGTA
TTTCATCCCTAATGAAGATGAAGTGCAGGCAAGCATCTTTGACTCTCTGGTTGAAGGCGC
ACCCCTGCCAGTGAAACACATCAGGGAGAACCTCGACCTCGTTCCTTCCTCCCTCGAAAT
GGCAAGCGCAGAGATTGCCTTGACCAATCTCCTGGCAAGAGAACAGCTGCTGAGCCGACT
GCTCGAACCCGTGAAGCAGAACTATGACTACATTCTCATAGACTGTCCTCCATCTTTGGG
AATCGTCACCACAAACGCTTTCCTCGCAGCTGATAAAATCATCGTTCCGATGACTCCAGA
GCTTCTTCCTCTGAAAGGAATGAGAATGCTCGATTCCTTTGTCTCTACATTGCAGCGAGT
GAAGCCGAACCTCAGACTGGGAGGAGTTTTCATCGCCAGATTCAACCATCGCAAGTTGAA
CAAGGTGGTTGAGCAAGCCGTGAAGTCCCGTTACGAGACTATCACCATGCAGACTCGCAT
CCGTGAAAACATCGCCCTGGCAGAATCGGCAGGCAGCGGTCAGAGTATCTTTGAATATGA
CCCTCAGTCGAACGGAGCGAAGGACTATCAGGCATTGACAGAAGAAATTATTTCACGTAA
TCAGTAAAGACTATGGCAAAGAAGAATATGGACATTCTGCTTGGCAACATTCTCGGAAAG
GCTGCCATTCATCCGCAGGACAGATTTGACAGGTCTCCTGGGAATCCTCAGGAGCAACAG
ATTTCTGCTCCCAACCCTCAGGCAGTGAGCGATTCGCCTAATGATGAACCCTGGCGACAT
TTCTCCTTTATATGCTCAAAGGAACTCGTTGACAAGGTTCAGAGCATCGCCCGAAAAGAA
GgTTTCACCATCCGTTCCTTCATGGAATACGTCATGAAACAAGGCGTTGAAGCTTATGAG
TCGAAGTATGGTAAGGTCAAGAAAATCAGGACTAAAACCATCCGGGAAGTCATGTAGAAA
GTGTGGACGTGTAGCCATGTACACATGAATACATTGATACACGTGTACGATGATACAAAT
CCCCATGTGGATATGAATACAATGAAATTAAATAACATCAAAAACGAAAAGTCATGAAAA
TGAAAAAGTATCTTTCAATCGCCATCCTTCTGATGATGATGGCTTCACCAGTAGTATTCA
CCTCTTGCGGCAATGATGACCCGATGGGGGAGGTCGAGAGTCCGGAAACAAAACTGGACG
TTTGGACAGAGCCATTCCACATCATGGGTGCGAATGTGGATGAGGTCAAGAGCTATATGG
CTCAATCCATGAAGCGTTACCGCCAGGTGGCTGAGACTTCCGGCGACAACATCTCGTTGA
CCTATATGACAGggCAGGGTAGTGAAGGCGTTCTTTACAGCTTCTCCCGTCTTGACGGTT
CGCTCTATTCTGTCATTGATACGGAGCAAAGTGTGAACCGTGGGCTTGTCATTGACTATC
TGAAGAAGCACTACACGCTTGTTTCAGCCGATGAAGCCAGCCTGCAGTACTGCTTCACCA
ACCAGGAAAAATCCATGGTGATTACAACCATGAAGATTTCAGACTCCTATTTCAATGTGA
ACTATTCATTGGTTTATTGATAGTAAAAGCCTTAAACATATATAAAAACAGGATTTAACC
CCGTAATCTGCAATAAAATTACAAATATCGGGGTTAAAACGGTTTTTGTGGTGTGTCAGA
GGTAATTTAATCGTTGAAAATCCTGCATAAGAAAGTTGCTATTTTTGTACGCAGATATTC
GTATATGAATACTTCGATGCAAAAATAGCAACTTTTTGGATTACGTCCGCACTGTGGACG
CAATTAGGAAAATCTAACTTTCATTGTTGTTGGTCATGTGGACGTGAATAAATGTATATA
TGTATAGGTGTGTACATGAATACACATtCAAAAGCCGTAAAATGCCGAAAAAGAGACTCT
TTAAACCCTTTTTTCTAGAAAAATCGCTCAATAAACAACTTTTTTGAAACTTTTTTCTTG
CTACGAAAAAAGACTTCACTCTCCCTTTCTACCTTTGCATCGTCAAAACAAGGAAGTATG
GGTGAGCGGCTTAAACCAGCACACTGCTAACGTGCCGAACCGAAAGGTTCCGAAGGTTCG
AATCCTTCTGGGGCGACAAGTAAAATAAACAACTTCATGGTGTAATTGGTAGCATACCAG
ATTTCGGTTCTGGAGGTGGTGGTTCGAAATCGCCTTAAGCGAGAGCAGAAGCCAAGCTTG
CTTGGATTATGCCGAGTGCATGGCGATTCTCAAAGAAATCCATCTGGAGTTTATATGGAG
TTTGTAGCTCAGTTGGTAGAGTGCCAGGTTGTGGCTCTGGTGGTCATGGGTTCGATCCCC
ATCAAACTCCCAAATGCTTCAATAGCACAGTGGTAGTGTAGCTCCCTTGTAATGAGCAGG
TCGTAGGTCCGAATCCTACTTGAAGCTCCACATAAGAAAGGCTTCTTTTCAGGCAATTTT
GCTTGAAAAGAAGCCTTTTAGCTTTCTTGTAAGACGATGGCTCGTTGATGTTCACTCATA
ATTTTCCTCCTTTATCCTTACACAAAGTTCAGAATAGATTTGAGTCTGTCCTGTACTTTG
TTGAGCACCTGGATGGAGTCTTCGTTGTTCTTATCCTTCTTGTTTTCAAGAAGAATGATA
GCCTTCTTTATCAGCTTGCAGTCCTCTATGGATAAAGGCATTTCAGTGATAGAGTAGTCT
GGATCAGCGTATCTGTAGTATATTCTGTCATAAACCTCGATAGGAGCATTGTAGCCCAGT
TTGTCAGATCTCATAATCTGTATGTCCATCTGAACAGTTCTGGCGCATACTCCTTTGGTG
ATTCCCTCCATGTCGTAGAGTGCATCGCTACATGCCTCCACGAGATCATCGAGAGTCCAT
CTTCTGTATCTGTTTCTTAAACAGTTGTCTATAGTTTTGTACCTTATTAAGGCATTCTTA
TTTGCTGGCATAGTTCTTTCATTTTAAGCGTAAAAAATGGTTGGATTTTATCCAGCTTTT
CCTCGCCATGTCAGAGCAGATGCAAGCATTTGGCTAAAAAGAAAAAGTTGGATTCTCCCG
GCAAGGAAACTCCAACTCTTCAATATTATCTCTGTTCTCTGTGGGGCACGCTGCTACGAT
ACCCGATAGAAATAACTATGCGAATAATGATATGGGAATCCTATACCGGCTGTATCTGAT
GTACTTGATgTATGTACATAACTATTCCGCTCAAAGCGTCGATAGCTCTGAACGAATGAT
TGTGATGTTATGTGCATATTTAAATTCATTTCCGTATAGGATTTTTtATTGTATTTTACT
TCTAAATTCTTTTAACGGGTGCAAAGATACAAAAATAGTGCGAAATCTTTTTGCGTAGCA
GCAAAAAAATGGTATAAACATGCGGATTTTAACCAAAATGAGCTGTTCTTATAGTGATAA
TCGGCTAATTGTCCCTTTTAATGCTTCGCCCACGCCATAGTCCAGTAAGCATGAACAGTT
AGCCAGGGTGTTGTTCTTTCGAGGCCGATTATATCGACTTACGAAGGAGCAACACGCTGG
TTTTAAAAACTGTTGATACTTGCTTGGCCTATTCCCACCCGGCTTTTCTATCCCTGCAGT
CATTCCCTGTTATACTTTTTCTTCTTACTGAAACCAGAAGGCTTTGATGCCGTATCGTCT
TTGGGATTTCGGGATTCTTTTTCTGCAAAGTTATCGCGTATTTGGCAAATAGCAAGTCGT
GATTCGGTAACAATCTTCCTTTTCCATGTAACATGCAAAAGAGTATTTTTCCCATCAGAC
TTGCCTTATTGCCTTGTACGCACTTTGAAAAGCAGAAAAAGCTTCCCGATCCCAAGTCCG
AAAGGACTTAACGAAAGGGAGAAAATAAATTTAGAGACTATGGCAAAAGATTTCAACAAC
CGCCTGATTACTCCAGAATTGGAGAAGGCAATGCAGGACTATCCGCTCTATTCCCAGGAT
AGCAAAAAGAAGGATGCAGTTTGCATCGCAGTGTTTTTCATCGGCAACGCTCGCTGGTAC
ATTCTTGAAGGACAGCGAGAGAATGATGATTTTGTGCTCTTTGGCATCGTTGTAGGTTTG
GCTGAGACTGAGTACAGCTACATTTCTGCCAATGAAATGGCAAGTGTGGAGTTGGACGCA
ACCAAGTTCGGACTCGGCAAGGTCAGAGTGGAGCAGAGAAAGCCATTCCAACCATGTCAG
CTTTCTGAAATCATCGACAGAGAGTTGCAGTCTTTTCTCAACAGACTTTACGATTGAAAA
CATTTTTCTCGGTGGGTAGTGGCTGATGGCTGCTACCTGCCAAGTAACAACACTTAAAGC
AATGAACATGGTACAGGTTTACATCAAGGGACAGGAGGATAAGGAGTTGAGCAGCTTTTT
GCGCTATTATCCGGTACGTATCAAGAACATCGGTATGGATGCTTTCTTCGACCGCCAGGT
TATCTATGATTTCAAGGATGGTCGAAATCATGCAGATGTGGCGAAGTGCGTGGCAAAGAT
GCTTGTCAAGGTTGTTGGCGAACGTACCGCAGTTCATGGCACAAAGGTCAAGAAGGAAGA
GCGAGCAAAGCGCTTGAAGGAAAAGAATAATATTGAGGTGGATGCGAACTTCTTCAAAAA
CAAGATAGTCTGCATTTGGGACGATGTGGTCACTACCGGCACTTCTTTCTGTGCCTACAC
CGCACAATTGGAACAAGTCGGGGCGCACGTTACAAACGGCATTTTCCTCGGCAAGACATC
TTATAAATACGTACAGCAATGAAAAGAAAGAACATGACAAAGTTTGACAAGGCTGTTTCG
GCAGCCTTTACAGGACATCGCTTTTACAACTTCTCACAGCAGGAGGTCATAAGAGAGCGA
TTGACCAAAGCCATCCTCGAAGCTTACGAGCATGGCATCAGCAATTTTATTtCGGGATTC
GCCATCGGTATTGACTTGATGGCAGCCCAGATTGTGCAGTCGTTGAAACCTTCCTGCCCG
GGAATGACGCTTACCGCAGCCATTCCTTTCAGAGGTCAGGCAGATAGGTTCAAGCCCAGT
GATAGGGTGGTTTATGATGGATTAATGGcTtCTGCAGATGAGGTGATCAtCCTTTCAGAA
TACTATTACACCCGATGTTTTCTTGATCGAGACGAGTTCATGGTTGAGAATGCGTCCCTT
CTCATTGCCTTCTATGATGGGAGAGAGAAGGGTGGAACTTACTACACTTTCAAGAAAGCC
AACTGTTTGGGCATTACGGTTGTGAATGTATATTGAATAACTCGCTAAATATCAAGCTTA
TGAATGAATTTGTTGACATCATTGTTATCTACATCGTTCTCCGTGCCATCCTCGCCTTCC
TGGGCGCATGGTGGCATGGAGACGGACGCAACGATTTCAGACGAGACCGATAAAAGGATT
GGTCTCAATAGTTTTGTGTACTATTTCTCAATGACCTATACGAGCATCATTGCTACAGAA
AGTATAGTGACAATCTGGATGAATCTTCGGAAGGCTTTTTCTGGGAAGAGTTTTACCAGA
CGGATTCCGAGCAAGGCTCCGATTCCTATTACCGGGAGCATCAGGAGGTTCAGCGAGAAC
GAGCCCCAGGTGATATTGTCCCAGGCAAAGATTTGGAAAGGAACTTTCAGCAGATTGACA
ACGAGGAAGAACCAGGCGTTAATGCCGATGTATTCCATCTTCTCCTTGCGCATCGAGAGC
AGATAGACAGACATTACCGGTCCGGCAGCATTGCCAATCATCGTGGTGAAACCGCCGAGC
AGACCGAAGAGGGCAGAATACCACCATTTATGCATCCATCTGTTTTCCTTGCCGAATATT
TCGCTCCAAATCATTACAGCCATCGCCAGGGCGAGCGTCCAACCCATCAGTTGGCGGAAT
CCCTGTGCCGGGACGAGTTTGTCAACAAAAAGTGCTACGAGAAAGCCTAATAAGGCTGTT
GGCAAGAGCTTTGCCACAGTCTTCCAGTCGGCTATGCGCTTGTAGTAAGCCACAGCCATG
ATGTCGGCCATGCAGAGCATCGGCAGGATTACGCCTGTTGATTCCTTGGCTCCAAAAGCC
ATTGCCATGTAGGGCACGATAAGGAGCATCATTCCCTGCACACCGGTTTTCGACATTCCT
ATGCACAATGCAGCCAGTGCCAGGATTGACCATTGAAATACGGATAAAGTTTCAATCATT
TTCTCTCTTCTTTTtATTTGTTACTATTCTATTTTATTTGTGGGTGCAAAATTACGGCTT
CTTTCGTACAATATTATCCATTATATTTGCGTTATCATAGTGGATATTTGCACAAACGCA
GATAAATGGAGATTATGCCTATATTAGAACGAAAGATTGCGCACGAAATGATAACTTTGT
GCAGTCATATTACTTATCCGGAGTTCGTTCTGCCCCTGCATAAGCATGCGGAGTATGAAC
TCATGATTTTCACCCACGGCAGCGGAAAGCAGTTCGTGGGCGAGGGCGTTGCGCCTTATA
CAGAAGGTGATGTTGCGCTGATAGGAAGCAATGTTCCGCATCTTCATCTTTGTAAAAGCC
GGATGAAGAGTGGGGAGAATGCTGGGAAAGAAGAACTTAAACCAGGGCTTGAAACAGAAC
AGGAAGATAGGCTGTATAGTAGTGGCGAAGCCATCCAGTTCAGTCCTCAATTGTTTCCTT
CGTCTCTTTTGAATCTACCCGATTACGCCCATATTTCAGAGCTTCTTTCAAAAAGCCAGT
ATGGAATCCGGTTCTATGATGAGGGTTTGTATGATGAACTCTTAGAGATGATGAAGGCTT
TCGATTCATCCACCCACACCTCACGGCTTATCATCCTGCTCCAGATTCTCGACCGCCTGC
ATCATTGCAAGGAAACGCAACTCTTGTCATCAACAGCTTATAACAATGCCAACAGACAAC
CTGAGTTGGAGGAGCCTATCGGCAGAATCTACACCTATTTATATAATAACTTCCGTGAGA
AGGTGGTGCTGAAGGATGTTGCCGATTTtGTAGGTCAGAATCCGACTTCGCTTTGCCGCT
ATTTCAAGAAATCCACCGATAAGAGCATCTTCCAGGTGTTGGCAGAAATCCGCATCGAAT
ACGCCTGCAAGCTGCTTGCCAATTCAGATTTGACCATCACAGAAGTGGCTTTCAGTTCCG
GCTACAATACGCCGACTCTCTTCTTCGAGCAGTTTCAGAAGATCATCCATCTTACTCCTG
CAGAATATCGCAGGGAAATCAATGGGGCTGCTAAGTGATGGCGAAAATTGCAAAGATACT
CTATGATATTGCAAACATACAGAACTTTGTTAAGCGGAAAAGTCAGTAACTTTGCACCGT
CAAAAGAATAGTTGAAATTTAAAAGATTAGTTTAATTATGGAAAaGGAAATATTATTGAA
TAATGGAGTGAAGATTCCTACACCGGGCTTCGGAACGTTTCTTACTCCTGATGGAGCAAC
CTGCGTTGAAGCTGTGAAGGCTGCCATCGCTGCAGGCTACACCCACATCGACACCGCTGC
TATCTATAAGAATGAGAAGAGCGTGGGCGAGGGAATCAAGGAAAGTGGAATCAAGCGTGA
GAATCTCTTTGTTACCAGCAAGGTTTGGAACACGGAGCGTGGTTACGACAAGACCTTGAA
GGCGTTTGACAAGACTTTGAGCGATTTGCAGCTTGATTATCTCGACCTCTATCTCATTCA
TTGGCCAGCCAACGAATTTCAGTTTGGTAAGGATGCTAATCAGCTGAATGTAGATACTTG
GAAAGCGATGGAACGTCTTCATGAGGAGGGCTTGATTCGCAGCATCGGTCTTTCCAACTT
CATGCAGCATCATGCAGAGCCAGTAATGGCGAAGGCAAACATCTGTCCGATGGTTGACCA
GATAGAGTATCATCCTGGATTCACCCAGAAGGAGTGCGTGGagTTCTGCCAGAAGAACAA
CATTCTTGTGGAAGCATGGAGCCCGTTGGGAAGAGGCAATGTTTTGGATAATCCTCTCTT
GAAGTCGATTGCTGCCAACCATAACAAGAGCGTGGCTCAGGTAGTTATTCGCTGGGTGAT
GCAGACAGGCGTGCTGCCACTGGTGAAGTCGGTTACTCCAAGCCGAATCAAGGAAAaCTT
CGATGTATTCGACTTTGAACTCTCTCAGCAGGAAATGCTTGAAATCGCATCGCTGAAAAC
TGACAGAATTGGTTCAGACCCAGATACATGTGACTTCTAATACTGTATAGTTTTGGAGTG
AAATGCTCCCATAAACATATAAGATGAAAATGTAAAAAGTTACGGAGATAATTCATATTC
TCCGTAACTTCTTACATTAAGCCTCCATTTTTGAAGTTATTGGGTTTCCCTCAGTTCTTC
TATGAGGTTTTCAAGAATATAATCATCACTCATAAGCTGTAAACCATATTTCGGGTCAGA
CAGTTGCTGGTACACCTTAGTAGCGTAAAACAAGTTGAGTGCCCTTTCTGCATCAATATG
CAGAGCTTCTGCAAGCATCATTATTATTCGGCTTTGTTTGCGCCATAATACAGAATCTCT
CATAGTCAATCCTCCTTTTCTATTTGTTCTGACGAAACAAACGACAGATAGTTGTCAACA
ATCTCTTGGTTCAATATGCAGAGTTGATGATTTACAGCCTTGTATTTCAATTGTCCTAGG
GCTTGCTCGGCTGTAATGACATTGTTCTCGTAGTCTTCTACAGTATCAATGACATTATCG
TTGGCAACGCCACCTTCCACGATGTCATACATGGTTTGCTTTGTACCTCCTTTACGGCAA
TCAACTACATATTCCAGCCATTCAAGATTGTAACTGTCGAAGATTTTAATGCGATAATCT
TTACTCTTTACCGCATCGTAATCAAATGAATATATAGACAATGTCGGTAGGGCGTTACGT
CCTTTTCTTTCAGCAATAGTCTTtGCCCATGACGAAGCCTGTAGGCGCAATTTGGTAAGG
TAGAAGCCTTGCCCAAAGTCCACCTTCTTTCTTCCTAATTTAACAAGTGGTTTTCCAACT
TGTATATAAGAGCCATGATATAGTGTAATCATACTTCTTTCTCCCAGTTCAATAAAGTTT
CACTAATGTCGTCTGCCACCCAGTCAAGGCTTTGTGTATGAAGGTCTTCATACCTTTTTA
TCAGCCTACGGTGAATCAATCCCTGCTTCAGCAGGCGGTCGTGCATCTCCTTTCCGGAAA
TACCCAATTTACGTGCTCCACTCTCTATTGCCATAACGGCGAAGTGAATATGTCTGTATG
TATCGTTGTCTGTATATGCCATATTCTGTATTCCGTTTATTTTGTATTCTTTATTGTTTC
TTCATGCTCTAATCATTTGATAGATATGCGCCTGAATCTATGGGATAAGCCAAGTTCAAC
CCCATATTGGCACTATATATCTGCAAAAATACAAAAAATATTCAGAAAAGTGATTTAATG
AATGAATTTTGTTTGCAGGACGAACTTGATTTAACCTTATTTATATGCTAGAGGGTTGTT
GATGGCATCTTGAATAACCAGAAATCCTTAATGACCTTAATGACCGTGACCTTAATCACC
GGAAAACGCCCCTAAACATTTATTTGTTTTTCTGATGAAACTCCTTCCTTGTCTTAGCCA
TTACTTCTGTAGCCCTATCATGGGTCTCTATAAGCAATGGGCTTTTGTGATATTGCACAA
TCTTGACACCAACAGAGTTGTGCCTTTTCTTTTCCTCGATGCATTGGACAATCAAGTCCG
GATTTGCCGACTTTGATGTTGGAGTCTTGTCAAAGTTCTGAATATAGGCAGCGTTGGTCA
GGAAGAGAATGTCGGAACCTTCCGGTATTTCCTGCATTACCTTCACCATGAGGGTTAGCA
TCATTCGAAACTCTGTAGTGTGAAGGTCGCTGATTACATCACGGCTGATGATATTGCCGT
TATGCTCAATCACAACGGCAGCACCACCAGCTCGCTCTTTATGGCCATAATCACATGAGC
CACCTATCCAAACGTAATATGTAGAAGTATCTTGTGTCATAATTATTTTATCTTCAACGT
CCGCAGATATTCCTTCTGCTCAGGCGAGATTCTGTAGCTCTCGATTGCTTTCTGGATGGT
CTTGTTGTGCGTCCAGGGAGCAAGACGTTTTTGCTCGATGTAGGGAATCGTTGCGTCCCA
TTGCTTGGCAAGGGCTGTGGCAAAGAACCAGGCAACCATCATCTTTACGTAATACTCTTC
GCTCCTTGCTGATGCAGGAATTTCAAGATACTCTGCCTTGAAGTCTTTATCCAGGTAATG
AGACATAAGTATCTCTATTCCAAAGCGACAAGTATAAATGTGTGACGATTTACTCCAAGT
CTTGATCTTCGCCAATAGTTCCTTCTTGTGTTTGATAAACACCTTCGGAGACATGATGTC
GCAAACTGCCCAGTTGTCCACGAATGGCAGGAAGCTGTCTGTCAGACGAATGCACTCTTC
GTAGTCCTTTACCTCTGAAATGAGGAGTCCGTGAAGCATGTTCTCATCGTAGTACTGATG
AGGAAGCTGATGAAGGAATTCCTCGCATTCAGCCTCCTTTGTAAATACTTTTGCAAACTT
GCGAAGCACAGGAACACGAATACCTATGAAACTCTCCACAGGCACTCCTGGTGTCAGTTT
AGCTTGGAAAGCAGCATAATGCTTATCCTGCATGGCGAACAGTCTTTCTTGAAGTGAAGT
CATAAATTCTTTGTTTTATAATGCAACATAGAAGGAGCAATTGCCTCTTTATTCCATTCT
GCCATATTTCATTTCCACGCCCTCCTTATCATACTGCTTGCGCTTGCCGGTTGGTGGCTC
AGTAAGCGTGATGCGAACAACAGCCGTGCGTGAAAGGGAACGGGCGATGCTCTGGTTGAA
AGCATCCATGTGTTGAGGAAGGAAACGTTCACAAACTAGTCGGAGCCCATGAATCTTCTC
TGCTTCATCGGTCACGATTTCTGCCTTGCCGAATGCAATGGCTGATTTGAATTGCAGGGT
GAAACTGCCGTCTTTCGGACCAACCGTAGGCGCACAACGGGTTACGGCTGAAATGCAAAC
CTCAGGATGAGCCTTAATAGCCTCCAGTTTCTTGCCTTCCAAAGCACCATGAAAATACCA
GTTCACATCATCATCTGATGCGAGTGACAGGGGTAAACCATAAGGCTTGCCTTCTTCGTC
AATAAAACTGACCGTTATATACGGAGCCTTGTGCATTATTTCCAAAGCCCACTCACTATC
CATTGCTCTTGATTCCTTTCTCATTTTTATCCTATTATTTTATATCTGTTATACTAAACA
CCTTTACCATATCAGAAAAAATACATCTTTCTTGCTATATATATGATCATTTAATATTAC
TTCTAATGTCTGGATTTGGCTCTGGTTCCGCAGCCATCATTGGCTGTTCCTCAGGAAGTA
TGTATCTACTGCTGATGTGGAGACCAGAATCATTGTTCGCTTCTATCTCTCCACGCAGTC
GTTCTTTCAATTTGGTGTTTCTGTTGATTACCGTCAGATTACGTATTGCATAAGCGAGAG
CTTTGGGCTGGCCGATAAGCACACAGATTTTTTTAGCTCTCGTAATGCCTGTATAGATGA
GGTTGCGCTGAAGCATCACAAAATGAGTCATCAAAACTGGGATTACCACGATCGGATATT
CTGAACCTTGCGATTTATGAATGGTAGAAGCATAGGCCAATGTTAGCTCATCAAGCTCCG
TTGCTTCATATTCCACCAGATTGTTGTCAAAGTTGACACAGAGTGTGCGGTCTTCTATGT
TGACTTTTTCTACAGTTCCGATGTCACCATTGTACACATTCTTGTCGTAATTGTTACGTA
TTTGCATCACACGGTCGCCCAACTTATAAGTTGTACCACCACGGCTTATGCCCAATGTAG
TTGTATTGAGTGCTTGCTGTAGCATCATGTTCAGGTTGGCTGCACCTACCACGCTTCTTT
GCATCGGCGTAAGTACCTGGATGTTGCTTAAAGGCTGATTGTAAGCCTTTGGCAAGCGAT
ACTTCACAAGTTTTACTATTTCTTCAGCCACTTGTTCCGGGTCTTCATTTTTGATAAAGA
AGAAGTCGGTCTGCTTGCCGTTGCTCGTATCTGGATAATGCCCTTGGTTGATGGCATGGG
CACTCATGACGATTCTACTGGATTGAGCCTGCCGGAAGATGCGGGTTAGTCGAACTACGG
GAATCTTCTCGGAGTCAATAATGTCACGCAAAACATTGCCAGCTCCAACACTTGGCAACT
GGTCAATATCACCCACAAGCACTAAGCGCATGTGTTCGGGAATAGCCTTCATTAGATTAT
ACATCAATATGATGTCAATCATAGAACACTCATCCACAATCAGCGCATCACCTTCCAGTG
GGTTCTCCTCATTCCGTTTGTAACCATCTTGTGGATTAAACTCCAATAGTCTATGAATGG
TCTTGGCTTCCATATTGGTAGCTTCGCTCATTCGCTTGGACGCACGGCCAGTAGGTGCTG
CAAGCAAAATCCTCATTCCTGCCGTTTTATACGCAGTAATAATACCTTGCGTAGTTGTGG
TCTTACCTGTACCAGGACCGCCAGTCAGTACCATCACTTTCGAGCGGATCGCTTGTTGGA
TGGCAGCAATCTGAACCTCGTCATATTCTATACCAGAGGTCTTTTCAATCGCTTTAATAT
CAGCCTTCAATCCGAGGTTATTTGCTCCTTGACTATTTATTAAGGTCAAGAGTTTCTTTG
CCGTTCCACGTTCAGAATGATAGAATGGAGGCAGATATATAGCTTCATTCTCACGGATGA
GATCTTCCGAAGCAATCATCTCTGAAATGGCTTGTCTGATAGGTTCTTCGTCTGCTTCAA
GCAGTTTTTTGGCTGCTTCTATAAGCTGCTCTTCTATAGCATATACATGTCCTTCGTTGG
AAAGTTCATTCAAAGTGTAACCTATACCACTTTTGCAACGTCTCAAATCGTTTTTCTCGT
AGCCCATCTTAGAGGCAATACCATCAGCGGTTTTAAATCCGATGCCCCAAATATCATCTG
CAAGGCGATAAGGATTCTCTTTCACGTTGTCGATGCTTTCCTTGCCGTACTGGCGATAAA
TTTTGGCGGCATAAGCGGTACTTACTCCGTATTGTTGCAGGAAGATCATTACATTCTTGA
TGTCCTTCTGTTTCTCCCAACTGTCTCGGATTTTCTCTACACGCTTCTTACCGATGCCAG
CCACTTCATATAGTCGTTCGATGTCATCTTCAATTACCTCGATTGTATCAGTACCGAACC
TCTCAACTATCAGATGAGCATACTTCGGACCAATGCCTTTCACCAGTCCGCTTCCTAAAT
ATTTCTCTATGCCATATACAGTTGCAGGCATCACTTCTTCCCACGTCTCGCATACGAATT
GACGTCCGTATCGCTTATCGACTTTCCAGTCACCATTACACAATAGTACAGCGCCCACTG
GTACATCCAGCAGGTTGCCTACCAAGGTAACAAGGTCTGAATAATCCTTGACCTTAACCC
TCATCACGGAATATCCATTCTCTTGATTTTGGTAGGTAATGTGTTCTACTACGCAACGTA
TCTTTATCATTTATTTTATGTCTATCTCTGTGAAACGATTAAAAGTTCTGCCGTCCCTCG
TAACTTTCCCGAAGAACATGTTTTCTGGGCGAACCCAATAGGCTTGGTCTCCATAGAGAG
CCTGATAAACCACCATGCGCTCCTGAGTCTCGGAGTCAAAGGCAGAATGGATGAACTTAT
ATTTGCCGCCCTTGAAGTGCTGGAAATATCTTTCTTCCTTAGCTGAAAACTCCATCAGCA
TTTTCTGGGCAAGGGGAGCGTACCATGTCTTCACCTCCTGCTCAGTAGGCGTATGACCGC
CAGGGAAATGGAAGGCTTGGTTGTAATGCTTCAGGAAGAGAGGGGAGAAGTGAGCCAGGG
TGTCCTGCTCACCGAAAAGTCCCCACACACGATCCTTATAATAGGGGTTGCAATGGTCGA
ACTGCACGGCTTCCAGCTCCGCAAACTCCTCTATCAGCGCCTCGTCAATCACAAGCCGCA
GATTGCCGTCCCTTCTCGGTGCCTTGTATTCATGCTCGCCGATTCGTTCCTTCAGAAACT
CCGTCATCATGAAATACGGATTGCCGAGCAGGGCAGGAATGCCCACCACCGGAGCCAGCA
TCTGGGCGAGGAAAGAGCCGCAGCTGTTGCCCAGAaGCAAGTCGGGCTGTTCCCGGTCGA
TGATGGAGCGAATCTCCTTCAGTGCCTCCTTGGGGTGCAATGGCAGGTCAGGAGTCAGCA
CCACCGCAGTCCCCTCAAACGCCTCTTTCAAGGCTCTCGCCATCGGACAGCTGCCCGTGG
CGAAGAATCCGTGTAGGAATAATATCTTCTTCATGCTTATATTGTATTGTCTGTATCTTT
ATGTAGTAAATTGGATGGAAGCTGGCTTAAACTCTTGTTTCATTCCTTTTTCCTTACTTC
CCAATGACCACTATAGCCACTGCCAACATACACAATATGAGGCATTTTTGCGATACGACG
CTTGATGGTTATAATGCTTTTCCCTGATAGTTGAGCCAGTTCACCTGTTGTTATTTTAGG
ATAAACagCTACTTGATATTCTATCCATTTATCTAAGTCTTTTCCTTGAGTGCCACCTTG
AGGGACATCTTGAGTATCACCTTGAGTATCACCTTGAGTATCACCTTGAGTATCACCTTT
ATTTTCCACAAAGTTTACCTCAATATCAGGATGAGATTCCTGCCAGGCTAAGATCATATT
CGGGAATGTGACAGTAAACTGGGCACGGTCGGAGAAGAAGCTTGGAAGCATCCTTTCCTC
AAAGTAGGGAAGTGCTTTGATTGGTTTGATGATTTTGCCCATGCCCGAACCTTTACGCTC
CATATAACCCAACTGAGCAAAGATATCTGCGATAACCGGATTGCGTCTGACAGAAGGAAT
ATCTTCTAAGTTCATCGTCTGGATAAGTCTTCCTTCTGGCATGGAACCTGGAGAATATAT
CACCATACGGTCATCGAACATATCTACATGCACCTCGCTACCTTGAATCAGATAGTCGCG
ATGAGTCAGGGCATTCACTACAACTTCCATCACGCAACGTTCCATATATTGAGGAATCTC
AATGCGCTGCATCGGTTCTTTATACCAAAGGGTACGATTGTTGCGACGGATGAAGGACAT
GGTGTCTTCAAGAAGAGTTACAAGTCCGCCTGTAATCTCTGCGCTGTCGAGAGCATCGAT
GCTTCCTCCTGCTTTTGTCTTGCCGTTCCATCTTGTGCAGAACACACGGCTTTGGCGCAA
TGGACATTCGTCTGCCATCAACAGACCGGCATAGGTAAGTATTCCCTTGTTGTCAACCAG
GCCAAACGAGCGGTAGAGCTTATTGTCGAAGCTTAGACCATTCCAGGCATAGTAGCGGCT
GCGAATCTTTGAAAATGCATAATCTTCAAACATTTCATCGCTTGGGCGGGCGTCGAATGA
AGAGTTGCGACCTCTTAGTACCAGACGCTTATGTTCGGTACTATCAGCCACAACCGATTC
GCTGCCAATGCGCACAAAGGTTTCAAGAACGCTGTCGCCAATATAATAATAAGGTGTATC
TTCACCGCCATGCACATGAAGAATGAGCAGTTCCTTGTCTTCTACACGCTCTATCTTTAA
GTCGATTTGGGGCATAGGGTCTATGCGCTCCTTGATTTTCTGACTGATAAATTCTGCATC
AGCCTTGGCATCGTTCAATCCTATGATAGTATCGTCATCGGCAATACCAAACAATAGGCA
GCCGCCACCTCCATTGGCAAAGGCACTGACGCTCTTTAGCCAACTTTTCACTTTACGGCG
TTCCACTTCCTGCTTCTTATCGTATTCAGTAGTCTCACCTATATATTTTGCCATGTCCAT
GTTTACTTAATTTTATGATTAAACAATATATCTGCAAAAATACAAAAAATATTCAGAAAA
GTGATTTTATGGATGGATTTTGTTGGCAGGGCGAACTTGATTTAACCTTATTTTATATAA
GGTAGAGGGATATTTTGAAAAACCGAAATCCTTAATGACCTTAATGACCTTGACCTTAAT
GACCGGATTCTTGGGGGATTGAAAATGATAATGACCCTTAATAACTTTGACCCTTCATGA
CCGGATTTTAGGTAGAAACAAAAAGACCGCTCTCCTCGTATTGAGGTGAGCGGTCGATTT
ATTTATGGATGAGTCTGCTTATTATAATAAGGTAGACTCCATGTTCTTTATCCCATGCAG
CTCGTTACTCCGAGCGTAGTAGCGATAGCGGTCAGTATGCTGATGGCTATCTGCAGAATT
GTTTTCCAAGTGTTCGCTTTCATTTTTTTTGAATGTTGAGTGTTGACTTTTTGGGGGCGG
ATAGGCTTGGCTAGGGGCTAGCACCCTAGCCAGTCTATCCTTTGGCTATTCAAGGCCGTC
GCCAGTATCGTCCTTGCCGGTAGTGCCGCCGCCTGGTTCAGAGCCTTGGCCGTCGCTGCC
GGTCTGACCGGTGTTTGAACCGCCTGGGGTAGAACCGCCTGGCGTATTATCCGGAGTAGT
TGGGGCGTTGAGGTCAACGTTGGTCTTACCCTCCTTAATCGCCTTGATAACGGCTGCCTG
AGCGCTGCGGCTGGCTACGAGGTTGAACTCGGCGTCATCGCGAAGGTTCTTGAACTCCTG
ACCAGGCTCCCACTGAACCTTCACACCGGTGATGTTCTGCGCGGTGAACTTGTCAGCATC
CTCAGCACCCTTCGAGGTGAGAAGGAGAGAGAAATCACCGAGATCGCCCAGACGGATTTT
CTTGCCCTCAAGCAACATCTCACGCATGCAGTCTACGGCAATGTAGAGGATGGCGCTGAT
GTCAGCTCTCGAATAAACACTGCCATGAGAGGTGATGTGCTTGGCAAACTTCTCGATGGT
CATGATGTCGGTGTACTGTGAGATGGCGAAAGCATTCTGCTTCTCGGTCTTCACGAGTTC
CAGGTCCTTTGGGTCAGGATTCTTGCCCTCTTTCTTTGCCTGGTTGATGCGTGACTTAGC
CTGGTTGATTTCCAGAAGATTTGCGTTCACGCTACGCATTACGATGCTGTAATTAATCAT
ACTATGTTATGCTTTAAAGAGTTTATTTAATCACAATTTCCCAGATGCTTTTTTCTTGTC
CTTTTCAGAGTCTTCATTGATGACCGGCGCCTGTCATCTTTTGCTCCCTGTCTCGGTCTT
CATAGATGACCGCCTTTAGGTACAAGATAGCTTTCTTTCGATTGCTGATGCAAAGGTACG
AAAAAGCACTGTAGGAAGCAATACTTTTCCGGCAACTTGAATTCAGTTTTCCGGAATCTT
GTGAAATGGAGCCTTTCGAGAGTAGGTGAAGAGATTCATGGCAACGGCCTGCATCCGGTC
ATTAGTGACCGGTCATTATCGGTCATTAAGAAAAATCACTTCCGGTCATTTAGCCCCTAT
AATATATATTAAATATTTTAATATTATATTATAGCTCTTTTTTCGCCCCCGAAAACCTTA
ATGACCGAAAATGACCGGGCATTAATGACCGGATTCTGAGGCTTTAATTAATACTCTTTT
ATGCTAGTATTGTACTTGTAATTTGTTTTGTATTAATGATTTATAATAAGACATTTATTT
TTTTGTCTGTATATAAATGTATGGGAATAAACTACATATGTCAGCGTCCTTTCCTACAAT
ATCGTTGCTTTTTTGCCCCACTTTTCGCCTTCCCTTCGCTCTCATTTCAGCCATAAATGC
CCTTTCTTTGGAGCATGAATTGATGTGAGGAAGAGCATTTTTCACCCTGATTGAGGGGAT
AAAAACACCTTCCTAACTCCCATATTTTGCATTTTCCGTTAAATAACGTGATAAAATTCT
TTGGTTTGCCAACTTTTTATTATCTTTGCTAGCAATTAACAAAATATTGACGTAGAAATA
GTCCGGAAAGCTAGAAACTACATAATAACAATACTAAGATGAGAAGGGATAACCTATTGT
TATATAACTATTTAGTATGTATATTTTGTGTGTGAAGCGAATCCTGTATATTGGGTTATG
AATGGAATATATATTTACTTTTCAAATCATAGCATTCGCTTTTTATGCATTCTTCCAATA
CCTGTTTTCAGCGATGAAAAACGGAAAAATTAGAGCTTTCTGATTACATAAACCCCTTTT
TTAGCCCATGAATAGCCGATTTTGCACTTTAATTCATGCCCTCATCGAGCAGCTGAAGGA
GGAATATCCATTAGCCACGATTCATGGTCATAATGAATTTGCCAACAAAGCCTGCCCCTG
CTTTGATGTGAAGAAGGAGTGGGGCTAACAGATAGGGAACGCGCTGCGTTCCCTATTTTC
GTTATCTATTATTTCCAGATGCAACATGTGGAGTAACTACTCAGCACCCCTATAGAAAAC
TTCTCGTTAATAAAGCATAAACTTGATTTTGCTTATTTTCTTCATCATTACAAACTTTTT
AATGATTGAGTCGATGAGGACGTAGGCTGTTTAAAACAGTTCATTTAACGAGTTCTTTTC
CGATGATGCCTCCAACATGTCTCCTTTGTCTATTATCGCCCTTCAACAGATTATCTGCCA
GGAGATGCGTTTTTGCATTCCCCGTAAGTCAAAAGTCTGCGTTAAGGGATGTAAATCGTG
ATTTTGCCATGTGGAGATAAATGCTTATCTTTGCACCAAAAAATGGCAAGCGACTGTACT
GACATAGATGTTGTTTTGCGCCAGATAAACCAGCGTCTGCGTAAACTTGAGAAGTCCGAC
TCCGAGAAGACTGAGGAGATCGGACGTCTCAACCGTGTCATTAACCAGAAGGACGTGGAG
ATACATAATCTAAAGACAGAACTTGCTTCCACAAAGGCTGAACTAGCCGTTGCCAAAAAG
CGCATCAAGGAACTCGAGGGTGCTGATGACGATACATCAAGTACACCAGGAAAGCCCGAG
AAAAACAGCAGTAACAGCAGTATCCCTCCATCCCAAGAAAGTATCGCTTCCCGTGAGCTG
CGCAGGACCAAGTCTCTTCGCAAGCCAAGCGGAAAGCCGAGCGGTGGACAGCCTGGTCAC
AAGGGTCACACACTGCAGACTATAGCAGAACCAGACGTAATTGTAAAGCACGAACCCGTC
TATTGTAAATGTTGTGGTCGGCTCTTGATTGATATACCATGCCAGAAGATCCGTAAGACA
CAGATTGTTGATATCAAGGTGGTCGTAGAGACCTGCGAGGAACAGTATTACGAGAAGGTC
TGTGAATGCGGTTGCGTAAACAACTGCGAAGCTCCCAACTGTCGTATCAAGTATGGTGAC
AACCTCCGTGCACTGGTGACATACCTTAATGTAGTGCAGTGTATTCCGTTCAAAAGGATT
GCAGAACTTATATCCGACCTGTCCGGCCAGAATATAAGTGAGGGAACAGTGCAGAACATA
CTCAAAGAGAATAGCGGCAAGGCAGACTGTGCATATGAGGAAATACGCAAGAGGCTGGAA
ACAGCGTCAGTCGTAGGAGCCGATGAAACTGGTGCTACGGTAGGAAAGCATCTGCATTGG
AACTGGATATTCCAGAACGACCTGCTTACATACGTGTTCCAGTCAGAATCGCGAGGTCAG
AAGGCCATAGATTCCAAGTTTCCAAAGGGACTTCCCTATTCGACACTTGTGACTGACAGA
CAt
>Contig0.4
TAAAGGCATGGATTCAAAGAACAGGCGCAATAGGCATCATGGCAAAAGCTGGCCGATATG
GTGGAACTTATGCTCATCGAGACATTGCGTACCACTTTGGAATGTGGATTAGTCCTCGTT
TCCAGCTTTTGTTGGTAAAAGAGTATCAACGTCTTAAAGCTGATGAGCAGAAACAATTGT
CATGGTCTGCCAAGCGGGAACTATCAAAGATAAACTATCGCATTCACACGGATGCTATCA
AAGTAAATCTCATTCCTGCGGAAGTGACTCGTGAGCAAGCTGCCATGAAATATGCTGATG
AAGCGGATGTACTCAACATAGCCATGTTCGGCATGACTGCGAAACAATGGCGTGAGCAGA
ATCCCGACAAGAAAGGCAACATTCGTGACTATGCCAGTATTAATGAACTTATCTGTCTCT
CAAATATGGAGAATCTCAACGCTGTATTTATCAATGATGGTATGGCGCAGTCTGAGCGAC
TTATCAAACTCAATCAGATTGCCATTCAGCAGATGAAAATTCTTGAAGATACAGGCGGAA
GAAACTTATTAAAATAAAGATGAATATGGCAATAAAGGATAAGGATGGAAATACGGTGGG
ATGCATTTTTATCAGATGCATCCCCCTATGTAAATCCATATATTTCTTGTAGCGGCTTTA
AACTTTGTCTTCTATCTTTGTGAATAGGCATTTCCCTTTTCTATAATCGTTGGGAGAAAT
TCtTTTTTTGTCATCAAATTCTAATTTATAGTCTTCAACATCCCATTCCCAAGCTTCTAG
CATTACATAATGTTGGTCATATAGAATCCAAATGAGTTTATCCCAAAGATAATTCGTTGC
TTTAGGAACCATTGTGACTTTACTTCCAGGCTTACCACTTGGTCTATTTGCTTTTACCtG
GTATCTTTGATGATTAAAAACaAAATCTGCACCTTTACTTACTGCGGTTTTATCCTGCAT
GTAAACAGAATAATCACTTTCTGACATTCCAACTAACATCGCTGCATCAAATTCAGATAT
AACAGAAGTAATCTGTGGCGCAACACCATATTTTGATTGCCATTGCAAGGCAATCTCAAC
AAGTTTATCTCTTAACATAATAATCCATTTCTTGATATTTGCTATATATTAAAAACAGCA
AAATTATTTCCCGATGCAAAAGTGCTTGAAGATATTGTTTAGCGTTTCCTGGCTACTGAT
CTGTCCGCCAGTGATTTCGCCCAATTCTTCCAACACCATTTTCAGGTCTTCGGCGATGAT
GTCGCCGCTCATGCCCATTTCCATCGACTCCAATACTCGGGAGAGGGAATCATGGGCACG
GAGTAGGGCCTCGTAGTGGCGGGCACTCGTTATGATGACATCGTTCTCGGTAATCTCAGG
AATATCAGCGGCTTTTACTAATGCCTGCTCCAGGGATGAAACGTTCTCGCCTGTGCGGGC
ACTGATGAAGAGTGGGGCTTCTGATTCACTGGAATCTGAACCACAGGAATGGGTGAATTT
ATCGAACGCAAGTTTATCATTCTCAAGTTTATCCATCTTATTAAATACTACCAGCAGCTT
CTTGCCCTGGTTCTTCAGCTTCATCTCCTCGATTTCTGAGGCTGACGGCTGCTCATCTAA
TAGCCAGATTACTATCTTCGCCTCTTCCATCTTCTGGAAAGTGCGCTCTATTCCGATGTT
TTCTACCACATCATCCGTCTTTCGGATTCCGGCTGTGTCAATAAAGCGGAAGGTGATTCC
GTCGATGAGGGTGGTGTCTTCGATTACATCTCGGGTGGTTCCGTGAATGTCGCTCACGAT
AGCCTTCTCCTCGTGAAGCAGACGGTTGAGCAGGGTGCTCTTGCCCACATTCGTCTTGCC
TACGATGGCTACGGCTACTCCCTGCTTTAGGGCATTACCGGTTTCGAAGGAGTGGGCGAG
GGTGGTAATCTTGTGATTGATTTCTTCGGCTAGTGCCTGGAGTTCGCTGCGGTCGGCAAA
CTCCAGTTCTTCGTGGTCGCTGAAGTCGAGCTCCAACTCCAGGAGCGAAGTCATCTTTAA
TAATTTTTCGCGAAGGAGGGAGAGTTCGTTGCTGAAATGACCCTTCAGTTGGCTGAGCGC
CATCTTGTGGGTTGCCTTGTTGGTAGAGGCGATGAGATCAGCTACGGCTTCTGCCTGAGA
GAGGTCCATCTTGCCGTTGAGATAGGCACGACGGGTGTATTCGCCCGGTTCTGCCTGGCG
ACATCCTACCTCCGTAAAGCGATGGAGAACCTGCTGAAGAATGTATCGGCTGCCATGACA
GGAAATCTCGGTGGAGTTCTCGCCTGTATAACTGTGGGGTGCACGGAACACGCTCACCAG
TACATCATCGATGGTGTTGCCATCCTTATCCTTGATTTCGCCATAATGCAGCGTGTAGGG
CTTGGCTTCTTCCAGGGATTTGCCGTTGGCAGACTGGAAGATTTTGTCGGTGAGGGTAAT
GGCGTCGGAGCCACTGAGTCGGATAATTCCGATAGCACCGCCGGCTGGGGTTGCCAGGGC
GCAGATACATTCTTCTTGATTCATTTTTTTATTGTTTAAATTCTATCTAATACAACCTTG
ATGAGATTGTCGATGGTGCTCTTGTAGCCGGTGTTGGCGCTGAGGGCACGGCGGTTGGCG
ATGACCATGCAGCAGGTTAATGCCTTATGACCGAGGAGAAGAGAAAGACCGGCGAGGGCT
GAACTCTCCATCTCGAAGTTATTGACACGCAGACCGTTATACTCGAATGCTTCAATCTTC
TGATTAAGTTCCGGGTCGGCAAGTGGAGCACGGAGTTCGCGGCCCTGAGGTCCGTAGAAA
CCGCCACAGGCTATGGTGATTCCGCGTACCATATCATCGCCGGCTATCTGGTTGAGCAGT
TCCGGATTGTTGTCTACACAGTATGGGTTGCCAATCTGGTCGTTCCATTTTACCTGGCGC
TTGAATTCTGCCTCTGTTTCAAGGTCGCAGATTTCGTTGCGACGGGCATAGAAGTTGATG
AGTCCGTCGAAACCGATGCTCTTCTGCGAGGCTACGAAGGTTCCGGCAGGGCAGTTGAGC
TGCAGGCCGCCGCAGGTTCCGATGCGCACGAGAGTGAGCGTGGTGTGCTCAGGTTTCTCG
GTGCGGGTTTTGAAATCGATGTTCTTCAGCGCATCGAGCTCGTTGACTACGATATCGATA
TTATCGCATCCTATTCCGGTGCTCTGCACGGTGATTCGCTTGCCTTTATATGTGCCGGTG
ATGGCGTGGAATTCCCGACTTGAGACTTCGCATTCCTTCTCATCGAAATGGGAGGCTACG
AGGGCTACGCGACCTGGGTCGCCAACGAGGATTACTTTATCAGCCACTTGTTCCGGGCGT
AGATGAAGGTGGAAGCAGCTTCCGTCTTCATTGATAATCAATTCTGATTCTGCAAAATAT
TTGCTCATAGTTCTCTTGATTTTAAGTTATACATTATTTATATTAGTGCTTTGCGCCCCT
cTGTGTTTAAGATAAGCAAAGATACGAATAAAAAATGAAATGCGATATTTTTTTAATGAT
TTTAAACAGTAAAAAACACGAAGGGCAAATCCCGAAAATGGAACTTGCCCTTCTCTTTCA
AATCTCTCTTCTTTTATATACTAGTTTTTGCTCCACACGCCCTGAAAGGGCAGAAGCTCC
TAGCCCAGGGCATCGCCCTGGGTAATTACGGACGCAAACCTGTCGCCCTGTAAGGGCAAA
AGCTTTAAAATACCGGGCAATATACAAAGCTTTTGCCCTTACAGGGCGCCTTGCTAATTG
CTATTATACCCAGGGCGTTGCCCTGGGCTAGGAGCTTTTGGGCCTTCAGCCCGCACTTAA
ACCACTTGCTAAACTTGGGTTATGAATTCATAGAGAGCAGGAACTCGTCGTTGTTGCGAG
TATGCTGCATATTCTTGTGGATGGTGCTCATCGCCTCGATAGAATTCATGTCAGACAGAT
ACTTGCGCAGAATCCACATGCGGTCGAGCGTTGTCTTGTCCTGCAGCAGATCGTCGCGAC
GGGTAGACGAAGAAATGAGGTTGACAGCAGGGAAGATGCGCTTGTTGCTGAGTGAGCGGT
CGAGCTGCAACTCCATGTTACCGGTTCCCTTGAACTCCTCGAAGATGACTTCATCCATCT
TGCTACCTGTATCGGTGAGGGCGGTAGCGATGATGGTGAGCGAACCGCCGCCTTCGATGT
TACGCGCAGCACCGAAGAGTCGCTTAGGTTTCTGGAGGGCGTTTGCATCCACACCACCGG
TGAGCACCTTACCAGATGCAGGAGCTGTGGTGTTGTAGGCACGGGCGAGACGGGTGATGG
AATCGAGGAAGATGACAACATCGTGTCCGCATTCTACCATTCTCTTAGCCTTCTCGAGCA
CGATTCCGGCAATCTTGACATGGCGCTCTGCTGGCTCGTCGAAGGTAGAGGCGATAACCT
CTGCATTCACGGTGCGTGCCATGTCGGTAACCTCCTCAGGACGCTCGTCGATGAGCAGCA
TCATGAGGTAAGCCTCAGGATGGTTGGCTGCGATGGCGTTGGCAATATCCTTCATGAGGA
TAGTCTTACCGGTCTTTGGCTGAGCCACGATGAGCGCACGCTGACCCTTACCGATTGGCG
AGAAGAGGTCTACGATGCGGGTGCTGAGATTGGTGGTGCGGCGGTCGCCACAGAGATTGA
ACTTCTCATCAGGGAAGAGTGGGGTGAGGTGCTCGAAAGGAACACGGTCACGAACCTCTG
ACGGGTCACGGCCATTGATCTTGATGATGCTGGTGAGCGGGAAGTATTTCTCGCCCTCGT
GAGGCGGACGCACCTTGCACTCGATGACATCGCCAGTCTTCAGACCGAACTTCTTGACGA
AGCTGGATGCTACATAAACATCGTCCGGTGAAGAAAGGTAATTGTAATCGCTGCTGCGCa
GGAATCCGTAGCCCTCTGAAATCACTTCGAGCACACCGTTGGATTTCACGAGATTGCTGA
AATCGTAGGCTGGTGCTTCCTGCTTGTTCTTGGCTGCAGGGGCAGCAGCAGGTGTGTGCT
GGTGAGAAGTCTGTGGAGTGGTAGGACGGTCGAAGATGTCGACAGTAGGAATGGCAGCCT
GGTCTTCGATAGGAATGTCGACTACTGGGATGAAATCGGTTCCATCGCCCGGATCACCCT
TCCAGGTTCCGTCTGCATCGAGTTCTACCTTCATACCTTCAGTATAGTAGATAGGAGCTG
ACTCCTGTTTCTTATCGGTTGCAGTTTTTTCAGTAGCTTCTTCCTTTGCGTCCTCAGCTG
GAGCCGGAGCGGCTGCCGGAGCTGGAGCTGCTGCGTTCTGTGCATTCATCTTAGCCTGGA
GCATCGCCTGCAAATCACCGCTGATGTTAGCGCTCTCAGCGTTTCCGGCAGAGAACTGCT
CTTCAGGAACGGCAGCTTGCTCAGGTGCTGCCTGCTCAGGTGCTGCCTGCTCAGGAGCTG
TCtGCTGGTTAtCGGCTGTTGCCTCTTcCGGCTGTTCTGCCTCAGTAGCAGCCTGCTGGT
TAGCCGTCGCCTGTGCATCTTTCGCCATCTGCGCTTCTATCTCGGCTTTTACCGCCTGAT
GCtTTcTGATGGCAGCTGCTCTGGCTTCTGCaATAGCTTCGAGTTCTGCCTTGCTTCTTC
TGCCGCGGtGTTTCGGGAAGTTGGCAAGTACCTGAGCCTCGATGTCTTCGCCTGATTGGT
TTAGAGTCTGCTTCTGGGCAGCTGATTGTAAACTCTGCTCTGCCGGGCTGAACTGGATTT
CTTCCTCAACCGCTGGGGCTGGGGCAGTTTCGCTCATAGCCTGAGGAGCAGTTTCGCCGC
CGTTAGGACCCAATACCTGGTTCTTCTGCACGTCGAAATTCTCTCCTTCATTTCCGTGTA
CGGAATAAACACGGTCTTCTTTCTTGGTTGCAATGCGGGTGCGCTTGCGCTTAGGGGCTG
CTTCAGGAGCTGGCTGTTCTGCCTGGGCGTCGAGAATGGCGTAGACGATAGTTCCCTTGT
TATCGCTCTTCTTTACCTTGGCTCCAAGTTCCTTGGCAATGTCCTTCAACTGAACGACAC
TCTTTGCTTGTAATTCTTCTTTGCTATACATATATTATATATTGTATATTAATGATTTTC
TTTCTGAAATGTCGCGTTTCTGAATGGAAACACGGTATTGATTGATAAATTCGTGTGCAA
AGATAATTAAAAAATTTGTTTCTGCCAAATATTTTGCCTATCTTTGCACAAAAAAAATAA
AAATGGCTAGTCAAATACCCTATTTAGACGTTCAAAACCTCACCAAACGCTTTGGTGCAC
AGGTTCTTTTTGATAATATTTCCTTCTCTATCGCTGAAGGACAGAAAGTGGGACTCGTGG
CGAGAAACGGCACGGGAAAGTCTACGCTCaTGTCGGTGCTGATGGATAAAGAGGGCCACG
AGAGCGGAGACATCATCTACCGACGCGACTTGAAGGTGGGCTATCTGGAGCAGTCGCCGC
AGTTTGATCCGGAGGAAAGTGTGCTGCAGGCGTGCTTCAATCATGAGGATGATCCGGAGA
AGGTGCTGAAGGCGAAACAGATTCTCACACAGCTGCACATTACCAACCTGGAACAGCCGA
TGGGACAGCTCAGCGGCGGACAGCAGAAGCGAGTGGCGCTGGCGAATGTGCTGATTACGG
AACCCGACTTCCTGATGCTGGACGAGCCGACCAACCACCTGGACCTGGAGATGATAGAGT
GGCTGGAGGGTTATCTGAACCGCGGCAACAAGACCATCTTCATGGTTACGCACGACCGAT
TCTTCCTGGACAAGGTGTGCAATACGATTCTGGAACTCGACGACCGCACCATCTACACCT
ATCGTGGCAATTATGCTTATTATCTGGAGAAGAGGCAGGAGAGAATGGACAATCTGAGAG
CCGAAATTCAGCACTCGAAGAATCTCTACCGCAGGGAACTCGACTGGATGCGCCGCCAGC
CTCAGGCGCGCGGACACAAGGCGAAATACCGCGAGGATGCTTTCTACGAGCTGGAGAAGG
TGGCAAAACAGCGCATCGAAGACAGGCAGGTAAGGTTGAAGGCTTCTACCGTTTATATAG
GTTCGAAGATTTTTGAATGCCAGTATGTGAGCAAGGCTTTCGACGACAGGGGGCAGAAGA
AGGTGATTCTCGACAACTTCTACTACAACTTTGCCCGCTTCGAGAAGATGGGTATTGTGG
GTAATAACGGAACGGGAAAATCGACCTTCATCAAGATGCTGCTGGGCGAGGTTCAGCCCG
ACAGCGGCAAGTTTGACATCGGCGAGACGGTTCGCTTCGGCTATTTCTCGCAGGAGGGAC
TGAAATTCCGTGAAGACCAGAAGGTGATTGACGTGATTACGGAGATTGCTGATTACATAG
ATCTGGGCGGCGGCAAGCACATGACGGCTTCGCAGTTTCTGCAGTTCTTCCTCTTTACGC
CTGAGGAGCAGCACAACTACGTTTACAAGCTGAGCGGCGGCGAGAAGCGCAAGCTTTACC
TCTGCACGGTGCTGATGAGGAATCCGAACTTCCTTGTGCTGGACGAGCCGACCAACGACC
TAGACATCCAGACGTTGCAGGTACTGGAAGaATATCTTCAGGATTTTGCGGGTTGCGTCA
TCGTGGTGAGCCACGACCGCTATTTCATGGACAAGGTAGTAGACCATCTGCTGGtTTTcA
AGGGCGAAGGCGAAATACAGGATTTCCCAGGCAACTATACGCAGTACAGGGAATGGAACC
GGATGCAGGCGAAGGACGAGGCGGAACAGGTGAAACCGGCAAAGAGCGGAAATGCAACGG
CAGAAAGCGACGGAGCAGGCACGGCAAAGCGCGACGCCAATTTTGAGAACAAGCGCAAGA
TGAGCTACAAGGAGAAGCGCGAATATGAGCAGCTGACTCAGGAAATAGATGCGCTGACCG
AGGAACAGAAGAAGCTGGAAGAGGAACTCTGCAGCGGAAATCTATCGGTTGAGGAACTGA
CGGAGAAAAGCAAGCGCCTGCCTGAAATCAAGGATGAACTTGATGAGAAGGAAATGAGAT
GGCTGGAACTGGCTGAAATGCTCTAGACTTAGAAGTACGGGCTGAAGGCACAAAAGTTCT
AACGCCTCTCGCCCTGAAAGGGCAGAAGCTCCTAGCCCAGGGCAACGCCCTGGGTATAAT
GGCAATCAACAAGGCGCCCTGTAAGGGCAAAAGCTTTGTTTATTGTCCGGTATTTGAAGG
CTTTTGCCCTTTCAGGGCGACAGGTTTGCGTCCGAAATTACCCAGGGCGTTGCCCTGGGC
TAGGGGCTTCTGCCCTTTCAGGGCGTGCTGCTTGCAGGTTCTCATGGGCTAGGAGTGACC
TTTACCTATCTGCAATATGATGGTTATCGTTGATTCAGGGCGTGCGGCGACAAAAATAAT
AAAAATAATAAAATAGAAAGAATGGAAATTAAGAAATCAGAATTTACAATATCGGCTCCA
CGAGTGAGCATGTGTCCGAAAGATACGAAGGCTGAATATGCTTTCATCGGCAGAAGTAAT
GTGGGAAAATCGAGCCTCATCAATATGCTCTGCAACCACAAGGGTTTGGCTAAGACTTCA
GCCACACCGGGTAAGACGCTGCTTATCAACCACTTCATCATCAACAACGAATGGTATCTG
GTTGACCTTCCTGGCTAtGGTTTCGCCAAGCGTTCGAAGACCGTACAGAAGCAGCTGGAA
CAAATGATAAGCAGTTATATTCTGCAGCGCCAGCAGTTGGCTAATGTCTTTGTGCTCATC
GACGTGCGCCACGACCAGCAGAAGATAGACCGCGAGTTTGTAGACTGGTTGGGCGAGAGC
GGCGTTCCTTTCTGCATCGTCTTTACCAAGGCCGACAAGTTGGGTCCGGTCAAGGCTCGC
ATGAATGCGGAGAAATGGATGCATGCGCTGGAAGACCGCTGGGAAGCACTTCCACCTTAT
TTCATTACCAGTAGTGAAAAGAAGCTGGGACGCGATGAGGTGCTCGACTATATTGATGAA
ATCAACAAATCGCTCGCCGGAGAATAATCTTTCGGGAGAGAATAAACCAATAGAGAATGA
AACAGATTAATTGGGGATTTATCGGCTGCGGAGAAGTAACCGAAAAGAAAAGCGGACCGG
CTTTCAACGAAGTGGAGGGTTCGCAGGTGGTGGCTGTGATGAGCCGAAGCGAGAACAAGG
CACGCAGCTATGCTGAGCGCCATCATGTGCGCAAATGGTACACGGATTCATCGGAATTGA
TAGAAGACCCCGATGTGAATGCTGTTTACATCGCCACGCCACCTTCTTCTCACGCCACCT
TCGCCATCATGGCGATGCGTGCGGGCAAACCCTGCTATATTGAGAAACCGCTGGCAGCGA
GCTACAACGACTGCATCCGCATCAACCGCATCAGCGAGCAGACGGGTGTTCCCTGCTTCG
TAGCTTACTATCGCCGTTATCTTCCTTACTTCCAGAAGGTAAAGGAGATTATCGAGAGCG
GAACCATCGGTAACGTGGTGAATGTTCAGGTGCGCTTCTCGGTTCCTCCGCGCGATCTCG
ACTTTCAGAGCGGCAAGGAAATGCCTTGGCGACTGCAGCCGGATATTGCGGGCGGCGGCT
ATTTCTACGACCTGGCTCCTCATCAGATAGATTTGCTCCAGAATCTGTTTGGTGTGATTA
CCCGTGCGCACGGCTATCCTGCCAACAGAGCGCATCTTTATCAGGCTGAAGATACGCTCT
CGGCGTGCTTCTTCTTTGAGAGCGGAATTCCGGGCAGCGGAAGCTGGTGCTTCGTGGGAC
ATGAGAGTGCGAAGGAAGACTGCATCGAAGTGATTGGCGAGAAAGGTTCGCTCTCATTCT
CGGTGTTCACTTACCAGCCGATAGAAGTGATTACGAGCGAAGGAAAGAACTTGATTACGG
TTCCGAATCCGCCTTATGTGCAGCTGCCGCTCATCAAGAGTGTGATTCAGCATCTGCAGG
GAATAGGAAAATGCGACTGCACCAGCGTTTCGGCTACGGCCGTCAACTGGGTGCTGGACC
GAGTATTGTGGAAGAACTGATTTTTTACAAAATCATCATCAGGATTAGAGCGTAAGTTAT
GAAGAGATGTTTCTGTATAGTAGGATTTATCTGTTCCCTTGCCTGCACTTCGGCAAGAGC
AGGGGAGCCCGTGGATTCTACTATGCTGGGAACGCTCTCCAACAAGACGATGTTCATGTC
CAATTCCCAGGACAGCCTCGTGAAAGAGCGCCATCGCAAAACCTTCTTCCATCAGGTGGG
AGATGTGTTCACCCGGTTCTTCAGAGAATTCAACAGTACGGATTCGGCTTATATCGAAGA
CCAGCATTACAATTATACGGTGATGCTGCAGAACACCAATACCTACGAGGAATATACGCT
CCGAAACAGAGAAGGACAGAGCATTTCCTTCTCGCCTGATCCTTCTTACCGACTGGGGCC
TTATCTGGGCTGGCGATGGGTGTTTCTGGGTTATACGTTCGACCTGAAGCACATTAATTT
CAGGAATAACCACACTAATAAAAAGGAGTTTGACCTGAGCCTCTACAGCAGTCTGCTGGG
AATAGACCTGTTCTGGCGACAGACGGGAAATGACTATCACGTTCGGCGGATGAATCTGGG
TGAGCACATCGATTGTGACCCTATCCGCAAGGCTCCTTTCGACGGTTTCAAATCGAGCAT
CAAGGGATTCAATCTTTATTACATCTTCAACCATCGCCGCTTCTCTTATCCTGCCGCCTA
TTCGCAGAGTACGGTGCAGCGGAGAAGTGCCGGTTCCATGCTTCTGGGAATCGGTTACAC
GGAGCATGAACTGGAGGTGAACTGGGATAAACTGACCAATCTTGTAGATGAAAAGCTGAA
TAAAAATCTGACAAACGGGGGAACTCCGGAAGCCAAGATAGACAGTTCGCTGATGTTCAG
CAAGGTGAAATACAGCGATGTGAACGTAACCTGCGGCTATGCTTACAACTGGGTTTTCGC
CAAGAACTGGCTCTTCAACGCTTCGCTCTCGGTAGGTGTGGCTTACAACAGCTCGAAATC
GGATAATGAAAGGGAACATCTGGACATTACCAACTTCAGTTTCAAAAATGTGAACCTGGA
TGGAATAGGCCGCTTCGGTATTGTGTGGAACAACACGCATTGGTACGCGGGCGCCAGCAC
CATTATCCATTCCTACAACTATAAGAAAAAACAGTTTTCTACCAACAATTCGTTTGGCTC
ACTCAATATTTATGTGGGTGTGAACTTCGGCAGGAAACGTCATCATTAACATATAAAAAG
AGAAGAGATGAAAATATTTACGAAAATGGCAGCTGTCGTGCTGGCTTGCATGCTGGCTGT
TCCGGGAGAAGCCAGGGTGAATGTGGTTTATCAGCAGCAGGACAGTCTGCGGATTGTAGG
ACTGCTGCAGCAGGCAAGGGCGATGAAGAAGAAACCTGCCAGTTGGATGCTCTGGTTCGG
CAAGCAGATGGCGGACGTTCCTTATGTGGGCGGCACGCTGGACCAGACGAATGAAGAGGT
GCTCATCGTGAACACCCGTGAACTGGACTGCACCACATACGTAGAGATGGTTACGGCGCT
CACCCTGTGCGCCAAGAAGAACGAGACTTCTTTCTCGGCTTTCTGTGAACATCTCCGAAA
TGTGCGTTATGTGGGCGGAGAGGTTTCCTATGTAAAGCGTCAGCATTATTTCACGATTTG
GATGGATGCAAACGAGCGCGAGGGAATCGTGAAGAATATTGCGCCCAATCCTCCTTTCTC
GGCCGTTCAGACCGTGAACATCAACTGGATGAGTACGCATGTTTCGAGTTATAAGATGCT
TAAGGCTCATCCGGAATGGAAATCGGGAATCAGAAAACTGGAACAGAGTGTGAACGGCAA
GCGTTACCGTTATGTTCCGAAGGGTAAGATTGCCAACACGACAGTTTTCCGCAACGCTAT
TCACGATGGTGACATTATCGCCATCATTACCAACAAGAAGGGGCTCGACACGACCCACAT
CGGTATTGCTTCCTGGCACAAAGACGGATTGCATCTGCTCAACGCCAGCAGTATTCACAA
GAAGGTGATTGATGAACCGATGACACTTTATACTTACATGCATAAACATCCGGTGCAAAT
AGGAATCAGGGTTTGCAGAGTTCAGTaAAAAAATATTAGAAAAGAAAAGATAAATGGAAG
AGAAAAATAATTTTGAAGCGATCTTCAAGGAAGATCTTTATCAATATCTGCTGGGTATTG
ATAAGGTAGATGCTCATTTGCCGGAAGCTCCGGATTTGGAAGAGCTGTGGCAGAAAATAG
GCGAGAGTTATCTGCCTGATGCGATTCGCGAGTTTGCCAAATATCCTACGGTTTCATTGG
GTTGGATCATGTATGTAGGAATGGCGCTTGCCAAGTATTGGGATGAGGATTGGGAACTCT
ACAGCAAGGTAGAGAATCATTATGAATATCTTCGTGACAGAATAGATTTCGACCACATGG
ATGATTACATCTGCGAAAAGGTTCTGCTGCTGAATGTGGAAGCGCATAAGGCTGTTACGA
ATGTAGTGGCAGAATGTGCTTCGCGCTCTTACAGCAAGCTGATTCATCTGAATCTGCAGC
CTGGAAGCGAGGAAGCCTTCCGTGGTTTCGTTGCCGCCCTTCACCAGATGTTCCTCATGG
GAATAGCCGTAGAGCTAAAAATGCTGGGTTACCACATGACTAAAATGTAAAAGAAAGTCC
GTAGGCGTTCTGTTAAAATGCCTACGGACTTTCTTACTTATTACTAAAATAATTACTTCA
TTTTCTTGAGATATTCTCCAGCGCGGGAATCGCCGAGTTCCTGGGCTTTCTTCAGGTTCT
TGATGGCCTCTTCCTTATTTCCTTTCTCCTTCTGGAGCAGACCTAAGAGAAGGTAGCCGT
CAGCATATTCAGGAGCCAACTCTATGCAATGGGTGGCTGCGCTGATTCCTTCATCATAAC
GCTTTACACGCAAGTCGAGACTTGCCCATTCTGCAAAATATGTAGGCTCTTTAGGAGCCA
GGTAACAGGTGCGGGCAATATCAAGCAGGGCTGGCTGCCACATGCGTAACTTGGTTTCGC
ATTGGTAACGGGTGTAGAAGAAGGCTGGCGAAACAGGACGTGCAATGGAATCGTACATAT
TATAATCCTGAATAGCGCGGCGGAATTCACCCTGCTCCTTCAGAAATTCTCCACGTGCCA
GATAATAATTCGCAACCATTCCGGTCTTGTTTCCAACGCTTACCGCACTATCGAGCAAAA
CCTCAATCTCCTTAGCTGGAGCCTTGAGATTCTTCTTAGCCTGGGCAGCCTCAAAATAGA
GTTCGCCGCTGAGAAGTGAAGTATTGGTCAAATCCATGAAAGTATCGTAAGCTTTCTGAT
ACTCACCCTTTACAAAATTAATCTGCGCTTCCTGATGGCGGTAAATAGGCTGAGCCTTGA
TTTCGTATGCCTTCTGAGCCTCAGCTATGGCCTTATCAAGCGTCCAGTCCTTATAAACAG
AATCACCCTTGTAAATAATCTTCTGATAAATCAGGTCGGCATAGTTGGAATGAGCCTCAT
CCTTGGCAGCCGATTTCTTAATGCCTTCTTCCATCAGTTTGGCAGCTGCATCATATTCTG
CCTTATCCGTCAGATAAGCGGCTTTCTCCTTGTAACCGAAGGCTGAAGTAGGGAATTTGC
TGATAAACTCATCGCTATATTTCGCATACTCATCAGCTGTAGTCTGGCCTTTCTTCAGAG
TCATCATCGTCATCGCTTCGTTCTCTGTATCAGGAAGAGCTGTACGGATGGTGGTTTCGC
GAAGTGCTGCGTCAAGACTCGAAAGACCGGTTACCTTCAGCTGCTTGGCGTAGTTGGCGT
CGATGGCCGTTACCTGACCATTGGTGTGCATCAGACCGATGACCTGACCGTTCTTGTTGG
CAAATGGACAACCTACTGCATTTTCCGGAGCACTATTCGAGAAGATGTAATAGTTGTACG
TAGTCTTGAACTTCTCTACGCTGCTGATGTCCTCCTGCTGGTAAGCCGGCTTCTTGATAG
AATACGGAACCAGCCAGACCTTGTCGCCAGCAGCCGATTCCTTGGTTGCGATAGGGGCAG
CAACTGTAGAGGCGTTGATGCGGAATTTAGCCACATCATAGAGCTCGTCGGCTCCCATGA
TGGCCTCAACAGGAATCGATTTGCCGGAAGCGTCAACTACGCTAGCCTTTACAGCTCCGA
CAAATGGCTTGAAGGTGCTGATAGCCGTTCCCTTGTTGTCGATAAAAACACCTTGGGTAG
AGGCGATAATGTCGCCTTTCTGATTGAAAGTAGTCAAGGTGAAAACGCTCTTAGCCAGTT
TCTGGACCGAACCCGGCTGGGCATAGAGGGACGATGCTCCGAGCATCAGTCCCATCATGA
TCATATTTAtTTTTTTCATAATCTTATTTGTGTTGCtTGTGTTTATTGAGCAACTCCTTA
GCATTTGCCAGGGCAGCAGGCGTAATGTCGCTTCCGCTGAGCATCTGGGCGATTTCTTCT
ATACGCTGCTGCTCGTTGAGTTCCTTCATGTGAGAAAGTGTTCCCTCTTCGGTTTCTTCT
TTCAGAACCTTGTAATGATGGGTTCCCATGGAAGCAATCTGCGGCAGGTGGGTGATGGAA
ATCACCTGGCGGTTCAGGTTGCCCATCTCTGTCATGATTTCCGCCATCTTTTCAGCAATC
TTACCGCTTACTCCCGTGTCGATTTCATCGAAGATGATGGTTGGCAATTTTACGGCGCCG
CTGATCATAGCCTTCAGAGAAAGCATGACGCGGGCGATTTCTCCACCGGAAGCAACCTGA
CTCACCGGCTGGAGAAGCGTGCTCTTGTTGGCGCTGAACAGGAAATTTACCTTGTCAACA
CCATCAGAACTGAGCGGCTTGACGGAGAATGAAATTTCGAAGCGGACGTTTGGAATTCCC
AGAGGAATGAGACGTTTCTTCATTTCTTCTTCTATCTTTCTAGCCGATTCCGTTCGGATG
GCAGTCAGTTCACCAGCCAGCTTTTCAGCCTTGGCAAGCAGAAGGCCAACATGCTTTTCC
AGCTCTTCTATGTCTTCATCTCCATTATCTATGTGCTGCAACTGTTCGTTGATTCGCTCG
CGAGTGGCGATGAGTTCCTCTACATTTTCCACATGGAATTTCTGCTGGAGCGAGTAGAGC
TGGTCAAGCCGGGAATTGATGGTTTCAAGCCGGTTCGGGTCGAACTCTATATTGTCAACG
CTTCCGCTTATTTCCTGGGCAATATCCTTGAGTTCTATATAGCTGCTCTGCATTCGCTCA
GCCACCTCCTTCACATCCGGATAAACCTCCTTGATGTTGTCAATCTGCTGGGCTGCATTC
TTCAGTTTGTCGAGAATACTGCCGTCTTCGCCCGAGAGTGCATTATCTGCTTCATAGAGC
GCAGTCTTGATGTCTTCAGAATGGCTCAGGGTTTCTGCTTCCTGTTCCAGTTGCTCAAGT
TCGCCTTCCTGCAGGTTTGCATCATCCAGTTCCTTAAACTGGAAGCGCATGAATTCCTCG
TTCTCCCTGTTCTTTGCGATTTCCGCTTTCAGGTCTTCCAGCTGTTGCTTAGCCTTTTTA
TAGTTCTTGTATTCGGCAAGATAAGCCTTCTTCTGCTTTTCATCGTGGGCAATAATGTCG
ACCACGCTGAGCTGGAAGTCTTCCTTCTGCAGCAGGAGGTTCTGGTGCTGCGAATGAATA
TCGACGAGCTGTTCGCCCAGTTCTCTCATCTTGCTCAGGGGGACGGGCGTGTCGTTGATG
AAGGCACGGCTCTTTCCGGCAGCTGTCAGTTCGCGGCGGATGATGGTGTCTTCTGCATCA
TAATCAATATcGTTAGCATCGAAGAAATCCTGCATTCCGTATTTTGACAGGTCGAAGTGG
GCTTCAATCACGCATCGGTCTCTTCCTGCCTTGATGGCCTTGCTGTCAGCACGGTTGCCC
AGGAGCAGTCCGATGGCTCCGAGAATGATGCTCTTTCCGGCACCCGTCTCGCCCGTGATG
ACTGAGAATCCTGGATAAAGAGGAATGTCCAACTCGTCAATCAACGTGAAATTCTTGATG
TATAATTGCTTGAGCATAATTTCTTATCTTATTGTTTTAAAGGAACTTAACCTACCTAGG
AAGAATCTTTGCTTTATCATCCGAGAAGTTGCTTCGAATCATTCAGCATGTAGCCTTATT
CCTTGATTTTGTCCCAATATGAGTTTTGAGAAGGATTGATGGAGAAGAGCAGCTCATAAA
TGCTTTCTTTCTCTTTCTGAGTGCCATGTTTCTGATAGATGTTAGCAAGCTCGTCCTTCT
TATAGTCGGTCCAGATTTGTGGCAGCAGACTGAGCGGTCTGTCCGTACGTGCCTTCTTCA
GATCCTGGAGCAGGGTGTTGGTGATTTCAGTTCTGCCTCGTTCCACATTATTCGCCATTT
CATCGAGCCCTTTTCTGTAATAGTTGTATTGCAGCATTCTGAAAGGTTCCATGGCTCCGT
CTAGATAATCGGAAATGATGGCGAACCGGTTTCTGTTGTCACTAAACGCTTTCCAGCCCG
GAAAATCAAGATTCTGGGCGTTGTTGGTGAGGTTCATGCAACGTTGCAGAATGTCTTCAC
CACCTTTAGGCGCAAAACTGTCAAGATCTAAACCGATGATGAGGTAAGCATAGTAGGCGA
GCAGAGCCGTTAGCTGGTTGTCAATCCGCTCTTCGGTAAACTCCAGCTGGTCGAACTCGG
CAAACTTGAACGTGAAGTTTTCATCCACATTATTATATAAGGTGGACGTATAGGCTGAAT
TGTAGACGGGACGGTTGGCCTGGATGAGCGCCTTGCAGGTAAAGATATTCTGGTCTTTAT
CATACTTGCTTACCGTGATATTGAAGTTGCACACGATGCGCTCGTTTTTCCTGAATTGAA
GATTCGTCCATTGCCTGTCGTTCACAAACTGCTCAAGAGTTTGCTGCAGATTATCGAATA
CCCGGTTTTCCGTGCCCTGAATCTGTGCATGGTTGATGGTAATCTTAGCCTGCAACTCCT
GAGCGGCTGATGTGATGGGACTACAAGAGATGAGCCAGCTCGTTGATAATGTCGCGAGCC
ACTTCAGTTTTCGGTTTCTTCTCATATTCTTTCTTACCCTCTTCAGAAATAATCGTTATC
TGGTTGTCATCCGTACGGAATGTGGTTCCCGGATTGCGAGTAGAGTTAAGCACGATGAAA
TCGGCATTTTTCTTTTTGCGTTTTTTCTGTGCATTAGCCTCTTCATCGTTGGTTTCCAGG
GCGAAAGCCACAATTCGCTGATGTTTTTGTTTCATCTTACCCAGGGCTGCAGCAATATCG
TGAGTAGGGACGAGGCGGAGTTTCAGATCATCTTTCTCGCGCTTGATTTTCCTGTCAGCA
ATCTCGCTTGGCTTGAAATCAGCAACAGCAGCACAGAGAATGGCTGCATCGGTAGAGGCA
AAAGTTTTAGTGGCTGCCTGATACATTTCCTCGCAACTTTCTACATCGATGCGATGAATG
GCTTCGGAACAGCTGAGCGAAACCGGACCTGCAACCAGCGTAACCTCAGCACCACGACGG
CAGCACTCTTCAGCAAGGGCAAAGCCCATTTTGCCGGAAGAATAATTGCCGATGAAACGT
ACCGGGTCAATCTTTTCGTAAGTTGGTCCGGCTGTAATCATGATCTTCTTGCCTTTCAAA
TCGAGCTTATCGCTTTCTTTTTCCTTGCAGTTTTCTGATGCAGCTTCATCGGTCTCTGCA
TTCTGCTGAGCCTGTTCATCGAAGAATCTGTCGAGGCATTCTACGATAATATCAGGTTCT
TCCATGCGTCCCTTTCCTTCCAGTCCGCTTGCCAGGAATCCCACTTCGGGTTCTATGATG
TGATTTCCATAGCCCAGAAGTGTTTTCATGTTGGCTTGGGTAGAAGGATGCTTATACATG
TCGAGGTCCATGGCTGGAGCGATGAAAACAGGCGCTTTCATCGACAGATAGGTTGTGATG
AGCATGTTGTCAGCAATTCCGTGAGCCATCTTTCCCATGGTAGAGGCTGTGCAAGGAGCG
ATGAGCATGGCGTCGGCCCACAGACCTAAGTCTACGTGCGAATTCCAGGTTCCATCGCGC
TGCGAGAAGAATTCGCTTACCACAGGCTTATGCGTAAGAGCCGAAAGGGTGATGGGAGTG
ATGAACTCCTTTCCTGCAGGCGTAATGACCACCTGCACTTCGGCTCCGCGCTTGATGAGA
CCTCGTATGATGAGGCAAGACTTGTAGGCTGCAATAGAGCCCGTAATGCCCAATACGATT
TTCTTTCCTTTTAACATGAATTTTTCTAACTGTTAAGAAATAAATCCGAGTTTCGCAAGG
TTTGTTCTTCAACCGCTTGCGAAAGTCCGGTAACAATTATTTTCCCATTCTCTTGTTGAA
TTCACGAAGGCGGATGCGGGTAAGCACCTGCTTGGTATTGTTGGTGAAATCGCTTCCCAA
GACCCATGTAAAGTAACCCGGGTCTTTGGTCAGAATCTCAGCCACATCCCATCCTTTGTA
TTTGCCGAAGTTGAATACTTCGTGCTTCAAAGGATTTCCGTTCTCATCGTTTACTACGTT
GCCCTGGGCGTCTTTTACTTCTTCCCAAACTATGCGTCCGGCGAAGTCTACATTATCCTT
CTGCTTAGAGAAATCGGCAAGTTCATCCATGTTGTTGTTGAGCACGCGCTCAGGTTCATC
CTGCACGCCTGGAGCATACTTGTCGAGCTCGCCCATGAGCACGCGGTAAGTAGCCTCTGT
ATCCTgaTCTGCACGATGAGCTTCGAAATCTTCCTCCATCTTTCTGCCGCAATAGAACTT
GTAGGCAGCAGCCAGGTTACGGCGTTCCATCTTCATGAAGATGGTCTGCGCATCGATGAG
ACGGCACTTGTTGAAATCGAAGTCTATTCCAGCACGCAgGAATTCTTCTGCGAGCATCGG
TACATCGaAGTGGTTGGAATTGTAGCCTGCGAAATCGCAACCTGTAAATTCCTTCTCTAA
TGTGGCTGCCAGCTGCTTGAAGGTTGGCGCATCTTTTACATCTTCGTTGCTGATGCCTGT
AAGGGCAACTACTTCGGCAGGAATCTCCATGCAAGGATTTACGTAGAGGTTCTTGCGGTC
TTCAGTTCCATCAGGCATTACCTTGATGTAAGAAATCTGTATAATACGATCCTTGATCAT
GTCAAGACCTGTTGTCTCCAGGTCGAACACAATCAGAGGCTTTGTCAAATTGAGTTTCAT
TTTTGTAGAAATACTTTTCTTTTTGTTGTTTCAGAGAAAGCCCGTGCTCCTTTAGTCGTT
AAGGAGCATAGGCATGATGAGCATCAGAATATCTTCGTTCTCAGGCTGTTCTGCTGGTAC
GATGATTCCGGCACGGCTTGGGTCTGCCAGCTGGATGATGATGTTGTCGCTGGTGAGATT
GCTCAGGATTTCCATCAGACTGCTTCCCTTGAAGCCGATGCTGATAGGAGAGCCGTTGTA
TTCGCAAGACAACTGTTCCTTTGCAGATGTTGAGAAGTCAATATCCTCAGAAGAAACCTC
GAAACGGCCTGACTCGATGTGGAAACGGATGAGCTGGCTGCTCTCGCTTGCAAATGGCAA
TACGCGACGCAAAGCACTCTGCAAGCCCCTGCGGTCTACTGTAACCTCGTTAGGGTTGTT
TGGAATGACAGAGTTGTAGTTAGGGTAGCGGCCATCAATCAGTCTGCATCTCATAACGCC
GTCAGTAAACTGGATTTCTGCGCTTCGGTCATCAAACTTGATGATAGCGTCGTCGCCGTC
CTTGCTCAGAATATTCTTCAGCAGAGAAGCTGGCTTCTTAGGCAAGTTGAATGCTGAAGG
AGATTCGCTCTTGATAGTGAAGTTCTTGCTGCGAACCAGCTTGTGACCATCGCTTGCTAC
GATAGCGAGAGCATCTGCTGTCAGGTCGAAGTAAATACCGTTCATGACAGGGCGCAACTC
ATCGCTGGCTGTAGCGAAGAGCGAGCGTGAAATGTTGTTGATCAGCATTTCTGTAGGCAA
AGAAACGGTGGTGCAAGCATCGTTCATGCTCTGTGTGCGAGGATATTCCTCTGCGCTCTG
ACCTGTGAAGTTATAAAGACCGTTCTGGTAAACAATCTTGATGGCAACGGCTTCTCCGGC
AGCATCCACATCGAAGTGAAGAGGCTGCTCAGGCAGTTCCTTCAACGCATCGAGGATAAC
GCGGTTAGGCACACAAAACTCACCTTCTCCATCGTGGTCGGTAAGAGCGAGTGTACTCTT
GATGACATTATCACTATCGCTAGCCGTGATGCTCATTTCACCGTTAGCAACTTGGAAAAG
GAAACAATCGAGGATTGGCAATGAATTCTTGCTTCCAATCACTTTTGCGAGCATGTTGAG
CTTGCTGCTCAATGCAGAACTTGATACTGTAAATCTCATGAGTATTTTATTTAAATTTTA
TTTTGTTTTCTGTTTCACCTTAATTTAATTAGGCTATATcACCTAATTGAGCaCAAAAAT
ACAAAAAATATCGCTGATAAGCAAAAATAATTGGAGAAAAGTTCTAGTTTTTGAACTATT
TTTAGTAATTTCGCAGTCAGAAAGAAAAAAACACCCTTTAAACAAAGGAAAAACTTTAAA
TATTATCATATGGAATTACAAGGAAAGGTTATTGCCGTTTTGCCTGAAAGAAGCGGCGTC
TCTCAGAGAGGAGAGTGGAAAGCTCAGTCGTTCGTAATTGAAACTCACGAGCAGTATCCA
AAGAAATTGTGCTTTGATGTTTTCGGAGCAGACCGTCTGGCTCAGTTCAACATTCAGAGT
GGTGAGGAACTTCTGGTTTCTTTCGACATAGATGCTCACGAGTATCAGGGCCGTTGGTTC
AACAGCGTCCGTGCCTGGAACATCCAGCGTGTTGACCCTAGCGCCGTAGCTGGTGCTATG
GGCGGAATGCAGCCAGGTGCGTTTCCTCCAGTAGGTGCTCCTGTAGCTCCTGCTCAGCCA
GCAGCTCCTGCTAATGGCGCAACTGCAGCATTCCCTCCAGTTCAGCCTGCAGCTCCTGCA
GCTGAGGGTGGTAGCGCAGATGATCTTCCTTTCTaaaAACAGAAAAGTAAGATAAAAATA
AGAGCACTTCGCCTGAGACTTTCTTCTGTCTCGGATGAAGTGCTCtTTTTTTAtTCATAA
TCTTATATTTCTCTTTATCAACTGTTTTCTATTCTCTGCGTCTCTTCTCAAAGAATTGTT
TCGAAGCGGCAAAGAAGAGGAGAACGGAAGctGCATTTTCTATAGCAACCATCCAGAATG
TTCCGTTGTAACCGAAATGTTCTGCCACGACTCCGCCTAGCAGACAGCCGATTCCGAAGC
CCAAATCCCAACCTGTAAGAATGCTGCTGTTTGCCGTTCCACGCTGGTCGTGACGAGCCA
CATTAATGAACATGTTGAGGAAGGCTGGGTAAAGATGACCGTTGCCCAGGCCGATGAGAC
AAGCCGAAAGATAATAGGCTACCGGGTGCTTGATGGCAACAAAGATGATGAAACCAACAA
GCGAAAGCAGCATTCCTTCGGCCGCATTCTGGGTAAGTTTGCCCTGGCTCAAGGCTTTTC
TTCCCTGCAGTCTTGAGAGGAACAGACCCATGGAAAGAAGGGCAAAATAAGTGCCCGTTC
CGCCCGTAATTCCGAGTTCCTCCTTGCTGTAGATTGCGAGATAATTGCTCAGAACGCCCC
AGCAGAAACCAAACATGGCGATGTTGATGGCTAGGAGCCAGGCACGCGTCAGGAAGAAGC
GGTCGAGAGAAAGCTTCTCCTTGTTCTTAACGATTTCCTTTTCGGGGAGGCGGACGGTTC
CTGCAATCACAACTGAGGCAATCGCCACGATGAAAGCTATCCAGAAGAGAATCATGTAAC
TGTCTACCGCATTATGGAGATAGATTCCGATGGATGGAGCAATTGCCATGGCAAAATTGT
TGCTCAGCCCGTAGAGTCCGATTCCTTCATTTCTCCTACTTGCCGGAAGAACGTCGATGG
CGCAGGTGCTGTTGGCAACCGTTACGGCTCCGAACGGACCTCCGTGCAAGGTTCTGCAGA
TGGCAAACATCAGGATGGTGCTGGCTGCAATATAGCCGGCAAAGAAGATGGCGAAGGCTG
AGAGACAGACCATCAGAACCTTCTTGCGCGAAAAGCTGTCAACTACATATCCGCTGAACG
GACGAATGATGAGGGCGGCAACCGTATAGCCGCTCAGCACAATTCCAATCACATCTTTCG
TGGCTCCAAAATTTTCGCTCAGATAGAGAGGGAGCAAAGGTGTGAGCAGATAGAAGGCGA
AATACAACAGAAAGTTGGTAGTCATCACCTTGATGTAGTTTGCATTCCAAAGTTTCTCTT
TCATCATTTTTTAGAGTCTATCCTCACTTTTAGAGTTTGTCCGCATTATTAGAGTTTGTC
CTCCAGCCAGGCGTCGATGAGTTTTCGGGCGATGGAAAGTTTCTCTGGGAGAATAGGGAG
ATTCTCTTTCGTGAACCATTTACCACGAGAGAGTTCCTCTTTCTGAAGATGAATTTCTCC
ATCTACATATTCTGCCGAAAAGCCAATCATCAGACCGCTCGGATAAGGCCAAGGCTGGGA
GCCGAAATATTTCAAGTTCTTGATAGTCAGACCGGTTTCTTCCATAACTTCACGATGAAC
CGCCTCTTCCAGATTCTCGCCAGTCTCTACGAAACCAGCCACGAGACTGTCGAAATTTCC
CTTGAAATTGCGAGCGTGTACCAGCAAGACCTGATCATCTTTCTTAATCAGAACGATGAT
GGCTGTGGCAAGCGAAGGCCAGACCTGTTTGCCGCATTCTGTACATTTCTTACTGATGTC
GGTTGCCATTTTCATCGGAGCTCCGCAAACGCCGCAGAATTGGGTATTCATGTCCCAATA
GTTGAGTTCCTGACACTTTCCCGCTTTCTGGTAAAGGGCAGGAGAGAGTTTGTAGAAACT
AGGGCGCAAGCCGCACATTTCGTACTTCGGATTGCCGGTAACGGGCTCAGGAATGGTGAA
GGTCTTCACCTCTGTTCCGTCTTCCATCGGGGTAATGTTGAGAATGTGAGTCCAAGGCTT
TGTTGGGATTGGACTCTCTTCTGAACAAGGAATCGTATAGGTTCCGTCTTCTTTCTTTTC
GAGCAAGAGATCAGTCTTGCAAAATATAAACCAATACTTCATTCTTTATTTTGAACTTAT
TTGCTTTTTTACTTTGATCTTTATAATATGCTTTTCCAGAAGCGTTTCGAGGAGCTATTC
CTTCTTACCGAACAGCAATTCGAAATCGCGCTGGGCAGCAGGCTTGGTCCATGCTTCCGG
CACAAACTTCCAGTTGTTGTTTGGTTTTGCATCAACCGTTCCCATCTTTTCAATTTCTTC
CATCAGATAGTAGCGCTGGTCGCGCTTGCTGCGATAGATGATTCGGCTTTCAAGACTGTC
TTTCGGGATTTCGGCACCCTTGGTTAGGAGTTCGCCGCCGCCATTTCCACGATAGCTGTT
AACGGCTACCTTGTACCATTTCTTCTCATCGAAAGGTTCGCCGTTGCTCATGCGCAGAAT
CtTcACCTTCTCGCCATCTGGCTTGGTTACGTCAACTTCGTAATCGATTCCCACAGCACT
ATCAAAGTTAAACGAGAGATTCTTGAAACCGAGGCGTTGCTGGTCGCCaACGGTCTTTTC
ATCGAGCAGCAGGAGATGGTCGTCCGGGCTCTTCATGGTGTTCACCCAGAGGTCGTAACT
CATTTCCAGATGCTTTCTGATTTCTTCGCCCGTCATGCGCATTACGTAGAACTGGTTCTC
ATATTTATAGAGATTGAACATGTCGCTCACACAGATTGGGCCGGCTTTCAGAACCGCGTT
GAACTGAAGAGGAGCGTTAAACGAAATGTCGGCTTTTGTCATCTGCAACTGGAGGTTGAG
GATGAAATCGTTGAAGGCAGAACTGCCGAAGAACTGGTCGCGGCTGTAGATGGTAGTCTT
GAAGTTGCCAATCTGCTTGCCCACATATTTCTTTACTTCCGCAATCTGAGGTTCGAAAGT
TTTCATGAAATCCTCGTCGATAGGACAATCTGTCACATCCACAATCTTGCCTGTCACCTT
TTTGTCAGTTACCACCAGCTGCTTCTTTCCGTTTACCTTTTTCTTGTTGAGGGTGAGGGT
TATTTCTGCATCAGCCACGCTAATGGCGTTGTTGGCAGGATCCAGGCAAACCACCTGCTT
TCCATCAGTATTGGTTACGGTTTCGTTGTCGCGCGTATGGTCGTGGCCGAAGAGAACGAG
GTCGAAGCCCGGCACTTCTTTTGCCACCTTGATAGAGGCGTCTTCATCATATTCGGCAGT
CTGAATGCCTCCGTCTTTTCCGCTGTGGAAGAGGCCGATGATAACATCCGGTTTTTCTTT
CTCCTGGAGATACTTCACCCATTTGCGGGCGTTTGTTACCATATTTTCAAATTTCAGTCC
GCTCCAGAGATTCTCCGTGATCCAGTTTGGAATGGCAGGAGTAATCATTCCCAAGACTGC
CACCTTCACGCCCTCGCGGTTCAGGATGAGATAAGGCTTAACGTATGGCTCGCCTGTAGA
AGTGCTGATGATGTTGGAACCAAGAACTGGGCAATTGAGTTCTTTTATCCATTTGTCGTA
AACTGGATGACCCGTTTCAACATCATGATTGCCAAACACTTGCGCATCATACTTCATGTA
GTTTACCACATCGGCAGCCACGTTTCTAGCCTTTGTGTTTACATAATTATAATAATAGCA
GGTAGGCTGTCCCTGCAGAATATCGCCATTCTCCAAGAGGATGAGGTTATCCTTGTAGGC
TTTTCGCAAATTATTGACGTAGGAAGAAACGCGCGCCAAGGCTCCTGCTTTTGGCTTACA
GTTGATGAAATCGTAAGGGAAGAAAGAGCCGTGCACATCGCTTGTCTCTATCACTCCCAG
TTTTACGGTACGTTGTTGTGCCATAGCTTGTGAATTGAAAGTTAGCGCCAGAAGAAGCGC
AGCAAATAATTGTTTCATTTAATTAATGTATTACTTTTGAGTAATGGAAGCCCATCAGTT
GAGCTCTGTTTCTTATTTTCTCTGCAAAAGTACAAAAAAGAACTTAAATAGGCATACTTT
TTGTTGGATAtTTTTTAAAAACTaAAAAATAGGAGGTTTTATAATATGGCATTTGTTGAT
TATTACAAGATTCTCGGCGTAGACAAGAACATTCCGCAGAAGGATGTGAGAGCTGCGTAT
CGTAAACGTGCAAAACAGTTTCACCCAGATTTGCACCCTAACGACCCGAAGGCGAAGGCT
AAGTTCCAGGCGCTGAACGAGGCGTATGAGGTGATTTCTGACCCAGATAAGCGTGCTAAA
TACGACCAGTATGGCGAACAATGGAAGAATGCTGATGCATTCGGCGGtTTCGGCGGAGCT
GGTGGTGCAGGCGGTTCTGGAAGCTATGGTGGAGCAGGTGGAAATCCATTCGAGGGTTTC
GACTTCAGCCAGTTTGGTGGAGGCGGAGGTTTCTCCAGCTTCTTCGAAAATCTCTTCGGA
GGTCGTGGCAGAAGCCAGCAGTCGGCTGATGGATTCGGTTCCGGCAATTTCGGCGGTTTT
AATGGTTCTGCCGGTTATGGTAGCGGCTTTAATGGGGCTGGCTACGGAGCTGGTGCTGAT
TTCGGTACTGGTGGTTGTGGCGGTGGTTGCGGCCAGAACGGGCGTGCCAATAACGGCGAA
ATGAACATGAATGTGAATATCGACCTTTATACGGCTCTGCTGGGCGGCGAGGGAATCATT
AAATTGAGTAATGGTTCTAAAATCAAACTGAAGATTAAGCCGGAAACGCAGAATGGCACG
AAGGTTCGTGTTCGCGGAAAAGGATACGACCGAGGTGACGGAACCTTTGGCGACCTGATG
ATTACTTACAACGTGAAGTTGCCAACCGGGTTGAATGATAAGCAGAAAGATTTGCTCCGT
CAgATGAAGGATGCAAAGTAATTTCTAAAAGAAGGGAACGGGTTCTCGAACATGAGAACC
TTCCCGAAACATGAAGGTAAAAAGAAACGCCCTGCAAGAAGGGAACATTCAGAAATGAAG
TTCCTGATCTTGCAGGGCGTTTTTTATTCTATTTAATCTTGCAGGGCGTTTTTTATTCTA
TTCTGCGGCATTAATCTTCGACATGTTGAACGCAGAAACCTTGCCGTCTGGCGAAACAGT
TGCGTTGATTTTGAAATGGTTGGTTTTCTTTGTACCGTCGGTAAGCTGAACTTCCTCACG
TGCTGAGAACTGAACCTGATATTCATAATCTTCGTCACCCACCTCGCGCTTCTTGATCTT
ATAATCGTTGGTGAGGAACCAGTTCAGGTTGGTCACATCTTCCTTATAAAGCTTATTCAT
AAAGGTAACAACATCTGCCTTGGTAGCAGAATTCTTACCCAGAAGCGAAGAGAGAATGTC
CTCGCaTGAAGCCTGCAAACCATCAGCATCGCGGGTATTGATGCTTTGGAAGAAATGGCG
GAACAGACTGCTTACCATATCTTTCTCTTCTGGCTGCAAATCTCTGCTCTTGGCTTTCTT
CATCGCATTCTCAGCCTGTTCGATATGCGAACCGTCAGCATGAGCGGCGAGATAAGCCTG
GTAAGCTTCTACATTATCAGCATTCTTGGCCACATTCCAGTCGATGGAATCTATCTTGTT
CAAAACCTCCTGCTTGTGTGGACTGTTTGGGTATTTGTCGAGATAAGCCTGCAGGGCCTC
TTTCGAACCGCTTACTACGGCGTTGGTCCAGTCCTGATCGGTCTGTTTCAGAAGTTCGAG
GTGAGCCATGATGGAATCACGATGCGCCTCGTCAGCATCTTTGTAAGTATCTAGGTAACT
CTGCAGAACCATCGGGTCGCTACTCTGCATCGCATACTCGTAAGCTTCCAGTTcCtTATT
CTTATTGGCACTATCATAGAAATAGTAGAAAATGCCACAAACGAGGAAGGCGAAAATCAG
AGAGATGATGATGACGCCACGGTTGCtTTTTTTCTTTTCCTGGGTTCCTTCTCCGTTTCC
GCCGTTCTGAGAATGGGTTTGCTGTGGGCGAACCGGAGGAACGGGTGGAGTAGGAGGTGT
TGCTGTTCTGACAGGTGTCTGAGGACGAGCCTGCTGTCTGAGAGCCTCCTGACGGCGAAT
TTCTTCTTGTCTGATAGCATTCTGTCTGGCTACATTTTCAGCTTCTTGCTGCTGAGTCAT
AGAAGGAGTCTGCTGGCTCATTCCCGCCGAAGAAGTCATTCTTGTGAGCGAAGGATTCAG
CTCATGGCAGTTAGGACACATTTCCAGGTTGCTGAAATAAATCTCGCCACAATTTGGGCA
TTTGGTAATTTTGCCTGCTATTTCTACTCCGCAACTAGGGCAGGTAGGTGCTTTATCGCT
AATTTGGCGTCCGCATTCCGGACATTTTATAATTGCCATAATTCTATTTTTTGTTTATTA
ATTTACTTATAAAATTCATGCTTCTCTATTTCCAGACCTTATCCACTCTTTACCTTGAAG
CTAATCATAAAGTTCCAAGTTCAAGGTTCCAAGTACTATCGATGTCTGAATCTGATTTCT
CTGAGCTTGTGGCGCCCCATGAAACGGCTTTTGTCAACATAGCCGTTTATTCCGTTGAGC
CTGCCCTTACCCGTATATTGCCACATTTCGAAATCTCTACCATCGCGCAATACAGGGATG
CGCTTCGTATACTGGGCAATCATCAGCTTGTAGCTGTCTAGCTTGCCCAGAAGATAGTTG
TCATAGAAATTGGCTCCCGTATAGATGAGGGGTTTCTGCTTATATGCTTTCTCTACGAGA
TGCAGAAACTTAAAGAGCGAATCGCAGAATTCTTCTGTATTCATGCCGCTTTTCGTCTCC
ACATCAATCATAGGCAAGAGGTCCTGATCTCCCGGACGGCATTGGGCCTTGAAATTTTCC
AGTTGCGTCTGCTGTGGGATGCGGGGTCTGTAGAAATGATAAGAACCTACTTTCATTCCG
TAGCGATGAGCCAGGTCGATATTCTGCTTGTATTTGCTGTCGATGTTGGTTCCTCCCTCG
GTAGCTTTCAGATAAACGTAAGCCATCTTAGAGTTGTCGCCCACGGTTTCCCAGAACACG
TTGCCCTGATAATGACTCAAGTCGATGCCGTGAACGTGCCGACAAGTGTCTTCGCATTGC
ACCTGGGCATGGGCTCCCAAGGCAATAATGGATGCTATAATAGAGATAAATAACTTTTTC
ATAGATGCAAAGATACGAAAATCAGATGAAAATCGTACTACTAAGAGAGTAATTTTATAG
ATATTTTACTCTTCGTCCTGAtGAATCCCAGATTAACCCCCTTcAATCCTTACTGAAATT
ACTCTTCAATCTCAGATAATGACCGGAAGAAATTGTTCATGAAATTGCTCATGGTTTCTA
TCGGAGCGTATTGCAGATAGCGCATGCTGCGGCGCAGATTCTTGCGCATGGTTCCCCCCG
TAGTGCGTACAAAGCCGCTGCTGGTCTGCTCAAACTGAATGGCCTGCTGGTCCATGATAT
TATAGTAGAGCGAACGAAGCGTCAGCCTGTAGGCGCCTCTTTCTATGTGATGAACGAACG
GGATTTCGTCCTGTTCAAAATCGAAGAAGGTGATGAGCACGCTTCCTTCCAGCTGGGCGA
TGCGCTGGATGCGGAGCTTGGCAAGCCACTTCTCCAGTTTCACGAAATCTACCTTGTCGC
CTCGGGTTCTCAGGTAGTCTCCCAACTGGATGATTCCTCTGAGATTGATTCCGTTAGCCA
ACATTCCATTTACGTTTGCCACGATGATGCGCAGCAGATAAATAGTCTCGATAGAGGTAT
CGATGGCGTGGCGTTCATCTTCCTGAATCTTGCTGAGCCGCCGGTTCAGAAAACTGTTGT
TCATCTTCACCTCTCCGGCAGGAACATCATTCACGTTCTTGAGCATCTGAGCTATCTTTT
TCTTCTTAAAGGTAGTCATCGGTTCCATTTCTTCCTTGATGCCGAAGTTGTCGGCACGGA
GCTTGGTAAAAAGGTTGCGCTGAAGAAAATTCATATGCCTTGTTCTTATTAATAGTCAAT
AATAAAGTTTTGTTCTTCCTGTCAAGAAATCTCTAACGCAGAAGGAGACCCTCCTCTGAT
TTTTAGAAGTCTTCCTAACTGTATCTCTTAGGATAGCGCAAGAGGATGGCCAGCAGGGCT
GCCACACCTATCGCCAGCGGATAGTAGAGATAAGGAAGAATGTCCATCGGACTGAGATTG
GCCAGACCGGCTGCCAGGAGCATCTGCACGCCATAAGGAATCAATCCCTGAACCATGCAT
GAGAAGGTGTCTAGAATGCTGGCTGCCTTGCGGTTGTCTACGCCAAACCGGTCGCCTATC
TTTTTCGAAATATTTCCTACTGTCAGAATCGCTACCGTATTATTTGCCGTACAGATGTTT
ACCATCGAAACGAGGGCGGCGATAGAAAGTTCGGCTCCACGCTTGCTGTTTACGTGGGCT
GTAATCTTGTTGATGATGAAATCGATTCCGCCGTTTTCGCGGATGATTTCGAGCATACCA
CCTGCCATCATGGCGATGATAATGAGTTCGCCCATGCCGATAATGCCGTTGCCCATGGCT
GAGAACCAGCCAAAGAGATCGTAGCTTCCGGAGGCACCCAGAAGATGACTGCCTATGCCG
ATGGCGCCACAGAGTAGGGTGCCCAGGGTGAGAACAGCCATTACATTCATGCCGGCAATA
GCGGTAACGAGGACGGTGAGGTAAGGCAATACTTTCATGTATTCTACCTCGTTGATATGG
GTTGGGGCCTGAAGACCGACTCCCATGACAGAATAGGCGATGAGTACGAGTACGGCGGCC
GGAACCACAATCATGGAGTTGACCTTGAACTTATCGCTCATCTTGCAGTTCTGCGTCTGC
GTAGCAACAACCGTCGTATCGGAGATGAACGAGAGGTTGTCGCCGAAATAAGCGCCACCT
ACGATGATGGCGGTCATCATGCCTACGTTAGCATCCATCGAGTGGGCCAGTCCGGCGGCT
ATCGGAACCAGAGCCACTACGGTTCCCACACTTGTTCCGATAGATACGGAGATAAAGCAG
GCAGCCAGGAAGAGTCCTGGCAGAATCATGCTGGCTGGCAGGATGCTGAGCGCCAGGTTG
ACGGTTGCATCAACGGCTCCCATCGCCTTGGCTGATGCGGCAAACGAGCCAGCCAGCACG
TAAATCCAGAGCATGAGCATCAGGTTGTTGGCGCCGGCACCCTTGCTGTATGTATCCACT
CGTTTCCTGACAGGCATTCCGCCGGAAATAGCCACGGCATAAATGCTCGAAATCATGAAC
GCTACTGTGAGCGAGAGGCTGGTGTCCTGATGGCTGCTGTCTACCGAATATACGGTAAAA
GCCACGATGAGGACAATCAGCAAAAATAATGGCGACAACGCCAGCAAACCTTTTTTATTA
CTCATACTTCTTTTTTCTTCTTAATTAAAGAGTTACTCCATTCTTGAAGATGGAGATTTC
ACGATAGCCATTATACTCGTTGCGAGCCTCCTCGCCACTTGCTACGGCTATAATCTTATC
AATAAACTTGCTTACCAAGTCTTTCATTTCTACACCTTCTACCAGAGCGCCGGCGTTGAA
GTCAATCCAGTTTGGCTTGTTCTTTGCCAGATTGCTGTTGGTAGAAATCTTCATCGTTGG
CACAAAGGTTCCGAATGGGGTTCCGCGACCTGTGGTGAAGAGAACGAGCTGGCAACCTGC
TGAAGCCAGAGCTGTGGCTGCTACAAGGTCGTTACCTGGAGCTGAAAGCAGGTTCAAACC
GGTTGTCTCCAGACGGTCGCCATATTGGAGCACGCCGCTTACCGGAGCACGGCCGCACTT
CTGGGTGCAACCCAAAGCCTTATCTTCGAGGGTTGAGATACCACCTGCCTTGTTACCTGG
AGAAGGGTTCTCGCCAACCGGTTCACCATGGCTCAAGAAGTACTCCTTGAAGTCGTTAAT
CAGGTGAACGGTCTTGTCGAAGAGTTCCTTATTTTCGCAACGGTTCATCAGAATGGTTTC
TGCGCCAAACATTTCCGGTACCTCTGTCAGGATGCTTGTACCGCCCTGAGCTACGAGCCA
GTCGCTAAATTCACCTACCAATGGGTTGGCTGTAATTCCGCTGAAGCCGTCAGAACCGCC
ACACTTCAAACCTACGCGCAGTTTGCTTACCGGAACTTCCTCGCGCTTGTCTTCCTTAGC
CAGGGCATAGAGGTTGCGCAGAATCTTCATGCCTTCCTCGAGTTCGTCGCCTTCAACCTT
CTGTGTTACAAGAAGTTTGATGCGGTCGTGATCATAGTCGCCGAGCATCtTCATGAAATC
ATCTGGCTGGTTGTTCTCGCAGCCGAGCGAGAGAACGAGCACGGCACCTGCGTTTGGATG
CAGACAGATATCGCGAAGCACCTTGCGGGTATTCTCATGGTCGCCCGAGAGCTGTGAACA
ACCGAAGTTGTGGTGCCATGCATGGATGGCGTCGATGCCTTCGCAGCCTGTTTCTTTCTT
GAGGAGTTCTACCAGTTTCTCAGCCACGCCGTTAACGCAGCCCACGGTAGGAACTACCCA
TACTTCGTTTCTTACGCCTACTTCGCCATTCTTGCGAACGTAGCCCATGAAGGTGCGGTT
TTCCTTAGCGATGTTAAGCTGCTCGTTAACCGGGTTGTAGGTATATTCGAGCGTACCGGC
AAGATTGGTCTTGAGGTTGTTCTCGTTAACCCATTCGCCCGCCTTGAGACCGGTCTTTGC
ATGACCGATAGGGTAGCCATACTTCAGGATATCTGTACCCTCGGCTGCATCGTTGATGAG
CACCTTGTGTCCTGCAGGTGTATCCTGCAATAATGTGATGGTCTTACCATCTACTTCAAT
CGTTTCACCCTTCTTCATAGGGCGCAAGCAAACCACTACCGAGTCGGCAGGGTTAATCTT
GATAAAACTTGATTGTTCCATACGTAGTCTGTTTTTTATTTATTGTTTATAATTTATAAT
GTTTCTGTATTGTCGCTAGTTGGCTCCATACGCCCTGAAAGGGCAGAAGCTCCTAGCCCA
GGGCATCGCCCTGGGTAATTACGGACGCAACCCTGTCGCCCTGTAAGGGCAAAAGCTTTA
ATTCTGCCAATTCGCCTTAGAGCTGGGTTCTGCGATAGAAATCTACGTTTTCCTTCATCA
GCAGCTCGATAGGCATATAGTTTACCGGCGTAACTTTCTTCTTCAGCACGATGGCCTGGA
AGAGCGTGTCTACGCAGGAGTAACCCTGCATGTAGGCGTGCTGGGCGATGAGGAAGGAAA
TGCTTCCTTCGCGCAGACAGCGGGCGTTTTTCTCTACCATATCATAGCCCATGATCTGAA
CGTCGCGGCGGTTGGTCTTCAGCAGGAAGTCGCCCACGATGTGCGCCTTCGAAGTCATGG
TGATGCAATGGTGGATGTTCGGATGCACGGCAAAGAACTTCTCCAGCATTTTGACGAATT
CTGCACGTGTGCCGCTCAACGGCAGGTCGAGCAAGGTAATCTTCACGTTAGGGAAGTGGT
CGTGCATGTAATGGCGGAATCCTACCTCTCGGTTATCCTGCTGCTTGCTGACCACTCTTC
CGTCTTTGGTCTGCCTCATGAGCAGGATTTCATCTTCCTTTGCTGCAAGCATCATCAGCA
TCTTGGCTGCGAAGAAACCGGAACAGAACGAATCCTGGCCGAAGAAAGAGAGCGGACGCA
GATCGGGCATGTAGGAGTCGAGCAGGATGAACGGGATGCTTTTGTGATGCAACGCCTCGG
TAAACTCGCGGGTCACATCGAGCGATGAAGGCACCACGATGACTCCTTCCGGACTGGCCT
CAAGAATCTTGTTGCCTTCTTCGCGGAACGATTCCTCGCTGGAACGCTCATAGAAACGAA
TCGCTACATCGATATGGAAGTCACGTCGGGTATCTTCACAtTTTTTTGCGCCTTCCTCTA
TTTCCTCCCAGTAAGCCTCCGATTCATGTTTCGGAATCAGCAGGTAGAAGGTATAGGATT
TGTTGTAAGCCAGAGCGCTGGCGTACACATTAGGCTGATAATTCATTTCCTTGAGGGCTT
TCTCGACCTTGTCGCGTGCAGGTTTCGACACGTTTGGACGGTCGTGCAGAACTCGGTCTA
CGGTTCCAACGGATACGCCAGCTCTCTCGGCAATATCCTTGATTCTGATTTTTTCGGCCA
tTGtTTTTTAGCATTACGGGTCTGGTTGCTTCGCGTGTACTTATTATATAAGGAGCCTCT
CCTGGGGGCTACGATAGaTAAAACGTCGCAGGTACTTCCAGCTGTGCACAGACCACAATT
AGTATTAAGCAATTCTGTTGTGTGCGACCACAAGTACGAATTTTGCCGCAAATATACAAC
AATTTTTTGAATTGTGCGAAGACACAGCAACTTTTTTGCACGAAAAACaAAAAAAAATGC
GATTTTATTTCGTTATTCGAGAAATTATGGTTATTTTTGCCCTCGAAATTGAATGACAAC
TGATAATTGAACTTCATTTCTCTACTGAAAAGTGGAATTTAATTTGTTACTCATAACAAA
CAAAATAAAAACaAAAAAATTAAAACTATCAAACATGGCAAAAATTGTAACATTAGGTGA
GATCATGCTTCGTTTATCACCAGAAGGCAATGATCGTTTCATTCAGAGTGAATCACTTCG
CATCATCCCTGGTGGTGGTGAGGCTAACGTAGCTGTAAGCTTGGCTAACTATGGTCATGA
TGCTTACTTCGTATCTAAGCTCCCTAAGCACGAGATCGGTCAGATTGCTGTCAACGGTCT
CCGTCGTTACGGCGTTAACACAGAGTTCATCGCTCGTGGTGGCGACCGCGTAGGTCTCTA
CTATGCCGAGACTGGTGCTTCTATGCGCCCATCCAAGGTAATCTACGACCGTGCACACAG
CGCAATTGCTGAGGCTGACCCATCTGATTTCGATTTCGACAAGATTATGGAGGGTGCCCA
ATGGTTCCATTGGAGCGGTaTTACTCCAGCTATTAGCGACAAGGCTGCTGAACTTACCAA
GTTGGCTTGTGAGGCTGCTAAGCGTCACGGCGTAACTGTTTCTGTTGACCTCAACTTCCG
AAAGAAGCTCTGGACTTCTGAGAAGGCTATCTCTGTTATGCGTCCTCTGATGAAGTATGT
TGATGTTTGTATCGGTAATGAGGAAGATGCTCAGCTCTGCCTGGGCTTCAAGCCAGACGC
AGATGTAGAGGGCGGTAAGACTGATGCTGAGGGTTACTACGGAATCTTCAAGGGCATGAT
GAAGGAGTTCGGATTCAAGTATGTTGTTTCTACTCTCCGCGAATCTCTCTCTGCTACACA
CAACGGCTGGAAGGCTCTTATCTATGATGGTAAGGAGTTCTATCAGAGCAAGCACTACGA
CATCAACCCTATCATCGACCGCGTTGGTGGTGGCGACTCTTTCTCTGGTGGTCTGATCCA
CGGTCTTCTTACTAAGGAGACTCAGGGCGAGGCTCTTGAGTTTGCGGTAGCTGCTTCTGC
TTTGAAGCATACTATCCCTGGCGACTTCAACCTGGTATCTGCTGACGAGGTAGAGAGCCT
GGCTGGCGGTAACGCTAATGGTCGAGTTCAGAGATAATTATAGTTTAAAGTTTATAGTTG
ATAGTTTATAGACTGTCTTGCTTACGGCGTAGCTCCTATAAACTATAAACTATTCATTGT
TAATTCATATAAGGTAATGGCAAAGTTTAGCAAAATGCAGGTTATGGCAGCCATGAAAGA
GACTGGTATGGTACCTGTTTTCTTCAATAAGGATGTTGAAATCTGCAAGAACGTCATCAA
GGCTTGTTACGAGGGTGGCGTACGTGTTTTCGAGTTTACTAACCGTGGTGACTTCGCTCA
CGAGATTTTCGGAGAGTTGGTAAAGTGGGCCGACAAGGCTTGCCCTGAGATGATTCTGGG
TGCAGGTACAGTTGTTGATGCCGGTACAGCTTCTCTGTATCTCCAGCTCGGCGCTAACTT
CATCGTAGGTCCTAACTTCAACCCAGATATTGCTCCAGTTTGCAACCGTCGTCTGGTTCC
TTATTCACCAGGTTGCGGTTCTGTAACTGAAATCAATAATGCTCAGGCTGCCGGTTGCGA
CGTAACCAAGGTATTCCCAGCAGGTAACGTAGGCGGTCCTTCATTCGTCAAGAACGTAAT
GGCACCTTTGCGTTGGAGCAACATCATGGTAACAGGTGCCGTAGAGCCAACAGAGGAGAA
TCTTACTCCTTGGATCAAGGCTGGCGTTCTCTGCGTAGGTATGGGTTCTAAGCTCTTCCC
TAAGGAGACTGTTGCTGCTGGCGACTGGGCTGCCATCACAGCCAAGTGTCAGGAGGCTCT
CGGTTACATCGCGAAGGCTCGCGCTTAATTTAGGCTATTTTTCATCGAGATGCAGATTTC
AGCATCCTTTTTTTCCATGTCGCCATCATCAATTCTGGTGGTGGCGGCATTTTTTCTTTC
AGCTTGTTCTCCTGCGAATAAGGCAAGGGTAGATGAGCTGAACGAGCAATCCTATGCTTA
TCATTATCGCAATCTCGATTCTACTAAAGTGCTGGCTGAGAGGGCTTTGAAGCTTTCAGA
AGATTATCCCTCAGGTCGTGCAGAAGCCTATAACAACCTTGCCTTCGTATGTATAGCCAA
GATGGATTACAAGGGAGCCAAGGGATGGCTGAAGAAGATTGAAGAGGAGAGCGATAACCA
GATAGAACTCGCTATTGCCGATGTTCAGAACATGCGACTCTGCCAGAGAGAATCGCACAA
CAAAGATTTTTATGCTTATCGCGAAAAGGCGATGAGGCGTTTGCGCAGAATTCGCGAAGA
GGTGAATTCCATGCCCCCGAGAGAAAGCAAACGCGTGATTTATGCGAAATCTGAATTCTA
TATTGTGGCCGCCACCTATTTTTATTATGTGGGCTTAGACGAGCCGATGTTTCAGGAGCT
TAACCGTCTGGACCCAGATGAGCTGGAACAGGATTCGGCACAATATCTCAACTATCTTTA
TAATATAGGTTCGGGCGGAGCTATCGTCAAGGGAACCGAAAACGAAATCAATCAGGCGGA
ATTCGACCGGCTGATCAGCTGCTACATGTTGGCTAGCGACCCTGCCCATCCTTATCCTTA
CTGGCAGGCTaACGCCCTGCAGTCTATTAGCGAGCACCTCAGAAAAGGAGAGGTGAGCGA
ATTCCTCATACGCAACAACCTGCCTGCCTTCCAGTATCTCAACATCGAGCAGATGCCGAA
CAATCTGCTGGCAGGCAACTTTGCCCAGCGTGCCCTCAACCTCTTTTCGAGCTACGGAGA
TGTTTATCAGACTGCCGGAGCCAACCGTACGCTGGCTGAATGTTTCTGGGATATCCATGA
TTATTCTTCGGCGCTCGACTGCCTGAATCATGCCCTGAACGACAACAAGGCCATCGAGCA
GGCACCCGACCTCGTAGCGTCGATACGTGAAAGACTCTGCCTGGTTTATTCGGCTATAGA
TGATAAGCAGCAGAGCGATTACAACCGCAATATCTATCTGGATTTGCAGGACCGTTCGCG
ACAGGACCGCCAGCTGGAGGCACGTGCCGCGGCACTCGACGAGAACGCCCAGCAGCTCAA
CCTGATGATTGCTGCCGTGGTGGCGATGATTGTGCTCGTGGTGGTTCTGCTCTACGTATT
CGACCGCATGAAACGCAAGAAGATGAAGAACCAGTCGATGGATGAACTGCTTGCACCTTT
GCGTGAGTGGAGCGAGAATAACACTAGGAAAATCAACGAATTAAAAGATaAGCAGGAGGA
GGTTCAGGATGAACTGAACGTAACCCGACTGCATATCGAAGAAAACAAGAAACGCAATCT
GGAACAAAGGGCTAAGATTTCGCTCGTAAACAGCATTACGCCTTTCATCGACCGCATGAT
TCACGAGGTAAACCGACTCTCCGAAGGGGGCGAAAGCGATGAGGTGCGGCAGGAACGTTA
CCAGTATATCGCCGAACTCACAGATAAGATTAACCAATATAACAACGTGCTTACGGAGTG
GATTCAGATGCGCCAGGGCTCACTCAGCCTGCGTATCGAAAGTTTCCCGCTCCAGCAGCT
TTTCGATATTGTAAGCAAGGGCAAGATGAGCTTCCAGATGCAGGGCGTGAAACTCGATGT
AGAACCTACAGATGCCGTGGTCAAGGCCGACCGCATCCTTACGCTCTTCATGATCAATAC
CATAGCCGATAATGCCCGCAAGTTTACACCCGAAGGCGGAAAGGTAACCATTAGCGCCAA
GGTTTCTGACTTCGTGGAAATCAGCATCTCAGATACCGGAAAGGGTATGGACGAGGAGCA
GCTGGCGCATGTTTTCGACCGGACCTATACGGGCGGTCACGGCTTCGGACTGCTCAACTG
TAAGGGCATCATAGAGAAATATAAGAAGGTGAGTTCGCTCTTTGCCGGCTGCCAGATCAA
GGCAGAAAGCAAGTTGGGCGAGGGGAGCCGCTTCAGTTTCCGTCTGCCTAAGGGCATCGC
CCGCCGAACCCATCAGTTGTTGGGCATCTTCATCATGCTCTTCGTGCTGCTGTCGGCTGC
GGTCCAGCCtTGCGAGGCTAAGAAGGCAAACGACATCCGCCAGCGCCACAATCATCACAA
GACGAACGTAGATGCCAATCTCCAGCGTGCCGACGATTTTGCAGATAGTGCCTACTTCAG
CAATATCAACGGCACCTACCAGCGCACCCTGGCCTTTGCCGATTCTTCGCGCCATTATCT
CAACGCGTTCTATCTGTCGAAATATCCCGACGGCAAGTATCTCATGGTGGCTCATCCGGA
GGTGGGAATGGCGGCAGAACTCTCCTGGATGCGCGAAGGGCTTAGAACCAATTATCACGT
CATCCTGGACCTGAGAAACGAGTGTGCCGTGGCTGCCCTGGCGTTGCACCAATGGTCGCT
CTACCAGAGCAACAACAAGGTTTATACCCAGCTGTTCCGCGAGATAAGTGCCGATAATAC
GCTCGATAATTACGTGCACACGATGCAGCAGAGCGAGAACTCGAAGACCGTGGCCGTGGT
GCTGCTCATCCTGTTGCTGCTGCAGTTGCCGCTGGCTTATTATCTGCTCTATTACCGCCA
CGTGCTGAGCTACCGGTTTGCCATGATTGAGCAGACCAAGGCTAAGCGGACCGACGAGGC
TGAGCAGGAATCCCTGAAACTGGAGCTGATGACCGATGAGCTGCATAGGGCTGAATATGA
GAATGATAAGCTTCATATCTCCAATTCTGTGCTCGACAACTGTCTGTCTACGCTCAAGCA
CGAAACGATGTATTATCCGTCGCGCATCCGCCAGCTTATCGATTCGCAGCCCGATGATGT
AGATTCGCTCAAGGAACTGGTAGCTTATTATAAATCGCTCTATTCTCTGCTCAGCGCCCA
GGCGATGGAGCAGGTAGAAGGCAACATCAAGGCAGATGATTTCCTGAACCGCTATCTTGT
TTCTCTGATGCGCGGCAATTCCAAGGATTACCATACCGGAGTGGCTGAGATTCCGGGTTC
TGCCTACGTGAGATATTGGATTGACCAGCAGGATGTGGCCTATGATGCTGCGCTCCATGC
CCAGCTCTTCACCCCTCTGACGGGCGATTTGCGCTATCTCCTGTGCCGGCAGATTGTGAG
GGAACTGGGCGAGATTACCAATCTGCGCGGCTGCGGCATCAAGGCTTGCCAGGGCGATAA
GGGTTGCCTCAGGATAGAGGCCGTGCTGCCGGCACGCATCAAATGGAAAAGTTTAAAATC
ATAAGAAAATAAAAATATCAGAAAATGGAAAATTTTAAAGTCATCATAGTAGAAGACGTG
CCCCTGGAACTGAAGGGCACAGAGGGTATCTTCAAGAATGATATTCCAGAGGCTGAAATC
ATCGGTACTGCCGAGAGCGAAATAGCCTATTGGAAACTCATCAAGCAGCAGTTGCCCGAT
CTGGTTCTGCTCGACCTCGGACTGGGCGGTTCCACCACGGTAGGCGTAGAAATCTGCCGC
CAGACCAAGGAGCAGTATCCTGACGTGAAGGTGCTCATCTTTACAGGAGAAATTCTGaAC
GAAAAACTCTGGGTAGATGTGCTCGATGCGGGCTGCGACGGCATCATTCTGAAGAGTGGC
GAACTCCTTACGCGTGGCGATGTGGCGAGCTGCATGGGAGGTAAGAAACTGGTGTTCAAC
CAGCCTATCCTTCAGAAGATAGTAGACCGTTTCAAGCGGAGCGTAAACAGCCAGCTGATG
CGTCAGGAGGCTCTGGTGAATTATGAGATTGATGAGTATGACGAGCGTTTCCTGCGCCAT
CTTGCGCTGGGCTATACCAAGGAGCAGATTACCAACCTGCGCGGAATGCCTTTCGGCGTA
AAGAGTCTGGAGAAGCGACAGGCAGAACTGGTTCAGAAACTCTTCCCTGACGGCAACCAC
GGCATGGGCATCAACGCCACCCGCCTGGTGGTAAAAGCCTGCGAGCTCCGCATCCTCGAT
ATCGACCATCTGCAGGCAGATGAAGAATAACTCGTTTCAATAAGCGCTTTTTAAAGAATG
TATAAGAAAGTATTGGCCTATCTGGCATTATCGTTGGGAATAGCCGAAGTAGTGGTGATT
CTGGTTTCGTGGCTGCTTACAGCTGCGATGCCCGAGTCGTTCACCCATTCGCTTACCAGC
CCCGAGGGCATCCGCTGGTTTACGGGCCATTTTGTAGACCATCTCACCTCAGTATGGCTC
GTATGGCTGGTGCTCATCAGCATCACCATCGGGGTGGTAAAGCAGAGTAGGGTGCTCCAT
TTCGACCATACCCAGTATCGCCAGCGCACGGCCTTGCGCCTGATGCTCATCGAGTTATGC
ATCTCTGCAGGTATCATGCTGGCGCTCACCCTCTTGCCCCATGCCATTCTGCTGAATGCC
GTAGGAACCCTCTTTCCGGGTCCGTTCACGCATAGTCTCATTCCGTACATCTGTTTCTCG
GTCATGGTGATGAGCATGAGTTACGGCATCATGAGCGAGAGCATCAAGGGCATCAGTCAG
GTTTATGATGCGATGAATCAAGGCATCCGCCTCCTGTCGCCCTGCTTTCTTTTCTACATT
CTCGTGATGCAGCTCTATACATCCATCCTCTATGTAATGGAGTAAGATAAAAGCCCCCGA
TGCTCGTTTCCTTGCATCAGGGGCTCTTTTCTTATTGTGGTAAAATCAGGGGGGCTGTTC
GGTTTTTCGGGGAGTTCGCTTACTCCAAACCGTCACCCTCATTACCGCCGGTAGTTCCAC
CGCCTTCGGTATTTCCGCCGCCCGGGGTGTTATCCGAACCGCCGCCACCTGGGTTATTGT
CTGGGTCTTCCACATCGCCCTTATCGTCGGAGGTAACGTTTTTCACCACCTTGCCGTTGC
GGTCGTAACAGGTAATCTGGATGGAGGTTTCCTGCAGCTCGCGCTTGATGTCAACGCTTG
GGGTGAAGATTACACGGCGGTTGGTAATCAGACTGGTAGCCACTTCGCCTACGGTAGGCA
CACTCTTGGCTCTTACGCCGAATCGCATGGTTCCCAATCCCGGAACGGCTACGGAATGGC
CTTCGGTACACCACGCCTTGATAACCTCGCCTGCTGCATCCCAGCAAACCTGCATCACGC
CCACGCTAACGCCGCTTCTGATAGCCGCCTCCTTGATTACCTTGCTCTCAGAGAGCTTGT
TGTAAAGTTCGGTACCGAGGATGAATCTGTACTGACCCTTCATTTCGCCTACTTGGATAA
GGGTCTCCTTTGCTTTCAAATTAATTGCCATAATCTTTTGATTTTTAAATGATGAATACT
CTTGTTAACTTGTAAATCCTACCGGATGGTGATGGTTGGCACGTAGTAGGTAGAATCTAC
TTTGGTGGAGATGTTATTCTCCTGATGTTGCCGCTGGTTCTTTCCGATTACGAGTCCTGC
CGTGCAGGAGCTGGATAGGAAGGTGACGATGGCTGAGCAGATCGCCACGATGAGATACCG
GATGAATGCCTTCATGTTCTGGTTCATGATTTTTTTCTGCCCCCTGTTAAGTTTCGCTAG
CGAAACGACTCGTTTCGAGGCTTGGAGTCTTGGTTTCATTTTCTTTTTTATTTTCCCAAT
TAGGAAGATATTTTTCTCCAACTGGGCAAGTGATTTTGCGCGCTTTCTGAATCACGATGC
AAAGATACGAAATCCCGATTTATCAGGTGTGCGATAGCGTGCGATACCATGCGATAGCGG
AACATTTTCTTTAAAACACTCAACATTTAACACTTAACGTTCAACATTGAAAAAGCCTCC
GTTCCCAGCGATTCTATCGCTGGTCCGTCACCCGCCAAGTTAACACTAAACACTAATCAC
CAATAACTAATATCCCGGTTCCCCGAGGTTATCGAAAATAGCCTTTACCTGCTTAGGCGT
GAACGACTTGCAAGTTTTTTCATATCCCATCTGCTGCAATTCATCCCAGAGCGGTTGGCA
ACGCCGAATCCAACTCATGAGATGATTCACGGCCGTGCGTGGCATACTCTCGGGAAAGTA
CATCAGCCCCAGTTCCTTCTTCGTATACGTGCGGTTTATAAAATTTTCCATAATCTCAAT
TTTTAAATCATTTGTTTATCGGCTCCTTGCTCCCGGAAGGTGCAGCAGCCCCTAAAAGAT
AGTATTCGCTGAAATCCTTGCAGCCCGGTGGCAACTGGTGGTGAACCAGCTGGGGGAGCA
TCTCCCTGAGTTGCATGAAGAGGCTTTCGCCCGGCACATCCTGATCGGGAAACATGTGGA
ATTCCACCTGATACAGTTTTCCGATATCCGTCAGCAGCTGCTTATCCTCGGGTTTGAGGA
GCGTGGCAGAAGGGATGGCTATCGCCTTATGTCCGGCAGAAAGCATCGCCCAGCAGTCGC
TACATCCCTCCGTAATGAACAGCCTATCcgcCCGGCTTCAGTCTcttcacaaCCGGCAGG
TTATAGATGCTGCATCTTGCGCCGTAAGGGAACCTGAAGCGGGGAGCATCCTGCTCCTTC
TTGTAATCCAGGTTTCGGTTCTGAATACCGATAAGCCGCCCATCGGTATCGAAGTAAGGA
ATCTGCAGCCAGTTGATGCCCTTCTTATCCGTCCAGGAAGTAAGTCTGCACCAGTTCACC
ACTCTCCAGTCAATCTTCCTCTCCTCGAAGAGAAATCTCCGAGCTGCCTGGTTGAGCCAG
GGATGTTCGAAGAACCTAGCATACCTGCTTGCATCGAAGGAAGATTTCCCCGAATCATCa
cCCgAAGAAGAACTATCGGATGAAGAGCCCGAAGAAGAATCCTCCTCCAGCTGAATCTGA
TGTTCCTCGGCGAGCCATCGGCAAGCCGCCGGAAAATCCTTCCCCAGGTATCTCATCACC
AGGTCGATGGTGCCGATAGAACTCCTCATGCAGACATAGCATCTGCAGCTGTTCTTGGTC
TTGTtgaacgcaagGCTGGCgtggtGGTCGTCATgaaGGGGcagaGCGCCTTATGGTGCT
CCACCTTCATccccAtctCtttCgcaaaccttcTCTATCGGAAGTTCGCGCAGTTTCTGA
ATCTCATATTTCTCCATCATAtcCCtTTCCCtTTCTTTTTCTTGGCATCAGCAGCCATCT
CCTTCTGCTCGTCATCAGCCTCTTTCTTCTTTCTTCCAGAGCCGCCACTCTTGCCCCTGT
TCCGAGCGATTCCATCGCTCGTCCCACTTCCTGTCAAGTACTCCTCAGTCTTAGTATAAA
GCCCCGTTTCTGCCGAAAAGGTGATAAACTTGCGAAACACCCATTTCCTGATTTGCCCCT
TCGTGCCATCTTTCGATTTCCCCAGCTGCAAGCGGAGCGATTCCAGCTGCGCCTCGTTGA
AAGGGTTTGGCAGGTCGTCAAGCAGGTTCTTAGGTCCTCTTCGCTGCGCCTCGCTTACCG
AGTCAGCATCCTGGTTCAGCAGGTCGGCGAATAGCTGCATCTTGCTCCAGATATCATGAT
AAACCAGCCACTCCACAAGCTCACCCATCGCCTTCGTCCAAGTCTGGTCGTTCAGCACCC
AGAGCAGGCAGCCCGCCTTCCATGCCGACACGATGGAGCGCTTTGAGATATCCCACAGCA
CATCATCATCCGTCAAGTCAGCAAGCGTAGCCATATCTGCCGCCAGACGGTCGGTAAGCG
AGTTCAGAGGCTTGATGATAAACCGTCCCTTACAGATGCTGAGTTTCACCAGATACTCAT
CCAGCTTTTCAAAGAAACAGGCATCATATTCACCCTGTCTTGGAATCTTTCCCACTCGCG
CCTGACGCGACTTATAAGAGAATACCATTCGGCCGaAAGTACCATTGAAGAGCTCGTTCT
TGTAAAACTTGCGGGCTGCAAATGGGGTAGAAGAGAGCGTGAGATTGGCGCGCAGAACCG
GATTACCTGTTATGCCGTCTGCCGTTGCTCTCAGAGCTCCGGCTCGCTGGCGGTCGTAGA
TATTGCGCAGCATCTGAGAGATCTGCTTATGTCCGCCACACATCCGGTCCGCCATCTCCA
CCTCGGGCAGATTGAGGTATTGCGTTCTCTCGCCCAACTTCTCGCATCCCATGGCATTCT
GGATGAAGGCGGCGTTGGTGACATCTGAGGGTGGAAACCAGAAACTCACATCCGGGCGTG
CCGGTTTCTCCTTGTTGGCCGACTTCGTTTTCATCTGTCTCTGCCATTCCACAAGCTTAT
CAAGTTCCTTCTCATCATGTTCACGGAAGTTGTGACAGATAGCTTCCACGATGTTGGACA
GTTGTCCCTTATTACAGCCCGAATCGGCCACGAGATTGGCCATCATGCCACATAATTCCT
TCCAACTGAGGTCAGGATATTGAAATTTCGCCTCACTTACCTGCGCTCCGAGTATCGGAA
AGAGCATCGGAACTAAGGGTTCATGCATGTCTTTTGATACCTGAGAGAGCAAAAGTTGTA
[truncated: 3,171,139 more chars]
