# Supplementary material for: Expansion of intestinal Prevotella copri correlates with enhanced susceptibility to arthritis
Source: eLife. 2013 Nov 5;2:e01202. doi: 10.7554/eLife.01202 (PMC3816614; doi:10.7554/eLife.01202)
Supplement: Figure 2—source data 1. — DOI: http://dx.doi.org/10.7554/eLife.01202.010 [file elife01202s003.zip › Figure_2/Panel_B/circos/circos.conf]

karyotype = ../formatted_input/030B.karyotype,../formatted_input/wustl.karyotype,../formatted_input/061B.karyotype,../formatted_input/089B.karyotype,../formatted_input/028B.karyotype,../formatted_input/pbuccae.karyotype,../formatted_input/pbuccalis.karyotype

chromosomes_units           = 1000
chromosomes_display_default = yes

<colors>
028B = "141,211,199"
030B = "255,255,179"
061B = "190,186,218"
089B = "251,128,114"
wustl = "128,177,211"
pbuccae = "253,180,98"
pbuccalis = "179,222,105"

028b_030b = "198,233,189"
028b_061b = "166,199,209"
028b_089b = "196,170,157"
028b_wustl = "135,194,205"
030b_061b = "223,221,199"
030b_089b = "253,192,147"
030b_wustl = "192,216,195"
061b_089b = "221,157,166"
061b_wustl = "159,182,215"
089b_wustl = "190,153,163"
pbuccae_028b = "197,196,149"
pbuccae_030b = "254,218,139"
pbuccae_061b = "222,183,158"
pbuccae_089b = "252,154,106"
pbuccae_wustl = "191,179,155"
pbuccae_pbuccalis = "216,201,102"
pbuccalis_028b = "160,217,152"
pbuccalis_030b = "217,239,142"
pbuccalis_061b = "185,204,162"
pbuccalis_089b = "215,175,110"
pbuccalis_wustl = "154,200,158"

<<include ../etc/colors.conf>>
</colors>

<<include ticks.conf>>

<links>
<<include links.conf>>
</links>

<<include ideogram.conf>>

<fonts>
<<include ../etc/fonts.conf>>
</fonts>

<patterns>
<<include ../etc/pattern.conf>>
</patterns>

<image>
<<include image.conf>>
</image>

<<include ../etc/housekeeping.conf>>
