# Supplementary material for: Expansion of intestinal Prevotella copri correlates with enhanced susceptibility to arthritis
Source: eLife. 2013 Nov 5;2:e01202. doi: 10.7554/eLife.01202 (PMC3816614; doi:10.7554/eLife.01202)
Supplement: Figure 2—source data 1. — DOI: http://dx.doi.org/10.7554/eLife.01202.010 [file elife01202s003.zip › Figure_2/Panel_B/circos/ideogram.conf]

<ideogram>

<spacing>
default = 100u
</spacing>

# thickness (px) of chromosome ideogram
thickness        = 100p

# ideogram color and outline
fill             = yes
stroke_thickness = 3p
stroke_color     = black_a5

# fractional radius position of chromosome ideogram within image
radius         = 0.85r
show_label     = no
show_bands     = yes
band_stroke_thickness = 3

</ideogram>
