# Supplementary material for: Expansion of intestinal Prevotella copri correlates with enhanced susceptibility to arthritis
Source: eLife. 2013 Nov 5;2:e01202. doi: 10.7554/eLife.01202 (PMC3816614; doi:10.7554/eLife.01202)
Supplement: Figure 2—source data 1. — DOI: http://dx.doi.org/10.7554/eLife.01202.010 [file elife01202s003.zip › Figure_2/Panel_B/circos/image.conf]

dir   = .
png   = yes
svg   = no
radius            = 1500p
background        = white
angle_offset      = -90
auto_alpha_colors = yes
auto_alpha_steps  = 5
file = circos.png
