# Supplementary material for: Expansion of intestinal Prevotella copri correlates with enhanced susceptibility to arthritis
Source: eLife. 2013 Nov 5;2:e01202. doi: 10.7554/eLife.01202 (PMC3816614; doi:10.7554/eLife.01202)
Supplement: Figure 2—source data 1. — DOI: http://dx.doi.org/10.7554/eLife.01202.010 [file elife01202s003.zip › Figure_2/Panel_B/circos/links.conf]

<link 028B_030B>
ribbon = yes 
file = ../formatted_input/028B_030B.links
bezier_radius = 0r
radius = 0.999r
thickness = 10p 
color = 028b_030b_a5
</link>

<link 028B_061B>
ribbon = yes 
file = ../formatted_input/028B_061B.links
bezier_radius = 0r
radius = 0.999r
thickness = 10p 
color = 028b_061b_a5
</link>

<link 028B_089B>
ribbon = yes 
file = ../formatted_input/028B_089B.links
bezier_radius = 0r
radius = 0.999r
thickness = 10p 
color = 028b_089b_a5
</link>

<link 028B_wustl>
ribbon = yes 
file = ../formatted_input/028B_wustl.links
bezier_radius = 0r
radius = 0.999r
thickness = 10p 
color = 028b_wustl_a5
</link>

<link 030B_061B>
ribbon = yes 
file = ../formatted_input/030B_061B.links
bezier_radius = 0r
radius = 0.999r
thickness = 10p 
color = 030b_061b_a5
</link>

<link 030B_089B>
ribbon = yes 
file = ../formatted_input/030B_089B.links
bezier_radius = 0r
radius = 0.999r
thickness = 10p 
color = 030b_089b_a5
</link>

<link 030B_wustl>
ribbon = yes 
file = ../formatted_input/030B_wustl.links
bezier_radius = 0r
radius = 0.999r
thickness = 10p 
color = 030b_wustl_a5
</link>

<link 061B_089B>
ribbon = yes 
file = ../formatted_input/061B_089B.links
bezier_radius = 0r
radius = 0.999r
thickness = 10p 
color = 061b_089b_a5
</link>

<link 061B_wustl>
ribbon = yes 
file = ../formatted_input/061B_wustl.links
bezier_radius = 0r
radius = 0.999r
thickness = 10p 
color = 061b_wustl_a5
</link>

<link 089B_wustl>
ribbon = yes 
file = ../formatted_input/089B_wustl.links
bezier_radius = 0r
radius = 0.999r
thickness = 10p 
color = 089b_wustl_a5
</link>

<link pbuccae_028B>
ribbon = yes 
file = ../formatted_input/pbuccae_028B.links
bezier_radius = 0r
radius = 0.999r
thickness = 10p 
color = pbuccae_028b_a5
</link>

<link pbuccae_030B>
ribbon = yes 
file = ../formatted_input/pbuccae_030B.links
bezier_radius = 0r
radius = 0.999r
thickness = 10p 
color = pbuccae_030b_a5
</link>

<link pbuccae_061B>
ribbon = yes 
file = ../formatted_input/pbuccae_061B.links
bezier_radius = 0r
radius = 0.999r
thickness = 10p 
color = pbuccae_061b_a5
</link>

<link pbuccae_089B>
ribbon = yes 
file = ../formatted_input/pbuccae_089B.links
bezier_radius = 0r
radius = 0.999r
thickness = 10p 
color = pbuccae_089b_a5
</link>

<link pbuccae_wustl>
ribbon = yes 
file = ../formatted_input/pbuccae_wustl.links
bezier_radius = 0r
radius = 0.999r
thickness = 10p 
color = pbuccae_wustl_a5
</link>

<link pbuccae_pbuccalis>
ribbon = yes 
file = ../formatted_input/pbuccae_pbuccalis.links
bezier_radius = 0r
radius = 0.999r
thickness = 10p 
color = pbuccae_pbuccalis_a5
</link>

<link pbuccalis_028B>
ribbon = yes 
file = ../formatted_input/pbuccalis_028B.links
bezier_radius = 0r
radius = 0.999r
thickness = 10p 
color = pbuccalis_028b_a5
</link>

<link pbuccalis_030B>
ribbon = yes 
file = ../formatted_input/pbuccalis_030B.links
bezier_radius = 0r
radius = 0.999r
thickness = 10p 
color = pbuccalis_030b_a5
</link>

<link pbuccalis_061B>
ribbon = yes 
file = ../formatted_input/pbuccalis_061B.links
bezier_radius = 0r
radius = 0.999r
thickness = 10p 
color = pbuccalis_061b_a5
</link>

<link pbuccalis_089B>
ribbon = yes 
file = ../formatted_input/pbuccalis_089B.links
bezier_radius = 0r
radius = 0.999r
thickness = 10p 
color = pbuccalis_089b_a5
</link>

<link pbuccalis_wustl>
ribbon = yes 
file = ../formatted_input/pbuccalis_wustl.links
bezier_radius = 0r
radius = 0.999r
thickness = 10p 
color = pbuccalis_wustl_a5
</link>
