# Supplementary material for: Expansion of intestinal Prevotella copri correlates with enhanced susceptibility to arthritis
Source: eLife. 2013 Nov 5;2:e01202. doi: 10.7554/eLife.01202 (PMC3816614; doi:10.7554/eLife.01202)
Supplement: Figure 2—source data 1. — DOI: http://dx.doi.org/10.7554/eLife.01202.010 [file elife01202s003.zip › Figure_2/Panel_B/circos/mk_links.py]

pairs = ["028B_030B", "028B_061B", "028B_089B", 
         "028B_wustl", "030B_061B", "030B_089B", 
         "030B_wustl", "061B_089B", "061B_wustl", 
         "089B_wustl", "pbuccae_028B", "pbuccae_030B",
         "pbuccae_061B", "pbuccae_089B", "pbuccae_wustl",
         "pbuccae_pbuccalis", "pbuccalis_028B", "pbuccalis_030B",
         "pbuccalis_B061B", "pbuccalis_089B", "pbuccalis_wustl"]

for x in pairs:
    print """
<link %s>
ribbon = yes 
file = ../formatted_input/%s.links
bezier_radius = 0r
radius = 0.999r
thickness = 10p 
color = %s_a5
</link>""" % (x, x, x.lower())
