# Supplementary material for: Expansion of intestinal Prevotella copri correlates with enhanced susceptibility to arthritis
Source: eLife. 2013 Nov 5;2:e01202. doi: 10.7554/eLife.01202 (PMC3816614; doi:10.7554/eLife.01202)
Supplement: Figure 2—source data 1. — DOI: http://dx.doi.org/10.7554/eLife.01202.010 [file elife01202s003.zip › Figure_2/Panel_B/circos/ticks.conf]

show_ticks        = yes 
show_tick_labels  = yes

<ticks>
radius          = dims(ideogram,radius_outer)

label_font      = condensedbold

<tick>
multiplier     = 1e-6
spacing        = 1000u 
size           = 40p
thickness      = 2p
color          = black
show_label     = yes
label_size     = 50p
label_offset   = 20p
format         = %d Mb
</tick>

</ticks>
