# Supplementary material for: Expansion of intestinal Prevotella copri correlates with enhanced susceptibility to arthritis
Source: eLife. 2013 Nov 5;2:e01202. doi: 10.7554/eLife.01202 (PMC3816614; doi:10.7554/eLife.01202)
Supplement: Figure 2—source data 1. — DOI: http://dx.doi.org/10.7554/eLife.01202.010 [file elife01202s003.zip › Figure_2/Panel_B/formatted_input/028B.karyotype]

chr - 028B 028B 0 3208474 028B
band 028B contig01194 contig01194 0 2150 028B
band 028B contig00115 contig00115 2150 19901 028B
band 028B contig00114 contig00114 19901 37895 028B
band 028B contig11647 contig11647 37895 38517 028B
band 028B contig05351 contig05351 38517 39518 028B
band 028B contig00050 contig00050 39518 74360 028B
band 028B contig00051 contig00051 74360 109082 028B
band 028B contig00052 contig00052 109082 143710 028B
band 028B contig00054 contig00054 143710 176863 028B
band 028B contig05701 contig05701 176863 177833 028B
band 028B contig00820 contig00820 177833 180460 028B
band 028B contig00106 contig00106 180460 199472 028B
band 028B contig00105 contig00105 199472 218510 028B
band 028B contig00103 contig00103 218510 238313 028B
band 028B contig00067 contig00067 238313 267866 028B
band 028B contig00061 contig00061 267866 298613 028B
band 028B contig00273 contig00273 298613 305052 028B
band 028B contig00371 contig00371 305052 309589 028B
band 028B contig00068 contig00068 309589 338792 028B
band 028B contig07985 contig07985 338792 339592 028B
band 028B contig00086 contig00086 339592 364123 028B
band 028B contig00083 contig00083 364123 389397 028B
band 028B contig11750 contig11750 389397 390013 028B
band 028B contig03713 contig03713 390013 391228 028B
band 028B contig17917 contig17917 391228 391530 028B
band 028B contig00078 contig00078 391530 418536 028B
band 028B contig00042 contig00042 418536 456825 028B
band 028B contig07758 contig07758 456825 457640 028B
band 028B contig00073 contig00073 457640 485584 028B
band 028B contig00070 contig00070 485584 514624 028B
band 028B contig00075 contig00075 514624 541906 028B
band 028B contig00177 contig00177 541906 552972 028B
band 028B contig17935 contig17935 552972 553273 028B
band 028B contig00364 contig00364 553273 557896 028B
band 028B contig13355 contig13355 557896 558446 028B
band 028B contig00094 contig00094 558446 581271 028B
band 028B contig00097 contig00097 581271 602147 028B
band 028B contig00092 contig00092 602147 625527 028B
band 028B contig00392 contig00392 625527 629855 028B
band 028B contig00007 contig00007 629855 713723 028B
band 028B contig00006 contig00006 713723 798325 028B
band 028B contig00005 contig00005 798325 890377 028B
band 028B contig00004 contig00004 890377 990195 028B
band 028B contig00003 contig00003 990195 1090872 028B
band 028B contig00002 contig00002 1090872 1194919 028B
band 028B contig00001 contig00001 1194919 1385571 028B
band 028B contig01060 contig01060 1385571 1387871 028B
band 028B contig00314 contig00314 1387871 1393416 028B
band 028B contig17476 contig17476 1393416 1393759 028B
band 028B contig00165 contig00165 1393759 1405466 028B
band 028B contig15786 contig15786 1405466 1405916 028B
band 028B contig02846 contig02846 1405916 1407309 028B
band 028B contig11646 contig11646 1407309 1407931 028B
band 028B contig00069 contig00069 1407931 1437098 028B
band 028B contig12413 contig12413 1437098 1437687 028B
band 028B contig00018 contig00018 1437687 1500188 028B
band 028B contig00019 contig00019 1500188 1560891 028B
band 028B contig00014 contig00014 1560891 1630806 028B
band 028B contig00015 contig00015 1630806 1698492 028B
band 028B contig00016 contig00016 1698492 1763604 028B
band 028B contig00017 contig00017 1763604 1827370 028B
band 028B contig00010 contig00010 1827370 1902478 028B
band 028B contig00011 contig00011 1902478 1977177 028B
band 028B contig00012 contig00012 1977177 2050279 028B
band 028B contig00013 contig00013 2050279 2120836 028B
band 028B contig00156 contig00156 2120836 2133058 028B
band 028B contig00150 contig00150 2133058 2145564 028B
band 028B contig00302 contig00302 2145564 2151380 028B
band 028B contig01010 contig01010 2151380 2153758 028B
band 028B contig00222 contig00222 2153758 2162002 028B
band 028B contig00226 contig00226 2162002 2170143 028B
band 028B contig00153 contig00153 2170143 2182586 028B
band 028B contig06825 contig06825 2182586 2183466 028B
band 028B contig00021 contig00021 2183466 2244005 028B
band 028B contig00020 contig00020 2244005 2304560 028B
band 028B contig00023 contig00023 2304560 2364092 028B
band 028B contig00022 contig00022 2364092 2423934 028B
band 028B contig00024 contig00024 2423934 2477464 028B
band 028B contig00027 contig00027 2477464 2528736 028B
band 028B contig00026 contig00026 2528736 2580167 028B
band 028B contig00028 contig00028 2580167 2631044 028B
band 028B contig00140 contig00140 2631044 2644252 028B
band 028B contig06224 contig06224 2644252 2645176 028B
band 028B contig00144 contig00144 2645176 2658108 028B
band 028B contig00336 contig00336 2658108 2663343 028B
band 028B contig17893 contig17893 2663343 2663647 028B
band 028B contig03308 contig03308 2663647 2664942 028B
band 028B contig00285 contig00285 2664942 2671146 028B
band 028B contig00037 contig00037 2671146 2713033 028B
band 028B contig00286 contig00286 2713033 2719212 028B
band 028B contig00280 contig00280 2719212 2725465 028B
band 028B contig00030 contig00030 2725465 2774405 028B
band 028B contig00031 contig00031 2774405 2821199 028B
band 028B contig00136 contig00136 2821199 2835160 028B
band 028B contig11941 contig11941 2835160 2835770 028B
band 028B contig00163 contig00163 2835770 2847517 028B
band 028B contig00200 contig00200 2847517 2856796 028B
band 028B contig14057 contig14057 2856796 2857319 028B
band 028B contig00202 contig00202 2857319 2866556 028B
band 028B contig00036 contig00036 2866556 2908445 028B
band 028B contig14039 contig14039 2908445 2908969 028B
band 028B contig02839 contig02839 2908969 2910362 028B
band 028B contig00033 contig00033 2910362 2955124 028B
band 028B contig00129 contig00129 2955124 2970020 028B
band 028B contig03523 contig03523 2970020 2971272 028B
band 028B contig00282 contig00282 2971272 2977522 028B
band 028B contig00120 contig00120 2977522 2994473 028B
band 028B contig00122 contig00122 2994473 3011314 028B
band 028B contig00043 contig00043 3011314 3049528 028B
band 028B contig00213 contig00213 3049528 3058025 028B
band 028B contig13711 contig13711 3058025 3058561 028B
band 028B contig00047 contig00047 3058561 3094618 028B
band 028B contig00046 contig00046 3094618 3132209 028B
band 028B contig00045 contig00045 3132209 3170297 028B
band 028B contig00044 contig00044 3170297 3208474 028B
