# Supplementary material for: Expansion of intestinal Prevotella copri correlates with enhanced susceptibility to arthritis
Source: eLife. 2013 Nov 5;2:e01202. doi: 10.7554/eLife.01202 (PMC3816614; doi:10.7554/eLife.01202)
Supplement: Figure 2—source data 1. — DOI: http://dx.doi.org/10.7554/eLife.01202.010 [file elife01202s003.zip › Figure_2/Panel_B/formatted_input/028B_030B.links]

link1 028B 1 6519
link1 030B 1582018 1575499
link2 028B 6885 15664
link2 030B 1575506 1566786
link3 028B 18460 24381
link3 030B 1566618 1560711
link4 028B 24526 25108
link4 030B 1560563 1559979
link5 028B 27565 29496
link5 030B 1559663 1557732
link6 028B 35213 37076
link6 030B 1550274 1548426
link7 028B 67259 78030
link7 030B 1548399 1537578
link8 028B 80229 101437
link8 030B 1535425 1514274
link9 028B 102560 109329
link9 030B 1512699 1505928
link10 028B 113885 115826
link10 030B 1505886 1503939
link11 028B 115902 116226
link11 030B 1503957 1503678
link12 028B 116258 116576
link12 030B 1502842 1502524
link13 028B 116289 117053
link13 030B 1922783 1922019
link14 028B 116900 117223
link14 030B 1502523 1502188
link15 028B 117491 134002
link15 030B 1502195 1485655
link16 028B 134549 147245
link16 030B 1485042 1472349
link17 028B 147681 150631
link17 030B 1471943 1468999
link18 028B 150737 156913
link18 030B 1468893 1462724
link19 028B 171354 172637
link19 030B 1462276 1460993
link20 028B 172699 173548
link20 030B 1461001 1460153
link21 028B 174759 176775
link21 030B 1460033 1458015
link22 028B 176822 190654
link22 030B 1458077 1444180
link23 028B 197244 200256
link23 030B 2064293 2061263
link24 028B 200736 203355
link24 030B 2050489 2047877
link25 028B 208404 208975
link25 030B 2047830 2047260
link26 028B 209717 223608
link26 030B 2047209 2033314
link27 028B 229020 229405
link27 030B 2033206 2032818
link28 028B 238920 257695
link28 030B 2026930 2008177
link29 028B 257691 279163
link29 030B 2007979 1986512
link30 028B 295181 308737
link30 030B 1587585 1601094
link31 028B 308936 314641
link31 030B 1601188 1606912
link32 028B 314594 325039
link32 030B 1609405 1619859
link33 028B 325173 326232
link33 030B 1620003 1621123
link34 028B 330800 331472
link34 030B 1624263 1624918
link35 028B 332624 333837
link35 030B 1624992 1626205
link36 028B 334356 337113
link36 030B 1626323 1629012
link37 028B 339814 342776
link37 030B 1629731 1632632
link38 028B 343205 344905
link38 030B 1633121 1634821
link39 028B 349679 353418
link39 030B 1635099 1638827
link40 028B 358007 360014
link40 030B 1638762 1640771
link41 028B 361598 364544
link41 030B 1640906 1643830
link42 028B 364756 366288
link42 030B 1643988 1645519
link43 028B 366387 370901
link43 030B 1645633 1650178
link44 028B 371011 371336
link44 030B 1650178 1650489
link45 028B 378046 381312
link45 030B 1650900 1654121
link46 028B 381372 383317
link46 030B 1654115 1656059
link47 028B 383434 384566
link47 030B 1656059 1657191
link48 028B 384661 395376
link48 030B 1657407 1668063
link49 028B 395384 407989
link49 030B 175256 162696
link50 028B 408418 429395
link50 030B 162656 141726
link51 028B 429644 430177
link51 030B 141594 141062
link52 028B 436981 447747
link52 030B 140720 129940
link53 028B 466979 471906
link53 030B 127847 122920
link54 028B 472038 495194
link54 030B 122919 99843
link55 028B 495195 501742
link55 030B 797449 790906
link56 028B 501974 504545
link56 030B 830572 828001
link57 028B 506307 510872
link57 030B 790949 786450
link58 028B 511240 515281
link58 030B 786442 782401
link59 028B 515644 545502
link59 030B 782288 752508
link60 028B 545558 546031
link60 030B 2601702 2602175
link61 028B 546016 584940
link61 030B 752511 713498
link62 028B 585727 586522
link62 030B 2598317 2599112
link63 028B 587321 590997
link63 030B 1751090 1747415
link64 028B 592819 593419
link64 030B 1746687 1746088
link65 028B 595067 601045
link65 030B 1744252 1738277
link66 028B 611790 613473
link66 030B 1727837 1726158
link67 028B 613474 631002
link67 030B 1724235 1706796
link68 028B 638731 640614
link68 030B 1706353 1704478
link69 028B 642018 643673
link69 030B 1704493 1702838
link70 028B 646037 647936
link70 030B 1702695 1700795
link71 028B 647929 652753
link71 030B 1699618 1694794
link72 028B 652660 653055
link72 030B 1691074 1690679
link73 028B 653162 653472
link73 030B 1693213 1692903
link74 028B 653658 653960
link74 030B 2603982 2604284
link75 028B 653955 655778
link75 030B 1692824 1690989
link76 028B 655659 656020
link76 030B 1690674 1690313
link77 028B 656481 671849
link77 030B 1690311 1674999
link78 028B 671850 672284
link78 030B 1218873 1218439
link79 028B 681776 683218
link79 030B 1213229 1211769
link80 028B 683223 693642
link80 030B 1210188 1199944
link81 028B 698089 699057
link81 030B 1197303 1196335
link82 028B 727734 729314
link82 030B 1190523 1188944
link83 028B 733034 733989
link83 030B 1188909 1187957
link84 028B 735701 739647
link84 030B 1187867 1183930
link85 028B 744471 746323
link85 030B 1183919 1182062
link86 028B 754220 754782
link86 030B 1177946 1177360
link87 028B 755987 778014
link87 030B 2477523 2499696
link88 028B 778086 780501
link88 030B 1099323 1101734
link89 028B 825726 830734
link89 030B 1107250 1112252
link90 028B 830856 860868
link90 030B 2436671 2406673
link91 028B 865090 874259
link91 030B 2406668 2397502
link92 028B 904625 905522
link92 030B 2395688 2394798
link93 028B 906391 907789
link93 030B 312933 314361
link94 028B 907940 908896
link94 030B 314364 315320
link95 028B 911347 928138
link95 030B 315321 332074
link96 028B 928140 946128
link96 030B 332187 350050
link97 028B 946233 947545
link97 030B 350061 351421
link98 028B 948695 949314
link98 030B 2049976 2050579
link99 028B 949256 953877
link99 030B 352963 357657
link100 028B 956147 956714
link100 030B 357657 358236
link101 028B 956831 959239
link101 030B 364617 367029
link102 028B 962370 972210
link102 030B 367030 376852
link103 028B 972359 975021
link103 030B 376866 379512
link104 028B 975178 977779
link104 030B 379582 382180
link105 028B 977888 978616
link105 030B 287074 286348
link106 028B 978159 978587
link106 030B 438733 439160
link107 028B 978225 978616
link107 030B 662843 663235
link108 028B 979365 981045
link108 030B 2173284 2174875
link109 028B 980208 980818
link109 030B 1949530 1948924
link110 028B 981140 983832
link110 030B 2174875 2177568
link111 028B 986638 996774
link111 030B 2177608 2187714
link112 028B 997023 1000856
link112 030B 2187716 2191502
link113 028B 1000841 1003138
link113 030B 2191545 2193842
link114 028B 1003139 1004323
link114 030B 2545896 2547067
link115 028B 1004335 1005254
link115 030B 2547205 2548127
link116 028B 1005258 1009413
link116 030B 2548246 2552430
link117 028B 1009532 1021428
link117 030B 2552521 2564394
link118 028B 1021597 1030311
link118 030B 2564478 2573194
link119 028B 1030451 1045928
link119 030B 2573195 2588590
link120 028B 1049491 1056154
link120 030B 2313063 2319727
link121 028B 1056273 1058151
link121 030B 2319714 2321685
link122 028B 1058153 1058458
link122 030B 2321776 2322083
link123 028B 1063539 1064958
link123 030B 2325474 2326891
link124 028B 1065041 1072301
link124 030B 2503452 2510740
link125 028B 1072779 1080880
link125 030B 2510817 2518921
link126 028B 1091948 1093913
link126 030B 2524375 2526340
link127 028B 1094099 1109137
link127 030B 2526390 2541412
link128 028B 1109268 1110552
link128 030B 2541486 2542770
link129 028B 1110623 1111208
link129 030B 2594662 2595246
link130 028B 1111362 1112077
link130 030B 2595291 2596006
link131 028B 1113794 1118051
link131 030B 6 4284
link132 028B 1119101 1142452
link132 030B 2118758 2095307
link133 028B 1142575 1144623
link133 030B 2095128 2093080
link134 028B 1144740 1145693
link134 030B 2092976 2092023
link135 028B 1145692 1151700
link135 030B 2091937 2085967
link136 028B 1151802 1154944
link136 030B 2085848 2082706
link137 028B 1161510 1171794
link137 030B 2081568 2071279
link138 028B 1172276 1179181
link138 030B 2071216 2064328
link139 028B 1192888 1193204
link139 030B 538269 537953
link140 028B 1194415 1194853
link140 030B 537184 536694
link141 028B 1195007 1195588
link141 030B 536615 536031
link142 028B 1195939 1220949
link142 030B 535845 510897
link143 028B 1221188 1229907
link143 030B 510890 502172
link144 028B 1229866 1247825
link144 030B 502170 484248
link145 028B 1247932 1248514
link145 030B 483215 482634
link146 028B 1248060 1248512
link146 030B 183793 184245
link147 028B 1251944 1265501
link147 030B 611204 624662
link148 028B 1267246 1269841
link148 030B 624762 627309
link149 028B 1273008 1276226
link149 030B 627495 630712
link150 028B 1281856 1283998
link150 030B 630802 632946
link151 028B 1286182 1301389
link151 030B 632947 648137
link152 028B 1301568 1310602
link152 030B 648173 657200
link153 028B 1310708 1312547
link153 030B 657201 659027
link154 028B 1312966 1315657
link154 030B 659403 662133
link155 028B 1319613 1320549
link155 030B 1956153 1955217
link156 028B 1324248 1330139
link156 030B 1408147 1402255
link157 028B 1337836 1340596
link157 030B 1401805 1399058
link158 028B 1340890 1346681
link158 030B 1398878 1393015
link159 028B 1353025 1357527
link159 030B 1393019 1388518
link160 028B 1358537 1360574
link160 030B 1385692 1383655
link161 028B 1361491 1363349
link161 030B 1383511 1381693
link162 028B 1364897 1366079
link162 030B 1381689 1380507
link163 028B 1366154 1377059
link163 030B 1378713 1367830
link164 028B 1378163 1380176
link164 030B 2394796 2392789
link165 028B 1380201 1383406
link165 030B 2542771 2545967
link166 028B 1383433 1384231
link166 030B 2193840 2194638
link167 028B 1385025 1411139
link167 030B 2195295 2221372
link168 028B 1411378 1412163
link168 030B 2221611 2222396
link169 028B 1413371 1413976
link169 030B 2222408 2223013
link170 028B 1422565 1438862
link170 030B 2223050 2239330
link171 028B 1438866 1441338
link171 030B 1068856 1066314
link172 028B 1445393 1448103
link172 030B 1064844 1062133
link173 028B 1450019 1450330
link173 030B 700180 699869
link174 028B 1458047 1459490
link174 030B 1062133 1060690
link175 028B 1459651 1463216
link175 030B 1060649 1057101
link176 028B 1467923 1479014
link176 030B 1057100 1045982
link177 028B 1479087 1479559
link177 030B 1045834 1045352
link178 028B 1481173 1484159
link178 030B 1045301 1042321
link179 028B 1484455 1485863
link179 030B 1042061 1040653
link180 028B 1485872 1497015
link180 030B 1026511 1015369
link181 028B 1499419 1519709
link181 030B 1818971 1839272
link182 028B 1522193 1537663
link182 030B 1841587 1856958
link183 028B 1539418 1542978
link183 030B 1858622 1862216
link184 028B 1543233 1553009
link184 030B 1862208 1871982
link185 028B 1558498 1559959
link185 030B 1872049 1873510
link186 028B 1559960 1560322
link186 030B 285757 285407
link187 028B 1563214 1564520
link187 030B 285397 284091
link188 028B 1565782 1566476
link188 030B 281879 281185
link189 028B 1567010 1600944
link189 030B 279291 245496
link190 028B 1606085 1606794
link190 030B 5472 6187
link191 028B 1611032 1613479
link191 030B 245382 242926
link192 028B 1613507 1619801
link192 030B 242803 236512
link193 028B 1620563 1621680
link193 030B 2172063 2170946
link194 028B 1642261 1643718
link194 030B 2169631 2168173
link195 028B 1643872 1646271
link195 030B 2168097 2165689
link196 028B 1646445 1649043
link196 030B 2165615 2162986
link197 028B 1649122 1654140
link197 030B 2162828 2157852
link198 028B 1654281 1655254
link198 030B 2157839 2156851
link199 028B 1655765 1657029
link199 030B 2156392 2155136
link200 028B 1657612 1670504
link200 030B 2154577 2141665
link201 028B 1670625 1679267
link201 030B 2141664 2133000
link202 028B 1679812 1684719
link202 030B 1817785 1812803
link203 028B 1684955 1685985
link203 030B 1810501 1809471
link204 028B 1685982 1693106
link204 030B 1809388 1802263
link205 028B 1698561 1700385
link205 030B 1802279 1800460
link206 028B 1704107 1705315
link206 030B 1796385 1795177
link207 028B 1706004 1709142
link207 030B 1790272 1787136
link208 028B 1710406 1724561
link208 030B 1787188 1773028
link209 028B 1724879 1730263
link209 030B 1772641 1767235
link210 028B 1730362 1732813
link210 030B 1767234 1764783
link211 028B 1732866 1733339
link211 030B 1746211 1746684
link212 028B 1736075 1784294
link212 030B 187423 235570
link213 028B 1784295 1785386
link213 030B 569913 571016
link214 028B 1789829 1792419
link214 030B 572789 575364
link215 028B 1793236 1793618
link215 030B 575466 575847
link216 028B 1800068 1800506
link216 030B 574926 575364
link217 028B 1804845 1816637
link217 030B 577895 589628
link218 028B 1816764 1817132
link218 030B 595019 595387
link219 028B 1820063 1835560
link219 030B 595730 611200
link220 028B 1835568 1843306
link220 030B 976415 968757
link221 028B 1843443 1852312
link221 030B 968629 959878
link222 028B 1859106 1860220
link222 030B 959790 958678
link223 028B 1865131 1867378
link223 030B 958678 956420
link224 028B 1867376 1880950
link224 030B 956296 942807
link225 028B 1882757 1883147
link225 030B 1503229 1503619
link226 028B 1886444 1887273
link226 030B 185333 184506
link227 028B 1887384 1895582
link227 030B 1075538 1083717
link228 028B 1895679 1909314
link228 030B 1083717 1097325
link229 028B 1909341 1909850
link229 030B 2459831 2459297
link230 028B 1909850 1924731
link230 030B 2458981 2444095
link231 028B 1924888 1927402
link231 030B 2444053 2441539
link232 028B 1927913 1931643
link232 030B 2441519 2437787
link233 028B 1931802 1932524
link233 030B 2437786 2437070
link234 028B 1944034 1955144
link234 030B 1015383 1004333
link235 028B 1955533 1965631
link235 030B 1004240 994141
link236 028B 1966483 1967283
link236 030B 990796 989996
link237 028B 1967409 1971220
link237 030B 989969 986236
link238 028B 1972365 1977049
link238 030B 986219 981545
link239 028B 1977302 1982177
link239 030B 981507 976628
link240 028B 1982387 1997955
link240 030B 894572 910134
link241 028B 2000514 2000925
link241 030B 910125 910536
link242 028B 2011654 2016944
link242 030B 910601 915877
link243 028B 2017192 2026939
link243 030B 925842 935517
link244 028B 2028412 2029333
link244 030B 2346143 2347064
link245 028B 2030173 2031342
link245 030B 2379076 2380246
link246 028B 2032127 2033385
link246 030B 2351151 2349893
link247 028B 2036614 2038371
link247 030B 2349546 2347789
link248 028B 2068829 2071060
link248 030B 547006 544804
link249 028B 2074348 2074981
link249 030B 541213 540570
link250 028B 2103544 2103991
link250 030B 2143618 2144065
link251 028B 2106949 2108077
link251 030B 2142943 2144070
link252 028B 2110845 2114222
link252 030B 1981555 1978178
link253 028B 2122493 2144039
link253 030B 1978175 1956518
link254 028B 2149006 2149630
link254 030B 97463 96841
link255 028B 2149753 2155304
link255 030B 92503 87040
link256 028B 2155414 2159483
link256 030B 87026 82957
link257 028B 2159729 2170297
link257 030B 79203 68696
link258 028B 2170466 2174870
link258 030B 68695 64313
link259 028B 2175931 2182404
link259 030B 63663 57282
link260 028B 2191683 2212347
link260 030B 481367 460688
link261 028B 2212463 2213806
link261 030B 460687 459357
link262 028B 2214979 2225395
link262 030B 459353 449007
link263 028B 2225397 2253921
link263 030B 1301338 1329778
link264 028B 2255381 2256275
link264 030B 1335507 1334624
link265 028B 2263169 2263472
link265 030B 1330932 1330627
link266 028B 2273198 2282315
link266 030B 2260132 2251028
link267 028B 2286524 2288945
link267 030B 2246712 2244292
link268 028B 2292952 2297910
link268 030B 2244282 2239335
link269 028B 2305370 2311449
link269 030B 1884604 1890638
link270 028B 2312492 2319504
link270 030B 1891651 1898667
link271 028B 2320668 2322471
link271 030B 1898666 1900467
link272 028B 2322904 2323569
link272 030B 1900453 1901118
link273 028B 2323715 2324855
link273 030B 1901264 1902405
link274 028B 2327920 2330890
link274 030B 1902454 1905527
link275 028B 2335079 2337112
link275 030B 1905523 1907554
link276 028B 2338863 2339241
link276 030B 1949891 1949512
link277 028B 2339423 2340204
link277 030B 1176475 1175694
link278 028B 2340871 2341257
link278 030B 1175691 1175309
link279 028B 2341360 2342774
link279 030B 1175309 1173895
link280 028B 2349406 2356332
link280 030B 1173903 1166966
link281 028B 2356361 2357594
link281 030B 1164739 1163509
link282 028B 2358686 2359628
link282 030B 1163485 1162541
link283 028B 2367131 2371972
link283 030B 1160418 1155575
link284 028B 2374934 2376517
link284 030B 690040 688417
link285 028B 2381874 2386036
link285 030B 688063 683933
link286 028B 2388386 2406112
link286 030B 681563 664052
link287 028B 2408632 2409182
link287 030B 1364652 1364102
link288 028B 2417294 2417648
link288 030B 1359364 1359016
link289 028B 2418241 2418845
link289 030B 1358879 1358253
link290 028B 2419023 2419323
link290 030B 1358253 1357952
link291 028B 2419413 2419835
link291 030B 1357952 1357530
link292 028B 2420951 2424935
link292 030B 1356644 1352659
link293 028B 2425120 2425582
link293 030B 1352550 1352109
link294 028B 2425576 2427517
link294 030B 1343671 1341730
link295 028B 2427943 2428371
link295 030B 1341731 1341303
link296 028B 2428683 2434891
link296 030B 1341393 1335232
link297 028B 2435498 2436578
link297 030B 1335423 1334355
link298 028B 2440961 2441277
link298 030B 1330936 1330619
link299 028B 2441324 2443132
link299 030B 1252714 1250906
link300 028B 2444763 2453023
link300 030B 1250782 1242523
link301 028B 2453076 2454292
link301 030B 1242536 1241320
link302 028B 2456309 2459124
link302 030B 1241183 1238368
link303 028B 2459202 2464009
link303 030B 1232738 1227933
link304 028B 2464607 2472612
link304 030B 1227931 1219953
link305 028B 2474477 2481787
link305 030B 1117919 1125229
link306 028B 2482016 2486136
link306 030B 1125259 1129392
link307 028B 2486369 2489136
link307 030B 1131487 1134238
link308 028B 2489193 2492086
link308 030B 1134215 1137108
link309 028B 2499619 2503147
link309 030B 1137107 1140633
link310 028B 2505224 2509286
link310 030B 1280491 1276432
link311 028B 2510137 2518957
link311 030B 1275687 1266885
link312 028B 2519168 2522880
link312 030B 1266881 1263166
link313 028B 2524331 2534783
link313 030B 1263106 1252708
link314 028B 2534777 2536227
link314 030B 1419118 1420568
link315 028B 2538481 2539670
link315 030B 1420676 1421860
link316 028B 2539732 2540126
link316 030B 1424595 1424989
link317 028B 2540120 2541007
link317 030B 1425237 1426125
link318 028B 2548877 2549716
link318 030B 1426113 1426952
link319 028B 2549910 2552131
link319 030B 1426974 1429195
link320 028B 2552455 2555279
link320 030B 1429517 1432342
link321 028B 2555281 2559015
link321 030B 1434664 1438401
link322 028B 2560236 2560618
link322 030B 1438525 1438908
link323 028B 2562949 2563979
link323 030B 1439077 1440107
link324 028B 2563979 2564986
link324 030B 413101 414111
link325 028B 2565417 2589520
link325 030B 414356 438454
link326 028B 2589673 2590662
link326 030B 658622 659612
link327 028B 2590895 2593146
link327 030B 659847 662137
link328 028B 2593544 2596716
link328 030B 1910194 1913356
link329 028B 2596744 2599045
link329 030B 1925102 1927404
link330 028B 2599201 2605953
link330 030B 1927446 1934228
link331 028B 2607887 2610184
link331 030B 1934327 1936624
link332 028B 2610264 2618940
link332 030B 1936763 1945441
link333 028B 2619098 2622120
link333 030B 1945478 1948500
link334 028B 2622187 2623769
link334 030B 862192 863775
link335 028B 2623881 2626503
link335 030B 863887 866504
link336 028B 2628205 2630089
link336 030B 866653 868537
link337 028B 2636699 2637972
link337 030B 875229 876503
link338 028B 2638578 2641307
link338 030B 876499 879208
link339 028B 2641269 2650130
link339 030B 879211 887918
link340 028B 2650322 2650880
link340 030B 383817 384374
link341 028B 2650919 2676363
link341 030B 384604 409893
link342 028B 2676604 2677412
link342 030B 409993 410801
link343 028B 2677414 2677923
link343 030B 413103 413612
link344 028B 2687319 2689027
link344 030B 394413 392705
link345 028B 2704516 2705645
link345 030B 547086 548215
link346 028B 2707595 2709877
link346 030B 548519 550798
link347 028B 2713220 2721722
link347 030B 550897 559345
link348 028B 2723953 2729101
link348 030B 563559 568678
link349 028B 2729207 2729691
link349 030B 2499693 2500177
link350 028B 2732785 2733924
link350 030B 690055 691221
link351 028B 2734096 2735701
link351 030B 691801 693394
link352 028B 2735693 2739819
link352 030B 694237 698362
link353 028B 2750651 2754223
link353 030B 698462 701995
link354 028B 2754224 2769125
link354 030B 2461687 2476652
link355 028B 2769541 2769913
link355 030B 2477035 2477407
link356 028B 2780647 2780963
link356 030B 2384329 2384013
link357 028B 2780846 2781723
link357 030B 2392784 2391908
link358 028B 2800489 2803598
link358 030B 1288449 1291558
link359 028B 2812184 2820348
link359 030B 1291620 1299792
link360 028B 2820365 2820706
link360 030B 1299997 1300338
link361 028B 2821305 2823763
link361 030B 16401 18859
link362 028B 2827889 2835993
link362 030B 18863 26952
link363 028B 2836093 2840205
link363 030B 26952 31001
link364 028B 2840301 2840720
link364 030B 31001 31420
link365 028B 2841107 2843213
link365 030B 38147 40270
link366 028B 2843202 2860138
link366 030B 40351 57272
link367 028B 2860146 2871471
link367 030B 702175 713497
link368 028B 2880234 2880687
link368 030B 540727 541158
link369 028B 2880921 2881736
link369 030B 2391855 2392670
link370 028B 2909361 2914903
link370 030B 1587561 1582018
link371 028B 2914903 2918220
link371 030B 590230 593551
link372 028B 2932317 2933247
link372 030B 2283337 2284267
link373 028B 2936932 2937237
link373 030B 2285039 2285332
link374 028B 2937199 2937841
link374 030B 814169 814811
link375 028B 2937883 2948694
link375 030B 2285330 2296217
link376 028B 2948695 2956411
link376 030B 1140636 1148370
link377 028B 2956679 2961175
link377 030B 1148584 1153012
link378 028B 2961331 2963590
link378 030B 1153087 1155298
link379 028B 2963800 2972201
link379 030B 1751096 1759432
link380 028B 2973002 2977551
link380 030B 1760236 1764779
link381 028B 2977553 2988905
link381 030B 2312918 2301560
link382 028B 2990760 2991288
link382 030B 1442208 1442735
link383 028B 2996336 2996724
link383 030B 1443590 1443988
link384 028B 3003691 3007669
link384 030B 2276709 2272731
link385 028B 3008572 3013984
link385 030B 2272728 2267413
link386 028B 3014095 3016199
link386 030B 2267401 2265297
link387 028B 3016201 3016557
link387 030B 439345 439694
link388 028B 3017034 3017608
link388 030B 439774 440347
link389 028B 3020089 3028640
link389 030B 440365 448861
link390 028B 3028648 3030173
link390 030B 2346147 2344622
link391 028B 3030165 3031629
link391 030B 2344592 2343127
link392 028B 3031628 3039290
link392 030B 2338311 2330628
link393 028B 3044080 3052606
link393 030B 183767 175292
link394 028B 3057100 3057793
link394 030B 814097 814803
link395 028B 3063043 3063399
link395 030B 1502190 1502522
link396 028B 3063247 3064011
link396 030B 1922019 1922783
link397 028B 3063728 3064041
link397 030B 1502528 1502840
link398 028B 3064318 3067052
link398 030B 1674998 1672340
link399 028B 3068943 3069243
link399 030B 1624733 1624435
link400 028B 3072687 3074708
link400 030B 1672242 1670222
link401 028B 3074708 3075382
link401 030B 1668738 1668064
link402 028B 3084200 3084661
link402 030B 1674538 1674999
link403 028B 3084666 3089228
link403 030B 15860 11330
link404 028B 3092357 3092876
link404 030B 11283 10764
link405 028B 3092878 3093213
link405 030B 2052099 2051764
link406 028B 3093548 3093898
link406 030B 2601208 2600858
link407 028B 3093899 3099933
link407 030B 37515 31421
link408 028B 3110638 3116197
link408 030B 1418195 1412596
link409 028B 3116357 3117271
link409 030B 1412588 1411674
link410 028B 3117272 3117754
link410 030B 1411500 1411017
link411 028B 3118781 3119160
link411 030B 2265298 2264919
link412 028B 3119948 3120254
link412 030B 2596860 2597165
link413 028B 3122546 3125216
link413 030B 2263269 2260601
link414 028B 3131473 3137722
link414 030B 2282958 2276709
link415 028B 3140663 3143926
link415 030B 1072755 1069492
link416 028B 3144232 3150101
link416 030B 941351 935539
link417 028B 3150106 3155630
link417 030B 1112302 1117840
link418 028B 3155931 3159399
link418 030B 2122252 2125723
link419 028B 3159521 3161466
link419 030B 2125735 2127680
link420 028B 3161526 3166701
link420 030B 2301408 2296234
link421 028B 3167105 3167907
link421 030B 1878885 1878083
link422 028B 3168072 3171322
link422 030B 1878024 1874746
link423 028B 3171325 3171632
link423 030B 1874744 1875065
link424 028B 3173428 3175458
link424 030B 1876873 1878885
link425 028B 3176096 3176488
link425 030B 1329778 1330082
link426 028B 3182816 3185191
link426 030B 99843 97468
link427 028B 3185194 3187495
link427 030B 413102 410801
link428 028B 3187496 3188171
link428 030B 185332 184657
link429 028B 3191037 3191360
link429 030B 2524046 2524369
link430 028B 3191936 3192427
link430 030B 2601210 2601701
link431 028B 3193725 3194977
link431 030B 2593410 2592158
link432 028B 3194978 3196192
link432 030B 186548 185334
link433 028B 3196193 3196762
link433 030B 2599286 2599855
link434 028B 3196762 3197084
link434 030B 2603659 2603981
link435 028B 3197194 3198163
link435 030B 2589979 2589010
link436 028B 3198164 3199088
link436 030B 1418194 1419118
link437 028B 3199088 3199967
link437 030B 1219754 1218875
link438 028B 3199968 3200782
link438 030B 2593410 2594225
link439 028B 3201149 3201581
link439 030B 1878923 1879356
link440 028B 3201583 3202203
link440 030B 1874331 1873711
link441 028B 3202204 3202822
link441 030B 1873709 1874327
link442 028B 3202827 3203441
link442 030B 2598003 2597389
link443 028B 3203443 3204051
link443 030B 37516 38146
link444 028B 3204053 3204641
link444 030B 2600555 2599965
link445 028B 3204642 3205193
link445 030B 235675 236226
link446 028B 3205190 3205727
link446 030B 16402 15865
link447 028B 3206249 3206774
link447 030B 285813 286338
link448 028B 3206266 3206774
link448 030B 663753 663245
link449 028B 3206249 3206774
link449 030B 383473 382963
link450 028B 3207568 3207871
link450 030B 286339 286640
link451 028B 3207568 3207871
link451 030B 663244 662941
