# Supplementary material for: Expansion of intestinal Prevotella copri correlates with enhanced susceptibility to arthritis
Source: eLife. 2013 Nov 5;2:e01202. doi: 10.7554/eLife.01202 (PMC3816614; doi:10.7554/eLife.01202)
Supplement: Figure 2—source data 1. — DOI: http://dx.doi.org/10.7554/eLife.01202.010 [file elife01202s003.zip › Figure_2/Panel_B/formatted_input/028B_061B.links]

link1 028B 1 2704
link1 061B 1922326 1925029
link2 028B 3114 6519
link2 061B 1925070 1928476
link3 028B 6885 15664
link3 061B 1928469 1937188
link4 028B 18460 24381
link4 061B 1937354 1943256
link5 028B 24526 25108
link5 061B 1943404 1943988
link6 028B 27565 29516
link6 061B 1944304 1946248
link7 028B 35046 35711
link7 061B 1950684 1951350
link8 028B 38970 54303
link8 061B 1951693 1967004
link9 028B 54491 57413
link9 061B 1967201 1970122
link10 028B 68843 71331
link10 061B 1970301 1972789
link11 028B 73642 76507
link11 061B 1978908 1981822
link12 028B 76504 78030
link12 061B 2841056 2842581
link13 028B 80229 101437
link13 061B 2844734 2865923
link14 028B 102594 109552
link14 061B 3194058 3201017
link15 028B 109554 111218
link15 061B 1038532 1036834
link16 028B 111490 112037
link16 061B 1036547 1035983
link17 028B 112489 113741
link17 061B 1035531 1034241
link18 028B 113885 116226
link18 061B 1034156 1031816
link19 028B 115594 116009
link19 061B 1393401 1393816
link20 028B 116258 117223
link20 061B 1030994 1030005
link21 028B 116260 117075
link21 061B 1454381 1453566
link22 028B 117488 150631
link22 061B 1030015 996762
link23 028B 150737 156913
link23 061B 996656 990485
link24 028B 171354 173548
link24 061B 990038 987848
link25 028B 174759 176535
link25 061B 987728 985952
link26 028B 176939 190654
link26 061B 985665 971881
link27 028B 192141 192554
link27 061B 292696 293109
link28 028B 197244 200256
link28 061B 293333 296363
link29 028B 200736 203355
link29 061B 306793 309404
link30 028B 208404 208975
link30 061B 309451 310021
link31 028B 209717 215442
link31 061B 310072 315797
link32 028B 215432 221226
link32 061B 315861 321655
link33 028B 243281 282354
link33 061B 321651 360766
link34 028B 292371 292684
link34 061B 733684 733975
link35 028B 293168 293932
link35 061B 372530 373280
link36 028B 295181 308737
link36 061B 2753449 2766976
link37 028B 308873 325029
link37 061B 2766976 2783161
link38 028B 325173 326327
link38 061B 2783314 2784529
link39 028B 330181 333837
link39 061B 2918992 2922646
link40 028B 330986 331291
link40 061B 768920 768616
link41 028B 334356 337113
link41 061B 2922764 2925453
link42 028B 339814 342776
link42 061B 2926183 2929084
link43 028B 343205 344902
link43 061B 2929573 2931267
link44 028B 349656 353400
link44 061B 2931424 2935156
link45 028B 357508 357908
link45 061B 802261 801864
link46 028B 358053 360014
link46 061B 2935157 2937118
link47 028B 361694 366288
link47 061B 801560 796962
link48 028B 366387 370901
link48 061B 796849 792297
link49 028B 371011 371336
link49 061B 792297 791971
link50 028B 378046 381312
link50 061B 791560 788339
link51 028B 381372 383317
link51 061B 788345 786401
link52 028B 383434 384566
link52 061B 786401 785269
link53 028B 384661 385647
link53 061B 785053 784067
link54 028B 387469 395376
link54 061B 783787 775956
link55 028B 395384 407989
link55 061B 2226875 2239503
link56 028B 408418 429395
link56 061B 2239543 2260515
link57 028B 429644 430177
link57 061B 2260647 2261179
link58 028B 436981 448127
link58 061B 2261521 2272662
link59 028B 462435 465007
link59 061B 2109844 2107275
link60 028B 466158 471901
link60 061B 2105938 2100140
link61 028B 466174 466537
link61 061B 2026109 2026461
link62 028B 472038 495194
link62 061B 2100134 2076999
link63 028B 495198 501742
link63 061B 1553532 1560072
link64 028B 501974 504545
link64 061B 1071927 1069356
link65 028B 506307 510872
link65 061B 1560029 1564563
link66 028B 511229 515281
link66 061B 1564560 1568619
link67 028B 515644 519171
link67 061B 1568732 1572262
link68 028B 519172 520068
link68 061B 1583347 1584244
link69 028B 520069 567102
link69 061B 1585278 1632247
link70 028B 567092 584933
link70 061B 3039161 3021267
link71 028B 587321 593419
link71 061B 684162 690272
link72 028B 595090 601045
link72 061B 690675 696630
link73 028B 611790 613473
link73 061B 707058 708741
link74 028B 613474 631002
link74 061B 710661 728186
link75 028B 631008 636257
link75 061B 728313 733628
link76 028B 637749 638280
link76 061B 733607 734072
link77 028B 638836 640614
link77 061B 734106 735884
link78 028B 642018 643673
link78 061B 735869 737524
link79 028B 646037 647936
link79 061B 737667 739567
link80 028B 647929 652753
link80 061B 740744 745568
link81 028B 652660 653055
link81 061B 749578 749973
link82 028B 653162 653472
link82 061B 747148 747458
link83 028B 653586 655778
link83 061B 747458 749663
link84 028B 655659 656020
link84 061B 749978 750339
link85 028B 656481 671848
link85 061B 750341 765630
link86 028B 671850 672284
link86 061B 2028060 2027626
link87 028B 672409 673439
link87 061B 2027596 2026566
link88 028B 674862 675504
link88 061B 2026466 2025832
link89 028B 674726 675224
link89 061B 2105398 2105919
link90 028B 682092 693647
link90 061B 1999436 1988127
link91 028B 682092 682491
link91 061B 2017367 2016968
link92 028B 698089 699057
link92 061B 1985446 1984478
link93 028B 699093 699626
link93 061B 1982372 1981836
link94 028B 721727 729314
link94 061B 2486823 2494384
link95 028B 726719 727279
link95 061B 3115584 3115024
link96 028B 733034 733987
link96 061B 2494419 2495369
link97 028B 754220 754782
link97 061B 2500478 2501063
link98 028B 755987 773692
link98 061B 2321352 2303532
link99 028B 775675 780731
link99 061B 566514 571571
link100 028B 783388 783783
link100 061B 689580 689185
link101 028B 785230 785560
link101 061B 572105 572437
link102 028B 793314 805628
link102 061B 579459 591763
link103 028B 806224 809468
link103 061B 591885 595118
link104 028B 818496 819712
link104 061B 610051 611265
link105 028B 820472 821426
link105 061B 3210736 3211690
link106 028B 821480 830815
link106 061B 611439 620830
link107 028B 830856 849334
link107 061B 2463916 2445397
link108 028B 849320 860869
link108 061B 3103163 3114665
link109 028B 860869 881219
link109 061B 2812946 2792643
link110 028B 882644 888780
link110 061B 2791200 2784953
link111 028B 901907 903681
link111 061B 3211765 3209990
link112 028B 904625 905522
link112 061B 2387999 2387116
link113 028B 906390 907789
link113 061B 198383 196969
link114 028B 907940 946128
link114 061B 196966 158809
link115 028B 946233 947545
link115 061B 158798 157588
link116 028B 948695 949286
link116 061B 307306 306732
link117 028B 949256 952201
link117 061B 156046 153098
link118 028B 953610 954020
link118 061B 153069 152657
link119 028B 955389 955948
link119 061B 152656 152097
link120 028B 956526 956830
link120 061B 152097 151783
link121 028B 956831 959608
link121 061B 145386 142589
link122 028B 961501 972210
link122 061B 140608 129897
link123 028B 972359 975021
link123 061B 129883 127237
link124 028B 975178 977779
link124 061B 127167 124568
link125 028B 978018 978621
link125 061B 67787 67182
link126 028B 978139 978616
link126 061B 3101590 3101116
link127 028B 979658 981045
link127 061B 1708400 1709762
link128 028B 980208 980818
link128 061B 2751633 2751027
link129 028B 980271 980741
link129 061B 1446594 1446125
link130 028B 981140 983957
link130 061B 1709762 1712580
link131 028B 986638 1000856
link131 061B 1712572 1726739
link132 028B 1000841 1005256
link132 061B 1726782 1731202
link133 028B 1005428 1009413
link133 061B 1731618 1735562
link134 028B 1009532 1021428
link134 061B 1735653 1747543
link135 028B 1021622 1046113
link135 061B 1747652 1772147
link136 028B 1046113 1047061
link136 061B 3128140 3127192
link137 028B 1049722 1056154
link137 061B 911689 905256
link138 028B 1056273 1058458
link138 061B 905269 902917
link139 028B 1063539 1072301
link139 061B 899526 890766
link140 028B 1072779 1080915
link140 061B 890689 882553
link141 028B 1085917 1086406
link141 061B 877556 877070
link142 028B 1086407 1086943
link142 061B 876923 876389
link143 028B 1090098 1093913
link143 061B 876189 872360
link144 028B 1094099 1109137
link144 061B 872310 857229
link145 028B 1109268 1111208
link145 061B 857155 855215
link146 028B 1111362 1116947
link146 061B 855170 849586
link147 028B 1119101 1137385
link147 061B 223521 241875
link148 028B 1137387 1142452
link148 061B 241981 247044
link149 028B 1142575 1144623
link149 061B 247224 249272
link150 028B 1144740 1145693
link150 061B 249376 250329
link151 028B 1145692 1151700
link151 061B 250415 256386
link152 028B 1151802 1155221
link152 061B 256505 259924
link153 028B 1155261 1156755
link153 061B 259920 261459
link154 028B 1157058 1158233
link154 061B 261681 262857
link155 028B 1161045 1171794
link155 061B 266329 277089
link156 028B 1172276 1186783
link156 061B 277152 291459
link157 028B 1186839 1187524
link157 061B 1255031 1255716
link158 028B 1187580 1187975
link158 061B 1256081 1256480
link159 028B 1192882 1193204
link159 061B 1259180 1259502
link160 028B 1195007 1195686
link160 061B 1260759 1261426
link161 028B 1195966 1247825
link161 061B 1261631 1313419
link162 028B 1247932 1249604
link162 061B 1314516 1316149
link163 028B 1248060 1249611
link163 061B 8586 10119
link164 028B 1252067 1265501
link164 061B 1632258 1645556
link165 028B 1267246 1269841
link165 061B 1645656 1648203
link166 028B 1273008 1276226
link166 061B 1648389 1651607
link167 028B 1281783 1284548
link167 061B 1651708 1654476
link168 028B 1284723 1301389
link168 061B 1654558 1671245
link169 028B 1301568 1312222
link169 061B 1671281 1681920
link170 028B 1312142 1312541
link170 061B 3080819 3081218
link171 028B 1312142 1312545
link171 061B 372467 372064
link172 028B 1313232 1315661
link172 061B 371421 368995
link173 028B 1314669 1315661
link173 061B 3083301 3084281
link174 028B 1319613 1320549
link174 061B 2886049 2887006
link175 028B 1324330 1330139
link175 061B 2168818 2174628
link176 028B 1334696 1335688
link176 061B 2174833 2175825
link177 028B 1337087 1340596
link177 061B 2175876 2179372
link178 028B 1340627 1346681
link178 061B 2179359 2185415
link179 028B 1353025 1357555
link179 061B 2185411 2189941
link180 028B 1357571 1358507
link180 061B 2190275 2191212
link181 028B 1358537 1360574
link181 061B 2199139 2201176
link182 028B 1361491 1363349
link182 061B 2201320 2203137
link183 028B 1364897 1366079
link183 061B 2203141 2204323
link184 028B 1366154 1377080
link184 061B 2206117 2217028
link185 028B 1378163 1384231
link185 061B 2387114 2381081
link186 028B 1385025 1409464
link186 061B 2380407 2356009
link187 028B 1411728 1412163
link187 061B 2355923 2355488
link188 028B 1413371 1413976
link188 061B 2355476 2354892
link189 028B 1422565 1438861
link189 061B 2354855 2338567
link190 028B 1438866 1441338
link190 061B 432373 434902
link191 028B 1445393 1459490
link191 061B 436372 450446
link192 028B 1450019 1450329
link192 061B 2705643 2705333
link193 028B 1450019 1450329
link193 061B 2698759 2698449
link194 028B 1459651 1463291
link194 061B 450487 454109
link195 028B 1463527 1479553
link195 061B 457052 473113
link196 028B 1481236 1484159
link196 061B 473132 476048
link197 028B 1484455 1485863
link197 061B 476308 477716
link198 028B 1485872 1497197
link198 061B 491856 503181
link199 028B 1499419 1517647
link199 061B 1504861 1523100
link200 028B 1523176 1533222
link200 061B 1523152 1533154
link201 028B 1539418 1542978
link201 061B 1539117 1542665
link202 028B 1543233 1552842
link202 061B 1542657 1552264
link203 028B 1553026 1553550
link203 061B 1912276 1912800
link204 028B 1558498 1559959
link204 061B 1849819 1851256
link205 028B 1563409 1564520
link205 061B 3093917 3092806
link206 028B 1565782 1566476
link206 061B 3090594 3089900
link207 028B 1567010 1600944
link207 061B 1253603 1219686
link208 028B 1606076 1606794
link208 061B 848676 847952
link209 028B 1611032 1613479
link209 061B 1219572 1217116
link210 028B 1613507 1619801
link210 061B 1216993 1210632
link211 028B 1620553 1621196
link211 061B 3150572 3151214
link212 028B 1621296 1621680
link212 061B 3152134 3152517
link213 028B 1641793 1643718
link213 061B 2613200 2611272
link214 028B 1643872 1646271
link214 061B 2611199 2608800
link215 028B 1646445 1647406
link215 061B 2608726 2607764
link216 028B 1646714 1647387
link216 061B 2338032 2337359
link217 028B 1646717 1647391
link217 061B 528081 527407
link218 028B 1647528 1649043
link218 061B 2607644 2606129
link219 028B 1649122 1654146
link219 061B 2605969 2600950
link220 028B 1654281 1654774
link220 061B 2600943 2600451
link221 028B 1654778 1657029
link221 061B 2600116 2597929
link222 028B 1657612 1679294
link222 061B 2597370 2575640
link223 028B 1679696 1680795
link223 061B 1503762 1502664
link224 028B 1680985 1684719
link224 061B 1502673 1498939
link225 028B 1684955 1685985
link225 061B 1496452 1495422
link226 028B 1685982 1691320
link226 061B 1495339 1490000
link227 028B 1706004 1709142
link227 061B 1484457 1481319
link228 028B 1710406 1714226
link228 061B 1481371 1477535
link229 028B 1714391 1719702
link229 061B 1472311 1467003
link230 028B 1719716 1724561
link230 061B 1466896 1462051
link231 028B 1724772 1728280
link231 061B 1461765 1458258
link232 028B 1728264 1730157
link232 061B 2893967 2895861
link233 028B 1730278 1732831
link233 061B 2914550 2917103
link234 028B 1732866 1733432
link234 061B 690149 689582
link235 028B 1734766 1735071
link235 061B 20453 20758
link236 028B 1735236 1735938
link236 061B 22804 23501
link237 028B 1735407 1735730
link237 061B 930065 929742
link238 028B 1735407 1735936
link238 061B 876875 876342
link239 028B 1736027 1754399
link239 061B 1327087 1345461
link240 028B 1754383 1784294
link240 061B 1179755 1209690
link241 028B 1784295 1785386
link241 061B 1822680 1821568
link242 028B 1788046 1792007
link242 061B 1821566 1817602
link243 028B 1790051 1790466
link243 061B 1813011 1812596
link244 028B 1794010 1796531
link244 061B 1815033 1812512
link245 028B 1799423 1799850
link245 061B 1819573 1819146
link246 028B 1799421 1799934
link246 061B 1813025 1812512
link247 028B 1803208 1809487
link247 061B 1812754 1806535
link248 028B 1809869 1816637
link248 061B 1806538 1799770
link249 028B 1816764 1817132
link249 061B 1794389 1794021
link250 028B 1820063 1835560
link250 061B 1793678 1778173
link251 028B 1835568 1852312
link251 061B 1431306 1414730
link252 028B 1859109 1860220
link252 061B 1414639 1413530
link253 028B 1865131 1867378
link253 061B 1413530 1411272
link254 028B 1867376 1880950
link254 061B 1411148 1397611
link255 028B 1882757 1883147
link255 061B 1031381 1031771
link256 028B 1884950 1886387
link256 061B 1395401 1393963
link257 028B 1886444 1887273
link257 061B 1317006 1316179
link258 028B 1887384 1895582
link258 061B 425842 417663
link259 028B 1895679 1909356
link259 061B 417663 404025
link260 028B 1909847 1924731
link260 061B 2486639 2471684
link261 028B 1924888 1927402
link261 061B 2471642 2469128
link262 028B 1927695 1932524
link262 061B 2469104 2464271
link263 028B 1936650 1937024
link263 061B 504137 504512
link264 028B 1942353 1942761
link264 061B 504102 504512
link265 028B 1943407 1955144
link265 061B 504512 516233
link266 028B 1955533 1966483
link266 061B 516333 527316
link267 028B 1966484 1967283
link267 061B 1445763 1444964
link268 028B 1967409 1971220
link268 061B 1444937 1441128
link269 028B 1972365 1977049
link269 061B 1441110 1436436
link270 028B 1977302 1982177
link270 061B 1436398 1431519
link271 028B 1982396 1984109
link271 061B 3227344 3229054
link272 028B 1984110 1992966
link272 061B 3179269 3170411
link273 028B 1992967 1997955
link273 061B 1357072 1362057
link274 028B 2000514 2000925
link274 061B 1362048 1362459
link275 028B 2011654 2016944
link275 061B 1362524 1367812
link276 028B 2017192 2026939
link276 061B 1377748 1387461
link277 028B 2028412 2029366
link277 061B 3129255 3128302
link278 028B 2032127 2033466
link278 061B 3016458 3017808
link279 028B 2033349 2034971
link279 061B 2426688 2428310
link280 028B 2036614 2038371
link280 061B 3018742 3020499
link281 028B 2038452 2040607
link281 061B 2428332 2430487
link282 028B 2042361 2044956
link282 061B 2432345 2434934
link283 028B 2046426 2047474
link283 061B 2436338 2437382
link284 028B 2068829 2071064
link284 061B 2650497 2648306
link285 028B 2069723 2070104
link285 061B 2962012 2962393
link286 028B 2074159 2074557
link286 061B 2965240 2965648
link287 028B 2076965 2077557
link287 061B 2972256 2972848
link288 028B 2076965 2077551
link288 061B 2639344 2638758
link289 028B 2083853 2084762
link289 061B 2971347 2972256
link290 028B 2083854 2084761
link290 061B 2640253 2639346
link291 028B 2103544 2103991
link291 061B 2586412 2586859
link292 028B 2106949 2108077
link292 061B 2585737 2586864
link293 028B 2110369 2110691
link293 061B 3130765 3131085
link294 028B 2110780 2114222
link294 061B 375823 379265
link295 028B 2122493 2125536
link295 061B 379268 382376
link296 028B 2125527 2140940
link296 061B 2867533 2882987
link297 028B 2144142 2144591
link297 061B 1447190 1447639
link298 028B 2144152 2146470
link298 061B 10177 12463
link299 028B 2149006 2149630
link299 061B 2074619 2073994
link300 028B 2149753 2155304
link300 061B 2062929 2057464
link301 028B 2155414 2159483
link301 061B 2057450 2053381
link302 028B 2159729 2174870
link302 061B 2677617 2662471
link303 028B 2176193 2178088
link303 061B 2661520 2659696
link304 028B 2178156 2187185
link304 061B 2659539 2650506
link305 028B 2191683 2213806
link305 061B 24753 46887
link306 028B 2214979 2225395
link306 061B 46891 57236
link307 028B 2225406 2253916
link307 061B 2168813 2140323
link308 028B 2255381 2256275
link308 061B 2134525 2135408
link309 028B 2263169 2263472
link309 061B 2139100 2139405
link310 028B 2273200 2277322
link310 061B 2836934 2841056
link311 028B 2277323 2282315
link311 061B 3186735 3181756
link312 028B 2301592 2303264
link312 061B 1868947 1870619
link313 028B 2303381 2311449
link313 061B 1870643 1878665
link314 028B 2312492 2319504
link314 061B 1879678 1886692
link315 028B 2320668 2322417
link315 061B 1886691 1888440
link316 028B 2328048 2329528
link316 061B 1888940 1890420
link317 028B 2329575 2330890
link317 061B 1905605 1906920
link318 028B 2335079 2337105
link318 061B 1906916 1908942
link319 028B 2338359 2338915
link319 061B 2399903 2400459
link320 028B 2338911 2339242
link320 061B 2751945 2751614
link321 028B 2339423 2340205
link321 061B 2501948 2502730
link322 028B 2340867 2341257
link322 061B 2502728 2503118
link323 028B 2341360 2342774
link323 061B 2503118 2504532
link324 028B 2349406 2356332
link324 061B 2504524 2511457
link325 028B 2356361 2357594
link325 061B 2513685 2514915
link326 028B 2358686 2359628
link326 061B 2514939 2515882
link327 028B 2367131 2371972
link327 061B 2518002 2522845
link328 028B 2374934 2376517
link328 061B 2690471 2688848
link329 028B 2381874 2383504
link329 061B 2688493 2686863
link330 028B 2383527 2386036
link330 061B 1706654 1704145
link331 028B 2388386 2406112
link331 061B 1701775 1684115
link332 028B 2417829 2418665
link332 061B 2110870 2111701
link333 028B 2419145 2419835
link333 061B 2111700 2112391
link334 028B 2420951 2425582
link334 061B 2113277 2117901
link335 028B 2424970 2425439
link335 061B 929819 930322
link336 028B 2425576 2427517
link336 061B 2126355 2128296
link337 028B 2427943 2428372
link337 061B 2128295 2128724
link338 028B 2428683 2434891
link338 061B 2128633 2134800
link339 028B 2435498 2436578
link339 061B 2134609 2135677
link340 028B 2440961 2441277
link340 061B 2139096 2139413
link341 028B 2441324 2443132
link341 061B 2551765 2549957
link342 028B 2444763 2454292
link342 061B 2549832 2540304
link343 028B 2454383 2455919
link343 061B 2961604 2960068
link344 028B 2456309 2459124
link344 061B 2540167 2537352
link345 028B 2459202 2472612
link345 061B 2042521 2029140
link346 028B 2474479 2481787
link346 061B 626640 633947
link347 028B 2482016 2486136
link347 061B 633977 638125
link348 028B 2486207 2505046
link348 061B 650899 669601
link349 028B 2514768 2518957
link349 061B 2570138 2565963
link350 028B 2519168 2522880
link350 061B 2565959 2562243
link351 028B 2524331 2529967
link351 061B 2562182 2556530
link352 028B 2530020 2534783
link352 061B 2556543 2551759
link353 028B 2534777 2537771
link353 061B 938213 941207
link354 028B 2537993 2541007
link354 061B 941196 944244
link355 028B 2540996 2542500
link355 061B 1451963 1450462
link356 028B 2542632 2543411
link356 061B 1448555 1447776
link357 028B 2546972 2548890
link357 061B 12086 10167
link358 028B 2548442 2548889
link358 061B 1447639 1447192
link359 028B 2548877 2552131
link359 061B 944232 947487
link360 028B 2552455 2555279
link360 061B 947809 950634
link361 028B 2555281 2559015
link361 061B 952956 956672
link362 028B 2563979 2564986
link362 061B 93692 92683
link363 028B 2565417 2589520
link363 061B 92264 68199
link364 028B 2589613 2593145
link364 061B 3080759 3084280
link365 028B 2589630 2590074
link365 061B 372510 372066
link366 028B 2592145 2593145
link366 061B 369993 368996
link367 028B 2593544 2596716
link367 061B 3147303 3150465
link368 028B 2596744 2599045
link368 061B 2727240 2729543
link369 028B 2599193 2605952
link369 061B 2729586 2736310
link370 028B 2607887 2610184
link370 061B 2736409 2738706
link371 028B 2610264 2618940
link371 061B 2738844 2747523
link372 028B 2619098 2622120
link372 061B 2747560 2750584
link373 028B 2622187 2626503
link373 061B 1108666 1112993
link374 028B 2628205 2630089
link374 061B 1113141 1115025
link375 028B 2634286 2637972
link375 061B 1125241 1128949
link376 028B 2638984 2650130
link376 061B 1129216 1140207
link377 028B 2650322 2650880
link377 061B 122932 122375
link378 028B 2650919 2676363
link378 061B 122147 96900
link379 028B 2676604 2677412
link379 061B 96800 95992
link380 028B 2677414 2677923
link380 061B 93690 93181
link381 028B 2687319 2689027
link381 061B 112311 114019
link382 028B 2704563 2705645
link382 061B 1849551 1848469
link383 028B 2705865 2706261
link383 061B 1848369 1847974
link384 028B 2707595 2710007
link384 061B 1847956 1845547
link385 028B 2710595 2712999
link385 061B 1845313 1842911
link386 028B 2713022 2713328
link386 061B 1841997 1841696
link387 028B 2713331 2721722
link387 061B 1841570 1833247
link388 028B 2723950 2729101
link388 061B 1829035 1823915
link389 028B 2729207 2729693
link389 061B 2414596 2414110
link390 028B 2732785 2733924
link390 061B 2690486 2691652
link391 028B 2734096 2735677
link391 061B 2692232 2693813
link392 028B 2735693 2739786
link392 061B 2694125 2698171
link393 028B 2750708 2754223
link393 061B 2703993 2707458
link394 028B 2751899 2752470
link394 061B 2698300 2698871
link395 028B 2752048 2752354
link395 061B 441309 441003
link396 028B 2754231 2769125
link396 061B 2337153 2322223
link397 028B 2769541 2769913
link397 061B 2321840 2321468
link398 028B 2780836 2781723
link398 061B 3217203 3218091
link399 028B 2800429 2809796
link399 061B 2951445 2942076
link400 028B 2809859 2811582
link400 061B 2941911 2940189
link401 028B 2812184 2820348
link401 061B 3170340 3162168
link402 028B 2820365 2820706
link402 061B 3161964 3161623
link403 028B 2821305 2823763
link403 061B 837693 835235
link404 028B 2827889 2840205
link404 061B 835231 822966
link405 028B 2840301 2841107
link405 061B 822966 822159
link406 028B 2841108 2841668
link406 061B 812962 812402
link407 028B 2843681 2860141
link407 061B 3040018 3056439
link408 028B 2860146 2873700
link408 061B 2707638 2721191
link409 028B 2873703 2874574
link409 061B 1778169 1777298
link410 028B 2874796 2878717
link410 061B 1777076 1773155
link411 028B 2878717 2879149
link411 061B 1772959 1772526
link412 028B 2880588 2881736
link412 061B 3218477 3217327
link413 028B 2909085 2914903
link413 061B 1916508 1922326
link414 028B 2914903 2918220
link414 061B 1799168 1795847
link415 028B 2919056 2919421
link415 061B 396760 396391
link416 028B 2919055 2919421
link416 061B 2751735 2752101
link417 028B 2932317 2933247
link417 061B 2813978 2813048
link418 028B 2937199 2937979
link418 061B 1326502 1325719
link419 028B 2937199 2937906
link419 061B 1055665 1056372
link420 028B 2937170 2937906
link420 061B 1455275 1454539
link421 028B 2937883 2948677
link421 061B 2992418 3003274
link422 028B 2948708 2951309
link422 061B 2531277 2528679
link423 028B 2959194 2960215
link423 061B 2528664 2527648
link424 028B 2960223 2961175
link424 061B 2526394 2525442
link425 028B 2961331 2963590
link425 061B 2525349 2523122
link426 028B 2963800 2972201
link426 061B 684156 675809
link427 028B 2973002 2977551
link427 061B 674990 670447
link428 028B 2977553 2988905
link428 061B 912105 923454
link429 028B 2990760 2996359
link429 061B 959129 964724
link430 028B 2996539 2997114
link430 061B 964726 965309
link431 028B 2998339 3003691
link431 061B 966539 971882
link432 028B 3003691 3007818
link432 061B 2820615 2824743
link433 028B 3008091 3013969
link433 061B 2824837 2830518
link434 028B 3014095 3016199
link434 061B 2830535 2832639
link435 028B 3016200 3016591
link435 061B 67011 66624
link436 028B 3017034 3017608
link436 061B 66542 65969
link437 028B 3020089 3028639
link437 061B 65951 57381
link438 028B 3028648 3030173
link438 061B 3129251 3130776
link439 028B 3030165 3031629
link439 061B 3132102 3133567
link440 028B 3031768 3032644
link440 061B 3138679 3139511
link441 028B 3032648 3039290
link441 061B 3194060 3187374
link442 028B 3040863 3041764
link442 061B 1321537 1320636
link443 028B 3041755 3043570
link443 061B 20445 18630
link444 028B 3044080 3052606
link444 061B 8560 41
link445 028B 3057132 3057930
link445 061B 1055638 1056436
link446 028B 3057159 3057866
link446 061B 1326502 1325795
link447 028B 3057159 3057897
link447 061B 1395800 1396538
link448 028B 3063043 3064041
link448 061B 1030007 1030992
link449 028B 3063237 3064046
link449 061B 1453578 1454387
link450 028B 3064317 3067056
link450 061B 765631 768372
link451 028B 3068736 3069285
link451 061B 768414 768962
link452 028B 3068938 3069243
link452 061B 2920100 2919797
link453 028B 3071628 3074697
link453 061B 770709 773787
link454 028B 3074708 3075382
link454 061B 775281 775955
link455 028B 3075383 3075941
link455 061B 775908 775350
link456 028B 3082758 3083217
link456 061B 768921 768468
link457 028B 3084200 3084657
link457 061B 766092 765635
link458 028B 3084663 3089227
link458 061B 838231 842766
link459 028B 3092361 3092877
link459 061B 842866 843382
link460 028B 3092876 3093898
link460 061B 1682058 1683080
link461 028B 3093899 3102400
link461 061B 813595 822164
link462 028B 3110638 3117271
link462 061B 937290 930657
link463 028B 3117272 3118171
link463 061B 930483 929590
link464 028B 3117433 3117940
link464 061B 2117763 2117296
link465 028B 3118781 3119947
link465 061B 2832638 2833803
link466 028B 3119948 3120896
link466 061B 3128139 3127192
link467 028B 3122527 3125219
link467 061B 2833795 2836466
link468 028B 3125220 3128339
link468 061B 1908945 1912067
link469 028B 3128862 3129301
link469 061B 1447201 1447641
link470 028B 3131473 3137722
link470 061B 2814366 2820615
link471 028B 3137723 3138162
link471 061B 1320527 1320966
link472 028B 3139202 3139641
link472 061B 2616333 2616769
link473 028B 3140661 3143926
link473 061B 428471 431737
link474 028B 3144232 3150101
link474 061B 1393298 1387483
link475 028B 3150106 3155918
link475 061B 620832 626635
link476 028B 3155917 3159399
link476 061B 200100 203583
link477 028B 3159521 3161466
link477 061B 203595 205539
link478 028B 3161526 3166701
link478 061B 924271 929445
link479 028B 3167105 3167907
link479 061B 1856605 1855803
link480 028B 3168072 3171319
link480 061B 1855744 1852484
link481 028B 3171325 3171632
link481 061B 1852479 1852799
link482 028B 3173428 3175458
link482 061B 1854607 1856605
link483 028B 3176093 3176488
link483 061B 2140322 2140016
link484 028B 3182816 3185194
link484 061B 2076999 2074621
link485 028B 3185194 3187495
link485 061B 93691 95992
link486 028B 3187496 3188171
link486 061B 1317005 1316330
link487 028B 3190058 3190535
link487 061B 3232727 3232250
link488 028B 3190552 3190900
link488 061B 3233496 3233844
link489 028B 3191332 3191734
link489 061B 3232728 3233130
link490 028B 3191451 3191928
link490 061B 3232727 3232250
link491 028B 3191945 3192293
link491 061B 3233496 3233844
link492 028B 3192447 3193722
link492 061B 3229340 3230615
link493 028B 3193725 3194977
link493 061B 3225811 3227063
link494 028B 3194978 3196192
link494 061B 1318221 1317007
link495 028B 3196193 3197194
link495 061B 3067768 3068769
link496 028B 3197194 3198163
link496 061B 3229345 3230314
link497 028B 3198164 3199088
link497 061B 937289 938213
link498 028B 3199088 3199967
link498 061B 2028941 2028062
link499 028B 3199968 3200353
link499 061B 3225811 3225426
link500 028B 3200365 3200782
link500 061B 3232249 3231832
link501 028B 3201149 3201582
link501 061B 1856643 1857077
link502 028B 3201583 3202203
link502 061B 1852066 1851446
link503 028B 3202204 3202822
link503 061B 1851444 1852062
link504 028B 3202827 3203441
link504 061B 3066758 3067372
link505 028B 3203445 3204053
link505 061B 813592 812962
link506 028B 3204053 3204641
link506 061B 3069357 3068769
link507 028B 3204642 3205193
link507 061B 1209795 1210346
link508 028B 3205190 3205727
link508 061B 837692 838229
link509 028B 3206249 3206774
link509 061B 3100581 3101106
link510 028B 3206252 3206774
link510 061B 361234 361756
link511 028B 3206249 3206774
link511 061B 123276 123786
link512 028B 3207225 3207567
link512 061B 292395 292053
link513 028B 3207571 3207871
link513 061B 67181 67481
link514 028B 3207568 3207871
link514 061B 3101107 3101408
