# Supplementary material for: Expansion of intestinal Prevotella copri correlates with enhanced susceptibility to arthritis
Source: eLife. 2013 Nov 5;2:e01202. doi: 10.7554/eLife.01202 (PMC3816614; doi:10.7554/eLife.01202)
Supplement: Figure 2—source data 1. — DOI: http://dx.doi.org/10.7554/eLife.01202.010 [file elife01202s003.zip › Figure_2/Panel_B/formatted_input/028B_089B.links]

link1 028B 384 844
link1 089B 3884282 3884742
link2 028B 718 2704
link2 089B 2285607 2283621
link3 028B 846 2054
link3 089B 3191560 3190352
link4 028B 2054 3525
link4 089B 2959634 2958162
link5 028B 3114 3525
link5 089B 2283580 2283169
link6 028B 5544 5975
link6 089B 3904504 3904073
link7 028B 5976 6389
link7 089B 3915138 3914725
link8 028B 10095 11593
link8 089B 2938848 2940340
link9 028B 12039 13936
link9 089B 2657098 2658943
link10 028B 12041 15163
link10 089B 2019105 2022175
link11 028B 14246 15165
link11 089B 3481666 3482585
link12 028B 19041 21547
link12 089B 2263469 2265969
link13 028B 19044 19841
link13 089B 3626551 3625754
link14 028B 19842 21389
link14 089B 2894796 2893247
link15 028B 21694 23906
link15 089B 1858240 1856028
link16 028B 21986 23882
link16 089B 2632649 2634542
link17 028B 23909 24381
link17 089B 1596168 1595696
link18 028B 24526 25108
link18 089B 1595548 1594964
link19 028B 25764 26351
link19 089B 1592276 1591689
link20 028B 26916 27552
link20 089B 817008 817643
link21 028B 27565 29461
link21 089B 1594648 1592752
link22 028B 27555 28097
link22 089B 2926302 2926844
link23 028B 27621 29436
link23 089B 2572811 2570996
link24 028B 28449 29412
link24 089B 3451421 3450458
link25 028B 28575 29131
link25 089B 3815861 3815305
link26 028B 28908 29465
link26 089B 937914 938470
link27 028B 29510 29887
link27 089B 1592066 1591689
link28 028B 29880 30375
link28 089B 816566 817062
link29 028B 35027 37124
link29 089B 944825 946922
link30 028B 35213 35711
link30 089B 825161 825656
link31 028B 37244 38322
link31 089B 3320634 3319556
link32 028B 38324 39394
link32 089B 3328164 3327094
link33 028B 38970 39988
link33 089B 825933 826951
link34 028B 40032 40556
link34 089B 3840905 3840381
link35 028B 41779 43108
link35 089B 3068483 3067154
link36 028B 41780 43110
link36 089B 3069812 3068482
link37 028B 46302 46783
link37 089B 3866138 3865645
link38 028B 49231 49667
link38 089B 3901891 3902327
link39 028B 49668 50904
link39 089B 3164672 3165903
link40 028B 51668 53290
link40 089B 2821842 2823464
link41 028B 51840 52473
link41 089B 3764028 3764661
link42 028B 52474 53030
link42 089B 3815862 3816418
link43 028B 53387 53778
link43 089B 3927742 3928133
link44 028B 53778 54275
link44 089B 3865148 3865645
link45 028B 54683 55158
link45 089B 3873944 3874419
link46 028B 55161 56743
link46 089B 2855598 2857180
link47 028B 68473 68875
link47 089B 2333623 2334025
link48 028B 73730 74549
link48 089B 3603913 3604732
link49 028B 73715 75530
link49 089B 2334161 2335975
link50 028B 74554 76235
link50 089B 2770616 2772296
link51 028B 74893 75531
link51 089B 3725659 3724970
link52 028B 74961 76730
link52 089B 324221 322453
link53 028B 75807 78030
link53 089B 1569004 1566783
link54 028B 76238 77296
link54 089B 3337756 3336698
link55 028B 77297 77713
link55 089B 3914309 3914725
link56 028B 77864 82293
link56 089B 321259 316844
link57 028B 80443 82482
link57 089B 2504444 2506483
link58 028B 82483 83533
link58 089B 3353559 3352509
link59 028B 82440 83149
link59 089B 316807 316094
link60 028B 84595 87834
link60 089B 1958718 1961956
link61 028B 87834 88584
link61 089B 3674615 3675365
link62 028B 87836 88581
link62 089B 3673869 3674614
link63 028B 87520 89987
link63 089B 311784 309316
link64 028B 88583 89192
link64 089B 3780803 3781412
link65 028B 89194 90103
link65 089B 3493560 3492651
link66 028B 89558 90103
link66 089B 3826343 3826888
link67 028B 90104 93167
link67 089B 2025250 2028312
link68 028B 91370 95518
link68 089B 307900 303749
link69 028B 93168 94515
link69 089B 3053770 3052423
link70 028B 93169 94514
link70 089B 3055117 3053772
link71 028B 94514 98586
link71 089B 1706411 1710466
link72 028B 95641 98036
link72 089B 303669 301277
link73 028B 98586 99407
link73 089B 3603091 3603912
link74 028B 98588 99412
link74 089B 3599801 3600625
link75 028B 99409 100948
link75 089B 2905600 2904061
link76 028B 100950 101433
link76 089B 2645875 2646358
link77 028B 101268 101631
link77 089B 2085007 2085370
link78 028B 102641 103768
link78 089B 2086754 2087881
link79 028B 102644 103839
link79 089B 2646562 2647757
link80 028B 103841 104276
link80 089B 3903637 3904072
link81 028B 104282 107958
link81 089B 1834104 1830428
link82 028B 104282 107957
link82 089B 1834115 1837790
link83 028B 108706 109275
link83 089B 3215571 3216140
link84 028B 113885 114330
link84 089B 3216315 3216760
link85 028B 115061 116043
link85 089B 1425234 1424252
link86 028B 115310 118476
link86 089B 1987669 1984482
link87 028B 115403 117053
link87 089B 2006588 2004939
link88 028B 115594 116158
link88 089B 2733730 2733166
link89 028B 115590 116009
link89 089B 1515529 1515110
link90 028B 116254 117223
link90 089B 1423981 1422988
link91 028B 115403 118475
link91 089B 2006588 2003553
link92 028B 117488 120523
link92 089B 1422998 1419962
link93 028B 118679 119085
link93 089B 3922553 3922147
link94 028B 121667 122867
link94 089B 3207208 3208408
link95 028B 121672 137183
link95 089B 531626 547201
link96 028B 124858 126045
link96 089B 3207211 3206014
link97 028B 137183 138593
link97 089B 2994240 2995650
link98 028B 138593 139219
link98 089B 3769078 3768452
link99 028B 139221 140038
link99 089B 3412182 3412999
link100 028B 140671 143323
link100 089B 2206865 2209516
link101 028B 140645 146090
link101 089B 210283 204820
link102 028B 143324 145604
link102 089B 2363706 2361426
link103 028B 147701 151703
link103 089B 203151 199154
link104 028B 149837 150631
link104 089B 3631337 3630546
link105 028B 154869 156462
link105 089B 2858772 2857182
link106 028B 171209 173363
link106 089B 2445848 2443694
link107 028B 171321 173362
link107 089B 1598206 1596172
link108 028B 173364 173813
link108 089B 3895691 3895242
link109 028B 175883 176535
link109 089B 2467191 2467843
link110 028B 176864 178219
link110 089B 2467947 2469301
link111 028B 177498 178220
link111 089B 3697384 3698106
link112 028B 178647 179625
link112 089B 3439801 3438823
link113 028B 179626 181826
link113 089B 2365984 2368253
link114 028B 181828 182350
link114 089B 3849882 3849360
link115 028B 182351 184375
link115 089B 2522725 2520700
link116 028B 182352 184373
link116 089B 2526773 2524752
link117 028B 184375 188992
link117 089B 1559809 1555191
link118 028B 188993 190654
link118 089B 1063716 1065377
link119 028B 188994 190654
link119 089B 1317945 1319605
link120 028B 198138 199959
link120 089B 2626954 2625050
link121 028B 198486 200432
link121 089B 1582653 1580690
link122 028B 200736 202143
link122 089B 1579534 1578127
link123 028B 202145 203239
link123 089B 3309795 3308701
link124 028B 208317 208975
link124 089B 3066285 3066944
link125 028B 210141 215171
link125 089B 1492463 1497495
link126 028B 215873 216737
link126 089B 3555842 3556705
link127 028B 217034 218194
link127 089B 3241382 3242543
link128 028B 218579 219610
link128 089B 3377512 3378544
link129 028B 220085 221054
link129 089B 3445625 3444656
link130 028B 220086 221138
link130 089B 3344090 3343038
link131 028B 221761 223228
link131 089B 2959634 2961101
link132 028B 248769 250301
link132 089B 2907133 2908665
link133 028B 249168 251079
link133 089B 2619332 2617422
link134 028B 250302 251124
link134 089B 3597328 3598150
link135 028B 251908 259409
link135 089B 1159181 1166675
link136 028B 259448 260150
link136 089B 3714493 3713791
link137 028B 260846 262388
link137 089B 2899435 2900978
link138 028B 263441 265629
link138 089B 2424147 2421957
link139 028B 265631 267060
link139 089B 2987144 2985714
link140 028B 265811 267061
link140 089B 3148554 3147304
link141 028B 267384 268224
link141 089B 3583136 3583976
link142 028B 267386 268226
link142 089B 3583980 3584820
link143 028B 268226 269732
link143 089B 2922327 2920821
link144 028B 269734 270584
link144 089B 3568707 3567856
link145 028B 269865 270585
link145 089B 3698828 3698107
link146 028B 269868 271447
link146 089B 2854004 2852419
link147 028B 270586 271448
link147 089B 3558431 3557569
link148 028B 271829 272682
link148 089B 3566147 3566999
link149 028B 272683 273410
link149 089B 3692306 3693033
link150 028B 274107 275796
link150 089B 2768925 2767235
link151 028B 275822 276684
link151 089B 3557568 3556706
link152 028B 276684 277510
link152 089B 3595677 3596503
link153 028B 276696 279249
link153 089B 2190861 2188307
link154 028B 277587 278828
link154 089B 3153528 3152287
link155 028B 279475 280413
link155 089B 3474247 3473309
link156 028B 292371 292684
link156 089B 2247605 2247292
link157 028B 295181 296345
link157 089B 2918145 2919309
link158 028B 295973 296371
link158 089B 3923768 3924166
link159 028B 296796 298287
link159 089B 2944815 2946306
link160 028B 298288 299881
link160 089B 2854008 2855593
link161 028B 298289 299883
link161 089B 2861937 2860355
link162 028B 299884 303071
link162 089B 1987670 1990856
link163 028B 303072 303484
link163 089B 3917216 3917628
link164 028B 303074 303483
link164 089B 3918458 3918867
link165 028B 303485 304723
link165 089B 3149800 3148555
link166 028B 304724 305885
link166 089B 3237902 3236741
link167 028B 306037 308342
link167 089B 2352257 2349951
link168 028B 311684 312105
link168 089B 3910947 3911368
link169 028B 312341 318247
link169 089B 1348280 1354188
link170 028B 312341 312666
link170 089B 3955095 3955420
link171 028B 312716 313165
link171 089B 3889812 3890261
link172 028B 312752 314387
link172 089B 2812046 2813681
link173 028B 314386 314875
link173 089B 3193978 3194467
link174 028B 314386 315556
link174 089B 3193978 3195184
link175 028B 315558 317170
link175 089B 2829959 2831571
link176 028B 317223 317840
link176 089B 3775281 3774664
link177 028B 318638 322727
link177 089B 1690104 1686016
link178 028B 322902 323448
link178 089B 3828524 3829070
link179 028B 323708 324085
link179 089B 3926163 3926549
link180 028B 325892 326370
link180 089B 2877672 2878211
link181 028B 330806 333567
link181 089B 1256651 1259412
link182 028B 330780 331472
link182 089B 1641628 1640935
link183 028B 332615 333568
link183 089B 2878283 2879235
link184 028B 332624 333588
link184 089B 1640863 1639899
link185 028B 334356 334947
link185 089B 3459694 3459103
link186 028B 337793 338246
link186 089B 1928738 1928285
link187 028B 339808 340404
link187 089B 3794609 3795205
link188 028B 339814 342259
link188 089B 1928195 1925749
link189 028B 343976 344905
link189 089B 2968411 2969340
link190 028B 344418 344905
link190 089B 2220051 2219564
link191 028B 349656 350040
link191 089B 2969494 2969866
link192 028B 349656 351610
link192 089B 2219410 2217456
link193 028B 350711 351259
link193 089B 3825248 3825796
link194 028B 351258 351828
link194 089B 2381832 2381262
link195 028B 351701 352343
link195 089B 3761486 3760844
link196 028B 352341 353418
link196 089B 1143932 1145010
link197 028B 357507 357908
link197 089B 1150661 1151059
link198 028B 358007 360014
link198 089B 1144945 1146954
link199 028B 358088 362210
link199 089B 1673678 1677801
link200 028B 361597 362102
link200 089B 1151152 1151635
link201 028B 363011 366787
link201 089B 1777548 1781409
link202 028B 363011 363904
link202 089B 3519767 3520659
link203 028B 363908 366289
link203 089B 2253398 2255745
link204 028B 363907 366289
link204 089B 2235539 2237926
link205 028B 366451 366788
link205 089B 3952430 3952093
link206 028B 366889 367982
link206 089B 3304341 3305434
link207 028B 367187 367580
link207 089B 3725674 3726067
link208 028B 367983 368705
link208 089B 3680564 3681301
link209 028B 368707 370222
link209 089B 2899434 2897917
link210 028B 370307 370843
link210 089B 3835026 3834490
link211 028B 381374 383280
link211 089B 2621239 2619334
link212 028B 382016 382893
link212 089B 498492 497614
link213 028B 383432 384566
link213 089B 2061596 2062730
link214 028B 383799 384162
link214 089B 3942022 3942385
link215 028B 383804 384156
link215 089B 3942385 3942737
link216 028B 383447 386148
link216 089B 497086 494424
link217 028B 384661 386228
link217 089B 2062946 2064513
link218 028B 386230 388455
link218 089B 2406480 2408705
link219 028B 387470 387927
link219 089B 494422 493967
link220 028B 388442 390743
link220 089B 2354558 2352257
link221 028B 389721 390729
link221 089B 492085 491078
link222 028B 390744 391714
link222 089B 3485340 3484420
link223 028B 390747 391713
link223 089B 3355677 3356701
link224 028B 391715 392316
link224 089B 3786258 3785657
link225 028B 392316 393102
link225 089B 3607193 3606375
link226 028B 392317 393101
link226 089B 3640818 3640035
link227 028B 393103 393842
link227 089B 3679084 3678345
link228 028B 393841 394272
link228 089B 3907103 3906672
link229 028B 393841 394271
link229 089B 3907533 3907103
link230 028B 394150 395375
link230 089B 487314 486149
link231 028B 394273 395376
link231 089B 2748537 2747434
link232 028B 395496 395872
link232 089B 3935027 3935403
link233 028B 395872 396753
link233 089B 3536648 3537529
link234 028B 396754 397068
link234 089B 3962208 3961894
link235 028B 397068 397431
link235 089B 3940575 3940212
link236 028B 397431 397739
link236 089B 3963751 3963443
link237 028B 398296 399213
link237 089B 3483503 3482586
link238 028B 399213 400255
link238 089B 3368170 3369212
link239 028B 400255 400668
link239 089B 3918042 3917629
link240 028B 400256 401122
link240 089B 3548908 3548042
link241 028B 400668 401316
link241 089B 3750532 3751180
link242 028B 400670 401123
link242 089B 3891631 3892084
link243 028B 401321 405208
link243 089B 1762057 1765942
link244 028B 405205 405920
link244 089B 3703145 3703860
link245 028B 405209 405921
link245 089B 3703863 3704575
link246 028B 405922 406366
link246 089B 3896138 3896582
link247 028B 407457 407989
link247 089B 3805112 3804580
link248 028B 408442 424836
link248 089B 498912 515310
link249 028B 424838 425319
link249 089B 3872024 3871543
link250 028B 425321 427484
link250 089B 2435055 2437219
link251 028B 427739 428578
link251 089B 3587342 3588181
link252 028B 428071 428575
link252 089B 3858632 3859136
link253 028B 428577 429395
link253 089B 2941834 2941016
link254 028B 429644 430177
link254 089B 2940884 2940352
link255 028B 436981 437628
link255 089B 3433284 3433932
link256 028B 436981 437629
link256 089B 3431322 3431971
link257 028B 437735 439571
link257 089B 2677380 2675544
link258 028B 437971 439739
link258 089B 2717164 2718932
link259 028B 437970 439572
link259 089B 2844432 2842829
link260 028B 439741 441764
link260 089B 2528798 2526775
link261 028B 441921 442499
link261 089B 3801661 3802239
link262 028B 442085 442497
link262 089B 3918041 3918453
link263 028B 442499 443613
link263 089B 3277885 3278999
link264 028B 443615 444390
link264 089B 3644735 3643961
link265 028B 444395 445357
link265 089B 3451419 3452381
link266 028B 445207 445630
link266 089B 3909672 3910095
link267 028B 445358 446558
link267 089B 3203613 3204813
link268 028B 446118 446557
link268 089B 3900571 3900132
link269 028B 466147 468852
link269 089B 2110670 2107900
link270 028B 466174 466537
link270 089B 1679685 1679325
link271 028B 467765 468849
link271 089B 3247163 3246013
link272 028B 468853 470062
link272 089B 3190351 3189142
link273 028B 470061 471906
link273 089B 2169180 2167336
link274 028B 472038 472929
link274 089B 2167335 2166442
link275 028B 472934 474429
link275 089B 2934355 2932860
link276 028B 473350 474117
link276 089B 3656388 3655621
link277 028B 473347 473715
link277 089B 3195181 3195550
link278 028B 473732 474428
link278 089B 3195676 3196389
link279 028B 474429 476005
link279 089B 2868260 2869835
link280 028B 476005 477154
link280 089B 3248315 3249464
link281 028B 477157 478039
link281 089B 3527790 3526905
link282 028B 477250 478041
link282 089B 3633721 3632928
link283 028B 478042 480414
link283 089B 2326529 2328900
link284 028B 480415 481449
link284 089B 3373367 3374407
link285 028B 480416 482136
link285 089B 2745100 2746820
link286 028B 482138 483828
link286 089B 2765545 2763855
link287 028B 483829 484132
link287 089B 3964360 3964663
link288 028B 483830 484131
link288 089B 3964057 3964358
link289 028B 484133 488069
link289 089B 1746450 1742514
link290 028B 488069 488961
link290 089B 3522445 3521553
link291 028B 488961 490184
link291 089B 3178184 3176961
link292 028B 491737 495193
link292 089B 1800512 1803968
link293 028B 495295 496456
link293 089B 3246009 3244855
link294 028B 496457 496915
link294 089B 3889805 3889347
link295 028B 496914 498361
link295 089B 2971322 2972769
link296 028B 498363 499759
link296 089B 3012500 3011104
link297 028B 499760 501714
link297 089B 2582621 2580667
link298 028B 499761 500132
link298 089B 3938377 3938006
link299 028B 500129 501049
link299 089B 2802212 2803132
link300 028B 501153 501715
link300 089B 2803290 2803852
link301 028B 508189 508499
link301 089B 3962833 3962523
link302 028B 508500 508989
link302 089B 3870569 3870081
link303 028B 508989 509487
link303 089B 3864652 3864154
link304 028B 509488 510872
link304 089B 2025249 2023868
link305 028B 509485 510136
link305 089B 3754433 3753782
link306 028B 511229 512921
link306 089B 2023871 2022179
link307 028B 512114 512453
link307 089B 3951757 3951418
link308 028B 512451 512897
link308 089B 3901889 3901451
link309 028B 512451 512904
link309 089B 3896136 3895685
link310 028B 512923 515280
link310 089B 2333623 2331266
link311 028B 515656 516169
link311 089B 3852487 3853000
link312 028B 515828 516171
link312 089B 3948361 3948704
link313 028B 516171 517726
link313 089B 2890143 2891698
link314 028B 517724 518290
link314 089B 3079084 3078518
link315 028B 518041 519172
link315 089B 2435054 2433921
link316 028B 519172 519629
link316 089B 878852 878394
link317 028B 519172 519628
link317 089B 868695 868237
link318 028B 519630 520068
link318 089B 3105320 3104882
link319 028B 520284 520896
link319 089B 3779580 3778968
link320 028B 520896 524563
link320 089B 1841472 1845139
link321 028B 524565 525698
link321 089B 3267721 3268854
link322 028B 524563 525697
link322 089B 3264314 3265448
link323 028B 525699 526240
link323 089B 3832329 3831788
link324 028B 526338 527748
link324 089B 3009711 3008302
link325 028B 527980 531525
link325 089B 1877493 1873948
link326 028B 531526 532206
link326 089B 3731842 3731162
link327 028B 531527 532209
link327 089B 3733887 3733205
link328 028B 532208 534469
link328 089B 2377317 2375056
link329 028B 534470 535070
link329 089B 3787461 3786861
link330 028B 535071 539014
link330 089B 1742513 1738570
link331 028B 539015 539360
link331 089B 3948015 3947670
link332 028B 539361 540538
link332 089B 3222675 3221498
link333 028B 540756 541275
link333 089B 3853518 3852999
link334 028B 541272 542623
link334 089B 3051073 3052422
link335 028B 542622 543631
link335 089B 3406141 3407150
link336 028B 542625 543632
link336 089B 3407153 3408160
link337 028B 543755 545543
link337 089B 2708261 2710048
link338 028B 545541 545869
link338 089B 3956409 3956081
link339 028B 545551 545868
link339 089B 3955762 3956079
link340 028B 545905 546364
link340 089B 3887513 3887972
link341 028B 546364 547248
link341 089B 3533116 3532232
link342 028B 547249 547947
link342 089B 3717304 3718002
link343 028B 547250 547948
link343 089B 3719402 3718704
link344 028B 547949 557742
link344 089B 908530 918323
link345 028B 557741 559724
link345 089B 2566882 2568864
link346 028B 559724 560571
link346 089B 3577213 3578060
link347 028B 559725 560570
link347 089B 3578908 3579754
link348 028B 560569 561039
link348 089B 3879151 3879621
link349 028B 561040 562186
link349 089B 3250613 3251759
link350 028B 561042 561355
link350 089B 3961581 3961894
link351 028B 561356 562080
link351 089B 3695935 3695211
link352 028B 562188 564483
link352 089B 2354559 2356853
link353 028B 564484 565223
link353 089B 3682042 3682781
link354 028B 565222 566278
link354 089B 3338813 3337757
link355 028B 566281 566582
link355 089B 3963753 3964054
link356 028B 566279 566583
link356 089B 3963140 3963444
link357 028B 566584 566987
link357 089B 3922553 3922956
link358 028B 567222 567837
link358 089B 3777741 3777126
link359 028B 567838 568778
link359 089B 3471427 3472367
link360 028B 567943 568993
link360 089B 3349359 3348309
link361 028B 567945 568782
link361 089B 3590687 3589851
link362 028B 568995 571933
link362 089B 2076320 2073382
link363 028B 571935 572317
link363 089B 3930457 3930839
link364 028B 571935 579195
link364 089B 1181470 1188816
link365 028B 572319 572905
link365 089B 1477146 1477732
link366 028B 573732 577472
link366 089B 1478517 1482257
link367 028B 577473 579193
link367 089B 2736460 2738193
link368 028B 579195 580386
link368 089B 3213186 3214377
link369 028B 580387 581295
link369 089B 3497198 3498106
link370 028B 580388 581295
link370 089B 3499014 3498107
link371 028B 581296 581813
link371 089B 3851969 3852486
link372 028B 584934 585249
link372 089B 3951402 3951085
link373 028B 585030 585469
link373 089B 3902760 3903200
link374 028B 585580 586373
link374 089B 3632925 3632131
link375 028B 586162 586518
link375 089B 988449 988802
link376 028B 586525 587246
link376 089B 2623142 2622421
link377 028B 591716 592472
link377 089B 2064516 2065272
link378 028B 592725 593419
link378 089B 2065272 2065978
link379 028B 592819 593419
link379 089B 3440894 3441494
link380 028B 593706 595040
link380 089B 2149911 2151245
link381 028B 595067 595477
link381 089B 3608420 3608826
link382 028B 595067 596055
link382 089B 2221655 2222638
link383 028B 596533 598778
link383 089B 2388577 2390822
link384 028B 596538 598166
link384 089B 2816948 2818576
link385 028B 596591 599377
link385 089B 2136027 2138813
link386 028B 598168 599324
link386 089B 3114381 3115537
link387 028B 599377 601045
link387 089B 2158200 2159868
link388 028B 612033 613867
link388 089B 2681054 2682889
link389 028B 612035 612603
link389 089B 3809096 3808528
link390 028B 612033 612600
link390 089B 3809667 3810234
link391 028B 612601 613548
link391 089B 3470482 3471429
link392 028B 613537 613866
link392 089B 3955421 3955750
link393 028B 613868 617963
link393 089B 1686015 1681921
link394 028B 617964 618492
link394 089B 3844624 3845152
link395 028B 617985 618491
link395 089B 3858120 3857614
link396 028B 617986 619205
link396 089B 3189140 3187922
link397 028B 618491 619196
link397 089B 3713792 3713087
link398 028B 619197 622792
link398 089B 1863232 1859637
link399 028B 622791 623769
link399 089B 1661170 1662148
link400 028B 624638 626916
link400 089B 1663077 1665345
link401 028B 624615 625385
link401 089B 1080324 1081092
link402 028B 625610 626913
link402 089B 2961260 2962563
link403 028B 626917 631002
link403 089B 1694192 1698277
link404 028B 631644 632218
link404 089B 3798166 3798740
link405 028B 631839 632220
link405 089B 3932370 3931989
link406 028B 632220 632556
link406 089B 3951084 3950748
link407 028B 633342 634444
link407 089B 3288975 3290077
link408 028B 634444 635668
link408 089B 3175734 3174510
link409 028B 635668 637604
link409 089B 1631302 1629365
link410 028B 635668 636257
link410 089B 2248315 2247661
link411 028B 637749 638280
link411 089B 2247682 2247195
link412 028B 637931 638385
link412 089B 2493692 2494168
link413 028B 638731 640175
link413 089B 2247204 2245769
link414 028B 640294 640607
link414 089B 927932 928245
link415 028B 640511 643022
link415 089B 2258450 2260961
link416 028B 641440 641798
link416 089B 891253 890898
link417 028B 642021 643291
link417 089B 936189 937459
link418 028B 642018 643021
link418 089B 3302245 3303248
link419 028B 643021 643673
link419 089B 3562723 3563375
link420 028B 647120 647936
link420 089B 2000386 1999569
link421 028B 647929 649100
link421 089B 1998392 1997221
link422 028B 649102 651176
link422 089B 2483902 2481828
link423 028B 650146 651180
link423 089B 3380610 3379576
link424 028B 651685 652433
link424 089B 3673120 3673868
link425 028B 651679 652752
link425 089B 3185507 3184434
link426 028B 653162 653469
link426 089B 3396325 3396018
link427 028B 653586 655280
link427 089B 2763852 2762158
link428 028B 657040 657883
link428 089B 3602267 3601449
link429 028B 657889 658745
link429 089B 3561009 3561866
link430 028B 658747 659893
link430 089B 3249466 3250612
link431 028B 659896 663793
link431 089B 1750369 1754266
link432 028B 665310 665690
link432 089B 3934648 3935028
link433 028B 666283 666644
link433 089B 3941301 3941662
link434 028B 666806 667768
link434 089B 3449497 3450459
link435 028B 666804 668481
link435 089B 2773975 2775652
link436 028B 667769 668482
link436 089B 3702434 3703147
link437 028B 668482 669981
link437 089B 2935859 2934360
link438 028B 669982 670673
link438 089B 3727043 3726352
link439 028B 670646 671849
link439 089B 482002 483205
link440 028B 670673 671598
link440 089B 3479824 3480749
link441 028B 671850 672284
link441 089B 2319559 2319993
link442 028B 671931 672284
link442 089B 1677807 1678160
link443 028B 672409 673403
link443 089B 3070811 3069817
link444 028B 672409 673365
link444 089B 2320023 2320979
link445 028B 672409 673443
link445 089B 1678190 1679224
link446 028B 674862 675504
link446 089B 1679320 1679962
link447 028B 682085 684028
link447 089B 2574758 2572812
link448 028B 681966 683143
link448 089B 1891535 1890340
link449 028B 682027 683143
link449 089B 1984481 1983353
link450 028B 682092 683273
link450 089B 2162504 2163685
link451 028B 683175 683835
link451 089B 1888706 1888046
link452 028B 684074 684537
link452 089B 3876314 3875851
link453 028B 685505 689534
link453 089B 1781412 1785259
link454 028B 686546 687903
link454 089B 2953695 2952399
link455 028B 688047 689534
link455 089B 2949281 2947795
link456 028B 689536 691086
link456 089B 2888592 2890142
link457 028B 690782 691215
link457 089B 3904509 3904942
link458 028B 691256 691580
link458 089B 3959342 3959666
link459 028B 691252 693651
link459 089B 1336394 1333995
link460 028B 691580 691991
link460 089B 3919693 3920104
link461 028B 691992 692709
link461 089B 3698829 3699546
link462 028B 691997 692714
link462 089B 3699556 3700273
link463 028B 693247 693651
link463 089B 965818 965414
link464 028B 693949 695777
link464 089B 958335 956508
link465 028B 698089 699057
link465 089B 1331318 1330351
link466 028B 699641 700748
link466 089B 1119386 1120496
link467 028B 699538 700748
link467 089B 1114679 1115889
link468 028B 703656 704754
link468 089B 1119401 1120496
link469 028B 703656 707734
link469 089B 1114797 1118869
link470 028B 708885 709616
link470 089B 1119765 1120496
link471 028B 708749 709621
link471 089B 465525 466397
link472 028B 711840 712742
link472 089B 465511 466413
link473 028B 711978 712720
link473 089B 1119753 1120495
link474 028B 714813 729314
link474 089B 467028 481499
link475 028B 724895 725457
link475 089B 19187 18624
link476 028B 725718 729178
link476 089B 1894998 1891538
link477 028B 726584 727279
link477 089B 386707 386012
link478 028B 728797 729166
link478 089B 3934271 3934640
link479 028B 729343 730017
link479 089B 2473112 2472438
link480 028B 729343 730035
link480 089B 1562631 1561939
link481 028B 730996 731473
link481 089B 1560461 1559985
link482 028B 733034 733503
link482 089B 481534 482000
link483 028B 733664 733989
link483 089B 1446231 1445906
link484 028B 735519 737811
link484 089B 1443283 1440994
link485 028B 735701 737812
link485 089B 2307087 2304976
link486 028B 737808 739650
link486 089B 2031367 2029525
link487 028B 744471 745672
link487 089B 2029518 2028313
link488 028B 745673 746352
link488 089B 3734567 3733888
link489 028B 745675 746323
link489 089B 857970 858618
link490 028B 753160 753693
link490 089B 2753660 2754195
link491 028B 754220 754782
link491 089B 862734 863320
link492 028B 756432 758584
link492 089B 2448002 2445850
link493 028B 758585 759788
link493 089B 3193977 3192770
link494 028B 759353 760716
link494 089B 3040161 3038793
link495 028B 759790 760717
link495 089B 3477039 3476112
link496 028B 760718 761800
link496 089B 3316312 3317395
link497 028B 761801 763612
link497 089B 2671859 2673702
link498 028B 761802 763611
link498 089B 2697468 2699277
link499 028B 763613 766584
link499 089B 2058581 2061554
link500 028B 767379 769333
link500 089B 2576744 2578706
link501 028B 769334 770249
link501 089B 3502645 3503550
link502 028B 770251 770922
link502 089B 3737951 3738622
link503 028B 770921 773382
link503 089B 2275844 2273383
link504 028B 770924 771875
link504 089B 3430006 3429026
link505 028B 770924 771874
link505 089B 3430989 3430009
link506 028B 771876 773081
link506 089B 3197596 3196391
link507 028B 773083 773692
link507 089B 277663 277055
link508 028B 773381 776489
link508 089B 2012922 2009814
link509 028B 776491 777268
link509 089B 3650988 3651764
link510 028B 777269 778152
link510 089B 1710467 1711349
link511 028B 779377 781395
link511 089B 1712406 1714514
link512 028B 786656 795499
link512 089B 1020075 1028900
link513 028B 795624 796311
link513 089B 3730477 3729790
link514 028B 796309 797188
link514 089B 3531346 3532230
link515 028B 797199 797686
link515 089B 3867630 3868117
link516 028B 797683 801530
link516 089B 1789108 1785261
link517 028B 797684 798782
link517 089B 3296682 3297780
link518 028B 798783 799382
link518 089B 3784448 3783847
link519 028B 801531 801948
link519 089B 3913052 3912635
link520 028B 801685 802828
link520 089B 3252908 3254051
link521 028B 801951 802827
link521 089B 3540168 3541044
link522 028B 802829 803183
link522 089B 3944526 3944880
link523 028B 803185 803723
link523 089B 3836638 3836103
link524 028B 803725 804124
link524 089B 3925763 3925364
link525 028B 808469 809061
link525 089B 3795798 3795206
link526 028B 809062 810021
link526 089B 3463864 3462916
link527 028B 809063 809468
link527 089B 1656986 1656592
link528 028B 819896 820517
link528 089B 3771572 3770951
link529 028B 819797 821428
link529 089B 1564324 1562693
link530 028B 820517 821405
link530 089B 3529571 3528683
link531 028B 820471 821431
link531 089B 1445164 1444204
link532 028B 821105 821428
link532 089B 2473497 2473174
link533 028B 823132 825845
link533 089B 2182777 2180064
link534 028B 825847 826700
link534 089B 3521551 3520663
link535 028B 825888 826360
link535 089B 3877267 3876793
link536 028B 826360 826704
link536 089B 3949391 3949047
link537 028B 826704 827389
link537 089B 3728425 3729105
link538 028B 827419 827845
link538 089B 3908390 3908816
link539 028B 827867 828202
link539 089B 3954093 3954428
link540 028B 827845 829022
link540 089B 3225029 3226206
link541 028B 828312 829021
link541 089B 3706713 3707422
link542 028B 829023 829402
link542 089B 3933131 3932752
link543 028B 829403 829933
link543 089B 3842506 3843036
link544 028B 829404 829752
link544 089B 3945235 3945583
link545 028B 829934 830409
link545 089B 3880089 3879615
link546 028B 829935 830445
link546 089B 3855058 3854548
link547 028B 830049 830400
link547 089B 3945233 3944882
link548 028B 830447 830815
link548 089B 3891176 3891544
link549 028B 831346 831975
link549 089B 3764027 3763398
link550 028B 831976 833228
link550 089B 3144800 3146053
link551 028B 833230 834529
link551 089B 3057806 3059146
link552 028B 833233 834493
link552 089B 3130976 3132236
link553 028B 834497 839946
link553 089B 1387728 1382279
link554 028B 834529 837612
link554 089B 2019102 2016019
link555 028B 837612 839026
link555 089B 2992828 2991414
link556 028B 837609 839018
link556 089B 2999874 2998465
link557 028B 839027 839675
link557 089B 3755078 3754430
link558 028B 839029 839673
link558 089B 3753137 3753781
link559 028B 839948 846554
link559 089B 1286061 1279455
link560 028B 846555 847443
link560 089B 3530457 3529570
link561 028B 846713 847185
link561 089B 3876791 3876319
link562 028B 847441 849006
link562 089B 2874541 2876106
link563 028B 849285 851232
link563 089B 2588477 2590421
link564 028B 851234 851685
link564 089B 3893444 3893893
link565 028B 851686 852869
link565 089B 3219132 3220315
link566 028B 852870 853604
link566 089B 3685724 3684990
link567 028B 852871 853603
link567 089B 3686458 3685726
link568 028B 853662 854919
link568 089B 3137286 3136029
link569 028B 853661 854370
link569 089B 3708841 3709550
link570 028B 854372 854920
link570 089B 3823049 3822501
link571 028B 854371 855045
link571 089B 3739964 3739291
link572 028B 855041 857874
link572 089B 2116413 2113580
link573 028B 857874 858901
link573 089B 3386794 3385767
link574 028B 857876 858235
link574 089B 3939844 3939484
link575 028B 858903 861056
link575 089B 2454443 2456577
link576 028B 861057 861864
link576 089B 3613697 3614504
link577 028B 861058 861862
link577 089B 3612890 3613695
link578 028B 861864 862509
link578 089B 3755079 3755724
link579 028B 862509 863320
link579 089B 3612077 3612888
link580 028B 863321 868094
link580 089B 1526999 1531775
link581 028B 868094 868535
link581 089B 3899247 3899688
link582 028B 868536 869941
link582 089B 3001278 3002683
link583 028B 869935 870573
link583 089B 3766566 3765928
link584 028B 869946 870824
link584 089B 3533122 3534000
link585 028B 870825 871249
link585 089B 3911368 3911792
link586 028B 871249 873679
link586 089B 2290473 2288041
link587 028B 871250 873678
link587 089B 2280726 2278287
link588 028B 873679 874780
link588 089B 3295581 3294480
link589 028B 874782 876174
link589 089B 3013894 3012502
link590 028B 874815 876194
link590 089B 3026386 3025007
link591 028B 874813 876175
link591 089B 3046994 3048356
link592 028B 876198 877553
link592 089B 3049718 3051073
link593 028B 877552 878067
link593 089B 3854032 3854547
link594 028B 877691 878065
link594 089B 3882049 3882423
link595 028B 878067 878742
link595 089B 3737277 3736602
link596 028B 878740 880312
link596 089B 2910199 2908664
link597 028B 887388 888672
link597 089B 3116952 3115668
link598 028B 902003 902889
link598 089B 3528683 3529569
link599 028B 901982 902975
link599 089B 1562695 1563689
link600 028B 901982 903606
link600 089B 1444209 1445833
link601 028B 901982 902303
link601 089B 2473176 2473497
link602 028B 902688 903948
link602 089B 2055604 2056862
link603 028B 904427 905523
link603 089B 2057368 2058464
link604 028B 904625 905522
link604 089B 1295396 1296279
link605 028B 904687 905519
link605 089B 1814591 1815416
link606 028B 905881 906403
link606 089B 1856027 1855507
link607 028B 906398 907967
link607 089B 2858770 2860358
link608 028B 907243 907789
link608 089B 3803393 3803939
link609 028B 907244 909667
link609 089B 2319361 2316970
link610 028B 907964 909671
link610 089B 2757065 2755359
link611 028B 909669 911835
link611 089B 2439379 2441537
link612 028B 911835 913534
link612 089B 2760462 2762158
link613 028B 911837 912729
link613 089B 3525122 3526011
link614 028B 912730 913254
link614 089B 3807392 3806868
link615 028B 912731 913254
link615 089B 3806822 3806299
link616 028B 913536 914403
link616 089B 3551513 3550646
link617 028B 914404 915023
link617 089B 3772813 3772194
link618 028B 914411 914972
link618 089B 3751827 3751267
link619 028B 915024 915555
link619 089B 3843567 3843036
link620 028B 915025 915553
link620 089B 3842504 3841976
link621 028B 915554 919725
link621 089B 1669519 1665346
link622 028B 919726 920617
link622 089B 3523337 3524228
link623 028B 919727 920616
link623 089B 3522446 3523335
link624 028B 920618 922050
link624 089B 2982848 2984280
link625 028B 922388 927345
link625 089B 1507520 1512479
link626 028B 926045 927341
link626 089B 3096194 3097491
link627 028B 927737 928771
link627 089B 3371289 3370252
link628 028B 929064 931021
link628 089B 2584577 2582621
link629 028B 931580 932084
link629 089B 3845680 3845176
link630 028B 931577 932095
link630 089B 3854035 3853516
link631 028B 932093 936008
link631 089B 1750366 1746451
link632 028B 936008 937224
link632 089B 3107922 3106621
link633 028B 936010 937223
link633 089B 3185504 3186717
link634 028B 937225 939485
link634 089B 2379576 2377318
link635 028B 939584 942011
link635 089B 2263387 2260965
link636 028B 939578 940529
link636 089B 3397980 3397035
link637 028B 940531 942015
link637 089B 2952251 2950767
link638 028B 942337 946128
link638 089B 1758164 1761881
link639 028B 943049 944188
link639 089B 3255195 3256334
link640 028B 943051 944191
link640 089B 3254054 3255194
link641 028B 944192 944943
link641 089B 3672368 3673119
link642 028B 948707 949338
link642 089B 1579025 1579649
link643 028B 956831 958023
link643 089B 3102819 3104018
link644 028B 956831 958025
link644 089B 2591170 2592362
link645 028B 958025 958914
link645 089B 3528682 3527793
link646 028B 958915 961964
link646 089B 2031363 2034411
link647 028B 961501 961965
link647 089B 3618065 3618529
link648 028B 962287 963038
link648 089B 3670112 3669360
link649 028B 963039 968065
link649 089B 1502520 1497494
link650 028B 963040 963966
link650 089B 3475180 3474254
link651 028B 968066 969720
link651 089B 2798926 2797272
link652 028B 968067 969709
link652 089B 2800570 2798928
link653 028B 969711 971540
link653 089B 2688385 2686556
link654 028B 971542 972210
link654 089B 2655238 2654570
link655 028B 972359 973554
link655 089B 2654556 2653377
link656 028B 973915 974467
link656 089B 3821401 3820849
link657 028B 973918 974466
link657 089B 3821949 3821401
link658 028B 974466 975000
link658 089B 3839849 3839315
link659 028B 975178 977405
link659 089B 2233057 2235284
link660 028B 975178 976105
link660 089B 3466687 3465760
link661 028B 975178 976104
link661 089B 3467632 3466706
link662 028B 976106 977782
link662 089B 2777328 2775654
link663 028B 978101 978616
link663 089B 2201560 2202075
link664 028B 978225 978621
link664 089B 714838 715235
link665 028B 979658 982121
link665 089B 845328 847677
link666 028B 980271 980741
link666 089B 2094067 2094536
link667 028B 980448 980876
link667 089B 1626992 1627441
link668 028B 982124 982952
link668 089B 3594850 3594022
link669 028B 982953 988311
link669 089B 1409332 1403976
link670 028B 982954 983579
link670 089B 3770327 3769705
link671 028B 983579 983957
link671 089B 2496271 2496651
link672 028B 986638 988312
link672 089B 2496643 2498316
link673 028B 988313 989903
link673 089B 2852417 2850826
link674 028B 990147 990769
link674 089B 3713083 3712461
link675 028B 990144 990808
link675 089B 3743967 3743303
link676 028B 990835 991279
link676 089B 3897473 3897029
link677 028B 991280 991804
link677 089B 3848311 3848836
link678 028B 991281 991824
link678 089B 3830159 3830702
link679 028B 991824 992720
link679 089B 3517079 3517975
link680 028B 992724 993538
link680 089B 3611270 3612078
link681 028B 993538 994394
link681 089B 3559293 3560149
link682 028B 994396 995987
link682 089B 2876108 2877670
link683 028B 994767 995989
link683 089B 3181848 3180626
link684 028B 995989 996598
link684 089B 3782024 3782633
link685 028B 997937 998614
link685 089B 3735248 3735927
link686 028B 998613 999497
link686 089B 3488998 3488084
link687 028B 999663 1000198
link687 089B 3835565 3835030
link688 028B 1000841 1002751
link688 089B 2615513 2617423
link689 028B 1002754 1004323
link689 089B 2502400 2500838
link690 028B 1002852 1003727
link690 089B 3478896 3477971
link691 028B 1002853 1003728
link691 089B 3567853 3567001
link692 028B 1003729 1004675
link692 089B 3463865 3464812
link693 028B 1004335 1004676
link693 089B 2500700 2500359
link694 028B 1007686 1008710
link694 089B 3393972 3394996
link695 028B 1008711 1009483
link695 089B 3654082 3653310
link696 028B 1008712 1009413
link696 089B 3119512 3118811
link697 028B 1009532 1010017
link697 089B 3118720 3118235
link698 028B 1009607 1010152
link698 089B 3827979 3828524
link699 028B 1010151 1011965
link699 089B 2695655 2693841
link700 028B 1011965 1012836
link700 089B 3547168 3546297
link701 028B 1012836 1015613
link701 089B 2144371 2141595
link702 028B 1012839 1015612
link702 089B 2147140 2144372
link703 028B 1015614 1018895
link703 089B 1948952 1945673
link704 028B 1018897 1020170
link704 089B 3125893 3124621
link705 028B 1018899 1020166
link705 089B 3124618 3123351
link706 028B 1020170 1021209
link706 089B 3371290 3372327
link707 028B 1021364 1022769
link707 089B 3022232 3020850
link708 028B 1021871 1022770
link708 089B 3508072 3507173
link709 028B 1022771 1028584
link709 089B 1360000 1354187
link710 028B 1028831 1030438
link710 089B 2842829 2841223
link711 028B 1030454 1036762
link711 089B 1305418 1311726
link712 028B 1036761 1037832
link712 089B 3328165 3329237
link713 028B 1036763 1037831
link713 089B 3330308 3329239
link714 028B 1037833 1045863
link714 089B 1112709 1104680
link715 028B 1048670 1049184
link715 089B 2370294 2369781
link716 028B 1049722 1050636
link716 089B 2364617 2363704
link717 028B 1050634 1052900
link717 089B 2370525 2372792
link718 028B 1052900 1053947
link718 089B 3353560 3354607
link719 028B 1052901 1053946
link719 089B 3354609 3355654
link720 028B 1053948 1055796
link720 089B 2660791 2662638
link721 028B 1055791 1056179
link721 089B 3926952 3927340
link722 028B 1055794 1056154
link722 089B 3414190 3414550
link723 028B 1056222 1056923
link723 089B 3708124 3707424
link724 028B 1056273 1056922
link724 089B 3414537 3415186
link725 028B 1056924 1057869
link725 089B 3464814 3465759
link726 028B 1056951 1057642
link726 089B 3617034 3617725
link727 028B 1064240 1066658
link727 089B 2297747 2295329
link728 028B 1066660 1067410
link728 089B 3670863 3670113
link729 028B 1067411 1068521
link729 089B 3284551 3283441
link730 028B 1068521 1071314
link730 089B 2133235 2130443
link731 028B 1071315 1072868
link731 089B 2891698 2893246
link732 028B 1072869 1074798
link732 089B 2603979 2605908
link733 028B 1074799 1076687
link733 089B 2643987 2645873
link734 028B 1079367 1080455
link734 089B 3308706 3307618
link735 028B 1080453 1080915
link735 089B 1020078 1019617
link736 028B 1085917 1086406
link736 089B 1014621 1014135
link737 028B 1086407 1086943
link737 089B 1013988 1013454
link738 028B 1090098 1092075
link738 089B 1013254 1011238
link739 028B 1092076 1093154
link739 089B 3320635 3321713
link740 028B 1093155 1093913
link740 089B 3046994 3046236
link741 028B 1093156 1094655
link741 089B 2931358 2932859
link742 028B 1094099 1094654
link742 089B 3046186 3045631
link743 028B 1094656 1103551
link743 089B 1011237 1002340
link744 028B 1103549 1104900
link744 089B 3042900 3041535
link745 028B 1103553 1104902
link745 089B 3015292 3016683
link746 028B 1104903 1107086
link746 089B 2424146 2426328
link747 028B 1107087 1109786
link747 089B 2180063 2177350
link748 028B 1107088 1109137
link748 089B 2212167 2214217
link749 028B 1109268 1109789
link749 089B 2214291 2214812
link750 028B 1109789 1110513
link750 089B 3694486 3695210
link751 028B 1110514 1111562
link751 089B 3369212 3370252
link752 028B 1110515 1111208
link752 089B 3481665 3480971
link753 028B 1111562 1113580
link753 089B 2528798 2530819
link754 028B 1111563 1113578
link754 089B 2534860 2536875
link755 028B 1113579 1115217
link755 089B 2803852 2805491
link756 028B 1115218 1116325
link756 089B 3284552 3285658
link757 028B 1115220 1116323
link757 089B 3286768 3287869
link758 028B 1116577 1116898
link758 089B 3959990 3960310
link759 028B 1116576 1116895
link759 089B 3770328 3770645
link760 028B 1117137 1118189
link760 089B 896187 895136
link761 028B 1118635 1119096
link761 089B 1072096 1072557
link762 028B 1119098 1119566
link762 089B 3179874 3179406
link763 028B 1121727 1122528
link763 089B 3626554 3627354
link764 028B 1122638 1124102
link764 089B 2962567 2964030
link765 028B 1124995 1129314
link765 089B 1618329 1622670
link766 028B 1129314 1130286
link766 089B 3447565 3446595
link767 028B 1130681 1132744
link767 089B 2490099 2488037
link768 028B 1130685 1132742
link768 089B 2485979 2488036
link769 028B 1132744 1136156
link769 089B 1912162 1915575
link770 028B 1137670 1140558
link770 089B 2082119 2085006
link771 028B 1140558 1141645
link771 089B 3315226 3314139
link772 028B 1140911 1141954
link772 089B 3361922 3360879
link773 028B 1140912 1141636
link773 089B 3690848 3690124
link774 028B 1143371 1144175
link774 089B 3619333 3618529
link775 028B 1144175 1145691
link775 089B 2913250 2914766
link776 028B 1145692 1147430
link776 089B 2729510 2731248
link777 028B 1147433 1151491
link777 089B 1722582 1726602
link778 028B 1147985 1151492
link778 089B 1884538 1888045
link779 028B 1152018 1153624
link779 089B 2839617 2841223
link780 028B 1155253 1155609
link780 089B 658879 658502
link781 028B 1155423 1158223
link781 089B 763096 765898
link782 028B 1155815 1156265
link782 089B 649849 649399
link783 028B 1155876 1158138
link783 089B 1127980 1125718
link784 028B 1158857 1160797
link784 089B 1124817 1122877
link785 028B 1160950 1163024
link785 089B 1122724 1120648
link786 028B 1161377 1163026
link786 089B 772405 774056
link787 028B 1161527 1163769
link787 089B 364369 362127
link788 028B 1161510 1164020
link788 089B 648793 646284
link789 028B 1163026 1164022
link789 089B 3416182 3415188
link790 028B 1164023 1170710
link790 089B 1259414 1266105
link791 028B 1170712 1171557
link791 089B 3576363 3575518
link792 028B 1170771 1171794
link792 089B 3234414 3235437
link793 028B 1170772 1171559
link793 089B 3636888 3637675
link794 028B 1172354 1173283
link794 089B 3476111 3475182
link795 028B 1173508 1175904
link795 089B 2314573 2312177
link796 028B 1176940 1177671
link796 089B 3687927 3688658
link797 028B 1177891 1179531
link797 089B 1376810 1378450
link798 028B 1181092 1182082
link798 089B 3361971 3362961
link799 028B 1183945 1184785
link799 089B 1381438 1382277
link800 028B 1192882 1193204
link800 089B 139477 139155
link801 028B 1194415 1195391
link801 089B 138452 137457
link802 028B 1197469 1198210
link802 089B 2041245 2040504
link803 028B 1197476 1198253
link803 089B 3649431 3648654
link804 028B 1198254 1199467
link804 089B 3192773 3191559
link805 028B 1198258 1199541
link805 089B 3114375 3113092
link806 028B 1198964 1199595
link806 089B 3762761 3763392
link807 028B 1199597 1201168
link807 089B 2456578 2458074
link808 028B 1200715 1203705
link808 089B 2052610 2055603
link809 028B 1202235 1202726
link809 089B 3866636 3867128
link810 028B 1205055 1205421
link810 089B 3211164 3210798
link811 028B 1205422 1205722
link811 089B 3964966 3965266
link812 028B 1205723 1207425
link812 089B 2753658 2751956
link813 028B 1207422 1208316
link813 089B 3519766 3518872
link814 028B 1207425 1208317
link814 089B 3525121 3524229
link815 028B 1208354 1209141
link815 089B 3634518 3635306
link816 028B 1209142 1210176
link816 089B 3376476 3375442
link817 028B 1210178 1211943
link817 089B 2724244 2722479
link818 028B 1210376 1211942
link818 089B 2829959 2828336
link819 028B 1210379 1212329
link819 089B 2586529 2584579
link820 028B 1211944 1212331
link820 089B 3929298 3929685
link821 028B 1212329 1217834
link821 089B 1365804 1371307
link822 028B 1218154 1234459
link822 089B 531624 515312
link823 028B 1234460 1235844
link823 089B 3026388 3027772
link824 028B 1234461 1235846
link824 089B 3029156 3030540
link825 028B 1235911 1236284
link825 089B 3936894 3937266
link826 028B 1235916 1236292
link826 089B 3935409 3935787
link827 028B 1236285 1236777
link827 089B 3868114 3868606
link828 028B 1236778 1238331
link828 089B 2885484 2887037
link829 028B 1236779 1237862
link829 089B 3303251 3304335
link830 028B 1237870 1238332
link830 089B 3885670 3886132
link831 028B 1238333 1239343
link831 089B 3403111 3404121
link832 028B 1240078 1241279
link832 089B 3202409 3201208
link833 028B 1242495 1246499
link833 089B 1730609 1726602
link834 028B 1246903 1247879
link834 089B 3436869 3435893
link835 028B 1246905 1247825
link835 089B 2404253 2405173
link836 028B 1248060 1248575
link836 089B 2930840 2931355
link837 028B 1249117 1249604
link837 089B 3708130 3708616
link838 028B 1252013 1253622
link838 089B 2836401 2838010
link839 028B 1253623 1257404
link839 089B 1800511 1796730
link840 028B 1257405 1258253
link840 089B 3570413 3569565
link841 028B 1257406 1258253
link841 089B 3570415 3571262
link842 028B 1258258 1258734
link842 089B 3872994 3873467
link843 028B 1258993 1263374
link843 089B 1639897 1635601
link844 028B 1262824 1263373
link844 089B 3822501 3821952
link845 028B 1263375 1265365
link845 089B 2560921 2562910
link846 028B 1267246 1267640
link846 089B 3018474 3018080
link847 028B 1267246 1267643
link847 089B 3765059 3764662
link848 028B 1267644 1268183
link848 089B 3833950 3833411
link849 028B 1268184 1268529
link849 089B 3948016 3948361
link850 028B 1269262 1271184
link850 089B 717699 719621
link851 028B 1272552 1272951
link851 089B 719636 720035
link852 028B 1284573 1285628
link852 089B 728148 729221
link853 028B 1285684 1291634
link853 089B 1342338 1336391
link854 028B 1291635 1292176
link854 089B 3765927 3765386
link855 028B 1291774 1293270
link855 089B 2914772 2916274
link856 028B 1292228 1293259
link856 089B 3335638 3336669
link857 028B 1293268 1294472
link857 089B 3198800 3197596
link858 028B 1294693 1295194
link858 089B 3859642 3859141
link859 028B 1295191 1296351
link859 089B 3230889 3229729
link860 028B 1295997 1296351
link860 089B 3944170 3944524
link861 028B 1295999 1296351
link861 089B 3943816 3944168
link862 028B 1296353 1297737
link862 089B 3023618 3022233
link863 028B 1297780 1298917
link863 089B 2882361 2883498
link864 028B 1298680 1299380
link864 089B 3716602 3717302
link865 028B 1298954 1299380
link865 089B 2883496 2883922
link866 028B 1299381 1300985
link866 089B 2844432 2846035
link867 028B 1300985 1302860
link867 089B 2588477 2586533
link868 028B 1300991 1301389
link868 089B 2361420 2361022
link869 028B 1301568 1303415
link869 089B 2360986 2359145
link870 028B 1302863 1303417
link870 089B 3816972 3816418
link871 028B 1303418 1307388
link871 089B 1738569 1734599
link872 028B 1307677 1308534
link872 089B 3561867 3562724
link873 028B 1308702 1309791
link873 089B 3299970 3301061
link874 028B 1308706 1309793
link874 089B 3265454 3266584
link875 028B 1309794 1310719
link875 089B 3479823 3478897
link876 028B 1310720 1311942
link876 089B 3179406 3178184
link877 028B 1311943 1312365
link877 089B 3916800 3916388
link878 028B 1312157 1312547
link878 089B 3924567 3924957
link879 028B 1313536 1314055
link879 089B 3850927 3851446
link880 028B 1325311 1326814
link880 089B 2925338 2923835
link881 028B 1326814 1328658
link881 089B 2668169 2670013
link882 028B 1327279 1328657
link882 089B 3036050 3034673
link883 028B 1327285 1330139
link883 089B 1922383 1919529
link884 028B 1328818 1329608
link884 089B 3633721 3634511
link885 028B 1328821 1330139
link885 089B 1714517 1715835
link886 028B 1334696 1335688
link886 089B 1716040 1717032
link887 028B 1335836 1338549
link887 089B 2174631 2177344
link888 028B 1337087 1338552
link888 089B 1717083 1718548
link889 028B 1338728 1339397
link889 089B 1180793 1181462
link890 028B 1340004 1340434
link890 089B 1635600 1635170
link891 028B 1344232 1346684
link891 089B 1905315 1907842
link892 028B 1344952 1346396
link892 089B 1634625 1633093
link893 028B 1346396 1348078
link893 089B 1632985 1631302
link894 028B 1347500 1348806
link894 089B 2872714 2871406
link895 028B 1348079 1348962
link895 089B 3535768 3536650
link896 028B 1349347 1351098
link896 089B 2729509 2727758
link897 028B 1349348 1350615
link897 089B 3127168 3128435
link898 028B 1350609 1351093
link898 089B 3862649 3862166
link899 028B 1351230 1352137
link899 089B 3495378 3494471
link900 028B 1351287 1352137
link900 089B 3575518 3574668
link901 028B 1351687 1352137
link901 089B 3893442 3892992
link902 028B 1352138 1352562
link902 089B 3910522 3910097
link903 028B 1352565 1353503
link903 089B 3473306 3472368
link904 028B 1352679 1353034
link904 089B 3063157 3063512
link905 028B 1352680 1353502
link905 089B 3597326 3596504
link906 028B 1353025 1353938
link906 089B 1907835 1908748
link907 028B 1353504 1353934
link907 089B 3905377 3905807
link908 028B 1353936 1355900
link908 089B 2576744 2574780
link909 028B 1355897 1356484
link909 089B 3798156 3797569
link910 028B 1355900 1357555
link910 089B 2623146 2624801
link911 028B 1356484 1356820
link911 089B 3950410 3950746
link912 028B 1356484 1356821
link912 089B 3949734 3950071
link913 028B 1357059 1357558
link913 089B 3460062 3460561
link914 028B 1357742 1358593
link914 089B 3572118 3572968
link915 028B 1359402 1360183
link915 089B 3647869 3648650
link916 028B 1361127 1361961
link916 089B 1273600 1272785
link917 028B 1363534 1366215
link917 089B 2193553 2190875
link918 028B 1365684 1366016
link918 089B 2292903 2293236
link919 028B 1366217 1370081
link919 089B 1769812 1765941
link920 028B 1370081 1372091
link920 089B 2502403 2504443
link921 028B 1373280 1373708
link921 089B 3907961 3908389
link922 028B 1373710 1374673
link922 089B 3458145 3459102
link923 028B 1375184 1376548
link923 089B 3044265 3045629
link924 028B 1376629 1378162
link924 089B 1811797 1810293
link925 028B 1376631 1377059
link925 089B 3258622 3259021
link926 028B 1378163 1380972
link926 089B 1296281 1299079
link927 028B 1380974 1381669
link927 089B 3722191 3721496
link928 028B 1381670 1382217
link928 089B 3827435 3827978
link929 028B 1382218 1382848
link929 089B 3771573 3772200
link930 028B 1383421 1383935
link930 089B 3855572 3856085
link931 028B 1385283 1385939
link931 089B 3755725 3756374
link932 028B 1385933 1387600
link932 089B 2782351 2784021
link933 028B 1388030 1388336
link933 089B 3962833 3963139
link934 028B 1388337 1389245
link934 089B 3495380 3496288
link935 028B 1389865 1390538
link935 089B 3739296 3738624
link936 028B 1390538 1390905
link936 089B 3939113 3939480
link937 028B 1390906 1391956
link937 089B 3350409 3349359
link938 028B 1390908 1391954
link938 089B 3351457 3350411
link939 028B 1391956 1398633
link939 089B 1266106 1272784
link940 028B 1398634 1399906
link940 089B 3120793 3119514
link941 028B 1399908 1406963
link941 089B 1224603 1217548
link942 028B 1406963 1407776
link942 089B 3609640 3608827
link943 028B 1406964 1407775
link943 089B 3610453 3609642
link944 028B 1407776 1409410
link944 089B 2813679 2815313
link945 028B 1411728 1412163
link945 089B 2551021 2551456
link946 028B 1411728 1412163
link946 089B 3598236 3598671
link947 028B 1412165 1412778
link947 089B 3753123 3752486
link948 028B 1413371 1413976
link948 089B 2551468 2552074
link949 028B 1413665 1414099
link949 089B 837371 836967
link950 028B 1415038 1415363
link950 089B 834865 834543
link951 028B 1418743 1421760
link951 089B 829983 826955
link952 028B 1421762 1423391
link952 089B 2821837 2820208
link953 028B 1422565 1423390
link953 089B 2552111 2552936
link954 028B 1423390 1423883
link954 089B 3869588 3870081
link955 028B 1423880 1425056
link955 089B 3226204 3227380
link956 028B 1428021 1431640
link956 089B 1852421 1848802
link957 028B 1431641 1434400
link957 089B 2155440 2158199
link958 028B 1434401 1434936
link958 089B 3837712 3838247
link959 028B 1434937 1437518
link959 089B 2230389 2232969
link960 028B 1434938 1435489
link960 089B 3826341 3825796
link961 028B 1435490 1437099
link961 089B 2833183 2834791
link962 028B 1435491 1437098
link962 089B 2834793 2836399
link963 028B 1437100 1437515
link963 089B 3915554 3915969
link964 028B 1437515 1438865
link964 089B 3048356 3049707
link965 028B 1438954 1446260
link965 089B 1196109 1188817
link966 028B 1440326 1441338
link966 089B 1942381 1943394
link967 028B 1445393 1446200
link967 089B 1944864 1945671
link968 028B 1446262 1448816
link968 089B 2243218 2240666
link969 028B 1450019 1450323
link969 089B 3404426 3404122
link970 028B 1450019 1450329
link970 089B 3281928 3282238
link971 028B 1452247 1453144
link971 089B 3516180 3515283
link972 028B 1453143 1455980
link972 089B 2105056 2107900
link973 028B 1457908 1458611
link973 089B 3715901 3715198
link974 028B 1460599 1462587
link974 089B 2562910 2564898
link975 028B 1465541 1466604
link975 089B 3333513 3334576
link976 028B 1466784 1468680
link976 089B 2640213 2642099
link977 028B 1466783 1468679
link977 089B 2613598 2615510
link978 028B 1468680 1470312
link978 089B 2807131 2808771
link979 028B 1475822 1477161
link979 089B 3061823 3060484
link980 028B 1477162 1478308
link980 089B 3251761 3252907
link981 028B 1481173 1482306
link981 089B 3162083 3160970
link982 028B 1484818 1485863
link982 089B 2012922 2013967
link983 028B 1485872 1487173
link983 089B 2205512 2204211
link984 028B 1485872 1487234
link984 089B 1865468 1864106
link985 028B 1499419 1499907
link985 089B 1757659 1758147
link986 028B 1501032 1502720
link986 089B 2748541 2750245
link987 028B 1502953 1504180
link987 089B 3173286 3172059
link988 028B 1504206 1505176
link988 089B 3443685 3444655
link989 028B 1504206 1505816
link989 089B 2831573 2833183
link990 028B 1505177 1505814
link990 089B 3759571 3760208
link991 028B 1505178 1505870
link991 089B 3723583 3724275
link992 028B 1505868 1507139
link992 089B 3129702 3130973
link993 028B 1507138 1508124
link993 089B 3422138 3423124
link994 028B 1507137 1508125
link994 089B 3423123 3424111
link995 028B 1508431 1509508
link995 089B 3323862 3324939
link996 028B 1508437 1509512
link996 089B 3322792 3323867
link997 028B 1509978 1510530
link997 089B 3819743 3820295
link998 028B 1509980 1510531
link998 089B 3818639 3819190
link999 028B 1510532 1516463
link999 089B 1342343 1348276
link1000 028B 1515897 1517638
link1000 089B 5810 7549
link1001 028B 1516466 1517160
link1001 089B 3720801 3721495
link1002 028B 1522394 1524064
link1002 089B 2785693 2784022
link1003 028B 1522400 1524060
link1003 089B 2785692 2787353
link1004 028B 1523176 1524134
link1004 089B 3399119 3400077
link1005 028B 1523322 1524111
link1005 089B 8700 9489
link1006 028B 1524133 1525364
link1006 089B 3165904 3167135
link1007 028B 1526854 1527628
link1007 089B 12269 13043
link1008 028B 1527323 1528141
link1008 089B 3607192 3608010
link1009 028B 1527777 1529880
link1009 089B 13186 15298
link1010 028B 1528618 1529623
link1010 089B 3410173 3411178
link1011 028B 1529010 1529621
link1011 089B 3774662 3774051
link1012 028B 1529624 1530600
link1012 089B 3437845 3436869
link1013 028B 1530600 1531378
link1013 089B 3645521 3646301
link1014 028B 1531254 1532296
link1014 089B 105911 106936
link1015 028B 1539190 1543454
link1015 089B 1526490 1522222
link1016 028B 1540187 1542437
link1016 089B 117709 119966
link1017 028B 1541116 1542249
link1017 089B 3269990 3271123
link1018 028B 1541116 1542247
link1018 089B 3272256 3273387
link1019 028B 1542249 1542890
link1019 089B 3757653 3758294
link1020 028B 1543800 1545341
link1020 089B 2897888 2896347
link1021 028B 1544025 1545340
link1021 089B 3084354 3083039
link1022 028B 1545341 1546107
link1022 089B 3661757 3660991
link1023 028B 1545551 1546124
link1023 089B 122494 123080
link1024 028B 1546500 1550363
link1024 089B 1777547 1773684
link1025 028B 1548161 1549302
link1025 089B 125170 126322
link1026 028B 1550742 1551849
link1026 089B 3297780 3298888
link1027 028B 1551310 1551614
link1027 089B 131043 131347
link1028 028B 1552313 1553009
link1028 089B 2155439 2154723
link1029 028B 1552315 1553362
link1029 089B 3341979 3340925
link1030 028B 1558498 1559959
link1030 089B 2154656 2153195
link1031 028B 1559960 1560289
link1031 089B 424735 424416
link1032 028B 1559960 1560267
link1032 089B 1794314 1794618
link1033 028B 1564177 1564651
link1033 089B 2382105 2382579
link1034 028B 1565782 1566431
link1034 089B 2383433 2384082
link1035 028B 1565782 1568272
link1035 089B 1391406 1388992
link1036 028B 1565782 1566476
link1036 089B 2560169 2559475
link1037 028B 1566425 1566969
link1037 089B 3171587 3171045
link1038 028B 1567010 1568354
link1038 089B 2722056 2720709
link1039 028B 1567694 1568272
link1039 089B 2399786 2399205
link1040 028B 1568883 1571545
link1040 089B 2201549 2198887
link1041 028B 1571748 1572881
link1041 089B 3263178 3264311
link1042 028B 1571748 1572884
link1042 089B 3198801 3200004
link1043 028B 1572885 1574971
link1043 089B 2475583 2473497
link1044 028B 1577000 1579118
link1044 089B 2467190 2465080
link1045 028B 1579299 1581308
link1045 089B 2542914 2544923
link1046 028B 1581309 1582334
link1046 089B 3390901 3391925
link1047 028B 1581301 1582332
link1047 089B 3388838 3389872
link1048 028B 1582334 1584681
link1048 089B 2340674 2338327
link1049 028B 1584943 1585564
link1049 089B 3789255 3789846
link1050 028B 1585572 1588747
link1050 089B 1994044 1997216
link1051 028B 1588751 1590905
link1051 089B 2439379 2437218
link1052 028B 1588751 1590903
link1052 089B 2450155 2448003
link1053 028B 1590949 1592009
link1053 089B 3368170 3367131
link1054 028B 1590950 1593075
link1054 089B 2452303 2450157
link1055 028B 1592012 1592371
link1055 089B 3942023 3941664
link1056 028B 1592365 1593077
link1056 089B 3712386 3711675
link1057 028B 1593077 1595325
link1057 089B 2388577 2386329
link1058 028B 1595324 1595642
link1058 089B 3960310 3960628
link1059 028B 1595325 1596040
link1059 089B 3702431 3701716
link1060 028B 1595643 1596073
link1060 089B 3906671 3906241
link1061 028B 1595644 1596041
link1061 089B 3924968 3925365
link1062 028B 1596074 1598818
link1062 089B 2166441 2163698
link1063 028B 1599468 1599814
link1063 089B 3947323 3946977
link1064 028B 1599815 1600944
link1064 089B 3134765 3133636
link1065 028B 1599873 1601733
link1065 089B 2603979 2602050
link1066 028B 1599874 1600856
link1066 089B 3427061 3426079
link1067 028B 1600941 1601735
link1067 089B 2048730 2049593
link1068 028B 1601735 1602790
link1068 089B 3343037 3341982
link1069 028B 1602793 1603162
link1069 089B 3660989 3660620
link1070 028B 1602841 1605222
link1070 089B 1955367 1952986
link1071 028B 1606076 1606794
link1071 089B 1657946 1658670
link1072 028B 1607239 1609064
link1072 089B 1917079 1918986
link1073 028B 1608947 1609450
link1073 089B 1425738 1425235
link1074 028B 1609064 1609728
link1074 089B 3745288 3745953
link1075 028B 1609855 1610303
link1075 089B 966267 965820
link1076 028B 1609963 1610308
link1076 089B 3949732 3949386
link1077 028B 1610353 1610764
link1077 089B 3919692 3919281
link1078 028B 1610765 1611133
link1078 089B 3936894 3936525
link1079 028B 1611055 1613105
link1079 089B 2490099 2492158
link1080 028B 1613166 1613479
link1080 089B 3901451 3901138
link1081 028B 1613509 1615130
link1081 089B 2825091 2826712
link1082 028B 1615136 1616682
link1082 089B 2894802 2896348
link1083 028B 1615131 1615857
link1083 089B 3693034 3693760
link1084 028B 1615859 1616679
link1084 089B 3598978 3599798
link1085 028B 1616681 1617015
link1085 089B 3951757 3952091
link1086 028B 1617017 1618394
link1086 089B 3036047 3037424
link1087 028B 1618582 1619750
link1087 089B 3234413 3233245
link1088 028B 1620650 1621196
link1088 089B 841830 841285
link1089 028B 1620721 1622121
link1089 089B 3009703 3011103
link1090 028B 1642341 1643657
link1090 089B 3086988 3085672
link1091 028B 1645872 1646992
link1091 089B 3276764 3275645
link1092 028B 1647721 1648663
link1092 089B 3470481 3469538
link1093 028B 1650788 1651496
link1093 089B 3710259 3709551
link1094 028B 1651497 1652332
link1094 089B 3591525 3590690
link1095 028B 1652332 1653840
link1095 089B 2922327 2923834
link1096 028B 1653840 1655144
link1096 089B 1435751 1434532
link1097 028B 1653842 1654146
link1097 089B 2040503 2040199
link1098 028B 1653845 1654149
link1098 089B 1451434 1451130
link1099 028B 1654281 1655144
link1099 089B 1451126 1450264
link1100 028B 1654281 1654705
link1100 089B 2040192 2039768
link1101 028B 1655027 1657029
link1101 089B 2039446 2037519
link1102 028B 1655526 1656992
link1102 089B 1434099 1432699
link1103 028B 1655526 1656992
link1103 089B 1449831 1448439
link1104 028B 1657612 1659221
link1104 089B 1447843 1446233
link1105 028B 1657612 1659222
link1105 089B 1432103 1430494
link1106 028B 1659223 1661111
link1106 089B 2640211 2638323
link1107 028B 1662701 1664110
link1107 089B 2998467 2997058
link1108 028B 1662700 1664108
link1108 089B 2997061 2995653
link1109 028B 1664417 1665452
link1109 089B 3378544 3379579
link1110 028B 1665495 1666967
link1110 089B 2965493 2966953
link1111 028B 1665961 1666964
link1111 089B 3408161 3409164
link1112 028B 1667442 1668421
link1112 089B 3427062 3428040
link1113 028B 1669327 1670569
link1113 089B 3157261 3156013
link1114 028B 1672316 1673240
link1114 089B 3484419 3483503
link1115 028B 1673237 1674552
link1115 089B 3092245 3093562
link1116 028B 1675284 1676444
link1116 089B 3237902 3239062
link1117 028B 1676970 1678510
link1117 089B 2902518 2900978
link1118 028B 1679696 1680834
link1118 089B 1756560 1755423
link1119 028B 1680907 1681924
link1119 089B 1755285 1754268
link1120 028B 1681926 1682897
link1120 089B 3441742 3442713
link1121 028B 1682898 1683663
link1121 089B 3659460 3660225
link1122 028B 1682899 1683664
link1122 089B 3658694 3659459
link1123 028B 1685411 1690530
link1123 089B 1466908 1461790
link1124 028B 1691690 1693101
link1124 089B 1002340 1000929
link1125 028B 1691694 1692553
link1125 089B 2253391 2252532
link1126 028B 1693074 1694712
link1126 089B 2252500 2250862
link1127 028B 1695740 1696748
link1127 089B 774056 775063
link1128 028B 1697046 1700385
link1128 089B 1000865 997535
link1129 028B 1706003 1708060
link1129 089B 782654 784710
link1130 028B 1708624 1709892
link1130 089B 3128436 3129704
link1131 028B 1708625 1709142
link1131 089B 3564437 3564954
link1132 028B 1709121 1709544
link1132 089B 185183 184757
link1133 028B 1710406 1710774
link1133 089B 3564902 3565286
link1134 028B 1712533 1713638
link1134 089B 187074 188179
link1135 028B 1714428 1715407
link1135 089B 3432952 3431973
link1136 028B 1714390 1715107
link1136 089B 188962 189679
link1137 028B 1715399 1716193
link1137 089B 3629745 3628951
link1138 028B 1716195 1716661
link1138 089B 3881492 3881026
link1139 028B 1716662 1717857
link1139 089B 3209603 3208408
link1140 028B 1716664 1717853
link1140 089B 3209606 3210794
link1141 028B 1717857 1718904
link1141 089B 3357748 3358794
link1142 028B 1718900 1720043
link1142 089B 3260900 3262040
link1143 028B 1718903 1720042
link1143 089B 3257478 3256339
link1144 028B 1719722 1720952
link1144 089B 212615 213845
link1145 028B 1720043 1722069
link1145 089B 2520701 2518675
link1146 028B 1722070 1722602
link1146 089B 3838782 3839314
link1147 028B 1722138 1722601
link1147 089B 1690569 1690106
link1148 028B 1722713 1723481
link1148 089B 3656389 3657157
link1149 028B 1722714 1723477
link1149 089B 3655619 3654856
link1150 028B 1723481 1723941
link1150 089B 3888431 3888891
link1151 028B 1723940 1724803
link1151 089B 3551514 3552379
link1152 028B 1723941 1724561
link1152 089B 2964032 2964652
link1153 028B 1724804 1726787
link1153 089B 2564899 2566881
link1154 028B 1724879 1725330
link1154 089B 2965039 2965490
link1155 028B 1725332 1726787
link1155 089B 2969868 2971322
link1156 028B 1726788 1728797
link1156 089B 2540906 2542914
link1157 028B 1728797 1730204
link1157 089B 3005494 3004087
link1158 028B 1728799 1730201
link1158 089B 3004087 3002685
link1159 028B 1730203 1731491
link1159 089B 3113090 3111802
link1160 028B 1731493 1732475
link1160 089B 3426077 3425095
link1161 028B 1732866 1733339
link1161 089B 3441371 3440897
link1162 028B 1732866 1733432
link1162 089B 2065855 2065287
link1163 028B 1735407 1735936
link1163 089B 1013940 1013407
link1164 028B 1735407 1735730
link1164 089B 3684946 3684623
link1165 028B 1736027 1743618
link1165 089B 1136075 1128487
link1166 028B 1742277 1742592
link1166 089B 3961264 3961579
link1167 028B 1742561 1743654
link1167 089B 3302157 3301064
link1168 028B 1743655 1744281
link1168 089B 3768449 3767823
link1169 028B 1743655 1744083
link1169 089B 3907960 3907532
link1170 028B 1744085 1744456
link1170 089B 3936150 3935779
link1171 028B 1744285 1745143
link1171 089B 3560150 3561008
link1172 028B 1745142 1745938
link1172 089B 3636099 3635303
link1173 028B 1745285 1746023
link1173 089B 3684253 3683514
link1174 028B 1745286 1745815
link1174 089B 3841445 3841974
link1175 028B 1745814 1746146
link1175 089B 3954429 3954761
link1176 028B 1746275 1746841
link1176 089B 3812500 3811935
link1177 028B 1746842 1747295
link1177 089B 3892538 3892991
link1178 028B 1747296 1748935
link1178 089B 2805492 2807132
link1179 028B 1747297 1748322
link1179 089B 3386796 3387822
link1180 028B 1748323 1748933
link1180 089B 3777741 3778353
link1181 028B 1748324 1748911
link1181 089B 3791045 3791630
link1182 028B 1748935 1751806
link1182 089B 2087879 2090750
link1183 028B 1751806 1752163
link1183 089B 3942741 3943098
link1184 028B 1751808 1752164
link1184 089B 3943455 3943100
link1185 028B 1752344 1752684
link1185 089B 3949045 3948705
link1186 028B 1752685 1753794
link1186 089B 3282333 3283442
link1187 028B 1753795 1754198
link1187 089B 3922957 3923360
link1188 028B 1753797 1755414
link1188 089B 2828332 2826714
link1189 028B 1754195 1755113
link1189 089B 3489906 3490823
link1190 028B 1754210 1755115
link1190 089B 3485352 3486257
link1191 028B 1755114 1755415
link1191 089B 3964965 3964664
link1192 028B 1755415 1755852
link1192 089B 3902327 3902764
link1193 028B 1755854 1757179
link1193 089B 3072470 3073795
link1194 028B 1755852 1757178
link1194 089B 3071141 3072467
link1195 028B 1757180 1761977
link1195 089B 1522221 1517424
link1196 028B 1761978 1762881
link1196 089B 3505365 3506268
link1197 028B 1761978 1762880
link1197 089B 3506269 3507171
link1198 028B 1762882 1764153
link1198 089B 3127166 3125895
link1199 028B 1764155 1765455
link1199 089B 3101413 3100113
link1200 028B 1764365 1764689
link1200 089B 3958693 3959017
link1201 028B 1764690 1765457
link1201 089B 3657924 3657157
link1202 028B 1765458 1766363
link1202 089B 3504457 3503552
link1203 028B 1766364 1767093
link1203 089B 3700993 3700257
link1204 028B 1766365 1766871
link1204 089B 3850403 3849897
link1205 028B 1766882 1767921
link1205 089B 3366094 3367129
link1206 028B 1767077 1767922
link1206 089B 3582290 3583135
link1207 028B 1767923 1769860
link1207 089B 2592362 2594299
link1208 028B 1769860 1770898
link1208 089B 3372327 3373365
link1209 028B 1770899 1771989
link1209 089B 3272255 3271165
link1210 028B 1771990 1773548
link1210 089B 2885483 2883925
link1211 028B 1772546 1773549
link1211 089B 3412182 3411179
link1212 028B 1773550 1775224
link1212 089B 2779003 2777329
link1213 028B 1775226 1776224
link1213 089B 3405134 3406132
link1214 028B 1776061 1776967
link1214 089B 3502644 3501738
link1215 028B 1776062 1776966
link1215 089B 3501736 3500832
link1216 028B 1776967 1777657
link1216 089B 3728425 3727735
link1217 028B 1777696 1782815
link1217 089B 1472030 1466909
link1218 028B 1782816 1783202
link1218 089B 3929685 3930071
link1219 028B 1785426 1786263
link1219 089B 3587339 3586502
link1220 028B 1785460 1787526
link1220 089B 1583563 1585629
link1221 028B 1785818 1786347
link1221 089B 3843567 3844096
link1222 028B 1786265 1787175
link1222 089B 3490825 3491735
link1223 028B 1786261 1787176
link1223 089B 3489913 3488998
link1224 028B 1787177 1787614
link1224 089B 2758762 2758325
link1225 028B 1787614 1788594
link1225 089B 3163691 3164671
link1226 028B 1789814 1791871
link1226 089B 2475584 2477666
link1227 028B 1793456 1793916
link1227 089B 3886593 3887053
link1228 028B 1795873 1796697
link1228 089B 2702890 2702067
link1229 028B 1796946 1797405
link1229 089B 3886593 3887053
link1230 028B 1799421 1800099
link1230 089B 2702745 2702067
link1231 028B 1801100 1801990
link1231 089B 3526012 3526902
link1232 028B 1803580 1807323
link1232 089B 1841472 1837792
link1233 028B 1803795 1804292
link1233 089B 3862661 3863158
link1234 028B 1804488 1804805
link1234 089B 3961263 3960946
link1235 028B 1804808 1805215
link1235 089B 3920925 3921331
link1236 028B 1805286 1806139
link1236 089B 3580601 3581445
link1237 028B 1806187 1806782
link1237 089B 3792235 3791640
link1238 028B 1806732 1808429
link1238 089B 2609980 2611680
link1239 028B 1806732 1807321
link1239 089B 3663826 3663285
link1240 028B 1806782 1808557
link1240 089B 2736459 2734732
link1241 028B 1807324 1808565
link1241 089B 3153529 3154770
link1242 028B 1807324 1808165
link1242 089B 3584820 3585660
link1243 028B 1810798 1811330
link1243 089B 3838248 3838780
link1244 028B 1811092 1811486
link1244 089B 3926559 3926953
link1245 028B 1822291 1824686
link1245 089B 2307383 2309778
link1246 028B 1822849 1824524
link1246 089B 2787358 2789021
link1247 028B 1824688 1826577
link1247 089B 2638322 2636433
link1248 028B 1826578 1827085
link1248 089B 3856596 3857103
link1249 028B 1826715 1830367
link1249 089B 1845151 1848801
link1250 028B 1830768 1832762
link1250 089B 2556931 2554937
link1251 028B 1830769 1832763
link1251 089B 2558925 2556931
link1252 028B 1832763 1834781
link1252 089B 2532840 2534858
link1253 028B 1834782 1835564
link1253 089B 3647086 3647867
link1254 028B 1834783 1835567
link1254 089B 3642388 3643173
link1255 028B 1835568 1836215
link1255 089B 3262534 3263180
link1256 028B 1836125 1837461
link1256 089B 3055129 3056463
link1257 028B 1837456 1839909
link1257 089B 2309780 2312154
link1258 028B 1839932 1841661
link1258 089B 2739924 2738195
link1259 028B 1841661 1843044
link1259 089B 3023618 3025003
link1260 028B 1844061 1844967
link1260 089B 3505364 3504458
link1261 028B 1846773 1848443
link1261 089B 2839619 2838011
link1262 028B 1848443 1848777
link1262 089B 3953098 3952764
link1263 028B 1848777 1850425
link1263 089B 2795637 2793988
link1264 028B 1848779 1850810
link1264 089B 2512588 2510561
link1265 028B 1850401 1850809
link1265 089B 3920514 3920106
link1266 028B 1851105 1865511
link1266 089B 606161 591760
link1267 028B 1851390 1852312
link1267 089B 2127648 2126798
link1268 028B 1859106 1860220
link1268 089B 2126710 2125598
link1269 028B 1859194 1860220
link1269 089B 2507134 2508144
link1270 028B 1865131 1865510
link1270 089B 2508144 2508523
link1271 028B 1865131 1865877
link1271 089B 2125598 2124852
link1272 028B 1865878 1867668
link1272 089B 2706474 2704682
link1273 028B 1867665 1873885
link1273 089B 1311726 1317944
link1274 028B 1874043 1875341
link1274 089B 3106620 3105322
link1275 028B 1875343 1878325
link1275 089B 2070431 2073381
link1276 028B 1878327 1880950
link1276 089B 2082117 2079520
link1277 028B 1878865 1880950
link1277 089B 2343014 2340964
link1278 028B 1878870 1880950
link1278 089B 1912160 1910130
link1279 028B 1884950 1886387
link1279 089B 1513525 1514963
link1280 028B 1885135 1885471
link1280 089B 3953433 3953097
link1281 028B 1886633 1887052
link1281 089B 3913472 3913053
link1282 028B 1886634 1887270
link1282 089B 2978540 2979174
link1283 028B 1887333 1887741
link1283 089B 1096217 1096625
link1284 028B 1887422 1888590
link1284 089B 785881 784713
link1285 028B 1887743 1888592
link1285 089B 3574667 3573818
link1286 028B 1889037 1889882
link1286 089B 3578061 3578906
link1287 028B 1889883 1890933
link1287 089B 3352509 3351459
link1288 028B 1893989 1895582
link1288 089B 2185493 2187086
link1289 028B 1894470 1896169
link1289 089B 2751956 2750247
link1290 028B 1895679 1896784
link1290 089B 2187086 2188192
link1291 028B 1898187 1899279
link1291 089B 3298876 3299969
link1292 028B 1899924 1901747
link1292 089B 2690209 2688386
link1293 028B 1902166 1902909
link1293 089B 3679823 3680566
link1294 028B 1902907 1903866
link1294 089B 3454303 3455262
link1295 028B 1903866 1905803
link1295 089B 2602048 2600111
link1296 028B 1903868 1905801
link1296 089B 2596240 2598173
link1297 028B 1905803 1906682
link1297 089B 3534885 3535767
link1298 028B 1906682 1908798
link1298 089B 2465081 2462964
link1299 028B 1909684 1910628
link1299 089B 3461967 3462915
link1300 028B 1909847 1914112
link1300 089B 1573843 1578112
link1301 028B 1910629 1911921
link1301 089B 3110509 3109217
link1302 028B 1910630 1911922
link1302 089B 3107923 3109215
link1303 028B 1911923 1912977
link1303 089B 3345146 3344092
link1304 028B 1912979 1914021
link1304 089B 3359834 3358792
link1305 028B 1914126 1915204
link1305 089B 3319554 3318477
link1306 028B 1915205 1915948
link1306 089B 3678344 3677601
link1307 028B 1915207 1919298
link1307 089B 1702356 1698279
link1308 028B 1919741 1924731
link1308 089B 1419957 1414966
link1309 028B 1923677 1924965
link1309 089B 3092246 3090958
link1310 028B 1925197 1927402
link1310 089B 1870395 1868190
link1311 028B 1927695 1929037
link1311 089B 1868166 1866822
link1312 028B 1927906 1929038
link1312 089B 3274518 3273389
link1313 028B 1929082 1929828
link1313 089B 3676111 3676857
link1314 028B 1929828 1931357
link1314 089B 2905601 2907130
link1315 028B 1929829 1931359
link1315 089B 2910199 2911728
link1316 028B 1931355 1932340
link1316 089B 3435897 3434912
link1317 028B 1936650 1937024
link1317 089B 1863826 1863451
link1318 028B 1942353 1942761
link1318 089B 1863861 1863451
link1319 028B 1943089 1943826
link1319 089B 3683517 3682780
link1320 028B 1946130 1947455
link1320 089B 3083037 3081714
link1321 028B 1946131 1947446
link1321 089B 3081719 3080404
link1322 028B 1948105 1948937
link1322 089B 3592356 3593191
link1323 028B 1948110 1948931
link1323 089B 3591527 3592354
link1324 028B 1949066 1949738
link1324 089B 3737278 3737950
link1325 028B 1949739 1953179
link1325 089B 1898449 1901889
link1326 028B 1953940 1955144
link1326 089B 898497 899701
link1327 028B 1954235 1955144
link1327 089B 2866683 2865776
link1328 028B 1955500 1960082
link1328 089B 903945 908528
link1329 028B 1955533 1955980
link1329 089B 2865551 2865104
link1330 028B 1956833 1958664
link1330 089B 2684725 2682891
link1331 028B 1960431 1961600
link1331 089B 3229727 3228558
link1332 028B 1960432 1961602
link1332 089B 3230902 3232072
link1333 028B 1962653 1965555
link1333 089B 2079224 2076321
link1334 028B 1966482 1968203
link1334 089B 2680932 2679218
link1335 028B 1966484 1967283
link1335 089B 2094870 2095669
link1336 028B 1967409 1968206
link1336 089B 2095696 2096491
link1337 028B 1968205 1973705
link1337 089B 1376809 1371310
link1338 028B 1973708 1975340
link1338 089B 2820207 2818575
link1339 028B 1975338 1977049
link1339 089B 1299080 1300782
link1340 028B 1977302 1981897
link1340 089B 1300820 1305419
link1341 028B 1982386 1984150
link1341 089B 2720707 2718945
link1342 028B 1984141 1985635
link1342 089B 2955190 2956686
link1343 028B 1985635 1986397
link1343 089B 3663282 3662520
link1344 028B 1985636 1986396
link1344 089B 3664805 3664046
link1345 028B 1986799 1987852
link1345 089B 3340925 3339871
link1346 028B 1986800 1987851
link1346 089B 3347254 3346203
link1347 028B 1987853 1989930
link1347 089B 2481826 2479749
link1348 028B 1992185 1992909
link1348 089B 3693761 3694485
link1349 028B 1992910 1994700
link1349 089B 2706475 2708262
link1350 028B 1994700 1995461
link1350 089B 3665569 3666329
link1351 028B 1994701 1997936
link1351 089B 1965194 1968427
link1352 028B 1995462 1997668
link1352 089B 2415359 2417565
link1353 028B 1997938 1998650
link1353 089B 3706001 3705289
link1354 028B 1998651 2000108
link1354 089B 2966953 2968410
link1355 028B 1999019 2000110
link1355 089B 3306526 3307617
link1356 028B 2000111 2001124
link1356 089B 3291178 3290165
link1357 028B 2011654 2012379
link1357 089B 3692303 3691579
link1358 028B 2013287 2014628
link1358 089B 3057805 3056464
link1359 028B 2014628 2015744
link1359 089B 3279000 3280110
link1360 028B 2014629 2015784
link1360 089B 3243698 3244853
link1361 028B 2015785 2016944
link1361 089B 740689 741847
link1362 028B 2017293 2019964
link1362 089B 2196224 2193553
link1363 028B 2021057 2023895
link1363 089B 2110741 2113580
link1364 028B 2023896 2024699
link1364 089B 3620138 3620941
link1365 028B 2023897 2024698
link1365 089B 3619335 3620136
link1366 028B 2025538 2026277
link1366 089B 3679824 3679085
link1367 028B 2029677 2031244
link1367 089B 2872976 2874543
link1368 028B 2031243 2031910
link1368 089B 3225030 3224354
link1369 028B 2031244 2031903
link1369 089B 3031919 3032569
link1370 028B 2032127 2033466
link1370 089B 669502 670852
link1371 028B 2032127 2034945
link1371 089B 2122051 2119233
link1372 028B 2036614 2038371
link1372 089B 1770543 1772300
link1373 028B 2037870 2038371
link1373 089B 2172933 2173435
link1374 028B 2068833 2070551
link1374 089B 2780677 2779001
link1375 028B 2069721 2070112
link1375 089B 622579 622970
link1376 028B 2069721 2070112
link1376 089B 735862 735471
link1377 028B 2070548 2075507
link1377 089B 184757 179786
link1378 028B 2102403 2103498
link1378 089B 167973 166878
link1379 028B 2107754 2108077
link1379 089B 3428043 3427721
link1380 028B 2111645 2112507
link1380 089B 3554112 3553251
link1381 028B 2112767 2113809
link1381 089B 3360878 3359836
link1382 028B 2113811 2114222
link1382 089B 3098801 3098390
link1383 028B 2122493 2123382
link1383 089B 3098387 3097495
link1384 028B 2123383 2124649
link1384 089B 3064492 3065821
link1385 028B 2123408 2125600
link1385 089B 2421956 2419766
link1386 028B 2123408 2124655
link1386 089B 3151044 3149797
link1387 028B 2124652 2129087
link1387 089B 1613948 1609533
link1388 028B 2125601 2127517
link1388 089B 2611681 2613597
link1389 028B 2129767 2133222
link1389 089B 1884536 1881026
link1390 028B 2132337 2133223
link1390 089B 3530459 3531345
link1391 028B 2133858 2134638
link1391 089B 3646305 3647085
link1392 028B 2135796 2136582
link1392 089B 3640033 3639247
link1393 028B 2136678 2138456
link1393 089B 2715386 2713608
link1394 028B 2136677 2138495
link1394 089B 2692026 2690207
link1395 028B 2149095 2149960
link1395 089B 3554977 3554112
link1396 028B 2149960 2151251
link1396 089B 3111801 3110510
link1397 028B 2151253 2152497
link1397 089B 3236739 3235580
link1398 028B 2151336 2151740
link1398 089B 3874892 3874488
link1399 028B 2151334 2151740
link1399 089B 3875369 3874963
link1400 028B 2151894 2152499
link1400 089B 3783847 3783242
link1401 028B 2152499 2153049
link1401 089B 3823600 3824150
link1402 028B 2153051 2153630
link1402 089B 3802814 3802236
link1403 028B 2153626 2154863
link1403 089B 3159730 3158492
link1404 028B 2155573 2159014
link1404 089B 1898448 1895007
link1405 028B 2159039 2159489
link1405 089B 346388 345938
link1406 028B 2159028 2159483
link1406 089B 1028890 1029344
link1407 028B 2159729 2161942
link1407 089B 2415357 2413144
link1408 028B 2161943 2162559
link1408 089B 3829069 3829614
link1409 028B 2161944 2162557
link1409 089B 3775283 3775896
link1410 028B 2162559 2163891
link1410 089B 3060483 3059151
link1411 028B 2163926 2164446
link1411 089B 3846734 3846214
link1412 028B 2164750 2165319
link1412 089B 3806254 3805685
link1413 028B 2165980 2167036
link1413 089B 3346201 3345145
link1414 028B 2167036 2168527
link1414 089B 2937352 2935861
link1415 028B 2167177 2168251
link1415 089B 3322788 3321714
link1416 028B 2168527 2169630
link1416 089B 3292280 3291177
link1417 028B 2169629 2170137
link1417 089B 3857612 3857104
link1418 028B 2170426 2170890
link1418 089B 3883353 3882889
link1419 028B 2170891 2171302
link1419 089B 3919280 3918869
link1420 028B 2176777 2177281
link1420 089B 3860653 3861156
link1421 028B 2177342 2178071
link1421 089B 3688660 3689390
link1422 028B 2179016 2179456
link1422 089B 3899689 3900129
link1423 028B 2179368 2180569
link1423 089B 3170802 3169601
link1424 028B 2179956 2180570
link1424 089B 3776512 3775898
link1425 028B 2180571 2182012
link1425 089B 2975659 2977102
link1426 028B 2185010 2187218
link1426 089B 1823004 1825216
link1427 028B 2190008 2190340
link1427 089B 1444228 1444560
link1428 028B 2190008 2190310
link1428 089B 2473195 2473497
link1429 028B 2190008 2190340
link1429 089B 1562714 1563046
link1430 028B 2190461 2191607
link1430 089B 1444681 1445827
link1431 028B 2191668 2192144
link1431 089B 3155536 3156013
link1432 028B 2192143 2194227
link1432 089B 2477666 2479750
link1433 028B 2194246 2196134
link1433 089B 2634543 2636432
link1434 028B 2196135 2196818
link1434 089B 3732525 3733208
link1435 028B 2196136 2196815
link1435 089B 3731844 3732523
link1436 028B 2196817 2198398
link1436 089B 2863522 2865103
link1437 028B 2198658 2199756
link1437 089B 3292280 3293379
link1438 028B 2199994 2200900
link1438 089B 3500830 3499924
link1439 028B 2201089 2203103
link1439 089B 2538891 2540905
link1440 028B 2203103 2204321
link1440 089B 3183065 3184283
link1441 028B 2203105 2204323
link1441 089B 3183064 3181846
link1442 028B 2204323 2205565
link1442 089B 3152286 3151043
link1443 028B 2205564 2206365
link1443 089B 3621743 3620942
link1444 028B 2205696 2207071
link1444 089B 3034672 3033297
link1445 028B 2205698 2206363
link1445 089B 3740632 3739967
link1446 028B 2206366 2207072
link1446 089B 3711674 3710968
link1447 028B 2207072 2213672
link1447 089B 1292663 1286061
link1448 028B 2215739 2217376
link1448 089B 2810407 2808769
link1449 028B 2217376 2218688
link1449 089B 3086988 3088300
link1450 028B 2217377 2218693
link1450 089B 3084356 3085674
link1451 028B 2218691 2225395
link1451 089B 1238626 1245258
link1452 028B 2225396 2226715
link1452 089B 3077764 3076445
link1453 028B 2225401 2226714
link1453 089B 3079088 3080401
link1454 028B 2226976 2227797
link1454 089B 3601444 3600623
link1455 028B 2226977 2227802
link1455 089B 3603090 3602264
link1456 028B 2227799 2231123
link1456 089B 1935756 1932431
link1457 028B 2231125 2231530
link1457 089B 3921741 3922146
link1458 028B 2231531 2231925
link1458 089B 3927348 3927741
link1459 028B 2231926 2233041
link1459 089B 3276768 3277883
link1460 028B 2233044 2241096
link1460 089B 1096627 1104679
link1461 028B 2241098 2242818
link1461 089B 2745098 2743378
link1462 028B 2241098 2242820
link1462 089B 2743374 2741652
link1463 028B 2242821 2248136
link1463 089B 1409333 1414649
link1464 028B 2248134 2249293
link1464 089B 3240221 3241379
link1465 028B 2248137 2249291
link1465 089B 3242541 3243694
link1466 028B 2249295 2251857
link1466 089B 2240666 2238105
link1467 028B 2251861 2253240
link1467 089B 3027775 3029154
link1468 028B 2253241 2253782
link1468 089B 3833951 3834492
link1469 028B 2255381 2255728
link1469 089B 3400425 3400078
link1470 028B 2255730 2256428
link1470 089B 3720102 3719404
link1471 028B 2263735 2274021
link1471 089B 847679 857965
link1472 028B 2273200 2274023
link1472 089B 955684 956507
link1473 028B 2276955 2277289
link1473 089B 3953765 3953431
link1474 028B 2277288 2278125
link1474 089B 3589854 3589017
link1475 028B 2278257 2279906
link1475 089B 2790685 2792334
link1476 028B 2279903 2280347
link1476 089B 3901017 3900573
link1477 028B 2293898 2294244
link1477 089B 3946629 3946283
link1478 028B 2294246 2297201
link1478 089B 2067476 2070430
link1479 028B 2301072 2302055
link1479 089B 606310 607259
link1480 028B 2301410 2302457
link1480 089B 3410172 3409168
link1481 028B 2315954 2316472
link1481 089B 3850407 3850925
link1482 028B 2316474 2318498
link1482 089B 2522726 2524750
link1483 028B 2319026 2323472
link1483 089B 1605084 1609531
link1484 028B 2324015 2324760
link1484 089B 3676856 3677601
link1485 028B 2329144 2330787
link1485 089B 351207 352807
link1486 028B 2335237 2337113
link1486 089B 2410927 2409051
link1487 028B 2336416 2337113
link1487 089B 3366090 3365394
link1488 028B 2339423 2340204
link1488 089B 864205 864986
link1489 028B 2339423 2340869
link1489 089B 2003544 2002099
link1490 028B 2339524 2340008
link1490 089B 2754876 2755361
link1491 028B 2340871 2341257
link1491 089B 864989 865375
link1492 028B 2341360 2342774
link1492 089B 865375 866789
link1493 028B 2349406 2350847
link1493 089B 866781 868236
link1494 028B 2349540 2351309
link1494 089B 2002120 2000387
link1495 028B 2350847 2351570
link1495 089B 3697383 3696660
link1496 028B 2351570 2352301
link1496 089B 3690849 3691579
link1497 028B 2352681 2354119
link1497 089B 2981413 2979975
link1498 028B 2354121 2354567
link1498 089B 3894793 3894347
link1499 028B 2354376 2356332
link1499 089B 1324106 1326058
link1500 028B 2354570 2355706
link1500 089B 3266585 3267719
link1501 028B 2355707 2357603
link1501 089B 2626955 2628854
link1502 028B 2355708 2356366
link1502 089B 2345327 2344670
link1503 028B 2356361 2356835
link1503 089B 2343670 2343199
link1504 028B 2356361 2357594
link1504 089B 1328277 1329507
link1505 028B 2358686 2359417
link1505 089B 1329531 1330262
link1506 028B 2358729 2359254
link1506 089B 3576365 3576890
link1507 028B 2358723 2359656
link1507 089B 2347646 2346725
link1508 028B 2367183 2367509
link1508 089B 3956738 3957064
link1509 028B 2367509 2368363
link1509 089B 3572118 3571264
link1510 028B 2367567 2368361
link1510 089B 3573762 3572968
link1511 028B 2368362 2368970
link1511 089B 3780802 3780194
link1512 028B 2368973 2369776
link1512 089B 3628949 3628146
link1513 028B 2368975 2370474
link1513 089B 2929850 2928350
link1514 028B 2369770 2370118
link1514 089B 3945932 3945584
link1515 028B 2369771 2370117
link1515 089B 3946280 3945934
link1516 028B 2370119 2370475
link1516 089B 3943813 3943457
link1517 028B 2370476 2371205
link1517 089B 3687194 3687926
link1518 028B 2371205 2371972
link1518 089B 3306527 3305760
link1519 028B 2371394 2371972
link1519 089B 3773431 3772853
link1520 028B 2374418 2376177
link1520 089B 2731251 2732984
link1521 028B 2374481 2376178
link1521 089B 2739923 2741651
link1522 028B 2375837 2376517
link1522 089B 2868258 2867577
link1523 028B 2380543 2382479
link1523 089B 2580665 2578708
link1524 028B 2380544 2382411
link1524 089B 2653374 2651509
link1525 028B 2381874 2382410
link1525 089B 2867222 2866686
link1526 028B 2382481 2383045
link1526 089B 3809666 3809102
link1527 028B 2383050 2383511
link1527 089B 3881494 3881962
link1528 028B 2383532 2384795
link1528 089B 3132238 3133502
link1529 028B 2384796 2385948
link1529 089B 3248314 3247165
link1530 028B 2387155 2388320
link1530 089B 3223840 3222675
link1531 028B 2388386 2390893
link1531 089B 1459285 1461790
link1532 028B 2390894 2391491
link1532 089B 3789851 3790446
link1533 028B 2391668 2392640
link1533 089B 3375443 3374408
link1534 028B 2391672 2392642
link1534 089B 3440766 3439796
link1535 028B 2392641 2393027
link1535 089B 3931226 3930840
link1536 028B 2394756 2395575
link1536 089B 3605554 3604735
link1537 028B 2395577 2397064
link1537 089B 2943327 2944816
link1538 028B 2395861 2398067
link1538 089B 2430695 2428512
link1539 028B 2395862 2397063
link1539 089B 3201206 3200006
link1540 028B 2397065 2398068
link1540 089B 3414188 3413185
link1541 028B 2398068 2400802
link1541 089B 2171910 2169176
link1542 028B 2401288 2403223
link1542 089B 2600110 2598176
link1543 028B 2401287 2403224
link1543 089B 2596238 2594300
link1544 028B 2403225 2404449
link1544 089B 3175735 3176960
link1545 028B 2404450 2406112
link1545 089B 717698 716069
link1546 028B 2405374 2406181
link1546 089B 3595677 3594871
link1547 028B 2405375 2406181
link1547 089B 3566145 3565340
link1548 028B 2421886 2422666
link1548 089B 3649430 3650210
link1549 028B 2422666 2424426
link1549 089B 2724246 2726006
link1550 028B 2424426 2424935
link1550 089B 3856595 3856086
link1551 028B 2424427 2425582
link1551 089B 805987 807135
link1552 028B 2425045 2425439
link1552 089B 1873921 1873494
link1553 028B 2424970 2425439
link1553 089B 2323535 2323029
link1554 028B 2425576 2426152
link1554 089B 815957 816534
link1555 028B 2425709 2426153
link1555 089B 3862103 3861659
link1556 028B 2426154 2427008
link1556 089B 3564435 3563581
link1557 028B 2428943 2429490
link1557 089B 3825246 3824699
link1558 028B 2429546 2432024
link1558 089B 2265972 2268451
link1559 028B 2432021 2433340
link1559 089B 2989990 2991309
link1560 028B 2432047 2433340
link1560 089B 2984281 2985574
link1561 028B 2432052 2433579
link1561 089B 2941840 2943324
link1562 028B 2433955 2434891
link1562 089B 3401087 3400151
link1563 028B 2435764 2436309
link1563 089B 3720102 3719557
link1564 028B 2441324 2443132
link1564 089B 1475209 1477017
link1565 028B 2444790 2445261
link1565 089B 3878684 3879155
link1566 028B 2444792 2445564
link1566 089B 3651767 3652539
link1567 028B 2445565 2446441
link1567 089B 3543674 3542799
link1568 028B 2446511 2447503
link1568 089B 3420156 3419164
link1569 028B 2446511 2447502
link1569 089B 3421148 3420158
link1570 028B 2447503 2452686
link1570 089B 1456622 1451439
link1571 028B 2452686 2453710
link1571 089B 3391925 3392949
link1572 028B 2452688 2453709
link1572 089B 3392951 3393972
link1573 028B 2452910 2456311
link1573 089B 1922385 1925749
link1574 028B 2453711 2454306
link1574 089B 3794019 3794614
link1575 028B 2454315 2456866
link1575 089B 2278282 2275845
link1576 028B 2456310 2456868
link1576 089B 3814747 3815305
link1577 028B 2456869 2457890
link1577 089B 3394997 3396018
link1578 028B 2458851 2462906
link1578 089B 1702357 1706412
link1579 028B 2462905 2465711
link1579 089B 2141596 2138814
link1580 028B 2469578 2471712
link1580 089B 2460845 2458711
link1581 028B 2469784 2471448
link1581 089B 2790682 2789022
link1582 028B 2471449 2472612
link1582 089B 2607835 2606672
link1583 028B 2471742 2472212
link1583 089B 3878683 3878213
link1584 028B 2472213 2472602
link1584 089B 3928134 3928523
link1585 028B 2472213 2472745
link1585 089B 1224604 1225136
link1586 028B 2472603 2474406
link1586 089B 2632648 2630799
link1587 028B 2474484 2477890
link1587 089B 975034 978439
link1588 028B 2481803 2482493
link1588 089B 983526 984213
link1589 028B 2482039 2482719
link1589 089B 2442265 2441540
link1590 028B 2482489 2483178
link1590 089B 3376822 3377511
link1591 028B 2483179 2485037
link1591 089B 2657097 2655239
link1592 028B 2485037 2485522
link1592 089B 3871541 3871056
link1593 028B 2485038 2486136
link1593 089B 577309 578407
link1594 028B 2485521 2486725
link1594 089B 3206015 3204814
link1595 028B 2485524 2486133
link1595 089B 1545889 1545278
link1596 028B 2486207 2487620
link1596 089B 1542647 1541234
link1597 028B 2486207 2486782
link1597 089B 591182 591759
link1598 028B 2486726 2487864
link1598 089B 3257480 3258618
link1599 028B 2486781 2487621
link1599 089B 3589019 3588179
link1600 028B 2487958 2488972
link1600 089B 3398048 3399062
link1601 028B 2489487 2491264
link1601 089B 2711830 2713607
link1602 028B 2489566 2491265
link1602 089B 2758763 2760462
link1603 028B 2489394 2492377
link1603 089B 2049698 2052611
link1604 028B 2491266 2493297
link1604 089B 2514621 2512590
link1605 028B 2493299 2494476
link1605 089B 3221495 3220315
link1606 028B 2494664 2497896
link1606 089B 1968429 1971654
link1607 028B 2500656 2502288
link1607 089B 2816946 2815314
link1608 028B 2502526 2503050
link1608 089B 3851972 3851448
link1609 028B 2503254 2504009
link1609 089B 3667092 3667847
link1610 028B 2515947 2517782
link1610 089B 370158 368323
link1611 028B 2518326 2518923
link1611 089B 3788057 3788654
link1612 028B 2519816 2521467
link1612 089B 2793987 2792336
link1613 028B 2519815 2520991
link1613 089B 3228556 3227381
link1614 028B 2521024 2521583
link1614 089B 3813626 3813067
link1615 028B 2521464 2521872
link1615 089B 3923357 3923765
link1616 028B 2521627 2521949
link1616 089B 3958691 3958369
link1617 028B 2522014 2522552
link1617 089B 3832869 3832331
link1618 028B 2526533 2527128
link1618 089B 3797570 3796981
link1619 028B 2530434 2531623
link1619 089B 3217946 3219136
link1620 028B 2531620 2534783
link1620 089B 1472031 1475215
link1621 028B 2534777 2535895
link1621 089B 897467 896348
link1622 028B 2534777 2535881
link1622 089B 1400055 1398951
link1623 028B 2539732 2540126
link1623 089B 2902853 2903247
link1624 028B 2540120 2540684
link1624 089B 2903495 2904060
link1625 028B 2540329 2540894
link1625 089B 3810800 3810235
link1626 028B 2548877 2550895
link1626 089B 2462864 2460846
link1627 028B 2548877 2551282
link1627 089B 2245622 2243217
link1628 028B 2550896 2552135
link1628 089B 1974869 1976108
link1629 028B 2552455 2554113
link1629 089B 1976425 1978084
link1630 028B 2553034 2553735
link1630 089B 3715901 3716602
link1631 028B 2553054 2555110
link1631 089B 2496272 2494216
link1632 028B 2553735 2554434
link1632 089B 3718004 3718703
link1633 028B 2553824 2555276
link1633 089B 2285607 2287059
link1634 028B 2553825 2554463
link1634 089B 3757651 3757013
link1635 028B 2553980 2554462
link1635 089B 3872509 3872027
link1636 028B 2554470 2555279
link1636 089B 2704679 2703870
link1637 028B 2555102 2555819
link1637 089B 3706721 3706004
link1638 028B 2555111 2555898
link1638 089B 3638462 3637675
link1639 028B 2555281 2555821
link1639 089B 2849776 2849232
link1640 028B 2555899 2557419
link1640 089B 2913249 2911729
link1641 028B 2556344 2557283
link1641 089B 1142006 1141067
link1642 028B 2557421 2559015
link1642 089B 1365804 1364210
link1643 028B 2558572 2559131
link1643 089B 3636885 3636282
link1644 028B 2562949 2563728
link1644 089B 562358 561579
link1645 028B 2562949 2563964
link1645 089B 1139314 1138300
link1646 028B 2563979 2564490
link1646 089B 247724 248235
link1647 028B 2565784 2568016
link1647 089B 2402021 2404252
link1648 028B 2568018 2569440
link1648 089B 2987147 2988569
link1649 028B 2569442 2572569
link1649 089B 2006686 2009812
link1650 028B 2570366 2572567
link1650 089B 2417562 2419763
link1651 028B 2570370 2573666
link1651 089B 1935757 1939081
link1652 028B 2572570 2573662
link1652 089B 3281221 3280115
link1653 028B 2573667 2577399
link1653 089B 1819272 1815534
link1654 028B 2577397 2578197
link1654 089B 3625753 3624953
link1655 028B 2578198 2579271
link1655 089B 3318476 3317403
link1656 028B 2578724 2579279
link1656 089B 3817527 3816972
link1657 028B 2579279 2581294
link1657 089B 2538892 2536877
link1658 028B 2581295 2582088
link1658 089B 3623350 3624150
link1659 028B 2584309 2585719
link1659 089B 2992828 2994239
link1660 028B 2585721 2586178
link1660 089B 3887511 3887054
link1661 028B 2585720 2586177
link1661 089B 3888430 3887973
link1662 028B 2586178 2587265
link1662 089B 3310884 3309796
link1663 028B 2587267 2589520
link1663 089B 2198885 2196632
link1664 028B 2587701 2588774
link1664 089B 3326017 3324944
link1665 028B 2587701 2588770
link1665 089B 3327092 3326023
link1666 028B 2588775 2589687
link1666 089B 3491737 3492649
link1667 028B 2589688 2590088
link1667 089B 3924567 3924967
link1668 028B 2591021 2591540
link1668 089B 3850927 3851446
link1669 028B 2593158 2596010
link1669 089B 2102205 2105056
link1670 028B 2593770 2596009
link1670 089B 2397545 2395306
link1671 028B 2593766 2595007
link1671 089B 3162200 3163441
link1672 028B 2594851 2596255
link1672 089B 2999872 3001276
link1673 028B 2597075 2599045
link1673 089B 1063708 1061737
link1674 028B 2599193 2605807
link1674 089B 1061708 1055129
link1675 028B 2607887 2608636
link1675 089B 2300908 2300159
link1676 028B 2607887 2608632
link1676 089B 3569455 3568710
link1677 028B 2607894 2610184
link1677 089B 49940 52224
link1678 028B 2609096 2609418
link1678 089B 3958691 3958369
link1679 028B 2610264 2614889
link1679 089B 1550561 1555190
link1680 028B 2610263 2613339
link1680 089B 76179 79261
link1681 028B 2614890 2618940
link1681 089B 1231634 1235682
link1682 028B 2614891 2622135
link1682 089B 1159179 1151920
link1683 028B 2619098 2622003
link1683 089B 1235719 1238626
link1684 028B 2629774 2633983
link1684 089B 1502523 1506732
link1685 028B 2634286 2636806
link1685 089B 2034918 2037460
link1686 028B 2636808 2637335
link1686 089B 3844097 3844624
link1687 028B 2640731 2641417
link1687 089B 3729106 3729792
link1688 028B 2641418 2642093
link1688 089B 3735927 3736602
link1689 028B 2642094 2642492
link1689 089B 3774048 3773650
link1690 028B 2642748 2643403
link1690 089B 3750532 3749877
link1691 028B 2643402 2643814
link1691 089B 3917213 3916801
link1692 028B 2643400 2644277
link1692 089B 3605555 3606373
link1693 028B 2643815 2644289
link1693 089B 3884280 3883805
link1694 028B 2644279 2647582
link1694 089B 1955472 1958717
link1695 028B 2647735 2648321
link1695 089B 3799329 3798743
link1696 028B 2647737 2648323
link1696 089B 3799913 3799327
link1697 028B 2648326 2649289
link1697 089B 3448530 3447566
link1698 028B 2650322 2650880
link1698 089B 2517331 2517887
link1699 028B 2650322 2651473
link1699 089B 2203059 2204208
link1700 028B 2650919 2651473
link1700 089B 2518117 2518671
link1701 028B 2652141 2653511
link1701 089B 3037421 3038791
link1702 028B 2653512 2654317
link1702 089B 3616115 3615310
link1703 028B 2654769 2657015
link1703 089B 2393070 2390823
link1704 028B 2657018 2657711
link1704 089B 3720796 3720103
link1705 028B 2657712 2658612
link1705 089B 3510779 3509880
link1706 028B 2658866 2662361
link1706 089B 1905320 1901890
link1707 028B 2662362 2663393
link1707 089B 3382675 3383707
link1708 028B 2662363 2665525
link1708 089B 1981289 1978076
link1709 028B 2666370 2666896
link1709 089B 3847786 3848312
link1710 028B 2666371 2667380
link1710 089B 3402101 3403110
link1711 028B 2666929 2667889
link1711 089B 3461004 3461966
link1712 028B 2667322 2670773
link1712 089B 1929104 1932431
link1713 028B 2667381 2667886
link1713 089B 3860147 3859646
link1714 028B 2667890 2668850
link1714 089B 3452382 3453342
link1715 028B 2669135 2670771
link1715 089B 2810408 2812043
link1716 028B 2670772 2671751
link1716 089B 3433933 3434912
link1717 028B 2671753 2674397
link1717 089B 2212164 2209518
link1718 028B 2673831 2674398
link1718 089B 3812496 3813064
link1719 028B 2674398 2676180
link1719 089B 2710046 2711828
link1720 028B 2676604 2677299
link1720 089B 3722887 3722192
link1721 028B 2676606 2677405
link1721 089B 244619 245417
link1722 028B 2676922 2677412
link1722 089B 3357746 3357255
link1723 028B 2677414 2677943
link1723 089B 247726 248255
link1724 028B 2687319 2689027
link1724 089B 1903468 1905176
link1725 028B 2704419 2704994
link1725 089B 3801656 3801081
link1726 028B 2704564 2704995
link1726 089B 3800930 3800499
link1727 028B 2704996 2705497
link1727 089B 3861157 3861658
link1728 028B 2705900 2706261
link1728 089B 2955113 2954752
link1729 028B 2706579 2708596
link1729 089B 2532836 2530819
link1730 028B 2707595 2708595
link1730 089B 2954734 2953734
link1731 028B 2708597 2709559
link1731 089B 3449496 3448534
link1732 028B 2713331 2713759
link1732 089B 2974646 2974218
link1733 028B 2713331 2713768
link1733 089B 1792492 1792930
link1734 028B 2713659 2714083
link1734 089B 3211994 3212419
link1735 028B 2713894 2714624
link1735 089B 3686464 3687194
link1736 028B 2713890 2714750
link1736 089B 3558432 3559292
link1737 028B 2714142 2714623
link1737 089B 3212704 3213185
link1738 028B 2714750 2715114
link1738 089B 3939847 3940211
link1739 028B 2715115 2716423
link1739 089B 3100110 3098802
link1740 028B 2715141 2716421
link1740 089B 3118233 3116954
link1741 028B 2715141 2716490
link1741 089B 3031917 3030546
link1742 028B 2716499 2718141
link1742 089B 2795637 2797279
link1743 028B 2721714 2722622
link1743 089B 3499016 3499924
link1744 028B 2724214 2724621
link1744 089B 3921739 3921332
link1745 028B 2724620 2725677
link1745 089B 3339872 3338815
link1746 028B 2726938 2727445
link1746 089B 3855572 3855065
link1747 028B 2727281 2727875
link1747 089B 3788056 3787462
link1748 028B 2727990 2728388
link1748 089B 3925765 3926163
link1749 028B 2728387 2728716
link1749 089B 3954761 3955091
link1750 028B 2732902 2735692
link1750 089B 2133237 2136025
link1751 028B 2735693 2738407
link1751 089B 2182778 2185491
link1752 028B 2738408 2739819
link1752 089B 2297747 2299135
link1753 028B 2749758 2750539
link1753 089B 1618328 1617547
link1754 028B 2750651 2751569
link1754 089B 2299235 2300160
link1755 028B 2750707 2751007
link1755 089B 1614248 1613948
link1756 028B 2751007 2751503
link1756 089B 3864652 3865148
link1757 028B 2751955 2753063
link1757 089B 3282331 3281223
link1758 028B 2752054 2753063
link1758 089B 3404122 3405131
link1759 028B 2752054 2753085
link1759 089B 3382674 3381643
link1760 028B 2753065 2753625
link1760 089B 3814186 3813626
link1761 028B 2753625 2754042
link1761 089B 3916386 3915969
link1762 028B 2754292 2756711
link1762 089B 2292903 2290473
link1763 028B 2754471 2755820
link1763 089B 3041530 3040163
link1764 028B 2757683 2758805
link1764 089B 3275642 3274520
link1765 028B 2757681 2758664
link1765 089B 3425094 3424111
link1766 028B 2758667 2759222
link1766 089B 3814189 3814746
link1767 028B 2759446 2760695
link1767 089B 3147304 3146055
link1768 028B 2759444 2761756
link1768 089B 2349954 2347642
link1769 028B 2760696 2761722
link1769 089B 3384736 3383710
link1770 028B 2760700 2761724
link1770 089B 3385761 3384737
link1771 028B 2761758 2763150
link1771 089B 3018076 3016684
link1772 028B 2765173 2767354
link1772 089B 2432875 2430695
link1773 028B 2767354 2769128
link1773 089B 2715388 2717162
link1774 028B 2769541 2769913
link1774 089B 3477422 3477794
link1775 028B 2770104 2771705
link1775 089B 45669 44068
link1776 028B 2777978 2779335
link1776 089B 730682 729325
link1777 028B 2779424 2781157
link1777 089B 620674 622396
link1778 028B 2780647 2781157
link1778 089B 736555 736045
link1779 028B 2780705 2781009
link1779 089B 3800766 3801070
link1780 028B 2780761 2781157
link1780 089B 3316311 3315914
link1781 028B 2780836 2781723
link1781 089B 1245633 1246519
link1782 028B 2780960 2781723
link1782 089B 3401903 3401140
link1783 028B 2781744 2782862
link1783 089B 731990 730873
link1784 028B 2800553 2801380
link1784 089B 448644 447817
link1785 028B 2802228 2802670
link1785 089B 3898360 3898802
link1786 028B 2802229 2802544
link1786 089B 3960944 3960629
link1787 028B 2802546 2803147
link1787 089B 3786260 3786861
link1788 028B 2802597 2804482
link1788 089B 2642101 2643985
link1789 028B 2802671 2803145
link1789 089B 3873468 3873942
link1790 028B 2811686 2812001
link1790 089B 3931674 3931989
link1791 028B 2812004 2813445
link1791 089B 2958159 2956686
link1792 028B 2812481 2812916
link1792 089B 1573140 1573576
link1793 028B 2813963 2814838
link1793 089B 3534002 3534884
link1794 028B 2813960 2816372
link1794 089B 2283171 2280727
link1795 028B 2816179 2816963
link1795 089B 3643170 3643954
link1796 028B 2816372 2817027
link1796 089B 3747259 3746604
link1797 028B 2816965 2817836
link1797 089B 3544550 3545421
link1798 028B 2817387 2817838
link1798 089B 3894344 3893893
link1799 028B 2817622 2817944
link1799 089B 3959666 3959988
link1800 028B 2818914 2819377
link1800 089B 3885206 3884743
link1801 028B 2819378 2820348
link1801 089B 1939083 1940053
link1802 028B 2820104 2820905
link1802 089B 3546295 3545421
link1803 028B 2820365 2820706
link1803 089B 1940260 1940601
link1804 028B 2820710 2821277
link1804 089B 1941300 1941869
link1805 028B 2821305 2821991
link1805 089B 3671554 3670868
link1806 028B 2821549 2821994
link1806 089B 3897918 3897473
link1807 028B 2822055 2823087
link1807 089B 3381643 3380611
link1808 028B 2828076 2828503
link1808 089B 3909671 3909244
link1809 028B 2828504 2829274
link1809 089B 3652541 3653311
link1810 028B 2828505 2830177
link1810 089B 2780679 2782351
link1811 028B 2830178 2832213
link1811 089B 2508525 2510560
link1812 028B 2832209 2832929
link1812 089B 3705292 3704576
link1813 028B 2832472 2833579
link1813 089B 3286765 3285659
link1814 028B 2832473 2832928
link1814 089B 3889346 3888891
link1815 028B 2832930 2833578
link1815 089B 3752484 3751836
link1816 028B 2833819 2837053
link1816 089B 1965194 1961956
link1817 028B 2833822 2835219
link1817 089B 3008299 3006902
link1818 028B 2833821 2835224
link1818 089B 3006897 3005493
link1819 028B 2836180 2837138
link1819 089B 3453343 3454301
link1820 028B 2836186 2837051
link1820 089B 3548035 3547170
link1821 028B 2837140 2837519
link1821 089B 3933511 3933132
link1822 028B 2837884 2839936
link1822 089B 2548934 2546930
link1823 028B 2840301 2841107
link1823 089B 2149668 2148861
link1824 028B 2841304 2843213
link1824 089B 2102209 2100295
link1825 028B 2841309 2841662
link1825 089B 2607837 2608190
link1826 028B 2843202 2844068
link1826 089B 2100214 2099348
link1827 028B 2844469 2844967
link1827 089B 3863159 3863657
link1828 028B 2844967 2845621
link1828 089B 3748572 3749226
link1829 028B 2845969 2846331
link1829 089B 3940938 3940576
link1830 028B 2846332 2846916
link1830 089B 3799914 3800498
link1831 028B 2846917 2848019
link1831 089B 3287872 3288974
link1832 028B 2848020 2851543
link1832 089B 1881024 1877495
link1833 028B 2848025 2848917
link1833 089B 3513488 3514380
link1834 028B 2848920 2851386
link1834 089B 2268452 2270923
link1835 028B 2848921 2849893
link1835 089B 3437847 3438819
link1836 028B 2850150 2851384
link1836 089B 704874 706117
link1837 028B 2851545 2852878
link1837 089B 3061824 3063157
link1838 028B 2852879 2855404
link1838 089B 2258448 2255921
link1839 028B 2852956 2854211
link1839 089B 3134768 3136024
link1840 028B 2855407 2857638
link1840 089B 2402016 2399785
link1841 028B 2857638 2858632
link1841 089B 3418170 3417176
link1842 028B 2857640 2858632
link1842 089B 3417174 3416182
link1843 028B 2858630 2860139
link1843 089B 1826728 1825219
link1844 028B 2860146 2860706
link1844 089B 3741410 3741970
link1845 028B 2860706 2863527
link1845 089B 2116413 2119234
link1846 028B 2863525 2864321
link1846 089B 3632134 3631338
link1847 028B 2864978 2865634
link1847 089B 3745948 3746604
link1848 028B 2865635 2867325
link1848 089B 2765546 2767235
link1849 028B 2867325 2867921
link1849 089B 3790447 3791043
link1850 028B 2867373 2867920
link1850 089B 3823052 3823599
link1851 028B 2868225 2868839
link1851 089B 3767205 3767819
link1852 028B 2868840 2873161
link1852 089B 1626991 1622669
link1853 028B 2873162 2873966
link1853 089B 3616919 3616115
link1854 028B 2873285 2873962
link1854 089B 3735248 3734571
link1855 028B 2873703 2875479
link1855 089B 1806283 1808057
link1856 028B 2878762 2879149
link1856 089B 2369403 2369790
link1857 028B 2880234 2880664
link1857 089B 180471 180870
link1858 028B 2880585 2880917
link1858 089B 1247171 1246884
link1859 028B 2880921 2881736
link1859 089B 1246572 1245757
link1860 028B 2880922 2881935
link1860 089B 3401088 3402102
link1861 028B 2897152 2897596
link1861 089B 753576 753176
link1862 028B 2909287 2910328
link1862 089B 3364007 3365048
link1863 028B 2909289 2910327
link1863 089B 3362967 3364005
link1864 028B 2910392 2910823
link1864 089B 3905809 3906240
link1865 028B 2910824 2911459
link1865 089B 3762122 3761486
link1866 028B 2910826 2911458
link1866 089B 3762756 3762124
link1867 028B 2911460 2914642
link1867 089B 1994040 1990858
link1868 028B 2914903 2919020
link1868 089B 1203280 1207401
link1869 028B 2914903 2915432
link1869 089B 689725 689196
link1870 028B 2917629 2918220
link1870 089B 2979974 2979380
link1871 028B 2917797 2919017
link1871 089B 1587169 1585949
link1872 028B 2919056 2919421
link1872 089B 463028 462658
link1873 028B 2932012 2933244
link1873 089B 2863519 2862288
link1874 028B 2932317 2933247
link1874 089B 752149 753079
link1875 028B 2937170 2937908
link1875 089B 1094190 1094928
link1876 028B 2937199 2937833
link1876 089B 1513112 1512478
link1877 028B 2937190 2937937
link1877 089B 1092159 1092906
link1878 028B 2937984 2938507
link1878 089B 3760323 3760846
link1879 028B 2938756 2940010
link1879 089B 3138544 3139798
link1880 028B 2938758 2940011
link1880 089B 3138541 3137288
link1881 028B 2940012 2944704
link1881 089B 1541232 1536539
link1882 028B 2945583 2948469
link1882 089B 2093621 2090749
link1883 028B 2948695 2949147
link1883 089B 3872540 3872991
link1884 028B 2949149 2950399
link1884 089B 3139800 3141050
link1885 028B 2950683 2951309
link1885 089B 3144803 3144183
link1886 028B 2959194 2959811
link1886 089B 3144168 3143553
link1887 028B 2959812 2960215
link1887 089B 1648478 1648881
link1888 028B 2960223 2961175
link1888 089B 1650135 1651087
link1889 028B 2961052 2962942
link1889 089B 1819272 1821152
link1890 028B 2961054 2962934
link1890 089B 2628855 2630752
link1891 028B 2961331 2962932
link1891 089B 1651165 1652734
link1892 028B 2962937 2963542
link1892 089B 3783238 3782633
link1893 028B 2964143 2964559
link1893 089B 3913892 3914308
link1894 028B 2964560 2964939
link1894 089B 3933891 3933512
link1895 028B 2964940 2966781
link1895 089B 2671858 2670014
link1896 028B 2964941 2966780
link1896 089B 2668168 2666326
link1897 028B 2966292 2966736
link1897 089B 447617 447173
link1898 028B 2967047 2968007
link1898 089B 3456222 3457182
link1899 028B 2968193 2968665
link1899 089B 3878213 3877741
link1900 028B 2968666 2969325
link1900 089B 3743967 3744626
link1901 028B 2968670 2969326
link1901 089B 3744632 3745288
link1902 028B 2969439 2970734
link1902 089B 3157252 3158490
link1903 028B 2970209 2971014
link1903 089B 3614504 3615309
link1904 028B 2970210 2970595
link1904 089B 3928525 3928910
link1905 028B 2971260 2972201
link1905 089B 2548936 2549876
link1906 028B 2971579 2972174
link1906 089B 3792830 3793424
link1907 028B 2973002 2974711
link1907 089B 2324268 2325926
link1908 028B 2973721 2977421
link1908 089B 1826726 1830427
link1909 028B 2977553 2978502
link1909 089B 2365033 2365982
link1910 028B 2978504 2978976
link1910 089B 3877740 3877268
link1911 028B 2978978 2979322
link1911 089B 3947668 3947324
link1912 028B 2978977 2979877
link1912 089B 3511679 3510779
link1913 028B 2979323 2981397
link1913 089B 2485975 2483907
link1914 028B 2979323 2979876
link1914 089B 3817528 3818081
link1915 028B 2979878 2980475
link1915 089B 3788655 3789252
link1916 028B 2980479 2981400
link1916 089B 3509876 3508978
link1917 028B 2981699 2982766
link1917 089B 3331378 3330311
link1918 028B 2982768 2984047
link1918 089B 3122073 3120794
link1919 028B 2984047 2985241
link1919 089B 3217947 3216752
link1920 028B 2985327 2986205
link1920 089B 3539289 3540167
link1921 028B 2986206 2987108
link1921 089B 3515283 3514381
link1922 028B 2986207 2987105
link1922 089B 3512579 3511681
link1923 028B 2987107 2987867
link1923 089B 3664807 3665568
link1924 028B 2987867 2988734
link1924 089B 3548909 3549776
link1925 028B 2987869 2988735
link1925 089B 3550644 3549778
link1926 028B 2990760 2992252
link1926 089B 1361494 1360001
link1927 028B 2996346 2996737
link1927 089B 1320175 1319784
link1928 028B 2998339 3003691
link1928 089B 1070725 1065376
link1929 028B 3003691 3003991
link1929 089B 3332146 3332446
link1930 028B 3003691 3004175
link1930 089B 3143068 3143552
link1931 028B 3004176 3005686
link1931 089B 2920820 2919310
link1932 028B 3005685 3007180
link1932 089B 2938849 2937354
link1933 028B 3007182 3007818
link1933 089B 1952217 1951580
link1934 028B 3008095 3008463
link1934 089B 1951482 1951183
link1935 028B 3008591 3010884
link1935 089B 1951181 1948954
link1936 028B 3008672 3010887
link1936 089B 2413143 2410926
link1937 028B 3010881 3011681
link1937 089B 3630546 3629746
link1938 028B 3011683 3013969
link1938 089B 946990 949248
link1939 028B 3014095 3016199
link1939 089B 949266 951370
link1940 028B 3016988 3017608
link1940 089B 2545515 2546134
link1941 028B 3020089 3020867
link1941 089B 2546152 2546930
link1942 028B 3020101 3020869
link1942 089B 3650974 3650207
link1943 028B 3020867 3023502
link1943 089B 2217455 2214815
link1944 028B 3022348 3023506
link1944 089B 3233234 3232072
link1945 028B 3023528 3024295
link1945 089B 3658692 3657925
link1946 028B 3024296 3025382
link1946 089B 3313056 3311970
link1947 028B 3024297 3025380
link1947 089B 3313058 3314141
link1948 028B 3025382 3026751
link1948 089B 3042898 3044267
link1949 028B 3029266 3029592
link1949 089B 3958043 3958369
link1950 028B 3029591 3030348
link1950 089B 3667848 3668604
link1951 028B 3029763 3030173
link1951 089B 3740633 3741043
link1952 028B 3030349 3030718
link1952 089B 3938379 3938749
link1953 028B 3030719 3031629
link1953 089B 2127650 2128560
link1954 028B 3030847 3032215
link1954 089B 3075121 3073796
link1955 028B 3032056 3032797
link1955 089B 3666333 3667087
link1956 028B 3032081 3032797
link1956 089B 3689390 3690118
link1957 028B 3032799 3035598
link1957 089B 2122053 2124851
link1958 028B 3036192 3036715
link1958 089B 3849359 3848836
link1959 028B 3036715 3037138
link1959 089B 3910946 3910523
link1960 028B 3037135 3037630
link1960 089B 3869095 3869588
link1961 028B 3037141 3037519
link1961 089B 3622544 3622166
link1962 028B 3037630 3038095
link1962 089B 3885671 3885206
link1963 028B 3038095 3039402
link1963 089B 3102717 3101410
link1964 028B 3038096 3039290
link1964 089B 2679215 2678021
link1965 028B 3039400 3039904
link1965 089B 3332449 3332959
link1966 028B 3043612 3044065
link1966 089B 2930289 2929849
link1967 028B 3044134 3044723
link1967 089B 3796980 3796391
link1968 028B 3044724 3045508
link1968 089B 3642386 3641602
link1969 028B 3044725 3045506
link1969 089B 3645519 3644738
link1970 028B 3045680 3046908
link1970 089B 3168368 3167140
link1971 028B 3045879 3046674
link1971 089B 3173713 3174508
link1972 028B 3046912 3052008
link1972 089B 1492462 1487363
link1973 028B 3052010 3052606
link1973 089B 3785052 3784456
link1974 028B 3052009 3052544
link1974 089B 3837175 3836640
link1975 028B 3053864 3054215
link1975 089B 1091505 1091154
link1976 028B 3054218 3054591
link1976 089B 1090634 1090262
link1977 028B 3057159 3057643
link1977 089B 3863668 3864152
link1978 028B 3057159 3057793
link1978 089B 1513112 1512478
link1979 028B 3057586 3057897
link1979 089B 1908746 1909057
link1980 028B 3057132 3057866
link1980 089B 1092141 1092875
link1981 028B 3062033 3062354
link1981 089B 366847 366527
link1982 028B 3062991 3064072
link1982 089B 2004752 2005764
link1983 028B 3063020 3064072
link1983 089B 1985714 1986730
link1984 028B 3063046 3064044
link1984 089B 1422993 1423980
link1985 028B 3064317 3064864
link1985 089B 3627607 3628154
link1986 028B 3064321 3064777
link1986 089B 483209 483665
link1987 028B 3064866 3067056
link1987 089B 1536535 1534424
link1988 028B 3065482 3066508
link1988 089B 483938 484949
link1989 028B 3068736 3069285
link1989 089B 1534381 1533835
link1990 028B 3068943 3069243
link1990 089B 1641120 1641421
link1991 028B 3068938 3069243
link1991 089B 1257136 1256831
link1992 028B 3072868 3074007
link1992 089B 3259761 3260901
link1993 028B 3074008 3074771
link1993 089B 3662519 3661756
link1994 028B 3074009 3074710
link1994 089B 2386329 2385629
link1995 028B 3074771 3075382
link1995 089B 2746822 2747433
link1996 028B 3074770 3075382
link1996 089B 485534 486147
link1997 028B 3075383 3075941
link1997 089B 486100 485541
link1998 028B 3075383 3075941
link1998 089B 2747386 2746828
link1999 028B 3084200 3084657
link1999 089B 3628068 3627611
link2000 028B 3084201 3084661
link2000 089B 483665 483205
link2001 028B 3084662 3085315
link2001 089B 3701647 3700994
link2002 028B 3085315 3086232
link2002 089B 3019462 3020378
link2003 028B 3085317 3085703
link2003 089B 3931606 3931220
link2004 028B 3085716 3086232
link2004 089B 3792313 3792829
link2005 028B 3086240 3086794
link2005 089B 3820296 3820850
link2006 028B 3086324 3086791
link2006 089B 3020380 3020847
link2007 028B 3086793 3088297
link2007 089B 2926844 2928348
link2008 028B 3088485 3089235
link2008 089B 1203274 1202524
link2009 028B 3088481 3089321
link2009 089B 993285 992446
link2010 028B 3088911 3089228
link2010 089B 2800583 2800900
link2011 028B 3089468 3089769
link2011 089B 1042155 1042456
link2012 028B 3091366 3092152
link2012 089B 1042445 1043230
link2013 028B 3092337 3092877
link2013 089B 2800926 2801466
link2014 028B 3092881 3093898
link2014 089B 3089619 3090636
link2015 028B 3092881 3093898
link2015 089B 3122074 3123091
link2016 028B 3093897 3098394
link2016 089B 1436510 1440992
link2017 028B 3096796 3098563
link2017 089B 1046434 1048141
link2018 028B 3098398 3100684
link2018 089B 2331262 2328900
link2019 028B 3100684 3101251
link2019 089B 3810802 3811369
link2020 028B 3100685 3102400
link2020 089B 2147144 2148866
link2021 028B 3110641 3113595
link2021 089B 1400980 1403973
link2022 028B 3113597 3114511
link2022 089B 3486256 3487169
link2023 028B 3114512 3117271
link2023 089B 1870399 1873159
link2024 028B 3114513 3115407
link2024 089B 3517077 3516182
link2025 028B 3115613 3116180
link2025 089B 3487517 3488082
link2026 028B 3115613 3117271
link2026 089B 408782 407126
link2027 028B 3116173 3118266
link2027 089B 2321769 2323861
link2028 028B 3117272 3117754
link2028 089B 1873333 1873816
link2029 028B 3117416 3118266
link2029 089B 389897 389060
link2030 028B 3117433 3117940
link2030 089B 806997 806530
link2031 028B 3117794 3118171
link2031 089B 3684844 3684471
link2032 028B 3118781 3119947
link2032 089B 951369 952535
link2033 028B 3122527 3125219
link2033 089B 952527 955217
link2034 028B 3125220 3125528
link2034 089B 2409014 2408706
link2035 028B 3125220 3125527
link2035 089B 3365357 3365050
link2036 028B 3125529 3126210
link2036 089B 3730478 3731160
link2037 028B 3126662 3127210
link2037 089B 3824699 3824151
link2038 028B 3131473 3132055
link2038 089B 3714615 3715197
link2039 028B 3132377 3134399
link2039 089B 2516644 2514622
link2040 028B 3132374 3133684
link2040 089B 3096183 3094873
link2041 028B 3133319 3134194
link2041 089B 3538405 3537530
link2042 028B 3134195 3134527
link2042 089B 3953766 3954098
link2043 028B 3134528 3135521
link2043 089B 3419163 3418170
link2044 028B 3134761 3135730
link2044 089B 3443684 3442715
link2045 028B 3135659 3136270
link2045 089B 3780192 3779581
link2046 028B 3135732 3136289
link2046 089B 3833410 3832852
link2047 028B 3136268 3136824
link2047 089B 3819747 3819191
link2048 028B 3136956 3137722
link2048 089B 3142302 3143068
link2049 028B 3136957 3137722
link2049 089B 3331381 3332146
link2050 028B 3138324 3139034
link2050 089B 1089428 1088715
link2051 028B 3139312 3139775
link2051 089B 2498316 2498767
link2052 028B 3140311 3140825
link2052 089B 2499806 2500357
link2053 028B 3140827 3142634
link2053 089B 2699279 2701086
link2054 028B 3144232 3146025
link2054 089B 1515628 1517424
link2055 028B 3144232 3145121
link2055 089B 2733833 2734722
link2056 028B 3144232 3145123
link2056 089B 3335466 3334575
link2057 028B 3145123 3146024
link2057 089B 3512581 3513482
link2058 028B 3146022 3147870
link2058 089B 2662632 2664480
link2059 028B 3150191 3150881
link2059 089B 3724968 3724276
link2060 028B 3150926 3152033
link2060 089B 3296681 3295581
link2061 028B 3150928 3152032
link2061 089B 3294478 3293381
link2062 028B 3152029 3153094
link2062 089B 3348312 3347248
link2063 028B 3153086 3154046
link2063 089B 3458143 3457183
link2064 028B 3154046 3155921
link2064 089B 2649636 2647759
link2065 028B 3154048 3155455
link2065 089B 2443692 2442285
link2066 028B 3155920 3156764
link2066 089B 3581446 3582290
link2067 028B 3156765 3157641
link2067 089B 3541922 3542798
link2068 028B 3157642 3159399
link2068 089B 1669519 1671279
link2069 028B 3159534 3161466
link2069 089B 1671304 1673236
link2070 028B 3162160 3162725
link2070 089B 3807959 3807394
link2071 028B 3162158 3162726
link2071 089B 3808530 3807962
link2072 028B 3162725 3163180
link2072 089B 3892082 3892537
link2073 028B 3163181 3166694
link2073 089B 927930 924417
link2074 028B 3166701 3167909
link2074 089B 1485047 1486255
link2075 028B 3166708 3169209
link2075 089B 616698 619099
link2076 028B 3168072 3169122
link2076 089B 1486311 1487361
link2077 028B 3168139 3171319
link2077 089B 1718549 1721756
link2078 028B 3171325 3171632
link2078 089B 1721761 1721441
link2079 028B 3172545 3175864
link2079 089B 619982 616689
link2080 028B 3173428 3174498
link2080 089B 1719633 1718549
link2081 028B 3173514 3175855
link2081 089B 1487362 1485054
link2082 028B 3178543 3179372
link2082 089B 3593192 3594021
link2083 028B 3178754 3179860
link2083 089B 33463 32358
link2084 028B 3179243 3179765
link2084 089B 2368453 2368975
link2085 028B 3179374 3180080
link2085 089B 3710261 3710967
link2086 028B 3180381 3180983
link2086 089B 3785054 3785656
link2087 028B 3180985 3182009
link2087 089B 3388847 3387823
link2088 028B 3180986 3182006
link2088 089B 3390898 3389878
link2089 028B 3182010 3182639
link2089 089B 3767189 3766560
link2090 028B 3182817 3183130
link2090 089B 1803970 1804283
link2091 028B 3183131 3183563
link2091 089B 3905376 3904944
link2092 028B 3183135 3183877
link2092 089B 3676106 3675364
link2093 028B 3183138 3184975
link2093 089B 2664487 2666324
link2094 028B 3183562 3183877
link2094 089B 3962207 3962522
link2095 028B 3184044 3184675
link2095 089B 3769073 3769704
link2096 028B 3185194 3187494
link2096 089B 247725 245425
link2097 028B 3185220 3186095
link2097 089B 3541921 3541046
link2098 028B 3185222 3186094
link2098 089B 3544546 3543674
link2099 028B 3186448 3186942
link2099 089B 3866635 3866141
link2100 028B 3186452 3187495
link2100 089B 3239067 3240110
link2101 028B 3186943 3187495
link2101 089B 3742638 3743190
link2102 028B 3186944 3187495
link2102 089B 3356704 3357255
link2103 028B 3187682 3188171
link2103 089B 2978537 2979026
link2104 028B 3187685 3188103
link2104 089B 3913471 3913053
link2105 028B 3189643 3190599
link2105 089B 2622197 2621241
link2106 028B 3189645 3190664
link2106 089B 3015289 3014270
link2107 028B 3190136 3190704
link2107 089B 3508977 3508409
link2108 028B 3190191 3190517
link2108 089B 3956737 3956411
link2109 028B 3191038 3192431
link2109 089B 3015289 3013896
link2110 028B 3191530 3192430
link2110 089B 3508976 3508076
link2111 028B 3191584 3191913
link2111 089B 3956737 3956408
link2112 028B 3191915 3192435
link2112 089B 984221 984741
link2113 028B 3191977 3192431
link2113 089B 2316969 2316515
link2114 028B 3192111 3192431
link2114 089B 646281 645961
link2115 028B 3192431 3192966
link2115 089B 3610988 3610453
link2116 028B 3193231 3193557
link2116 089B 3959018 3959344
link2117 028B 3192966 3193494
link2117 089B 3836101 3835573
link2118 028B 3194152 3194977
link2118 089B 3517976 3518801
link2119 028B 3194978 3196192
link2119 089B 2823688 2824902
link2120 028B 3196193 3196916
link2120 089B 3579876 3580599
link2121 028B 3196530 3197193
link2121 089B 3741973 3742636
link2122 028B 3197194 3197520
link2122 089B 3957718 3957392
link2123 028B 3197708 3198163
link2123 089B 3836101 3835646
link2124 028B 3198163 3199088
link2124 089B 1400979 1400055
link2125 028B 3198164 3199088
link2125 089B 898391 897467
link2126 028B 3199088 3199652
link2126 089B 2606473 2605909
link2127 028B 3199088 3199625
link2127 089B 3141589 3141052
link2128 028B 3199088 3199631
link2128 089B 3803354 3802812
link2129 028B 3199978 3200782
link2129 089B 3422138 3421334
link2130 028B 3200783 3201582
link2130 089B 1485047 1484248
link2131 028B 3200778 3201583
link2131 089B 616696 615885
link2132 028B 3201583 3201987
link2132 089B 1722174 1722578
link2133 028B 3201875 3202203
link2133 089B 2152677 2153005
link2134 028B 3202204 3202533
link2134 089B 2153007 2152678
link2135 028B 3202421 3202822
link2135 089B 1722579 1722178
link2136 028B 3202827 3203441
link2136 089B 3496310 3496924
link2137 028B 3203445 3204051
link2137 089B 1436509 1435881
link2138 028B 3204053 3204640
link2138 089B 2917209 2917796
link2139 028B 3204874 3205193
link2139 089B 3747261 3747580
link2140 028B 3205255 3205633
link2140 089B 3932749 3932371
link2141 028B 3205309 3205633
link2141 089B 3958042 3957718
link2142 028B 3205896 3206251
link2142 089B 3668605 3668960
link2143 028B 3206249 3206774
link2143 089B 1794258 1793733
link2144 028B 3206249 3206587
link2144 089B 2516987 2516649
link2145 028B 3206249 3206774
link2145 089B 2097845 2098370
link2146 028B 3206249 3206774
link2146 089B 424761 425286
link2147 028B 3206249 3206774
link2147 089B 715765 715240
link2148 028B 3206249 3206774
link2148 089B 2202610 2202085
link2149 028B 3206775 3207224
link2149 089B 3796294 3795845
link2150 028B 3207568 3207871
link2150 089B 715239 714936
link2151 028B 3207568 3207871
link2151 089B 2202084 2201782
