# Supplementary material for: Expansion of intestinal Prevotella copri correlates with enhanced susceptibility to arthritis
Source: eLife. 2013 Nov 5;2:e01202. doi: 10.7554/eLife.01202 (PMC3816614; doi:10.7554/eLife.01202)
Supplement: Figure 2—source data 1. — DOI: http://dx.doi.org/10.7554/eLife.01202.010 [file elife01202s003.zip › Figure_2/Panel_B/formatted_input/028B_wustl.links]

link1 028B 1 2704
link1 wustl 3156775 3154072
link2 028B 3114 5256
link2 wustl 3154031 3151888
link3 028B 5257 6628
link3 wustl 3151789 3150418
link4 028B 6624 7480
link4 wustl 3150175 3149308
link5 028B 7592 16966
link5 wustl 1561658 1552334
link6 028B 18485 19039
link6 wustl 1552290 1551735
link7 028B 19036 23648
link7 wustl 1549582 1544972
link8 028B 25969 27552
link8 wustl 1540312 1538729
link9 028B 27545 29437
link9 wustl 1175343 1173452
link10 028B 27561 28551
link10 wustl 1542312 1541322
link11 028B 28231 28666
link11 wustl 3508793 3508358
link12 028B 28696 29461
link12 wustl 1541319 1540555
link13 028B 29447 30328
link13 wustl 1540371 1539490
link14 028B 34961 37201
link14 wustl 1532208 1529969
link15 028B 37299 57400
link15 wustl 1524086 1503966
link16 028B 73644 78030
link16 wustl 1503904 1499469
link17 028B 80229 101432
link17 wustl 1497316 1476135
link18 028B 102641 109275
link18 wustl 1475811 1469177
link19 028B 113885 114864
link19 wustl 1468932 1467920
link20 028B 113885 116009
link20 wustl 11007 8880
link21 028B 115215 115605
link21 wustl 1467908 1467510
link22 028B 116234 117054
link22 wustl 3474396 3473576
link23 028B 116234 117061
link23 wustl 3472441 3471614
link24 028B 117483 127008
link24 wustl 1461683 1452192
link25 028B 127170 131644
link25 wustl 1449671 1445168
link26 028B 131801 133068
link26 wustl 1444969 1443702
link27 028B 133389 140260
link27 wustl 1443363 1436509
link28 028B 140266 150631
link28 wustl 1436156 1425798
link29 028B 150737 156913
link29 wustl 1425692 1419519
link30 028B 171613 172637
link30 wustl 1417929 1416905
link31 028B 172699 176550
link31 wustl 1416913 1413061
link32 028B 176939 182266
link32 wustl 1412563 1407218
link33 028B 182303 189526
link33 wustl 1407077 1399854
link34 028B 189594 190654
link34 wustl 1399689 1398629
link35 028B 197248 200256
link35 wustl 1033806 1030782
link36 028B 200721 201257
link36 wustl 393677 393141
link37 028B 201471 203355
link37 wustl 1015058 1013174
link38 028B 208400 208975
link38 wustl 1013130 1012555
link39 028B 209717 223707
link39 wustl 1012504 998520
link40 028B 249313 265019
link40 wustl 992303 976498
link41 028B 265676 280986
link41 wustl 976506 961206
link42 028B 292408 292982
link42 wustl 146169 146743
link43 028B 295181 308485
link43 wustl 3162741 3176041
link44 028B 308594 314641
link44 wustl 3176029 3182093
link45 028B 314593 325039
link45 wustl 3204074 3214568
link46 028B 325173 326277
link46 wustl 3214712 3215877
link47 028B 331155 331583
link47 wustl 3217685 3218113
link48 028B 332560 333834
link48 wustl 3218109 3219383
link49 028B 334356 337113
link49 wustl 3219500 3222256
link50 028B 337107 338185
link50 wustl 3222439 3223517
link51 028B 339814 346192
link51 wustl 3223668 3230029
link52 028B 349238 353424
link52 wustl 2910836 2906641
link53 028B 355163 355733
link53 wustl 2904938 2904369
link54 028B 356290 357066
link54 wustl 2904046 2903283
link55 028B 357507 357908
link55 wustl 2895875 2895477
link56 028B 357579 360014
link56 wustl 2902777 2900388
link57 028B 360169 366337
link57 wustl 2895273 2889075
link58 028B 366328 369036
link58 wustl 2889025 2886298
link59 028B 369669 370901
link59 wustl 2885662 2884409
link60 028B 371011 371396
link60 wustl 2884409 2884024
link61 028B 378040 383317
link61 wustl 2883658 2878380
link62 028B 383434 384566
link62 wustl 2878380 2877248
link63 028B 384661 385651
link63 wustl 2877032 2876042
link64 028B 387169 390749
link64 wustl 2875964 2872366
link65 028B 390911 392493
link65 wustl 2872077 2870495
link66 028B 392632 395376
link66 wustl 2870275 2867531
link67 028B 395386 407989
link67 wustl 551804 564403
link68 028B 408418 429395
link68 wustl 564443 585417
link69 028B 429644 430177
link69 wustl 585549 586081
link70 028B 436272 447747
link70 wustl 593281 604752
link71 028B 464669 464983
link71 wustl 618265 618579
link72 028B 466147 495193
link72 wustl 618584 647609
link73 028B 495195 501742
link73 wustl 2709411 2715951
link74 028B 501974 504545
link74 wustl 3072646 3070075
link75 028B 506307 510864
link75 wustl 2715908 2720439
link76 028B 511242 512439
link76 wustl 2720453 2721650
link77 028B 512560 514594
link77 wustl 2721651 2723685
link78 028B 514671 515281
link78 wustl 2723841 2724451
link79 028B 515597 517875
link79 wustl 2724757 2727035
link80 028B 517878 519172
link80 wustl 2727208 2728504
link81 028B 519242 520068
link81 wustl 2740115 2740941
link82 028B 520069 526082
link82 wustl 2741960 2747974
link83 028B 526246 582812
link83 wustl 2747975 2804567
link84 028B 584932 586523
link84 wustl 996925 998518
link85 028B 584933 585612
link85 wustl 2034922 2035603
link86 028B 584934 586523
link86 wustl 3398191 3399782
link87 028B 584934 586523
link87 wustl 1827157 1828749
link88 028B 585573 586523
link88 wustl 2299240 2300190
link89 028B 585606 586523
link89 wustl 3364706 3363785
link90 028B 586146 586523
link90 wustl 2035603 2035981
link91 028B 586183 586523
link91 wustl 2276150 2276488
link92 028B 587321 590018
link92 wustl 2109027 2111723
link93 028B 593526 595040
link93 wustl 2117360 2118874
link94 028B 596324 601175
link94 wustl 2120912 2125838
link95 028B 609575 613439
link95 wustl 2134973 2138835
link96 028B 613468 623588
link96 wustl 2139061 2149179
link97 028B 624638 631002
link97 wustl 2150288 2156652
link98 028B 631008 636430
link98 wustl 2156779 2162171
link99 028B 637863 638183
link99 wustl 146169 146467
link100 028B 638907 643674
link100 wustl 2821780 2826547
link101 028B 646036 647936
link101 wustl 2826870 2828771
link102 028B 647929 652752
link102 wustl 2829948 2834771
link103 028B 653162 653472
link103 wustl 2836353 2836663
link104 028B 653586 655778
link104 wustl 2836663 2838868
link105 028B 656919 671848
link105 wustl 2842583 2857498
link106 028B 671850 673439
link106 wustl 3373937 3375501
link107 028B 674731 675224
link107 wustl 619130 618614
link108 028B 674962 675504
link108 wustl 3377226 3377768
link109 028B 682092 682462
link109 wustl 3393005 3393375
link110 028B 682092 682462
link110 wustl 2300553 2300923
link111 028B 682766 683218
link111 wustl 3393373 3393825
link112 028B 682768 683218
link112 wustl 2300923 2301373
link113 028B 683223 686059
link113 wustl 2302955 2305781
link114 028B 686148 692360
link114 wustl 2305942 2312163
link115 028B 692751 693651
link115 wustl 2312156 2313060
link116 028B 698106 699057
link116 wustl 2316459 2317410
link117 028B 700543 700944
link117 wustl 1817091 1817488
link118 028B 724709 727757
link118 wustl 2334323 2337363
link119 028B 726719 727279
link119 wustl 2296964 2297524
link120 028B 727764 729336
link120 wustl 2337478 2339049
link121 028B 729343 730029
link121 wustl 2345112 2345798
link122 028B 731054 731473
link122 wustl 2353651 2354070
link123 028B 731742 733003
link123 wustl 2340829 2342090
link124 028B 731710 733001
link124 wustl 2356498 2357789
link125 028B 735254 746328
link125 wustl 2358208 2369279
link126 028B 755302 755627
link126 wustl 3506992 3506671
link127 028B 755302 755627
link127 wustl 2164641 2164320
link128 028B 755302 755627
link128 wustl 3031247 3030924
link129 028B 755306 755627
link129 wustl 1729052 1729370
link130 028B 755987 762284
link130 wustl 1868806 1862504
link131 028B 762284 780968
link131 wustl 1862360 1843615
link132 028B 780962 781567
link132 wustl 2491792 2491187
link133 028B 782615 782956
link133 wustl 2491585 2491232
link134 028B 793308 805835
link134 wustl 2479472 2466938
link135 028B 805995 815757
link135 wustl 2466671 2456918
link136 028B 816857 821743
link136 wustl 2455815 2450907
link137 028B 820471 821431
link137 wustl 2344004 2344964
link138 028B 822893 830815
link138 wustl 2450801 2442849
link139 028B 830831 833801
link139 wustl 11162 14138
link140 028B 833801 860143
link140 wustl 14456 40797
link141 028B 860137 888938
link141 wustl 41813 70576
link142 028B 889036 889914
link142 wustl 70796 71650
link143 028B 897166 898509
link143 wustl 77938 79282
link144 028B 901982 902936
link144 wustl 2451224 2452178
link145 028B 901982 903282
link145 wustl 2344959 2343659
link146 028B 902488 902922
link146 wustl 533416 532982
link147 028B 903277 903606
link147 wustl 2342498 2342169
link148 028B 904778 905522
link148 wustl 89868 90612
link149 028B 905776 906407
link149 wustl 324247 324879
link150 028B 905776 906386
link150 wustl 432483 431872
link151 028B 905815 906386
link151 wustl 347496 348068
link152 028B 906391 907789
link152 wustl 350537 351950
link153 028B 907940 909006
link153 wustl 351953 353018
link154 028B 909068 913254
link154 wustl 353250 357467
link155 028B 913326 949865
link155 wustl 357803 394312
link156 028B 945121 946461
link156 wustl 1016123 1017479
link157 028B 946461 947236
link157 wustl 1017659 1018434
link158 028B 947227 947577
link158 wustl 1018473 1018823
link159 028B 947597 949851
link159 wustl 1018792 1021029
link160 028B 952205 956373
link160 wustl 1023305 1027518
link161 028B 956831 959594
link161 wustl 410112 412882
link162 028B 961501 972210
link162 wustl 414878 425561
link163 028B 972632 975021
link163 wustl 425955 428344
link164 028B 975178 977424
link164 wustl 428414 430661
link165 028B 978139 978621
link165 wustl 488988 489469
link166 028B 978225 978621
link166 wustl 1324514 1324118
link167 028B 978225 978583
link167 wustl 323858 323499
link168 028B 978225 978621
link168 wustl 432871 433268
link169 028B 978628 979572
link169 wustl 3376100 3377111
link170 028B 979643 985349
link170 wustl 1175411 1181115
link171 028B 980301 980741
link171 wustl 2164163 2163723
link172 028B 980240 980741
link172 wustl 1729480 1729987
link173 028B 985881 987621
link173 wustl 1181644 1183368
link174 028B 987672 1005435
link174 wustl 1183538 1201440
link175 028B 1005424 1021428
link175 wustl 1201513 1217556
link176 028B 1021597 1046113
link176 wustl 1217640 1242168
link177 028B 1048670 1049184
link177 wustl 1242149 1242631
link178 028B 1049713 1058294
link178 wustl 826450 817752
link179 028B 1063539 1072467
link179 wustl 817098 808117
link180 028B 1072775 1080756
link180 wustl 807826 799845
link181 028B 1085933 1086941
link181 wustl 794444 793460
link182 028B 1086456 1086944
link182 wustl 538915 538428
link183 028B 1090096 1093913
link183 wustl 793132 789316
link184 028B 1094098 1100131
link184 wustl 789279 783246
link185 028B 1100151 1111208
link185 wustl 783085 771956
link186 028B 1111340 1115205
link186 wustl 771925 767977
link187 028B 1115302 1115965
link187 wustl 767801 767138
link188 028B 1115958 1117035
link188 wustl 766967 765892
link189 028B 1116945 1118189
link189 wustl 751823 750586
link190 028B 1117031 1118189
link190 wustl 763645 762488
link191 028B 1119101 1121610
link191 wustl 1099198 1096635
link192 028B 1121750 1136862
link192 wustl 1096263 1081109
link193 028B 1137418 1140163
link193 wustl 1080502 1077757
link194 028B 1140225 1148407
link194 wustl 1077606 1069446
link195 028B 1148463 1155440
link195 wustl 1068943 1061882
link196 028B 1155575 1156608
link196 wustl 1060590 1059556
link197 028B 1161524 1171794
link197 wustl 1059298 1049025
link198 028B 1172276 1177988
link198 wustl 1048873 1043120
link199 028B 1179089 1186783
link199 wustl 1043120 1035502
link200 028B 1194431 1195715
link200 wustl 3407116 3405796
link201 028B 1194947 1198617
link201 wustl 2635135 2631508
link202 028B 1195007 1195471
link202 wustl 2506503 2506039
link203 028B 1195917 1196539
link203 wustl 3454606 3455228
link204 028B 1195976 1196515
link204 wustl 2505924 2505385
link205 028B 1196816 1197348
link205 wustl 3455502 3456034
link206 028B 1198597 1204360
link206 wustl 2631349 2625573
link207 028B 1205055 1241499
link207 wustl 2624866 2588434
link208 028B 1241493 1247878
link208 wustl 226190 232668
link209 028B 1248060 1249605
link209 wustl 543858 542329
link210 028B 1251896 1258939
link210 wustl 2650311 2657391
link211 028B 1258975 1269841
link211 wustl 2657784 2668545
link212 028B 1270360 1271149
link212 wustl 2668546 2669335
link213 028B 1272796 1273287
link213 wustl 2674630 2675109
link214 028B 1284551 1292228
link214 wustl 2680980 2688668
link215 028B 1292228 1293228
link215 wustl 3491495 3490495
link216 028B 1293260 1295099
link216 wustl 3490324 3488485
link217 028B 1295191 1298869
link217 wustl 3495372 3491781
link218 028B 1298861 1301432
link218 wustl 3055839 3053267
link219 028B 1301550 1309156
link219 wustl 3053245 3045615
link220 028B 1309156 1309484
link220 wustl 3045438 3045110
link221 028B 1309151 1312547
link221 wustl 1349853 1346468
link222 028B 1312142 1312546
link222 wustl 929028 929432
link223 028B 1312966 1315661
link223 wustl 1346092 1343352
link224 028B 1313198 1315661
link224 wustl 930040 932524
link225 028B 1318222 1318558
link225 wustl 896187 895851
link226 028B 1319483 1320549
link226 wustl 895852 894720
link227 028B 1324406 1328398
link227 wustl 889363 885374
link228 028B 1328434 1330204
link228 wustl 884868 883098
link229 028B 1332150 1332561
link229 wustl 877366 876955
link230 028B 1334574 1335688
link230 wustl 876815 875701
link231 028B 1337087 1340547
link231 wustl 875650 872203
link232 028B 1344500 1345467
link232 wustl 867178 866138
link233 028B 1345460 1357510
link233 wustl 189459 177412
link234 028B 1357582 1360537
link234 wustl 3503369 3500412
link235 028B 1361127 1363349
link235 wustl 2167139 2169314
link236 028B 1364897 1368976
link236 wustl 2169318 2173396
link237 028B 1369062 1377055
link237 wustl 2173385 2181364
link238 028B 1378163 1384231
link238 wustl 90614 96675
link239 028B 1385025 1409464
link239 wustl 97474 121938
link240 028B 1411728 1414099
link240 wustl 122025 124455
link241 028B 1415038 1415361
link241 wustl 192013 192342
link242 028B 1421585 1422550
link242 wustl 201421 202396
link243 028B 1423473 1438865
link243 wustl 202534 217980
link244 028B 1438866 1451580
link244 wustl 1632234 1645007
link245 028B 1450019 1450329
link245 wustl 1266050 1266360
link246 028B 1451637 1468105
link246 wustl 1645334 1661714
link247 028B 1468257 1479014
link247 wustl 1661774 1672521
link248 028B 1479087 1479559
link248 wustl 1672660 1673142
link249 028B 1481173 1484159
link249 wustl 1673193 1676159
link250 028B 1484455 1485863
link250 wustl 1676421 1677829
link251 028B 1485872 1496996
link251 wustl 1691945 1703079
link252 028B 1498758 1499138
link252 wustl 535612 535231
link253 028B 1499419 1517647
link253 wustl 2002010 1983769
link254 028B 1523176 1533222
link254 wustl 1983717 1973669
link255 028B 1539289 1553458
link255 wustl 1967950 1953775
link256 028B 1553026 1553459
link256 wustl 1913513 1913079
link257 028B 1558485 1559959
link257 wustl 1953774 1952299
link258 028B 1559960 1560289
link258 wustl 942326 942647
link259 028B 1559960 1560267
link259 wustl 3436869 3437169
link260 028B 1559964 1560356
link260 wustl 323501 323122
link261 028B 1559960 1560356
link261 wustl 346125 345756
link262 028B 1563415 1564211
link262 wustl 344087 343291
link263 028B 1564638 1564994
link263 wustl 284311 283956
link264 028B 1565782 1566968
link264 wustl 283943 282757
link265 028B 1566425 1568210
link265 wustl 340980 339272
link266 028B 1567690 1575565
link266 wustl 275306 267357
link267 028B 1575468 1592886
link267 wustl 267394 250091
link268 028B 1592899 1604393
link268 wustl 249954 238366
link269 028B 1608277 1609858
link269 wustl 3034673 3033090
link270 028B 1608277 1609166
link270 wustl 2812884 2811986
link271 028B 1608353 1608666
link271 wustl 234369 234045
link272 028B 1608586 1609748
link272 wustl 2812228 2811005
link273 028B 1608787 1609858
link273 wustl 2165794 2164711
link274 028B 1608945 1610370
link274 wustl 234113 232688
link275 028B 1609813 1610233
link275 wustl 2984121 2983703
link276 028B 1610165 1618420
link276 wustl 2983121 2974771
link277 028B 1618418 1619801
link277 wustl 2974704 2973321
link278 028B 1620650 1621184
link278 wustl 1170312 1169778
link279 028B 1621139 1621688
link279 wustl 1173045 1172499
link280 028B 1642096 1642772
link280 wustl 1154115 1153438
link281 028B 1642778 1643718
link281 wustl 1153263 1152323
link282 028B 1643872 1646288
link282 wustl 1152250 1149834
link283 028B 1644002 1644564
link283 wustl 3041721 3042289
link284 028B 1643975 1644564
link284 wustl 2816792 2817390
link285 028B 1646414 1649043
link285 wustl 1149558 1146950
link286 028B 1646714 1647391
link286 wustl 2819446 2820123
link287 028B 1646714 1647260
link287 wustl 3044373 3044919
link288 028B 1649122 1650174
link288 wustl 1146821 1145769
link289 028B 1650188 1654146
link289 wustl 1145512 1141554
link290 028B 1654281 1654705
link290 wustl 1141547 1141123
link291 028B 1654772 1657029
link291 wustl 1140742 1138561
link292 028B 1657612 1662118
link292 wustl 1138002 1133447
link293 028B 1662201 1677450
link293 wustl 1133262 1118013
link294 028B 1677567 1679294
link294 wustl 1117886 1116160
link295 028B 1679696 1680834
link295 wustl 2003109 2004246
link296 028B 1680897 1684716
link296 wustl 2004546 2008365
link297 028B 1684955 1685985
link297 wustl 2012362 2013392
link298 028B 1685982 1693106
link298 wustl 2013475 2020600
link299 028B 1698561 1699354
link299 wustl 2020584 2021371
link300 028B 1706004 1710462
link300 wustl 2028522 2033052
link301 028B 1714356 1724561
link301 wustl 2041931 2052133
link302 028B 1724852 1732766
link302 wustl 2052496 2060411
link303 028B 1735236 1735924
link303 wustl 539085 538399
link304 028B 1735407 1735936
link304 wustl 793943 793411
link305 028B 1735407 1735730
link305 wustl 1363653 1363330
link306 028B 1736028 1740526
link306 wustl 3060619 3056122
link307 028B 1740520 1748550
link307 wustl 2927798 2935887
link308 028B 1748598 1775618
link308 wustl 2936472 2963475
link309 028B 1775720 1777695
link309 wustl 2963601 2965576
link310 028B 1777681 1784294
link310 wustl 2965775 2972379
link311 028B 1784295 1785395
link311 wustl 3273081 3274181
link312 028B 1785388 1787614
link312 wustl 3275681 3277907
link313 028B 1790047 1790466
link313 wustl 3289886 3290305
link314 028B 1791508 1792012
link314 wustl 3280252 3280756
link315 028B 1792768 1794056
link315 wustl 3281297 3282601
link316 028B 1795960 1796531
link316 wustl 3289818 3290389
link317 028B 1796293 1796697
link317 wustl 3284805 3285208
link318 028B 1796579 1797452
link318 wustl 3281621 3282508
link319 028B 1799421 1799934
link319 wustl 3289876 3290389
link320 028B 1799696 1800099
link320 wustl 3284805 3285208
link321 028B 1800847 1803450
link321 wustl 3282441 3285043
link322 028B 1803208 1807728
link322 wustl 3290147 3294610
link323 028B 1810863 1811580
link323 wustl 3294625 3295342
link324 028B 1820782 1835567
link324 wustl 3439143 3453922
link325 028B 1835568 1843304
link325 wustl 3001593 2993707
link326 028B 1843433 1847796
link326 wustl 2993621 2989260
link327 028B 1847856 1852312
link327 wustl 2988885 2984443
link328 028B 1859194 1860220
link328 wustl 1730535 1731559
link329 028B 1865131 1866903
link329 wustl 1731559 1733331
link330 028B 1866946 1879470
link330 wustl 1733488 1746022
link331 028B 1879504 1880950
link331 wustl 1746196 1747617
link332 028B 1883160 1884327
link332 wustl 993470 992303
link333 028B 1884950 1886365
link333 wustl 6994 8410
link334 028B 1886444 1887273
link334 wustl 3478711 3479538
link335 028B 1887422 1895582
link335 wustl 1610508 1602348
link336 028B 1895679 1896980
link336 wustl 1602348 1601046
link337 028B 1897042 1903925
link337 wustl 1600784 1593913
link338 028B 1903964 1909411
link338 wustl 1593922 1588467
link339 028B 1909847 1913220
link339 wustl 1588135 1584756
link340 028B 1913223 1914828
link340 wustl 1584504 1582899
link341 028B 1914843 1924731
link341 wustl 1582726 1572838
link342 028B 1924888 1927402
link342 wustl 1572796 1570282
link343 028B 1927695 1930252
link343 wustl 1570258 1567699
link344 028B 1930277 1932586
link344 wustl 1567533 1565231
link345 028B 1932626 1934024
link345 wustl 2008645 2010051
link346 028B 1934415 1934739
link346 wustl 237 561
link347 028B 1936650 1937276
link347 wustl 1705484 1706110
link348 028B 1942356 1944189
link348 wustl 1705451 1707288
link349 028B 1945679 1955144
link349 wustl 1707725 1717189
link350 028B 1955533 1966487
link350 wustl 1717374 1728338
link351 028B 1966483 1967283
link351 wustl 3030618 3029818
link352 028B 1967409 1971211
link352 wustl 3029791 3025988
link353 028B 1972446 1977049
link353 wustl 3011345 3006719
link354 028B 1977302 1982177
link354 wustl 3006681 3001806
link355 028B 1982197 2000925
link355 wustl 1798104 1779310
link356 028B 2011604 2016944
link356 wustl 1779280 1773930
link357 028B 2017326 2020033
link357 wustl 1766010 1763303
link358 028B 2020151 2026939
link358 wustl 1763131 1756336
link359 028B 2029999 2031903
link359 wustl 2077045 2078959
link360 028B 2033272 2034964
link360 wustl 2080608 2082300
link361 028B 2037805 2038371
link361 wustl 2086862 2087429
link362 028B 2059149 2059981
link362 wustl 2538698 2539597
link363 028B 2062118 2062523
link363 wustl 2636475 2636880
link364 028B 2068829 2069707
link364 wustl 2922399 2923275
link365 028B 2069723 2070206
link365 wustl 3499727 3500210
link366 028B 2069723 2070112
link366 wustl 1353677 1354066
link367 028B 2074348 2074954
link367 wustl 2639871 2639263
link368 028B 2106949 2108077
link368 wustl 1126234 1127361
link369 028B 2110780 2114222
link369 wustl 928661 925219
link370 028B 2122493 2126936
link370 wustl 925216 920767
link371 028B 2131236 2131664
link371 wustl 920722 920302
link372 028B 2131709 2141417
link372 wustl 908586 898730
link373 028B 2149006 2162315
link373 wustl 649990 663195
link374 028B 2162394 2175964
link374 wustl 663361 676984
link375 028B 2176486 2184642
link375 wustl 677273 685342
link376 028B 2184855 2187210
link376 wustl 685556 687915
link377 028B 2188266 2188687
link377 wustl 971 553
link378 028B 2189633 2189947
link378 wustl 532542 532229
link379 028B 2189946 2190929
link379 wustl 533965 532982
link380 028B 2190008 2190340
link380 wustl 2344940 2344608
link381 028B 2191284 2191607
link381 wustl 2342498 2342175
link382 028B 2191668 2212642
link382 wustl 531112 510132
link383 028B 2215779 2225395
link383 wustl 509882 500323
link384 028B 2225397 2252373
link384 wustl 2257355 2230398
link385 028B 2252433 2253935
link385 wustl 2230249 2228747
link386 028B 2255382 2256589
link386 wustl 2220937 2222144
link387 028B 2263158 2263475
link387 wustl 2225754 2226070
link388 028B 2263484 2281756
link388 wustl 153661 171941
link389 028B 2293051 2301054
link389 wustl 226017 218004
link390 028B 2301592 2303646
link390 wustl 1934277 1932223
link391 028B 2314874 2323569
link391 wustl 1932130 1923427
link392 028B 2323715 2324855
link392 wustl 1923281 1922141
link393 028B 2327920 2330890
link393 wustl 1922092 1919071
link394 028B 2335079 2337101
link394 wustl 1919075 1917053
link395 028B 2339113 2340208
link395 wustl 2371237 2372306
link396 028B 2340539 2340869
link396 wustl 2373850 2374179
link397 028B 2349540 2352556
link397 wustl 2374158 2377204
link398 028B 2353405 2356318
link398 wustl 2377203 2380113
link399 028B 2356361 2356837
link399 wustl 2381023 2381496
link400 028B 2356857 2357594
link400 wustl 2382682 2383419
link401 028B 2358687 2359078
link401 wustl 2383444 2383835
link402 028B 2359073 2360259
link402 wustl 2384522 2385698
link403 028B 2366978 2371972
link403 wustl 2387291 2392287
link404 028B 2374934 2376433
link404 wustl 1291125 1292663
link405 028B 2380886 2385828
link405 wustl 1292674 1297502
link406 028B 2387772 2394588
link406 wustl 1297493 1304281
link407 028B 2394639 2397843
link407 wustl 1304442 1307649
link408 028B 2397930 2404578
link408 wustl 1307926 1314573
link409 028B 2404642 2406409
link409 wustl 1314710 1316450
link410 028B 2418271 2419994
link410 wustl 2187238 2188963
link411 028B 2420951 2425582
link411 wustl 2189920 2194535
link412 028B 2424970 2425439
link412 wustl 1363407 1363868
link413 028B 2425576 2427409
link413 wustl 2202968 2204803
link414 028B 2427999 2428372
link414 wustl 2214731 2215104
link415 028B 2428683 2434891
link415 wustl 2215013 2221210
link416 028B 2435498 2436309
link416 wustl 2221019 2221830
link417 028B 2440964 2441323
link417 wustl 2225764 2226121
link418 028B 2441324 2443132
link418 wustl 3328352 3330160
link419 028B 2444763 2454388
link419 wustl 3330287 3339912
link420 028B 2455900 2457667
link420 wustl 3340079 3341846
link421 028B 2457717 2464208
link421 wustl 3349917 3356408
link422 028B 2465196 2470644
link422 wustl 3356403 3361811
link423 028B 2470646 2471688
link423 wustl 3362738 3363779
link424 028B 2471688 2472745
link424 wustl 3366469 3367526
link425 028B 2472763 2474366
link425 wustl 3371377 3372980
link426 028B 2481803 2482915
link426 wustl 2435467 2434326
link427 028B 2483500 2486234
link427 wustl 2434326 2431594
link428 028B 2486207 2489141
link428 wustl 2419933 2417014
link429 028B 2489183 2500535
link429 wustl 2416610 2405235
link430 028B 2500656 2505046
link430 wustl 2405064 2400640
link431 028B 2515947 2518957
link431 wustl 3462857 3459847
link432 028B 2519168 2522880
link432 wustl 3459843 3456140
link433 028B 2526740 2527221
link433 wustl 3321076 3321552
link434 028B 2528012 2534783
link434 wustl 3321554 3328358
link435 028B 2534777 2535881
link435 wustl 1371905 1373066
link436 028B 2539732 2540126
link436 wustl 1375862 1376256
link437 028B 2540120 2541007
link437 wustl 1376504 1377392
link438 028B 2548877 2552131
link438 wustl 1377380 1380635
link439 028B 2553080 2555276
link439 wustl 1383660 1385856
link440 028B 2555281 2557228
link440 wustl 1388181 1390132
link441 028B 2558563 2559015
link441 wustl 1391723 1392175
link442 028B 2563979 2564737
link442 wustl 463562 464322
link443 028B 2565417 2565873
link443 wustl 465154 465610
link444 028B 2567290 2571562
link444 wustl 465610 469880
link445 028B 2571565 2577042
link445 wustl 470060 475557
link446 028B 2577045 2583807
link446 wustl 475729 482482
link447 028B 2583800 2589520
link447 wustl 482730 488452
link448 028B 2589621 2590083
link448 wustl 928975 929440
link449 028B 2589673 2593145
link449 wustl 1346873 1343353
link450 028B 2590687 2593145
link450 wustl 930044 932523
link451 028B 2593544 2596632
link451 wustl 1913080 1909992
link452 028B 2600400 2605951
link452 wustl 1909822 1904294
link453 028B 2607887 2610184
link453 wustl 1904195 1901898
link454 028B 2610264 2619593
link454 wustl 1897931 1888635
link455 028B 2619595 2622135
link455 wustl 1888538 1885999
link456 028B 2622188 2623791
link456 wustl 3105790 3107392
link457 028B 2629595 2630089
link457 wustl 3107974 3108468
link458 028B 2634286 2637973
link458 wustl 3118667 3122376
link459 028B 2638569 2650130
link459 wustl 3122363 3133813
link460 028B 2650325 2654335
link460 wustl 433895 437905
link461 028B 2654336 2673837
link461 wustl 438176 457548
link462 028B 2673832 2676458
link462 wustl 457796 460423
link463 028B 2676582 2677408
link463 wustl 460432 461258
link464 028B 2677414 2677923
link464 wustl 463564 464073
link465 028B 2704419 2705675
link465 wustl 2922398 2921142
link466 028B 2705900 2706261
link466 wustl 2917855 2917495
link467 028B 2707595 2710332
link467 wustl 2917477 2914741
link468 028B 2710323 2710788
link468 wustl 3232227 3232692
link469 028B 2713022 2713342
link469 wustl 3255023 3255348
link470 028B 2713331 2715538
link470 wustl 3255460 3257667
link471 028B 2715589 2717808
link471 wustl 3257832 3260051
link472 028B 2717918 2729101
link472 wustl 3260863 3271846
link473 028B 2732781 2733459
link473 wustl 1291115 1290439
link474 028B 2733825 2735664
link474 wustl 1290438 1288599
link475 028B 2735693 2739701
link475 wustl 1286133 1282099
link476 028B 2740777 2741202
link476 wustl 1280525 1280097
link477 028B 2750808 2754223
link477 wustl 1267600 1264106
link478 028B 2752051 2752354
link478 wustl 1643753 1643450
link479 028B 2754234 2769125
link479 wustl 1884577 1869677
link480 028B 2769541 2769913
link480 wustl 1869294 1868922
link481 028B 2777869 2778752
link481 wustl 1357925 1358799
link482 028B 2780589 2780911
link482 wustl 1359067 1359389
link483 028B 2780745 2781157
link483 wustl 3499262 3499674
link484 028B 2780836 2781723
link484 wustl 3496515 3497401
link485 028B 2781028 2782862
link485 wustl 2421170 2423004
link486 028B 2781744 2782936
link486 wustl 1356646 1357838
link487 028B 2796517 2797556
link487 wustl 2424716 2425755
link488 028B 2801566 2803594
link488 wustl 2278551 2276523
link489 028B 2809149 2809797
link489 wustl 2275858 2275209
link490 028B 2809859 2811546
link490 wustl 2275044 2273357
link491 028B 2811686 2820343
link491 wustl 2273217 2264376
link492 028B 2820589 2821104
link492 wustl 2262198 2261612
link493 028B 2820589 2821104
link493 wustl 2264192 2263606
link494 028B 2821305 2823763
link494 wustl 741659 739201
link495 028B 2827889 2834299
link495 wustl 739197 732777
link496 028B 2834343 2839619
link496 wustl 732641 727335
link497 028B 2839669 2840205
link497 wustl 727345 726809
link498 028B 2840301 2841107
link498 wustl 726809 726066
link499 028B 2841107 2841668
link499 wustl 713794 713233
link500 028B 2841657 2842120
link500 wustl 712676 712214
link501 028B 2843681 2850343
link501 wustl 704203 697541
link502 028B 2850513 2860139
link502 wustl 697551 687925
link503 028B 2860146 2871730
link503 wustl 1263926 1252340
link504 028B 2873528 2874574
link504 wustl 1252351 1251305
link505 028B 2874041 2875882
link505 wustl 1250037 1248196
link506 028B 2874796 2875919
link506 wustl 1251083 1249960
link507 028B 2878762 2879149
link507 wustl 1243010 1242622
link508 028B 2880234 2880687
link508 wustl 2639393 2639815
link509 028B 2880585 2881742
link509 wustl 3497790 3496634
link510 028B 2880973 2881661
link510 wustl 2421866 2421177
link511 028B 2897152 2897592
link511 wustl 146716 146276
link512 028B 2897152 2897596
link512 wustl 861944 862410
link513 028B 2909085 2914903
link513 wustl 3162595 3156775
link514 028B 2918315 2919012
link514 wustl 3295936 3296633
link515 028B 2931856 2935200
link515 wustl 865903 862565
link516 028B 2936873 2937237
link516 wustl 857598 857234
link517 028B 2937199 2937906
link517 wustl 3061072 3061779
link518 028B 2937199 2937906
link518 wustl 531455 532162
link519 028B 2937883 2948680
link519 wustl 857236 846353
link520 028B 2948695 2951309
link520 wustl 2399439 2396833
link521 028B 2959194 2960291
link521 wustl 2396818 2395723
link522 028B 2960365 2963590
link522 wustl 2395730 2392564
link523 028B 2963800 2972201
link523 wustl 2109021 2100532
link524 028B 2973002 2974867
link524 wustl 2099728 2097863
link525 028B 2977241 2977553
link525 wustl 2097863 2097485
link526 028B 2977553 2980623
link526 wustl 826913 829984
link527 028B 2980898 2983755
link527 wustl 830334 833180
link528 028B 2983756 2988907
link528 wustl 835100 840251
link529 028B 2990760 2992450
link529 wustl 1396048 1397738
link530 028B 2996309 2996737
link530 wustl 1398022 1398450
link531 028B 3003691 3008522
link531 wustl 132098 137039
link532 028B 3008543 3009921
link532 wustl 137191 138621
link533 028B 3011295 3012783
link533 wustl 138620 140115
link534 028B 3016200 3016570
link534 wustl 489640 490011
link535 028B 3016709 3017043
link535 wustl 490280 490614
link536 028B 3017057 3017588
link536 wustl 277877 277346
link537 028B 3017653 3018472
link537 wustl 490791 491610
link538 028B 3020089 3028639
link538 wustl 491680 500177
link539 028B 3029103 3039904
link539 wustl 2076988 2066151
link540 028B 3040137 3040861
link540 wustl 2097720 2097068
link541 028B 3040102 3040506
link541 wustl 2263722 2263319
link542 028B 3040102 3040506
link542 wustl 2261728 2261325
link543 028B 3040279 3040861
link543 wustl 3139937 3140519
link544 028B 3041457 3041764
link544 wustl 3475527 3475834
link545 028B 3044080 3048846
link545 wustl 543884 548732
link546 028B 3049746 3052609
link546 wustl 548906 551759
link547 028B 3053864 3054322
link547 wustl 3032187 3032645
link548 028B 3057084 3057930
link548 wustl 3060997 3061843
link549 028B 3057159 3057897
link549 wustl 531455 532193
link550 028B 3057100 3057930
link550 wustl 5384 6215
link551 028B 3062022 3062915
link551 wustl 3396506 3395615
link552 028B 3063218 3064066
link552 wustl 3473547 3474396
link553 028B 3063213 3064066
link553 wustl 3471588 3472441
link554 028B 3064317 3065294
link554 wustl 2857499 2858477
link555 028B 3065381 3067052
link555 wustl 2861661 2863254
link556 028B 3072687 3074710
link556 wustl 2863353 2865374
link557 028B 3074708 3075382
link557 wustl 2866855 2867530
link558 028B 3075383 3075941
link558 wustl 2867483 2866924
link559 028B 3084200 3084657
link559 wustl 2857960 2857503
link560 028B 3084666 3089321
link560 wustl 742200 746904
link561 028B 3089468 3089769
link561 wustl 1621535 1621836
link562 028B 3091371 3092326
link562 wustl 3486109 3487064
link563 028B 3092327 3092877
link563 wustl 753328 753876
link564 028B 3093899 3098563
link564 wustl 714492 719141
link565 028B 3098659 3102302
link565 wustl 722291 725945
link566 028B 3102395 3104455
link566 wustl 143066 141006
link567 028B 3105897 3106373
link567 wustl 140590 140115
link568 028B 3110641 3115612
link568 wustl 1370979 1366005
link569 028B 3115613 3117271
link569 wustl 1365862 1364203
link570 028B 3117272 3117592
link570 wustl 1364029 1363709
link571 028B 3117551 3117963
link571 wustl 794073 793675
link572 028B 3117694 3118001
link572 wustl 538911 538608
link573 028B 3117433 3117899
link573 wustl 2194397 2193971
link574 028B 3117794 3118171
link574 wustl 1363551 1363178
link575 028B 3118457 3118780
link575 wustl 1363204 1362881
link576 028B 3122683 3125220
link576 wustl 148806 151343
link577 028B 3125220 3128339
link577 wustl 1916820 1913700
link578 028B 3131474 3137722
link578 wustl 125850 132098
link579 028B 3137723 3138139
link579 wustl 3475943 3475527
link580 028B 3138324 3138815
link580 wustl 1622553 1623051
link581 028B 3139095 3139641
link581 wustl 1625503 1626049
link582 028B 3140309 3141951
link582 wustl 1627877 1629521
link583 028B 3142071 3143926
link583 wustl 1629742 1631598
link584 028B 3144268 3150103
link584 wustl 1750531 1756318
link585 028B 3150106 3155479
link585 wustl 2442847 2437480
link586 028B 3155921 3159399
link586 wustl 1115987 1112505
link587 028B 3159534 3161466
link587 wustl 1112480 1110548
link588 028B 3161526 3166699
link588 wustl 841182 846355
link589 028B 3166708 3167104
link589 wustl 1945169 1945565
link590 028B 3168072 3169209
link590 wustl 1945580 1946731
link591 028B 3171017 3171319
link591 wustl 1950695 1951011
link592 028B 3171325 3172556
link592 wustl 1951016 1949771
link593 028B 3172553 3174565
link593 wustl 1947618 1945580
link594 028B 3175459 3175864
link594 wustl 1945565 1945160
link595 028B 3175890 3176488
link595 wustl 2228641 2228108
link596 028B 3178699 3180190
link596 wustl 2227629 2226138
link597 028B 3178772 3179883
link597 wustl 1248013 1246902
link598 028B 3180190 3182816
link598 wustl 1840988 1843614
link599 028B 3182817 3185194
link599 wustl 647611 649988
link600 028B 3185194 3187494
link600 wustl 463563 461263
link601 028B 3187496 3188171
link601 wustl 3478712 3479387
link602 028B 3189856 3190717
link602 wustl 2913558 2914419
link603 028B 3189643 3190664
link603 wustl 3391249 3392270
link604 028B 3189645 3190717
link604 wustl 3232230 3231158
link605 028B 3190374 3190734
link605 wustl 3295935 3295575
link606 028B 3191037 3192433
link606 wustl 3391250 3392646
link607 028B 3191033 3191639
link607 wustl 3366231 3365625
link608 028B 3191038 3192433
link608 wustl 3232230 3230835
link609 028B 3191249 3192431
link609 wustl 2913558 2914740
link610 028B 3192918 3193724
link610 wustl 2262535 2263341
link611 028B 3192429 3193724
link611 wustl 2064364 2065659
link612 028B 3193130 3193722
link612 wustl 2096774 2097366
link613 028B 3193126 3193714
link613 wustl 3140816 3140228
link614 028B 3192483 3193724
link614 wustl 2260106 2261347
link615 028B 3192429 3193724
link615 wustl 1361461 1362756
link616 028B 3193725 3194977
link616 wustl 2061868 2063120
link617 028B 3193725 3194977
link617 wustl 1799254 1800506
link618 028B 3193843 3194566
link618 wustl 3507150 3507873
link619 028B 3193846 3194200
link619 wustl 3510453 3510807
link620 028B 3194659 3194977
link620 wustl 2095601 2095919
link621 028B 3194978 3196192
link621 wustl 3477496 3478710
link622 028B 3196193 3197194
link622 wustl 3433588 3432587
link623 028B 3197194 3197706
link623 wustl 2259502 2260012
link624 028B 3197194 3198163
link624 wustl 3141409 3140521
link625 028B 3197194 3198163
link625 wustl 2064387 2065356
link626 028B 3197194 3197579
link626 wustl 3508259 3507874
link627 028B 3197194 3198163
link627 wustl 1361484 1362453
link628 028B 3197225 3198163
link628 wustl 2260106 2261044
link629 028B 3197660 3198163
link629 wustl 2262535 2263038
link630 028B 3198163 3199088
link630 wustl 1370980 1371905
link631 028B 3199088 3199967
link631 wustl 3373056 3373935
link632 028B 3199968 3200782
link632 wustl 2061868 2061053
link633 028B 3199968 3200782
link633 wustl 1799254 1798439
link634 028B 3200125 3200526
link634 wustl 3509627 3509225
link635 028B 3200162 3200596
link635 wustl 3495580 3496015
link636 028B 3200778 3201582
link636 wustl 1945167 1944321
link637 028B 3201583 3202203
link637 wustl 1951429 1952049
link638 028B 3202204 3202822
link638 wustl 1952051 1951433
link639 028B 3202827 3203441
link639 wustl 3434598 3433984
link640 028B 3203598 3204051
link640 wustl 714248 713795
link641 028B 3204053 3204641
link641 wustl 3309966 3310554
link642 028B 3204642 3205193
link642 wustl 2972484 2973035
link643 028B 3205190 3205727
link643 wustl 741658 742195
link644 028B 3205727 3206251
link644 wustl 153661 153137
link645 028B 3206249 3206774
link645 wustl 1323588 1324113
link646 028B 3206249 3206774
link646 wustl 3436822 3436297
link647 028B 3206252 3206774
link647 wustl 942267 941745
link648 028B 3206249 3206774
link648 wustl 346181 346706
link649 028B 3206775 3207224
link649 wustl 3376097 3375648
link650 028B 3207225 3207567
link650 wustl 1034566 1034908
link651 028B 3207570 3207871
link651 wustl 489471 489170
link652 028B 3207568 3207871
link652 wustl 1324114 1324416
link653 028B 3207570 3207872
link653 wustl 433270 432968
link654 028B 3207872 3208173
link654 wustl 2063715 2063415
link655 028B 3207872 3208173
link655 wustl 2258668 2258368
link656 028B 3207872 3208173
link656 wustl 1801100 1800801
link657 028B 3207873 3208173
link657 wustl 1360874 1360574
link658 028B 3208174 3208474
link658 wustl 2261045 2261345
link659 028B 3208174 3208474
link659 wustl 2065357 2065657
link660 028B 3208174 3208474
link660 wustl 2263039 2263339
link661 028B 3208174 3208474
link661 wustl 2097067 2097366
link662 028B 3208174 3208474
link662 wustl 1362454 1362754
