# Supplementary material for: Expansion of intestinal Prevotella copri correlates with enhanced susceptibility to arthritis
Source: eLife. 2013 Nov 5;2:e01202. doi: 10.7554/eLife.01202 (PMC3816614; doi:10.7554/eLife.01202)
Supplement: Figure 2—source data 1. — DOI: http://dx.doi.org/10.7554/eLife.01202.010 [file elife01202s003.zip › Figure_2/Panel_B/formatted_input/030B.karyotype]

chr - 030B 030B 0 2604290 030B
band 030B contig00242 contig00242 0 29577 030B
band 030B contig06983 contig06983 29577 30227 030B
band 030B contig00254 contig00254 30227 35859 030B
band 030B contig00345 contig00345 35859 40572 030B
band 030B contig00288 contig00288 40572 57862 030B
band 030B contig00768 contig00768 57862 63282 030B
band 030B contig00131 contig00131 63282 68249 030B
band 030B contig00331 contig00331 68249 74334 030B
band 030B contig00039 contig00039 74334 91853 030B
band 030B contig00111 contig00111 91853 118269 030B
band 030B contig00110 contig00110 118269 130863 030B
band 030B contig00113 contig00113 130863 134186 030B
band 030B contig00112 contig00112 134186 153630 030B
band 030B contig00115 contig00115 153630 180302 030B
band 030B contig00114 contig00114 180302 193166 030B
band 030B contig00117 contig00117 193166 233757 030B
band 030B contig00116 contig00116 233757 237071 030B
band 030B contig00118 contig00118 237071 253584 030B
band 030B contig05602 contig05602 253584 254327 030B
band 030B contig00199 contig00199 254327 255853 030B
band 030B contig00266 contig00266 255853 261046 030B
band 030B contig00265 contig00265 261046 266282 030B
band 030B contig00264 contig00264 266282 268388 030B
band 030B contig00263 contig00263 268388 283824 030B
band 030B contig00262 contig00262 283824 292489 030B
band 030B contig00261 contig00261 292489 303236 030B
band 030B contig00057 contig00057 303236 331384 030B
band 030B contig00191 contig00191 331384 339597 030B
band 030B contig00059 contig00059 339597 353715 030B
band 030B contig00193 contig00193 353715 367408 030B
band 030B contig00192 contig00192 367408 368841 030B
band 030B contig00344 contig00344 368841 377617 030B
band 030B contig00194 contig00194 377617 409826 030B
band 030B contig00283 contig00283 409826 419285 030B
band 030B contig00272 contig00272 419285 429429 030B
band 030B contig00844 contig00844 429429 434212 030B
band 030B contig00149 contig00149 434212 439800 030B
band 030B contig00106 contig00106 439800 445502 030B
band 030B contig00107 contig00107 445502 466225 030B
band 030B contig00104 contig00104 466225 470877 030B
band 030B contig00105 contig00105 470877 485870 030B
band 030B contig00103 contig00103 485870 490488 030B
band 030B contig00100 contig00100 490488 502193 030B
band 030B contig00101 contig00101 502193 507802 030B
band 030B contig00273 contig00273 507802 513929 030B
band 030B contig00274 contig00274 513929 520868 030B
band 030B contig00064 contig00064 520868 529661 030B
band 030B contig00067 contig00067 529661 544809 030B
band 030B contig00066 contig00066 544809 548487 030B
band 030B contig00061 contig00061 548487 550385 030B
band 030B contig00060 contig00060 550385 553127 030B
band 030B contig00063 contig00063 553127 569076 030B
band 030B contig00062 contig00062 569076 577285 030B
band 030B contig00186 contig00186 577285 584456 030B
band 030B contig00187 contig00187 584456 586472 030B
band 030B contig00184 contig00184 586472 599769 030B
band 030B contig00069 contig00069 599769 610726 030B
band 030B contig00068 contig00068 610726 617098 030B
band 030B contig00180 contig00180 617098 628338 030B
band 030B contig00181 contig00181 628338 640453 030B
band 030B contig00564 contig00564 640453 663559 030B
band 030B contig00565 contig00565 663559 674343 030B
band 030B contig00332 contig00332 674343 686789 030B
band 030B contig00082 contig00082 686789 710075 030B
band 030B contig00081 contig00081 710075 711341 030B
band 030B contig00080 contig00080 711341 714165 030B
band 030B contig00089 contig00089 714165 722978 030B
band 030B contig02510 contig02510 722978 724363 030B
band 030B contig00336 contig00336 724363 727695 030B
band 030B contig00249 contig00249 727695 731370 030B
band 030B contig00248 contig00248 731370 749261 030B
band 030B contig00078 contig00078 749261 755125 030B
band 030B contig00079 contig00079 755125 763850 030B
band 030B contig00843 contig00843 763850 770159 030B
band 030B contig00349 contig00349 770159 779324 030B
band 030B contig00275 contig00275 779324 815556 030B
band 030B contig00072 contig00072 815556 821310 030B
band 030B contig00073 contig00073 821310 837503 030B
band 030B contig00070 contig00070 837503 848637 030B
band 030B contig00071 contig00071 848637 895006 030B
band 030B contig00077 contig00077 895006 908679 030B
band 030B contig00246 contig00246 908679 913634 030B
band 030B contig00172 contig00172 913634 934159 030B
band 030B contig00171 contig00171 934159 942826 030B
band 030B contig00170 contig00170 942826 963805 030B
band 030B contig00177 contig00177 963805 973933 030B
band 030B contig00176 contig00176 973933 983714 030B
band 030B contig00174 contig00174 983714 986823 030B
band 030B contig00179 contig00179 986823 1004679 030B
band 030B contig00178 contig00178 1004679 1016658 030B
band 030B contig00271 contig00271 1016658 1024591 030B
band 030B contig00094 contig00094 1024591 1025904 030B
band 030B contig00095 contig00095 1025904 1032849 030B
band 030B contig00096 contig00096 1032849 1054592 030B
band 030B contig00090 contig00090 1054592 1055855 030B
band 030B contig00091 contig00091 1055855 1060206 030B
band 030B contig00092 contig00092 1060206 1063037 030B
band 030B contig00093 contig00093 1063037 1110452 030B
band 030B contig00189 contig00189 1110452 1112897 030B
band 030B contig00099 contig00099 1112897 1125446 030B
band 030B contig00259 contig00259 1125446 1131454 030B
band 030B contig00771 contig00771 1131454 1144412 030B
band 030B contig00188 contig00188 1144412 1146015 030B
band 030B contig00766 contig00766 1146015 1147423 030B
band 030B contig00767 contig00767 1147423 1161513 030B
band 030B contig02586 contig02586 1161513 1162853 030B
band 030B contig00258 contig00258 1162853 1165382 030B
band 030B contig00008 contig00008 1165382 1173170 030B
band 030B contig00007 contig00007 1173170 1175125 030B
band 030B contig00006 contig00006 1175125 1182569 030B
band 030B contig00005 contig00005 1182569 1191243 030B
band 030B contig00255 contig00255 1191243 1203806 030B
band 030B contig00003 contig00003 1203806 1208275 030B
band 030B contig00002 contig00002 1208275 1224461 030B
band 030B contig00001 contig00001 1224461 1235226 030B
band 030B contig00279 contig00279 1235226 1239082 030B
band 030B contig00160 contig00160 1239082 1252720 030B
band 030B contig00161 contig00161 1252720 1267571 030B
band 030B contig16983 contig16983 1267571 1267893 030B
band 030B contig00164 contig00164 1267893 1290801 030B
band 030B contig00165 contig00165 1290801 1295800 030B
band 030B contig00167 contig00167 1295800 1305301 030B
band 030B contig00168 contig00168 1305301 1315647 030B
band 030B contig00770 contig00770 1315647 1321088 030B
band 030B contig17457 contig17457 1321088 1321397 030B
band 030B contig00328 contig00328 1321397 1323927 030B
band 030B contig15257 contig15257 1323927 1324296 030B
band 030B contig00278 contig00278 1324296 1325316 030B
band 030B contig00330 contig00330 1325316 1328045 030B
band 030B contig00028 contig00028 1328045 1332011 030B
band 030B contig00019 contig00019 1332011 1345403 030B
band 030B contig00227 contig00227 1345403 1351866 030B
band 030B contig00563 contig00563 1351866 1361592 030B
band 030B contig00010 contig00010 1361592 1371074 030B
band 030B contig00011 contig00011 1371074 1373006 030B
band 030B contig00012 contig00012 1373006 1383562 030B
band 030B contig00155 contig00155 1383562 1387087 030B
band 030B contig00157 contig00157 1387087 1389981 030B
band 030B contig00228 contig00228 1389981 1401741 030B
band 030B contig00150 contig00150 1401741 1415387 030B
band 030B contig00153 contig00153 1415387 1421009 030B
band 030B contig00223 contig00223 1421009 1463866 030B
band 030B contig00222 contig00222 1463866 1465890 030B
band 030B contig00221 contig00221 1465890 1468345 030B
band 030B contig00220 contig00220 1468345 1486417 030B
band 030B contig00159 contig00159 1486417 1496270 030B
band 030B contig00158 contig00158 1496270 1504925 030B
band 030B contig00225 contig00225 1504925 1539248 030B
band 030B contig00224 contig00224 1539248 1544946 030B
band 030B contig02994 contig02994 1544946 1546107 030B
band 030B contig02458 contig02458 1546107 1547524 030B
band 030B contig00190 contig00190 1547524 1625361 030B
band 030B contig10666 contig10666 1625361 1625853 030B
band 030B contig02281 contig02281 1625853 1627451 030B
band 030B contig00021 contig00021 1627451 1634274 030B
band 030B contig00020 contig00020 1634274 1658953 030B
band 030B contig00148 contig00148 1658953 1668560 030B
band 030B contig00022 contig00022 1668560 1672262 030B
band 030B contig03032 contig03032 1672262 1673411 030B
band 030B contig00027 contig00027 1673411 1690513 030B
band 030B contig00026 contig00026 1690513 1699250 030B
band 030B contig00029 contig00029 1699250 1708018 030B
band 030B contig00143 contig00143 1708018 1743365 030B
band 030B contig00141 contig00141 1743365 1748397 030B
band 030B contig00335 contig00335 1748397 1760691 030B
band 030B contig00144 contig00144 1760691 1765857 030B
band 030B contig00226 contig00226 1765857 1769034 030B
band 030B contig00239 contig00239 1769034 1807559 030B
band 030B contig00257 contig00257 1807559 1856947 030B
band 030B contig00232 contig00232 1856947 1879915 030B
band 030B contig00235 contig00235 1879915 1885802 030B
band 030B contig14996 contig14996 1885802 1886175 030B
band 030B contig00840 contig00840 1886175 1899754 030B
band 030B contig13370 contig13370 1899754 1900167 030B
band 030B contig00252 contig00252 1900167 1908406 030B
band 030B contig00253 contig00253 1908406 1912991 030B
band 030B contig00182 contig00182 1912991 1936842 030B
band 030B contig00250 contig00250 1936842 1962075 030B
band 030B contig00842 contig00842 1962075 1966379 030B
band 030B contig00036 contig00036 1966379 1980962 030B
band 030B contig00037 contig00037 1980962 2014335 030B
band 030B contig00287 contig00287 2014335 2025950 030B
band 030B contig00286 contig00286 2025950 2031171 030B
band 030B contig00032 contig00032 2031171 2038313 030B
band 030B contig00033 contig00033 2038313 2041490 030B
band 030B contig00030 contig00030 2041490 2046425 030B
band 030B contig00031 contig00031 2046425 2052174 030B
band 030B contig00327 contig00327 2052174 2066417 030B
band 030B contig00132 contig00132 2066417 2118336 030B
band 030B contig00038 contig00038 2118336 2139511 030B
band 030B contig00130 contig00130 2139511 2145585 030B
band 030B contig16714 contig16714 2145585 2145914 030B
band 030B contig00211 contig00211 2145914 2169529 030B
band 030B contig00209 contig00209 2169529 2184715 030B
band 030B contig00208 contig00208 2184715 2198684 030B
band 030B contig00204 contig00204 2198684 2206448 030B
band 030B contig00206 contig00206 2206448 2218641 030B
band 030B contig00201 contig00201 2218641 2241736 030B
band 030B contig00200 contig00200 2241736 2256245 030B
band 030B contig00203 contig00203 2256245 2263792 030B
band 030B contig00202 contig00202 2263792 2269857 030B
band 030B contig00285 contig00285 2269857 2283096 030B
band 030B contig04993 contig04993 2283096 2283893 030B
band 030B contig00284 contig00284 2283893 2294153 030B
band 030B contig00841 contig00841 2294153 2310998 030B
band 030B contig06176 contig06176 2310998 2311702 030B
band 030B contig00276 contig00276 2311702 2314022 030B
band 030B contig02232 contig02232 2314022 2315697 030B
band 030B contig00351 contig00351 2315697 2323621 030B
band 030B contig00280 contig00280 2323621 2342684 030B
band 030B contig00129 contig00129 2342684 2345974 030B
band 030B contig00125 contig00125 2345974 2391108 030B
band 030B contig00126 contig00126 2391108 2395293 030B
band 030B contig11208 contig11208 2395293 2395767 030B
band 030B contig00120 contig00120 2395767 2399749 030B
band 030B contig00121 contig00121 2399749 2415117 030B
band 030B contig00122 contig00122 2415117 2431183 030B
band 030B contig00123 contig00123 2431183 2462070 030B
band 030B contig00212 contig00212 2462070 2468805 030B
band 030B contig00213 contig00213 2468805 2482405 030B
band 030B contig00210 contig00210 2482405 2494602 030B
band 030B contig00040 contig00040 2494602 2507701 030B
band 030B contig00216 contig00216 2507701 2512078 030B
band 030B contig00217 contig00217 2512078 2517590 030B
band 030B contig00215 contig00215 2517590 2533354 030B
band 030B contig00353 contig00353 2533354 2550224 030B
band 030B contig00352 contig00352 2550224 2553640 030B
band 030B contig00218 contig00218 2553640 2568268 030B
band 030B contig00229 contig00229 2568268 2579329 030B
band 030B contig00356 contig00356 2579329 2597647 030B
band 030B contig00355 contig00355 2597647 2601380 030B
band 030B contig00354 contig00354 2601380 2604290 030B
