# Supplementary material for: Expansion of intestinal Prevotella copri correlates with enhanced susceptibility to arthritis
Source: eLife. 2013 Nov 5;2:e01202. doi: 10.7554/eLife.01202 (PMC3816614; doi:10.7554/eLife.01202)
Supplement: Figure 2—source data 1. — DOI: http://dx.doi.org/10.7554/eLife.01202.010 [file elife01202s003.zip › Figure_2/Panel_B/formatted_input/030B_061B.links]

link1 030B 6 3179
link1 061B 852738 849586
link2 030B 5183 26952
link2 061B 848955 827129
link3 030B 26952 31420
link3 061B 827029 822547
link4 030B 31421 38708
link4 061B 819690 812402
link5 030B 40830 57272
link5 061B 3040018 3056436
link6 030B 57282 63448
link6 061B 2655296 2661520
link7 030B 64264 68695
link7 061B 2662422 2666945
link8 030B 68696 79251
link8 061B 2667113 2677665
link9 030B 80139 93850
link9 061B 2050611 2064295
link10 030B 92698 93320
link10 061B 2066802 2067426
link11 030B 92698 93320
link11 061B 2070443 2071064
link12 030B 94065 95681
link12 061B 2068183 2069799
link13 030B 93915 95126
link13 061B 2071659 2072876
link14 030B 95041 95923
link14 061B 2065516 2066395
link15 030B 95926 96685
link15 061B 2069453 2070206
link16 030B 95937 96685
link16 061B 2065821 2066563
link17 030B 95926 127847
link17 061B 2073085 2105062
link18 030B 129823 175277
link18 061B 2272399 2226854
link19 030B 175263 177104
link19 061B 12 1854
link20 030B 177103 184245
link20 061B 1896 9038
link21 030B 183794 184245
link21 061B 1314644 1315095
link22 030B 184246 187425
link22 061B 1315921 1319097
link23 030B 187425 205708
link23 061B 1327135 1345463
link24 030B 205690 228983
link24 061B 1179755 1203066
link25 030B 228972 274073
link25 061B 1203104 1248360
link26 030B 274073 279307
link26 061B 1248463 1253619
link27 030B 279303 285202
link27 061B 3088022 3093917
link28 030B 285448 286443
link28 061B 360873 361861
link29 030B 285571 286443
link29 061B 123033 123891
link30 030B 285573 285946
link30 061B 66832 67202
link31 030B 285760 286823
link31 061B 3100528 3101590
link32 030B 286202 286630
link32 061B 1684068 1683658
link33 030B 286346 286944
link33 061B 67185 67787
link34 030B 312933 315320
link34 061B 198382 196010
link35 030B 315321 332084
link35 061B 193563 176759
link36 030B 332185 351041
link36 061B 176765 157893
link37 030B 351104 355906
link37 061B 157905 153101
link38 030B 357350 357657
link38 061B 153107 152800
link39 030B 358236 367029
link39 061B 151766 142974
link40 030B 367030 414319
link40 061B 139738 92475
link41 030B 382407 383716
link41 061B 362311 360996
link42 030B 382856 383526
link42 061B 3101213 3100528
link43 030B 383355 383714
link43 061B 67202 66832
link44 030B 414319 438746
link44 061B 92301 67909
link45 030B 438733 460683
link45 061B 67644 45561
link46 030B 438733 439160
link46 061B 3101570 3101145
link47 030B 439153 439519
link47 061B 361364 360998
link48 030B 460688 482534
link48 061B 45444 23586
link49 030B 482634 483087
link49 061B 9040 8587
link50 030B 482634 484135
link50 061B 1315097 1313574
link51 030B 484076 510890
link51 061B 1313591 1286855
link52 030B 510897 535948
link52 061B 1286616 1261489
link53 030B 536023 536672
link53 061B 1261348 1260702
link54 030B 536745 538267
link54 061B 1260728 1259188
link55 030B 538273 540747
link55 061B 2641991 2644464
link56 030B 540933 547007
link56 061B 2644447 2650498
link57 030B 545731 546112
link57 061B 2962393 2962012
link58 030B 547133 548348
link58 061B 1849551 1848337
link59 030B 548348 550798
link59 061B 1848127 1845677
link60 030B 551009 571095
link60 061B 1841580 1821489
link61 030B 572789 574952
link61 061B 1819783 1817602
link62 030B 573011 573426
link62 061B 1813011 1812596
link63 030B 577895 582478
link63 061B 1811118 1806535
link64 030B 582860 604258
link64 061B 1806538 1785088
link65 030B 602946 611201
link65 061B 1786401 1778172
link66 030B 611325 632946
link66 061B 1632257 1653925
link67 030B 632947 657198
link67 061B 1656016 1680303
link68 030B 657201 658702
link68 061B 1680411 1681920
link69 030B 658622 659587
link69 061B 3080819 3081785
link70 030B 658622 659023
link70 061B 372467 372066
link71 030B 659727 662809
link71 061B 371363 368354
link72 030B 660299 660897
link72 061B 3082494 3083092
link73 030B 661106 662739
link73 061B 3083301 3084831
link74 030B 662843 663753
link74 061B 3101505 3100598
link75 030B 662843 663237
link75 061B 67578 67185
link76 030B 662951 663381
link76 061B 1683658 1684068
link77 030B 663140 663709
link77 061B 123891 123322
link78 030B 663140 663948
link78 061B 361861 361001
link79 030B 664037 686448
link79 061B 1684101 1706660
link80 030B 686441 693371
link80 061B 2686863 2693814
link81 030B 693942 698430
link81 061B 2693830 2698240
link82 030B 698517 713497
link82 061B 2703990 2718962
link83 030B 699721 700292
link83 061B 2698300 2698871
link84 030B 713505 731439
link84 061B 3021267 3039161
link85 030B 731429 752511
link85 061B 1632247 1611163
link86 030B 752508 777951
link86 061B 1610649 1585278
link87 030B 777952 778836
link87 061B 1584244 1583360
link88 030B 778833 798700
link88 061B 1572188 1552278
link89 030B 798701 799707
link89 061B 1038544 1039550
link90 030B 812218 812522
link90 061B 1052448 1052752
link91 030B 812522 814811
link91 061B 1054017 1056307
link92 030B 813906 814743
link92 061B 1395574 1396374
link93 030B 814142 814753
link93 061B 1326529 1325918
link94 030B 814811 837437
link94 061B 1056187 1078769
link95 030B 837454 839208
link95 061B 1081452 1083206
link96 030B 839193 842261
link96 061B 1085757 1088824
link97 030B 842414 875228
link97 061B 1088873 1121715
link98 030B 875229 876771
link98 061B 1127676 1129216
link99 030B 876875 879208
link99 061B 1129208 1131538
link100 030B 879211 894578
link100 061B 1131500 1146845
link101 030B 894581 896290
link101 061B 3227344 3229054
link102 030B 896291 905148
link102 061B 3179269 3170411
link103 030B 905149 941531
link103 061B 1357072 1393478
link104 030B 917170 917685
link104 061B 1908018 1908533
link105 030B 941533 941946
link105 061B 1453740 1453351
link106 030B 942048 968629
link106 061B 1396844 1423512
link107 030B 968759 990860
link107 061B 1423650 1445827
link108 030B 992265 994039
link108 061B 1456474 1458257
link109 030B 994141 1015381
link109 061B 526467 505140
link110 030B 1015369 1045234
link110 061B 502999 473135
link111 030B 1045358 1057100
link111 061B 473113 461399
link112 030B 1057101 1062133
link112 061B 454035 449006
link113 030B 1062133 1073782
link113 061B 439083 427446
link114 030B 1073179 1073605
link114 061B 2616107 2615669
link115 030B 1073939 1097336
link115 061B 427444 404061
link116 030B 1097506 1099323
link116 061B 3207865 3209682
link117 030B 1099345 1101732
link117 061B 568949 571339
link118 030B 1101768 1102646
link118 061B 571496 572391
link119 030B 1107250 1117840
link119 061B 615677 626346
link120 030B 1117839 1131487
link120 061B 626561 640220
link121 030B 1131487 1137108
link121 061B 651062 656707
link122 030B 1137107 1140633
link122 061B 664250 667743
link123 030B 1140649 1143248
link123 061B 2531277 2528678
link124 030B 1151088 1152110
link124 061B 2528665 2527648
link125 030B 1152183 1181984
link125 061B 2526271 2496440
link126 030B 1187959 1190523
link126 061B 2495369 2492805
link127 030B 1195287 1210179
link127 061B 1983415 1998370
link128 030B 1210138 1212058
link128 061B 2015054 2016974
link129 030B 1211844 1212895
link129 061B 1998385 1999436
link130 030B 1212496 1212895
link130 061B 2016968 2017367
link131 030B 1213072 1213432
link131 061B 2017379 2017739
link132 030B 1218115 1218432
link132 061B 2023198 2023517
link133 030B 1218431 1227931
link133 061B 2027618 2037117
link134 030B 1227933 1236665
link134 061B 2037715 2046448
link135 030B 1236666 1238278
link135 061B 2531305 2532917
link136 030B 1238279 1271053
link136 061B 2537263 2570135
link137 030B 1284089 1288352
link137 061B 3117336 3121568
link138 030B 1288449 1291558
link138 061B 2951385 2948276
link139 030B 1291559 1301339
link139 061B 3170401 3160623
link140 030B 1301347 1352542
link140 061B 2168813 2117452
link141 030B 1352659 1357969
link141 061B 2117261 2111952
link142 030B 1358433 1358879
link142 061B 2111701 2111277
link143 030B 1358889 1359214
link143 061B 2110807 2110483
link144 030B 1366201 1367229
link144 061B 2219453 2218432
link145 030B 1367267 1367830
link145 061B 2217799 2217236
link146 030B 1367830 1387310
link146 061B 2217007 2197521
link147 030B 1388509 1401805
link147 061B 2189923 2176625
link148 030B 1402020 1408065
link148 061B 2174863 2168818
link149 030B 1408057 1410986
link149 061B 2893966 2891054
link150 030B 1410993 1412588
link150 061B 929975 931571
link151 030B 1411029 1411339
link151 061B 2117489 2117763
link152 030B 1412596 1420568
link152 061B 931732 939663
link153 030B 1420766 1421860
link153 061B 941811 942906
link154 030B 1424595 1424989
link154 061B 942968 943362
link155 030B 1425237 1426952
link155 061B 943356 945071
link156 030B 1426974 1438460
link156 061B 945266 956731
link157 030B 1439893 1442735
link157 061B 956814 959658
link158 030B 1444071 1457929
link158 061B 971772 985634
link159 030B 1458256 1461001
link159 061B 985952 988696
link160 030B 1460993 1471943
link160 061B 988755 999709
link161 030B 1472347 1485042
link161 061B 1000143 1012902
link162 030B 1485655 1502523
link162 061B 1013449 1030352
link163 030B 1502524 1502840
link163 061B 1454065 1454381
link164 030B 1502525 1503957
link164 061B 1030677 1032139
link165 030B 1503939 1505913
link165 061B 1032215 1034180
link166 030B 1505928 1512663
link166 061B 3200794 3194058
link167 030B 1512676 1539103
link167 061B 2867522 2841056
link168 030B 1539100 1542015
link168 061B 1981822 1978908
link169 030B 1544326 1546816
link169 061B 1972789 1970299
link170 030B 1549792 1550274
link170 061B 1951349 1950851
link171 030B 1557759 1578905
link171 061B 1946201 1925070
link172 030B 1579315 1587561
link172 061B 1925029 1916784
link173 030B 1587555 1606912
link173 061B 2753419 2772764
link174 030B 1609405 1621123
link174 061B 2772717 2784434
link175 030B 1624280 1624918
link175 061B 2919630 2920281
link176 030B 1624992 1635002
link176 061B 2921433 2931451
link177 030B 1635099 1640976
link177 061B 2931447 2937324
link178 030B 1640981 1643830
link178 061B 801560 798711
link179 030B 1643988 1658393
link179 061B 798493 784067
link180 030B 1660215 1672244
link180 061B 783787 771775
link181 030B 1672799 1684885
link181 061B 767831 755749
link182 030B 1685018 1692827
link182 061B 755618 747824
link183 030B 1692827 1694019
link183 061B 747534 746343
link184 030B 1694141 1706426
link184 061B 746221 733990
link185 030B 1706423 1744229
link185 061B 728559 690675
link186 030B 1725842 1726162
link186 061B 3209682 3210001
link187 030B 1745688 1746687
link187 061B 690675 689672
link188 030B 1747415 1764780
link188 061B 687839 670446
link189 030B 1764780 1767234
link189 061B 2917088 2914634
link190 030B 1767341 1769235
link190 061B 2895861 2893967
link191 030B 1769258 1777873
link191 061B 1458275 1466896
link192 030B 1777887 1783195
link192 061B 1467003 1472311
link193 030B 1783353 1792942
link193 061B 1477535 1487126
link194 030B 1804049 1812116
link194 061B 1490000 1498065
link195 030B 1812116 1812725
link195 061B 1498156 1498765
link196 030B 1812777 1816539
link196 061B 1498913 1502673
link197 030B 1816804 1837204
link197 061B 1502664 1523095
link198 030B 1842570 1852509
link198 061B 1523152 1533154
link199 030B 1856864 1871815
link199 061B 1537360 1552264
link200 030B 1871796 1884596
link200 061B 1849567 1862361
link201 030B 1884604 1900415
link201 061B 1872632 1888440
link202 030B 1902311 1904121
link202 061B 1888604 1890413
link203 030B 1904212 1907546
link203 061B 1905605 1908940
link204 030B 1907566 1913444
link204 061B 3144675 3150553
link205 030B 1922019 1922783
link205 061B 1453588 1454352
link206 030B 1922019 1922783
link206 061B 1030199 1030963
link207 030B 1924845 1932068
link207 061B 2726983 2734216
link208 030B 1932111 1949843
link208 061B 2734193 2751945
link209 030B 1948625 1949627
link209 061B 1445757 1446732
link210 030B 1948924 1949477
link210 061B 1709472 1708930
link211 030B 1952067 1956489
link211 061B 2890120 2885712
link212 030B 1959617 1975075
link212 061B 2882987 2867533
link213 030B 1975066 1981555
link213 061B 382376 375888
link214 030B 1986512 2007979
link214 061B 357521 336048
link215 030B 2008177 2022569
link215 061B 336052 321651
link216 030B 2035696 2051765
link216 061B 321655 305517
link217 030B 2051764 2052099
link217 061B 1682395 1682060
link218 030B 2052096 2064331
link218 061B 305531 293293
link219 030B 2064328 2081569
link219 061B 284040 266798
link220 030B 2082706 2100421
link220 061B 259647 241930
link221 030B 2100370 2121006
link221 061B 241929 221274
link222 030B 2121841 2122252
link222 061B 220288 219877
link223 030B 2122252 2132999
link223 061B 200112 210879
link224 030B 2133000 2141664
link224 061B 2575666 2584336
link225 030B 2141665 2157341
link225 061B 2584457 2600114
link226 030B 2157347 2164436
link226 061B 2600451 2607579
link227 030B 2164653 2169635
link227 061B 2607764 2612732
link228 030B 2164668 2165339
link228 061B 527407 528078
link229 030B 2164672 2165354
link229 061B 2337359 2338041
link230 030B 2169636 2171329
link230 061B 3153827 3152134
link231 030B 2171429 2172063
link231 061B 3151214 3150582
link232 030B 2173576 2187714
link232 061B 1708400 1722678
link233 030B 2174104 2174660
link233 061B 2751580 2751013
link234 030B 2174100 2174608
link234 061B 1446593 1446080
link235 030B 2187715 2193842
link235 061B 1722926 1729079
link236 030B 2193840 2219688
link236 061B 2381879 2356017
link237 030B 2221961 2239329
link237 061B 2355923 2338567
link238 030B 2248543 2256007
link238 061B 3179271 3186735
link239 030B 2256008 2263269
link239 061B 2841056 2833814
link240 030B 2264919 2272728
link240 061B 2833017 2825216
link241 030B 2272731 2284369
link241 061B 2824593 2812946
link242 030B 2284432 2284989
link242 061B 2983206 2983763
link243 030B 2285004 2296227
link243 061B 2992092 3003301
link244 030B 2296228 2301449
link244 061B 929451 924230
link245 030B 2301461 2313063
link245 061B 923553 911960
link246 030B 2313293 2326891
link246 061B 911689 898108
link247 030B 2330360 2337313
link247 061B 3187106 3194060
link248 030B 2337317 2338171
link248 061B 3139511 3138679
link249 030B 2338172 2343115
link249 061B 3138561 3133626
link250 030B 2343108 2344594
link250 061B 3133586 3132100
link251 030B 2344617 2347064
link251 061B 3130781 3128335
link252 030B 2347131 2349855
link252 061B 3021157 3018433
link253 030B 2349863 2355940
link253 061B 3017746 3011671
link254 030B 2355961 2360827
link254 061B 3011289 3006422
link255 030B 2368548 2369803
link255 061B 3006427 3005173
link256 030B 2369784 2378094
link256 061B 2414593 2422903
link257 030B 2378398 2378873
link257 061B 2424497 2424976
link258 030B 2380308 2380610
link258 061B 2426519 2426821
link259 030B 2384061 2384802
link259 061B 3212915 3213656
link260 030B 2385433 2385739
link260 061B 3216869 3217175
link261 030B 2385731 2386760
link261 061B 3207846 3206818
link262 030B 2391855 2392788
link262 061B 3218144 3217209
link263 030B 2392789 2397501
link263 061B 2385107 2389812
link264 030B 2397502 2406668
link264 061B 2799564 2808744
link265 030B 2406679 2418158
link265 061B 3114657 3103163
link266 030B 2418144 2436935
link266 061B 2445397 2464180
link267 030B 2436937 2437786
link267 061B 2464138 2464997
link268 030B 2437787 2441519
link268 061B 2465154 2468887
link269 030B 2441520 2458991
link269 061B 2469109 2486646
link270 030B 2460220 2461484
link270 061B 528626 527374
link271 030B 2460221 2461671
link271 061B 2338566 2337135
link272 030B 2460780 2461447
link272 061B 2608450 2607783
link273 030B 2461694 2495376
link273 061B 2337153 2303532
link274 030B 2497359 2499696
link274 061B 566514 568877
link275 030B 2499693 2503462
link275 061B 2414596 2410843
link276 030B 2503452 2518921
link276 061B 898025 882587
link277 030B 2524376 2542770
link277 061B 874324 855871
link278 030B 2542771 2545967
link278 061B 2385082 2381904
link279 030B 2545858 2547067
link279 061B 1729059 1730265
link280 030B 2547205 2548505
link280 061B 1730277 1731589
link281 030B 2548477 2573194
link281 061B 1731608 1756345
link282 030B 2573195 2588590
link282 061B 1756485 1771963
link283 030B 2588591 2590266
link283 061B 3230733 3229058
link284 030B 2591963 2593795
link284 061B 3227258 3225426
link285 030B 2593808 2594476
link285 061B 3232249 3231582
link286 030B 2594662 2596006
link286 061B 855800 854455
link287 030B 2596006 2596859
link287 061B 2891061 2890208
link288 030B 2596859 2597165
link288 061B 3128140 3127834
link289 030B 2597168 2598315
link289 061B 3067593 3066446
link290 030B 2599113 2599855
link290 061B 3067595 3068337
link291 030B 2599855 2600559
link291 061B 3068659 3069361
link292 030B 2600560 2601208
link292 061B 1683378 1682730
link293 030B 2601219 2601567
link293 061B 3233496 3233844
link294 030B 2601702 2602175
link294 061B 1610705 1611178
link295 030B 2602176 2602588
link295 061B 1916807 1916395
link296 030B 2602589 2602961
link296 061B 929843 929471
link297 030B 2602962 2603331
link297 061B 21187 20817
link298 030B 2602962 2603331
link298 061B 1322967 1322597
link299 030B 2603659 2603981
link299 061B 3068337 3068659
link300 030B 2603982 2604284
link300 061B 747530 747832
