# Supplementary material for: Expansion of intestinal Prevotella copri correlates with enhanced susceptibility to arthritis
Source: eLife. 2013 Nov 5;2:e01202. doi: 10.7554/eLife.01202 (PMC3816614; doi:10.7554/eLife.01202)
Supplement: Figure 2—source data 1. — DOI: http://dx.doi.org/10.7554/eLife.01202.010 [file elife01202s003.zip › Figure_2/Panel_B/formatted_input/030B_089B.links]

link1 030B 6 1430
link1 089B 2804067 2805491
link2 030B 1431 2556
link2 089B 3284552 3285658
link3 030B 1433 2554
link3 089B 3286768 3287869
link4 030B 2808 3127
link4 089B 3959990 3960308
link5 030B 2807 3126
link5 089B 3770328 3770645
link6 030B 3369 4284
link6 089B 896187 895273
link7 030B 5183 8689
link7 089B 1657666 1661172
link8 030B 8169 8685
link8 089B 1079763 1080323
link9 030B 8689 9132
link9 089B 3899246 3898803
link10 030B 9133 9480
link10 089B 3946976 3946629
link11 030B 9480 10013
link11 089B 3841443 3840910
link12 030B 10012 11648
link12 089B 2802211 2800582
link13 030B 11330 12077
link13 089B 992538 993285
link14 030B 11330 12073
link14 089B 1202531 1203274
link15 030B 12261 13765
link15 089B 2928348 2926844
link16 030B 13764 14221
link16 089B 3820850 3820393
link17 030B 13767 15209
link17 089B 3020847 3019464
link18 030B 14237 14831
link18 089B 3792829 3792234
link19 030B 14830 15210
link19 089B 3931226 3931607
link20 030B 15211 15935
link20 089B 3700994 3701718
link21 030B 15959 16283
link21 089B 3957718 3958042
link22 030B 15959 16334
link22 089B 3932371 3932746
link23 030B 16340 17090
link23 089B 3671615 3670865
link24 030B 16645 17087
link24 089B 3897918 3897476
link25 030B 17151 18190
link25 089B 3381643 3380603
link26 030B 19050 19477
link26 089B 3909671 3909244
link27 030B 19478 20248
link27 089B 3652541 3653311
link28 030B 19479 21151
link28 089B 2780679 2782351
link29 030B 21152 23188
link29 089B 2508525 2510561
link30 030B 23189 23900
link30 089B 3705287 3704576
link31 030B 23443 24534
link31 089B 3286765 3285659
link32 030B 23444 23899
link32 089B 3889346 3888891
link33 030B 23901 24533
link33 089B 3752484 3751836
link34 030B 24774 26952
link34 089B 1965194 1963016
link35 030B 24777 26178
link35 089B 3008299 3006898
link36 030B 24776 26174
link36 089B 3006897 3005498
link37 030B 26952 27910
link37 089B 1962916 1961958
link38 030B 27039 27911
link38 089B 3548041 3547169
link39 030B 27042 27999
link39 089B 3453346 3454303
link40 030B 27999 28378
link40 089B 3933511 3933132
link41 030B 28728 30732
link41 089B 2548934 2546930
link42 030B 30759 31420
link42 089B 2149910 2149249
link43 030B 31421 33034
link43 089B 2329651 2331265
link44 030B 32866 34618
link44 089B 1048141 1046434
link45 030B 33035 38275
link45 089B 1440992 1435752
link46 030B 38344 41217
link46 089B 2102209 2099348
link47 030B 38349 38702
link47 089B 2607837 2608190
link48 030B 41618 42117
link48 089B 3863159 3863657
link49 030B 42117 42771
link49 089B 3748572 3749226
link50 030B 43119 43481
link50 089B 3940938 3940576
link51 030B 43482 44066
link51 089B 3799914 3800498
link52 030B 44067 45169
link52 089B 3287872 3288974
link53 030B 45170 48722
link53 089B 1881024 1877495
link54 030B 45175 46069
link54 089B 3513488 3514382
link55 030B 46070 48565
link55 089B 2268452 2270923
link56 030B 46071 47043
link56 089B 3437847 3438819
link57 030B 47300 48563
link57 089B 704874 706117
link58 030B 48724 50014
link58 089B 3061824 3063157
link59 030B 50015 52539
link59 089B 2258448 2255921
link60 030B 50092 51346
link60 089B 3134768 3136024
link61 030B 52537 54773
link61 089B 2402020 2399784
link62 030B 54771 55766
link62 089B 3417177 3416182
link63 030B 54774 55766
link63 089B 3418168 3417176
link64 030B 55760 57281
link64 089B 1826732 1825211
link65 030B 57672 59113
link65 089B 2977102 2975659
link66 030B 59114 59728
link66 089B 3775898 3776512
link67 030B 59115 60316
link67 089B 3169601 3170802
link68 030B 60227 60668
link68 089B 3900130 3899689
link69 030B 61665 62394
link69 089B 3689389 3688659
link70 030B 62405 62909
link70 089B 3861156 3860652
link71 030B 67859 68270
link71 089B 3918869 3919280
link72 030B 68272 68695
link72 089B 3882890 3883313
link73 030B 68855 69363
link73 089B 3857104 3857612
link74 030B 69362 70465
link74 089B 3291177 3292280
link75 030B 70465 71961
link75 089B 2935859 2937354
link76 030B 70745 71821
link76 089B 3321715 3322791
link77 030B 71961 73016
link77 089B 3345147 3346202
link78 030B 73677 74246
link78 089B 3805685 3806254
link79 030B 74544 75070
link79 089B 3846208 3846734
link80 030B 75103 76445
link80 089B 3059141 3060484
link81 030B 76445 76988
link81 089B 3775897 3775283
link82 030B 76446 76989
link82 089B 3829612 3829069
link83 030B 76990 79204
link83 089B 2413144 2415358
link84 030B 80073 83412
link84 089B 1032180 1028890
link85 030B 82924 83400
link85 089B 345911 346387
link86 030B 83426 86867
link86 089B 1895007 1898448
link87 030B 87481 88718
link87 089B 3158492 3159730
link88 030B 88714 89290
link88 089B 3802236 3802814
link89 030B 89292 89842
link89 089B 3824150 3823600
link90 030B 89841 91003
link90 089B 3235577 3236739
link91 030B 89844 90447
link91 089B 3783244 3783847
link92 030B 90448 90922
link92 089B 3874895 3875369
link93 030B 90450 90920
link93 089B 3874422 3874892
link94 030B 91005 92296
link94 089B 3110510 3111801
link95 030B 96841 97374
link95 089B 3554442 3554977
link96 030B 97684 99528
link96 089B 2666324 2664480
link97 030B 97984 98615
link97 089B 3769704 3769073
link98 030B 98782 99528
link98 089B 3675364 3676110
link99 030B 98782 99097
link99 089B 3962522 3962207
link100 030B 99096 99521
link100 089B 3904944 3905369
link101 030B 99526 103300
link101 089B 1804286 1800512
link102 030B 104838 106058
link102 089B 3176961 3178184
link103 030B 106061 106946
link103 089B 3521556 3522442
link104 030B 106949 110879
link104 089B 1742514 1746450
link105 030B 110880 111182
link105 089B 3964359 3964057
link106 030B 110881 111183
link106 089B 3964662 3964360
link107 030B 111186 112876
link107 089B 2763855 2765545
link108 030B 112878 114598
link108 089B 2746820 2745100
link109 030B 113565 114599
link109 089B 3374407 3373367
link110 030B 114600 116973
link110 089B 2328900 2326529
link111 030B 116974 117707
link111 089B 3632928 3633721
link112 030B 116976 117800
link112 089B 3526905 3527790
link113 030B 117803 118952
link113 089B 3249464 3248315
link114 030B 118954 120528
link114 089B 2869833 2868260
link115 030B 120528 122027
link115 089B 2932860 2934359
link116 030B 120529 121225
link116 089B 3196389 3195676
link117 030B 120841 121607
link117 089B 3655622 3656388
link118 030B 121242 121610
link118 089B 3195550 3195181
link119 030B 122028 124764
link119 089B 2166442 2169180
link120 030B 124763 125970
link120 089B 3189142 3190349
link121 030B 125973 127847
link121 089B 2107900 2109773
link122 030B 125976 127060
link122 089B 3246013 3247163
link123 030B 129059 130233
link123 089B 681655 682829
link124 030B 131129 132329
link124 089B 3204813 3203613
link125 030B 131130 131570
link125 089B 3900132 3900572
link126 030B 132057 132480
link126 089B 3910095 3909672
link127 030B 132330 133292
link127 089B 3452381 3451419
link128 030B 133297 134075
link128 089B 3643961 3644738
link129 030B 134077 135189
link129 089B 3278996 3277884
link130 030B 135187 135602
link130 089B 3918456 3918041
link131 030B 135190 135766
link131 089B 3802237 3801661
link132 030B 135923 137965
link132 089B 2526775 2528798
link133 030B 137967 139729
link133 089B 2718932 2717164
link134 030B 138134 139730
link134 089B 2842829 2844432
link135 030B 138135 139963
link135 089B 2675544 2677378
link136 030B 140071 141051
link136 089B 3431971 3430991
link137 030B 140072 141050
link137 089B 3433932 3432954
link138 030B 141052 142544
link138 089B 2940342 2941834
link139 030B 142543 143382
link139 089B 3588181 3587342
link140 030B 142546 143050
link140 089B 3859136 3858632
link141 030B 143637 145801
link141 089B 2437219 2435055
link142 030B 145802 146285
link142 089B 3871542 3872025
link143 030B 146286 162632
link143 089B 515310 498912
link144 030B 162657 163228
link144 089B 3804541 3805112
link145 030B 164321 164766
link145 089B 3896583 3896138
link146 030B 164767 165479
link146 089B 3704575 3703863
link147 030B 164768 165483
link147 089B 3703860 3703145
link148 030B 165480 169321
link148 089B 1765942 1762057
link149 030B 169326 169972
link149 089B 3751180 3750534
link150 030B 169520 170388
link150 089B 3548042 3548910
link151 030B 169519 169973
link151 089B 3892084 3891630
link152 030B 169973 170386
link152 089B 3917628 3918041
link153 030B 170388 171427
link153 089B 3369211 3368170
link154 030B 171427 172343
link154 089B 3482586 3483502
link155 030B 172903 173209
link155 089B 3963445 3963751
link156 030B 173209 173572
link156 089B 3940212 3940575
link157 030B 173572 173886
link157 089B 3961894 3962208
link158 030B 173887 174768
link158 089B 3537529 3536648
link159 030B 174771 175144
link159 089B 3935400 3935027
link160 030B 175286 175889
link160 089B 3784450 3785053
link161 030B 175354 175888
link161 089B 3836640 3837174
link162 030B 175890 180935
link162 089B 1487363 1492462
link163 030B 180936 182167
link163 089B 3167137 3168368
link164 030B 181172 181975
link164 089B 3174509 3173706
link165 030B 182339 183123
link165 089B 3641602 3642386
link166 030B 182341 183122
link166 089B 3644738 3645519
link167 030B 183124 183713
link167 089B 3796391 3796980
link168 030B 183711 184245
link168 089B 2930758 2931292
link169 030B 184246 184702
link169 089B 3708387 3708842
link170 030B 184496 185143
link170 089B 2979187 2978540
link171 030B 184725 185144
link171 089B 3913053 3913472
link172 030B 185142 186770
link172 089B 2825094 2823466
link173 030B 187423 194969
link173 089B 1136029 1128487
link174 030B 193627 193943
link174 089B 3961263 3961579
link175 030B 193912 195005
link175 089B 3302157 3301064
link176 030B 195006 195434
link176 089B 3907960 3907532
link177 030B 195006 195632
link177 089B 3768449 3767823
link178 030B 195436 195807
link178 089B 3936150 3935779
link179 030B 195636 196494
link179 089B 3560150 3561008
link180 030B 196496 197289
link180 089B 3636096 3635303
link181 030B 196636 197374
link181 089B 3684253 3683514
link182 030B 196637 197166
link182 089B 3841445 3841974
link183 030B 197165 197497
link183 089B 3954429 3954761
link184 030B 197626 198190
link184 089B 3812500 3811935
link185 030B 198191 198644
link185 089B 3892538 3892991
link186 030B 198645 200286
link186 089B 2805492 2807132
link187 030B 198646 199672
link187 089B 3386796 3387822
link188 030B 199673 200284
link188 089B 3777741 3778353
link189 030B 199674 200262
link189 089B 3791045 3791630
link190 030B 200286 203113
link190 089B 2087879 2090750
link191 030B 203113 203472
link191 089B 3942741 3943100
link192 030B 203115 203470
link192 089B 3943455 3943101
link193 030B 203649 203991
link193 089B 3949047 3948705
link194 030B 203992 205101
link194 089B 3282333 3283442
link195 030B 205102 206723
link195 089B 2828334 2826713
link196 030B 205104 205505
link196 089B 3922959 3923360
link197 030B 205502 206421
link197 089B 3489906 3490823
link198 030B 205517 206423
link198 089B 3485352 3486257
link199 030B 206422 206722
link199 089B 3964965 3964665
link200 030B 206724 207160
link200 089B 3902328 3902764
link201 030B 207162 208486
link201 089B 3072470 3073794
link202 030B 207160 208487
link202 089B 3071141 3072468
link203 030B 208488 213283
link203 089B 1522221 1517424
link204 030B 213284 214187
link204 089B 3505365 3506268
link205 030B 213284 214186
link205 089B 3506269 3507171
link206 030B 214188 215460
link206 089B 3127166 3125894
link207 030B 215460 216763
link207 089B 3101414 3100111
link208 030B 215671 215989
link208 089B 3958693 3959011
link209 030B 215996 216761
link209 089B 3657924 3657159
link210 030B 216764 217670
link210 089B 3504457 3503551
link211 030B 217669 218191
link211 089B 3850405 3849883
link212 030B 217671 218405
link212 089B 3700992 3700257
link213 030B 218192 219231
link213 089B 3366091 3367130
link214 030B 218389 219230
link214 089B 3582290 3583134
link215 030B 219232 221169
link215 089B 2592362 2594299
link216 030B 221169 222207
link216 089B 3372327 3373365
link217 030B 222209 223274
link217 089B 3272254 3271189
link218 030B 223278 224837
link218 089B 2885483 2883924
link219 030B 223834 224836
link219 089B 3412182 3411180
link220 030B 224838 226513
link220 089B 2779003 2777328
link221 030B 226513 227512
link221 089B 3405133 3406132
link222 030B 227349 228254
link222 089B 3502644 3501739
link223 030B 227350 228255
link223 089B 3501736 3500831
link224 030B 228256 228945
link224 089B 3728424 3727735
link225 030B 228984 234103
link225 089B 1472030 1466909
link226 030B 234104 234490
link226 089B 3929685 3930071
link227 030B 235907 236562
link227 089B 3747261 3747916
link228 030B 236563 237728
link228 089B 3233245 3234411
link229 030B 237920 239293
link229 089B 3037420 3036047
link230 030B 239293 239629
link230 089B 3952093 3951757
link231 030B 239630 240451
link231 089B 3599799 3598978
link232 030B 239631 241177
link232 089B 2896345 2894799
link233 030B 240453 241179
link233 089B 3693760 3693034
link234 030B 241180 242801
link234 089B 2826712 2825091
link235 030B 242801 243239
link235 089B 3901013 3901451
link236 030B 243300 245359
link236 089B 2492158 2490099
link237 030B 245362 246625
link237 089B 3133505 3134765
link238 030B 245496 246567
link238 089B 2602908 2603979
link239 030B 245584 246566
link239 089B 3426079 3427061
link240 030B 246626 246972
link240 089B 3946977 3947323
link241 030B 247622 250362
link241 089B 2163698 2166441
link242 030B 250363 250788
link242 089B 3906241 3906666
link243 030B 250395 250788
link243 089B 3925365 3924972
link244 030B 250396 251112
link244 089B 3701716 3702432
link245 030B 250794 251111
link245 089B 3960628 3960311
link246 030B 251113 253359
link246 089B 2386331 2388577
link247 030B 253359 254071
link247 089B 3711675 3712386
link248 030B 253361 255508
link248 089B 2450157 2452304
link249 030B 254065 254424
link249 089B 3941664 3942023
link250 030B 254427 255507
link250 089B 3367131 3368169
link251 030B 255552 257702
link251 089B 2437218 2439378
link252 030B 255557 257699
link252 089B 2448006 2450151
link253 030B 257703 260871
link253 089B 1997220 1994041
link254 030B 260872 261466
link254 089B 3789850 3789255
link255 030B 261710 264057
link255 089B 2338327 2340674
link256 030B 264057 265082
link256 089B 3391925 3390901
link257 030B 264059 265090
link257 089B 3389872 3388838
link258 030B 265083 267091
link258 089B 2544923 2542914
link259 030B 267272 269382
link259 089B 2465080 2467190
link260 030B 271365 273448
link260 089B 2473500 2475583
link261 030B 273449 274073
link261 089B 3200004 3199380
link262 030B 273452 274549
link262 089B 3264311 3263178
link263 030B 274073 274549
link263 089B 3199277 3198801
link264 030B 274752 277414
link264 089B 2198887 2201549
link265 030B 277942 279712
link265 089B 2720707 2722477
link266 030B 278026 278607
link266 089B 2399205 2399786
link267 030B 278026 279291
link267 089B 1388992 1390178
link268 030B 280637 282631
link268 089B 2558927 2560921
link269 030B 281185 281879
link269 089B 1390712 1391406
link270 030B 281228 282126
link270 089B 2384084 2383186
link271 030B 283194 283780
link271 089B 1392098 1392684
link272 030B 284091 284434
link272 089B 2382448 2382105
link273 030B 285448 286622
link273 089B 424426 425568
link274 030B 285571 286151
link274 089B 2517230 2516649
link275 030B 285576 286622
link275 089B 2097587 2098656
link276 030B 285573 286861
link276 089B 2202851 2201560
link277 030B 285571 286734
link277 089B 715996 714841
link278 030B 285460 286622
link278 089B 1794618 1793448
link279 030B 286143 286524
link279 089B 3930072 3930455
link280 030B 312940 314361
link280 089B 2858770 2860176
link281 030B 313815 314389
link281 089B 3803393 3803967
link282 030B 313816 314346
link282 089B 2319361 2318831
link283 030B 314376 315320
link283 089B 2318689 2317746
link284 030B 314382 315320
link284 089B 2757070 2756133
link285 030B 315321 315808
link285 089B 2441049 2441537
link286 030B 315808 317504
link286 089B 2760462 2762158
link287 030B 315810 316699
link287 089B 3525122 3526011
link288 030B 316700 317223
link288 089B 3807392 3806869
link289 030B 316701 317223
link289 089B 3806822 3806300
link290 030B 317506 318373
link290 089B 3551513 3550646
link291 030B 318374 318993
link291 089B 3772813 3772194
link292 030B 318381 318942
link292 089B 3751827 3751267
link293 030B 318995 319523
link293 089B 3842504 3841976
link294 030B 318994 319525
link294 089B 3843567 3843036
link295 030B 319524 323694
link295 089B 1669519 1665346
link296 030B 323695 324585
link296 089B 3522445 3523335
link297 030B 323696 324586
link297 089B 3523338 3524228
link298 030B 324587 326019
link298 089B 2982848 2984280
link299 030B 326356 331281
link299 089B 1507519 1512479
link300 030B 329982 331277
link300 089B 3096194 3097491
link301 030B 331673 332084
link301 089B 3371289 3370878
link302 030B 332191 332818
link302 089B 3370878 3370252
link303 030B 333111 335032
link303 089B 2584577 2582621
link304 030B 335559 336078
link304 089B 3854035 3853516
link305 030B 335565 336067
link305 089B 3845677 3845176
link306 030B 336076 339991
link306 089B 1750366 1746451
link307 030B 339991 341206
link307 089B 3107922 3106622
link308 030B 339993 341207
link308 089B 3185504 3186718
link309 030B 341206 343461
link309 089B 2379578 2377318
link310 030B 343491 344506
link310 089B 3398049 3397034
link311 030B 343486 345987
link311 089B 2263467 2260965
link312 030B 344507 345991
link312 089B 2952251 2950767
link313 030B 346312 350225
link313 089B 1758163 1762056
link314 030B 347025 348164
link314 089B 3255195 3256334
link315 030B 347027 348167
link315 089B 3254054 3255194
link316 030B 348168 348919
link316 089B 3672368 3673119
link317 030B 358463 360461
link317 089B 2554936 2552938
link318 030B 360462 363040
link318 089B 2227810 2230388
link319 030B 363041 363825
link319 089B 3640819 3641603
link320 030B 363821 364515
link320 089B 3727040 3727734
link321 030B 364516 365817
link321 089B 3102718 3104019
link322 030B 364577 365816
link322 089B 2591130 2592360
link323 030B 365818 366707
link323 089B 3528682 3527793
link324 030B 366708 367029
link324 089B 2031363 2031685
link325 030B 367030 367699
link325 089B 3670028 3669360
link326 030B 367700 372707
link326 089B 1502520 1497494
link327 030B 367704 368627
link327 089B 3475177 3474254
link328 030B 372709 374356
link328 089B 2800570 2798923
link329 030B 372708 374362
link329 089B 2798926 2797272
link330 030B 374353 376182
link330 089B 2688385 2686556
link331 030B 376183 378046
link331 089B 2655239 2653376
link332 030B 378406 378958
link332 089B 3821401 3820849
link333 030B 378409 378957
link333 089B 3821949 3821401
link334 030B 378957 379491
link334 089B 3839849 3839315
link335 030B 379493 381809
link335 089B 2232968 2235284
link336 030B 379564 380509
link336 089B 3466705 3465760
link337 030B 379567 380508
link337 089B 3467647 3466706
link338 030B 380510 382180
link338 089B 2777328 2775657
link339 030B 382407 383716
link339 089B 425841 424548
link340 030B 382851 383716
link340 089B 1793622 1794507
link341 030B 382856 383158
link341 089B 3930374 3930072
link342 030B 383149 385161
link342 089B 2516648 2518674
link343 030B 382856 383782
link343 089B 715133 716062
link344 030B 382851 383714
link344 089B 2201974 2202851
link345 030B 382856 383757
link345 089B 2098477 2097541
link346 030B 383801 384374
link346 089B 2203043 2203615
link347 030B 384604 385158
link347 089B 2203654 2204208
link348 030B 385856 387244
link348 089B 3037428 3038791
link349 030B 387245 388051
link349 089B 3616115 3615309
link350 030B 388523 390769
link350 089B 2393070 2390823
link351 030B 390772 391466
link351 089B 3720796 3720102
link352 030B 391467 392307
link352 089B 3510778 3509880
link353 030B 392561 396056
link353 089B 1905320 1901890
link354 030B 396057 397088
link354 089B 3382675 3383708
link355 030B 396058 397757
link355 089B 1981289 1979589
link356 030B 397745 399215
link356 089B 1979550 1978076
link357 030B 400060 400589
link357 089B 3847786 3848315
link358 030B 400061 401030
link358 089B 3402101 3403112
link359 030B 400578 401530
link359 089B 3461004 3461966
link360 030B 400970 404301
link360 089B 1929103 1932431
link361 030B 401030 401527
link361 089B 3860147 3859646
link362 030B 401531 402489
link362 089B 3452382 3453342
link363 030B 402722 404299
link363 089B 2810407 2812043
link364 030B 404300 405279
link364 089B 3433933 3434912
link365 030B 405280 407927
link365 089B 2212165 2209518
link366 030B 407362 407928
link366 089B 3812496 3813064
link367 030B 407928 409711
link367 089B 2710046 2711829
link368 030B 409993 410688
link368 089B 3722887 3722192
link369 030B 409988 413612
link369 089B 244612 248235
link370 030B 410311 411352
link370 089B 3357746 3356704
link371 030B 410689 411848
link371 089B 3240222 3239063
link372 030B 410691 411353
link372 089B 3743300 3742638
link373 030B 411354 411847
link373 089B 3866141 3866634
link374 030B 412201 413076
link374 089B 3543673 3544548
link375 030B 412202 413074
link375 089B 3541047 3541919
link376 030B 414723 416954
link376 089B 2402021 2404252
link377 030B 416955 418379
link377 089B 2987146 2988570
link378 030B 418380 421507
link378 089B 2006686 2009812
link379 030B 419304 421505
link379 089B 2417562 2419763
link380 030B 419308 422614
link380 089B 1935757 1939077
link381 030B 421508 422619
link381 089B 3281221 3280110
link382 030B 422619 426344
link382 089B 1819272 1815534
link383 030B 426342 427134
link383 089B 3625753 3624961
link384 030B 427124 428198
link384 089B 3318474 3317402
link385 030B 427650 428205
link385 089B 3817527 3816972
link386 030B 428196 430220
link386 089B 2538902 2536877
link387 030B 430221 431021
link387 089B 3623350 3624150
link388 030B 433242 434652
link388 089B 2992828 2994239
link389 030B 434654 435110
link389 089B 3888429 3887973
link390 030B 434653 435111
link390 089B 3887512 3887054
link391 030B 435111 436198
link391 089B 3310884 3309796
link392 030B 436199 438746
link392 089B 2198886 2196342
link393 030B 436633 437707
link393 089B 3326018 3324944
link394 030B 436634 437703
link394 089B 3327092 3326023
link395 030B 437708 438454
link395 089B 3491737 3492482
link396 030B 438733 439160
link396 089B 2201618 2202046
link397 030B 439153 439519
link397 089B 2516854 2517228
link398 030B 439153 439516
link398 089B 715632 715992
link399 030B 439153 439520
link399 089B 2202477 2202852
link400 030B 439774 441142
link400 089B 2545561 2546930
link401 030B 440377 441144
link401 089B 3650974 3650207
link402 030B 441142 443724
link402 089B 2217455 2214815
link403 030B 442629 443725
link403 089B 3233228 3232075
link404 030B 443750 444517
link404 089B 3658692 3657925
link405 030B 444517 445605
link405 089B 3313056 3314144
link406 030B 444519 445602
link406 089B 3313055 3311972
link407 030B 445605 446970
link407 089B 3042899 3044264
link408 030B 448663 455639
link408 089B 1245600 1238626
link409 030B 455637 456956
link409 089B 3085674 3084355
link410 030B 455642 456955
link410 089B 3088300 3086989
link411 030B 456957 458594
link411 089B 2808770 2810407
link412 030B 459478 460685
link412 089B 1286061 1287268
link413 030B 460688 465965
link413 089B 1287386 1292663
link414 030B 465965 466656
link414 089B 3710968 3711674
link415 030B 465966 467326
link415 089B 3033297 3034672
link416 030B 466657 467459
link416 089B 3620942 3621744
link417 030B 466659 467324
link417 089B 3739967 3740632
link418 030B 467460 468701
link418 089B 3151046 3152286
link419 030B 468701 469919
link419 089B 3181846 3183064
link420 030B 468703 469921
link420 089B 3184283 3183065
link421 030B 469921 471933
link421 089B 2540905 2538893
link422 030B 472127 473030
link422 089B 3499927 3500830
link423 030B 473268 474366
link423 089B 3293379 3292280
link424 030B 474626 476208
link424 089B 2865103 2863521
link425 030B 476208 476889
link425 089B 3732524 3731843
link426 030B 476209 476888
link426 089B 3733205 3732526
link427 030B 476887 478785
link427 089B 2636435 2634543
link428 030B 478824 480906
link428 089B 2479750 2477666
link429 030B 480905 481487
link429 089B 3156013 3155430
link430 030B 482634 483087
link430 089B 2931294 2930841
link431 030B 483006 485168
link431 089B 2406479 2404253
link432 030B 484248 485169
link432 089B 3435947 3436868
link433 030B 485573 489579
link433 089B 1726602 1730609
link434 030B 490729 491930
link434 089B 3201208 3202409
link435 030B 492665 493676
link435 089B 3404121 3403110
link436 030B 493676 495230
link436 089B 2887038 2885484
link437 030B 493677 494138
link437 089B 3886131 3885670
link438 030B 494146 495229
link438 089B 3304335 3303251
link439 030B 495231 495723
link439 089B 3868606 3868114
link440 030B 495724 496096
link440 089B 3937266 3936894
link441 030B 495713 496091
link441 089B 3935785 3935409
link442 030B 496161 497567
link442 089B 3030540 3029156
link443 030B 496165 497568
link443 089B 3027770 3026388
link444 030B 497569 510890
link444 089B 515312 528582
link445 030B 510897 513698
link445 089B 528821 531623
link446 030B 514001 519433
link446 089B 1371307 1365804
link447 030B 519431 519820
link447 089B 3929685 3929296
link448 030B 519433 521442
link448 089B 2584579 2586529
link449 030B 519819 521445
link449 089B 2828335 2829959
link450 030B 519820 521643
link450 089B 2722480 2724244
link451 030B 521645 522679
link451 089B 3375442 3376476
link452 030B 522681 523467
link452 089B 3635305 3634518
link453 030B 523504 524388
link453 089B 3524229 3525123
link454 030B 523505 524386
link454 089B 3518872 3519763
link455 030B 524388 526088
link455 089B 2751958 2753658
link456 030B 526089 526389
link456 089B 3965266 3964966
link457 030B 526390 526732
link457 089B 3210798 3211164
link458 030B 528081 531072
link458 089B 2055603 2052610
link459 030B 529060 529552
link459 089B 3867128 3866636
link460 030B 530619 532187
link460 089B 2458074 2456578
link461 030B 532189 532820
link461 089B 3763392 3762761
link462 030B 532243 533526
link462 089B 3113092 3114375
link463 030B 532319 533530
link463 089B 3191561 3192773
link464 030B 533531 534308
link464 089B 3648654 3649431
link465 030B 533574 534315
link465 089B 2040504 2041245
link466 030B 536233 536724
link466 089B 137459 137950
link467 030B 536233 538267
link467 089B 137459 139469
link468 030B 540571 541213
link468 089B 180313 180949
link469 030B 544804 545315
link469 089B 184245 184757
link470 030B 545312 547002
link470 089B 2779001 2780677
link471 030B 545723 546113
link471 089B 735471 735861
link472 030B 545723 546113
link472 089B 622970 622580
link473 030B 547003 547564
link473 089B 3801660 3801081
link474 030B 547134 547565
link474 089B 3800930 3800499
link475 030B 547566 548067
link475 089B 3861157 3861658
link476 030B 548348 549519
link476 089B 2954905 2953734
link477 030B 548519 549520
link477 089B 2531820 2530819
link478 030B 549521 550483
link478 089B 3449496 3448534
link479 030B 551019 551448
link479 089B 2974646 2974218
link480 030B 551009 551457
link480 089B 1792482 1792930
link481 030B 551347 551772
link481 089B 3211994 3212419
link482 030B 551579 552439
link482 089B 3558432 3559292
link483 030B 551580 552313
link483 089B 3686461 3687194
link484 030B 551829 552312
link484 089B 3212702 3213185
link485 030B 552439 552788
link485 089B 3939847 3940211
link486 030B 552789 554111
link486 089B 3100110 3098802
link487 030B 552815 554109
link487 089B 3118233 3116954
link488 030B 552815 554178
link488 089B 3031917 3030546
link489 030B 554187 555829
link489 089B 2795637 2797282
link490 030B 563820 564227
link490 089B 3921739 3921332
link491 030B 564226 565254
link491 089B 3339872 3338814
link492 030B 566518 567024
link492 089B 3855569 3855063
link493 030B 566858 567450
link493 089B 3788056 3787464
link494 030B 567567 567965
link494 089B 3925765 3926163
link495 030B 567964 568292
link495 089B 3954761 3955090
link496 030B 568504 568958
link496 089B 2304521 2304975
link497 030B 572813 574816
link497 089B 2475623 2477666
link498 030B 577895 578263
link498 089B 3920962 3921331
link499 030B 577895 580312
link499 089B 1840208 1837794
link500 030B 578334 579179
link500 089B 3580601 3581446
link501 030B 579226 579820
link501 089B 3792235 3791641
link502 030B 579771 580314
link502 089B 3663826 3663283
link503 030B 579771 581420
link503 089B 2609980 2611680
link504 030B 579822 581548
link504 089B 2736458 2734732
link505 030B 580315 581156
link505 089B 3584820 3585660
link506 030B 580315 581556
link506 089B 3153529 3154770
link507 030B 583790 584324
link507 089B 3838248 3838782
link508 030B 584084 584478
link508 089B 3926559 3926953
link509 030B 590226 593551
link509 089B 1203276 1206601
link510 030B 589934 592119
link510 089B 690021 687836
link511 030B 592960 593691
link511 089B 2979974 2979240
link512 030B 593128 593551
link512 089B 1587169 1586746
link513 030B 597944 600344
link513 089B 2307380 2309780
link514 030B 598505 600177
link514 089B 2787358 2789018
link515 030B 600344 602232
link515 089B 2638322 2636434
link516 030B 602233 602741
link516 089B 3856596 3857103
link517 030B 602371 606007
link517 089B 1845151 1848801
link518 030B 606407 608402
link518 089B 2558926 2556931
link519 030B 606408 608402
link519 089B 2556930 2554935
link520 030B 608402 610420
link520 089B 2532840 2534858
link521 030B 610421 611200
link521 089B 3647086 3647863
link522 030B 610422 611203
link522 089B 3642388 3643169
link523 030B 611272 612878
link523 089B 2836401 2838007
link524 030B 612882 616674
link524 089B 1800511 1796730
link525 030B 616675 617528
link525 089B 3570413 3569560
link526 030B 616676 617528
link526 089B 3570415 3571267
link527 030B 617540 617982
link527 089B 3873014 3873467
link528 030B 618241 622536
link528 089B 1639897 1635601
link529 030B 621986 622535
link529 089B 3822501 3821952
link530 030B 622537 624526
link530 089B 2560921 2562910
link531 030B 624527 625159
link531 089B 3765294 3764662
link532 030B 624758 625156
link532 089B 3018478 3018080
link533 030B 625160 625699
link533 089B 3833950 3833411
link534 030B 625700 626045
link534 089B 3948016 3948361
link535 030B 626730 627309
link535 089B 717699 718278
link536 030B 632947 638389
link536 089B 1341841 1336391
link537 030B 638392 638905
link537 089B 3765925 3765386
link538 030B 638503 639999
link538 089B 2914772 2916274
link539 030B 638957 639988
link539 089B 3335638 3336669
link540 030B 639997 641200
link540 089B 3198800 3197597
link541 030B 641421 641921
link541 089B 3859642 3859141
link542 030B 641925 643096
link542 089B 3230901 3229730
link543 030B 642743 643096
link543 089B 3943814 3944167
link544 030B 642745 643096
link544 089B 3944172 3944523
link545 030B 643098 644484
link545 089B 3023619 3022233
link546 030B 644519 646128
link546 089B 2882361 2883922
link547 030B 645420 646128
link547 089B 3716602 3717302
link548 030B 646130 647733
link548 089B 2844433 2846035
link549 030B 647739 648137
link549 089B 2588471 2588073
link550 030B 647735 650019
link550 089B 2361424 2359141
link551 030B 648173 649460
link551 089B 2587857 2586533
link552 030B 649463 650015
link552 089B 3816972 3816420
link553 030B 650020 653985
link553 089B 1738567 1734602
link554 030B 653986 654312
link554 089B 3952429 3952762
link555 030B 654314 655171
link555 089B 3561867 3562724
link556 030B 655339 656389
link556 089B 3299970 3301061
link557 030B 655343 656391
link557 089B 3265454 3266584
link558 030B 656392 657200
link558 089B 3479823 3479015
link559 030B 657212 658435
link559 089B 3179407 3178184
link560 030B 658436 658845
link560 089B 3916800 3916388
link561 030B 658637 659037
link561 089B 3924567 3924967
link562 030B 658626 659023
link562 089B 919553 919156
link563 030B 659973 660492
link563 089B 3850927 3851446
link564 030B 661877 662342
link564 089B 3881025 3880559
link565 030B 662487 662809
link565 089B 706119 706442
link566 030B 662810 665680
link566 089B 714805 717698
link567 030B 662843 663947
link567 089B 2201684 2202847
link568 030B 662959 663992
link568 089B 2098656 2097541
link569 030B 662959 663753
link569 089B 1793448 1794241
link570 030B 663057 663440
link570 089B 3930455 3930072
link571 030B 663140 663948
link571 089B 425391 424553
link572 030B 664052 664790
link572 089B 3565408 3566146
link573 030B 664052 664789
link573 089B 3594939 3595676
link574 030B 665681 666906
link574 089B 3176960 3175735
link575 030B 666908 668806
link575 089B 2598176 2600111
link576 030B 666907 668805
link576 089B 2594300 2596237
link577 030B 669290 672024
link577 089B 2169176 2171910
link578 030B 672080 674163
link578 089B 2428637 2430695
link579 030B 672080 672956
link579 089B 3413311 3414188
link580 030B 672957 674447
link580 089B 2944816 2943327
link581 030B 672958 674162
link581 089B 3200006 3201206
link582 030B 674449 675270
link582 089B 3604735 3605556
link583 030B 676911 677293
link583 089B 3930840 3931225
link584 030B 677294 678309
link584 089B 3374407 3375443
link585 030B 677295 678305
link585 089B 3439798 3440766
link586 030B 678486 679081
link586 089B 3790446 3789851
link587 030B 679082 684226
link587 089B 1461790 1456622
link588 030B 684021 685171
link588 089B 3247165 3248313
link589 030B 685172 686438
link589 089B 3133503 3132237
link590 030B 686439 686895
link590 089B 3881957 3881494
link591 030B 686897 687456
link591 089B 3809099 3809666
link592 030B 687458 688063
link592 089B 2578708 2579313
link593 030B 687526 689101
link593 089B 2866685 2868261
link594 030B 687527 688063
link594 089B 2651510 2652046
link595 030B 688757 690040
link595 089B 2741651 2740407
link596 030B 688761 690040
link596 089B 2732981 2731741
link597 030B 690170 691221
link597 089B 2133237 2134258
link598 030B 691801 693382
link598 089B 2134430 2136022
link599 030B 694236 696950
link599 089B 2182777 2185491
link600 030B 696953 699391
link600 089B 2297749 2300160
link601 030B 698520 698827
link601 089B 1614247 1613950
link602 030B 698829 699325
link602 089B 3864652 3865148
link603 030B 699777 700885
link603 089B 3282331 3281223
link604 030B 699878 700907
link604 089B 3382672 3381643
link605 030B 699878 700885
link605 089B 3404124 3405131
link606 030B 700887 701446
link606 089B 3814186 3813627
link607 030B 701448 701864
link607 089B 3916385 3915969
link608 030B 702068 702735
link608 089B 3741303 3741970
link609 030B 702735 705556
link609 089B 2116413 2119234
link610 030B 705554 706350
link610 089B 3632134 3631338
link611 030B 707007 707663
link611 089B 3745948 3746604
link612 030B 707664 709353
link612 089B 2765546 2767235
link613 030B 709353 709948
link613 089B 3790447 3791042
link614 030B 709401 709949
link614 089B 3823052 3823600
link615 030B 710255 710862
link615 089B 3767211 3767819
link616 030B 710863 713497
link616 089B 1626991 1624359
link617 030B 716625 717142
link617 089B 3852486 3851969
link618 030B 717143 718050
link618 089B 3498107 3499014
link619 030B 717143 718051
link619 089B 3498106 3497198
link620 030B 718052 719243
link620 089B 3214377 3213186
link621 030B 719243 726584
link621 089B 1188816 1181470
link622 030B 719245 721018
link622 089B 2738193 2736460
link623 030B 721021 724759
link623 089B 1482255 1478517
link624 030B 725586 726200
link624 089B 1477732 1477146
link625 030B 726202 726584
link625 089B 3930839 3930457
link626 030B 726586 729535
link626 089B 2073382 2076320
link627 030B 729537 730588
link627 089B 3348309 3349360
link628 030B 729752 730692
link628 089B 3472367 3471427
link629 030B 729753 730585
link629 089B 3589855 3590687
link630 030B 730693 731308
link630 089B 3777126 3777741
link631 030B 731544 731947
link631 089B 3922956 3922553
link632 030B 731949 732250
link632 089B 3964054 3963753
link633 030B 731948 732252
link633 089B 3963444 3963140
link634 030B 732253 733309
link634 089B 3337757 3338813
link635 030B 733308 734047
link635 089B 3682781 3682042
link636 030B 734048 736346
link636 089B 2356853 2354555
link637 030B 736347 737490
link637 089B 3251756 3250613
link638 030B 736452 737174
link638 089B 3695213 3695935
link639 030B 737175 737488
link639 089B 3961894 3961581
link640 030B 737491 737961
link640 089B 3879621 3879151
link641 030B 737959 738806
link641 089B 3578060 3577213
link642 030B 737960 738805
link642 089B 3579754 3578908
link643 030B 738806 740786
link643 089B 2568864 2566882
link644 030B 740785 750578
link644 089B 918323 908530
link645 030B 750579 751277
link645 089B 3718704 3719402
link646 030B 750580 751278
link646 089B 3718002 3717304
link647 030B 751279 752163
link647 089B 3532232 3533116
link648 030B 752163 752511
link648 089B 3887972 3887624
link649 030B 752508 754252
link649 089B 2710007 2708261
link650 030B 754375 755383
link650 089B 3408160 3407152
link651 030B 754376 755382
link651 089B 3407150 3406144
link652 030B 755383 756733
link652 089B 3052423 3051073
link653 030B 756735 757249
link653 089B 3853004 3853518
link654 030B 757468 758646
link654 089B 3221497 3222675
link655 030B 758647 758992
link655 089B 3947670 3948015
link656 030B 758993 762936
link656 089B 1738570 1742513
link657 030B 762937 763537
link657 089B 3786861 3787461
link658 030B 763538 765799
link658 089B 2375056 2377317
link659 030B 765800 766481
link659 089B 3731161 3731842
link660 030B 765801 766480
link660 089B 3733208 3733887
link661 030B 766482 770027
link661 089B 1873948 1877493
link662 030B 770259 771668
link662 089B 3008302 3009711
link663 030B 771766 772305
link663 089B 3831788 3832329
link664 030B 772306 773440
link664 089B 3268854 3267720
link665 030B 772307 773439
link665 089B 3265448 3264316
link666 030B 773442 777124
link666 089B 1845138 1841472
link667 030B 777124 777735
link667 089B 3778968 3779579
link668 030B 777952 778390
link668 089B 3104882 3105320
link669 030B 778392 778836
link669 089B 868237 868681
link670 030B 778391 778836
link670 089B 878394 878839
link671 030B 778833 779890
link671 089B 2433996 2435054
link672 030B 779641 780208
link672 089B 3078518 3079084
link673 030B 780206 781761
link673 089B 2891698 2890143
link674 030B 781761 782104
link674 089B 3948704 3948361
link675 030B 781763 782276
link675 089B 3853000 3852487
link676 030B 782402 784759
link676 089B 2331266 2333623
link677 030B 784760 787831
link677 089B 2022178 2025249
link678 030B 784778 785231
link678 089B 3895685 3896136
link679 030B 784785 785231
link679 089B 3901451 3901889
link680 030B 785229 785568
link680 089B 3951418 3951757
link681 030B 787183 787834
link681 089B 3753782 3754433
link682 030B 787832 788294
link682 089B 3864154 3864651
link683 030B 788296 788783
link683 089B 3870082 3870569
link684 030B 788784 789094
link684 089B 3962523 3962834
link685 030B 790933 791495
link685 089B 2803852 2803290
link686 030B 790934 792888
link686 089B 2580667 2582621
link687 030B 791587 792519
link687 089B 2803144 2802212
link688 030B 792516 792887
link688 089B 3938006 3938377
link689 030B 792889 794285
link689 089B 3011104 3012500
link690 030B 794287 795734
link690 089B 2972769 2971322
link691 030B 795733 796190
link691 089B 3889347 3889804
link692 030B 796189 797349
link692 089B 3244852 3246009
link693 030B 798101 802468
link693 089B 429946 434311
link694 030B 802617 803320
link694 089B 434460 435163
link695 030B 804037 805902
link695 089B 435880 437740
link696 030B 809949 810399
link696 089B 441805 442257
link697 030B 811351 812401
link697 089B 443194 444244
link698 030B 813884 814803
link698 089B 1513360 1512478
link699 030B 814142 814653
link699 089B 3155280 3154769
link700 030B 814155 814674
link700 089B 3847786 3847267
link701 030B 814156 814650
link701 089B 3863655 3864149
link702 030B 814110 814811
link702 089B 1092109 1092810
link703 030B 816148 816721
link703 089B 3804541 3803968
link704 030B 816721 817374
link704 089B 3756368 3757022
link705 030B 823726 826184
link705 089B 2273382 2270924
link706 030B 826909 827621
link706 089B 3695949 3696661
link707 030B 826896 827282
link707 089B 3929297 3928911
link708 030B 826981 827969
link708 089B 2869835 2870823
link709 030B 830536 833369
link709 089B 1645646 1648477
link710 030B 830764 831268
link710 089B 3860148 3860652
link711 030B 835322 836717
link711 089B 2989993 2988598
link712 030B 835763 836084
link712 089B 2871084 2871405
link713 030B 835803 836745
link713 089B 2357796 2356854
link714 030B 835763 836176
link714 089B 683099 683512
link715 030B 836775 837238
link715 089B 3886595 3886132
link716 030B 838240 838726
link716 089B 3870570 3871056
link717 030B 839380 840240
link717 089B 3160110 3160970
link718 030B 847783 848180
link718 089B 3924168 3924565
link719 030B 847819 850006
link719 089B 2426329 2428510
link720 030B 848177 849781
link720 089B 2846032 2847635
link721 030B 849783 850260
link721 089B 3867129 3867618
link722 030B 851128 852566
link722 089B 2977099 2978537
link723 030B 853100 857614
link723 089B 1591687 1587172
link724 030B 857613 858523
link724 089B 3493561 3494471
link725 030B 858523 859017
link725 089B 3858121 3858631
link726 030B 859017 859818
link726 089B 3623350 3622547
link727 030B 859019 859817
link727 089B 3624951 3624152
link728 030B 859819 862086
link728 089B 2375055 2372788
link729 030B 868222 868537
link729 089B 1502523 1502838
link730 030B 868545 869200
link730 089B 1506861 1507516
link731 030B 869203 869623
link731 089B 3913892 3913472
link732 030B 873966 874520
link732 089B 3818637 3818083
link733 030B 874519 875159
link733 089B 3758933 3758293
link734 030B 874522 875158
link734 089B 3759569 3758933
link735 030B 875339 875866
link735 089B 3844097 3844624
link736 030B 878630 879208
link736 089B 3729106 3729682
link737 030B 879361 880036
link737 089B 3735927 3736602
link738 030B 880037 880653
link738 089B 3774048 3773432
link739 030B 880654 881309
link739 089B 3750532 3749877
link740 030B 881306 882126
link740 089B 3605555 3606375
link741 030B 881311 881719
link741 089B 3917210 3916802
link742 030B 881739 882124
link742 089B 3884203 3883818
link743 030B 882125 885372
link743 089B 1955471 1958717
link744 030B 885527 886113
link744 089B 3799913 3799327
link745 030B 885525 886111
link745 089B 3799329 3798743
link746 030B 886113 887079
link746 089B 3448533 3447566
link747 030B 893744 894119
link747 089B 3936527 3936152
link748 030B 894118 894577
link748 089B 3748573 3748114
link749 030B 894572 896341
link749 089B 2720706 2718935
link750 030B 896342 897818
link750 089B 2955209 2956685
link751 030B 897819 898580
link751 089B 3664806 3664045
link752 030B 897820 898579
link752 089B 3663281 3662521
link753 030B 898982 900040
link753 089B 3347255 3346197
link754 030B 898983 900034
link754 089B 3340924 3339872
link755 030B 900036 902113
link755 089B 2481826 2479749
link756 030B 904368 905092
link756 089B 3693761 3694485
link757 030B 905093 906880
link757 089B 2706475 2708262
link758 030B 906880 907640
link758 089B 3665569 3666329
link759 030B 906881 910117
link759 089B 1965194 1968429
link760 030B 907641 909847
link760 089B 2415359 2417565
link761 030B 910125 910536
link761 089B 3290775 3290364
link762 030B 910597 911323
link762 089B 3692307 3691579
link763 030B 912230 913571
link763 089B 3057806 3056465
link764 030B 913572 914728
link764 089B 3243697 3244853
link765 030B 913573 914688
link765 089B 3279001 3280110
link766 030B 914729 925942
link766 089B 740689 751883
link767 030B 925941 928611
link767 089B 2196224 2193554
link768 030B 929643 932482
link768 089B 2110741 2113580
link769 030B 932483 933285
link769 089B 3620138 3620940
link770 030B 932484 933286
link770 089B 3619335 3620137
link771 030B 934117 934857
link771 089B 3679825 3679085
link772 030B 937714 939560
link772 089B 2664479 2662633
link773 030B 939558 941531
link773 089B 1517424 1515448
link774 030B 939562 940458
link774 089B 3513479 3512581
link775 030B 940459 941530
link775 089B 2734723 2733654
link776 030B 940460 941521
link776 089B 3334577 3335636
link777 030B 942048 944838
link777 089B 1909363 1912161
link778 030B 942519 945380
link778 089B 2079229 2082117
link779 030B 942529 944837
link779 089B 2340683 2343009
link780 030B 945382 948331
link780 089B 2073381 2070430
link781 030B 948331 949631
link781 089B 3105321 3106621
link782 030B 949788 956007
link782 089B 1317944 1311726
link783 030B 956420 957931
link783 089B 2704973 2706474
link784 030B 957932 960728
link784 089B 2124852 2127648
link785 030B 958298 959701
link785 089B 2508524 2507134
link786 030B 958299 958678
link786 089B 591761 592140
link787 030B 958678 959790
link787 089B 597052 598167
link788 030B 959878 961013
link788 089B 604954 606161
link789 030B 961308 963340
link789 089B 2510561 2512589
link790 030B 961309 961717
link790 089B 3920106 3920514
link791 030B 961693 963339
link791 089B 2793988 2795635
link792 030B 963339 963675
link792 089B 3952762 3953098
link793 030B 963678 965300
link793 089B 2838014 2839618
link794 030B 967103 968011
link794 089B 3504458 3505364
link795 030B 969019 970398
link795 089B 3025003 3023623
link796 030B 970403 972132
link796 089B 2738195 2739924
link797 030B 972132 974529
link797 089B 2312177 2309780
link798 030B 974524 975858
link798 089B 3056463 3055129
link799 030B 975772 976908
link799 089B 3263177 3262041
link800 030B 976908 983247
link800 089B 1305419 1299080
link801 030B 983245 984877
link801 089B 2818575 2820207
link802 030B 984880 986219
link802 089B 1371310 1372649
link803 030B 986236 989175
link803 089B 1373794 1376809
link804 030B 989174 990860
link804 089B 2096491 2094806
link805 030B 989177 989969
link805 089B 2679218 2680012
link806 030B 989994 990796
link806 089B 2680129 2680931
link807 030B 994218 997131
link807 089B 2076321 2079227
link808 030B 998204 999375
link808 089B 3228556 3229727
link809 030B 998206 999374
link809 089B 3232070 3230902
link810 030B 999724 1004240
link810 089B 908528 903978
link811 030B 1001107 1002939
link811 089B 2682891 2684724
link812 030B 1003791 1004277
link812 089B 2865102 2865586
link813 030B 1004311 1005181
link813 089B 2865754 2866620
link814 030B 1004310 1005503
link814 089B 899724 898496
link815 030B 1006263 1009685
link815 089B 1901889 1898449
link816 030B 1009686 1010358
link816 089B 3737950 3737278
link817 030B 1010486 1011321
link817 089B 3593191 3592356
link818 030B 1010492 1011317
link818 089B 3592354 3591526
link819 030B 1011971 1013296
link819 089B 3081714 3083037
link820 030B 1011980 1013295
link820 089B 3080404 3081719
link821 030B 1025150 1027863
link821 089B 1864106 1866820
link822 030B 1025211 1027862
link822 089B 2204211 2206863
link823 030B 1028221 1029783
link823 089B 2880798 2879236
link824 030B 1028222 1029782
link824 089B 2882360 2880800
link825 030B 1034509 1035296
link825 089B 2046563 2045776
link826 030B 1038597 1041698
link826 089B 2016020 2012922
link827 030B 1044174 1045419
link827 089B 3160970 3162201
link828 030B 1046686 1047832
link828 089B 3252907 3251761
link829 030B 1047833 1049172
link829 089B 3060484 3061823
link830 030B 1054704 1056344
link830 089B 2808771 2807131
link831 030B 1056344 1057100
link831 089B 2642099 2641342
link832 030B 1056345 1057100
link832 089B 2615510 2614756
link833 030B 1057730 1059717
link833 089B 2564898 2562911
link834 030B 1061569 1062133
link834 089B 3715198 3715762
link835 030B 1062133 1063975
link835 089B 2241379 2243218
link836 030B 1063977 1064838
link836 089B 1188817 1189678
link837 030B 1064035 1067327
link837 089B 1945673 1942381
link838 030B 1066314 1068768
link838 089B 1193739 1196109
link839 030B 1070784 1072591
link839 089B 2701086 2699279
link840 030B 1075538 1075896
link840 089B 1096268 1096626
link841 030B 1075576 1076744
link841 089B 785881 784713
link842 030B 1075897 1076746
link842 089B 3574667 3573818
link843 030B 1077191 1078035
link843 089B 3578061 3578905
link844 030B 1078037 1079087
link844 089B 3352509 3351459
link845 030B 1082123 1084823
link845 089B 2185492 2188192
link846 030B 1082605 1083717
link846 089B 2751956 2750844
link847 030B 1083712 1084208
link847 089B 2750743 2750247
link848 030B 1086226 1087318
link848 089B 3298876 3299969
link849 030B 1087973 1089796
link849 089B 2690209 2688386
link850 030B 1090216 1090955
link850 089B 3679824 3680563
link851 030B 1090957 1091921
link851 089B 3454304 3455262
link852 030B 1091971 1093808
link852 089B 2596336 2598173
link853 030B 1091971 1093810
link853 089B 2601950 2600111
link854 030B 1093810 1094692
link854 089B 3534885 3535767
link855 030B 1094692 1096808
link855 089B 2465081 2462965
link856 030B 1097510 1099321
link856 089B 2695655 2697466
link857 030B 1097503 1099324
link857 089B 2692024 2693843
link858 030B 1101384 1101735
link858 089B 1713270 1713619
link859 030B 1107371 1108228
link859 089B 3521551 3520660
link860 030B 1107414 1107885
link860 089B 3877265 3876793
link861 030B 1107885 1108229
link861 089B 3949391 3949047
link862 030B 1108229 1108908
link862 089B 3728425 3729105
link863 030B 1108938 1109364
link863 089B 3908390 3908816
link864 030B 1109364 1110540
link864 089B 3225029 3226205
link865 030B 1109386 1109723
link865 089B 3954093 3954430
link866 030B 1109831 1110541
link866 089B 3706713 3707423
link867 030B 1110542 1110921
link867 089B 3933131 3932752
link868 030B 1110922 1111271
link868 089B 3945234 3945583
link869 030B 1110919 1111452
link869 089B 3842502 3843036
link870 030B 1111454 1111964
link870 089B 3855058 3854548
link871 030B 1111453 1111919
link871 089B 3880089 3879623
link872 030B 1111568 1111922
link872 089B 3945233 3944879
link873 030B 1111966 1112385
link873 089B 3891176 3891629
link874 030B 1112386 1113080
link874 089B 3724969 3724276
link875 030B 1113127 1114233
link875 089B 3294478 3293380
link876 030B 1113125 1114232
link876 089B 3296681 3295582
link877 030B 1114229 1115294
link877 089B 3348312 3347248
link878 030B 1115286 1116245
link878 089B 3458143 3457183
link879 030B 1116245 1117840
link879 089B 2649636 2648052
link880 030B 1116247 1117654
link880 089B 2443692 2442285
link881 030B 1117927 1121332
link881 089B 975035 978439
link882 030B 1125256 1125758
link882 089B 983733 984213
link883 030B 1125282 1125974
link883 089B 2442265 2441540
link884 030B 1125754 1126433
link884 089B 3376822 3377511
link885 030B 1126434 1128293
link885 089B 2657097 2655239
link886 030B 1128293 1128778
link886 089B 3871541 3871056
link887 030B 1128294 1131487
link887 089B 577309 580503
link888 030B 1128778 1129457
link888 089B 1545891 1545210
link889 030B 1128780 1129392
link889 089B 3206012 3205399
link890 030B 1131487 1131844
link890 089B 3205168 3204814
link891 030B 1131487 1132737
link891 089B 1542484 1541236
link892 030B 1131487 1131901
link892 089B 591345 591759
link893 030B 1131846 1132983
link893 089B 3257481 3258618
link894 030B 1131900 1132737
link894 089B 3589019 3588182
link895 030B 1133077 1134090
link895 089B 3398048 3399062
link896 030B 1134509 1136286
link896 089B 2711830 2713607
link897 030B 1134588 1136287
link897 089B 2758763 2760462
link898 030B 1134416 1136969
link898 089B 2049698 2052250
link899 030B 1136288 1137108
link899 089B 2514621 2513801
link900 030B 1138154 1139787
link900 089B 2816947 2815314
link901 030B 1140025 1140549
link901 089B 3851972 3851448
link902 030B 1140634 1141087
link902 089B 3872538 3872991
link903 030B 1141089 1142339
link903 089B 3139800 3141050
link904 030B 1142623 1143248
link904 089B 3144803 3144182
link905 030B 1151088 1151706
link905 089B 3144169 3143553
link906 030B 1151707 1152110
link906 089B 1648478 1648881
link907 030B 1152183 1154642
link907 089B 1650258 1652736
link908 030B 1153087 1154650
link908 089B 1819573 1821152
link909 030B 1153087 1154640
link909 089B 2629139 2630750
link910 030B 1154645 1155250
link910 089B 3783238 3782633
link911 030B 1155249 1156342
link911 089B 3305434 3306527
link912 030B 1155532 1156153
link912 089B 3772810 3773431
link913 030B 1156342 1157074
link913 089B 3687926 3687194
link914 030B 1157075 1157431
link914 089B 3943457 3943813
link915 030B 1157076 1158575
link915 089B 2928350 2929850
link916 030B 1157432 1157780
link916 089B 3945584 3945932
link917 030B 1157433 1157779
link917 089B 3945934 3946280
link918 030B 1157774 1158577
link918 089B 3628146 3628949
link919 030B 1158578 1159187
link919 089B 3780192 3780802
link920 030B 1159189 1159982
link920 089B 3571267 3572060
link921 030B 1159195 1160039
link921 089B 3572975 3573819
link922 030B 1160039 1160366
link922 089B 3957065 3956738
link923 030B 1162553 1163437
link923 089B 2346764 2347635
link924 030B 1162753 1168919
link924 089B 1330262 1324106
link925 030B 1162916 1163437
link925 089B 3576890 3576370
link926 030B 1163509 1164739
link926 089B 2628845 2627609
link927 030B 1164268 1165047
link927 089B 2343199 2343978
link928 030B 1166966 1167590
link928 089B 2344703 2345327
link929 030B 1166966 1167591
link929 089B 2627580 2626955
link930 030B 1167592 1168725
link930 089B 3267719 3266585
link931 030B 1168726 1169174
link931 089B 3894345 3894793
link932 030B 1169176 1170614
link932 089B 2979975 2981413
link933 030B 1170994 1171725
link933 089B 3691579 3690849
link934 030B 1171728 1172448
link934 089B 3696663 3697383
link935 030B 1171986 1173760
link935 089B 2000387 2002110
link936 030B 1172448 1182713
link936 089B 868236 857967
link937 030B 1175694 1176481
link937 089B 2002763 2003550
link938 030B 1175894 1176374
link938 089B 2755357 2754876
link939 030B 1182053 1182710
link939 089B 3733910 3734565
link940 030B 1182713 1185760
link940 089B 2028313 2031367
link941 030B 1185756 1188158
link941 089B 2304976 2307378
link942 030B 1185757 1187867
link942 089B 1440994 1443104
link943 030B 1187875 1188282
link943 089B 1445824 1446231
link944 030B 1188443 1190524
link944 089B 482000 479919
link945 030B 1189079 1190524
link945 089B 1891538 1892983
link946 030B 1189091 1189460
link946 089B 3934640 3934271
link947 030B 1195287 1195820
link947 089B 1113258 1112710
link948 030B 1195361 1195819
link948 089B 3555382 3555840
link949 030B 1195817 1196248
link949 089B 3908812 3909244
link950 030B 1196247 1202334
link950 089B 1330262 1336394
link951 030B 1199903 1200339
link951 089B 965379 965818
link952 030B 1200872 1201594
link952 089B 3699551 3698829
link953 030B 1200877 1201589
link953 089B 3700268 3699556
link954 030B 1201595 1202007
link954 089B 3920104 3919692
link955 030B 1202008 1202330
link955 089B 3959664 3959342
link956 030B 1202370 1202804
link956 089B 3904943 3904509
link957 030B 1202500 1204051
link957 089B 2890142 2888591
link958 030B 1204050 1207916
link958 089B 1785261 1781410
link959 030B 1204052 1205539
link959 089B 2947795 2949281
link960 030B 1205659 1206937
link960 089B 2952414 2953695
link961 030B 1208870 1209345
link961 089B 3875845 3876320
link962 030B 1209386 1210188
link962 089B 2572813 2573619
link963 030B 1209578 1210188
link963 089B 1888046 1888659
link964 030B 1211769 1212895
link964 089B 2163630 2162504
link965 030B 1211769 1212902
link965 089B 2573625 2574758
link966 030B 1211844 1212978
link966 089B 1983353 1984481
link967 030B 1211844 1213040
link967 089B 1890340 1891536
link968 030B 1217208 1218259
link968 089B 2315629 2314574
link969 030B 1217958 1218258
link969 089B 2161255 2160952
link970 030B 1218091 1218432
link970 089B 576693 577035
link971 030B 1218431 1218792
link971 089B 1678168 1677807
link972 030B 1218431 1218740
link972 089B 3070833 3071142
link973 030B 1218433 1219068
link973 089B 2319999 2319364
link974 030B 1218740 1219107
link974 089B 3937638 3937271
link975 030B 1219190 1221116
link975 089B 2605909 2607835
link976 030B 1219214 1219934
link976 089B 3141049 3141816
link977 030B 1219217 1219794
link977 089B 3802817 3803394
link978 030B 1219953 1220352
link978 089B 1225003 1224604
link979 030B 1219963 1220352
link979 089B 3928523 3928134
link980 030B 1220353 1220823
link980 089B 3878213 3878683
link981 030B 1220854 1222983
link981 089B 2458712 2460845
link982 030B 1221117 1222777
link982 089B 2789022 2790682
link983 030B 1226850 1227931
link983 089B 2138814 2139894
link984 030B 1227933 1229037
link984 089B 2140492 2141596
link985 030B 1229036 1232738
link985 089B 1706412 1702708
link986 030B 1239602 1240623
link986 089B 3396018 3394997
link987 030B 1240624 1241182
link987 089B 3815305 3814747
link988 030B 1240626 1241183
link988 089B 2275845 2276402
link989 030B 1241320 1242636
link989 089B 1923767 1922385
link990 030B 1241320 1241901
link990 089B 3794600 3794019
link991 030B 1241903 1242536
link991 089B 3393972 3393339
link992 030B 1241902 1242858
link992 089B 3392949 3391927
link993 030B 1242523 1242859
link993 089B 3393286 3392950
link994 030B 1242860 1248042
link994 089B 1451439 1456621
link995 030B 1248043 1249034
link995 089B 3420157 3421148
link996 030B 1248044 1249034
link996 089B 3419165 3420156
link997 030B 1249104 1249980
link997 089B 3542799 3543674
link998 030B 1249984 1250753
link998 089B 3652536 3651767
link999 030B 1250284 1250755
link999 089B 3879155 3878684
link1000 030B 1250783 1255892
link1000 089B 1477144 1472031
link1001 030B 1255889 1257077
link1001 089B 3219136 3217947
link1002 030B 1260338 1260923
link1002 089B 3796986 3797570
link1003 030B 1263494 1264035
link1003 089B 3832328 3832869
link1004 030B 1263333 1263779
link1004 089B 52225 51779
link1005 030B 1264100 1264422
link1005 089B 3958369 3958691
link1006 030B 1264178 1264585
link1006 089B 3923764 3923357
link1007 030B 1264466 1265025
link1007 089B 3813067 3813626
link1008 030B 1264582 1266233
link1008 089B 2792336 2793987
link1009 030B 1265058 1266234
link1009 089B 3227381 3228556
link1010 030B 1266919 1267516
link1010 089B 3788654 3788057
link1011 030B 1268042 1269877
link1011 089B 368323 370158
link1012 030B 1284079 1284845
link1012 089B 1547578 1546812
link1013 030B 1284102 1284420
link1013 089B 388335 388653
link1014 030B 1284885 1286094
link1014 089B 1549127 1547919
link1015 030B 1288513 1289340
link1015 089B 448644 447817
link1016 030B 1290188 1290504
link1016 089B 3960945 3960629
link1017 030B 1290189 1290627
link1017 089B 3898361 3898799
link1018 030B 1290506 1291107
link1018 089B 3786260 3786861
link1019 030B 1290557 1291554
link1019 089B 2642101 2643098
link1020 030B 1290631 1291105
link1020 089B 3873468 3873942
link1021 030B 1291560 1292882
link1021 089B 2958009 2956686
link1022 030B 1291912 1292353
link1022 089B 1573134 1573576
link1023 030B 1293400 1294282
link1023 089B 3534002 3534884
link1024 030B 1293397 1295810
link1024 089B 2283171 2280733
link1025 030B 1295623 1296407
link1025 089B 3643170 3643954
link1026 030B 1295815 1296471
link1026 089B 3747260 3746604
link1027 030B 1296408 1297283
link1027 089B 3544549 3545424
link1028 030B 1296831 1297280
link1028 089B 3894344 3893895
link1029 030B 1297069 1297388
link1029 089B 3959669 3959988
link1030 030B 1298358 1298820
link1030 089B 3885206 3884744
link1031 030B 1298821 1301346
link1031 089B 1939082 1941609
link1032 030B 1299997 1300338
link1032 089B 3546034 3545693
link1033 030B 1301339 1302655
link1033 089B 3079085 3080401
link1034 030B 1301338 1302656
link1034 089B 3077763 3076445
link1035 030B 1302917 1303739
link1035 089B 3601444 3600622
link1036 030B 1302918 1303738
link1036 089B 3603090 3602269
link1037 030B 1303739 1307051
link1037 089B 1935757 1932431
link1038 030B 1307053 1307457
link1038 089B 3921741 3922145
link1039 030B 1307459 1307852
link1039 089B 3927348 3927741
link1040 030B 1307853 1308970
link1040 089B 3276768 3277885
link1041 030B 1308971 1317011
link1041 089B 1096627 1104681
link1042 030B 1317010 1318733
link1042 089B 2745099 2743376
link1043 030B 1317011 1318731
link1043 089B 2743374 2741654
link1044 030B 1318734 1323998
link1044 089B 1409333 1414648
link1045 030B 1323999 1325156
link1045 089B 3242540 3243696
link1046 030B 1324000 1325154
link1046 089B 3240224 3241377
link1047 030B 1325157 1327715
link1047 089B 2240666 2238105
link1048 030B 1327716 1329098
link1048 089B 3027772 3029154
link1049 030B 1329099 1329640
link1049 089B 3833951 3834492
link1050 030B 1334624 1335157
link1050 089B 3719557 3720102
link1051 030B 1335159 1336168
link1051 089B 3400078 3401086
link1052 030B 1336543 1338036
link1052 089B 2943326 2941840
link1053 030B 1336747 1338067
link1053 089B 2991310 2989990
link1054 030B 1336747 1338041
link1054 089B 2985575 2984281
link1055 030B 1338064 1340543
link1055 089B 2268451 2265972
link1056 030B 1340599 1341147
link1056 089B 3824699 3825247
link1057 030B 1342238 1343093
link1057 089B 3563581 3564436
link1058 030B 1343093 1343868
link1058 089B 816535 815760
link1059 030B 1343094 1343537
link1059 089B 3861660 3862103
link1060 030B 1346164 1352542
link1060 089B 813074 806686
link1061 030B 1352659 1353168
link1061 089B 806495 805986
link1062 030B 1352659 1353167
link1062 089B 3856086 3856594
link1063 030B 1353169 1354928
link1063 089B 2726005 2724246
link1064 030B 1354928 1355707
link1064 089B 3650210 3649431
link1065 030B 1366672 1367229
link1065 089B 1808053 1808610
link1066 030B 1367091 1368230
link1066 089B 3259760 3258622
link1067 030B 1367267 1367830
link1067 089B 1809243 1809806
link1068 030B 1367830 1368232
link1068 089B 1811395 1811797
link1069 030B 1368313 1369677
link1069 089B 3045629 3044265
link1070 030B 1370170 1371127
link1070 089B 3459102 3458145
link1071 030B 1371129 1371557
link1071 089B 3908389 3907961
link1072 030B 1372744 1374786
link1072 089B 2504445 2502403
link1073 030B 1374786 1378650
link1073 089B 1765941 1769812
link1074 030B 1379996 1380351
link1074 089B 2295328 2294973
link1075 030B 1380507 1381692
link1075 089B 2191011 2192192
link1076 030B 1380570 1380900
link1076 089B 2293236 2292905
link1077 030B 1383041 1383511
link1077 089B 1272785 1273255
link1078 030B 1384046 1384827
link1078 089B 3648650 3647869
link1079 030B 1388509 1390144
link1079 089B 2624783 2623146
link1080 030B 1388513 1388985
link1080 089B 3460535 3460062
link1081 030B 1389223 1389562
link1081 089B 3950071 3949732
link1082 030B 1389224 1389561
link1082 089B 3950746 3950409
link1083 030B 1389564 1390146
link1083 089B 3797573 3798155
link1084 030B 1390144 1392108
link1084 089B 2574780 2576744
link1085 030B 1392106 1395533
link1085 089B 1908748 1905321
link1086 030B 1392110 1392540
link1086 089B 3905807 3905377
link1087 030B 1392541 1393019
link1087 089B 3472368 3472846
link1088 030B 1392542 1393019
link1088 089B 3596504 3596981
link1089 030B 1393305 1394744
link1089 089B 1633098 1634625
link1090 030B 1399219 1399649
link1090 089B 1635170 1635600
link1091 030B 1400253 1400943
link1091 089B 1181465 1180779
link1092 030B 1401089 1401805
link1092 089B 1718548 1717832
link1093 030B 1401092 1401805
link1093 089B 2177344 2176631
link1094 030B 1402020 1403575
link1094 089B 1716070 1714515
link1095 030B 1402238 1405109
link1095 089B 1919512 1922383
link1096 030B 1402786 1403573
link1096 089B 3634511 3633724
link1097 030B 1403736 1405580
link1097 089B 2670013 2668169
link1098 030B 1403737 1405115
link1098 089B 3034673 3036050
link1099 030B 1405580 1407084
link1099 089B 2923835 2925338
link1100 030B 1409284 1410986
link1100 089B 1393171 1394873
link1101 030B 1410993 1412588
link1101 089B 1873841 1872245
link1102 030B 1411027 1411500
link1102 089B 2323341 2322868
link1103 030B 1411017 1411360
link1103 089B 389559 389901
link1104 030B 1411029 1411339
link1104 089B 806723 806997
link1105 030B 1411413 1412588
link1105 089B 406865 408040
link1106 030B 1411674 1412588
link1106 089B 2322867 2321953
link1107 030B 1412596 1413178
link1107 089B 408200 408782
link1108 030B 1412613 1413178
link1108 089B 3488082 3487517
link1109 030B 1412596 1414281
link1109 089B 1872084 1870399
link1110 030B 1413384 1414280
link1110 089B 3516182 3517077
link1111 030B 1414282 1415232
link1111 089B 3487169 3486256
link1112 030B 1415232 1420222
link1112 089B 1403975 1398951
link1113 030B 1418092 1420236
link1113 089B 898493 896348
link1114 030B 1421892 1422295
link1114 089B 888862 888459
link1115 030B 1422730 1423273
link1115 089B 3831244 3831787
link1116 030B 1422734 1423299
link1116 089B 3805116 3805683
link1117 030B 1423721 1424262
link1117 089B 3837175 3837713
link1118 030B 1424261 1425801
link1118 089B 2902519 2904060
link1119 030B 1425446 1426011
link1119 089B 3810800 3810235
link1120 030B 1426010 1426952
link1120 089B 2462966 2462026
link1121 030B 1426086 1426952
link1121 089B 2245649 2244783
link1122 030B 1426974 1427959
link1122 089B 2461831 2460846
link1123 030B 1426974 1428346
link1123 089B 2244589 2243217
link1124 030B 1427960 1431176
link1124 089B 1974869 1978084
link1125 030B 1430097 1430798
link1125 089B 3715901 3716602
link1126 030B 1430117 1432173
link1126 089B 2496272 2494216
link1127 030B 1430798 1431497
link1127 089B 3718004 3718703
link1128 030B 1430887 1433317
link1128 089B 2285607 2288037
link1129 030B 1430888 1431526
link1129 089B 3757651 3757013
link1130 030B 1431043 1431522
link1130 089B 3872509 3872030
link1131 030B 1431533 1433320
link1131 089B 2704679 2702892
link1132 030B 1433615 1435207
link1132 089B 2850825 2849232
link1133 030B 1434664 1435283
link1133 089B 3638292 3637676
link1134 030B 1434664 1435205
link1134 089B 3706542 3706004
link1135 030B 1435285 1436805
link1135 089B 2913249 2911729
link1136 030B 1435730 1436669
link1136 089B 1142006 1141067
link1137 030B 1436807 1438630
link1137 089B 1365804 1363958
link1138 030B 1437957 1438707
link1138 089B 3636886 3636089
link1139 030B 1438642 1442155
link1139 089B 1139750 1136223
link1140 030B 1439077 1439856
link1140 089B 562358 561579
link1141 030B 1439854 1442735
link1141 089B 1363848 1360965
link1142 030B 1440032 1442223
link1142 089B 549404 547200
link1143 030B 1443095 1443588
link1143 089B 1324106 1323613
link1144 030B 1443599 1445842
link1144 089B 1320176 1317945
link1145 030B 1444071 1445843
link1145 089B 1065486 1063716
link1146 030B 1445844 1450455
link1146 089B 1555191 1559809
link1147 030B 1450455 1452478
link1147 089B 2520700 2522724
link1148 030B 1450457 1452479
link1148 089B 2524752 2526774
link1149 030B 1452479 1453002
link1149 089B 3849359 3849882
link1150 030B 1453003 1455273
link1150 089B 2368254 2365984
link1151 030B 1455274 1456252
link1151 089B 3438823 3439801
link1152 030B 1456679 1458036
link1152 089B 2469302 2467945
link1153 030B 1456680 1457401
link1153 089B 3698105 3697384
link1154 030B 1458256 1458908
link1154 089B 2467843 2467191
link1155 030B 1460338 1462277
link1155 089B 2443694 2445704
link1156 030B 1460339 1461001
link1156 089B 1596172 1596834
link1157 030B 1460993 1462261
link1157 089B 1596893 1598159
link1158 030B 1462262 1462568
link1158 089B 2887038 2887342
link1159 030B 1463175 1464770
link1159 089B 2857182 2858772
link1160 030B 1468995 1469790
link1160 089B 3630542 3631337
link1161 030B 1468999 1471923
link1161 089B 200226 203151
link1162 030B 1473507 1478947
link1162 089B 204820 210280
link1163 030B 1473993 1476270
link1163 089B 2361426 2363705
link1164 030B 1476271 1478924
link1164 089B 2209517 2206865
link1165 030B 1479553 1480370
link1165 089B 3412999 3412182
link1166 030B 1480370 1480996
link1166 089B 3768450 3769076
link1167 030B 1480998 1482408
link1167 089B 2995650 2994240
link1168 030B 1482408 1485042
link1168 089B 547201 544562
link1169 030B 1485655 1498031
link1169 089B 544015 531626
link1170 030B 1493687 1494874
link1170 089B 3206014 3207211
link1171 030B 1496836 1498035
link1171 089B 3208408 3207209
link1172 030B 1499170 1502523
link1172 089B 1419962 1423335
link1173 030B 1500608 1501014
link1173 089B 3922147 3922553
link1174 030B 1501210 1502195
link1174 089B 2003552 2004537
link1175 030B 1501211 1502195
link1175 089B 1984483 1985467
link1176 030B 1502188 1502523
link1176 089B 1985735 1986058
link1177 030B 1502188 1502522
link1177 089B 2004805 2005091
link1178 030B 1502524 1502842
link1178 089B 1986382 1986700
link1179 030B 1502525 1502842
link1179 089B 2005417 2005734
link1180 030B 1502525 1502842
link1180 089B 1423660 1423977
link1181 030B 1503677 1504358
link1181 089B 2005765 2006587
link1182 030B 1503768 1504711
link1182 089B 1424160 1425235
link1183 030B 1503939 1504460
link1183 089B 1987154 1987669
link1184 030B 1505443 1505913
link1184 089B 3216758 3216291
link1185 030B 1505982 1506551
link1185 089B 3216140 3215571
link1186 030B 1507299 1510980
link1186 089B 1837791 1834110
link1187 030B 1507300 1510979
link1187 089B 1830429 1834108
link1188 030B 1510980 1511416
link1188 089B 3904073 3903637
link1189 030B 1511418 1512613
link1189 089B 2647757 2646562
link1190 030B 1511489 1514154
link1190 089B 2087881 2085265
link1191 030B 1514175 1514761
link1191 089B 2646462 2645875
link1192 030B 1514763 1516217
link1192 089B 2904061 2905516
link1193 030B 1516268 1517088
link1193 089B 3600620 3599801
link1194 030B 1516263 1517090
link1194 089B 3603917 3603091
link1195 030B 1517090 1521143
link1195 089B 1710466 1706413
link1196 030B 1517622 1520017
link1196 089B 301277 303669
link1197 030B 1520141 1524289
link1197 089B 303749 307900
link1198 030B 1521142 1522490
link1198 089B 3053769 3055117
link1199 030B 1521145 1522491
link1199 089B 3052424 3053770
link1200 030B 1522492 1525555
link1200 089B 2028312 2025251
link1201 030B 1525555 1526469
link1201 089B 3492649 3493563
link1202 030B 1525556 1526102
link1202 089B 3826889 3826343
link1203 030B 1526463 1527077
link1203 089B 3781417 3780803
link1204 030B 1525673 1530146
link1204 089B 309316 313833
link1205 030B 1527078 1527824
link1205 089B 3674615 3673869
link1206 030B 1527079 1527824
link1206 089B 3675362 3674617
link1207 030B 1527825 1531065
link1207 089B 1961957 1958718
link1208 030B 1532127 1533176
link1208 089B 3352509 3353558
link1209 030B 1532511 1533219
link1209 089B 316094 316810
link1210 030B 1533174 1535211
link1210 089B 2506483 2504444
link1211 030B 1533361 1535425
link1211 089B 316844 318907
link1212 030B 1535213 1539799
link1212 089B 1564418 1569004
link1213 030B 1537897 1538311
link1213 089B 3914723 3914309
link1214 030B 1538312 1539369
link1214 089B 3336698 3337756
link1215 030B 1538877 1540696
link1215 089B 322453 324221
link1216 030B 1539372 1541103
link1216 089B 2772296 2770616
link1217 030B 1540076 1541942
link1217 089B 2335975 2334161
link1218 030B 1540075 1540764
link1218 089B 3724970 3725659
link1219 030B 1541106 1541926
link1219 089B 3604734 3603914
link1220 030B 1546787 1547185
link1220 089B 2334020 2333623
link1221 030B 1548427 1550274
link1221 089B 946874 945011
link1222 030B 1549792 1557785
link1222 089B 825655 817650
link1223 030B 1557762 1558320
link1223 089B 938470 937914
link1224 030B 1557766 1561185
link1224 089B 1592752 1596170
link1225 030B 1557791 1559607
link1225 089B 2570996 2572811
link1226 030B 1557816 1558779
link1226 089B 3450458 3451421
link1227 030B 1558097 1558597
link1227 089B 3815305 3815805
link1228 030B 1559131 1559660
link1228 089B 2926844 2926315
link1229 030B 1561210 1563112
link1229 089B 2634542 2632637
link1230 030B 1561186 1563394
link1230 089B 1856028 1858240
link1231 030B 1563541 1566036
link1231 089B 2265969 2263472
link1232 030B 1563700 1565238
link1232 089B 2893248 2894796
link1233 030B 1565239 1566039
link1233 089B 3625754 3626554
link1234 030B 1567285 1570359
link1234 089B 2022177 2019103
link1235 030B 1567287 1568203
link1235 089B 3482583 3481667
link1236 030B 1568514 1570357
link1236 089B 2658943 2657100
link1237 030B 1570804 1572297
link1237 089B 2940341 2938848
link1238 030B 1575631 1576043
link1238 089B 3914726 3915138
link1239 030B 1576044 1576479
link1239 089B 3904073 3904508
link1240 030B 1578494 1578905
link1240 089B 2283169 2283580
link1241 030B 1578494 1579965
link1241 089B 2958162 2959634
link1242 030B 1579315 1581301
link1242 089B 2283621 2285607
link1243 030B 1579965 1581173
link1243 089B 3190352 3191560
link1244 030B 1581175 1581635
link1244 089B 3884742 3884282
link1245 030B 1582278 1585461
link1245 089B 1990857 1994040
link1246 030B 1585462 1586097
link1246 089B 3761486 3762122
link1247 030B 1585463 1586095
link1247 089B 3762124 3762756
link1248 030B 1586098 1586529
link1248 089B 3906240 3905809
link1249 030B 1586594 1587561
link1249 089B 3364005 3363039
link1250 030B 1586593 1587561
link1250 089B 3365048 3364081
link1251 030B 1587557 1588749
link1251 089B 2918116 2919309
link1252 030B 1588374 1588775
link1252 089B 3923765 3924166
link1253 030B 1589202 1590690
link1253 089B 2944817 2946306
link1254 030B 1590691 1592272
link1254 089B 2854008 2855593
link1255 030B 1590692 1592274
link1255 089B 2861937 2860355
link1256 030B 1592275 1595430
link1256 089B 1987670 1990856
link1257 030B 1595431 1595843
link1257 089B 3917216 3917628
link1258 030B 1595433 1595842
link1258 089B 3918458 3918867
link1259 030B 1595844 1597089
link1259 089B 3149800 3148555
link1260 030B 1597090 1598251
link1260 089B 3237902 3236741
link1261 030B 1598403 1600707
link1261 089B 2352257 2349952
link1262 030B 1603954 1604375
link1262 089B 3910947 3911368
link1263 030B 1604608 1604936
link1263 089B 3955092 3955420
link1264 030B 1604609 1606912
link1264 089B 1348278 1350581
link1265 030B 1604986 1605435
link1265 089B 3889812 3890261
link1266 030B 1605022 1606654
link1266 089B 2812046 2813678
link1267 030B 1609405 1610368
link1267 089B 3194186 3195184
link1268 030B 1609405 1613059
link1268 089B 1350534 1354188
link1269 030B 1610370 1611982
link1269 089B 2829959 2831571
link1270 030B 1612034 1612652
link1270 089B 3775282 3774664
link1271 030B 1613450 1617538
link1271 089B 1690104 1686016
link1272 030B 1617713 1618257
link1272 089B 3828524 3829068
link1273 030B 1618519 1618914
link1273 089B 3926163 3926558
link1274 030B 1620721 1621123
link1274 089B 2877671 2878073
link1275 030B 1624286 1625956
link1275 089B 1641582 1639899
link1276 030B 1624275 1624918
link1276 089B 1256659 1257317
link1277 030B 1624992 1625936
link1277 089B 2878291 2879235
link1278 030B 1624992 1625935
link1278 089B 1258469 1259412
link1279 030B 1625957 1626914
link1279 089B 3460060 3459103
link1280 030B 1628801 1629368
link1280 089B 1929105 1928538
link1281 030B 1629602 1632009
link1281 089B 1928324 1925917
link1282 030B 1629731 1630321
link1282 089B 3794615 3795205
link1283 030B 1633894 1635002
link1283 089B 2968413 2969521
link1284 030B 1634334 1635002
link1284 089B 2220051 2219383
link1285 030B 1635099 1635449
link1285 089B 2969517 2969867
link1286 030B 1635099 1637017
link1286 089B 2219387 2217457
link1287 030B 1636119 1636667
link1287 089B 3825248 3825796
link1288 030B 1636666 1637236
link1288 089B 2381832 2381262
link1289 030B 1637109 1637751
link1289 089B 3761486 3760844
link1290 030B 1637749 1640976
link1290 089B 1143932 1147154
link1291 030B 1638844 1640771
link1291 089B 1673678 1675604
link1292 030B 1640906 1641391
link1292 089B 1151153 1151637
link1293 030B 1640906 1641497
link1293 089B 1677188 1677801
link1294 030B 1642298 1643190
link1294 089B 3519767 3520659
link1295 030B 1642298 1643830
link1295 089B 1777548 1779081
link1296 030B 1643191 1643830
link1296 089B 2235538 2236177
link1297 030B 1643193 1643836
link1297 089B 2253398 2254040
link1298 030B 1643988 1645696
link1298 089B 2254222 2255921
link1299 030B 1643988 1645519
link1299 089B 1779353 1780910
link1300 030B 1643988 1645699
link1300 089B 2236395 2238105
link1301 030B 1645633 1646033
link1301 089B 1781009 1781409
link1302 030B 1645697 1646034
link1302 089B 3952430 3952093
link1303 030B 1646138 1647226
link1303 089B 3304344 3305432
link1304 030B 1646433 1646826
link1304 089B 3725674 3726067
link1305 030B 1647229 1647960
link1305 089B 3680564 3681301
link1306 030B 1647962 1649478
link1306 089B 2899434 2897917
link1307 030B 1649582 1650121
link1307 089B 3835028 3834489
link1308 030B 1654117 1656022
link1308 089B 2621239 2619334
link1309 030B 1654758 1655635
link1309 089B 498492 497614
link1310 030B 1656023 1658976
link1310 089B 2061555 2064515
link1311 030B 1656424 1656787
link1311 089B 3942022 3942385
link1312 030B 1656429 1656784
link1312 089B 3942385 3942740
link1313 030B 1656069 1657012
link1313 089B 497089 496146
link1314 030B 1657406 1658894
link1314 089B 495911 494424
link1315 030B 1658975 1661155
link1315 089B 2406479 2408659
link1316 030B 1660216 1660680
link1316 089B 494422 493958
link1317 030B 1661180 1663482
link1317 089B 2354542 2352257
link1318 030B 1662474 1663468
link1318 089B 492072 491078
link1319 030B 1663491 1664401
link1319 089B 3485328 3484420
link1320 030B 1663598 1664400
link1320 089B 3355899 3356701
link1321 030B 1664402 1665003
link1321 089B 3786258 3785657
link1322 030B 1665003 1665788
link1322 089B 3607193 3606376
link1323 030B 1665004 1665794
link1323 089B 3640818 3640030
link1324 030B 1665287 1668676
link1324 089B 488866 485534
link1325 030B 1665790 1666529
link1325 089B 3679084 3678345
link1326 030B 1666528 1666958
link1326 089B 3907533 3907103
link1327 030B 1666528 1666959
link1327 089B 3907103 3906672
link1328 030B 1666960 1668675
link1328 089B 2748537 2746822
link1329 030B 1668680 1670922
link1329 089B 2384089 2386331
link1330 030B 1670220 1670920
link1330 089B 3661817 3662518
link1331 030B 1670922 1672060
link1331 089B 3260901 3259762
link1332 030B 1672338 1674450
link1332 089B 1534426 1536535
link1333 030B 1672359 1672708
link1333 089B 485504 485155
link1334 030B 1672804 1673832
link1334 089B 484951 483938
link1335 030B 1674452 1675251
link1335 089B 3628154 3627355
link1336 030B 1674539 1676202
link1336 089B 483665 482002
link1337 030B 1675250 1676175
link1337 089B 3480749 3479824
link1338 030B 1676175 1676866
link1338 089B 3726352 3727043
link1339 030B 1676867 1678366
link1339 089B 2934360 2935859
link1340 030B 1678366 1679079
link1340 089B 3703147 3702434
link1341 030B 1678367 1680044
link1341 089B 2775652 2773975
link1342 030B 1679080 1680042
link1342 089B 3450459 3449497
link1343 030B 1680203 1680563
link1343 089B 3941663 3941302
link1344 030B 1681156 1681535
link1344 089B 3935028 3934649
link1345 030B 1683048 1686952
link1345 089B 1754266 1750367
link1346 030B 1686953 1688100
link1346 089B 3250612 3249465
link1347 030B 1688101 1688958
link1347 089B 3561866 3561009
link1348 030B 1688959 1689781
link1348 089B 3601445 3602268
link1349 030B 1691500 1692827
link1349 089B 2762159 2763486
link1350 030B 1692906 1693921
link1350 089B 3396018 3397033
link1351 030B 1694206 1694646
link1351 089B 3897920 3898360
link1352 030B 1694647 1695868
link1352 089B 3184286 3185507
link1353 030B 1695114 1695862
link1353 089B 3673868 3673120
link1354 030B 1696367 1697401
link1354 089B 3379576 3380610
link1355 030B 1696371 1698445
link1355 089B 2481828 2483902
link1356 030B 1698447 1701612
link1356 089B 1997221 2000386
link1357 030B 1702638 1703488
link1357 089B 3563575 3562725
link1358 030B 1703219 1704490
link1358 089B 937460 936189
link1359 030B 1703489 1704582
link1359 089B 3303249 3302156
link1360 030B 1703490 1704487
link1360 089B 2260960 2259963
link1361 030B 1704485 1704798
link1361 089B 928245 927932
link1362 030B 1704917 1706426
link1362 089B 2245769 2247277
link1363 030B 1706796 1710882
link1363 089B 1698277 1694192
link1364 030B 1710883 1712189
link1364 089B 2962566 2961260
link1365 030B 1710886 1713164
link1365 089B 1665342 1663074
link1366 030B 1712414 1713172
link1366 089B 1081092 1080334
link1367 030B 1714025 1715003
link1367 089B 1662148 1661170
link1368 030B 1715002 1718596
link1368 089B 1859637 1863231
link1369 030B 1718595 1719303
link1369 089B 3713084 3713792
link1370 030B 1718589 1719808
link1370 089B 3187922 3189140
link1371 030B 1719302 1719830
link1371 089B 3845152 3844624
link1372 030B 1719303 1719809
link1372 089B 3857614 3858120
link1373 030B 1719831 1723840
link1373 089B 1681921 1686015
link1374 030B 1723841 1724169
link1374 089B 3955751 3955423
link1375 030B 1723842 1724235
link1375 089B 2682888 2682496
link1376 030B 1725793 1726157
link1376 089B 1604222 1604586
link1377 030B 1726158 1727594
link1377 089B 2682495 2681054
link1378 030B 1726158 1727026
link1378 089B 3471355 3470482
link1379 030B 1727024 1727592
link1379 089B 3808528 3809096
link1380 030B 1727027 1727594
link1380 089B 3810234 3809667
link1381 030B 1737619 1737964
link1381 089B 2160951 2160606
link1382 030B 1737965 1739945
link1382 089B 2160180 2158200
link1383 030B 1739945 1742732
link1383 089B 2138813 2136026
link1384 030B 1739998 1741154
link1384 089B 3115537 3114381
link1385 030B 1740544 1742789
link1385 089B 2390822 2388577
link1386 030B 1741159 1742784
link1386 089B 2818573 2816948
link1387 030B 1743267 1745843
link1387 089B 2222639 2220064
link1388 030B 1743846 1744661
link1388 089B 3608826 3608011
link1389 030B 1744662 1746687
link1389 089B 2067475 2065378
link1390 030B 1744663 1746179
link1390 089B 2152675 2151088
link1391 030B 1745097 1745576
link1391 089B 3875844 3875365
link1392 030B 1745840 1746708
link1392 089B 3441742 3440873
link1393 030B 1751440 1751854
link1393 089B 3913893 3914308
link1394 030B 1751855 1752234
link1394 089B 3933891 3933512
link1395 030B 1752235 1754068
link1395 089B 2671858 2670015
link1396 030B 1752236 1754069
link1396 089B 2668168 2666325
link1397 030B 1753580 1754024
link1397 089B 447617 447173
link1398 030B 1754335 1755295
link1398 089B 3456222 3457182
link1399 030B 1755482 1755954
link1399 089B 3878212 3877741
link1400 030B 1755955 1756615
link1400 089B 3743967 3744627
link1401 030B 1755959 1756614
link1401 089B 3744632 3745287
link1402 030B 1756728 1757966
link1402 089B 3157252 3158490
link1403 030B 1757441 1757827
link1403 089B 3928524 3928910
link1404 030B 1757442 1758246
link1404 089B 3614505 3615309
link1405 030B 1758491 1760500
link1405 089B 2548935 2550944
link1406 030B 1758811 1759405
link1406 089B 3792830 3793424
link1407 030B 1760156 1761940
link1407 089B 2324188 2325926
link1408 030B 1760956 1764650
link1408 089B 1826727 1830427
link1409 030B 1765121 1766104
link1409 089B 3425095 3426078
link1410 030B 1766105 1767234
link1410 089B 3111802 3112931
link1411 030B 1767296 1768700
link1411 089B 3002684 3004088
link1412 030B 1767297 1768699
link1412 089B 3004090 3005492
link1413 030B 1768701 1770733
link1413 089B 2542914 2540906
link1414 030B 1770734 1772190
link1414 089B 2971322 2969866
link1415 030B 1770734 1772644
link1415 089B 2566881 2564971
link1416 030B 1772185 1773649
link1416 089B 2965496 2964031
link1417 030B 1773028 1773648
link1417 089B 3552135 3551515
link1418 030B 1773650 1774108
link1418 089B 3888889 3888431
link1419 030B 1774108 1774876
link1419 089B 3657157 3656389
link1420 030B 1774112 1774875
link1420 089B 3654856 3655619
link1421 030B 1774987 1775519
link1421 089B 3839314 3838782
link1422 030B 1774988 1775451
link1422 089B 1690106 1690569
link1423 030B 1775520 1777546
link1423 089B 2518675 2520701
link1424 030B 1776637 1777867
link1424 089B 213845 212615
link1425 030B 1777546 1778686
link1425 089B 3262040 3260900
link1426 030B 1777547 1778683
link1426 089B 3256339 3257478
link1427 030B 1778682 1779729
link1427 089B 3358794 3357748
link1428 030B 1779729 1780922
link1428 089B 3208408 3209601
link1429 030B 1779733 1780924
link1429 089B 3210794 3209604
link1430 030B 1780925 1781391
link1430 089B 3881026 3881492
link1431 030B 1781393 1782187
link1431 089B 3628951 3629745
link1432 030B 1782179 1783158
link1432 089B 3431973 3432952
link1433 030B 1782479 1783196
link1433 089B 189679 188962
link1434 030B 1783936 1785046
link1434 089B 188184 187074
link1435 030B 1786805 1787654
link1435 089B 3565286 3564436
link1436 030B 1787136 1787653
link1436 089B 3128954 3128437
link1437 030B 1788217 1790272
link1437 089B 784711 782655
link1438 030B 1796209 1802279
link1438 089B 993282 999350
link1439 030B 1802267 1803679
link1439 089B 1000928 1002340
link1440 030B 1802816 1803675
link1440 089B 2252532 2253391
link1441 030B 1804839 1809388
link1441 089B 1461790 1466337
link1442 030B 1809471 1810044
link1442 089B 1466334 1466907
link1443 030B 1813858 1814624
link1443 089B 3659459 3658694
link1444 030B 1813859 1814625
link1444 089B 3660225 3659460
link1445 030B 1814626 1815597
link1445 089B 3442713 3441742
link1446 030B 1815599 1819476
link1446 089B 1754268 1758164
link1447 030B 1820575 1822285
link1447 089B 2748538 2750245
link1448 030B 1822518 1823745
link1448 089B 3173286 3172059
link1449 030B 1823770 1825379
link1449 089B 2831572 2833181
link1450 030B 1823771 1824741
link1450 089B 3443685 3444655
link1451 030B 1824742 1825435
link1451 089B 3723582 3724275
link1452 030B 1824743 1825380
link1452 089B 3759572 3760209
link1453 030B 1825433 1826704
link1453 089B 3129702 3130973
link1454 030B 1826703 1827689
link1454 089B 3422138 3423124
link1455 030B 1826702 1827690
link1455 089B 3423123 3424111
link1456 030B 1827995 1829076
link1456 089B 3323862 3324943
link1457 030B 1828001 1829072
link1457 089B 3322792 3323863
link1458 030B 1829541 1830093
link1458 089B 3819743 3820295
link1459 030B 1829543 1830094
link1459 089B 3818639 3819190
link1460 030B 1830095 1836026
link1460 089B 1342343 1348276
link1461 030B 1835460 1837201
link1461 089B 5810 7549
link1462 030B 1836029 1836723
link1462 089B 3720801 3721495
link1463 030B 1841788 1843458
link1463 089B 2785693 2784022
link1464 030B 1841794 1843454
link1464 089B 2785692 2787353
link1465 030B 1842570 1843528
link1465 089B 3399119 3400077
link1466 030B 1842716 1844068
link1466 089B 8700 10039
link1467 030B 1843527 1844758
link1467 089B 3165904 3167135
link1468 030B 1846246 1847060
link1468 089B 12269 13083
link1469 030B 1846718 1847533
link1469 089B 3607195 3608010
link1470 030B 1847169 1849272
link1470 089B 13186 15298
link1471 030B 1848010 1849015
link1471 089B 3410173 3411178
link1472 030B 1848402 1849013
link1472 089B 3774662 3774051
link1473 030B 1849016 1849992
link1473 089B 3437845 3436869
link1474 030B 1849992 1850775
link1474 089B 3645521 3646304
link1475 030B 1850648 1851689
link1475 089B 105911 106936
link1476 030B 1856928 1858590
link1476 089B 116042 117703
link1477 030B 1858132 1858589
link1477 089B 1526998 1526541
link1478 030B 1858622 1862213
link1478 089B 1526263 1522704
link1479 030B 1859392 1861642
link1479 089B 117709 119966
link1480 030B 1860321 1861452
link1480 089B 3272256 3273387
link1481 030B 1860321 1861454
link1481 089B 3269990 3271123
link1482 030B 1861454 1861776
link1482 089B 3757653 3757975
link1483 030B 1861777 1862129
link1483 089B 3757942 3758294
link1484 030B 1862774 1864318
link1484 089B 2897891 2896347
link1485 030B 1863002 1864317
link1485 089B 3084354 3083039
link1486 030B 1864318 1865083
link1486 089B 3661757 3660992
link1487 030B 1864528 1865101
link1487 089B 122494 123080
link1488 030B 1865478 1869341
link1488 089B 1777547 1773684
link1489 030B 1865785 1868280
link1489 089B 123790 126322
link1490 030B 1869720 1870822
link1490 089B 3297780 3298888
link1491 030B 1871286 1874039
link1491 089B 2155439 2152677
link1492 030B 1871288 1871982
link1492 089B 3341979 3341278
link1493 030B 1873927 1877957
link1493 089B 1722578 1718549
link1494 030B 1876873 1878885
link1494 089B 619099 617095
link1495 030B 1876959 1878885
link1495 089B 1487362 1485451
link1496 030B 1878923 1884341
link1496 089B 616325 610937
link1497 030B 1878923 1881302
link1497 089B 1484681 1482266
link1498 030B 1882306 1883141
link1498 089B 3552381 3553246
link1499 030B 1883529 1884280
link1499 089B 3671616 3672367
link1500 030B 1883530 1884341
link1500 089B 2675541 2674730
link1501 030B 1895113 1895633
link1501 089B 3850407 3850927
link1502 030B 1895633 1897657
link1502 089B 2522726 2524750
link1503 030B 1898185 1898663
link1503 089B 1605084 1605559
link1504 030B 1898666 1900467
link1504 089B 1606726 1608530
link1505 030B 1900453 1901023
link1505 089B 1608963 1609533
link1506 030B 1901020 1901561
link1506 089B 3831246 3830705
link1507 030B 1901564 1902309
link1507 089B 3676856 3677600
link1508 030B 1903744 1905424
link1508 089B 351207 352807
link1509 030B 1905681 1907565
link1509 089B 2410927 2409042
link1510 030B 1906860 1907565
link1510 089B 3366090 3365385
link1511 030B 1907767 1908351
link1511 089B 137440 136856
link1512 030B 1910194 1912660
link1512 089B 2102590 2105055
link1513 030B 1910420 1912660
link1513 089B 2397545 2395306
link1514 030B 1910416 1911654
link1514 089B 3162200 3163437
link1515 030B 1911502 1912903
link1515 089B 2999872 3001274
link1516 030B 1921859 1922783
link1516 089B 2004779 2005703
link1517 030B 1922019 1922783
link1517 089B 1985905 1986669
link1518 030B 1922019 1922783
link1518 089B 1423182 1423946
link1519 030B 1925427 1932068
link1519 089B 1063715 1057078
link1520 030B 1932111 1934081
link1520 089B 1057101 1055130
link1521 030B 1934220 1935074
link1521 089B 3569562 3568708
link1522 030B 1934327 1935076
link1522 089B 2300908 2300159
link1523 030B 1934392 1936693
link1523 089B 49997 52294
link1524 030B 1934933 1935490
link1524 089B 3813626 3813069
link1525 030B 1935535 1935858
link1525 089B 3958692 3958369
link1526 030B 1936748 1941392
link1526 089B 1550546 1555190
link1527 030B 1936720 1939842
link1527 089B 76137 79261
link1528 030B 1941393 1948383
link1528 089B 1231634 1238626
link1529 030B 1941394 1945433
link1529 089B 1159179 1155138
link1530 030B 1945478 1948505
link1530 089B 1154958 1151930
link1531 030B 1948625 1949627
link1531 089B 2094876 2093929
link1532 030B 1948927 1949306
link1532 089B 1627371 1626992
link1533 030B 1949013 1949477
link1533 089B 846400 845935
link1534 030B 1949307 1949627
link1534 089B 1174111 1173728
link1535 030B 1952067 1954879
link1535 089B 1395807 1398592
link1536 030B 1962060 1963877
link1536 089B 2690207 2692025
link1537 030B 1962099 1963880
link1537 089B 2713608 2715389
link1538 030B 1963975 1964759
link1538 089B 3639249 3640033
link1539 030B 1965916 1966697
link1539 089B 3647085 3646304
link1540 030B 1967331 1970855
link1540 089B 1881025 1884536
link1541 030B 1967332 1968217
link1541 089B 3531344 3530459
link1542 030B 1971534 1975950
link1542 089B 1609532 1613948
link1543 030B 1973085 1975001
link1543 089B 2613597 2611681
link1544 030B 1975002 1977257
link1544 089B 2419766 2421956
link1545 030B 1975947 1977257
link1545 089B 3149797 3151044
link1546 030B 1975953 1977282
link1546 089B 3065821 3064492
link1547 030B 1977283 1978590
link1547 089B 3097495 3098802
link1548 030B 1978591 1979633
link1548 089B 3359836 3360878
link1549 030B 1979889 1980754
link1549 089B 3553247 3554111
link1550 030B 1984880 1985444
link1550 089B 413280 412716
link1551 030B 1985520 1986121
link1551 089B 412290 411686
link1552 030B 1986195 1986505
link1552 089B 2950771 2950461
link1553 030B 1986512 1988992
link1553 089B 2188393 2190873
link1554 030B 1986848 1988089
link1554 089B 3152287 3153528
link1555 030B 1988168 1988967
link1555 089B 3596501 3595702
link1556 030B 1988993 1989854
link1556 089B 3556707 3557568
link1557 030B 1989880 1991569
link1557 089B 2767235 2768925
link1558 030B 1992266 1992992
link1558 089B 3693033 3692307
link1559 030B 1992993 1993859
link1559 089B 3567000 3566147
link1560 030B 1994240 1995104
link1560 089B 3557569 3558431
link1561 030B 1994241 1995831
link1561 089B 2852419 2854011
link1562 030B 1995106 1995957
link1562 089B 3567856 3568707
link1563 030B 1995105 1995826
link1563 089B 3698107 3698828
link1564 030B 1995959 1997465
link1564 089B 2920821 2922327
link1565 030B 1997465 1998305
link1565 089B 3584820 3583980
link1566 030B 1997467 1998307
link1566 089B 3583976 3583136
link1567 030B 1998630 2000061
link1567 089B 2985713 2987145
link1568 030B 1998631 1999880
link1568 089B 3147305 3148554
link1569 030B 2000061 2002255
link1569 089B 2421956 2424147
link1570 030B 2003308 2004825
link1570 089B 2900978 2899435
link1571 030B 2005522 2006223
link1571 089B 3713792 3714493
link1572 030B 2006262 2007979
link1572 089B 1166675 1164958
link1573 030B 2008177 2013959
link1573 089B 1164962 1159181
link1574 030B 2014741 2015565
link1574 089B 3598152 3597328
link1575 030B 2014788 2016691
link1575 089B 2617422 2619332
link1576 030B 2015566 2017080
link1576 089B 2908665 2907134
link1577 030B 2033694 2035161
link1577 089B 2961101 2959634
link1578 030B 2035784 2036837
link1578 089B 3343038 3344091
link1579 030B 2035868 2036836
link1579 089B 3444656 3445624
link1580 030B 2037312 2038343
link1580 089B 3378544 3377512
link1581 030B 2038728 2039888
link1581 089B 3242543 3241382
link1582 030B 2040185 2041049
link1582 089B 3556705 3555842
link1583 030B 2041769 2046786
link1583 089B 1497494 1492463
link1584 030B 2047052 2047830
link1584 089B 3067152 3066372
link1585 030B 2047999 2049087
link1585 089B 3308707 3309795
link1586 030B 2049089 2050588
link1586 089B 1578127 1579633
link1587 030B 2051764 2052096
link1587 089B 3089951 3089619
link1588 030B 2051764 2052096
link1588 089B 3122406 3122074
link1589 030B 2057890 2058409
link1589 089B 2590423 2590940
link1590 030B 2058331 2059278
link1590 089B 1579727 1580680
link1591 030B 2061263 2063050
link1591 089B 1580866 1582653
link1592 030B 2061560 2063398
link1592 089B 2625050 2626954
link1593 030B 2064328 2065618
link1593 089B 1378100 1376810
link1594 030B 2065837 2066569
link1594 089B 3688659 3687927
link1595 030B 2067588 2069984
link1595 089B 2312177 2314573
link1596 030B 2070210 2071139
link1596 089B 3475183 3476112
link1597 030B 2071139 2072302
link1597 089B 3235577 3234414
link1598 030B 2071514 2072301
link1598 089B 3637675 3636888
link1599 030B 2071516 2072361
link1599 089B 3575518 3576363
link1600 030B 2072363 2079056
link1600 089B 1266105 1259414
link1601 030B 2079057 2081577
link1601 089B 646282 648802
link1602 030B 2079059 2080053
link1602 089B 3415190 3416182
link1603 030B 2079310 2081550
link1603 089B 362127 364367
link1604 030B 2080053 2081568
link1604 089B 774056 772540
link1605 030B 2080055 2081568
link1605 089B 1120648 1122162
link1606 030B 2084026 2085630
link1606 089B 2841223 2839619
link1607 030B 2086175 2090198
link1607 089B 1726603 1722580
link1608 030B 2086176 2089644
link1608 089B 1888044 1884538
link1609 030B 2090199 2091937
link1609 089B 2731248 2729510
link1610 030B 2092025 2092976
link1610 089B 2914766 2913815
link1611 030B 2093080 2093527
link1611 089B 2913698 2913251
link1612 030B 2093529 2094332
link1612 089B 3618530 3619333
link1613 030B 2095805 2096848
link1613 089B 3360879 3361922
link1614 030B 2096119 2096847
link1614 089B 3690120 3690848
link1615 030B 2096110 2097201
link1615 089B 3314134 3315226
link1616 030B 2097201 2100088
link1616 089B 2085006 2082119
link1617 030B 2101661 2105072
link1617 089B 1915575 1912162
link1618 030B 2105074 2107131
link1618 089B 2488036 2485979
link1619 030B 2105072 2107135
link1619 089B 2488037 2490099
link1620 030B 2107530 2108506
link1620 089B 3446595 3447565
link1621 030B 2108506 2112846
link1621 089B 1622670 1618329
link1622 030B 2113725 2115192
link1622 089B 2964032 2962567
link1623 030B 2115302 2116101
link1623 089B 3627354 3626554
link1624 030B 2118293 2119514
link1624 089B 3179406 3180627
link1625 030B 2122252 2123085
link1625 089B 3581457 3582290
link1626 030B 2123086 2123962
link1626 089B 3541922 3542798
link1627 030B 2123963 2128120
link1627 089B 1669519 1673677
link1628 030B 2128417 2130246
link1628 089B 2684726 2686555
link1629 030B 2130686 2131993
link1629 089B 3089618 3088303
link1630 030B 2133752 2135291
link1630 089B 2900979 2902518
link1631 030B 2135817 2136976
link1631 089B 3239062 3237903
link1632 030B 2137757 2139072
link1632 089B 3093561 3092245
link1633 030B 2139070 2139972
link1633 089B 3483504 3484419
link1634 030B 2141665 2142845
link1634 089B 3156078 3157261
link1635 030B 2143748 2144729
link1635 089B 3428043 3427063
link1636 030B 2145205 2146666
link1636 089B 2966953 2965492
link1637 030B 2145208 2146211
link1637 089B 3409164 3408161
link1638 030B 2146708 2147743
link1638 089B 3379579 3378544
link1639 030B 2148050 2149460
link1639 089B 2995651 2997061
link1640 030B 2148052 2149459
link1640 089B 2997060 2998467
link1641 030B 2151077 2152967
link1641 089B 2638321 2640211
link1642 030B 2152968 2156654
link1642 089B 1430494 1434213
link1643 030B 2152969 2156654
link1643 089B 1446233 1449945
link1644 030B 2155086 2157078
link1644 089B 2037469 2039446
link1645 030B 2156961 2158151
link1645 089B 1450264 1451438
link1646 030B 2156961 2158150
link1646 089B 1434532 1435749
link1647 030B 2157415 2158151
link1647 089B 2039768 2040504
link1648 030B 2158152 2159631
link1648 089B 2923834 2922327
link1649 030B 2159633 2160459
link1649 089B 3590692 3591526
link1650 030B 2160460 2161169
link1650 089B 3709551 3710260
link1651 030B 2163366 2164308
link1651 089B 3469538 3470481
link1652 030B 2165067 2165643
link1652 089B 3275645 3276223
link1653 030B 2165689 2166091
link1653 089B 3276365 3276767
link1654 030B 2165687 2166003
link1654 089B 2602904 2602588
link1655 030B 2168234 2169550
link1655 089B 3085672 3086988
link1656 030B 2169636 2170103
link1656 089B 839578 840045
link1657 030B 2170946 2171904
link1657 089B 3010662 3009703
link1658 030B 2171429 2171976
link1658 089B 841285 841830
link1659 030B 2172135 2173103
link1659 089B 2223863 2224831
link1660 030B 2173576 2174062
link1660 089B 845328 845818
link1661 030B 2174033 2175861
link1661 089B 845864 847679
link1662 030B 2174100 2174607
link1662 089B 2094068 2094580
link1663 030B 2174276 2174707
link1663 089B 1626992 1627441
link1664 030B 2175862 2176690
link1664 089B 3594850 3594022
link1665 030B 2176691 2177314
link1665 089B 3770328 3769705
link1666 030B 2176692 2177568
link1666 089B 1409331 1408452
link1667 030B 2177314 2179281
link1667 089B 2496271 2498316
link1668 030B 2177608 2179280
link1668 089B 1405648 1403976
link1669 030B 2179282 2180873
link1669 089B 2852417 2850826
link1670 030B 2181115 2181819
link1670 089B 3713085 3712381
link1671 030B 2181117 2181739
link1671 089B 3743964 3743342
link1672 030B 2181819 2182264
link1672 089B 3897474 3897029
link1673 030B 2182265 2182808
link1673 089B 3830158 3830702
link1674 030B 2182266 2182788
link1674 089B 3848312 3848836
link1675 030B 2182808 2183704
link1675 089B 3517079 3517975
link1676 030B 2183708 2184504
link1676 089B 3611270 3612073
link1677 030B 2184508 2185365
link1677 089B 3559292 3560149
link1678 030B 2185367 2186930
link1678 089B 2876108 2877672
link1679 030B 2185708 2186928
link1679 089B 3181848 3180628
link1680 030B 2186929 2187539
link1680 089B 3782023 3782634
link1681 030B 2188630 2189307
link1681 089B 3735248 3735927
link1682 030B 2189306 2190144
link1682 089B 3488998 3488084
link1683 030B 2190310 2190845
link1683 089B 3835565 3835030
link1684 030B 2191544 2193455
link1684 089B 2615512 2617423
link1685 030B 2193456 2193842
link1685 089B 2502402 2502016
link1686 030B 2193840 2194342
link1686 089B 3855583 3856085
link1687 030B 2194373 2195551
link1687 089B 3203612 3202411
link1688 030B 2194688 2195551
link1688 089B 3539288 3538410
link1689 030B 2195553 2196202
link1689 089B 3755725 3756374
link1690 030B 2196197 2197866
link1690 089B 2782352 2784021
link1691 030B 2198296 2198602
link1691 089B 3962833 3963139
link1692 030B 2198604 2199516
link1692 089B 3495381 3496292
link1693 030B 2200138 2200778
link1693 089B 3739296 3738656
link1694 030B 2200778 2201129
link1694 089B 3939129 3939480
link1695 030B 2201129 2202191
link1695 089B 3351460 3350408
link1696 030B 2201132 2202188
link1696 089B 3350407 3349361
link1697 030B 2202189 2208864
link1697 089B 1266105 1272784
link1698 030B 2208865 2210137
link1698 089B 3120793 3119514
link1699 030B 2210139 2217191
link1699 089B 1224603 1217549
link1700 030B 2217191 2218004
link1700 089B 3610455 3609642
link1701 030B 2217193 2218005
link1701 089B 3609639 3608827
link1702 030B 2218005 2219639
link1702 089B 2813679 2815313
link1703 030B 2221961 2223875
link1703 089B 2551021 2552936
link1704 030B 2221961 2222701
link1704 089B 3598236 3598976
link1705 030B 2222702 2223013
link1705 089B 837371 837090
link1706 030B 2223050 2223876
link1706 089B 2821034 2820208
link1707 030B 2223875 2224367
link1707 089B 3869588 3870081
link1708 030B 2224364 2225540
link1708 089B 3226204 3227380
link1709 030B 2228501 2232119
link1709 089B 1852421 1848802
link1710 030B 2232120 2234887
link1710 089B 2155440 2158197
link1711 030B 2234890 2235425
link1711 089B 3837712 3838247
link1712 030B 2235426 2237986
link1712 089B 2230389 2232969
link1713 030B 2235427 2235978
link1713 089B 3826341 3825796
link1714 030B 2235979 2237567
link1714 089B 2833183 2834791
link1715 030B 2235980 2237566
link1715 089B 2834793 2836399
link1716 030B 2237568 2237982
link1716 089B 3915554 3915968
link1717 030B 2237979 2239330
link1717 089B 3048353 3049704
link1718 030B 2240044 2242969
link1718 089B 2070430 2067476
link1719 030B 2242971 2243317
link1719 089B 3946283 3946629
link1720 030B 2252984 2253427
link1720 089B 3900574 3901017
link1721 030B 2253419 2255074
link1721 089B 2792339 2790684
link1722 030B 2255205 2256042
link1722 089B 3589017 3589854
link1723 030B 2256041 2256375
link1723 089B 3953431 3953765
link1724 030B 2259307 2263269
link1724 089B 956507 952546
link1725 030B 2259309 2260132
link1725 089B 857965 857142
link1726 030B 2264919 2269685
link1726 089B 951748 946990
link1727 030B 2269687 2270487
link1727 089B 3629746 3630546
link1728 030B 2270481 2272629
link1728 089B 2410926 2413143
link1729 030B 2270484 2272724
link1729 089B 1948954 1951196
link1730 030B 2272731 2273218
link1730 089B 1951730 1952217
link1731 030B 2273220 2274708
link1731 089B 2937354 2938842
link1732 030B 2274715 2276229
link1732 089B 2919311 2920825
link1733 030B 2276226 2277475
link1733 089B 3143551 3142302
link1734 030B 2276409 2277474
link1734 089B 3332446 3331381
link1735 030B 2277607 2278163
link1735 089B 3819191 3819747
link1736 030B 2278142 2278700
link1736 089B 3832852 3833411
link1737 030B 2278161 2278772
link1737 089B 3779581 3780192
link1738 030B 2278699 2279670
link1738 089B 3442713 3443684
link1739 030B 2278910 2279902
link1739 089B 3418170 3419162
link1740 030B 2279904 2280237
link1740 089B 3954098 3953765
link1741 030B 2280032 2282054
link1741 089B 2514622 2516644
link1742 030B 2280238 2281112
link1742 089B 3537531 3538405
link1743 030B 2280747 2282057
link1743 089B 3094873 3096183
link1744 030B 2282376 2283071
link1744 089B 3715197 3714495
link1745 030B 2283071 2284282
link1745 089B 751883 753094
link1746 030B 2283337 2284282
link1746 089B 2863215 2862269
link1747 030B 2285428 2285951
link1747 089B 3760323 3760846
link1748 030B 2286200 2287454
link1748 089B 3138544 3139798
link1749 030B 2286202 2287455
link1749 089B 3138541 3137288
link1750 030B 2287456 2292148
link1750 089B 1541232 1536539
link1751 030B 2293106 2295992
link1751 089B 2093621 2090749
link1752 030B 2296245 2299753
link1752 089B 924421 927930
link1753 030B 2299754 2300207
link1753 089B 3892537 3892084
link1754 030B 2300207 2300776
link1754 089B 3807392 3807961
link1755 030B 2300209 2300774
link1755 089B 3807963 3808528
link1756 030B 2301730 2302598
link1756 089B 3549778 3550646
link1757 030B 2301731 2302596
link1757 089B 3549776 3548911
link1758 030B 2302598 2303361
link1758 089B 3665568 3664804
link1759 030B 2303359 2304258
link1759 089B 3511680 3512579
link1760 030B 2303360 2304259
link1760 089B 3514384 3515283
link1761 030B 2304260 2305138
link1761 089B 3540167 3539289
link1762 030B 2305224 2306419
link1762 089B 3216752 3217947
link1763 030B 2306419 2307698
link1763 089B 3120794 3122073
link1764 030B 2307699 2308768
link1764 089B 3330310 3331379
link1765 030B 2309066 2311148
link1765 089B 2483904 2485975
link1766 030B 2309069 2309992
link1766 089B 3508981 3509876
link1767 030B 2309996 2310593
link1767 089B 3789252 3788655
link1768 030B 2310594 2311493
link1768 089B 3510779 3511678
link1769 030B 2310595 2311148
link1769 089B 3818081 3817528
link1770 030B 2311149 2311494
link1770 089B 3947324 3947669
link1771 030B 2311494 2311967
link1771 089B 3877267 3877740
link1772 030B 2311968 2313063
link1772 089B 2365983 2364888
link1773 030B 2313293 2314207
link1773 089B 2364617 2363704
link1774 030B 2314205 2316472
link1774 089B 2370525 2372791
link1775 030B 2316473 2317520
link1775 089B 3354608 3355655
link1776 030B 2316474 2317519
link1776 089B 3353561 3354606
link1777 030B 2317521 2319369
link1777 089B 2660791 2662638
link1778 030B 2319366 2320365
link1778 089B 3414189 3415188
link1779 030B 2319367 2319727
link1779 089B 3926955 3927315
link1780 030B 2319714 2320363
link1780 089B 3708074 3707425
link1781 030B 2320365 2321176
link1781 089B 3616921 3617725
link1782 030B 2320485 2321401
link1782 089B 3464841 3465757
link1783 030B 2326176 2326891
link1783 089B 2297746 2297029
link1784 030B 2330360 2331824
link1784 089B 2677753 2679217
link1785 030B 2330628 2331822
link1785 089B 3101522 3102716
link1786 030B 2331824 2332288
link1786 089B 3885207 3885671
link1787 030B 2332288 2332776
link1787 089B 3869588 3869101
link1788 030B 2332398 2332779
link1788 089B 3622166 3622547
link1789 030B 2332779 2333202
link1789 089B 3910523 3910946
link1790 030B 2333204 2333725
link1790 089B 3848838 3849359
link1791 030B 2334351 2337149
link1791 089B 2124851 2122053
link1792 030B 2337151 2337880
link1792 089B 3690118 3689390
link1793 030B 2337151 2337905
link1793 089B 3667087 3666333
link1794 030B 2337746 2338311
link1794 089B 3073796 3074340
link1795 030B 2341243 2344038
link1795 089B 2130441 2127649
link1796 030B 2343127 2343909
link1796 089B 3074339 3075121
link1797 030B 2344039 2344408
link1797 089B 3938748 3938379
link1798 030B 2344617 2345032
link1798 089B 3741048 3740633
link1799 030B 2344622 2345202
link1799 089B 3668430 3667850
link1800 030B 2345204 2345529
link1800 089B 3958368 3958043
link1801 030B 2347131 2349855
link1801 089B 1772957 1770234
link1802 030B 2347695 2348290
link1802 089B 2173529 2172933
link1803 030B 2349863 2355940
link1803 089B 670790 664717
link1804 030B 2349893 2351153
link1804 089B 2120793 2122053
link1805 030B 2351734 2352091
link1805 089B 3937996 3937639
link1806 030B 2354109 2355518
link1806 089B 796104 797514
link1807 030B 2354078 2354471
link1807 089B 3223960 3224354
link1808 030B 2354078 2354579
link1808 089B 3033188 3032686
link1809 030B 2355961 2360827
link1809 089B 664335 659468
link1810 030B 2368548 2369145
link1810 089B 659473 658877
link1811 030B 2369146 2369561
link1811 089B 3840379 3839964
link1812 030B 2370055 2377429
link1812 089B 797728 805110
link1813 030B 2378366 2378892
link1813 089B 367983 367449
link1814 030B 2378400 2378892
link1814 089B 1546811 1546310
link1815 030B 2379076 2380147
link1815 089B 2873472 2874543
link1816 030B 2384013 2384441
link1816 089B 736239 736668
link1817 030B 2384013 2384329
link1817 089B 622202 621886
link1818 030B 2385346 2385864
link1818 089B 1252567 1252049
link1819 030B 2385688 2386482
link1819 089B 620780 619985
link1820 030B 2386433 2386759
link1820 089B 731942 732267
link1821 030B 2391361 2392788
link1821 089B 1247063 1245639
link1822 030B 2391850 2392670
link1822 089B 3401083 3401903
link1823 030B 2392474 2392784
link1823 089B 3315915 3316226
link1824 030B 2392474 2392784
link1824 089B 622395 622085
link1825 030B 2392474 2392784
link1825 089B 736046 736356
link1826 030B 2392789 2397501
link1826 089B 1298288 1293583
link1827 030B 2394681 2395688
link1827 089B 2058580 2057566
link1828 030B 2394682 2396724
link1828 089B 1815535 1813516
link1829 030B 2397502 2398082
link1829 089B 3295001 3295581
link1830 030B 2398082 2400514
link1830 089B 2288041 2290473
link1831 030B 2398083 2400513
link1831 089B 2278287 2280726
link1832 030B 2400514 2400938
link1832 089B 3911792 3911368
link1833 030B 2400939 2401814
link1833 089B 3534000 3533122
link1834 030B 2401190 2401825
link1834 089B 3765928 3766566
link1835 030B 2401819 2403221
link1835 089B 3002683 3001278
link1836 030B 2403222 2403663
link1836 089B 3899688 3899247
link1837 030B 2403663 2406668
link1837 089B 1531775 1528769
link1838 030B 2406679 2408612
link1838 089B 2456379 2454442
link1839 030B 2408612 2409638
link1839 089B 3385766 3386794
link1840 030B 2409277 2409636
link1840 089B 3939484 3939844
link1841 030B 2409638 2412472
link1841 089B 2113580 2116414
link1842 030B 2412473 2413141
link1842 089B 3739296 3739964
link1843 030B 2412590 2413850
link1843 089B 3136026 3137286
link1844 030B 2412593 2413140
link1844 089B 3822502 3823049
link1845 030B 2413145 2413851
link1845 089B 3709547 3708841
link1846 030B 2413908 2414640
link1846 089B 3684990 3685723
link1847 030B 2413909 2414641
link1847 089B 3685726 3686459
link1848 030B 2414642 2415825
link1848 089B 3220315 3219132
link1849 030B 2415826 2416275
link1849 089B 3893893 3893444
link1850 030B 2416277 2418192
link1850 089B 2590421 2588478
link1851 030B 2418472 2420037
link1851 089B 2876106 2874541
link1852 030B 2420035 2420922
link1852 089B 3529570 3530457
link1853 030B 2420293 2420765
link1853 089B 3876319 3876791
link1854 030B 2420923 2427530
link1854 089B 1279455 1286062
link1855 030B 2427530 2432980
link1855 089B 1382278 1387728
link1856 030B 2427804 2428448
link1856 089B 3753781 3753137
link1857 030B 2427802 2428450
link1857 089B 3754430 3755078
link1858 030B 2428451 2429865
link1858 089B 2991414 2992828
link1859 030B 2428459 2429868
link1859 089B 2998465 2999874
link1860 030B 2429865 2432948
link1860 089B 2016019 2019102
link1861 030B 2432948 2434288
link1861 089B 3059146 3057806
link1862 030B 2432982 2433678
link1862 089B 3132238 3131542
link1863 030B 2433718 2434285
link1863 089B 3131543 3130976
link1864 030B 2434288 2435544
link1864 089B 3146055 3144807
link1865 030B 2435547 2436181
link1865 089B 3763393 3764027
link1866 030B 2437248 2437786
link1866 089B 3434912 3435450
link1867 030B 2438071 2439601
link1867 089B 2911728 2910198
link1868 030B 2438073 2439600
link1868 089B 2907130 2905602
link1869 030B 2439602 2440347
link1869 089B 3676856 3676111
link1870 030B 2440391 2441519
link1870 089B 1866821 1867949
link1871 030B 2440392 2441519
link1871 089B 3273390 3274511
link1872 030B 2441520 2443747
link1872 089B 1868171 1870398
link1873 030B 2443779 2449090
link1873 089B 1414650 1419961
link1874 030B 2444095 2445149
link1874 089B 3091192 3092246
link1875 030B 2449529 2453620
link1875 089B 1698279 1702356
link1876 030B 2452882 2453622
link1876 089B 3677604 3678344
link1877 030B 2453623 2454701
link1877 089B 3318477 3319555
link1878 030B 2454702 2458991
link1878 089B 1578125 1573836
link1879 030B 2454810 2455851
link1879 089B 3358795 3359835
link1880 030B 2455851 2456906
link1880 089B 3344091 3345146
link1881 030B 2456907 2458199
link1881 089B 3109215 3107923
link1882 030B 2456908 2458200
link1882 089B 3109217 3110509
link1883 030B 2458201 2458984
link1883 089B 3462915 3462132
link1884 030B 2461755 2464192
link1884 089B 2292903 2290473
link1885 030B 2461932 2463301
link1885 089B 3041532 3040163
link1886 030B 2465176 2466159
link1886 089B 3425094 3424111
link1887 030B 2465178 2466368
link1887 089B 3275642 3274520
link1888 030B 2466273 2466785
link1888 089B 3814234 3814746
link1889 030B 2467009 2468258
link1889 089B 3147304 3146055
link1890 030B 2467007 2469319
link1890 089B 2349954 2347642
link1891 030B 2468259 2469285
link1891 089B 3384736 3383710
link1892 030B 2468263 2469287
link1892 089B 3385761 3384737
link1893 030B 2469321 2470679
link1893 089B 3018076 3016684
link1894 030B 2472701 2474881
link1894 089B 2432875 2430695
link1895 030B 2474881 2476655
link1895 089B 2715388 2717163
link1896 030B 2476654 2477582
link1896 089B 3477041 3477969
link1897 030B 2477968 2480119
link1897 089B 2448002 2445850
link1898 030B 2480120 2481326
link1898 089B 3193977 3192771
link1899 030B 2480888 2482256
link1899 089B 3040161 3038793
link1900 030B 2481328 2482257
link1900 089B 3477041 3476112
link1901 030B 2482258 2483340
link1901 089B 3316312 3317395
link1902 030B 2483341 2485184
link1902 089B 2671859 2673702
link1903 030B 2483342 2485183
link1903 089B 2697468 2699277
link1904 030B 2485185 2488155
link1904 089B 2058581 2061554
link1905 030B 2489019 2490973
link1905 089B 2576744 2578706
link1906 030B 2490974 2491878
link1906 089B 3502645 3503550
link1907 030B 2491880 2492551
link1907 089B 3737951 3738622
link1908 030B 2492552 2493559
link1908 089B 3430990 3430008
link1909 030B 2492553 2495066
link1909 089B 2275841 2273383
link1910 030B 2492552 2493558
link1910 089B 3430007 3429027
link1911 030B 2493560 2494766
link1911 089B 3197596 3196390
link1912 030B 2494766 2495376
link1912 089B 277664 277055
link1913 030B 2495065 2498173
link1913 089B 2012922 2009814
link1914 030B 2498175 2498951
link1914 089B 3650988 3651764
link1915 030B 2498953 2499696
link1915 089B 1710468 1711211
link1916 030B 2503452 2505105
link1916 089B 2296946 2295329
link1917 030B 2505105 2505857
link1917 089B 3670865 3670113
link1918 030B 2505858 2506968
link1918 089B 3284551 3283441
link1919 030B 2506968 2509752
link1919 089B 2133235 2130444
link1920 030B 2509753 2510740
link1920 089B 2891697 2892684
link1921 030B 2510902 2512835
link1921 089B 2603974 2605906
link1922 030B 2512838 2514728
link1922 089B 2643987 2645873
link1923 030B 2517408 2518496
link1923 089B 3308706 3307618
link1924 030B 2518494 2518921
link1924 089B 1020078 1019651
link1925 030B 2524045 2524369
link1925 089B 2622197 2621873
link1926 030B 2524047 2524369
link1926 089B 3015289 3014967
link1927 030B 2524503 2525581
link1927 089B 3320635 3321713
link1928 030B 2525583 2526340
link1928 089B 2931358 2932115
link1929 030B 2525582 2526946
link1929 089B 3046994 3045630
link1930 030B 2526390 2526945
link1930 089B 2932303 2932858
link1931 030B 2526947 2535782
link1931 089B 1011237 1002340
link1932 030B 2535781 2537175
link1932 089B 3015289 3016683
link1933 030B 2535780 2537173
link1933 089B 3042900 3041535
link1934 030B 2537176 2539359
link1934 089B 2424146 2426328
link1935 030B 2539360 2542007
link1935 089B 2212166 2214812
link1936 030B 2539361 2541412
link1936 089B 2180062 2178013
link1937 030B 2541486 2542004
link1937 089B 2177868 2177350
link1938 030B 2542007 2542731
link1938 089B 3694486 3695210
link1939 030B 2542771 2543538
link1939 089B 1298313 1299080
link1940 030B 2543539 2544234
link1940 089B 3722191 3721496
link1941 030B 2544235 2544778
link1941 089B 3827435 3827978
link1942 030B 2544781 2545410
link1942 089B 3771574 3772200
link1943 030B 2545885 2547546
link1943 089B 2502018 2500359
link1944 030B 2545929 2546472
link1944 089B 3567544 3567001
link1945 030B 2545966 2546471
link1945 089B 3478476 3477971
link1946 030B 2546473 2547067
link1946 089B 3463865 3464459
link1947 030B 2547205 2547545
link1947 089B 3464472 3464812
link1948 030B 2550705 2551728
link1948 089B 3393972 3394997
link1949 030B 2551728 2553006
link1949 089B 3119513 3118235
link1950 030B 2551729 2552430
link1950 089B 3654081 3653380
link1951 030B 2552596 2553140
link1951 089B 3827979 3828523
link1952 030B 2553145 2554955
link1952 089B 2695650 2693841
link1953 030B 2554955 2555826
link1953 089B 3547168 3546297
link1954 030B 2555826 2558581
link1954 089B 2147143 2144371
link1955 030B 2555829 2558580
link1955 089B 2144368 2141596
link1956 030B 2558582 2561863
link1956 089B 1948952 1945673
link1957 030B 2561864 2563137
link1957 089B 3124621 3123348
link1958 030B 2561867 2563138
link1958 089B 3125891 3124621
link1959 030B 2563138 2564175
link1959 089B 3371290 3372327
link1960 030B 2564328 2564748
link1960 089B 3912212 3911792
link1961 030B 2564478 2565650
link1961 089B 3022022 3020850
link1962 030B 2564749 2565651
link1962 089B 3508075 3507173
link1963 030B 2565652 2571468
link1963 089B 1360000 1354187
link1964 030B 2571715 2573194
link1964 089B 2842829 2841350
link1965 030B 2573199 2579482
link1965 089B 1305419 1311726
link1966 030B 2579481 2580553
link1966 089B 3328165 3329237
link1967 030B 2579483 2580552
link1967 089B 3330308 3329239
link1968 030B 2580557 2588525
link1968 089B 1112706 1104680
link1969 030B 2588591 2589198
link1969 089B 1941771 1942378
link1970 030B 2588874 2589190
link1970 089B 3959344 3959028
link1971 030B 2588936 2589465
link1971 089B 3835572 3836101
link1972 030B 2589465 2590266
link1972 089B 3610453 3611254
link1973 030B 2589653 2589979
link1973 089B 3957392 3957718
link1974 030B 2590265 2590649
link1974 089B 3749490 3749874
link1975 030B 2590655 2591863
link1975 089B 3187929 3186721
link1976 030B 2592090 2592983
link1976 089B 3518870 3517976
link1977 030B 2593420 2594411
link1977 089B 3422138 3421148
link1978 030B 2594662 2595469
link1978 089B 3481557 3480748
link1979 030B 2594662 2595278
link1979 089B 3369321 3369939
link1980 030B 2595491 2596006
link1980 089B 2534859 2535374
link1981 030B 2595492 2596006
link1981 089B 2528799 2529313
link1982 030B 2596006 2596859
link1982 089B 1394866 1395719
link1983 030B 2597168 2598025
link1983 089B 3497145 3496288
link1984 030B 2598316 2598964
link1984 089B 3632779 3632131
link1985 030B 2598752 2599118
link1985 089B 988449 988813
link1986 030B 2598752 2599112
link1986 089B 986952 987312
link1987 030B 2599164 2599855
link1987 089B 3579754 3580445
link1988 030B 2599966 2600558
link1988 089B 2917796 2917206
link1989 030B 2600561 2601210
link1989 089B 3090933 3090284
link1990 030B 2600601 2601208
link1990 089B 3123348 3122741
link1991 030B 2601210 2601701
link1991 089B 984242 984733
link1992 030B 2601210 2601701
link1992 089B 3014391 3013900
link1993 030B 2601213 2601705
link1993 089B 3508567 3508075
link1994 030B 2601251 2601701
link1994 089B 2316969 2316519
link1995 030B 2601385 2601701
link1995 089B 646281 645965
link1996 030B 2601702 2602013
link1996 089B 3955769 3956080
link1997 030B 2601702 2602012
link1997 089B 3956392 3956082
link1998 030B 2602274 2602587
link1998 089B 2917797 2918110
link1999 030B 2602589 2602961
link1999 089B 3684724 3684352
link2000 030B 2603658 2603981
link2000 089B 3742204 3742527
link2001 030B 2603982 2604284
link2001 089B 2763780 2763478
