# Supplementary material for: Expansion of intestinal Prevotella copri correlates with enhanced susceptibility to arthritis
Source: eLife. 2013 Nov 5;2:e01202. doi: 10.7554/eLife.01202 (PMC3816614; doi:10.7554/eLife.01202)
Supplement: Figure 2—source data 1. — DOI: http://dx.doi.org/10.7554/eLife.01202.010 [file elife01202s003.zip › Figure_2/Panel_B/formatted_input/030B_wustl.links]

link1 030B 6 1418
link1 wustl 769388 767977
link2 030B 1515 2170
link2 wustl 767801 767146
link3 030B 2173 3267
link3 wustl 766967 765892
link4 030B 3177 4284
link4 wustl 751823 750723
link5 030B 3263 4284
link5 wustl 763645 762625
link6 030B 8169 11283
link6 wustl 756461 753358
link7 030B 11330 14221
link7 wustl 746811 743920
link8 030B 14230 25254
link8 wustl 743815 732777
link9 030B 25298 26952
link9 wustl 732641 730985
link10 030B 26952 31321
link10 wustl 730885 726488
link11 030B 31421 32694
link11 wustl 723564 722291
link12 030B 32866 38708
link12 wustl 719141 713233
link13 030B 38697 39162
link13 wustl 712676 712214
link14 030B 40830 47490
link14 wustl 704203 697544
link15 030B 47692 57272
link15 wustl 697551 687926
link16 030B 57282 63199
link16 wustl 683104 677273
link17 030B 64313 68695
link17 wustl 675893 671492
link18 030B 68696 76610
link18 wustl 671321 663360
link19 030B 76615 79203
link19 wustl 663197 660609
link20 030B 82954 87026
link20 wustl 660387 656315
link21 030B 87040 92503
link21 wustl 656203 650737
link22 030B 96841 122917
link22 wustl 650614 624455
link23 030B 122920 127847
link23 wustl 624342 619417
link24 030B 129063 140720
link24 wustl 605624 593990
link25 030B 141058 177104
link25 wustl 586085 549946
link26 030B 177103 178101
link26 wustl 549904 548906
link27 030B 179001 184245
link27 wustl 548732 543406
link28 030B 184485 187425
link28 wustl 3479559 3476620
link29 030B 187423 191876
link29 wustl 3060573 3056122
link30 030B 191870 199898
link30 wustl 2927798 2935885
link31 030B 199949 226906
link31 wustl 2936472 2963475
link32 030B 227008 228983
link32 wustl 2963601 2965576
link33 030B 228972 242800
link33 wustl 2965778 2979683
link34 030B 242926 245381
link34 wustl 2979798 2982253
link35 030B 245496 253537
link35 wustl 241936 249954
link36 030B 253550 255052
link36 wustl 250091 251593
link37 030B 255131 274073
link37 wustl 251592 270662
link38 030B 274073 278611
link38 wustl 270765 275306
link39 030B 278026 279291
link39 wustl 339211 340397
link40 030B 279296 281071
link40 wustl 275433 277207
link41 030B 281185 282126
link41 wustl 283249 284190
link42 030B 284400 285196
link42 wustl 343291 344087
link43 030B 285153 285753
link43 wustl 322882 323501
link44 030B 285263 286545
link44 wustl 345634 346912
link45 030B 285460 286622
link45 wustl 3437169 3436011
link46 030B 285448 286622
link46 wustl 942637 941463
link47 030B 285573 285938
link47 wustl 489824 489457
link48 030B 285571 285938
link48 wustl 433614 433256
link49 030B 285571 286734
link49 wustl 1323356 1324511
link50 030B 286346 286734
link50 wustl 433265 432874
link51 030B 286346 286823
link51 wustl 489466 488988
link52 030B 286379 286734
link52 wustl 323497 323855
link53 030B 312933 315320
link53 wustl 350537 352908
link54 030B 315321 317220
link54 wustl 355560 357463
link55 030B 317296 332084
link55 wustl 357803 372625
link56 030B 332185 350050
link56 wustl 372619 390680
link57 030B 349004 350050
link57 wustl 1016079 1017137
link58 030B 350050 351421
link58 wustl 390787 392039
link59 030B 350289 351418
link59 wustl 1017659 1018788
link60 030B 352962 353572
link60 wustl 393701 394312
link61 030B 352962 353558
link61 wustl 1020433 1021029
link62 030B 355962 357655
link62 wustl 1023305 1025020
link63 030B 358236 367029
link63 wustl 403732 412526
link64 030B 367030 376993
link64 wustl 415722 425702
link65 030B 377123 381828
link65 wustl 425955 430661
link66 030B 382105 382416
link66 wustl 324353 324042
link67 030B 382105 382416
link67 wustl 1325009 1324698
link68 030B 382407 383716
link68 wustl 941190 942515
link69 030B 382407 383716
link69 wustl 347261 345952
link70 030B 382856 383716
link70 wustl 3436190 3437058
link71 030B 383363 383714
link71 wustl 489457 489824
link72 030B 383363 383719
link72 wustl 433256 433617
link73 030B 383748 384388
link73 wustl 433824 434462
link74 030B 384604 388075
link74 wustl 434487 437912
link75 030B 388090 407368
link75 wustl 438176 457548
link76 030B 407363 409893
link76 wustl 457796 460328
link77 030B 409993 413860
link77 wustl 460454 464322
link78 030B 413855 414316
link78 wustl 464478 464938
link79 030B 414319 414812
link79 wustl 465117 465610
link80 030B 416229 420500
link80 wustl 465610 469880
link81 030B 420503 425987
link81 wustl 470060 475557
link82 030B 425982 432740
link82 wustl 475721 482482
link83 030B 432733 438746
link83 wustl 482730 488743
link84 030B 438732 439694
link84 wustl 489007 489998
link85 030B 438798 439160
link85 wustl 1324514 1324152
link86 030B 439153 439519
link86 wustl 3436689 3437056
link87 030B 439153 439519
link87 wustl 942137 942513
link88 030B 439153 439519
link88 wustl 346314 345954
link89 030B 439797 440328
link89 wustl 277877 277346
link90 030B 440340 458554
link90 wustl 491655 509882
link91 030B 460688 481487
link91 wustl 510425 531218
link92 030B 482634 483087
link92 wustl 543404 543857
link93 030B 484248 490515
link93 wustl 232615 226190
link94 030B 490509 510890
link94 wustl 2588434 2608750
link95 030B 510897 526732
link95 wustl 2608989 2624866
link96 030B 527427 533187
link96 wustl 2625573 2631349
link97 030B 533167 535845
link97 wustl 2631508 2634188
link98 030B 534436 534968
link98 wustl 3456034 3455502
link99 030B 535269 535801
link99 wustl 2505385 2505917
link100 030B 535245 535902
link100 wustl 3455228 3454537
link101 030B 536031 536615
link101 wustl 3405923 3406504
link102 030B 536023 537181
link102 wustl 2634486 2635614
link103 030B 536151 536585
link103 wustl 2506039 2506473
link104 030B 536710 537179
link104 wustl 3406641 3407128
link105 030B 540592 543132
link105 wustl 2639258 2641789
link106 030B 543124 545024
link106 wustl 2925397 2923504
link107 030B 545575 546112
link107 wustl 3500264 3499727
link108 030B 545723 546112
link108 wustl 1354066 1353677
link109 030B 546128 548218
link109 wustl 2923275 2921169
link110 030B 548348 550798
link110 wustl 2917648 2915195
link111 030B 551009 553212
link111 wustl 3255450 3257667
link112 030B 553277 555496
link112 wustl 3257832 3260051
link113 030B 555603 559345
link113 wustl 3260863 3264618
link114 030B 563542 571016
link114 wustl 3266711 3274172
link115 030B 572999 573426
link115 wustl 3289878 3290305
link116 030B 574453 574957
link116 wustl 3280252 3280756
link117 030B 575508 575847
link117 wustl 3281824 3282164
link118 030B 577900 580719
link118 wustl 3291789 3294610
link119 030B 583855 584572
link119 wustl 3294625 3295342
link120 030B 596448 611200
link120 wustl 3439143 3453915
link121 030B 611204 618187
link121 wustl 2650359 2657391
link122 030B 618223 624662
link122 wustl 2657784 2664211
link123 030B 624762 627363
link123 wustl 2665956 2668599
link124 030B 632947 638957
link124 wustl 2682615 2688668
link125 030B 638957 639957
link125 wustl 3491495 3490495
link126 030B 639989 641827
link126 wustl 3490324 3488485
link127 030B 641927 645596
link127 wustl 3495382 3491784
link128 030B 645588 655754
link128 wustl 3055840 3045615
link129 030B 655749 657200
link129 wustl 1349853 1348401
link130 030B 655749 656082
link130 wustl 3045442 3045110
link131 030B 657201 662592
link131 wustl 1348294 1342897
link132 030B 658622 659032
link132 wustl 929028 929440
link133 030B 659615 662576
link133 wustl 930019 932934
link134 030B 662813 663202
link134 wustl 323888 323499
link135 030B 662813 663978
link135 wustl 1324544 1323331
link136 030B 662813 663237
link136 wustl 432841 433265
link137 030B 662843 663237
link137 wustl 489073 489466
link138 030B 662959 663948
link138 wustl 3436011 3437053
link139 030B 663140 663948
link139 wustl 941640 942510
link140 030B 663140 663753
link140 wustl 346811 346198
link141 030B 664052 672079
link141 wustl 1316152 1308009
link142 030B 672178 675385
link142 wustl 1307649 1304442
link143 030B 675437 681563
link143 wustl 1304280 1298107
link144 030B 684141 688063
link144 wustl 1297502 1293586
link145 030B 688501 690754
link145 wustl 1292663 1290439
link146 030B 691801 693357
link146 wustl 1290167 1288599
link147 030B 693356 698241
link147 wustl 1287027 1282102
link148 030B 698631 701867
link148 wustl 1267599 1264363
link149 030B 701875 713497
link149 wustl 1264226 1252599
link150 030B 715626 726088
link150 wustl 2804567 2794101
link151 030B 726239 752511
link151 wustl 2794007 2767740
link152 030B 752508 771760
link152 wustl 2767226 2747975
link153 030B 771924 777951
link153 wustl 2747974 2741960
link154 030B 777952 778778
link154 wustl 2740941 2740115
link155 030B 778833 780053
link155 wustl 2728429 2727208
link156 030B 780057 782288
link156 wustl 2727035 2724804
link157 030B 782356 783011
link157 wustl 2724492 2723841
link158 030B 783088 785122
link158 wustl 2723685 2721651
link159 030B 785243 797632
link159 wustl 2721650 2709228
link160 030B 798101 802468
link160 wustl 2708765 2704400
link161 030B 802617 803320
link161 wustl 2704251 2703548
link162 030B 804037 805902
link162 wustl 2702831 2700971
link163 030B 809666 810399
link163 wustl 2697191 2696454
link164 030B 811351 812318
link164 wustl 2695517 2694557
link165 030B 814142 814743
link165 wustl 531428 532029
link166 030B 814142 814753
link166 wustl 3061045 3061656
link167 030B 814142 814811
link167 wustl 5417 6086
link168 030B 814876 818117
link168 wustl 3061659 3064973
link169 030B 815177 815742
link169 wustl 3474592 3475158
link170 030B 815324 815742
link170 wustl 1436728 1436309
link171 030B 823036 830598
link171 wustl 3065111 3072672
link172 030B 830574 833297
link172 wustl 3074389 3077116
link173 030B 835763 836176
link173 wustl 3072686 3073099
link174 030B 835763 836573
link174 wustl 3077793 3078603
link175 030B 835803 837437
link175 wustl 3079518 3081152
link176 030B 837744 863938
link176 wustl 3081312 3107577
link177 030B 868043 875228
link177 wustl 3107974 3115161
link178 030B 875229 879208
link178 wustl 3121103 3125099
link179 030B 879211 888071
link179 wustl 3125061 3133968
link180 030B 893336 894577
link180 wustl 3138603 3139820
link181 030B 894581 910134
link181 wustl 1797833 1782280
link182 030B 910125 922237
link182 wustl 1779721 1767569
link183 030B 917170 917685
link183 wustl 1917973 1917458
link184 030B 925974 928681
link184 wustl 1766010 1763303
link185 030B 928720 941313
link185 wustl 1763142 1750531
link186 030B 941533 941854
link186 wustl 3473729 3473420
link187 030B 942056 944205
link187 wustl 1748392 1746195
link188 030B 944238 956296
link188 wustl 1746022 1733918
link189 030B 956422 956852
link189 wustl 1733918 1733488
link190 030B 956906 959701
link190 wustl 1733331 1730535
link191 030B 959876 964279
link191 wustl 2984441 2988923
link192 030B 964261 968629
link192 wustl 2989243 2993611
link193 030B 968754 972984
link193 wustl 2993701 2998003
link194 030B 972991 986138
link194 wustl 2998168 3011345
link195 030B 986245 990827
link195 wustl 3025988 3030648
link196 030B 992022 992433
link196 wustl 2813774 2814184
link197 030B 992196 993283
link197 wustl 3038479 3039575
link198 030B 994141 1004247
link198 wustl 1727482 1717367
link199 030B 1004309 1013746
link199 wustl 1717213 1707725
link200 030B 1015388 1035296
link200 wustl 1703079 1683159
link201 030B 1037820 1056767
link201 wustl 1680656 1661774
link202 030B 1057101 1062133
link202 wustl 1656848 1651729
link203 030B 1062133 1064841
link203 wustl 1641530 1638822
link204 030B 1066314 1071347
link204 wustl 1634763 1629742
link205 030B 1071467 1072755
link205 wustl 1629521 1628233
link206 030B 1075576 1085019
link206 wustl 1610508 1601046
link207 030B 1085081 1097337
link207 wustl 1600784 1588557
link208 030B 1097506 1099209
link208 wustl 2858477 2860180
link209 030B 1097508 1098387
link209 wustl 146125 145246
link210 030B 1097508 1098177
link210 wustl 3434614 3435283
link211 030B 1098177 1099322
link211 wustl 2860181 2861326
link212 030B 1098741 1099323
link212 wustl 145249 144668
link213 030B 1099344 1101735
link213 wustl 1846477 1844081
link214 030B 1107250 1117678
link214 wustl 2447968 2437480
link215 030B 1125256 1126170
link215 wustl 2435260 2434326
link216 030B 1126758 1129392
link216 wustl 2434323 2431691
link217 030B 1131487 1134232
link217 wustl 2419770 2417024
link218 030B 1134214 1137108
link218 wustl 2416601 2413707
link219 030B 1137107 1138034
link219 wustl 2406160 2405235
link220 030B 1138155 1140578
link220 wustl 2405064 2402640
link221 030B 1140634 1143248
link221 wustl 2399441 2396832
link222 030B 1151088 1160418
link222 wustl 2396819 2387444
link223 030B 1162541 1163097
link223 wustl 2385067 2384522
link224 030B 1163092 1164246
link224 wustl 2383835 2382682
link225 030B 1164266 1165047
link225 wustl 2381496 2380715
link226 030B 1166982 1169890
link226 wustl 2380111 2377203
link227 030B 1170739 1173760
link227 wustl 2377204 2374168
link228 030B 1175694 1176475
link228 wustl 2372302 2371521
link229 030B 1182062 1183788
link229 wustl 2369274 2367552
link230 030B 1183922 1187867
link230 wustl 2362606 2358653
link231 030B 1188944 1190493
link231 wustl 2339027 2337478
link232 030B 1195455 1196133
link232 wustl 2318100 2317422
link233 030B 1196313 1197286
link233 wustl 2317432 2316459
link234 030B 1198619 1200835
link234 wustl 2314420 2312156
link235 030B 1201226 1207338
link235 wustl 2312163 2305940
link236 030B 1207366 1212221
link236 wustl 2305777 2300921
link237 030B 1210138 1212221
link237 wustl 3395455 3393373
link238 030B 1212525 1212895
link238 wustl 2300923 2300553
link239 030B 1212525 1212895
link239 wustl 3393375 3393005
link240 030B 1217957 1218432
link240 wustl 3384943 3384467
link241 030B 1218079 1218432
link241 wustl 3380434 3380080
link242 030B 1218439 1219934
link242 wustl 3374371 3372876
link243 030B 1219953 1220877
link243 wustl 3367393 3366469
link244 030B 1220877 1221916
link244 wustl 3363779 3362738
link245 030B 1221918 1227344
link245 wustl 3361811 3356403
link246 030B 1227933 1232738
link246 wustl 3356209 3351402
link247 030B 1238368 1239775
link247 wustl 3351324 3349917
link248 030B 1239795 1241183
link248 wustl 3341875 3340488
link249 030B 1241320 1259475
link249 wustl 3339816 3321554
link250 030B 1260247 1260716
link250 wustl 3321545 3321076
link251 030B 1263165 1269877
link251 wustl 3456139 3462857
link252 030B 1283250 1283743
link252 wustl 2294752 2294260
link253 030B 1283744 1284080
link253 wustl 2290057 2289721
link254 030B 1284095 1284845
link254 wustl 2281398 2280647
link255 030B 1284079 1284421
link255 wustl 2284607 2284263
link256 030B 1284885 1286094
link256 wustl 2282685 2281477
link257 030B 1289526 1291554
link257 wustl 2278551 2276523
link258 030B 1291560 1299786
link258 wustl 2272749 2264377
link259 030B 1301338 1328231
link259 wustl 2257355 2230398
link260 030B 1328291 1329774
link260 wustl 2230249 2228766
link261 030B 1329778 1330352
link261 wustl 2228434 2227776
link262 030B 1330380 1330959
link262 wustl 2226359 2225738
link263 030B 1334624 1341675
link263 wustl 2221830 2214731
link264 030B 1341838 1352542
link264 wustl 2204803 2194086
link265 030B 1352659 1357528
link265 wustl 2193905 2189036
link266 030B 1357530 1357969
link266 wustl 2188804 2188365
link267 030B 1358253 1358849
link267 wustl 2187812 2187238
link268 030B 1367833 1375805
link268 wustl 2181365 2173385
link269 030B 1375891 1378713
link269 wustl 2173396 2170576
link270 030B 1380507 1383511
link270 wustl 2170501 2167501
link271 030B 1383692 1385692
link271 wustl 3500412 3502412
link272 030B 1388534 1393005
link272 wustl 177412 181883
link273 030B 1393015 1394236
link273 wustl 188238 189459
link274 030B 1394229 1395257
link274 wustl 866138 867178
link275 030B 1399107 1401805
link275 wustl 872203 874901
link276 030B 1402254 1403960
link276 wustl 883162 884868
link277 030B 1403996 1407989
link277 wustl 885374 889363
link278 030B 1409681 1410986
link278 wustl 889364 890669
link279 030B 1411180 1412588
link279 wustl 1363709 1365117
link280 030B 1411029 1411339
link280 wustl 2194123 2194397
link281 030B 1412596 1413178
link281 wustl 1365280 1365862
link282 030B 1413179 1420222
link282 wustl 1366005 1373066
link283 030B 1421892 1426952
link283 wustl 1373159 1378219
link284 030B 1426974 1430035
link284 wustl 1378414 1381475
link285 030B 1430143 1436614
link285 wustl 1383660 1390132
link286 030B 1437949 1438455
link286 wustl 1391723 1392229
link287 030B 1439856 1441328
link287 wustl 1393593 1395065
link288 030B 1441358 1442735
link288 wustl 1395198 1396576
link289 030B 1443599 1445240
link289 wustl 1398058 1399689
link290 030B 1445310 1452527
link290 wustl 1399854 1407077
link291 030B 1452564 1457960
link291 wustl 1407218 1412563
link292 030B 1457918 1460046
link292 wustl 1412739 1414866
link293 030B 1460155 1462017
link293 wustl 1416066 1417929
link294 030B 1462676 1471943
link294 wustl 1419471 1428742
link295 030B 1472347 1479376
link295 wustl 1429176 1436206
link296 030B 1479375 1485042
link296 wustl 1436553 1442207
link297 030B 1485655 1486257
link297 wustl 1442750 1443355
link298 030B 1486557 1487850
link298 wustl 1443673 1444966
link299 030B 1488010 1492485
link299 wustl 1445168 1449671
link300 030B 1492647 1502195
link300 wustl 1452192 1461675
link301 030B 1502524 1502843
link301 wustl 3472099 3472418
link302 030B 1502524 1502843
link302 wustl 3474054 3474373
link303 030B 1503939 1505889
link303 wustl 9063 11010
link304 030B 1504159 1504547
link304 wustl 1467510 1467899
link305 030B 1504887 1505913
link305 wustl 1467900 1468956
link306 030B 1505982 1512616
link306 wustl 1469177 1475811
link307 030B 1514239 1542013
link307 wustl 1476096 1503904
link308 030B 1548426 1550274
link308 wustl 1530094 1531956
link309 030B 1557766 1558532
link309 wustl 1540555 1541319
link310 030B 1557790 1559666
link310 wustl 1173452 1175326
link311 030B 1558562 1558997
link311 wustl 3508358 3508793
link312 030B 1558693 1559696
link312 wustl 1541338 1542341
link313 030B 1561452 1566043
link313 wustl 1544981 1549582
link314 030B 1566040 1566595
link314 wustl 1551735 1552292
link315 030B 1566786 1574803
link315 wustl 1553636 1561658
link316 030B 1574902 1575506
link316 wustl 3149299 3149903
link317 030B 1575499 1576767
link317 wustl 3150527 3151794
link318 030B 1576783 1578905
link318 wustl 3151909 3154031
link319 030B 1579315 1587561
link319 wustl 3154072 3162317
link320 030B 1587557 1600852
link320 wustl 3162712 3176041
link321 030B 1601188 1606913
link321 wustl 3176370 3182094
link322 030B 1609405 1621123
link322 wustl 3204075 3215832
link323 030B 1624603 1624918
link323 wustl 3217685 3218002
link324 030B 1624992 1629175
link324 wustl 3218173 3222419
link325 030B 1629602 1632577
link325 wustl 3223539 3226516
link326 030B 1633121 1634821
link326 wustl 3227042 3228742
link327 030B 1635099 1638834
link327 wustl 2910394 2906641
link328 030B 1638765 1640973
link328 wustl 2902349 2900218
link329 030B 1640906 1643830
link329 wustl 2893845 2890898
link330 030B 1643988 1645519
link330 wustl 2890656 2889124
link331 030B 1645633 1648292
link331 wustl 2888966 2886298
link332 030B 1648925 1658397
link332 wustl 2885662 2876042
link333 030B 1659915 1663488
link333 wustl 2875964 2872366
link334 030B 1663547 1665180
link334 wustl 2872126 2870495
link335 030B 1665319 1673933
link335 wustl 2870275 2861661
link336 030B 1674021 1689901
link336 wustl 2858477 2842583
link337 030B 1690974 1692827
link337 wustl 2838883 2837029
link338 030B 1692827 1694019
link338 wustl 2836739 2835547
link339 030B 1694141 1702766
link339 wustl 2835425 2826800
link340 030B 1702838 1704487
link340 wustl 2826546 2824897
link341 030B 1704478 1706185
link341 wustl 2823487 2821780
link342 030B 1706423 1713164
link342 wustl 2157025 2150285
link343 030B 1714206 1724235
link343 wustl 2149179 2139067
link344 030B 1724897 1726157
link344 wustl 833843 835099
link345 030B 1724525 1726157
link345 wustl 3405578 3403947
link346 030B 1726192 1727837
link346 wustl 2138835 2137185
link347 030B 1738310 1742999
link347 wustl 2125679 2120912
link348 030B 1744253 1746179
link348 wustl 2120714 2118717
link349 030B 1748395 1762087
link349 wustl 2111723 2097872
link350 030B 1764470 1764779
link350 wustl 2097863 2097487
link351 030B 1764830 1767234
link351 wustl 2060411 2058008
link352 030B 1767235 1783230
link352 wustl 2057908 2041931
link353 030B 1787136 1791082
link353 wustl 2031732 2027712
link354 030B 1792506 1792942
link354 wustl 2026218 2025783
link355 030B 1801286 1812116
link355 wustl 2021576 2010748
link356 030B 1812116 1812725
link356 wustl 2010657 2010048
link357 030B 1812793 1816693
link357 wustl 2008378 2004480
link358 030B 1816693 1837204
link358 wustl 2004319 1983774
link359 030B 1842570 1852509
link359 wustl 1983717 1973669
link360 030B 1858622 1862213
link360 wustl 1967820 1964262
link361 030B 1862208 1871982
link361 wustl 1964000 1954220
link362 030B 1872051 1875065
link362 wustl 1953758 1950695
link363 030B 1876873 1878040
link363 wustl 1946731 1945564
link364 030B 1878954 1884349
link364 wustl 1944766 1939204
link365 030B 1894033 1898667
link365 wustl 1932130 1927499
link366 030B 1898666 1900467
link366 wustl 1926335 1924525
link367 030B 1900453 1907544
link367 wustl 1924092 1917053
link368 030B 1910192 1913273
link368 wustl 1913082 1910001
link369 030B 1922021 1922783
link369 wustl 3471624 3472386
link370 030B 1922019 1922783
link370 wustl 3473577 3474341
link371 030B 1928647 1936691
link371 wustl 1909793 1901831
link372 030B 1936665 1948505
link372 wustl 1898029 1886009
link373 030B 1949001 1949627
link373 wustl 2163711 2164326
link374 030B 1948927 1949627
link374 wustl 1730061 1729364
link375 030B 1948881 1949552
link375 wustl 1176626 1175952
link376 030B 1949233 1949627
link376 wustl 3506294 3506677
link377 030B 1952067 1953612
link377 wustl 891603 893148
link378 030B 1953710 1956069
link378 wustl 893150 895572
link379 030B 1959140 1968908
link379 wustl 898730 908586
link380 030B 1968954 1969386
link380 wustl 920303 920722
link381 030B 1973666 1981551
link381 wustl 920767 928592
link382 030B 1985520 1986124
link382 wustl 952073 952680
link383 030B 1986124 1986505
link383 wustl 952858 953239
link384 030B 1986512 2000015
link384 wustl 963017 976506
link385 030B 2000672 2007979
link385 wustl 976498 983827
link386 030B 2008177 2016546
link386 wustl 983823 992303
link387 030B 2033314 2049762
link387 wustl 998619 1015058
link388 030B 2049976 2050579
link388 wustl 393141 393760
link389 030B 2050781 2051765
link389 wustl 396403 397388
link390 030B 2052096 2058409
link390 wustl 397374 403642
link391 030B 2058293 2059278
link391 wustl 1027558 1028536
link392 030B 2059317 2060860
link392 wustl 1028724 1030297
link393 030B 2061255 2064331
link393 wustl 1030774 1033851
link394 030B 2065521 2071247
link394 wustl 1043120 1048904
link395 030B 2071242 2082126
link395 wustl 1048988 1059869
link396 030B 2082706 2085848
link396 wustl 1062379 1065603
link397 030B 2085967 2089204
link397 wustl 1065706 1068943
link398 030B 2089222 2092976
link398 wustl 1069446 1073113
link399 030B 2093080 2095160
link399 wustl 1073230 1075310
link400 030B 2095307 2097534
link400 wustl 1075379 1077606
link401 030B 2097603 2100340
link401 wustl 1077764 1080502
link402 030B 2100943 2116078
link402 wustl 1081109 1096263
link403 030B 2116245 2120771
link403 wustl 1096681 1101210
link404 030B 2122252 2132999
link404 wustl 1115976 1105178
link405 030B 2133000 2134694
link405 wustl 1116186 1117886
link406 030B 2134811 2141664
link406 wustl 1118013 1124826
link407 030B 2141665 2149971
link407 wustl 1124948 1133271
link408 030B 2150020 2157335
link408 wustl 1133446 1140728
link409 030B 2157415 2161759
link409 wustl 1141123 1145503
link410 030B 2161763 2165661
link410 wustl 1145756 1149575
link411 030B 2164799 2165354
link411 wustl 3044919 3044364
link412 030B 2165661 2169113
link412 wustl 1149823 1153263
link413 030B 2165687 2166003
link413 wustl 241932 241616
link414 030B 2169119 2169635
link414 wustl 1153438 1153954
link415 030B 2170834 2171486
link415 wustl 1172393 1173045
link416 030B 2171441 2171976
link416 wustl 1169778 1170312
link417 030B 2173561 2174875
link417 wustl 1175411 1176795
link418 030B 2174129 2174569
link418 wustl 2164163 2163723
link419 030B 2174129 2174569
link419 wustl 1729547 1729987
link420 030B 2174875 2177568
link420 wustl 1176898 1179597
link421 030B 2177608 2178590
link421 wustl 1182386 1183368
link422 030B 2178641 2187714
link422 wustl 1183538 1192671
link423 030B 2187715 2191502
link423 wustl 1192919 1196712
link424 030B 2191545 2193842
link424 wustl 1196697 1198994
link425 030B 2193840 2194639
link425 wustl 95877 96676
link426 030B 2194649 2199572
link426 wustl 96803 101795
link427 030B 2199696 2219688
link427 wustl 101901 121930
link428 030B 2221961 2222396
link428 wustl 122025 122460
link429 030B 2222511 2223013
link429 wustl 123830 124332
link430 030B 2223958 2239329
link430 wustl 202534 217975
link431 030B 2239335 2244165
link431 wustl 221146 226017
link432 030B 2244287 2244677
link432 wustl 173528 173138
link433 030B 2251573 2260138
link433 wustl 171942 163366
link434 030B 2260135 2263134
link434 wustl 151805 148806
link435 030B 2268704 2270073
link435 wustl 139989 138620
link436 030B 2271434 2272082
link436 wustl 138619 137971
link437 030B 2272083 2272724
link437 wustl 137866 137224
link438 030B 2272733 2282957
link438 wustl 136145 125850
link439 030B 2282964 2283269
link439 wustl 865921 865611
link440 030B 2283338 2284267
link440 wustl 865449 864520
link441 030B 2285039 2301449
link441 wustl 857539 841141
link442 030B 2301449 2306710
link442 wustl 840360 835100
link443 030B 2306711 2309482
link443 wustl 833180 830408
link444 030B 2309832 2313057
link444 wustl 829999 826774
link445 030B 2313284 2319727
link445 wustl 826450 819968
link446 030B 2319715 2321695
link446 wustl 819858 817884
link447 030B 2325210 2326891
link447 wustl 817362 815679
link448 030B 2330628 2338311
link448 wustl 2066771 2074460
link449 030B 2343127 2345692
link449 wustl 2074459 2076988
link450 030B 2347646 2348356
link450 wustl 2087572 2086861
link451 030B 2349469 2349854
link451 wustl 2086608 2086223
link452 030B 2350943 2352164
link452 wustl 2080619 2079402
link453 030B 2354109 2354694
link453 wustl 2086121 2085535
link454 030B 2354078 2355238
link454 wustl 2084387 2083228
link455 030B 2358536 2360617
link455 wustl 1462455 1464536
link456 030B 2368548 2369561
link456 wustl 1805899 1804886
link457 030B 2378400 2378892
link457 wustl 2280646 2280148
link458 030B 2379076 2380246
link458 wustl 2077219 2078388
link459 030B 2380847 2382164
link459 wustl 1831687 1833003
link460 030B 2384013 2384704
link460 wustl 3499480 3498746
link461 030B 2391855 2392788
link461 wustl 3497455 3496521
link462 030B 2391907 2392595
link462 wustl 2421866 2421177
link463 030B 2392474 2392784
link463 wustl 3499673 3499363
link464 030B 2392789 2396725
link464 wustl 92625 88773
link465 030B 2396831 2397501
link465 wustl 88667 87997
link466 030B 2397502 2406668
link466 wustl 55960 46791
link467 030B 2406676 2407405
link467 wustl 42540 41811
link468 030B 2407399 2433694
link468 wustl 40795 14438
link469 030B 2433718 2436671
link469 wustl 14137 11187
link470 030B 2437070 2437786
link470 wustl 1565291 1566007
link471 030B 2437787 2439153
link471 wustl 1566167 1567533
link472 030B 2439178 2441519
link472 wustl 1567699 1570040
link473 030B 2441520 2453983
link473 wustl 1570263 1582726
link474 030B 2453998 2455607
link474 wustl 1582899 1584506
link475 030B 2455608 2459214
link475 wustl 1584756 1588365
link476 030B 2459857 2461320
link476 wustl 3043461 3044919
link477 030B 2459857 2461546
link477 wustl 2818562 2820220
link478 030B 2460777 2461447
link478 wustl 1149284 1148614
link479 030B 2461697 2483824
link479 wustl 1884577 1862504
link480 030B 2483818 2499696
link480 wustl 1862366 1846533
link481 030B 2503452 2510740
link481 wustl 815596 808275
link482 030B 2510817 2518797
link482 wustl 807822 799845
link483 030B 2524047 2524369
link483 wustl 3232230 3231908
link484 030B 2524047 2524369
link484 wustl 3366226 3365904
link485 030B 2524045 2524369
link485 wustl 3391249 3391573
link486 030B 2524376 2532362
link486 wustl 791280 783246
link487 030B 2532382 2542770
link487 wustl 783085 772612
link488 030B 2542763 2545967
link488 wustl 92643 95850
link489 030B 2545966 2547067
link489 wustl 1199130 1200233
link490 030B 2547205 2548366
link490 wustl 1200245 1201384
link491 030B 2548487 2552430
link491 wustl 1201517 1205546
link492 030B 2552521 2573194
link492 wustl 1205665 1226363
link493 030B 2573195 2588590
link493 wustl 1226503 1241981
link494 030B 2588591 2590266
link494 wustl 1362880 1361197
link495 030B 2588591 2589301
link495 wustl 2097484 2096774
link496 030B 2588591 2589513
link496 wustl 2263465 2262535
link497 030B 2588591 2589948
link497 wustl 2261471 2260106
link498 030B 2588591 2590095
link498 wustl 3140018 3141525
link499 030B 2588591 2590266
link499 wustl 2065784 2064100
link500 030B 2589467 2590266
link500 wustl 2260012 2259215
link501 030B 2589594 2590078
link501 wustl 3507874 3508357
link502 030B 2589734 2590266
link502 wustl 1359982 1359450
link503 030B 2590265 2591252
link503 wustl 174690 173704
link504 030B 2590266 2591759
link504 wustl 3305693 3304201
link505 030B 2590265 2591863
link505 wustl 177412 175814
link506 030B 2591864 2592455
link506 wustl 1360573 1359982
link507 030B 2591864 2592476
link507 wustl 2096213 2095601
link508 030B 2591864 2594664
link508 wustl 1800800 1797957
link509 030B 2591864 2594666
link509 wustl 2063414 2060582
link510 030B 2591864 2592426
link510 wustl 2258367 2257804
link511 030B 2592014 2592422
link511 wustl 3510037 3509630
link512 030B 2592569 2593292
link512 wustl 3507873 3507150
link513 030B 2592935 2593289
link513 wustl 3510807 3510453
link514 030B 2593567 2593969
link514 wustl 3509627 3509225
link515 030B 2593604 2594039
link515 wustl 3495580 3496015
link516 030B 2594270 2594664
link516 wustl 3496015 3496439
link517 030B 2594294 2594667
link517 wustl 2257803 2257395
link518 030B 2594305 2594667
link518 wustl 2805899 2805506
link519 030B 2594662 2595961
link519 wustl 772541 771233
link520 030B 2596006 2596859
link520 wustl 890662 891515
link521 030B 2597168 2598019
link521 wustl 3433763 3434614
link522 030B 2598316 2599112
link522 wustl 997721 998517
link523 030B 2598316 2599112
link523 wustl 1827951 1828748
link524 030B 2598316 2599112
link524 wustl 3364582 3363786
link525 030B 2598316 2599112
link525 wustl 2299393 2300189
link526 030B 2598316 2599112
link526 wustl 3398985 3399781
link527 030B 2598736 2599112
link527 wustl 2035603 2035980
link528 030B 2598773 2599112
link528 wustl 2276150 2276487
link529 030B 2599119 2599855
link529 wustl 3433755 3433019
link530 030B 2599861 2600559
link530 wustl 3310658 3309962
link531 030B 2600560 2601123
link531 wustl 3485870 3485307
link532 030B 2601210 2601701
link532 wustl 3295766 3295347
link533 030B 2601210 2601709
link533 wustl 3392149 3392648
link534 030B 2601210 2601701
link534 wustl 3231332 3230841
link535 030B 2601210 2601701
link535 wustl 2914245 2914736
link536 030B 2601702 2602175
link536 wustl 2767282 2767755
link537 030B 2602176 2602587
link537 wustl 3162294 3162707
link538 030B 2602589 2602959
link538 wustl 1363431 1363059
link539 030B 2602962 2603331
link539 wustl 541413 541783
link540 030B 2603332 2603659
link540 wustl 2259214 2258886
link541 030B 2603659 2603981
link541 wustl 3433019 3432697
link542 030B 2603982 2604284
link542 wustl 2836735 2837037
