# Supplementary material for: Expansion of intestinal Prevotella copri correlates with enhanced susceptibility to arthritis
Source: eLife. 2013 Nov 5;2:e01202. doi: 10.7554/eLife.01202 (PMC3816614; doi:10.7554/eLife.01202)
Supplement: Figure 2—source data 1. — DOI: http://dx.doi.org/10.7554/eLife.01202.010 [file elife01202s003.zip › Figure_2/Panel_B/formatted_input/061B.karyotype]

chr - 061B 061B 0 3233844 061B
band 061B contig00119 contig00119 0 5068 061B
band 061B contig00142 contig00142 5068 9330 061B
band 061B contig00085 contig00085 9330 16655 061B
band 061B contig00066 contig00066 16655 29179 061B
band 061B contig07944 contig07944 29179 29657 061B
band 061B contig06381 contig06381 29657 30321 061B
band 061B contig00077 contig00077 30321 39180 061B
band 061B contig08503 contig08503 39180 39529 061B
band 061B contig04655 contig04655 39529 40379 061B
band 061B contig00084 contig00084 40379 47845 061B
band 061B contig00038 contig00038 47845 76046 061B
band 061B contig00147 contig00147 76046 80095 061B
band 061B contig00039 contig00039 80095 108206 061B
band 061B contig00914 contig00914 108206 110002 061B
band 061B contig00036 contig00036 110002 142229 061B
band 061B contig00037 contig00037 142229 173555 061B
band 061B contig00034 contig00034 173555 209918 061B
band 061B contig00035 contig00035 209918 244250 061B
band 061B contig00032 contig00032 244250 282046 061B
band 061B contig00019 contig00019 282046 348657 061B
band 061B contig00026 contig00026 348657 403102 061B
band 061B contig00031 contig00031 403102 447386 061B
band 061B contig00014 contig00014 447386 521801 061B
band 061B contig00015 contig00015 521801 593300 061B
band 061B contig00016 contig00016 593300 664679 061B
band 061B contig00010 contig00010 664679 768131 061B
band 061B contig00011 contig00011 768131 869317 061B
band 061B contig00012 contig00012 869317 963337 061B
band 061B contig00013 contig00013 963337 1043317 061B
band 061B contig08460 contig08460 1043317 1043682 061B
band 061B contig00052 contig00052 1043682 1061610 061B
band 061B contig00053 contig00053 1061610 1079505 061B
band 061B contig00144 contig00144 1079505 1083705 061B
band 061B contig00056 contig00056 1083705 1100999 061B
band 061B contig00057 contig00057 1100999 1117963 061B
band 061B contig00059 contig00059 1117963 1132565 061B
band 061B contig00072 contig00072 1132565 1143596 061B
band 061B contig00060 contig00060 1143596 1157181 061B
band 061B contig00067 contig00067 1157181 1169513 061B
band 061B contig00858 contig00858 1169513 1171346 061B
band 061B contig08316 contig08316 1171346 1171749 061B
band 061B contig00090 contig00090 1171749 1178579 061B
band 061B contig00027 contig00027 1178579 1230625 061B
band 061B contig00044 contig00044 1230625 1253799 061B
band 061B contig00073 contig00073 1253799 1263869 061B
band 061B contig00030 contig00030 1263869 1308353 061B
band 061B contig01086 contig01086 1308353 1310034 061B
band 061B contig00088 contig00088 1310034 1316990 061B
band 061B contig00063 contig00063 1316990 1330049 061B
band 061B contig00033 contig00033 1330049 1367161 061B
band 061B contig00021 contig00021 1367161 1431790 061B
band 061B contig00020 contig00020 1431790 1497448 061B
band 061B contig00023 contig00023 1497448 1555779 061B
band 061B contig00022 contig00022 1555779 1619813 061B
band 061B contig00025 contig00025 1619813 1677082 061B
band 061B contig00024 contig00024 1677082 1735122 061B
band 061B contig00009 contig00009 1735122 1841783 061B
band 061B contig00008 contig00008 1841783 1950198 061B
band 061B contig00007 contig00007 1950198 2059278 061B
band 061B contig00006 contig00006 2059278 2185288 061B
band 061B contig00005 contig00005 2185288 2318295 061B
band 061B contig00004 contig00004 2318295 2460115 061B
band 061B contig00003 contig00003 2460115 2606365 061B
band 061B contig00002 contig00002 2606365 2788636 061B
band 061B contig00001 contig00001 2788636 2988741 061B
band 061B contig00029 contig00029 2988741 3036805 061B
band 061B contig00041 contig00041 3036805 3063241 061B
band 061B contig00040 contig00040 3063241 3089715 061B
band 061B contig00047 contig00047 3089715 3111279 061B
band 061B contig00046 contig00046 3111279 3132948 061B
band 061B contig00045 contig00045 3132948 3155780 061B
band 061B contig00028 contig00028 3155780 3203923 061B
band 061B contig00048 contig00048 3203923 3224056 061B
band 061B contig00074 contig00074 3224056 3233844 061B
