# Supplementary material for: Expansion of intestinal Prevotella copri correlates with enhanced susceptibility to arthritis
Source: eLife. 2013 Nov 5;2:e01202. doi: 10.7554/eLife.01202 (PMC3816614; doi:10.7554/eLife.01202)
Supplement: Figure 2—source data 1. — DOI: http://dx.doi.org/10.7554/eLife.01202.010 [file elife01202s003.zip › Figure_2/Panel_B/formatted_input/061B_089B.links]

link1 061B 35 638
link1 089B 3784450 3785053
link2 061B 103 637
link2 089B 3836640 3837174
link3 061B 639 5728
link3 089B 1487363 1492462
link4 061B 5729 6960
link4 089B 3167137 3168368
link5 061B 5965 6768
link5 089B 3174509 3173706
link6 061B 7132 7916
link6 089B 3641602 3642386
link7 061B 7134 7915
link7 089B 3644738 3645519
link8 061B 7917 8506
link8 089B 3796391 3796980
link9 061B 8504 9101
link9 089B 2930758 2931355
link10 061B 9625 10111
link10 089B 3708130 3708616
link11 061B 21407 22025
link11 089B 3778351 3778968
link12 061B 22974 23306
link12 089B 3684946 3684612
link13 061B 22974 23520
link13 089B 1013940 1013386
link14 061B 24633 25215
link14 089B 3155430 3156013
link15 061B 25214 27296
link15 089B 2477666 2479750
link16 061B 27335 29232
link16 089B 2634543 2636435
link17 061B 29230 29911
link17 089B 3731843 3732524
link18 061B 29231 29910
link18 089B 3732526 3733205
link19 061B 29911 31493
link19 089B 2863521 2865103
link20 061B 31753 32851
link20 089B 3292280 3293379
link21 061B 33089 33995
link21 089B 3500830 3499924
link22 061B 34186 36198
link22 089B 2538893 2540905
link23 061B 36199 37418
link23 089B 3183065 3181846
link24 061B 36200 37416
link24 089B 3183067 3184283
link25 061B 37418 38657
link25 089B 3152286 3151046
link26 061B 38658 39460
link26 089B 3621744 3620942
link27 061B 38791 40166
link27 089B 3034672 3033297
link28 061B 38793 39458
link28 089B 3740632 3739967
link29 061B 39461 40167
link29 089B 3711674 3710968
link30 061B 40167 46766
link30 089B 1292663 1286061
link31 061B 47650 49286
link31 089B 2810407 2808770
link32 061B 49288 50601
link32 089B 3086989 3088300
link33 061B 49287 50606
link33 089B 3084355 3085674
link34 061B 50604 57578
link34 089B 1238626 1245600
link35 061B 59270 60635
link35 089B 3044264 3042899
link36 061B 60635 61721
link36 089B 3314144 3313058
link37 061B 60638 61722
link37 089B 3311972 3313056
link38 061B 61723 62490
link38 089B 3657925 3658692
link39 061B 62513 65173
link39 089B 2214812 2217455
link40 061B 62512 63692
link40 089B 3232072 3233234
link41 061B 65173 66542
link41 089B 2546930 2545561
link42 061B 65171 65939
link42 089B 3650207 3650974
link43 061B 66828 67202
link43 089B 2097581 2097978
link44 061B 66831 67202
link44 089B 2202852 2202477
link45 061B 66832 67202
link45 089B 2517228 2516854
link46 061B 66835 67202
link46 089B 715992 715632
link47 061B 67202 67578
link47 089B 715215 714838
link48 061B 67202 67664
link48 089B 2202060 2201598
link49 061B 67790 70454
link49 089B 2196223 2198886
link50 061B 68199 68945
link50 089B 3492482 3491737
link51 061B 68950 70019
link51 089B 3326023 3327092
link52 061B 68946 70020
link52 089B 3324944 3326018
link53 061B 70455 71542
link53 089B 3309796 3310884
link54 061B 71542 72000
link54 089B 3887054 3887512
link55 061B 71543 71999
link55 089B 3887973 3888429
link56 061B 72001 73411
link56 089B 2994239 2992828
link57 061B 75632 76411
link57 089B 3624150 3623371
link58 061B 76419 78443
link58 089B 2536877 2538902
link59 061B 78434 78989
link59 089B 3816972 3817527
link60 061B 78441 79515
link60 089B 3317402 3318474
link61 061B 79505 80297
link61 089B 3624961 3625753
link62 061B 80295 84014
link62 089B 1815534 1819272
link63 061B 84014 85111
link63 089B 3280110 3281221
link64 061B 84019 87312
link64 089B 1939077 1935757
link65 061B 85112 88240
link65 089B 2009812 2006686
link66 061B 85114 87316
link66 089B 2419763 2417562
link67 061B 88241 89665
link67 089B 2988570 2987146
link68 061B 89666 91897
link68 089B 2404252 2402021
link69 061B 92006 92468
link69 089B 715101 714637
link70 061B 93181 96805
link70 089B 248235 244612
link71 061B 93717 94591
link71 089B 3541921 3541047
link72 061B 93719 94592
link72 089B 3544546 3543673
link73 061B 94946 95439
link73 089B 3866634 3866141
link74 061B 94945 96104
link74 089B 3239063 3240222
link75 061B 95440 96102
link75 089B 3742638 3743300
link76 061B 95441 96482
link76 089B 3356704 3357746
link77 061B 96105 96800
link77 089B 3722192 3722887
link78 061B 97082 98865
link78 089B 2711829 2710046
link79 061B 98865 99431
link79 089B 3813064 3812496
link80 061B 98866 101513
link80 089B 2209518 2212165
link81 061B 101514 102493
link81 089B 3434912 3433933
link82 061B 102492 105818
link82 089B 1932431 1929103
link83 061B 102494 104071
link83 089B 2812043 2810407
link84 061B 104298 105257
link84 089B 3453342 3452382
link85 061B 105261 105758
link85 089B 3859646 3860147
link86 061B 105258 106210
link86 089B 3461966 3461004
link87 061B 105758 106727
link87 089B 3403112 3402101
link88 061B 106199 106728
link88 089B 3848315 3847786
link89 061B 107573 110730
link89 089B 1978076 1981289
link90 061B 109699 110731
link90 089B 3383708 3382675
link91 061B 110732 114163
link91 089B 1901890 1905320
link92 061B 114417 115317
link92 089B 3509880 3510778
link93 061B 115318 116012
link93 089B 3720102 3720796
link94 061B 116015 118261
link94 089B 2390823 2393070
link95 061B 118733 119539
link95 089B 3615309 3616115
link96 061B 119540 120924
link96 089B 3038791 3037420
link97 061B 121590 123599
link97 089B 2518674 2516649
link98 061B 121593 122147
link98 089B 2204208 2203654
link99 061B 122375 122948
link99 089B 2203615 2203043
link100 061B 122967 123891
link100 089B 716062 715135
link101 061B 123033 123891
link101 089B 1794507 1793628
link102 061B 123394 123891
link102 089B 2097978 2098475
link103 061B 123035 123891
link103 089B 2202851 2201980
link104 061B 123033 124342
link104 089B 424548 425841
link105 061B 124568 126239
link105 089B 2775657 2777328
link106 061B 124940 127256
link106 089B 2235284 2232968
link107 061B 126240 127185
link107 089B 3465760 3466705
link108 061B 126241 127182
link108 089B 3466706 3467647
link109 061B 127258 127792
link109 089B 3839315 3839849
link110 061B 127791 128343
link110 089B 3820849 3821401
link111 061B 127792 128340
link111 089B 3821401 3821949
link112 061B 128703 130566
link112 089B 2653376 2655239
link113 061B 130567 132396
link113 089B 2686556 2688385
link114 061B 132393 134041
link114 089B 2798923 2800571
link115 061B 132387 134040
link115 089B 2797272 2798925
link116 061B 134041 139069
link116 089B 1497493 1502520
link117 061B 138142 139068
link117 089B 3474254 3475180
link118 061B 139070 139822
link118 089B 3669360 3670112
link119 061B 140145 140608
link119 089B 2034411 2033948
link120 061B 140144 140950
link120 089B 3618529 3617726
link121 061B 142589 143294
link121 089B 2032055 2031364
link122 061B 143296 144185
link122 089B 3527793 3528682
link123 061B 144186 145487
link123 089B 3104019 3102718
link124 061B 144187 145426
link124 089B 2592360 2591130
link125 061B 145488 146182
link125 089B 3727734 3727040
link126 061B 146178 146962
link126 089B 3641603 3640819
link127 061B 146963 149540
link127 089B 2230388 2227811
link128 061B 149542 151540
link128 089B 2552938 2554936
link129 061B 158634 162595
link129 089B 1762056 1758163
link130 061B 159988 160739
link130 089B 3673119 3672368
link131 061B 160740 161880
link131 089B 3255194 3254054
link132 061B 160743 161882
link132 089B 3256334 3255195
link133 061B 162916 164400
link133 089B 2950767 2952251
link134 061B 162920 165421
link134 089B 2260965 2263467
link135 061B 164401 165416
link135 089B 3397034 3398049
link136 061B 165446 167706
link136 089B 2377318 2379576
link137 061B 167707 168923
link137 089B 3106621 3107922
link138 061B 167708 168921
link138 089B 3186717 3185504
link139 061B 168923 172838
link139 089B 1746451 1750366
link140 061B 172836 173355
link140 089B 3853516 3854035
link141 061B 172847 173349
link141 089B 3845176 3845677
link142 061B 173882 175839
link142 089B 2582621 2584577
link143 061B 176132 177170
link143 089B 3370252 3371289
link144 061B 177562 182524
link144 089B 1512479 1507519
link145 061B 177566 178862
link145 089B 3097491 3096194
link146 061B 182861 184293
link146 089B 2984280 2982848
link147 061B 184294 185185
link147 089B 3524228 3523337
link148 061B 184295 185184
link148 089B 3523335 3522446
link149 061B 185186 189356
link149 089B 1665346 1669519
link150 061B 189355 189886
link150 089B 3843036 3843567
link151 061B 189357 189885
link151 089B 3841976 3842504
link152 061B 189887 190506
link152 089B 3772194 3772813
link153 061B 189938 190499
link153 089B 3751267 3751827
link154 061B 190507 191375
link154 089B 3550646 3551514
link155 061B 191375 193075
link155 089B 2762159 2760462
link156 061B 191656 192179
link156 089B 3806299 3806822
link157 061B 191656 192180
link157 089B 3806868 3807392
link158 061B 192181 193073
link158 089B 3526011 3525122
link159 061B 193075 195238
link159 089B 2441537 2439379
link160 061B 195236 196948
link160 089B 2755359 2757070
link161 061B 195240 196954
link161 089B 2316970 2318689
link162 061B 196941 197515
link162 089B 3803967 3803393
link163 061B 196969 198375
link163 089B 2860176 2858770
link164 061B 196984 197514
link164 089B 2318831 2319361
link165 061B 200104 200945
link165 089B 3581449 3582290
link166 061B 200946 201822
link166 089B 3541922 3542798
link167 061B 201823 205979
link167 089B 1669519 1673677
link168 061B 206276 208104
link168 089B 2684726 2686555
link169 061B 208566 209873
link169 089B 3089618 3088303
link170 061B 222765 223986
link170 089B 3180627 3179406
link171 061B 226196 226995
link171 089B 3626554 3627354
link172 061B 227105 228572
link172 089B 2962567 2964032
link173 061B 229462 233802
link173 089B 1618329 1622670
link174 061B 233802 234771
link174 089B 3447565 3446595
link175 061B 235166 237229
link175 089B 2490099 2488037
link176 061B 235170 237227
link176 089B 2485979 2488036
link177 061B 237229 240639
link177 089B 1912162 1915575
link178 061B 242263 245150
link178 089B 2082119 2085006
link179 061B 245150 246241
link179 089B 3315226 3314134
link180 061B 245503 246546
link180 089B 3361922 3360879
link181 061B 245504 246232
link181 089B 3690848 3690120
link182 061B 248020 248823
link182 089B 3619333 3618530
link183 061B 248825 249272
link183 089B 2913251 2913698
link184 061B 249376 250327
link184 089B 2913815 2914766
link185 061B 250415 252154
link185 089B 2729510 2731248
link186 061B 252155 256178
link186 089B 1722580 1726603
link187 061B 252709 256177
link187 089B 1884538 1888044
link188 061B 256723 258327
link188 089B 2839619 2841223
link189 061B 259920 260313
link189 089B 658871 658502
link190 061B 260082 261459
link190 089B 763051 764429
link191 061B 260519 260970
link191 089B 649849 649399
link192 061B 260580 261459
link192 089B 1127980 1127101
link193 061B 261681 262761
link193 089B 1126798 1125718
link194 061B 261681 262862
link194 089B 764732 765915
link195 061B 266329 268313
link195 089B 1122629 1120648
link196 061B 266661 268315
link196 089B 772403 774056
link197 061B 266816 269058
link197 089B 364369 362127
link198 061B 266798 269311
link198 089B 648794 646282
link199 061B 268315 269309
link199 089B 3416182 3415190
link200 061B 269312 276005
link200 089B 1259414 1266105
link201 061B 276007 276852
link201 089B 3576363 3575518
link202 061B 276066 277229
link202 089B 3234414 3235577
link203 061B 276067 276854
link203 089B 3636888 3637675
link204 061B 277229 278158
link204 089B 3476112 3475183
link205 061B 278384 280780
link205 089B 2314573 2312177
link206 061B 281799 282531
link206 089B 3687927 3688659
link207 061B 282750 284362
link207 089B 1376810 1378450
link208 061B 285851 286879
link208 089B 3361933 3362961
link209 061B 288751 289566
link209 089B 1381462 1382277
link210 061B 294228 296066
link210 089B 2626954 2625050
link211 061B 294576 296363
link211 089B 1582653 1580866
link212 061B 298348 299295
link212 089B 1580680 1579727
link213 061B 299217 299736
link213 089B 2590940 2590423
link214 061B 306694 308192
link214 089B 1579633 1578127
link215 061B 308194 309282
link215 089B 3309795 3308707
link216 061B 309451 310229
link216 089B 3066372 3067152
link217 061B 310495 315525
link217 089B 1492463 1497494
link218 061B 316302 317166
link218 089B 3555842 3556705
link219 061B 317463 318623
link219 089B 3241382 3242543
link220 061B 319008 320039
link220 089B 3377512 3378544
link221 061B 320514 321567
link221 089B 3344091 3343038
link222 061B 320515 321483
link222 089B 3445624 3444656
link223 061B 327140 328663
link223 089B 2907134 2908665
link224 061B 327537 329441
link224 089B 2619332 2617422
link225 061B 328664 329488
link225 089B 3597328 3598152
link226 061B 330270 337764
link226 089B 1159181 1166675
link227 061B 337803 338504
link227 089B 3714493 3713792
link228 061B 339201 340743
link228 089B 2899435 2900978
link229 061B 341796 343987
link229 089B 2424147 2421956
link230 061B 343987 345418
link230 089B 2987145 2985713
link231 061B 344168 345417
link231 089B 3148554 3147305
link232 061B 345741 346582
link232 089B 3583136 3583977
link233 061B 345743 346581
link233 089B 3583980 3584818
link234 061B 346583 348089
link234 089B 2922327 2920821
link235 061B 348091 348944
link235 089B 3568707 3567854
link236 061B 348222 348942
link236 089B 3698828 3698108
link237 061B 348217 349805
link237 089B 2854011 2852419
link238 061B 348944 349806
link238 089B 3558431 3557569
link239 061B 350187 351041
link239 089B 3566147 3567000
link240 061B 351042 351768
link240 089B 3692307 3693033
link241 061B 352465 354154
link241 089B 2768925 2767235
link242 061B 354180 355041
link242 089B 3557568 3556707
link243 061B 355042 357719
link243 089B 2190873 2188195
link244 061B 355054 355866
link244 089B 3595689 3596501
link245 061B 355945 357186
link245 089B 3153528 3152287
link246 061B 357886 358824
link246 089B 3474247 3473309
link247 061B 360813 362908
link247 089B 424366 426437
link248 061B 360854 361861
link248 089B 1794647 1793628
link249 061B 360996 361861
link249 089B 715996 715135
link250 061B 360998 361861
link250 089B 2202851 2201980
link251 061B 361001 361861
link251 089B 2097587 2098475
link252 061B 361561 361861
link252 089B 3930072 3930372
link253 061B 362723 363069
link253 089B 714167 713822
link254 061B 365025 365449
link254 089B 708905 708481
link255 061B 365440 365958
link255 089B 426444 426958
link256 061B 367224 368221
link256 089B 428215 429200
link257 061B 367549 368673
link257 089B 707327 706120
link258 061B 368938 369256
link258 089B 3880705 3881026
link259 061B 372066 372452
link259 089B 3924953 3924567
link260 061B 372066 372463
link260 089B 919156 919553
link261 061B 376689 377550
link261 089B 3554111 3553251
link262 061B 377810 378852
link262 089B 3360878 3359836
link263 061B 378853 380160
link263 089B 3098802 3097495
link264 061B 380161 381492
link264 089B 3064492 3065823
link265 061B 380186 382376
link265 089B 2421956 2419830
link266 061B 380186 381490
link266 089B 3151044 3149803
link267 061B 381493 382376
link267 089B 1613948 1613064
link268 061B 382376 398661
link268 089B 448644 464896
link269 061B 398100 398413
link269 089B 1173429 1173734
link270 061B 398100 398413
link270 089B 2093622 2093935
link271 061B 404588 406703
link271 089B 2462964 2465080
link272 061B 406705 407587
link272 089B 3535766 3534884
link273 061B 407587 409425
link273 089B 2598174 2596336
link274 061B 407588 409425
link274 089B 2600113 2601950
link275 061B 409475 410434
link275 089B 3455262 3454303
link276 061B 410432 411174
link276 089B 3680566 3679824
link277 061B 411594 413417
link277 089B 2688386 2690209
link278 061B 414062 415154
link278 089B 3299969 3298876
link279 061B 416557 419257
link279 089B 2188192 2185492
link280 061B 417172 417668
link280 089B 2750247 2750743
link281 061B 417663 418775
link281 089B 2750844 2751956
link282 061B 422293 423343
link282 089B 3351459 3352509
link283 061B 423344 424189
link283 089B 3578906 3578061
link284 061B 424635 425804
link284 089B 784712 785881
link285 061B 424636 425483
link285 089B 3573820 3574667
link286 061B 425485 425842
link286 089B 1096625 1096268
link287 061B 428637 430444
link287 089B 2699279 2701086
link288 061B 432461 434902
link288 089B 1196109 1193739
link289 061B 433889 437181
link289 089B 1942381 1945673
link290 061B 436378 437239
link290 089B 1189678 1188817
link291 061B 437241 439796
link291 089B 2243218 2240666
link292 061B 440999 441309
link292 089B 3281928 3282238
link293 061B 443268 444160
link293 089B 3516180 3515285
link294 061B 444162 446995
link294 089B 2105057 2107897
link295 061B 448867 449570
link295 089B 3715901 3715198
link296 061B 451419 453406
link296 089B 2562911 2564898
link297 061B 459012 460067
link297 089B 3333513 3334568
link298 061B 460255 462155
link298 089B 2640213 2642099
link299 061B 460254 462154
link299 089B 2613598 2615510
link300 061B 462155 463795
link300 089B 2807131 2808771
link301 061B 469325 470664
link301 089B 3061823 3060484
link302 061B 470665 471811
link302 089B 3251761 3252907
link303 061B 473112 474199
link303 089B 3162053 3160966
link304 061B 476671 479769
link304 089B 2012922 2016020
link305 061B 480816 481173
link305 089B 2043540 2043897
link306 061B 483070 483857
link306 089B 2045776 2046563
link307 061B 488584 490146
link307 089B 2879236 2880798
link308 061B 488585 490145
link308 089B 2880800 2882360
link309 061B 490504 493218
link309 089B 1866820 1864106
link310 061B 490505 493157
link310 089B 2206863 2204211
link311 061B 503947 504524
link311 089B 1864017 1863439
link312 061B 504512 504931
link312 089B 3683199 3682780
link313 061B 507217 508542
link313 089B 3083037 3081714
link314 061B 507218 508533
link314 089B 3081719 3080404
link315 061B 509196 510021
link315 089B 3591526 3592354
link316 061B 509192 510027
link316 089B 3592356 3593191
link317 061B 510155 510827
link317 089B 3737278 3737950
link318 061B 510828 514268
link318 089B 1898449 1901889
link319 061B 515028 516266
link319 089B 898496 899734
link320 061B 515324 516263
link320 089B 2866683 2865747
link321 061B 516296 516782
link321 089B 2865586 2865102
link322 061B 516333 520887
link322 089B 903978 908531
link323 061B 517634 519468
link323 089B 2684724 2682891
link324 061B 521233 522404
link324 089B 3229727 3228556
link325 061B 521234 522402
link325 089B 3230902 3232070
link326 061B 523477 526390
link326 089B 2079227 2076321
link327 061B 566514 567353
link327 089B 2010628 2009814
link328 061B 567355 568131
link328 089B 3650988 3651764
link329 061B 568132 568958
link329 089B 1710467 1711293
link330 061B 570987 571571
link330 089B 1713270 1713848
link331 061B 579459 581631
link331 089B 1026719 1028898
link332 061B 581758 582445
link332 089B 3730477 3729790
link333 061B 582443 583322
link333 089B 3531346 3532230
link334 061B 583324 583820
link334 089B 3867621 3868117
link335 061B 583817 587662
link335 089B 1789108 1785263
link336 061B 583818 584915
link336 089B 3296682 3297779
link337 061B 584916 585516
link337 089B 3784449 3783847
link338 061B 587665 588075
link338 089B 3913052 3912642
link339 061B 587819 588962
link339 089B 3252908 3254051
link340 061B 588085 588961
link340 089B 3540168 3541044
link341 061B 588963 589314
link341 089B 3944526 3944877
link342 061B 589319 589858
link342 089B 3836638 3836103
link343 061B 589859 590259
link343 089B 3925764 3925364
link344 061B 594129 594722
link344 089B 3795799 3795206
link345 061B 594723 596004
link345 089B 1656987 1655708
link346 061B 594724 595118
link346 089B 3463863 3463469
link347 061B 597092 598942
link347 089B 1654590 1652740
link348 061B 613083 615796
link348 089B 2182777 2180064
link349 061B 615798 616686
link349 089B 3521551 3520663
link350 061B 615841 616250
link350 089B 3877265 3876856
link351 061B 616346 616690
link351 089B 3949391 3949047
link352 061B 616690 617404
link352 089B 3728425 3729105
link353 061B 617434 617860
link353 089B 3908390 3908816
link354 061B 617882 618219
link354 089B 3954093 3954430
link355 061B 617860 619036
link355 089B 3225029 3226205
link356 061B 618327 619037
link356 089B 3706713 3707423
link357 061B 619038 619417
link357 089B 3933131 3932752
link358 061B 619422 619767
link358 089B 3945238 3945583
link359 061B 619418 619948
link359 089B 3842506 3843036
link360 061B 619950 620460
link360 089B 3855058 3854548
link361 061B 619949 620415
link361 089B 3880089 3879623
link362 061B 620064 620418
link362 089B 3945233 3944879
link363 061B 620462 620915
link363 089B 3891176 3891629
link364 061B 620916 621610
link364 089B 3724969 3724276
link365 061B 621655 622738
link365 089B 3296681 3295582
link366 061B 621657 622739
link366 089B 3294478 3293380
link367 061B 622735 623800
link367 089B 3348312 3347248
link368 061B 623792 624752
link368 089B 3458143 3457183
link369 061B 624752 626635
link369 089B 2649636 2647762
link370 061B 624754 626161
link370 089B 2443692 2442285
link371 061B 626646 630121
link371 089B 975035 978509
link372 061B 633974 634470
link372 089B 983733 984207
link373 061B 634000 634706
link373 089B 2442265 2441540
link374 061B 634478 635165
link374 089B 3376824 3377511
link375 061B 635166 637026
link375 089B 2657097 2655239
link376 061B 637026 637511
link376 089B 3871541 3871056
link377 061B 637027 651476
link377 089B 577309 591759
link378 061B 637511 638190
link378 089B 1545891 1545210
link379 061B 637513 638125
link379 089B 3206012 3205399
link380 061B 650757 652312
link380 089B 1542789 1541236
link381 061B 650885 651419
link381 089B 3205343 3204814
link382 061B 651420 652558
link382 089B 3257480 3258618
link383 061B 651475 652312
link383 089B 3589019 3588182
link384 061B 652655 653665
link384 089B 3398051 3399062
link385 061B 654108 655885
link385 089B 2711830 2713607
link386 061B 654187 655886
link386 089B 2758763 2760462
link387 061B 655890 657918
link387 089B 2514618 2512590
link388 061B 654063 656998
link388 089B 2049746 2052611
link389 061B 657920 659100
link389 089B 3221495 3220315
link390 061B 659288 662514
link390 089B 1968429 1971653
link391 061B 665265 666897
link391 089B 2816946 2815314
link392 061B 667135 667659
link392 089B 3851972 3851448
link393 061B 667850 668605
link393 089B 3667092 3667847
link394 061B 670576 674270
link394 089B 1830427 1826727
link395 061B 673286 675020
link395 089B 2325926 2324238
link396 061B 674726 676750
link396 089B 2550944 2548935
link397 061B 675836 676430
link397 089B 3793424 3792830
link398 061B 676995 677800
link398 089B 3615309 3614504
link399 061B 677275 678513
link399 089B 3158490 3157252
link400 061B 677414 677799
link400 089B 3928910 3928525
link401 061B 678626 679282
link401 089B 3745288 3744632
link402 061B 678627 679286
link402 089B 3744626 3743967
link403 061B 679287 679759
link403 089B 3877741 3878212
link404 061B 679947 680906
link404 089B 3457181 3456222
link405 061B 681172 683016
link405 089B 2670014 2671858
link406 061B 681173 683015
link406 089B 2666326 2668168
link407 061B 681217 681661
link407 089B 447173 447617
link408 061B 683017 683402
link408 089B 3933512 3933896
link409 061B 683397 683812
link409 089B 3914308 3913893
link410 061B 688560 689314
link410 089B 2064518 2065272
link411 061B 689567 690640
link411 089B 2065272 2066344
link412 061B 689672 690529
link412 089B 3440894 3441750
link413 061B 690181 690640
link413 089B 2151088 2151545
link414 061B 690675 691062
link414 089B 3608443 3608826
link415 061B 690675 691641
link415 089B 2221678 2222639
link416 061B 692118 694363
link416 089B 2388577 2390822
link417 061B 692123 693751
link417 089B 2816948 2818576
link418 061B 692175 694962
link418 089B 2136026 2138813
link419 061B 693753 694909
link419 089B 3114381 3115537
link420 061B 694962 696942
link420 089B 2158200 2160180
link421 061B 696943 697288
link421 089B 2160606 2160951
link422 061B 707302 708741
link422 089B 2681055 2682495
link423 061B 707303 707871
link423 089B 3809096 3808528
link424 061B 707302 707868
link424 089B 3809668 3810234
link425 061B 707869 708741
link425 089B 3470482 3471355
link426 061B 708742 709106
link426 089B 1604586 1604222
link427 061B 708818 709228
link427 089B 3915142 3915553
link428 061B 710661 711054
link428 089B 2682496 2682888
link429 061B 710727 711055
link429 089B 3955423 3955751
link430 061B 711056 715151
link430 089B 1686015 1681921
link431 061B 715152 715680
link431 089B 3844624 3845152
link432 061B 715173 715679
link432 089B 3858120 3857614
link433 061B 715174 716393
link433 089B 3189140 3187922
link434 061B 715679 716387
link434 089B 3713792 3713084
link435 061B 716386 719980
link435 089B 1863231 1859637
link436 061B 719979 720957
link436 089B 1661170 1662148
link437 061B 721810 722568
link437 089B 1080334 1081092
link438 061B 721818 724096
link438 089B 1663074 1665342
link439 061B 722793 724099
link439 089B 2961260 2962566
link440 061B 724100 728186
link440 089B 1694192 1698277
link441 061B 728950 729524
link441 089B 3798166 3798740
link442 061B 729145 729526
link442 089B 3932370 3931989
link443 061B 729526 729862
link443 089B 3951084 3950748
link444 061B 730642 731748
link444 089B 3288975 3290075
link445 061B 731750 732974
link445 089B 3175734 3174510
link446 061B 732974 735445
link446 089B 2248315 2245769
link447 061B 732974 733628
link447 089B 1631302 1630713
link448 061B 735564 735877
link448 089B 927932 928245
link449 061B 735780 736873
link449 089B 3302156 3303249
link450 061B 735872 737143
link450 089B 936189 937460
link451 061B 735875 736872
link451 089B 2259963 2260960
link452 061B 736874 737729
link452 089B 3562725 3563580
link453 061B 738750 741916
link453 089B 2000386 1997220
link454 061B 741914 743991
link454 089B 2483905 2481828
link455 061B 742961 743995
link455 089B 3380610 3379576
link456 061B 744499 745245
link456 089B 3673119 3673865
link457 061B 744506 745715
link457 089B 3185495 3184286
link458 061B 745716 746156
link458 089B 3898360 3897920
link459 061B 746441 747455
link459 089B 3397033 3396018
link460 061B 747456 749152
link460 089B 2763854 2762158
link461 061B 750871 751693
link461 089B 3602268 3601445
link462 061B 751694 752551
link462 089B 3561009 3561866
link463 061B 752552 753699
link463 089B 3249465 3250612
link464 061B 753700 757586
link464 089B 1750367 1754266
link465 061B 759104 759484
link465 089B 3934648 3935028
link466 061B 760066 760427
link466 089B 3941302 3941663
link467 061B 760588 761550
link467 089B 3449497 3450459
link468 061B 760586 762263
link468 089B 2773975 2775652
link469 061B 761551 762264
link469 089B 3702434 3703147
link470 061B 762264 763763
link470 089B 2935859 2934360
link471 061B 763764 764455
link471 089B 3727043 3726352
link472 061B 764428 766091
link472 089B 482002 483665
link473 061B 764455 765380
link473 089B 3479824 3480749
link474 061B 765379 766178
link474 089B 3627355 3628154
link475 061B 766180 768966
link475 089B 1536535 1533831
link476 061B 766798 767824
link476 089B 483938 484949
link477 061B 768616 768920
link477 089B 1257136 1256831
link478 061B 771959 773097
link478 089B 3259762 3260901
link479 061B 773097 775343
link479 089B 2386331 2384085
link480 061B 773099 773787
link480 089B 3662518 3661830
link481 061B 775344 777059
link481 089B 2746822 2748537
link482 061B 775343 778732
link482 089B 485534 488866
link483 061B 777060 777491
link483 089B 3906672 3907103
link484 061B 777061 777491
link484 089B 3907103 3907533
link485 061B 777490 778229
link485 089B 3678345 3679084
link486 061B 778225 779017
link486 089B 3640030 3640818
link487 061B 778231 779018
link487 089B 3606376 3607193
link488 061B 779018 779619
link488 089B 3785657 3786258
link489 061B 779620 780528
link489 089B 3484420 3485328
link490 061B 779621 780423
link490 089B 3356701 3355899
link491 061B 780537 782822
link491 089B 2352257 2354542
link492 061B 780551 781559
link492 089B 491078 492085
link493 061B 782847 783787
link493 089B 2408659 2407719
link494 061B 783322 783786
link494 089B 493958 494422
link495 061B 784067 786437
link495 089B 2063932 2061555
link496 061B 784067 785054
link496 089B 494924 495911
link497 061B 785673 786036
link497 089B 3942385 3942022
link498 061B 785679 786031
link498 089B 3942737 3942385
link499 061B 785448 786391
link499 089B 496146 497089
link500 061B 786438 788343
link500 089B 2619334 2621239
link501 061B 792354 792893
link501 089B 3834489 3835028
link502 061B 792997 794514
link502 089B 2897917 2899434
link503 061B 794516 795253
link503 089B 3681301 3680564
link504 061B 795254 796347
link504 089B 3305434 3304341
link505 061B 795656 796049
link505 089B 3726067 3725674
link506 061B 796448 796785
link506 089B 3952093 3952430
link507 061B 796449 796849
link507 089B 1781409 1781009
link508 061B 796786 799348
link508 089B 2255921 2253398
link509 061B 796783 799350
link509 089B 2238105 2235538
link510 061B 796962 798539
link510 089B 1780910 1779307
link511 061B 798655 800243
link511 089B 1779137 1777548
link512 061B 799351 800243
link512 089B 3520659 3519767
link513 061B 801044 801561
link513 089B 1677801 1677284
link514 061B 801150 801560
link514 089B 1151637 1151227
link515 061B 801694 802399
link515 089B 1151227 1150525
link516 061B 812076 812470
link516 089B 2609761 2609367
link517 061B 812402 812766
link517 089B 2101845 2102209
link518 061B 812408 812761
link518 089B 2608190 2607837
link519 061B 812835 818075
link519 089B 1435752 1440992
link520 061B 816495 818244
link520 089B 1046437 1048141
link521 061B 818076 820441
link521 089B 2331265 2328900
link522 061B 820441 821008
link522 089B 3810802 3811369
link523 061B 820442 823208
link523 089B 2147144 2149910
link524 061B 823235 825239
link524 089B 2546930 2548934
link525 061B 825603 825982
link525 089B 3933132 3933511
link526 061B 825982 826942
link526 089B 3454303 3453343
link527 061B 826069 829305
link527 089B 1961956 1965194
link528 061B 826071 826936
link528 089B 3547170 3548035
link529 061B 827901 829302
link529 089B 3006898 3008299
link530 061B 827905 829303
link530 089B 3005498 3006897
link531 061B 829544 830651
link531 089B 3285659 3286765
link532 061B 829545 830193
link532 089B 3751836 3752484
link533 061B 830196 830650
link533 089B 3888892 3889346
link534 061B 830196 830911
link534 089B 3704578 3705292
link535 061B 830907 832942
link535 089B 2510560 2508525
link536 061B 832943 834615
link536 089B 2782351 2780679
link537 061B 833846 834616
link537 089B 3653311 3652541
link538 061B 834617 835044
link538 089B 3909244 3909671
link539 061B 835904 836943
link539 089B 3380603 3381643
link540 061B 837004 837754
link540 089B 3670865 3671615
link541 061B 837007 837449
link541 089B 3897476 3897918
link542 061B 837760 838135
link542 089B 3932746 3932371
link543 061B 837811 838135
link543 089B 3958042 3957718
link544 061B 838159 838883
link544 089B 3701718 3700994
link545 061B 838884 839265
link545 089B 3931607 3931226
link546 061B 838885 840329
link546 089B 3019464 3020847
link547 061B 839264 839859
link547 089B 3792234 3792829
link548 061B 839875 840332
link548 089B 3820393 3820850
link549 061B 840331 841835
link549 089B 2926844 2928348
link550 061B 842023 842766
link550 089B 1203274 1202532
link551 061B 842019 842766
link551 089B 993285 992539
link552 061B 842448 844127
link552 089B 2800582 2802211
link553 061B 844126 844659
link553 089B 3840910 3841443
link554 061B 844659 845006
link554 089B 3946629 3946976
link555 061B 845007 845450
link555 089B 3898803 3899246
link556 061B 845450 849634
link556 089B 1661172 1656988
link557 061B 845454 845970
link557 089B 1080323 1079763
link558 061B 849635 849955
link558 089B 3960310 3959990
link559 061B 849638 849956
link559 089B 3770645 3770328
link560 061B 850207 851313
link560 089B 3285658 3284552
link561 061B 850209 851311
link561 089B 3287869 3286768
link562 061B 851314 852952
link562 089B 2805491 2803853
link563 061B 852953 854969
link563 089B 2536876 2534860
link564 061B 852954 854970
link564 089B 2530817 2528798
link565 061B 854992 855908
link565 089B 3480748 3481665
link566 061B 855183 855909
link566 089B 3369939 3369212
link567 061B 855910 856634
link567 089B 3695210 3694486
link568 061B 856634 859280
link568 089B 2214812 2212166
link569 061B 856637 857155
link569 089B 2177350 2177868
link570 061B 857229 859279
link570 089B 2178013 2180062
link571 061B 859283 861464
link571 089B 2426326 2424146
link572 061B 861465 862859
link572 089B 3016683 3015289
link573 061B 861467 862860
link573 089B 3041535 3042900
link574 061B 862858 871753
link574 089B 1002340 1011237
link575 061B 871754 873118
link575 089B 3045630 3046994
link576 061B 871755 872310
link576 089B 2932858 2932303
link577 061B 872360 873117
link577 089B 2932115 2931358
link578 061B 873119 874197
link578 089B 3321713 3320635
link579 061B 874198 883014
link579 089B 1011238 1020078
link580 061B 876583 876891
link580 089B 389339 389640
link581 061B 883012 884100
link581 089B 3307618 3308706
link582 061B 886780 888666
link582 089B 2645873 2643987
link583 061B 888669 890604
link583 089B 2605906 2603974
link584 061B 890766 891752
link584 089B 2892684 2891698
link585 061B 891753 894539
link585 089B 2130443 2133235
link586 061B 894539 895649
link586 089B 3283441 3284551
link587 061B 895650 896402
link587 089B 3670113 3670865
link588 061B 896402 898824
link588 089B 2295329 2297746
link589 061B 903582 904498
link589 089B 3465757 3464841
link590 061B 903807 904618
link590 089B 3617725 3616921
link591 061B 904618 905616
link591 089B 3415188 3414190
link592 061B 904620 905269
link592 089B 3707425 3708074
link593 061B 905256 905619
link593 089B 3927315 3926952
link594 061B 905614 907462
link594 089B 2662638 2660791
link595 061B 907463 908510
link595 089B 3355655 3354608
link596 061B 907464 908509
link596 089B 3354606 3353561
link597 061B 908511 910778
link597 089B 2372791 2370525
link598 061B 910776 913055
link598 089B 2363704 2365983
link599 061B 913056 913528
link599 089B 3877740 3877268
link600 061B 913530 913874
link600 089B 3947668 3947324
link601 061B 913529 914429
link601 089B 3511679 3510779
link602 061B 913875 915948
link602 089B 2485975 2483904
link603 061B 913875 914428
link603 089B 3817528 3818081
link604 061B 914430 915028
link604 089B 3788655 3789252
link605 061B 915032 915945
link605 089B 3509876 3508981
link606 061B 916246 917315
link606 089B 3331379 3330310
link607 061B 917316 918595
link607 089B 3122073 3120794
link608 061B 918595 919790
link608 089B 3217947 3216752
link609 061B 919876 920754
link609 089B 3539289 3540167
link610 061B 920755 921654
link610 089B 3515283 3514384
link611 061B 920756 921655
link611 089B 3512579 3511680
link612 061B 921653 922416
link612 089B 3664804 3665568
link613 061B 922416 923283
link613 089B 3548909 3549776
link614 061B 922418 923284
link614 089B 3550644 3549778
link615 061B 924903 925472
link615 089B 3807961 3807392
link616 061B 924905 925470
link616 089B 3808528 3807963
link617 061B 925472 925925
link617 089B 3892084 3892537
link618 061B 925926 929438
link618 089B 927930 924417
link619 061B 929464 930108
link619 089B 3684345 3684989
link620 061B 929590 930483
link620 089B 2323766 2322868
link621 061B 929869 933417
link621 089B 1873947 1870399
link622 061B 929590 930339
link622 089B 389155 389897
link623 061B 930396 932316
link623 089B 406865 408782
link624 061B 930657 931756
link624 089B 2322867 2321769
link625 061B 931749 932316
link625 089B 3488082 3487517
link626 061B 932522 933416
link626 089B 3516182 3517077
link627 061B 933418 934332
link627 089B 3487169 3486256
link628 061B 934334 939317
link628 089B 1403973 1398951
link629 061B 937187 939331
link629 089B 898493 896348
link630 061B 942968 943362
link630 089B 2902853 2903247
link631 061B 943356 943920
link631 089B 2903495 2904060
link632 061B 943565 944130
link632 089B 3810800 3810235
link633 061B 944129 946251
link633 089B 2462966 2460846
link634 061B 944205 946638
link634 089B 2245649 2243217
link635 061B 946252 949468
link635 089B 1974869 1978084
link636 061B 948389 949090
link636 089B 3715901 3716602
link637 061B 948409 950465
link637 089B 2496272 2494216
link638 061B 949090 949789
link638 089B 3718004 3718703
link639 061B 949179 951609
link639 089B 2285607 2288037
link640 061B 949180 949817
link640 089B 3757651 3757014
link641 061B 949335 949818
link641 089B 3872509 3872026
link642 061B 949819 951612
link642 089B 2704685 2702892
link643 061B 951907 953500
link643 089B 2850825 2849232
link644 061B 952956 953576
link644 089B 3638292 3637676
link645 061B 952956 953498
link645 089B 3706542 3706004
link646 061B 953578 955098
link646 089B 2913249 2911729
link647 061B 954023 954962
link647 089B 1142006 1141067
link648 061B 955100 956729
link648 089B 1365804 1364153
link649 061B 956251 956752
link649 089B 3636885 3636362
link650 061B 956806 960622
link650 089B 1363817 1360001
link651 061B 956806 959076
link651 089B 1138506 1136223
link652 061B 956953 959144
link652 089B 549404 547200
link653 061B 965170 973542
link653 089B 1072094 1063716
link654 061B 971772 973541
link654 089B 1319714 1317945
link655 061B 973543 978160
link655 089B 1555191 1559809
link656 061B 978162 980184
link656 089B 2524752 2526774
link657 061B 978160 980183
link657 089B 2520700 2522724
link658 061B 980184 980707
link658 089B 3849359 3849882
link659 061B 980708 982978
link659 089B 2368254 2365984
link660 061B 982979 983957
link660 089B 3438823 3439801
link661 061B 984384 985665
link661 089B 2469302 2468021
link662 061B 984385 985106
link662 089B 3698105 3697384
link663 061B 985724 986604
link663 089B 2468071 2467191
link664 061B 988033 990039
link664 089B 2443694 2445704
link665 061B 988034 990023
link665 089B 1596172 1598159
link666 061B 990024 990328
link666 089B 2887038 2887342
link667 061B 990936 992527
link667 089B 2857182 2858772
link668 061B 996758 997553
link668 089B 3630542 3631337
link669 061B 996762 999689
link669 089B 200226 203151
link670 061B 1001300 1006743
link670 089B 204820 210283
link671 061B 1001786 1004063
link671 089B 2361426 2363705
link672 061B 1004064 1006717
link672 089B 2209517 2206865
link673 061B 1007415 1008232
link673 089B 3412999 3412182
link674 061B 1008232 1008860
link674 089B 3768450 3769078
link675 061B 1008860 1010270
link675 089B 2995650 2994240
link676 061B 1010270 1025838
link676 089B 547201 531625
link677 061B 1021477 1022664
link677 089B 3206014 3207211
link678 061B 1024642 1025842
link678 089B 3208408 3207208
link679 061B 1026979 1030994
link679 089B 1419962 1423977
link680 061B 1028417 1028823
link680 089B 3922147 3922553
link681 061B 1029027 1030015
link681 089B 2003552 2004540
link682 061B 1029028 1030015
link682 089B 1984483 1985470
link683 061B 1030005 1030994
link683 089B 1985735 1986700
link684 061B 1030005 1030994
link684 089B 2004805 2005734
link685 061B 1031815 1032638
link685 089B 2005765 2006588
link686 061B 1031906 1032981
link686 089B 1424160 1425235
link687 061B 1031879 1032731
link687 089B 1986862 1987669
link688 061B 1031978 1032451
link688 089B 1515056 1515529
link689 061B 1032032 1032451
link689 089B 2733315 2733734
link690 061B 1033711 1034181
link690 089B 3216760 3216290
link691 061B 1038544 1039237
link691 089B 430546 431238
link692 061B 1055606 1056372
link692 089B 1092109 1092875
link693 061B 1055652 1056146
link693 089B 3863655 3864149
link694 061B 1055651 1056170
link694 089B 3847786 3847267
link695 061B 1055638 1056149
link695 089B 3155280 3154769
link696 061B 1055566 1056372
link696 089B 1094120 1094926
link697 061B 1056092 1056403
link697 089B 1908746 1909057
link698 061B 1057524 1058097
link698 089B 3804541 3803968
link699 061B 1058097 1058750
link699 089B 3756368 3757022
link700 061B 1065081 1067539
link700 089B 2273382 2270924
link701 061B 1068252 1068637
link701 089B 3929296 3928911
link702 061B 1068264 1068976
link702 089B 3695949 3696661
link703 061B 1068336 1069324
link703 089B 2869835 2870823
link704 061B 1071891 1074658
link704 089B 1645646 1648413
link705 061B 1072119 1072623
link705 089B 3860148 3860652
link706 061B 1076654 1078076
link706 089B 2989993 2988571
link707 061B 1077095 1077416
link707 089B 2871084 2871405
link708 061B 1077135 1078049
link708 089B 2357796 2356882
link709 061B 1077095 1077508
link709 089B 683099 683512
link710 061B 1078107 1078570
link710 089B 3886595 3886132
link711 061B 1082238 1082724
link711 089B 3870570 3871056
link712 061B 1085944 1086804
link712 089B 3160110 3160970
link713 061B 1094241 1094639
link713 089B 3924167 3924565
link714 061B 1094278 1096465
link714 089B 2426329 2428510
link715 061B 1094636 1096240
link715 089B 2846032 2847635
link716 061B 1096242 1096719
link716 089B 3867129 3867618
link717 061B 1097587 1099025
link717 089B 2977099 2978537
link718 061B 1099559 1104074
link718 089B 1591687 1587172
link719 061B 1104073 1104983
link719 089B 3493561 3494471
link720 061B 1104983 1105492
link720 089B 3858121 3858631
link721 061B 1105494 1106291
link721 089B 3624951 3624152
link722 061B 1105492 1106292
link722 089B 3623350 3622547
link723 061B 1106293 1108560
link723 089B 2375055 2372788
link724 061B 1114710 1115025
link724 089B 1502523 1502838
link725 061B 1115033 1115688
link725 089B 1506861 1507516
link726 061B 1115691 1116111
link726 089B 3913892 3913472
link727 061B 1120453 1121007
link727 089B 3818637 3818083
link728 061B 1121006 1121646
link728 089B 3758933 3758293
link729 061B 1121009 1121645
link729 089B 3759569 3758933
link730 061B 1121647 1122120
link730 089B 3880557 3880085
link731 061B 1124736 1127784
link731 089B 2034413 2037461
link732 061B 1127785 1128312
link732 089B 3844097 3844624
link733 061B 1130963 1131648
link733 089B 3729106 3729792
link734 061B 1131649 1132324
link734 089B 3735927 3736602
link735 061B 1132325 1132941
link735 089B 3774048 3773432
link736 061B 1132942 1133597
link736 089B 3750532 3749877
link737 061B 1133594 1134414
link737 089B 3605555 3606375
link738 061B 1133599 1134007
link738 089B 3917210 3916802
link739 061B 1134027 1134412
link739 089B 3884203 3883818
link740 061B 1134413 1137660
link740 089B 1955471 1958717
link741 061B 1137815 1138399
link741 089B 3799913 3799329
link742 061B 1137813 1138401
link742 089B 3799329 3798741
link743 061B 1138401 1139367
link743 089B 3448533 3447566
link744 061B 1146013 1146388
link744 089B 3936527 3936152
link745 061B 1146387 1146939
link745 089B 3748573 3748019
link746 061B 1179755 1180788
link746 089B 2827746 2826713
link747 061B 1179755 1180488
link747 089B 3485525 3486257
link748 061B 1179755 1180486
link748 089B 3490095 3490823
link749 061B 1180487 1180787
link749 089B 3964965 3964665
link750 061B 1180789 1181225
link750 089B 3902328 3902764
link751 061B 1181227 1182551
link751 089B 3072470 3073794
link752 061B 1181225 1182552
link752 089B 3071141 3072468
link753 061B 1182553 1187366
link753 089B 1522221 1517424
link754 061B 1187367 1188270
link754 089B 3505365 3506268
link755 061B 1187367 1188269
link755 089B 3506269 3507171
link756 061B 1188271 1189543
link756 089B 3127166 3125894
link757 061B 1189543 1190846
link757 089B 3101414 3100111
link758 061B 1189754 1190072
link758 089B 3958693 3959011
link759 061B 1190079 1190844
link759 089B 3657924 3657159
link760 061B 1190847 1191753
link760 089B 3504457 3503551
link761 061B 1191752 1192274
link761 089B 3850405 3849883
link762 061B 1191754 1192488
link762 089B 3700992 3700257
link763 061B 1192278 1193314
link763 089B 3366094 3367130
link764 061B 1192472 1193313
link764 089B 3582290 3583134
link765 061B 1193315 1195252
link765 089B 2592362 2594299
link766 061B 1195252 1196290
link766 089B 3372327 3373365
link767 061B 1196292 1197357
link767 089B 3272254 3271189
link768 061B 1197361 1198920
link768 089B 2885483 2883924
link769 061B 1197917 1198919
link769 089B 3412182 3411180
link770 061B 1198921 1200596
link770 089B 2779003 2777328
link771 061B 1200596 1201595
link771 089B 3405133 3406132
link772 061B 1201432 1202337
link772 089B 3502644 3501739
link773 061B 1201433 1202338
link773 089B 3501736 3500831
link774 061B 1202339 1203032
link774 089B 3728424 3727731
link775 061B 1203116 1208236
link775 089B 1472030 1466909
link776 061B 1208237 1208625
link776 089B 3929685 3930073
link777 061B 1210027 1210682
link777 089B 3747261 3747916
link778 061B 1210683 1211851
link778 089B 3233245 3234413
link779 061B 1212111 1213484
link779 089B 3037420 3036047
link780 061B 1213484 1213819
link780 089B 3952093 3951757
link781 061B 1213821 1214641
link781 089B 3599798 3598978
link782 061B 1213818 1215367
link782 089B 2896348 2894799
link783 061B 1214643 1215369
link783 089B 3693760 3693034
link784 061B 1215370 1216991
link784 089B 2826712 2825091
link785 061B 1216991 1217429
link785 089B 3901013 3901451
link786 061B 1217480 1219549
link786 089B 2492167 2490099
link787 061B 1219552 1220815
link787 089B 3133505 3134765
link788 061B 1219686 1220757
link788 089B 2602908 2603979
link789 061B 1219774 1220756
link789 089B 3426079 3427061
link790 061B 1220816 1221162
link790 089B 3946977 3947323
link791 061B 1221164 1221489
link791 089B 3957066 3957391
link792 061B 1221812 1224555
link792 089B 2163698 2166441
link793 061B 1224559 1224986
link793 089B 3906244 3906671
link794 061B 1224588 1225305
link794 089B 3701715 3702432
link795 061B 1224589 1224985
link795 089B 3925364 3924968
link796 061B 1224987 1225304
link796 089B 3960628 3960311
link797 061B 1225306 1227552
link797 089B 2386331 2388577
link798 061B 1227552 1228264
link798 089B 3711675 3712386
link799 061B 1227554 1229701
link799 089B 2450157 2452304
link800 061B 1228258 1228617
link800 089B 3941664 3942023
link801 061B 1228620 1229700
link801 089B 3367131 3368169
link802 061B 1229745 1231905
link802 089B 2437218 2439378
link803 061B 1229750 1231902
link803 089B 2448006 2450151
link804 061B 1231906 1235082
link804 089B 1997220 1994041
link805 061B 1235083 1235681
link805 089B 3789850 3789252
link806 061B 1235940 1238287
link806 089B 2338327 2340674
link807 061B 1238287 1239312
link807 089B 3391925 3390901
link808 061B 1238289 1239320
link808 089B 3389872 3388838
link809 061B 1239313 1241322
link809 089B 2544923 2542914
link810 061B 1241503 1243600
link810 089B 2465080 2467190
link811 061B 1245652 1247735
link811 089B 2473500 2475583
link812 061B 1247736 1248939
link812 089B 3200004 3198801
link813 061B 1247739 1248939
link813 089B 3264311 3263178
link814 061B 1249142 1251804
link814 089B 2198887 2201549
link815 061B 1252335 1253619
link815 089B 2720709 2722072
link816 061B 1252417 1252919
link816 089B 2399205 2399786
link817 061B 1252417 1253603
link817 089B 1388992 1390178
link818 061B 1254189 1254981
link818 089B 281979 281192
link819 061B 1259179 1260706
link819 089B 139478 138026
link820 061B 1260706 1261143
link820 089B 137894 137457
link821 061B 1263135 1263876
link821 089B 2041245 2040504
link822 061B 1263142 1263923
link822 089B 3649431 3648650
link823 061B 1263920 1265207
link823 089B 3114379 3113092
link824 061B 1263924 1265131
link824 089B 3192769 3191561
link825 061B 1264630 1265261
link825 089B 3762761 3763392
link826 061B 1265263 1266831
link826 089B 2456578 2458074
link827 061B 1266378 1269369
link827 089B 2052610 2055603
link828 061B 1267897 1268390
link828 089B 3866636 3867128
link829 061B 1270718 1271060
link829 089B 3211164 3210798
link830 061B 1271061 1271361
link830 089B 3964966 3965266
link831 061B 1271362 1273062
link831 089B 2753658 2751958
link832 061B 1273062 1273956
link832 089B 3525123 3524229
link833 061B 1273064 1273955
link833 089B 3519763 3518872
link834 061B 1273993 1274776
link834 089B 3634518 3635305
link835 061B 1274778 1275812
link835 089B 3376476 3375442
link836 061B 1275814 1277635
link836 089B 2724244 2722480
link837 061B 1276012 1277636
link837 089B 2829959 2828335
link838 061B 1276015 1278022
link838 089B 2586529 2584579
link839 061B 1277635 1278024
link839 089B 3929296 3929685
link840 061B 1278022 1283523
link840 089B 1365804 1371307
link841 061B 1283820 1300128
link841 089B 531624 515315
link842 061B 1300132 1301513
link842 089B 3026388 3027770
link843 061B 1300133 1301517
link843 089B 3029156 3030540
link844 061B 1301582 1301954
link844 089B 3936894 3937266
link845 061B 1301587 1301965
link845 089B 3935409 3935785
link846 061B 1301955 1302447
link846 089B 3868114 3868606
link847 061B 1302448 1304002
link847 089B 2885484 2887038
link848 061B 1302449 1303532
link848 089B 3303251 3304335
link849 061B 1303540 1304001
link849 089B 3885670 3886131
link850 061B 1304002 1305013
link850 089B 3403110 3404121
link851 061B 1305748 1306949
link851 089B 3202409 3201208
link852 061B 1308087 1312093
link852 089B 1730609 1726602
link853 061B 1312497 1313419
link853 089B 3436869 3435947
link854 061B 1312499 1314725
link854 089B 2404253 2406479
link855 061B 1314644 1315158
link855 089B 2930841 2931355
link856 061B 1315664 1316375
link856 089B 3708130 3708842
link857 061B 1316169 1316816
link857 089B 2979187 2978540
link858 061B 1316398 1316817
link858 089B 3913053 3913472
link859 061B 1316815 1318443
link859 089B 2825094 2823466
link860 061B 1323187 1323804
link860 089B 3778351 3778967
link861 061B 1325793 1326531
link861 089B 1094928 1094190
link862 061B 1325762 1326529
link862 089B 1092906 1092141
link863 061B 1325868 1326589
link863 089B 1512478 1513199
link864 061B 1325997 1326516
link864 089B 3847267 3847786
link865 061B 1326021 1326559
link865 089B 3154772 3155310
link866 061B 1326016 1326515
link866 089B 3864154 3863655
link867 061B 1326940 1334678
link867 089B 1136222 1128487
link868 061B 1333336 1333652
link868 089B 3961263 3961579
link869 061B 1333621 1334714
link869 089B 3302157 3301064
link870 061B 1334715 1335143
link870 089B 3907960 3907532
link871 061B 1334715 1335341
link871 089B 3768449 3767823
link872 061B 1335145 1335516
link872 089B 3936150 3935779
link873 061B 1335345 1336203
link873 089B 3560150 3561008
link874 061B 1336205 1336998
link874 089B 3636096 3635303
link875 061B 1336345 1337083
link875 089B 3684253 3683514
link876 061B 1336346 1336875
link876 089B 3841445 3841974
link877 061B 1336874 1337206
link877 089B 3954429 3954761
link878 061B 1337335 1337900
link878 089B 3812500 3811935
link879 061B 1337901 1338354
link879 089B 3892538 3892991
link880 061B 1338355 1339994
link880 089B 2805492 2807132
link881 061B 1338356 1339381
link881 089B 3386796 3387822
link882 061B 1339382 1339992
link882 089B 3777741 3778353
link883 061B 1339383 1339970
link883 089B 3791045 3791630
link884 061B 1339994 1342868
link884 089B 2087879 2090750
link885 061B 1342868 1343227
link885 089B 3942741 3943100
link886 061B 1342870 1343225
link886 089B 3943455 3943101
link887 061B 1343404 1343746
link887 089B 3949047 3948705
link888 061B 1343747 1344856
link888 089B 3282333 3283442
link889 061B 1344857 1345463
link889 089B 2828334 2827728
link890 061B 1344859 1345260
link890 089B 3922959 3923360
link891 061B 1357072 1358803
link891 089B 2706532 2708262
link892 061B 1358803 1359563
link892 089B 3665569 3666329
link893 061B 1358804 1362040
link893 089B 1965194 1968429
link894 061B 1359564 1361770
link894 089B 2415359 2417565
link895 061B 1362048 1362459
link895 089B 3290775 3290364
link896 061B 1362520 1363248
link896 089B 3692307 3691579
link897 061B 1364155 1365496
link897 089B 3057806 3056465
link898 061B 1365497 1366653
link898 089B 3243697 3244853
link899 061B 1365498 1366613
link899 089B 3279001 3280110
link900 061B 1366654 1377848
link900 089B 740689 751883
link901 061B 1369107 1369497
link901 089B 2409981 2409591
link902 061B 1377847 1380518
link902 089B 2196224 2193553
link903 061B 1381586 1384425
link903 089B 2110741 2113580
link904 061B 1384426 1385228
link904 089B 3620138 3620940
link905 061B 1384427 1385229
link905 089B 3619335 3620137
link906 061B 1386060 1386800
link906 089B 3679825 3679085
link907 061B 1389658 1391504
link907 089B 2664479 2662633
link908 061B 1391502 1396434
link908 089B 1517424 1512478
link909 061B 1391506 1392405
link909 089B 3513479 3512581
link910 061B 1392406 1393830
link910 089B 2734723 2733301
link911 061B 1392407 1393468
link911 089B 3334577 3335636
link912 061B 1393397 1393870
link912 089B 1424705 1424232
link913 061B 1393397 1393816
link913 089B 2006401 2005983
link914 061B 1393397 1393807
link914 089B 1987389 1986980
link915 061B 1394880 1395216
link915 089B 3953097 3953433
link916 061B 1395530 1396284
link916 089B 3155487 3154769
link917 061B 1395786 1396311
link917 089B 3847786 3847261
link918 061B 1395787 1396281
link918 089B 3863655 3864149
link919 061B 1395771 1396507
link919 089B 1094190 1094926
link920 061B 1396227 1399642
link920 089B 1908746 1912161
link921 061B 1395773 1396507
link921 089B 1092141 1092875
link922 061B 1396852 1397257
link922 089B 2769333 2768925
link923 061B 1397318 1399641
link923 089B 2340674 2343009
link924 061B 1397320 1400184
link924 089B 2079229 2082117
link925 061B 1400186 1403135
link925 089B 2073381 2070430
link926 061B 1403135 1404435
link926 089B 3105321 3106621
link927 061B 1404640 1410859
link927 089B 1317944 1311726
link928 061B 1411272 1412783
link928 089B 2704973 2706474
link929 061B 1412784 1415580
link929 089B 2124852 2127648
link930 061B 1413150 1414553
link930 089B 2508524 2507134
link931 061B 1413151 1413530
link931 089B 591761 592140
link932 061B 1413530 1414639
link932 089B 597052 598164
link933 061B 1414730 1415865
link933 089B 604954 606161
link934 061B 1416160 1418191
link934 089B 2510561 2512588
link935 061B 1416161 1416569
link935 089B 3920106 3920514
link936 061B 1416545 1418193
link936 089B 2793988 2795637
link937 061B 1418193 1418527
link937 089B 3952764 3953098
link938 061B 1418530 1420180
link938 089B 2838014 2839618
link939 061B 1421986 1422894
link939 089B 3504458 3505364
link940 061B 1423910 1425289
link940 089B 3025003 3023623
link941 061B 1425294 1427023
link941 089B 2738195 2739924
link942 061B 1427046 1429420
link942 089B 2312154 2309780
link943 061B 1429415 1430749
link943 089B 3056463 3055129
link944 061B 1430663 1431799
link944 089B 3263177 3262041
link945 061B 1431799 1438138
link945 089B 1305419 1299080
link946 061B 1438136 1439768
link946 089B 2818575 2820207
link947 061B 1439771 1441110
link947 089B 1371310 1372649
link948 061B 1441128 1444143
link948 089B 1373794 1376809
link949 061B 1444142 1447040
link949 089B 2096491 2093621
link950 061B 1444145 1444937
link950 089B 2679218 2680012
link951 061B 1444962 1445763
link951 089B 2680129 2680930
link952 061B 1446060 1446418
link952 089B 1627350 1626992
link953 061B 1446604 1447049
link953 089B 1173856 1173419
link954 061B 1453566 1454381
link954 089B 1985883 1986698
link955 061B 1453588 1454381
link955 089B 2004939 2005732
link956 061B 1454539 1455476
link956 089B 1092875 1091926
link957 061B 1454539 1455303
link957 089B 1094926 1094162
link958 061B 1455211 1455516
link958 089B 1173178 1172861
link959 061B 1458258 1459749
link959 089B 2542397 2540906
link960 061B 1459750 1461207
link960 089B 2971322 2969866
link961 061B 1459750 1461733
link961 089B 2566881 2564899
link962 061B 1461202 1462671
link962 089B 2965496 2964032
link963 061B 1462051 1462671
link963 089B 3552135 3551515
link964 061B 1462673 1463131
link964 089B 3888889 3888431
link965 061B 1463131 1463898
link965 089B 3657157 3656390
link966 061B 1463135 1463899
link966 089B 3654856 3655620
link967 061B 1464010 1464542
link967 089B 3839314 3838782
link968 061B 1464011 1464474
link968 089B 1690106 1690569
link969 061B 1464543 1466569
link969 089B 2518675 2520701
link970 061B 1465660 1466915
link970 089B 213845 212589
link971 061B 1466569 1466896
link971 089B 3262040 3261713
link972 061B 1466570 1466896
link972 089B 3256339 3256665
link973 061B 1467003 1467799
link973 089B 3256679 3257478
link974 061B 1467003 1467802
link974 089B 3261699 3260900
link975 061B 1467798 1468845
link975 089B 3358794 3357748
link976 061B 1468845 1470039
link976 089B 3208408 3209603
link977 061B 1468847 1470037
link977 089B 3210796 3209606
link978 061B 1470040 1470506
link978 089B 3881026 3881492
link979 061B 1470508 1471302
link979 089B 3628951 3629745
link980 061B 1471294 1472274
link980 089B 3431973 3432952
link981 061B 1471583 1472311
link981 089B 189691 188963
link982 061B 1478118 1479228
link982 089B 188184 187074
link983 061B 1480981 1481837
link983 089B 3565292 3564436
link984 061B 1481319 1481836
link984 089B 3128954 3128437
link985 061B 1482400 1484457
link985 089B 784711 782655
link986 061B 1490790 1495339
link986 089B 1461790 1466337
link987 061B 1495422 1495995
link987 089B 1466334 1466907
link988 061B 1499994 1500759
link988 089B 3659459 3658694
link989 061B 1499995 1500760
link989 089B 3660225 3659460
link990 061B 1500761 1501732
link990 089B 3442713 3441742
link991 061B 1501734 1502673
link991 089B 1754268 1755207
link992 061B 1502664 1505366
link992 089B 1755462 1758164
link993 061B 1506465 1508175
link993 089B 2748538 2750245
link994 061B 1508408 1509635
link994 089B 3173286 3172059
link995 061B 1509660 1511269
link995 089B 2831572 2833181
link996 061B 1509661 1510631
link996 089B 3443685 3444655
link997 061B 1510632 1511325
link997 089B 3723582 3724275
link998 061B 1510633 1511270
link998 089B 3759572 3760209
link999 061B 1511323 1512594
link999 089B 3129702 3130973
link1000 061B 1512592 1513580
link1000 089B 3423123 3424111
link1001 061B 1512593 1513579
link1001 089B 3422138 3423124
link1002 061B 1513885 1514966
link1002 089B 3323862 3324943
link1003 061B 1513891 1514962
link1003 089B 3322792 3323863
link1004 061B 1515431 1515983
link1004 089B 3819743 3820295
link1005 061B 1515433 1515984
link1005 089B 3818639 3819190
link1006 061B 1515985 1521917
link1006 089B 1342343 1348276
link1007 061B 1521351 1523092
link1007 089B 5810 7549
link1008 061B 1521920 1522614
link1008 089B 3720801 3721495
link1009 061B 1523096 1524110
link1009 089B 3399063 3400077
link1010 061B 1523152 1524036
link1010 089B 2786468 2787353
link1011 061B 1523152 1524040
link1011 089B 2784911 2784022
link1012 061B 1524109 1525340
link1012 089B 3165904 3167135
link1013 061B 1524139 1524650
link1013 089B 9529 10039
link1014 061B 1526829 1527643
link1014 089B 12269 13083
link1015 061B 1527301 1528116
link1015 089B 3607195 3608010
link1016 061B 1527752 1529855
link1016 089B 13186 15298
link1017 061B 1528593 1529598
link1017 089B 3410173 3411178
link1018 061B 1528985 1529596
link1018 089B 3774662 3774051
link1019 061B 1529599 1530575
link1019 089B 3437845 3436869
link1020 061B 1530575 1531358
link1020 089B 3645521 3646304
link1021 061B 1531231 1532271
link1021 089B 105911 106936
link1022 061B 1537423 1539085
link1022 089B 116042 117703
link1023 061B 1538627 1539084
link1023 089B 1526998 1526541
link1024 061B 1539117 1542662
link1024 089B 1526263 1522704
link1025 061B 1539887 1542137
link1025 089B 117709 119966
link1026 061B 1540816 1541949
link1026 089B 3269990 3271123
link1027 061B 1540816 1541947
link1027 089B 3272256 3273387
link1028 061B 1541949 1542589
link1028 089B 3757653 3758294
link1029 061B 1543223 1544767
link1029 089B 2897891 2896347
link1030 061B 1543451 1544766
link1030 089B 3084354 3083039
link1031 061B 1544767 1545532
link1031 089B 3661757 3660992
link1032 061B 1544977 1545550
link1032 089B 122494 123080
link1033 061B 1545927 1549790
link1033 089B 1777547 1773684
link1034 061B 1546234 1548729
link1034 089B 123790 126322
link1035 061B 1550169 1551271
link1035 089B 3297780 3298888
link1036 061B 1550737 1551041
link1036 089B 131043 131347
link1037 061B 1551735 1552277
link1037 089B 2155439 2154897
link1038 061B 1551737 1552274
link1038 089B 3341979 3341442
link1039 061B 1552280 1552878
link1039 089B 430543 429945
link1040 061B 1553629 1554786
link1040 089B 3246009 3244855
link1041 061B 1554787 1555245
link1041 089B 3889805 3889347
link1042 061B 1555244 1556691
link1042 089B 2971322 2972769
link1043 061B 1556693 1558089
link1043 089B 3012500 3011104
link1044 061B 1558091 1558462
link1044 089B 3938377 3938006
link1045 061B 1558091 1560046
link1045 089B 2582620 2580665
link1046 061B 1558459 1559391
link1046 089B 2802212 2803144
link1047 061B 1559483 1560044
link1047 089B 2803290 2803851
link1048 061B 1561884 1562194
link1048 089B 3962834 3962523
link1049 061B 1562195 1562682
link1049 089B 3870569 3870082
link1050 061B 1562684 1563181
link1050 089B 3864651 3864154
link1051 061B 1563182 1566260
link1051 089B 2025249 2022178
link1052 061B 1563179 1563830
link1052 089B 3754433 3753782
link1053 061B 1565445 1565784
link1053 089B 3951757 3951418
link1054 061B 1565809 1566242
link1054 089B 3896117 3895685
link1055 061B 1565816 1566235
link1055 089B 3901869 3901451
link1056 061B 1566261 1568618
link1056 089B 2333623 2331266
link1057 061B 1568744 1569259
link1057 089B 3852487 3853002
link1058 061B 1568916 1569257
link1058 089B 3948361 3948702
link1059 061B 1569259 1570814
link1059 089B 2890143 2891698
link1060 061B 1570812 1571379
link1060 089B 3079084 3078518
link1061 061B 1571130 1573302
link1061 089B 2435054 2432877
link1062 061B 1573304 1573727
link1062 089B 3912632 3912209
link1063 061B 1573733 1583805
link1063 089B 888450 878394
link1064 061B 1573724 1574833
link1064 089B 878394 877289
link1065 061B 1575947 1579682
link1065 089B 876139 872400
link1066 061B 1582266 1583804
link1066 089B 869780 868237
link1067 061B 1583806 1585105
link1067 089B 3105320 3104021
link1068 061B 1585497 1586109
link1068 089B 3779580 3778968
link1069 061B 1586109 1589712
link1069 089B 1841472 1845138
link1070 061B 1589714 1590848
link1070 089B 3267720 3268854
link1071 061B 1589715 1590847
link1071 089B 3264316 3265448
link1072 061B 1590849 1591390
link1072 089B 3832329 3831788
link1073 061B 1591488 1592897
link1073 089B 3009711 3008302
link1074 061B 1593129 1596674
link1074 089B 1877493 1873948
link1075 061B 1596675 1597356
link1075 089B 3731842 3731161
link1076 061B 1596676 1597355
link1076 089B 3733887 3733208
link1077 061B 1597357 1599618
link1077 089B 2377317 2375056
link1078 061B 1599619 1600219
link1078 089B 3787461 3786861
link1079 061B 1600220 1604163
link1079 089B 1742513 1738570
link1080 061B 1604164 1604509
link1080 089B 3948015 3947670
link1081 061B 1604510 1605688
link1081 089B 3222675 3221497
link1082 061B 1605907 1606421
link1082 089B 3853518 3853004
link1083 061B 1606423 1607773
link1083 089B 3051073 3052423
link1084 061B 1607773 1608781
link1084 089B 3407152 3408160
link1085 061B 1607774 1608780
link1085 089B 3406144 3407150
link1086 061B 1608904 1610688
link1086 089B 2708261 2710046
link1087 061B 1610688 1611016
link1087 089B 3955751 3956080
link1088 061B 1610698 1611015
link1088 089B 3956399 3956082
link1089 061B 1611052 1611511
link1089 089B 3887513 3887972
link1090 061B 1611511 1612395
link1090 089B 3533116 3532232
link1091 061B 1612396 1613094
link1091 089B 3717304 3718002
link1092 061B 1612397 1613095
link1092 089B 3719402 3718704
link1093 061B 1613096 1622889
link1093 089B 908530 918323
link1094 061B 1622888 1624869
link1094 089B 2566882 2568863
link1095 061B 1624870 1625716
link1095 089B 3578907 3579753
link1096 061B 1624871 1625717
link1096 089B 3577214 3578060
link1097 061B 1625715 1626185
link1097 089B 3879151 3879621
link1098 061B 1626186 1627333
link1098 089B 3250613 3251760
link1099 061B 1626188 1626501
link1099 089B 3961581 3961894
link1100 061B 1626502 1627224
link1100 089B 3695935 3695213
link1101 061B 1627334 1629627
link1101 089B 2354559 2356853
link1102 061B 1629628 1630367
link1102 089B 3682042 3682781
link1103 061B 1630366 1631422
link1103 089B 3338813 3337757
link1104 061B 1631423 1631727
link1104 089B 3963140 3963444
link1105 061B 1631425 1631726
link1105 089B 3963753 3964054
link1106 061B 1631728 1632131
link1106 089B 3922553 3922956
link1107 061B 1632258 1633794
link1107 089B 2836455 2838011
link1108 061B 1633795 1637560
link1108 089B 1800510 1796730
link1109 061B 1637561 1638414
link1109 089B 3570414 3571267
link1110 061B 1637562 1638414
link1110 089B 3570412 3569560
link1111 061B 1638426 1638875
link1111 089B 3873014 3873467
link1112 061B 1639134 1643430
link1112 089B 1639897 1635601
link1113 061B 1642880 1643429
link1113 089B 3822501 3821952
link1114 061B 1643431 1645420
link1114 089B 2560921 2562910
link1115 061B 1645421 1646053
link1115 089B 3765294 3764662
link1116 061B 1645652 1646050
link1116 089B 3018478 3018080
link1117 061B 1646054 1646593
link1117 089B 3833950 3833411
link1118 061B 1646594 1646939
link1118 089B 3948016 3948361
link1119 061B 1647624 1648203
link1119 089B 717699 718278
link1120 061B 1654558 1655517
link1120 089B 728298 729279
link1121 061B 1655515 1661482
link1121 089B 1342342 1336391
link1122 061B 1661485 1662024
link1122 089B 3765925 3765386
link1123 061B 1661622 1663117
link1123 089B 2914772 2916274
link1124 061B 1662076 1663106
link1124 089B 3335638 3336669
link1125 061B 1663115 1664318
link1125 089B 3198800 3197597
link1126 061B 1664540 1665040
link1126 089B 3859642 3859141
link1127 061B 1665044 1666216
link1127 089B 3230901 3229729
link1128 061B 1665862 1666216
link1128 089B 3943814 3944168
link1129 061B 1665864 1666216
link1129 089B 3944172 3944524
link1130 061B 1666218 1667603
link1130 089B 3023618 3022233
link1131 061B 1667638 1669237
link1131 089B 2882361 2883922
link1132 061B 1668539 1669237
link1132 089B 3716602 3717302
link1133 061B 1669239 1670841
link1133 089B 2844433 2846035
link1134 061B 1670847 1671245
link1134 089B 2588471 2588073
link1135 061B 1670843 1673126
link1135 089B 2361424 2359141
link1136 061B 1671281 1672567
link1136 089B 2587857 2586533
link1137 061B 1672570 1673122
link1137 089B 3816972 3816420
link1138 061B 1673127 1677092
link1138 089B 1738567 1734602
link1139 061B 1677093 1677426
link1139 089B 3952429 3952762
link1140 061B 1677428 1678285
link1140 089B 3561867 3562724
link1141 061B 1678453 1679494
link1141 089B 3299970 3301061
link1142 061B 1678517 1679496
link1142 089B 3265592 3266584
link1143 061B 1679497 1680421
link1143 089B 3479823 3478898
link1144 061B 1680422 1681645
link1144 089B 3179407 3178184
link1145 061B 1681647 1682013
link1145 089B 2099351 2098994
link1146 061B 1682063 1683377
link1146 089B 3089619 3090933
link1147 061B 1682063 1683337
link1147 089B 3122074 3123348
link1148 061B 1683445 1684068
link1148 089B 2098878 2098234
link1149 061B 1683658 1684068
link1149 089B 714946 715376
link1150 061B 1683658 1684068
link1150 089B 2201792 2202221
link1151 061B 1683431 1684068
link1151 089B 1793216 1793869
link1152 061B 1683664 1684068
link1152 089B 425571 425150
link1153 061B 1683765 1684068
link1153 089B 3930455 3930131
link1154 061B 1684084 1685744
link1154 089B 716038 717698
link1155 061B 1684115 1684852
link1155 089B 3594939 3595676
link1156 061B 1684115 1684853
link1156 089B 3565408 3566146
link1157 061B 1685745 1686970
link1157 089B 3176960 3175735
link1158 061B 1686971 1688907
link1158 089B 2598175 2600111
link1159 061B 1686972 1688906
link1159 089B 2594301 2596237
link1160 061B 1689381 1692115
link1160 089B 2169176 2171910
link1161 061B 1692115 1693090
link1161 089B 3413185 3414185
link1162 061B 1692116 1694299
link1162 089B 2428512 2430695
link1163 061B 1693095 1694583
link1163 089B 2944815 2943327
link1164 061B 1693094 1694298
link1164 089B 3200005 3201206
link1165 061B 1694585 1695406
link1165 089B 3604735 3605556
link1166 061B 1697095 1697478
link1166 089B 3930840 3931225
link1167 061B 1697479 1698494
link1167 089B 3374407 3375443
link1168 061B 1697480 1698490
link1168 089B 3439798 3440766
link1169 061B 1698670 1699266
link1169 089B 3790447 3789851
link1170 061B 1699267 1704438
link1170 089B 1461790 1456622
link1171 061B 1704233 1705383
link1171 089B 3247165 3248313
link1172 061B 1705384 1706650
link1172 089B 3133503 3132237
link1173 061B 1706680 1707925
link1173 089B 2222821 2224138
link1174 061B 1707526 1708888
link1174 089B 844488 845818
link1175 061B 1707928 1708567
link1175 089B 2224586 2225225
link1176 061B 1708859 1709449
link1176 089B 845864 846454
link1177 061B 1708926 1709433
link1177 089B 2094068 2094580
link1178 061B 1709102 1709530
link1178 089B 1626992 1627441
link1179 061B 1709611 1710748
link1179 089B 846526 847679
link1180 061B 1710749 1711577
link1180 089B 3594850 3594022
link1181 061B 1711578 1712201
link1181 089B 3770328 3769705
link1182 061B 1711579 1712580
link1182 089B 1409331 1408326
link1183 061B 1712201 1714244
link1183 089B 2496271 2498315
link1184 061B 1712572 1714245
link1184 089B 1405648 1403975
link1185 061B 1714244 1715835
link1185 089B 2852419 2850826
link1186 061B 1716077 1716781
link1186 089B 3713085 3712381
link1187 061B 1716079 1716701
link1187 089B 3743964 3743342
link1188 061B 1716781 1717226
link1188 089B 3897474 3897029
link1189 061B 1717227 1717771
link1189 089B 3830158 3830702
link1190 061B 1717228 1717751
link1190 089B 3848312 3848836
link1191 061B 1717771 1718667
link1191 089B 3517079 3517975
link1192 061B 1718671 1719467
link1192 089B 3611270 3612073
link1193 061B 1719471 1720328
link1193 089B 3559292 3560149
link1194 061B 1720330 1721893
link1194 089B 2876108 2877672
link1195 061B 1720671 1721891
link1195 089B 3181848 3180628
link1196 061B 1721892 1722503
link1196 089B 3782023 3782634
link1197 061B 1723841 1724519
link1197 089B 3735248 3735927
link1198 061B 1724518 1725380
link1198 089B 3488998 3488085
link1199 061B 1725547 1726082
link1199 089B 3835565 3835030
link1200 061B 1726781 1728692
link1200 089B 2615512 2617423
link1201 061B 1728693 1730265
link1201 089B 2502402 2500838
link1202 061B 1728794 1729670
link1202 089B 3567853 3567001
link1203 061B 1728782 1729669
link1203 089B 3478904 3477971
link1204 061B 1729671 1730617
link1204 089B 3463865 3464812
link1205 061B 1730277 1730618
link1205 089B 2500700 2500359
link1206 061B 1733836 1734860
link1206 089B 3393972 3394997
link1207 061B 1734860 1736138
link1207 089B 3119513 3118235
link1208 061B 1734861 1735562
link1208 089B 3654081 3653380
link1209 061B 1735728 1736272
link1209 089B 3827979 3828523
link1210 061B 1736277 1738087
link1210 089B 2695650 2693841
link1211 061B 1738087 1738958
link1211 089B 3547168 3546297
link1212 061B 1738958 1741730
link1212 089B 2147143 2144371
link1213 061B 1738961 1741729
link1213 089B 2144368 2141596
link1214 061B 1741731 1745012
link1214 089B 1948952 1945673
link1215 061B 1745013 1746283
link1215 089B 3124621 3123351
link1216 061B 1745016 1746287
link1216 089B 3125891 3124621
link1217 061B 1746287 1747324
link1217 089B 3371290 3372327
link1218 061B 1747477 1747897
link1218 089B 3912212 3911792
link1219 061B 1747652 1748799
link1219 089B 3021997 3020850
link1220 061B 1747898 1748800
link1220 089B 3508075 3507173
link1221 061B 1748801 1754617
link1221 089B 1360000 1354187
link1222 061B 1754864 1756472
link1222 089B 2842829 2841223
link1223 061B 1756489 1762794
link1223 089B 1305419 1311725
link1224 061B 1762795 1763865
link1224 089B 3330309 3329239
link1225 061B 1762796 1763866
link1225 089B 3328167 3329237
link1226 061B 1763867 1771898
link1226 089B 1112709 1104680
link1227 061B 1771899 1772263
link1227 089B 2370524 2370159
link1228 061B 1772264 1772914
link1228 089B 2370050 2369403
link1229 061B 1776393 1777076
link1229 089B 1808057 1807375
link1230 061B 1777298 1778172
link1230 089B 1807153 1806280
link1231 061B 1778172 1778952
link1231 089B 3643167 3642387
link1232 061B 1778173 1778951
link1232 089B 3647863 3647087
link1233 061B 1778952 1780971
link1233 089B 2534859 2532840
link1234 061B 1780971 1782966
link1234 089B 2556931 2558926
link1235 061B 1780971 1782965
link1235 089B 2554935 2556930
link1236 061B 1783374 1787027
link1236 089B 1848801 1845151
link1237 061B 1786656 1787165
link1237 089B 3857103 3856596
link1238 061B 1787166 1789055
link1238 089B 2636433 2638322
link1239 061B 1789055 1791451
link1239 089B 2309780 2307383
link1240 061B 1789219 1790893
link1240 089B 2789021 2787358
link1241 061B 1795718 1796438
link1241 089B 2979240 2979974
link1242 061B 1795847 1796270
link1242 089B 1586746 1587169
link1243 061B 1795847 1799172
link1243 089B 1206601 1203276
link1244 061B 1797279 1799464
link1244 089B 687836 690021
link1245 061B 1804920 1805314
link1245 089B 3926953 3926559
link1246 061B 1805074 1805608
link1246 089B 3838782 3838248
link1247 061B 1807458 1808698
link1247 089B 3154770 3153529
link1248 061B 1807466 1809191
link1248 089B 2734732 2736458
link1249 061B 1807594 1809242
link1249 089B 2611680 2609980
link1250 061B 1807858 1808698
link1250 089B 3585660 3584820
link1251 061B 1808701 1812382
link1251 089B 1837794 1841472
link1252 061B 1808699 1809242
link1252 089B 3663283 3663826
link1253 061B 1809193 1809787
link1253 089B 3791641 3792235
link1254 061B 1809834 1810679
link1254 089B 3581446 3580601
link1255 061B 1810750 1811156
link1255 089B 3921331 3920924
link1256 061B 1811157 1811474
link1256 089B 3960946 3961263
link1257 061B 1811670 1812167
link1257 089B 3863158 3862661
link1258 061B 1812518 1813171
link1258 089B 2702238 2702891
link1259 061B 1817739 1819798
link1259 089B 2477666 2475584
link1260 061B 1821024 1821566
link1260 089B 3164665 3164123
link1261 061B 1823635 1824089
link1261 089B 2304975 2304521
link1262 061B 1824301 1824629
link1262 089B 3955090 3954761
link1263 061B 1824628 1825026
link1263 089B 3926163 3925765
link1264 061B 1825143 1825735
link1264 089B 3787464 3788056
link1265 061B 1825569 1826075
link1265 089B 3855063 3855569
link1266 061B 1827337 1828365
link1266 089B 3338814 3339872
link1267 061B 1828364 1828771
link1267 089B 3921332 3921739
link1268 061B 1836757 1838401
link1268 089B 2797281 2795637
link1269 061B 1838410 1839761
link1269 089B 3030546 3031919
link1270 061B 1838477 1839785
link1270 089B 3098802 3100110
link1271 061B 1838479 1839759
link1271 089B 3116954 3118233
link1272 061B 1839786 1840150
link1272 089B 3940211 3939847
link1273 061B 1840150 1841010
link1273 089B 3559292 3558432
link1274 061B 1840276 1841009
link1274 089B 3687194 3686461
link1275 061B 1840277 1840760
link1275 089B 3213185 3212702
link1276 061B 1840817 1841242
link1276 089B 3212419 3211994
link1277 061B 1841132 1841590
link1277 089B 1792930 1792472
link1278 061B 1841141 1841797
link1278 089B 2974218 2974880
link1279 061B 1845117 1845448
link1279 089B 1790667 1790331
link1280 061B 1845117 1845548
link1280 089B 2974895 2975331
link1281 061B 1845992 1846954
link1281 089B 3448534 3449496
link1282 061B 1846955 1847956
link1282 089B 2530819 2531820
link1283 061B 1846956 1848334
link1283 089B 2953734 2955112
link1284 061B 1848617 1849118
link1284 089B 3861658 3861157
link1285 061B 1849119 1849551
link1285 089B 3801080 3801512
link1286 061B 1849120 1849550
link1286 089B 3800500 3800930
link1287 061B 1849551 1851774
link1287 089B 2154924 2152677
link1288 061B 1851662 1855677
link1288 089B 1722578 1718549
link1289 061B 1854607 1856605
link1289 089B 619099 617095
link1290 061B 1854694 1856605
link1290 089B 1487361 1485451
link1291 061B 1856643 1857798
link1291 089B 616325 615165
link1292 061B 1856643 1859030
link1292 089B 1484681 1482258
link1293 061B 1857918 1862106
link1293 089B 615107 610937
link1294 061B 1860026 1860906
link1294 089B 3552381 3553246
link1295 061B 1861293 1862106
link1295 089B 2675543 2674730
link1296 061B 1861295 1862045
link1296 089B 3671617 3672367
link1297 061B 1863695 1864180
link1297 089B 3682041 3681556
link1298 061B 1867870 1868317
link1298 089B 2570820 2570373
link1299 061B 1868934 1869408
link1299 089B 606783 607257
link1300 061B 1868947 1869812
link1300 089B 3410033 3409168
link1301 061B 1883138 1883658
link1301 089B 3850407 3850927
link1302 061B 1883658 1885682
link1302 089B 2522726 2524750
link1303 061B 1886210 1886688
link1303 089B 1605084 1605559
link1304 061B 1886691 1888440
link1304 089B 1606726 1608476
link1305 061B 1890036 1890413
link1305 089B 351207 351584
link1306 061B 1905620 1906817
link1306 089B 351610 352807
link1307 061B 1907074 1909253
link1307 089B 2410927 2408706
link1308 061B 1908253 1909252
link1308 089B 3366090 3365050
link1309 061B 1909254 1909935
link1309 089B 3730478 3731160
link1310 061B 1910387 1910935
link1310 089B 3824699 3824151
link1311 061B 1912276 1912612
link1311 089B 3341261 3340925
link1312 061B 1916396 1916709
link1312 089B 2918110 2917797
link1313 061B 1916712 1917750
link1313 089B 3362967 3364005
link1314 061B 1916710 1917751
link1314 089B 3364007 3365048
link1315 061B 1917815 1918246
link1315 089B 3905809 3906240
link1316 061B 1918249 1918881
link1316 089B 3762756 3762124
link1317 061B 1918247 1918882
link1317 089B 3762122 3761486
link1318 061B 1918883 1922066
link1318 089B 1994040 1990857
link1319 061B 1922708 1923169
link1319 089B 3884281 3884742
link1320 061B 1923043 1925481
link1320 089B 2285607 2283169
link1321 061B 1923171 1924378
link1321 089B 3191560 3190353
link1322 061B 1924380 1925029
link1322 089B 2959633 2958983
link1323 061B 1925070 1925481
link1323 089B 2958573 2958162
link1324 061B 1927496 1927931
link1324 089B 3904508 3904073
link1325 061B 1927932 1928344
link1325 089B 3915138 3914726
link1326 061B 1931677 1933170
link1326 089B 2938848 2940341
link1327 061B 1933615 1936689
link1327 089B 2019103 2022177
link1328 061B 1933617 1935460
link1328 089B 2657100 2658943
link1329 061B 1935771 1936687
link1329 089B 3481667 3482583
link1330 061B 1937933 1938733
link1330 089B 3626554 3625754
link1331 061B 1937936 1940425
link1331 089B 2263472 2265969
link1332 061B 1938734 1940266
link1332 089B 2894796 2893248
link1333 061B 1940572 1942781
link1333 089B 1858240 1856028
link1334 061B 1940854 1942757
link1334 089B 2632637 2634542
link1335 061B 1942782 1946194
link1335 089B 1596170 1592752
link1336 061B 1944307 1944820
link1336 089B 2926315 2926828
link1337 061B 1944360 1946159
link1337 089B 2572811 2571012
link1338 061B 1945188 1946151
link1338 089B 3451421 3450458
link1339 061B 1945370 1945870
link1339 089B 3815805 3815305
link1340 061B 1945647 1946198
link1340 089B 937914 938470
link1341 061B 1950580 1951350
link1341 089B 944740 945510
link1342 061B 1950851 1952711
link1342 089B 825161 826951
link1343 061B 1951349 1951663
link1343 089B 946633 946946
link1344 061B 1951693 1952117
link1344 089B 3327518 3327094
link1345 061B 1952748 1953279
link1345 089B 3840912 3840381
link1346 061B 1954502 1955831
link1346 089B 3068483 3067154
link1347 061B 1954503 1955833
link1347 089B 3069812 3068482
link1348 061B 1959028 1959510
link1348 089B 3866138 3865645
link1349 061B 1961956 1962391
link1349 089B 3901889 3902324
link1350 061B 1962395 1963604
link1350 089B 3164672 3165903
link1351 061B 1964363 1965991
link1351 089B 2821837 2823464
link1352 061B 1964540 1965173
link1352 089B 3764028 3764661
link1353 061B 1965174 1965731
link1353 089B 3815862 3816418
link1354 061B 1966088 1966479
link1354 089B 3927742 3928133
link1355 061B 1966481 1966976
link1355 089B 3865150 3865645
link1356 061B 1967392 1967867
link1356 089B 3873944 3874419
link1357 061B 1967870 1969452
link1357 089B 2855598 2857180
link1358 061B 1978997 1979817
link1358 089B 3603914 3604734
link1359 061B 1978981 1980846
link1359 089B 2334161 2335975
link1360 061B 1979820 1981550
link1360 089B 2770616 2772296
link1361 061B 1980157 1980847
link1361 089B 3725661 3724970
link1362 061B 1980227 1981822
link1362 089B 324221 322676
link1363 061B 1981123 1981822
link1363 089B 1569004 1568305
link1364 061B 1982314 1983963
link1364 089B 1114356 1112710
link1365 061B 1983580 1983962
link1365 089B 3555458 3555840
link1366 061B 1983960 1984391
link1366 089B 3908812 3909244
link1367 061B 1984390 1990522
link1367 089B 1330262 1336394
link1368 061B 1988084 1988527
link1368 089B 965377 965818
link1369 061B 1989060 1989782
link1369 089B 3699551 3698829
link1370 061B 1989065 1989777
link1370 089B 3700268 3699556
link1371 061B 1989783 1990195
link1371 089B 3920104 3919692
link1372 061B 1990196 1990518
link1372 089B 3959664 3959342
link1373 061B 1990558 1990992
link1373 089B 3904943 3904509
link1374 061B 1990688 1992239
link1374 089B 2890142 2888591
link1375 061B 1992238 1996102
link1375 089B 1785261 1781412
link1376 061B 1992240 1993727
link1376 089B 2947795 2949281
link1377 061B 1993847 1995125
link1377 089B 2952414 2953695
link1378 061B 1997057 1997533
link1378 089B 3875844 3876320
link1379 061B 1997574 1999436
link1379 089B 2572813 2574751
link1380 061B 1997766 1998370
link1380 089B 1888046 1888650
link1381 061B 1998385 1999865
link1381 089B 2163555 2162074
link1382 061B 1998362 1999434
link1382 089B 1983330 1984402
link1383 061B 1998363 1999436
link1383 089B 1890318 1891391
link1384 061B 2016968 2017754
link1384 089B 2162903 2162117
link1385 061B 2016968 2017367
link1385 089B 1890992 1891391
link1386 061B 2016968 2017365
link1386 089B 1984005 1984402
link1387 061B 2016968 2017367
link1387 089B 2574352 2574751
link1388 061B 2017647 2018540
link1388 089B 562626 563526
link1389 061B 2023197 2023788
link1389 089B 576716 577306
link1390 061B 2023341 2023789
link1390 089B 3896582 3897028
link1391 061B 2023875 2027980
link1391 089B 1681919 1677806
link1392 061B 2026109 2026461
link1392 089B 2110643 2110280
link1393 061B 2026602 2027922
link1393 089B 3069817 3071137
link1394 061B 2026640 2028255
link1394 089B 2320979 2319364
link1395 061B 2027927 2028294
link1395 089B 3937638 3937271
link1396 061B 2028377 2030303
link1396 089B 2605909 2607835
link1397 061B 2028398 2028981
link1397 089B 3802812 3803394
link1398 061B 2028404 2029121
link1398 089B 3141052 3141816
link1399 061B 2029140 2029539
link1399 089B 1225003 1224604
link1400 061B 2029150 2029539
link1400 089B 3928523 3928134
link1401 061B 2029540 2030010
link1401 089B 3878213 3878683
link1402 061B 2030041 2032170
link1402 089B 2458712 2460845
link1403 061B 2030304 2031965
link1403 089B 2789022 2790683
link1404 061B 2036036 2038819
link1404 089B 2138814 2141596
link1405 061B 2038818 2042521
link1405 089B 1706412 1702708
link1406 061B 2049752 2053836
link1406 089B 1032975 1028890
link1407 061B 2053381 2053824
link1407 089B 345944 346387
link1408 061B 2053850 2057291
link1408 089B 1895007 1898448
link1409 061B 2057905 2059143
link1409 089B 3158492 3159731
link1410 061B 2059144 2059716
link1410 089B 3802241 3802814
link1411 061B 2059718 2060268
link1411 089B 3824150 3823600
link1412 061B 2060267 2061429
link1412 089B 3235577 3236739
link1413 061B 2060270 2060873
link1413 089B 3783244 3783847
link1414 061B 2060874 2061348
link1414 089B 3874895 3875369
link1415 061B 2060876 2061346
link1415 089B 3874422 3874892
link1416 061B 2061431 2062723
link1416 089B 3110510 3111802
link1417 061B 2073994 2074530
link1417 089B 3554442 3554977
link1418 061B 2074840 2076684
link1418 089B 2666324 2664480
link1419 061B 2075140 2075771
link1419 089B 3769704 3769073
link1420 061B 2075938 2076684
link1420 089B 3675364 3676110
link1421 061B 2075938 2076248
link1421 089B 3962522 3962212
link1422 061B 2076253 2076677
link1422 089B 3904945 3905369
link1423 061B 2076682 2080456
link1423 089B 1804286 1800512
link1424 061B 2081994 2083214
link1424 089B 3176961 3178184
link1425 061B 2083217 2084101
link1425 089B 3521556 3522443
link1426 061B 2084103 2088034
link1426 089B 1742514 1746450
link1427 061B 2088035 2088337
link1427 089B 3964359 3964057
link1428 061B 2088036 2088338
link1428 089B 3964662 3964360
link1429 061B 2088340 2090030
link1429 089B 2763855 2765545
link1430 061B 2090032 2091752
link1430 089B 2746820 2745100
link1431 061B 2090720 2091753
link1431 089B 3374406 3373367
link1432 061B 2091754 2094127
link1432 089B 2328900 2326529
link1433 061B 2094128 2094922
link1433 089B 3632928 3633721
link1434 061B 2094130 2095015
link1434 089B 3526905 3527790
link1435 061B 2095018 2096167
link1435 089B 3249464 3248315
link1436 061B 2096167 2097743
link1436 089B 2869835 2868260
link1437 061B 2097743 2099242
link1437 089B 2932860 2934359
link1438 061B 2097744 2098440
link1438 089B 3196389 3195676
link1439 061B 2098056 2098822
link1439 089B 3655622 3656388
link1440 061B 2098457 2098825
link1440 089B 3195550 3195181
link1441 061B 2099243 2101979
link1441 089B 2166442 2169180
link1442 061B 2101978 2103185
link1442 089B 3189142 3190349
link1443 061B 2103188 2105944
link1443 089B 2107900 2110665
link1444 061B 2103191 2104275
link1444 089B 3246013 3247163
link1445 061B 2106046 2106808
link1445 089B 3585737 3586499
link1446 061B 2106811 2107210
link1446 089B 3826889 3827288
link1447 061B 2106813 2107210
link1447 089B 671058 671455
link1448 061B 2114212 2114992
link1448 089B 3649430 3650210
link1449 061B 2114992 2116751
link1449 089B 2724246 2726005
link1450 061B 2116752 2123863
link1450 089B 805986 813074
link1451 061B 2116753 2117261
link1451 089B 3856594 3856086
link1452 061B 2117296 2117763
link1452 089B 2323535 2323029
link1453 061B 2126158 2126932
link1453 089B 815760 816534
link1454 061B 2126489 2126933
link1454 089B 3862103 3861659
link1455 061B 2126934 2127788
link1455 089B 3564435 3563581
link1456 061B 2128892 2129440
link1456 089B 3825247 3824699
link1457 061B 2129496 2131975
link1457 089B 2265972 2268451
link1458 061B 2131972 2133292
link1458 089B 2989990 2991310
link1459 061B 2131998 2133292
link1459 089B 2984281 2985575
link1460 061B 2132003 2133489
link1460 089B 2941840 2943326
link1461 061B 2133864 2134873
link1461 089B 3401086 3400078
link1462 061B 2134875 2135408
link1462 089B 3720102 3719557
link1463 061B 2140457 2140998
link1463 089B 3834492 3833951
link1464 061B 2140999 2142381
link1464 089B 3029154 3027772
link1465 061B 2142382 2144943
link1465 089B 2238105 2240666
link1466 061B 2144944 2146100
link1466 089B 3243696 3242540
link1467 061B 2144946 2146099
link1467 089B 3241377 3240224
link1468 061B 2146101 2151412
link1468 089B 1414648 1409333
link1469 061B 2151413 2153136
link1469 089B 2743376 2745099
link1470 061B 2151415 2153135
link1470 089B 2741654 2743374
link1471 061B 2153135 2161189
link1471 089B 1104681 1096627
link1472 061B 2161190 2162307
link1472 089B 3277885 3276768
link1473 061B 2162308 2162701
link1473 089B 3927741 3927348
link1474 061B 2162703 2163107
link1474 089B 3922145 3921741
link1475 061B 2163109 2166421
link1475 089B 1932431 1935757
link1476 061B 2166421 2167243
link1476 089B 3600622 3601444
link1477 061B 2166422 2167242
link1477 089B 3602269 3603090
link1478 061B 2167504 2168813
link1478 089B 3076445 3077754
link1479 061B 2167505 2168813
link1479 089B 3080401 3079093
link1480 061B 2169799 2171303
link1480 089B 2925338 2923835
link1481 061B 2171303 2173147
link1481 089B 2668169 2670013
link1482 061B 2171768 2173146
link1482 089B 3036050 3034673
link1483 061B 2171774 2174645
link1483 089B 1922383 1919512
link1484 061B 2173308 2177341
link1484 089B 1714515 1718548
link1485 061B 2173310 2174097
link1485 089B 3633724 3634511
link1486 061B 2175876 2177338
link1486 089B 2175882 2177344
link1487 061B 2176277 2176618
link1487 089B 1174108 1174449
link1488 061B 2177487 2178177
link1488 089B 1180779 1181465
link1489 061B 2178781 2179211
link1489 089B 1635600 1635170
link1490 061B 2182897 2186324
link1490 089B 1905321 1908748
link1491 061B 2183686 2185131
link1491 089B 1634625 1633092
link1492 061B 2185411 2185889
link1492 089B 3472846 3472368
link1493 061B 2185411 2185888
link1493 089B 3596981 3596504
link1494 061B 2185890 2186320
link1494 089B 3905377 3905807
link1495 061B 2186322 2188286
link1495 089B 2576744 2574780
link1496 061B 2188284 2188866
link1496 089B 3798155 3797573
link1497 061B 2188286 2190189
link1497 089B 2623146 2625049
link1498 061B 2188869 2189206
link1498 089B 3950409 3950746
link1499 061B 2188868 2189207
link1499 089B 3949732 3950071
link1500 061B 2189445 2190170
link1500 089B 3460062 3460711
link1501 061B 2190446 2191212
link1501 089B 3572118 3572882
link1502 061B 2200004 2200785
link1502 089B 3647869 3648650
link1503 061B 2201320 2201790
link1503 089B 1273255 1272785
link1504 061B 2203138 2204323
link1504 089B 2192192 2191011
link1505 061B 2203930 2204260
link1505 089B 2292905 2293236
link1506 061B 2204479 2204834
link1506 089B 2294973 2295328
link1507 061B 2206180 2210052
link1507 089B 1769812 1765941
link1508 061B 2210052 2212094
link1508 089B 2502403 2504445
link1509 061B 2213281 2213709
link1509 089B 3907961 3908389
link1510 061B 2213711 2214668
link1510 089B 3458145 3459102
link1511 061B 2215161 2216525
link1511 089B 3044265 3045629
link1512 061B 2216607 2217007
link1512 089B 3258621 3259021
link1513 061B 2216608 2217028
link1513 089B 1811795 1811374
link1514 061B 2217036 2218987
link1514 089B 1810006 1808054
link1515 061B 2217236 2217799
link1515 089B 3259021 3259584
link1516 061B 2226987 2227360
link1516 089B 3935027 3935400
link1517 061B 2227363 2228244
link1517 089B 3536648 3537529
link1518 061B 2228245 2228559
link1518 089B 3962208 3961894
link1519 061B 2228559 2228922
link1519 089B 3940575 3940212
link1520 061B 2228922 2229228
link1520 089B 3963751 3963445
link1521 061B 2229788 2230704
link1521 089B 3483502 3482586
link1522 061B 2230704 2231744
link1522 089B 3368170 3369211
link1523 061B 2231744 2232612
link1523 089B 3548910 3548042
link1524 061B 2231746 2232159
link1524 089B 3918041 3917628
link1525 061B 2232159 2232613
link1525 089B 3891630 3892084
link1526 061B 2232160 2232806
link1526 089B 3750534 3751180
link1527 061B 2232811 2236697
link1527 089B 1762057 1765942
link1528 061B 2236694 2237409
link1528 089B 3703145 3703860
link1529 061B 2236698 2237410
link1529 089B 3703863 3704575
link1530 061B 2237411 2237855
link1530 089B 3896138 3896582
link1531 061B 2238971 2239542
link1531 089B 3805112 3804541
link1532 061B 2239567 2255955
link1532 089B 498912 515310
link1533 061B 2255956 2256439
link1533 089B 3872025 3871542
link1534 061B 2256440 2258604
link1534 089B 2435055 2437219
link1535 061B 2258859 2259698
link1535 089B 3587342 3588181
link1536 061B 2259191 2259695
link1536 089B 3858632 3859136
link1537 061B 2259697 2261189
link1537 089B 2941834 2940342
link1538 061B 2261191 2262168
link1538 089B 3432954 3433932
link1539 061B 2261190 2262169
link1539 089B 3430991 3431971
link1540 061B 2262277 2264105
link1540 089B 2677378 2675544
link1541 061B 2262510 2264106
link1541 089B 2844432 2842829
link1542 061B 2262511 2264273
link1542 089B 2717164 2718932
link1543 061B 2264275 2266299
link1543 089B 2528798 2526775
link1544 061B 2266456 2267032
link1544 089B 3801661 3802237
link1545 061B 2266620 2267035
link1545 089B 3918041 3918456
link1546 061B 2267033 2268148
link1546 089B 3277884 3278999
link1547 061B 2268147 2268925
link1547 089B 3644738 3643961
link1548 061B 2268930 2269892
link1548 089B 3451419 3452381
link1549 061B 2269742 2270165
link1549 089B 3909672 3910095
link1550 061B 2269893 2271093
link1550 089B 3203613 3204813
link1551 061B 2270652 2271092
link1551 089B 3900572 3900132
link1552 061B 2271989 2272399
link1552 089B 682829 682419
link1553 061B 2284123 2304141
link1553 089B 257645 277664
link1554 061B 2303532 2303842
link1554 089B 2012611 2012922
link1555 061B 2303841 2305714
link1555 089B 2273383 2275256
link1556 061B 2304141 2305347
link1556 089B 3196390 3197596
link1557 061B 2305348 2306330
link1557 089B 3430008 3430990
link1558 061B 2305349 2306330
link1558 089B 3429027 3430007
link1559 061B 2303841 2306329
link1559 089B 2273383 2275841
link1560 061B 2306331 2307002
link1560 089B 3738622 3737951
link1561 061B 2307004 2307917
link1561 089B 3503550 3502645
link1562 061B 2307918 2309865
link1562 089B 2578706 2576744
link1563 061B 2310722 2313692
link1563 089B 2061554 2058581
link1564 061B 2313693 2315536
link1564 089B 2673702 2671859
link1565 061B 2313694 2315535
link1565 089B 2699277 2697468
link1566 061B 2315537 2316619
link1566 089B 3317395 3316312
link1567 061B 2316620 2317549
link1567 089B 3476112 3477041
link1568 061B 2316621 2317990
link1568 089B 3038793 3040162
link1569 061B 2317551 2318757
link1569 089B 3192771 3193977
link1570 061B 2318758 2320910
link1570 089B 2445850 2448002
link1571 061B 2321293 2322221
link1571 089B 3477969 3477041
link1572 061B 2322220 2323994
link1572 089B 2717163 2715388
link1573 061B 2323994 2326174
link1573 089B 2430695 2432875
link1574 061B 2328196 2329588
link1574 089B 3016684 3018076
link1575 061B 2329590 2331902
link1575 089B 2347642 2349954
link1576 061B 2329622 2330646
link1576 089B 3384737 3385761
link1577 061B 2329624 2330650
link1577 089B 3383710 3384736
link1578 061B 2330651 2331900
link1578 089B 3146055 3147304
link1579 061B 2332124 2332683
link1579 089B 3814746 3814187
link1580 061B 2332541 2333665
link1580 089B 3274520 3275642
link1581 061B 2332684 2333667
link1581 089B 3424111 3425094
link1582 061B 2334652 2337092
link1582 089B 2290473 2292903
link1583 061B 2335543 2336915
link1583 089B 3040163 3041532
link1584 061B 2338567 2339916
link1584 089B 3049703 3048353
link1585 061B 2339909 2342489
link1585 089B 2232969 2230389
link1586 061B 2339913 2340327
link1586 089B 3915968 3915554
link1587 061B 2340329 2341935
link1587 089B 2836399 2834793
link1588 061B 2340328 2341936
link1588 089B 2834791 2833183
link1589 061B 2341937 2342488
link1589 089B 3825796 3826341
link1590 061B 2342490 2343025
link1590 089B 3838247 3837712
link1591 061B 2343028 2345785
link1591 089B 2158197 2155440
link1592 061B 2345786 2349404
link1592 089B 1848802 1852421
link1593 061B 2352365 2353541
link1593 089B 3227380 3226204
link1594 061B 2353539 2354028
link1594 089B 3870080 3869590
link1595 061B 2354029 2356006
link1595 089B 2552937 2550938
link1596 061B 2354030 2354855
link1596 089B 2820209 2821034
link1597 061B 2355183 2356004
link1597 089B 3598976 3598155
link1598 061B 2356066 2357700
link1598 089B 2815313 2813679
link1599 061B 2357700 2358512
link1599 089B 3608827 3609639
link1600 061B 2357701 2358514
link1600 089B 3609642 3610455
link1601 061B 2358514 2365564
link1601 089B 1217549 1224603
link1602 061B 2365533 2366795
link1602 089B 3119517 3120791
link1603 061B 2366798 2373474
link1603 089B 1272784 1266105
link1604 061B 2373472 2374524
link1604 089B 3350408 3351460
link1605 061B 2373475 2374521
link1605 089B 3349361 3350407
link1606 061B 2374524 2374889
link1606 089B 3939480 3939115
link1607 061B 2374888 2375563
link1607 089B 3738621 3739296
link1608 061B 2376186 2377098
link1608 089B 3496292 3495381
link1609 061B 2377100 2377406
link1609 089B 3963139 3962833
link1610 061B 2377836 2379505
link1610 089B 2784021 2782352
link1611 061B 2379500 2380149
link1611 089B 3756374 3755725
link1612 061B 2380151 2381031
link1612 089B 3538410 3539288
link1613 061B 2380151 2381346
link1613 089B 3202411 3203612
link1614 061B 2381377 2381888
link1614 089B 3856085 3855574
link1615 061B 2382445 2383074
link1615 089B 3772200 3771574
link1616 061B 2383076 2383618
link1616 089B 3827978 3827435
link1617 061B 2383619 2384314
link1617 089B 3721496 3722191
link1618 061B 2384315 2390000
link1618 089B 1299080 1293395
link1619 061B 2386999 2387999
link1619 089B 2058580 2057566
link1620 061B 2387000 2389035
link1620 089B 1815535 1813516
link1621 061B 2389837 2390592
link1621 089B 2057532 2056777
link1622 061B 2389866 2390590
link1622 089B 1812641 1811920
link1623 061B 2414864 2422238
link1623 089B 797728 805110
link1624 061B 2424499 2424975
link1624 089B 1546811 1546329
link1625 061B 2424496 2424975
link1625 089B 367952 367468
link1626 061B 2426688 2428284
link1626 089B 2120829 2119233
link1627 061B 2445725 2447290
link1627 089B 2876106 2874541
link1628 061B 2447288 2448176
link1628 089B 3529570 3530457
link1629 061B 2447546 2448018
link1629 089B 3876319 3876791
link1630 061B 2448177 2454784
link1630 089B 1279455 1286062
link1631 061B 2454784 2460234
link1631 089B 1382278 1387728
link1632 061B 2455058 2455702
link1632 089B 3753781 3753137
link1633 061B 2455056 2455704
link1633 089B 3754430 3755078
link1634 061B 2455705 2457119
link1634 089B 2991414 2992828
link1635 061B 2455713 2457122
link1635 089B 2998465 2999874
link1636 061B 2457119 2460202
link1636 089B 2016019 2019102
link1637 061B 2460202 2461542
link1637 089B 3059146 3057806
link1638 061B 2460236 2460932
link1638 089B 3132238 3131542
link1639 061B 2460972 2461539
link1639 089B 3131543 3130976
link1640 061B 2461542 2462789
link1640 089B 3146055 3144807
link1641 061B 2462792 2463426
link1641 089B 3763393 3764027
link1642 061B 2464458 2465442
link1642 089B 3434912 3435897
link1643 061B 2465438 2466968
link1643 089B 2911728 2910198
link1644 061B 2465440 2466967
link1644 089B 2907130 2905602
link1645 061B 2466969 2467714
link1645 089B 3676856 3676111
link1646 061B 2467758 2471336
link1646 089B 1866821 1870398
link1647 061B 2467759 2468893
link1647 089B 3273390 3274517
link1648 061B 2471368 2476679
link1648 089B 1414650 1419961
link1649 061B 2471684 2472738
link1649 089B 3091192 3092246
link1650 061B 2477118 2481210
link1650 089B 1698279 1702356
link1651 061B 2480472 2481212
link1651 089B 3677604 3678344
link1652 061B 2481213 2482291
link1652 089B 3318477 3319555
link1653 061B 2482292 2486820
link1653 089B 1578125 1573661
link1654 061B 2482400 2483506
link1654 089B 3358795 3359835
link1655 061B 2483506 2484561
link1655 089B 3344091 3345146
link1656 061B 2484562 2485854
link1656 089B 3109215 3107923
link1657 061B 2484563 2485855
link1657 089B 3109217 3110509
link1658 061B 2485856 2486800
link1658 089B 3462915 3462036
link1659 061B 2486823 2494891
link1659 089B 473940 482006
link1660 061B 2489990 2490552
link1660 089B 19187 18624
link1661 061B 2490791 2494249
link1661 089B 1894998 1891538
link1662 061B 2491657 2492317
link1662 089B 386707 386047
link1663 061B 2493868 2494237
link1663 089B 3934271 3934640
link1664 061B 2495047 2495369
link1664 089B 1446230 1445908
link1665 061B 2495421 2496430
link1665 089B 1444162 1443150
link1666 061B 2496440 2505978
link1666 089B 858696 868235
link1667 061B 2501942 2502730
link1667 089B 2003550 2002762
link1668 061B 2502049 2502529
link1668 089B 2754876 2755357
link1669 061B 2504667 2506441
link1669 089B 2002110 2000387
link1670 061B 2505980 2506702
link1670 089B 3697382 3696660
link1671 061B 2506702 2507430
link1671 089B 3690849 3691579
link1672 061B 2507810 2509247
link1672 089B 2981413 2979975
link1673 061B 2509249 2509697
link1673 089B 3894793 3894345
link1674 061B 2509504 2515670
link1674 089B 1324106 1330262
link1675 061B 2509698 2510831
link1675 089B 3266585 3267719
link1676 061B 2510833 2511457
link1676 089B 2626956 2627580
link1677 061B 2510832 2511457
link1677 089B 2345328 2344703
link1678 061B 2513377 2514156
link1678 089B 2343978 2343199
link1679 061B 2513685 2514915
link1679 089B 2627609 2628845
link1680 061B 2514987 2515507
link1680 089B 3576370 3576890
link1681 061B 2514987 2515870
link1681 089B 2347635 2346764
link1682 061B 2518054 2518381
link1682 089B 3956738 3957065
link1683 061B 2518381 2519232
link1683 089B 3573819 3572968
link1684 061B 2518438 2519234
link1684 089B 3572060 3571264
link1685 061B 2519233 2519843
link1685 089B 3780802 3780192
link1686 061B 2519844 2520647
link1686 089B 3628949 3628146
link1687 061B 2519846 2521345
link1687 089B 2929850 2928350
link1688 061B 2520641 2520989
link1688 089B 3945932 3945584
link1689 061B 2520642 2520988
link1689 089B 3946280 3945934
link1690 061B 2520990 2521346
link1690 089B 3943813 3943457
link1691 061B 2521347 2522078
link1691 089B 3687194 3687926
link1692 061B 2522078 2523171
link1692 089B 3306527 3305434
link1693 061B 2522267 2522888
link1693 089B 3773431 3772810
link1694 061B 2523170 2523775
link1694 089B 3782633 3783238
link1695 061B 2523778 2528051
link1695 089B 1652736 1648478
link1696 061B 2523780 2525349
link1696 089B 2630750 2629139
link1697 061B 2523770 2525349
link1697 089B 1821152 1819573
link1698 061B 2528052 2529303
link1698 089B 3143553 3144803
link1699 061B 2529587 2530837
link1699 089B 3141050 3139800
link1700 061B 2530839 2531277
link1700 089B 3872991 3872553
link1701 061B 2538586 2539607
link1701 089B 3396018 3394997
link1702 061B 2539608 2540166
link1702 089B 3815305 3814747
link1703 061B 2539610 2540167
link1703 089B 2275845 2276402
link1704 061B 2540304 2541686
link1704 089B 1923767 1922385
link1705 061B 2540304 2540885
link1705 089B 3794600 3794019
link1706 061B 2540886 2541908
link1706 089B 3392949 3391927
link1707 061B 2540887 2541909
link1707 089B 3393972 3392950
link1708 061B 2541910 2547092
link1708 089B 1451439 1456621
link1709 061B 2547093 2548084
link1709 089B 3420157 3421148
link1710 061B 2547094 2548084
link1710 089B 3419165 3420156
link1711 061B 2548154 2549030
link1711 089B 3542799 3543674
link1712 061B 2549034 2549803
link1712 089B 3652536 3651767
link1713 061B 2549334 2549805
link1713 089B 3879155 3878684
link1714 061B 2549833 2554943
link1714 089B 1477144 1472031
link1715 061B 2554940 2556128
link1715 089B 3219136 3217947
link1716 061B 2559391 2559980
link1716 089B 3796981 3797570
link1717 061B 2562572 2563113
link1717 089B 3832328 3832869
link1718 061B 2562411 2562857
link1718 089B 52225 51779
link1719 061B 2563178 2563500
link1719 089B 3958369 3958691
link1720 061B 2563256 2563659
link1720 089B 3923764 3923361
link1721 061B 2563541 2564103
link1721 089B 3813064 3813626
link1722 061B 2563660 2565311
link1722 089B 2792336 2793987
link1723 061B 2564136 2565312
link1723 089B 3227381 3228556
link1724 061B 2565997 2566594
link1724 089B 3788654 3788057
link1725 061B 2567138 2568959
link1725 089B 368323 370158
link1726 061B 2576423 2577963
link1726 089B 2900978 2902518
link1727 061B 2578489 2579648
link1727 089B 3239062 3237903
link1728 061B 2580429 2581744
link1728 089B 3093561 3092245
link1729 061B 2581742 2582644
link1729 089B 3483504 3484419
link1730 061B 2584392 2585639
link1730 089B 3156013 3157261
link1731 061B 2586542 2587523
link1731 089B 3428043 3427063
link1732 061B 2587999 2589460
link1732 089B 2966953 2965492
link1733 061B 2588002 2589005
link1733 089B 3409164 3408161
link1734 061B 2589502 2590537
link1734 089B 3379579 3378544
link1735 061B 2590844 2592254
link1735 089B 2995651 2997061
link1736 061B 2590846 2592253
link1736 089B 2997060 2998467
link1737 061B 2593869 2595759
link1737 089B 2638321 2640211
link1738 061B 2595760 2599367
link1738 089B 1430494 1434099
link1739 061B 2595761 2599367
link1739 089B 1446233 1449831
link1740 061B 2597879 2599867
link1740 089B 2037469 2039446
link1741 061B 2599751 2600114
link1741 089B 1450265 1450628
link1742 061B 2599751 2600110
link1742 089B 1434533 1434900
link1743 061B 2600451 2601255
link1743 089B 1450634 1451438
link1744 061B 2600519 2601254
link1744 089B 1434961 1435749
link1745 061B 2600519 2601255
link1745 089B 2039768 2040504
link1746 061B 2601256 2602763
link1746 089B 2923834 2922327
link1747 061B 2602765 2603592
link1747 089B 3590692 3591526
link1748 061B 2603593 2604302
link1748 089B 3709551 3710260
link1749 061B 2606509 2607450
link1749 089B 3469538 3470480
link1750 061B 2608178 2608754
link1750 089B 3275645 3276223
link1751 061B 2608800 2609199
link1751 089B 3276365 3276764
link1752 061B 2611333 2612647
link1752 089B 3085672 3086988
link1753 061B 2616443 2616769
link1753 089B 2498316 2498642
link1754 061B 2617547 2618209
link1754 089B 2499043 2499697
link1755 061B 2636214 2637295
link1755 089B 166880 167961
link1756 061B 2648306 2648821
link1756 089B 184241 184757
link1757 061B 2648818 2650493
link1757 089B 2779001 2780677
link1758 061B 2649215 2649606
link1758 089B 735471 735862
link1759 061B 2649215 2649606
link1759 089B 622970 622579
link1760 061B 2650506 2652683
link1760 089B 1825180 1823002
link1761 061B 2655686 2657127
link1761 089B 2977102 2975659
link1762 061B 2657128 2657742
link1762 089B 3775898 3776512
link1763 061B 2657129 2658330
link1763 089B 3169601 3170802
link1764 061B 2658241 2658682
link1764 089B 3900130 3899689
link1765 061B 2659714 2660443
link1765 089B 3689389 3688659
link1766 061B 2660454 2660957
link1766 089B 3861156 3860653
link1767 061B 2666109 2666520
link1767 089B 3918869 3919280
link1768 061B 2666522 2666984
link1768 089B 3882890 3883352
link1769 061B 2667272 2667780
link1769 089B 3857104 3857612
link1770 061B 2667779 2668882
link1770 089B 3291177 3292280
link1771 061B 2668882 2670377
link1771 089B 2935859 2937354
link1772 061B 2669161 2670234
link1772 089B 3321715 3322788
link1773 061B 2670377 2671432
link1773 089B 3345147 3346202
link1774 061B 2672093 2672660
link1774 089B 3805685 3806254
link1775 061B 2672958 2673484
link1775 089B 3846208 3846734
link1776 061B 2673517 2674858
link1776 089B 3059141 3060483
link1777 061B 2674858 2675403
link1777 089B 3829614 3829069
link1778 061B 2674860 2675402
link1778 089B 3775896 3775283
link1779 061B 2675404 2677618
link1779 089B 2413144 2415358
link1780 061B 2686863 2687317
link1780 089B 3881955 3881494
link1781 061B 2687319 2687886
link1781 089B 3809099 3809666
link1782 061B 2687888 2688493
link1782 089B 2578708 2579313
link1783 061B 2687956 2689532
link1783 089B 2866685 2868261
link1784 061B 2687957 2688493
link1784 089B 2651510 2652046
link1785 061B 2689188 2690471
link1785 089B 2741651 2740407
link1786 061B 2689192 2690482
link1786 089B 2732981 2731730
link1787 061B 2690601 2691652
link1787 089B 2133237 2134258
link1788 061B 2692232 2693813
link1788 089B 2134430 2136010
link1789 061B 2694124 2696838
link1789 089B 2182777 2185491
link1790 061B 2696839 2698240
link1790 089B 2297747 2299203
link1791 061B 2698455 2698871
link1791 089B 3404122 3404538
link1792 061B 2698455 2698871
link1792 089B 3382674 3382258
link1793 061B 2703990 2704854
link1793 089B 2299289 2300160
link1794 061B 2704292 2704788
link1794 089B 3864652 3865148
link1795 061B 2705240 2706349
link1795 089B 3282331 3281222
link1796 061B 2705339 2706370
link1796 089B 3382674 3381643
link1797 061B 2705339 2706350
link1797 089B 3404122 3405133
link1798 061B 2706350 2706910
link1798 089B 3814186 3813626
link1799 061B 2706910 2707327
link1799 089B 3916386 3915969
link1800 061B 2707531 2708198
link1800 089B 3741303 3741970
link1801 061B 2708198 2711019
link1801 089B 2116413 2119234
link1802 061B 2711017 2711813
link1802 089B 3632134 3631338
link1803 061B 2712474 2713129
link1803 089B 3745948 3746603
link1804 061B 2713131 2714820
link1804 089B 2765546 2767235
link1805 061B 2714820 2715416
link1805 089B 3790447 3791043
link1806 061B 2714868 2715415
link1806 089B 3823052 3823599
link1807 061B 2715722 2716328
link1807 089B 3767211 3767818
link1808 061B 2716330 2720652
link1808 089B 1626991 1622669
link1809 061B 2720653 2721191
link1809 089B 3616919 3616381
link1810 061B 2720776 2721191
link1810 089B 3735248 3734833
link1811 061B 2727565 2736165
link1811 089B 1063715 1055129
link1812 061B 2736304 2737156
link1812 089B 3569560 3568708
link1813 061B 2736409 2737158
link1813 089B 2300908 2300159
link1814 061B 2736474 2738773
link1814 089B 49997 52292
link1815 061B 2737015 2737572
link1815 089B 3813626 3813069
link1816 061B 2737617 2737940
link1816 089B 3958692 3958369
link1817 061B 2738801 2741924
link1817 089B 76137 79261
link1818 061B 2738829 2743474
link1818 089B 1550546 1555190
link1819 061B 2743475 2750466
link1819 089B 1231634 1238625
link1820 061B 2743476 2747515
link1820 089B 1159179 1155138
link1821 061B 2747560 2750589
link1821 089B 1154958 1151930
link1822 061B 2750712 2751037
link1822 089B 2094874 2094573
link1823 061B 2751030 2751409
link1823 089B 1627371 1626992
link1824 061B 2751071 2751580
link1824 089B 846439 845935
link1825 061B 2751410 2751730
link1825 089B 1174111 1173728
link1826 061B 2753421 2754613
link1826 089B 2918116 2919309
link1827 061B 2754238 2754639
link1827 089B 3923765 3924166
link1828 061B 2755066 2756557
link1828 089B 2944817 2946308
link1829 061B 2756556 2758139
link1829 089B 2861938 2860355
link1830 061B 2756557 2758137
link1830 089B 2854009 2855593
link1831 061B 2758140 2761312
link1831 089B 1987670 1990856
link1832 061B 2761313 2761725
link1832 089B 3917216 3917628
link1833 061B 2761315 2761724
link1833 089B 3918458 3918867
link1834 061B 2761726 2762971
link1834 089B 3149800 3148555
link1835 061B 2762972 2764133
link1835 089B 3237902 3236741
link1836 061B 2764285 2766589
link1836 089B 2352257 2349952
link1837 061B 2769806 2770227
link1837 089B 3910947 3911368
link1838 061B 2770460 2776371
link1838 089B 1348277 1354188
link1839 061B 2770461 2770788
link1839 089B 3955093 3955420
link1840 061B 2770838 2771287
link1840 089B 3889812 3890261
link1841 061B 2770874 2772509
link1841 089B 2812046 2813681
link1842 061B 2772508 2773680
link1842 089B 3193978 3195184
link1843 061B 2773682 2775294
link1843 089B 2829959 2831571
link1844 061B 2775346 2775963
link1844 089B 3775282 3774665
link1845 061B 2776762 2780850
link1845 089B 1690104 1686016
link1846 061B 2781024 2781569
link1846 089B 3828523 3829068
link1847 061B 2781831 2782226
link1847 089B 3926163 3926558
link1848 061B 2784032 2784529
link1848 089B 2877671 2878168
link1849 061B 2785201 2786422
link1849 089B 3115719 3116942
link1850 061B 2793550 2795085
link1850 089B 2908664 2910199
link1851 061B 2795083 2795758
link1851 089B 3736602 3737277
link1852 061B 2795760 2796134
link1852 089B 3882423 3882049
link1853 061B 2795758 2796269
link1853 089B 3854547 3854034
link1854 061B 2796271 2797626
link1854 089B 3051072 3049717
link1855 061B 2797648 2799042
link1855 089B 3012501 3013895
link1856 061B 2797649 2799010
link1856 089B 3048355 3046994
link1857 061B 2797627 2799008
link1857 089B 3025005 3026386
link1858 061B 2799042 2800143
link1858 089B 3294479 3295580
link1859 061B 2800144 2802586
link1859 089B 2278286 2280728
link1860 061B 2800145 2802584
link1860 089B 2288042 2290472
link1861 061B 2802586 2803008
link1861 089B 3911791 3911369
link1862 061B 2803009 2803892
link1862 089B 3534001 3533117
link1863 061B 2803261 2803891
link1863 089B 3765928 3766558
link1864 061B 2803892 2805297
link1864 089B 3002684 3001278
link1865 061B 2805298 2805739
link1865 089B 3899688 3899247
link1866 061B 2805739 2810514
link1866 089B 1531775 1526999
link1867 061B 2810517 2811299
link1867 089B 3612886 3612080
link1868 061B 2811302 2811947
link1868 089B 3755724 3755079
link1869 061B 2811947 2812754
link1869 089B 3614504 3613698
link1870 061B 2811949 2812759
link1870 089B 3613695 3612885
link1871 061B 2813033 2814244
link1871 089B 753094 751883
link1872 061B 2813033 2813978
link1872 089B 2862269 2863215
link1873 061B 2814244 2814948
link1873 089B 3714495 3715197
link1874 061B 2815267 2816577
link1874 089B 3096183 3094873
link1875 061B 2815270 2817292
link1875 089B 2516644 2514622
link1876 061B 2816212 2817086
link1876 089B 3538405 3537531
link1877 061B 2817087 2817420
link1877 089B 3953765 3954098
link1878 061B 2817422 2818414
link1878 089B 3419162 3418170
link1879 061B 2817654 2818623
link1879 089B 3443684 3442715
link1880 061B 2818552 2819163
link1880 089B 3780192 3779581
link1881 061B 2818625 2819182
link1881 089B 3833410 3832852
link1882 061B 2819161 2819717
link1882 089B 3819747 3819191
link1883 061B 2819849 2820915
link1883 089B 3331380 3332446
link1884 061B 2819850 2821098
link1884 089B 3142303 3143551
link1885 061B 2821095 2822609
link1885 089B 2920825 2919311
link1886 061B 2822616 2824104
link1886 089B 2938842 2937354
link1887 061B 2824106 2827462
link1887 089B 1952217 1948953
link1888 061B 2825315 2827461
link1888 089B 2413143 2410929
link1889 061B 2827463 2828259
link1889 089B 3630541 3629745
link1890 061B 2828258 2837757
link1890 089B 946988 956507
link1891 061B 2836934 2837755
link1891 089B 857144 857965
link1892 061B 2840689 2841023
link1892 089B 3953765 3953431
link1893 061B 2841056 2844948
link1893 089B 1568308 1564416
link1894 061B 2841056 2841847
link1894 089B 3337490 3336698
link1895 061B 2841848 2842262
link1895 089B 3914309 3914723
link1896 061B 2844734 2846798
link1896 089B 318907 316844
link1897 061B 2844948 2846985
link1897 089B 2504444 2506483
link1898 061B 2846986 2848035
link1898 089B 3353559 3352509
link1899 061B 2846940 2847651
link1899 089B 316810 316094
link1900 061B 2849097 2852337
link1900 089B 1958718 1961957
link1901 061B 2850016 2854489
link1901 089B 313833 309316
link1902 061B 2852338 2853084
link1902 089B 3673869 3674615
link1903 061B 2852338 2853083
link1903 089B 3674617 3675362
link1904 061B 2853085 2853699
link1904 089B 3780803 3781417
link1905 061B 2853693 2854607
link1905 089B 3493563 3492649
link1906 061B 2854060 2854606
link1906 089B 3826343 3826889
link1907 061B 2854607 2857670
link1907 089B 2025251 2028312
link1908 061B 2855873 2860021
link1908 089B 307900 303749
link1909 061B 2857671 2859017
link1909 089B 3053770 3052424
link1910 061B 2857672 2859020
link1910 089B 3055117 3053769
link1911 061B 2859019 2863072
link1911 089B 1706413 1710466
link1912 061B 2860145 2862540
link1912 089B 303669 301277
link1913 061B 2863072 2863893
link1913 089B 3603091 3603912
link1914 061B 2863074 2863898
link1914 089B 3599801 3600625
link1915 061B 2863895 2865442
link1915 089B 2905600 2904054
link1916 061B 2865439 2866022
link1916 089B 2645878 2646462
link1917 061B 2866043 2867501
link1917 089B 2085265 2086723
link1918 061B 2867533 2871074
link1918 089B 1613073 1609532
link1919 061B 2867607 2869521
link1919 089B 2611681 2613595
link1920 061B 2871751 2875270
link1920 089B 1884538 1881026
link1921 061B 2874385 2875271
link1921 089B 3530459 3531345
link1922 061B 2875905 2876686
link1922 089B 3646304 3647085
link1923 061B 2877843 2878627
link1923 089B 3640033 3639249
link1924 061B 2878722 2880503
link1924 089B 2715389 2713608
link1925 061B 2878725 2880542
link1925 089B 2692025 2690207
link1926 061B 2887344 2892756
link1926 089B 1398592 1393171
link1927 061B 2893967 2894501
link1927 089B 2542381 2542914
link1928 061B 2894502 2895861
link1928 089B 3004088 3002729
link1929 061B 2894503 2895861
link1929 089B 3005492 3004134
link1930 061B 2914550 2915763
link1930 089B 3113015 3111802
link1931 061B 2915765 2916747
link1931 089B 3426077 3425095
link1932 061B 2919591 2920281
link1932 089B 1641628 1640935
link1933 061B 2919617 2922376
link1933 089B 1256651 1259412
link1934 061B 2919797 2920100
link1934 089B 1533873 1534179
link1935 061B 2921424 2922377
link1935 089B 2878283 2879235
link1936 061B 2921433 2922398
link1936 089B 1640863 1639898
link1937 061B 2922399 2923355
link1937 089B 3460059 3459103
link1938 061B 2925242 2925809
link1938 089B 1929105 1928538
link1939 061B 2926054 2928567
link1939 089B 1928324 1925749
link1940 061B 2926183 2926773
link1940 089B 3794615 3795205
link1941 061B 2930346 2931797
link1941 089B 2968413 2969867
link1942 061B 2930787 2933366
link1942 089B 2220050 2217456
link1943 061B 2932467 2933015
link1943 089B 3825248 3825796
link1944 061B 2933014 2933584
link1944 089B 2381832 2381262
link1945 061B 2933457 2934099
link1945 089B 3761486 3760844
link1946 061B 2934097 2938586
link1946 089B 1143932 1148425
link1947 061B 2935192 2937118
link1947 089B 1673678 1675604
link1948 061B 2947390 2949277
link1948 089B 2643987 2642101
link1949 061B 2948729 2949203
link1949 089B 3873942 3873468
link1950 061B 2948727 2949328
link1950 089B 3786861 3786260
link1951 061B 2949204 2949646
link1951 089B 3898802 3898360
link1952 061B 2949330 2949645
link1952 089B 3960629 3960944
link1953 061B 2950494 2951321
link1953 089B 447817 448644
link1954 061B 2960028 2961601
link1954 089B 1925431 1923859
link1955 061B 2960102 2961599
link1955 089B 2276714 2278211
link1956 061B 2961641 2964683
link1956 089B 736287 733163
link1957 061B 2961641 2961952
link1957 089B 3316157 3315844
link1958 061B 2961641 2963386
link1958 089B 622154 623966
link1959 061B 2962012 2962393
link1959 089B 2779787 2779406
link1960 061B 2965240 2965648
link1960 089B 181146 180740
link1961 061B 2992516 2993040
link1961 089B 3760323 3760847
link1962 061B 2993288 2994542
link1962 089B 3138544 3139798
link1963 061B 2993290 2994543
link1963 089B 3138541 3137288
link1964 061B 2994544 2999243
link1964 089B 1541232 1536539
link1965 061B 3000201 3003066
link1965 089B 2093621 2090749
link1966 061B 3005414 3005829
link1966 089B 3839964 3840379
link1967 061B 3005830 3018023
link1967 089B 658877 671066
link1968 061B 3012090 3013500
link1968 089B 797514 796104
link1969 061B 3013029 3013531
link1969 089B 3032686 3033188
link1970 061B 3013137 3013531
link1970 089B 3224354 3223960
link1971 061B 3015518 3015875
link1971 089B 3937639 3937996
link1972 061B 3016456 3017808
link1972 089B 2122053 2120712
link1973 061B 3018011 3021247
link1973 089B 1769812 1773047
link1974 061B 3017843 3018359
link1974 089B 2649639 2650155
link1975 061B 3017843 3018360
link1975 089B 805982 805464
link1976 061B 3018376 3018730
link1976 089B 796060 795706
link1977 061B 3018390 3018730
link1977 089B 2651119 2651459
link1978 061B 3019998 3020593
link1978 089B 2172933 2173529
link1979 061B 3024387 3024904
link1979 089B 3852486 3851969
link1980 061B 3024905 3025812
link1980 089B 3498107 3499014
link1981 061B 3024905 3025813
link1981 089B 3498106 3497198
link1982 061B 3025814 3027005
link1982 089B 3214377 3213186
link1983 061B 3027005 3034310
link1983 089B 1188816 1181476
link1984 061B 3027007 3028780
link1984 089B 2738193 2736460
link1985 061B 3028781 3032519
link1985 089B 1482257 1478517
link1986 061B 3033346 3033932
link1986 089B 1477732 1477146
link1987 061B 3033934 3034317
link1987 089B 3930839 3930456
link1988 061B 3034317 3037256
link1988 089B 2073381 2076320
link1989 061B 3037258 3038308
link1989 089B 3348309 3349359
link1990 061B 3037473 3038414
link1990 089B 3472367 3471426
link1991 061B 3037474 3038306
link1991 089B 3589855 3590687
link1992 061B 3038415 3039029
link1992 089B 3777127 3777741
link1993 061B 3040018 3040405
link1993 089B 2099735 2099348
link1994 061B 3040806 3041304
link1994 089B 3863159 3863657
link1995 061B 3041304 3041958
link1995 089B 3748572 3749226
link1996 061B 3042306 3042668
link1996 089B 3940938 3940576
link1997 061B 3042669 3043253
link1997 089B 3799914 3800498
link1998 061B 3043255 3044356
link1998 089B 3287873 3288974
link1999 061B 3044357 3047842
link1999 089B 1881024 1877495
link2000 061B 3044362 3045256
link2000 089B 3513488 3514382
link2001 061B 3045257 3046532
link2001 089B 2268452 2269727
link2002 061B 3045258 3046230
link2002 089B 3437847 3438819
link2003 061B 3046480 3047683
link2003 089B 704909 706117
link2004 061B 3046480 3047685
link2004 089B 2269717 2270923
link2005 061B 3047844 3049177
link2005 089B 3061824 3063157
link2006 061B 3049178 3051703
link2006 089B 2258448 2255921
link2007 061B 3049255 3050510
link2007 089B 3134768 3136024
link2008 061B 3051701 3053937
link2008 089B 2402020 2399784
link2009 061B 3053935 3054930
link2009 089B 3417177 3416182
link2010 061B 3053938 3054930
link2010 089B 3418168 3417176
link2011 061B 3054924 3056454
link2011 089B 1826732 1825205
link2012 061B 3066736 3067645
link2012 089B 3496288 3497197
link2013 061B 3067646 3068492
link2013 089B 3579754 3580600
link2014 061B 3068105 3068768
link2014 089B 3741973 3742636
link2015 061B 3068770 3070282
link2015 089B 2917796 2916284
link2016 061B 3080834 3081234
link2016 089B 3924567 3924967
link2017 061B 3084020 3084338
link2017 089B 3881026 3880705
link2018 061B 3084817 3085619
link2018 089B 706462 707324
link2019 061B 3084964 3085682
link2019 089B 429200 428482
link2020 061B 3088022 3088432
link2020 089B 2722068 2722478
link2021 061B 3089352 3091346
link2021 089B 2558927 2560921
link2022 061B 3089900 3090594
link2022 089B 1390712 1391406
link2023 061B 3089943 3090841
link2023 089B 2384084 2383186
link2024 061B 3091909 3092495
link2024 089B 1392098 1392684
link2025 061B 3092806 3093149
link2025 089B 2382448 2382105
link2026 061B 3100528 3101390
link2026 089B 1794311 1793448
link2027 061B 3100528 3101390
link2027 089B 2097792 2098656
link2028 061B 3100528 3100920
link2028 089B 2517040 2516648
link2029 061B 3100528 3101590
link2029 089B 2202663 2201598
link2030 061B 3100528 3101505
link2030 089B 715809 714838
link2031 061B 3100580 3101211
link2031 089B 424760 425391
link2032 061B 3100911 3101292
link2032 089B 3930072 3930455
link2033 061B 3103163 3105073
link2033 089B 2588512 2590421
link2034 061B 3105075 3105524
link2034 089B 3893444 3893893
link2035 061B 3105525 3106708
link2035 089B 3219132 3220315
link2036 061B 3106709 3107443
link2036 089B 3686459 3685725
link2037 061B 3106710 3107442
link2037 089B 3685723 3684991
link2038 061B 3107500 3108761
link2038 089B 3137287 3136026
link2039 061B 3107501 3108209
link2039 089B 3708842 3709550
link2040 061B 3108211 3108758
link2040 089B 3823049 3822502
link2041 061B 3108210 3108878
link2041 089B 3739964 3739296
link2042 061B 3108879 3111713
link2042 089B 2116414 2113580
link2043 061B 3111713 3112741
link2043 089B 3386794 3385766
link2044 061B 3111715 3112074
link2044 089B 3939844 3939484
link2045 061B 3112741 3114665
link2045 089B 2454442 2456387
link2046 061B 3114669 3117666
link2046 089B 385657 388653
link2047 061B 3115024 3115584
link2047 089B 1893437 1893997
link2048 061B 3117347 3118091
link2048 089B 1547555 1546812
link2049 061B 3118131 3119340
link2049 089B 1549127 1547919
link2050 061B 3121697 3122113
link2050 089B 1546309 1545891
link2051 061B 3129869 3130194
link2051 089B 3958043 3958368
link2052 061B 3130196 3130776
link2052 089B 3667850 3668430
link2053 061B 3130366 3131035
link2053 089B 3740633 3741302
link2054 061B 3132286 3132655
link2054 089B 3938379 3938748
link2055 061B 3132656 3135496
link2055 089B 2127649 2130441
link2056 061B 3132785 3133567
link2056 089B 3075121 3074339
link2057 061B 3138679 3139082
link2057 089B 3074200 3073796
link2058 061B 3138920 3139511
link2058 089B 3666330 3666921
link2059 061B 3138948 3139511
link2059 089B 3689390 3689953
link2060 061B 3144876 3145460
link2060 089B 137440 136856
link2061 061B 3147303 3149771
link2061 089B 2102590 2105055
link2062 061B 3147529 3149771
link2062 089B 2397545 2395306
link2063 061B 3147525 3148765
link2063 089B 3162200 3163437
link2064 061B 3148613 3150013
link2064 089B 2999872 3001274
link2065 061B 3150669 3152100
link2065 089B 841830 840399
link2066 061B 3150741 3151204
link2066 089B 3009703 3010166
link2067 061B 3152134 3152517
link2067 089B 3010278 3010662
link2068 061B 3153360 3154757
link2068 089B 840045 838648
link2069 061B 3153732 3154787
link2069 089B 223202 224258
link2070 061B 3155201 3156013
link2070 089B 838184 837372
link2071 061B 3155189 3156904
link2071 089B 224681 226396
link2072 061B 3160621 3163139
link2072 089B 1941603 1939082
link2073 061B 3161623 3161964
link2073 089B 3545693 3546034
link2074 061B 3163140 3163602
link2074 089B 3884744 3885206
link2075 061B 3164572 3164891
link2075 089B 3959988 3959669
link2076 061B 3164677 3165552
link2076 089B 3545424 3544549
link2077 061B 3164680 3165129
link2077 089B 3893895 3894344
link2078 061B 3165489 3166145
link2078 089B 3746604 3747260
link2079 061B 3165553 3166337
link2079 089B 3643954 3643170
link2080 061B 3166150 3168563
link2080 089B 2280733 2283171
link2081 061B 3167678 3168560
link2081 089B 3534884 3534002
link2082 061B 3169078 3170400
link2082 089B 2956686 2958009
link2083 061B 3169607 3170048
link2083 089B 1573576 1573134
link2084 061B 3170468 3171192
link2084 089B 3694485 3693761
link2085 061B 3173447 3175524
link2085 089B 2479749 2481826
link2086 061B 3175520 3176578
link2086 089B 3346197 3347255
link2087 061B 3175526 3176577
link2087 089B 3339872 3340924
link2088 061B 3176980 3177741
link2088 089B 3664045 3664806
link2089 061B 3176981 3177740
link2089 089B 3662521 3663281
link2090 061B 3177742 3179218
link2090 089B 2956685 2955209
link2091 061B 3183712 3184155
link2091 089B 3900574 3901017
link2092 061B 3184147 3185802
link2092 089B 2792339 2790684
link2093 061B 3185933 3186732
link2093 089B 3589017 3589816
link2094 061B 3186736 3188570
link2094 089B 2677383 2679217
link2095 061B 3186795 3187373
link2095 089B 3333251 3332673
link2096 061B 3187374 3188568
link2096 089B 3101522 3102716
link2097 061B 3188570 3189034
link2097 089B 3885207 3885671
link2098 061B 3189034 3189528
link2098 089B 3869588 3869095
link2099 061B 3189144 3189522
link2099 089B 3622166 3622544
link2100 061B 3189525 3189948
link2100 089B 3910523 3910946
link2101 061B 3189948 3190471
link2101 089B 3848836 3849359
link2102 061B 3191097 3193896
link2102 089B 2124851 2122053
link2103 061B 3194106 3195233
link2103 089B 2086754 2087881
link2104 061B 3194109 3195304
link2104 089B 2646562 2647757
link2105 061B 3195306 3195742
link2105 089B 3903637 3904073
link2106 061B 3195742 3199423
link2106 089B 1834110 1837791
link2107 061B 3195743 3199422
link2107 089B 1834108 1830429
link2108 061B 3200171 3200740
link2108 089B 3215571 3216140
link2109 061B 3201416 3201781
link2109 089B 290387 290022
link2110 061B 3206760 3207144
link2110 089B 732326 731942
link2111 061B 3207095 3207846
link2111 089B 619985 620737
link2112 061B 3207869 3209680
link2112 089B 2695655 2697466
link2113 061B 3207867 3209682
link2113 089B 2692028 2693842
link2114 061B 3209682 3209996
link2114 089B 1604271 1604586
link2115 061B 3209997 3210984
link2115 089B 2056591 2055604
link2116 061B 3210066 3211690
link2116 089B 1445833 1444209
link2117 061B 3210697 3211690
link2117 089B 1563689 1562695
link2118 061B 3210783 3211669
link2118 089B 3529569 3528683
link2119 061B 3211369 3211690
link2119 089B 2473497 2473176
link2120 061B 3212045 3212410
link2120 089B 3938749 3939114
link2121 061B 3212409 3212914
link2121 089B 1734600 1734095
link2122 061B 3212915 3213296
link2122 089B 736287 736668
link2123 061B 3213656 3216869
link2123 089B 1974867 1971654
link2124 061B 3216336 3216869
link2124 089B 286941 287472
link2125 061B 3216869 3217180
link2125 089B 1252480 1252170
link2126 061B 3217177 3218144
link2126 089B 1245607 1246572
link2127 061B 3217327 3218143
link2127 089B 3401903 3401088
link2128 061B 3218148 3218861
link2128 089B 1246884 1247552
link2129 061B 3219114 3219491
link2129 089B 1247553 1247926
link2130 061B 3221940 3225425
link2130 089B 1730609 1734094
link2131 061B 3225426 3225801
link2131 089B 3421763 3422138
link2132 061B 3226238 3227131
link2132 089B 3517976 3518870
link2133 061B 3227344 3229054
link2133 089B 2720697 2718986
link2134 061B 3229056 3229859
link2134 089B 3611256 3610453
link2135 061B 3229345 3229671
link2135 089B 3957718 3957392
link2136 061B 3229859 3230388
link2136 089B 3836101 3835572
link2137 061B 3230134 3230450
link2137 089B 3959028 3959344
link2138 061B 3230126 3230734
link2138 089B 1942378 1941770
link2139 061B 3231646 3232249
link2139 089B 3421148 3421751
link2140 061B 3232250 3232648
link2140 089B 3508578 3508976
link2141 061B 3232250 3232727
link2141 089B 3014399 3014876
link2142 061B 3232250 3232727
link2142 089B 2621305 2621782
link2143 061B 3232265 3232594
link2143 089B 3956408 3956737
link2144 061B 3232727 3233130
link2144 089B 3014996 3014593
link2145 061B 3232728 3233130
link2145 089B 2621901 2621499
link2146 061B 3233184 3233495
link2146 089B 3781427 3781750
link2147 061B 3233496 3233844
link2147 089B 984251 984599
link2148 061B 3233496 3233844
link2148 089B 3014382 3014034
link2149 061B 3233496 3233844
link2149 089B 3508561 3508213
link2150 061B 3233528 3233844
link2150 089B 2316969 2316653
