# Supplementary material for: Expansion of intestinal Prevotella copri correlates with enhanced susceptibility to arthritis
Source: eLife. 2013 Nov 5;2:e01202. doi: 10.7554/eLife.01202 (PMC3816614; doi:10.7554/eLife.01202)
Supplement: Figure 2—source data 1. — DOI: http://dx.doi.org/10.7554/eLife.01202.010 [file elife01202s003.zip › Figure_2/Panel_B/formatted_input/061B_wustl.links]

link1 061B 23 2894
link1 wustl 551777 548906
link2 061B 3794 10116
link2 wustl 548732 542325
link3 061B 20670 22698
link3 wustl 541930 539902
link4 061B 22726 23527
link4 wustl 539166 538360
link5 061B 22974 23306
link5 wustl 1363653 1363319
link6 061B 22974 23520
link6 wustl 793943 793390
link7 061B 24633 45736
link7 wustl 531218 510132
link8 061B 47690 65976
link8 wustl 509882 491655
link9 061B 65988 66519
link9 wustl 277346 277877
link10 061B 66645 73920
link10 wustl 490011 482730
link11 061B 66832 67202
link11 wustl 942513 942137
link12 061B 66835 67202
link12 wustl 1323360 1323721
link13 061B 66832 67202
link13 wustl 3437056 3436689
link14 061B 67220 67578
link14 wustl 323499 323858
link15 061B 66835 67578
link15 wustl 433610 432871
link16 061B 67202 67578
link16 wustl 1324138 1324514
link17 061B 73913 80657
link17 wustl 482482 475721
link18 061B 80652 86116
link18 wustl 475557 470060
link19 061B 86112 90391
link19 wustl 469888 465610
link20 061B 91810 92938
link20 wustl 465608 464478
link21 061B 92284 92764
link21 wustl 323874 324357
link22 061B 92006 92764
link22 wustl 433134 432374
link23 061B 92006 92764
link23 wustl 1324251 1325013
link24 061B 92933 96800
link24 wustl 464322 460454
link25 061B 96900 99430
link25 wustl 460328 457796
link26 061B 99425 118694
link26 wustl 457548 438176
link27 061B 118709 122147
link27 wustl 437912 434487
link28 061B 122361 123001
link28 wustl 434462 433824
link29 061B 123035 123386
link29 wustl 489824 489457
link30 061B 123006 123891
link30 wustl 1323331 1324218
link31 061B 123394 124342
link31 wustl 942137 941190
link32 061B 123033 123891
link32 wustl 3437058 3436192
link33 061B 123033 124342
link33 wustl 345952 347261
link34 061B 124333 124643
link34 wustl 1324698 1325009
link35 061B 124333 124643
link35 wustl 324042 324353
link36 061B 124921 129626
link36 wustl 430661 425955
link37 061B 129756 140609
link37 wustl 425702 414877
link38 061B 142603 151859
link38 wustl 412882 403638
link39 061B 152097 152656
link39 wustl 1027093 1026534
link40 061B 152657 153108
link40 wustl 1025165 1024716
link41 061B 155436 156047
link41 wustl 394312 393701
link42 061B 155450 156047
link42 wustl 1021029 1020433
link43 061B 157588 158809
link43 wustl 392039 390787
link44 061B 157591 158570
link44 wustl 1018788 1017659
link45 061B 158815 159903
link45 wustl 1017131 1016079
link46 061B 158809 191584
link46 wustl 390680 357803
link47 061B 191656 195839
link47 wustl 357467 353250
link48 061B 195900 198382
link48 wustl 353018 350537
link49 061B 200100 211239
link49 wustl 1115988 1104806
link50 061B 216338 217214
link50 wustl 1104670 1103791
link51 061B 217897 218199
link51 wustl 1103144 1102845
link52 061B 218470 220021
link52 wustl 1102815 1101279
link53 061B 221508 226075
link53 wustl 1101210 1096643
link54 061B 226219 241357
link54 wustl 1096263 1081109
link55 061B 242011 244748
link55 wustl 1080502 1077764
link56 061B 244817 247044
link56 wustl 1077606 1075379
link57 061B 247192 249272
link57 wustl 1075310 1073230
link58 061B 249376 250329
link58 wustl 1073113 1072160
link59 061B 250415 253131
link59 wustl 1072161 1069446
link60 061B 253149 256386
link60 wustl 1068943 1065706
link61 061B 256505 259924
link61 wustl 1065603 1062101
link62 061B 257905 260399
link62 wustl 1064113 1061537
link63 061B 260279 261313
link63 wustl 1060590 1059556
link64 061B 266813 277126
link64 wustl 1059298 1048988
link65 061B 277121 282847
link65 wustl 1048904 1043120
link66 061B 283948 292708
link66 wustl 1043120 1034253
link67 061B 292894 296371
link67 wustl 1034252 1030774
link68 061B 296766 298309
link68 wustl 1030297 1028724
link69 061B 298348 299333
link69 wustl 1028536 1027558
link70 061B 299217 306501
link70 wustl 403642 396403
link71 061B 306703 307306
link71 wustl 393760 393141
link72 061B 307520 315794
link72 wustl 1015058 1006788
link73 061B 315861 321655
link73 wustl 1006795 1001001
link74 061B 327682 343376
link74 wustl 992303 976498
link75 061B 344033 359398
link75 wustl 976506 961206
link76 061B 360813 363125
link76 wustl 942697 940378
link77 061B 360862 361171
link77 wustl 323185 323501
link78 061B 360884 362565
link78 wustl 345842 347512
link79 061B 360854 361861
link79 wustl 3437198 3436192
link80 061B 360998 361342
link80 wustl 489824 489471
link81 061B 360996 361356
link81 wustl 433614 433256
link82 061B 360996 361861
link82 wustl 1323356 1324218
link83 061B 365025 365449
link83 wustl 935517 935093
link84 061B 367549 368350
link84 wustl 933938 933091
link85 061B 368567 371363
link85 wustl 1342895 1345774
link86 061B 368585 372610
link86 wustl 932934 928884
link87 061B 372066 372467
link87 wustl 1346472 1346873
link88 061B 375822 382376
link88 wustl 928662 922166
link89 061B 404025 416299
link89 wustl 1588522 1600784
link90 061B 416361 425804
link90 wustl 1601046 1610508
link91 061B 428471 429761
link91 wustl 1628231 1629521
link92 061B 429881 434902
link92 wustl 1629742 1634763
link93 061B 436375 442582
link93 wustl 1638822 1645029
link94 061B 440999 441309
link94 wustl 1266050 1266360
link95 061B 442658 454109
link95 wustl 1645334 1656923
link96 061B 457052 461580
link96 wustl 1657159 1661714
link97 061B 461732 473109
link97 wustl 1661774 1673132
link98 061B 473112 480546
link98 wustl 1673223 1680656
link99 061B 480728 481173
link99 wustl 1680835 1681280
link100 061B 483070 502980
link100 wustl 1683159 1703079
link101 061B 504059 504512
link101 wustl 1705405 1705858
link102 061B 504512 505291
link102 wustl 1706504 1707286
link103 061B 506766 516257
link103 wustl 1707725 1717213
link104 061B 516326 527316
link104 wustl 1717367 1728334
link105 061B 527538 528625
link105 wustl 3044919 3043825
link106 061B 527374 528625
link106 wustl 2820156 2818926
link107 061B 566514 571571
link107 wustl 1848873 1843852
link108 061B 579459 591763
link108 wustl 2479466 2467101
link109 061B 591886 595118
link109 wustl 2466438 2463206
link110 061B 610051 611265
link110 wustl 2454176 2452937
link111 061B 612846 626185
link111 wustl 2450801 2437480
link112 061B 633974 634902
link112 wustl 2435260 2434326
link113 061B 635490 638125
link113 wustl 2434323 2431691
link114 061B 640091 640414
link114 wustl 2036016 2035693
link115 061B 650853 653819
link115 wustl 2419979 2417014
link116 061B 653804 665144
link116 wustl 2416610 2405235
link117 061B 665265 670111
link117 wustl 2405064 2400144
link118 061B 670447 670756
link118 wustl 2097487 2097863
link119 061B 673130 686858
link119 wustl 2097863 2111723
link120 061B 690181 690640
link120 wustl 2118717 2119174
link121 061B 691909 696597
link121 wustl 2120912 2125679
link122 061B 707058 708707
link122 wustl 2137185 2138835
link123 061B 708742 710371
link123 wustl 3403947 3405578
link124 061B 708742 710001
link124 wustl 835099 833843
link125 061B 710661 720776
link125 wustl 2139067 2149179
link126 061B 721818 733628
link126 wustl 2150285 2161996
link127 061B 734177 735884
link127 wustl 2821780 2823487
link128 061B 735875 737524
link128 wustl 2824897 2826546
link129 061B 737596 749678
link129 wustl 2826800 2838883
link130 061B 750751 766609
link130 wustl 2842583 2858477
link131 061B 766697 768368
link131 wustl 2861661 2863254
link132 061B 771775 778700
link132 wustl 2863351 2870275
link133 061B 778841 780472
link133 wustl 2870495 2872126
link134 061B 780531 783787
link134 wustl 2872366 2875660
link135 061B 784067 793550
link135 wustl 2876046 2885662
link136 061B 794183 796849
link136 wustl 2886298 2888966
link137 061B 796962 801561
link137 wustl 2889124 2893749
link138 061B 801687 802399
link138 wustl 2895300 2896010
link139 061B 810350 810737
link139 wustl 711529 711903
link140 061B 811232 811582
link140 wustl 712469 712819
link141 061B 811991 818244
link141 wustl 712822 719141
link142 061B 818416 822601
link142 wustl 722291 726506
link143 061B 822646 828781
link143 wustl 726488 732641
link144 061B 828825 839866
link144 wustl 732777 743815
link145 061B 839875 842766
link145 wustl 743920 746810
link146 061B 842866 845970
link146 wustl 753362 756461
link147 061B 849586 850572
link147 wustl 765980 766967
link148 061B 850575 851229
link148 wustl 767146 767801
link149 061B 851326 866258
link149 wustl 767977 783085
link150 061B 866278 876219
link150 wustl 783246 793159
link151 061B 876220 876923
link151 wustl 793277 793992
link152 061B 876321 876875
link152 wustl 538367 538915
link153 061B 877070 877540
link153 wustl 793993 794444
link154 061B 882711 890689
link154 wustl 799845 807822
link155 061B 890766 899790
link155 wustl 808275 817362
link156 061B 903288 905268
link156 wustl 817884 819858
link157 061B 905256 911689
link157 wustl 819968 826441
link158 061B 911919 915192
link158 wustl 826727 829999
link159 061B 915531 918303
link159 wustl 830408 833180
link160 061B 918304 923553
link160 wustl 835100 840348
link161 061B 924196 929443
link161 wustl 841107 846355
link162 061B 929464 930180
link162 wustl 1363050 1363768
link163 061B 929731 930196
link163 wustl 793610 794065
link164 061B 929741 930065
link164 wustl 538593 538915
link165 061B 930163 932316
link165 wustl 1363709 1365862
link166 061B 932317 939317
link166 wustl 1366005 1373066
link167 061B 942968 943362
link167 wustl 1375862 1376256
link168 061B 943356 948327
link168 wustl 1376504 1381475
link169 061B 948437 954907
link169 wustl 1383662 1390132
link170 061B 956242 956726
link170 wustl 1391723 1392229
link171 061B 956814 958249
link171 wustl 1393630 1395065
link172 061B 958279 960823
link172 wustl 1395198 1397741
link173 061B 971772 972941
link173 wustl 1398520 1399689
link174 061B 973009 980232
link174 wustl 1399854 1407077
link175 061B 980269 985761
link175 wustl 1407218 1412659
link176 061B 985948 987741
link176 wustl 1413072 1414866
link177 061B 987850 989779
link177 wustl 1416066 1417929
link178 061B 990437 1007169
link178 wustl 1419471 1436204
link179 061B 1007187 1014062
link179 wustl 1436503 1443363
link180 061B 1014383 1015647
link180 wustl 1443702 1444966
link181 061B 1015807 1020281
link181 wustl 1445168 1449671
link182 061B 1020443 1030015
link182 wustl 1452192 1461678
link183 061B 1030179 1030995
link183 wustl 3473557 3474373
link184 061B 1030165 1030995
link184 wustl 3471588 3472418
link185 061B 1031978 1034159
link185 wustl 8826 11010
link186 061B 1033177 1034181
link186 wustl 1467920 1468957
link187 061B 1038544 1039237
link187 wustl 2708165 2707473
link188 061B 1055638 1056437
link188 wustl 5417 6216
link189 061B 1055638 1056403
link189 wustl 531428 532193
link190 061B 1055638 1059515
link190 wustl 3061045 3064995
link191 061B 1056552 1057118
link191 wustl 3474592 3475158
link192 061B 1056699 1057118
link192 wustl 1436728 1436309
link193 061B 1064392 1071953
link193 wustl 3065111 3072672
link194 061B 1071929 1074652
link194 wustl 3074389 3077116
link195 061B 1077095 1077508
link195 wustl 3072686 3073099
link196 061B 1077095 1077902
link196 wustl 3077793 3078600
link197 061B 1077135 1078782
link197 wustl 3079518 3081164
link198 061B 1081742 1083206
link198 wustl 3081312 3082777
link199 061B 1085757 1088824
link199 wustl 3082762 3085830
link200 061B 1088873 1110426
link200 wustl 3085985 3107577
link201 061B 1114531 1129216
link201 wustl 3107974 3122643
link202 061B 1129208 1140362
link202 wustl 3122769 3133968
link203 061B 1145627 1146939
link203 wustl 3138603 3139915
link204 061B 1156935 1157577
link204 wustl 752060 752702
link205 061B 1179755 1200989
link205 wustl 2942260 2963475
link206 061B 1201091 1203086
link206 wustl 2963601 2965596
link207 061B 1203089 1216990
link207 wustl 2965763 2979683
link208 061B 1217116 1219571
link208 wustl 2979798 2982253
link209 061B 1219686 1227730
link209 wustl 241936 249954
link210 061B 1227743 1229245
link210 wustl 250091 251593
link211 061B 1229324 1252923
link211 wustl 251592 275306
link212 061B 1252417 1253603
link212 wustl 339211 340397
link213 061B 1260274 1261357
link213 wustl 2635614 2634477
link214 061B 1260276 1260728
link214 wustl 3407128 3406676
link215 061B 1260759 1261426
link215 wustl 3406504 3405825
link216 061B 1260789 1261213
link216 wustl 2506473 2506049
link217 061B 1261477 1264283
link217 wustl 2634392 2631508
link218 061B 1261542 1262204
link218 wustl 3454545 3455228
link219 061B 1261644 1262180
link219 wustl 2505921 2505385
link220 061B 1262481 1263013
link220 wustl 3455502 3456034
link221 061B 1264263 1270023
link221 wustl 2631349 2625573
link222 061B 1270718 1307169
link222 wustl 2624866 2588434
link223 061B 1307163 1313419
link223 wustl 226190 232615
link224 061B 1314644 1316149
link224 wustl 543857 542330
link225 061B 1316158 1319195
link225 wustl 3479559 3476522
link226 061B 1319947 1320943
link226 wustl 3476522 3475527
link227 061B 1322444 1324778
link227 wustl 541936 539602
link228 061B 1325795 1326628
link228 wustl 6151 5330
link229 061B 1325795 1326572
link229 wustl 3061779 3061002
link230 061B 1325795 1326557
link230 wustl 532162 531400
link231 061B 1326777 1331584
link231 wustl 3060927 3056122
link232 061B 1331578 1339606
link232 wustl 2927798 2935884
link233 061B 1339657 1345463
link233 wustl 2936472 2942278
link234 061B 1357072 1362057
link234 wustl 1787267 1782280
link235 061B 1362048 1374173
link235 wustl 1779721 1767569
link236 061B 1377880 1380587
link236 wustl 1766010 1763303
link237 061B 1380672 1393260
link237 wustl 1763131 1750531
link238 061B 1393397 1393957
link238 wustl 9299 8739
link239 061B 1393983 1395430
link239 wustl 8412 6965
link240 061B 1395530 1396575
link240 wustl 531161 532230
link241 061B 1395745 1396538
link241 wustl 5389 6182
link242 061B 1395723 1396538
link242 wustl 3060995 3061810
link243 061B 1396852 1399009
link243 wustl 1748392 1746195
link244 061B 1399042 1411148
link244 wustl 1746022 1733918
link245 061B 1411274 1411704
link245 wustl 1733918 1733488
link246 061B 1411758 1414553
link246 wustl 1733331 1730535
link247 061B 1414728 1419138
link247 wustl 2984441 2988923
link248 061B 1419120 1423521
link248 wustl 2989222 2993620
link249 061B 1423649 1427875
link249 wustl 2993706 2998003
link250 061B 1427882 1441029
link250 wustl 2998168 3011345
link251 061B 1441137 1445795
link251 wustl 3025988 3030648
link252 061B 1446113 1446572
link252 wustl 1729999 1729540
link253 061B 1446113 1446572
link253 wustl 2163711 2164170
link254 061B 1453443 1454387
link254 wustl 3473420 3474376
link255 061B 1453580 1454387
link255 wustl 3471614 3472421
link256 061B 1455211 1455516
link256 wustl 3031490 3031855
link257 061B 1456474 1457501
link257 wustl 3038548 3039575
link258 061B 1458258 1466896
link258 wustl 2055924 2047288
link259 061B 1467003 1472311
link259 wustl 2047274 2041966
link260 061B 1481319 1485267
link260 wustl 2031732 2027712
link261 061B 1486691 1487155
link261 wustl 2026218 2025755
link262 061B 1488204 1488897
link262 wustl 2025675 2024982
link263 061B 1490000 1498832
link263 wustl 2018814 2009981
link264 061B 1498929 1502673
link264 wustl 2008378 2004634
link265 061B 1502664 1537453
link265 wustl 2004207 1969371
link266 061B 1539117 1542662
link266 wustl 1967820 1964262
link267 061B 1542657 1552274
link267 wustl 1964000 1954384
link268 061B 1552280 1552878
link268 wustl 2708168 2708766
link269 061B 1553349 1565770
link269 wustl 2709231 2721650
link270 061B 1565898 1567932
link270 wustl 2721651 2723685
link271 061B 1568009 1568664
link271 wustl 2723841 2724492
link272 061B 1568732 1570963
link272 wustl 2724804 2727035
link273 061B 1570967 1574831
link273 wustl 2727208 2731079
link274 061B 1576101 1579682
link274 wustl 2732361 2735939
link275 061B 1582527 1582977
link275 wustl 2738862 2739288
link276 061B 1583418 1591232
link276 wustl 2740115 2747974
link277 061B 1591396 1632247
link277 wustl 2747975 2788827
link278 061B 1632258 1639080
link278 wustl 2650481 2657391
link279 061B 1639116 1645556
link279 wustl 2657784 2664211
link280 061B 1645656 1648257
link280 wustl 2665956 2668599
link281 061B 1654558 1662076
link281 wustl 2681152 2688668
link282 061B 1662076 1663075
link282 wustl 3491495 3490495
link283 061B 1663107 1664946
link283 wustl 3490324 3488485
link284 061B 1665046 1668725
link284 wustl 3495382 3491784
link285 061B 1668717 1678859
link285 wustl 3055840 3045615
link286 061B 1678854 1679187
link286 wustl 3045442 3045110
link287 061B 1678854 1681920
link287 wustl 1349853 1346793
link288 061B 1682815 1683379
link288 wustl 3485307 3485871
link289 061B 1683431 1684068
link289 wustl 3435779 3436433
link290 061B 1683431 1683809
link290 wustl 1080919 1080545
link291 061B 1683658 1684068
link291 wustl 1324406 1323977
link292 061B 1683664 1684068
link292 wustl 346992 346570
link293 061B 1683664 1684068
link293 wustl 941460 941881
link294 061B 1684115 1685552
link294 wustl 1316152 1314710
link295 061B 1685616 1692253
link295 wustl 1314573 1307926
link296 061B 1692324 1695521
link296 wustl 1307640 1304442
link297 061B 1695621 1701775
link297 wustl 1304280 1298107
link298 061B 1704353 1706650
link298 wustl 1297502 1295207
link299 061B 1706938 1707431
link299 wustl 1171901 1172466
link300 061B 1708400 1709762
link300 wustl 1175426 1176795
link301 061B 1708970 1709395
link301 wustl 2164148 2163723
link302 061B 1708970 1709395
link302 wustl 1729562 1729987
link303 061B 1709762 1712580
link303 wustl 1176898 1179722
link304 061B 1712572 1713554
link304 wustl 1182386 1183368
link305 061B 1713605 1726739
link305 wustl 1183538 1196712
link306 061B 1726782 1735562
link306 wustl 1196697 1205546
link307 061B 1735653 1772914
link307 wustl 1205665 1243010
link308 061B 1775953 1778171
link308 wustl 1249960 1252178
link309 061B 1775990 1777076
link309 wustl 1248196 1249282
link310 061B 1777298 1777831
link310 wustl 1249504 1250037
link311 061B 1778173 1792960
link311 wustl 3453915 3439143
link312 061B 1804826 1805543
link312 wustl 3295342 3294625
link313 061B 1808294 1813093
link313 wustl 3294610 3289809
link314 061B 1817602 1818102
link314 wustl 3280751 3280252
link315 061B 1819146 1819570
link315 wustl 3290305 3289881
link316 061B 1821568 1829049
link316 wustl 3274172 3266711
link317 061B 1833247 1836982
link317 wustl 3264618 3260863
link318 061B 1837092 1839311
link318 wustl 3260051 3257832
link319 061B 1839362 1843126
link319 wustl 3257667 3253896
link320 061B 1845544 1848334
link320 wustl 2915063 2917854
link321 061B 1848467 1849551
link321 wustl 2921170 2922254
link322 061B 1849821 1852799
link322 wustl 1953758 1950695
link323 061B 1854607 1855760
link323 wustl 1946731 1945564
link324 061B 1856674 1862114
link324 wustl 1944766 1939204
link325 061B 1863549 1864180
link325 wustl 1936943 1936324
link326 061B 1868266 1870621
link326 wustl 1934959 1932603
link327 061B 1882059 1886692
link327 wustl 1932130 1927499
link328 061B 1886691 1888440
link328 wustl 1926335 1924576
link329 061B 1888601 1890420
link329 wustl 1922238 1920440
link330 061B 1905605 1908938
link330 wustl 1920386 1917053
link331 061B 1908941 1912709
link331 wustl 1916824 1913079
link332 061B 1912276 1912708
link332 wustl 1954203 1953775
link333 061B 1916396 1927212
link333 wustl 3162707 3151888
link334 061B 1927213 1928476
link334 wustl 3151789 3150527
link335 061B 1928469 1929073
link335 wustl 3149903 3149299
link336 061B 1929172 1937188
link336 wustl 1561658 1553636
link337 061B 1937377 1937932
link337 wustl 1552292 1551735
link338 061B 1937929 1942514
link338 wustl 1549582 1544981
link339 061B 1944271 1945274
link339 wustl 1542341 1541338
link340 061B 1944301 1946159
link340 wustl 1175326 1173468
link341 061B 1944970 1945405
link341 wustl 3508793 3508358
link342 061B 1945435 1946194
link342 wustl 1541319 1540555
link343 061B 1950675 1951350
link343 wustl 1532132 1531459
link344 061B 1951349 1951696
link344 wustl 1530336 1529936
link345 061B 1951693 1967004
link345 wustl 1522412 1507063
link346 061B 1967201 1970109
link346 wustl 1506875 1503966
link347 061B 1978857 1981822
link347 wustl 1503957 1500991
link348 061B 1983598 1984276
link348 wustl 2318100 2317422
link349 061B 1984467 1985429
link349 wustl 2317421 2316459
link350 061B 1986762 1989023
link350 wustl 2314420 2312156
link351 061B 1989414 1995526
link351 wustl 2312163 2305940
link352 061B 1995554 1998370
link352 wustl 2305777 2302964
link353 061B 1998385 1998762
link353 wustl 3393750 3393373
link354 061B 1998385 1998762
link354 wustl 2301298 2300921
link355 061B 1999066 1999796
link355 wustl 3393375 3392645
link356 061B 1999066 1999797
link356 wustl 2300923 2300192
link357 061B 2013455 2015025
link357 wustl 3398191 3396621
link358 061B 2014986 2016976
link358 wustl 3395522 3393534
link359 061B 2015054 2016974
link359 wustl 2303005 2301084
link360 061B 2016997 2017728
link360 wustl 2300923 2300192
link361 061B 2016997 2017727
link361 wustl 3393375 3392645
link362 061B 2017725 2018103
link362 wustl 3364974 3365352
link363 061B 2023198 2023628
link363 wustl 3384785 3384356
link364 061B 2023198 2026366
link364 wustl 3380398 3377226
link365 061B 2026522 2029121
link365 wustl 3375545 3372876
link366 061B 2029140 2030064
link366 wustl 3367393 3366469
link367 061B 2030060 2031103
link367 wustl 3363783 3362738
link368 061B 2031093 2036529
link368 wustl 3361823 3356403
link369 061B 2037513 2042521
link369 wustl 3356411 3351402
link370 061B 2053381 2057450
link370 wustl 660384 656315
link371 061B 2057464 2062929
link371 wustl 656203 650737
link372 061B 2073994 2100132
link372 wustl 650614 624455
link373 061B 2100143 2105944
link373 wustl 624335 618589
link374 061B 2106046 2107210
link374 wustl 616771 615607
link375 061B 2107293 2107613
link375 wustl 618585 618265
link376 061B 2111307 2111701
link376 wustl 2187238 2187632
link377 061B 2111700 2112391
link377 wustl 2188113 2188804
link378 061B 2112393 2128188
link378 wustl 2189036 2204803
link379 061B 2128351 2135408
link379 wustl 2214731 2221830
link380 061B 2139073 2139652
link380 wustl 2225738 2226359
link381 061B 2139680 2140322
link381 wustl 2227776 2228437
link382 061B 2140319 2141806
link382 wustl 2228762 2230249
link383 061B 2141866 2168813
link383 wustl 2230398 2257346
link384 061B 2168894 2172887
link384 wustl 889363 885374
link385 061B 2172923 2174629
link385 wustl 884868 883162
link386 061B 2174833 2179323
link386 wustl 876693 872203
link387 061B 2183173 2184201
link387 wustl 867178 866138
link388 061B 2184194 2185415
link388 wustl 189459 188238
link389 061B 2185425 2189896
link389 wustl 181883 177412
link390 061B 2189892 2191212
link390 wustl 3503616 3502442
link391 061B 2199139 2201139
link391 wustl 3502412 3500412
link392 061B 2201320 2204323
link392 wustl 2167501 2170501
link393 061B 2206117 2208939
link393 wustl 2170576 2173396
link394 061B 2209033 2217004
link394 wustl 2173385 2181365
link395 061B 2226877 2261183
link395 wustl 551804 586085
link396 061B 2261521 2272399
link396 wustl 593990 604869
link397 061B 2303532 2315059
link397 wustl 1850856 1862366
link398 061B 2315053 2337150
link398 wustl 1862504 1884577
link399 061B 2337259 2338568
link399 wustl 2820220 2818924
link400 061B 2337486 2338568
link400 wustl 3044919 3043823
link401 061B 2338567 2353947
link401 wustl 217975 202534
link402 061B 2354892 2355373
link402 wustl 124332 123830
link403 061B 2355488 2376005
link403 wustl 122460 101901
link404 061B 2376129 2381070
link404 wustl 101795 96803
link405 061B 2381080 2389036
link405 wustl 96676 88773
link406 061B 2389142 2390611
link406 wustl 88667 87200
link407 061B 2424499 2424975
link407 wustl 2280646 2280167
link408 061B 2425339 2426520
link408 wustl 3238247 3239428
link409 061B 2426688 2428303
link409 wustl 2080685 2082300
link410 061B 2445397 2460948
link410 wustl 29991 14438
link411 061B 2460972 2463916
link411 wustl 14137 11187
link412 061B 2464271 2466520
link412 wustl 1565291 1567533
link413 061B 2466545 2481573
link413 wustl 1567699 1582726
link414 061B 2481588 2483198
link414 wustl 1582899 1584507
link415 061B 2483255 2486646
link415 wustl 1584747 1588142
link416 061B 2489805 2492828
link416 wustl 2334323 2337363
link417 061B 2491792 2492317
link417 wustl 2296964 2297489
link418 061B 2492835 2494384
link418 wustl 2337478 2339027
link419 061B 2501948 2502730
link419 wustl 2371521 2372303
link420 061B 2504667 2507685
link420 wustl 2374168 2377204
link421 061B 2508534 2511441
link421 wustl 2377203 2380111
link422 061B 2513377 2514158
link422 wustl 2380715 2381496
link423 061B 2514167 2515331
link423 wustl 2382671 2383835
link424 061B 2515326 2515882
link424 wustl 2384522 2385067
link425 061B 2518002 2526252
link425 wustl 2387444 2395730
link426 061B 2527648 2531277
link426 wustl 2395799 2399426
link427 061B 2537352 2538759
link427 wustl 3351324 3349917
link428 061B 2538779 2540167
link428 wustl 3341875 3340488
link429 061B 2540304 2558519
link429 wustl 3339816 3321554
link430 061B 2559298 2559774
link430 wustl 3321552 3321076
link431 061B 2562242 2568959
link431 wustl 3456139 3462857
link432 061B 2562937 2563973
link432 wustl 1902423 1903459
link433 061B 2575638 2577366
link433 wustl 1116158 1117886
link434 061B 2577483 2592765
link434 wustl 1118013 1133271
link435 061B 2592815 2600191
link435 wustl 1133446 1140812
link436 061B 2600519 2604889
link436 wustl 1141123 1145500
link437 061B 2604904 2608772
link437 wustl 1145756 1149575
link438 061B 2608800 2612210
link438 wustl 1149851 1153263
link439 061B 2610732 2611069
link439 wustl 2817159 2816822
link440 061B 2610732 2611069
link440 wustl 3042058 3041721
link441 061B 2612216 2612917
link441 wustl 1153438 1154134
link442 061B 2615621 2615946
link442 wustl 2582612 2582951
link443 061B 2616333 2617673
link443 wustl 1625613 1626993
link444 061B 2617547 2618245
link444 wustl 1627132 1627822
link445 061B 2618259 2621933
link445 wustl 2090998 2094676
link446 061B 2644447 2646646
link446 wustl 2639590 2641789
link447 061B 2646638 2648530
link447 wustl 2925397 2923504
link448 061B 2649081 2649604
link448 wustl 3500264 3499727
link449 061B 2649215 2649604
link449 wustl 1354066 1353677
link450 061B 2649620 2650498
link450 wustl 2923275 2922398
link451 061B 2650506 2652837
link451 wustl 687887 685556
link452 061B 2653050 2659544
link452 wustl 685342 678890
link453 061B 2659696 2661239
link453 wustl 678827 677282
link454 061B 2662471 2675024
link454 wustl 675893 663360
link455 061B 2675029 2677617
link455 wustl 663197 660609
link456 061B 2686863 2688493
link456 wustl 1295216 1293586
link457 061B 2688932 2691185
link457 wustl 1292663 1290439
link458 061B 2692232 2693800
link458 wustl 1290167 1288599
link459 061B 2693833 2697093
link459 wustl 1286439 1283163
link460 061B 2697095 2698086
link460 wustl 1283046 1282099
link461 061B 2698300 2698871
link461 wustl 1266509 1265938
link462 061B 2703596 2704060
link462 wustl 1269371 1268909
link463 061B 2704093 2707330
link463 wustl 1267600 1264363
link464 061B 2707338 2719221
link464 wustl 1264226 1252340
link465 061B 2730795 2738773
link465 wustl 1909793 1901831
link466 061B 2738747 2750589
link466 wustl 1898029 1886009
link467 061B 2751104 2751730
link467 wustl 2163711 2164326
link468 061B 2751030 2751730
link468 wustl 1730061 1729364
link469 061B 2750984 2751655
link469 wustl 1176626 1175952
link470 061B 2751338 2751730
link470 wustl 3506296 3506677
link471 061B 2753421 2766734
link471 wustl 3162712 3176041
link472 061B 2766976 2772764
link472 wustl 3176307 3182093
link473 061B 2772716 2784479
link473 wustl 3204074 3215877
link474 061B 2785201 2788748
link474 wustl 70263 66714
link475 061B 2789235 2792084
link475 wustl 66251 63404
link476 061B 2792643 2812946
link476 wustl 62884 42544
link477 061B 2813048 2813977
link477 wustl 864520 865449
link478 061B 2814046 2814360
link478 wustl 865611 865921
link479 061B 2814367 2824743
link479 wustl 125850 136297
link480 061B 2825204 2825861
link480 wustl 137208 137866
link481 061B 2825863 2826511
link481 wustl 137971 138619
link482 061B 2827872 2829244
link482 wustl 138620 139992
link483 061B 2833951 2836929
link483 wustl 148806 151805
link484 061B 2836930 2841056
link484 wustl 163370 167509
link485 061B 2841056 2865959
link485 wustl 1500994 1476095
link486 061B 2867533 2868942
link486 wustl 922175 920767
link487 061B 2873222 2873648
link487 wustl 920722 920303
link488 061B 2873694 2877223
link488 wustl 908586 905058
link489 061B 2877266 2882960
link489 wustl 904928 899234
link490 061B 2886132 2892359
link490 wustl 895594 889364
link491 061B 2893967 2895861
link491 wustl 2055908 2057802
link492 061B 2914550 2917038
link492 wustl 2057923 2060411
link493 061B 2919966 2920393
link493 wustl 3217685 3218114
link494 061B 2921369 2925616
link494 wustl 3218109 3222419
link495 061B 2926054 2929027
link495 wustl 3223539 3226514
link496 061B 2929573 2931266
link496 wustl 3227042 3228738
link497 061B 2931424 2935182
link497 wustl 2910418 2906641
link498 061B 2935113 2938429
link498 wustl 2902349 2899101
link499 061B 2939970 2941916
link499 wustl 2273102 2275049
link500 061B 2942039 2942724
link500 wustl 2275173 2275858
link501 061B 2948280 2950308
link501 wustl 2276523 2278551
link502 061B 2961641 2962401
link502 wustl 3499432 3500116
link503 061B 2961986 2962706
link503 wustl 1353651 1354389
link504 061B 2962698 2964713
link504 wustl 1354636 1356724
link505 061B 2962698 2964658
link505 wustl 2588264 2586303
link506 061B 2983520 2983879
link506 wustl 861901 861542
link507 061B 2992130 3003274
link507 wustl 857536 846356
link508 061B 3005414 3006623
link508 wustl 1804886 1806095
link509 061B 3006644 3008714
link509 wustl 1464524 1462455
link510 061B 3012370 3013531
link510 wustl 2083228 2084387
link511 061B 3012914 3013500
link511 wustl 2085535 2086121
link512 061B 3015445 3016666
link512 wustl 2079402 2080619
link513 061B 3017829 3018349
link513 wustl 2082269 2082790
link514 061B 3018376 3018819
link514 wustl 2086165 2086608
link515 061B 3019932 3020642
link515 wustl 2086861 2087572
link516 061B 3023388 3039161
link516 wustl 2804567 2788817
link517 061B 3039284 3046635
link517 wustl 704934 697544
link518 061B 3046812 3056437
link518 wustl 697551 687925
link519 061B 3066742 3068794
link519 wustl 3434614 3432562
link520 061B 3068665 3069377
link520 wustl 3310658 3309946
link521 061B 3080767 3081218
link521 wustl 928975 929427
link522 061B 3080819 3081785
link522 wustl 1346873 1345914
link523 061B 3082467 3083104
link523 wustl 930677 931314
link524 061B 3082494 3084338
link524 wustl 1345202 1343292
link525 061B 3083280 3084727
link525 wustl 931490 932970
link526 061B 3084835 3085241
link526 wustl 933091 933497
link527 061B 3088022 3089783
link527 wustl 275440 277204
link528 061B 3089900 3090841
link528 wustl 283249 284190
link529 061B 3093115 3093911
link529 wustl 343291 344087
link530 061B 3100528 3101505
link530 wustl 1323544 1324514
link531 061B 3100528 3101390
link531 wustl 3436866 3436011
link532 061B 3100528 3101211
link532 wustl 942323 941640
link533 061B 3100528 3101211
link533 wustl 346128 346811
link534 061B 3101149 3101505
link534 wustl 323499 323858
link535 061B 3101114 3101590
link535 wustl 489466 488988
link536 061B 3103163 3113939
link536 wustl 29977 40797
link537 061B 3113931 3114657
link537 wustl 41811 42537
link538 061B 3114698 3116922
link538 wustl 2297850 2295626
link539 061B 3115024 3115719
link539 wustl 2336885 2336190
link540 061B 3116924 3117324
link540 wustl 2295150 2294752
link541 061B 3117347 3118091
link541 wustl 2281391 2280647
link542 061B 3117347 3117667
link542 wustl 2284582 2284263
link543 061B 3118131 3119340
link543 wustl 2282685 2281477
link544 061B 3121697 3122129
link544 wustl 2280147 2279713
link545 061B 3129706 3130771
link545 wustl 2076988 2075921
link546 061B 3132102 3133566
link546 wustl 2075924 2074460
link547 061B 3138679 3139511
link547 wustl 2074320 2073445
link548 061B 3147301 3150382
link548 wustl 1913082 1910001
link549 061B 3150669 3152109
link549 wustl 1170312 1168874
link550 061B 3152134 3152629
link550 wustl 1172888 1172393
link551 061B 3162174 3170400
link551 wustl 2264377 2272749
link552 061B 3170411 3179269
link552 wustl 1787268 1796124
link553 061B 3182301 3186735
link553 wustl 171942 167510
link554 061B 3186795 3187373
link554 wustl 2065859 2066437
link555 061B 3187374 3194060
link555 wustl 2066771 2073441
link556 061B 3194106 3200740
link556 wustl 1475811 1469177
link557 061B 3201461 3201780
link557 wustl 2638937 2639256
link558 061B 3206062 3206464
link558 wustl 2638896 2638494
link559 061B 3207859 3209568
link559 wustl 2858471 2860180
link560 061B 3207867 3208746
link560 wustl 146125 145246
link561 061B 3207867 3208536
link561 wustl 3434614 3435283
link562 061B 3208536 3209681
link562 wustl 2860181 2861326
link563 061B 3209100 3209682
link563 wustl 145249 144668
link564 061B 3209682 3209996
link564 wustl 3404262 3403947
link565 061B 3210066 3210395
link565 wustl 2342169 2342498
link566 061B 3210390 3211690
link566 wustl 2343659 2344959
link567 061B 3210750 3211184
link567 wustl 532982 533416
link568 061B 3210736 3211690
link568 wustl 2452178 2451224
link569 061B 3211338 3211668
link569 wustl 533570 533900
link570 061B 3211944 3212914
link570 wustl 87099 86129
link571 061B 3212915 3213559
link571 wustl 3499432 3498746
link572 061B 3213656 3216280
link572 wustl 3408978 3411602
link573 061B 3216273 3216869
link573 wustl 3412377 3412973
link574 061B 3217177 3219424
link574 wustl 3496489 3498732
link575 061B 3217402 3218092
link575 wustl 2421177 2421866
link576 061B 3221373 3225425
link576 wustl 82085 86128
link577 061B 3225426 3227258
link577 wustl 2061483 2063315
link578 061B 3225426 3227258
link578 wustl 1798869 1800701
link579 061B 3225929 3226652
link579 wustl 3507150 3507873
link580 061B 3225932 3226286
link580 wustl 3510453 3510807
link581 061B 3226745 3227259
link581 wustl 2095601 2096115
link582 061B 3226766 3227258
link582 wustl 1359982 1360474
link583 061B 3226799 3227207
link583 wustl 3509630 3510037
link584 061B 3226795 3227258
link584 wustl 2257804 2258268
link585 061B 3227263 3229054
link585 wustl 1797904 1796125
link586 061B 3229055 3229857
link586 wustl 2259212 2260012
link587 061B 3229055 3230734
link587 wustl 1361194 1362881
link588 061B 3229055 3229590
link588 wustl 1359447 1359982
link589 061B 3229056 3230734
link589 wustl 2064098 2065785
link590 061B 3229229 3230734
link590 wustl 3141525 3140017
link591 061B 3229246 3229730
link591 wustl 3508357 3507874
link592 061B 3229376 3230734
link592 wustl 2260106 2261472
link593 061B 3229811 3230734
link593 wustl 2262535 2263466
link594 061B 3230023 3230733
link594 wustl 2096774 2097484
link595 061B 3230738 3231585
link595 wustl 2815440 2814592
link596 061B 3231586 3232249
link596 wustl 2060807 2061470
link597 061B 3231586 3232249
link597 wustl 1798193 1798856
link598 061B 3232250 3232727
link598 wustl 3231340 3231817
link599 061B 3232250 3232727
link599 wustl 2914237 2913760
link600 061B 3232250 3232727
link600 wustl 3392141 3391664
link601 061B 3232728 3233130
link601 wustl 2913641 2914043
link602 061B 3232728 3233035
link602 wustl 3365932 3365625
link603 061B 3232728 3233130
link603 wustl 3391545 3391947
link604 061B 3232728 3233130
link604 wustl 3231936 3231534
link605 061B 3233131 3233495
link605 wustl 2063500 2063876
link606 061B 3233131 3233495
link606 wustl 2096300 2096663
link607 061B 3233131 3233495
link607 wustl 1800886 1801248
link608 061B 3233131 3233495
link608 wustl 2258453 2258815
link609 061B 3233131 3233495
link609 wustl 1360660 1361023
link610 061B 3233496 3233844
link610 wustl 3231323 3230975
link611 061B 3233496 3233844
link611 wustl 3392158 3392506
link612 061B 3233496 3233844
link612 wustl 2914254 2914602
link613 061B 3233496 3233844
link613 wustl 3295757 3295481
