# Supplementary material for: Expansion of intestinal Prevotella copri correlates with enhanced susceptibility to arthritis
Source: eLife. 2013 Nov 5;2:e01202. doi: 10.7554/eLife.01202 (PMC3816614; doi:10.7554/eLife.01202)
Supplement: Figure 2—source data 1. — DOI: http://dx.doi.org/10.7554/eLife.01202.010 [file elife01202s003.zip › Figure_2/Panel_B/formatted_input/089B.karyotype]

chr - 089B 089B 0 3965266 089B
band 089B contig08410 contig08410 0 566 089B
band 089B contig09419 contig09419 566 1004 089B
band 089B contig09418 contig09418 1004 1442 089B
band 089B contig08146 contig08146 1442 2044 089B
band 089B contig08416 contig08416 2044 2608 089B
band 089B contig05919 contig05919 2608 3510 089B
band 089B contig09940 contig09940 3510 3880 089B
band 089B contig05914 contig05914 3880 4783 089B
band 089B contig09942 contig09942 4783 5155 089B
band 089B contig09945 contig09945 5155 5527 089B
band 089B contig08965 contig08965 5527 6025 089B
band 089B contig08966 contig08966 6025 6523 089B
band 089B contig08969 contig08969 6523 7020 089B
band 089B contig09781 contig09781 7020 7414 089B
band 089B contig01583 contig01583 7414 10213 089B
band 089B contig04062 contig04062 10213 11464 089B
band 089B contig04065 contig04065 11464 12715 089B
band 089B contig01587 contig01587 12715 15510 089B
band 089B contig01586 contig01586 15510 18307 089B
band 089B contig01589 contig01589 18307 21100 089B
band 089B contig02408 contig02408 21100 23006 089B
band 089B contig05044 contig05044 23006 24048 089B
band 089B contig01341 contig01341 24048 27294 089B
band 089B contig05829 contig05829 27294 28207 089B
band 089B contig01347 contig01347 28207 31443 089B
band 089B contig01345 contig01345 31443 34682 089B
band 089B contig05823 contig05823 34682 35596 089B
band 089B contig01348 contig01348 35596 38832 089B
band 089B contig05825 contig05825 38832 39746 089B
band 089B contig01569 contig01569 39746 42579 089B
band 089B contig01655 contig01655 42579 45293 089B
band 089B contig01561 contig01561 45293 48133 089B
band 089B contig01560 contig01560 48133 50974 089B
band 089B contig03274 contig03274 50974 52479 089B
band 089B contig03273 contig03273 52479 53984 089B
band 089B contig03272 contig03272 53984 55488 089B
band 089B contig03279 contig03279 55488 56992 089B
band 089B contig03278 contig03278 56992 58496 089B
band 089B contig08893 contig08893 58496 59002 089B
band 089B contig01695 contig01695 59002 61651 089B
band 089B contig01166 contig01166 61651 65391 089B
band 089B contig01165 contig01165 65391 69135 089B
band 089B contig08784 contig08784 69135 69657 089B
band 089B contig01693 contig01693 69657 72309 089B
band 089B contig01692 contig01692 72309 74963 089B
band 089B contig00185 contig00185 74963 91873 089B
band 089B contig00182 contig00182 91873 108978 089B
band 089B contig05445 contig05445 108978 109951 089B
band 089B contig01169 contig01169 109951 113682 089B
band 089B contig01168 contig01168 113682 117418 089B
band 089B contig00564 contig00564 117418 124775 089B
band 089B contig00565 contig00565 124775 132122 089B
band 089B contig00560 contig00560 132122 139558 089B
band 089B contig02453 contig02453 139558 141445 089B
band 089B contig04885 contig04885 141445 142515 089B
band 089B contig02451 contig02451 142515 144403 089B
band 089B contig03186 contig03186 144403 145946 089B
band 089B contig03180 contig03180 145946 147489 089B
band 089B contig09782 contig09782 147489 147883 089B
band 089B contig09869 contig09869 147883 148264 089B
band 089B contig07503 contig07503 148264 148949 089B
band 089B contig01768 contig01768 148949 151484 089B
band 089B contig00360 contig00360 151484 161902 089B
band 089B contig00361 contig00361 161902 172320 089B
band 089B contig01761 contig01761 172320 174866 089B
band 089B contig01760 contig01760 174866 177413 089B
band 089B contig00368 contig00368 177413 187721 089B
band 089B contig00369 contig00369 187721 198009 089B
band 089B contig04317 contig04317 198009 199196 089B
band 089B contig00418 contig00418 199196 208411 089B
band 089B contig00419 contig00419 208411 217596 089B
band 089B contig01832 contig01832 217596 220034 089B
band 089B contig01836 contig01836 220034 222468 089B
band 089B contig00410 contig00410 222468 231987 089B
band 089B contig01838 contig01838 231987 234420 089B
band 089B contig04063 contig04063 234420 235669 089B
band 089B contig00416 contig00416 235669 244980 089B
band 089B contig02587 contig02587 244980 246797 089B
band 089B contig03050 contig03050 246797 248389 089B
band 089B contig04102 contig04102 248389 249628 089B
band 089B contig07215 contig07215 249628 250352 089B
band 089B contig07214 contig07214 250352 251076 089B
band 089B contig07219 contig07219 251076 251799 089B
band 089B contig06289 contig06289 251799 252648 089B
band 089B contig07033 contig07033 252648 253397 089B
band 089B contig07037 contig07037 253397 254145 089B
band 089B contig07036 contig07036 254145 254893 089B
band 089B contig01905 contig01905 254893 257265 089B
band 089B contig02638 contig02638 257265 259054 089B
band 089B contig02631 contig02631 259054 260848 089B
band 089B contig04261 contig04261 260848 262046 089B
band 089B contig02371 contig02371 262046 263976 089B
band 089B contig04267 contig04267 263976 265173 089B
band 089B contig02279 contig02279 265173 267179 089B
band 089B contig00987 contig00987 267179 271596 089B
band 089B contig03465 contig03465 271596 273035 089B
band 089B contig06106 contig06106 273035 273909 089B
band 089B contig06102 contig06102 273909 274783 089B
band 089B contig03463 contig03463 274783 276219 089B
band 089B contig05821 contig05821 276219 277133 089B
band 089B contig02126 contig02126 277133 279268 089B
band 089B contig02124 contig02124 279268 281403 089B
band 089B contig02125 contig02125 281403 283536 089B
band 089B contig03998 contig03998 283536 284805 089B
band 089B contig03999 contig03999 284805 286074 089B
band 089B contig02027 contig02027 286074 288306 089B
band 089B contig03511 contig03511 288306 289726 089B
band 089B contig06032 contig06032 289726 290611 089B
band 089B contig06035 contig06035 290611 291496 089B
band 089B contig03483 contig03483 291496 292928 089B
band 089B contig03867 contig03867 292928 294232 089B
band 089B contig04081 contig04081 294232 295476 089B
band 089B contig09570 contig09570 295476 295896 089B
band 089B contig08736 contig08736 295896 296424 089B
band 089B contig03484 contig03484 296424 297857 089B
band 089B contig00968 contig00968 297857 302341 089B
band 089B contig02331 contig02331 302341 304303 089B
band 089B contig05450 contig05450 304303 305275 089B
band 089B contig10280 contig10280 305275 305604 089B
band 089B contig10281 contig10281 305604 305932 089B
band 089B contig02335 contig02335 305932 307891 089B
band 089B contig00960 contig00960 307891 312418 089B
band 089B contig06633 contig06633 312418 313219 089B
band 089B contig00962 contig00962 313219 317739 089B
band 089B contig06631 contig06631 317739 318541 089B
band 089B contig09170 contig09170 318541 319012 089B
band 089B contig06637 contig06637 319012 319812 089B
band 089B contig06329 contig06329 319812 320654 089B
band 089B contig09310 contig09310 320654 321108 089B
band 089B contig06814 contig06814 321108 321885 089B
band 089B contig09193 contig09193 321885 322353 089B
band 089B contig10139 contig10139 322353 322699 089B
band 089B contig04675 contig04675 322699 323805 089B
band 089B contig10134 contig10134 323805 324152 089B
band 089B contig01229 contig01229 324152 327683 089B
band 089B contig01225 contig01225 327683 331232 089B
band 089B contig01226 contig01226 331232 334778 089B
band 089B contig05215 contig05215 334778 335792 089B
band 089B contig02937 contig02937 335792 337426 089B
band 089B contig09775 contig09775 337426 337821 089B
band 089B contig02931 contig02931 337821 339458 089B
band 089B contig09770 contig09770 339458 339854 089B
band 089B contig06924 contig06924 339854 340617 089B
band 089B contig06925 contig06925 340617 341380 089B
band 089B contig05219 contig05219 341380 342392 089B
band 089B contig05218 contig05218 342392 343405 089B
band 089B contig08137 contig08137 343405 344008 089B
band 089B contig09956 contig09956 344008 344378 089B
band 089B contig09404 contig09404 344378 344818 089B
band 089B contig08139 contig08139 344818 345420 089B
band 089B contig09407 contig09407 345420 345859 089B
band 089B contig01596 contig01596 345859 348641 089B
band 089B contig01592 contig01592 348641 351428 089B
band 089B contig01591 contig01591 351428 354217 089B
band 089B contig05071 contig05071 354217 355255 089B
band 089B contig05070 contig05070 355255 356293 089B
band 089B contig01350 contig01350 356293 359518 089B
band 089B contig08221 contig08221 359518 360111 089B
band 089B contig01353 contig01353 360111 363326 089B
band 089B contig04274 contig04274 363326 364521 089B
band 089B contig01355 contig01355 364521 367735 089B
band 089B contig05859 contig05859 367735 368644 089B
band 089B contig05858 contig05858 368644 369553 089B
band 089B contig01359 contig01359 369553 372761 089B
band 089B contig05855 contig05855 372761 373670 089B
band 089B contig05670 contig05670 373670 374609 089B
band 089B contig05853 contig05853 374609 375518 089B
band 089B contig02807 contig02807 375518 377215 089B
band 089B contig04098 contig04098 377215 378454 089B
band 089B contig03268 contig03268 378454 379961 089B
band 089B contig03262 contig03262 379961 381472 089B
band 089B contig04091 contig04091 381472 382714 089B
band 089B contig04092 contig04092 382714 383956 089B
band 089B contig01573 contig01573 383956 386776 089B
band 089B contig01574 contig01574 386776 389595 089B
band 089B contig08046 contig08046 389595 390210 089B
band 089B contig04096 contig04096 390210 391450 089B
band 089B contig00771 contig00771 391450 396952 089B
band 089B contig08029 contig08029 396952 397570 089B
band 089B contig00772 contig00772 397570 403072 089B
band 089B contig04406 contig04406 403072 404236 089B
band 089B contig01682 contig01682 404236 406900 089B
band 089B contig00778 contig00778 406900 412368 089B
band 089B contig01680 contig01680 412368 415038 089B
band 089B contig01687 contig01687 415038 417699 089B
band 089B contig01177 contig01177 417699 421400 089B
band 089B contig01171 contig01171 421400 425123 089B
band 089B contig04412 contig04412 425123 426286 089B
band 089B contig00174 contig00174 426286 444009 089B
band 089B contig00799 contig00799 444009 449367 089B
band 089B contig04893 contig04893 449367 450434 089B
band 089B contig08786 contig08786 450434 450956 089B
band 089B contig02202 contig02202 450956 453012 089B
band 089B contig04898 contig04898 453012 454078 089B
band 089B contig00792 contig00792 454078 459458 089B
band 089B contig03190 contig03190 459458 460999 089B
band 089B contig02201 contig02201 460999 463056 089B
band 089B contig03193 contig03193 463056 464596 089B
band 089B contig07689 contig07689 464596 465255 089B
band 089B contig08020 contig08020 465255 465876 089B
band 089B contig00313 contig00313 465876 477288 089B
band 089B contig01046 contig01046 477288 481447 089B
band 089B contig01779 contig01779 481447 483959 089B
band 089B contig04302 contig04302 483959 485149 089B
band 089B contig01770 contig01770 485149 487677 089B
band 089B contig01771 contig01771 487677 490203 089B
band 089B contig02456 contig02456 490203 492088 089B
band 089B contig07337 contig07337 492088 492795 089B
band 089B contig00428 contig00428 492795 501854 089B
band 089B contig00427 contig00427 501854 510917 089B
band 089B contig01828 contig01828 510917 513360 089B
band 089B contig01829 contig01829 513360 515802 089B
band 089B contig03680 contig03680 515802 517164 089B
band 089B contig03688 contig03688 517164 518525 089B
band 089B contig02452 contig02452 518525 520412 089B
band 089B contig09269 contig09269 520412 520871 089B
band 089B contig03046 contig03046 520871 522465 089B
band 089B contig07201 contig07201 522465 523190 089B
band 089B contig07202 contig07202 523190 523915 089B
band 089B contig00551 contig00551 523915 531410 089B
band 089B contig00220 contig00220 531410 546092 089B
band 089B contig01918 contig01918 546092 548445 089B
band 089B contig01910 contig01910 548445 550810 089B
band 089B contig01915 contig01915 550810 553168 089B
band 089B contig02483 contig02483 553168 555041 089B
band 089B contig03090 contig03090 555041 556623 089B
band 089B contig06135 contig06135 556623 557491 089B
band 089B contig06134 contig06134 557491 558359 089B
band 089B contig03457 contig03457 558359 559799 089B
band 089B contig06136 contig06136 559799 560667 089B
band 089B contig03459 contig03459 560667 562107 089B
band 089B contig06138 contig06138 562107 562975 089B
band 089B contig02330 contig02330 562975 564938 089B
band 089B contig05458 contig05458 564938 565908 089B
band 089B contig02155 contig02155 565908 568009 089B
band 089B contig10524 contig10524 568009 568311 089B
band 089B contig08226 contig08226 568311 568903 089B
band 089B contig02038 contig02038 568903 571125 089B
band 089B contig02039 contig02039 571125 573341 089B
band 089B contig02030 contig02030 573341 575569 089B
band 089B contig02031 contig02031 575569 577794 089B
band 089B contig03525 contig03525 577794 579209 089B
band 089B contig06009 contig06009 579209 580097 089B
band 089B contig06008 contig06008 580097 580985 089B
band 089B contig03850 contig03850 580985 582293 089B
band 089B contig03852 contig03852 582293 583601 089B
band 089B contig10282 contig10282 583601 583930 089B
band 089B contig05689 contig05689 583930 584864 089B
band 089B contig02321 contig02321 584864 586836 089B
band 089B contig02323 contig02323 586836 588806 089B
band 089B contig05444 contig05444 588806 589778 089B
band 089B contig05113 contig05113 589778 590811 089B
band 089B contig06648 contig06648 590811 591609 089B
band 089B contig00956 contig00956 591609 596159 089B
band 089B contig06314 contig06314 596159 597005 089B
band 089B contig06317 contig06317 597005 597850 089B
band 089B contig06316 contig06316 597850 598694 089B
band 089B contig09325 contig09325 598694 599145 089B
band 089B contig06481 contig06481 599145 599968 089B
band 089B contig06487 contig06487 599968 600790 089B
band 089B contig06486 contig06486 600790 601614 089B
band 089B contig06863 contig06863 601614 602384 089B
band 089B contig06860 contig06860 602384 603155 089B
band 089B contig04649 contig04649 603155 604269 089B
band 089B contig05208 contig05208 604269 605284 089B
band 089B contig02929 contig02929 605284 606922 089B
band 089B contig01215 contig01215 606922 610511 089B
band 089B contig01216 contig01216 610511 614089 089B
band 089B contig02922 contig02922 614089 615729 089B
band 089B contig10384 contig10384 615729 616046 089B
band 089B contig08306 contig08306 616046 616625 089B
band 089B contig02921 contig02921 616625 618266 089B
band 089B contig02926 contig02926 618266 619906 089B
band 089B contig02925 contig02925 619906 621545 089B
band 089B contig06268 contig06268 621545 622397 089B
band 089B contig06267 contig06267 622397 623249 089B
band 089B contig06266 contig06266 623249 624101 089B
band 089B contig01831 contig01831 624101 626542 089B
band 089B contig08121 contig08121 626542 627144 089B
band 089B contig07326 contig07326 627144 627852 089B
band 089B contig08263 contig08263 627852 628438 089B
band 089B contig08941 contig08941 628438 628940 089B
band 089B contig08947 contig08947 628940 629440 089B
band 089B contig05733 contig05733 629440 630368 089B
band 089B contig05062 contig05062 630368 631406 089B
band 089B contig04245 contig04245 631406 632609 089B
band 089B contig04796 contig04796 632609 633693 089B
band 089B contig04246 contig04246 633693 634895 089B
band 089B contig05849 contig05849 634895 635804 089B
band 089B contig02818 contig02818 635804 637495 089B
band 089B contig08238 contig08238 637495 638085 089B
band 089B contig09320 contig09320 638085 638536 089B
band 089B contig09323 contig09323 638536 638987 089B
band 089B contig02815 contig02815 638987 640682 089B
band 089B contig01369 contig01369 640682 643866 089B
band 089B contig01368 contig01368 643866 647053 089B
band 089B contig04799 contig04799 647053 648137 089B
band 089B contig01548 contig01548 648137 651000 089B
band 089B contig03218 contig03218 651000 652531 089B
band 089B contig03216 contig03216 652531 654063 089B
band 089B contig03215 contig03215 654063 655596 089B
band 089B contig05630 contig05630 655596 656541 089B
band 089B contig08055 contig08055 656541 657155 089B
band 089B contig01543 contig01543 657155 660023 089B
band 089B contig09747 contig09747 660023 660422 089B
band 089B contig09213 contig09213 660422 660888 089B
band 089B contig09744 contig09744 660888 661287 089B
band 089B contig04420 contig04420 661287 662449 089B
band 089B contig01147 contig01147 662449 666271 089B
band 089B contig00168 contig00168 666271 684244 089B
band 089B contig08433 contig08433 684244 684805 089B
band 089B contig08436 contig08436 684805 685366 089B
band 089B contig08437 contig08437 685366 685927 089B
band 089B contig00780 contig00780 685927 691380 089B
band 089B contig00782 contig00782 691380 696821 089B
band 089B contig00785 contig00785 696821 702244 089B
band 089B contig03323 contig03323 702244 703732 089B
band 089B contig01537 contig01537 703732 706603 089B
band 089B contig03327 contig03327 706603 708090 089B
band 089B contig07521 contig07521 708090 708773 089B
band 089B contig07523 contig07523 708773 709455 089B
band 089B contig07525 contig07525 709455 710137 089B
band 089B contig07526 contig07526 710137 710819 089B
band 089B contig07839 contig07839 710819 711459 089B
band 089B contig08000 contig08000 711459 712081 089B
band 089B contig01783 contig01783 712081 714588 089B
band 089B contig00305 contig00305 714588 726183 089B
band 089B contig00306 contig00306 726183 737762 089B
band 089B contig00307 contig00307 737762 749340 089B
band 089B contig00300 contig00300 749340 761035 089B
band 089B contig04939 contig04939 761035 762096 089B
band 089B contig04933 contig04933 762096 763157 089B
band 089B contig07780 contig07780 763157 763803 089B
band 089B contig03031 contig03031 763803 765402 089B
band 089B contig03038 contig03038 765402 766999 089B
band 089B contig07235 contig07235 766999 767720 089B
band 089B contig07234 contig07234 767720 768441 089B
band 089B contig00230 contig00230 768441 782893 089B
band 089B contig00544 contig00544 782893 790436 089B
band 089B contig00233 contig00233 790436 804839 089B
band 089B contig07018 contig07018 804839 805590 089B
band 089B contig01964 contig01964 805590 807885 089B
band 089B contig02492 contig02492 807885 809752 089B
band 089B contig03149 contig03149 809752 811307 089B
band 089B contig02497 contig02497 811307 813171 089B
band 089B contig03142 contig03142 813171 814731 089B
band 089B contig07309 contig07309 814731 815441 089B
band 089B contig07300 contig07300 815441 816152 089B
band 089B contig07302 contig07302 816152 816859 089B
band 089B contig07656 contig07656 816859 817523 089B
band 089B contig07307 contig07307 817523 818233 089B
band 089B contig04089 contig04089 818233 819475 089B
band 089B contig07602 contig07602 819475 820147 089B
band 089B contig03440 contig03440 820147 821594 089B
band 089B contig02147 contig02147 821594 823704 089B
band 089B contig02142 contig02142 823704 825820 089B
band 089B contig02148 contig02148 825820 827932 089B
band 089B contig08774 contig08774 827932 828455 089B
band 089B contig00898 contig00898 828455 833253 089B
band 089B contig02001 contig02001 833253 835506 089B
band 089B contig00821 contig00821 835506 840713 089B
band 089B contig06018 contig06018 840713 841600 089B
band 089B contig02007 contig02007 841600 843846 089B
band 089B contig02009 contig02009 843846 846092 089B
band 089B contig02008 contig02008 846092 848338 089B
band 089B contig03531 contig03531 848338 849749 089B
band 089B contig03536 contig03536 849749 851160 089B
band 089B contig03843 contig03843 851160 852470 089B
band 089B contig03840 contig03840 852470 853782 089B
band 089B contig09998 contig09998 853782 854148 089B
band 089B contig03845 contig03845 854148 855459 089B
band 089B contig09084 contig09084 855459 855942 089B
band 089B contig09152 contig09152 855942 856417 089B
band 089B contig05028 contig05028 856417 857462 089B
band 089B contig06659 contig06659 857462 858258 089B
band 089B contig09157 contig09157 858258 858731 089B
band 089B contig00941 contig00941 858731 863350 089B
band 089B contig00946 contig00946 863350 867935 089B
band 089B contig05470 contig05470 867935 868903 089B
band 089B contig00944 contig00944 868903 873510 089B
band 089B contig02312 contig02312 873510 875492 089B
band 089B contig00948 contig00948 875492 880066 089B
band 089B contig06650 contig06650 880066 880863 089B
band 089B contig02318 contig02318 880863 882839 089B
band 089B contig06300 contig06300 882839 883686 089B
band 089B contig06301 contig06301 883686 884533 089B
band 089B contig06497 contig06497 884533 885353 089B
band 089B contig06304 contig06304 885353 886200 089B
band 089B contig04995 contig04995 886200 887250 089B
band 089B contig06877 contig06877 887250 888018 089B
band 089B contig08484 contig08484 888018 888573 089B
band 089B contig04994 contig04994 888573 889623 089B
band 089B contig06302 contig06302 889623 890470 089B
band 089B contig06878 contig06878 890470 891238 089B
band 089B contig04656 contig04656 891238 892349 089B
band 089B contig04657 contig04657 892349 893460 089B
band 089B contig05789 contig05789 893460 894377 089B
band 089B contig05788 contig05788 894377 895296 089B
band 089B contig05786 contig05786 895296 896215 089B
band 089B contig04658 contig04658 896215 897326 089B
band 089B contig01742 contig01742 897326 899904 089B
band 089B contig01206 contig01206 899904 903519 089B
band 089B contig01207 contig01207 903519 907130 089B
band 089B contig10390 contig10390 907130 907447 089B
band 089B contig10398 contig10398 907447 907762 089B
band 089B contig02954 contig02954 907762 909390 089B
band 089B contig01208 contig01208 909390 912999 089B
band 089B contig09559 contig09559 912999 913420 089B
band 089B contig03313 contig03313 913420 914911 089B
band 089B contig09553 contig09553 914911 915331 089B
band 089B contig06278 contig06278 915331 916181 089B
band 089B contig08688 contig08688 916181 916714 089B
band 089B contig09426 contig09426 916714 917151 089B
band 089B contig03316 contig03316 917151 918642 089B
band 089B contig08935 contig08935 918642 919144 089B
band 089B contig08687 contig08687 919144 919677 089B
band 089B contig05097 contig05097 919677 920710 089B
band 089B contig04252 contig04252 920710 921910 089B
band 089B contig05099 contig05099 921910 922944 089B
band 089B contig01375 contig01375 922944 926124 089B
band 089B contig05872 contig05872 926124 927031 089B
band 089B contig09888 contig09888 927031 927411 089B
band 089B contig05874 contig05874 927411 928318 089B
band 089B contig05876 contig05876 928318 929225 089B
band 089B contig09334 contig09334 929225 929674 089B
band 089B contig05656 contig05656 929674 930616 089B
band 089B contig08208 contig08208 930616 931210 089B
band 089B contig05653 contig05653 931210 932154 089B
band 089B contig01552 contig01552 932154 935007 089B
band 089B contig01553 contig01553 935007 937858 089B
band 089B contig08064 contig08064 937858 938470 089B
band 089B contig01558 contig01558 938470 941313 089B
band 089B contig08060 contig08060 941313 941926 089B
band 089B contig08847 contig08847 941926 942440 089B
band 089B contig08594 contig08594 942440 942985 089B
band 089B contig08597 contig08597 942985 943529 089B
band 089B contig05890 contig05890 943529 944436 089B
band 089B contig08591 contig08591 944436 944981 089B
band 089B contig05040 contig05040 944981 946025 089B
band 089B contig01159 contig01159 946025 949794 089B
band 089B contig01156 contig01156 949794 953566 089B
band 089B contig04437 contig04437 953566 954725 089B
band 089B contig01155 contig01155 954725 958507 089B
band 089B contig04432 contig04432 958507 959667 089B
band 089B contig01153 contig01153 959667 963466 089B
band 089B contig04431 contig04431 963466 964626 089B
band 089B contig07805 contig07805 964626 965270 089B
band 089B contig08117 contig08117 965270 965876 089B
band 089B contig03334 contig03334 965876 967362 089B
band 089B contig03338 contig03338 967362 968846 089B
band 089B contig07535 contig07535 968846 969527 089B
band 089B contig10419 contig10419 969527 969841 089B
band 089B contig10418 contig10418 969841 970155 089B
band 089B contig00336 contig00336 970155 981188 089B
band 089B contig04326 contig04326 981188 982373 089B
band 089B contig01796 contig01796 982373 984853 089B
band 089B contig04329 contig04329 984853 986037 089B
band 089B contig00447 contig00447 986037 994732 089B
band 089B contig02790 contig02790 994732 996435 089B
band 089B contig00445 contig00445 996435 1005168 089B
band 089B contig02792 contig02792 1005168 1006870 089B
band 089B contig02795 contig02795 1006870 1008569 089B
band 089B contig00441 contig00441 1008569 1017407 089B
band 089B contig02796 contig02796 1017407 1019107 089B
band 089B contig02550 contig02550 1019107 1020945 089B
band 089B contig02557 contig02557 1020945 1022781 089B
band 089B contig02555 contig02555 1022781 1024618 089B
band 089B contig02554 contig02554 1024618 1026454 089B
band 089B contig04923 contig04923 1026454 1027517 089B
band 089B contig03027 contig03027 1027517 1029120 089B
band 089B contig07220 contig07220 1029120 1029842 089B
band 089B contig07227 contig07227 1029842 1030564 089B
band 089B contig07225 contig07225 1030564 1031286 089B
band 089B contig04659 contig04659 1031286 1032396 089B
band 089B contig00203 contig00203 1032396 1047821 089B
band 089B contig07001 contig07001 1047821 1048574 089B
band 089B contig07007 contig07007 1048574 1049324 089B
band 089B contig01974 contig01974 1049324 1051609 089B
band 089B contig07009 contig07009 1051609 1052361 089B
band 089B contig01972 contig01972 1052361 1054648 089B
band 089B contig08762 contig08762 1054648 1055174 089B
band 089B contig03154 contig03154 1055174 1056726 089B
band 089B contig03155 contig03155 1056726 1058279 089B
band 089B contig03157 contig03157 1058279 1059832 089B
band 089B contig07317 contig07317 1059832 1060541 089B
band 089B contig07643 contig07643 1060541 1061208 089B
band 089B contig02173 contig02173 1061208 1063290 089B
band 089B contig02172 contig02172 1063290 1065373 089B
band 089B contig02177 contig02177 1065373 1067451 089B
band 089B contig01990 contig01990 1067451 1069718 089B
band 089B contig02016 contig02016 1069718 1071958 089B
band 089B contig02015 contig02015 1071958 1074198 089B
band 089B contig02013 contig02013 1074198 1076438 089B
band 089B contig02011 contig02011 1076438 1078681 089B
band 089B contig06066 contig06066 1078681 1079560 089B
band 089B contig02019 contig02019 1079560 1081795 089B
band 089B contig03788 contig03788 1081795 1083122 089B
band 089B contig03839 contig03839 1083122 1084435 089B
band 089B contig03781 contig03781 1084435 1085765 089B
band 089B contig03780 contig03780 1085765 1087095 089B
band 089B contig03783 contig03783 1087095 1088425 089B
band 089B contig03742 contig03742 1088425 1089765 089B
band 089B contig03831 contig03831 1089765 1091080 089B
band 089B contig03786 contig03786 1091080 1092408 089B
band 089B contig10095 contig10095 1092408 1092761 089B
band 089B contig10250 contig10250 1092761 1093093 089B
band 089B contig02302 contig02302 1093093 1095083 089B
band 089B contig05460 contig05460 1095083 1096053 089B
band 089B contig05461 contig05461 1096053 1097023 089B
band 089B contig02306 contig02306 1097023 1099011 089B
band 089B contig08833 contig08833 1099011 1099527 089B
band 089B contig06660 contig06660 1099527 1100323 089B
band 089B contig00934 contig00934 1100323 1104978 089B
band 089B contig00933 contig00933 1104978 1109636 089B
band 089B contig08295 contig08295 1109636 1110217 089B
band 089B contig00939 contig00939 1110217 1114862 089B
band 089B contig03941 contig03941 1114862 1116150 089B
band 089B contig06460 contig06460 1116150 1116975 089B
band 089B contig06467 contig06467 1116975 1117800 089B
band 089B contig03495 contig03495 1117800 1119225 089B
band 089B contig02872 contig02872 1119225 1120895 089B
band 089B contig09631 contig09631 1120895 1121308 089B
band 089B contig09185 contig09185 1121308 1121777 089B
band 089B contig06681 contig06681 1121777 1122570 089B
band 089B contig06680 contig06680 1122570 1123364 089B
band 089B contig09836 contig09836 1123364 1123751 089B
band 089B contig05791 contig05791 1123751 1124668 089B
band 089B contig08327 contig08327 1124668 1125244 089B
band 089B contig05265 contig05265 1125244 1126250 089B
band 089B contig02946 contig02946 1126250 1127880 089B
band 089B contig00840 contig00840 1127880 1132993 089B
band 089B contig00847 contig00847 1132993 1138093 089B
band 089B contig02942 contig02942 1138093 1139722 089B
band 089B contig00844 contig00844 1139722 1144827 089B
band 089B contig06201 contig06201 1144827 1145687 089B
band 089B contig09528 contig09528 1145687 1146111 089B
band 089B contig09450 contig09450 1146111 1146546 089B
band 089B contig08694 contig08694 1146546 1147078 089B
band 089B contig09988 contig09988 1147078 1147444 089B
band 089B contig08691 contig08691 1147444 1147977 089B
band 089B contig01099 contig01099 1147977 1151966 089B
band 089B contig01095 contig01095 1151966 1155972 089B
band 089B contig08218 contig08218 1155972 1156565 089B
band 089B contig05084 contig05084 1156565 1157606 089B
band 089B contig05085 contig05085 1157606 1158641 089B
band 089B contig04229 contig04229 1158641 1159847 089B
band 089B contig05087 contig05087 1159847 1160882 089B
band 089B contig01307 contig01307 1160882 1164210 089B
band 089B contig08213 contig08213 1164210 1164804 089B
band 089B contig04225 contig04225 1164804 1166011 089B
band 089B contig08211 contig08211 1166011 1166605 089B
band 089B contig01301 contig01301 1166605 1169959 089B
band 089B contig05866 contig05866 1169959 1170867 089B
band 089B contig05640 contig05640 1170867 1171811 089B
band 089B contig05645 contig05645 1171811 1172755 089B
band 089B contig06515 contig06515 1172755 1173573 089B
band 089B contig06514 contig06514 1173573 1174391 089B
band 089B contig01524 contig01524 1174391 1177283 089B
band 089B contig08076 contig08076 1177283 1177894 089B
band 089B contig03236 contig03236 1177894 1179415 089B
band 089B contig01528 contig01528 1179415 1182301 089B
band 089B contig05889 contig05889 1182301 1183207 089B
band 089B contig08852 contig08852 1183207 1183720 089B
band 089B contig08586 contig08586 1183720 1184264 089B
band 089B contig08856 contig08856 1184264 1184774 089B
band 089B contig09853 contig09853 1184774 1185158 089B
band 089B contig01475 contig01475 1185158 1188135 089B
band 089B contig08588 contig08588 1188135 1188680 089B
band 089B contig09856 contig09856 1188680 1189066 089B
band 089B contig05887 contig05887 1189066 1189973 089B
band 089B contig00142 contig00142 1189973 1210044 089B
band 089B contig01413 contig01413 1210044 1213142 089B
band 089B contig04130 contig04130 1213142 1214374 089B
band 089B contig04135 contig04135 1214374 1215605 089B
band 089B contig04684 contig04684 1215605 1216708 089B
band 089B contig01418 contig01418 1216708 1219791 089B
band 089B contig08102 contig08102 1219791 1220399 089B
band 089B contig02343 contig02343 1220399 1222355 089B
band 089B contig01637 contig01637 1222355 1225087 089B
band 089B contig01634 contig01634 1225087 1227824 089B
band 089B contig03307 contig03307 1227824 1229318 089B
band 089B contig03306 contig03306 1229318 1230812 089B
band 089B contig03300 contig03300 1230812 1232307 089B
band 089B contig03308 contig03308 1232307 1233800 089B
band 089B contig00328 contig00328 1233800 1244939 089B
band 089B contig00321 contig00321 1244939 1256134 089B
band 089B contig04357 contig04357 1256134 1257311 089B
band 089B contig04355 contig04355 1257311 1258488 089B
band 089B contig01270 contig01270 1258488 1261904 089B
band 089B contig04352 contig04352 1261904 1263081 089B
band 089B contig07344 contig07344 1263081 1263787 089B
band 089B contig05306 contig05306 1263787 1264786 089B
band 089B contig00457 contig00457 1264786 1273373 089B
band 089B contig02780 contig02780 1273373 1275082 089B
band 089B contig02781 contig02781 1275082 1276791 089B
band 089B contig08202 contig08202 1276791 1277386 089B
band 089B contig02789 contig02789 1277386 1279089 089B
band 089B contig03018 contig03018 1279089 1280693 089B
band 089B contig02546 contig02546 1280693 1282533 089B
band 089B contig03010 contig03010 1282533 1284141 089B
band 089B contig03017 contig03017 1284141 1285746 089B
band 089B contig03016 contig03016 1285746 1287351 089B
band 089B contig06429 contig06429 1287351 1288180 089B
band 089B contig07256 contig07256 1288180 1288898 089B
band 089B contig06741 contig06741 1288898 1289683 089B
band 089B contig09333 contig09333 1289683 1290131 089B
band 089B contig09330 contig09330 1290131 1290581 089B
band 089B contig01941 contig01941 1290581 1292899 089B
band 089B contig01945 contig01945 1292899 1295211 089B
band 089B contig01946 contig01946 1295211 1297522 089B
band 089B contig03168 contig03168 1297522 1299072 089B
band 089B contig03164 contig03164 1299072 1300622 089B
band 089B contig03167 contig03167 1300622 1302172 089B
band 089B contig07674 contig07674 1302172 1302833 089B
band 089B contig08067 contig08067 1302833 1303445 089B
band 089B contig07672 contig07672 1303445 1304106 089B
band 089B contig02167 contig02167 1304106 1306193 089B
band 089B contig02163 contig02163 1306193 1308286 089B
band 089B contig01017 contig01017 1308286 1312570 089B
band 089B contig02768 contig02768 1312570 1314286 089B
band 089B contig01895 contig01895 1314286 1316670 089B
band 089B contig09573 contig09573 1316670 1317089 089B
band 089B contig06079 contig06079 1317089 1317966 089B
band 089B contig03554 contig03554 1317966 1319373 089B
band 089B contig06076 contig06076 1319373 1320249 089B
band 089B contig03557 contig03557 1320249 1321655 089B
band 089B contig06071 contig06071 1321655 1322533 089B
band 089B contig03552 contig03552 1322533 1323940 089B
band 089B contig03553 contig03553 1323940 1325347 089B
band 089B contig09640 contig09640 1325347 1325759 089B
band 089B contig08848 contig08848 1325759 1326273 089B
band 089B contig03797 contig03797 1326273 1327595 089B
band 089B contig03826 contig03826 1327595 1328910 089B
band 089B contig03827 contig03827 1328910 1330226 089B
band 089B contig03792 contig03792 1330226 1331553 089B
band 089B contig03821 contig03821 1331553 1332869 089B
band 089B contig03791 contig03791 1332869 1334196 089B
band 089B contig08851 contig08851 1334196 1334709 089B
band 089B contig10241 contig10241 1334709 1335043 089B
band 089B contig10242 contig10242 1335043 1335377 089B
band 089B contig10248 contig10248 1335377 1335710 089B
band 089B contig02376 contig02376 1335710 1337636 089B
band 089B contig02375 contig02375 1337636 1339563 089B
band 089B contig05411 contig05411 1339563 1340544 089B
band 089B contig00924 contig00924 1340544 1345238 089B
band 089B contig06674 contig06674 1345238 1346033 089B
band 089B contig06675 contig06675 1346033 1346828 089B
band 089B contig06471 contig06471 1346828 1347652 089B
band 089B contig03952 contig03952 1347652 1348937 089B
band 089B contig03954 contig03954 1348937 1350219 089B
band 089B contig06476 contig06476 1350219 1351042 089B
band 089B contig06478 contig06478 1351042 1351864 089B
band 089B contig06479 contig06479 1351864 1352687 089B
band 089B contig06699 contig06699 1352687 1353478 089B
band 089B contig09191 contig09191 1353478 1353946 089B
band 089B contig09194 contig09194 1353946 1354414 089B
band 089B contig09628 contig09628 1354414 1354827 089B
band 089B contig06692 contig06692 1354827 1355619 089B
band 089B contig10156 contig10156 1355619 1355962 089B
band 089B contig00858 contig00858 1355962 1360989 089B
band 089B contig05522 contig05522 1360989 1361950 089B
band 089B contig02973 contig02973 1361950 1363572 089B
band 089B contig02972 contig02972 1363572 1365193 089B
band 089B contig02974 contig02974 1365193 1366816 089B
band 089B contig05257 contig05257 1366816 1367822 089B
band 089B contig05529 contig05529 1367822 1368781 089B
band 089B contig00857 contig00857 1368781 1373812 089B
band 089B contig06215 contig06215 1373812 1374671 089B
band 089B contig06210 contig06210 1374671 1375529 089B
band 089B contig09534 contig09534 1375529 1375951 089B
band 089B contig09535 contig09535 1375951 1376374 089B
band 089B contig08911 contig08911 1376374 1376879 089B
band 089B contig08915 contig08915 1376879 1377384 089B
band 089B contig01011 contig01011 1377384 1381680 089B
band 089B contig09442 contig09442 1381680 1382116 089B
band 089B contig08664 contig08664 1382116 1382652 089B
band 089B contig08669 contig08669 1382652 1383188 089B
band 089B contig08668 contig08668 1383188 1383724 089B
band 089B contig05451 contig05451 1383724 1384695 089B
band 089B contig06639 contig06639 1384695 1385496 089B
band 089B contig01088 contig01088 1385496 1389520 089B
band 089B contig01084 contig01084 1389520 1393554 089B
band 089B contig01086 contig01086 1393554 1397585 089B
band 089B contig01082 contig01082 1397585 1401633 089B
band 089B contig05455 contig05455 1401633 1402604 089B
band 089B contig04235 contig04235 1402604 1403808 089B
band 089B contig01316 contig01316 1403808 1407108 089B
band 089B contig08264 contig08264 1407108 1407694 089B
band 089B contig04230 contig04230 1407694 1408900 089B
band 089B contig01311 contig01311 1408900 1412225 089B
band 089B contig10066 contig10066 1412225 1412581 089B
band 089B contig05633 contig05633 1412581 1413525 089B
band 089B contig05323 contig05323 1413525 1414520 089B
band 089B contig05108 contig05108 1414520 1415552 089B
band 089B contig06856 contig06856 1415552 1416323 089B
band 089B contig06502 contig06502 1416323 1417143 089B
band 089B contig09621 contig09621 1417143 1417557 089B
band 089B contig06630 contig06630 1417557 1418358 089B
band 089B contig01535 contig01535 1418358 1421230 089B
band 089B contig00963 contig00963 1421230 1425744 089B
band 089B contig08001 contig08001 1425744 1426366 089B
band 089B contig01533 contig01533 1426366 1429240 089B
band 089B contig08860 contig08860 1429240 1429748 089B
band 089B contig09840 contig09840 1429748 1430135 089B
band 089B contig09841 contig09841 1430135 1430522 089B
band 089B contig00139 contig00139 1430522 1450838 089B
band 089B contig00138 contig00138 1450838 1471321 089B
band 089B contig04690 contig04690 1471321 1472423 089B
band 089B contig04691 contig04691 1472423 1473525 089B
band 089B contig04696 contig04696 1473525 1474626 089B
band 089B contig04125 contig04125 1474626 1475858 089B
band 089B contig01406 contig01406 1475858 1478967 089B
band 089B contig01989 contig01989 1478967 1481237 089B
band 089B contig04129 contig04129 1481237 1482470 089B
band 089B contig09997 contig09997 1482470 1482836 089B
band 089B contig08718 contig08718 1482836 1483366 089B
band 089B contig01621 contig01621 1483366 1486114 089B
band 089B contig08711 contig08711 1486114 1486645 089B
band 089B contig02345 contig02345 1486645 1488598 089B
band 089B contig03317 contig03317 1488598 1490088 089B
band 089B contig01627 contig01627 1490088 1492831 089B
band 089B contig08474 contig08474 1492831 1493387 089B
band 089B contig10479 contig10479 1493387 1493693 089B
band 089B contig08483 contig08483 1493693 1494248 089B
band 089B contig08482 contig08482 1494248 1494803 089B
band 089B contig08481 contig08481 1494803 1495358 089B
band 089B contig07806 contig07806 1495358 1496002 089B
band 089B contig01881 contig01881 1496002 1498396 089B
band 089B contig00686 contig00686 1498396 1504614 089B
band 089B contig04346 contig04346 1504614 1505793 089B
band 089B contig04342 contig04342 1505793 1506974 089B
band 089B contig00662 contig00662 1506974 1513392 089B
band 089B contig08386 contig08386 1513392 1513961 089B
band 089B contig02577 contig02577 1513961 1515785 089B
band 089B contig03006 contig03006 1515785 1517394 089B
band 089B contig03007 contig03007 1517394 1519004 089B
band 089B contig03004 contig03004 1519004 1520613 089B
band 089B contig03002 contig03002 1520613 1522223 089B
band 089B contig09706 contig09706 1522223 1522627 089B
band 089B contig10500 contig10500 1522627 1522931 089B
band 089B contig10065 contig10065 1522931 1523287 089B
band 089B contig09704 contig09704 1523287 1523691 089B
band 089B contig00597 contig00597 1523691 1530746 089B
band 089B contig00590 contig00590 1530746 1537903 089B
band 089B contig07488 contig07488 1537903 1538590 089B
band 089B contig00592 contig00592 1538590 1545707 089B
band 089B contig07487 contig07487 1545707 1546388 089B
band 089B contig06951 contig06951 1546388 1547147 089B
band 089B contig01955 contig01955 1547147 1549449 089B
band 089B contig01953 contig01953 1549449 1551754 089B
band 089B contig02681 contig02681 1551754 1553521 089B
band 089B contig03173 contig03173 1553521 1555066 089B
band 089B contig07119 contig07119 1555066 1555802 089B
band 089B contig02196 contig02196 1555802 1557863 089B
band 089B contig02194 contig02194 1557863 1559925 089B
band 089B contig02198 contig02198 1559925 1561985 089B
band 089B contig01885 contig01885 1561985 1564376 089B
band 089B contig02758 contig02758 1564376 1566098 089B
band 089B contig01882 contig01882 1566098 1568489 089B
band 089B contig02751 contig02751 1568489 1570213 089B
band 089B contig02753 contig02753 1570213 1571937 089B
band 089B contig01128 contig01128 1571937 1575808 089B
band 089B contig03560 contig03560 1575808 1577213 089B
band 089B contig06043 contig06043 1577213 1578096 089B
band 089B contig03562 contig03562 1578096 1579501 089B
band 089B contig06045 contig06045 1579501 1580384 089B
band 089B contig03564 contig03564 1580384 1581788 089B
band 089B contig03811 contig03811 1581788 1583105 089B
band 089B contig03810 contig03810 1583105 1584423 089B
band 089B contig01120 contig01120 1584423 1588319 089B
band 089B contig03767 contig03767 1588319 1589654 089B
band 089B contig03814 contig03814 1589654 1590971 089B
band 089B contig03765 contig03765 1590971 1592304 089B
band 089B contig01127 contig01127 1592304 1596175 089B
band 089B contig08251 contig08251 1596175 1596760 089B
band 089B contig09889 contig09889 1596760 1597140 089B
band 089B contig03565 contig03565 1597140 1598543 089B
band 089B contig09383 contig09383 1598543 1598985 089B
band 089B contig09382 contig09382 1598985 1599429 089B
band 089B contig10274 contig10274 1599429 1599759 089B
band 089B contig00444 contig00444 1599759 1608560 089B
band 089B contig10271 contig10271 1608560 1608890 089B
band 089B contig05409 contig05409 1608890 1609871 089B
band 089B contig02364 contig02364 1609871 1611808 089B
band 089B contig06095 contig06095 1611808 1612683 089B
band 089B contig02366 contig02366 1612683 1614619 089B
band 089B contig00912 contig00912 1614619 1619383 089B
band 089B contig02360 contig02360 1619383 1621322 089B
band 089B contig05401 contig05401 1621322 1622305 089B
band 089B contig02363 contig02363 1622305 1624241 089B
band 089B contig02935 contig02935 1624241 1625876 089B
band 089B contig00440 contig00440 1625876 1634773 089B
band 089B contig03965 contig03965 1634773 1636053 089B
band 089B contig03964 contig03964 1636053 1637333 089B
band 089B contig03961 contig03961 1637333 1638612 089B
band 089B contig06880 contig06880 1638612 1639380 089B
band 089B contig09615 contig09615 1639380 1639795 089B
band 089B contig09616 contig09616 1639795 1640210 089B
band 089B contig09610 contig09610 1640210 1640626 089B
band 089B contig00524 contig00524 1640626 1648465 089B
band 089B contig09618 contig09618 1648465 1648878 089B
band 089B contig03815 contig03815 1648878 1650195 089B
band 089B contig05246 contig05246 1650195 1651204 089B
band 089B contig08543 contig08543 1651204 1651753 089B
band 089B contig02965 contig02965 1651753 1653379 089B
band 089B contig02217 contig02217 1653379 1655421 089B
band 089B contig06221 contig06221 1655421 1656279 089B
band 089B contig06254 contig06254 1656279 1657132 089B
band 089B contig06223 contig06223 1657132 1657990 089B
band 089B contig00866 contig00866 1657990 1662949 089B
band 089B contig00860 contig00860 1662949 1667948 089B
band 089B contig09501 contig09501 1667948 1668375 089B
band 089B contig09500 contig09500 1668375 1668802 089B
band 089B contig09051 contig09051 1668802 1669288 089B
band 089B contig03588 contig03588 1669288 1670683 089B
band 089B contig09505 contig09505 1670683 1671110 089B
band 089B contig09054 contig09054 1671110 1671596 089B
band 089B contig03582 contig03582 1671596 1672993 089B
band 089B contig02988 contig02988 1672993 1674608 089B
band 089B contig08901 contig08901 1674608 1675113 089B
band 089B contig08678 contig08678 1675113 1675647 089B
band 089B contig09272 contig09272 1675647 1676106 089B
band 089B contig09271 contig09271 1676106 1676565 089B
band 089B contig09270 contig09270 1676565 1677024 089B
band 089B contig09277 contig09277 1677024 1677482 089B
band 089B contig01321 contig01321 1677482 1680773 089B
band 089B contig04200 contig04200 1680773 1681986 089B
band 089B contig05339 contig05339 1681986 1682979 089B
band 089B contig01325 contig01325 1682979 1686259 089B
band 089B contig04754 contig04754 1686259 1687350 089B
band 089B contig05332 contig05332 1687350 1688344 089B
band 089B contig10057 contig10057 1688344 1688701 089B
band 089B contig10056 contig10056 1688701 1689059 089B
band 089B contig10050 contig10050 1689059 1689417 089B
band 089B contig05334 contig05334 1689417 1690411 089B
band 089B contig05627 contig05627 1690411 1691356 089B
band 089B contig06538 contig06538 1691356 1692170 089B
band 089B contig05622 contig05622 1692170 1693116 089B
band 089B contig06535 contig06535 1693116 1693930 089B
band 089B contig06532 contig06532 1693930 1694746 089B
band 089B contig08878 contig08878 1694746 1695255 089B
band 089B contig09872 contig09872 1695255 1695636 089B
band 089B contig01185 contig01185 1695636 1699318 089B
band 089B contig01186 contig01186 1699318 1703000 089B
band 089B contig01188 contig01188 1703000 1706681 089B
band 089B contig01435 contig01435 1706681 1709731 089B
band 089B contig05759 contig05759 1709731 1710655 089B
band 089B contig04117 contig04117 1710655 1711889 089B
band 089B contig04116 contig04116 1711889 1713123 089B
band 089B contig01432 contig01432 1713123 1716173 089B
band 089B contig09471 contig09471 1716173 1716604 089B
band 089B contig01439 contig01439 1716604 1719647 089B
band 089B contig04118 contig04118 1719647 1720881 089B
band 089B contig08708 contig08708 1720881 1721412 089B
band 089B contig08709 contig08709 1721412 1721943 089B
band 089B contig01619 contig01619 1721943 1724694 089B
band 089B contig03367 contig03367 1724694 1726166 089B
band 089B contig01614 contig01614 1726166 1728926 089B
band 089B contig08702 contig08702 1728926 1729457 089B
band 089B contig03362 contig03362 1729457 1730933 089B
band 089B contig01612 contig01612 1730933 1733696 089B
band 089B contig08498 contig08498 1733696 1734249 089B
band 089B contig08499 contig08499 1734249 1734802 089B
band 089B contig07872 contig07872 1734802 1735437 089B
band 089B contig07871 contig07871 1735437 1736073 089B
band 089B contig00697 contig00697 1736073 1742229 089B
band 089B contig00695 contig00695 1742229 1748392 089B
band 089B contig04370 contig04370 1748392 1749565 089B
band 089B contig09150 contig09150 1749565 1750039 089B
band 089B contig04377 contig04377 1750039 1751211 089B
band 089B contig04578 contig04578 1751211 1752341 089B
band 089B contig00054 contig00054 1752341 1784754 089B
band 089B contig01057 contig01057 1784754 1788868 089B
band 089B contig01055 contig01055 1788868 1792996 089B
band 089B contig07581 contig07581 1792996 1793669 089B
band 089B contig02563 contig02563 1793669 1795499 089B
band 089B contig00672 contig00672 1795499 1801837 089B
band 089B contig00673 contig00673 1801837 1808144 089B
band 089B contig02564 contig02564 1808144 1809974 089B
band 089B contig04974 contig04974 1809974 1811029 089B
band 089B contig04973 contig04973 1811029 1812084 089B
band 089B contig04972 contig04972 1812084 1813139 089B
band 089B contig04072 contig04072 1813139 1814385 089B
band 089B contig04537 contig04537 1814385 1815522 089B
band 089B contig00588 contig00588 1815522 1822686 089B
band 089B contig09506 contig09506 1822686 1823112 089B
band 089B contig07905 contig07905 1823112 1823744 089B
band 089B contig10276 contig10276 1823744 1824074 089B
band 089B contig00272 contig00272 1824074 1836889 089B
band 089B contig00279 contig00279 1836889 1849485 089B
band 089B contig02369 contig02369 1849485 1851416 089B
band 089B contig07298 contig07298 1851416 1852127 089B
band 089B contig10147 contig10147 1852127 1852472 089B
band 089B contig02696 contig02696 1852472 1854232 089B
band 089B contig07290 contig07290 1854232 1854945 089B
band 089B contig04803 contig04803 1854945 1856029 089B
band 089B contig05407 contig05407 1856029 1857010 089B
band 089B contig03101 contig03101 1857010 1858586 089B
band 089B contig09492 contig09492 1858586 1859015 089B
band 089B contig05400 contig05400 1859015 1859997 089B
band 089B contig07614 contig07614 1859997 1860667 089B
band 089B contig08555 contig08555 1860667 1861215 089B
band 089B contig00471 contig00471 1861215 1869594 089B
band 089B contig07129 contig07129 1869594 1870329 089B
band 089B contig07120 contig07120 1870329 1871065 089B
band 089B contig02180 contig02180 1871065 1873142 089B
band 089B contig02185 contig02185 1873142 1875214 089B
band 089B contig05856 contig05856 1875214 1876123 089B
band 089B contig02742 contig02742 1876123 1877853 089B
band 089B contig03618 contig03618 1877853 1879237 089B
band 089B contig02747 contig02747 1879237 1880964 089B
band 089B contig03613 contig03613 1880964 1882349 089B
band 089B contig03611 contig03611 1882349 1883735 089B
band 089B contig03610 contig03610 1883735 1885121 089B
band 089B contig03617 contig03617 1885121 1886506 089B
band 089B contig03616 contig03616 1886506 1887891 089B
band 089B contig07729 contig07729 1887891 1888545 089B
band 089B contig05998 contig05998 1888545 1889435 089B
band 089B contig07723 contig07723 1889435 1890090 089B
band 089B contig07722 contig07722 1890090 1890745 089B
band 089B contig07055 contig07055 1890745 1891489 089B
band 089B contig07054 contig07054 1891489 1892233 089B
band 089B contig05107 contig05107 1892233 1893265 089B
band 089B contig08049 contig08049 1893265 1893879 089B
band 089B contig06056 contig06056 1893879 1894759 089B
band 089B contig06052 contig06052 1894759 1895641 089B
band 089B contig03571 contig03571 1895641 1897044 089B
band 089B contig06059 contig06059 1897044 1897924 089B
band 089B contig03807 contig03807 1897924 1899243 089B
band 089B contig03805 contig03805 1899243 1900562 089B
band 089B contig03802 contig03802 1900562 1901882 089B
band 089B contig10482 contig10482 1901882 1902187 089B
band 089B contig01985 contig01985 1902187 1904464 089B
band 089B contig01987 contig01987 1904464 1906735 089B
band 089B contig01981 contig01981 1906735 1909016 089B
band 089B contig04090 contig04090 1909016 1910258 089B
band 089B contig08042 contig08042 1910258 1910874 089B
band 089B contig06441 contig06441 1910874 1911701 089B
band 089B contig08849 contig08849 1911701 1912214 089B
band 089B contig08041 contig08041 1912214 1912830 089B
band 089B contig03266 contig03266 1912830 1914337 089B
band 089B contig10267 contig10267 1914337 1914668 089B
band 089B contig02351 contig02351 1914668 1916614 089B
band 089B contig05430 contig05430 1916614 1917591 089B
band 089B contig02352 contig02352 1917591 1919536 089B
band 089B contig02357 contig02357 1919536 1921476 089B
band 089B contig05439 contig05439 1921476 1922450 089B
band 089B contig00904 contig00904 1922450 1927226 089B
band 089B contig00903 contig00903 1927226 1932003 089B
band 089B contig03978 contig03978 1932003 1933277 089B
band 089B contig06457 contig06457 1933277 1934102 089B
band 089B contig06185 contig06185 1934102 1934965 089B
band 089B contig10197 contig10197 1934965 1935303 089B
band 089B contig10190 contig10190 1935303 1935642 089B
band 089B contig10193 contig10193 1935642 1935980 089B
band 089B contig08552 contig08552 1935980 1936528 089B
band 089B contig00872 contig00872 1936528 1941473 089B
band 089B contig02224 contig02224 1941473 1943514 089B
band 089B contig05507 contig05507 1943514 1944475 089B
band 089B contig05506 contig05506 1944475 1945436 089B
band 089B contig02220 contig02220 1945436 1947477 089B
band 089B contig06238 contig06238 1947477 1948332 089B
band 089B contig02222 contig02222 1948332 1950372 089B
band 089B contig06234 contig06234 1950372 1951228 089B
band 089B contig06588 contig06588 1951228 1952034 089B
band 089B contig05508 contig05508 1952034 1952995 089B
band 089B contig09288 contig09288 1952995 1953452 089B
band 089B contig06983 contig06983 1953452 1954207 089B
band 089B contig09513 contig09513 1954207 1954633 089B
band 089B contig03590 contig03590 1954633 1956027 089B
band 089B contig03591 contig03591 1956027 1957421 089B
band 089B contig03592 contig03592 1957421 1958814 089B
band 089B contig05977 contig05977 1958814 1959707 089B
band 089B contig08645 contig08645 1959707 1960246 089B
band 089B contig08396 contig08396 1960246 1960813 089B
band 089B contig08392 contig08392 1960813 1961381 089B
band 089B contig08391 contig08391 1961381 1961949 089B
band 089B contig08398 contig08398 1961949 1962516 089B
band 089B contig04216 contig04216 1962516 1963725 089B
band 089B contig01334 contig01334 1963725 1966978 089B
band 089B contig05828 contig05828 1966978 1967891 089B
band 089B contig04745 contig04745 1967891 1968983 089B
band 089B contig04210 contig04210 1968983 1970193 089B
band 089B contig04749 contig04749 1970193 1971285 089B
band 089B contig10049 contig10049 1971285 1971643 089B
band 089B contig04219 contig04219 1971643 1972851 089B
band 089B contig06139 contig06139 1972851 1973718 089B
band 089B contig01683 contig01683 1973718 1976381 089B
band 089B contig09601 contig09601 1976381 1976797 089B
band 089B contig09607 contig09607 1976797 1977212 089B
band 089B contig09605 contig09605 1977212 1977626 089B
band 089B contig09862 contig09862 1977626 1978008 089B
band 089B contig09639 contig09639 1978008 1978420 089B
band 089B contig09864 contig09864 1978420 1978802 089B
band 089B contig01193 contig01193 1978802 1982464 089B
band 089B contig01191 contig01191 1982464 1986131 089B
band 089B contig00117 contig00117 1986131 2008298 089B
band 089B contig00119 contig00119 2008298 2030240 089B
band 089B contig01423 contig01423 2030240 2033312 089B
band 089B contig04101 contig04101 2033312 2034551 089B
band 089B contig01424 contig01424 2034551 2037614 089B
band 089B contig04215 contig04215 2037614 2038823 089B
band 089B contig05980 contig05980 2038823 2039715 089B
band 089B contig05983 contig05983 2039715 2040607 089B
band 089B contig09893 contig09893 2040607 2040987 089B
band 089B contig05985 contig05985 2040987 2041879 089B
band 089B contig05984 contig05984 2041879 2042771 089B
band 089B contig09466 contig09466 2042771 2043203 089B
band 089B contig09465 contig09465 2043203 2043635 089B
band 089B contig09461 contig09461 2043635 2044068 089B
band 089B contig01602 contig01602 2044068 2046844 089B
band 089B contig01606 contig01606 2046844 2049616 089B
band 089B contig08735 contig08735 2049616 2050144 089B
band 089B contig08734 contig08734 2050144 2050672 089B
band 089B contig03376 contig03376 2050672 2052141 089B
band 089B contig01609 contig01609 2052141 2054909 089B
band 089B contig08732 contig08732 2054909 2055437 089B
band 089B contig08036 contig08036 2055437 2056054 089B
band 089B contig05245 contig05245 2056054 2057063 089B
band 089B contig09145 contig09145 2057063 2057537 089B
band 089B contig04369 contig04369 2057537 2058709 089B
band 089B contig04363 contig04363 2058709 2059884 089B
band 089B contig04360 contig04360 2059884 2061058 089B
band 089B contig00065 contig00065 2061058 2090467 089B
band 089B contig02218 contig02218 2090467 2092511 089B
band 089B contig00061 contig00061 2092511 2123597 089B
band 089B contig08021 contig08021 2123597 2124217 089B
band 089B contig01041 contig01041 2124217 2128391 089B
band 089B contig01042 contig01042 2128391 2132564 089B
band 089B contig04563 contig04563 2132564 2133697 089B
band 089B contig04564 contig04564 2133697 2134830 089B
band 089B contig04565 contig04565 2134830 2135963 089B
band 089B contig01510 contig01510 2135963 2138869 089B
band 089B contig00649 contig00649 2138869 2145470 089B
band 089B contig00648 contig00648 2145470 2152076 089B
band 089B contig00644 contig00644 2152076 2158747 089B
band 089B contig00643 contig00643 2158747 2165426 089B
band 089B contig06992 contig06992 2165426 2166179 089B
band 089B contig04965 contig04965 2166179 2167235 089B
band 089B contig04966 contig04966 2167235 2168290 089B
band 089B contig02251 contig02251 2168290 2170314 089B
band 089B contig06610 contig06610 2170314 2171118 089B
band 089B contig07917 contig07917 2171118 2171748 089B
band 089B contig08603 contig08603 2171748 2172291 089B
band 089B contig00247 contig00247 2172291 2186112 089B
band 089B contig07461 contig07461 2186112 2186803 089B
band 089B contig07462 contig07462 2186803 2187494 089B
band 089B contig07467 contig07467 2187494 2188184 089B
band 089B contig06344 contig06344 2188184 2189025 089B
band 089B contig07283 contig07283 2189025 2189739 089B
band 089B contig07284 contig07284 2189739 2190453 089B
band 089B contig03191 contig03191 2190453 2191995 089B
band 089B contig02427 contig02427 2191995 2193892 089B
band 089B contig02425 contig02425 2193892 2195790 089B
band 089B contig02424 contig02424 2195790 2197689 089B
band 089B contig04814 contig04814 2197689 2198770 089B
band 089B contig03115 contig03115 2198770 2200341 089B
band 089B contig03118 contig03118 2200341 2201911 089B
band 089B contig00483 contig00483 2201911 2210141 089B
band 089B contig07601 contig07601 2210141 2210813 089B
band 089B contig00485 contig00485 2210813 2219003 089B
band 089B contig07130 contig07130 2219003 2219738 089B
band 089B contig07138 contig07138 2219738 2220472 089B
band 089B contig09370 contig09370 2220472 2220915 089B
band 089B contig02823 contig02823 2220915 2222605 089B
band 089B contig02732 contig02732 2222605 2224340 089B
band 089B contig02730 contig02730 2224340 2226076 089B
band 089B contig09375 contig09375 2226076 2226519 089B
band 089B contig07738 contig07738 2226519 2227171 089B
band 089B contig07046 contig07046 2227171 2227917 089B
band 089B contig07040 contig07040 2227917 2228664 089B
band 089B contig01992 contig01992 2228664 2230926 089B
band 089B contig03744 contig03744 2230926 2232264 089B
band 089B contig03747 contig03747 2232264 2233604 089B
band 089B contig01991 contig01991 2233604 2235868 089B
band 089B contig01995 contig01995 2235868 2238127 089B
band 089B contig02642 contig02642 2238127 2239914 089B
band 089B contig01999 contig01999 2239914 2242169 089B
band 089B contig10217 contig10217 2242169 2242505 089B
band 089B contig10215 contig10215 2242505 2242842 089B
band 089B contig05426 contig05426 2242842 2243819 089B
band 089B contig05425 contig05425 2243819 2244799 089B
band 089B contig02342 contig02342 2244799 2246755 089B
band 089B contig05423 contig05423 2246755 2247734 089B
band 089B contig05428 contig05428 2247734 2248710 089B
band 089B contig03909 contig03909 2248710 2250004 089B
band 089B contig03908 contig03908 2250004 2251298 089B
band 089B contig06421 contig06421 2251298 2252128 089B
band 089B contig05518 contig05518 2252128 2253088 089B
band 089B contig05519 contig05519 2253088 2254048 089B
band 089B contig10327 contig10327 2254048 2254372 089B
band 089B contig10324 contig10324 2254372 2254696 089B
band 089B contig10059 contig10059 2254696 2255053 089B
band 089B contig02231 contig02231 2255053 2257089 089B
band 089B contig05516 contig05516 2257089 2258049 089B
band 089B contig05517 contig05517 2258049 2259009 089B
band 089B contig00804 contig00804 2259009 2264322 089B
band 089B contig00802 contig00802 2264322 2269638 089B
band 089B contig10113 contig10113 2269638 2269988 089B
band 089B contig00808 contig00808 2269988 2275262 089B
band 089B contig01329 contig01329 2275262 2278528 089B
band 089B contig06730 contig06730 2278528 2279314 089B
band 089B contig06739 contig06739 2279314 2280099 089B
band 089B contig08384 contig08384 2280099 2280668 089B
band 089B contig06959 contig06959 2280668 2281427 089B
band 089B contig05281 contig05281 2281427 2282431 089B
band 089B contig09707 contig09707 2282431 2282835 089B
band 089B contig05287 contig05287 2282835 2283838 089B
band 089B contig08382 contig08382 2283838 2284407 089B
band 089B contig08383 contig08383 2284407 2284976 089B
band 089B contig05288 contig05288 2284976 2285979 089B
band 089B contig08389 contig08389 2285979 2286547 089B
band 089B contig08254 contig08254 2286547 2287134 089B
band 089B contig02912 contig02912 2287134 2288779 089B
band 089B contig09386 contig09386 2288779 2289221 089B
band 089B contig05357 contig05357 2289221 2290213 089B
band 089B contig04779 contig04779 2290213 2291300 089B
band 089B contig04778 contig04778 2291300 2292387 089B
band 089B contig06885 contig06885 2292387 2293155 089B
band 089B contig06884 contig06884 2293155 2293923 089B
band 089B contig06552 contig06552 2293923 2294735 089B
band 089B contig06060 contig06060 2294735 2295614 089B
band 089B contig05193 contig05193 2295614 2296630 089B
band 089B contig08813 contig08813 2296630 2297148 089B
band 089B contig09815 contig09815 2297148 2297538 089B
band 089B contig04489 contig04489 2297538 2298686 089B
band 089B contig04487 contig04487 2298686 2299834 089B
band 089B contig04480 contig04480 2299834 2300984 089B
band 089B contig00100 contig00100 2300984 2324600 089B
band 089B contig04176 contig04176 2324600 2325819 089B
band 089B contig04175 contig04175 2325819 2327038 089B
band 089B contig04173 contig04173 2327038 2328258 089B
band 089B contig00109 contig00109 2328258 2351199 089B
band 089B contig05997 contig05997 2351199 2352089 089B
band 089B contig05992 contig05992 2352089 2352980 089B
band 089B contig05991 contig05991 2352980 2353871 089B
band 089B contig08656 contig08656 2353871 2354408 089B
band 089B contig01297 contig01297 2354408 2357772 089B
band 089B contig08655 contig08655 2357772 2358309 089B
band 089B contig01676 contig01676 2358309 2360988 089B
band 089B contig08720 contig08720 2360988 2361518 089B
band 089B contig01671 contig01671 2361518 2364199 089B
band 089B contig03346 contig03346 2364199 2365680 089B
band 089B contig05978 contig05978 2365680 2366573 089B
band 089B contig07853 contig07853 2366573 2367211 089B
band 089B contig07852 contig07852 2367211 2367849 089B
band 089B contig07859 contig07859 2367849 2368486 089B
band 089B contig03830 contig03830 2368486 2369801 089B
band 089B contig10448 contig10448 2369801 2370112 089B
band 089B contig04187 contig04187 2370112 2371328 089B
band 089B contig04392 contig04392 2371328 2372497 089B
band 089B contig04003 contig04003 2372497 2373765 089B
band 089B contig04007 contig04007 2373765 2375030 089B
band 089B contig01078 contig01078 2375030 2379084 089B
band 089B contig04555 contig04555 2379084 2380219 089B
band 089B contig04554 contig04554 2380219 2381354 089B
band 089B contig01077 contig01077 2381354 2385408 089B
band 089B contig08035 contig08035 2385408 2386025 089B
band 089B contig04551 contig04551 2386025 2387160 089B
band 089B contig04552 contig04552 2387160 2388295 089B
band 089B contig04959 contig04959 2388295 2389350 089B
band 089B contig02508 contig02508 2389350 2391208 089B
band 089B contig04951 contig04951 2391208 2392267 089B
band 089B contig01701 contig01701 2392267 2394911 089B
band 089B contig04955 contig04955 2394911 2395968 089B
band 089B contig04957 contig04957 2395968 2397025 089B
band 089B contig10537 contig10537 2397025 2397326 089B
band 089B contig03295 contig03295 2397326 2398825 089B
band 089B contig03293 contig03293 2398825 2400325 089B
band 089B contig00253 contig00253 2400325 2413808 089B
band 089B contig07455 contig07455 2413808 2414499 089B
band 089B contig07452 contig07452 2414499 2415191 089B
band 089B contig09286 contig09286 2415191 2415648 089B
band 089B contig03129 contig03129 2415648 2417212 089B
band 089B contig02436 contig02436 2417212 2419106 089B
band 089B contig04825 contig04825 2419106 2420185 089B
band 089B contig03123 contig03123 2420185 2421752 089B
band 089B contig09388 contig09388 2421752 2422194 089B
band 089B contig07637 contig07637 2422194 2422862 089B
band 089B contig00490 contig00490 2422862 2430974 089B
band 089B contig08328 contig08328 2430974 2431551 089B
band 089B contig00496 contig00496 2431551 2439604 089B
band 089B contig00498 contig00498 2439604 2447634 089B
band 089B contig07145 contig07145 2447634 2448367 089B
band 089B contig01853 contig01853 2448367 2450784 089B
band 089B contig01855 contig01855 2450784 2453199 089B
band 089B contig02724 contig02724 2453199 2454938 089B
band 089B contig03639 contig03639 2454938 2456315 089B
band 089B contig01028 contig01028 2456315 2460567 089B
band 089B contig02728 contig02728 2460567 2462304 089B
band 089B contig02729 contig02729 2462304 2464042 089B
band 089B contig03632 contig03632 2464042 2465423 089B
band 089B contig07705 contig07705 2465423 2466080 089B
band 089B contig08083 contig08083 2466080 2466691 089B
band 089B contig02266 contig02266 2466691 2468707 089B
band 089B contig02659 contig02659 2468707 2470487 089B
band 089B contig02650 contig02650 2470487 2472272 089B
band 089B contig02655 contig02655 2472272 2474054 089B
band 089B contig01436 contig01436 2474054 2477103 089B
band 089B contig08471 contig08471 2477103 2477659 089B
band 089B contig06662 contig06662 2477659 2478455 089B
band 089B contig09009 contig09009 2478455 2478947 089B
band 089B contig03916 contig03916 2478947 2480239 089B
band 089B contig08570 contig08570 2480239 2480786 089B
band 089B contig02249 contig02249 2480786 2482811 089B
band 089B contig02248 contig02248 2482811 2484836 089B
band 089B contig02246 contig02246 2484836 2486862 089B
band 089B contig02245 contig02245 2486862 2488889 089B
band 089B contig02242 contig02242 2488889 2490915 089B
band 089B contig02241 contig02241 2490915 2492947 089B
band 089B contig02240 contig02240 2492947 2494976 089B
band 089B contig02089 contig02089 2494976 2497135 089B
band 089B contig00815 contig00815 2497135 2502377 089B
band 089B contig00816 contig00816 2502377 2507616 089B
band 089B contig00811 contig00811 2507616 2512874 089B
band 089B contig00812 contig00812 2512874 2518131 089B
band 089B contig02082 contig02082 2518131 2520296 089B
band 089B contig09066 contig09066 2520296 2520780 089B
band 089B contig06721 contig06721 2520780 2521568 089B
band 089B contig06723 contig06723 2521568 2522356 089B
band 089B contig06094 contig06094 2522356 2523231 089B
band 089B contig01422 contig01422 2523231 2526306 089B
band 089B contig09242 contig09242 2526306 2526769 089B
band 089B contig09240 contig09240 2526769 2527232 089B
band 089B contig09241 contig09241 2527232 2527695 089B
band 089B contig09247 contig09247 2527695 2528157 089B
band 089B contig01610 contig01610 2528157 2530923 089B
band 089B contig04768 contig04768 2530923 2532009 089B
band 089B contig04762 contig04762 2532009 2533098 089B
band 089B contig04763 contig04763 2533098 2534187 089B
band 089B contig04765 contig04765 2534187 2535275 089B
band 089B contig02881 contig02881 2535275 2536939 089B
band 089B contig10026 contig10026 2536939 2537301 089B
band 089B contig05364 contig05364 2537301 2538291 089B
band 089B contig02888 contig02888 2538291 2539953 089B
band 089B contig06896 contig06896 2539953 2540720 089B
band 089B contig06895 contig06895 2540720 2541487 089B
band 089B contig05161 contig05161 2541487 2542511 089B
band 089B contig05160 contig05160 2542511 2543535 089B
band 089B contig02398 contig02398 2543535 2545447 089B
band 089B contig05165 contig05165 2545447 2546470 089B
band 089B contig09664 contig09664 2546470 2546880 089B
band 089B contig02397 contig02397 2546880 2548794 089B
band 089B contig02393 contig02393 2548794 2550711 089B
band 089B contig05389 contig05389 2550711 2551695 089B
band 089B contig08535 contig08535 2551695 2552245 089B
band 089B contig08534 contig08534 2552245 2552795 089B
band 089B contig02863 contig02863 2552795 2554470 089B
band 089B contig05382 contig05382 2554470 2555456 089B
band 089B contig05381 contig05381 2555456 2556442 089B
band 089B contig08538 contig08538 2556442 2556992 089B
band 089B contig05387 contig05387 2556992 2557976 089B
band 089B contig02866 contig02866 2557976 2559650 089B
band 089B contig02865 contig02865 2559650 2561324 089B
band 089B contig09802 contig09802 2561324 2561716 089B
band 089B contig04493 contig04493 2561716 2562863 089B
band 089B contig10158 contig10158 2562863 2563206 089B
band 089B contig10159 contig10159 2563206 2563548 089B
band 089B contig01448 contig01448 2563548 2566565 089B
band 089B contig04169 contig04169 2566565 2567785 089B
band 089B contig04164 contig04164 2567785 2569008 089B
band 089B contig01445 contig01445 2569008 2572035 089B
band 089B contig10152 contig10152 2572035 2572379 089B
band 089B contig04162 contig04162 2572379 2573602 089B
band 089B contig09480 contig09480 2573602 2574032 089B
band 089B contig09481 contig09481 2574032 2574462 089B
band 089B contig09485 contig09485 2574462 2574891 089B
band 089B contig08626 contig08626 2574891 2575432 089B
band 089B contig09187 contig09187 2575432 2575901 089B
band 089B contig01280 contig01280 2575901 2579299 089B
band 089B contig08620 contig08620 2579299 2579841 089B
band 089B contig08756 contig08756 2579841 2580366 089B
band 089B contig01663 contig01663 2580366 2583067 089B
band 089B contig03358 contig03358 2583067 2584543 089B
band 089B contig03359 contig03359 2584543 2586020 089B
band 089B contig07846 contig07846 2586020 2586659 089B
band 089B contig07845 contig07845 2586659 2587298 089B
band 089B contig05949 contig05949 2587298 2588195 089B
band 089B contig07843 contig07843 2588195 2588834 089B
band 089B contig00394 contig00394 2588834 2598626 089B
band 089B contig05941 contig05941 2598626 2599524 089B
band 089B contig09936 contig09936 2599524 2599897 089B
band 089B contig04383 contig04383 2599897 2601069 089B
band 089B contig08578 contig08578 2601069 2601615 089B
band 089B contig00001 contig00001 2601615 2739072 089B
band 089B contig01062 contig01062 2739072 2743161 089B
band 089B contig01063 contig01063 2743161 2747248 089B
band 089B contig01060 contig01060 2747248 2751344 089B
band 089B contig04014 contig04014 2751344 2752608 089B
band 089B contig04544 contig04544 2752608 2753745 089B
band 089B contig05012 contig05012 2753745 2754793 089B
band 089B contig04549 contig04549 2754793 2755928 089B
band 089B contig05014 contig05014 2755928 2756975 089B
band 089B contig02531 contig02531 2756975 2758820 089B
band 089B contig02530 contig02530 2758820 2760665 089B
band 089B contig02532 contig02532 2760665 2762510 089B
band 089B contig00621 contig00621 2762510 2769355 089B
band 089B contig02536 contig02536 2769355 2771199 089B
band 089B contig02538 contig02538 2771199 2773043 089B
band 089B contig04705 contig04705 2773043 2774144 089B
band 089B contig07930 contig07930 2774144 2774774 089B
band 089B contig07931 contig07931 2774774 2775404 089B
band 089B contig00199 contig00199 2775404 2790980 089B
band 089B contig03280 contig03280 2790980 2792483 089B
band 089B contig07442 contig07442 2792483 2793177 089B
band 089B contig07447 contig07447 2793177 2793871 089B
band 089B contig10001 contig10001 2793871 2794236 089B
band 089B contig00532 contig00532 2794236 2801943 089B
band 089B contig00531 contig00531 2801943 2809651 089B
band 089B contig04833 contig04833 2809651 2810730 089B
band 089B contig04830 contig04830 2810730 2811809 089B
band 089B contig02406 contig02406 2811809 2813719 089B
band 089B contig03136 contig03136 2813719 2815282 089B
band 089B contig03137 contig03137 2815282 2816844 089B
band 089B contig03134 contig03134 2816844 2818408 089B
band 089B contig03135 contig03135 2818408 2819971 089B
band 089B contig03133 contig03133 2819971 2821536 089B
band 089B contig00192 contig00192 2821536 2837849 089B
band 089B contig01697 contig01697 2837849 2840495 089B
band 089B contig07628 contig07628 2840495 2841164 089B
band 089B contig07626 contig07626 2841164 2841833 089B
band 089B contig02945 contig02945 2841833 2843464 089B
band 089B contig03455 contig03455 2843464 2844905 089B
band 089B contig10497 contig10497 2844905 2845209 089B
band 089B contig07157 contig07157 2845209 2845940 089B
band 089B contig07153 contig07153 2845940 2846672 089B
band 089B contig02940 contig02940 2846672 2848306 089B
band 089B contig01841 contig01841 2848306 2850736 089B
band 089B contig01842 contig01842 2850736 2853162 089B
band 089B contig05262 contig05262 2853162 2854168 089B
band 089B contig03623 contig03623 2854168 2855551 089B
band 089B contig03621 contig03621 2855551 2856935 089B
band 089B contig03627 contig03627 2856935 2858318 089B
band 089B contig02446 contig02446 2858318 2860207 089B
band 089B contig09132 contig09132 2860207 2860682 089B
band 089B contig07713 contig07713 2860682 2861338 089B
band 089B contig07714 contig07714 2861338 2861994 089B
band 089B contig09136 contig09136 2861994 2862469 089B
band 089B contig09139 contig09139 2862469 2862944 089B
band 089B contig03724 contig03724 2862944 2864290 089B
band 089B contig03720 contig03720 2864290 2865638 089B
band 089B contig02667 contig02667 2865638 2867413 089B
band 089B contig02662 contig02662 2867413 2869192 089B
band 089B contig10233 contig10233 2869192 2869526 089B
band 089B contig08510 contig08510 2869526 2870078 089B
band 089B contig06400 contig06400 2870078 2870910 089B
band 089B contig08274 contig08274 2870910 2871495 089B
band 089B contig03435 contig03435 2871495 2872943 089B
band 089B contig06159 contig06159 2872943 2873809 089B
band 089B contig06158 contig06158 2873809 2874675 089B
band 089B contig04978 contig04978 2874675 2875729 089B
band 089B contig08926 contig08926 2875729 2876233 089B
band 089B contig07273 contig07273 2876233 2876948 089B
band 089B contig02259 contig02259 2876948 2878969 089B
band 089B contig10302 contig10302 2878969 2879295 089B
band 089B contig02254 contig02254 2879295 2881318 089B
band 089B contig02256 contig02256 2881318 2883339 089B
band 089B contig00825 contig00825 2883339 2888522 089B
band 089B contig05571 contig05571 2888522 2889476 089B
band 089B contig02095 contig02095 2889476 2891630 089B
band 089B contig02092 contig02092 2891630 2893786 089B
band 089B contig02093 contig02093 2893786 2895941 089B
band 089B contig02090 contig02090 2895941 2898100 089B
band 089B contig09010 contig09010 2898100 2898591 089B
band 089B contig06710 contig06710 2898591 2899380 089B
band 089B contig09721 contig09721 2899380 2899782 089B
band 089B contig09232 contig09232 2899782 2900246 089B
band 089B contig09231 contig09231 2900246 2900710 089B
band 089B contig09239 contig09239 2900710 2901173 089B
band 089B contig10019 contig10019 2901173 2901535 089B
band 089B contig05566 contig05566 2901535 2902488 089B
band 089B contig04719 contig04719 2902488 2903584 089B
band 089B contig10010 contig10010 2903584 2903947 089B
band 089B contig10013 contig10013 2903947 2904310 089B
band 089B contig06575 contig06575 2904310 2905118 089B
band 089B contig06379 contig06379 2905118 2905954 089B
band 089B contig06378 contig06378 2905954 2906790 089B
band 089B contig09124 contig09124 2906790 2907266 089B
band 089B contig05178 contig05178 2907266 2908287 089B
band 089B contig09129 contig09129 2908287 2908763 089B
band 089B contig02389 contig02389 2908763 2910682 089B
band 089B contig06376 contig06376 2910682 2911518 089B
band 089B contig09839 contig09839 2911518 2911905 089B
band 089B contig08522 contig08522 2911905 2912456 089B
band 089B contig08523 contig08523 2912456 2913007 089B
band 089B contig08296 contig08296 2913007 2913588 089B
band 089B contig01382 contig01382 2913588 2916753 089B
band 089B contig01380 contig01380 2916753 2919919 089B
band 089B contig05391 contig05391 2919919 2920902 089B
band 089B contig05392 contig05392 2920902 2921884 089B
band 089B contig02874 contig02874 2921884 2923552 089B
band 089B contig10079 contig10079 2923552 2923907 089B
band 089B contig02876 contig02876 2923907 2925575 089B
band 089B contig05397 contig05397 2925575 2926557 089B
band 089B contig04151 contig04151 2926557 2927783 089B
band 089B contig04153 contig04153 2927783 2929008 089B
band 089B contig04152 contig04152 2929008 2930233 089B
band 089B contig04155 contig04155 2930233 2931459 089B
band 089B contig05086 contig05086 2931459 2932494 089B
band 089B contig01476 contig01476 2932494 2935468 089B
band 089B contig01308 contig01308 2935468 2938794 089B
band 089B contig01273 contig01273 2938794 2942207 089B
band 089B contig05715 contig05715 2942207 2943137 089B
band 089B contig05717 contig05717 2943137 2944067 089B
band 089B contig08638 contig08638 2944067 2944607 089B
band 089B contig08639 contig08639 2944607 2945147 089B
band 089B contig01275 contig01275 2945147 2948559 089B
band 089B contig08198 contig08198 2948559 2949156 089B
band 089B contig08210 contig08210 2949156 2949751 089B
band 089B contig08745 contig08745 2949751 2950277 089B
band 089B contig08741 contig08741 2950277 2950803 089B
band 089B contig01490 contig01490 2950803 2953754 089B
band 089B contig01495 contig01495 2953754 2956693 089B
band 089B contig05951 contig05951 2956693 2957590 089B
band 089B contig09909 contig09909 2957590 2957968 089B
band 089B contig09908 contig09908 2957968 2958346 089B
band 089B contig09904 contig09904 2958346 2958725 089B
band 089B contig05958 contig05958 2958725 2959620 089B
band 089B contig05959 contig05959 2959620 2960516 089B
band 089B contig00381 contig00381 2960516 2970553 089B
band 089B contig00382 contig00382 2970553 2980587 089B
band 089B contig00016 contig00016 2980587 3027886 089B
band 089B contig02289 contig02289 3027886 3029886 089B
band 089B contig05008 contig05008 3029886 3030934 089B
band 089B contig04533 contig04533 3030934 3032073 089B
band 089B contig04023 contig04023 3032073 3033334 089B
band 089B contig01010 contig01010 3033334 3037631 089B
band 089B contig05000 contig05000 3037631 3038681 089B
band 089B contig04029 contig04029 3038681 3039941 089B
band 089B contig07291 contig07291 3039941 3040654 089B
band 089B contig08604 contig08604 3040654 3041197 089B
band 089B contig02527 contig02527 3041197 3043043 089B
band 089B contig02525 contig02525 3043043 3044890 089B
band 089B contig01727 contig01727 3044890 3047486 089B
band 089B contig00639 contig00639 3047486 3054178 089B
band 089B contig02529 contig02529 3054178 3056022 089B
band 089B contig09440 contig09440 3056022 3056458 089B
band 089B contig07438 contig07438 3056458 3057152 089B
band 089B contig00702 contig00702 3057152 3063280 089B
band 089B contig04448 contig04448 3063280 3064437 089B
band 089B contig04443 contig04443 3064437 3065595 089B
band 089B contig01122 contig01122 3065595 3069489 089B
band 089B contig01653 contig01653 3069489 3072205 089B
band 089B contig01652 contig01652 3072205 3074922 089B
band 089B contig04447 contig04447 3074922 3076079 089B
band 089B contig01657 contig01657 3076079 3078793 089B
band 089B contig01124 contig01124 3078793 3082678 089B
band 089B contig00528 contig00528 3082678 3090415 089B
band 089B contig02416 contig02416 3090415 3092320 089B
band 089B contig02414 contig02414 3092320 3094225 089B
band 089B contig02415 contig02415 3094225 3096130 089B
band 089B contig04845 contig04845 3096130 3097206 089B
band 089B contig04844 contig04844 3097206 3098283 089B
band 089B contig04843 contig04843 3098283 3099360 089B
band 089B contig03387 contig03387 3099360 3100824 089B
band 089B contig03386 contig03386 3100824 3102288 089B
band 089B contig07543 contig07543 3102288 3102968 089B
band 089B contig07542 contig07542 3102968 3103648 089B
band 089B contig10485 contig10485 3103648 3103954 089B
band 089B contig07894 contig07894 3103954 3104587 089B
band 089B contig10488 contig10488 3104587 3104892 089B
band 089B contig07890 contig07890 3104892 3105526 089B
band 089B contig07893 contig07893 3105526 3106159 089B
band 089B contig07365 contig07365 3106159 3106863 089B
band 089B contig01875 contig01875 3106863 3109260 089B
band 089B contig01874 contig01874 3109260 3111657 089B
band 089B contig01877 contig01877 3111657 3114052 089B
band 089B contig03104 contig03104 3114052 3115626 089B
band 089B contig01870 contig01870 3115626 3118027 089B
band 089B contig02704 contig02704 3118027 3119779 089B
band 089B contig02703 contig02703 3119779 3121531 089B
band 089B contig03650 contig03650 3121531 3122905 089B
band 089B contig09910 contig09910 3122905 3123283 089B
band 089B contig03659 contig03659 3123283 3124654 089B
band 089B contig03658 contig03658 3124654 3126025 089B
band 089B contig07096 contig07096 3126025 3126763 089B
band 089B contig07757 contig07757 3126763 3127413 089B
band 089B contig07099 contig07099 3127413 3128151 089B
band 089B contig07769 contig07769 3128151 3128799 089B
band 089B contig07755 contig07755 3128799 3129449 089B
band 089B contig03739 contig03739 3129449 3130790 089B
band 089B contig09852 contig09852 3130790 3131174 089B
band 089B contig02671 contig02671 3131174 3132946 089B
band 089B contig02676 contig02676 3132946 3134717 089B
band 089B contig02674 contig02674 3134717 3136490 089B
band 089B contig08997 contig08997 3136490 3136983 089B
band 089B contig07166 contig07166 3136983 3137713 089B
band 089B contig10224 contig10224 3137713 3138049 089B
band 089B contig10223 contig10223 3138049 3138385 089B
band 089B contig10221 contig10221 3138385 3138721 089B
band 089B contig10229 contig10229 3138721 3139056 089B
band 089B contig09110 contig09110 3139056 3139531 089B
band 089B contig06389 contig06389 3139531 3140365 089B
band 089B contig03420 contig03420 3140365 3141820 089B
band 089B contig03937 contig03937 3141820 3143109 089B
band 089B contig03423 contig03423 3143109 3144564 089B
band 089B contig03938 contig03938 3144564 3145853 089B
band 089B contig10319 contig10319 3145853 3146178 089B
band 089B contig10310 contig10310 3146178 3146503 089B
band 089B contig10311 contig10311 3146503 3146828 089B
band 089B contig10315 contig10315 3146828 3147153 089B
band 089B contig02265 contig02265 3147153 3149171 089B
band 089B contig02264 contig02264 3149171 3151190 089B
band 089B contig00839 contig00839 3151190 3156304 089B
band 089B contig00836 contig00836 3156304 3161422 089B
band 089B contig00837 contig00837 3161422 3166544 089B
band 089B contig00830 contig00830 3166544 3171713 089B
band 089B contig02063 contig02063 3171713 3173897 089B
band 089B contig04133 contig04133 3173897 3175128 089B
band 089B contig02061 contig02061 3175128 3177311 089B
band 089B contig02067 contig02067 3177311 3179490 089B
band 089B contig02066 contig02066 3179490 3181670 089B
band 089B contig00443 contig00443 3181670 3190494 089B
band 089B contig09222 contig09222 3190494 3190958 089B
band 089B contig06965 contig06965 3190958 3191715 089B
band 089B contig09068 contig09068 3191715 3192199 089B
band 089B contig04708 contig04708 3192199 3193298 089B
band 089B contig04704 contig04704 3193298 3194398 089B
band 089B contig05112 contig05112 3194398 3195430 089B
band 089B contig04706 contig04706 3195430 3196530 089B
band 089B contig10005 contig10005 3196530 3196894 089B
band 089B contig04703 contig04703 3196894 3197994 089B
band 089B contig08457 contig08457 3197994 3198552 089B
band 089B contig06562 contig06562 3198552 3199363 089B
band 089B contig06560 contig06560 3199363 3200174 089B
band 089B contig05030 contig05030 3200174 3201218 089B
band 089B contig09646 contig09646 3201218 3201630 089B
band 089B contig05144 contig05144 3201630 3202656 089B
band 089B contig05495 contig05495 3202656 3203619 089B
band 089B contig05146 contig05146 3203619 3204645 089B
band 089B contig05491 contig05491 3204645 3205608 089B
band 089B contig06361 contig06361 3205608 3206446 089B
band 089B contig06362 contig06362 3206446 3207284 089B
band 089B contig05148 contig05148 3207284 3208310 089B
band 089B contig09359 contig09359 3208310 3208756 089B
band 089B contig01396 contig01396 3208756 3211883 089B
band 089B contig02849 contig02849 3211883 3213561 089B
band 089B contig01391 contig01391 3213561 3216695 089B
band 089B contig05814 contig05814 3216695 3217610 089B
band 089B contig04147 contig04147 3217610 3218838 089B
band 089B contig08193 contig08193 3218838 3219434 089B
band 089B contig01461 contig01461 3219434 3222427 089B
band 089B contig04639 contig04639 3222427 3223545 089B
band 089B contig08600 contig08600 3223545 3224089 089B
band 089B contig01262 contig01262 3224089 3227531 089B
band 089B contig01263 contig01263 3227531 3230972 089B
band 089B contig01265 contig01265 3230972 3234403 089B
band 089B contig01268 contig01268 3234403 3237828 089B
band 089B contig02281 contig02281 3237828 3239833 089B
band 089B contig09737 contig09737 3239833 3240233 089B
band 089B contig02285 contig02285 3240233 3242236 089B
band 089B contig08178 contig08178 3242236 3242834 089B
band 089B contig08173 contig08173 3242834 3243432 089B
band 089B contig01482 contig01482 3243432 3246393 089B
band 089B contig01483 contig01483 3246393 3249353 089B
band 089B contig08176 contig08176 3249353 3249951 089B
band 089B contig01486 contig01486 3249951 3252906 089B
band 089B contig05927 contig05927 3252906 3253808 089B
band 089B contig08998 contig08998 3253808 3254301 089B
band 089B contig05925 contig05925 3254301 3255202 089B
band 089B contig05924 contig05924 3255202 3256103 089B
band 089B contig05923 contig05923 3256103 3257002 089B
band 089B contig05921 contig05921 3257002 3257904 089B
band 089B contig08991 contig08991 3257904 3258398 089B
band 089B contig08654 contig08654 3258398 3258935 089B
band 089B contig05929 contig05929 3258935 3259835 089B
band 089B contig04038 contig04038 3259835 3261091 089B
band 089B contig04037 contig04037 3261091 3262347 089B
band 089B contig01004 contig01004 3262347 3266669 089B
band 089B contig04525 contig04525 3266669 3267810 089B
band 089B contig04527 contig04527 3267810 3268950 089B
band 089B contig05039 contig05039 3268950 3269993 089B
band 089B contig01001 contig01001 3269993 3274334 089B
band 089B contig04522 contig04522 3274334 3275475 089B
band 089B contig05037 contig05037 3275475 3276519 089B
band 089B contig01008 contig01008 3276519 3280829 089B
band 089B contig01009 contig01009 3280829 3285128 089B
band 089B contig01732 contig01732 3285128 3287715 089B
band 089B contig01737 contig01737 3287715 3290299 089B
band 089B contig01734 contig01734 3290299 3292886 089B
band 089B contig07957 contig07957 3292886 3293513 089B
band 089B contig07951 contig07951 3293513 3294141 089B
band 089B contig07428 contig07428 3294141 3294837 089B
band 089B contig07427 contig07427 3294837 3295533 089B
band 089B contig07421 contig07421 3295533 3296230 089B
band 089B contig01648 contig01648 3296230 3298950 089B
band 089B contig01131 contig01131 3298950 3302814 089B
band 089B contig01132 contig01132 3302814 3306677 089B
band 089B contig00739 contig00739 3306677 3312482 089B
band 089B contig00738 contig00738 3312482 3318295 089B
band 089B contig01136 contig01136 3318295 3322145 089B
band 089B contig01137 contig01137 3322145 3325993 089B
band 089B contig04857 contig04857 3325993 3327068 089B
band 089B contig04858 contig04858 3327068 3328143 089B
band 089B contig07393 contig07393 3328143 3328845 089B
band 089B contig07391 contig07391 3328845 3329546 089B
band 089B contig07398 contig07398 3329546 3330246 089B
band 089B contig07399 contig07399 3330246 3330946 089B
band 089B contig00609 contig00609 3330946 3337914 089B
band 089B contig00608 contig00608 3337914 3344889 089B
band 089B contig07553 contig07553 3344889 3345568 089B
band 089B contig07885 contig07885 3345568 3346202 089B
band 089B contig00601 contig00601 3346202 3353232 089B
band 089B contig00352 contig00352 3353232 3363782 089B
band 089B contig00350 contig00350 3363782 3374407 089B
band 089B contig00605 contig00605 3374407 3381399 089B
band 089B contig10137 contig10137 3381399 3381745 089B
band 089B contig01860 contig01860 3381745 3384155 089B
band 089B contig01867 contig01867 3384155 3386558 089B
band 089B contig01864 contig01864 3386558 3388962 089B
band 089B contig02310 contig02310 3388962 3390945 089B
band 089B contig07088 contig07088 3390945 3391684 089B
band 089B contig03642 contig03642 3391684 3393060 089B
band 089B contig07080 contig07080 3393060 3393800 089B
band 089B contig07081 contig07081 3393800 3394539 089B
band 089B contig07086 contig07086 3394539 3395278 089B
band 089B contig03649 contig03649 3395278 3396653 089B
band 089B contig07774 contig07774 3396653 3397301 089B
band 089B contig07770 contig07770 3397301 3397949 089B
band 089B contig10328 contig10328 3397949 3398273 089B
band 089B contig00570 contig00570 3398273 3405568 089B
band 089B contig02928 contig02928 3405568 3407206 089B
band 089B contig03700 contig03700 3407206 3408561 089B
band 089B contig01212 contig01212 3408561 3412156 089B
band 089B contig04451 contig04451 3412156 3413312 089B
band 089B contig02600 contig02600 3413312 3415124 089B
band 089B contig08775 contig08775 3415124 3415647 089B
band 089B contig02558 contig02558 3415647 3417483 089B
band 089B contig02608 contig02608 3417483 3419291 089B
band 089B contig07178 contig07178 3419291 3420019 089B
band 089B contig03572 contig03572 3420019 3421419 089B
band 089B contig07174 contig07174 3421419 3422148 089B
band 089B contig10387 contig10387 3422148 3422465 089B
band 089B contig07170 contig07170 3422465 3423195 089B
band 089B contig06175 contig06175 3423195 3424058 089B
band 089B contig06174 contig06174 3424058 3424922 089B
band 089B contig06173 contig06173 3424922 3425786 089B
band 089B contig06172 contig06172 3425786 3426651 089B
band 089B contig02114 contig02114 3426651 3428789 089B
band 089B contig10361 contig10361 3428789 3429109 089B
band 089B contig02274 contig02274 3429109 3431118 089B
band 089B contig02275 contig02275 3431118 3433127 089B
band 089B contig05553 contig05553 3433127 3434084 089B
band 089B contig02270 contig02270 3434084 3436097 089B
band 089B contig03774 contig03774 3436097 3437429 089B
band 089B contig06285 contig06285 3437429 3438278 089B
band 089B contig06280 contig06280 3438278 3439129 089B
band 089B contig09033 contig09033 3439129 3439618 089B
band 089B contig06778 contig06778 3439618 3440399 089B
band 089B contig06773 contig06773 3440399 3441181 089B
band 089B contig06771 contig06771 3441181 3441963 089B
band 089B contig09588 contig09588 3441963 3442380 089B
band 089B contig06910 contig06910 3442380 3443145 089B
band 089B contig02213 contig02213 3443145 3445190 089B
band 089B contig08831 contig08831 3445190 3445706 089B
band 089B contig04733 contig04733 3445706 3446799 089B
band 089B contig03504 contig03504 3446799 3448222 089B
band 089B contig04737 contig04737 3448222 3449315 089B
band 089B contig04736 contig04736 3449315 3450408 089B
band 089B contig09438 contig09438 3450408 3450844 089B
band 089B contig06594 contig06594 3450844 3451650 089B
band 089B contig06599 contig06599 3451650 3452455 089B
band 089B contig08123 contig08123 3452455 3453059 089B
band 089B contig05155 contig05155 3453059 3454084 089B
band 089B contig06601 contig06601 3454084 3454889 089B
band 089B contig06607 contig06607 3454889 3455693 089B
band 089B contig02862 contig02862 3455693 3457368 089B
band 089B contig06609 contig06609 3457368 3458172 089B
band 089B contig06608 contig06608 3458172 3458976 089B
band 089B contig06352 contig06352 3458976 3459816 089B
band 089B contig05803 contig05803 3459816 3460737 089B
band 089B contig02856 contig02856 3460737 3462414 089B
band 089B contig09368 contig09368 3462414 3462859 089B
band 089B contig09366 contig09366 3462859 3463304 089B
band 089B contig06826 contig06826 3463304 3464080 089B
band 089B contig09362 contig09362 3464080 3464526 089B
band 089B contig09432 contig09432 3464526 3464962 089B
band 089B contig09693 contig09693 3464962 3465368 089B
band 089B contig08187 contig08187 3465368 3465965 089B
band 089B contig05736 contig05736 3465965 3466892 089B
band 089B contig05737 contig05737 3466892 3467819 089B
band 089B contig04608 contig04608 3467819 3468945 089B
band 089B contig08344 contig08344 3468945 3469520 089B
band 089B contig01253 contig01253 3469520 3472989 089B
band 089B contig07655 contig07655 3472989 3473654 089B
band 089B contig02290 contig02290 3473654 3475653 089B
band 089B contig02292 contig02292 3475653 3477648 089B
band 089B contig02293 contig02293 3477648 3479643 089B
band 089B contig02294 contig02294 3479643 3481637 089B
band 089B contig09741 contig09741 3481637 3482037 089B
band 089B contig09216 contig09216 3482037 3482503 089B
band 089B contig08169 contig08169 3482503 3483098 089B
band 089B contig04194 contig04194 3483098 3484308 089B
band 089B contig09964 contig09964 3484308 3484678 089B
band 089B contig09962 contig09962 3484678 3485048 089B
band 089B contig05932 contig05932 3485048 3485949 089B
band 089B contig08986 contig08986 3485949 3486440 089B
band 089B contig08982 contig08982 3486440 3486935 089B
band 089B contig01038 contig01038 3486935 3491119 089B
band 089B contig04511 contig04511 3491119 3492262 089B
band 089B contig04510 contig04510 3492262 3493405 089B
band 089B contig04516 contig04516 3493405 3494547 089B
band 089B contig04288 contig04288 3494547 3495742 089B
band 089B contig04283 contig04283 3495742 3496936 089B
band 089B contig08501 contig08501 3496936 3497489 089B
band 089B contig04287 contig04287 3497489 3498682 089B
band 089B contig01747 contig01747 3498682 3501249 089B
band 089B contig01746 contig01746 3501249 3503820 089B
band 089B contig04990 contig04990 3503820 3504870 089B
band 089B contig01740 contig01740 3504870 3507449 089B
band 089B contig03253 contig03253 3507449 3508965 089B
band 089B contig03256 contig03256 3508965 3510478 089B
band 089B contig03254 contig03254 3510478 3511992 089B
band 089B contig00291 contig00291 3511992 3524170 089B
band 089B contig00296 contig00296 3524170 3535944 089B
band 089B contig07410 contig07410 3535944 3536642 089B
band 089B contig00728 contig00728 3536642 3542553 089B
band 089B contig07417 contig07417 3542553 3543250 089B
band 089B contig00722 contig00722 3543250 3549202 089B
band 089B contig00725 contig00725 3549202 3555136 089B
band 089B contig01444 contig01444 3555136 3558163 089B
band 089B contig04464 contig04464 3558163 3559317 089B
band 089B contig01107 contig01107 3559317 3563261 089B
band 089B contig01101 contig01101 3563261 3567232 089B
band 089B contig07077 contig07077 3567232 3567972 089B
band 089B contig00505 contig00505 3567972 3575909 089B
band 089B contig02471 contig02471 3575909 3577786 089B
band 089B contig02359 contig02359 3577786 3579724 089B
band 089B contig01442 contig01442 3579724 3582759 089B
band 089B contig01365 contig01365 3582759 3585950 089B
band 089B contig04244 contig04244 3585950 3587154 089B
band 089B contig00348 contig00348 3587154 3597803 089B
band 089B contig01366 contig01366 3597803 3600991 089B
band 089B contig00347 contig00347 3600991 3611647 089B
band 089B contig08540 contig08540 3611647 3612197 089B
band 089B contig01817 contig01817 3612197 3614656 089B
band 089B contig01816 contig01816 3614656 3617116 089B
band 089B contig07375 contig07375 3617116 3617819 089B
band 089B contig07376 contig07376 3617819 3618522 089B
band 089B contig03673 contig03673 3618522 3619888 089B
band 089B contig03672 contig03672 3619888 3621254 089B
band 089B contig03675 contig03675 3621254 3622619 089B
band 089B contig03677 contig03677 3622619 3623984 089B
band 089B contig05663 contig05663 3623984 3624925 089B
band 089B contig07741 contig07741 3624925 3625577 089B
band 089B contig03072 contig03072 3625577 3627163 089B
band 089B contig03071 contig03071 3627163 3628750 089B
band 089B contig06756 contig06756 3628750 3629534 089B
band 089B contig04248 contig04248 3629534 3630737 089B
band 089B contig07984 contig07984 3630737 3631361 089B
band 089B contig03977 contig03977 3631361 3632635 089B
band 089B contig01923 contig01923 3632635 3634982 089B
band 089B contig01921 contig01921 3634982 3637332 089B
band 089B contig03713 contig03713 3637332 3638682 089B
band 089B contig01928 contig01928 3638682 3641019 089B
band 089B contig03719 contig03719 3641019 3642367 089B
band 089B contig02611 contig02611 3642367 3644172 089B
band 089B contig08051 contig08051 3644172 3644786 089B
band 089B contig03214 contig03214 3644786 3646318 089B
band 089B contig03409 contig03409 3646318 3647778 089B
band 089B contig03402 contig03402 3647778 3649239 089B
band 089B contig08758 contig08758 3649239 3649764 089B
band 089B contig03407 contig03407 3649764 3651225 089B
band 089B contig09938 contig09938 3651225 3651598 089B
band 089B contig02100 contig02100 3651598 3653750 089B
band 089B contig02102 contig02102 3653750 3655900 089B
band 089B contig10370 contig10370 3655900 3656219 089B
band 089B contig06296 contig06296 3656219 3657067 089B
band 089B contig06293 contig06293 3657067 3657915 089B
band 089B contig09025 contig09025 3657915 3658406 089B
band 089B contig06768 contig06768 3658406 3659188 089B
band 089B contig02040 contig02040 3659188 3661403 089B
band 089B contig02043 contig02043 3661403 3663610 089B
band 089B contig06765 contig06765 3663610 3664394 089B
band 089B contig06767 contig06767 3664394 3665177 089B
band 089B contig06760 contig06760 3665177 3665959 089B
band 089B contig02048 contig02048 3665959 3668159 089B
band 089B contig03887 contig03887 3668159 3669460 089B
band 089B contig03882 contig03882 3669460 3670760 089B
band 089B contig06909 contig06909 3670760 3671525 089B
band 089B contig04728 contig04728 3671525 3672619 089B
band 089B contig04729 contig04729 3672619 3673713 089B
band 089B contig06580 contig06580 3673713 3674520 089B
band 089B contig05127 contig05127 3674520 3675549 089B
band 089B contig05125 contig05125 3675549 3676578 089B
band 089B contig06342 contig06342 3676578 3677419 089B
band 089B contig06616 contig06616 3677419 3678222 089B
band 089B contig02826 contig02826 3678222 3679912 089B
band 089B contig05837 contig05837 3679912 3680824 089B
band 089B contig05831 contig05831 3680824 3681737 089B
band 089B contig09377 contig09377 3681737 3682180 089B
band 089B contig05832 contig05832 3682180 3683093 089B
band 089B contig02829 contig02829 3683093 3684781 089B
band 089B contig09682 contig09682 3684781 3685189 089B
band 089B contig09680 contig09680 3685189 3685598 089B
band 089B contig09681 contig09681 3685598 3686006 089B
band 089B contig09684 contig09684 3686006 3686413 089B
band 089B contig04617 contig04617 3686413 3687536 089B
band 089B contig10115 contig10115 3687536 3687885 089B
band 089B contig10117 contig10117 3687885 3688234 089B
band 089B contig04011 contig04011 3688234 3689499 089B
band 089B contig01240 contig01240 3689499 3693007 089B
band 089B contig01244 contig01244 3693007 3696499 089B
band 089B contig05233 contig05233 3696499 3697510 089B
band 089B contig05232 contig05232 3697510 3698521 089B
band 089B contig05231 contig05231 3698521 3699532 089B
band 089B contig02910 contig02910 3699532 3701177 089B
band 089B contig05236 contig05236 3701177 3702187 089B
band 089B contig02915 contig02915 3702187 3703832 089B
band 089B contig09206 contig09206 3703832 3704299 089B
band 089B contig08379 contig08379 3704299 3704869 089B
band 089B contig09753 contig09753 3704869 3705267 089B
band 089B contig04183 contig04183 3705267 3706485 089B
band 089B contig08400 contig08400 3706485 3707051 089B
band 089B contig01064 contig01064 3707051 3711137 089B
band 089B contig09287 contig09287 3711137 3711594 089B
band 089B contig05901 contig05901 3711594 3712498 089B
band 089B contig05903 contig05903 3712498 3713402 089B
band 089B contig08156 contig08156 3713402 3714003 089B
band 089B contig08972 contig08972 3714003 3714500 089B
band 089B contig08971 contig08971 3714500 3714998 089B
band 089B contig09285 contig09285 3714998 3715455 089B
band 089B contig08977 contig08977 3715455 3715951 089B
band 089B contig08978 contig08978 3715951 3716447 089B
band 089B contig01069 contig01069 3716447 3720528 089B
band 089B contig04058 contig04058 3720528 3721779 089B
band 089B contig04508 contig04508 3721779 3722923 089B
band 089B contig01027 contig01027 3722923 3727181 089B
band 089B contig08084 contig08084 3727181 3727791 089B
band 089B contig04050 contig04050 3727791 3729042 089B
band 089B contig08082 contig08082 3729042 3729652 089B
band 089B contig04052 contig04052 3729652 3730903 089B
band 089B contig04053 contig04053 3730903 3732154 089B
band 089B contig05056 contig05056 3732154 3733195 089B
band 089B contig05055 contig05055 3733195 3734235 089B
band 089B contig05054 contig05054 3734235 3735275 089B
band 089B contig05053 contig05053 3735275 3736317 089B
band 089B contig05051 contig05051 3736317 3737359 089B
band 089B contig05050 contig05050 3737359 3738401 089B
band 089B contig08577 contig08577 3738401 3738947 089B
band 089B contig04294 contig04294 3738947 3740139 089B
band 089B contig00971 contig00971 3740139 3744597 089B
band 089B contig04290 contig04290 3744597 3745789 089B
band 089B contig05058 contig05058 3745789 3746829 089B
band 089B contig01754 contig01754 3746829 3749381 089B
band 089B contig03084 contig03084 3749381 3750962 089B
band 089B contig03082 contig03082 3750962 3752545 089B
band 089B contig01751 contig01751 3752545 3755107 089B
band 089B contig03080 contig03080 3755107 3756691 089B
band 089B contig09163 contig09163 3756691 3757163 089B
band 089B contig01758 contig01758 3757163 3759712 089B
band 089B contig03249 contig03249 3759712 3761229 089B
band 089B contig08885 contig08885 3761229 3761737 089B
band 089B contig02537 contig02537 3761737 3763582 089B
band 089B contig07401 contig07401 3763582 3764282 089B
band 089B contig08889 contig08889 3764282 3764793 089B
band 089B contig01112 contig01112 3764793 3768730 089B
band 089B contig04249 contig04249 3768730 3769931 089B
band 089B contig01117 contig01117 3769931 3773847 089B
band 089B contig08794 contig08794 3773847 3774368 089B
band 089B contig00191 contig00191 3774368 3790768 089B
band 089B contig04478 contig04478 3790768 3791919 089B
band 089B contig01119 contig01119 3791919 3795819 089B
band 089B contig02443 contig02443 3795819 3797709 089B
band 089B contig02445 contig02445 3797709 3799599 089B
band 089B contig04878 contig04878 3799599 3800671 089B
band 089B contig04879 contig04879 3800671 3801743 089B
band 089B contig04876 contig04876 3801743 3802815 089B
band 089B contig07578 contig07578 3802815 3803490 089B
band 089B contig07571 contig07571 3803490 3804166 089B
band 089B contig00379 contig00379 3804166 3814231 089B
band 089B contig04982 contig04982 3814231 3815283 089B
band 089B contig00376 contig00376 3815283 3825441 089B
band 089B contig00370 contig00370 3825441 3835709 089B
band 089B contig04985 contig04985 3835709 3836761 089B
band 089B contig07352 contig07352 3836761 3837466 089B
band 089B contig09268 contig09268 3837466 3837925 089B
band 089B contig00409 contig00409 3837925 3847454 089B
band 089B contig00408 contig00408 3847454 3856983 089B
band 089B contig07356 contig07356 3856983 3857688 089B
band 089B contig08644 contig08644 3857688 3858227 089B
band 089B contig01806 contig01806 3858227 3860699 089B
band 089B contig00400 contig00400 3860699 3870308 089B
band 089B contig03660 contig03660 3870308 3871678 089B
band 089B contig09302 contig09302 3871678 3872132 089B
band 089B contig02597 contig02597 3872132 3873944 089B
band 089B contig02596 contig02596 3873944 3875757 089B
band 089B contig02590 contig02590 3875757 3877572 089B
band 089B contig03061 contig03061 3877572 3879162 089B
band 089B contig07754 contig07754 3879162 3879812 089B
band 089B contig03063 contig03063 3879812 3881400 089B
band 089B contig03067 contig03067 3881400 3882986 089B
band 089B contig07837 contig07837 3882986 3883626 089B
band 089B contig10128 contig10128 3883626 3883973 089B
band 089B contig07190 contig07190 3883973 3884700 089B
band 089B contig07192 contig07192 3884700 3885427 089B
band 089B contig07198 contig07198 3885427 3886152 089B
band 089B contig00994 contig00994 3886152 3890532 089B
band 089B contig03477 contig03477 3890532 3891965 089B
band 089B contig03476 contig03476 3891965 3893399 089B
band 089B contig06111 contig06111 3893399 3894272 089B
band 089B contig06110 contig06110 3894272 3895144 089B
band 089B contig02139 contig02139 3895144 3897263 089B
band 089B contig01787 contig01787 3897263 3899766 089B
band 089B contig10126 contig10126 3899766 3900114 089B
band 089B contig08241 contig08241 3900114 3900703 089B
band 089B contig03985 contig03985 3900703 3901975 089B
band 089B contig03982 contig03982 3901975 3903248 089B
band 089B contig02059 contig02059 3903248 3905431 089B
band 089B contig02053 contig02053 3905431 3907620 089B
band 089B contig02050 contig02050 3907620 3909811 089B
band 089B contig06753 contig06753 3909811 3910595 089B
band 089B contig06752 contig06752 3910595 3911379 089B
band 089B contig06755 contig06755 3911379 3912163 089B
band 089B contig06024 contig06024 3912163 3913049 089B
band 089B contig03872 contig03872 3913049 3914351 089B
band 089B contig03871 contig03871 3914351 3915654 089B
band 089B contig03878 contig03878 3915654 3916955 089B
band 089B contig03559 contig03559 3916955 3918361 089B
band 089B contig09566 contig09566 3918361 3918781 089B
band 089B contig08793 contig08793 3918781 3919302 089B
band 089B contig05340 contig05340 3919302 3920295 089B
band 089B contig06939 contig06939 3920295 3921056 089B
band 089B contig10295 contig10295 3921056 3921383 089B
band 089B contig00972 contig00972 3921383 3925838 089B
band 089B contig05136 contig05136 3925838 3926867 089B
band 089B contig05137 contig05137 3926867 3927895 089B
band 089B contig00977 contig00977 3927895 3932343 089B
band 089B contig09608 contig09608 3932343 3932759 089B
band 089B contig10298 contig10298 3932759 3933086 089B
band 089B contig06627 contig06627 3933086 3933889 089B
band 089B contig06626 contig06626 3933889 3934691 089B
band 089B contig06333 contig06333 3934691 3935533 089B
band 089B contig09929 contig09929 3935533 3935907 089B
band 089B contig09306 contig09306 3935907 3936361 089B
band 089B contig02836 contig02836 3936361 3938046 089B
band 089B contig05226 contig05226 3938046 3939058 089B
band 089B contig06807 contig06807 3939058 3939836 089B
band 089B contig06800 contig06800 3939836 3940615 089B
band 089B contig09309 contig09309 3940615 3941069 089B
band 089B contig06931 contig06931 3941069 3941831 089B
band 089B contig04669 contig04669 3941831 3942938 089B
band 089B contig04668 contig04668 3942938 3944045 089B
band 089B contig04663 contig04663 3944045 3945154 089B
band 089B contig06493 contig06493 3945154 3945975 089B
band 089B contig08368 contig08368 3945975 3946547 089B
band 089B contig01239 contig01239 3946547 3950060 089B
band 089B contig08367 contig08367 3950060 3950632 089B
band 089B contig08365 contig08365 3950632 3951205 089B
band 089B contig02900 contig02900 3951205 3952857 089B
band 089B contig02901 contig02901 3952857 3954509 089B
band 089B contig09229 contig09229 3954509 3954973 089B
band 089B contig06248 contig06248 3954973 3955827 089B
band 089B contig05597 contig05597 3955827 3956776 089B
band 089B contig05594 contig05594 3956776 3957725 089B
band 089B contig05595 contig05595 3957725 3958674 089B
band 089B contig02908 contig02908 3958674 3960323 089B
band 089B contig06242 contig06242 3960323 3961178 089B
band 089B contig06241 contig06241 3961178 3962034 089B
band 089B contig06932 contig06932 3962034 3962796 089B
band 089B contig06247 contig06247 3962796 3963650 089B
band 089B contig06934 contig06934 3963650 3964412 089B
band 089B contig06245 contig06245 3964412 3965266 089B
