# Supplementary material for: Expansion of intestinal Prevotella copri correlates with enhanced susceptibility to arthritis
Source: eLife. 2013 Nov 5;2:e01202. doi: 10.7554/eLife.01202 (PMC3816614; doi:10.7554/eLife.01202)
Supplement: Figure 2—source data 1. — DOI: http://dx.doi.org/10.7554/eLife.01202.010 [file elife01202s003.zip › Figure_2/Panel_B/formatted_input/089B_wustl.links]

link1 089B 5810 7549
link1 wustl 1985518 1983777
link2 089B 12269 15298
link2 wustl 1980039 1977013
link3 089B 18624 19187
link3 wustl 2335070 2334508
link4 089B 19187 19779
link4 wustl 2334351 2333746
link5 089B 32358 33463
link5 wustl 2226468 2227574
link6 089B 32356 33442
link6 wustl 1246923 1248010
link7 089B 49997 52292
link7 wustl 1904130 1901831
link8 089B 51779 52218
link8 wustl 3456753 3456314
link9 089B 76137 79261
link9 wustl 1897974 1894851
link10 089B 105911 106936
link10 wustl 1975637 1974595
link11 089B 113274 114776
link11 wustl 1969461 1967960
link12 089B 117714 119966
link12 wustl 1967045 1964800
link13 089B 122435 123080
link13 wustl 1961739 1961107
link14 089B 123785 126322
link14 wustl 1960429 1957929
link15 089B 137459 138447
link15 wustl 3406122 3407128
link16 089B 137459 137811
link16 wustl 2506121 2506473
link17 089B 137457 138449
link17 wustl 2634691 2635614
link18 089B 144575 146213
link18 wustl 3414224 3415937
link19 089B 153601 154150
link19 wustl 3420251 3420800
link20 089B 154147 155862
link20 wustl 3422585 3424300
link21 089B 171158 172158
link21 wustl 2581471 2582473
link22 089B 180334 180949
link22 wustl 2639258 2639871
link23 089B 184757 185183
link23 wustl 2032134 2031711
link24 089B 185167 187086
link24 wustl 2033003 2034922
link25 089B 188962 189691
link25 wustl 2041965 2042694
link26 089B 199149 200120
link26 wustl 1424721 1425692
link27 089B 200226 203151
link27 wustl 1425798 1428722
link28 089B 204820 210280
link28 wustl 1430333 1435775
link29 089B 244619 248235
link29 wustl 460456 464073
link30 089B 277055 277664
link30 wustl 1850856 1851466
link31 089B 286941 287473
link31 wustl 3412440 3412974
link32 089B 290023 290342
link32 wustl 2639256 2638937
link33 089B 301277 303669
link33 wustl 1479513 1481908
link34 089B 303749 307900
link34 wustl 1482032 1486180
link35 089B 309316 311784
link35 wustl 1487564 1490031
link36 089B 316844 318907
link36 wustl 1495252 1497316
link37 089B 322453 324221
link37 wustl 1500768 1502588
link38 089B 345938 346388
link38 wustl 660390 659940
link39 089B 351207 352807
link39 wustl 1920824 1919174
link40 089B 362127 364367
link40 wustl 1057054 1059294
link41 089B 366527 366863
link41 wustl 3396176 3396512
link42 089B 367433 367949
link42 wustl 2280132 2280646
link43 089B 368323 370399
link43 wustl 3461022 3463098
link44 089B 385541 387910
link44 wustl 2297984 2295626
link45 089B 387912 388317
link45 wustl 2295150 2294746
link46 089B 388335 388814
link46 wustl 2284582 2284103
link47 089B 388335 388653
link47 wustl 2281391 2281072
link48 089B 389155 389897
link48 wustl 1363178 1363885
link49 089B 406865 409129
link49 wustl 1363942 1366209
link50 089B 409130 411004
link50 wustl 957414 955552
link51 089B 411686 412517
link51 wustl 952677 951797
link52 089B 423428 426437
link52 wustl 943632 940595
link53 089B 424407 425391
link53 wustl 3437198 3436192
link54 089B 424437 426094
link54 wustl 345842 347512
link55 089B 424415 424731
link55 wustl 323185 323501
link56 089B 424548 425391
link56 wustl 1323356 1324218
link57 089B 429201 444160
link57 wustl 2709510 2694557
link58 089B 444298 447154
link58 wustl 2694564 2691708
link59 089B 447173 447617
link59 wustl 2106082 2106526
link60 089B 476922 479943
link60 wustl 2334323 2337363
link61 089B 479950 481499
link61 wustl 2337478 2339027
link62 089B 482002 483665
link62 wustl 2856296 2857959
link63 089B 483938 484948
link63 wustl 2861762 2862787
link64 089B 485534 486796
link64 wustl 2866917 2868179
link65 089B 493958 494422
link65 wustl 2875195 2875659
link66 089B 494920 495911
link66 wustl 2876042 2877033
link67 089B 496146 497089
link67 wustl 2877427 2878370
link68 089B 498912 515307
link68 wustl 564467 580854
link69 089B 515312 531624
link69 wustl 2595474 2611791
link70 089B 531626 537021
link70 wustl 1457500 1452192
link71 089B 537183 541657
link71 wustl 1449671 1445168
link72 089B 541817 543081
link72 wustl 1444966 1443702
link73 089B 543402 547198
link73 wustl 1443363 1439589
link74 089B 547201 548065
link74 wustl 1396062 1395198
link75 089B 548109 549404
link75 wustl 1395065 1393769
link76 089B 562704 563094
link76 wustl 3364974 3365353
link77 089B 569524 569961
link77 wustl 3383620 3383183
link78 089B 576693 577140
link78 wustl 3384809 3384362
link79 089B 576693 577308
link79 wustl 3380422 3379807
link80 089B 577309 578407
link80 wustl 2432789 2431691
link81 089B 591136 591759
link81 wustl 2419979 2419358
link82 089B 591761 592140
link82 wustl 1731938 1731559
link83 089B 597052 598078
link83 wustl 1731559 1730535
link84 089B 604954 606163
link84 wustl 2984443 2985637
link85 089B 606783 607259
link85 wustl 1934290 1933814
link86 089B 609961 610451
link86 wustl 1937663 1938151
link87 089B 610440 617094
link87 wustl 1938751 1945565
link88 089B 617988 619974
link88 wustl 1945580 1947618
link89 089B 621562 621864
link89 wustl 3498612 3498876
link90 089B 621831 622150
link90 wustl 1359070 1359389
link91 089B 621984 622397
link91 wustl 3499262 3499675
link92 089B 622529 623300
link92 wustl 3499675 3500378
link93 089B 622555 623300
link93 wustl 1353651 1354389
link94 089B 623292 623966
link94 wustl 2588264 2587576
link95 089B 623292 623953
link95 wustl 1354636 1355311
link96 089B 646282 648802
link96 wustl 1056801 1059321
link97 089B 649399 649849
link97 wustl 1059899 1060349
link98 089B 650099 650423
link98 wustl 1060374 1060699
link99 089B 658878 659669
link99 wustl 1805303 1806095
link100 089B 659678 661760
link100 wustl 1464536 1462455
link101 089B 665416 666578
link101 wustl 2083228 2084387
link102 089B 665960 666547
link102 wustl 2085535 2086121
link103 089B 668489 669710
link103 wustl 2079402 2080619
link104 089B 671058 671900
link104 wustl 616004 615162
link105 089B 681659 682829
link105 wustl 605624 604459
link106 089B 683080 683512
link106 wustl 3077774 3078206
link107 089B 683080 684787
link107 wustl 3072667 3074374
link108 089B 683139 683512
link108 wustl 3079518 3079891
link109 089B 683655 684802
link109 wustl 3078349 3079496
link110 089B 705244 706117
link110 wustl 697551 696679
link111 089B 706473 714167
link111 wustl 933084 940779
link112 089B 714646 715237
link112 wustl 432679 433270
link113 089B 714646 715199
link113 wustl 324051 323497
link114 089B 714637 715101
link114 wustl 464948 465412
link115 089B 714646 716023
link115 wustl 1324707 1323331
link116 089B 714838 715237
link116 wustl 489073 489471
link117 089B 714954 715996
link117 wustl 3436011 3437058
link118 089B 715135 715996
link118 wustl 346811 345952
link119 089B 715135 715996
link119 wustl 941640 942515
link120 089B 716069 717506
link120 wustl 1316152 1314710
link121 089B 717699 718278
link121 wustl 2667966 2668545
link122 089B 718797 719586
link122 wustl 2668546 2669335
link123 089B 728148 729266
link123 wustl 2681002 2682103
link124 089B 729906 730672
link124 wustl 1358799 1358034
link125 089B 730710 731990
link125 wustl 2423167 2421886
link126 089B 730872 732058
link126 wustl 1357764 1356578
link127 089B 733188 735135
link127 wustl 2586303 2588264
link128 089B 733162 735135
link128 wustl 1356696 1354636
link129 089B 735127 735907
link129 wustl 3500378 3499680
link130 089B 735127 735886
link130 wustl 1354389 1353651
link131 089B 736044 736668
link131 wustl 3499675 3499083
link132 089B 740689 748208
link132 wustl 1775089 1767569
link133 089B 743140 743655
link133 wustl 1917973 1917458
link134 089B 752150 753079
link134 wustl 865449 864520
link135 089B 753046 753576
link135 wustl 862541 861944
link136 089B 759421 762766
link136 wustl 860838 857481
link137 089B 763023 763369
link137 wustl 1061882 1061537
link138 089B 763248 764282
link138 wustl 1060590 1059556
link139 089B 772554 774054
link139 wustl 1059298 1057799
link140 089B 782655 783880
link140 wustl 2028522 2029755
link141 089B 783862 784711
link141 wustl 2029803 2030651
link142 089B 784713 786000
link142 wustl 1609340 1610627
link143 089B 793486 794242
link143 wustl 592524 593281
link144 089B 794463 795359
link144 wustl 1621940 1622839
link145 089B 795706 796690
link145 wustl 2086519 2085535
link146 089B 796104 797234
link146 wustl 2084356 2083228
link147 089B 805472 805983
link147 wustl 2082793 2082283
link148 089B 805987 813074
link148 wustl 2193397 2200473
link149 089B 815760 816534
link149 wustl 2202771 2203545
link150 089B 816566 816990
link150 wustl 1539937 1539515
link151 089B 817007 817652
link151 wustl 1539367 1538720
link152 089B 825161 825656
link152 wustl 1531956 1531459
link153 089B 825933 826951
link153 wustl 1522412 1521394
link154 089B 834537 834989
link154 wustl 192350 191889
link155 089B 836147 837371
link155 wustl 125275 124021
link156 089B 840382 842377
link156 wustl 1168866 1170857
link157 089B 842377 842933
link157 wustl 1171345 1171901
link158 089B 845328 847677
link158 wustl 1175426 1177888
link159 089B 845975 846400
link159 wustl 2164148 2163723
link160 089B 847679 857965
link160 wustl 153912 164195
link161 089B 857967 858618
link161 wustl 2368623 2369274
link162 089B 864205 864986
link162 wustl 2371521 2372302
link163 089B 866924 868236
link163 wustl 2374168 2375495
link164 089B 868237 868623
link164 wustl 2740501 2740115
link165 089B 870730 871309
link165 wustl 2737600 2737021
link166 089B 871673 875990
link166 wustl 2736663 2732356
link167 089B 877291 878394
link167 wustl 2731079 2729972
link168 089B 878394 878781
link168 wustl 2740502 2740115
link169 089B 879222 879672
link169 wustl 2739288 2738862
link170 089B 882517 886088
link170 wustl 2735939 2732361
link171 089B 887352 888456
link171 wustl 2731079 2729975
link172 089B 888459 888869
link172 wustl 1373562 1373152
link173 089B 890898 891253
link173 wustl 2824671 2824313
link174 089B 891498 896187
link174 wustl 746948 751637
link175 089B 895100 896187
link175 wustl 762452 763539
link176 089B 896466 898493
link176 wustl 1372906 1370879
link177 089B 898497 899791
link177 wustl 1715985 1717263
link178 089B 903978 908528
link178 wustl 1717374 1721924
link179 089B 908530 918323
link179 wustl 2769675 2779470
link180 089B 924421 927930
link180 wustl 846346 842837
link181 089B 927932 928249
link181 wustl 2823167 2823484
link182 089B 936192 937460
link182 wustl 2824897 2826165
link183 089B 937914 938466
link183 wustl 1541107 1540555
link184 089B 937914 938442
link184 wustl 1173980 1173452
link185 089B 944837 946922
link185 wustl 1532130 1530046
link186 089B 946990 947974
link186 wustl 139008 139992
link187 089B 952681 955679
link187 wustl 148806 151805
link188 089B 955680 956507
link188 wustl 163370 164197
link189 089B 956879 958601
link189 wustl 1466397 1464675
link190 089B 965377 965818
link190 wustl 2313098 2312656
link191 089B 965890 966267
link191 wustl 2983703 2984079
link192 089B 965820 966267
link192 wustl 232755 233203
link193 089B 966031 966343
link193 wustl 3479987 3479673
link194 089B 973917 974992
link194 wustl 3301559 3300484
link195 089B 982215 984207
link195 wustl 2436778 2434786
link196 089B 984221 984739
link196 wustl 2914224 2914742
link197 089B 984221 984748
link197 wustl 3231353 3230827
link198 089B 984221 984737
link198 wustl 3392128 3392644
link199 089B 984221 984738
link199 wustl 3295787 3295342
link200 089B 986952 987314
link200 wustl 3399421 3399783
link201 089B 986978 987314
link201 wustl 2276155 2276489
link202 089B 986952 987315
link202 wustl 2299829 2300192
link203 089B 986952 987314
link203 wustl 1828387 1828750
link204 089B 986952 987314
link204 wustl 998157 998519
link205 089B 986952 987315
link205 wustl 3364146 3363783
link206 089B 992439 993285
link206 wustl 746911 746064
link207 089B 998361 999350
link207 wustl 2021576 2020584
link208 089B 1000928 1002340
link208 wustl 2020596 2019184
link209 089B 1002340 1005742
link209 wustl 779611 783085
link210 089B 1005762 1011237
link210 wustl 783246 788721
link211 089B 1011238 1013284
link211 wustl 791154 793159
link212 089B 1013285 1013988
link212 wustl 793277 793992
link213 089B 1013386 1013940
link213 wustl 538367 538915
link214 089B 1019775 1020078
link214 wustl 799845 800149
link215 089B 1026713 1028901
link215 wustl 2479472 2477228
link216 089B 1028890 1029344
link216 wustl 659929 660384
link217 089B 1038125 1042375
link217 wustl 1242788 1247041
link218 089B 1042254 1043230
link218 wustl 3485914 3486890
link219 089B 1046440 1050059
link219 wustl 717395 721060
link220 089B 1052634 1053081
link220 wustl 721443 721890
link221 089B 1055130 1060499
link221 wustl 1904439 1909793
link222 089B 1063716 1064249
link222 wustl 1400387 1399854
link223 089B 1064317 1065486
link223 wustl 1399689 1398520
link224 089B 1078066 1080084
link224 wustl 758172 756141
link225 089B 1080342 1081092
link225 wustl 2150285 2151035
link226 089B 1088934 1090058
link226 wustl 1623051 1621922
link227 089B 1091154 1091585
link227 wustl 3032538 3032107
link228 089B 1092141 1092875
link228 wustl 531428 532162
link229 089B 1092141 1092875
link229 wustl 5417 6151
link230 089B 1094132 1094926
link230 wustl 531368 532162
link231 089B 1094190 1094926
link231 wustl 3061043 3061779
link232 089B 1096306 1096626
link232 wustl 1610508 1610188
link233 089B 1096627 1104681
link233 wustl 2249724 2241670
link234 089B 1104680 1112709
link234 wustl 1241916 1233885
link235 089B 1112710 1113075
link235 wustl 2317735 2318100
link236 089B 1120646 1122159
link236 wustl 1057797 1059309
link237 089B 1127248 1127980
link237 wustl 1059556 1060288
link238 089B 1128486 1131585
link238 wustl 2930953 2927798
link239 089B 1131579 1136222
link239 wustl 3056122 3060764
link240 089B 1139801 1140964
link240 wustl 1393442 1392280
link241 089B 1140402 1140768
link241 wustl 2386146 2386522
link242 089B 1143932 1145017
link242 wustl 2907718 2906641
link243 089B 1144948 1148268
link243 wustl 2902349 2899101
link244 089B 1148260 1149116
link244 wustl 2898427 2897499
link245 089B 1149336 1151234
link245 wustl 2897189 2895300
link246 089B 1151152 1151635
link246 wustl 2893846 2893340
link247 089B 1151656 1159180
link247 wustl 1885735 1893300
link248 089B 1159181 1166675
link248 wustl 989706 982108
link249 089B 1171326 1171889
link249 wustl 3033202 3032638
link250 089B 1172778 1173300
link250 wustl 3031930 3031368
link251 089B 1173665 1174073
link251 wustl 3030993 3030648
link252 089B 1173665 1174111
link252 wustl 1729301 1729693
link253 089B 1173665 1174111
link253 wustl 3506740 3506368
link254 089B 1173665 1174111
link254 wustl 2164389 2164017
link255 089B 1175401 1180425
link255 wustl 872190 867179
link256 089B 1180779 1181465
link256 wustl 874039 873349
link257 089B 1181470 1188816
link257 wustl 2793662 2800952
link258 089B 1188817 1196109
link258 wustl 1639686 1632322
link259 089B 1202521 1203274
link259 wustl 746821 746068
link260 089B 1206696 1207393
link260 wustl 3295936 3296633
link261 089B 1207386 1207750
link261 wustl 3296807 3297171
link262 089B 1216110 1216422
link262 wustl 3036258 3036570
link263 089B 1216423 1216733
link263 wustl 3038402 3038713
link264 089B 1217549 1224586
link264 wustl 119433 112396
link265 089B 1224604 1225188
link265 wustl 3366994 3367578
link266 089B 1231635 1238625
link266 wustl 1893299 1886132
link267 089B 1238626 1245600
link267 wustl 506970 499980
link268 089B 1245601 1246572
link268 wustl 3496483 3497455
link269 089B 1245832 1246520
link269 wustl 2421177 2421866
link270 089B 1246884 1247552
link270 wustl 3497458 3498171
link271 089B 1247553 1247856
link271 wustl 3498424 3498730
link272 089B 1252569 1252962
link272 wustl 3217040 3217433
link273 089B 1257000 1257428
link273 wustl 3217685 3218113
link274 089B 1258405 1259412
link274 wustl 3218109 3219116
link275 089B 1259414 1266105
link275 wustl 1056800 1050109
link276 089B 1266106 1272784
link276 wustl 104450 111130
link277 089B 1272785 1274491
link277 wustl 2167971 2166246
link278 089B 1278513 1279158
link278 wustl 2806770 2806125
link279 089B 1279455 1286061
link279 wustl 27210 20603
link280 089B 1287091 1292663
link280 wustl 510132 515702
link281 089B 1292663 1292973
link281 wustl 86999 87315
link282 089B 1293395 1294253
link282 wustl 87809 88667
link283 089B 1294359 1299079
link283 wustl 88773 93418
link284 089B 1299080 1305419
link284 wustl 3008455 3002086
link285 089B 1305419 1311726
link285 wustl 1226507 1232813
link286 089B 1311726 1317944
link286 wustl 1734207 1740423
link287 089B 1318545 1320179
link287 wustl 1399689 1398055
link288 089B 1324107 1326042
link288 wustl 2378175 2380111
link289 089B 1327969 1328750
link289 wustl 2380715 2381496
link290 089B 1328759 1329923
link290 wustl 2382671 2383835
link291 089B 1329918 1330262
link291 wustl 2384522 2384856
link292 089B 1330340 1331301
link292 wustl 2317421 2316459
link293 089B 1332635 1334891
link293 wustl 2314420 2312160
link294 089B 1335286 1336394
link294 wustl 2312163 2311055
link295 089B 1336391 1342340
link295 wustl 2688073 2682116
link296 089B 1342343 1348276
link296 wustl 1990884 1984952
link297 089B 1348278 1350581
link297 wustl 3179791 3182093
link298 089B 1350533 1354186
link298 wustl 3204074 3207765
link299 089B 1354187 1360000
link299 wustl 1224620 1218814
link300 089B 1360001 1362344
link300 wustl 1397540 1395198
link301 089B 1362374 1363960
link301 wustl 1395065 1393479
link302 089B 1364145 1364662
link302 wustl 1392239 1391723
link303 089B 1365806 1371307
link303 wustl 2617590 2612089
link304 089B 1371310 1372568
link304 wustl 3010088 3011345
link305 089B 1373803 1376809
link305 wustl 3025988 3028996
link306 089B 1378008 1378450
link306 wustl 1043120 1042727
link307 089B 1381454 1382276
link307 wustl 1038263 1037441
link308 089B 1382279 1387728
link308 wustl 20601 15152
link309 089B 1387737 1390763
link309 wustl 337956 340980
link310 089B 1390220 1391406
link310 wustl 282757 283943
link311 089B 1392740 1393172
link311 wustl 341020 341452
link312 089B 1393568 1398592
link312 wustl 889364 894382
link313 089B 1398596 1403975
link313 wustl 1373423 1368021
link314 089B 1403976 1404615
link314 wustl 1184177 1183538
link315 089B 1404666 1406405
link315 wustl 1183368 1181644
link316 089B 1406937 1409332
link316 wustl 1181115 1178720
link317 089B 1409333 1414648
link317 wustl 2239947 2234635
link318 089B 1414650 1419961
link318 wustl 1572522 1577832
link319 089B 1419962 1422998
link319 wustl 1458642 1461678
link320 089B 1423162 1423981
link320 wustl 3473557 3474376
link321 089B 1423148 1423981
link321 wustl 3471588 3472421
link322 089B 1424232 1425218
link322 wustl 8826 9815
link323 089B 1425235 1425738
link323 wustl 3033500 3034003
link324 089B 1425235 1425754
link324 wustl 233608 234127
link325 089B 1425235 1425738
link325 wustl 2165119 2165622
link326 089B 1425235 1425753
link326 wustl 2811304 2811822
link327 089B 1425476 1425872
link327 wustl 2165795 2166179
link328 089B 1425526 1426158
link328 wustl 1333228 1333860
link329 089B 1425519 1425861
link329 wustl 3034134 3034497
link330 089B 1428062 1429700
link330 wustl 1336883 1338518
link331 089B 1429869 1430463
link331 wustl 1342157 1342750
link332 089B 1430494 1434099
link332 wustl 1136391 1139988
link333 089B 1434533 1434898
link333 wustl 1140371 1140728
link334 089B 1435440 1435751
link334 wustl 1141549 1141860
link335 089B 1435752 1440991
link335 wustl 713666 718971
link336 089B 1440994 1443283
link336 wustl 2360763 2358473
link337 089B 1444179 1445509
link337 wustl 2344989 2343659
link338 089B 1445499 1445897
link338 wustl 2342503 2342105
link339 089B 1446233 1449831
link339 wustl 1136392 1139988
link340 089B 1451439 1456621
link340 wustl 3338210 3333028
link341 089B 1459285 1461790
link341 wustl 1298107 1300612
link342 089B 1461790 1466337
link342 wustl 2018024 2013475
link343 089B 1466334 1466908
link343 wustl 2013392 2012818
link344 089B 1466909 1472029
link344 wustl 2970904 2965791
link345 089B 1472031 1477144
link345 wustl 3325160 3330286
link346 089B 1477145 1477728
link346 wustl 2794016 2794599
link347 089B 1478525 1482257
link347 wustl 2795438 2799179
link348 089B 1482258 1484050
link348 wustl 1942287 1944033
link349 089B 1484353 1485450
link349 wustl 1944468 1945565
link350 089B 1486295 1487361
link350 wustl 1945564 1946644
link351 089B 1487363 1489625
link351 wustl 551162 548906
link352 089B 1490526 1492462
link352 wustl 548732 546797
link353 089B 1492463 1497494
link353 wustl 1012081 1007058
link354 089B 1497494 1502520
link354 wustl 421416 416391
link355 089B 1502523 1502838
link355 wustl 3108153 3108468
link356 089B 1506861 1507519
link356 wustl 3108476 3109135
link357 089B 1507519 1512479
link357 wustl 366862 371822
link358 089B 1512478 1513199
link358 wustl 532089 531368
link359 089B 1512478 1513189
link359 wustl 3061706 3060995
link360 089B 1512478 1513167
link360 wustl 6078 5389
link361 089B 1513499 1514943
link361 wustl 6968 8412
link362 089B 1514969 1515529
link362 wustl 8739 9299
link363 089B 1515666 1517424
link363 wustl 1750531 1752290
link364 089B 1517424 1522221
link364 wustl 2949847 2945056
link365 089B 1522222 1526392
link365 wustl 1963777 1967950
link366 089B 1526999 1531775
link366 wustl 45021 49795
link367 089B 1534426 1536018
link367 wustl 2863256 2861661
link368 089B 1536108 1536535
link368 wustl 2858475 2858048
link369 089B 1536539 1541232
link369 wustl 850409 855108
link370 089B 1541234 1542704
link370 wustl 2418520 2419990
link371 089B 1545278 1545891
link371 wustl 2431694 2432305
link372 089B 1545891 1547562
link372 wustl 2279729 2281398
link373 089B 1547236 1547599
link373 wustl 2284263 2284628
link374 089B 1547835 1550546
link374 wustl 2281395 2284104
link375 089B 1550549 1555190
link375 wustl 1897943 1893301
link376 089B 1555191 1559809
link376 wustl 1400388 1405005
link377 089B 1559811 1560403
link377 wustl 2354244 2353651
link378 089B 1559811 1560400
link378 wustl 1834367 1833764
link379 089B 1560399 1562647
link379 wustl 2347365 2345096
link380 089B 1562647 1563651
link380 wustl 2345007 2344004
link381 089B 1564418 1569004
link381 wustl 1497104 1501691
link382 089B 1573140 1573576
link382 wustl 2272391 2271956
link383 089B 1573836 1577219
link383 wustl 1588142 1584756
link384 089B 1577220 1578112
link384 wustl 1584506 1583615
link385 089B 1578127 1578799
link385 wustl 1014386 1015058
link386 089B 1579025 1579650
link386 wustl 393153 393785
link387 089B 1579727 1580835
link387 wustl 1027595 1028691
link388 089B 1580866 1582653
link388 wustl 1030782 1032569
link389 089B 1583563 1585629
link389 wustl 3275753 3277819
link390 089B 1585954 1586651
link390 wustl 3296633 3295936
link391 089B 1587173 1591687
link391 wustl 3101194 3096680
link392 089B 1591689 1592066
link392 wustl 1539930 1540307
link393 089B 1592748 1593517
link393 wustl 1540551 1541319
link394 089B 1592776 1594651
link394 wustl 1173452 1175326
link395 089B 1593547 1593982
link395 wustl 3508358 3508793
link396 089B 1593678 1594681
link396 wustl 1541338 1542341
link397 089B 1596172 1596834
link397 wustl 1416250 1416913
link398 089B 1596893 1597917
link398 wustl 1416905 1417929
link399 089B 1604232 1604596
link399 wustl 3404301 3403937
link400 089B 1604222 1604598
link400 wustl 834738 835111
link401 089B 1605084 1609533
link401 wustl 1927977 1923522
link402 089B 1611664 1613948
link402 wustl 920767 923053
link403 089B 1614707 1615325
link403 wustl 1269371 1269931
link404 089B 1615341 1616459
link404 wustl 1267859 1268977
link405 089B 1617093 1617473
link405 wustl 1269442 1269823
link406 089B 1618329 1622670
link406 wustl 1092973 1088654
link407 089B 1624100 1626991
link407 wustl 1252340 1255231
link408 089B 1626992 1627787
link408 wustl 1729694 1730449
link409 089B 1626992 1628139
link409 wustl 2164016 2162939
link410 089B 1628281 1628808
link410 wustl 2162941 2162414
link411 089B 1630539 1631301
link411 wustl 2162171 2161408
link412 089B 1631302 1633003
link412 wustl 186841 188541
link413 089B 1633113 1634104
link413 wustl 188543 189459
link414 089B 1634097 1634625
link414 wustl 866138 866665
link415 089B 1635170 1635596
link415 wustl 872315 872741
link416 089B 1635601 1639897
link416 wustl 2662096 2657802
link417 089B 1639898 1640863
link417 wustl 3219138 3218173
link418 089B 1640935 1641252
link418 wustl 3218002 3217685
link419 089B 1643748 1644193
link419 wustl 3217491 3217040
link420 089B 1644194 1645570
link420 wustl 3073008 3074384
link421 089B 1644428 1645560
link421 wustl 3078349 3079481
link422 089B 1645684 1648405
link422 wustl 3074389 3077114
link423 089B 1648478 1648881
link423 wustl 2396202 2395799
link424 089B 1650277 1652734
link424 wustl 2395730 2393255
link425 089B 1656592 1656987
link425 wustl 2463206 2463601
link426 089B 1660652 1661168
link426 wustl 756461 755946
link427 089B 1661170 1665345
link427 wustl 2148382 2152566
link428 089B 1665346 1669518
link428 wustl 364200 360032
link429 089B 1669519 1673677
link429 wustl 1114265 1110108
link430 089B 1673678 1675604
link430 wustl 2902271 2900388
link431 089B 1675759 1677801
link431 wustl 2895273 2893232
link432 089B 1677807 1679264
link432 wustl 3374018 3375545
link433 089B 1679420 1681918
link433 wustl 3377226 3379721
link434 089B 1681921 1686015
link434 wustl 2143554 2139461
link435 089B 1686016 1690104
link435 wustl 3212247 3208158
link436 089B 1690106 1690569
link436 wustl 2050173 2049710
link437 089B 1694192 1698277
link437 wustl 2152567 2156652
link438 089B 1698279 1702356
link438 wustl 1578271 1582363
link439 089B 1702359 1706412
link439 wustl 3351053 3355106
link440 089B 1706411 1710466
link440 wustl 1483036 1478981
link441 089B 1710467 1711285
link441 wustl 1847280 1846459
link442 089B 1712403 1714085
link442 wustl 1845208 1843615
link443 089B 1714079 1714513
link443 wustl 2491792 2491360
link444 089B 1714517 1715836
link444 wustl 884481 883162
link445 089B 1716040 1718538
link445 wustl 876693 874195
link446 089B 1718549 1719633
link446 wustl 1945647 1946731
link447 089B 1721441 1722578
link447 wustl 1950695 1951833
link448 089B 1722580 1723556
link448 wustl 1070422 1069446
link449 089B 1723574 1726602
link449 wustl 1068943 1065915
link450 089B 1726602 1730609
link450 wustl 231192 227191
link451 089B 1730609 1734600
link451 wustl 82643 86634
link452 089B 1734602 1738567
link452 wustl 3047416 3051381
link453 089B 1738570 1742511
link453 wustl 2760738 2756797
link454 089B 1742514 1746450
link454 wustl 640486 636550
link455 089B 1746451 1750366
link455 wustl 380476 376573
link456 089B 1750367 1754266
link456 wustl 2845534 2849456
link457 089B 1754268 1755351
link457 wustl 2005573 2004480
link458 089B 1755346 1758165
link458 wustl 2004324 2001504
link459 089B 1758164 1761881
link459 wustl 386889 390680
link460 089B 1760855 1761881
link460 wustl 1016079 1017137
link461 089B 1762057 1765942
link461 wustl 557738 561624
link462 089B 1765941 1766960
link462 wustl 2174404 2173385
link463 089B 1767054 1769812
link463 wustl 2173396 2170639
link464 089B 1770177 1770620
link464 wustl 2086165 2086608
link465 089B 1771733 1772443
link465 wustl 2086861 2087572
link466 089B 1773684 1777547
link466 wustl 1956868 1960731
link467 089B 1777548 1779137
link467 wustl 2892431 2890842
link468 089B 1779955 1780959
link468 wustl 2890079 2889075
link469 089B 1780950 1781409
link469 wustl 2889025 2888566
link470 089B 1781412 1781960
link470 wustl 2305229 2305777
link471 089B 1781988 1785259
link471 wustl 2305940 2309337
link472 089B 1785263 1789108
link472 wustl 2471198 2475044
link473 089B 1792472 1792930
link473 wustl 3255440 3255897
link474 089B 1792931 1795029
link474 wustl 3435491 3437580
link475 089B 1793054 1793590
link475 wustl 1081084 1080545
link476 089B 1793448 1794507
link476 wustl 1324398 1323356
link477 089B 1793628 1794647
link477 wustl 941640 942656
link478 089B 1793628 1794618
link478 wustl 346811 345842
link479 089B 1794133 1794507
link479 wustl 433256 433614
link480 089B 1794318 1794618
link480 wustl 323501 323208
link481 089B 1795587 1796730
link481 wustl 3437579 3438722
link482 089B 1796730 1800511
link482 wustl 2655857 2652037
link483 089B 1800512 1804286
link483 wustl 644153 647927
link484 089B 1806281 1807153
link484 wustl 1252178 1251305
link485 089B 1806621 1808057
link485 wustl 1250037 1248599
link486 089B 1807375 1808051
link486 wustl 1251083 1250407
link487 089B 1811399 1811797
link487 wustl 2181364 2180967
link488 089B 1811799 1812362
link488 wustl 87102 87661
link489 089B 1814410 1815535
link489 wustl 89665 90728
link490 089B 1815537 1815896
link490 wustl 476080 475721
link491 089B 1815891 1819272
link491 wustl 475557 472176
link492 089B 1819543 1821152
link492 wustl 2394856 2393245
link493 089B 1823004 1826728
link493 wustl 685712 689434
link494 089B 1826727 1827871
link494 wustl 2099008 2097863
link495 089B 1830428 1834109
link495 wustl 1470494 1474175
link496 089B 1834111 1837790
link496 wustl 1474174 1470495
link497 089B 1837794 1841474
link497 wustl 3294203 3290517
link498 089B 1841472 1845139
link498 wustl 2742791 2746456
link499 089B 1845151 1848801
link499 wustl 3445079 3448729
link500 089B 1848802 1852421
link500 wustl 210755 207083
link501 089B 1852418 1855334
link501 wustl 327776 324866
link502 089B 1855507 1856027
link502 wustl 324875 324353
link503 089B 1855524 1856026
link503 wustl 348068 347562
link504 089B 1855524 1856027
link504 wustl 431872 432378
link505 089B 1856286 1858240
link505 wustl 1544972 1546923
link506 089B 1859637 1863231
link506 wustl 2148383 2144789
link507 089B 1863451 1863907
link507 wustl 1705858 1705402
link508 089B 1864106 1866819
link508 wustl 1693307 1690594
link509 089B 1866821 1870398
link509 wustl 1568912 1572490
link510 089B 1870399 1871499
link510 wustl 1367106 1366005
link511 089B 1871500 1873653
link511 wustl 1365862 1363709
link512 089B 1873636 1873947
link512 wustl 1363768 1363457
link513 089B 1873620 1873947
link513 wustl 794065 793748
link514 089B 1873948 1877493
link514 wustl 2753249 2749705
link515 089B 1877495 1878526
link515 wustl 696520 697551
link516 089B 1878702 1881024
link516 wustl 697541 699864
link517 089B 1881026 1882602
link517 wustl 907010 908586
link518 089B 1882648 1883067
link518 wustl 920303 920722
link519 089B 1884538 1884960
link519 wustl 1069868 1069446
link520 089B 1885016 1888045
link520 wustl 1068943 1065914
link521 089B 1888046 1888659
link521 wustl 2303565 2302955
link522 089B 1890340 1890717
link522 wustl 3393750 3393373
link523 089B 1890340 1890717
link523 wustl 2301298 2300921
link524 089B 1891023 1891391
link524 wustl 3393373 3393005
link525 089B 1891538 1892952
link525 wustl 2338892 2337478
link526 089B 1892956 1894998
link526 wustl 2337366 2335324
link527 089B 1895007 1898448
link527 wustl 659915 656474
link528 089B 1898449 1901889
link528 wustl 1711784 1715224
link529 089B 1901890 1905320
link529 wustl 446139 442709
link530 089B 1905597 1906625
link530 wustl 867178 866138
link531 089B 1906618 1907842
link531 wustl 189459 188235
link532 089B 1907849 1908748
link532 wustl 181883 180984
link533 089B 1908746 1909057
link533 wustl 5871 6182
link534 089B 1908746 1909094
link534 wustl 531882 532230
link535 089B 1908746 1909057
link535 wustl 3061499 3061810
link536 089B 1909371 1911528
link536 wustl 1748392 1746195
link537 089B 1911561 1912160
link537 wustl 1746022 1745423
link538 089B 1912162 1915575
link538 wustl 1085227 1081815
link539 089B 1918127 1918819
link539 wustl 3034673 3033993
link540 089B 1918127 1918819
link540 wustl 2812884 2812204
link541 089B 1918203 1918685
link541 wustl 234369 233885
link542 089B 1918447 1918986
link542 wustl 2812217 2811690
link543 089B 1918459 1918819
link543 wustl 2166048 2165612
link544 089B 1919528 1921234
link544 wustl 883162 884868
link545 089B 1921270 1922383
link545 wustl 885374 886487
link546 089B 1922388 1923868
link546 wustl 3338437 3339917
link547 089B 1925273 1925749
link547 wustl 3340014 3340490
link548 089B 1925749 1928738
link548 wustl 3226054 3223125
link549 089B 1928731 1929104
link549 wustl 3222419 3222046
link550 089B 1929104 1932431
link550 wustl 451107 454485
link551 089B 1932431 1935757
link551 wustl 2251644 2254954
link552 089B 1935757 1936957
link552 wustl 468688 469888
link553 089B 1936953 1939077
link553 wustl 470060 472171
link554 089B 1939083 1940047
link554 wustl 2265341 2264377
link555 089B 1941571 1942033
link555 wustl 2650510 2650048
link556 089B 1941606 1942378
link556 wustl 1363045 1362265
link557 089B 1941602 1942378
link557 wustl 2065953 2065168
link558 089B 1941690 1942378
link558 wustl 2263546 2262850
link559 089B 1941569 1942378
link559 wustl 3139815 3140709
link560 089B 1941690 1942378
link560 wustl 2261552 2260856
link561 089B 1941690 1942378
link561 wustl 2097579 2096877
link562 089B 1942381 1943394
link562 wustl 1633750 1634763
link563 089B 1944867 1945673
link563 wustl 1638822 1639628
link564 089B 1945673 1948952
link564 wustl 1215024 1211745
link565 089B 1949904 1950552
link565 wustl 138619 137971
link566 089B 1950554 1951197
link566 wustl 137866 137223
link567 089B 1951580 1952217
link567 wustl 136297 135660
link568 089B 1953815 1954985
link568 wustl 238366 239518
link569 089B 1955472 1958717
link569 wustl 3128018 3131263
link570 089B 1958718 1961956
link570 wustl 1492956 1489717
link571 089B 1961958 1964670
link571 wustl 729927 732641
link572 089B 1964714 1965194
link572 wustl 732777 733257
link573 089B 1965194 1968427
link573 wustl 1785533 1782299
link574 089B 1968429 1971654
link574 wustl 2411123 2407898
link575 089B 1971653 1972250
link575 wustl 3412974 3412377
link576 089B 1972243 1974867
link576 wustl 3411602 3408978
link577 089B 1974869 1976943
link577 wustl 1379400 1381475
link578 089B 1977051 1978084
link578 wustl 1383660 1384693
link579 089B 1978076 1981289
link579 wustl 449310 446141
link580 089B 1983353 1983730
link580 wustl 2301298 2300921
link581 089B 1983353 1983730
link581 wustl 3393750 3393373
link582 089B 1984034 1984402
link582 wustl 2300923 2300555
link583 089B 1985904 1986724
link583 wustl 3473576 3474396
link584 089B 1985897 1986724
link584 wustl 3471614 3472441
link585 089B 1987670 1990856
link585 wustl 3167432 3170620
link586 089B 1990857 1994040
link586 wustl 3157035 3160218
link587 089B 1994041 1997220
link587 wustl 257351 254174
link588 089B 1997221 2000386
link588 wustl 2831119 2827954
link589 089B 2000388 2002428
link589 wustl 2375956 2373850
link590 089B 2002759 2003544
link590 wustl 2372306 2371521
link591 089B 2003553 2004545
link591 wustl 1460691 1461683
link592 089B 2005983 2006685
link592 wustl 8880 9582
link593 089B 2006686 2008812
link593 wustl 467760 469888
link594 089B 2008808 2009812
link594 wustl 470060 471064
link595 089B 2009814 2012922
link595 wustl 1848059 1851167
link596 089B 2012922 2016020
link596 wustl 1676784 1679882
link597 089B 2016019 2019102
link597 wustl 18267 15184
link598 089B 2019105 2022177
link598 wustl 1557207 1554135
link599 089B 2022179 2022540
link599 wustl 2722012 2721651
link600 089B 2022661 2025249
link600 wustl 2721650 2719066
link601 089B 2025250 2028312
link601 wustl 1487447 1484383
link602 089B 2028313 2029518
link602 wustl 2368623 2367422
link603 089B 2029521 2031367
link603 wustl 2362606 2360760
link604 089B 2031363 2032041
link604 wustl 412204 412882
link605 089B 2033948 2034412
link605 wustl 414878 415342
link606 089B 2034413 2037460
link606 wustl 3118162 3121210
link607 089B 2037469 2039440
link607 wustl 1138511 1140480
link608 089B 2039768 2040503
link608 wustl 1141123 1141858
link609 089B 2040504 2041245
link609 wustl 2631915 2632656
link610 089B 2043540 2046566
link610 wustl 1680923 1683949
link611 089B 2048730 2049591
link611 wustl 241939 241078
link612 089B 2049698 2052611
link612 wustl 2416399 2413416
link613 089B 2052610 2055603
link613 wustl 2629220 2626227
link614 089B 2056638 2057532
link614 wustl 87081 87972
link615 089B 2057719 2058580
link615 wustl 89868 90729
link616 089B 2058582 2061554
link616 wustl 1860998 1858025
link617 089B 2061555 2063936
link617 wustl 2878416 2876042
link618 089B 2065887 2067475
link618 wustl 2118717 2120305
link619 089B 2067476 2070430
link619 wustl 224821 221855
link620 089B 2070430 2073381
link620 wustl 1741928 1744878
link621 089B 2073382 2076320
link621 wustl 2793660 2790722
link622 089B 2076321 2079227
link622 wustl 1727405 1724492
link623 089B 2079410 2080941
link623 wustl 1747724 1746195
link624 089B 2080974 2082117
link624 wustl 1746022 1744880
link625 089B 2082119 2084604
link625 wustl 1080250 1077764
link626 089B 2084673 2085006
link626 wustl 1077606 1077273
link627 089B 2086754 2087881
link627 wustl 1475811 1474684
link628 089B 2087879 2090750
link628 wustl 2936809 2939683
link629 089B 2090749 2093621
link629 wustl 846564 849450
link630 089B 2094089 2094548
link630 wustl 2164170 2163711
link631 089B 2094089 2094548
link631 wustl 1729540 1729999
link632 089B 2094838 2096491
link632 wustl 3030648 3028995
link633 089B 2096557 2097229
link633 wustl 1322571 1323243
link634 089B 2097585 2097970
link634 wustl 433612 433256
link635 089B 2097581 2097970
link635 wustl 489828 489457
link636 089B 2097587 2099045
link636 wustl 3437053 3435630
link637 089B 2097587 2098475
link637 wustl 942510 941640
link638 089B 2097587 2098475
link638 wustl 345957 346811
link639 089B 2097555 2098656
link639 wustl 1323331 1324398
link640 089B 2098514 2099021
link640 wustl 1080545 1081045
link641 089B 2099348 2099735
link641 wustl 703816 704203
link642 089B 2101388 2101856
link642 wustl 712214 712676
link643 089B 2101845 2102209
link643 wustl 713233 713597
link644 089B 2102590 2105056
link644 wustl 1913080 1910614
link645 089B 2105060 2107897
link645 wustl 1646843 1649658
link646 089B 2107900 2109989
link646 wustl 621290 619199
link647 089B 2110118 2110741
link647 wustl 619137 618513
link648 089B 2110741 2113580
link648 wustl 1762225 1759386
link649 089B 2113580 2116414
link649 wustl 38526 35692
link650 089B 2116413 2119234
link650 wustl 1263366 1260551
link651 089B 2119233 2120906
link651 wustl 2082281 2080608
link652 089B 2122053 2124851
link652 wustl 2073277 2070479
link653 089B 2124852 2126621
link653 wustl 1732305 1730535
link654 089B 2126796 2127648
link654 wustl 2984441 2985350
link655 089B 2127650 2128560
link655 wustl 2075369 2074459
link656 089B 2130443 2133236
link656 wustl 809262 812053
link657 089B 2133237 2133793
link657 wustl 1290996 1290439
link658 089B 2134159 2135997
link658 wustl 1290438 1288599
link659 089B 2136027 2138760
link659 wustl 2121180 2123913
link660 089B 2138814 2139307
link660 wustl 3356904 3356403
link661 089B 2140290 2141590
link661 wustl 3356411 3355111
link662 089B 2141595 2144371
link662 wustl 1211744 1208969
link663 089B 2144372 2147140
link663 wustl 1211743 1208972
link664 089B 2147144 2149303
link664 wustl 724316 726506
link665 089B 2149348 2149909
link665 wustl 726488 727050
link666 089B 2149911 2152675
link666 wustl 2117540 2120304
link667 089B 2152678 2154654
link667 wustl 1951722 1953758
link668 089B 2154723 2155439
link668 wustl 1954220 1954923
link669 089B 2155440 2158199
link669 wustl 210756 213515
link670 089B 2158200 2159835
link670 wustl 2124044 2125679
link671 089B 2160951 2161259
link671 wustl 3384641 3384946
link672 089B 2162144 2162874
link672 wustl 3392645 3393375
link673 089B 2162143 2162874
link673 wustl 2300192 2300923
link674 089B 2163178 2163630
link674 wustl 2300921 2301373
link675 089B 2163178 2163630
link675 wustl 3393373 3393825
link676 089B 2163698 2166441
link676 wustl 244062 246805
link677 089B 2166442 2167333
link677 wustl 625344 624455
link678 089B 2167336 2169180
link678 wustl 624342 622499
link679 089B 2169179 2171910
link679 wustl 1310795 1308064
link680 089B 2172933 2173529
link680 wustl 2086927 2087523
link681 089B 2173842 2174630
link681 wustl 1806473 1807261
link682 089B 2175882 2177337
link682 wustl 875650 874195
link683 089B 2177350 2180063
link683 wustl 773378 776045
link684 089B 2180064 2182778
link684 wustl 2447849 2450563
link685 089B 2182777 2185491
link685 wustl 1286134 1283420
link686 089B 2185493 2188192
link686 wustl 1603941 1601242
link687 089B 2188311 2190873
link687 wustl 962935 965495
link688 089B 2190875 2192192
link688 wustl 2170637 2169315
link689 089B 2193553 2196191
link689 wustl 1763372 1766010
link690 089B 2196223 2198886
link690 wustl 488862 486197
link691 089B 2198887 2201549
link691 wustl 271444 274106
link692 089B 2201598 2202077
link692 wustl 488988 489466
link693 089B 2201684 2202847
link693 wustl 1324514 1323361
link694 089B 2201684 2202044
link694 wustl 323858 323497
link695 089B 2201684 2202077
link695 wustl 432871 433265
link696 089B 2201980 2203150
link696 wustl 346811 345635
link697 089B 2201800 2202851
link697 wustl 3436011 3437056
link698 089B 2202485 2202852
link698 wustl 489457 489825
link699 089B 2201980 2202851
link699 wustl 941640 942513
link700 089B 2202485 2202847
link700 wustl 433256 433609
link701 089B 2202921 2204209
link701 wustl 433763 435042
link702 089B 2202923 2203235
link702 wustl 323220 322909
link703 089B 2204211 2206865
link703 wustl 1693246 1690592
link704 089B 2206865 2209517
link704 wustl 1435752 1433099
link705 089B 2209518 2210082
link705 wustl 458362 457796
link706 089B 2210077 2212164
link706 wustl 457548 455465
link707 089B 2212167 2214812
link707 wustl 776044 773375
link708 089B 2214815 2217455
link708 wustl 495041 492459
link709 089B 2217457 2219410
link709 wustl 2908450 2910418
link710 089B 2219564 2220050
link710 wustl 3228742 3228256
link711 089B 2220176 2221654
link711 wustl 2119236 2120714
link712 089B 2223079 2223644
link712 wustl 1171901 1172466
link713 089B 2225228 2227809
link713 wustl 3297241 3299822
link714 089B 2227810 2230388
link714 wustl 405957 408535
link715 089B 2230389 2232969
link715 wustl 214052 216632
link716 089B 2232968 2235284
link716 wustl 428325 430642
link717 089B 2235539 2237926
link717 wustl 2891535 2889123
link718 089B 2238105 2240666
link718 wustl 2230914 2233476
link719 089B 2240666 2243218
link719 wustl 1642243 1639688
link720 089B 2243217 2245649
link720 wustl 1379786 1377353
link721 089B 2245769 2247037
link721 wustl 2823048 2821780
link722 089B 2247941 2248314
link722 wustl 2161782 2161408
link723 089B 2248403 2250154
link723 wustl 2516296 2518048
link724 089B 2252532 2253391
link724 wustl 2020047 2019188
link725 089B 2253398 2255745
link725 wustl 2891534 2889123
link726 089B 2255921 2258448
link726 wustl 692659 695184
link727 089B 2258450 2260960
link727 wustl 2823384 2825894
link728 089B 2260965 2263467
link728 wustl 386563 384062
link729 089B 2263469 2265969
link729 wustl 1549577 1547070
link730 089B 2265972 2268451
link730 wustl 2215876 2218423
link731 089B 2268452 2269872
link731 wustl 698964 697544
link732 089B 2270050 2270923
link732 wustl 697551 696677
link733 089B 2270925 2273383
link733 wustl 3068257 3065799
link734 089B 2273383 2275841
link734 wustl 1851166 1853654
link735 089B 2275845 2276800
link735 wustl 3341045 3340046
link736 089B 2278287 2280726
link736 wustl 55379 52950
link737 089B 2280733 2282743
link737 wustl 2268433 2270443
link738 089B 2282831 2283171
link738 wustl 2270572 2270912
link739 089B 2283169 2285607
link739 wustl 3153620 3156058
link740 089B 2285608 2288041
link740 wustl 1384405 1386838
link741 089B 2288041 2290473
link741 wustl 55380 52949
link742 089B 2290473 2292903
link742 wustl 1882089 1884520
link743 089B 2292903 2293236
link743 wustl 2170105 2170438
link744 089B 2295329 2297747
link744 wustl 813980 816397
link745 089B 2297749 2299014
link745 wustl 1283417 1282102
link746 089B 2299399 2300160
link746 wustl 1267600 1266839
link747 089B 2300159 2300908
link747 wustl 1903446 1904195
link748 089B 2304521 2304975
link748 wustl 3271672 3272126
link749 089B 2304976 2307087
link749 wustl 2360764 2358653
link750 089B 2307380 2309778
link750 wustl 3440649 3443050
link751 089B 2309780 2311318
link751 wustl 2999706 2998168
link752 089B 2311325 2312177
link752 wustl 2998003 2997151
link753 089B 2312177 2314573
link753 wustl 1045207 1047642
link754 089B 2314575 2314880
link754 wustl 3384642 3384943
link755 089B 2316513 2316969
link755 wustl 2914742 2914286
link756 089B 2316514 2316969
link756 wustl 3295342 3295725
link757 089B 2316515 2316973
link757 wustl 3392644 3392186
link758 089B 2316515 2316969
link758 wustl 3230837 3231291
link759 089B 2316969 2317598
link759 wustl 353850 353221
link760 089B 2317594 2318689
link760 wustl 353059 351965
link761 089B 2318831 2319361
link761 wustl 351935 351405
link762 089B 2319364 2320979
link762 wustl 3373742 3375427
link763 089B 2321769 2322867
link763 wustl 1365304 1364203
link764 089B 2323029 2323494
link764 wustl 2194397 2193971
link765 089B 2323290 2323596
link765 wustl 538911 538608
link766 089B 2323147 2323559
link766 wustl 794073 793674
link767 089B 2324188 2325245
link767 wustl 2099808 2098751
link768 089B 2326529 2328900
link768 wustl 630458 632831
link769 089B 2328900 2330925
link769 wustl 724315 722291
link770 089B 2331266 2331875
link770 wustl 2724450 2723841
link771 089B 2331952 2333623
link771 wustl 2723685 2722014
link772 089B 2334161 2335975
link772 wustl 1503833 1501968
link773 089B 2336057 2337107
link773 wustl 2528822 2527772
link774 089B 2337472 2337780
link774 wustl 3408948 3408640
link775 089B 2338327 2340674
link775 wustl 258207 260554
link776 089B 2341723 2342409
link776 wustl 1746882 1746196
link777 089B 2342412 2343014
link777 wustl 1746020 1745418
link778 089B 2343199 2344521
link778 wustl 2381494 2380170
link779 089B 2344717 2345327
link779 wustl 2380113 2379503
link780 089B 2345331 2346710
link780 wustl 2387045 2385665
link781 089B 2345856 2346229
link781 wustl 1392478 1392841
link782 089B 2346725 2347296
link782 wustl 2385095 2384522
link783 089B 2347291 2347646
link783 wustl 2383835 2383480
link784 089B 2347642 2349954
link784 wustl 1877046 1879359
link785 089B 2349951 2352257
link785 wustl 3175897 3173592
link786 089B 2352256 2354566
link786 wustl 2872371 2874681
link787 089B 2354559 2356853
link787 wustl 2783914 2786208
link788 089B 2357024 2358965
link788 wustl 3080289 3078349
link789 089B 2357833 2359140
link789 wustl 3074374 3073067
link790 089B 2359141 2361424
link790 wustl 3051382 3053712
link791 089B 2361426 2363705
link791 wustl 1430819 1433098
link792 089B 2363704 2364617
link792 wustl 825527 826441
link793 089B 2364847 2365983
link793 wustl 826727 827863
link794 089B 2365984 2368254
link794 wustl 1409876 1407657
link795 089B 2368453 2368975
link795 wustl 1247543 1247021
link796 089B 2369355 2370524
link796 wustl 1243058 1241917
link797 089B 2370525 2372792
link797 wustl 825529 823226
link798 089B 2372788 2375056
link798 wustl 3105683 3103415
link799 089B 2375056 2377317
link799 wustl 2756193 2753932
link800 089B 2377318 2379578
link800 wustl 384037 381776
link801 089B 2381262 2381832
link801 wustl 2908231 2908801
link802 089B 2382448 2382861
link802 wustl 284624 284211
link803 089B 2383169 2384084
link803 wustl 284206 283292
link804 089B 2384089 2386331
link804 wustl 2866913 2864673
link805 089B 2386329 2388577
link805 wustl 247554 249778
link806 089B 2388577 2390822
link806 wustl 2121122 2123367
link807 089B 2390823 2393070
link807 wustl 440855 438609
link808 089B 2393066 2393736
link808 wustl 1803855 1803185
link809 089B 2394080 2395305
link809 wustl 1464671 1465896
link810 089B 2395306 2397545
link810 wustl 1910615 1912854
link811 089B 2397546 2397988
link811 wustl 334662 335104
link812 089B 2397997 2399029
link812 wustl 337958 338990
link813 089B 2399205 2399786
link813 wustl 274721 275302
link814 089B 2399785 2402020
link814 wustl 690426 692661
link815 089B 2403527 2404252
link815 wustl 465610 466334
link816 089B 2404253 2405173
link816 wustl 231695 232615
link817 089B 2407419 2408705
link817 wustl 2875964 2874674
link818 089B 2408706 2409016
link818 wustl 1916512 1916822
link819 089B 2409063 2410927
link819 wustl 1917053 1918917
link820 089B 2411892 2413143
link820 wustl 138621 137320
link821 089B 2413144 2415357
link821 wustl 662822 660609
link822 089B 2415359 2417564
link822 wustl 1784772 1782568
link823 089B 2417562 2418765
link823 wustl 468684 469888
link824 089B 2418765 2419763
link824 wustl 470064 471062
link825 089B 2419766 2421956
link825 wustl 922102 924298
link826 089B 2422567 2424147
link826 wustl 976498 978078
link827 089B 2424146 2426328
link827 wustl 778229 776046
link828 089B 2426329 2428510
link828 wustl 3091386 3093586
link829 089B 2428721 2430695
link829 wustl 1307640 1305664
link830 089B 2430696 2432875
link830 wustl 1871449 1873629
link831 089B 2432877 2435054
link831 wustl 2729550 2727371
link832 089B 2435055 2437219
link832 wustl 581342 583506
link833 089B 2437218 2439375
link833 wustl 252013 254170
link834 089B 2439378 2441537
link834 wustl 353850 356048
link835 089B 2441540 2442265
link835 wustl 2434522 2435234
link836 089B 2442285 2443692
link836 wustl 2437504 2438911
link837 089B 2443694 2445444
link837 wustl 1416249 1417929
link838 089B 2445850 2448002
link838 wustl 1866209 1868361
link839 089B 2448003 2450154
link839 wustl 252015 254173
link840 089B 2450346 2452304
link840 wustl 250091 251969
link841 089B 2452305 2454443
link841 wustl 343589 341451
link842 089B 2454442 2455661
link842 wustl 39554 40797
link843 089B 2455653 2456578
link843 wustl 41811 42735
link844 089B 2456578 2458074
link844 wustl 2630349 2628767
link845 089B 2458731 2459777
link845 wustl 3363783 3362738
link846 089B 2459779 2460845
link846 wustl 3361811 3360745
link847 089B 2460846 2462966
link847 wustl 1379399 1377277
link848 089B 2462964 2465081
link848 wustl 1589085 1591201
link849 089B 2465080 2467190
link849 wustl 263768 265864
link850 089B 2467191 2467847
link850 wustl 1413728 1413072
link851 089B 2468021 2469301
link851 wustl 1412563 1411283
link852 089B 2469514 2470975
link852 wustl 2821768 2820306
link853 089B 2472438 2473128
link853 wustl 2345786 2345096
link854 089B 2473128 2473497
link854 wustl 2345007 2344638
link855 089B 2473497 2475583
link855 wustl 267951 270037
link856 089B 2475809 2476236
link856 wustl 3289878 3290305
link857 089B 2477303 2477666
link857 wustl 3280252 3280615
link858 089B 2477666 2479750
link858 wustl 530637 528553
link859 089B 2479749 2481826
link859 wustl 1790305 1792382
link860 089B 2481828 2483902
link860 wustl 2833195 2831121
link861 089B 2483904 2484321
link861 wustl 830825 830408
link862 089B 2484659 2485975
link862 wustl 829999 828683
link863 089B 2485979 2488036
link863 wustl 1087286 1085229
link864 089B 2488037 2490099
link864 wustl 1085227 1087290
link865 089B 2490099 2492167
link865 wustl 2982231 2980162
link866 089B 2492158 2493609
link866 wustl 143225 144668
link867 089B 2493692 2494168
link867 wustl 146237 146779
link868 089B 2494216 2496246
link868 wustl 1385690 1383660
link869 089B 2496271 2496651
link869 wustl 1179343 1179722
link870 089B 2496643 2497625
link870 wustl 1182386 1183368
link871 089B 2497676 2498316
link871 wustl 1183538 1184178
link872 089B 2498316 2498642
link872 wustl 1625723 1626049
link873 089B 2498515 2498904
link873 wustl 1626863 1627250
link874 089B 2498778 2499697
link874 wustl 1626867 1627786
link875 089B 2499808 2500357
link875 wustl 1627881 1628395
link876 089B 2500359 2500700
link876 wustl 1200586 1200245
link877 089B 2500838 2502402
link877 wustl 1200233 1198608
link878 089B 2502403 2504443
link878 wustl 2174404 2176443
link879 089B 2504444 2506483
link879 wustl 1497102 1495065
link880 089B 2506486 2506972
link880 wustl 2163833 2163344
link881 089B 2507091 2508524
link881 wustl 1730492 1731939
link882 089B 2508525 2510561
link882 wustl 736893 734857
link883 089B 2510562 2512588
link883 wustl 2985931 2987962
link884 089B 2512590 2514621
link884 wustl 2412496 2414527
link885 089B 2514622 2516644
link885 wustl 128775 126753
link886 089B 2516648 2517257
link886 wustl 1323927 1323331
link887 089B 2516862 2517228
link887 wustl 489457 489824
link888 089B 2516648 2517230
link888 wustl 3436483 3437058
link889 089B 2517262 2517901
link889 wustl 433824 434462
link890 089B 2518117 2518671
link890 wustl 434487 435041
link891 089B 2518675 2520700
link891 wustl 2049641 2047616
link892 089B 2520700 2522725
link892 wustl 1405005 1407029
link893 089B 2522726 2524750
link893 wustl 1930529 1928505
link894 089B 2524752 2526773
link894 wustl 1405007 1407028
link895 089B 2526775 2528798
link895 wustl 598770 596747
link896 089B 2528798 2530819
link896 wustl 771703 769602
link897 089B 2530819 2531820
link897 wustl 2916476 2917477
link898 089B 2532840 2534858
link898 wustl 3451118 3453136
link899 089B 2534860 2536875
link899 wustl 771702 769604
link900 089B 2536877 2538892
link900 wustl 479978 477963
link901 089B 2538893 2540905
link901 wustl 521683 519671
link902 089B 2540906 2542914
link902 wustl 2054432 2056442
link903 089B 2542914 2544923
link903 wustl 263587 261578
link904 089B 2545584 2546115
link904 wustl 277877 277346
link905 089B 2546127 2546930
link905 wustl 491655 492459
link906 089B 2546930 2548934
link906 wustl 727078 729070
link907 089B 2548939 2550944
link907 wustl 2101469 2099464
link908 089B 2550940 2551456
link908 wustl 121943 122460
link909 089B 2551571 2552074
link909 wustl 123830 124332
link910 089B 2552938 2554936
link910 wustl 405956 403957
link911 089B 2554937 2556931
link911 wustl 3451117 3449123
link912 089B 2556931 2558925
link912 wustl 3451118 3449124
link913 089B 2558927 2559361
link913 wustl 276773 277207
link914 089B 2559475 2560416
link914 wustl 283249 284190
link915 089B 2560921 2562910
link915 wustl 2662097 2664075
link916 089B 2562911 2564898
link916 wustl 1654232 1656219
link917 089B 2564947 2566881
link917 wustl 2052496 2054431
link918 089B 2566882 2568864
link918 wustl 2779469 2781450
link919 089B 2568969 2570365
link919 wustl 1934960 1936357
link920 089B 2571766 2572201
link920 wustl 3508358 3508793
link921 089B 2571898 2572811
link921 wustl 1541339 1542252
link922 089B 2572813 2573619
link922 wustl 2303757 2302955
link923 089B 2574381 2574751
link923 wustl 3393375 3393005
link924 089B 2574381 2574751
link924 wustl 2300923 2300553
link925 089B 2574780 2576744
link925 wustl 179022 180986
link926 089B 2576744 2578706
link926 wustl 1857175 1855235
link927 089B 2578708 2580310
link927 wustl 1294191 1292665
link928 089B 2580667 2582621
link928 wustl 2715923 2713969
link929 089B 2582621 2584574
link929 wustl 375500 373548
link930 089B 2584577 2586529
link930 wustl 2617590 2619542
link931 089B 2586533 2587879
link931 wustl 3051941 3053249
link932 089B 2588023 2588471
link932 wustl 3053267 3053708
link933 089B 2588478 2590421
link933 wustl 29943 31886
link934 089B 2590421 2591115
link934 wustl 403122 403829
link935 089B 2591130 2592362
link935 wustl 410072 411314
link936 089B 2592362 2594299
link936 wustl 2955797 2957734
link937 089B 2594300 2596237
link937 wustl 1313218 1311282
link938 089B 2596336 2598173
link938 wustl 1593922 1592085
link939 089B 2598176 2600111
link939 wustl 1313217 1311281
link940 089B 2600111 2601950
link940 wustl 1592083 1593922
link941 089B 2602047 2603979
link941 wustl 241075 243007
link942 089B 2602588 2602902
link942 wustl 1150165 1149851
link943 089B 2603979 2605908
link943 wustl 807732 805802
link944 089B 2605909 2606653
link944 wustl 3373620 3372876
link945 089B 2606672 2607596
link945 wustl 3367393 3366469
link946 089B 2607837 2608190
link946 wustl 713592 713239
link947 089B 2609368 2609761
link947 wustl 713300 712907
link948 089B 2609980 2610979
link948 wustl 3293662 3294610
link949 089B 2611681 2613016
link949 wustl 922101 920767
link950 089B 2613598 2614936
link950 wustl 1660388 1661714
link951 089B 2615078 2615510
link951 wustl 1661764 1662196
link952 089B 2615513 2617423
link952 wustl 1196697 1198607
link953 089B 2617422 2619187
link953 wustl 990535 992303
link954 089B 2619334 2621239
link954 wustl 2878417 2880323
link955 089B 2621241 2622198
link955 wustl 3392205 3391248
link956 089B 2621241 2622195
link956 wustl 3231276 3232230
link957 089B 2621241 2621984
link957 wustl 2914301 2913558
link958 089B 2621594 2622195
link958 wustl 3365625 3366226
link959 089B 2623146 2624756
link959 wustl 179022 177412
link960 089B 2625250 2626954
link960 wustl 1031213 1032917
link961 089B 2626955 2627566
link961 wustl 2379502 2380113
link962 089B 2627609 2628088
link962 wustl 2381023 2381496
link963 089B 2628097 2628845
link963 wustl 2382671 2383419
link964 089B 2629651 2630752
link964 wustl 2394356 2393253
link965 089B 2630839 2632442
link965 wustl 3372980 3371377
link966 089B 2632649 2634299
link966 wustl 1546631 1544981
link967 089B 2634544 2636432
link967 wustl 528533 526640
link968 089B 2636433 2638322
link968 wustl 3444941 3443052
link969 089B 2638321 2640211
link969 wustl 1134500 1136390
link970 089B 2640213 2641524
link970 wustl 1660389 1661714
link971 089B 2641676 2642099
link971 wustl 1661774 1662197
link972 089B 2642101 2643098
link972 wustl 2277520 2276523
link973 089B 2643989 2645873
link973 wustl 805799 803915
link974 089B 2645874 2646396
link974 wustl 1476618 1476097
link975 089B 2646553 2647757
link975 wustl 1475817 1474613
link976 089B 2648203 2649636
link976 wustl 2437480 2438913
link977 089B 2649636 2650148
link977 wustl 2082281 2082793
link978 089B 2651119 2651459
link978 wustl 2086179 2086519
link979 089B 2651509 2653018
link979 wustl 1294123 1292670
link980 089B 2653377 2654299
link980 wustl 426877 425955
link981 089B 2654429 2655238
link981 wustl 425702 424893
link982 089B 2655239 2656776
link982 wustl 2432790 2434326
link983 089B 2657098 2658943
link983 wustl 1557209 1555364
link984 089B 2658945 2659756
link984 wustl 3230024 3230836
link985 089B 2659747 2660791
link985 wustl 2911736 2910690
link986 089B 2660791 2662638
link986 wustl 822174 820326
link987 089B 2662632 2664480
link987 wustl 1752287 1754135
link988 089B 2664480 2666324
link988 wustl 647925 649769
link989 089B 2666326 2668169
link989 wustl 2106038 2107881
link990 089B 2668169 2669753
link990 wustl 886958 885374
link991 089B 2670014 2671857
link991 wustl 2106037 2107880
link992 089B 2671859 2672342
link992 wustl 1862987 1862504
link993 089B 2672342 2673702
link993 wustl 1862360 1861000
link994 089B 2674733 2675543
link994 wustl 1939215 1940025
link995 089B 2675543 2677380
link995 wustl 596578 594741
link996 089B 2677442 2678020
link996 wustl 2065859 2066437
link997 089B 2678021 2679215
link997 wustl 2066771 2067966
link998 089B 2679218 2680012
link998 wustl 3028998 3029791
link999 089B 2680129 2680931
link999 wustl 3029816 3030618
link1000 089B 2681054 2682461
link1000 wustl 2137428 2138835
link1001 089B 2682490 2682889
link1001 wustl 2139061 2139460
link1002 089B 2682891 2684724
link1002 wustl 1720509 1718675
link1003 089B 2684726 2686555
link1003 wustl 1109811 1107984
link1004 089B 2686556 2688385
link1004 wustl 424891 423062
link1005 089B 2688386 2690209
link1005 wustl 1596091 1597914
link1006 089B 2690207 2692025
link1006 wustl 901652 903469
link1007 089B 2692027 2692907
link1007 wustl 146126 145246
link1008 089B 2692027 2692697
link1008 wustl 3434613 3435283
link1009 089B 2692028 2693729
link1009 wustl 2858479 2860180
link1010 089B 2692697 2693841
link1010 wustl 2860181 2861326
link1011 089B 2693261 2693842
link1011 wustl 145249 144668
link1012 089B 2693841 2695655
link1012 wustl 1208098 1206284
link1013 089B 2695658 2696528
link1013 wustl 146120 145250
link1014 089B 2695658 2697354
link1014 wustl 2858484 2860180
link1015 089B 2695658 2696322
link1015 wustl 3434619 3435283
link1016 089B 2696322 2697466
link1016 wustl 2860181 2861325
link1017 089B 2696886 2697466
link1017 wustl 145249 144670
link1018 089B 2697468 2697950
link1018 wustl 1862986 1862504
link1019 089B 2697944 2699277
link1019 wustl 1862366 1861001
link1020 089B 2699279 2700403
link1020 wustl 1628397 1629521
link1021 089B 2700523 2701086
link1021 wustl 1629742 1630305
link1022 089B 2701087 2702470
link1022 wustl 3286187 3284805
link1023 089B 2702235 2702813
link1023 wustl 3290386 3289809
link1024 089B 2702895 2704679
link1024 wustl 1386834 1385050
link1025 089B 2704690 2705405
link1025 wustl 1734202 1733488
link1026 089B 2705449 2706474
link1026 wustl 1733331 1732306
link1027 089B 2706475 2708262
link1027 wustl 1787325 1785534
link1028 089B 2708261 2710048
link1028 wustl 2765480 2767267
link1029 089B 2710046 2711828
link1029 wustl 458363 460145
link1030 089B 2711830 2713607
link1030 wustl 2416306 2414529
link1031 089B 2713608 2715389
link1031 wustl 901691 903472
link1032 089B 2715389 2717163
link1032 wustl 1871447 1869674
link1033 089B 2717164 2718934
link1033 wustl 594977 596747
link1034 089B 2718945 2720697
link1034 wustl 1796084 1797833
link1035 089B 2720709 2721376
link1035 wustl 274639 275306
link1036 089B 2721107 2722056
link1036 wustl 339448 340397
link1037 089B 2722061 2722477
link1037 wustl 275433 275849
link1038 089B 2722479 2724244
link1038 wustl 2617978 2619743
link1039 089B 2724246 2726006
link1039 wustl 2191636 2193396
link1040 089B 2726101 2727175
link1040 wustl 333145 334220
link1041 089B 2727310 2727755
link1041 wustl 334214 334659
link1042 089B 2727758 2729509
link1042 wustl 183819 185570
link1043 089B 2729510 2731248
link1043 wustl 1072161 1070423
link1044 089B 2731741 2732981
link1044 wustl 1291125 1292404
link1045 089B 2733869 2734721
link1045 wustl 1750531 1751384
link1046 089B 2735561 2736459
link1046 wustl 3294610 3293712
link1047 089B 2736460 2738193
link1047 wustl 2799180 2800950
link1048 089B 2738195 2739924
link1048 wustl 2995422 2997151
link1049 089B 2740407 2741651
link1049 wustl 1291125 1292408
link1050 089B 2741652 2743374
link1050 wustl 2239948 2241670
link1051 089B 2743378 2745099
link1051 wustl 2239950 2241671
link1052 089B 2745100 2746820
link1052 wustl 632833 634553
link1053 089B 2746822 2748537
link1053 wustl 2866918 2868634
link1054 089B 2748541 2750245
link1054 wustl 2000400 1998696
link1055 089B 2750247 2750743
link1055 wustl 1601857 1602353
link1056 089B 2750844 2751956
link1056 wustl 1602348 1603460
link1057 089B 2751956 2753658
link1057 wustl 2622496 2624198
link1058 089B 2754876 2755361
link1058 wustl 2371622 2372106
link1059 089B 2755359 2755962
link1059 wustl 353853 353250
link1060 089B 2756024 2757070
link1060 wustl 353018 351971
link1061 089B 2757064 2758762
link1061 wustl 3279169 3277470
link1062 089B 2758763 2760462
link1062 wustl 2416227 2414528
link1063 089B 2760462 2761874
link1063 wustl 356048 357463
link1064 089B 2762159 2763854
link1064 wustl 2838356 2836661
link1065 089B 2763855 2765545
link1065 wustl 636245 634555
link1066 089B 2765546 2767235
link1066 wustl 1258443 1256753
link1067 089B 2767235 2768925
link1067 wustl 966382 968072
link1068 089B 2769040 2770615
link1068 wustl 1748104 1749674
link1069 089B 2769191 2770128
link1069 wustl 3488102 3487164
link1070 089B 2770616 2772296
link1070 wustl 1502995 1501263
link1071 089B 2772299 2773976
link1071 wustl 3401550 3399871
link1072 089B 2773975 2775653
link1072 wustl 2852454 2854132
link1073 089B 2776010 2777328
link1073 wustl 430661 429342
link1074 089B 2777329 2779003
link1074 wustl 2963081 2961407
link1075 089B 2779803 2780677
link1075 wustl 2923275 2922403
link1076 089B 2780674 2782351
link1076 wustl 738571 736894
link1077 089B 2782352 2784021
link1077 wustl 98376 100130
link1078 089B 2784023 2784911
link1078 wustl 1982830 1983717
link1079 089B 2786468 2787358
link1079 wustl 1983717 1982828
link1080 089B 2787358 2789021
link1080 wustl 3441210 3442888
link1081 089B 2789022 2789821
link1081 wustl 3363539 3362738
link1082 089B 2789811 2790682
link1082 wustl 3361823 3360951
link1083 089B 2790684 2792334
link1083 wustl 168443 170092
link1084 089B 2792336 2793987
link1084 wustl 3457556 3459195
link1085 089B 2793988 2795637
link1085 wustl 2986315 2987964
link1086 089B 2795637 2796946
link1086 wustl 3258742 3260051
link1087 089B 2797272 2798926
link1087 wustl 423071 421417
link1088 089B 2798928 2800570
link1088 wustl 423060 421418
link1089 089B 2800582 2800900
link1089 wustl 746493 746811
link1090 089B 2800926 2802211
link1090 wustl 753338 754621
link1091 089B 2802212 2803144
link1091 wustl 2714338 2715270
link1092 089B 2803290 2803852
link1092 wustl 2715362 2715924
link1093 089B 2803852 2805479
link1093 wustl 769603 767977
link1094 089B 2805492 2806744
link1094 wustl 2934632 2935885
link1095 089B 2806795 2807132
link1095 wustl 2936472 2936809
link1096 089B 2807131 2808769
link1096 wustl 1662197 1663828
link1097 089B 2808769 2810367
link1097 wustl 508285 509882
link1098 089B 2810407 2812043
link1098 wustl 452906 454483
link1099 089B 2812046 2813678
link1099 wustl 3180204 3181836
link1100 089B 2813679 2815310
link1100 wustl 120247 121878
link1101 089B 2815314 2816946
link1101 wustl 2403432 2405064
link1102 089B 2816948 2818576
link1102 wustl 2121127 2122755
link1103 089B 2818575 2820207
link1103 wustl 3008453 3010085
link1104 089B 2821049 2821837
link1104 wustl 202396 201608
link1105 089B 2821842 2823464
link1105 wustl 1509699 1508076
link1106 089B 2823466 2825094
link1106 wustl 3477274 3478902
link1107 089B 2825092 2826712
link1107 wustl 2979683 2978065
link1108 089B 2826714 2828334
link1108 wustl 2943290 2941672
link1109 089B 2828336 2829959
link1109 wustl 2617979 2619545
link1110 089B 2829959 2831571
link1110 wustl 3205077 3206690
link1111 089B 2831573 2833181
link1111 wustl 1997210 1995602
link1112 089B 2833183 2834791
link1112 wustl 214605 216213
link1113 089B 2834793 2836399
link1113 wustl 214606 216212
link1114 089B 2836401 2838010
link1114 wustl 2650427 2652036
link1115 089B 2838014 2838557
link1115 wustl 2988301 2988844
link1116 089B 2838572 2839619
link1116 wustl 2989236 2990283
link1117 089B 2839617 2841223
link1117 wustl 1065387 1063691
link1118 089B 2841223 2842829
link1118 wustl 1226490 1224867
link1119 089B 2842830 2844432
link1119 wustl 596577 594976
link1120 089B 2844433 2846035
link1120 wustl 3055317 3053714
link1121 089B 2846032 2847635
link1121 wustl 3091744 3093349
link1122 089B 2847636 2849231
link1122 wustl 1279552 1277957
link1123 089B 2849234 2850821
link1123 wustl 1388723 1387136
link1124 089B 2850826 2852417
link1124 wustl 1185768 1184179
link1125 089B 2852419 2854004
link1125 wustl 970732 972312
link1126 089B 2854008 2855595
link1126 wustl 3165848 3167431
link1127 089B 2855598 2857180
link1127 wustl 1506205 1504623
link1128 089B 2857182 2858772
link1128 wustl 1419970 1421563
link1129 089B 2858768 2860176
link1129 wustl 350542 351950
link1130 089B 2860357 2861937
link1130 wustl 3167429 3165849
link1131 089B 2862288 2863521
link1131 wustl 864523 865749
link1132 089B 2863521 2865104
link1132 wustl 525958 524375
link1133 089B 2865102 2866683
link1133 wustl 1717823 1716280
link1134 089B 2866686 2867222
link1134 wustl 1294122 1293586
link1135 089B 2867661 2868258
link1135 wustl 1292663 1292067
link1136 089B 2868260 2869835
link1136 wustl 626844 628420
link1137 089B 2869835 2870823
link1137 wustl 3069055 3070043
link1138 089B 2871057 2871405
link1138 wustl 3077766 3078114
link1139 089B 2871057 2871405
link1139 wustl 3072659 3073007
link1140 089B 2871406 2872714
link1140 wustl 186111 187419
link1141 089B 2873298 2874543
link1141 wustl 2077045 2078290
link1142 089B 2874541 2876106
link1142 wustl 28098 29663
link1143 089B 2876108 2877670
link1143 wustl 1190250 1191884
link1144 089B 2877671 2878118
link1144 wustl 3215430 3215877
link1145 089B 2878283 2879235
link1145 wustl 3218164 3219117
link1146 089B 2879237 2880798
link1146 wustl 1688674 1690235
link1147 089B 2880799 2882360
link1147 wustl 1688673 1690234
link1148 089B 2882364 2883450
link1148 wustl 3492817 3491781
link1149 089B 2883496 2883922
link1149 wustl 3055745 3055319
link1150 089B 2883925 2885483
link1150 wustl 2961405 2959846
link1151 089B 2885485 2887037
link1151 wustl 2593154 2591602
link1152 089B 2887280 2888591
link1152 wustl 1417993 1419304
link1153 089B 2888592 2890142
link1153 wustl 2309339 2310889
link1154 089B 2890143 2891698
link1154 wustl 2725331 2726886
link1155 089B 2891698 2892799
link1155 wustl 809261 808160
link1156 089B 2893247 2894796
link1156 wustl 1547228 1548776
link1157 089B 2894802 2896348
link1157 wustl 2978059 2976513
link1158 089B 2896347 2897891
link1158 wustl 1961890 1963434
link1159 089B 2897919 2898470
link1159 wustl 2885111 2885662
link1160 089B 2899103 2899434
link1160 wustl 2886298 2886631
link1161 089B 2899435 2900978
link1161 wustl 980671 979131
link1162 089B 2900978 2901921
link1162 wustl 1116943 1117886
link1163 089B 2902038 2902518
link1163 wustl 1118013 1118494
link1164 089B 2902519 2904060
link1164 wustl 1375528 1377068
link1165 089B 2904054 2905600
link1165 wustl 1476611 1478158
link1166 089B 2905602 2906024
link1166 wustl 1568121 1567699
link1167 089B 2906049 2907130
link1167 wustl 1567533 1566453
link1168 089B 2907677 2908665
link1168 wustl 992303 991313
link1169 089B 2908664 2910199
link1169 wustl 61977 60441
link1170 089B 2910198 2910621
link1170 wustl 1568122 1567699
link1171 089B 2910646 2911728
link1171 wustl 1567533 1566451
link1172 089B 2911920 2913249
link1172 wustl 1390132 1388803
link1173 089B 2913251 2914766
link1173 wustl 1073677 1072162
link1174 089B 2914772 2915225
link1174 wustl 2688213 2688668
link1175 089B 2915225 2916225
link1175 wustl 3491495 3490495
link1176 089B 2917189 2917796
link1176 wustl 3309946 3310553
link1177 089B 2917797 2919309
link1177 wustl 3162394 3163905
link1178 089B 2919310 2920820
link1178 wustl 134164 132654
link1179 089B 2920821 2922327
link1179 wustl 972448 973954
link1180 089B 2922327 2923834
link1180 wustl 1143368 1141860
link1181 089B 2923835 2925338
link1181 wustl 886958 888458
link1182 089B 2926315 2926828
link1182 wustl 1175320 1174807
link1183 089B 2926315 2926844
link1183 wustl 1542305 1541776
link1184 089B 2926844 2928348
link1184 wustl 744376 745880
link1185 089B 2928350 2929850
link1185 wustl 2390787 2389288
link1186 089B 2930763 2931355
link1186 wustl 543935 543343
link1187 089B 2931358 2932117
link1187 wustl 790073 789314
link1188 089B 2932302 2932858
link1188 wustl 789279 788723
link1189 089B 2932860 2934359
link1189 wustl 626844 625345
link1190 089B 2934360 2935858
link1190 wustl 2855631 2854133
link1191 089B 2935859 2937352
link1191 wustl 669568 668073
link1192 089B 2937354 2938849
link1192 wustl 135658 134163
link1193 089B 2938848 2940340
link1193 wustl 1559153 1557655
link1194 089B 2940348 2941835
link1194 wustl 586085 584598
link1195 089B 2941835 2943324
link1195 wustl 2218446 2219898
link1196 089B 2943327 2944815
link1196 wustl 1305380 1306869
link1197 089B 2944817 2946306
link1197 wustl 3164358 3165847
link1198 089B 2946776 2947412
link1198 wustl 329407 328772
link1199 089B 2947397 2947794
link1199 wustl 328679 328279
link1200 089B 2947795 2949281
link1200 wustl 2309337 2307850
link1201 089B 2949272 2950771
link1201 wustl 954426 952929
link1202 089B 2950767 2952251
link1202 wustl 386567 385083
link1203 089B 2952395 2953695
link1203 wustl 2307685 2306325
link1204 089B 2953734 2955207
link1204 wustl 2916477 2917949
link1205 089B 2955210 2956686
link1205 wustl 1796075 1794599
link1206 089B 2956686 2958161
link1206 wustl 2271427 2272901
link1207 089B 2958162 2958573
link1207 wustl 3153620 3154031
link1208 089B 2958983 2959634
link1208 wustl 3154072 3154722
link1209 089B 2959634 2961101
link1209 wustl 1000466 998999
link1210 089B 2961260 2962563
link1210 wustl 2151260 2152563
link1211 089B 2962567 2964030
link1211 wustl 1095349 1093886
link1212 089B 2964031 2965490
link1212 wustl 2051512 2052974
link1213 089B 2965493 2966953
link1213 wustl 1129968 1128496
link1214 089B 2966953 2968410
link1214 wustl 1781584 1780127
link1215 089B 2968413 2969340
link1215 wustl 3227815 3228742
link1216 089B 2969494 2969867
link1216 wustl 2910418 2910018
link1217 089B 2969868 2971322
link1217 wustl 2052976 2054431
link1218 089B 2971322 2972770
link1218 wustl 2711123 2712571
link1219 089B 2972771 2974216
link1219 wustl 3426384 3427830
link1220 089B 2972771 2973383
link1220 wustl 3504808 3505420
link1221 089B 2972771 2973683
link1221 wustl 348481 349393
link1222 089B 2974218 2974880
link1222 wustl 3255888 3255226
link1223 089B 2975659 2977102
link1223 wustl 681279 682720
link1224 089B 2977099 2978537
link1224 wustl 3094708 3096146
link1225 089B 2978540 2979187
link1225 wustl 3478901 3479548
link1226 089B 2979976 2980689
link1226 wustl 2377916 2377203
link1227 089B 2981413 2982847
link1227 wustl 833181 834615
link1228 089B 2981484 2982844
link1228 wustl 3405796 3404436
link1229 089B 2982848 2984280
link1229 wustl 365093 366525
link1230 089B 2984286 2985574
link1230 wustl 2218451 2219739
link1231 089B 2985714 2987099
link1231 wustl 975120 976506
link1232 089B 2987146 2988569
link1232 wustl 466335 467758
link1233 089B 2988571 2989512
link1233 wustl 3080459 3079518
link1234 089B 2988745 2989552
link1234 wustl 3078600 3077793
link1235 089B 2989139 2989552
link1235 wustl 3073099 3072686
link1236 089B 2989990 2991309
link1236 wustl 2218420 2219739
link1237 089B 2991414 2992143
link1237 wustl 19681 18952
link1238 089B 2992828 2994239
link1238 wustl 483240 484650
link1239 089B 2994241 2995650
link1239 wustl 1439585 1438176
link1240 089B 2995653 2997061
link1240 wustl 1131355 1132763
link1241 089B 2997058 2998467
link1241 wustl 1131353 1132762
link1242 089B 2998465 2999874
link1242 wustl 19673 18264
link1243 089B 2999872 3001276
link1243 wustl 1911773 1910369
link1244 089B 3001278 3002683
link1244 wustl 50237 51641
link1245 089B 3002685 3004087
link1245 wustl 2057846 2056444
link1246 089B 3004087 3005494
link1246 wustl 2057849 2056442
link1247 089B 3005484 3006374
link1247 wustl 731752 732641
link1248 089B 3006419 3006897
link1248 wustl 732777 733255
link1249 089B 3006902 3008299
link1249 wustl 731765 733254
link1250 089B 3008302 3009711
link1250 wustl 2749476 2748067
link1251 089B 3009703 3010178
link1251 wustl 1170241 1169768
link1252 089B 3010121 3010670
link1252 wustl 1173045 1172499
link1253 089B 3011104 3012501
link1253 wustl 2713968 2712571
link1254 089B 3012503 3013894
link1254 wustl 57874 56483
link1255 089B 3013896 3015293
link1255 wustl 3392644 3391247
link1256 089B 3013896 3015289
link1256 wustl 3230837 3232230
link1257 089B 3014200 3014560
link1257 wustl 3295575 3295935
link1258 089B 3013895 3015078
link1258 wustl 2914741 2913558
link1259 089B 3014691 3015289
link1259 wustl 3365628 3366226
link1260 089B 3015292 3016683
link1260 wustl 779609 778230
link1261 089B 3016684 3018076
link1261 wustl 1875652 1877044
link1262 089B 3018080 3018474
link1262 wustl 2666350 2665956
link1263 089B 3019462 3020380
link1263 wustl 742849 743809
link1264 089B 3020380 3020847
link1264 wustl 743907 744374
link1265 089B 3020850 3022022
link1265 wustl 1218812 1217640
link1266 089B 3022234 3023619
link1266 wustl 3492826 3494211
link1267 089B 3023620 3025001
link1267 wustl 2995420 2993969
link1268 089B 3025005 3026386
link1268 wustl 57897 56516
link1269 089B 3026389 3027772
link1269 wustl 2595472 2594090
link1270 089B 3027775 3028287
link1270 wustl 2230910 2230398
link1271 089B 3028347 3029154
link1271 wustl 2230249 2229442
link1272 089B 3029156 3030540
link1272 wustl 2595472 2594088
link1273 089B 3030546 3031444
link1273 wustl 3258733 3257835
link1274 089B 3031520 3031917
link1274 wustl 3257667 3257270
link1275 089B 3031945 3032921
link1275 wustl 2078325 2079310
link1276 089B 3032686 3033295
link1276 wustl 2083886 2084494
link1277 089B 3032686 3033153
link1277 wustl 2085650 2086117
link1278 089B 3033297 3034672
link1278 wustl 515703 517078
link1279 089B 3034932 3036050
link1279 wustl 885374 886493
link1280 089B 3036047 3037424
link1280 wustl 2976178 2974801
link1281 089B 3037421 3038791
link1281 wustl 435711 437081
link1282 089B 3038793 3040162
link1282 wustl 1864072 1865441
link1283 089B 3040163 3041532
link1283 wustl 1882980 1884343
link1284 089B 3041535 3042900
link1284 wustl 778232 779613
link1285 089B 3042898 3044267
link1285 wustl 496921 498290
link1286 089B 3044265 3045629
link1286 wustl 2179522 2180886
link1287 089B 3045630 3046994
link1287 wustl 788722 790074
link1288 089B 3046994 3048354
link1288 wustl 56514 57874
link1289 089B 3048356 3049716
link1289 wustl 216629 217990
link1290 089B 3049717 3051073
link1290 wustl 57898 59254
link1291 089B 3051073 3052422
link1291 wustl 2762998 2764348
link1292 089B 3052423 3053770
link1292 wustl 1483035 1484382
link1293 089B 3053772 3055117
link1293 wustl 1483036 1484381
link1294 089B 3055129 3056463
link1294 wustl 3001036 2999701
link1295 089B 3056464 3057805
link1295 wustl 1776246 1777587
link1296 089B 3057808 3058376
link1296 wustl 13569 14137
link1297 089B 3058400 3059146
link1297 wustl 14438 15184
link1298 089B 3059146 3060484
link1298 wustl 664863 663525
link1299 089B 3060484 3061823
link1299 wustl 1670718 1669379
link1300 089B 3061824 3063157
link1300 wustl 696518 695185
link1301 089B 3063157 3063512
link1301 wustl 182238 181883
link1302 089B 3064493 3065821
link1302 wustl 924322 923056
link1303 089B 3066368 3067152
link1303 wustl 1013130 1012347
link1304 089B 3067153 3068483
link1304 wustl 1518273 1519603
link1305 089B 3068484 3069812
link1305 wustl 1518274 1519602
link1306 089B 3069817 3071142
link1306 wustl 3375465 3374070
link1307 089B 3071141 3072468
link1307 wustl 2943728 2945055
link1308 089B 3072470 3073794
link1308 wustl 2943730 2945054
link1309 089B 3073796 3075121
link1309 wustl 2073874 2075241
link1310 089B 3075230 3075880
link1310 wustl 2085531 2084881
link1311 089B 3076050 3076444
link1311 wustl 2084889 2084495
link1312 089B 3076445 3077763
link1312 wustl 2256037 2257355
link1313 089B 3078518 3078930
link1313 wustl 2727620 2727208
link1314 089B 3079088 3080401
link1314 wustl 2257351 2256038
link1315 089B 3080404 3081719
link1315 wustl 1709492 1708177
link1316 089B 3081714 3083037
link1316 wustl 1709501 1708176
link1317 089B 3083039 3084354
link1317 wustl 1961891 1963206
link1318 089B 3084356 3085674
link1318 wustl 508284 506968
link1319 089B 3085672 3086551
link1319 wustl 1152384 1153263
link1320 089B 3086557 3086987
link1320 wustl 1153438 1153868
link1321 089B 3086988 3088300
link1321 wustl 508285 506973
link1322 089B 3088303 3089618
link1322 wustl 1106183 1107498
link1323 089B 3090371 3090933
link1323 wustl 3485307 3485869
link1324 089B 3091192 3092246
link1324 wustl 1572838 1573892
link1325 089B 3092245 3093562
link1325 wustl 1122220 1120912
link1326 089B 3093562 3094874
link1326 wustl 2355557 2354245
link1327 089B 3093565 3094364
link1327 wustl 1838831 1838032
link1328 089B 3094873 3096183
link1328 wustl 128060 126750
link1329 089B 3096194 3097488
link1329 wustl 370522 371815
link1330 089B 3097492 3098801
link1330 wustl 924321 925630
link1331 089B 3098802 3099636
link1331 wustl 3258666 3257832
link1332 089B 3099687 3100110
link1332 wustl 3257667 3257244
link1333 089B 3100113 3101413
link1333 wustl 2953325 2952025
link1334 089B 3101410 3102717
link1334 wustl 2066659 2067967
link1335 089B 3102718 3104018
link1335 wustl 410011 411312
link1336 089B 3104024 3105320
link1336 wustl 2741801 2740503
link1337 089B 3105321 3106621
link1337 wustl 1741928 1740628
link1338 089B 3106622 3107922
link1338 wustl 381776 380476
link1339 089B 3107923 3109215
link1339 wustl 1587349 1586057
link1340 089B 3109217 3110509
link1340 wustl 1586058 1587350
link1341 089B 3110510 3111801
link1341 wustl 652235 650944
link1342 089B 3111801 3113090
link1342 wustl 2059138 2057848
link1343 089B 3113092 3114036
link1343 wustl 2630405 2631349
link1344 089B 3114021 3114375
link1344 wustl 2631513 2631867
link1345 089B 3114381 3115667
link1345 wustl 2122757 2124043
link1346 089B 3115668 3116952
link1346 wustl 70314 69030
link1347 089B 3116954 3117786
link1347 wustl 3258664 3257832
link1348 089B 3118235 3118720
link1348 wustl 1206150 1205665
link1349 089B 3118811 3119512
link1349 wustl 1205546 1204845
link1350 089B 3119514 3120793
link1350 wustl 112395 111131
link1351 089B 3121086 3122073
link1351 wustl 833180 832193
link1352 089B 3122826 3123348
link1352 wustl 3485307 3485829
link1353 089B 3123351 3124620
link1353 wustl 1216295 1215026
link1354 089B 3124621 3125891
link1354 wustl 1216299 1215028
link1355 089B 3125895 3127167
link1355 wustl 2952023 2950751
link1356 089B 3127168 3128435
link1356 wustl 185569 184302
link1357 089B 3128436 3129704
link1357 wustl 2031214 2032482
link1358 089B 3129698 3130973
link1358 wustl 1995551 1994277
link1359 089B 3130976 3131544
link1359 wustl 13570 14138
link1360 089B 3131544 3132238
link1360 wustl 14456 15150
link1361 089B 3132237 3133503
link1361 wustl 1295207 1296472
link1362 089B 3133636 3134765
link1362 wustl 241936 243065
link1363 089B 3134768 3136024
link1363 wustl 695107 693851
link1364 089B 3136026 3137286
link1364 wustl 35574 34314
link1365 089B 3137288 3138543
link1365 wustl 855109 856364
link1366 089B 3138546 3139798
link1366 wustl 856362 855110
link1367 089B 3139800 3141050
link1367 wustl 2398986 2397736
link1368 089B 3142302 3143552
link1368 wustl 131332 132653
link1369 089B 3143553 3144803
link1369 wustl 2396203 2397452
link1370 089B 3144800 3146053
link1370 wustl 12307 13565
link1371 089B 3146055 3147304
link1371 wustl 1878107 1879357
link1372 089B 3147304 3148554
link1372 wustl 975119 976371
link1373 089B 3148555 3149800
link1373 wustl 3172278 3171034
link1374 089B 3149797 3151044
link1374 wustl 923050 924298
link1375 089B 3151043 3152286
link1375 wustl 517209 518451
link1376 089B 3152287 3153528
link1376 wustl 963351 964592
link1377 089B 3153529 3153933
link1377 wustl 3294206 3294610
link1378 089B 3154769 3155510
link1378 wustl 3061556 3060743
link1379 089B 3154769 3156013
link1379 wustl 531939 530636
link1380 089B 3154769 3155308
link1380 wustl 5928 5389
link1381 089B 3156013 3157261
link1381 wustl 1124883 1126129
link1382 089B 3157252 3158490
link1382 wustl 2103378 2102079
link1383 089B 3158492 3159731
link1383 wustl 655762 654524
link1384 089B 3160110 3160970
link1384 wustl 3082949 3083809
link1385 089B 3160966 3162201
link1385 wustl 1674310 1673075
link1386 089B 3162200 3163441
link1386 wustl 1912858 1911617
link1387 089B 3163436 3163877
link1387 wustl 3279711 3280151
link1388 089B 3164672 3165902
link1388 wustl 1511699 1510464
link1389 089B 3165904 3167135
link1389 wustl 1982760 1981529
link1390 089B 3167140 3168366
link1390 wustl 546793 545486
link1391 089B 3168370 3169216
link1391 wustl 3234370 3233527
link1392 089B 3169601 3170802
link1392 wustl 681277 680076
link1393 089B 3170948 3171587
link1393 wustl 282660 283300
link1394 089B 3171045 3172057
link1394 wustl 340438 341450
link1395 089B 3172059 3173286
link1395 wustl 1997236 1998463
link1396 089B 3173715 3174509
link1396 wustl 545766 546560
link1397 089B 3174511 3175734
link1397 wustl 2161407 2160184
link1398 089B 3175735 3176960
link1398 wustl 1313219 1314444
link1399 089B 3176960 3178184
link1399 wustl 642601 641377
link1400 089B 3178184 3179406
link1400 wustl 1347060 1348282
link1401 089B 3179406 3180627
link1401 wustl 1098733 1099954
link1402 089B 3180626 3181848
link1402 wustl 1191886 1190661
link1403 089B 3181846 3183064
link1403 wustl 518451 519669
link1404 089B 3183065 3184283
link1404 wustl 519671 518453
link1405 089B 3184285 3185507
link1405 wustl 2834920 2833698
link1406 089B 3185504 3186718
link1406 wustl 380478 381777
link1407 089B 3186720 3187928
link1407 wustl 175813 177021
link1408 089B 3186825 3187929
link1408 wustl 3304201 3305304
link1409 089B 3187332 3187929
link1409 wustl 173704 174300
link1410 089B 3187922 3189140
link1410 wustl 2144796 2143577
link1411 089B 3189142 3190351
link1411 wustl 622500 621291
link1412 089B 3190352 3191560
link1412 wustl 3154722 3155930
link1413 089B 3191561 3192430
link1413 wustl 2630481 2631349
link1414 089B 3192410 3192773
link1414 wustl 2631508 2631871
link1415 089B 3192771 3193977
link1415 wustl 1865002 1866208
link1416 089B 3194185 3195184
link1416 wustl 3204074 3205075
link1417 089B 3195181 3195550
link1417 wustl 625762 626130
link1418 089B 3195676 3196389
link1418 wustl 626147 626843
link1419 089B 3196390 3197596
link1419 wustl 1851466 1852672
link1420 089B 3197597 3198800
link1420 wustl 3489113 3490316
link1421 089B 3198801 3200004
link1421 wustl 271241 270038
link1422 089B 3200005 3201206
link1422 wustl 1306870 1305665
link1423 089B 3201208 3202409
link1423 wustl 2588654 2589855
link1424 089B 3202411 3203336
link1424 wustl 97730 96803
link1425 089B 3203613 3204812
link1425 wustl 602363 603562
link1426 089B 3204814 3205343
link1426 wustl 2419415 2419947
link1427 089B 3205303 3206012
link1427 wustl 2431594 2432303
link1428 089B 3206014 3207211
link1428 wustl 1453157 1454344
link1429 089B 3207208 3208408
link1429 wustl 1457505 1456305
link1430 089B 3208408 3209603
link1430 wustl 2045432 2044237
link1431 089B 3209606 3210794
link1431 wustl 2044239 2045428
link1432 089B 3210798 3211972
link1432 wustl 2624500 2625674
link1433 089B 3211994 3212419
link1433 wustl 3255788 3256212
link1434 089B 3213186 3214377
link1434 wustl 2800952 2802143
link1435 089B 3214369 3215569
link1435 wustl 955619 954419
link1436 089B 3215571 3216165
link1436 wustl 1469746 1469152
link1437 089B 3216274 3216758
link1437 wustl 1468973 1468454
link1438 089B 3216312 3216758
link1438 wustl 11010 10564
link1439 089B 3216752 3217947
link1439 wustl 836585 835391
link1440 089B 3217947 3219136
link1440 wustl 3323975 3325163
link1441 089B 3219132 3220315
link1441 wustl 32338 33521
link1442 089B 3220315 3221495
link1442 wustl 2411311 2412494
link1443 089B 3221497 3222675
link1443 wustl 2762263 2761085
link1444 089B 3222675 3223223
link1444 wustl 1298041 1297493
link1445 089B 3223854 3224354
link1445 wustl 2084493 2083994
link1446 089B 3224362 3225025
link1446 wustl 2078960 2078294
link1447 089B 3225029 3226205
link1447 wustl 2445820 2444644
link1448 089B 3226204 3227380
link1448 wustl 202943 204119
link1449 089B 3227381 3228556
link1449 wustl 3458032 3459196
link1450 089B 3228556 3229727
link1450 wustl 1723444 1722273
link1451 089B 3229728 3230899
link1451 wustl 3494211 3495382
link1452 089B 3230902 3232070
link1452 wustl 1722274 1723442
link1453 089B 3232072 3233234
link1453 wustl 495045 493940
link1454 089B 3233245 3234413
link1454 wustl 2973372 2974540
link1455 089B 3234414 3235474
link1455 wustl 1050048 1048988
link1456 089B 3235580 3236739
link1456 wustl 653396 652237
link1457 089B 3236741 3237901
link1457 wustl 3173440 3172280
link1458 089B 3237902 3239062
link1458 wustl 1120180 1119020
link1459 089B 3239063 3240220
link1459 wustl 462309 461152
link1460 089B 3240224 3241381
link1460 wustl 2234633 2233477
link1461 089B 3241382 3242543
link1461 wustl 1005193 1004033
link1462 089B 3242540 3243694
link1462 wustl 2234634 2233481
link1463 089B 3243698 3244853
link1463 wustl 1776245 1775090
link1464 089B 3244852 3246009
link1464 wustl 2710668 2709511
link1465 089B 3246013 3247163
link1465 wustl 621287 620203
link1466 089B 3247285 3248313
link1466 wustl 1297502 1296473
link1467 089B 3248315 3249464
link1467 wustl 628420 629569
link1468 089B 3249466 3250610
link1468 wustl 2844387 2845531
link1469 089B 3250615 3251759
link1469 wustl 2782768 2783912
link1470 089B 3251761 3252907
link1470 wustl 1670719 1671865
link1471 089B 3252908 3254051
link1471 wustl 2471041 2469898
link1472 089B 3254054 3255194
link1472 wustl 387603 388743
link1473 089B 3255195 3256334
link1473 wustl 387601 388740
link1474 089B 3256338 3257479
link1474 wustl 2047615 2046477
link1475 089B 3257482 3258617
link1475 wustl 2419412 2418277
link1476 089B 3258622 3259018
link1476 wustl 2180969 2181365
link1477 089B 3259762 3260901
link1477 wustl 2863535 2864673
link1478 089B 3260903 3262039
link1478 wustl 2046478 2047614
link1479 089B 3262041 3263180
link1479 wustl 3002086 3000946
link1480 089B 3263178 3264311
link1480 wustl 271241 270041
link1481 089B 3264314 3265448
link1481 wustl 2746456 2747590
link1482 089B 3265553 3265944
link1482 wustl 3045991 3045615
link1483 089B 3266585 3267719
link1483 wustl 2378368 2379501
link1484 089B 3267721 3268854
link1484 wustl 2746458 2747591
link1485 089B 3268855 3269989
link1485 wustl 2316070 2314936
link1486 089B 3269990 3271121
link1486 wustl 1966121 1964990
link1487 089B 3271189 3272255
link1487 wustl 2959842 2958773
link1488 089B 3272256 3273388
link1488 wustl 1966121 1964989
link1489 089B 3273390 3274517
link1489 wustl 1568913 1570046
link1490 089B 3274517 3275644
link1490 wustl 1879995 1881119
link1491 089B 3275645 3276224
link1491 wustl 1149009 1149558
link1492 089B 3276348 3276764
link1492 wustl 1149834 1150250
link1493 089B 3276768 3277885
link1493 wustl 2250842 2249725
link1494 089B 3277885 3278996
link1494 wustl 599505 600616
link1495 089B 3279000 3280110
link1495 wustl 1776246 1775130
link1496 089B 3280110 3281221
link1496 wustl 472176 471065
link1497 089B 3281223 3282331
link1497 wustl 1265345 1266453
link1498 089B 3282333 3283442
link1498 wustl 2940562 2941671
link1499 089B 3283443 3284551
link1499 wustl 812054 813162
link1500 089B 3284636 3285300
link1500 wustl 767801 767138
link1501 089B 3285293 3285658
link1501 wustl 766967 766601
link1502 089B 3285659 3286765
link1502 wustl 733496 734602
link1503 089B 3286890 3287513
link1503 wustl 767762 767138
link1504 089B 3287872 3288974
link1504 wustl 700967 699865
link1505 089B 3288975 3290077
link1505 wustl 2159082 2160184
link1506 089B 3290364 3291178
link1506 wustl 1779310 1780124
link1507 089B 3291177 3292280
link1507 wustl 670671 669568
link1508 089B 3292280 3293379
link1508 wustl 524116 523018
link1509 089B 3293381 3294478
link1509 wustl 2440927 2442024
link1510 089B 3294480 3295581
link1510 wustl 56481 55380
link1511 089B 3295581 3296681
link1511 wustl 2440926 2442026
link1512 089B 3296682 3297779
link1512 wustl 2475043 2473946
link1513 089B 3297774 3298888
link1513 wustl 1956494 1955387
link1514 089B 3298876 3299969
link1514 wustl 1599639 1598547
link1515 089B 3299970 3300424
link1515 wustl 3046055 3045615
link1516 089B 3300419 3301061
link1516 wustl 1349853 1349212
link1517 089B 3300419 3300754
link1517 wustl 3045442 3045110
link1518 089B 3301064 3302157
link1518 wustl 2930988 2929895
link1519 089B 3302251 3303249
link1519 wustl 2824897 2825895
link1520 089B 3303250 3304335
link1520 wustl 2593155 2592071
link1521 089B 3304341 3305434
link1521 wustl 2888464 2887371
link1522 089B 3305434 3306527
link1522 wustl 2392613 2391520
link1523 089B 3306526 3307617
link1523 wustl 1781216 1780125
link1524 089B 3307618 3308706
link1524 wustl 800147 801235
link1525 089B 3308707 3309795
link1525 wustl 1013296 1014384
link1526 089B 3309796 3310875
link1526 wustl 486196 485117
link1527 089B 3311187 3311969
link1527 wustl 331967 332750
link1528 089B 3311972 3313056
link1528 wustl 496919 495835
link1529 089B 3313058 3314142
link1529 wustl 495836 496920
link1530 089B 3314145 3315226
link1530 wustl 1076192 1077273
link1531 089B 3315913 3316311
link1531 wustl 3499675 3499278
link1532 089B 3316312 3317395
link1532 wustl 1864070 1862988
link1533 089B 3317403 3318473
link1533 wustl 477955 476885
link1534 089B 3318477 3318837
link1534 wustl 1582366 1582726
link1535 089B 3318852 3319554
link1535 wustl 1582899 1583601
link1536 089B 3319556 3320579
link1536 wustl 1523060 1524086
link1537 089B 3320635 3321713
link1537 wustl 791153 790075
link1538 089B 3321714 3322795
link1538 wustl 669290 668207
link1539 089B 3322792 3323863
link1539 wustl 1992979 1991908
link1540 089B 3323862 3324943
link1540 wustl 1992985 1991904
link1541 089B 3326023 3327092
link1541 wustl 487701 486632
link1542 089B 3327094 3328164
link1542 wustl 1521988 1523058
link1543 089B 3328165 3329237
link1543 wustl 1232812 1233884
link1544 089B 3329239 3330308
link1544 wustl 1233883 1232814
link1545 089B 3330311 3331379
link1545 wustl 832191 831123
link1546 089B 3331381 3332446
link1546 wustl 131333 132469
link1547 089B 3332449 3333424
link1547 wustl 2066661 2065685
link1548 089B 3333080 3333424
link1548 wustl 1363126 1362782
link1549 089B 3333120 3333464
link1549 wustl 2650516 2650172
link1550 089B 3333157 3333512
link1550 wustl 3139848 3140212
link1551 089B 3333513 3334568
link1551 wustl 1659146 1660201
link1552 089B 3334578 3335430
link1552 wustl 1751384 1750531
link1553 089B 3335637 3336638
link1553 wustl 3491496 3490495
link1554 089B 3336698 3337756
link1554 wustl 1500203 1501260
link1555 089B 3337757 3338813
link1555 wustl 2788003 2786947
link1556 089B 3338814 3339873
link1556 wustl 3268421 3267392
link1557 089B 3339871 3340924
link1557 wustl 1792383 1793435
link1558 089B 3340925 3341261
link1558 wustl 1913177 1913513
link1559 089B 3340994 3341979
link1559 wustl 1953936 1954921
link1560 089B 3341982 3343037
link1560 wustl 240021 241076
link1561 089B 3343037 3344091
link1561 wustl 1001088 1002142
link1562 089B 3344091 3345146
link1562 wustl 1585001 1586056
link1563 089B 3345145 3346202
link1563 wustl 668073 667016
link1564 089B 3346203 3347255
link1564 wustl 1792384 1793436
link1565 089B 3347248 3348312
link1565 wustl 2439865 2440930
link1566 089B 3348309 3349359
link1566 wustl 2790720 2789670
link1567 089B 3349359 3350152
link1567 wustl 104450 103641
link1568 089B 3350971 3351459
link1568 wustl 103872 103384
link1569 089B 3351459 3352509
link1569 wustl 1606997 1608047
link1570 089B 3352509 3353559
link1570 wustl 1494014 1495064
link1571 089B 3353560 3354607
link1571 wustl 823226 822175
link1572 089B 3354609 3355654
link1572 wustl 823225 822176
link1573 089B 3355899 3356703
link1573 wustl 2872077 2871273
link1574 089B 3356704 3357746
link1574 wustl 461813 460772
link1575 089B 3357748 3358791
link1575 wustl 2045432 2046476
link1576 089B 3358792 3359591
link1576 wustl 1583706 1584505
link1577 089B 3359836 3360878
link1577 wustl 925632 926674
link1578 089B 3360879 3361922
link1578 wustl 1075877 1076920
link1579 089B 3361970 3362964
link1579 wustl 1041126 1040132
link1580 089B 3362967 3364005
link1580 wustl 3162389 3161351
link1581 089B 3364009 3365048
link1581 wustl 3162389 3161350
link1582 089B 3365050 3365359
link1582 wustl 1916513 1916822
link1583 089B 3365406 3366090
link1583 wustl 1917053 1917738
link1584 089B 3366094 3367129
link1584 wustl 2954759 2955795
link1585 089B 3367131 3368169
link1585 wustl 250968 251968
link1586 089B 3368170 3369211
link1586 wustl 555632 556671
link1587 089B 3369212 3369937
link1587 wustl 772650 771925
link1588 089B 3370252 3371289
link1588 wustl 373252 372214
link1589 089B 3371290 3372327
link1589 wustl 1216299 1217337
link1590 089B 3372327 3373365
link1590 wustl 2957734 2958772
link1591 089B 3373367 3374406
link1591 wustl 632832 633865
link1592 089B 3374640 3375443
link1592 wustl 1302188 1301385
link1593 089B 3375442 3376476
link1593 wustl 2619745 2620779
link1594 089B 3376850 3377248
link1594 wustl 2434724 2434326
link1595 089B 3377512 3378544
link1595 wustl 1003648 1002617
link1596 089B 3378544 3379579
link1596 wustl 1131046 1130011
link1597 089B 3379576 3380610
link1597 wustl 2833199 2832165
link1598 089B 3380611 3381643
link1598 wustl 739877 740909
link1599 089B 3381643 3382674
link1599 wustl 1265323 1266354
link1600 089B 3382675 3383707
link1600 wustl 446140 447171
link1601 089B 3383710 3384736
link1601 wustl 1877080 1878106
link1602 089B 3384737 3385761
link1602 wustl 1877078 1878102
link1603 089B 3385766 3386794
link1603 wustl 39554 38526
link1604 089B 3386796 3387822
link1604 wustl 2934633 2935659
link1605 089B 3387823 3388848
link1605 wustl 1842807 1841782
link1606 089B 3388838 3389872
link1606 wustl 261585 260556
link1607 089B 3389878 3390898
link1607 wustl 1842804 1841784
link1608 089B 3390901 3391925
link1608 wustl 261577 260554
link1609 089B 3391927 3392949
link1609 wustl 3338212 3339234
link1610 089B 3392950 3393972
link1610 wustl 3338211 3339233
link1611 089B 3393972 3394996
link1611 wustl 1203818 1204843
link1612 089B 3394997 3395825
link1612 wustl 3341048 3341875
link1613 089B 3396018 3397033
link1613 wustl 2836660 2835645
link1614 089B 3397034 3398049
link1614 wustl 385082 384067
link1615 089B 3398048 3399062
link1615 wustl 2418182 2417168
link1616 089B 3399063 3400077
link1616 wustl 1983773 1982759
link1617 089B 3400078 3401087
link1617 wustl 2221283 2220274
link1618 089B 3401088 3401910
link1618 wustl 3497454 3496633
link1619 089B 3401139 3401828
link1619 wustl 2421866 2421177
link1620 089B 3402101 3403112
link1620 wustl 450156 451166
link1621 089B 3403111 3404121
link1621 wustl 2591600 2590590
link1622 089B 3404122 3405131
link1622 wustl 1266354 1265345
link1623 089B 3404122 3404426
link1623 wustl 1643750 1643446
link1624 089B 3405134 3405526
link1624 wustl 2963083 2963475
link1625 089B 3405628 3406132
link1625 wustl 2963601 2964105
link1626 089B 3406141 3407150
link1626 wustl 2764347 2765356
link1627 089B 3407153 3408160
link1627 wustl 2764350 2765357
link1628 089B 3408161 3409164
link1628 wustl 1129502 1128499
link1629 089B 3409168 3410033
link1629 wustl 1933412 1934277
link1630 089B 3410178 3411178
link1630 wustl 1978270 1977270
link1631 089B 3411179 3412182
link1631 wustl 2961406 2960403
link1632 089B 3412182 3412999
link1632 wustl 1437548 1436731
link1633 089B 3413410 3414188
link1633 wustl 1307649 1306871
link1634 089B 3414190 3414550
link1634 wustl 820328 819968
link1635 089B 3414538 3415186
link1635 wustl 819858 819210
link1636 089B 3415190 3416182
link1636 wustl 1056803 1057797
link1637 089B 3416182 3417174
link1637 wustl 689432 690424
link1638 089B 3417176 3418170
link1638 wustl 689432 690426
link1639 089B 3418170 3419163
link1639 wustl 129897 128904
link1640 089B 3419165 3420156
link1640 wustl 3333026 3332035
link1641 089B 3420157 3421148
link1641 wustl 3333027 3332035
link1642 089B 3421148 3422138
link1642 wustl 1798253 1799244
link1643 089B 3421148 3422138
link1643 wustl 2060867 2061858
link1644 089B 3421520 3421954
link1644 wustl 3496015 3495580
link1645 089B 3421590 3421991
link1645 wustl 3509225 3509627
link1646 089B 3422141 3423124
link1646 wustl 1994275 1993292
link1647 089B 3423123 3424111
link1647 wustl 1994279 1993291
link1648 089B 3424111 3425092
link1648 wustl 1880139 1881117
link1649 089B 3425095 3426077
link1649 wustl 2060121 2059139
link1650 089B 3426079 3427061
link1650 wustl 242024 243006
link1651 089B 3427062 3428043
link1651 wustl 1128021 1127039
link1652 089B 3429027 3430007
link1652 wustl 1852674 1853655
link1653 089B 3430008 3430990
link1653 wustl 1852673 1853655
link1654 089B 3431322 3431971
link1654 wustl 593990 594635
link1655 089B 3431973 3432952
link1655 wustl 2042982 2042003
link1656 089B 3433284 3433932
link1656 wustl 593990 594634
link1657 089B 3433933 3434909
link1657 wustl 454484 455460
link1658 089B 3434912 3435897
link1658 wustl 1565469 1566455
link1659 089B 3435894 3436868
link1659 wustl 232668 231694
link1660 089B 3436869 3437845
link1660 wustl 1976293 1977269
link1661 089B 3437847 3438819
link1661 wustl 698963 697991
link1662 089B 3438823 3439801
link1662 wustl 1409877 1410855
link1663 089B 3439796 3440766
link1663 wustl 1302359 1301389
link1664 089B 3441742 3442713
link1664 wustl 2005575 2006546
link1665 089B 3442715 3443684
link1665 wustl 130106 129137
link1666 089B 3443685 3444655
link1666 wustl 1997210 1996240
link1667 089B 3444657 3445624
link1667 wustl 1001174 1002141
link1668 089B 3445627 3446401
link1668 wustl 1624538 1625312
link1669 089B 3446595 3447565
link1669 wustl 1087685 1088654
link1670 089B 3447566 3448530
link1670 wustl 3132971 3132007
link1671 089B 3448534 3449496
link1671 wustl 2915513 2916475
link1672 089B 3449497 3450459
link1672 wustl 2852456 2853418
link1673 089B 3450458 3451421
link1673 wustl 1173476 1174439
link1674 089B 3450458 3451174
link1674 wustl 1540603 1541319
link1675 089B 3451418 3452381
link1675 wustl 601399 602362
link1676 089B 3452382 3453342
link1676 wustl 451675 452634
link1677 089B 3453343 3454301
link1677 wustl 730798 729840
link1678 089B 3454303 3455262
link1678 wustl 1594931 1593972
link1679 089B 3455263 3456223
link1679 wustl 335106 336065
link1680 089B 3456222 3457181
link1680 wustl 2105771 2104812
link1681 089B 3457183 3458143
link1681 wustl 2438913 2439873
link1682 089B 3458145 3459102
link1682 wustl 2178072 2179029
link1683 089B 3459103 3460059
link1683 wustl 3220091 3219139
link1684 089B 3460511 3461011
link1684 wustl 3503614 3503116
link1685 089B 3461004 3461966
link1685 wustl 450714 451674
link1686 089B 3462132 3462915
link1686 wustl 1588135 1587351
link1687 089B 3462916 3463863
link1687 wustl 2462651 2463600
link1688 089B 3463865 3464812
link1688 wustl 1199639 1200585
link1689 089B 3464841 3465757
link1689 wustl 819095 818179
link1690 089B 3465760 3466705
link1690 wustl 429341 428396
link1691 089B 3466706 3467647
link1691 wustl 429340 428399
link1692 089B 3467728 3468592
link1692 wustl 1808120 1807263
link1693 089B 3468593 3469020
link1693 wustl 3439440 3439013
link1694 089B 3469538 3470481
link1694 wustl 1147330 1148272
link1695 089B 3470482 3471321
link1695 wustl 2137996 2138835
link1696 089B 3471427 3472367
link1696 wustl 2789565 2790505
link1697 089B 3472368 3473306
link1697 wustl 181419 182352
link1698 089B 3473309 3474247
link1698 wustl 961780 962718
link1699 089B 3474254 3475180
link1699 wustl 417318 416392
link1700 089B 3475185 3476111
link1700 wustl 1047869 1048795
link1701 089B 3476112 3477041
link1701 wustl 1864071 1865000
link1702 089B 3477041 3477968
link1702 wustl 1869675 1868748
link1703 089B 3477971 3478904
link1703 wustl 1199637 1198697
link1704 089B 3478897 3479823
link1704 wustl 1348283 1349209
link1705 089B 3479824 3480749
link1705 wustl 2856323 2857248
link1706 089B 3480748 3481665
link1706 wustl 771725 772649
link1707 089B 3481666 3482583
link1707 wustl 1555054 1554137
link1708 089B 3482586 3483503
link1708 wustl 555632 554714
link1709 089B 3483503 3484419
link1709 wustl 1122217 1123134
link1710 089B 3484421 3485272
link1710 wustl 2871275 2872126
link1711 089B 3485341 3486257
link1711 wustl 2942076 2942991
link1712 089B 3486256 3487169
link1712 wustl 1368021 1367107
link1713 089B 3487171 3488082
link1713 wustl 1366208 1365297
link1714 089B 3488084 3488996
link1714 wustl 1195351 1194511
link1715 089B 3488998 3489913
link1715 wustl 3277469 3276554
link1716 089B 3489922 3490823
link1716 wustl 2942087 2942989
link1717 089B 3490825 3491735
link1717 wustl 3276558 3277468
link1718 089B 3491737 3492482
link1718 wustl 487706 488452
link1719 089B 3492651 3493560
link1719 wustl 1487448 1488357
link1720 089B 3493563 3494471
link1720 wustl 3101196 3102104
link1721 089B 3494471 3495378
link1721 wustl 182780 183687
link1722 089B 3495380 3496288
link1722 wustl 100855 101734
link1723 089B 3496294 3497197
link1723 wustl 3434614 3433711
link1724 089B 3497198 3498106
link1724 wustl 2802144 2803052
link1725 089B 3498116 3499014
link1725 wustl 2803043 2802145
link1726 089B 3499016 3499923
link1726 wustl 3264610 3265517
link1727 089B 3499924 3500830
link1727 wustl 521874 522780
link1728 089B 3500831 3501736
link1728 wustl 2964848 2963943
link1729 089B 3501739 3502644
link1729 wustl 2964847 2963942
link1730 089B 3502645 3503550
link1730 wustl 1855234 1854329
link1731 089B 3503552 3504457
link1731 wustl 2954233 2953328
link1732 089B 3504458 3505364
link1732 wustl 2992085 2992993
link1733 089B 3505365 3506267
link1733 wustl 2949848 2950750
link1734 089B 3506269 3507172
link1734 wustl 2949848 2950751
link1735 089B 3507173 3508075
link1735 wustl 1218813 1217911
link1736 089B 3508076 3508976
link1736 wustl 3392643 3391743
link1737 089B 3508076 3508976
link1737 wustl 2914739 2913839
link1738 089B 3508076 3508976
link1738 wustl 3230838 3231738
link1739 089B 3508981 3509395
link1739 wustl 830822 830408
link1740 089B 3509880 3510779
link1740 wustl 442455 441552
link1741 089B 3510779 3511678
link1741 wustl 829237 828338
link1742 089B 3511681 3512579
link1742 wustl 838449 837551
link1743 089B 3512581 3513482
link1743 wustl 1751387 1752289
link1744 089B 3513488 3514382
link1744 wustl 699859 698965
link1745 089B 3514381 3515283
link1745 wustl 838452 837550
link1746 089B 3515285 3516180
link1746 wustl 1646838 1645943
link1747 089B 3516182 3517077
link1747 wustl 1366210 1367105
link1748 089B 3517079 3517975
link1748 wustl 1187691 1188587
link1749 089B 3517976 3518870
link1749 wustl 1799681 1800574
link1750 089B 3517976 3518390
link1750 wustl 3507459 3507873
link1751 089B 3517976 3518870
link1751 wustl 2062295 2063188
link1752 089B 3518483 3518870
link1752 wustl 2095601 2095987
link1753 089B 3518504 3518870
link1753 wustl 1359982 1360347
link1754 089B 3518537 3518867
link1754 wustl 3509630 3509959
link1755 089B 3518533 3518870
link1755 wustl 2257804 2258141
link1756 089B 3518872 3519766
link1756 wustl 2621605 2622499
link1757 089B 3519767 3520660
link1757 wustl 2892431 2891537
link1758 089B 3520663 3521551
link1758 wustl 2446959 2447847
link1759 089B 3521553 3522445
link1759 wustl 641377 640486
link1760 089B 3522445 3523335
link1760 wustl 364201 365091
link1761 089B 3523338 3524228
link1761 wustl 364202 365092
link1762 089B 3524229 3525121
link1762 wustl 2621604 2622496
link1763 089B 3525122 3526011
link1763 wustl 356050 356942
link1764 089B 3526012 3526902
link1764 wustl 3282693 3283583
link1765 089B 3526905 3527790
link1765 wustl 630455 629572
link1766 089B 3527793 3528682
link1766 wustl 412203 411314
link1767 089B 3528683 3529571
link1767 wustl 2451245 2452133
link1768 089B 3529570 3530457
link1768 wustl 28100 27211
link1769 089B 3530459 3531345
link1769 wustl 907895 907009
link1770 089B 3531346 3532231
link1770 wustl 2476419 2475538
link1771 089B 3532232 3533116
link1771 wustl 2768974 2768090
link1772 089B 3533122 3534000
link1772 wustl 51646 52524
link1773 089B 3534002 3534884
link1773 wustl 2270909 2269961
link1774 089B 3534885 3535767
link1774 wustl 1592083 1591201
link1775 089B 3535768 3536650
link1775 wustl 186840 185955
link1776 089B 3536648 3537529
link1776 wustl 552290 553171
link1777 089B 3537530 3538405
link1777 wustl 128570 127695
link1778 089B 3538410 3539288
link1778 wustl 97730 96842
link1779 089B 3539289 3540167
link1779 wustl 836671 837549
link1780 089B 3540168 3541044
link1780 wustl 2470775 2469899
link1781 089B 3541045 3541921
link1781 wustl 462661 463537
link1782 089B 3541922 3542798
link1782 wustl 1115142 1114266
link1783 089B 3542799 3543674
link1783 wustl 3331965 3331089
link1784 089B 3543674 3544546
link1784 wustl 462663 463535
link1785 089B 3544550 3545421
link1785 wustl 2267834 2266963
link1786 089B 3545421 3545810
link1786 wustl 2263804 2264192
link1787 089B 3545421 3545810
link1787 wustl 2261810 2262198
link1788 089B 3546297 3547168
link1788 wustl 1208969 1208098
link1789 089B 3547169 3548035
link1789 wustl 729926 730792
link1790 089B 3548042 3548910
link1790 wustl 557539 556671
link1791 089B 3548909 3549776
link1791 wustl 839211 840078
link1792 089B 3549778 3550644
link1792 wustl 840079 839213
link1793 089B 3550646 3551513
link1793 wustl 358880 358013
link1794 089B 3551515 3552135
link1794 wustl 2051513 2052133
link1795 089B 3552381 3553246
link1795 wustl 1941292 1940412
link1796 089B 3553247 3554111
link1796 wustl 926930 927795
link1797 089B 3554112 3554977
link1797 wustl 650944 650079
link1798 089B 3554979 3555384
link1798 wustl 2319062 2318657
link1799 089B 3555476 3555840
link1799 wustl 2318100 2317736
link1800 089B 3555842 3556705
link1800 wustl 1006354 1005490
link1801 089B 3556707 3557568
link1801 wustl 965496 966357
link1802 089B 3557569 3558431
link1802 wustl 970731 971593
link1803 089B 3558432 3559292
link1803 wustl 3256019 3256879
link1804 089B 3559292 3560149
link1804 wustl 1189391 1190248
link1805 089B 3560150 3561008
link1805 wustl 2931619 2932477
link1806 089B 3561009 3561866
link1806 wustl 2843528 2844385
link1807 089B 3561867 3562724
link1807 wustl 3047080 3046223
link1808 089B 3562728 3563375
link1808 wustl 2825899 2826546
link1809 089B 3563581 3564435
link1809 wustl 2204401 2203547
link1810 089B 3564437 3564954
link1810 wustl 2031215 2031732
link1811 089B 3565340 3566146
link1811 wustl 1316221 1315414
link1812 089B 3566147 3566999
link1812 wustl 970350 969497
link1813 089B 3567001 3567853
link1813 wustl 1199638 1198709
link1814 089B 3567856 3568707
link1814 wustl 971595 972446
link1815 089B 3568710 3569559
link1815 wustl 1903450 1904299
link1816 089B 3569560 3570413
link1816 wustl 2656711 2655858
link1817 089B 3570415 3571267
link1817 wustl 2655859 2656711
link1818 089B 3571264 3572118
link1818 wustl 2388675 2387822
link1819 089B 3572118 3572967
link1819 wustl 3503209 3502357
link1820 089B 3572968 3573762
link1820 wustl 2388673 2387879
link1821 089B 3573818 3574667
link1821 wustl 1609338 1610187
link1822 089B 3574668 3575518
link1822 wustl 182780 183630
link1823 089B 3575517 3576363
link1823 wustl 1049261 1050107
link1824 089B 3576370 3576714
link1824 wustl 2383491 2383835
link1825 089B 3577213 3578060
link1825 wustl 2781450 2782297
link1826 089B 3578061 3578905
link1826 wustl 1608893 1608049
link1827 089B 3578908 3579754
link1827 wustl 2781451 2782296
link1828 089B 3579754 3580599
link1828 wustl 3433710 3432865
link1829 089B 3580601 3581446
link1829 wustl 3292225 3293070
link1830 089B 3581447 3582290
link1830 wustl 1115986 1115143
link1831 089B 3582291 3583135
link1831 wustl 2954955 2955796
link1832 089B 3583136 3583977
link1832 wustl 974796 973955
link1833 089B 3583980 3584818
link1833 wustl 974794 973956
link1834 089B 3584820 3585224
link1834 wustl 3294206 3294610
link1835 089B 3585663 3586501
link1835 wustl 616845 616007
link1836 089B 3586502 3587342
link1836 wustl 3276556 3275716
link1837 089B 3587342 3588178
link1837 wustl 583761 584597
link1838 089B 3588179 3589019
link1838 wustl 2418519 2419359
link1839 089B 3589017 3589854
link1839 wustl 168312 167475
link1840 089B 3589855 3590687
link1840 wustl 2790504 2789672
link1841 089B 3590690 3591525
link1841 wustl 1143368 1144203
link1842 089B 3591527 3592359
link1842 wustl 1710156 1710982
link1843 089B 3592356 3593177
link1843 wustl 1710151 1710969
link1844 089B 3593348 3594021
link1844 wustl 2227629 2226956
link1845 089B 3593421 3594021
link1845 wustl 1248013 1247414
link1846 089B 3594022 3594850
link1846 wustl 1178719 1177891
link1847 089B 3594871 3595676
link1847 wustl 1316221 1315415
link1848 089B 3595693 3596503
link1848 wustl 965479 964669
link1849 089B 3596504 3597326
link1849 wustl 181420 182237
link1850 089B 3597328 3598150
link1850 wustl 991312 990490
link1851 089B 3598153 3598671
link1851 wustl 121941 122460
link1852 089B 3598978 3599798
link1852 wustl 2977336 2976516
link1853 089B 3599801 3600625
link1853 wustl 1478979 1478155
link1854 089B 3600622 3601444
link1854 wustl 2254954 2255776
link1855 089B 3601445 3602267
link1855 wustl 2843527 2842704
link1856 089B 3602269 3603090
link1856 wustl 2254955 2255775
link1857 089B 3603091 3603912
link1857 wustl 1478981 1478160
link1858 089B 3603914 3604732
link1858 wustl 1503818 1503000
link1859 089B 3604735 3605554
link1859 wustl 1305378 1304559
link1860 089B 3605555 3606373
link1860 wustl 3127198 3128016
link1861 089B 3606376 3606845
link1861 wustl 2869806 2870275
link1862 089B 3607192 3608010
link1862 wustl 1979570 1978752
link1863 089B 3608011 3608419
link1863 wustl 2120306 2120714
link1864 089B 3608827 3609636
link1864 wustl 120247 119438
link1865 089B 3609642 3610455
link1865 wustl 120246 119433
link1866 089B 3610453 3611256
link1866 wustl 1361998 1361195
link1867 089B 3610453 3611083
link1867 wustl 3140895 3141525
link1868 089B 3610453 3610936
link1868 wustl 2260589 2260106
link1869 089B 3610458 3611256
link1869 wustl 2260009 2259213
link1870 089B 3610453 3611260
link1870 wustl 2064901 2064094
link1871 089B 3610582 3611066
link1871 wustl 3507874 3508357
link1872 089B 3610722 3611256
link1872 wustl 1359982 1359448
link1873 089B 3611270 3612076
link1873 wustl 1188591 1189390
link1874 089B 3612077 3612888
link1874 wustl 44209 45020
link1875 089B 3612891 3613695
link1875 wustl 42759 43562
link1876 089B 3613699 3614504
link1876 wustl 42759 43564
link1877 089B 3614504 3615309
link1877 wustl 2102604 2101718
link1878 089B 3615310 3616115
link1878 wustl 437887 437082
link1879 089B 3616115 3616550
link1879 wustl 1251913 1252348
link1880 089B 3616919 3617725
link1880 wustl 819210 818404
link1881 089B 3618064 3618528
link1881 wustl 414877 415341
link1882 089B 3618530 3619333
link1882 wustl 1073679 1074482
link1883 089B 3619335 3620137
link1883 wustl 1759384 1758582
link1884 089B 3620138 3620940
link1884 wustl 1759385 1758583
link1885 089B 3620942 3621743
link1885 wustl 516409 517210
link1886 089B 3622166 3622547
link1886 wustl 2068542 2068923
link1887 089B 3622548 3623348
link1887 wustl 3103414 3102616
link1888 089B 3623371 3624150
link1888 wustl 479986 480765
link1889 089B 3624151 3624952
link1889 wustl 3103415 3102615
link1890 089B 3624953 3625752
link1890 wustl 476881 476082
link1891 089B 3625754 3626551
link1891 wustl 1548777 1549574
link1892 089B 3626579 3627353
link1892 wustl 1096261 1095490
link1893 089B 3627355 3628154
link1893 wustl 2857247 2858046
link1894 089B 3628146 3628949
link1894 wustl 2390089 2389286
link1895 089B 3628951 3629745
link1895 wustl 2043768 2042974
link1896 089B 3629746 3630132
link1896 wustl 139006 138620
link1897 089B 3630542 3631337
link1897 wustl 1425794 1426586
link1898 089B 3631338 3632134
link1898 wustl 1259757 1260553
link1899 089B 3632131 3632927
link1899 wustl 998369 997573
link1900 089B 3632131 3632899
link1900 wustl 3363934 3364706
link1901 089B 3632131 3632927
link1901 wustl 1828599 1827803
link1902 089B 3632131 3632929
link1902 wustl 2300041 2299243
link1903 089B 3632131 3632927
link1903 wustl 3399633 3398837
link1904 089B 3632928 3633721
link1904 wustl 630457 629665
link1905 089B 3633721 3634511
link1905 wustl 884484 883694
link1906 089B 3634518 3635306
link1906 wustl 2621567 2620780
link1907 089B 3635303 3636096
link1907 wustl 2933272 2932479
link1908 089B 3636388 3636886
link1908 wustl 1392229 1391731
link1909 089B 3636888 3637673
link1909 wustl 1050047 1049262
link1910 089B 3637675 3638292
link1910 wustl 1388802 1388181
link1911 089B 3638463 3639248
link1911 wustl 1803859 1804647
link1912 089B 3639247 3640033
link1912 wustl 903565 904351
link1913 089B 3640030 3640504
link1913 wustl 2869800 2870275
link1914 089B 3640819 3641603
link1914 wustl 408536 409320
link1915 089B 3641602 3642386
link1915 wustl 545312 544528
link1916 089B 3642388 3643173
link1916 wustl 3453138 3453922
link1917 089B 3643171 3643954
link1917 wustl 2268619 2267836
link1918 089B 3643955 3644738
link1918 wustl 601401 600618
link1919 089B 3644738 3645519
link1919 wustl 545310 544529
link1920 089B 3645521 3646304
link1920 wustl 1976293 1975510
link1921 089B 3646305 3647085
link1921 wustl 906374 905594
link1922 089B 3647086 3647867
link1922 wustl 3453137 3453919
link1923 089B 3647869 3648650
link1923 wustl 3501547 3500766
link1924 089B 3648654 3649431
link1924 wustl 2631872 2632649
link1925 089B 3649431 3650210
link1925 wustl 2190857 2191636
link1926 089B 3650207 3650974
link1926 wustl 492461 491692
link1927 089B 3650988 3651764
link1927 wustl 1848057 1847281
link1928 089B 3651767 3652539
link1928 wustl 3330316 3331088
link1929 089B 3652542 3653311
link1929 wustl 738566 737797
link1930 089B 3653310 3654082
link1930 wustl 1205616 1204844
link1931 089B 3654084 3654852
link1931 wustl 1624538 1625306
link1932 089B 3654856 3655619
link1932 wustl 2051049 2050286
link1933 089B 3655621 3656388
link1933 wustl 626532 625765
link1934 089B 3656389 3657157
link1934 wustl 2050285 2051053
link1935 089B 3657157 3657924
link1935 wustl 2953327 2952560
link1936 089B 3657925 3658692
link1936 wustl 495834 495067
link1937 089B 3658692 3659459
link1937 wustl 2006546 2007313
link1938 089B 3659461 3660225
link1938 wustl 2006548 2007312
link1939 089B 3660599 3660992
link1939 wustl 239628 240021
link1940 089B 3660992 3661757
link1940 wustl 1961125 1961890
link1941 089B 3661817 3662518
link1941 wustl 2865374 2864675
link1942 089B 3662521 3663282
link1942 wustl 1793839 1794599
link1943 089B 3663285 3663826
link1943 wustl 3294203 3293662
link1944 089B 3664045 3664805
link1944 wustl 1793838 1794598
link1945 089B 3664807 3665568
link1945 wustl 838451 839211
link1946 089B 3665569 3666329
link1946 wustl 1785534 1784773
link1947 089B 3666330 3667087
link1947 wustl 2074036 2073279
link1948 089B 3667101 3667847
link1948 wustl 2402402 2401656
link1949 089B 3667848 3668604
link1949 wustl 2076498 2075741
link1950 089B 3668605 3669360
link1950 wustl 153492 152737
link1951 089B 3669360 3670112
link1951 wustl 416390 415638
link1952 089B 3670113 3670863
link1952 wustl 813163 813978
link1953 089B 3670865 3671615
link1953 wustl 740970 741720
link1954 089B 3671617 3672367
link1954 wustl 1940023 1939273
link1955 089B 3672368 3673119
link1955 wustl 388744 389495
link1956 089B 3673120 3673865
link1956 wustl 2833704 2834449
link1957 089B 3673868 3674614
link1957 wustl 1489716 1488970
link1958 089B 3674617 3675365
link1958 wustl 1489715 1488967
link1959 089B 3675364 3676110
link1959 wustl 648671 647925
link1960 089B 3676111 3676856
link1960 wustl 1568868 1568123
link1961 089B 3676852 3677601
link1961 wustl 1922985 1922236
link1962 089B 3677604 3678344
link1962 wustl 1581625 1582365
link1963 089B 3678345 3679084
link1963 wustl 2869065 2869804
link1964 089B 3679085 3679825
link1964 wustl 1756997 1757737
link1965 089B 3679824 3680566
link1965 wustl 1595671 1594929
link1966 089B 3680564 3681301
link1966 wustl 2887370 2886633
link1967 089B 3681484 3682041
link1967 wustl 1936252 1936809
link1968 089B 3682042 3682781
link1968 wustl 2786209 2786948
link1969 089B 3682780 3683517
link1969 wustl 1706923 1706186
link1970 089B 3683514 3684252
link1970 wustl 2933357 2932620
link1971 089B 3684257 3684989
link1971 wustl 1362963 1363696
link1972 089B 3684612 3684963
link1972 wustl 793610 793959
link1973 089B 3684622 3684946
link1973 wustl 538593 538915
link1974 089B 3685726 3686459
link1974 wustl 34255 33522
link1975 089B 3686461 3687192
link1975 wustl 3256020 3256751
link1976 089B 3687194 3687926
link1976 wustl 2390789 2391520
link1977 089B 3687927 3688659
link1977 wustl 1044168 1043436
link1978 089B 3688659 3689389
link1978 wustl 678079 678809
link1979 089B 3689390 3690118
link1979 wustl 2074008 2073279
link1980 089B 3690126 3690848
link1980 wustl 1076197 1076919
link1981 089B 3690849 3691579
link1981 wustl 2376218 2376949
link1982 089B 3691579 3692306
link1982 wustl 1778495 1779222
link1983 089B 3692306 3693033
link1983 wustl 969496 968769
link1984 089B 3693034 3693760
link1984 wustl 2978064 2977338
link1985 089B 3693761 3694485
link1985 wustl 1788050 1787326
link1986 089B 3694486 3695210
link1986 wustl 773375 772651
link1987 089B 3695213 3695935
link1987 wustl 2783804 2783082
link1988 089B 3695937 3696661
link1988 wustl 3068971 3069695
link1989 089B 3696663 3697383
link1989 wustl 2376215 2375495
link1990 089B 3697384 3698106
link1990 wustl 1412004 1411282
link1991 089B 3698107 3698828
link1991 wustl 971594 972315
link1992 089B 3698829 3699197
link1992 wustl 2311795 2312163
link1993 089B 3699556 3699919
link1993 wustl 2311800 2312163
link1994 089B 3700257 3700993
link1994 wustl 2954970 2954234
link1995 089B 3700994 3701718
link1995 wustl 742849 742125
link1996 089B 3701716 3702431
link1996 wustl 246839 247554
link1997 089B 3702434 3703146
link1997 wustl 2853419 2854131
link1998 089B 3703145 3703860
link1998 wustl 561621 562336
link1999 089B 3703863 3704575
link1999 wustl 561625 562337
link2000 089B 3704576 3705287
link2000 wustl 734145 734856
link2001 089B 3705289 3706001
link2001 wustl 1781585 1782297
link2002 089B 3705997 3706542
link2002 wustl 1388729 1388181
link2003 089B 3706713 3707423
link2003 wustl 2445353 2444643
link2004 089B 3707424 3708124
link2004 wustl 819209 819908
link2005 089B 3708130 3708616
link2005 wustl 542816 542330
link2006 089B 3708841 3709550
link2006 wustl 34313 35022
link2007 089B 3709551 3710259
link2007 wustl 1144204 1144912
link2008 089B 3710251 3710967
link2008 wustl 2226965 2226248
link2009 089B 3710251 3710770
link2009 wustl 1247423 1246902
link2010 089B 3710968 3711674
link2010 wustl 515702 516408
link2011 089B 3711866 3712381
link2011 wustl 250091 250606
link2012 089B 3713084 3713792
link2012 wustl 2144790 2144082
link2013 089B 3713791 3714493
link2013 wustl 981367 982069
link2014 089B 3714616 3715197
link2014 wustl 125850 126431
link2015 089B 3715198 3715901
link2015 wustl 1652293 1651590
link2016 089B 3715947 3716600
link2016 wustl 1383660 1384313
link2017 089B 3716783 3717302
link2017 wustl 3055839 3055319
link2018 089B 3717304 3718002
link2018 wustl 2768975 2769673
link2019 089B 3718004 3718703
link2019 wustl 1384315 1385014
link2020 089B 3718704 3719402
link2020 wustl 2769674 2768976
link2021 089B 3719405 3720102
link2021 wustl 2221982 2221285
link2022 089B 3720103 3720794
link2022 wustl 441551 440860
link2023 089B 3720801 3721495
link2023 wustl 1984949 1984255
link2024 089B 3721496 3722191
link2024 wustl 94115 93420
link2025 089B 3722192 3722887
link2025 wustl 461149 460454
link2026 089B 3722888 3723581
link2026 wustl 2372435 2373128
link2027 089B 3723583 3724273
link2027 wustl 1996238 1995548
link2028 089B 3724276 3724969
link2028 wustl 2442071 2442763
link2029 089B 3724970 3725659
link2029 wustl 1501967 1502656
link2030 089B 3726062 3726363
link2030 wustl 2885296 2884998
link2031 089B 3726352 3727043
link2031 wustl 2856323 2855632
link2032 089B 3727040 3727734
link2032 wustl 409316 410010
link2033 089B 3727731 3728424
link2033 wustl 2965542 2964849
link2034 089B 3728425 3729105
link2034 wustl 2446955 2446276
link2035 089B 3729106 3729792
link2035 wustl 3124524 3125209
link2036 089B 3729790 3730477
link2036 wustl 2476417 2477104
link2037 089B 3730478 3731160
link2037 wustl 1916511 1915829
link2038 089B 3731161 3731842
link2038 wustl 2753931 2753250
link2039 089B 3731844 3732524
link2039 wustl 526638 525958
link2040 089B 3732525 3733205
link2040 wustl 526639 525959
link2041 089B 3733208 3733887
link2041 wustl 2753930 2753251
link2042 089B 3733915 3734565
link2042 wustl 2369276 2368626
link2043 089B 3734574 3735002
link2043 wustl 1251920 1252348
link2044 089B 3735248 3735926
link2044 wustl 1193833 1194509
link2045 089B 3735927 3736602
link2045 wustl 3125210 3125885
link2046 089B 3736602 3737277
link2046 wustl 60443 59768
link2047 089B 3737278 3737949
link2047 wustl 1711111 1711782
link2048 089B 3737951 3738622
link2048 wustl 1854327 1853656
link2049 089B 3738621 3739296
link2049 wustl 103019 102343
link2050 089B 3739296 3739964
link2050 wustl 35691 35023
link2051 089B 3739967 3740632
link2051 wustl 516411 517076
link2052 089B 3740633 3741043
link2052 wustl 2076326 2075916
link2053 089B 3741303 3741970
link2053 wustl 1264033 1263366
link2054 089B 3741973 3742636
link2054 wustl 3433251 3432588
link2055 089B 3742638 3743302
link2055 wustl 461814 461150
link2056 089B 3743303 3743965
link2056 wustl 1186673 1186011
link2057 089B 3743967 3744627
link2057 wustl 2104151 2103491
link2058 089B 3744632 3745287
link2058 wustl 2104147 2103492
link2059 089B 3745288 3745953
link2059 wustl 2165505 2164841
link2060 089B 3745288 3745953
link2060 wustl 3033886 3033222
link2061 089B 3745288 3745953
link2061 wustl 2811690 2811025
link2062 089B 3745288 3745953
link2062 wustl 233994 233330
link2063 089B 3745948 3746603
link2063 wustl 1259100 1258445
link2064 089B 3746604 3747260
link2064 wustl 2267772 2268428
link2065 089B 3747261 3747916
link2065 wustl 2972716 2973371
link2066 089B 3747917 3748567
link2066 wustl 3140017 3139369
link2067 089B 3748572 3749226
link2067 wustl 702917 702263
link2068 089B 3749227 3749694
link2068 wustl 3432826 3432358
link2069 089B 3749490 3749880
link2069 wustl 177412 177022
link2070 089B 3749491 3749874
link2070 wustl 3305693 3305310
link2071 089B 3749490 3749874
link2071 wustl 174690 174306
link2072 089B 3749877 3750532
link2072 wustl 3127201 3126546
link2073 089B 3750534 3751183
link2073 wustl 557087 557736
link2074 089B 3751267 3751827
link2074 wustl 359449 358888
link2075 089B 3752486 3753133
link2075 wustl 123091 122444
link2076 089B 3753137 3753781
link2076 wustl 19684 20328
link2077 089B 3753782 3754433
link2077 wustl 2719714 2719063
link2078 089B 3754430 3755078
link2078 wustl 20330 19682
link2079 089B 3755079 3755724
link2079 wustl 43564 44209
link2080 089B 3755725 3756374
link2080 wustl 97732 98381
link2081 089B 3756368 3757022
link2081 wustl 3063569 3064222
link2082 089B 3757013 3757652
link2082 wustl 1385043 1384404
link2083 089B 3757652 3758294
link2083 wustl 1964989 1964347
link2084 089B 3758294 3758933
link2084 wustl 3115091 3114452
link2085 089B 3758932 3759569
link2085 wustl 3115092 3114455
link2086 089B 3759571 3760209
link2086 wustl 1996239 1995601
link2087 089B 3760323 3760847
link2087 wustl 857136 856612
link2088 089B 3760844 3761486
link2088 wustl 2907716 2908358
link2089 089B 3761486 3762122
link2089 wustl 3160219 3160854
link2090 089B 3762124 3762756
link2090 wustl 3160220 3160852
link2091 089B 3762761 3763392
link2091 wustl 2630982 2630351
link2092 089B 3763393 3764027
link2092 wustl 12311 11677
link2093 089B 3764028 3764660
link2093 wustl 1509527 1508895
link2094 089B 3764662 3765059
link2094 wustl 2666353 2665956
link2095 089B 3765386 3765925
link2095 wustl 2688615 2688076
link2096 089B 3765929 3766566
link2096 wustl 52272 51635
link2097 089B 3766559 3767189
link2097 wustl 1843437 1842808
link2098 089B 3767192 3767819
link2098 wustl 1255859 1255232
link2099 089B 3767820 3768449
link2099 wustl 2931618 2930989
link2100 089B 3768450 3769078
link2100 wustl 1437548 1438176
link2101 089B 3769073 3769704
link2101 wustl 648838 649469
link2102 089B 3769705 3770327
link2102 wustl 1179343 1178721
link2103 089B 3770328 3770645
link2103 wustl 766350 766032
link2104 089B 3770951 3771572
link2104 wustl 2452133 2452754
link2105 089B 3771573 3772200
link2105 wustl 94654 95284
link2106 089B 3772194 3772813
link2106 wustl 359500 358881
link2107 089B 3773432 3774048
link2107 wustl 3126545 3125886
link2108 089B 3774051 3774662
link2108 wustl 1977272 1977883
link2109 089B 3774664 3775282
link2109 wustl 3207360 3206742
link2110 089B 3775283 3775654
link2110 wustl 662824 663195
link2111 089B 3775898 3776512
link2111 wustl 681278 680664
link2112 089B 3776513 3777127
link2112 wustl 2657800 2657186
link2113 089B 3777126 3777741
link2113 wustl 2789564 2788949
link2114 089B 3778018 3778353
link2114 wustl 2936472 2936807
link2115 089B 3778351 3778967
link2115 wustl 541193 540576
link2116 089B 3778968 3779580
link2116 wustl 2742791 2742179
link2117 089B 3779580 3780192
link2117 wustl 130647 130035
link2118 089B 3780192 3780802
link2118 wustl 2389285 2388674
link2119 089B 3780803 3781412
link2119 wustl 1488968 1488359
link2120 089B 3781427 3781942
link2120 wustl 1360712 1361166
link2121 089B 3781427 3781754
link2121 wustl 2258505 2258819
link2122 089B 3781427 3782022
link2122 wustl 2063552 2064092
link2123 089B 3781427 3782022
link2123 wustl 1800937 1801473
link2124 089B 3781427 3781754
link2124 wustl 2096352 2096667
link2125 089B 3782024 3782633
link2125 wustl 1191886 1192495
link2126 089B 3782633 3783191
link2126 wustl 2392612 2393170
link2127 089B 3783242 3783847
link2127 wustl 653398 652793
link2128 089B 3783847 3784449
link2128 wustl 2473345 2473945
link2129 089B 3784450 3785052
link2129 wustl 551764 551164
link2130 089B 3785054 3785656
link2130 wustl 1841179 1841781
link2131 089B 3785657 3786258
link2131 wustl 2870672 2871273
link2132 089B 3786260 3786859
link2132 wustl 2277571 2276972
link2133 089B 3786861 3787461
link2133 wustl 2756794 2756194
link2134 089B 3787464 3788056
link2134 wustl 3270618 3270026
link2135 089B 3788057 3788654
link2135 wustl 3460478 3459881
link2136 089B 3788655 3789252
link2136 wustl 829238 829835
link2137 089B 3789255 3789850
link2137 wustl 257945 257352
link2138 089B 3789851 3790446
link2138 wustl 1300613 1301208
link2139 089B 3790447 3791043
link2139 wustl 1256753 1256157
link2140 089B 3791317 3791630
link2140 wustl 2936472 2936785
link2141 089B 3791640 3792235
link2141 wustl 3293712 3293117
link2142 089B 3792257 3792829
link2142 wustl 743236 743807
link2143 089B 3792830 3793424
link2143 wustl 2101153 2100559
link2144 089B 3793424 3794013
link2144 wustl 2279729 2279140
link2145 089B 3794019 3794615
link2145 wustl 3339235 3339831
link2146 089B 3794615 3795205
link2146 wustl 3223668 3224258
link2147 089B 3795206 3795798
link2147 wustl 2463602 2464194
link2148 089B 3795799 3796393
link2148 wustl 3375602 3376196
link2149 089B 3796391 3796980
link2149 wustl 544527 543938
link2150 089B 3796986 3797364
link2150 wustl 3321454 3321076
link2151 089B 3797571 3798155
link2151 wustl 178440 179024
link2152 089B 3798155 3798740
link2152 wustl 2157379 2157964
link2153 089B 3798743 3799329
link2153 wustl 3132002 3131416
link2154 089B 3799327 3799913
link2154 wustl 3132004 3131418
link2155 089B 3799914 3800498
link2155 wustl 701552 700968
link2156 089B 3800499 3800930
link2156 wustl 2921822 2922253
link2157 089B 3801081 3801660
link2157 wustl 2921823 2922402
link2158 089B 3801664 3802237
link2158 wustl 598930 599503
link2159 089B 3802241 3802814
link2159 wustl 654523 653950
link2160 089B 3802812 3803392
link2160 wustl 3373599 3373018
link2161 089B 3803393 3803967
link2161 wustl 351404 351978
link2162 089B 3803968 3804540
link2162 wustl 3063569 3062997
link2163 089B 3804541 3805112
link2163 wustl 564442 563871
link2164 089B 3805116 3805684
link2164 wustl 1374001 1374567
link2165 089B 3805685 3806254
link2165 wustl 666321 665752
link2166 089B 3806254 3806822
link2166 wustl 357512 356944
link2167 089B 3806827 3807392
link2167 wustl 357508 356943
link2168 089B 3807394 3807959
link2168 wustl 842381 841816
link2169 089B 3807962 3808530
link2169 wustl 842382 841814
link2170 089B 3808528 3809096
link2170 wustl 2137998 2137430
link2171 089B 3809099 3809666
link2171 wustl 1294760 1294193
link2172 089B 3809667 3810234
link2172 wustl 2137428 2137995
link2173 089B 3810235 3810800
link2173 wustl 1377278 1376713
link2174 089B 3810802 3811369
link2174 wustl 724315 724882
link2175 089B 3811368 3811934
link2175 wustl 331971 332537
link2176 089B 3811935 3812500
link2176 wustl 2934177 2933609
link2177 089B 3812504 3813064
link2177 wustl 457803 458363
link2178 089B 3813067 3813626
link2178 wustl 3457440 3457999
link2179 089B 3813626 3814186
link2179 wustl 1264783 1265343
link2180 089B 3814189 3814746
link2180 wustl 1880136 1879581
link2181 089B 3814747 3815305
link2181 wustl 3340489 3341047
link2182 089B 3815305 3815861
link2182 wustl 1173757 1174313
link2183 089B 3815305 3815740
link2183 wustl 1540884 1541319
link2184 089B 3815862 3816418
link2184 wustl 1508893 1508336
link2185 089B 3816420 3816972
link2185 wustl 3051386 3051938
link2186 089B 3816972 3817527
link2186 wustl 477963 477408
link2187 089B 3817528 3818081
link2187 wustl 828683 829236
link2188 089B 3818083 3818637
link2188 wustl 3114453 3113899
link2189 089B 3818639 3819190
link2189 wustl 1991436 1990885
link2190 089B 3819191 3819747
link2190 wustl 131200 130644
link2191 089B 3819743 3820295
link2191 wustl 1991438 1990886
link2192 089B 3820298 3820850
link2192 wustl 743825 744377
link2193 089B 3820849 3821401
link2193 wustl 427790 427238
link2194 089B 3821401 3821949
link2194 wustl 427789 427241
link2195 089B 3821952 3822501
link2195 wustl 2662095 2661547
link2196 089B 3822502 3823049
link2196 wustl 35571 35024
link2197 089B 3823052 3823599
link2197 wustl 1256705 1256158
link2198 089B 3823600 3824150
link2198 wustl 653398 653948
link2199 089B 3824151 3824699
link2199 wustl 1914829 1915377
link2200 089B 3824699 3825247
link2200 wustl 2215820 2215272
link2201 089B 3825248 3825796
link2201 wustl 2909348 2908800
link2202 089B 3825796 3826341
link2202 wustl 214604 214053
link2203 089B 3826343 3826888
link2203 wustl 1487993 1487448
link2204 089B 3826889 3827434
link2204 wustl 616006 615461
link2205 089B 3827435 3827978
link2205 wustl 94116 94653
link2206 089B 3827979 3828524
link2206 wustl 1205740 1206285
link2207 089B 3828523 3829068
link2207 wustl 3212421 3212966
link2208 089B 3829069 3829443
link2208 wustl 662823 663197
link2209 089B 3829852 3830153
link2209 wustl 2805360 2805663
link2210 089B 3829825 3830153
link2210 wustl 2060411 2060737
link2211 089B 3830160 3830702
link2211 wustl 1187147 1187691
link2212 089B 3830704 3831246
link2212 wustl 1922983 1923525
link2213 089B 3831244 3831787
link2213 wustl 1373997 1374540
link2214 089B 3831946 3832329
link2214 wustl 2747974 2747592
link2215 089B 3832331 3832869
link2215 wustl 3456471 3457009
link2216 089B 3832872 3833410
link2216 wustl 130646 130108
link2217 089B 3833411 3833950
link2217 wustl 2666893 2666354
link2218 089B 3833951 3834492
link2218 wustl 2229441 2228900
link2219 089B 3834489 3835028
link2219 wustl 2884466 2885005
link2220 089B 3835029 3835565
link2220 wustl 1196053 1195517
link2221 089B 3835572 3835941
link2221 wustl 3140447 3140816
link2222 089B 3835572 3836101
link2222 wustl 2263112 2262583
link2223 089B 3835572 3836099
link2223 wustl 2261118 2260591
link2224 089B 3835572 3835937
link2224 wustl 2097139 2096774
link2225 089B 3835572 3836101
link2225 wustl 2065430 2064901
link2226 089B 3835572 3836101
link2226 wustl 1362527 1361998
link2227 089B 3836103 3836635
link2227 wustl 2469006 2469538
link2228 089B 3836640 3837175
link2228 wustl 551694 551163
link2229 089B 3837175 3837713
link2229 wustl 1374988 1375529
link2230 089B 3837712 3838247
link2230 wustl 213516 214051
link2231 089B 3838313 3838780
link2231 wustl 3294625 3295092
link2232 089B 3838782 3839314
link2232 wustl 2049642 2050174
link2233 089B 3839315 3839849
link2233 wustl 428323 427789
link2234 089B 3839848 3840380
link2234 wustl 1804770 1805302
link2235 089B 3840385 3840912
link2235 wustl 1520830 1521357
link2236 089B 3840910 3841443
link2236 wustl 754620 755153
link2237 089B 3841444 3841974
link2237 wustl 2932619 2933149
link2238 089B 3841973 3842504
link2238 wustl 360033 359502
link2239 089B 3842506 3843036
link2239 wustl 2444262 2443732
link2240 089B 3843038 3843567
link2240 wustl 360030 359501
link2241 089B 3843567 3844096
link2241 wustl 3276111 3276640
link2242 089B 3844097 3844624
link2242 wustl 3121212 3121739
link2243 089B 3844624 3845152
link2243 wustl 2143555 2144083
link2244 089B 3845176 3845680
link2244 wustl 376564 376059
link2245 089B 3845776 3846208
link2245 wustl 3403946 3403514
link2246 089B 3846208 3846734
link2246 wustl 665454 664928
link2247 089B 3846735 3847258
link2247 wustl 334182 333659
link2248 089B 3847267 3847786
link2248 wustl 3061577 3061058
link2249 089B 3847786 3848312
link2249 wustl 450155 450681
link2250 089B 3848313 3848836
link2250 wustl 1187147 1187669
link2251 089B 3848836 3849359
link2251 wustl 2069346 2069869
link2252 089B 3849444 3849882
link2252 wustl 1407218 1407656
link2253 089B 3849883 3850403
link2253 wustl 2954755 2954235
link2254 089B 3850400 3850925
link2254 wustl 1931055 1930531
link2255 089B 3850927 3851446
link2255 wustl 1345528 1345009
link2256 089B 3851448 3851972
link2256 wustl 2402670 2403194
link2257 089B 3851969 3852486
link2257 wustl 2803053 2803570
link2258 089B 3852487 3853000
link2258 wustl 2724816 2725329
link2259 089B 3852999 3853518
link2259 wustl 2763001 2762482
link2260 089B 3853516 3854035
link2260 wustl 376575 376056
link2261 089B 3854032 3854547
link2261 wustl 59253 59768
link2262 089B 3854548 3855058
link2262 wustl 2443220 2443730
link2263 089B 3855065 3855572
link2263 wustl 3270190 3269683
link2264 089B 3855573 3856085
link2264 wustl 95867 96379
link2265 089B 3856086 3856595
link2265 wustl 2193905 2193396
link2266 089B 3856596 3857103
link2266 wustl 3444942 3445449
link2267 089B 3857104 3857612
link2267 wustl 671178 670670
link2268 089B 3857614 3858120
link2268 wustl 2144082 2143576
link2269 089B 3858121 3858631
link2269 wustl 3102104 3102614
link2270 089B 3858632 3859137
link2270 wustl 584093 584598
link2271 089B 3859236 3859642
link2271 wustl 3488485 3488891
link2272 089B 3859646 3860147
link2272 wustl 451671 451166
link2273 089B 3860148 3860650
link2273 wustl 3074580 3075082
link2274 089B 3860652 3861156
link2274 wustl 677564 678068
link2275 089B 3861157 3861658
link2275 wustl 2921821 2921320
link2276 089B 3861659 3862103
link2276 wustl 2203546 2203102
link2277 089B 3862661 3863158
link2277 wustl 3290734 3291231
link2278 089B 3863159 3863657
link2278 wustl 703415 702917
link2279 089B 3863655 3864149
link2279 wustl 531442 531936
link2280 089B 3863655 3864149
link2280 wustl 3061059 3061553
link2281 089B 3863655 3864146
link2281 wustl 5431 5922
link2282 089B 3864154 3864652
link2282 wustl 2719065 2718567
link2283 089B 3864652 3865148
link2283 wustl 1267401 1266905
link2284 089B 3865150 3865645
link2284 wustl 1507586 1507091
link2285 089B 3865645 3866138
link2285 wustl 1514584 1515077
link2286 089B 3866141 3866634
link2286 wustl 461815 462308
link2287 089B 3866636 3867128
link2287 wustl 2627699 2627206
link2288 089B 3867129 3867618
link2288 wustl 3093351 3093840
link2289 089B 3867621 3868117
link2289 wustl 2475537 2475041
link2290 089B 3868114 3868607
link2290 wustl 2593648 2593155
link2291 089B 3868608 3869097
link2291 wustl 96381 96840
link2292 089B 3869101 3869588
link2292 wustl 2068920 2068432
link2293 089B 3869671 3870081
link2293 wustl 202534 202946
link2294 089B 3870081 3870569
link2294 wustl 2718567 2718081
link2295 089B 3870568 3871056
link2295 wustl 3081807 3082295
link2296 089B 3871056 3871541
link2296 wustl 2432305 2432790
link2297 089B 3871543 3872025
link2297 wustl 581340 580858
link2298 089B 3872027 3872509
link2298 wustl 1385042 1384560
link2299 089B 3872510 3872991
link2299 wustl 2399469 2398988
link2300 089B 3872990 3873467
link2300 wustl 2656707 2657186
link2301 089B 3873468 3873943
link2301 wustl 2277446 2276971
link2302 089B 3873944 3874418
link2302 wustl 1506683 1506209
link2303 089B 3874422 3874892
link2303 wustl 652790 652320
link2304 089B 3874895 3875369
link2304 wustl 652792 652318
link2305 089B 3875363 3875844
link2305 wustl 2119389 2119870
link2306 089B 3875844 3876320
link2306 wustl 2304274 2303798
link2307 089B 3876319 3876791
link2307 wustl 27842 27370
link2308 089B 3876856 3877265
link2308 wustl 2447395 2447804
link2309 089B 3877267 3877740
link2309 wustl 828337 827864
link2310 089B 3877741 3878213
link2310 wustl 2104152 2104625
link2311 089B 3878213 3878683
link2311 wustl 3366993 3366523
link2312 089B 3878684 3879155
link2312 wustl 3330314 3330785
link2313 089B 3879151 3879621
link2313 wustl 2782295 2782765
link2314 089B 3880085 3880557
link2314 wustl 3115565 3115093
link2315 089B 3880559 3881026
link2315 wustl 1343147 1343613
link2316 089B 3880705 3881026
link2316 wustl 932581 932263
link2317 089B 3881026 3881492
link2317 wustl 2044236 2043770
link2318 089B 3881494 3881957
link2318 wustl 1294762 1295218
link2319 089B 3882049 3882423
link2319 wustl 59392 59766
link2320 089B 3882889 3883352
link2320 wustl 671916 671453
link2321 089B 3883354 3883816
link2321 wustl 3216577 3217039
link2322 089B 3883805 3884203
link2322 wustl 3128028 3127631
link2323 089B 3884281 3884742
link2323 wustl 3156393 3155932
link2324 089B 3884743 3885196
link2324 wustl 2265342 2265795
link2325 089B 3885206 3885671
link2325 wustl 2067967 2068432
link2326 089B 3885670 3886132
link2326 wustl 2592063 2591601
link2327 089B 3886132 3886595
link2327 wustl 3080953 3080490
link2328 089B 3886593 3887053
link2328 wustl 3282002 3282461
link2329 089B 3887054 3887511
link2329 wustl 485109 484652
link2330 089B 3887513 3887972
link2330 wustl 2767629 2768090
link2331 089B 3887973 3888430
link2331 wustl 485108 484651
link2332 089B 3888431 3888889
link2332 wustl 2051053 2051511
link2333 089B 3888891 3889346
link2333 wustl 734146 734601
link2334 089B 3889347 3889804
link2334 wustl 2711124 2710667
link2335 089B 3889812 3890261
link2335 wustl 3180168 3180617
link2336 089B 3890719 3891171
link2336 wustl 3279626 3279174
link2337 089B 3891176 3891629
link2337 wustl 2443218 2442764
link2338 089B 3891630 3892084
link2338 wustl 557086 557540
link2339 089B 3892082 3892537
link2339 wustl 842381 842836
link2340 089B 3892538 3892991
link2340 wustl 2934178 2934631
link2341 089B 3892992 3893442
link2341 wustl 182780 183230
link2342 089B 3893444 3893893
link2342 wustl 31888 32337
link2343 089B 3893893 3894344
link2343 wustl 2266961 2267412
link2344 089B 3894345 3894793
link2344 wustl 2378367 2377919
link2345 089B 3894795 3895243
link2345 wustl 2387495 2387047
link2346 089B 3895242 3895691
link2346 wustl 1415799 1416248
link2347 089B 3895685 3896028
link2347 wustl 2721995 2721651
link2348 089B 3896138 3896584
link2348 wustl 562338 562784
link2349 089B 3896583 3897027
link2349 wustl 3380254 3379809
link2350 089B 3897029 3897473
link2350 wustl 1187144 1186700
link2351 089B 3897476 3897918
link2351 wustl 740973 741415
link2352 089B 3897920 3898359
link2352 wustl 2835360 2834921
link2353 089B 3898361 3898802
link2353 wustl 2277888 2277447
link2354 089B 3898803 3899246
link2354 wustl 755501 755944
link2355 089B 3899247 3899687
link2355 wustl 49795 50235
link2356 089B 3899690 3900129
link2356 wustl 679725 680164
link2357 089B 3900131 3900571
link2357 wustl 603563 603123
link2358 089B 3900574 3901017
link2358 wustl 170532 170089
link2359 089B 3901138 3901451
link2359 wustl 2979798 2980111
link2360 089B 3901453 3901788
link2360 wustl 2721986 2721651
link2361 089B 3901889 3902324
link2361 wustl 1512138 1511703
link2362 089B 3902327 3902764
link2362 wustl 2943291 2943728
link2363 089B 3902765 3903200
link2363 wustl 1827259 1827694
link2364 089B 3902765 3903200
link2364 wustl 2035025 2035460
link2365 089B 3902765 3903200
link2365 wustl 997029 997464
link2366 089B 3902765 3903200
link2366 wustl 3398293 3398728
link2367 089B 3903201 3903637
link2367 wustl 2373564 2373128
link2368 089B 3903637 3904072
link2368 wustl 1474611 1474176
link2369 089B 3904073 3904504
link2369 wustl 3151071 3151502
link2370 089B 3904509 3904942
link2370 wustl 2310585 2311018
link2371 089B 3904945 3905369
link2371 wustl 648356 647932
link2372 089B 3905377 3905807
link2372 wustl 181418 180988
link2373 089B 3905809 3906240
link2373 wustl 3161286 3160855
link2374 089B 3906241 3906671
link2374 wustl 246806 247236
link2375 089B 3906672 3907103
link2375 wustl 2868635 2869066
link2376 089B 3907103 3907533
link2376 wustl 2868636 2869066
link2377 089B 3907532 3907960
link2377 wustl 2931417 2930989
link2378 089B 3907961 3908389
link2378 wustl 2177642 2178070
link2379 089B 3908392 3908816
link2379 wustl 2446244 2445820
link2380 089B 3908812 3909129
link2380 wustl 2317738 2317422
link2381 089B 3909244 3909671
link2381 wustl 738568 738995
link2382 089B 3909672 3910095
link2382 wustl 602212 602635
link2383 089B 3910097 3910522
link2383 wustl 182355 182779
link2384 089B 3910523 3910946
link2384 wustl 2068923 2069346
link2385 089B 3910947 3911368
link2385 wustl 3179136 3179557
link2386 089B 3911368 3911792
link2386 wustl 52525 52949
link2387 089B 3911792 3912212
link2387 wustl 1217910 1217490
link2388 089B 3912209 3912632
link2388 wustl 2729975 2729552
link2389 089B 3912634 3913052
link2389 wustl 2470777 2471195
link2390 089B 3913053 3913472
link2390 wustl 3479319 3478900
link2391 089B 3913472 3913892
link2391 wustl 3109555 3109135
link2392 089B 3913893 3914304
link2392 wustl 2108677 2108266
link2393 089B 3914309 3914723
link2393 wustl 1500202 1499788
link2394 089B 3914726 3915138
link2394 wustl 3150658 3151070
link2395 089B 3915139 3915553
link2395 wustl 835026 834616
link2396 089B 3915142 3915553
link2396 wustl 3404023 3404432
link2397 089B 3915554 3915969
link2397 wustl 216214 216629
link2398 089B 3915969 3916386
link2398 wustl 1264366 1264783
link2399 089B 3916388 3916800
link2399 wustl 1346650 1347059
link2400 089B 3916802 3917210
link2400 wustl 3127611 3127203
link2401 089B 3917218 3917628
link2401 wustl 3170623 3171033
link2402 089B 3917628 3918041
link2402 wustl 557086 556673
link2403 089B 3918041 3918453
link2403 wustl 599091 599503
link2404 089B 3918456 3918867
link2404 wustl 3170621 3171032
link2405 089B 3918869 3919280
link2405 wustl 672328 671917
link2406 089B 3919281 3919692
link2406 wustl 2982522 2982933
link2407 089B 3919693 3920104
link2407 wustl 2311383 2311794
link2408 089B 3920105 3920514
link2408 wustl 2985930 2986339
link2409 089B 3920513 3920924
link2409 wustl 2283059 2283470
link2410 089B 3920925 3921331
link2410 wustl 3291747 3292154
link2411 089B 3921335 3921739
link2411 wustl 3267391 3266987
link2412 089B 3921741 3922145
link2412 wustl 2251642 2251238
link2413 089B 3922147 3922553
link2413 wustl 1460080 1460486
link2414 089B 3922553 3922956
link2414 wustl 2788309 2788712
link2415 089B 3922959 3923360
link2415 wustl 2941674 2942075
link2416 089B 3923357 3923764
link2416 wustl 3457559 3457152
link2417 089B 3923768 3924166
link2417 wustl 3163533 3163931
link2418 089B 3924167 3924567
link2418 wustl 3091349 3091749
link2419 089B 3924567 3924962
link2419 wustl 929043 929440
link2420 089B 3924567 3924967
link2420 wustl 1346858 1346458
link2421 089B 3924968 3925365
link2421 wustl 247235 246838
link2422 089B 3925364 3925763
link2422 wustl 2468605 2469004
link2423 089B 3925764 3926163
link2423 wustl 3270734 3271133
link2424 089B 3926163 3926558
link2424 wustl 3213228 3213623
link2425 089B 3926558 3926953
link2425 wustl 3294853 3295248
link2426 089B 3926952 3927340
link2426 wustl 820331 819943
link2427 089B 3927348 3927741
link2427 wustl 2251236 2250843
link2428 089B 3927742 3928133
link2428 wustl 1507979 1507588
link2429 089B 3928134 3928523
link2429 wustl 3366994 3367383
link2430 089B 3928525 3928910
link2430 wustl 2102603 2102218
link2431 089B 3928911 3929293
link2431 wustl 3069356 3068974
link2432 089B 3929298 3929683
link2432 wustl 2617977 2617592
link2433 089B 3929685 3930073
link2433 wustl 2970905 2971293
link2434 089B 3930072 3930455
link2434 wustl 3436492 3436109
link2435 089B 3930072 3930455
link2435 wustl 1323918 1324300
link2436 089B 3930072 3930372
link2436 wustl 941940 941640
link2437 089B 3930457 3930802
link2437 wustl 2793662 2794007
link2438 089B 3930840 3931226
link2438 wustl 1302744 1302358
link2439 089B 3931220 3931606
link2439 wustl 743236 742851
link2440 089B 3931611 3931989
link2440 wustl 2273280 2272902
link2441 089B 3931989 3932370
link2441 wustl 2157966 2157585
link2442 089B 3932371 3932746
link2442 wustl 742101 741726
link2443 089B 3932752 3933131
link2443 wustl 2444263 2444642
link2444 089B 3933132 3933511
link2444 wustl 729459 729838
link2445 089B 3933512 3933892
link2445 wustl 2107882 2108262
link2446 089B 3933892 3934270
link2446 wustl 3426383 3426006
link2447 089B 3933892 3934270
link2447 wustl 3504807 3504430
link2448 089B 3933892 3934270
link2448 wustl 348480 348103
link2449 089B 3934271 3934640
link2449 wustl 2338511 2338880
link2450 089B 3934649 3935025
link2450 wustl 2850972 2851348
link2451 089B 3935030 3935403
link2451 wustl 551917 552290
link2452 089B 3935409 3935787
link2452 wustl 2594018 2593641
link2453 089B 3935779 3936150
link2453 wustl 2931790 2931419
link2454 089B 3936149 3936524
link2454 wustl 3139367 3138992
link2455 089B 3936525 3936893
link2455 wustl 2982153 2982520
link2456 089B 3936894 3937262
link2456 wustl 2594023 2593655
link2457 089B 3937266 3937638
link2457 wustl 3373698 3374070
link2458 089B 3937639 3937992
link2458 wustl 2079475 2079828
link2459 089B 3938379 3938749
link2459 wustl 2075740 2075370
link2460 089B 3938747 3939114
link2460 wustl 87000 86633
link2461 089B 3939115 3939479
link2461 wustl 103018 103382
link2462 089B 3939484 3939842
link2462 wustl 38887 38530
link2463 089B 3939847 3940211
link2463 wustl 3256879 3257243
link2464 089B 3940212 3940575
link2464 wustl 553849 553486
link2465 089B 3940576 3940938
link2465 wustl 701553 701915
link2466 089B 3940937 3941301
link2466 wustl 3299871 3300234
link2467 089B 3941301 3941663
link2467 wustl 2851933 2852295
link2468 089B 3941666 3942023
link2468 wustl 250608 250965
link2469 089B 3942022 3942385
link2469 wustl 2878015 2877652
link2470 089B 3942385 3942740
link2470 wustl 2878010 2877655
link2471 089B 3942741 3943098
link2471 wustl 2939683 2940040
link2472 089B 3943100 3943455
link2472 wustl 2940041 2939685
link2473 089B 3943457 3943816
link2473 wustl 2390788 2390429
link2474 089B 3943816 3944169
link2474 wustl 3494564 3494211
link2475 089B 3944170 3944526
link2475 wustl 3494566 3494210
link2476 089B 3944526 3944880
link2476 wustl 2469897 2469543
link2477 089B 3944882 3945233
link2477 wustl 2443265 2443616
link2478 089B 3945238 3945583
link2478 wustl 2444258 2443913
link2479 089B 3945585 3945931
link2479 wustl 2390430 2390084
link2480 089B 3945933 3946281
link2480 wustl 2390431 2390083
link2481 089B 3946283 3946629
link2481 wustl 224823 225169
link2482 089B 3946629 3946976
link2482 wustl 755153 755500
link2483 089B 3946977 3947323
link2483 wustl 243066 243412
link2484 089B 3947324 3947669
link2484 wustl 828682 828337
link2485 089B 3947670 3948015
link2485 wustl 2761084 2760739
link2486 089B 3948016 3948361
link2486 wustl 2666894 2667239
link2487 089B 3948361 3948704
link2487 wustl 2724988 2725331
link2488 089B 3948705 3949047
link2488 wustl 2940561 2940219
link2489 089B 3949047 3949391
link2489 wustl 2446955 2447299
link2490 089B 3949386 3949732
link2490 wustl 232750 233095
link2491 089B 3949732 3950071
link2491 wustl 178440 178101
link2492 089B 3950070 3950410
link2492 wustl 2918290 2917950
link2493 089B 3950409 3950746
link2493 wustl 178439 178102
link2494 089B 3950748 3951084
link2494 wustl 2158302 2157966
link2495 089B 3951085 3951402
link2495 wustl 3398508 3398191
link2496 089B 3951085 3951402
link2496 wustl 997244 996927
link2497 089B 3951085 3951402
link2497 wustl 2035240 2034923
link2498 089B 3951085 3951402
link2498 wustl 1827474 1827157
link2499 089B 3951432 3951757
link2499 wustl 2721650 2721325
link2500 089B 3951760 3952093
link2500 wustl 2976511 2976178
link2501 089B 3952093 3952430
link2501 wustl 2888565 2888902
link2502 089B 3952429 3952762
link2502 wustl 3047415 3047082
link2503 089B 3952764 3953098
link2503 wustl 2987964 2988298
link2504 089B 3953098 3953431
link2504 wustl 7514 7181
link2505 089B 3953431 3953766
link2505 wustl 167476 167141
link2506 089B 3953766 3954098
link2506 wustl 128571 128903
link2507 089B 3954093 3954430
link2507 wustl 2445798 2445461
link2508 089B 3954429 3954760
link2508 wustl 2933148 2933479
link2509 089B 3954761 3955091
link2509 wustl 3271132 3271461
link2510 089B 3955092 3955420
link2510 wustl 3179790 3180118
link2511 089B 3955421 3955750
link2511 wustl 2139130 2139459
link2512 089B 3955762 3956079
link2512 wustl 2767275 2767592
link2513 089B 3956081 3956409
link2513 wustl 2767593 2767265
link2514 089B 3956408 3956737
link2514 wustl 2914222 2913893
link2515 089B 3956408 3956737
link2515 wustl 3231355 3231684
link2516 089B 3956408 3956737
link2516 wustl 3392126 3391797
link2517 089B 3956738 3957064
link2517 wustl 2387496 2387822
link2518 089B 3957066 3957391
link2518 wustl 243414 243739
link2519 089B 3957392 3957718
link2519 wustl 3507933 3508259
link2520 089B 3957392 3957718
link2520 wustl 1361810 1361484
link2521 089B 3957392 3957718
link2521 wustl 2259827 2259502
link2522 089B 3957392 3957718
link2522 wustl 3141083 3141409
link2523 089B 3957392 3957718
link2523 wustl 2064713 2064387
link2524 089B 3958043 3958369
link2524 wustl 2076823 2076497
link2525 089B 3958367 3958691
link2525 wustl 3457072 3457396
link2526 089B 3958696 3959011
link2526 wustl 2952238 2952553
link2527 089B 3959026 3959344
link2527 wustl 1362271 1362589
link2528 089B 3959026 3959344
link2528 wustl 3140703 3140385
link2529 089B 3959026 3959344
link2529 wustl 2260862 2261180
link2530 089B 3959026 3959344
link2530 wustl 2096883 2097201
link2531 089B 3959026 3959344
link2531 wustl 2262856 2263174
link2532 089B 3959031 3959344
link2532 wustl 2065179 2065492
link2533 089B 3959342 3959666
link2533 wustl 2311059 2311383
link2534 089B 3959669 3959988
link2534 wustl 2267174 2266855
link2535 089B 3959990 3960310
link2535 wustl 766349 766029
link2536 089B 3960310 3960628
link2536 wustl 247555 247237
link2537 089B 3960629 3960945
link2537 wustl 2277573 2277889
link2538 089B 3960946 3961263
link2538 wustl 3291744 3291427
link2539 089B 3961263 3961579
link2539 wustl 2929610 2929926
link2540 089B 3961579 3961894
link2540 wustl 2782766 2783081
link2541 089B 3961894 3962208
link2541 wustl 553486 553172
link2542 089B 3962209 3962522
link2542 wustl 648358 648671
link2543 089B 3962523 3962834
link2543 wustl 2718080 2717770
link2544 089B 3962833 3963139
link2544 wustl 100548 100854
link2545 089B 3963140 3963444
link2545 wustl 2788004 2788308
link2546 089B 3963443 3963751
link2546 wustl 554157 553849
link2547 089B 3963753 3964054
link2547 wustl 2788006 2788307
link2548 089B 3964057 3964358
link2548 wustl 636248 636548
link2549 089B 3964360 3964663
link2549 wustl 636247 636549
link2550 089B 3964664 3964965
link2550 wustl 2943291 2942990
link2551 089B 3964966 3965266
link2551 wustl 2624499 2624199
