# Supplementary material for: Expansion of intestinal Prevotella copri correlates with enhanced susceptibility to arthritis
Source: eLife. 2013 Nov 5;2:e01202. doi: 10.7554/eLife.01202 (PMC3816614; doi:10.7554/eLife.01202)
Supplement: Figure 2—source data 1. — DOI: http://dx.doi.org/10.7554/eLife.01202.010 [file elife01202s003.zip › Figure_2/Panel_B/formatted_input/pbuccae.karyotype]

chr - pbuccae pbuccae 0 3222824 pbuccae
band pbuccae contig1 contig1 0 545 pbuccae
band pbuccae contig2 contig2 545 2130 pbuccae
band pbuccae contig3 contig3 2130 3177 pbuccae
band pbuccae contig4 contig4 3177 23106 pbuccae
band pbuccae contig5 contig5 23106 136805 pbuccae
band pbuccae contig6 contig6 136805 315534 pbuccae
band pbuccae contig7 contig7 315534 324061 pbuccae
band pbuccae contig8 contig8 324061 334536 pbuccae
band pbuccae contig9 contig9 334536 392164 pbuccae
band pbuccae contig10 contig10 392164 497857 pbuccae
band pbuccae contig11 contig11 497857 588150 pbuccae
band pbuccae contig12 contig12 588150 753092 pbuccae
band pbuccae contig13 contig13 753092 769174 pbuccae
band pbuccae contig14 contig14 769174 790521 pbuccae
band pbuccae contig15 contig15 790521 907877 pbuccae
band pbuccae contig16 contig16 907877 912787 pbuccae
band pbuccae contig17 contig17 912787 1138902 pbuccae
band pbuccae contig18 contig18 1138902 1141358 pbuccae
band pbuccae contig19 contig19 1141358 1143675 pbuccae
band pbuccae contig20 contig20 1143675 1152930 pbuccae
band pbuccae contig21 contig21 1152930 1313757 pbuccae
band pbuccae contig22 contig22 1313757 1356632 pbuccae
band pbuccae contig23 contig23 1356632 1369951 pbuccae
band pbuccae contig24 contig24 1369951 1372803 pbuccae
band pbuccae contig25 contig25 1372803 1431390 pbuccae
band pbuccae contig26 contig26 1431390 1624523 pbuccae
band pbuccae contig27 contig27 1624523 1686339 pbuccae
band pbuccae contig28 contig28 1686339 2140070 pbuccae
band pbuccae contig29 contig29 2140070 2230235 pbuccae
band pbuccae contig30 contig30 2230235 2249334 pbuccae
band pbuccae contig31 contig31 2249334 2322933 pbuccae
band pbuccae contig32 contig32 2322933 2415391 pbuccae
band pbuccae contig33 contig33 2415391 2509861 pbuccae
band pbuccae contig34 contig34 2509861 2556922 pbuccae
band pbuccae contig35 contig35 2556922 2566126 pbuccae
band pbuccae contig36 contig36 2566126 2581845 pbuccae
band pbuccae contig37 contig37 2581845 2643865 pbuccae
band pbuccae contig38 contig38 2643865 2647386 pbuccae
band pbuccae contig39 contig39 2647386 2650775 pbuccae
band pbuccae contig40 contig40 2650775 2688568 pbuccae
band pbuccae contig41 contig41 2688568 2713809 pbuccae
band pbuccae contig42 contig42 2713809 2715241 pbuccae
band pbuccae contig43 contig43 2715241 2813357 pbuccae
band pbuccae contig44 contig44 2813357 2822720 pbuccae
band pbuccae contig45 contig45 2822720 2863347 pbuccae
band pbuccae contig46 contig46 2863347 2866903 pbuccae
band pbuccae contig47 contig47 2866903 2899901 pbuccae
band pbuccae contig48 contig48 2899901 2942629 pbuccae
band pbuccae contig49 contig49 2942629 3061112 pbuccae
band pbuccae contig50 contig50 3061112 3067897 pbuccae
band pbuccae contig51 contig51 3067897 3135569 pbuccae
band pbuccae contig52 contig52 3135569 3208121 pbuccae
band pbuccae contig53 contig53 3208121 3209152 pbuccae
band pbuccae contig54 contig54 3209152 3209852 pbuccae
band pbuccae contig55 contig55 3209852 3211115 pbuccae
band pbuccae contig56 contig56 3211115 3211905 pbuccae
band pbuccae contig57 contig57 3211905 3212405 pbuccae
band pbuccae contig58 contig58 3212405 3213110 pbuccae
band pbuccae contig59 contig59 3213110 3213873 pbuccae
band pbuccae contig60 contig60 3213873 3215279 pbuccae
band pbuccae contig61 contig61 3215279 3216157 pbuccae
band pbuccae contig62 contig62 3216157 3217781 pbuccae
band pbuccae contig63 contig63 3217781 3218382 pbuccae
band pbuccae contig64 contig64 3218382 3219244 pbuccae
band pbuccae contig65 contig65 3219244 3220070 pbuccae
band pbuccae contig66 contig66 3220070 3220904 pbuccae
band pbuccae contig67 contig67 3220904 3221419 pbuccae
band pbuccae contig68 contig68 3221419 3221934 pbuccae
band pbuccae contig69 contig69 3221934 3222824 pbuccae
