# Supplementary material for: Expansion of intestinal Prevotella copri correlates with enhanced susceptibility to arthritis
Source: eLife. 2013 Nov 5;2:e01202. doi: 10.7554/eLife.01202 (PMC3816614; doi:10.7554/eLife.01202)
Supplement: Figure 2—source data 1. — DOI: http://dx.doi.org/10.7554/eLife.01202.010 [file elife01202s003.zip › Figure_2/Panel_B/formatted_input/pbuccae_028B.links]

link1 pbuccae 55151 56961
link1 028B 1968932 1970742
link2 pbuccae 111618 112283
link2 028B 1868626 1869292
link3 pbuccae 225704 226120
link3 028B 508644 508219
link4 pbuccae 262462 265600
link4 028B 527851 530982
link5 pbuccae 267685 275657
link5 028B 532520 540431
link6 pbuccae 275850 277174
link6 028B 540465 541786
link7 pbuccae 287613 288580
link7 028B 548876 549843
link8 pbuccae 288833 295420
link8 028B 550099 556633
link9 pbuccae 295815 298091
link9 028B 556988 559194
link10 pbuccae 479745 480102
link10 028B 82907 82543
link11 pbuccae 572738 574983
link11 028B 295368 297612
link12 pbuccae 746948 748386
link12 028B 392659 394100
link13 pbuccae 1370140 1371395
link13 028B 3194976 3193727
link14 pbuccae 1371396 1372213
link14 028B 3199967 3200782
link15 pbuccae 1374762 1376046
link15 028B 2227184 2228460
link16 pbuccae 1389057 1389647
link16 028B 2239918 2240511
link17 pbuccae 1435492 1436048
link17 028B 2963033 2963589
link18 pbuccae 1715569 1715971
link18 028B 251124 251525
link19 pbuccae 1733859 1734458
link19 028B 199709 199110
link20 pbuccae 2018473 2019289
link20 028B 1611905 1611122
link21 pbuccae 2081646 2082305
link21 028B 1826975 1826309
link22 pbuccae 2092705 2093080
link22 028B 1781749 1782134
link23 pbuccae 2214654 2215305
link23 028B 1216969 1217621
link24 pbuccae 2279450 2280383
link24 028B 1144741 1145674
link25 pbuccae 2714114 2715081
link25 028B 3197197 3198162
link26 pbuccae 2714114 2715143
link26 028B 3192455 3193482
link27 pbuccae 2742629 2743444
link27 028B 1042068 1041255
link28 pbuccae 2825378 2825935
link28 028B 1307292 1306735
link29 pbuccae 2826612 2827639
link29 028B 1306078 1305051
link30 pbuccae 2951782 2952183
link30 028B 1773581 1773984
link31 pbuccae 2983370 2984143
link31 028B 2988735 2987962
link32 pbuccae 2985231 2985947
link32 028B 2986840 2986124
