# Supplementary material for: Expansion of intestinal Prevotella copri correlates with enhanced susceptibility to arthritis
Source: eLife. 2013 Nov 5;2:e01202. doi: 10.7554/eLife.01202 (PMC3816614; doi:10.7554/eLife.01202)
Supplement: Figure 2—source data 1. — DOI: http://dx.doi.org/10.7554/eLife.01202.010 [file elife01202s003.zip › Figure_2/Panel_B/formatted_input/pbuccae_030B.links]

link1 pbuccae 55124 56933
link1 030B 988475 986664
link2 pbuccae 225704 226120
link2 030B 788639 789063
link3 pbuccae 234206 234947
link3 030B 852892 853633
link4 pbuccae 262462 265600
link4 030B 770156 767025
link5 pbuccae 267685 275657
link5 030B 765487 757576
link6 pbuccae 275850 277174
link6 030B 757542 756219
link7 pbuccae 287613 288580
link7 030B 749651 748684
link8 pbuccae 288834 295420
link8 030B 748427 741894
link9 pbuccae 295815 298721
link9 030B 741539 738705
link10 pbuccae 479745 480102
link10 030B 1532755 1533118
link11 pbuccae 572738 574983
link11 030B 1587772 1590016
link12 pbuccae 746948 748386
link12 030B 1665346 1666787
link13 pbuccae 1221571 1222472
link13 030B 1936912 1937810
link14 pbuccae 1369952 1372453
link14 030B 2591973 2594461
link15 pbuccae 1374762 1376046
link15 030B 1303125 1304401
link16 pbuccae 1389057 1389647
link16 030B 1315831 1316424
link17 pbuccae 1715573 1715971
link17 030B 2014739 2014342
link18 pbuccae 1733859 1734452
link18 030B 2061813 2062406
link19 pbuccae 2018473 2019289
link19 030B 244509 245292
link20 pbuccae 2060113 2060462
link20 030B 677353 676993
link21 pbuccae 2081646 2082305
link21 030B 602631 601965
link22 pbuccae 2092705 2093080
link22 030B 233037 233422
link23 pbuccae 2214654 2215305
link23 030B 514866 514214
link24 pbuccae 2279450 2280383
link24 030B 2092975 2092042
link25 pbuccae 2713828 2715242
link25 030B 2590262 2588850
link26 pbuccae 2742629 2743444
link26 030B 2584730 2583917
link27 pbuccae 2826612 2827639
link27 030B 652678 651651
link28 pbuccae 2951782 2952183
link28 030B 224869 225272
link29 pbuccae 2983370 2984143
link29 030B 2301730 2302503
link30 pbuccae 2985231 2985947
link30 030B 2303625 2304341
