# Supplementary material for: Expansion of intestinal Prevotella copri correlates with enhanced susceptibility to arthritis
Source: eLife. 2013 Nov 5;2:e01202. doi: 10.7554/eLife.01202 (PMC3816614; doi:10.7554/eLife.01202)
Supplement: Figure 2—source data 1. — DOI: http://dx.doi.org/10.7554/eLife.01202.010 [file elife01202s003.zip › Figure_2/Panel_B/formatted_input/pbuccae_061B.links]

link1 pbuccae 55124 56961
link1 061B 1443443 1441606
link2 pbuccae 225704 226120
link2 061B 1562339 1561915
link3 pbuccae 234206 234947
link3 061B 1099351 1100092
link4 pbuccae 262462 265600
link4 061B 1593000 1596130
link5 pbuccae 267685 275657
link5 061B 1597669 1605580
link6 pbuccae 275850 277174
link6 061B 1605614 1606937
link7 pbuccae 287613 288580
link7 061B 1614023 1614990
link8 pbuccae 288833 295420
link8 061B 1615246 1621780
link9 pbuccae 295815 296342
link9 061B 1622135 1622660
link10 pbuccae 297692 298719
link10 061B 1623981 1624969
link11 pbuccae 479745 480102
link11 061B 2847409 2847046
link12 pbuccae 572738 574983
link12 061B 2753636 2755880
link13 pbuccae 746948 748344
link13 061B 778673 777274
link14 pbuccae 1221571 1222472
link14 061B 2738993 2739891
link15 pbuccae 1369952 1371782
link15 061B 3227248 3225426
link16 pbuccae 1371795 1372453
link16 061B 3232250 3231596
link17 pbuccae 1374762 1376046
link17 061B 2167035 2165759
link18 pbuccae 1389057 1389647
link18 061B 2154315 2153722
link19 pbuccae 1476005 1477151
link19 061B 657201 658347
link20 pbuccae 1715573 1715971
link20 061B 329490 329887
link21 pbuccae 1733859 1734452
link21 061B 295813 295220
link22 pbuccae 2018473 2019289
link22 061B 1218699 1219482
link23 pbuccae 2060113 2060462
link23 061B 1697538 1697177
link24 pbuccae 2081644 2082305
link24 061B 1786764 1787434
link25 pbuccae 2092705 2093279
link25 061B 1207170 1207754
link26 pbuccae 2214654 2215305
link26 061B 1282658 1283310
link27 pbuccae 2279450 2280383
link27 061B 249377 250310
link28 pbuccae 2553969 2554618
link28 061B 2402569 2401920
link29 pbuccae 2713828 2715242
link29 061B 3229062 3230474
link30 pbuccae 2742629 2743444
link30 061B 1768101 1767288
link31 pbuccae 2826612 2827639
link31 061B 1675785 1674758
link32 pbuccae 2951782 2952183
link32 061B 1198952 1199355
link33 pbuccae 2983370 2984143
link33 061B 923284 922511
link34 pbuccae 3173528 3175120
link34 061B 2241135 2239543
