# Supplementary material for: Expansion of intestinal Prevotella copri correlates with enhanced susceptibility to arthritis
Source: eLife. 2013 Nov 5;2:e01202. doi: 10.7554/eLife.01202 (PMC3816614; doi:10.7554/eLife.01202)
Supplement: Figure 2—source data 1. — DOI: http://dx.doi.org/10.7554/eLife.01202.010 [file elife01202s003.zip › Figure_2/Panel_B/formatted_input/pbuccae_089B.links]

link1 pbuccae 55124 56961
link1 089B 1376109 1374272
link2 pbuccae 262591 265600
link2 089B 1877490 1874491
link3 pbuccae 267685 269635
link3 089B 2377005 2375055
link4 pbuccae 269636 270235
link4 089B 3787460 3786861
link5 pbuccae 270238 274225
link5 089B 1742511 1738583
link6 pbuccae 274239 274587
link6 089B 3948015 3947670
link7 pbuccae 274588 275657
link7 089B 3222675 3221605
link8 pbuccae 276184 276655
link8 089B 3853478 3853007
link9 pbuccae 276653 277174
link9 089B 3051067 3051587
link10 pbuccae 286685 288580
link10 089B 908529 910424
link11 pbuccae 288833 295420
link11 089B 910680 917214
link12 pbuccae 295815 296349
link12 089B 917569 918102
link13 pbuccae 297692 298613
link13 089B 2567975 2568857
link14 pbuccae 479745 480102
link14 089B 3353135 3353499
link15 pbuccae 479680 480102
link15 089B 316272 316701
link16 pbuccae 489641 489953
link16 089B 2334452 2334140
link17 pbuccae 574183 574983
link17 089B 2944832 2945631
link18 pbuccae 747392 748102
link18 089B 3679084 3678371
link19 pbuccae 746948 748377
link19 089B 488805 487373
link20 pbuccae 1052533 1053028
link20 089B 607877 608372
link21 pbuccae 1221571 1222472
link21 089B 76329 77226
link22 pbuccae 1221571 1222472
link22 089B 1550710 1551608
link23 pbuccae 1370085 1370967
link23 089B 3518854 3517976
link24 pbuccae 1371407 1372401
link24 089B 3422138 3421150
link25 pbuccae 1374762 1375380
link25 089B 3601236 3600626
link26 pbuccae 1374762 1375384
link26 089B 3602883 3602268
link27 pbuccae 1389057 1389647
link27 089B 1103501 1104094
link28 pbuccae 1733859 1734458
link28 089B 1581416 1582015
link29 pbuccae 1733859 1734458
link29 089B 2625369 2625968
link30 pbuccae 2018473 2019289
link30 089B 2490949 2490166
link31 pbuccae 2081646 2082044
link31 089B 3856993 3856596
link32 pbuccae 2092705 2093080
link32 089B 1467976 1467591
link33 pbuccae 2214654 2215305
link33 089B 1370442 1371094
link34 pbuccae 2279450 2280383
link34 089B 2913816 2914749
link35 pbuccae 2713828 2714632
link35 089B 3611250 3610448
link36 pbuccae 2714114 2714437
link36 089B 3957715 3957392
link37 pbuccae 2714631 2715143
link37 089B 3836097 3835585
link38 pbuccae 2714905 2715242
link38 089B 1942367 1942030
link39 pbuccae 2742629 2743444
link39 089B 1108474 1109287
link40 pbuccae 2826612 2827639
link40 089B 1735909 1736936
link41 pbuccae 2951782 2952183
link41 089B 2778972 2778569
link42 pbuccae 2983374 2984143
link42 089B 3549773 3549004
link43 pbuccae 2983369 2984143
link43 089B 3549777 3550551
link44 pbuccae 2985231 2985868
link44 089B 3514649 3515286
link45 pbuccae 2985231 2985859
link45 089B 3511946 3512574
