# Supplementary material for: Expansion of intestinal Prevotella copri correlates with enhanced susceptibility to arthritis
Source: eLife. 2013 Nov 5;2:e01202. doi: 10.7554/eLife.01202 (PMC3816614; doi:10.7554/eLife.01202)
Supplement: Figure 2—source data 1. — DOI: http://dx.doi.org/10.7554/eLife.01202.010 [file elife01202s003.zip › Figure_2/Panel_B/formatted_input/pbuccae_pbuccalis.links]

link1 pbuccae 114860 115330
link1 pbuccalis 2632286 2632756
link2 pbuccae 176583 176946
link2 pbuccalis 2250696 2251059
link3 pbuccae 225720 226122
link3 pbuccalis 2683920 2683520
link4 pbuccae 262921 264531
link4 pbuccalis 2222127 2220516
link5 pbuccae 264999 265416
link5 pbuccalis 2219983 2219567
link6 pbuccae 269375 275645
link6 pbuccalis 2216066 2209841
link7 pbuccae 275844 277181
link7 pbuccalis 2209750 2208415
link8 pbuccae 279148 280343
link8 pbuccalis 2206372 2205170
link9 pbuccae 284967 286087
link9 pbuccalis 2159318 2158198
link10 pbuccae 293275 295434
link10 pbuccalis 2151000 2148831
link11 pbuccae 296418 297946
link11 pbuccalis 2147851 2146329
link12 pbuccae 479746 480126
link12 pbuccalis 1296282 1295898
link13 pbuccae 574081 574915
link13 pbuccalis 2255898 2256732
link14 pbuccae 599450 601925
link14 pbuccalis 2007283 2009760
link15 pbuccae 1070153 1072963
link15 pbuccalis 1098195 1100992
link16 pbuccae 1080584 1081186
link16 pbuccalis 2060975 2061577
link17 pbuccae 1081632 1084051
link17 pbuccalis 2061863 2064231
link18 pbuccae 1084563 1086867
link18 pbuccalis 2064707 2067016
link19 pbuccae 1370255 1370956
link19 pbuccalis 979892 980597
link20 pbuccae 1371149 1371892
link20 pbuccalis 2016093 2016838
link21 pbuccae 1371149 1371897
link21 pbuccalis 51189 51937
link22 pbuccae 1371896 1372450
link22 pbuccalis 93635 94186
link23 pbuccae 1435507 1437290
link23 pbuccalis 1403610 1401827
link24 pbuccae 1476106 1476644
link24 pbuccalis 2190667 2190129
link25 pbuccae 1597779 1598156
link25 pbuccalis 2067025 2066653
link26 pbuccae 1601588 1602422
link26 pbuccalis 2063264 2062430
link27 pbuccae 1609498 1611978
link27 pbuccalis 1100672 1098194
link28 pbuccae 1667779 1668476
link28 pbuccalis 1553312 1554009
link29 pbuccae 1695186 1695703
link29 pbuccalis 1628395 1628912
link30 pbuccae 1715575 1715955
link30 pbuccalis 20407 20027
link31 pbuccae 1918277 1918763
link31 pbuccalis 346806 347293
link32 pbuccae 2073380 2073996
link32 pbuccalis 3001415 3002031
link33 pbuccae 2424906 2425342
link33 pbuccalis 403147 402711
link34 pbuccae 2511192 2515561
link34 pbuccalis 622380 626849
link35 pbuccae 2516834 2519828
link35 pbuccalis 628063 631057
link36 pbuccae 2520093 2523266
link36 pbuccalis 631319 634472
link37 pbuccae 2523545 2526811
link37 pbuccalis 634575 637841
link38 pbuccae 2529912 2533203
link38 pbuccalis 640947 644255
link39 pbuccae 2546683 2548401
link39 pbuccalis 2040380 2038665
link40 pbuccae 2552106 2554589
link40 pbuccalis 2034929 2032446
link41 pbuccae 2553115 2553529
link41 pbuccalis 1203731 1203318
link42 pbuccae 2554593 2555923
link42 pbuccalis 2023453 2022120
link43 pbuccae 2558060 2562172
link43 pbuccalis 2022119 2026229
link44 pbuccae 2559389 2563240
link44 pbuccalis 857396 861256
link45 pbuccae 2563508 2564139
link45 pbuccalis 861368 861999
link46 pbuccae 2564751 2565229
link46 pbuccalis 862256 862733
link47 pbuccae 2564751 2565229
link47 pbuccalis 385228 385705
link48 pbuccae 2572610 2575222
link48 pbuccalis 2032317 2034929
link49 pbuccae 2573799 2574213
link49 pbuccalis 1203318 1203731
link50 pbuccae 2602795 2606586
link50 pbuccalis 644223 640432
link51 pbuccae 2605682 2606586
link51 pbuccalis 2028848 2027942
link52 pbuccae 2617600 2619702
link52 pbuccalis 627184 625060
link53 pbuccae 2637803 2639160
link53 pbuccalis 622801 621444
link54 pbuccae 2641484 2642774
link54 pbuccalis 2019258 2020548
link55 pbuccae 2695661 2697955
link55 pbuccalis 2854979 2857273
link56 pbuccae 2702897 2703547
link56 pbuccalis 1098847 1098197
link57 pbuccae 2713828 2714326
link57 pbuccalis 2060356 2059857
link58 pbuccae 2714368 2715242
link58 pbuccalis 2007219 2006346
link59 pbuccae 2742624 2743457
link59 pbuccalis 1179057 1179892
link60 pbuccae 2983343 2984074
link60 pbuccalis 2993810 2994541
link61 pbuccae 3050377 3051621
link61 pbuccalis 1753269 1752025
link62 pbuccae 3136557 3136864
link62 pbuccalis 2793279 2792972
