# Supplementary material for: Expansion of intestinal Prevotella copri correlates with enhanced susceptibility to arthritis
Source: eLife. 2013 Nov 5;2:e01202. doi: 10.7554/eLife.01202 (PMC3816614; doi:10.7554/eLife.01202)
Supplement: Figure 2—source data 1. — DOI: http://dx.doi.org/10.7554/eLife.01202.010 [file elife01202s003.zip › Figure_2/Panel_B/formatted_input/pbuccae_wustl.links]

link1 pbuccae 55124 56961
link1 wustl 3028296 3026459
link2 pbuccae 111618 113839
link2 wustl 1735167 1737388
link3 pbuccae 225704 226120
link3 wustl 2718225 2717801
link4 pbuccae 234206 234947
link4 wustl 3096472 3097213
link5 pbuccae 262462 265384
link5 wustl 2749579 2752492
link6 pbuccae 267685 275657
link6 wustl 2754244 2762155
link7 pbuccae 275850 277174
link7 wustl 2762189 2763512
link8 pbuccae 287613 288580
link8 wustl 2770602 2771569
link9 pbuccae 292747 295420
link9 wustl 2775739 2778360
link10 pbuccae 295815 298091
link10 wustl 2778715 2780920
link11 pbuccae 382459 383348
link11 wustl 760821 761705
link12 pbuccae 479745 480102
link12 wustl 1494640 1495004
link13 pbuccae 572738 574983
link13 wustl 3162928 3165172
link14 pbuccae 582881 583408
link14 wustl 3173189 3173716
link15 pbuccae 746948 748386
link15 wustl 2870248 2868807
link16 pbuccae 1221571 1222472
link16 wustl 1897782 1896884
link17 pbuccae 1369952 1372453
link17 wustl 1800691 1798203
link18 pbuccae 1369952 1372453
link18 wustl 2063305 2060817
link19 pbuccae 1369952 1370409
link19 wustl 2258258 2257804
link20 pbuccae 1369952 1370433
link20 wustl 2096104 2095627
link21 pbuccae 1369952 1370433
link21 wustl 1360464 1359987
link22 pbuccae 1369993 1370405
link22 wustl 3510037 3509630
link23 pbuccae 1370552 1371278
link23 wustl 3507873 3507150
link24 pbuccae 1371554 1371957
link24 wustl 3509627 3509225
link25 pbuccae 1371591 1372027
link25 wustl 3495580 3496015
link26 pbuccae 1374573 1376046
link26 wustl 2255736 2254292
link27 pbuccae 1389057 1389647
link27 wustl 2242850 2242257
link28 pbuccae 1476005 1477151
link28 wustl 2413213 2412067
link29 pbuccae 1715569 1715971
link29 wustl 990490 990089
link30 pbuccae 1733859 1734458
link30 wustl 1031332 1031931
link31 pbuccae 2018473 2019289
link31 wustl 2981381 2982164
link32 pbuccae 2060113 2060462
link32 wustl 1302299 1302660
link33 pbuccae 2081646 2082305
link33 wustl 3445339 3444673
link34 pbuccae 2092705 2093279
link34 wustl 2969843 2970422
link35 pbuccae 2214654 2215305
link35 wustl 2612954 2612302
link36 pbuccae 2279450 2280383
link36 wustl 1073112 1072179
link37 pbuccae 2466426 2467889
link37 wustl 1112187 1110724
link38 pbuccae 2713828 2714328
link38 wustl 1359454 1359954
link39 pbuccae 2713828 2715242
link39 wustl 1361201 1362613
link40 pbuccae 2713828 2715242
link40 wustl 2064104 2065516
link41 pbuccae 2713828 2714622
link41 wustl 2259219 2260009
link42 pbuccae 2713995 2715242
link42 wustl 3141525 3140361
link43 pbuccae 2714012 2714496
link43 wustl 3508357 3507874
link44 pbuccae 2714144 2715242
link44 wustl 2260108 2261204
link45 pbuccae 2714579 2715242
link45 wustl 2262535 2263198
link46 pbuccae 2714791 2715242
link46 wustl 2096774 2097225
link47 pbuccae 2742629 2743444
link47 wustl 1238120 1237307
link48 pbuccae 2825378 2825935
link48 wustl 3047509 3048066
link49 pbuccae 2826612 2827639
link49 wustl 3048723 3049750
link50 pbuccae 2951782 2952177
link50 wustl 2961438 2961835
link51 pbuccae 2983370 2984143
link51 wustl 840079 839306
link52 pbuccae 2985231 2985947
link52 wustl 838184 837468
