# Supplementary material for: Expansion of intestinal Prevotella copri correlates with enhanced susceptibility to arthritis
Source: eLife. 2013 Nov 5;2:e01202. doi: 10.7554/eLife.01202 (PMC3816614; doi:10.7554/eLife.01202)
Supplement: Figure 2—source data 1. — DOI: http://dx.doi.org/10.7554/eLife.01202.010 [file elife01202s003.zip › Figure_2/Panel_B/formatted_input/pbuccalis.karyotype]

chr - pbuccalis pbuccalis 0 3033961 pbuccalis
band pbuccalis contig1 contig1 0 2730 pbuccalis
band pbuccalis contig2 contig2 2730 51163 pbuccalis
band pbuccalis contig3 contig3 51163 51935 pbuccalis
band pbuccalis contig4 contig4 51935 69159 pbuccalis
band pbuccalis contig5 contig5 69159 88850 pbuccalis
band pbuccalis contig6 contig6 88850 93633 pbuccalis
band pbuccalis contig7 contig7 93633 94188 pbuccalis
band pbuccalis contig8 contig8 94188 121517 pbuccalis
band pbuccalis contig9 contig9 121517 171746 pbuccalis
band pbuccalis contig10 contig10 171746 172419 pbuccalis
band pbuccalis contig11 contig11 172419 200398 pbuccalis
band pbuccalis contig12 contig12 200398 280295 pbuccalis
band pbuccalis contig13 contig13 280295 297323 pbuccalis
band pbuccalis contig14 contig14 297323 298302 pbuccalis
band pbuccalis contig15 contig15 298302 300950 pbuccalis
band pbuccalis contig16 contig16 300950 389313 pbuccalis
band pbuccalis contig17 contig17 389313 394939 pbuccalis
band pbuccalis contig18 contig18 394939 403151 pbuccalis
band pbuccalis contig19 contig19 403151 404769 pbuccalis
band pbuccalis contig20 contig20 404769 405497 pbuccalis
band pbuccalis contig21 contig21 405497 407623 pbuccalis
band pbuccalis contig22 contig22 407623 445813 pbuccalis
band pbuccalis contig23 contig23 445813 482078 pbuccalis
band pbuccalis contig24 contig24 482078 483072 pbuccalis
band pbuccalis contig25 contig25 483072 488972 pbuccalis
band pbuccalis contig26 contig26 488972 490731 pbuccalis
band pbuccalis contig27 contig27 490731 491501 pbuccalis
band pbuccalis contig28 contig28 491501 494136 pbuccalis
band pbuccalis contig29 contig29 494136 495980 pbuccalis
band pbuccalis contig30 contig30 495980 548338 pbuccalis
band pbuccalis contig31 contig31 548338 654223 pbuccalis
band pbuccalis contig32 contig32 654223 655547 pbuccalis
band pbuccalis contig33 contig33 655547 664464 pbuccalis
band pbuccalis contig34 contig34 664464 674527 pbuccalis
band pbuccalis contig35 contig35 674527 699471 pbuccalis
band pbuccalis contig36 contig36 699471 745449 pbuccalis
band pbuccalis contig37 contig37 745449 750693 pbuccalis
band pbuccalis contig38 contig38 750693 755833 pbuccalis
band pbuccalis contig39 contig39 755833 979891 pbuccalis
band pbuccalis contig40 contig40 979891 980597 pbuccalis
band pbuccalis contig41 contig41 980597 1041396 pbuccalis
band pbuccalis contig42 contig42 1041396 1109257 pbuccalis
band pbuccalis contig43 contig43 1109257 1133035 pbuccalis
band pbuccalis contig44 contig44 1133035 1139027 pbuccalis
band pbuccalis contig45 contig45 1139027 1286993 pbuccalis
band pbuccalis contig46 contig46 1286993 1357010 pbuccalis
band pbuccalis contig47 contig47 1357010 1358255 pbuccalis
band pbuccalis contig48 contig48 1358255 1367961 pbuccalis
band pbuccalis contig49 contig49 1367961 1392007 pbuccalis
band pbuccalis contig50 contig50 1392007 1392833 pbuccalis
band pbuccalis contig51 contig51 1392833 1400470 pbuccalis
band pbuccalis contig52 contig52 1400470 1405035 pbuccalis
band pbuccalis contig53 contig53 1405035 1422010 pbuccalis
band pbuccalis contig54 contig54 1422010 1425255 pbuccalis
band pbuccalis contig55 contig55 1425255 1425777 pbuccalis
band pbuccalis contig56 contig56 1425777 1427389 pbuccalis
band pbuccalis contig57 contig57 1427389 1474391 pbuccalis
band pbuccalis contig58 contig58 1474391 1635361 pbuccalis
band pbuccalis contig59 contig59 1635361 1640390 pbuccalis
band pbuccalis contig60 contig60 1640390 1658873 pbuccalis
band pbuccalis contig61 contig61 1658873 1659996 pbuccalis
band pbuccalis contig62 contig62 1659996 1753905 pbuccalis
band pbuccalis contig63 contig63 1753905 1762045 pbuccalis
band pbuccalis contig64 contig64 1762045 1764054 pbuccalis
band pbuccalis contig65 contig65 1764054 1765210 pbuccalis
band pbuccalis contig66 contig66 1765210 1793083 pbuccalis
band pbuccalis contig67 contig67 1793083 1794355 pbuccalis
band pbuccalis contig68 contig68 1794355 1900470 pbuccalis
band pbuccalis contig69 contig69 1900470 1901179 pbuccalis
band pbuccalis contig70 contig70 1901179 1905253 pbuccalis
band pbuccalis contig71 contig71 1905253 1913081 pbuccalis
band pbuccalis contig72 contig72 1913081 1918863 pbuccalis
band pbuccalis contig73 contig73 1918863 2006194 pbuccalis
band pbuccalis contig74 contig74 2006194 2007222 pbuccalis
band pbuccalis contig75 contig75 2007222 2010331 pbuccalis
band pbuccalis contig76 contig76 2010331 2016067 pbuccalis
band pbuccalis contig77 contig77 2016067 2016840 pbuccalis
band pbuccalis contig78 contig78 2016840 2041324 pbuccalis
band pbuccalis contig79 contig79 2041324 2044267 pbuccalis
band pbuccalis contig80 contig80 2044267 2059188 pbuccalis
band pbuccalis contig81 contig81 2059188 2059855 pbuccalis
band pbuccalis contig82 contig82 2059855 2060363 pbuccalis
band pbuccalis contig83 contig83 2060363 2060903 pbuccalis
band pbuccalis contig84 contig84 2060903 2073633 pbuccalis
band pbuccalis contig85 contig85 2073633 2120619 pbuccalis
band pbuccalis contig86 contig86 2120619 2242243 pbuccalis
band pbuccalis contig87 contig87 2242243 2333574 pbuccalis
band pbuccalis contig88 contig88 2333574 2341800 pbuccalis
band pbuccalis contig89 contig89 2341800 2342573 pbuccalis
band pbuccalis contig90 contig90 2342573 2498765 pbuccalis
band pbuccalis contig91 contig91 2498765 2499798 pbuccalis
band pbuccalis contig92 contig92 2499798 2541439 pbuccalis
band pbuccalis contig93 contig93 2541439 2542497 pbuccalis
band pbuccalis contig94 contig94 2542497 2617017 pbuccalis
band pbuccalis contig95 contig95 2617017 2662859 pbuccalis
band pbuccalis contig96 contig96 2662859 2699264 pbuccalis
band pbuccalis contig97 contig97 2699264 2713083 pbuccalis
band pbuccalis contig98 contig98 2713083 2721277 pbuccalis
band pbuccalis contig99 contig99 2721277 2759334 pbuccalis
band pbuccalis contig100 contig100 2759334 2762827 pbuccalis
band pbuccalis contig101 contig101 2762827 2765996 pbuccalis
band pbuccalis contig102 contig102 2765996 2767344 pbuccalis
band pbuccalis contig103 contig103 2767344 2771439 pbuccalis
band pbuccalis contig104 contig104 2771439 2804666 pbuccalis
band pbuccalis contig105 contig105 2804666 2805451 pbuccalis
band pbuccalis contig106 contig106 2805451 2806085 pbuccalis
band pbuccalis contig107 contig107 2806085 2817763 pbuccalis
band pbuccalis contig108 contig108 2817763 2819410 pbuccalis
band pbuccalis contig109 contig109 2819410 2866669 pbuccalis
band pbuccalis contig110 contig110 2866669 2922374 pbuccalis
band pbuccalis contig111 contig111 2922374 2969648 pbuccalis
band pbuccalis contig112 contig112 2969648 2973045 pbuccalis
band pbuccalis contig113 contig113 2973045 2985477 pbuccalis
band pbuccalis contig114 contig114 2985477 2989259 pbuccalis
band pbuccalis contig115 contig115 2989259 2990836 pbuccalis
band pbuccalis contig116 contig116 2990836 3005913 pbuccalis
band pbuccalis contig117 contig117 3005913 3022815 pbuccalis
band pbuccalis contig118 contig118 3022815 3033961 pbuccalis
