# Supplementary material for: Expansion of intestinal Prevotella copri correlates with enhanced susceptibility to arthritis
Source: eLife. 2013 Nov 5;2:e01202. doi: 10.7554/eLife.01202 (PMC3816614; doi:10.7554/eLife.01202)
Supplement: Figure 2—source data 1. — DOI: http://dx.doi.org/10.7554/eLife.01202.010 [file elife01202s003.zip › Figure_2/Panel_B/formatted_input/pbuccalis_028B.links]

link1 pbuccalis 51437 51932
link1 028B 3199967 3200460
link2 pbuccalis 93634 93952
link2 028B 3200464 3200782
link3 pbuccalis 479593 480077
link3 028B 2611914 2611429
link4 pbuccalis 672949 673670
link4 028B 587245 586524
link5 pbuccalis 742467 743015
link5 028B 871221 870673
link6 pbuccalis 853299 853913
link6 028B 3202827 3203441
link7 pbuccalis 854311 855310
link7 028B 3196195 3197194
link8 pbuccalis 855310 855897
link8 028B 3204641 3204053
link9 pbuccalis 979893 980591
link9 028B 3194862 3194169
link10 pbuccalis 1179028 1179882
link10 028B 1042102 1041250
link11 pbuccalis 1295922 1296273
link11 028B 82543 82898
link12 pbuccalis 1369847 1370430
link12 028B 2227252 2227837
link13 pbuccalis 1718212 1719744
link13 028B 864714 863182
link14 pbuccalis 1963074 1963547
link14 028B 1176905 1177378
link15 pbuccalis 2006216 2007219
link15 028B 3193713 3192709
link16 pbuccalis 2006506 2007219
link16 028B 3198163 3197451
link17 pbuccalis 2029625 2030239
link17 028B 3202827 3203441
link18 pbuccalis 2030635 2031636
link18 028B 3196193 3197194
link19 pbuccalis 2031636 2031947
link19 028B 3204641 3204330
link20 pbuccalis 2146202 2147861
link20 028B 559194 557571
link21 pbuccalis 2148841 2150191
link21 028B 556634 555279
link22 pbuccalis 2150609 2150997
link22 028B 554879 554491
link23 pbuccalis 2205275 2206369
link23 028B 544840 543744
link24 pbuccalis 2208422 2209550
link24 028B 541786 540658
link25 pbuccalis 2209811 2211929
link25 028B 540449 538337
link26 pbuccalis 2212301 2215362
link26 028B 537965 534916
link27 pbuccalis 2216700 2217749
link27 028B 533578 532520
link28 pbuccalis 2219143 2219979
link28 028B 531231 530386
link29 pbuccalis 2220522 2222133
link29 028B 529922 528311
link30 pbuccalis 2255766 2256761
link30 028B 296582 297568
link31 pbuccalis 2634608 2636163
link31 028B 3060247 3061891
link32 pbuccalis 2683522 2683944
link32 028B 508219 508652
