# Supplementary material for: Expansion of intestinal Prevotella copri correlates with enhanced susceptibility to arthritis
Source: eLife. 2013 Nov 5;2:e01202. doi: 10.7554/eLife.01202 (PMC3816614; doi:10.7554/eLife.01202)
Supplement: Figure 2—source data 1. — DOI: http://dx.doi.org/10.7554/eLife.01202.010 [file elife01202s003.zip › Figure_2/Panel_B/formatted_input/pbuccalis_030B.links]

link1 pbuccalis 93634 94186
link1 030B 2593907 2594458
link2 pbuccalis 479593 480077
link2 030B 1938417 1937931
link3 pbuccalis 742467 743015
link3 030B 2400542 2401090
link4 pbuccalis 852987 854134
link4 030B 2598315 2597168
link5 pbuccalis 854878 855200
link5 030B 2603659 2603981
link6 pbuccalis 855200 855901
link6 030B 2599855 2600559
link7 pbuccalis 979893 980591
link7 030B 2592273 2592966
link8 pbuccalis 1179028 1179882
link8 030B 2584764 2583912
link9 pbuccalis 1295922 1296273
link9 030B 1533118 1532764
link10 pbuccalis 1369847 1370430
link10 030B 1303193 1303778
link11 pbuccalis 2006216 2007219
link11 030B 2588718 2589722
link12 pbuccalis 2029313 2030460
link12 030B 2598315 2597168
link13 pbuccalis 2030462 2031204
link13 030B 2599113 2599855
link14 pbuccalis 2031204 2031526
link14 030B 2603659 2603981
link15 pbuccalis 2031526 2031947
link15 030B 2599855 2600278
link16 pbuccalis 2059857 2060357
link16 030B 2589764 2590263
link17 pbuccalis 2146202 2147861
link17 030B 739335 740956
link18 pbuccalis 2148841 2150191
link18 030B 741893 743248
link19 pbuccalis 2150609 2150997
link19 030B 743648 744036
link20 pbuccalis 2208422 2211926
link20 030B 756219 759667
link21 pbuccalis 2212301 2215362
link21 030B 760042 763091
link22 pbuccalis 2217277 2217749
link22 030B 765014 765487
link23 pbuccalis 2219143 2219979
link23 030B 766776 767621
link24 pbuccalis 2220522 2222133
link24 030B 768085 769696
link25 pbuccalis 2255997 2256761
link25 030B 1589214 1589972
link26 pbuccalis 2683522 2683944
link26 030B 789063 788631
