# Supplementary material for: Expansion of intestinal Prevotella copri correlates with enhanced susceptibility to arthritis
Source: eLife. 2013 Nov 5;2:e01202. doi: 10.7554/eLife.01202 (PMC3816614; doi:10.7554/eLife.01202)
Supplement: Figure 2—source data 1. — DOI: http://dx.doi.org/10.7554/eLife.01202.010 [file elife01202s003.zip › Figure_2/Panel_B/formatted_input/pbuccalis_061B.links]

link1 pbuccalis 93634 94186
link1 061B 3232150 3231599
link2 pbuccalis 479593 480077
link2 061B 2740499 2740012
link3 pbuccalis 742467 743015
link3 061B 2802613 2803161
link4 pbuccalis 848092 857410
link4 061B 3061551 3070870
link5 pbuccalis 870614 873161
link5 061B 3070870 3073417
link6 pbuccalis 979893 980591
link6 061B 3226948 3226255
link7 pbuccalis 1179028 1179882
link7 061B 1768135 1767283
link8 pbuccalis 1184498 1188101
link8 061B 12457 16059
link9 pbuccalis 1295922 1296273
link9 061B 2847046 2847400
link10 pbuccalis 1369847 1370430
link10 061B 2166967 2166382
link11 pbuccalis 1718212 1719792
link11 061B 2809121 2810701
link12 pbuccalis 2006216 2007219
link12 061B 3230606 3229602
link13 pbuccalis 2029033 2031947
link13 061B 3066166 3069080
link14 pbuccalis 2059857 2060357
link14 061B 3229560 3229061
link15 pbuccalis 2146202 2147861
link15 061B 1624341 1622718
link16 pbuccalis 2148841 2150191
link16 061B 1621781 1620426
link17 pbuccalis 2150609 2150997
link17 061B 1620026 1619638
link18 pbuccalis 2208422 2211926
link18 061B 1606937 1603489
link19 pbuccalis 2212301 2215362
link19 061B 1603114 1600065
link20 pbuccalis 2216700 2217749
link20 061B 1598727 1597669
link21 pbuccalis 2219143 2219979
link21 061B 1596379 1595535
link22 pbuccalis 2220522 2222133
link22 061B 1595071 1593460
link23 pbuccalis 2255766 2256761
link23 061B 2754850 2755836
link24 pbuccalis 2683522 2683944
link24 061B 1561915 1562347
