# Supplementary material for: Expansion of intestinal Prevotella copri correlates with enhanced susceptibility to arthritis
Source: eLife. 2013 Nov 5;2:e01202. doi: 10.7554/eLife.01202 (PMC3816614; doi:10.7554/eLife.01202)
Supplement: Figure 2—source data 1. — DOI: http://dx.doi.org/10.7554/eLife.01202.010 [file elife01202s003.zip › Figure_2/Panel_B/formatted_input/pbuccalis_089B.links]

link1 pbuccalis 51448 51932
link1 089B 3422138 3421656
link2 pbuccalis 93634 94137
link2 089B 3421652 3421150
link3 pbuccalis 479323 480077
link3 089B 78101 77343
link4 pbuccalis 479593 480077
link4 089B 1552215 1551729
link5 pbuccalis 672723 673669
link5 089B 2622196 2623142
link6 pbuccalis 854644 855309
link6 089B 3741971 3742636
link7 pbuccalis 855311 856823
link7 089B 2917796 2916283
link8 pbuccalis 863611 865016
link8 089B 2982847 2981444
link9 pbuccalis 979893 980591
link9 089B 3518686 3517993
link10 pbuccalis 1179028 1179882
link10 089B 1108440 1109292
link11 pbuccalis 1295922 1296273
link11 089B 316701 316346
link12 pbuccalis 1295922 1296273
link12 089B 3353499 3353144
link13 pbuccalis 1369847 1370391
link13 089B 3601168 3600622
link14 pbuccalis 1369847 1370390
link14 089B 3602815 3602269
link15 pbuccalis 1471560 1473055
link15 089B 1199956 1198462
link16 pbuccalis 1718164 1719598
link16 089B 1528443 1527006
link17 pbuccalis 2006216 2006684
link17 089B 1941898 1942368
link18 pbuccalis 2006432 2006958
link18 089B 3835572 3836098
link19 pbuccalis 2029603 2030512
link19 089B 3496288 3497197
link20 pbuccalis 2030513 2031359
link20 089B 3579754 3580600
link21 pbuccalis 2030972 2031399
link21 089B 3741973 3742400
link22 pbuccalis 2031637 2031947
link22 089B 2917796 2917486
link23 pbuccalis 2059857 2060357
link23 089B 3610752 3611251
link24 pbuccalis 2146202 2147691
link24 089B 2568335 2566882
link25 pbuccalis 2148841 2150191
link25 089B 917215 915860
link26 pbuccalis 2150609 2150997
link26 089B 915460 915072
link27 pbuccalis 2205275 2206358
link27 089B 2709346 2708261
link28 pbuccalis 2208422 2208933
link28 089B 3051587 3051076
link29 pbuccalis 2209811 2210908
link29 089B 3221587 3222675
link30 pbuccalis 2211262 2211926
link30 089B 1738579 1739244
link31 pbuccalis 2212301 2215207
link31 089B 1739619 1742513
link32 pbuccalis 2216700 2217749
link32 089B 2375947 2377005
link33 pbuccalis 2219143 2219979
link33 089B 1874242 1875087
link34 pbuccalis 2220522 2222133
link34 089B 1875551 1877162
link35 pbuccalis 2255997 2256761
link35 089B 2944829 2945587
