# Supplementary material for: Expansion of intestinal Prevotella copri correlates with enhanced susceptibility to arthritis
Source: eLife. 2013 Nov 5;2:e01202. doi: 10.7554/eLife.01202 (PMC3816614; doi:10.7554/eLife.01202)
Supplement: Figure 2—source data 1. — DOI: http://dx.doi.org/10.7554/eLife.01202.010 [file elife01202s003.zip › Figure_2/Panel_B/formatted_input/pbuccalis_wustl.links]

link1 pbuccalis 51191 51932
link1 wustl 2062113 2061375
link2 pbuccalis 51191 51932
link2 wustl 1799499 1798761
link3 pbuccalis 51595 51932
link3 wustl 3509627 3509291
link4 pbuccalis 51632 51932
link4 wustl 3495580 3495879
link5 pbuccalis 93634 94186
link5 wustl 2061371 2060820
link6 pbuccalis 93634 94186
link6 wustl 1798757 1798206
link7 pbuccalis 853283 855335
link7 wustl 3434614 3432562
link8 pbuccalis 855206 855917
link8 wustl 3310658 3309946
link9 pbuccalis 863347 864853
link9 wustl 834876 833373
link10 pbuccalis 863102 864974
link10 wustl 3403947 3405796
link11 pbuccalis 979893 980591
link11 wustl 1800391 1799698
link12 pbuccalis 979893 980591
link12 wustl 2063005 2062312
link13 pbuccalis 980189 980591
link13 wustl 3507873 3507476
link14 pbuccalis 1179028 1179882
link14 wustl 1238154 1237302
link15 pbuccalis 1295922 1296273
link15 wustl 1495004 1494649
link16 pbuccalis 1369866 1370430
link16 wustl 2255479 2254915
link17 pbuccalis 1718212 1719744
link17 wustl 46414 44882
link18 pbuccalis 2006216 2007219
link18 wustl 2065648 2064644
link19 pbuccalis 2006216 2006797
link19 wustl 2097357 2096774
link20 pbuccalis 2006216 2007001
link20 wustl 2263330 2262543
link21 pbuccalis 2006216 2007219
link21 wustl 2261336 2260332
link22 pbuccalis 2006216 2007219
link22 wustl 1362745 1361741
link23 pbuccalis 2006216 2007219
link23 wustl 3140229 3141152
link24 pbuccalis 2029609 2031661
link24 wustl 3434614 3432562
link25 pbuccalis 2031532 2031947
link25 wustl 3310658 3310243
link26 pbuccalis 2059857 2060357
link26 wustl 1361699 1361200
link27 pbuccalis 2059857 2060357
link27 wustl 1359952 1359453
link28 pbuccalis 2059857 2060188
link28 wustl 3141194 3141525
link29 pbuccalis 2059857 2060357
link29 wustl 2259717 2259218
link30 pbuccalis 2059857 2060171
link30 wustl 3508044 3508357
link31 pbuccalis 2059857 2060357
link31 wustl 2064602 2064103
link32 pbuccalis 2146202 2147861
link32 wustl 2780920 2779299
link33 pbuccalis 2148841 2150191
link33 wustl 2778361 2777006
link34 pbuccalis 2150609 2150997
link34 wustl 2776606 2776218
link35 pbuccalis 2208422 2211926
link35 wustl 2763512 2760064
link36 pbuccalis 2212301 2215362
link36 wustl 2759689 2756640
link37 pbuccalis 2216700 2217749
link37 wustl 2755302 2754244
link38 pbuccalis 2219143 2219979
link38 wustl 2752956 2752111
link39 pbuccalis 2220522 2222133
link39 wustl 2751647 2750036
link40 pbuccalis 2254950 2256761
link40 wustl 3163326 3165128
link41 pbuccalis 2623699 2624361
link41 wustl 1749868 1750536
link42 pbuccalis 2624010 2624361
link42 wustl 834751 835099
link43 pbuccalis 2683522 2683944
link43 wustl 2717801 2718233
