# Supplementary material for: Expansion of intestinal Prevotella copri correlates with enhanced susceptibility to arthritis
Source: eLife. 2013 Nov 5;2:e01202. doi: 10.7554/eLife.01202 (PMC3816614; doi:10.7554/eLife.01202)
Supplement: Figure 2—source data 1. — DOI: http://dx.doi.org/10.7554/eLife.01202.010 [file elife01202s003.zip › Figure_2/Panel_B/formatted_input/wustl.karyotype]

chr - wustl wustl 0 3511610 wustl
band wustl Contig6.1 Contig6.1 0 354 wustl
band wustl Contig10.2 Contig10.2 354 1069 wustl
band wustl Contig6.3 Contig6.3 1069 113907 wustl
band wustl Contig6.2 Contig6.2 113907 158717 wustl
band wustl Contig31.1 Contig31.1 158717 159130 wustl
band wustl Contig11.1 Contig11.1 159130 250301 wustl
band wustl Contig20.1 Contig20.1 250301 257579 wustl
band wustl Contig28.1 Contig28.1 257579 258015 wustl
band wustl Contig7.1 Contig7.1 258015 271191 wustl
band wustl Contig7.2 Contig7.2 271191 413867 wustl
band wustl Contig21.2 Contig21.2 413867 418231 wustl
band wustl Contig13.1 Contig13.1 418231 469723 wustl
band wustl Contig0.7 Contig0.7 469723 473181 wustl
band wustl Contig0.9 Contig0.9 473181 492749 wustl
band wustl Contig0.8 Contig0.8 492749 573395 wustl
band wustl Contig1.2 Contig1.2 573395 783371 wustl
band wustl Contig0.6 Contig0.6 783371 857705 wustl
band wustl Contig0.5 Contig0.5 857705 993998 wustl
band wustl Contig1.1 Contig1.1 993998 1277490 wustl
band wustl Contig0.3 Contig0.3 1277490 1408893 wustl
band wustl Contig0.2 Contig0.2 1408893 1453181 wustl
band wustl Contig0.1 Contig0.1 1453181 1579024 wustl
band wustl Contig19.1 Contig19.1 1579024 1587338 wustl
band wustl Contig12.1 Contig12.1 1587338 1609787 wustl
band wustl Contig0.4 Contig0.4 1609787 1812016 wustl
band wustl Contig17.1 Contig17.1 1812016 1828452 wustl
band wustl Contig32.1 Contig32.1 1828452 1828862 wustl
band wustl Contig14.1 Contig14.1 1828862 1830466 wustl
band wustl Contig21.1 Contig21.1 1830466 1830901 wustl
band wustl Contig33.1 Contig33.1 1830901 1831255 wustl
band wustl Contig3.4 Contig3.4 1831255 1841320 wustl
band wustl Contig16.1 Contig16.1 1841320 1844250 wustl
band wustl Contig16.2 Contig16.2 1844250 1863229 wustl
band wustl Contig15.2 Contig15.2 1863229 1867831 wustl
band wustl Contig15.3 Contig15.3 1867831 1872089 wustl
band wustl Contig35.1 Contig35.1 1872089 1872335 wustl
band wustl Contig15.1 Contig15.1 1872335 1878720 wustl
band wustl Contig13.3 Contig13.3 1878720 1880242 wustl
band wustl Contig26.1 Contig26.1 1880242 1880966 wustl
band wustl Contig15.4 Contig15.4 1880966 1892282 wustl
band wustl Contig0.10 Contig0.10 1892282 1940141 wustl
band wustl Contig10.1 Contig10.1 1940141 2035844 wustl
band wustl Contig13.2 Contig13.2 2035844 2038224 wustl
band wustl Contig29.1 Contig29.1 2038224 2038655 wustl
band wustl Contig3.1 Contig3.1 2038655 2278376 wustl
band wustl Contig3.2 Contig3.2 2278376 2316428 wustl
band wustl Contig3.3 Contig3.3 2316428 2322652 wustl
band wustl Contig2.1 Contig2.1 2322652 2323245 wustl
band wustl Contig2.3 Contig2.3 2323245 2583463 wustl
band wustl Contig2.2 Contig2.2 2583463 2764800 wustl
band wustl Contig27.1 Contig27.1 2764800 2765284 wustl
band wustl Contig9.1 Contig9.1 2765284 2774234 wustl
band wustl Contig23.1 Contig23.1 2774234 2775809 wustl
band wustl Contig34.1 Contig34.1 2775809 2776150 wustl
band wustl Contig5.4 Contig5.4 2776150 2841443 wustl
band wustl Contig18.1 Contig18.1 2841443 2850728 wustl
band wustl Contig14.2 Contig14.2 2850728 2888692 wustl
band wustl Contig9.2 Contig9.2 2888692 2936462 wustl
band wustl Contig9.3 Contig9.3 2936462 2978282 wustl
band wustl Contig8.5 Contig8.5 2978282 2978870 wustl
band wustl Contig8.4 Contig8.4 2978870 3007068 wustl
band wustl Contig8.3 Contig8.3 3007068 3044253 wustl
band wustl Contig8.2 Contig8.2 3044253 3045517 wustl
band wustl Contig8.1 Contig8.1 3045517 3099798 wustl
band wustl Contig22.1 Contig22.1 3099798 3103267 wustl
band wustl Contig25.1 Contig25.1 3103267 3104121 wustl
band wustl Contig36.1 Contig36.1 3104121 3104338 wustl
band wustl Contig24.1 Contig24.1 3104338 3105211 wustl
band wustl Contig4.3 Contig4.3 3105211 3153653 wustl
band wustl Contig4.2 Contig4.2 3153653 3174232 wustl
band wustl Contig4.1 Contig4.1 3174232 3175406 wustl
band wustl Contig12.2 Contig12.2 3175406 3231093 wustl
band wustl Contig4.7 Contig4.7 3231093 3244709 wustl
band wustl Contig4.6 Contig4.6 3244709 3247139 wustl
band wustl Contig4.5 Contig4.5 3247139 3249441 wustl
band wustl Contig4.4 Contig4.4 3249441 3341450 wustl
band wustl Contig30.1 Contig30.1 3341450 3341855 wustl
band wustl Contig9.4 Contig9.4 3341855 3361009 wustl
band wustl Contig4.9 Contig4.9 3361009 3374621 wustl
band wustl Contig4.8 Contig4.8 3374621 3384013 wustl
band wustl Contig5.2 Contig5.2 3384013 3388213 wustl
band wustl Contig5.3 Contig5.3 3388213 3393939 wustl
band wustl Contig5.1 Contig5.1 3393939 3511610 wustl
