# Supplementary material for: Expansion of intestinal Prevotella copri correlates with enhanced susceptibility to arthritis
Source: eLife. 2013 Nov 5;2:e01202. doi: 10.7554/eLife.01202 (PMC3816614; doi:10.7554/eLife.01202)
Supplement: Figure 2—source data 1. — DOI: http://dx.doi.org/10.7554/eLife.01202.010 [file elife01202s003.zip › Figure_2/Panel_B/nucmer_out/028B_030B.coords]

/home/sczesa01/synteny_plot/pseudochroms/Subject_028B_FE.pseudochrom.fa /home/sczesa01/synteny_plot/pseudochroms/Subject_030B_FE.pseudochrom.fa
NUCMER
[S1] [E1] | [S2] [E2] | [LEN 1] [LEN 2] | [% IDY] | [TAGS]
=====================================================================================
1 6519 | 1582018 1575499 | 6519 6520 | 97.58 | Subject_028B_FE	Subject_030B_FE
6885 15664 | 1575506 1566786 | 8780 8721 | 96.45 | Subject_028B_FE	Subject_030B_FE
18460 24381 | 1566618 1560711 | 5922 5908 | 97.40 | Subject_028B_FE	Subject_030B_FE
24526 25108 | 1560563 1559979 | 583 585 | 93.17 | Subject_028B_FE	Subject_030B_FE
27565 29496 | 1559663 1557732 | 1932 1932 | 94.94 | Subject_028B_FE	Subject_030B_FE
35213 37076 | 1550274 1548426 | 1864 1849 | 96.94 | Subject_028B_FE	Subject_030B_FE
67259 78030 | 1548399 1537578 | 10772 10822 | 96.41 | Subject_028B_FE	Subject_030B_FE
80229 101437 | 1535425 1514274 | 21209 21152 | 98.51 | Subject_028B_FE	Subject_030B_FE
101526 101631 | 1514154 1514049 | 106 106 | 98.11 | Subject_028B_FE	Subject_030B_FE
102560 109329 | 1512699 1505928 | 6770 6772 | 97.43 | Subject_028B_FE	Subject_030B_FE
113885 115826 | 1505886 1503939 | 1942 1948 | 93.34 | Subject_028B_FE	Subject_030B_FE
113994 114126 | 941322 941454 | 133 133 | 97.74 | Subject_028B_FE	Subject_030B_FE
115902 116226 | 1503957 1503678 | 325 280 | 83.69 | Subject_028B_FE	Subject_030B_FE
116258 116576 | 1502842 1502524 | 319 319 | 96.87 | Subject_028B_FE	Subject_030B_FE
116289 117053 | 1922783 1922019 | 765 765 | 90.98 | Subject_028B_FE	Subject_030B_FE
116900 117223 | 1502523 1502188 | 324 336 | 91.07 | Subject_028B_FE	Subject_030B_FE
116901 117063 | 941533 941695 | 163 163 | 93.25 | Subject_028B_FE	Subject_030B_FE
117491 134002 | 1502195 1485655 | 16512 16541 | 94.93 | Subject_028B_FE	Subject_030B_FE
126583 126662 | 2414459 2414538 | 80 80 | 98.75 | Subject_028B_FE	Subject_030B_FE
134549 147245 | 1485042 1472349 | 12697 12694 | 96.47 | Subject_028B_FE	Subject_030B_FE
140041 140260 | 815324 815543 | 220 220 | 92.27 | Subject_028B_FE	Subject_030B_FE
147681 150631 | 1471943 1468999 | 2951 2945 | 94.85 | Subject_028B_FE	Subject_030B_FE
150737 156913 | 1468893 1462724 | 6177 6170 | 95.32 | Subject_028B_FE	Subject_030B_FE
159069 159203 | 1462889 1462755 | 135 135 | 96.30 | Subject_028B_FE	Subject_030B_FE
171354 172637 | 1462276 1460993 | 1284 1284 | 98.05 | Subject_028B_FE	Subject_030B_FE
172699 173548 | 1461001 1460153 | 850 849 | 96.59 | Subject_028B_FE	Subject_030B_FE
174759 176775 | 1460033 1458015 | 2017 2019 | 96.44 | Subject_028B_FE	Subject_030B_FE
174838 174974 | 1438353 1438489 | 137 137 | 87.59 | Subject_028B_FE	Subject_030B_FE
176822 190654 | 1458077 1444180 | 13833 13898 | 97.72 | Subject_028B_FE	Subject_030B_FE
197244 200256 | 2064293 2061263 | 3013 3031 | 96.47 | Subject_028B_FE	Subject_030B_FE
200736 203355 | 2050489 2047877 | 2620 2613 | 97.79 | Subject_028B_FE	Subject_030B_FE
201269 201411 | 350050 349908 | 143 143 | 97.20 | Subject_028B_FE	Subject_030B_FE
208404 208975 | 2047830 2047260 | 572 571 | 97.55 | Subject_028B_FE	Subject_030B_FE
209717 223608 | 2047209 2033314 | 13892 13896 | 97.73 | Subject_028B_FE	Subject_030B_FE
229020 229405 | 2033206 2032818 | 386 389 | 92.54 | Subject_028B_FE	Subject_030B_FE
237174 237427 | 2027300 2027049 | 254 252 | 86.33 | Subject_028B_FE	Subject_030B_FE
238920 257695 | 2026930 2008177 | 18776 18754 | 96.50 | Subject_028B_FE	Subject_030B_FE
257691 279163 | 2007979 1986512 | 21473 21468 | 98.36 | Subject_028B_FE	Subject_030B_FE
295181 308737 | 1587585 1601094 | 13557 13510 | 98.11 | Subject_028B_FE	Subject_030B_FE
308753 308883 | 1462337 1462468 | 131 132 | 85.19 | Subject_028B_FE	Subject_030B_FE
308936 314641 | 1601188 1606912 | 5706 5725 | 96.96 | Subject_028B_FE	Subject_030B_FE
314594 325039 | 1609405 1619859 | 10446 10455 | 96.90 | Subject_028B_FE	Subject_030B_FE
325173 326232 | 1620003 1621123 | 1060 1121 | 89.03 | Subject_028B_FE	Subject_030B_FE
330800 331472 | 1624263 1624918 | 673 656 | 94.35 | Subject_028B_FE	Subject_030B_FE
332624 333837 | 1624992 1626205 | 1214 1214 | 97.53 | Subject_028B_FE	Subject_030B_FE
334356 337113 | 1626323 1629012 | 2758 2690 | 94.96 | Subject_028B_FE	Subject_030B_FE
337793 337993 | 1629168 1629368 | 201 201 | 95.02 | Subject_028B_FE	Subject_030B_FE
339814 342776 | 1629731 1632632 | 2963 2902 | 93.76 | Subject_028B_FE	Subject_030B_FE
343205 344905 | 1633121 1634821 | 1701 1701 | 95.77 | Subject_028B_FE	Subject_030B_FE
346097 346187 | 1634868 1634958 | 91 91 | 96.70 | Subject_028B_FE	Subject_030B_FE
349679 353418 | 1635099 1638827 | 3740 3729 | 97.49 | Subject_028B_FE	Subject_030B_FE
355027 355138 | 1638695 1638806 | 112 112 | 97.32 | Subject_028B_FE	Subject_030B_FE
358007 360014 | 1638762 1640771 | 2008 2010 | 96.72 | Subject_028B_FE	Subject_030B_FE
361598 364544 | 1640906 1643830 | 2947 2925 | 96.27 | Subject_028B_FE	Subject_030B_FE
364756 366288 | 1643988 1645519 | 1533 1532 | 97.85 | Subject_028B_FE	Subject_030B_FE
366387 370901 | 1645633 1650178 | 4515 4546 | 97.67 | Subject_028B_FE	Subject_030B_FE
370941 371160 | 2459246 2459466 | 220 221 | 95.93 | Subject_028B_FE	Subject_030B_FE
371011 371336 | 1650178 1650489 | 326 312 | 85.45 | Subject_028B_FE	Subject_030B_FE
377706 377867 | 1650674 1650835 | 162 162 | 97.53 | Subject_028B_FE	Subject_030B_FE
377875 377993 | 1643974 1643856 | 119 119 | 97.48 | Subject_028B_FE	Subject_030B_FE
378046 381312 | 1650900 1654121 | 3267 3222 | 95.72 | Subject_028B_FE	Subject_030B_FE
381372 383317 | 1654115 1656059 | 1946 1945 | 97.89 | Subject_028B_FE	Subject_030B_FE
383434 384566 | 1656059 1657191 | 1133 1133 | 93.92 | Subject_028B_FE	Subject_030B_FE
384661 395376 | 1657407 1668063 | 10716 10657 | 96.97 | Subject_028B_FE	Subject_030B_FE
395384 407989 | 175256 162696 | 12606 12561 | 97.92 | Subject_028B_FE	Subject_030B_FE
408418 429395 | 162656 141726 | 20978 20931 | 98.42 | Subject_028B_FE	Subject_030B_FE
429644 430177 | 141594 141062 | 534 533 | 98.31 | Subject_028B_FE	Subject_030B_FE
436308 436535 | 140997 140770 | 228 228 | 95.61 | Subject_028B_FE	Subject_030B_FE
436981 447747 | 140720 129940 | 10767 10781 | 97.95 | Subject_028B_FE	Subject_030B_FE
466171 466406 | 8429 8664 | 236 236 | 87.76 | Subject_028B_FE	Subject_030B_FE
466979 471906 | 127847 122920 | 4928 4928 | 97.73 | Subject_028B_FE	Subject_030B_FE
472038 495194 | 122919 99843 | 23157 23077 | 97.77 | Subject_028B_FE	Subject_030B_FE
495195 501742 | 797449 790906 | 6548 6544 | 97.22 | Subject_028B_FE	Subject_030B_FE
501974 504545 | 830572 828001 | 2572 2572 | 91.84 | Subject_028B_FE	Subject_030B_FE
506307 510872 | 790949 786450 | 4566 4500 | 94.64 | Subject_028B_FE	Subject_030B_FE
511240 515281 | 786442 782401 | 4042 4042 | 97.62 | Subject_028B_FE	Subject_030B_FE
515644 545502 | 782288 752508 | 29859 29781 | 98.08 | Subject_028B_FE	Subject_030B_FE
545558 546031 | 2601702 2602175 | 474 474 | 97.68 | Subject_028B_FE	Subject_030B_FE
546016 584940 | 752511 713498 | 38925 39014 | 97.93 | Subject_028B_FE	Subject_030B_FE
559004 559092 | 1969013 1969101 | 89 89 | 100.00 | Subject_028B_FE	Subject_030B_FE
584912 585029 | 2007962 2008075 | 118 114 | 95.76 | Subject_028B_FE	Subject_030B_FE
584934 585025 | 1635003 1635094 | 92 92 | 100.00 | Subject_028B_FE	Subject_030B_FE
585329 585421 | 2355939 2355847 | 93 93 | 98.92 | Subject_028B_FE	Subject_030B_FE
585727 586522 | 2598317 2599112 | 796 796 | 92.36 | Subject_028B_FE	Subject_030B_FE
585879 586064 | 2590916 2590731 | 186 186 | 77.96 | Subject_028B_FE	Subject_030B_FE
587321 590997 | 1751090 1747415 | 3677 3676 | 97.93 | Subject_028B_FE	Subject_030B_FE
592819 593419 | 1746687 1746088 | 601 600 | 98.67 | Subject_028B_FE	Subject_030B_FE
594883 595040 | 1746179 1746022 | 158 158 | 94.94 | Subject_028B_FE	Subject_030B_FE
595067 601045 | 1744252 1738277 | 5979 5976 | 97.59 | Subject_028B_FE	Subject_030B_FE
611790 613473 | 1727837 1726158 | 1684 1680 | 98.46 | Subject_028B_FE	Subject_030B_FE
613474 631002 | 1724235 1706796 | 17529 17440 | 98.00 | Subject_028B_FE	Subject_030B_FE
631008 631253 | 1706669 1706423 | 246 247 | 98.38 | Subject_028B_FE	Subject_030B_FE
637764 637911 | 813922 814070 | 148 149 | 91.28 | Subject_028B_FE	Subject_030B_FE
637764 637909 | 941853 941707 | 146 147 | 92.52 | Subject_028B_FE	Subject_030B_FE
638731 640614 | 1706353 1704478 | 1884 1876 | 95.38 | Subject_028B_FE	Subject_030B_FE
642018 643673 | 1704493 1702838 | 1656 1656 | 97.28 | Subject_028B_FE	Subject_030B_FE
646037 647936 | 1702695 1700795 | 1900 1901 | 95.64 | Subject_028B_FE	Subject_030B_FE
647929 652753 | 1699618 1694794 | 4825 4825 | 98.01 | Subject_028B_FE	Subject_030B_FE
652660 653055 | 1691074 1690679 | 396 396 | 93.97 | Subject_028B_FE	Subject_030B_FE
653162 653472 | 1693213 1692903 | 311 311 | 89.07 | Subject_028B_FE	Subject_030B_FE
653586 653662 | 1692903 1692827 | 77 77 | 97.40 | Subject_028B_FE	Subject_030B_FE
653658 653960 | 2603982 2604284 | 303 303 | 93.73 | Subject_028B_FE	Subject_030B_FE
653955 655778 | 1692824 1690989 | 1824 1836 | 95.10 | Subject_028B_FE	Subject_030B_FE
655659 656020 | 1690674 1690313 | 362 362 | 92.88 | Subject_028B_FE	Subject_030B_FE
656481 671849 | 1690311 1674999 | 15369 15313 | 96.38 | Subject_028B_FE	Subject_030B_FE
671850 672284 | 1218873 1218439 | 435 435 | 96.78 | Subject_028B_FE	Subject_030B_FE
675331 675452 | 3147 3026 | 122 122 | 90.16 | Subject_028B_FE	Subject_030B_FE
681776 683218 | 1213229 1211769 | 1443 1461 | 93.91 | Subject_028B_FE	Subject_030B_FE
683223 693642 | 1210188 1199944 | 10420 10245 | 94.12 | Subject_028B_FE	Subject_030B_FE
698089 699057 | 1197303 1196335 | 969 969 | 95.15 | Subject_028B_FE	Subject_030B_FE
727734 729314 | 1190523 1188944 | 1581 1580 | 96.84 | Subject_028B_FE	Subject_030B_FE
733034 733989 | 1188909 1187957 | 956 953 | 97.18 | Subject_028B_FE	Subject_030B_FE
735701 739647 | 1187867 1183930 | 3947 3938 | 96.93 | Subject_028B_FE	Subject_030B_FE
744471 746323 | 1183919 1182062 | 1853 1858 | 94.89 | Subject_028B_FE	Subject_030B_FE
753927 754214 | 1182013 1181727 | 288 287 | 93.06 | Subject_028B_FE	Subject_030B_FE
754220 754782 | 1177946 1177360 | 563 587 | 88.44 | Subject_028B_FE	Subject_030B_FE
755987 778014 | 2477523 2499696 | 22028 22174 | 96.96 | Subject_028B_FE	Subject_030B_FE
778086 780501 | 1099323 1101734 | 2416 2412 | 92.93 | Subject_028B_FE	Subject_030B_FE
785230 785515 | 1102360 1102645 | 286 286 | 94.43 | Subject_028B_FE	Subject_030B_FE
825726 830734 | 1107250 1112252 | 5009 5003 | 98.36 | Subject_028B_FE	Subject_030B_FE
830856 860868 | 2436671 2406673 | 30013 29999 | 97.86 | Subject_028B_FE	Subject_030B_FE
852974 853053 | 1492999 1493078 | 80 80 | 98.75 | Subject_028B_FE	Subject_030B_FE
859179 859363 | 1125568 1125752 | 185 185 | 90.81 | Subject_028B_FE	Subject_030B_FE
859197 859377 | 2325496 2325316 | 181 181 | 86.74 | Subject_028B_FE	Subject_030B_FE
865090 874259 | 2406668 2397502 | 9170 9167 | 98.52 | Subject_028B_FE	Subject_030B_FE
904625 905522 | 2395688 2394798 | 898 891 | 96.88 | Subject_028B_FE	Subject_030B_FE
905524 905698 | 286900 287074 | 175 175 | 98.29 | Subject_028B_FE	Subject_030B_FE
906247 906352 | 658727 658622 | 106 106 | 95.28 | Subject_028B_FE	Subject_030B_FE
906391 907789 | 312933 314361 | 1399 1429 | 96.01 | Subject_028B_FE	Subject_030B_FE
907940 908896 | 314364 315320 | 957 957 | 99.06 | Subject_028B_FE	Subject_030B_FE
911347 928138 | 315321 332074 | 16792 16754 | 98.37 | Subject_028B_FE	Subject_030B_FE
928140 946128 | 332187 350050 | 17989 17864 | 97.19 | Subject_028B_FE	Subject_030B_FE
946233 947545 | 350061 351421 | 1313 1361 | 93.68 | Subject_028B_FE	Subject_030B_FE
948695 949314 | 2049976 2050579 | 620 604 | 85.83 | Subject_028B_FE	Subject_030B_FE
949256 953877 | 352963 357657 | 4622 4695 | 95.92 | Subject_028B_FE	Subject_030B_FE
956147 956714 | 357657 358236 | 568 580 | 94.66 | Subject_028B_FE	Subject_030B_FE
956831 959239 | 364617 367029 | 2409 2413 | 96.69 | Subject_028B_FE	Subject_030B_FE
962370 972210 | 367030 376852 | 9841 9823 | 98.20 | Subject_028B_FE	Subject_030B_FE
972359 975021 | 376866 379512 | 2663 2647 | 97.63 | Subject_028B_FE	Subject_030B_FE
975178 977779 | 379582 382180 | 2602 2599 | 97.16 | Subject_028B_FE	Subject_030B_FE
977888 978616 | 287074 286348 | 729 727 | 96.30 | Subject_028B_FE	Subject_030B_FE
978228 978487 | 414354 414614 | 260 261 | 90.49 | Subject_028B_FE	Subject_030B_FE
978159 978587 | 438733 439160 | 429 428 | 95.34 | Subject_028B_FE	Subject_030B_FE
978225 978616 | 662843 663235 | 392 393 | 93.92 | Subject_028B_FE	Subject_030B_FE
978519 978616 | 382856 382953 | 98 98 | 98.98 | Subject_028B_FE	Subject_030B_FE
979365 981045 | 2173284 2174875 | 1681 1592 | 91.33 | Subject_028B_FE	Subject_030B_FE
980208 980818 | 1949530 1948924 | 611 607 | 85.39 | Subject_028B_FE	Subject_030B_FE
981140 983832 | 2174875 2177568 | 2693 2694 | 96.63 | Subject_028B_FE	Subject_030B_FE
986638 996774 | 2177608 2187714 | 10137 10107 | 97.34 | Subject_028B_FE	Subject_030B_FE
997023 1000856 | 2187716 2191502 | 3834 3787 | 95.75 | Subject_028B_FE	Subject_030B_FE
1000841 1003138 | 2191545 2193842 | 2298 2298 | 97.39 | Subject_028B_FE	Subject_030B_FE
1003139 1004323 | 2545896 2547067 | 1185 1172 | 97.05 | Subject_028B_FE	Subject_030B_FE
1004335 1005254 | 2547205 2548127 | 920 923 | 95.68 | Subject_028B_FE	Subject_030B_FE
1005258 1009413 | 2548246 2552430 | 4156 4185 | 95.11 | Subject_028B_FE	Subject_030B_FE
1009532 1021428 | 2552521 2564394 | 11897 11874 | 98.11 | Subject_028B_FE	Subject_030B_FE
1021597 1030311 | 2564478 2573194 | 8715 8717 | 98.89 | Subject_028B_FE	Subject_030B_FE
1030451 1045928 | 2573195 2588590 | 15478 15396 | 98.05 | Subject_028B_FE	Subject_030B_FE
1046113 1046173 | 2347064 2347125 | 61 62 | 98.39 | Subject_028B_FE	Subject_030B_FE
1049186 1049326 | 2312923 2313063 | 141 141 | 99.29 | Subject_028B_FE	Subject_030B_FE
1049491 1056154 | 2313063 2319727 | 6664 6665 | 97.89 | Subject_028B_FE	Subject_030B_FE
1056273 1058151 | 2319714 2321685 | 1879 1972 | 92.80 | Subject_028B_FE	Subject_030B_FE
1058153 1058458 | 2321776 2322083 | 306 308 | 90.32 | Subject_028B_FE	Subject_030B_FE
1063539 1064958 | 2325474 2326891 | 1420 1418 | 95.85 | Subject_028B_FE	Subject_030B_FE
1065041 1072301 | 2503452 2510740 | 7261 7289 | 96.99 | Subject_028B_FE	Subject_030B_FE
1072779 1080880 | 2510817 2518921 | 8102 8105 | 96.76 | Subject_028B_FE	Subject_030B_FE
1089170 1089420 | 2459240 2458989 | 251 252 | 90.87 | Subject_028B_FE	Subject_030B_FE
1089562 1089667 | 814142 814247 | 106 106 | 94.34 | Subject_028B_FE	Subject_030B_FE
1091948 1093913 | 2524375 2526340 | 1966 1966 | 98.22 | Subject_028B_FE	Subject_030B_FE
1094099 1109137 | 2526390 2541412 | 15039 15023 | 97.54 | Subject_028B_FE	Subject_030B_FE
1109268 1110552 | 2541486 2542770 | 1285 1285 | 98.44 | Subject_028B_FE	Subject_030B_FE
1110623 1111208 | 2594662 2595246 | 586 585 | 99.49 | Subject_028B_FE	Subject_030B_FE
1111362 1112077 | 2595291 2596006 | 716 716 | 98.74 | Subject_028B_FE	Subject_030B_FE
1113794 1118051 | 6 4284 | 4258 4279 | 97.57 | Subject_028B_FE	Subject_030B_FE
1119101 1142452 | 2118758 2095307 | 23352 23452 | 97.19 | Subject_028B_FE	Subject_030B_FE
1142575 1144623 | 2095128 2093080 | 2049 2049 | 97.80 | Subject_028B_FE	Subject_030B_FE
1144740 1145693 | 2092976 2092023 | 954 954 | 98.53 | Subject_028B_FE	Subject_030B_FE
1145692 1151700 | 2091937 2085967 | 6009 5971 | 97.97 | Subject_028B_FE	Subject_030B_FE
1151802 1154944 | 2085848 2082706 | 3143 3143 | 97.68 | Subject_028B_FE	Subject_030B_FE
1161510 1171794 | 2081568 2071279 | 10285 10290 | 97.78 | Subject_028B_FE	Subject_030B_FE
1172276 1179181 | 2071216 2064328 | 6906 6889 | 98.32 | Subject_028B_FE	Subject_030B_FE
1192888 1193204 | 538269 537953 | 317 317 | 96.53 | Subject_028B_FE	Subject_030B_FE
1194415 1194853 | 537184 536694 | 439 491 | 84.15 | Subject_028B_FE	Subject_030B_FE
1195007 1195588 | 536615 536031 | 582 585 | 95.04 | Subject_028B_FE	Subject_030B_FE
1195939 1220949 | 535845 510897 | 25011 24949 | 97.27 | Subject_028B_FE	Subject_030B_FE
1221188 1229907 | 510890 502172 | 8720 8719 | 98.34 | Subject_028B_FE	Subject_030B_FE
1229866 1247825 | 502170 484248 | 17960 17923 | 97.74 | Subject_028B_FE	Subject_030B_FE
1247932 1248514 | 483215 482634 | 583 582 | 97.43 | Subject_028B_FE	Subject_030B_FE
1248060 1248512 | 183793 184245 | 453 453 | 98.01 | Subject_028B_FE	Subject_030B_FE
1249374 1249604 | 184246 184476 | 231 231 | 98.27 | Subject_028B_FE	Subject_030B_FE
1251944 1265501 | 611204 624662 | 13558 13459 | 96.72 | Subject_028B_FE	Subject_030B_FE
1267246 1269841 | 624762 627309 | 2596 2548 | 94.65 | Subject_028B_FE	Subject_030B_FE
1273008 1276226 | 627495 630712 | 3219 3218 | 98.17 | Subject_028B_FE	Subject_030B_FE
1281025 1281119 | 630713 630807 | 95 95 | 97.89 | Subject_028B_FE	Subject_030B_FE
1281856 1283998 | 630802 632946 | 2143 2145 | 97.25 | Subject_028B_FE	Subject_030B_FE
1286182 1301389 | 632947 648137 | 15208 15191 | 97.21 | Subject_028B_FE	Subject_030B_FE
1301568 1310602 | 648173 657200 | 9035 9028 | 96.79 | Subject_028B_FE	Subject_030B_FE
1310708 1312547 | 657201 659027 | 1840 1827 | 97.28 | Subject_028B_FE	Subject_030B_FE
1312966 1315657 | 659403 662133 | 2692 2731 | 92.14 | Subject_028B_FE	Subject_030B_FE
1319613 1320549 | 1956153 1955217 | 937 937 | 96.37 | Subject_028B_FE	Subject_030B_FE
1324248 1330139 | 1408147 1402255 | 5892 5893 | 97.71 | Subject_028B_FE	Subject_030B_FE
1334620 1334895 | 1402082 1401807 | 276 276 | 97.83 | Subject_028B_FE	Subject_030B_FE
1337836 1340596 | 1401805 1399058 | 2761 2748 | 96.20 | Subject_028B_FE	Subject_030B_FE
1340890 1346681 | 1398878 1393015 | 5792 5864 | 93.07 | Subject_028B_FE	Subject_030B_FE
1353025 1357527 | 1393019 1388518 | 4503 4502 | 98.82 | Subject_028B_FE	Subject_030B_FE
1358537 1360574 | 1385692 1383655 | 2038 2038 | 96.57 | Subject_028B_FE	Subject_030B_FE
1361491 1363349 | 1383511 1381693 | 1859 1819 | 92.26 | Subject_028B_FE	Subject_030B_FE
1364897 1366079 | 1381689 1380507 | 1183 1183 | 97.04 | Subject_028B_FE	Subject_030B_FE
1366071 1366163 | 1379598 1379506 | 93 93 | 98.92 | Subject_028B_FE	Subject_030B_FE
1366154 1377059 | 1378713 1367830 | 10906 10884 | 96.75 | Subject_028B_FE	Subject_030B_FE
1378163 1380176 | 2394796 2392789 | 2014 2008 | 92.27 | Subject_028B_FE	Subject_030B_FE
1380201 1383406 | 2542771 2545967 | 3206 3197 | 97.17 | Subject_028B_FE	Subject_030B_FE
1383433 1384231 | 2193840 2194638 | 799 799 | 97.75 | Subject_028B_FE	Subject_030B_FE
1385025 1411139 | 2195295 2221372 | 26115 26078 | 96.82 | Subject_028B_FE	Subject_030B_FE
1411378 1412163 | 2221611 2222396 | 786 786 | 94.91 | Subject_028B_FE	Subject_030B_FE
1413371 1413976 | 2222408 2223013 | 606 606 | 94.55 | Subject_028B_FE	Subject_030B_FE
1422565 1438862 | 2223050 2239330 | 16298 16281 | 97.58 | Subject_028B_FE	Subject_030B_FE
1438866 1441338 | 1068856 1066314 | 2473 2543 | 89.78 | Subject_028B_FE	Subject_030B_FE
1445393 1448103 | 1064844 1062133 | 2711 2712 | 96.94 | Subject_028B_FE	Subject_030B_FE
1450019 1450330 | 700180 699869 | 312 312 | 80.57 | Subject_028B_FE	Subject_030B_FE
1458047 1459490 | 1062133 1060690 | 1444 1444 | 96.95 | Subject_028B_FE	Subject_030B_FE
1459651 1463216 | 1060649 1057101 | 3566 3549 | 97.36 | Subject_028B_FE	Subject_030B_FE
1467923 1479014 | 1057100 1045982 | 11092 11119 | 94.53 | Subject_028B_FE	Subject_030B_FE
1479087 1479559 | 1045834 1045352 | 473 483 | 93.17 | Subject_028B_FE	Subject_030B_FE
1481173 1484159 | 1045301 1042321 | 2987 2981 | 96.42 | Subject_028B_FE	Subject_030B_FE
1484455 1485863 | 1042061 1040653 | 1409 1409 | 95.88 | Subject_028B_FE	Subject_030B_FE
1485872 1497015 | 1026511 1015369 | 11144 11143 | 98.68 | Subject_028B_FE	Subject_030B_FE
1499419 1519709 | 1818971 1839272 | 20291 20302 | 97.20 | Subject_028B_FE	Subject_030B_FE
1522193 1537663 | 1841587 1856958 | 15471 15372 | 97.00 | Subject_028B_FE	Subject_030B_FE
1539418 1542978 | 1858622 1862216 | 3561 3595 | 96.80 | Subject_028B_FE	Subject_030B_FE
1543233 1553009 | 1862208 1871982 | 9777 9775 | 98.38 | Subject_028B_FE	Subject_030B_FE
1553179 1553379 | 1443872 1443671 | 201 202 | 81.82 | Subject_028B_FE	Subject_030B_FE
1558498 1559959 | 1872049 1873510 | 1462 1462 | 94.39 | Subject_028B_FE	Subject_030B_FE
1559963 1560147 | 439345 439519 | 185 175 | 92.97 | Subject_028B_FE	Subject_030B_FE
1559961 1560149 | 383530 383716 | 189 187 | 91.01 | Subject_028B_FE	Subject_030B_FE
1559960 1560322 | 285757 285407 | 363 351 | 87.95 | Subject_028B_FE	Subject_030B_FE
1563214 1564520 | 285397 284091 | 1307 1307 | 96.33 | Subject_028B_FE	Subject_030B_FE
1564759 1564994 | 282126 281892 | 236 235 | 95.34 | Subject_028B_FE	Subject_030B_FE
1565782 1566476 | 281879 281185 | 695 695 | 92.66 | Subject_028B_FE	Subject_030B_FE
1567010 1600944 | 279291 245496 | 33935 33796 | 96.70 | Subject_028B_FE	Subject_030B_FE
1606013 1606085 | 5183 5255 | 73 73 | 98.63 | Subject_028B_FE	Subject_030B_FE
1606085 1606794 | 5472 6187 | 710 716 | 84.00 | Subject_028B_FE	Subject_030B_FE
1608134 1608209 | 8033 8108 | 76 76 | 100.00 | Subject_028B_FE	Subject_030B_FE
1611032 1613479 | 245382 242926 | 2448 2457 | 98.53 | Subject_028B_FE	Subject_030B_FE
1613507 1619801 | 242803 236512 | 6295 6292 | 97.74 | Subject_028B_FE	Subject_030B_FE
1620563 1621680 | 2172063 2170946 | 1118 1118 | 96.25 | Subject_028B_FE	Subject_030B_FE
1623376 1623451 | 2466205 2466280 | 76 76 | 96.05 | Subject_028B_FE	Subject_030B_FE
1642261 1643718 | 2169631 2168173 | 1458 1459 | 98.36 | Subject_028B_FE	Subject_030B_FE
1643872 1646271 | 2168097 2165689 | 2400 2409 | 95.48 | Subject_028B_FE	Subject_030B_FE
1646445 1649043 | 2165615 2162986 | 2599 2630 | 94.34 | Subject_028B_FE	Subject_030B_FE
1649122 1654140 | 2162828 2157852 | 5019 4977 | 97.01 | Subject_028B_FE	Subject_030B_FE
1654281 1655254 | 2157839 2156851 | 974 989 | 92.64 | Subject_028B_FE	Subject_030B_FE
1655765 1657029 | 2156392 2155136 | 1265 1257 | 86.13 | Subject_028B_FE	Subject_030B_FE
1657612 1670504 | 2154577 2141665 | 12893 12913 | 96.24 | Subject_028B_FE	Subject_030B_FE
1670625 1679267 | 2141664 2133000 | 8643 8665 | 96.95 | Subject_028B_FE	Subject_030B_FE
1679812 1684719 | 1817785 1812803 | 4908 4983 | 96.03 | Subject_028B_FE	Subject_030B_FE
1680725 1680837 | 1816518 1816630 | 113 113 | 88.50 | Subject_028B_FE	Subject_030B_FE
1684955 1685985 | 1810501 1809471 | 1031 1031 | 98.45 | Subject_028B_FE	Subject_030B_FE
1685982 1693106 | 1809388 1802263 | 7125 7126 | 97.07 | Subject_028B_FE	Subject_030B_FE
1698561 1700385 | 1802279 1800460 | 1825 1820 | 87.47 | Subject_028B_FE	Subject_030B_FE
1704107 1705315 | 1796385 1795177 | 1209 1209 | 97.11 | Subject_028B_FE	Subject_030B_FE
1706004 1709142 | 1790272 1787136 | 3139 3137 | 96.09 | Subject_028B_FE	Subject_030B_FE
1710406 1724561 | 1787188 1773028 | 14156 14161 | 97.38 | Subject_028B_FE	Subject_030B_FE
1724879 1730263 | 1772641 1767235 | 5385 5407 | 97.74 | Subject_028B_FE	Subject_030B_FE
1730362 1732813 | 1767234 1764783 | 2452 2452 | 99.18 | Subject_028B_FE	Subject_030B_FE
1732866 1733339 | 1746211 1746684 | 474 474 | 94.51 | Subject_028B_FE	Subject_030B_FE
1733610 1733814 | 1747494 1747699 | 205 206 | 93.24 | Subject_028B_FE	Subject_030B_FE
1736075 1784294 | 187423 235570 | 48220 48148 | 98.25 | Subject_028B_FE	Subject_030B_FE
1784295 1785386 | 569913 571016 | 1092 1104 | 93.89 | Subject_028B_FE	Subject_030B_FE
1788046 1788123 | 571018 571095 | 78 78 | 100.00 | Subject_028B_FE	Subject_030B_FE
1789829 1792419 | 572789 575364 | 2591 2576 | 94.67 | Subject_028B_FE	Subject_030B_FE
1792916 1793097 | 1162908 1163089 | 182 182 | 89.62 | Subject_028B_FE	Subject_030B_FE
1793236 1793618 | 575466 575847 | 383 382 | 96.61 | Subject_028B_FE	Subject_030B_FE
1796020 1796312 | 572999 573291 | 293 293 | 91.81 | Subject_028B_FE	Subject_030B_FE
1800068 1800506 | 574926 575364 | 439 439 | 97.49 | Subject_028B_FE	Subject_030B_FE
1800756 1800858 | 575367 575469 | 103 103 | 97.09 | Subject_028B_FE	Subject_030B_FE
1804845 1816637 | 577895 589628 | 11793 11734 | 96.49 | Subject_028B_FE	Subject_030B_FE
1816764 1817132 | 595019 595387 | 369 369 | 97.56 | Subject_028B_FE	Subject_030B_FE
1820063 1835560 | 595730 611200 | 15498 15471 | 97.60 | Subject_028B_FE	Subject_030B_FE
1835568 1843306 | 976415 968757 | 7739 7659 | 95.73 | Subject_028B_FE	Subject_030B_FE
1843443 1852312 | 968629 959878 | 8870 8752 | 95.36 | Subject_028B_FE	Subject_030B_FE
1859106 1860220 | 959790 958678 | 1115 1113 | 96.77 | Subject_028B_FE	Subject_030B_FE
1865131 1867378 | 958678 956420 | 2248 2259 | 97.48 | Subject_028B_FE	Subject_030B_FE
1867376 1880950 | 956296 942807 | 13575 13490 | 97.21 | Subject_028B_FE	Subject_030B_FE
1881513 1881631 | 942185 942066 | 119 120 | 96.67 | Subject_028B_FE	Subject_030B_FE
1882644 1882756 | 1502851 1502964 | 113 114 | 91.23 | Subject_028B_FE	Subject_030B_FE
1882757 1883147 | 1503229 1503619 | 391 391 | 98.98 | Subject_028B_FE	Subject_030B_FE
1886444 1887273 | 185333 184506 | 830 828 | 98.55 | Subject_028B_FE	Subject_030B_FE
1887384 1895582 | 1075538 1083717 | 8199 8180 | 97.43 | Subject_028B_FE	Subject_030B_FE
1895679 1909314 | 1083717 1097325 | 13636 13609 | 97.11 | Subject_028B_FE	Subject_030B_FE
1909341 1909850 | 2459831 2459297 | 510 535 | 92.90 | Subject_028B_FE	Subject_030B_FE
1909680 1909831 | 876662 876510 | 152 153 | 89.68 | Subject_028B_FE	Subject_030B_FE
1909729 1909831 | 1650280 1650178 | 103 103 | 97.12 | Subject_028B_FE	Subject_030B_FE
1909850 1924731 | 2458981 2444095 | 14882 14887 | 96.06 | Subject_028B_FE	Subject_030B_FE
1924888 1927402 | 2444053 2441539 | 2515 2515 | 95.71 | Subject_028B_FE	Subject_030B_FE
1927464 1927693 | 893698 893469 | 230 230 | 95.65 | Subject_028B_FE	Subject_030B_FE
1927482 1927693 | 1125568 1125775 | 212 208 | 87.74 | Subject_028B_FE	Subject_030B_FE
1927462 1927695 | 1073950 1073717 | 234 234 | 93.62 | Subject_028B_FE	Subject_030B_FE
1927500 1927673 | 2325496 2325323 | 174 174 | 88.64 | Subject_028B_FE	Subject_030B_FE
1927913 1931643 | 2441519 2437787 | 3731 3733 | 97.99 | Subject_028B_FE	Subject_030B_FE
1931802 1932524 | 2437786 2437070 | 723 717 | 97.10 | Subject_028B_FE	Subject_030B_FE
1934073 1934224 | 481216 481367 | 152 152 | 98.68 | Subject_028B_FE	Subject_030B_FE
1935384 1935612 | 1502614 1502843 | 229 230 | 92.64 | Subject_028B_FE	Subject_030B_FE
1944034 1955144 | 1015383 1004333 | 11111 11051 | 97.18 | Subject_028B_FE	Subject_030B_FE
1955533 1965631 | 1004240 994141 | 10099 10100 | 96.66 | Subject_028B_FE	Subject_030B_FE
1966483 1967283 | 990796 989996 | 801 801 | 98.00 | Subject_028B_FE	Subject_030B_FE
1967409 1971220 | 989969 986236 | 3812 3734 | 96.56 | Subject_028B_FE	Subject_030B_FE
1972365 1977049 | 986219 981545 | 4685 4675 | 97.27 | Subject_028B_FE	Subject_030B_FE
1977302 1982177 | 981507 976628 | 4876 4880 | 96.35 | Subject_028B_FE	Subject_030B_FE
1982179 1982344 | 2594499 2594664 | 166 166 | 99.40 | Subject_028B_FE	Subject_030B_FE
1982387 1997955 | 894572 910134 | 15569 15563 | 97.91 | Subject_028B_FE	Subject_030B_FE
2000514 2000925 | 910125 910536 | 412 412 | 97.09 | Subject_028B_FE	Subject_030B_FE
2011654 2016944 | 910601 915877 | 5291 5277 | 98.34 | Subject_028B_FE	Subject_030B_FE
2017192 2026939 | 925842 935517 | 9748 9676 | 97.20 | Subject_028B_FE	Subject_030B_FE
2028412 2029333 | 2346143 2347064 | 922 922 | 97.29 | Subject_028B_FE	Subject_030B_FE
2030173 2031342 | 2379076 2380246 | 1170 1171 | 98.21 | Subject_028B_FE	Subject_030B_FE
2031915 2032081 | 2380306 2380471 | 167 166 | 97.60 | Subject_028B_FE	Subject_030B_FE
2032127 2033385 | 2351151 2349893 | 1259 1259 | 92.61 | Subject_028B_FE	Subject_030B_FE
2033349 2033466 | 2380477 2380594 | 118 118 | 97.46 | Subject_028B_FE	Subject_030B_FE
2035752 2036004 | 2458989 2459241 | 253 253 | 94.86 | Subject_028B_FE	Subject_030B_FE
2036614 2038371 | 2349546 2347789 | 1758 1758 | 97.61 | Subject_028B_FE	Subject_030B_FE
2068829 2071060 | 547006 544804 | 2232 2203 | 96.24 | Subject_028B_FE	Subject_030B_FE
2074348 2074981 | 541213 540570 | 634 644 | 96.75 | Subject_028B_FE	Subject_030B_FE
2074981 2075232 | 540144 539893 | 252 252 | 94.84 | Subject_028B_FE	Subject_030B_FE
2103544 2103991 | 2143618 2144065 | 448 448 | 91.52 | Subject_028B_FE	Subject_030B_FE
2106949 2108077 | 2142943 2144070 | 1129 1128 | 95.39 | Subject_028B_FE	Subject_030B_FE
2108106 2108208 | 2385724 2385826 | 103 103 | 98.06 | Subject_028B_FE	Subject_030B_FE
2108154 2108254 | 2391407 2391510 | 101 104 | 95.19 | Subject_028B_FE	Subject_030B_FE
2110845 2114222 | 1981555 1978178 | 3378 3378 | 97.96 | Subject_028B_FE	Subject_030B_FE
2122493 2144039 | 1978175 1956518 | 21547 21658 | 96.79 | Subject_028B_FE	Subject_030B_FE
2131517 2131604 | 739436 739523 | 88 88 | 100.00 | Subject_028B_FE	Subject_030B_FE
2149006 2149630 | 97463 96841 | 625 623 | 98.24 | Subject_028B_FE	Subject_030B_FE
2149753 2155304 | 92503 87040 | 5552 5464 | 96.76 | Subject_028B_FE	Subject_030B_FE
2155414 2159483 | 87026 82957 | 4070 4070 | 97.84 | Subject_028B_FE	Subject_030B_FE
2159729 2170297 | 79203 68696 | 10569 10508 | 97.74 | Subject_028B_FE	Subject_030B_FE
2170466 2174870 | 68695 64313 | 4405 4383 | 94.41 | Subject_028B_FE	Subject_030B_FE
2175931 2182404 | 63663 57282 | 6474 6382 | 93.98 | Subject_028B_FE	Subject_030B_FE
2189600 2189712 | 482511 482398 | 113 114 | 98.25 | Subject_028B_FE	Subject_030B_FE
2189736 2189947 | 481870 481659 | 212 212 | 98.58 | Subject_028B_FE	Subject_030B_FE
2191683 2212347 | 481367 460688 | 20665 20680 | 98.13 | Subject_028B_FE	Subject_030B_FE
2212463 2213806 | 460687 459357 | 1344 1331 | 97.40 | Subject_028B_FE	Subject_030B_FE
2214979 2225395 | 459353 449007 | 10417 10347 | 97.33 | Subject_028B_FE	Subject_030B_FE
2225397 2253921 | 1301338 1329778 | 28525 28441 | 98.55 | Subject_028B_FE	Subject_030B_FE
2255381 2256275 | 1335507 1334624 | 895 884 | 92.19 | Subject_028B_FE	Subject_030B_FE
2263169 2263472 | 1330932 1330627 | 304 306 | 96.08 | Subject_028B_FE	Subject_030B_FE
2273198 2282315 | 2260132 2251028 | 9118 9105 | 96.21 | Subject_028B_FE	Subject_030B_FE
2286524 2288945 | 2246712 2244292 | 2422 2421 | 96.20 | Subject_028B_FE	Subject_030B_FE
2292952 2297910 | 2244282 2239335 | 4959 4948 | 97.09 | Subject_028B_FE	Subject_030B_FE
2305370 2311449 | 1884604 1890638 | 6080 6035 | 97.22 | Subject_028B_FE	Subject_030B_FE
2312492 2319504 | 1891651 1898667 | 7013 7017 | 96.79 | Subject_028B_FE	Subject_030B_FE
2320668 2322471 | 1898666 1900467 | 1804 1802 | 98.39 | Subject_028B_FE	Subject_030B_FE
2322904 2323569 | 1900453 1901118 | 666 666 | 95.65 | Subject_028B_FE	Subject_030B_FE
2323715 2324855 | 1901264 1902405 | 1141 1142 | 95.88 | Subject_028B_FE	Subject_030B_FE
2325058 2325229 | 2129984 2130155 | 172 172 | 84.39 | Subject_028B_FE	Subject_030B_FE
2327920 2330890 | 1902454 1905527 | 2971 3074 | 93.23 | Subject_028B_FE	Subject_030B_FE
2335079 2337112 | 1905523 1907554 | 2034 2032 | 94.99 | Subject_028B_FE	Subject_030B_FE
2338863 2339241 | 1949891 1949512 | 379 380 | 94.74 | Subject_028B_FE	Subject_030B_FE
2339423 2340204 | 1176475 1175694 | 782 782 | 93.73 | Subject_028B_FE	Subject_030B_FE
2340871 2341257 | 1175691 1175309 | 387 383 | 97.67 | Subject_028B_FE	Subject_030B_FE
2341360 2342774 | 1175309 1173895 | 1415 1415 | 98.87 | Subject_028B_FE	Subject_030B_FE
2349406 2356332 | 1173903 1166966 | 6927 6938 | 97.39 | Subject_028B_FE	Subject_030B_FE
2356361 2357594 | 1164739 1163509 | 1234 1231 | 94.81 | Subject_028B_FE	Subject_030B_FE
2358686 2359628 | 1163485 1162541 | 943 945 | 96.30 | Subject_028B_FE	Subject_030B_FE
2367131 2371972 | 1160418 1155575 | 4842 4844 | 97.85 | Subject_028B_FE	Subject_030B_FE
2374934 2376517 | 690040 688417 | 1584 1624 | 92.73 | Subject_028B_FE	Subject_030B_FE
2380871 2381023 | 688351 688199 | 153 153 | 98.04 | Subject_028B_FE	Subject_030B_FE
2381502 2381637 | 688198 688064 | 136 135 | 98.53 | Subject_028B_FE	Subject_030B_FE
2381874 2386036 | 688063 683933 | 4163 4131 | 96.16 | Subject_028B_FE	Subject_030B_FE
2388386 2406112 | 681563 664052 | 17727 17512 | 95.53 | Subject_028B_FE	Subject_030B_FE
2406504 2406693 | 439520 439334 | 190 187 | 92.19 | Subject_028B_FE	Subject_030B_FE
2406505 2406695 | 383714 383519 | 191 196 | 88.83 | Subject_028B_FE	Subject_030B_FE
2406505 2406695 | 285573 285767 | 191 195 | 89.29 | Subject_028B_FE	Subject_030B_FE
2406508 2406695 | 663948 663762 | 188 187 | 96.28 | Subject_028B_FE	Subject_030B_FE
2408632 2409182 | 1364652 1364102 | 551 551 | 98.00 | Subject_028B_FE	Subject_030B_FE
2410017 2410183 | 1362758 1362592 | 167 167 | 94.61 | Subject_028B_FE	Subject_030B_FE
2417294 2417648 | 1359364 1359016 | 355 349 | 82.60 | Subject_028B_FE	Subject_030B_FE
2418241 2418845 | 1358879 1358253 | 605 627 | 92.19 | Subject_028B_FE	Subject_030B_FE
2419023 2419323 | 1358253 1357952 | 301 302 | 96.03 | Subject_028B_FE	Subject_030B_FE
2419413 2419835 | 1357952 1357530 | 423 423 | 95.28 | Subject_028B_FE	Subject_030B_FE
2420951 2424935 | 1356644 1352659 | 3985 3986 | 97.82 | Subject_028B_FE	Subject_030B_FE
2425162 2425439 | 1411027 1411339 | 278 313 | 80.89 | Subject_028B_FE	Subject_030B_FE
2425120 2425582 | 1352550 1352109 | 463 442 | 86.68 | Subject_028B_FE	Subject_030B_FE
2425576 2427517 | 1343671 1341730 | 1942 1942 | 96.60 | Subject_028B_FE	Subject_030B_FE
2427943 2428371 | 1341731 1341303 | 429 429 | 93.01 | Subject_028B_FE	Subject_030B_FE
2428683 2434891 | 1341393 1335232 | 6209 6162 | 97.31 | Subject_028B_FE	Subject_030B_FE
2435498 2436578 | 1335423 1334355 | 1081 1069 | 91.79 | Subject_028B_FE	Subject_030B_FE
2440961 2441277 | 1330936 1330619 | 317 318 | 92.79 | Subject_028B_FE	Subject_030B_FE
2441324 2443132 | 1252714 1250906 | 1809 1809 | 98.23 | Subject_028B_FE	Subject_030B_FE
2444763 2453023 | 1250782 1242523 | 8261 8260 | 97.85 | Subject_028B_FE	Subject_030B_FE
2453076 2454292 | 1242536 1241320 | 1217 1217 | 97.95 | Subject_028B_FE	Subject_030B_FE
2456309 2459124 | 1241183 1238368 | 2816 2816 | 94.54 | Subject_028B_FE	Subject_030B_FE
2459202 2464009 | 1232738 1227933 | 4808 4806 | 96.26 | Subject_028B_FE	Subject_030B_FE
2464607 2472612 | 1227931 1219953 | 8006 7979 | 95.99 | Subject_028B_FE	Subject_030B_FE
2474262 2474374 | 1219934 1219822 | 113 113 | 96.46 | Subject_028B_FE	Subject_030B_FE
2474477 2481787 | 1117919 1125229 | 7311 7311 | 95.76 | Subject_028B_FE	Subject_030B_FE
2482016 2486136 | 1125259 1129392 | 4121 4134 | 96.12 | Subject_028B_FE	Subject_030B_FE
2486369 2489136 | 1131487 1134238 | 2768 2752 | 96.86 | Subject_028B_FE	Subject_030B_FE
2489193 2492086 | 1134215 1137108 | 2894 2894 | 97.86 | Subject_028B_FE	Subject_030B_FE
2499619 2503147 | 1137107 1140633 | 3529 3527 | 95.51 | Subject_028B_FE	Subject_030B_FE
2505224 2509286 | 1280491 1276432 | 4063 4060 | 98.50 | Subject_028B_FE	Subject_030B_FE
2510137 2518957 | 1275687 1266885 | 8821 8803 | 97.63 | Subject_028B_FE	Subject_030B_FE
2519168 2522880 | 1266881 1263166 | 3713 3716 | 97.77 | Subject_028B_FE	Subject_030B_FE
2524331 2534783 | 1263106 1252708 | 10453 10399 | 95.31 | Subject_028B_FE	Subject_030B_FE
2529952 2530028 | 2466205 2466281 | 77 77 | 98.70 | Subject_028B_FE	Subject_030B_FE
2534777 2536227 | 1419118 1420568 | 1451 1451 | 99.86 | Subject_028B_FE	Subject_030B_FE
2537771 2537995 | 2378317 2378093 | 225 225 | 98.22 | Subject_028B_FE	Subject_030B_FE
2538006 2538121 | 1420560 1420675 | 116 116 | 97.41 | Subject_028B_FE	Subject_030B_FE
2538481 2539670 | 1420676 1421860 | 1190 1185 | 96.72 | Subject_028B_FE	Subject_030B_FE
2539732 2540126 | 1424595 1424989 | 395 395 | 93.42 | Subject_028B_FE	Subject_030B_FE
2540120 2541007 | 1425237 1426125 | 888 889 | 98.31 | Subject_028B_FE	Subject_030B_FE
2548877 2549716 | 1426113 1426952 | 840 840 | 95.71 | Subject_028B_FE	Subject_030B_FE
2549910 2552131 | 1426974 1429195 | 2222 2222 | 95.81 | Subject_028B_FE	Subject_030B_FE
2552455 2555279 | 1429517 1432342 | 2825 2826 | 94.66 | Subject_028B_FE	Subject_030B_FE
2555281 2559015 | 1434664 1438401 | 3735 3738 | 97.25 | Subject_028B_FE	Subject_030B_FE
2560236 2560618 | 1438525 1438908 | 383 384 | 96.61 | Subject_028B_FE	Subject_030B_FE
2562949 2563979 | 1439077 1440107 | 1031 1031 | 97.67 | Subject_028B_FE	Subject_030B_FE
2563979 2564986 | 413101 414111 | 1008 1011 | 95.94 | Subject_028B_FE	Subject_030B_FE
2565417 2589520 | 414356 438454 | 24104 24099 | 97.07 | Subject_028B_FE	Subject_030B_FE
2589673 2590662 | 658622 659612 | 990 991 | 95.77 | Subject_028B_FE	Subject_030B_FE
2590895 2593146 | 659847 662137 | 2252 2291 | 94.41 | Subject_028B_FE	Subject_030B_FE
2593544 2596716 | 1910194 1913356 | 3173 3163 | 97.42 | Subject_028B_FE	Subject_030B_FE
2596744 2599045 | 1925102 1927404 | 2302 2303 | 89.59 | Subject_028B_FE	Subject_030B_FE
2599201 2605953 | 1927446 1934228 | 6753 6783 | 93.13 | Subject_028B_FE	Subject_030B_FE
2607887 2610184 | 1934327 1936624 | 2298 2298 | 97.17 | Subject_028B_FE	Subject_030B_FE
2610264 2618940 | 1936763 1945441 | 8677 8679 | 97.14 | Subject_028B_FE	Subject_030B_FE
2619098 2622120 | 1945478 1948500 | 3023 3023 | 97.39 | Subject_028B_FE	Subject_030B_FE
2622187 2623769 | 862192 863775 | 1583 1584 | 97.54 | Subject_028B_FE	Subject_030B_FE
2623881 2626503 | 863887 866504 | 2623 2618 | 92.09 | Subject_028B_FE	Subject_030B_FE
2628205 2630089 | 866653 868537 | 1885 1885 | 93.95 | Subject_028B_FE	Subject_030B_FE
2636699 2637972 | 875229 876503 | 1274 1275 | 98.43 | Subject_028B_FE	Subject_030B_FE
2638578 2641307 | 876499 879208 | 2730 2710 | 96.05 | Subject_028B_FE	Subject_030B_FE
2641269 2650130 | 879211 887918 | 8862 8708 | 95.74 | Subject_028B_FE	Subject_030B_FE
2650132 2650318 | 663763 663949 | 187 187 | 95.21 | Subject_028B_FE	Subject_030B_FE
2650133 2650317 | 439334 439516 | 185 183 | 92.43 | Subject_028B_FE	Subject_030B_FE
2650322 2650880 | 383817 384374 | 559 558 | 98.03 | Subject_028B_FE	Subject_030B_FE
2650919 2676363 | 384604 409893 | 25445 25290 | 96.54 | Subject_028B_FE	Subject_030B_FE
2676604 2677412 | 409993 410801 | 809 809 | 99.01 | Subject_028B_FE	Subject_030B_FE
2677414 2677923 | 413103 413612 | 510 510 | 98.43 | Subject_028B_FE	Subject_030B_FE
2687319 2689027 | 394413 392705 | 1709 1709 | 84.80 | Subject_028B_FE	Subject_030B_FE
2704423 2704591 | 2392754 2392586 | 169 169 | 91.12 | Subject_028B_FE	Subject_030B_FE
2704516 2705645 | 547086 548215 | 1130 1130 | 98.76 | Subject_028B_FE	Subject_030B_FE
2704564 2704733 | 2384107 2384276 | 170 170 | 90.59 | Subject_028B_FE	Subject_030B_FE
2705939 2706017 | 164237 164315 | 79 79 | 100.00 | Subject_028B_FE	Subject_030B_FE
2705940 2706087 | 164523 164671 | 148 149 | 88.67 | Subject_028B_FE	Subject_030B_FE
2706109 2706261 | 548349 548501 | 153 153 | 96.73 | Subject_028B_FE	Subject_030B_FE
2707595 2709877 | 548519 550798 | 2283 2280 | 97.15 | Subject_028B_FE	Subject_030B_FE
2713220 2721722 | 550897 559345 | 8503 8449 | 95.56 | Subject_028B_FE	Subject_030B_FE
2723953 2729101 | 563559 568678 | 5149 5120 | 96.02 | Subject_028B_FE	Subject_030B_FE
2729089 2729199 | 569800 569911 | 111 112 | 95.54 | Subject_028B_FE	Subject_030B_FE
2729207 2729691 | 2499693 2500177 | 485 485 | 97.53 | Subject_028B_FE	Subject_030B_FE
2732785 2733924 | 690055 691221 | 1140 1167 | 92.81 | Subject_028B_FE	Subject_030B_FE
2734096 2735701 | 691801 693394 | 1606 1594 | 95.64 | Subject_028B_FE	Subject_030B_FE
2735693 2739819 | 694237 698362 | 4127 4126 | 98.16 | Subject_028B_FE	Subject_030B_FE
2737750 2737926 | 2355445 2355621 | 177 177 | 94.92 | Subject_028B_FE	Subject_030B_FE
2738639 2738821 | 1628298 1628117 | 183 182 | 85.33 | Subject_028B_FE	Subject_030B_FE
2750651 2754223 | 698462 701995 | 3573 3534 | 95.09 | Subject_028B_FE	Subject_030B_FE
2754224 2769125 | 2461687 2476652 | 14902 14966 | 96.55 | Subject_028B_FE	Subject_030B_FE
2769541 2769913 | 2477035 2477407 | 373 373 | 97.05 | Subject_028B_FE	Subject_030B_FE
2780262 2780431 | 2390551 2390382 | 170 170 | 98.24 | Subject_028B_FE	Subject_030B_FE
2780500 2780648 | 2391521 2391372 | 149 150 | 94.67 | Subject_028B_FE	Subject_030B_FE
2780647 2780963 | 2384329 2384013 | 317 317 | 97.16 | Subject_028B_FE	Subject_030B_FE
2780705 2780869 | 547298 547134 | 165 165 | 94.55 | Subject_028B_FE	Subject_030B_FE
2780846 2781723 | 2392784 2391908 | 878 877 | 92.82 | Subject_028B_FE	Subject_030B_FE
2783208 2783384 | 536725 536901 | 177 177 | 92.70 | Subject_028B_FE	Subject_030B_FE
2788912 2789170 | 2356764 2357022 | 259 259 | 95.37 | Subject_028B_FE	Subject_030B_FE
2789199 2789338 | 2358396 2358535 | 140 140 | 97.14 | Subject_028B_FE	Subject_030B_FE
2800489 2803598 | 1288449 1291558 | 3110 3110 | 98.49 | Subject_028B_FE	Subject_030B_FE
2812184 2820348 | 1291620 1299792 | 8165 8173 | 95.43 | Subject_028B_FE	Subject_030B_FE
2820365 2820706 | 1299997 1300338 | 342 342 | 93.27 | Subject_028B_FE	Subject_030B_FE
2820710 2820993 | 1301037 1301321 | 284 285 | 84.19 | Subject_028B_FE	Subject_030B_FE
2821305 2823763 | 16401 18859 | 2459 2459 | 97.28 | Subject_028B_FE	Subject_030B_FE
2827889 2835993 | 18863 26952 | 8105 8090 | 97.71 | Subject_028B_FE	Subject_030B_FE
2836093 2840205 | 26952 31001 | 4113 4050 | 96.26 | Subject_028B_FE	Subject_030B_FE
2840301 2840720 | 31001 31420 | 420 420 | 97.86 | Subject_028B_FE	Subject_030B_FE
2841107 2843213 | 38147 40270 | 2107 2124 | 98.40 | Subject_028B_FE	Subject_030B_FE
2843202 2860138 | 40351 57272 | 16937 16922 | 98.23 | Subject_028B_FE	Subject_030B_FE
2860146 2871471 | 702175 713497 | 11326 11323 | 98.06 | Subject_028B_FE	Subject_030B_FE
2880234 2880687 | 540727 541158 | 454 432 | 89.76 | Subject_028B_FE	Subject_030B_FE
2880667 2880895 | 2384470 2384698 | 229 229 | 90.52 | Subject_028B_FE	Subject_030B_FE
2880777 2880917 | 2391402 2391543 | 141 142 | 93.66 | Subject_028B_FE	Subject_030B_FE
2880921 2881736 | 2391855 2392670 | 816 816 | 98.65 | Subject_028B_FE	Subject_030B_FE
2909085 2909384 | 2602475 2602176 | 300 300 | 99.67 | Subject_028B_FE	Subject_030B_FE
2909361 2914903 | 1587561 1582018 | 5543 5544 | 98.59 | Subject_028B_FE	Subject_030B_FE
2914903 2918220 | 590230 593551 | 3318 3322 | 89.69 | Subject_028B_FE	Subject_030B_FE
2919055 2919232 | 1949632 1949809 | 178 178 | 91.62 | Subject_028B_FE	Subject_030B_FE
2931871 2932150 | 2282988 2283271 | 280 284 | 97.54 | Subject_028B_FE	Subject_030B_FE
2932317 2933247 | 2283337 2284267 | 931 931 | 98.71 | Subject_028B_FE	Subject_030B_FE
2935727 2935800 | 2033307 2033234 | 74 74 | 98.65 | Subject_028B_FE	Subject_030B_FE
2936932 2937237 | 2285039 2285332 | 306 294 | 89.58 | Subject_028B_FE	Subject_030B_FE
2937199 2937841 | 814169 814811 | 643 643 | 86.47 | Subject_028B_FE	Subject_030B_FE
2937721 2937906 | 814811 814996 | 186 186 | 93.55 | Subject_028B_FE	Subject_030B_FE
2937883 2948694 | 2285330 2296217 | 10812 10888 | 97.47 | Subject_028B_FE	Subject_030B_FE
2948695 2956411 | 1140636 1148370 | 7717 7735 | 89.35 | Subject_028B_FE	Subject_030B_FE
2956679 2961175 | 1148584 1153012 | 4497 4429 | 89.56 | Subject_028B_FE	Subject_030B_FE
2961331 2963590 | 1153087 1155298 | 2260 2212 | 96.24 | Subject_028B_FE	Subject_030B_FE
2963592 2963799 | 2598643 2598436 | 208 208 | 98.56 | Subject_028B_FE	Subject_030B_FE
2963800 2972201 | 1751096 1759432 | 8402 8337 | 96.25 | Subject_028B_FE	Subject_030B_FE
2973002 2977551 | 1760236 1764779 | 4550 4544 | 97.10 | Subject_028B_FE	Subject_030B_FE
2977553 2988905 | 2312918 2301560 | 11353 11359 | 96.80 | Subject_028B_FE	Subject_030B_FE
2980614 2980719 | 2309471 2309579 | 106 109 | 84.68 | Subject_028B_FE	Subject_030B_FE
2980851 2980935 | 2309712 2309796 | 85 85 | 95.29 | Subject_028B_FE	Subject_030B_FE
2990760 2991288 | 1442208 1442735 | 529 528 | 92.82 | Subject_028B_FE	Subject_030B_FE
2996336 2996724 | 1443590 1443988 | 389 399 | 90.48 | Subject_028B_FE	Subject_030B_FE
3003581 3003691 | 1444071 1444181 | 111 111 | 98.20 | Subject_028B_FE	Subject_030B_FE
3003691 3007669 | 2276709 2272731 | 3979 3979 | 98.14 | Subject_028B_FE	Subject_030B_FE
3008183 3008378 | 1560128 1560322 | 196 195 | 88.32 | Subject_028B_FE	Subject_030B_FE
3008572 3013984 | 2272728 2267413 | 5413 5316 | 95.86 | Subject_028B_FE	Subject_030B_FE
3014095 3016199 | 2267401 2265297 | 2105 2105 | 97.48 | Subject_028B_FE	Subject_030B_FE
3016201 3016557 | 439345 439694 | 357 350 | 95.81 | Subject_028B_FE	Subject_030B_FE
3017034 3017608 | 439774 440347 | 575 574 | 95.49 | Subject_028B_FE	Subject_030B_FE
3020089 3028640 | 440365 448861 | 8552 8497 | 97.16 | Subject_028B_FE	Subject_030B_FE
3028565 3028640 | 448929 449004 | 76 76 | 100.00 | Subject_028B_FE	Subject_030B_FE
3028648 3030173 | 2346147 2344622 | 1526 1526 | 97.64 | Subject_028B_FE	Subject_030B_FE
3030165 3031629 | 2344592 2343127 | 1465 1466 | 98.57 | Subject_028B_FE	Subject_030B_FE
3031628 3039290 | 2338311 2330628 | 7663 7684 | 97.35 | Subject_028B_FE	Subject_030B_FE
3039624 3039885 | 2330627 2330360 | 262 268 | 92.54 | Subject_028B_FE	Subject_030B_FE
3040092 3040219 | 611357 611230 | 128 128 | 89.06 | Subject_028B_FE	Subject_030B_FE
3040570 3040861 | 2588717 2589008 | 292 292 | 98.97 | Subject_028B_FE	Subject_030B_FE
3044080 3052606 | 183767 175292 | 8527 8476 | 97.34 | Subject_028B_FE	Subject_030B_FE
3057100 3057793 | 814097 814803 | 694 707 | 88.15 | Subject_028B_FE	Subject_030B_FE
3057681 3057930 | 814811 815060 | 250 250 | 95.60 | Subject_028B_FE	Subject_030B_FE
3063043 3063399 | 1502190 1502522 | 357 333 | 88.80 | Subject_028B_FE	Subject_030B_FE
3063201 3063401 | 941731 941531 | 201 201 | 93.53 | Subject_028B_FE	Subject_030B_FE
3063247 3064011 | 1922019 1922783 | 765 765 | 91.37 | Subject_028B_FE	Subject_030B_FE
3063728 3064041 | 1502528 1502840 | 314 313 | 93.31 | Subject_028B_FE	Subject_030B_FE
3064318 3067052 | 1674998 1672340 | 2735 2659 | 92.22 | Subject_028B_FE	Subject_030B_FE
3068943 3069243 | 1624733 1624435 | 301 299 | 84.16 | Subject_028B_FE	Subject_030B_FE
3072687 3074708 | 1672242 1670222 | 2022 2021 | 98.22 | Subject_028B_FE	Subject_030B_FE
3074708 3075382 | 1668738 1668064 | 675 675 | 98.07 | Subject_028B_FE	Subject_030B_FE
3084200 3084661 | 1674538 1674999 | 462 462 | 97.62 | Subject_028B_FE	Subject_030B_FE
3084666 3089228 | 15860 11330 | 4563 4531 | 95.20 | Subject_028B_FE	Subject_030B_FE
3092357 3092876 | 11283 10764 | 520 520 | 93.68 | Subject_028B_FE	Subject_030B_FE
3092878 3093213 | 2052099 2051764 | 336 336 | 99.70 | Subject_028B_FE	Subject_030B_FE
3093548 3093898 | 2601208 2600858 | 351 351 | 97.72 | Subject_028B_FE	Subject_030B_FE
3093899 3099933 | 37515 31421 | 6035 6095 | 95.04 | Subject_028B_FE	Subject_030B_FE
3110638 3116197 | 1418195 1412596 | 5560 5600 | 96.57 | Subject_028B_FE	Subject_030B_FE
3116357 3117271 | 1412588 1411674 | 915 915 | 97.60 | Subject_028B_FE	Subject_030B_FE
3117272 3117754 | 1411500 1411017 | 483 484 | 94.83 | Subject_028B_FE	Subject_030B_FE
3117433 3117606 | 1352247 1352420 | 174 174 | 89.71 | Subject_028B_FE	Subject_030B_FE
3117916 3118171 | 2602589 2602842 | 256 254 | 86.05 | Subject_028B_FE	Subject_030B_FE
3118781 3119160 | 2265298 2264919 | 380 380 | 100.00 | Subject_028B_FE	Subject_030B_FE
3119948 3120045 | 287075 287172 | 98 98 | 98.98 | Subject_028B_FE	Subject_030B_FE
3119948 3120254 | 2596860 2597165 | 307 306 | 94.14 | Subject_028B_FE	Subject_030B_FE
3122546 3125216 | 2263269 2260601 | 2671 2669 | 98.39 | Subject_028B_FE	Subject_030B_FE
3128530 3128610 | 2284654 2284734 | 81 81 | 97.53 | Subject_028B_FE	Subject_030B_FE
3131473 3137722 | 2282958 2276709 | 6250 6250 | 98.50 | Subject_028B_FE	Subject_030B_FE
3138436 3138670 | 1073649 1073415 | 235 235 | 95.32 | Subject_028B_FE	Subject_030B_FE
3138816 3139023 | 1073389 1073179 | 208 211 | 94.79 | Subject_028B_FE	Subject_030B_FE
3140311 3140510 | 1073031 1072832 | 200 200 | 98.00 | Subject_028B_FE	Subject_030B_FE
3140663 3143926 | 1072755 1069492 | 3264 3264 | 96.81 | Subject_028B_FE	Subject_030B_FE
3143930 3144168 | 1503976 1504213 | 239 238 | 92.50 | Subject_028B_FE	Subject_030B_FE
3144232 3150101 | 941351 935539 | 5870 5813 | 96.10 | Subject_028B_FE	Subject_030B_FE
3150106 3155630 | 1112302 1117840 | 5525 5539 | 96.97 | Subject_028B_FE	Subject_030B_FE
3155931 3159399 | 2122252 2125723 | 3469 3472 | 98.56 | Subject_028B_FE	Subject_030B_FE
3159521 3161466 | 2125735 2127680 | 1946 1946 | 98.87 | Subject_028B_FE	Subject_030B_FE
3161526 3166701 | 2301408 2296234 | 5176 5175 | 98.15 | Subject_028B_FE	Subject_030B_FE
3167105 3167907 | 1878885 1878083 | 803 803 | 95.64 | Subject_028B_FE	Subject_030B_FE
3168072 3171322 | 1878024 1874746 | 3251 3279 | 97.01 | Subject_028B_FE	Subject_030B_FE
3171325 3171632 | 1874744 1875065 | 308 322 | 92.86 | Subject_028B_FE	Subject_030B_FE
3173428 3175458 | 1876873 1878885 | 2031 2013 | 93.46 | Subject_028B_FE	Subject_030B_FE
3176096 3176488 | 1329778 1330082 | 393 305 | 75.63 | Subject_028B_FE	Subject_030B_FE
3177561 3177722 | 1330073 1330234 | 162 162 | 92.68 | Subject_028B_FE	Subject_030B_FE
3179969 3180190 | 1330380 1330599 | 222 220 | 94.59 | Subject_028B_FE	Subject_030B_FE
3182816 3185191 | 99843 97468 | 2376 2376 | 97.43 | Subject_028B_FE	Subject_030B_FE
3185194 3187495 | 413102 410801 | 2302 2302 | 97.92 | Subject_028B_FE	Subject_030B_FE
3187496 3188171 | 185332 184657 | 676 676 | 98.52 | Subject_028B_FE	Subject_030B_FE
3190543 3190664 | 2601210 2601331 | 122 122 | 100.00 | Subject_028B_FE	Subject_030B_FE
3191038 3191133 | 332084 332179 | 96 96 | 98.96 | Subject_028B_FE	Subject_030B_FE
3191037 3191360 | 2524046 2524369 | 324 324 | 98.46 | Subject_028B_FE	Subject_030B_FE
3191936 3192427 | 2601210 2601701 | 492 492 | 99.39 | Subject_028B_FE	Subject_030B_FE
3193725 3194977 | 2593410 2592158 | 1253 1253 | 98.80 | Subject_028B_FE	Subject_030B_FE
3194978 3196192 | 186548 185334 | 1215 1215 | 99.26 | Subject_028B_FE	Subject_030B_FE
3196193 3196762 | 2599286 2599855 | 570 570 | 100.00 | Subject_028B_FE	Subject_030B_FE
3196762 3197084 | 2603659 2603981 | 323 323 | 99.69 | Subject_028B_FE	Subject_030B_FE
3197084 3197194 | 2599855 2599965 | 111 111 | 99.10 | Subject_028B_FE	Subject_030B_FE
3197194 3198163 | 2589979 2589010 | 970 970 | 99.90 | Subject_028B_FE	Subject_030B_FE
3198164 3199088 | 1418194 1419118 | 925 925 | 99.78 | Subject_028B_FE	Subject_030B_FE
3199088 3199967 | 1219754 1218875 | 880 880 | 98.07 | Subject_028B_FE	Subject_030B_FE
3199968 3200782 | 2593410 2594225 | 815 816 | 99.26 | Subject_028B_FE	Subject_030B_FE
3201149 3201581 | 1878923 1879356 | 433 434 | 96.31 | Subject_028B_FE	Subject_030B_FE
3201583 3202203 | 1874331 1873711 | 621 621 | 96.62 | Subject_028B_FE	Subject_030B_FE
3202204 3202822 | 1873709 1874327 | 619 619 | 95.48 | Subject_028B_FE	Subject_030B_FE
3202827 3203441 | 2598003 2597389 | 615 615 | 98.70 | Subject_028B_FE	Subject_030B_FE
3203443 3204051 | 37516 38146 | 609 631 | 94.77 | Subject_028B_FE	Subject_030B_FE
3204053 3204641 | 2600555 2599965 | 589 591 | 97.47 | Subject_028B_FE	Subject_030B_FE
3204642 3205193 | 235675 236226 | 552 552 | 99.09 | Subject_028B_FE	Subject_030B_FE
3205190 3205727 | 16402 15865 | 538 538 | 98.14 | Subject_028B_FE	Subject_030B_FE
3206252 3206382 | 439283 439153 | 131 131 | 96.18 | Subject_028B_FE	Subject_030B_FE
3206249 3206774 | 285813 286338 | 526 526 | 97.15 | Subject_028B_FE	Subject_030B_FE
3206266 3206774 | 663753 663245 | 509 509 | 97.45 | Subject_028B_FE	Subject_030B_FE
3206249 3206774 | 383473 382963 | 526 511 | 93.73 | Subject_028B_FE	Subject_030B_FE
3207568 3207674 | 382962 382856 | 107 107 | 97.20 | Subject_028B_FE	Subject_030B_FE
3207568 3207871 | 286339 286640 | 304 302 | 96.71 | Subject_028B_FE	Subject_030B_FE
3207568 3207871 | 663244 662941 | 304 304 | 99.01 | Subject_028B_FE	Subject_030B_FE
3207606 3207871 | 439160 438895 | 266 266 | 98.12 | Subject_028B_FE	Subject_030B_FE
3207706 3207871 | 414614 414449 | 166 166 | 97.59 | Subject_028B_FE	Subject_030B_FE
3208175 3208474 | 2589008 2588709 | 300 300 | 99.67 | Subject_028B_FE	Subject_030B_FE
