# Supplementary material for: Expansion of intestinal Prevotella copri correlates with enhanced susceptibility to arthritis
Source: eLife. 2013 Nov 5;2:e01202. doi: 10.7554/eLife.01202 (PMC3816614; doi:10.7554/eLife.01202)
Supplement: Figure 2—source data 1. — DOI: http://dx.doi.org/10.7554/eLife.01202.010 [file elife01202s003.zip › Figure_2/Panel_B/nucmer_out/028B_030B.delta]

/home/sczesa01/synteny_plot/pseudochroms/Subject_028B_FE.pseudochrom.fa /home/sczesa01/synteny_plot/pseudochroms/Subject_030B_FE.pseudochrom.fa
NUCMER
>Subject_028B_FE Subject_030B_FE 3208474 2604290
1 6519 1582018 1575499 158 158 0
-6486
0
6885 15664 1575506 1566786 312 312 0
682
1
1
1
1759
-13
-1
-1
-1
46
-168
1291
-4
473
1
1
1
1
1
1
-92
716
3
1
1
1
2
1
1
1
1
10
1
4
1
3
1
1
1
1
5
1
1
1
1
1
1
1
1
1
1
1
4
1
1
1
1
1
1
1
1
2
1
1
1
1
1
1
1
1
1
1
3
0
18460 24381 1566618 1560711 154 154 0
78
506
-1561
17
1
2
2
1
1
1
2
3
1798
1
1
1398
-533
8
0
24526 25108 1560563 1559979 40 40 0
-317
-1
-142
3
0
27565 29496 1559663 1557732 98 98 0
161
-6
-859
5
10
-4
-812
74
0
35213 37076 1550274 1548426 57 57 0
-148
162
1
1
1
1
1
1
1
1
1
1
11
1
1
5
1
0
67259 78030 1548399 1537578 389 389 0
-1555
-2393
5
-200
992
-2877
-1
-1
-1
-1
-1
-7
-1
-1
-1
-1
-1
-3
-3
-1
-4
-1
-7
-1
-1
-2
-4
-1
-5
-1
-1
-1
-1
-1
-1
-2
-2
-3
-1
-9
-1
-1
-1
-4
-7
-1
-1
-5
-1
-1
-5
-1
-5
-1
-1
-1
753
686
0
80229 101437 1535425 1514274 317 317 0
2156
59
51
1
1
1
1
285
-146
-25
-8415
-4182
2613
1
1
9
2
1
1
1
1
1
1
1
1
1
1
1
1
1
-1211
-19
43
1
1
1
1
1
1
1
1
1
1
1
1
1
1
1
1
1
1
1
1
1
1
1
1
1
1
1
1
1
1
1
1
1
1
1
7
0
101526 101631 1514154 1514049 2 2 0
0
102560 109329 1512699 1505928 174 174 0
-11
-1
0
113885 115826 1505886 1503939 130 130 0
-1368
-100
-1
-12
-13
-28
-1
-1
-2
100
1
178
0
113994 114126 941322 941454 3 3 0
0
115902 116226 1503957 1503678 53 53 0
196
1
1
1
1
1
1
1
1
1
1
1
1
1
1
1
1
1
1
1
1
1
19
1
2
1
4
1
1
1
1
1
1
1
1
1
1
1
1
1
1
3
1
1
1
0
116258 116576 1502842 1502524 10 10 0
0
116289 117053 1922783 1922019 69 69 0
0
116900 117223 1502523 1502188 30 30 0
-145
-1
-1
-1
-1
-1
-1
-1
-1
-1
-1
-3
0
116901 117063 941533 941695 11 11 0
0
117491 134002 1502195 1485655 842 842 0
1104
1
1
1
1
1
1
1
-36
1882
6
1
1
1
1
1
1141
1
1
2222
1
1
1
1
5
2
1
1
1
1
1
1
1
1
1
1
1
1
1
1
1
1
1
1
1
1
1
1
-2213
-200
-5
-4
-1
-1
-1
-1
-1
-1
-1
-1
-1
-1
-1
-3
-1
-1
-1
-1
-1
-1
-1
-1
-1
-3
-1
-1
-1
-1
-1
-1
-1
-1
-1
-1
-1
-1
-1
-1
-1
-1
-1
-1
-4
-1
-1
-1
-1
-1
-1
-1
-1
-1
-1
-1
-1
-1
-1
-1
-1
-1
-1
-1
-1
-3
-1
-1
-1
-1
-1
-368
-62
-1
-1
-1
-1
-1180
3160
-5
230
-7
-2510
3
72
1
1
0
126583 126662 2414459 2414538 1 1 0
0
134549 147245 1485042 1472349 449 449 0
5669
1
18
1
7
1
-9
-7
-1
-1
-1
98
284
6
2991
1
-345
6
-2205
-1
-1
952
-7
0
140041 140260 815324 815543 17 17 0
0
147681 150631 1471943 1468999 152 152 0
2074
1
1
-619
-6
8
3
-29
6
24
1
1
0
150737 156913 1468893 1462724 289 289 0
188
1
1
1
1
1
-1163
4
1839
1
1
-1380
17
-520
-28
0
159069 159203 1462889 1462755 5 5 0
0
171354 172637 1462276 1460993 25 25 0
0
172699 173548 1461001 1460153 29 29 0
616
0
174759 176775 1460033 1458015 72 72 0
-98
-1771
4
-24
0
174838 174974 1438353 1438489 17 17 0
0
176822 190654 1458077 1444180 317 317 0
-3081
-1
-1
-1
-1
-1
-1
-1
-1
-1
-1
-1
-6
-1
-14
-1
-3
-1
-1
-1
-1
-1
-1
-4
-1
-1
-1
-2
-1
-1
-1
-1
-1
-1
-1
-1
-1
-1
-1
-1
-1
-1
-1
-1
-3
-1
-1
-1
-2
-1
-1
-2
-1
-1
-1
-4
-1
-1
-1
-1
-11
-1
-1
-1
-1
-1
-1
-1
-1
-3177
394
2990
-22
-20
796
1
1
1
1
1
1
-2236
-1
0
197244 200256 2064293 2061263 107 107 0
-5
-1824
-1
-1
-1
-1
-1
-1
-1
-1
-1
-1
-1
-1
-1
-764
-1
-1
0
200736 203355 2050489 2047877 58 58 0
96
1
40
1
1
1
1
1
-601
0
201269 201411 350050 349908 4 4 0
0
208404 208975 2047830 2047260 14 14 0
70
0
209717 223608 2047209 2033314 316 316 0
23
1057
1
3
1
1
1
2
1
1
1
1
246
-4230
7
-104
-11
-4
-6
-1
-1
-1
-3
-3
-1
-1
-11
-1
-1
-1
-5
-2
6784
-3
0
229020 229405 2033206 2032818 29 29 0
-240
-16
-90
0
237174 237427 2027300 2027049 35 35 0
-135
21
1
1
43
-3
0
238920 257695 2026930 2008177 658 658 0
397
-4
62
-3
-1723
4
-5728
3
2219
19
1
1
1
1
1
1
1
322
1
1
1
1
1
1
1
-5586
1128
1
1
1
1
1
1
-1542
0
257691 279163 2007979 1986512 353 353 0
1315
-11
25
1961
268
1
1
1
1
1
1
1
1
1
1
1
1
1
1
1
3
1
1
1
1
1
1
1
1
-520
-3081
-1
-1
-1
-1
1035
-36
-1
39
-4222
-684
-1
-1244
-5
-1
-1
-1
-1
-1
-3
-1
-1
-1
-1
-6906
0
295181 308737 1587585 1601094 257 257 0
2466
1269
1
1
1
1
1
1
1
1
1
1
149
1565
1
1
1
1
1
1
1
1
1
1
1
1
1
592
1
1
1
1
1
1
1
1
1
1
1
1
1
1
1
1
49
-2920
-1
-1
-1
-1
-1
-1
-4195
205
1
1
1
1
1
1
1
1
1
1
-93
0
308753 308883 1462337 1462468 20 20 0
-46
-1
4
3
11
-10
-54
0
308936 314641 1601188 1606912 174 174 0
-242
-1
-4
-1
-1
-1
-1
-1
-1
-1
-1
-1
-1
-1
-1
-1
-1
-1
-5232
0
314594 325039 1609405 1619859 324 324 0
118
1
-232
-1
-1
-3749
731
2682
-1664
16
-221
-1
-1
-3
-1
-1
-1
-4
-2
0
325173 326232 1620003 1621123 123 123 0
-911
-1
-1
-1
-1
-1
-1
-1
-1
-1
-1
-3
-1
-3
-11
-6
-1
-6
-1
-1
-3
-1
-4
-3
-11
-5
-1
-1
-2
-1
-4
-1
-1
-8
-4
-1
-1
-1
-1
-1
-1
-1
-1
-1
-1
-1
-1
-1
-1
-3
-10
-1
-1
-1
-1
-1
-1
-1
-1
-1
-1
0
330800 331472 1624263 1624918 38 38 0
8
6
91
1
1
1
1
1
1
1
1
1
1
1
205
86
1
0
332624 333837 1624992 1626205 30 30 0
0
334356 337113 1626323 1629012 139 139 0
1734
1
1
1
1
1
1
1
1
1
1
1
1
1
1
1
1
1
1
1
1
1
5
4
1
1
1
1
1
1
1
1
1
1
1
1
1
1
1
1
1
1
1
1
190
1
1
1
1
1
1
1
1
1
1
1
1
1
1
1
1
1
1
1
1
1
1
126
0
337793 337993 1629168 1629368 10 10 0
0
339814 342776 1629731 1632632 185 185 0
981
-8
-1202
90
1
1
1
1
1
1
1
1
1
1
1
1
1
6
1
1
1
1
1
1
1
1
1
1
1
1
1
1
1
1
1
1
2
6
1
1
4
1
1
1
1
1
1
1
1
1
5
1
1
1
1
1
1
1
1
1
1
1
1
1
1
0
343205 344905 1633121 1634821 72 72 0
0
346097 346187 1634868 1634958 3 3 0
0
349679 353418 1635099 1638827 94 94 0
167
1
1
1
1
1
1
1
1
1
1
1
-3544
0
355027 355138 1638695 1638806 3 3 0
0
358007 360014 1638762 1640771 66 66 0
-47
-1415
0
361598 364544 1640906 1643830 110 110 0
68
2
1
1
1
1
1
1
1
1
1
1
1
3
2
1
1
1
1
1
4
2146
0
364756 366288 1643988 1645519 33 33 0
916
0
366387 370901 1645633 1650178 106 106 0
-1740
-1
-1
-1
-1
-1
-1
-1
-1
-832
-1297
-1
-1
-1
-1
-2
-1
-1
-1
-1
-1
-1
-1
-1
-1
-1
-1
-1
-1
-1
-1
0
370941 371160 2459246 2459466 9 9 0
-62
0
371011 371336 1650178 1650489 48 48 0
44
-49
12
1
5
1
1
1
1
1
1
1
1
1
1
1
1
1
-59
-1
26
-27
0
377706 377867 1650674 1650835 4 4 0
0
377875 377993 1643974 1643856 3 3 0
0
378046 381312 1650900 1654121 140 140 0
-460
24
1
1
1
1
1
1
1
1
1
1
1
1
1
1
1
1
1
1
1
1
1
1
1
1
1
1
1
1
1
1
1
1
1
1
1
1
1
1
1
1
1
1
1
1
464
0
381372 383317 1654115 1656059 41 41 0
122
0
383434 384566 1656059 1657191 69 69 0
-982
5
87
-3
0
384661 395376 1657407 1668063 325 325 0
3748
1
1
1
10
1
1
3
1
1
1
5
1
1
1
2
1
1
1
3
1
5
1
1
-1294
-1
-1
-1
-1
-1
-1
-1
-1
-1
-1
-1
-1
-1
-1
-1
-1
-752
3
256
1
1
1
1
95
1
1
1
1
1
3
1
1
1
1
1
1
1
1
1
1
1
1
1
2
1
1
1
1
1
4
1
2
1
1
1
1
1
3
1
1
1
1
1
1
1
1
1
1
1
1
1601
-72
0
395384 407989 175256 162696 262 262 0
3901
1
4937
1
1
1
1
1
1
1
1
1
1
1
1
1
1
1
1
1
1
1
1
1
1
1
1
1
1
1
1
1
1
1
1
1
1
1
1
1
1
1
1
1
1
1
1
1
2184
1
-102
-78
-192
-1
-1
0
408418 429395 162656 141726 332 332 0
3724
1
1
1
1
1
1
1282
1
1
1
1
1
1
1
1
1
1
1
1
1
1
1
1
1
40
1230
1
1
1
1
1
1
1
1
1
1
1
1
1
1
1
1
1
1
1
1
1
1
1
-45
-50
-1
2602
2
20
19
-1424
-1
-1
-8389
0
429644 430177 141594 141062 9 9 0
11
0
436308 436535 140997 140770 10 10 0
0
436981 447747 140720 129940 221 221 0
-26
1393
1
1
1
1
1
-2697
-1
-1
-1
-1
-1
-1
-1
-1
-1
-4
-1
-1
-1
-1
-1
-1
-1
-1
0
466171 466406 8429 8664 29 29 0
-156
5
0
466979 471906 127847 122920 112 112 0
-188
3515
-42
79
0
472038 495194 122919 99843 516 516 0
-5275
-1
322
1
1
1
1
1
1
1
1
1
1
1
1
1
1
1
1
1
1
1
1
1
1
1
1
1
1
1
1
1
1
1
2
1
1
1
1
4
1
1
1
1
3
1
1
1
2
1
1
1
1
1
1
1
1
1
1
1
1
1
6
-27
-1508
-4591
-1
710
2841
1
1
1
3
773
1225
1
1
1781
1
1
1
1
1
1
1
1
1
1
1
1
1
1
0
495195 501742 797449 790906 182 182 0
188
-11
-5
-1
-1
-3
29
1
1
1
1
5
1
6
1
-10
0
501974 504545 830572 828001 210 210 0
-146
4
0
506307 510872 790949 786450 245 245 0
946
1
1
1
1
1
2
6
1
1
1
1
1
1
3
1
3
1
1
1
3
1
1
2
3
1
1
-773
-4
7
251
466
344
11
1
1
1
1
1
1
1
1
1
1
1
1
1
1
1
1
1
1
1
1
1
1
1
1
1
1
1
1
1
1
1
1
1
1112
-4
177
299
1
0
511240 515281 786442 782401 96 96 0
0
515644 545502 782288 752508 574 574 0
-2234
1046
-62
101
1
1
1
1
1
1
1
1
1
1
1
1
1
1
1
1
1
1
1
1
1
1
1
1
1
1
1
1
1
1
1
1
1
1
1
1
1
1
1
1
1
5
2
1
1
1
1
1
1
1
1
1
1
3
2
1
1
4
1
1
1
1
1
1
1
1
1
2
1
5
1
2
1
1
1
1
1
1
1
1
1
1
1
1
1
1
5
1
-1666
3
352
-1524
-1
-1
-1
-1
-1
-1
-1
-1
-1
-1
-1
-1
-1
-1
-1
-1
136
-3
3179
1
1658
-3530
108
-9189
-1
1671
1
2646
1
95
0
545558 546031 2601702 2602175 11 11 0
0
546016 584940 752511 713498 809 809 0
47
-47
12984
1
188
3611
-1143
95
2973
-18
-1
-2926
-2
-4
-9
-2
-10
-1
-13
-8
-14
-13
-2284
-1
-1
-1
-1
-1
-1
-2
-3
-1
-1
-1
-5
-1
-1
-1
-1
-1
-1
-1
-1
-1
-1
-1
-1
-1
-1
-4
1575
-21
-4389
-1
-1
-1
-1
-1
-1
-1
-1
-1
-1
-1
-1
-1
-1
-1
-1
-1
-1
-1
-1
-1
-1
-1
-1
-1
-1
-1
-1
-1
-1
-1
-1
-1
-1
-1
-1
-1
-1
-1
-1
-1
-1
-1
-1
-1
-1
-1
-1
-1
-1
-4
-1
0
559004 559092 1969013 1969101 0 0 0
0
584912 585029 2007962 2008075 5 5 0
8
2
8
4
0
584934 585025 1635003 1635094 0 0 0
0
585329 585421 2355939 2355847 1 1 0
0
585727 586522 2598317 2599112 61 61 0
-614
33
22
-110
0
585879 586064 2590916 2590731 41 41 0
0
587321 590997 1751090 1747415 76 76 0
8
1422
-2134
0
592819 593419 1746687 1746088 8 8 0
298
0
594883 595040 1746179 1746022 8 8 0
0
595067 601045 1744252 1738277 144 144 0
46
4
1
1
-1331
0
611790 613473 1727837 1726158 26 26 0
1276
1
7
1
0
613474 631002 1724235 1706796 351 351 0
-66
1981
1
1
1
1
1
1
1
1
1
1
1
1
1
1
1
1
1
1
1
1
1
1
1
1
1
1
1
1
1
1
1
1
1
1
1
1
1
1
1
1
1
1
1
1
1
1
1
1
1
1
1
1
1
1
1
1
1
1
1
1
1
1
1
1
1
1
1
1
1
1
1
1
1
1
1
1
1
1
1
1
1
1
1
1
1
9016
1
1
4
1
-2898
0
631008 631253 1706669 1706423 4 4 0
-221
0
637764 637911 813922 814070 13 13 0
-6
0
637764 637909 941853 941707 11 11 0
-6
0
638731 640614 1706353 1704478 87 87 0
-43
63
1
1
1
1
1
1
1
1
0
642018 643673 1704493 1702838 45 45 0
0
646037 647936 1702695 1700795 83 83 0
-56
-2
-1
15
2
2
-1079
6
-724
0
647929 652753 1699618 1694794 96 96 0
0
652660 653055 1691074 1690679 24 24 0
5
-16
-2
74
0
653162 653472 1693213 1692903 34 34 0
0
653586 653662 1692903 1692827 2 2 0
0
653658 653960 2603982 2604284 19 19 0
0
653955 655778 1692824 1690989 90 90 0
1672
-68
-1
-1
-1
-1
-6
-1
-1
-5
-1
-1
-1
-3
0
655659 656020 1690674 1690313 26 26 0
-116
59
-15
7
85
-8
0
656481 671849 1690311 1674999 558 558 0
182
38
1
-71
14
91
5
1
1
1
1
1
3
1
1
1
1
1
1
1
1
1
1
1
2
1
3
1
1
1
403
5
1
3
1
5
1
1
1
1
4
1
1
1
1
12
1
6
1
3
1
1
1
1
1
1
-52
-8
204
184
72
-23
-2847
-1
-1
-1
-1
-1
-1
-1
-1
-1
-1
-1
-1
-1
-1
-1
-1058
-1
-1
-1
-1
-1
-1
-1
-1
-1
-1
-1
-1
-1
-1
-1
-1
-1
-1
-1
-1
-1
-1
-1
33
-40
54
1
1
1
1
1
1
1
3
1
1
1
1
1
1
1
1
1
1
1
1
1
1
1
5
1
1
1
1
1
1
1
1
1
1
1944
1
1
17
1
1883
700
0
671850 672284 1218873 1218439 14 14 0
0
675331 675452 3147 3026 12 12 0
0
681776 683218 1213229 1211769 89 89 0
-291
-1
-2
-17
-1
-1
-1
-1
-1
-3
-3
-3
-1
-1
-1
-1
-1
-1
0
683223 693642 1210188 1199944 613 613 0
54
1
1361
1
1
1
1
1
561
-4
565
1
3
-152
3
-98
24
1
1
1
1
1
1
1
1
1
1
6
1
1
1
1
1
1
1
1
1
1
1
1
1
3
1
1
1
2
25
1
1
1
1
1
1
1
1
1
1
1
1
1
1
1
1
1
1
1
1
1
1
1
1
1
1
3
1
1
1
1
1
6
-361
-5
619
1
1
1
1
1
1
1
10
1
1
1
1
1
1
1
1
1
3
1
1
1
1
3
1
1
1
1
1
1
1
1
1
1
1
1
3
1
1
1
1
5
2
4
1
1
6
1
1
1
4
1
1
1
1
4
1
1
1
3
1
2
2
652
1
1
7
1
1
1
1
1
1
1
1
1
1
1
1
1
1
1
1
1
1
6
1
1
1
4
8
1
1
6
9
1
2
1
2
1
5
3
2
0
698089 699057 1197303 1196335 47 47 0
483
-4
0
727734 729314 1190523 1188944 50 50 0
1566
0
733034 733989 1188909 1187957 27 27 0
41
1
1
0
735701 739647 1187867 1183930 121 121 0
3743
1
1
1
1
1
1
1
1
0
744471 746323 1183919 1182062 95 95 0
-127
13
53
-25
-1
-1
-1
-3
-1
0
753927 754214 1182013 1181727 20 20 0
6
0
754220 754782 1177946 1177360 68 68 0
114
-4
-357
-6
-1
-1
-1
-1
-1
-1
-1
-1
-1
-1
-6
-1
-1
-1
-1
-1
-1
-1
-1
-1
-1
-1
0
755987 778014 2477523 2499696 675 675 0
1569
-2170
-1
7
6
-5
-4
-13
-4
-24
-3114
-1
-7
-1
-1
-1
-1
-1
-4
-1
-2
-1
-1
-1
-2
-1
-1
-17
-9
-1
6
1
-7
-1
-1
-1
-6
-1
-1
-1
-1
-1
-1
-9
-2
-1
1700
1980
1
1
1
1
1
1
-529
-1
-1
-1
-1
-1
-1
-1
-1
-1
-1
-1
-1
-1
-1
-1
-1
-1
-1
-1
-1
-1
-1
-1
-1
-1
-1
-1
-1
-1
-1
-1
-1
-1
-1
-1
-1
-1
-1
-1
-1
-1
-1
-1
-1
-1
-1
-1
-1
-1
-1
-1
-1
-1
-1
-1
-1
-1
-1
-1
-1
-1
-1
-1
-1
-1
-4
-1
-1
-1
-1
-1
-1
-1
-1
-1
2712
1
30
1
1
1
1
1
1
1
1
1076
-40
-1
-1
-1
-1
-1
-1
-1
-1
-1
-1
-1
-1
-1
-1
-1
-1
-1
-1
-1
-1
-1
-1
-1
-1
-1
-1
17
-487
-1
-1
-1
-1
-1
-1
-1
-1
-1
-1
-1
-1
-1
-1
-1
-1
-1
-1
-1
-1
-1
-1
-1
-1
-1
-1
-1
-1
-1
5427
973
0
778086 780501 1099323 1101734 171 171 0
1352
-6
-3
5
197
-4
44
643
1
3
0
785230 785515 1102360 1102645 16 16 0
-22
206
0
825726 830734 1107250 1112252 82 82 0
-605
591
1
1
1
3
1
3727
0
830856 860868 2436671 2406673 644 644 0
-1796
-1
-1
-1
-1
-1
-1
-1
-1
-1150
-1
-1
-1
-1
-1
-1
-1
-1
-1
-1
-1
-1
-1
-1
-1
-1
-1
-1
-1
-1
-1
-1
-1
-1
-1
-1
-1
-1
-1
-1
-1
-1
-1
-1
-1
-1
-1
-1
-1
-1
12824
2845
1
3
1
1
1
3
1
1
1
1
1
1
1
7
1
1
1
1
1
1
1
1
1
1
1
1
12
1
1107
3
794
1
-1453
45
2
-5258
22
63
23
871
1
1
1
1
1
1
1
1
1
1
1
1
1
1
1
1
1
1
1
1
1
217
1
1
1
1464
0
852974 853053 1492999 1493078 1 1 0
0
859179 859363 1125568 1125752 17 17 0
0
859197 859377 2325496 2325316 24 24 0
0
865090 874259 2406668 2397502 136 136 0
-1785
2553
1
1
681
58
12
-2185
-57
0
904625 905522 2395688 2394798 28 28 0
136
1
1
1
2
1
1
0
905524 905698 286900 287074 3 3 0
0
906247 906352 658727 658622 5 5 0
0
906391 907789 312933 314361 57 57 0
-313
-1
-1
-1
-1
-1
-1
-1
-1
-1
-1
-1
-1
-1
-1
-54
-1
-1
-1
-1
-1
-1
-1
-1
-1
-1
-1
-1
-1
-1
-1020
9
0
907940 908896 314364 315320 9 9 0
0
911347 928138 315321 332074 274 274 0
70
1150
1
1
6778
-3931
-1
-924
-1
1267
1
1
1
1
1
1
1
1
1
1
1
1
1
1
1
1
1
1
1
1
1
1
1
1
1
1
1
1
1
1
1
1
1
1
1
1806
0
928140 946128 332187 350050 506 506 0
1893
1
1
1
1
1
1
1
1
1
1
1
1
1
1
1
1
1
1
1
1
1
1
1
1
1
1
1
1
1
1
1
1
1
5
867
110
1
1
1
1
1
1
1
1
1
1
1
1
1
1
1
1
1
1
1
1
1
1
1
1
1
1
1
1
-867
6363
1
1
1
1
1
11
-1199
-4
-3
-1
-1
-2
-15
-1
-4
-1
9
1
6
20
11
682
1
1
1
9
13
-8
4773
1
1
1
1
1
1
1
1
1
1
1
1
1
1
1
1
1
1
1
1
1
1
1
1
1
1
1
1
1
1
1
1
1
1
1
1
1
1
1
1
1
1
1
1
1
1
1
1
88
1
1
503
264
0
946233 947545 350061 351421 86 86 0
-1004
-1
-1
-1
-1
-1
-1
-1
-1
-1
-1
-1
-1
-1
-1
-1
-1
-1
-1
-1
-1
-1
-1
-1
-1
-1
-1
-1
-1
-1
-1
-1
-1
-1
-1
-1
-1
-1
-1
-1
-1
-1
-1
-1
-1
-1
-1
-1
0
948695 949314 2049976 2050579 88 88 0
372
1
1
1
1
1
55
1
89
1
1
1
1
1
1
1
1
-84
0
949256 953877 352963 357657 192 192 0
-1300
-1650
-1
-1
-1
-1
-1
-1
-1
-1
-1
-1
-1
-1
-1
-1
-1
-1
-1
-1
-1
-1
-1
-1
-1
-1
-1
-1
-1
-1
-1
-1
-1
-1
-1
-1
-1
-1
-1
-1
-1
-1
-1
-1
-1
-1
-1
-1
-1
-1
-895
-6
-1
-2
-2
-1
-5
-2
-1
-1
-14
-1
-1
-1
-4
439
1
1
1
1
1
1
1
-58
-1
-1
-1
-1
-1
-1
-1
-1
-1
-1
-1
-1
-1
-1
-1
0
956147 956714 357657 358236 31 31 0
-471
-14
-1
-1
-1
-1
-1
-1
-1
-1
-1
-1
0
956831 959239 364617 367029 80 80 0
-15
-638
-1
-1
-1
-1
-1
1712
17
15
0
962370 972210 367030 376852 177 177 0
-32
3646
1
1
1
1
1
1
1
1
1
1
1
1
1
1
1
13
1
1
1
-43
1391
-5
0
972359 975021 376866 379512 63 63 0
114
1
1
1
1
1
1
1
1
1
2
1
1
1
1
70
0
975178 977779 379582 382180 74 74 0
2378
123
1
1
-29
0
977888 978616 287074 286348 27 27 0
603
3
0
978228 978487 414354 414614 25 25 0
-23
27
-3
-7
14
0
978159 978587 438733 439160 20 20 0
17
0
978225 978616 662843 663235 24 24 0
-26
-21
4
-12
10
0
978519 978616 382856 382953 1 1 0
0
979365 981045 2173284 2174875 146 146 0
277
66
53
69
1
319
2
1
2
1
1
1
2
1
1
1
1
4
1
1
1
1
1
1
1
1
1
1
1
1
1
1
2
1
1
1
1
3
1
1
1
1
1
1
1
4
1
1
1
4
1
1
1
1
4
1
1
1
1
1
1
1
1
1
1
1
1
1
1
1
1
1
1
1
1
1
1
1
1
1
1
1
1
1
4
9
1
2
7
1
1
-556
-1
-1
203
0
980208 980818 1949530 1948924 91 91 0
38
5
1
1
1
1
1
3
10
1
1
1
2
1
1
5
-464
-1
-1
-7
-1
-1
-28
-1
-1
-1
-1
-1
0
981140 983832 2174875 2177568 91 91 0
-827
-1
-9
66
-6
1359
1
1
-417
0
986638 996774 2177608 2187714 270 270 0
957
-2121
-1055
-1
-1
-1
-1
-1
-3
-1
-1
-1
-1
-1
-1
-2
-2
-1
-1
61
1
933
-1409
51
1
1
1
1
1
1
1
1
1
1
1
1
1
1379
74
1
1
1
1
1
1
1
1
1
1
1
1
1
1
1
1
1
1
1
1
1
1
1
1
1
1
1
6
1847
0
997023 1000856 2187716 2191502 163 163 0
-1240
94
825
1
1
1
1
1
1
1
1
1
1
1
1
1
1
1
1
1
1
1
1
1
1
1
1
1
1
1
1
1
1
1
1
1
1
1
1
1
1
2
1
1
1
1
1
1
1061
0
1000841 1003138 2191545 2193842 60 60 0
0
1003139 1004323 2545896 2547067 35 35 0
-24
-8
-1
38
1
1
1
1
1
1
1
1
1
1
1
1
1
5
9
0
1004335 1005254 2547205 2548127 40 40 0
-798
-1
-10
-33
33
-40
5
0
1005258 1009413 2548246 2552430 207 207 0
11
-33
75
-4
-1
-1
-1
-1
-1
-1
-1
-1
-1
-1
-1
-1
-1
-1
-1
-1
-1
-1
-1
-1
-1
-1
-1
-1
-1
-1
-1
-1
-1
-1
-1
-1
-1
-1
-1
-1
-1
-1
-1
-1
-1
-52
-1
-1
-1
-1
-1
-1
-1
-1
-1
-1
-1
-2
-1
-1
-1
-1
-1
-2
-1
-4
-6
-9
-1
-1
-1
-3
-1
-1
-1
-1362
27
2
1
1
1
1
1
1
1
6
1
4
1
1
2
1
2
1
1
1
1
1
1
5
1
1
1
1
1
1
1
1
1
2
4
1
1
1
1
1
1
1
1
3
-110
-18
-226
742
28
0
1009532 1021428 2552521 2564394 225 225 0
-947
2741
-135
5
1
1
1
1
1
1
1
1
1
1
1
1
1
3
1
2
1
1
1189
-51
-165
26
122
1
1
5368
1
0
1021597 1030311 2564478 2573194 97 97 0
-1922
-1
-4892
-1011
785
97
0
1030451 1045928 2573195 2588590 302 302 0
4305
1
1
1
1
1
1
1
1
1
1
1
1
1
1
1
1
1
1
1
1
1
1
1285
-1567
804
2656
1
1
1
1
1
1
1
1
1
1
1
1
1
1
1
1
1
1
1
1
1
1
1
1
1
1
1
1
1
1
1
1
1
1
1
1
1
1
1
1
1
1
1
1
1
1
1
1
1
1
1
1
1
1
1
1
1
-1394
3
0
1046113 1046173 2347064 2347125 1 1 0
-42
0
1049186 1049326 2312923 2313063 1 1 0
0
1049491 1056154 2313063 2319727 141 141 0
216
-70
4
-1493
-5
0
1056273 1058151 2319714 2321685 142 142 0
-651
-1
-1
-1
-1
-1
-1
-1
-1
-1
-1
-1
-1
-1
-1
-3
-1
-1
-1
-7
-1
-3
-2
-1
-1
-2
-1
-1
-1
-1
-2
-1
-1
-1
-4
-1
-1
-5
-5
-1
-1
-1
-1
-1
-1
-1
-1
-1
-1
-1
-1
-1
-1
-1
-1
-1
-1
-1
-1
-1
-1
-1
-1
-1
-1
-3
-1
-1
-1
-1
-1
-1
-1
-1
-1
-1
-1
-1
-1
-1
-1
-1
-1
-1
-1
-1
-1
-1
-1
-1
-3
-1
-1
0
1058153 1058458 2321776 2322083 30 30 0
-67
-32
51
15
-3
-101
0
1063539 1064958 2325474 2326891 59 59 0
1373
35
0
1065041 1072301 2503452 2510740 220 220 0
1341
-61
-1
-1
-1
-1
-1
-1
-1
-1
-1
-1
-1
-1
-1
-1
-1
-1
-1
-1
-1
-1
-1
-1
-1
-1
-1
-1
-1
-1
-1
-1
-1
-1
-1
-1
-1
-1
2353
1
4
1
1
12
65
1
1
-9
882
-4
-200
63
0
1072779 1080880 2510817 2518921 263 263 0
-1124
-1314
-1
2680
-3
0
1089170 1089420 2459240 2458989 23 23 0
-133
0
1089562 1089667 814142 814247 6 6 0
0
1091948 1093913 2524375 2526340 35 35 0
0
1094099 1109137 2526390 2541412 372 372 0
3422
1
1
1
1
1
1
1
1
1
1
1
1
1
1
1
1
1
1
1
1
1
1
1
1
1
1
1
1
1
1
1
1
1
1
1
1
1
1
1
1
1
1
1
1
1
1
1
1
1
1
1
1
1
1
1
1
1
1
1
1
-52
3624
-19
2307
1
1
1
627
1
1
1
1
5
1
3
1
1
1
1
1
1
-51
-20
-1
-1
-1
-1
-1
-1
-1
-1
-1
-1
-1
-1
-1
-1
-1
-1
-1
-1
-1
-1
-1
-1
-1
-1
-1
-1
-1
-1
-1
-1
-1
-1
-1
-1
-1
-1
-1
-1
-4
-1
-1
-1
-1
-1
-1
-1
-1
-1
-1
-1
-1
-1
-1
-1
-1
-1
-1
-1
-3540
-1
0
1109268 1110552 2541486 2542770 20 20 0
0
1110623 1111208 2594662 2595246 3 3 0
5
0
1111362 1112077 2595291 2596006 9 9 0
0
1113794 1118051 6 4284 104 104 0
-29
-861
512
-126
32
-607
-1
52
1
-224
-1
-1
-1
-1
-1
-1
-1
-1
-1
-1
-1
-1
-1
-1
-1
-1
-1
-665
-1076
0
1119101 1142452 2118758 2095307 660 660 0
-1178
-1
-1
-1
-1
-1
-1
-1
-1
-1
-1
-1
-1
-1
-1
-1
-1
-1
-1
-1
-2
-3
-1
-1
-1
-1
-1
-1
-1
-1
-1
-1
-1
-1
-1
-1
-4
-1
-1
-1
-1
-1
-6
-1
-3
-1
-1
-1
-1
-3
-1
-1
-1
-1
1135
13
6
98
21
1
1
1
1
1
1
1
1
1
1
1
1
1
26
1
1
1
3
1
-63
230
595
-1554
61
1
1
1
1
1
1
1
1
1
130
100
-3592
-1
-1
-1
-1
-1
-1
-1
-1
-1
-1
-1
-1
-1
-1
-1
-1
-1
-1
-1
-1
-1640
-1
-1
-1
-1
-1
-1
254
1
1
4213
-2161
-1
-1
-1
-1
-1
-1
-1
-1
-1
-1
-1
821
1
1
1
1
3
1
-130
-1
-161
4
-22
-33
-1
-1
-1
-1
-1
-1
-1
-1
-1
-1
-1
-1
-1
-1
-1
-1
-1
-1
-1
-1
-1
-1
-1
-1
-1
-1
-1
-1
-1
-1
-1
-1
-1
-1
-1
-1
-1
-1
-1
-1
-1
-1
-1
-1
-1
-1
-1
-1
-1
-2
-1
24
1381
-3498
6
105
-3
0
1142575 1144623 2095128 2093080 45 45 0
0
1144740 1145693 2092976 2092023 14 14 0
0
1145692 1151700 2091937 2085967 122 122 0
2720
1
1
1
1
1
4
1
1
1
1
1
1
1
1
1
1
1
1
1
1
1
1
1
1
1
1
1
1
1
2
4
7
1
1
1
1
1
0
1151802 1154944 2085848 2082706 73 73 0
0
1161510 1171794 2081568 2071279 228 228 0
19
-3777
-1
-1
-21
7
-4
-1
-11
907
-1923
0
1172276 1179181 2071216 2064328 116 116 0
4406
1
1
1
1
5
1
1
1
1
1
1
1
3
5
1
1
2
-18
0
1192888 1193204 538269 537953 11 11 0
0
1194415 1194853 537184 536694 78 78 0
-5
-236
-23
-3
-1
-1
-9
-1
-1
-1
-1
-1
-1
-1
-2
-1
-1
-1
-1
-5
-1
-8
-1
-1
-1
-1
-4
-1
-4
-1
-1
-1
-1
-1
-1
-3
-6
-1
-1
-1
-1
-1
-1
-1
-1
-1
-1
-1
-1
-2
-1
-1
-6
6
0
1195007 1195588 536615 536031 29 29 0
-569
-1
-1
0
1195939 1220949 535845 510897 684 684 0
23
-6
4341
1
1
1
1
1
-16
-8
-43
-2097
1436
1344
1
1
1
9
1
1
1
1
-18
6
1
1
7
2
1
2
1
5
3
5
20
1
1
1
3
2727
1
1
1
1
1
1
1
1
1
-2617
-1
-1
-1
-1
-1
-1
-2
-1
-2
-1
-3
-1
-1
-1
-1
-4
-3
-1
-1
-1
-1
-3
-1
-2
-4
-4
-1
-2
-1
-1
-1
-1
-1
-1
-1
-1
-1
-1
-1
-3
-1
-1
-1
-1
-1
-1
-1
-1
-1
-1
-1
-1
-1
-1
-1
-1
-1
-1
6058
1
1
1
1
1
1
1
1
1
1
1
1
1
1
1
1
1
1
1
1
1
1
1
1
1
1
1
1
1
1
1
1
1
1
1
1
1
1
1
1
1
1
1
1
1
1
1
1
1
1
1
1
1
1
1
1
1
1
1
1
1
1
1
1
1
1
1
1
1
1
1
1
1044
1
1
1
1
1
1
1
1
1
1
1
1
1
1
1
1
1
1
1
1
1
-218
-1
-1
-1
-1
22
-283
-1
-1
-1
-1
-1
-1
0
1221188 1229907 510890 502172 145 145 0
-2463
5702
371
0
1229866 1247825 502170 484248 407 407 0
-23
-2861
-6
-4
-1
-1
-1
-1
-1
-1
26
680
1667
557
-27
-3
-1
-1
-1
-1
-1
-1
-1
-1
-1
-2
-4
-1
-1
-1
-4
-1
-1
-1
-1
-1
-1
559
5546
1
1
1
1
1
1
1
1
1
1
1
1
1
1
1
1
1
1
1
1
16
1
1
1
1
1
1
1
1
1
1
1
1
1
1
1
1
1
2
1
1
60
1
1
1
1
1
1
1
1
1
1
1
1
1
1
5
1
1
1
1
1
1
1
1
-729
-83
174
-1515
2436
0
1247932 1248514 483215 482634 15 15 0
7
-94
29
0
1248060 1248512 183793 184245 9 9 0
0
1249374 1249604 184246 184476 4 4 0
0
1251944 1265501 611204 624662 445 445 0
-36
14
1
2129
1
1
1
1
1
1
1
1
1
1
1
1
1
-119
-1
-1
-1
-1
-1
-1
-1
-1
-1
-1
-1
-1
-1
-1
-1
-1
-1
-1
-1
-1
-1
-1
-1
-1
4017
1
1
1
1
1
1
1
35
4
1
1
2
1
1
41
1
1
1
1
1
1
671
2641
1
1
1
1
1
1
1
1
1
1
1
1
1
1
1
1
1
1
1
1
1
1
1
1
1
1
1
1
1
1
1
1
1
1
1
1
1
1
1
1
1
1
1
1
1
1
1
1
1
1
1
1
1
1
1
1
1
1
1
1
1
1
1
1
1
1
1
1
1
1
1
1
11
1
1
1
1
1
1
1
5
1
1
1
2670
-26
22
0
1267246 1269841 624762 627309 139 139 0
1568
1
1
1
2
1
2
1
1
1
1
9
1
11
1
8
1
4
231
1
1
1
1
1
1
1
1
1
2
1
1
1
3
1
1
1
1
1
1
1
1
1
1
1
1
1
1
1
0
1273008 1276226 627495 630712 59 59 0
3123
0
1281025 1281119 630713 630807 2 2 0
0
1281856 1283998 630802 632946 59 59 0
-2128
-9
0
1286182 1301389 632947 648137 426 426 0
-1537
-1
3429
1
1
1
1
1
1
1
1
1
2
1
555
1
1
1
1
1
1
1
1
1
3
2
3
1
1
1
4
1
1
1
2
9
1
1
4
1
2832
530
-87
-1
-1
-1
-1
-1
-1
-1
-1
-1
-1
-1
-1
-1
-1
-1
-1
-1
-1
-1445
1093
1
1
1
1
1
1
1
-831
177
1
1
1
1
1
1
1
1
1
100
1
-97
-1
-1
-1
-1
-1
-1
-1
-1
-1
-1
-1
-1
-1
-1
-1
-1
-1
-1
-1
-1224
30
0
1301568 1310602 648173 657200 291 291 0
443
1
1
1
1
1
-503
-3891
3
-976
-1
-1
-1
-1
-1
-1
-1
-1
-3
-9
-1
-3
-1
-1
-1
-3
-5
-1
-3
-1
-1
-1
-1
-1
-1
-4
-3
-1
-1
-1
-1
-1
-6
-6
-1
-2
1406
1
1
1
1
1
1
1
1
1
1
1
1
1
1
1
1
1
1
1
1
1
1
1
1
1
1
1
1
1
1
1
1
1
1
1
1
1
2
0
1310708 1312547 657201 659027 50 50 0
1333
13
1
1
1
2
1
2
9
3
1
-14
23
20
2
0
1312966 1315657 659403 662133 215 215 0
148
-64
-12
3
-1766
-1
-1
-22
-1
-1
-1
-1
-1
-1
-1
-1
-1
-1
-1
-1
-1
-1
-1
-1
-1
-1
-1
-1
-1
-1
-1
-1
-1
-1
-1
-2
-1
-4
-1
-1
-1
-1
-1
-46
8
0
1319613 1320549 1956153 1955217 34 34 0
0
1324248 1330139 1408147 1402255 135 135 0
-29
12
-1105
0
1334620 1334895 1402082 1401807 6 6 0
0
1337836 1340596 1401805 1399058 105 105 0
-354
-1
4
2
496
1
1
1
1
1
1
1
1
23
1
1
1725
0
1340890 1346681 1398878 1393015 407 407 0
62
-392
-1
10
1
79
-4
751
-2300
-1
-1
-4
-2
-2
-1
-1
-1
-1
-2
-1
-1
207
29
-5
-8
-1
-1
-1
-1
-1
-1
-5
-1
-1
-1
-1
-1
-1
-3
-9
-1
-1
-1
-1
-1
-1
-1
-1
-1
-1
-1
-1
-1
-1
-1
-1
-1
-1
-1
-1
-1
-1
-1
-1
-2
-1
-1
-1
-1
-1
-4
-1
-1
-1
-1
-1
-1
-1
-1
-1
-1
-6
-1
-1
-1
-1
-333
-1
5
10
610
-4
0
1353025 1357527 1393019 1388518 53 53 0
4488
0
1358537 1360574 1385692 1383655 70 70 0
2021
-7
0
1361491 1363349 1383511 1381693 144 144 0
570
1
1
1
1
1
3
3
1
1
2
1
8
4
1
1
1
2
1
1
1
11
-33
108
2
1
4
4
1
1
1
8
1
1
4
5
1
1
1
1
4
8
0
1364897 1366079 1381689 1380507 35 35 0
-1018
19
0
1366071 1366163 1379598 1379506 1 1 0
0
1366154 1377059 1378713 1367830 355 355 0
1211
-3
-3038
-1
-1
-2
-4
-1
-1
-1
-1
-1
-1
-1
-1
-1
-1
-1
-1
-1
-1
-1
-1
-1
-1
-1
-3
-1
-1
-1
-1
-1
3962
1
2
3
1
1
613
1
1
2
1
1
1
5
1
1
1
2
2
1
1
2
3
1
14
1
-7
-1
1793
1
1
4
1
1
1
1
1
4
4
1
1
1
1
1
1
1
1
1
1
1
1
1
2
1
1
1
0
1378163 1380176 2394796 2392789 156 156 0
378
1
1
-985
6
-10
5
533
1
1
3
-29
0
1380201 1383406 2542771 2545967 91 91 0
105
1
1
1
1
1450
1
4
99
-354
-1126
-1
-1
-1
-1
-1
-1
-1
18
1
5
1
1
1
1
1
31
0
1383433 1384231 2193840 2194638 18 18 0
0
1385025 1411139 2195295 2221372 832 832 0
775
1
1
1
1
1
1
-1292
-1
-1
-2151
-8
-52
-1
-9
-1
39
-7
-4
-14
22
21
-8
1073
1
1
1
1
1
1
1
1
1
1
1
1
1
1
5
1
1
1
1
1
1
1
1
1
1
1
1
1
1
1
1
1
1
1
1
1
6
1
1
1
1
1
1
1
1
1
1
1
-842
-7
-3
-1
-1
5
-8
-1
-4
-1
-1
-2
9
1
-8
-7
-2
23
2223
-3015
611
431
5
3258
1
8512
1
1
1
1
1
1
1
1
1
1
1
1
1
1
1
1
1
1
1
1
1
1
1
1
1
1
1
1
1
1
1
1
1
1
1
1
1
1
1
1
1
1
1
1
1
-1141
-1
-1
-1
-1
-1
-1
-1
-1
-1
-1
-1
-1
-1
-1
-1
-1
-1
-1
-1
-1
-1
-1
-1
-1
-1
-1
-1
-1
-1
-1
-1
-1
-1
-1
-1
-1
-1
-1
-1
-1
-1
-1
-1
-1
-1
-1
-1
-1
-1
0
1411378 1412163 2221611 2222396 40 40 0
0
1413371 1413976 2222408 2223013 33 33 0
0
1422565 1438862 2223050 2239330 394 394 0
983
4097
36
118
1
3385
-534
-38
-1
-1
-1
-1
-1
-1
-1
-1
4768
1
1
1
1
1
1
1
5
3
1
1
1
1
1
1
1
1
1
1
84
0
1438866 1441338 1068856 1066314 260 260 0
-599
-10
-1
-1
-12
-1
-2
-1
-6
-1
-1
-2
-2
-1
8
-20
11
-608
-1
-1
-1
-1
-1
-1
-1
-1
-1
-1
-1
-1
-1
-1
-1
-1
-1
-1
-1
-1
-1
-1
-1
-1
-1
-1
-1
-1
-1
-1
-1
-1
-1
-1
-6
-1
-1
-1
-1
-1
-1
-1
-3
-2
-1
-1
-1
-4
-1
-1
-1
-1
-2
-1
-5
-1183
0
1445393 1448103 1064844 1062133 83 83 0
-774
4
-1908
0
1450019 1450330 700180 699869 61 61 0
220
-3
64
-3
0
1458047 1459490 1062133 1060690 44 44 0
0
1459651 1463216 1060649 1057101 94 94 0
260
5
1
1
1
2
1
1
1
1
6
1
1
1
1
1
1
1
-260
0
1467923 1479014 1057100 1045982 609 609 0
21
-2325
-1
-1
-1
-1
-1
-1
-1
327
1
1
1
1
1
-169
4
-831
-1
-1
-1
-1
-1
-1
-1
-4
-1
-1
-1
-1
-2
-1
-1091
-1
-3
-1
-1
-5
-1
8
1
3
5
1
3
9
-598
-1
-1
-1
-1
-3
-4
-1
-1
-1
-1
-3
-1061
7
-1375
2583
53
0
1479087 1479559 1045834 1045352 33 33 0
-46
-1
-1
-1
-5
-1
-1
-1
-1
-2
0
1481173 1484159 1045301 1042321 107 107 0
63
1
1
1
1
1
0
1484455 1485863 1042061 1040653 58 58 0
0
1485872 1497015 1026511 1015369 147 147 0
36
0
1499419 1519709 1818971 1839272 569 569 0
315
-10
-175
6
478
1
1
1
1
1
-644
4
-108
-1
-1
-1
-1
-1
-1
-1
-1
-1
-1
-1
-1
-1
-1
-42
-1
-1
-8
-1
-1
193
1
1
-547
6285
1682
-763
3633
5235
-16
0
1522193 1537663 1841587 1856958 464 464 0
3467
1132
-2566
3
-1829
-41
943
1
-106
159
1
1
1
1
1
1
1
1
1
1
1
1
1
1
1
1
1
1
1
1
1
1
1
1
1
1
1
1
1
1
1
1
1
1
1
1
1
1
1
1
1
1
1
14
1
1
1
1
1
1
1
1
1
1
1
1
1
1
1
1
1
1
1
1
1
297
1
1
1
1
1
1
1
1
1
1
1
1
1
1
1
1
1
1
1
1
1
1
1
1
1
1
1
1
1
1
1
1
1
1
1
1
1
1
1
-3173
-1
-1
-1
-1
-1
-1
-1
0
1539418 1542978 1858622 1862216 115 115 0
-5
-3150
-1
-1
-1
-1
-1
-1
-1
-1
-1
-1
-1
-1
-1
-1
-1
-1
-1
-1
-1
-1
-1
-1
-1
-1
-1
-1
-1
-1
-1
-1
-1
-1
-1
365
0
1543233 1553009 1862208 1871982 158 158 0
-16
-1
-2891
276
-4
5223
1
1
1
1
0
1553179 1553379 1443872 1443671 38 38 0
114
1
-3
-1
-1
-11
-4
4
-5
6
-12
-1
6
8
1
0
1558498 1559959 1872049 1873510 82 82 0
0
1559963 1560147 439345 439519 13 13 0
36
1
11
15
1
1
1
1
1
1
0
1559961 1560149 383530 383716 17 17 0
78
1
0
1559960 1560322 285757 285407 44 44 0
45
34
1
-150
-1
18
1
1
1
1
2
1
1
4
82
1
0
1563214 1564520 285397 284091 48 48 0
0
1564759 1564994 282126 281892 11 11 0
225
0
1565782 1566476 281879 281185 51 51 0
0
1567010 1600944 279291 245496 1123 1123 0
554
-3
221
1
1
1
1
1
1
1
1
1
1
1
1
1
1
1
1
1
1
1
1
1
1
1
1
1
1
3
1
1
1
1
1
1
1
1
1
1
5
1
1
1
1
1
1
1
1
1
1
1
1
1
1
1
1
1
1
1
1
1
1
1
1
1
1
1
1
1
1
1
1
2
1
1
1
-177
-1
-1
-1
-1
-1
-1
-1
-1
-1
-1
-1
-1
-1
-1
-1
-1
-1
-1
-1
-1
-1
-1
-1
-1
-1
-1
-1
-1
-1
-4
-1
-1
-1
-1
-1
-1
-1
-1
-1
-1
-6
-1
-1
-1
-1
-1
-1
-1
-1
-1
-1
-1
-1
-1
-1
-1
-1
-1
-1
-1
-1
-1
-1
-1
-1
-3
-1
-1
-1
-1
-1
-1
-1
-1
-1
-1
-1
383
-181
-104
-3407
16
-21
63
1
1
1
4
1
1
1
1
1
1
1
1
1
1
1
1
1
7
1
1
3
1
1
1
5
1
1
13
1
4
1
1
1
1
1
1
1
-6
3092
1
1
1
1
1
1
1
1
3
1
1
97
1
1
1
1
1
1
1
1
1
1
1
1
1
1
7
1
1
1
1
1
1
1
1
1
1
1
1
1
1
-119
-3
-2
-4
-3
-1
363
1
1
1
1
1
1
1
1
5
1
1
285
-1193
32
707
1
1
1
1
1
1
35
1804
4653
1
1
1
1
1
1
1
1
1
1
1
1
1
1
1
2
1
359
1
1
1
1
1
1
1
1
1
1
1
1
1
1
1
1
1
1
1
1
1
1
1
1
1
1
1
1
1
1
1196
1
1
1
64
4
1
1
2146
1
1
1
1
1
-538
-1
-1
-1
-1
-1
-1
778
1
1
1
1
1
1
1
1
1
-1427
-18
-1
-1
-1
-1
-3
-1
-1
-1
-1
-1
-1
-1
-1
-1
-1
-1
-1
-1
-1
6188
1
1
804
0
1606013 1606085 5183 5255 1 1 0
0
1606085 1606794 5472 6187 116 116 0
146
1
1
77
1
1
-128
-1
-1
-1
-1
-1
-163
-1
-1
-1
-2
-1
-82
-1
-9
28
1
1
0
1608134 1608209 8033 8108 0 0 0
0
1611032 1613479 245382 242926 36 36 0
-905
-515
-1
-1
-1
-1
-1
-1
-3
0
1613507 1619801 242803 236512 142 142 0
4887
1
656
0
1620563 1621680 2172063 2170946 42 42 0
-96
1011
0
1623376 1623451 2466205 2466280 3 3 0
0
1642261 1643718 2169631 2168173 24 24 0
-5
0
1643872 1646271 2168097 2165689 109 109 0
432
1
1
-15
-1
-1
-5
-1
-3
-6
-5
-1
-4
-1
-3
0
1646445 1649043 2165615 2162986 149 149 0
-9
-143
-1
-15
20
1
5
782
-52
-1
-126
-1
-1
-1
-1
-1
-1
-1
-1
-1
-1
-1
-1
-1
-1
-1
-1
-1
-1
-1
-1
-1
-1
-1
-1
-1
-1
-1
-1
0
1649122 1654140 2162828 2157852 150 150 0
1056
1
6
1
8
2
-1304
20
18
132
1
1
1
1
2
1085
1
1
1
1
1
1
1
1
1
1
1
1
1
1
1
1
1
1
1
1
1
1
1
104
626
1
1
30
0
1654281 1655254 2157839 2156851 73 73 0
466
201
-70
-1
-1
-1
-1
-1
-1
-1
-1
-1
-1
-1
-1
-1
-1
-1
-1
-193
4
0
1655765 1657029 2156392 2155136 176 176 0
-12
8
-10
87
1
1
1
1
1
1
1
1
-421
7
-253
4
0
1657612 1670504 2154577 2141665 487 487 0
1309
-2833
5
-29
-1
-1
-1
-1
-1
-1
-3
-4
-1
-3
-1
-1
-3
-1
-1
-1
-1
-1
-1
-1
-1
-1
-1
-1
-1
-1
-1
-1
-4
-1
-1
-1
-1
-1
-1
-2
-1
-1
-1
-1
-1
-1
-1
-1
-1
-1
-1
-1
-1
-1
-321
-1
6
1
8
1
2
1
1
1
2
1
8
1
1
6
1
7
1
1
1
1
1
12
-5
-4
6
2
2
3384
1
1
1
1
1
1
1
1
1
1
1
4638
1
1
1
53
-15
-1
-1
-1
-1
-1
-1
-1
-1
153
0
1670625 1679267 2141664 2133000 265 265 0
-1048
826
1
1
1
1
1
1
54
1
1
1
1
1
1
1
1
1
1
1
1
1
-824
-1478
-1
-1
-1
-1
-1
-1
-1
-1
-1
-1
-1
-1
-1
-1
-1
-1
-1
-1
-1
-1
-1
-1
-1
-1
-1
-1
-1
-1
-1
-1
-1
-1
-1
-1
-1
-1
-1
-1
-1
-1
-1
-1
-1
-1
-1
-1
1953
3
1
-8
-1
-1
1675
1
1
1
1
1
0
1679812 1684719 1817785 1812803 198 198 0
122
768
-139
-1
-1
-1
-1
-1
-1
-1
-1
-1
-1
-1
-1
-1
-4
-1
-1
-1
-1
-1
-1
-1
-1
-1
-4
-1
-1
-3
-1
-5
-1
-1
-1
-1
-4
-1
-7
-1
-1
-1
-1
-1
-2
-1
-4
-1
-1
-1
-1
-6
-1
-5
-5
-1
-1
-2
-1
-1
-1
-6
-1
-1
-1
-1
-1
-1
-2
-1
-6
-1
-5
-1
-2
-3
-1
-132
-1903
0
1680725 1680837 1816518 1816630 13 13 0
0
1684955 1685985 1810501 1809471 16 16 0
0
1685982 1693106 1809388 1802263 209 209 0
-3866
3
-16
3
-446
0
1698561 1700385 1802279 1800460 229 229 0
-20
8
1
1
1
1
1
1
-765
0
1704107 1705315 1796385 1795177 35 35 0
-1192
3
0
1706004 1709142 1790272 1787136 123 123 0
1189
1
2
1
1
5
-11
-3
-1
-1
29
-245
0
1710406 1724561 1787188 1773028 372 372 0
-45
-1
-1
-1
-1
-1
-6
-1
-1
-1
-1
-1
-1
-1
-1
1419
-4
2400
1
1
1
1
1
1
5328
1
1
0
1724879 1730263 1772641 1767235 122 122 0
1777
-1580
-1
-1
-1
-1
-1
-1
-4
-1
-1
-3
-1
-1
-3
-1
-1
-1
-3
-2
-1
-1
-1
-58
0
1730362 1732813 1767234 1764783 20 20 0
0
1732866 1733339 1746211 1746684 26 26 0
0
1733610 1733814 1747494 1747699 14 14 0
-6
4
-30
0
1736075 1784294 187423 235570 842 842 0
-14
-1
-5902
4401
26
-1645
489
-36
-1
2010
-31
-1
-1
30
1
1
1
1
1
1
1
1
1
1
1
1
1
1
1
1
1
1
1
1
1
1
1
1
1
1
1
1
1
1
1
1
1
1
1
1
1
1
1
1
1
1
1
1
1
1735
-3
-2467
3435
1735
-6800
-1
-1
-1
-1
-1
-1
51
459
1
1
4584
1
1
1
1
1
1
1
1
1
1
1
1
2
1
1
1
1
1
1
3
7858
-973
3131
1
-64
5
74
1
1
1
1
1
1
1
1
1
0
1784295 1785386 569913 571016 68 68 0
-462
-1
-1
-1
-1
-1
-1
-1
-1
-1
-1
-1
-1
-1
-1
-1
-1
-2
-2
-1
-1
494
1
1
1
1
1
1
1
1
0
1788046 1788123 571018 571095 0 0 0
0
1789829 1792419 572789 575364 138 138 0
1292
1
1
1
1
1
1
1
1
1
1
1
1
1
1
0
1792916 1793097 1162908 1163089 19 19 0
104
-67
0
1793236 1793618 575466 575847 13 13 0
8
-13
325
0
1796020 1796312 572999 573291 24 24 0
0
1800068 1800506 574926 575364 11 11 0
0
1800756 1800858 575367 575469 3 3 0
0
1804845 1816637 577895 589628 414 414 0
146
23
825
1
1
1
1
1
1
1
1
1149
1
1
1
1
1
1
1
1
1
1
1
1
1
1
1
1
1
7
1
1
1
1
1
1
1
1
1
1
1
1
1
1
1
3
1
1
1
1
1
1
1
6
1
1
2
1
1
-2829
6739
0
1816764 1817132 595019 595387 9 9 0
0
1820063 1835560 595730 611200 373 373 0
708
857
1
1
1
1
1
1
1
1
1
4934
-89
479
1
82
73
1
1
1
1
1
1
1
1
1
1
1
1
1
1
1
1
1
1
1
1
1
1
1
1
1
1
1
1
1
1
1
1
1
1
1
1
1
1
1
1
1
1
1
1
1
1
1
-1298
-1
-1
-1
-1
-1
-1
-1
-1
-1
-1
-1
-1
-1
-1
-1
-1
-1
-1
-1
-1
-1
-1
-1
-1
-1
-1
-1
-1
-1
-1
-1
-1
-1
-3
1864
4475
-469
-1
0
1835568 1843306 976415 968757 331 331 0
1787
9
1634
1
1
1
1
1
1
1
1
1
1
1
1
1
1
1
1
1
1
1
1
1
1
1
1
1
1
1
1
1
1
1
1
1
1
1
1
1
1
1
1
1
1
1
1
1
1
1
1
1
1
1
1
1
1
1
1
1
1
1
1
1
1
1
1
1
4
1
1
1
1
1
1
1
1
1
1
1
1
1
1
-624
-1
-221
5
65
-4
-129
6
-18
6
-13
6
1674
-86
-1
0
1843443 1852312 968629 959878 412 412 0
-960
-1
571
-1030
-1
-1
524
1
1
11
6
4
1248
13
1
5
1
1
1
1
9
14
1
1
1
1
1
1
423
1
1
1
1
1
1
1
1
1
1
1
1
1
1
1
1
1
1
1
1
25
1
1
1
1
1
1
3785
1
1
1
1
1
1
1
1
1
2
1
1
1
1
3
1
1
1
1
1
1
1
1
5
1
1
2
1
1
1
1
1
8
1
1
1
1
1
1
1
1
1
1
1
1
1
1
1
1
1
1
1
1
1
1
1
1
1
1
1
1
1
1
1
1
1
1
1
1
1
1
0
1859106 1860220 959790 958678 36 36 0
-84
959
1
1
0
1865131 1867378 958678 956420 57 57 0
-1777
-1
-1
-1
-7
-1
-1
-1
-1
-1
-1
0
1867376 1880950 956296 942807 379 379 0
-412
-5430
47
9
1
3384
1
1
3
3
1
1
1
1
1
1
1
1
1
1
1
1
1
1
2
1
1
1
1
3
1
1
1
1
1
1
3
4
790
1968
733
1
1
1
1
1
1
1
1
1
1
1
1
1
1
4
1
1
3
1
4
1
1
1
1
1
1
1
1
1
1
1
1
1
1
4
1
1
1
1
1
1
1
1
1
1
1
1
548
0
1881513 1881631 942185 942066 4 4 0
-68
0
1882644 1882756 1502851 1502964 10 10 0
-27
0
1882757 1883147 1503229 1503619 4 4 0
0
1886444 1887273 185333 184506 12 12 0
762
1
0
1887384 1895582 1075538 1083717 211 211 0
5008
1
1
1
1
1
1
1
1
1
1
1
1
1
1
1
1
1
1
0
1895679 1909314 1083717 1097325 395 395 0
-6
-3660
-1
-1
-1
-1
-1
-1
-1
-1
-1
4016
1
-9
-1
-15
-1
-1
-1
-1
-4
529
1
1
1
1
1
1
1
1
1
1
1
1
1
1
1
1
1
1
1
1
1
1
1
1
1
1
1
1
1
1
3
1
1
1
1
1
1
1
1
1
1
1
1
2
1
1
1
556
-3
-2078
-1
-1
-1530
0
1909341 1909850 2459831 2459297 38 38 0
-6
-128
-33
-1
-1
-1
-1
-1
-1
-1
-1
-1
-1
-1
-1
-1
-1
-1
-2
-1
-1
-1
-1
-1
-331
0
1909680 1909831 876662 876510 16 16 0
56
1
-35
-8
-1
0
1909729 1909831 1650280 1650178 3 3 0
-11
50
0
1909850 1924731 2458981 2444095 587 587 0
-714
-1
-2617
-921
-17
-697
3
44
-1273
152
32
1166
-10
-5
-13
8
20
-4
-4242
0
1924888 1927402 2444053 2441539 108 108 0
-6
3
-71
3
0
1927464 1927693 893698 893469 10 10 0
0
1927482 1927693 1125568 1125775 26 26 0
186
1
1
1
0
1927462 1927695 1073950 1073717 15 15 0
-151
3
0
1927500 1927673 2325496 2325323 20 20 0
-11
6
-18
5
0
1927913 1931643 2441519 2437787 75 75 0
-21
-1
-1
2313
0
1931802 1932524 2437786 2437070 21 21 0
676
1
1
1
1
1
0
1934073 1934224 481216 481367 2 2 0
0
1935384 1935612 1502614 1502843 17 17 0
167
-15
-1
0
1944034 1955144 1015383 1004333 314 314 0
196
14
1
1
1
1
1
1
-1527
5
144
-2984
-1
-1
83
3087
1
1
1
1
1
1
1
1
1
1
1
1
1
1
1
1
1
2167
1
1
1
1
1
1
1
1
1
1
1
1
1
1
1
1
1
1
1
1
1
1
1
1
1
1
1
1
1
1
1
1
1
1
1
1
49
-32
-1
-1
0
1955533 1965631 1004240 994141 339 339 0
-1540
-1037
1351
93
7
1
1
1
1
1
1
1
1
1
1
1
1
1
1
1
1
1
1
1
1
1
1
1
1
1
1
1
1
1
1
1
47
-2598
-1
-1
-1
-1
-1
-1
-1
-1
-1
-1
-1
-1
-1
-1
-1
-1
-1
-1
-1
-1
-1
-1
-1
-1
-813
-1
-1
-1
-4
-1
-1
-1
-2519
0
1966483 1967283 990796 989996 16 16 0
0
1967409 1971220 989969 986236 131 131 0
499
1
2807
1
1
1
1
1
1
1
1
1
1
1
1
1
1
1
1
1
1
1
1
1
1
1
1
1
1
1
1
1
1
1
1
1
1
1
1
1
1
1
1
1
1
1
1
1
1
1
1
1
1
1
1
1
1
1
1
1
1
1
1
1
1
1
1
1
1
1
1
1
1
1
1
1
1
1
0
1972365 1977049 986219 981545 128 128 0
501
3140
1
7
2
1
9
1
4
1
2
1
-13
-881
0
1977302 1982177 981507 976628 178 178 0
-78
-20
-17
-1
0
1982179 1982344 2594499 2594664 1 1 0
0
1982387 1997955 894572 910134 326 326 0
1044
1
1
98
-620
-1
-1
1509
7265
66
1
2004
0
2000514 2000925 910125 910536 12 12 0
0
2011654 2016944 910601 915877 88 88 0
45
1
2
4876
1
1
1
1
1
1
1
1
1
1
0
2017192 2026939 925842 935517 273 273 0
-11
12
2
-4
11
1
-7
16
2790
1
1
1
1
1
1
1
1
1
1
1
1
1
1
3
1
1
3
1
1
1
1
1
1
1
1
1
1
1
1
1
1
34
1
1
1
1
1
1
1
1
1
2
1
1
1
1
1
1
1
1
1
1
1
1
1
1
1
1
1
1
1
1
3
2
1
1
3
-894
-1
-1
-1
-1
-1
-1
-1964
2422
1
1
1
1
1
1
1482
1
1
-13
0
2028412 2029333 2346143 2347064 25 25 0
-806
99
0
2030173 2031342 2379076 2380246 21 21 0
-1101
0
2031915 2032081 2380306 2380471 4 4 0
161
0
2032127 2033385 2351151 2349893 93 93 0
0
2033349 2033466 2380477 2380594 3 3 0
0
2035752 2036004 2458989 2459241 13 13 0
0
2036614 2038371 2349546 2347789 42 42 0
0
2068829 2071060 547006 544804 84 84 0
1355
1
1
1
1
1
1
11
1
1
1
1
1
1
1
1
1
1
1
1
2
7
1
1
1
1
1
2
741
-8
-14
-1
4
1
36
0
2074348 2074981 541213 540570 21 21 0
25
-243
-1
-1
-1
-1
-1
-1
-1
-2
-1
-272
69
-3
0
2074981 2075232 540144 539893 13 13 0
0
2103544 2103991 2143618 2144065 38 38 0
0
2106949 2108077 2142943 2144070 52 52 0
1125
0
2108106 2108208 2385724 2385826 2 2 0
0
2108154 2108254 2391407 2391510 5 5 0
-16
-2
-49
0
2110845 2114222 1981555 1978178 69 69 0
0
2122493 2144039 1978175 1956518 696 696 0
-29
-4
-4
-1031
-9
-1
-1
-1
-1
-1
-1
-1
-1
-1
-1
-1
-1
-1
-1
-5
-3
-4
-1
-1
-1
-1
-1
-1
-1
-1
-1
-3
-1
-5
-1
-1
-1
-1
-1
-1
-1
-1
-1
-1
-1
-1
-1
-1
-1
-1
-2
-4
-1
-1
-1
-1
-1
-1
-1
-1
-1
-1
-1
-1
-1
-1
4733
1
1
1
1
1
1
1
1
1
1
1
1
1
1
1
1
3
1
1
-3004
-9
-4
-9
-6
-3
-14
-1
-1
-9
-1
-5
-1
9
1
1
1
1
1
1
2
255
-39
-487
-1
-1
-1
-1
-1
-1
-1
-1
-1
-1
-2
-1
-1
-1
-14
-1
-1
-1
-1
-1
-1
-1
-1
-1
-1
-1
-1
-1
-1
-1
-1
-1
-1
-1
-1
-1
-1
-1
-1
-1
-1
-1
-1
-1
-1
-1
-1
-1
-1
-1
-1
-1
-1
-16
-1
-1
-1
-1
-1
-1
-1
-1
2959
3684
1
2722
-1192
-622
-1
-2
64
1
1
0
2131517 2131604 739436 739523 0 0 0
0
2149006 2149630 97463 96841 11 11 0
609
1
0
2149753 2155304 92503 87040 180 180 0
1990
1
1
1
1
1
1
1
1
1
1
1
1
1
1
2
1
1
6
1
1
1
1
1
1
1
1
1
1
1
1
1
1
1
1
1
1
3
1
1
1
1
3
1
1
1
1
1
1
1
1
1
1
1
1
1
1
1
3
2
1
1
3
4
1
1
1
1
1
1
1
1
1
1
1
1
1
1
1
1
1
1
1
1
1
1265
1
21
0
2155414 2159483 87026 82957 88 88 0
0
2159729 2170297 79203 68696 239 239 0
2587
1
1
1
1
1
1
1
1
1
1
1
1
1
1
1
1
1
1
1
1
1
1
1
1
1
1
1
1
1
1
1
1
1
1
1
1
1
1
1
1
7
1
1
1
1
1
1
1
1
1
1
1
1
1
1
1
1
1
1
1
1
1
1
1
3
1
1
1
1
1
-1494
-1
-1
-1
-1
-1
-1
-1606
-3017
-20
-1
1719
0
2170466 2174870 68695 64313 247 247 0
1934
1
1
1
1
1
1
1
1
1
1
1
1
1
1
1
1
4
1
1
1
1
7
1
8
10
1
1
1
3
1
2
1
372
1
1
-132
3
-1783
-1
-1
-1
-1
-1
-14
-4
-1
-1
-1
-12
-1
-15
0
2175931 2182404 63663 57282 393 393 0
164
1
1
1
1
1
1
1
1
1
1
1
1
1
1
1
1
1
1
1
1
1
1
1
1
1
1
1
1
1
1
2
4
1
1
1
1
1
1
1
1
1
1
1
4
1
1
161
1
1
1
1
1
1
3
1
1
2
4
1
1
1
1
2
8
1
1
1
1
8
1
4
1
1
5
1
1
1
1
1
1
1
1
1
1
4
1
1
1
1
1
890
7
1
1
1
1
1
1
1
1
1
1
1
1
1
1
1
1
1
5
4
1
1
1
1
1
1
1
1
1
3
1
1
1
1
1
1
2
1
1
1
1
5
1
1
1
1
1
1
1
-748
-1
-1
-1
-1
-1
-1
-1
-1
-1
-3
-1
-1
-1
-1
-1
-1
-1
-5
-1
-1
-9
-1
-1
-1
-1
-1
-1
-7
-1
-1
-1
-1
-1
-1
-1
-1
-1
-1
-3
-10
-1
-7
-1
-2
15
-10
-36
-4
10
-37
-4
-17
6
-17
-1
-2
-1
417
-425
4
3173
93
0
2189600 2189712 482511 482398 2 2 0
-7
0
2189736 2189947 481870 481659 3 3 0
0
2191683 2212347 481367 460688 388 388 0
-45
651
26
-1842
-1
-1
-1
-1
-1
-1
-1
-1
-1
-1
-1
-1
-1
-1
-1
-1
-1
-1
-1
-161
-320
-1
-1
-1
-1
-1
-2951
102
-6585
-33
2190
1
1
1
1
1
1
1
1
1
1
1
1
1
1
-2552
-1848
0
2212463 2213806 460687 459357 35 35 0
1275
1
1
1
1
1
1
1
1
1
1
1
1
0
2214979 2225395 459353 449007 278 278 0
553
-1753
-1173
-1
4291
1
1
1
3
1
1
1
1
1
1
1
1
1
1
1
1
1
1
1
1
1
3
2
4
1
1
1
1
1
5
1
1
1
1
1
1
1
1
11
1
1
1
1
1
8
1
2
1
1
1
8
1
1
1
1
4
1
1
4
1
1
1
1
7
1
4
1
3
1
1
6
0
2225397 2253921 1301338 1329778 414 414 0
4177
1
1
1
1
1
1
1
1
1
1
1
1
1
-81
1873
4002
1
1
1
1
1
1
1
1
1
1
1
1
1
-21
3
-9212
2744
1
1
1
1
1
1
1
1
1
1
1
1
1
1
1
1
1
1
1
1
1
1
1
1
1
1
1
1
1
1
1
1
1
1
1
1
1
1
1
1
1
1
1
1
1
1
44
1
1
1
1301
-184
178
118
82
1
-1401
-1
581
1
1
2446
0
2255381 2256275 1335507 1334624 70 70 0
-23
411
1
1
1
1
1
1
1
1
1
1
1
0
2263169 2263472 1330932 1330627 12 12 0
-227
-56
0
2273198 2282315 2260132 2251028 346 346 0
8763
1
1
3
2
4
-3
7
1
3
1
1
7
1
4
-181
3
-38
7
0
2286524 2288945 2246712 2244292 92 92 0
58
1
-1157
0
2292952 2297910 2244282 2239335 145 145 0
-66
-1
-1
-1
-1
-1
-1
-1
-1
-1
-1
-1
-1
-2
-1
-1
-1
-1
-769
-1623
-1
313
1
1
1
1
1
1146
1
1
1
1
1
1
1
1
1
1
1
1
1
1
1
1
1
1
1
1
1
1
1
1
1
1
1
1
1
-59
-22
-1
-1
0
2305370 2311449 1884604 1890638 169 169 0
2555
1
1
1
1
1
1
1
1
1
1
1
1
1
1
1
1
1
1
1
1
1
1
1
1
1
1
1
1
1
1
1
1
1
1
1
1
1
1
1
1
1
1
1
1
3402
-4
0
2312492 2319504 1891651 1898667 225 225 0
6741
-10
-130
5
-3
-16
-1
-108
0
2320668 2322471 1898666 1900467 29 29 0
1753
1
1
-46
0
2322904 2323569 1900453 1901118 29 29 0
-577
3
0
2323715 2324855 1901264 1902405 47 47 0
-438
0
2325058 2325229 2129984 2130155 27 27 0
74
-5
0
2327920 2330890 1902454 1905527 208 208 0
-143
-1
-1
-1
-1
-1
-1
-1
-1
-1
-1
-1
-1
-1
-1
-1
-1
-1
-1
-1
-3
-1
-21
-1
-1
-1
-1
-1
-1
-1
-1
-1
-1
-1
-1
-1
-3
-1
-1
-1
-1
-1
-1
-2
-8
-1
-1
-1
-2
-3
-1
-1
-1
-1
-1
-1
-1
-1
-1
-1
-5
-1
-1
-1
-1
-2
-1423
-1
-33
-1
-1
-1
-1
-2
-1
-5
-3
-1
-1
-1
-1
-1
-1
-1
-1
-2
-1
-1
-1
-6
-1
-1
-1
-1
-1
-3
-9
-1
-1
-1
-1
-1
-1
0
2335079 2337112 1905523 1907554 102 102 0
2014
8
0
2338863 2339241 1949891 1949512 20 20 0
-119
0
2339423 2340204 1176475 1175694 49 49 0
0
2340871 2341257 1175691 1175309 9 9 0
17
1
1
1
0
2341360 2342774 1175309 1173895 16 16 0
0
2349406 2356332 1173903 1166966 181 181 0
140
-594
-1
-1
-1
-1
-1
-1
-3
-1
-1
-2
-1
-1
-1
-2
4592
35
289
0
2356361 2357594 1164739 1163509 64 64 0
66
1
1
0
2358686 2359628 1163485 1162541 35 35 0
-381
-552
0
2367131 2371972 1160418 1155575 104 104 0
388
-20
-6
8
822
-2357
-19
-243
0
2374934 2376517 690040 688417 118 118 0
-315
-1
-3
-1
-4
-1
-1
-1
-1
-1
-1
-1
-2
-1
-1
-3
-1
-1
-2
-3
-1
-1
-1
-1
-1
-4
-1
-1
-1
-1
-5
-1
-1
-1
-2
-1
-1
-1
-1
-1037
0
2380871 2381023 688351 688199 3 3 0
0
2381502 2381637 688198 688064 2 2 0
79
0
2381874 2386036 688063 683933 160 160 0
992
1
1
1
1
1
1
1
632
1
1
1
1
4
1
1
1
1
1
15
1
1
1
1
1
1
1
1
1
1
1
1901
-5
-73
3
216
0
2388386 2406112 681563 664052 795 795 0
-149
282
1
1
599
-4
134
-4
180
1
1
3
1
4
4
1
1
1
1
2
1
2
1
1
1
1
2
2
1
1
3
1
1422
1
-1270
-1
-1
-1
-1
-1
-1
-1
-1
-1
-1
-1
-1
-1
-1
-1
-1
-1
-1
-1
-1
-1
-1
-1
-1
-1
-1
-1
-1
-1
-1
-1
-2
-1
-2
-1
-1
-1
-1
-1
-1
-1
-1
90
130
287
41
-20
9
1
1
1
1
1
1
1
1
1
1
1
1
1
2
1
1
1
1
1
1
1
1
1
1
1
1
1
2
1
3
1
1
1
1
1
3
1
1
1
1
1
1
1
2
1
1
1
1
2
1
1
2
2
1
1
2
2
1
1
2
1
1
1
1
1
2
3
1
1
2
5
1
3
1
1
1
1
1
1
1
1
1
1
1
3
8
-1450
6
-1962
-1
-1
1284
82
1
1
1
1
1
1
1
1
1
1
1
1
1
1
1
1
1
1
1
1
1
1
1
1
1
1
1
1
1
1
1
1
1
1
1
1
1
1
1
1
1
1
1
1
1
1
1
1
1
1
1
1
1
1
1
1
1
1
1
1
1
1
1
1
1
1
1
1
1
3148
7
-50
537
904
1
1
1
1
1
1
1
1
1
1
1
1
1
1
1
1
1
1
1
1
1
1
1
1
3
1
1
1
8
1
1
1
1
1
1
1
1
-68
-1511
328
245
216
1
1
1
1
1
2
2
1
1
1
1
1
1
1
1
1
2
1
3
1
4
1
1
2
1
1
1
1
2
31
5
0
2406504 2406693 439520 439334 15 15 0
-99
-1
5
1
1
35
23
0
2406505 2406695 383714 383519 22 22 0
-93
-5
-1
-2
-36
-8
20
0
2406505 2406695 285573 285767 21 21 0
-89
-4
-5
-1
-41
27
0
2406508 2406695 663948 663762 7 7 0
159
0
2408632 2409182 1364652 1364102 11 11 0
0
2410017 2410183 1362758 1362592 9 9 0
0
2417294 2417648 1359364 1359016 63 63 0
20
3
1
-14
-1
6
-90
9
8
5
-29
8
1
1
1
-11
-1
-1
11
24
0
2418241 2418845 1358879 1358253 49 49 0
-243
-1
-1
-1
-1
-1
-1
-1
-1
-1
-1
-1
-1
-1
-1
-1
-1
-1
-1
-1
-1
-1
0
2419023 2419323 1358253 1357952 12 12 0
-133
0
2419413 2419835 1357952 1357530 20 20 0
-145
8
0
2420951 2424935 1356644 1352659 87 87 0
-224
6
-40
0
2425162 2425439 1411027 1411339 60 60 0
19
-71
-3
-1
-3
-1
-1
-3
-1
-1
-4
-1
-1
-1
-1
-56
-1
-1
-1
-1
-1
-2
-1
-8
-1
-1
-1
-1
-1
-1
-1
-1
-1
-1
-1
-1
-20
0
2425120 2425582 1352550 1352109 63 63 0
-7
-8
-2
-5
-7
-8
13
55
97
1
2
1
1
1
1
1
3
1
1
4
1
1
1
1
1
1
1
4
113
1
1
1
1
1
1
1
-73
-1
-1
-1
8
0
2425576 2427517 1343671 1341730 66 66 0
-127
1681
0
2427943 2428371 1341731 1341303 30 30 0
0
2428683 2434891 1341393 1335232 167 167 0
91
1
1
4
1
1
1
1
1
1
1
1
1
-2722
1831
1
5
4
3
5
1
1
1
2
1
3
2
1
1
1
2
6
2
1
1
1
5
1
1
4
3
3
1
2
3
1
1
15
1
5
-1208
0
2435498 2436578 1335423 1334355 89 89 0
-28
4
-132
3
-60
4
113
1
1
1
1
1
1
1
1
1
1
1
0
2440961 2441277 1330936 1330619 23 23 0
-233
27
-28
0
2441324 2443132 1252714 1250906 32 32 0
0
2444763 2453023 1250782 1242523 178 178 0
1763
4539
-5
0
2453076 2454292 1242536 1241320 25 25 0
0
2456309 2459124 1241183 1238368 154 154 0
2694
-4
23
3
-5
-1
0
2459202 2464009 1232738 1227933 180 180 0
-40
-8
10
3
1
-21
6
7
0
2464607 2472612 1227931 1219953 321 321 0
556
9
81
1
5
1
1
1
1
1
1
6
1
1
1
3
1
1
1
1
1
1
1
-2438
4
-5
5
123
-3
91
-7
2069
809
1
1
0
2474262 2474374 1219934 1219822 4 4 0
0
2474477 2481787 1117919 1125229 310 310 0
-4876
2431
0
2482016 2486136 1125259 1129392 161 161 0
-327
-1
-1
-1
-1
-1
-1
-1
-1
-1
-1
-1
-3
-1
-1
-1
-1
-1
-1
-1
-1
-1
243
1
1
1
1
1
1
1
1
1
1
-103
-967
0
2486369 2489136 1131487 1134238 87 87 0
-107
2468
37
36
1
1
1
1
1
1
1
1
1
1
2
1
1
1
-38
36
0
2489193 2492086 1134215 1137108 62 62 0
0
2499619 2503147 1137107 1140633 159 159 0
31
-224
-1
-1
-1
-1
-4
-1
-1
-1
-13
-1
-1
3168
2
12
1
1
1
1
1
1
1
1
1
1
0
2505224 2509286 1280491 1276432 61 61 0
3956
75
1
-4
-5
13
3
0
2510137 2518957 1275687 1266885 209 209 0
6033
-3
1661
1
1
1
69
1
1
1
1
1
1
1
1
1
1
1
1
1
0
2519168 2522880 1266881 1263166 83 83 0
-10
4
-3552
-1
-1
0
2524331 2534783 1263106 1252708 493 493 0
139
1
1
1
1
1
1
1
1
1
1
1
1
1
1
1
1
1
1
2277
1
1
1
1
474
58
1
1
1
1
1
2
3
4
1
1
10
2
3
1
1
1
1
12
1
1
1
1
1
1
-874
-1
-1
-1
-5
-43
-1
-1
-1
-1
-1
-1
-1
-1
-1
-1
-1
-1
-1
-1
-1
-1
-1
-1
-1
-1
-1
-1
-1
-1
-1
-1
-1
-1
-1
-1
-1
-1
-1
-1
-1
-1497
7
180
1
1
1
1
1
1
1
1
1
1
1
1
1
1
1
1
1
1
1
1
1
1
1
1
1
1
1
1
1
1
1
1
1
1
1
1
1
1
1
1
1
1
1
1
1
1
1
1
1
1
1
1
1
1
1
1
1
1
1
1
2
1
1
1
1
-1735
-1
-1
-1
-1
-1
-1
-1
-1
-1
-1
-1
-1
-1
-1217
6
-52
-1
-1
-1
-1
-1
-1
0
2529952 2530028 2466205 2466281 1 1 0
0
2534777 2536227 1419118 1420568 2 2 0
0
2537771 2537995 2378317 2378093 4 4 0
0
2538006 2538121 1420560 1420675 3 3 0
0
2538481 2539670 1420676 1421860 39 39 0
42
1
1
114
1026
0
2539732 2540126 1424595 1424989 26 26 0
0
2540120 2541007 1425237 1426125 15 15 0
-883
0
2548877 2549716 1426113 1426952 36 36 0
0
2549910 2552131 1426974 1429195 93 93 0
0
2552455 2555279 1429517 1432342 151 151 0
-347
5
-230
0
2555281 2559015 1434664 1438401 103 103 0
-323
-1
-1
2422
-3
0
2560236 2560618 1438525 1438908 13 13 0
-50
0
2562949 2563979 1439077 1440107 24 24 0
0
2563979 2564986 413101 414111 41 41 0
-592
-227
-108
0
2565417 2589520 414356 438454 706 706 0
2087
-5389
4
-11
-6
-1
-1
-1
-1
-1
-1
-1
-1
-1
-1
-1
-2
3345
-254
-1
-1
9
1
1
20
1
1
6
1
1
1642
-3
11
1
1
1
1
1
2
1
6
1
1
1
1
1
1
1
1
1
2
-3121
-1
-1
-1
-1
-1
-1
1680
-4
3153
689
-10
-1
-2096
0
2589673 2590662 658622 659612 42 42 0
929
11
-6
-21
-15
0
2590895 2593146 659847 662137 128 128 0
-1548
-1
-1
-20
-3
-1
-16
-1
-1
-1
-1
-1
-1
-1
-1
-1
-1
-1
-1
-1
-1
-1
-1
-1
-1
-1
-1
-1
-1
-1
-1
-1
-1
-1
-1
-1
-1
-1
-1
0
2593544 2596716 1910194 1913356 82 82 0
-592
1870
612
1
1
1
1
1
1
1
46
1
0
2596744 2599045 1925102 1927404 241 241 0
-166
7
224
-5
539
-8
12
1
16
7
-3
-11
4
8
2
-56
6
-26
-1
-1
-15
-1
-1
0
2599201 2605953 1927446 1934228 469 469 0
113
-6
1096
1
1
1
1
1
3
4
1
1
1
1
1
1
1
1
5
1
1
1
1
1
1
1
2
3
8
1
5
8
1
1
902
-4
657
-4
-1814
-1
-1
-1
-1
-1
-1
-1
-1
-1
-1
-1
-1
-1
-1
-1
-1
-1
-1
-1
-1
-2
-1
-1
-3
-1
-1
-1
-1
-1
-1
-2
-1
-1
-1
-1
-1
-1
-1
-1
-1
-1
-3
-1
-1
-1
-1
-1
-1
-1
-1
-3
-1
-1
-1
-1
-1
-1
-1
-1
-2
-1
-1
-4
-1
29
7
11
-332
4
0
2607887 2610184 1934327 1936624 65 65 0
-31
4
58
-13
0
2610264 2618940 1936763 1945441 248 248 0
-156
-915
-1
-128
6281
3
0
2619098 2622120 1945478 1948500 79 79 0
0
2622187 2623769 862192 863775 39 39 0
-266
-1
46
0
2623881 2626503 863887 866504 208 208 0
248
1
1
4
-6
-1
-10
-1
16
5
477
-4
1010
1
1
-433
5
-18
3
0
2628205 2630089 866653 868537 114 114 0
0
2636699 2637972 875229 876503 20 20 0
-24
0
2638578 2641307 876499 879208 108 108 0
12
37
-9
-18
-103
164
1
1
1
1
1
1
1
1
1
1
1
1
1
1
1
1
1
2
1
1
2
1
2217
-107
-21
-3
0
2641269 2650130 879211 887918 378 378 0
-5
1111
-75
36
1
1
1
1
1
1
1
1
1
2
5
1
1
1
4
1
1
2
1
4
1
3
7
1
4
3
3
1
1
7
-6
4
1
1
1
2
4
1
1251
1
1
1
1
1
1
1
1
1
1
1
1
1
1
1
1
1
1
1
1
1
1
1
1
5
1
1
1
1
1
1
1
1
1
1
1
1
1
1
1
1
1
1
1
1
1
1
1
4
1
1
1
1
1
1
1
1
1
1167
1
1
1
1
1
1
1
1
1
1
1
1
1
1
1
1
1
1
1
1
1
1
1
1
1
1
1
1
1
1
1
1
1
1
1
1
3
5
1
1
1
1
1
13
1
1
1
1
1
1
1
1
1
1
1
1
1
-970
3638
1
0
2650132 2650318 663763 663949 9 9 0
51
-39
0
2650133 2650317 439334 439516 14 14 0
50
8
0
2650322 2650880 383817 384374 11 11 0
68
0
2650919 2676363 384604 409893 884 884 0
-1029
-223
-1
-1
-1
-1
-1
-1
-1
-1
-1
-1
-1
-1
-1
-1
-1
-1
-1
-1
-1
-1
-1
-939
-1
-1
-1
-1
-1
-1
-1
-1
-1
-1
-1
-1
-1
-1
-1
-1
-1
-1
-1
-1
-1
-2
-1
-50
-1176
-1
-1
-1
-1
-1
-1
-1
-1
-1
-1
-1
-1
-1
-1
-1
-1
-1
-1
-1
-1
3534
596
1
1
1
1
1
1
1
1
1
1
1
1
1
5
1
5
1
1
1
1
3
1
2
1
1
1
1
1
1
3
1
1
1
1
1
1
1
1
1
1
1
1
1
1
1
1
1
1
1
1
1
1
1
1
1
1
1
4626
-1022
1143
1
1
1
1
1572
1
1
1
1
1
1
1
1
1
1
1
3
1
1
1
1
1
1
1
1
1
1
1
1
1
1
1
1
1
1
1
1
1
1
3
1
1
1
1
5
909
1
1
1
9
1
1
1
148
15
885
1
1
7
2
1
1
1
1
1
1
2
4
1
1
1
1
1
1
1
1
1
1
1
1
1
1
1
1
1
1
1
1
1
1
1
1
1
1
1
1
1
4
3
1
7
1
2
8
1
1
4
1
1
1
1
1
-62
-2
-1
-1
-1
-1
396
1
1
1
1
1
1
1
1
1
1
1
1
1
1
1
1
1
6
1
1
1
1
1
1
1
1
1
1
1
1
1
1
1
1
1
5
1
1
1
1
1
1
1
1
1
5
3
1
1
1
2
1
1
1
1
6
1
1
-76
15
5
4051
-22
-1
-111
-1
18
0
2676604 2677412 409993 410801 8 8 0
0
2677414 2677923 413103 413612 8 8 0
0
2687319 2689027 394413 392705 260 260 0
-1412
4
-74
3
0
2704423 2704591 2392754 2392586 15 15 0
0
2704516 2705645 547086 548215 14 14 0
0
2704564 2704733 2384107 2384276 16 16 0
0
2705939 2706017 164237 164315 0 0 0
0
2705940 2706087 164523 164671 17 17 0
-99
-26
7
0
2706109 2706261 548349 548501 5 5 0
0
2707595 2709877 548519 550798 65 65 0
2193
1
1
0
2713220 2721722 550897 559345 379 379 0
-112
-1
-1
-1
-1
-1
-1
-1
-1
-1
-1
-379
1303
1
1
1
1
1
1
1
1
1
1
1
1
1
1
-567
-1
-1
-1
-1
-1
-1
-1
-1
-1
-1
-1
-1
-1
2252
1
1
837
1
1
1
1
1
1
1
1
1
1
1
1
1
1
1
1
1
1
1
1
1
1
1
1
1
1
1
1
1
1
1
1
2
1
-1823
5
3
9
1
1
1
1
11
1
1
1
1
1
5
8
1
1
4
1
23
1
9
2
5
1
2
962
2
1
3
-7
-1
-2
-8
84
9
0
2723953 2729101 563559 568678 205 205 0
1283
1
1
1
1
1
1
1
1
1
1
1
1
1
1
1
1
1
1
1
1
1
1
1
1
1
1
1
1
1
-882
0
2729089 2729199 569800 569911 5 5 0
-8
0
2729207 2729691 2499693 2500177 12 12 0
0
2732785 2733924 690055 691221 84 84 0
33
1
-458
-1
-1
-1
-1
-1
-1
-1
-1
-1
-1
-1
-1
-1
-1
-1
-2
-1
-1
-1
-4
-4
-3
-1
-2
-1
-2
-576
-2
0
2734096 2735701 691801 693394 70 70 0
975
1
1
1
1
1
1
1
1
127
1
1
-469
5
0
2735693 2739819 694237 698362 76 76 0
-144
6
447
0
2737750 2737926 2355445 2355621 9 9 0
0
2738639 2738821 1628298 1628117 27 27 0
16
-157
6
0
2750651 2754223 698462 701995 176 176 0
-10
-21
27
-87
-1
-1
-11
-4
-1
-1
-1
-4
-1
3244
5
1
1
1
1
1
1
1
1
1
1
1
1
1
1
1
1
1
1
1
1
1
1
1
1
1
1
1
1
1
1
1
1
1
1
1
1
1
1
1
1
1
2
1
1
4
1
1
1
0
2754224 2769125 2461687 2476652 518 518 0
-361
-2
-1
-6
-3
-1
-26
-1
-1
-2
-1
-1
-6
-2
-1
-1
-1
-1
2292
-17
-1
104
-3
-94
-1
-1
-1
-1
-1
-1
-1
-1
-1
-1
-1
-1
-1590
-5
-1
-1
-1
-1
-1
-1
-1
-1
-1
-1
-1
-1
-1
-1
-1
-1
-1
-1
-1
-1
-1
-1
-1
-1
-1
-1
-1
-1
-1
-1
-1
-1
-1
-1
-1
-1
-1
-1
-1
-1
-1
-1
-1
-1
-1
-1
-1
-1
-1
-1
-1
-1
-1
-1
-1
-1
-2
-1
-1
-1
-1
-1
-2
-1
-1
-1
3261
16
1
1
1
1
1
1
1
1
1
1
1
1
1
1
1
1
1
1
1
1
1
1
1
1
1
1
1
1
1
1
1
1
1
-20
2443
1354
3155
-7
0
2769541 2769913 2477035 2477407 11 11 0
0
2780262 2780431 2390551 2390382 3 3 0
0
2780500 2780648 2391521 2391372 8 8 0
-57
0
2780647 2780963 2384329 2384013 9 9 0
0
2780705 2780869 547298 547134 9 9 0
0
2780846 2781723 2392784 2391908 63 63 0
740
0
2783208 2783384 536725 536901 13 13 0
32
-79
0
2788912 2789170 2356764 2357022 12 12 0
0
2789199 2789338 2358396 2358535 4 4 0
0
2800489 2803598 1288449 1291558 47 47 0
0
2812184 2820348 1291620 1299792 374 374 0
252
-7
-1
-3
5
755
-6
-1106
-1
-1
-1
-1
-1
-1
-6016
10
0
2820365 2820706 1299997 1300338 23 23 0
0
2820710 2820993 1301037 1301321 46 46 0
-65
-1
-1
10
-17
-1
-35
4
1
1
85
-34
4
0
2821305 2823763 16401 18859 67 67 0
0
2827889 2835993 18863 26952 186 186 0
4510
1
1
821
11
1
1
1
1
1
1
1
1
1
1
1
1
1
1
-488
47
-2092
-1
-1
-1
0
2836093 2840205 26952 31001 154 154 0
1477
1
1
12
4
2
1
1
1
2
2
2
1
1
6
2005
1
1
1
1
1
1
1
1
1
1
1
1
1
1
1
1
1
1
1
1
1
1
1
1
1
1
1
1
1
1
1
1
1
1
1
1
1
1
1
1
1
1
1
1
1
1
2
0
2840301 2840720 31001 31420 9 9 0
0
2841107 2843213 38147 40270 34 34 0
-963
-1
-334
-650
-1
-1
-1
-1
-1
-1
-1
-1
-1
-1
-1
-1
-1
0
2843202 2860138 40351 57272 301 301 0
-1759
-5381
-1
-1
-1
-1
-1
-26
-1
-1
-1
-1
-1
-5
-1
-1
-1
-1
-1
-1
-1
-1
-1
-1
-1
-1
-3
-4
-39
-1
1903
1
1
1
1
1
1
1
1
1
1
1
1
1
1
1
1
1
1
1
1
1
1
1
1
1
1
1
1
1
1
1
1
1
1
1
1
1
1
1
1
1
1
892
2157
0
2860146 2871471 702175 713497 220 220 0
5700
2372
8
2
1
25
-850
-53
-1
0
2880234 2880687 540727 541158 47 47 0
154
1
1
1
1
1
1
1
1
1
1
1
1
2
1
1
1
3
11
1
1
1
1
1
1
-19
-5
-45
175
-3
11
-5
0
2880667 2880895 2384470 2384698 22 22 0
-41
-12
-60
21
2
55
0
2880777 2880917 2391402 2391543 9 9 0
-68
0
2880921 2881736 2391855 2392670 11 11 0
0
2909085 2909384 2602475 2602176 1 1 0
0
2909361 2914903 1587561 1582018 78 78 0
-11
-29
59
0
2914903 2918220 590230 593551 343 343 0
539
-4
-165
5
803
-9
23
-7
-68
9
149
-5
-120
-7
-1
-1
0
2919055 2919232 1949632 1949809 15 15 0
-138
37
0
2931871 2932150 2282988 2283271 7 7 0
-84
-1
-1
-1
0
2932317 2933247 2283337 2284267 12 12 0
0
2935727 2935800 2033307 2033234 1 1 0
0
2936932 2937237 2285039 2285332 32 32 0
-22
34
161
1
1
1
1
1
3
1
1
1
1
1
0
2937199 2937841 814169 814811 87 87 0
0
2937721 2937906 814811 814996 12 12 0
0
2937883 2948694 2285330 2296217 275 275 0
97
1
1
-7099
-1
-1
-1
-1
-1
-1
-1
-1
-1
-1
-1
-1
-1
-1
-1
-1
-1
-1
-1
-1
-1
-1
-1
-1
-1
-1
-1
-1
-1
-1
-1
-1
-1
-1
-1
-1
-1
-1
-1
-1
-1
-1
-1
-1
-1
-1
-1
-1
-1
-1
-1
-1
-1
-1
-1
-1
-1
-1
-1
-1
-1
-1
-1
-1
-1
-1
-1
-1
-1
-1
-1
-1
-1
-1
-1
-1
-1
-1
0
2948695 2956411 1140636 1148370 826 826 0
77
2315
1
1
-21
144
-7
114
-43
3
-166
-1
-1
-1
-1
-1
-1
-1
-1
-1
-1
-1
-1
-1
-1
-1
-1
-1
-1
-1
12
1077
-5
-84
-1
-1
-67
-1
7
1
-174
3
-159
9
-211
4
-64
3
-720
4
-1234
4
-39
10
-182
3
230
-3
23
-4
32
-3
367
-4
0
2956679 2961175 1148584 1153012 471 471 0
120
-4
344
2
1
14
1
2
8
1
1
13
1
1
1
1
3
-56
3
464
-4
-167
-3
-1
-1
-1
-1
-1
-1
-9
32
1
1
1
97
1
1
-17
-1
-1
2178
1
1
1
1
1
1
2
3
1
1
4
1
2
1
1
3
1
1
7
1
1
5
3
3
4
1
2
1
1
1
2
1
1
1
4
1
10
1
1
1
1
1
5
1
1
1
1
4
3
2
2
1
2
1
7
5
1
0
2961331 2963590 1153087 1155298 85 85 0
463
1
1
1
1
1
3
1
1
4
1
1
1
1
1
1
1
1
1
1
1
1
1
1
1
1
3
1
1
1
1
1
1
9
1
1
1
1
1
3
8
1
1
1
1
1
1
1
0
2963592 2963799 2598643 2598436 3 3 0
0
2963800 2972201 1751096 1759432 315 315 0
-86
265
15
1304
1
1
1
3
1
1
1
1
1
284
-4
-417
-1
-4
-2072
164
-5
1089
1
1
1
1
1
1
1
1
1
1
1
8
1
1
1
1
1
1
1
1
1
1
1
1
1
1
1
1
1
1
2
1
1
1
1
3
1
1
1
2
1
4
1
1
1
1
1
1
1
1
1
1
1
2
1
1
2073
0
2973002 2977551 1760236 1764779 132 132 0
963
1
1
1
28
3384
-5
160
0
2977553 2988905 2312918 2301560 365 365 0
-2959
-117
-1
-1
-1
-1
-1
-1
-1
-1
-1
-1
-1
-1
-1
-1
-1
-1
-1
-1
-1
-1
-1
-1
-1
-1
-1
-1
-1
-1
-1
-1
-1
-1
-1
-1
-1
25
1
-9
-1
-1
-17
-1
-63
190
1
1
1
1
1
1
1
1
42
1
1
1
1
1
1
1
1
1
1
1
1
1
1
1
1
1
1
1
1
2
1
1
1
1
85
-4032
0
2980614 2980719 2309471 2309579 17 17 0
38
1
-9
-1
-1
-17
-1
0
2980851 2980935 2309712 2309796 4 4 0
0
2990760 2991288 1442208 1442735 38 38 0
321
0
2996336 2996724 1443590 1443988 38 38 0
-160
-1
-1
-1
-1
-1
-1
-1
-1
-1
0
3003581 3003691 1444071 1444181 2 2 0
0
3003691 3007669 2276709 2272731 74 74 0
0
3008183 3008378 1560128 1560322 23 23 0
-125
7
48
0
3008572 3013984 2272728 2267413 224 224 0
11
637
4
1
1
1
1
1
1
1
1
1
1
1
1
1
1
1
1
1
1
1
1
1
1
1
1
1
1
1
1
1
1
1
1
3
1
1
1
3
1
1
1
1
1
1
1
1
1
1
1
2
1
1
-9
636
10
-4
4
3
11
5
1
12
1
1
1
1
1
1
1
1
2685
1
1
1
1
1
1
1
1
3
1
1
1
3
1
5
1
1
1
1
5
3
1
2
1
1
1
5
6
0
3014095 3016199 2267401 2265297 53 53 0
0
3016201 3016557 439345 439694 15 15 0
39
31
1
1
1
1
1
1
-183
0
3017034 3017608 439774 440347 26 26 0
471
-3
87
0
3020089 3028640 440365 448861 243 243 0
73
-2499
87
1
1
131
1
1
1
1
1
1
1
1
1
1
1
1
1
1
1
1
1
1
1
1
1
1
1
1
1
1
1
1
1
1
1
1
1
1
1
1
1
1
1
1
1
1
1
1
1
1
1
1
1
1
5623
0
3028565 3028640 448929 449004 0 0 0
0
3028648 3030173 2346147 2344622 36 36 0
-444
5
0
3030165 3031629 2344592 2343127 21 21 0
-264
0
3031628 3039290 2338311 2330628 204 204 0
284
100
1
1
1
1
1
1
1
1
1
1
1
1
1
1
1
1
1
1
1
1
-659
-1
-1
-1
-1
-1
-1
-1
-1
-1
-1
-1
-1
2876
-380
-1
-1
-1
-1
-1
-1
-1
-1
-1
-1
-1
-1
-1
-1
-1
-1
-1
-1
-1
-1
-1
-1
-1
-1
-1
-1
-1
-1
-1
-1
-1
1633
0
3039624 3039885 2330627 2330360 20 20 0
-223
-1
-1
-1
-1
-1
0
3040092 3040219 611357 611230 14 14 0
0
3040570 3040861 2588717 2589008 3 3 0
0
3044080 3052606 183767 175292 227 227 0
-3203
1554
1909
1
1
1
1
1
1
1
1
1
1
1
1
1
1
1
1
1
1
1
1
1
1
1
1
1
1
1
1
1
1
1
1
1
1
1
1
1
1
1
1
1
1
72
803
1
1
1
1
1
1
0
3057100 3057793 814097 814803 84 84 0
-5
-43
-1
-1
-1
-3
-1
-9
-2
-2
-1
-2
-1
246
1
-5
-2
0
3057681 3057930 814811 815060 11 11 0
0
3063043 3063399 1502190 1502522 40 40 0
131
1
1
1
1
1
1
1
5
1
1
1
25
1
1
1
1
1
1
1
1
1
1
1
0
3063201 3063401 941731 941531 13 13 0
0
3063247 3064011 1922019 1922783 66 66 0
0
3063728 3064041 1502528 1502840 21 21 0
310
0
3064318 3067052 1674998 1672340 213 213 0
-705
-314
1182
1
1
1
1
1
1
1
2
1
1
1
1
1
1
4
1
2
1
2
1
1
1
1
1
2
1
1
1
1
1
1
1
1
5
1
3
1
4
1
1
1
1
1
1
1
1
1
1
3
1
1
1
1
1
1
1
4
1
1
1
2
1
1
1
1
3
2
1
1
1
1
1
3
1
1
1
1
-58
4
0
3068943 3069243 1624733 1624435 48 48 0
-14
66
35
2
-38
13
0
3072687 3074708 1672242 1670222 36 36 0
2012
0
3074708 3075382 1668738 1668064 13 13 0
0
3084200 3084661 1674538 1674999 11 11 0
0
3084666 3089228 15860 11330 222 222 0
687
25
-319
-1
-1
-1
-1
-1
-1
-1
-1
-1
-1
-1
-1
-1
-1
-1
-1
-1
-1
-1
-1
-1
-1
-1
-1
-1
-1
-6
-1
-6
-1
-1
-1
-1
-1
-1
-1
-1
-1
-1
-1
-1
-1
-1
-1
-1
-1
-1
-1
-4
-4
-1
-1
-1
-1
-1
-1
-3
-1
-3
502
9
3
1
1
1
1
1
1
6
6
1
1
1
1
1
6
1
1
1
1
1
1
1
1
1
1
1
1
1
1
1
1
1
1
1
1
1
1
1
1
1
1
1
1
1
1
1
1
1
1
1
1
1
1
1
1
1
1
4
1
1
1
1
1
1
1
1
1
1
1
1
1
1
1
1
1
1
1
1
1
1
2
1
1
1
1
2
1
1
0
3092357 3092876 11283 10764 33 33 0
59
-305
-1
13
0
3092878 3093213 2052099 2051764 1 1 0
0
3093548 3093898 2601208 2600858 8 8 0
0
3093899 3099933 37515 31421 303 303 0
3792
1
1
1
1
1
1
1
1
1
1
1
2
1
1
-892
-1
-1
-1
-1
-1
-1
-1
-1
-1
-1
-1
-1
-1
-1
-1
-1
-1
-1
-1
-1
-1
-1
-1
-1
-1
-1
-1
-1
-1
-1
-1
-1
-1
-1
-1
-1
-1
-1
-1
-1
-1
-1
-1
-1
-1
-1
-1
-1
-1
-1
-3
-1
-1
-1
-1
-1
-1
-1
-1
-1
-1
-1
-1
-1
-1
-1
-1
-1
-1
-1
-1
-1
-1
-1
-1
453
0
3110638 3116197 1418195 1412596 192 192 0
-1554
-39
-1
-682
-716
-163
-1
-1
-1
-1
-1
-1
-1
-1
-1
-1
-1
-1
-1
-1
-1
-1
-1
-1
-1
-1
-1
-1
-1
-1
-1
-1
-1
-1
-1
-1
-1
-1
-1
-1
-1340
-1
924
1
-67
4
1
-11
0
3116357 3117271 1412588 1411674 22 22 0
0
3117272 3117754 1411500 1411017 25 25 0
-474
0
3117433 3117606 1352247 1352420 18 18 0
-74
8
0
3117916 3118171 2602589 2602842 36 36 0
-49
37
20
1
-25
89
0
3118781 3119160 2265298 2264919 0 0 0
0
3119948 3120045 287075 287172 1 1 0
0
3119948 3120254 2596860 2597165 18 18 0
35
0
3122546 3125216 2263269 2260601 43 43 0
105
37
0
3128530 3128610 2284654 2284734 2 2 0
0
3131473 3137722 2282958 2276709 94 94 0
0
3138436 3138670 1073649 1073415 11 11 0
0
3138816 3139023 1073389 1073179 11 11 0
-109
-1
-96
0
3140311 3140510 1073031 1072832 4 4 0
0
3140663 3143926 1072755 1069492 104 104 0
-2903
188
0
3143930 3144168 1503976 1504213 18 18 0
109
-33
12
0
3144232 3150101 941351 935539 229 229 0
-24
-6
-1532
107
36
8
2114
1
1
1
1
1
1
1
1
1
1
1
1
1
1
1
1
1
1
1
1
1
1
1
1
1
1
1
1
1
1
1
1
1
1
1
1
1
1
1
3
1
-1188
-1
-1
206
1
1
1
1
2
1
1
2
1
1
1
1
3
1
1
1
1
0
3150106 3155630 1112302 1117840 168 168 0
-152
-63
-19
-938
-1
-1
-1
-1
-1
-1
-1
-10
-8
21
3
187
1
1
1
1
1
1
1647
-39
4
-2339
-1
-1
-1
-1
-1
-1
-1
-1
-1
-1
0
3155931 3159399 2122252 2125723 50 50 0
-2816
-1
-1
0
3159521 3161466 2125735 2127680 22 22 0
0
3161526 3166701 2301408 2296234 96 96 0
1674
0
3167105 3167907 1878885 1878083 35 35 0
0
3168072 3171322 1878024 1874746 98 98 0
-661
-6
-1
-1
-1
-1
-4
-4
-1
-1
-1
-1
-1
-3
-2511
-1
-1
-1
-1
-1
-1
-1
-1
-1
-1
-1
-1
-1
0
3171325 3171632 1874744 1875065 23 23 0
-70
-1
-1
-1
-1
-1
-1
-1
-1
-1
-1
-1
-1
-1
0
3173428 3175458 1876873 1878885 134 134 0
-454
-1
-1
-1
-1
-1
-3
-16
-1
-4
-1
-1
-1
-4
-665
3
-9
-1
7
1
12
8
1
1
1
2
2
1
1
1
3
3
1
1
1
3
4
1
3
1
3
1
1
1
1
1
5
1
1
1
1
1
0
3176096 3176488 1329778 1330082 96 96 0
-63
47
1
4
1
1
1
1
1
1
1
1
1
1
1
1
1
1
1
1
1
1
1
1
1
1
1
1
1
1
1
1
1
1
1
1
1
1
1
1
1
1
1
1
3
1
2
1
1
1
1
5
1
1
1
1
1
1
1
1
1
1
1
1
1
1
1
1
61
1
1
1
1
1
1
1
1
1
1
1
1
1
1
1
1
1
1
1
1
1
0
3177561 3177722 1330073 1330234 12 12 0
17
1
-28
-8
0
3179969 3180190 1330380 1330599 12 12 0
158
1
0
3182816 3185191 99843 97468 61 61 0
1912
-3
0
3185194 3187495 413102 410801 48 48 0
343
-3
0
3187496 3188171 185332 184657 10 10 0
0
3190543 3190664 2601210 2601331 0 0 0
0
3191038 3191133 332084 332179 1 1 0
0
3191037 3191360 2524046 2524369 5 5 0
0
3191936 3192427 2601210 2601701 3 3 0
0
3193725 3194977 2593410 2592158 15 15 0
-622
6
0
3194978 3196192 186548 185334 9 9 0
0
3196193 3196762 2599286 2599855 0 0 0
0
3196762 3197084 2603659 2603981 1 1 0
0
3197084 3197194 2599855 2599965 1 1 0
0
3197194 3198163 2589979 2589010 1 1 0
0
3198164 3199088 1418194 1419118 2 2 0
0
3199088 3199967 1219754 1218875 17 17 0
0
3199968 3200782 2593410 2594225 6 6 0
-390
0
3201149 3201581 1878923 1879356 16 16 0
-29
0
3201583 3202203 1874331 1873711 21 21 0
0
3202204 3202822 1873709 1874327 28 28 0
0
3202827 3203441 2598003 2597389 8 8 0
0
3203443 3204051 37516 38146 33 33 0
-163
-1
-1
-1
-1
-1
-1
-1
-1
-1
-1
-1
-1
-1
-1
-1
-1
-1
-1
-1
-1
-1
0
3204053 3204641 2600555 2599965 15 15 0
-145
74
-203
-1
0
3204642 3205193 235675 236226 5 5 0
0
3205190 3205727 16402 15865 10 10 0
0
3206252 3206382 439283 439153 5 5 0
0
3206249 3206774 285813 286338 15 15 0
0
3206266 3206774 663753 663245 13 13 0
0
3206249 3206774 383473 382963 33 33 0
53
1
1
1
1
1
1
1
1
1
1
1
1
1
1
0
3207568 3207674 382962 382856 3 3 0
0
3207568 3207871 286339 286640 10 10 0
131
4
0
3207568 3207871 663244 662941 3 3 0
0
3207606 3207871 439160 438895 5 5 0
0
3207706 3207871 414614 414449 4 4 0
0
3208175 3208474 2589008 2588709 1 1 0
0
