# Supplementary material for: Expansion of intestinal Prevotella copri correlates with enhanced susceptibility to arthritis
Source: eLife. 2013 Nov 5;2:e01202. doi: 10.7554/eLife.01202 (PMC3816614; doi:10.7554/eLife.01202)
Supplement: Figure 2—source data 1. — DOI: http://dx.doi.org/10.7554/eLife.01202.010 [file elife01202s003.zip › Figure_2/Panel_B/nucmer_out/028B_061B.coords]

/home/sczesa01/synteny_plot/pseudochroms/Subject_028B_FE.pseudochrom.fa /home/sczesa01/synteny_plot/pseudochroms/Subject_061B_FE.pseudochrom.fa
NUCMER
[S1] [E1] | [S2] [E2] | [LEN 1] [LEN 2] | [% IDY] | [TAGS]
=====================================================================================
1 2704 | 1922326 1925029 | 2704 2704 | 98.11 | Subject_028B_FE	Subject_061B_FE
3114 6519 | 1925070 1928476 | 3406 3407 | 97.15 | Subject_028B_FE	Subject_061B_FE
6885 15664 | 1928469 1937188 | 8780 8720 | 96.82 | Subject_028B_FE	Subject_061B_FE
18460 24381 | 1937354 1943256 | 5922 5903 | 97.42 | Subject_028B_FE	Subject_061B_FE
24526 25108 | 1943404 1943988 | 583 585 | 91.81 | Subject_028B_FE	Subject_061B_FE
27565 29516 | 1944304 1946248 | 1952 1945 | 93.87 | Subject_028B_FE	Subject_061B_FE
35046 35711 | 1950684 1951350 | 666 667 | 94.45 | Subject_028B_FE	Subject_061B_FE
36834 37124 | 1951349 1951639 | 291 291 | 96.92 | Subject_028B_FE	Subject_061B_FE
38970 54303 | 1951693 1967004 | 15334 15312 | 96.37 | Subject_028B_FE	Subject_061B_FE
54491 57413 | 1967201 1970122 | 2923 2922 | 96.45 | Subject_028B_FE	Subject_061B_FE
68843 71331 | 1970301 1972789 | 2489 2489 | 97.15 | Subject_028B_FE	Subject_061B_FE
73642 76507 | 1978908 1981822 | 2866 2915 | 95.61 | Subject_028B_FE	Subject_061B_FE
76504 78030 | 2841056 2842581 | 1527 1526 | 97.90 | Subject_028B_FE	Subject_061B_FE
80229 101437 | 2844734 2865923 | 21209 21190 | 98.68 | Subject_028B_FE	Subject_061B_FE
101526 101631 | 2866043 2866148 | 106 106 | 98.11 | Subject_028B_FE	Subject_061B_FE
102594 109552 | 3194058 3201017 | 6959 6960 | 97.13 | Subject_028B_FE	Subject_061B_FE
109554 111218 | 1038532 1036834 | 1665 1699 | 86.05 | Subject_028B_FE	Subject_061B_FE
111490 112037 | 1036547 1035983 | 548 565 | 85.44 | Subject_028B_FE	Subject_061B_FE
112489 113741 | 1035531 1034241 | 1253 1291 | 85.01 | Subject_028B_FE	Subject_061B_FE
113885 116226 | 1034156 1031816 | 2342 2341 | 97.19 | Subject_028B_FE	Subject_061B_FE
113994 114126 | 1393269 1393401 | 133 133 | 98.50 | Subject_028B_FE	Subject_061B_FE
115594 116009 | 1393401 1393816 | 416 416 | 89.42 | Subject_028B_FE	Subject_061B_FE
116228 116324 | 1395429 1395525 | 97 97 | 97.94 | Subject_028B_FE	Subject_061B_FE
116258 117223 | 1030994 1030005 | 966 990 | 94.34 | Subject_028B_FE	Subject_061B_FE
116260 117075 | 1454381 1453566 | 816 816 | 93.75 | Subject_028B_FE	Subject_061B_FE
117488 150631 | 1030015 996762 | 33144 33254 | 96.93 | Subject_028B_FE	Subject_061B_FE
126583 126662 | 3106892 3106813 | 80 80 | 98.75 | Subject_028B_FE	Subject_061B_FE
140041 140260 | 1056699 1056918 | 220 220 | 92.27 | Subject_028B_FE	Subject_061B_FE
150737 156913 | 996656 990485 | 6177 6172 | 95.78 | Subject_028B_FE	Subject_061B_FE
159069 159203 | 990650 990516 | 135 135 | 96.30 | Subject_028B_FE	Subject_061B_FE
171170 171359 | 2753257 2753067 | 190 191 | 95.81 | Subject_028B_FE	Subject_061B_FE
171354 173548 | 990038 987848 | 2195 2191 | 97.68 | Subject_028B_FE	Subject_061B_FE
174759 176535 | 987728 985952 | 1777 1777 | 97.86 | Subject_028B_FE	Subject_061B_FE
174838 174964 | 956624 956750 | 127 127 | 86.61 | Subject_028B_FE	Subject_061B_FE
176864 176968 | 985848 985745 | 105 104 | 96.19 | Subject_028B_FE	Subject_061B_FE
176939 190654 | 985665 971881 | 13716 13785 | 98.03 | Subject_028B_FE	Subject_061B_FE
190654 190943 | 292397 292686 | 290 290 | 95.52 | Subject_028B_FE	Subject_061B_FE
192141 192554 | 292696 293109 | 414 414 | 95.17 | Subject_028B_FE	Subject_061B_FE
197244 200256 | 293333 296363 | 3013 3031 | 96.44 | Subject_028B_FE	Subject_061B_FE
200736 203355 | 306793 309404 | 2620 2612 | 97.82 | Subject_028B_FE	Subject_061B_FE
201269 201411 | 158809 158951 | 143 143 | 96.50 | Subject_028B_FE	Subject_061B_FE
208404 208975 | 309451 310021 | 572 571 | 96.85 | Subject_028B_FE	Subject_061B_FE
209717 215442 | 310072 315797 | 5726 5726 | 97.82 | Subject_028B_FE	Subject_061B_FE
215432 221226 | 315861 321655 | 5795 5795 | 98.08 | Subject_028B_FE	Subject_061B_FE
243281 282354 | 321651 360766 | 39074 39116 | 98.01 | Subject_028B_FE	Subject_061B_FE
292371 292684 | 733684 733975 | 314 292 | 90.76 | Subject_028B_FE	Subject_061B_FE
292975 293072 | 3131000 3130903 | 98 98 | 97.96 | Subject_028B_FE	Subject_061B_FE
293168 293932 | 372530 373280 | 765 751 | 96.47 | Subject_028B_FE	Subject_061B_FE
295181 308737 | 2753449 2766976 | 13557 13528 | 98.28 | Subject_028B_FE	Subject_061B_FE
308753 308883 | 990097 990228 | 131 132 | 85.19 | Subject_028B_FE	Subject_061B_FE
308873 325029 | 2766976 2783161 | 16157 16186 | 96.93 | Subject_028B_FE	Subject_061B_FE
325173 326327 | 2783314 2784529 | 1155 1216 | 88.40 | Subject_028B_FE	Subject_061B_FE
327880 328035 | 2784529 2784684 | 156 156 | 96.15 | Subject_028B_FE	Subject_061B_FE
330181 333837 | 2918992 2922646 | 3657 3655 | 94.62 | Subject_028B_FE	Subject_061B_FE
330986 331291 | 768920 768616 | 306 305 | 84.13 | Subject_028B_FE	Subject_061B_FE
334356 337113 | 2922764 2925453 | 2758 2690 | 94.78 | Subject_028B_FE	Subject_061B_FE
337793 337993 | 2925609 2925809 | 201 201 | 94.03 | Subject_028B_FE	Subject_061B_FE
339814 342776 | 2926183 2929084 | 2963 2902 | 94.00 | Subject_028B_FE	Subject_061B_FE
343205 344902 | 2929573 2931267 | 1698 1695 | 94.64 | Subject_028B_FE	Subject_061B_FE
346097 346187 | 2931317 2931407 | 91 91 | 97.80 | Subject_028B_FE	Subject_061B_FE
349656 353400 | 2931424 2935156 | 3745 3733 | 97.54 | Subject_028B_FE	Subject_061B_FE
355027 355138 | 2935043 2935154 | 112 112 | 98.21 | Subject_028B_FE	Subject_061B_FE
357508 357908 | 802261 801864 | 401 398 | 90.07 | Subject_028B_FE	Subject_061B_FE
358053 360014 | 2935157 2937118 | 1962 1962 | 95.77 | Subject_028B_FE	Subject_061B_FE
361694 366288 | 801560 796962 | 4595 4599 | 95.70 | Subject_028B_FE	Subject_061B_FE
366387 370901 | 796849 792297 | 4515 4553 | 97.41 | Subject_028B_FE	Subject_061B_FE
371011 371336 | 792297 791971 | 326 327 | 90.58 | Subject_028B_FE	Subject_061B_FE
370911 371091 | 2486636 2486800 | 181 165 | 87.29 | Subject_028B_FE	Subject_061B_FE
377706 377867 | 791786 791625 | 162 162 | 97.53 | Subject_028B_FE	Subject_061B_FE
378046 381312 | 791560 788339 | 3267 3222 | 95.90 | Subject_028B_FE	Subject_061B_FE
381372 383317 | 788345 786401 | 1946 1945 | 98.20 | Subject_028B_FE	Subject_061B_FE
383434 384566 | 786401 785269 | 1133 1133 | 93.83 | Subject_028B_FE	Subject_061B_FE
384661 385647 | 785053 784067 | 987 987 | 93.92 | Subject_028B_FE	Subject_061B_FE
387469 395376 | 783787 775956 | 7908 7832 | 97.04 | Subject_028B_FE	Subject_061B_FE
395384 407989 | 2226875 2239503 | 12606 12629 | 98.06 | Subject_028B_FE	Subject_061B_FE
406373 406452 | 1848218 1848297 | 80 80 | 100.00 | Subject_028B_FE	Subject_061B_FE
408418 429395 | 2239543 2260515 | 20978 20973 | 98.57 | Subject_028B_FE	Subject_061B_FE
429644 430177 | 2260647 2261179 | 534 533 | 98.31 | Subject_028B_FE	Subject_061B_FE
436308 436535 | 2261244 2261471 | 228 228 | 96.05 | Subject_028B_FE	Subject_061B_FE
436981 448127 | 2261521 2272662 | 11147 11142 | 97.47 | Subject_028B_FE	Subject_061B_FE
462435 465007 | 2109844 2107275 | 2573 2570 | 94.75 | Subject_028B_FE	Subject_061B_FE
466158 471901 | 2105938 2100140 | 5744 5799 | 96.23 | Subject_028B_FE	Subject_061B_FE
466171 466406 | 845710 845475 | 236 236 | 87.34 | Subject_028B_FE	Subject_061B_FE
466174 466537 | 2026109 2026461 | 364 353 | 81.92 | Subject_028B_FE	Subject_061B_FE
472038 495194 | 2100134 2076999 | 23157 23136 | 97.95 | Subject_028B_FE	Subject_061B_FE
495198 501742 | 1553532 1560072 | 6545 6541 | 97.30 | Subject_028B_FE	Subject_061B_FE
501974 504545 | 1071927 1069356 | 2572 2572 | 91.88 | Subject_028B_FE	Subject_061B_FE
506307 510872 | 1560029 1564563 | 4566 4535 | 95.49 | Subject_028B_FE	Subject_061B_FE
511229 515281 | 1564560 1568619 | 4053 4060 | 97.78 | Subject_028B_FE	Subject_061B_FE
515644 519171 | 1568732 1572262 | 3528 3531 | 96.66 | Subject_028B_FE	Subject_061B_FE
519172 520068 | 1583347 1584244 | 897 898 | 95.10 | Subject_028B_FE	Subject_061B_FE
520069 567102 | 1585278 1632247 | 47034 46970 | 98.61 | Subject_028B_FE	Subject_061B_FE
559004 559092 | 2873589 2873501 | 89 89 | 100.00 | Subject_028B_FE	Subject_061B_FE
567092 584933 | 3039161 3021267 | 17842 17895 | 97.43 | Subject_028B_FE	Subject_061B_FE
584934 585061 | 2954492 2954619 | 128 128 | 100.00 | Subject_028B_FE	Subject_061B_FE
585129 585421 | 3011472 3011764 | 293 293 | 99.32 | Subject_028B_FE	Subject_061B_FE
587321 593419 | 684162 690272 | 6099 6111 | 98.18 | Subject_028B_FE	Subject_061B_FE
594883 595040 | 690181 690338 | 158 158 | 95.57 | Subject_028B_FE	Subject_061B_FE
595090 601045 | 690675 696630 | 5956 5956 | 97.85 | Subject_028B_FE	Subject_061B_FE
611790 613473 | 707058 708741 | 1684 1684 | 98.75 | Subject_028B_FE	Subject_061B_FE
613474 631002 | 710661 728186 | 17529 17526 | 98.51 | Subject_028B_FE	Subject_061B_FE
631008 636257 | 728313 733628 | 5250 5316 | 96.21 | Subject_028B_FE	Subject_061B_FE
637749 638280 | 733607 734072 | 532 466 | 84.24 | Subject_028B_FE	Subject_061B_FE
637764 637911 | 1055418 1055566 | 148 149 | 91.28 | Subject_028B_FE	Subject_061B_FE
638836 640614 | 734106 735884 | 1779 1779 | 95.56 | Subject_028B_FE	Subject_061B_FE
642018 643673 | 735869 737524 | 1656 1656 | 97.22 | Subject_028B_FE	Subject_061B_FE
646037 647936 | 737667 739567 | 1900 1901 | 94.86 | Subject_028B_FE	Subject_061B_FE
647929 652753 | 740744 745568 | 4825 4825 | 97.95 | Subject_028B_FE	Subject_061B_FE
652660 653055 | 749578 749973 | 396 396 | 93.97 | Subject_028B_FE	Subject_061B_FE
653162 653472 | 747148 747458 | 311 311 | 92.60 | Subject_028B_FE	Subject_061B_FE
653586 655778 | 747458 749663 | 2193 2206 | 95.06 | Subject_028B_FE	Subject_061B_FE
655659 656020 | 749978 750339 | 362 362 | 92.88 | Subject_028B_FE	Subject_061B_FE
656481 671848 | 750341 765630 | 15368 15290 | 96.79 | Subject_028B_FE	Subject_061B_FE
671850 672284 | 2028060 2027626 | 435 435 | 97.01 | Subject_028B_FE	Subject_061B_FE
672409 673439 | 2027596 2026566 | 1031 1031 | 96.22 | Subject_028B_FE	Subject_061B_FE
674862 675504 | 2026466 2025832 | 643 635 | 96.11 | Subject_028B_FE	Subject_061B_FE
674726 675224 | 2105398 2105919 | 499 522 | 81.11 | Subject_028B_FE	Subject_061B_FE
675331 675452 | 849618 849738 | 122 121 | 89.34 | Subject_028B_FE	Subject_061B_FE
682092 693647 | 1999436 1988127 | 11556 11310 | 93.89 | Subject_028B_FE	Subject_061B_FE
682092 682491 | 2017367 2016968 | 400 400 | 97.00 | Subject_028B_FE	Subject_061B_FE
682929 683218 | 2016974 2016685 | 290 290 | 93.45 | Subject_028B_FE	Subject_061B_FE
682996 683143 | 2018540 2018393 | 148 148 | 93.24 | Subject_028B_FE	Subject_061B_FE
698089 699057 | 1985446 1984478 | 969 969 | 94.12 | Subject_028B_FE	Subject_061B_FE
699093 699626 | 1982372 1981836 | 534 537 | 84.39 | Subject_028B_FE	Subject_061B_FE
721727 729314 | 2486823 2494384 | 7588 7562 | 96.43 | Subject_028B_FE	Subject_061B_FE
726719 727279 | 3115584 3115024 | 561 561 | 82.54 | Subject_028B_FE	Subject_061B_FE
733034 733987 | 2494419 2495369 | 954 951 | 97.27 | Subject_028B_FE	Subject_061B_FE
735519 735658 | 2496297 2496436 | 140 140 | 93.57 | Subject_028B_FE	Subject_061B_FE
753957 754214 | 2496440 2496697 | 258 258 | 94.19 | Subject_028B_FE	Subject_061B_FE
754220 754782 | 2500478 2501063 | 563 586 | 88.78 | Subject_028B_FE	Subject_061B_FE
755558 755717 | 398344 398503 | 160 160 | 95.03 | Subject_028B_FE	Subject_061B_FE
755987 773692 | 2321352 2303532 | 17706 17821 | 97.02 | Subject_028B_FE	Subject_061B_FE
775675 780731 | 566514 571571 | 5057 5058 | 93.91 | Subject_028B_FE	Subject_061B_FE
780773 780995 | 2886152 2886374 | 223 223 | 90.58 | Subject_028B_FE	Subject_061B_FE
783388 783783 | 689580 689185 | 396 396 | 89.14 | Subject_028B_FE	Subject_061B_FE
785230 785560 | 572105 572437 | 331 333 | 93.71 | Subject_028B_FE	Subject_061B_FE
793314 805628 | 579459 591763 | 12315 12305 | 97.21 | Subject_028B_FE	Subject_061B_FE
806224 809468 | 591885 595118 | 3245 3234 | 96.30 | Subject_028B_FE	Subject_061B_FE
818496 819712 | 610051 611265 | 1217 1215 | 94.42 | Subject_028B_FE	Subject_061B_FE
820472 821426 | 3210736 3211690 | 955 955 | 87.64 | Subject_028B_FE	Subject_061B_FE
821480 830815 | 611439 620830 | 9336 9392 | 96.76 | Subject_028B_FE	Subject_061B_FE
830856 849334 | 2463916 2445397 | 18479 18520 | 97.89 | Subject_028B_FE	Subject_061B_FE
849320 860869 | 3103163 3114665 | 11550 11503 | 98.12 | Subject_028B_FE	Subject_061B_FE
852974 853053 | 1020790 1020869 | 80 80 | 98.75 | Subject_028B_FE	Subject_061B_FE
859197 859377 | 899504 899684 | 181 181 | 85.64 | Subject_028B_FE	Subject_061B_FE
859223 859378 | 556378 556223 | 156 156 | 91.03 | Subject_028B_FE	Subject_061B_FE
860869 881219 | 2812946 2792643 | 20351 20304 | 97.79 | Subject_028B_FE	Subject_061B_FE
882644 888780 | 2791200 2784953 | 6137 6248 | 87.32 | Subject_028B_FE	Subject_061B_FE
888962 889113 | 2784953 2784802 | 152 152 | 89.54 | Subject_028B_FE	Subject_061B_FE
889117 889262 | 2697195 2697050 | 146 146 | 88.36 | Subject_028B_FE	Subject_061B_FE
901578 901857 | 3212038 3211759 | 280 280 | 88.97 | Subject_028B_FE	Subject_061B_FE
901907 903681 | 3211765 3209990 | 1775 1776 | 97.64 | Subject_028B_FE	Subject_061B_FE
903863 903943 | 2390592 2390512 | 81 81 | 98.77 | Subject_028B_FE	Subject_061B_FE
904428 904591 | 2390000 2389837 | 164 164 | 98.78 | Subject_028B_FE	Subject_061B_FE
904625 905522 | 2387999 2387116 | 898 884 | 95.99 | Subject_028B_FE	Subject_061B_FE
906249 906406 | 3080922 3080765 | 158 158 | 96.20 | Subject_028B_FE	Subject_061B_FE
906249 906395 | 372364 372510 | 147 147 | 97.28 | Subject_028B_FE	Subject_061B_FE
906390 907789 | 198383 196969 | 1400 1415 | 97.18 | Subject_028B_FE	Subject_061B_FE
907940 946128 | 196966 158809 | 38189 38158 | 98.08 | Subject_028B_FE	Subject_061B_FE
946233 947545 | 158798 157588 | 1313 1211 | 88.80 | Subject_028B_FE	Subject_061B_FE
948695 949286 | 307306 306732 | 592 575 | 85.98 | Subject_028B_FE	Subject_061B_FE
949256 952201 | 156046 153098 | 2946 2949 | 98.54 | Subject_028B_FE	Subject_061B_FE
953610 954020 | 153069 152657 | 411 413 | 98.79 | Subject_028B_FE	Subject_061B_FE
955389 955948 | 152656 152097 | 560 560 | 97.68 | Subject_028B_FE	Subject_061B_FE
956526 956830 | 152097 151783 | 305 315 | 89.87 | Subject_028B_FE	Subject_061B_FE
956831 959608 | 145386 142589 | 2778 2798 | 96.07 | Subject_028B_FE	Subject_061B_FE
961501 972210 | 140608 129897 | 10710 10712 | 98.37 | Subject_028B_FE	Subject_061B_FE
972359 975021 | 129883 127237 | 2663 2647 | 97.63 | Subject_028B_FE	Subject_061B_FE
975178 977779 | 127167 124568 | 2602 2600 | 97.50 | Subject_028B_FE	Subject_061B_FE
978018 978621 | 67787 67182 | 604 606 | 91.80 | Subject_028B_FE	Subject_061B_FE
978139 978616 | 3101590 3101116 | 478 475 | 94.98 | Subject_028B_FE	Subject_061B_FE
978228 978421 | 92266 92072 | 194 195 | 87.82 | Subject_028B_FE	Subject_061B_FE
978332 978587 | 1683658 1683914 | 256 257 | 96.89 | Subject_028B_FE	Subject_061B_FE
978521 978616 | 123891 123796 | 96 96 | 98.96 | Subject_028B_FE	Subject_061B_FE
978521 978621 | 361861 361761 | 101 101 | 97.03 | Subject_028B_FE	Subject_061B_FE
979658 981045 | 1708400 1709762 | 1388 1363 | 85.37 | Subject_028B_FE	Subject_061B_FE
980208 980818 | 2751633 2751027 | 611 607 | 87.02 | Subject_028B_FE	Subject_061B_FE
980271 980741 | 1446594 1446125 | 471 470 | 89.19 | Subject_028B_FE	Subject_061B_FE
981140 983957 | 1709762 1712580 | 2818 2819 | 96.28 | Subject_028B_FE	Subject_061B_FE
986638 1000856 | 1712572 1726739 | 14219 14168 | 97.02 | Subject_028B_FE	Subject_061B_FE
1000841 1005256 | 1726782 1731202 | 4416 4421 | 96.71 | Subject_028B_FE	Subject_061B_FE
1005258 1005379 | 1731311 1731431 | 122 121 | 92.68 | Subject_028B_FE	Subject_061B_FE
1005428 1009413 | 1731618 1735562 | 3986 3945 | 96.79 | Subject_028B_FE	Subject_061B_FE
1009532 1021428 | 1735653 1747543 | 11897 11891 | 98.15 | Subject_028B_FE	Subject_061B_FE
1021622 1046113 | 1747652 1772147 | 24492 24496 | 98.95 | Subject_028B_FE	Subject_061B_FE
1046113 1047061 | 3128140 3127192 | 949 949 | 94.00 | Subject_028B_FE	Subject_061B_FE
1048670 1048805 | 1772128 1772263 | 136 136 | 97.06 | Subject_028B_FE	Subject_061B_FE
1048914 1049184 | 1772264 1772535 | 271 272 | 95.24 | Subject_028B_FE	Subject_061B_FE
1049186 1049397 | 912100 911889 | 212 212 | 99.53 | Subject_028B_FE	Subject_061B_FE
1049722 1056154 | 911689 905256 | 6433 6434 | 98.03 | Subject_028B_FE	Subject_061B_FE
1056273 1058458 | 905269 902917 | 2186 2353 | 89.85 | Subject_028B_FE	Subject_061B_FE
1063539 1072301 | 899526 890766 | 8763 8761 | 97.40 | Subject_028B_FE	Subject_061B_FE
1072779 1080915 | 890689 882553 | 8137 8137 | 97.49 | Subject_028B_FE	Subject_061B_FE
1085917 1086406 | 877556 877070 | 490 487 | 89.84 | Subject_028B_FE	Subject_061B_FE
1086407 1086943 | 876923 876389 | 537 535 | 95.54 | Subject_028B_FE	Subject_061B_FE
1089562 1089667 | 1055638 1055743 | 106 106 | 94.34 | Subject_028B_FE	Subject_061B_FE
1089543 1089667 | 1395754 1395878 | 125 125 | 94.40 | Subject_028B_FE	Subject_061B_FE
1089543 1089667 | 1326548 1326424 | 125 125 | 94.40 | Subject_028B_FE	Subject_061B_FE
1090098 1093913 | 876189 872360 | 3816 3830 | 95.44 | Subject_028B_FE	Subject_061B_FE
1094099 1109137 | 872310 857229 | 15039 15082 | 97.95 | Subject_028B_FE	Subject_061B_FE
1109268 1111208 | 857155 855215 | 1941 1941 | 98.82 | Subject_028B_FE	Subject_061B_FE
1111362 1116947 | 855170 849586 | 5586 5585 | 97.75 | Subject_028B_FE	Subject_061B_FE
1116795 1116915 | 2025884 2026005 | 121 122 | 89.34 | Subject_028B_FE	Subject_061B_FE
1119101 1137385 | 223521 241875 | 18285 18355 | 97.57 | Subject_028B_FE	Subject_061B_FE
1137387 1142452 | 241981 247044 | 5066 5064 | 97.40 | Subject_028B_FE	Subject_061B_FE
1142575 1144623 | 247224 249272 | 2049 2049 | 97.80 | Subject_028B_FE	Subject_061B_FE
1144740 1145693 | 249376 250329 | 954 954 | 98.85 | Subject_028B_FE	Subject_061B_FE
1145692 1151700 | 250415 256386 | 6009 5972 | 97.99 | Subject_028B_FE	Subject_061B_FE
1151802 1155221 | 256505 259924 | 3420 3420 | 97.69 | Subject_028B_FE	Subject_061B_FE
1155261 1156755 | 259920 261459 | 1495 1540 | 95.20 | Subject_028B_FE	Subject_061B_FE
1157058 1158233 | 261681 262857 | 1176 1177 | 95.00 | Subject_028B_FE	Subject_061B_FE
1161045 1171794 | 266329 277089 | 10750 10761 | 97.64 | Subject_028B_FE	Subject_061B_FE
1172276 1186783 | 277152 291459 | 14508 14308 | 94.97 | Subject_028B_FE	Subject_061B_FE
1186839 1187524 | 1255031 1255716 | 686 686 | 90.39 | Subject_028B_FE	Subject_061B_FE
1187580 1187975 | 1256081 1256480 | 396 400 | 88.53 | Subject_028B_FE	Subject_061B_FE
1192882 1193204 | 1259180 1259502 | 323 323 | 96.28 | Subject_028B_FE	Subject_061B_FE
1194415 1194653 | 1260271 1260510 | 239 240 | 94.17 | Subject_028B_FE	Subject_061B_FE
1194650 1194824 | 1255789 1255964 | 175 176 | 95.45 | Subject_028B_FE	Subject_061B_FE
1195007 1195686 | 1260759 1261426 | 680 668 | 94.26 | Subject_028B_FE	Subject_061B_FE
1195966 1247825 | 1261631 1313419 | 51860 51789 | 97.79 | Subject_028B_FE	Subject_061B_FE
1197106 1197339 | 2424088 2424320 | 234 233 | 88.03 | Subject_028B_FE	Subject_061B_FE
1247932 1249604 | 1314516 1316149 | 1673 1634 | 95.52 | Subject_028B_FE	Subject_061B_FE
1248060 1249611 | 8586 10119 | 1552 1534 | 96.27 | Subject_028B_FE	Subject_061B_FE
1252067 1265501 | 1632258 1645556 | 13435 13299 | 96.92 | Subject_028B_FE	Subject_061B_FE
1267246 1269841 | 1645656 1648203 | 2596 2548 | 94.80 | Subject_028B_FE	Subject_061B_FE
1273008 1276226 | 1648389 1651607 | 3219 3219 | 98.32 | Subject_028B_FE	Subject_061B_FE
1281026 1281126 | 1651610 1651709 | 101 100 | 96.04 | Subject_028B_FE	Subject_061B_FE
1281783 1284548 | 1651708 1654476 | 2766 2769 | 97.47 | Subject_028B_FE	Subject_061B_FE
1284723 1301389 | 1654558 1671245 | 16667 16688 | 97.52 | Subject_028B_FE	Subject_061B_FE
1301568 1312222 | 1671281 1681920 | 10655 10640 | 96.84 | Subject_028B_FE	Subject_061B_FE
1312142 1312541 | 3080819 3081218 | 400 400 | 96.25 | Subject_028B_FE	Subject_061B_FE
1312142 1312545 | 372467 372064 | 404 404 | 98.51 | Subject_028B_FE	Subject_061B_FE
1313232 1315661 | 371421 368995 | 2430 2427 | 87.72 | Subject_028B_FE	Subject_061B_FE
1314669 1315661 | 3083301 3084281 | 993 981 | 92.15 | Subject_028B_FE	Subject_061B_FE
1319613 1320549 | 2886049 2887006 | 937 958 | 94.58 | Subject_028B_FE	Subject_061B_FE
1324330 1330139 | 2168818 2174628 | 5810 5811 | 97.87 | Subject_028B_FE	Subject_061B_FE
1334696 1335688 | 2174833 2175825 | 993 993 | 97.78 | Subject_028B_FE	Subject_061B_FE
1337087 1340596 | 2175876 2179372 | 3510 3497 | 96.10 | Subject_028B_FE	Subject_061B_FE
1340627 1346681 | 2179359 2185415 | 6055 6057 | 92.18 | Subject_028B_FE	Subject_061B_FE
1353025 1357555 | 2185411 2189941 | 4531 4531 | 98.63 | Subject_028B_FE	Subject_061B_FE
1357571 1358507 | 2190275 2191212 | 937 938 | 95.75 | Subject_028B_FE	Subject_061B_FE
1358537 1360574 | 2199139 2201176 | 2038 2038 | 96.52 | Subject_028B_FE	Subject_061B_FE
1361491 1363349 | 2201320 2203137 | 1859 1818 | 91.83 | Subject_028B_FE	Subject_061B_FE
1364897 1366079 | 2203141 2204323 | 1183 1183 | 96.96 | Subject_028B_FE	Subject_061B_FE
1366071 1366163 | 2205232 2205324 | 93 93 | 94.62 | Subject_028B_FE	Subject_061B_FE
1366154 1377080 | 2206117 2217028 | 10927 10912 | 96.61 | Subject_028B_FE	Subject_061B_FE
1378163 1384231 | 2387114 2381081 | 6069 6034 | 95.67 | Subject_028B_FE	Subject_061B_FE
1385025 1409464 | 2380407 2356009 | 24440 24399 | 97.22 | Subject_028B_FE	Subject_061B_FE
1411728 1412163 | 2355923 2355488 | 436 436 | 93.35 | Subject_028B_FE	Subject_061B_FE
1413371 1413976 | 2355476 2354892 | 606 585 | 91.75 | Subject_028B_FE	Subject_061B_FE
1422565 1438861 | 2354855 2338567 | 16297 16289 | 97.69 | Subject_028B_FE	Subject_061B_FE
1438866 1441338 | 432373 434902 | 2473 2530 | 89.98 | Subject_028B_FE	Subject_061B_FE
1445393 1459490 | 436372 450446 | 14098 14075 | 95.87 | Subject_028B_FE	Subject_061B_FE
1450019 1450329 | 2705643 2705333 | 311 311 | 80.83 | Subject_028B_FE	Subject_061B_FE
1450019 1450329 | 2698759 2698449 | 311 311 | 81.15 | Subject_028B_FE	Subject_061B_FE
1459651 1463291 | 450487 454109 | 3641 3623 | 97.12 | Subject_028B_FE	Subject_061B_FE
1463527 1479553 | 457052 473113 | 16027 16062 | 94.22 | Subject_028B_FE	Subject_061B_FE
1478583 1478776 | 398084 398282 | 194 199 | 81.86 | Subject_028B_FE	Subject_061B_FE
1481236 1484159 | 473132 476048 | 2924 2917 | 95.86 | Subject_028B_FE	Subject_061B_FE
1484455 1485863 | 476308 477716 | 1409 1409 | 96.17 | Subject_028B_FE	Subject_061B_FE
1485872 1497197 | 491856 503181 | 11326 11326 | 99.28 | Subject_028B_FE	Subject_061B_FE
1499419 1517647 | 1504861 1523100 | 18229 18240 | 97.60 | Subject_028B_FE	Subject_061B_FE
1523176 1533222 | 1523152 1533154 | 10047 10003 | 96.76 | Subject_028B_FE	Subject_061B_FE
1539418 1542978 | 1539117 1542665 | 3561 3549 | 97.39 | Subject_028B_FE	Subject_061B_FE
1543233 1552842 | 1542657 1552264 | 9610 9608 | 98.42 | Subject_028B_FE	Subject_061B_FE
1552823 1553009 | 1849567 1849752 | 187 186 | 97.86 | Subject_028B_FE	Subject_061B_FE
1553026 1553550 | 1912276 1912800 | 525 525 | 93.90 | Subject_028B_FE	Subject_061B_FE
1558498 1559959 | 1849819 1851256 | 1462 1438 | 94.25 | Subject_028B_FE	Subject_061B_FE
1559960 1560206 | 361175 360937 | 247 239 | 91.97 | Subject_028B_FE	Subject_061B_FE
1559961 1560149 | 123219 123033 | 189 187 | 91.53 | Subject_028B_FE	Subject_061B_FE
1559960 1560147 | 67013 66832 | 188 182 | 93.65 | Subject_028B_FE	Subject_061B_FE
1563213 1563431 | 122975 122755 | 219 221 | 90.05 | Subject_028B_FE	Subject_061B_FE
1563409 1564520 | 3093917 3092806 | 1112 1112 | 95.32 | Subject_028B_FE	Subject_061B_FE
1564759 1564994 | 3090841 3090607 | 236 235 | 95.34 | Subject_028B_FE	Subject_061B_FE
1565782 1566476 | 3090594 3089900 | 695 695 | 92.81 | Subject_028B_FE	Subject_061B_FE
1567010 1600944 | 1253603 1219686 | 33935 33918 | 97.04 | Subject_028B_FE	Subject_061B_FE
1605910 1606085 | 849058 848883 | 176 176 | 94.89 | Subject_028B_FE	Subject_061B_FE
1606076 1606794 | 848676 847952 | 719 725 | 83.79 | Subject_028B_FE	Subject_061B_FE
1611032 1613479 | 1219572 1217116 | 2448 2457 | 98.45 | Subject_028B_FE	Subject_061B_FE
1613507 1619801 | 1216993 1210632 | 6295 6362 | 96.98 | Subject_028B_FE	Subject_061B_FE
1620553 1621196 | 3150572 3151214 | 644 643 | 96.12 | Subject_028B_FE	Subject_061B_FE
1621296 1621680 | 3152134 3152517 | 385 384 | 95.58 | Subject_028B_FE	Subject_061B_FE
1623344 1623460 | 1708307 1708191 | 117 117 | 94.87 | Subject_028B_FE	Subject_061B_FE
1641793 1643718 | 2613200 2611272 | 1926 1929 | 97.36 | Subject_028B_FE	Subject_061B_FE
1643872 1646271 | 2611199 2608800 | 2400 2400 | 97.62 | Subject_028B_FE	Subject_061B_FE
1646445 1647406 | 2608726 2607764 | 962 963 | 92.65 | Subject_028B_FE	Subject_061B_FE
1646714 1647387 | 2338032 2337359 | 674 674 | 83.98 | Subject_028B_FE	Subject_061B_FE
1646717 1647391 | 528081 527407 | 675 675 | 85.19 | Subject_028B_FE	Subject_061B_FE
1647528 1649043 | 2607644 2606129 | 1516 1516 | 97.43 | Subject_028B_FE	Subject_061B_FE
1649122 1654146 | 2605969 2600950 | 5025 5020 | 97.50 | Subject_028B_FE	Subject_061B_FE
1654281 1654774 | 2600943 2600451 | 494 493 | 96.96 | Subject_028B_FE	Subject_061B_FE
1654778 1657029 | 2600116 2597929 | 2252 2188 | 88.43 | Subject_028B_FE	Subject_061B_FE
1657612 1679294 | 2597370 2575640 | 21683 21731 | 96.52 | Subject_028B_FE	Subject_061B_FE
1679696 1680795 | 1503762 1502664 | 1100 1099 | 94.73 | Subject_028B_FE	Subject_061B_FE
1680726 1681005 | 1912708 1912429 | 280 280 | 94.29 | Subject_028B_FE	Subject_061B_FE
1680985 1684719 | 1502673 1498939 | 3735 3735 | 97.99 | Subject_028B_FE	Subject_061B_FE
1684955 1685985 | 1496452 1495422 | 1031 1031 | 98.35 | Subject_028B_FE	Subject_061B_FE
1685982 1691320 | 1495339 1490000 | 5339 5340 | 96.18 | Subject_028B_FE	Subject_061B_FE
1706004 1709142 | 1484457 1481319 | 3139 3139 | 97.36 | Subject_028B_FE	Subject_061B_FE
1710406 1714226 | 1481371 1477535 | 3821 3837 | 96.46 | Subject_028B_FE	Subject_061B_FE
1714391 1719702 | 1472311 1467003 | 5312 5309 | 96.88 | Subject_028B_FE	Subject_061B_FE
1719716 1724561 | 1466896 1462051 | 4846 4846 | 98.02 | Subject_028B_FE	Subject_061B_FE
1724772 1728280 | 1461765 1458258 | 3509 3508 | 98.20 | Subject_028B_FE	Subject_061B_FE
1728264 1730157 | 2893967 2895861 | 1894 1895 | 97.78 | Subject_028B_FE	Subject_061B_FE
1730278 1732831 | 2914550 2917103 | 2554 2554 | 99.41 | Subject_028B_FE	Subject_061B_FE
1732866 1733432 | 690149 689582 | 567 568 | 95.07 | Subject_028B_FE	Subject_061B_FE
1733610 1733814 | 687760 687554 | 205 207 | 93.75 | Subject_028B_FE	Subject_061B_FE
1733697 1733798 | 1321997 1322098 | 102 102 | 95.10 | Subject_028B_FE	Subject_061B_FE
1734766 1735071 | 20453 20758 | 306 306 | 97.39 | Subject_028B_FE	Subject_061B_FE
1734766 1735062 | 1322233 1322529 | 297 297 | 99.33 | Subject_028B_FE	Subject_061B_FE
1735079 1735206 | 1324512 1324639 | 128 128 | 95.31 | Subject_028B_FE	Subject_061B_FE
1735236 1735938 | 22804 23501 | 703 698 | 90.90 | Subject_028B_FE	Subject_061B_FE
1735407 1735730 | 930065 929742 | 324 324 | 91.74 | Subject_028B_FE	Subject_061B_FE
1735407 1735936 | 876875 876342 | 530 534 | 92.54 | Subject_028B_FE	Subject_061B_FE
1736027 1754399 | 1327087 1345461 | 18373 18375 | 98.35 | Subject_028B_FE	Subject_061B_FE
1754383 1784294 | 1179755 1209690 | 29912 29936 | 98.04 | Subject_028B_FE	Subject_061B_FE
1784295 1785386 | 1822680 1821568 | 1092 1113 | 94.61 | Subject_028B_FE	Subject_061B_FE
1788046 1792007 | 1821566 1817602 | 3962 3965 | 97.10 | Subject_028B_FE	Subject_061B_FE
1790051 1790466 | 1813011 1812596 | 416 416 | 86.60 | Subject_028B_FE	Subject_061B_FE
1792916 1793097 | 2515515 2515334 | 182 182 | 89.62 | Subject_028B_FE	Subject_061B_FE
1794010 1796531 | 1815033 1812512 | 2522 2522 | 96.15 | Subject_028B_FE	Subject_061B_FE
1796023 1796312 | 1819570 1819281 | 290 290 | 89.66 | Subject_028B_FE	Subject_061B_FE
1799423 1799850 | 1819573 1819146 | 428 428 | 83.49 | Subject_028B_FE	Subject_061B_FE
1799421 1799934 | 1813025 1812512 | 514 514 | 91.84 | Subject_028B_FE	Subject_061B_FE
1803208 1809487 | 1812754 1806535 | 6280 6220 | 96.07 | Subject_028B_FE	Subject_061B_FE
1809869 1816637 | 1806538 1799770 | 6769 6769 | 96.62 | Subject_028B_FE	Subject_061B_FE
1816764 1817132 | 1794389 1794021 | 369 369 | 97.29 | Subject_028B_FE	Subject_061B_FE
1820063 1835560 | 1793678 1778173 | 15498 15506 | 98.18 | Subject_028B_FE	Subject_061B_FE
1835568 1852312 | 1431306 1414730 | 16745 16577 | 96.06 | Subject_028B_FE	Subject_061B_FE
1859109 1860220 | 1414639 1413530 | 1112 1110 | 96.77 | Subject_028B_FE	Subject_061B_FE
1865131 1867378 | 1413530 1411272 | 2248 2259 | 97.39 | Subject_028B_FE	Subject_061B_FE
1867376 1880950 | 1411148 1397611 | 13575 13538 | 96.81 | Subject_028B_FE	Subject_061B_FE
1881513 1881630 | 1396983 1396863 | 118 121 | 95.04 | Subject_028B_FE	Subject_061B_FE
1882644 1882756 | 1031003 1031116 | 113 114 | 91.23 | Subject_028B_FE	Subject_061B_FE
1882757 1883147 | 1031381 1031771 | 391 391 | 98.98 | Subject_028B_FE	Subject_061B_FE
1884950 1886387 | 1395401 1393963 | 1438 1439 | 95.42 | Subject_028B_FE	Subject_061B_FE
1886444 1887273 | 1317006 1316179 | 830 828 | 98.55 | Subject_028B_FE	Subject_061B_FE
1887384 1895582 | 425842 417663 | 8199 8180 | 97.34 | Subject_028B_FE	Subject_061B_FE
1895679 1909356 | 417663 404025 | 13678 13639 | 97.39 | Subject_028B_FE	Subject_061B_FE
1909682 1909831 | 792149 792297 | 150 149 | 98.00 | Subject_028B_FE	Subject_061B_FE
1909751 1909850 | 2486800 2486703 | 100 98 | 98.00 | Subject_028B_FE	Subject_061B_FE
1909847 1924731 | 2486639 2471684 | 14885 14956 | 95.61 | Subject_028B_FE	Subject_061B_FE
1924888 1927402 | 2471642 2469128 | 2515 2515 | 95.75 | Subject_028B_FE	Subject_061B_FE
1927400 1927693 | 1146053 1145760 | 294 294 | 92.86 | Subject_028B_FE	Subject_061B_FE
1927509 1927693 | 3127189 3127005 | 185 185 | 89.73 | Subject_028B_FE	Subject_061B_FE
1927462 1927697 | 218238 218473 | 236 236 | 93.22 | Subject_028B_FE	Subject_061B_FE
1927504 1927699 | 2017947 2017751 | 196 197 | 92.39 | Subject_028B_FE	Subject_061B_FE
1927500 1927673 | 899504 899677 | 174 174 | 88.64 | Subject_028B_FE	Subject_061B_FE
1927695 1932524 | 2469104 2464271 | 4830 4834 | 97.91 | Subject_028B_FE	Subject_061B_FE
1934073 1934224 | 24904 24753 | 152 152 | 98.68 | Subject_028B_FE	Subject_061B_FE
1935384 1935612 | 1030766 1030995 | 229 230 | 92.64 | Subject_028B_FE	Subject_061B_FE
1936650 1937024 | 504137 504512 | 375 376 | 94.15 | Subject_028B_FE	Subject_061B_FE
1942353 1942761 | 504102 504512 | 409 411 | 93.43 | Subject_028B_FE	Subject_061B_FE
1943407 1955144 | 504512 516233 | 11738 11722 | 97.48 | Subject_028B_FE	Subject_061B_FE
1955533 1966483 | 516333 527316 | 10951 10984 | 96.79 | Subject_028B_FE	Subject_061B_FE
1966484 1967283 | 1445763 1444964 | 800 800 | 97.88 | Subject_028B_FE	Subject_061B_FE
1967409 1971220 | 1444937 1441128 | 3812 3810 | 98.58 | Subject_028B_FE	Subject_061B_FE
1972365 1977049 | 1441110 1436436 | 4685 4675 | 97.35 | Subject_028B_FE	Subject_061B_FE
1977302 1982177 | 1436398 1431519 | 4876 4880 | 96.27 | Subject_028B_FE	Subject_061B_FE
1982396 1984109 | 3227344 3229054 | 1714 1711 | 98.89 | Subject_028B_FE	Subject_061B_FE
1984110 1992966 | 3179269 3170411 | 8857 8859 | 97.82 | Subject_028B_FE	Subject_061B_FE
1992967 1997955 | 1357072 1362057 | 4989 4986 | 97.74 | Subject_028B_FE	Subject_061B_FE
2000514 2000925 | 1362048 1362459 | 412 412 | 97.09 | Subject_028B_FE	Subject_061B_FE
2001021 2001085 | 734016 733952 | 65 65 | 100.00 | Subject_028B_FE	Subject_061B_FE
2001175 2001302 | 733950 733822 | 128 129 | 96.12 | Subject_028B_FE	Subject_061B_FE
2001572 2001688 | 1326739 1326624 | 117 116 | 98.29 | Subject_028B_FE	Subject_061B_FE
2011654 2016944 | 1362524 1367812 | 5291 5289 | 98.43 | Subject_028B_FE	Subject_061B_FE
2017192 2026939 | 1377748 1387461 | 9748 9714 | 97.62 | Subject_028B_FE	Subject_061B_FE
2026996 2027101 | 3004731 3004836 | 106 106 | 97.17 | Subject_028B_FE	Subject_061B_FE
2028412 2029366 | 3129255 3128302 | 955 954 | 97.38 | Subject_028B_FE	Subject_061B_FE
2031917 2032081 | 2426519 2426682 | 165 164 | 98.18 | Subject_028B_FE	Subject_061B_FE
2032127 2033466 | 3016458 3017808 | 1340 1351 | 91.49 | Subject_028B_FE	Subject_061B_FE
2033349 2034971 | 2426688 2428310 | 1623 1623 | 97.54 | Subject_028B_FE	Subject_061B_FE
2036614 2038371 | 3018742 3020499 | 1758 1758 | 97.78 | Subject_028B_FE	Subject_061B_FE
2038452 2040607 | 2428332 2430487 | 2156 2156 | 98.05 | Subject_028B_FE	Subject_061B_FE
2042361 2044956 | 2432345 2434934 | 2596 2590 | 93.50 | Subject_028B_FE	Subject_061B_FE
2046426 2047474 | 2436338 2437382 | 1049 1045 | 89.99 | Subject_028B_FE	Subject_061B_FE
2048742 2048828 | 2438653 2438739 | 87 87 | 95.40 | Subject_028B_FE	Subject_061B_FE
2052017 2052227 | 1261585 1261376 | 211 210 | 86.38 | Subject_028B_FE	Subject_061B_FE
2068829 2071064 | 2650497 2648306 | 2236 2192 | 95.31 | Subject_028B_FE	Subject_061B_FE
2069723 2070104 | 2962012 2962393 | 382 382 | 95.03 | Subject_028B_FE	Subject_061B_FE
2074158 2074290 | 3207714 3207846 | 133 133 | 98.50 | Subject_028B_FE	Subject_061B_FE
2074159 2074557 | 2965240 2965648 | 399 409 | 94.38 | Subject_028B_FE	Subject_061B_FE
2074348 2074628 | 2644727 2644447 | 281 281 | 98.58 | Subject_028B_FE	Subject_061B_FE
2074805 2074981 | 2644464 2644287 | 177 178 | 93.30 | Subject_028B_FE	Subject_061B_FE
2074981 2075232 | 2643861 2643610 | 252 252 | 94.84 | Subject_028B_FE	Subject_061B_FE
2075506 2075632 | 3201656 3201782 | 127 127 | 92.91 | Subject_028B_FE	Subject_061B_FE
2076965 2077557 | 2972256 2972848 | 593 593 | 92.07 | Subject_028B_FE	Subject_061B_FE
2076965 2077551 | 2639344 2638758 | 587 587 | 92.16 | Subject_028B_FE	Subject_061B_FE
2083853 2084762 | 2971347 2972256 | 910 910 | 89.56 | Subject_028B_FE	Subject_061B_FE
2083854 2084761 | 2640253 2639346 | 908 908 | 89.89 | Subject_028B_FE	Subject_061B_FE
2103544 2103991 | 2586412 2586859 | 448 448 | 91.52 | Subject_028B_FE	Subject_061B_FE
2106949 2108077 | 2585737 2586864 | 1129 1128 | 96.19 | Subject_028B_FE	Subject_061B_FE
2108102 2108254 | 2965381 2965231 | 153 151 | 92.86 | Subject_028B_FE	Subject_061B_FE
2108113 2108247 | 3207846 3207713 | 135 134 | 95.59 | Subject_028B_FE	Subject_061B_FE
2108153 2108248 | 2640835 2640930 | 96 96 | 95.88 | Subject_028B_FE	Subject_061B_FE
2110369 2110691 | 3130765 3131085 | 323 321 | 98.76 | Subject_028B_FE	Subject_061B_FE
2110780 2114222 | 375823 379265 | 3443 3443 | 98.37 | Subject_028B_FE	Subject_061B_FE
2122493 2125536 | 379268 382376 | 3044 3109 | 95.27 | Subject_028B_FE	Subject_061B_FE
2125527 2140940 | 2867533 2882987 | 15414 15455 | 96.78 | Subject_028B_FE	Subject_061B_FE
2131516 2131604 | 1624239 1624151 | 89 89 | 100.00 | Subject_028B_FE	Subject_061B_FE
2144142 2144591 | 1447190 1447639 | 450 450 | 96.89 | Subject_028B_FE	Subject_061B_FE
2144152 2146470 | 10177 12463 | 2319 2287 | 93.16 | Subject_028B_FE	Subject_061B_FE
2149006 2149630 | 2074619 2073994 | 625 626 | 96.81 | Subject_028B_FE	Subject_061B_FE
2149753 2155304 | 2062929 2057464 | 5552 5466 | 97.06 | Subject_028B_FE	Subject_061B_FE
2155414 2159483 | 2057450 2053381 | 4070 4070 | 97.76 | Subject_028B_FE	Subject_061B_FE
2159729 2174870 | 2677617 2662471 | 15142 15147 | 96.69 | Subject_028B_FE	Subject_061B_FE
2176193 2178088 | 2661520 2659696 | 1896 1825 | 94.20 | Subject_028B_FE	Subject_061B_FE
2178156 2187185 | 2659539 2650506 | 9030 9034 | 96.80 | Subject_028B_FE	Subject_061B_FE
2189600 2189712 | 23609 23722 | 113 114 | 98.25 | Subject_028B_FE	Subject_061B_FE
2189606 2189874 | 1396828 1396561 | 269 268 | 96.67 | Subject_028B_FE	Subject_061B_FE
2189736 2189947 | 24250 24461 | 212 212 | 98.58 | Subject_028B_FE	Subject_061B_FE
2191683 2213806 | 24753 46887 | 22124 22135 | 98.15 | Subject_028B_FE	Subject_061B_FE
2214979 2225395 | 46891 57236 | 10417 10346 | 97.30 | Subject_028B_FE	Subject_061B_FE
2225406 2253916 | 2168813 2140323 | 28511 28491 | 98.80 | Subject_028B_FE	Subject_061B_FE
2255381 2256275 | 2134525 2135408 | 895 884 | 92.08 | Subject_028B_FE	Subject_061B_FE
2263169 2263472 | 2139100 2139405 | 304 306 | 96.08 | Subject_028B_FE	Subject_061B_FE
2273200 2277322 | 2836934 2841056 | 4123 4123 | 97.67 | Subject_028B_FE	Subject_061B_FE
2277323 2282315 | 3186735 3181756 | 4993 4980 | 95.12 | Subject_028B_FE	Subject_061B_FE
2301592 2303264 | 1868947 1870619 | 1673 1673 | 96.95 | Subject_028B_FE	Subject_061B_FE
2303381 2311449 | 1870643 1878665 | 8069 8023 | 97.62 | Subject_028B_FE	Subject_061B_FE
2312492 2319504 | 1879678 1886692 | 7013 7015 | 96.78 | Subject_028B_FE	Subject_061B_FE
2320668 2322417 | 1886691 1888440 | 1750 1750 | 98.97 | Subject_028B_FE	Subject_061B_FE
2324758 2324855 | 1888601 1888698 | 98 98 | 95.92 | Subject_028B_FE	Subject_061B_FE
2325058 2325229 | 207842 208013 | 172 172 | 84.39 | Subject_028B_FE	Subject_061B_FE
2327920 2328107 | 1888746 1888933 | 188 188 | 95.74 | Subject_028B_FE	Subject_061B_FE
2328048 2329528 | 1888940 1890420 | 1481 1481 | 97.50 | Subject_028B_FE	Subject_061B_FE
2329575 2330890 | 1905605 1906920 | 1316 1316 | 95.29 | Subject_028B_FE	Subject_061B_FE
2335079 2337105 | 1906916 1908942 | 2027 2027 | 94.62 | Subject_028B_FE	Subject_061B_FE
2338359 2338915 | 2399903 2400459 | 557 557 | 95.71 | Subject_028B_FE	Subject_061B_FE
2338911 2339242 | 2751945 2751614 | 332 332 | 91.87 | Subject_028B_FE	Subject_061B_FE
2339116 2339242 | 1446742 1446616 | 127 127 | 95.31 | Subject_028B_FE	Subject_061B_FE
2339423 2340205 | 2501948 2502730 | 783 783 | 94.64 | Subject_028B_FE	Subject_061B_FE
2340867 2341257 | 2502728 2503118 | 391 391 | 97.95 | Subject_028B_FE	Subject_061B_FE
2341360 2342774 | 2503118 2504532 | 1415 1415 | 99.08 | Subject_028B_FE	Subject_061B_FE
2349406 2356332 | 2504524 2511457 | 6927 6934 | 97.32 | Subject_028B_FE	Subject_061B_FE
2356361 2357594 | 2513685 2514915 | 1234 1231 | 94.57 | Subject_028B_FE	Subject_061B_FE
2358686 2359628 | 2514939 2515882 | 943 944 | 96.29 | Subject_028B_FE	Subject_061B_FE
2367131 2371972 | 2518002 2522845 | 4842 4844 | 97.77 | Subject_028B_FE	Subject_061B_FE
2374934 2376517 | 2690471 2688848 | 1584 1624 | 92.86 | Subject_028B_FE	Subject_061B_FE
2380871 2381023 | 2688780 2688629 | 153 152 | 97.39 | Subject_028B_FE	Subject_061B_FE
2381502 2381637 | 2688628 2688494 | 136 135 | 97.79 | Subject_028B_FE	Subject_061B_FE
2381874 2383504 | 2688493 2686863 | 1631 1631 | 97.92 | Subject_028B_FE	Subject_061B_FE
2383527 2386036 | 1706654 1704145 | 2510 2510 | 96.18 | Subject_028B_FE	Subject_061B_FE
2388386 2406112 | 1701775 1684115 | 17727 17661 | 96.17 | Subject_028B_FE	Subject_061B_FE
2406504 2406695 | 66831 67023 | 192 193 | 94.36 | Subject_028B_FE	Subject_061B_FE
2406505 2406695 | 360998 361185 | 191 188 | 93.26 | Subject_028B_FE	Subject_061B_FE
2417508 2417661 | 2110542 2110695 | 154 154 | 92.90 | Subject_028B_FE	Subject_061B_FE
2417829 2418665 | 2110870 2111701 | 837 832 | 95.22 | Subject_028B_FE	Subject_061B_FE
2418316 2418555 | 634489 634250 | 240 240 | 84.71 | Subject_028B_FE	Subject_061B_FE
2418316 2418478 | 3127013 3127175 | 163 163 | 88.96 | Subject_028B_FE	Subject_061B_FE
2418320 2418474 | 556223 556377 | 155 155 | 89.03 | Subject_028B_FE	Subject_061B_FE
2419145 2419835 | 2111700 2112391 | 691 692 | 94.23 | Subject_028B_FE	Subject_061B_FE
2420951 2425582 | 2113277 2117901 | 4632 4625 | 96.96 | Subject_028B_FE	Subject_061B_FE
2424970 2425439 | 929819 930322 | 470 504 | 77.65 | Subject_028B_FE	Subject_061B_FE
2425004 2425217 | 1325678 1325467 | 214 212 | 82.35 | Subject_028B_FE	Subject_061B_FE
2425051 2425213 | 3046781 3046626 | 163 156 | 85.45 | Subject_028B_FE	Subject_061B_FE
2425576 2427517 | 2126355 2128296 | 1942 1942 | 97.48 | Subject_028B_FE	Subject_061B_FE
2427943 2428372 | 2128295 2128724 | 430 430 | 92.79 | Subject_028B_FE	Subject_061B_FE
2428683 2434891 | 2128633 2134800 | 6209 6168 | 97.44 | Subject_028B_FE	Subject_061B_FE
2435498 2436578 | 2134609 2135677 | 1081 1069 | 91.70 | Subject_028B_FE	Subject_061B_FE
2440961 2441277 | 2139096 2139413 | 317 318 | 92.79 | Subject_028B_FE	Subject_061B_FE
2441324 2443132 | 2551765 2549957 | 1809 1809 | 98.12 | Subject_028B_FE	Subject_061B_FE
2444763 2454292 | 2549832 2540304 | 9530 9529 | 97.81 | Subject_028B_FE	Subject_061B_FE
2454383 2455919 | 2961604 2960068 | 1537 1537 | 94.73 | Subject_028B_FE	Subject_061B_FE
2456309 2459124 | 2540167 2537352 | 2816 2816 | 94.68 | Subject_028B_FE	Subject_061B_FE
2459202 2472612 | 2042521 2029140 | 13411 13382 | 96.04 | Subject_028B_FE	Subject_061B_FE
2474262 2474374 | 2029121 2029009 | 113 113 | 96.46 | Subject_028B_FE	Subject_061B_FE
2474479 2481787 | 626640 633947 | 7309 7308 | 95.70 | Subject_028B_FE	Subject_061B_FE
2482016 2486136 | 633977 638125 | 4121 4149 | 96.19 | Subject_028B_FE	Subject_061B_FE
2482330 2482510 | 3127189 3127005 | 181 185 | 91.89 | Subject_028B_FE	Subject_061B_FE
2482325 2482487 | 2111533 2111371 | 163 163 | 87.73 | Subject_028B_FE	Subject_061B_FE
2486207 2505046 | 650899 669601 | 18840 18703 | 96.16 | Subject_028B_FE	Subject_061B_FE
2513188 2513350 | 2570364 2570202 | 163 163 | 97.55 | Subject_028B_FE	Subject_061B_FE
2514768 2518957 | 2570138 2565963 | 4190 4176 | 96.37 | Subject_028B_FE	Subject_061B_FE
2519168 2522880 | 2565959 2562243 | 3713 3717 | 97.66 | Subject_028B_FE	Subject_061B_FE
2524331 2529967 | 2562182 2556530 | 5637 5653 | 95.79 | Subject_028B_FE	Subject_061B_FE
2529939 2530033 | 1708286 1708194 | 95 93 | 94.74 | Subject_028B_FE	Subject_061B_FE
2530020 2534783 | 2556543 2551759 | 4764 4785 | 97.07 | Subject_028B_FE	Subject_061B_FE
2534777 2537771 | 938213 941207 | 2995 2995 | 99.37 | Subject_028B_FE	Subject_061B_FE
2537771 2537998 | 3201169 3201396 | 228 228 | 98.68 | Subject_028B_FE	Subject_061B_FE
2537993 2541007 | 941196 944244 | 3015 3049 | 98.39 | Subject_028B_FE	Subject_061B_FE
2540996 2542500 | 1451963 1450462 | 1505 1502 | 98.67 | Subject_028B_FE	Subject_061B_FE
2542632 2543411 | 1448555 1447776 | 780 780 | 90.26 | Subject_028B_FE	Subject_061B_FE
2543643 2543794 | 1447784 1447634 | 152 151 | 94.74 | Subject_028B_FE	Subject_061B_FE
2546972 2548890 | 12086 10167 | 1919 1920 | 88.94 | Subject_028B_FE	Subject_061B_FE
2548442 2548889 | 1447639 1447192 | 448 448 | 93.11 | Subject_028B_FE	Subject_061B_FE
2548877 2552131 | 944232 947487 | 3255 3256 | 96.96 | Subject_028B_FE	Subject_061B_FE
2552455 2555279 | 947809 950634 | 2825 2826 | 94.69 | Subject_028B_FE	Subject_061B_FE
2555281 2559015 | 952956 956672 | 3735 3717 | 96.63 | Subject_028B_FE	Subject_061B_FE
2563765 2563964 | 956814 957013 | 200 200 | 95.50 | Subject_028B_FE	Subject_061B_FE
2563979 2564986 | 93692 92683 | 1008 1010 | 95.94 | Subject_028B_FE	Subject_061B_FE
2565417 2589520 | 92264 68199 | 24104 24066 | 97.14 | Subject_028B_FE	Subject_061B_FE
2589613 2593145 | 3080759 3084280 | 3533 3522 | 89.51 | Subject_028B_FE	Subject_061B_FE
2589630 2590074 | 372510 372066 | 445 445 | 97.53 | Subject_028B_FE	Subject_061B_FE
2592145 2593145 | 369993 368996 | 1001 998 | 95.91 | Subject_028B_FE	Subject_061B_FE
2593544 2596716 | 3147303 3150465 | 3173 3163 | 97.45 | Subject_028B_FE	Subject_061B_FE
2596744 2599045 | 2727240 2729543 | 2302 2304 | 91.86 | Subject_028B_FE	Subject_061B_FE
2599193 2605952 | 2729586 2736310 | 6760 6725 | 94.90 | Subject_028B_FE	Subject_061B_FE
2607887 2610184 | 2736409 2738706 | 2298 2298 | 97.26 | Subject_028B_FE	Subject_061B_FE
2610264 2618940 | 2738844 2747523 | 8677 8680 | 97.18 | Subject_028B_FE	Subject_061B_FE
2619098 2622120 | 2747560 2750584 | 3023 3025 | 97.22 | Subject_028B_FE	Subject_061B_FE
2622187 2626503 | 1108666 1112993 | 4317 4328 | 93.24 | Subject_028B_FE	Subject_061B_FE
2628205 2630089 | 1113141 1115025 | 1885 1885 | 94.27 | Subject_028B_FE	Subject_061B_FE
2634286 2637972 | 1125241 1128949 | 3687 3709 | 96.06 | Subject_028B_FE	Subject_061B_FE
2638578 2638849 | 1128945 1129216 | 272 272 | 95.62 | Subject_028B_FE	Subject_061B_FE
2638984 2650130 | 1129216 1140207 | 11147 10992 | 96.04 | Subject_028B_FE	Subject_061B_FE
2650132 2650317 | 361184 361001 | 186 184 | 91.94 | Subject_028B_FE	Subject_061B_FE
2650322 2650880 | 122932 122375 | 559 558 | 97.67 | Subject_028B_FE	Subject_061B_FE
2650919 2676363 | 122147 96900 | 25445 25248 | 96.65 | Subject_028B_FE	Subject_061B_FE
2676604 2677412 | 96800 95992 | 809 809 | 98.89 | Subject_028B_FE	Subject_061B_FE
2677414 2677923 | 93690 93181 | 510 510 | 98.04 | Subject_028B_FE	Subject_061B_FE
2687319 2689027 | 112311 114019 | 1709 1709 | 84.75 | Subject_028B_FE	Subject_061B_FE
2704419 2704591 | 3217239 3217411 | 173 173 | 91.91 | Subject_028B_FE	Subject_061B_FE
2704563 2705645 | 1849551 1848469 | 1083 1083 | 98.52 | Subject_028B_FE	Subject_061B_FE
2704564 2704733 | 3212961 3213130 | 170 170 | 94.71 | Subject_028B_FE	Subject_061B_FE
2705865 2706261 | 1848369 1847974 | 397 396 | 97.98 | Subject_028B_FE	Subject_061B_FE
2705939 2706024 | 2237940 2237855 | 86 86 | 97.67 | Subject_028B_FE	Subject_061B_FE
2705940 2706087 | 2237654 2237506 | 148 149 | 88.67 | Subject_028B_FE	Subject_061B_FE
2707595 2710007 | 1847956 1845547 | 2413 2410 | 97.39 | Subject_028B_FE	Subject_061B_FE
2710595 2712999 | 1845313 1842911 | 2405 2403 | 97.09 | Subject_028B_FE	Subject_061B_FE
2713022 2713328 | 1841997 1841696 | 307 302 | 96.12 | Subject_028B_FE	Subject_061B_FE
2713331 2721722 | 1841570 1833247 | 8392 8324 | 96.19 | Subject_028B_FE	Subject_061B_FE
2723950 2729101 | 1829035 1823915 | 5152 5121 | 95.96 | Subject_028B_FE	Subject_061B_FE
2729089 2729199 | 1822793 1822682 | 111 112 | 95.54 | Subject_028B_FE	Subject_061B_FE
2729207 2729693 | 2414596 2414110 | 487 487 | 97.33 | Subject_028B_FE	Subject_061B_FE
2732785 2733924 | 2690486 2691652 | 1140 1167 | 92.99 | Subject_028B_FE	Subject_061B_FE
2734096 2735677 | 2692232 2693813 | 1582 1582 | 96.65 | Subject_028B_FE	Subject_061B_FE
2735693 2739786 | 2694125 2698171 | 4094 4047 | 97.07 | Subject_028B_FE	Subject_061B_FE
2737750 2737926 | 3012163 3011987 | 177 177 | 94.92 | Subject_028B_FE	Subject_061B_FE
2738639 2738821 | 2924739 2924558 | 183 182 | 85.33 | Subject_028B_FE	Subject_061B_FE
2740777 2740866 | 2698199 2698288 | 90 90 | 100.00 | Subject_028B_FE	Subject_061B_FE
2750708 2754223 | 2703993 2707458 | 3516 3466 | 96.50 | Subject_028B_FE	Subject_061B_FE
2751899 2752470 | 2698300 2698871 | 572 572 | 96.33 | Subject_028B_FE	Subject_061B_FE
2752048 2752354 | 441309 441003 | 307 307 | 80.58 | Subject_028B_FE	Subject_061B_FE
2754231 2769125 | 2337153 2322223 | 14895 14931 | 97.15 | Subject_028B_FE	Subject_061B_FE
2769541 2769913 | 2321840 2321468 | 373 373 | 97.05 | Subject_028B_FE	Subject_061B_FE
2779247 2779421 | 2971143 2971318 | 175 176 | 96.02 | Subject_028B_FE	Subject_061B_FE
2779988 2780123 | 3207712 3207846 | 136 135 | 94.85 | Subject_028B_FE	Subject_061B_FE
2780312 2780431 | 3219304 3219424 | 120 121 | 96.69 | Subject_028B_FE	Subject_061B_FE
2780646 2780915 | 3213184 3212915 | 270 270 | 98.52 | Subject_028B_FE	Subject_061B_FE
2780705 2780869 | 1849386 1849550 | 165 165 | 93.94 | Subject_028B_FE	Subject_061B_FE
2780915 2781157 | 2961641 2961883 | 243 243 | 97.94 | Subject_028B_FE	Subject_061B_FE
2780836 2781723 | 3217203 3218091 | 888 889 | 92.70 | Subject_028B_FE	Subject_061B_FE
2783212 2783372 | 2971144 2971304 | 161 161 | 90.06 | Subject_028B_FE	Subject_061B_FE
2788912 2789170 | 3010486 3010228 | 259 259 | 95.37 | Subject_028B_FE	Subject_061B_FE
2789199 2789338 | 3008854 3008715 | 140 140 | 97.14 | Subject_028B_FE	Subject_061B_FE
2796240 2796484 | 2971060 2971304 | 245 245 | 90.69 | Subject_028B_FE	Subject_061B_FE
2800429 2809796 | 2951445 2942076 | 9368 9370 | 99.16 | Subject_028B_FE	Subject_061B_FE
2809859 2811582 | 2941911 2940189 | 1724 1723 | 90.66 | Subject_028B_FE	Subject_061B_FE
2812184 2820348 | 3170340 3162168 | 8165 8173 | 95.48 | Subject_028B_FE	Subject_061B_FE
2820365 2820706 | 3161964 3161623 | 342 342 | 93.27 | Subject_028B_FE	Subject_061B_FE
2821010 2821095 | 1146872 1146957 | 86 86 | 100.00 | Subject_028B_FE	Subject_061B_FE
2821305 2823763 | 837693 835235 | 2459 2459 | 97.15 | Subject_028B_FE	Subject_061B_FE
2827889 2840205 | 835231 822966 | 12317 12266 | 97.44 | Subject_028B_FE	Subject_061B_FE
2840301 2841107 | 822966 822159 | 807 808 | 96.91 | Subject_028B_FE	Subject_061B_FE
2841108 2841668 | 812962 812402 | 561 561 | 98.22 | Subject_028B_FE	Subject_061B_FE
2841656 2841864 | 811440 811232 | 209 209 | 98.56 | Subject_028B_FE	Subject_061B_FE
2842675 2842855 | 803665 803484 | 181 182 | 93.96 | Subject_028B_FE	Subject_061B_FE
2842851 2843071 | 3039167 3039388 | 221 222 | 93.27 | Subject_028B_FE	Subject_061B_FE
2843272 2843493 | 3039609 3039830 | 222 222 | 98.65 | Subject_028B_FE	Subject_061B_FE
2843626 2843768 | 3039472 3039615 | 143 144 | 91.72 | Subject_028B_FE	Subject_061B_FE
2843681 2860141 | 3040018 3056439 | 16461 16422 | 98.28 | Subject_028B_FE	Subject_061B_FE
2860146 2873700 | 2707638 2721191 | 13555 13554 | 97.56 | Subject_028B_FE	Subject_061B_FE
2873703 2874574 | 1778169 1777298 | 872 872 | 97.82 | Subject_028B_FE	Subject_061B_FE
2874796 2878717 | 1777076 1773155 | 3922 3922 | 94.69 | Subject_028B_FE	Subject_061B_FE
2878717 2879149 | 1772959 1772526 | 433 434 | 92.63 | Subject_028B_FE	Subject_061B_FE
2880463 2880687 | 2644447 2644672 | 225 226 | 94.30 | Subject_028B_FE	Subject_061B_FE
2880534 2880664 | 2965648 2965518 | 131 131 | 96.95 | Subject_028B_FE	Subject_061B_FE
2880588 2881736 | 3218477 3217327 | 1149 1151 | 97.83 | Subject_028B_FE	Subject_061B_FE
2880667 2880895 | 3213325 3213553 | 229 229 | 90.52 | Subject_028B_FE	Subject_061B_FE
2881540 2881736 | 2961882 2961686 | 197 197 | 92.89 | Subject_028B_FE	Subject_061B_FE
2909085 2914903 | 1916508 1922326 | 5819 5819 | 98.71 | Subject_028B_FE	Subject_061B_FE
2914903 2918220 | 1799168 1795847 | 3318 3322 | 89.87 | Subject_028B_FE	Subject_061B_FE
2919055 2919265 | 2753066 2753276 | 211 211 | 91.55 | Subject_028B_FE	Subject_061B_FE
2919056 2919220 | 404030 403866 | 165 165 | 94.55 | Subject_028B_FE	Subject_061B_FE
2919056 2919421 | 396760 396391 | 366 370 | 83.87 | Subject_028B_FE	Subject_061B_FE
2919055 2919421 | 2751735 2752101 | 367 367 | 86.68 | Subject_028B_FE	Subject_061B_FE
2925185 2925335 | 2753215 2753065 | 151 151 | 99.34 | Subject_028B_FE	Subject_061B_FE
2931856 2932150 | 2814342 2814044 | 295 299 | 97.32 | Subject_028B_FE	Subject_061B_FE
2932317 2933247 | 2813978 2813048 | 931 931 | 98.50 | Subject_028B_FE	Subject_061B_FE
2936960 2937237 | 2992156 2992420 | 278 265 | 90.29 | Subject_028B_FE	Subject_061B_FE
2937199 2937979 | 1326502 1325719 | 781 784 | 86.35 | Subject_028B_FE	Subject_061B_FE
2937199 2937906 | 1055665 1056372 | 708 708 | 87.01 | Subject_028B_FE	Subject_061B_FE
2937170 2937906 | 1455275 1454539 | 737 737 | 84.82 | Subject_028B_FE	Subject_061B_FE
2937883 2948677 | 2992418 3003274 | 10795 10857 | 97.29 | Subject_028B_FE	Subject_061B_FE
2948708 2951309 | 2531277 2528679 | 2602 2599 | 96.78 | Subject_028B_FE	Subject_061B_FE
2959194 2960215 | 2528664 2527648 | 1022 1017 | 96.58 | Subject_028B_FE	Subject_061B_FE
2960223 2961175 | 2526394 2525442 | 953 953 | 97.59 | Subject_028B_FE	Subject_061B_FE
2961331 2963590 | 2525349 2523122 | 2260 2228 | 96.73 | Subject_028B_FE	Subject_061B_FE
2963800 2972201 | 684156 675809 | 8402 8348 | 96.59 | Subject_028B_FE	Subject_061B_FE
2973002 2977551 | 674990 670447 | 4550 4544 | 97.63 | Subject_028B_FE	Subject_061B_FE
2977553 2988905 | 912105 923454 | 11353 11350 | 97.01 | Subject_028B_FE	Subject_061B_FE
2980614 2980719 | 915542 915434 | 106 109 | 84.68 | Subject_028B_FE	Subject_061B_FE
2990760 2996359 | 959129 964724 | 5600 5596 | 96.47 | Subject_028B_FE	Subject_061B_FE
2996539 2997114 | 964726 965309 | 576 584 | 87.35 | Subject_028B_FE	Subject_061B_FE
2998339 3003691 | 966539 971882 | 5353 5344 | 86.70 | Subject_028B_FE	Subject_061B_FE
3003691 3007818 | 2820615 2824743 | 4128 4129 | 97.82 | Subject_028B_FE	Subject_061B_FE
3008091 3013969 | 2824837 2830518 | 5879 5682 | 94.24 | Subject_028B_FE	Subject_061B_FE
3008183 3008378 | 1943839 1943645 | 196 195 | 87.82 | Subject_028B_FE	Subject_061B_FE
3014095 3016199 | 2830535 2832639 | 2105 2105 | 98.19 | Subject_028B_FE	Subject_061B_FE
3016200 3016383 | 361173 360998 | 184 176 | 94.57 | Subject_028B_FE	Subject_061B_FE
3016200 3016591 | 67011 66624 | 392 388 | 94.68 | Subject_028B_FE	Subject_061B_FE
3016392 3016524 | 3100528 3100396 | 133 133 | 94.78 | Subject_028B_FE	Subject_061B_FE
3016612 3016705 | 3094104 3094011 | 94 94 | 98.94 | Subject_028B_FE	Subject_061B_FE
3017034 3017608 | 66542 65969 | 575 574 | 97.57 | Subject_028B_FE	Subject_061B_FE
3020089 3028639 | 65951 57381 | 8551 8571 | 97.68 | Subject_028B_FE	Subject_061B_FE
3028565 3028640 | 57314 57239 | 76 76 | 100.00 | Subject_028B_FE	Subject_061B_FE
3028648 3030173 | 3129251 3130776 | 1526 1526 | 97.51 | Subject_028B_FE	Subject_061B_FE
3030165 3031629 | 3132102 3133567 | 1465 1466 | 98.64 | Subject_028B_FE	Subject_061B_FE
3031628 3031767 | 3138422 3138561 | 140 140 | 97.14 | Subject_028B_FE	Subject_061B_FE
3031768 3032644 | 3138679 3139511 | 877 833 | 91.11 | Subject_028B_FE	Subject_061B_FE
3032648 3039290 | 3194060 3187374 | 6643 6687 | 97.70 | Subject_028B_FE	Subject_061B_FE
3039624 3039904 | 3187373 3187087 | 281 287 | 93.03 | Subject_028B_FE	Subject_061B_FE
3040043 3040275 | 3186971 3186739 | 233 233 | 88.61 | Subject_028B_FE	Subject_061B_FE
3040570 3040861 | 3230607 3230316 | 292 292 | 99.32 | Subject_028B_FE	Subject_061B_FE
3040863 3041764 | 1321537 1320636 | 902 902 | 97.56 | Subject_028B_FE	Subject_061B_FE
3041755 3041859 | 1322200 1322096 | 105 105 | 98.10 | Subject_028B_FE	Subject_061B_FE
3041755 3043570 | 20445 18630 | 1816 1816 | 98.02 | Subject_028B_FE	Subject_061B_FE
3044080 3052606 | 8560 41 | 8527 8520 | 97.89 | Subject_028B_FE	Subject_061B_FE
3057132 3057930 | 1055638 1056436 | 799 799 | 90.01 | Subject_028B_FE	Subject_061B_FE
3057159 3057866 | 1326502 1325795 | 708 708 | 88.45 | Subject_028B_FE	Subject_061B_FE
3057159 3057897 | 1395800 1396538 | 739 739 | 89.07 | Subject_028B_FE	Subject_061B_FE
3063043 3064041 | 1030007 1030992 | 999 986 | 93.69 | Subject_028B_FE	Subject_061B_FE
3063237 3064046 | 1453578 1454387 | 810 810 | 92.85 | Subject_028B_FE	Subject_061B_FE
3064317 3067056 | 765631 768372 | 2740 2742 | 96.35 | Subject_028B_FE	Subject_061B_FE
3068736 3069285 | 768414 768962 | 550 549 | 97.45 | Subject_028B_FE	Subject_061B_FE
3068940 3069239 | 801968 802266 | 300 299 | 84.87 | Subject_028B_FE	Subject_061B_FE
3068938 3069243 | 2920100 2919797 | 306 304 | 84.42 | Subject_028B_FE	Subject_061B_FE
3071628 3074697 | 770709 773787 | 3070 3079 | 96.78 | Subject_028B_FE	Subject_061B_FE
3074708 3075382 | 775281 775955 | 675 675 | 98.07 | Subject_028B_FE	Subject_061B_FE
3075383 3075941 | 775908 775350 | 559 559 | 85.89 | Subject_028B_FE	Subject_061B_FE
3082758 3083217 | 768921 768468 | 460 454 | 88.53 | Subject_028B_FE	Subject_061B_FE
3084200 3084657 | 766092 765635 | 458 458 | 98.03 | Subject_028B_FE	Subject_061B_FE
3084663 3089227 | 838231 842766 | 4565 4536 | 95.11 | Subject_028B_FE	Subject_061B_FE
3089770 3089846 | 2191318 2191242 | 77 77 | 98.70 | Subject_028B_FE	Subject_061B_FE
3092361 3092877 | 842866 843382 | 517 517 | 94.22 | Subject_028B_FE	Subject_061B_FE
3092876 3093898 | 1682058 1683080 | 1023 1023 | 99.61 | Subject_028B_FE	Subject_061B_FE
3093899 3102400 | 813595 822164 | 8502 8570 | 95.30 | Subject_028B_FE	Subject_061B_FE
3102395 3102517 | 2833392 2833270 | 123 123 | 99.19 | Subject_028B_FE	Subject_061B_FE
3110638 3117271 | 937290 930657 | 6634 6634 | 99.31 | Subject_028B_FE	Subject_061B_FE
3117272 3118171 | 930483 929590 | 900 894 | 89.51 | Subject_028B_FE	Subject_061B_FE
3117433 3117940 | 2117763 2117296 | 508 468 | 83.95 | Subject_028B_FE	Subject_061B_FE
3117793 3118018 | 23077 23295 | 226 219 | 88.11 | Subject_028B_FE	Subject_061B_FE
3118781 3119947 | 2832638 2833803 | 1167 1166 | 99.23 | Subject_028B_FE	Subject_061B_FE
3119948 3120896 | 3128139 3127192 | 949 948 | 96.73 | Subject_028B_FE	Subject_061B_FE
3122527 3125219 | 2833795 2836466 | 2693 2672 | 97.85 | Subject_028B_FE	Subject_061B_FE
3125220 3128339 | 1908945 1912067 | 3120 3123 | 96.41 | Subject_028B_FE	Subject_061B_FE
3128530 3128610 | 2983428 2983508 | 81 81 | 97.53 | Subject_028B_FE	Subject_061B_FE
3128862 3129301 | 1447201 1447641 | 440 441 | 88.26 | Subject_028B_FE	Subject_061B_FE
3131473 3137722 | 2814366 2820615 | 6250 6250 | 97.81 | Subject_028B_FE	Subject_061B_FE
3137723 3138162 | 1320527 1320966 | 440 440 | 97.27 | Subject_028B_FE	Subject_061B_FE
3138436 3138670 | 427579 427813 | 235 235 | 96.17 | Subject_028B_FE	Subject_061B_FE
3138480 3138699 | 2615669 2615888 | 220 220 | 95.45 | Subject_028B_FE	Subject_061B_FE
3138816 3139023 | 427839 428049 | 208 211 | 94.79 | Subject_028B_FE	Subject_061B_FE
3138816 3139034 | 2615903 2616118 | 219 216 | 90.95 | Subject_028B_FE	Subject_061B_FE
3139202 3139641 | 2616333 2616769 | 440 437 | 90.99 | Subject_028B_FE	Subject_061B_FE
3140311 3140510 | 428197 428396 | 200 200 | 98.50 | Subject_028B_FE	Subject_061B_FE
3140661 3143926 | 428471 431737 | 3266 3267 | 96.97 | Subject_028B_FE	Subject_061B_FE
3143930 3144129 | 1393596 1393397 | 200 200 | 93.03 | Subject_028B_FE	Subject_061B_FE
3143930 3144168 | 1032252 1032490 | 239 239 | 92.92 | Subject_028B_FE	Subject_061B_FE
3144232 3150101 | 1393298 1387483 | 5870 5816 | 96.20 | Subject_028B_FE	Subject_061B_FE
3150106 3155918 | 620832 626635 | 5813 5804 | 96.62 | Subject_028B_FE	Subject_061B_FE
3155917 3159399 | 200100 203583 | 3483 3484 | 98.39 | Subject_028B_FE	Subject_061B_FE
3159521 3161466 | 203595 205539 | 1946 1945 | 98.87 | Subject_028B_FE	Subject_061B_FE
3161526 3166701 | 924271 929445 | 5176 5175 | 98.30 | Subject_028B_FE	Subject_061B_FE
3167105 3167907 | 1856605 1855803 | 803 803 | 95.52 | Subject_028B_FE	Subject_061B_FE
3168072 3171319 | 1855744 1852484 | 3248 3261 | 97.85 | Subject_028B_FE	Subject_061B_FE
3171325 3171632 | 1852479 1852799 | 308 321 | 94.10 | Subject_028B_FE	Subject_061B_FE
3173428 3175458 | 1854607 1856605 | 2031 1999 | 94.49 | Subject_028B_FE	Subject_061B_FE
3176093 3176488 | 2140322 2140016 | 396 307 | 75.51 | Subject_028B_FE	Subject_061B_FE
3177561 3177849 | 2140025 2139737 | 289 289 | 94.50 | Subject_028B_FE	Subject_061B_FE
3179969 3180190 | 2139652 2139433 | 222 220 | 94.59 | Subject_028B_FE	Subject_061B_FE
3182816 3185194 | 2076999 2074621 | 2379 2379 | 97.90 | Subject_028B_FE	Subject_061B_FE
3185194 3187495 | 93691 95992 | 2302 2302 | 97.87 | Subject_028B_FE	Subject_061B_FE
3187496 3188171 | 1317005 1316330 | 676 676 | 98.67 | Subject_028B_FE	Subject_061B_FE
3189645 3189804 | 3128299 3128140 | 160 160 | 97.50 | Subject_028B_FE	Subject_061B_FE
3190058 3190535 | 3232727 3232250 | 478 478 | 97.07 | Subject_028B_FE	Subject_061B_FE
3190552 3190900 | 3233496 3233844 | 349 349 | 99.43 | Subject_028B_FE	Subject_061B_FE
3191332 3191734 | 3232728 3233130 | 403 403 | 99.01 | Subject_028B_FE	Subject_061B_FE
3191451 3191928 | 3232727 3232250 | 478 478 | 99.16 | Subject_028B_FE	Subject_061B_FE
3191945 3192293 | 3233496 3233844 | 349 349 | 99.71 | Subject_028B_FE	Subject_061B_FE
3192447 3193722 | 3229340 3230615 | 1276 1276 | 96.71 | Subject_028B_FE	Subject_061B_FE
3193725 3194977 | 3225811 3227063 | 1253 1253 | 98.80 | Subject_028B_FE	Subject_061B_FE
3194978 3196192 | 1318221 1317007 | 1215 1215 | 99.26 | Subject_028B_FE	Subject_061B_FE
3196193 3197194 | 3067768 3068769 | 1002 1002 | 99.70 | Subject_028B_FE	Subject_061B_FE
3197194 3198163 | 3229345 3230314 | 970 970 | 99.59 | Subject_028B_FE	Subject_061B_FE
3198164 3199088 | 937289 938213 | 925 925 | 99.89 | Subject_028B_FE	Subject_061B_FE
3199088 3199967 | 2028941 2028062 | 880 880 | 97.27 | Subject_028B_FE	Subject_061B_FE
3199968 3200353 | 3225811 3225426 | 386 386 | 100.00 | Subject_028B_FE	Subject_061B_FE
3200365 3200782 | 3232249 3231832 | 418 418 | 100.00 | Subject_028B_FE	Subject_061B_FE
3201149 3201582 | 1856643 1857077 | 434 435 | 96.32 | Subject_028B_FE	Subject_061B_FE
3201583 3202203 | 1852066 1851446 | 621 621 | 96.78 | Subject_028B_FE	Subject_061B_FE
3202204 3202822 | 1851444 1852062 | 619 619 | 97.42 | Subject_028B_FE	Subject_061B_FE
3202827 3203441 | 3066758 3067372 | 615 615 | 96.26 | Subject_028B_FE	Subject_061B_FE
3203445 3204053 | 813592 812962 | 609 631 | 95.40 | Subject_028B_FE	Subject_061B_FE
3204053 3204641 | 3069357 3068769 | 589 589 | 98.14 | Subject_028B_FE	Subject_061B_FE
3204642 3205193 | 1209795 1210346 | 552 552 | 99.09 | Subject_028B_FE	Subject_061B_FE
3205190 3205727 | 837692 838229 | 538 538 | 97.58 | Subject_028B_FE	Subject_061B_FE
3206249 3206774 | 3100581 3101106 | 526 526 | 97.15 | Subject_028B_FE	Subject_061B_FE
3206252 3206774 | 361234 361756 | 523 523 | 95.60 | Subject_028B_FE	Subject_061B_FE
3206252 3206382 | 67072 67202 | 131 131 | 95.42 | Subject_028B_FE	Subject_061B_FE
3206249 3206774 | 123276 123786 | 526 511 | 94.49 | Subject_028B_FE	Subject_061B_FE
3206638 3206774 | 1684068 1683932 | 137 137 | 95.62 | Subject_028B_FE	Subject_061B_FE
3207225 3207567 | 292395 292053 | 343 343 | 96.79 | Subject_028B_FE	Subject_061B_FE
3207568 3207672 | 361757 361861 | 105 105 | 98.10 | Subject_028B_FE	Subject_061B_FE
3207571 3207871 | 67181 67481 | 301 301 | 99.00 | Subject_028B_FE	Subject_061B_FE
3207568 3207871 | 3101107 3101408 | 304 302 | 97.04 | Subject_028B_FE	Subject_061B_FE
3207568 3207672 | 123787 123891 | 105 105 | 97.14 | Subject_028B_FE	Subject_061B_FE
3207606 3207861 | 1683914 1683658 | 256 257 | 97.28 | Subject_028B_FE	Subject_061B_FE
3207706 3207871 | 92006 92171 | 166 166 | 96.39 | Subject_028B_FE	Subject_061B_FE
3207873 3208087 | 3233346 3233131 | 215 216 | 95.85 | Subject_028B_FE	Subject_061B_FE
3208175 3208474 | 3230316 3230615 | 300 300 | 100.00 | Subject_028B_FE	Subject_061B_FE
