# Supplementary material for: Expansion of intestinal Prevotella copri correlates with enhanced susceptibility to arthritis
Source: eLife. 2013 Nov 5;2:e01202. doi: 10.7554/eLife.01202 (PMC3816614; doi:10.7554/eLife.01202)
Supplement: Figure 2—source data 1. — DOI: http://dx.doi.org/10.7554/eLife.01202.010 [file elife01202s003.zip › Figure_2/Panel_B/nucmer_out/028B_061B.delta]

/home/sczesa01/synteny_plot/pseudochroms/Subject_028B_FE.pseudochrom.fa /home/sczesa01/synteny_plot/pseudochroms/Subject_061B_FE.pseudochrom.fa
NUCMER
>Subject_028B_FE Subject_061B_FE 3208474 3233844
1 2704 1922326 1925029 51 51 0
0
3114 6519 1925070 1928476 97 97 0
-3373
0
6885 15664 1928469 1937188 279 279 0
682
1
1
1
1759
-13
-1
-216
1289
-4
473
1
1
1
1
1
1
-92
716
3
1
1
1
2
1
1
1
1
10
1
4
1
3
1
1
1
1
5
1
1
1
1
1
1
1
1
1
1
1
4
1
1
1
1
1
1
1
1
2
1
1
1
1
1
1
1
1
1
1
3
0
18460 24381 1937354 1943256 153 153 0
78
506
1586
1
1
1
1
1
1
1
1
1
1
1
1
1
1789
1
1
-1931
8
0
24526 25108 1943404 1943988 48 48 0
-317
-1
-142
3
0
27565 29516 1944304 1946248 120 120 0
161
-6
-378
4
-478
5
10
-4
814
1
1
1
1
1
44
3
-38
0
35046 35711 1950684 1951350 37 37 0
-315
0
36834 37124 1951349 1951639 9 9 0
269
-3
0
38970 54303 1951693 1967004 557 557 0
-2074
7
-4697
-1
-2
6
1
-9
-3
-699
3645
1
1
1
1
1
1
1
1
1
1
1
1
1
1
1
1
1
1
1
1
1
1
1
2
1
1
-2472
0
54491 57413 1967201 1970122 104 104 0
-11
5
9
-5
134
547
-7
1967
-5
0
68843 71331 1970301 1972789 71 71 0
0
73642 76507 1978908 1981822 128 128 0
-1636
-1
-1
-1
-1
-1
-7
-1
-1
-1
-1
-1
-3
-3
-1
-4
-7
-1
-1
-2
-4
-1
-5
-1
-1
-1
-1
-1
-1
-2
-2
-3
-1
-9
-1
-1
-1
-4
-7
-1
-1
-5
-1
-1
-5
-1
-5
-1
-1
-1
753
0
76504 78030 2841056 2842581 32 32 0
272
0
80229 101437 2844734 2865923 279 279 0
2156
59
340
-8584
-4182
2613
1
1
9
1
1
1
1
1
1
1
1
1
1
1
1
1
1
0
101526 101631 2866043 2866148 2 2 0
0
102594 109552 3194058 3201017 200 200 0
-13
6737
-51
97
13
-10
-25
0
109554 111218 1038532 1036834 237 237 0
-879
-1
-1
-124
-1
-1
-1
-1
-1
-1
-1
-1
-1
-1
-1
-143
-134
-1
-1
-3
-6
-2
-39
-1
-1
-1
-1
-3
-114
-2
-1
-168
-1
-1
0
111490 112037 1036547 1035983 83 83 0
-23
-1
-1
-8
-1
-3
44
2
1
-40
-1
-1
-2
-1
-1
-7
-1
3
-6
-2
50
-288
-1
-1
-2
-1
-1
0
112489 113741 1035531 1034241 195 195 0
-126
-1
-2
-1
-5
-1
-2
-1
-2
-1
-2
-1
-5
-1
-1
80
-9
-15
-12
-1
-1
-35
-1
-1
-1
-1
-1
218
1
1
-26
-1
-4
-1
-4
-1
344
7
1
-40
-1
-1
-1
-1
-1
-1
-1
-1
104
1
1
-85
-1
-2
-9
-1
-1
-93
0
113885 116226 1034156 1031816 66 66 0
2162
4
1
8
-15
-13
-1
-1
79
0
113994 114126 1393269 1393401 2 2 0
0
115594 116009 1393401 1393816 44 44 0
0
116228 116324 1395429 1395525 2 2 0
0
116258 117223 1030994 1030005 56 56 0
-806
-1
-1
-1
-1
-1
-1
-1
-1
-1
-1
-1
-1
-1
-1
-1
-5
-1
-1
-1
-1
-1
-1
-1
0
116260 117075 1454381 1453566 51 51 0
0
117488 150631 1030015 996762 1021 1021 0
-1150
1882
6
1
1
1
1
1
3372
1
1
1
1
1
1
1
1
1
5
10
44
-2370
-5
-4
-1
-1
-1
-1
-1
-1
-1
-1
-1
-1
-1
-3
-1
-1
-1
-1
-1
-1
-1
-1
-1
-3
-1
-1
-1
-1
-1
-1
-1
-1
-1
-1
-1
-1
-1
-1
-1
-1
-1
-1
-4
-1
-1
-1
-1
-1
-1
-1
-1
-1
-1
-1
-1
-1
-1
-1
-1
-1
-1
-1
-1
-3
-1
-1
-1
-1
-1
-352
10374
14
-3149
-1
-1
-1
-1
-1
-1
-1
-1
-1
-1
-1
-1
-1
-1
-1
-1
-1
-1
-1
-1
-1
-46
-1
-1
-1
-1
-1
-1
-1
-1
-1
-1
-1
-1
-1
-1
-1
-1
-1
-1
-1
-1
-1
-1
-1
-1
-1
-1
-1
-1
-1
-1
-1
-1
-1
-1
-1
-1
-1
-1
-1
-1
-1
-1
-1
77
3275
1
-345
6
3156
-7
-3224
-6
8
3
-29
6
24
1
1
0
126583 126662 3106892 3106813 1 1 0
0
140041 140260 1056699 1056918 17 17 0
0
150737 156913 996656 990485 261 261 0
-1356
4
1840
1
2
1385
21
0
159069 159203 990650 990516 5 5 0
0
171170 171359 2753257 2753067 8 8 0
-5
0
171354 173548 990038 987848 51 51 0
1286
1
1
673
0
174759 176535 987728 985952 38 38 0
0
174838 174964 956624 956750 17 17 0
0
176864 176968 985848 985745 4 4 0
5
0
176939 190654 985665 971881 272 272 0
-2964
-1
-1
-1
-1
-1
-1
-1
-1
-1
-1
-1
-6
-1
-14
-1
-3
-1
-1
-1
-1
-1
-1
-4
-1
-1
-1
-2
-1
-1
-1
-1
-1
-1
-1
-1
-1
-1
-1
-1
-1
-1
-1
-1
-3
-1
-1
-1
-2
-1
-1
-2
-1
-1
-1
-4
-1
-1
-1
-1
-11
-1
-1
-1
-1
-1
-1
-1
-1
-3177
394
0
190654 190943 292397 292686 13 13 0
0
192141 192554 292696 293109 20 20 0
0
197244 200256 293333 296363 108 108 0
-5
-1824
-1
-1
-1
-1
-1
-1
-1
-1
-1
-1
-1
-1
-1
-764
-1
-1
0
200736 203355 306793 309404 57 57 0
96
1
40
1
1
1
1
1
0
201269 201411 158809 158951 5 5 0
0
208404 208975 309451 310021 18 18 0
70
0
209717 215442 310072 315797 125 125 0
23
-1297
-4250
7
-95
36
0
215432 221226 315861 321655 111 111 0
0
243281 282354 321651 360766 778 778 0
-795
2461
2523
348
1
1
1
1
1
1
1
-27
6687
1
1
1
1
1
1
-1542
-1
1332
35
1961
-814
-3082
-1
1034
-41
-1
34
-4222
-9026
-3
-1
-1
-1
-1
-1
-1
-1
-1
-1
-1
-2
-1
-1
-1
-1
-1
-1
-1
-6
-1
-1
-1
-1
-1
-1
-1
-1
-1
-1
-1
-1
-1
-1
-1
-1
-1
-1
-1
-1
-1
-1
-1
-1
-1
-1
-1
-1
-1
-1
-1
-2
-1
15
-1162
-467
7
0
292371 292684 733684 733975 29 29 0
154
1
1
1
1
1
1
1
1
1
1
1
1
1
1
1
1
1
1
1
1
1
0
292975 293072 3131000 3130903 2 2 0
0
293168 293932 372530 373280 27 27 0
375
1
1
1
1
6
1
1
1
1
1
1
1
1
0
295181 308737 2753449 2766976 234 234 0
3735
1
1
1
1
1
1
1
1
1
1
149
1565
1
1
1
1
1
1
1
1
1
1
1
1
1
657
-2920
-1
-1
-1
-1
-1
-1
-4195
205
1
1
1
1
1
1
1
1
1
1
-93
0
308753 308883 990097 990228 20 20 0
-46
-1
4
3
11
-10
-54
0
308873 325029 2766976 2783161 497 497 0
-29
237
-4
-37
-1
-4
-1
-1
-1
-1
-1
-1
-1
-1
-1
-1
-1
-1
-1
-1
-1
-5237
296
1
-232
-1
-1
4479
-4582
-1
-1
-3
-1
-1
-1
-4
-2
0
325173 326327 2783314 2784529 141 141 0
-911
-1
-1
-1
-1
-1
-1
-1
-1
-1
-1
-3
-1
-3
-13
-1
-4
-6
-1
-1
-3
-1
-6
-1
-11
-5
-1
-1
-2
-1
-4
-1
-1
-8
-4
-1
-1
-1
-1
-1
-1
-1
-1
-1
-1
-1
-1
-1
-1
-3
-10
-1
-1
-1
-1
-1
-1
-1
-1
-1
-1
0
327880 328035 2784529 2784684 6 6 0
0
330181 333837 2918992 2922646 197 197 0
152
-5
-147
5
719
1
0
330986 331291 768920 768616 50 50 0
16
-30
5
-19
-1
5
1
73
-35
-4
38
5
1
-5
-1
19
-3
31
-19
0
334356 337113 2922764 2925453 144 144 0
1734
1
1
1
1
1
1
1
1
1
1
1
1
1
1
1
1
1
1
1
1
1
5
4
1
1
1
1
1
1
1
1
1
1
1
1
1
1
1
1
1
1
1
1
190
1
1
1
1
1
1
1
1
1
1
1
1
1
1
1
1
1
1
1
1
1
1
126
0
337793 337993 2925609 2925809 12 12 0
0
339814 342776 2926183 2929084 178 178 0
981
-8
-1202
90
1
1
1
1
1
1
1
1
1
1
1
1
1
5
1
1
3
1
1
3
1
2
1
1
1
1
1
1
1
1
1
1
3
1
1
1
4
1
1
1
1
1
1
1
1
1
5
1
1
1
1
1
1
1
1
1
1
1
1
1
1
0
343205 344902 2929573 2931267 91 91 0
-1251
5
139
1
1
0
346097 346187 2931317 2931407 2 2 0
0
349656 353400 2931424 2935156 92 92 0
190
1
1
1
1
1
1
1
1
1
1
1
0
355027 355138 2935043 2935154 2 2 0
0
357508 357908 802261 801864 40 40 0
179
159
1
1
-28
-26
3
0
358053 360014 2935157 2937118 83 83 0
1389
-26
0
361694 366288 801560 796962 199 199 0
2145
-742
-1
-1
-1
-1
-1
-1
-1
-1
-1
-1
-1
-3
-1
-1
-1
-4
-1
-1
-1
-1
-1
-1
-1
-1
-1
-2
-1
-1
-1
17
-5
93
1
1
1
1
1
1
1
1
1
1
1
1
1
1
1
1
1
1
1
1
1
1
1
949
0
366387 370901 796849 792297 118 118 0
-1750
-1
-1
-1
-1
-1
-1
-1
-1
-1
-1
-1
-1
-1
-1
-822
-1
-1297
-1
-1
-1
-1
-2
-1
-1
-1
-1
-1
-1
-1
-1
-1
-1
-1
-1
-1
-1
-1
0
371011 371336 792297 791971 31 31 0
44
-138
-1
26
-31
0
370911 371091 2486636 2486800 23 23 0
25
1
1
1
1
1
1
37
1
1
1
1
1
1
20
56
0
377706 377867 791786 791625 4 4 0
0
378046 381312 791560 788339 134 134 0
-460
24
1
1
1
1
1
1
1
1
1
1
1
1
1
1
1
1
1
1
1
1
1
1
1
1
1
1
1
1
1
1
1
1
1
1
1
1
1
1
1
1
1
1
1
1
463
1
-2257
0
381372 383317 788345 786401 35 35 0
122
0
383434 384566 786401 785269 70 70 0
-982
5
87
-3
0
384661 385647 785053 784067 60 60 0
0
387469 395376 783787 775956 234 234 0
940
1
1
1
10
1
1
3
1
1
1
5
1
1
1
2
1
1
1
3
1
5
1
1
-2045
3
256
1
1
1
1
104
1
1
1
1
1
1
1
1
1
1
1
1
1
1
1
1
1
1
1
1
1
1
1
1
1
1
1
1
1
1
1
1
1
1
1
1
1
1
1
1
1
1
1
1
1
1
1
1
-1671
-1
0
395384 407989 2226875 2239503 245 245 0
3902
4975
2191
1
-102
-78
-192
-1
-1
-12
-1
-1
-1
-1
-1
-1
-1
-1
-1
-1
-3
-1
-1
-3
-1
-1
-1
-1
-1
-1
-1
0
406373 406452 1848218 1848297 0 0 0
0
408418 429395 2239543 2260515 300 300 0
1639
1
2084
1
1
1
1
1
1
1339
-1230
-69
-50
-1
2624
19
-1424
-1
-8389
0
429644 430177 2260647 2261179 9 9 0
11
0
436308 436535 2261244 2261471 9 9 0
0
436981 448127 2261521 2272662 282 282 0
1418
1
1
1
1
1
-2823
6538
4
4
9
-12
-1
-7
-1
0
462435 465007 2109844 2107275 135 135 0
1910
1
1
0
466158 471901 2105938 2100140 219 219 0
-444
-100
-1
-1
-3
-1
-4
-8
-1
-1
-1
-1
-6
-1
-1
-2
-3
-17
-6
-1
-5
-1
-1
-1
-1
-4
-1
-1
-1
-1
-1
-1
-1
-3
-5
-1
-2
-1
-1
-1
-5
-1
-1
-1
-1
-1
-1
-1
-3
-1
-1
-1
-1
-1
-1
-1
-1
55
85
-218
3683
0
466171 466406 845710 845475 30 30 0
-156
5
0
466174 466537 2026109 2026461 66 66 0
-153
5
53
1
1
1
1
2
1
1
17
1
122
0
472038 495194 2100134 2076999 474 474 0
-5275
-1
-421
-1508
2251
-5
-2336
3551
1
1
1
3
701
72
608
617
1
1
1781
1
1
1
1
1
1
1
1
1
1
1
1
1
1
0
495198 501742 1553532 1560072 177 177 0
185
-11
-5
-1
-1
-3
29
1
1
1
1
5
1
6
1
-10
0
501974 504545 1071927 1069356 209 209 0
-146
4
0
506307 510872 1560029 1564563 206 206 0
946
1
1
1
1
1
2
6
1
1
1
1
1
1
3
1
3
1
1
1
3
1
1
2
3
1
1
-773
-4
7
251
466
1500
-4
177
299
1
0
511229 515281 1564560 1568619 90 90 0
-1253
-1
-1
-1
-1
-1
-1
0
515644 519171 1568732 1572262 118 118 0
-2234
1046
-65
-1
40
-8
-98
0
519172 520068 1583347 1584244 44 44 0
-12
0
520069 567102 1585278 1632247 652 652 0
-20
-7
-1
-1
-766
3
1926
1
1
1
1
1
1
1
1
1
1
1
1
3
1
5
1
1
1
1
1
7
1
1
1
1
1
1
3
2
1
4
1
1
1
1
1
1
1
1
3
1
2
1
4
1
1
1
1
1
1
1
1
3
1
1
1
1
1
1
1
3
1
4835
3087
-443
-9297
-1
1671
1
2646
1
1206
-47
13173
4843
20
-2932
0
559004 559092 2873589 2873501 0 0 0
0
567092 584933 3039161 3021267 460 460 0
-29
-1
6859
-21
-2700
4
3
1
1
-129
-4
4
2
-409
-1137
-1
-1
-1
-1
-1
-1
-1
-1
-1
-1
-1
-1
-1
-1
-1
-1
-1
-1
-1
-1
-1
-1
-1
-1
-1
-1
-1
-1
-1
-1
-1
-1
-1
-1
-1
-1
-1
-1
-1
-1
-1
-2
-1
-12
-1
-1
-1
-2
-3
-1
-1
-1
0
584934 585061 2954492 2954619 0 0 0
0
585129 585421 3011472 3011764 2 2 0
0
587321 593419 684162 690272 111 111 0
8
-3460
-1
-2006
-1
-1
-1
-1
-4
-5
-1
-1
-1
-1
0
594883 595040 690181 690338 7 7 0
0
595090 601045 690675 696630 128 128 0
0
611790 613473 707058 708741 21 21 0
-198
13
0
613474 631002 710661 728186 261 261 0
-66
11082
1
1
4
1
-2898
0
631008 636257 728313 733628 202 202 0
-221
-1614
-1
-1
96
1
1
1
1
1
1
1
1
-794
-1
-1
-1
-1
-3
1935
-370
-1
-1
-1
-1
-1
-1
-1
-1
-1
-1
-1
-1
-1
-1
-1
-1
-1
-1
-1
-1
-1
-1
-1
-1
-1
-1
-1
-1
-1
-1
-1
-1
-1
-1
-1
-1
-1
-1
-1
-1
-1
-1
-1
-1
-1
-1
-1
-1
-1
-2
-2
-5
-1
-1
-1
-1
-1
-2
-5
-1
-1
-1
-1
-1
-1
0
637749 638280 733607 734072 84 84 0
-239
4
28
1
1
1
1
1
1
1
1
1
1
1
1
1
1
1
1
1
1
1
1
1
1
1
1
1
1
1
1
1
1
1
1
1
1
1
1
1
1
1
1
1
1
1
77
1
1
1
1
1
1
1
1
1
1
1
1
1
1
1
1
1
1
1
1
1
0
637764 637911 1055418 1055566 13 13 0
-6
0
638836 640614 734106 735884 79 79 0
0
642018 643673 735869 737524 46 46 0
0
646037 647936 737667 739567 98 98 0
-61
-3
-1
9
2
2
-1079
6
-724
0
647929 652753 740744 745568 99 99 0
0
652660 653055 749578 749973 24 24 0
5
-16
-2
74
0
653162 653472 747148 747458 23 23 0
0
653586 655778 747458 749663 109 109 0
-2109
-1
-1
-1
-1
-6
-1
-1
-5
-1
-1
-1
-3
0
655659 656020 749978 750339 26 26 0
-116
59
-15
7
85
-8
0
656481 671848 750341 765630 493 493 0
182
38
1
-71
14
91
5
1
1
1
1
1
3
1
1
1
1
1
1
1
1
1
1
1
2
1
3
1
1
1
403
5
1
3
1
5
1
1
1
1
4
1
1
1
1
12
1
6
1
3
1
1
1
1
1
1
-52
-8
204
184
72
-23
3941
1
32
1
1
1
1
1
1
1
1
1
1
-2042
1891
83
1
1
1
1
1
1
1
1
1
1
0
671850 672284 2028060 2027626 13 13 0
0
672409 673439 2027596 2026566 39 39 0
0
674862 675504 2026466 2025832 25 25 0
137
1
1
1
1
1
1
1
0
674726 675224 2105398 2105919 99 99 0
-96
25
-18
-1
-1
-1
-1
-1
-1
-1
-1
-1
-1
-2
-2
-1
-3
-1
-1
-1
-1
-1
-7
-123
-1
-70
11
0
675331 675452 849618 849738 13 13 0
19
0
682092 693647 1999436 1988127 707 707 0
1052
1
1
1
1
1
1
1
4
1
1
1
1
1
1
1
2
1
1
3
1
1
1
1
1
1
1
1
1
1
1
1
1
1
1
1
1
1
1
1
1
1
1
1
1
1
1
1
1
1
1
1
1
1
1
1
1
4
1
1
1
1
1
1
5
1
1
1
1
3
1
1
1
1
-41
1367
1
1
1
1
1
561
-4
565
1
3
-152
3
-98
24
1
1
1
1
1
1
1
1
1
1
6
1
1
1
1
1
1
1
1
1
1
1
1
1
3
1
1
1
2
25
1
1
1
1
1
1
1
1
1
1
1
1
1
1
1
1
1
1
1
1
1
1
1
1
1
1
3
1
1
1
1
1
6
-361
-5
619
1
1
1
1
1
1
1
10
1
1
1
1
1
1
1
1
1
3
1
1
1
1
3
1
1
1
1
1
1
1
1
1
1
1
1
3
1
1
1
1
5
2
4
1
1
6
1
1
1
4
1
1
1
1
4
1
1
1
3
1
2
2
652
1
1
7
1
1
1
1
1
1
1
1
1
1
1
1
1
1
1
1
1
1
6
1
1
1
4
8
1
1
6
9
1
2
1
2
1
5
3
2
0
682092 682491 2017367 2016968 12 12 0
0
682929 683218 2016974 2016685 19 19 0
0
682996 683143 2018540 2018393 10 10 0
0
698089 699057 1985446 1984478 57 57 0
0
699093 699626 1982372 1981836 84 84 0
-29
-1
-1
-473
4
0
721727 729314 2486823 2494384 271 271 0
531
-4
-1476
-1
-3
7
6
1
-9
10
967
793
1
1
1
1
1
1
1
1
1
1
1
1
1
1
1
1
1
1
4
1
1
2175
4
1567
0
726719 727279 3115584 3115024 99 99 0
-118
10
14
1
-8
-2
-60
4
-192
3
120
-3
0
733034 733987 2494419 2495369 26 26 0
41
1
1
0
735519 735658 2496297 2496436 9 9 0
0
753957 754214 2496440 2496697 15 15 0
0
754220 754782 2500478 2501063 66 66 0
114
-4
-357
-6
-1
-1
-1
-1
-1
-1
-1
-1
-1
-1
-6
-1
-1
-1
-1
-1
-1
-1
-1
-1
-1
-1
67
0
755558 755717 398344 398503 8 8 0
-60
4
0
755987 773692 2321352 2303532 532 532 0
143
2
1
1423
-28
-2143
-1
7
6
-5
-1
-16
-4
-24
-3114
-1
-9
-1
-5
-1
-1
-1
-1
-1
-1
-1
-1
-3
-1
-1
-7
-8
-9
-1
6
1
-7
-1
-1
-1
-6
-1
-1
-1
-1
-1
-1
-9
-2
-1
1700
-2515
-1
-1
-1
-1
-1
-1
-1
-1
-1
-1
-1
-1
-1
-1
-1
-1
-1
-1
-1
-1
-1
-1
-1
-1
-1
-1
-1
-1
-1
-1
-1
-1
-1
-1
-1
-1
-1
-1
-1
-1
-1
-1
-1
-1
-1
-1
-1
-1
-1
-1
-1
-4
-1
-1
-1
-1
-1
-1
-1
-1
-1
1161
1
1
1
1
1
1
1507
15
-1681
-1
-1
-1
-1
-1
-1
-1
-1
-1
-1
-1
-1
-1
-1
-1
-1
-1
-1
-1
-1
-1
-1
-1
-1
-1
-1
-1
-1
-1
2102
0
775675 780731 566514 571571 310 310 0
-675
-3
-1
-1
-5
-1
-1
-2
-1
-1
-1
-12
-2
-3
-1
-3
-1
-9
-3
-1
-1
-1
-6
-1
-1
584
1113
1
1
1
1
1
1
2
17
1
1
1
1
1
1
1
1
1
1
1
1
-177
-1
-1
115
1
1
1
1
1
128
-4
-892
-1
11
1
196
-4
-693
0
780773 780995 2886152 2886374 21 21 0
0
783388 783783 689580 689185 43 43 0
0
785230 785560 572105 572437 21 21 0
-22
206
-55
-28
0
793314 805628 579459 591763 344 344 0
88
-3
433
1
1
3
1
1
1
1
1
1
3
148
-9
-9684
0
806224 809468 591885 595118 120 120 0
-29
-1
6
1
2965
1
1
1
1
1
1
1
1
1
1
0
818496 819712 610051 611265 68 68 0
864
-4
117
33
-4
182
0
820472 821426 3210736 3211690 118 118 0
0
821480 830815 611439 620830 305 305 0
142
1
1
1
1
1
1446
1
-3227
-1
-1
-1
-1
-4
-1
-2
-5
-2
-1
-1
-1
-4
-1
-5
-4
-1
-7
-1
-1
-1
-1
-4
-1
-1
-4
-7
-3
-1
-1
-16
-1
-1
-1
-535
-1
-3
-4
-3
-11
-1
-1
-4
-1
-1
-1
-6
-1
-2
-11
-1
-1
-1
-2
-2
-1
-14
-7
-1
-1
-1
-1
-1
0
830856 849334 2463916 2445397 390 390 0
-2945
-1
-1
-1
-1
-1
-1
-1
-1
-1
-1
-1
-1
-1
-1
-1
-1
-1
-1
-1
-1
-1
-1
-1
-1
-1
-1
-1
-1
-1
-1
-1
-1
-1
-1
-1
-1
-1
-1
-1
-1
0
849320 860869 3103163 3114665 217 217 0
197
1117
789
1
-1452
54
-5251
22
-916
170
1
1
1
1
1
1
1
1
1
1
1
1
1
1
1
1
1
1
1
1
1
1
1
1
1
1
1
1
1
1
1
1
1
1
1
1
1
1
1
1
1
1
1
0
852974 853053 1020790 1020869 1 1 0
0
859197 859377 899504 899684 26 26 0
0
859223 859378 556378 556223 14 14 0
0
860869 881219 2812946 2792643 450 450 0
-9
-1
-27
-282
1853
1
1
11
3
3
9
1
1
5
1
10
1
1
5
4
9
1
11
1
1
1
10
1
-1939
-2624
1703
717
-66
-2190
-57
-1
-5
-1
-1
-1
-4
-1
-1
-1
5176
89
1502
15
1
1
1
1
1
1
1
1
1
1
1
1
1
4
1
1
1
1
1
1
1
1
1
1
1
1
1
1
3
1
1
1
1
1
1
0
882644 888780 2791200 2784953 794 794 0
481
-89
511
7
3
-5
-1
-1
-270
4
70
-6
-573
-1
5
1
-7
6
-288
5
93
-6
-4
-15
-1
-1
-1
-4
-1
-1
-1
-1
-1
-1
-1
-1
-1
-1
-1
-1
-1
-1
-1
-1
-1
-3
-1512
4
308
-4
-1464
15
1
1
-88
-111
-1
-1
-1
-1
-1
-1
-1
-1
-1
-1
-3
-1
-1
-1
-1
-1
-1
-1
-1
-1
-1
-1
-1
-1
-1
-1
-1
-1
-1
-1
-1
-1
-1
-1
-1
-1
-1
-1
-1
-1
-3
-1
-1
-1
-1
-1
-1
-1
-5
-1
-4
-1
-1
-2
-1
-8
-1
-1
-3
-1
-3
-1
-1
-1
-13
-1
-1
-1
-1
-1
-1
-1
-4
-3
-1
-1
-1
-1
-1
-1
-1
-1
-1
-1
-1
-1
-1
0
888962 889113 2784953 2784802 16 16 0
120
-11
0
889117 889262 2697195 2697050 17 17 0
0
901578 901857 3212038 3211759 31 31 0
-45
17
0
901907 903681 3211765 3209990 42 42 0
-1768
0
903863 903943 2390592 2390512 1 1 0
0
904428 904591 2390000 2389837 2 2 0
0
904625 905522 2387999 2387116 36 36 0
135
1
1
1
1
1
1
1
1
1
1
1
1
1
0
906249 906406 3080922 3080765 6 6 0
0
906249 906395 372364 372510 4 4 0
0
906390 907789 198383 196969 40 40 0
-365
-1
-1
-2
-2
-1
-1
-1
-1
-3
-1
-1
-1
-1
-1
-1018
9
0
907940 946128 196966 158809 736 736 0
1113
1462
1
1
8830
-3931
-1
-924
-1
-3939
-1
-1
-1
2800
-44
67
1
1
1
1
1
1
1
1
1
1
1
1
1
1
1
1
1
1
1
1
1
1
1
1
1
1
1
1
-871
6375
-140
-1060
-4
-3
-1
-1
-2
-15
-1
-4
-1
9
1
6
20
11
682
1
1
1
9
13
-8
4773
1
1
1
1
1
1
1
1
1
1
1
1
1
1
1
1
1
1
1
1
1
1
1
1
1
1
1
1
1
1
1
1
1
1
1
1
1
1
1
1
1
1
1
1
1
1
1
1
88
1
1
-501
-1
-1
-1
-1
-3
-202
-24
-1
-1
-1
-1
-1
-1
-1
-1
-1
-1
-1
-1
-1
-1
-3
-1
-1
-1
-1
-1
-2
-1
-1
-1
-1
-1
-3
-1
-1
-1
-1
-1
-1
-1
-1
-1
-1
-3
0
946233 947545 158798 157588 147 147 0
640
1
1
1
1
1
1
1
1
1
1
1
1
1
1
1
1
1
1
1
1
1
1
1
1
1
1
1
1
1
1
1
1
1
1
1
1
1
1
1
1
1
1
1
1
1
3
1
4
1
1
1
1
2
1
1
1
1
1
5
1
1
1
1
1
1
1
1
1
1
1
1
5
1
1
236
1
1
1
1
1
1
1
1
1
1
1
1
1
1
1
1
1
4
1
1
1
1
1
1
1
2
0
948695 949286 307306 306732 83 83 0
372
1
1
1
1
1
55
1
89
1
1
1
1
1
1
1
1
0
949256 952201 156046 153098 43 43 0
-14
-2842
-3
0
953610 954020 153069 152657 5 5 0
-7
-1
0
955389 955948 152656 152097 13 13 0
0
956526 956830 152097 151783 32 32 0
-107
-1
-1
-1
-1
-1
-1
-1
-1
-1
-1
113
0
956831 959608 145386 142589 110 110 0
-15
-638
-1
-1
-1
-1
-1
1712
17
15
-26
-10
-1
-1
-2
-1
-2
-1
-1
-1
-1
-1
-1
-1
-1
-1
0
961501 972210 140608 129897 175 175 0
-860
-3649
0
972359 975021 129883 127237 63 63 0
114
1
1
1
1
1
1
1
1
1
2
1
1
1
1
70
0
975178 977779 127167 124568 65 65 0
2378
123
1
-30
0
978018 978621 67787 67182 50 50 0
-37
-14
-1
-1
8
1
11
-16
-4
10
0
978139 978616 3101590 3101116 24 24 0
40
312
3
0
978228 978421 92266 92072 24 24 0
-23
27
-3
-7
14
0
978332 978587 1683658 1683914 8 8 0
-9
0
978521 978616 123891 123796 1 1 0
0
978521 978621 361861 361761 3 3 0
0
979658 981045 1708400 1709762 213 213 0
-20
-1
-1
-6
8
12
1
6
1
51
389
2
1
2
1
1
1
2
1
1
1
1
4
1
1
1
1
1
1
1
1
1
1
1
1
1
1
2
1
1
1
1
3
1
1
1
1
1
1
1
4
1
1
1
4
1
1
1
1
4
1
1
1
1
1
1
1
1
1
1
1
1
1
1
1
1
1
1
1
1
1
1
1
1
1
1
1
1
1
4
9
1
2
7
1
1
-613
-1
-1
-1
-1
-1
-1
-1
-1
-1
-1
-1
-1
-1
-1
-1
-3
-1
-1
-1
-1
-1
-1
-1
-1
-1
-4
-1
-1
-1
-1
-1
-1
-1
-1
-1
-1
-1
-1
-1
-1
-1
-1
-1
-1
-3
-1
-1
-1
-1
-1
-1
-4
-1
-1
-1
-1
-1
-1
-1
-1
-1
-1
-1
136
0
980208 980818 2751633 2751027 81 81 0
38
5
1
1
1
1
1
3
10
1
1
1
2
1
1
5
-450
6
-9
-1
-1
-7
-1
-1
-28
-1
-1
-1
-1
-1
0
980271 980741 1446594 1446125 51 51 0
10
-450
6
0
981140 983957 1709762 1712580 105 105 0
-827
-1
-9
66
-6
1359
1
1
-438
41
-71
0
986638 1000856 1712572 1726739 425 425 0
957
963
-1158
64
-991
-1
-1
-1
-1
-1
-3
-1
-1
-1
-1
-1
-1
-2
-2
-1
-1
61
1
-2342
58
1
1
1
1
1
1
25
1
6
1
1
1
1
1382
35
1
1
1
1
1
1
1
1
1
1
1
1
1
1
1
1
1
1
1
1
1
1
1
1
1
1
1
6
-3537
870
1
1
1
1
1
1
37
1
1
1
1
1
1
1
1
1
1
1
1
1
-72
16
1013
0
1000841 1005256 1726782 1731202 146 146 0
-2306
-1
-1
-1
-1
-1
-1
-1
-1
-1
-2
-1
-1
-1
-1
-1
60
1
1
1
1
1
1
1
1
1
1
1
1
1
5
-1908
-1
-10
-33
33
-40
0
1005258 1005379 1731311 1731431 9 9 0
11
-33
75
0
1005428 1009413 1731618 1735562 128 128 0
-1384
27
2
1
1
1
1
1
1
1
6
1
4
1
1
2
1
2
1
1
1
1
1
1
5
1
1
1
1
1
1
1
1
1
2
4
1
1
1
1
1
1
1
1
3
-110
-18
-226
742
0
1009532 1021428 1735653 1747543 220 220 0
-947
2741
1349
52
-116
195
1
1
5369
1
0
1021622 1046113 1747652 1772147 257 257 0
-1897
-1
-4892
-1011
6650
-1561
804
4096
-4
-1
-8
3
-1134
-2289
26
-29
-8
11
2
51
0
1046113 1047061 3128140 3127192 57 57 0
-112
7
0
1048670 1048805 1772128 1772263 4 4 0
0
1048914 1049184 1772264 1772535 13 13 0
-12
-1
169
0
1049186 1049397 912100 911889 1 1 0
0
1049722 1056154 911689 905256 127 127 0
886
-665
-5
0
1056273 1058458 905269 902917 239 239 0
-651
-1
-1
-1
-1
-1
-1
-1
-1
-1
-1
-1
-1
-1
-1
-3
-1
-1
-1
-7
-1
-3
-2
-1
-1
-2
-1
-1
-1
-1
-2
-1
-1
-1
-4
-1
-1
-5
-5
-1
-1
-1
-1
-1
-1
-1
-1
-1
-1
-1
-1
-1
-1
-1
-1
-1
-1
-1
-1
-1
-1
-1
-1
-1
-1
-3
-1
-1
-1
-1
-1
-1
-1
-1
-1
-1
-1
-1
-1
-1
-1
-1
-1
-1
-1
-1
-1
-1
-1
-1
-3
-1
-1
-1202
-1
-1
-1
-1
-1
-1
-1
-1
-1
-1
-1
-1
-1
-1
-1
-1
-1
-1
-1
-1
-1
-1
-1
-1
-1
-1
-1
-1
-1
-1
-1
-1
-1
-1
-1
-1
-1
-1
-1
-1
-1
-1
-1
-1
-1
-1
-1
-1
-1
-1
-1
-1
-1
-1
-1
-1
-1
-1
-1
-1
-1
-1
-1
-1
-1
-1
-1
-2
-1
-67
-32
66
-3
-105
-1
0
1063539 1072301 899526 890766 228 228 0
1408
1435
-61
-1
-1
-1
-1
-1
-1
2353
1
4
1
1
12
66
1
890
-4
-200
0
1072779 1080915 890689 882553 204 204 0
-1124
-1
-1
1298
1
2694
-3
3014
0
1085917 1086406 877556 877070 50 50 0
163
3
1
-78
43
-24
5
0
1086407 1086943 876923 876389 24 24 0
5
87
261
-17
0
1089562 1089667 1055638 1055743 6 6 0
0
1089543 1089667 1395754 1395878 7 7 0
0
1089543 1089667 1326548 1326424 7 7 0
0
1090098 1093913 876189 872360 175 175 0
53
37
-224
5
-185
4
-506
-15
9
-203
-9
-1
-6
-1
-1
-15
-1
-1
-4
-1
-1
-1
-1
-2
-26
7
0
1094099 1109137 872310 857229 309 309 0
7157
-19
2307
1
1
1
627
1
1
1
1
5
1
3
1
1
1
1
1
1
-51
-20
-1
-1
-1
-1
-1
-1
-1
-1
-1
-1
-1
-1
-1
-1
-1
-1
-1
-1
-1
-1
-1
-1
-1
-1
-1
-1
-1
-1
-1
-1
-1
-1
-1
-1
-1
-1
-1
-1
-4
-1
-1
-1
-1
-1
-1
-1
-1
-1
-1
-1
-1
-1
-1
-1
-1
-1
-1
-1
-3540
0
1109268 1111208 857155 855215 23 23 0
0
1111362 1116947 855170 849586 126 126 0
1642
1
1
-336
-2
-2
-477
1532
-607
-1
52
1
718
0
1116795 1116915 2025884 2026005 13 13 0
-99
0
1119101 1137385 223521 241875 446 446 0
-1177
-1
-1
-1
-1
-1
-1
-1
-1
-1
-1
-1
-1
-1
-1
-4
-1
-1
-1
-1
-1
-1
-1
-1
-1
-1
-1
-1
-1
-1
-1
-1
-1
-1
-1
-2
-4
-1
-1
-1
-1
-1
-6
-1
-3
-1
-1
-1
-1
-3
-1
-1
-1
-1
940
-173
140
58
1
1
1
1
-68
230
595
-1554
200
-53
48
-3592
-1
-1
-1
-1
-1
-1
-1
-1
-1
-1
-1
-1
-1
-1
-1
-1
-1
-1
-1
-1
1893
1
1
4199
13
-2162
-1
-1
-1
-1
-1
-1
-1
-1
-1
-1
-1
828
1
1
1
1
1
1
1
-124
-1
-161
4
-22
0
1137387 1142452 241981 247044 132 132 0
24
1381
-3498
6
105
-3
0
1142575 1144623 247224 249272 45 45 0
0
1144740 1145693 249376 250329 11 11 0
0
1145692 1151700 250415 256386 121 121 0
-1541
1180
1
1
1
1
1
4
1
1
1
1
1
1
1
1
1
1
1
1
1
1
1
1
1
1
1
1
1
1
1
2
4
7
1
1
1
1
1
0
1151802 1155221 256505 259924 79 79 0
0
1155261 1156755 259920 261459 74 74 0
-180
-1
-3
-1
-2
-4
-1
-2
-1
-1
-1
-5
-2
-1
-1
-1
-2
-2
-5
-1
-2
-1
-2
-3
-1
-1
-1
-1
-3
-1
-3
-1
-1
-1
-1
-1
-1
-4
-1
-1
-1
-1
-3
-1
-4
-611
553
0
1157058 1158233 261681 262857 59 59 0
-174
5
16
-3
907
-64
-1
0
1161045 1171794 266329 277089 254 254 0
-331
-1
-114
-1
-23
-3796
-1
-1
-21
7
-4
-1
-12
906
-1923
0
1172276 1186783 277152 291459 731 731 0
4406
1
1
1
1
5
1
1
1
1
1
1
1
3
5
1
1
2
-16
2488
1
1
1
1
1
1
1
1
1
1
1
1
1
1
1
1
1
1
1
1
1
1
1
1
1
1
1
-374
24
135
-5
1240
-5
26
1
1
1
1
1
1
9
1
1
1
1
1
1
6
1
10
1
1
1
1
1
1
1
1
1
1
6
1
1
1
1
4
1
1100
-5
1740
1
1
1
1
1
1
1
1
1
1
1
1
1
1
3
1080
-21
-1
-1
-1
-1
-1
-1
-1
-1
-1
-2
-1
-1
200
1
5
1
1
1
1
1
1
1
2
4
1
1
1
1
1
1
1
1
1
1
1
1
1
1
1
1
1
1
1
1
1
1
1
1
1
1
1
1
1
1
1
1
1
1
1
1
1
1
1
1
1
1
1
1
1
1
1
1
1
1
1
1
1
1
1
1
1
1
1
1
1
1
562
4
3
6
1
1
1
1
1
4
1
1
4
1
1
157
1
1
1
1
1
1
3
1
1
1
1
1
1
13
3
1
1
1
1
1
2
1
2
1
1
1
1
0
1186839 1187524 1255031 1255716 66 66 0
444
-4
0
1187580 1187975 1256081 1256480 46 46 0
336
-27
-1
-1
-1
-24
0
1192882 1193204 1259180 1259502 12 12 0
0
1194415 1194653 1260271 1260510 14 14 0
-5
0
1194650 1194824 1255789 1255964 8 8 0
-88
0
1195007 1195686 1260759 1261426 39 39 0
576
1
1
1
4
1
1
1
1
1
1
3
0
1195966 1247825 1261631 1313419 1147 1147 0
-1465
2878
1
1
1
1
1
-16
-8
-13
1884
-238
-219
1223
1344
1
1
1
9
1
1
1
1
-18
6
1
1
7
2
1
2
1
5
3
5
20
1
1
1
3
-3222
4
13
1
12
-2101
-1
-1
-1
-1
-1
-1
-1
-1
-1
-1
-1
-1
-1
-1
-1
-1
-1
-1
-1
-1
-1
-1
-1
-1
-1
-1
-1
-1
-1
-1
-1
-1
-1
-1
-1
-1
-1
-1
-1
-1
-1
-1
-1
-1
-1
-1
-1
-1
-1
-1
-1
-1
-1
-1
-1
-1
-5
17
6119
1
10
1
1044
1
1
1
1
1
1
1
1
1
1
1
1
1
1
1
1
1
1
1
1
1
239
-283
10917
371
-3026
-6
-4
-1
-1
-1
-1
-1
-1
26
680
1667
557
-27
568
5546
1
1
1
1
1
1
1
1
1
1
1
1
1
1
1
1
1
1
1
1
16
1
1
1
1
1
1
1
1
1
1
1
1
1
1
1
1
1
2
1
1
132
1
1
1
1
1
1
1
1
1
1
1
1
1
1
1
1
1
1
1
1
1
1
1
1
1
1
1
1
1
1
1
1
1
1
1
-653
-79
174
-1515
0
1197106 1197339 2424088 2424320 28 28 0
5
0
1247932 1249604 1314516 1316149 75 75 0
7
-94
29
876
1
1
1
1
1
1
1
1
1
1
1
1
1
1
1
1
1
1
1
1
1
1
1
1
1
1
1
1
1
1
1
1
1
2
1
486
123
0
1248060 1249611 8586 10119 58 58 0
904
1
1
1
1
1
1
1
1
1
1
1
1
2
1
1
5
2
595
-24
0
1252067 1265501 1632258 1645556 414 414 0
214
1
1
1
1
1
1
1
1
1
1
1
1
1
1
1
1
1
1
1
1823
1
1
1
1
1
1
1
1
1
1
1
1
1
61
4074
1
1
1
1
1
1
1
35
4
1
1
2
1
1
3359
1
1
1
1
1
1
1
1
1
1
1
1
1
1
1
1
1
1
1
1
1
1
1
1
1
1
1
1
1
1
1
1
1
1
1
1
1
1
1
1
1
1
1
1
1
1
1
1
1
1
1
1
1
1
1
1
1
1
1
1
1
1
1
1
1
1
1
1
1
1
1
1
11
1
1
1
1
1
1
1
5
1
1
1
2670
-26
22
0
1267246 1269841 1645656 1648203 135 135 0
1559
1
1
1
1
1
4
1
4
1
1
14
1
11
1
8
1
4
231
1
1
1
1
1
1
1
1
1
2
1
1
1
3
1
1
1
1
1
1
1
1
1
1
1
1
1
1
1
0
1273008 1276226 1648389 1651607 54 54 0
-3080
44
0
1281026 1281126 1651610 1651709 4 4 0
59
0
1281783 1284548 1651708 1654476 70 70 0
-2205
-1
-13
0
1284723 1301389 1654558 1671245 415 415 0
-13
-14
701
-56
11
1
9
2
1
1
1
-10
-25
-2
10
-55
-6
-2
-6
26
465
2494
-22
-2500
-1
-1
-1
-1
-1
-1
-1
-1
-1
-1
-1
-1
-1
1143
2834
-89
-1
-1
-1
-1
-1
-1
-1
-1
-1
-1
-1
-1
-1
-1
-1
-1
-1
-1
-1443
1093
1
1
1
1
1
1
1
-831
286
1
1349
0
1301568 1312222 1671281 1681920 338 338 0
443
1
1
1
1
1
-4393
3
-976
-1
-1
-1
-1
-1
-1
-1
-1
-1
-1
-1
-1
-1
-1
-1
-3
-9
-1
-3
-1
-1
-1
-3
-5
-1
-3
-1
-1
-1
-1
-1
-1
-4
-3
-1
-1
-1
-1
-1
-6
-6
-1
-2
1406
1
1
1
1
1
1
1
1
1
1
1
1
1
1
1
1
1
1
1
1
1
1
1
1
1
1
1
1
1
1
1
1
1
1
1
1
1
2
93
1
1
1
1
1
1
1
1
3073
13
1
1
1
2
1
-10
-1
-22
21
0
1312142 1312541 3080819 3081218 15 15 0
0
1312142 1312545 372467 372064 6 6 0
0
1313232 1315661 371421 368995 299 299 0
318
1
-8
-1
-424
4
956
-3
17
2
1
0
1314669 1315661 3083301 3084281 78 78 0
39
-4
250
1
1
1
1
1
1
1
1
7
1
1
0
1319613 1320549 2886049 2887006 52 52 0
34
-59
-1
-1
-2
-1
-1
-1
-1
-2
-4
-1
-2
-1
-1
-1
-1
-1
-1
-1
-1
-1
-1
0
1324330 1330139 2168818 2174628 124 124 0
-1063
0
1334696 1335688 2174833 2175825 22 22 0
0
1337087 1340596 2175876 2179372 137 137 0
-1103
-1
4
2
496
1
1
1
1
1
1
1
1
23
1
1
1725
0
1340627 1346681 2179359 2185415 480 480 0
-63
13
-22
73
1
1
1
1
1
1
1
1
1
1
1
1
1
1
1
1
1
1
1
1
1
1
1
1
1
1
1
1
1
1
1
1
1
1
1
1
1
1
1
1
1
1
1
1
1
1
1
1
1
1
1
1
1
1
1
1
1
1
1
1
1
1
3
19
1
1
1
1
1
4
1
-454
-1
10
1
79
-4
751
157
-19
-2125
-1
-1
-4
-2
-2
-1
-1
-1
-1
-2
-1
-1
207
29
-5
-8
-1
-1
-1
-1
-1
-1
-5
-1
-1
-1
-1
-1
-1
-3
-9
-1
-1
-1
-1
-1
-1
-1
-1
-1
-1
-1
-1
-1
-1
-1
-1
-1
-1
-1
-1
-1
-1
-1
-1
-2
-1
-1
-1
-1
-1
-4
-1
-1
-1
-1
-1
-1
-1
-1
-1
-1
-6
-1
-1
-1
-1
-333
-1
5
10
610
-4
0
1353025 1357555 2185411 2189941 62 62 0
0
1357571 1358507 2190275 2191212 40 40 0
-814
29
1
1
-12
-1
-7
0
1358537 1360574 2199139 2201176 71 71 0
2021
-7
0
1361491 1363349 2201320 2203137 152 152 0
570
1
1
1
1
1
3
3
1
1
2
1
8
4
1
1
1
2
1
1
1
11
-33
108
2
1
4
4
1
1
1
8
1
1
4
5
1
1
1
1
4
8
493
0
1364897 1366079 2203141 2204323 36 36 0
-1018
19
0
1366071 1366163 2205232 2205324 5 5 0
0
1366154 1377080 2206117 2217028 372 372 0
1211
-3
-1685
-1
-1
-1
-1
-1
-1
-1
-1354
-1
-1
-2
-4
-1
-1
-1
-1
-1
-1
-1
-1
-1
-1
-1
-1
-1
-1
-1
-1
-1
-1
-1
-3
-1
-1
-1
-1
-1
3962
1
2
3
1
1
613
1
1
2
1
1
1
5
1
1
1
2
2
1
1
2
3
1
14
1
-7
-1
1787
1
1
1
1
1
6
1
1
1
1
1
1
1
1
1
1
1
1
4
1
1
1
1
1
1
1
1
1
0
1378163 1384231 2387114 2381081 263 263 0
378
1
1
-985
6
-10
5
533
1
1
3
-29
193
1
1
1
1
1450
1
4
99
243
1226
1
1
1
1
1
1
1
21
1
1
3
1
1
1
1
1
51
10
0
1385025 1409464 2380407 2356009 680 680 0
775
1
1
1
1
1
1
-1292
-1
-1
-2151
-1
-8
-52
-1
-9
-1
39
-7
-4
-14
22
21
-8
1084
6807
112
287
-41
-1236
-1
65
1
1
1
1
1
1
828
1
1
1
1
1
1
1
1
1
1
1
1
1
1
1
1
1
1
1
1
1
1
1
1
1
1
1
1
1
1
1
1
1
1
1
1085
1505
1
1
-6941
-1
-1
0
1411728 1412163 2355923 2355488 29 29 0
0
1413371 1413976 2355476 2354892 50 50 0
358
1
2
3
2
3
1
1
1
1
1
2
5
6
1
1
1
1
1
1
1
0
1422565 1438861 2354855 2338567 377 377 0
983
1398
-4
2696
36
118
1
3385
5338
2325
0
1438866 1441338 432373 434902 254 254 0
-602
7
7
-5
-9
-3
12
-4
4
2
-4
9
-609
-1
-1
-1
-1
-1
-1
-1
-1
-1
-1
-1
-1
-1
-1
-1
-1
-1
-1
-1
-1
-1
-1
-1
-1
-1
-1
-1
-1
-1
-1
-1
-1
-1
-1
-1
-1
-1
-1
-3
-5
-1
-1
-3
-2
-1
-1
-1
-4
-1
-1
-1
-1
-2
-1
-5
-1183
0
1445393 1459490 436372 450446 584 584 0
-774
4
-1908
1762
-5
-1739
-1
-1
-1
-1
-1
-1
-1
-1
-1
-1
-1
-1
-1
-1
-1
-1
-1
-1
-1
-1
-1
-1
-1
-1
-1
-1
-1
-1
-1
-1
-6
-1
-1
-1
-1
-1
-1
-3
-1
-4
-28
6
1483
1
1
2996
1
836
-5
212
1
1
1
1
1
26
1
1
1
1
1
1
1
1
1
4
3
1
1
1
1
1
1
1
1
3
1
1
1
1
1
1
1
1
1
1
1
1
1
4
1
1
1
1
1
1
1
1
1
1
1
1
1
1
1
1
1798
1
1
0
1450019 1450329 2705643 2705333 60 60 0
220
-3
64
-3
0
1450019 1450329 2698759 2698449 59 59 0
220
-3
64
-3
0
1459651 1463291 450487 454109 105 105 0
287
1
1
1
1
1
1
1
1
1
1
1
1
1
1
1
1
1
-243
3085
0
1463527 1479553 457052 473113 932 932 0
-309
5
129
1
1
1
1
1
1
1
1
1
1
1
3
1
1
1
1
1
1
1
1
1
1
8
4
1
1
284
1
1
1
1
1
1
1
1
1
1
1
1
1
5
1
1
1
1
1
2
5
1
3
1
1
1
-2808
-1
-2
-1
-1
808
-2325
-1
-1
-1
-1
-1
-1
-1
327
1
1
1
1
1
-169
4
781
1
1
-6
-1
-1
-43
-1
-1
-1
-1
-1
-1
-1
-4
-1
-1
-1
-1
-2
-1
-1724
-1
-1
-1
-1
-3
-4
-1
-1
-1
-1
-3
-1061
7
1374
2583
53
-377
-227
-1
-5
-1
-2
-1
-4
-1
-1
8
-14
-1
-2
-1
-6
-1
-1
-1
-2
-1
-1
-21
-1
-1
-1
-1
-1
-1
-1
-1
-1
-1
-1
-1
-1
-1
-1
-1
-1
-1
-1
-4
-1
-1
-1
-1
-1
-7
-1
-1
-53
-1
-1
-1
-5
-1
-1
-1
-1
-2
0
1478583 1478776 398084 398282 37 37 0
-32
-1
-2
-1
-14
7
13
1
1
-17
3
-20
-1
-1
-7
0
1481236 1484159 473132 476048 121 121 0
20
1
1
1
1
1
1
0
1484455 1485863 476308 477716 54 54 0
0
1485872 1497197 491856 503181 81 81 0
0
1499419 1517647 1504861 1523100 439 439 0
315
-10
-175
6
478
1
1
1
1
1
-644
4
-108
-1
-1
-1
-1
-1
-1
-1
-1
-1
-1
-1
-1
-1
-1
-42
-1
-1
-8
-1
-1
193
1
1
-547
6285
1682
-763
6965
0
1523176 1533222 1523152 1533154 326 326 0
2484
-3698
3
-1829
-41
941
1
266
1
1
1
1
1
1
1
1
1
1
1
1
1
1
1
1
1
1
1
1
1
1
1
1
1
1
1
1
1
1
1
1
1
1
1
1
1
1
1
1
1
1
1
-473
0
1539418 1542978 1539117 1542665 93 93 0
-5
3130
342
1
1
1
1
1
1
2
1
1
1
26
0
1543233 1552842 1542657 1552264 152 152 0
-16
-1
-2891
276
-4
5223
1
1
1
1
0
1552823 1553009 1849567 1849752 4 4 0
24
0
1553026 1553550 1912276 1912800 32 32 0
0
1558498 1559959 1849819 1851256 84 84 0
811
3
1
1
1
1
2
2
1
4
1
1
2
1
1
2
1
1
5
2
1
1
1
1
0
1559960 1560206 361175 360937 20 20 0
43
1
1
21
1
1
1
1
1
1
-158
-1
0
1559961 1560149 123219 123033 16 16 0
78
1
0
1559960 1560147 67013 66832 12 12 0
-44
39
13
1
1
1
1
1
0
1563213 1563431 122975 122755 22 22 0
-138
-8
0
1563409 1564520 3093917 3092806 52 52 0
0
1564759 1564994 3090841 3090607 11 11 0
225
0
1565782 1566476 3090594 3089900 50 50 0
0
1567010 1600944 1253603 1219686 1009 1009 0
554
-3
221
1
1
1
1
1
1
1
1
1
1
1
1
1
1
1
1
1
1
1
1
1
1
1
1
1
1
3
1
1
1
1
1
1
1
1
1
1
5
1
1
1
1
1
1
1
1
1
1
1
1
1
1
1
1
1
1
1
1
1
1
1
1
1
1
1
1
1
1
1
1
2
1
1
1
386
-364
-104
-3407
16
-21
-154
-1
-1
-1
-1
-1
-1
-1
-1
-1
-1
-1
-1
-1
-1
-1
-1
-1
-1
-1
-1
-1
-1
-1
-1
-1
-1
-1
-1
-1
-1
-1
-1
-1
-1
-1
-1
-1
-1
-1
-1
-1
-1
-1
-1
-1
-1
-1
-1
-1
-1
-1
-1
-1
-1
-1
-1
-1
-1
-1
-1
-1
-1
-1
-1
-1
-3189
-1
-1
-1
-1
-4
-1
-1
-1
-1
-1
-1
-1
-1
-2
-5
-1
-1
-1
-1
-1
-5
-1
-4
-1
-1
-1
-1
-2
-1
-130
-1
-1
375
1
1
1
1
1
1
1
1
5
1
1
285
-1193
32
708
1
1
1
1
1
1
1
1
1
1
1
1
1
1
1
1
2
1
1
1
-1586
238
-4975
56
1
1
1
1
1
1
1
1
1
1
1
1
1
1
1
1
1
1
1
1
1
1
1
1
1
1
1
1
1
1
1196
1
72
2146
1
1
-541
-1
-1
-1
-1
-1
-1
-2214
-18
-1
-1
-1
-1
-3
-1
-1
-1
-1
-1
-1
-1
-1
-1
-1
-1
-1
-1
-1
6994
0
1605910 1606085 849058 848883 9 9 0
0
1606076 1606794 848676 847952 119 119 0
155
1
1
77
1
1
-128
-1
-1
-1
-1
-1
-163
-1
-1
-1
-2
-1
-82
-1
-9
28
1
1
0
1611032 1613479 1219572 1217116 38 38 0
-905
-515
-1
-1
-1
-1
-1
-1
-3
0
1613507 1619801 1216993 1210632 192 192 0
3257
1630
1
-24
-1
-1
-1
-1
-1
-1
-1
-1
-1
-1
-1
-1
-1
-1
-1
-1
-1
-1
-1
-1
-1
-1
-1
-1
-1
-1
-1
-1
-1
-1
-1
-1
-1
-1
-1
-1
-1
-1
-1
-1
-1
-1
-1
-1
-1
-1
-1
-1
-1
-1
-1
-1
-1
-1
-1
-1
-1
-1
-1
-1
-1
-1
-1
-1
-1
-1
-1
-1
-1
0
1620553 1621196 3150572 3151214 25 25 0
-105
529
3
0
1621296 1621680 3152134 3152517 17 17 0
373
0
1623344 1623460 1708307 1708191 6 6 0
0
1641793 1643718 2613200 2611272 51 51 0
57
-3
-3
3
-365
-4
-21
-1
-14
684
1
0
1643872 1646271 2611199 2608800 57 57 0
0
1646445 1647406 2608726 2607764 71 71 0
-9
-143
-1
-15
20
1
5
0
1646714 1647387 2338032 2337359 108 108 0
0
1646717 1647391 528081 527407 100 100 0
0
1647528 1649043 2607644 2606129 39 39 0
0
1649122 1654146 2605969 2600950 126 126 0
-1052
-2
-2
-1
-4
18
3
1
-1300
20
150
1
1
1
1
2
1216
0
1654281 1654774 2600943 2600451 15 15 0
466
0
1654778 1657029 2600116 2597929 262 262 0
-544
375
1
1
1
1
1
1
1
1
1
1
1
1
1
1
1
1
1
1
1
1
1
1
4
1
1
1
1
1
1
1
1
1
1
1
1
1
1
1
1
1
1
1
1
16
1
1
1
1
1
1
1
1
1
1
1
1
1
3
1
4
6
1
1
1
1
1
1
1
1
1
1
1
1
-92
-1
-1
-1
-1
-1
-1
-1
-1
-421
7
-253
4
0
1657612 1679294 2597370 2575640 758 758 0
-4142
5
-29
-1
-1
-1
-1
-1
-1
-3
-4
-1
-3
-1
-1
-3
-1
-1
-1
-1
-1
-1
-1
-1
-1
-1
-1
-1
-4
-1
-1
-1
-1
-1
-1
-2
-1
-1
-1
-1
-1
-1
-1
-1
-1
-1
-1
-1
-1
-1
-321
-1
10
5
1
2
1
1
1
2
1
8
1
1
6
1
7
1
1
1
1
1
12
-5
-4
6
2
2
3384
1
1
1
1
1
1
1
1
1
1
1
4646
1
1
1
45
-15
-1
-1
-1
-1
-1
-1
-1
-1
-1
390
-8
699
-6
-268
826
1
1
1
1
1
1
54
1
1
1
1
1
1
1
1
1
1
1
1
1
-824
-1478
-1
-1
-1
-1
-1
-1
-1
-1
-1
-1
-1
-1
-1
-1
-1
-1
-1
-1
-1
-1
-1
-1
-1
-1
-1
-1
-1
-1
-1
-1
-1
-1
-1
-1
-1
-1
-1
-1
-1
-1
-1
-1
-1
-1
-1
-1
1953
3
1
-8
-1
-1
2434
0
1679696 1680795 1503762 1502664 58 58 0
-105
134
768
0
1680726 1681005 1912708 1912429 16 16 0
0
1680985 1684719 1502673 1498939 75 75 0
0
1684955 1685985 1496452 1495422 17 17 0
0
1685982 1691320 1495339 1490000 204 204 0
-4332
-367
3
0
1706004 1709142 1484457 1481319 83 83 0
0
1710406 1714226 1481371 1477535 136 136 0
-45
-1
-1
-1
-1
-1
-7
-1
-1
-1
-1
-1
-1
-1
-1
-1
-3734
9
0
1714391 1719702 1472311 1467003 166 166 0
-951
2369
1901
1
1
0
1719716 1724561 1466896 1462051 96 96 0
0
1724772 1728280 1461765 1458258 63 63 0
2714
0
1728264 1730157 2893967 2895861 42 42 0
-40
0
1730278 1732831 2914550 2917103 15 15 0
0
1732866 1733432 690149 689582 28 28 0
-179
0
1733610 1733814 687760 687554 13 13 0
-6
4
-123
-1
0
1733697 1733798 1321997 1322098 5 5 0
0
1734766 1735071 20453 20758 8 8 0
-215
3
0
1734766 1735062 1322233 1322529 2 2 0
0
1735079 1735206 1324512 1324639 6 6 0
0
1735236 1735938 22804 23501 64 64 0
123
339
20
202
6
0
1735407 1735730 930065 929742 27 27 0
103
1
-10
-1
190
-9
0
1735407 1735936 876875 876342 40 40 0
56
-247
50
-133
-1
-3
-11
-4
0
1736027 1754399 1327087 1345461 304 304 0
39
1
-4554
-1370
4401
2158
1
-36
-1
-2041
-1
-1
1810
-3
0
1754383 1784294 1179755 1209690 587 587 0
-520
-2761
-1
-1
-1
-1
-1
-1
-1
-1
-1
-1
-1
-1
-1
-1
-1
-1
-1
675
1735
-6800
-1
-1
-1
-1
-1
-1
51
459
1
1
4584
1
1
1
1
1
1
1
1
1
1
1
1
2
1
1
1
1
1
1
3
-5692
-1
-1
-1
-1
-1
-1
-1
-1
-1
-1
-1
-1
-1
-1
-1
-1
-1
-1
-1
-1
-1
-1
-1
-1
-1
-1
-1
-1
-1
-1
-1
-1
-1
-1
-1
-1
-1
-1
-1
-1
-1
-1
-1
-1
-1
-1
-1
-1
-3140
3131
1
-74
3
7
1
1
5
1
1
1
2
1
1
1
1
1
1
2
2
1
1
2
1
1
1
26
0
1784295 1785386 1822680 1821568 60 60 0
-462
-1
-1
-1
-1
-1
-1
-1
-1
-1
-1
-1
-1
-1
-1
-1
-1
-2
-2
-1
-1
0
1788046 1792007 1821566 1817602 115 115 0
-394
3
-2675
-1
-1
271
-596
0
1790051 1790466 1813011 1812596 56 56 0
-291
11
-56
8
0
1792916 1793097 2515515 2515334 19 19 0
104
-66
0
1794010 1796531 1815033 1812512 97 97 0
0
1796023 1796312 1819570 1819281 30 30 0
0
1799423 1799850 1819573 1819146 71 71 0
303
-11
-53
5
0
1799421 1799934 1813025 1812512 42 42 0
-128
5
0
1803208 1809487 1812754 1806535 247 247 0
-259
6
1336
183
23
825
1
1
1
1
1
1
1
1
1149
1
1
1
1
1
1
1
1
1
1
1
1
1
1
1
1
1
7
1
1
1
1
1
1
1
1
1
1
1
1
1
1
1
3
1
1
1
1
1
1
1
6
1
1
2
1
1
673
-1220
0
1809869 1816637 1806538 1799770 229 229 0
-14
6742
0
1816764 1817132 1794389 1794021 10 10 0
0
1820063 1835560 1793678 1778173 283 283 0
708
3464
-2425
-233
248
-267
-3052
-1
-1
-2
-1
-1
-1
-4988
-1
-1
9
27
0
1835568 1852312 1431306 1414730 661 661 0
1787
9
1634
1
1
1
1
1
1
1
1
1
1
1
1
1
1
1
1
1
1
1
1
1
1
1
1
1
1
1
1
1
1
1
1
1
1
1
1
1
1
1
1
1
1
1
1
1
1
1
1
1
1
1
1
1
1
1
1
1
1
1
1
1
1
1
1
1
4
1
1
1
1
1
1
1
1
1
1
1
1
1
1
-624
-1
2142
-86
-1
1383
1
1
1
1
1
1
-109
-1
-5
-1
-1
-1
-971
-1
571
-1030
-1
-1
524
1
1
-12
6
-1249
-2
-2
-1
-2
-1
-11
-4
-3
-1
-1
-1
-1
18
14
1
1
1
1
1
1
423
1
1
1
1
1
1
1
1
1
1
1
1
1
1
1
1
1
1
1
1
3816
1
1
1
1
1
1
1
1
1
2
1
1
1
1
3
1
1
1
1
1
1
1
1
5
1
1
2
1
1
1
1
1
8
1
1
1
1
1
1
1
1
1
1
1
1
1
1
1
1
1
1
1
1
1
1
1
1
1
1
1
1
1
1
1
1
1
1
1
1
1
1
0
1859109 1860220 1414639 1413530 36 36 0
-81
959
1
1
0
1865131 1867378 1413530 1411272 59 59 0
-1777
-1
-1
-1
-7
-1
-1
-1
-1
-1
-1
0
1867376 1880950 1411148 1397611 435 435 0
-412
-5430
42
22
2
-713
-1
-1
-1
-1
-1
-1
-1
-4
-1
-9
-1
-1
-1
-5
-8
-1
-1
-1
-1
-1
-2
-2
-1
-2
-1
-2
-4
-1
-9
-3
-1
-1
-1
-3
-1
-1
-1
-1
-1
-1
-1
-1
-1
-7
-1
-1
-3
2614
1
1
3
3
1
1
1
1
1
1
1
1
1
1
1
1
1
1
2
1
1
1
1
3
1
1
1
1
1
1
3
4
793
1965
733
1
1
1
1
1
1
1
1
1
1
1
1
1
1
4
1
1
3
1
4
1
1
1
1
1
1
1
1
1
1
1
1
1
1
4
1
1
1
1
1
1
1
1
1
1
1
1
548
0
1881513 1881630 1396983 1396863 6 6 0
-28
-1
-41
0
1882644 1882756 1031003 1031116 10 10 0
-27
0
1882757 1883147 1031381 1031771 4 4 0
0
1884950 1886387 1395401 1393963 66 66 0
12
-17
8
-42
-462
0
1886444 1887273 1317006 1316179 12 12 0
761
1
0
1887384 1895582 425842 417663 218 218 0
5008
1
1
1
1
1
1
1
1
1
1
1
1
1
1
1
1
1
1
0
1895679 1909356 417663 404025 357 357 0
-6
8230
1
1
1
1
1
1
1
1
1
1
1
1
1
1
1
1
1
1
1
1
1
1
1
1
1
1
1
1
1
1
3
1
1
1
1
1
1
1
1
1
1
1
1
2
1
1
1
556
-3
-2076
-1
-1
-2722
-1
-1
-1
-31
0
1909682 1909831 792149 792297 3 3 0
107
0
1909751 1909850 2486800 2486703 2 2 0
32
49
0
1909847 1924731 2486639 2471684 657 657 0
-717
-1
-2661
-1
-1
-1
-1
-1
-1
-1
-1
-1
-1
-1
-1
-1
-1
-1
-1
-1
-1
-1
-1
-1
-1
-1
-1
-1
-1
-1
-1
-1
-1
-1
-1
-1
-1
-1
-1
-1
-1
-1
-1
-1
-1
-1
-1
-1
-1
-1
-1
-1
-1
-1
-1
-1
-1
-1
-1
-1
-1
-1
-1
-1
-1
-1
-1
-1
-877
-17
-697
3
44
-1273
184
1166
-20
-3
-5
8
-4265
0
1924888 1927402 2471642 2469128 107 107 0
-6
3
-71
3
0
1927400 1927693 1146053 1145760 21 21 0
0
1927509 1927693 3127189 3127005 19 19 0
0
1927462 1927697 218238 218473 16 16 0
0
1927504 1927699 2017947 2017751 15 15 0
-191
0
1927500 1927673 899504 899677 20 20 0
-11
6
-18
5
0
1927695 1932524 2469104 2464271 101 101 0
13
-226
-1
-1
-52
2262
1422
69
-174
-568
-1
-1
0
1934073 1934224 24904 24753 2 2 0
0
1935384 1935612 1030766 1030995 17 17 0
167
-15
-1
0
1936650 1937024 504137 504512 22 22 0
-298
0
1942353 1942761 504102 504512 27 27 0
-333
-47
0
1943407 1955144 504512 516233 296 296 0
-554
-1
54
21
1
193
1
1
18
1
1
1
1
1
3
48
1
1
1
1
1
3
-4596
-1
-1
83
5356
-32
0
1955533 1966483 516333 527316 353 353 0
-1540
-1022
-5
-7
1356
132
46
-23
-2576
-1
-1
-1
-1
-1
-1
-1
-1
-1
-1
-1
-1
-1
-1
-1
-1
-1
-1
-1
-1
-1
-1
-1
-1
-813
-1
-1
-1
-4
-1
-1
-1
-2519
361
1
1
1
1
1
-209
-1
-1
0
1966484 1967283 1445763 1444964 17 17 0
0
1967409 1971220 1444937 1441128 54 54 0
499
1
0
1972365 1977049 1441110 1436436 124 124 0
501
3140
1
7
2
1
9
1
4
1
2
1
-13
-881
0
1977302 1982177 1436398 1431519 182 182 0
-78
-20
-17
-1
0
1982396 1984109 3227344 3229054 19 19 0
1036
1
98
0
1984110 1992966 3179269 3170411 193 193 0
-41
-1
-1
1509
0
1992967 1997955 1357072 1362057 113 113 0
23
1
2004
0
2000514 2000925 1362048 1362459 12 12 0
0
2001021 2001085 734016 733952 0 0 0
0
2001175 2001302 733950 733822 5 5 0
-124
0
2001572 2001688 1326739 1326624 2 2 0
7
0
2011654 2016944 1362524 1367812 83 83 0
46
5230
0
2017192 2026939 1377748 1387461 232 232 0
-11
12
2
-4
11
1
-7
16
2790
1
1
1
1
1
1
1
1
1
1
1
1
1
1
1
1
1
1
1
1
1
1
1
1
1
1
1
1
1
1
1
1
-950
-24
-1
-1
-1
-1
-1
-1
-1964
2422
1
1
1
1
1
1
1482
1
-14
0
2026996 2027101 3004731 3004836 3 3 0
0
2028412 2029366 3129255 3128302 25 25 0
-806
73
26
0
2031917 2032081 2426519 2426682 3 3 0
159
0
2032127 2033466 3016458 3017808 115 115 0
-1260
-1
-1
-1
-1
-1
-1
-1
-1
-3
-3
-3
16
0
2033349 2034971 2426688 2428310 40 40 0
0
2036614 2038371 3018742 3020499 39 39 0
0
2038452 2040607 2428332 2430487 42 42 0
-41
756
0
2042361 2044956 2432345 2434934 170 170 0
-1830
-1
-1
16
1
6
6
-17
-2
-1
-1
209
1
1
6
1
1
1
1
1
1
1
1
-44
-1
-1
-92
-1
-1
-1
-1
-1
-3
4
166
1
1
1
1
1
-100
10
0
2046426 2047474 2436338 2437382 105 105 0
49
262
2
1
0
2048742 2048828 2438653 2438739 4 4 0
0
2052017 2052227 1261585 1261376 29 29 0
29
-9
-47
84
1
0
2068829 2071064 2650497 2648306 105 105 0
246
1085
1
1
1
1
1
1
1
1
1
1
1
1
1
9
1
1
1
1
1
3
4
1
1
1
1
1
2
14
1
1
1
1
1
1
1
1
1
1
1
1
2
741
-8
-14
-1
4
1
36
0
2069723 2070104 2962012 2962393 19 19 0
0
2074158 2074290 3207714 3207846 2 2 0
0
2074159 2074557 2965240 2965648 23 23 0
-135
-1
-37
-1
-1
-4
-1
-4
-1
-2
0
2074348 2074628 2644727 2644447 4 4 0
25
-245
0
2074805 2074981 2644464 2644287 12 12 0
-83
69
-3
0
2074981 2075232 2643861 2643610 13 13 0
0
2075506 2075632 3201656 3201782 9 9 0
0
2076965 2077557 2972256 2972848 47 47 0
0
2076965 2077551 2639344 2638758 46 46 0
0
2083853 2084762 2971347 2972256 95 95 0
0
2083854 2084761 2640253 2639346 92 92 0
-867
-1
11
3
0
2103544 2103991 2586412 2586859 38 38 0
0
2106949 2108077 2585737 2586864 43 43 0
1125
0
2108102 2108254 2965381 2965231 11 11 0
9
99
-9
8
0
2108113 2108247 3207846 3207713 6 6 0
97
-9
8
0
2108153 2108248 2640835 2640930 4 4 0
-66
8
0
2110369 2110691 3130765 3131085 4 4 0
10
3
0
2110780 2114222 375823 379265 56 56 0
0
2122493 2125536 379268 382376 147 147 0
-29
-4
-4
-1031
-9
-1
-1
-1
-1
-1
-1
-1
-1
-1
-1
-1
-1
-1
-1
-5
-3
-4
-1
-1
-1
-1
-1
-1
-1
-1
-1
-3
-1
-5
-1
-1
-1
-1
-1
-1
-1
-1
-1
-1
-1
-1
-1
-1
-1
-1
-2
-4
-1
-1
-1
-1
-1
-1
-1
-1
-1
-1
-1
-1
-1
-1
1298
0
2125527 2140940 2867533 2882987 499 499 0
2790
1
1
1
1
1
1
1
1
1
1
1
1
1
1
1
1
3
1
1
-3034
11
9
273
-39
-487
-1
-1
-1
-1
-1
-1
-1
-1
-1
-1
-2
-1
-1
-1
-14
-1
-1
-1
-1
-1
-1
-1
-1
-1
-1
-1
-1
-1
-1
-1
-1
-1
-1
-1
-1
-1
-1
-1
-1
-1
-1
-1
-1
-1
-1
-1
-1
-1
-1
-1
-1
-1
-1
-16
-1
-1
-1
-1
-1
-1
-1
-1
2959
-5682
-1
-1
11
1
5
46
-8
0
2131516 2131604 1624239 1624151 0 0 0
0
2144142 2144591 1447190 1447639 14 14 0
0
2144152 2146470 10177 12463 159 159 0
1914
1
1
5
2
1
3
1
1
1
1
1
1
5
1
1
1
1
1
1
3
1
1
1
1
1
1
3
1
1
1
1
142
25
2
-14
-12
-37
-55
64
0
2149006 2149630 2074619 2073994 20 20 0
-562
-5
45
0
2149753 2155304 2062929 2057464 163 163 0
1989
1
1
1
1
1
1
1
1
1
1
1
1
1
1
3
1
1
6
1
1
1
1
1
1
1
1
1
1
1
1
1
1
1
1
1
1
3
1
1
1
1
3
1
1
1
1
1
1
1
1
1
1
1
1
1
1
1
3
2
1
1
3
4
1
1
1
1
1
1
1
1
1
1
1
1
1
1
1
1
1
1
1
1
1
1266
0
2155414 2159483 2057450 2053381 91 91 0
0
2159729 2174870 2677617 2662471 504 504 0
2587
1
1
1
1
1
1
1
1
1
1
1
1
1
1
1
1
1
1
1
1
1
1
1
1
1
1
1
1
1
1
1
1
1
1
1
1
1
1
1
1
7
1
1
1
1
1
1
1
1
1
1
1
1
1
1
1
1
1
1
1
1
1
1
1
3
1
1
1
1
1
-1494
-1
-1
-1
-1
-1
-1
1131
18
-457
-3036
-1
1719
108
2054
-9
-44
-118
-1
-1
-1
-1
-1
-1
-1
-1
-1
-1
-1
-1
-3
-3
-1
-1
-3
-1
-1
-8
-1
-1
-1
-2
-2
-1
-1
-1
-1
-1
-1
-1
-5
-1
-2
-4
-1
-1
-1
-1
-1
-1
-1
-1
-1
-2
-1
-1
-1
-1
-3
-1
-1
-1
-1
-1
-1
-1
-1
-1
-1
-1
-1
-1
-1
-1
224
1
1
1
1
1
1
1
1
1
1
1
-1914
-1
-1
-1
-1
-1
-14
-4
-1
-1
-1
-12
-1
-15
0
2176193 2178088 2661520 2659696 110 110 0
145
1
1
2
4
1
1
1
1
1
1
1
1
1
1
1
1
3
3
1
1
2
-125
781
7
1
1
1
1
1
1
1
1
1
1
1
1
1
1
1
1
1
5
4
1
1
1
1
1
1
1
1
1
3
1
1
1
1
1
1
2
1
1
1
1
5
1
1
1
1
1
1
1
0
2178156 2187185 2659539 2650506 290 290 0
-31
-4
10
-37
-4
-17
6
-17
-1
-2
-1
417
68
1
1
1
1
1
1
1
1
-349
4
3173
93
-261
-33
-170
-1
-1
-1
-1
-1
-2074
0
2189600 2189712 23609 23722 2 2 0
-7
0
2189606 2189874 1396828 1396561 9 9 0
13
-12
71
0
2189736 2189947 24250 24461 3 3 0
0
2191683 2213806 24753 46887 409 409 0
-45
651
26
-1842
-1
-1
-1
-1
-1
-1
-1
-1
-1
-1
-1
-1
-1
-1
-1
-1
-1
-1
-1
-161
-320
-1
-1
-1
-1
-1
109
-14315
-1848
1370
68
34
1272
1
1
1
1
1
1
1
1
1
1
1
1
0
2214979 2225395 46891 57236 281 281 0
553
-2925
-1
4289
1
1
1
1
1
1
1
1
3
2
1
1
1
2
1
1
1
1
1
1
1
3
2
4
1
1
1
1
1
5
1
1
1
1
1
1
1
1
11
1
1
1
1
1
8
1
2
1
1
1
8
1
1
1
1
4
1
1
4
1
1
1
1
7
1
4
1
3
1
1
6
0
2225406 2253916 2168813 2140323 342 342 0
4168
1
1
1
1
1
1
1
1
1
1
1
1
1
-81
1873
-13250
2834
1
1
1
1301
361
118
82
1
-1401
-1
0
2255381 2256275 2134525 2135408 71 71 0
-23
411
1
1
1
1
1
1
1
1
1
1
1
0
2263169 2263472 2139100 2139405 12 12 0
-227
-56
0
2273200 2277322 2836934 2841056 96 96 0
0
2277323 2282315 3186735 3181756 244 244 0
4638
1
1
3
2
4
-3
7
1
3
1
1
7
1
4
-181
3
-38
7
0
2301592 2303264 1868947 1870619 51 51 0
0
2303381 2311449 1870643 1878665 192 192 0
4544
1
1
1
1
1
1
1
1
1
1
1
1
1
1
1
1
1
1
1
1
1
1
1
1
1
1
1
1
1
1
1
1
1
1
1
1
1
1
1
1
1
1
1
1
2028
0
2312492 2319504 1879678 1886692 226 226 0
2295
987
3459
-10
-130
5
-3
-16
-1
-108
0
2320668 2322417 1886691 1888440 18 18 0
0
2324758 2324855 1888601 1888698 4 4 0
0
2325058 2325229 207842 208013 27 27 0
74
-5
0
2327920 2328107 1888746 1888933 8 8 0
0
2328048 2329528 1888940 1890420 37 37 0
0
2329575 2330890 1905605 1906920 62 62 0
0
2335079 2337105 1906916 1908942 109 109 0
0
2338359 2338915 2399903 2400459 24 24 0
250
1
-263
-1
0
2338911 2339242 2751945 2751614 27 27 0
0
2339116 2339242 1446742 1446616 6 6 0
7
-4
0
2339423 2340205 2501948 2502730 42 42 0
0
2340867 2341257 2502728 2503118 8 8 0
0
2341360 2342774 2503118 2504532 13 13 0
0
2349406 2356332 2504524 2511457 186 186 0
140
-598
-1
-1
-1
-1
-1
-1
-1
-1
-1
-1
-1
-1
-1
-1
1890
1
-86
16
1
1962
670
1
1
0
2356361 2357594 2513685 2514915 67 67 0
66
1
1
0
2358686 2359628 2514939 2515882 35 35 0
-932
0
2367131 2371972 2518002 2522845 108 108 0
388
-20
-6
8
-3179
-19
-243
7
0
2374934 2376517 2690471 2688848 116 116 0
-315
-1
-3
-1
-4
-1
-1
-1
-1
-1
-1
-1
-2
-1
-1
-3
-1
-1
-2
-3
-1
-1
-1
-1
-1
-4
-1
-1
-1
-1
-5
-1
-1
-1
-2
-1
-1
-1
-1
-1037
0
2380871 2381023 2688780 2688629 4 4 0
6
0
2381502 2381637 2688628 2688494 3 3 0
79
0
2381874 2383504 2688493 2686863 34 34 0
0
2383527 2386036 1706654 1704145 96 96 0
-12
1907
-5
-73
10
209
0
2388386 2406112 1701775 1684115 682 682 0
-149
2662
1
-1270
-1
-1
-1
-1
-1
-1
-1
-1
-1
-1
-1
-1
-1
-1
-1
-1
-1
-1
-1
-1
-1
-1
-1
-1
-1
-1
-1
-1
-1
-1
-1
-2
-1
-2
-1
-1
-1
-1
-1
-1
-1
-1
90
417
41
-20
9
1
1
1
1
1
1
1
1
1
1
1
1
1
2
1
1
1
1
1
1
1
1
1
1
1
1
1
2
1
3
1
1
1
1
1
3
1
1
1
1
1
1
1
2
1
1
1
1
2
1
1
2
2
1
1
2
2
1
1
2
1
1
1
1
1
2
3
1
1
2
5
1
3
1
1
1
1
1
1
1
1
1
1
1
3
8
-1445
-1
-1
-1
-1
-1
-1
-1
-1
-1
-3
-1
-1
-1
-1
-1
-1
-1
-1
-1
-8
-1
-1
-1
-1
-1
-1
-5
-1
-1
-1
-3
-1
-1
-9
-1
-1
-1
-1
-1
-1
-1
-1
-1
-1
-1
-1
-1
-1950
-1
1260
1
1
1
1
1
1
1
1
1
1
1
1
1
1
1
1
1
1
1
1
1
1
1
1
3299
7
38
1
1
1
1
1
1
1
1
540
1001
-17
-1511
328
-14
448
1
1
1
1
1
2
2
1
1
1
1
1
1
1
1
1
2
1
3
1
4
1
1
2
1
1
1
1
2
31
5
1
0
2406504 2406695 66831 67023 11 11 0
98
-34
-10
-1
23
0
2406505 2406695 360998 361185 13 13 0
-98
-1
5
1
1
35
23
0
2417508 2417661 2110542 2110695 11 11 0
24
-123
0
2417829 2418665 2110870 2111701 40 40 0
313
1
1
1
1
0
2418316 2418555 634489 634250 37 37 0
-149
5
48
-6
0
2418316 2418478 3127013 3127175 18 18 0
0
2418320 2418474 556223 556377 17 17 0
0
2419145 2419835 2111700 2112391 40 40 0
-11
-403
8
0
2420951 2425582 2113277 2117901 141 141 0
-224
6
-40
110
3673
-10
-35
71
8
-11
34
53
236
1
1
1
1
1
1
1
-73
-1
-1
-1
8
0
2424970 2425439 929819 930322 114 114 0
26
-16
-34
40
-43
19
1
1
-15
21
-70
-3
-1
-3
-1
-1
-3
-1
-1
-4
-1
-1
-1
-1
-56
-1
-1
-1
-1
-1
-2
-1
-8
-1
-1
-1
-1
-1
-1
-1
-1
-1
-1
-1
-1
-20
0
2425004 2425217 1325678 1325467 39 39 0
-8
-35
39
-18
-1
-1
15
5
3
1
1
1
1
-39
-1
19
0
2425051 2425213 3046781 3046626 24 24 0
33
19
1
1
1
4
1
1
-10
-43
41
0
2425576 2427517 2126355 2128296 49 49 0
-127
1681
0
2427943 2428372 2128295 2128724 31 31 0
0
2428683 2434891 2128633 2134800 159 159 0
-2828
1832
1
1
1
1
1
1
1
4
1
4
3
5
1
1
1
1
1
1
1
1
1
1
6
1
1
1
1
1
4
1
1
4
3
3
1
2
3
1
1
15
1
5
-1208
0
2435498 2436578 2134609 2135677 90 90 0
-28
4
-132
3
-60
4
113
1
1
1
1
1
1
1
1
1
1
1
0
2440961 2441277 2139096 2139413 23 23 0
-233
27
-28
0
2441324 2443132 2551765 2549957 34 34 0
0
2444763 2454292 2549832 2540304 209 209 0
1763
4539
-5
0
2454383 2455919 2961604 2960068 81 81 0
1444
-5
0
2456309 2459124 2540167 2537352 150 150 0
2694
-4
23
3
-5
-1
0
2459202 2472612 2042521 2029140 531 531 0
-40
-8
10
3
-22
6
7
5868
38
52
1
5
1
1
1
1
1
1
6
1
1
1
3
1
1
1
1
1
1
1
2036
-402
4
-5
5
123
-3
91
-7
2069
810
1
1
0
2474262 2474374 2029121 2029009 4 4 0
0
2474479 2481787 626640 633947 314 314 0
7304
0
2482016 2486136 633977 638125 158 158 0
-324
-1
-1
-1
-1
-4
-1
-1
-1
-1
-1
-1
-3
-1
-1
-1
-1
-1
-1
-1
-1
-1
-145
-1
-1
-1
101
-111
-877
-91
0
2482330 2482510 3127189 3127005 15 15 0
-159
-1
-1
-1
0
2482325 2482487 2111533 2111371 20 20 0
0
2486207 2505046 650899 669601 725 725 0
-11
-259
2122
-4
343
60
1
1
1
1
1
1
1
1
1
1
1
1
1
7
-46
36
9
1
1
1
1
1
1
1
1
1
1
1
1
1
1
1
1
1
1
1
1
1
1
1
1
1
1
1
1
1
1
1
1
1
1
1
1
1
1
1
1
1
1
1
1
1
1
1
1
1
1
1
1
1
1
1
1
-4806
-1
-1
2037
7
2
6
1
-2947
-1
-1
-1
-1
-1
-1
-1
-1
-1
-1
-1
-1
102
-246
104
1
-30
93
-34
70
234
1
1
1
2
1
23
1
1
1
4
1
1
1
1
3
1
1
8
1
1
3117
2
12
1
1
1
1
1
1
1
1
1
1
1448
1
1
1
1
1
1
1
1
1
1
1
1
1
1
1
1
1
1
1
1
1
1
1
1
1
1
1
1
1
1
1
1
1
1
1
1
1
1
1
1
1
-449
0
2513188 2513350 2570364 2570202 4 4 0
0
2514768 2518957 2570138 2565963 152 152 0
1402
-3
1111
1
1
1
1
1
3
1
1
1
1
1
2
1
0
2519168 2522880 2565959 2562243 87 87 0
-10
4
-3552
-1
-1
-31
0
2524331 2529967 2562182 2556530 239 239 0
2358
76
1
1
1
1
474
-57
-3
-3
29
1
1
1
1
1
1
10
1
1
1
1
1
1
874
3
-43
-1
-1
-1
-1
-1
-1
-1
-1
-1
-1
-1
-1
-1
-1
-1
-1
-1
-1
-1
-1
-1
-1
-1
-1
-1
-1
-1
-1
-1
-1
-1
-1
-1
-1
-1
-1497
7
0
2529939 2530033 1708286 1708194 5 5 0
7
5
0
2530020 2534783 2556543 2551759 140 140 0
-1737
-1
-1
-1
-1
-1
-1
-1
-1
-1
-1
-1
-1
-1
-1217
6
-52
-1
-1
-1
-1
-1
-1
0
2534777 2537771 938213 941207 19 19 0
0
2537771 2537998 3201169 3201396 3 3 0
0
2537993 2541007 941196 944244 49 49 0
-345
-259
-1
-1
-1
-1
-1
-1
-1
-1
-1
-1
-1
-1
-1
-1
-1
-1
-1
-1
-1
-1
-1
-1
-1
-1
-1
-1
-1
-1
-1
-1
-1
-1
726
-1682
0
2540996 2542500 1451963 1450462 20 20 0
-7
-157
1128
1
1
1
152
0
2542632 2543411 1448555 1447776 76 76 0
0
2543643 2543794 1447784 1447634 8 8 0
35
0
2546972 2548890 12086 10167 213 213 0
226
1
-8
-1
113
-5
1437
-3
82
-3
-30
0
2548442 2548889 1447639 1447192 31 31 0
318
-3
82
-3
0
2548877 2552131 944232 947487 99 99 0
-1012
0
2552455 2555279 947809 950634 150 150 0
-347
5
-230
0
2555281 2559015 952956 956672 126 126 0
-323
-1
-1
-1
2422
-3
825
1
1
1
1
1
1
1
1
1
1
1
1
1
1
1
1
1
1
1
1
1
0
2563765 2563964 956814 957013 9 9 0
0
2563979 2564986 93692 92683 41 41 0
-588
-231
0
2565417 2589520 92264 68199 690 690 0
2087
-4059
-1331
4
3361
254
1
1
4
4
1
19
1
1
6
1
1
1642
-3
11
1
1
1
1
1
2
1
6
1
1
1
1
1
1
1
1
1
2
3118
1
1
1
1
1
1
4832
689
-10
-1
-2096
0
2589613 2593145 3080759 3084280 372 372 0
1029
1
1
-7
-1
-1
-6
-224
4
-169
-4
8
5
-226
-1
-1
13
1
1
8
-5
875
-4
253
1
1
1
1
1
6
1
1
1
1
1
0
2589630 2590074 372510 372066 11 11 0
0
2592145 2593145 369993 368996 41 41 0
281
-3
17
2
1
0
2593544 2596716 3147303 3150465 81 81 0
-488
-1
-105
1870
212
46
354
1
1
1
1
1
1
1
46
1
0
2596744 2599045 2727240 2729543 188 188 0
-168
5
-160
6
59
-5
537
-8
70
-94
-1
-1
0
2599193 2605952 2729586 2736310 345 345 0
1222
6
1
1
1
1
1
1
1
1
1
1
1
1
1
1
5
1
1
1
1
1
1
1
2
3
8
1
5
8
1
1
902
-4
657
-4
-1814
9
32
7
11
-332
4
0
2607887 2610184 2736409 2738706 63 63 0
-31
4
58
-13
0
2610264 2618940 2738844 2747523 245 245 0
-156
-915
-1
-122
-3
6285
3
0
2619098 2622120 2747560 2750584 84 84 0
-795
-53
0
2622187 2626503 1108666 1112993 294 294 0
116
1
1
1
1
1
1
1
-143
-1
46
-1337
-1
-1
-1
-2
-1
-3
-1
-1
-1
-1
-3
-2
-23
-1
-18
-1
-1
-1
-3
-2
-1
11
-5
-210
23
1
1
4
-6
-1
-10
-1
16
5
477
-4
1010
1
1
-433
5
-18
3
0
2628205 2630089 1113141 1115025 108 108 0
0
2634286 2637972 1125241 1128949 146 146 0
-24
102
-4
-1209
-1
-6
-1
-1
-1
-1
-1
-1
-6
-1
-1
-1
-4
-1
-1
-4
-2
-1
-927
-2
0
2638578 2638849 1128945 1129216 12 12 0
12
37
-9
-120
0
2638984 2650130 1129216 1140207 442 442 0
2175
1225
-76
35
1
1
1
1
1
1
1
1
1
2
5
1
1
1
4
1
1
2
1
4
1
3
7
1
4
3
3
1
1
7
-6
4
1
1
1
2
4
1
1251
1
1
1
1
1
1
1
1
1
1
1
1
1
1
1
1
1
1
1
1
1
1
1
1
5
1
1
1
1
1
1
1
1
1
1
1
1
1
1
1
1
1
1
1
1
1
1
1
4
1
1
1
1
1
1
1
1
1
1167
1
1
1
1
1
1
1
1
1
1
1
1
1
1
1
1
1
1
1
1
1
1
1
1
1
1
1
1
1
1
1
1
1
1
1
1
3
5
1
1
1
1
1
13
1
1
1
1
1
1
1
1
1
1
1
1
1
-970
3640
0
2650132 2650317 361184 361001 15 15 0
51
2
0
2650322 2650880 122932 122375 13 13 0
68
0
2650919 2676363 122147 96900 854 854 0
-559
-471
-1161
-1
-1
-1
-1
-1
-1
-1
-1
-1
-2
-1
-50
-1178
-1
-1
-1
-1
-1
-1
-1
-1
-1
-1
-1
-1
-1
-1
-1
-1
-1
-1
-1
-1
-4179
2278
1
1
1
1
4
1
2
1
1
1
1
1
5
1
1
5
1
3
1
1
1
1
4
10
1
1
1
3
1
3
2
1
1
5
2
4
1
1
8
1
4
3
1
1
1
1
1
7
1
1
1
1
1
1
1
2
1
1
1
4
1
1
1
1
-1253
1910
-103
1143
1
1
1
1
1571
1
1
1
1
1
1
1
1
1
1
1
1
1
1
1
1
1
1
1
1
1
1
1
1
1
1
1
1
1
1
1
1
1
1
1
1
1
1
1
3
916
1
1
1
9
1
1
1
168
880
1
1
7
2
1
1
1
1
1
1
2
4
1
1
1
1
1
1
1
1
1
1
1
1
1
1
1
1
1
1
1
1
1
1
1
1
1
1
1
1
1
4
3
1
7
1
2
8
1
1
4
1
1
1
1
1
458
1
1
1
1
1
1
1
1
1
1
1
1
1
1
1
1
1
6
1
1
1
1
1
1
1
1
1
1
1
1
1
1
1
1
1
5
1
1
1
1
1
1
1
1
1
5
3
1
1
1
2
1
1
1
1
6
1
1
90
4056
-22
-1
-111
-1
18
0
2676604 2677412 96800 95992 9 9 0
0
2677414 2677923 93690 93181 10 10 0
0
2687319 2689027 112311 114019 261 261 0
-1412
4
-74
3
0
2704419 2704591 3217239 3217411 14 14 0
0
2704563 2705645 1849551 1848469 16 16 0
0
2704564 2704733 3212961 3213130 9 9 0
0
2705865 2706261 1848369 1847974 8 8 0
42
0
2705939 2706024 2237940 2237855 2 2 0
0
2705940 2706087 2237654 2237506 17 17 0
-99
-26
7
0
2707595 2710007 1847956 1845547 63 63 0
2193
1
1
0
2710595 2712999 1845313 1842911 70 70 0
109
1
1
1
40
-82
-266
1701
-17
-1
0
2713022 2713328 1841997 1841696 12 12 0
-6
-3
256
1
1
1
1
1
1
0
2713331 2721722 1841570 1833247 320 320 0
-379
4982
1
1
1
1
1
1
1
1
1
1
1
1
1
1
1
1
1
1
1
1
1
1
1
1
1
1
1
1
1
1
1
1
1
1
-1816
5
3
9
1
1
1
1
11
1
1
1
1
1
5
8
1
1
4
1
1
1
1
1
1
1
8
1
3
15
2
5
1
2
962
2
1
3
-7
-1
-2
-8
84
9
0
2723950 2729101 1829035 1823915 208 208 0
1286
1
1
1
1
1
1
1
1
1
1
1
1
1
1
1
1
1
1
1
1
1
1
1
1
1
1
1
1
1
833
-49
94
0
2729089 2729199 1822793 1822682 5 5 0
-8
0
2729207 2729693 2414596 2414110 13 13 0
0
2732785 2733924 2690486 2691652 82 82 0
33
1
-449
-1
-1
-1
-3
-4
-1
-1
-1
-1
-1
-1
-1
-1
-1
-3
-1
-1
-1
-3
-5
-4
-3
-1
-2
-1
-2
-576
-2
0
2734096 2735677 2692232 2693813 53 53 0
0
2735693 2739786 2694125 2698171 120 120 0
596
2364
1
1
1
1
1
1
1
1
1
1
1
1
1
1
1
1
1
1
1
1
1
1
1
1
1
1
1
1
1
1
1
1
1
1
1
1
1
1
1
1
1
1
1
1
1
0
2737750 2737926 3012163 3011987 9 9 0
0
2738639 2738821 2924739 2924558 27 27 0
16
-157
6
0
2740777 2740866 2698199 2698288 0 0 0
0
2750708 2754223 2703993 2707458 123 123 0
3345
5
1
1
1
1
1
1
1
1
1
1
1
1
1
1
1
1
1
1
1
1
1
1
1
1
1
1
1
1
1
1
1
1
1
1
1
1
1
1
1
1
1
1
1
1
1
1
2
4
0
2751899 2752470 2698300 2698871 21 21 0
0
2752048 2752354 441309 441003 60 60 0
24
-3
64
-3
0
2754231 2769125 2337153 2322223 425 425 0
-363
-1
-1
-1
-2
-1
-1
-1
-1
-24
-1
-1
-2
-1
-1
-6
-3
-1
-1
-1
-1
-2308
-1
-200
-1
-1
-1
-1
-1
-1
-1
-1
-1
-1
-1
-1
-1591
-1
5777
1354
0
2769541 2769913 2321840 2321468 11 11 0
0
2779247 2779421 2971143 2971318 7 7 0
-29
0
2779988 2780123 3207712 3207846 7 7 0
39
0
2780312 2780431 3219304 3219424 4 4 0
-56
0
2780646 2780915 3213184 3212915 4 4 0
0
2780705 2780869 1849386 1849550 10 10 0
0
2780915 2781157 2961641 2961883 5 5 0
0
2780836 2781723 3217203 3218091 65 65 0
33
-8
-181
-1
530
0
2783212 2783372 2971144 2971304 16 16 0
0
2788912 2789170 3010486 3010228 12 12 0
0
2789199 2789338 3008854 3008715 4 4 0
0
2796240 2796484 2971060 2971304 23 23 0
-7
6
24
-7
0
2800429 2809796 2951445 2942076 79 79 0
-5517
-3295
0
2809859 2811582 2941911 2940189 161 161 0
1326
0
2812184 2820348 3170340 3162168 370 370 0
252
-7
-1
-3
5
755
-6
-1106
-1
-1
-1
-1
-1
-1
-6016
10
0
2820365 2820706 3161964 3161623 23 23 0
0
2821010 2821095 1146872 1146957 0 0 0
0
2821305 2823763 837693 835235 70 70 0
0
2827889 2840205 835231 822966 316 316 0
4510
1
1
1380
-2092
-1
-1696
-1
-1
-1
24
8
1
1
6
2005
1
1
1
1
1
1
1
1
1
1
1
1
1
1
1
1
1
1
1
1
1
1
1
1
1
1
1
1
1
1
1
1
1
1
1
1
1
1
1
1
1
1
1
1
1
1
2
0
2840301 2841107 822966 822159 25 25 0
436
-186
-1
0
2841108 2841668 812962 812402 10 10 0
0
2841656 2841864 811440 811232 3 3 0
0
2842675 2842855 803665 803484 11 11 0
-7
0
2842851 2843071 3039167 3039388 15 15 0
-20
-1
4
0
2843272 2843493 3039609 3039830 3 3 0
0
2843626 2843768 3039472 3039615 12 12 0
-17
7
-116
0
2843681 2860141 3040018 3056439 283 283 0
6505
1
1
1
1
1
1
1
1
1
1
1
1
1
1
1
1
1
1
1
1
1
1
1
1
1
1
1
1
1
1
1
1
1
2
1
1
1
1
1
1
1
-113
-1
-1
-1
-1
-1
36
1
5029
0
2860146 2873700 2707638 2721191 331 331 0
-4754
-1
-3
-6
22
-4
573
-4
339
2372
8
2
1
25
-1706
0
2873703 2874574 1778169 1777298 19 19 0
0
2874796 2878717 1777076 1773155 209 209 0
-1640
-10
-1
616
-4
201
1
1
1
1
3
1082
4
-3
-16
12
1
-12
33
-31
-2
-1
-23
-4
0
2878717 2879149 1772959 1772526 32 32 0
-307
0
2880463 2880687 2644447 2644672 13 13 0
-29
175
-3
11
-5
0
2880534 2880664 2965648 2965518 4 4 0
0
2880588 2881736 3218477 3217327 25 25 0
-1049
-1
0
2880667 2880895 3213325 3213553 22 22 0
-41
-12
-60
21
2
55
0
2881540 2881736 2961882 2961686 14 14 0
0
2909085 2914903 1916508 1922326 75 75 0
0
2914903 2918220 1799168 1795847 337 337 0
539
-4
-165
5
803
-9
23
-7
-68
9
149
-5
-120
-7
-1
-1
0
2919055 2919265 2753066 2753276 18 18 0
-181
-1
9
1
0
2919056 2919220 404030 403866 9 9 0
0
2919056 2919421 396760 396391 60 60 0
180
-5
97
-22
-1
-1
-1
-1
0
2919055 2919421 2751735 2752101 49 49 0
282
-66
0
2925185 2925335 2753215 2753065 1 1 0
0
2931856 2932150 2814342 2814044 8 8 0
-99
-1
-1
-1
0
2932317 2933247 2813978 2813048 14 14 0
0
2936960 2937237 2992156 2992420 27 27 0
27
161
1
1
1
1
1
3
1
1
1
1
1
0
2937199 2937979 1326502 1325719 107 107 0
-718
-6
-52
0
2937199 2937906 1055665 1056372 92 92 0
0
2937170 2937906 1455275 1454539 112 112 0
220
-5
0
2937883 2948677 2992418 3003274 295 295 0
97
1
1
-5674
-1
-1
-1
-1
-2
-1
-1425
-1
-1
-1
-1
-1
-1
-1
-1
-1
-1
-1
-1
-1
-1
-1
-1
-1
-1
-1
-1
-1
-1
-1
-1
-1
-1
-1
-1
-1
-1
-1
-1
-1
-1
-1
-1
-1
-1
-1
-1
-1
-1
-1
-1
-1
-1
-1
-1
-1
-1
-1
-1
-1
-1
-1
-1
-1
-1
-1
-1
-1
-1
-1
-1
-1
-1
-1
-1
-1
-1
-1
-1
-1
-1
-1
-1
-1
-1
698
1
1
1
1
1
1
165
1
1
1
1
1
1
1
1
1
1
1
1
1
0
2948708 2951309 2531277 2528679 84 84 0
64
2315
1
1
-21
-1
109
35
-7
0
2959194 2960215 2528664 2527648 35 35 0
27
1
111
1
1
0
2960223 2961175 2526394 2525442 23 23 0
0
2961331 2963590 2525349 2523122 74 74 0
463
1
1
1
1
1
3
1
1
4
3
1
1
1
1
2
1
9
1
1
1
1
1
1
1
1
1
1
1
1
1
2
0
2963800 2972201 684156 675809 287 287 0
-2388
-1
-1
-2071
164
-5
1089
1
1
1
1
1
1
1
1
1
1
1
8
1
1
1
1
1
1
1
1
1
1
1
1
1
1
1
1
1
1
2
1
1
1
1
3
1
1
1
2
1
4
1
1
1
1
1
1
1
1
1
1
1
2
1
1
2073
0
2973002 2977551 674990 670447 108 108 0
963
1
1
1
28
3384
-5
160
0
2977553 2988905 912105 923454 340 340 0
-2817
-143
-125
-1
-1
-1
-1
-1
-1
-1
-5
-1
-1
-1
-3
-1
-7
-1
-1
-1
-1
-1
-1
-1
-1
-1
-1
-1
-1
-19
-75
190
1
1
1
1
1
1
1
1
43
1
1
1
1
1
1
1
1
1
1
1
1
1
1
1
1
1
1
1
2
1
1
1
1
1
-4116
0
2980614 2980719 915542 915434 17 17 0
38
1
-9
-1
-1
-17
-1
0
2990760 2996359 959129 964724 198 198 0
-319
3902
-4
1173
1
1
1
1
0
2996539 2997114 964726 965309 74 74 0
-44
-1
-1
-6
-2
-1
-1
-211
24
-59
0
2998339 3003691 966539 971882 713 713 0
-319
-1
14
1
49
-6
-271
3
682
-6
1367
1
8
3
1
1
1
2
2
10
-4
-51
3
0
3003691 3007818 2820615 2824743 90 90 0
-4113
0
3008091 3013969 2824837 2830518 339 339 0
159
1
1
1
1
1
1
1
1
1
1
1
1
1
1
1
1
1
1
1
1
1
48
1
1
1
1
1
1
1
1
1
1
1
1
1
1
2
1
1
1
1
1
1
1
11
12
1
1
1
1
1
1
1
1
1
1
1
1
1
1
1
1
1
1
1
1
1
1
73
1
1
1
1
1
1
1
1
1
1
1
1
1
1
1
55
37
1
1
1
1
1
1
1
1
1
1
1
1
1
1
1
1
637
4
1
1
1
1
1
1
3
1
1
1
1
4
1
1
1
1
1
1
1
1
1
1
1
1
1
1
1
1
1
1
1
1
1
1
1
1
1
1
1
1
1
1
1
1
1
1
1
2
1
1
-9
636
10
-4
4
3
11
5
1
12
1
1
1
1
1
1
1
1
2687
1
1
1
1
1
1
1
1
1
1
1
1
3
1
5
1
1
1
1
5
3
1
3
1
1
1
3
0
3008183 3008378 1943839 1943645 24 24 0
-125
7
48
0
3014095 3016199 2830535 2832639 38 38 0
0
3016200 3016383 361173 360998 10 10 0
40
31
1
1
1
1
1
1
0
3016200 3016591 67011 66624 21 21 0
-37
-1
-6
34
16
1
1
1
1
1
0
3016392 3016524 3100528 3100396 7 7 0
-59
70
0
3016612 3016705 3094104 3094011 1 1 0
0
3017034 3017608 66542 65969 14 14 0
560
0
3020089 3028639 65951 57381 199 199 0
-2572
-220
-1
-1
-1
-2
-1
-15
-1
-1
-1
-1
-2
-1
-1
-1
-1
-1
-1
-1
-1
-1
5382
275
0
3028565 3028640 57314 57239 0 0 0
0
3028648 3030173 3129251 3130776 38 38 0
-444
5
0
3030165 3031629 3132102 3133567 20 20 0
-264
0
3031628 3031767 3138422 3138561 4 4 0
0
3031768 3032644 3138679 3139511 78 78 0
145
90
1
1
1
1
1
1
1
1
1
1
1
1
1
1
1
1
1
2
1
1
9
1
1
1
1
1
1
1
1
1
2
1
1
1
2
1
1
1
1
1
1
1
0
3032648 3039290 3194060 3187374 154 154 0
-36
-1
-1
-1
-1
-1
-1
-1
-1
-1
-1
-1
-1
-3263
-1
-1
-1
-1
-1
-1
-1
-1
-1
-1
-1
-1
-1
-1
-1
-1
-1
-1
-1
-1
-1
-1
-1
-1
-1
-1
-1
-1
-1
-1
-1
1633
0
3039624 3039904 3187373 3187087 20 20 0
-223
-1
-1
-1
-1
-1
0
3040043 3040275 3186971 3186739 27 27 0
28
12
-5
-1
20
-11
32
-8
0
3040570 3040861 3230607 3230316 2 2 0
0
3040863 3041764 1321537 1320636 22 22 0
0
3041755 3041859 1322200 1322096 2 2 0
0
3041755 3043570 20445 18630 36 36 0
0
3044080 3052606 8560 41 180 180 0
-3203
1554
2826
1
1
1
1
1
1
0
3057132 3057930 1055638 1056436 80 80 0
273
1
-5
-2
0
3057159 3057866 1326502 1325795 82 82 0
246
1
-5
-2
0
3057159 3057897 1395800 1396538 81 81 0
246
1
-5
-2
0
3063043 3064041 1030007 1030992 63 63 0
131
1
1
1
1
1
1
1
5
1
1
1
849
0
3063237 3064046 1453578 1454387 58 58 0
801
-6
0
3064317 3067056 765631 768372 100 100 0
-706
-310
588
-3
0
3068736 3069285 768414 768962 14 14 0
498
0
3068940 3069239 801968 802266 46 46 0
22
95
5
-152
4
3
-13
-1
-1
0
3068938 3069243 2920100 2919797 48 48 0
5
-14
66
35
2
-38
0
3071628 3074697 770709 773787 99 99 0
-593
-1
-1
-1
-1
-1
-1
-1
-162
0
3074708 3075382 775281 775955 13 13 0
0
3075383 3075941 775908 775350 79 79 0
-471
26
0
3082758 3083217 768921 768468 53 53 0
6
153
-24
123
1
18
1
6
36
-3
0
3084200 3084657 766092 765635 9 9 0
0
3084663 3089227 838231 842766 226 226 0
690
-344
-1
-1
-1
-1
-1
-1
-1
-1
-1
-1
-1
-1
-1
-1
-1
-1
-1
-1
-1
-1
-1
-1
-1
-1
-1
-1
-6
-1
-6
-1
-1
-1
-1
-1
-1
-1
-1
-1
-1
-1
-1
-1
-1
-1
-1
-1
-1
-1
-4
-4
-1
-1
-1
-1
-1
-1
-3
-1
-3
503
5
1
1
1
1
1
5
1
3
1
1
1
1
1
1
6
9
1
1
1
1
1
1
1
1
1
1
1
1
1
1
1
1
1
1
1
1
1
1
1
1
1
1
1
1
1
1
1
1
1
1
1
1
1
1
1
1
1
1
1
1
1
1
1
1
1
1
1
4
1
1
1
1
1
1
2
1
2
1
1
2
1
1
1
1
2
1
1
-2888
0
3089770 3089846 2191318 2191242 1 1 0
0
3092361 3092877 842866 843382 30 30 0
53
-307
-1
13
0
3092876 3093898 1682058 1683080 4 4 0
0
3093899 3102400 813595 822164 404 404 0
3792
1
1
1
1
1
1
1
1
1
1
1
2
1
1
-892
-1
-1
-1
-1
-1
-1
-1
-1
-1
-1
-1
-1
-1
-1
-1
-1
-1
-1
-1
-1
-1
-1
-1
-1
-1
-1
-1
-1
-1
-1
-1
-1
-1
-1
-1
-1
-1
-1
-1
-1
-1
-1
-1
-1
-1
-1
-1
-1
-1
-1
-3
-1
-1
-1
-1
-1
-1
-1
-1
-1
-1
-1
-1
-1
-1
-1
-1
-1
-1
-1
-1
-1
-1
-1
-1
-3126
-1
-1
108
1
1
-10
-1
-1
-133
3
-409
-1
-1
-11
0
3102395 3102517 2833392 2833270 1 1 0
0
3110638 3117271 937290 930657 46 46 0
2275
-713
123
-2612
0
3117272 3118171 930483 929590 95 95 0
-474
11
4
1
1
1
9
-23
-1
-1
21
1
-149
37
13
1
-32
89
0
3117433 3117940 2117763 2117296 82 82 0
97
35
1
1
1
1
1
1
1
1
1
1
1
4
1
1
1
1
1
1
1
1
46
1
1
1
1
1
1
1
5
4
1
3
1
2
32
-38
14
1
41
43
-48
3
38
-9
0
3117793 3118018 23077 23295 27 27 0
11
1
10
1
-149
20
21
2
5
0
3118781 3119947 2832638 2833803 9 9 0
1121
0
3119948 3120896 3128139 3127192 31 31 0
35
0
3122527 3125219 2833795 2836466 58 58 0
1608
1
1
1
1
1
1
1
1
1
1
1
1
1
1
1
1
1
1
1
1
0
3125220 3128339 1908945 1912067 112 112 0
-3006
-1
-1
0
3128530 3128610 2983428 2983508 2 2 0
0
3128862 3129301 1447201 1447641 52 52 0
151
-4
-101
-6
10
0
3131473 3137722 2814366 2820615 137 137 0
3209
-3
0
3137723 3138162 1320527 1320966 12 12 0
0
3138436 3138670 427579 427813 9 9 0
0
3138480 3138699 2615669 2615888 10 10 0
0
3138816 3139023 427839 428049 11 11 0
-109
-1
-96
0
3138816 3139034 2615903 2616118 20 20 0
8
23
5
1
-72
-1
55
0
3139202 3139641 2616333 2616769 40 40 0
310
1
1
-25
12
36
-13
-9
-11
15
1
0
3140311 3140510 428197 428396 3 3 0
0
3140661 3143926 428471 431737 99 99 0
-2905
0
3143930 3144129 1393596 1393397 14 14 0
-146
14
0
3143930 3144168 1032252 1032490 17 17 0
-142
12
0
3144232 3150101 1393298 1387483 223 223 0
-24
-6
-1532
2265
1
1
1
1
1
1
1
1
1
1
1
1
1
1
1
1
1
1
1
1
1
1
1
1
1
1
1
1
1
1
1
1
1
1
1
1
1
1
1
3
1
-1188
-1
-1
206
1
1
1
1
2
1
1
2
1
1
1
1
3
1
1
1
1
0
3150106 3155918 620832 626635 197 197 0
-152
-63
-19
938
1
1
1
2
1
1
6
1
1
1
1
1
1
17
3
187
1
1
1
1
1
1
1647
-43
-2339
-1
-1
-1
-1
-1
-1
-1
-1
-1
-1
92
-174
0
3155917 3159399 200100 203583 56 56 0
11
1
-2818
-1
-1
0
3159521 3161466 203595 205539 22 22 0
1866
0
3161526 3166701 924271 929445 88 88 0
1674
0
3167105 3167907 1856605 1855803 36 36 0
0
3168072 3171319 1855744 1852484 70 70 0
3135
-48
-1
-1
-1
-1
-1
-1
-1
-1
-1
-1
-1
-1
-1
0
3171325 3171632 1852479 1852799 19 19 0
-75
-1
-1
-1
-1
-1
-1
-1
-1
-1
-1
-1
-1
-1
44
0
3173428 3175458 1854607 1856605 112 112 0
-1152
-1
7
1
12
8
1
1
1
2
2
1
1
1
3
3
1
1
1
3
4
1
3
1
3
1
1
1
1
1
5
1
1
1
1
1
0
3176093 3176488 2140322 2140016 97 97 0
111
1
1
1
1
1
1
1
1
1
1
1
1
1
1
1
1
1
1
1
1
1
1
1
1
1
1
1
1
1
1
1
1
1
1
1
1
1
1
1
1
1
1
1
1
1
1
1
1
1
1
1
1
1
1
1
1
1
1
1
1
1
1
1
1
1
1
72
1
1
1
1
1
1
1
1
1
1
1
1
1
1
1
1
1
1
1
1
1
0
3177561 3177849 2140025 2139737 16 16 0
17
1
-28
-8
0
3179969 3180190 2139652 2139433 12 12 0
158
1
0
3182816 3185194 2076999 2074621 50 50 0
0
3185194 3187495 93691 95992 49 49 0
343
-3
0
3187496 3188171 1317005 1316330 9 9 0
0
3189645 3189804 3128299 3128140 4 4 0
0
3190058 3190535 3232727 3232250 14 14 0
0
3190552 3190900 3233496 3233844 2 2 0
0
3191332 3191734 3232728 3233130 4 4 0
0
3191451 3191928 3232727 3232250 4 4 0
0
3191945 3192293 3233496 3233844 1 1 0
0
3192447 3193722 3229340 3230615 42 42 0
-1049
3
0
3193725 3194977 3225811 3227063 15 15 0
-622
6
0
3194978 3196192 1318221 1317007 9 9 0
0
3196193 3197194 3067768 3068769 3 3 0
0
3197194 3198163 3229345 3230314 4 4 0
0
3198164 3199088 937289 938213 1 1 0
0
3199088 3199967 2028941 2028062 24 24 0
0
3199968 3200353 3225811 3225426 0 0 0
0
3200365 3200782 3232249 3231832 0 0 0
0
3201149 3201582 1856643 1857077 16 16 0
-29
0
3201583 3202203 1852066 1851446 20 20 0
0
3202204 3202822 1851444 1852062 16 16 0
0
3202827 3203441 3066758 3067372 23 23 0
0
3203445 3204053 813592 812962 29 29 0
-161
-1
-1
-1
-1
-1
-1
-1
-1
-1
-1
-1
-1
-1
-1
-1
-1
-1
-1
-1
-1
-1
0
3204053 3204641 3069357 3068769 11 11 0
-145
74
0
3204642 3205193 1209795 1210346 5 5 0
0
3205190 3205727 837692 838229 13 13 0
0
3206249 3206774 3100581 3101106 15 15 0
0
3206252 3206774 361234 361756 23 23 0
0
3206252 3206382 67072 67202 6 6 0
0
3206249 3206774 123276 123786 29 29 0
53
1
1
1
1
1
1
1
1
1
1
1
1
1
1
0
3206638 3206774 1684068 1683932 6 6 0
0
3207225 3207567 292395 292053 11 11 0
0
3207568 3207672 361757 361861 2 2 0
0
3207571 3207871 67181 67481 3 3 0
0
3207568 3207871 3101107 3101408 9 9 0
131
4
0
3207568 3207672 123787 123891 3 3 0
0
3207606 3207861 1683914 1683658 7 7 0
-249
0
3207706 3207871 92006 92171 6 6 0
0
3207873 3208087 3233346 3233131 9 9 0
-165
-1
8
0
3208175 3208474 3230316 3230615 0 0 0
0
