# Supplementary material for: Expansion of intestinal Prevotella copri correlates with enhanced susceptibility to arthritis
Source: eLife. 2013 Nov 5;2:e01202. doi: 10.7554/eLife.01202 (PMC3816614; doi:10.7554/eLife.01202)
Supplement: Figure 2—source data 1. — DOI: http://dx.doi.org/10.7554/eLife.01202.010 [file elife01202s003.zip › Figure_2/Panel_B/nucmer_out/028B_089B.coords]

/home/sczesa01/synteny_plot/pseudochroms/Subject_028B_FE.pseudochrom.fa /home/sczesa01/synteny_plot/pseudochroms/Subject_089B_FE.pseudochrom.fa
NUCMER
[S1] [E1] | [S2] [E2] | [LEN 1] [LEN 2] | [% IDY] | [TAGS]
=====================================================================================
384 844 | 3884282 3884742 | 461 461 | 99.78 | Subject_028B_FE	Subject_089B_FE
718 2704 | 2285607 2283621 | 1987 1987 | 98.19 | Subject_028B_FE	Subject_089B_FE
846 2054 | 3191560 3190352 | 1209 1209 | 98.84 | Subject_028B_FE	Subject_089B_FE
2054 3525 | 2959634 2958162 | 1472 1473 | 98.03 | Subject_028B_FE	Subject_089B_FE
3114 3525 | 2283580 2283169 | 412 412 | 97.09 | Subject_028B_FE	Subject_089B_FE
5544 5975 | 3904504 3904073 | 432 432 | 99.31 | Subject_028B_FE	Subject_089B_FE
5976 6389 | 3915138 3914725 | 414 414 | 98.79 | Subject_028B_FE	Subject_089B_FE
10095 11593 | 2938848 2940340 | 1499 1493 | 97.47 | Subject_028B_FE	Subject_089B_FE
12039 13936 | 2657098 2658943 | 1898 1846 | 95.21 | Subject_028B_FE	Subject_089B_FE
12041 15163 | 2019105 2022175 | 3123 3071 | 96.45 | Subject_028B_FE	Subject_089B_FE
14246 15165 | 3481666 3482585 | 920 920 | 97.61 | Subject_028B_FE	Subject_089B_FE
19041 21547 | 2263469 2265969 | 2507 2501 | 97.65 | Subject_028B_FE	Subject_089B_FE
19044 19841 | 3626551 3625754 | 798 798 | 96.74 | Subject_028B_FE	Subject_089B_FE
19842 21389 | 2894796 2893247 | 1548 1550 | 97.16 | Subject_028B_FE	Subject_089B_FE
21694 23906 | 1858240 1856028 | 2213 2213 | 98.87 | Subject_028B_FE	Subject_089B_FE
21986 23882 | 2632649 2634542 | 1897 1894 | 97.47 | Subject_028B_FE	Subject_089B_FE
23909 24381 | 1596168 1595696 | 473 473 | 97.68 | Subject_028B_FE	Subject_089B_FE
24526 25108 | 1595548 1594964 | 583 585 | 91.81 | Subject_028B_FE	Subject_089B_FE
25764 26351 | 1592276 1591689 | 588 588 | 90.32 | Subject_028B_FE	Subject_089B_FE
26916 27552 | 817008 817643 | 637 636 | 94.66 | Subject_028B_FE	Subject_089B_FE
27565 29461 | 1594648 1592752 | 1897 1897 | 94.74 | Subject_028B_FE	Subject_089B_FE
27555 28097 | 2926302 2926844 | 543 543 | 95.77 | Subject_028B_FE	Subject_089B_FE
27621 29436 | 2572811 2570996 | 1816 1816 | 93.30 | Subject_028B_FE	Subject_089B_FE
28449 29412 | 3451421 3450458 | 964 964 | 96.27 | Subject_028B_FE	Subject_089B_FE
28575 29131 | 3815861 3815305 | 557 557 | 98.74 | Subject_028B_FE	Subject_089B_FE
28908 29465 | 937914 938470 | 558 557 | 97.85 | Subject_028B_FE	Subject_089B_FE
29510 29887 | 1592066 1591689 | 378 378 | 95.24 | Subject_028B_FE	Subject_089B_FE
29880 30375 | 816566 817062 | 496 497 | 96.79 | Subject_028B_FE	Subject_089B_FE
35027 37124 | 944825 946922 | 2098 2098 | 97.48 | Subject_028B_FE	Subject_089B_FE
35213 35711 | 825161 825656 | 499 496 | 94.59 | Subject_028B_FE	Subject_089B_FE
36834 37003 | 825655 825824 | 170 170 | 98.82 | Subject_028B_FE	Subject_089B_FE
37130 37242 | 946874 946987 | 113 114 | 98.25 | Subject_028B_FE	Subject_089B_FE
37244 38322 | 3320634 3319556 | 1079 1079 | 97.87 | Subject_028B_FE	Subject_089B_FE
38324 39394 | 3328164 3327094 | 1071 1071 | 97.48 | Subject_028B_FE	Subject_089B_FE
38970 39988 | 825933 826951 | 1019 1019 | 93.92 | Subject_028B_FE	Subject_089B_FE
40032 40556 | 3840905 3840381 | 525 525 | 94.48 | Subject_028B_FE	Subject_089B_FE
41779 43108 | 3068483 3067154 | 1330 1330 | 97.29 | Subject_028B_FE	Subject_089B_FE
41780 43110 | 3069812 3068482 | 1331 1331 | 98.05 | Subject_028B_FE	Subject_089B_FE
46302 46783 | 3866138 3865645 | 482 494 | 91.90 | Subject_028B_FE	Subject_089B_FE
49231 49667 | 3901891 3902327 | 437 437 | 99.54 | Subject_028B_FE	Subject_089B_FE
49668 50904 | 3164672 3165903 | 1237 1232 | 98.87 | Subject_028B_FE	Subject_089B_FE
51668 53290 | 2821842 2823464 | 1623 1623 | 97.41 | Subject_028B_FE	Subject_089B_FE
51840 52473 | 3764028 3764661 | 634 634 | 98.42 | Subject_028B_FE	Subject_089B_FE
52474 53030 | 3815862 3816418 | 557 557 | 99.10 | Subject_028B_FE	Subject_089B_FE
53387 53778 | 3927742 3928133 | 392 392 | 98.47 | Subject_028B_FE	Subject_089B_FE
53778 54275 | 3865148 3865645 | 498 498 | 99.20 | Subject_028B_FE	Subject_089B_FE
54683 55158 | 3873944 3874419 | 476 476 | 99.58 | Subject_028B_FE	Subject_089B_FE
55161 56743 | 2855598 2857180 | 1583 1583 | 97.92 | Subject_028B_FE	Subject_089B_FE
57877 58176 | 1042153 1041854 | 300 300 | 81.64 | Subject_028B_FE	Subject_089B_FE
68473 68875 | 2333623 2334025 | 403 403 | 97.77 | Subject_028B_FE	Subject_089B_FE
73730 74549 | 3603913 3604732 | 820 820 | 99.15 | Subject_028B_FE	Subject_089B_FE
73715 75530 | 2334161 2335975 | 1816 1815 | 98.07 | Subject_028B_FE	Subject_089B_FE
74554 76235 | 2770616 2772296 | 1682 1681 | 97.50 | Subject_028B_FE	Subject_089B_FE
74893 75531 | 3725659 3724970 | 639 690 | 87.83 | Subject_028B_FE	Subject_089B_FE
74961 76730 | 324221 322453 | 1770 1769 | 94.58 | Subject_028B_FE	Subject_089B_FE
75807 78030 | 1569004 1566783 | 2224 2222 | 97.71 | Subject_028B_FE	Subject_089B_FE
76238 77296 | 3337756 3336698 | 1059 1059 | 99.53 | Subject_028B_FE	Subject_089B_FE
77297 77713 | 3914309 3914725 | 417 417 | 98.32 | Subject_028B_FE	Subject_089B_FE
77864 82293 | 321259 316844 | 4430 4416 | 88.50 | Subject_028B_FE	Subject_089B_FE
80229 80441 | 1564630 1564418 | 213 213 | 95.77 | Subject_028B_FE	Subject_089B_FE
80443 82482 | 2504444 2506483 | 2040 2040 | 99.80 | Subject_028B_FE	Subject_089B_FE
82483 83533 | 3353559 3352509 | 1051 1051 | 99.90 | Subject_028B_FE	Subject_089B_FE
82440 83149 | 316807 316094 | 710 714 | 89.68 | Subject_028B_FE	Subject_089B_FE
84595 87834 | 1958718 1961956 | 3240 3239 | 99.60 | Subject_028B_FE	Subject_089B_FE
87834 88584 | 3674615 3675365 | 751 751 | 99.20 | Subject_028B_FE	Subject_089B_FE
87836 88581 | 3673869 3674614 | 746 746 | 98.53 | Subject_028B_FE	Subject_089B_FE
87520 89987 | 311784 309316 | 2468 2469 | 86.96 | Subject_028B_FE	Subject_089B_FE
88583 89192 | 3780803 3781412 | 610 610 | 100.00 | Subject_028B_FE	Subject_089B_FE
89194 90103 | 3493560 3492651 | 910 910 | 98.24 | Subject_028B_FE	Subject_089B_FE
89558 90103 | 3826343 3826888 | 546 546 | 99.82 | Subject_028B_FE	Subject_089B_FE
90104 93167 | 2025250 2028312 | 3064 3063 | 99.61 | Subject_028B_FE	Subject_089B_FE
91370 95518 | 307900 303749 | 4149 4152 | 88.60 | Subject_028B_FE	Subject_089B_FE
93168 94515 | 3053770 3052423 | 1348 1348 | 99.26 | Subject_028B_FE	Subject_089B_FE
93169 94514 | 3055117 3053772 | 1346 1346 | 99.03 | Subject_028B_FE	Subject_089B_FE
94514 98586 | 1706411 1710466 | 4073 4056 | 98.77 | Subject_028B_FE	Subject_089B_FE
95641 98036 | 303669 301277 | 2396 2393 | 84.44 | Subject_028B_FE	Subject_089B_FE
98586 99407 | 3603091 3603912 | 822 822 | 98.18 | Subject_028B_FE	Subject_089B_FE
98588 99412 | 3599801 3600625 | 825 825 | 98.30 | Subject_028B_FE	Subject_089B_FE
99409 100948 | 2905600 2904061 | 1540 1540 | 98.96 | Subject_028B_FE	Subject_089B_FE
100950 101433 | 2645875 2646358 | 484 484 | 98.55 | Subject_028B_FE	Subject_089B_FE
101268 101631 | 2085007 2085370 | 364 364 | 96.98 | Subject_028B_FE	Subject_089B_FE
102641 103768 | 2086754 2087881 | 1128 1128 | 97.87 | Subject_028B_FE	Subject_089B_FE
102644 103839 | 2646562 2647757 | 1196 1196 | 98.75 | Subject_028B_FE	Subject_089B_FE
103841 104276 | 3903637 3904072 | 436 436 | 99.31 | Subject_028B_FE	Subject_089B_FE
104282 107958 | 1834104 1830428 | 3677 3677 | 97.91 | Subject_028B_FE	Subject_089B_FE
104282 107957 | 1834115 1837790 | 3676 3676 | 97.44 | Subject_028B_FE	Subject_089B_FE
108706 109275 | 3215571 3216140 | 570 570 | 96.84 | Subject_028B_FE	Subject_089B_FE
113708 113829 | 3868931 3869051 | 122 121 | 91.20 | Subject_028B_FE	Subject_089B_FE
113746 113892 | 3173652 3173506 | 147 147 | 91.16 | Subject_028B_FE	Subject_089B_FE
113885 114330 | 3216315 3216760 | 446 446 | 98.88 | Subject_028B_FE	Subject_089B_FE
114001 114126 | 3335444 3335569 | 126 126 | 97.62 | Subject_028B_FE	Subject_089B_FE
113994 114126 | 1515657 1515525 | 133 133 | 98.50 | Subject_028B_FE	Subject_089B_FE
114001 114126 | 2733855 2733730 | 126 126 | 99.21 | Subject_028B_FE	Subject_089B_FE
115061 116043 | 1425234 1424252 | 983 983 | 97.66 | Subject_028B_FE	Subject_089B_FE
115310 118476 | 1987669 1984482 | 3167 3188 | 97.37 | Subject_028B_FE	Subject_089B_FE
115403 117053 | 2006588 2004939 | 1651 1650 | 97.27 | Subject_028B_FE	Subject_089B_FE
115594 116158 | 2733730 2733166 | 565 565 | 86.22 | Subject_028B_FE	Subject_089B_FE
115590 116009 | 1515529 1515110 | 420 420 | 89.05 | Subject_028B_FE	Subject_089B_FE
116228 116324 | 1513483 1513387 | 97 97 | 97.94 | Subject_028B_FE	Subject_089B_FE
116254 117223 | 1423981 1422988 | 970 994 | 94.27 | Subject_028B_FE	Subject_089B_FE
115403 118475 | 2006588 2003553 | 3073 3036 | 96.45 | Subject_028B_FE	Subject_089B_FE
117047 117302 | 2469328 2469582 | 256 255 | 91.41 | Subject_028B_FE	Subject_089B_FE
117488 120523 | 1422998 1419962 | 3036 3037 | 96.02 | Subject_028B_FE	Subject_089B_FE
118679 119085 | 3922553 3922147 | 407 407 | 99.75 | Subject_028B_FE	Subject_089B_FE
121667 122867 | 3207208 3208408 | 1201 1201 | 99.00 | Subject_028B_FE	Subject_089B_FE
121672 137183 | 531626 547201 | 15512 15576 | 96.90 | Subject_028B_FE	Subject_089B_FE
124858 126045 | 3207211 3206014 | 1188 1198 | 98.08 | Subject_028B_FE	Subject_089B_FE
126583 126662 | 3686276 3686355 | 80 80 | 98.75 | Subject_028B_FE	Subject_089B_FE
126583 126662 | 3685541 3685620 | 80 80 | 98.75 | Subject_028B_FE	Subject_089B_FE
137183 138593 | 2994240 2995650 | 1411 1411 | 99.29 | Subject_028B_FE	Subject_089B_FE
138593 139219 | 3769078 3768452 | 627 627 | 98.88 | Subject_028B_FE	Subject_089B_FE
139221 140038 | 3412182 3412999 | 818 818 | 97.68 | Subject_028B_FE	Subject_089B_FE
140266 140363 | 3413086 3413183 | 98 98 | 95.92 | Subject_028B_FE	Subject_089B_FE
140671 143323 | 2206865 2209516 | 2653 2652 | 98.57 | Subject_028B_FE	Subject_089B_FE
140645 146090 | 210283 204820 | 5446 5464 | 85.25 | Subject_028B_FE	Subject_089B_FE
143324 145604 | 2363706 2361426 | 2281 2281 | 98.16 | Subject_028B_FE	Subject_089B_FE
147701 151703 | 203151 199154 | 4003 3998 | 88.52 | Subject_028B_FE	Subject_089B_FE
149837 150631 | 3631337 3630546 | 795 792 | 91.10 | Subject_028B_FE	Subject_089B_FE
154869 156462 | 2858772 2857182 | 1594 1591 | 98.24 | Subject_028B_FE	Subject_089B_FE
171180 171370 | 685023 684833 | 191 191 | 94.24 | Subject_028B_FE	Subject_089B_FE
171209 173363 | 2445848 2443694 | 2155 2155 | 97.45 | Subject_028B_FE	Subject_089B_FE
171321 173362 | 1598206 1596172 | 2042 2035 | 97.01 | Subject_028B_FE	Subject_089B_FE
173364 173813 | 3895691 3895242 | 450 450 | 98.00 | Subject_028B_FE	Subject_089B_FE
174838 174974 | 1364258 1364122 | 137 137 | 87.59 | Subject_028B_FE	Subject_089B_FE
175883 176535 | 2467191 2467843 | 653 653 | 98.16 | Subject_028B_FE	Subject_089B_FE
176864 178219 | 2467947 2469301 | 1356 1355 | 97.86 | Subject_028B_FE	Subject_089B_FE
177498 178220 | 3697384 3698106 | 723 723 | 98.76 | Subject_028B_FE	Subject_089B_FE
178647 179625 | 3439801 3438823 | 979 979 | 99.08 | Subject_028B_FE	Subject_089B_FE
179626 181826 | 2365984 2368253 | 2201 2270 | 94.98 | Subject_028B_FE	Subject_089B_FE
181828 182350 | 3849882 3849360 | 523 523 | 98.85 | Subject_028B_FE	Subject_089B_FE
182351 184375 | 2522725 2520700 | 2025 2026 | 98.67 | Subject_028B_FE	Subject_089B_FE
182352 184373 | 2526773 2524752 | 2022 2022 | 97.97 | Subject_028B_FE	Subject_089B_FE
184375 188992 | 1559809 1555191 | 4618 4619 | 99.35 | Subject_028B_FE	Subject_089B_FE
188993 190654 | 1063716 1065377 | 1662 1662 | 98.01 | Subject_028B_FE	Subject_089B_FE
188994 190654 | 1317945 1319605 | 1661 1661 | 98.13 | Subject_028B_FE	Subject_089B_FE
198138 199959 | 2626954 2625050 | 1822 1905 | 93.23 | Subject_028B_FE	Subject_089B_FE
198486 200432 | 1582653 1580690 | 1947 1964 | 96.79 | Subject_028B_FE	Subject_089B_FE
200736 202143 | 1579534 1578127 | 1408 1408 | 98.72 | Subject_028B_FE	Subject_089B_FE
201269 201411 | 1761881 1761739 | 143 143 | 95.80 | Subject_028B_FE	Subject_089B_FE
202145 203239 | 3309795 3308701 | 1095 1095 | 98.90 | Subject_028B_FE	Subject_089B_FE
206270 206406 | 3065823 3065959 | 137 137 | 97.81 | Subject_028B_FE	Subject_089B_FE
206762 206979 | 3065950 3066182 | 218 233 | 90.99 | Subject_028B_FE	Subject_089B_FE
207901 208020 | 3066172 3066291 | 120 120 | 99.17 | Subject_028B_FE	Subject_089B_FE
208317 208975 | 3066285 3066944 | 659 660 | 97.27 | Subject_028B_FE	Subject_089B_FE
209717 209876 | 3066995 3067153 | 160 159 | 88.12 | Subject_028B_FE	Subject_089B_FE
210141 215171 | 1492463 1497495 | 5031 5033 | 99.11 | Subject_028B_FE	Subject_089B_FE
215873 216737 | 3555842 3556705 | 865 864 | 99.19 | Subject_028B_FE	Subject_089B_FE
217034 218194 | 3241382 3242543 | 1161 1162 | 97.68 | Subject_028B_FE	Subject_089B_FE
218579 219610 | 3377512 3378544 | 1032 1033 | 99.61 | Subject_028B_FE	Subject_089B_FE
220085 221054 | 3445625 3444656 | 970 970 | 98.04 | Subject_028B_FE	Subject_089B_FE
220086 221138 | 3344090 3343038 | 1053 1053 | 98.58 | Subject_028B_FE	Subject_089B_FE
221761 223228 | 2959634 2961101 | 1468 1468 | 96.66 | Subject_028B_FE	Subject_089B_FE
248769 250301 | 2907133 2908665 | 1533 1533 | 98.56 | Subject_028B_FE	Subject_089B_FE
249168 251079 | 2619332 2617422 | 1912 1911 | 97.86 | Subject_028B_FE	Subject_089B_FE
250302 251124 | 3597328 3598150 | 823 823 | 98.06 | Subject_028B_FE	Subject_089B_FE
251908 259409 | 1159181 1166675 | 7502 7495 | 99.19 | Subject_028B_FE	Subject_089B_FE
259448 260150 | 3714493 3713791 | 703 703 | 99.57 | Subject_028B_FE	Subject_089B_FE
260846 262388 | 2899435 2900978 | 1543 1544 | 98.96 | Subject_028B_FE	Subject_089B_FE
261037 261267 | 348218 347972 | 231 247 | 84.62 | Subject_028B_FE	Subject_089B_FE
263441 265629 | 2424147 2421957 | 2189 2191 | 98.86 | Subject_028B_FE	Subject_089B_FE
265631 267060 | 2987144 2985714 | 1430 1431 | 98.04 | Subject_028B_FE	Subject_089B_FE
265811 267061 | 3148554 3147304 | 1251 1251 | 99.68 | Subject_028B_FE	Subject_089B_FE
267384 268224 | 3583136 3583976 | 841 841 | 98.93 | Subject_028B_FE	Subject_089B_FE
267386 268226 | 3583980 3584820 | 841 841 | 98.93 | Subject_028B_FE	Subject_089B_FE
268226 269732 | 2922327 2920821 | 1507 1507 | 99.47 | Subject_028B_FE	Subject_089B_FE
269734 270584 | 3568707 3567856 | 851 852 | 98.47 | Subject_028B_FE	Subject_089B_FE
269865 270585 | 3698828 3698107 | 721 722 | 98.34 | Subject_028B_FE	Subject_089B_FE
269868 271447 | 2854004 2852419 | 1580 1586 | 98.49 | Subject_028B_FE	Subject_089B_FE
270586 271448 | 3558431 3557569 | 863 863 | 99.65 | Subject_028B_FE	Subject_089B_FE
271829 272682 | 3566147 3566999 | 854 853 | 98.01 | Subject_028B_FE	Subject_089B_FE
272683 273410 | 3692306 3693033 | 728 728 | 99.04 | Subject_028B_FE	Subject_089B_FE
274107 275796 | 2768925 2767235 | 1690 1691 | 98.23 | Subject_028B_FE	Subject_089B_FE
275822 276684 | 3557568 3556706 | 863 863 | 99.77 | Subject_028B_FE	Subject_089B_FE
276684 277510 | 3595677 3596503 | 827 827 | 98.43 | Subject_028B_FE	Subject_089B_FE
276696 279249 | 2190861 2188307 | 2554 2555 | 97.96 | Subject_028B_FE	Subject_089B_FE
277587 278828 | 3153528 3152287 | 1242 1242 | 98.87 | Subject_028B_FE	Subject_089B_FE
279475 280413 | 3474247 3473309 | 939 939 | 99.68 | Subject_028B_FE	Subject_089B_FE
292371 292684 | 2247605 2247292 | 314 314 | 96.82 | Subject_028B_FE	Subject_089B_FE
292476 292750 | 2493692 2493966 | 275 275 | 96.73 | Subject_028B_FE	Subject_089B_FE
292975 293072 | 3741267 3741170 | 98 98 | 96.94 | Subject_028B_FE	Subject_089B_FE
295181 296345 | 2918145 2919309 | 1165 1165 | 99.40 | Subject_028B_FE	Subject_089B_FE
295973 296371 | 3923768 3924166 | 399 399 | 97.74 | Subject_028B_FE	Subject_089B_FE
296796 298287 | 2944815 2946306 | 1492 1492 | 99.73 | Subject_028B_FE	Subject_089B_FE
298288 299881 | 2854008 2855593 | 1594 1586 | 99.12 | Subject_028B_FE	Subject_089B_FE
298289 299883 | 2861937 2860355 | 1595 1583 | 97.55 | Subject_028B_FE	Subject_089B_FE
299884 303071 | 1987670 1990856 | 3188 3187 | 99.47 | Subject_028B_FE	Subject_089B_FE
303072 303484 | 3917216 3917628 | 413 413 | 99.03 | Subject_028B_FE	Subject_089B_FE
303074 303483 | 3918458 3918867 | 410 410 | 98.29 | Subject_028B_FE	Subject_089B_FE
303485 304723 | 3149800 3148555 | 1239 1246 | 98.88 | Subject_028B_FE	Subject_089B_FE
304724 305885 | 3237902 3236741 | 1162 1162 | 97.42 | Subject_028B_FE	Subject_089B_FE
306037 308342 | 2352257 2349951 | 2306 2307 | 98.92 | Subject_028B_FE	Subject_089B_FE
308752 308883 | 2887111 2887242 | 132 132 | 85.93 | Subject_028B_FE	Subject_089B_FE
308760 308885 | 3164111 3163986 | 126 126 | 84.50 | Subject_028B_FE	Subject_089B_FE
311684 312105 | 3910947 3911368 | 422 422 | 98.10 | Subject_028B_FE	Subject_089B_FE
312341 318247 | 1348280 1354188 | 5907 5909 | 97.29 | Subject_028B_FE	Subject_089B_FE
312341 312666 | 3955095 3955420 | 326 326 | 98.47 | Subject_028B_FE	Subject_089B_FE
312716 313165 | 3889812 3890261 | 450 450 | 97.33 | Subject_028B_FE	Subject_089B_FE
312752 314387 | 2812046 2813681 | 1636 1636 | 98.11 | Subject_028B_FE	Subject_089B_FE
314386 314875 | 3193978 3194467 | 490 490 | 99.80 | Subject_028B_FE	Subject_089B_FE
314386 315556 | 3193978 3195184 | 1171 1207 | 95.77 | Subject_028B_FE	Subject_089B_FE
315558 317170 | 2829959 2831571 | 1613 1613 | 96.65 | Subject_028B_FE	Subject_089B_FE
317223 317840 | 3775281 3774664 | 618 618 | 98.54 | Subject_028B_FE	Subject_089B_FE
318638 322727 | 1690104 1686016 | 4090 4089 | 98.07 | Subject_028B_FE	Subject_089B_FE
322902 323448 | 3828524 3829070 | 547 547 | 99.45 | Subject_028B_FE	Subject_089B_FE
323708 324085 | 3926163 3926549 | 378 387 | 94.57 | Subject_028B_FE	Subject_089B_FE
325892 326370 | 2877672 2878211 | 479 540 | 80.37 | Subject_028B_FE	Subject_089B_FE
327898 328031 | 1643928 1643795 | 134 134 | 97.01 | Subject_028B_FE	Subject_089B_FE
327898 328053 | 1252834 1252987 | 156 154 | 94.27 | Subject_028B_FE	Subject_089B_FE
330806 333567 | 1256651 1259412 | 2762 2762 | 99.06 | Subject_028B_FE	Subject_089B_FE
330780 331472 | 1641628 1640935 | 693 694 | 96.83 | Subject_028B_FE	Subject_089B_FE
332615 333568 | 2878283 2879235 | 954 953 | 97.59 | Subject_028B_FE	Subject_089B_FE
332624 333588 | 1640863 1639899 | 965 965 | 98.03 | Subject_028B_FE	Subject_089B_FE
333589 333837 | 3460060 3459812 | 249 249 | 97.19 | Subject_028B_FE	Subject_089B_FE
334356 334947 | 3459694 3459103 | 592 592 | 99.49 | Subject_028B_FE	Subject_089B_FE
336902 337113 | 1929105 1928894 | 212 212 | 97.64 | Subject_028B_FE	Subject_089B_FE
337793 338246 | 1928738 1928285 | 454 454 | 87.09 | Subject_028B_FE	Subject_089B_FE
339808 340404 | 3794609 3795205 | 597 597 | 98.99 | Subject_028B_FE	Subject_089B_FE
339814 342259 | 1928195 1925749 | 2446 2447 | 96.53 | Subject_028B_FE	Subject_089B_FE
343976 344905 | 2968411 2969340 | 930 930 | 96.46 | Subject_028B_FE	Subject_089B_FE
344418 344905 | 2220051 2219564 | 488 488 | 95.70 | Subject_028B_FE	Subject_089B_FE
346097 346187 | 2969387 2969477 | 91 91 | 96.70 | Subject_028B_FE	Subject_089B_FE
346097 346187 | 2219517 2219427 | 91 91 | 97.80 | Subject_028B_FE	Subject_089B_FE
349238 349384 | 2660645 2660791 | 147 147 | 98.64 | Subject_028B_FE	Subject_089B_FE
349656 350040 | 2969494 2969866 | 385 373 | 94.03 | Subject_028B_FE	Subject_089B_FE
349656 351610 | 2219410 2217456 | 1955 1955 | 97.54 | Subject_028B_FE	Subject_089B_FE
350711 351259 | 3825248 3825796 | 549 549 | 98.36 | Subject_028B_FE	Subject_089B_FE
351258 351828 | 2381832 2381262 | 571 571 | 97.72 | Subject_028B_FE	Subject_089B_FE
351701 352343 | 3761486 3760844 | 643 643 | 99.07 | Subject_028B_FE	Subject_089B_FE
352341 353418 | 1143932 1145010 | 1078 1079 | 97.59 | Subject_028B_FE	Subject_089B_FE
355027 355138 | 1144878 1144989 | 112 112 | 97.32 | Subject_028B_FE	Subject_089B_FE
357507 357908 | 1150661 1151059 | 402 399 | 84.48 | Subject_028B_FE	Subject_089B_FE
358007 360014 | 1144945 1146954 | 2008 2010 | 96.02 | Subject_028B_FE	Subject_089B_FE
358088 362210 | 1673678 1677801 | 4123 4124 | 97.14 | Subject_028B_FE	Subject_089B_FE
361597 362102 | 1151152 1151635 | 506 484 | 92.49 | Subject_028B_FE	Subject_089B_FE
363011 366787 | 1777548 1781409 | 3777 3862 | 95.47 | Subject_028B_FE	Subject_089B_FE
363011 363904 | 3519767 3520659 | 894 893 | 97.87 | Subject_028B_FE	Subject_089B_FE
363908 366289 | 2253398 2255745 | 2382 2348 | 95.60 | Subject_028B_FE	Subject_089B_FE
363907 366289 | 2235539 2237926 | 2383 2388 | 94.41 | Subject_028B_FE	Subject_089B_FE
366451 366788 | 3952430 3952093 | 338 338 | 99.41 | Subject_028B_FE	Subject_089B_FE
366889 367982 | 3304341 3305434 | 1094 1094 | 98.26 | Subject_028B_FE	Subject_089B_FE
367187 367580 | 3725674 3726067 | 394 394 | 97.46 | Subject_028B_FE	Subject_089B_FE
367983 368705 | 3680564 3681301 | 723 738 | 94.85 | Subject_028B_FE	Subject_089B_FE
368707 370222 | 2899434 2897917 | 1516 1518 | 98.81 | Subject_028B_FE	Subject_089B_FE
370035 370265 | 3726062 3726292 | 231 231 | 95.24 | Subject_028B_FE	Subject_089B_FE
370307 370843 | 3835026 3834490 | 537 537 | 99.63 | Subject_028B_FE	Subject_089B_FE
370992 371158 | 3462135 3461967 | 167 169 | 96.45 | Subject_028B_FE	Subject_089B_FE
370911 371091 | 1573846 1573681 | 181 166 | 87.29 | Subject_028B_FE	Subject_089B_FE
381374 383280 | 2621239 2619334 | 1907 1906 | 98.48 | Subject_028B_FE	Subject_089B_FE
382016 382893 | 498492 497614 | 878 879 | 80.77 | Subject_028B_FE	Subject_089B_FE
383432 384566 | 2061596 2062730 | 1135 1135 | 93.84 | Subject_028B_FE	Subject_089B_FE
383799 384162 | 3942022 3942385 | 364 364 | 97.80 | Subject_028B_FE	Subject_089B_FE
383804 384156 | 3942385 3942737 | 353 353 | 98.87 | Subject_028B_FE	Subject_089B_FE
383447 386148 | 497086 494424 | 2702 2663 | 85.89 | Subject_028B_FE	Subject_089B_FE
384661 386228 | 2062946 2064513 | 1568 1568 | 95.92 | Subject_028B_FE	Subject_089B_FE
386230 388455 | 2406480 2408705 | 2226 2226 | 98.56 | Subject_028B_FE	Subject_089B_FE
387470 387927 | 494422 493967 | 458 456 | 92.14 | Subject_028B_FE	Subject_089B_FE
388442 390743 | 2354558 2352257 | 2302 2302 | 98.26 | Subject_028B_FE	Subject_089B_FE
389721 390729 | 492085 491078 | 1009 1008 | 89.82 | Subject_028B_FE	Subject_089B_FE
390744 391714 | 3485340 3484420 | 971 921 | 93.20 | Subject_028B_FE	Subject_089B_FE
390747 391713 | 3355677 3356701 | 967 1025 | 91.54 | Subject_028B_FE	Subject_089B_FE
391715 392316 | 3786258 3785657 | 602 602 | 99.50 | Subject_028B_FE	Subject_089B_FE
392316 393102 | 3607193 3606375 | 787 819 | 94.38 | Subject_028B_FE	Subject_089B_FE
392317 393101 | 3640818 3640035 | 785 784 | 98.60 | Subject_028B_FE	Subject_089B_FE
393103 393842 | 3679084 3678345 | 740 740 | 98.92 | Subject_028B_FE	Subject_089B_FE
393841 394272 | 3907103 3906672 | 432 432 | 98.84 | Subject_028B_FE	Subject_089B_FE
393841 394271 | 3907533 3907103 | 431 431 | 96.98 | Subject_028B_FE	Subject_089B_FE
394150 395375 | 487314 486149 | 1226 1166 | 86.30 | Subject_028B_FE	Subject_089B_FE
394273 395376 | 2748537 2747434 | 1104 1104 | 99.09 | Subject_028B_FE	Subject_089B_FE
395496 395872 | 3935027 3935403 | 377 377 | 98.14 | Subject_028B_FE	Subject_089B_FE
395872 396753 | 3536648 3537529 | 882 882 | 98.75 | Subject_028B_FE	Subject_089B_FE
396754 397068 | 3962208 3961894 | 315 315 | 99.68 | Subject_028B_FE	Subject_089B_FE
397068 397431 | 3940575 3940212 | 364 364 | 99.73 | Subject_028B_FE	Subject_089B_FE
397431 397739 | 3963751 3963443 | 309 309 | 99.35 | Subject_028B_FE	Subject_089B_FE
398296 399213 | 3483503 3482586 | 918 918 | 99.24 | Subject_028B_FE	Subject_089B_FE
399213 400255 | 3368170 3369212 | 1043 1043 | 99.62 | Subject_028B_FE	Subject_089B_FE
400255 400668 | 3918042 3917629 | 414 414 | 100.00 | Subject_028B_FE	Subject_089B_FE
400256 401122 | 3548908 3548042 | 867 867 | 98.15 | Subject_028B_FE	Subject_089B_FE
400668 401316 | 3750532 3751180 | 649 649 | 98.77 | Subject_028B_FE	Subject_089B_FE
400670 401123 | 3891631 3892084 | 454 454 | 98.24 | Subject_028B_FE	Subject_089B_FE
401321 405208 | 1762057 1765942 | 3888 3886 | 99.18 | Subject_028B_FE	Subject_089B_FE
405205 405920 | 3703145 3703860 | 716 716 | 98.32 | Subject_028B_FE	Subject_089B_FE
405209 405921 | 3703863 3704575 | 713 713 | 97.62 | Subject_028B_FE	Subject_089B_FE
405922 406366 | 3896138 3896582 | 445 445 | 99.55 | Subject_028B_FE	Subject_089B_FE
406373 406452 | 2954996 2955075 | 80 80 | 100.00 | Subject_028B_FE	Subject_089B_FE
407457 407989 | 3805112 3804580 | 533 533 | 99.06 | Subject_028B_FE	Subject_089B_FE
408442 424836 | 498912 515310 | 16395 16399 | 99.11 | Subject_028B_FE	Subject_089B_FE
424838 425319 | 3872024 3871543 | 482 482 | 97.72 | Subject_028B_FE	Subject_089B_FE
425321 427484 | 2435055 2437219 | 2164 2165 | 99.68 | Subject_028B_FE	Subject_089B_FE
427739 428578 | 3587342 3588181 | 840 840 | 99.05 | Subject_028B_FE	Subject_089B_FE
428071 428575 | 3858632 3859136 | 505 505 | 97.23 | Subject_028B_FE	Subject_089B_FE
428577 429395 | 2941834 2941016 | 819 819 | 98.41 | Subject_028B_FE	Subject_089B_FE
429644 430177 | 2940884 2940352 | 534 533 | 98.13 | Subject_028B_FE	Subject_089B_FE
435409 435583 | 793313 793488 | 175 176 | 92.61 | Subject_028B_FE	Subject_089B_FE
435820 436035 | 794046 794259 | 216 214 | 86.64 | Subject_028B_FE	Subject_089B_FE
436308 436535 | 3433007 3433234 | 228 228 | 95.61 | Subject_028B_FE	Subject_089B_FE
436308 436535 | 3431045 3431272 | 228 228 | 96.49 | Subject_028B_FE	Subject_089B_FE
436981 437628 | 3433284 3433932 | 648 649 | 97.23 | Subject_028B_FE	Subject_089B_FE
436981 437629 | 3431322 3431971 | 649 650 | 97.38 | Subject_028B_FE	Subject_089B_FE
437735 439571 | 2677380 2675544 | 1837 1837 | 97.99 | Subject_028B_FE	Subject_089B_FE
437971 439739 | 2717164 2718932 | 1769 1769 | 98.08 | Subject_028B_FE	Subject_089B_FE
437970 439572 | 2844432 2842829 | 1603 1604 | 97.57 | Subject_028B_FE	Subject_089B_FE
439741 441764 | 2528798 2526775 | 2024 2024 | 99.16 | Subject_028B_FE	Subject_089B_FE
441921 442499 | 3801661 3802239 | 579 579 | 98.62 | Subject_028B_FE	Subject_089B_FE
442085 442497 | 3918041 3918453 | 413 413 | 98.79 | Subject_028B_FE	Subject_089B_FE
442499 443613 | 3277885 3278999 | 1115 1115 | 99.46 | Subject_028B_FE	Subject_089B_FE
443615 444390 | 3644735 3643961 | 776 775 | 96.91 | Subject_028B_FE	Subject_089B_FE
444395 445357 | 3451419 3452381 | 963 963 | 99.17 | Subject_028B_FE	Subject_089B_FE
445207 445630 | 3909672 3910095 | 424 424 | 97.41 | Subject_028B_FE	Subject_089B_FE
445358 446558 | 3203613 3204813 | 1201 1201 | 97.50 | Subject_028B_FE	Subject_089B_FE
446118 446557 | 3900571 3900132 | 440 440 | 99.09 | Subject_028B_FE	Subject_089B_FE
447454 447747 | 682829 682536 | 294 294 | 96.94 | Subject_028B_FE	Subject_089B_FE
466147 468852 | 2110670 2107900 | 2706 2771 | 93.98 | Subject_028B_FE	Subject_089B_FE
466174 466537 | 1679685 1679325 | 364 361 | 83.01 | Subject_028B_FE	Subject_089B_FE
466136 466406 | 1080033 1080303 | 271 271 | 85.29 | Subject_028B_FE	Subject_089B_FE
466171 466406 | 1660912 1661147 | 236 236 | 87.76 | Subject_028B_FE	Subject_089B_FE
467765 468849 | 3247163 3246013 | 1085 1151 | 91.92 | Subject_028B_FE	Subject_089B_FE
468853 470062 | 3190351 3189142 | 1210 1210 | 97.69 | Subject_028B_FE	Subject_089B_FE
470061 471906 | 2169180 2167336 | 1846 1845 | 97.89 | Subject_028B_FE	Subject_089B_FE
472038 472929 | 2167335 2166442 | 892 894 | 95.08 | Subject_028B_FE	Subject_089B_FE
472934 474429 | 2934355 2932860 | 1496 1496 | 96.59 | Subject_028B_FE	Subject_089B_FE
473350 474117 | 3656388 3655621 | 768 768 | 96.35 | Subject_028B_FE	Subject_089B_FE
473347 473715 | 3195181 3195550 | 369 370 | 94.59 | Subject_028B_FE	Subject_089B_FE
473732 474428 | 3195676 3196389 | 697 714 | 95.94 | Subject_028B_FE	Subject_089B_FE
474429 476005 | 2868260 2869835 | 1577 1576 | 98.35 | Subject_028B_FE	Subject_089B_FE
476005 477154 | 3248315 3249464 | 1150 1150 | 99.22 | Subject_028B_FE	Subject_089B_FE
477157 478039 | 3527790 3526905 | 883 886 | 98.42 | Subject_028B_FE	Subject_089B_FE
477250 478041 | 3633721 3632928 | 792 794 | 99.50 | Subject_028B_FE	Subject_089B_FE
478042 480414 | 2326529 2328900 | 2373 2372 | 99.41 | Subject_028B_FE	Subject_089B_FE
480415 481449 | 3373367 3374407 | 1035 1041 | 98.85 | Subject_028B_FE	Subject_089B_FE
480416 482136 | 2745100 2746820 | 1721 1721 | 96.40 | Subject_028B_FE	Subject_089B_FE
482138 483828 | 2765545 2763855 | 1691 1691 | 99.53 | Subject_028B_FE	Subject_089B_FE
483829 484132 | 3964360 3964663 | 304 304 | 98.03 | Subject_028B_FE	Subject_089B_FE
483830 484131 | 3964057 3964358 | 302 302 | 99.01 | Subject_028B_FE	Subject_089B_FE
484133 488069 | 1746450 1742514 | 3937 3937 | 99.14 | Subject_028B_FE	Subject_089B_FE
488069 488961 | 3522445 3521553 | 893 893 | 99.22 | Subject_028B_FE	Subject_089B_FE
488961 490184 | 3178184 3176961 | 1224 1224 | 99.59 | Subject_028B_FE	Subject_089B_FE
491737 495193 | 1800512 1803968 | 3457 3457 | 99.39 | Subject_028B_FE	Subject_089B_FE
495195 495291 | 429300 429204 | 97 97 | 96.91 | Subject_028B_FE	Subject_089B_FE
495295 496456 | 3246009 3244855 | 1162 1155 | 94.10 | Subject_028B_FE	Subject_089B_FE
496457 496915 | 3889805 3889347 | 459 459 | 98.91 | Subject_028B_FE	Subject_089B_FE
496914 498361 | 2971322 2972769 | 1448 1448 | 96.82 | Subject_028B_FE	Subject_089B_FE
498363 499759 | 3012500 3011104 | 1397 1397 | 99.07 | Subject_028B_FE	Subject_089B_FE
499760 501714 | 2582621 2580667 | 1955 1955 | 96.16 | Subject_028B_FE	Subject_089B_FE
499761 500132 | 3938377 3938006 | 372 372 | 98.39 | Subject_028B_FE	Subject_089B_FE
500129 501049 | 2802212 2803132 | 921 921 | 95.33 | Subject_028B_FE	Subject_089B_FE
501153 501715 | 2803290 2803852 | 563 563 | 96.45 | Subject_028B_FE	Subject_089B_FE
508189 508499 | 3962833 3962523 | 311 311 | 100.00 | Subject_028B_FE	Subject_089B_FE
508500 508989 | 3870569 3870081 | 490 489 | 98.78 | Subject_028B_FE	Subject_089B_FE
508989 509487 | 3864652 3864154 | 499 499 | 99.60 | Subject_028B_FE	Subject_089B_FE
509488 510872 | 2025249 2023868 | 1385 1382 | 96.54 | Subject_028B_FE	Subject_089B_FE
509485 510136 | 3754433 3753782 | 652 652 | 98.93 | Subject_028B_FE	Subject_089B_FE
511229 512921 | 2023871 2022179 | 1693 1693 | 96.75 | Subject_028B_FE	Subject_089B_FE
512114 512453 | 3951757 3951418 | 340 340 | 99.41 | Subject_028B_FE	Subject_089B_FE
512451 512897 | 3901889 3901451 | 447 439 | 96.20 | Subject_028B_FE	Subject_089B_FE
512451 512904 | 3896136 3895685 | 454 452 | 96.26 | Subject_028B_FE	Subject_089B_FE
512923 515280 | 2333623 2331266 | 2358 2358 | 99.75 | Subject_028B_FE	Subject_089B_FE
515656 516169 | 3852487 3853000 | 514 514 | 97.28 | Subject_028B_FE	Subject_089B_FE
515828 516171 | 3948361 3948704 | 344 344 | 99.71 | Subject_028B_FE	Subject_089B_FE
516171 517726 | 2890143 2891698 | 1556 1556 | 99.04 | Subject_028B_FE	Subject_089B_FE
517724 518290 | 3079084 3078518 | 567 567 | 98.77 | Subject_028B_FE	Subject_089B_FE
518041 519172 | 2435054 2433921 | 1132 1134 | 93.22 | Subject_028B_FE	Subject_089B_FE
519172 519629 | 878852 878394 | 458 459 | 94.99 | Subject_028B_FE	Subject_089B_FE
519172 519628 | 868695 868237 | 457 459 | 94.34 | Subject_028B_FE	Subject_089B_FE
519630 520068 | 3105320 3104882 | 439 439 | 94.99 | Subject_028B_FE	Subject_089B_FE
520284 520896 | 3779580 3778968 | 613 613 | 99.67 | Subject_028B_FE	Subject_089B_FE
520896 524563 | 1841472 1845139 | 3668 3668 | 98.53 | Subject_028B_FE	Subject_089B_FE
524565 525698 | 3267721 3268854 | 1134 1134 | 98.41 | Subject_028B_FE	Subject_089B_FE
524563 525697 | 3264314 3265448 | 1135 1135 | 98.24 | Subject_028B_FE	Subject_089B_FE
525699 526240 | 3832329 3831788 | 542 542 | 98.89 | Subject_028B_FE	Subject_089B_FE
526338 527748 | 3009711 3008302 | 1411 1410 | 98.02 | Subject_028B_FE	Subject_089B_FE
527980 531525 | 1877493 1873948 | 3546 3546 | 99.83 | Subject_028B_FE	Subject_089B_FE
531526 532206 | 3731842 3731162 | 681 681 | 99.27 | Subject_028B_FE	Subject_089B_FE
531527 532209 | 3733887 3733205 | 683 683 | 98.54 | Subject_028B_FE	Subject_089B_FE
532208 534469 | 2377317 2375056 | 2262 2262 | 99.87 | Subject_028B_FE	Subject_089B_FE
534470 535070 | 3787461 3786861 | 601 601 | 99.83 | Subject_028B_FE	Subject_089B_FE
535071 539014 | 1742513 1738570 | 3944 3944 | 99.85 | Subject_028B_FE	Subject_089B_FE
539015 539360 | 3948015 3947670 | 346 346 | 100.00 | Subject_028B_FE	Subject_089B_FE
539361 540538 | 3222675 3221498 | 1178 1178 | 99.66 | Subject_028B_FE	Subject_089B_FE
540756 541275 | 3853518 3852999 | 520 520 | 99.42 | Subject_028B_FE	Subject_089B_FE
541272 542623 | 3051073 3052422 | 1352 1350 | 99.78 | Subject_028B_FE	Subject_089B_FE
542622 543631 | 3406141 3407150 | 1010 1010 | 97.03 | Subject_028B_FE	Subject_089B_FE
542625 543632 | 3407153 3408160 | 1008 1008 | 97.02 | Subject_028B_FE	Subject_089B_FE
543755 545543 | 2708261 2710048 | 1789 1788 | 99.44 | Subject_028B_FE	Subject_089B_FE
545541 545869 | 3956409 3956081 | 329 329 | 97.57 | Subject_028B_FE	Subject_089B_FE
545551 545868 | 3955762 3956079 | 318 318 | 97.48 | Subject_028B_FE	Subject_089B_FE
545905 546364 | 3887513 3887972 | 460 460 | 98.92 | Subject_028B_FE	Subject_089B_FE
546364 547248 | 3533116 3532232 | 885 885 | 98.87 | Subject_028B_FE	Subject_089B_FE
547249 547947 | 3717304 3718002 | 699 699 | 98.28 | Subject_028B_FE	Subject_089B_FE
547250 547948 | 3719402 3718704 | 699 699 | 99.28 | Subject_028B_FE	Subject_089B_FE
547949 557742 | 908530 918323 | 9794 9794 | 99.39 | Subject_028B_FE	Subject_089B_FE
557741 559724 | 2566882 2568864 | 1984 1983 | 99.90 | Subject_028B_FE	Subject_089B_FE
559004 559092 | 1882707 1882795 | 89 89 | 100.00 | Subject_028B_FE	Subject_089B_FE
559724 560571 | 3577213 3578060 | 848 848 | 97.88 | Subject_028B_FE	Subject_089B_FE
559725 560570 | 3578908 3579754 | 846 847 | 97.76 | Subject_028B_FE	Subject_089B_FE
560569 561039 | 3879151 3879621 | 471 471 | 100.00 | Subject_028B_FE	Subject_089B_FE
561040 562186 | 3250613 3251759 | 1147 1147 | 98.17 | Subject_028B_FE	Subject_089B_FE
561042 561355 | 3961581 3961894 | 314 314 | 99.68 | Subject_028B_FE	Subject_089B_FE
561356 562080 | 3695935 3695211 | 725 725 | 98.34 | Subject_028B_FE	Subject_089B_FE
562188 564483 | 2354559 2356853 | 2296 2295 | 99.43 | Subject_028B_FE	Subject_089B_FE
564484 565223 | 3682042 3682781 | 740 740 | 98.38 | Subject_028B_FE	Subject_089B_FE
565222 566278 | 3338813 3337757 | 1057 1057 | 99.53 | Subject_028B_FE	Subject_089B_FE
566281 566582 | 3963753 3964054 | 302 302 | 99.01 | Subject_028B_FE	Subject_089B_FE
566279 566583 | 3963140 3963444 | 305 305 | 97.05 | Subject_028B_FE	Subject_089B_FE
566584 566987 | 3922553 3922956 | 404 404 | 99.50 | Subject_028B_FE	Subject_089B_FE
567222 567837 | 3777741 3777126 | 616 616 | 99.03 | Subject_028B_FE	Subject_089B_FE
567838 568778 | 3471427 3472367 | 941 941 | 98.19 | Subject_028B_FE	Subject_089B_FE
567943 568993 | 3349359 3348309 | 1051 1051 | 99.14 | Subject_028B_FE	Subject_089B_FE
567945 568782 | 3590687 3589851 | 838 837 | 98.81 | Subject_028B_FE	Subject_089B_FE
568995 571933 | 2076320 2073382 | 2939 2939 | 99.15 | Subject_028B_FE	Subject_089B_FE
571935 572317 | 3930457 3930839 | 383 383 | 98.17 | Subject_028B_FE	Subject_089B_FE
571935 579195 | 1181470 1188816 | 7261 7347 | 95.16 | Subject_028B_FE	Subject_089B_FE
572319 572905 | 1477146 1477732 | 587 587 | 96.77 | Subject_028B_FE	Subject_089B_FE
573732 577472 | 1478517 1482257 | 3741 3741 | 95.86 | Subject_028B_FE	Subject_089B_FE
577473 579193 | 2736460 2738193 | 1721 1734 | 97.40 | Subject_028B_FE	Subject_089B_FE
579195 580386 | 3213186 3214377 | 1192 1192 | 99.50 | Subject_028B_FE	Subject_089B_FE
580387 581295 | 3497198 3498106 | 909 909 | 98.57 | Subject_028B_FE	Subject_089B_FE
580388 581295 | 3499014 3498107 | 908 908 | 98.79 | Subject_028B_FE	Subject_089B_FE
581296 581813 | 3851969 3852486 | 518 518 | 98.84 | Subject_028B_FE	Subject_089B_FE
584934 585249 | 3951402 3951085 | 316 318 | 95.61 | Subject_028B_FE	Subject_089B_FE
585030 585469 | 3902760 3903200 | 440 441 | 99.55 | Subject_028B_FE	Subject_089B_FE
585129 585421 | 664518 664810 | 293 293 | 99.32 | Subject_028B_FE	Subject_089B_FE
585580 586373 | 3632925 3632131 | 794 795 | 94.21 | Subject_028B_FE	Subject_089B_FE
585879 586064 | 3187668 3187853 | 186 186 | 78.49 | Subject_028B_FE	Subject_089B_FE
586162 586518 | 988449 988802 | 357 354 | 83.57 | Subject_028B_FE	Subject_089B_FE
586525 587246 | 2623142 2622421 | 722 722 | 99.72 | Subject_028B_FE	Subject_089B_FE
590478 590606 | 32191 32064 | 129 128 | 96.90 | Subject_028B_FE	Subject_089B_FE
591716 592472 | 2064516 2065272 | 757 757 | 98.68 | Subject_028B_FE	Subject_089B_FE
592725 593419 | 2065272 2065978 | 695 707 | 97.31 | Subject_028B_FE	Subject_089B_FE
592819 593419 | 3440894 3441494 | 601 601 | 98.84 | Subject_028B_FE	Subject_089B_FE
593706 595040 | 2149911 2151245 | 1335 1335 | 99.33 | Subject_028B_FE	Subject_089B_FE
594883 595040 | 3441403 3441560 | 158 158 | 94.94 | Subject_028B_FE	Subject_089B_FE
595067 595477 | 3608420 3608826 | 411 407 | 98.30 | Subject_028B_FE	Subject_089B_FE
595067 596055 | 2221655 2222638 | 989 984 | 97.67 | Subject_028B_FE	Subject_089B_FE
596533 598778 | 2388577 2390822 | 2246 2246 | 96.93 | Subject_028B_FE	Subject_089B_FE
596538 598166 | 2816948 2818576 | 1629 1629 | 97.24 | Subject_028B_FE	Subject_089B_FE
596591 599377 | 2136027 2138813 | 2787 2787 | 97.17 | Subject_028B_FE	Subject_089B_FE
598168 599324 | 3114381 3115537 | 1157 1157 | 98.53 | Subject_028B_FE	Subject_089B_FE
599377 601045 | 2158200 2159868 | 1669 1669 | 98.50 | Subject_028B_FE	Subject_089B_FE
612033 613867 | 2681054 2682889 | 1835 1836 | 99.02 | Subject_028B_FE	Subject_089B_FE
612035 612603 | 3809096 3808528 | 569 569 | 99.82 | Subject_028B_FE	Subject_089B_FE
612033 612600 | 3809667 3810234 | 568 568 | 98.59 | Subject_028B_FE	Subject_089B_FE
612601 613548 | 3470482 3471429 | 948 948 | 98.42 | Subject_028B_FE	Subject_089B_FE
613537 613866 | 3955421 3955750 | 330 330 | 99.39 | Subject_028B_FE	Subject_089B_FE
613868 617963 | 1686015 1681921 | 4096 4095 | 99.54 | Subject_028B_FE	Subject_089B_FE
617964 618492 | 3844624 3845152 | 529 529 | 99.43 | Subject_028B_FE	Subject_089B_FE
617985 618491 | 3858120 3857614 | 507 507 | 99.01 | Subject_028B_FE	Subject_089B_FE
617986 619205 | 3189140 3187922 | 1220 1219 | 99.26 | Subject_028B_FE	Subject_089B_FE
618491 619196 | 3713792 3713087 | 706 706 | 99.29 | Subject_028B_FE	Subject_089B_FE
619197 622792 | 1863232 1859637 | 3596 3596 | 99.14 | Subject_028B_FE	Subject_089B_FE
622791 623769 | 1661170 1662148 | 979 979 | 90.70 | Subject_028B_FE	Subject_089B_FE
624638 626916 | 1663077 1665345 | 2279 2269 | 98.38 | Subject_028B_FE	Subject_089B_FE
624615 625385 | 1080324 1081092 | 771 769 | 97.02 | Subject_028B_FE	Subject_089B_FE
625610 626913 | 2961260 2962563 | 1304 1304 | 97.39 | Subject_028B_FE	Subject_089B_FE
626917 631002 | 1694192 1698277 | 4086 4086 | 99.44 | Subject_028B_FE	Subject_089B_FE
631644 632218 | 3798166 3798740 | 575 575 | 98.43 | Subject_028B_FE	Subject_089B_FE
631839 632220 | 3932370 3931989 | 382 382 | 99.48 | Subject_028B_FE	Subject_089B_FE
632220 632556 | 3951084 3950748 | 337 337 | 100.00 | Subject_028B_FE	Subject_089B_FE
633342 634444 | 3288975 3290077 | 1103 1103 | 98.10 | Subject_028B_FE	Subject_089B_FE
634444 635668 | 3175734 3174510 | 1225 1225 | 99.27 | Subject_028B_FE	Subject_089B_FE
635668 637604 | 1631302 1629365 | 1937 1938 | 97.21 | Subject_028B_FE	Subject_089B_FE
635668 636257 | 2248315 2247661 | 590 655 | 86.59 | Subject_028B_FE	Subject_089B_FE
637749 638280 | 2247682 2247195 | 532 488 | 88.72 | Subject_028B_FE	Subject_089B_FE
637931 638385 | 2493692 2494168 | 455 477 | 83.60 | Subject_028B_FE	Subject_089B_FE
638035 638224 | 3290079 3290268 | 190 190 | 96.84 | Subject_028B_FE	Subject_089B_FE
638731 640175 | 2247204 2245769 | 1445 1436 | 94.33 | Subject_028B_FE	Subject_089B_FE
640294 640607 | 927932 928245 | 314 314 | 98.73 | Subject_028B_FE	Subject_089B_FE
640511 643022 | 2258450 2260961 | 2512 2512 | 98.69 | Subject_028B_FE	Subject_089B_FE
640512 640614 | 3302158 3302260 | 103 103 | 96.12 | Subject_028B_FE	Subject_089B_FE
641440 641798 | 891253 890898 | 359 356 | 96.66 | Subject_028B_FE	Subject_089B_FE
642021 643291 | 936189 937459 | 1271 1271 | 97.48 | Subject_028B_FE	Subject_089B_FE
642018 643021 | 3302245 3303248 | 1004 1004 | 97.11 | Subject_028B_FE	Subject_089B_FE
643021 643673 | 3562723 3563375 | 653 653 | 97.40 | Subject_028B_FE	Subject_089B_FE
647120 647936 | 2000386 1999569 | 817 818 | 98.05 | Subject_028B_FE	Subject_089B_FE
647929 649100 | 1998392 1997221 | 1172 1172 | 99.15 | Subject_028B_FE	Subject_089B_FE
649102 651176 | 2483902 2481828 | 2075 2075 | 97.49 | Subject_028B_FE	Subject_089B_FE
650146 651180 | 3380610 3379576 | 1035 1035 | 98.74 | Subject_028B_FE	Subject_089B_FE
651685 652433 | 3673120 3673868 | 749 749 | 98.40 | Subject_028B_FE	Subject_089B_FE
651679 652752 | 3185507 3184434 | 1074 1074 | 99.26 | Subject_028B_FE	Subject_089B_FE
653162 653469 | 3396325 3396018 | 308 308 | 91.88 | Subject_028B_FE	Subject_089B_FE
653586 655280 | 2763852 2762158 | 1695 1695 | 96.11 | Subject_028B_FE	Subject_089B_FE
657040 657883 | 3602267 3601449 | 844 819 | 90.19 | Subject_028B_FE	Subject_089B_FE
657889 658745 | 3561009 3561866 | 857 858 | 98.02 | Subject_028B_FE	Subject_089B_FE
658747 659893 | 3249466 3250612 | 1147 1147 | 97.38 | Subject_028B_FE	Subject_089B_FE
659896 663793 | 1750369 1754266 | 3898 3898 | 99.33 | Subject_028B_FE	Subject_089B_FE
665310 665690 | 3934648 3935028 | 381 381 | 99.21 | Subject_028B_FE	Subject_089B_FE
666283 666644 | 3941301 3941662 | 362 362 | 99.72 | Subject_028B_FE	Subject_089B_FE
666806 667768 | 3449497 3450459 | 963 963 | 96.47 | Subject_028B_FE	Subject_089B_FE
666804 668481 | 2773975 2775652 | 1678 1678 | 96.96 | Subject_028B_FE	Subject_089B_FE
667769 668482 | 3702434 3703147 | 714 714 | 96.50 | Subject_028B_FE	Subject_089B_FE
668482 669981 | 2935859 2934360 | 1500 1500 | 99.60 | Subject_028B_FE	Subject_089B_FE
669982 670673 | 3727043 3726352 | 692 692 | 99.28 | Subject_028B_FE	Subject_089B_FE
670646 671849 | 482002 483205 | 1204 1204 | 97.43 | Subject_028B_FE	Subject_089B_FE
670673 671598 | 3479824 3480749 | 926 926 | 99.35 | Subject_028B_FE	Subject_089B_FE
671597 671848 | 3627355 3627606 | 252 252 | 100.00 | Subject_028B_FE	Subject_089B_FE
671850 672284 | 2319559 2319993 | 435 435 | 96.55 | Subject_028B_FE	Subject_089B_FE
671850 671983 | 3937505 3937638 | 134 134 | 99.25 | Subject_028B_FE	Subject_089B_FE
671931 672284 | 1677807 1678160 | 354 354 | 96.61 | Subject_028B_FE	Subject_089B_FE
671988 672284 | 3071137 3070841 | 297 297 | 96.30 | Subject_028B_FE	Subject_089B_FE
672409 673403 | 3070811 3069817 | 995 995 | 95.88 | Subject_028B_FE	Subject_089B_FE
672409 673365 | 2320023 2320979 | 957 957 | 95.40 | Subject_028B_FE	Subject_089B_FE
672409 673443 | 1678190 1679224 | 1035 1035 | 96.33 | Subject_028B_FE	Subject_089B_FE
674862 675504 | 1679320 1679962 | 643 643 | 97.05 | Subject_028B_FE	Subject_089B_FE
675351 675452 | 3960308 3960207 | 102 102 | 91.18 | Subject_028B_FE	Subject_089B_FE
675355 675452 | 3770642 3770546 | 98 97 | 91.84 | Subject_028B_FE	Subject_089B_FE
682085 684028 | 2574758 2572812 | 1944 1947 | 95.48 | Subject_028B_FE	Subject_089B_FE
681966 683143 | 1891535 1890340 | 1178 1196 | 95.23 | Subject_028B_FE	Subject_089B_FE
682027 683143 | 1984481 1983353 | 1117 1129 | 95.39 | Subject_028B_FE	Subject_089B_FE
682092 683273 | 2162504 2163685 | 1182 1182 | 95.60 | Subject_028B_FE	Subject_089B_FE
682979 683143 | 563543 563379 | 165 165 | 95.15 | Subject_028B_FE	Subject_089B_FE
683175 683835 | 1888706 1888046 | 661 661 | 95.17 | Subject_028B_FE	Subject_089B_FE
684074 684537 | 3876314 3875851 | 464 464 | 89.22 | Subject_028B_FE	Subject_089B_FE
685505 689534 | 1781412 1785259 | 4030 3848 | 90.85 | Subject_028B_FE	Subject_089B_FE
686546 687903 | 2953695 2952399 | 1358 1297 | 91.26 | Subject_028B_FE	Subject_089B_FE
688047 689534 | 2949281 2947795 | 1488 1487 | 97.58 | Subject_028B_FE	Subject_089B_FE
689536 691086 | 2888592 2890142 | 1551 1551 | 97.16 | Subject_028B_FE	Subject_089B_FE
690782 691215 | 3904509 3904942 | 434 434 | 97.00 | Subject_028B_FE	Subject_089B_FE
691256 691580 | 3959342 3959666 | 325 325 | 97.54 | Subject_028B_FE	Subject_089B_FE
691252 693651 | 1336394 1333995 | 2400 2400 | 97.75 | Subject_028B_FE	Subject_089B_FE
691580 691991 | 3919693 3920104 | 412 412 | 98.79 | Subject_028B_FE	Subject_089B_FE
691992 692709 | 3698829 3699546 | 718 718 | 97.91 | Subject_028B_FE	Subject_089B_FE
691997 692714 | 3699556 3700273 | 718 718 | 97.91 | Subject_028B_FE	Subject_089B_FE
693247 693651 | 965818 965414 | 405 405 | 98.52 | Subject_028B_FE	Subject_089B_FE
693949 695777 | 958335 956508 | 1829 1828 | 89.80 | Subject_028B_FE	Subject_089B_FE
698089 699057 | 1331318 1330351 | 969 968 | 95.46 | Subject_028B_FE	Subject_089B_FE
699641 700748 | 1119386 1120496 | 1108 1111 | 78.74 | Subject_028B_FE	Subject_089B_FE
699538 700748 | 1114679 1115889 | 1211 1211 | 90.27 | Subject_028B_FE	Subject_089B_FE
703656 704754 | 1119401 1120496 | 1099 1096 | 79.15 | Subject_028B_FE	Subject_089B_FE
703656 707734 | 1114797 1118869 | 4079 4073 | 94.31 | Subject_028B_FE	Subject_089B_FE
708885 709616 | 1119765 1120496 | 732 732 | 91.12 | Subject_028B_FE	Subject_089B_FE
708749 709621 | 465525 466397 | 873 873 | 87.87 | Subject_028B_FE	Subject_089B_FE
711840 712742 | 465511 466413 | 903 903 | 91.03 | Subject_028B_FE	Subject_089B_FE
711978 712720 | 1119753 1120495 | 743 743 | 90.86 | Subject_028B_FE	Subject_089B_FE
714813 729314 | 467028 481499 | 14502 14472 | 96.90 | Subject_028B_FE	Subject_089B_FE
724895 725457 | 19187 18624 | 563 564 | 85.84 | Subject_028B_FE	Subject_089B_FE
725718 729178 | 1894998 1891538 | 3461 3461 | 97.17 | Subject_028B_FE	Subject_089B_FE
726584 727279 | 386707 386012 | 696 696 | 81.08 | Subject_028B_FE	Subject_089B_FE
728797 729166 | 3934271 3934640 | 370 370 | 97.57 | Subject_028B_FE	Subject_089B_FE
729343 730017 | 2473112 2472438 | 675 675 | 95.70 | Subject_028B_FE	Subject_089B_FE
729343 730035 | 1562631 1561939 | 693 693 | 95.67 | Subject_028B_FE	Subject_089B_FE
730842 730997 | 2471571 2471416 | 156 156 | 96.79 | Subject_028B_FE	Subject_089B_FE
730996 731473 | 1560461 1559985 | 478 477 | 96.65 | Subject_028B_FE	Subject_089B_FE
731465 731709 | 3094535 3094291 | 245 245 | 98.78 | Subject_028B_FE	Subject_089B_FE
733034 733503 | 481534 482000 | 470 467 | 96.17 | Subject_028B_FE	Subject_089B_FE
733664 733989 | 1446231 1445906 | 326 326 | 99.39 | Subject_028B_FE	Subject_089B_FE
733788 733989 | 2307378 2307177 | 202 202 | 99.50 | Subject_028B_FE	Subject_089B_FE
735519 737811 | 1443283 1440994 | 2293 2290 | 96.86 | Subject_028B_FE	Subject_089B_FE
735701 737812 | 2307087 2304976 | 2112 2112 | 97.63 | Subject_028B_FE	Subject_089B_FE
737808 739650 | 2031367 2029525 | 1843 1843 | 96.96 | Subject_028B_FE	Subject_089B_FE
744471 745672 | 2029518 2028313 | 1202 1206 | 94.04 | Subject_028B_FE	Subject_089B_FE
745673 746352 | 3734567 3733888 | 680 680 | 98.24 | Subject_028B_FE	Subject_089B_FE
745675 746323 | 857970 858618 | 649 649 | 97.85 | Subject_028B_FE	Subject_089B_FE
753160 753693 | 2753660 2754195 | 534 536 | 89.37 | Subject_028B_FE	Subject_089B_FE
753927 754214 | 858667 858953 | 288 287 | 93.06 | Subject_028B_FE	Subject_089B_FE
754220 754782 | 862734 863320 | 563 587 | 88.61 | Subject_028B_FE	Subject_089B_FE
755558 755717 | 464579 464738 | 160 160 | 95.03 | Subject_028B_FE	Subject_089B_FE
756432 758584 | 2448002 2445850 | 2153 2153 | 98.24 | Subject_028B_FE	Subject_089B_FE
758585 759788 | 3193977 3192770 | 1204 1208 | 94.13 | Subject_028B_FE	Subject_089B_FE
759353 760716 | 3040161 3038793 | 1364 1369 | 95.04 | Subject_028B_FE	Subject_089B_FE
759790 760717 | 3477039 3476112 | 928 928 | 98.06 | Subject_028B_FE	Subject_089B_FE
760718 761800 | 3316312 3317395 | 1083 1084 | 98.43 | Subject_028B_FE	Subject_089B_FE
761801 763612 | 2671859 2673702 | 1812 1844 | 95.23 | Subject_028B_FE	Subject_089B_FE
761802 763611 | 2697468 2699277 | 1810 1810 | 98.40 | Subject_028B_FE	Subject_089B_FE
763613 766584 | 2058581 2061554 | 2972 2974 | 98.99 | Subject_028B_FE	Subject_089B_FE
767379 769333 | 2576744 2578706 | 1955 1963 | 98.47 | Subject_028B_FE	Subject_089B_FE
769334 770249 | 3502645 3503550 | 916 906 | 97.60 | Subject_028B_FE	Subject_089B_FE
770251 770922 | 3737951 3738622 | 672 672 | 99.26 | Subject_028B_FE	Subject_089B_FE
770921 773382 | 2275844 2273383 | 2462 2462 | 97.77 | Subject_028B_FE	Subject_089B_FE
770924 771875 | 3430006 3429026 | 952 981 | 96.13 | Subject_028B_FE	Subject_089B_FE
770924 771874 | 3430989 3430009 | 951 981 | 94.90 | Subject_028B_FE	Subject_089B_FE
771876 773081 | 3197596 3196391 | 1206 1206 | 97.43 | Subject_028B_FE	Subject_089B_FE
773083 773692 | 277663 277055 | 610 609 | 96.89 | Subject_028B_FE	Subject_089B_FE
773381 776489 | 2012922 2009814 | 3109 3109 | 99.10 | Subject_028B_FE	Subject_089B_FE
776491 777268 | 3650988 3651764 | 778 777 | 99.10 | Subject_028B_FE	Subject_089B_FE
777269 778152 | 1710467 1711349 | 884 883 | 97.62 | Subject_028B_FE	Subject_089B_FE
779377 781395 | 1712406 1714514 | 2019 2109 | 87.25 | Subject_028B_FE	Subject_089B_FE
786656 795499 | 1020075 1028900 | 8844 8826 | 96.59 | Subject_028B_FE	Subject_089B_FE
795624 796311 | 3730477 3729790 | 688 688 | 96.37 | Subject_028B_FE	Subject_089B_FE
796309 797188 | 3531346 3532230 | 880 885 | 97.40 | Subject_028B_FE	Subject_089B_FE
797199 797686 | 3867630 3868117 | 488 488 | 98.36 | Subject_028B_FE	Subject_089B_FE
797683 801530 | 1789108 1785261 | 3848 3848 | 99.58 | Subject_028B_FE	Subject_089B_FE
797684 798782 | 3296682 3297780 | 1099 1099 | 97.91 | Subject_028B_FE	Subject_089B_FE
798783 799382 | 3784448 3783847 | 600 602 | 96.68 | Subject_028B_FE	Subject_089B_FE
801531 801948 | 3913052 3912635 | 418 418 | 97.85 | Subject_028B_FE	Subject_089B_FE
801685 802828 | 3252908 3254051 | 1144 1144 | 98.60 | Subject_028B_FE	Subject_089B_FE
801951 802827 | 3540168 3541044 | 877 877 | 97.61 | Subject_028B_FE	Subject_089B_FE
802829 803183 | 3944526 3944880 | 355 355 | 98.31 | Subject_028B_FE	Subject_089B_FE
803185 803723 | 3836638 3836103 | 539 536 | 96.47 | Subject_028B_FE	Subject_089B_FE
803725 804124 | 3925763 3925364 | 400 400 | 96.25 | Subject_028B_FE	Subject_089B_FE
808469 809061 | 3795798 3795206 | 593 593 | 99.49 | Subject_028B_FE	Subject_089B_FE
809062 810021 | 3463864 3462916 | 960 949 | 98.44 | Subject_028B_FE	Subject_089B_FE
809063 809468 | 1656986 1656592 | 406 395 | 94.58 | Subject_028B_FE	Subject_089B_FE
819896 820517 | 3771572 3770951 | 622 622 | 99.84 | Subject_028B_FE	Subject_089B_FE
819797 821428 | 1564324 1562693 | 1632 1632 | 86.91 | Subject_028B_FE	Subject_089B_FE
820472 820718 | 2055852 2055606 | 247 247 | 86.23 | Subject_028B_FE	Subject_089B_FE
820517 821405 | 3529571 3528683 | 889 889 | 98.76 | Subject_028B_FE	Subject_089B_FE
820471 821431 | 1445164 1444204 | 961 961 | 82.66 | Subject_028B_FE	Subject_089B_FE
821105 821428 | 2473497 2473174 | 324 324 | 90.43 | Subject_028B_FE	Subject_089B_FE
823132 825845 | 2182777 2180064 | 2714 2714 | 97.61 | Subject_028B_FE	Subject_089B_FE
825847 826700 | 3521551 3520663 | 854 889 | 92.69 | Subject_028B_FE	Subject_089B_FE
825888 826360 | 3877267 3876793 | 473 475 | 96.84 | Subject_028B_FE	Subject_089B_FE
826360 826704 | 3949391 3949047 | 345 345 | 100.00 | Subject_028B_FE	Subject_089B_FE
826704 827389 | 3728425 3729105 | 686 681 | 98.69 | Subject_028B_FE	Subject_089B_FE
827419 827845 | 3908390 3908816 | 427 427 | 99.53 | Subject_028B_FE	Subject_089B_FE
827867 828202 | 3954093 3954428 | 336 336 | 97.92 | Subject_028B_FE	Subject_089B_FE
827845 829022 | 3225029 3226206 | 1178 1178 | 98.47 | Subject_028B_FE	Subject_089B_FE
828312 829021 | 3706713 3707422 | 710 710 | 98.87 | Subject_028B_FE	Subject_089B_FE
829023 829402 | 3933131 3932752 | 380 380 | 99.74 | Subject_028B_FE	Subject_089B_FE
829403 829933 | 3842506 3843036 | 531 531 | 99.44 | Subject_028B_FE	Subject_089B_FE
829404 829752 | 3945235 3945583 | 349 349 | 97.13 | Subject_028B_FE	Subject_089B_FE
829934 830409 | 3880089 3879615 | 476 475 | 99.37 | Subject_028B_FE	Subject_089B_FE
829935 830445 | 3855058 3854548 | 511 511 | 96.87 | Subject_028B_FE	Subject_089B_FE
830049 830400 | 3945233 3944882 | 352 352 | 97.44 | Subject_028B_FE	Subject_089B_FE
830447 830815 | 3891176 3891544 | 369 369 | 99.46 | Subject_028B_FE	Subject_089B_FE
831346 831975 | 3764027 3763398 | 630 630 | 98.10 | Subject_028B_FE	Subject_089B_FE
831976 833228 | 3144800 3146053 | 1253 1254 | 99.20 | Subject_028B_FE	Subject_089B_FE
833230 834529 | 3057806 3059146 | 1300 1341 | 94.18 | Subject_028B_FE	Subject_089B_FE
833233 834493 | 3130976 3132236 | 1261 1261 | 97.70 | Subject_028B_FE	Subject_089B_FE
834497 839946 | 1387728 1382279 | 5450 5450 | 97.12 | Subject_028B_FE	Subject_089B_FE
834529 837612 | 2019102 2016019 | 3084 3084 | 98.41 | Subject_028B_FE	Subject_089B_FE
837612 839026 | 2992828 2991414 | 1415 1415 | 98.30 | Subject_028B_FE	Subject_089B_FE
837609 839018 | 2999874 2998465 | 1410 1410 | 97.87 | Subject_028B_FE	Subject_089B_FE
839027 839675 | 3755078 3754430 | 649 649 | 98.00 | Subject_028B_FE	Subject_089B_FE
839029 839673 | 3753137 3753781 | 645 645 | 97.67 | Subject_028B_FE	Subject_089B_FE
839948 846554 | 1286061 1279455 | 6607 6607 | 99.05 | Subject_028B_FE	Subject_089B_FE
846555 847443 | 3530457 3529570 | 889 888 | 97.64 | Subject_028B_FE	Subject_089B_FE
846713 847185 | 3876791 3876319 | 473 473 | 97.46 | Subject_028B_FE	Subject_089B_FE
847441 849006 | 2874541 2876106 | 1566 1566 | 98.60 | Subject_028B_FE	Subject_089B_FE
849285 851232 | 2588477 2590421 | 1948 1945 | 99.13 | Subject_028B_FE	Subject_089B_FE
851234 851685 | 3893444 3893893 | 452 450 | 97.79 | Subject_028B_FE	Subject_089B_FE
851686 852869 | 3219132 3220315 | 1184 1184 | 98.23 | Subject_028B_FE	Subject_089B_FE
852870 853604 | 3685724 3684990 | 735 735 | 98.64 | Subject_028B_FE	Subject_089B_FE
852871 853603 | 3686458 3685726 | 733 733 | 99.05 | Subject_028B_FE	Subject_089B_FE
852974 853053 | 536674 536595 | 80 80 | 98.75 | Subject_028B_FE	Subject_089B_FE
853662 854919 | 3137286 3136029 | 1258 1258 | 98.81 | Subject_028B_FE	Subject_089B_FE
853661 854370 | 3708841 3709550 | 710 710 | 99.15 | Subject_028B_FE	Subject_089B_FE
854372 854920 | 3823049 3822501 | 549 549 | 98.00 | Subject_028B_FE	Subject_089B_FE
854371 855045 | 3739964 3739291 | 675 674 | 98.67 | Subject_028B_FE	Subject_089B_FE
855041 857874 | 2116413 2113580 | 2834 2834 | 99.36 | Subject_028B_FE	Subject_089B_FE
857874 858901 | 3386794 3385767 | 1028 1028 | 96.99 | Subject_028B_FE	Subject_089B_FE
857876 858235 | 3939844 3939484 | 360 361 | 99.45 | Subject_028B_FE	Subject_089B_FE
858903 861056 | 2454443 2456577 | 2154 2135 | 97.64 | Subject_028B_FE	Subject_089B_FE
859121 859363 | 2442015 2441773 | 243 243 | 90.12 | Subject_028B_FE	Subject_089B_FE
861057 861864 | 3613697 3614504 | 808 808 | 99.38 | Subject_028B_FE	Subject_089B_FE
861058 861862 | 3612890 3613695 | 805 806 | 98.01 | Subject_028B_FE	Subject_089B_FE
861864 862509 | 3755079 3755724 | 646 646 | 99.69 | Subject_028B_FE	Subject_089B_FE
862509 863320 | 3612077 3612888 | 812 812 | 99.14 | Subject_028B_FE	Subject_089B_FE
863321 868094 | 1526999 1531775 | 4774 4777 | 99.39 | Subject_028B_FE	Subject_089B_FE
868094 868535 | 3899247 3899688 | 442 442 | 98.42 | Subject_028B_FE	Subject_089B_FE
868536 869941 | 3001278 3002683 | 1406 1406 | 98.44 | Subject_028B_FE	Subject_089B_FE
869935 870573 | 3766566 3765928 | 639 639 | 99.06 | Subject_028B_FE	Subject_089B_FE
869946 870824 | 3533122 3534000 | 879 879 | 98.30 | Subject_028B_FE	Subject_089B_FE
870825 871249 | 3911368 3911792 | 425 425 | 100.00 | Subject_028B_FE	Subject_089B_FE
871249 873679 | 2290473 2288041 | 2431 2433 | 99.01 | Subject_028B_FE	Subject_089B_FE
871250 873678 | 2280726 2278287 | 2429 2440 | 97.95 | Subject_028B_FE	Subject_089B_FE
873679 874780 | 3295581 3294480 | 1102 1102 | 99.36 | Subject_028B_FE	Subject_089B_FE
874782 876174 | 3013894 3012502 | 1393 1393 | 97.20 | Subject_028B_FE	Subject_089B_FE
874815 876194 | 3026386 3025007 | 1380 1380 | 97.83 | Subject_028B_FE	Subject_089B_FE
874813 876175 | 3046994 3048356 | 1363 1363 | 98.31 | Subject_028B_FE	Subject_089B_FE
876198 877553 | 3049718 3051073 | 1356 1356 | 98.97 | Subject_028B_FE	Subject_089B_FE
877552 878067 | 3854032 3854547 | 516 516 | 99.81 | Subject_028B_FE	Subject_089B_FE
877691 878065 | 3882049 3882423 | 375 375 | 98.93 | Subject_028B_FE	Subject_089B_FE
878067 878742 | 3737277 3736602 | 676 676 | 99.11 | Subject_028B_FE	Subject_089B_FE
878740 880312 | 2910199 2908664 | 1573 1536 | 94.53 | Subject_028B_FE	Subject_089B_FE
887388 888672 | 3116952 3115668 | 1285 1285 | 99.84 | Subject_028B_FE	Subject_089B_FE
902003 902889 | 3528683 3529569 | 887 887 | 87.26 | Subject_028B_FE	Subject_089B_FE
901982 902975 | 1562695 1563689 | 994 995 | 85.99 | Subject_028B_FE	Subject_089B_FE
901982 903606 | 1444209 1445833 | 1625 1625 | 85.63 | Subject_028B_FE	Subject_089B_FE
901982 902303 | 2473176 2473497 | 322 322 | 90.99 | Subject_028B_FE	Subject_089B_FE
902688 903948 | 2055604 2056862 | 1261 1259 | 98.10 | Subject_028B_FE	Subject_089B_FE
904428 904591 | 1293395 1293558 | 164 164 | 98.78 | Subject_028B_FE	Subject_089B_FE
904427 905523 | 2057368 2058464 | 1097 1097 | 98.27 | Subject_028B_FE	Subject_089B_FE
904625 905522 | 1295396 1296279 | 898 884 | 95.99 | Subject_028B_FE	Subject_089B_FE
904687 905519 | 1814591 1815416 | 833 826 | 96.76 | Subject_028B_FE	Subject_089B_FE
905804 905884 | 2775654 2775734 | 81 81 | 98.77 | Subject_028B_FE	Subject_089B_FE
905881 906403 | 1856027 1855507 | 523 521 | 95.23 | Subject_028B_FE	Subject_089B_FE
906249 906388 | 2235415 2235276 | 140 140 | 96.43 | Subject_028B_FE	Subject_089B_FE
906249 906337 | 3924655 3924567 | 89 89 | 96.63 | Subject_028B_FE	Subject_089B_FE
906249 906352 | 3916508 3916611 | 104 104 | 96.15 | Subject_028B_FE	Subject_089B_FE
906398 907967 | 2858770 2860358 | 1570 1589 | 97.36 | Subject_028B_FE	Subject_089B_FE
907243 907789 | 3803393 3803939 | 547 547 | 98.18 | Subject_028B_FE	Subject_089B_FE
907244 909667 | 2319361 2316970 | 2424 2392 | 95.29 | Subject_028B_FE	Subject_089B_FE
907964 909671 | 2757065 2755359 | 1708 1707 | 99.47 | Subject_028B_FE	Subject_089B_FE
909669 911835 | 2439379 2441537 | 2167 2159 | 98.57 | Subject_028B_FE	Subject_089B_FE
911835 913534 | 2760462 2762158 | 1700 1697 | 99.29 | Subject_028B_FE	Subject_089B_FE
911837 912729 | 3525122 3526011 | 893 890 | 98.32 | Subject_028B_FE	Subject_089B_FE
912730 913254 | 3807392 3806868 | 525 525 | 98.67 | Subject_028B_FE	Subject_089B_FE
912731 913254 | 3806822 3806299 | 524 524 | 98.66 | Subject_028B_FE	Subject_089B_FE
913536 914403 | 3551513 3550646 | 868 868 | 98.73 | Subject_028B_FE	Subject_089B_FE
914404 915023 | 3772813 3772194 | 620 620 | 99.84 | Subject_028B_FE	Subject_089B_FE
914411 914972 | 3751827 3751267 | 562 561 | 99.11 | Subject_028B_FE	Subject_089B_FE
915024 915555 | 3843567 3843036 | 532 532 | 99.81 | Subject_028B_FE	Subject_089B_FE
915025 915553 | 3842504 3841976 | 529 529 | 98.30 | Subject_028B_FE	Subject_089B_FE
915554 919725 | 1669519 1665346 | 4172 4174 | 98.49 | Subject_028B_FE	Subject_089B_FE
919726 920617 | 3523337 3524228 | 892 892 | 99.10 | Subject_028B_FE	Subject_089B_FE
919727 920616 | 3522446 3523335 | 890 890 | 97.53 | Subject_028B_FE	Subject_089B_FE
920618 922050 | 2982848 2984280 | 1433 1433 | 98.19 | Subject_028B_FE	Subject_089B_FE
922388 927345 | 1507520 1512479 | 4958 4960 | 98.27 | Subject_028B_FE	Subject_089B_FE
926045 927341 | 3096194 3097491 | 1297 1298 | 95.92 | Subject_028B_FE	Subject_089B_FE
927737 928771 | 3371289 3370252 | 1035 1038 | 96.63 | Subject_028B_FE	Subject_089B_FE
929064 931021 | 2584577 2582621 | 1958 1957 | 99.34 | Subject_028B_FE	Subject_089B_FE
931580 932084 | 3845680 3845176 | 505 505 | 99.01 | Subject_028B_FE	Subject_089B_FE
931577 932095 | 3854035 3853516 | 519 520 | 98.08 | Subject_028B_FE	Subject_089B_FE
932093 936008 | 1750366 1746451 | 3916 3916 | 98.80 | Subject_028B_FE	Subject_089B_FE
936008 937224 | 3107922 3106621 | 1217 1302 | 92.24 | Subject_028B_FE	Subject_089B_FE
936010 937223 | 3185504 3186717 | 1214 1214 | 98.11 | Subject_028B_FE	Subject_089B_FE
937225 939485 | 2379576 2377318 | 2261 2259 | 99.03 | Subject_028B_FE	Subject_089B_FE
939584 942011 | 2263387 2260965 | 2428 2423 | 97.12 | Subject_028B_FE	Subject_089B_FE
939578 940529 | 3397980 3397035 | 952 946 | 96.22 | Subject_028B_FE	Subject_089B_FE
940531 942015 | 2952251 2950767 | 1485 1485 | 97.85 | Subject_028B_FE	Subject_089B_FE
942337 946128 | 1758164 1761881 | 3792 3718 | 96.02 | Subject_028B_FE	Subject_089B_FE
943049 944188 | 3255195 3256334 | 1140 1140 | 97.19 | Subject_028B_FE	Subject_089B_FE
943051 944191 | 3254054 3255194 | 1141 1141 | 97.72 | Subject_028B_FE	Subject_089B_FE
944192 944943 | 3672368 3673119 | 752 752 | 99.20 | Subject_028B_FE	Subject_089B_FE
945984 946129 | 1578857 1579002 | 146 146 | 95.21 | Subject_028B_FE	Subject_089B_FE
946233 946397 | 1761892 1762056 | 165 165 | 98.18 | Subject_028B_FE	Subject_089B_FE
948707 949338 | 1579025 1579649 | 632 625 | 85.49 | Subject_028B_FE	Subject_089B_FE
956758 956830 | 2590940 2591011 | 73 72 | 98.63 | Subject_028B_FE	Subject_089B_FE
956831 958023 | 3102819 3104018 | 1193 1200 | 94.67 | Subject_028B_FE	Subject_089B_FE
956831 958025 | 2591170 2592362 | 1195 1193 | 95.99 | Subject_028B_FE	Subject_089B_FE
958025 958914 | 3528682 3527793 | 890 890 | 99.10 | Subject_028B_FE	Subject_089B_FE
958915 961964 | 2031363 2034411 | 3050 3049 | 98.20 | Subject_028B_FE	Subject_089B_FE
961501 961965 | 3618065 3618529 | 465 465 | 99.14 | Subject_028B_FE	Subject_089B_FE
962287 963038 | 3670112 3669360 | 752 753 | 99.20 | Subject_028B_FE	Subject_089B_FE
963039 968065 | 1502520 1497494 | 5027 5027 | 99.18 | Subject_028B_FE	Subject_089B_FE
963040 963966 | 3475180 3474254 | 927 927 | 98.81 | Subject_028B_FE	Subject_089B_FE
968066 969720 | 2798926 2797272 | 1655 1655 | 98.25 | Subject_028B_FE	Subject_089B_FE
968067 969709 | 2800570 2798928 | 1643 1643 | 98.05 | Subject_028B_FE	Subject_089B_FE
969711 971540 | 2688385 2686556 | 1830 1830 | 99.18 | Subject_028B_FE	Subject_089B_FE
971542 972210 | 2655238 2654570 | 669 669 | 97.16 | Subject_028B_FE	Subject_089B_FE
972359 973554 | 2654556 2653377 | 1196 1180 | 95.99 | Subject_028B_FE	Subject_089B_FE
973915 974467 | 3821401 3820849 | 553 553 | 98.37 | Subject_028B_FE	Subject_089B_FE
973918 974466 | 3821949 3821401 | 549 549 | 98.00 | Subject_028B_FE	Subject_089B_FE
974466 975000 | 3839849 3839315 | 535 535 | 99.63 | Subject_028B_FE	Subject_089B_FE
975178 977405 | 2233057 2235284 | 2228 2228 | 97.85 | Subject_028B_FE	Subject_089B_FE
975178 976105 | 3466687 3465760 | 928 928 | 98.06 | Subject_028B_FE	Subject_089B_FE
975178 976104 | 3467632 3466706 | 927 927 | 98.38 | Subject_028B_FE	Subject_089B_FE
976106 977782 | 2777328 2775654 | 1677 1675 | 97.97 | Subject_028B_FE	Subject_089B_FE
978101 978616 | 2201560 2202075 | 516 516 | 96.52 | Subject_028B_FE	Subject_089B_FE
978225 978621 | 714838 715235 | 397 398 | 93.50 | Subject_028B_FE	Subject_089B_FE
978340 978616 | 2098656 2098380 | 277 277 | 97.47 | Subject_028B_FE	Subject_089B_FE
978340 978621 | 1793448 1793728 | 282 281 | 92.91 | Subject_028B_FE	Subject_089B_FE
978438 978616 | 3930455 3930277 | 179 179 | 99.44 | Subject_028B_FE	Subject_089B_FE
978521 978616 | 425391 425296 | 96 96 | 97.92 | Subject_028B_FE	Subject_089B_FE
978626 978724 | 3796295 3796393 | 99 99 | 100.00 | Subject_028B_FE	Subject_089B_FE
979658 982121 | 845328 847677 | 2464 2350 | 89.85 | Subject_028B_FE	Subject_089B_FE
979658 979827 | 2225058 2225225 | 170 168 | 89.08 | Subject_028B_FE	Subject_089B_FE
980087 980200 | 1173780 1173894 | 114 115 | 91.30 | Subject_028B_FE	Subject_089B_FE
980271 980741 | 2094067 2094536 | 471 470 | 89.41 | Subject_028B_FE	Subject_089B_FE
980448 980876 | 1626992 1627441 | 429 450 | 87.11 | Subject_028B_FE	Subject_089B_FE
980637 980741 | 2506492 2506596 | 105 105 | 93.33 | Subject_028B_FE	Subject_089B_FE
982124 982952 | 3594850 3594022 | 829 829 | 98.43 | Subject_028B_FE	Subject_089B_FE
982953 988311 | 1409332 1403976 | 5359 5357 | 97.50 | Subject_028B_FE	Subject_089B_FE
982954 983579 | 3770327 3769705 | 626 623 | 98.24 | Subject_028B_FE	Subject_089B_FE
983579 983957 | 2496271 2496651 | 379 381 | 95.03 | Subject_028B_FE	Subject_089B_FE
986638 988312 | 2496643 2498316 | 1675 1674 | 98.81 | Subject_028B_FE	Subject_089B_FE
988313 989903 | 2852417 2850826 | 1591 1592 | 97.93 | Subject_028B_FE	Subject_089B_FE
990147 990769 | 3713083 3712461 | 623 623 | 98.72 | Subject_028B_FE	Subject_089B_FE
990144 990808 | 3743967 3743303 | 665 665 | 98.20 | Subject_028B_FE	Subject_089B_FE
990835 991279 | 3897473 3897029 | 445 445 | 99.78 | Subject_028B_FE	Subject_089B_FE
991280 991804 | 3848311 3848836 | 525 526 | 98.48 | Subject_028B_FE	Subject_089B_FE
991281 991824 | 3830159 3830702 | 544 544 | 98.16 | Subject_028B_FE	Subject_089B_FE
991824 992720 | 3517079 3517975 | 897 897 | 99.22 | Subject_028B_FE	Subject_089B_FE
992724 993538 | 3611270 3612078 | 815 809 | 98.28 | Subject_028B_FE	Subject_089B_FE
993538 994394 | 3559293 3560149 | 857 857 | 99.30 | Subject_028B_FE	Subject_089B_FE
994396 995987 | 2876108 2877670 | 1592 1563 | 95.73 | Subject_028B_FE	Subject_089B_FE
994767 995989 | 3181848 3180626 | 1223 1223 | 99.75 | Subject_028B_FE	Subject_089B_FE
995989 996598 | 3782024 3782633 | 610 610 | 99.51 | Subject_028B_FE	Subject_089B_FE
997937 998614 | 3735248 3735927 | 678 680 | 98.53 | Subject_028B_FE	Subject_089B_FE
998613 999497 | 3488998 3488084 | 885 915 | 93.90 | Subject_028B_FE	Subject_089B_FE
999663 1000198 | 3835565 3835030 | 536 536 | 99.25 | Subject_028B_FE	Subject_089B_FE
1000841 1002751 | 2615513 2617423 | 1911 1911 | 97.96 | Subject_028B_FE	Subject_089B_FE
1002754 1004323 | 2502400 2500838 | 1570 1563 | 96.90 | Subject_028B_FE	Subject_089B_FE
1002852 1003727 | 3478896 3477971 | 876 926 | 93.30 | Subject_028B_FE	Subject_089B_FE
1002853 1003728 | 3567853 3567001 | 876 853 | 95.55 | Subject_028B_FE	Subject_089B_FE
1003729 1004675 | 3463865 3464812 | 947 948 | 99.05 | Subject_028B_FE	Subject_089B_FE
1004335 1004676 | 2500700 2500359 | 342 342 | 96.20 | Subject_028B_FE	Subject_089B_FE
1007686 1008710 | 3393972 3394996 | 1025 1025 | 99.41 | Subject_028B_FE	Subject_089B_FE
1008711 1009483 | 3654082 3653310 | 773 773 | 99.48 | Subject_028B_FE	Subject_089B_FE
1008712 1009413 | 3119512 3118811 | 702 702 | 97.01 | Subject_028B_FE	Subject_089B_FE
1009532 1010017 | 3118720 3118235 | 486 486 | 97.33 | Subject_028B_FE	Subject_089B_FE
1009607 1010152 | 3827979 3828524 | 546 546 | 99.63 | Subject_028B_FE	Subject_089B_FE
1010151 1011965 | 2695655 2693841 | 1815 1815 | 99.45 | Subject_028B_FE	Subject_089B_FE
1011965 1012836 | 3547168 3546297 | 872 872 | 99.89 | Subject_028B_FE	Subject_089B_FE
1012836 1015613 | 2144371 2141595 | 2778 2777 | 99.46 | Subject_028B_FE	Subject_089B_FE
1012839 1015612 | 2147140 2144372 | 2774 2769 | 98.16 | Subject_028B_FE	Subject_089B_FE
1015614 1018895 | 1948952 1945673 | 3282 3280 | 99.27 | Subject_028B_FE	Subject_089B_FE
1018897 1020170 | 3125893 3124621 | 1274 1273 | 97.33 | Subject_028B_FE	Subject_089B_FE
1018899 1020166 | 3124618 3123351 | 1268 1268 | 98.97 | Subject_028B_FE	Subject_089B_FE
1020170 1021209 | 3371290 3372327 | 1040 1038 | 99.42 | Subject_028B_FE	Subject_089B_FE
1021364 1022769 | 3022232 3020850 | 1406 1383 | 96.80 | Subject_028B_FE	Subject_089B_FE
1021597 1021867 | 3912062 3911792 | 271 271 | 95.20 | Subject_028B_FE	Subject_089B_FE
1021871 1022770 | 3508072 3507173 | 900 900 | 98.56 | Subject_028B_FE	Subject_089B_FE
1022771 1028584 | 1360000 1354187 | 5814 5814 | 99.69 | Subject_028B_FE	Subject_089B_FE
1028831 1030438 | 2842829 2841223 | 1608 1607 | 99.13 | Subject_028B_FE	Subject_089B_FE
1030454 1036762 | 1305418 1311726 | 6309 6309 | 99.60 | Subject_028B_FE	Subject_089B_FE
1036761 1037832 | 3328165 3329237 | 1072 1073 | 97.48 | Subject_028B_FE	Subject_089B_FE
1036763 1037831 | 3330308 3329239 | 1069 1070 | 97.94 | Subject_028B_FE	Subject_089B_FE
1037833 1045863 | 1112709 1104680 | 8031 8030 | 98.93 | Subject_028B_FE	Subject_089B_FE
1045864 1046113 | 2370524 2370275 | 250 250 | 90.94 | Subject_028B_FE	Subject_089B_FE
1048670 1049184 | 2370294 2369781 | 515 514 | 96.13 | Subject_028B_FE	Subject_089B_FE
1049186 1049397 | 2365028 2364817 | 212 212 | 99.53 | Subject_028B_FE	Subject_089B_FE
1049722 1050636 | 2364617 2363704 | 915 914 | 97.60 | Subject_028B_FE	Subject_089B_FE
1050634 1052900 | 2370525 2372792 | 2267 2268 | 99.03 | Subject_028B_FE	Subject_089B_FE
1052900 1053947 | 3353560 3354607 | 1048 1048 | 98.47 | Subject_028B_FE	Subject_089B_FE
1052901 1053946 | 3354609 3355654 | 1046 1046 | 96.94 | Subject_028B_FE	Subject_089B_FE
1053948 1055796 | 2660791 2662638 | 1849 1848 | 99.03 | Subject_028B_FE	Subject_089B_FE
1055791 1056179 | 3926952 3927340 | 389 389 | 99.49 | Subject_028B_FE	Subject_089B_FE
1055794 1056154 | 3414190 3414550 | 361 361 | 98.61 | Subject_028B_FE	Subject_089B_FE
1056222 1056923 | 3708124 3707424 | 702 701 | 98.58 | Subject_028B_FE	Subject_089B_FE
1056273 1056922 | 3414537 3415186 | 650 650 | 97.69 | Subject_028B_FE	Subject_089B_FE
1056924 1057869 | 3464814 3465759 | 946 946 | 97.25 | Subject_028B_FE	Subject_089B_FE
1056951 1057642 | 3617034 3617725 | 692 692 | 97.98 | Subject_028B_FE	Subject_089B_FE
1064240 1066658 | 2297747 2295329 | 2419 2419 | 98.97 | Subject_028B_FE	Subject_089B_FE
1066660 1067410 | 3670863 3670113 | 751 751 | 98.14 | Subject_028B_FE	Subject_089B_FE
1067411 1068521 | 3284551 3283441 | 1111 1111 | 98.65 | Subject_028B_FE	Subject_089B_FE
1068521 1071314 | 2133235 2130443 | 2794 2793 | 97.75 | Subject_028B_FE	Subject_089B_FE
1071315 1072868 | 2891698 2893246 | 1554 1549 | 92.44 | Subject_028B_FE	Subject_089B_FE
1072869 1074798 | 2603979 2605908 | 1930 1930 | 99.17 | Subject_028B_FE	Subject_089B_FE
1074799 1076687 | 2643987 2645873 | 1889 1887 | 97.88 | Subject_028B_FE	Subject_089B_FE
1079367 1080455 | 3308706 3307618 | 1089 1089 | 99.08 | Subject_028B_FE	Subject_089B_FE
1080453 1080915 | 1020078 1019617 | 463 462 | 97.41 | Subject_028B_FE	Subject_089B_FE
1085917 1086406 | 1014621 1014135 | 490 487 | 89.47 | Subject_028B_FE	Subject_089B_FE
1086407 1086943 | 1013988 1013454 | 537 535 | 95.54 | Subject_028B_FE	Subject_089B_FE
1087344 1087481 | 2646558 2646422 | 138 137 | 89.21 | Subject_028B_FE	Subject_089B_FE
1089192 1089392 | 3212660 3212457 | 201 204 | 89.76 | Subject_028B_FE	Subject_089B_FE
1089577 1089667 | 3863656 3863746 | 91 91 | 97.80 | Subject_028B_FE	Subject_089B_FE
1089543 1089667 | 1513158 1513034 | 125 125 | 94.40 | Subject_028B_FE	Subject_089B_FE
1090098 1092075 | 1013254 1011238 | 1978 2017 | 92.13 | Subject_028B_FE	Subject_089B_FE
1092076 1093154 | 3320635 3321713 | 1079 1079 | 97.59 | Subject_028B_FE	Subject_089B_FE
1093155 1093913 | 3046994 3046236 | 759 759 | 99.08 | Subject_028B_FE	Subject_089B_FE
1093156 1094655 | 2931358 2932859 | 1500 1502 | 97.94 | Subject_028B_FE	Subject_089B_FE
1094099 1094654 | 3046186 3045631 | 556 556 | 97.48 | Subject_028B_FE	Subject_089B_FE
1094656 1103551 | 1011237 1002340 | 8896 8898 | 99.01 | Subject_028B_FE	Subject_089B_FE
1103549 1104900 | 3042900 3041535 | 1352 1366 | 98.24 | Subject_028B_FE	Subject_089B_FE
1103553 1104902 | 3015292 3016683 | 1350 1392 | 92.84 | Subject_028B_FE	Subject_089B_FE
1104903 1107086 | 2424146 2426328 | 2184 2183 | 98.81 | Subject_028B_FE	Subject_089B_FE
1107087 1109786 | 2180063 2177350 | 2700 2714 | 97.86 | Subject_028B_FE	Subject_089B_FE
1107088 1109137 | 2212167 2214217 | 2050 2051 | 98.00 | Subject_028B_FE	Subject_089B_FE
1109268 1109789 | 2214291 2214812 | 522 522 | 97.32 | Subject_028B_FE	Subject_089B_FE
1109789 1110513 | 3694486 3695210 | 725 725 | 99.72 | Subject_028B_FE	Subject_089B_FE
1110514 1111562 | 3369212 3370252 | 1049 1041 | 93.87 | Subject_028B_FE	Subject_089B_FE
1110515 1111208 | 3481665 3480971 | 694 695 | 99.42 | Subject_028B_FE	Subject_089B_FE
1111362 1111540 | 3480926 3480748 | 179 179 | 99.44 | Subject_028B_FE	Subject_089B_FE
1111562 1113580 | 2528798 2530819 | 2019 2022 | 97.28 | Subject_028B_FE	Subject_089B_FE
1111563 1113578 | 2534860 2536875 | 2016 2016 | 96.29 | Subject_028B_FE	Subject_089B_FE
1113579 1115217 | 2803852 2805491 | 1639 1640 | 98.96 | Subject_028B_FE	Subject_089B_FE
1115218 1116325 | 3284552 3285658 | 1108 1107 | 98.38 | Subject_028B_FE	Subject_089B_FE
1115220 1116323 | 3286768 3287869 | 1104 1102 | 95.30 | Subject_028B_FE	Subject_089B_FE
1116577 1116898 | 3959990 3960310 | 322 321 | 98.45 | Subject_028B_FE	Subject_089B_FE
1116576 1116895 | 3770328 3770645 | 320 318 | 98.75 | Subject_028B_FE	Subject_089B_FE
1117137 1118189 | 896187 895136 | 1053 1052 | 94.12 | Subject_028B_FE	Subject_089B_FE
1118635 1119096 | 1072096 1072557 | 462 462 | 93.09 | Subject_028B_FE	Subject_089B_FE
1119098 1119566 | 3179874 3179406 | 469 469 | 99.36 | Subject_028B_FE	Subject_089B_FE
1121727 1122528 | 3626554 3627354 | 802 801 | 99.50 | Subject_028B_FE	Subject_089B_FE
1122638 1124102 | 2962567 2964030 | 1465 1464 | 97.95 | Subject_028B_FE	Subject_089B_FE
1124995 1129314 | 1618329 1622670 | 4320 4342 | 98.83 | Subject_028B_FE	Subject_089B_FE
1129314 1130286 | 3447565 3446595 | 973 971 | 97.95 | Subject_028B_FE	Subject_089B_FE
1130681 1132744 | 2490099 2488037 | 2064 2063 | 99.13 | Subject_028B_FE	Subject_089B_FE
1130685 1132742 | 2485979 2488036 | 2058 2058 | 98.10 | Subject_028B_FE	Subject_089B_FE
1132744 1136156 | 1912162 1915575 | 3413 3414 | 99.30 | Subject_028B_FE	Subject_089B_FE
1137670 1140558 | 2082119 2085006 | 2889 2888 | 99.00 | Subject_028B_FE	Subject_089B_FE
1140558 1141645 | 3315226 3314139 | 1088 1088 | 98.25 | Subject_028B_FE	Subject_089B_FE
1140911 1141954 | 3361922 3360879 | 1044 1044 | 97.80 | Subject_028B_FE	Subject_089B_FE
1140912 1141636 | 3690848 3690124 | 725 725 | 97.79 | Subject_028B_FE	Subject_089B_FE
1143371 1144175 | 3619333 3618529 | 805 805 | 99.88 | Subject_028B_FE	Subject_089B_FE
1144175 1145691 | 2913250 2914766 | 1517 1517 | 99.34 | Subject_028B_FE	Subject_089B_FE
1145692 1147430 | 2729510 2731248 | 1739 1739 | 99.31 | Subject_028B_FE	Subject_089B_FE
1147433 1151491 | 1722582 1726602 | 4059 4021 | 97.66 | Subject_028B_FE	Subject_089B_FE
1147985 1151492 | 1884538 1888045 | 3508 3508 | 99.12 | Subject_028B_FE	Subject_089B_FE
1152018 1153624 | 2839617 2841223 | 1607 1607 | 98.76 | Subject_028B_FE	Subject_089B_FE
1155253 1155609 | 658879 658502 | 357 378 | 89.18 | Subject_028B_FE	Subject_089B_FE
1155423 1158223 | 763096 765898 | 2801 2803 | 97.01 | Subject_028B_FE	Subject_089B_FE
1155443 1155678 | 1128482 1128245 | 236 238 | 90.34 | Subject_028B_FE	Subject_089B_FE
1155531 1155609 | 35617 35539 | 79 79 | 100.00 | Subject_028B_FE	Subject_089B_FE
1155575 1155790 | 650314 650099 | 216 216 | 97.69 | Subject_028B_FE	Subject_089B_FE
1155815 1156265 | 649849 649399 | 451 451 | 91.59 | Subject_028B_FE	Subject_089B_FE
1155876 1158138 | 1127980 1125718 | 2263 2263 | 98.72 | Subject_028B_FE	Subject_089B_FE
1158857 1160797 | 1124817 1122877 | 1941 1941 | 98.09 | Subject_028B_FE	Subject_089B_FE
1160950 1163024 | 1122724 1120648 | 2075 2077 | 97.17 | Subject_028B_FE	Subject_089B_FE
1161377 1163026 | 772405 774056 | 1650 1652 | 97.46 | Subject_028B_FE	Subject_089B_FE
1161527 1163769 | 364369 362127 | 2243 2243 | 85.63 | Subject_028B_FE	Subject_089B_FE
1161510 1164020 | 648793 646284 | 2511 2510 | 97.05 | Subject_028B_FE	Subject_089B_FE
1163026 1164022 | 3416182 3415188 | 997 995 | 98.29 | Subject_028B_FE	Subject_089B_FE
1164023 1170710 | 1259414 1266105 | 6688 6692 | 98.52 | Subject_028B_FE	Subject_089B_FE
1170712 1171557 | 3576363 3575518 | 846 846 | 98.82 | Subject_028B_FE	Subject_089B_FE
1170771 1171794 | 3234414 3235437 | 1024 1024 | 97.85 | Subject_028B_FE	Subject_089B_FE
1170772 1171559 | 3636888 3637675 | 788 788 | 97.97 | Subject_028B_FE	Subject_089B_FE
1172276 1172352 | 3235500 3235576 | 77 77 | 100.00 | Subject_028B_FE	Subject_089B_FE
1172354 1173283 | 3476111 3475182 | 930 930 | 99.68 | Subject_028B_FE	Subject_089B_FE
1173508 1175904 | 2314573 2312177 | 2397 2397 | 99.67 | Subject_028B_FE	Subject_089B_FE
1176940 1177671 | 3687927 3688658 | 732 732 | 97.54 | Subject_028B_FE	Subject_089B_FE
1177891 1179531 | 1376810 1378450 | 1641 1641 | 98.29 | Subject_028B_FE	Subject_089B_FE
1181092 1182082 | 3361971 3362961 | 991 991 | 98.89 | Subject_028B_FE	Subject_089B_FE
1183945 1184785 | 1381438 1382277 | 841 840 | 97.38 | Subject_028B_FE	Subject_089B_FE
1192882 1193204 | 139477 139155 | 323 323 | 95.67 | Subject_028B_FE	Subject_089B_FE
1194415 1195391 | 138452 137457 | 977 996 | 82.58 | Subject_028B_FE	Subject_089B_FE
1194650 1194826 | 145133 144956 | 177 178 | 93.85 | Subject_028B_FE	Subject_089B_FE
1194677 1194821 | 632439 632294 | 145 146 | 94.52 | Subject_028B_FE	Subject_089B_FE
1195600 1195825 | 138184 137959 | 226 226 | 98.23 | Subject_028B_FE	Subject_089B_FE
1195646 1195800 | 2250631 2250476 | 155 156 | 93.63 | Subject_028B_FE	Subject_089B_FE
1197469 1198210 | 2041245 2040504 | 742 742 | 98.79 | Subject_028B_FE	Subject_089B_FE
1197476 1198253 | 3649431 3648654 | 778 778 | 97.43 | Subject_028B_FE	Subject_089B_FE
1198254 1199467 | 3192773 3191559 | 1214 1215 | 97.78 | Subject_028B_FE	Subject_089B_FE
1198258 1199541 | 3114375 3113092 | 1284 1284 | 97.59 | Subject_028B_FE	Subject_089B_FE
1198964 1199595 | 3762761 3763392 | 632 632 | 97.31 | Subject_028B_FE	Subject_089B_FE
1199597 1201168 | 2456578 2458074 | 1572 1497 | 90.59 | Subject_028B_FE	Subject_089B_FE
1200715 1203705 | 2052610 2055603 | 2991 2994 | 98.90 | Subject_028B_FE	Subject_089B_FE
1202235 1202726 | 3866636 3867128 | 492 493 | 97.57 | Subject_028B_FE	Subject_089B_FE
1205055 1205421 | 3211164 3210798 | 367 367 | 94.01 | Subject_028B_FE	Subject_089B_FE
1205422 1205722 | 3964966 3965266 | 301 301 | 98.34 | Subject_028B_FE	Subject_089B_FE
1205723 1207425 | 2753658 2751956 | 1703 1703 | 97.77 | Subject_028B_FE	Subject_089B_FE
1207422 1208316 | 3519766 3518872 | 895 895 | 98.66 | Subject_028B_FE	Subject_089B_FE
1207425 1208317 | 3525121 3524229 | 893 893 | 98.32 | Subject_028B_FE	Subject_089B_FE
1208354 1209141 | 3634518 3635306 | 788 789 | 98.48 | Subject_028B_FE	Subject_089B_FE
1209142 1210176 | 3376476 3375442 | 1035 1035 | 99.52 | Subject_028B_FE	Subject_089B_FE
1210178 1211943 | 2724244 2722479 | 1766 1766 | 98.64 | Subject_028B_FE	Subject_089B_FE
1210376 1211942 | 2829959 2828336 | 1567 1624 | 94.46 | Subject_028B_FE	Subject_089B_FE
1210379 1212329 | 2586529 2584579 | 1951 1951 | 98.26 | Subject_028B_FE	Subject_089B_FE
1211944 1212331 | 3929298 3929685 | 388 388 | 98.20 | Subject_028B_FE	Subject_089B_FE
1212329 1217834 | 1365804 1371307 | 5506 5504 | 99.09 | Subject_028B_FE	Subject_089B_FE
1218154 1234459 | 531624 515312 | 16306 16313 | 98.88 | Subject_028B_FE	Subject_089B_FE
1234460 1235844 | 3026388 3027772 | 1385 1385 | 98.77 | Subject_028B_FE	Subject_089B_FE
1234461 1235846 | 3029156 3030540 | 1386 1385 | 97.91 | Subject_028B_FE	Subject_089B_FE
1235911 1236284 | 3936894 3937266 | 374 373 | 97.06 | Subject_028B_FE	Subject_089B_FE
1235916 1236292 | 3935409 3935787 | 377 379 | 96.57 | Subject_028B_FE	Subject_089B_FE
1236285 1236777 | 3868114 3868606 | 493 493 | 99.59 | Subject_028B_FE	Subject_089B_FE
1236778 1238331 | 2885484 2887037 | 1554 1554 | 97.49 | Subject_028B_FE	Subject_089B_FE
1236779 1237862 | 3303251 3304335 | 1084 1085 | 97.42 | Subject_028B_FE	Subject_089B_FE
1237870 1238332 | 3885670 3886132 | 463 463 | 97.84 | Subject_028B_FE	Subject_089B_FE
1238333 1239343 | 3403111 3404121 | 1011 1011 | 98.62 | Subject_028B_FE	Subject_089B_FE
1240078 1241279 | 3202409 3201208 | 1202 1202 | 99.17 | Subject_028B_FE	Subject_089B_FE
1242495 1246499 | 1730609 1726602 | 4005 4008 | 98.98 | Subject_028B_FE	Subject_089B_FE
1246903 1247879 | 3436869 3435893 | 977 977 | 99.18 | Subject_028B_FE	Subject_089B_FE
1246905 1247825 | 2404253 2405173 | 921 921 | 98.91 | Subject_028B_FE	Subject_089B_FE
1247932 1248142 | 2406270 2406479 | 211 210 | 96.23 | Subject_028B_FE	Subject_089B_FE
1248060 1248575 | 2930840 2931355 | 516 516 | 98.26 | Subject_028B_FE	Subject_089B_FE
1249117 1249604 | 3708130 3708616 | 488 487 | 97.54 | Subject_028B_FE	Subject_089B_FE
1251896 1252102 | 3333325 3333120 | 207 206 | 93.27 | Subject_028B_FE	Subject_089B_FE
1251896 1252075 | 1941770 1941592 | 180 179 | 92.82 | Subject_028B_FE	Subject_089B_FE
1251895 1252065 | 3747916 3748086 | 171 171 | 98.25 | Subject_028B_FE	Subject_089B_FE
1252013 1253622 | 2836401 2838010 | 1610 1610 | 99.13 | Subject_028B_FE	Subject_089B_FE
1253623 1257404 | 1800511 1796730 | 3782 3782 | 97.86 | Subject_028B_FE	Subject_089B_FE
1257405 1258253 | 3570413 3569565 | 849 849 | 98.59 | Subject_028B_FE	Subject_089B_FE
1257406 1258253 | 3570415 3571262 | 848 848 | 99.06 | Subject_028B_FE	Subject_089B_FE
1258258 1258734 | 3872994 3873467 | 477 474 | 98.32 | Subject_028B_FE	Subject_089B_FE
1258736 1258939 | 3777125 3776922 | 204 204 | 99.51 | Subject_028B_FE	Subject_089B_FE
1258993 1263374 | 1639897 1635601 | 4382 4297 | 96.83 | Subject_028B_FE	Subject_089B_FE
1262824 1263373 | 3822501 3821952 | 550 550 | 97.45 | Subject_028B_FE	Subject_089B_FE
1263375 1265365 | 2560921 2562910 | 1991 1990 | 97.44 | Subject_028B_FE	Subject_089B_FE
1265367 1265502 | 3019461 3019326 | 136 136 | 98.53 | Subject_028B_FE	Subject_089B_FE
1265366 1265501 | 3765294 3765159 | 136 136 | 97.79 | Subject_028B_FE	Subject_089B_FE
1267246 1267640 | 3018474 3018080 | 395 395 | 98.23 | Subject_028B_FE	Subject_089B_FE
1267246 1267643 | 3765059 3764662 | 398 398 | 97.74 | Subject_028B_FE	Subject_089B_FE
1267644 1268183 | 3833950 3833411 | 540 540 | 98.15 | Subject_028B_FE	Subject_089B_FE
1268184 1268529 | 3948016 3948361 | 346 346 | 98.55 | Subject_028B_FE	Subject_089B_FE
1269262 1271184 | 717699 719621 | 1923 1923 | 97.30 | Subject_028B_FE	Subject_089B_FE
1272552 1272951 | 719636 720035 | 400 400 | 95.76 | Subject_028B_FE	Subject_089B_FE
1284306 1284397 | 728011 728102 | 92 92 | 97.83 | Subject_028B_FE	Subject_089B_FE
1284573 1285628 | 728148 729221 | 1056 1074 | 95.45 | Subject_028B_FE	Subject_089B_FE
1285684 1291634 | 1342338 1336391 | 5951 5948 | 98.91 | Subject_028B_FE	Subject_089B_FE
1291635 1292176 | 3765927 3765386 | 542 542 | 97.97 | Subject_028B_FE	Subject_089B_FE
1291774 1293270 | 2914772 2916274 | 1497 1503 | 98.54 | Subject_028B_FE	Subject_089B_FE
1292228 1293259 | 3335638 3336669 | 1032 1032 | 98.93 | Subject_028B_FE	Subject_089B_FE
1293268 1294472 | 3198800 3197596 | 1205 1205 | 98.76 | Subject_028B_FE	Subject_089B_FE
1294693 1295194 | 3859642 3859141 | 502 502 | 97.81 | Subject_028B_FE	Subject_089B_FE
1295191 1296351 | 3230889 3229729 | 1161 1161 | 97.59 | Subject_028B_FE	Subject_089B_FE
1295997 1296351 | 3944170 3944524 | 355 355 | 98.31 | Subject_028B_FE	Subject_089B_FE
1295999 1296351 | 3943816 3944168 | 353 353 | 97.17 | Subject_028B_FE	Subject_089B_FE
1296353 1297737 | 3023618 3022233 | 1385 1386 | 98.12 | Subject_028B_FE	Subject_089B_FE
1297780 1298917 | 2882361 2883498 | 1138 1138 | 98.59 | Subject_028B_FE	Subject_089B_FE
1298680 1299380 | 3716602 3717302 | 701 701 | 97.29 | Subject_028B_FE	Subject_089B_FE
1298954 1299380 | 2883496 2883922 | 427 427 | 98.83 | Subject_028B_FE	Subject_089B_FE
1299381 1300985 | 2844432 2846035 | 1605 1604 | 99.13 | Subject_028B_FE	Subject_089B_FE
1300985 1302860 | 2588477 2586533 | 1876 1945 | 91.50 | Subject_028B_FE	Subject_089B_FE
1300991 1301389 | 2361420 2361022 | 399 399 | 97.49 | Subject_028B_FE	Subject_089B_FE
1301568 1303415 | 2360986 2359145 | 1848 1842 | 96.97 | Subject_028B_FE	Subject_089B_FE
1302863 1303417 | 3816972 3816418 | 555 555 | 97.66 | Subject_028B_FE	Subject_089B_FE
1303418 1307388 | 1738569 1734599 | 3971 3971 | 98.54 | Subject_028B_FE	Subject_089B_FE
1307427 1307675 | 3952514 3952762 | 249 249 | 97.99 | Subject_028B_FE	Subject_089B_FE
1307677 1308534 | 3561867 3562724 | 858 858 | 98.83 | Subject_028B_FE	Subject_089B_FE
1308702 1309791 | 3299970 3301061 | 1090 1092 | 98.08 | Subject_028B_FE	Subject_089B_FE
1308706 1309793 | 3265454 3266584 | 1088 1131 | 93.64 | Subject_028B_FE	Subject_089B_FE
1309794 1310719 | 3479823 3478897 | 926 927 | 98.81 | Subject_028B_FE	Subject_089B_FE
1310720 1311942 | 3179406 3178184 | 1223 1223 | 99.67 | Subject_028B_FE	Subject_089B_FE
1311944 1312222 | 2099351 2099088 | 279 264 | 89.96 | Subject_028B_FE	Subject_089B_FE
1311943 1312365 | 3916800 3916388 | 423 413 | 92.92 | Subject_028B_FE	Subject_089B_FE
1312157 1312547 | 3924567 3924957 | 391 391 | 99.23 | Subject_028B_FE	Subject_089B_FE
1312142 1312367 | 2235312 2235537 | 226 226 | 96.02 | Subject_028B_FE	Subject_089B_FE
1313536 1314055 | 3850927 3851446 | 520 520 | 98.08 | Subject_028B_FE	Subject_089B_FE
1315400 1315660 | 3881026 3880766 | 261 261 | 98.08 | Subject_028B_FE	Subject_089B_FE
1325311 1326814 | 2925338 2923835 | 1504 1504 | 98.94 | Subject_028B_FE	Subject_089B_FE
1326814 1328658 | 2668169 2670013 | 1845 1845 | 98.32 | Subject_028B_FE	Subject_089B_FE
1327279 1328657 | 3036050 3034673 | 1379 1378 | 98.26 | Subject_028B_FE	Subject_089B_FE
1327285 1330139 | 1922383 1919529 | 2855 2855 | 96.11 | Subject_028B_FE	Subject_089B_FE
1328818 1329608 | 3633721 3634511 | 791 791 | 96.97 | Subject_028B_FE	Subject_089B_FE
1328821 1330139 | 1714517 1715835 | 1319 1319 | 96.36 | Subject_028B_FE	Subject_089B_FE
1334696 1335688 | 1716040 1717032 | 993 993 | 97.78 | Subject_028B_FE	Subject_089B_FE
1335836 1338549 | 2174631 2177344 | 2714 2714 | 97.53 | Subject_028B_FE	Subject_089B_FE
1337087 1338552 | 1717083 1718548 | 1466 1466 | 96.25 | Subject_028B_FE	Subject_089B_FE
1338728 1339397 | 1180793 1181462 | 670 670 | 98.66 | Subject_028B_FE	Subject_089B_FE
1340004 1340434 | 1635600 1635170 | 431 431 | 95.82 | Subject_028B_FE	Subject_089B_FE
1344232 1346684 | 1905315 1907842 | 2453 2528 | 92.50 | Subject_028B_FE	Subject_089B_FE
1344443 1344627 | 1180392 1180589 | 185 198 | 90.40 | Subject_028B_FE	Subject_089B_FE
1344952 1346396 | 1634625 1633093 | 1445 1533 | 85.08 | Subject_028B_FE	Subject_089B_FE
1346396 1348078 | 1632985 1631302 | 1683 1684 | 98.16 | Subject_028B_FE	Subject_089B_FE
1346788 1347048 | 2872975 2872715 | 261 261 | 85.17 | Subject_028B_FE	Subject_089B_FE
1347500 1348806 | 2872714 2871406 | 1307 1309 | 99.69 | Subject_028B_FE	Subject_089B_FE
1348079 1348962 | 3535768 3536650 | 884 883 | 97.51 | Subject_028B_FE	Subject_089B_FE
1349347 1351098 | 2729509 2727758 | 1752 1752 | 100.00 | Subject_028B_FE	Subject_089B_FE
1349348 1350615 | 3127168 3128435 | 1268 1268 | 98.11 | Subject_028B_FE	Subject_089B_FE
1350609 1351093 | 3862649 3862166 | 485 484 | 97.11 | Subject_028B_FE	Subject_089B_FE
1351230 1352137 | 3495378 3494471 | 908 908 | 98.02 | Subject_028B_FE	Subject_089B_FE
1351287 1352137 | 3575518 3574668 | 851 851 | 99.76 | Subject_028B_FE	Subject_089B_FE
1351687 1352137 | 3893442 3892992 | 451 451 | 96.67 | Subject_028B_FE	Subject_089B_FE
1352138 1352562 | 3910522 3910097 | 425 426 | 99.53 | Subject_028B_FE	Subject_089B_FE
1352565 1353503 | 3473306 3472368 | 939 939 | 97.55 | Subject_028B_FE	Subject_089B_FE
1352679 1353034 | 3063157 3063512 | 356 356 | 96.35 | Subject_028B_FE	Subject_089B_FE
1352680 1353502 | 3597326 3596504 | 823 823 | 97.69 | Subject_028B_FE	Subject_089B_FE
1353025 1353938 | 1907835 1908748 | 914 914 | 97.92 | Subject_028B_FE	Subject_089B_FE
1353504 1353934 | 3905377 3905807 | 431 431 | 99.30 | Subject_028B_FE	Subject_089B_FE
1353936 1355900 | 2576744 2574780 | 1965 1965 | 99.59 | Subject_028B_FE	Subject_089B_FE
1355897 1356484 | 3798156 3797569 | 588 588 | 98.98 | Subject_028B_FE	Subject_089B_FE
1355900 1357555 | 2623146 2624801 | 1656 1656 | 98.31 | Subject_028B_FE	Subject_089B_FE
1356484 1356820 | 3950410 3950746 | 337 337 | 99.41 | Subject_028B_FE	Subject_089B_FE
1356484 1356821 | 3949734 3950071 | 338 338 | 99.11 | Subject_028B_FE	Subject_089B_FE
1357059 1357558 | 3460062 3460561 | 500 500 | 97.80 | Subject_028B_FE	Subject_089B_FE
1357742 1358593 | 3572118 3572968 | 852 851 | 99.18 | Subject_028B_FE	Subject_089B_FE
1359402 1360183 | 3647869 3648650 | 782 782 | 97.95 | Subject_028B_FE	Subject_089B_FE
1360615 1360805 | 1274127 1273937 | 191 191 | 92.71 | Subject_028B_FE	Subject_089B_FE
1361127 1361961 | 1273600 1272785 | 835 816 | 95.93 | Subject_028B_FE	Subject_089B_FE
1363534 1366215 | 2193553 2190875 | 2682 2679 | 98.55 | Subject_028B_FE	Subject_089B_FE
1365684 1366016 | 2292903 2293236 | 333 334 | 97.01 | Subject_028B_FE	Subject_089B_FE
1366217 1370081 | 1769812 1765941 | 3865 3872 | 97.96 | Subject_028B_FE	Subject_089B_FE
1370081 1372091 | 2502403 2504443 | 2011 2041 | 97.60 | Subject_028B_FE	Subject_089B_FE
1373280 1373708 | 3907961 3908389 | 429 429 | 98.37 | Subject_028B_FE	Subject_089B_FE
1373710 1374673 | 3458145 3459102 | 964 958 | 94.50 | Subject_028B_FE	Subject_089B_FE
1375184 1376548 | 3044265 3045629 | 1365 1365 | 98.83 | Subject_028B_FE	Subject_089B_FE
1376629 1378162 | 1811797 1810293 | 1534 1505 | 96.68 | Subject_028B_FE	Subject_089B_FE
1376631 1377059 | 3258622 3259021 | 429 400 | 90.68 | Subject_028B_FE	Subject_089B_FE
1378163 1378277 | 1815421 1815535 | 115 115 | 98.26 | Subject_028B_FE	Subject_089B_FE
1378163 1378278 | 2058465 2058580 | 116 116 | 98.28 | Subject_028B_FE	Subject_089B_FE
1378163 1380972 | 1296281 1299079 | 2810 2799 | 93.17 | Subject_028B_FE	Subject_089B_FE
1380974 1381669 | 3722191 3721496 | 696 696 | 98.42 | Subject_028B_FE	Subject_089B_FE
1381670 1382217 | 3827435 3827978 | 548 544 | 98.18 | Subject_028B_FE	Subject_089B_FE
1382218 1382848 | 3771573 3772200 | 631 628 | 99.21 | Subject_028B_FE	Subject_089B_FE
1383421 1383935 | 3855572 3856085 | 515 514 | 97.67 | Subject_028B_FE	Subject_089B_FE
1383937 1384231 | 3868608 3868902 | 295 295 | 98.64 | Subject_028B_FE	Subject_089B_FE
1383966 1384231 | 3203612 3203347 | 266 266 | 99.25 | Subject_028B_FE	Subject_089B_FE
1385025 1385281 | 3202667 3202411 | 257 257 | 94.55 | Subject_028B_FE	Subject_089B_FE
1385025 1385281 | 3538666 3538410 | 257 257 | 95.33 | Subject_028B_FE	Subject_089B_FE
1385283 1385939 | 3755725 3756374 | 657 650 | 94.98 | Subject_028B_FE	Subject_089B_FE
1385933 1387600 | 2782351 2784021 | 1668 1671 | 98.03 | Subject_028B_FE	Subject_089B_FE
1388030 1388336 | 3962833 3963139 | 307 307 | 99.67 | Subject_028B_FE	Subject_089B_FE
1388337 1389245 | 3495380 3496288 | 909 909 | 98.02 | Subject_028B_FE	Subject_089B_FE
1389865 1390538 | 3739296 3738624 | 674 673 | 95.25 | Subject_028B_FE	Subject_089B_FE
1390538 1390905 | 3939113 3939480 | 368 368 | 99.73 | Subject_028B_FE	Subject_089B_FE
1390906 1391956 | 3350409 3349359 | 1051 1051 | 99.52 | Subject_028B_FE	Subject_089B_FE
1390908 1391954 | 3351457 3350411 | 1047 1047 | 98.47 | Subject_028B_FE	Subject_089B_FE
1391956 1398633 | 1266106 1272784 | 6678 6679 | 98.95 | Subject_028B_FE	Subject_089B_FE
1398634 1399906 | 3120793 3119514 | 1273 1280 | 98.36 | Subject_028B_FE	Subject_089B_FE
1399908 1406963 | 1224603 1217548 | 7056 7056 | 99.29 | Subject_028B_FE	Subject_089B_FE
1406963 1407776 | 3609640 3608827 | 814 814 | 98.40 | Subject_028B_FE	Subject_089B_FE
1406964 1407775 | 3610453 3609642 | 812 812 | 97.41 | Subject_028B_FE	Subject_089B_FE
1407776 1409410 | 2813679 2815313 | 1635 1635 | 95.17 | Subject_028B_FE	Subject_089B_FE
1411728 1412163 | 2551021 2551456 | 436 436 | 93.12 | Subject_028B_FE	Subject_089B_FE
1411728 1412163 | 3598236 3598671 | 436 436 | 95.41 | Subject_028B_FE	Subject_089B_FE
1412165 1412778 | 3753123 3752486 | 614 638 | 91.39 | Subject_028B_FE	Subject_089B_FE
1413371 1413664 | 3598683 3598976 | 294 294 | 95.24 | Subject_028B_FE	Subject_089B_FE
1413371 1413976 | 2551468 2552074 | 606 607 | 95.06 | Subject_028B_FE	Subject_089B_FE
1413665 1414099 | 837371 836967 | 435 405 | 90.57 | Subject_028B_FE	Subject_089B_FE
1415038 1415363 | 834865 834543 | 326 323 | 98.77 | Subject_028B_FE	Subject_089B_FE
1418179 1418391 | 830502 830290 | 213 213 | 90.61 | Subject_028B_FE	Subject_089B_FE
1418743 1421760 | 829983 826955 | 3018 3029 | 99.17 | Subject_028B_FE	Subject_089B_FE
1421762 1423391 | 2821837 2820208 | 1630 1630 | 98.47 | Subject_028B_FE	Subject_089B_FE
1422565 1423390 | 2552111 2552936 | 826 826 | 96.73 | Subject_028B_FE	Subject_089B_FE
1423390 1423883 | 3869588 3870081 | 494 494 | 99.39 | Subject_028B_FE	Subject_089B_FE
1423880 1425056 | 3226204 3227380 | 1177 1177 | 99.15 | Subject_028B_FE	Subject_089B_FE
1428021 1431640 | 1852421 1848802 | 3620 3620 | 99.56 | Subject_028B_FE	Subject_089B_FE
1431641 1434400 | 2155440 2158199 | 2760 2760 | 98.70 | Subject_028B_FE	Subject_089B_FE
1434401 1434936 | 3837712 3838247 | 536 536 | 99.81 | Subject_028B_FE	Subject_089B_FE
1434937 1437518 | 2230389 2232969 | 2582 2581 | 97.71 | Subject_028B_FE	Subject_089B_FE
1434938 1435489 | 3826341 3825796 | 552 546 | 97.83 | Subject_028B_FE	Subject_089B_FE
1435490 1437099 | 2833183 2834791 | 1610 1609 | 98.20 | Subject_028B_FE	Subject_089B_FE
1435491 1437098 | 2834793 2836399 | 1608 1607 | 98.51 | Subject_028B_FE	Subject_089B_FE
1437100 1437515 | 3915554 3915969 | 416 416 | 98.08 | Subject_028B_FE	Subject_089B_FE
1437515 1438865 | 3048356 3049707 | 1351 1352 | 98.30 | Subject_028B_FE	Subject_089B_FE
1438954 1446260 | 1196109 1188817 | 7307 7293 | 97.96 | Subject_028B_FE	Subject_089B_FE
1440326 1441338 | 1942381 1943394 | 1013 1014 | 94.08 | Subject_028B_FE	Subject_089B_FE
1445393 1446200 | 1944864 1945671 | 808 808 | 97.03 | Subject_028B_FE	Subject_089B_FE
1446262 1448816 | 2243218 2240666 | 2555 2553 | 98.32 | Subject_028B_FE	Subject_089B_FE
1450019 1450294 | 3382370 3382645 | 276 276 | 81.23 | Subject_028B_FE	Subject_089B_FE
1450019 1450323 | 3404426 3404122 | 305 305 | 79.15 | Subject_028B_FE	Subject_089B_FE
1450019 1450329 | 3281928 3282238 | 311 311 | 80.83 | Subject_028B_FE	Subject_089B_FE
1452247 1453144 | 3516180 3515283 | 898 898 | 97.77 | Subject_028B_FE	Subject_089B_FE
1453143 1455980 | 2105056 2107900 | 2838 2845 | 97.68 | Subject_028B_FE	Subject_089B_FE
1457908 1458611 | 3715901 3715198 | 704 704 | 98.15 | Subject_028B_FE	Subject_089B_FE
1460599 1462587 | 2562910 2564898 | 1989 1989 | 97.64 | Subject_028B_FE	Subject_089B_FE
1465541 1466604 | 3333513 3334576 | 1064 1064 | 98.12 | Subject_028B_FE	Subject_089B_FE
1466784 1468680 | 2640213 2642099 | 1897 1887 | 96.63 | Subject_028B_FE	Subject_089B_FE
1466783 1468679 | 2613598 2615510 | 1897 1913 | 96.14 | Subject_028B_FE	Subject_089B_FE
1468680 1470312 | 2807131 2808771 | 1633 1641 | 98.35 | Subject_028B_FE	Subject_089B_FE
1475822 1477161 | 3061823 3060484 | 1340 1340 | 96.87 | Subject_028B_FE	Subject_089B_FE
1477162 1478308 | 3251761 3252907 | 1147 1147 | 99.30 | Subject_028B_FE	Subject_089B_FE
1478680 1478771 | 464431 464520 | 92 90 | 95.65 | Subject_028B_FE	Subject_089B_FE
1479492 1479559 | 3162201 3162134 | 68 68 | 100.00 | Subject_028B_FE	Subject_089B_FE
1481173 1482306 | 3162083 3160970 | 1134 1114 | 96.12 | Subject_028B_FE	Subject_089B_FE
1484818 1485863 | 2012922 2013967 | 1046 1046 | 98.95 | Subject_028B_FE	Subject_089B_FE
1485872 1487173 | 2205512 2204211 | 1302 1302 | 97.70 | Subject_028B_FE	Subject_089B_FE
1485872 1487234 | 1865468 1864106 | 1363 1363 | 97.21 | Subject_028B_FE	Subject_089B_FE
1499419 1499907 | 1757659 1758147 | 489 489 | 87.76 | Subject_028B_FE	Subject_089B_FE
1501032 1502720 | 2748541 2750245 | 1689 1705 | 95.78 | Subject_028B_FE	Subject_089B_FE
1502953 1504180 | 3173286 3172059 | 1228 1228 | 99.02 | Subject_028B_FE	Subject_089B_FE
1504206 1505176 | 3443685 3444655 | 971 971 | 98.04 | Subject_028B_FE	Subject_089B_FE
1504206 1505816 | 2831573 2833183 | 1611 1611 | 98.20 | Subject_028B_FE	Subject_089B_FE
1505177 1505814 | 3759571 3760208 | 638 638 | 99.22 | Subject_028B_FE	Subject_089B_FE
1505178 1505870 | 3723583 3724275 | 693 693 | 98.41 | Subject_028B_FE	Subject_089B_FE
1505868 1507139 | 3129702 3130973 | 1272 1272 | 99.37 | Subject_028B_FE	Subject_089B_FE
1507138 1508124 | 3422138 3423124 | 987 987 | 99.19 | Subject_028B_FE	Subject_089B_FE
1507137 1508125 | 3423123 3424111 | 989 989 | 97.47 | Subject_028B_FE	Subject_089B_FE
1508431 1509508 | 3323862 3324939 | 1078 1078 | 99.63 | Subject_028B_FE	Subject_089B_FE
1508437 1509512 | 3322792 3323867 | 1076 1076 | 97.30 | Subject_028B_FE	Subject_089B_FE
1509978 1510530 | 3819743 3820295 | 553 553 | 94.58 | Subject_028B_FE	Subject_089B_FE
1509980 1510531 | 3818639 3819190 | 552 552 | 95.29 | Subject_028B_FE	Subject_089B_FE
1510532 1516463 | 1342343 1348276 | 5932 5934 | 99.24 | Subject_028B_FE	Subject_089B_FE
1515897 1517638 | 5810 7549 | 1742 1740 | 89.58 | Subject_028B_FE	Subject_089B_FE
1516466 1517160 | 3720801 3721495 | 695 695 | 98.99 | Subject_028B_FE	Subject_089B_FE
1522394 1524064 | 2785693 2784022 | 1671 1672 | 97.73 | Subject_028B_FE	Subject_089B_FE
1522400 1524060 | 2785692 2787353 | 1661 1662 | 95.79 | Subject_028B_FE	Subject_089B_FE
1523176 1524134 | 3399119 3400077 | 959 959 | 96.87 | Subject_028B_FE	Subject_089B_FE
1523322 1524111 | 8700 9489 | 790 790 | 87.72 | Subject_028B_FE	Subject_089B_FE
1524133 1525364 | 3165904 3167135 | 1232 1232 | 99.92 | Subject_028B_FE	Subject_089B_FE
1526854 1527628 | 12269 13043 | 775 775 | 91.61 | Subject_028B_FE	Subject_089B_FE
1527323 1528141 | 3607192 3608010 | 819 819 | 96.95 | Subject_028B_FE	Subject_089B_FE
1527777 1529880 | 13186 15298 | 2104 2113 | 86.81 | Subject_028B_FE	Subject_089B_FE
1528618 1529623 | 3410173 3411178 | 1006 1006 | 92.35 | Subject_028B_FE	Subject_089B_FE
1529010 1529621 | 3774662 3774051 | 612 612 | 91.84 | Subject_028B_FE	Subject_089B_FE
1529624 1530600 | 3437845 3436869 | 977 977 | 98.98 | Subject_028B_FE	Subject_089B_FE
1530600 1531378 | 3645521 3646301 | 779 781 | 96.67 | Subject_028B_FE	Subject_089B_FE
1531254 1532296 | 105911 106936 | 1043 1026 | 89.45 | Subject_028B_FE	Subject_089B_FE
1537572 1537669 | 113274 113371 | 98 98 | 98.98 | Subject_028B_FE	Subject_089B_FE
1539190 1543454 | 1526490 1522222 | 4265 4269 | 97.47 | Subject_028B_FE	Subject_089B_FE
1540187 1542437 | 117709 119966 | 2251 2258 | 89.51 | Subject_028B_FE	Subject_089B_FE
1541116 1542249 | 3269990 3271123 | 1134 1134 | 98.24 | Subject_028B_FE	Subject_089B_FE
1541116 1542247 | 3272256 3273387 | 1132 1132 | 98.32 | Subject_028B_FE	Subject_089B_FE
1542249 1542890 | 3757653 3758294 | 642 642 | 99.07 | Subject_028B_FE	Subject_089B_FE
1543800 1545341 | 2897888 2896347 | 1542 1542 | 98.57 | Subject_028B_FE	Subject_089B_FE
1544025 1545340 | 3084354 3083039 | 1316 1316 | 97.87 | Subject_028B_FE	Subject_089B_FE
1545341 1546107 | 3661757 3660991 | 767 767 | 99.74 | Subject_028B_FE	Subject_089B_FE
1545551 1546124 | 122494 123080 | 574 587 | 82.85 | Subject_028B_FE	Subject_089B_FE
1546500 1550363 | 1777547 1773684 | 3864 3864 | 99.09 | Subject_028B_FE	Subject_089B_FE
1548161 1549302 | 125170 126322 | 1142 1153 | 86.06 | Subject_028B_FE	Subject_089B_FE
1550742 1551849 | 3297780 3298888 | 1108 1109 | 99.10 | Subject_028B_FE	Subject_089B_FE
1551310 1551614 | 131043 131347 | 305 305 | 90.20 | Subject_028B_FE	Subject_089B_FE
1552313 1553009 | 2155439 2154723 | 697 717 | 94.99 | Subject_028B_FE	Subject_089B_FE
1552315 1553362 | 3341979 3340925 | 1048 1055 | 96.21 | Subject_028B_FE	Subject_089B_FE
1553179 1553379 | 1319913 1320104 | 201 192 | 84.31 | Subject_028B_FE	Subject_089B_FE
1558498 1559959 | 2154656 2153195 | 1462 1462 | 95.14 | Subject_028B_FE	Subject_089B_FE
1559960 1560289 | 424735 424416 | 330 320 | 90.06 | Subject_028B_FE	Subject_089B_FE
1559960 1560267 | 1794314 1794618 | 308 305 | 90.16 | Subject_028B_FE	Subject_089B_FE
1559960 1560144 | 2097789 2097587 | 185 203 | 89.66 | Subject_028B_FE	Subject_089B_FE
1559961 1560149 | 2517044 2517230 | 189 187 | 91.01 | Subject_028B_FE	Subject_089B_FE
1563210 1563456 | 2381858 2382105 | 247 248 | 94.35 | Subject_028B_FE	Subject_089B_FE
1563245 1563425 | 1388966 1388789 | 181 178 | 89.13 | Subject_028B_FE	Subject_089B_FE
1563912 1564211 | 2452304 2452603 | 300 300 | 94.33 | Subject_028B_FE	Subject_089B_FE
1564177 1564651 | 2382105 2382579 | 475 475 | 95.58 | Subject_028B_FE	Subject_089B_FE
1564635 1564738 | 2382758 2382861 | 104 104 | 98.08 | Subject_028B_FE	Subject_089B_FE
1564759 1564994 | 2560416 2560182 | 236 235 | 93.22 | Subject_028B_FE	Subject_089B_FE
1564743 1564994 | 2383169 2383420 | 252 252 | 92.09 | Subject_028B_FE	Subject_089B_FE
1565782 1566431 | 2383433 2384082 | 650 650 | 93.23 | Subject_028B_FE	Subject_089B_FE
1565782 1568272 | 1391406 1388992 | 2491 2415 | 91.45 | Subject_028B_FE	Subject_089B_FE
1565782 1566476 | 2560169 2559475 | 695 695 | 92.52 | Subject_028B_FE	Subject_089B_FE
1566425 1566969 | 3171587 3171045 | 545 543 | 95.96 | Subject_028B_FE	Subject_089B_FE
1567010 1568354 | 2722056 2720709 | 1345 1348 | 85.04 | Subject_028B_FE	Subject_089B_FE
1567694 1568272 | 2399786 2399205 | 579 582 | 73.25 | Subject_028B_FE	Subject_089B_FE
1568883 1571545 | 2201549 2198887 | 2663 2663 | 99.02 | Subject_028B_FE	Subject_089B_FE
1571748 1572881 | 3263178 3264311 | 1134 1134 | 97.44 | Subject_028B_FE	Subject_089B_FE
1571748 1572884 | 3198801 3200004 | 1137 1204 | 93.03 | Subject_028B_FE	Subject_089B_FE
1572885 1574971 | 2475583 2473497 | 2087 2087 | 98.80 | Subject_028B_FE	Subject_089B_FE
1577000 1579118 | 2467190 2465080 | 2119 2111 | 97.64 | Subject_028B_FE	Subject_089B_FE
1579299 1581308 | 2542914 2544923 | 2010 2010 | 99.15 | Subject_028B_FE	Subject_089B_FE
1581309 1582334 | 3390901 3391925 | 1026 1025 | 99.12 | Subject_028B_FE	Subject_089B_FE
1581301 1582332 | 3388838 3389872 | 1032 1035 | 98.55 | Subject_028B_FE	Subject_089B_FE
1582334 1584681 | 2340674 2338327 | 2348 2348 | 99.11 | Subject_028B_FE	Subject_089B_FE
1584943 1585564 | 3789255 3789846 | 622 592 | 92.78 | Subject_028B_FE	Subject_089B_FE
1585572 1588747 | 1994044 1997216 | 3176 3173 | 98.43 | Subject_028B_FE	Subject_089B_FE
1588751 1590905 | 2439379 2437218 | 2155 2162 | 97.36 | Subject_028B_FE	Subject_089B_FE
1588751 1590903 | 2450155 2448003 | 2153 2153 | 98.05 | Subject_028B_FE	Subject_089B_FE
1590949 1592009 | 3368170 3367131 | 1061 1040 | 93.04 | Subject_028B_FE	Subject_089B_FE
1590950 1593075 | 2452303 2450157 | 2126 2147 | 96.04 | Subject_028B_FE	Subject_089B_FE
1592012 1592371 | 3942023 3941664 | 360 360 | 99.44 | Subject_028B_FE	Subject_089B_FE
1592365 1593077 | 3712386 3711675 | 713 712 | 98.18 | Subject_028B_FE	Subject_089B_FE
1593077 1595325 | 2388577 2386329 | 2249 2249 | 98.44 | Subject_028B_FE	Subject_089B_FE
1595324 1595642 | 3960310 3960628 | 319 319 | 98.43 | Subject_028B_FE	Subject_089B_FE
1595325 1596040 | 3702431 3701716 | 716 716 | 97.07 | Subject_028B_FE	Subject_089B_FE
1595643 1596073 | 3906671 3906241 | 431 431 | 98.84 | Subject_028B_FE	Subject_089B_FE
1595644 1596041 | 3924968 3925365 | 398 398 | 99.50 | Subject_028B_FE	Subject_089B_FE
1596074 1598818 | 2166441 2163698 | 2745 2744 | 98.62 | Subject_028B_FE	Subject_089B_FE
1599167 1599466 | 3957365 3957066 | 300 300 | 93.67 | Subject_028B_FE	Subject_089B_FE
1599468 1599814 | 3947323 3946977 | 347 347 | 99.71 | Subject_028B_FE	Subject_089B_FE
1599815 1600944 | 3134765 3133636 | 1130 1130 | 97.43 | Subject_028B_FE	Subject_089B_FE
1599873 1601733 | 2603979 2602050 | 1861 1930 | 94.15 | Subject_028B_FE	Subject_089B_FE
1599874 1600856 | 3427061 3426079 | 983 983 | 97.66 | Subject_028B_FE	Subject_089B_FE
1600857 1600944 | 2046567 2046654 | 88 88 | 96.59 | Subject_028B_FE	Subject_089B_FE
1600941 1601735 | 2048730 2049593 | 795 864 | 91.44 | Subject_028B_FE	Subject_089B_FE
1601735 1602790 | 3343037 3341982 | 1056 1056 | 99.81 | Subject_028B_FE	Subject_089B_FE
1602793 1603162 | 3660989 3660620 | 370 370 | 99.46 | Subject_028B_FE	Subject_089B_FE
1602841 1605222 | 1955367 1952986 | 2382 2382 | 98.53 | Subject_028B_FE	Subject_089B_FE
1605760 1605948 | 1952404 1952219 | 189 186 | 95.77 | Subject_028B_FE	Subject_089B_FE
1605910 1606085 | 1657563 1657738 | 176 176 | 94.89 | Subject_028B_FE	Subject_089B_FE
1605938 1606085 | 1915580 1915727 | 148 148 | 97.97 | Subject_028B_FE	Subject_089B_FE
1605944 1606085 | 1072930 1073071 | 142 142 | 94.37 | Subject_028B_FE	Subject_089B_FE
1606076 1606794 | 1657946 1658670 | 719 725 | 83.65 | Subject_028B_FE	Subject_089B_FE
1607239 1609064 | 1917079 1918986 | 1826 1908 | 89.92 | Subject_028B_FE	Subject_089B_FE
1608134 1608209 | 1660516 1660591 | 76 76 | 100.00 | Subject_028B_FE	Subject_089B_FE
1608210 1608276 | 2369043 2368977 | 67 67 | 100.00 | Subject_028B_FE	Subject_089B_FE
1608277 1608379 | 1210879 1210777 | 103 103 | 100.00 | Subject_028B_FE	Subject_089B_FE
1608947 1609450 | 1425738 1425235 | 504 504 | 96.63 | Subject_028B_FE	Subject_089B_FE
1609064 1609728 | 3745288 3745953 | 665 666 | 99.85 | Subject_028B_FE	Subject_089B_FE
1609748 1609858 | 1171326 1171437 | 111 112 | 94.64 | Subject_028B_FE	Subject_089B_FE
1609855 1610303 | 966267 965820 | 449 448 | 98.66 | Subject_028B_FE	Subject_089B_FE
1609963 1610308 | 3949732 3949386 | 346 347 | 99.42 | Subject_028B_FE	Subject_089B_FE
1610353 1610764 | 3919692 3919281 | 412 412 | 99.76 | Subject_028B_FE	Subject_089B_FE
1610765 1611133 | 3936894 3936525 | 369 370 | 97.30 | Subject_028B_FE	Subject_089B_FE
1611055 1613105 | 2490099 2492158 | 2051 2060 | 98.98 | Subject_028B_FE	Subject_089B_FE
1613166 1613479 | 3901451 3901138 | 314 314 | 98.09 | Subject_028B_FE	Subject_089B_FE
1613509 1615130 | 2825091 2826712 | 1622 1622 | 98.34 | Subject_028B_FE	Subject_089B_FE
1615136 1616682 | 2894802 2896348 | 1547 1547 | 97.41 | Subject_028B_FE	Subject_089B_FE
1615131 1615857 | 3693034 3693760 | 727 727 | 98.76 | Subject_028B_FE	Subject_089B_FE
1615859 1616679 | 3598978 3599798 | 821 821 | 97.20 | Subject_028B_FE	Subject_089B_FE
1616681 1617015 | 3951757 3952091 | 335 335 | 98.81 | Subject_028B_FE	Subject_089B_FE
1617017 1618394 | 3036047 3037424 | 1378 1378 | 98.26 | Subject_028B_FE	Subject_089B_FE
1618582 1619750 | 3234413 3233245 | 1169 1169 | 99.14 | Subject_028B_FE	Subject_089B_FE
1620372 1620561 | 843255 843066 | 190 190 | 100.00 | Subject_028B_FE	Subject_089B_FE
1620547 1620654 | 844591 844486 | 108 106 | 95.37 | Subject_028B_FE	Subject_089B_FE
1620547 1620649 | 2223842 2223741 | 103 102 | 97.09 | Subject_028B_FE	Subject_089B_FE
1620553 1620721 | 2222807 2222639 | 169 169 | 94.08 | Subject_028B_FE	Subject_089B_FE
1620650 1621196 | 841830 841285 | 547 546 | 97.45 | Subject_028B_FE	Subject_089B_FE
1620721 1622121 | 3009703 3011103 | 1401 1401 | 98.93 | Subject_028B_FE	Subject_089B_FE
1623344 1623460 | 845269 845153 | 117 117 | 95.73 | Subject_028B_FE	Subject_089B_FE
1623344 1623460 | 2224965 2224849 | 117 117 | 94.87 | Subject_028B_FE	Subject_089B_FE
1623572 1623826 | 840449 840195 | 255 255 | 96.86 | Subject_028B_FE	Subject_089B_FE
1642341 1643657 | 3086988 3085672 | 1317 1317 | 99.16 | Subject_028B_FE	Subject_089B_FE
1645872 1646992 | 3276764 3275645 | 1121 1120 | 96.79 | Subject_028B_FE	Subject_089B_FE
1646672 1646833 | 2754551 2754390 | 162 162 | 84.66 | Subject_028B_FE	Subject_089B_FE
1647721 1648663 | 3470481 3469538 | 943 944 | 98.20 | Subject_028B_FE	Subject_089B_FE
1650788 1651496 | 3710259 3709551 | 709 709 | 99.15 | Subject_028B_FE	Subject_089B_FE
1651497 1652332 | 3591525 3590690 | 836 836 | 98.44 | Subject_028B_FE	Subject_089B_FE
1652332 1653840 | 2922327 2923834 | 1509 1508 | 99.27 | Subject_028B_FE	Subject_089B_FE
1653840 1655144 | 1435751 1434532 | 1305 1220 | 86.63 | Subject_028B_FE	Subject_089B_FE
1653842 1654146 | 2040503 2040199 | 305 305 | 96.07 | Subject_028B_FE	Subject_089B_FE
1653845 1654149 | 1451434 1451130 | 305 305 | 95.41 | Subject_028B_FE	Subject_089B_FE
1654281 1655144 | 1451126 1450264 | 864 863 | 95.72 | Subject_028B_FE	Subject_089B_FE
1654281 1654705 | 2040192 2039768 | 425 425 | 95.29 | Subject_028B_FE	Subject_089B_FE
1655027 1657029 | 2039446 2037519 | 2003 1928 | 85.80 | Subject_028B_FE	Subject_089B_FE
1655526 1656992 | 1434099 1432699 | 1467 1401 | 81.63 | Subject_028B_FE	Subject_089B_FE
1655526 1656992 | 1449831 1448439 | 1467 1393 | 82.18 | Subject_028B_FE	Subject_089B_FE
1657612 1659221 | 1447843 1446233 | 1610 1611 | 98.45 | Subject_028B_FE	Subject_089B_FE
1657612 1659222 | 1432103 1430494 | 1611 1610 | 97.52 | Subject_028B_FE	Subject_089B_FE
1659223 1661111 | 2640211 2638323 | 1889 1889 | 97.14 | Subject_028B_FE	Subject_089B_FE
1662701 1664110 | 2998467 2997058 | 1410 1410 | 97.87 | Subject_028B_FE	Subject_089B_FE
1662700 1664108 | 2997061 2995653 | 1409 1409 | 97.87 | Subject_028B_FE	Subject_089B_FE
1664417 1665452 | 3378544 3379579 | 1036 1036 | 98.94 | Subject_028B_FE	Subject_089B_FE
1665495 1666967 | 2965493 2966953 | 1473 1461 | 97.96 | Subject_028B_FE	Subject_089B_FE
1665961 1666964 | 3408161 3409164 | 1004 1004 | 98.51 | Subject_028B_FE	Subject_089B_FE
1667442 1668421 | 3427062 3428040 | 980 979 | 97.35 | Subject_028B_FE	Subject_089B_FE
1669327 1670569 | 3157261 3156013 | 1243 1249 | 98.09 | Subject_028B_FE	Subject_089B_FE
1672316 1673240 | 3484419 3483503 | 925 917 | 97.08 | Subject_028B_FE	Subject_089B_FE
1673237 1674552 | 3092245 3093562 | 1316 1318 | 99.17 | Subject_028B_FE	Subject_089B_FE
1675284 1676444 | 3237902 3239062 | 1161 1161 | 99.14 | Subject_028B_FE	Subject_089B_FE
1676970 1678510 | 2902518 2900978 | 1541 1541 | 99.61 | Subject_028B_FE	Subject_089B_FE
1679696 1680834 | 1756560 1755423 | 1139 1138 | 94.30 | Subject_028B_FE	Subject_089B_FE
1680726 1680839 | 2102318 2102205 | 114 114 | 95.61 | Subject_028B_FE	Subject_089B_FE
1680822 1681005 | 3340925 3341108 | 184 184 | 94.02 | Subject_028B_FE	Subject_089B_FE
1680907 1681924 | 1755285 1754268 | 1018 1018 | 96.66 | Subject_028B_FE	Subject_089B_FE
1681926 1682897 | 3441742 3442713 | 972 972 | 99.28 | Subject_028B_FE	Subject_089B_FE
1682898 1683663 | 3659460 3660225 | 766 766 | 97.65 | Subject_028B_FE	Subject_089B_FE
1682899 1683664 | 3658694 3659459 | 766 766 | 98.56 | Subject_028B_FE	Subject_089B_FE
1685411 1690530 | 1466908 1461790 | 5120 5119 | 98.32 | Subject_028B_FE	Subject_089B_FE
1691690 1693101 | 1002340 1000929 | 1412 1412 | 99.29 | Subject_028B_FE	Subject_089B_FE
1691694 1692553 | 2253391 2252532 | 860 860 | 98.26 | Subject_028B_FE	Subject_089B_FE
1693074 1694712 | 2252500 2250862 | 1639 1639 | 97.50 | Subject_028B_FE	Subject_089B_FE
1695740 1696748 | 774056 775063 | 1009 1008 | 96.83 | Subject_028B_FE	Subject_089B_FE
1697046 1700385 | 1000865 997535 | 3340 3331 | 91.98 | Subject_028B_FE	Subject_089B_FE
1704107 1704283 | 993458 993282 | 177 177 | 94.92 | Subject_028B_FE	Subject_089B_FE
1706003 1708060 | 782654 784710 | 2058 2057 | 94.96 | Subject_028B_FE	Subject_089B_FE
1708624 1709892 | 3128436 3129704 | 1269 1269 | 97.56 | Subject_028B_FE	Subject_089B_FE
1708625 1709142 | 3564437 3564954 | 518 518 | 97.88 | Subject_028B_FE	Subject_089B_FE
1709121 1709544 | 185183 184757 | 424 427 | 92.51 | Subject_028B_FE	Subject_089B_FE
1710406 1710774 | 3564902 3565286 | 369 385 | 91.17 | Subject_028B_FE	Subject_089B_FE
1712533 1713638 | 187074 188179 | 1106 1106 | 86.09 | Subject_028B_FE	Subject_089B_FE
1714428 1715407 | 3432952 3431973 | 980 980 | 98.06 | Subject_028B_FE	Subject_089B_FE
1714390 1715107 | 188962 189679 | 718 718 | 84.70 | Subject_028B_FE	Subject_089B_FE
1715399 1716193 | 3629745 3628951 | 795 795 | 97.23 | Subject_028B_FE	Subject_089B_FE
1716195 1716661 | 3881492 3881026 | 467 467 | 98.50 | Subject_028B_FE	Subject_089B_FE
1716662 1717857 | 3209603 3208408 | 1196 1196 | 98.41 | Subject_028B_FE	Subject_089B_FE
1716664 1717853 | 3209606 3210794 | 1190 1189 | 98.24 | Subject_028B_FE	Subject_089B_FE
1717857 1718904 | 3357748 3358794 | 1048 1047 | 98.19 | Subject_028B_FE	Subject_089B_FE
1718900 1720043 | 3260900 3262040 | 1144 1141 | 97.03 | Subject_028B_FE	Subject_089B_FE
1718903 1720042 | 3257478 3256339 | 1140 1140 | 98.77 | Subject_028B_FE	Subject_089B_FE
1719722 1720952 | 212615 213845 | 1231 1231 | 83.24 | Subject_028B_FE	Subject_089B_FE
1720043 1722069 | 2520701 2518675 | 2027 2027 | 99.31 | Subject_028B_FE	Subject_089B_FE
1722070 1722602 | 3838782 3839314 | 533 533 | 99.25 | Subject_028B_FE	Subject_089B_FE
1722138 1722601 | 1690569 1690106 | 464 464 | 99.35 | Subject_028B_FE	Subject_089B_FE
1722713 1723481 | 3656389 3657157 | 769 769 | 99.35 | Subject_028B_FE	Subject_089B_FE
1722714 1723477 | 3655619 3654856 | 764 764 | 98.04 | Subject_028B_FE	Subject_089B_FE
1723481 1723941 | 3888431 3888891 | 461 461 | 99.78 | Subject_028B_FE	Subject_089B_FE
1723940 1724803 | 3551514 3552379 | 864 866 | 98.85 | Subject_028B_FE	Subject_089B_FE
1723941 1724561 | 2964032 2964652 | 621 621 | 98.23 | Subject_028B_FE	Subject_089B_FE
1724804 1726787 | 2564899 2566881 | 1984 1983 | 97.63 | Subject_028B_FE	Subject_089B_FE
1724879 1725330 | 2965039 2965490 | 452 452 | 98.01 | Subject_028B_FE	Subject_089B_FE
1725332 1726787 | 2969868 2971322 | 1456 1455 | 98.70 | Subject_028B_FE	Subject_089B_FE
1726788 1728797 | 2540906 2542914 | 2010 2009 | 97.51 | Subject_028B_FE	Subject_089B_FE
1728797 1730204 | 3005494 3004087 | 1408 1408 | 98.30 | Subject_028B_FE	Subject_089B_FE
1728799 1730201 | 3004087 3002685 | 1403 1403 | 98.00 | Subject_028B_FE	Subject_089B_FE
1730203 1731491 | 3113090 3111802 | 1289 1289 | 99.46 | Subject_028B_FE	Subject_089B_FE
1731493 1732475 | 3426077 3425095 | 983 983 | 99.29 | Subject_028B_FE	Subject_089B_FE
1732866 1733339 | 3441371 3440897 | 474 475 | 94.53 | Subject_028B_FE	Subject_089B_FE
1732866 1733432 | 2065855 2065287 | 567 569 | 95.08 | Subject_028B_FE	Subject_089B_FE
1733342 1733542 | 918846 919045 | 201 200 | 94.55 | Subject_028B_FE	Subject_089B_FE
1735407 1735603 | 1873751 1873947 | 197 197 | 92.46 | Subject_028B_FE	Subject_089B_FE
1735407 1735936 | 1013940 1013407 | 530 534 | 92.54 | Subject_028B_FE	Subject_089B_FE
1735407 1735730 | 3684946 3684623 | 324 324 | 91.44 | Subject_028B_FE	Subject_089B_FE
1735933 1736008 | 931879 931804 | 76 76 | 96.10 | Subject_028B_FE	Subject_089B_FE
1736027 1743618 | 1136075 1128487 | 7592 7589 | 98.42 | Subject_028B_FE	Subject_089B_FE
1742277 1742592 | 3961264 3961579 | 316 316 | 98.10 | Subject_028B_FE	Subject_089B_FE
1742561 1743654 | 3302157 3301064 | 1094 1094 | 98.08 | Subject_028B_FE	Subject_089B_FE
1743655 1744281 | 3768449 3767823 | 627 627 | 97.93 | Subject_028B_FE	Subject_089B_FE
1743655 1744083 | 3907960 3907532 | 429 429 | 98.37 | Subject_028B_FE	Subject_089B_FE
1744085 1744456 | 3936150 3935779 | 372 372 | 97.04 | Subject_028B_FE	Subject_089B_FE
1744285 1745143 | 3560150 3561008 | 859 859 | 99.30 | Subject_028B_FE	Subject_089B_FE
1745142 1745938 | 3636099 3635303 | 797 797 | 99.87 | Subject_028B_FE	Subject_089B_FE
1745285 1746023 | 3684253 3683514 | 739 740 | 97.43 | Subject_028B_FE	Subject_089B_FE
1745286 1745815 | 3841445 3841974 | 530 530 | 98.31 | Subject_028B_FE	Subject_089B_FE
1745814 1746146 | 3954429 3954761 | 333 333 | 96.40 | Subject_028B_FE	Subject_089B_FE
1746275 1746841 | 3812500 3811935 | 567 566 | 97.89 | Subject_028B_FE	Subject_089B_FE
1746842 1747295 | 3892538 3892991 | 454 454 | 99.78 | Subject_028B_FE	Subject_089B_FE
1747296 1748935 | 2805492 2807132 | 1640 1641 | 98.36 | Subject_028B_FE	Subject_089B_FE
1747297 1748322 | 3386796 3387822 | 1026 1027 | 99.03 | Subject_028B_FE	Subject_089B_FE
1748323 1748933 | 3777741 3778353 | 611 613 | 98.05 | Subject_028B_FE	Subject_089B_FE
1748324 1748911 | 3791045 3791630 | 588 586 | 97.96 | Subject_028B_FE	Subject_089B_FE
1748935 1751806 | 2087879 2090750 | 2872 2872 | 99.48 | Subject_028B_FE	Subject_089B_FE
1751806 1752163 | 3942741 3943098 | 358 358 | 98.60 | Subject_028B_FE	Subject_089B_FE
1751808 1752164 | 3943455 3943100 | 357 356 | 98.60 | Subject_028B_FE	Subject_089B_FE
1752344 1752684 | 3949045 3948705 | 341 341 | 90.94 | Subject_028B_FE	Subject_089B_FE
1752685 1753794 | 3282333 3283442 | 1110 1110 | 99.37 | Subject_028B_FE	Subject_089B_FE
1753795 1754198 | 3922957 3923360 | 404 404 | 99.75 | Subject_028B_FE	Subject_089B_FE
1753797 1755414 | 2828332 2826714 | 1618 1619 | 98.39 | Subject_028B_FE	Subject_089B_FE
1754195 1755113 | 3489906 3490823 | 919 918 | 96.96 | Subject_028B_FE	Subject_089B_FE
1754210 1755115 | 3485352 3486257 | 906 906 | 98.12 | Subject_028B_FE	Subject_089B_FE
1755114 1755415 | 3964965 3964664 | 302 302 | 100.00 | Subject_028B_FE	Subject_089B_FE
1755415 1755852 | 3902327 3902764 | 438 438 | 99.32 | Subject_028B_FE	Subject_089B_FE
1755854 1757179 | 3072470 3073795 | 1326 1326 | 98.34 | Subject_028B_FE	Subject_089B_FE
1755852 1757178 | 3071141 3072467 | 1327 1327 | 97.74 | Subject_028B_FE	Subject_089B_FE
1757180 1761977 | 1522221 1517424 | 4798 4798 | 99.42 | Subject_028B_FE	Subject_089B_FE
1761978 1762881 | 3505365 3506268 | 904 904 | 98.01 | Subject_028B_FE	Subject_089B_FE
1761978 1762880 | 3506269 3507171 | 903 903 | 98.01 | Subject_028B_FE	Subject_089B_FE
1762882 1764153 | 3127166 3125895 | 1272 1272 | 99.53 | Subject_028B_FE	Subject_089B_FE
1764155 1765455 | 3101413 3100113 | 1301 1301 | 98.23 | Subject_028B_FE	Subject_089B_FE
1764365 1764689 | 3958693 3959017 | 325 325 | 100.00 | Subject_028B_FE	Subject_089B_FE
1764690 1765457 | 3657924 3657157 | 768 768 | 99.09 | Subject_028B_FE	Subject_089B_FE
1765458 1766363 | 3504457 3503552 | 906 906 | 99.45 | Subject_028B_FE	Subject_089B_FE
1766364 1767093 | 3700993 3700257 | 730 737 | 97.01 | Subject_028B_FE	Subject_089B_FE
1766365 1766871 | 3850403 3849897 | 507 507 | 99.01 | Subject_028B_FE	Subject_089B_FE
1766882 1767921 | 3366094 3367129 | 1040 1036 | 97.79 | Subject_028B_FE	Subject_089B_FE
1767077 1767922 | 3582290 3583135 | 846 846 | 99.88 | Subject_028B_FE	Subject_089B_FE
1767923 1769860 | 2592362 2594299 | 1938 1938 | 99.54 | Subject_028B_FE	Subject_089B_FE
1769860 1770898 | 3372327 3373365 | 1039 1039 | 99.52 | Subject_028B_FE	Subject_089B_FE
1770899 1771989 | 3272255 3271165 | 1091 1091 | 99.73 | Subject_028B_FE	Subject_089B_FE
1771990 1773548 | 2885483 2883925 | 1559 1559 | 97.11 | Subject_028B_FE	Subject_089B_FE
1772546 1773549 | 3412182 3411179 | 1004 1004 | 98.71 | Subject_028B_FE	Subject_089B_FE
1773550 1775224 | 2779003 2777329 | 1675 1675 | 99.34 | Subject_028B_FE	Subject_089B_FE
1775226 1776224 | 3405134 3406132 | 999 999 | 97.10 | Subject_028B_FE	Subject_089B_FE
1776061 1776967 | 3502644 3501738 | 907 907 | 97.91 | Subject_028B_FE	Subject_089B_FE
1776062 1776966 | 3501736 3500832 | 905 905 | 98.45 | Subject_028B_FE	Subject_089B_FE
1776967 1777657 | 3728425 3727735 | 691 691 | 98.99 | Subject_028B_FE	Subject_089B_FE
1777696 1782815 | 1472030 1466909 | 5120 5122 | 99.34 | Subject_028B_FE	Subject_089B_FE
1782816 1783202 | 3929685 3930071 | 387 387 | 98.71 | Subject_028B_FE	Subject_089B_FE
1785426 1786263 | 3587339 3586502 | 838 838 | 99.05 | Subject_028B_FE	Subject_089B_FE
1785460 1787526 | 1583563 1585629 | 2067 2067 | 96.47 | Subject_028B_FE	Subject_089B_FE
1785818 1786347 | 3843567 3844096 | 530 530 | 97.92 | Subject_028B_FE	Subject_089B_FE
1786265 1787175 | 3490825 3491735 | 911 911 | 97.48 | Subject_028B_FE	Subject_089B_FE
1786261 1787176 | 3489913 3488998 | 916 916 | 97.82 | Subject_028B_FE	Subject_089B_FE
1787177 1787614 | 2758762 2758325 | 438 438 | 99.32 | Subject_028B_FE	Subject_089B_FE
1787614 1788594 | 3163691 3164671 | 981 981 | 96.74 | Subject_028B_FE	Subject_089B_FE
1789814 1791871 | 2475584 2477666 | 2058 2083 | 94.09 | Subject_028B_FE	Subject_089B_FE
1792916 1793097 | 2347107 2347288 | 182 182 | 89.07 | Subject_028B_FE	Subject_089B_FE
1792916 1793097 | 1330107 1329926 | 182 182 | 89.62 | Subject_028B_FE	Subject_089B_FE
1793456 1793916 | 3886593 3887053 | 461 461 | 98.05 | Subject_028B_FE	Subject_089B_FE
1795873 1796697 | 2702890 2702067 | 825 824 | 94.30 | Subject_028B_FE	Subject_089B_FE
1796020 1796312 | 2475809 2476101 | 293 293 | 91.81 | Subject_028B_FE	Subject_089B_FE
1796946 1797405 | 3886593 3887053 | 460 461 | 98.92 | Subject_028B_FE	Subject_089B_FE
1799421 1800099 | 2702745 2702067 | 679 679 | 91.47 | Subject_028B_FE	Subject_089B_FE
1801100 1801990 | 3526012 3526902 | 891 891 | 96.86 | Subject_028B_FE	Subject_089B_FE
1803208 1803447 | 2702474 2702235 | 240 240 | 96.25 | Subject_028B_FE	Subject_089B_FE
1803580 1807323 | 1841472 1837792 | 3744 3681 | 95.17 | Subject_028B_FE	Subject_089B_FE
1803795 1804292 | 3862661 3863158 | 498 498 | 97.39 | Subject_028B_FE	Subject_089B_FE
1804488 1804805 | 3961263 3960946 | 318 318 | 97.80 | Subject_028B_FE	Subject_089B_FE
1804808 1805215 | 3920925 3921331 | 408 407 | 97.79 | Subject_028B_FE	Subject_089B_FE
1805286 1806139 | 3580601 3581445 | 854 845 | 95.43 | Subject_028B_FE	Subject_089B_FE
1806187 1806782 | 3792235 3791640 | 596 596 | 98.49 | Subject_028B_FE	Subject_089B_FE
1806732 1808429 | 2609980 2611680 | 1698 1701 | 96.12 | Subject_028B_FE	Subject_089B_FE
1806732 1807321 | 3663826 3663285 | 590 542 | 88.66 | Subject_028B_FE	Subject_089B_FE
1806782 1808557 | 2736459 2734732 | 1776 1728 | 94.88 | Subject_028B_FE	Subject_089B_FE
1807324 1808565 | 3153529 3154770 | 1242 1242 | 97.43 | Subject_028B_FE	Subject_089B_FE
1807324 1808165 | 3584820 3585660 | 842 841 | 97.39 | Subject_028B_FE	Subject_089B_FE
1810798 1811330 | 3838248 3838780 | 533 533 | 96.44 | Subject_028B_FE	Subject_089B_FE
1811092 1811486 | 3926559 3926953 | 395 395 | 99.49 | Subject_028B_FE	Subject_089B_FE
1820782 1821079 | 3468890 3468593 | 298 298 | 92.95 | Subject_028B_FE	Subject_089B_FE
1822291 1824686 | 2307383 2309778 | 2396 2396 | 98.08 | Subject_028B_FE	Subject_089B_FE
1822849 1824524 | 2787358 2789021 | 1676 1664 | 95.71 | Subject_028B_FE	Subject_089B_FE
1824688 1826577 | 2638322 2636433 | 1890 1890 | 99.58 | Subject_028B_FE	Subject_089B_FE
1826578 1827085 | 3856596 3857103 | 508 508 | 99.80 | Subject_028B_FE	Subject_089B_FE
1826715 1830367 | 1845151 1848801 | 3653 3651 | 99.29 | Subject_028B_FE	Subject_089B_FE
1830768 1832762 | 2556931 2554937 | 1995 1995 | 99.50 | Subject_028B_FE	Subject_089B_FE
1830769 1832763 | 2558925 2556931 | 1995 1995 | 98.30 | Subject_028B_FE	Subject_089B_FE
1832763 1834781 | 2532840 2534858 | 2019 2019 | 99.50 | Subject_028B_FE	Subject_089B_FE
1834782 1835564 | 3647086 3647867 | 783 782 | 98.08 | Subject_028B_FE	Subject_089B_FE
1834783 1835567 | 3642388 3643173 | 785 786 | 96.95 | Subject_028B_FE	Subject_089B_FE
1835568 1836215 | 3262534 3263180 | 648 647 | 98.92 | Subject_028B_FE	Subject_089B_FE
1836125 1837461 | 3055129 3056463 | 1337 1335 | 98.50 | Subject_028B_FE	Subject_089B_FE
1837456 1839909 | 2309780 2312154 | 2454 2375 | 93.69 | Subject_028B_FE	Subject_089B_FE
1839932 1841661 | 2739924 2738195 | 1730 1730 | 95.04 | Subject_028B_FE	Subject_089B_FE
1841661 1843044 | 3023618 3025003 | 1384 1386 | 99.21 | Subject_028B_FE	Subject_089B_FE
1844061 1844967 | 3505364 3504458 | 907 907 | 99.12 | Subject_028B_FE	Subject_089B_FE
1846773 1848443 | 2839619 2838011 | 1671 1609 | 94.02 | Subject_028B_FE	Subject_089B_FE
1848443 1848777 | 3953098 3952764 | 335 335 | 99.70 | Subject_028B_FE	Subject_089B_FE
1848777 1850425 | 2795637 2793988 | 1649 1650 | 98.48 | Subject_028B_FE	Subject_089B_FE
1848779 1850810 | 2512588 2510561 | 2032 2028 | 97.49 | Subject_028B_FE	Subject_089B_FE
1850401 1850809 | 3920514 3920106 | 409 409 | 97.56 | Subject_028B_FE	Subject_089B_FE
1851105 1865511 | 606161 591760 | 14407 14402 | 97.33 | Subject_028B_FE	Subject_089B_FE
1851390 1852312 | 2127648 2126798 | 923 851 | 89.17 | Subject_028B_FE	Subject_089B_FE
1859106 1860220 | 2126710 2125598 | 1115 1113 | 97.31 | Subject_028B_FE	Subject_089B_FE
1859194 1860220 | 2507134 2508144 | 1027 1011 | 96.11 | Subject_028B_FE	Subject_089B_FE
1865131 1865510 | 2508144 2508523 | 380 380 | 97.11 | Subject_028B_FE	Subject_089B_FE
1865131 1865877 | 2125598 2124852 | 747 747 | 97.59 | Subject_028B_FE	Subject_089B_FE
1865878 1867668 | 2706474 2704682 | 1791 1793 | 98.44 | Subject_028B_FE	Subject_089B_FE
1867665 1873885 | 1311726 1317944 | 6221 6219 | 98.20 | Subject_028B_FE	Subject_089B_FE
1874043 1875341 | 3106620 3105322 | 1299 1299 | 97.77 | Subject_028B_FE	Subject_089B_FE
1875343 1878325 | 2070431 2073381 | 2983 2951 | 97.45 | Subject_028B_FE	Subject_089B_FE
1878327 1880950 | 2082117 2079520 | 2624 2598 | 96.00 | Subject_028B_FE	Subject_089B_FE
1878865 1880950 | 2343014 2340964 | 2086 2051 | 95.26 | Subject_028B_FE	Subject_089B_FE
1878870 1880950 | 1912160 1910130 | 2081 2031 | 94.52 | Subject_028B_FE	Subject_089B_FE
1881513 1881630 | 2769205 2769322 | 118 118 | 99.15 | Subject_028B_FE	Subject_089B_FE
1881513 1881630 | 1909502 1909382 | 118 121 | 95.04 | Subject_028B_FE	Subject_089B_FE
1884950 1886387 | 1513525 1514963 | 1438 1439 | 95.14 | Subject_028B_FE	Subject_089B_FE
1885135 1885471 | 3953433 3953097 | 337 337 | 96.44 | Subject_028B_FE	Subject_089B_FE
1886227 1886443 | 2732986 2733202 | 217 217 | 98.62 | Subject_028B_FE	Subject_089B_FE
1886351 1886428 | 1424125 1424202 | 78 78 | 93.67 | Subject_028B_FE	Subject_089B_FE
1886444 1886635 | 2824903 2825094 | 192 192 | 98.96 | Subject_028B_FE	Subject_089B_FE
1886633 1887052 | 3913472 3913053 | 420 420 | 98.81 | Subject_028B_FE	Subject_089B_FE
1886634 1887270 | 2978540 2979174 | 637 635 | 97.65 | Subject_028B_FE	Subject_089B_FE
1887075 1887273 | 3708842 3708646 | 199 197 | 97.49 | Subject_028B_FE	Subject_089B_FE
1887333 1887741 | 1096217 1096625 | 409 409 | 95.60 | Subject_028B_FE	Subject_089B_FE
1887422 1888590 | 785881 784713 | 1169 1169 | 96.92 | Subject_028B_FE	Subject_089B_FE
1887743 1888592 | 3574667 3573818 | 850 850 | 98.59 | Subject_028B_FE	Subject_089B_FE
1889037 1889882 | 3578061 3578906 | 846 846 | 98.70 | Subject_028B_FE	Subject_089B_FE
1889883 1890933 | 3352509 3351459 | 1051 1051 | 98.38 | Subject_028B_FE	Subject_089B_FE
1893989 1895582 | 2185493 2187086 | 1594 1594 | 98.24 | Subject_028B_FE	Subject_089B_FE
1894470 1896169 | 2751956 2750247 | 1700 1710 | 96.32 | Subject_028B_FE	Subject_089B_FE
1895679 1896784 | 2187086 2188192 | 1106 1107 | 97.02 | Subject_028B_FE	Subject_089B_FE
1898187 1899279 | 3298876 3299969 | 1093 1094 | 98.54 | Subject_028B_FE	Subject_089B_FE
1899924 1901747 | 2690209 2688386 | 1824 1824 | 99.29 | Subject_028B_FE	Subject_089B_FE
1902166 1902909 | 3679823 3680566 | 744 744 | 97.04 | Subject_028B_FE	Subject_089B_FE
1902907 1903866 | 3454303 3455262 | 960 960 | 98.02 | Subject_028B_FE	Subject_089B_FE
1903866 1905803 | 2602048 2600111 | 1938 1938 | 97.37 | Subject_028B_FE	Subject_089B_FE
1903868 1905801 | 2596240 2598173 | 1934 1934 | 97.72 | Subject_028B_FE	Subject_089B_FE
1905803 1906682 | 3534885 3535767 | 880 883 | 98.53 | Subject_028B_FE	Subject_089B_FE
1906682 1908798 | 2465081 2462964 | 2117 2118 | 99.39 | Subject_028B_FE	Subject_089B_FE
1909684 1910628 | 3461967 3462915 | 945 949 | 96.74 | Subject_028B_FE	Subject_089B_FE
1909751 1909850 | 1573681 1573779 | 100 99 | 96.04 | Subject_028B_FE	Subject_089B_FE
1909847 1914112 | 1573843 1578112 | 4266 4270 | 97.10 | Subject_028B_FE	Subject_089B_FE
1910629 1911921 | 3110509 3109217 | 1293 1293 | 98.14 | Subject_028B_FE	Subject_089B_FE
1910630 1911922 | 3107923 3109215 | 1293 1293 | 98.53 | Subject_028B_FE	Subject_089B_FE
1911923 1912977 | 3345146 3344092 | 1055 1055 | 98.48 | Subject_028B_FE	Subject_089B_FE
1912979 1914021 | 3359834 3358792 | 1043 1043 | 97.32 | Subject_028B_FE	Subject_089B_FE
1914126 1915204 | 3319554 3318477 | 1079 1078 | 97.78 | Subject_028B_FE	Subject_089B_FE
1915205 1915948 | 3678344 3677601 | 744 744 | 97.98 | Subject_028B_FE	Subject_089B_FE
1915207 1919298 | 1702356 1698279 | 4092 4078 | 94.87 | Subject_028B_FE	Subject_089B_FE
1919741 1924731 | 1419957 1414966 | 4991 4992 | 95.95 | Subject_028B_FE	Subject_089B_FE
1923677 1924965 | 3092246 3090958 | 1289 1289 | 96.97 | Subject_028B_FE	Subject_089B_FE
1924888 1925162 | 1414924 1414650 | 275 275 | 89.53 | Subject_028B_FE	Subject_089B_FE
1925197 1927402 | 1870395 1868190 | 2206 2206 | 97.10 | Subject_028B_FE	Subject_089B_FE
1927460 1927693 | 2441979 2441750 | 234 230 | 88.89 | Subject_028B_FE	Subject_089B_FE
1927505 1927699 | 562927 562732 | 195 196 | 93.37 | Subject_028B_FE	Subject_089B_FE
1927695 1929037 | 1868166 1866822 | 1343 1345 | 97.62 | Subject_028B_FE	Subject_089B_FE
1927906 1929038 | 3274518 3273389 | 1133 1130 | 98.06 | Subject_028B_FE	Subject_089B_FE
1929082 1929828 | 3676111 3676857 | 747 747 | 99.87 | Subject_028B_FE	Subject_089B_FE
1929828 1931357 | 2905601 2907130 | 1530 1530 | 98.43 | Subject_028B_FE	Subject_089B_FE
1929829 1931359 | 2910199 2911728 | 1531 1530 | 97.78 | Subject_028B_FE	Subject_089B_FE
1931355 1932340 | 3435897 3434912 | 986 986 | 99.19 | Subject_028B_FE	Subject_089B_FE
1934073 1934229 | 3155702 3155546 | 157 157 | 98.73 | Subject_028B_FE	Subject_089B_FE
1935384 1935611 | 1986472 1986700 | 228 229 | 94.35 | Subject_028B_FE	Subject_089B_FE
1935384 1935611 | 2005506 2005734 | 228 229 | 94.35 | Subject_028B_FE	Subject_089B_FE
1935384 1935611 | 1423749 1423977 | 228 229 | 92.61 | Subject_028B_FE	Subject_089B_FE
1936650 1937024 | 1863826 1863451 | 375 376 | 94.68 | Subject_028B_FE	Subject_089B_FE
1942353 1942761 | 1863861 1863451 | 409 411 | 94.16 | Subject_028B_FE	Subject_089B_FE
1943089 1943826 | 3683517 3682780 | 738 738 | 99.19 | Subject_028B_FE	Subject_089B_FE
1943780 1943997 | 1863451 1863232 | 218 220 | 93.64 | Subject_028B_FE	Subject_089B_FE
1946130 1947455 | 3083037 3081714 | 1326 1324 | 98.27 | Subject_028B_FE	Subject_089B_FE
1946131 1947446 | 3081719 3080404 | 1316 1316 | 98.48 | Subject_028B_FE	Subject_089B_FE
1948105 1948937 | 3592356 3593191 | 833 836 | 98.92 | Subject_028B_FE	Subject_089B_FE
1948110 1948931 | 3591527 3592354 | 822 828 | 96.74 | Subject_028B_FE	Subject_089B_FE
1949066 1949738 | 3737278 3737950 | 673 673 | 98.51 | Subject_028B_FE	Subject_089B_FE
1949739 1953179 | 1898449 1901889 | 3441 3441 | 99.10 | Subject_028B_FE	Subject_089B_FE
1953940 1955144 | 898497 899701 | 1205 1205 | 96.60 | Subject_028B_FE	Subject_089B_FE
1954235 1955144 | 2866683 2865776 | 910 908 | 95.93 | Subject_028B_FE	Subject_089B_FE
1955500 1960082 | 903945 908528 | 4583 4584 | 96.60 | Subject_028B_FE	Subject_089B_FE
1955533 1955980 | 2865551 2865104 | 448 448 | 97.77 | Subject_028B_FE	Subject_089B_FE
1956833 1958664 | 2684725 2682891 | 1832 1835 | 97.77 | Subject_028B_FE	Subject_089B_FE
1960431 1961600 | 3229727 3228558 | 1170 1170 | 97.78 | Subject_028B_FE	Subject_089B_FE
1960432 1961602 | 3230902 3232072 | 1171 1171 | 97.61 | Subject_028B_FE	Subject_089B_FE
1962653 1965555 | 2079224 2076321 | 2903 2904 | 98.14 | Subject_028B_FE	Subject_089B_FE
1966482 1968203 | 2680932 2679218 | 1722 1715 | 98.20 | Subject_028B_FE	Subject_089B_FE
1966484 1967283 | 2094870 2095669 | 800 800 | 98.00 | Subject_028B_FE	Subject_089B_FE
1967409 1968206 | 2095696 2096491 | 798 796 | 98.62 | Subject_028B_FE	Subject_089B_FE
1968205 1973705 | 1376809 1371310 | 5501 5500 | 98.78 | Subject_028B_FE	Subject_089B_FE
1973708 1975340 | 2820207 2818575 | 1633 1633 | 99.14 | Subject_028B_FE	Subject_089B_FE
1975338 1977049 | 1299080 1300782 | 1712 1703 | 95.62 | Subject_028B_FE	Subject_089B_FE
1977302 1981897 | 1300820 1305419 | 4596 4600 | 96.35 | Subject_028B_FE	Subject_089B_FE
1981897 1982177 | 3262041 3262321 | 281 281 | 96.44 | Subject_028B_FE	Subject_089B_FE
1982197 1982392 | 3830148 3829954 | 196 195 | 92.42 | Subject_028B_FE	Subject_089B_FE
1982386 1984150 | 2720707 2718945 | 1765 1763 | 99.32 | Subject_028B_FE	Subject_089B_FE
1984141 1985635 | 2955190 2956686 | 1495 1497 | 99.20 | Subject_028B_FE	Subject_089B_FE
1985635 1986397 | 3663282 3662520 | 763 763 | 99.34 | Subject_028B_FE	Subject_089B_FE
1985636 1986396 | 3664805 3664046 | 761 760 | 98.29 | Subject_028B_FE	Subject_089B_FE
1986799 1987852 | 3340925 3339871 | 1054 1055 | 98.10 | Subject_028B_FE	Subject_089B_FE
1986800 1987851 | 3347254 3346203 | 1052 1052 | 97.05 | Subject_028B_FE	Subject_089B_FE
1987853 1989930 | 2481826 2479749 | 2078 2078 | 99.18 | Subject_028B_FE	Subject_089B_FE
1992185 1992909 | 3693761 3694485 | 725 725 | 95.86 | Subject_028B_FE	Subject_089B_FE
1992910 1994700 | 2706475 2708262 | 1791 1788 | 98.77 | Subject_028B_FE	Subject_089B_FE
1994700 1995461 | 3665569 3666329 | 762 761 | 99.08 | Subject_028B_FE	Subject_089B_FE
1994701 1997936 | 1965194 1968427 | 3236 3234 | 97.68 | Subject_028B_FE	Subject_089B_FE
1995462 1997668 | 2415359 2417565 | 2207 2207 | 96.96 | Subject_028B_FE	Subject_089B_FE
1997938 1998650 | 3706001 3705289 | 713 713 | 99.44 | Subject_028B_FE	Subject_089B_FE
1998651 2000108 | 2966953 2968410 | 1458 1458 | 98.35 | Subject_028B_FE	Subject_089B_FE
1999019 2000110 | 3306526 3307617 | 1092 1092 | 97.53 | Subject_028B_FE	Subject_089B_FE
2000111 2001124 | 3291178 3290165 | 1014 1014 | 98.42 | Subject_028B_FE	Subject_089B_FE
2001021 2001085 | 2247251 2247315 | 65 65 | 100.00 | Subject_028B_FE	Subject_089B_FE
2001021 2001319 | 2494007 2493731 | 299 277 | 87.96 | Subject_028B_FE	Subject_089B_FE
2001128 2001278 | 3290227 3290077 | 151 151 | 97.35 | Subject_028B_FE	Subject_089B_FE
2001175 2001319 | 2247317 2247461 | 145 145 | 94.48 | Subject_028B_FE	Subject_089B_FE
2011654 2012379 | 3692303 3691579 | 726 725 | 99.17 | Subject_028B_FE	Subject_089B_FE
2013287 2014628 | 3057805 3056464 | 1342 1342 | 99.40 | Subject_028B_FE	Subject_089B_FE
2014628 2015744 | 3279000 3280110 | 1117 1111 | 98.03 | Subject_028B_FE	Subject_089B_FE
2014629 2015784 | 3243698 3244853 | 1156 1156 | 98.01 | Subject_028B_FE	Subject_089B_FE
2015785 2016944 | 740689 741847 | 1160 1159 | 98.62 | Subject_028B_FE	Subject_089B_FE
2017293 2019964 | 2196224 2193553 | 2672 2672 | 99.03 | Subject_028B_FE	Subject_089B_FE
2021057 2023895 | 2110741 2113580 | 2839 2840 | 99.05 | Subject_028B_FE	Subject_089B_FE
2023896 2024699 | 3620138 3620941 | 804 804 | 99.00 | Subject_028B_FE	Subject_089B_FE
2023897 2024698 | 3619335 3620136 | 802 802 | 98.88 | Subject_028B_FE	Subject_089B_FE
2025538 2026277 | 3679824 3679085 | 740 740 | 99.59 | Subject_028B_FE	Subject_089B_FE
2029677 2031244 | 2872976 2874543 | 1568 1568 | 99.04 | Subject_028B_FE	Subject_089B_FE
2031243 2031910 | 3225030 3224354 | 668 677 | 96.76 | Subject_028B_FE	Subject_089B_FE
2031244 2031903 | 3031919 3032569 | 660 651 | 98.18 | Subject_028B_FE	Subject_089B_FE
2032127 2033466 | 669502 670852 | 1340 1351 | 91.79 | Subject_028B_FE	Subject_089B_FE
2032127 2034945 | 2122051 2119233 | 2819 2819 | 98.90 | Subject_028B_FE	Subject_089B_FE
2035745 2036003 | 3173428 3173686 | 259 259 | 92.66 | Subject_028B_FE	Subject_089B_FE
2035797 2035868 | 3868978 3869049 | 72 72 | 97.22 | Subject_028B_FE	Subject_089B_FE
2036247 2036447 | 2172690 2172890 | 201 201 | 99.50 | Subject_028B_FE	Subject_089B_FE
2036463 2036595 | 805584 805452 | 133 133 | 99.25 | Subject_028B_FE	Subject_089B_FE
2036463 2036595 | 2650036 2650169 | 133 134 | 98.51 | Subject_028B_FE	Subject_089B_FE
2036614 2038371 | 1770543 1772300 | 1758 1758 | 97.44 | Subject_028B_FE	Subject_089B_FE
2037870 2038371 | 2172933 2173435 | 502 503 | 99.01 | Subject_028B_FE	Subject_089B_FE
2049108 2049257 | 1378294 1378443 | 150 150 | 88.67 | Subject_028B_FE	Subject_089B_FE
2051097 2051292 | 1095961 1095766 | 196 196 | 88.32 | Subject_028B_FE	Subject_089B_FE
2051901 2052173 | 2337554 2337281 | 273 274 | 93.43 | Subject_028B_FE	Subject_089B_FE
2052173 2052370 | 145070 145261 | 198 192 | 87.44 | Subject_028B_FE	Subject_089B_FE
2068833 2070551 | 2780677 2779001 | 1719 1677 | 96.86 | Subject_028B_FE	Subject_089B_FE
2069721 2070112 | 622579 622970 | 392 392 | 94.13 | Subject_028B_FE	Subject_089B_FE
2069721 2070112 | 735862 735471 | 392 392 | 94.90 | Subject_028B_FE	Subject_089B_FE
2070548 2075507 | 184757 179786 | 4960 4972 | 97.43 | Subject_028B_FE	Subject_089B_FE
2074158 2074293 | 729410 729275 | 136 136 | 97.79 | Subject_028B_FE	Subject_089B_FE
2076776 2076912 | 1246926 1247063 | 137 138 | 92.81 | Subject_028B_FE	Subject_089B_FE
2076774 2076912 | 172362 172223 | 139 140 | 90.78 | Subject_028B_FE	Subject_089B_FE
2076965 2077125 | 632536 632696 | 161 161 | 93.17 | Subject_028B_FE	Subject_089B_FE
2102403 2103498 | 167973 166878 | 1096 1096 | 85.88 | Subject_028B_FE	Subject_089B_FE
2107754 2108077 | 3428043 3427721 | 324 323 | 94.44 | Subject_028B_FE	Subject_089B_FE
2108082 2108247 | 621404 621239 | 166 166 | 94.61 | Subject_028B_FE	Subject_089B_FE
2108106 2108247 | 620744 620604 | 142 141 | 95.10 | Subject_028B_FE	Subject_089B_FE
2108106 2108248 | 1252189 1252048 | 143 142 | 94.44 | Subject_028B_FE	Subject_089B_FE
2108110 2108253 | 729275 729417 | 144 143 | 94.48 | Subject_028B_FE	Subject_089B_FE
2108106 2108246 | 181008 181147 | 141 140 | 93.66 | Subject_028B_FE	Subject_089B_FE
2110369 2110641 | 3741032 3741302 | 273 271 | 98.17 | Subject_028B_FE	Subject_089B_FE
2111645 2112507 | 3554112 3553251 | 863 862 | 97.45 | Subject_028B_FE	Subject_089B_FE
2112767 2113809 | 3360878 3359836 | 1043 1043 | 98.37 | Subject_028B_FE	Subject_089B_FE
2113811 2114222 | 3098801 3098390 | 412 412 | 98.54 | Subject_028B_FE	Subject_089B_FE
2122493 2123382 | 3098387 3097495 | 890 893 | 97.09 | Subject_028B_FE	Subject_089B_FE
2123383 2124649 | 3064492 3065821 | 1267 1330 | 93.08 | Subject_028B_FE	Subject_089B_FE
2123408 2125600 | 2421956 2419766 | 2193 2191 | 98.63 | Subject_028B_FE	Subject_089B_FE
2123408 2124655 | 3151044 3149797 | 1248 1248 | 97.36 | Subject_028B_FE	Subject_089B_FE
2124652 2129087 | 1613948 1609533 | 4436 4416 | 97.02 | Subject_028B_FE	Subject_089B_FE
2125601 2127517 | 2611681 2613597 | 1917 1917 | 97.97 | Subject_028B_FE	Subject_089B_FE
2129767 2133222 | 1884536 1881026 | 3456 3511 | 95.48 | Subject_028B_FE	Subject_089B_FE
2131516 2131604 | 2568233 2568145 | 89 89 | 100.00 | Subject_028B_FE	Subject_089B_FE
2132337 2133223 | 3530459 3531345 | 887 887 | 97.63 | Subject_028B_FE	Subject_089B_FE
2133858 2134638 | 3646305 3647085 | 781 781 | 98.34 | Subject_028B_FE	Subject_089B_FE
2135796 2136582 | 3640033 3639247 | 787 787 | 99.87 | Subject_028B_FE	Subject_089B_FE
2136678 2138456 | 2715386 2713608 | 1779 1779 | 98.09 | Subject_028B_FE	Subject_089B_FE
2136677 2138495 | 2692026 2690207 | 1819 1820 | 98.30 | Subject_028B_FE	Subject_089B_FE
2149095 2149960 | 3554977 3554112 | 866 866 | 99.77 | Subject_028B_FE	Subject_089B_FE
2149960 2151251 | 3111801 3110510 | 1292 1292 | 99.46 | Subject_028B_FE	Subject_089B_FE
2151253 2152497 | 3236739 3235580 | 1245 1160 | 91.97 | Subject_028B_FE	Subject_089B_FE
2151336 2151740 | 3874892 3874488 | 405 405 | 99.51 | Subject_028B_FE	Subject_089B_FE
2151334 2151740 | 3875369 3874963 | 407 407 | 99.02 | Subject_028B_FE	Subject_089B_FE
2151894 2152499 | 3783847 3783242 | 606 606 | 99.50 | Subject_028B_FE	Subject_089B_FE
2152499 2153049 | 3823600 3824150 | 551 551 | 100.00 | Subject_028B_FE	Subject_089B_FE
2153051 2153630 | 3802814 3802236 | 580 579 | 98.62 | Subject_028B_FE	Subject_089B_FE
2153626 2154863 | 3159730 3158492 | 1238 1239 | 97.98 | Subject_028B_FE	Subject_089B_FE
2155573 2159014 | 1898448 1895007 | 3442 3442 | 98.61 | Subject_028B_FE	Subject_089B_FE
2159039 2159489 | 346388 345938 | 451 451 | 95.57 | Subject_028B_FE	Subject_089B_FE
2159028 2159483 | 1028890 1029344 | 456 455 | 95.83 | Subject_028B_FE	Subject_089B_FE
2159729 2161942 | 2415357 2413144 | 2214 2214 | 99.23 | Subject_028B_FE	Subject_089B_FE
2161943 2162559 | 3829069 3829614 | 617 546 | 88.01 | Subject_028B_FE	Subject_089B_FE
2161944 2162557 | 3775283 3775896 | 614 614 | 99.19 | Subject_028B_FE	Subject_089B_FE
2162559 2163891 | 3060483 3059151 | 1333 1333 | 99.47 | Subject_028B_FE	Subject_089B_FE
2163926 2164446 | 3846734 3846214 | 521 521 | 99.81 | Subject_028B_FE	Subject_089B_FE
2164750 2165319 | 3806254 3805685 | 570 570 | 97.89 | Subject_028B_FE	Subject_089B_FE
2165980 2167036 | 3346201 3345145 | 1057 1057 | 99.43 | Subject_028B_FE	Subject_089B_FE
2167036 2168527 | 2937352 2935861 | 1492 1492 | 98.39 | Subject_028B_FE	Subject_089B_FE
2167177 2168251 | 3322788 3321714 | 1075 1075 | 98.14 | Subject_028B_FE	Subject_089B_FE
2168527 2169630 | 3292280 3291177 | 1104 1104 | 99.09 | Subject_028B_FE	Subject_089B_FE
2169629 2170137 | 3857612 3857104 | 509 509 | 98.43 | Subject_028B_FE	Subject_089B_FE
2170426 2170890 | 3883353 3882889 | 465 465 | 99.57 | Subject_028B_FE	Subject_089B_FE
2170891 2171302 | 3919280 3918869 | 412 412 | 100.00 | Subject_028B_FE	Subject_089B_FE
2176777 2177281 | 3860653 3861156 | 505 504 | 99.80 | Subject_028B_FE	Subject_089B_FE
2177342 2178071 | 3688660 3689390 | 730 731 | 99.45 | Subject_028B_FE	Subject_089B_FE
2179016 2179456 | 3899689 3900129 | 441 441 | 93.88 | Subject_028B_FE	Subject_089B_FE
2179368 2180569 | 3170802 3169601 | 1202 1202 | 97.92 | Subject_028B_FE	Subject_089B_FE
2179956 2180570 | 3776512 3775898 | 615 615 | 97.72 | Subject_028B_FE	Subject_089B_FE
2180571 2182012 | 2975659 2977102 | 1442 1444 | 98.48 | Subject_028B_FE	Subject_089B_FE
2185010 2187218 | 1823004 1825216 | 2209 2213 | 98.46 | Subject_028B_FE	Subject_089B_FE
2189606 2189874 | 1909347 1909080 | 269 268 | 96.67 | Subject_028B_FE	Subject_089B_FE
2190008 2190340 | 1444228 1444560 | 333 333 | 86.57 | Subject_028B_FE	Subject_089B_FE
2190008 2190310 | 2473195 2473497 | 303 303 | 87.54 | Subject_028B_FE	Subject_089B_FE
2190008 2190340 | 1562714 1563046 | 333 333 | 87.16 | Subject_028B_FE	Subject_089B_FE
2190461 2191607 | 1444681 1445827 | 1147 1147 | 87.02 | Subject_028B_FE	Subject_089B_FE
2191668 2192144 | 3155536 3156013 | 477 478 | 98.12 | Subject_028B_FE	Subject_089B_FE
2192143 2194227 | 2477666 2479750 | 2085 2085 | 98.94 | Subject_028B_FE	Subject_089B_FE
2194246 2196134 | 2634543 2636432 | 1889 1890 | 98.94 | Subject_028B_FE	Subject_089B_FE
2196135 2196818 | 3732525 3733208 | 684 684 | 99.27 | Subject_028B_FE	Subject_089B_FE
2196136 2196815 | 3731844 3732523 | 680 680 | 97.65 | Subject_028B_FE	Subject_089B_FE
2196817 2198398 | 2863522 2865103 | 1582 1582 | 99.43 | Subject_028B_FE	Subject_089B_FE
2198658 2199756 | 3292280 3293379 | 1099 1100 | 98.09 | Subject_028B_FE	Subject_089B_FE
2199994 2200900 | 3500830 3499924 | 907 907 | 98.57 | Subject_028B_FE	Subject_089B_FE
2201089 2203103 | 2538891 2540905 | 2015 2015 | 99.11 | Subject_028B_FE	Subject_089B_FE
2203103 2204321 | 3183065 3184283 | 1219 1219 | 98.77 | Subject_028B_FE	Subject_089B_FE
2203105 2204323 | 3183064 3181846 | 1219 1219 | 97.79 | Subject_028B_FE	Subject_089B_FE
2204323 2205565 | 3152286 3151043 | 1243 1244 | 99.36 | Subject_028B_FE	Subject_089B_FE
2205564 2206365 | 3621743 3620942 | 802 802 | 98.00 | Subject_028B_FE	Subject_089B_FE
2205696 2207071 | 3034672 3033297 | 1376 1376 | 98.40 | Subject_028B_FE	Subject_089B_FE
2205698 2206363 | 3740632 3739967 | 666 666 | 99.85 | Subject_028B_FE	Subject_089B_FE
2206366 2207072 | 3711674 3710968 | 707 707 | 99.29 | Subject_028B_FE	Subject_089B_FE
2207072 2213672 | 1292663 1286061 | 6601 6603 | 98.86 | Subject_028B_FE	Subject_089B_FE
2215739 2217376 | 2810407 2808769 | 1638 1639 | 99.45 | Subject_028B_FE	Subject_089B_FE
2217376 2218688 | 3086988 3088300 | 1313 1313 | 99.39 | Subject_028B_FE	Subject_089B_FE
2217377 2218693 | 3084356 3085674 | 1317 1319 | 97.65 | Subject_028B_FE	Subject_089B_FE
2218691 2225395 | 1238626 1245258 | 6705 6633 | 97.69 | Subject_028B_FE	Subject_089B_FE
2225396 2226715 | 3077764 3076445 | 1320 1320 | 98.94 | Subject_028B_FE	Subject_089B_FE
2225401 2226714 | 3079088 3080401 | 1314 1314 | 97.95 | Subject_028B_FE	Subject_089B_FE
2226976 2227797 | 3601444 3600623 | 822 822 | 99.39 | Subject_028B_FE	Subject_089B_FE
2226977 2227802 | 3603090 3602264 | 826 827 | 97.46 | Subject_028B_FE	Subject_089B_FE
2227799 2231123 | 1935756 1932431 | 3325 3326 | 99.31 | Subject_028B_FE	Subject_089B_FE
2231125 2231530 | 3921741 3922146 | 406 406 | 97.78 | Subject_028B_FE	Subject_089B_FE
2231531 2231925 | 3927348 3927741 | 395 394 | 99.49 | Subject_028B_FE	Subject_089B_FE
2231926 2233041 | 3276768 3277883 | 1116 1116 | 97.67 | Subject_028B_FE	Subject_089B_FE
2233044 2241096 | 1096627 1104679 | 8053 8053 | 99.66 | Subject_028B_FE	Subject_089B_FE
2241098 2242818 | 2745098 2743378 | 1721 1721 | 98.90 | Subject_028B_FE	Subject_089B_FE
2241098 2242820 | 2743374 2741652 | 1723 1723 | 99.59 | Subject_028B_FE	Subject_089B_FE
2242821 2248136 | 1409333 1414649 | 5316 5317 | 99.62 | Subject_028B_FE	Subject_089B_FE
2248134 2249293 | 3240221 3241379 | 1160 1159 | 99.40 | Subject_028B_FE	Subject_089B_FE
2248137 2249291 | 3242541 3243694 | 1155 1154 | 98.53 | Subject_028B_FE	Subject_089B_FE
2249295 2251857 | 2240666 2238105 | 2563 2562 | 99.38 | Subject_028B_FE	Subject_089B_FE
2251861 2253240 | 3027775 3029154 | 1380 1380 | 99.42 | Subject_028B_FE	Subject_089B_FE
2253241 2253782 | 3833951 3834492 | 542 542 | 99.45 | Subject_028B_FE	Subject_089B_FE
2255381 2255728 | 3400425 3400078 | 348 348 | 97.70 | Subject_028B_FE	Subject_089B_FE
2255730 2256428 | 3720102 3719404 | 699 699 | 99.14 | Subject_028B_FE	Subject_089B_FE
2263735 2274021 | 847679 857965 | 10287 10287 | 98.16 | Subject_028B_FE	Subject_089B_FE
2273200 2274023 | 955684 956507 | 824 824 | 96.60 | Subject_028B_FE	Subject_089B_FE
2276955 2277289 | 3953765 3953431 | 335 335 | 97.91 | Subject_028B_FE	Subject_089B_FE
2277288 2278125 | 3589854 3589017 | 838 838 | 97.37 | Subject_028B_FE	Subject_089B_FE
2278257 2279906 | 2790685 2792334 | 1650 1650 | 95.45 | Subject_028B_FE	Subject_089B_FE
2279903 2280347 | 3901017 3900573 | 445 445 | 97.30 | Subject_028B_FE	Subject_089B_FE
2293898 2294244 | 3946629 3946283 | 347 347 | 99.71 | Subject_028B_FE	Subject_089B_FE
2294246 2297201 | 2067476 2070430 | 2956 2955 | 98.11 | Subject_028B_FE	Subject_089B_FE
2301072 2302055 | 606310 607259 | 984 950 | 89.33 | Subject_028B_FE	Subject_089B_FE
2301410 2302457 | 3410172 3409168 | 1048 1005 | 93.03 | Subject_028B_FE	Subject_089B_FE
2315954 2316472 | 3850407 3850925 | 519 519 | 97.30 | Subject_028B_FE	Subject_089B_FE
2316474 2318498 | 2522726 2524750 | 2025 2025 | 98.91 | Subject_028B_FE	Subject_089B_FE
2319026 2323472 | 1605084 1609531 | 4447 4448 | 99.06 | Subject_028B_FE	Subject_089B_FE
2323715 2324012 | 3831002 3830705 | 298 298 | 89.93 | Subject_028B_FE	Subject_089B_FE
2324015 2324760 | 3676856 3677601 | 746 746 | 98.39 | Subject_028B_FE	Subject_089B_FE
2325058 2325229 | 2686293 2686464 | 172 172 | 84.97 | Subject_028B_FE	Subject_089B_FE
2329144 2330787 | 351207 352807 | 1644 1601 | 89.30 | Subject_028B_FE	Subject_089B_FE
2335237 2337113 | 2410927 2409051 | 1877 1877 | 96.59 | Subject_028B_FE	Subject_089B_FE
2336416 2337113 | 3366090 3365394 | 698 697 | 93.55 | Subject_028B_FE	Subject_089B_FE
2339116 2339242 | 2093919 2094045 | 127 127 | 94.53 | Subject_028B_FE	Subject_089B_FE
2339113 2339242 | 1173715 1173844 | 130 130 | 92.37 | Subject_028B_FE	Subject_089B_FE
2339423 2340204 | 864205 864986 | 782 782 | 93.73 | Subject_028B_FE	Subject_089B_FE
2339423 2340869 | 2003544 2002099 | 1447 1446 | 96.75 | Subject_028B_FE	Subject_089B_FE
2339524 2340008 | 2754876 2755361 | 485 486 | 98.35 | Subject_028B_FE	Subject_089B_FE
2340871 2341257 | 864989 865375 | 387 387 | 98.71 | Subject_028B_FE	Subject_089B_FE
2341360 2342774 | 865375 866789 | 1415 1415 | 99.01 | Subject_028B_FE	Subject_089B_FE
2349406 2350847 | 866781 868236 | 1442 1456 | 95.40 | Subject_028B_FE	Subject_089B_FE
2349540 2351309 | 2002120 2000387 | 1770 1734 | 93.33 | Subject_028B_FE	Subject_089B_FE
2350847 2351570 | 3697383 3696660 | 724 724 | 96.82 | Subject_028B_FE	Subject_089B_FE
2351570 2352301 | 3690849 3691579 | 732 731 | 98.36 | Subject_028B_FE	Subject_089B_FE
2352681 2354119 | 2981413 2979975 | 1439 1439 | 98.19 | Subject_028B_FE	Subject_089B_FE
2354121 2354567 | 3894793 3894347 | 447 447 | 97.76 | Subject_028B_FE	Subject_089B_FE
2354376 2356332 | 1324106 1326058 | 1957 1953 | 97.75 | Subject_028B_FE	Subject_089B_FE
2354570 2355706 | 3266585 3267719 | 1137 1135 | 98.68 | Subject_028B_FE	Subject_089B_FE
2355707 2357603 | 2626955 2628854 | 1897 1900 | 96.47 | Subject_028B_FE	Subject_089B_FE
2355708 2356366 | 2345327 2344670 | 659 658 | 97.72 | Subject_028B_FE	Subject_089B_FE
2356361 2356835 | 2343670 2343199 | 475 472 | 92.65 | Subject_028B_FE	Subject_089B_FE
2356361 2357594 | 1328277 1329507 | 1234 1231 | 95.22 | Subject_028B_FE	Subject_089B_FE
2358686 2359417 | 1329531 1330262 | 732 732 | 95.77 | Subject_028B_FE	Subject_089B_FE
2358729 2359254 | 3576365 3576890 | 526 526 | 95.63 | Subject_028B_FE	Subject_089B_FE
2358723 2359656 | 2347646 2346725 | 934 922 | 94.43 | Subject_028B_FE	Subject_089B_FE
2366819 2366977 | 1531795 1531953 | 159 159 | 96.86 | Subject_028B_FE	Subject_089B_FE
2366978 2367179 | 3894999 3894798 | 202 202 | 99.01 | Subject_028B_FE	Subject_089B_FE
2367183 2367509 | 3956738 3957064 | 327 327 | 98.78 | Subject_028B_FE	Subject_089B_FE
2367509 2368363 | 3572118 3571264 | 855 855 | 98.83 | Subject_028B_FE	Subject_089B_FE
2367567 2368361 | 3573762 3572968 | 795 795 | 98.62 | Subject_028B_FE	Subject_089B_FE
2368362 2368970 | 3780802 3780194 | 609 609 | 99.34 | Subject_028B_FE	Subject_089B_FE
2368973 2369776 | 3628949 3628146 | 804 804 | 97.51 | Subject_028B_FE	Subject_089B_FE
2368975 2370474 | 2929850 2928350 | 1500 1501 | 97.27 | Subject_028B_FE	Subject_089B_FE
2369770 2370118 | 3945932 3945584 | 349 349 | 99.14 | Subject_028B_FE	Subject_089B_FE
2369771 2370117 | 3946280 3945934 | 347 347 | 98.85 | Subject_028B_FE	Subject_089B_FE
2370119 2370475 | 3943813 3943457 | 357 357 | 99.44 | Subject_028B_FE	Subject_089B_FE
2370476 2371205 | 3687194 3687926 | 730 733 | 95.63 | Subject_028B_FE	Subject_089B_FE
2371205 2371972 | 3306527 3305760 | 768 768 | 99.48 | Subject_028B_FE	Subject_089B_FE
2371394 2371972 | 3773431 3772853 | 579 579 | 97.06 | Subject_028B_FE	Subject_089B_FE
2374418 2376177 | 2731251 2732984 | 1760 1734 | 95.12 | Subject_028B_FE	Subject_089B_FE
2374481 2376178 | 2739923 2741651 | 1698 1729 | 95.37 | Subject_028B_FE	Subject_089B_FE
2375837 2376517 | 2868258 2867577 | 681 682 | 92.67 | Subject_028B_FE	Subject_089B_FE
2380543 2382479 | 2580665 2578708 | 1937 1958 | 95.82 | Subject_028B_FE	Subject_089B_FE
2380544 2382411 | 2653374 2651509 | 1868 1866 | 96.77 | Subject_028B_FE	Subject_089B_FE
2380871 2381023 | 2867509 2867358 | 153 152 | 98.04 | Subject_028B_FE	Subject_089B_FE
2381502 2381637 | 2867357 2867223 | 136 135 | 98.53 | Subject_028B_FE	Subject_089B_FE
2381874 2382410 | 2867222 2866686 | 537 537 | 98.32 | Subject_028B_FE	Subject_089B_FE
2382481 2383045 | 3809666 3809102 | 565 565 | 98.76 | Subject_028B_FE	Subject_089B_FE
2383050 2383511 | 3881494 3881962 | 462 469 | 95.10 | Subject_028B_FE	Subject_089B_FE
2383532 2384795 | 3132238 3133502 | 1264 1265 | 98.58 | Subject_028B_FE	Subject_089B_FE
2384796 2385948 | 3248314 3247165 | 1153 1150 | 98.09 | Subject_028B_FE	Subject_089B_FE
2385743 2386036 | 1456622 1456915 | 294 294 | 95.24 | Subject_028B_FE	Subject_089B_FE
2387155 2388320 | 3223840 3222675 | 1166 1166 | 97.17 | Subject_028B_FE	Subject_089B_FE
2388386 2390893 | 1459285 1461790 | 2508 2506 | 96.77 | Subject_028B_FE	Subject_089B_FE
2390894 2391491 | 3789851 3790446 | 598 596 | 97.66 | Subject_028B_FE	Subject_089B_FE
2391668 2392640 | 3375443 3374408 | 973 1036 | 92.38 | Subject_028B_FE	Subject_089B_FE
2391672 2392642 | 3440766 3439796 | 971 971 | 98.15 | Subject_028B_FE	Subject_089B_FE
2392641 2393027 | 3931226 3930840 | 387 387 | 98.71 | Subject_028B_FE	Subject_089B_FE
2394756 2395575 | 3605554 3604735 | 820 820 | 98.78 | Subject_028B_FE	Subject_089B_FE
2395577 2397064 | 2943327 2944816 | 1488 1490 | 97.52 | Subject_028B_FE	Subject_089B_FE
2395861 2398067 | 2430695 2428512 | 2207 2184 | 95.97 | Subject_028B_FE	Subject_089B_FE
2395862 2397063 | 3201206 3200006 | 1202 1201 | 97.92 | Subject_028B_FE	Subject_089B_FE
2397065 2398068 | 3414188 3413185 | 1004 1004 | 98.51 | Subject_028B_FE	Subject_089B_FE
2398068 2400802 | 2171910 2169176 | 2735 2735 | 99.27 | Subject_028B_FE	Subject_089B_FE
2401288 2403223 | 2600110 2598176 | 1936 1935 | 97.52 | Subject_028B_FE	Subject_089B_FE
2401287 2403224 | 2596238 2594300 | 1938 1939 | 98.61 | Subject_028B_FE	Subject_089B_FE
2403225 2404449 | 3175735 3176960 | 1225 1226 | 98.69 | Subject_028B_FE	Subject_089B_FE
2404450 2406112 | 717698 716069 | 1663 1630 | 95.79 | Subject_028B_FE	Subject_089B_FE
2405374 2406181 | 3595677 3594871 | 808 807 | 99.26 | Subject_028B_FE	Subject_089B_FE
2405375 2406181 | 3566145 3565340 | 807 806 | 98.64 | Subject_028B_FE	Subject_089B_FE
2406157 2406276 | 2203004 2202887 | 120 118 | 94.17 | Subject_028B_FE	Subject_089B_FE
2406461 2406695 | 2202895 2202656 | 235 240 | 94.19 | Subject_028B_FE	Subject_089B_FE
2406505 2406695 | 424550 424745 | 191 196 | 94.42 | Subject_028B_FE	Subject_089B_FE
2406505 2406695 | 2517228 2517033 | 191 196 | 88.83 | Subject_028B_FE	Subject_089B_FE
2406508 2406695 | 715992 715802 | 188 191 | 90.62 | Subject_028B_FE	Subject_089B_FE
2406504 2406695 | 2097583 2097799 | 192 217 | 85.32 | Subject_028B_FE	Subject_089B_FE
2418298 2418558 | 2454918 2454658 | 261 261 | 82.95 | Subject_028B_FE	Subject_089B_FE
2421886 2422666 | 3649430 3650210 | 781 781 | 97.44 | Subject_028B_FE	Subject_089B_FE
2422666 2424426 | 2724246 2726006 | 1761 1761 | 99.09 | Subject_028B_FE	Subject_089B_FE
2424426 2424935 | 3856595 3856086 | 510 510 | 98.24 | Subject_028B_FE	Subject_089B_FE
2424427 2425582 | 805987 807135 | 1156 1149 | 94.93 | Subject_028B_FE	Subject_089B_FE
2425045 2425439 | 1873921 1873494 | 395 428 | 77.60 | Subject_028B_FE	Subject_089B_FE
2424970 2425250 | 3684700 3684978 | 281 279 | 78.60 | Subject_028B_FE	Subject_089B_FE
2424970 2425439 | 2323535 2323029 | 470 507 | 81.18 | Subject_028B_FE	Subject_089B_FE
2425051 2425213 | 705213 705055 | 163 159 | 83.93 | Subject_028B_FE	Subject_089B_FE
2425051 2425213 | 1878557 1878714 | 163 158 | 86.83 | Subject_028B_FE	Subject_089B_FE
2425051 2425213 | 2270019 2269863 | 163 157 | 84.94 | Subject_028B_FE	Subject_089B_FE
2425576 2426152 | 815957 816534 | 577 578 | 97.75 | Subject_028B_FE	Subject_089B_FE
2425709 2426153 | 3862103 3861659 | 445 445 | 99.33 | Subject_028B_FE	Subject_089B_FE
2426154 2427008 | 3564435 3563581 | 855 855 | 98.25 | Subject_028B_FE	Subject_089B_FE
2428943 2429490 | 3825246 3824699 | 548 548 | 99.27 | Subject_028B_FE	Subject_089B_FE
2429546 2432024 | 2265972 2268451 | 2479 2480 | 99.60 | Subject_028B_FE	Subject_089B_FE
2432021 2433340 | 2989990 2991309 | 1320 1320 | 97.80 | Subject_028B_FE	Subject_089B_FE
2432047 2433340 | 2984281 2985574 | 1294 1294 | 97.84 | Subject_028B_FE	Subject_089B_FE
2432052 2433579 | 2941840 2943324 | 1528 1485 | 94.24 | Subject_028B_FE	Subject_089B_FE
2433955 2434891 | 3401087 3400151 | 937 937 | 98.61 | Subject_028B_FE	Subject_089B_FE
2435764 2436309 | 3720102 3719557 | 546 546 | 92.50 | Subject_028B_FE	Subject_089B_FE
2441324 2443132 | 1475209 1477017 | 1809 1809 | 98.18 | Subject_028B_FE	Subject_089B_FE
2444790 2445261 | 3878684 3879155 | 472 472 | 99.36 | Subject_028B_FE	Subject_089B_FE
2444792 2445564 | 3651767 3652539 | 773 773 | 98.06 | Subject_028B_FE	Subject_089B_FE
2445565 2446441 | 3543674 3542799 | 877 876 | 97.83 | Subject_028B_FE	Subject_089B_FE
2446511 2447503 | 3420156 3419164 | 993 993 | 97.99 | Subject_028B_FE	Subject_089B_FE
2446511 2447502 | 3421148 3420158 | 992 991 | 96.88 | Subject_028B_FE	Subject_089B_FE
2447503 2452686 | 1456622 1451439 | 5184 5184 | 98.38 | Subject_028B_FE	Subject_089B_FE
2452686 2453710 | 3391925 3392949 | 1025 1025 | 99.02 | Subject_028B_FE	Subject_089B_FE
2452688 2453709 | 3392951 3393972 | 1022 1022 | 98.53 | Subject_028B_FE	Subject_089B_FE
2452910 2456311 | 1922385 1925749 | 3402 3365 | 97.15 | Subject_028B_FE	Subject_089B_FE
2453711 2454306 | 3794019 3794614 | 596 596 | 98.32 | Subject_028B_FE	Subject_089B_FE
2454315 2456866 | 2278282 2275845 | 2552 2438 | 91.50 | Subject_028B_FE	Subject_089B_FE
2456310 2456868 | 3814747 3815305 | 559 559 | 95.71 | Subject_028B_FE	Subject_089B_FE
2456869 2457890 | 3394997 3396018 | 1022 1022 | 99.02 | Subject_028B_FE	Subject_089B_FE
2458851 2462906 | 1702357 1706412 | 4056 4056 | 98.72 | Subject_028B_FE	Subject_089B_FE
2462905 2465711 | 2141596 2138814 | 2807 2783 | 95.01 | Subject_028B_FE	Subject_089B_FE
2469578 2471712 | 2460845 2458711 | 2135 2135 | 99.63 | Subject_028B_FE	Subject_089B_FE
2469784 2471448 | 2790682 2789022 | 1665 1661 | 96.76 | Subject_028B_FE	Subject_089B_FE
2471449 2472612 | 2607835 2606672 | 1164 1164 | 97.77 | Subject_028B_FE	Subject_089B_FE
2471742 2472212 | 3878683 3878213 | 471 471 | 98.09 | Subject_028B_FE	Subject_089B_FE
2472213 2472602 | 3928134 3928523 | 390 390 | 97.69 | Subject_028B_FE	Subject_089B_FE
2472213 2472745 | 1224604 1225136 | 533 533 | 96.44 | Subject_028B_FE	Subject_089B_FE
2472603 2474406 | 2632648 2630799 | 1804 1850 | 96.11 | Subject_028B_FE	Subject_089B_FE
2474259 2474476 | 3141819 3141590 | 218 230 | 91.77 | Subject_028B_FE	Subject_089B_FE
2474262 2474374 | 2606653 2606541 | 113 113 | 95.58 | Subject_028B_FE	Subject_089B_FE
2474262 2474406 | 1231441 1231586 | 145 146 | 97.26 | Subject_028B_FE	Subject_089B_FE
2474484 2477890 | 975034 978439 | 3407 3406 | 87.05 | Subject_028B_FE	Subject_089B_FE
2481803 2482493 | 983526 984213 | 691 688 | 92.62 | Subject_028B_FE	Subject_089B_FE
2482039 2482719 | 2442265 2441540 | 681 726 | 89.96 | Subject_028B_FE	Subject_089B_FE
2482489 2483178 | 3376822 3377511 | 690 690 | 98.26 | Subject_028B_FE	Subject_089B_FE
2483179 2485037 | 2657097 2655239 | 1859 1859 | 98.98 | Subject_028B_FE	Subject_089B_FE
2485037 2485522 | 3871541 3871056 | 486 486 | 98.56 | Subject_028B_FE	Subject_089B_FE
2485038 2486136 | 577309 578407 | 1099 1099 | 97.91 | Subject_028B_FE	Subject_089B_FE
2485521 2486725 | 3206015 3204814 | 1205 1202 | 97.18 | Subject_028B_FE	Subject_089B_FE
2485524 2486133 | 1545889 1545278 | 610 612 | 98.04 | Subject_028B_FE	Subject_089B_FE
2486207 2487620 | 1542647 1541234 | 1414 1414 | 97.39 | Subject_028B_FE	Subject_089B_FE
2486207 2486782 | 591182 591759 | 576 578 | 97.06 | Subject_028B_FE	Subject_089B_FE
2486726 2487864 | 3257480 3258618 | 1139 1139 | 96.66 | Subject_028B_FE	Subject_089B_FE
2486781 2487621 | 3589019 3588179 | 841 841 | 97.15 | Subject_028B_FE	Subject_089B_FE
2487958 2488972 | 3398048 3399062 | 1015 1015 | 98.52 | Subject_028B_FE	Subject_089B_FE
2489487 2491264 | 2711830 2713607 | 1778 1778 | 97.30 | Subject_028B_FE	Subject_089B_FE
2489566 2491265 | 2758763 2760462 | 1700 1700 | 99.06 | Subject_028B_FE	Subject_089B_FE
2489394 2492377 | 2049698 2052611 | 2984 2914 | 85.41 | Subject_028B_FE	Subject_089B_FE
2491266 2493297 | 2514621 2512590 | 2032 2032 | 98.72 | Subject_028B_FE	Subject_089B_FE
2493299 2494476 | 3221495 3220315 | 1178 1181 | 98.14 | Subject_028B_FE	Subject_089B_FE
2494664 2497896 | 1968429 1971654 | 3233 3226 | 95.70 | Subject_028B_FE	Subject_089B_FE
2500656 2502288 | 2816946 2815314 | 1633 1633 | 96.82 | Subject_028B_FE	Subject_089B_FE
2502526 2503050 | 3851972 3851448 | 525 525 | 96.95 | Subject_028B_FE	Subject_089B_FE
2503254 2504009 | 3667092 3667847 | 756 756 | 97.22 | Subject_028B_FE	Subject_089B_FE
2515947 2517782 | 370158 368323 | 1836 1836 | 96.68 | Subject_028B_FE	Subject_089B_FE
2518326 2518923 | 3788057 3788654 | 598 598 | 98.49 | Subject_028B_FE	Subject_089B_FE
2519816 2521467 | 2793987 2792336 | 1652 1652 | 98.31 | Subject_028B_FE	Subject_089B_FE
2519815 2520991 | 3228556 3227381 | 1177 1176 | 97.54 | Subject_028B_FE	Subject_089B_FE
2521024 2521583 | 3813626 3813067 | 560 560 | 96.61 | Subject_028B_FE	Subject_089B_FE
2521464 2521872 | 3923357 3923765 | 409 409 | 97.31 | Subject_028B_FE	Subject_089B_FE
2521627 2521949 | 3958691 3958369 | 323 323 | 97.52 | Subject_028B_FE	Subject_089B_FE
2522014 2522552 | 3832869 3832331 | 539 539 | 97.59 | Subject_028B_FE	Subject_089B_FE
2526533 2527128 | 3797570 3796981 | 596 590 | 95.64 | Subject_028B_FE	Subject_089B_FE
2529939 2530033 | 845248 845156 | 95 93 | 95.79 | Subject_028B_FE	Subject_089B_FE
2529939 2530033 | 2224944 2224852 | 95 93 | 94.74 | Subject_028B_FE	Subject_089B_FE
2530434 2531623 | 3217946 3219136 | 1190 1191 | 98.32 | Subject_028B_FE	Subject_089B_FE
2531620 2534783 | 1472031 1475215 | 3164 3185 | 96.64 | Subject_028B_FE	Subject_089B_FE
2534777 2535895 | 897467 896348 | 1119 1120 | 96.16 | Subject_028B_FE	Subject_089B_FE
2534777 2535881 | 1400055 1398951 | 1105 1105 | 96.83 | Subject_028B_FE	Subject_089B_FE
2539732 2540126 | 2902853 2903247 | 395 395 | 93.16 | Subject_028B_FE	Subject_089B_FE
2540120 2540684 | 2903495 2904060 | 565 566 | 98.76 | Subject_028B_FE	Subject_089B_FE
2540329 2540894 | 3810800 3810235 | 566 566 | 98.76 | Subject_028B_FE	Subject_089B_FE
2540893 2541007 | 2462966 2462852 | 115 115 | 95.69 | Subject_028B_FE	Subject_089B_FE
2548877 2550895 | 2462864 2460846 | 2019 2019 | 97.52 | Subject_028B_FE	Subject_089B_FE
2548877 2551282 | 2245622 2243217 | 2406 2406 | 98.34 | Subject_028B_FE	Subject_089B_FE
2550896 2552135 | 1974869 1976108 | 1240 1240 | 95.56 | Subject_028B_FE	Subject_089B_FE
2552455 2554113 | 1976425 1978084 | 1659 1660 | 92.66 | Subject_028B_FE	Subject_089B_FE
2553034 2553735 | 3715901 3716602 | 702 702 | 99.43 | Subject_028B_FE	Subject_089B_FE
2553054 2555110 | 2496272 2494216 | 2057 2057 | 97.76 | Subject_028B_FE	Subject_089B_FE
2553735 2554434 | 3718004 3718703 | 700 700 | 97.29 | Subject_028B_FE	Subject_089B_FE
2553824 2555276 | 2285607 2287059 | 1453 1453 | 96.77 | Subject_028B_FE	Subject_089B_FE
2553825 2554463 | 3757651 3757013 | 639 639 | 96.87 | Subject_028B_FE	Subject_089B_FE
2553980 2554462 | 3872509 3872027 | 483 483 | 98.14 | Subject_028B_FE	Subject_089B_FE
2554470 2555279 | 2704679 2703870 | 810 810 | 97.53 | Subject_028B_FE	Subject_089B_FE
2555102 2555819 | 3706721 3706004 | 718 718 | 97.49 | Subject_028B_FE	Subject_089B_FE
2555111 2555898 | 3638462 3637675 | 788 788 | 97.84 | Subject_028B_FE	Subject_089B_FE
2555281 2555821 | 2849776 2849232 | 541 545 | 96.33 | Subject_028B_FE	Subject_089B_FE
2555899 2557419 | 2913249 2911729 | 1521 1521 | 99.01 | Subject_028B_FE	Subject_089B_FE
2556344 2557283 | 1142006 1141067 | 940 940 | 84.29 | Subject_028B_FE	Subject_089B_FE
2557421 2559015 | 1365804 1364210 | 1595 1595 | 94.80 | Subject_028B_FE	Subject_089B_FE
2558572 2559131 | 3636885 3636282 | 560 604 | 91.39 | Subject_028B_FE	Subject_089B_FE
2558871 2558966 | 1141050 1140955 | 96 96 | 96.88 | Subject_028B_FE	Subject_089B_FE
2560245 2560340 | 1364054 1363958 | 96 97 | 97.94 | Subject_028B_FE	Subject_089B_FE
2560236 2560408 | 3636272 3636099 | 173 174 | 97.70 | Subject_028B_FE	Subject_089B_FE
2560352 2560618 | 1139750 1139484 | 267 267 | 96.63 | Subject_028B_FE	Subject_089B_FE
2560524 2560621 | 562625 562528 | 98 98 | 95.92 | Subject_028B_FE	Subject_089B_FE
2562949 2563728 | 562358 561579 | 780 780 | 93.33 | Subject_028B_FE	Subject_089B_FE
2562949 2563964 | 1139314 1138300 | 1016 1015 | 93.31 | Subject_028B_FE	Subject_089B_FE
2563726 2563979 | 1363848 1363595 | 254 254 | 96.06 | Subject_028B_FE	Subject_089B_FE
2563979 2564490 | 247724 248235 | 512 512 | 97.66 | Subject_028B_FE	Subject_089B_FE
2565784 2568016 | 2402021 2404252 | 2233 2232 | 98.70 | Subject_028B_FE	Subject_089B_FE
2568018 2569440 | 2987147 2988569 | 1423 1423 | 95.08 | Subject_028B_FE	Subject_089B_FE
2569442 2572569 | 2006686 2009812 | 3128 3127 | 97.22 | Subject_028B_FE	Subject_089B_FE
2570366 2572567 | 2417562 2419763 | 2202 2202 | 97.41 | Subject_028B_FE	Subject_089B_FE
2570370 2573666 | 1935757 1939081 | 3297 3325 | 96.51 | Subject_028B_FE	Subject_089B_FE
2572570 2573662 | 3281221 3280115 | 1093 1107 | 96.39 | Subject_028B_FE	Subject_089B_FE
2573667 2577399 | 1819272 1815534 | 3733 3739 | 98.23 | Subject_028B_FE	Subject_089B_FE
2577397 2578197 | 3625753 3624953 | 801 801 | 98.00 | Subject_028B_FE	Subject_089B_FE
2578198 2579271 | 3318476 3317403 | 1074 1074 | 98.04 | Subject_028B_FE	Subject_089B_FE
2578724 2579279 | 3817527 3816972 | 556 556 | 97.84 | Subject_028B_FE	Subject_089B_FE
2579279 2581294 | 2538892 2536877 | 2016 2016 | 98.61 | Subject_028B_FE	Subject_089B_FE
2581295 2582088 | 3623350 3624150 | 794 801 | 95.88 | Subject_028B_FE	Subject_089B_FE
2584309 2585719 | 2992828 2994239 | 1411 1412 | 99.01 | Subject_028B_FE	Subject_089B_FE
2585721 2586178 | 3887511 3887054 | 458 458 | 98.25 | Subject_028B_FE	Subject_089B_FE
2585720 2586177 | 3888430 3887973 | 458 458 | 98.69 | Subject_028B_FE	Subject_089B_FE
2586178 2587265 | 3310884 3309796 | 1088 1089 | 98.72 | Subject_028B_FE	Subject_089B_FE
2587267 2589520 | 2198885 2196632 | 2254 2254 | 97.96 | Subject_028B_FE	Subject_089B_FE
2587701 2588774 | 3326017 3324944 | 1074 1074 | 97.67 | Subject_028B_FE	Subject_089B_FE
2587701 2588770 | 3327092 3326023 | 1070 1070 | 97.01 | Subject_028B_FE	Subject_089B_FE
2588775 2589687 | 3491737 3492649 | 913 913 | 99.01 | Subject_028B_FE	Subject_089B_FE
2589631 2589898 | 2235271 2235537 | 268 267 | 96.64 | Subject_028B_FE	Subject_089B_FE
2589688 2590088 | 3924567 3924967 | 401 401 | 97.01 | Subject_028B_FE	Subject_089B_FE
2591021 2591540 | 3850927 3851446 | 520 520 | 98.65 | Subject_028B_FE	Subject_089B_FE
2592886 2593146 | 3881025 3880765 | 261 261 | 97.70 | Subject_028B_FE	Subject_089B_FE
2593158 2596010 | 2102205 2105056 | 2853 2852 | 98.70 | Subject_028B_FE	Subject_089B_FE
2593770 2596009 | 2397545 2395306 | 2240 2240 | 97.68 | Subject_028B_FE	Subject_089B_FE
2593766 2595007 | 3162200 3163441 | 1242 1242 | 99.28 | Subject_028B_FE	Subject_089B_FE
2594851 2596255 | 2999872 3001276 | 1405 1405 | 97.79 | Subject_028B_FE	Subject_089B_FE
2597075 2599045 | 1063708 1061737 | 1971 1972 | 92.76 | Subject_028B_FE	Subject_089B_FE
2599193 2605807 | 1061708 1055129 | 6615 6580 | 95.15 | Subject_028B_FE	Subject_089B_FE
2607887 2608636 | 2300908 2300159 | 750 750 | 97.07 | Subject_028B_FE	Subject_089B_FE
2607887 2608632 | 3569455 3568710 | 746 746 | 96.12 | Subject_028B_FE	Subject_089B_FE
2607894 2610184 | 49940 52224 | 2291 2285 | 89.66 | Subject_028B_FE	Subject_089B_FE
2609096 2609418 | 3958691 3958369 | 323 323 | 87.93 | Subject_028B_FE	Subject_089B_FE
2610264 2614889 | 1550561 1555190 | 4626 4630 | 98.88 | Subject_028B_FE	Subject_089B_FE
2610263 2613339 | 76179 79261 | 3077 3083 | 92.70 | Subject_028B_FE	Subject_089B_FE
2614890 2618940 | 1231634 1235682 | 4051 4049 | 95.68 | Subject_028B_FE	Subject_089B_FE
2614891 2622135 | 1159179 1151920 | 7245 7260 | 96.91 | Subject_028B_FE	Subject_089B_FE
2617074 2617324 | 83094 83344 | 251 251 | 81.27 | Subject_028B_FE	Subject_089B_FE
2619098 2622003 | 1235719 1238626 | 2906 2908 | 97.18 | Subject_028B_FE	Subject_089B_FE
2619725 2619941 | 85709 85930 | 217 222 | 84.82 | Subject_028B_FE	Subject_089B_FE
2629774 2633983 | 1502523 1506732 | 4210 4210 | 98.93 | Subject_028B_FE	Subject_089B_FE
2634286 2636806 | 2034918 2037460 | 2521 2543 | 95.17 | Subject_028B_FE	Subject_089B_FE
2636808 2637335 | 3844097 3844624 | 528 528 | 99.81 | Subject_028B_FE	Subject_089B_FE
2640731 2641417 | 3729106 3729792 | 687 687 | 99.13 | Subject_028B_FE	Subject_089B_FE
2641418 2642093 | 3735927 3736602 | 676 676 | 98.22 | Subject_028B_FE	Subject_089B_FE
2642094 2642492 | 3774048 3773650 | 399 399 | 97.25 | Subject_028B_FE	Subject_089B_FE
2642748 2643403 | 3750532 3749877 | 656 656 | 98.78 | Subject_028B_FE	Subject_089B_FE
2643402 2643814 | 3917213 3916801 | 413 413 | 97.58 | Subject_028B_FE	Subject_089B_FE
2643400 2644277 | 3605555 3606373 | 878 819 | 90.55 | Subject_028B_FE	Subject_089B_FE
2643815 2644289 | 3884280 3883805 | 475 476 | 99.16 | Subject_028B_FE	Subject_089B_FE
2644279 2647582 | 1955472 1958717 | 3304 3246 | 97.28 | Subject_028B_FE	Subject_089B_FE
2647735 2648321 | 3799329 3798743 | 587 587 | 97.27 | Subject_028B_FE	Subject_089B_FE
2647737 2648323 | 3799913 3799327 | 587 587 | 97.27 | Subject_028B_FE	Subject_089B_FE
2648326 2649289 | 3448530 3447566 | 964 965 | 96.99 | Subject_028B_FE	Subject_089B_FE
2650132 2650319 | 715803 715994 | 188 192 | 89.69 | Subject_028B_FE	Subject_089B_FE
2650132 2650316 | 2202657 2202847 | 185 191 | 94.76 | Subject_028B_FE	Subject_089B_FE
2650322 2650880 | 2517331 2517887 | 559 557 | 98.03 | Subject_028B_FE	Subject_089B_FE
2650322 2651473 | 2203059 2204208 | 1152 1150 | 93.14 | Subject_028B_FE	Subject_089B_FE
2650919 2651473 | 2518117 2518671 | 555 555 | 96.58 | Subject_028B_FE	Subject_089B_FE
2652141 2653511 | 3037421 3038791 | 1371 1371 | 98.98 | Subject_028B_FE	Subject_089B_FE
2653512 2654317 | 3616115 3615310 | 806 806 | 97.15 | Subject_028B_FE	Subject_089B_FE
2654769 2657015 | 2393070 2390823 | 2247 2248 | 99.69 | Subject_028B_FE	Subject_089B_FE
2657018 2657711 | 3720796 3720103 | 694 694 | 97.26 | Subject_028B_FE	Subject_089B_FE
2657712 2658612 | 3510779 3509880 | 901 900 | 99.33 | Subject_028B_FE	Subject_089B_FE
2658866 2662361 | 1905320 1901890 | 3496 3431 | 95.57 | Subject_028B_FE	Subject_089B_FE
2662362 2663393 | 3382675 3383707 | 1032 1033 | 98.74 | Subject_028B_FE	Subject_089B_FE
2662363 2665525 | 1981289 1978076 | 3163 3214 | 96.14 | Subject_028B_FE	Subject_089B_FE
2666370 2666896 | 3847786 3848312 | 527 527 | 96.77 | Subject_028B_FE	Subject_089B_FE
2666371 2667380 | 3402101 3403110 | 1010 1010 | 97.43 | Subject_028B_FE	Subject_089B_FE
2666929 2667889 | 3461004 3461966 | 961 963 | 97.61 | Subject_028B_FE	Subject_089B_FE
2667322 2670773 | 1929104 1932431 | 3452 3328 | 94.12 | Subject_028B_FE	Subject_089B_FE
2667381 2667886 | 3860147 3859646 | 506 502 | 96.64 | Subject_028B_FE	Subject_089B_FE
2667890 2668850 | 3452382 3453342 | 961 961 | 98.44 | Subject_028B_FE	Subject_089B_FE
2669135 2670771 | 2810408 2812043 | 1637 1636 | 99.39 | Subject_028B_FE	Subject_089B_FE
2670772 2671751 | 3433933 3434912 | 980 980 | 98.98 | Subject_028B_FE	Subject_089B_FE
2671753 2674397 | 2212164 2209518 | 2645 2647 | 96.90 | Subject_028B_FE	Subject_089B_FE
2673831 2674398 | 3812496 3813064 | 568 569 | 97.54 | Subject_028B_FE	Subject_089B_FE
2674398 2676180 | 2710046 2711828 | 1783 1783 | 98.77 | Subject_028B_FE	Subject_089B_FE
2676604 2677299 | 3722887 3722192 | 696 696 | 99.71 | Subject_028B_FE	Subject_089B_FE
2676606 2677405 | 244619 245417 | 800 799 | 96.50 | Subject_028B_FE	Subject_089B_FE
2676922 2677412 | 3357746 3357255 | 491 492 | 97.56 | Subject_028B_FE	Subject_089B_FE
2677300 2677412 | 3743302 3743190 | 113 113 | 100.00 | Subject_028B_FE	Subject_089B_FE
2677302 2677412 | 3240220 3240110 | 111 111 | 95.50 | Subject_028B_FE	Subject_089B_FE
2677414 2677943 | 247726 248255 | 530 530 | 98.30 | Subject_028B_FE	Subject_089B_FE
2687319 2689027 | 1903468 1905176 | 1709 1709 | 84.40 | Subject_028B_FE	Subject_089B_FE
2704419 2704994 | 3801656 3801081 | 576 576 | 99.31 | Subject_028B_FE	Subject_089B_FE
2704419 2704565 | 3800933 3801079 | 147 147 | 100.00 | Subject_028B_FE	Subject_089B_FE
2704423 2704591 | 1245673 1245841 | 169 169 | 91.72 | Subject_028B_FE	Subject_089B_FE
2704564 2704995 | 3800930 3800499 | 432 432 | 99.07 | Subject_028B_FE	Subject_089B_FE
2704564 2704728 | 736333 736497 | 165 165 | 92.12 | Subject_028B_FE	Subject_089B_FE
2704564 2704733 | 622108 621939 | 170 170 | 92.94 | Subject_028B_FE	Subject_089B_FE
2704564 2704672 | 3316203 3316311 | 109 109 | 93.58 | Subject_028B_FE	Subject_089B_FE
2704996 2705497 | 3861157 3861658 | 502 502 | 98.61 | Subject_028B_FE	Subject_089B_FE
2705900 2706261 | 2955113 2954752 | 362 362 | 98.07 | Subject_028B_FE	Subject_089B_FE
2705940 2706087 | 3896381 3896233 | 148 149 | 88.67 | Subject_028B_FE	Subject_089B_FE
2706579 2708596 | 2532836 2530819 | 2018 2018 | 97.62 | Subject_028B_FE	Subject_089B_FE
2707595 2708595 | 2954734 2953734 | 1001 1001 | 96.70 | Subject_028B_FE	Subject_089B_FE
2708597 2709559 | 3449496 3448534 | 963 963 | 97.72 | Subject_028B_FE	Subject_089B_FE
2710595 2710796 | 1790466 1790667 | 202 202 | 92.57 | Subject_028B_FE	Subject_089B_FE
2710595 2710796 | 2975096 2974895 | 202 202 | 90.59 | Subject_028B_FE	Subject_089B_FE
2710653 2710873 | 1789108 1789335 | 221 228 | 89.04 | Subject_028B_FE	Subject_089B_FE
2713220 2713342 | 2974880 2974758 | 123 123 | 100.00 | Subject_028B_FE	Subject_089B_FE
2713331 2713759 | 2974646 2974218 | 429 429 | 96.51 | Subject_028B_FE	Subject_089B_FE
2713331 2713768 | 1792492 1792930 | 438 439 | 96.13 | Subject_028B_FE	Subject_089B_FE
2713659 2714083 | 3211994 3212419 | 425 426 | 98.36 | Subject_028B_FE	Subject_089B_FE
2713894 2714624 | 3686464 3687194 | 731 731 | 98.22 | Subject_028B_FE	Subject_089B_FE
2713890 2714750 | 3558432 3559292 | 861 861 | 97.56 | Subject_028B_FE	Subject_089B_FE
2714142 2714623 | 3212704 3213185 | 482 482 | 98.13 | Subject_028B_FE	Subject_089B_FE
2714750 2715114 | 3939847 3940211 | 365 365 | 99.73 | Subject_028B_FE	Subject_089B_FE
2715115 2716423 | 3100110 3098802 | 1309 1309 | 97.86 | Subject_028B_FE	Subject_089B_FE
2715141 2716421 | 3118233 3116954 | 1281 1280 | 98.83 | Subject_028B_FE	Subject_089B_FE
[truncated: 513 more rows]
