# Supplementary material for: Expansion of intestinal Prevotella copri correlates with enhanced susceptibility to arthritis
Source: eLife. 2013 Nov 5;2:e01202. doi: 10.7554/eLife.01202 (PMC3816614; doi:10.7554/eLife.01202)
Supplement: Figure 2—source data 1. — DOI: http://dx.doi.org/10.7554/eLife.01202.010 [file elife01202s003.zip › Figure_2/Panel_B/nucmer_out/028B_089B.delta]

/home/sczesa01/synteny_plot/pseudochroms/Subject_028B_FE.pseudochrom.fa /home/sczesa01/synteny_plot/pseudochroms/Subject_089B_FE.pseudochrom.fa
NUCMER
>Subject_028B_FE Subject_089B_FE 3208474 3965266
384 844 3884282 3884742 1 1 0
0
718 2704 2285607 2283621 36 36 0
0
846 2054 3191560 3190352 14 14 0
0
2054 3525 2959634 2958162 29 29 0
-384
0
3114 3525 2283580 2283169 12 12 0
0
5544 5975 3904504 3904073 3 3 0
0
5976 6389 3915138 3914725 5 5 0
0
10095 11593 2938848 2940340 38 38 0
750
-4
473
1
1
1
1
1
1
-92
0
12039 13936 2657098 2658943 91 91 0
95
3
1
1
1
2
1
1
1
1
10
1
4
1
3
1
1
1
1
5
1
1
1
1
1
1
1
1
1
1
1
4
1
1
1
1
1
1
1
1
2
1
1
1
1
1
1
1
1
1
1
3
0
12041 15163 2019105 2022175 111 111 0
93
3
1
1
1
2
1
1
1
1
10
1
4
1
3
1
1
1
1
5
1
1
1
1
1
1
1
1
1
1
1
4
1
1
1
1
1
1
1
1
2
1
1
1
1
1
1
1
1
1
1
3
0
14246 15165 3481666 3482585 22 22 0
0
19041 21547 2263469 2265969 59 59 0
-1579
20
1
1
1
1
1
1
0
19044 19841 3626551 3625754 26 26 0
0
19842 21389 2894796 2893247 44 44 0
-779
-1
0
21694 23906 1858240 1856028 25 25 0
0
21986 23882 2632649 2634542 48 48 0
446
1
1
0
23909 24381 1596168 1595696 11 11 0
-456
8
0
24526 25108 1595548 1594964 48 48 0
-317
-1
-142
3
0
25764 26351 1592276 1591689 57 57 0
490
-4
0
26916 27552 817008 817643 34 34 0
44
0
27565 29461 1594648 1592752 100 100 0
161
-6
-378
4
-478
5
10
-4
0
27555 28097 2926302 2926844 23 23 0
171
-6
0
27621 29436 2572811 2570996 122 122 0
105
-6
-378
4
5
-8
-466
5
10
-4
0
28449 29412 3451421 3450458 36 36 0
0
28575 29131 3815861 3815305 7 7 0
0
28908 29465 937914 938470 12 12 0
5
0
29510 29887 1592066 1591689 18 18 0
0
29880 30375 816566 817062 16 16 0
-259
-1
226
0
35027 37124 944825 946922 53 53 0
-334
-1567
3
147
0
35213 35711 825161 825656 27 27 0
150
1
1
0
36834 37003 825655 825824 2 2 0
0
37130 37242 946874 946987 2 2 0
-5
0
37244 38322 3320634 3319556 23 23 0
0
38324 39394 3328164 3327094 27 27 0
0
38970 39988 825933 826951 62 62 0
0
40032 40556 3840905 3840381 29 29 0
0
41779 43108 3068483 3067154 36 36 0
0
41780 43110 3069812 3068482 26 26 0
0
46302 46783 3866138 3865645 40 40 0
-152
-1
-1
-1
-1
-1
-1
-1
-1
-1
-10
-29
0
49231 49667 3901891 3902327 2 2 0
0
49668 50904 3164672 3165903 14 14 0
585
1
1
1
1
0
51668 53290 2821842 2823464 42 42 0
0
51840 52473 3764028 3764661 10 10 0
0
52474 53030 3815862 3816418 5 5 0
0
53387 53778 3927742 3928133 6 6 0
0
53778 54275 3865148 3865645 4 4 0
0
54683 55158 3873944 3874419 2 2 0
0
55161 56743 2855598 2857180 33 33 0
0
57877 58176 1042153 1041854 56 56 0
-97
15
-34
-1
8
10
12
-47
9
-60
0
68473 68875 2333623 2334025 9 9 0
0
73730 74549 3603913 3604732 7 7 0
0
73715 75530 2334161 2335975 35 35 0
16
0
74554 76235 2770616 2772296 42 42 0
1536
0
74893 75531 3725659 3724970 84 84 0
-385
-1
-1
-1
-1
-1
-7
-1
-1
-1
-1
-1
-3
-3
-1
-4
-1
-7
-1
-1
-2
-4
-1
-5
-1
-1
-1
-1
-1
-1
-2
-2
-3
-1
-9
-1
-1
-1
-4
-7
-1
-1
-5
-1
-1
-5
-1
-5
-1
-1
-1
0
74961 76730 324221 322453 96 96 0
1129
0
75807 78030 1569004 1566783 51 51 0
283
686
0
76238 77296 3337756 3336698 5 5 0
0
77297 77713 3914309 3914725 7 7 0
0
77864 82293 321259 316844 510 510 0
-24
4
-2125
8
28
-8
69
4
1
1
1
1
1
3
2
1
1
5
69
-1986
82
2
0
80229 80441 1564630 1564418 9 9 0
0
80443 82482 2504444 2506483 4 4 0
0
82483 83533 3353559 3352509 1 1 0
0
82440 83149 316807 316094 74 74 0
-23
-1
-1
6
-24
275
-17
-2
10
-354
0
84595 87834 1958718 1961956 13 13 0
947
0
87834 88584 3674615 3675365 6 6 0
0
87836 88581 3673869 3674614 11 11 0
0
87520 89987 311784 309316 322 322 0
-2454
0
88583 89192 3780803 3781412 0 0 0
0
89194 90103 3493560 3492651 16 16 0
0
89558 90103 3826343 3826888 1 1 0
0
90104 93167 2025250 2028312 12 12 0
889
1
-374
0
91370 95518 307900 303749 474 474 0
7
1
1347
8
-1304
-1
-1
-1
-3
-7
-4
-14
4
1146
-6
0
93168 94515 3053770 3052423 10 10 0
0
93169 94514 3055117 3053772 13 13 0
0
94514 98586 1706411 1710466 50 50 0
-1035
2613
1
1
9
1
1
1
1
1
1
1
1
1
1
1
1
1
1
0
95641 98036 303669 301277 374 374 0
-42
3
-4
8
65
-5
-37
8
-1530
5
-260
4
143
1
1
-250
4
0
98586 99407 3603091 3603912 15 15 0
0
98588 99412 3599801 3600625 14 14 0
0
99409 100948 2905600 2904061 16 16 0
0
100950 101433 2645875 2646358 7 7 0
0
101268 101631 2085007 2085370 11 11 0
0
102641 103768 2086754 2087881 24 24 0
0
102644 103839 2646562 2647757 15 15 0
0
103841 104276 3903637 3904072 3 3 0
0
104282 107958 1834104 1830428 77 77 0
0
104282 107957 1834115 1837790 94 94 0
0
108706 109275 3215571 3216140 18 18 0
0
113708 113829 3868931 3869051 11 11 0
77
3
6
1
-5
-1
-2
0
113746 113892 3173652 3173506 13 13 0
0
113885 114330 3216315 3216760 5 5 0
0
114001 114126 3335444 3335569 3 3 0
0
113994 114126 1515657 1515525 2 2 0
0
114001 114126 2733855 2733730 1 1 0
0
115061 116043 1425234 1424252 23 23 0
0
115310 118476 1987669 1984482 84 84 0
371
-462
-1
-1
-1
-1
-1
-1
-1
-1
-1
-1
-1
-1
-1
-1
-1
-1
-1
-5
-1
-1
-2
0
115403 117053 2006588 2004939 45 45 0
278
0
115594 116158 2733730 2733166 78 78 0
-43
8
0
115590 116009 1515529 1515110 46 46 0
0
116228 116324 1513483 1513387 2 2 0
0
116254 117223 1423981 1422988 57 57 0
-803
-1
-1
-1
-1
-1
-1
-1
-1
-1
-1
-2
-7
-1
-1
-1
-5
-1
-1
-1
-1
-1
-1
-1
0
115403 118475 2006588 2003553 109 109 0
271
1378
1
1
1
1
1
1
1
1
1
1
1
1
1
1
1
1
1
1
1
1
1
1
1
1
1
1
1
1
1
1
1
1
1
1
1
0
117047 117302 2469328 2469582 22 22 0
238
0
117488 120523 1422998 1419962 121 121 0
-1150
0
118679 119085 3922553 3922147 1 1 0
0
121667 122867 3207208 3208408 12 12 0
0
121672 137183 531626 547201 484 484 0
2230
1
1
1
1
1
1
1
1
1
5
10
-2414
-5
-4
-1
-1
-1
-1
-1
-1
-1
-1
-1
-1
-1
-3
-1
-1
-1
-1
-1
-1
-1
-1
-1
-3
-1
-1
-1
-1
-1
-1
-1
-1
-1
-1
-1
-1
-1
-1
-1
-1
-1
-1
-4
-1
-1
-1
-1
-1
-1
-1
-1
-1
-1
-1
-1
-1
-1
-1
-1
-1
-1
-1
-1
-3
-1
-1
-1
-1
-1
-352
4650
-7
-4704
-1
-2
-4
-3
-1
1009
0
124858 126045 3207211 3206014 23 23 0
-525
-1
-1
-1
-1
-1
-1
-1
-1
-1
0
126583 126662 3686276 3686355 1 1 0
0
126583 126662 3685541 3685620 1 1 0
0
137183 138593 2994240 2995650 10 10 0
0
138593 139219 3769078 3768452 7 7 0
0
139221 140038 3412182 3412999 19 19 0
0
140266 140363 3413086 3413183 4 4 0
0
140671 143323 2206865 2209516 38 38 0
1511
0
140645 146090 210283 204820 807 807 0
-32
-1
-1
-1
-1
-253
3
-144
5
-314
4
-150
4
-36
4
-927
4
-371
5
-734
-16
-3
-3
-476
3
-1051
-1
-1
-1
-1
-1
-1
-1
-1
0
143324 145604 2363706 2361426 42 42 0
0
147701 151703 203151 199154 460 460 0
7
1
2397
1
1
1170
-4
-17
3
273
1
-7
-1
0
149837 150631 3631337 3630546 71 71 0
-539
-6
8
3
-29
6
24
1
1
0
154869 156462 2858772 2857182 28 28 0
5
455
4
7
-513
0
171180 171370 685023 684833 11 11 0
0
171209 173363 2445848 2443694 55 55 0
0
171321 173362 1598206 1596172 61 61 0
39
23
1
1256
1
1
673
0
173364 173813 3895691 3895242 9 9 0
0
174838 174974 1364258 1364122 17 17 0
0
175883 176535 2467191 2467843 12 12 0
0
176864 178219 2467947 2469301 29 29 0
5
0
177498 178220 3697384 3698106 9 9 0
0
178647 179625 3439801 3438823 9 9 0
0
179626 181826 2365984 2368253 114 114 0
-277
-1
-1
-1
-1
-1
-1
-1
-1
-1
-1
-1
-6
-1
-14
-1
-3
-1
-1
-1
-1
-1
-1
-4
-1
-1
-1
-2
-1
-1
-1
-1
-1
-1
-1
-1
-1
-1
-1
-1
-1
-1
-1
-1
-3
-1
-1
-1
-2
-1
-1
-2
-1
-1
-1
-4
-1
-1
-1
-1
-11
-1
-1
-1
-1
-1
-1
-1
-1
0
181828 182350 3849882 3849360 6 6 0
0
182351 184375 2522725 2520700 27 27 0
-769
-346
49
0
182352 184373 2526773 2524752 41 41 0
-768
394
0
184375 188992 1559809 1555191 30 30 0
-1137
0
188993 190654 1063716 1065377 33 33 0
0
188994 190654 1317945 1319605 31 31 0
0
198138 199959 2626954 2625050 129 129 0
-944
-1
-1
-1
-1
-1
-1
-1
-1
-1
-1
-1
-1
-1
-749
-1
-1
-1
-1
-1
-1
-1
-1
-1
-1
-1
-1
-1
-1
-1
-1
-1
-1
-1
-2
-1
-1
-1
-1
-1
-1
-1
-1
-1
-1
-1
-1
-1
-1
-1
-1
-2
-1
-1
-1
-1
-1
-1
-1
-1
-1
-1
-2
-1
-1
-1
-1
-2
-1
-1
-1
-1
-1
-1
-1
-1
-1
-3
-1
-2
-1
-2
-1
0
198486 200432 1582653 1580690 63 63 0
-586
-1
-1
-1
-1
-1
-1
-1
-1
-1
-1
-1
-1
-1
-764
-1
-1
-533
17
0
200736 202143 1579534 1578127 18 18 0
0
201269 201411 1761881 1761739 6 6 0
0
202145 203239 3309795 3308701 12 12 0
0
206270 206406 3065823 3065959 3 3 0
0
206762 206979 3065950 3066182 21 21 0
-121
-1
-1
-1
-1
-4
-1
-1
-1
-17
-1
-1
-1
-1
-1
0
207901 208020 3066172 3066291 1 1 0
0
208317 208975 3066285 3066944 18 18 0
-158
0
209717 209876 3066995 3067153 19 19 0
23
0
210141 215171 1492463 1497495 45 45 0
-3492
-695
0
215873 216737 3555842 3556705 7 7 0
472
0
217034 218194 3241382 3242543 27 27 0
-459
0
218579 219610 3377512 3378544 4 4 0
-904
0
220085 221054 3445625 3444656 19 19 0
0
220086 221138 3344090 3343038 15 15 0
0
221761 223228 2959634 2961101 49 49 0
0
248769 250301 2907133 2908665 22 22 0
0
249168 251079 2619332 2617422 41 41 0
-273
1629
1
0
250302 251124 3597328 3598150 16 16 0
0
251908 259409 1159181 1166675 61 61 0
-607
3611
1
1
1
1
1
1
2910
0
259448 260150 3714493 3713791 3 3 0
0
260846 262388 2899435 2900978 16 16 0
-973
0
261037 261267 348218 347972 38 38 0
-75
-1
-1
-1
-1
-2
-4
-9
-1
-3
-8
-1
-80
-1
-20
-1
0
263441 265629 2424147 2421957 25 25 0
-441
-1015
0
265631 267060 2987144 2985714 28 28 0
-340
-1
34
0
265811 267061 3148554 3147304 4 4 0
0
267384 268224 3583136 3583976 9 9 0
0
267386 268226 3583980 3584820 9 9 0
0
268226 269732 2922327 2920821 8 8 0
0
269734 270584 3568707 3567856 13 13 0
-492
0
269865 270585 3698828 3698107 12 12 0
-361
0
269868 271447 2854004 2852419 24 24 0
-358
-676
-1
-1
-1
-1
0
270586 271448 3558431 3557569 3 3 0
0
271829 272682 3566147 3566999 17 17 0
508
0
272683 273410 3692306 3693033 7 7 0
0
274107 275796 2768925 2767235 30 30 0
-659
0
275822 276684 3557568 3556706 2 2 0
0
276684 277510 3595677 3596503 13 13 0
0
276696 279249 2190861 2188307 52 52 0
-2367
0
277587 278828 3153528 3152287 14 14 0
0
279475 280413 3474247 3473309 3 3 0
0
292371 292684 2247605 2247292 10 10 0
0
292476 292750 2493692 2493966 9 9 0
0
292975 293072 3741267 3741170 3 3 0
0
295181 296345 2918145 2919309 7 7 0
0
295973 296371 3923768 3924166 9 9 0
0
296796 298287 2944815 2946306 4 4 0
0
298288 299881 2854008 2855593 14 14 0
783
1
1
1
1
1
1
1
0
298289 299883 2861937 2860355 39 39 0
627
1
1
1
1
1
1
1
1
1
1
149
0
299884 303071 1987670 1990856 17 17 0
1361
0
303072 303484 3917216 3917628 4 4 0
0
303074 303483 3918458 3918867 7 7 0
0
303485 304723 3149800 3148555 14 14 0
-745
-1
-1
-1
-1
-1
-1
0
304724 305885 3237902 3236741 30 30 0
0
306037 308342 2352257 2349951 25 25 0
-2140
0
308752 308883 2887111 2887242 19 19 0
-47
-1
4
3
11
-63
0
308760 308885 3164111 3163986 20 20 0
-43
4
-13
10
-8
4
0
311684 312105 3910947 3911368 8 8 0
0
312341 318247 1348280 1354188 160 160 0
-2076
296
1
-232
-1
-1
0
312341 312666 3955095 3955420 5 5 0
0
312716 313165 3889812 3890261 12 12 0
0
312752 314387 2812046 2813681 31 31 0
0
314386 314875 3193978 3194467 1 1 0
0
314386 315556 3193978 3195184 51 51 0
-469
-1
-1
-1
-1
-1
-1
-1
-1
-1
-1
-1
-1
-1
-1
-1
-1
-1
-1
-1
-1
-1
-1
-1
-1
-1
-1
-1
-1
-1
-1
-1
-1
-1
-1
-1
0
315558 317170 2829959 2831571 54 54 0
0
317223 317840 3775281 3774664 9 9 0
0
318638 322727 1690104 1686016 79 79 0
3100
0
322902 323448 3828524 3829070 3 3 0
0
323708 324085 3926163 3926549 21 21 0
-297
-1
-1
-3
-1
-1
-1
-4
-2
0
325892 326370 2877672 2878211 106 106 0
-192
-1
-1
-1
-1
-1
-1
-1
-1
-1
-1
-3
-1
-3
-13
-1
-4
-6
-1
-1
-3
-1
-6
-1
-11
-5
-1
-1
-2
-1
-4
-1
-1
-8
-4
-1
-1
-1
-1
-1
-1
-1
-1
-1
-1
-1
-1
-1
-1
-3
-10
-1
-1
-1
-1
-1
-1
-1
-1
-1
-1
0
327898 328031 1643928 1643795 4 4 0
0
327898 328053 1252834 1252987 9 9 0
130
2
7
-7
0
330806 333567 1256651 1259412 26 26 0
0
330780 331472 1641628 1640935 22 22 0
-18
0
332615 333568 2878283 2879235 23 23 0
6
0
332624 333588 1640863 1639899 19 19 0
0
333589 333837 3460060 3459812 7 7 0
0
334356 334947 3459694 3459103 3 3 0
0
336902 337113 1929105 1928894 5 5 0
0
337793 338246 1928738 1928285 59 59 0
-290
-6
-1
13
1
1
0
339808 340404 3794609 3795205 6 6 0
0
339814 342259 1928195 1925749 85 85 0
981
-8
-1201
0
343976 344905 2968411 2969340 33 33 0
-480
5
0
344418 344905 2220051 2219564 21 21 0
0
346097 346187 2969387 2969477 3 3 0
0
346097 346187 2219517 2219427 2 2 0
0
349238 349384 2660645 2660791 2 2 0
0
349656 350040 2969494 2969866 23 23 0
190
1
1
1
1
1
1
1
1
1
1
1
0
349656 351610 2219410 2217456 48 48 0
0
350711 351259 3825248 3825796 9 9 0
0
351258 351828 2381832 2381262 13 13 0
0
351701 352343 3761486 3760844 6 6 0
0
352341 353418 1143932 1145010 26 26 0
-1060
0
355027 355138 1144878 1144989 3 3 0
0
357507 357908 1150661 1151059 63 63 0
40
-4
135
-67
4
91
1
1
-28
-26
3
0
358007 360014 1144945 1146954 80 80 0
-47
-1415
0
358088 362210 1673678 1677801 118 118 0
-3609
0
361597 362102 1151152 1151635 38 38 0
6
63
2
1
1
1
1
1
1
1
1
1
1
1
3
2
1
1
1
1
1
4
0
363011 366787 1777548 1781409 175 175 0
1571
1
1
-113
-1
-1
-1
-1
-1
-1
-1
-1
-1
-1
-1
-1
-1
-1
-1
-1
-1
-1
-1
-1
-1
-1
-1
-1
-1
-1
-1
-1
-1
-1
-1
-1
-1
-1
-1
-1
-1
-1
-1
-1
-1
-1
-1
-1
-1
-2
-1
-1
-1
-1
-1
-1
-1
-3
-1
-1
-1
-1
-1
-1
-1
-2
-605
-3
-4
-8
-1
-3
-1
-3
-1
-1
-3
-1
-1
-1
-1
-1
-1
-4
-9
-1
-1
-1
-1
-1
-1
0
363011 363904 3519767 3520659 19 19 0
828
0
363908 366289 2253398 2255745 105 105 0
638
-4
54
-5
113
1
1
4
1
1
1
1
1
1
1
1
1
1
1
1
1
3
1
1
1
1
1
3
890
230
1
1
1
1
1
1
1
1
0
363907 366289 2235539 2237926 135 135 0
-8
-667
-1
-1
-1
-1
-1
-1
-1
-1
-1
-1
-1
-3
-1
-1
-1
-4
-1
-1
-1
-1
-1
-1
-1
-1
-1
-2
-1
-1
-1
17
-5
93
1
1
1
1
1
1
1
1
1
1
1
1
1
1
1
1
1
1
1
1
1
1
1
701
248
0
366451 366788 3952430 3952093 2 2 0
0
366889 367982 3304341 3305434 19 19 0
0
367187 367580 3725674 3726067 10 10 0
0
367983 368705 3680564 3681301 38 38 0
-154
-1
-1
-1
-1
-1
-1
-1
-1
-1
-1
-1
-1
-1
-1
0
368707 370222 2899434 2897917 18 18 0
-273
-1
0
370035 370265 3726062 3726292 11 11 0
0
370307 370843 3835026 3834490 2 2 0
0
370992 371158 3462135 3461967 6 6 0
-101
-1
0
370911 371091 1573846 1573681 23 23 0
25
1
1
1
1
1
1
60
4
1
2
1
7
43
1
0
381374 383280 2621239 2619334 29 29 0
120
0
382016 382893 498492 497614 170 170 0
-8
74
-4
-245
3
-265
-2
7
1
-183
3
0
383432 384566 2061596 2062730 70 70 0
-984
5
87
-3
0
383799 384162 3942022 3942385 8 8 0
0
383804 384156 3942385 3942737 4 4 0
0
383447 386148 497086 494424 382 382 0
267
-3
159
-6
116
-10
422
-5
-38
3
36
-3
59
8
43
1
1
1
1
1
1
1
1
1
1
1
1
1
1
1
1
8
1
1
1
1
1
1
1
1
1
1
1
1
1
1
1
1
1
1
998
0
384661 386228 2062946 2064513 64 64 0
0
386230 388455 2406480 2408705 32 32 0
0
387470 387927 494422 493967 36 36 0
437
1
0
388442 390743 2354558 2352257 40 40 0
-2057
3
0
389721 390729 492085 491078 103 103 0
20
51
-5
-649
3
-52
3
0
390744 391714 3485340 3484420 66 66 0
16
105
1
1
1
1
1
1
1
1
1
1
1
1
1
1
1
1
1
1
1
1
1
1
1
1
1
1
1
1
1
1
1
1
1
1
1
1
1
1
1
1
1
1
1
1
1
1
1
1
0
390747 391713 3355677 3356701 87 87 0
-12
-1
-5
13
6
-4
-3
-13
25
-63
-1
-1
-1
-1
-1
-1
-1
-1
-1
-1
-1
-1
-1
-1
-1
-1
-1
-1
-1
-1
-1
-1
-1
-1
-1
-1
-1
-1
-1
-1
-1
-1
-1
-1
-1
-1
-1
-1
-1
-1
-2
-1
-1
-13
-1
-1
-1
-1
-1
-12
-2
-1
-1
-1
0
391715 392316 3786258 3785657 3 3 0
0
392316 393102 3607193 3606375 46 46 0
-266
-1
-1
-1
-1
-1
-1
-1
-1
-1
-1
-1
-1
-1
-1
-1
-1
-1
-1
-1
-1
-1
-1
-1
-1
-1
-1
-1
-1
-1
-1
-1
0
392317 393101 3640818 3640035 11 11 0
266
0
393103 393842 3679084 3678345 8 8 0
0
393841 394272 3907103 3906672 5 5 0
0
393841 394271 3907533 3907103 13 13 0
0
394150 395375 487314 486149 168 168 0
414
2
1
45
1
1
4
1
2
33
2
1
1
1
1
1
1
3
1
1
4
1
1
1
1
1
1
1
1
1
1
1
1
1
2
1
1
5
3
1
1
1
4
1
1
1
6
1
1
1
1
1
1
1
1
1
1
1
1
3
0
394273 395376 2748537 2747434 10 10 0
0
395496 395872 3935027 3935403 7 7 0
0
395872 396753 3536648 3537529 11 11 0
0
396754 397068 3962208 3961894 1 1 0
0
397068 397431 3940575 3940212 1 1 0
0
397431 397739 3963751 3963443 2 2 0
0
398296 399213 3483503 3482586 7 7 0
0
399213 400255 3368170 3369212 4 4 0
0
400255 400668 3918042 3917629 0 0 0
0
400256 401122 3548908 3548042 16 16 0
0
400668 401316 3750532 3751180 8 8 0
0
400670 401123 3891631 3892084 8 8 0
0
401321 405208 1762057 1765942 32 32 0
1248
1692
0
405205 405920 3703145 3703860 12 12 0
0
405209 405921 3703863 3704575 17 17 0
0
405922 406366 3896138 3896582 2 2 0
0
406373 406452 2954996 2955075 0 0 0
0
407457 407989 3805112 3804580 5 5 0
0
408442 424836 498912 515310 146 146 0
-6343
-1446
-1
-2671
0
424838 425319 3872024 3871543 11 11 0
0
425321 427484 2435055 2437219 7 7 0
-1902
0
427739 428578 3587342 3588181 8 8 0
0
428071 428575 3858632 3859136 14 14 0
0
428577 429395 2941834 2941016 13 13 0
0
429644 430177 2940884 2940352 10 10 0
11
0
435409 435583 793313 793488 13 13 0
-5
0
435820 436035 794046 794259 29 29 0
36
3
-11
11
0
436308 436535 3433007 3433234 10 10 0
0
436308 436535 3431045 3431272 8 8 0
0
436981 437628 3433284 3433932 18 18 0
-15
0
436981 437629 3431322 3431971 17 17 0
-51
0
437735 439571 2677380 2675544 37 37 0
-578
16
0
437971 439739 2717164 2718932 34 34 0
-342
16
0
437970 439572 2844432 2842829 39 39 0
-343
0
439741 441764 2528798 2526775 17 17 0
0
441921 442499 3801661 3802239 8 8 0
0
442085 442497 3918041 3918453 5 5 0
0
442499 443613 3277885 3278999 6 6 0
0
443615 444390 3644735 3643961 24 24 0
693
-28
3
0
444395 445357 3451419 3452381 8 8 0
0
445207 445630 3909672 3910095 11 11 0
0
445358 446558 3203613 3204813 30 30 0
0
446118 446557 3900571 3900132 4 4 0
0
447454 447747 682829 682536 9 9 0
0
466147 468852 2110670 2107900 167 167 0
-554
-1
-1
-3
-1
-4
-8
-1
-1
-1
-1
-6
-1
-1
-2
-3
-9
-1
-1
-1
-3
-1
-1
-1
-1
-1
-5
-3
-6
-1
-4
-1
-1
-5
-1
-1
-1
-1
-1
-1
-1
-1
-1
-2
-6
-1
-2
-1
-1
-1
-5
-1
-1
-1
-1
-1
-1
-1
-3
-1
-1
-1
-1
-1
-1
-1
-1
137
63
340
-4
0
466174 466537 1679685 1679325 62 62 0
-153
5
78
1
122
0
466136 466406 1080033 1080303 40 40 0
-191
5
0
466171 466406 1660912 1661147 29 29 0
-156
5
0
467765 468849 3247163 3246013 93 93 0
-562
-1
-1
-1
-1
-1
-1
-1
-1
-1
-3
-3
-4
-1
-1
-1
-1
-1
-1
-1
-1
-1
-1
-1
-1
-1
-1
-1
-1
-1
-1
-1
-1
-1
-1
-1
-1
-1
-1
-1
-1
-1
-1
-1
-1
-1
-1
-1
-1
-1
-1
-1
-1
-1
-1
-1
-1
-1
-1
-1
-1
-1
-1
-1
-1
-1
0
468853 470062 3190351 3189142 28 28 0
0
470061 471906 2169180 2167336 39 39 0
740
0
472038 472929 2167335 2166442 44 44 0
-26
-361
0
472934 474429 2934355 2932860 51 51 0
0
473350 474117 3656388 3655621 28 28 0
0
473347 473715 3195181 3195550 20 20 0
-5
0
473732 474428 3195676 3196389 29 29 0
-577
-1
-1
-1
-1
-1
-1
-1
-1
-3
-13
-1
-4
-1
-1
-1
-1
6
-8
0
474429 476005 2868260 2869835 26 26 0
220
0
476005 477154 3248315 3249464 9 9 0
0
477157 478039 3527790 3526905 14 14 0
-156
-1
-421
0
477250 478041 3633721 3632928 4 4 0
-445
-39
0
478042 480414 2326529 2328900 14 14 0
2078
0
480415 481449 3373367 3374407 12 12 0
-569
-1
-1
-1
-25
-3
0
480416 482136 2745100 2746820 62 62 0
1074
-5
0
482138 483828 2765545 2763855 8 8 0
0
483829 484132 3964360 3964663 6 6 0
0
483830 484131 3964057 3964358 3 3 0
0
484133 488069 1746450 1742514 34 34 0
-3250
4
0
488069 488961 3522445 3521553 7 7 0
0
488961 490184 3178184 3176961 5 5 0
0
491737 495193 1800512 1803968 21 21 0
0
495195 495291 429300 429204 3 3 0
0
495295 496456 3246009 3244855 69 69 0
88
-11
-5
-1
-1
-3
35
3
2
1
1
3
1
1
1
-8
121
-6
7
76
1
0
496457 496915 3889805 3889347 5 5 0
0
496914 498361 2971322 2972769 46 46 0
0
498363 499759 3012500 3011104 13 13 0
0
499760 501714 2582621 2580667 75 75 0
0
499761 500132 3938377 3938006 6 6 0
0
500129 501049 2802212 2803132 43 43 0
0
501153 501715 2803290 2803852 20 20 0
0
508189 508499 3962833 3962523 0 0 0
0
508500 508989 3870569 3870081 6 6 0
293
0
508989 509487 3864652 3864154 2 2 0
0
509488 510872 2025249 2023868 48 48 0
805
-4
177
299
1
0
509485 510136 3754433 3753782 7 7 0
0
511229 512921 2023871 2022179 55 55 0
0
512114 512453 3951757 3951418 2 2 0
0
512451 512897 3901889 3901451 17 17 0
25
1
1
1
1
1
2
35
0
512451 512904 3896136 3895685 17 17 0
17
428
0
512923 515280 2333623 2331266 6 6 0
0
515656 516169 3852487 3853000 14 14 0
0
515828 516171 3948361 3948704 1 1 0
0
516171 517726 2890143 2891698 15 15 0
0
517724 518290 3079084 3078518 7 7 0
0
518041 519172 2435054 2433921 77 77 0
882
-61
-5
-145
0
519172 519629 878852 878394 23 23 0
-12
0
519172 519628 868695 868237 26 26 0
-12
-1
0
519630 520068 3105320 3104882 22 22 0
0
520284 520896 3779580 3778968 2 2 0
0
520896 524563 1841472 1845139 54 54 0
0
524565 525698 3267721 3268854 18 18 0
0
524563 525697 3264314 3265448 20 20 0
0
525699 526240 3832329 3831788 6 6 0
0
526338 527748 3009711 3008302 28 28 0
291
0
527980 531525 1877493 1873948 6 6 0
0
531526 532206 3731842 3731162 5 5 0
0
531527 532209 3733887 3733205 10 10 0
0
532208 534469 2377317 2375056 3 3 0
0
534470 535070 3787461 3786861 1 1 0
0
535071 539014 1742513 1738570 6 6 0
0
539015 539360 3948015 3947670 0 0 0
0
539361 540538 3222675 3221498 4 4 0
0
540756 541275 3853518 3852999 3 3 0
0
541272 542623 3051073 3052422 3 3 0
937
1
0
542622 543631 3406141 3407150 30 30 0
0
542625 543632 3407153 3408160 30 30 0
0
543755 545543 2708261 2710048 10 10 0
1103
0
545541 545869 3956409 3956081 8 8 0
0
545551 545868 3955762 3956079 8 8 0
0
545905 546364 3887513 3887972 5 5 0
164
-46
0
546364 547248 3533116 3532232 10 10 0
0
547249 547947 3717304 3718002 12 12 0
0
547250 547948 3719402 3718704 5 5 0
0
547949 557742 908530 918323 60 60 0
0
557741 559724 2566882 2568864 2 2 0
1541
0
559004 559092 1882707 1882795 0 0 0
0
559724 560571 3577213 3578060 18 18 0
0
559725 560570 3578908 3579754 19 19 0
-842
0
560569 561039 3879151 3879621 0 0 0
0
561040 562186 3250613 3251759 21 21 0
0
561042 561355 3961581 3961894 1 1 0
0
561356 562080 3695935 3695211 12 12 0
0
562188 564483 2354559 2356853 13 13 0
1942
0
564484 565223 3682042 3682781 12 12 0
0
565222 566278 3338813 3337757 5 5 0
0
566281 566582 3963753 3964054 3 3 0
0
566279 566583 3963140 3963444 9 9 0
0
566584 566987 3922553 3922956 2 2 0
0
567222 567837 3777741 3777126 6 6 0
0
567838 568778 3471427 3472367 17 17 0
0
567943 568993 3349359 3348309 9 9 0
0
567945 568782 3590687 3589851 10 10 0
834
0
568995 571933 2076320 2073382 25 25 0
0
571935 572317 3930457 3930839 7 7 0
0
571935 579195 1181470 1188816 356 356 0
-1898
-1
-1
-1
-1
-3
-1
-4
-1
-1
-1
-1
-1
-1
-2
-1
-1
-1
-1
-4
-1
-1
-4
-1
-1
-1
-1
-130
-1
-5
-1
-1
-5
-1
-1
-12
-3
-1
5
1
-1813
4
-883
4
3
1
1
-129
-4
4
2
-1545
-1
-1
-1
-1
-1
-1
-1
-1
-1
-1
-1
-1
-1
-1
-1
-1
-1
-1
-1
-1
-1
-1
-1
-1
-1
-1
-1
-1
-1
-1
-1
-1
-1
-1
-1
-1
-1
-1
-1
-1
-1
-2
-1
-12
-1
-1
-1
-2
-3
-1
-1
-1
0
572319 572905 1477146 1477732 19 19 0
76
-8
0
573732 577472 1478517 1482257 155 155 0
44
-4
-21
4
-2010
4
-1020
-4
4
2
0
577473 579193 2736460 2738193 45 45 0
-897
-1
-1
-1
-19
-1
-1
-1
-1
-1
-1
-4
-1
0
579195 580386 3213186 3214377 6 6 0
0
580387 581295 3497198 3498106 13 13 0
0
580388 581295 3499014 3498107 11 11 0
0
581296 581813 3851969 3852486 6 6 0
0
584934 585249 3951402 3951085 14 14 0
-52
8
-21
-1
0
585030 585469 3902760 3903200 2 2 0
-5
0
585129 585421 664518 664810 2 2 0
0
585580 586373 3632925 3632131 46 46 0
-761
0
585879 586064 3187668 3187853 40 40 0
0
586162 586518 988449 988802 59 59 0
31
-142
10
29
22
17
-90
0
586525 587246 2623142 2622421 2 2 0
0
590478 590606 32191 32064 4 4 0
8
0
591716 592472 2064516 2065272 10 10 0
0
592725 593419 2065272 2065978 19 19 0
-69
-1
-1
-1
-1
-4
-1
-1
-2
-1
-1
-8
0
592819 593419 3440894 3441494 7 7 0
0
593706 595040 2149911 2151245 9 9 0
0
594883 595040 3441403 3441560 8 8 0
0
595067 595477 3608420 3608826 7 7 0
46
4
1
1
0
595067 596055 2221655 2222638 23 23 0
46
4
1
1
14
0
596533 598778 2388577 2390822 69 69 0
0
596538 598166 2816948 2818576 45 45 0
0
596591 599377 2136027 2138813 79 79 0
0
598168 599324 3114381 3115537 17 17 0
0
599377 601045 2158200 2159868 25 25 0
0
612033 613867 2681054 2682889 18 18 0
-1033
0
612035 612603 3809096 3808528 1 1 0
0
612033 612600 3809667 3810234 8 8 0
0
612601 613548 3470482 3471429 15 15 0
-585
360
0
613537 613866 3955421 3955750 2 2 0
0
613868 617963 1686015 1681921 19 19 0
814
0
617964 618492 3844624 3845152 3 3 0
0
617985 618491 3858120 3857614 5 5 0
0
617986 619205 3189140 3187922 9 9 0
1213
0
618491 619196 3713792 3713087 5 5 0
0
619197 622792 1863232 1859637 31 31 0
0
622791 623769 1661170 1662148 91 91 0
0
624638 626916 1663077 1665345 37 37 0
835
1
1
1
1
1
1
1
1
1
0
624615 625385 1080324 1081092 23 23 0
10
3
0
625610 626913 2961260 2962563 34 34 0
0
626917 631002 1694192 1698277 23 23 0
0
631644 632218 3798166 3798740 9 9 0
0
631839 632220 3932370 3931989 2 2 0
0
632220 632556 3951084 3950748 0 0 0
0
633342 634444 3288975 3290077 21 21 0
0
634444 635668 3175734 3174510 9 9 0
0
635668 637604 1631302 1629365 54 54 0
-620
0
635668 636257 2248315 2247661 88 88 0
7
-370
-1
-1
-1
-1
-1
-1
-1
-1
-1
-1
-1
-1
-1
-1
-1
-1
-1
-1
-1
-1
-1
-1
-1
-1
-1
-1
-1
-1
-1
-1
-1
-1
-1
-1
-1
-1
-1
-1
-1
-1
-1
-1
-1
-1
-1
-1
-1
-1
-1
-2
-2
-5
-1
-1
-1
-1
-1
-2
-5
-1
-1
-1
-1
-1
-1
0
637749 638280 2247682 2247195 60 60 0
253
1
1
1
1
1
1
1
1
1
1
1
1
1
1
1
1
1
1
1
1
1
116
1
1
1
1
1
1
1
1
1
1
1
1
1
1
1
1
1
1
1
1
1
0
637931 638385 2493692 2494168 82 82 0
75
1
1
1
1
1
1
1
1
1
1
1
1
1
1
1
1
1
1
1
1
1
-100
-1
-1
-1
-1
-1
-1
-1
-1
-1
-1
-1
-1
-1
-1
-1
-1
-1
-1
-1
-1
-1
-34
-1
-2
-1
-1
-1
-1
-1
-1
-1
-1
-1
-1
-1
-1
-1
-2
-1
-1
-1
-1
-1
67
-8
0
638035 638224 3290079 3290268 6 6 0
0
638731 640175 2247204 2245769 82 82 0
105
1
1
1
1
1
1
1
1
0
640294 640607 927932 928245 4 4 0
0
640511 643022 2258450 2260961 33 33 0
0
640512 640614 3302158 3302260 4 4 0
0
641440 641798 891253 890898 12 12 0
346
1
1
0
642021 643291 936189 937459 32 32 0
-1023
4
0
642018 643021 3302245 3303248 29 29 0
0
643021 643673 3562723 3563375 17 17 0
0
647120 647936 2000386 1999569 16 16 0
-71
6
-724
0
647929 649100 1998392 1997221 10 10 0
0
649102 651176 2483902 2481828 52 52 0
0
650146 651180 3380610 3379576 13 13 0
0
651685 652433 3673120 3673868 12 12 0
0
651679 652752 3185507 3184434 8 8 0
0
653162 653469 3396325 3396018 25 25 0
0
653586 655280 2763852 2762158 66 66 0
0
657040 657883 3602267 3601449 83 83 0
273
5
1
3
1
5
1
1
1
1
4
1
1
1
1
12
1
6
1
3
1
1
1
1
1
1
-52
-8
388
0
657889 658745 3561009 3561866 17 17 0
-21
0
658747 659893 3249466 3250612 30 30 0
0
659896 663793 1750369 1754266 26 26 0
-714
1241
1
-34
0
665310 665690 3934648 3935028 3 3 0
0
666283 666644 3941301 3941662 1 1 0
0
666806 667768 3449497 3450459 34 34 0
0
666804 668481 2773975 2775652 51 51 0
0
667769 668482 3702434 3703147 25 25 0
0
668482 669981 2935859 2934360 6 6 0
0
669982 670673 3727043 3726352 5 5 0
0
670646 671849 482002 483205 31 31 0
0
670673 671598 3479824 3480749 6 6 0
0
671597 671848 3627355 3627606 0 0 0
0
671850 672284 2319559 2319993 15 15 0
0
671850 671983 3937505 3937638 1 1 0
0
671931 672284 1677807 1678160 12 12 0
0
671988 672284 3071137 3070841 11 11 0
0
672409 673403 3070811 3069817 41 41 0
0
672409 673365 2320023 2320979 44 44 0
0
672409 673443 1678190 1679224 38 38 0
0
674862 675504 1679320 1679962 19 19 0
0
675351 675452 3960308 3960207 9 9 0
0
675355 675452 3770642 3770546 8 8 0
58
0
682085 684028 2574758 2572812 88 88 0
1062
10
-16
-37
-7
-49
-11
0
681966 683143 1891535 1890340 57 57 0
-101
-1
-2
-17
-1
-1
-1
-1
-1
-3
-3
-3
-1
-1
-1
-1
-1
-1
0
682027 683143 1984481 1983353 52 52 0
-40
-1
-2
-16
-1
-1
-1
-1
-1
-7
-1
-1
0
682092 683273 2162504 2163685 52 52 0
0
682979 683143 563543 563379 8 8 0
0
683175 683835 1888706 1888046 32 32 0
10
-16
14
-59
0
684074 684537 3876314 3875851 50 50 0
0
685505 689534 1781412 1785259 369 369 0
268
1
3
-152
3
-98
24
1
1
1
1
1
1
1
1
1
1
6
1
1
1
1
1
1
1
1
1
1
1
1
1
3
1
1
1
2
25
1
1
1
1
1
1
1
1
1
1
1
1
1
1
1
1
1
1
1
1
1
1
1
1
1
1
3
1
1
1
1
1
6
353
1
1
1
1
1
1
1
1
1
1
1
1
1
-24
594
1
1
1
1
1
1
1
10
1
1
1
1
1
1
1
1
1
3
1
1
1
1
3
1
1
1
1
1
1
1
1
1
1
1
1
3
1
1
1
1
5
2
4
1
1
6
1
1
1
4
1
1
1
1
4
1
1
1
3
1
2
2
652
1
1
7
1
1
1
1
1
1
1
1
1
1
1
1
1
1
1
1
1
1
6
1
1
1
4
8
1
1
6
9
1
2
1
2
1
5
3
2
0
686546 687903 2953695 2952399 119 119 0
-13
-1
-4
576
1
1
1
1
1
1
1
10
1
1
1
1
1
1
1
1
1
3
1
1
1
1
3
1
1
1
1
1
1
1
1
1
1
1
1
3
1
1
1
1
5
2
4
1
1
6
1
1
1
4
1
1
1
1
4
1
1
1
3
1
2
2
660
0
688047 689534 2949281 2947795 36 36 0
1144
0
689536 691086 2888592 2890142 44 44 0
0
690782 691215 3904509 3904942 13 13 0
0
691256 691580 3959342 3959666 8 8 0
0
691252 693651 1336394 1333995 54 54 0
0
691580 691991 3919693 3920104 5 5 0
0
691992 692709 3698829 3699546 15 15 0
0
691997 692714 3699556 3700273 15 15 0
0
693247 693651 965818 965414 6 6 0
0
693949 695777 958335 956508 187 187 0
306
-4
91
-8
5
-6
-2
4
6
-4
24
0
698089 699057 1331318 1330351 44 44 0
939
0
699641 700748 1119386 1120496 237 237 0
-198
-1
-4
338
-4
-162
7
-86
5
149
-7
0
699538 700748 1114679 1115889 118 118 0
56
1
-6
-1
0
703656 704754 1119401 1120496 231 231 0
53
1
1
1
1
6
-129
-1
-1
338
-4
-162
7
-86
5
48
-4
11
-3
86
-6
0
703656 707734 1114797 1118869 232 232 0
47
8
1
1
1
3
-778
3
0
708885 709616 1119765 1120496 65 65 0
0
708749 709621 465525 466397 106 106 0
-46
7
0
711840 712742 465511 466413 81 81 0
0
711978 712720 1119753 1120495 68 68 0
-51
4
0
714813 729314 467028 481499 450 450 0
-18
-7
40
1
457
1
6923
-4
-1476
-1
-3
7
6
1
-9
10
972
138
1
1
1
649
1
1
1
1
1
1
1
1
1
1
1
1
1
1
1
1
1
1
2
1
1
-254
4
3489
0
724895 725457 19187 18624 80 80 0
35
-42
-25
0
725718 729178 1894998 1891538 98 98 0
0
726584 727279 386707 386012 133 133 0
-129
7
-118
5
19
1
-8
-2
-60
4
-192
3
120
-3
0
728797 729166 3934271 3934640 9 9 0
0
729343 730017 2473112 2472438 29 29 0
0
729343 730035 1562631 1561939 30 30 0
0
730842 730997 2471571 2471416 5 5 0
0
730996 731473 1560461 1559985 16 16 0
114
0
731465 731709 3094535 3094291 3 3 0
0
733034 733503 481534 482000 18 18 0
41
1
1
0
733664 733989 1446231 1445906 2 2 0
0
733788 733989 2307378 2307177 1 1 0
0
735519 737811 1443283 1440994 72 72 0
138
24
1
0
735701 737812 2307087 2304976 50 50 0
0
737808 739650 2031367 2029525 56 56 0
0
744471 745672 2029518 2028313 72 72 0
-127
3
10
53
-25
-1
-1
-1
-3
-1
0
745673 746352 3734567 3733888 12 12 0
0
745675 746323 857970 858618 14 14 0
602
-5
0
753160 753693 2753660 2754195 57 57 0
-507
-7
0
753927 754214 858667 858953 20 20 0
6
0
754220 754782 862734 863320 67 67 0
114
-4
-357
-6
-1
-1
-1
-1
-1
-1
-1
-1
-1
-1
-6
-1
-1
-1
-1
-1
-1
-1
-1
-1
-1
-1
0
755558 755717 464579 464738 8 8 0
-60
4
0
756432 758584 2448002 2445850 38 38 0
0
758585 759788 3193977 3192770 71 71 0
-1141
-1
7
6
-5
-4
-13
-4
0
759353 760716 3040161 3038793 68 68 0
-373
-1
7
6
-5
-4
-13
-4
-24
0
759790 760717 3477039 3476112 18 18 0
0
760718 761800 3316312 3317395 17 17 0
-959
0
761801 763612 2671859 2673702 88 88 0
-1096
-1
-10
-1
-1
-4
-1
-1
-1
-1
-1
-1
-1
-3
-1
-1
-7
-8
-9
-1
6
1
-7
-1
-1
-1
-6
-1
-1
-1
-1
-1
-1
-9
-2
-1
0
761802 763611 2697468 2699277 29 29 0
0
763613 766584 2058581 2061554 30 30 0
1045
-592
-1
-1
0
767379 769333 2576744 2578706 30 30 0
-961
-32
-1
-1
-1
-1
-1
-1
0
769334 770249 3502645 3503550 22 22 0
-522
32
1
30
1
1
1
1
1
1
1
1
0
770251 770922 3737951 3738622 5 5 0
0
770921 773382 2275844 2273383 55 55 0
0
770924 771875 3430006 3429026 38 38 0
140
-481
-1
-1
-1
-1
-1
-1
-1
-1
-1
-1
-1
-1
-1
-1
-1
-1
-1
-1
-1
-1
-1
-1
-1
-1
-1
-1
-1
-1
-1
0
770924 771874 3430989 3430009 50 50 0
-621
-1
-1
-1
-1
-1
-1
-1
-1
-1
-1
-1
-1
-1
-1
-1
-1
-1
-1
-1
-1
-1
-1
-1
-1
-1
-1
-1
-1
-1
0
771876 773081 3197596 3196391 31 31 0
0
773083 773692 277663 277055 19 19 0
563
0
773381 776489 2012922 2009814 28 28 0
0
776491 777268 3650988 3651764 7 7 0
480
0
777269 778152 1710467 1711349 21 21 0
675
0
779377 781395 1712406 1714514 271 271 0
270
-4
-447
-1
-1
-1
-1
-1
-1
-1
-1
-1
-1
-1
-1
-1
-1
-1
-1
-1
-1
-2
-1
-3
-3
-1
-1
-1
-1
-1
-1
-1
-6
-1
-1
-1
-1
-1
-1
-3
-1
-3
-1
-1
-1
-1
-1
-1
-1
-1
-1
-1
-1
-5
-1
-1
-2
-3
-4
-1
-1
-1
-1
-1
-1
-1
-1
-1
-1
-1
-3
-1
-1
-2
-10
-1
-1
-1
-1
-1
-3
-1
-4
-1
-1
-6
-6
-1
-1
-1
-1
-1
-1
-1
-1
195
104
1
1
1
644
1
1
1
1
1
1
1
1
1
-215
-1
-1
-1
-1
-1
-1
-1
-1
-1
-1
-1
0
786656 795499 1020075 1028900 302 302 0
518
1
1
1
1
1
1
1
1
1
1
1
1
1
1
1
2
1
2066
1
1
5
1
1
-345
-2
-1
-270
-3
-1
-7
-2
-1
-768
3160
18
1
1
0
795624 796311 3730477 3729790 25 25 0
0
796309 797188 3531346 3532230 23 23 0
-149
-2
-1
-1
-1
0
797199 797686 3867630 3868117 8 8 0
0
797683 801530 1789108 1785261 16 16 0
0
797684 798782 3296682 3297780 23 23 0
0
798783 799382 3784448 3783847 20 20 0
-516
-1
0
801531 801948 3913052 3912635 9 9 0
0
801685 802828 3252908 3254051 16 16 0
0
801951 802827 3540168 3541044 21 21 0
0
802829 803183 3944526 3944880 6 6 0
0
803185 803723 3836638 3836103 19 19 0
508
1
1
0
803725 804124 3925763 3925364 15 15 0
0
808469 809061 3795798 3795206 3 3 0
0
809062 810021 3463864 3462916 15 15 0
162
1
1
1
1
1
1
1
1
1
1
0
809063 809468 1656986 1656592 22 22 0
161
1
1
1
1
1
1
1
1
1
1
0
819896 820517 3771572 3770951 1 1 0
0
819797 821428 1564324 1562693 214 214 0
5
-1015
-187
4
35
-5
0
820472 820718 2055852 2055606 34 34 0
0
820517 821405 3529571 3528683 11 11 0
0
820471 821431 1445164 1444204 167 167 0
-532
4
35
-5
0
821105 821428 2473497 2473174 31 31 0
0
823132 825845 2182777 2180064 65 65 0
0
825847 826700 3521551 3520663 65 65 0
-454
-1
-1
-1
-1
-4
-1
-2
-5
-2
-1
-1
-1
-4
-1
-5
-4
-1
-7
-1
-1
-1
-1
-4
-1
-1
-4
-7
-3
-1
-1
-16
-1
-1
-1
0
825888 826360 3877267 3876793 15 15 0
-435
-9
0
826360 826704 3949391 3949047 0 0 0
0
826704 827389 3728425 3729105 9 9 0
222
1
1
1
1
0
827419 827845 3908390 3908816 2 2 0
0
827867 828202 3954093 3954428 7 7 0
0
827845 829022 3225029 3226206 18 18 0
0
828312 829021 3706713 3707422 8 8 0
0
829023 829402 3933131 3932752 1 1 0
0
829403 829933 3842506 3843036 3 3 0
0
829404 829752 3945235 3945583 10 10 0
0
829934 830409 3880089 3879615 3 3 0
472
0
829935 830445 3855058 3854548 16 16 0
0
830049 830400 3945233 3944882 9 9 0
0
830447 830815 3891176 3891544 2 2 0
0
831346 831975 3764027 3763398 12 12 0
0
831976 833228 3144800 3146053 10 10 0
-536
0
833230 834529 3057806 3059146 78 78 0
-571
-1
-1
-1
-1
-1
-1
-1
-1
-1
-1
-1
-1
-1
-1
-1
-1
-1
-1
-1
-1
-1
-1
-1
-1
-1
-1
-1
-1
-1
-1
-1
-1
-1
-1
-1
-1
-1
-1
-1
-1
0
833233 834493 3130976 3132236 29 29 0
0
834497 839946 1387728 1382279 157 157 0
0
834529 837612 2019102 2016019 49 49 0
0
837612 839026 2992828 2991414 24 24 0
0
837609 839018 2999874 2998465 30 30 0
0
839027 839675 3755078 3754430 13 13 0
0
839029 839673 3753137 3753781 15 15 0
0
839948 846554 1286061 1279455 63 63 0
0
846555 847443 3530457 3529570 21 21 0
79
0
846713 847185 3876791 3876319 12 12 0
0
847441 849006 2874541 2876106 22 22 0
0
849285 851232 2588477 2590421 17 17 0
232
1116
1
0
851234 851685 3893444 3893893 10 10 0
191
1
0
851686 852869 3219132 3220315 21 21 0
0
852870 853604 3685724 3684990 10 10 0
0
852871 853603 3686458 3685726 7 7 0
-5
54
0
852974 853053 536674 536595 1 1 0
0
853662 854919 3137286 3136029 15 15 0
0
853661 854370 3708841 3709550 6 6 0
0
854372 854920 3823049 3822501 11 11 0
0
854371 855045 3739964 3739291 9 9 0
671
0
855041 857874 2116413 2113580 18 18 0
0
857874 858901 3386794 3385767 31 31 0
-306
22
0
857876 858235 3939844 3939484 2 2 0
-304
0
858903 861056 2454443 2456577 51 51 0
316
1
1
1
1
1
1
1
1
1
1
1
1
1
1
1
1
1
1
1
1
1
-1638
-1
-27
0
859121 859363 2442015 2441773 24 24 0
0
861057 861864 3613697 3614504 5 5 0
0
861058 861862 3612890 3613695 16 16 0
-127
0
861864 862509 3755079 3755724 2 2 0
0
862509 863320 3612077 3612888 7 7 0
0
863321 868094 1526999 1531775 29 29 0
-1747
-1808
-817
0
868094 868535 3899247 3899688 7 7 0
0
868536 869941 3001278 3002683 22 22 0
0
869935 870573 3766566 3765928 6 6 0
0
869946 870824 3533122 3534000 15 15 0
164
-66
0
870825 871249 3911368 3911792 0 0 0
0
871249 873679 2290473 2288041 24 24 0
-1116
-57
0
871250 873678 2280726 2278287 50 50 0
-1115
-57
-1
-5
-1
-1
-1
-4
-1
-1
-1
0
873679 874780 3295581 3294480 7 7 0
0
874782 876174 3013894 3012502 39 39 0
0
874815 876194 3026386 3025007 30 30 0
0
874813 876175 3046994 3048356 23 23 0
0
876198 877553 3049718 3051073 14 14 0
0
877552 878067 3854032 3854547 1 1 0
0
877691 878065 3882049 3882423 4 4 0
0
878067 878742 3737277 3736602 6 6 0
0
878740 880312 2910199 2908664 86 86 0
454
15
1
1
1
1
1
1
1
1
1
1
1
1
1
4
1
1
1
1
1
1
1
1
1
1
1
1
1
1
3
1
1
1
1
1
1
0
887388 888672 3116952 3115668 2 2 0
0
902003 902889 3528683 3529569 113 113 0
0
901982 902975 1562695 1563689 140 140 0
-383
5
32
-7
-185
186
-3
164
-13
0
901982 903606 1444209 1445833 234 234 0
-383
5
32
-7
-132
4
0
901982 902303 2473176 2473497 29 29 0
0
902688 903948 2055604 2056862 24 24 0
1126
1
0
904428 904591 1293395 1293558 2 2 0
0
904427 905523 2057368 2058464 19 19 0
0
904625 905522 1295396 1296279 36 36 0
135
1
1
1
1
1
1
1
1
1
1
1
1
1
0
904687 905519 1814591 1815416 27 27 0
74
1
1
1
2
1
3
0
905804 905884 2775654 2775734 1 1 0
0
905881 906403 1856027 1855507 25 25 0
119
1
1
-198
0
906249 906388 2235415 2235276 5 5 0
0
906249 906337 3924655 3924567 3 3 0
0
906249 906352 3916508 3916611 4 4 0
0
906398 907967 2858770 2860358 42 42 0
-359
-1
-1
-1
-1
-1
-1
-1
-1
-1
-1
-1
-1
-1
-1
-1038
-1
-1
-1
0
907243 907789 3803393 3803939 10 10 0
-533
9
0
907244 909667 2319361 2316970 115 115 0
540
1
-7
-1
-1
31
14
1
65
1
1
1
1
1
1
4
1
1
3
1
1
1
1
4
4
1
1
7
1
1
1
1
1
1
1
1
1
1
1
1
1
1
905
-146
-5
-6
-1
-1
-1
-16
-1
-3
-1
-4
9
-3
-9
10
1
1
1
1
2
1
0
907964 909671 2757065 2755359 9 9 0
974
0
909669 911835 2439379 2441537 31 31 0
835
1
1
1
1
1
6
1
1
-785
0
911835 913534 2760462 2762158 12 12 0
737
1
1
0
911837 912729 3525122 3526011 15 15 0
730
1
1
0
912730 913254 3807392 3806868 7 7 0
0
912731 913254 3806822 3806299 7 7 0
0
913536 914403 3551513 3550646 11 11 0
0
914404 915023 3772813 3772194 1 1 0
0
914411 914972 3751827 3751267 5 5 0
553
0
915024 915555 3843567 3843036 1 1 0
0
915025 915553 3842504 3841976 9 9 0
0
915554 919725 1669519 1665346 63 63 0
-632
-1
-1
-1
-3
-1
881
1
8
2270
0
919726 920617 3523337 3524228 8 8 0
0
919727 920616 3522446 3523335 22 22 0
0
920618 922050 2982848 2984280 26 26 0
0
922388 927345 1507520 1512479 86 86 0
-1813
-1
0
926045 927341 3096194 3097491 53 53 0
-102
0
927737 928771 3371289 3370252 35 35 0
-402
-1
-1
-1
160
0
929064 931021 2584577 2582621 13 13 0
1874
0
931580 932084 3845680 3845176 5 5 0
0
931577 932095 3854035 3853516 10 10 0
-370
0
932093 936008 1750366 1746451 47 47 0
0
936008 937224 3107922 3106621 101 101 0
-968
-1
-1
-1
-1
-1
-1
-1
-3
-1
-1
-1
-1
-1
-1
-5
-1
-1
-1
-1
-2
-1
-1
-1
-1
-1
-1
-1
-1
-1
-1
-1
-1
-1
-5
-1
-1
-4
-1
-1
-1
-1
-1
-1
-1
-1
-1
-1
-3
-1
-1
-1
-1
-1
-1
-1
-5
-1
-1
-9
-1
-1
-1
-1
-4
-1
-1
-1
-3
-1
-1
-1
-1
-2
-1
-1
-1
-1
-1
-1
-2
-2
-1
-1
-2
0
936010 937223 3185504 3186717 23 23 0
0
937225 939485 2379576 2377318 22 22 0
917
-128
39
3
10
-102
0
939584 942011 2263387 2260965 70 70 0
687
1
1
1
9
0
939578 940529 3397980 3397035 36 36 0
11
682
1
1
1
9
13
-8
0
940531 942015 2952251 2950767 32 32 0
0
942337 946128 1758164 1761881 151 151 0
2739
1
1
1
1
1
1
1
1
1
1
1
1
1
1
1
1
1
1
1
1
1
1
1
1
1
1
1
1
1
1
1
1
1
1
1
1
1
1
1
1
1
1
1
1
1
1
1
1
34
1
1
1
1
1
1
1
1
1
1
1
1
1
1
1
1
1
37
1
1
503
200
67
1
0
943049 944188 3255195 3256334 32 32 0
0
943051 944191 3254054 3255194 26 26 0
0
944192 944943 3672368 3673119 6 6 0
0
945984 946129 1578857 1579002 7 7 0
0
946233 946397 1761892 1762056 3 3 0
0
948707 949338 1579025 1579649 92 92 0
510
1
1
1
1
1
1
1
1
-84
-26
0
956758 956830 2590940 2591011 1 1 0
8
0
956831 958023 3102819 3104018 64 64 0
-15
-638
-1
-1
-1
-1
-1
0
956831 958025 2591170 2592362 48 48 0
-15
638
1
1
0
958025 958914 3528682 3527793 8 8 0
0
958915 961964 2031363 2034411 55 55 0
296
15
-52
0
961501 961965 3618065 3618529 4 4 0
0
962287 963038 3670112 3669360 6 6 0
-74
0
963039 968065 1502520 1497494 41 41 0
0
963040 963966 3475180 3474254 11 11 0
0
968066 969720 2798926 2797272 29 29 0
0
968067 969709 2800570 2798928 32 32 0
0
969711 971540 2688385 2686556 15 15 0
0
971542 972210 2655238 2654570 19 19 0
0
972359 973554 2654556 2653377 48 48 0
114
1
1
1
1
1
1
1
1
1
2
1
1
1
1
70
0
973915 974467 3821401 3820849 9 9 0
0
973918 974466 3821949 3821401 11 11 0
0
974466 975000 3839849 3839315 2 2 0
0
975178 977405 2233057 2235284 48 48 0
0
975178 976105 3466687 3465760 18 18 0
0
975178 976104 3467632 3466706 15 15 0
0
976106 977782 2777328 2775654 34 34 0
1426
20
-61
-1
74
1
0
978101 978616 2201560 2202075 18 18 0
-135
256
0
978225 978621 714838 715235 26 26 0
-24
-23
4
15
-9
0
978340 978616 2098656 2098380 7 7 0
0
978340 978621 1793448 1793728 20 20 0
151
0
978438 978616 3930455 3930277 1 1 0
0
978521 978616 425391 425296 2 2 0
0
978626 978724 3796295 3796393 0 0 0
0
979658 982121 845328 847677 252 252 0
-20
-1
-1
-6
8
12
1
6
1
51
-369
-6
71
7
15
2
1
2
1
1
1
2
3
1
-27
527
1
1
1
1
1
1
1
1
1
1
1
1
1
1
1
1
1
1
1
1
1
1
1
1
1
1
1
1
1
1
1
1
-52
-1
-1
-1
-1
-1
-1
150
1
1
1
1
1
1
1
1
21
1
1
1
1
1
1
1
1
1
1
1
1
1
1
1
1
1
1
1
1
1
1
3
1
1
1
1
1
1
1
1
1
1
1
1
2
1
1
1
1
1
1
1
1
1
1
1
1
1
7
1
1
1
1
1
1
1
1
2
1
1
1
1
1
1
1
1
1
1
1
-831
-1
-9
66
-6
0
979658 979827 2225058 2225225 19 19 0
-20
-1
-1
-6
8
12
1
6
1
51
0
980087 980200 1173780 1173894 10 10 0
-49
0
980271 980741 2094067 2094536 50 50 0
10
-450
6
0
980448 980876 1626992 1627441 58 58 0
-297
-1
-1
-7
-1
-1
-22
-1
-2
-6
-1
-1
-46
-1
-1
-1
-1
-3
-1
-2
-1
0
980637 980741 2506492 2506596 7 7 0
0
982124 982952 3594850 3594022 13 13 0
0
982953 988311 1409332 1403976 134 134 0
-870
-22
166
-10
13
1
1
-32
-1
11
1
2409
1
1
-6
-11
-1
1093
0
982954 983579 3770327 3769705 11 11 0
450
1
1
0
983579 983957 2496271 2496651 19 19 0
-244
-22
41
-71
0
986638 988312 2496643 2498316 20 20 0
957
0
988313 989903 2852417 2850826 33 33 0
-1094
-310
64
0
990147 990769 3713083 3712461 8 8 0
0
990144 990808 3743967 3743303 12 12 0
0
990835 991279 3897473 3897029 1 1 0
0
991280 991804 3848311 3848836 8 8 0
-489
0
991281 991824 3830159 3830702 10 10 0
0
991824 992720 3517079 3517975 7 7 0
0
992724 993538 3611270 3612078 14 14 0
-453
48
1
1
1
1
1
3
0
993538 994394 3559293 3560149 6 6 0
0
994396 995987 2876108 2877670 68 68 0
297
1
1
1
1
1
1
1
1
1
1
1
1
1
1
1
1
1
1
1
1
1
1
1
1
1
1
1
6
0
994767 995989 3181848 3180626 3 3 0
0
995989 996598 3782024 3782633 3 3 0
0
997937 998614 3735248 3735927 10 10 0
-362
-1
0
998613 999497 3488998 3488084 56 56 0
515
1
2
-57
-1
-1
-1
-1
-1
-1
-1
-1
-1
-1
-1
-1
-1
-1
-1
-1
-1
-1
-1
-1
-1
-1
-1
-1
-1
-1
-1
-1
-1
-1
-1
-1
0
999663 1000198 3835565 3835030 4 4 0
0
1000841 1002751 2615513 2617423 39 39 0
0
1002754 1004323 2502400 2500838 49 49 0
-392
-1
-1
-1
-1
-1
-1
-1
-6
57
1
1
1
1
1
1
1
1
1
1
1
1
1
5
9
0
1002852 1003727 3478896 3477971 62 62 0
-295
-1
-1
-1
-1
-1
-1
-1
-1
-1
-2
-1
-1
-1
-1
-1
-16
-1
-1
-1
-1
-1
-1
-1
-1
-1
-1
-1
-1
-1
-1
-2
-1
-1
-1
-1
-1
-1
-1
-1
-2
-1
-1
-1
-71
-1
-1
-1
-1
-1
0
1002853 1003728 3567853 3567001 39 39 0
306
1
1
1
1
1
1
42
1
1
1
1
1
1
1
1
1
1
1
1
1
5
9
0
1003729 1004675 3463865 3464812 9 9 0
-593
0
1004335 1004676 2500700 2500359 13 13 0
0
1007686 1008710 3393972 3394996 6 6 0
0
1008711 1009483 3654082 3653310 4 4 0
0
1008712 1009413 3119512 3118811 21 21 0
0
1009532 1010017 3118720 3118235 13 13 0
0
1009607 1010152 3827979 3828524 2 2 0
0
1010151 1011965 2695655 2693841 10 10 0
0
1011965 1012836 3547168 3546297 1 1 0
0
1012836 1015613 2144371 2141595 15 15 0
384
0
1012839 1015612 2147140 2144372 51 51 0
380
1349
362
1
1
0
1015614 1018895 1948952 1945673 24 24 0
2939
1
0
1018897 1020170 3125893 3124621 34 34 0
357
0
1018899 1020166 3124618 3123351 13 13 0
0
1020170 1021209 3371290 3372327 6 6 0
131
1
0
1021364 1022769 3022232 3020850 45 45 0
104
1
1
1
1
1
1
1
1
1
1
1
1
1
1
1
1
1
1
1
1
1
1
0
1021597 1021867 3912062 3911792 13 13 0
0
1021871 1022770 3508072 3507173 13 13 0
0
1022771 1028584 1360000 1354187 18 18 0
0
1028831 1030438 2842829 2841223 14 14 0
1429
0
1030454 1036762 1305418 1311726 25 25 0
0
1036761 1037832 3328165 3329237 27 27 0
-869
0
1036763 1037831 3330308 3329239 22 22 0
-867
0
1037833 1045863 1112709 1104680 86 86 0
-4707
3
151
0
1045864 1046113 2370524 2370275 23 23 0
18
-75
-1
8
-4
-1
9
1
0
1048670 1049184 2370294 2369781 20 20 0
176
1
-58
-1
190
0
1049186 1049397 2365028 2364817 1 1 0
0
1049722 1050636 2364617 2363704 22 22 0
886
0
1050634 1052900 2370525 2372792 22 22 0
-646
0
1052900 1053947 3353560 3354607 16 16 0
0
1052901 1053946 3354609 3355654 32 32 0
0
1053948 1055796 2660791 2662638 18 18 0
161
0
1055791 1056179 3926952 3927340 2 2 0
0
1055794 1056154 3414190 3414550 5 5 0
0
1056222 1056923 3708124 3707424 10 10 0
36
0
1056273 1056922 3414537 3415186 15 15 0
0
1056924 1057869 3464814 3465759 26 26 0
0
1056951 1057642 3617034 3617725 14 14 0
0
1064240 1066658 2297747 2295329 25 25 0
0
1066660 1067410 3670863 3670113 14 14 0
0
1067411 1068521 3284551 3283441 15 15 0
0
1068521 1071314 2133235 2130443 63 63 0
360
-762
3
0
1071315 1072868 2891698 2893246 118 118 0
1008
1
1
1
1
1
1
77
276
-79
-1
5
1
-16
-1
-1
-5
0
1072869 1074798 2603979 2605908 16 16 0
0
1074799 1076687 2643987 2645873 40 40 0
401
1
0
1079367 1080455 3308706 3307618 10 10 0
0
1080453 1080915 1020078 1019617 12 12 0
458
0
1085917 1086406 1014621 1014135 52 52 0
163
3
1
-78
43
19
1
1
-6
-5
-1
0
1086407 1086943 1013988 1013454 24 24 0
5
87
261
-17
0
1087344 1087481 2646558 2646422 15 15 0
66
-12
7
0
1089192 1089392 3212660 3212457 21 21 0
101
-5
-6
-39
-1
0
1089577 1089667 3863656 3863746 2 2 0
0
1089543 1089667 1513158 1513034 7 7 0
0
1090098 1092075 1013254 1011238 159 159 0
53
-261
5
-185
4
-506
-15
9
-203
-9
-1
-6
-1
-1
-15
-1
-1
-1
-1
-1
-7
-4
-1
-7
-1
-1
-1
-1
-1
-1
-1
-7
-1
-2
-1
-1
-1
-3
-1
-1
-1
-5
-5
-2
-4
-1
-1
0
1092076 1093154 3320635 3321713 26 26 0
0
1093155 1093913 3046994 3046236 7 7 0
0
1093156 1094655 2931358 2932859 31 31 0
-770
-1
0
1094099 1094654 3046186 3045631 14 14 0
0
1094656 1103551 1011237 1002340 88 88 0
-6600
-20
0
1103549 1104900 3042900 3041535 24 24 0
-692
-1
-1
-1
-1
-1
-1
-1
-1
-1
-1
-1
-1
-1
0
1103553 1104902 3015292 3016683 101 101 0
28
1
1
1
627
1
1
1
1
5
1
3
1
1
1
1
1
1
-51
-20
-1
-1
-1
-1
-1
-1
-1
-1
-1
-1
-1
-1
-1
-1
-1
-1
-1
-1
-1
-1
-1
-1
-1
-1
-1
-1
-1
-1
-1
-1
-1
-1
-1
-1
-1
-1
-1
-1
-4
-1
-1
-1
-1
-1
-1
-1
-1
-1
-1
-1
-1
-1
-1
-1
-1
-1
-1
-1
0
1104903 1107086 2424146 2426328 26 26 0
247
0
1107087 1109786 2180063 2177350 58 58 0
-2090
-1
-1
-1
-1
-1
-1
-1
-1
-1
-1
-1
-1
-1
0
1107088 1109137 2212167 2214217 41 41 0
-754
0
1109268 1109789 2214291 2214812 14 14 0
0
1109789 1110513 3694486 3695210 2 2 0
0
1110514 1111562 3369212 3370252 66 66 0
-695
-1
-1
-1
-1
-1
-1
-1
-1
-1
-1
-1
-1
-1
-1
-4
-1
-1
-1
-1
-1
-1
-1
-1
-4
-1
-1
57
1
1
1
1
1
1
1
1
1
1
1
1
1
1
1
1
1
1
1
1
45
1
1
1
1
1
1
1
1
1
1
1
1
1
0
1110515 1111208 3481665 3480971 4 4 0
-210
0
1111362 1111540 3480926 3480748 1 1 0
0
1111562 1113580 2528798 2530819 55 55 0
-1780
-2
-2
0
1111563 1113578 2534860 2536875 75 75 0
1441
1
1
-336
-2
-2
0
1113579 1115217 2803852 2805491 17 17 0
-242
0
1115218 1116325 3284552 3285658 18 18 0
133
-607
-1
52
1
0
1115220 1116323 3286768 3287869 52 52 0
91
-21
-1
31
647
1
0
1116577 1116898 3959990 3960310 5 5 0
151
0
1116576 1116895 3770328 3770645 4 4 0
152
108
0
1117137 1118189 896187 895136 62 62 0
-51
4
994
0
1118635 1119096 1072096 1072557 32 32 0
-321
9
0
1119098 1119566 3179874 3179406 3 3 0
0
1121727 1122528 3626554 3627354 4 4 0
177
0
1122638 1124102 2962567 2964030 30 30 0
1456
0
1124995 1129314 1618329 1622670 51 51 0
-2482
-468
-1
-1
-1
-1
-1
-1
-1
-1
-1
-1
-1
-1
-1
-1
-1
-1
-1
-1
-1
-1
0
1129314 1130286 3447565 3446595 20 20 0
-61
462
1
1
0
1130681 1132744 2490099 2488037 18 18 0
991
0
1130685 1132742 2485979 2488036 39 39 0
0
1132744 1136156 1912162 1915575 24 24 0
-2668
0
1137670 1140558 2082119 2085006 29 29 0
1122
0
1140558 1141645 3315226 3314139 19 19 0
0
1140911 1141954 3361922 3360879 23 23 0
0
1140912 1141636 3690848 3690124 16 16 0
0
1143371 1144175 3619333 3618529 1 1 0
0
1144175 1145691 2913250 2914766 10 10 0
0
1145692 1147430 2729510 2731248 12 12 0
0
1147433 1151491 1722582 1726602 95 95 0
979
1
1
1
1
1
4
1
1
1
1
1
1
1
1
1
1
1
1
1
1
1
1
1
1
1
1
1
1
1
2
4
7
1
1
1
1
1
0
1147985 1151492 1884538 1888045 31 31 0
0
1152018 1153624 2839617 2841223 20 20 0
0
1155253 1155609 658879 658502 41 41 0
44
-144
-1
-1
-1
-1
-1
-1
-1
-3
-1
-2
-1
-1
-1
-1
-1
-1
-3
-1
-1
-1
-3
0
1155423 1158223 763096 765898 84 84 0
-218
258
-187
-1148
5
16
-3
-965
0
1155443 1155678 1128482 1128245 23 23 0
-141
-58
0
1155531 1155609 35617 35539 0 0 0
0
1155575 1155790 650314 650099 5 5 0
0
1155815 1156265 649849 649399 38 38 0
89
-181
0
1155876 1158138 1127980 1125718 29 29 0
21
-188
0
1158857 1160797 1124817 1122877 37 37 0
0
1160950 1163024 1122724 1120648 59 59 0
158
-6
-2
80
-9
25
-4
138
1
-9
-1
-1
0
1161377 1163026 772405 774056 42 42 0
-112
-1
0
1161527 1163769 364369 362127 323 323 0
-393
3
504
-4
582
-7
-160
5
0
1161510 1164020 648793 646284 74 74 0
19
0
1163026 1164022 3416182 3415188 17 17 0
752
1
0
1164023 1170710 1259414 1266105 99 99 0
-1283
-21
7
-4
-1
-12
916
242
-1163
-821
0
1170712 1171557 3576363 3575518 10 10 0
0
1170771 1171794 3234414 3235437 22 22 0
0
1170772 1171559 3636888 3637675 16 16 0
0
1172276 1172352 3235500 3235576 0 0 0
0
1172354 1173283 3476111 3475182 3 3 0
0
1173508 1175904 2314573 2312177 8 8 0
0
1176940 1177671 3687927 3688658 18 18 0
0
1177891 1179531 1376810 1378450 28 28 0
1630
-7
0
1181092 1182082 3361971 3362961 11 11 0
0
1183945 1184785 1381438 1382277 22 22 0
7
0
1192882 1193204 139477 139155 14 14 0
0
1194415 1195391 138452 137457 182 182 0
-5
230
11
-12
-6
-1
-1
-1
-1
-1
-1
-1
-1
-1
-1
-1
-1
-1
-1
-1
-1
-1
-1
-1
-1
-1
-1
-1
-1
-1
-1
-1
-1
-1
-1
-1
-1
-1
-1
-1
-1
-1
-1
-1
-1
-1
-1
-1
-1
-1
-1
-1
-1
-1
-1
-1
-1
-1
-1
-1
-1
-3
-1
-1
-14
20
9
-5
-14
114
1
1
1
1
1
1
1
1
1
1
1
1
1
6
1
1
1
7
1
1
1
1
1
1
1
1
1
1
1
1
1
1
41
-3
-11
-1
12
1
9
1
1
10
7
4
1
2
4
0
1194650 1194826 145133 144956 11 11 0
-88
81
-6
0
1194677 1194821 632439 632294 8 8 0
-115
0
1195600 1195825 138184 137959 4 4 0
0
1195646 1195800 2250631 2250476 10 10 0
-43
-88
14
0
1197469 1198210 2041245 2040504 9 9 0
0
1197476 1198253 3649431 3648654 20 20 0
0
1198254 1199467 3192773 3191559 27 27 0
-513
0
1198258 1199541 3114375 3113092 31 31 0
0
1198964 1199595 3762761 3763392 17 17 0
0
1199597 1201168 2456578 2458074 148 148 0
702
7
1
1
1
1
1
1
1
1
1
1
1
1
1
1
1
1
1
1
1
1
1
1
1
1
1
1
1
1
1
1
1
1
1
1
1
1
1
4
1
1
1
1
1
1
1
1
1
1
1
1
1
1
1
4
1
1
1
1
1
1
1
1
1
1
1
1
1
1
1
2
1
5
1
0
1200715 1203705 2052610 2055603 33 33 0
-1759
-24
-191
0
1202235 1202726 3866636 3867128 12 12 0
-452
0
1205055 1205421 3211164 3210798 22 22 0
0
1205422 1205722 3964966 3965266 5 5 0
0
1205723 1207425 2753658 2751956 38 38 0
0
1207422 1208316 3519766 3518872 12 12 0
0
1207425 1208317 3525121 3524229 15 15 0
0
1208354 1209141 3634518 3635306 12 12 0
-632
0
1209142 1210176 3376476 3375442 5 5 0
0
1210178 1211943 2724244 2722479 24 24 0
0
1210376 1211942 2829959 2828336 90 90 0
-322
-1
-1
-1
-1
-1
-1
-1
-1
-1
-1
-1
-1
-1
-1
-1
-1
-1
-1
-1
-1
-1
-1
-1
-1
-1
-1
-1
-1
-1
-1
-1
-1
-1
-1
-1
-1
-1
-1
-1
-1
-1
-1
-1
-1
-1
-1
-1
-1
-1
-1
-1
-1
-1
-1
-1
-1
-5
17
0
1210379 1212329 2586529 2584579 34 34 0
0
1211944 1212331 3929298 3929685 7 7 0
0
1212329 1217834 1365804 1371307 50 50 0
-2852
1659
1
9
0
1218154 1234459 531624 515312 182 182 0
-201
-82
-1
-1
-1
-1
-1
-1
-4054
-1821
5044
125
-390
132
3464
0
1234460 1235844 3026388 3027772 17 17 0
-638
32
0
1234461 1235846 3029156 3030540 29 29 0
668
557
-27
0
1235911 1236284 3936894 3937266 11 11 0
369
0
1235916 1236292 3935409 3935787 13 13 0
-364
-6
0
1236285 1236777 3868114 3868606 2 2 0
0
1236778 1238331 2885484 2887037 39 39 0
0
1236779 1237862 3303251 3304335 28 28 0
-368
0
1237870 1238332 3885670 3886132 10 10 0
0
1238333 1239343 3403111 3404121 14 14 0
0
1240078 1241279 3202409 3201208 10 10 0
0
1242495 1246499 1730609 1726602 41 41 0
-208
-79
10
164
-1510
-1
-1
0
1246903 1247879 3436869 3435893 8 8 0
0
1246905 1247825 2404253 2405173 10 10 0
0
1247932 1248142 2406270 2406479 8 8 0
7
-94
29
0
1248060 1248575 2930840 2931355 9 9 0
0
1249117 1249604 3708130 3708616 12 12 0
342
0
1251896 1252102 3333325 3333120 14 14 0
-83
12
5
0
1251896 1252075 1941770 1941592 13 13 0
-83
12
5
0
1251895 1252065 3747916 3748086 3 3 0
0
1252013 1253622 2836401 2838010 14 14 0
0
1253623 1257404 1800511 1796730 81 81 0
0
1257405 1258253 3570413 3569565 12 12 0
0
1257406 1258253 3570415 3571262 8 8 0
0
1258258 1258734 3872994 3873467 8 8 0
63
1
1
0
1258736 1258939 3777125 3776922 1 1 0
0
1258993 1263374 1639897 1635601 139 139 0
2689
1
1
1
1
1
1
1
1
1
1
1
1
1
1
1
1
1
1
1
1
1
1
1
1
1
1
1
1
1
1
1
1
1
1
1
1
1
1
1
1
1
1
1
1
1
1
1
1
1
1
1
1
1
1
1
1
1
1
1
1
1
1
1
1
1
1
1
1
1
1
1
1
11
1
1
1
1
1
1
1
5
1
1
1
0
1262824 1263373 3822501 3821952 14 14 0
0
1263375 1265365 2560921 2562910 51 51 0
1075
-26
22
0
1265367 1265502 3019461 3019326 2 2 0
0
1265366 1265501 3765294 3765159 3 3 0
0
1267246 1267640 3018474 3018080 7 7 0
0
1267246 1267643 3765059 3764662 9 9 0
0
1267644 1268183 3833950 3833411 10 10 0
0
1268184 1268529 3948016 3948361 5 5 0
0
1269262 1271184 717699 719621 52 52 0
0
1272552 1272951 719636 720035 17 17 0
-117
3
0
1284306 1284397 728011 728102 2 2 0
0
1284573 1285628 728148 729221 49 49 0
-169
-8
-615
-1
-1
-1
-1
-1
-1
-1
-1
-1
-1
-1
-1
-1
-1
-1
-1
-1
84
128
0
1285684 1291634 1342338 1336391 65 65 0
446
2490
133
0
1291635 1292176 3765927 3765386 11 11 0
0
1291774 1293270 2914772 2916274 22 22 0
446
-1012
-1
-1
-1
-1
-1
-1
0
1292228 1293259 3335638 3336669 11 11 0
0
1293268 1294472 3198800 3197596 15 15 0
0
1294693 1295194 3859642 3859141 11 11 0
0
1295191 1296351 3230889 3229729 28 28 0
0
1295997 1296351 3944170 3944524 6 6 0
0
1295999 1296351 3943816 3944168 10 10 0
0
1296353 1297737 3023618 3022233 26 26 0
-299
0
1297780 1298917 2882361 2883498 16 16 0
0
1298680 1299380 3716602 3717302 19 19 0
0
1298954 1299380 2883496 2883922 5 5 0
0
1299381 1300985 2844432 2846035 14 14 0
836
0
1300985 1302860 2588477 2586533 167 167 0
-418
-1
-1
-1
-1
-1
-1
-33
-1
-1
-1
-1
-1
-1
-1
-1
-1
-1
-1
-1
-1
-1
-1
-1
-1
-1
-1
-1
-1
-1
-1
-1
-1
-1
-1
-9
-1
-1
-1
-1
-1
-1
-1
-1
-1
-1
-1
-1
-1
-1
-1
-1
-1
-1
-1
-2
97
1
1
1
1
1
1
1
1
1
1
1
1
1
1
1
1
1
1
-406
-1
-10
-3
-1
-1
-1
-2
-1
-5
-1
-1
-3
-1
-1
-8
-1
-1
-1
-1
-3
-7
-1
-1
-1
-1
-1
-15
-1
-3
-507
-1
0
1300991 1301389 2361420 2361022 10 10 0
0
1301568 1303415 2360986 2359145 56 56 0
443
1
1
1
1
1
0
1302863 1303417 3816972 3816418 13 13 0
0
1303418 1307388 1738569 1734599 58 58 0
-898
679
0
1307427 1307675 3952514 3952762 5 5 0
0
1307677 1308534 3561867 3562724 10 10 0
0
1308702 1309791 3299970 3301061 21 21 0
-469
-1
0
1308706 1309793 3265454 3266584 72 72 0
-160
-1
-1
-1
-1
-1
-1
-1
-1
-1
-1
-1
-1
-1
-1
-1
-1
-1
-1
-1
-1
-1
-1
-1
-1
-1
-1
-1
-1
-1
-1
-1
-1
-1
-1
-1
-1
-1
-1
-287
5
-12
-1
-1
-1
0
1309794 1310719 3479823 3478897 11 11 0
-904
0
1310720 1311942 3179406 3178184 4 4 0
0
1311944 1312222 2099351 2099088 28 28 0
95
1
2
2
25
1
1
3
1
1
1
1
1
13
35
0
1311943 1312365 3916800 3916388 30 30 0
98
13
1
1
1
2
1
2
9
3
1
-14
0
1312157 1312547 3924567 3924957 3 3 0
0
1312142 1312367 2235312 2235537 9 9 0
0
1313536 1314055 3850927 3851446 10 10 0
0
1315400 1315660 3881026 3880766 5 5 0
0
1325311 1326814 2925338 2923835 16 16 0
0
1326814 1328658 2668169 2670013 31 31 0
0
1327279 1328657 3036050 3034673 24 24 0
5
0
1327285 1330139 1922383 1919529 111 111 0
-2298
4
0
1328818 1329608 3633721 3634511 24 24 0
-765
4
0
1328821 1330139 1714517 1715835 48 48 0
0
1334696 1335688 1716040 1717032 22 22 0
0
1335836 1338549 2174631 2177344 67 67 0
-2354
-1
4
2
0
1337087 1338552 1717083 1718548 55 55 0
-1103
-1
4
2
0
1338728 1339397 1180793 1181462 9 9 0
0
1340004 1340434 1635600 1635170 18 18 0
0
1344232 1346684 1905315 1907842 190 190 0
-9
-247
-1
-1
-4
-2
-2
-1
-1
-1
-1
-2
-1
-1
207
29
-5
-8
-1
-1
-1
-1
-1
-1
-5
-1
-1
-1
-1
-1
-1
-3
-9
-1
-1
-1
-1
-1
-1
-1
-1
-1
-1
-1
-1
-1
-1
-1
-1
-1
-1
-1
-1
-1
-1
-1
-1
-2
-1
-1
-1
-1
-1
-4
-1
-1
-1
-1
-1
-1
-1
-1
-1
-1
-6
-1
-1
-1
-1
-333
-1
5
10
610
-4
0
1344443 1344627 1180392 1180589 19 19 0
-36
-1
-1
-1
-3
-1
-1
-2
-12
-1
-1
-1
-2
0
1344952 1346396 1634625 1633093 229 229 0
-143
-1
5
7
-300
-1
-1
-1
-1
-1
-1
-1
-3
-1
-1
-4
-11
-198
-1
-1
-1
-1
-1
-1
-1
-1
-1
-1
-1
-1
-1
-1
-1
-1
-1
-1
-3
-1
-1
-1
-1
-1
-5
-1
-1
-1
-2
-1
-1
-1
-1
-1
-1
-1
-1
-1
-4
-1
-1
-1
-1
-1
-1
-1
-1
-1
-1
-1
-5
-1
-1
-1
-1
-1
-1
-1
-1
-2
-1
-1
-1
-1
-1
-1
-1
-1
-1
-1
-1
-2
-1
-1
0
1346396 1348078 1632985 1631302 31 31 0
-663
0
1346788 1347048 2872975 2872715 39 39 0
128
1
-11
-1
0
1347500 1348806 2872714 2871406 4 4 0
-962
-4
0
1348079 1348962 3535768 3536650 22 22 0
376
0
1349347 1351098 2729509 2727758 0 0 0
0
1349348 1350615 3127168 3128435 24 24 0
0
1350609 1351093 3862649 3862166 14 14 0
294
0
1351230 1352137 3495378 3494471 18 18 0
0
1351287 1352137 3575518 3574668 2 2 0
0
1351687 1352137 3893442 3892992 15 15 0
0
1352138 1352562 3910522 3910097 2 2 0
-33
0
1352565 1353503 3473306 3472368 23 23 0
0
1352679 1353034 3063157 3063512 13 13 0
0
1352680 1353502 3597326 3596504 19 19 0
0
1353025 1353938 1907835 1908748 19 19 0
0
1353504 1353934 3905377 3905807 3 3 0
0
1353936 1355900 2576744 2574780 8 8 0
0
1355897 1356484 3798156 3797569 6 6 0
0
1355900 1357555 2623146 2624801 28 28 0
0
1356484 1356820 3950410 3950746 2 2 0
0
1356484 1356821 3949734 3950071 3 3 0
0
1357059 1357558 3460062 3460561 11 11 0
0
1357742 1358593 3572118 3572968 7 7 0
615
-25
21
0
1359402 1360183 3647869 3648650 16 16 0
0
1360615 1360805 1274127 1273937 14 14 0
145
-31
0
1361127 1361961 1273600 1272785 34 34 0
231
73
1
1
1
1
1
1
1
1
1
1
1
1
1
1
1
1
1
0
1363534 1366215 2193553 2190875 39 39 0
-1307
-1075
29
1
1
1
1
0
1365684 1366016 2292903 2293236 10 10 0
-231
0
1366217 1370081 1769812 1765941 79 79 0
49
-2786
-1
-1
-1
-1
-1
-1
-1
0
1370081 1372091 2502403 2504443 49 49 0
-324
-1
-1
-2
-4
-1
-1
-1
-1
-1
-1
-1
-1
-1
-1
-1
-1
-1
-1
-1
-1
-1
-1
-1
-3
-1
-1
-1
-1
-1
0
1373280 1373708 3907961 3908389 7 7 0
0
1373710 1374673 3458145 3459102 53 53 0
662
1
2
3
1
1
0
1375184 1376548 3044265 3045629 16 16 0
0
1376629 1378162 1811797 1810293 51 51 0
199
1
1
1
1
1
1
1
1
1
1
1
1
1
1
1
1
1
4
1
1
1
1
1
1
1
6
2
419
0
1376631 1377059 3258622 3259021 40 40 0
197
1
1
1
1
1
6
1
1
1
1
1
1
1
1
1
1
1
1
4
1
1
1
1
1
1
1
1
1
0
1378163 1378277 1815421 1815535 2 2 0
0
1378163 1378278 2058465 2058580 2 2 0
0
1378163 1380972 1296281 1299079 192 192 0
378
1
1
-985
6
-10
5
533
1
1
3
-29
193
1
1
1
1
0
1380974 1381669 3722191 3721496 11 11 0
0
1381670 1382217 3827435 3827978 10 10 0
90
1
4
99
0
1382218 1382848 3771573 3772200 5 5 0
57
566
1
0
1383421 1383935 3855572 3856085 12 12 0
11
0
1383937 1384231 3868608 3868902 4 4 0
0
1383966 1384231 3203612 3203347 2 2 0
0
1385025 1385281 3202667 3202411 14 14 0
0
1385025 1385281 3538666 3538410 12 12 0
0
1385283 1385939 3755725 3756374 33 33 0
517
1
1
1
1
1
1
0
1385933 1387600 2782351 2784021 33 33 0
-1165
-1
-1
0
1388030 1388336 3962833 3963139 1 1 0
0
1388337 1389245 3495380 3496288 18 18 0
0
1389865 1390538 3739296 3738624 32 32 0
643
0
1390538 1390905 3939113 3939480 1 1 0
0
1390906 1391956 3350409 3349359 5 5 0
0
1390908 1391954 3351457 3350411 16 16 0
0
1391956 1398633 1266106 1272784 70 70 0
-4320
1040
-440
0
1398634 1399906 3120793 3119514 21 21 0
-372
-1
-1
-1
-1
-1
-1
0
1399908 1406963 1224603 1217548 50 50 0
-2498
1012
0
1406963 1407776 3609640 3608827 13 13 0
0
1406964 1407775 3610453 3609642 21 21 0
0
1407776 1409410 2813679 2815313 79 79 0
0
1411728 1412163 2551021 2551456 30 30 0
0
1411728 1412163 3598236 3598671 20 20 0
0
1412165 1412778 3753123 3752486 55 55 0
-8
18
-295
-1
-1
-1
-1
-1
-1
-1
-1
-1
-1
-1
-1
-1
-1
-1
-1
-1
-1
-1
-1
-1
-1
-1
0
1413371 1413664 3598683 3598976 14 14 0
0
1413371 1413976 2551468 2552074 30 30 0
-146
0
1413665 1414099 837371 836967 41 41 0
94
1
1
1
1
1
1
1
1
1
1
1
1
1
1
1
1
1
1
1
1
1
1
1
1
1
1
1
2
1
0
1415038 1415363 834865 834543 4 4 0
315
1
1
0
1418179 1418391 830502 830290 20 20 0
0
1418743 1421760 829983 826955 25 25 0
-2849
-107
-1
-1
-1
-1
-1
-1
-1
-1
-1
0
1421762 1423391 2821837 2820208 25 25 0
0
1422565 1423390 2552111 2552936 27 27 0
0
1423390 1423883 3869588 3870081 3 3 0
0
1423880 1425056 3226204 3227380 10 10 0
0
1428021 1431640 1852421 1848802 16 16 0
0
1431641 1434400 2155440 2158199 36 36 0
0
1434401 1434936 3837712 3838247 1 1 0
0
1434937 1437518 2230389 2232969 59 59 0
1586
0
1434938 1435489 3826341 3825796 12 12 0
155
1
1
1
1
1
0
1435490 1437099 2833183 2834791 29 29 0
1033
0
1435491 1437098 2834793 2836399 24 24 0
1032
0
1437100 1437515 3915554 3915969 8 8 0
0
1437515 1438865 3048356 3049707 23 23 0
-1307
0
1438954 1446260 1196109 1188817 149 149 0
548
1
1
1
1
1
1
1
1
1
1
1
1
1
0
1440326 1441338 1942381 1943394 60 60 0
-1010
0
1445393 1446200 1944864 1945671 24 24 0
-774
4
0
1446262 1448816 2243218 2240666 43 43 0
66
1751
0
1450019 1450294 3382370 3382645 52 52 0
220
-3
0
1450019 1450323 3404426 3404122 64 64 0
220
-3
64
-3
0
1450019 1450329 3281928 3282238 60 60 0
220
-3
64
-3
0
1452247 1453144 3516180 3515283 20 20 0
0
1453143 1455980 2105056 2107900 66 66 0
-525
-1
-1
-1
-1
-1
-1314
0
1457908 1458611 3715901 3715198 13 13 0
0
1460599 1462587 2562910 2564898 47 47 0
0
1465541 1466604 3333513 3334576 20 20 0
0
1466784 1468680 2640213 2642099 64 64 0
345
1
1
1
1
1
1
1
1
1
806
-9
0
1466783 1468679 2613598 2615510 74 74 0
-355
-1
-1
-1
-1
-1
-1
-1
-1
-1
-1
-1
-1
-1
-1
-1
-1
-1
827
1
0
1468680 1470312 2807131 2808771 27 27 0
-1587
-1
-1
-1
-1
-1
-1
-1
0
1475822 1477161 3061823 3060484 42 42 0
0
1477162 1478308 3251761 3252907 8 8 0
0
1478680 1478771 464431 464520 4 4 0
5
9
0
1479492 1479559 3162201 3162134 0 0 0
0
1481173 1482306 3162083 3160970 44 44 0
51
1
1
1
1
1
1
1
1
1
1
1
1
20
1
1
1
1
1
1
0
1484818 1485863 2012922 2013967 11 11 0
0
1485872 1487173 2205512 2204211 30 30 0
0
1485872 1487234 1865468 1864106 38 38 0
0
1499419 1499907 1757659 1758147 60 60 0
315
-10
0
1501032 1502720 2748541 2750245 72 72 0
-128
-1
-1
-1
-3
-1
-3
-1
-1
-1
-1
-2
-1
-1
-1
235
1
1
-107
-1
-1
-442
0
1502953 1504180 3173286 3172059 12 12 0
0
1504206 1505176 3443685 3444655 19 19 0
0
1504206 1505816 2831573 2833183 29 29 0
0
1505177 1505814 3759571 3760208 5 5 0
0
1505178 1505870 3723583 3724275 11 11 0
0
1505868 1507139 3129702 3130973 8 8 0
0
1507138 1508124 3422138 3423124 8 8 0
0
1507137 1508125 3423123 3424111 25 25 0
0
1508431 1509508 3323862 3324939 4 4 0
0
1508437 1509512 3322792 3323867 29 29 0
0
1509978 1510530 3819743 3820295 30 30 0
0
1509980 1510531 3818639 3819190 26 26 0
0
1510532 1516463 1342343 1348276 45 45 0
-147
-5278
0
1515897 1517638 5810 7549 182 182 0
20
-4
-37
3
145
-19
-1
12
3
-1022
4
355
0
1516466 1517160 3720801 3721495 7 7 0
0
1522394 1524064 2785693 2784022 38 38 0
-903
0
1522400 1524060 2785692 2787353 70 70 0
-625
5
-268
0
1523176 1524134 3399119 3400077 30 30 0
0
1523322 1524111 8700 9489 97 97 0
0
1524133 1525364 3165904 3167135 1 1 0
0
1526854 1527628 12269 13043 65 65 0
0
1527323 1528141 3607192 3608010 25 25 0
0
1527777 1529880 13186 15298 279 279 0
-53
-1
-3
-3
-1
-1
-240
-4
-2
-13
3
-629
4
425
-4
0
1528618 1529623 3410173 3411178 77 77 0
-740
3
0
1529010 1529621 3774662 3774051 50 50 0
-348
3
0
1529624 1530600 3437845 3436869 10 10 0
0
1530600 1531378 3645521 3646301 26 26 0
-589
-41
0
1531254 1532296 105911 106936 110 110 0
884
2
3
1
1
5
6
1
1
1
1
2
8
1
1
24
10
0
1537572 1537669 113274 113371 1 1 0
0
1539190 1543454 1526490 1522222 108 108 0
8
-3347
-312
-328
-67
-1
0
1540187 1542437 117709 119966 237 237 0
-47
-589
6
963
-4
-607
-1
-1
-1
-10
-25
0
1541116 1542249 3269990 3271123 20 20 0
0
1541116 1542247 3272256 3273387 19 19 0
0
1542249 1542890 3757653 3758294 6 6 0
0
1543800 1545341 2897888 2896347 22 22 0
0
1544025 1545340 3084354 3083039 28 28 0
0
1545341 1546107 3661757 3660991 2 2 0
0
1545551 1546124 122494 123080 101 101 0
-317
-16
-1
-1
-1
-1
-1
100
-86
-2
-1
-1
-3
-2
28
-3
-8
0
1546500 1550363 1777547 1773684 35 35 0
0
1548161 1549302 125170 126322 161 161 0
-463
-1
-1
-7
-1
-1
-4
-1
-1
-1
-4
-4
-5
640
13
0
1550742 1551849 3297780 3298888 10 10 0
-653
0
1551310 1551614 131043 131347 30 30 0
-125
5
0
1552313 1553009 2155439 2154723 36 36 0
-516
-1
-1
-1
-1
-1
-1
-1
-1
-1
-1
-1
-1
-1
-1
-1
-1
-1
-1
-1
-1
19
0
1552315 1553362 3341979 3340925 40 40 0
-514
-1
-1
-1
-1
-1
-1
0
1553179 1553379 1319913 1320104 32 32 0
57
-4
71
1
1
1
1
1
1
7
-12
-1
6
8
1
0
1558498 1559959 2154656 2153195 71 71 0
0
1559960 1560289 424735 424416 33 33 0
44
1
-185
-1
19
1
1
1
1
1
1
1
4
48
0
1559960 1560267 1794314 1794618 31 31 0
-48
-1
-1
-3
-182
-1
-5
14
1
2
3
1
1
1
1
2
1
0
1559960 1560144 2097789 2097587 21 21 0
-84
-1
-1
-1
-1
-1
-1
-1
-1
-1
-1
-1
-1
-1
-1
-1
-1
-6
0
1559961 1560149 2517044 2517230 17 17 0
78
1
0
1563210 1563456 2381858 2382105 14 14 0
-141
0
1563245 1563425 1388966 1388789 20 20 0
14
-89
-1
5
9
18
10
10
-3
0
1563912 1564211 2452304 2452603 17 17 0
0
1564177 1564651 2382105 2382579 21 21 0
0
1564635 1564738 2382758 2382861 2 2 0
0
1564759 1564994 2560416 2560182 16 16 0
225
0
1564743 1564994 2383169 2383420 20 20 0
-11
231
0
1565782 1566431 2383433 2384082 44 44 0
0
1565782 1568272 1391406 1388992 213 213 0
2011
1
1
1
1
1
1
1
1
1
1
1
1
1
1
1
1
1
1
1
1
1
1
1
1
1
1
1
1
1
1
1
1
1
1
1
1
1
1
1
1
1
1
1
1
1
1
1
1
1
1
1
1
1
1
1
1
1
1
1
1
1
1
1
1
1
1
1
1
1
1
2
1
1
1
386
0
1565782 1566476 2560169 2559475 52 52 0
0
1566425 1566969 3171587 3171045 22 22 0
7
3
0
1567010 1568354 2722056 2720709 213 213 0
554
-3
221
1
1
1
1
1
1
1
1
1
1
1
1
1
1
1
1
1
1
1
1
1
1
1
1
1
1
3
1
1
1
1
1
1
1
1
1
1
5
1
1
1
1
1
1
1
1
1
1
1
1
1
1
1
1
1
1
1
1
1
1
1
1
1
1
1
1
1
1
1
1
2
1
1
1
-177
-1
-1
-1
-1
-1
-1
-1
-1
-1
-1
-1
-1
-1
-1
-1
-1
-1
-1
-1
-1
-1
-1
-1
-1
-1
-1
-1
-1
-1
-4
-1
-1
-1
-1
-1
-1
-1
-1
-1
-1
-6
-1
-1
-1
-1
-1
-1
-1
-1
-1
-1
-1
-1
-1
-1
-1
-1
-1
-1
-1
-1
-1
-1
-1
-1
-3
-1
-1
-1
-1
-1
-1
-1
-1
-1
-1
-1
0
1567694 1568272 2399786 2399205 176 176 0
93
1
1
1
1
1
1
1
1
1
1
1
1
1
1
1
1
1
1
1
1
1
1
1
1
1
1
3
1
1
1
1
1
1
1
1
1
1
5
1
1
1
1
1
1
1
1
1
1
1
1
1
1
1
1
1
1
1
1
1
1
1
1
1
1
1
1
1
1
1
1
2
1
1
1
-159
-1
-1
-1
-1
-1
-1
-1
-1
-5
-1
-1
-1
-1
-1
-1
-6
-1
-1
-1
-1
-1
-1
-1
-1
-1
-1
-1
-1
-1
-1
-1
-1
-1
-1
-1
-1
-1
-1
-1
-1
-1
-1
-1
-2
-1
-1
-3
-3
-6
-1
-1
-1
-1
-1
-1
-1
-1
-1
-1
-1
-1
-1
-1
-1
-1
-1
-1
-1
-1
-1
-1
-1
-1
-1
-1
-1
-1
-182
28
0
1568883 1571545 2201549 2198887 26 26 0
0
1571748 1572881 3263178 3264311 29 29 0
354
-80
0
1571748 1572884 3198801 3200004 84 84 0
-379
16
-21
-154
-1
-1
-1
-1
-1
-1
-1
-1
-1
-1
-1
-1
-1
-1
-1
-1
-1
-1
-1
-1
-1
-1
-1
-1
-1
-1
-1
-1
-1
-1
-1
-1
-1
-1
-1
-1
-1
-1
-1
-1
-1
-1
-1
-1
-1
-1
-1
-1
-1
-1
-1
-1
-1
-1
-1
-1
-1
-1
-1
-1
-1
-1
-1
-1
-1
0
1572885 1574971 2475583 2473497 25 25 0
0
1577000 1579118 2467190 2465080 50 50 0
-516
32
707
1
1
1
1
1
1
35
0
1579299 1581308 2542914 2544923 17 17 0
0
1581309 1582334 3390901 3391925 9 9 0
105
0
1581301 1582332 3388838 3389872 15 15 0
-5
-6
-1
0
1582334 1584681 2340674 2338327 21 21 0
0
1584943 1585564 3789255 3789846 45 45 0
-131
56
1
1
1
1
1
1
1
1
1
1
1
1
1
1
1
1
1
1
1
1
1
1
1
1
1
1
1
1
1
1
0
1585572 1588747 1994044 1997216 50 50 0
783
1
1
1
-76
0
1588751 1590905 2439379 2437218 57 57 0
-366
-1
-1
-1
-1
-1
-1
0
1588751 1590903 2450155 2448003 42 42 0
0
1590949 1592009 3368170 3367131 74 74 0
-381
17
1
2
1
1
1
4
2
10
6
6
1
1
1
3
1
1
3
3
1
1
5
1
-7
0
1590950 1593075 2452303 2450157 85 85 0
-380
-18
-1
-1
-1
-1
-3
-1
-1
-1
-1
-1
-1
-1
-1
-1
-1
-1
-1
-1
-1
0
1592012 1592371 3942023 3941664 2 2 0
0
1592365 1593077 3712386 3711675 13 13 0
5
0
1593077 1595325 2388577 2386329 35 35 0
0
1595324 1595642 3960310 3960628 5 5 0
0
1595325 1596040 3702431 3701716 21 21 0
0
1595643 1596073 3906671 3906241 5 5 0
0
1595644 1596041 3924968 3925365 2 2 0
0
1596074 1598818 2166441 2163698 38 38 0
2268
0
1599167 1599466 3957365 3957066 19 19 0
0
1599468 1599814 3947323 3946977 1 1 0
0
1599815 1600944 3134765 3133636 29 29 0
0
1599873 1601733 2603979 2602050 113 113 0
-1673
-1
-1
-1
-1
-1
-1
-1
-1
-1
-1
-1
-1
-1
-1
-1
-1
-1
-1
-1
-1
-1
-1
-1
-1
-1
-1
-1
-1
-1
-1
-1
-1
-1
-1
-1
-1
-1
-1
-1
-1
-1
-1
-1
-1
-1
-1
-1
-1
-1
-1
-1
-1
-1
-1
-1
-1
-1
-1
-1
-1
-1
-1
-1
-1
-1
-1
-1
-1
0
1599874 1600856 3427061 3426079 23 23 0
0
1600857 1600944 2046567 2046654 3 3 0
0
1600941 1601735 2048730 2049593 74 74 0
-605
-1
-1
-1
-1
-1
-1
-1
-1
-1
-1
-1
-1
-1
-1
-1
-1
-1
-1
-1
-1
-1
-1
-1
-1
-1
-1
-1
-1
-1
-1
-1
-1
-1
-1
-1
-1
-1
-1
-1
-1
-1
-1
-1
-1
-1
-1
-1
-1
-1
-1
-1
-1
-1
-1
-1
-1
-1
-1
-1
-1
-1
-1
-1
-1
-1
-1
-1
-1
0
1601735 1602790 3343037 3341982 2 2 0
0
1602793 1603162 3660989 3660620 2 2 0
0
1602841 1605222 1955367 1952986 35 35 0
-2146
15
-146
27
0
1605760 1605948 1952404 1952219 8 8 0
98
81
6
0
1605910 1606085 1657563 1657738 9 9 0
0
1605938 1606085 1915580 1915727 3 3 0
0
1605944 1606085 1072930 1073071 8 8 0
0
1606076 1606794 1657946 1658670 120 120 0
155
1
1
77
1
1
-128
-1
-1
-1
-1
-1
-163
-1
-1
-1
-2
-1
-82
-1
-9
28
1
1
0
1607239 1609064 1917079 1918986 194 194 0
285
1
1
1
1
1
1
1
1
-145
-1
-1
-1
-1
-1
-1
-1
-1
-1
-1
-1
-1
-1
-1
-1
-1
-1
-534
316
4
1
-5
-1
-1
4
-10
-1
-1
-1
7
6
1
-379
-1
-1
-1
-1
-5
-1
-1
-1
-1
-1
-1
-1
-1
-1
-1
-1
-1
-1
-1
-1
-1
-1
-1
-1
-1
-1
-1
-1
-1
-1
-1
-1
-1
-1
-3
-8
-1
-1
-1
-1
-1
-1
-1
-1
-2
-1
-1
-3
-1
-1
-1
-1
-1
-1
-1
-1
-1
-1
-1
-1
-1
-1
-1
-1
-1
-1
-1
-1
-1
-2
-1
0
1608134 1608209 1660516 1660591 0 0 0
0
1608210 1608276 2369043 2368977 0 0 0
0
1608277 1608379 1210879 1210777 0 0 0
0
1608947 1609450 1425738 1425235 17 17 0
0
1609064 1609728 3745288 3745953 1 1 0
-661
0
1609748 1609858 1171326 1171437 6 6 0
-82
0
1609855 1610303 966267 965820 6 6 0
100
0
1609963 1610308 3949732 3949386 2 2 0
-343
0
1610353 1610764 3919692 3919281 1 1 0
0
1610765 1611133 3936894 3936525 10 10 0
-275
0
1611055 1613105 2490099 2492158 21 21 0
-882
-515
-1
-1
-1
-1
-1
-1
-3
0
1613166 1613479 3901451 3901138 6 6 0
0
1613509 1615130 2825091 2826712 27 27 0
0
1615136 1616682 2894802 2896348 40 40 0
0
1615131 1615857 3693034 3693760 9 9 0
0
1615859 1616679 3598978 3599798 23 23 0
0
1616681 1617015 3951757 3952091 4 4 0
0
1617017 1618394 3036047 3037424 24 24 0
0
1618582 1619750 3234413 3233245 10 10 0
0
1620372 1620561 843255 843066 0 0 0
0
1620547 1620654 844591 844486 5 5 0
10
93
0
1620547 1620649 2223842 2223741 3 3 0
11
0
1620553 1620721 2222807 2222639 10 10 0
0
1620650 1621196 841830 841285 14 14 0
-9
528
3
0
1620721 1622121 3009703 3011103 15 15 0
0
1623344 1623460 845269 845153 5 5 0
0
1623344 1623460 2224965 2224849 6 6 0
0
1623572 1623826 840449 840195 8 8 0
0
1642341 1643657 3086988 3085672 11 11 0
0
1645872 1646992 3276764 3275645 36 36 0
508
1
-73
0
1646672 1646833 2754551 2754390 25 25 0
27
-7
0
1647721 1648663 3470481 3469538 17 17 0
-644
0
1650788 1651496 3710259 3709551 6 6 0
0
1651497 1652332 3591525 3590690 13 13 0
0
1652332 1653840 2922327 2923834 11 11 0
559
0
1653840 1655144 1435751 1434532 176 176 0
310
1
1
1
1
1
1
1
1
1
1
1
1
6
4
4
1
1
1
1
1
7
1
1
1
5
4
1
1
1
1
6
4
1
1
8
1
1
1
4
1
1
1
1
1
1
1
2
1
5
4
1
2
1
1
1
1
1
2
1
1
1
1
1
1
1
1
1
1
1
1
6
1
1
1
429
1
1
-6
-6
-2
14
6
6
15
1
1
1
1
1
1
1
1
1
1
1
2
1
1
-183
-1
-1
-1
-1
-1
-1
-1
0
1653842 1654146 2040503 2040199 12 12 0
0
1653845 1654149 1451434 1451130 14 14 0
0
1654281 1655144 1451126 1450264 37 37 0
466
0
1654281 1654705 2040192 2039768 20 20 0
0
1655027 1657029 2039446 2037519 285 285 0
5
682
1
1
1
1
1
1
1
1
1
1
1
1
1
1
1
1
1
1
1
1
1
1
1
1
1
1
1
1
1
1
1
1
1
1
1
1
1
1
1
1
1
1
1
1
1
1
1
1
1
1
1
1
1
1
1
1
1
3
1
4
6
1
1
1
1
1
1
1
1
1
1
1
1
-512
7
-253
4
-306
4
-126
5
0
1655526 1656992 1434099 1432699 272 272 0
180
1
1
1
1
1
1
1
1
1
1
1
1
1
1
1
1
1
1
1
1
1
1
1
1
1
1
1
1
1
1
1
1
1
1
1
1
1
1
1
1
1
1
1
1
8
1
1
1
1
1
1
1
1
1
1
1
1
1
3
1
4
6
1
1
1
1
1
1
1
1
1
1
1
1
-92
-1
-1
-1
-1
-1
-1
-1
-1
-421
7
43
1
-4
-1
-206
4
-306
4
0
1655526 1656992 1449831 1448439 262 262 0
170
1
1
1
1
1
1
1
1
1
1
1
1
1
1
1
1
1
1
1
1
1
1
4
1
1
1
1
1
1
1
1
1
1
1
1
1
1
1
1
1
1
1
1
16
1
1
1
1
1
1
1
1
1
1
1
1
1
3
1
4
6
1
1
1
1
1
1
1
1
1
1
1
1
-512
7
-253
4
-306
4
0
1657612 1659221 1447843 1446233 25 25 0
-1165
0
1657612 1659222 1432103 1430494 40 40 0
1231
0
1659223 1661111 2640211 2638323 54 54 0
0
1662701 1664110 2998467 2997058 30 30 0
0
1662700 1664108 2997061 2995653 30 30 0
0
1664417 1665452 3378544 3379579 11 11 0
0
1665495 1666967 2965493 2966953 30 30 0
90
1
1
1
1
1
1
1
1
1
1
1
0
1665961 1666964 3408161 3409164 15 15 0
0
1667442 1668421 3427062 3428040 26 26 0
433
0
1669327 1670569 3157261 3156013 24 24 0
10
905
1
1
1
-69
-1
-1
-1
-1
-1
-1
-1
-1
-1
-1
0
1672316 1673240 3484419 3483503 27 27 0
243
1
1
1
1
1
2
579
0
1673237 1674552 3092245 3093562 11 11 0
-158
-651
0
1675284 1676444 3237902 3239062 10 10 0
0
1676970 1678510 2902518 2900978 6 6 0
0
1679696 1680834 1756560 1755423 65 65 0
-105
134
768
0
1680726 1680839 2102318 2102205 5 5 0
0
1680822 1681005 3340925 3341108 11 11 0
0
1680907 1681924 1755285 1754268 34 34 0
0
1681926 1682897 3441742 3442713 7 7 0
0
1682898 1683663 3659460 3660225 18 18 0
0
1682899 1683664 3658694 3659459 11 11 0
0
1685411 1690530 1466908 1461790 86 86 0
1590
2227
-1093
0
1691690 1693101 1002340 1000929 10 10 0
0
1691694 1692553 2253391 2252532 15 15 0
0
1693074 1694712 2252500 2250862 41 41 0
0
1695740 1696748 774056 775063 32 32 0
980
0
1697046 1700385 1000865 997535 268 268 0
2310
1
1
1
1
1
1
3
2
0
1704107 1704283 993458 993282 9 9 0
0
1706003 1708060 782654 784710 104 104 0
1190
1
2
1
1
-10
-4
-2
-278
0
1708624 1709892 3128436 3129704 31 31 0
0
1708625 1709142 3564437 3564954 11 11 0
0
1709121 1709544 185183 184757 32 32 0
-17
-1
-16
0
1710406 1710774 3564902 3565286 34 34 0
-45
-1
-1
-1
-1
-1
-7
-1
-1
-1
-1
-1
-1
-1
-1
-1
0
1712533 1713638 187074 188179 154 154 0
-902
8
0
1714428 1715407 3432952 3431973 19 19 0
0
1714390 1715107 188962 189679 110 110 0
-233
9
0
1715399 1716193 3629745 3628951 22 22 0
0
1716195 1716661 3881492 3881026 7 7 0
0
1716662 1717857 3209603 3208408 19 19 0
0
1716664 1717853 3209606 3210794 21 21 0
1046
0
1717857 1718904 3357748 3358794 19 19 0
657
0
1718900 1720043 3260900 3262040 34 34 0
711
1
1
0
1718903 1720042 3257478 3256339 14 14 0
0
1719722 1720952 212615 213845 207 207 0
604
-4
-117
4
-180
5
-74
6
0
1720043 1722069 2520701 2518675 14 14 0
0
1722070 1722602 3838782 3839314 4 4 0
0
1722138 1722601 1690569 1690106 3 3 0
0
1722713 1723481 3656389 3657157 5 5 0
0
1722714 1723477 3655619 3654856 15 15 0
0
1723481 1723941 3888431 3888891 1 1 0
0
1723940 1724803 3551514 3552379 10 10 0
-834
-1
0
1723941 1724561 2964032 2964652 11 11 0
0
1724804 1726787 2564899 2566881 47 47 0
1886
0
1724879 1725330 2965039 2965490 9 9 0
0
1725332 1726787 2969868 2971322 19 19 0
1358
0
1726788 1728797 2540906 2542914 50 50 0
698
0
1728797 1730204 3005494 3004087 24 24 0
0
1728799 1730201 3004087 3002685 28 28 0
0
1730203 1731491 3113090 3111802 7 7 0
0
1731493 1732475 3426077 3425095 7 7 0
0
1732866 1733339 3441371 3440897 26 26 0
-179
0
1732866 1733432 2065855 2065287 28 28 0
-179
-311
0
1733342 1733542 918846 919045 11 11 0
-13
58
125
0
1735407 1735603 1873751 1873947 15 15 0
103
1
-10
-1
0
1735407 1735936 1013940 1013407 40 40 0
56
-247
50
-133
-1
-3
-11
-4
0
1735407 1735730 3684946 3684623 28 28 0
103
1
-10
-1
190
-9
0
1735933 1736008 931879 931804 3 3 0
-33
37
0
1736027 1743618 1136075 1128487 120 120 0
39
1
2366
0
1742277 1742592 3961264 3961579 6 6 0
0
1742561 1743654 3302157 3301064 21 21 0
0
1743655 1744281 3768449 3767823 13 13 0
0
1743655 1744083 3907960 3907532 7 7 0
0
1744085 1744456 3936150 3935779 11 11 0
0
1744285 1745143 3560150 3561008 6 6 0
0
1745142 1745938 3636099 3635303 1 1 0
0
1745285 1746023 3684253 3683514 19 19 0
-736
0
1745286 1745815 3841445 3841974 9 9 0
-395
5
0
1745814 1746146 3954429 3954761 12 12 0
0
1746275 1746841 3812500 3811935 12 12 0
115
26
-118
0
1746842 1747295 3892538 3892991 1 1 0
0
1747296 1748935 2805492 2807132 27 27 0
1253
-36
-1
0
1747297 1748322 3386796 3387822 10 10 0
-764
0
1748323 1748933 3777741 3778353 12 12 0
226
-33
-1
-3
0
1748324 1748911 3791045 3791630 12 12 0
227
34
0
1748935 1751806 2087879 2090750 15 15 0
0
1751806 1752163 3942741 3943098 5 5 0
0
1751808 1752164 3943455 3943100 5 5 0
99
0
1752344 1752684 3949045 3948705 31 31 0
90
-3
0
1752685 1753794 3282333 3283442 7 7 0
0
1753795 1754198 3922957 3923360 1 1 0
0
1753797 1755414 2828332 2826714 26 26 0
-1106
0
1754195 1755113 3489906 3490823 28 28 0
-5
258
447
0
1754210 1755115 3485352 3486257 17 17 0
0
1755114 1755415 3964965 3964664 0 0 0
0
1755415 1755852 3902327 3902764 3 3 0
0
1755854 1757179 3072470 3073795 22 22 0
0
1755852 1757178 3071141 3072467 30 30 0
0
1757180 1761977 1522221 1517424 28 28 0
0
1761978 1762881 3505365 3506268 18 18 0
0
1761978 1762880 3506269 3507171 18 18 0
0
1762882 1764153 3127166 3125895 6 6 0
0
1764155 1765455 3101413 3100113 23 23 0
0
1764365 1764689 3958693 3959017 0 0 0
0
1764690 1765457 3657924 3657157 7 7 0
0
1765458 1766363 3504457 3503552 5 5 0
0
1766364 1767093 3700993 3700257 22 22 0
-508
-1
-1
-1
-1
-1
-1
0
1766365 1766871 3850403 3849897 5 5 0
0
1766882 1767921 3366094 3367129 23 23 0
40
459
1
1
0
1767077 1767922 3582290 3583135 1 1 0
0
1767923 1769860 2592362 2594299 9 9 0
0
1769860 1770898 3372327 3373365 5 5 0
0
1770899 1771989 3272255 3271165 3 3 0
0
1771990 1773548 2885483 2883925 45 45 0
0
1772546 1773549 3412182 3411179 13 13 0
0
1773550 1775224 2779003 2777329 11 11 0
0
1775226 1776224 3405134 3406132 29 29 0
0
1776061 1776967 3502644 3501738 19 19 0
0
1776062 1776966 3501736 3500832 14 14 0
0
1776967 1777657 3728425 3727735 7 7 0
0
1777696 1782815 1472030 1466909 34 34 0
-3125
-1630
0
1782816 1783202 3929685 3930071 5 5 0
0
1785426 1786263 3587339 3586502 8 8 0
0
1785460 1787526 1583563 1585629 73 73 0
-2058
4
0
1785818 1786347 3843567 3844096 11 11 0
0
1786265 1787175 3490825 3491735 23 23 0
0
1786261 1787176 3489913 3488998 20 20 0
0
1787177 1787614 2758762 2758325 3 3 0
0
1787614 1788594 3163691 3164671 32 32 0
23
-153
-651
3
0
1789814 1791871 2475584 2477666 124 124 0
1307
1
1
1
1
1
1
1
1
1
1
1
1
1
1
-270
-1
-1
-1
-1
-1
-1
-1
-1
-1
-1
-1
-3
-1
-1
-1
-1
-1
-3
-1
-1
-1
-1
-1
-1
-1
-1
-1
-1
-1
-1
-1
-3
-1
-1
-1
-1
-3
-1
-1
0
1792916 1793097 2347107 2347288 20 20 0
104
-67
0
1792916 1793097 1330107 1329926 19 19 0
104
-66
0
1793456 1793916 3886593 3887053 9 9 0
0
1795873 1796697 2702890 2702067 47 47 0
729
0
1796020 1796312 2475809 2476101 24 24 0
0
1796946 1797405 3886593 3887053 5 5 0
-450
0
1799421 1800099 2702745 2702067 58 58 0
79
-4
0
1801100 1801990 3526012 3526902 28 28 0
0
1803208 1803447 2702474 2702235 9 9 0
0
1803580 1807323 1841472 1837792 181 181 0
1221
163
24
1
25
1
1
823
1
1
1
1
1
1
1
1
-18
1132
1
1
1
1
1
1
1
1
1
1
1
1
1
1
1
1
1
7
1
1
1
1
1
1
1
1
1
1
1
1
1
1
1
3
1
1
1
1
1
1
1
6
1
1
2
1
1
0
1803795 1804292 3862661 3863158 13 13 0
0
1804488 1804805 3961263 3960946 7 7 0
0
1804808 1805215 3920925 3921331 9 9 0
206
0
1805286 1806139 3580601 3581445 39 39 0
553
1
1
1
1
1
1
1
1
0
1806187 1806782 3792235 3791640 9 9 0
0
1806732 1808429 2609980 2611680 66 66 0
-6
3
-261
-1
-1
0
1806732 1807321 3663826 3663285 67 67 0
-6
3
256
1
1
1
1
1
1
1
1
1
1
1
1
1
1
1
1
1
7
1
1
1
1
1
1
1
1
1
1
1
1
1
1
1
3
1
1
1
1
1
1
1
6
1
1
2
1
1
0
1806782 1808557 2736459 2734732 91 91 0
214
1
1
1
1
1
1
1
1
1
1
1
1
1
1
1
1
1
7
1
5
1
1
1
1
1
1
1
1
1
1
1
1
1
1
1
1
1
1
1
1
1
4
1
1
2
1
1
0
1807324 1808565 3153529 3154770 32 32 0
1036
-8
0
1807324 1808165 3584820 3585660 22 22 0
428
0
1810798 1811330 3838248 3838780 19 19 0
0
1811092 1811486 3926559 3926953 2 2 0
0
1820782 1821079 3468890 3468593 21 21 0
0
1822291 1824686 2307383 2309778 46 46 0
0
1822849 1824524 2787358 2789021 72 72 0
73
1
1
1
1
1
5
1
1
2
1
1
1
1
1
-1339
-3
-1
0
1824688 1826577 2638322 2636433 8 8 0
0
1826578 1827085 3856596 3857103 1 1 0
0
1826715 1830367 1845151 1848801 26 26 0
424
324
0
1830768 1832762 2556931 2554937 10 10 0
0
1830769 1832763 2558925 2556931 34 34 0
0
1832763 1834781 2532840 2534858 10 10 0
0
1834782 1835564 3647086 3647867 15 15 0
731
0
1834783 1835567 3642388 3643173 24 24 0
-662
-1
-1
9
27
0
1835568 1836215 3262534 3263180 7 7 0
644
0
1836125 1837461 3055129 3056463 20 20 0
1230
9
0
1837456 1839909 2309780 2312154 155 155 0
1542
1
1
1
1
1
1
1
1
1
1
1
1
1
1
1
1
1
1
1
1
1
1
1
1
1
1
1
1
1
1
1
1
1
1
1
1
1
1
1
1
1
1
1
1
1
1
1
1
1
1
1
1
1
1
1
1
1
1
1
1
1
1
1
1
1
4
1
1
1
1
1
1
1
1
1
1
1
1
1
1
-624
-1
0
1839932 1841661 2739924 2738195 86 86 0
57
-9
-129
6
-36
6
0
1841661 1843044 3023618 3025003 11 11 0
-231
-1
0
1844061 1844967 3505364 3504458 8 8 0
233
-386
0
1846773 1848443 2839619 2838011 100 100 0
1024
4
1
1
1
1
1
5
12
6
1
4
1
1
1
1
1
1
3
1
1
4
1
1
1
1
1
1
1
1
1
1
1
1
1
1
1
5
1
1
1
1
1
3
1
1
4
1
1
1
1
3
3
1
1
1
1
1
1
1
1
1
0
1848443 1848777 3953098 3952764 1 1 0
0
1848777 1850425 2795637 2793988 25 25 0
-314
0
1848779 1850810 2512588 2510561 51 51 0
700
1134
1
1
0
1850401 1850809 3920514 3920106 10 10 0
0
1851105 1865511 606161 591760 384 384 0
2835
1
1
1
1
1
1
-5244
-1068
0
1851390 1852312 2127648 2126798 100 100 0
718
1
1
1
1
1
1
1
1
1
2
1
1
1
1
3
1
1
1
1
1
1
1
1
5
1
1
2
1
1
1
1
1
8
1
1
1
1
1
1
1
1
1
1
1
1
1
1
1
1
1
1
1
1
1
1
1
1
1
1
1
1
1
1
1
1
1
1
1
1
1
1
0
1859106 1860220 2126710 2125598 30 30 0
-84
959
1
1
0
1859194 1860220 2507134 2508144 40 40 0
-5
943
1
1
1
1
1
1
1
1
1
1
1
1
1
1
1
1
0
1865131 1865510 2508144 2508523 11 11 0
0
1865131 1865877 2125598 2124852 18 18 0
0
1865878 1867668 2706474 2704682 28 28 0
-1032
-478
0
1867665 1873885 1311726 1317944 112 112 0
-5244
350
22
2
0
1874043 1875341 3106620 3105322 29 29 0
0
1875343 1878325 2070431 2073381 76 76 0
-58
1257
1
1
3
3
1
1
1
1
1
1
1
1
1
1
1
1
1
1
2
1
1
1
1
3
1
1
1
1
1
1
3
4
0
1878327 1880950 2082117 2079520 105 105 0
1864
-4
18
1
2
3
1
1
1
1
1
1
1
1
1
2
5
1
1
1
1
1
1
1
4
1
388
164
0
1878865 1880950 2343014 2340964 99 99 0
600
1
1
1
1
1
1
1
1
1
1
1
1
1
1
1
1
1
1
1
1
1
1
1
1
1
2
2
1
1
1
1
1
1
-999
136
164
0
1878870 1880950 1912160 1910130 114 114 0
589
733
1
1
1
1
1
1
1
1
1
1
1
1
1
1
4
1
1
3
1
4
1
1
1
1
1
1
1
1
1
1
1
1
1
1
4
1
1
1
1
1
1
1
1
1
1
1
1
548
0
1881513 1881630 2769205 2769322 1 1 0
0
1881513 1881630 1909502 1909382 6 6 0
-28
-1
-41
0
1884950 1886387 1513525 1514963 70 70 0
12
-17
8
-42
-462
0
1885135 1885471 3953433 3953097 12 12 0
0
1886227 1886443 2732986 2733202 3 3 0
0
1886351 1886428 1424125 1424202 5 5 0
-55
3
0
1886444 1886635 2824903 2825094 2 2 0
0
1886633 1887052 3913472 3913053 5 5 0
0
1886634 1887270 2978540 2979174 15 15 0
572
1
0
1887075 1887273 3708842 3708646 5 5 0
130
1
0
1887333 1887741 1096217 1096625 18 18 0
0
1887422 1888590 785881 784713 36 36 0
0
1887743 1888592 3574667 3573818 12 12 0
0
1889037 1889882 3578061 3578906 11 11 0
0
1889883 1890933 3352509 3351459 17 17 0
0
1893989 1895582 2185493 2187086 28 28 0
0
1894470 1896169 2751956 2750247 63 63 0
-1128
-1
-88
-1
-1
-1
-1
-1
-1
-1
0
1895679 1896784 2187086 2188192 33 33 0
-6
0
1898187 1899279 3298876 3299969 16 16 0
-591
0
1899924 1901747 2690209 2688386 13 13 0
0
1902166 1902909 3679823 3680566 22 22 0
0
1902907 1903866 3454303 3455262 19 19 0
0
1903866 1905803 2602048 2600111 51 51 0
654
-3
0
1903868 1905801 2596240 2598173 44 44 0
0
1905803 1906682 3534885 3535767 13 13 0
-797
-1
-1
0
1906682 1908798 2465081 2462964 13 13 0
-932
0
1909684 1910628 3461967 3462915 31 31 0
-77
-1
-747
-3
33
-23
0
1909751 1909850 1573681 1573779 4 4 0
31
1
-44
0
1909847 1914112 1573843 1578112 124 124 0
-717
-1
-2617
-921
0
1910629 1911921 3110509 3109217 24 24 0
0
1910630 1911922 3107923 3109215 19 19 0
0
1911923 1912977 3345146 3344092 16 16 0
0
1912979 1914021 3359834 3358792 28 28 0
-201
25
-3
17
0
1914126 1915204 3319554 3318477 24 24 0
732
0
1915205 1915948 3678344 3677601 15 15 0
0
1915207 1919298 1702356 1698279 210 210 0
924
1
1
1
1
1
1
1
1
1
1
1
1
171
1166
-10
-5
-13
8
20
0
1919741 1924731 1419957 1414966 202 202 0
-2037
0
1923677 1924965 3092246 3090958 39 39 0
0
1924888 1925162 1414924 1414650 29 29 0
-6
3
-71
3
0
1925197 1927402 1870395 1868190 64 64 0
0
1927460 1927693 2441979 2441750 26 26 0
208
1
1
1
0
1927505 1927699 562927 562732 13 13 0
-190
0
1927695 1929037 1868166 1866822 32 32 0
150
-89
-1
-1
0
1927906 1929038 3274518 3273389 22 22 0
799
93
30
0
1929082 1929828 3676111 3676857 1 1 0
0
1929828 1931357 2905601 2907130 24 24 0
418
-395
0
1929829 1931359 2910199 2911728 34 34 0
417
0
1931355 1932340 3435897 3434912 8 8 0
0
1934073 1934229 3155702 3155546 2 2 0
0
1935384 1935611 1986472 1986700 13 13 0
167
-15
-1
0
1935384 1935611 2005506 2005734 13 13 0
167
-15
-1
0
1935384 1935611 1423749 1423977 17 17 0
167
-15
-1
0
1936650 1937024 1863826 1863451 20 20 0
-298
0
1942353 1942761 1863861 1863451 24 24 0
-333
-47
0
1943089 1943826 3683517 3682780 6 6 0
0
1943780 1943997 1863451 1863232 14 14 0
-181
-1
0
1946130 1947455 3083037 3081714 23 23 0
946
373
0
1946131 1947446 3081719 3080404 20 20 0
0
1948105 1948937 3592356 3593191 9 9 0
-804
-1
-1
0
1948110 1948931 3591527 3592354 27 27 0
-793
-1
-1
-1
-1
-1
0
1949066 1949738 3737278 3737950 10 10 0
0
1949739 1953179 1898449 1901889 31 31 0
0
1953940 1955144 898497 899701 41 41 0
407
-32
0
1954235 1955144 2866683 2865776 37 37 0
143
6
0
1955500 1960082 903945 908528 156 156 0
-1573
-1022
-5
-7
1356
132
46
0
1955533 1955980 2865551 2865104 10 10 0
0
1956833 1958664 2684725 2682891 41 41 0
-1261
-5
-7
0
1960431 1961600 3229727 3228558 26 26 0
0
1960432 1961602 3230902 3232072 28 28 0
0
1962653 1965555 2079224 2076321 54 54 0
-402
0
1966482 1968203 2680932 2679218 31 31 0
855
1
1
2
1
1
1
0
1966484 1967283 2094870 2095669 16 16 0
0
1967409 1968206 2095696 2096491 11 11 0
499
1
0
1968205 1973705 1376809 1371310 67 67 0
4664
0
1973708 1975340 2820207 2818575 14 14 0
0
1975338 1977049 1299080 1300782 75 75 0
668
1
7
2
1
9
1
4
1
2
1
-13
-881
0
1977302 1981897 1300820 1305419 168 168 0
-78
-20
-17
-1
0
1981897 1982177 3262041 3262321 10 10 0
0
1982197 1982392 3830148 3829954 15 15 0
149
1
1
-14
-17
0
1982386 1984150 2720707 2718945 12 12 0
1047
98
0
1984141 1985635 2955190 2956686 12 12 0
-7
-1
0
1985635 1986397 3663282 3662520 5 5 0
0
1985636 1986396 3664805 3664046 13 13 0
23
0
1986799 1987852 3340925 3339871 20 20 0
-329
0
1986800 1987851 3347254 3346203 31 31 0
0
1987853 1989930 2481826 2479749 17 17 0
0
1992185 1992909 3693761 3694485 30 30 0
0
1992910 1994700 2706475 2708262 22 22 0
74
6
1
0
1994700 1995461 3665569 3666329 7 7 0
295
0
1994701 1997936 1965194 1968427 75 75 0
2588
1
0
1995462 1997668 2415359 2417565 67 67 0
0
1997938 1998650 3706001 3705289 4 4 0
0
1998651 2000108 2966953 2968410 24 24 0
0
1999019 2000110 3306526 3307617 27 27 0
0
2000111 2001124 3291178 3290165 16 16 0
0
2001021 2001085 2247251 2247315 0 0 0
0
2001021 2001319 2494007 2493731 36 36 0
148
1
1
1
1
1
1
1
1
1
1
1
1
1
1
1
1
1
1
1
1
1
0
2001128 2001278 3290227 3290077 4 4 0
0
2001175 2001319 2247317 2247461 8 8 0
0
2011654 2012379 3692303 3691579 6 6 0
46
0
2013287 2014628 3057805 3056464 8 8 0
0
2014628 2015744 3279000 3280110 22 22 0
663
1
1
3
1
1
0
2014629 2015784 3243698 3244853 23 23 0
0
2015785 2016944 740689 741847 16 16 0
1145
0
2017293 2019964 2196224 2193553 26 26 0
0
2021057 2023895 2110741 2113580 27 27 0
-1954
0
2023896 2024699 3620138 3620941 8 8 0
0
2023897 2024698 3619335 3620136 9 9 0
0
2025538 2026277 3679824 3679085 3 3 0
0
2029677 2031244 2872976 2874543 15 15 0
0
2031243 2031910 3225030 3224354 22 22 0
76
131
-413
-1
-1
-1
-1
-1
-1
-1
-1
-39
-1
0
2031244 2031903 3031919 3032569 12 12 0
27
1
1
1
1
1
1
1
1
0
2032127 2033466 669502 670852 111 111 0
-1260
-1
-1
-1
-1
-1
-1
-1
-1
-3
-3
-3
16
0
2032127 2034945 2122051 2119233 31 31 0
0
2035745 2036003 3173428 3173686 19 19 0
0
2035797 2035868 3868978 3869049 2 2 0
0
2036247 2036447 2172690 2172890 1 1 0
0
2036463 2036595 805584 805452 1 1 0
0
2036463 2036595 2650036 2650169 2 2 0
-115
0
2036614 2038371 1770543 1772300 45 45 0
0
2037870 2038371 2172933 2173435 5 5 0
-475
0
2049108 2049257 1378294 1378443 17 17 0
0
2051097 2051292 1095961 1095766 23 23 0
-92
4
0
2051901 2052173 2337554 2337281 18 18 0
-154
0
2052173 2052370 145070 145261 25 25 0
-5
16
9
8
1
11
4
7
0
2068833 2070551 2780677 2779001 54 54 0
1334
1
1
1
1
1
1
1
1
1
1
1
1
1
1
1
1
1
1
1
1
14
1
1
1
1
1
1
1
1
1
1
1
1
2
7
1
1
1
1
1
2
0
2069721 2070112 622579 622970 23 23 0
0
2069721 2070112 735862 735471 20 20 0
0
2070548 2075507 184757 179786 128 128 0
747
-588
-2448
-1
-1
-1
-1
-1
-1
-1
-287
-270
-1
-1
72
-3
0
2074158 2074293 729410 729275 3 3 0
0
2076776 2076912 1246926 1247063 10 10 0
-20
8
-107
0
2076774 2076912 172362 172223 13 13 0
38
-86
-13
0
2076965 2077125 632536 632696 11 11 0
0
2102403 2103498 167973 166878 155 155 0
-36
4
948
-5
0
2107754 2108077 3428043 3427721 18 18 0
320
0
2108082 2108247 621404 621239 9 9 0
-137
7
0
2108106 2108247 620744 620604 7 7 0
104
-9
8
0
2108106 2108248 1252189 1252048 8 8 0
104
-9
8
0
2108110 2108253 729275 729417 8 8 0
100
-9
8
0
2108106 2108246 181008 181147 9 9 0
104
-9
8
0
2110369 2110641 3741032 3741302 5 5 0
10
3
0
2111645 2112507 3554112 3553251 22 22 0
390
0
2112767 2113809 3360878 3359836 17 17 0
0
2113811 2114222 3098801 3098390 6 6 0
0
2122493 2123382 3098387 3097495 26 26 0
-29
-4
-4
0
2123383 2124649 3064492 3065821 92 92 0
-175
-9
-1
-1
-1
-1
-1
-1
-1
-1
-1
-1
-1
-1
-1
-1
-5
-3
-4
-1
-1
-1
-1
-1
-1
-1
-1
-1
-3
-1
-5
-1
-1
-1
-1
-1
-1
-1
-1
-1
-1
-1
-1
-1
-1
-1
-1
-2
-4
-1
-1
-1
-1
-1
-1
-1
-1
-1
-1
-1
-1
-1
-1
0
2123408 2125600 2421956 2419766 30 30 0
157
1
0
2123408 2124655 3151044 3149797 33 33 0
0
2124652 2129087 1613948 1609533 132 132 0
3665
1
1
1
1
1
1
1
1
1
1
1
1
1
1
1
1
3
1
1
0
2125601 2127517 2611681 2613597 39 39 0
0
2129767 2133222 1884536 1881026 159 159 0
1597
1
1
1
1
1
1
12
282
-39
-487
-1
-1
-1
-1
-1
-1
-1
-1
-1
-1
-1
-2
-1
-1
-14
-1
-1
-1
-1
-1
-1
-1
-1
-1
-1
-1
-1
-1
-1
-1
-1
-1
-1
-1
-1
-1
-1
-1
-1
-1
-1
-1
-1
-1
-1
-1
-1
-1
-1
-1
-1
-1
-1
-16
-1
-1
-1
-1
-1
-1
-1
-1
0
2131516 2131604 2568233 2568145 0 0 0
0
2132337 2133223 3530459 3531345 21 21 0
0
2133858 2134638 3646305 3647085 13 13 0
0
2135796 2136582 3640033 3639247 1 1 0
0
2136678 2138456 2715386 2713608 34 34 0
0
2136677 2138495 2692026 2690207 31 31 0
-15
0
2149095 2149960 3554977 3554112 2 2 0
0
2149960 2151251 3111801 3110510 7 7 0
0
2151253 2152497 3236739 3235580 100 100 0
489
1
1
1
1
1
1
1
1
1
1
1
1
1
1
3
1
1
6
1
1
1
1
1
1
1
1
1
1
1
1
1
1
1
1
1
1
3
1
1
1
1
3
1
1
1
1
1
1
1
1
1
1
1
1
1
1
1
3
2
1
1
3
4
1
1
1
1
1
1
1
1
1
1
1
1
1
1
1
1
1
1
1
1
1
0
2151336 2151740 3874892 3874488 2 2 0
0
2151334 2151740 3875369 3874963 4 4 0
0
2151894 2152499 3783847 3783242 3 3 0
0
2152499 2153049 3823600 3824150 0 0 0
0
2153051 2153630 3802814 3802236 8 8 0
576
0
2153626 2154863 3159730 3158492 25 25 0
-984
0
2155573 2159014 1898448 1895007 48 48 0
0
2159039 2159489 346388 345938 20 20 0
0
2159028 2159483 1028890 1029344 19 19 0
8
0
2159729 2161942 2415357 2413144 17 17 0
0
2161943 2162559 3829069 3829614 74 74 0
373
1
1
1
1
1
1
1
1
1
1
1
1
1
1
1
1
1
1
1
1
1
1
1
1
1
1
1
1
1
1
1
1
1
1
1
1
1
1
1
1
7
1
1
1
1
1
1
1
1
1
1
1
1
1
1
1
1
1
1
1
1
1
1
1
3
1
1
1
1
1
0
2161944 2162557 3775283 3775896 5 5 0
0
2162559 2163891 3060483 3059151 7 7 0
0
2163926 2164446 3846734 3846214 1 1 0
0
2164750 2165319 3806254 3805685 12 12 0
0
2165980 2167036 3346201 3345145 6 6 0
0
2167036 2168527 2937352 2935861 24 24 0
0
2167177 2168251 3322788 3321714 20 20 0
0
2168527 2169630 3292280 3291177 10 10 0
0
2169629 2170137 3857612 3857104 8 8 0
0
2170426 2170890 3883353 3882889 2 2 0
0
2170891 2171302 3919280 3918869 0 0 0
0
2176777 2177281 3860653 3861156 1 1 0
496
0
2177342 2178071 3688660 3689390 4 4 0
-344
0
2179016 2179456 3899689 3900129 27 27 0
0
2179368 2180569 3170802 3169601 25 25 0
0
2179956 2180570 3776512 3775898 14 14 0
0
2180571 2182012 2975659 2977102 22 22 0
-845
-5
0
2185010 2187218 1823004 1825216 34 34 0
-751
-1430
-1
-10
-9
8
0
2189606 2189874 1909347 1909080 9 9 0
13
-12
71
0
2190008 2190340 1444228 1444560 45 45 0
142
5
-9
-1
0
2190008 2190310 2473195 2473497 38 38 0
142
5
-9
-1
0
2190008 2190340 1562714 1563046 43 43 0
142
5
-9
-1
0
2190461 2191607 1444681 1445827 149 149 0
324
-3
0
2191668 2192144 3155536 3156013 9 9 0
-60
0
2192143 2194227 2477666 2479750 22 22 0
0
2194246 2196134 2634543 2636432 20 20 0
-701
0
2196135 2196818 3732525 3733208 5 5 0
0
2196136 2196815 3731844 3732523 16 16 0
0
2196817 2198398 2863522 2865103 9 9 0
0
2198658 2199756 3292280 3293379 21 21 0
-310
0
2199994 2200900 3500830 3499924 13 13 0
0
2201089 2203103 2538891 2540905 18 18 0
0
2203103 2204321 3183065 3184283 15 15 0
0
2203105 2204323 3183064 3181846 27 27 0
0
2204323 2205565 3152286 3151043 8 8 0
-46
0
2205564 2206365 3621743 3620942 16 16 0
0
2205696 2207071 3034672 3033297 22 22 0
0
2205698 2206363 3740632 3739967 1 1 0
0
2206366 2207072 3711674 3710968 5 5 0
0
2207072 2213672 1292663 1286061 75 75 0
-2076
-1848
1438
-42
0
2215739 2217376 2810407 2808769 9 9 0
-1526
0
2217376 2218688 3086988 3088300 8 8 0
0
2217377 2218693 3084356 3085674 31 31 0
-1080
-1
0
2218691 2225395 1238626 1245258 155 155 0
4056
1
1
1
3
1
1
1
1
1
1
1
1
1
1
1
1
1
1
1
1
1
3
2
3
1
1
8
1
1
1
1
1
1
1
1
2
1
1
8
1
1
1
1
1
8
1
2
1
1
1
8
1
1
1
1
1
1
1
3
2
3
1
2
7
1
4
1
3
1
1
6
0
2225396 2226715 3077764 3076445 14 14 0
0
2225401 2226714 3079088 3080401 27 27 0
0
2226976 2227797 3601444 3600623 5 5 0
0
2226977 2227802 3603090 3602264 21 21 0
-311
0
2227799 2231123 1935756 1932431 23 23 0
-2395
0
2231125 2231530 3921741 3922146 9 9 0
0
2231531 2231925 3927348 3927741 2 2 0
9
0
2231926 2233041 3276768 3277883 26 26 0
0
2233044 2241096 1096627 1104679 27 27 0
0
2241098 2242818 2745098 2743378 19 19 0
0
2241098 2242820 2743374 2741652 7 7 0
0
2242821 2248136 1409333 1414649 20 20 0
-1969
0
2248134 2249293 3240221 3241379 7 7 0
793
0
2248137 2249291 3242541 3243694 17 17 0
790
0
2249295 2251857 2240666 2238105 16 16 0
-143
51
1
0
2251861 2253240 3027775 3029154 8 8 0
0
2253241 2253782 3833951 3834492 3 3 0
0
2255381 2255728 3400425 3400078 8 8 0
0
2255730 2256428 3720102 3719404 6 6 0
0
2263735 2274021 847679 857965 189 189 0
6846
-4
0
2273200 2274023 955684 956507 28 28 0
0
2276955 2277289 3953765 3953431 7 7 0
0
2277288 2278125 3589854 3589017 22 22 0
0
2278257 2279906 2790685 2792334 75 75 0
0
2279903 2280347 3901017 3900573 12 12 0
0
2293898 2294244 3946629 3946283 1 1 0
0
2294246 2297201 2067476 2070430 56 56 0
-1163
-1
313
1
1
1
1
1
-1255
-1
-1
0
2301072 2302055 606310 607259 105 105 0
436
1
1
1
1
1
1
1
1
1
1
1
1
1
1
1
1
1
1
1
1
1
1
1
1
1
1
1
1
1
1
1
1
2
0
2301410 2302457 3410172 3409168 73 73 0
108
1
1
1
1
1
1
1
1
1
1
1
1
1
1
1
1
1
1
1
1
1
1
1
1
1
1
1
1
1
1
1
1
1
16
1
1
1
1
1
1
1
1
0
2315954 2316472 3850407 3850925 14 14 0
0
2316474 2318498 2522726 2524750 22 22 0
0
2319026 2323472 1605084 1609531 42 42 0
-460
4
-2886
0
2323715 2324012 3831002 3830705 30 30 0
0
2324015 2324760 3676856 3677601 12 12 0
0
2325058 2325229 2686293 2686464 26 26 0
74
-5
0
2329144 2330787 351207 352807 176 176 0
383
1
3
6
4
1
1
5
1
5
1
1
1
1
1
1
1
1
1
1
1
1
1
1
1
1
1
1
1
1
1
1
5
1
1
1
1
1
1
1
1
1
1
14
-12
0
2335237 2337113 2410927 2409051 64 64 0
0
2336416 2337113 3366090 3365394 45 45 0
677
0
2339116 2339242 2093919 2094045 7 7 0
7
-4
0
2339113 2339242 1173715 1173844 10 10 0
10
-4
0
2339423 2340204 864205 864986 49 49 0
0
2339423 2340869 2003544 2002099 47 47 0
1439
0
2339524 2340008 2754876 2755361 8 8 0
-5
0
2340871 2341257 864989 865375 5 5 0
0
2341360 2342774 865375 866789 14 14 0
0
2349406 2350847 866781 868236 67 67 0
140
-590
-1
-1
-1
-1
-1
-1
-1
-1
-1
-1
-2
-2
-1
-7
0
2349540 2351309 2002120 2000387 119 119 0
-596
-1
-1
-1
-1
-1
-1
-1
-1
-1
-1
-2
-2
-1
-7
631
1
1
1
1
1
1
6
1
1
1
1
1
1
1
1
1
1
1
1
1
1
1
1
1
1
1
1
1
1
1
1
1
1
1
1
1
1
1
1
1
1
1
1
1
1
1
1
1
1
1
0
2350847 2351570 3697383 3696660 23 23 0
0
2351570 2352301 3690849 3691579 12 12 0
562
0
2352681 2354119 2981413 2979975 26 26 0
0
2354121 2354567 3894793 3894347 10 10 0
0
2354376 2356332 1324106 1326058 44 44 0
361
32
1
371
0
2354570 2355706 3266585 3267719 15 15 0
167
32
1
-372
0
2355707 2357603 2626955 2628854 67 67 0
-723
-1
-1
0
2355708 2356366 2345327 2344670 15 15 0
638
0
2356361 2356835 2343670 2343199 35 35 0
66
1
1
249
-3
0
2356361 2357594 1328277 1329507 59 59 0
66
1
1
0
2358686 2359417 1329531 1330262 31 31 0
0
2358729 2359254 3576365 3576890 23 23 0
0
2358723 2359656 2347646 2346725 52 52 0
628
1
1
1
1
1
1
10
1
7
5
76
0
2366819 2366977 1531795 1531953 5 5 0
0
2366978 2367179 3894999 3894798 2 2 0
0
2367183 2367509 3956738 3957064 4 4 0
0
2367509 2368363 3572118 3571264 10 10 0
0
2367567 2368361 3573762 3572968 11 11 0
0
2368362 2368970 3780802 3780194 4 4 0
0
2368973 2369776 3628949 3628146 20 20 0
0
2368975 2370474 2929850 2928350 41 41 0
-675
0
2369770 2370118 3945932 3945584 3 3 0
0
2369771 2370117 3946280 3945934 4 4 0
0
2370119 2370475 3943813 3943457 2 2 0
0
2370476 2371205 3687194 3687926 32 32 0
-254
-19
-243
0
2371205 2371972 3306527 3305760 4 4 0
0
2371394 2371972 3773431 3772853 17 17 0
0
2374418 2376177 2731251 2732984 86 86 0
389
1
1
1
1
1
1
1
1
1
1
1
1
1
1
1
1
1
1
1
1
1
1
1
1
1
1
1
43
-58
-1
-1
0
2374481 2376178 2739923 2741651 80 80 0
-344
-1
-1
-1
-1
-1
-1
-1
-1
-1
-1
-1
-1
-1
-3
-1
-1
-1
-1
-1
-1
-1
-1
-1
-1
-2
-1
-1
-115
-1
-1
0
2375837 2376517 2868258 2867577 50 50 0
-467
0
2380543 2382479 2580665 2578708 82 82 0
-265
-1
-1
-1
-1
-1
-3
-1
-1
-6
-1
-6
-7
-29
7
4
-7
-2
-1
-2
-4
-1
-1
-1
-1
65
-411
0
2380544 2382411 2653374 2651509 61 61 0
-270
-1
-1
-1
-1
-1
-1
-1
-1
-1
-1
-1
-1
-1
-1
-1
-1
-1
-538
42
1
1
1
1
1
1
1
1
1
1
1
1
1
1
1
1
1
1
1
1
0
2380871 2381023 2867509 2867358 3 3 0
6
0
2381502 2381637 2867357 2867223 2 2 0
79
0
2381874 2382410 2867222 2866686 9 9 0
0
2382481 2383045 3809666 3809102 7 7 0
0
2383050 2383511 3881494 3881962 23 23 0
-224
-1
-1
-1
-1
-1
-1
0
2383532 2384795 3132238 3133502 18 18 0
-7
0
2384796 2385948 3248314 3247165 22 22 0
945
1
70
0
2385743 2386036 1456622 1456915 14 14 0
0
2387155 2388320 3223840 3222675 33 33 0
0
2388386 2390893 1459285 1461790 81 81 0
-149
282
1
1
0
2390894 2391491 3789851 3790446 14 14 0
302
1
0
2391668 2392640 3375443 3374408 79 79 0
-799
-1
-1
-1
-1
-1
-1
-1
-1
-1
-1
-1
-1
-1
-1
-1
-1
-1
-1
-1
-1
-1
-1
-1
-1
-1
-1
-1
-1
-1
-1
-1
-1
-1
-1
-1
-1
-1
-1
-1
-1
-1
-1
-1
-1
-1
-1
-1
-1
-1
-1
-1
-1
-2
-1
-2
-1
-1
-1
-1
-1
-1
-1
-1
90
0
2391672 2392642 3440766 3439796 18 18 0
0
2392641 2393027 3931226 3930840 5 5 0
0
2394756 2395575 3605554 3604735 10 10 0
0
2395577 2397064 2943327 2944816 37 37 0
-1002
-1
0
2395861 2398067 2430695 2428512 89 89 0
-718
-1
14
1246
1
1
1
1
1
1
1
1
1
1
1
1
1
1
1
1
1
1
1
1
1
1
1
1
-34
0
2395862 2397063 3201206 3200006 25 25 0
719
0
2397065 2398068 3414188 3413185 15 15 0
0
2398068 2400802 2171910 2169176 20 20 0
0
2401288 2403223 2600110 2598176 48 48 0
466
1001
-17
0
2401287 2403224 2596238 2594300 27 27 0
-1444
0
2403225 2404449 3175735 3176960 16 16 0
-1057
0
2404450 2406112 717698 716069 70 70 0
159
-14
448
1
1
2
1
2
2
1
1
1
1
1
1
1
2
1
6
1
1
1
1
1
1
1
1
1
1
1
1
2
31
5
1
0
2405374 2406181 3595677 3594871 6 6 0
753
0
2405375 2406181 3566145 3565340 11 11 0
749
0
2406157 2406276 2203004 2202887 7 7 0
14
19
0
2406461 2406695 2202895 2202656 14 14 0
-137
-5
-1
-1
-1
-35
32
0
2406505 2406695 424550 424745 11 11 0
-89
-1
-1
-1
-1
-1
71
0
2406505 2406695 2517228 2517033 22 22 0
-93
-5
-1
-2
-36
-8
20
0
2406508 2406695 715992 715802 18 18 0
-90
-5
-1
-2
65
0
2406504 2406695 2097583 2097799 32 32 0
-90
-1
-1
-1
-1
-1
-7
-1
-1
-1
-1
-1
-1
-1
-1
-1
-1
-1
-1
-1
-1
-1
-2
-1
-43
-1
25
0
2418298 2418558 2454918 2454658 45 45 0
-205
-1
4
3
8
-6
0
2421886 2422666 3649430 3650210 20 20 0
0
2422666 2424426 2724246 2726006 16 16 0
0
2424426 2424935 3856595 3856086 9 9 0
0
2424427 2425582 805987 807135 59 59 0
575
-10
-35
71
8
-11
34
53
236
1
1
1
1
1
1
1
-73
-1
-1
-1
8
0
2425045 2425439 1873921 1873494 97 97 0
39
-43
19
1
1
-15
21
-70
-3
-1
-3
-1
-1
-3
-1
-1
-4
-1
-1
-1
-1
-56
-1
-1
-1
-1
-1
-2
-1
-8
-1
-1
-1
-1
-1
-1
-1
-1
-1
-1
-1
-1
-20
0
2424970 2425250 3684700 3684978 61 61 0
26
-16
-34
40
-43
19
1
1
-15
21
0
2424970 2425439 2323535 2323029 96 96 0
17
-25
-35
-42
30
-19
48
-70
-3
-1
-3
-1
-1
-3
-1
-1
-4
-1
-1
-1
-1
-47
-1
-1
-1
-1
-1
-1
-1
-1
-1
-1
-1
-1
-1
-1
-1
-1
-4
-1
-1
-1
-33
0
2425051 2425213 705213 705055 27 27 0
33
-18
-1
-1
15
2
6
1
1
1
1
-36
-1
41
0
2425051 2425213 1878557 1878714 22 22 0
33
19
1
1
8
1
1
1
-13
-1
-1
-36
22
0
2425051 2425213 2270019 2269863 25 25 0
33
19
1
1
1
4
1
1
-10
-43
-1
41
0
2425576 2426152 815957 816534 13 13 0
-127
0
2425709 2426153 3862103 3861659 3 3 0
0
2426154 2427008 3564435 3563581 15 15 0
0
2428943 2429490 3825246 3824699 4 4 0
0
2429546 2432024 2265972 2268451 10 10 0
-1965
0
2432021 2433340 2989990 2991309 29 29 0
0
2432047 2433340 2984281 2985574 28 28 0
0
2432052 2433579 2941840 2943324 88 88 0
1290
1
1
1
1
1
1
1
4
1
4
3
5
1
1
1
1
1
1
1
1
1
1
6
1
1
1
1
1
4
1
1
4
3
3
1
2
3
1
1
15
1
5
0
2433955 2434891 3401087 3400151 13 13 0
0
2435764 2436309 3720102 3719557 41 41 0
-389
7
0
2441324 2443132 1475209 1477017 33 33 0
0
2444790 2445261 3878684 3879155 3 3 0
0
2444792 2445564 3651767 3652539 15 15 0
0
2445565 2446441 3543674 3542799 19 19 0
211
0
2446511 2447503 3420156 3419164 20 20 0
0
2446511 2447502 3421148 3420158 31 31 0
22
0
2447503 2452686 1456622 1451439 84 84 0
0
2452686 2453710 3391925 3392949 10 10 0
0
2452688 2453709 3392951 3393972 15 15 0
0
2452910 2456311 1922385 1925749 97 97 0
1476
1
1463
1
1
1
1
1
1
1
1
1
1
1
1
6
1
1
1
1
2
4
6
1
1
1
1
1
1
1
1
2
1
1
1
1
2
0
2453711 2454306 3794019 3794614 10 10 0
0
2454315 2456866 2278282 2275845 217 217 0
71
1
1441
6
1
1
1
1
1
1
1
1
1
1
1
1
1
1
1
1
1
1
1
1
1
1
1
1
1
1
1
1
1
1
1
1
26
1
1
1
1
1
1
1
1
1
1
1
1
1
1
1
1
1
1
1
1
1
1
1
1
1
1
1
1
1
1
1
1
2
44
-52
13
-27
116
1
1
1
1
1
1
1
1
1
1
1
1
1
1
1
1
1
1
1
1
1
1
1
1
1
1
1
1
1
1
1
1
1
1
1
1
1
1
1
1
1
1
2
0
2456310 2456868 3814747 3815305 24 24 0
0
2456869 2457890 3394997 3396018 10 10 0
0
2458851 2462906 1702357 1706412 52 52 0
0
2462905 2465711 2141596 2138814 140 140 0
2258
9
29
52
1
5
1
1
1
1
1
1
6
1
1
1
3
1
1
1
1
1
1
1
0
2469578 2471712 2460845 2458711 8 8 0
0
2469784 2471448 2790682 2789022 54 54 0
241
810
1
1
0
2471449 2472612 2607835 2606672 26 26 0
0
2471742 2472212 3878683 3878213 9 9 0
0
2472213 2472602 3928134 3928523 9 9 0
0
2472213 2472745 1224604 1225136 19 19 0
0
2472603 2474406 2632648 2630799 72 72 0
-125
-1
-1
-1
-1
-1
-1
-1
-1
-1
-1
-1
-1
-1
-1
-1
-1
-1
-1
-1
-1
-1
-1
-1
-1
-1
-1
-1
-1
-1
-1
-1
-1
-3
-1
-1
-1
-1
-3
-1
-1
-1
-2
-1
-1
-1
0
2474259 2474476 3141819 3141590 19 19 0
-148
-1
-1
-1
-1
-1
-1
-1
-1
-1
-1
-1
-1
50
0
2474262 2474374 2606653 2606541 5 5 0
0
2474262 2474406 1231441 1231586 4 4 0
-8
0
2474484 2477890 975034 978439 442 442 0
-1877
10
-840
5
199
-4
164
12
-6
-1
-152
11
3
0
2481803 2482493 983526 984213 51 51 0
132
13
10
0
2482039 2482719 2442265 2441540 73 73 0
-32
3
-253
-1
-1
-1
-1
-1
-1
-1
-1
-1
-1
-1
-1
-1
-1
-1
-1
-1
-1
-1
-1
-1
-30
-1
-1
-1
-1
-1
-7
-1
-1
-1
-1
-1
-1
-3
-1
-1
-1
-1
-1
-1
-1
-2
-337
0
2482489 2483178 3376822 3377511 12 12 0
0
2483179 2485037 2657097 2655239 19 19 0
0
2485037 2485522 3871541 3871056 7 7 0
0
2485038 2486136 577309 578407 23 23 0
0
2485521 2486725 3206015 3204814 34 34 0
-592
-1
15
70
23
216
1
0
2485524 2486133 1545889 1545278 12 12 0
-588
-1
0
2486207 2487620 1542647 1541234 37 37 0
-11
224
0
2486207 2486782 591182 591759 17 17 0
-11
-259
0
2486726 2487864 3257480 3258618 38 38 0
0
2486781 2487621 3589019 3588179 24 24 0
0
2487958 2488972 3398048 3399062 15 15 0
639
-4
0
2489487 2491264 2711830 2713607 48 48 0
0
2489566 2491265 2758763 2760462 16 16 0
0
2489394 2492377 2049698 2052611 436 436 0
221
-3
188
-258
3
687
-5
-165
4
1014
1
1
1
1
1
1
1
2
1
1
1
5
1
1
1
1
2
1
1
1
1
1
1
3
1
3
1
1
1
1
1
1
1
1
1
1
1
1
6
1
1
3
1
1
1
1
3
1
1
1
10
1
1
1
1
2
1
2
8
1
1
1
2
1
1
1
1
1
0
2491266 2493297 2514621 2512590 26 26 0
0
2493299 2494476 3221495 3220315 22 22 0
-676
-1
-1
0
2494664 2497896 1968429 1971654 139 139 0
1347
7
7
1
1
39
1
-404
5
-123
3
0
2500656 2502288 2816946 2815314 52 52 0
0
2502526 2503050 3851972 3851448 16 16 0
0
2503254 2504009 3667092 3667847 21 21 0
0
2515947 2517782 370158 368323 61 61 0
223
-3
0
2518326 2518923 3788057 3788654 9 9 0
0
2519816 2521467 2793987 2792336 28 28 0
0
2519815 2520991 3228556 3227381 29 29 0
673
0
2521024 2521583 3813626 3813067 19 19 0
0
2521464 2521872 3923357 3923765 11 11 0
0
2521627 2521949 3958691 3958369 8 8 0
0
2522014 2522552 3832869 3832331 13 13 0
0
2526533 2527128 3797570 3796981 26 26 0
156
76
1
1
1
1
0
2529939 2530033 845248 845156 4 4 0
7
5
0
2529939 2530033 2224944 2224852 5 5 0
7
5
0
2530434 2531623 3217946 3219136 20 20 0
-1187
0
2531620 2534783 1472031 1475215 107 107 0
-137
-1
-1
-1
-1
-1
-1
-1
-1
-1
-1
-1
-1
-1
-1217
6
-52
-1
-1
-1
-1
-1
-1
0
2534777 2535895 897467 896348 43 43 0
-1109
0
2534777 2535881 1400055 1398951 35 35 0
0
2539732 2540126 2902853 2903247 27 27 0
0
2540120 2540684 2903495 2904060 7 7 0
-139
0
2540329 2540894 3810800 3810235 7 7 0
0
2540893 2541007 2462966 2462852 5 5 0
51
-59
0
2548877 2550895 2462864 2460846 50 50 0
836
-176
0
2548877 2551282 2245622 2243217 40 40 0
0
2550896 2552135 1974869 1976108 55 55 0
0
2552455 2554113 1976425 1978084 122 122 0
-347
5
-230
0
2553034 2553735 3715901 3716602 4 4 0
0
2553054 2555110 2496272 2494216 46 46 0
0
2553735 2554434 3718004 3718703 19 19 0
0
2553824 2555276 2285607 2287059 47 47 0
0
2553825 2554463 3757651 3757013 20 20 0
0
2553980 2554462 3872509 3872027 9 9 0
0
2554470 2555279 2704679 2703870 20 20 0
0
2555102 2555819 3706721 3706004 18 18 0
0
2555111 2555898 3638462 3637675 17 17 0
0
2555281 2555821 2849776 2849232 20 20 0
-325
-1
-1
-1
0
2555899 2557419 2913249 2911729 15 15 0
0
2556344 2557283 1142006 1141067 148 148 0
124
-8
-114
4
0
2557421 2559015 1365804 1364210 83 83 0
604
-3
0
2558572 2559131 3636885 3636282 52 52 0
-445
-1
-1
-1
-1
-3
-1
-1
-1
-1
-1
-1
-1
-1
-1
-1
-1
-1
-1
-1
-1
-1
-1
-1
-1
-1
-1
-1
-1
-1
-1
-1
-1
-1
-1
-1
-1
-1
-1
-1
-1
-1
-1
-1
0
2558871 2558966 1141050 1140955 3 3 0
0
2560245 2560340 1364054 1363958 2 2 0
-44
0
2560236 2560408 3636272 3636099 4 4 0
-53
0
2560352 2560618 1139750 1139484 9 9 0
0
2560524 2560621 562625 562528 4 4 0
0
2562949 2563728 562358 561579 52 52 0
0
2562949 2563964 1139314 1138300 68 68 0
953
0
2563726 2563979 1363848 1363595 10 10 0
0
2563979 2564490 247724 248235 12 12 0
0
2565784 2568016 2402021 2404252 29 29 0
1662
0
2568018 2569440 2987147 2988569 70 70 0
0
2569442 2572569 2006686 2009812 87 87 0
109
1
-2011
0
2570366 2572567 2417562 2419763 57 57 0
0
2570370 2573666 1935757 1939081 116 116 0
-1193
-1332
-1
-1
-1
-1
-1
-1
-1
-3
-1
-1
-1
-1
-1
-6
-7
-1
-1
-1
-1
-1
-3
-1
-4
-1
-1
-1
0
2572570 2573662 3281221 3280115 40 40 0
-323
4
-11
-6
-1
-1
-1
-1
-1
-1
-1
-1
-1
-1
-1
-2
0
2573667 2577399 1819272 1815534 66 66 0
-2887
-1
-1
-1
-1
-1
0
2577397 2578197 3625753 3624953 16 16 0
0
2578198 2579271 3318476 3317403 21 21 0
0
2578724 2579279 3817527 3816972 12 12 0
0
2579279 2581294 2538892 2536877 28 28 0
0
2581295 2582088 3623350 3624150 33 33 0
-57
-1
-1
-1
-1
-1
-1
0
2584309 2585719 2992828 2994239 14 14 0
-554
0
2585721 2586178 3887511 3887054 8 8 0
0
2585720 2586177 3888430 3887973 6 6 0
0
2586178 2587265 3310884 3309796 14 14 0
698
-10
-1
0
2587267 2589520 2198885 2196632 46 46 0
212
-1502
0
2587701 2588774 3326017 3324944 25 25 0
0
2587701 2588770 3327092 3326023 32 32 0
0
2588775 2589687 3491737 3492649 9 9 0
0
2589631 2589898 2235271 2235537 9 9 0
5
0
2589688 2590088 3924567 3924967 12 12 0
0
2591021 2591540 3850927 3851446 7 7 0
0
2592886 2593146 3881025 3880765 6 6 0
0
2593158 2596010 2102205 2105056 37 37 0
129
0
2593770 2596009 2397545 2395306 52 52 0
0
2593766 2595007 3162200 3163441 9 9 0
0
2594851 2596255 2999872 3001276 31 31 0
0
2597075 2599045 1063708 1061737 143 143 0
6
59
-5
537
-8
70
-94
-1
-1
0
2599193 2605807 1061708 1055129 321 321 0
1222
6
1
1
1
1
1
1
1
1
1
1
1
1
1
1
5
1
1
1
1
1
1
1
2
3
8
1
5
8
1
1
902
-4
657
-4
-1814
9
32
7
11
-332
4
0
2607887 2608636 2300908 2300159 22 22 0
-31
4
58
-13
0
2607887 2608632 3569455 3568710 29 29 0
-31
4
58
-13
0
2607894 2610184 49940 52224 237 237 0
18
66
3
8
1
1
-1522
4
0
2609096 2609418 3958691 3958369 39 39 0
0
2610264 2614889 1550561 1555190 52 52 0
-156
-915
-1
-128
0
2610263 2613339 76179 79261 226 226 0
74
-17
-41
14
-10
20
876
-6
39
1
1
-57
4
-8
-20
-10
-8
-766
-1
-1
-1
-1
-1
-17
4
-57
4
31
-316
3
-38
3
0
2614890 2618940 1231634 1235682 175 175 0
2851
3
0
2614891 2622135 1159179 1151920 224 224 0
-4127
-1
-1
-1
-1
-1
-1
-62
-1
-1
-1
-1
-1
-1
-867
0
2617074 2617324 83094 83344 47 47 0
0
2619098 2622003 1235719 1238626 82 82 0
-789
-59
0
2619725 2619941 85709 85930 34 34 0
16
-6
-20
-95
5
-12
-9
-4
-1
0
2629774 2633983 1502523 1506732 45 45 0
-400
3798
0
2634286 2636806 2034918 2037460 123 123 0
-24
102
-4
-1209
-1
-6
-1
-1
-1
-1
-1
-1
-6
-1
-1
-1
-4
-1
-1
-10
-1
-1
-922
-2
0
2636808 2637335 3844097 3844624 1 1 0
0
2640731 2641417 3729106 3729792 6 6 0
0
2641418 2642093 3735927 3736602 12 12 0
0
2642094 2642492 3774048 3773650 11 11 0
290
-76
0
2642748 2643403 3750532 3749877 8 8 0
0
2643402 2643814 3917213 3916801 10 10 0
0
2643400 2644277 3605555 3606373 83 83 0
427
1
1
1
1
1
1
1
1
1
1
1
1
1
1
1
1
1
1
1
1
1
1
1
1
5
1
1
1
1
1
1
1
1
1
1
1
1
1
1
1
1
1
1
1
1
1
1
1
4
1
1
1
1
1
1
1
1
1
0
2643815 2644289 3884280 3883805 4 4 0
-466
0
2644279 2647582 1955472 1958717 90 90 0
780
1
1
1
1
1
1
1
1
1
1
1
1
1
1
1
1
1
1
1
1
1
1
1
1
1
1
1
1
1
1
1
1
1
1
1
1
3
5
1
1
1
1
1
13
1
1
1
1
1
1
1
1
1
1
1
1
1
0
2647735 2648321 3799329 3798743 16 16 0
0
2647737 2648323 3799913 3799327 16 16 0
0
2648326 2649289 3448530 3447566 29 29 0
-228
0
2650132 2650319 715803 715994 20 20 0
51
38
-13
-1
-1
-1
-1
-1
0
2650132 2650316 2202657 2202847 10 10 0
-102
-1
-1
-1
-1
-1
0
2650322 2650880 2517331 2517887 11 11 0
68
42
0
2650322 2651473 2203059 2204208 79 79 0
68
36
0
2650919 2651473 2518117 2518671 19 19 0
0
2652141 2653511 3037421 3038791 14 14 0
0
2653512 2654317 3616115 3615310 23 23 0
0
2654769 2657015 2393070 2390823 7 7 0
-5
0
2657018 2657711 3720796 3720103 19 19 0
0
2657712 2658612 3510779 3509880 6 6 0
381
0
2658866 2662361 1905320 1901890 155 155 0
1924
1
1
1
1
4
1
2
1
1
1
1
1
5
1
1
5
1
3
1
1
1
1
4
10
1
1
1
3
1
3
2
1
1
5
2
4
1
1
8
1
4
3
1
1
1
1
1
7
1
1
1
1
1
1
1
2
1
1
1
4
1
1
1
1
0
2662362 2663393 3382675 3383707 13 13 0
-284
0
2662363 2665525 1981289 1978076 124 124 0
-1695
-1
-1
-1
-1
-1
-1
-1
-1
-1
-1
-1
-1
-1
-1
-1
-1
-1
-1
-1
-1
-1
-1
-1
-1
-1
-1
-1
-1
-1
-1
-1
-1
-1
-1
-1
-1
-1
-1
-1
-1
-1
-1
-1
-1
-1
-1
-1
-1
-1
-1
1265
-199
0
2666370 2666896 3847786 3848312 17 17 0
0
2666371 2667380 3402101 3403110 26 26 0
0
2666929 2667889 3461004 3461966 23 23 0
-6
-3
0
2667322 2670773 1929104 1932431 203 203 0
533
1
1
1
9
1
1
1
168
880
1
1
7
2
1
1
1
1
1
1
2
4
1
1
1
1
1
1
1
1
1
1
1
1
1
1
1
1
1
1
1
1
1
1
1
1
1
1
1
1
1
4
3
1
7
1
2
8
1
1
4
1
1
1
1
1
458
1
1
1
1
1
1
1
1
1
1
1
1
1
1
1
1
1
6
1
1
1
1
1
1
1
1
1
1
1
1
1
1
1
1
1
5
1
1
1
1
1
1
1
1
1
5
3
1
1
1
2
1
1
1
1
6
1
1
-71
20
-649
0
2667381 2667886 3860147 3859646 17 17 0
474
1
1
1
0
2667890 2668850 3452382 3453342 15 15 0
0
2669135 2670771 2810408 2812043 10 10 0
499
0
2670772 2671751 3433933 3434912 10 10 0
0
2671753 2674397 2212164 2209518 82 82 0
1937
-22
-1
-111
-1
18
0
2673831 2674398 3812496 3813064 14 14 0
-5
0
2674398 2676180 2710046 2711828 22 22 0
0
2676604 2677299 3722887 3722192 2 2 0
0
2676606 2677405 244619 245417 28 28 0
48
0
2676922 2677412 3357746 3357255 12 12 0
-408
0
2677300 2677412 3743302 3743190 0 0 0
0
2677302 2677412 3240220 3240110 5 5 0
0
2677414 2677943 247726 248255 9 9 0
0
2687319 2689027 1903468 1905176 267 267 0
-1412
4
-74
3
0
2704419 2704994 3801656 3801081 4 4 0
0
2704419 2704565 3800933 3801079 0 0 0
0
2704423 2704591 1245673 1245841 14 14 0
0
2704564 2704995 3800930 3800499 4 4 0
0
2704564 2704728 736333 736497 13 13 0
0
2704564 2704733 622108 621939 12 12 0
0
2704564 2704672 3316203 3316311 7 7 0
0
2704996 2705497 3861157 3861658 7 7 0
0
2705900 2706261 2955113 2954752 7 7 0
0
2705940 2706087 3896381 3896233 17 17 0
-99
-26
7
0
2706579 2708596 2532836 2530819 48 48 0
0
2707595 2708595 2954734 2953734 33 33 0
0
2708597 2709559 3449496 3448534 22 22 0
0
2710595 2710796 1790466 1790667 15 15 0
0
2710595 2710796 2975096 2974895 19 19 0
0
2710653 2710873 1789108 1789335 25 25 0
-52
-1
-1
-1
-1
-1
-1
0
2713220 2713342 2974880 2974758 0 0 0
0
2713331 2713759 2974646 2974218 15 15 0
140
-237
0
2713331 2713768 1792492 1792930 17 17 0
-379
0
2713659 2714083 3211994 3212419 7 7 0
-51
0
2713894 2714624 3686464 3687194 13 13 0
0
2713890 2714750 3558432 3559292 21 21 0
0
2714142 2714623 3212704 3213185 9 9 0
0
2714750 2715114 3939847 3940211 1 1 0
0
2715115 2716423 3100110 3098802 28 28 0
0
2715141 2716421 3118233 3116954 15 15 0
416
0
2715141 2716490 3031917 3030546 56 56 0
416
13
-39
-1
-1
-1
-1
-1
-1
-1
-1
-1
-1
-1
-1
-1
-1
-1
-1
-1
-1
-1
-1
-1
-1
-1
0
2716499 2718141 2795637 2797279 19 19 0
-410
46
0
2721714 2722622 3499016 3499924 13 13 0
0
2724214 2724621 3921739 3921332 11 11 0
0
2724620 2725677 3339872 3338815 34 34 0
0
2726938 2727445 3855572 3855065 10 10 0
0
2727281 2727875 3788056 3787462 6 6 0
0
2727990 2728388 3925765 3926163 6 6 0
0
2728387 2728716 3954761 3955091 7 7 0
-193
0
2728798 2728904 2302573 2302679 0 0 0
0
2728927 2729101 2304521 2304695 3 3 0
0
2732902 2735692 2133237 2136025 65 65 0
476
1685
0
2735693 2738407 2182778 2185491 32 32 0
596
0
2737750 2737926 665209 665033 9 9 0
0
2738408 2739819 2297747 2299135 50 50 0
111
249
2
1
1
1
1
1
1
3
1
1
1
1
1
1
1
1
1
1
1
1
1
0
2748308 2748516 736045 736254 18 18 0
-97
0
2748308 2748516 622396 622187 18 18 0
-97
0
2748308 2748516 3315914 3316124 20 20 0
-97
-1
0
2749758 2750539 1618328 1617547 3 3 0
0
2750707 2750775 1616459 1616391 0 0 0
0
2750651 2751569 2299235 2300160 38 38 0
-10
-21
14
13
-98
-1
-1
-1
-1
-1
-1
0
2750707 2751007 1614248 1613948 9 9 0
0
2751007 2751503 3864652 3865148 14 14 0
0
2751955 2753063 3282331 3281223 19 19 0
0
2752054 2753063 3404122 3405131 18 18 0
0
2752054 2753085 3382674 3381643 40 40 0
0
2753065 2753625 3814186 3813626 16 16 0
0
2753625 2754042 3916386 3915969 2 2 0
0
2754292 2756711 2292903 2290473 70 70 0
-327
-1
-1
-1
-1
-1
-6
-3
-1
-1
-1
-1
1946
0
2754471 2755820 3041530 3040163 58 58 0
-114
-2
-1
-6
-3
-1
-26
-1
-1
-2
-1
-1
-6
-2
-1
-1
-1
-1
0
2757683 2758805 3275642 3274520 18 18 0
0
2757681 2758664 3425094 3424111 22 22 0
0
2758667 2759222 3814189 3814746 12 12 0
-55
-1
0
2759446 2760695 3147304 3146055 10 10 0
0
2759444 2761756 2349954 2347642 61 61 0
0
2760696 2761722 3384736 3383710 14 14 0
0
2760700 2761724 3385761 3384737 29 29 0
0
2761758 2763150 3018076 3016684 30 30 0
0
2765173 2767354 2432875 2430695 33 33 0
679
0
2767354 2769128 2715388 2717162 37 37 0
1653
-7
0
2769541 2769913 3477422 3477794 11 11 0
0
2770104 2771705 45669 44068 41 41 0
0
2772462 2772616 1915939 1916093 13 13 0
0
2777373 2777471 3290170 3290268 4 4 0
0
2777978 2779335 730682 729325 22 22 0
-32
-67
-1204
-1
-1
9
1
1
36
2
0
2779249 2779335 732267 732183 2 2 0
76
2
0
2779424 2779530 1252119 1252225 0 0 0
0
2779424 2781157 620674 622396 50 50 0
-1031
18
1
2
2
4
2
4
1
1
1
1
49
8
3
1
-10
-1
-1
0
2779989 2780130 1252049 1252189 7 7 0
38
0
2779989 2780126 729411 729275 8 8 0
38
0
2780647 2781157 736555 736045 10 10 0
0
2780705 2781009 3800766 3801070 27 27 0
-132
7
26
-8
0
2780705 2780869 3801347 3801511 9 9 0
0
2780761 2781157 3316311 3315914 4 4 0
-302
0
2780836 2781723 1245633 1246519 63 63 0
750
0
2780954 2781092 1794891 1795027 15 15 0
40
17
0
2780960 2781723 3401903 3401140 53 53 0
-165
462
0
2781744 2782862 731990 730873 37 37 0
10
0
2783214 2783327 632299 632411 7 7 0
95
-4
10
0
2783212 2783321 172361 172254 11 11 0
37
62
0
2783208 2783355 2250476 2250624 17 17 0
11
-14
8
-56
-24
0
2788912 2789170 663532 663274 12 12 0
0
2789171 2789338 2250067 2249900 9 9 0
0
2789199 2789338 661900 661761 5 5 0
0
2797341 2797556 153529 153314 20 20 0
0
2800553 2801380 448644 447817 64 64 0
0
2802228 2802670 3898360 3898802 0 0 0
0
2802229 2802544 3960944 3960629 5 5 0
0
2802546 2803147 3786260 3786861 23 23 0
0
2802597 2804482 2642101 2643985 67 67 0
999
571
-4
-92
4
0
2802671 2803145 3873468 3873942 14 14 0
0
2811686 2812001 3931674 3931989 20 20 0
0
2812004 2813445 2958159 2956686 138 138 0
-100
-49
-1
-3
-10
-1
-1
-2
-1
-1
-1
-1
-6
-1
-1
-1
-1
-1
-1
-1
-1
-4
-2
-1
-1
-1
-5
-1
-3
-1
-6
253
-7
-1
-3
5
755
-6
0
2812481 2812916 1573140 1573576 17 17 0
-31
0
2813963 2814838 3534002 3534884 16 16 0
-352
-1
-1
-1
-1
-1
-1
0
2813960 2816372 2283171 2280727 174 174 0
-341
-1
-1
-1
-7
-1
-1
-1
-1
-2
-2
-9
-6
-1
-10
-3
-1
-3
-1
-1
-1
-1
-1
-1
-1
-3
-1
-1
-1
-5
-5
-1
1340
-7
0
2816179 2816963 3643170 3643954 26 26 0
0
2816372 2817027 3747259 3746604 16 16 0
0
2816965 2817836 3544550 3545421 37 37 0
0
2817387 2817838 3894344 3893893 22 22 0
0
2817622 2817944 3959666 3959988 2 2 0
0
2818914 2819377 3885206 3884743 5 5 0
0
2819378 2820348 1939083 1940053 79 79 0
-952
10
0
2820104 2820905 3546295 3545421 80 80 0
-608
-1
-1
-1
-1
-1
-1
-1
-1
-1
-1
-1
-1
-1
-1
-1
-1
-1
-1
-1
-1
-1
-1
-1
-1
-1
-1
-1
-1
-1
-1
-1
-1
-1
-1
-1
-1
-1
-1
-1
-1
-1
-1
-1
-1
-1
-5
-1
-1
-1
-1
-1
-1
-1
-1
-1
-1
-1
-1
-1
-1
-1
-1
-1
-1
-4
-1
-1
-1
-1
-1
-1
-1
0
2820365 2820706 1940260 1940601 23 23 0
0
2820710 2821277 1941300 1941869 58 58 0
-65
-1
-1
10
-17
-1
-1
-35
4
1
1
85
-34
4
0
2821305 2821991 3671554 3670868 13 13 0
0
2821549 2821994 3897918 3897473 12 12 0
0
2822055 2823087 3381643 3380611 10 10 0
0
2828076 2828503 3909671 3909244 7 7 0
0
2828504 2829274 3652541 3653311 11 11 0
0
2828505 2830177 2780679 2782351 36 36 0
0
2830178 2832213 2508525 2510560 39 39 0
0
2832209 2832929 3705292 3704576 16 16 0
5
185
1
1
0
2832472 2833579 3286765 3285659 15 15 0
140
0
2832473 2832928 3889346 3888891 9 9 0
0
2832930 2833578 3752484 3751836 4 4 0
0
2833819 2837053 1965194 1961956 74 74 0
-2054
-1
-1
-1
0
2833822 2835219 3008299 3006902 30 30 0
500
-4
0
2833821 2835224 3006897 3005493 26 26 0
-488
14
-4
0
2836180 2837138 3453343 3454301 19 19 0
0
2836186 2837051 3548035 3547170 23 23 0
0
2837140 2837519 3933511 3933132 2 2 0
0
2837884 2839936 2548934 2546930 90 90 0
1728
1
1
1
1
1
1
1
1
1
1
1
1
1
1
1
1
1
1
1
1
1
1
1
1
1
1
1
1
1
1
1
1
1
1
1
1
1
1
1
1
1
1
1
1
1
1
2
0
2839964 2840205 2149909 2149668 6 6 0
0
2840301 2841107 2149668 2148861 25 25 0
436
92
-7
-88
-1
0
2841107 2841235 1435880 1435752 1 1 0
0
2841304 2843213 2102209 2100295 13 13 0
-766
-1
-1
-1
-1
0
2841309 2841662 2607837 2608190 11 11 0
0
2843202 2844068 2100214 2099348 3 3 0
0
2844469 2844967 3863159 3863657 2 2 0
0
2844967 2845621 3748572 3749226 8 8 0
0
2845969 2846331 3940938 3940576 4 4 0
0
2846332 2846916 3799914 3800498 16 16 0
0
2846917 2848019 3287872 3288974 14 14 0
0
2848020 2851543 1881024 1877495 88 88 0
2291
-33
-1
-1
-1
-1
-5
29
1
-36
-1
-228
0
2848025 2848917 3513488 3514380 26 26 0
0
2848920 2851386 2268452 2270923 31 31 0
-1421
-1
-1
-1
-1
-1
37
0
2848921 2849893 3437847 3438819 13 13 0
0
2850150 2851384 704874 706117 39 39 0
-191
-1
-1
-1
-1
-1
37
-36
-1
-136
-113
0
2851545 2852878 3061824 3063157 12 12 0
0
2852879 2855404 2258448 2255921 72 72 0
-432
-1910
0
2852956 2854211 3134768 3136024 46 46 0
-355
0
2855407 2857638 2402016 2399785 19 19 0
0
2857638 2858632 3418170 3417176 11 11 0
0
2857640 2858632 3417174 3416182 13 13 0
0
2858630 2860139 1826728 1825219 14 14 0
0
2860146 2860706 3741410 3741970 9 9 0
0
2860706 2863527 2116413 2119234 16 16 0
0
2863525 2864321 3632134 3631338 4 4 0
0
2864978 2865634 3745948 3746604 2 2 0
0
2865635 2867325 2765546 2767235 19 19 0
211
0
2867325 2867921 3790447 3791043 3 3 0
0
2867373 2867920 3823052 3823599 9 9 0
0
2868225 2868839 3767205 3767819 25 25 0
0
2868840 2873161 1626991 1622669 33 33 0
-1120
0
2873162 2873966 3616919 3616115 8 8 0
0
2873285 2873962 3735248 3734571 15 15 0
0
2873703 2875479 1806283 1808057 23 23 0
436
1337
0
2875663 2875861 2368254 2368452 1 1 0
0
2878762 2878984 1038347 1038125 16 16 0
0
2878762 2879149 2369403 2369790 21 21 0
0
2878983 2879149 1037870 1037703 10 10 0
-41
0
2880234 2880664 180471 180870 49 49 0
154
1
1
1
1
1
1
1
1
1
1
1
1
2
1
1
1
3
11
1
1
1
1
1
1
-19
-5
7
1
1
1
1
1
2
1
1
-29
0
2880585 2880917 1247171 1246884 51 51 0
138
1
1
1
1
1
1
1
1
1
1
1
1
1
1
1
1
1
1
1
1
1
1
1
1
1
1
1
1
1
4
1
1
1
1
1
1
1
1
1
1
1
1
1
1
0
2880770 2880872 144321 144222 4 4 0
28
2
56
0
2880782 2880876 732177 732268 3 3 0
16
2
55
0
2880921 2881736 1246572 1245757 12 12 0
0
2880922 2881935 3401088 3402102 18 18 0
-651
0
2881540 2881736 736046 736242 15 15 0
0
2881540 2881736 622395 622199 13 13 0
0
2881540 2881736 3315915 3316112 15 15 0
-96
0
2896735 2896933 3829616 3829816 18 18 0
-88
-18
-1
61
-12
7
0
2897152 2897596 753576 753176 78 78 0
-27
6
219
1
1
1
1
1
1
1
1
1
1
1
1
1
1
1
1
1
1
1
1
1
1
1
1
1
1
1
1
1
1
1
1
1
1
1
1
1
1
1
1
1
1
1
0
2897357 2897592 2493966 2493731 26 26 0
195
-4
-18
3
0
2909085 2909286 2917998 2917797 0 0 0
0
2909287 2910328 3364007 3365048 16 16 0
0
2909289 2910327 3362967 3364005 9 9 0
0
2910392 2910823 3905809 3906240 8 8 0
0
2910824 2911459 3762122 3761486 6 6 0
-76
0
2910826 2911458 3762756 3762124 15 15 0
0
2911460 2914642 1994040 1990858 10 10 0
0
2914903 2919020 1203280 1207401 361 361 0
539
-4
-165
5
803
-9
-98
3
-112
3
40
-5
-120
-7
-1
-1
0
2914903 2915432 689725 689196 84 84 0
365
-4
0
2917629 2918220 2979974 2979380 20 20 0
-18
-17
-4
0
2917797 2919017 1587169 1585949 27 27 0
0
2919031 2919284 1582906 1582653 8 8 0
0
2919056 2919275 684844 685062 16 16 0
180
-5
22
0
2919056 2919206 2445698 2445848 9 9 0
0
2919056 2919421 463028 462658 60 60 0
180
-5
-119
-1
-1
-1
-1
0
2925185 2925334 1582733 1582882 8 8 0
0
2931860 2931962 3714589 3714486 2 2 0
-99
0
2931950 2932150 751883 752083 3 3 0
0
2932012 2933244 2863519 2862288 21 21 0
291
0
2932317 2933247 752149 753079 12 12 0
0
2937170 2937908 1094190 1094928 68 68 0
0
2937199 2937833 1513112 1512478 85 85 0
0
2937190 2937937 1092159 1092906 91 91 0
0
2937984 2938507 3760323 3760846 8 8 0
0
2937984 2938234 2862190 2861940 7 7 0
0
2937984 2938235 762771 763022 9 9 0
0
2938756 2940010 3138544 3139798 27 27 0
0
2938758 2940011 3138541 3137288 24 24 0
0
2940012 2944704 1541232 1536539 54 54 0
-3677
0
2945583 2948469 2093621 2090749 60 60 0
366
1
1
1
1
1
1
1
1
1
1
1
1
1
0
2948516 2948675 918325 918484 0 0 0
0
2948695 2949147 3872540 3872991 11 11 0
77
0
2949149 2950399 3139800 3141050 16 16 0
0
2950683 2951309 3144803 3144183 43 43 0
363
1
1
1
12
-10
14
1
-25
110
34
-8
0
2959194 2959811 3144168 3143553 24 24 0
27
1
0
2959812 2960215 1648478 1648881 13 13 0
0
2960223 2961175 1650135 1651087 22 22 0
0
2961052 2962942 1819272 1821152 115 115 0
-188
-1
-10
-2
-4
-1
-6
-3
-1
-1
-4
-1
-1
-9
-9
-1
-3
-2
-1
-1
-9
-19
487
1
1
1
1
1
3
1
1
4
3
1
1
1
1
2
1
9
1
1
1
1
1
1
1
1
1
1
1
1
1
2
0
2961054 2962934 2628855 2630752 61 61 0
-133
-1
-2
-1
-1
-1
-1
-637
-23
-1
-1
-1
-1
-1
-1
-1
-1
0
2961331 2962932 1651165 1652734 54 54 0
463
1
1
1
1
1
3
1
1
4
3
1
1
1
1
2
1
9
1
1
1
1
1
1
1
1
1
1
1
1
1
2
0
2962937 2963542 3783238 3782633 12 12 0
0
2963592 2963799 3632452 3632659 4 4 0
0
2964143 2964559 3913892 3914308 14 14 0
0
2964560 2964939 3933891 3933512 1 1 0
0
2964940 2966781 2671858 2670014 59 59 0
824
-4
-421
-1
-1
0
2964941 2966780 2668168 2666326 64 64 0
823
-4
-417
-1
-4
0
2966292 2966736 447617 447173 11 11 0
0
2967047 2968007 3456222 3457182 36 36 0
0
2968193 2968665 3878213 3877741 3 3 0
0
2968666 2969325 3743967 3744626 14 14 0
0
2968670 2969326 3744632 3745288 16 16 0
0
2969439 2970734 3157252 3158490 94 94 0
75
1
1
1
1
1
1
1
1
1
1
1
8
1
1
1
1
1
1
1
1
1
1
1
1
1
1
1
1
1
1
2
1
1
1
1
3
1
1
1
2
1
4
1
1
1
1
1
1
1
1
1
1
1
2
1
1
0
2970209 2971014 3614504 3615309 21 21 0
0
2970210 2970595 3928525 3928910 8 8 0
0
2971260 2972201 2548936 2549876 41 41 0
-320
-1
9
70
1
0
2971579 2972174 3792830 3793424 18 18 0
83
0
2973002 2974711 2324268 2325926 209 209 0
979
1
1
1
1
1
1
1
1
1
1
1
1
1
1
1
1
1
1
1
1
1
1
1
1
1
1
1
1
1
1
1
1
1
1
1
1
1
1
1
3
1
1
4
1
1
1
1
1
2
1
0
2973002 2973266 2550680 2550944 44 44 0
0
2973721 2977421 1826726 1830427 33 33 0
275
-3252
-1
0
2977553 2978502 2365033 2365982 28 28 0
0
2978504 2978976 3877740 3877268 5 5 0
0
2978978 2979322 3947668 3947324 14 14 0
0
2978977 2979877 3511679 3510779 15 15 0
0
2979323 2981397 2485975 2483907 110 110 0
-1189
-125
-1
-1
-1
-1
-1
-1
-5
-1
-1
-1
-3
-1
-7
-1
-1
-1
-1
-1
-1
-1
-1
-1
-1
-1
-1
-19
-75
190
1
1
1
1
1
1
1
1
43
1
1
1
1
1
1
1
1
1
1
1
1
1
1
1
1
1
1
1
2
1
1
1
1
1
0
2979323 2979876 3817528 3818081 3 3 0
0
2979878 2980475 3788655 3789252 5 5 0
0
2980479 2981400 3509876 3508978 49 49 0
-18
-170
-75
241
1
1
1
1
1
1
1
1
1
1
1
1
1
1
1
1
1
1
1
1
1
1
1
3
1
0
2981699 2982766 3331378 3330311 23 23 0
0
2982768 2984047 3122073 3120794 24 24 0
0
2984047 2985241 3217947 3216752 57 57 0
-1075
0
2985327 2986205 3539289 3540167 5 5 0
0
2986206 2987108 3515283 3514381 9 9 0
0
2986207 2987105 3512579 3511681 14 14 0
0
2987107 2987867 3664807 3665568 15 15 0
-575
0
2987867 2988734 3548909 3549776 14 14 0
0
2987869 2988735 3550644 3549778 10 10 0
0
2990760 2992252 1361494 1360001 24 24 0
-319
0
2996346 2996737 1320175 1319784 33 33 0
0
2998339 3003691 1070725 1065376 734 734 0
-319
-1
14
1
-52
5
-269
3
682
-6
1367
1
8
3
1
1
1
2
2
10
-4
-51
3
-1716
3
-478
-1
-1
-1
-1
-1
0
3003581 3003691 1319714 1319604 3 3 0
0
3003691 3003991 3332146 3332446 0 0 0
0
3003691 3004175 3143068 3143552 5 5 0
0
3004176 3005686 2920820 2919310 18 18 0
0
3005685 3007180 2938849 2937354 18 18 0
0
3007182 3007818 1952217 1951580 18 18 0
-622
0
3008095 3008463 1951482 1951183 78 78 0
155
1
1
1
1
1
1
1
1
1
1
1
1
1
1
1
1
1
1
1
1
1
48
1
1
1
1
1
1
1
1
1
1
1
1
1
1
2
1
1
1
1
1
1
1
11
12
1
1
1
1
1
1
1
1
1
1
1
1
1
1
1
1
1
1
1
1
1
1
0
3008183 3008378 1595113 1595307 24 24 0
-125
7
48
0
3008591 3010884 1951181 1948954 140 140 0
629
4
1
1
1
1
1
1
3
1
1
1
1
4
1
1
1
1
1
1
1
1
1
1
1
1
1
1
1
1
1
1
1
1
1
1
1
1
1
1
1
1
1
1
1
1
1
1
1
2
1
1
-9
636
10
-4
4
3
11
5
1
12
1
1
1
1
1
1
1
1
0
3008672 3010887 2413143 2410926 46 46 0
-614
-4
0
3010881 3011681 3630546 3629746 13 13 0
0
3011683 3013969 946990 949248 67 67 0
985
1
1
1
1
1
1
1
1
1
1
1
1
3
1
5
1
1
1
1
5
3
1
3
1
1
1
3
0
3014095 3016199 949266 951370 39 39 0
0
3016200 3016384 2202668 2202852 6 6 0
-42
34
0
3016988 3017608 2545515 2546134 4 4 0
609
0
3020089 3020867 2546152 2546930 16 16 0
0
3020101 3020869 3650974 3650207 13 13 0
61
0
3020867 3023502 2217455 2214815 43 43 0
-1552
-214
-30
-120
-41
0
3022348 3023506 3233234 3232072 51 51 0
-313
87
1
1
-136
-1
-1
-1
-1
-1
0
3023528 3024295 3658692 3657925 9 9 0
0
3024296 3025382 3313056 3311970 23 23 0
0
3024297 3025380 3313058 3314141 30 30 0
0
3025382 3026751 3042898 3044267 18 18 0
0
3028441 3028639 1245600 1245403 1 1 0
111
0
3028565 3028640 1245336 1245261 0 0 0
0
3029266 3029592 3958043 3958369 4 4 0
0
3029591 3030348 3667848 3668604 6 6 0
701
0
3029763 3030173 3740633 3741043 8 8 0
0
3030349 3030718 3938379 3938749 2 2 0
-80
0
3030719 3031629 2127650 2128560 15 15 0
0
3030847 3032215 3075121 3073796 57 57 0
1067
77
1
1
1
1
1
1
1
1
1
1
1
1
1
1
1
1
1
1
1
1
1
1
1
1
1
1
1
1
1
1
1
1
1
1
1
1
1
1
1
1
1
0
3032056 3032797 3666333 3667087 36 36 0
-636
-1
-1
-1
-1
-1
-1
-1
-1
-1
-1
-1
-1
0
3032081 3032797 3689390 3690118 32 32 0
592
-18
-1
-1
-1
-1
-1
-1
-1
-1
-1
-1
-1
-1
0
3032799 3035598 2122053 2124851 14 14 0
770
0
3036192 3036715 3849359 3848836 6 6 0
0
3036715 3037138 3910946 3910523 0 0 0
0
3037135 3037630 3869095 3869588 9 9 0
443
2
0
3037141 3037519 3622544 3622166 7 7 0
0
3037630 3038095 3885671 3885206 6 6 0
0
3038095 3039402 3102717 3101410 41 41 0
0
3038096 3039290 2679215 2678021 33 33 0
0
3039400 3039904 3332449 3332959 31 31 0
-447
-1
-1
-1
-1
-1
0
3039624 3039904 2678020 2677734 19 19 0
-223
-1
-1
-1
-1
-1
0
3040043 3040280 2677618 2677381 28 28 0
28
12
-5
-1
20
-6
37
-8
0
3040570 3040861 1941897 1942188 4 4 0
0
3040727 3040861 3959344 3959210 8 8 0
0
3040783 3040861 3835566 3835644 1 1 0
0
3043612 3044065 2930289 2929849 17 17 0
-8
274
1
1
1
1
1
1
1
1
1
1
1
1
1
0
3044134 3044723 3796980 3796391 4 4 0
0
3044724 3045508 3642386 3641602 8 8 0
0
3044725 3045506 3645519 3644738 13 13 0
0
3045680 3046908 3168368 3167140 42 42 0
0
3045682 3045820 3173287 3173425 2 2 0
0
3045879 3046674 3173713 3174508 28 28 0
0
3046912 3052008 1492462 1487363 57 57 0
-311
-61
-2004
0
3052010 3052606 3785052 3784456 14 14 0
0
3052009 3052544 3837175 3836640 2 2 0
0
3053460 3053611 2470976 2470826 5 5 0
25
0
3053612 3053867 2469796 2469541 7 7 0
0
3053864 3054215 1091505 1091154 2 2 0
0
3054218 3054591 1090634 1090262 14 14 0
347
0
3054349 3054508 1210860 1211019 7 7 0
0
3056658 3056761 1918603 1918500 3 3 0
0
3057159 3057643 3863668 3864152 56 56 0
246
1
-5
-2
0
3057159 3057793 1513112 1512478 75 75 0
246
1
-5
-2
0
3057586 3057897 1908746 1909057 14 14 0
0
3057132 3057866 1092141 1092875 98 98 0
-216
4
0
3059862 3060133 1628115 1627849 14 14 0
-73
108
1
1
1
1
1
0
3062033 3062354 366847 366527 21 21 0
8
0
3062991 3063206 2469557 2469339 18 18 0
-21
-7
-1
0
3062991 3064072 2004752 2005764 119 119 0
-21
-7
-1
157
1
1
1
1
1
1
1
1
1
1
1
1
1
1
1
1
1
1
1
1
1
1
1
1
1
1
1
1
1
1
1
5
1
1
1
1
1
1
1
1
1
1
1
1
1
1
1
3
1
1
1
1
1
1
1
1
1
1
1
1
1
1
1
1
1
1
1
1
1
1
1
-791
3
0
3063020 3064072 1985714 1986730 85 85 0
154
1
1
1
1
1
1
1
5
1
1
1
22
1
1
1
1
1
1
1
1
1
1
1
1
1
1
1
1
1
1
1
4
1
1
1
-805
3
0
3063046 3064044 1422993 1423980 63 63 0
128
1
1
1
1
1
1
1
5
1
1
1
-853
0
3064317 3064864 3627607 3628154 2 2 0
0
3064321 3064777 483209 483665 13 13 0
0
3064866 3067056 1536535 1534424 190 190 0
-157
-310
588
-3
588
1
1
1
1
1
1
1
1
1
1
1
4
1
2
1
1
1
1
1
3
1
1
1
7
1
1
1
1
1
1
1
1
1
1
1
1
5
1
3
1
1
1
1
1
1
1
2
1
1
1
2
5
1
1
1
1
1
1
1
1
1
1
1
1
1
1
1
1
1
1
1
3
2
3
1
1
1
2
1
1
23
-3
-35
4
0
3065482 3066508 483938 484949 153 153 0
292
1
1
1
1
1
1
4
1
1
1
3
-124
3
259
5
1
0
3068736 3069285 1534381 1533835 37 37 0
436
-63
-1
11
1
24
11
0
3068939 3069204 1150956 1150694 41 41 0
23
29
-4
63
5
-133
3
0
3068943 3069243 1641120 1641421 49 49 0
-14
34
-5
18
1
-6
-1
-4
36
2
-38
-75
-1
5
1
-19
3
0
3068938 3069243 1257136 1256831 50 50 0
5
-14
34
-5
18
1
-6
-1
-4
36
2
-38
-75
-1
5
1
-19
3
0
3072868 3074007 3259761 3260901 5 5 0
-664
0
3074008 3074771 3662519 3661756 1 1 0
0
3074009 3074710 2386329 2385629 18 18 0
690
0
3074771 3075382 2746822 2747433 9 9 0
0
3074770 3075382 485534 486147 88 88 0
-95
0
3075383 3075941 486100 485541 23 23 0
-469
-1
28
0
3075383 3075941 2747386 2746828 79 79 0
-471
26
0
3084200 3084657 3628068 3627611 7 7 0
0
3084201 3084661 483665 483205 18 18 0
0
3084662 3085315 3701647 3700994 7 7 0
0
3085315 3086232 3019462 3020378 30 30 0
904
0
3085317 3085703 3931606 3931220 11 11 0
36
-347
0
3085716 3086232 3792313 3792829 7 7 0
0
3086240 3086794 3820296 3820850 5 5 0
0
3086324 3086791 3020380 3020847 7 7 0
0
3086793 3088297 2926844 2928348 14 14 0
0
3088485 3089235 1203274 1202524 14 14 0
0
3088481 3089321 993285 992446 20 20 0
767
0
3088911 3089228 2800583 2800900 5 5 0
0
3089468 3089769 1042155 1042456 37 37 0
-68
7
0
3089623 3089725 1046301 1046403 4 4 0
0
3091366 3092152 1042445 1043230 68 68 0
5
0
3092337 3092877 2800926 2801466 18 18 0
-8
72
0
3092881 3093898 3089619 3090636 15 15 0
0
3092881 3093898 3122074 3123091 4 4 0
0
3093897 3098394 1436510 1440992 195 195 0
3794
1
1
1
1
1
1
1
1
1
1
1
2
1
1
0
3096796 3098563 1046434 1048141 135 135 0
876
1
1
1
1
1
1
1
1
1
4
1
1
1
1
1
3
1
1
1
1
1
1
1
1
1
1
1
1
1
1
1
1
1
1
1
1
1
1
1
1
1
1
1
1
1
1
1
1
1
1
1
1
1
1
1
1
1
1
1
0
3098398 3100684 2331262 2328900 95 95 0
-200
-1
-1
-1
-1
-1
-1
-1
-1
-1
-1
-1
-1
-1
-1
-1
-1
-1
-1
-1
-1
-1
-1
-1
-1
-1
-1
-1
-1
-1
-1
-1
-1
-1
-1
-1
-1
-1
-1
-1
-1
-1
-1
-1
-1
-1
-1
-1
-1
-1
-1
-3
-1
-1
-1
-1
-1
-1
-1
-1
-1
-1
-1
-1
-1
-1
-1
-1
-1
-1
-1
-1
-1
-1
-1
-1
0
3100684 3101251 3810802 3811369 7 7 0
0
3100685 3102400 2147144 2148866 127 127 0
-1040
-1
-1
108
1
1
-10
-1
-1
-544
-1
-1
-11
0
3102395 3102517 952123 952001 1 1 0
0
3110641 3113595 1400980 1403973 140 140 0
-1548
-8
-1
-1
-4
-1
-1
-1
-4
-1
-1
-1
-3
-1
-3
-1
-9
-1
-5
-1
-5
-1
-1
-1
-1
-1
-1
-1
-1
-1
-2
-2
-1
-1
-1
-1
-1
-2
-1
-1
-1
678
11
0
3113597 3114511 3486256 3487169 13 13 0
137
0
3114512 3117271 1870399 1873159 16 16 0
-1848
0
3114513 3115407 3517077 3516182 20 20 0
-628
0
3115408 3115612 409129 408925 6 6 0
0
3115409 3115612 3487171 3487374 5 5 0
0
3115613 3116180 3487517 3488082 27 27 0
437
1
0
3115613 3117271 408782 407126 48 48 0
437
1
-162
75
0
3116173 3118266 2321769 2323861 36 36 0
-42
73
1458
0
3117272 3117754 1873333 1873816 24 24 0
-474
0
3117416 3118266 389897 389060 60 60 0
367
1
1
1
1
1
1
1
1
1
13
10
1
-149
31
0
3117433 3117940 806997 806530 80 80 0
97
35
1
1
1
1
1
1
1
1
1
1
1
4
1
1
1
1
1
1
1
1
46
1
1
1
1
1
1
1
5
4
1
3
1
2
32
-38
14
1
41
43
-48
3
38
-11
0
3117794 3118171 3684844 3684471 43 43 0
21
1
-149
37
13
1
-32
89
0
3118418 3118663 389060 388815 0 0 0
0
3118418 3118694 2323861 2324137 2 2 0
0
3118457 3118698 3684497 3684257 23 23 0
11
-91
4
6
-7
0
3118535 3118780 3333080 3333325 12 12 0
34
-6
0
3118612 3118780 1941602 1941770 2 2 0
0
3118781 3119947 951369 952535 1 1 0
0
3122527 3125219 952527 955217 63 63 0
160
1
0
3125220 3125528 2409014 2408706 6 6 0
0
3125220 3125527 3365357 3365050 9 9 0
0
3125529 3126210 3730478 3731160 5 5 0
-594
0
3126662 3127210 3824699 3824151 13 13 0
0
3131473 3132055 3714615 3715197 7 7 0
0
3132377 3134399 2516644 2514622 55 55 0
0
3132374 3133684 3096183 3094873 33 33 0
0
3133319 3134194 3538405 3537530 12 12 0
0
3134195 3134527 3953766 3954098 0 0 0
0
3134528 3135521 3419163 3418170 9 9 0
0
3134761 3135730 3443684 3442715 23 23 0
0
3135659 3136270 3780192 3779581 13 13 0
0
3135732 3136289 3833410 3832852 13 13 0
-542
-1
11
0
3136268 3136824 3819747 3819191 2 2 0
0
3136956 3137722 3142302 3143068 11 11 0
0
3136957 3137722 3331381 3332146 11 11 0
0
3138180 3138324 1089792 1089648 0 0 0
0
3138183 3138324 794714 794855 2 2 0
0
3138324 3138603 795075 795359 26 26 0
-23
-1
-1
-4
-7
8
-11
16
-19
0
3138324 3139034 1089428 1088715 32 32 0
-23
-1
-1
11
1
-7
-44
0
3139312 3139775 2498316 2498767 52 52 0
200
1
1
-25
12
36
-13
-9
-11
15
1
30
1
7
3
1
1
1
1
1
0
3139515 3139775 2498775 2499032 43 43 0
-24
-8
5
-17
-1
-1
-1
-1
-41
-11
15
1
30
1
7
3
1
1
1
1
1
0
3140311 3140825 2499806 2500357 70 70 0
208
-11
-1
-1
-1
-1
-1
-1
-1
-49
7
-7
-12
-19
-1
-1
-1
-1
-1
-1
-4
-1
-7
-2
-5
-2
-1
-3
-3
-1
-1
-2
-2
-2
-9
-4
-2
-5
-1
-3
-1
0
3140827 3142634 2699279 2701086 22 22 0
0
3143927 3144129 2733532 2733734 4 4 0
0
3143930 3144168 1424506 1424744 15 15 0
-142
9
0
3143930 3144168 2006203 2006440 19 19 0
109
-33
12
0
3143930 3144168 1987191 1987428 18 18 0
109
-33
12
0
3143930 3144129 1515330 1515529 15 15 0
-146
14
0
3144232 3146025 1515628 1517424 59 59 0
-24
-6
-1532
0
3144232 3145121 2733833 2734722 19 19 0
0
3144232 3145123 3335466 3334575 8 8 0
0
3145123 3146024 3512581 3513482 5 5 0
0
3146022 3147870 2662632 2664480 23 23 0
0
3150106 3150190 3891546 3891630 0 0 0
0
3150191 3150881 3724968 3724276 31 31 0
-42
-26
-63
19
0
3150926 3152033 3296681 3295581 19 19 0
575
1
1
1
1
1
1
0
3150928 3152032 3294478 3293381 30 30 0
-356
-8
21
3
187
1
1
1
1
1
1
0
3152029 3153094 3348312 3347248 11 11 0
1059
0
3153086 3154046 3458143 3457183 9 9 0
0
3154046 3155921 2649636 2647759 42 42 0
-1794
-1
0
3154048 3155455 2443692 2442285 23 23 0
0
3155920 3156764 3581446 3582290 7 7 0
0
3156765 3157641 3541922 3542798 16 16 0
0
3157642 3159399 1669519 1671279 15 15 0
-1105
-1
-1
0
3159534 3161466 1671304 1673236 5 5 0
0
3162160 3162725 3807959 3807394 10 10 0
0
3162158 3162726 3808530 3807962 13 13 0
0
3162725 3163180 3892082 3892537 10 10 0
0
3163181 3166694 927930 924417 41 41 0
0
3166701 3167909 1485047 1486255 32 32 0
0
3166708 3169209 616698 619099 241 241 0
1282
1
1
1
1
1
1
1
1
1
1
1
1
1
1
1
1
1
1
1
1
1
1
1
1
1
1
1
1
1
1
1
1
1
1
1
1
1
1
1
1
1
1
1
1
1
1
1
1
1
1
1
1
1
1
1
1
1
1
1
1
1
1
1
1
1
1
1
1
1
1
1
1
1
670
1
11
1
1
1
1
9
1
1
5
1
9
9
8
1
1
1
1
1
2
1
1
1
1
2
0
3168072 3169122 1486311 1487361 33 33 0
0
3168139 3171319 1718549 1721756 87 87 0
-594
-6
-1
-1
-1
-1
-4
-4
-1
-1
-1
-1
-1
-3
2462
-49
-1
-1
-1
-1
-1
-1
-1
-1
-1
-1
-1
-1
-1
0
3171325 3171632 1721761 1721441 25 25 0
-75
-1
-1
-1
-1
-1
-1
-1
-1
-1
-1
-1
-1
-1
44
0
3172545 3175864 619982 616689 137 137 0
1289
1
1
2
1
1
1
1
1
1
2
1
8
9
1
8
4
1
1
10
1
1
1
1
11
1
0
3173428 3174498 1719633 1718549 53 53 0
-459
-1
-1
-1
-2
-1
-1
-12
-1
-4
-1
-1
-1
-4
0
3173514 3175855 1487362 1485054 120 120 0
-1055
3
-9
-1
8
1
1
6
1
4
1
1
4
1
1
1
1
1
1
1
5
4
2
1
1
1
1
5
1
1
1
3
5
1
5
1
1
1
1
0
3178543 3179372 3593192 3594021 1 1 0
0
3178754 3179860 33463 32358 100 100 0
31
916
-125
0
3179243 3179765 2368453 2368975 37 37 0
0
3179374 3180080 3710261 3710967 6 6 0
0
3180381 3180983 3785054 3785656 2 2 0
0
3180985 3182009 3388847 3387823 1 1 0
0
3180986 3182006 3390898 3389878 21 21 0
0
3182010 3182639 3767189 3766560 1 1 0
0
3182817 3183130 1803970 1804283 1 1 0
0
3183131 3183563 3905376 3904944 0 0 0
0
3183135 3183877 3676106 3675364 22 22 0
0
3183138 3184975 2664487 2666324 41 41 0
0
3183562 3183877 3962207 3962522 6 6 0
0
3184044 3184675 3769073 3769704 0 0 0
0
3185194 3187494 247725 245425 65 65 0
0
3185220 3186095 3541921 3541046 8 8 0
0
3185222 3186094 3544546 3543674 15 15 0
315
-3
0
3186448 3186942 3866635 3866141 2 2 0
0
3186452 3187495 3239067 3240110 25 25 0
0
3186943 3187495 3742638 3743190 7 7 0
0
3186944 3187495 3356704 3357255 7 7 0
0
3187496 3187683 2824904 2825091 1 1 0
0
3187682 3188171 2978537 2979026 7 7 0
0
3187685 3188103 3913471 3913053 6 6 0
0
3189643 3190599 2622197 2621241 7 7 0
0
3189643 3189760 3440895 3440778 0 0 0
0
3189645 3190664 3015289 3014270 31 31 0
0
3190136 3190704 3508977 3508409 19 19 0
0
3190191 3190517 3956737 3956411 7 7 0
0
3190522 3190664 984221 984363 2 2 0
0
3190584 3190687 2316969 2316866 2 2 0
0
3191038 3192431 3015289 3013896 42 42 0
0
3191530 3192430 3508976 3508076 25 25 0
0
3191584 3191913 3956737 3956408 3 3 0
0
3191915 3192435 984221 984741 7 7 0
0
3191977 3192431 2316969 2316515 6 6 0
0
3192111 3192431 646281 645961 3 3 0
0
3192328 3192433 1573577 1573682 0 0 0
0
3192431 3192966 3610988 3610453 1 1 0
0
3193231 3193557 3959018 3959344 2 2 0
0
3192966 3193494 3836101 3835573 14 14 0
0
3194152 3194977 3517976 3518801 5 5 0
-195
6
0
3194978 3196192 2823688 2824902 1 1 0
0
3196193 3196916 3579876 3580599 0 0 0
0
3196530 3197193 3741973 3742636 16 16 0
0
3196957 3197194 3749229 3749466 2 2 0
0
3197194 3197520 3957718 3957392 1 1 0
0
3197708 3198163 3836101 3835646 10 10 0
0
3197975 3198163 1942378 1942190 4 4 0
0
3198163 3199088 1400979 1400055 24 24 0
730
0
3198164 3199088 898391 897467 32 32 0
0
3199088 3199652 2606473 2605909 15 15 0
0
3199088 3199625 3141589 3141052 9 9 0
0
3199088 3199631 3803354 3802812 7 7 0
540
0
3199730 3199967 3937266 3937503 0 0 0
0
3199774 3199967 2319364 2319557 0 0 0
0
3199978 3200782 3422138 3421334 3 3 0
0
3200783 3201582 1485047 1484248 9 9 0
0
3200778 3201583 616696 615885 27 27 0
-719
-1
-1
-1
-1
-1
0
3201583 3201987 1722174 1722578 10 10 0
0
3201875 3202203 2152677 2153005 5 5 0
0
3202204 3202533 2153007 2152678 8 8 0
0
3202421 3202822 1722579 1722178 16 16 0
0
3202827 3203441 3496310 3496924 23 23 0
0
3203445 3204051 1436509 1435881 35 35 0
-140
-1
-1
-1
-1
-1
-4
-1
-1
-1
-1
-4
-1
-1
-1
-1
-1
-1
-1
-2
-1
-1
0
3204053 3204640 2917209 2917796 0 0 0
0
3204874 3205193 3747261 3747580 5 5 0
0
3205255 3205633 3932749 3932371 6 6 0
0
3205309 3205633 3958042 3957718 7 7 0
0
3205657 3205728 3701718 3701647 0 0 0
0
3205896 3206251 3668605 3668960 3 3 0
0
3206249 3206774 1794258 1793733 20 20 0
0
3206249 3206587 2516987 2516649 12 12 0
0
3206249 3206774 2097845 2098370 10 10 0
0
3206249 3206774 424761 425286 19 19 0
0
3206249 3206774 715765 715240 15 15 0
0
3206249 3206774 2202610 2202085 20 20 0
0
3206579 3206774 3930072 3930267 7 7 0
0
3206775 3207224 3796294 3795845 0 0 0
0
3207568 3207871 715239 714936 4 4 0
0
3207568 3207853 1793732 1793448 18 18 0
137
-102
6
0
3207568 3207755 3930268 3930455 3 3 0
0
3207568 3207853 425287 425568 58 58 0
106
1
2
1
1
-10
-4
-1
28
4
51
4
-3
-5
-39
5
0
3207568 3207871 2202084 2201782 7 7 0
137
0
3207568 3207853 2098371 2098656 8 8 0
0
3207707 3207855 1273341 1273489 27 27 0
16
82
-5
-12
0
3207872 3208035 3781590 3781427 0 0 0
0
3208175 3208247 3835644 3835572 0 0 0
0
3208175 3208474 1942188 1941889 2 2 0
0
