# Supplementary material for: Expansion of intestinal Prevotella copri correlates with enhanced susceptibility to arthritis
Source: eLife. 2013 Nov 5;2:e01202. doi: 10.7554/eLife.01202 (PMC3816614; doi:10.7554/eLife.01202)
Supplement: Figure 2—source data 1. — DOI: http://dx.doi.org/10.7554/eLife.01202.010 [file elife01202s003.zip › Figure_2/Panel_B/nucmer_out/028B_wustl.coords]

/home/sczesa01/synteny_plot/pseudochroms/Subject_028B_FE.pseudochrom.fa /home/sczesa01/synteny_plot/pseudochroms/wustl_ref_assembly.fa
NUCMER
[S1] [E1] | [S2] [E2] | [LEN 1] [LEN 2] | [% IDY] | [TAGS]
=====================================================================================
1 2704 | 3156775 3154072 | 2704 2704 | 98.04 | Subject_028B_FE	wustl_ref_assembly
3114 5256 | 3154031 3151888 | 2143 2144 | 96.22 | Subject_028B_FE	wustl_ref_assembly
5257 6628 | 3151789 3150418 | 1372 1372 | 97.81 | Subject_028B_FE	wustl_ref_assembly
6624 7480 | 3150175 3149308 | 857 868 | 93.89 | Subject_028B_FE	wustl_ref_assembly
7592 16966 | 1561658 1552334 | 9375 9325 | 96.96 | Subject_028B_FE	wustl_ref_assembly
18485 19039 | 1552290 1551735 | 555 556 | 98.74 | Subject_028B_FE	wustl_ref_assembly
19036 23648 | 1549582 1544972 | 4613 4611 | 97.68 | Subject_028B_FE	wustl_ref_assembly
24767 24989 | 136835 136610 | 223 226 | 82.89 | Subject_028B_FE	wustl_ref_assembly
24829 25102 | 1544981 1544685 | 274 297 | 88.26 | Subject_028B_FE	wustl_ref_assembly
25111 25406 | 1542997 1542702 | 296 296 | 95.62 | Subject_028B_FE	wustl_ref_assembly
25500 25777 | 1544693 1544416 | 278 278 | 99.28 | Subject_028B_FE	wustl_ref_assembly
25969 27552 | 1540312 1538729 | 1584 1584 | 93.19 | Subject_028B_FE	wustl_ref_assembly
27545 29437 | 1175343 1173452 | 1893 1892 | 96.94 | Subject_028B_FE	wustl_ref_assembly
27561 28551 | 1542312 1541322 | 991 991 | 96.88 | Subject_028B_FE	wustl_ref_assembly
28231 28666 | 3508793 3508358 | 436 436 | 87.95 | Subject_028B_FE	wustl_ref_assembly
28696 29461 | 1541319 1540555 | 766 765 | 97.39 | Subject_028B_FE	wustl_ref_assembly
29447 30328 | 1540371 1539490 | 882 882 | 97.74 | Subject_028B_FE	wustl_ref_assembly
34961 37201 | 1532208 1529969 | 2241 2240 | 96.04 | Subject_028B_FE	wustl_ref_assembly
37299 57400 | 1524086 1503966 | 20102 20121 | 96.44 | Subject_028B_FE	wustl_ref_assembly
57877 58176 | 1246819 1246520 | 300 300 | 81.64 | Subject_028B_FE	wustl_ref_assembly
73644 78030 | 1503904 1499469 | 4387 4436 | 96.26 | Subject_028B_FE	wustl_ref_assembly
80229 101432 | 1497316 1476135 | 21204 21182 | 98.64 | Subject_028B_FE	wustl_ref_assembly
102641 109275 | 1475811 1469177 | 6635 6635 | 97.81 | Subject_028B_FE	wustl_ref_assembly
113746 113892 | 3150203 3150349 | 147 147 | 90.48 | Subject_028B_FE	wustl_ref_assembly
113746 113887 | 3495428 3495567 | 142 140 | 92.96 | Subject_028B_FE	wustl_ref_assembly
113746 113892 | 353038 353184 | 147 147 | 93.88 | Subject_028B_FE	wustl_ref_assembly
113746 113829 | 381471 381554 | 84 84 | 95.24 | Subject_028B_FE	wustl_ref_assembly
113746 113892 | 490215 490067 | 147 149 | 89.93 | Subject_028B_FE	wustl_ref_assembly
113746 113892 | 1588357 1588211 | 147 147 | 92.52 | Subject_028B_FE	wustl_ref_assembly
113746 113892 | 1584718 1584572 | 147 147 | 92.52 | Subject_028B_FE	wustl_ref_assembly
113746 113892 | 1307685 1307831 | 147 147 | 89.12 | Subject_028B_FE	wustl_ref_assembly
113746 113892 | 1149607 1149753 | 147 147 | 89.80 | Subject_028B_FE	wustl_ref_assembly
113746 113892 | 8645 8499 | 147 147 | 90.54 | Subject_028B_FE	wustl_ref_assembly
113885 114864 | 1468932 1467920 | 980 1013 | 91.89 | Subject_028B_FE	wustl_ref_assembly
113885 116009 | 11007 8880 | 2125 2128 | 90.20 | Subject_028B_FE	wustl_ref_assembly
115215 115605 | 1467908 1467510 | 391 399 | 87.28 | Subject_028B_FE	wustl_ref_assembly
116234 117054 | 3474396 3473576 | 821 821 | 94.76 | Subject_028B_FE	wustl_ref_assembly
116234 117061 | 3472441 3471614 | 828 828 | 93.72 | Subject_028B_FE	wustl_ref_assembly
117081 117283 | 5373 5171 | 203 203 | 95.07 | Subject_028B_FE	wustl_ref_assembly
117483 127008 | 1461683 1452192 | 9526 9492 | 96.74 | Subject_028B_FE	wustl_ref_assembly
126583 126662 | 33705 33626 | 80 80 | 98.75 | Subject_028B_FE	wustl_ref_assembly
127008 127147 | 1450208 1450069 | 140 140 | 92.91 | Subject_028B_FE	wustl_ref_assembly
127170 131644 | 1449671 1445168 | 4475 4504 | 95.63 | Subject_028B_FE	wustl_ref_assembly
131801 133068 | 1444969 1443702 | 1268 1268 | 95.35 | Subject_028B_FE	wustl_ref_assembly
133389 140260 | 1443363 1436509 | 6872 6855 | 96.16 | Subject_028B_FE	wustl_ref_assembly
140041 140260 | 3474740 3474959 | 220 220 | 90.00 | Subject_028B_FE	wustl_ref_assembly
140041 140260 | 3062173 3062392 | 220 220 | 90.00 | Subject_028B_FE	wustl_ref_assembly
140266 150631 | 1436156 1425798 | 10366 10359 | 96.30 | Subject_028B_FE	wustl_ref_assembly
150737 156913 | 1425692 1419519 | 6177 6174 | 95.86 | Subject_028B_FE	wustl_ref_assembly
159069 159206 | 1419684 1419547 | 138 138 | 95.65 | Subject_028B_FE	wustl_ref_assembly
171613 172637 | 1417929 1416905 | 1025 1025 | 97.37 | Subject_028B_FE	wustl_ref_assembly
172699 176550 | 1416913 1413061 | 3852 3853 | 96.76 | Subject_028B_FE	wustl_ref_assembly
176655 176800 | 1412722 1412577 | 146 146 | 95.89 | Subject_028B_FE	wustl_ref_assembly
176767 176989 | 1412953 1412731 | 223 223 | 92.83 | Subject_028B_FE	wustl_ref_assembly
176939 182266 | 1412563 1407218 | 5328 5346 | 97.51 | Subject_028B_FE	wustl_ref_assembly
182303 189526 | 1407077 1399854 | 7224 7224 | 98.71 | Subject_028B_FE	wustl_ref_assembly
189594 190654 | 1399689 1398629 | 1061 1061 | 97.93 | Subject_028B_FE	wustl_ref_assembly
190653 190943 | 1034565 1034275 | 291 291 | 95.88 | Subject_028B_FE	wustl_ref_assembly
192339 192554 | 1034252 1034037 | 216 216 | 97.22 | Subject_028B_FE	wustl_ref_assembly
197248 200256 | 1033806 1030782 | 3009 3025 | 96.63 | Subject_028B_FE	wustl_ref_assembly
200538 200729 | 1028625 1028437 | 192 189 | 90.67 | Subject_028B_FE	wustl_ref_assembly
200721 201257 | 393677 393141 | 537 537 | 87.90 | Subject_028B_FE	wustl_ref_assembly
201268 201411 | 390681 390538 | 144 144 | 96.53 | Subject_028B_FE	wustl_ref_assembly
201268 201411 | 1017138 1016995 | 144 144 | 96.53 | Subject_028B_FE	wustl_ref_assembly
201471 203355 | 1015058 1013174 | 1885 1885 | 98.67 | Subject_028B_FE	wustl_ref_assembly
208400 208975 | 1013130 1012555 | 576 576 | 97.92 | Subject_028B_FE	wustl_ref_assembly
209717 223707 | 1012504 998520 | 13991 13985 | 97.93 | Subject_028B_FE	wustl_ref_assembly
249171 249288 | 996142 996025 | 118 118 | 94.07 | Subject_028B_FE	wustl_ref_assembly
249313 265019 | 992303 976498 | 15707 15806 | 97.87 | Subject_028B_FE	wustl_ref_assembly
249303 249445 | 994053 993911 | 143 143 | 97.20 | Subject_028B_FE	wustl_ref_assembly
265676 280986 | 976506 961206 | 15311 15301 | 98.22 | Subject_028B_FE	wustl_ref_assembly
281093 281206 | 961110 960997 | 114 114 | 95.61 | Subject_028B_FE	wustl_ref_assembly
290305 290484 | 960953 960774 | 180 180 | 96.11 | Subject_028B_FE	wustl_ref_assembly
292078 292213 | 961086 960951 | 136 136 | 97.06 | Subject_028B_FE	wustl_ref_assembly
292209 292370 | 942898 942736 | 162 163 | 97.56 | Subject_028B_FE	wustl_ref_assembly
292408 292982 | 146169 146743 | 575 575 | 93.40 | Subject_028B_FE	wustl_ref_assembly
293168 293248 | 928964 928884 | 81 81 | 96.30 | Subject_028B_FE	wustl_ref_assembly
293942 294024 | 942906 942824 | 83 83 | 100.00 | Subject_028B_FE	wustl_ref_assembly
294068 294220 | 928814 928663 | 153 152 | 94.77 | Subject_028B_FE	wustl_ref_assembly
295181 308485 | 3162741 3176041 | 13305 13301 | 98.39 | Subject_028B_FE	wustl_ref_assembly
308594 314641 | 3176029 3182093 | 6048 6065 | 96.79 | Subject_028B_FE	wustl_ref_assembly
308749 308879 | 2453097 2453227 | 131 131 | 84.21 | Subject_028B_FE	wustl_ref_assembly
314593 325039 | 3204074 3214568 | 10447 10495 | 96.37 | Subject_028B_FE	wustl_ref_assembly
325173 326277 | 3214712 3215877 | 1105 1166 | 88.34 | Subject_028B_FE	wustl_ref_assembly
327763 327857 | 3216021 3216115 | 95 95 | 97.89 | Subject_028B_FE	wustl_ref_assembly
327792 327925 | 3215889 3216022 | 134 134 | 98.51 | Subject_028B_FE	wustl_ref_assembly
327898 328035 | 3217305 3217442 | 138 138 | 97.10 | Subject_028B_FE	wustl_ref_assembly
331155 331583 | 3217685 3218113 | 429 429 | 97.67 | Subject_028B_FE	wustl_ref_assembly
332560 333834 | 3218109 3219383 | 1275 1275 | 97.65 | Subject_028B_FE	wustl_ref_assembly
334356 337113 | 3219500 3222256 | 2758 2757 | 96.74 | Subject_028B_FE	wustl_ref_assembly
337107 338185 | 3222439 3223517 | 1079 1079 | 94.18 | Subject_028B_FE	wustl_ref_assembly
339814 346192 | 3223668 3230029 | 6379 6362 | 94.69 | Subject_028B_FE	wustl_ref_assembly
349238 353424 | 2910836 2906641 | 4187 4196 | 96.98 | Subject_028B_FE	wustl_ref_assembly
355163 355733 | 2904938 2904369 | 571 570 | 97.72 | Subject_028B_FE	wustl_ref_assembly
356290 357066 | 2904046 2903283 | 777 764 | 84.69 | Subject_028B_FE	wustl_ref_assembly
357507 357908 | 2895875 2895477 | 402 399 | 84.24 | Subject_028B_FE	wustl_ref_assembly
357579 360014 | 2902777 2900388 | 2436 2390 | 92.14 | Subject_028B_FE	wustl_ref_assembly
360169 366337 | 2895273 2889075 | 6169 6199 | 96.87 | Subject_028B_FE	wustl_ref_assembly
366328 369036 | 2889025 2886298 | 2709 2728 | 97.10 | Subject_028B_FE	wustl_ref_assembly
369669 370901 | 2885662 2884409 | 1233 1254 | 95.61 | Subject_028B_FE	wustl_ref_assembly
371011 371396 | 2884409 2884024 | 386 386 | 90.98 | Subject_028B_FE	wustl_ref_assembly
377706 377867 | 2883878 2883717 | 162 162 | 96.91 | Subject_028B_FE	wustl_ref_assembly
378040 383317 | 2883658 2878380 | 5278 5279 | 97.24 | Subject_028B_FE	wustl_ref_assembly
383434 384566 | 2878380 2877248 | 1133 1133 | 93.83 | Subject_028B_FE	wustl_ref_assembly
384661 385651 | 2877032 2876042 | 991 991 | 94.85 | Subject_028B_FE	wustl_ref_assembly
387169 390749 | 2875964 2872366 | 3581 3599 | 97.64 | Subject_028B_FE	wustl_ref_assembly
390911 392493 | 2872077 2870495 | 1583 1583 | 97.85 | Subject_028B_FE	wustl_ref_assembly
392632 395376 | 2870275 2867531 | 2745 2745 | 98.47 | Subject_028B_FE	wustl_ref_assembly
395386 407989 | 551804 564403 | 12604 12600 | 98.38 | Subject_028B_FE	wustl_ref_assembly
406373 406451 | 2917739 2917817 | 79 79 | 100.00 | Subject_028B_FE	wustl_ref_assembly
408418 429395 | 564443 585417 | 20978 20975 | 97.85 | Subject_028B_FE	wustl_ref_assembly
429644 430177 | 585549 586081 | 534 533 | 98.31 | Subject_028B_FE	wustl_ref_assembly
435618 435794 | 592358 592534 | 177 177 | 96.61 | Subject_028B_FE	wustl_ref_assembly
435820 436013 | 593084 593276 | 194 193 | 89.69 | Subject_028B_FE	wustl_ref_assembly
436272 447747 | 593281 604752 | 11476 11472 | 97.64 | Subject_028B_FE	wustl_ref_assembly
464669 464983 | 618265 618579 | 315 315 | 86.35 | Subject_028B_FE	wustl_ref_assembly
466147 495193 | 618584 647609 | 29047 29026 | 97.81 | Subject_028B_FE	wustl_ref_assembly
466171 466406 | 756201 755966 | 236 236 | 87.34 | Subject_028B_FE	wustl_ref_assembly
466174 466407 | 3377491 3377258 | 234 234 | 84.68 | Subject_028B_FE	wustl_ref_assembly
495195 501742 | 2709411 2715951 | 6548 6541 | 96.37 | Subject_028B_FE	wustl_ref_assembly
501974 504545 | 3072646 3070075 | 2572 2572 | 91.99 | Subject_028B_FE	wustl_ref_assembly
506307 510864 | 2715908 2720439 | 4558 4532 | 95.53 | Subject_028B_FE	wustl_ref_assembly
511242 512439 | 2720453 2721650 | 1198 1198 | 97.16 | Subject_028B_FE	wustl_ref_assembly
512560 514594 | 2721651 2723685 | 2035 2035 | 98.67 | Subject_028B_FE	wustl_ref_assembly
514671 515281 | 2723841 2724451 | 611 611 | 98.85 | Subject_028B_FE	wustl_ref_assembly
515597 517875 | 2724757 2727035 | 2279 2279 | 97.76 | Subject_028B_FE	wustl_ref_assembly
517878 519172 | 2727208 2728504 | 1295 1297 | 93.68 | Subject_028B_FE	wustl_ref_assembly
519242 520068 | 2740115 2740941 | 827 827 | 95.53 | Subject_028B_FE	wustl_ref_assembly
520069 526082 | 2741960 2747974 | 6014 6015 | 97.99 | Subject_028B_FE	wustl_ref_assembly
526246 582812 | 2747975 2804567 | 56567 56593 | 98.27 | Subject_028B_FE	wustl_ref_assembly
559004 559092 | 920362 920450 | 89 89 | 100.00 | Subject_028B_FE	wustl_ref_assembly
584930 585224 | 2275855 2276151 | 295 297 | 92.62 | Subject_028B_FE	wustl_ref_assembly
584932 586523 | 996925 998518 | 1592 1594 | 94.05 | Subject_028B_FE	wustl_ref_assembly
584933 585612 | 2034922 2035603 | 680 682 | 95.90 | Subject_028B_FE	wustl_ref_assembly
584934 585197 | 3364972 3364707 | 264 266 | 92.13 | Subject_028B_FE	wustl_ref_assembly
584934 585171 | 3366468 3366229 | 238 240 | 92.12 | Subject_028B_FE	wustl_ref_assembly
584934 586523 | 3398191 3399782 | 1590 1592 | 93.98 | Subject_028B_FE	wustl_ref_assembly
584934 586523 | 1827157 1828749 | 1590 1593 | 94.24 | Subject_028B_FE	wustl_ref_assembly
585573 586523 | 2299240 2300190 | 951 951 | 92.97 | Subject_028B_FE	wustl_ref_assembly
585606 586523 | 3364706 3363785 | 918 922 | 92.65 | Subject_028B_FE	wustl_ref_assembly
585879 586064 | 3305043 3305228 | 186 186 | 77.96 | Subject_028B_FE	wustl_ref_assembly
585879 586064 | 176761 176946 | 186 186 | 77.96 | Subject_028B_FE	wustl_ref_assembly
586146 586523 | 2035603 2035981 | 378 379 | 89.76 | Subject_028B_FE	wustl_ref_assembly
586183 586523 | 2276150 2276488 | 341 339 | 89.24 | Subject_028B_FE	wustl_ref_assembly
587321 590018 | 2109027 2111723 | 2698 2697 | 96.26 | Subject_028B_FE	wustl_ref_assembly
590019 590154 | 2114139 2114274 | 136 136 | 97.06 | Subject_028B_FE	wustl_ref_assembly
593526 595040 | 2117360 2118874 | 1515 1515 | 98.09 | Subject_028B_FE	wustl_ref_assembly
595234 595331 | 2120750 2120847 | 98 98 | 94.90 | Subject_028B_FE	wustl_ref_assembly
596324 601175 | 2120912 2125838 | 4852 4927 | 95.42 | Subject_028B_FE	wustl_ref_assembly
609575 613439 | 2134973 2138835 | 3865 3863 | 98.34 | Subject_028B_FE	wustl_ref_assembly
613468 623588 | 2139061 2149179 | 10121 10119 | 98.52 | Subject_028B_FE	wustl_ref_assembly
624638 631002 | 2150288 2156652 | 6365 6365 | 98.74 | Subject_028B_FE	wustl_ref_assembly
631008 636430 | 2156779 2162171 | 5423 5393 | 96.00 | Subject_028B_FE	wustl_ref_assembly
637698 637818 | 3471363 3471485 | 121 123 | 92.68 | Subject_028B_FE	wustl_ref_assembly
637698 637916 | 3473354 3473575 | 219 222 | 90.54 | Subject_028B_FE	wustl_ref_assembly
637863 638183 | 146169 146467 | 321 299 | 90.97 | Subject_028B_FE	wustl_ref_assembly
638115 638388 | 146509 146782 | 274 274 | 92.73 | Subject_028B_FE	wustl_ref_assembly
638183 638367 | 862084 861899 | 185 186 | 89.30 | Subject_028B_FE	wustl_ref_assembly
638907 643674 | 2821780 2826547 | 4768 4768 | 97.55 | Subject_028B_FE	wustl_ref_assembly
646036 647936 | 2826870 2828771 | 1901 1902 | 95.75 | Subject_028B_FE	wustl_ref_assembly
647929 652752 | 2829948 2834771 | 4824 4824 | 97.68 | Subject_028B_FE	wustl_ref_assembly
653162 653472 | 2836353 2836663 | 311 311 | 92.28 | Subject_028B_FE	wustl_ref_assembly
653586 655778 | 2836663 2838868 | 2193 2206 | 95.06 | Subject_028B_FE	wustl_ref_assembly
656919 671848 | 2842583 2857498 | 14930 14916 | 96.78 | Subject_028B_FE	wustl_ref_assembly
671850 673439 | 3373937 3375501 | 1590 1565 | 95.47 | Subject_028B_FE	wustl_ref_assembly
674423 674567 | 2634282 2634427 | 145 146 | 89.12 | Subject_028B_FE	wustl_ref_assembly
674731 675224 | 619130 618614 | 494 517 | 81.12 | Subject_028B_FE	wustl_ref_assembly
674962 675504 | 3377226 3377768 | 543 543 | 97.05 | Subject_028B_FE	wustl_ref_assembly
674995 675220 | 755966 756191 | 226 226 | 88.50 | Subject_028B_FE	wustl_ref_assembly
675331 675452 | 766012 766132 | 122 121 | 89.34 | Subject_028B_FE	wustl_ref_assembly
682092 682462 | 3393005 3393375 | 371 371 | 97.30 | Subject_028B_FE	wustl_ref_assembly
682092 682462 | 2300553 2300923 | 371 371 | 97.30 | Subject_028B_FE	wustl_ref_assembly
682766 683218 | 3393373 3393825 | 453 453 | 93.82 | Subject_028B_FE	wustl_ref_assembly
682768 683218 | 2300923 2301373 | 451 451 | 95.12 | Subject_028B_FE	wustl_ref_assembly
683223 686059 | 2302955 2305781 | 2837 2827 | 91.97 | Subject_028B_FE	wustl_ref_assembly
686148 692360 | 2305942 2312163 | 6213 6222 | 96.33 | Subject_028B_FE	wustl_ref_assembly
692751 693651 | 2312156 2313060 | 901 905 | 96.24 | Subject_028B_FE	wustl_ref_assembly
698106 699057 | 2316459 2317410 | 952 952 | 95.38 | Subject_028B_FE	wustl_ref_assembly
700543 700944 | 1817091 1817488 | 402 398 | 82.67 | Subject_028B_FE	wustl_ref_assembly
724709 727757 | 2334323 2337363 | 3049 3041 | 96.82 | Subject_028B_FE	wustl_ref_assembly
726719 727279 | 2296964 2297524 | 561 561 | 82.01 | Subject_028B_FE	wustl_ref_assembly
727764 729336 | 2337478 2339049 | 1573 1572 | 95.99 | Subject_028B_FE	wustl_ref_assembly
729343 730029 | 2345112 2345798 | 687 687 | 94.76 | Subject_028B_FE	wustl_ref_assembly
731054 731473 | 2353651 2354070 | 420 420 | 95.71 | Subject_028B_FE	wustl_ref_assembly
731465 731709 | 2354584 2354828 | 245 245 | 99.18 | Subject_028B_FE	wustl_ref_assembly
731742 733003 | 2340829 2342090 | 1262 1262 | 97.15 | Subject_028B_FE	wustl_ref_assembly
731710 733001 | 2356498 2357789 | 1292 1292 | 96.67 | Subject_028B_FE	wustl_ref_assembly
734009 734255 | 2357963 2358209 | 247 247 | 95.95 | Subject_028B_FE	wustl_ref_assembly
735254 746328 | 2358208 2369279 | 11075 11072 | 97.81 | Subject_028B_FE	wustl_ref_assembly
755258 755537 | 2369388 2369659 | 280 272 | 93.26 | Subject_028B_FE	wustl_ref_assembly
755302 755627 | 3506992 3506671 | 326 322 | 96.63 | Subject_028B_FE	wustl_ref_assembly
755302 755627 | 2164641 2164320 | 326 322 | 95.41 | Subject_028B_FE	wustl_ref_assembly
755302 755627 | 3031247 3030924 | 326 324 | 96.02 | Subject_028B_FE	wustl_ref_assembly
755306 755627 | 1729052 1729370 | 322 319 | 95.05 | Subject_028B_FE	wustl_ref_assembly
755987 762284 | 1868806 1862504 | 6298 6303 | 96.91 | Subject_028B_FE	wustl_ref_assembly
762284 780968 | 1862360 1843615 | 18685 18746 | 96.53 | Subject_028B_FE	wustl_ref_assembly
780962 781567 | 2491792 2491187 | 606 606 | 95.21 | Subject_028B_FE	wustl_ref_assembly
782615 782956 | 2491585 2491232 | 342 354 | 90.68 | Subject_028B_FE	wustl_ref_assembly
784185 784283 | 2490263 2490165 | 99 99 | 96.97 | Subject_028B_FE	wustl_ref_assembly
786115 786258 | 2491175 2491031 | 144 145 | 93.88 | Subject_028B_FE	wustl_ref_assembly
793308 805835 | 2479472 2466938 | 12528 12535 | 96.42 | Subject_028B_FE	wustl_ref_assembly
805995 815757 | 2466671 2456918 | 9763 9754 | 96.39 | Subject_028B_FE	wustl_ref_assembly
816857 821743 | 2455815 2450907 | 4887 4909 | 96.48 | Subject_028B_FE	wustl_ref_assembly
820471 821431 | 2344004 2344964 | 961 961 | 82.87 | Subject_028B_FE	wustl_ref_assembly
822518 822648 | 2450909 2450779 | 131 131 | 99.24 | Subject_028B_FE	wustl_ref_assembly
822893 830815 | 2450801 2442849 | 7923 7953 | 97.04 | Subject_028B_FE	wustl_ref_assembly
830831 833801 | 11162 14138 | 2971 2977 | 98.19 | Subject_028B_FE	wustl_ref_assembly
833801 860143 | 14456 40797 | 26343 26342 | 98.34 | Subject_028B_FE	wustl_ref_assembly
852974 853053 | 1452540 1452619 | 80 80 | 98.75 | Subject_028B_FE	wustl_ref_assembly
859197 859377 | 817076 817256 | 181 181 | 85.08 | Subject_028B_FE	wustl_ref_assembly
860137 888938 | 41813 70576 | 28802 28764 | 97.17 | Subject_028B_FE	wustl_ref_assembly
889036 889914 | 70796 71650 | 879 855 | 91.35 | Subject_028B_FE	wustl_ref_assembly
889117 889379 | 1282946 1283208 | 263 263 | 86.04 | Subject_028B_FE	wustl_ref_assembly
890086 890326 | 71417 71657 | 241 241 | 93.80 | Subject_028B_FE	wustl_ref_assembly
897166 898509 | 77938 79282 | 1344 1345 | 89.99 | Subject_028B_FE	wustl_ref_assembly
901982 902936 | 2451224 2452178 | 955 955 | 87.54 | Subject_028B_FE	wustl_ref_assembly
901982 903282 | 2344959 2343659 | 1301 1301 | 85.28 | Subject_028B_FE	wustl_ref_assembly
902488 902922 | 533416 532982 | 435 435 | 93.33 | Subject_028B_FE	wustl_ref_assembly
903277 903606 | 2342498 2342169 | 330 330 | 89.70 | Subject_028B_FE	wustl_ref_assembly
903722 903948 | 87081 87302 | 227 222 | 91.63 | Subject_028B_FE	wustl_ref_assembly
904428 904591 | 87809 87972 | 164 164 | 96.95 | Subject_028B_FE	wustl_ref_assembly
904778 905522 | 89868 90612 | 745 745 | 97.85 | Subject_028B_FE	wustl_ref_assembly
905776 906407 | 324247 324879 | 632 633 | 93.06 | Subject_028B_FE	wustl_ref_assembly
905776 906002 | 1324903 1325131 | 227 229 | 91.27 | Subject_028B_FE	wustl_ref_assembly
905776 906386 | 432483 431872 | 611 612 | 91.35 | Subject_028B_FE	wustl_ref_assembly
905815 906386 | 347496 348068 | 572 573 | 92.35 | Subject_028B_FE	wustl_ref_assembly
906249 906404 | 929131 928975 | 156 157 | 94.90 | Subject_028B_FE	wustl_ref_assembly
906391 907789 | 350537 351950 | 1399 1414 | 97.24 | Subject_028B_FE	wustl_ref_assembly
907793 907888 | 381554 381461 | 96 94 | 88.54 | Subject_028B_FE	wustl_ref_assembly
907940 909006 | 351953 353018 | 1067 1066 | 97.57 | Subject_028B_FE	wustl_ref_assembly
909068 913254 | 353250 357467 | 4187 4218 | 97.72 | Subject_028B_FE	wustl_ref_assembly
913326 949865 | 357803 394312 | 36540 36510 | 97.11 | Subject_028B_FE	wustl_ref_assembly
945121 946461 | 1016123 1017479 | 1341 1357 | 95.73 | Subject_028B_FE	wustl_ref_assembly
946461 947236 | 1017659 1018434 | 776 776 | 95.49 | Subject_028B_FE	wustl_ref_assembly
947227 947577 | 1018473 1018823 | 351 351 | 96.30 | Subject_028B_FE	wustl_ref_assembly
947597 949851 | 1018792 1021029 | 2255 2238 | 86.16 | Subject_028B_FE	wustl_ref_assembly
952205 956373 | 1023305 1027518 | 4169 4214 | 95.90 | Subject_028B_FE	wustl_ref_assembly
956831 959594 | 410112 412882 | 2764 2771 | 96.86 | Subject_028B_FE	wustl_ref_assembly
961501 972210 | 414878 425561 | 10710 10684 | 98.15 | Subject_028B_FE	wustl_ref_assembly
972359 972486 | 425575 425702 | 128 128 | 95.31 | Subject_028B_FE	wustl_ref_assembly
972632 975021 | 425955 428344 | 2390 2390 | 98.20 | Subject_028B_FE	wustl_ref_assembly
975178 977424 | 428414 430661 | 2247 2248 | 98.53 | Subject_028B_FE	wustl_ref_assembly
978139 978621 | 488988 489469 | 483 482 | 96.07 | Subject_028B_FE	wustl_ref_assembly
978299 978487 | 465224 465412 | 189 189 | 95.77 | Subject_028B_FE	wustl_ref_assembly
978225 978621 | 1324514 1324118 | 397 397 | 93.50 | Subject_028B_FE	wustl_ref_assembly
978225 978583 | 323858 323499 | 359 360 | 93.09 | Subject_028B_FE	wustl_ref_assembly
978225 978621 | 432871 433268 | 397 398 | 90.98 | Subject_028B_FE	wustl_ref_assembly
978340 978621 | 3436011 3436292 | 282 282 | 95.04 | Subject_028B_FE	wustl_ref_assembly
978521 978625 | 346811 346707 | 105 105 | 97.14 | Subject_028B_FE	wustl_ref_assembly
978521 978621 | 941640 941740 | 101 101 | 99.01 | Subject_028B_FE	wustl_ref_assembly
978628 979572 | 3376100 3377111 | 945 1012 | 90.61 | Subject_028B_FE	wustl_ref_assembly
979643 985349 | 1175411 1181115 | 5707 5705 | 94.58 | Subject_028B_FE	wustl_ref_assembly
980301 980741 | 2164163 2163723 | 441 441 | 90.48 | Subject_028B_FE	wustl_ref_assembly
980240 980741 | 1729480 1729987 | 502 508 | 88.02 | Subject_028B_FE	wustl_ref_assembly
985881 987621 | 1181644 1183368 | 1741 1725 | 92.43 | Subject_028B_FE	wustl_ref_assembly
987672 1005435 | 1183538 1201440 | 17764 17903 | 96.21 | Subject_028B_FE	wustl_ref_assembly
1005424 1021428 | 1201513 1217556 | 16005 16044 | 98.27 | Subject_028B_FE	wustl_ref_assembly
1021597 1046113 | 1217640 1242168 | 24517 24529 | 98.50 | Subject_028B_FE	wustl_ref_assembly
1048670 1049184 | 1242149 1242631 | 515 483 | 89.17 | Subject_028B_FE	wustl_ref_assembly
1049186 1049367 | 826908 826727 | 182 182 | 97.80 | Subject_028B_FE	wustl_ref_assembly
1049713 1058294 | 826450 817752 | 8582 8699 | 96.29 | Subject_028B_FE	wustl_ref_assembly
1063539 1072467 | 817098 808117 | 8929 8982 | 96.78 | Subject_028B_FE	wustl_ref_assembly
1072775 1080756 | 807826 799845 | 7982 7982 | 97.22 | Subject_028B_FE	wustl_ref_assembly
1085933 1086941 | 794444 793460 | 1009 985 | 92.97 | Subject_028B_FE	wustl_ref_assembly
1086456 1086944 | 538915 538428 | 489 488 | 94.30 | Subject_028B_FE	wustl_ref_assembly
1087305 1087479 | 437965 438139 | 175 175 | 94.32 | Subject_028B_FE	wustl_ref_assembly
1087305 1087495 | 1354442 1354631 | 191 190 | 92.78 | Subject_028B_FE	wustl_ref_assembly
1087305 1087479 | 1149769 1149595 | 175 175 | 93.82 | Subject_028B_FE	wustl_ref_assembly
1087305 1087500 | 2004317 2004512 | 196 196 | 91.88 | Subject_028B_FE	wustl_ref_assembly
1087305 1087499 | 1145557 1145751 | 195 195 | 91.88 | Subject_028B_FE	wustl_ref_assembly
1087305 1087498 | 1350845 1350653 | 194 193 | 91.37 | Subject_028B_FE	wustl_ref_assembly
1087305 1087498 | 1600850 1601042 | 194 193 | 91.37 | Subject_028B_FE	wustl_ref_assembly
1087305 1087490 | 3150365 3150180 | 186 186 | 91.44 | Subject_028B_FE	wustl_ref_assembly
1087305 1087479 | 490051 490227 | 175 177 | 92.18 | Subject_028B_FE	wustl_ref_assembly
1087305 1087486 | 353200 353019 | 182 182 | 89.19 | Subject_028B_FE	wustl_ref_assembly
1087305 1087479 | 1584556 1584730 | 175 175 | 89.89 | Subject_028B_FE	wustl_ref_assembly
1087305 1087495 | 8483 8673 | 191 191 | 88.48 | Subject_028B_FE	wustl_ref_assembly
1087305 1087476 | 1588195 1588366 | 172 172 | 88.57 | Subject_028B_FE	wustl_ref_assembly
1087305 1087501 | 2927602 2927797 | 197 196 | 88.00 | Subject_028B_FE	wustl_ref_assembly
1087337 1087501 | 3495556 3495395 | 165 162 | 91.52 | Subject_028B_FE	wustl_ref_assembly
1087305 1087475 | 3055893 3056063 | 171 171 | 90.23 | Subject_028B_FE	wustl_ref_assembly
1089197 1089375 | 1307678 1307857 | 179 180 | 92.22 | Subject_028B_FE	wustl_ref_assembly
1089189 1089411 | 353023 353246 | 223 224 | 92.41 | Subject_028B_FE	wustl_ref_assembly
1089197 1089375 | 2872326 2872157 | 179 170 | 80.77 | Subject_028B_FE	wustl_ref_assembly
1089197 1089415 | 3056062 3055843 | 219 220 | 95.00 | Subject_028B_FE	wustl_ref_assembly
1089169 1089420 | 457795 457545 | 252 251 | 89.72 | Subject_028B_FE	wustl_ref_assembly
1089170 1089421 | 482730 482478 | 252 253 | 92.09 | Subject_028B_FE	wustl_ref_assembly
1089197 1089375 | 490222 490041 | 179 182 | 91.21 | Subject_028B_FE	wustl_ref_assembly
1089197 1089420 | 1588364 1588140 | 224 225 | 93.33 | Subject_028B_FE	wustl_ref_assembly
1089180 1089375 | 1584742 1584546 | 196 197 | 91.37 | Subject_028B_FE	wustl_ref_assembly
1089192 1089417 | 1917049 1916823 | 226 227 | 92.51 | Subject_028B_FE	wustl_ref_assembly
1089173 1089375 | 3491781 3491577 | 203 205 | 92.20 | Subject_028B_FE	wustl_ref_assembly
1089173 1089418 | 1145751 1145504 | 246 248 | 89.11 | Subject_028B_FE	wustl_ref_assembly
1089182 1089418 | 3150180 3150418 | 237 239 | 91.63 | Subject_028B_FE	wustl_ref_assembly
1089168 1089375 | 14422 14214 | 208 209 | 90.43 | Subject_028B_FE	wustl_ref_assembly
1089197 1089375 | 8652 8473 | 179 180 | 91.11 | Subject_028B_FE	wustl_ref_assembly
1089170 1089418 | 1149573 1149822 | 249 250 | 91.60 | Subject_028B_FE	wustl_ref_assembly
1089169 1089375 | 2988922 2989129 | 207 208 | 91.83 | Subject_028B_FE	wustl_ref_assembly
1089197 1089398 | 2004486 2004284 | 202 203 | 92.12 | Subject_028B_FE	wustl_ref_assembly
1089197 1089367 | 2984307 2984136 | 171 172 | 91.86 | Subject_028B_FE	wustl_ref_assembly
1089177 1089420 | 1354631 1354387 | 244 245 | 90.28 | Subject_028B_FE	wustl_ref_assembly
1089167 1089422 | 438164 437908 | 256 257 | 90.70 | Subject_028B_FE	wustl_ref_assembly
1089170 1089375 | 2688668 2688876 | 206 209 | 91.39 | Subject_028B_FE	wustl_ref_assembly
1089192 1089431 | 1096286 1096526 | 240 241 | 89.63 | Subject_028B_FE	wustl_ref_assembly
1089168 1089395 | 2927800 2927572 | 228 229 | 90.39 | Subject_028B_FE	wustl_ref_assembly
1089304 1089375 | 1888520 1888591 | 72 72 | 100.00 | Subject_028B_FE	wustl_ref_assembly
1089550 1089667 | 5405 5522 | 118 118 | 95.76 | Subject_028B_FE	wustl_ref_assembly
1089543 1089667 | 531409 531533 | 125 125 | 93.60 | Subject_028B_FE	wustl_ref_assembly
1090096 1093913 | 793132 789316 | 3818 3817 | 97.49 | Subject_028B_FE	wustl_ref_assembly
1094098 1100131 | 789279 783246 | 6034 6034 | 98.23 | Subject_028B_FE	wustl_ref_assembly
1100151 1111208 | 783085 771956 | 11058 11130 | 97.19 | Subject_028B_FE	wustl_ref_assembly
1111340 1115205 | 771925 767977 | 3866 3949 | 94.36 | Subject_028B_FE	wustl_ref_assembly
1115302 1115965 | 767801 767138 | 664 664 | 97.74 | Subject_028B_FE	wustl_ref_assembly
1115958 1117035 | 766967 765892 | 1078 1076 | 97.78 | Subject_028B_FE	wustl_ref_assembly
1116795 1116915 | 3377716 3377595 | 121 122 | 89.34 | Subject_028B_FE	wustl_ref_assembly
1116945 1118189 | 751823 750586 | 1245 1238 | 95.26 | Subject_028B_FE	wustl_ref_assembly
1117031 1118189 | 763645 762488 | 1159 1158 | 98.19 | Subject_028B_FE	wustl_ref_assembly
1119101 1121610 | 1099198 1096635 | 2510 2564 | 93.60 | Subject_028B_FE	wustl_ref_assembly
1121750 1136862 | 1096263 1081109 | 15113 15155 | 98.07 | Subject_028B_FE	wustl_ref_assembly
1137418 1140163 | 1080502 1077757 | 2746 2746 | 98.65 | Subject_028B_FE	wustl_ref_assembly
1140225 1148407 | 1077606 1069446 | 8183 8161 | 97.75 | Subject_028B_FE	wustl_ref_assembly
1148463 1155440 | 1068943 1061882 | 6978 7062 | 96.65 | Subject_028B_FE	wustl_ref_assembly
1155443 1155695 | 1061789 1061537 | 253 253 | 100.00 | Subject_028B_FE	wustl_ref_assembly
1155575 1156608 | 1060590 1059556 | 1034 1035 | 97.30 | Subject_028B_FE	wustl_ref_assembly
1161524 1171794 | 1059298 1049025 | 10271 10274 | 97.68 | Subject_028B_FE	wustl_ref_assembly
1172276 1177988 | 1048873 1043120 | 5713 5754 | 97.46 | Subject_028B_FE	wustl_ref_assembly
1179089 1186783 | 1043120 1035502 | 7695 7619 | 94.97 | Subject_028B_FE	wustl_ref_assembly
1194431 1195715 | 3407116 3405796 | 1285 1321 | 87.68 | Subject_028B_FE	wustl_ref_assembly
1194419 1194675 | 2635612 2635355 | 257 258 | 95.35 | Subject_028B_FE	wustl_ref_assembly
1194649 1194847 | 2634456 2634257 | 199 200 | 91.54 | Subject_028B_FE	wustl_ref_assembly
1194650 1194826 | 3414812 3414635 | 177 178 | 96.07 | Subject_028B_FE	wustl_ref_assembly
1194947 1198617 | 2635135 2631508 | 3671 3628 | 94.33 | Subject_028B_FE	wustl_ref_assembly
1195007 1195471 | 2506503 2506039 | 465 465 | 91.40 | Subject_028B_FE	wustl_ref_assembly
1195636 1195800 | 2424644 2424480 | 165 165 | 92.77 | Subject_028B_FE	wustl_ref_assembly
1195619 1195825 | 2635339 2635133 | 207 207 | 88.94 | Subject_028B_FE	wustl_ref_assembly
1195917 1196539 | 3454606 3455228 | 623 623 | 92.94 | Subject_028B_FE	wustl_ref_assembly
1195976 1196515 | 2505924 2505385 | 540 540 | 93.70 | Subject_028B_FE	wustl_ref_assembly
1196816 1197348 | 3455502 3456034 | 533 533 | 86.33 | Subject_028B_FE	wustl_ref_assembly
1197072 1197363 | 2504828 2504537 | 292 292 | 86.99 | Subject_028B_FE	wustl_ref_assembly
1198597 1204360 | 2631349 2625573 | 5764 5777 | 96.79 | Subject_028B_FE	wustl_ref_assembly
1205055 1241499 | 2624866 2588434 | 36445 36433 | 98.18 | Subject_028B_FE	wustl_ref_assembly
1241493 1247878 | 226190 232668 | 6386 6479 | 96.52 | Subject_028B_FE	wustl_ref_assembly
1248060 1249605 | 543858 542329 | 1546 1530 | 96.90 | Subject_028B_FE	wustl_ref_assembly
1251896 1252065 | 3140017 3139848 | 170 170 | 97.06 | Subject_028B_FE	wustl_ref_assembly
1251896 1252102 | 2065785 2065990 | 207 206 | 90.87 | Subject_028B_FE	wustl_ref_assembly
1251896 1252102 | 1362881 1363086 | 207 206 | 89.00 | Subject_028B_FE	wustl_ref_assembly
1251896 1258939 | 2650311 2657391 | 7044 7081 | 97.25 | Subject_028B_FE	wustl_ref_assembly
1251896 1251976 | 2261472 2261552 | 81 81 | 98.77 | Subject_028B_FE	wustl_ref_assembly
1251896 1252075 | 2263466 2263709 | 180 244 | 72.54 | Subject_028B_FE	wustl_ref_assembly
1258975 1269841 | 2657784 2668545 | 10867 10762 | 96.79 | Subject_028B_FE	wustl_ref_assembly
1270360 1271149 | 2668546 2669335 | 790 790 | 96.46 | Subject_028B_FE	wustl_ref_assembly
1272796 1273287 | 2674630 2675109 | 492 480 | 93.50 | Subject_028B_FE	wustl_ref_assembly
1284551 1292228 | 2680980 2688668 | 7678 7689 | 97.30 | Subject_028B_FE	wustl_ref_assembly
1292228 1293228 | 3491495 3490495 | 1001 1001 | 98.60 | Subject_028B_FE	wustl_ref_assembly
1293260 1295099 | 3490324 3488485 | 1840 1840 | 98.15 | Subject_028B_FE	wustl_ref_assembly
1295191 1298869 | 3495372 3491781 | 3679 3592 | 95.19 | Subject_028B_FE	wustl_ref_assembly
1298861 1301432 | 3055839 3053267 | 2572 2573 | 98.02 | Subject_028B_FE	wustl_ref_assembly
1301550 1309156 | 3053245 3045615 | 7607 7631 | 97.07 | Subject_028B_FE	wustl_ref_assembly
1309156 1309484 | 3045438 3045110 | 329 329 | 95.76 | Subject_028B_FE	wustl_ref_assembly
1309151 1312547 | 1349853 1346468 | 3397 3386 | 97.21 | Subject_028B_FE	wustl_ref_assembly
1312142 1312245 | 431906 432009 | 104 104 | 97.12 | Subject_028B_FE	wustl_ref_assembly
1312142 1312546 | 929028 929432 | 405 405 | 98.02 | Subject_028B_FE	wustl_ref_assembly
1312142 1312245 | 348034 347931 | 104 104 | 98.08 | Subject_028B_FE	wustl_ref_assembly
1312966 1315661 | 1346092 1343352 | 2696 2741 | 91.35 | Subject_028B_FE	wustl_ref_assembly
1313198 1315661 | 930040 932524 | 2464 2485 | 87.34 | Subject_028B_FE	wustl_ref_assembly
1318222 1318558 | 896187 895851 | 337 337 | 97.03 | Subject_028B_FE	wustl_ref_assembly
1319483 1320549 | 895852 894720 | 1067 1133 | 90.82 | Subject_028B_FE	wustl_ref_assembly
1324406 1328398 | 889363 885374 | 3993 3990 | 97.80 | Subject_028B_FE	wustl_ref_assembly
1328434 1330204 | 884868 883098 | 1771 1771 | 96.05 | Subject_028B_FE	wustl_ref_assembly
1332150 1332561 | 877366 876955 | 412 412 | 95.39 | Subject_028B_FE	wustl_ref_assembly
1334574 1335688 | 876815 875701 | 1115 1115 | 96.86 | Subject_028B_FE	wustl_ref_assembly
1337087 1340547 | 875650 872203 | 3461 3448 | 96.07 | Subject_028B_FE	wustl_ref_assembly
1344500 1345467 | 867178 866138 | 968 1041 | 85.34 | Subject_028B_FE	wustl_ref_assembly
1345460 1357510 | 189459 177412 | 12051 12048 | 97.74 | Subject_028B_FE	wustl_ref_assembly
1357582 1360537 | 3503369 3500412 | 2956 2958 | 95.52 | Subject_028B_FE	wustl_ref_assembly
1360615 1360805 | 2166612 2166802 | 191 191 | 94.27 | Subject_028B_FE	wustl_ref_assembly
1361127 1363349 | 2167139 2169314 | 2223 2176 | 92.63 | Subject_028B_FE	wustl_ref_assembly
1364897 1368976 | 2169318 2173396 | 4080 4079 | 96.91 | Subject_028B_FE	wustl_ref_assembly
1369062 1377055 | 2173385 2181364 | 7994 7980 | 95.88 | Subject_028B_FE	wustl_ref_assembly
1378163 1384231 | 90614 96675 | 6069 6062 | 95.53 | Subject_028B_FE	wustl_ref_assembly
1385025 1409464 | 97474 121938 | 24440 24465 | 96.56 | Subject_028B_FE	wustl_ref_assembly
1411728 1414099 | 122025 124455 | 2372 2431 | 92.79 | Subject_028B_FE	wustl_ref_assembly
1415038 1415361 | 192013 192342 | 324 330 | 94.24 | Subject_028B_FE	wustl_ref_assembly
1421585 1422550 | 201421 202396 | 966 976 | 97.95 | Subject_028B_FE	wustl_ref_assembly
1423473 1438865 | 202534 217980 | 15393 15447 | 97.56 | Subject_028B_FE	wustl_ref_assembly
1438866 1451580 | 1632234 1645007 | 12715 12774 | 96.77 | Subject_028B_FE	wustl_ref_assembly
1450019 1450329 | 1266050 1266360 | 311 311 | 81.15 | Subject_028B_FE	wustl_ref_assembly
1451637 1468105 | 1645334 1661714 | 16469 16381 | 96.90 | Subject_028B_FE	wustl_ref_assembly
1468257 1479014 | 1661774 1672521 | 10758 10748 | 95.12 | Subject_028B_FE	wustl_ref_assembly
1479087 1479559 | 1672660 1673142 | 473 483 | 93.17 | Subject_028B_FE	wustl_ref_assembly
1481173 1484159 | 1673193 1676159 | 2987 2967 | 96.15 | Subject_028B_FE	wustl_ref_assembly
1484455 1485863 | 1676421 1677829 | 1409 1409 | 96.17 | Subject_028B_FE	wustl_ref_assembly
1485872 1496996 | 1691945 1703079 | 11125 11135 | 97.83 | Subject_028B_FE	wustl_ref_assembly
1497070 1497182 | 1704059 1704171 | 113 113 | 99.12 | Subject_028B_FE	wustl_ref_assembly
1498758 1499138 | 535612 535231 | 381 382 | 91.36 | Subject_028B_FE	wustl_ref_assembly
1499419 1517647 | 2002010 1983769 | 18229 18242 | 97.72 | Subject_028B_FE	wustl_ref_assembly
1523176 1533222 | 1983717 1973669 | 10047 10049 | 97.58 | Subject_028B_FE	wustl_ref_assembly
1536884 1536971 | 928807 928894 | 88 88 | 95.45 | Subject_028B_FE	wustl_ref_assembly
1537562 1537669 | 1969471 1969365 | 108 107 | 99.07 | Subject_028B_FE	wustl_ref_assembly
1539289 1553458 | 1967950 1953775 | 14170 14176 | 97.81 | Subject_028B_FE	wustl_ref_assembly
1553026 1553459 | 1913513 1913079 | 434 435 | 96.09 | Subject_028B_FE	wustl_ref_assembly
1553179 1553379 | 1398321 1398130 | 201 192 | 83.74 | Subject_028B_FE	wustl_ref_assembly
1558485 1559959 | 1953774 1952299 | 1475 1476 | 95.53 | Subject_028B_FE	wustl_ref_assembly
1559960 1560289 | 942326 942647 | 330 322 | 91.57 | Subject_028B_FE	wustl_ref_assembly
1559960 1560147 | 489638 489824 | 188 187 | 96.28 | Subject_028B_FE	wustl_ref_assembly
1559960 1560267 | 3436869 3437169 | 308 301 | 92.28 | Subject_028B_FE	wustl_ref_assembly
1559960 1560149 | 433428 433614 | 190 187 | 95.79 | Subject_028B_FE	wustl_ref_assembly
1559964 1560356 | 323501 323122 | 393 380 | 86.32 | Subject_028B_FE	wustl_ref_assembly
1559960 1560356 | 346125 345756 | 397 370 | 86.97 | Subject_028B_FE	wustl_ref_assembly
1563243 1563458 | 323097 322882 | 216 216 | 94.91 | Subject_028B_FE	wustl_ref_assembly
1563214 1563348 | 345770 345634 | 135 137 | 95.62 | Subject_028B_FE	wustl_ref_assembly
1563245 1563425 | 339185 339008 | 181 178 | 89.13 | Subject_028B_FE	wustl_ref_assembly
1563415 1564211 | 344087 343291 | 797 797 | 95.73 | Subject_028B_FE	wustl_ref_assembly
1563938 1564095 | 322876 322719 | 158 158 | 94.94 | Subject_028B_FE	wustl_ref_assembly
1564027 1564216 | 285450 285261 | 190 190 | 92.63 | Subject_028B_FE	wustl_ref_assembly
1564520 1564636 | 284624 284508 | 117 117 | 99.15 | Subject_028B_FE	wustl_ref_assembly
1564638 1564994 | 284311 283956 | 357 356 | 96.36 | Subject_028B_FE	wustl_ref_assembly
1565782 1566968 | 283943 282757 | 1187 1187 | 94.44 | Subject_028B_FE	wustl_ref_assembly
1566425 1568210 | 340980 339272 | 1786 1709 | 89.81 | Subject_028B_FE	wustl_ref_assembly
1567690 1575565 | 275306 267357 | 7876 7950 | 95.05 | Subject_028B_FE	wustl_ref_assembly
1575468 1592886 | 267394 250091 | 17419 17304 | 97.11 | Subject_028B_FE	wustl_ref_assembly
1592899 1604393 | 249954 238366 | 11495 11589 | 96.59 | Subject_028B_FE	wustl_ref_assembly
1605707 1605848 | 237172 237031 | 142 142 | 92.31 | Subject_028B_FE	wustl_ref_assembly
1608126 1608209 | 758241 758158 | 84 84 | 98.81 | Subject_028B_FE	wustl_ref_assembly
1608277 1608433 | 3032087 3031931 | 157 157 | 98.73 | Subject_028B_FE	wustl_ref_assembly
1608277 1609858 | 3034673 3033090 | 1582 1584 | 95.30 | Subject_028B_FE	wustl_ref_assembly
1608277 1609166 | 2812884 2811986 | 890 899 | 91.22 | Subject_028B_FE	wustl_ref_assembly
1608311 1608412 | 1341748 1341849 | 102 102 | 86.54 | Subject_028B_FE	wustl_ref_assembly
1608353 1608666 | 234369 234045 | 314 325 | 90.18 | Subject_028B_FE	wustl_ref_assembly
1608586 1609748 | 2812228 2811005 | 1163 1224 | 93.55 | Subject_028B_FE	wustl_ref_assembly
1608586 1608835 | 2165636 2165396 | 250 241 | 87.20 | Subject_028B_FE	wustl_ref_assembly
1608787 1609858 | 2165794 2164711 | 1072 1084 | 96.31 | Subject_028B_FE	wustl_ref_assembly
1608954 1609209 | 2166050 2165795 | 256 256 | 96.48 | Subject_028B_FE	wustl_ref_assembly
1608945 1609159 | 1333442 1333228 | 215 215 | 95.35 | Subject_028B_FE	wustl_ref_assembly
1608945 1610370 | 234113 232688 | 1426 1426 | 98.18 | Subject_028B_FE	wustl_ref_assembly
1609443 1609566 | 3031930 3031807 | 124 124 | 94.35 | Subject_028B_FE	wustl_ref_assembly
1609680 1609768 | 1333227 1333139 | 89 89 | 94.44 | Subject_028B_FE	wustl_ref_assembly
1609813 1610233 | 2984121 2983703 | 421 419 | 98.34 | Subject_028B_FE	wustl_ref_assembly
1609855 1610092 | 3479749 3479987 | 238 239 | 98.33 | Subject_028B_FE	wustl_ref_assembly
1610165 1618420 | 2983121 2974771 | 8256 8351 | 97.02 | Subject_028B_FE	wustl_ref_assembly
1618418 1619801 | 2974704 2973321 | 1384 1384 | 98.84 | Subject_028B_FE	wustl_ref_assembly
1620388 1620548 | 1167281 1167121 | 161 161 | 99.38 | Subject_028B_FE	wustl_ref_assembly
1620462 1620626 | 1173204 1173041 | 165 164 | 95.76 | Subject_028B_FE	wustl_ref_assembly
1620650 1621184 | 1170312 1169778 | 535 535 | 97.76 | Subject_028B_FE	wustl_ref_assembly
1621139 1621688 | 1173045 1172499 | 550 547 | 97.27 | Subject_028B_FE	wustl_ref_assembly
1623675 1623928 | 1166875 1166622 | 254 254 | 94.88 | Subject_028B_FE	wustl_ref_assembly
1642096 1642772 | 1154115 1153438 | 677 678 | 96.32 | Subject_028B_FE	wustl_ref_assembly
1642778 1643718 | 1153263 1152323 | 941 941 | 98.72 | Subject_028B_FE	wustl_ref_assembly
1643872 1646288 | 1152250 1149834 | 2417 2417 | 97.39 | Subject_028B_FE	wustl_ref_assembly
1644002 1644564 | 3041721 3042289 | 563 569 | 83.01 | Subject_028B_FE	wustl_ref_assembly
1643975 1644564 | 2816792 2817390 | 590 599 | 82.26 | Subject_028B_FE	wustl_ref_assembly
1646414 1649043 | 1149558 1146950 | 2630 2609 | 95.57 | Subject_028B_FE	wustl_ref_assembly
1646714 1647391 | 2819446 2820123 | 678 678 | 84.51 | Subject_028B_FE	wustl_ref_assembly
1646714 1647260 | 3044373 3044919 | 547 547 | 86.47 | Subject_028B_FE	wustl_ref_assembly
1649122 1650174 | 1146821 1145769 | 1053 1053 | 98.29 | Subject_028B_FE	wustl_ref_assembly
1650188 1654146 | 1145512 1141554 | 3959 3959 | 98.56 | Subject_028B_FE	wustl_ref_assembly
1654281 1654705 | 1141547 1141123 | 425 425 | 96.24 | Subject_028B_FE	wustl_ref_assembly
1654772 1657029 | 1140742 1138561 | 2258 2182 | 88.19 | Subject_028B_FE	wustl_ref_assembly
1657612 1662118 | 1138002 1133447 | 4507 4556 | 95.41 | Subject_028B_FE	wustl_ref_assembly
1662201 1677450 | 1133262 1118013 | 15250 15250 | 97.70 | Subject_028B_FE	wustl_ref_assembly
1677567 1679294 | 1117886 1116160 | 1728 1727 | 98.38 | Subject_028B_FE	wustl_ref_assembly
1679696 1680834 | 2003109 2004246 | 1139 1138 | 95.70 | Subject_028B_FE	wustl_ref_assembly
1680726 1681005 | 1953775 1954050 | 280 276 | 85.82 | Subject_028B_FE	wustl_ref_assembly
1680726 1681005 | 1913080 1913360 | 280 281 | 93.59 | Subject_028B_FE	wustl_ref_assembly
1680897 1684716 | 2004546 2008365 | 3820 3820 | 97.46 | Subject_028B_FE	wustl_ref_assembly
1684955 1685985 | 2012362 2013392 | 1031 1031 | 98.35 | Subject_028B_FE	wustl_ref_assembly
1685982 1693106 | 2013475 2020600 | 7125 7126 | 96.90 | Subject_028B_FE	wustl_ref_assembly
1698561 1699354 | 2020584 2021371 | 794 788 | 86.16 | Subject_028B_FE	wustl_ref_assembly
1706004 1710462 | 2028522 2033052 | 4459 4531 | 95.10 | Subject_028B_FE	wustl_ref_assembly
1714356 1724561 | 2041931 2052133 | 10206 10203 | 98.30 | Subject_028B_FE	wustl_ref_assembly
1724852 1732766 | 2052496 2060411 | 7915 7916 | 97.95 | Subject_028B_FE	wustl_ref_assembly
1734766 1734917 | 542254 542102 | 152 153 | 96.73 | Subject_028B_FE	wustl_ref_assembly
1734977 1735071 | 541936 541842 | 95 95 | 98.95 | Subject_028B_FE	wustl_ref_assembly
1735075 1735206 | 539873 539741 | 132 133 | 93.98 | Subject_028B_FE	wustl_ref_assembly
1735236 1735924 | 539085 538399 | 689 687 | 94.19 | Subject_028B_FE	wustl_ref_assembly
1735407 1735936 | 793943 793411 | 530 533 | 91.98 | Subject_028B_FE	wustl_ref_assembly
1735407 1735730 | 1363653 1363330 | 324 324 | 91.44 | Subject_028B_FE	wustl_ref_assembly
1736028 1740526 | 3060619 3056122 | 4499 4498 | 97.91 | Subject_028B_FE	wustl_ref_assembly
1740429 1740526 | 2927416 2927516 | 98 101 | 95.10 | Subject_028B_FE	wustl_ref_assembly
1740520 1748550 | 2927798 2935887 | 8031 8090 | 97.79 | Subject_028B_FE	wustl_ref_assembly
1748598 1775618 | 2936472 2963475 | 27021 27004 | 98.23 | Subject_028B_FE	wustl_ref_assembly
1775720 1777695 | 2963601 2965576 | 1976 1976 | 97.87 | Subject_028B_FE	wustl_ref_assembly
1777681 1784294 | 2965775 2972379 | 6614 6605 | 97.93 | Subject_028B_FE	wustl_ref_assembly
1784295 1785395 | 3273081 3274181 | 1101 1101 | 96.46 | Subject_028B_FE	wustl_ref_assembly
1785388 1787614 | 3275681 3277907 | 2227 2227 | 97.75 | Subject_028B_FE	wustl_ref_assembly
1787614 1787800 | 3279966 3280151 | 187 186 | 96.26 | Subject_028B_FE	wustl_ref_assembly
1790047 1790466 | 3289886 3290305 | 420 420 | 85.31 | Subject_028B_FE	wustl_ref_assembly
1791508 1792012 | 3280252 3280756 | 505 505 | 96.63 | Subject_028B_FE	wustl_ref_assembly
1792768 1794056 | 3281297 3282601 | 1289 1305 | 94.72 | Subject_028B_FE	wustl_ref_assembly
1793904 1794059 | 3286175 3286330 | 156 156 | 94.23 | Subject_028B_FE	wustl_ref_assembly
1795960 1796531 | 3289818 3290389 | 572 572 | 92.50 | Subject_028B_FE	wustl_ref_assembly
1796293 1796697 | 3284805 3285208 | 405 404 | 96.05 | Subject_028B_FE	wustl_ref_assembly
1796579 1797452 | 3281621 3282508 | 874 888 | 95.73 | Subject_028B_FE	wustl_ref_assembly
1799421 1799934 | 3289876 3290389 | 514 514 | 91.07 | Subject_028B_FE	wustl_ref_assembly
1799696 1800099 | 3284805 3285208 | 404 404 | 96.53 | Subject_028B_FE	wustl_ref_assembly
1800805 1801012 | 3286125 3286331 | 208 207 | 94.23 | Subject_028B_FE	wustl_ref_assembly
1800847 1803450 | 3282441 3285043 | 2604 2603 | 95.28 | Subject_028B_FE	wustl_ref_assembly
1803208 1807728 | 3290147 3294610 | 4521 4464 | 95.67 | Subject_028B_FE	wustl_ref_assembly
1810863 1811580 | 3294625 3295342 | 718 718 | 96.38 | Subject_028B_FE	wustl_ref_assembly
1820782 1835567 | 3439143 3453922 | 14786 14780 | 98.20 | Subject_028B_FE	wustl_ref_assembly
1835568 1843304 | 3001593 2993707 | 7737 7887 | 94.90 | Subject_028B_FE	wustl_ref_assembly
1843433 1847796 | 2993621 2989260 | 4364 4362 | 96.31 | Subject_028B_FE	wustl_ref_assembly
1847856 1852312 | 2988885 2984443 | 4457 4443 | 97.15 | Subject_028B_FE	wustl_ref_assembly
1859194 1860220 | 1730535 1731559 | 1027 1025 | 97.37 | Subject_028B_FE	wustl_ref_assembly
1865131 1866903 | 1731559 1733331 | 1773 1773 | 98.03 | Subject_028B_FE	wustl_ref_assembly
1866946 1879470 | 1733488 1746022 | 12525 12535 | 97.11 | Subject_028B_FE	wustl_ref_assembly
1879504 1880950 | 1746196 1747617 | 1447 1422 | 94.68 | Subject_028B_FE	wustl_ref_assembly
1881513 1881630 | 3488088 3487970 | 118 119 | 98.32 | Subject_028B_FE	wustl_ref_assembly
1881513 1881630 | 1748263 1748381 | 118 119 | 97.48 | Subject_028B_FE	wustl_ref_assembly
1883160 1884327 | 993470 992303 | 1168 1168 | 98.72 | Subject_028B_FE	wustl_ref_assembly
1884950 1886365 | 6994 8410 | 1416 1417 | 95.77 | Subject_028B_FE	wustl_ref_assembly
1886444 1887273 | 3478711 3479538 | 830 828 | 97.95 | Subject_028B_FE	wustl_ref_assembly
1887422 1895582 | 1610508 1602348 | 8161 8161 | 97.89 | Subject_028B_FE	wustl_ref_assembly
1895679 1896980 | 1602348 1601046 | 1302 1303 | 97.39 | Subject_028B_FE	wustl_ref_assembly
1897042 1903925 | 1600784 1593913 | 6884 6872 | 97.55 | Subject_028B_FE	wustl_ref_assembly
1903964 1909411 | 1593922 1588467 | 5448 5456 | 97.87 | Subject_028B_FE	wustl_ref_assembly
1909680 1909830 | 3122534 3122384 | 151 151 | 90.20 | Subject_028B_FE	wustl_ref_assembly
1909682 1909831 | 2884261 2884409 | 150 149 | 98.00 | Subject_028B_FE	wustl_ref_assembly
1909847 1913220 | 1588135 1584756 | 3374 3380 | 97.28 | Subject_028B_FE	wustl_ref_assembly
1913223 1914828 | 1584504 1582899 | 1606 1606 | 97.70 | Subject_028B_FE	wustl_ref_assembly
1914843 1924731 | 1582726 1572838 | 9889 9889 | 95.99 | Subject_028B_FE	wustl_ref_assembly
1924888 1927402 | 1572796 1570282 | 2515 2515 | 97.10 | Subject_028B_FE	wustl_ref_assembly
1927400 1927693 | 3139029 3138736 | 294 294 | 94.90 | Subject_028B_FE	wustl_ref_assembly
1927504 1927699 | 3365196 3365000 | 196 197 | 91.88 | Subject_028B_FE	wustl_ref_assembly
1927500 1927673 | 817076 817249 | 174 174 | 88.07 | Subject_028B_FE	wustl_ref_assembly
1927695 1930252 | 1570258 1567699 | 2558 2560 | 98.32 | Subject_028B_FE	wustl_ref_assembly
1930277 1932586 | 1567533 1565231 | 2310 2303 | 97.36 | Subject_028B_FE	wustl_ref_assembly
1932626 1934024 | 2008645 2010051 | 1399 1407 | 93.89 | Subject_028B_FE	wustl_ref_assembly
1934073 1934225 | 1565232 1565080 | 153 153 | 99.35 | Subject_028B_FE	wustl_ref_assembly
1934073 1934234 | 530947 531107 | 162 161 | 96.91 | Subject_028B_FE	wustl_ref_assembly
1934415 1934739 | 237 561 | 325 325 | 94.21 | Subject_028B_FE	wustl_ref_assembly
1935384 1935612 | 3472189 3472418 | 229 230 | 93.07 | Subject_028B_FE	wustl_ref_assembly
1935620 1935863 | 1705186 1705437 | 244 252 | 87.80 | Subject_028B_FE	wustl_ref_assembly
1936650 1937276 | 1705484 1706110 | 627 627 | 94.27 | Subject_028B_FE	wustl_ref_assembly
1942356 1944189 | 1705451 1707288 | 1834 1838 | 96.47 | Subject_028B_FE	wustl_ref_assembly
1944275 1944402 | 1707484 1707610 | 128 127 | 93.02 | Subject_028B_FE	wustl_ref_assembly
1945304 1945446 | 1707601 1707743 | 143 143 | 97.22 | Subject_028B_FE	wustl_ref_assembly
1945679 1955144 | 1707725 1717189 | 9466 9465 | 98.19 | Subject_028B_FE	wustl_ref_assembly
1955533 1966487 | 1717374 1728338 | 10955 10965 | 97.07 | Subject_028B_FE	wustl_ref_assembly
1966483 1967283 | 3030618 3029818 | 801 801 | 98.50 | Subject_028B_FE	wustl_ref_assembly
1967409 1971211 | 3029791 3025988 | 3803 3804 | 98.13 | Subject_028B_FE	wustl_ref_assembly
1972446 1977049 | 3011345 3006719 | 4604 4627 | 97.58 | Subject_028B_FE	wustl_ref_assembly
1977302 1982177 | 3006681 3001806 | 4876 4876 | 96.92 | Subject_028B_FE	wustl_ref_assembly
1982197 1982392 | 2805657 2805462 | 196 196 | 92.46 | Subject_028B_FE	wustl_ref_assembly
1982197 2000925 | 1798104 1779310 | 18729 18795 | 97.69 | Subject_028B_FE	wustl_ref_assembly
1982197 1982393 | 3496292 3496488 | 197 197 | 100.00 | Subject_028B_FE	wustl_ref_assembly
1982197 1982391 | 3454110 3453916 | 195 195 | 99.49 | Subject_028B_FE	wustl_ref_assembly
1982197 1982344 | 2060731 2060584 | 148 148 | 100.00 | Subject_028B_FE	wustl_ref_assembly
1982197 1982344 | 2257545 2257398 | 148 148 | 99.32 | Subject_028B_FE	wustl_ref_assembly
2001065 2001319 | 146530 146276 | 255 255 | 92.55 | Subject_028B_FE	wustl_ref_assembly
2011604 2016944 | 1779280 1773930 | 5341 5351 | 97.65 | Subject_028B_FE	wustl_ref_assembly
2017326 2020033 | 1766010 1763303 | 2708 2708 | 97.08 | Subject_028B_FE	wustl_ref_assembly
2020151 2026939 | 1763131 1756336 | 6789 6796 | 98.57 | Subject_028B_FE	wustl_ref_assembly
2029999 2031903 | 2077045 2078959 | 1905 1915 | 97.96 | Subject_028B_FE	wustl_ref_assembly
2031603 2031714 | 1356098 1356209 | 112 112 | 93.75 | Subject_028B_FE	wustl_ref_assembly
2031603 2031714 | 2586877 2586766 | 112 112 | 93.75 | Subject_028B_FE	wustl_ref_assembly
2032127 2032335 | 2080411 2080619 | 209 209 | 98.56 | Subject_028B_FE	wustl_ref_assembly
2033272 2034964 | 2080608 2082300 | 1693 1693 | 98.17 | Subject_028B_FE	wustl_ref_assembly
2035752 2035978 | 1588140 1588366 | 227 227 | 96.48 | Subject_028B_FE	wustl_ref_assembly
2035756 2035988 | 1916824 1917056 | 233 233 | 95.71 | Subject_028B_FE	wustl_ref_assembly
2035756 2035996 | 437914 438154 | 241 241 | 95.02 | Subject_028B_FE	wustl_ref_assembly
2035756 2036003 | 1149820 1149573 | 248 248 | 95.16 | Subject_028B_FE	wustl_ref_assembly
2035757 2035977 | 3055843 3056063 | 221 221 | 98.19 | Subject_028B_FE	wustl_ref_assembly
2035752 2035981 | 1354387 1354616 | 230 230 | 93.48 | Subject_028B_FE	wustl_ref_assembly
2035764 2036003 | 457557 457794 | 240 238 | 93.75 | Subject_028B_FE	wustl_ref_assembly
2035756 2035984 | 3150416 3150188 | 229 229 | 93.45 | Subject_028B_FE	wustl_ref_assembly
2035752 2035999 | 1350900 1350653 | 248 248 | 93.95 | Subject_028B_FE	wustl_ref_assembly
2035774 2035981 | 2004284 2004491 | 208 208 | 93.27 | Subject_028B_FE	wustl_ref_assembly
2035754 2036003 | 1600797 1601046 | 250 250 | 93.60 | Subject_028B_FE	wustl_ref_assembly
2035797 2035979 | 8473 8655 | 183 183 | 94.54 | Subject_028B_FE	wustl_ref_assembly
2035797 2035906 | 3488410 3488302 | 110 109 | 98.18 | Subject_028B_FE	wustl_ref_assembly
2035797 2036003 | 14214 14420 | 207 207 | 95.17 | Subject_028B_FE	wustl_ref_assembly
2035797 2035868 | 96721 96792 | 72 72 | 97.22 | Subject_028B_FE	wustl_ref_assembly
2035797 2036000 | 3491577 3491781 | 204 205 | 93.66 | Subject_028B_FE	wustl_ref_assembly
2035797 2035865 | 3470727 3470795 | 69 69 | 97.10 | Subject_028B_FE	wustl_ref_assembly
2035797 2036003 | 2688876 2688668 | 207 209 | 93.30 | Subject_028B_FE	wustl_ref_assembly
2035797 2035981 | 490041 490227 | 185 187 | 93.58 | Subject_028B_FE	wustl_ref_assembly
2035777 2036003 | 2927572 2927798 | 227 227 | 92.51 | Subject_028B_FE	wustl_ref_assembly
2035800 2036004 | 1476081 1475877 | 205 205 | 89.81 | Subject_028B_FE	wustl_ref_assembly
2035752 2036003 | 482479 482730 | 252 252 | 91.67 | Subject_028B_FE	wustl_ref_assembly
2035805 2035981 | 2984136 2984312 | 177 177 | 94.92 | Subject_028B_FE	wustl_ref_assembly
2035797 2036012 | 2989129 2988915 | 216 215 | 91.20 | Subject_028B_FE	wustl_ref_assembly
2035758 2035984 | 353249 353023 | 227 227 | 95.15 | Subject_028B_FE	wustl_ref_assembly
2035797 2035993 | 1584546 1584742 | 197 197 | 95.94 | Subject_028B_FE	wustl_ref_assembly
2035797 2035978 | 357519 357700 | 182 182 | 94.51 | Subject_028B_FE	wustl_ref_assembly
2036093 2036181 | 3497500 3497590 | 89 91 | 97.80 | Subject_028B_FE	wustl_ref_assembly
2036463 2036575 | 2082681 2082793 | 113 113 | 100.00 | Subject_028B_FE	wustl_ref_assembly
2037805 2038371 | 2086862 2087429 | 567 568 | 98.59 | Subject_028B_FE	wustl_ref_assembly
2049044 2049253 | 1042968 1042738 | 210 231 | 86.58 | Subject_028B_FE	wustl_ref_assembly
2052207 2052381 | 3414822 3414996 | 175 175 | 97.71 | Subject_028B_FE	wustl_ref_assembly
2059149 2059981 | 2538698 2539597 | 833 900 | 89.33 | Subject_028B_FE	wustl_ref_assembly
2059993 2060125 | 2539740 2539872 | 133 133 | 95.49 | Subject_028B_FE	wustl_ref_assembly
2060356 2060442 | 3414665 3414751 | 87 87 | 96.55 | Subject_028B_FE	wustl_ref_assembly
2062118 2062523 | 2636475 2636880 | 406 406 | 91.13 | Subject_028B_FE	wustl_ref_assembly
2068829 2069707 | 2922399 2923275 | 879 877 | 99.43 | Subject_028B_FE	wustl_ref_assembly
2069723 2070206 | 3499727 3500210 | 484 484 | 94.83 | Subject_028B_FE	wustl_ref_assembly
2069723 2070112 | 1353677 1354066 | 390 390 | 94.36 | Subject_028B_FE	wustl_ref_assembly
2070204 2070435 | 2923283 2923514 | 232 232 | 97.84 | Subject_028B_FE	wustl_ref_assembly
2070839 2071060 | 2923504 2923724 | 222 221 | 87.11 | Subject_028B_FE	wustl_ref_assembly
2074155 2074249 | 3412993 3413087 | 95 95 | 97.89 | Subject_028B_FE	wustl_ref_assembly
2074155 2074297 | 3407825 3407967 | 143 143 | 93.15 | Subject_028B_FE	wustl_ref_assembly
2074158 2074297 | 1358850 1358989 | 140 140 | 96.43 | Subject_028B_FE	wustl_ref_assembly
2074348 2074954 | 2639871 2639263 | 607 609 | 98.03 | Subject_028B_FE	wustl_ref_assembly
2083661 2083850 | 2424212 2424401 | 190 190 | 95.26 | Subject_028B_FE	wustl_ref_assembly
2106949 2108077 | 1126234 1127361 | 1129 1128 | 95.84 | Subject_028B_FE	wustl_ref_assembly
2108095 2108246 | 3407978 3407828 | 152 151 | 95.39 | Subject_028B_FE	wustl_ref_assembly
2108095 2108253 | 1359000 1358843 | 159 158 | 92.50 | Subject_028B_FE	wustl_ref_assembly
2110780 2114222 | 928661 925219 | 3443 3443 | 97.91 | Subject_028B_FE	wustl_ref_assembly
2122493 2126936 | 925216 920767 | 4444 4450 | 97.51 | Subject_028B_FE	wustl_ref_assembly
2131236 2131664 | 920722 920302 | 429 421 | 95.34 | Subject_028B_FE	wustl_ref_assembly
2131516 2131604 | 2780820 2780732 | 89 89 | 100.00 | Subject_028B_FE	wustl_ref_assembly
2131709 2141417 | 908586 898730 | 9709 9857 | 95.88 | Subject_028B_FE	wustl_ref_assembly
2149006 2162315 | 649990 663195 | 13310 13206 | 97.46 | Subject_028B_FE	wustl_ref_assembly
2162394 2175964 | 663361 676984 | 13571 13624 | 96.42 | Subject_028B_FE	wustl_ref_assembly
2176486 2184642 | 677273 685342 | 8157 8070 | 96.26 | Subject_028B_FE	wustl_ref_assembly
2184855 2187210 | 685556 687915 | 2356 2360 | 97.71 | Subject_028B_FE	wustl_ref_assembly
2188266 2188687 | 971 553 | 422 419 | 88.65 | Subject_028B_FE	wustl_ref_assembly
2189219 2189375 | 561 405 | 157 157 | 90.45 | Subject_028B_FE	wustl_ref_assembly
2189466 2189571 | 1564402 1564509 | 106 108 | 95.37 | Subject_028B_FE	wustl_ref_assembly
2189633 2189947 | 532542 532229 | 315 314 | 98.73 | Subject_028B_FE	wustl_ref_assembly
2189946 2190929 | 533965 532982 | 984 984 | 98.17 | Subject_028B_FE	wustl_ref_assembly
2190008 2190340 | 2344940 2344608 | 333 333 | 87.46 | Subject_028B_FE	wustl_ref_assembly
2191284 2191607 | 2342498 2342175 | 324 324 | 89.20 | Subject_028B_FE	wustl_ref_assembly
2191500 2191718 | 532776 532559 | 219 218 | 96.35 | Subject_028B_FE	wustl_ref_assembly
2191682 2191833 | 1565080 1565232 | 152 153 | 98.69 | Subject_028B_FE	wustl_ref_assembly
2191668 2212642 | 531112 510132 | 20975 20981 | 98.21 | Subject_028B_FE	wustl_ref_assembly
2213079 2213328 | 510131 509882 | 250 250 | 97.20 | Subject_028B_FE	wustl_ref_assembly
2215779 2225395 | 509882 500323 | 9617 9560 | 97.45 | Subject_028B_FE	wustl_ref_assembly
2225397 2252373 | 2257355 2230398 | 26977 26958 | 98.73 | Subject_028B_FE	wustl_ref_assembly
2252433 2253935 | 2230249 2228747 | 1503 1503 | 98.94 | Subject_028B_FE	wustl_ref_assembly
2255382 2256589 | 2220937 2222144 | 1208 1208 | 97.43 | Subject_028B_FE	wustl_ref_assembly
2263158 2263475 | 2225754 2226070 | 318 317 | 93.73 | Subject_028B_FE	wustl_ref_assembly
2263484 2281756 | 153661 171941 | 18273 18281 | 97.09 | Subject_028B_FE	wustl_ref_assembly
2288669 2288945 | 173247 173523 | 277 277 | 91.70 | Subject_028B_FE	wustl_ref_assembly
2293051 2301054 | 226017 218004 | 8004 8014 | 97.31 | Subject_028B_FE	wustl_ref_assembly
2301592 2303646 | 1934277 1932223 | 2055 2055 | 96.35 | Subject_028B_FE	wustl_ref_assembly
2314874 2323569 | 1932130 1923427 | 8696 8704 | 97.93 | Subject_028B_FE	wustl_ref_assembly
2323715 2324855 | 1923281 1922141 | 1141 1141 | 95.71 | Subject_028B_FE	wustl_ref_assembly
2325058 2325229 | 1108244 1108073 | 172 172 | 83.82 | Subject_028B_FE	wustl_ref_assembly
2327920 2330890 | 1922092 1919071 | 2971 3022 | 94.74 | Subject_028B_FE	wustl_ref_assembly
2335079 2337101 | 1919075 1917053 | 2023 2023 | 94.56 | Subject_028B_FE	wustl_ref_assembly
2339113 2339236 | 2164339 2164216 | 124 124 | 92.80 | Subject_028B_FE	wustl_ref_assembly
2339113 2339236 | 3506690 3506567 | 124 124 | 92.80 | Subject_028B_FE	wustl_ref_assembly
2339113 2340208 | 2371237 2372306 | 1096 1070 | 94.99 | Subject_028B_FE	wustl_ref_assembly
2339113 2339236 | 1729351 1729473 | 124 123 | 92.80 | Subject_028B_FE	wustl_ref_assembly
2339113 2339240 | 3030943 3030816 | 128 128 | 93.02 | Subject_028B_FE	wustl_ref_assembly
2340312 2340380 | 2373779 2373847 | 69 69 | 98.55 | Subject_028B_FE	wustl_ref_assembly
2340539 2340869 | 2373850 2374179 | 331 330 | 96.68 | Subject_028B_FE	wustl_ref_assembly
2349540 2352556 | 2374158 2377204 | 3017 3047 | 96.55 | Subject_028B_FE	wustl_ref_assembly
2353405 2356318 | 2377203 2380113 | 2914 2911 | 97.12 | Subject_028B_FE	wustl_ref_assembly
2356361 2356837 | 2381023 2381496 | 477 474 | 92.03 | Subject_028B_FE	wustl_ref_assembly
2356857 2357594 | 2382682 2383419 | 738 738 | 96.88 | Subject_028B_FE	wustl_ref_assembly
2358687 2359078 | 2383444 2383835 | 392 392 | 95.92 | Subject_028B_FE	wustl_ref_assembly
2359073 2360259 | 2384522 2385698 | 1187 1177 | 97.14 | Subject_028B_FE	wustl_ref_assembly
2359081 2359262 | 3281625 3281444 | 182 182 | 87.98 | Subject_028B_FE	wustl_ref_assembly
2366819 2366977 | 2342697 2342539 | 159 159 | 96.86 | Subject_028B_FE	wustl_ref_assembly
2366819 2366977 | 3463296 3463138 | 159 159 | 97.48 | Subject_028B_FE	wustl_ref_assembly
2366819 2366977 | 2492438 2492596 | 159 159 | 96.86 | Subject_028B_FE	wustl_ref_assembly
2366819 2366977 | 762255 762413 | 159 159 | 96.23 | Subject_028B_FE	wustl_ref_assembly
2366819 2366977 | 1383377 1383535 | 159 159 | 96.86 | Subject_028B_FE	wustl_ref_assembly
2366819 2366977 | 2898903 2899061 | 159 159 | 97.48 | Subject_028B_FE	wustl_ref_assembly
2366819 2366977 | 3362034 3361876 | 159 159 | 97.48 | Subject_028B_FE	wustl_ref_assembly
2366819 2366977 | 3481435 3481593 | 159 159 | 96.86 | Subject_028B_FE	wustl_ref_assembly
2366819 2366977 | 1884774 1884616 | 159 159 | 97.48 | Subject_028B_FE	wustl_ref_assembly
2366819 2366977 | 40995 40837 | 159 159 | 97.48 | Subject_028B_FE	wustl_ref_assembly
2366819 2366977 | 3233317 3233475 | 159 159 | 96.86 | Subject_028B_FE	wustl_ref_assembly
2366819 2366977 | 2927163 2927321 | 159 159 | 97.48 | Subject_028B_FE	wustl_ref_assembly
2366819 2366977 | 1015255 1015097 | 159 159 | 96.86 | Subject_028B_FE	wustl_ref_assembly
2366819 2366977 | 2641988 2641828 | 159 161 | 95.65 | Subject_028B_FE	wustl_ref_assembly
2366978 2371972 | 2387291 2392287 | 4995 4997 | 98.02 | Subject_028B_FE	wustl_ref_assembly
2374934 2376433 | 1291125 1292663 | 1500 1539 | 93.57 | Subject_028B_FE	wustl_ref_assembly
2380886 2385828 | 1292674 1297502 | 4943 4829 | 95.57 | Subject_028B_FE	wustl_ref_assembly
2387772 2394588 | 1297493 1304281 | 6817 6789 | 97.26 | Subject_028B_FE	wustl_ref_assembly
2394639 2397843 | 1304442 1307649 | 3205 3208 | 97.88 | Subject_028B_FE	wustl_ref_assembly
2397930 2404578 | 1307926 1314573 | 6649 6648 | 97.66 | Subject_028B_FE	wustl_ref_assembly
2404642 2406409 | 1314710 1316450 | 1768 1741 | 96.16 | Subject_028B_FE	wustl_ref_assembly
2406147 2406419 | 433857 433612 | 273 246 | 87.55 | Subject_028B_FE	wustl_ref_assembly
2406273 2406569 | 1321956 1322254 | 297 299 | 83.71 | Subject_028B_FE	wustl_ref_assembly
2406504 2406695 | 489825 489628 | 192 198 | 94.47 | Subject_028B_FE	wustl_ref_assembly
2406505 2406692 | 345954 346132 | 188 179 | 89.36 | Subject_028B_FE	wustl_ref_assembly
2406505 2406681 | 323326 323501 | 177 176 | 90.16 | Subject_028B_FE	wustl_ref_assembly
2406505 2406695 | 942513 942316 | 191 198 | 92.96 | Subject_028B_FE	wustl_ref_assembly
2406505 2406695 | 3437056 3436859 | 191 198 | 93.97 | Subject_028B_FE	wustl_ref_assembly
2406508 2406695 | 433610 433418 | 188 193 | 92.31 | Subject_028B_FE	wustl_ref_assembly
2406508 2406692 | 1323360 1323548 | 185 189 | 93.19 | Subject_028B_FE	wustl_ref_assembly
2406698 2406843 | 2187649 2187794 | 146 146 | 92.47 | Subject_028B_FE	wustl_ref_assembly
2418271 2419994 | 2187238 2188963 | 1724 1726 | 95.37 | Subject_028B_FE	wustl_ref_assembly
2418316 2418497 | 2434767 2434948 | 182 182 | 86.89 | Subject_028B_FE	wustl_ref_assembly
2418335 2418502 | 817242 817075 | 168 168 | 89.29 | Subject_028B_FE	wustl_ref_assembly
2420951 2425582 | 2189920 2194535 | 4632 4616 | 96.88 | Subject_028B_FE	wustl_ref_assembly
2421177 2421276 | 2181490 2181590 | 100 101 | 95.05 | Subject_028B_FE	wustl_ref_assembly
2424970 2425439 | 1363407 1363868 | 470 462 | 78.99 | Subject_028B_FE	wustl_ref_assembly
2425576 2427409 | 2202968 2204803 | 1834 1836 | 97.11 | Subject_028B_FE	wustl_ref_assembly
2427399 2427497 | 2205891 2205989 | 99 99 | 97.98 | Subject_028B_FE	wustl_ref_assembly
2427999 2428372 | 2214731 2215104 | 374 374 | 93.85 | Subject_028B_FE	wustl_ref_assembly
2428683 2434891 | 2215013 2221210 | 6209 6198 | 96.02 | Subject_028B_FE	wustl_ref_assembly
2435498 2436309 | 2221019 2221830 | 812 812 | 89.09 | Subject_028B_FE	wustl_ref_assembly
2440964 2441323 | 2225764 2226121 | 360 358 | 94.46 | Subject_028B_FE	wustl_ref_assembly
2441324 2443132 | 3328352 3330160 | 1809 1809 | 97.79 | Subject_028B_FE	wustl_ref_assembly
2444763 2454388 | 3330287 3339912 | 9626 9626 | 97.87 | Subject_028B_FE	wustl_ref_assembly
2455900 2457667 | 3340079 3341846 | 1768 1768 | 97.12 | Subject_028B_FE	wustl_ref_assembly
2457717 2464208 | 3349917 3356408 | 6492 6492 | 97.18 | Subject_028B_FE	wustl_ref_assembly
2465196 2470644 | 3356403 3361811 | 5449 5409 | 95.89 | Subject_028B_FE	wustl_ref_assembly
2470646 2471688 | 3362738 3363779 | 1043 1042 | 97.51 | Subject_028B_FE	wustl_ref_assembly
2471412 2471484 | 2299228 2299156 | 73 73 | 98.63 | Subject_028B_FE	wustl_ref_assembly
2471688 2472745 | 3366469 3367526 | 1058 1058 | 97.92 | Subject_028B_FE	wustl_ref_assembly
2472763 2474366 | 3371377 3372980 | 1604 1604 | 98.13 | Subject_028B_FE	wustl_ref_assembly
2481803 2482915 | 2435467 2434326 | 1113 1142 | 91.19 | Subject_028B_FE	wustl_ref_assembly
2482325 2482487 | 2187464 2187302 | 163 163 | 87.12 | Subject_028B_FE	wustl_ref_assembly
2483500 2486234 | 2434326 2431594 | 2735 2733 | 98.35 | Subject_028B_FE	wustl_ref_assembly
2486207 2489141 | 2419933 2417014 | 2935 2920 | 96.90 | Subject_028B_FE	wustl_ref_assembly
2489183 2500535 | 2416610 2405235 | 11353 11376 | 96.95 | Subject_028B_FE	wustl_ref_assembly
2500656 2505046 | 2405064 2400640 | 4391 4425 | 94.49 | Subject_028B_FE	wustl_ref_assembly
2515947 2518957 | 3462857 3459847 | 3011 3011 | 96.91 | Subject_028B_FE	wustl_ref_assembly
2519168 2522880 | 3459843 3456140 | 3713 3704 | 97.23 | Subject_028B_FE	wustl_ref_assembly
2526740 2527221 | 3321076 3321552 | 482 477 | 91.08 | Subject_028B_FE	wustl_ref_assembly
2528012 2534783 | 3321554 3328358 | 6772 6805 | 96.36 | Subject_028B_FE	wustl_ref_assembly
2534777 2535881 | 1371905 1373066 | 1105 1162 | 90.02 | Subject_028B_FE	wustl_ref_assembly
2539732 2540126 | 1375862 1376256 | 395 395 | 92.41 | Subject_028B_FE	wustl_ref_assembly
2540120 2541007 | 1376504 1377392 | 888 889 | 97.98 | Subject_028B_FE	wustl_ref_assembly
2548877 2552131 | 1377380 1380635 | 3255 3256 | 97.21 | Subject_028B_FE	wustl_ref_assembly
2553080 2555276 | 1383660 1385856 | 2197 2197 | 97.31 | Subject_028B_FE	wustl_ref_assembly
2555281 2557228 | 1388181 1390132 | 1948 1952 | 97.18 | Subject_028B_FE	wustl_ref_assembly
2558563 2559015 | 1391723 1392175 | 453 453 | 98.01 | Subject_028B_FE	wustl_ref_assembly
2563728 2563980 | 1393593 1393845 | 253 253 | 97.23 | Subject_028B_FE	wustl_ref_assembly
2563979 2564737 | 463562 464322 | 759 761 | 97.50 | Subject_028B_FE	wustl_ref_assembly
2564737 2564986 | 464483 464733 | 250 251 | 92.03 | Subject_028B_FE	wustl_ref_assembly
2565417 2565873 | 465154 465610 | 457 457 | 96.50 | Subject_028B_FE	wustl_ref_assembly
2567290 2571562 | 465610 469880 | 4273 4271 | 96.42 | Subject_028B_FE	wustl_ref_assembly
2571565 2577042 | 470060 475557 | 5478 5498 | 97.62 | Subject_028B_FE	wustl_ref_assembly
2577045 2583807 | 475729 482482 | 6763 6754 | 97.04 | Subject_028B_FE	wustl_ref_assembly
2583800 2589520 | 482730 488452 | 5721 5723 | 98.11 | Subject_028B_FE	wustl_ref_assembly
2589621 2590083 | 928975 929440 | 463 466 | 96.35 | Subject_028B_FE	wustl_ref_assembly
2589673 2593145 | 1346873 1343353 | 3473 3521 | 92.89 | Subject_028B_FE	wustl_ref_assembly
2590687 2593145 | 930044 932523 | 2459 2480 | 86.56 | Subject_028B_FE	wustl_ref_assembly
2593544 2596632 | 1913080 1909992 | 3089 3089 | 97.67 | Subject_028B_FE	wustl_ref_assembly
2597600 2597725 | 1909975 1909850 | 126 126 | 96.03 | Subject_028B_FE	wustl_ref_assembly
2599052 2599150 | 1889156 1889254 | 99 99 | 93.94 | Subject_028B_FE	wustl_ref_assembly
2600400 2605951 | 1909822 1904294 | 5552 5529 | 95.04 | Subject_028B_FE	wustl_ref_assembly
2607887 2610184 | 1904195 1901898 | 2298 2298 | 95.83 | Subject_028B_FE	wustl_ref_assembly
2610264 2619593 | 1897931 1888635 | 9330 9297 | 97.00 | Subject_028B_FE	wustl_ref_assembly
2619595 2622135 | 1888538 1885999 | 2541 2540 | 97.17 | Subject_028B_FE	wustl_ref_assembly
2622188 2623791 | 3105790 3107392 | 1604 1603 | 97.44 | Subject_028B_FE	wustl_ref_assembly
2624297 2624522 | 3107576 3107801 | 226 226 | 96.46 | Subject_028B_FE	wustl_ref_assembly
2629595 2630089 | 3107974 3108468 | 495 495 | 93.94 | Subject_028B_FE	wustl_ref_assembly
2634286 2637973 | 3118667 3122376 | 3688 3710 | 96.12 | Subject_028B_FE	wustl_ref_assembly
2638569 2650130 | 3122363 3133813 | 11562 11451 | 96.63 | Subject_028B_FE	wustl_ref_assembly
2650132 2650317 | 489629 489821 | 186 193 | 94.82 | Subject_028B_FE	wustl_ref_assembly
2650132 2650317 | 942317 942510 | 186 194 | 94.33 | Subject_028B_FE	wustl_ref_assembly
2650132 2650319 | 433419 433612 | 188 194 | 94.33 | Subject_028B_FE	wustl_ref_assembly
2650134 2650319 | 1323548 1323358 | 186 191 | 93.23 | Subject_028B_FE	wustl_ref_assembly
2650132 2650317 | 3436860 3437053 | 186 194 | 94.85 | Subject_028B_FE	wustl_ref_assembly
2650134 2650317 | 346132 345957 | 184 176 | 90.22 | Subject_028B_FE	wustl_ref_assembly
2650325 2654335 | 433895 437905 | 4011 4011 | 96.79 | Subject_028B_FE	wustl_ref_assembly
2654336 2673837 | 438176 457548 | 19502 19373 | 96.98 | Subject_028B_FE	wustl_ref_assembly
2673832 2676458 | 457796 460423 | 2627 2628 | 98.14 | Subject_028B_FE	wustl_ref_assembly
2676582 2677408 | 460432 461258 | 827 827 | 99.40 | Subject_028B_FE	wustl_ref_assembly
2677414 2677923 | 463564 464073 | 510 510 | 98.43 | Subject_028B_FE	wustl_ref_assembly
2704419 2705675 | 2922398 2921142 | 1257 1257 | 98.89 | Subject_028B_FE	wustl_ref_assembly
2704564 2704728 | 1359347 1359183 | 165 165 | 93.33 | Subject_028B_FE	wustl_ref_assembly
2704564 2704688 | 3499386 3499262 | 125 125 | 95.20 | Subject_028B_FE	wustl_ref_assembly
2705900 2706261 | 2917855 2917495 | 362 361 | 96.96 | Subject_028B_FE	wustl_ref_assembly
2705939 2706017 | 562867 562789 | 79 79 | 100.00 | Subject_028B_FE	wustl_ref_assembly
2705940 2706087 | 562581 562433 | 148 149 | 88.67 | Subject_028B_FE	wustl_ref_assembly
2707595 2710332 | 2917477 2914741 | 2738 2737 | 97.48 | Subject_028B_FE	wustl_ref_assembly
2710323 2710788 | 3232227 3232692 | 466 466 | 95.06 | Subject_028B_FE	wustl_ref_assembly
2712785 2712999 | 3253896 3254109 | 215 214 | 98.14 | Subject_028B_FE	wustl_ref_assembly
2713022 2713342 | 3255023 3255348 | 321 326 | 98.16 | Subject_028B_FE	wustl_ref_assembly
2713331 2715538 | 3255460 3257667 | 2208 2208 | 97.83 | Subject_028B_FE	wustl_ref_assembly
2715589 2717808 | 3257832 3260051 | 2220 2220 | 98.51 | Subject_028B_FE	wustl_ref_assembly
2717918 2729101 | 3260863 3271846 | 11184 10984 | 94.67 | Subject_028B_FE	wustl_ref_assembly
2732781 2733459 | 1291115 1290439 | 679 677 | 96.02 | Subject_028B_FE	wustl_ref_assembly
2733825 2735664 | 1290438 1288599 | 1840 1840 | 96.47 | Subject_028B_FE	wustl_ref_assembly
2735693 2739701 | 1286133 1282099 | 4009 4035 | 95.00 | Subject_028B_FE	wustl_ref_assembly
2738617 2738810 | 71070 70877 | 194 194 | 87.11 | Subject_028B_FE	wustl_ref_assembly
2738617 2738810 | 3221541 3221349 | 194 193 | 87.11 | Subject_028B_FE	wustl_ref_assembly
2740777 2741202 | 1280525 1280097 | 426 429 | 96.74 | Subject_028B_FE	wustl_ref_assembly
2741212 2741322 | 3303369 3303259 | 111 111 | 94.69 | Subject_028B_FE	wustl_ref_assembly
2748239 2748429 | 2421371 2421177 | 191 195 | 92.82 | Subject_028B_FE	wustl_ref_assembly
2750808 2754223 | 1267600 1264106 | 3416 3495 | 95.36 | Subject_028B_FE	wustl_ref_assembly
2752051 2752354 | 1643753 1643450 | 304 304 | 81.05 | Subject_028B_FE	wustl_ref_assembly
2754234 2769125 | 1884577 1869677 | 14892 14901 | 97.54 | Subject_028B_FE	wustl_ref_assembly
2769541 2769913 | 1869294 1868922 | 373 373 | 96.51 | Subject_028B_FE	wustl_ref_assembly
2777329 2777430 | 146410 146511 | 102 102 | 98.04 | Subject_028B_FE	wustl_ref_assembly
2777869 2778752 | 1357925 1358799 | 884 875 | 98.08 | Subject_028B_FE	wustl_ref_assembly
2779192 2779335 | 1358794 1358935 | 144 142 | 91.16 | Subject_028B_FE	wustl_ref_assembly
2779984 2780141 | 3407822 3407978 | 158 157 | 93.67 | Subject_028B_FE	wustl_ref_assembly
2779989 2780141 | 1358849 1359000 | 153 152 | 93.46 | Subject_028B_FE	wustl_ref_assembly
2780293 2780431 | 3311192 3311054 | 139 139 | 93.53 | Subject_028B_FE	wustl_ref_assembly
2780312 2780450 | 3498612 3498751 | 139 140 | 95.00 | Subject_028B_FE	wustl_ref_assembly
2780589 2780911 | 1359067 1359389 | 323 323 | 98.76 | Subject_028B_FE	wustl_ref_assembly
2780705 2780869 | 2922089 2922253 | 165 165 | 93.94 | Subject_028B_FE	wustl_ref_assembly
2780745 2781157 | 3499262 3499674 | 413 413 | 98.31 | Subject_028B_FE	wustl_ref_assembly
2780836 2781723 | 3496515 3497401 | 888 887 | 92.45 | Subject_028B_FE	wustl_ref_assembly
2780954 2781092 | 3437442 3437578 | 139 137 | 89.21 | Subject_028B_FE	wustl_ref_assembly
2781028 2782862 | 2421170 2423004 | 1835 1835 | 97.60 | Subject_028B_FE	wustl_ref_assembly
2781744 2782936 | 1356646 1357838 | 1193 1193 | 96.90 | Subject_028B_FE	wustl_ref_assembly
2782191 2782353 | 2586302 2586140 | 163 163 | 98.16 | Subject_028B_FE	wustl_ref_assembly
2782877 2783124 | 3311898 3311652 | 248 247 | 94.78 | Subject_028B_FE	wustl_ref_assembly
2783207 2783384 | 2424479 2424656 | 178 178 | 97.19 | Subject_028B_FE	wustl_ref_assembly
2783212 2783384 | 2585566 2585394 | 173 173 | 93.64 | Subject_028B_FE	wustl_ref_assembly
2783208 2783347 | 2634282 2634421 | 140 140 | 93.62 | Subject_028B_FE	wustl_ref_assembly
2783208 2783384 | 3406656 3406832 | 177 177 | 90.45 | Subject_028B_FE	wustl_ref_assembly
2783396 2783496 | 3312123 3312023 | 101 101 | 100.00 | Subject_028B_FE	wustl_ref_assembly
2788912 2789030 | 2518220 2518101 | 119 120 | 93.33 | Subject_028B_FE	wustl_ref_assembly
2789171 2789338 | 2517961 2517793 | 168 169 | 95.86 | Subject_028B_FE	wustl_ref_assembly
2796284 2796497 | 2585606 2585393 | 214 214 | 95.33 | Subject_028B_FE	wustl_ref_assembly
2796517 2797556 | 2424716 2425755 | 1040 1040 | 94.33 | Subject_028B_FE	wustl_ref_assembly
2801566 2803594 | 2278551 2276523 | 2029 2029 | 97.88 | Subject_028B_FE	wustl_ref_assembly
2809149 2809797 | 2275858 2275209 | 649 650 | 94.62 | Subject_028B_FE	wustl_ref_assembly
2809859 2811546 | 2275044 2273357 | 1688 1688 | 93.54 | Subject_028B_FE	wustl_ref_assembly
2811686 2820343 | 2273217 2264376 | 8658 8842 | 93.22 | Subject_028B_FE	wustl_ref_assembly
2820191 2820343 | 2262532 2262380 | 153 153 | 96.73 | Subject_028B_FE	wustl_ref_assembly
2820589 2821104 | 2262198 2261612 | 516 587 | 83.73 | Subject_028B_FE	wustl_ref_assembly
2820589 2821104 | 2264192 2263606 | 516 587 | 83.90 | Subject_028B_FE	wustl_ref_assembly
2820979 2821278 | 2065984 2065684 | 300 301 | 95.36 | Subject_028B_FE	wustl_ref_assembly
2820979 2821277 | 2650510 2650212 | 299 299 | 94.67 | Subject_028B_FE	wustl_ref_assembly
2820979 2821278 | 1363080 1362781 | 300 300 | 95.02 | Subject_028B_FE	wustl_ref_assembly
2821305 2823763 | 741659 739201 | 2459 2459 | 97.64 | Subject_028B_FE	wustl_ref_assembly
2825054 2825239 | 739371 739186 | 186 186 | 96.79 | Subject_028B_FE	wustl_ref_assembly
2827889 2834299 | 739197 732777 | 6411 6421 | 97.57 | Subject_028B_FE	wustl_ref_assembly
2834343 2839619 | 732641 727335 | 5277 5307 | 97.42 | Subject_028B_FE	wustl_ref_assembly
2839669 2840205 | 727345 726809 | 537 537 | 96.83 | Subject_028B_FE	wustl_ref_assembly
2840301 2841107 | 726809 726066 | 807 744 | 88.40 | Subject_028B_FE	wustl_ref_assembly
2841107 2841668 | 713794 713233 | 562 562 | 97.15 | Subject_028B_FE	wustl_ref_assembly
2841657 2842120 | 712676 712214 | 464 463 | 96.99 | Subject_028B_FE	wustl_ref_assembly
2843272 2843493 | 704612 704391 | 222 222 | 96.85 | Subject_028B_FE	wustl_ref_assembly
2843681 2850343 | 704203 697541 | 6663 6663 | 97.88 | Subject_028B_FE	wustl_ref_assembly
2850513 2860139 | 697551 687925 | 9627 9627 | 98.11 | Subject_028B_FE	wustl_ref_assembly
2860146 2871730 | 1263926 1252340 | 11585 11587 | 98.43 | Subject_028B_FE	wustl_ref_assembly
2873528 2874574 | 1252351 1251305 | 1047 1047 | 97.33 | Subject_028B_FE	wustl_ref_assembly
2874041 2875882 | 1250037 1248196 | 1842 1842 | 96.96 | Subject_028B_FE	wustl_ref_assembly
2874796 2875919 | 1251083 1249960 | 1124 1124 | 95.55 | Subject_028B_FE	wustl_ref_assembly
2878344 2878567 | 2672914 2673140 | 224 227 | 83.84 | Subject_028B_FE	wustl_ref_assembly
2878762 2879149 | 1243010 1242622 | 388 389 | 93.32 | Subject_028B_FE	wustl_ref_assembly
2880234 2880687 | 2639393 2639815 | 454 423 | 88.02 | Subject_028B_FE	wustl_ref_assembly
2880245 2880533 | 1358151 1357871 | 289 281 | 90.38 | Subject_028B_FE	wustl_ref_assembly
2880585 2881742 | 3497790 3496634 | 1158 1157 | 98.10 | Subject_028B_FE	wustl_ref_assembly
2880693 2880875 | 3498953 3498772 | 183 182 | 94.02 | Subject_028B_FE	wustl_ref_assembly
2880973 2881661 | 2421866 2421177 | 689 690 | 93.77 | Subject_028B_FE	wustl_ref_assembly
2881540 2881736 | 3499673 3499477 | 197 197 | 91.88 | Subject_028B_FE	wustl_ref_assembly
2897152 2897592 | 146716 146276 | 441 441 | 85.49 | Subject_028B_FE	wustl_ref_assembly
2897152 2897596 | 861944 862410 | 445 467 | 85.90 | Subject_028B_FE	wustl_ref_assembly
2909085 2914903 | 3162595 3156775 | 5819 5821 | 98.76 | Subject_028B_FE	wustl_ref_assembly
2918315 2919012 | 3295936 3296633 | 698 698 | 97.71 | Subject_028B_FE	wustl_ref_assembly
2931856 2935200 | 865903 862565 | 3345 3339 | 95.38 | Subject_028B_FE	wustl_ref_assembly
2935036 2935190 | 861278 861124 | 155 155 | 92.95 | Subject_028B_FE	wustl_ref_assembly
2936873 2937237 | 857598 857234 | 365 365 | 93.99 | Subject_028B_FE	wustl_ref_assembly
2937199 2937906 | 3061072 3061779 | 708 708 | 86.58 | Subject_028B_FE	wustl_ref_assembly
2937199 2937906 | 531455 532162 | 708 708 | 86.86 | Subject_028B_FE	wustl_ref_assembly
2937883 2948680 | 857236 846353 | 10798 10884 | 96.85 | Subject_028B_FE	wustl_ref_assembly
2948695 2951309 | 2399439 2396833 | 2615 2607 | 96.87 | Subject_028B_FE	wustl_ref_assembly
2959194 2960291 | 2396818 2395723 | 1098 1096 | 96.72 | Subject_028B_FE	wustl_ref_assembly
2960365 2963590 | 2395730 2392564 | 3226 3167 | 93.93 | Subject_028B_FE	wustl_ref_assembly
2963592 2963799 | 3399312 3399105 | 208 208 | 98.08 | Subject_028B_FE	wustl_ref_assembly
2963592 2963799 | 2299720 2299513 | 208 208 | 98.56 | Subject_028B_FE	wustl_ref_assembly
2963592 2963799 | 3364255 3364462 | 208 208 | 98.08 | Subject_028B_FE	wustl_ref_assembly
2963592 2963799 | 1828278 1828071 | 208 208 | 98.08 | Subject_028B_FE	wustl_ref_assembly
2963592 2963799 | 998048 997841 | 208 208 | 98.08 | Subject_028B_FE	wustl_ref_assembly
2963800 2972201 | 2109021 2100532 | 8402 8490 | 96.42 | Subject_028B_FE	wustl_ref_assembly
2973002 2974867 | 2099728 2097863 | 1866 1866 | 96.46 | Subject_028B_FE	wustl_ref_assembly
2977241 2977553 | 2097863 2097485 | 313 379 | 78.16 | Subject_028B_FE	wustl_ref_assembly
2977553 2980623 | 826913 829984 | 3071 3072 | 96.49 | Subject_028B_FE	wustl_ref_assembly
2980898 2983755 | 830334 833180 | 2858 2847 | 97.31 | Subject_028B_FE	wustl_ref_assembly
2983756 2988907 | 835100 840251 | 5152 5152 | 97.61 | Subject_028B_FE	wustl_ref_assembly
2990760 2992450 | 1396048 1397738 | 1691 1691 | 97.75 | Subject_028B_FE	wustl_ref_assembly
2995502 2995799 | 1397743 1398039 | 298 297 | 97.65 | Subject_028B_FE	wustl_ref_assembly
2996309 2996737 | 1398022 1398450 | 429 429 | 91.14 | Subject_028B_FE	wustl_ref_assembly
3003691 3008522 | 132098 137039 | 4832 4942 | 94.53 | Subject_028B_FE	wustl_ref_assembly
3008543 3009921 | 137191 138621 | 1379 1431 | 93.71 | Subject_028B_FE	wustl_ref_assembly
3011295 3012783 | 138620 140115 | 1489 1496 | 96.79 | Subject_028B_FE	wustl_ref_assembly
3016200 3016570 | 489640 490011 | 371 372 | 97.85 | Subject_028B_FE	wustl_ref_assembly
3016709 3017043 | 490280 490614 | 335 335 | 95.52 | Subject_028B_FE	wustl_ref_assembly
3017057 3017588 | 277877 277346 | 532 532 | 94.36 | Subject_028B_FE	wustl_ref_assembly
3017653 3018472 | 490791 491610 | 820 820 | 96.71 | Subject_028B_FE	wustl_ref_assembly
3020089 3028639 | 491680 500177 | 8551 8498 | 97.15 | Subject_028B_FE	wustl_ref_assembly
3028565 3028640 | 500245 500320 | 76 76 | 100.00 | Subject_028B_FE	wustl_ref_assembly
3029103 3039904 | 2076988 2066151 | 10802 10838 | 97.56 | Subject_028B_FE	wustl_ref_assembly
3040137 3040861 | 2097720 2097068 | 725 653 | 83.67 | Subject_028B_FE	wustl_ref_assembly
3040102 3040506 | 2263722 2263319 | 405 404 | 92.18 | Subject_028B_FE	wustl_ref_assembly
3040102 3040506 | 2261728 2261325 | 405 404 | 91.69 | Subject_028B_FE	wustl_ref_assembly
3040279 3040861 | 3139937 3140519 | 583 583 | 97.10 | Subject_028B_FE	wustl_ref_assembly
3040570 3040861 | 2065649 2065358 | 292 292 | 99.32 | Subject_028B_FE	wustl_ref_assembly
3040570 3040861 | 2261337 2261046 | 292 292 | 96.92 | Subject_028B_FE	wustl_ref_assembly
3040570 3040861 | 1362746 1362455 | 292 292 | 98.63 | Subject_028B_FE	wustl_ref_assembly
3040570 3040706 | 2650184 2650048 | 137 137 | 99.27 | Subject_028B_FE	wustl_ref_assembly
3040570 3040861 | 2263331 2263040 | 292 292 | 98.97 | Subject_028B_FE	wustl_ref_assembly
3041457 3041764 | 3475527 3475834 | 308 308 | 94.81 | Subject_028B_FE	wustl_ref_assembly
3044080 3048846 | 543884 548732 | 4767 4849 | 96.12 | Subject_028B_FE	wustl_ref_assembly
3049746 3052609 | 548906 551759 | 2864 2854 | 97.70 | Subject_028B_FE	wustl_ref_assembly
3053461 3053611 | 2820306 2820456 | 151 151 | 96.69 | Subject_028B_FE	wustl_ref_assembly
3053612 3053867 | 2821486 2821741 | 256 256 | 98.05 | Subject_028B_FE	wustl_ref_assembly
3053864 3054322 | 3032187 3032645 | 459 459 | 99.13 | Subject_028B_FE	wustl_ref_assembly
3054349 3054607 | 2812865 2813123 | 259 259 | 93.44 | Subject_028B_FE	wustl_ref_assembly
3054349 3054619 | 3034654 3034925 | 271 272 | 94.12 | Subject_028B_FE	wustl_ref_assembly
3056658 3056761 | 2812061 2812164 | 104 104 | 98.08 | Subject_028B_FE	wustl_ref_assembly
3056658 3056761 | 2812420 2812523 | 104 104 | 96.15 | Subject_028B_FE	wustl_ref_assembly
3056658 3056761 | 3034209 3034312 | 104 104 | 98.08 | Subject_028B_FE	wustl_ref_assembly
3057084 3057930 | 3060997 3061843 | 847 847 | 86.94 | Subject_028B_FE	wustl_ref_assembly
3057159 3057897 | 531455 532193 | 739 739 | 89.20 | Subject_028B_FE	wustl_ref_assembly
3057100 3057930 | 5384 6215 | 831 832 | 89.93 | Subject_028B_FE	wustl_ref_assembly
3059862 3060133 | 2162963 2163233 | 272 271 | 97.06 | Subject_028B_FE	wustl_ref_assembly
3062022 3062915 | 3396506 3395615 | 894 892 | 94.85 | Subject_028B_FE	wustl_ref_assembly
3062991 3063205 | 5178 5395 | 215 218 | 90.83 | Subject_028B_FE	wustl_ref_assembly
3063218 3064066 | 3473547 3474396 | 849 850 | 93.18 | Subject_028B_FE	wustl_ref_assembly
3063213 3064066 | 3471588 3472441 | 854 854 | 91.69 | Subject_028B_FE	wustl_ref_assembly
3064317 3065294 | 2857499 2858477 | 978 979 | 96.63 | Subject_028B_FE	wustl_ref_assembly
3065381 3067052 | 2861661 2863254 | 1672 1594 | 90.45 | Subject_028B_FE	wustl_ref_assembly
3068939 3069204 | 2895580 2895842 | 266 263 | 84.70 | Subject_028B_FE	wustl_ref_assembly
3072687 3074710 | 2863353 2865374 | 2024 2022 | 98.32 | Subject_028B_FE	wustl_ref_assembly
3074708 3075382 | 2866855 2867530 | 675 676 | 97.34 | Subject_028B_FE	wustl_ref_assembly
3075383 3075941 | 2867483 2866924 | 559 560 | 85.03 | Subject_028B_FE	wustl_ref_assembly
3084200 3084657 | 2857960 2857503 | 458 458 | 98.25 | Subject_028B_FE	wustl_ref_assembly
3084666 3089321 | 742200 746904 | 4656 4705 | 97.00 | Subject_028B_FE	wustl_ref_assembly
3089468 3089769 | 1621535 1621836 | 302 302 | 90.40 | Subject_028B_FE	wustl_ref_assembly
3089526 3089769 | 3485873 3486116 | 244 244 | 92.62 | Subject_028B_FE	wustl_ref_assembly
3089623 3089725 | 1248098 1248200 | 103 103 | 94.17 | Subject_028B_FE	wustl_ref_assembly
3091371 3092326 | 3486109 3487064 | 956 956 | 95.29 | Subject_028B_FE	wustl_ref_assembly
3092327 3092877 | 753328 753876 | 551 549 | 87.59 | Subject_028B_FE	wustl_ref_assembly
3092876 3093164 | 3485020 3485308 | 289 289 | 98.62 | Subject_028B_FE	wustl_ref_assembly
3093633 3093898 | 3485307 3485572 | 266 266 | 99.62 | Subject_028B_FE	wustl_ref_assembly
3093899 3098563 | 714492 719141 | 4665 4650 | 95.56 | Subject_028B_FE	wustl_ref_assembly
3098659 3102302 | 722291 725945 | 3644 3655 | 97.37 | Subject_028B_FE	wustl_ref_assembly
3102395 3104455 | 143066 141006 | 2061 2061 | 97.19 | Subject_028B_FE	wustl_ref_assembly
3105897 3106373 | 140590 140115 | 477 476 | 89.73 | Subject_028B_FE	wustl_ref_assembly
3110641 3115612 | 1370979 1366005 | 4972 4975 | 97.43 | Subject_028B_FE	wustl_ref_assembly
3115613 3117271 | 1365862 1364203 | 1659 1660 | 96.81 | Subject_028B_FE	wustl_ref_assembly
3117272 3117592 | 1364029 1363709 | 321 321 | 95.95 | Subject_028B_FE	wustl_ref_assembly
3117551 3117963 | 794073 793675 | 413 399 | 83.49 | Subject_028B_FE	wustl_ref_assembly
3117694 3118001 | 538911 538608 | 308 304 | 84.29 | Subject_028B_FE	wustl_ref_assembly
3117433 3117899 | 2194397 2193971 | 467 427 | 83.80 | Subject_028B_FE	wustl_ref_assembly
3117794 3118171 | 1363551 1363178 | 378 374 | 88.68 | Subject_028B_FE	wustl_ref_assembly
3118227 3118429 | 14125 14327 | 203 203 | 85.37 | Subject_028B_FE	wustl_ref_assembly
3118241 3118429 | 3491503 3491690 | 189 188 | 85.26 | Subject_028B_FE	wustl_ref_assembly
3118297 3118388 | 1149598 1149689 | 92 92 | 97.83 | Subject_028B_FE	wustl_ref_assembly
3118297 3118388 | 353029 353120 | 92 92 | 97.83 | Subject_028B_FE	wustl_ref_assembly
3118297 3118388 | 1145728 1145637 | 92 92 | 94.57 | Subject_028B_FE	wustl_ref_assembly
3118297 3118388 | 3495419 3495510 | 92 92 | 97.83 | Subject_028B_FE	wustl_ref_assembly
3118297 3118388 | 490224 490133 | 92 92 | 97.83 | Subject_028B_FE	wustl_ref_assembly
3118297 3118388 | 1584727 1584636 | 92 92 | 97.83 | Subject_028B_FE	wustl_ref_assembly
3118231 3118387 | 3056129 3055974 | 157 156 | 93.04 | Subject_028B_FE	wustl_ref_assembly
3118535 3118780 | 2066030 2065785 | 246 246 | 97.56 | Subject_028B_FE	wustl_ref_assembly
3118581 3118706 | 2263730 2263606 | 126 125 | 88.98 | Subject_028B_FE	wustl_ref_assembly
3118457 3118780 | 1363204 1362881 | 324 324 | 91.77 | Subject_028B_FE	wustl_ref_assembly
3119416 3119638 | 142947 143170 | 223 224 | 97.77 | Subject_028B_FE	wustl_ref_assembly
3119740 3119916 | 146788 146963 | 177 176 | 92.66 | Subject_028B_FE	wustl_ref_assembly
3119948 3120090 | 1544043 1543902 | 143 142 | 94.41 | Subject_028B_FE	wustl_ref_assembly
3122526 3122595 | 147048 147117 | 70 70 | 98.57 | Subject_028B_FE	wustl_ref_assembly
3122683 3125220 | 148806 151343 | 2538 2538 | 97.24 | Subject_028B_FE	wustl_ref_assembly
3125220 3128339 | 1916820 1913700 | 3120 3121 | 97.47 | Subject_028B_FE	wustl_ref_assembly
3131474 3137722 | 125850 132098 | 6249 6249 | 98.40 | Subject_028B_FE	wustl_ref_assembly
3137723 3138139 | 3475943 3475527 | 417 417 | 96.88 | Subject_028B_FE	wustl_ref_assembly
3138183 3138324 | 1622192 1622333 | 142 142 | 97.89 | Subject_028B_FE	wustl_ref_assembly
3138324 3138815 | 1622553 1623051 | 492 499 | 90.42 | Subject_028B_FE	wustl_ref_assembly
3138470 3138699 | 2582660 2582889 | 230 230 | 98.26 | Subject_028B_FE	wustl_ref_assembly
3139095 3139641 | 1625503 1626049 | 547 547 | 89.91 | Subject_028B_FE	wustl_ref_assembly
3139520 3139775 | 1626869 1627121 | 256 253 | 84.21 | Subject_028B_FE	wustl_ref_assembly
3140309 3141951 | 1627877 1629521 | 1643 1645 | 97.27 | Subject_028B_FE	wustl_ref_assembly
3141884 3141951 | 3510807 3510874 | 68 68 | 98.53 | Subject_028B_FE	wustl_ref_assembly
3142071 3143926 | 1629742 1631598 | 1856 1857 | 96.66 | Subject_028B_FE	wustl_ref_assembly
3143929 3144168 | 9099 9338 | 240 240 | 92.12 | Subject_028B_FE	wustl_ref_assembly
3144268 3150103 | 1750531 1756318 | 5836 5788 | 96.10 | Subject_028B_FE	wustl_ref_assembly
3150106 3155479 | 2442847 2437480 | 5374 5368 | 97.25 | Subject_028B_FE	wustl_ref_assembly
3155921 3159399 | 1115987 1112505 | 3479 3483 | 98.91 | Subject_028B_FE	wustl_ref_assembly
3159534 3161466 | 1112480 1110548 | 1933 1933 | 99.12 | Subject_028B_FE	wustl_ref_assembly
3161526 3166699 | 841182 846355 | 5174 5174 | 98.72 | Subject_028B_FE	wustl_ref_assembly
3166708 3167104 | 1945169 1945565 | 397 397 | 98.24 | Subject_028B_FE	wustl_ref_assembly
3168072 3169209 | 1945580 1946731 | 1138 1152 | 94.01 | Subject_028B_FE	wustl_ref_assembly
3171017 3171319 | 1950695 1951011 | 303 317 | 93.06 | Subject_028B_FE	wustl_ref_assembly
3171325 3172556 | 1951016 1949771 | 1232 1246 | 95.18 | Subject_028B_FE	wustl_ref_assembly
3172553 3174565 | 1947618 1945580 | 2013 2039 | 89.82 | Subject_028B_FE	wustl_ref_assembly
3175459 3175864 | 1945565 1945160 | 406 406 | 98.03 | Subject_028B_FE	wustl_ref_assembly
3175890 3176488 | 2228641 2228108 | 599 534 | 83.25 | Subject_028B_FE	wustl_ref_assembly
3177561 3177849 | 2228117 2227833 | 289 285 | 94.12 | Subject_028B_FE	wustl_ref_assembly
3178699 3180190 | 2227629 2226138 | 1492 1492 | 98.73 | Subject_028B_FE	wustl_ref_assembly
3178772 3179883 | 1248013 1246902 | 1112 1112 | 91.37 | Subject_028B_FE	wustl_ref_assembly
3180187 3180414 | 2806127 2805900 | 228 228 | 98.25 | Subject_028B_FE	wustl_ref_assembly
3180190 3180442 | 2491793 2492045 | 253 253 | 98.42 | Subject_028B_FE	wustl_ref_assembly
3180190 3182816 | 1840988 1843614 | 2627 2627 | 98.40 | Subject_028B_FE	wustl_ref_assembly
3182630 3182754 | 2298843 2298719 | 125 125 | 90.40 | Subject_028B_FE	wustl_ref_assembly
3182627 3182816 | 3045109 3044920 | 190 190 | 95.26 | Subject_028B_FE	wustl_ref_assembly
3182672 3182816 | 2492042 2492186 | 145 145 | 95.86 | Subject_028B_FE	wustl_ref_assembly
3182817 3185194 | 647611 649988 | 2378 2378 | 97.86 | Subject_028B_FE	wustl_ref_assembly
3185194 3187494 | 463563 461263 | 2301 2301 | 98.65 | Subject_028B_FE	wustl_ref_assembly
3187496 3188171 | 3478712 3479387 | 676 676 | 97.93 | Subject_028B_FE	wustl_ref_assembly
3189645 3189864 | 2911732 2911951 | 220 220 | 95.00 | Subject_028B_FE	wustl_ref_assembly
3189856 3190717 | 2913558 2914419 | 862 862 | 97.68 | Subject_028B_FE	wustl_ref_assembly
3189643 3190664 | 3391249 3392270 | 1022 1022 | 97.16 | Subject_028B_FE	wustl_ref_assembly
3189645 3190717 | 3232230 3231158 | 1073 1073 | 97.20 | Subject_028B_FE	wustl_ref_assembly
3190374 3190734 | 3295935 3295575 | 361 361 | 98.89 | Subject_028B_FE	wustl_ref_assembly
3191037 3192433 | 3391250 3392646 | 1397 1397 | 98.64 | Subject_028B_FE	wustl_ref_assembly
3191033 3191639 | 3366231 3365625 | 607 607 | 98.85 | Subject_028B_FE	wustl_ref_assembly
3191038 3192433 | 3232230 3230835 | 1396 1396 | 99.21 | Subject_028B_FE	wustl_ref_assembly
3191038 3191257 | 2911732 2911951 | 220 220 | 98.64 | Subject_028B_FE	wustl_ref_assembly
3191249 3192431 | 2913558 2914740 | 1183 1183 | 99.07 | Subject_028B_FE	wustl_ref_assembly
3192188 3192431 | 3295585 3295343 | 244 243 | 99.18 | Subject_028B_FE	wustl_ref_assembly
3192188 3192431 | 1898269 1898026 | 244 244 | 98.36 | Subject_028B_FE	wustl_ref_assembly
3192918 3193724 | 2262535 2263341 | 807 807 | 96.16 | Subject_028B_FE	wustl_ref_assembly
3192429 3193724 | 2064364 2065659 | 1296 1296 | 96.30 | Subject_028B_FE	wustl_ref_assembly
3193130 3193722 | 2096774 2097366 | 593 593 | 95.80 | Subject_028B_FE	wustl_ref_assembly
3193126 3193714 | 3140816 3140228 | 589 589 | 96.10 | Subject_028B_FE	wustl_ref_assembly
3192483 3193724 | 2260106 2261347 | 1242 1242 | 96.95 | Subject_028B_FE	wustl_ref_assembly
3192429 3193724 | 1361461 1362756 | 1296 1296 | 96.46 | Subject_028B_FE	wustl_ref_assembly
3193725 3194977 | 2061868 2063120 | 1253 1253 | 99.36 | Subject_028B_FE	wustl_ref_assembly
3193725 3194977 | 1799254 1800506 | 1253 1253 | 99.28 | Subject_028B_FE	wustl_ref_assembly
3193843 3194566 | 3507150 3507873 | 724 724 | 99.17 | Subject_028B_FE	wustl_ref_assembly
3193846 3194200 | 3510453 3510807 | 355 355 | 98.87 | Subject_028B_FE	wustl_ref_assembly
3194659 3194977 | 2095601 2095919 | 319 319 | 99.06 | Subject_028B_FE	wustl_ref_assembly
3194680 3194977 | 1359982 1360279 | 298 298 | 99.33 | Subject_028B_FE	wustl_ref_assembly
3194713 3194977 | 3509630 3509894 | 265 265 | 99.62 | Subject_028B_FE	wustl_ref_assembly
3194709 3194977 | 2257804 2258073 | 269 270 | 99.63 | Subject_028B_FE	wustl_ref_assembly
3194978 3196192 | 3477496 3478710 | 1215 1215 | 99.51 | Subject_028B_FE	wustl_ref_assembly
3196193 3197194 | 3433588 3432587 | 1002 1002 | 99.60 | Subject_028B_FE	wustl_ref_assembly
3197090 3197194 | 3310658 3310554 | 105 105 | 98.10 | Subject_028B_FE	wustl_ref_assembly
3197194 3197706 | 2259502 2260012 | 513 511 | 99.03 | Subject_028B_FE	wustl_ref_assembly
3197194 3198163 | 3141409 3140521 | 970 889 | 90.72 | Subject_028B_FE	wustl_ref_assembly
3197194 3198163 | 2064387 2065356 | 970 970 | 99.18 | Subject_028B_FE	wustl_ref_assembly
3197194 3197439 | 1359737 1359982 | 246 246 | 98.78 | Subject_028B_FE	wustl_ref_assembly
3197194 3197579 | 3508259 3507874 | 386 386 | 99.48 | Subject_028B_FE	wustl_ref_assembly
3197194 3198163 | 1361484 1362453 | 970 970 | 99.69 | Subject_028B_FE	wustl_ref_assembly
3197225 3198163 | 2260106 2261044 | 939 939 | 98.94 | Subject_028B_FE	wustl_ref_assembly
3197660 3198163 | 2262535 2263038 | 504 504 | 98.61 | Subject_028B_FE	wustl_ref_assembly
3197872 3198163 | 2096774 2097066 | 292 293 | 97.61 | Subject_028B_FE	wustl_ref_assembly
3198163 3199088 | 1370980 1371905 | 926 926 | 97.41 | Subject_028B_FE	wustl_ref_assembly
3199088 3199967 | 3373056 3373935 | 880 880 | 98.64 | Subject_028B_FE	wustl_ref_assembly
3199968 3200782 | 2061868 2061053 | 815 816 | 99.14 | Subject_028B_FE	wustl_ref_assembly
3199968 3200782 | 1799254 1798439 | 815 816 | 99.26 | Subject_028B_FE	wustl_ref_assembly
3200125 3200526 | 3509627 3509225 | 402 403 | 99.26 | Subject_028B_FE	wustl_ref_assembly
3200162 3200596 | 3495580 3496015 | 435 436 | 99.77 | Subject_028B_FE	wustl_ref_assembly
3200778 3201582 | 1945167 1944321 | 805 847 | 93.62 | Subject_028B_FE	wustl_ref_assembly
3201583 3202203 | 1951429 1952049 | 621 621 | 98.23 | Subject_028B_FE	wustl_ref_assembly
3202204 3202822 | 1952051 1951433 | 619 619 | 97.09 | Subject_028B_FE	wustl_ref_assembly
3202827 3203441 | 3434598 3433984 | 615 615 | 98.54 | Subject_028B_FE	wustl_ref_assembly
3203445 3203596 | 714489 714338 | 152 152 | 96.71 | Subject_028B_FE	wustl_ref_assembly
3203598 3204051 | 714248 713795 | 454 454 | 97.80 | Subject_028B_FE	wustl_ref_assembly
3204053 3204641 | 3309966 3310554 | 589 589 | 98.14 | Subject_028B_FE	wustl_ref_assembly
3204642 3205193 | 2972484 2973035 | 552 552 | 98.19 | Subject_028B_FE	wustl_ref_assembly
3205190 3205727 | 741658 742195 | 538 538 | 97.96 | Subject_028B_FE	wustl_ref_assembly
3205727 3206251 | 153661 153137 | 525 525 | 99.62 | Subject_028B_FE	wustl_ref_assembly
3206249 3206774 | 1323588 1324113 | 526 526 | 97.72 | Subject_028B_FE	wustl_ref_assembly
3206249 3206774 | 3436822 3436297 | 526 526 | 96.96 | Subject_028B_FE	wustl_ref_assembly
3206249 3206374 | 489582 489457 | 126 126 | 96.83 | Subject_028B_FE	wustl_ref_assembly
3206249 3206374 | 433381 433256 | 126 126 | 96.83 | Subject_028B_FE	wustl_ref_assembly
3206252 3206774 | 942267 941745 | 523 523 | 97.90 | Subject_028B_FE	wustl_ref_assembly
3206249 3206774 | 346181 346706 | 526 526 | 98.29 | Subject_028B_FE	wustl_ref_assembly
3206775 3207224 | 3376097 3375648 | 450 450 | 97.33 | Subject_028B_FE	wustl_ref_assembly
3207225 3207567 | 1034566 1034908 | 343 343 | 98.25 | Subject_028B_FE	wustl_ref_assembly
3207568 3207853 | 3436296 3436011 | 286 286 | 95.12 | Subject_028B_FE	wustl_ref_assembly
3207570 3207871 | 489471 489170 | 302 302 | 98.34 | Subject_028B_FE	wustl_ref_assembly
3207568 3207853 | 941744 941463 | 286 282 | 81.16 | Subject_028B_FE	wustl_ref_assembly
3207568 3207871 | 1324114 1324416 | 304 303 | 98.68 | Subject_028B_FE	wustl_ref_assembly
3207572 3207776 | 346711 346912 | 205 202 | 83.25 | Subject_028B_FE	wustl_ref_assembly
3207610 3207871 | 323499 323760 | 262 262 | 98.85 | Subject_028B_FE	wustl_ref_assembly
3207570 3207872 | 433270 432968 | 303 303 | 96.37 | Subject_028B_FE	wustl_ref_assembly
3207706 3207871 | 465412 465247 | 166 166 | 96.39 | Subject_028B_FE	wustl_ref_assembly
3207707 3207855 | 2167397 2167250 | 149 148 | 81.46 | Subject_028B_FE	wustl_ref_assembly
3207872 3208173 | 2063715 2063415 | 302 301 | 99.34 | Subject_028B_FE	wustl_ref_assembly
3207872 3208173 | 2258668 2258368 | 302 301 | 98.68 | Subject_028B_FE	wustl_ref_assembly
3207872 3208173 | 1801100 1800801 | 302 300 | 99.01 | Subject_028B_FE	wustl_ref_assembly
3207873 3208173 | 1360874 1360574 | 301 301 | 99.34 | Subject_028B_FE	wustl_ref_assembly
3207873 3208168 | 2096514 2096219 | 296 296 | 98.31 | Subject_028B_FE	wustl_ref_assembly
3208174 3208474 | 2261045 2261345 | 301 301 | 97.67 | Subject_028B_FE	wustl_ref_assembly
3208174 3208466 | 3140520 3140228 | 293 293 | 99.32 | Subject_028B_FE	wustl_ref_assembly
3208174 3208474 | 2065357 2065657 | 301 301 | 100.00 | Subject_028B_FE	wustl_ref_assembly
3208174 3208474 | 2263039 2263339 | 301 301 | 99.67 | Subject_028B_FE	wustl_ref_assembly
3208174 3208474 | 2097067 2097366 | 301 300 | 99.00 | Subject_028B_FE	wustl_ref_assembly
3208174 3208474 | 1362454 1362754 | 301 301 | 99.34 | Subject_028B_FE	wustl_ref_assembly
3208330 3208474 | 2650048 2650192 | 145 145 | 99.31 | Subject_028B_FE	wustl_ref_assembly
