# Supplementary material for: Expansion of intestinal Prevotella copri correlates with enhanced susceptibility to arthritis
Source: eLife. 2013 Nov 5;2:e01202. doi: 10.7554/eLife.01202 (PMC3816614; doi:10.7554/eLife.01202)
Supplement: Figure 2—source data 1. — DOI: http://dx.doi.org/10.7554/eLife.01202.010 [file elife01202s003.zip › Figure_2/Panel_B/nucmer_out/028B_wustl.delta]

/home/sczesa01/synteny_plot/pseudochroms/Subject_028B_FE.pseudochrom.fa /home/sczesa01/synteny_plot/pseudochroms/wustl_ref_assembly.fa
NUCMER
>Subject_028B_FE wustl_ref_assembly 3208474 3511610
1 2704 3156775 3154072 53 53 0
0
3114 5256 3154031 3151888 81 81 0
-2123
0
5257 6628 3151789 3150418 30 30 0
0
6624 7480 3150175 3149308 53 53 0
-167
-1
-1
-1
-1
-1
-1
-1
-1
-2
-1
0
7592 16966 1561658 1552334 285 285 0
-1764
-1
-1
30
2749
3
1
1
1
2
1
1
1
1
10
1
4
1
3
1
1
1
1
5
1
1
1
1
1
1
1
1
1
1
1
4
1
1
1
1
1
1
1
1
2
1
1
1
1
1
1
1
1
1
1
3
0
18485 19039 1552290 1551735 7 7 0
-61
0
19036 23648 1549582 1544972 107 107 0
-1563
1786
1
6
0
24767 24989 136835 136610 39 39 0
-18
-48
-6
-13
5
108
-11
0
24829 25102 1544981 1544685 35 35 0
5
-9
-1
-141
-1
-1
-1
-1
-1
-1
-4
-1
-1
-1
-1
-1
-1
-2
-1
-1
-1
-1
-1
-1
-1
0
25111 25406 1542997 1542702 13 13 0
158
-4
0
25500 25777 1544693 1544416 2 2 0
0
25969 27552 1540312 1538729 108 108 0
285
-4
514
-681
0
27545 29437 1175343 1173452 58 58 0
181
-6
-378
4
1315
0
27561 28551 1542312 1541322 31 31 0
165
-6
0
28231 28666 3508793 3508358 53 53 0
154
2
-5
-4
-196
5
10
-4
0
28696 29461 1541319 1540555 20 20 0
731
0
29447 30328 1540371 1539490 20 20 0
-12
846
-9
5
0
34961 37201 1532208 1529969 89 89 0
-34
6
87
-4
-271
26
3
1767
-3
0
37299 57400 1524086 1503966 717 717 0
-34
-1
-1
-3712
7
-4697
-1
-2
6
1
-9
-3
-690
-1
-1
-1
-1
-1
-1
-1
-1
-1
-10
-29
-3634
5
-2478
-2133
138
0
57877 58176 1246819 1246520 56 56 0
-97
15
-34
-1
8
10
12
-47
9
-60
0
73644 78030 1503904 1499469 166 166 0
87
-1547
-1
-1
-1
-1
-1
-7
-1
-1
-1
-1
-1
-3
-3
-1
-4
-1
-7
-1
-1
-2
-4
-1
-5
-1
-1
-1
-1
-1
-1
-2
-2
-3
-1
-2
-1
-1
-2
-1
-5
-3
-2
-4
-1
-1
-1
-1
-1
-5
-1
-7
1446
0
80229 101432 1497316 1476135 289 289 0
2215
22
1285
63
1
1
-7552
-4182
2613
1
1
9
1
1
1
1
1
1
1
1
1
1
1
1
1
1
0
102641 109275 1475811 1469177 145 145 0
0
113746 113892 3150203 3150349 14 14 0
0
113746 113887 3495428 3495567 10 10 0
91
8
0
113746 113892 353038 353184 9 9 0
0
113746 113829 381471 381554 4 4 0
0
113746 113892 490215 490067 15 15 0
-95
-6
0
113746 113892 1588357 1588211 11 11 0
0
113746 113892 1584718 1584572 11 11 0
0
113746 113892 1307685 1307831 16 16 0
0
113746 113892 1149607 1149753 15 15 0
0
113746 113892 8645 8499 14 14 0
-93
7
0
113885 114864 1468932 1467920 83 83 0
-242
-1
-1
-1
-1
-1
-1
-1
-1
-1
-1
-3
-1
-1
-1
-1
-1
-1
-1
-1
-1
-1
-1
-1
-1
-1
-1
-1
-1
-1
-1
-3
-1
-1
-1
-1
-1
-1
-2
-1
-1
-1
-1
165
1
1
1
1
1
1
1
234
1
0
113885 116009 11007 8880 209 209 0
-1412
-56
-6
-20
-14
-101
6
1
4
-337
-52
8
4
0
115215 115605 1467908 1467510 51 51 0
-38
-44
-57
-1
-12
-13
-28
-1
-1
-2
100
1
0
116234 117054 3474396 3473576 43 43 0
0
116234 117061 3472441 3471614 52 52 0
0
117081 117283 5373 5171 10 10 0
0
117483 127008 1461683 1452192 311 311 0
-1155
-1231
3
657
1
1
1
1
1
5
3358
1
1
1
1
5
2
1
1
1
1
1
1
1
1
1
1
1
1
1
1
1
1
1
1
1
1
1
1
42
-2742
-9
0
126583 126662 33705 33626 1 1 0
0
127008 127147 1450208 1450069 10 10 0
126
-3
0
127170 131644 1449671 1445168 197 197 0
-187
-1
-1
-1
-1
-1
-1
-1
-1
-1
-1
-1
-1
-1
-1
-1
-1
-1
-1
-1
-870
3
2373
-3
753
-7
-64
-1
-1
-5
-2
-2
-122
-1
-1
0
131801 133068 1444969 1443702 59 59 0
-1208
5
0
133389 140260 1443363 1436509 264 264 0
1143
1
1
1
2492
1
1
1
4
1
15
1
1
14
2
2
1
5
-26
0
140041 140260 3474740 3474959 22 22 0
0
140041 140260 3062173 3062392 22 22 0
0
140266 150631 1436156 1425798 384 384 0
382
6358
-6
135
-7
2956
1
1
-266
-6
8
3
-29
6
24
1
1
0
150737 156913 1425692 1419519 256 256 0
-1357
3
1839
1
1
1408
-508
0
159069 159206 1419684 1419547 6 6 0
0
171613 172637 1417929 1416905 27 27 0
89
-5
0
172699 176550 1416913 1413061 125 125 0
-2156
0
176655 176800 1412722 1412577 6 6 0
0
176767 176989 1412953 1412731 16 16 0
0
176939 182266 1412563 1407218 133 133 0
-2970
-1
-1
-1
-2
-4
-1
-1
-7
3
-9
4
-1277
-1
-1
-1
-1
-1
-1
-1
-1
-7
0
182303 189526 1407077 1399854 93 93 0
-817
394
0
189594 190654 1399689 1398629 22 22 0
0
190653 190943 1034565 1034275 12 12 0
0
192339 192554 1034252 1034037 6 6 0
0
197248 200256 1033806 1030782 102 102 0
217
-1607
-1
-1
-1
-1
-1
-1
-1
-1
-1
-1
-1
-1
-1
-764
-1
-1
0
200538 200729 1028625 1028437 18 18 0
-10
24
16
42
1
0
200721 201257 393677 393141 65 65 0
0
201268 201411 390681 390538 5 5 0
0
201268 201411 1017138 1016995 5 5 0
0
201471 203355 1015058 1013174 25 25 0
0
208400 208975 1013130 1012555 12 12 0
0
209717 223707 1012504 998520 290 290 0
23
3101
1
1
1
1
1
2440
1
-7
-1
-94
6830
-3
0
249171 249288 996142 996025 7 7 0
0
249313 265019 992303 976498 337 337 0
-128
-1
-4650
-1
-1
-1
-5
-2
-1
-4
-1
-1
-5
-3
-1
-4
-1
-1
-1
-1
-1
-7
-1
-1
-1
-1
-1
-1
-1
-1
-1
-1
-1
-1
-1
-1
-1
-1
-1
-1
-1
-3
-1
-1
-6
-1
-1
-1
-1
-1
-1
-1
-1
-1
-1
-1
-1
-1
-1
-1
-1
-1
-1
-1
-1
-1
-1
-1
-1
-1
-1
-1
-1
-1
-4
-1
-1
-1
-1
-1
-1
-1
-1
-873
-1144
-1
-5
-1
-4
-7
-1
-1
-1
-4
-1
-1
-1
-1
-1
-2
17
-6
4
4
-2873
1873
-67
-824
557
1
1
-2467
-53
0
249303 249445 994053 993911 4 4 0
0
265676 280986 976506 961206 273 273 0
-248
-48
-4256
-4541
1047
3251
183
1
1
1
1
1
1
1
1
3
1
1
15
-1162
-467
7
0
281093 281206 961110 960997 5 5 0
0
290305 290484 960953 960774 7 7 0
0
292078 292213 961086 960951 4 4 0
0
292209 292370 942898 942736 4 4 0
5
-96
-1
0
292408 292982 146169 146743 38 38 0
-453
4
0
293168 293248 928964 928884 3 3 0
0
293942 294024 942906 942824 0 0 0
0
294068 294220 928814 928663 8 8 0
23
0
295181 308485 3162741 3176041 215 215 0
3726
1
3
1
1
1
1
1
1
1
1
156
-2180
-2972
-1
-1
-1
-4
-2
-4195
0
308594 314641 3176029 3182093 195 195 0
6
-578
-1
-4
-1
-1
-1
-1
-1
-1
-1
-1
-1
-1
-1
-1
-1
-1
-1
0
308749 308879 2453097 2453227 21 21 0
-50
4
18
-7
0
314593 325039 3204074 3214568 381 381 0
127
-156
-1
-1
-1
-1
-1
-1
-1
-1
-1
-1
-1
-1
-1
-1
-1
-1
-1
-1
-1
-1
-1
-1
-1
-1
-1
-1
-1
-1
-1
-1
-1
-1
-1
-1
-1
-70
-1
-1
-2057
-7005
-1
-1
-3
-1
-1
-1
-4
-2
0
325173 326277 3214712 3215877 136 136 0
-911
-1
-1
-1
-1
-1
-1
-1
-1
-1
-1
-3
-1
-3
-13
-1
-4
-6
-1
-1
-3
-1
-6
-1
-11
-5
-1
-1
-2
-1
-4
-1
-1
-8
-4
-1
-1
-1
-1
-1
-1
-1
-1
-1
-1
-1
-1
-1
-1
-3
-10
-1
-1
-1
-1
-1
-1
-1
-1
-1
-1
0
327763 327857 3216021 3216115 2 2 0
0
327792 327925 3215889 3216022 2 2 0
0
327898 328035 3217305 3217442 4 4 0
0
331155 331583 3217685 3218113 10 10 0
0
332560 333834 3218109 3219383 30 30 0
0
334356 337113 3219500 3222256 90 90 0
1782
-3
410
0
337107 338185 3222439 3223517 63 63 0
-976
-6
-1
13
1
1
0
339814 346192 3223668 3230029 341 341 0
-1394
6
-791
-29
-1
62
1
1
1
1
1
1
1
1
1
1
1
1
1
4
1
2
1
1
1
1
1
3
1
1
1
1
1
1
1
1
1
1
1
4
1
1
1
1
1
1
1
1
1
1
1
2
9
1
1
1
1
1
1
1
1
1
1
1
1
1
1
-539
-1
-1
-1
-1
-1
-1
-1
-1
-1
-1
-1
-1
-1
-1
-1
-1
-1
-1
-1
-1
-1
-1
-1
-1
-1
-1
-1
-1
-1
-1
-1
-1
-1
-1
-1
-3
-1
-1
-2
-1
-1
0
349238 353424 2910836 2906641 127 127 0
-424
26
-234
-1
-1
-1
-1
-1
-1
-1
-1
-1
-1
-1
-1
-3
-3
3458
1
1
1
1
1
1
-13
0
355163 355733 2904938 2904369 13 13 0
13
0
356290 357066 2904046 2903283 120 120 0
59
-38
4
19
-7
41
1
-5
-1
-64
3
-234
6
2
1
2
4
1
1
2
5
1
3
4
1
253
-5
0
357507 357908 2895875 2895477 64 64 0
40
-4
135
-67
4
91
1
1
-28
-26
3
0
357579 360014 2902777 2900388 192 192 0
32
22
18
34
-34
3
-13
4
-49
-1
-1
10
154
1279
1
1
1
1
1
1
1
1
2
1
2
1
1
3
1
1
1
1
1
1
70
1
1
1
1
1
1
1
1
1
1
1
1
1
1
1
1
1
1
1
1
1
1
1
-159
-1
0
360169 366337 2895273 2889075 194 194 0
1316
-212
2143
-12
-731
-1
-1
-1
-1
-1
-1
-1
-1
-1
-1
-1
-3
-1
-1
-1
-4
-1
-1
-1
-1
-1
-1
-1
-1
-1
-2
-1
-1
-1
17
-5
0
366328 369036 2889025 2886298 79 79 0
-1809
-1
-1
-1
-1
-1
-1
-1
-1
-1
-1
-1
-1
-1
-1
-822
-1
-21
-1
0
369669 370901 2885662 2884409 55 55 0
-598
-1
-1
-1
-1
-1
-1
-2
-1
-1
-2
-1
-1
-1
-1
-1
-1
-1
-1
-1
-2
0
371011 371396 2884409 2884024 35 35 0
44
-138
26
-27
0
377706 377867 2883878 2883717 5 5 0
0
378040 383317 2883658 2878380 146 146 0
-516
-1
487
2237
-13
0
383434 384566 2878380 2877248 70 70 0
-982
5
87
-3
0
384661 385651 2877032 2876042 51 51 0
0
387169 390749 2875964 2872366 85 85 0
-182
-1
-1
-1
-1093
-1
-1
-1
-1
-1
-1
-1
-1
-1
-1
-1
-1
-1
0
390911 392493 2872077 2870495 34 34 0
0
392632 395376 2870275 2867531 42 42 0
0
395386 407989 551804 564403 204 204 0
-3753
150
24
4879
2261
1
108
-71
0
406373 406451 2917739 2917817 0 0 0
0
408418 429395 564443 585417 451 451 0
5069
-1298
-50
-1
2643
-1424
1903
82
1
1
1
1
2444
-4
-175
4
-3771
0
429644 430177 585549 586081 9 9 0
11
0
435618 435794 592358 592534 6 6 0
0
435820 436013 593084 593276 20 20 0
36
0
436272 447747 593281 604752 271 271 0
731
46
1
7258
-28
3
0
464669 464983 618265 618579 43 43 0
0
466147 495193 618584 647609 637 637 0
-229
-1
-1
-1
-1
-1
-1
-1
21
1
1
2
1
1
1
1
-249
-3212
7
927
1100
161
1
1
1
1
1
1
3
1
1
1
1
2
1
1
1
1
1
1
1
1
-5652
-1512
2247
-5
-2336
45
-3509
4
773
0
466171 466406 756201 755966 30 30 0
-156
5
0
466174 466407 3377491 3377258 36 36 0
-153
5
0
495195 501742 2709411 2715951 238 238 0
188
-11
-3
-3
-1
-3
31
1
1
1
5
1
1
1
3
1
-10
-1
121
-6
7
-25
7
45
1
-1187
3
0
501974 504545 3072646 3070075 206 206 0
-146
4
0
506307 510864 2715908 2720439 204 204 0
946
1
1
1
1
1
2
7
1
1
2
1
1
1
7
1
5
5
1
1
-773
-4
7
251
429
21
16
1500
-4
177
299
1
0
511242 512439 2720453 2721650 34 34 0
0
512560 514594 2721651 2723685 27 27 0
0
514671 515281 2723841 2724451 7 7 0
0
515597 517875 2724757 2727035 51 51 0
11
-5
0
517878 519172 2727208 2728504 82 82 0
1045
-61
-5
-145
0
519242 520068 2740115 2740941 37 37 0
0
520069 526082 2741960 2747974 121 121 0
-20
-7
-1
-1
-766
3
351
1
4832
0
526246 582812 2747975 2804567 979 979 0
383
1254
1
1
3565
-9089
-1
1670
2650
-1256
-66
-8300
-2753
1865
1
5035
-2991
-1
5161
1
1
1
1
1
1
1
1
1
1
1
1
1
1
1
1
1
1
1
1
1
1
1
1
1
1
1
1
86
-8
-1572
-1
-5
-1
-1
-5
-1
-1
-12
-3
-1
5
1
-1813
4
-2572
-1
-1
-1
-1
-1
-1
-1
-1
-1
-1
-1
-1
-1
-1
-1
-1
-1
-1
-1
-1
-1
-1
-1
-1
-1
-1
-1
-1
-1
-1
-1
-1
-1
-1
-1
-1
-1
-1
-1
-1
-1
-1
-1
-1
-1
-1
-1
-1
-1
4342
1
0
559004 559092 920362 920450 0 0 0
0
584930 585224 2275855 2276151 22 22 0
-56
8
-22
-1
0
584932 586523 996925 998518 95 95 0
-54
8
-21
-1
-1328
33
22
-110
0
584933 585612 2034922 2035603 28 28 0
-53
8
-21
-1
0
584934 585197 3364972 3364707 21 21 0
-52
8
-21
-1
0
584934 585171 3366468 3366229 19 19 0
-52
8
-22
-1
0
584934 586523 3398191 3399782 96 96 0
-52
8
-21
-1
-1328
33
22
16
-7
-88
0
584934 586523 1827157 1828749 92 92 0
-52
8
-21
-1
-1328
33
22
-23
-88
0
585573 586523 2299240 2300190 67 67 0
-768
33
22
-111
0
585606 586523 3364706 3363785 68 68 0
-7
-4
-9
-18
-701
33
22
16
-7
-88
0
585879 586064 3305043 3305228 41 41 0
0
585879 586064 176761 176946 41 41 0
0
586146 586523 2035603 2035981 39 39 0
-195
33
-26
22
-86
0
586183 586523 2276150 2276488 37 37 0
74
-84
5
28
22
16
-7
-88
0
587321 590018 2109027 2111723 101 101 0
8
0
590019 590154 2114139 2114274 4 4 0
0
593526 595040 2117360 2118874 29 29 0
0
595234 595331 2120750 2120847 5 5 0
0
596324 601175 2120912 2125838 226 226 0
-5
-2998
-1
-1
-1
-1
-1
-1
-1
-3
-1
-1
-1
-1
-1
-3
-1
-4
-1
-1
-5
-1
-1
-2
-1
-1
-1
-2
-1
-1
-1
-3
-1
-1
-1
-1
-2
-1
-3
-1
-1
-1
-1
-1
-1
-1
-5
-1
-1
-1
-1
-1
-1
-1
-6
-3
-1
-4
-1
-1
-1
-1
-1
-1
-1
-1
-1
-3
-1
-1
-5
-1
-1
-1
-1
-1
-3
-1
-1
1670
1
1
8
0
609575 613439 2134973 2138835 64 64 0
9
1
4
2400
-11
-1074
0
613468 623588 2139061 2149179 150 150 0
1300
1
0
624638 631002 2150288 2156652 80 80 0
0
631008 636430 2156779 2162171 218 218 0
-189
135
1
1
1
1
1
1
1
1
1
1
1
1
1
1
1
1
1
1
1
1
1
1
1
1
1
1
1
1
1
1
1
1
1
1
1
1
1
1
1
1
1
1
-283
-1
-1
-1
-1
-1
-1
-1
-1
-1
-1
-1
-1
-2
-1
-1
-1
-1186
-1
-1
81
1
1
1
1
1
7
1
4
2730
-619
-10
0
637698 637818 3471363 3471485 9 9 0
-72
-1
0
637698 637916 3473354 3473575 21 21 0
-72
-1
-143
0
637863 638183 146169 146467 29 29 0
143
1
1
1
1
1
1
1
1
1
1
1
1
1
1
1
1
1
1
1
1
1
0
638115 638388 146509 146782 20 20 0
-113
3
0
638183 638367 862084 861899 20 20 0
-5
4
-42
0
638907 643674 2821780 2826547 117 117 0
0
646036 647936 2826870 2828771 81 81 0
-57
-2
-1
15
2
2
-1079
6
-724
0
647929 652752 2829948 2834771 112 112 0
0
653162 653472 2836353 2836663 24 24 0
0
653586 655778 2836663 2838868 109 109 0
-2109
-1
-1
-1
-1
-6
-1
-1
-5
-1
-1
-1
-3
0
656919 671848 2842583 2857498 482 482 0
394
5
1
3
1
5
1
1
1
1
4
1
1
1
1
12
1
6
1
3
1
1
1
1
1
1
-50
-10
-252
133
76
-23
-3904
-1
-1
-1
-1
-1
-1
-1
-1
-1
-1
-1
-1
-1
-1
-1
-1
-1
-1
-1
-1
-1
-1
-1
33
1
-39
2057
1
1966
1
1
1
1
1
1
1
1
1
1
0
671850 673439 3373937 3375501 72 72 0
481
1
1
1
1
1
1
1
1
1
1
1
1
1
1
1
1
24
1
1
1
1
1
1
28
0
674423 674567 2634282 2634427 16 16 0
93
-5
-16
0
674731 675224 619130 618614 98 98 0
-39
-53
3
22
-18
-1
-1
-1
-1
-1
-1
-1
-1
-1
-1
-2
-2
-1
-3
-1
-1
-1
-1
-1
-7
-123
-1
0
674962 675504 3377226 3377768 16 16 0
0
674995 675220 755966 756191 26 26 0
0
675331 675452 766012 766132 13 13 0
19
0
682092 682462 3393005 3393375 10 10 0
0
682092 682462 2300553 2300923 10 10 0
0
682766 683218 3393373 3393825 28 28 0
0
682768 683218 2300923 2301373 22 22 0
0
683223 686059 2302955 2305781 228 228 0
57
1
1358
1
1
1
1
1
561
-4
565
1
3
-152
3
-98
0
686148 692360 2305942 2312163 229 229 0
6
353
1
1
1
1
1
1
1
1
1
1
1
1
1
-677
17
-684
-3
-1
-1
-1
-3
-18
-1
-1
-1
-1
-1
-1
-1
-1
-1
-1
-1
-1
-1
-1
-3
-1
-3
0
692751 693651 2312156 2313060 34 34 0
-278
-1
-7
-5
0
698106 699057 2316459 2317410 44 44 0
-927
16
0
700543 700944 1817091 1817488 70 70 0
215
2
1
6
4
2
-6
-50
0
724709 727757 2334323 2337363 97 97 0
28
926
1
1
1
1
1
1
2060
-5
0
726719 727279 2296964 2297524 102 102 0
-118
5
19
1
-8
-2
-60
4
-192
3
120
-3
0
727764 729336 2337478 2339049 63 63 0
1535
0
729343 730029 2345112 2345798 36 36 0
0
731054 731473 2353651 2354070 18 18 0
0
731465 731709 2354584 2354828 2 2 0
0
731742 733003 2340829 2342090 36 36 0
0
731710 733001 2356498 2357789 43 43 0
0
734009 734255 2357963 2358209 10 10 0
0
735254 746328 2358208 2369279 243 243 0
427
1
3972
1
-4798
105
-5
0
755258 755537 2369388 2369659 19 19 0
-35
134
1
1
1
1
1
1
7
1
1
-72
0
755302 755627 3506992 3506671 11 11 0
35
102
1
1
0
755302 755627 2164641 2164320 15 15 0
133
1
1
1
3
-72
0
755302 755627 3031247 3030924 13 13 0
137
1
1
-43
0
755306 755627 1729052 1729370 16 16 0
133
1
1
-43
23
0
755987 762284 1868806 1862504 195 195 0
-3739
-1
7
6
-5
-4
-13
-7
-21
0
762284 780968 1862360 1843615 653 653 0
-613
-1
-9
-1
-5
-1
-1
-1
-1
-1
-1
-1
-1
-3
-1
-1
-7
-8
-9
-1
6
1
-7
-1
-1
-1
-4
-1
-3
-1
-1
-1
-1
-9
-2
-1
-2292
-1
-1
1389
1
1
1
1
1
1
-529
-1
-1
-1
-1
-1
-1
-1
-1
-1
-1
-1
-1
-1
-1
-1
-1
-1
-1
-1
-1
-1
-1
-1
-1
-1
-1
-1
-1
-1
-1
-1
-1
-1
-1
-1
-1
-1
-1
-1
-1
-1
-1
-1
-1
-1
-1
-1
-1
-1
-1
-1
-4
-1
-1
-1
-1
-1
-1
-1
-1
-1
1180
1
1
1
1
1
1
1
1
1
1
1
1
1
1526
24
1
1
1
1
1
1
1
1
-1619
-1
-1
-1
-1
-1
-1
-1
-1
-1
-1
-1
-1
-1
-1
-1
-1
-1
-1
-1
-1
-1
-1
-1
-1
-1
-1
-1
-1
-1
5427
-961
-71
88
1
1
1
1
1
1
1
1
1
1
1
1
1
1
1
1
1
1
1
1
1
1
1
1
1
1
1
1
1
1
1
1
1
1
1313
-8
204
-4
692
0
780962 781567 2491792 2491187 29 29 0
0
782615 782956 2491585 2491232 33 33 0
-109
-1
-1
-1
-1
-1
-1
-1
-1
-1
-1
-1
0
784185 784283 2490263 2490165 3 3 0
0
786115 786258 2491175 2491031 9 9 0
101
1
-24
-2
-1
0
793308 805835 2479472 2466938 451 451 0
529
1
1
-52
-1190
-1
-1
-1
-1
-1
-1
-1
-1
-1
-1
-1
-1
-1
-1
-1
-1
-1
-1
-1
-1
-1
-1
-1
-1
-1
-1
-1
-1
-1
-1
-1
-1
-1
-1
-1
-1
-1
-1
-1
-1
-1
-1
-1
-1
-1
-1
-1
-5
-1
-1
-1
-1
-5
-1371
-2977
4260
1
1
1939
1
1
1
1
1
1
1
1
1
1
1
1
1
1
1
1
1
1
1
1
1
1
1
1
1
1
1
1
1
1
1
1
1
1
1
1
1
1
1
1
1
2
1
0
805995 815757 2466671 2456918 353 353 0
125
-55
7
6
-9
-7
-4
-6
-9
3007
1
1
1
1
1
1
1
1
1
1
-292
-1
3297
1
1
2913
-5
0
816857 821743 2455815 2450907 173 173 0
-1037
-2
-1
6
1
2
43
-4
-396
48
968
-4
-297
-1
-1
-1
-1
-1
-1
-1
-1
-1
-1
-1
-1
-1
-1
-1
-1
-1
-1
-1
-1
-1
-1
98
0
820471 821431 2344004 2344964 165 165 0
-532
4
35
-5
0
822518 822648 2450909 2450779 1 1 0
0
822893 830815 2450801 2442849 236 236 0
-2789
4
-616
-1
-1
-1
-1
-4
-1
-2
-5
-2
-1
-1
-1
-4
-1
-5
-4
-1
-7
-1
-1
-1
-1
-4
-1
-1
-4
-7
-3
-1
-1
-16
-1
-1
-1
567
1
1
1
3
1
-3840
0
830831 833801 11162 14138 54 54 0
-1681
-16
-1
-1
-1
-1
0
833801 860143 14456 40797 438 438 0
-9911
-2924
2883
1116
1
788
1
-1453
54
-5251
22
-884
-1
0
852974 853053 1452540 1452619 1 1 0
0
859197 859377 817076 817256 27 27 0
0
860137 888938 41813 70576 816 816 0
726
-15
-1
-27
-182
-1
-1
-1
-1
-1
-1
-1
-1
-1
-1
-1
-1
-1
-1
-1
-1
-1
-1
-1
-1
-2
-3983
-2258
3
2099
-2939
6844
1
1
1
1
1
1
1
1
4
1
1
1
1
1
3
1
1
1
1
1
1
1
1
1
1
1
1
1
1
1
1
1
1
2
1
2841
4
1
1
1
1
1
5
1
5
2
4
1
1
1
-207
3
-36
13
19
-5
231
2
1
1
2
1
485
108
5537
125
1
1
0
889036 889914 70796 71650 76 76 0
639
1
1
1
1
1
1
1
1
1
1
1
2
1
1
5
1
1
1
1
1
1
1
1
0
889117 889379 1282946 1283208 37 37 0
-108
5
-65
8
0
890086 890326 71417 71657 15 15 0
-8
15
0
897166 898509 77938 79282 135 135 0
801
1
46
-193
-272
-1
-1
0
901982 902936 2451224 2452178 119 119 0
0
901982 903282 2344959 2343659 192 192 0
-383
5
32
-7
-132
4
0
902488 902922 533416 532982 29 29 0
0
903277 903606 2342498 2342169 34 34 0
0
903722 903948 87081 87302 19 19 0
133
1
1
1
1
0
904428 904591 87809 87972 5 5 0
0
904778 905522 89868 90612 16 16 0
0
905776 906407 324247 324879 44 44 0
-35
-390
174
0
905776 906002 1324903 1325131 20 20 0
-35
-104
0
905776 906386 432483 431872 53 53 0
-35
28
-362
0
905815 906386 347496 348068 44 44 0
26
-11
31
-35
-284
0
906249 906404 929131 928975 8 8 0
-152
0
906391 907789 350537 351950 39 39 0
-366
-1
-1
-1
-1
-1
-1
-1
-1
-1
-1
-1
-1
-1
-1
-1020
9
0
907793 907888 381554 381461 11 11 0
31
8
0
907940 909006 351953 353018 26 26 0
917
81
-65
0
909068 913254 353250 357467 96 96 0
-1559
-1
-1
-1
-1
-1
-1
-1
-1
-1
-1
-1
-1
-1
-1
-1
-1
-1
-1
-1
-1
-1
-1
-2
-1
-1
-1
-3
-1
-1
-673
0
913326 949865 357803 394312 1060 1060 0
3754
2267
-4854
-1
1421
-3
-2516
-1
-1
-1
1814
986
-1009
213
1
1
1
1
1
1
1
1
1
1
1
-1111
25
-3671
-1
-1
-1
-1
-1
-1
-1
-3
-1
-1
-1
-1
-1
-1
-5
-1
-1
-1
-1
-2
-1
-1
-1
-1
-1
-1
-1
-1
-1
-1
-1
-1
-1
-5
-1
-1
-4
-1
-1
-1
-1
-1
-1
-1
-1
-1
-1
-3
-1
-1
-1
-1
-1
-1
-1
-5
-1
-1
-9
-1
-1
-1
-1
-4
-1
-1
-1
-3
-1
-1
-1
-1
-2
-1
-1
-1
-1
-1
-1
-2
-2
-1
-1
-2
1169
140
-140
-1067
-18
-1
-8
-3
-1
-2
-14
12
6
686
2
1
1
9
3
10
-8
4791
112
1
1
-489
-1
3
-8
-8
-7
417
-20
-1
-1
-1
-1
-1
-1
-62
-1
-1
-4
-1
-1
-1
-4
-1
-1
-572
82
1
1
1
1
1
1
1
1
1
1
1
1
1
1
1
1
1
1
1
1
1
1
1
1
1
1
1
1
1
1
1
1
1
1
1
1
1
1
1
1
1
1
1
1
1
1
1
4
1
1
1
1
2
1
1
1
1
1
5
1
1
1
1
1
1
1
1
1
1
1
1
5
1
1
454
-53
101
1
1
1
1
1
1
1
1
1
1
1
1
1
1
1
1
1
1
1
1
1
1
1
1
1
1
1
1
1
1
1
1
1
1
1
1
1
1
1
1
1
1
1
1
3
1
1
-2088
0
945121 946461 1016123 1017479 58 58 0
-593
-1
-1
-1
-1
-1
-1
423
-20
-1
-1
-1
-1
-1
-1
-82
-1
-1
0
946461 947236 1017659 1018434 35 35 0
0
947227 947577 1018473 1018823 13 13 0
0
947597 949851 1018792 1021029 313 313 0
-10
-1
-1
209
-5
-306
4
-922
9
9
46
-4
83
18
1
1
1
2
1
1
2
1
1
4
1
1
7
1
1
6
1
0
952205 956373 1023305 1027518 173 173 0
36
1
6
5
1
1
2
1
1
-881
-1
-1
-1
-1
-1
-1
-1
-1
-1
-1
-1
-1
-1
-1
-1
-1
-1
-1
-1
-1
-1
-1
-1
-1
-1
-1
-1
-1
-1
-1
-1
-1
-1
-1
-1
-1
-1
-1
-358
-115
-1
-1
-1
-1
-1
-1
-1
-1
-1
-1
-1
-1
-1
0
956831 959594 410112 412882 87 87 0
-15
-126
-513
-1
-1
-1
-1
-1
1729
15
-26
0
961501 972210 414878 425561 198 198 0
698
3
22
1
1
1
1
1
1
1
1
1
1
1
1
1
1
1
1
1
1
1
1
1
1
2
-113
1972
0
972359 972486 425575 425702 6 6 0
0
972632 975021 425955 428344 43 43 0
0
975178 977424 428414 430661 33 33 0
-2224
0
978139 978621 488988 489469 19 19 0
40
0
978299 978487 465224 465412 8 8 0
0
978225 978621 1324514 1324118 26 26 0
-26
-21
4
-11
11
221
0
978225 978583 323858 323499 25 25 0
-26
-21
4
15
-6
0
978225 978621 432871 433268 36 36 0
-26
-35
11
0
978340 978621 3436011 3436292 14 14 0
0
978521 978625 346811 346707 3 3 0
0
978521 978621 941640 941740 1 1 0
0
978628 979572 3376100 3377111 95 95 0
-822
-5
-1
-1
-1
-1
-1
-1
-1
-1
-1
-1
-1
-1
-1
-1
-1
-1
-1
-1
-1
-1
-1
-1
-1
-1
-1
-1
-1
-1
-1
-1
-1
-1
-1
-1
-1
-1
-1
-1
-1
-1
-1
-4
-1
-1
-1
-1
-1
-1
-1
-1
-1
-1
-1
-1
-1
-1
-1
-1
-1
-2
-1
-1
-1
-1
-80
0
979643 985349 1175411 1181115 311 311 0
65
53
105
-59
-1
6
1
6
-4
-20
-177
73
32
576
1
1
1
1
1
1
1
1
1
1
1
1
1
1
-225
-1
-1
-1
-1
-1
-1
-1
-130
-1
-1
-1
-1
-1
-1
-1
-1
2221
1
1
-417
-22
41
100
2
-31
-43
-1
-669
-1
-1
250
1
2
343
1
-5
-1
0
980301 980741 2164163 2163723 42 42 0
0
980240 980741 1729480 1729987 61 61 0
-38
-2
-11
-1
-1
-2
-1
7
0
985881 987621 1181644 1183368 132 132 0
-255
8
350
1
-9
-1
63
1
1
1
1
1
1
1
1
1
1
1
1
1
55
962
0
987672 1005435 1183538 1201440 682 682 0
886
-1158
64
-2030
-1
-1369
26
29
1
1
1
2
1
3
25
1
4
1
1
1
-1320
-1
-1
-1
-1
-1
-1
-1
-1
-1
-1
-1
-1
-1
-1
-1
-1
-1
-1
-1
-1
-1
-1
-1
-1
-1
-1
-1
-1
-1
-1
-1
-1
-1
-1
-1
-1
-1
-1
-1
-1
-1
-1
-1
-1
-1
-1
-1
-1
-1
-1
-1
-1
-1
-6
-1
-1
-1
-1
-1
-1
-1
-1
-1
-1
-1
-62
-1
34
1
1
1
1
1
1
1
1
1
1
1
1
1
1
1
1
1
1
1
1
1
1
1
1
1
3
6
-601
-1
-177
2095
1529
2
1
1
1
1
1
3
1
1
44
1
1
1
1
1
1
1
1
1
1
1
1
1
1
1
1
1
1
1
1
1
1
1
1
1
1
1
1
1
1
1
-47
16
-931
-419
-2517
-1
-1
-1
-1
-1
-1
-1
-1
-1
-1
-1
-1
-1
-1
-1
-1
-1
-1
-1
-1
-1
-1
-1
-8
-1
-1
-1
-1
-1
-1
-1
-1
-1
-1
-1
-1
-1
-1
-1
-1
-2
-1
-1
-61
-14
-1
-1
-1
-1
-1
-1
-1
-1
-1912
-8
-7
-1
-1
-26
-6
-1
-3
-4
27
-10
-1
-1
-32
-1
-1
-1
-6
-1
-1
-1
-1
-1
-1
-1
-1
-1
-1
-1
-1
-1
-1
-1
-1
-1
-1
-1
-1
-1
-1
-1
-1
-1
-1
-1
-1
-1
-1
-1
-1
-1
-1
-1
-1
-1
-1
-3
-1
-1
-1
-1
-3
-1
-1
-1
-1
-1
-1
-1
-1
-1
-1
-1
-1
-1
-1
-1
-1
-1
-1
-1
-1
-1
-1
-1
-1
-1
-1
-1
-1
-1
-4
-1
-1
-1
-44
0
1005424 1021428 1201513 1217556 277 277 0
-1541
-1
-1
-1
-1
-1
-1
-1
-1
-1
-1
-1
-1
-1
-1
-1
-1
-1
-1
-1
-1
-1
-65
-60
-1
-1
-1
-1
-1
-1
-1
-1
-1
-1
-1
-1
-1
-1
-1
-1
-1
-1
-2
-906
5227
145
5188
1
1748
0
1021597 1046113 1217640 1242168 369 369 0
3951
1
1
1
1
1
1
-3798
-1
-1
-1
-1
-1
-1
-1
-1
-1
-1
-1
-1
-1
-1
-1
-821
89
5809
-1561
-4899
-3430
-1
8
-4
-1
10
0
1048670 1049184 1242149 1242631 56 56 0
135
1
1
1
1
1
1
1
3
1
1
1
1
1
1
1
1
1
1
1
1
1
1
1
1
1
1
3
1
1
1
1
6
1
-58
-1
0
1049186 1049367 826908 826727 4 4 0
0
1049713 1058294 826450 817752 323 323 0
963
-438
-1
-1
-1
-1
-1
-1
-1
-1
-1
-1
-1
-1
-1
-1
-1
-1
-1
-1
-1
-1
-1
-1
-1
-1
-1
-2
-1
-1
-1
-158
-1
-1
-1
-1
-1
-1
-6
-2070
-1
-1
-1
2841
1
1
1
1
9
1
1
58
1
-666
-1
-1
-1
-1
-1
-1
-1
-1
-1
-1
-1
-1
-1
-1
-1
-1
-1
-1
-8
-1
-1
-1
-1
-1
-1
-1
-1
-1
-1
-1
-1
-1
-1
-1
-1
-1
-1
-1
-1
-1
-1
-1
-1
-1
-1
-1
-1
-1
-1
-1
-1
-3
-2
-3
-1
-1
-1
-1
-1
-5
-1
-1
-1
-1
-1
-1
-1
-1
-1
-4
-1
-1
-4
-1
-1
-1
-1
-1
-1
-3
-1
-1
-3
-1
-1
0
1063539 1072467 817098 808117 290 290 0
2893
-632
-3
-1
-1
-12
-6
-1
-1
-1
-1
-1
-5
-1
-1
-1
-1
-6
-1
-1
-1
-1
-1
-1
-7
-2
-1
-1
-1
-1
-2
-1
-2
-5
-1
-1
-1
-1
-1
-2
-9
-3
-1
-1
-1
-1
-1
-1
-1
-1
-1
-1
-1
-1
-1
-1
-1
-2
-4
-1
-2
-4
-7
-1
-1
-2
1752
-929
233
1
1
2272
1
1
1
1
1
1
84
0
1072775 1080756 807826 799845 222 222 0
-1128
1298
1
3611
-3
-1940
0
1085933 1086941 794444 793460 71 71 0
-115
34
1
1
8
1
1
1
1
1
1
1
1
1
1
1
1
1
1
1
1
1
1
197
193
261
0
1086456 1086944 538915 538428 28 28 0
43
258
17
-9
-27
0
1087305 1087479 437965 438139 10 10 0
-26
7
0
1087305 1087495 1354442 1354631 14 14 0
27
1
1
-4
-1
-1
144
0
1087305 1087479 1149769 1149595 11 11 0
27
1
1
-4
-1
-1
0
1087305 1087500 2004317 2004512 16 16 0
-26
7
0
1087305 1087499 1145557 1145751 16 16 0
-27
-1
4
4
0
1087305 1087498 1350845 1350653 17 17 0
27
1
1
-4
-1
-1
146
0
1087305 1087498 1600850 1601042 17 17 0
27
1
1
-4
-1
-1
146
0
1087305 1087490 3150365 3150180 16 16 0
-26
7
0
1087305 1087479 490051 490227 14 14 0
-26
-2
4
2
-34
-1
0
1087305 1087486 353200 353019 20 20 0
26
1
1
-5
-1
-1
0
1087305 1087479 1584556 1584730 18 18 0
27
1
1
-4
-1
-1
0
1087305 1087495 8483 8673 22 22 0
0
1087305 1087476 1588195 1588366 20 20 0
27
1
1
-4
-1
-1
0
1087305 1087501 2927602 2927797 24 24 0
-26
7
27
4
-5
-1
111
0
1087337 1087501 3495556 3495395 14 14 0
33
8
113
0
1087305 1087475 3055893 3056063 17 17 0
27
1
1
-4
-1
-1
0
1089197 1089375 1307678 1307857 14 14 0
-105
0
1089189 1089411 353023 353246 17 17 0
-114
0
1089197 1089375 2872326 2872157 35 35 0
-48
45
1
1
1
1
1
1
1
1
1
4
38
-4
-4
0
1089197 1089415 3056062 3055843 11 11 0
-106
0
1089169 1089420 457795 457545 26 26 0
124
1
-9
0
1089170 1089421 482730 482478 20 20 0
-131
0
1089197 1089375 490222 490041 16 16 0
-101
-1
-1
0
1089197 1089420 1588364 1588140 15 15 0
-106
0
1089180 1089375 1584742 1584546 17 17 0
-123
0
1089192 1089417 1917049 1916823 17 17 0
-111
0
1089173 1089375 3491781 3491577 16 16 0
-14
-115
0
1089173 1089418 1145751 1145504 27 27 0
-14
-117
0
1089182 1089418 3150180 3150418 20 20 0
-5
-117
0
1089168 1089375 14422 14214 20 20 0
-135
0
1089197 1089375 8652 8473 16 16 0
-100
0
1089170 1089418 1149573 1149822 21 21 0
-133
0
1089169 1089375 2988922 2989129 17 17 0
-132
0
1089197 1089398 2004486 2004284 16 16 0
-106
0
1089197 1089367 2984307 2984136 14 14 0
-106
0
1089177 1089420 1354631 1354387 24 24 0
-10
6
109
-5
-3
0
1089167 1089422 438164 437908 24 24 0
134
-5
-3
0
1089170 1089375 2688668 2688876 18 18 0
-17
-1
-115
0
1089192 1089431 1096286 1096526 25 25 0
-111
0
1089168 1089395 2927800 2927572 22 22 0
-133
0
1089304 1089375 1888520 1888591 0 0 0
0
1089550 1089667 5405 5522 5 5 0
0
1089543 1089667 531409 531533 8 8 0
0
1090096 1093913 793132 789316 96 96 0
55
0
1094098 1100131 789279 783246 107 107 0
0
1100151 1111208 783085 771956 314 314 0
5
-1076
-1
-1
-1
-1
-1
-1
-1
-1
-1
-1
-1
-1
-1
-1
-1
-4
-1
-20
-1
-1
-1
-1
-1
-1
-1
-1
-1
-1
-1
-1
-1
-1
-1
-1
-1
-1
-1
-1
-4
-1
-1
-1
-1
-1
-1
-1
-1
-1
-1
-1
-1
-1
-1
-1
-1
-1
-1
-1
-1
-1
-1
-1
-1
-1
-1
-1
-3
-1
-1
-1
-4
-1
-14
-1
-2316
638
1
1
4
1
5
-26
-18
-1
-1
-1
-1
-1
-1
-1
-1
-1
-1
-4
-1
-1
-3
-1
-3
-3
-1
-1
-1
-1
-1
-1
-1
-3
-1
-1
-2
-1
-3
-1
-1
-2
-3551
1289
1
1
1
1
1
1
1
1
1
1
5
1
1
3
1
1
4
1
7
3
1
1
1
1
2
5
1
2
1
1
1
1
0
1111340 1115205 771925 767977 223 223 0
-693
-1
-1
-1
-1
-1
-1
-1
-1
-1
-1
-1
-1
-1
-5
-1
-2
-1
-2
-2
-1
-3
-1
-1
-1
-2
-3
-1
-2
-1
-1
-1
-1
-2
-1
-1
-1
-1
-3
-1
-1
-1
-1
-1
-1
-2
-1
-2
-9
-1
-1
-1
-1
-1
-1
-1
-1
-1
-1
-1
-3
-1
-1
-4
-2
-1
-1
-1
-1
-1
-5
-1
-1
-5
-1
-1
-3
-1
-3
-8
337
-5
59
-3
709
1
1
-11
-1
-2
-135
-1
-1
0
1115302 1115965 767801 767138 15 15 0
0
1115958 1117035 766967 765892 24 24 0
-23
29
1
718
0
1116795 1116915 3377716 3377595 13 13 0
-99
0
1116945 1118189 751823 750586 59 59 0
178
1
1
1
3
1
1055
0
1117031 1118189 763645 762488 21 21 0
1154
0
1119101 1121610 1099198 1096635 164 164 0
-1184
-1
-1
-1
-1
-1
-1
-1
-1
-1
-1
-1
-1
-1
-1
-1
-1
-1
-1
-1
-1
-5
-1
-1
-1
-1
-1
-1
-1
-1
-1
-1
-4
-1
-7
-1
-1
-1
-1
-1
-1
-1
-1
-1
-1
-1
-1
-1
-1
-1
-1
-1
-2
-1
0
1121750 1136862 1096263 1081109 292 292 0
154
-596
-1
-1
-1
-1
-1
-1
-1
-1
-1
-1
-1
-1
-1
-1
-1
-1
-1
-1
-1
-118
-1
-3
-1
-1
-4
-1
1473
116
-185
-1
-1
-1
-1
-1
-1
-1
-1
-1
-1
-1
-1
-1
-1
-1
-1
-1
-1
-1
-1
5442
1
1
0
1137418 1140163 1080502 1077757 37 37 0
0
1140225 1148407 1077606 1069446 184 184 0
2257
12
14
2
1
1
1
1
1
4
8
1
3
1
1
3
1
10
1
1
16
1
0
1148463 1155440 1068943 1061882 237 237 0
-3243
-1
43
-1440
-1
-1
-1
-1
-1
-1
-1
-6
-1
-1
-3
-1
-1
-1
-1
-1
-5
-1
-1
-1
-1
-1
-1
-1
-1
-1
-1
-1
-1
-1
-1
-1
-1
-1
-1
-1
-1
-1
-1
-1
-1
-1
-1
-1
-1
-1
-1
-1
-1
-1
-1
-1
-1
-1
-1
-1
-1
-1
-1
-1
-1
-1
-1
-1
-1
-1
-5
-1
-1
-1
-1
-1
-1
-1
-1
-1
-1
-1
-1
-1
-1
-1
-1
-1
-1
-1
-1
-1
-1
797
1
1
1
1
1
1
1
-971
0
1155443 1155695 1061789 1061537 0 0 0
0
1155575 1156608 1060590 1059556 28 28 0
-9
314
-188
0
1161524 1171794 1059298 1049025 238 238 0
5
-3777
-21
7
-4
-1
-12
0
1172276 1177988 1048873 1043120 146 146 0
1073
-1359
-1
-1
-1
-1
-4
-1
19
-8
-7
-1
-1
-1
-1
-1
-1
-1
-1
-7
-1
-1
-1
-1
-1
-1
-1
-1
-6
-1
-1
-4
-1
-1
-3
-1
-26
-1
-1
-1
-4
-1
-1926
-1
-1
0
1179089 1186783 1043120 1035502 389 389 0
124
1
1
1
1
1
1
1
1
1
1
1
1
1
1
1
1
1
1
1
1
1
1
1
1
1
1
1
136
1
1
1
1
1
1
1
1
1
1
1
1
1
1
1
1
1
1
3
1
1659
-14
-1
-2
-3
-1
-1
-5
-1
-1
-1
-1
-1
-1
-1
-1
-1
-1
-1
-2
-1
-1
-1
-2
-1
-1
-2
-1
-1
-1
-3
-1
-1
-1
-1
-7
-1
-1
-1
-1
-1
-3
-3
2876
1
1
1
1
1
1
1
1974
1
1
1
1
1
1
1
1
1
1
1
1
1
1
1
1
1
1
1
1
1
1
1
1
1
1
1
1
1
1
1
1
1
1
1
1
1
1
105
1
1
1
3
1
1
22
1
1
1
4
2
1
1
1
1
1
3
1
1
0
1194431 1195715 3407116 3405796 167 167 0
218
-10
-1
-1
-1
-1
-1
-1
-1
-1
-1
-1
-1
-1
-1
-1
-1
-1
-1
-1
-1
-1
-1
-1
-1
-1
-1
-1
-1
-1
-1
-1
-1
-1
-1
-1
-1
-1
-1
-1
-1
-1
-1
-1
-1
-1
-1
-1
-1
-1
-1
-1
-1
-1
-1
-1
-1
-1
-1
-1
-1
-1
-1
-1
-1
-1
-19
-1
-3
-1
-14
-27
6
116
1
1
1
1
1
1
1
1
1
1
1
1
1
1
1
2
1
5
1
1
1
1
1
1
1
1
1
1
1
1
1
2
0
1194419 1194675 2635612 2635355 12 12 0
-236
0
1194649 1194847 2634456 2634257 17 17 0
-43
-27
6
0
1194650 1194826 3414812 3414635 7 7 0
-88
0
1194947 1198617 2635135 2631508 209 209 0
-642
-1
-1
-1
-6
-1
-2
-1
-1
19
1
1
13
1
21
3
1
1
-34
27
202
1
1
1
1
1
1
1
1
1
1
1
1
3
1
1
1
1
1
1
1
1
4
1
1
1
1
1
1
1
1
1
1
1
1
1
1
1
1
1
1
1
1
1
1
-1364
-1
0
1195007 1195471 2506503 2506039 40 40 0
0
1195636 1195800 2424644 2424480 12 12 0
79
-55
0
1195619 1195825 2635339 2635133 23 23 0
-70
27
0
1195917 1196539 3454606 3455228 44 44 0
0
1195976 1196515 2505924 2505385 34 34 0
0
1196816 1197348 3455502 3456034 73 73 0
47
-5
0
1197072 1197363 2504828 2504537 38 38 0
0
1198597 1204360 2631349 2625573 186 186 0
-1701
11
1
1
1
1
1
-16
-8
-43
-8
-1
-1
-1
-1
-1
-1
-1
-1
-1
-1
-1
-1
-1824
-267
-214
1223
-395
-1
6
1
0
1205055 1241499 2624866 2588434 664 664 0
11784
1
1053
1
1
1
1
1
1
1
1
1
1
1
1
1
1
1
1
1
1
1
1
1
-522
-1
-1
-1
-1
-1
-1
3269
-3
-1945
5702
646
1431
-1320
-6
-4
-1
-1
-1
-1
-1
-1
26
680
1661
563
-27
-569
0
1241493 1247878 226190 232668 226 226 0
-60
-1
292
1
1
-935
-31
-1660
64
1
1
1
1
1
1
-57
-2222
-2
-3
-1
-4
-1
-1
-1
-5
-1
-1
-1
-1
-1
-7
-1
-1
-1
-1
-1
-1
-1
-1
-1
-1
-1
-1
-1
-1
-4
-1
-1
-1
-1
-1
-1
-5
-1
-1
-1
-1
-1
-1
-1
-1
-2
-1
-1
-1
-1
-1
-4
-1
-1
-1
-1
-1
-1
-1
-1
-1
-1
-2
-1
-2
-2
-1
-4
-1
-1
-1
-1
-3
-1
-1
-1
-1
-1
-1
-1
-4
-1
-1
-7
-1
-1
-1
-5
-2
-4
-1
-1
-1
-1
-1
-41
-1
0
1248060 1249605 543858 542329 48 48 0
926
1
1
1
1
1
1
1
1
1
1
1
1
1
1
459
0
1251896 1252065 3140017 3139848 5 5 0
0
1251896 1252102 2065785 2065990 19 19 0
-83
12
8
0
1251896 1252102 1362881 1363086 23 23 0
-83
12
5
63
-20
0
1251896 1258939 2650311 2657391 195 195 0
-83
12
8
-2251
-1
-1
-1
-1
-1
-1
-1
-1
-1
-1
-1
-1
-1
-1
-1
-1
-1
-1
-1
-1
-1
-1
-1
-1
-1
-1
-1
-1
-1
-1
-1
-1
-1
-1
-1
-1
-1
-1
4023
0
1251896 1251976 2261472 2261552 1 1 0
0
1251896 1252075 2263466 2263709 67 67 0
-82
-1
-3
-1
-3
-1
-1
-1
-1
-1
-1
-4
-1
-1
-1
-1
-1
-5
-1
-1
-1
-1
-1
-1
-1
-1
-1
-1
-1
-1
-1
-1
-1
-1
-1
-1
-1
-1
-1
-1
-1
-2
-1
-1
-4
-1
-1
-1
-1
-1
-1
-1
-1
-1
-4
-1
-1
-1
-1
-1
-1
-1
-1
-4
0
1258975 1269841 2657784 2668545 349 349 0
66
2641
1
1
1
1
1
1
1
1
1
1
1
1
1
1
1
1
1
1
1
1
1
1
1
1
1
1
1
1
1
1
1
1
1
1
1
1
1
1
1
1
1
1
1
1
1
1
1
1
1
1
1
1
1
1
1
1
1
1
1
1
1
1
1
1
1
1
1
1
1
1
1
1
11
1
1
1
1
1
1
1
5
1
1
1
1326
1344
21
1
1
3
6
4
1
1
1
-9
-3
-5
-1
6
1
3
2
8
1
4311
1
1
1
1
1
1
1
1
1
1
1
1
1
1
1
1
1
1
1
1
-221
-1
-4
-1
-1
-1
-2
-1
-1
-1
-1
-1
-1
-1
-1
0
1270360 1271149 2668546 2669335 28 28 0
0
1272796 1273287 2674630 2675109 32 32 0
146
1
1
1
1
1
1
1
1
1
1
1
0
1284551 1292228 2680980 2688668 208 208 0
-202
-629
-1
-7
-7
-1
-3
-146
85
7
36
463
2480
-2544
-1
-1
-1
-1
-2
-1
-1058
0
1292228 1293228 3491495 3490495 14 14 0
0
1293260 1295099 3490324 3488485 34 34 0
0
1295191 1298869 3495372 3491781 177 177 0
750
-5
-707
1087
1
1
1
1
1
1
1
4
5
1
1
1
1
1
1
1
1
1
1
1
1
1
1
1
1
1
1
1
1
1
1
1
1
1
1
2
1
578
1
1
1
1
1
1
1
1
1
3
1
5
1
1
1
1
1
3
1
1
5
1
1
1
1
1
1
1
1
1
1
1
1
1
1
1
1
1
1
1
1
1
1
1
1
2
1
1
1
0
1298861 1301432 3055839 3053267 51 51 0
-76
-1225
57
0
1301550 1309156 3053245 3045615 224 224 0
461
1
1
1
1
1
-4393
3
-976
-1
-1
-1
-1
-1
-1
-1
-1
-1
-1
-1
-1
-1
-1
-1
-3
-9
-5
-2
-3
-1
-1
-1
-2
-1
-1
-1
-3
-1
-1
-1
-4
-3
-1
-1
-1
-1
-1
-6
-6
-1
-2
-2
1445
1
1
1
1
1
1
1
1
1
1
1
1
1
1
-270
0
1309156 1309484 3045438 3045110 14 14 0
-12
188
0
1309151 1312547 1349853 1346468 95 95 0
5
-12
-1
-1498
1376
1
1
12
1
1
1
6
1
4
1
5
-15
23
20
0
1312142 1312245 431906 432009 3 3 0
0
1312142 1312546 929028 929432 8 8 0
0
1312142 1312245 348034 347931 2 2 0
0
1312966 1315661 1346092 1343352 238 238 0
115
1
1
1
1
1
1
-91
-12
3
-309
6
-1456
-1
-1
-59
-1
-1
-1
-1
-1
-1
-1
-1
-1
-1
-1
-1
-1
-1
-1
-1
-1
-6
-1
-1
-1
-1
-1
-1
-1
-3
-1
-1
-1
-1
-1
-1
-7
-1
-1
-1
-1
-2
-1
-1
-3
-1
-1
-1
-1
-1
-5
0
1313198 1315661 930040 932524 315 315 0
352
1
-8
-1
-424
4
210
-4
-760
-1
-1
-1
-1
-1
-1
-1
-1
-1
-1
-1
-1
-1
-1
-1
-1
-1
-6
-1
-1
0
1318222 1318558 896187 895851 10 10 0
0
1319483 1320549 895852 894720 104 104 0
-226
-1
-1
-1
-1
-1
-1
-1
-1
-3
-1
-2
-1
-1
-1
-1
-1
-1
-1
-1
-1
-1
-5
-1
-1
-1
-1
-1
-1
-1
-1
-1
-1
-1
-1
-1
-1
-1
-1
-1
-1
-1
-3
-1
-12
-1
-1
-1
-1
-1
-1
-1
-1
-1
-1
-1
-1
-1
-1
-1
-1
-1
-1
-1
-1
-1
0
1324406 1328398 889363 885374 88 88 0
987
961
112
0
1328434 1330204 884868 883098 70 70 0
0
1332150 1332561 877366 876955 19 19 0
0
1334574 1335688 876815 875701 35 35 0
0
1337087 1340547 875650 872203 136 136 0
-1103
-1
4
2
-349
4
144
1
1
1
1
1
1
1
1
23
1
1
1780
0
1344500 1345467 867178 866138 153 153 0
199
29
-5
-8
-1
-1
-1
-1
-1
-1
-5
-1
-1
-1
-1
-1
-1
-3
-9
-1
-1
-1
-1
-1
-1
-1
-1
-1
-1
-1
-1
-1
-1
-1
-1
-1
-1
-1
-1
-1
-1
-1
-1
-2
-1
-1
-1
-1
-1
-4
-1
-1
-1
-1
-1
-1
-1
-1
-1
-1
-6
-1
-1
-1
-1
-339
9
-297
-6
-1
-2
-1
-5
-1
-1
-1
-1
-1
-6
0
1345460 1357510 189459 177412 273 273 0
-3002
-4
4571
1
1
1
1
0
1357582 1360537 3503369 3500412 133 133 0
-21
8
1
1
-9
-1
-3
49
1
1
-9
-1
-1
17
-7
18
-51
-11
-2
-5
478
1
1
-118
0
1360615 1360805 2166612 2166802 11 11 0
145
-31
0
1361127 1363349 2167139 2169314 164 164 0
151
1
787
3
1
2
5
1
1
1
1
1
1
1
2
1
2
1
1
1
2
1
1
1
1
1
1
1
7
-33
108
2
1
5
3
1
1
1
8
1
1
4
5
1
1
1
1
4
8
0
1364897 1368976 2169318 2173396 126 126 0
-1018
2560
496
0
1369062 1377055 2173385 2181364 331 331 0
-1343
-1
-1
-2
-4
-1
-1
-1
-1
-1
-1
-1
-1
-1
-1
-1
-1
-1
-1
-1
-1
-1
-1
-1
-3
-1
-1
-1
-1
-1
1568
-186
-1
-1
-1
-1
-1
-1
-1
-1
-5
2205
1
2
3
1
1
613
1
1
2
1
1
1
5
1
1
1
2
2
1
1
2
3
1
1816
1
1
1
1
1
1
1
1
1
1
1
1
1
1
1
1
1
1
1
1
1
1
1
1
1
1
1
1
0
1378163 1384231 90614 96675 272 272 0
378
1
1
-985
6
-10
5
533
1
1
3
-29
-1
-1
-1
-1
-87
-1
107
1
1
1
1
1450
1
4
97
1
1
1
1
1
5
-1471
-1
-1
-1
-1
-1
-1
-1
0
1385025 1409464 97474 121938 845 845 0
775
1
1
1
1
1
1
-1239
6
-36
-1
-1
-1
-1
-1
-1
-1
-1
-1
-1
-1
-1
-1
-1
-5
-1
-1
-1
-3
-1
-1
-1
-1
-1
-1
-1
-1
-1
-1
-1
-1
-1
-1
-2
-1
-2
-5
-1
-1
-1
-1
-1
-1
-1
-1
-1
-3
-3
-1
-3
-4
-3
-1
-1
-3
-1
-1
-1
-3
-1
-1
-1
-1
-1
-1
-1
-4
-1
-1
-1
-1
-1
-1
-1
-1
-1
-3
-1
-1
-1
-1
-1
-3
-1
-1
-1
-1
502
1
1
7
1
1
4
2
1
3
1
12
890
1
1
5
1
1
1
3
1
1
1
-4
5
1
4
1
1
2
12
1
1
1
1
3
1
1
3
1
3
1
5
-637
-7
52
1
5
1
1
1
-27
11
-10
-12
19
6
1
5
1
1
6
1
12
-1972
-9
-1
-1
-6
-1
-1
-1
-8
-2
-1
-2
-2
-1
-1
-2
9
1
-8
-7
-2
23
-582
-1
-1
-1
-1
-1
-1
5268
66
1
3
84
-286
1219
1
1
1
1
1
17
1
908
1
1
1
1
1
5
1
1
1
1
1
1
1
1
1
1
1
-9531
-1
-1
0
1411728 1414099 122025 124455 176 176 0
438
1
1
1
1
1
1
18
-295
-1
-1
-1
-1
-1
-1
-1
-1
-1
-1
-1
-1
-1
-1
-1
-1
-1
-1
-1
-1
-1
-1
-1
-981
-1
-3
-1
-1
-1
-4
-1
-1
-1
-1
-1
-1
-3
-1
-1
-1
-1
-2
-3
-4
-1
-1
-1
-1
-1
-1
-2
-1
-2
-1
-1
-3
-1
-1
-3
-6
-1
-1
-1
-1
-1
-1
6
-31
0
1415038 1415361 192013 192342 19 19 0
-139
-1
-1
-1
-1
-5
0
1421585 1422550 201421 202396 20 20 0
-7
-112
-1
-1
-1
-1
-8
-1
-2
-3
0
1423473 1438865 202534 217980 377 377 0
-76
-46
4024
3568
-13
-1
-1
-1
-3
-1
-3
-1
-2
-1
-1
-1
-1
-1
-11
-1
-1
-1
-2
-5
-1
-1
-1
-1
-1
-1
-1
-1
-1
-1
-1
-1
-1
-1
-1
-1
-1
-1
-1
-1
-1
-1
-1
-1
-1
-1
-1
-1
-1
-1
-2
-1
-1
-1
5299
-2346
0
1438866 1451580 1632234 1645007 413 413 0
-602
7
7
-5
-9
-3
12
-4
9
9
-609
-1
-1
-1
-1
-1
-1
-1
-1
-1
-1
-1
-1
-1
-1
-1
-1
-1
-1
-1
-1
-1
-1
-1
-1
-1
-1
-1
-1
-1
-1
-1
-1
-1
-1
-1
-1
-1
-1
-3
-5
-1
-1
-3
-2
-1
-1
-1
-5
-1
-1
-1
-1
-1
-1
-5
-1183
-86
-4747
4
-1908
0
1450019 1450329 1266050 1266360 59 59 0
220
-3
64
-3
0
1451637 1468105 1645334 1661714 512 512 0
12
2030
1
1
4
1
1
2
1
3
1
1
1
1
1
1
-3509
2295
1
1
1
1
1
2
1
1
1
5
1
1
1
51
1
1
1
1
1
3
5
1
1
1
2
1
1
5
1
1
1
1
1
1
1
1
1
2
1
1
1
1
1
1
1
1
1
1
4
1
1
1
1
1
1
1
3
1
1
1
1
3
1
1
3
1
1
1
-278
-1
-1
-1
-1
-1
-1
-1
-1
-1
-1
-1
-1
-1
-1
-1
-1
-1
-270
3774
1
1
1
3
1
1
1
1
1
1
1
1
1
1
1
1
1
5
1
1
3
1
4
2
3
1
-127
3
-3001
-1
-2
-1
0
1468257 1479014 1661774 1672521 527 527 0
-2010
-503
4
-826
-1
-1
-1
-3
-1
-1
-1
-1
-1
-1
-2
-1
-1
-1
-1
-2
-2
-1
-1
-1
-1
-1
-4
-1
-1
-1
-1
-2
-3
-1724
-1
-1
-1
-1
-1
-4
-2
-1
5025
246
1
1
1
1
1
1
7
3
56
1
1
1
1
1
1
1
1
1
1
1
1
1
1
1
1
1
1
1
1
1
1
1
46
1
1
1
1
1
1
1
1
1
1
1
1
1
1
1
0
1479087 1479559 1672660 1673142 33 33 0
-46
-1
-1
-1
-5
-1
-1
-1
-1
-2
0
1481173 1484159 1673193 1676159 115 115 0
51
1
1
1
1
1
1
1
1
1
1
1
1
20
1
1
1
1
1
1
0
1484455 1485863 1676421 1677829 54 54 0
85
-6
0
1485872 1496996 1691945 1703079 242 242 0
-3222
-1
-1
-21
-1
-5
-3
-10
54
10
-29
-1
-1
-1
0
1497070 1497182 1704059 1704171 1 1 0
0
1498758 1499138 535612 535231 33 33 0
-12
0
1499419 1517647 2002010 1983769 416 416 0
315
-10
-175
6
478
1
1
2
1
1
-596
-1
-1
-159
-1
-1
-1
-1
-1
-1
-1
-1
-1
-1
-1
-1
-1
-1
-44
-1
-1
198
1
1
-547
-8730
6965
0
1523176 1533222 1983717 1973669 243 243 0
-6182
3
-1829
-14
0
1536884 1536971 928807 928894 4 4 0
0
1537562 1537669 1969471 1969365 1 1 0
26
0
1539289 1553458 1967950 1953775 311 311 0
-8
-203
3052
-306
207
-7
-111
-1
-1
-4
-73
-1
3161
-4
5223
1
1
1
1
-1185
-1
-1
-1
-1
-1
-1
475
1
-5
17
10
1
1
-13
0
1553026 1553459 1913513 1913079 17 17 0
-375
0
1553179 1553379 1398321 1398130 33 33 0
131
1
1
1
1
1
1
7
-12
-1
6
8
1
0
1558485 1559959 1953774 1952299 66 66 0
-16
0
1559960 1560289 942326 942647 28 28 0
-230
-1
19
1
1
1
1
1
1
1
4
48
0
1559960 1560147 489638 489824 7 7 0
39
0
1559960 1560267 3436869 3437169 24 24 0
-231
-1
-5
14
1
2
3
1
1
1
1
2
1
0
1559960 1560149 433428 433614 8 8 0
39
49
98
0
1559964 1560356 323501 323122 55 55 0
40
1
6
1
1
1
1
1
-151
3
-25
-1
-1
-1
-2
-1
14
1
1
1
1
1
1
1
4
-14
-10
10
51
1
35
0
1559960 1560356 346125 345756 52 52 0
44
1
12
1
1
1
1
1
1
1
1
1
1
1
3
1
-158
-1
19
1
1
1
1
1
1
1
4
32
57
1
29
0
1563243 1563458 323097 322882 11 11 0
0
1563214 1563348 345770 345634 6 6 0
-42
-1
0
1563245 1563425 339185 339008 20 20 0
14
-89
-1
5
9
18
10
10
-3
0
1563415 1564211 344087 343291 34 34 0
0
1563938 1564095 322876 322719 8 8 0
0
1564027 1564216 285450 285261 14 14 0
0
1564520 1564636 284624 284508 1 1 0
0
1564638 1564994 284311 283956 13 13 0
346
0
1565782 1566968 283943 282757 66 66 0
0
1566425 1568210 340980 339272 182 182 0
7
3
1352
1
1
1
1
1
1
1
1
1
1
1
1
1
1
1
1
1
1
1
1
1
1
1
1
1
1
3
1
1
1
1
1
1
1
1
1
1
5
1
1
1
1
1
1
1
1
1
1
1
1
1
1
1
1
1
1
1
1
1
1
1
1
1
1
1
1
1
1
1
1
2
1
1
1
0
1567690 1575565 275306 267357 397 397 0
102
1
1
1
1
1
1
1
1
1
1
1
1
1
1
1
1
1
5
1
1
1
1
1
1
1
1
1
1
1
1
1
2
4
1
1
1
1
1
1
1
1
1
1
1
1
1
1
1
1
1
1
1
1
1
1
1
1
1
1
1
1
1
3
3
1
3
1
1
1
1
1
1
1
2
-164
-1
-1
-1
-1
-1
-1
-1
-1
-1
-1
-1
-1
-1
-1
-1
-1
-1
-1
-1
-1
-1
-1
-1
-1
-1
-1
-1
-1
-1
-1
-1
-1
-1
-1
-1
-1
-1
-1
-1
-1
-1
-1
-1
-1
-1
-1
-1
-1
-1
-1
-1
-1
-1
-1
-1
-1
-1
-2
-1
-1
-1
-1
-1
-1
-1
-1
-1
-1
-1
-1
-1
-1
-1
-1
-1
-1
-1
-393
-1
-181
-104
-3457
-140
-1
-1
-1
-1
-1
-1
-1
-1
-1
-1
-1
-1
-1
-1
-1
-1
-1
-1
-1
-1
-1
-1
-1
-1
-1
-1
-1
-1
-1
-1
-1
-1
-1
-1
-1
-1
-1
-1
-1
-1
-1
-1
-1
-1
-1
-1
-1
-1
-1
-1
-1
-1
-1
-1
-1
-1
-1
-1
-1
-1
-1
-1
-1
-1
-1
0
1575468 1592886 267394 250091 503 503 0
843
4
1232
707
1
1
1
1
1
1
1
1
1
1
1
1
1
1
1
1
3
1
1
1
-1586
243
1281
156
3514
51
1
1
1
1
1
1
1
1
1
1
1
1
1
1
1
1
1
1
1
1
1
1
1
1
1
1
1
1
1
1
1218
1
1
-78
2141
1
1
-531
-1
-1
-1
-1
-1
-1
2204
1
1
1
1
1
1
1
1
1
1
1
1
1
1
1
1
1
1
4
1
1
1
1
3
1
1
1
1
3
1
1
1
1
1
1
1
1
1
4
1
1
1
1
1
1
1
1
1
1
1
1
3
4
2
1
1
1
1
0
1592899 1604393 249954 238366 397 397 0
17
1
2148
1
1
1
1
1
1
1
1
1
1
1
1
1
1
1
1
1
1
1
1
1
1
1
3254
-3204
-1
-1
-1
-1
-1
-1
-1
-1
-1
-1
-1
-1
-1
-1
-1
-1
-1
-1
-1
-1
-1
-1
-1
-1
-1
-1
-1
-1
-1
-1
-1
-1
-1
-1
-1
-1
-1
-1
-1
-1
-1
-1
-1
-1
-1
-1
-1
-1
-1
-1
-1
-1
-1
-1
-1
-1
-1
-1
-1
-1
-1
-1
-1
-1
-1
-1
-1
-1
-1621
-5
-1
-2
-1
-1
-1
-1
-1
-1
-1
-1
-1
-1
-1
-5
-1
-1
-1
-1
-1
-1
-1
-1
-1
-1
-1
-2
-1
-1
-4
-1
-1
-1
-1
-1
-1
-10
-4
-6
-1
-1
-1
-1
-7
-1
-3
-1
-1
-1
-6
-1
-3
-1
-1
-2
-1
-1
-5
-1
-1
-1
-3
-1
-9
-4
-1
-2
-1
1043
1
6
3
1
1
1
1
1
1
1
1
7
1
1
1
2
0
1605707 1605848 237172 237031 11 11 0
-23
7
0
1608126 1608209 758241 758158 1 1 0
0
1608277 1608433 3032087 3031931 2 2 0
0
1608277 1609858 3034673 3033090 75 75 0
305
1
2
1
3
1
1
1
1
1
2
1
-356
-1
-1
-1
-1
-1
-1
-1
-1
-2
-1
-1
-831
-44
0
1608277 1609166 2812884 2811986 80 80 0
317
1
1
1
1
1
1
1
2
1
1
1
-347
-1
-1
-1
-1
-1
-1
-1
-1
-2
-1
-1
-168
-1
-5
-1
-1
-4
-1
-4
-1
0
1608311 1608412 1341748 1341849 14 14 0
-30
18
1
-12
0
1608353 1608666 234369 234045 32 32 0
5
-236
-2
-2
-1
-3
-1
-1
-1
-1
-1
-1
-1
0
1608586 1609748 2812228 2811005 79 79 0
-354
-1
-1
-1
-1
-5
-1
-1
-1
-1
-1
-1
-1
-1
-1
-1
-1
-1
-1
-1
-1
-1
-1
-3
-8
-1
-1
-1
-1
-1
-1
-1
-1
-2
-1
-1
-3
-1
-1
-1
-1
-1
-1
-1
-1
-1
-1
-1
-1
-1
-1
-1
-1
-1
-1
-1
-1
-1
-2
-1
-657
0
1608586 1608835 2165636 2165396 32 32 0
200
1
1
1
1
1
1
1
1
0
1608787 1609858 2165794 2164711 40 40 0
-166
-1
-1
-1
-1
-1
-1
-1
-1
-2
-1
-1
0
1608954 1609209 2166050 2165795 9 9 0
0
1608945 1609159 1333442 1333228 10 10 0
0
1608945 1610370 234113 232688 26 26 0
947
-66
0
1609443 1609566 3031930 3031807 7 7 0
0
1609680 1609768 1333227 1333139 5 5 0
80
-3
0
1609813 1610233 2984121 2983703 7 7 0
79
63
0
1609855 1610092 3479749 3479987 4 4 0
-103
0
1610165 1618420 2983121 2974771 249 249 0
853
-22
-898
-515
-1
-1
-1
-1
-1
-1
-3
-1033
-1
-1
-1
-1
-1
-1
-1
-1
-1
-1
-1
-1
-1
-1
-1
-1
-1
-1
-1
-1
-1
-1
-1
-1
-1
-1
-1
-1
-1
-1
-1
-1
-1
-1
-1
-1
-1
-1
-1
-1
-1
-1
-1
-1
-1
-1
-1
-1
-1
-1
-1
-1
-1
-1
-1
-1
-1
-1
-1
-1
-1
-1
-1
-1
-1
-1
-1
-1
-1
-1
-1
-1
-1
-1
-1
-1
-1
-1
-1
-1
-1
-1
-1
889
1
-4022
-1
-1
-1
0
1618418 1619801 2974704 2973321 16 16 0
0
1620388 1620548 1167281 1167121 1 1 0
0
1620462 1620626 1173204 1173041 7 7 0
99
0
1620650 1621184 1170312 1169778 12 12 0
0
1621139 1621688 1173045 1172499 15 15 0
445
94
4
0
1623675 1623928 1166875 1166622 13 13 0
0
1642096 1642772 1154115 1153438 25 25 0
-32
124
-7
0
1642778 1643718 1153263 1152323 12 12 0
0
1643872 1646288 1152250 1149834 63 63 0
0
1644002 1644564 3041721 3042289 97 97 0
135
-4
-104
8
-96
-5
-1
-3
-1
-1
0
1643975 1644564 2816792 2817390 107 107 0
-9
5
-15
-1
-1
135
-4
-104
5
-99
-5
-1
-3
-1
-1
-31
4
0
1646414 1649043 1149558 1146950 117 117 0
-40
107
1
1
1
1
1
1
1
1
1
1
1
1
1
1
1
1
1
1
1
1
1
1
1
1
1
1
1
3
1
-848
33
-61
-1
-1
-1
-1
-1
-1
-1
-4
-3
65
1
0
1646714 1647391 2819446 2820123 105 105 0
0
1646714 1647260 3044373 3044919 74 74 0
0
1649122 1650174 1146821 1145769 18 18 0
0
1650188 1654146 1145512 1141554 57 57 0
0
1654281 1654705 1141547 1141123 16 16 0
0
1654772 1657029 1140742 1138561 267 267 0
881
61
1
1
1
1
1
1
1
1
1
1
1
1
1
1
1
1
1
1
1
1
1
1
1
1
1
1
1
1
1
1
1
1
1
1
1
1
1
1
1
1
1
1
1
1
1
1
1
1
1
1
1
1
1
1
1
1
1
3
1
4
1
5
1
1
1
1
1
1
1
1
1
1
1
1
-512
7
-253
4
0
1657612 1662118 1138002 1133447 209 209 0
-1165
-2978
5
-31
-1
-1
-1
-1
-1
-1
-1
-4
-1
-3
-1
-1
-3
-1
-1
-1
-1
-1
-1
-1
-1
-1
-1
-1
-1
-4
-1
-1
-1
-1
-1
-1
-2
-1
-1
-1
-1
-1
-1
-1
-1
-1
-1
-1
-1
-1
-1
0
1662201 1677450 1133262 1118013 351 351 0
-7049
-1
-1
-1
-1
-1
-1
981
1
1
1
1
1
1
1
-31
-47
-1
-1
-1
-1
-1
-1
-1
-1
-1
-1
-270
818
-6
-268
887
1
1
1
1
1
2
852
1
1
1
1
1
1
3400
3
1
-8
-1
-1
-613
0
1677567 1679294 1117886 1116160 28 28 0
1695
0
1679696 1680834 2003109 2004246 49 49 0
-105
76
828
0
1680726 1681005 1953775 1954050 40 40 0
-110
13
1
1
11
-16
6
1
0
1680726 1681005 1913080 1913360 18 18 0
-62
0
1680897 1684716 2004546 2008365 97 97 0
0
1684955 1685985 2012362 2013392 17 17 0
0
1685982 1693106 2013475 2020600 221 221 0
-4332
-367
3
0
1698561 1699354 2020584 2021371 110 110 0
-20
8
1
1
1
1
1
1
0
1706004 1710462 2028522 2033052 222 222 0
-1161
-2
-3
-1
-3
-5
-1
-1
-3
-6
-1
-1
-1
-1
-1
-1
-1
-1
-1
-1
-1
-1
-1
-1
-1
-4
-1
-1
-1
-1
-1
-1
-1
-1
-1
-1
-1
-1
-1
-1
-1
-1
-1
-1
-1
-1
-1
-1
-1
-1
-1
-4
-1
-1
-1
-1
-1
-1
-1
-1
-1
-1
-1
-1
-1
-1
-1
-1
-1
-1
-2
-1
0
1714356 1724561 2041931 2052133 174 174 0
5260
1
1
0
1724852 1732766 2052496 2060411 162 162 0
-3452
-2033
2386
1
1
1
-24
-3
-1
0
1734766 1734917 542254 542102 5 5 0
-148
0
1734977 1735071 541936 541842 1 1 0
0
1735075 1735206 539873 539741 8 8 0
-5
0
1735236 1735924 539085 538399 40 40 0
127
100
0
1735407 1735936 793943 793411 43 43 0
56
-247
9
41
-134
-1
-2
-11
-4
0
1735407 1735730 1363653 1363330 28 28 0
103
1
-10
-1
190
-9
0
1736028 1740526 3060619 3056122 94 94 0
38
0
1740429 1740526 2927416 2927516 5 5 0
26
-10
-3
-13
-11
0
1740520 1748550 2927798 2935887 179 179 0
-1474
-1
-1
-1
-1
-1
-1
-1
-1
-3
-1
-1
-1
-1
-1
-1
-1
-1
-1
-1
-1
-1
-1
-1
-1
-1
-1
-1
-1
-1
-1
-1
-1
-1
-1
-1
-1
-1
-1
-1
-1
-1
-1
-1
-3
-1
-1
-1
-1
-4
-1
-1
-4
-3
-1
-4
-4383
-27
-1645
0
1748598 1775618 2936472 2963475 478 478 0
-2027
-1
-1
1810
-3
2465
5095
1
1
1
1
1
-6871
-1
-1
-1
-1
-1
-1
510
1
1
4554
1
1
1
1
1
1
1
1
1
1
1
1
1
1
1
1
1
-51
0
1775720 1777695 2963601 2965576 42 42 0
0
1777681 1784294 2965775 2972379 137 137 0
4143
1
1
1
1
2119
1
-66
7
-24
6
8
1
-24
9
0
1784295 1785395 3273081 3274181 39 39 0
0
1785388 1787614 3275681 3277907 50 50 0
0
1787614 1787800 3279966 3280151 7 7 0
23
0
1790047 1790466 3289886 3290305 62 62 0
-295
11
-56
8
0
1791508 1792012 3280252 3280756 17 17 0
0
1792768 1794056 3281297 3282601 69 69 0
5
-519
-1
-1
-1
-1
-1
-1
-1
-1
-1
-1
-1
-1
-1
-1
-1
-1
-1
615
0
1793904 1794059 3286175 3286330 9 9 0
0
1795960 1796531 3289818 3290389 43 43 0
38
-14
0
1796293 1796697 3284805 3285208 16 16 0
309
0
1796579 1797452 3281621 3282508 38 38 0
23
92
-11
-60
-1
-1
-1
-1
-1
-1
-1
-2
-1
-1
-1
-1
-1
-1
0
1799421 1799934 3289876 3290389 46 46 0
79
-4
0
1799696 1800099 3284805 3285208 14 14 0
0
1800805 1801012 3286125 3286331 12 12 0
9
0
1800847 1803450 3282441 3285043 123 123 0
13
0
1803208 1807728 3290147 3294610 196 196 0
-1736
71
825
1
1
1
1
1
1
1
1
1149
1
1
1
1
1
1
1
1
1
1
1
1
1
1
1
1
1
7
1
1
1
1
1
1
1
1
1
1
1
1
1
1
1
3
1
1
1
1
1
1
1
6
1
1
2
1
1
0
1810863 1811580 3294625 3295342 26 26 0
0
1820782 1835567 3439143 3453922 266 266 0
-3498
-3
-1
2857
1
3321
1
1
1
1
1
1
0
1835568 1843304 3001593 2993707 403 403 0
1836
-1602
4
-14
11
1
1
1
9
6
-26
-1
-1
-1
-1
-1
-1
-1
-1
-1
-1
-1
-1
-1
-1
-1
-1
-1
-1
-1
-1
-1
-1
-1
-1
-1
-1
-1
-1
-1
-1
-1
-1
-1
-1
-1
-1
-1
-1
-1
-1
-1
-1
-1
-1
-1
-1
-1
-1
-1
-1
-1
-1
-1
-1
-1
-1
-5
-1
-1
-1
-1
-1
-1
-1
-1
-3
-1
-1
-1
-1
-1
-1
-1
-1
-1
-1
-1
-1
-1
-1
-1
-623
-1
-221
5
-24
7
35
-4
-129
6
-18
6
-13
6
-1720
-1
-26
-710
-1
-1
-1
-1
-1
-1
-1
-1
-1
-1
-1
-1
-1
-1
-1
-1
-1
-1
-1
-1
-13
-1
-1
-1
-1
-1
-1
-1
-1
-1
-2
-1
-1
-1
-1
-1
-1
-1
-1
-1
-1
-1
-1
-1
-1
-1
-1
-1
-1
-1
-1
-1
-1
-1
-1
-1
-1
-1
-1
-1
-1
-1
-1
-1
-1
-1
-1
-1
0
1843433 1847796 2993621 2989260 161 161 0
-970
-1
571
-761
3
174
1
1
0
1847856 1852312 2988885 2984443 127 127 0
-1310
2934
1
1
1
1
1
1
1
1
1
1
1
1
1
4
0
1859194 1860220 1730535 1731559 27 27 0
-5
952
1
1
0
1865131 1866903 1731559 1733331 35 35 0
0
1866946 1879470 1733488 1746022 363 363 0
844
5410
3
-13
65
2
-713
-1
-1
-1
-1
-1
-1
-1
-5
-1
-1
-1
-1
-3
-1
-1
-1
-4
-1
-1
-1
-1
-6
-2
-1
-1
-1
-1
-2
-2
-1
-1
-1
-1
-2
-2
-1
-1
-1
-5
-1
-3
-5
-9
-10
-1
-1
-1
2617
1
1
3
3
1
1
1
1
1
1
1
1
1
1
1
1
1
1
2
1
1
1
1
3
1
1
1
1
1
1
3
4
2758
0
1879504 1880950 1746196 1747617 77 77 0
708
1
2
3
1
1
1
1
1
1
1
1
1
2
5
1
1
1
1
1
1
1
4
1
553
0
1881513 1881630 3488088 3487970 2 2 0
-68
0
1881513 1881630 1748263 1748381 3 3 0
-68
0
1883160 1884327 993470 992303 15 15 0
0
1884950 1886365 6994 8410 60 60 0
12
-17
8
-42
-462
0
1886444 1887273 3478711 3479538 17 17 0
762
1
0
1887422 1895582 1610508 1602348 172 172 0
0
1895679 1896980 1602348 1601046 34 34 0
-6
0
1897042 1903925 1600784 1593913 169 169 0
2480
1
1
1
1
1
1
1
1
1
1
1
0
1903964 1909411 1593922 1588467 116 116 0
556
-3
-2078
-1
-1
-2721
-1
-1
-1
-31
0
1909680 1909830 3122534 3122384 15 15 0
56
1
-42
-1
0
1909682 1909831 2884261 2884409 3 3 0
107
0
1909847 1913220 1588135 1584756 92 92 0
-660
-3
-56
-2617
-18
-1
0
1913223 1914828 1584504 1582899 37 37 0
0
1914843 1924731 1582726 1572838 397 397 0
10
2627
-8
-19
0
1924888 1927402 1572796 1570282 73 73 0
-6
3
-71
3
0
1927400 1927693 3139029 3138736 15 15 0
0
1927504 1927699 3365196 3365000 16 16 0
-191
0
1927500 1927673 817076 817249 21 21 0
-11
6
-18
5
0
1927695 1930252 1570258 1567699 43 43 0
-239
-1
-1
2308
0
1930277 1932586 1567533 1565231 61 61 0
-1371
836
1
1
1
1
1
48
36
0
1932626 1934024 2008645 2010051 86 86 0
12
-3
-1324
-1
-2
-2
-4
-1
-4
-1
0
1934073 1934225 1565232 1565080 1 1 0
0
1934073 1934234 530947 531107 5 5 0
149
0
1934415 1934739 237 561 19 19 0
13
24
91
-141
-1
-1
0
1935384 1935612 3472189 3472418 16 16 0
167
-15
-1
0
1935620 1935863 1705186 1705437 31 31 0
24
-50
-1
-1
-1
20
-28
-1
-1
-4
-1
-1
0
1936650 1937276 1705484 1706110 36 36 0
-597
3
0
1942356 1944189 1705451 1707288 65 65 0
-12
-365
-1222
-1
-140
4
0
1944275 1944402 1707484 1707610 9 9 0
-57
6
1
0
1945304 1945446 1707601 1707743 4 4 0
-136
3
0
1945679 1955144 1707725 1717189 171 171 0
3312
5356
-32
0
1955533 1966487 1717374 1728338 321 321 0
-1540
-1022
-5
-7
1354
141
39
-3417
-1
-1
-1
-1
-1
-1
-1
-2515
0
1966483 1967283 3030618 3029818 12 12 0
0
1967409 1971211 3029791 3025988 71 71 0
500
-3269
-1
0
1972446 1977049 3011345 3006719 112 112 0
423
72
-3031
-1
-1
-27
-2
-2
-8
-1
-4
-1
-14
-1
-2
-1
-1
-1
-1
-21
-1
-1
-1
-1
-1
-2
-884
0
1977302 1982177 3006681 3001806 150 150 0
0
1982197 1982392 2805657 2805462 15 15 0
-26
124
1
1
-14
-17
0
1982197 2000925 1798104 1779310 435 435 0
-182
-3
-1
-1
-1
-1
-1
-1
-1
-1
-1
-1
-1
-1
-1
-1
-1
-1
-1
-1
-1
-1
-1
-1
-6
-1
-1
-1
-2
-1
-1
-1
-4
-1
-6
-1
-1
-1
-1
-1
-3
-1
-1
-1
-1
-1
-1
-1
-1
-1
-1
-1
-1
-1
-1
-1
-1
-1
-1
-1
-1
-1
-1
-1
-1
-1
-1
-1
-1
-1
-1
-1
93
943
1
78
20
2124
-7270
4406
0
1982197 1982393 3496292 3496488 0 0 0
0
1982197 1982391 3454110 3453916 1 1 0
0
1982197 1982344 2060731 2060584 0 0 0
0
1982197 1982344 2257545 2257398 1 1 0
0
2001065 2001319 146530 146276 19 19 0
0
2011604 2016944 1779280 1773930 126 126 0
-18
-21
-9
-2
-2
-1
-3
-1
-1
-1
-2
46
0
2017326 2020033 1766010 1763303 79 79 0
0
2020151 2026939 1763131 1756336 97 97 0
-2860
-2427
-1
-1
-1
-1
-1
-1
1484
1
-14
0
2029999 2031903 2077045 2078959 39 39 0
-1451
-414
-1
-1
-1
-1
-1
-1
-1
-1
0
2031603 2031714 1356098 1356209 7 7 0
0
2031603 2031714 2586877 2586766 7 7 0
0
2032127 2032335 2080411 2080619 3 3 0
0
2033272 2034964 2080608 2082300 31 31 0
0
2035752 2035978 1588140 1588366 8 8 0
0
2035756 2035988 1916824 1917056 10 10 0
0
2035756 2035996 437914 438154 12 12 0
0
2035756 2036003 1149820 1149573 12 12 0
0
2035757 2035977 3055843 3056063 4 4 0
0
2035752 2035981 1354387 1354616 15 15 0
0
2035764 2036003 457557 457794 15 15 0
117
1
0
2035756 2035984 3150416 3150188 15 15 0
0
2035752 2035999 1350900 1350653 15 15 0
0
2035774 2035981 2004284 2004491 14 14 0
0
2035754 2036003 1600797 1601046 16 16 0
0
2035797 2035979 8473 8655 10 10 0
0
2035797 2035906 3488410 3488302 2 2 0
99
0
2035797 2036003 14214 14420 10 10 0
0
2035797 2035868 96721 96792 2 2 0
0
2035797 2036000 3491577 3491781 13 13 0
-189
0
2035797 2035865 3470727 3470795 2 2 0
0
2035797 2036003 2688876 2688668 14 14 0
-190
-1
0
2035797 2035981 490041 490227 12 12 0
-75
-2
0
2035777 2036003 2927572 2927798 17 17 0
0
2035800 2036004 1476081 1475877 21 21 0
74
-6
0
2035752 2036003 482479 482730 21 21 0
0
2035805 2035981 2984136 2984312 9 9 0
0
2035797 2036012 2989129 2988915 19 19 0
207
0
2035758 2035984 353249 353023 11 11 0
0
2035797 2035993 1584546 1584742 8 8 0
0
2035797 2035978 357519 357700 10 10 0
0
2036093 2036181 3497500 3497590 2 2 0
-77
-2
0
2036463 2036575 2082681 2082793 0 0 0
0
2037805 2038371 2086862 2087429 8 8 0
-538
0
2049044 2049253 1042968 1042738 31 31 0
-88
-1
-1
-1
-1
-1
-1
-1
-1
-1
-1
-1
-1
-1
-1
-1
-1
-1
-1
-1
-1
0
2052207 2052381 3414822 3414996 4 4 0
0
2059149 2059981 2538698 2539597 96 96 0
-561
-1
-1
-1
-1
-1
-1
-1
-1
-1
-1
-1
-1
-1
-1
-1
-1
-1
-1
-1
-1
-1
-1
-1
-1
-1
-1
-1
-1
-1
-1
-1
-1
-1
-1
-1
-1
-1
-1
-1
-1
-1
-2
-1
-1
-5
-1
-1
-1
-1
-1
-1
-1
-1
-1
-1
-1
-1
-1
-1
-1
-1
-1
-1
-1
-2
-1
0
2059993 2060125 2539740 2539872 6 6 0
0
2060356 2060442 3414665 3414751 3 3 0
0
2062118 2062523 2636475 2636880 36 36 0
0
2068829 2069707 2922399 2923275 5 5 0
252
319
0
2069723 2070206 3499727 3500210 25 25 0
0
2069723 2070112 1353677 1354066 22 22 0
0
2070204 2070435 2923283 2923514 5 5 0
0
2070839 2071060 2923504 2923724 29 29 0
131
-8
-14
-1
4
1
36
0
2074155 2074249 3412993 3413087 2 2 0
0
2074155 2074297 3407825 3407967 10 10 0
34
1
1
-9
-1
-1
0
2074158 2074297 1358850 1358989 5 5 0
0
2074348 2074954 2639871 2639263 12 12 0
-268
-273
0
2083661 2083850 2424212 2424401 9 9 0
0
2106949 2108077 1126234 1127361 47 47 0
1125
0
2108095 2108246 3407978 3407828 7 7 0
131
0
2108095 2108253 1359000 1358843 12 12 0
115
-9
7
0
2110780 2114222 928661 925219 72 72 0
0
2122493 2126936 925216 920767 111 111 0
-29
-4
-4
-1016
-1631
-1
-1
1734
0
2131236 2131664 920722 920302 20 20 0
125
1
1
1
1
1
1
15
0
2131516 2131604 2780820 2780732 0 0 0
0
2131709 2141417 908586 898730 406 406 0
-480
-1
-1
-1
-1
-1
-1
-1
-1
-1
-1
-1
-2
-1
-1
-14
-1
-1
-1
-1
-1
-1
-1
-1
-1
-1
-1
-1
-1
-1
-1
-1
-1
-1
-1
-1
-1
-1
-1
-1
-1
-1
-1
-1
-1
-1
-1
-1
-1
-1
-1
-1
-1
-1
-16
-1
-1
-1
-1
-1
-1
-1
-1
-2953
-1
-1
-1
-1
-1
-1
-1
-1
-1
-1
-1
-1
-1
-1
-1
-1
-1
-1
-1
-1
-1
-1
-1
-1
-1
-1
-1
-1
-1
-1
-1
-1
-1
-1
-1
-1
-1
-1
-4
-1
-1
-3
-1
-1
-1
-1
-5
-4
-1
-3
-15
-1
-5
-1
-2
-1
-1
-3
-1
-1
-1
-8
-1
-2
-1
-1
-3
-2
-4
-4
-2
-1
-1
-1
-1
-1
-1
-1
-1
-1
-1
-1
-3
-2
-5630
-1
-1
23
3
1
0
2149006 2162315 649990 663195 338 338 0
2736
1
1
1
1
1
1
1
1
1
1
1
1
1
1
3
1
1
6
1
1
1
1
1
1
1
1
1
1
1
1
1
1
1
1
1
1
3
1
1
1
1
3
1
1
1
1
1
1
1
1
1
1
1
1
1
1
1
3
2
1
1
3
4
1
1
1
1
1
1
1
1
1
1
1
1
1
1
1
1
1
1
1
1
1
-3150
6
-307
-1
4254
1
1
1
1
1
1
1
1
1
1
1
1
1
1
1
1
1
1
1
1
0
2162394 2175964 663361 676984 489 489 0
-1494
-1
-1
-1
-1
-1
-1
-1
-1
-1
-1
-1
-1
-1
-1
-1
-1
-1
-1
-1
-1
-1
-1
-1
-1
-1
-1
-1
-1
-1
-1
-1
-1
-1
-1
-1605
-1
-6
-1
-1
-1
-3
-4
-3
-1
-1
-4
-5
-1
-2
-1
-1
-1
-1
-1
-3
-1
-6
-1
-1
-3
-3
-1
-9
-1
-1
-1
-1
-249
-1
-1562
-1
-1185
-1
1687
1
1
5
5
1
1
1
1
1
1
1
1
1
4
1
2
-97
-22
2062
1
8
5
1
-28
122
1
5
1
6
1
1
1
1
1
1
1
1
-364
3
-988
6
-788
-1
-1
-1
-1
-1
-16
-4
-1
-1
-1
-12
-1
-15
971
1
1
0
2176486 2184642 677273 685342 305 305 0
-103
685
7
1
1
1
1
1
1
1
1
1
1
1
1
1
1
1
1
1
5
4
1
1
1
1
1
1
1
1
1
3
1
1
1
1
1
1
2
1
1
1
1
5
1
1
1
1
1
1
1
-695
151
1
-17
-1
39
545
1
1
1
1
1
1
1
1
1
1
1
1
1
1
1
1
1
1
1
1
1
1
1
1
1
1
1
1
1
-3368
-49
3
-40
-4
42
1
1
1
1
1
1
1
1
1
1
324
-1919
0
2184855 2187210 685556 687915 54 54 0
-69
-2266
-1
-12
0
2188266 2188687 971 553 48 48 0
-105
4
225
1
1
0
2189219 2189375 561 405 15 15 0
0
2189466 2189571 1564402 1564509 5 5 0
-7
-2
0
2189633 2189947 532542 532229 4 4 0
70
0
2189946 2190929 533965 532982 18 18 0
0
2190008 2190340 2344940 2344608 42 42 0
142
5
-9
-1
0
2191284 2191607 2342498 2342175 35 35 0
0
2191500 2191718 532776 532559 8 8 0
182
0
2191682 2191833 1565080 1565232 2 2 0
-46
0
2191668 2212642 531112 510132 376 376 0
14
-46
-2676
-331
-1
-1
-1
-1
-1
101
5394
-4
-8918
-1848
1370
68
0
2213079 2213328 510131 509882 7 7 0
0
2215779 2225395 509882 500323 245 245 0
6977
1
1
1
1
1
1
1
3
10
1
1
1
1
1
1
1
1
3
1
1
1
1
1
16
1
1
1
1
1
8
4
1
1
2
1
5
1
1
1
1
1
1
1
3
11
1
1
1
1
1
4
1
3
1
1
6
0
2225397 2252373 2257355 2230398 342 342 0
3216
961
1
1
1
1
1
1
1
1
1
1
1
1
1
1953
-13250
1919
1
1
2216
1
-368
121
73
1
-1922
-1
-1
0
2252433 2253935 2230249 2228747 16 16 0
0
2255382 2256589 2220937 2222144 31 31 0
0
2263158 2263475 2225754 2226070 20 20 0
-232
35
1
0
2263484 2281756 153661 171941 533 533 0
7097
-4
1474
3
1
-4632
-1
-1
-1
-1
-1
-1
-30
-1
-1
-1
-1
-1
-1
26
3147
772
0
2288669 2288945 173247 173523 23 23 0
0
2293051 2301054 226017 218004 216 216 0
-740
-1617
-1
-1
-1
-1
-1
-1
-1
692
-857
-27
-1
-1
3568
464
0
2301592 2303646 1934277 1932223 75 75 0
-1584
4
0
2314874 2323569 1932130 1923427 180 180 0
-959
-5686
-1
-1
-1
-5
-3
-1
-3
-2
-846
50
1
1
-1058
3
0
2323715 2324855 1923281 1922141 49 49 0
0
2325058 2325229 1108244 1108073 28 28 0
74
-3
0
2327920 2330890 1922092 1919071 160 160 0
-143
-1
-1
-1
-1
-1
-1
-1
-1
-1
-1
-1
-1
-1
-1
-1
-1
-1
-1
-1
-1
-1
-1
-1
-1
-1
-1
-1
-1
-1
-1
-1
-1
-1
-1
-1
-1
-1
-1
-1
-1
-1
-1
-1
-1
-1
-1
-1
-1
-1
-1
-1
-1
-1
-1
-1
-1
-1
-1
-1
-1
-1
-1
-1
-1
-1
139
1
1
1
1
1
1
1
1
1
1
1
1
1
1
1
1
1
2
1
1
1
-1360
-1
-1
-1
-1
-1
-1
0
2335079 2337101 1919075 1917053 110 110 0
0
2339113 2339236 2164339 2164216 9 9 0
10
-4
0
2339113 2339236 3506690 3506567 9 9 0
10
-4
0
2339113 2340208 2371237 2372306 55 55 0
10
-4
164
71
1
1
1
1
1
1
1
1
1
1
1
1
1
1
1
1
1
1
1
1
1
1
1
9
0
2339113 2339236 1729351 1729473 9 9 0
10
-4
101
0
2339113 2339240 3030943 3030816 9 9 0
10
-4
0
2340312 2340380 2373779 2373847 1 1 0
0
2340539 2340869 2373850 2374179 11 11 0
323
0
2349540 2352556 2374158 2377204 105 105 0
-547
-1
-1
-1
-1
-1
-1
-1
-1
-1
-1
-1
-1
-1
-1
-1
-1
-1
-1
-1
-1
-1
-1
-1
-1
-1
-1
-1
-1
-1
0
2353405 2356318 2377203 2380113 84 84 0
1332
32
1
0
2356361 2356837 2381023 2381496 38 38 0
66
1
1
0
2356857 2357594 2382682 2383419 23 23 0
0
2358687 2359078 2383444 2383835 16 16 0
0
2359073 2360259 2384522 2385698 34 34 0
-9
270
1
1
1
1
1
1
10
1
7
5
0
2359081 2359262 3281625 3281444 22 22 0
13
-70
0
2366819 2366977 2342697 2342539 5 5 0
0
2366819 2366977 3463296 3463138 4 4 0
0
2366819 2366977 2492438 2492596 5 5 0
0
2366819 2366977 762255 762413 6 6 0
0
2366819 2366977 1383377 1383535 5 5 0
0
2366819 2366977 2898903 2899061 4 4 0
0
2366819 2366977 3362034 3361876 4 4 0
0
2366819 2366977 3481435 3481593 5 5 0
0
2366819 2366977 1884774 1884616 4 4 0
0
2366819 2366977 40995 40837 4 4 0
0
2366819 2366977 3233317 3233475 5 5 0
0
2366819 2366977 2927163 2927321 4 4 0
0
2366819 2366977 1015255 1015097 5 5 0
0
2366819 2366977 2641988 2641828 7 7 0
-64
-19
0
2366978 2371972 2387291 2392287 99 99 0
568
-833
2331
1
-20
-19
-211
-33
0
2374934 2376433 1291125 1292663 99 99 0
-315
-1
-3
-1
-4
-1
-1
-1
-1
-1
-1
-1
-2
-1
-1
-3
-1
-1
-2
-3
-1
-1
-1
-1
-1
-4
-1
-1
-1
-1
-5
-1
-1
-1
-2
-1
-1
-1
-1
0
2380886 2385828 1292674 1297502 219 219 0
458
1
1
1
1
1
1
1
1
1
1
1
1
1
1
1
1
1
1
1
1
1
1
1
1
1
1
1
1
1
1
1
1
1
1
1
1
1
1
1
1
1
1
1
1
3
1
1
1
3
1
1
1
1
1
1
1
1
1
1
1
1
1
1
1
1
1
1
1
1
1
1
2
1
1
1
2075
1
1
1
1
1
1
1
1
1
1
1
1
1
1
1
1
1
1
1
1
1
1
1
1
1
1
1
1
1
1
1
1
1
1
1
2207
1
-16
52
0
2387772 2394588 1297493 1304281 187 187 0
-766
279
1
1
599
-4
1776
1
2367
1
1
1
1
1
2
1
1
7
1
1
1
1
1
1
1
1
3
1
1
1
1
2
0
2394639 2397843 1304442 1307649 68 68 0
-1940
-1
-1
0
2397930 2404578 1307926 1314573 156 156 0
3155
-24
-22
28
11
51
491
-7
-2566
0
2404642 2406409 1314710 1316450 68 68 0
420
1
1
1
1
1
3
4
1
4
1
1
1
1
1
1
1
1
1
2
1
1
1
1
1
1
2
3
1
2
-49
-14
-1
36
-987
0
2406147 2406419 433857 433612 34 34 0
41
56
1
1
1
1
1
1
1
1
2
1
1
1
1
1
1
1
1
4
1
1
1
1
1
1
1
0
2406273 2406569 1321956 1322254 51 51 0
102
2
1
1
2
1
1
1
1
1
1
1
-29
27
37
-5
-1
-2
-6
-5
-1
-1
-1
-5
-2
-1
-1
-1
-1
-8
0
2406504 2406695 489825 489628 11 11 0
-90
-1
-1
-1
-1
-1
-43
32
0
2406505 2406692 345954 346132 20 20 0
102
1
1
2
3
1
1
2
46
0
2406505 2406681 323326 323501 18 18 0
-89
-1
-1
-1
-1
-1
39
1
1
1
1
1
30
0
2406505 2406695 942513 942316 14 14 0
-89
-1
-1
-1
-1
-1
-43
-10
20
0
2406505 2406695 3437056 3436859 12 12 0
-89
-1
-1
-1
-1
-1
-43
-10
23
0
2406508 2406695 433610 433418 15 15 0
-86
-1
-1
-1
-1
-1
6
-37
32
0
2406508 2406692 1323360 1323548 13 13 0
-86
-1
-1
-1
-1
-1
6
68
0
2406698 2406843 2187649 2187794 11 11 0
0
2418271 2419994 2187238 2188963 80 80 0
-572
-314
0
2418316 2418497 2434767 2434948 24 24 0
-149
5
0
2418335 2418502 817242 817075 18 18 0
0
2420951 2425582 2189920 2194535 145 145 0
-224
6
-98
3725
10
1
1
5
1
1
1
1
1
-22
71
8
-11
34
53
236
1
1
1
1
1
1
1
-73
-1
-1
-1
8
0
2421177 2421276 2181490 2181590 5 5 0
-36
0
2424970 2425439 1363407 1363868 100 100 0
26
-16
-34
40
-43
19
1
1
-15
21
70
-9
12
4
5
2
1
1
3
-55
0
2425576 2427409 2202968 2204803 53 53 0
-127
839
-3
-860
0
2427399 2427497 2205891 2205989 2 2 0
0
2427999 2428372 2214731 2215104 23 23 0
0
2428683 2434891 2215013 2221210 250 250 0
-1621
-1
-1
-1
-1
-1
-1
-1
-1
-1
-1
-1
-1
-1
-1
-1
-1
-1
-1
-1
-1
-1
-1
-1
-1
-1
-1
-1
-1
-1
-1
-1
-1
-1
-1
-1
-1
-1
-1
-1
-1
-1
-1
-1
-1
-1
-1
-1
-1
-1
-1
-1
-1
-1
-1
-1
-1
-1
-1
-1
-1
-8
-1
-3
-1
-2
-1
-1
-1198
1829
1
1
1
1
1
1
1
1
1
1
1
1
1
1
1
1
1
1
1
1
1
1
1
1
1
1
1
1
1
1
1
1
1
1
1
1
1
1
1
1
1
1
1
1
1
1
1
1
1
1
1
1
1
1
1
1
1
1
1
1
1
1
1
1
1
1
1
1
1
1
1
1
9
3
4
1
1
1
1
0
2435498 2436309 2221019 2221830 89 89 0
-28
4
-132
3
-60
4
-427
7
0
2440964 2441323 2225764 2226121 20 20 0
-221
39
1
1
0
2441324 2443132 3328352 3330160 40 40 0
0
2444763 2454388 3330287 3339912 205 205 0
0
2455900 2457667 3340079 3341846 51 51 0
0
2457717 2464208 3349917 3356408 183 183 0
0
2465196 2470644 3356403 3361811 224 224 0
65
1
1
9
1
1
3
1
1
1
1
1
1
1
1003
1
1
1
1
1
1
1
1
1
4
1
3
3
1
1
1
1
4
1
1
5
3
3
1
1
0
2470646 2471688 3362738 3363779 26 26 0
556
0
2471412 2471484 2299228 2299156 1 1 0
0
2471688 2472745 3366469 3367526 22 22 0
0
2472763 2474366 3371377 3372980 30 30 0
0
2481803 2482915 2435467 2434326 101 101 0
-84
8
41
13
10
-531
-1
-1
-1
-26
-1
-1
-1
-1
-1
-1
-1
-1
-2
-3
-3
-1
-1
-1
-1
-1
-2
-1
-1
-1
-1
-1
-2
-1
-1
-3
-1
0
2482325 2482487 2187464 2187302 21 21 0
0
2483500 2486234 2434326 2431594 45 45 0
18
2702
0
2486207 2489141 2419933 2417014 91 91 0
-11
224
2585
1
1
1
1
1
1
1
1
1
1
1
1
1
1
-30
35
-22
6
0
2489183 2500535 2416610 2405235 347 347 0
-4792
-1
-1
-1
-1
-1
2037
7
2
6
1
31
1
-412
5
-123
3
2351
-23
-1
-1
-1
-1
-1
-1
-1
-1
-1
-1
-1
-1
-51
-1
-557
-310
-1
-1
-1
-1
-1
-1
-1
-1
0
2500656 2505046 2405064 2400640 245 245 0
-2399
-1
-1
-1
-1
-1
-1
-1
-4
-1
-1
-1
-1
-1
-1
-5
-2
-1
-2
-1
-1
-1
-1
-2
-1
-1
-1
-1
-1
-1
-3
-1
-1
-1
-1
-4
-3
-1
-1
-1
-1
-4
-1
-1
-1
-3
-2
-2
-2
-1
-1
-1
-3
-1
-183
1275
1
1
1
1
1
1
1
1
1
1
1
1
1
1
1
1
3
1
1
1
0
2515947 2518957 3462857 3459847 93 93 0
223
-3
-1565
4
0
2519168 2522880 3459843 3456140 103 103 0
-10
4
1290
1
1
3
5
1
4
2
1
1
26
1
-2216
-1
-1
0
2526740 2527221 3321076 3321552 43 43 0
15
1
1
1
1
0
2528012 2534783 3321554 3328358 248 248 0
219
-1230
4
-306
7
281
1
-4
-1696
-1
-1
-1
-1
-1
-1
-1
-1
-1
-1
-1
-1
-1
-1217
6
-52
-1
-1
-1
-1
-1
-1
-15
-1
-1
-1
-1
-1
-1
-1
-1
-1
-1
-1
-1
-1
0
2534777 2535881 1371905 1373066 116 116 0
-1003
-1
-1
-1
-1
-1
-1
-1
-1
-1
-7
-1
-1
-2
-1
-1
-1
-1
-1
-3
-4
-1
-1
-4
-1
-1
-1
-1
-1
-1
-3
-1
-4
-1
-6
-1
-3
-1
-1
-4
-1
-1
-1
-1
-1
-1
-1
-1
-1
-1
-1
-1
-1
-1
-1
-1
-2
0
2539732 2540126 1375862 1376256 30 30 0
0
2540120 2541007 1376504 1377392 18 18 0
-883
0
2548877 2552131 1377380 1380635 91 91 0
-1011
0
2553080 2555276 1383660 1385856 59 59 0
0
2555281 2557228 1388181 1390132 55 55 0
-325
-1
-1
-1
0
2558563 2559015 1391723 1392175 9 9 0
0
2563728 2563980 1393593 1393845 7 7 0
0
2563979 2564737 463562 464322 19 19 0
-592
-90
0
2564737 2564986 464483 464733 20 20 0
-60
0
2565417 2565873 465154 465610 16 16 0
0
2567290 2571562 465610 469880 153 153 0
-62
28
67
58
0
2571565 2577042 470060 475557 131 131 0
-1332
-1
-1
-1
-1
-1
-1
-1
-1
-1
-1
-1
-1
-1
-3658
-1
-1
-1
-1
-1
0
2577045 2583807 475729 482482 200 200 0
4305
1
1
1
1
1
2
2415
1
0
2583800 2589520 482730 488452 108 108 0
-16
2372
689
-11
-1
-2095
0
2589621 2590083 928975 929440 17 17 0
-6
-453
-1
0
2589673 2593145 1346873 1343353 251 251 0
891
1
1
1
1
1
1
-70
-15
-10
-1
229
-5
-1550
-1
-1
-85
-1
-1
-1
-1
-1
-1
-1
-1
-1
-1
-1
-6
-1
-1
-1
-3
-5
-1
-1
-1
-1
-1
-1
-1
-1
-1
-1
-1
-1
-1
-1
-2
-1
-1
-1
-1
-7
-1
-1
-1
-1
-1
-1
-4
-1
-1
-1
0
2590687 2593145 930044 932523 334 334 0
147
-4
198
1
-8
-1
-424
4
210
-4
-759
-1
-1
-1
-1
-1
-1
-1
-1
-1
-1
-1
-1
-1
-1
-1
-1
-1
-7
-1
-1
0
2593544 2596632 1913080 1909992 72 72 0
0
2597600 2597725 1909975 1909850 5 5 0
0
2599052 2599150 1889156 1889254 6 6 0
0
2600400 2605951 1909822 1904294 276 276 0
25
-16
-10
11
1
4
9
1
1
902
-4
657
-4
36
-5
-44
4
1714
1
1
1
1
1
1
1
1
1
1
2
1
15
3
22
7
11
-332
4
0
2607887 2610184 1904195 1901898 96 96 0
-31
4
58
-13
0
2610264 2619593 1897931 1888635 280 280 0
-156
-915
-1
-122
-3
6285
3
1193
1
1
1
1
1
1
1
1
1
1
1
1
1
1
1
1
1
1
1
1
1
1
1
1
1
1
1
1
1
1
1
1
1
1
1
1
1
1
1
3
1
8
1
1
1
1
1
1
-79
-2
-1
-1
-1
-1
-1
-9
-3
-1
-1
-2
-1
0
2619595 2622135 1888538 1885999 72 72 0
473
0
2622188 2623791 3105790 3107392 41 41 0
305
0
2624297 2624522 3107576 3107801 8 8 0
0
2629595 2630089 3107974 3108468 30 30 0
0
2634286 2637973 3118667 3122376 144 144 0
-24
102
-4
-1209
-1
-6
-1
-1
-1
-1
-1
-1
-6
-1
-1
-1
-4
-1
-1
-4
-2
-1
-927
-2
-36
1318
0
2638569 2650130 3122363 3133813 390 390 0
21
37
-9
-120
216
2189
1225
-76
-53
-1
-1
-1
-1
-1
-3
14
1287
1
1
1
1
1
1
1
1
1
1
1
1
1
1
1
1
1
1
1
1
1
5
1
1
3
1
1
4
1
4
1
1
1
1
1
1
1
1
1
1
1
1
1
1
1
1
1
1
4
1
1
1
5
1
1
1
2
1
1167
1
1
1
1
1
1
1
1
1
1
1
1
1
1
1
1
1
1
1
1
1
1
1
1
1
1
1
1
1
1
1
1
1
1
1
1
3
5
1
1
1
1
1
13
1
1
1
1
1
1
1
1
1
1
1
1
1
-3777
-974
0
2650132 2650317 489629 489821 10 10 0
-96
-7
-1
-1
-1
-1
-1
0
2650132 2650317 942317 942510 11 11 0
-48
-46
-10
-1
-1
-1
-1
-1
0
2650132 2650319 433419 433612 11 11 0
-102
-1
-1
-1
-1
-1
0
2650134 2650319 1323548 1323358 13 13 0
49
-51
-1
-1
-1
-1
-1
0
2650132 2650317 3436860 3437053 10 10 0
-48
-43
-13
-1
-1
-1
-1
-1
0
2650134 2650317 346132 345957 18 18 0
49
29
1
1
6
1
1
1
0
2650325 2654335 433895 437905 129 129 0
65
492
-596
-471
0
2654336 2673837 438176 457548 589 589 0
-3531
-1
-646
2279
1
1
1
1
4
1
2
1
1
1
1
1
5
1
1
5
1
3
1
1
1
1
4
10
1
1
1
3
1
3
2
1
1
5
2
4
1
1
8
1
4
3
1
1
1
1
1
7
1
1
1
1
1
1
1
2
1
1
1
4
1
1
1
1
4407
1
1
1
1
-28
-23
-1
-1
-1
-1
-1
-1
-1
-1
-1
-1
2645
935
1
1
1
1
1
1
1
1
74
1
1
417
1
3
1
1
3
1
1
1
1
1
1
1
1
1
3
1
1
1
1
1
1
1
1
2
1
1
1
3
2
1
6
1
1
1
1
1
1
1
3
1
1
1
1
1
1
6
3
1
1
1
2
1
1
1
1
6
1
1
90
4189
0
2673832 2676458 457796 460423 49 49 0
-7
0
2676582 2677408 460432 461258 5 5 0
0
2677414 2677923 463564 464073 8 8 0
0
2704419 2705675 2922398 2921142 14 14 0
0
2704564 2704728 1359347 1359183 11 11 0
0
2704564 2704688 3499386 3499262 6 6 0
0
2705900 2706261 2917855 2917495 11 11 0
43
0
2705939 2706017 562867 562789 0 0 0
0
2705940 2706087 562581 562433 17 17 0
-99
-26
7
0
2707595 2710332 2917477 2914741 69 69 0
2300
0
2710323 2710788 3232227 3232692 23 23 0
0
2712785 2712999 3253896 3254109 4 4 0
5
0
2713022 2713342 3255023 3255348 6 6 0
-6
-3
-116
-1
-1
0
2713331 2715538 3255460 3257667 48 48 0
0
2715589 2717808 3257832 3260051 33 33 0
0
2717918 2729101 3260863 3271846 597 597 0
791
1
1
1
1
1
1
1
1
1
1
2
1
1
1
1
1
1818
13
1
1
1
1
11
1
1
1
1
1
5
8
1
1
4
1
1
1
1
1
1
1
8
1
3
15
2
5
1
2
2132
1
1
1
1
1
1
1
1
1
1
1
1
1
1
1
1
1
1
1
1
1
1
1
4
1
1
1
1
1
1
1
1
1
1
1
1
1
1
1
1
1
1
1
1
1
1
1
1
1
1
1
1
1
1
1
2
1
1
1
1
1
1
1
1
1
1
1
4
1
1
3
1
1
1
3
1
1
322
1
1
1
4
1
1
5
1
1
1
1
1
1
1
1
1
1
1
1
1
1
1
3
1
1
1
1
1
1
1
1
1
1
1
1
1
1
1
1
1
1
1
1
1
1
1
1
1
1
1
1
1
1
1
1
1
6
1
1
1
1
1
3
1
1
-237
-1
-1
-1
-1
-1
-1
-1
-1
-1
-1
-1
-1
-1
-1
-1
-1
-1
-4
-1
-3
1724
1
1
1
1
1
1
1
1
4
1
1
1
1
1
1
1
1
1
1
1
1
1
1
1
1
1
1
1
1
-887
-1
0
2732781 2733459 1291115 1290439 27 27 0
33
1
0
2733825 2735664 1290438 1288599 65 65 0
921
-6
0
2735693 2739701 1286133 1282099 204 204 0
596
-2305
-1
-64
-1
-1
-1
-1
-1
-1
-1
-1
-1
-1
-1
-1
-1
-1
-1
-1
-1
-1
-1
-1
-1
-1
-1
-1
-1
-1
-1
-1
-1
-1
-1
-1
-1
-1
-1
-1
-1
-1
-1
-1
-1
-1
-1
-1
-1
-1
-1
-1
-1
-1
-1
-1
-1
-1
-1
-1
-1
-1
-1
-1
-1
-1
-1
-1
-1
-1
-6
-1
39
-5
228
1
1
1
1
1
1
1
1
1
1
1
5
1
1
1
1
1
1
1
1
1
1
1
1
1
1
1
1
1
1
1
1
1
1
1
1
1
1
1
1
1
2
1
0
2738617 2738810 71070 70877 25 25 0
0
2738617 2738810 3221541 3221349 25 25 0
11
0
2740777 2741202 1280525 1280097 14 14 0
-43
-375
-1
0
2741212 2741322 3303369 3303259 6 6 0
14
-65
-1
8
0
2748239 2748429 2421371 2421177 14 14 0
-38
-1
-1
-129
0
2750808 2754223 1267600 1264106 162 162 0
-3238
-1
-1
-1
-1
-1
-1
-1
-3
-1
-9
-6
-1
-7
-1
-1
-1
-4
-8
-1
-1
-4
-1
-1
-5
-1
-1
-1
-1
-1
-1
-1
-1
-1
-1
-1
-1
-1
-1
-1
-1
-1
-1
-4
-1
-1
-1
-1
-1
-1
-1
-1
-1
-5
-1
-1
-1
-1
-1
-4
-1
-1
-1
-1
-1
-1
-1
-1
-5
-1
-1
-2
-3
-1
-1
-4
-1
-1
-1
0
2752051 2752354 1643753 1643450 58 58 0
21
-3
64
-3
0
2754234 2769125 1884577 1869677 366 366 0
22
-362
-1
-1
-2
-1
-1
-6
-3
-1
-1
-1
-1
-2308
82
1051
1
1
-1964
8980
-4
0
2769541 2769913 1869294 1868922 13 13 0
0
2777329 2777430 146410 146511 2 2 0
0
2777869 2778752 1357925 1358799 17 17 0
38
89
1
1
4
4
1
1
1
0
2779192 2779335 1358794 1358935 13 13 0
-87
-1
-1
9
1
1
36
2
0
2779984 2780141 3407822 3407978 10 10 0
34
0
2779989 2780141 1358849 1359000 10 10 0
38
0
2780293 2780431 3311192 3311054 9 9 0
0
2780312 2780450 3498612 3498751 7 7 0
-56
0
2780589 2780911 1359067 1359389 4 4 0
0
2780705 2780869 2922089 2922253 10 10 0
0
2780745 2781157 3499262 3499674 7 7 0
0
2780836 2781723 3496515 3497401 67 67 0
750
0
2780954 2781092 3437442 3437578 15 15 0
40
17
0
2781028 2782862 2421170 2423004 44 44 0
558
-21
0
2781744 2782936 1356646 1357838 37 37 0
10
-1176
0
2782191 2782353 2586302 2586140 3 3 0
0
2782877 2783124 3311898 3311652 13 13 0
89
42
-52
0
2783207 2783384 2424479 2424656 5 5 0
0
2783212 2783384 2585566 2585394 11 11 0
0
2783208 2783347 2634282 2634421 9 9 0
32
-79
0
2783208 2783384 3406656 3406832 17 17 0
32
-79
0
2783396 2783496 3312123 3312023 0 0 0
0
2788912 2789030 2518220 2518101 8 8 0
-8
0
2789171 2789338 2517961 2517793 7 7 0
-42
0
2796284 2796497 2585606 2585393 10 10 0
0
2796517 2797556 2424716 2425755 59 59 0
0
2801566 2803594 2278551 2276523 43 43 0
0
2809149 2809797 2275858 2275209 35 35 0
-85
0
2809859 2811546 2275044 2273357 109 109 0
0
2811686 2820343 2273217 2264376 600 600 0
-418
49
1
-9
-7
-6
-1
-1
-1
-3
-1
-1
-1
-1
-1
-1
-1
-1
-3
-1
-3
-1
-1
-3
-3
-1
-1
-1
-1
-1
-1
-3
-1
-1
-1
231
21
-7
-1
-3
5
755
-6
-1092
-1
-1
-1
-1
-1
-1
-1
-1
-1
-1
-1
-1
-1
-1
-1
-1
-1
-1
-1
-5
-1
-1
-3
-2
-1
-3
-3
-1
-1
-1
-2
-4
-1
-3
-1
-1
-1
-1
-1
-3
-5
-7
-1
-1
-1
-1
-1
-1
-1
-4
-1
-1
-1
-1
-1
-1
-7
-1
-1
-5
-1
-1
-1
-4
-1
-1
-1
-1
-3
-3
-1
-1
-4553
-1
-1
-1
-1
-1
-1
-1
-1
-1
-1
-3
-1
-1
-5
-1
-5
-1
-1
-1
-1
-1
-1
-1
-1
-1
-1
-1
-2
-1
-1
-1
-1
-1
-1
-1
-1
-1
-1
-3
-1
-1
-1
-1
-5
-1
-1
-1
-1
-1
-1
-1
-1
-1
-1
-1
-1
-1
-1
-1
-1
-1
-1
-1
-1
-4
-1
-1
-1
-4
-1
-1
-1
-1
-1
-1
-1
-1
-1
-1
0
2820191 2820343 2262532 2262380 5 5 0
0
2820589 2821104 2262198 2261612 96 96 0
-122
-1
-1
-1
-1
-1
-1
-1
-1
-1
-1
-1
-1
-1
-1
-1
-1
-1
-1
-1
-1
-1
-1
-1
-1
-1
-1
-1
-1
-1
-1
-1
-1
-1
-1
-1
-1
-1
-1
-1
-1
-1
-1
-1
-1
-1
-1
-1
-1
-1
-1
-1
-1
-1
-1
-1
-1
-1
-1
-1
-1
-1
-1
-1
-1
-1
-1
-1
-1
-1
-1
-1
-1
-65
55
1
267
0
2820589 2821104 2264192 2263606 95 95 0
-122
-1
-1
-1
-1
-1
-1
-1
-1
-1
-1
-1
-1
-1
-1
-1
-1
-1
-1
-1
-1
-1
-1
-1
-1
-1
-1
-1
-1
-1
-1
-1
-1
-1
-1
-1
-1
-1
-1
-1
-1
-1
-1
-1
-1
-1
-1
-1
-1
-1
-1
-1
-1
-1
-1
-1
-1
-1
-1
-1
-1
-1
-1
-1
-1
-1
-1
-1
-1
-1
-1
-1
-1
-65
55
1
267
0
2820979 2821278 2065984 2065684 14 14 0
17
-5
-190
0
2820979 2821277 2650510 2650212 16 16 0
-13
9
0
2820979 2821278 1363080 1362781 15 15 0
-22
14
0
2821305 2823763 741659 739201 58 58 0
0
2825054 2825239 739371 739186 6 6 0
-174
9
0
2827889 2834299 739197 732777 156 156 0
-107
-1
-1
-1
-1
-1
-1
-1
-1
-1
-1
-1
-1
-1
-1
4404
1
1
876
504
0
2834343 2839619 732641 727335 137 137 0
-1526
-1
-1
-1
-22
-1
-1708
-1
-1
-4
-1
-1
-1
-1
-6
-1
-1
-1
-1
-1
-1
-1
-2
-1
-1
-1
-1
-1
-2
-3
0
2839669 2840205 727345 726809 17 17 0
0
2840301 2841107 726809 726066 94 94 0
-186
136
1
1
1
1
1
1
1
1
1
1
1
1
1
1
1
1
1
1
1
1
1
1
1
1
1
1
1
1
1
1
1
1
1
1
1
1
1
1
1
1
1
1
1
1
1
1
1
1
1
1
1
1
1
1
1
1
1
1
1
1
1
1
1
52
25
-158
-1
0
2841107 2841668 713794 713233 16 16 0
0
2841657 2842120 712676 712214 14 14 0
-14
35
360
0
2843272 2843493 704612 704391 7 7 0
0
2843681 2850343 704203 697541 141 141 0
358
-26
-377
6
0
2850513 2860139 697551 687925 182 182 0
-35
-2764
1876
-3
6
212
0
2860146 2871730 1263926 1252340 182 182 0
828
1
1
1
1
1
-7258
-1
-1
-1
-1
-1
-1
-1009
-710
1455
0
2873528 2874574 1252351 1251305 28 28 0
0
2874041 2875882 1250037 1248196 56 56 0
0
2874796 2875919 1251083 1249960 50 50 0
0
2878344 2878567 2672914 2673140 37 37 0
-29
-94
-1
-1
5
-15
44
0
2878762 2879149 1243010 1242622 26 26 0
-261
0
2880234 2880687 2639393 2639815 55 55 0
154
1
1
1
1
1
1
1
1
1
1
1
1
2
1
1
1
3
11
1
1
1
1
1
1
-19
-5
7
1
1
1
1
1
2
1
1
-29
175
-3
11
-5
0
2880245 2880533 1358151 1357871 28 28 0
-19
4
8
68
1
1
1
3
5
1
1
-136
0
2880585 2881742 3497790 3496634 22 22 0
1153
0
2880693 2880875 3498953 3498772 11 11 0
5
-91
67
0
2880973 2881661 2421866 2421177 43 43 0
-117
0
2881540 2881736 3499673 3499477 16 16 0
0
2897152 2897592 146716 146276 65 65 0
-27
6
53
-9
4
44
1
-6
-1
-1
253
-4
-18
3
0
2897152 2897596 861944 862410 66 66 0
-27
6
-220
-3
-2
-3
-3
-1
-1
-1
-1
-1
-1
-1
-1
-1
-1
-1
-2
-1
-1
-1
-1
-1
0
2909085 2914903 3162595 3156775 72 72 0
-210
-1
0
2918315 2919012 3295936 3296633 16 16 0
0
2931856 2935200 865903 862565 155 155 0
444
1
9
4
1
1
1
1
-949
-71
1179
-9
160
2
5
-13
-1
-2
-21
13
0
2935036 2935190 861278 861124 11 11 0
-14
3
0
2936873 2937237 857598 857234 22 22 0
-81
34
0
2937199 2937906 3061072 3061779 95 95 0
0
2937199 2937906 531455 532162 93 93 0
0
2937883 2948680 857236 846353 343 343 0
97
-5641
-1
-1
-3
-7
-1
-1
-1453
-1
-1
-1
-1
-1
-1
-1
-1
-1
-1
-1
-1
-1
-1
-1
-1
-1
-1
-1
-1
-1
-1
-1
-1
-1
-1
-1
-1
-1
-1
-1
-1
-1
-1
-1
-1
-1
-1
-1
-1
-1
-1
-1
-1
-1
-1
-1
-1
-1
-1
-1
-1
-1
-1
-1
-1
-1
-1
-1
-1
-1
-1
-1
-1
-1
-1
-1
-1
-1
-1
-1
-1
-1
-1
-1
-1
-1
-1
-1
1889
-10
0
2948695 2951309 2399439 2396833 82 82 0
77
2274
1
1
1
12
-10
14
1
133
35
-8
0
2959194 2960291 2396818 2395723 36 36 0
23
1
0
2960365 2963590 2395730 2392564 198 198 0
836
1
1
1
1
1
1
1
3
4
2
1
1
1
2
1
7
3
3
1
1
4
1
1
1
2
1
1
1
1
9
1
1
1
1
1
1
1
1
1
1
1
1
1
1
1
1
3
1
1
9
1
1
1
1
1
10
3
3
1
1
2
479
1
1
1
1
1
3
1
1
4
3
1
1
1
1
2
1
9
1
1
1
1
1
1
1
1
1
1
1
1
1
2
-937
-7
-242
-1
-1
-1
-1
-1
-1
-1
-1
-1
-1
-1
-1
-1
-1
-1
-1
-1
-1
-1
-1
-1
-1
-1
-1
-1
-1
-1
-1
-1
-1
-1
-1
0
2963592 2963799 3399312 3399105 4 4 0
0
2963592 2963799 2299720 2299513 3 3 0
0
2963592 2963799 3364255 3364462 4 4 0
0
2963592 2963799 1828278 1828071 4 4 0
0
2963592 2963799 998048 997841 4 4 0
0
2963800 2972201 2109021 2100532 304 304 0
1964
-4
-421
-1
-1
-2071
-1262
-1
-1
-12
-1317
-1
-1
-1
-1
-1
-1
-1
-1
-1
-1
-1
-1
-1
-1
-1
-1
-1
-1
-1
-1
-1
-1
-1
-1
-1
-1
-1
-1
-4
-1
-1
-1
-1
-1
-1
-1
-1
-1
-1
-1
-1
-1
-1
-4
-1
-1
-1
-1
-6
-1
-1
-1
-1
-1
-1
-1
-1
-1
-1
-1
-1
-1
-1
-6
-1
-1
-1
-1
-1
-4
-1
-1
-1
-1
-1
-1
-1
-1
-1
-1
794
1
-23
0
2973002 2974867 2099728 2097863 66 66 0
0
2977241 2977553 2097863 2097485 83 83 0
140
-9
-55
-1
-1
-3
-1
-1
-1
-1
-1
-1
-1
-1
-1
-1
-1
-1
-1
-1
-1
-1
-1
-1
-1
-1
-1
-1
-1
-1
-1
-1
-3
-1
-1
-1
-1
-1
-1
-1
-1
-1
-1
-1
-1
-1
-1
-1
-1
-1
-1
-3
-1
-1
-1
-1
-3
-1
-1
-1
-1
-1
-1
-4
-1
-5
-1
-1
0
2977553 2980623 826913 829984 108 108 0
-2944
71
-8
0
2980898 2983755 830334 833180 77 77 0
18
52
1
1
1
1
1
6
1
1
1
0
2983756 2988907 835100 840251 123 123 0
0
2990760 2992450 1396048 1397738 38 38 0
0
2995502 2995799 1397743 1398039 7 7 0
200
0
2996309 2996737 1398022 1398450 38 38 0
0
3003691 3008522 132098 137039 272 272 0
-120
-1
-1
-1
-1
-1
-1
-1
-1
-5
-6
-1
-1
-1
-1
-5
-1
-1
-1
-1
-1
-1
-1
-2
-3
-1
-4
-2
-1
-1
-5
-1
-1
-1
-1
-1
-1
-1
-1
-1
-1
-1
-1
-1
-1
-1
-1
-1
-1
-1
-1
-1
-1
-1
-1
-1
-1
-1
-1
-1
-1
-1
-1
-1
-1
-1
-1
-1
-1
-1
-2
-3951
305
1
1
1
1
1
1
1
1
1
1
1
1
1
1
1
1
1
1
2
1
1
-207
-1
-1
-1
-1
-1
-1
-1
-1
-1
-1
-1
-1
-1
-1
-1
-1
-1
-1
-1
-1
-1
-1
-1
-1
-1
-1
-1
-1
-1
-1
-1
-1
-1
-1
-1
-1
-1
-1
-1
-1
-1
-1
-1
-1
-2
-82
-1
-1
-1
-1
-1
-1
-1
-1
-1
-1
-1
-1
-1
-1
-1
-1
-1
-1
-1
-1
-1
-1
48
1
1
1
1
1
1
1
19
0
3008543 3009921 137191 138621 90 90 0
-718
-1
-1
-1
-1
-1
-1
-1
-1
-1
-1
-1
-1
-1
-1
-4
-1
-1
-4
-1
-1
-1
-3
-3
-1
-1
-1
-1
-1
-1
-1
-1
-1
-1
-1
-1
-3
-1
-1
-1
-3
-7
-2
-7
-10
-1
-5
-1
-1
-1
-1
-1
0
3011295 3012783 138620 140115 48 48 0
-1402
-1
-1
-1
-1
-1
-1
0
3016200 3016570 489640 490011 8 8 0
-42
0
3016709 3017043 490280 490614 15 15 0
0
3017057 3017588 277877 277346 30 30 0
0
3017653 3018472 490791 491610 27 27 0
0
3020089 3028639 491680 500177 244 244 0
-71
-2264
325
1
1
130
1
1
1
1
1
1
1
1
1
1
1
3
1
4
1
1
1
4
1
1
1
1
1
1
1
3
1
1
1
2
1
1
1
2
1
1
1
1
1
1
1
1
1
1
1
1
1
1
1
1
5615
0
3028565 3028640 500245 500320 0 0 0
0
3029103 3039904 2076988 2066151 265 265 0
-11
-2
-1315
1485
-778
-1
-1
-1
-1
-1
-1
-1
-1
-1
-1
-1
-1
2004
-1238
-1
-1
-1
-1
-1
-1
-1
-1
-1
-1
-1
-1
-3
-1
-1
1645
-602
-1668
-1
-1
-1
-1
-1
0
3040137 3040861 2097720 2097068 121 121 0
6
-13
7
42
-59
-75
-1
-1
-1
-2
-1
-9
-7
-2
-1
-4
-2
-5
-1
100
1
1
2
1
1
1
1
1
1
2
2
1
1
1
1
1
1
5
1
1
1
1
1
1
1
1
1
1
1
1
1
1
1
1
1
1
2
1
1
1
1
1
1
1
1
1
1
2
3
1
1
1
1
1
1
1
1
1
1
4
1
1
4
1
1
1
1
1
1
1
1
1
3
1
3
1
1
7
1
1
1
1
1
280
0
3040102 3040506 2263722 2263319 32 32 0
106
-253
-1
-7
-2
10
2
4
1
0
3040102 3040506 2261728 2261325 34 34 0
106
-253
-1
-7
-2
10
2
4
1
0
3040279 3040861 3139937 3140519 17 17 0
-182
-1
-7
-2
10
2
4
1
0
3040570 3040861 2065649 2065358 2 2 0
0
3040570 3040861 2261337 2261046 9 9 0
0
3040570 3040861 1362746 1362455 4 4 0
0
3040570 3040706 2650184 2650048 1 1 0
0
3040570 3040861 2263331 2263040 3 3 0
0
3041457 3041764 3475527 3475834 16 16 0
0
3044080 3048846 543884 548732 188 188 0
-1738
-1
-1
-1
-1
-1
-1
-1
-1
-1
-1
-1
-1
-1
-1
-1
-1
-1
-1
-1
-1
-1
-1
-1
-1
-1
-1
-1
-4
-1
-1
-1
-1
-1
-1
-4
-1
-1
-1
-1
-1
-1
-6
-1
-1
-1
-1
-1
-3
-1
-1
-2
-4
-1
-1
-3
-2
-1
-2
-1
-1
-5
-1
-1
-1
-2
-3
-1
-1
-1
-1
-1
-7
-2
-4
-1
-1
-1
-1
-1
-1
-1368
-61
1554
0
3049746 3052609 548906 551759 66 66 0
-1105
812
1
1
1
1
1
1
802
1
1
1
0
3053461 3053611 2820306 2820456 5 5 0
0
3053612 3053867 2821486 2821741 5 5 0
0
3053864 3054322 3032187 3032645 4 4 0
0
3054349 3054607 2812865 2813123 17 17 0
0
3054349 3054619 3034654 3034925 16 16 0
-266
0
3056658 3056761 2812061 2812164 2 2 0
0
3056658 3056761 2812420 2812523 4 4 0
0
3056658 3056761 3034209 3034312 2 2 0
0
3057084 3057930 3060997 3061843 111 111 0
-22
7
293
1
-5
-2
0
3057159 3057897 531455 532193 80 80 0
246
1
-5
-2
0
3057100 3057930 5384 6215 84 84 0
-7
299
1
-5
-2
0
3059862 3060133 2162963 2163233 8 8 0
73
0
3062022 3062915 3396506 3395615 46 46 0
9
10
0
3062991 3063205 5178 5395 20 20 0
-20
-8
-1
0
3063218 3064066 3473547 3474396 58 58 0
-8
0
3063213 3064066 3471588 3472441 71 71 0
0
3064317 3065294 2857499 2858477 33 33 0
-706
0
3065381 3067052 2861661 2863254 160 160 0
538
-3
587
8
1
1
1
1
1
1
1
1
1
2
1
1
1
1
1
3
1
1
1
4
1
1
4
1
1
1
1
1
1
1
1
1
5
1
3
1
4
1
1
1
1
1
1
1
1
1
1
3
1
1
1
1
1
1
1
4
1
1
1
2
1
1
1
1
3
2
1
1
1
1
1
3
1
1
1
1
-58
4
-122
7
0
3068939 3069204 2895580 2895842 41 41 0
23
29
-4
63
5
-133
3
0
3072687 3074710 2863353 2865374 34 34 0
1724
288
0
3074708 3075382 2866855 2867530 18 18 0
-89
0
3075383 3075941 2867483 2866924 84 84 0
-471
26
-46
0
3084200 3084657 2857960 2857503 8 8 0
0
3084666 3089321 742200 746904 141 141 0
712
-319
-1
-1
-1
-1
-1
-1
-1
-1
-1
-6
-1
-6
-1
-1
-1
-1
-1
-1
-1
-1
-1
-1
-1
-1
-1
-1
-1
-1
-1
-1
-1
-4
-4
-1
-1
-1
-1
-1
-1
-3
-1
-3
-499
-1
-1
-1
-1
-1
-1
0
3089468 3089769 1621535 1621836 29 29 0
0
3089526 3089769 3485873 3486116 18 18 0
0
3089623 3089725 1248098 1248200 6 6 0
0
3091371 3092326 3486109 3487064 45 45 0
0
3092327 3092877 753328 753876 69 69 0
87
-293
-1
-2
6
14
1
1
4
-5
9
-16
0
3092876 3093164 3485020 3485308 4 4 0
0
3093633 3093898 3485307 3485572 1 1 0
0
3093899 3098563 714492 719141 207 207 0
3409
-4
380
1
1
1
1
1
1
1
1
1
1
1
2
1
1
0
3098659 3102302 722291 725945 96 96 0
393
-2353
-1
-1
-1
-2
-1
-320
-1
-1
-19
4
-89
-1
-5
0
3102395 3104455 143066 141006 58 58 0
0
3105897 3106373 140590 140115 49 49 0
443
0
3110641 3115612 1370979 1366005 128 128 0
-1551
-40
-1
683
-2228
0
3115613 3117271 1365862 1364203 53 53 0
437
1
-171
-1
-139
0
3117272 3117592 1364029 1363709 13 13 0
0
3117551 3117963 794073 793675 69 69 0
-44
7
68
1
7
1
1
1
1
2
1
72
8
1
1
-10
-17
-1
13
1
10
1
97
-4
0
3117694 3118001 538911 538608 49 49 0
62
8
1
1
-10
-17
14
10
1
97
-4
-49
0
3117433 3117899 2194397 2193971 76 76 0
97
35
1
1
1
1
1
1
1
1
1
1
1
4
1
1
1
1
1
1
1
1
46
1
1
1
1
1
1
1
5
4
1
3
1
2
32
-38
14
1
41
43
-48
3
0
3117794 3118171 1363551 1363178 43 43 0
21
1
-149
37
13
1
-32
89
0
3118227 3118429 14125 14327 30 30 0
-5
115
-8
5
0
3118241 3118429 3491503 3491690 28 28 0
-106
5
7
0
3118297 3118388 1149598 1149689 2 2 0
0
3118297 3118388 353029 353120 2 2 0
0
3118297 3118388 1145728 1145637 5 5 0
0
3118297 3118388 3495419 3495510 2 2 0
0
3118297 3118388 490224 490133 2 2 0
0
3118297 3118388 1584727 1584636 2 2 0
0
3118231 3118387 3056129 3055974 11 11 0
8
-35
15
0
3118535 3118780 2066030 2065785 6 6 0
0
3118581 3118706 2263730 2263606 14 14 0
-17
5
94
0
3118457 3118780 1363204 1362881 27 27 0
11
-18
-74
4
6
-7
-20
23
0
3119416 3119638 142947 143170 5 5 0
-208
0
3119740 3119916 146788 146963 13 13 0
162
0
3119948 3120090 1544043 1543902 8 8 0
41
0
3122526 3122595 147048 147117 1 1 0
0
3122683 3125220 148806 151343 70 70 0
0
3125220 3128339 1916820 1913700 79 79 0
-903
0
3131474 3137722 125850 132098 100 100 0
0
3137723 3138139 3475943 3475527 13 13 0
0
3138183 3138324 1622192 1622333 3 3 0
0
3138324 3138815 1622553 1623051 48 48 0
-23
-1
-1
-4
-7
-20
-34
-318
-6
6
1
0
3138470 3138699 2582660 2582889 4 4 0
0
3139095 3139641 1625503 1626049 56 56 0
31
-7
-11
-9
-48
315
1
1
-25
12
36
-13
-9
-17
9
1
0
3139520 3139775 1626869 1627121 42 42 0
-19
-8
5
16
-6
-1
-4
-4
-1
-1
-32
-9
15
1
30
1
7
3
1
1
1
1
1
0
3140309 3141951 1627877 1629521 45 45 0
-269
7
-7
-12
0
3141884 3141951 3510807 3510874 1 1 0
0
3142071 3143926 1629742 1631598 62 62 0
-1495
0
3143929 3144168 9099 9338 19 19 0
-143
12
0
3144268 3150103 1750531 1756318 228 228 0
-6
-1519
2279
1
1
1
1
1
-5
3
16
1
1
4
-15
5
1
4
8
1
3
1
1
1340
1
1
1
1
1
1
1
1
1
1
1
1
1
1
6
1
1
13
1
1
1
1
1
1
1
1
3
1
1
2
1
1
0
3150106 3155479 2442847 2437480 148 148 0
-152
-63
19
-947
-7
21
3
187
1
1
1
1
1
1
1647
-49
0
3155921 3159399 1115987 1112505 38 38 0
-7
-2820
-1
-1
0
3159534 3161466 1112480 1110548 17 17 0
0
3161526 3166699 841182 846355 66 66 0
0
3166708 3167104 1945169 1945565 7 7 0
0
3168072 3169209 1945580 1946731 69 69 0
-661
-6
-1
-1
-1
-1
-4
-4
-1
-1
-1
-1
-1
-3
0
3171017 3171319 1950695 1951011 22 22 0
-239
-1
-1
-1
-1
-1
-1
-1
-1
-1
-1
-1
-1
-1
0
3171325 3172556 1951016 1949771 60 60 0
-75
-1
-1
-1
-1
-1
-1
-1
-1
-1
-1
-1
-1
-1
0
3172553 3174565 1947618 1945580 208 208 0
400
-8
-228
-1
-1
-1
-1
4
-3
-1
-1
-3
-1
-1
-1
-1
-40
-2
6
1
-640
-1
-1
-1
-1
-1
-3
-16
-1
-4
-1
-1
-1
-4
0
3175459 3175864 1945565 1945160 8 8 0
0
3175890 3176488 2228641 2228108 101 101 0
-15
-6
181
-50
-82
6
4
68
1
1
1
1
1
1
1
1
1
1
1
1
1
1
1
1
1
1
1
1
1
7
1
1
1
1
1
1
1
1
1
1
1
1
1
1
1
1
1
1
1
1
1
1
1
1
1
1
1
1
1
1
1
1
1
1
1
1
1
1
3
1
1
1
1
0
3177561 3177849 2228117 2227833 17 17 0
17
1
32
1
0
3178699 3180190 2227629 2226138 19 19 0
0
3178772 3179883 1248013 1246902 96 96 0
13
-1042
0
3180187 3180414 2806127 2805900 4 4 0
0
3180190 3180442 2491793 2492045 4 4 0
0
3180190 3182816 1840988 1843614 42 42 0
0
3182630 3182754 2298843 2298719 12 12 0
0
3182627 3182816 3045109 3044920 9 9 0
0
3182672 3182816 2492042 2492186 6 6 0
0
3182817 3185194 647611 649988 51 51 0
-1142
5
0
3185194 3187494 463563 461263 31 31 0
343
-3
0
3187496 3188171 3478712 3479387 14 14 0
0
3189645 3189864 2911732 2911951 11 11 0
0
3189856 3190717 2913558 2914419 20 20 0
0
3189643 3190664 3391249 3392270 29 29 0
0
3189645 3190717 3232230 3231158 30 30 0
0
3190374 3190734 3295935 3295575 4 4 0
0
3191037 3192433 3391250 3392646 19 19 0
0
3191033 3191639 3366231 3365625 7 7 0
0
3191038 3192433 3232230 3230835 11 11 0
0
3191038 3191257 2911732 2911951 3 3 0
0
3191249 3192431 2913558 2914740 11 11 0
0
3192188 3192431 3295585 3295343 2 2 0
32
0
3192188 3192431 1898269 1898026 4 4 0
0
3192918 3193724 2262535 2263341 31 31 0
-578
3
0
3192429 3193724 2064364 2065659 48 48 0
430
-8
-630
3
0
3193130 3193722 2096774 2097366 25 25 0
-267
39
-61
3
0
3193126 3193714 3140816 3140228 23 23 0
-370
3
0
3192483 3193724 2260106 2261347 38 38 0
376
-8
-630
3
0
3192429 3193724 1361461 1362756 46 46 0
430
-8
-630
3
0
3193725 3194977 2061868 2063120 8 8 0
-622
6
0
3193725 3194977 1799254 1800506 9 9 0
-622
6
0
3193843 3194566 3507150 3507873 6 6 0
-504
6
0
3193846 3194200 3510453 3510807 4 4 0
0
3194659 3194977 2095601 2095919 3 3 0
0
3194680 3194977 1359982 1360279 2 2 0
0
3194713 3194977 3509630 3509894 1 1 0
0
3194709 3194977 2257804 2258073 1 1 0
-14
0
3194978 3196192 3477496 3478710 6 6 0
0
3196193 3197194 3433588 3432587 4 4 0
0
3197090 3197194 3310658 3310554 2 2 0
0
3197194 3197706 2259502 2260012 5 5 0
272
97
0
3197194 3198163 3141409 3140521 90 90 0
581
1
1
1
1
1
1
1
1
1
1
1
1
1
1
1
1
1
1
1
1
1
1
1
6
1
5
1
1
1
1
1
1
1
1
1
1
1
1
1
1
1
1
1
1
1
1
1
1
1
1
1
1
1
1
1
6
1
1
1
1
1
1
1
1
1
1
4
1
1
1
1
1
1
1
1
1
1
1
1
1
0
3197194 3198163 2064387 2065356 8 8 0
0
3197194 3197439 1359737 1359982 3 3 0
0
3197194 3197579 3508259 3507874 2 2 0
0
3197194 3198163 1361484 1362453 3 3 0
0
3197225 3198163 2260106 2261044 10 10 0
0
3197660 3198163 2262535 2263038 7 7 0
0
3197872 3198163 2096774 2097066 7 7 0
-267
0
3198163 3199088 1370980 1371905 24 24 0
0
3199088 3199967 3373056 3373935 12 12 0
0
3199968 3200782 2061868 2061053 7 7 0
-390
0
3199968 3200782 1799254 1798439 6 6 0
-393
0
3200125 3200526 3509627 3509225 3 3 0
-233
0
3200162 3200596 3495580 3496015 1 1 0
-200
0
3200778 3201582 1945167 1944321 54 54 0
-700
-1
-1
-1
-1
-1
-1
-1
-1
-1
-1
-1
-1
-1
-1
-1
-1
-1
-1
-1
-1
-1
-1
-1
-1
-1
-1
-1
-1
-1
-1
-1
-3
-5
-1
-1
-1
-1
-1
-1
-1
-5
0
3201583 3202203 1951429 1952049 11 11 0
0
3202204 3202822 1952051 1951433 18 18 0
0
3202827 3203441 3434598 3433984 9 9 0
0
3203445 3203596 714489 714338 5 5 0
0
3203598 3204051 714248 713795 10 10 0
0
3204053 3204641 3309966 3310554 11 11 0
-145
74
0
3204642 3205193 2972484 2973035 10 10 0
0
3205190 3205727 741658 742195 11 11 0
0
3205727 3206251 153661 153137 2 2 0
0
3206249 3206774 1323588 1324113 12 12 0
0
3206249 3206774 3436822 3436297 16 16 0
0
3206249 3206374 489582 489457 4 4 0
0
3206249 3206374 433381 433256 4 4 0
0
3206252 3206774 942267 941745 11 11 0
0
3206249 3206774 346181 346706 9 9 0
0
3206775 3207224 3376097 3375648 12 12 0
0
3207225 3207567 1034566 1034908 6 6 0
0
3207568 3207853 3436296 3436011 14 14 0
-239
6
0
3207570 3207871 489471 489170 5 5 0
0
3207568 3207853 941744 941463 55 55 0
106
1
2
6
1
-5
-4
-1
28
4
51
4
-3
-5
-39
5
0
3207568 3207871 1324114 1324416 4 4 0
111
0
3207572 3207776 346711 346912 35 35 0
102
1
2
6
1
-5
8
-10
-1
-2
13
0
3207610 3207871 323499 323760 3 3 0
0
3207570 3207872 433270 432968 11 11 0
0
3207706 3207871 465412 465247 6 6 0
0
3207707 3207855 2167397 2167250 28 28 0
16
-11
72
-5
9
0
3207872 3208173 2063715 2063415 2 2 0
234
0
3207872 3208173 2258668 2258368 4 4 0
234
0
3207872 3208173 1801100 1800801 3 3 0
173
61
0
3207873 3208173 1360874 1360574 2 2 0
0
3207873 3208168 2096514 2096219 5 5 0
0
3208174 3208474 2261045 2261345 7 7 0
0
3208174 3208466 3140520 3140228 2 2 0
0
3208174 3208474 2065357 2065657 0 0 0
0
3208174 3208474 2263039 2263339 1 1 0
0
3208174 3208474 2097067 2097366 3 3 0
13
0
3208174 3208474 1362454 1362754 2 2 0
0
3208330 3208474 2650048 2650192 1 1 0
0
