# Supplementary material for: Expansion of intestinal Prevotella copri correlates with enhanced susceptibility to arthritis
Source: eLife. 2013 Nov 5;2:e01202. doi: 10.7554/eLife.01202 (PMC3816614; doi:10.7554/eLife.01202)
Supplement: Figure 2—source data 1. — DOI: http://dx.doi.org/10.7554/eLife.01202.010 [file elife01202s003.zip › Figure_2/Panel_B/nucmer_out/030B_061B.coords]

/home/sczesa01/synteny_plot/pseudochroms/Subject_030B_FE.pseudochrom.fa /home/sczesa01/synteny_plot/pseudochroms/Subject_061B_FE.pseudochrom.fa
NUCMER
[S1] [E1] | [S2] [E2] | [LEN 1] [LEN 2] | [% IDY] | [TAGS]
=====================================================================================
6 3179 | 852738 849586 | 3174 3153 | 98.46 | Subject_030B_FE	Subject_061B_FE
3026 3147 | 2025884 2026005 | 122 122 | 90.16 | Subject_030B_FE	Subject_061B_FE
5183 26952 | 848955 827129 | 21770 21827 | 98.80 | Subject_030B_FE	Subject_061B_FE
8439 8653 | 2026116 2026330 | 215 215 | 88.84 | Subject_030B_FE	Subject_061B_FE
8429 8664 | 2105925 2105690 | 236 236 | 86.92 | Subject_030B_FE	Subject_061B_FE
26952 31420 | 827029 822547 | 4469 4483 | 99.06 | Subject_030B_FE	Subject_061B_FE
31421 38708 | 819690 812402 | 7288 7289 | 97.46 | Subject_030B_FE	Subject_061B_FE
38696 38904 | 811440 811232 | 209 209 | 98.56 | Subject_030B_FE	Subject_061B_FE
39718 39898 | 803665 803484 | 181 182 | 93.96 | Subject_030B_FE	Subject_061B_FE
39894 40094 | 3039167 3039368 | 201 202 | 93.60 | Subject_030B_FE	Subject_061B_FE
40421 40642 | 3039609 3039830 | 222 222 | 98.20 | Subject_030B_FE	Subject_061B_FE
40775 40917 | 3039472 3039615 | 143 144 | 91.72 | Subject_030B_FE	Subject_061B_FE
40830 57272 | 3040018 3056436 | 16443 16419 | 98.72 | Subject_030B_FE	Subject_061B_FE
47614 47709 | 929948 929853 | 96 96 | 86.60 | Subject_030B_FE	Subject_061B_FE
47614 47709 | 23091 23186 | 96 96 | 86.60 | Subject_030B_FE	Subject_061B_FE
57282 63448 | 2655296 2661520 | 6167 6225 | 97.93 | Subject_030B_FE	Subject_061B_FE
64264 68695 | 2662422 2666945 | 4432 4524 | 95.30 | Subject_030B_FE	Subject_061B_FE
68696 79251 | 2667113 2677665 | 10556 10553 | 99.48 | Subject_030B_FE	Subject_061B_FE
80139 93850 | 2050611 2064295 | 13712 13685 | 96.49 | Subject_030B_FE	Subject_061B_FE
92698 93320 | 2066802 2067426 | 623 625 | 89.94 | Subject_030B_FE	Subject_061B_FE
92698 93320 | 2070443 2071064 | 623 622 | 88.82 | Subject_030B_FE	Subject_061B_FE
94065 95681 | 2068183 2069799 | 1617 1617 | 87.34 | Subject_030B_FE	Subject_061B_FE
93915 95126 | 2071659 2072876 | 1212 1218 | 86.31 | Subject_030B_FE	Subject_061B_FE
95041 95923 | 2065516 2066395 | 883 880 | 83.00 | Subject_030B_FE	Subject_061B_FE
95926 96685 | 2069453 2070206 | 760 754 | 87.83 | Subject_030B_FE	Subject_061B_FE
95937 96685 | 2065821 2066563 | 749 743 | 85.03 | Subject_030B_FE	Subject_061B_FE
95926 127847 | 2073085 2105062 | 31922 31978 | 98.53 | Subject_030B_FE	Subject_061B_FE
129823 175277 | 2272399 2226854 | 45455 45546 | 99.23 | Subject_030B_FE	Subject_061B_FE
164237 164315 | 1848296 1848218 | 79 79 | 100.00 | Subject_030B_FE	Subject_061B_FE
175263 177104 | 12 1854 | 1842 1843 | 99.84 | Subject_030B_FE	Subject_061B_FE
177103 184245 | 1896 9038 | 7143 7143 | 99.17 | Subject_030B_FE	Subject_061B_FE
183794 184245 | 1314644 1315095 | 452 452 | 99.12 | Subject_030B_FE	Subject_061B_FE
184246 184476 | 9882 10111 | 231 230 | 98.70 | Subject_030B_FE	Subject_061B_FE
184246 187425 | 1315921 1319097 | 3180 3177 | 99.62 | Subject_030B_FE	Subject_061B_FE
187425 205708 | 1327135 1345463 | 18284 18329 | 99.29 | Subject_030B_FE	Subject_061B_FE
205690 228983 | 1179755 1203066 | 23294 23312 | 99.61 | Subject_030B_FE	Subject_061B_FE
228972 274073 | 1203104 1248360 | 45102 45257 | 98.50 | Subject_030B_FE	Subject_061B_FE
274073 279307 | 1248463 1253619 | 5235 5157 | 97.25 | Subject_030B_FE	Subject_061B_FE
279303 285202 | 3088022 3093917 | 5900 5896 | 98.41 | Subject_030B_FE	Subject_061B_FE
285180 285413 | 122755 122991 | 234 237 | 90.72 | Subject_030B_FE	Subject_061B_FE
285448 286443 | 360873 361861 | 996 989 | 93.59 | Subject_030B_FE	Subject_061B_FE
285571 286443 | 123033 123891 | 873 859 | 94.16 | Subject_030B_FE	Subject_061B_FE
285573 285946 | 66832 67202 | 374 371 | 91.49 | Subject_030B_FE	Subject_061B_FE
285760 286823 | 3100528 3101590 | 1064 1063 | 96.05 | Subject_030B_FE	Subject_061B_FE
286202 286630 | 1684068 1683658 | 429 411 | 90.51 | Subject_030B_FE	Subject_061B_FE
286346 286944 | 67185 67787 | 599 603 | 90.61 | Subject_030B_FE	Subject_061B_FE
286475 286734 | 92006 92266 | 260 261 | 90.46 | Subject_030B_FE	Subject_061B_FE
286789 286943 | 67786 67630 | 155 157 | 77.30 | Subject_030B_FE	Subject_061B_FE
312933 315320 | 198382 196010 | 2388 2373 | 98.28 | Subject_030B_FE	Subject_061B_FE
315321 332084 | 193563 176759 | 16764 16805 | 99.05 | Subject_030B_FE	Subject_061B_FE
332185 351041 | 176765 157893 | 18857 18873 | 98.36 | Subject_030B_FE	Subject_061B_FE
351104 355906 | 157905 153101 | 4803 4805 | 98.88 | Subject_030B_FE	Subject_061B_FE
357350 357657 | 153107 152800 | 308 308 | 99.35 | Subject_030B_FE	Subject_061B_FE
358036 358236 | 152097 151898 | 201 200 | 99.50 | Subject_030B_FE	Subject_061B_FE
358236 367029 | 151766 142974 | 8794 8793 | 98.98 | Subject_030B_FE	Subject_061B_FE
367030 414319 | 139738 92475 | 47290 47264 | 99.09 | Subject_030B_FE	Subject_061B_FE
382407 383716 | 362311 360996 | 1310 1316 | 93.67 | Subject_030B_FE	Subject_061B_FE
382856 383526 | 3101213 3100528 | 671 686 | 95.34 | Subject_030B_FE	Subject_061B_FE
383355 383714 | 67202 66832 | 360 371 | 88.33 | Subject_030B_FE	Subject_061B_FE
414319 438746 | 92301 67909 | 24428 24393 | 98.96 | Subject_030B_FE	Subject_061B_FE
438733 460683 | 67644 45561 | 21951 22084 | 98.29 | Subject_030B_FE	Subject_061B_FE
438733 439160 | 3101570 3101145 | 428 426 | 97.20 | Subject_030B_FE	Subject_061B_FE
438905 439173 | 1683658 1683927 | 269 270 | 96.30 | Subject_030B_FE	Subject_061B_FE
439161 439339 | 3100706 3100528 | 179 179 | 96.09 | Subject_030B_FE	Subject_061B_FE
439153 439519 | 361364 360998 | 367 367 | 96.73 | Subject_030B_FE	Subject_061B_FE
460688 482534 | 45444 23586 | 21847 21859 | 99.30 | Subject_030B_FE	Subject_061B_FE
481385 481482 | 1453339 1453436 | 98 98 | 90.82 | Subject_030B_FE	Subject_061B_FE
481732 481870 | 1396561 1396699 | 139 139 | 98.56 | Subject_030B_FE	Subject_061B_FE
482634 483087 | 9040 8587 | 454 454 | 98.24 | Subject_030B_FE	Subject_061B_FE
482634 484135 | 1315097 1313574 | 1502 1524 | 97.77 | Subject_030B_FE	Subject_061B_FE
484076 510890 | 1313591 1286855 | 26815 26737 | 99.06 | Subject_030B_FE	Subject_061B_FE
510897 535948 | 1286616 1261489 | 25052 25128 | 98.66 | Subject_030B_FE	Subject_061B_FE
536023 536672 | 1261348 1260702 | 650 647 | 96.00 | Subject_030B_FE	Subject_061B_FE
536745 538267 | 1260728 1259188 | 1523 1541 | 97.34 | Subject_030B_FE	Subject_061B_FE
538273 540747 | 2641991 2644464 | 2475 2474 | 99.76 | Subject_030B_FE	Subject_061B_FE
540933 547007 | 2644447 2650498 | 6075 6052 | 98.98 | Subject_030B_FE	Subject_061B_FE
541005 541213 | 2965648 2965439 | 209 210 | 97.14 | Subject_030B_FE	Subject_061B_FE
545731 546112 | 2962393 2962012 | 382 382 | 94.50 | Subject_030B_FE	Subject_061B_FE
547133 548348 | 1849551 1848337 | 1216 1215 | 98.85 | Subject_030B_FE	Subject_061B_FE
547134 547303 | 3212961 3213130 | 170 170 | 94.71 | Subject_030B_FE	Subject_061B_FE
548348 550798 | 1848127 1845677 | 2451 2451 | 98.86 | Subject_030B_FE	Subject_061B_FE
551009 571095 | 1841580 1821489 | 20087 20092 | 98.83 | Subject_030B_FE	Subject_061B_FE
572789 574952 | 1819783 1817602 | 2164 2182 | 94.23 | Subject_030B_FE	Subject_061B_FE
573011 573426 | 1813011 1812596 | 416 416 | 84.69 | Subject_030B_FE	Subject_061B_FE
577895 582478 | 1811118 1806535 | 4584 4584 | 98.76 | Subject_030B_FE	Subject_061B_FE
582860 604258 | 1806538 1785088 | 21399 21451 | 98.62 | Subject_030B_FE	Subject_061B_FE
602946 611201 | 1786401 1778172 | 8256 8230 | 98.65 | Subject_030B_FE	Subject_061B_FE
611204 611325 | 670506 670627 | 122 122 | 89.34 | Subject_030B_FE	Subject_061B_FE
611325 632946 | 1632257 1653925 | 21622 21669 | 98.24 | Subject_030B_FE	Subject_061B_FE
632947 657198 | 1656016 1680303 | 24252 24288 | 98.76 | Subject_030B_FE	Subject_061B_FE
657201 658702 | 1680411 1681920 | 1502 1510 | 98.08 | Subject_030B_FE	Subject_061B_FE
658622 659587 | 3080819 3081785 | 966 967 | 95.35 | Subject_030B_FE	Subject_061B_FE
658622 659023 | 372467 372066 | 402 402 | 98.26 | Subject_030B_FE	Subject_061B_FE
659727 662809 | 371363 368354 | 3083 3010 | 86.23 | Subject_030B_FE	Subject_061B_FE
660299 660897 | 3082494 3083092 | 599 599 | 87.81 | Subject_030B_FE	Subject_061B_FE
661106 662739 | 3083301 3084831 | 1634 1531 | 85.78 | Subject_030B_FE	Subject_061B_FE
662843 663753 | 3101505 3100598 | 911 908 | 95.29 | Subject_030B_FE	Subject_061B_FE
662843 663237 | 67578 67185 | 395 394 | 94.19 | Subject_030B_FE	Subject_061B_FE
662951 663381 | 1683658 1684068 | 431 411 | 91.67 | Subject_030B_FE	Subject_061B_FE
663140 663709 | 123891 123322 | 570 570 | 97.54 | Subject_030B_FE	Subject_061B_FE
663140 663948 | 361861 361001 | 809 861 | 89.36 | Subject_030B_FE	Subject_061B_FE
663746 663948 | 67039 66835 | 203 205 | 95.63 | Subject_030B_FE	Subject_061B_FE
664037 686448 | 1684101 1706660 | 22412 22560 | 97.74 | Subject_030B_FE	Subject_061B_FE
686441 693371 | 2686863 2693814 | 6931 6952 | 99.24 | Subject_030B_FE	Subject_061B_FE
693942 698430 | 2693830 2698240 | 4489 4411 | 96.41 | Subject_030B_FE	Subject_061B_FE
698517 713497 | 2703990 2718962 | 14981 14973 | 97.33 | Subject_030B_FE	Subject_061B_FE
699721 700292 | 2698300 2698871 | 572 572 | 96.15 | Subject_030B_FE	Subject_061B_FE
699905 700180 | 441274 440999 | 276 276 | 81.59 | Subject_030B_FE	Subject_061B_FE
713505 731439 | 3021267 3039161 | 17935 17895 | 97.89 | Subject_030B_FE	Subject_061B_FE
731429 752511 | 1632247 1611163 | 21083 21085 | 98.98 | Subject_030B_FE	Subject_061B_FE
739436 739523 | 2873502 2873589 | 88 88 | 100.00 | Subject_030B_FE	Subject_061B_FE
752508 777951 | 1610649 1585278 | 25444 25372 | 99.25 | Subject_030B_FE	Subject_061B_FE
777952 778836 | 1584244 1583360 | 885 885 | 96.84 | Subject_030B_FE	Subject_061B_FE
778833 798700 | 1572188 1552278 | 19868 19911 | 98.35 | Subject_030B_FE	Subject_061B_FE
798701 799707 | 1038544 1039550 | 1007 1007 | 92.28 | Subject_030B_FE	Subject_061B_FE
812218 812522 | 1052448 1052752 | 305 305 | 99.67 | Subject_030B_FE	Subject_061B_FE
812522 814811 | 1054017 1056307 | 2290 2291 | 99.74 | Subject_030B_FE	Subject_061B_FE
813807 813901 | 1056604 1056700 | 95 97 | 94.85 | Subject_030B_FE	Subject_061B_FE
813884 814085 | 1453406 1453607 | 202 202 | 92.08 | Subject_030B_FE	Subject_061B_FE
813922 814070 | 733622 733769 | 149 148 | 90.60 | Subject_030B_FE	Subject_061B_FE
813906 814743 | 1395574 1396374 | 838 801 | 90.93 | Subject_030B_FE	Subject_061B_FE
814142 814753 | 1326529 1325918 | 612 612 | 94.61 | Subject_030B_FE	Subject_061B_FE
814811 837437 | 1056187 1078769 | 22627 22583 | 97.84 | Subject_030B_FE	Subject_061B_FE
814865 815027 | 1396376 1396538 | 163 163 | 97.55 | Subject_030B_FE	Subject_061B_FE
814875 814996 | 1325916 1325795 | 122 122 | 99.18 | Subject_030B_FE	Subject_061B_FE
815324 815547 | 1007412 1007189 | 224 224 | 92.41 | Subject_030B_FE	Subject_061B_FE
837454 839208 | 1081452 1083206 | 1755 1755 | 98.97 | Subject_030B_FE	Subject_061B_FE
839193 842261 | 1085757 1088824 | 3069 3068 | 98.44 | Subject_030B_FE	Subject_061B_FE
842414 875228 | 1088873 1121715 | 32815 32843 | 99.14 | Subject_030B_FE	Subject_061B_FE
875229 876771 | 1127676 1129216 | 1543 1541 | 98.90 | Subject_030B_FE	Subject_061B_FE
876875 879208 | 1129208 1131538 | 2334 2331 | 99.06 | Subject_030B_FE	Subject_061B_FE
879211 894578 | 1131500 1146845 | 15368 15346 | 99.25 | Subject_030B_FE	Subject_061B_FE
893466 893696 | 218472 218242 | 231 231 | 95.67 | Subject_030B_FE	Subject_061B_FE
893469 893658 | 2017758 2017947 | 190 190 | 94.21 | Subject_030B_FE	Subject_061B_FE
894581 896290 | 3227344 3229054 | 1710 1711 | 99.24 | Subject_030B_FE	Subject_061B_FE
896291 905148 | 3179269 3170411 | 8858 8859 | 99.54 | Subject_030B_FE	Subject_061B_FE
905149 941531 | 1357072 1393478 | 36383 36407 | 99.43 | Subject_030B_FE	Subject_061B_FE
917170 917685 | 1908018 1908533 | 516 516 | 78.96 | Subject_030B_FE	Subject_061B_FE
941325 941454 | 1034044 1033915 | 130 130 | 97.69 | Subject_030B_FE	Subject_061B_FE
941533 941731 | 1030351 1030153 | 199 199 | 96.48 | Subject_030B_FE	Subject_061B_FE
941533 941946 | 1453740 1453351 | 414 390 | 88.16 | Subject_030B_FE	Subject_061B_FE
941690 941891 | 1055581 1055380 | 202 202 | 93.07 | Subject_030B_FE	Subject_061B_FE
941677 941913 | 1395765 1395530 | 237 236 | 92.83 | Subject_030B_FE	Subject_061B_FE
941707 941853 | 733767 733622 | 147 146 | 91.16 | Subject_030B_FE	Subject_061B_FE
942048 968629 | 1396844 1423512 | 26582 26669 | 98.50 | Subject_030B_FE	Subject_061B_FE
968759 990860 | 1423650 1445827 | 22102 22178 | 98.86 | Subject_030B_FE	Subject_061B_FE
992265 994039 | 1456474 1458257 | 1775 1784 | 98.99 | Subject_030B_FE	Subject_061B_FE
994141 1015381 | 526467 505140 | 21241 21328 | 98.75 | Subject_030B_FE	Subject_061B_FE
1015369 1045234 | 502999 473135 | 29866 29865 | 99.07 | Subject_030B_FE	Subject_061B_FE
1045358 1057100 | 473113 461399 | 11743 11715 | 98.16 | Subject_030B_FE	Subject_061B_FE
1046220 1046413 | 398282 398100 | 194 183 | 83.67 | Subject_030B_FE	Subject_061B_FE
1057101 1062133 | 454035 449006 | 5033 5030 | 99.46 | Subject_030B_FE	Subject_061B_FE
1062133 1073782 | 439083 427446 | 11650 11638 | 99.00 | Subject_030B_FE	Subject_061B_FE
1073179 1073605 | 2616107 2615669 | 427 439 | 86.97 | Subject_030B_FE	Subject_061B_FE
1073719 1073946 | 1145760 1145987 | 228 228 | 96.07 | Subject_030B_FE	Subject_061B_FE
1073719 1073990 | 218469 218198 | 272 272 | 96.70 | Subject_030B_FE	Subject_061B_FE
1073939 1097336 | 427444 404061 | 23398 23384 | 98.42 | Subject_030B_FE	Subject_061B_FE
1075417 1075541 | 1319905 1319781 | 125 125 | 96.80 | Subject_030B_FE	Subject_061B_FE
1097506 1099323 | 3207865 3209682 | 1818 1818 | 99.12 | Subject_030B_FE	Subject_061B_FE
1099345 1101732 | 568949 571339 | 2388 2391 | 94.50 | Subject_030B_FE	Subject_061B_FE
1101768 1102646 | 571496 572391 | 879 896 | 92.75 | Subject_030B_FE	Subject_061B_FE
1107250 1117840 | 615677 626346 | 10591 10670 | 97.76 | Subject_030B_FE	Subject_061B_FE
1117839 1131487 | 626561 640220 | 13649 13660 | 99.44 | Subject_030B_FE	Subject_061B_FE
1125595 1125775 | 3127189 3127005 | 181 185 | 94.59 | Subject_030B_FE	Subject_061B_FE
1125568 1125775 | 218258 218469 | 208 212 | 89.62 | Subject_030B_FE	Subject_061B_FE
1125577 1125775 | 1145962 1145760 | 199 203 | 90.15 | Subject_030B_FE	Subject_061B_FE
1125590 1125775 | 2017947 2017758 | 186 190 | 90.00 | Subject_030B_FE	Subject_061B_FE
1125612 1125777 | 556378 556210 | 166 169 | 88.24 | Subject_030B_FE	Subject_061B_FE
1131487 1137108 | 651062 656707 | 5622 5646 | 98.48 | Subject_030B_FE	Subject_061B_FE
1137107 1140633 | 664250 667743 | 3527 3494 | 97.85 | Subject_030B_FE	Subject_061B_FE
1140649 1143248 | 2531277 2528678 | 2600 2600 | 98.69 | Subject_030B_FE	Subject_061B_FE
1151088 1152110 | 2528665 2527648 | 1023 1018 | 98.63 | Subject_030B_FE	Subject_061B_FE
1152183 1181984 | 2526271 2496440 | 29802 29832 | 98.46 | Subject_030B_FE	Subject_061B_FE
1187959 1190523 | 2495369 2492805 | 2565 2565 | 98.60 | Subject_030B_FE	Subject_061B_FE
1195287 1210179 | 1983415 1998370 | 14893 14956 | 97.50 | Subject_030B_FE	Subject_061B_FE
1210138 1212058 | 2015054 2016974 | 1921 1921 | 99.48 | Subject_030B_FE	Subject_061B_FE
1211770 1211839 | 2013630 2013701 | 70 72 | 94.44 | Subject_030B_FE	Subject_061B_FE
1211844 1211991 | 2018393 2018540 | 148 148 | 94.59 | Subject_030B_FE	Subject_061B_FE
1211844 1212895 | 1998385 1999436 | 1052 1052 | 97.24 | Subject_030B_FE	Subject_061B_FE
1212496 1212895 | 2016968 2017367 | 400 400 | 96.50 | Subject_030B_FE	Subject_061B_FE
1213139 1213432 | 1999515 1999808 | 294 294 | 97.28 | Subject_030B_FE	Subject_061B_FE
1213072 1213432 | 2017379 2017739 | 361 361 | 94.18 | Subject_030B_FE	Subject_061B_FE
1218115 1218432 | 2023198 2023517 | 318 320 | 97.19 | Subject_030B_FE	Subject_061B_FE
1218431 1227931 | 2027618 2037117 | 9501 9500 | 99.19 | Subject_030B_FE	Subject_061B_FE
1227933 1236665 | 2037715 2046448 | 8733 8734 | 99.60 | Subject_030B_FE	Subject_061B_FE
1233839 1233994 | 2536957 2537112 | 156 156 | 87.82 | Subject_030B_FE	Subject_061B_FE
1236666 1238278 | 2531305 2532917 | 1613 1613 | 100.00 | Subject_030B_FE	Subject_061B_FE
1238279 1271053 | 2537263 2570135 | 32775 32873 | 98.41 | Subject_030B_FE	Subject_061B_FE
1272474 1272636 | 2570202 2570364 | 163 163 | 97.55 | Subject_030B_FE	Subject_061B_FE
1284089 1288352 | 3117336 3121568 | 4264 4233 | 98.31 | Subject_030B_FE	Subject_061B_FE
1288449 1291558 | 2951385 2948276 | 3110 3110 | 98.46 | Subject_030B_FE	Subject_061B_FE
1291559 1301339 | 3170401 3160623 | 9781 9779 | 99.59 | Subject_030B_FE	Subject_061B_FE
1301347 1352542 | 2168813 2117452 | 51196 51362 | 99.17 | Subject_030B_FE	Subject_061B_FE
1352247 1352420 | 930322 930149 | 174 174 | 90.29 | Subject_030B_FE	Subject_061B_FE
1352659 1357969 | 2117261 2111952 | 5311 5310 | 98.17 | Subject_030B_FE	Subject_061B_FE
1357969 1358131 | 2111862 2111700 | 163 163 | 96.93 | Subject_030B_FE	Subject_061B_FE
1358433 1358879 | 2111701 2111277 | 447 425 | 93.06 | Subject_030B_FE	Subject_061B_FE
1358889 1359214 | 2110807 2110483 | 326 325 | 92.33 | Subject_030B_FE	Subject_061B_FE
1366201 1367229 | 2219453 2218432 | 1029 1022 | 95.34 | Subject_030B_FE	Subject_061B_FE
1367267 1367830 | 2217799 2217236 | 564 564 | 96.28 | Subject_030B_FE	Subject_061B_FE
1367830 1387310 | 2217007 2197521 | 19481 19487 | 99.08 | Subject_030B_FE	Subject_061B_FE
1388044 1388187 | 2194552 2194409 | 144 144 | 97.22 | Subject_030B_FE	Subject_061B_FE
1388509 1401805 | 2189923 2176625 | 13297 13299 | 99.31 | Subject_030B_FE	Subject_061B_FE
1401798 1402006 | 2175040 2174833 | 209 208 | 98.56 | Subject_030B_FE	Subject_061B_FE
1402020 1408065 | 2174863 2168818 | 6046 6046 | 99.07 | Subject_030B_FE	Subject_061B_FE
1408057 1410986 | 2893966 2891054 | 2930 2913 | 99.42 | Subject_030B_FE	Subject_061B_FE
1410993 1412588 | 929975 931571 | 1596 1597 | 97.31 | Subject_030B_FE	Subject_061B_FE
1411029 1411339 | 2117489 2117763 | 311 275 | 81.41 | Subject_030B_FE	Subject_061B_FE
1412596 1420568 | 931732 939663 | 7973 7932 | 97.61 | Subject_030B_FE	Subject_061B_FE
1420560 1420675 | 941209 941324 | 116 116 | 97.41 | Subject_030B_FE	Subject_061B_FE
1420766 1421860 | 941811 942906 | 1095 1096 | 97.45 | Subject_030B_FE	Subject_061B_FE
1424595 1424989 | 942968 943362 | 395 395 | 93.67 | Subject_030B_FE	Subject_061B_FE
1425237 1426952 | 943356 945071 | 1716 1716 | 97.49 | Subject_030B_FE	Subject_061B_FE
1426974 1438460 | 945266 956731 | 11487 11466 | 98.12 | Subject_030B_FE	Subject_061B_FE
1438353 1438489 | 987649 987513 | 137 137 | 88.32 | Subject_030B_FE	Subject_061B_FE
1439893 1442735 | 956814 959658 | 2843 2845 | 97.01 | Subject_030B_FE	Subject_061B_FE
1443760 1443872 | 1912541 1912429 | 113 113 | 91.15 | Subject_030B_FE	Subject_061B_FE
1444071 1457929 | 971772 985634 | 13859 13863 | 99.25 | Subject_030B_FE	Subject_061B_FE
1457931 1458036 | 985745 985850 | 106 106 | 97.17 | Subject_030B_FE	Subject_061B_FE
1458256 1461001 | 985952 988696 | 2746 2745 | 99.02 | Subject_030B_FE	Subject_061B_FE
1459827 1459936 | 956750 956641 | 110 110 | 89.09 | Subject_030B_FE	Subject_061B_FE
1460993 1471943 | 988755 999709 | 10951 10955 | 96.50 | Subject_030B_FE	Subject_061B_FE
1472347 1485042 | 1000143 1012902 | 12696 12760 | 97.15 | Subject_030B_FE	Subject_061B_FE
1479385 1479550 | 1056864 1056699 | 166 166 | 91.57 | Subject_030B_FE	Subject_061B_FE
1485655 1502523 | 1013449 1030352 | 16869 16904 | 96.93 | Subject_030B_FE	Subject_061B_FE
1492999 1493078 | 3106813 3106892 | 80 80 | 98.75 | Subject_030B_FE	Subject_061B_FE
1502360 1502523 | 1453578 1453741 | 164 164 | 92.07 | Subject_030B_FE	Subject_061B_FE
1502524 1502840 | 1454065 1454381 | 317 317 | 97.16 | Subject_030B_FE	Subject_061B_FE
1502525 1503957 | 1030677 1032139 | 1433 1463 | 95.67 | Subject_030B_FE	Subject_061B_FE
1503637 1503734 | 1395432 1395335 | 98 98 | 93.88 | Subject_030B_FE	Subject_061B_FE
1503939 1505913 | 1032215 1034180 | 1975 1966 | 93.28 | Subject_030B_FE	Subject_061B_FE
1503939 1504174 | 1393633 1393397 | 236 237 | 92.41 | Subject_030B_FE	Subject_061B_FE
1505645 1505774 | 1393401 1393272 | 130 130 | 97.69 | Subject_030B_FE	Subject_061B_FE
1505928 1512663 | 3200794 3194058 | 6736 6737 | 99.54 | Subject_030B_FE	Subject_061B_FE
1512676 1539103 | 2867522 2841056 | 26428 26467 | 99.44 | Subject_030B_FE	Subject_061B_FE
1539100 1542015 | 1981822 1978908 | 2916 2915 | 98.15 | Subject_030B_FE	Subject_061B_FE
1544326 1546816 | 1972789 1970299 | 2491 2491 | 94.86 | Subject_030B_FE	Subject_061B_FE
1548426 1548668 | 1951591 1951349 | 243 243 | 96.30 | Subject_030B_FE	Subject_061B_FE
1549792 1550274 | 1951349 1950851 | 483 499 | 95.79 | Subject_030B_FE	Subject_061B_FE
1557759 1578905 | 1946201 1925070 | 21147 21132 | 98.91 | Subject_030B_FE	Subject_061B_FE
1579315 1587561 | 1925029 1916784 | 8247 8246 | 99.55 | Subject_030B_FE	Subject_061B_FE
1587555 1606912 | 2753419 2772764 | 19358 19346 | 98.96 | Subject_030B_FE	Subject_061B_FE
1609405 1621123 | 2772717 2784434 | 11719 11718 | 97.91 | Subject_030B_FE	Subject_061B_FE
1624280 1624918 | 2919630 2920281 | 639 652 | 96.47 | Subject_030B_FE	Subject_061B_FE
1624435 1624733 | 768920 768621 | 299 300 | 84.16 | Subject_030B_FE	Subject_061B_FE
1624992 1635002 | 2921433 2931451 | 10011 10019 | 98.39 | Subject_030B_FE	Subject_061B_FE
1635099 1640976 | 2931447 2937324 | 5878 5878 | 98.30 | Subject_030B_FE	Subject_061B_FE
1640981 1643830 | 801560 798711 | 2850 2850 | 99.47 | Subject_030B_FE	Subject_061B_FE
1643988 1658393 | 798493 784067 | 14406 14427 | 99.02 | Subject_030B_FE	Subject_061B_FE
1660215 1672244 | 783787 771775 | 12030 12013 | 99.28 | Subject_030B_FE	Subject_061B_FE
1672799 1684885 | 767831 755749 | 12087 12083 | 98.64 | Subject_030B_FE	Subject_061B_FE
1685018 1692827 | 755618 747824 | 7810 7795 | 99.46 | Subject_030B_FE	Subject_061B_FE
1692827 1694019 | 747534 746343 | 1193 1192 | 97.82 | Subject_030B_FE	Subject_061B_FE
1694141 1706426 | 746221 733990 | 12286 12232 | 97.61 | Subject_030B_FE	Subject_061B_FE
1706423 1744229 | 728559 690675 | 37807 37885 | 99.27 | Subject_030B_FE	Subject_061B_FE
1725842 1726162 | 3209682 3210001 | 321 320 | 98.44 | Subject_030B_FE	Subject_061B_FE
1745688 1746687 | 690675 689672 | 1000 1004 | 98.11 | Subject_030B_FE	Subject_061B_FE
1747415 1764780 | 687839 670446 | 17366 17394 | 98.15 | Subject_030B_FE	Subject_061B_FE
1764780 1767234 | 2917088 2914634 | 2455 2455 | 99.23 | Subject_030B_FE	Subject_061B_FE
1767341 1769235 | 2895861 2893967 | 1895 1895 | 99.58 | Subject_030B_FE	Subject_061B_FE
1769258 1777873 | 1458275 1466896 | 8616 8622 | 98.69 | Subject_030B_FE	Subject_061B_FE
1777887 1783195 | 1467003 1472311 | 5309 5309 | 97.66 | Subject_030B_FE	Subject_061B_FE
1783353 1792942 | 1477535 1487126 | 9590 9592 | 98.25 | Subject_030B_FE	Subject_061B_FE
1804049 1812116 | 1490000 1498065 | 8068 8066 | 98.36 | Subject_030B_FE	Subject_061B_FE
1812116 1812725 | 1498156 1498765 | 610 610 | 99.18 | Subject_030B_FE	Subject_061B_FE
1812777 1816539 | 1498913 1502673 | 3763 3761 | 99.12 | Subject_030B_FE	Subject_061B_FE
1816804 1837204 | 1502664 1523095 | 20401 20432 | 99.25 | Subject_030B_FE	Subject_061B_FE
1842570 1852509 | 1523152 1533154 | 9940 10003 | 98.78 | Subject_030B_FE	Subject_061B_FE
1856864 1871815 | 1537360 1552264 | 14952 14905 | 98.80 | Subject_030B_FE	Subject_061B_FE
1871796 1884596 | 1849567 1862361 | 12801 12795 | 97.58 | Subject_030B_FE	Subject_061B_FE
1884604 1900415 | 1872632 1888440 | 15812 15809 | 99.03 | Subject_030B_FE	Subject_061B_FE
1902311 1904121 | 1888604 1890413 | 1811 1810 | 97.02 | Subject_030B_FE	Subject_061B_FE
1904212 1907546 | 1905605 1908940 | 3335 3336 | 95.65 | Subject_030B_FE	Subject_061B_FE
1907566 1913444 | 3144675 3150553 | 5879 5879 | 99.39 | Subject_030B_FE	Subject_061B_FE
1922019 1922783 | 1453588 1454352 | 765 765 | 90.59 | Subject_030B_FE	Subject_061B_FE
1922019 1922783 | 1030199 1030963 | 765 765 | 91.37 | Subject_030B_FE	Subject_061B_FE
1924845 1932068 | 2726983 2734216 | 7224 7234 | 95.20 | Subject_030B_FE	Subject_061B_FE
1932111 1949843 | 2734193 2751945 | 17733 17753 | 98.94 | Subject_030B_FE	Subject_061B_FE
1948625 1949627 | 1445757 1446732 | 1003 976 | 91.04 | Subject_030B_FE	Subject_061B_FE
1948924 1949477 | 1709472 1708930 | 554 543 | 86.13 | Subject_030B_FE	Subject_061B_FE
1949622 1949798 | 404041 403866 | 177 176 | 92.13 | Subject_030B_FE	Subject_061B_FE
1949632 1949853 | 2753066 2753287 | 222 222 | 93.27 | Subject_030B_FE	Subject_061B_FE
1952067 1956489 | 2890120 2885712 | 4423 4409 | 97.95 | Subject_030B_FE	Subject_061B_FE
1959617 1975075 | 2882987 2867533 | 15459 15455 | 98.46 | Subject_030B_FE	Subject_061B_FE
1969013 1969101 | 1624151 1624239 | 89 89 | 100.00 | Subject_030B_FE	Subject_061B_FE
1975066 1981555 | 382376 375888 | 6490 6489 | 99.48 | Subject_030B_FE	Subject_061B_FE
1986512 2007979 | 357521 336048 | 21468 21474 | 99.33 | Subject_030B_FE	Subject_061B_FE
2007980 2008075 | 2954492 2954587 | 96 96 | 100.00 | Subject_030B_FE	Subject_061B_FE
2008177 2022569 | 336052 321651 | 14393 14402 | 97.83 | Subject_030B_FE	Subject_061B_FE
2035696 2051765 | 321655 305517 | 16070 16139 | 98.79 | Subject_030B_FE	Subject_061B_FE
2051764 2052099 | 1682395 1682060 | 336 336 | 100.00 | Subject_030B_FE	Subject_061B_FE
2052096 2064331 | 305531 293293 | 12236 12239 | 99.86 | Subject_030B_FE	Subject_061B_FE
2064328 2081569 | 284040 266798 | 17242 17243 | 99.40 | Subject_030B_FE	Subject_061B_FE
2082706 2100421 | 259647 241930 | 17716 17718 | 99.10 | Subject_030B_FE	Subject_061B_FE
2100370 2121006 | 241929 221274 | 20637 20656 | 99.26 | Subject_030B_FE	Subject_061B_FE
2121841 2122252 | 220288 219877 | 412 412 | 99.03 | Subject_030B_FE	Subject_061B_FE
2122252 2132999 | 200112 210879 | 10748 10768 | 99.11 | Subject_030B_FE	Subject_061B_FE
2133000 2141664 | 2575666 2584336 | 8665 8671 | 99.16 | Subject_030B_FE	Subject_061B_FE
2141665 2157341 | 2584457 2600114 | 15677 15658 | 98.02 | Subject_030B_FE	Subject_061B_FE
2157347 2164436 | 2600451 2607579 | 7090 7129 | 98.54 | Subject_030B_FE	Subject_061B_FE
2164653 2169635 | 2607764 2612732 | 4983 4969 | 97.15 | Subject_030B_FE	Subject_061B_FE
2164668 2165339 | 527407 528078 | 672 672 | 84.97 | Subject_030B_FE	Subject_061B_FE
2164672 2165354 | 2337359 2338041 | 683 683 | 84.19 | Subject_030B_FE	Subject_061B_FE
2169636 2171329 | 3153827 3152134 | 1694 1694 | 99.65 | Subject_030B_FE	Subject_061B_FE
2171429 2172063 | 3151214 3150582 | 635 633 | 96.38 | Subject_030B_FE	Subject_061B_FE
2172135 2172410 | 1707650 1707925 | 276 276 | 98.91 | Subject_030B_FE	Subject_061B_FE
2172858 2173143 | 1707928 1708216 | 286 289 | 96.21 | Subject_030B_FE	Subject_061B_FE
2173576 2187714 | 1708400 1722678 | 14139 14279 | 98.19 | Subject_030B_FE	Subject_061B_FE
2174104 2174660 | 2751580 2751013 | 557 568 | 87.02 | Subject_030B_FE	Subject_061B_FE
2174100 2174608 | 1446593 1446080 | 509 514 | 86.63 | Subject_030B_FE	Subject_061B_FE
2187715 2193842 | 1722926 1729079 | 6128 6154 | 98.73 | Subject_030B_FE	Subject_061B_FE
2193840 2219688 | 2381879 2356017 | 25849 25863 | 98.43 | Subject_030B_FE	Subject_061B_FE
2221961 2239329 | 2355923 2338567 | 17369 17357 | 98.55 | Subject_030B_FE	Subject_061B_FE
2248543 2256007 | 3179271 3186735 | 7465 7465 | 99.84 | Subject_030B_FE	Subject_061B_FE
2256008 2263269 | 2841056 2833814 | 7262 7243 | 99.20 | Subject_030B_FE	Subject_061B_FE
2264919 2272728 | 2833017 2825216 | 7810 7802 | 98.28 | Subject_030B_FE	Subject_061B_FE
2272731 2284369 | 2824593 2812946 | 11639 11648 | 98.68 | Subject_030B_FE	Subject_061B_FE
2284432 2284989 | 2983206 2983763 | 558 558 | 99.46 | Subject_030B_FE	Subject_061B_FE
2285004 2296227 | 2992092 3003301 | 11224 11210 | 98.91 | Subject_030B_FE	Subject_061B_FE
2296228 2301449 | 929451 924230 | 5222 5222 | 99.48 | Subject_030B_FE	Subject_061B_FE
2301461 2313063 | 923553 911960 | 11603 11594 | 99.12 | Subject_030B_FE	Subject_061B_FE
2309712 2309820 | 915434 915542 | 109 109 | 96.33 | Subject_030B_FE	Subject_061B_FE
2313293 2326891 | 911689 898108 | 13599 13582 | 99.13 | Subject_030B_FE	Subject_061B_FE
2325316 2325441 | 556224 556349 | 126 126 | 92.86 | Subject_030B_FE	Subject_061B_FE
2330360 2337313 | 3187106 3194060 | 6954 6955 | 99.32 | Subject_030B_FE	Subject_061B_FE
2337317 2338171 | 3139511 3138679 | 855 833 | 93.57 | Subject_030B_FE	Subject_061B_FE
2338172 2343115 | 3138561 3133626 | 4944 4936 | 96.35 | Subject_030B_FE	Subject_061B_FE
2343108 2344594 | 3133586 3132100 | 1487 1487 | 99.93 | Subject_030B_FE	Subject_061B_FE
2344617 2347064 | 3130781 3128335 | 2448 2447 | 99.67 | Subject_030B_FE	Subject_061B_FE
2347131 2349855 | 3021157 3018433 | 2725 2725 | 99.67 | Subject_030B_FE	Subject_061B_FE
2347311 2347507 | 1862918 1863111 | 197 194 | 87.00 | Subject_030B_FE	Subject_061B_FE
2349863 2355940 | 3017746 3011671 | 6078 6076 | 99.54 | Subject_030B_FE	Subject_061B_FE
2355732 2355850 | 650358 650476 | 119 119 | 97.48 | Subject_030B_FE	Subject_061B_FE
2355738 2355850 | 638431 638543 | 113 113 | 99.12 | Subject_030B_FE	Subject_061B_FE
2355961 2360827 | 3011289 3006422 | 4867 4868 | 99.75 | Subject_030B_FE	Subject_061B_FE
2368548 2369803 | 3006427 3005173 | 1256 1255 | 99.20 | Subject_030B_FE	Subject_061B_FE
2369784 2378094 | 2414593 2422903 | 8311 8311 | 99.70 | Subject_030B_FE	Subject_061B_FE
2378094 2378317 | 3201392 3201169 | 224 224 | 98.21 | Subject_030B_FE	Subject_061B_FE
2378398 2378873 | 2424497 2424976 | 476 480 | 98.54 | Subject_030B_FE	Subject_061B_FE
2380308 2380610 | 2426519 2426821 | 303 303 | 96.70 | Subject_030B_FE	Subject_061B_FE
2380477 2380680 | 3017680 3017894 | 204 215 | 91.67 | Subject_030B_FE	Subject_061B_FE
2380682 2380763 | 3018434 3018515 | 82 82 | 100.00 | Subject_030B_FE	Subject_061B_FE
2384061 2384802 | 3212915 3213656 | 742 742 | 98.12 | Subject_030B_FE	Subject_061B_FE
2384470 2384698 | 3218398 3218170 | 229 229 | 88.36 | Subject_030B_FE	Subject_061B_FE
2385433 2385739 | 3216869 3217175 | 307 307 | 100.00 | Subject_030B_FE	Subject_061B_FE
2385731 2386760 | 3207846 3206818 | 1030 1029 | 99.51 | Subject_030B_FE	Subject_061B_FE
2385683 2385862 | 2965421 2965240 | 180 182 | 94.51 | Subject_030B_FE	Subject_061B_FE
2390315 2390501 | 3219491 3219304 | 187 188 | 96.28 | Subject_030B_FE	Subject_061B_FE
2391402 2391543 | 3218288 3218148 | 142 141 | 92.96 | Subject_030B_FE	Subject_061B_FE
2391413 2391479 | 2971232 2971166 | 67 67 | 98.51 | Subject_030B_FE	Subject_061B_FE
2391407 2391594 | 2965330 2965147 | 188 184 | 93.09 | Subject_030B_FE	Subject_061B_FE
2391594 2391836 | 2964902 2964659 | 243 244 | 98.36 | Subject_030B_FE	Subject_061B_FE
2391855 2392788 | 3218144 3217209 | 934 936 | 97.65 | Subject_030B_FE	Subject_061B_FE
2392474 2392715 | 2961882 2961641 | 242 242 | 92.56 | Subject_030B_FE	Subject_061B_FE
2392789 2397501 | 2385107 2389812 | 4713 4706 | 99.60 | Subject_030B_FE	Subject_061B_FE
2397502 2406668 | 2799564 2808744 | 9167 9181 | 98.25 | Subject_030B_FE	Subject_061B_FE
2406679 2418158 | 3114657 3103163 | 11480 11495 | 97.67 | Subject_030B_FE	Subject_061B_FE
2408158 2408313 | 556223 556378 | 156 156 | 91.67 | Subject_030B_FE	Subject_061B_FE
2414459 2414538 | 1020869 1020790 | 80 80 | 98.75 | Subject_030B_FE	Subject_061B_FE
2418144 2436935 | 2445397 2464180 | 18792 18784 | 99.38 | Subject_030B_FE	Subject_061B_FE
2436937 2437786 | 2464138 2464997 | 850 860 | 97.67 | Subject_030B_FE	Subject_061B_FE
2437787 2441519 | 2465154 2468887 | 3733 3734 | 99.68 | Subject_030B_FE	Subject_061B_FE
2441520 2458991 | 2469109 2486646 | 17472 17538 | 98.65 | Subject_030B_FE	Subject_061B_FE
2459317 2459466 | 792297 792149 | 150 149 | 98.00 | Subject_030B_FE	Subject_061B_FE
2460220 2461484 | 528626 527374 | 1265 1253 | 95.34 | Subject_030B_FE	Subject_061B_FE
2460221 2461671 | 2338566 2337135 | 1451 1432 | 91.38 | Subject_030B_FE	Subject_061B_FE
2460780 2461447 | 2608450 2607783 | 668 668 | 84.88 | Subject_030B_FE	Subject_061B_FE
2461694 2495376 | 2337153 2303532 | 33683 33622 | 98.63 | Subject_030B_FE	Subject_061B_FE
2497359 2499696 | 566514 568877 | 2338 2364 | 95.60 | Subject_030B_FE	Subject_061B_FE
2499693 2503462 | 2414596 2410843 | 3770 3754 | 96.24 | Subject_030B_FE	Subject_061B_FE
2503452 2518921 | 898025 882587 | 15470 15439 | 98.17 | Subject_030B_FE	Subject_061B_FE
2524047 2524206 | 3128299 3128140 | 160 160 | 91.88 | Subject_030B_FE	Subject_061B_FE
2524376 2542770 | 874324 855871 | 18395 18454 | 99.18 | Subject_030B_FE	Subject_061B_FE
2542771 2545967 | 2385082 2381904 | 3197 3179 | 99.12 | Subject_030B_FE	Subject_061B_FE
2545858 2547067 | 1729059 1730265 | 1210 1207 | 98.43 | Subject_030B_FE	Subject_061B_FE
2547205 2548505 | 1730277 1731589 | 1301 1313 | 96.90 | Subject_030B_FE	Subject_061B_FE
2548477 2573194 | 1731608 1756345 | 24718 24738 | 99.55 | Subject_030B_FE	Subject_061B_FE
2573195 2588590 | 1756485 1771963 | 15396 15479 | 98.30 | Subject_030B_FE	Subject_061B_FE
2588591 2590266 | 3230733 3229058 | 1676 1676 | 99.70 | Subject_030B_FE	Subject_061B_FE
2591963 2593795 | 3227258 3225426 | 1833 1833 | 99.89 | Subject_030B_FE	Subject_061B_FE
2593808 2594476 | 3232249 3231582 | 669 668 | 99.85 | Subject_030B_FE	Subject_061B_FE
2594662 2596006 | 855800 854455 | 1345 1346 | 98.89 | Subject_030B_FE	Subject_061B_FE
2596006 2596859 | 2891061 2890208 | 854 854 | 100.00 | Subject_030B_FE	Subject_061B_FE
2596859 2597165 | 3128140 3127834 | 307 307 | 94.14 | Subject_030B_FE	Subject_061B_FE
2597168 2598315 | 3067593 3066446 | 1148 1148 | 98.00 | Subject_030B_FE	Subject_061B_FE
2598826 2599003 | 640414 640235 | 178 180 | 94.44 | Subject_030B_FE	Subject_061B_FE
2598883 2599108 | 650589 650364 | 226 226 | 94.69 | Subject_030B_FE	Subject_061B_FE
2598996 2599108 | 3011761 3011873 | 113 113 | 97.35 | Subject_030B_FE	Subject_061B_FE
2598995 2599109 | 638544 638430 | 115 115 | 97.39 | Subject_030B_FE	Subject_061B_FE
2599113 2599855 | 3067595 3068337 | 743 743 | 100.00 | Subject_030B_FE	Subject_061B_FE
2599855 2600559 | 3068659 3069361 | 705 703 | 98.44 | Subject_030B_FE	Subject_061B_FE
2600560 2601208 | 1683378 1682730 | 649 649 | 98.00 | Subject_030B_FE	Subject_061B_FE
2601219 2601567 | 3233496 3233844 | 349 349 | 99.43 | Subject_030B_FE	Subject_061B_FE
2601702 2602175 | 1610705 1611178 | 474 474 | 99.37 | Subject_030B_FE	Subject_061B_FE
2602176 2602588 | 1916807 1916395 | 413 413 | 99.76 | Subject_030B_FE	Subject_061B_FE
2602589 2602961 | 929843 929471 | 373 373 | 98.39 | Subject_030B_FE	Subject_061B_FE
2602962 2603331 | 21187 20817 | 370 371 | 98.11 | Subject_030B_FE	Subject_061B_FE
2602962 2603331 | 1322967 1322597 | 370 371 | 98.11 | Subject_030B_FE	Subject_061B_FE
2603659 2603981 | 3068337 3068659 | 323 323 | 99.38 | Subject_030B_FE	Subject_061B_FE
2603982 2604284 | 747530 747832 | 303 303 | 99.67 | Subject_030B_FE	Subject_061B_FE
