# Supplementary material for: Expansion of intestinal Prevotella copri correlates with enhanced susceptibility to arthritis
Source: eLife. 2013 Nov 5;2:e01202. doi: 10.7554/eLife.01202 (PMC3816614; doi:10.7554/eLife.01202)
Supplement: Figure 2—source data 1. — DOI: http://dx.doi.org/10.7554/eLife.01202.010 [file elife01202s003.zip › Figure_2/Panel_B/nucmer_out/030B_061B.delta]

/home/sczesa01/synteny_plot/pseudochroms/Subject_030B_FE.pseudochrom.fa /home/sczesa01/synteny_plot/pseudochroms/Subject_061B_FE.pseudochrom.fa
NUCMER
>Subject_030B_FE Subject_061B_FE 2604290 3233844
6 3179 852738 849586 49 49 0
890
-512
126
915
1
1
1
1
1
1
1
1
2
1
1
1
1
1
1
1
1
493
170
0
3026 3147 2025884 2026005 12 12 0
0
5183 26952 848955 827129 261 261 0
280
5304
1
1
1
1
1
-508
-24
-1
-1
-1
-1
-1
-1
-1
-1
-1
-5
-1
-1
-1
-4
-1
-1
-1
-2
-1
-1
-2
-1
-1
-1
-1
-1
-1
-2
-1
-1
-1
-6
-1
-1
-5
-1
-1
-1
-7
-1
-1
-1
-1
-1
-3
-1
-7
-2914
-906
-9040
-11
-1
-1
-1
-1
-1
-1
-1
-1
-1
-1
-1
-1
-1
-1
488
2140
1
0
8439 8653 2026116 2026330 24 24 0
0
8429 8664 2105925 2105690 31 31 0
156
-5
0
26952 31420 827029 822547 42 42 0
-1491
-1
-1
-1
-1
-1
-1
-1
-1
-1
-1
-1
-1
-1
0
31421 38708 819690 812402 185 185 0
-883
0
38696 38904 811440 811232 3 3 0
0
39718 39898 803665 803484 11 11 0
-7
0
39894 40094 3039167 3039368 13 13 0
-20
-1
4
0
40421 40642 3039609 3039830 4 4 0
0
40775 40917 3039472 3039615 12 12 0
-17
7
-116
0
40830 57272 3040018 3056436 211 211 0
1280
5225
1
1
1
1
1
1
1
1
1
1
1
1
1
1
1
1
1
1
1
1
1
1
1
1
1
1
1
1
1
1
1
1
1
1
1
1
1
1
1
1
1
146
1
1
1
1
1
1
1
1
1
1
1
1
1
1
1
1
1
1
1
1
1
8
39
1
-1903
-1
-1
-1
-1
-1
-1
-1
-1
-1
-1
-1
-1
-1
-1
-1
-1
-1
-1
-1
-1
-1
-1
-1
-1
-1
-1
-1
-1
-1
-1
-1
-1
-1
-1
-1
-1
-1
-1
-1
-1
-1
-1
-891
0
47614 47709 929948 929853 13 13 0
54
-11
0
47614 47709 23091 23186 13 13 0
62
-3
0
57282 63448 2655296 2661520 129 129 0
3641
1
1
1
1
1
1
1
1
-640
-1
-1
-1
-1
-1
-1
-1
-1
-1
-1
-1
-1
-1
-1
-1
-1
-1
-1
-1
-1
-1
-1
-1
-1
-1
-1
-1
-1
-1
-1
-1
-1
-1
-1
-1
-1
-1
-1
-1
-1
-1
-1
-1
-1624
-110
-1
-1
-1
-1
-1
-1
-1
-1
-1
-1
-1
-1
-1
-1
-1
-1
-1
-1
-1
-1
-1
0
64264 68695 2662422 2666945 213 213 0
-1967
3
129
1
1
1
1
1
1
1
1
-224
-1
-1
-1
-1
-1
-1
-1
-1
-1
-1
-1
-1
-1
-1
-1
-1
-1
-1
-1
-1
-1
-1
-3
-1
-1
-1
-2
-1
-1
-1
-3
-3
-1
-5
-1
-1
-1
-1
-1
-1
-1
-2
-1
-1
-2
-1
-8
-1
-1
-3
-1
-1
-3
-3
-1
-1
-1
-1
-1
-1
-1
-1
-1
-1
-1
-1
-145
-1
-1
-1
-1
-1
-1
-1
-1
-1
-1
-1
-1
-1
-1
-1
-1
-1
-1
-1
-1
-1
-1
-1
-1
-1
-1
-1
-1
-1
-1
-1
-1
-1
0
68696 79251 2667113 2677665 55 55 0
1792
3473
18
0
80139 93850 2050611 2064295 483 483 0
1133
-917
7
702
1
1
1
1
1
1
1
1
1
1
1
1
6
1
1
1
1
1
1
1
1
1
1
1
1
1
1
7
1
1
1
1
1
1
1
1
1
1
1
1
1
1
2
1
3
1
-6257
-22
-3399
-6
-1
-3
-1
-6
-1
-1
-1
-1
-1
-1
-1
-1
-1
-1
-1
-1
-1
-304
4
152
-4
173
-13
-36
4
21
-6
-3
-8
-2
-35
4
42
1
1
33
-5
76
-4
-228
-2
3
4
0
92698 93320 2066802 2067426 63 63 0
-13
-26
99
-5
0
92698 93320 2070443 2071064 70 70 0
-13
-26
-213
4
186
1
1
0
94065 95681 2068183 2069799 206 206 0
-393
4
-349
-1
9
3
27
-7
89
-8
40
-5
-41
6
537
1
1
-8
-1
-1
0
93915 95126 2071659 2072876 167 167 0
-126
4
3
-6
-424
-1
-3
-1
-1
-4
0
95041 95923 2065516 2066395 151 151 0
62
-4
24
-7
-73
3
534
-4
110
1
4
-12
3
0
95926 96685 2069453 2070206 93 93 0
-376
-1
-1
21
1
1
12
-4
106
1
1
1
2
4
0
95937 96685 2065821 2066563 113 113 0
399
-4
110
1
4
-12
8
-45
4
4
2
1
-17
-3
-6
8
1
1
0
95926 127847 2073085 2105062 471 471 0
510
1
1
11
1
4
-398
-48
-6
1028
-3
8320
679
-3549
704
-2337
6
-3786
-6
-1
-1
-1
-1
-1
-1
-1
-1
-1
-1
-1
-1
-1
-1
-1
-1
-1
-1
-1
-1
-1
-1
-1
-3
-1
-1
-1
-1
-3
-1
-1
-1
-1
-1
-1
-1
-1
-3
-1
-1
-1
-1
-1
-1
-1
-2
-1
-1
-1
-1
-1
-1
-1
-1
-1
-1
-1
-1
-1
6782
-41
3515
-49
0
129823 175277 2272399 2226854 353 353 0
-6639
125
1
1
1
1
1
1
1
1
1
1
3
1
1
1
1
1
1
1
4089
11531
-1462
-2
-2705
-1
-1
-1
-1
-1
-1
-1
-1
-1
-1
-1
-1
-1
-1
-1
-1
-1
-1
-1
-1
-1
-1
-1
-1
-1262
-1
-1
-1
-1
-1
-1
-1
-1
-1
-1
-1
-1
-1
-1
-1
-1
-1
3365
1
-2855
-1
-1
-1
-1
-1
-1
-1
-1
-1
-1
-1
-1
-1
-1
-1
-1
-1
-1
-1
-1
-1
-2549
-1
-1
-1
-1
-1
-1
-1
-1
-1
-1
-1
-1
-1
-1
-1
-1
-1
-1
-1
-1
-1
-1
-1
-1
-1
-1
-1
-1
-1
-1
-1
-1
-1
-1
-1
-1
-1
-1
-1
-1
-1
-1
-1
-1
-4941
0
164237 164315 1848296 1848218 0 0 0
0
175263 177104 12 1854 3 3 0
-1769
0
177103 184245 1896 9038 59 59 0
0
183794 184245 1314644 1315095 4 4 0
0
184246 184476 9882 10111 3 3 0
208
0
184246 187425 1315921 1319097 12 12 0
85
123
2952
0
187425 205708 1327135 1345463 131 131 0
12
1
-4533
-5796
1645
488
-2047
-63
-1
-1
-1
-1
-1
-1
-1
-1
-1
-1
-1
-1
-1
-1
-1
-1
-1
-1
-1
-1
-1
-1
-1
-1
-1
-1
-1
-1
-1
-1
-1
-1
-1
-1
-1
-1
-1
-1
-1
-1
-1
-1
-1
-1
-1
0
205690 228983 1179755 1203066 90 90 0
-3266
-1
-1
-1
-1
-1
-1
-1
-1
-1
-1
-1
-1
-1
-1
-1
-3
-1
0
228972 274073 1203104 1248360 680 680 0
-2164
-4177
3
-30
12
1
2
4
8
1
1
1
1
1
1
1
1
1
-1890
-628
-1
-1
-1
-1
-1
-1
-1
-1
-1
-1
-1
-1
-1
-1
-1
-1
-1
-1
-1
-1
-1
-1
-1
-1
-1
-1
-1
-1
-1
-1
-1
-1
-1
-1
-1
-1
-1
-1
-1
-1
-1
-1
-1
-1
-1
-1
-1
-1
-1
-1
-1
-1
-1
-1
-1
-1
-1
-1
-1
-1
-1
-1
-1
-1
-1
-1
-1
-1
-1
1649
-9362
-1
-1
-7651
-1
-1
-1
-1
-1
-1
-1
-1
-1
-1328
-1
-1
-2140
-1
-3
-64
-1
-1252
-304
-1
-1
-1
-1
-1
-1
-1
-1
-1
-1
-1
-2
-1
-1
-1
-1
-1
-4896
-1559
15
1
1
1
1
1
1
1
1
1
1
1
1
1
2591
1
1
-95
-1
-1
-1
-1
-1
-1
-1
-1
-1
-1
-1
-1
-1
-1
-1
-1
-1
-1
-1
-1
-1
-1
-1
-1
-1
-1
-1
-2
-1
-18
-1
-1
-1
-1
-1
-1
-1
-1
-1
-1
-1
-1
-1
-1
-1
-1
-1
-1
-1
-1
-1
-1
-1
-1
-1
-1
-2
-1
-1
-117
-1
-1
-1
-1
-1
-1
-1
-1
-1
-2
-1
0
274073 279307 1248463 1253619 144 144 0
-3794
177
29
-6
169
1
1
1
1
4
1
1
1
1
1
1
1
1
1
1
1
1
1
1
1
1
1
1
1
1
1
1
1
1
1
1
1
1
1
1
1
1
1
1
1
1
1
1
1
1
1
1
1
1
1
1
1
1
2
1
1
1
1
1
1
1
1
1
1
1
1
1
1
1
1
1
1
1
1
1
1
1
0
279303 285202 3088022 3093917 94 94 0
770
1
1
18
-39
119
0
285180 285413 122755 122991 22 22 0
-76
-6
-139
0
285448 286443 360873 361861 64 64 0
12
18
-8
-4
186
6
1
1
1
33
1
0
285571 286443 123033 123891 51 51 0
-139
146
1
1
1
3
1
1
1
1
1
3
1
1
1
2
0
285573 285946 66832 67202 32 32 0
89
4
5
1
2
-35
-1
0
285760 286823 3100528 3101590 42 42 0
1027
0
286202 286630 1684068 1683658 41 41 0
140
1
1
1
1
1
2
1
1
1
1
1
4
6
1
1
1
1
1
7
1
-93
-4
-152
0
286346 286944 67185 67787 57 57 0
-124
-4
369
-17
-4
17
10
1
-9
-1
-1
-13
0
286475 286734 92006 92266 25 25 0
192
-4
-37
0
286789 286943 67786 67630 37 37 0
-41
-1
-1
10
1
6
-12
-16
5
16
2
-14
-1
-1
0
312933 315320 198382 196010 41 41 0
315
1
1
1
1
1
1
1
1
2
1
1
1
1
1
0
315321 332084 193563 176759 159 159 0
-70
-1150
-1
-1
-12901
-1
-1
-1
-1
-1
-1
-1
-1
-1
-1
-1
-1
-1
-1
-1
-1
-1
-1
-1
-1
-1
-1
-1
-1
-1
-1
-1
-1
-1
-1
-1
-1
-1
-1
-1
-1806
0
332185 351041 176765 157893 311 311 0
-1895
-1
-1
-1
-1
-1
-1
-1
-1
-1
-1
-1
-1
-1
-1
-1
-1
-1
-1
-1
-1
-1
-1
-1
-1
-1
-1
-1
-1
-1
-1
-1
-1
-1
-5
-910
-7300
-1
-1
-1
-1
-1
-146
-7198
-1
-1
-1
-1
-1
-3
-206
-24
-1
-1
-1
-1
-1
-1
-1
-1
-1
-1
-1
-1
-1
-1
-3
-1
-1
-1
-1
-1
-2
-1
-1
-1
-1
-1
-3
-1
-1
-1
-1
-1
-1
-1
-1
-1
-1
-3
-34
798
1
1
1
1
1
1
1
1
1
1
1
1
1
1
1
1
1
1
1
1
1
1
1
1
1
1
1
1
1
1
1
1
1
1
1
1
1
1
1
1
1
1
1
1
1
3
1
4
1
1
1
1
1
1
1
1
1
2
5
1
1
1
1
1
1
1
1
1
1
1
1
5
1
1
0
351104 355906 157905 153101 54 54 0
-1872
1288
-1556
-3
0
357350 357657 153107 152800 2 2 0
0
358036 358236 152097 151898 1 1 0
97
0
358236 367029 151766 142974 90 90 0
26
0
367030 414319 139738 92475 432 432 0
32
-3608
-39
-1
-1
-1
-1
-1
-1
-1
-1
-1
-1
-1
-1
-1
-1
-1
-13
-1
-1
-1
43
-11326
241
2117
139
-585
688
1
1
1
1
1
1
1
1
1
1
1
1
1
1
1
1
1
1
1
1
1
959
1
1
1
1
1
1
1
1
1
1
1
-4773
-595
-1
-1
-1
-1
-1
-1
-1
-1
-1
-1
-1
-1
-1
-6
-1
-5
-1
-1
-1
-1
-3
-1
-2
-1
-1
-1
-1
-1
-1
-3
-1
-1
-1
-1
-1
-1
-1
-1
-1
-1
-1
-1
-1
-1
-1
-1
-1
-1
-1
-1
-1
-1
-1
-1
-1
-1
-1
-1
2258
1
1
1
1
4
1
2
1
1
1
1
1
5
1
1
5
1
3
1
1
1
1
4
10
1
1
2
2
1
3
1
2
1
5
2
4
1
1
8
1
4
3
1
1
1
1
1
7
1
1
1
1
1
1
1
2
1
1
1
4
1
1
1
1
-1251
-993
919
-3890
989
1
1
1
2
1
494
-23
10863
0
382407 383716 362311 360996 84 84 0
46
-23
9
-934
-1
-1
-1
-1
-1
-1
-1
-1
-1
-1
-1
-1
-1
-1
155
1
1
29
1
1
3
1
0
382856 383526 3101213 3100528 32 32 0
-567
-1
-1
-1
-1
-1
-2
-1
-1
-1
-1
-1
-1
-1
-1
0
383355 383714 67202 66832 44 44 0
-63
-1
-1
-1
-1
-1
-1
-1
-1
-1
-1
-1
-1
-1
-1
-151
-43
13
1
1
1
1
1
0
414319 438746 92301 67909 253 253 0
-6182
1345
6
1
1
1
1
1
1
1
1
1
1
1
2
3604
1
1
1
1
1
4802
1
1
1
1
1
1
1
1
1
1
1
1
1
-1676
4
6731
1
0
438733 460683 67644 45561 377 377 0
-20
-395
-1
-1
-1
-1
-1
-1
-1
-1
-1
-1
-1
-1
-1
-1
-1
-1
-1
-1
-1
-1
-238
-1
-1
-8
206
-99
-1
-1
-1
-1
-1
-1
-1
-1
-1
-1
-1
-1
-1
-1
-1
-1
-1
-1
-1
-1
-1
-1
-1
-1
-1
-1
-1
-1
-1
-1
-1
-1
-1
-1
-1
-551
3
-189
-2597
-1
-1
-122
-1
-1
-1
-1
-1
-1
-1
-1
-1
-1
-1
-1
-1
-1
-1
-1
-1
-1
-1
-1
-1
-1
-1
-1
-1
-1
-1
-1
-1
-1
-1
-1
-1
-1
-1
-1
-1
-1
-1
-1
-1
-1
-1
-1
-1
-1
-1
-1
-1
-1
-1
-1
-1
-1
-1
-1
-1
-1
-1
-1
-1
-1
-1
-1
-1
-1
-1
-1
-1
-2
-1
5348
360
1
8187
0
438733 439160 3101570 3101145 12 12 0
329
5
0
438905 439173 1683658 1683927 10 10 0
-9
0
439161 439339 3100706 3100528 7 7 0
0
439153 439519 361364 360998 12 12 0
0
460688 482534 45444 23586 153 153 0
-5754
-1
-1
-1
-1
-1
-1
-1
-1
-1
-1
-1
-1
-1
-1
2191
33
-6588
99
2842
0
481385 481482 1453339 1453436 9 9 0
0
481732 481870 1396561 1396699 2 2 0
0
482634 483087 9040 8587 8 8 0
0
482634 484135 1315097 1313574 34 34 0
-624
-799
-1
-1
-7
-1
-2
-1
-4
-1
-1
-1
-1
-1
-1
-1
-1
-1
-1
-4
-3
-1
0
484076 510890 1313591 1286855 253 253 0
-1095
4862
1
2
22
1
2
1
1
1
1
1
1
1
2
1
-20
-1
-2
6220
1
1
1
1
1
1
1
1
1
1
1
1
1
1
1
1
1
1
1
1
1
5818
22
1
1
1
1
1
1
1
1
1
1
1
1
1
1
1
1
1
1
1
1
1
1
1
1
1
1
1
1
1
1
1
1
1
1
1
1
1
1
3
1
1
1
6209
0
510897 535948 1286616 1261489 336 336 0
2517
1
1
1
1
1
303
1
1
1
1
-1262
-1
-1
-1
-1
-1
-1
-1
-1
-1
-1
-1
-1
-1
-1
-1
-1
-1
-1
-1
-1
-1
-1
-1
-1
-1
-1
-1
-1
-1
-1
-1
-1
-1
-1
-1
-1
-1
-1
-1
-1
-1
-1
-1
-1
-1
-1
-1
-1
-1
-1
-1
-1
-1
-1
-1
-1
-1
-1
-1
-1
-1
-1
-1
-1
-1
-1
-1
-1
6066
14
2158
13
1
-12
4
-497
-1
-1
-1
-1
-1
-1
-1
-1
-1
-5352
461
1850
-30
-2920
-1453
-1
-1
-4
-1
-1
-1
-2
-1
-1
-2
-6
0
536023 536672 1261348 1260702 26 26 0
18
1
1
0
536745 538267 1260728 1259188 41 41 0
-163
-1
-2
-1
-1
-1
-1
-1
-1
-1
-1
-2
-1
-1
-1
-1
-1
-1
0
538273 540747 2641991 2644464 6 6 0
9
13
-1069
0
540933 547007 2644447 2650498 62 62 0
3796
1
1
1
1
1
1
28
867
1
1
1
1
1
1
30
1
1
4
1
1
2
1086
0
541005 541213 2965648 2965439 6 6 0
-191
0
545731 546112 2962393 2962012 21 21 0
0
547133 548348 1849551 1848337 14 14 0
1085
0
547134 547303 3212961 3213130 9 9 0
0
548348 550798 1848127 1845677 28 28 0
0
551009 571095 1841580 1821489 236 236 0
-1692
-1
-1
-1
-1
-1
-1
-1
-1
-1
-1
-1
-1
-1
-1
576
1
1
1
1
1
1
1
1
1
1
1
1
1
-2243
-1
-1
2710
1
1
1
1
1
1
2118
-3091
-15
2205
13
-5
131
-5075
-1
-1
-1
-1
-1
-1
-1
-1
0
572789 574952 1819783 1817602 126 126 0
-1112
3
-189
-1
-1
-1
-1
-1
-1
-1
-1
-1
-1
-1
-1
-1
-1
-1
-1
-1
239
-598
0
573011 573426 1813011 1812596 64 64 0
-291
11
-56
8
0
577895 582478 1811118 1806535 57 57 0
2826
-1223
0
582860 604258 1806538 1785088 297 297 0
10705
1
1
1
1
1
1
1
1
1
1
-1353
-2373
-1
-1
-1
-1
-1
-1
-1
-1
-1
2592
-2342
-321
-242
-82
-73
-1
-1
-1
-1
-1
-1
-1
-1
-1
-1
-1
-1
-1
-1
-1
-1
-1
-5
-1
-1
-1
-1
-1
-1
-1
-1
-1
-1
-1
-1
-1
-1
-1
-1
-1
-1
-1
-1
-1
-1
-1
-1
-2
-1
-1
-1
-1
-60
0
602946 611201 1786401 1778172 112 112 0
-62
1228
1
1
1
1
1
1
1
1
1
1
1
1
1
1
1
1
1
1
1
1
1
1
1
1
1
1
1
1
1
1
1
1
1
1
-1811
-1
-1
-2
-1
-1
-1
-64
-4470
-474
8
29
0
611204 611325 670506 670627 13 13 0
0
611325 632946 1632257 1653925 383 383 0
215
1
1
1
1
1
1
1
1
1
1
1
1
1
1
1
1
1
1
1
1883
56
1
1
1
1
1
1
1
1
1
1
1
1
1
1
1
1
1
1
1
1
1
1
1
1
-4102
-1
-1
-1
-1
-1
-1
-666
-12287
-147
53
-31
-1
-1
-1
-1
-1
-1
-1
-1
-1
-1
-1
-1
-1
-1
-1
-1
-1
-1
-1
-1
-1
-1
-1
-1
-1
-1
-1
-1
-1
-1
-1
-1
-1
-1
-1
-1
-1
-1
-1
-1
-1
-1
-1
-1
-1
-1
-1
-1
-1
-1
-1
-1
-1
-1
-1
-1
-1
-1
-1
-1
-1
-1
-1
-1
-1
-1
-1
-1
-1
-1
-1
-1
-1
-1
-1
-1
-1
-1
-1
-1
-1
-1
-1
-2127
10
0
632947 657198 1656016 1680303 302 302 0
1537
1
906
-24
-2500
-1
-1
-1
-1
-1
-1
-1
-1
-1
-1
-1
-1
-1
-1
-1
-1
-1
-1
-1
-1
-1
-1
-1
-2
-1
-555
-1
-1
-1
-1
-1
-1
-1
-1
-1
-3
-2
-3
-1
-1
-1
-4
-1
-1
-1
-2
-9
-1
-1
-4
-1
528
-2304
-4179
-1
-1
-1
-1
-1
-1
-1
-1
-1
178
1
1
1
1
1
1
1
1
1
1
1
1
1
1
1
1
1
1
1
1242
2182
-4896
-1
-1
-1
-1
-1
-1
1545
1
1
1
1
1
1
1
1
0
657201 658702 1680411 1681920 29 29 0
-1346
-7
-1
-8
-1
-1
-54
-2
0
658622 659587 3080819 3081785 45 45 0
-929
-11
6
0
658622 659023 372467 372066 7 7 0
0
659727 662809 371363 368354 428 428 0
260
1
-8
-1
-424
4
956
1
1
1
6
1
1
1
1
2
3
1
2
1
2
10
1
1
1
2
1
3
1
1
4
1
1
9
1
1
1
1
1
1
3
1
1
1
1
3
1
1
718
4
16
4
3
1
1
1
6
1
2
1
1
1
1
2
1
1
1
1
1
4
1
1
1
1
1
2
1
147
-11
-1
-1
8
1
41
6
2
5
1
1
4
-12
-7
-5
-1
-2
-1
-1
-103
-1
-1
-1
-1
-1
-1
-1
-1
-2
-1
-1
139
1
3
5
1
1
1
1
2
1
1
1
1
18
0
660299 660897 3082494 3083092 73 73 0
0
661106 662739 3083301 3084831 234 234 0
39
-4
238
1
1
1
1
1
1
1
1
1
1
1
6
1
1
1
1
1
1
1
1
1
1
1
1
1
1
1
1
1
1
1
1
4
1
1
5
1
1
1
1
1
1
1
1
1
1
1
6
1
1
721
4
16
4
3
1
1
1
6
1
2
1
1
1
1
2
1
1
1
1
1
4
1
1
1
1
1
2
1
147
-11
-1
-1
8
1
41
6
2
5
1
1
4
-12
-3
-9
-1
-2
-1
-1
94
1
1
1
1
1
9
1
3
1
1
1
3
1
1
1
1
1
16
1
1
-4
98
1
8
0
662843 663753 3101505 3100598 43 43 0
30
39
-3
196
3
0
662843 663237 67578 67185 23 23 0
30
32
-10
0
662951 663381 1683658 1684068 36 36 0
-9
249
1
6
1
1
1
1
1
5
6
1
1
1
1
1
2
1
1
1
1
1
0
663140 663709 123891 123322 14 14 0
0
663140 663948 361861 361001 92 92 0
-606
-1
-1
-1
-1
-1
-1
-1
-1
-1
-1
-1
-1
-1
-1
-1
-1
-1
-1
-1
-1
-1
-1
-1
-1
-1
-1
-1
-1
-1
-1
-1
-1
-1
-1
-1
-1
-1
-1
-1
-1
-1
-1
-1
-1
-1
-1
-1
-1
-1
-2
-1
-1
-1
68
35
1
1
-5
-1
0
663746 663948 67039 66835 9 9 0
-70
-1
-1
38
0
664037 686448 1684101 1706660 510 510 0
12
964
-267
-231
1873
-47
-1
-1
-1
-1
-1
-1
-1
-1
-1
-1
-1
-1
-1
-1
-1
-1
-1
-1
-1
-1
-6
-1
-1
-1
-1
-1
-1
-1
-1
-1
-1
-1
-1
-1
-1
-1
-6
1437
1
1
1
1
1
1
1
1
1
-3197
-1
-1
-1
-1
-1
-1
-1
-1
-1
-1
-1
-1
-1
-1
-1
-1
-1
-1
-1
-1
-1
-1
-1
-1
-1
-1
-1
-1
-1
-1
-1
-1
-1
-1
-1
-1
-1
-1
-1
-1
-1
-1
-1
-1
-1
-1
-1
-1
-1
-1
-1
-1
-1
-1
-1
-1
-1
-1
-1
-1
-1
-1
-1
-1
-1
-1
-1
-1
-1
97
1
1
1
1
1
1
1
1
1
1
1
1
1
1
1
1
1
1
1
1
1
1
1
1244
-1986
-1
-1
-1
-1
-1
-1
-1
-1
-1
-1
-1
-1
-1
-1
-1
-1
-1
-1
-1
-1
-1
-1
-1
-1
-1
-1
-1
-1
-1
-1
-1
-1
-1
-1
-1
-1
-1
-1
-1
-1
-1
-1
-1
-1
-1
-1
-1
-1820
-2955
-1
-1
-1
-2
-3
-1
-1
-1
-2
-1
-2
-1
-1
-1
-1
-3
-1
-2
-5
-1
-3
-1
-1
179
-4
134
-5
-602
-1
-1
0
686441 693371 2686863 2693814 53 53 0
-632
-1
-1
-1
-1
-1
-1
-1
-1274
-4431
-1
-1
-1
-1
-1
-1
-1
-1
-127
-1
-1
0
693942 698430 2693830 2698240 161 161 0
3254
1
1
1
1
1
1
1
1
1
1
1
1
1
1
1
1
1
1
1
1
1
1
1
1
1
1
1
1
1
1
1
1
1
1
1
1
1
1
1
1
1
1
1
1
1
1060
1
4
1
1
1
1
1
1
1
1
1
1
1
1
1
1
1
1
1
1
1
5
1
1
1
1
3
1
1
1
6
1
-81
0
698517 713497 2703990 2718962 400 400 0
89
1
1
11
4
1
1
1
4
1
-8298
-1
-3
-6
22
-4
573
-4
3591
53
1
-805
0
699721 700292 2698300 2698871 22 22 0
0
699905 700180 441274 440999 51 51 0
55
-3
0
713505 731439 3021267 3039161 379 379 0
-7735
547
1
1
3
-3
4297
2
1
1
1
1
1
1
1
1
1
2
1
1
1
1
5
1
1
1
1
1
1
1
1
1
1
1
2287
12
15
8
12
1
11
2
4
9
2
-2947
0
731429 752511 1632247 1611163 216 216 0
-27
2932
112
-1140
-3799
-1
0
739436 739523 2873502 2873589 0 0 0
0
752508 777951 1610649 1585278 191 191 0
-551
-13602
549
-4744
-1
3209
1
1
1
1
1
1
1
1
1
1
1
1
1
1
1
1
1
1
1
1
1
1
1
1
1
1
1
1
1
1
1
1
1
1
1
1
1
1
1
1
1
1
1
1
1
1
1
1
1
1
1
1
1
1
1
1
1
1
1
1
1
1
41
1
1
1
1
1
1
1
1
1
1
1
1
1
1
1
1
-1529
-1120
-1
-1
-8
0
777952 778836 1584244 1583360 28 28 0
0
778833 798700 1572188 1552278 329 329 0
-114
-6254
-1
-1
-1
-1
-1
-1
-2941
-1
-1
-1
-1
-1
-1
-1
-1
-1
-1
-1
-1
-1
-1
-1
-1
-1
-1
-1
-1
-1
-1
-1
-1
-1
-1
-1
-1
-1
-1
-1
-1
-1
-7
0
798701 799707 1038544 1039550 78 78 0
-756
-1
11
1
-220
3
0
812218 812522 1052448 1052752 1 1 0
0
812522 814811 1054017 1056307 6 6 0
-441
0
813807 813901 1056604 1056700 5 5 0
-82
-7
0
813884 814085 1453406 1453607 16 16 0
0
813922 814070 733622 733769 14 14 0
6
0
813906 814743 1395574 1396374 76 76 0
10
147
1
1
1
1
1
1
1
1
1
1
1
30
1
1
1
1
1
1
1
1
1
1
1
9
1
1
1
3
1
1
1
1
2
1
1
0
814142 814753 1326529 1325918 33 33 0
0
814811 837437 1056187 1078769 489 489 0
349
-428
2531
1
1
1
1
1
1
1
1
1
1
1
1
1
1
1
1
4248
1
1
816
10104
1
1
1
1
1
1
1
1
1
1
1
1
1
1
1
1
1
1
1
1
1
1
3246
-5
-1
5
-152
5
0
814865 815027 1396376 1396538 4 4 0
0
814875 814996 1325916 1325795 1 1 0
0
815324 815547 1007412 1007189 17 17 0
0
837454 839208 1081452 1083206 18 18 0
0
839193 842261 1085757 1088824 48 48 0
3054
0
842414 875228 1088873 1121715 281 281 0
-11528
-4776
-1
-1
-1
-1
-1
-1
-1
-1
-1
-1
-1
-1
-1
-1
456
3136
1
1
1
1
1
1
1
-1462
5
-87
-3
-1
-4
-1
-7
-1
-1
-1
-4
-1
-1
-1
-3
-1
-3
-2
-2
-1
-1
-2
-1
11
-5
-211
2396
-2125
4
-3280
-1
13
1
19
-9
-74
77
3
0
875229 876771 1127676 1129216 17 17 0
24
1320
0
876875 879208 1129208 1131538 22 22 0
2289
21
3
0
879211 894578 1131500 1146845 115 115 0
5
-8316
-394
-1
5776
1
1
1
1
1
1
1
1
1
1
1
1
1
1
1
1
1
1
1
1
1
816
29
0
893466 893696 218472 218242 10 10 0
0
893469 893658 2017758 2017947 11 11 0
0
894581 896290 3227344 3229054 13 13 0
-1035
0
896291 905148 3179269 3170411 41 41 0
-8816
0
905149 941531 1357072 1393478 209 209 0
-5497
-2
-4876
-1
-1
-1
-1
-1
-1
-1
-1
-1
-1
345
-4477
3013
1
1
1
1
1
1
1
1
1
1
1
1
1
1
1
1
1
1
1
1
1
1
1
1
1
1
1
1
1
-5336
-1
-1
-1
-1
-1
-1
-2
-1
-2
-1
-2
-1
-2
-2
-1
-1
-1
-1
-3
-1
-1
-1
-1
-1
-1
-1
-1
-1
-1
-1
-5
-2
-1
-1
-3
-871
-5903
-4137
-8
-36
0
917170 917685 1908018 1908533 109 109 0
134
-4
270
-7
0
941325 941454 1034044 1033915 3 3 0
0
941533 941731 1030351 1030153 7 7 0
0
941533 941946 1453740 1453351 49 49 0
163
1
1
1
4
1
1
3
3
1
1
1
4
1
1
1
1
4
1
1
1
1
1
3
0
941690 941891 1055581 1055380 14 14 0
0
941677 941913 1395765 1395530 17 17 0
184
0
941707 941853 733767 733622 13 13 0
142
0
942048 968629 1396844 1423512 399 399 0
-113
-1
-77
-1
-1
111
-9
13
2
-10
-1
299
-3
-14
-1
-1
-43
3
-6895
-1
-1
-1
-1
-1
-1
-1
-1
-1
-1
-5
-1
-1
-1
-1
-3
-1
-6
-9
-1
-4
-2
-1
-2
-1
-2
-2
-1
-1
-1
-1
-1
-7
-1
-1
-1
-1
-2
-2
-14
-1
-1
-1
-1
-1
-1
-1
-14117
-1
-1
-1
-1
-1
-1
-487
-1
-1
-1
-1
-1
-1
-1
-1
-1
-1
-1
-1
-1
-1
-1
-1
-1
-1
-1
-1
-1252
-1
-1
0
968759 990860 1423650 1445827 252 252 0
-3134
6
-14
5
-17
7
130
-3
-66
4
-14097
-431
-1
-1
-1
-1
-1
-1
-1
-1
-1
-1
-1
-1
-1
-1
-1
-1
-1
-1
-1
-1
-1
-1
-1
-1
-1
-1
-1
-1
-1
-1
-1
-1
-1
-1
-1
-1
-1
-1
-1
-1
-1
-1
-1
-1
-1
-1
-1
-1
-1
-1
-1
-1
-1
-1
-1
-1
-1
-1
-1
-1
-1
-1
-1
-1
-1
-1
-1
-1
-1
-1
-1
-1
-1
-1
-1
4190
0
992265 994039 1456474 1458257 18 18 0
-158
-1
-9
-599
-1
-1
-1
-1
-1
0
994141 1015381 526467 505140 266 266 0
-6012
-64
-1
-1
-1
-1
-1
-1
-1
-1
-1
-1
-1
-1
-1
-1
-1
-1
-1
-1
-1
-1
-1
-1
-1
-1
-1
-1
-1
-1
-1
-1
-7
-1455
-5
-2630
-1
-1
-1
-1
-1
-1
794
1
-80
-1
-1
-1
-1
-1
-1
-1
-1
-1
-1
-1
-1
-1
-1
-1
-1
-1
-1
-1
-1
-1
-1
-1
-1
-1
-1
-1
-1
-1
-1
-1
-1
-1
-1
-1
-1
-2172
-1
-1
-1
-1
-1
-1
-1
-1
-1
-1
-1
-1
-1
-1
-1
-1
-1
-6149
1613
1
1
1
2
1
1
63
1
0
1015369 1045234 502999 473135 279 279 0
-11114
-4278
9820
1
1
0
1045358 1057100 473113 461399 216 216 0
-493
89
1
1
3
1
1
1
1
1
1
1
1
1
1
1
1
1
1
1
8
1
1
1
1
2
1
1
2
-232
303
-6
2709
1
3062
1
1
1
10
-6
-4
-4
-1
-1
-1436
4
0
1046220 1046413 398282 398100 32 32 0
-82
9
6
3
4
18
1
1
5
-5
11
1
1
1
5
0
1057101 1062133 454035 449006 27 27 0
4038
1
1
0
1062133 1073782 439083 427446 117 117 0
6048
1
5
1
1
1
1
18
1
5
1
1
1
1
-28
-1419
0
1073179 1073605 2616107 2615669 58 58 0
5
41
129
1
5
19
-33
-1
-1
-1
-1
-1
-1
-1
-1
-1
-1
-1
-1
-1
-1
-1
-3
-1
0
1073719 1073946 1145760 1145987 9 9 0
-79
4
0
1073719 1073990 218469 218198 9 9 0
-79
4
0
1073939 1097336 427444 404061 370 370 0
-440
-560
-1
12446
1
1
1
1
1
1
1
1
1
-4016
-1
9
1
15
1
1
1
1
4
4699
3
-4
0
1075417 1075541 1319905 1319781 4 4 0
0
1097506 1099323 3207865 3209682 16 16 0
0
1099345 1101732 568949 571339 132 132 0
-6
-187
-1
-1
113
1
1
1
1
1
126
-6
-1146
-643
-1
-3
-1
0
1101768 1102646 571496 572391 65 65 0
-444
-1
-9
-1
-28
-1
-1
-10
-3
-4
-1
-1
-5
-1
-2
-1
-11
0
1107250 1117840 615677 626346 240 240 0
-575
-1
-1
-1
-1
-4
-1
-2
-5
-2
-1
-1
-1
-5
-1
-1
-7
-1
-7
-1
-1
-1
-1
-4
-1
-1
-11
-3
-1
-1
-16
-1
-1
-1
-535
-1
-3
-4
-3
-11
-1
-1
-4
-1
-1
-1
-6
-1
-1
-1
-1
-1
-4
-1
-4
-1
-2
-2
-2
-1
-1
-1
-12
-7
-1
-1
-1
-1
-1
-3710
-80
-1
-1
-1
-1
-1
-1
-1
-1
-1
-1
-1
-1
-1
-1
-1
-1
-1
-1
-1
-1
-1
-1
-1
-1
-1
-1
-1
-1
-1
-1
-1
-1
1221
1
1
1
1
1
1
1
1
1
1
1
1
1
1
1
1
1
1
1
1
1
1
1
-1895
2446
0
1117839 1131487 626561 640220 77 77 0
84
1
1
4870
-2959
-1
-1
-1
-99
-1
-1
-1
-1
-1
-1
-1
-1
-1
-980
-2692
178
0
1125595 1125775 3127189 3127005 10 10 0
-159
-1
-1
-1
0
1125568 1125775 218258 218469 22 22 0
-186
-1
-1
-1
0
1125577 1125775 1145962 1145760 20 20 0
-177
-1
-1
-1
0
1125590 1125775 2017947 2017758 19 19 0
-164
-1
-1
-1
0
1125612 1125777 556378 556210 20 20 0
-142
-1
-1
-1
12
0
1131487 1137108 651062 656707 86 86 0
2229
-4
-379
-118
-1
-1
-1
-1
-1
-1
-1
-1
-1
-1
-9
-1
-1
-1
-1
-1
-1
-1
-1
-1
-1
-4
0
1137107 1140633 664250 667743 76 76 0
269
1
1
43
1
1
1
1
1
1
1
1
1
1
1
1
1
1
1
1
1
1
1
1
1
1
1
1
1
1
1
1
1
0
1140649 1143248 2531277 2528678 34 34 0
-2405
103
0
1151088 1152110 2528665 2527648 14 14 0
23
1
116
1
1
0
1152183 1181984 2526271 2496440 460 460 0
-873
-1
-1
-1
-1
-1
-1
-1
-1
-1
-1
-1
-1
-1
-1
-1
-5
-8
-507
-1
-1
-1
-1
-1
-1
-1
-1
-1
-1
-1
-1
-2
-1
-1
2979
-2621
2865
1
1
1067
2056
-702
-994
-1384
294
1
-28
638
1963
1
-18
84
1
-4411
-1
-1
-1
1698
0
1187959 1190523 2495369 2492805 36 36 0
0
1195287 1210179 1983415 1998370 374 374 0
-127
-12
-1
-1
-1
-1
-1
-2
-4
-1
-1
-2
-8
-1
-1
-2365
45
-2092
-1
-1
-1
-1
-1
-1
-1
-1
-1
-1
-1
-1
-1
-1
-1
-4
-1
-1
-1
-1
-1
-1
-1
-1
-1
-3
-1
-1
-1
-1
-1
-1
-1
-1
-1
-1
-1
-1
-2
-1
-1
-3
-1
-1
-10193
-1
-1
0
1210138 1212058 2015054 2016974 10 10 0
0
1211770 1211839 2013630 2013701 4 4 0
-47
-1
0
1211844 1211991 2018393 2018540 8 8 0
0
1211844 1212895 1998385 1999436 29 29 0
0
1212496 1212895 2016968 2017367 14 14 0
0
1213139 1213432 1999515 1999808 8 8 0
0
1213072 1213432 2017379 2017739 21 21 0
0
1218115 1218432 2023198 2023517 9 9 0
-278
-1
0
1218431 1227931 2027618 2037117 77 77 0
6815
2094
-20
0
1227933 1236665 2037715 2046448 35 35 0
-4748
0
1233839 1233994 2536957 2537112 19 19 0
0
1236666 1238278 2531305 2532917 0 0 0
0
1238279 1271053 2537263 2570135 523 523 0
-4240
-1
-1
-1
-1
-1
-1
-1
-1
-1
-1
-1
-1
-1
-1
-1
-1
-1
-1
-1
-1
-1
-1
-1
-1
-1
-1
-1
-1
-1
-1
-1
-1
-1
-1
-1
-1
-1
-1
-1
-1
-1
-1
-1
-1
-1
-1
-1
-1
-1
-1
-1
-1
-1
-1
-1
-1
-1
-1
-1
-1
-1
-1
-4
-3
-1
-8331
8405
1
1
1
1
1
1
-883
-1
-1
-1
-1
-1
-1
-1
-1
-1
-1
-1
-1
-3
620
-2202
-1
-1
-1
-1
-1
-1
-1
-1
-1
-1
-1
-1
-1
-1
-1
-1
-1
-1
-202
-121
-4636
-1
-1
-1
-1
-1
-1
-1
-1
-1
-1
-1
-1
-1
-69
-1
-1
-1
519
1
1
1
1
1
1
1
1
3
1
1
1
3
0
1272474 1272636 2570202 2570364 4 4 0
0
1284089 1288352 3117336 3121568 72 72 0
7
6
-129
2849
1
1
1
1
1
1
1
1
1
1
1
1
1
1
1
1
1
1
1
1
1
1
1
1
1
1
1
1
1
0
1288449 1291558 2951385 2948276 48 48 0
0
1291559 1301339 3170401 3160623 40 40 0
8325
-1253
188
6
0
1301347 1352542 2168813 2117452 425 425 0
-10122
-1
-1
-1
-1
-1
-1
-1
-1
-1
-1
-1
-1
-1
21
-3
-11951
-1
-1
-1
-1
-1
-1
-1
-1
-1
-1
-1
-1
-1
-1
-1
-1
-1
-1
-1
-1
-1
-1
-1
-1
-1
-1
-1
-2
-1
-1
-1
-1
-1
-1
-5
-1
-1
-1
-1
-1
-1
-1
-1
-1
-1
-1
1527
-2358
-1
-1
2518
-374
-1
-1
-1
-1
-1
-1
-1
-1
-1
-1
-1
-1
-1
-1
-1
-1
-1
-1
-1
-1
-1
-1
-1
-1
-1
-1
-1
-1
-1
-1
-1
-1
-1
-1
-1
-1
-1
-1
-1
-1
-1
-1
-1
-7
-1
-1
-1
-1
-1
-1
-1
-1
-1
-1
-1
-1
-1
-1
-1
-1
-1
-1
-1
-1
-1
6499
1
1
1
1
1
1
-4570
-1
-1
-1
-1
-1
-1
-1
-1
-1
-3
-1
-1
3981
-918
3
2071
1
1
1
1
1
1
-65
-1
-1
-1
-1
-1
-1
-1
-1
-1
-1
-1
-1
-1
-1
-1
-1
-1
-1
-1
-1
-1
-1
-1323
-2677
-1
-4
-1
-1
-1
-1
-1
-1
-3
-1
-1
-3
-1
-1
-1
-1
-1
-3
-1
163
8
7
7
0
1352247 1352420 930322 930149 17 17 0
74
-8
0
1352659 1357969 2117261 2111952 97 97 0
3613
0
1357969 1358131 2111862 2111700 5 5 0
0
1358433 1358879 2111701 2111277 31 31 0
212
1
1
1
1
1
1
1
1
1
1
1
1
1
1
1
1
1
1
1
1
1
0
1358889 1359214 2110807 2110483 25 25 0
95
0
1366201 1367229 2219453 2218432 48 48 0
35
-51
20
1
1
1
1
1
866
0
1367267 1367830 2217799 2217236 21 21 0
0
1367830 1387310 2217007 2197521 180 180 0
198
-7787
-1
-1
-1
-1
-1
-1
-1
6442
0
1388044 1388187 2194552 2194409 4 4 0
0
1388509 1401805 2189923 2176625 92 92 0
-5
-24
-10288
114
0
1401798 1402006 2175040 2174833 3 3 0
5
0
1402020 1408065 2174863 2168818 56 56 0
0
1408057 1410986 2893966 2891054 17 17 0
916
1
1
1
1
1
1
1
1
1
1
1
1
1
1
1
1
0
1410993 1412588 929975 931571 43 43 0
-22
0
1411029 1411339 2117489 2117763 58 58 0
-17
40
29
1
1
1
2
1
1
7
2
4
1
1
1
1
56
1
1
1
1
1
2
1
8
1
1
1
1
1
1
1
1
1
1
1
1
20
0
1412596 1420568 931732 939663 191 191 0
67
-11
-1
3
-67
-1
924
1
1374
1
1
1
1
1
1
1
1
1
1
1
1
1
1
1
1
1
1
1
1
1
1
1
1
1
1
1
1
1
1
1
1
1
1
7
845
1
674
1
40
0
1420560 1420675 941209 941324 3 3 0
0
1420766 1421860 941811 942906 28 28 0
-65
682
-344
0
1424595 1424989 942968 943362 25 25 0
0
1425237 1426952 943356 945071 43 43 0
0
1426974 1438460 945266 956731 216 216 0
-8018
3265
1
1
1
1
1
1
1
1
1
1
1
1
1
1
1
1
1
1
1
1
1
0
1438353 1438489 987649 987513 16 16 0
0
1439893 1442735 956814 959658 85 85 0
-2628
-9
0
1443760 1443872 1912541 1912429 10 10 0
0
1444071 1457929 971772 985634 104 104 0
1193
1
-2234
-1
-1
-1
-1
-1
-1
790
23
-17
0
1457931 1458036 985745 985850 3 3 0
0
1458256 1461001 985952 988696 27 27 0
1682
0
1459827 1459936 956750 956641 12 12 0
0
1460993 1471943 988755 999709 384 384 0
1322
14
-329
1103
33
517
8
-4389
-1
-1
-1
-1
-1
-1166
-1
-1
0
1472347 1485042 1000143 1012902 364 364 0
1058
1
1
-5541
-6
-424
-8
-1
-1
-1
-1
-1
-1
-1
-1
-1
-1
-1
-1
-1
-1
-1
-1
-1
-1
-1
-1
-1
-1
-1
-1
-1
-1
-1
-1
-1
-1
-1
-1
-1
-1
-1
-1
-1
-1
-1
-1
-1
-2
-1
-14
-1
-1
-1
-1
-1
-1
-1
-1
-1
-1
-1
-1
-1
-1
-1
-1
-2
-1
-1
-1
-1
3095
20
0
1479385 1479550 1056864 1056699 14 14 0
0
1485655 1502523 1013449 1030352 519 519 0
-56
-1
-1
-68
7
2509
-8
230
-4
3157
1189
1
1
1
1
60
-19
631
2172
-49
-1
-1
-1
-1
-1
-1
-1
-1
-1
-1
-1
-1
-1
-1
-1
-1
-2220
-1
-1
-3062
-1
-1
-1
-1
-1
-1
-1
-1287
-1
-1
-1
-1
-1
-1
-1
-1
-1
-1
-3
0
1492999 1493078 3106813 3106892 1 1 0
0
1502360 1502523 1453578 1453741 13 13 0
0
1502524 1502840 1454065 1454381 9 9 0
0
1502525 1503957 1030677 1032139 64 64 0
1102
1
1
1
1
1
1
1
1
1
1
1
1
1
-216
-1
-1
-1
-1
-1
-1
-1
-1
-1
-1
-1
-1
-1
-1
-1
-1
-1
-1
-1
-1
-1
-1
-1
-1
-1
-1
-1
-1
-1
-1
-1
-1
-1
-1
-1
-1
-1
-1
-1
-1
-1
-1
-1
0
1503637 1503734 1395432 1395335 6 6 0
0
1503939 1505913 1032215 1034180 133 133 0
-153
-171
-1
101
2
1
1
21
14
15
1
100
1378
1
1
0
1503939 1504174 1393633 1393397 18 18 0
-146
0
1505645 1505774 1393401 1393272 3 3 0
0
1505928 1512663 3200794 3194058 31 31 0
-6724
0
1512676 1539103 2867522 2841056 149 149 0
-8
-3529
-7
-1
-1
-1
-1
-1
-1
-1
-1
-1
-1
-1
-1
-1
-1
-1
-1
-1
-1
-1
-1
-1
-1
-1
-1
-1
-1
-1
-1
-1
-1
-1
-1
-1
-1
-1
44
19
16429
25
-433
-1
-1
-1
-1
0
1539100 1542015 1981822 1978908 54 54 0
1252
0
1544326 1546816 1972789 1970299 128 128 0
0
1548426 1548668 1951591 1951349 9 9 0
0
1549792 1550274 1951349 1950851 21 21 0
-160
-1
-1
-1
-1
-1
-1
-1
-1
-1
-1
-1
-1
-1
-1
-1
0
1557759 1578905 1946201 1925070 231 231 0
43
1
1
1
1
1
3
1306
-6
-2146
-1345
4
1847
1
1
1
1
12
2154
34
-6172
4
-169
45
1
0
1579315 1587561 1925029 1916784 37 37 0
-8149
60
29
0
1587555 1606912 2753419 2772764 201 201 0
-2494
-3574
-1
-1
-1
-1
-1
-1
-1
-1
-1
-1
-1
-1
-1
-1
-1
-1
7534
1
1
1
1
1
1
1
1
1
2
1
1
1
1
1
1
1
4
1
1
1
1
1
1
1
1
1
1
1
202
-4
0
1609405 1621123 2772717 2784434 245 245 0
4095
-3417
1664
-16
1333
0
1624280 1624918 2919630 2920281 23 23 0
-87
-1
-1
-1
-1
-1
-1
-1
-1
-1
-1
-1
-204
0
1624435 1624733 768920 768621 48 48 0
16
-119
11
-36
-4
-37
62
0
1624992 1635002 2921433 2931451 161 161 0
-4464
-1
-1
-1
-1
-1
-1
-2
-1
-1
-3
5057
1
1
0
1635099 1640976 2931447 2937324 100 100 0
5099
-761
0
1640981 1643830 801560 798711 15 15 0
0
1643988 1658393 798493 784067 141 141 0
1641
-1745
-2
-1
-1
-1
-1
-840
2057
-12
-1
-1
-1
-1
-1
-1
-1
-1
-2
-3
-1
-1
-1
-1
-1
1567
-2252
0
1660215 1672244 783787 771775 87 87 0
2255
1
1
1
1
1
1
1
1
1
1
1
1
1
1
1
1
1103
1
-1609
-73
0
1672799 1684885 767831 755749 164 164 0
-7529
617
1
1
1
1
1
1
1
1
1
1
-1968
-1
-1
-1
-1
-1
0
1685018 1692827 755618 747824 42 42 0
1067
1
1
1
1
1
1
1
1
1
1
1
1
1
1
1
-5054
0
1692827 1694019 747534 746343 26 26 0
611
0
1694141 1706426 746221 733990 294 294 0
12130
1
1
1
1
1
1
1
1
1
1
1
1
1
1
1
1
1
1
1
1
1
1
1
1
1
1
1
1
1
1
1
1
1
1
1
1
1
1
1
1
1
1
1
1
1
1
1
1
1
1
1
1
1
0
1706423 1744229 728559 690675 275 275 0
-15769
-1
-1
-1
-1
-1
-1
-1
-1
-1
-1
-1
-1
-1
-1
-1
-1
-1
-1
-1
-1
-1
-1
-1
-1
-1
-1
-1
-1
-1
-1
-1
-1
-1
-1
-1
-1
-1
-1
-1
-1
-1
-1
-1
-1
-1
-1
-1
-1
-1
-1
-1
-1
-1
-1
-1
-1
-1
-1
-1
-1
-1
-1
-1
-1
-1
-1
-1
-1
-1
-1
-1
-1
-1
-1
-1
-1
-1
-1
-1
-1
-1
-1
-1
-1
-1
2441
1
849
-1085
-1
-1
-1
1058
-13
-4292
153
1
1
1
1
1
1
1
1
1
1
1
1
1
-1917
8866
-1331
-1
-1
-4
0
1725842 1726162 3209682 3210001 5 5 0
255
0
1745688 1746687 690675 689672 19 19 0
-153
-160
-1
-398
0
1747415 1764780 687839 670446 322 322 0
118
-94
-1
-2037
1520
-264
-16
-1302
-1
-1
-1
-1
-1
-1
-5
-1
-1
-7463
-1
-1
-1
-1
-1
-1
-1
-1
-1
-1
-1
-1
-1
-1
0
1764780 1767234 2917088 2914634 19 19 0
0
1767341 1769235 2895861 2893967 8 8 0
0
1769258 1777873 1458275 1466896 113 113 0
781
-830
1805
1
3
-23
-3
-1
-4
-1
-8
-1
-1
-6
-5
3
0
1777887 1783195 1467003 1472311 124 124 0
1991
-2368
0
1783353 1792942 1477535 1487126 168 168 0
29
-9
2311
-7
-1417
1674
-246
23
1
1
3
-10
-6
-1
-1
-2
-1
-2089
7
1661
0
1804049 1812116 1490000 1498065 132 132 0
-639
3
-814
3
-15
4
6554
10
0
1812116 1812725 1498156 1498765 5 5 0
0
1812777 1816539 1498913 1502673 33 33 0
1817
1905
0
1816804 1837204 1502664 1523095 154 154 0
-1012
-1
-1
-1
-1
-1
-1
-1
-1
-1
-1
-1
-1
-1
-1
-1
-1
-1
-1
-1
-1
-1
-1
-1
-1
-1
-1
-1
-1
-1
-16060
0
1842570 1852509 1523152 1533154 122 122 0
-3615
5486
-196
-1
-1
-1
-1
-1
-1
-1
-1
-1
-1
-1
-1
-1
-1
-1
-1
-1
-1
-1
-1
-1
-273
-1
-1
-1
-1
-1
-1
-1
-1
-1
-1
-1
-1
-1
-1
-1
-1
-1
-1
-1
-1
-1
-1
-1
-1
-1
-1
-1
-1
-1
-1
-1
-1
-1
-1
-1
-1
-1
-1
-1
-102
0
1856864 1871815 1537360 1552264 180 180 0
19
4874
1
1
1
1
1
1
1
1
1
1
1
1
1
1
1
1
1
1
1
1
1
1
1
1
1
1
1
1
1
1
1
1
1
1
341
1
1
1
1
1
1
1
1
1
1
0
1871796 1884596 1849567 1862361 311 311 0
24
1041
1
2
3
1
1
1
1
1
3
1
2
3
1
1
1
1
1
8
1
2
1
1
3
629
1
1
1
1
1
1
1
1
1
1
1336
2450
1
1
1
1
1
3
16
4
1
1
1
1
4
-5272
-1
-1
-1
-1
-1
-1
-1
-1
-1
-1
-1
-3
-1
-1
-6
-1
-1
-1
-1
-1
-1
-1
-1
-1
-1
-1
-1
-1
-1
-1
-1
-1
-1
-1
-1
-1
-1
-1
-1
-1
-1
-2
-1
-1
0
1884604 1900415 1872632 1888440 153 153 0
4582
-1374
4
3383
989
0
1902311 1904121 1888604 1890413 54 54 0
106
0
1904212 1907546 1905605 1908940 145 145 0
2778
-7
-541
0
1907566 1913444 3144675 3150553 36 36 0
-3117
-1
2185
49
0
1922019 1922783 1453588 1454352 72 72 0
0
1922019 1922783 1030199 1030963 66 66 0
0
1924845 1932068 2726983 2734216 348 348 0
-13
13
1190
-13
-1
-1
-4
6
-4
10
-4
-7
-1
12
77
1
1
-1212
-1
-13
-1
-6
-1
-4
-1
-1
-7
4
-124
6
0
1932111 1949843 2734193 2751945 189 189 0
-13
2105
2464
-1265
-8318
-52
-2191
-18
4
-165
-1
-1
-1
-1
-1
-1
-140
-1
-1
-1
-1
-2
-1
-15
-1
-1
-1
920
0
1948625 1949627 1445757 1446732 91 91 0
59
20
1
1
1
1
1
3
1
1
1
1
1
1
2
-104
-15
-1
-1
-1
-1
-3
-1
-14
-1
-1
-1
-1
56
1
1
8
1
3
2
2
1
3
5
1
1
1
1
6
1
2
528
1
1
1
1
1
1
0
1948924 1949477 1709472 1708930 77 77 0
38
1
1
2
1
1
19
1
1
17
1
1
-467
0
1949622 1949798 404041 403866 14 14 0
7
-5
142
0
1949632 1949853 2753066 2753287 15 15 0
138
-80
0
1952067 1956489 2890120 2885712 91 91 0
1603
1
1
1
1
1
1
1
1
1
1
1
1
1
1
1
1
1
1
1
1
1
1
1
1
1
1
1
1
1
1
1
1
1
1
1
-2357
-1
-1
-1
-1
-1
-1
-1
-1
-1
-1
-1
-1
-1
-1
-1
-1
-1
-1
-2
-1
-1
58
-270
0
1959617 1975075 2882987 2867533 239 239 0
-15
8
46
3
1
-12
-1
-1
-1998
-1
-7513
-1
-1
-1
-1
-1
-2
-1
12
3
5
1
1
1
1
1
1
18
4
5
6
3
0
1969013 1969101 1624151 1624239 0 0 0
0
1975066 1981555 382376 375888 34 34 0
658
0
1986512 2007979 357521 336048 143 143 0
102
6905
1
1
1
1
1
1
1
1
5
1
6
1250
1
6006
1
1
-3604
-1
-1
-1
-1
-1
-1
-1
-1
-1
-1
-1
-1
-1
-1
-1
-1
-1
-1
-1
-1
-1
-1
-1
-1
2255
0
2007980 2008075 2954492 2954587 0 0 0
0
2008177 2022569 336052 321651 312 312 0
-28
2669
-5561
-352
-1
-1
-1
-1
-1
-1
-1
-2227
4
301
-2459
0
2035696 2051765 321655 305517 195 195 0
-5852
-1
-1
-1
-1
-1
-1
-1
-1
-1
-1
-1
-1
-1
-1
-1
-1
-1
-1
-1
-1
-1
-1
-1
-1
-1
-1
-1
-1
-1
-1
-1
-1
-1
-1
-1
-1
-1
-1
-1
-1
-1
-1
-1
-1
-1
-1
-1
-1
-1
-1
-1
-1
-1
-1
-1
-1
-4338
-20
-226
-1
-1
-1
-1
-3
-1
-1
-1
-2
-1
3625
0
2051764 2052099 1682395 1682060 0 0 0
0
2052096 2064331 305531 293293 17 17 0
-5
-12220
-9
0
2064328 2081569 284040 266798 103 103 0
-17224
0
2082706 2100421 259647 241930 160 160 0
-7694
-4864
5126
-8
0
2100370 2121006 241929 221274 153 153 0
405
3005
4450
1
1
1
1
1
1
-5307
-176
-1
-1
-1
-1
-1
-1
-1
-1
-1
-2510
-20
-1
-1
-1
-1
-1
-1
-1
-1
-1
-1
-1
-1
-1
-117
-7
-12
-29
163
4239
0
2121841 2122252 220288 219877 4 4 0
0
2122252 2132999 200112 210879 96 96 0
5349
956
-1805
-1
-1
-1
-1
-1
-1
-1
-1
-1
-1
-1
-1
-1
-1
-1
-1
-1
-1
-1
-1
-1
0
2133000 2141664 2575666 2584336 73 73 0
-762
-1
-1
-1
-1
-1
-7125
4
0
2141665 2157341 2584457 2600114 311 311 0
-52
-158
-8138
362
1
1
-2896
-3019
-1
-1
-1
-1
-1
-1
-1
-1
-1
-1
-1
-1
-1
-1
-1
-1
-1
-78
-1
-1
-1
-1
-1
-1
-3
-1
-1
-1
-1
-1
-76
-1
-1
34
1
25
62
-4
-2
-8
-1
6
-5
-85
-1
-1
-6
-1
-1
-58
-1
-1
7
1
47
1
1
1
1
4
1
1
1
1
1
1
1
1
3
1
1
1
4
1
1
1
4
1
4
2
2
1
4
1
1
1
1
1
1
4
4
4
1
1
1
1
1
2
1
-36
3
198
1
1
1
1
1
1
1
1
1
1
1
1
1
1
1
1
-66
0
2157347 2164436 2600451 2607579 104 104 0
-1102
-30
-1
-2
-726
-1
-1
-1
-1
-1
-1
-2
-1
-1
-1
-1
-1
-1
-1
-1
-1
-1
-1
-1
-1
-1
-1
-1
-1220
-1334
-1
-1
-1
-1
-1
-1
-1
-1117
-1
0
2164653 2169635 2607764 2612732 142 142 0
2936
1
1
1
2
3
1
12
11
1
1
3
17
-4
-22
-1
-1
497
1
2
784
1
0
2164668 2165339 527407 528078 101 101 0
0
2164672 2165354 2337359 2338041 108 108 0
0
2169636 2171329 3153827 3152134 6 6 0
0
2171429 2172063 3151214 3150582 23 23 0
9
3
0
2172135 2172410 1707650 1707925 3 3 0
0
2172858 2173143 1707928 1708216 11 11 0
250
-4
-11
-6
-1
0
2173576 2187714 1708400 1722678 258 258 0
-13
-3
-1
-11
8
12
1
6
-109
-1
925
1
1
-52
-1
-1
-1
-1
-3
-1
-2
-1
-1
-4
-4
-1
-1
-1
-1
-3
-1
-1
-1
-1
-1
-1
-3
-1
-1
-1
-1
-1
-1
-1
-1
-1
-1
-1
-1
-1
-1
-3
-1
-1
-1
-1
-1
-1
-4
-1
-1
-1
-1
-1
-1
-1
-1
-1
-1
-1
-22
-1
-1
-1
-1
-1
-1
-2809
-1
-1
-1
-1
-1
-1
-1
-1
-1
-1
-1
-1
-1
-1
-1
-1
-1
-1
-1
-1
-1
-1
-1
-1
-1
-1
-1
-5
-1
-1
-1
-1
-1
-1
-1
-6
-1
-1
-1
-1
-1
-1
-1
-1
-1
-1
-3
-1
-1
-1
-1
-1
-1
-1
-1
-1
-1
-1
-3
-1
-1
-1
-1
-1
-1
-1
-1
-1
-1
-1
-1
-1
-1
-1
-1
-1
-1
27
1927
1225
-2001
-2845
32
-1886
0
2174104 2174660 2751580 2751013 74 74 0
5
-449
7
-9
-1
-1
-7
-1
-1
-32
-1
-1
-2
-1
-1
0
2174100 2174608 1446593 1446080 69 69 0
9
-449
7
-9
-1
-1
-7
-1
-1
0
2187715 2193842 1722926 1729079 78 78 0
-1335
-780
-1
-1
-1
-1
-1
-4
-10
-1
-2
-1
-1
-1
-1
-1
-1
-1
-1
-1
-22
-1
-1
-1
-5
-1
-41
16
0
2193840 2219688 2381879 2356017 408 408 0
-1440
-1
-1
-1
-1
-1
-1
-1
-1
-1
-1
-1
-1
-1
-1
-1
-4
-4238
-1251
-1
-1
-1
-1
-1
-1
-1
-1
-1
-1
-1
-1
-1
-5
-1
-1
-1
-1
-1
-1
-1
-1
-1
-2
-1
-1
-1
-1
-1
-1
-1
-1
-1
-1
-3
-1
-1
-1
-1
-1
-1
-1
-1
-3
-1
-1
-1
842
7
3
1
1
-5
8
1
4
1
1
2
-9
-1
8
7
2
-23
-2223
3015
723
287
-31
-4
-1
-1241
-1
65
1
1
1
1
1
1
828
1
1
1
1
1
1
1
1
1
1
1
1
1
1
1
1
1
1
1
1
1
1
1
1
1
1
1
1
1
1
1
1
1
1
1
-1086
1503
1
1
-88
4
0
2221961 2239329 2355923 2338567 253 253 0
805
1
5
1
1
3
1
1
2
1
1
1
5
6
1
1
1
1
1
1
1
2628
-4
6765
38
1
1
1
1
1
1
1
1
-4768
-1
-1
-1
-1
-1
-1
-5
-3
-1
-1
-1
-1
-1
-1
-1
-1
-1
-1
-90
2214
0
2248543 2256007 3179271 3186735 12 12 0
0
2256008 2263269 2841056 2833814 58 58 0
5656
1
1
1
1
1
1
1
1
1
1
1
1
1
1
1
1
1
1
1
1
-1452
-35
0
2264919 2272728 2833017 2825216 134 134 0
2485
1
1
1
1
1
1
1
1
7
-1261
-3405
0
2272731 2284369 2824593 2812946 154 154 0
-7018
3
-3238
-1
-1
-1
-1
-1
-1
-1
-1
0
2284432 2284989 2983206 2983763 3 3 0
0
2285004 2296227 2992092 3003301 122 122 0
-6102
-1
-1
-1
-1
-1
-1
2207
1
1
1
1
1
1
154
1
1
1
1
1
1
1
1
1
1
1
1
1
-2722
6
0
2296228 2301449 929451 924230 27 27 0
0
2301461 2313063 923553 911960 102 102 0
-7921
375
1
2
6
4
1
2
1
2
1
1
48
-5
-279
0
2309712 2309820 915434 915542 4 4 0
0
2313293 2326891 911689 898108 118 118 0
55
-4
828
7567
1
1
1
1
1
1
1
1
1
1
1
1
1
1
1
1
1
1
-156
-123
-4806
0
2325316 2325441 556224 556349 9 9 0
0
2330360 2337313 3187106 3194060 47 47 0
-4028
0
2337317 2338171 3139511 3138679 55 55 0
601
1
1
1
1
1
1
1
1
1
1
1
1
1
1
1
1
1
1
1
1
1
0
2338172 2343115 3138561 3133626 181 181 0
-1184
-1
-1
-1
-1
-1
-1
-1
-1
-1
-71
-1113
-1
8
1
1
1
1
1
1
1
1
1
1
143
1
1
1
1
1
1
206
351
88
0
2343108 2344594 3133586 3132100 1 1 0
0
2344617 2347064 3130781 3128335 8 8 0
2408
0
2347131 2349855 3021157 3018433 9 9 0
0
2347311 2347507 1862918 1863111 26 26 0
26
-8
-17
-1
18
1
92
1
1
0
2349863 2355940 3017746 3011671 28 28 0
-4594
1194
18
1
0
2355732 2355850 650358 650476 3 3 0
0
2355738 2355850 638431 638543 1 1 0
0
2355961 2360827 3011289 3006422 12 12 0
-3607
0
2368548 2369803 3006427 3005173 10 10 0
1248
0
2369784 2378094 2414593 2422903 25 25 0
0
2378094 2378317 3201392 3201169 4 4 0
0
2378398 2378873 2424497 2424976 7 7 0
-431
-1
-1
-1
0
2380308 2380610 2426519 2426821 10 10 0
0
2380477 2380680 3017680 3017894 18 18 0
-38
-1
-1
-1
-1
-1
-1
-1
-1
-3
-3
-3
16
0
2380682 2380763 3018434 3018515 0 0 0
0
2384061 2384802 3212915 3213656 14 14 0
-358
316
0
2384470 2384698 3218398 3218170 27 27 0
41
12
60
-21
-2
-55
0
2385433 2385739 3216869 3217175 0 0 0
0
2385731 2386760 3207846 3206818 5 5 0
1011
0
2385683 2385862 2965421 2965240 10 10 0
-40
-1
0
2390315 2390501 3219491 3219304 7 7 0
-133
0
2391402 2391543 3218288 3218148 10 10 0
68
0
2391413 2391479 2971232 2971166 1 1 0
0
2391407 2391594 2965330 2965147 13 13 0
16
2
40
17
0
2391594 2391836 2964902 2964659 4 4 0
-231
0
2391855 2392788 3218144 3217209 22 22 0
-715
-1
0
2392474 2392715 2961882 2961641 18 18 0
0
2392789 2397501 2385107 2389812 19 19 0
2771
1
1
1
1
1
1
0
2397502 2406668 2799564 2808744 161 161 0
-1828
-1
-1
-1
-10
-1
-2
-1
-1
-2245
-12
-1
-739
-1
-1
32
-1704
817
0
2406679 2418158 3114657 3103163 269 269 0
-1465
-1
-1
-1
76
1
1
1
1
1
1
1
1
1
1
1
1
1
1
1
1
1
1
1
1
1
1
1
1
1
1
1
1
1
1
1
1
1
1
1
1
1
1
1
1
1
1
1
-96
-1
-1
-1
-1
-1
-1
-1
-1
-1
-1
-1
-1
-1
-1
-1
-1
-1
-1
-1
-1
-1
-38
-837
-20
-5342
-2297
-1099
-17
-1
-1
-1
-1
-1
-1
-2
-1
-1
-1
-1
-1
-7
-1
-1
-1
-1
-1
-1
-1
-1
-1
-1
-1
-2
-4
0
2408158 2408313 556223 556378 13 13 0
0
2414459 2414538 1020869 1020790 1 1 0
0
2418144 2436935 2445397 2464180 116 116 0
-2711
14014
1
1
1
1
1
1
1
1
0
2436937 2437786 2464138 2464997 20 20 0
-188
-1
-1
-1
-1
-1
-1
-1
-1
-560
0
2437787 2441519 2465154 2468887 12 12 0
-3662
0
2441520 2458991 2469109 2486646 237 237 0
-11026
-3064
-1
-1
-1
-1
-1
-1
-1
-1
-1
-1
-1
-1
-1
-1
-1
-1
-1
-1
-1
-1
-1
-1
-1
-1
-1
-1
-1
-1
-1
-1
-1
-1
-1
-1
-1
-1
-1
-1
-1
-1
-1
-1
-1
-1
-1
-1
-1
-1
-1
-1
-1
-1
-1
-1
-1
-1
-1
-1
-1
-1
-1
-1
-1
-1
-1
46
0
2459317 2459466 792297 792149 3 3 0
44
0
2460220 2461484 528626 527374 59 59 0
235
1
3
1
2
1
1
4
1
1
3
1
0
2460221 2461671 2338566 2337135 126 126 0
218
1
1
1
1
1
1
9
1
4
1
2
1
1
4
1
1
3
1
211
-6
-17
-1
6
3
-6
-1
-1
16
1
1
8
1
1
1
-11
-7
-1
-1
-744
137
0
2460780 2461447 2608450 2607783 101 101 0
0
2461694 2495376 2337153 2303532 463 463 0
-351
-1
-1
-2353
1819
1
1
1
1
1
1
1
1
1
1
1
1
1
1
1
1
1
1
1
1
1
1
1
1
1
1
1
1
1
1
1
1
1
1
1
1
1
1
1
1
1
1
1
1
1
1
1
1
1
1
1
1
1
1
1
1
1
1
1
1
1
1
1
1
1
-3270
-16
-1
-1
-1
-1
-1
-1
-1
-1
-1
-1
-1
-1
-1
-1
-1
-1
-1
-1
-1
-1
-1
-1
-1
-1
-1
-1
-1
-1
-1
-1
-1
-1
-1
20
8082
2
1
-1450
-9079
-1
-1
-1
-1
-1
-1
548
1
1
1
1
1
1
1
1
1
1
1
1
1
1219
1
1
1
1
1
1
1507
15
-22
-1
-31
-1
-1
-1
-1
-1
-1
-1
-1
-1076
40
1
1
1
1
1
1
1
1
1
1
1
1
1
1
1
1
1
1
1
1
1
1
1
1
1
1
-17
2618
0
2497359 2499696 566514 568877 104 104 0
-675
-3
-1
-1
-5
-1
-1
-2
-1
-1
-1
-12
-2
-3
-1
-3
-1
-4
-1
-1
-1
-2
-2
-2
-1
-1565
0
2499693 2503462 2414596 2410843 142 142 0
755
-4
-1268
460
1
1
1
1
1
1
1
1
1
1
1
1
1
1
1
1263
0
2503452 2518921 898025 882587 283 283 0
1406
1
1
1
1
1
1
1
1
1
1
1
1
1
1
1
1
1
1
1
1
1
1
1
1
1
1
1
1
1
-2433
9
-1154
-3460
-2
1298
1
12
1
0
2524047 2524206 3128299 3128140 13 13 0
0
2524376 2542770 874324 855871 151 151 0
-5436
-1
-1
-1
-1
-1
-1
-1
-1
-1
-1
-1
-1
-1
-1
-1
-1
-1
-1
-1
-1
-1
-1
-1
-1
-1
-1
-1
-1
-1
-1
-1
-1
-1
-1
-1
-1
-1
-1
-1
-1
-1
-1
-1
-1
-1
-1
-1
-1
-1
-1
-1
-1
-1
-1
-1
-1
-1
-1
-1
-1
52
10258
0
2542771 2545967 2385082 2381904 28 28 0
1897
111
1116
1
1
1
1
1
1
1
1
1
1
1
1
1
1
1
21
-31
0
2545858 2547067 1729059 1730265 19 19 0
7
55
8
1
-55
0
2547205 2548505 1730277 1731589 41 41 0
922
43
1
1
1
1
1
1
-61
-143
-1
-1
-1
-1
-1
-1
-1
-1
-1
-1
-1
-1
-1
-1
-1
-1
-3
-1
-1
-1
106
1
1
-13
0
2548477 2573194 1731608 1756345 111 111 0
-2564
5303
-8
-1
-1
-1
-1
-1
-1
-1
-1
-1
-1
-1
-1
-1
-1
-1
-1
-1
-1
1239
2
-108
56
-21
-15315
-96
0
2573195 2588590 1756485 1771963 263 263 0
-4305
-1
-1
-1
-1
-1
-1
-1
-1
-1
-1
-1
-1
-1
-1
-1
-1
-1
-1
-1
-1
-1
-1
-6310
-1
-1
-1
-1
-1
-1
-1
-1
-1
-1
-1
-1
-1
-1
-1
-1
-1
-1
-1
-1
-1
-1
-1
-1
-1
-1
-1
-1
-1
-1
-1
-1
-1
-1
-1
-1
-1
-1
-1
-1
-1
-1
-1
-1
-1
-1
-1
-1
-1
-1
-1
-1
-1
-1
-1
-1
-1
-1382
-1149
0
2588591 2590266 3230733 3229058 5 5 0
0
2591963 2593795 3227258 3225426 2 2 0
0
2593808 2594476 3232249 3231582 1 1 0
665
0
2594662 2596006 855800 854455 15 15 0
-5
0
2596006 2596859 2891061 2890208 0 0 0
0
2596859 2597165 3128140 3127834 18 18 0
0
2597168 2598315 3067593 3066446 23 23 0
0
2598826 2599003 640414 640235 10 10 0
-29
-1
0
2598883 2599108 650589 650364 12 12 0
0
2598996 2599108 3011761 3011873 3 3 0
0
2598995 2599109 638544 638430 3 3 0
0
2599113 2599855 3067595 3068337 0 0 0
0
2599855 2600559 3068659 3069361 11 11 0
283
1
0
2600560 2601208 1683378 1682730 13 13 0
0
2601219 2601567 3233496 3233844 2 2 0
0
2601702 2602175 1610705 1611178 3 3 0
0
2602176 2602588 1916807 1916395 1 1 0
0
2602589 2602961 929843 929471 6 6 0
0
2602962 2603331 21187 20817 7 7 0
-326
0
2602962 2603331 1322967 1322597 7 7 0
-326
0
2603659 2603981 3068337 3068659 2 2 0
0
2603982 2604284 747530 747832 1 1 0
0
