# Supplementary material for: Expansion of intestinal Prevotella copri correlates with enhanced susceptibility to arthritis
Source: eLife. 2013 Nov 5;2:e01202. doi: 10.7554/eLife.01202 (PMC3816614; doi:10.7554/eLife.01202)
Supplement: Figure 2—source data 1. — DOI: http://dx.doi.org/10.7554/eLife.01202.010 [file elife01202s003.zip › Figure_2/Panel_B/nucmer_out/030B_089B.coords]

/home/sczesa01/synteny_plot/pseudochroms/Subject_030B_FE.pseudochrom.fa /home/sczesa01/synteny_plot/pseudochroms/Subject_089B_FE.pseudochrom.fa
NUCMER
[S1] [E1] | [S2] [E2] | [LEN 1] [LEN 2] | [% IDY] | [TAGS]
=====================================================================================
6 1430 | 2804067 2805491 | 1425 1425 | 98.18 | Subject_030B_FE	Subject_089B_FE
1431 2556 | 3284552 3285658 | 1126 1107 | 97.69 | Subject_030B_FE	Subject_089B_FE
1433 2554 | 3286768 3287869 | 1122 1102 | 93.69 | Subject_030B_FE	Subject_089B_FE
2808 3127 | 3959990 3960308 | 320 319 | 98.44 | Subject_030B_FE	Subject_089B_FE
2807 3126 | 3770328 3770645 | 320 318 | 97.81 | Subject_030B_FE	Subject_089B_FE
3369 4284 | 896187 895273 | 916 915 | 95.75 | Subject_030B_FE	Subject_089B_FE
4272 4358 | 895150 895064 | 87 87 | 97.70 | Subject_030B_FE	Subject_089B_FE
5183 8689 | 1657666 1661172 | 3507 3507 | 99.77 | Subject_030B_FE	Subject_089B_FE
5184 5392 | 1073000 1073208 | 209 209 | 92.34 | Subject_030B_FE	Subject_089B_FE
5183 5392 | 1915655 1915864 | 210 210 | 94.76 | Subject_030B_FE	Subject_089B_FE
8033 8109 | 1917983 1918059 | 77 77 | 100.00 | Subject_030B_FE	Subject_089B_FE
8169 8685 | 1079763 1080323 | 517 561 | 88.99 | Subject_030B_FE	Subject_089B_FE
8429 8664 | 2110646 2110411 | 236 236 | 86.92 | Subject_030B_FE	Subject_089B_FE
8439 8658 | 1679678 1679459 | 220 220 | 89.55 | Subject_030B_FE	Subject_089B_FE
8689 9132 | 3899246 3898803 | 444 444 | 98.42 | Subject_030B_FE	Subject_089B_FE
9133 9480 | 3946976 3946629 | 348 348 | 99.71 | Subject_030B_FE	Subject_089B_FE
9480 10013 | 3841443 3840910 | 534 534 | 99.25 | Subject_030B_FE	Subject_089B_FE
10012 11648 | 2802211 2800582 | 1637 1630 | 94.82 | Subject_030B_FE	Subject_089B_FE
11330 12077 | 992538 993285 | 748 748 | 98.40 | Subject_030B_FE	Subject_089B_FE
11330 12073 | 1202531 1203274 | 744 744 | 98.25 | Subject_030B_FE	Subject_089B_FE
12261 13765 | 2928348 2926844 | 1505 1505 | 98.67 | Subject_030B_FE	Subject_089B_FE
13764 14221 | 3820850 3820393 | 458 458 | 100.00 | Subject_030B_FE	Subject_089B_FE
13767 15209 | 3020847 3019464 | 1443 1384 | 92.39 | Subject_030B_FE	Subject_089B_FE
14237 14831 | 3792829 3792234 | 595 596 | 99.50 | Subject_030B_FE	Subject_089B_FE
14830 15210 | 3931226 3931607 | 381 382 | 98.95 | Subject_030B_FE	Subject_089B_FE
15211 15935 | 3700994 3701718 | 725 725 | 98.90 | Subject_030B_FE	Subject_089B_FE
15959 16283 | 3957718 3958042 | 325 325 | 96.31 | Subject_030B_FE	Subject_089B_FE
15959 16334 | 3932371 3932746 | 376 376 | 97.07 | Subject_030B_FE	Subject_089B_FE
16340 17090 | 3671615 3670865 | 751 751 | 98.67 | Subject_030B_FE	Subject_089B_FE
16645 17087 | 3897918 3897476 | 443 443 | 97.07 | Subject_030B_FE	Subject_089B_FE
17151 18190 | 3381643 3380603 | 1040 1041 | 98.75 | Subject_030B_FE	Subject_089B_FE
19050 19477 | 3909671 3909244 | 428 428 | 99.30 | Subject_030B_FE	Subject_089B_FE
19478 20248 | 3652541 3653311 | 771 771 | 99.74 | Subject_030B_FE	Subject_089B_FE
19479 21151 | 2780679 2782351 | 1673 1673 | 97.79 | Subject_030B_FE	Subject_089B_FE
21152 23188 | 2508525 2510561 | 2037 2037 | 98.48 | Subject_030B_FE	Subject_089B_FE
23189 23900 | 3705287 3704576 | 712 712 | 97.75 | Subject_030B_FE	Subject_089B_FE
23443 24534 | 3286765 3285659 | 1092 1107 | 96.21 | Subject_030B_FE	Subject_089B_FE
23444 23899 | 3889346 3888891 | 456 456 | 98.03 | Subject_030B_FE	Subject_089B_FE
23901 24533 | 3752484 3751836 | 633 649 | 95.84 | Subject_030B_FE	Subject_089B_FE
24774 26952 | 1965194 1963016 | 2179 2179 | 99.59 | Subject_030B_FE	Subject_089B_FE
24777 26178 | 3008299 3006898 | 1402 1402 | 97.51 | Subject_030B_FE	Subject_089B_FE
24776 26174 | 3006897 3005498 | 1399 1400 | 97.22 | Subject_030B_FE	Subject_089B_FE
26952 27910 | 1962916 1961958 | 959 959 | 97.91 | Subject_030B_FE	Subject_089B_FE
27039 27911 | 3548041 3547169 | 873 873 | 97.94 | Subject_030B_FE	Subject_089B_FE
27042 27999 | 3453346 3454303 | 958 958 | 97.70 | Subject_030B_FE	Subject_089B_FE
27999 28378 | 3933511 3933132 | 380 380 | 99.47 | Subject_030B_FE	Subject_089B_FE
28728 30732 | 2548934 2546930 | 2005 2005 | 99.60 | Subject_030B_FE	Subject_089B_FE
30759 31420 | 2149910 2149249 | 662 662 | 100.00 | Subject_030B_FE	Subject_089B_FE
31421 33034 | 2329651 2331265 | 1614 1615 | 99.50 | Subject_030B_FE	Subject_089B_FE
32866 34618 | 1048141 1046434 | 1753 1708 | 92.13 | Subject_030B_FE	Subject_089B_FE
33035 38275 | 1440992 1435752 | 5241 5241 | 96.79 | Subject_030B_FE	Subject_089B_FE
38344 41217 | 2102209 2099348 | 2874 2862 | 98.75 | Subject_030B_FE	Subject_089B_FE
38349 38702 | 2607837 2608190 | 354 354 | 95.76 | Subject_030B_FE	Subject_089B_FE
41618 42117 | 3863159 3863657 | 500 499 | 99.80 | Subject_030B_FE	Subject_089B_FE
42117 42771 | 3748572 3749226 | 655 655 | 98.93 | Subject_030B_FE	Subject_089B_FE
43119 43481 | 3940938 3940576 | 363 363 | 98.62 | Subject_030B_FE	Subject_089B_FE
43482 44066 | 3799914 3800498 | 585 585 | 97.61 | Subject_030B_FE	Subject_089B_FE
44067 45169 | 3287872 3288974 | 1103 1103 | 99.00 | Subject_030B_FE	Subject_089B_FE
45170 48722 | 1881024 1877495 | 3553 3530 | 96.48 | Subject_030B_FE	Subject_089B_FE
45175 46069 | 3513488 3514382 | 895 895 | 98.55 | Subject_030B_FE	Subject_089B_FE
46070 48565 | 2268452 2270923 | 2496 2472 | 98.00 | Subject_030B_FE	Subject_089B_FE
46071 47043 | 3437847 3438819 | 973 973 | 98.46 | Subject_030B_FE	Subject_089B_FE
47300 48563 | 704874 706117 | 1264 1244 | 95.73 | Subject_030B_FE	Subject_089B_FE
47539 47709 | 2323327 2323501 | 171 175 | 83.33 | Subject_030B_FE	Subject_089B_FE
47539 47709 | 389582 389420 | 171 163 | 84.30 | Subject_030B_FE	Subject_089B_FE
47614 47709 | 3684829 3684734 | 96 96 | 86.60 | Subject_030B_FE	Subject_089B_FE
48724 50014 | 3061824 3063157 | 1291 1334 | 96.10 | Subject_030B_FE	Subject_089B_FE
50015 52539 | 2258448 2255921 | 2525 2528 | 96.88 | Subject_030B_FE	Subject_089B_FE
50092 51346 | 3134768 3136024 | 1255 1257 | 96.66 | Subject_030B_FE	Subject_089B_FE
52537 54773 | 2402020 2399784 | 2237 2237 | 99.64 | Subject_030B_FE	Subject_089B_FE
54771 55766 | 3417177 3416182 | 996 996 | 99.90 | Subject_030B_FE	Subject_089B_FE
54774 55766 | 3418168 3417176 | 993 993 | 98.49 | Subject_030B_FE	Subject_089B_FE
55760 57281 | 1826732 1825211 | 1522 1522 | 99.15 | Subject_030B_FE	Subject_089B_FE
57672 59113 | 2977102 2975659 | 1442 1444 | 99.10 | Subject_030B_FE	Subject_089B_FE
59114 59728 | 3775898 3776512 | 615 615 | 99.51 | Subject_030B_FE	Subject_089B_FE
59115 60316 | 3169601 3170802 | 1202 1202 | 97.00 | Subject_030B_FE	Subject_089B_FE
60227 60668 | 3900130 3899689 | 442 442 | 98.64 | Subject_030B_FE	Subject_089B_FE
61665 62394 | 3689389 3688659 | 730 731 | 99.18 | Subject_030B_FE	Subject_089B_FE
62405 62909 | 3861156 3860652 | 505 505 | 100.00 | Subject_030B_FE	Subject_089B_FE
67859 68270 | 3918869 3919280 | 412 412 | 100.00 | Subject_030B_FE	Subject_089B_FE
68272 68695 | 3882890 3883313 | 424 424 | 99.29 | Subject_030B_FE	Subject_089B_FE
68855 69363 | 3857104 3857612 | 509 509 | 97.84 | Subject_030B_FE	Subject_089B_FE
69362 70465 | 3291177 3292280 | 1104 1104 | 99.46 | Subject_030B_FE	Subject_089B_FE
70465 71961 | 2935859 2937354 | 1497 1496 | 99.60 | Subject_030B_FE	Subject_089B_FE
70745 71821 | 3321715 3322791 | 1077 1077 | 97.31 | Subject_030B_FE	Subject_089B_FE
71961 73016 | 3345147 3346202 | 1056 1056 | 98.77 | Subject_030B_FE	Subject_089B_FE
73677 74246 | 3805685 3806254 | 570 570 | 95.44 | Subject_030B_FE	Subject_089B_FE
74544 75070 | 3846208 3846734 | 527 527 | 99.81 | Subject_030B_FE	Subject_089B_FE
75103 76445 | 3059141 3060484 | 1343 1344 | 99.63 | Subject_030B_FE	Subject_089B_FE
76445 76988 | 3775897 3775283 | 544 615 | 87.64 | Subject_030B_FE	Subject_089B_FE
76446 76989 | 3829612 3829069 | 544 544 | 99.45 | Subject_030B_FE	Subject_089B_FE
76990 79204 | 2413144 2415358 | 2215 2215 | 99.19 | Subject_030B_FE	Subject_089B_FE
80073 83412 | 1032180 1028890 | 3340 3291 | 95.57 | Subject_030B_FE	Subject_089B_FE
82924 83400 | 345911 346387 | 477 477 | 97.90 | Subject_030B_FE	Subject_089B_FE
83426 86867 | 1895007 1898448 | 3442 3442 | 99.01 | Subject_030B_FE	Subject_089B_FE
87481 88718 | 3158492 3159730 | 1238 1239 | 98.14 | Subject_030B_FE	Subject_089B_FE
88714 89290 | 3802236 3802814 | 577 579 | 95.69 | Subject_030B_FE	Subject_089B_FE
89292 89842 | 3824150 3823600 | 551 551 | 99.64 | Subject_030B_FE	Subject_089B_FE
89841 91003 | 3235577 3236739 | 1163 1163 | 99.05 | Subject_030B_FE	Subject_089B_FE
89844 90447 | 3783244 3783847 | 604 604 | 98.68 | Subject_030B_FE	Subject_089B_FE
90448 90922 | 3874895 3875369 | 475 475 | 98.74 | Subject_030B_FE	Subject_089B_FE
90450 90920 | 3874422 3874892 | 471 471 | 98.30 | Subject_030B_FE	Subject_089B_FE
91005 92296 | 3110510 3111801 | 1292 1292 | 99.54 | Subject_030B_FE	Subject_089B_FE
92296 92503 | 3554112 3554319 | 208 208 | 96.63 | Subject_030B_FE	Subject_089B_FE
96841 97374 | 3554442 3554977 | 534 536 | 98.13 | Subject_030B_FE	Subject_089B_FE
97684 99528 | 2666324 2664480 | 1845 1845 | 98.43 | Subject_030B_FE	Subject_089B_FE
97984 98615 | 3769704 3769073 | 632 632 | 96.36 | Subject_030B_FE	Subject_089B_FE
98782 99528 | 3675364 3676110 | 747 747 | 97.86 | Subject_030B_FE	Subject_089B_FE
98782 99097 | 3962522 3962207 | 316 316 | 99.37 | Subject_030B_FE	Subject_089B_FE
99096 99521 | 3904944 3905369 | 426 426 | 98.12 | Subject_030B_FE	Subject_089B_FE
99526 103300 | 1804286 1800512 | 3775 3775 | 99.13 | Subject_030B_FE	Subject_089B_FE
104838 106058 | 3176961 3178184 | 1221 1224 | 98.94 | Subject_030B_FE	Subject_089B_FE
106061 106946 | 3521556 3522442 | 886 887 | 96.39 | Subject_030B_FE	Subject_089B_FE
106949 110879 | 1742514 1746450 | 3931 3937 | 98.78 | Subject_030B_FE	Subject_089B_FE
110880 111182 | 3964359 3964057 | 303 303 | 98.35 | Subject_030B_FE	Subject_089B_FE
110881 111183 | 3964662 3964360 | 303 303 | 98.02 | Subject_030B_FE	Subject_089B_FE
111186 112876 | 2763855 2765545 | 1691 1691 | 99.70 | Subject_030B_FE	Subject_089B_FE
112878 114598 | 2746820 2745100 | 1721 1721 | 96.34 | Subject_030B_FE	Subject_089B_FE
113565 114599 | 3374407 3373367 | 1035 1041 | 95.49 | Subject_030B_FE	Subject_089B_FE
114600 116973 | 2328900 2326529 | 2374 2372 | 99.28 | Subject_030B_FE	Subject_089B_FE
116974 117707 | 3632928 3633721 | 734 794 | 90.70 | Subject_030B_FE	Subject_089B_FE
116976 117800 | 3526905 3527790 | 825 886 | 92.78 | Subject_030B_FE	Subject_089B_FE
117803 118952 | 3249464 3248315 | 1150 1150 | 99.13 | Subject_030B_FE	Subject_089B_FE
118954 120528 | 2869833 2868260 | 1575 1574 | 98.73 | Subject_030B_FE	Subject_089B_FE
120528 122027 | 2932860 2934359 | 1500 1500 | 99.60 | Subject_030B_FE	Subject_089B_FE
120529 121225 | 3196389 3195676 | 697 714 | 95.52 | Subject_030B_FE	Subject_089B_FE
120841 121607 | 3655622 3656388 | 767 767 | 98.70 | Subject_030B_FE	Subject_089B_FE
121242 121610 | 3195550 3195181 | 369 370 | 98.11 | Subject_030B_FE	Subject_089B_FE
122028 124764 | 2166442 2169180 | 2737 2739 | 97.48 | Subject_030B_FE	Subject_089B_FE
124763 125970 | 3189142 3190349 | 1208 1208 | 97.43 | Subject_030B_FE	Subject_089B_FE
125973 127847 | 2107900 2109773 | 1875 1874 | 98.51 | Subject_030B_FE	Subject_089B_FE
125976 127060 | 3246013 3247163 | 1085 1151 | 92.01 | Subject_030B_FE	Subject_089B_FE
129059 130233 | 681655 682829 | 1175 1175 | 96.94 | Subject_030B_FE	Subject_089B_FE
131129 132329 | 3204813 3203613 | 1201 1201 | 99.75 | Subject_030B_FE	Subject_089B_FE
131130 131570 | 3900132 3900572 | 441 441 | 97.51 | Subject_030B_FE	Subject_089B_FE
132057 132480 | 3910095 3909672 | 424 424 | 97.64 | Subject_030B_FE	Subject_089B_FE
132330 133292 | 3452381 3451419 | 963 963 | 99.38 | Subject_030B_FE	Subject_089B_FE
133297 134075 | 3643961 3644738 | 779 778 | 97.82 | Subject_030B_FE	Subject_089B_FE
134077 135189 | 3278996 3277884 | 1113 1113 | 99.46 | Subject_030B_FE	Subject_089B_FE
135187 135602 | 3918456 3918041 | 416 416 | 99.76 | Subject_030B_FE	Subject_089B_FE
135190 135766 | 3802237 3801661 | 577 577 | 98.61 | Subject_030B_FE	Subject_089B_FE
135923 137965 | 2526775 2528798 | 2043 2024 | 98.19 | Subject_030B_FE	Subject_089B_FE
137967 139729 | 2718932 2717164 | 1763 1769 | 97.63 | Subject_030B_FE	Subject_089B_FE
138134 139730 | 2842829 2844432 | 1597 1604 | 99.06 | Subject_030B_FE	Subject_089B_FE
138135 139963 | 2675544 2677378 | 1829 1835 | 97.55 | Subject_030B_FE	Subject_089B_FE
140071 141051 | 3431971 3430991 | 981 981 | 97.56 | Subject_030B_FE	Subject_089B_FE
140072 141050 | 3433932 3432954 | 979 979 | 98.77 | Subject_030B_FE	Subject_089B_FE
141052 142544 | 2940342 2941834 | 1493 1493 | 99.00 | Subject_030B_FE	Subject_089B_FE
142543 143382 | 3588181 3587342 | 840 840 | 99.05 | Subject_030B_FE	Subject_089B_FE
142546 143050 | 3859136 3858632 | 505 505 | 96.83 | Subject_030B_FE	Subject_089B_FE
143637 145801 | 2437219 2435055 | 2165 2165 | 99.35 | Subject_030B_FE	Subject_089B_FE
145802 146285 | 3871542 3872025 | 484 484 | 99.38 | Subject_030B_FE	Subject_089B_FE
146286 162632 | 515310 498912 | 16347 16399 | 98.59 | Subject_030B_FE	Subject_089B_FE
162657 163228 | 3804541 3805112 | 572 572 | 99.83 | Subject_030B_FE	Subject_089B_FE
164237 164315 | 2955074 2954996 | 79 79 | 100.00 | Subject_030B_FE	Subject_089B_FE
164238 164318 | 3896381 3896301 | 81 81 | 100.00 | Subject_030B_FE	Subject_089B_FE
164321 164766 | 3896583 3896138 | 446 446 | 99.78 | Subject_030B_FE	Subject_089B_FE
164767 165479 | 3704575 3703863 | 713 713 | 98.88 | Subject_030B_FE	Subject_089B_FE
164768 165483 | 3703860 3703145 | 716 716 | 98.46 | Subject_030B_FE	Subject_089B_FE
165480 169321 | 1765942 1762057 | 3842 3886 | 97.92 | Subject_030B_FE	Subject_089B_FE
169326 169972 | 3751180 3750534 | 647 647 | 97.68 | Subject_030B_FE	Subject_089B_FE
169520 170388 | 3548042 3548910 | 869 869 | 99.88 | Subject_030B_FE	Subject_089B_FE
169519 169973 | 3892084 3891630 | 455 455 | 96.48 | Subject_030B_FE	Subject_089B_FE
169973 170386 | 3917628 3918041 | 414 414 | 99.52 | Subject_030B_FE	Subject_089B_FE
170388 171427 | 3369211 3368170 | 1040 1042 | 98.56 | Subject_030B_FE	Subject_089B_FE
171427 172343 | 3482586 3483502 | 917 917 | 99.45 | Subject_030B_FE	Subject_089B_FE
172903 173209 | 3963445 3963751 | 307 307 | 100.00 | Subject_030B_FE	Subject_089B_FE
173209 173572 | 3940212 3940575 | 364 364 | 99.18 | Subject_030B_FE	Subject_089B_FE
173572 173886 | 3961894 3962208 | 315 315 | 98.41 | Subject_030B_FE	Subject_089B_FE
173887 174768 | 3537529 3536648 | 882 882 | 99.32 | Subject_030B_FE	Subject_089B_FE
174771 175144 | 3935400 3935027 | 374 374 | 99.20 | Subject_030B_FE	Subject_089B_FE
175286 175889 | 3784450 3785053 | 604 604 | 100.00 | Subject_030B_FE	Subject_089B_FE
175354 175888 | 3836640 3837174 | 535 535 | 98.32 | Subject_030B_FE	Subject_089B_FE
175890 180935 | 1487363 1492462 | 5046 5100 | 97.22 | Subject_030B_FE	Subject_089B_FE
180936 182167 | 3167137 3168368 | 1232 1232 | 99.68 | Subject_030B_FE	Subject_089B_FE
181172 181975 | 3174509 3173706 | 804 804 | 97.51 | Subject_030B_FE	Subject_089B_FE
182027 182165 | 3173425 3173287 | 139 139 | 99.28 | Subject_030B_FE	Subject_089B_FE
182339 183123 | 3641602 3642386 | 785 785 | 98.98 | Subject_030B_FE	Subject_089B_FE
182341 183122 | 3644738 3645519 | 782 782 | 99.87 | Subject_030B_FE	Subject_089B_FE
183124 183713 | 3796391 3796980 | 590 590 | 99.49 | Subject_030B_FE	Subject_089B_FE
183711 184245 | 2930758 2931292 | 535 535 | 97.76 | Subject_030B_FE	Subject_089B_FE
184246 184702 | 3708387 3708842 | 457 456 | 98.69 | Subject_030B_FE	Subject_089B_FE
184496 185143 | 2979187 2978540 | 648 648 | 98.46 | Subject_030B_FE	Subject_089B_FE
184725 185144 | 3913053 3913472 | 420 420 | 100.00 | Subject_030B_FE	Subject_089B_FE
185142 186770 | 2825094 2823466 | 1629 1629 | 99.45 | Subject_030B_FE	Subject_089B_FE
187423 194969 | 1136029 1128487 | 7547 7543 | 98.57 | Subject_030B_FE	Subject_089B_FE
193627 193943 | 3961263 3961579 | 317 317 | 99.68 | Subject_030B_FE	Subject_089B_FE
193912 195005 | 3302157 3301064 | 1094 1094 | 99.36 | Subject_030B_FE	Subject_089B_FE
195006 195434 | 3907960 3907532 | 429 429 | 99.07 | Subject_030B_FE	Subject_089B_FE
195006 195632 | 3768449 3767823 | 627 627 | 97.45 | Subject_030B_FE	Subject_089B_FE
195436 195807 | 3936150 3935779 | 372 372 | 97.04 | Subject_030B_FE	Subject_089B_FE
195636 196494 | 3560150 3561008 | 859 859 | 99.42 | Subject_030B_FE	Subject_089B_FE
196496 197289 | 3636096 3635303 | 794 794 | 99.87 | Subject_030B_FE	Subject_089B_FE
196636 197374 | 3684253 3683514 | 739 740 | 97.43 | Subject_030B_FE	Subject_089B_FE
196637 197166 | 3841445 3841974 | 530 530 | 98.31 | Subject_030B_FE	Subject_089B_FE
197165 197497 | 3954429 3954761 | 333 333 | 96.40 | Subject_030B_FE	Subject_089B_FE
197626 198190 | 3812500 3811935 | 565 566 | 98.59 | Subject_030B_FE	Subject_089B_FE
198191 198644 | 3892538 3892991 | 454 454 | 98.90 | Subject_030B_FE	Subject_089B_FE
198645 200286 | 2805492 2807132 | 1642 1641 | 99.09 | Subject_030B_FE	Subject_089B_FE
198646 199672 | 3386796 3387822 | 1027 1027 | 98.54 | Subject_030B_FE	Subject_089B_FE
199673 200284 | 3777741 3778353 | 612 613 | 98.53 | Subject_030B_FE	Subject_089B_FE
199674 200262 | 3791045 3791630 | 589 586 | 97.62 | Subject_030B_FE	Subject_089B_FE
200286 203113 | 2087879 2090750 | 2828 2872 | 97.70 | Subject_030B_FE	Subject_089B_FE
203113 203472 | 3942741 3943100 | 360 360 | 100.00 | Subject_030B_FE	Subject_089B_FE
203115 203470 | 3943455 3943101 | 356 355 | 98.31 | Subject_030B_FE	Subject_089B_FE
203649 203991 | 3949047 3948705 | 343 343 | 100.00 | Subject_030B_FE	Subject_089B_FE
203992 205101 | 3282333 3283442 | 1110 1110 | 99.28 | Subject_030B_FE	Subject_089B_FE
205102 206723 | 2828334 2826713 | 1622 1622 | 99.32 | Subject_030B_FE	Subject_089B_FE
205104 205505 | 3922959 3923360 | 402 402 | 98.51 | Subject_030B_FE	Subject_089B_FE
205502 206421 | 3489906 3490823 | 920 918 | 97.29 | Subject_030B_FE	Subject_089B_FE
205517 206423 | 3485352 3486257 | 907 906 | 97.24 | Subject_030B_FE	Subject_089B_FE
206422 206722 | 3964965 3964665 | 301 301 | 98.67 | Subject_030B_FE	Subject_089B_FE
206724 207160 | 3902328 3902764 | 437 437 | 100.00 | Subject_030B_FE	Subject_089B_FE
207162 208486 | 3072470 3073794 | 1325 1325 | 97.89 | Subject_030B_FE	Subject_089B_FE
207160 208487 | 3071141 3072468 | 1328 1328 | 99.70 | Subject_030B_FE	Subject_089B_FE
208488 213283 | 1522221 1517424 | 4796 4798 | 99.31 | Subject_030B_FE	Subject_089B_FE
213284 214187 | 3505365 3506268 | 904 904 | 99.45 | Subject_030B_FE	Subject_089B_FE
213284 214186 | 3506269 3507171 | 903 903 | 96.57 | Subject_030B_FE	Subject_089B_FE
214188 215460 | 3127166 3125894 | 1273 1273 | 98.98 | Subject_030B_FE	Subject_089B_FE
215460 216763 | 3101414 3100111 | 1304 1304 | 99.54 | Subject_030B_FE	Subject_089B_FE
215671 215989 | 3958693 3959011 | 319 319 | 97.18 | Subject_030B_FE	Subject_089B_FE
215996 216761 | 3657924 3657159 | 766 766 | 98.96 | Subject_030B_FE	Subject_089B_FE
216764 217670 | 3504457 3503551 | 907 907 | 99.56 | Subject_030B_FE	Subject_089B_FE
217669 218191 | 3850405 3849883 | 523 523 | 100.00 | Subject_030B_FE	Subject_089B_FE
217671 218405 | 3700992 3700257 | 735 736 | 97.55 | Subject_030B_FE	Subject_089B_FE
218192 219231 | 3366091 3367130 | 1040 1040 | 99.71 | Subject_030B_FE	Subject_089B_FE
218389 219230 | 3582290 3583134 | 842 845 | 97.63 | Subject_030B_FE	Subject_089B_FE
219232 221169 | 2592362 2594299 | 1938 1938 | 99.43 | Subject_030B_FE	Subject_089B_FE
221169 222207 | 3372327 3373365 | 1039 1039 | 99.71 | Subject_030B_FE	Subject_089B_FE
222209 223274 | 3272254 3271189 | 1066 1066 | 97.56 | Subject_030B_FE	Subject_089B_FE
223278 224837 | 2885483 2883924 | 1560 1560 | 99.87 | Subject_030B_FE	Subject_089B_FE
223834 224836 | 3412182 3411180 | 1003 1003 | 96.61 | Subject_030B_FE	Subject_089B_FE
224838 226513 | 2779003 2777328 | 1676 1676 | 98.81 | Subject_030B_FE	Subject_089B_FE
226513 227512 | 3405133 3406132 | 1000 1000 | 97.90 | Subject_030B_FE	Subject_089B_FE
227349 228254 | 3502644 3501739 | 906 906 | 96.91 | Subject_030B_FE	Subject_089B_FE
227350 228255 | 3501736 3500831 | 906 906 | 98.57 | Subject_030B_FE	Subject_089B_FE
228256 228945 | 3728424 3727735 | 690 690 | 99.28 | Subject_030B_FE	Subject_089B_FE
228984 234103 | 1472030 1466909 | 5120 5122 | 99.38 | Subject_030B_FE	Subject_089B_FE
234104 234490 | 3929685 3930071 | 387 387 | 99.22 | Subject_030B_FE	Subject_089B_FE
235907 236562 | 3747261 3747916 | 656 656 | 99.09 | Subject_030B_FE	Subject_089B_FE
236563 237728 | 3233245 3234411 | 1166 1167 | 99.40 | Subject_030B_FE	Subject_089B_FE
237920 239293 | 3037420 3036047 | 1374 1374 | 97.45 | Subject_030B_FE	Subject_089B_FE
239293 239629 | 3952093 3951757 | 337 337 | 98.22 | Subject_030B_FE	Subject_089B_FE
239630 240451 | 3599799 3598978 | 822 822 | 98.05 | Subject_030B_FE	Subject_089B_FE
239631 241177 | 2896345 2894799 | 1547 1547 | 98.84 | Subject_030B_FE	Subject_089B_FE
240453 241179 | 3693760 3693034 | 727 727 | 98.90 | Subject_030B_FE	Subject_089B_FE
241180 242801 | 2826712 2825091 | 1622 1622 | 98.46 | Subject_030B_FE	Subject_089B_FE
242801 243239 | 3901013 3901451 | 439 439 | 97.95 | Subject_030B_FE	Subject_089B_FE
243300 245359 | 2492158 2490099 | 2060 2060 | 99.37 | Subject_030B_FE	Subject_089B_FE
245281 245381 | 3936525 3936625 | 101 101 | 100.00 | Subject_030B_FE	Subject_089B_FE
245362 246625 | 3133505 3134765 | 1264 1261 | 96.60 | Subject_030B_FE	Subject_089B_FE
245496 246567 | 2602908 2603979 | 1072 1072 | 96.55 | Subject_030B_FE	Subject_089B_FE
245490 245583 | 2046660 2046567 | 94 94 | 97.87 | Subject_030B_FE	Subject_089B_FE
245584 246566 | 3426079 3427061 | 983 983 | 96.34 | Subject_030B_FE	Subject_089B_FE
246626 246972 | 3946977 3947323 | 347 347 | 99.14 | Subject_030B_FE	Subject_089B_FE
246974 247273 | 3957066 3957365 | 300 300 | 98.00 | Subject_030B_FE	Subject_089B_FE
247622 250362 | 2163698 2166441 | 2741 2744 | 98.51 | Subject_030B_FE	Subject_089B_FE
250363 250788 | 3906241 3906666 | 426 426 | 89.91 | Subject_030B_FE	Subject_089B_FE
250395 250788 | 3925365 3924972 | 394 394 | 89.34 | Subject_030B_FE	Subject_089B_FE
250396 251112 | 3701716 3702432 | 717 717 | 92.05 | Subject_030B_FE	Subject_089B_FE
250794 251111 | 3960628 3960311 | 318 318 | 96.86 | Subject_030B_FE	Subject_089B_FE
251113 253359 | 2386331 2388577 | 2247 2247 | 98.75 | Subject_030B_FE	Subject_089B_FE
253359 254071 | 3711675 3712386 | 713 712 | 98.88 | Subject_030B_FE	Subject_089B_FE
253361 255508 | 2450157 2452304 | 2148 2148 | 99.72 | Subject_030B_FE	Subject_089B_FE
254065 254424 | 3941664 3942023 | 360 360 | 99.17 | Subject_030B_FE	Subject_089B_FE
254427 255507 | 3367131 3368169 | 1081 1039 | 93.99 | Subject_030B_FE	Subject_089B_FE
255552 257702 | 2437218 2439378 | 2151 2161 | 99.26 | Subject_030B_FE	Subject_089B_FE
255557 257699 | 2448006 2450151 | 2143 2146 | 97.07 | Subject_030B_FE	Subject_089B_FE
257703 260871 | 1997220 1994041 | 3169 3180 | 98.96 | Subject_030B_FE	Subject_089B_FE
260872 261466 | 3789850 3789255 | 595 596 | 98.32 | Subject_030B_FE	Subject_089B_FE
261710 264057 | 2338327 2340674 | 2348 2348 | 99.57 | Subject_030B_FE	Subject_089B_FE
264057 265082 | 3391925 3390901 | 1026 1025 | 98.54 | Subject_030B_FE	Subject_089B_FE
264059 265090 | 3389872 3388838 | 1032 1035 | 97.68 | Subject_030B_FE	Subject_089B_FE
265083 267091 | 2544923 2542914 | 2009 2010 | 98.61 | Subject_030B_FE	Subject_089B_FE
267272 269382 | 2465080 2467190 | 2111 2111 | 98.15 | Subject_030B_FE	Subject_089B_FE
271365 273448 | 2473500 2475583 | 2084 2084 | 98.99 | Subject_030B_FE	Subject_089B_FE
273449 274073 | 3200004 3199380 | 625 625 | 99.84 | Subject_030B_FE	Subject_089B_FE
273452 274549 | 3264311 3263178 | 1098 1134 | 92.89 | Subject_030B_FE	Subject_089B_FE
274073 274549 | 3199277 3198801 | 477 477 | 98.74 | Subject_030B_FE	Subject_089B_FE
274752 277414 | 2198887 2201549 | 2663 2663 | 98.84 | Subject_030B_FE	Subject_089B_FE
277942 279712 | 2720707 2722477 | 1771 1771 | 97.35 | Subject_030B_FE	Subject_089B_FE
278026 278607 | 2399205 2399786 | 582 582 | 95.21 | Subject_030B_FE	Subject_089B_FE
278026 279291 | 1388992 1390178 | 1266 1187 | 88.24 | Subject_030B_FE	Subject_089B_FE
280637 282631 | 2558927 2560921 | 1995 1995 | 98.70 | Subject_030B_FE	Subject_089B_FE
281185 281879 | 1390712 1391406 | 695 695 | 94.68 | Subject_030B_FE	Subject_089B_FE
281228 282126 | 2384084 2383186 | 899 899 | 93.99 | Subject_030B_FE	Subject_089B_FE
283194 283780 | 1392098 1392684 | 587 587 | 95.74 | Subject_030B_FE	Subject_089B_FE
283786 284062 | 2383151 2382875 | 277 277 | 93.50 | Subject_030B_FE	Subject_089B_FE
284091 284434 | 2382448 2382105 | 344 344 | 93.90 | Subject_030B_FE	Subject_089B_FE
284400 284698 | 2452603 2452305 | 299 299 | 96.99 | Subject_030B_FE	Subject_089B_FE
285155 285397 | 2382105 2381862 | 243 244 | 95.49 | Subject_030B_FE	Subject_089B_FE
285186 285412 | 1388789 1389022 | 227 234 | 85.42 | Subject_030B_FE	Subject_089B_FE
285180 285413 | 2517507 2517272 | 234 236 | 88.98 | Subject_030B_FE	Subject_089B_FE
285448 286622 | 424426 425568 | 1175 1143 | 88.52 | Subject_030B_FE	Subject_089B_FE
285571 286151 | 2517230 2516649 | 581 582 | 94.67 | Subject_030B_FE	Subject_089B_FE
285576 286622 | 2097587 2098656 | 1047 1070 | 94.21 | Subject_030B_FE	Subject_089B_FE
285573 286861 | 2202851 2201560 | 1289 1292 | 95.36 | Subject_030B_FE	Subject_089B_FE
285571 286734 | 715996 714841 | 1164 1156 | 94.09 | Subject_030B_FE	Subject_089B_FE
285460 286622 | 1794618 1793448 | 1163 1171 | 92.92 | Subject_030B_FE	Subject_089B_FE
286143 286524 | 3930072 3930455 | 382 384 | 96.35 | Subject_030B_FE	Subject_089B_FE
286476 286649 | 1273341 1273514 | 174 174 | 80.11 | Subject_030B_FE	Subject_089B_FE
312940 314361 | 2858770 2860176 | 1422 1407 | 97.05 | Subject_030B_FE	Subject_089B_FE
313815 314389 | 3803393 3803967 | 575 575 | 98.96 | Subject_030B_FE	Subject_089B_FE
313816 314346 | 2319361 2318831 | 531 531 | 98.87 | Subject_030B_FE	Subject_089B_FE
314376 315320 | 2318689 2317746 | 945 944 | 98.73 | Subject_030B_FE	Subject_089B_FE
314382 315320 | 2757070 2756133 | 939 938 | 98.94 | Subject_030B_FE	Subject_089B_FE
315321 315808 | 2441049 2441537 | 488 489 | 99.18 | Subject_030B_FE	Subject_089B_FE
315808 317504 | 2760462 2762158 | 1697 1697 | 99.00 | Subject_030B_FE	Subject_089B_FE
315810 316699 | 3525122 3526011 | 890 890 | 98.43 | Subject_030B_FE	Subject_089B_FE
316700 317223 | 3807392 3806869 | 524 524 | 98.85 | Subject_030B_FE	Subject_089B_FE
316701 317223 | 3806822 3806300 | 523 523 | 99.24 | Subject_030B_FE	Subject_089B_FE
317506 318373 | 3551513 3550646 | 868 868 | 98.96 | Subject_030B_FE	Subject_089B_FE
318374 318993 | 3772813 3772194 | 620 620 | 99.35 | Subject_030B_FE	Subject_089B_FE
318381 318942 | 3751827 3751267 | 562 561 | 98.58 | Subject_030B_FE	Subject_089B_FE
318995 319523 | 3842504 3841976 | 529 529 | 98.87 | Subject_030B_FE	Subject_089B_FE
318994 319525 | 3843567 3843036 | 532 532 | 99.25 | Subject_030B_FE	Subject_089B_FE
319524 323694 | 1669519 1665346 | 4171 4174 | 98.54 | Subject_030B_FE	Subject_089B_FE
323695 324585 | 3522445 3523335 | 891 891 | 97.76 | Subject_030B_FE	Subject_089B_FE
323696 324586 | 3523338 3524228 | 891 891 | 98.20 | Subject_030B_FE	Subject_089B_FE
324587 326019 | 2982848 2984280 | 1433 1433 | 98.88 | Subject_030B_FE	Subject_089B_FE
326356 331281 | 1507519 1512479 | 4926 4961 | 98.35 | Subject_030B_FE	Subject_089B_FE
329982 331277 | 3096194 3097491 | 1296 1298 | 97.77 | Subject_030B_FE	Subject_089B_FE
331673 332084 | 3371289 3370878 | 412 412 | 99.27 | Subject_030B_FE	Subject_089B_FE
332191 332818 | 3370878 3370252 | 628 627 | 99.04 | Subject_030B_FE	Subject_089B_FE
333111 335032 | 2584577 2582621 | 1922 1957 | 97.29 | Subject_030B_FE	Subject_089B_FE
335559 336078 | 3854035 3853516 | 520 520 | 94.42 | Subject_030B_FE	Subject_089B_FE
335565 336067 | 3845677 3845176 | 503 502 | 94.43 | Subject_030B_FE	Subject_089B_FE
336076 339991 | 1750366 1746451 | 3916 3916 | 99.44 | Subject_030B_FE	Subject_089B_FE
339991 341206 | 3107922 3106622 | 1216 1301 | 91.08 | Subject_030B_FE	Subject_089B_FE
339993 341207 | 3185504 3186718 | 1215 1215 | 98.77 | Subject_030B_FE	Subject_089B_FE
341206 343461 | 2379578 2377318 | 2256 2261 | 99.29 | Subject_030B_FE	Subject_089B_FE
343491 344506 | 3398049 3397034 | 1016 1016 | 99.80 | Subject_030B_FE	Subject_089B_FE
343486 345987 | 2263467 2260965 | 2502 2503 | 97.12 | Subject_030B_FE	Subject_089B_FE
344507 345991 | 2952251 2950767 | 1485 1485 | 99.73 | Subject_030B_FE	Subject_089B_FE
346312 350225 | 1758163 1762056 | 3914 3894 | 98.59 | Subject_030B_FE	Subject_089B_FE
347025 348164 | 3255195 3256334 | 1140 1140 | 97.19 | Subject_030B_FE	Subject_089B_FE
347027 348167 | 3254054 3255194 | 1141 1141 | 97.63 | Subject_030B_FE	Subject_089B_FE
348168 348919 | 3672368 3673119 | 752 752 | 99.34 | Subject_030B_FE	Subject_089B_FE
349906 350050 | 1578857 1579001 | 145 145 | 97.24 | Subject_030B_FE	Subject_089B_FE
358463 360461 | 2554936 2552938 | 1999 1999 | 98.70 | Subject_030B_FE	Subject_089B_FE
360462 363040 | 2227810 2230388 | 2579 2579 | 98.33 | Subject_030B_FE	Subject_089B_FE
363041 363825 | 3640819 3641603 | 785 785 | 99.75 | Subject_030B_FE	Subject_089B_FE
363821 364515 | 3727040 3727734 | 695 695 | 99.42 | Subject_030B_FE	Subject_089B_FE
364516 365817 | 3102718 3104019 | 1302 1302 | 99.23 | Subject_030B_FE	Subject_089B_FE
364577 365816 | 2591130 2592360 | 1240 1231 | 96.77 | Subject_030B_FE	Subject_089B_FE
365818 366707 | 3528682 3527793 | 890 890 | 98.88 | Subject_030B_FE	Subject_089B_FE
366708 367029 | 2031363 2031685 | 322 323 | 98.14 | Subject_030B_FE	Subject_089B_FE
367030 367699 | 3670028 3669360 | 670 669 | 97.46 | Subject_030B_FE	Subject_089B_FE
367700 372707 | 1502520 1497494 | 5008 5027 | 98.51 | Subject_030B_FE	Subject_089B_FE
367704 368627 | 3475177 3474254 | 924 924 | 99.57 | Subject_030B_FE	Subject_089B_FE
372709 374356 | 2800570 2798923 | 1648 1648 | 99.15 | Subject_030B_FE	Subject_089B_FE
372708 374362 | 2798926 2797272 | 1655 1655 | 97.89 | Subject_030B_FE	Subject_089B_FE
374353 376182 | 2688385 2686556 | 1830 1830 | 99.67 | Subject_030B_FE	Subject_089B_FE
376183 378046 | 2655239 2653376 | 1864 1864 | 99.84 | Subject_030B_FE	Subject_089B_FE
378406 378958 | 3821401 3820849 | 553 553 | 99.82 | Subject_030B_FE	Subject_089B_FE
378409 378957 | 3821949 3821401 | 549 549 | 97.27 | Subject_030B_FE	Subject_089B_FE
378957 379491 | 3839849 3839315 | 535 535 | 99.81 | Subject_030B_FE	Subject_089B_FE
379493 381809 | 2232968 2235284 | 2317 2317 | 99.48 | Subject_030B_FE	Subject_089B_FE
379564 380509 | 3466705 3465760 | 946 946 | 97.89 | Subject_030B_FE	Subject_089B_FE
379567 380508 | 3467647 3466706 | 942 942 | 98.41 | Subject_030B_FE	Subject_089B_FE
380510 382180 | 2777328 2775657 | 1671 1672 | 96.71 | Subject_030B_FE	Subject_089B_FE
382407 383716 | 425841 424548 | 1310 1294 | 92.70 | Subject_030B_FE	Subject_089B_FE
382851 383716 | 1793622 1794507 | 866 886 | 92.33 | Subject_030B_FE	Subject_089B_FE
382856 383158 | 3930374 3930072 | 303 303 | 97.03 | Subject_030B_FE	Subject_089B_FE
383149 385161 | 2516648 2518674 | 2013 2027 | 98.27 | Subject_030B_FE	Subject_089B_FE
382856 383782 | 715133 716062 | 927 930 | 93.31 | Subject_030B_FE	Subject_089B_FE
382851 383714 | 2201974 2202851 | 864 878 | 93.41 | Subject_030B_FE	Subject_089B_FE
382856 383757 | 2098477 2097541 | 902 937 | 92.21 | Subject_030B_FE	Subject_089B_FE
383775 383994 | 2381862 2382080 | 220 219 | 89.55 | Subject_030B_FE	Subject_089B_FE
383801 384374 | 2203043 2203615 | 574 573 | 96.86 | Subject_030B_FE	Subject_089B_FE
384604 385158 | 2203654 2204208 | 555 555 | 89.37 | Subject_030B_FE	Subject_089B_FE
385856 387244 | 3037428 3038791 | 1389 1364 | 97.48 | Subject_030B_FE	Subject_089B_FE
387245 388051 | 3616115 3615309 | 807 807 | 96.16 | Subject_030B_FE	Subject_089B_FE
388523 390769 | 2393070 2390823 | 2247 2248 | 99.38 | Subject_030B_FE	Subject_089B_FE
390772 391466 | 3720796 3720102 | 695 695 | 99.57 | Subject_030B_FE	Subject_089B_FE
391467 392307 | 3510778 3509880 | 841 899 | 92.67 | Subject_030B_FE	Subject_089B_FE
392561 396056 | 1905320 1901890 | 3496 3431 | 96.57 | Subject_030B_FE	Subject_089B_FE
396057 397088 | 3382675 3383708 | 1032 1034 | 99.13 | Subject_030B_FE	Subject_089B_FE
396058 397757 | 1981289 1979589 | 1700 1701 | 97.77 | Subject_030B_FE	Subject_089B_FE
397745 399215 | 1979550 1978076 | 1471 1475 | 97.49 | Subject_030B_FE	Subject_089B_FE
400060 400589 | 3847786 3848315 | 530 530 | 97.92 | Subject_030B_FE	Subject_089B_FE
400061 401030 | 3402101 3403112 | 970 1012 | 92.59 | Subject_030B_FE	Subject_089B_FE
400578 401530 | 3461004 3461966 | 953 963 | 95.95 | Subject_030B_FE	Subject_089B_FE
400970 404301 | 1929103 1932431 | 3332 3329 | 99.28 | Subject_030B_FE	Subject_089B_FE
401030 401527 | 3860147 3859646 | 498 502 | 98.01 | Subject_030B_FE	Subject_089B_FE
401531 402489 | 3452382 3453342 | 959 961 | 97.50 | Subject_030B_FE	Subject_089B_FE
402722 404299 | 2810407 2812043 | 1578 1637 | 94.26 | Subject_030B_FE	Subject_089B_FE
404300 405279 | 3433933 3434912 | 980 980 | 98.57 | Subject_030B_FE	Subject_089B_FE
405280 407927 | 2212165 2209518 | 2648 2648 | 99.51 | Subject_030B_FE	Subject_089B_FE
407362 407928 | 3812496 3813064 | 567 569 | 97.89 | Subject_030B_FE	Subject_089B_FE
407928 409711 | 2710046 2711829 | 1784 1784 | 99.27 | Subject_030B_FE	Subject_089B_FE
409993 410688 | 3722887 3722192 | 696 696 | 99.86 | Subject_030B_FE	Subject_089B_FE
409988 413612 | 244612 248235 | 3625 3624 | 96.80 | Subject_030B_FE	Subject_089B_FE
410311 411352 | 3357746 3356704 | 1042 1043 | 97.79 | Subject_030B_FE	Subject_089B_FE
410689 411848 | 3240222 3239063 | 1160 1160 | 99.66 | Subject_030B_FE	Subject_089B_FE
410691 411353 | 3743300 3742638 | 663 663 | 97.13 | Subject_030B_FE	Subject_089B_FE
411354 411847 | 3866141 3866634 | 494 494 | 98.38 | Subject_030B_FE	Subject_089B_FE
412201 413076 | 3543673 3544548 | 876 876 | 99.66 | Subject_030B_FE	Subject_089B_FE
412202 413074 | 3541047 3541919 | 873 873 | 98.40 | Subject_030B_FE	Subject_089B_FE
414723 416954 | 2402021 2404252 | 2232 2232 | 98.79 | Subject_030B_FE	Subject_089B_FE
416955 418379 | 2987146 2988570 | 1425 1425 | 99.79 | Subject_030B_FE	Subject_089B_FE
418380 421507 | 2006686 2009812 | 3128 3127 | 99.01 | Subject_030B_FE	Subject_089B_FE
419304 421505 | 2417562 2419763 | 2202 2202 | 97.23 | Subject_030B_FE	Subject_089B_FE
419308 422614 | 1935757 1939077 | 3307 3321 | 97.20 | Subject_030B_FE	Subject_089B_FE
421508 422619 | 3281221 3280110 | 1112 1112 | 98.56 | Subject_030B_FE	Subject_089B_FE
422619 426344 | 1819272 1815534 | 3726 3739 | 97.83 | Subject_030B_FE	Subject_089B_FE
426342 427134 | 3625753 3624961 | 793 793 | 97.73 | Subject_030B_FE	Subject_089B_FE
427124 428198 | 3318474 3317402 | 1075 1073 | 97.49 | Subject_030B_FE	Subject_089B_FE
427650 428205 | 3817527 3816972 | 556 556 | 100.00 | Subject_030B_FE	Subject_089B_FE
428196 430220 | 2538902 2536877 | 2025 2026 | 97.78 | Subject_030B_FE	Subject_089B_FE
430221 431021 | 3623350 3624150 | 801 801 | 99.75 | Subject_030B_FE	Subject_089B_FE
433242 434652 | 2992828 2994239 | 1411 1412 | 98.94 | Subject_030B_FE	Subject_089B_FE
434654 435110 | 3888429 3887973 | 457 457 | 97.16 | Subject_030B_FE	Subject_089B_FE
434653 435111 | 3887512 3887054 | 459 459 | 98.26 | Subject_030B_FE	Subject_089B_FE
435111 436198 | 3310884 3309796 | 1088 1089 | 98.90 | Subject_030B_FE	Subject_089B_FE
436199 438746 | 2198886 2196342 | 2548 2545 | 99.25 | Subject_030B_FE	Subject_089B_FE
436633 437707 | 3326018 3324944 | 1075 1075 | 97.30 | Subject_030B_FE	Subject_089B_FE
436634 437703 | 3327092 3326023 | 1070 1070 | 97.38 | Subject_030B_FE	Subject_089B_FE
437708 438454 | 3491737 3492482 | 747 746 | 98.13 | Subject_030B_FE	Subject_089B_FE
438733 439160 | 2201618 2202046 | 428 429 | 95.81 | Subject_030B_FE	Subject_089B_FE
439153 439519 | 2516854 2517228 | 367 375 | 93.07 | Subject_030B_FE	Subject_089B_FE
439153 439516 | 715632 715992 | 364 361 | 91.35 | Subject_030B_FE	Subject_089B_FE
439153 439520 | 2202477 2202852 | 368 376 | 93.62 | Subject_030B_FE	Subject_089B_FE
439774 441142 | 2545561 2546930 | 1369 1370 | 96.06 | Subject_030B_FE	Subject_089B_FE
440346 440438 | 2398076 2397985 | 93 92 | 95.70 | Subject_030B_FE	Subject_089B_FE
440377 441144 | 3650974 3650207 | 768 768 | 97.40 | Subject_030B_FE	Subject_089B_FE
441142 443724 | 2217455 2214815 | 2583 2641 | 95.57 | Subject_030B_FE	Subject_089B_FE
442629 443725 | 3233228 3232075 | 1097 1154 | 94.11 | Subject_030B_FE	Subject_089B_FE
443750 444517 | 3658692 3657925 | 768 768 | 99.35 | Subject_030B_FE	Subject_089B_FE
444517 445605 | 3313056 3314144 | 1089 1089 | 99.17 | Subject_030B_FE	Subject_089B_FE
444519 445602 | 3313055 3311972 | 1084 1084 | 97.51 | Subject_030B_FE	Subject_089B_FE
445605 446970 | 3042899 3044264 | 1366 1366 | 98.98 | Subject_030B_FE	Subject_089B_FE
448663 455639 | 1245600 1238626 | 6977 6975 | 98.28 | Subject_030B_FE	Subject_089B_FE
455637 456956 | 3085674 3084355 | 1320 1320 | 99.77 | Subject_030B_FE	Subject_089B_FE
455642 456955 | 3088300 3086989 | 1314 1312 | 98.17 | Subject_030B_FE	Subject_089B_FE
456957 458594 | 2808770 2810407 | 1638 1638 | 99.21 | Subject_030B_FE	Subject_089B_FE
459478 460685 | 1286061 1287268 | 1208 1208 | 98.92 | Subject_030B_FE	Subject_089B_FE
460688 465965 | 1287386 1292663 | 5278 5278 | 98.98 | Subject_030B_FE	Subject_089B_FE
465965 466656 | 3710968 3711674 | 692 707 | 97.88 | Subject_030B_FE	Subject_089B_FE
465966 467326 | 3033297 3034672 | 1361 1376 | 96.88 | Subject_030B_FE	Subject_089B_FE
466657 467459 | 3620942 3621744 | 803 803 | 98.63 | Subject_030B_FE	Subject_089B_FE
466659 467324 | 3739967 3740632 | 666 666 | 98.35 | Subject_030B_FE	Subject_089B_FE
467460 468701 | 3151046 3152286 | 1242 1241 | 99.12 | Subject_030B_FE	Subject_089B_FE
468701 469919 | 3181846 3183064 | 1219 1219 | 99.51 | Subject_030B_FE	Subject_089B_FE
468703 469921 | 3184283 3183065 | 1219 1219 | 97.70 | Subject_030B_FE	Subject_089B_FE
469921 471933 | 2540905 2538893 | 2013 2013 | 99.30 | Subject_030B_FE	Subject_089B_FE
472127 473030 | 3499927 3500830 | 904 904 | 99.12 | Subject_030B_FE	Subject_089B_FE
473268 474366 | 3293379 3292280 | 1099 1100 | 98.91 | Subject_030B_FE	Subject_089B_FE
474626 476208 | 2865103 2863521 | 1583 1583 | 99.05 | Subject_030B_FE	Subject_089B_FE
476208 476889 | 3732524 3731843 | 682 682 | 99.85 | Subject_030B_FE	Subject_089B_FE
476209 476888 | 3733205 3732526 | 680 680 | 97.94 | Subject_030B_FE	Subject_089B_FE
476887 478785 | 2636435 2634543 | 1899 1893 | 98.58 | Subject_030B_FE	Subject_089B_FE
478824 480906 | 2479750 2477666 | 2083 2085 | 98.61 | Subject_030B_FE	Subject_089B_FE
480905 481487 | 3156013 3155430 | 583 584 | 96.92 | Subject_030B_FE	Subject_089B_FE
481385 481507 | 2004733 2004856 | 123 124 | 91.13 | Subject_030B_FE	Subject_089B_FE
481390 481507 | 2469570 2469453 | 118 118 | 94.07 | Subject_030B_FE	Subject_089B_FE
481732 481870 | 1909080 1909218 | 139 139 | 98.56 | Subject_030B_FE	Subject_089B_FE
482634 483087 | 2931294 2930841 | 454 454 | 98.46 | Subject_030B_FE	Subject_089B_FE
483006 485168 | 2406479 2404253 | 2163 2227 | 96.86 | Subject_030B_FE	Subject_089B_FE
484248 485169 | 3435947 3436868 | 922 922 | 98.05 | Subject_030B_FE	Subject_089B_FE
485573 489579 | 1726602 1730609 | 4007 4008 | 99.05 | Subject_030B_FE	Subject_089B_FE
490729 491930 | 3201208 3202409 | 1202 1202 | 99.17 | Subject_030B_FE	Subject_089B_FE
492665 493676 | 3404121 3403110 | 1012 1012 | 97.92 | Subject_030B_FE	Subject_089B_FE
493676 495230 | 2887038 2885484 | 1555 1555 | 99.36 | Subject_030B_FE	Subject_089B_FE
493677 494138 | 3886131 3885670 | 462 462 | 96.97 | Subject_030B_FE	Subject_089B_FE
494146 495229 | 3304335 3303251 | 1084 1085 | 97.33 | Subject_030B_FE	Subject_089B_FE
495231 495723 | 3868606 3868114 | 493 493 | 99.19 | Subject_030B_FE	Subject_089B_FE
495724 496096 | 3937266 3936894 | 373 373 | 99.46 | Subject_030B_FE	Subject_089B_FE
495713 496091 | 3935785 3935409 | 379 377 | 95.78 | Subject_030B_FE	Subject_089B_FE
496161 497567 | 3030540 3029156 | 1407 1385 | 98.22 | Subject_030B_FE	Subject_089B_FE
496165 497568 | 3027770 3026388 | 1404 1383 | 96.51 | Subject_030B_FE	Subject_089B_FE
497569 510890 | 515312 528582 | 13322 13271 | 98.60 | Subject_030B_FE	Subject_089B_FE
510897 513698 | 528821 531623 | 2802 2803 | 98.75 | Subject_030B_FE	Subject_089B_FE
514001 519433 | 1371307 1365804 | 5433 5504 | 97.67 | Subject_030B_FE	Subject_089B_FE
519431 519820 | 3929685 3929296 | 390 390 | 98.21 | Subject_030B_FE	Subject_089B_FE
519433 521442 | 2584579 2586529 | 2010 1951 | 95.32 | Subject_030B_FE	Subject_089B_FE
519819 521445 | 2828335 2829959 | 1627 1625 | 99.75 | Subject_030B_FE	Subject_089B_FE
519820 521643 | 2722480 2724244 | 1824 1765 | 95.12 | Subject_030B_FE	Subject_089B_FE
521645 522679 | 3375442 3376476 | 1035 1035 | 99.13 | Subject_030B_FE	Subject_089B_FE
522681 523467 | 3635305 3634518 | 787 788 | 97.59 | Subject_030B_FE	Subject_089B_FE
523504 524388 | 3524229 3525123 | 885 895 | 98.66 | Subject_030B_FE	Subject_089B_FE
523505 524386 | 3518872 3519763 | 882 892 | 96.52 | Subject_030B_FE	Subject_089B_FE
524388 526088 | 2751958 2753658 | 1701 1701 | 97.53 | Subject_030B_FE	Subject_089B_FE
526089 526389 | 3965266 3964966 | 301 301 | 97.67 | Subject_030B_FE	Subject_089B_FE
526390 526732 | 3210798 3211164 | 343 367 | 83.97 | Subject_030B_FE	Subject_089B_FE
528081 531072 | 2055603 2052610 | 2992 2994 | 99.10 | Subject_030B_FE	Subject_089B_FE
529060 529552 | 3867128 3866636 | 493 493 | 97.57 | Subject_030B_FE	Subject_089B_FE
530619 532187 | 2458074 2456578 | 1569 1497 | 91.40 | Subject_030B_FE	Subject_089B_FE
532189 532820 | 3763392 3762761 | 632 632 | 98.26 | Subject_030B_FE	Subject_089B_FE
532243 533526 | 3113092 3114375 | 1284 1284 | 98.68 | Subject_030B_FE	Subject_089B_FE
532319 533530 | 3191561 3192773 | 1212 1213 | 98.10 | Subject_030B_FE	Subject_089B_FE
533531 534308 | 3648654 3649431 | 778 778 | 97.17 | Subject_030B_FE	Subject_089B_FE
533574 534315 | 2040504 2041245 | 742 742 | 97.04 | Subject_030B_FE	Subject_089B_FE
536233 536724 | 137459 137950 | 492 492 | 97.36 | Subject_030B_FE	Subject_089B_FE
536233 538267 | 137459 139469 | 2035 2011 | 90.97 | Subject_030B_FE	Subject_089B_FE
536726 536835 | 2337440 2337330 | 110 111 | 93.69 | Subject_030B_FE	Subject_089B_FE
536725 536864 | 2250476 2250616 | 140 141 | 93.66 | Subject_030B_FE	Subject_089B_FE
539893 540143 | 180061 180311 | 251 251 | 98.41 | Subject_030B_FE	Subject_089B_FE
540571 541213 | 180313 180949 | 643 637 | 95.82 | Subject_030B_FE	Subject_089B_FE
542007 542201 | 3315539 3315733 | 195 195 | 95.38 | Subject_030B_FE	Subject_089B_FE
544804 545315 | 184245 184757 | 512 513 | 94.57 | Subject_030B_FE	Subject_089B_FE
545312 547002 | 2779001 2780677 | 1691 1677 | 98.11 | Subject_030B_FE	Subject_089B_FE
545723 546113 | 735471 735861 | 391 391 | 94.37 | Subject_030B_FE	Subject_089B_FE
545723 546113 | 622970 622580 | 391 391 | 94.37 | Subject_030B_FE	Subject_089B_FE
546976 547058 | 3800902 3800984 | 83 83 | 97.59 | Subject_030B_FE	Subject_089B_FE
547003 547564 | 3801660 3801081 | 562 580 | 94.83 | Subject_030B_FE	Subject_089B_FE
547134 547565 | 3800930 3800499 | 432 432 | 98.84 | Subject_030B_FE	Subject_089B_FE
547134 547303 | 622108 621939 | 170 170 | 92.94 | Subject_030B_FE	Subject_089B_FE
547566 548067 | 3861157 3861658 | 502 502 | 99.40 | Subject_030B_FE	Subject_089B_FE
548348 549519 | 2954905 2953734 | 1172 1172 | 99.32 | Subject_030B_FE	Subject_089B_FE
548519 549520 | 2531820 2530819 | 1002 1002 | 97.21 | Subject_030B_FE	Subject_089B_FE
549521 550483 | 3449496 3448534 | 963 963 | 98.03 | Subject_030B_FE	Subject_089B_FE
550794 550896 | 1790579 1790681 | 103 103 | 96.12 | Subject_030B_FE	Subject_089B_FE
550794 551018 | 2974983 2974759 | 225 225 | 97.33 | Subject_030B_FE	Subject_089B_FE
551019 551448 | 2974646 2974218 | 430 429 | 96.74 | Subject_030B_FE	Subject_089B_FE
551009 551457 | 1792482 1792930 | 449 449 | 96.88 | Subject_030B_FE	Subject_089B_FE
551347 551772 | 3211994 3212419 | 426 426 | 97.89 | Subject_030B_FE	Subject_089B_FE
551579 552439 | 3558432 3559292 | 861 861 | 99.19 | Subject_030B_FE	Subject_089B_FE
551580 552313 | 3686461 3687194 | 734 734 | 97.41 | Subject_030B_FE	Subject_089B_FE
551829 552312 | 3212702 3213185 | 484 484 | 96.90 | Subject_030B_FE	Subject_089B_FE
552439 552788 | 3939847 3940211 | 350 365 | 94.79 | Subject_030B_FE	Subject_089B_FE
552789 554111 | 3100110 3098802 | 1323 1309 | 98.64 | Subject_030B_FE	Subject_089B_FE
552815 554109 | 3118233 3116954 | 1295 1280 | 97.14 | Subject_030B_FE	Subject_089B_FE
552815 554178 | 3031917 3030546 | 1364 1372 | 96.36 | Subject_030B_FE	Subject_089B_FE
554187 555829 | 2795637 2797282 | 1643 1646 | 98.18 | Subject_030B_FE	Subject_089B_FE
563820 564227 | 3921739 3921332 | 408 408 | 98.28 | Subject_030B_FE	Subject_089B_FE
564226 565254 | 3339872 3338814 | 1029 1059 | 93.01 | Subject_030B_FE	Subject_089B_FE
566518 567024 | 3855569 3855063 | 507 507 | 97.44 | Subject_030B_FE	Subject_089B_FE
566858 567450 | 3788056 3787464 | 593 593 | 95.78 | Subject_030B_FE	Subject_089B_FE
567567 567965 | 3925765 3926163 | 399 399 | 99.25 | Subject_030B_FE	Subject_089B_FE
567964 568292 | 3954761 3955090 | 329 330 | 96.97 | Subject_030B_FE	Subject_089B_FE
568375 568481 | 2302573 2302679 | 107 107 | 100.00 | Subject_030B_FE	Subject_089B_FE
568504 568958 | 2304521 2304975 | 455 455 | 96.92 | Subject_030B_FE	Subject_089B_FE
571018 571095 | 3164123 3164200 | 78 78 | 100.00 | Subject_030B_FE	Subject_089B_FE
572813 574816 | 2475623 2477666 | 2004 2044 | 94.43 | Subject_030B_FE	Subject_089B_FE
573011 573291 | 2702731 2702451 | 281 281 | 93.95 | Subject_030B_FE	Subject_089B_FE
575688 575847 | 3886595 3886755 | 160 161 | 97.52 | Subject_030B_FE	Subject_089B_FE
577895 578263 | 3920962 3921331 | 369 370 | 99.19 | Subject_030B_FE	Subject_089B_FE
577895 580312 | 1840208 1837794 | 2418 2415 | 96.94 | Subject_030B_FE	Subject_089B_FE
578334 579179 | 3580601 3581446 | 846 846 | 98.35 | Subject_030B_FE	Subject_089B_FE
579226 579820 | 3792235 3791641 | 595 595 | 99.33 | Subject_030B_FE	Subject_089B_FE
579771 580314 | 3663826 3663283 | 544 544 | 95.78 | Subject_030B_FE	Subject_089B_FE
579771 581420 | 2609980 2611680 | 1650 1701 | 94.18 | Subject_030B_FE	Subject_089B_FE
579822 581548 | 2736458 2734732 | 1727 1727 | 96.82 | Subject_030B_FE	Subject_089B_FE
580315 581156 | 3584820 3585660 | 842 841 | 96.67 | Subject_030B_FE	Subject_089B_FE
580315 581556 | 3153529 3154770 | 1242 1242 | 95.82 | Subject_030B_FE	Subject_089B_FE
583790 584324 | 3838248 3838782 | 535 535 | 99.44 | Subject_030B_FE	Subject_089B_FE
584084 584478 | 3926559 3926953 | 395 395 | 96.46 | Subject_030B_FE	Subject_089B_FE
590226 593551 | 1203276 1206601 | 3326 3326 | 95.61 | Subject_030B_FE	Subject_089B_FE
589934 592119 | 690021 687836 | 2186 2186 | 82.48 | Subject_030B_FE	Subject_089B_FE
592960 593691 | 2979974 2979240 | 732 735 | 95.51 | Subject_030B_FE	Subject_089B_FE
593128 593551 | 1587169 1586746 | 424 424 | 95.52 | Subject_030B_FE	Subject_089B_FE
595643 595761 | 3469120 3469000 | 119 121 | 95.87 | Subject_030B_FE	Subject_089B_FE
596448 596745 | 3468890 3468593 | 298 298 | 92.95 | Subject_030B_FE	Subject_089B_FE
597944 600344 | 2307380 2309780 | 2401 2401 | 98.33 | Subject_030B_FE	Subject_089B_FE
598505 600177 | 2787358 2789018 | 1673 1661 | 96.60 | Subject_030B_FE	Subject_089B_FE
600344 602232 | 2638322 2636434 | 1889 1889 | 99.58 | Subject_030B_FE	Subject_089B_FE
602233 602741 | 3856596 3857103 | 509 508 | 99.02 | Subject_030B_FE	Subject_089B_FE
602371 606007 | 1845151 1848801 | 3637 3651 | 97.10 | Subject_030B_FE	Subject_089B_FE
606407 608402 | 2558926 2556931 | 1996 1996 | 98.95 | Subject_030B_FE	Subject_089B_FE
606408 608402 | 2556930 2554935 | 1995 1996 | 98.10 | Subject_030B_FE	Subject_089B_FE
608402 610420 | 2532840 2534858 | 2019 2019 | 99.06 | Subject_030B_FE	Subject_089B_FE
610421 611200 | 3647086 3647863 | 780 778 | 98.21 | Subject_030B_FE	Subject_089B_FE
610422 611203 | 3642388 3643169 | 782 782 | 98.09 | Subject_030B_FE	Subject_089B_FE
611204 611355 | 3747965 3748117 | 152 153 | 85.16 | Subject_030B_FE	Subject_089B_FE
611204 611361 | 3333277 3333120 | 158 158 | 89.24 | Subject_030B_FE	Subject_089B_FE
611204 611355 | 1941722 1941571 | 152 152 | 88.16 | Subject_030B_FE	Subject_089B_FE
611272 612878 | 2836401 2838007 | 1607 1607 | 98.63 | Subject_030B_FE	Subject_089B_FE
612882 616674 | 1800511 1796730 | 3793 3782 | 97.98 | Subject_030B_FE	Subject_089B_FE
616675 617528 | 3570413 3569560 | 854 854 | 98.48 | Subject_030B_FE	Subject_089B_FE
616676 617528 | 3570415 3571267 | 853 853 | 98.48 | Subject_030B_FE	Subject_089B_FE
617540 617982 | 3873014 3873467 | 443 454 | 96.92 | Subject_030B_FE	Subject_089B_FE
617984 618187 | 3777125 3776922 | 204 204 | 99.02 | Subject_030B_FE	Subject_089B_FE
618241 622536 | 1639897 1635601 | 4296 4297 | 98.84 | Subject_030B_FE	Subject_089B_FE
621986 622535 | 3822501 3821952 | 550 550 | 99.82 | Subject_030B_FE	Subject_089B_FE
622537 624526 | 2560921 2562910 | 1990 1990 | 98.89 | Subject_030B_FE	Subject_089B_FE
624527 625159 | 3765294 3764662 | 633 633 | 98.26 | Subject_030B_FE	Subject_089B_FE
624528 624662 | 3019461 3019327 | 135 135 | 97.78 | Subject_030B_FE	Subject_089B_FE
624758 625156 | 3018478 3018080 | 399 399 | 97.74 | Subject_030B_FE	Subject_089B_FE
625160 625699 | 3833950 3833411 | 540 540 | 98.33 | Subject_030B_FE	Subject_089B_FE
625700 626045 | 3948016 3948361 | 346 346 | 98.55 | Subject_030B_FE	Subject_089B_FE
626730 627309 | 717699 718278 | 580 580 | 96.55 | Subject_030B_FE	Subject_089B_FE
627373 627630 | 721847 722104 | 258 258 | 81.92 | Subject_030B_FE	Subject_089B_FE
632947 638389 | 1341841 1336391 | 5443 5451 | 97.93 | Subject_030B_FE	Subject_089B_FE
638392 638905 | 3765925 3765386 | 514 540 | 92.78 | Subject_030B_FE	Subject_089B_FE
638503 639999 | 2914772 2916274 | 1497 1503 | 97.27 | Subject_030B_FE	Subject_089B_FE
638957 639988 | 3335638 3336669 | 1032 1032 | 98.55 | Subject_030B_FE	Subject_089B_FE
639997 641200 | 3198800 3197597 | 1204 1204 | 99.34 | Subject_030B_FE	Subject_089B_FE
641421 641921 | 3859642 3859141 | 501 502 | 97.61 | Subject_030B_FE	Subject_089B_FE
641925 643096 | 3230901 3229730 | 1172 1172 | 97.95 | Subject_030B_FE	Subject_089B_FE
642743 643096 | 3943814 3944167 | 354 354 | 99.15 | Subject_030B_FE	Subject_089B_FE
642745 643096 | 3944172 3944523 | 352 352 | 97.44 | Subject_030B_FE	Subject_089B_FE
643098 644484 | 3023619 3022233 | 1387 1387 | 97.33 | Subject_030B_FE	Subject_089B_FE
644519 646128 | 2882361 2883922 | 1610 1562 | 93.22 | Subject_030B_FE	Subject_089B_FE
645420 646128 | 3716602 3717302 | 709 701 | 92.65 | Subject_030B_FE	Subject_089B_FE
646130 647733 | 2844433 2846035 | 1604 1603 | 98.94 | Subject_030B_FE	Subject_089B_FE
647739 648137 | 2588471 2588073 | 399 399 | 98.50 | Subject_030B_FE	Subject_089B_FE
647735 650019 | 2361424 2359141 | 2285 2284 | 99.12 | Subject_030B_FE	Subject_089B_FE
648173 649460 | 2587857 2586533 | 1288 1325 | 94.49 | Subject_030B_FE	Subject_089B_FE
649463 650015 | 3816972 3816420 | 553 553 | 97.47 | Subject_030B_FE	Subject_089B_FE
650020 653985 | 1738567 1734602 | 3966 3966 | 99.19 | Subject_030B_FE	Subject_089B_FE
653986 654312 | 3952429 3952762 | 327 334 | 97.60 | Subject_030B_FE	Subject_089B_FE
654314 655171 | 3561867 3562724 | 858 858 | 98.72 | Subject_030B_FE	Subject_089B_FE
655339 656389 | 3299970 3301061 | 1051 1092 | 93.77 | Subject_030B_FE	Subject_089B_FE
655343 656391 | 3265454 3266584 | 1049 1131 | 89.93 | Subject_030B_FE	Subject_089B_FE
656392 657200 | 3479823 3479015 | 809 809 | 97.90 | Subject_030B_FE	Subject_089B_FE
657212 658435 | 3179407 3178184 | 1224 1224 | 99.35 | Subject_030B_FE	Subject_089B_FE
658436 658845 | 3916800 3916388 | 410 413 | 97.34 | Subject_030B_FE	Subject_089B_FE
658437 658702 | 2099351 2099088 | 266 264 | 92.25 | Subject_030B_FE	Subject_089B_FE
658622 658847 | 2235312 2235537 | 226 226 | 95.58 | Subject_030B_FE	Subject_089B_FE
658637 659037 | 3924567 3924967 | 401 401 | 98.75 | Subject_030B_FE	Subject_089B_FE
658622 658721 | 1855558 1855657 | 100 100 | 96.00 | Subject_030B_FE	Subject_089B_FE
658626 659023 | 919553 919156 | 398 398 | 77.89 | Subject_030B_FE	Subject_089B_FE
659973 660492 | 3850927 3851446 | 520 520 | 96.15 | Subject_030B_FE	Subject_089B_FE
661877 662342 | 3881025 3880559 | 466 467 | 96.36 | Subject_030B_FE	Subject_089B_FE
662487 662809 | 706119 706442 | 323 324 | 98.46 | Subject_030B_FE	Subject_089B_FE
662810 665680 | 714805 717698 | 2871 2894 | 94.49 | Subject_030B_FE	Subject_089B_FE
662843 663947 | 2201684 2202847 | 1105 1164 | 90.92 | Subject_030B_FE	Subject_089B_FE
662959 663992 | 2098656 2097541 | 1034 1116 | 90.50 | Subject_030B_FE	Subject_089B_FE
662959 663753 | 1793448 1794241 | 795 794 | 94.97 | Subject_030B_FE	Subject_089B_FE
663057 663440 | 3930455 3930072 | 384 384 | 97.66 | Subject_030B_FE	Subject_089B_FE
663140 663948 | 425391 424553 | 809 839 | 93.21 | Subject_030B_FE	Subject_089B_FE
664052 664790 | 3565408 3566146 | 739 739 | 98.11 | Subject_030B_FE	Subject_089B_FE
664052 664789 | 3594939 3595676 | 738 738 | 98.10 | Subject_030B_FE	Subject_089B_FE
665681 666906 | 3176960 3175735 | 1226 1226 | 99.27 | Subject_030B_FE	Subject_089B_FE
666908 668806 | 2598176 2600111 | 1899 1936 | 97.52 | Subject_030B_FE	Subject_089B_FE
666907 668805 | 2594300 2596237 | 1899 1938 | 95.77 | Subject_030B_FE	Subject_089B_FE
669290 672024 | 2169176 2171910 | 2735 2735 | 98.39 | Subject_030B_FE	Subject_089B_FE
672080 674163 | 2428637 2430695 | 2084 2059 | 96.98 | Subject_030B_FE	Subject_089B_FE
672080 672956 | 3413311 3414188 | 877 878 | 97.61 | Subject_030B_FE	Subject_089B_FE
672957 674447 | 2944816 2943327 | 1491 1490 | 97.92 | Subject_030B_FE	Subject_089B_FE
672958 674162 | 3200006 3201206 | 1205 1201 | 98.17 | Subject_030B_FE	Subject_089B_FE
674449 675270 | 3604735 3605556 | 822 822 | 98.78 | Subject_030B_FE	Subject_089B_FE
676911 677293 | 3930840 3931225 | 383 386 | 98.45 | Subject_030B_FE	Subject_089B_FE
677294 678309 | 3374407 3375443 | 1016 1037 | 97.40 | Subject_030B_FE	Subject_089B_FE
677295 678305 | 3439798 3440766 | 1011 969 | 93.38 | Subject_030B_FE	Subject_089B_FE
678486 679081 | 3790446 3789851 | 596 596 | 99.83 | Subject_030B_FE	Subject_089B_FE
679082 684226 | 1461790 1456622 | 5145 5169 | 97.39 | Subject_030B_FE	Subject_089B_FE
684021 685171 | 3247165 3248313 | 1151 1149 | 94.29 | Subject_030B_FE	Subject_089B_FE
685172 686438 | 3133503 3132237 | 1267 1267 | 99.05 | Subject_030B_FE	Subject_089B_FE
686439 686895 | 3881957 3881494 | 457 464 | 95.91 | Subject_030B_FE	Subject_089B_FE
686897 687456 | 3809099 3809666 | 560 568 | 97.71 | Subject_030B_FE	Subject_089B_FE
687458 688063 | 2578708 2579313 | 606 606 | 97.52 | Subject_030B_FE	Subject_089B_FE
687526 689101 | 2866685 2868261 | 1576 1577 | 99.75 | Subject_030B_FE	Subject_089B_FE
687527 688063 | 2651510 2652046 | 537 537 | 97.77 | Subject_030B_FE	Subject_089B_FE
688064 688198 | 2579550 2579685 | 135 136 | 97.06 | Subject_030B_FE	Subject_089B_FE
688064 688198 | 2652283 2652418 | 135 136 | 99.26 | Subject_030B_FE	Subject_089B_FE
688199 688339 | 2580165 2580304 | 141 140 | 97.16 | Subject_030B_FE	Subject_089B_FE
688199 688351 | 2652877 2653029 | 153 153 | 97.39 | Subject_030B_FE	Subject_089B_FE
688757 690040 | 2741651 2740407 | 1284 1245 | 93.93 | Subject_030B_FE	Subject_089B_FE
688761 690040 | 2732981 2731741 | 1280 1241 | 92.81 | Subject_030B_FE	Subject_089B_FE
690170 691221 | 2133237 2134258 | 1052 1022 | 92.78 | Subject_030B_FE	Subject_089B_FE
691801 693382 | 2134430 2136022 | 1582 1593 | 96.30 | Subject_030B_FE	Subject_089B_FE
694236 696950 | 2182777 2185491 | 2715 2715 | 98.49 | Subject_030B_FE	Subject_089B_FE
696953 699391 | 2297749 2300160 | 2439 2412 | 97.38 | Subject_030B_FE	Subject_089B_FE
698520 698827 | 1614247 1613950 | 308 298 | 92.21 | Subject_030B_FE	Subject_089B_FE
698829 699325 | 3864652 3865148 | 497 497 | 96.58 | Subject_030B_FE	Subject_089B_FE
699777 700885 | 3282331 3281223 | 1109 1109 | 96.39 | Subject_030B_FE	Subject_089B_FE
699878 700907 | 3382672 3381643 | 1030 1030 | 96.41 | Subject_030B_FE	Subject_089B_FE
699878 700885 | 3404124 3405131 | 1008 1008 | 96.43 | Subject_030B_FE	Subject_089B_FE
700887 701446 | 3814186 3813627 | 560 560 | 97.14 | Subject_030B_FE	Subject_089B_FE
701448 701864 | 3916385 3915969 | 417 417 | 99.52 | Subject_030B_FE	Subject_089B_FE
702068 702735 | 3741303 3741970 | 668 668 | 97.31 | Subject_030B_FE	Subject_089B_FE
702735 705556 | 2116413 2119234 | 2822 2822 | 99.11 | Subject_030B_FE	Subject_089B_FE
705554 706350 | 3632134 3631338 | 797 797 | 99.25 | Subject_030B_FE	Subject_089B_FE
707007 707663 | 3745948 3746604 | 657 657 | 99.70 | Subject_030B_FE	Subject_089B_FE
707664 709353 | 2765546 2767235 | 1690 1690 | 98.70 | Subject_030B_FE	Subject_089B_FE
709353 709948 | 3790447 3791042 | 596 596 | 96.64 | Subject_030B_FE	Subject_089B_FE
709401 709949 | 3823052 3823600 | 549 549 | 96.17 | Subject_030B_FE	Subject_089B_FE
710255 710862 | 3767211 3767819 | 608 609 | 97.21 | Subject_030B_FE	Subject_089B_FE
710863 713497 | 1626991 1624359 | 2635 2633 | 99.24 | Subject_030B_FE	Subject_089B_FE
716625 717142 | 3852486 3851969 | 518 518 | 99.23 | Subject_030B_FE	Subject_089B_FE
717143 718050 | 3498107 3499014 | 908 908 | 98.90 | Subject_030B_FE	Subject_089B_FE
717143 718051 | 3498106 3497198 | 909 909 | 98.13 | Subject_030B_FE	Subject_089B_FE
718052 719243 | 3214377 3213186 | 1192 1192 | 99.24 | Subject_030B_FE	Subject_089B_FE
719243 726584 | 1188816 1181470 | 7342 7347 | 96.57 | Subject_030B_FE	Subject_089B_FE
719245 721018 | 2738193 2736460 | 1774 1734 | 96.00 | Subject_030B_FE	Subject_089B_FE
721021 724759 | 1482255 1478517 | 3739 3739 | 95.64 | Subject_030B_FE	Subject_089B_FE
725586 726200 | 1477732 1477146 | 615 587 | 91.71 | Subject_030B_FE	Subject_089B_FE
726202 726584 | 3930839 3930457 | 383 383 | 97.65 | Subject_030B_FE	Subject_089B_FE
726586 729535 | 2073382 2076320 | 2950 2939 | 98.54 | Subject_030B_FE	Subject_089B_FE
729537 730588 | 3348309 3349360 | 1052 1052 | 99.05 | Subject_030B_FE	Subject_089B_FE
729752 730692 | 3472367 3471427 | 941 941 | 98.62 | Subject_030B_FE	Subject_089B_FE
729753 730585 | 3589855 3590687 | 833 833 | 98.68 | Subject_030B_FE	Subject_089B_FE
730693 731308 | 3777126 3777741 | 616 616 | 97.24 | Subject_030B_FE	Subject_089B_FE
731544 731947 | 3922956 3922553 | 404 404 | 98.76 | Subject_030B_FE	Subject_089B_FE
731949 732250 | 3964054 3963753 | 302 302 | 97.02 | Subject_030B_FE	Subject_089B_FE
731948 732252 | 3963444 3963140 | 305 305 | 97.70 | Subject_030B_FE	Subject_089B_FE
732253 733309 | 3337757 3338813 | 1057 1057 | 98.39 | Subject_030B_FE	Subject_089B_FE
733308 734047 | 3682781 3682042 | 740 740 | 98.65 | Subject_030B_FE	Subject_089B_FE
734048 736346 | 2356853 2354555 | 2299 2299 | 98.43 | Subject_030B_FE	Subject_089B_FE
736347 737490 | 3251756 3250613 | 1144 1144 | 98.08 | Subject_030B_FE	Subject_089B_FE
736452 737174 | 3695213 3695935 | 723 723 | 99.17 | Subject_030B_FE	Subject_089B_FE
737175 737488 | 3961894 3961581 | 314 314 | 99.68 | Subject_030B_FE	Subject_089B_FE
737491 737961 | 3879621 3879151 | 471 471 | 100.00 | Subject_030B_FE	Subject_089B_FE
737959 738806 | 3578060 3577213 | 848 848 | 98.82 | Subject_030B_FE	Subject_089B_FE
737960 738805 | 3579754 3578908 | 846 847 | 98.23 | Subject_030B_FE	Subject_089B_FE
738806 740786 | 2568864 2566882 | 1981 1983 | 99.24 | Subject_030B_FE	Subject_089B_FE
739436 739523 | 1882794 1882707 | 88 88 | 100.00 | Subject_030B_FE	Subject_089B_FE
740785 750578 | 918323 908530 | 9794 9794 | 99.54 | Subject_030B_FE	Subject_089B_FE
750579 751277 | 3718704 3719402 | 699 699 | 98.43 | Subject_030B_FE	Subject_089B_FE
750580 751278 | 3718002 3717304 | 699 699 | 98.86 | Subject_030B_FE	Subject_089B_FE
751279 752163 | 3532232 3533116 | 885 885 | 99.32 | Subject_030B_FE	Subject_089B_FE
752163 752511 | 3887972 3887624 | 349 349 | 97.99 | Subject_030B_FE	Subject_089B_FE
752508 754252 | 2710007 2708261 | 1745 1747 | 99.08 | Subject_030B_FE	Subject_089B_FE
754375 755383 | 3408160 3407152 | 1009 1009 | 99.60 | Subject_030B_FE	Subject_089B_FE
754376 755382 | 3407150 3406144 | 1007 1007 | 98.81 | Subject_030B_FE	Subject_089B_FE
755383 756733 | 3052423 3051073 | 1351 1351 | 99.93 | Subject_030B_FE	Subject_089B_FE
756735 757249 | 3853004 3853518 | 515 515 | 100.00 | Subject_030B_FE	Subject_089B_FE
757468 758646 | 3221497 3222675 | 1179 1179 | 99.24 | Subject_030B_FE	Subject_089B_FE
758647 758992 | 3947670 3948015 | 346 346 | 100.00 | Subject_030B_FE	Subject_089B_FE
758993 762936 | 1738570 1742513 | 3944 3944 | 99.80 | Subject_030B_FE	Subject_089B_FE
762937 763537 | 3786861 3787461 | 601 601 | 99.83 | Subject_030B_FE	Subject_089B_FE
763538 765799 | 2375056 2377317 | 2262 2262 | 99.73 | Subject_030B_FE	Subject_089B_FE
765800 766481 | 3731161 3731842 | 682 682 | 99.56 | Subject_030B_FE	Subject_089B_FE
765801 766480 | 3733208 3733887 | 680 680 | 98.24 | Subject_030B_FE	Subject_089B_FE
766482 770027 | 1873948 1877493 | 3546 3546 | 99.52 | Subject_030B_FE	Subject_089B_FE
770259 771668 | 3008302 3009711 | 1410 1410 | 95.46 | Subject_030B_FE	Subject_089B_FE
771766 772305 | 3831788 3832329 | 540 542 | 99.26 | Subject_030B_FE	Subject_089B_FE
772306 773440 | 3268854 3267720 | 1135 1135 | 99.03 | Subject_030B_FE	Subject_089B_FE
772307 773439 | 3265448 3264316 | 1133 1133 | 98.15 | Subject_030B_FE	Subject_089B_FE
773442 777124 | 1845138 1841472 | 3683 3667 | 97.69 | Subject_030B_FE	Subject_089B_FE
777124 777735 | 3778968 3779579 | 612 612 | 99.02 | Subject_030B_FE	Subject_089B_FE
777952 778390 | 3104882 3105320 | 439 439 | 96.36 | Subject_030B_FE	Subject_089B_FE
778392 778836 | 868237 868681 | 445 445 | 96.63 | Subject_030B_FE	Subject_089B_FE
778391 778836 | 878394 878839 | 446 446 | 96.64 | Subject_030B_FE	Subject_089B_FE
778833 779890 | 2433996 2435054 | 1058 1059 | 95.47 | Subject_030B_FE	Subject_089B_FE
779641 780208 | 3078518 3079084 | 568 567 | 97.18 | Subject_030B_FE	Subject_089B_FE
780206 781761 | 2891698 2890143 | 1556 1556 | 98.65 | Subject_030B_FE	Subject_089B_FE
781761 782104 | 3948704 3948361 | 344 344 | 97.97 | Subject_030B_FE	Subject_089B_FE
781763 782276 | 3853000 3852487 | 514 514 | 99.61 | Subject_030B_FE	Subject_089B_FE
782402 784759 | 2331266 2333623 | 2358 2358 | 98.35 | Subject_030B_FE	Subject_089B_FE
784760 787831 | 2022178 2025249 | 3072 3072 | 99.32 | Subject_030B_FE	Subject_089B_FE
784778 785231 | 3895685 3896136 | 454 452 | 97.36 | Subject_030B_FE	Subject_089B_FE
784785 785231 | 3901451 3901889 | 447 439 | 95.75 | Subject_030B_FE	Subject_089B_FE
785229 785568 | 3951418 3951757 | 340 340 | 99.71 | Subject_030B_FE	Subject_089B_FE
787183 787834 | 3753782 3754433 | 652 652 | 98.31 | Subject_030B_FE	Subject_089B_FE
787832 788294 | 3864154 3864651 | 463 498 | 92.17 | Subject_030B_FE	Subject_089B_FE
788296 788783 | 3870082 3870569 | 488 488 | 99.59 | Subject_030B_FE	Subject_089B_FE
788784 789094 | 3962523 3962834 | 311 312 | 99.68 | Subject_030B_FE	Subject_089B_FE
790933 791495 | 2803852 2803290 | 563 563 | 93.25 | Subject_030B_FE	Subject_089B_FE
790934 792888 | 2580667 2582621 | 1955 1955 | 98.52 | Subject_030B_FE	Subject_089B_FE
791587 792519 | 2803144 2802212 | 933 933 | 96.25 | Subject_030B_FE	Subject_089B_FE
792516 792887 | 3938006 3938377 | 372 372 | 97.31 | Subject_030B_FE	Subject_089B_FE
792889 794285 | 3011104 3012500 | 1397 1397 | 99.07 | Subject_030B_FE	Subject_089B_FE
794287 795734 | 2972769 2971322 | 1448 1448 | 96.69 | Subject_030B_FE	Subject_089B_FE
795733 796190 | 3889347 3889804 | 458 458 | 96.51 | Subject_030B_FE	Subject_089B_FE
796189 797349 | 3244852 3246009 | 1161 1158 | 96.47 | Subject_030B_FE	Subject_089B_FE
797350 797633 | 429201 429484 | 284 284 | 95.77 | Subject_030B_FE	Subject_089B_FE
798101 802468 | 429946 434311 | 4368 4366 | 85.64 | Subject_030B_FE	Subject_089B_FE
802617 803320 | 434460 435163 | 704 704 | 79.77 | Subject_030B_FE	Subject_089B_FE
804037 805902 | 435880 437740 | 1866 1861 | 82.26 | Subject_030B_FE	Subject_089B_FE
809949 810399 | 441805 442257 | 451 453 | 84.87 | Subject_030B_FE	Subject_089B_FE
811351 812401 | 443194 444244 | 1051 1051 | 92.69 | Subject_030B_FE	Subject_089B_FE
813884 814803 | 1513360 1512478 | 920 883 | 91.20 | Subject_030B_FE	Subject_089B_FE
813922 814070 | 2247667 2247520 | 149 148 | 91.28 | Subject_030B_FE	Subject_089B_FE
814142 814653 | 3155280 3154769 | 512 512 | 93.95 | Subject_030B_FE	Subject_089B_FE
814155 814674 | 3847786 3847267 | 520 520 | 94.42 | Subject_030B_FE	Subject_089B_FE
814156 814650 | 3863655 3864149 | 495 495 | 98.38 | Subject_030B_FE	Subject_089B_FE
814596 814743 | 1908746 1908893 | 148 148 | 95.27 | Subject_030B_FE	Subject_089B_FE
814110 814811 | 1092109 1092810 | 702 702 | 86.75 | Subject_030B_FE	Subject_089B_FE
814865 815027 | 1908895 1909057 | 163 163 | 98.77 | Subject_030B_FE	Subject_089B_FE
814990 815184 | 1423905 1424096 | 195 192 | 93.85 | Subject_030B_FE	Subject_089B_FE
816148 816721 | 3804541 3803968 | 574 574 | 98.08 | Subject_030B_FE	Subject_089B_FE
816721 817374 | 3756368 3757022 | 654 655 | 98.93 | Subject_030B_FE	Subject_089B_FE
823726 826184 | 2273382 2270924 | 2459 2459 | 98.37 | Subject_030B_FE	Subject_089B_FE
826909 827621 | 3695949 3696661 | 713 713 | 98.04 | Subject_030B_FE	Subject_089B_FE
826896 827282 | 3929297 3928911 | 387 387 | 97.42 | Subject_030B_FE	Subject_089B_FE
826981 827969 | 2869835 2870823 | 989 989 | 99.19 | Subject_030B_FE	Subject_089B_FE
827785 827969 | 682831 683015 | 185 185 | 94.05 | Subject_030B_FE	Subject_089B_FE
830536 833369 | 1645646 1648477 | 2834 2832 | 98.84 | Subject_030B_FE	Subject_089B_FE
830764 831268 | 3860148 3860652 | 505 505 | 98.42 | Subject_030B_FE	Subject_089B_FE
835322 836717 | 2989993 2988598 | 1396 1396 | 94.49 | Subject_030B_FE	Subject_089B_FE
835763 836084 | 2871084 2871405 | 322 322 | 95.65 | Subject_030B_FE	Subject_089B_FE
835803 836745 | 2357796 2356854 | 943 943 | 94.07 | Subject_030B_FE	Subject_089B_FE
835763 836176 | 683099 683512 | 414 414 | 92.05 | Subject_030B_FE	Subject_089B_FE
836775 837238 | 3886595 3886132 | 464 464 | 99.35 | Subject_030B_FE	Subject_089B_FE
838240 838726 | 3870570 3871056 | 487 487 | 96.92 | Subject_030B_FE	Subject_089B_FE
839380 840240 | 3160110 3160970 | 861 861 | 96.98 | Subject_030B_FE	Subject_089B_FE
847783 848180 | 3924168 3924565 | 398 398 | 98.24 | Subject_030B_FE	Subject_089B_FE
847819 850006 | 2426329 2428510 | 2188 2182 | 99.68 | Subject_030B_FE	Subject_089B_FE
848177 849781 | 2846032 2847635 | 1605 1604 | 97.20 | Subject_030B_FE	Subject_089B_FE
849783 850260 | 3867129 3867618 | 478 490 | 95.31 | Subject_030B_FE	Subject_089B_FE
851128 852566 | 2977099 2978537 | 1439 1439 | 99.93 | Subject_030B_FE	Subject_089B_FE
853100 857614 | 1591687 1587172 | 4515 4516 | 98.34 | Subject_030B_FE	Subject_089B_FE
857613 858523 | 3493561 3494471 | 911 911 | 99.56 | Subject_030B_FE	Subject_089B_FE
858523 859017 | 3858121 3858631 | 495 511 | 96.67 | Subject_030B_FE	Subject_089B_FE
859017 859818 | 3623350 3622547 | 802 804 | 99.13 | Subject_030B_FE	Subject_089B_FE
859019 859817 | 3624951 3624152 | 799 800 | 97.62 | Subject_030B_FE	Subject_089B_FE
859819 862086 | 2375055 2372788 | 2268 2268 | 98.15 | Subject_030B_FE	Subject_089B_FE
868222 868537 | 1502523 1502838 | 316 316 | 94.30 | Subject_030B_FE	Subject_089B_FE
868545 869200 | 1506861 1507516 | 656 656 | 98.63 | Subject_030B_FE	Subject_089B_FE
869203 869623 | 3913892 3913472 | 421 421 | 99.76 | Subject_030B_FE	Subject_089B_FE
873966 874520 | 3818637 3818083 | 555 555 | 98.56 | Subject_030B_FE	Subject_089B_FE
874519 875159 | 3758933 3758293 | 641 641 | 99.84 | Subject_030B_FE	Subject_089B_FE
874522 875158 | 3759569 3758933 | 637 637 | 97.65 | Subject_030B_FE	Subject_089B_FE
875229 875337 | 2037353 2037460 | 109 108 | 98.17 | Subject_030B_FE	Subject_089B_FE
875339 875866 | 3844097 3844624 | 528 528 | 100.00 | Subject_030B_FE	Subject_089B_FE
878630 879208 | 3729106 3729682 | 579 577 | 97.41 | Subject_030B_FE	Subject_089B_FE
879211 879360 | 3729644 3729792 | 150 149 | 99.33 | Subject_030B_FE	Subject_089B_FE
879361 880036 | 3735927 3736602 | 676 676 | 99.11 | Subject_030B_FE	Subject_089B_FE
880037 880653 | 3774048 3773432 | 617 617 | 99.19 | Subject_030B_FE	Subject_089B_FE
880654 881309 | 3750532 3749877 | 656 656 | 99.24 | Subject_030B_FE	Subject_089B_FE
881306 882126 | 3605555 3606375 | 821 821 | 99.27 | Subject_030B_FE	Subject_089B_FE
881311 881719 | 3917210 3916802 | 409 409 | 96.82 | Subject_030B_FE	Subject_089B_FE
881739 882124 | 3884203 3883818 | 386 386 | 96.89 | Subject_030B_FE	Subject_089B_FE
882125 885372 | 1955471 1958717 | 3248 3247 | 99.01 | Subject_030B_FE	Subject_089B_FE
885527 886113 | 3799913 3799327 | 587 587 | 99.83 | Subject_030B_FE	Subject_089B_FE
885525 886111 | 3799329 3798743 | 587 587 | 95.91 | Subject_030B_FE	Subject_089B_FE
886113 887079 | 3448533 3447566 | 967 968 | 98.66 | Subject_030B_FE	Subject_089B_FE
893469 893657 | 562739 562927 | 189 189 | 94.18 | Subject_030B_FE	Subject_089B_FE
893744 894119 | 3936527 3936152 | 376 376 | 98.14 | Subject_030B_FE	Subject_089B_FE
894118 894577 | 3748573 3748114 | 460 460 | 96.75 | Subject_030B_FE	Subject_089B_FE
894572 896341 | 2720706 2718935 | 1770 1772 | 99.32 | Subject_030B_FE	Subject_089B_FE
896342 897818 | 2955209 2956685 | 1477 1477 | 99.19 | Subject_030B_FE	Subject_089B_FE
897819 898580 | 3664806 3664045 | 762 762 | 99.87 | Subject_030B_FE	Subject_089B_FE
897820 898579 | 3663281 3662521 | 760 761 | 98.55 | Subject_030B_FE	Subject_089B_FE
898982 900040 | 3347255 3346197 | 1059 1059 | 99.06 | Subject_030B_FE	Subject_089B_FE
898983 900034 | 3340924 3339872 | 1052 1053 | 97.15 | Subject_030B_FE	Subject_089B_FE
900036 902113 | 2481826 2479749 | 2078 2078 | 98.94 | Subject_030B_FE	Subject_089B_FE
904368 905092 | 3693761 3694485 | 725 725 | 98.76 | Subject_030B_FE	Subject_089B_FE
905093 906880 | 2706475 2708262 | 1788 1788 | 99.11 | Subject_030B_FE	Subject_089B_FE
906880 907640 | 3665569 3666329 | 761 761 | 98.95 | Subject_030B_FE	Subject_089B_FE
906881 910117 | 1965194 1968429 | 3237 3236 | 97.25 | Subject_030B_FE	Subject_089B_FE
907641 909847 | 2415359 2417565 | 2207 2207 | 99.68 | Subject_030B_FE	Subject_089B_FE
910125 910536 | 3290775 3290364 | 412 412 | 97.57 | Subject_030B_FE	Subject_089B_FE
910597 911323 | 3692307 3691579 | 727 729 | 98.90 | Subject_030B_FE	Subject_089B_FE
912230 913571 | 3057806 3056465 | 1342 1342 | 99.33 | Subject_030B_FE	Subject_089B_FE
913572 914728 | 3243697 3244853 | 1157 1157 | 99.57 | Subject_030B_FE	Subject_089B_FE
913573 914688 | 3279001 3280110 | 1116 1110 | 96.86 | Subject_030B_FE	Subject_089B_FE
914729 925942 | 740689 751883 | 11214 11195 | 99.39 | Subject_030B_FE	Subject_089B_FE
925941 928611 | 2196224 2193554 | 2671 2671 | 98.58 | Subject_030B_FE	Subject_089B_FE
929643 932482 | 2110741 2113580 | 2840 2840 | 99.23 | Subject_030B_FE	Subject_089B_FE
932483 933285 | 3620138 3620940 | 803 803 | 98.75 | Subject_030B_FE	Subject_089B_FE
932484 933286 | 3619335 3620137 | 803 803 | 98.01 | Subject_030B_FE	Subject_089B_FE
934117 934857 | 3679825 3679085 | 741 741 | 99.33 | Subject_030B_FE	Subject_089B_FE
937714 939560 | 2664479 2662633 | 1847 1847 | 98.86 | Subject_030B_FE	Subject_089B_FE
939558 941531 | 1517424 1515448 | 1974 1977 | 99.24 | Subject_030B_FE	Subject_089B_FE
939562 940458 | 3513479 3512581 | 897 899 | 96.56 | Subject_030B_FE	Subject_089B_FE
940459 941530 | 2734723 2733654 | 1072 1070 | 96.83 | Subject_030B_FE	Subject_089B_FE
940460 941521 | 3334577 3335636 | 1062 1060 | 96.23 | Subject_030B_FE	Subject_089B_FE
941322 941454 | 3216424 3216556 | 133 133 | 96.99 | Subject_030B_FE	Subject_089B_FE
941533 941731 | 1423334 1423136 | 199 199 | 95.98 | Subject_030B_FE	Subject_089B_FE
941533 941695 | 1986057 1985895 | 163 163 | 93.87 | Subject_030B_FE	Subject_089B_FE
941531 941685 | 2005093 2004939 | 155 155 | 92.26 | Subject_030B_FE	Subject_089B_FE
941677 941913 | 1513147 1513382 | 237 236 | 92.41 | Subject_030B_FE	Subject_089B_FE
941707 941853 | 2247522 2247667 | 147 146 | 91.84 | Subject_030B_FE	Subject_089B_FE
941765 941946 | 3155340 3155520 | 182 181 | 93.41 | Subject_030B_FE	Subject_089B_FE
941861 941947 | 2004831 2004745 | 87 87 | 97.70 | Subject_030B_FE	Subject_089B_FE
942056 942344 | 2769333 2769040 | 289 294 | 89.19 | Subject_030B_FE	Subject_089B_FE
942048 944838 | 1909363 1912161 | 2791 2799 | 95.36 | Subject_030B_FE	Subject_089B_FE
942519 945380 | 2079229 2082117 | 2862 2889 | 95.33 | Subject_030B_FE	Subject_089B_FE
942529 944837 | 2340683 2343009 | 2309 2327 | 91.28 | Subject_030B_FE	Subject_089B_FE
945382 948331 | 2073381 2070430 | 2950 2952 | 98.37 | Subject_030B_FE	Subject_089B_FE
948331 949631 | 3105321 3106621 | 1301 1301 | 98.69 | Subject_030B_FE	Subject_089B_FE
949788 956007 | 1317944 1311726 | 6220 6219 | 98.20 | Subject_030B_FE	Subject_089B_FE
956012 956292 | 2704690 2704970 | 281 281 | 97.51 | Subject_030B_FE	Subject_089B_FE
956420 957931 | 2704973 2706474 | 1512 1502 | 97.88 | Subject_030B_FE	Subject_089B_FE
957932 960728 | 2124852 2127648 | 2797 2797 | 99.36 | Subject_030B_FE	Subject_089B_FE
958298 959701 | 2508524 2507134 | 1404 1391 | 96.51 | Subject_030B_FE	Subject_089B_FE
958299 958678 | 591761 592140 | 380 380 | 97.11 | Subject_030B_FE	Subject_089B_FE
958678 959790 | 597052 598167 | 1113 1116 | 97.67 | Subject_030B_FE	Subject_089B_FE
959878 961013 | 604954 606161 | 1136 1208 | 91.64 | Subject_030B_FE	Subject_089B_FE
961308 963340 | 2510561 2512589 | 2033 2029 | 98.67 | Subject_030B_FE	Subject_089B_FE
961309 961717 | 3920106 3920514 | 409 409 | 98.29 | Subject_030B_FE	Subject_089B_FE
961693 963339 | 2793988 2795635 | 1647 1648 | 98.06 | Subject_030B_FE	Subject_089B_FE
963339 963675 | 3952762 3953098 | 337 337 | 99.41 | Subject_030B_FE	Subject_089B_FE
963678 965300 | 2838014 2839618 | 1623 1605 | 92.49 | Subject_030B_FE	Subject_089B_FE
967103 968011 | 3504458 3505364 | 909 907 | 97.36 | Subject_030B_FE	Subject_089B_FE
969019 970398 | 3025003 3023623 | 1380 1381 | 96.89 | Subject_030B_FE	Subject_089B_FE
970403 972132 | 2738195 2739924 | 1730 1730 | 96.82 | Subject_030B_FE	Subject_089B_FE
972132 974529 | 2312177 2309780 | 2398 2398 | 99.87 | Subject_030B_FE	Subject_089B_FE
974524 975858 | 3056463 3055129 | 1335 1335 | 99.85 | Subject_030B_FE	Subject_089B_FE
975772 976908 | 3263177 3262041 | 1137 1137 | 99.74 | Subject_030B_FE	Subject_089B_FE
976908 983247 | 1305419 1299080 | 6340 6340 | 99.75 | Subject_030B_FE	Subject_089B_FE
983245 984877 | 2818575 2820207 | 1633 1633 | 98.96 | Subject_030B_FE	Subject_089B_FE
984880 986219 | 1371310 1372649 | 1340 1340 | 97.24 | Subject_030B_FE	Subject_089B_FE
986236 989175 | 1373794 1376809 | 2940 3016 | 96.12 | Subject_030B_FE	Subject_089B_FE
989174 990860 | 2096491 2094806 | 1687 1686 | 99.59 | Subject_030B_FE	Subject_089B_FE
989177 989969 | 2679218 2680012 | 793 795 | 98.36 | Subject_030B_FE	Subject_089B_FE
989994 990796 | 2680129 2680931 | 803 803 | 98.13 | Subject_030B_FE	Subject_089B_FE
992196 992433 | 1216500 1216736 | 238 237 | 95.38 | Subject_030B_FE	Subject_089B_FE
993043 993302 | 1217289 1217548 | 260 260 | 89.69 | Subject_030B_FE	Subject_089B_FE
994218 997131 | 2076321 2079227 | 2914 2907 | 97.98 | Subject_030B_FE	Subject_089B_FE
998204 999375 | 3228556 3229727 | 1172 1172 | 98.46 | Subject_030B_FE	Subject_089B_FE
998206 999374 | 3232070 3230902 | 1169 1169 | 97.60 | Subject_030B_FE	Subject_089B_FE
999724 1004240 | 908528 903978 | 4517 4551 | 98.86 | Subject_030B_FE	Subject_089B_FE
1001107 1002939 | 2682891 2684724 | 1833 1834 | 97.00 | Subject_030B_FE	Subject_089B_FE
1003791 1004277 | 2865102 2865586 | 487 485 | 97.13 | Subject_030B_FE	Subject_089B_FE
1004311 1005181 | 2865754 2866620 | 871 867 | 96.44 | Subject_030B_FE	Subject_089B_FE
1004310 1005503 | 899724 898496 | 1194 1229 | 95.86 | Subject_030B_FE	Subject_089B_FE
1006263 1009685 | 1901889 1898449 | 3423 3441 | 97.70 | Subject_030B_FE	Subject_089B_FE
1009686 1010358 | 3737950 3737278 | 673 673 | 99.11 | Subject_030B_FE	Subject_089B_FE
1010486 1011321 | 3593191 3592356 | 836 836 | 97.49 | Subject_030B_FE	Subject_089B_FE
1010492 1011317 | 3592354 3591526 | 826 829 | 98.07 | Subject_030B_FE	Subject_089B_FE
1011971 1013296 | 3081714 3083037 | 1326 1324 | 98.34 | Subject_030B_FE	Subject_089B_FE
1011980 1013295 | 3080404 3081719 | 1316 1316 | 97.72 | Subject_030B_FE	Subject_089B_FE
1025150 1027863 | 1864106 1866820 | 2714 2715 | 99.04 | Subject_030B_FE	Subject_089B_FE
1025211 1027862 | 2204211 2206863 | 2652 2653 | 97.74 | Subject_030B_FE	Subject_089B_FE
1028221 1029783 | 2880798 2879236 | 1563 1563 | 99.42 | Subject_030B_FE	Subject_089B_FE
1028222 1029782 | 2882360 2880800 | 1561 1561 | 98.46 | Subject_030B_FE	Subject_089B_FE
1034509 1035296 | 2046563 2045776 | 788 788 | 81.36 | Subject_030B_FE	Subject_089B_FE
1036116 1036414 | 2044985 2044687 | 299 299 | 88.00 | Subject_030B_FE	Subject_089B_FE
1038597 1041698 | 2016020 2012922 | 3102 3099 | 97.91 | Subject_030B_FE	Subject_089B_FE
1044174 1045419 | 3160970 3162201 | 1246 1232 | 97.43 | Subject_030B_FE	Subject_089B_FE
1046225 1046316 | 464520 464431 | 92 90 | 92.39 | Subject_030B_FE	Subject_089B_FE
1046686 1047832 | 3252907 3251761 | 1147 1147 | 99.04 | Subject_030B_FE	Subject_089B_FE
1047833 1049172 | 3060484 3061823 | 1340 1340 | 97.91 | Subject_030B_FE	Subject_089B_FE
1054704 1056344 | 2808771 2807131 | 1641 1641 | 98.23 | Subject_030B_FE	Subject_089B_FE
1056344 1057100 | 2642099 2641342 | 757 758 | 99.47 | Subject_030B_FE	Subject_089B_FE
1056345 1057100 | 2615510 2614756 | 756 755 | 95.77 | Subject_030B_FE	Subject_089B_FE
1057730 1059717 | 2564898 2562911 | 1988 1988 | 98.89 | Subject_030B_FE	Subject_089B_FE
1061569 1062133 | 3715198 3715762 | 565 565 | 99.12 | Subject_030B_FE	Subject_089B_FE
1062133 1063975 | 2241379 2243218 | 1843 1840 | 98.10 | Subject_030B_FE	Subject_089B_FE
1063977 1064838 | 1188817 1189678 | 862 862 | 95.71 | Subject_030B_FE	Subject_089B_FE
1064035 1067327 | 1945673 1942381 | 3293 3293 | 99.39 | Subject_030B_FE	Subject_089B_FE
1066314 1068768 | 1193739 1196109 | 2455 2371 | 90.92 | Subject_030B_FE	Subject_089B_FE
1070784 1072591 | 2701086 2699279 | 1808 1808 | 99.00 | Subject_030B_FE	Subject_089B_FE
1072592 1072783 | 2500358 2500167 | 192 192 | 95.83 | Subject_030B_FE	Subject_089B_FE
1072821 1073047 | 2500016 2499790 | 227 227 | 96.04 | Subject_030B_FE	Subject_089B_FE
1073179 1073389 | 1088726 1088933 | 211 208 | 94.31 | Subject_030B_FE	Subject_089B_FE
1073415 1073649 | 1089079 1089313 | 235 235 | 94.89 | Subject_030B_FE	Subject_089B_FE
1073488 1073649 | 795353 795192 | 162 162 | 96.30 | Subject_030B_FE	Subject_089B_FE
1075538 1075896 | 1096268 1096626 | 359 359 | 96.66 | Subject_030B_FE	Subject_089B_FE
1075576 1076744 | 785881 784713 | 1169 1169 | 97.18 | Subject_030B_FE	Subject_089B_FE
1075897 1076746 | 3574667 3573818 | 850 850 | 98.59 | Subject_030B_FE	Subject_089B_FE
1077191 1078035 | 3578061 3578905 | 845 845 | 99.29 | Subject_030B_FE	Subject_089B_FE
1078037 1079087 | 3352509 3351459 | 1051 1051 | 98.38 | Subject_030B_FE	Subject_089B_FE
1082123 1084823 | 2185492 2188192 | 2701 2701 | 99.33 | Subject_030B_FE	Subject_089B_FE
1082605 1083717 | 2751956 2750844 | 1113 1113 | 97.66 | Subject_030B_FE	Subject_089B_FE
1083712 1084208 | 2750743 2750247 | 497 497 | 97.18 | Subject_030B_FE	Subject_089B_FE
1086226 1087318 | 3298876 3299969 | 1093 1094 | 97.90 | Subject_030B_FE	Subject_089B_FE
1087973 1089796 | 2690209 2688386 | 1824 1824 | 98.57 | Subject_030B_FE	Subject_089B_FE
1090216 1090955 | 3679824 3680563 | 740 740 | 99.46 | Subject_030B_FE	Subject_089B_FE
1090957 1091921 | 3454304 3455262 | 965 959 | 95.76 | Subject_030B_FE	Subject_089B_FE
1091971 1093808 | 2596336 2598173 | 1838 1838 | 97.01 | Subject_030B_FE	Subject_089B_FE
1091971 1093810 | 2601950 2600111 | 1840 1840 | 96.85 | Subject_030B_FE	Subject_089B_FE
1093810 1094692 | 3534885 3535767 | 883 883 | 97.96 | Subject_030B_FE	Subject_089B_FE
1094692 1096808 | 2465081 2462965 | 2117 2117 | 97.40 | Subject_030B_FE	Subject_089B_FE
1097510 1099321 | 2695655 2697466 | 1812 1812 | 95.25 | Subject_030B_FE	Subject_089B_FE
1097503 1099324 | 2692024 2693843 | 1822 1820 | 95.17 | Subject_030B_FE	Subject_089B_FE
1099323 1099389 | 1711283 1711349 | 67 67 | 100.00 | Subject_030B_FE	Subject_089B_FE
1101384 1101735 | 1713270 1713619 | 352 350 | 96.61 | Subject_030B_FE	Subject_089B_FE
1101768 1101843 | 1713773 1713848 | 76 76 | 100.00 | Subject_030B_FE	Subject_089B_FE
1107250 1107369 | 2180183 2180064 | 120 120 | 97.50 | Subject_030B_FE	Subject_089B_FE
1107371 1108228 | 3521551 3520660 | 858 892 | 93.16 | Subject_030B_FE	Subject_089B_FE
1107414 1107885 | 3877265 3876793 | 472 473 | 97.04 | Subject_030B_FE	Subject_089B_FE
1107885 1108229 | 3949391 3949047 | 345 345 | 99.71 | Subject_030B_FE	Subject_089B_FE
1108229 1108908 | 3728425 3729105 | 680 681 | 98.97 | Subject_030B_FE	Subject_089B_FE
1108938 1109364 | 3908390 3908816 | 427 427 | 99.30 | Subject_030B_FE	Subject_089B_FE
1109364 1110540 | 3225029 3226205 | 1177 1177 | 98.22 | Subject_030B_FE	Subject_089B_FE
1109386 1109723 | 3954093 3954430 | 338 338 | 97.93 | Subject_030B_FE	Subject_089B_FE
1109831 1110541 | 3706713 3707423 | 711 711 | 98.59 | Subject_030B_FE	Subject_089B_FE
1110542 1110921 | 3933131 3932752 | 380 380 | 100.00 | Subject_030B_FE	Subject_089B_FE
1110922 1111271 | 3945234 3945583 | 350 350 | 100.00 | Subject_030B_FE	Subject_089B_FE
1110919 1111452 | 3842502 3843036 | 534 535 | 97.38 | Subject_030B_FE	Subject_089B_FE
1111454 1111964 | 3855058 3854548 | 511 511 | 98.43 | Subject_030B_FE	Subject_089B_FE
1111453 1111919 | 3880089 3879623 | 467 467 | 97.86 | Subject_030B_FE	Subject_089B_FE
1111568 1111922 | 3945233 3944879 | 355 355 | 99.44 | Subject_030B_FE	Subject_089B_FE
1111966 1112385 | 3891176 3891629 | 420 454 | 91.63 | Subject_030B_FE	Subject_089B_FE
1112386 1113080 | 3724969 3724276 | 695 694 | 98.42 | Subject_030B_FE	Subject_089B_FE
1113127 1114233 | 3294478 3293380 | 1107 1099 | 98.64 | Subject_030B_FE	Subject_089B_FE
1113125 1114232 | 3296681 3295582 | 1108 1100 | 97.03 | Subject_030B_FE	Subject_089B_FE
1114229 1115294 | 3348312 3347248 | 1066 1065 | 98.87 | Subject_030B_FE	Subject_089B_FE
1115286 1116245 | 3458143 3457183 | 960 961 | 97.71 | Subject_030B_FE	Subject_089B_FE
1116245 1117840 | 2649636 2648052 | 1596 1585 | 96.80 | Subject_030B_FE	Subject_089B_FE
1116247 1117654 | 2443692 2442285 | 1408 1408 | 97.02 | Subject_030B_FE	Subject_089B_FE
1117927 1121332 | 975035 978439 | 3406 3405 | 86.41 | Subject_030B_FE	Subject_089B_FE
1125162 1125264 | 982217 982319 | 103 103 | 99.03 | Subject_030B_FE	Subject_089B_FE
1125256 1125758 | 983733 984213 | 503 481 | 91.45 | Subject_030B_FE	Subject_089B_FE
1125282 1125974 | 2442265 2441540 | 693 726 | 91.47 | Subject_030B_FE	Subject_089B_FE
1125532 1125775 | 562973 562739 | 244 235 | 85.48 | Subject_030B_FE	Subject_089B_FE
1125754 1126433 | 3376822 3377511 | 680 690 | 92.91 | Subject_030B_FE	Subject_089B_FE
1126434 1128293 | 2657097 2655239 | 1860 1859 | 98.55 | Subject_030B_FE	Subject_089B_FE
1128293 1128778 | 3871541 3871056 | 486 486 | 97.53 | Subject_030B_FE	Subject_089B_FE
1128294 1131487 | 577309 580503 | 3194 3195 | 99.56 | Subject_030B_FE	Subject_089B_FE
1128778 1129457 | 1545891 1545210 | 680 682 | 98.39 | Subject_030B_FE	Subject_089B_FE
1128780 1129392 | 3206012 3205399 | 613 614 | 98.21 | Subject_030B_FE	Subject_089B_FE
1131487 1131844 | 3205168 3204814 | 358 355 | 94.69 | Subject_030B_FE	Subject_089B_FE
1131487 1132737 | 1542484 1541236 | 1251 1249 | 97.92 | Subject_030B_FE	Subject_089B_FE
1131487 1131901 | 591345 591759 | 415 415 | 99.76 | Subject_030B_FE	Subject_089B_FE
1131846 1132983 | 3257481 3258618 | 1138 1138 | 97.28 | Subject_030B_FE	Subject_089B_FE
1131900 1132737 | 3589019 3588182 | 838 838 | 98.69 | Subject_030B_FE	Subject_089B_FE
1133077 1134090 | 3398048 3399062 | 1014 1015 | 97.05 | Subject_030B_FE	Subject_089B_FE
1134509 1136286 | 2711830 2713607 | 1778 1778 | 99.16 | Subject_030B_FE	Subject_089B_FE
1134588 1136287 | 2758763 2760462 | 1700 1700 | 97.41 | Subject_030B_FE	Subject_089B_FE
1134416 1136969 | 2049698 2052250 | 2554 2553 | 85.65 | Subject_030B_FE	Subject_089B_FE
1136288 1137108 | 2514621 2513801 | 821 821 | 99.03 | Subject_030B_FE	Subject_089B_FE
1138154 1139787 | 2816947 2815314 | 1634 1634 | 97.31 | Subject_030B_FE	Subject_089B_FE
1140025 1140549 | 3851972 3851448 | 525 525 | 99.24 | Subject_030B_FE	Subject_089B_FE
1140634 1141087 | 3872538 3872991 | 454 454 | 97.80 | Subject_030B_FE	Subject_089B_FE
1141089 1142339 | 3139800 3141050 | 1251 1251 | 99.28 | Subject_030B_FE	Subject_089B_FE
1142623 1143248 | 3144803 3144182 | 626 622 | 94.90 | Subject_030B_FE	Subject_089B_FE
1151088 1151706 | 3144169 3143553 | 619 617 | 96.28 | Subject_030B_FE	Subject_089B_FE
1151707 1152110 | 1648478 1648881 | 404 404 | 99.01 | Subject_030B_FE	Subject_089B_FE
1152183 1154642 | 1650258 1652736 | 2460 2479 | 98.14 | Subject_030B_FE	Subject_089B_FE
1152891 1153006 | 1819274 1819389 | 116 116 | 97.41 | Subject_030B_FE	Subject_089B_FE
1153087 1154650 | 1819573 1821152 | 1564 1580 | 97.53 | Subject_030B_FE	Subject_089B_FE
1153087 1154640 | 2629139 2630750 | 1554 1612 | 94.29 | Subject_030B_FE	Subject_089B_FE
1154645 1155250 | 3783238 3782633 | 606 606 | 98.35 | Subject_030B_FE	Subject_089B_FE
1155249 1156342 | 3305434 3306527 | 1094 1094 | 98.72 | Subject_030B_FE	Subject_089B_FE
1155532 1156153 | 3772810 3773431 | 622 622 | 96.30 | Subject_030B_FE	Subject_089B_FE
1156342 1157074 | 3687926 3687194 | 733 733 | 99.86 | Subject_030B_FE	Subject_089B_FE
1157075 1157431 | 3943457 3943813 | 357 357 | 100.00 | Subject_030B_FE	Subject_089B_FE
1157076 1158575 | 2928350 2929850 | 1500 1501 | 97.73 | Subject_030B_FE	Subject_089B_FE
1157432 1157780 | 3945584 3945932 | 349 349 | 100.00 | Subject_030B_FE	Subject_089B_FE
1157433 1157779 | 3945934 3946280 | 347 347 | 98.56 | Subject_030B_FE	Subject_089B_FE
1157774 1158577 | 3628146 3628949 | 804 804 | 99.00 | Subject_030B_FE	Subject_089B_FE
1158578 1159187 | 3780192 3780802 | 610 611 | 98.85 | Subject_030B_FE	Subject_089B_FE
1159189 1159982 | 3571267 3572060 | 794 794 | 98.61 | Subject_030B_FE	Subject_089B_FE
1159195 1160039 | 3572975 3573819 | 845 845 | 99.17 | Subject_030B_FE	Subject_089B_FE
1160039 1160366 | 3957065 3956738 | 328 328 | 98.48 | Subject_030B_FE	Subject_089B_FE
1162553 1163437 | 2346764 2347635 | 885 872 | 95.03 | Subject_030B_FE	Subject_089B_FE
1162753 1168919 | 1330262 1324106 | 6167 6157 | 97.93 | Subject_030B_FE	Subject_089B_FE
1162916 1163437 | 3576890 3576370 | 522 521 | 95.79 | Subject_030B_FE	Subject_089B_FE
1163509 1164739 | 2628845 2627609 | 1231 1237 | 95.63 | Subject_030B_FE	Subject_089B_FE
1164268 1165047 | 2343199 2343978 | 780 780 | 93.33 | Subject_030B_FE	Subject_089B_FE
1165047 1165340 | 2344346 2344630 | 294 285 | 94.56 | Subject_030B_FE	Subject_089B_FE
1166966 1167590 | 2344703 2345327 | 625 625 | 97.92 | Subject_030B_FE	Subject_089B_FE
1166966 1167591 | 2627580 2626955 | 626 626 | 97.76 | Subject_030B_FE	Subject_089B_FE
1167592 1168725 | 3267719 3266585 | 1134 1135 | 97.01 | Subject_030B_FE	Subject_089B_FE
1168726 1169174 | 3894345 3894793 | 449 449 | 98.22 | Subject_030B_FE	Subject_089B_FE
1169176 1170614 | 2979975 2981413 | 1439 1439 | 98.26 | Subject_030B_FE	Subject_089B_FE
1170994 1171725 | 3691579 3690849 | 732 731 | 99.04 | Subject_030B_FE	Subject_089B_FE
1171728 1172448 | 3696663 3697383 | 721 721 | 98.34 | Subject_030B_FE	Subject_089B_FE
1171986 1173760 | 2000387 2002110 | 1775 1724 | 94.37 | Subject_030B_FE	Subject_089B_FE
1172448 1182713 | 868236 857967 | 10266 10270 | 99.47 | Subject_030B_FE	Subject_089B_FE
1175694 1176481 | 2002763 2003550 | 788 788 | 93.15 | Subject_030B_FE	Subject_089B_FE
1175894 1176374 | 2755357 2754876 | 481 482 | 94.81 | Subject_030B_FE	Subject_089B_FE
1182053 1182710 | 3733910 3734565 | 658 656 | 97.11 | Subject_030B_FE	Subject_089B_FE
1182713 1185760 | 2028313 2031367 | 3048 3055 | 98.95 | Subject_030B_FE	Subject_089B_FE
1185756 1188158 | 2304976 2307378 | 2403 2403 | 99.38 | Subject_030B_FE	Subject_089B_FE
1185757 1187867 | 1440994 1443104 | 2111 2111 | 96.97 | Subject_030B_FE	Subject_089B_FE
1187875 1188282 | 1445824 1446231 | 408 408 | 99.26 | Subject_030B_FE	Subject_089B_FE
1188443 1190524 | 482000 479919 | 2082 2082 | 98.75 | Subject_030B_FE	Subject_089B_FE
1189079 1190524 | 1891538 1892983 | 1446 1446 | 97.93 | Subject_030B_FE	Subject_089B_FE
1189091 1189460 | 3934640 3934271 | 370 370 | 97.30 | Subject_030B_FE	Subject_089B_FE
1195287 1195820 | 1113258 1112710 | 534 549 | 93.62 | Subject_030B_FE	Subject_089B_FE
1195361 1195819 | 3555382 3555840 | 459 459 | 94.34 | Subject_030B_FE	Subject_089B_FE
1195817 1196248 | 3908812 3909244 | 432 433 | 99.77 | Subject_030B_FE	Subject_089B_FE
1196247 1202334 | 1330262 1336394 | 6088 6133 | 97.42 | Subject_030B_FE	Subject_089B_FE
1199903 1200339 | 965379 965818 | 437 440 | 97.27 | Subject_030B_FE	Subject_089B_FE
1200872 1201594 | 3699551 3698829 | 723 723 | 98.06 | Subject_030B_FE	Subject_089B_FE
1200877 1201589 | 3700268 3699556 | 713 713 | 98.04 | Subject_030B_FE	Subject_089B_FE
1201595 1202007 | 3920104 3919692 | 413 413 | 97.58 | Subject_030B_FE	Subject_089B_FE
1202008 1202330 | 3959664 3959342 | 323 323 | 96.59 | Subject_030B_FE	Subject_089B_FE
1202370 1202804 | 3904943 3904509 | 435 435 | 96.32 | Subject_030B_FE	Subject_089B_FE
1202500 1204051 | 2890142 2888591 | 1552 1552 | 98.97 | Subject_030B_FE	Subject_089B_FE
1204050 1207916 | 1785261 1781410 | 3867 3852 | 97.70 | Subject_030B_FE	Subject_089B_FE
1204052 1205539 | 2947795 2949281 | 1488 1487 | 96.37 | Subject_030B_FE	Subject_089B_FE
1205659 1206937 | 2952414 2953695 | 1279 1282 | 96.49 | Subject_030B_FE	Subject_089B_FE
1208870 1209345 | 3875845 3876320 | 476 476 | 99.79 | Subject_030B_FE	Subject_089B_FE
1209386 1210188 | 2572813 2573619 | 803 807 | 92.69 | Subject_030B_FE	Subject_089B_FE
1209578 1210188 | 1888046 1888659 | 611 614 | 96.09 | Subject_030B_FE	Subject_089B_FE
1211769 1212895 | 2163630 2162504 | 1127 1127 | 95.92 | Subject_030B_FE	Subject_089B_FE
1211769 1212902 | 2573625 2574758 | 1134 1134 | 95.86 | Subject_030B_FE	Subject_089B_FE
1211844 1212978 | 1983353 1984481 | 1135 1129 | 96.30 | Subject_030B_FE	Subject_089B_FE
1211844 1212012 | 563379 563547 | 169 169 | 95.86 | Subject_030B_FE	Subject_089B_FE
1211844 1213040 | 1890340 1891536 | 1197 1197 | 98.91 | Subject_030B_FE	Subject_089B_FE
1213139 1213432 | 2162425 2162132 | 294 294 | 97.62 | Subject_030B_FE	Subject_089B_FE
1217208 1218259 | 2315629 2314574 | 1052 1056 | 98.58 | Subject_030B_FE	Subject_089B_FE
1217958 1218258 | 2161255 2160952 | 301 304 | 91.12 | Subject_030B_FE	Subject_089B_FE
1218091 1218432 | 576693 577035 | 342 343 | 97.96 | Subject_030B_FE	Subject_089B_FE
1218260 1218432 | 3896584 3896757 | 173 174 | 98.85 | Subject_030B_FE	Subject_089B_FE
1218431 1218792 | 1678168 1677807 | 362 362 | 99.45 | Subject_030B_FE	Subject_089B_FE
1218431 1218740 | 3070833 3071142 | 310 310 | 98.06 | Subject_030B_FE	Subject_089B_FE
1218433 1219068 | 2319999 2319364 | 636 636 | 98.74 | Subject_030B_FE	Subject_089B_FE
1218740 1219107 | 3937638 3937271 | 368 368 | 99.73 | Subject_030B_FE	Subject_089B_FE
1219190 1221116 | 2605909 2607835 | 1927 1927 | 98.81 | Subject_030B_FE	Subject_089B_FE
1219214 1219934 | 3141049 3141816 | 721 768 | 91.03 | Subject_030B_FE	Subject_089B_FE
1219217 1219794 | 3802817 3803394 | 578 578 | 98.10 | Subject_030B_FE	Subject_089B_FE
1219822 1219935 | 1231554 1231441 | 114 114 | 95.61 | Subject_030B_FE	Subject_089B_FE
1219822 1219934 | 2630831 2630943 | 113 113 | 98.23 | Subject_030B_FE	Subject_089B_FE
1219953 1220352 | 1225003 1224604 | 400 400 | 99.00 | Subject_030B_FE	Subject_089B_FE
1219963 1220352 | 3928523 3928134 | 390 390 | 97.44 | Subject_030B_FE	Subject_089B_FE
1220353 1220823 | 3878213 3878683 | 471 471 | 97.66 | Subject_030B_FE	Subject_089B_FE
1220854 1222983 | 2458712 2460845 | 2130 2134 | 96.86 | Subject_030B_FE	Subject_089B_FE
1221117 1222777 | 2789022 2790682 | 1661 1661 | 99.40 | Subject_030B_FE	Subject_089B_FE
1226850 1227931 | 2138814 2139894 | 1082 1081 | 99.63 | Subject_030B_FE	Subject_089B_FE
1227933 1229037 | 2140492 2141596 | 1105 1105 | 99.91 | Subject_030B_FE	Subject_089B_FE
1229036 1232738 | 1706412 1702708 | 3703 3705 | 97.46 | Subject_030B_FE	Subject_089B_FE
1239602 1240623 | 3396018 3394997 | 1022 1022 | 98.63 | Subject_030B_FE	Subject_089B_FE
1240624 1241182 | 3815305 3814747 | 559 559 | 96.60 | Subject_030B_FE	Subject_089B_FE
1240626 1241183 | 2275845 2276402 | 558 558 | 96.24 | Subject_030B_FE	Subject_089B_FE
1241320 1242636 | 1923767 1922385 | 1317 1383 | 92.84 | Subject_030B_FE	Subject_089B_FE
1241320 1241901 | 3794600 3794019 | 582 582 | 97.42 | Subject_030B_FE	Subject_089B_FE
1241903 1242536 | 3393972 3393339 | 634 634 | 99.37 | Subject_030B_FE	Subject_089B_FE
1241902 1242858 | 3392949 3391927 | 957 1023 | 92.18 | Subject_030B_FE	Subject_089B_FE
1242523 1242859 | 3393286 3392950 | 337 337 | 100.00 | Subject_030B_FE	Subject_089B_FE
1242860 1248042 | 1451439 1456621 | 5183 5183 | 98.46 | Subject_030B_FE	Subject_089B_FE
1248043 1249034 | 3420157 3421148 | 992 992 | 98.89 | Subject_030B_FE	Subject_089B_FE
1248044 1249034 | 3419165 3420156 | 991 992 | 97.18 | Subject_030B_FE	Subject_089B_FE
1249104 1249980 | 3542799 3543674 | 877 876 | 99.54 | Subject_030B_FE	Subject_089B_FE
1249984 1250753 | 3652536 3651767 | 770 770 | 97.66 | Subject_030B_FE	Subject_089B_FE
1250284 1250755 | 3879155 3878684 | 472 472 | 99.15 | Subject_030B_FE	Subject_089B_FE
1250783 1255892 | 1477144 1472031 | 5110 5114 | 99.39 | Subject_030B_FE	Subject_089B_FE
1255889 1257077 | 3219136 3217947 | 1189 1190 | 98.74 | Subject_030B_FE	Subject_089B_FE
1260338 1260923 | 3796986 3797570 | 586 585 | 98.29 | Subject_030B_FE	Subject_089B_FE
1263494 1264035 | 3832328 3832869 | 542 542 | 97.79 | Subject_030B_FE	Subject_089B_FE
1263333 1263779 | 52225 51779 | 447 447 | 83.07 | Subject_030B_FE	Subject_089B_FE
1264100 1264422 | 3958369 3958691 | 323 323 | 96.59 | Subject_030B_FE	Subject_089B_FE
1264178 1264585 | 3923764 3923357 | 408 408 | 98.53 | Subject_030B_FE	Subject_089B_FE
1264466 1265025 | 3813067 3813626 | 560 560 | 97.32 | Subject_030B_FE	Subject_089B_FE
1264582 1266233 | 2792336 2793987 | 1652 1652 | 98.55 | Subject_030B_FE	Subject_089B_FE
1265058 1266234 | 3227381 3228556 | 1177 1176 | 98.47 | Subject_030B_FE	Subject_089B_FE
1266919 1267516 | 3788654 3788057 | 598 598 | 99.00 | Subject_030B_FE	Subject_089B_FE
1268042 1269877 | 368323 370158 | 1836 1836 | 96.73 | Subject_030B_FE	Subject_089B_FE
1281604 1281834 | 385100 385330 | 231 231 | 94.81 | Subject_030B_FE	Subject_089B_FE
1281980 1282114 | 385344 385500 | 135 157 | 82.80 | Subject_030B_FE	Subject_089B_FE
1282229 1282328 | 3429028 3428928 | 100 101 | 97.03 | Subject_030B_FE	Subject_089B_FE
1284079 1284845 | 1547578 1546812 | 767 767 | 96.35 | Subject_030B_FE	Subject_089B_FE
1284102 1284420 | 388335 388653 | 319 319 | 95.30 | Subject_030B_FE	Subject_089B_FE
1284885 1286094 | 1549127 1547919 | 1210 1209 | 94.71 | Subject_030B_FE	Subject_089B_FE
1288513 1289340 | 448644 447817 | 828 828 | 92.75 | Subject_030B_FE	Subject_089B_FE
1290188 1290504 | 3960945 3960629 | 317 317 | 99.37 | Subject_030B_FE	Subject_089B_FE
1290189 1290627 | 3898361 3898799 | 439 439 | 98.41 | Subject_030B_FE	Subject_089B_FE
1290506 1291107 | 3786260 3786861 | 602 602 | 95.68 | Subject_030B_FE	Subject_089B_FE
1290557 1291554 | 2642101 2643098 | 998 998 | 97.49 | Subject_030B_FE	Subject_089B_FE
1290631 1291105 | 3873468 3873942 | 475 475 | 95.37 | Subject_030B_FE	Subject_089B_FE
1291560 1292882 | 2958009 2956686 | 1323 1324 | 96.45 | Subject_030B_FE	Subject_089B_FE
1291912 1292353 | 1573134 1573576 | 442 443 | 96.16 | Subject_030B_FE	Subject_089B_FE
1293400 1294282 | 3534002 3534884 | 883 883 | 99.89 | Subject_030B_FE	Subject_089B_FE
1293397 1295810 | 2283171 2280733 | 2414 2439 | 92.01 | Subject_030B_FE	Subject_089B_FE
1295623 1296407 | 3643170 3643954 | 785 785 | 99.87 | Subject_030B_FE	Subject_089B_FE
1295815 1296471 | 3747260 3746604 | 657 657 | 97.56 | Subject_030B_FE	Subject_089B_FE
1296408 1297283 | 3544549 3545424 | 876 876 | 99.89 | Subject_030B_FE	Subject_089B_FE
1296831 1297280 | 3894344 3893895 | 450 450 | 98.89 | Subject_030B_FE	Subject_089B_FE
1297069 1297388 | 3959669 3959988 | 320 320 | 95.94 | Subject_030B_FE	Subject_089B_FE
1298358 1298820 | 3885206 3884744 | 463 463 | 99.78 | Subject_030B_FE	Subject_089B_FE
1298821 1301346 | 1939082 1941609 | 2526 2528 | 99.45 | Subject_030B_FE	Subject_089B_FE
1299547 1299792 | 3546296 3546051 | 246 246 | 96.36 | Subject_030B_FE	Subject_089B_FE
1299997 1300338 | 3546034 3545693 | 342 342 | 93.57 | Subject_030B_FE	Subject_089B_FE
1301339 1302655 | 3079085 3080401 | 1317 1317 | 99.62 | Subject_030B_FE	Subject_089B_FE
1301338 1302656 | 3077763 3076445 | 1319 1319 | 98.10 | Subject_030B_FE	Subject_089B_FE
1302917 1303739 | 3601444 3600622 | 823 823 | 99.76 | Subject_030B_FE	Subject_089B_FE
1302918 1303738 | 3603090 3602269 | 821 822 | 97.08 | Subject_030B_FE	Subject_089B_FE
1303739 1307051 | 1935757 1932431 | 3313 3327 | 98.86 | Subject_030B_FE	Subject_089B_FE
1307053 1307457 | 3921741 3922145 | 405 405 | 97.78 | Subject_030B_FE	Subject_089B_FE
1307459 1307852 | 3927348 3927741 | 394 394 | 99.75 | Subject_030B_FE	Subject_089B_FE
1307853 1308970 | 3276768 3277885 | 1118 1118 | 99.28 | Subject_030B_FE	Subject_089B_FE
1308971 1317011 | 1096627 1104681 | 8041 8055 | 99.04 | Subject_030B_FE	Subject_089B_FE
1317010 1318733 | 2745099 2743376 | 1724 1724 | 99.71 | Subject_030B_FE	Subject_089B_FE
1317011 1318731 | 2743374 2741654 | 1721 1721 | 98.78 | Subject_030B_FE	Subject_089B_FE
1318734 1323998 | 1409333 1414648 | 5265 5316 | 98.01 | Subject_030B_FE	Subject_089B_FE
1323999 1325156 | 3242540 3243696 | 1158 1157 | 99.74 | Subject_030B_FE	Subject_089B_FE
1324000 1325154 | 3240224 3241377 | 1155 1154 | 98.35 | Subject_030B_FE	Subject_089B_FE
1325157 1327715 | 2240666 2238105 | 2559 2562 | 99.18 | Subject_030B_FE	Subject_089B_FE
1327716 1329098 | 3027772 3029154 | 1383 1383 | 99.71 | Subject_030B_FE	Subject_089B_FE
1329099 1329640 | 3833951 3834492 | 542 542 | 99.63 | Subject_030B_FE	Subject_089B_FE
1330380 1330491 | 3710856 3710967 | 112 112 | 96.43 | Subject_030B_FE	Subject_089B_FE
1334624 1335157 | 3719557 3720102 | 534 546 | 89.23 | Subject_030B_FE	Subject_089B_FE
1335159 1336168 | 3400078 3401086 | 1010 1009 | 98.61 | Subject_030B_FE	Subject_089B_FE
1336543 1338036 | 2943326 2941840 | 1494 1487 | 97.99 | Subject_030B_FE	Subject_089B_FE
1336747 1338067 | 2991310 2989990 | 1321 1321 | 97.05 | Subject_030B_FE	Subject_089B_FE
1336747 1338041 | 2985575 2984281 | 1295 1295 | 96.83 | Subject_030B_FE	Subject_089B_FE
1338064 1340543 | 2268451 2265972 | 2480 2480 | 99.11 | Subject_030B_FE	Subject_089B_FE
1340599 1341147 | 3824699 3825247 | 549 549 | 98.91 | Subject_030B_FE	Subject_089B_FE
1342238 1343093 | 3563581 3564436 | 856 856 | 98.48 | Subject_030B_FE	Subject_089B_FE
1343093 1343868 | 816535 815760 | 776 776 | 96.78 | Subject_030B_FE	Subject_089B_FE
1343094 1343537 | 3861660 3862103 | 444 444 | 98.20 | Subject_030B_FE	Subject_089B_FE
1346164 1352542 | 813074 806686 | 6379 6389 | 98.67 | Subject_030B_FE	Subject_089B_FE
1352247 1352420 | 2323029 2323202 | 174 174 | 89.71 | Subject_030B_FE	Subject_089B_FE
1352247 1352420 | 389880 389707 | 174 174 | 89.71 | Subject_030B_FE	Subject_089B_FE
1352247 1352420 | 1873494 1873667 | 174 174 | 90.29 | Subject_030B_FE	Subject_089B_FE
1352659 1353168 | 806495 805986 | 510 510 | 99.41 | Subject_030B_FE	Subject_089B_FE
1352659 1353167 | 3856086 3856594 | 509 509 | 98.62 | Subject_030B_FE	Subject_089B_FE
1353169 1354928 | 2726005 2724246 | 1760 1760 | 98.92 | Subject_030B_FE	Subject_089B_FE
1354928 1355707 | 3650210 3649431 | 780 780 | 98.08 | Subject_030B_FE	Subject_089B_FE
1366672 1367229 | 1808053 1808610 | 558 558 | 98.03 | Subject_030B_FE	Subject_089B_FE
1367091 1368230 | 3259760 3258622 | 1140 1139 | 97.63 | Subject_030B_FE	Subject_089B_FE
1367267 1367830 | 1809243 1809806 | 564 564 | 95.04 | Subject_030B_FE	Subject_089B_FE
1367830 1368232 | 1811395 1811797 | 403 403 | 97.02 | Subject_030B_FE	Subject_089B_FE
1368313 1369677 | 3045629 3044265 | 1365 1365 | 98.97 | Subject_030B_FE	Subject_089B_FE
1370170 1371127 | 3459102 3458145 | 958 958 | 98.64 | Subject_030B_FE	Subject_089B_FE
1371129 1371557 | 3908389 3907961 | 429 429 | 99.77 | Subject_030B_FE	Subject_089B_FE
1372744 1374786 | 2504445 2502403 | 2043 2043 | 99.36 | Subject_030B_FE	Subject_089B_FE
1374786 1378650 | 1765941 1769812 | 3865 3872 | 98.94 | Subject_030B_FE	Subject_089B_FE
1379506 1379598 | 2190927 2191019 | 93 93 | 98.92 | Subject_030B_FE	Subject_089B_FE
1379996 1380351 | 2295328 2294973 | 356 356 | 96.91 | Subject_030B_FE	Subject_089B_FE
1380507 1381692 | 2191011 2192192 | 1186 1182 | 97.72 | Subject_030B_FE	Subject_089B_FE
1380570 1380900 | 2293236 2292905 | 331 332 | 96.08 | Subject_030B_FE	Subject_089B_FE
1383041 1383511 | 1272785 1273255 | 471 471 | 99.58 | Subject_030B_FE	Subject_089B_FE
1384046 1384827 | 3648650 3647869 | 782 782 | 96.93 | Subject_030B_FE	Subject_089B_FE
1388509 1390144 | 2624783 2623146 | 1636 1638 | 99.27 | Subject_030B_FE	Subject_089B_FE
1388513 1388985 | 3460535 3460062 | 473 474 | 97.47 | Subject_030B_FE	Subject_089B_FE
1389223 1389562 | 3950071 3949732 | 340 340 | 97.65 | Subject_030B_FE	Subject_089B_FE
1389224 1389561 | 3950746 3950409 | 338 338 | 97.93 | Subject_030B_FE	Subject_089B_FE
1389564 1390146 | 3797573 3798155 | 583 583 | 99.14 | Subject_030B_FE	Subject_089B_FE
1390144 1392108 | 2574780 2576744 | 1965 1965 | 99.59 | Subject_030B_FE	Subject_089B_FE
1392106 1395533 | 1908748 1905321 | 3428 3428 | 99.07 | Subject_030B_FE	Subject_089B_FE
1392110 1392540 | 3905807 3905377 | 431 431 | 98.84 | Subject_030B_FE	Subject_089B_FE
1392541 1393019 | 3472368 3472846 | 479 479 | 98.96 | Subject_030B_FE	Subject_089B_FE
1392542 1393019 | 3596504 3596981 | 478 478 | 98.12 | Subject_030B_FE	Subject_089B_FE
1393015 1393300 | 1632700 1632985 | 286 286 | 96.85 | Subject_030B_FE	Subject_089B_FE
1393305 1394744 | 1633098 1634625 | 1440 1528 | 85.15 | Subject_030B_FE	Subject_089B_FE
1395130 1395327 | 1180589 1180392 | 198 198 | 90.55 | Subject_030B_FE	Subject_089B_FE
1399219 1399649 | 1635170 1635600 | 431 431 | 96.75 | Subject_030B_FE	Subject_089B_FE
1400253 1400943 | 1181465 1180779 | 691 687 | 97.68 | Subject_030B_FE	Subject_089B_FE
1401089 1401805 | 1718548 1717832 | 717 717 | 98.74 | Subject_030B_FE	Subject_089B_FE
1401092 1401805 | 2177344 2176631 | 714 714 | 97.62 | Subject_030B_FE	Subject_089B_FE
1401798 1402006 | 1716247 1716040 | 209 208 | 98.56 | Subject_030B_FE	Subject_089B_FE
1402020 1403575 | 1716070 1714515 | 1556 1556 | 97.88 | Subject_030B_FE	Subject_089B_FE
1402238 1405109 | 1919512 1922383 | 2872 2872 | 96.62 | Subject_030B_FE	Subject_089B_FE
1402786 1403573 | 3634511 3633724 | 788 788 | 96.45 | Subject_030B_FE	Subject_089B_FE
1403736 1405580 | 2670013 2668169 | 1845 1845 | 99.13 | Subject_030B_FE	Subject_089B_FE
1403737 1405115 | 3034673 3036050 | 1379 1378 | 98.26 | Subject_030B_FE	Subject_089B_FE
1405580 1407084 | 2923835 2925338 | 1505 1504 | 99.27 | Subject_030B_FE	Subject_089B_FE
1409284 1410986 | 1393171 1394873 | 1703 1703 | 96.65 | Subject_030B_FE	Subject_089B_FE
1410993 1412588 | 1873841 1872245 | 1596 1597 | 97.31 | Subject_030B_FE	Subject_089B_FE
1410993 1411125 | 3684856 3684989 | 133 134 | 99.25 | Subject_030B_FE	Subject_089B_FE
1411027 1411500 | 2323341 2322868 | 474 474 | 95.15 | Subject_030B_FE	Subject_089B_FE
1411017 1411360 | 389559 389901 | 344 343 | 96.51 | Subject_030B_FE	Subject_089B_FE
1411029 1411339 | 806723 806997 | 311 275 | 81.41 | Subject_030B_FE	Subject_089B_FE
1411413 1412588 | 406865 408040 | 1176 1176 | 97.87 | Subject_030B_FE	Subject_089B_FE
1411674 1412588 | 2322867 2321953 | 915 915 | 98.25 | Subject_030B_FE	Subject_089B_FE
1412596 1413178 | 408200 408782 | 583 583 | 96.75 | Subject_030B_FE	Subject_089B_FE
1412613 1413178 | 3488082 3487517 | 566 566 | 96.48 | Subject_030B_FE	Subject_089B_FE
1412596 1414281 | 1872084 1870399 | 1686 1686 | 96.75 | Subject_030B_FE	Subject_089B_FE
1413179 1413383 | 408925 409129 | 205 205 | 97.07 | Subject_030B_FE	Subject_089B_FE
1413179 1413382 | 3487374 3487171 | 204 204 | 97.55 | Subject_030B_FE	Subject_089B_FE
1413384 1414280 | 3516182 3517077 | 897 896 | 98.11 | Subject_030B_FE	Subject_089B_FE
1414282 1415232 | 3487169 3486256 | 951 914 | 94.11 | Subject_030B_FE	Subject_089B_FE
1415232 1420222 | 1403975 1398951 | 4991 5025 | 95.96 | Subject_030B_FE	Subject_089B_FE
1418092 1420236 | 898493 896348 | 2145 2146 | 96.18 | Subject_030B_FE	Subject_089B_FE
1421892 1422156 | 1398860 1398596 | 265 265 | 97.36 | Subject_030B_FE	Subject_089B_FE
1421892 1422295 | 888862 888459 | 404 404 | 96.53 | Subject_030B_FE	Subject_089B_FE
1422730 1423273 | 3831244 3831787 | 544 544 | 99.82 | Subject_030B_FE	Subject_089B_FE
1422734 1423299 | 3805116 3805683 | 566 568 | 96.83 | Subject_030B_FE	Subject_089B_FE
1423721 1424262 | 3837175 3837713 | 542 539 | 98.34 | Subject_030B_FE	Subject_089B_FE
1424261 1425801 | 2902519 2904060 | 1541 1542 | 97.60 | Subject_030B_FE	Subject_089B_FE
1425446 1426011 | 3810800 3810235 | 566 566 | 98.59 | Subject_030B_FE	Subject_089B_FE
1426010 1426952 | 2462966 2462026 | 943 941 | 96.50 | Subject_030B_FE	Subject_089B_FE
1426086 1426952 | 2245649 2244783 | 867 867 | 96.19 | Subject_030B_FE	Subject_089B_FE
1426974 1427959 | 2461831 2460846 | 986 986 | 95.54 | Subject_030B_FE	Subject_089B_FE
1426974 1428346 | 2244589 2243217 | 1373 1373 | 96.21 | Subject_030B_FE	Subject_089B_FE
1427960 1431176 | 1974869 1978084 | 3217 3216 | 97.70 | Subject_030B_FE	Subject_089B_FE
1430097 1430798 | 3715901 3716602 | 702 702 | 97.01 | Subject_030B_FE	Subject_089B_FE
1430117 1432173 | 2496272 2494216 | 2057 2057 | 97.52 | Subject_030B_FE	Subject_089B_FE
1430798 1431497 | 3718004 3718703 | 700 700 | 97.14 | Subject_030B_FE	Subject_089B_FE
1430887 1433317 | 2285607 2288037 | 2431 2431 | 97.20 | Subject_030B_FE	Subject_089B_FE
1430888 1431526 | 3757651 3757013 | 639 639 | 97.03 | Subject_030B_FE	Subject_089B_FE
1431043 1431522 | 3872509 3872030 | 480 480 | 96.67 | Subject_030B_FE	Subject_089B_FE
1431533 1433320 | 2704679 2702892 | 1788 1788 | 99.16 | Subject_030B_FE	Subject_089B_FE
1432165 1432342 | 3706721 3706544 | 178 178 | 97.75 | Subject_030B_FE	Subject_089B_FE
1432174 1432342 | 3638462 3638294 | 169 169 | 96.45 | Subject_030B_FE	Subject_089B_FE
1433615 1435207 | 2850825 2849232 | 1593 1594 | 99.00 | Subject_030B_FE	Subject_089B_FE
1434664 1435283 | 3638292 3637676 | 620 617 | 98.06 | Subject_030B_FE	Subject_089B_FE
1434664 1435205 | 3706542 3706004 | 542 539 | 96.68 | Subject_030B_FE	Subject_089B_FE
1435285 1436805 | 2913249 2911729 | 1521 1521 | 98.55 | Subject_030B_FE	Subject_089B_FE
1435730 1436669 | 1142006 1141067 | 940 940 | 84.08 | Subject_030B_FE	Subject_089B_FE
1436807 1438630 | 1365804 1363958 | 1824 1847 | 96.81 | Subject_030B_FE	Subject_089B_FE
1437957 1438707 | 3636886 3636089 | 751 798 | 90.23 | Subject_030B_FE	Subject_089B_FE
1438642 1442155 | 1139750 1136223 | 3514 3528 | 91.56 | Subject_030B_FE	Subject_089B_FE
1438814 1438908 | 562625 562531 | 95 95 | 97.89 | Subject_030B_FE	Subject_089B_FE
1439077 1439856 | 562358 561579 | 780 780 | 91.42 | Subject_030B_FE	Subject_089B_FE
1439854 1442735 | 1363848 1360965 | 2882 2884 | 97.47 | Subject_030B_FE	Subject_089B_FE
1440032 1442223 | 549404 547200 | 2192 2205 | 94.61 | Subject_030B_FE	Subject_089B_FE
1443095 1443588 | 1324106 1323613 | 494 494 | 95.75 | Subject_030B_FE	Subject_089B_FE
1443599 1445842 | 1320176 1317945 | 2244 2232 | 97.28 | Subject_030B_FE	Subject_089B_FE
1443760 1443872 | 3340996 3341108 | 113 113 | 92.04 | Subject_030B_FE	Subject_089B_FE
1444071 1445843 | 1065486 1063716 | 1773 1771 | 98.36 | Subject_030B_FE	Subject_089B_FE
1445844 1450455 | 1555191 1559809 | 4612 4619 | 98.87 | Subject_030B_FE	Subject_089B_FE
1450455 1452478 | 2520700 2522724 | 2024 2025 | 97.78 | Subject_030B_FE	Subject_089B_FE
1450457 1452479 | 2524752 2526774 | 2023 2023 | 99.41 | Subject_030B_FE	Subject_089B_FE
1452479 1453002 | 3849359 3849882 | 524 524 | 98.85 | Subject_030B_FE	Subject_089B_FE
1453003 1455273 | 2368254 2365984 | 2271 2271 | 99.82 | Subject_030B_FE	Subject_089B_FE
1455274 1456252 | 3438823 3439801 | 979 979 | 99.28 | Subject_030B_FE	Subject_089B_FE
1456679 1458036 | 2469302 2467945 | 1358 1358 | 97.20 | Subject_030B_FE	Subject_089B_FE
1456680 1457401 | 3698105 3697384 | 722 722 | 98.20 | Subject_030B_FE	Subject_089B_FE
1458256 1458908 | 2467843 2467191 | 653 653 | 98.93 | Subject_030B_FE	Subject_089B_FE
1459817 1459936 | 1364122 1364241 | 120 120 | 90.00 | Subject_030B_FE	Subject_089B_FE
1460155 1460337 | 3895509 3895691 | 183 183 | 97.81 | Subject_030B_FE	Subject_089B_FE
1460338 1462277 | 2443694 2445704 | 1940 2011 | 93.59 | Subject_030B_FE	Subject_089B_FE
1460339 1461001 | 1596172 1596834 | 663 663 | 97.89 | Subject_030B_FE	Subject_089B_FE
1460993 1462261 | 1596893 1598159 | 1269 1267 | 98.03 | Subject_030B_FE	Subject_089B_FE
1462262 1462568 | 2887038 2887342 | 307 305 | 95.45 | Subject_030B_FE	Subject_089B_FE
1462344 1462460 | 3164111 3163995 | 117 117 | 86.32 | Subject_030B_FE	Subject_089B_FE
1463175 1464770 | 2857182 2858772 | 1596 1591 | 97.18 | Subject_030B_FE	Subject_089B_FE
1468995 1469790 | 3630542 3631337 | 796 796 | 98.37 | Subject_030B_FE	Subject_089B_FE
1468999 1471923 | 200226 203151 | 2925 2926 | 87.42 | Subject_030B_FE	Subject_089B_FE
1473507 1478947 | 204820 210280 | 5441 5461 | 85.16 | Subject_030B_FE	Subject_089B_FE
1473993 1476270 | 2361426 2363705 | 2278 2280 | 97.11 | Subject_030B_FE	Subject_089B_FE
1476271 1478924 | 2209517 2206865 | 2654 2653 | 99.40 | Subject_030B_FE	Subject_089B_FE
1479226 1479386 | 3413186 3413025 | 161 162 | 96.91 | Subject_030B_FE	Subject_089B_FE
1479553 1480370 | 3412999 3412182 | 818 818 | 97.56 | Subject_030B_FE	Subject_089B_FE
1480370 1480996 | 3768450 3769076 | 627 627 | 98.25 | Subject_030B_FE	Subject_089B_FE
1480998 1482408 | 2995650 2994240 | 1411 1411 | 99.29 | Subject_030B_FE	Subject_089B_FE
1482408 1485042 | 547201 544562 | 2635 2640 | 94.24 | Subject_030B_FE	Subject_089B_FE
1485655 1498031 | 544015 531626 | 12377 12390 | 96.36 | Subject_030B_FE	Subject_089B_FE
1492999 1493078 | 3686355 3686276 | 80 80 | 98.75 | Subject_030B_FE	Subject_089B_FE
1492999 1493078 | 3685620 3685541 | 80 80 | 98.75 | Subject_030B_FE	Subject_089B_FE
1493687 1494874 | 3206014 3207211 | 1188 1198 | 96.74 | Subject_030B_FE	Subject_089B_FE
1496836 1498035 | 3208408 3207209 | 1200 1200 | 97.00 | Subject_030B_FE	Subject_089B_FE
1499170 1502523 | 1419962 1423335 | 3354 3374 | 98.64 | Subject_030B_FE	Subject_089B_FE
1500608 1501014 | 3922147 3922553 | 407 407 | 98.53 | Subject_030B_FE	Subject_089B_FE
1501210 1502195 | 2003552 2004537 | 986 986 | 97.36 | Subject_030B_FE	Subject_089B_FE
1501211 1502195 | 1984483 1985467 | 985 985 | 97.66 | Subject_030B_FE	Subject_089B_FE
1502190 1502364 | 2469502 2469328 | 175 175 | 92.57 | Subject_030B_FE	Subject_089B_FE
1502188 1502523 | 1985735 1986058 | 336 324 | 91.37 | Subject_030B_FE	Subject_089B_FE
1502188 1502522 | 2004805 2005091 | 335 287 | 82.39 | Subject_030B_FE	Subject_089B_FE
1502524 1502842 | 1986382 1986700 | 319 319 | 96.55 | Subject_030B_FE	Subject_089B_FE
1502525 1502842 | 2005417 2005734 | 318 318 | 97.48 | Subject_030B_FE	Subject_089B_FE
1502525 1502842 | 1423660 1423977 | 318 318 | 99.69 | Subject_030B_FE	Subject_089B_FE
1503677 1504358 | 2005765 2006587 | 682 823 | 80.56 | Subject_030B_FE	Subject_089B_FE
1503768 1504711 | 1424160 1425235 | 944 1076 | 81.01 | Subject_030B_FE	Subject_089B_FE
1503741 1503957 | 1986862 1987078 | 217 217 | 91.71 | Subject_030B_FE	Subject_089B_FE
1503939 1504460 | 1987154 1987669 | 522 516 | 91.79 | Subject_030B_FE	Subject_089B_FE
1503939 1504174 | 1515293 1515529 | 236 237 | 91.56 | Subject_030B_FE	Subject_089B_FE
1503955 1504174 | 2733514 2733734 | 220 221 | 89.19 | Subject_030B_FE	Subject_089B_FE
1505443 1505913 | 3216758 3216291 | 471 468 | 96.18 | Subject_030B_FE	Subject_089B_FE
1505645 1505770 | 2733730 2733855 | 126 126 | 98.41 | Subject_030B_FE	Subject_089B_FE
1505645 1505770 | 3335569 3335444 | 126 126 | 97.62 | Subject_030B_FE	Subject_089B_FE
1505645 1505774 | 1515525 1515654 | 130 130 | 97.69 | Subject_030B_FE	Subject_089B_FE
1505982 1506551 | 3216140 3215571 | 570 570 | 99.47 | Subject_030B_FE	Subject_089B_FE
1507299 1510980 | 1837791 1834110 | 3682 3682 | 99.32 | Subject_030B_FE	Subject_089B_FE
1507300 1510979 | 1830429 1834108 | 3680 3680 | 97.45 | Subject_030B_FE	Subject_089B_FE
1510980 1511416 | 3904073 3903637 | 437 437 | 99.77 | Subject_030B_FE	Subject_089B_FE
1511418 1512613 | 2647757 2646562 | 1196 1196 | 97.49 | Subject_030B_FE	Subject_089B_FE
1511489 1514154 | 2087881 2085265 | 2666 2617 | 95.65 | Subject_030B_FE	Subject_089B_FE
1514175 1514761 | 2646462 2645875 | 587 588 | 96.60 | Subject_030B_FE	Subject_089B_FE
1514274 1514443 | 2085176 2085007 | 170 170 | 95.88 | Subject_030B_FE	Subject_089B_FE
1514763 1516217 | 2904061 2905516 | 1455 1456 | 99.04 | Subject_030B_FE	Subject_089B_FE
1516268 1517088 | 3600620 3599801 | 821 820 | 98.05 | Subject_030B_FE	Subject_089B_FE
1516263 1517090 | 3603917 3603091 | 828 827 | 99.52 | Subject_030B_FE	Subject_089B_FE
1517090 1521143 | 1710466 1706413 | 4054 4054 | 99.28 | Subject_030B_FE	Subject_089B_FE
1517622 1520017 | 301277 303669 | 2396 2393 | 84.45 | Subject_030B_FE	Subject_089B_FE
1520141 1524289 | 303749 307900 | 4149 4152 | 88.50 | Subject_030B_FE	Subject_089B_FE
1521142 1522490 | 3053769 3055117 | 1349 1349 | 100.00 | Subject_030B_FE	Subject_089B_FE
1521145 1522491 | 3052424 3053770 | 1347 1347 | 98.74 | Subject_030B_FE	Subject_089B_FE
1522492 1525555 | 2028312 2025251 | 3064 3062 | 99.15 | Subject_030B_FE	Subject_089B_FE
1525555 1526469 | 3492649 3493563 | 915 915 | 99.89 | Subject_030B_FE	Subject_089B_FE
1525556 1526102 | 3826889 3826343 | 547 547 | 98.35 | Subject_030B_FE	Subject_089B_FE
1526463 1527077 | 3781417 3780803 | 615 615 | 99.67 | Subject_030B_FE	Subject_089B_FE
1525673 1530146 | 309316 313833 | 4474 4518 | 84.27 | Subject_030B_FE	Subject_089B_FE
1527078 1527824 | 3674615 3673869 | 747 747 | 99.73 | Subject_030B_FE	Subject_089B_FE
1527079 1527824 | 3675362 3674617 | 746 746 | 98.79 | Subject_030B_FE	Subject_089B_FE
1527825 1531065 | 1961957 1958718 | 3241 3240 | 99.60 | Subject_030B_FE	Subject_089B_FE
1532127 1533176 | 3352509 3353558 | 1050 1050 | 98.86 | Subject_030B_FE	Subject_089B_FE
1532511 1533219 | 316094 316810 | 709 717 | 88.47 | Subject_030B_FE	Subject_089B_FE
1533174 1535211 | 2506483 2504444 | 2038 2040 | 99.17 | Subject_030B_FE	Subject_089B_FE
1533361 1535425 | 316844 318907 | 2065 2064 | 90.71 | Subject_030B_FE	Subject_089B_FE
1535213 1539799 | 1564418 1569004 | 4587 4587 | 99.67 | Subject_030B_FE	Subject_089B_FE
1537897 1538311 | 3914723 3914309 | 415 415 | 99.04 | Subject_030B_FE	Subject_089B_FE
1538312 1539369 | 3336698 3337756 | 1058 1059 | 97.54 | Subject_030B_FE	Subject_089B_FE
1538877 1540696 | 322453 324221 | 1820 1769 | 90.77 | Subject_030B_FE	Subject_089B_FE
1539372 1541103 | 2772296 2770616 | 1732 1681 | 93.07 | Subject_030B_FE	Subject_089B_FE
1540076 1541942 | 2335975 2334161 | 1867 1815 | 94.48 | Subject_030B_FE	Subject_089B_FE
1540075 1540764 | 3724970 3725659 | 690 690 | 98.70 | Subject_030B_FE	Subject_089B_FE
1541106 1541926 | 3604734 3603914 | 821 821 | 99.51 | Subject_030B_FE	Subject_089B_FE
1546787 1547185 | 2334020 2333623 | 399 398 | 97.74 | Subject_030B_FE	Subject_089B_FE
1548427 1550274 | 946874 945011 | 1848 1864 | 97.27 | Subject_030B_FE	Subject_089B_FE
1548499 1548668 | 825824 825655 | 170 170 | 96.47 | Subject_030B_FE	Subject_089B_FE
1549792 1557785 | 825655 817650 | 7994 8006 | 98.99 | Subject_030B_FE	Subject_089B_FE
1557762 1558320 | 938470 937914 | 559 557 | 96.42 | Subject_030B_FE	Subject_089B_FE
1557766 1561185 | 1592752 1596170 | 3420 3419 | 98.16 | Subject_030B_FE	Subject_089B_FE
1557791 1559607 | 2570996 2572811 | 1817 1816 | 95.60 | Subject_030B_FE	Subject_089B_FE
1557816 1558779 | 3450458 3451421 | 964 964 | 94.31 | Subject_030B_FE	Subject_089B_FE
1558097 1558597 | 3815305 3815805 | 501 501 | 96.21 | Subject_030B_FE	Subject_089B_FE
1559131 1559660 | 2926844 2926315 | 530 530 | 98.30 | Subject_030B_FE	Subject_089B_FE
1561210 1563112 | 2634542 2632637 | 1903 1906 | 98.79 | Subject_030B_FE	Subject_089B_FE
1561186 1563394 | 1856028 1858240 | 2209 2213 | 96.84 | Subject_030B_FE	Subject_089B_FE
1563541 1566036 | 2265969 2263472 | 2496 2498 | 97.32 | Subject_030B_FE	Subject_089B_FE
1563700 1565238 | 2893248 2894796 | 1539 1549 | 97.10 | Subject_030B_FE	Subject_089B_FE
1565239 1566039 | 3625754 3626554 | 801 801 | 99.13 | Subject_030B_FE	Subject_089B_FE
1567285 1570359 | 2022177 2019103 | 3075 3075 | 99.06 | Subject_030B_FE	Subject_089B_FE
1567287 1568203 | 3482583 3481667 | 917 917 | 96.62 | Subject_030B_FE	Subject_089B_FE
1568514 1570357 | 2658943 2657100 | 1844 1844 | 97.13 | Subject_030B_FE	Subject_089B_FE
1570804 1572297 | 2940341 2938848 | 1494 1494 | 98.93 | Subject_030B_FE	Subject_089B_FE
1575631 1576043 | 3914726 3915138 | 413 413 | 97.82 | Subject_030B_FE	Subject_089B_FE
1576044 1576479 | 3904073 3904508 | 436 436 | 99.08 | Subject_030B_FE	Subject_089B_FE
1578494 1578905 | 2283169 2283580 | 412 412 | 98.06 | Subject_030B_FE	Subject_089B_FE
1578494 1579965 | 2958162 2959634 | 1472 1473 | 97.76 | Subject_030B_FE	Subject_089B_FE
1579315 1581301 | 2283621 2285607 | 1987 1987 | 99.40 | Subject_030B_FE	Subject_089B_FE
1579965 1581173 | 3190352 3191560 | 1209 1209 | 98.26 | Subject_030B_FE	Subject_089B_FE
1581175 1581635 | 3884742 3884282 | 461 461 | 98.92 | Subject_030B_FE	Subject_089B_FE
1582278 1585461 | 1990857 1994040 | 3184 3184 | 99.50 | Subject_030B_FE	Subject_089B_FE
1585462 1586097 | 3761486 3762122 | 636 637 | 98.12 | Subject_030B_FE	Subject_089B_FE
1585463 1586095 | 3762124 3762756 | 633 633 | 100.00 | Subject_030B_FE	Subject_089B_FE
1586098 1586529 | 3906240 3905809 | 432 432 | 99.77 | Subject_030B_FE	Subject_089B_FE
1586594 1587561 | 3364005 3363039 | 968 967 | 98.14 | Subject_030B_FE	Subject_089B_FE
1586593 1587561 | 3365048 3364081 | 969 968 | 98.97 | Subject_030B_FE	Subject_089B_FE
1587557 1588749 | 2918116 2919309 | 1193 1194 | 98.99 | Subject_030B_FE	Subject_089B_FE
1588374 1588775 | 3923765 3924166 | 402 402 | 97.26 | Subject_030B_FE	Subject_089B_FE
1589202 1590690 | 2944817 2946306 | 1489 1490 | 99.13 | Subject_030B_FE	Subject_089B_FE
1590691 1592272 | 2854008 2855593 | 1582 1586 | 97.74 | Subject_030B_FE	Subject_089B_FE
1590692 1592274 | 2861937 2860355 | 1583 1583 | 99.24 | Subject_030B_FE	Subject_089B_FE
1592275 1595430 | 1987670 1990856 | 3156 3187 | 98.59 | Subject_030B_FE	Subject_089B_FE
1595431 1595843 | 3917216 3917628 | 413 413 | 98.55 | Subject_030B_FE	Subject_089B_FE
1595433 1595842 | 3918458 3918867 | 410 410 | 97.80 | Subject_030B_FE	Subject_089B_FE
1595844 1597089 | 3149800 3148555 | 1246 1246 | 99.28 | Subject_030B_FE	Subject_089B_FE
1597090 1598251 | 3237902 3236741 | 1162 1162 | 99.48 | Subject_030B_FE	Subject_089B_FE
1598403 1600707 | 2352257 2349952 | 2305 2306 | 99.13 | Subject_030B_FE	Subject_089B_FE
1603954 1604375 | 3910947 3911368 | 422 422 | 98.82 | Subject_030B_FE	Subject_089B_FE
1604608 1604936 | 3955092 3955420 | 329 329 | 98.48 | Subject_030B_FE	Subject_089B_FE
1604609 1606912 | 1348278 1350581 | 2304 2304 | 98.13 | Subject_030B_FE	Subject_089B_FE
1604986 1605435 | 3889812 3890261 | 450 450 | 97.11 | Subject_030B_FE	Subject_089B_FE
1605022 1606654 | 2812046 2813678 | 1633 1633 | 97.24 | Subject_030B_FE	Subject_089B_FE
1606655 1606912 | 3193977 3194233 | 258 257 | 98.84 | Subject_030B_FE	Subject_089B_FE
1609405 1610368 | 3194186 3195184 | 964 999 | 93.81 | Subject_030B_FE	Subject_089B_FE
1609405 1613059 | 1350534 1354188 | 3655 3655 | 99.84 | Subject_030B_FE	Subject_089B_FE
1610370 1611982 | 2829959 2831571 | 1613 1613 | 97.21 | Subject_030B_FE	Subject_089B_FE
1612034 1612652 | 3775282 3774664 | 619 619 | 97.09 | Subject_030B_FE	Subject_089B_FE
1613450 1617538 | 1690104 1686016 | 4089 4089 | 99.02 | Subject_030B_FE	Subject_089B_FE
1617713 1618257 | 3828524 3829068 | 545 545 | 99.63 | Subject_030B_FE	Subject_089B_FE
1618519 1618914 | 3926163 3926558 | 396 396 | 90.43 | Subject_030B_FE	Subject_089B_FE
1620721 1621123 | 2877671 2878073 | 403 403 | 97.02 | Subject_030B_FE	Subject_089B_FE
1624286 1625956 | 1641582 1639899 | 1671 1684 | 95.79 | Subject_030B_FE	Subject_089B_FE
1624275 1624918 | 1256659 1257317 | 644 659 | 94.69 | Subject_030B_FE	Subject_089B_FE
1624470 1624708 | 1150690 1150929 | 239 240 | 84.30 | Subject_030B_FE	Subject_089B_FE
1624435 1624733 | 1533873 1534174 | 299 302 | 85.25 | Subject_030B_FE	Subject_089B_FE
1624992 1625936 | 2878291 2879235 | 945 945 | 98.73 | Subject_030B_FE	Subject_089B_FE
1624992 1625935 | 1258469 1259412 | 944 944 | 98.09 | Subject_030B_FE	Subject_089B_FE
1625957 1626914 | 3460060 3459103 | 958 958 | 99.16 | Subject_030B_FE	Subject_089B_FE
1628801 1629368 | 1929105 1928538 | 568 568 | 95.77 | Subject_030B_FE	Subject_089B_FE
1629602 1632009 | 1928324 1925917 | 2408 2408 | 97.34 | Subject_030B_FE	Subject_089B_FE
1629731 1630321 | 3794615 3795205 | 591 591 | 98.82 | Subject_030B_FE	Subject_089B_FE
1633894 1635002 | 2968413 2969521 | 1109 1109 | 97.02 | Subject_030B_FE	Subject_089B_FE
1634334 1635002 | 2220051 2219383 | 669 669 | 97.76 | Subject_030B_FE	Subject_089B_FE
1635099 1635449 | 2969517 2969867 | 351 351 | 99.43 | Subject_030B_FE	Subject_089B_FE
1635099 1637017 | 2219387 2217457 | 1919 1931 | 97.10 | Subject_030B_FE	Subject_089B_FE
1636119 1636667 | 3825248 3825796 | 549 549 | 98.00 | Subject_030B_FE	Subject_089B_FE
1636666 1637236 | 2381832 2381262 | 571 571 | 97.90 | Subject_030B_FE	Subject_089B_FE
1637109 1637751 | 3761486 3760844 | 643 643 | 99.38 | Subject_030B_FE	Subject_089B_FE
1637749 1640976 | 1143932 1147154 | 3228 3223 | 97.55 | Subject_030B_FE	Subject_089B_FE
1638844 1640771 | 1673678 1675604 | 1928 1927 | 96.47 | Subject_030B_FE	Subject_089B_FE
1640906 1641391 | 1151153 1151637 | 486 485 | 99.38 | Subject_030B_FE	Subject_089B_FE
1640906 1641497 | 1677188 1677801 | 592 614 | 93.16 | Subject_030B_FE	Subject_089B_FE
1642298 1643190 | 3519767 3520659 | 893 893 | 99.33 | Subject_030B_FE	Subject_089B_FE
1642298 1643830 | 1777548 1779081 | 1533 1534 | 95.76 | Subject_030B_FE	Subject_089B_FE
1643191 1643830 | 2235538 2236177 | 640 640 | 99.69 | Subject_030B_FE	Subject_089B_FE
1643193 1643836 | 2253398 2254040 | 644 643 | 98.76 | Subject_030B_FE	Subject_089B_FE
1643988 1645696 | 2254222 2255921 | 1709 1700 | 96.96 | Subject_030B_FE	Subject_089B_FE
1643988 1645519 | 1779353 1780910 | 1532 1558 | 96.08 | Subject_030B_FE	Subject_089B_FE
1643988 1645699 | 2236395 2238105 | 1712 1711 | 99.42 | Subject_030B_FE	Subject_089B_FE
1645633 1646033 | 1781009 1781409 | 401 401 | 97.76 | Subject_030B_FE	Subject_089B_FE
1645697 1646034 | 3952430 3952093 | 338 338 | 99.70 | Subject_030B_FE	Subject_089B_FE
1646138 1647226 | 3304344 3305432 | 1089 1089 | 99.08 | Subject_030B_FE	Subject_089B_FE
1646433 1646826 | 3725674 3726067 | 394 394 | 99.24 | Subject_030B_FE	Subject_089B_FE
1647229 1647960 | 3680564 3681301 | 732 738 | 97.29 | Subject_030B_FE	Subject_089B_FE
1647962 1649478 | 2899434 2897917 | 1517 1518 | 98.29 | Subject_030B_FE	Subject_089B_FE
1649291 1649581 | 3726062 3726352 | 291 291 | 97.59 | Subject_030B_FE	Subject_089B_FE
1649582 1650121 | 3835028 3834489 | 540 540 | 100.00 | Subject_030B_FE	Subject_089B_FE
1654117 1656022 | 2621239 2619334 | 1906 1906 | 98.37 | Subject_030B_FE	Subject_089B_FE
1654758 1655635 | 498492 497614 | 878 879 | 80.45 | Subject_030B_FE	Subject_089B_FE
1656023 1658976 | 2061555 2064515 | 2954 2961 | 99.19 | Subject_030B_FE	Subject_089B_FE
1656424 1656787 | 3942022 3942385 | 364 364 | 96.43 | Subject_030B_FE	Subject_089B_FE
1656429 1656784 | 3942385 3942740 | 356 356 | 98.31 | Subject_030B_FE	Subject_089B_FE
1656069 1657012 | 497089 496146 | 944 944 | 82.75 | Subject_030B_FE	Subject_089B_FE
1657406 1658894 | 495911 494424 | 1489 1488 | 91.61 | Subject_030B_FE	Subject_089B_FE
1658975 1661155 | 2406479 2408659 | 2181 2181 | 98.95 | Subject_030B_FE	Subject_089B_FE
1660216 1660680 | 494422 493958 | 465 465 | 91.01 | Subject_030B_FE	Subject_089B_FE
1661180 1663482 | 2354542 2352257 | 2303 2286 | 98.44 | Subject_030B_FE	Subject_089B_FE
1662474 1663468 | 492072 491078 | 995 995 | 90.08 | Subject_030B_FE	Subject_089B_FE
1663491 1664401 | 3485328 3484420 | 911 909 | 99.56 | Subject_030B_FE	Subject_089B_FE
1663598 1664400 | 3355899 3356701 | 803 803 | 97.51 | Subject_030B_FE	Subject_089B_FE
1664402 1665003 | 3786258 3785657 | 602 602 | 99.17 | Subject_030B_FE	Subject_089B_FE
1665003 1665788 | 3607193 3606376 | 786 818 | 93.64 | Subject_030B_FE	Subject_089B_FE
1665004 1665794 | 3640818 3640030 | 791 789 | 98.36 | Subject_030B_FE	Subject_089B_FE
1665287 1668676 | 488866 485534 | 3390 3333 | 85.50 | Subject_030B_FE	Subject_089B_FE
1665790 1666529 | 3679084 3678345 | 740 740 | 98.78 | Subject_030B_FE	Subject_089B_FE
1666528 1666958 | 3907533 3907103 | 431 431 | 99.54 | Subject_030B_FE	Subject_089B_FE
1666528 1666959 | 3907103 3906672 | 432 432 | 98.61 | Subject_030B_FE	Subject_089B_FE
1666960 1668675 | 2748537 2746822 | 1716 1716 | 98.95 | Subject_030B_FE	Subject_089B_FE
1668680 1670922 | 2384089 2386331 | 2243 2243 | 99.64 | Subject_030B_FE	Subject_089B_FE
1670220 1670920 | 3661817 3662518 | 701 702 | 97.01 | Subject_030B_FE	Subject_089B_FE
1670922 1672060 | 3260901 3259762 | 1139 1140 | 99.21 | Subject_030B_FE	Subject_089B_FE
1672338 1674450 | 1534426 1536535 | 2113 2110 | 94.94 | Subject_030B_FE	Subject_089B_FE
1672359 1672708 | 485504 485155 | 350 350 | 85.71 | Subject_030B_FE	Subject_089B_FE
1672804 1673832 | 484951 483938 | 1029 1014 | 85.23 | Subject_030B_FE	Subject_089B_FE
1674452 1675251 | 3628154 3627355 | 800 800 | 98.75 | Subject_030B_FE	Subject_089B_FE
1674539 1676202 | 483665 482002 | 1664 1664 | 97.24 | Subject_030B_FE	Subject_089B_FE
1675250 1676175 | 3480749 3479824 | 926 926 | 98.92 | Subject_030B_FE	Subject_089B_FE
1676175 1676866 | 3726352 3727043 | 692 692 | 99.28 | Subject_030B_FE	Subject_089B_FE
1676867 1678366 | 2934360 2935859 | 1500 1500 | 99.00 | Subject_030B_FE	Subject_089B_FE
1678366 1679079 | 3703147 3702434 | 714 714 | 98.04 | Subject_030B_FE	Subject_089B_FE
1678367 1680044 | 2775652 2773975 | 1678 1678 | 97.14 | Subject_030B_FE	Subject_089B_FE
1679080 1680042 | 3450459 3449497 | 963 963 | 99.58 | Subject_030B_FE	Subject_089B_FE
1680203 1680563 | 3941663 3941302 | 361 362 | 99.45 | Subject_030B_FE	Subject_089B_FE
1681156 1681535 | 3935028 3934649 | 380 380 | 99.47 | Subject_030B_FE	Subject_089B_FE
1683048 1686952 | 1754266 1750367 | 3905 3900 | 97.23 | Subject_030B_FE	Subject_089B_FE
1686953 1688100 | 3250612 3249465 | 1148 1148 | 99.39 | Subject_030B_FE	Subject_089B_FE
1688101 1688958 | 3561866 3561009 | 858 858 | 99.65 | Subject_030B_FE	Subject_089B_FE
1688959 1689781 | 3601445 3602268 | 823 824 | 98.79 | Subject_030B_FE	Subject_089B_FE
1691500 1692827 | 2762159 2763486 | 1328 1328 | 99.47 | Subject_030B_FE	Subject_089B_FE
1692827 1692905 | 2763776 2763854 | 79 79 | 100.00 | Subject_030B_FE	Subject_089B_FE
1692906 1693921 | 3396018 3397033 | 1016 1016 | 97.83 | Subject_030B_FE	Subject_089B_FE
1694206 1694646 | 3897920 3898360 | 441 441 | 99.32 | Subject_030B_FE	Subject_089B_FE
1694647 1695868 | 3184286 3185507 | 1222 1222 | 98.36 | Subject_030B_FE	Subject_089B_FE
1695114 1695862 | 3673868 3673120 | 749 749 | 98.13 | Subject_030B_FE	Subject_089B_FE
1696367 1697401 | 3379576 3380610 | 1035 1035 | 98.84 | Subject_030B_FE	Subject_089B_FE
1696371 1698445 | 2481828 2483902 | 2075 2075 | 98.07 | Subject_030B_FE	Subject_089B_FE
1698447 1701612 | 1997221 2000386 | 3166 3166 | 98.61 | Subject_030B_FE	Subject_089B_FE
1702638 1703488 | 3563575 3562725 | 851 851 | 98.94 | Subject_030B_FE	Subject_089B_FE
1703219 1704490 | 937460 936189 | 1272 1272 | 96.86 | Subject_030B_FE	Subject_089B_FE
1703489 1704582 | 3303249 3302156 | 1094 1094 | 99.82 | Subject_030B_FE	Subject_089B_FE
1703490 1704487 | 2260960 2259963 | 998 998 | 97.49 | Subject_030B_FE	Subject_089B_FE
1704485 1704798 | 928245 927932 | 314 314 | 97.45 | Subject_030B_FE	Subject_089B_FE
1704486 1704580 | 2258545 2258451 | 95 95 | 92.63 | Subject_030B_FE	Subject_089B_FE
1704917 1706426 | 2245769 2247277 | 1510 1509 | 99.34 | Subject_030B_FE	Subject_089B_FE
1706796 1710882 | 1698277 1694192 | 4087 4086 | 99.19 | Subject_030B_FE	Subject_089B_FE
1710883 1712189 | 2962566 2961260 | 1307 1307 | 99.69 | Subject_030B_FE	Subject_089B_FE
1710886 1713164 | 1665342 1663074 | 2279 2269 | 97.63 | Subject_030B_FE	Subject_089B_FE
1712414 1713172 | 1081092 1080334 | 759 759 | 98.81 | Subject_030B_FE	Subject_089B_FE
1714025 1715003 | 1662148 1661170 | 979 979 | 86.52 | Subject_030B_FE	Subject_089B_FE
1715002 1718596 | 1859637 1863231 | 3595 3595 | 99.28 | Subject_030B_FE	Subject_089B_FE
1718595 1719303 | 3713084 3713792 | 709 709 | 99.58 | Subject_030B_FE	Subject_089B_FE
1718589 1719808 | 3187922 3189140 | 1220 1219 | 98.69 | Subject_030B_FE	Subject_089B_FE
1719302 1719830 | 3845152 3844624 | 529 529 | 98.49 | Subject_030B_FE	Subject_089B_FE
1719303 1719809 | 3857614 3858120 | 507 507 | 99.80 | Subject_030B_FE	Subject_089B_FE
1719831 1723840 | 1681921 1686015 | 4010 4095 | 97.24 | Subject_030B_FE	Subject_089B_FE
1723841 1724169 | 3955751 3955423 | 329 329 | 100.00 | Subject_030B_FE	Subject_089B_FE
1723842 1724235 | 2682888 2682496 | 394 393 | 98.98 | Subject_030B_FE	Subject_089B_FE
1724168 1724235 | 3471423 3471356 | 68 68 | 98.53 | Subject_030B_FE	Subject_089B_FE
1724236 1724378 | 2981413 2981555 | 143 143 | 88.81 | Subject_030B_FE	Subject_089B_FE
1725793 1726157 | 1604222 1604586 | 365 365 | 97.53 | Subject_030B_FE	Subject_089B_FE
1726158 1727594 | 2682495 2681054 | 1437 1442 | 97.64 | Subject_030B_FE	Subject_089B_FE
1726158 1727026 | 3471355 3470482 | 869 874 | 98.74 | Subject_030B_FE	Subject_089B_FE
1727024 1727592 | 3808528 3809096 | 569 569 | 98.42 | Subject_030B_FE	Subject_089B_FE
1727027 1727594 | 3810234 3809667 | 568 568 | 100.00 | Subject_030B_FE	Subject_089B_FE
1737619 1737964 | 2160951 2160606 | 346 346 | 99.13 | Subject_030B_FE	Subject_089B_FE
1737965 1739945 | 2160180 2158200 | 1981 1981 | 98.84 | Subject_030B_FE	Subject_089B_FE
1739945 1742732 | 2138813 2136026 | 2788 2788 | 97.49 | Subject_030B_FE	Subject_089B_FE
1739998 1741154 | 3115537 3114381 | 1157 1157 | 97.93 | Subject_030B_FE	Subject_089B_FE
1740544 1742789 | 2390822 2388577 | 2246 2246 | 97.24 | Subject_030B_FE	Subject_089B_FE
1741159 1742784 | 2818573 2816948 | 1626 1626 | 96.62 | Subject_030B_FE	Subject_089B_FE
1743267 1745843 | 2222639 2220064 | 2577 2576 | 99.42 | Subject_030B_FE	Subject_089B_FE
1743846 1744661 | 3608826 3608011 | 816 816 | 98.77 | Subject_030B_FE	Subject_089B_FE
1744662 1746687 | 2067475 2065378 | 2026 2098 | 94.95 | Subject_030B_FE	Subject_089B_FE
1744663 1746179 | 2152675 2151088 | 1517 1588 | 93.07 | Subject_030B_FE	Subject_089B_FE
1745097 1745576 | 3875844 3875365 | 480 480 | 97.71 | Subject_030B_FE	Subject_089B_FE
1745840 1746708 | 3441742 3440873 | 869 870 | 99.89 | Subject_030B_FE	Subject_089B_FE
1747807 1747935 | 32064 32191 | 129 128 | 96.90 | Subject_030B_FE	Subject_089B_FE
1751440 1751854 | 3913893 3914308 | 415 416 | 96.15 | Subject_030B_FE	Subject_089B_FE
1751855 1752234 | 3933891 3933512 | 380 380 | 98.42 | Subject_030B_FE	Subject_089B_FE
1752235 1754068 | 2671858 2670015 | 1834 1844 | 97.07 | Subject_030B_FE	Subject_089B_FE
1752236 1754069 | 2668168 2666325 | 1834 1844 | 98.43 | Subject_030B_FE	Subject_089B_FE
1753580 1754024 | 447617 447173 | 445 445 | 97.08 | Subject_030B_FE	Subject_089B_FE
1754335 1755295 | 3456222 3457182 | 961 961 | 99.79 | Subject_030B_FE	Subject_089B_FE
1755482 1755954 | 3878212 3877741 | 473 472 | 97.89 | Subject_030B_FE	Subject_089B_FE
1755955 1756615 | 3743967 3744627 | 661 661 | 99.85 | Subject_030B_FE	Subject_089B_FE
1755959 1756614 | 3744632 3745287 | 656 656 | 96.80 | Subject_030B_FE	Subject_089B_FE
1756728 1757966 | 3157252 3158490 | 1239 1239 | 99.44 | Subject_030B_FE	Subject_089B_FE
1757441 1757827 | 3928524 3928910 | 387 387 | 96.90 | Subject_030B_FE	Subject_089B_FE
1757442 1758246 | 3614505 3615309 | 805 805 | 97.76 | Subject_030B_FE	Subject_089B_FE
1758491 1760500 | 2548935 2550944 | 2010 2010 | 98.11 | Subject_030B_FE	Subject_089B_FE
1758811 1759405 | 3792830 3793424 | 595 595 | 97.98 | Subject_030B_FE	Subject_089B_FE
1760156 1761940 | 2324188 2325926 | 1785 1739 | 89.41 | Subject_030B_FE	Subject_089B_FE
1760956 1764650 | 1826727 1830427 | 3695 3701 | 98.03 | Subject_030B_FE	Subject_089B_FE
1764600 1764744 | 3333157 3333301 | 145 145 | 92.47 | Subject_030B_FE	Subject_089B_FE
1764599 1764744 | 3748087 3747941 | 146 147 | 89.26 | Subject_030B_FE	Subject_089B_FE
1764600 1764744 | 1941602 1941746 | 145 145 | 91.03 | Subject_030B_FE	Subject_089B_FE
1765121 1766104 | 3425095 3426078 | 984 984 | 99.59 | Subject_030B_FE	Subject_089B_FE
1766105 1767234 | 3111802 3112931 | 1130 1130 | 99.12 | Subject_030B_FE	Subject_089B_FE
1767296 1768700 | 3002684 3004088 | 1405 1405 | 99.57 | Subject_030B_FE	Subject_089B_FE
1767297 1768699 | 3004090 3005492 | 1403 1403 | 97.58 | Subject_030B_FE	Subject_089B_FE
1768701 1770733 | 2542914 2540906 | 2033 2009 | 97.93 | Subject_030B_FE	Subject_089B_FE
1770734 1772190 | 2971322 2969866 | 1457 1457 | 98.63 | Subject_030B_FE	Subject_089B_FE
1770734 1772644 | 2566881 2564971 | 1911 1911 | 97.38 | Subject_030B_FE	Subject_089B_FE
1772185 1773649 | 2965496 2964031 | 1465 1466 | 99.18 | Subject_030B_FE	Subject_089B_FE
1773028 1773648 | 3552135 3551515 | 621 621 | 97.58 | Subject_030B_FE	Subject_089B_FE
1773650 1774108 | 3888889 3888431 | 459 459 | 100.00 | Subject_030B_FE	Subject_089B_FE
1774108 1774876 | 3657157 3656389 | 769 769 | 98.05 | Subject_030B_FE	Subject_089B_FE
1774112 1774875 | 3654856 3655619 | 764 764 | 98.04 | Subject_030B_FE	Subject_089B_FE
1774987 1775519 | 3839314 3838782 | 533 533 | 99.81 | Subject_030B_FE	Subject_089B_FE
1774988 1775451 | 1690106 1690569 | 464 464 | 98.71 | Subject_030B_FE	Subject_089B_FE
1775520 1777546 | 2518675 2520701 | 2027 2027 | 98.91 | Subject_030B_FE	Subject_089B_FE
1776637 1777867 | 213845 212615 | 1231 1231 | 82.59 | Subject_030B_FE	Subject_089B_FE
1777546 1778686 | 3262040 3260900 | 1141 1141 | 99.47 | Subject_030B_FE	Subject_089B_FE
1777547 1778683 | 3256339 3257478 | 1137 1140 | 96.84 | Subject_030B_FE	Subject_089B_FE
1778682 1779729 | 3358794 3357748 | 1048 1047 | 96.56 | Subject_030B_FE	Subject_089B_FE
1779729 1780922 | 3208408 3209601 | 1194 1194 | 97.57 | Subject_030B_FE	Subject_089B_FE
1779733 1780924 | 3210794 3209604 | 1192 1191 | 97.23 | Subject_030B_FE	Subject_089B_FE
1780925 1781391 | 3881026 3881492 | 467 467 | 97.86 | Subject_030B_FE	Subject_089B_FE
1781393 1782187 | 3628951 3629745 | 795 795 | 97.99 | Subject_030B_FE	Subject_089B_FE
1782179 1783158 | 3431973 3432952 | 980 980 | 97.04 | Subject_030B_FE	Subject_089B_FE
1782479 1783196 | 189679 188962 | 718 718 | 84.56 | Subject_030B_FE	Subject_089B_FE
1783936 1785046 | 188184 187074 | 1111 1111 | 84.44 | Subject_030B_FE	Subject_089B_FE
1786805 1787654 | 3565286 3564436 | 850 851 | 98.35 | Subject_030B_FE	Subject_089B_FE
1787136 1787653 | 3128954 3128437 | 518 518 | 96.33 | Subject_030B_FE	Subject_089B_FE
1788217 1790272 | 784711 782655 | 2056 2057 | 99.22 | Subject_030B_FE	Subject_089B_FE
1790256 1790415 | 779246 779087 | 160 160 | 91.25 | Subject_030B_FE	Subject_089B_FE
1796209 1802279 | 993282 999350 | 6071 6069 | 97.07 | Subject_030B_FE	Subject_089B_FE
1802267 1803679 | 1000928 1002340 | 1413 1413 | 98.87 | Subject_030B_FE	Subject_089B_FE
1802816 1803675 | 2252532 2253391 | 860 860 | 97.21 | Subject_030B_FE	Subject_089B_FE
1804839 1809388 | 1461790 1466337 | 4550 4548 | 96.70 | Subject_030B_FE	Subject_089B_FE
1809471 1810044 | 1466334 1466907 | 574 574 | 98.08 | Subject_030B_FE	Subject_089B_FE
1813858 1814624 | 3659459 3658694 | 767 766 | 97.65 | Subject_030B_FE	Subject_089B_FE
1813859 1814625 | 3660225 3659460 | 767 766 | 99.35 | Subject_030B_FE	Subject_089B_FE
1814626 1815597 | 3442713 3441742 | 972 972 | 99.69 | Subject_030B_FE	Subject_089B_FE
1815599 1819476 | 1754268 1758164 | 3878 3897 | 97.75 | Subject_030B_FE	Subject_089B_FE
1816765 1816873 | 2102210 2102318 | 109 109 | 93.58 | Subject_030B_FE	Subject_089B_FE
1820575 1822285 | 2748538 2750245 | 1711 1708 | 96.33 | Subject_030B_FE	Subject_089B_FE
1822518 1823745 | 3173286 3172059 | 1228 1228 | 99.35 | Subject_030B_FE	Subject_089B_FE
1823770 1825379 | 2831572 2833181 | 1610 1610 | 98.01 | Subject_030B_FE	Subject_089B_FE
1823771 1824741 | 3443685 3444655 | 971 971 | 99.49 | Subject_030B_FE	Subject_089B_FE
1824742 1825435 | 3723582 3724275 | 694 694 | 99.86 | Subject_030B_FE	Subject_089B_FE
1824743 1825380 | 3759572 3760209 | 638 638 | 98.12 | Subject_030B_FE	Subject_089B_FE
1825433 1826704 | 3129702 3130973 | 1272 1272 | 99.29 | Subject_030B_FE	Subject_089B_FE
1826703 1827689 | 3422138 3423124 | 987 987 | 99.80 | Subject_030B_FE	Subject_089B_FE
1826702 1827690 | 3423123 3424111 | 989 989 | 97.27 | Subject_030B_FE	Subject_089B_FE
1827995 1829076 | 3323862 3324943 | 1082 1082 | 99.63 | Subject_030B_FE	Subject_089B_FE
1828001 1829072 | 3322792 3323863 | 1072 1072 | 97.48 | Subject_030B_FE	Subject_089B_FE
1829541 1830093 | 3819743 3820295 | 553 553 | 97.47 | Subject_030B_FE	Subject_089B_FE
1829543 1830094 | 3818639 3819190 | 552 552 | 99.09 | Subject_030B_FE	Subject_089B_FE
1830095 1836026 | 1342343 1348276 | 5932 5934 | 99.19 | Subject_030B_FE	Subject_089B_FE
1835460 1837201 | 5810 7549 | 1742 1740 | 88.84 | Subject_030B_FE	Subject_089B_FE
1836029 1836723 | 3720801 3721495 | 695 695 | 96.12 | Subject_030B_FE	Subject_089B_FE
1841788 1843458 | 2785693 2784022 | 1671 1672 | 97.49 | Subject_030B_FE	Subject_089B_FE
1841794 1843454 | 2785692 2787353 | 1661 1662 | 95.61 | Subject_030B_FE	Subject_089B_FE
1842570 1843528 | 3399119 3400077 | 959 959 | 98.75 | Subject_030B_FE	Subject_089B_FE
1842716 1844068 | 8700 10039 | 1353 1340 | 84.04 | Subject_030B_FE	Subject_089B_FE
1843527 1844758 | 3165904 3167135 | 1232 1232 | 99.51 | Subject_030B_FE	Subject_089B_FE
1846246 1847060 | 12269 13083 | 815 815 | 90.20 | Subject_030B_FE	Subject_089B_FE
1846718 1847533 | 3607195 3608010 | 816 816 | 95.83 | Subject_030B_FE	Subject_089B_FE
1847169 1849272 | 13186 15298 | 2104 2113 | 87.58 | Subject_030B_FE	Subject_089B_FE
1848010 1849015 | 3410173 3411178 | 1006 1006 | 99.50 | Subject_030B_FE	Subject_089B_FE
1848402 1849013 | 3774662 3774051 | 612 612 | 96.41 | Subject_030B_FE	Subject_089B_FE
1849016 1849992 | 3437845 3436869 | 977 977 | 99.39 | Subject_030B_FE	Subject_089B_FE
1849992 1850775 | 3645521 3646304 | 784 784 | 99.62 | Subject_030B_FE	Subject_089B_FE
1850648 1851689 | 105911 106936 | 1042 1026 | 90.12 | Subject_030B_FE	Subject_089B_FE
1856867 1856958 | 113274 113365 | 92 92 | 98.91 | Subject_030B_FE	Subject_089B_FE
1856928 1858590 | 116042 117703 | 1663 1662 | 95.79 | Subject_030B_FE	Subject_089B_FE
1858132 1858589 | 1526998 1526541 | 458 458 | 98.69 | Subject_030B_FE	Subject_089B_FE
1858622 1862213 | 1526263 1522704 | 3592 3560 | 97.58 | Subject_030B_FE	Subject_089B_FE
1859392 1861642 | 117709 119966 | 2251 2258 | 89.60 | Subject_030B_FE	Subject_089B_FE
1860321 1861452 | 3272256 3273387 | 1132 1132 | 98.14 | Subject_030B_FE	Subject_089B_FE
1860321 1861454 | 3269990 3271123 | 1134 1134 | 98.06 | Subject_030B_FE	Subject_089B_FE
1861454 1861776 | 3757653 3757975 | 323 323 | 99.38 | Subject_030B_FE	Subject_089B_FE
1861777 1862129 | 3757942 3758294 | 353 353 | 98.02 | Subject_030B_FE	Subject_089B_FE
1862208 1862431 | 1522445 1522222 | 224 224 | 97.77 | Subject_030B_FE	Subject_089B_FE
1862774 1864318 | 2897891 2896347 | 1545 1545 | 98.83 | Subject_030B_FE	Subject_089B_FE
1863002 1864317 | 3084354 3083039 | 1316 1316 | 97.87 | Subject_030B_FE	Subject_089B_FE
1864318 1865083 | 3661757 3660992 | 766 766 | 99.61 | Subject_030B_FE	Subject_089B_FE
1864528 1865101 | 122494 123080 | 574 587 | 83.02 | Subject_030B_FE	Subject_089B_FE
1865478 1869341 | 1777547 1773684 | 3864 3864 | 99.25 | Subject_030B_FE	Subject_089B_FE
1865785 1868280 | 123790 126322 | 2496 2533 | 84.59 | Subject_030B_FE	Subject_089B_FE
1869720 1870822 | 3297780 3298888 | 1103 1109 | 98.38 | Subject_030B_FE	Subject_089B_FE
1870297 1870592 | 131052 131347 | 296 296 | 89.90 | Subject_030B_FE	Subject_089B_FE
1871286 1874039 | 2155439 2152677 | 2754 2763 | 97.37 | Subject_030B_FE	Subject_089B_FE
1871288 1871982 | 3341979 3341278 | 695 702 | 97.15 | Subject_030B_FE	Subject_089B_FE
1873927 1877957 | 1722578 1718549 | 4031 4030 | 97.42 | Subject_030B_FE	Subject_089B_FE
1876873 1878885 | 619099 617095 | 2013 2005 | 90.53 | Subject_030B_FE	Subject_089B_FE
1876959 1878885 | 1487362 1485451 | 1927 1912 | 95.17 | Subject_030B_FE	Subject_089B_FE
1878923 1884341 | 616325 610937 | 5419 5389 | 90.55 | Subject_030B_FE	Subject_089B_FE
1878923 1881302 | 1484681 1482266 | 2380 2416 | 94.50 | Subject_030B_FE	Subject_089B_FE
1882306 1883141 | 3552381 3553246 | 836 866 | 96.07 | Subject_030B_FE	Subject_089B_FE
1883529 1884280 | 3671616 3672367 | 752 752 | 97.87 | Subject_030B_FE	Subject_089B_FE
1883530 1884341 | 2675541 2674730 | 812 812 | 96.92 | Subject_030B_FE	Subject_089B_FE
1895113 1895633 | 3850407 3850927 | 521 521 | 99.81 | Subject_030B_FE	Subject_089B_FE
1895633 1897657 | 2522726 2524750 | 2025 2025 | 97.63 | Subject_030B_FE	Subject_089B_FE
1898185 1898663 | 1605084 1605559 | 479 476 | 90.23 | Subject_030B_FE	Subject_089B_FE
1898666 1900467 | 1606726 1608530 | 1802 1805 | 97.29 | Subject_030B_FE	Subject_089B_FE
1900453 1901023 | 1608963 1609533 | 571 571 | 99.30 | Subject_030B_FE	Subject_089B_FE
1901020 1901561 | 3831246 3830705 | 542 542 | 94.65 | Subject_030B_FE	Subject_089B_FE
1901564 1902309 | 3676856 3677600 | 746 745 | 99.06 | Subject_030B_FE	Subject_089B_FE
1903744 1905424 | 351207 352807 | 1681 1601 | 86.02 | Subject_030B_FE	Subject_089B_FE
1905681 1907565 | 2410927 2409042 | 1885 1886 | 94.91 | Subject_030B_FE	Subject_089B_FE
1906860 1907565 | 3366090 3365385 | 706 706 | 94.77 | Subject_030B_FE	Subject_089B_FE
1907767 1908351 | 137440 136856 | 585 585 | 84.84 | Subject_030B_FE	Subject_089B_FE
1910194 1912660 | 2102590 2105055 | 2467 2466 | 97.57 | Subject_030B_FE	Subject_089B_FE
1910420 1912660 | 2397545 2395306 | 2241 2240 | 98.66 | Subject_030B_FE	Subject_089B_FE
1910416 1911654 | 3162200 3163437 | 1239 1238 | 97.09 | Subject_030B_FE	Subject_089B_FE
1911502 1912903 | 2999872 3001274 | 1402 1403 | 97.58 | Subject_030B_FE	Subject_089B_FE
1921859 1922783 | 2004779 2005703 | 925 925 | 89.19 | Subject_030B_FE	Subject_089B_FE
1922019 1922783 | 1985905 1986669 | 765 765 | 90.98 | Subject_030B_FE	Subject_089B_FE
1922019 1922783 | 1423182 1423946 | 765 765 | 91.24 | Subject_030B_FE	Subject_089B_FE
1925427 1932068 | 1063715 1057078 | 6642 6638 | 94.95 | Subject_030B_FE	Subject_089B_FE
1932111 1934081 | 1057101 1055130 | 1971 1972 | 98.48 | Subject_030B_FE	Subject_089B_FE
1934220 1935074 | 3569562 3568708 | 855 855 | 99.77 | Subject_030B_FE	Subject_089B_FE
1934223 1934322 | 2302571 2302472 | 100 100 | 99.00 | Subject_030B_FE	Subject_089B_FE
1934327 1935076 | 2300908 2300159 | 750 750 | 98.13 | Subject_030B_FE	Subject_089B_FE
1934392 1936693 | 49997 52294 | 2302 2298 | 89.46 | Subject_030B_FE	Subject_089B_FE
1934933 1935490 | 3813626 3813069 | 558 558 | 81.93 | Subject_030B_FE	Subject_089B_FE
1935535 1935858 | 3958692 3958369 | 324 324 | 88.27 | Subject_030B_FE	Subject_089B_FE
1936748 1941392 | 1550546 1555190 | 4645 4645 | 99.18 | Subject_030B_FE	Subject_089B_FE
1936720 1939842 | 76137 79261 | 3123 3125 | 92.58 | Subject_030B_FE	Subject_089B_FE
1941393 1948383 | 1231634 1238626 | 6991 6993 | 99.24 | Subject_030B_FE	Subject_089B_FE
1941394 1945433 | 1159179 1155138 | 4040 4042 | 95.05 | Subject_030B_FE	Subject_089B_FE
1945478 1948505 | 1154958 1151930 | 3028 3029 | 97.82 | Subject_030B_FE	Subject_089B_FE
1946139 1946321 | 85743 85930 | 183 188 | 86.70 | Subject_030B_FE	Subject_089B_FE
1948696 1948846 | 1627719 1627568 | 151 152 | 91.50 | Subject_030B_FE	Subject_089B_FE
1948625 1949627 | 2094876 2093929 | 1003 948 | 88.77 | Subject_030B_FE	Subject_089B_FE
1948927 1949306 | 1627371 1626992 | 380 380 | 95.26 | Subject_030B_FE	Subject_089B_FE
1948936 1949125 | 2506661 2506484 | 190 178 | 86.32 | Subject_030B_FE	Subject_089B_FE
1949013 1949477 | 846400 845935 | 465 466 | 87.98 | Subject_030B_FE	Subject_089B_FE
1949307 1949627 | 1174111 1173728 | 321 384 | 80.21 | Subject_030B_FE	Subject_089B_FE
1949633 1949784 | 2445698 2445848 | 152 151 | 94.74 | Subject_030B_FE	Subject_089B_FE
1949633 1949810 | 684844 685020 | 178 177 | 92.70 | Subject_030B_FE	Subject_089B_FE
1950007 1950081 | 43705 43631 | 75 75 | 98.67 | Subject_030B_FE	Subject_089B_FE
1952067 1954879 | 1395807 1398592 | 2813 2786 | 98.61 | Subject_030B_FE	Subject_089B_FE
1955849 1956112 | 1714112 1713849 | 264 264 | 89.02 | Subject_030B_FE	Subject_089B_FE
1962060 1963877 | 2690207 2692025 | 1818 1819 | 97.47 | Subject_030B_FE	Subject_089B_FE
1962099 1963880 | 2713608 2715389 | 1782 1782 | 99.16 | Subject_030B_FE	Subject_089B_FE
1963975 1964759 | 3639249 3640033 | 785 785 | 98.47 | Subject_030B_FE	Subject_089B_FE
1965916 1966697 | 3647085 3646304 | 782 782 | 99.87 | Subject_030B_FE	Subject_089B_FE
1967331 1970855 | 1881025 1884536 | 3525 3512 | 98.27 | Subject_030B_FE	Subject_089B_FE
1967332 1968217 | 3531344 3530459 | 886 886 | 98.08 | Subject_030B_FE	Subject_089B_FE
1969013 1969101 | 2568145 2568233 | 89 89 | 100.00 | Subject_030B_FE	Subject_089B_FE
1971534 1975950 | 1609532 1613948 | 4417 4417 | 98.35 | Subject_030B_FE	Subject_089B_FE
1973085 1975001 | 2613597 2611681 | 1917 1917 | 97.29 | Subject_030B_FE	Subject_089B_FE
1975002 1977257 | 2419766 2421956 | 2256 2191 | 94.15 | Subject_030B_FE	Subject_089B_FE
1975947 1977257 | 3149797 3151044 | 1311 1248 | 91.91 | Subject_030B_FE	Subject_089B_FE
1975953 1977282 | 3065821 3064492 | 1330 1330 | 99.40 | Subject_030B_FE	Subject_089B_FE
1977283 1978590 | 3097495 3098802 | 1308 1308 | 99.69 | Subject_030B_FE	Subject_089B_FE
1978591 1979633 | 3359836 3360878 | 1043 1043 | 99.23 | Subject_030B_FE	Subject_089B_FE
1979889 1980754 | 3553247 3554111 | 866 865 | 96.88 | Subject_030B_FE	Subject_089B_FE
1984880 1985444 | 413280 412716 | 565 565 | 85.84 | Subject_030B_FE	Subject_089B_FE
1985520 1986121 | 412290 411686 | 602 605 | 91.91 | Subject_030B_FE	Subject_089B_FE
1986195 1986505 | 2950771 2950461 | 311 311 | 96.78 | Subject_030B_FE	Subject_089B_FE
1986223 1986505 | 411332 411050 | 283 283 | 94.70 | Subject_030B_FE	Subject_089B_FE
1986512 1988992 | 2188393 2190873 | 2481 2481 | 99.52 | Subject_030B_FE	Subject_089B_FE
1986848 1988089 | 3152287 3153528 | 1242 1242 | 98.55 | Subject_030B_FE	Subject_089B_FE
1988168 1988967 | 3596501 3595702 | 800 800 | 97.88 | Subject_030B_FE	Subject_089B_FE
1988993 1989854 | 3556707 3557568 | 862 862 | 99.42 | Subject_030B_FE	Subject_089B_FE
1989880 1991569 | 2767235 2768925 | 1690 1691 | 98.76 | Subject_030B_FE	Subject_089B_FE
1992266 1992992 | 3693033 3692307 | 727 727 | 98.76 | Subject_030B_FE	Subject_089B_FE
1992993 1993859 | 3567000 3566147 | 867 854 | 97.00 | Subject_030B_FE	Subject_089B_FE
1994240 1995104 | 3557569 3558431 | 865 863 | 99.08 | Subject_030B_FE	Subject_089B_FE
1994241 1995831 | 2852419 2854011 | 1591 1593 | 98.06 | Subject_030B_FE	Subject_089B_FE
1995106 1995957 | 3567856 3568707 | 852 852 | 99.77 | Subject_030B_FE	Subject_089B_FE
1995105 1995826 | 3698107 3698828 | 722 722 | 98.06 | Subject_030B_FE	Subject_089B_FE
1995959 1997465 | 2920821 2922327 | 1507 1507 | 99.47 | Subject_030B_FE	Subject_089B_FE
1997465 1998305 | 3584820 3583980 | 841 841 | 98.81 | Subject_030B_FE	Subject_089B_FE
1997467 1998307 | 3583976 3583136 | 841 841 | 99.17 | Subject_030B_FE	Subject_089B_FE
1998630 2000061 | 2985713 2987145 | 1432 1433 | 99.44 | Subject_030B_FE	Subject_089B_FE
1998631 1999880 | 3147305 3148554 | 1250 1250 | 97.92 | Subject_030B_FE	Subject_089B_FE
2000061 2002255 | 2421956 2424147 | 2195 2192 | 99.04 | Subject_030B_FE	Subject_089B_FE
2003308 2004825 | 2900978 2899435 | 1518 1544 | 97.60 | Subject_030B_FE	Subject_089B_FE
2004396 2004635 | 347960 348218 | 240 259 | 84.94 | Subject_030B_FE	Subject_089B_FE
2005522 2006223 | 3713792 3714493 | 702 702 | 97.44 | Subject_030B_FE	Subject_089B_FE
2006262 2007979 | 1166675 1164958 | 1718 1718 | 99.42 | Subject_030B_FE	Subject_089B_FE
2008076 2008175 | 664825 664924 | 100 100 | 99.00 | Subject_030B_FE	Subject_089B_FE
2008177 2013959 | 1164962 1159181 | 5783 5782 | 99.14 | Subject_030B_FE	Subject_089B_FE
2014741 2015565 | 3598152 3597328 | 825 825 | 99.27 | Subject_030B_FE	Subject_089B_FE
2014788 2016691 | 2617422 2619332 | 1904 1911 | 97.54 | Subject_030B_FE	Subject_089B_FE
2015566 2017080 | 2908665 2907134 | 1515 1532 | 97.45 | Subject_030B_FE	Subject_089B_FE
2033694 2035161 | 2961101 2959634 | 1468 1468 | 97.62 | Subject_030B_FE	Subject_089B_FE
2035784 2036837 | 3343038 3344091 | 1054 1054 | 96.68 | Subject_030B_FE	Subject_089B_FE
2035868 2036836 | 3444656 3445624 | 969 969 | 98.86 | Subject_030B_FE	Subject_089B_FE
2037312 2038343 | 3378544 3377512 | 1032 1033 | 99.32 | Subject_030B_FE	Subject_089B_FE
2038728 2039888 | 3242543 3241382 | 1161 1162 | 99.05 | Subject_030B_FE	Subject_089B_FE
2040185 2041049 | 3556705 3555842 | 865 864 | 99.31 | Subject_030B_FE	Subject_089B_FE
2041769 2046786 | 1497494 1492463 | 5018 5032 | 98.63 | Subject_030B_FE	Subject_089B_FE
2047052 2047830 | 3067152 3066372 | 779 781 | 98.98 | Subject_030B_FE	Subject_089B_FE
2047999 2049087 | 3308707 3309795 | 1089 1089 | 98.53 | Subject_030B_FE	Subject_089B_FE
2049089 2050588 | 1578127 1579633 | 1500 1507 | 96.88 | Subject_030B_FE	Subject_089B_FE
2051764 2052096 | 3089951 3089619 | 333 333 | 98.20 | Subject_030B_FE	Subject_089B_FE
2051764 2052096 | 3122406 3122074 | 333 333 | 99.70 | Subject_030B_FE	Subject_089B_FE
2057890 2058409 | 2590423 2590940 | 520 518 | 92.13 | Subject_030B_FE	Subject_089B_FE
2058083 2058299 | 2047052 2046836 | 217 217 | 84.40 | Subject_030B_FE	Subject_089B_FE
2058331 2059278 | 1579727 1580680 | 948 954 | 95.81 | Subject_030B_FE	Subject_089B_FE
2061263 2063050 | 1580866 1582653 | 1788 1788 | 97.43 | Subject_030B_FE	Subject_089B_FE
2061560 2063398 | 2625050 2626954 | 1839 1905 | 93.60 | Subject_030B_FE	Subject_089B_FE
2064328 2065618 | 1378100 1376810 | 1291 1291 | 98.68 | Subject_030B_FE	Subject_089B_FE
2065837 2066569 | 3688659 3687927 | 733 733 | 99.45 | Subject_030B_FE	Subject_089B_FE
2067588 2069984 | 2312177 2314573 | 2397 2397 | 99.21 | Subject_030B_FE	Subject_089B_FE
2070210 2071139 | 3475183 3476112 | 930 930 | 98.92 | Subject_030B_FE	Subject_089B_FE
2071139 2072302 | 3235577 3234414 | 1164 1164 | 98.11 | Subject_030B_FE	Subject_089B_FE
2071514 2072301 | 3637675 3636888 | 788 788 | 98.35 | Subject_030B_FE	Subject_089B_FE
2071516 2072361 | 3575518 3576363 | 846 846 | 97.75 | Subject_030B_FE	Subject_089B_FE
2072363 2079056 | 1266105 1259414 | 6694 6692 | 98.58 | Subject_030B_FE	Subject_089B_FE
2079057 2081577 | 646282 648802 | 2521 2521 | 99.29 | Subject_030B_FE	Subject_089B_FE
2079059 2080053 | 3415190 3416182 | 995 993 | 97.89 | Subject_030B_FE	Subject_089B_FE
2079310 2081550 | 362127 364367 | 2241 2241 | 85.66 | Subject_030B_FE	Subject_089B_FE
2080053 2081568 | 774056 772540 | 1516 1517 | 97.56 | Subject_030B_FE	Subject_089B_FE
2080055 2081568 | 1120648 1122162 | 1514 1515 | 97.16 | Subject_030B_FE	Subject_089B_FE
2084026 2085630 | 2841223 2839619 | 1605 1605 | 98.94 | Subject_030B_FE	Subject_089B_FE
2086175 2090198 | 1726603 1722580 | 4024 4024 | 99.70 | Subject_030B_FE	Subject_089B_FE
2086176 2089644 | 1888044 1884538 | 3469 3507 | 97.58 | Subject_030B_FE	Subject_089B_FE
2090199 2091937 | 2731248 2729510 | 1739 1739 | 99.25 | Subject_030B_FE	Subject_089B_FE
2092025 2092976 | 2914766 2913815 | 952 952 | 98.00 | Subject_030B_FE	Subject_089B_FE
2093080 2093527 | 2913698 2913251 | 448 448 | 99.33 | Subject_030B_FE	Subject_089B_FE
2093529 2094332 | 3618530 3619333 | 804 804 | 99.88 | Subject_030B_FE	Subject_089B_FE
2095805 2096848 | 3360879 3361922 | 1044 1044 | 98.66 | Subject_030B_FE	Subject_089B_FE
2096119 2096847 | 3690120 3690848 | 729 729 | 96.98 | Subject_030B_FE	Subject_089B_FE
2096110 2097201 | 3314134 3315226 | 1092 1093 | 97.71 | Subject_030B_FE	Subject_089B_FE
2097201 2100088 | 2085006 2082119 | 2888 2888 | 99.03 | Subject_030B_FE	Subject_089B_FE
2101661 2105072 | 1915575 1912162 | 3412 3414 | 99.03 | Subject_030B_FE	Subject_089B_FE
2105074 2107131 | 2488036 2485979 | 2058 2058 | 99.32 | Subject_030B_FE	Subject_089B_FE
2105072 2107135 | 2488037 2490099 | 2064 2063 | 98.55 | Subject_030B_FE	Subject_089B_FE
2107530 2108506 | 3446595 3447565 | 977 971 | 97.85 | Subject_030B_FE	Subject_089B_FE
2108506 2112846 | 1622670 1618329 | 4341 4342 | 99.24 | Subject_030B_FE	Subject_089B_FE
2113725 2115192 | 2964032 2962567 | 1468 1466 | 98.77 | Subject_030B_FE	Subject_089B_FE
2115302 2116101 | 3627354 3626554 | 800 801 | 99.25 | Subject_030B_FE	Subject_089B_FE
2118293 2119514 | 3179406 3180627 | 1222 1222 | 99.02 | Subject_030B_FE	Subject_089B_FE
2122252 2123085 | 3581457 3582290 | 834 834 | 98.68 | Subject_030B_FE	Subject_089B_FE
2123086 2123962 | 3541922 3542798 | 877 877 | 99.09 | Subject_030B_FE	Subject_089B_FE
2123963 2128120 | 1669519 1673677 | 4158 4159 | 98.97 | Subject_030B_FE	Subject_089B_FE
2128417 2130246 | 2684726 2686555 | 1830 1830 | 99.40 | Subject_030B_FE	Subject_089B_FE
2130686 2131993 | 3089618 3088303 | 1308 1316 | 98.48 | Subject_030B_FE	Subject_089B_FE
2133752 2135291 | 2900979 2902518 | 1540 1540 | 98.25 | Subject_030B_FE	Subject_089B_FE
2135817 2136976 | 3239062 3237903 | 1160 1160 | 99.22 | Subject_030B_FE	Subject_089B_FE
2137757 2139072 | 3093561 3092245 | 1316 1317 | 99.47 | Subject_030B_FE	Subject_089B_FE
2139070 2139972 | 3483504 3484419 | 903 916 | 96.29 | Subject_030B_FE	Subject_089B_FE
2141665 2142845 | 3156078 3157261 | 1181 1184 | 98.73 | Subject_030B_FE	Subject_089B_FE
2143748 2144729 | 3428043 3427063 | 982 981 | 96.95 | Subject_030B_FE	Subject_089B_FE
2145205 2146666 | 2966953 2965492 | 1462 1462 | 99.52 | Subject_030B_FE	Subject_089B_FE
2145208 2146211 | 3409164 3408161 | 1004 1004 | 97.71 | Subject_030B_FE	Subject_089B_FE
2146708 2147743 | 3379579 3378544 | 1036 1036 | 99.42 | Subject_030B_FE	Subject_089B_FE
2148050 2149460 | 2995651 2997061 | 1411 1411 | 99.50 | Subject_030B_FE	Subject_089B_FE
2148052 2149459 | 2997060 2998467 | 1408 1408 | 97.73 | Subject_030B_FE	Subject_089B_FE
2151077 2152967 | 2638321 2640211 | 1891 1891 | 95.61 | Subject_030B_FE	Subject_089B_FE
2152968 2156654 | 1430494 1434213 | 3687 3720 | 93.67 | Subject_030B_FE	Subject_089B_FE
2152969 2156654 | 1446233 1449945 | 3686 3713 | 94.00 | Subject_030B_FE	Subject_089B_FE
2155086 2157078 | 2037469 2039446 | 1993 1978 | 88.61 | Subject_030B_FE	Subject_089B_FE
2156961 2158151 | 1450264 1451438 | 1191 1175 | 94.63 | Subject_030B_FE	Subject_089B_FE
2156961 2158150 | 1434532 1435749 | 1190 1218 | 87.89 | Subject_030B_FE	Subject_089B_FE
2157415 2158151 | 2039768 2040504 | 737 737 | 99.46 | Subject_030B_FE	Subject_089B_FE
2158152 2159631 | 2923834 2922327 | 1480 1508 | 97.61 | Subject_030B_FE	Subject_089B_FE
2159633 2160459 | 3590692 3591526 | 827 835 | 95.81 | Subject_030B_FE	Subject_089B_FE
2160460 2161169 | 3709551 3710260 | 710 710 | 99.15 | Subject_030B_FE	Subject_089B_FE
2163366 2164308 | 3469538 3470481 | 943 944 | 98.73 | Subject_030B_FE	Subject_089B_FE
2165067 2165643 | 3275645 3276223 | 577 579 | 88.16 | Subject_030B_FE	Subject_089B_FE
2165689 2166091 | 3276365 3276767 | 403 403 | 97.02 | Subject_030B_FE	Subject_089B_FE
2165687 2166003 | 2602904 2602588 | 317 317 | 82.02 | Subject_030B_FE	Subject_089B_FE
2168234 2169550 | 3085672 3086988 | 1317 1317 | 99.09 | Subject_030B_FE	Subject_089B_FE
2169636 2170103 | 839578 840045 | 468 468 | 97.86 | Subject_030B_FE	Subject_089B_FE
2170946 2171904 | 3010662 3009703 | 959 960 | 96.56 | Subject_030B_FE	Subject_089B_FE
2171429 2171976 | 841285 841830 | 548 546 | 97.08 | Subject_030B_FE	Subject_089B_FE
2171904 2172057 | 2222639 2222791 | 154 153 | 92.86 | Subject_030B_FE	Subject_089B_FE
2172135 2172410 | 844612 844887 | 276 276 | 100.00 | Subject_030B_FE	Subject_089B_FE
2172135 2173103 | 2223863 2224831 | 969 969 | 98.86 | Subject_030B_FE	Subject_089B_FE
2172858 2173103 | 844890 845135 | 246 246 | 99.19 | Subject_030B_FE	Subject_089B_FE
2173576 2174062 | 845328 845818 | 487 491 | 95.35 | Subject_030B_FE	Subject_089B_FE
2173576 2173743 | 2225058 2225225 | 168 168 | 90.12 | Subject_030B_FE	Subject_089B_FE
2174033 2175861 | 845864 847679 | 1829 1816 | 95.95 | Subject_030B_FE	Subject_089B_FE
2174100 2174607 | 2094068 2094580 | 508 513 | 86.80 | Subject_030B_FE	Subject_089B_FE
2174276 2174707 | 1626992 1627441 | 432 450 | 85.78 | Subject_030B_FE	Subject_089B_FE
2175862 2176690 | 3594850 3594022 | 829 829 | 98.19 | Subject_030B_FE	Subject_089B_FE
2176691 2177314 | 3770328 3769705 | 624 624 | 98.88 | Subject_030B_FE	Subject_089B_FE
2176692 2177568 | 1409331 1408452 | 877 880 | 96.25 | Subject_030B_FE	Subject_089B_FE
2177314 2179281 | 2496271 2498316 | 1968 2046 | 95.02 | Subject_030B_FE	Subject_089B_FE
2177608 2179280 | 1405648 1403976 | 1673 1673 | 98.27 | Subject_030B_FE	Subject_089B_FE
2179282 2180873 | 2852417 2850826 | 1592 1592 | 98.62 | Subject_030B_FE	Subject_089B_FE
2181115 2181819 | 3713085 3712381 | 705 705 | 99.72 | Subject_030B_FE	Subject_089B_FE
2181117 2181739 | 3743964 3743342 | 623 623 | 98.88 | Subject_030B_FE	Subject_089B_FE
2181819 2182264 | 3897474 3897029 | 446 446 | 99.33 | Subject_030B_FE	Subject_089B_FE
2182265 2182808 | 3830158 3830702 | 544 545 | 97.25 | Subject_030B_FE	Subject_089B_FE
2182266 2182788 | 3848312 3848836 | 523 525 | 97.33 | Subject_030B_FE	Subject_089B_FE
2182808 2183704 | 3517079 3517975 | 897 897 | 97.44 | Subject_030B_FE	Subject_089B_FE
2183708 2184504 | 3611270 3612073 | 797 804 | 97.26 | Subject_030B_FE	Subject_089B_FE
2184508 2185365 | 3559292 3560149 | 858 858 | 99.42 | Subject_030B_FE	Subject_089B_FE
2185367 2186930 | 2876108 2877672 | 1564 1565 | 99.74 | Subject_030B_FE	Subject_089B_FE
2185708 2186928 | 3181848 3180628 | 1221 1221 | 97.54 | Subject_030B_FE	Subject_089B_FE
2186929 2187539 | 3782023 3782634 | 611 612 | 99.51 | Subject_030B_FE	Subject_089B_FE
2188630 2189307 | 3735248 3735927 | 678 680 | 97.65 | Subject_030B_FE	Subject_089B_FE
2189306 2190144 | 3488998 3488084 | 839 915 | 89.43 | Subject_030B_FE	Subject_089B_FE
2190310 2190845 | 3835565 3835030 | 536 536 | 99.07 | Subject_030B_FE	Subject_089B_FE
2191544 2193455 | 2615512 2617423 | 1912 1912 | 98.80 | Subject_030B_FE	Subject_089B_FE
2193456 2193842 | 2502402 2502016 | 387 387 | 99.74 | Subject_030B_FE	Subject_089B_FE
2193545 2193842 | 3478904 3478610 | 298 295 | 96.31 | Subject_030B_FE	Subject_089B_FE
2193557 2193842 | 3567853 3567568 | 286 286 | 97.90 | Subject_030B_FE	Subject_089B_FE
2193840 2194342 | 3855583 3856085 | 503 503 | 99.01 | Subject_030B_FE	Subject_089B_FE
2194344 2194639 | 3868608 3868903 | 296 296 | 97.97 | Subject_030B_FE	Subject_089B_FE
2194373 2195551 | 3203612 3202411 | 1179 1202 | 96.92 | Subject_030B_FE	Subject_089B_FE
2194688 2195551 | 3539288 3538410 | 864 879 | 97.50 | Subject_030B_FE	Subject_089B_FE
2195553 2196202 | 3755725 3756374 | 650 650 | 99.08 | Subject_030B_FE	Subject_089B_FE
2196197 2197866 | 2782352 2784021 | 1670 1670 | 97.90 | Subject_030B_FE	Subject_089B_FE
2198296 2198602 | 3962833 3963139 | 307 307 | 97.72 | Subject_030B_FE	Subject_089B_FE
2198604 2199516 | 3495381 3496292 | 913 912 | 98.36 | Subject_030B_FE	Subject_089B_FE
2200138 2200778 | 3739296 3738656 | 641 641 | 99.38 | Subject_030B_FE	Subject_089B_FE
2200778 2201129 | 3939129 3939480 | 352 352 | 98.86 | Subject_030B_FE	Subject_089B_FE
2201129 2202191 | 3351460 3350408 | 1063 1053 | 94.75 | Subject_030B_FE	Subject_089B_FE
2201132 2202188 | 3350407 3349361 | 1057 1047 | 94.25 | Subject_030B_FE	Subject_089B_FE
2202189 2208864 | 1266105 1272784 | 6676 6680 | 98.89 | Subject_030B_FE	Subject_089B_FE
2208865 2210137 | 3120793 3119514 | 1273 1280 | 98.52 | Subject_030B_FE	Subject_089B_FE
2210139 2217191 | 1224603 1217549 | 7053 7055 | 99.15 | Subject_030B_FE	Subject_089B_FE
2217191 2218004 | 3610455 3609642 | 814 814 | 98.77 | Subject_030B_FE	Subject_089B_FE
2217193 2218005 | 3609639 3608827 | 813 813 | 98.52 | Subject_030B_FE	Subject_089B_FE
2218005 2219639 | 2813679 2815313 | 1635 1635 | 98.53 | Subject_030B_FE	Subject_089B_FE
2221961 2223875 | 2551021 2552936 | 1915 1916 | 97.70 | Subject_030B_FE	Subject_089B_FE
2221961 2222701 | 3598236 3598976 | 741 741 | 97.44 | Subject_030B_FE	Subject_089B_FE
2222702 2223013 | 837371 837090 | 312 282 | 86.22 | Subject_030B_FE	Subject_089B_FE
2223050 2223876 | 2821034 2820208 | 827 827 | 96.74 | Subject_030B_FE	Subject_089B_FE
2223875 2224367 | 3869588 3870081 | 493 494 | 98.79 | Subject_030B_FE	Subject_089B_FE
2224364 2225540 | 3226204 3227380 | 1177 1177 | 98.30 | Subject_030B_FE	Subject_089B_FE
2228501 2232119 | 1852421 1848802 | 3619 3620 | 99.28 | Subject_030B_FE	Subject_089B_FE
2232120 2234887 | 2155440 2158197 | 2768 2758 | 97.36 | Subject_030B_FE	Subject_089B_FE
2234890 2235425 | 3837712 3838247 | 536 536 | 99.63 | Subject_030B_FE	Subject_089B_FE
2235426 2237986 | 2230389 2232969 | 2561 2581 | 99.15 | Subject_030B_FE	Subject_089B_FE
2235427 2235978 | 3826341 3825796 | 552 546 | 96.20 | Subject_030B_FE	Subject_089B_FE
2235979 2237567 | 2833183 2834791 | 1589 1609 | 96.40 | Subject_030B_FE	Subject_089B_FE
2235980 2237566 | 2834793 2836399 | 1587 1607 | 96.83 | Subject_030B_FE	Subject_089B_FE
2237568 2237982 | 3915554 3915968 | 415 415 | 98.31 | Subject_030B_FE	Subject_089B_FE
2237979 2239330 | 3048353 3049704 | 1352 1352 | 98.15 | Subject_030B_FE	Subject_089B_FE
2240044 2242969 | 2070430 2067476 | 2926 2955 | 97.94 | Subject_030B_FE	Subject_089B_FE
2242971 2243317 | 3946283 3946629 | 347 347 | 99.14 | Subject_030B_FE	Subject_089B_FE
2252984 2253427 | 3900574 3901017 | 444 444 | 97.75 | Subject_030B_FE	Subject_089B_FE
2253419 2255074 | 2792339 2790684 | 1656 1656 | 99.82 | Subject_030B_FE	Subject_089B_FE
2255205 2256042 | 3589017 3589854 | 838 838 | 96.90 | Subject_030B_FE	Subject_089B_FE
2256041 2256375 | 3953431 3953765 | 335 335 | 95.22 | Subject_030B_FE	Subject_089B_FE
2259307 2263269 | 956507 952546 | 3963 3962 | 98.69 | Subject_030B_FE	Subject_089B_FE
2259309 2260132 | 857965 857142 | 824 824 | 96.72 | Subject_030B_FE	Subject_089B_FE
2264919 2269685 | 951748 946990 | 4767 4759 | 97.86 | Subject_030B_FE	Subject_089B_FE
2269687 2270487 | 3629746 3630546 | 801 801 | 98.63 | Subject_030B_FE	Subject_089B_FE
2270481 2272629 | 2410926 2413143 | 2149 2218 | 94.68 | Subject_030B_FE	Subject_089B_FE
2270484 2272724 | 1948954 1951196 | 2241 2243 | 99.78 | Subject_030B_FE	Subject_089B_FE
2272731 2273218 | 1951730 1952217 | 488 488 | 100.00 | Subject_030B_FE	Subject_089B_FE
2273220 2274708 | 2937354 2938842 | 1489 1489 | 98.59 | Subject_030B_FE	Subject_089B_FE
2274715 2276229 | 2919311 2920825 | 1515 1515 | 97.69 | Subject_030B_FE	Subject_089B_FE
2276226 2277475 | 3143551 3142302 | 1250 1250 | 98.56 | Subject_030B_FE	Subject_089B_FE
2276409 2277474 | 3332446 3331381 | 1066 1066 | 99.81 | Subject_030B_FE	Subject_089B_FE
2277607 2278163 | 3819191 3819747 | 557 557 | 99.82 | Subject_030B_FE	Subject_089B_FE
2278142 2278700 | 3832852 3833411 | 559 560 | 98.04 | Subject_030B_FE	Subject_089B_FE
2278161 2278772 | 3779581 3780192 | 612 612 | 97.06 | Subject_030B_FE	Subject_089B_FE
2278699 2279670 | 3442713 3443684 | 972 972 | 99.49 | Subject_030B_FE	Subject_089B_FE
2278910 2279902 | 3418170 3419162 | 993 993 | 97.89 | Subject_030B_FE	Subject_089B_FE
2279904 2280237 | 3954098 3953765 | 334 334 | 99.70 | Subject_030B_FE	Subject_089B_FE
2280032 2282054 | 2514622 2516644 | 2023 2023 | 98.62 | Subject_030B_FE	Subject_089B_FE
2280238 2281112 | 3537531 3538405 | 875 875 | 98.17 | Subject_030B_FE	Subject_089B_FE
2280747 2282057 | 3094873 3096183 | 1311 1311 | 98.25 | Subject_030B_FE	Subject_089B_FE
2282376 2283071 | 3715197 3714495 | 696 703 | 96.88 | Subject_030B_FE	Subject_089B_FE
2283071 2284282 | 751883 753094 | 1212 1212 | 99.34 | Subject_030B_FE	Subject_089B_FE
2283131 2283272 | 2863521 2863380 | 142 142 | 98.59 | Subject_030B_FE	Subject_089B_FE
2283337 2284282 | 2863215 2862269 | 946 947 | 98.73 | Subject_030B_FE	Subject_089B_FE
2285428 2285951 | 3760323 3760846 | 524 524 | 97.52 | Subject_030B_FE	Subject_089B_FE
2285428 2285675 | 2862190 2861943 | 248 248 | 95.97 | Subject_030B_FE	Subject_089B_FE
2285428 2285679 | 762771 763022 | 252 252 | 97.22 | Subject_030B_FE	Subject_089B_FE
2286200 2287454 | 3138544 3139798 | 1255 1255 | 98.17 | Subject_030B_FE	Subject_089B_FE
2286202 2287455 | 3138541 3137288 | 1254 1254 | 97.77 | Subject_030B_FE	Subject_089B_FE
2287456 2292148 | 1541232 1536539 | 4693 4694 | 98.87 | Subject_030B_FE	Subject_089B_FE
2293106 2295992 | 2093621 2090749 | 2887 2873 | 98.79 | Subject_030B_FE	Subject_089B_FE
2296039 2296198 | 918325 918484 | 160 160 | 98.75 | Subject_030B_FE	Subject_089B_FE
2296245 2299753 | 924421 927930 | 3509 3510 | 98.55 | Subject_030B_FE	Subject_089B_FE
2299754 2300207 | 3892537 3892084 | 454 454 | 99.78 | Subject_030B_FE	Subject_089B_FE
2300207 2300776 | 3807392 3807961 | 570 570 | 99.65 | Subject_030B_FE	Subject_089B_FE
2300209 2300774 | 3807963 3808528 | 566 566 | 97.35 | Subject_030B_FE	Subject_089B_FE
2301730 2302598 | 3549778 3550646 | 869 869 | 99.77 | Subject_030B_FE	Subject_089B_FE
2301731 2302596 | 3549776 3548911 | 866 866 | 98.15 | Subject_030B_FE	Subject_089B_FE
2302598 2303361 | 3665568 3664804 | 764 765 | 98.69 | Subject_030B_FE	Subject_089B_FE
2303359 2304258 | 3511680 3512579 | 900 900 | 99.89 | Subject_030B_FE	Subject_089B_FE
2303360 2304259 | 3514384 3515283 | 900 900 | 98.00 | Subject_030B_FE	Subject_089B_FE
2304260 2305138 | 3540167 3539289 | 879 879 | 99.20 | Subject_030B_FE	Subject_089B_FE
2305224 2306419 | 3216752 3217947 | 1196 1196 | 99.08 | Subject_030B_FE	Subject_089B_FE
2306419 2307698 | 3120794 3122073 | 1280 1280 | 99.14 | Subject_030B_FE	Subject_089B_FE
2307699 2308768 | 3330310 3331379 | 1070 1070 | 99.35 | Subject_030B_FE	Subject_089B_FE
2309066 2311148 | 2483904 2485975 | 2083 2072 | 98.13 | Subject_030B_FE	Subject_089B_FE
2309069 2309992 | 3508981 3509876 | 924 896 | 89.87 | Subject_030B_FE	Subject_089B_FE
2309712 2309820 | 2484418 2484310 | 109 109 | 95.41 | Subject_030B_FE	Subject_089B_FE
2309996 2310593 | 3789252 3788655 | 598 598 | 98.83 | Subject_030B_FE	Subject_089B_FE
2310594 2311493 | 3510779 3511678 | 900 900 | 97.33 | Subject_030B_FE	Subject_089B_FE
2310595 2311148 | 3818081 3817528 | 554 554 | 98.19 | Subject_030B_FE	Subject_089B_FE
2311149 2311494 | 3947324 3947669 | 346 346 | 97.11 | Subject_030B_FE	Subject_089B_FE
2311494 2311967 | 3877267 3877740 | 474 474 | 97.89 | Subject_030B_FE	Subject_089B_FE
2311968 2313063 | 2365983 2364888 | 1096 1096 | 99.45 | Subject_030B_FE	Subject_089B_FE
2313293 2314207 | 2364617 2363704 | 915 914 | 96.51 | Subject_030B_FE	Subject_089B_FE
2314205 2316472 | 2370525 2372791 | 2268 2267 | 99.16 | Subject_030B_FE	Subject_089B_FE
2316473 2317520 | 3354608 3355655 | 1048 1048 | 99.90 | Subject_030B_FE	Subject_089B_FE
2316474 2317519 | 3353561 3354606 | 1046 1046 | 97.99 | Subject_030B_FE	Subject_089B_FE
2317521 2319369 | 2660791 2662638 | 1849 1848 | 98.86 | Subject_030B_FE	Subject_089B_FE
2319366 2320365 | 3414189 3415188 | 1000 1000 | 99.80 | Subject_030B_FE	Subject_089B_FE
2319367 2319727 | 3926955 3927315 | 361 361 | 98.61 | Subject_030B_FE	Subject_089B_FE
2319714 2320363 | 3708074 3707425 | 650 650 | 98.46 | Subject_030B_FE	Subject_089B_FE
2320365 2321176 | 3616921 3617725 | 812 805 | 98.28 | Subject_030B_FE	Subject_089B_FE
2320485 2321401 | 3464841 3465757 | 917 917 | 96.73 | Subject_030B_FE	Subject_089B_FE
2326176 2326891 | 2297746 2297029 | 716 718 | 99.03 | Subject_030B_FE	Subject_089B_FE
2330360 2331824 | 2677753 2679217 | 1465 1465 | 99.45 | Subject_030B_FE	Subject_089B_FE
2330360 2330627 | 3332940 3332673 | 268 268 | 98.13 | Subject_030B_FE	Subject_089B_FE
2330628 2331822 | 3101522 3102716 | 1195 1195 | 97.91 | Subject_030B_FE	Subject_089B_FE
2331824 2332288 | 3885207 3885671 | 465 465 | 99.78 | Subject_030B_FE	Subject_089B_FE
2332288 2332776 | 3869588 3869101 | 489 488 | 98.36 | Subject_030B_FE	Subject_089B_FE
2332398 2332779 | 3622166 3622547 | 382 382 | 98.69 | Subject_030B_FE	Subject_089B_FE
2332779 2333202 | 3910523 3910946 | 424 424 | 99.29 | Subject_030B_FE	Subject_089B_FE
2333204 2333725 | 3848838 3849359 | 522 522 | 98.28 | Subject_030B_FE	Subject_089B_FE
2334351 2337149 | 2124851 2122053 | 2799 2799 | 99.54 | Subject_030B_FE	Subject_089B_FE
2337151 2337880 | 3690118 3689390 | 730 729 | 96.99 | Subject_030B_FE	Subject_089B_FE
2337151 2337905 | 3667087 3666333 | 755 755 | 96.42 | Subject_030B_FE	Subject_089B_FE
2337746 2338311 | 3073796 3074340 | 566 545 | 92.93 | Subject_030B_FE	Subject_089B_FE
2341243 2344038 | 2130441 2127649 | 2796 2793 | 97.21 | Subject_030B_FE	Subject_089B_FE
2343127 2343909 | 3074339 3075121 | 783 783 | 97.70 | Subject_030B_FE	Subject_089B_FE
2344039 2344408 | 3938748 3938379 | 370 370 | 99.73 | Subject_030B_FE	Subject_089B_FE
2344412 2344592 | 3668601 3668422 | 181 180 | 99.45 | Subject_030B_FE	Subject_089B_FE
2344617 2345032 | 3741048 3740633 | 416 416 | 99.52 | Subject_030B_FE	Subject_089B_FE
2344622 2345202 | 3668430 3667850 | 581 581 | 98.80 | Subject_030B_FE	Subject_089B_FE
2345204 2345529 | 3958368 3958043 | 326 326 | 99.39 | Subject_030B_FE	Subject_089B_FE
2347131 2349855 | 1772957 1770234 | 2725 2724 | 99.52 | Subject_030B_FE	Subject_089B_FE
2347695 2348290 | 2173529 2172933 | 596 597 | 97.99 | Subject_030B_FE	Subject_089B_FE
2349558 2349853 | 795706 796001 | 296 296 | 98.31 | Subject_030B_FE	Subject_089B_FE
2349558 2349853 | 2651459 2651164 | 296 296 | 97.97 | Subject_030B_FE	Subject_089B_FE
2349863 2355940 | 670790 664717 | 6078 6074 | 99.21 | Subject_030B_FE	Subject_089B_FE
2349893 2351153 | 2120793 2122053 | 1261 1261 | 92.94 | Subject_030B_FE	Subject_089B_FE
2351734 2352091 | 3937996 3937639 | 358 358 | 92.18 | Subject_030B_FE	Subject_089B_FE
2354109 2355518 | 796104 797514 | 1410 1411 | 97.38 | Subject_030B_FE	Subject_089B_FE
2354078 2354471 | 3223960 3224354 | 394 395 | 92.44 | Subject_030B_FE	Subject_089B_FE
2354078 2354579 | 3033188 3032686 | 502 503 | 96.82 | Subject_030B_FE	Subject_089B_FE
2355732 2355850 | 590641 590759 | 119 119 | 98.32 | Subject_030B_FE	Subject_089B_FE
2355847 2355939 | 3903152 3903060 | 93 93 | 100.00 | Subject_030B_FE	Subject_089B_FE
2355961 2360827 | 664335 659468 | 4867 4868 | 99.79 | Subject_030B_FE	Subject_089B_FE
2368548 2369145 | 659473 658877 | 598 597 | 99.33 | Subject_030B_FE	Subject_089B_FE
2369146 2369561 | 3840379 3839964 | 416 416 | 97.84 | Subject_030B_FE	Subject_089B_FE
2370055 2377429 | 797728 805110 | 7375 7383 | 85.70 | Subject_030B_FE	Subject_089B_FE
2378366 2378892 | 367983 367449 | 527 535 | 95.34 | Subject_030B_FE	Subject_089B_FE
2378400 2378892 | 1546811 1546310 | 493 502 | 95.83 | Subject_030B_FE	Subject_089B_FE
2379076 2380147 | 2873472 2874543 | 1072 1072 | 98.79 | Subject_030B_FE	Subject_089B_FE
2380151 2380246 | 3225025 3224932 | 96 94 | 95.83 | Subject_030B_FE	Subject_089B_FE
2380245 2380445 | 3224377 3224164 | 201 214 | 86.05 | Subject_030B_FE	Subject_089B_FE
[truncated: 232 more rows]
