# Supplementary material for: Expansion of intestinal Prevotella copri correlates with enhanced susceptibility to arthritis
Source: eLife. 2013 Nov 5;2:e01202. doi: 10.7554/eLife.01202 (PMC3816614; doi:10.7554/eLife.01202)
Supplement: Figure 2—source data 1. — DOI: http://dx.doi.org/10.7554/eLife.01202.010 [file elife01202s003.zip › Figure_2/Panel_B/nucmer_out/030B_089B.delta]

/home/sczesa01/synteny_plot/pseudochroms/Subject_030B_FE.pseudochrom.fa /home/sczesa01/synteny_plot/pseudochroms/Subject_089B_FE.pseudochrom.fa
NUCMER
>Subject_030B_FE Subject_089B_FE 2604290 3965266
6 1430 2804067 2805491 26 26 0
890
-512
0
1431 2556 3284552 3285658 26 26 0
102
915
1
1
1
1
1
1
1
1
2
1
1
1
1
1
1
1
1
0
1433 2554 3286768 3287869 71 71 0
91
1
-21
-1
-20
13
594
1
275
1
1
1
1
1
1
1
1
1
1
1
1
1
1
1
1
1
0
2808 3127 3959990 3960308 5 5 0
151
0
2807 3126 3770328 3770645 7 7 0
152
108
0
3369 4284 896187 895273 39 39 0
-51
4
782
0
4272 4358 895150 895064 2 2 0
0
5183 8689 1657666 1661172 8 8 0
0
5184 5392 1073000 1073208 16 16 0
0
5183 5392 1915655 1915864 11 11 0
0
8033 8109 1917983 1918059 0 0 0
0
8169 8685 1079763 1080323 62 62 0
-235
4
-15
-52
-1
-1
-1
-1
-1
-1
-1
-1
-1
-1
-1
-1
-1
-1
-1
-1
-1
-1
-1
-1
-1
-1
-1
-1
-1
-1
-1
-1
-1
-1
-1
-1
-1
-1
-1
-1
-1
-1
-1
-1
-1
-1
-1
199
0
8429 8664 2110646 2110411 31 31 0
156
-5
0
8439 8658 1679678 1679459 23 23 0
0
8689 9132 3899246 3898803 7 7 0
0
9133 9480 3946976 3946629 1 1 0
0
9480 10013 3841443 3840910 4 4 0
0
10012 11648 2802211 2800582 85 85 0
755
1
1
1
1
1
150
367
1
-7
-1
-3
8
0
11330 12077 992538 993285 12 12 0
0
11330 12073 1202531 1203274 13 13 0
0
12261 13765 2928348 2926844 20 20 0
0
13764 14221 3820850 3820393 0 0 0
0
13767 15209 3020847 3019464 110 110 0
468
1
-10
509
3
1
1
1
1
1
1
3
1
4
1
1
1
1
1
1
1
1
1
1
1
1
1
1
3
1
1
1
1
1
7
1
1
1
1
1
1
1
1
1
1
1
1
1
1
1
1
1
1
1
1
1
1
1
1
1
1
3
1
-324
-22
0
14237 14831 3792829 3792234 3 3 0
-14
0
14830 15210 3931226 3931607 4 4 0
-324
0
15211 15935 3700994 3701718 8 8 0
0
15959 16283 3957718 3958042 12 12 0
0
15959 16334 3932371 3932746 11 11 0
0
16340 17090 3671615 3670865 10 10 0
0
16645 17087 3897918 3897476 13 13 0
0
17151 18190 3381643 3380603 13 13 0
-1033
0
19050 19477 3909671 3909244 3 3 0
0
19478 20248 3652541 3653311 2 2 0
0
19479 21151 2780679 2782351 37 37 0
0
21152 23188 2508525 2510561 31 31 0
0
23189 23900 3705287 3704576 16 16 0
0
23443 24534 3286765 3285659 42 42 0
140
-610
-11
-1
-1
-1
-1
-1
-1
-1
-1
-1
-1
-1
-1
-1
-1
0
23444 23899 3889346 3888891 9 9 0
0
23901 24533 3752484 3751836 27 27 0
-292
-11
-1
-1
-1
-1
-1
-1
-1
-1
-1
-1
-1
-1
-1
-1
0
24774 26952 1965194 1963016 9 9 0
0
24777 26178 3008299 3006898 35 35 0
500
-4
0
24776 26174 3006897 3005498 39 39 0
-488
14
-4
0
26952 27910 1962916 1961958 20 20 0
0
27039 27911 3548041 3547169 18 18 0
0
27042 27999 3453346 3454303 22 22 0
0
27999 28378 3933511 3933132 2 2 0
0
28728 30732 2548934 2546930 8 8 0
0
30759 31420 2149910 2149249 0 0 0
0
31421 33034 2329651 2331265 8 8 0
-883
0
32866 34618 1048141 1046434 138 138 0
824
1
1
1
1
1
1
1
1
1
1
1
3
2
1
1
1
1
1
1
1
1
4
3
1
1
1
1
1
1
1
1
1
1
1
1
1
2
1
1
1
1
1
1
1
0
33035 38275 1440992 1435752 168 168 0
0
38344 41217 2102209 2099348 36 36 0
-768
-1
-1
334
650
1
1
1
1
1
1
1
1
1
1
1
1
1
0
38349 38702 2607837 2608190 15 15 0
0
41618 42117 3863159 3863657 1 1 0
492
0
42117 42771 3748572 3749226 7 7 0
0
43119 43481 3940938 3940576 5 5 0
0
43482 44066 3799914 3800498 14 14 0
0
44067 45169 3287872 3288974 11 11 0
0
45170 48722 1881024 1877495 125 125 0
2291
-29
14
15
1
1
1
1
1
1
1
1
1
1
1
1
1
1
1
1
1
1
1
1
1
12
-268
0
45175 46069 3513488 3514382 13 13 0
0
46070 48565 2268452 2270923 50 50 0
1452
1
1
1
1
1
5
1
1
1
1
1
1
1
1
1
1
1
1
1
2
4
39
1
0
46071 47043 3437847 3438819 15 15 0
0
47300 48563 704874 706117 54 54 0
222
1
1
1
1
1
5
1
1
1
1
1
1
1
1
1
1
1
1
1
2
4
-176
-113
0
47539 47709 2323327 2323501 30 30 0
11
1
42
1
-11
-1
-9
-1
-1
-1
-8
-1
-58
3
0
47539 47709 389582 389420 27 27 0
12
34
9
7
5
1
4
1
56
-11
0
47614 47709 3684829 3684734 13 13 0
54
-11
0
48724 50014 3061824 3063157 52 52 0
-771
-1
-1
-1
-1
-1
-1
-1
-1
-1
-1
-1
-1
-1
-1
-1
-1
-1
-1
-1
-1
-1
-1
-1
-1
-1
-1
-1
-1
-1
-2
-1
-1
-1
-1
-1
-1
-1
-1
-1
-1
-1
-2
0
50015 52539 2258448 2255921 79 79 0
-369
-63
-1912
0
50092 51346 3134768 3136024 42 42 0
-292
-63
0
52537 54773 2402020 2399784 8 8 0
0
54771 55766 3417177 3416182 1 1 0
0
54774 55766 3418168 3417176 15 15 0
0
55760 57281 1826732 1825211 13 13 0
0
57672 59113 2977102 2975659 13 13 0
-596
-3
0
59114 59728 3775898 3776512 3 3 0
0
59115 60316 3169601 3170802 36 36 0
0
60227 60668 3900130 3899689 6 6 0
0
61665 62394 3689389 3688659 6 6 0
-386
0
62405 62909 3861156 3860652 0 0 0
0
67859 68270 3918869 3919280 0 0 0
0
68272 68695 3882890 3883313 3 3 0
0
68855 69363 3857104 3857612 11 11 0
0
69362 70465 3291177 3292280 6 6 0
0
70465 71961 2935859 2937354 6 6 0
23
0
70745 71821 3321715 3322791 29 29 0
0
71961 73016 3345147 3346202 13 13 0
0
73677 74246 3805685 3806254 26 26 0
0
74544 75070 3846208 3846734 1 1 0
0
75103 76445 3059141 3060484 5 5 0
-5
0
76445 76988 3775897 3775283 76 76 0
-166
-1
-1
-1
-1
-1
-1
-1
-1
-1
-1
-1
-1
-1
-1
-1
-1
-1
-1
-1
-1
-3
-1
-1
-1
-1
-1
-1
-1
-1
-6
-1
-1
-1
-1
-1
-1
-1
-1
-1
-1
-1
-1
-1
-1
-1
-1
-1
-1
-1
-1
-1
-1
-1
-1
-1
-1
-1
-1
-1
-1
-1
-1
-1
-1
-1
-1
-1
-1
-1
-1
0
76446 76989 3829612 3829069 3 3 0
0
76990 79204 2413144 2415358 18 18 0
0
80073 83412 1032180 1028890 148 148 0
1199
-920
-1
5
1
700
1
1
1
1
1
1
1
1
1
1
1
1
6
1
1
1
1
1
1
1
1
1
1
1
1
1
1
7
1
1
1
1
1
1
1
1
1
1
1
1
1
1
2
1
3
1
448
0
82924 83400 345911 346387 10 10 0
0
83426 86867 1895007 1898448 34 34 0
0
87481 88718 3158492 3159730 23 23 0
-254
0
88714 89290 3802236 3802814 25 25 0
5
-495
-20
-1
0
89292 89842 3824150 3823600 2 2 0
0
89841 91003 3235577 3236739 11 11 0
0
89844 90447 3783244 3783847 8 8 0
0
90448 90922 3874895 3875369 6 6 0
0
90450 90920 3874422 3874892 8 8 0
0
91005 92296 3110510 3111801 6 6 0
0
92296 92503 3554112 3554319 7 7 0
0
96841 97374 3554442 3554977 10 10 0
-14
-1
0
97684 99528 2666324 2664480 29 29 0
247
-3
0
97984 98615 3769704 3769073 23 23 0
0
98782 99528 3675364 3676110 16 16 0
0
98782 99097 3962522 3962207 2 2 0
0
99096 99521 3904944 3905369 8 8 0
0
99526 103300 1804286 1800512 33 33 0
0
104838 106058 3176961 3178184 13 13 0
-800
-1
-1
0
106061 106946 3521556 3522442 32 32 0
-801
0
106949 110879 1742514 1746450 48 48 0
-691
-1
-1
-1
-1
-2842
0
110880 111182 3964359 3964057 5 5 0
0
110881 111183 3964662 3964360 6 6 0
0
111186 112876 2763855 2765545 5 5 0
0
112878 114598 2746820 2745100 63 63 0
-643
6
0
113565 114599 3374407 3373367 47 47 0
-448
-1
-20
-1
-1
-1
0
114600 116973 2328900 2326529 17 17 0
295
881
0
116974 117707 3632928 3633721 74 74 0
-338
-1
-1
-1
-3
-1
-1
-1
-1
-1
-1
-1
-1
-1
-1
-1
-1
-1
-1
-4
-1
-1
-1
-1
-1
-1
-3
-1
-1
-1
-1
-3
-1
-1
-1
-1
-1
-1
-1
-1
-3
-1
-1
-1
-1
-1
-1
-1
-1
-2
-1
-1
-1
-1
-1
-1
-1
-1
-1
-1
-1
-1
328
1
0
116976 117800 3526905 3527790 64 64 0
-336
-6
-1
-1
-1
-1
-1
-1
-1
-1
-1
-1
-1
-1
-1
-1
-1
-1
-1
-1
-1
-1
-1
-1
-1
-3
-1
-1
-1
-1
-3
-1
-1
-1
-1
-1
-1
-1
-1
-3
-1
-1
-1
-1
-1
-1
-1
-2
-1
-1
-1
-1
-1
-1
-1
-1
-1
-1
-1
-1
-1
0
117803 118952 3249464 3248315 10 10 0
0
118954 120528 2869833 2868260 20 20 0
1356
0
120528 122027 2932860 2934359 6 6 0
0
120529 121225 3196389 3195676 32 32 0
-92
-1
-1
-1
-1
-1
-2
11
-4
-14
-1
-1
-1
-1
-1
-1
-2
-1
-1
0
120841 121607 3655622 3656388 10 10 0
0
121242 121610 3195550 3195181 7 7 0
-366
0
122028 124764 2166442 2169180 69 69 0
-508
-359
1212
-41
0
124763 125970 3189142 3190349 31 31 0
0
125973 127847 2107900 2109773 28 28 0
-1550
4
136
0
125976 127060 3246013 3247163 92 92 0
-518
-1
-1
-1
-1
-1
-1
-1
-1
-1
-1
-1
-1
-1
-1
-1
-1
-1
-1
-1
-1
-1
-1
-1
-1
-1
-1
-1
-1
-1
-1
-1
-1
-1
-1
-1
-1
-1
-1
-1
-1
-1
-1
-1
-1
-1
-1
-1
-1
-1
-1
-1
-1
-1
-4
-5
-1
-1
-1
-1
-1
-1
-1
-1
-1
-1
0
129059 130233 681655 682829 36 36 0
0
131129 132329 3204813 3203613 3 3 0
0
131130 131570 3900132 3900572 11 11 0
0
132057 132480 3910095 3909672 10 10 0
0
132330 133292 3452381 3451419 6 6 0
0
133297 134075 3643961 3644738 17 17 0
54
-3
24
0
134077 135189 3278996 3277884 6 6 0
0
135187 135602 3918456 3918041 1 1 0
0
135190 135766 3802237 3801661 8 8 0
0
135923 137965 2526775 2528798 37 37 0
663
1
1
1
1
1
1
1
1
1
1
3
1
1
1
1
1
1
1
0
137967 139729 2718932 2717164 42 42 0
-1337
-1
-1
-1
-1
-1
72
-18
0
138134 139730 2842829 2844432 15 15 0
-1169
-1
-1
-1
-1
-1
-91
0
138135 139963 2675544 2677378 45 45 0
-1168
-1
-1
-1
-1
-1
73
-18
0
140071 141051 3431971 3430991 24 24 0
-600
27
0
140072 141050 3433932 3432954 12 12 0
0
141052 142544 2940342 2941834 15 15 0
0
142543 143382 3588181 3587342 8 8 0
0
142546 143050 3859136 3858632 16 16 0
0
143637 145801 2437219 2435055 14 14 0
202
-63
0
145802 146285 3871542 3872025 3 3 0
0
146286 162632 515310 498912 231 231 0
5939
1
-1430
-14
-20
-2
-1206
-1
1401
1
-98
-1
-1
-1
-1
-1
-1
-1
-1
-1
-1
-1
-1
-1
-1
-1
-1
-1
-1
-1
-1
-1
-1
-1
-1228
-35
-1
-1
-1
-1
-1
-1
-1
-1
-1
-1
-1
-1
-1
-1
-1
-1
-1
-1288
-1
-1
-1
-1
-1
-1
0
162657 163228 3804541 3805112 1 1 0
0
164237 164315 2955074 2954996 0 0 0
0
164238 164318 3896381 3896301 0 0 0
0
164321 164766 3896583 3896138 1 1 0
0
164767 165479 3704575 3703863 8 8 0
0
164768 165483 3703860 3703145 11 11 0
0
165480 169321 1765942 1762057 81 81 0
-942
-1
-1
-1
-1
-1
-1
-1
-1
-1
-1
-1
-1
-1
-1
-1
-1
-1
-1
-1
-1
-1
-1
-1
-1
-1
-1
-1
-1
-1
-1
-1
-1
-1
-1
-1
-1
-1
-1
-1
-1
-1
-1
-1
-1
1652
0
169326 169972 3751180 3750534 15 15 0
0
169520 170388 3548042 3548910 1 1 0
0
169519 169973 3892084 3891630 16 16 0
0
169973 170386 3917628 3918041 2 2 0
0
170388 171427 3369211 3368170 15 15 0
-974
-1
0
171427 172343 3482586 3483502 5 5 0
0
172903 173209 3963445 3963751 0 0 0
0
173209 173572 3940212 3940575 3 3 0
0
173572 173886 3961894 3962208 5 5 0
0
173887 174768 3537529 3536648 6 6 0
0
174771 175144 3935400 3935027 3 3 0
0
175286 175889 3784450 3785053 0 0 0
0
175354 175888 3836640 3837174 9 9 0
0
175890 180935 1487363 1492462 142 142 0
-336
-1
-1
-1
-1
-1
-1
-807
-74
-1
-1
-1
-1
-1
-1
-1
-1
-1
-1
-1
-1
-1
-1
-1
-1
-1
-1
-1
-1
-1
-1
-1
-1
-1
-1
-1
-1
-1
-1
-1
-1
-1
-1
-1
-1
-1
-1
-1
-1
-1
-1
-1458
-449
-1614
0
180936 182167 3167137 3168368 4 4 0
0
181172 181975 3174509 3173706 20 20 0
0
182027 182165 3173425 3173287 1 1 0
0
182339 183123 3641602 3642386 8 8 0
0
182341 183122 3644738 3645519 1 1 0
0
183124 183713 3796391 3796980 3 3 0
0
183711 184245 2930758 2931292 12 12 0
0
184246 184702 3708387 3708842 6 6 0
85
0
184496 185143 2979187 2978540 10 10 0
0
184725 185144 3913053 3913472 0 0 0
0
185142 186770 2825094 2823466 9 9 0
0
187423 194969 1136029 1128487 108 108 0
14
1
2345
3557
0
193627 193943 3961263 3961579 1 1 0
0
193912 195005 3302157 3301064 7 7 0
0
195006 195434 3907960 3907532 4 4 0
0
195006 195632 3768449 3767823 16 16 0
0
195436 195807 3936150 3935779 11 11 0
0
195636 196494 3560150 3561008 5 5 0
0
196496 197289 3636096 3635303 1 1 0
0
196636 197374 3684253 3683514 19 19 0
-736
0
196637 197166 3841445 3841974 9 9 0
-395
5
0
197165 197497 3954429 3954761 12 12 0
0
197626 198190 3812500 3811935 8 8 0
-257
0
198191 198644 3892538 3892991 5 5 0
0
198645 200286 2805492 2807132 15 15 0
765
0
198646 199672 3386796 3387822 15 15 0
0
199673 200284 3777741 3778353 9 9 0
-254
0
199674 200262 3791045 3791630 14 14 0
250
1
1
0
200286 203113 2087879 2090750 66 66 0
-1659
31
1
1
-30
-1
-1
-1
-1
-1
-1
-1
-1
-1
-1
-1
-1
-1
-1
-1
-1
-1
-1
-1
-1
-1
-1
-1
-1
-1
-1
-1
-1
-1
-1
-1
-1
-1
-1
-1
-1
-1
-1
-1
-1
-1
-1
-1
-1
-1
0
203113 203472 3942741 3943100 0 0 0
0
203115 203470 3943455 3943101 6 6 0
99
0
203649 203991 3949047 3948705 0 0 0
0
203992 205101 3282333 3283442 8 8 0
0
205102 206723 2828334 2826713 11 11 0
0
205104 205505 3922959 3923360 6 6 0
0
205502 206421 3489906 3490823 25 25 0
-5
258
447
1
0
205517 206423 3485352 3486257 25 25 0
692
0
206422 206722 3964965 3964665 4 4 0
0
206724 207160 3902328 3902764 0 0 0
0
207162 208486 3072470 3073794 28 28 0
0
207160 208487 3071141 3072468 4 4 0
0
208488 213283 1522221 1517424 33 33 0
-1157
-1735
0
213284 214187 3505365 3506268 5 5 0
0
213284 214186 3506269 3507171 31 31 0
0
214188 215460 3127166 3125894 13 13 0
0
215460 216763 3101414 3100111 6 6 0
0
215671 215989 3958693 3959011 9 9 0
0
215996 216761 3657924 3657159 8 8 0
0
216764 217670 3504457 3503551 4 4 0
0
217669 218191 3850405 3849883 0 0 0
0
217671 218405 3700992 3700257 18 18 0
-564
0
218192 219231 3366091 3367130 3 3 0
0
218389 219230 3582290 3583134 20 20 0
-304
-1
-1
0
219232 221169 2592362 2594299 11 11 0
0
221169 222207 3372327 3373365 3 3 0
0
222209 223274 3272254 3271189 26 26 0
0
223278 224837 2885483 2883924 2 2 0
0
223834 224836 3412182 3411180 34 34 0
0
224838 226513 2779003 2777328 20 20 0
0
226513 227512 3405133 3406132 21 21 0
0
227349 228254 3502644 3501739 28 28 0
0
227350 228255 3501736 3500831 13 13 0
0
228256 228945 3728424 3727735 5 5 0
0
228984 234103 1472030 1466909 32 32 0
-2152
-2603
0
234104 234490 3929685 3930071 3 3 0
0
235907 236562 3747261 3747916 6 6 0
0
236563 237728 3233245 3234411 7 7 0
-706
0
237920 239293 3037420 3036047 35 35 0
0
239293 239629 3952093 3951757 6 6 0
0
239630 240451 3599799 3598978 16 16 0
0
239631 241177 2896345 2894799 18 18 0
0
240453 241179 3693760 3693034 8 8 0
0
241180 242801 2826712 2825091 25 25 0
0
242801 243239 3901013 3901451 9 9 0
0
243300 245359 2492158 2490099 13 13 0
0
245281 245381 3936525 3936625 0 0 0
0
245362 246625 3133505 3134765 43 43 0
-20
100
1
1
1
0
245496 246567 2602908 2603979 37 37 0
0
245490 245583 2046660 2046567 2 2 0
0
245584 246566 3426079 3427061 36 36 0
0
246626 246972 3946977 3947323 3 3 0
0
246974 247273 3957066 3957365 6 6 0
0
247622 250362 2163698 2166441 41 41 0
-1284
-1
-1
0
250363 250788 3906241 3906666 43 43 0
0
250395 250788 3925365 3924972 42 42 0
0
250396 251112 3701716 3702432 57 57 0
0
250794 251111 3960628 3960311 10 10 0
0
251113 253359 2386331 2388577 28 28 0
0
253359 254071 3711675 3712386 8 8 0
709
0
253361 255508 2450157 2452304 6 6 0
0
254065 254424 3941664 3942023 3 3 0
0
254427 255507 3367131 3368169 65 65 0
601
1
1
1
1
1
3
1
3
1
1
1
1
1
6
-5
3
1
6
1
1
1
1
1
2
2
1
1
1
3
1
1
5
1
1
1
1
1
2
12
3
1
1
1
0
255552 257702 2437218 2439378 16 16 0
-1004
-1
-1
-1
-1
-1
-1
-1
-1
-1
0
255557 257699 2448006 2450151 63 63 0
-999
-1
-1
-1
-1
-1
-1
-1
-1
-1
777
1
1
1
1
1
1
0
257703 260871 1997220 1994041 33 33 0
-180
-1
-1
-1
-1
-1
-2140
-1
-1
-1
-3
0
260872 261466 3789850 3789255 10 10 0
-466
0
261710 264057 2338327 2340674 10 10 0
0
264057 265082 3391925 3390901 15 15 0
925
0
264059 265090 3389872 3388838 24 24 0
-1023
-1
-6
0
265083 267091 2544923 2542914 28 28 0
-1212
0
267272 269382 2465080 2467190 39 39 0
0
271365 273448 2473500 2475583 21 21 0
0
273449 274073 3200004 3199380 1 1 0
0
273452 274549 3264311 3263178 81 81 0
585
-6
-1
-1
-1
-1
-1
-1
-1
-1
-2
-1
-1
-1
4
-10
-7
-1
-1
-1
-1
-1
-3
-7
-1
-1
-1
-1
-1
-1
-1
-1
-1
-1
-1
-1
-1
-4
-1
-2
-3
-38
22
-21
17
24
0
274073 274549 3199277 3198801 6 6 0
0
274752 277414 2198887 2201549 31 31 0
0
277942 279712 2720707 2722477 47 47 0
0
278026 278607 2399205 2399786 28 28 0
17
-30
-173
5
0
278026 279291 1388992 1390178 149 149 0
17
203
1
1
1
1
1
1
1
1
1
1
1
1
1
1
1
1
1
1
1
1
1
1
1
1
1
1
1
1
1
1
1
3
1
1
1
1
6
1
1
1
1
1
1
1
1
1
1
4
1
1
1
1
1
1
1
1
1
1
1
1
1
1
1
1
1
1
1
1
1
1
1
1
1
1
1
1
1
403
-4
0
280637 282631 2558927 2560921 26 26 0
0
281185 281879 1390712 1391406 37 37 0
0
281228 282126 2384084 2383186 54 54 0
0
283194 283780 1392098 1392684 25 25 0
0
283786 284062 2383151 2382875 18 18 0
0
284091 284434 2382448 2382105 21 21 0
0
284400 284698 2452603 2452305 9 9 0
0
285155 285397 2382105 2381862 11 11 0
-108
0
285186 285412 1388789 1389022 35 35 0
-26
3
10
9
19
9
-5
-1
88
-14
-1
-1
-1
-1
-1
-4
-1
-1
-7
0
285180 285413 2517507 2517272 26 26 0
-81
-139
0
285448 286622 424426 425568 136 136 0
12
-220
-1
34
76
1
1
1
1
1
1
1
1
1
1
1
1
1
1
1
2
1
1
1
1
1
1
1
1
1
1
1
1
1
626
1
2
1
1
-10
-4
-1
-10
-1
17
4
51
4
-3
-5
-39
5
0
285571 286151 2517230 2516649 31 31 0
-139
0
285576 286622 2097587 2098656 62 62 0
-104
-1
-2
-3
-1
-1
-1
-1
-1
-5
-1
-1
-1
-6
-1
-1
-1
-1
-1
-3
-14
-764
-4
0
285573 286861 2202851 2201560 60 60 0
-107
-791
-259
0
285571 286734 715996 714841 69 69 0
5
141
73
2
1
3
1
1
4
1
1
-666
-4
-238
0
285460 286622 1794618 1793448 83 83 0
51
-20
-150
-1
-32
-4
-1
-1
-1
-757
-107
6
0
286143 286524 3930072 3930455 14 14 0
-327
-4
0
286476 286649 1273341 1273514 35 35 0
16
82
-5
-12
0
312940 314361 2858770 2860176 42 42 0
310
1
2
3
1
1
3
1
1
4
2
1
1
1
1
1075
-9
0
313815 314389 3803393 3803967 6 6 0
0
313816 314346 2319361 2318831 6 6 0
0
314376 315320 2318689 2317746 12 12 0
905
0
314382 315320 2757070 2756133 10 10 0
5
0
315321 315808 2441049 2441537 4 4 0
-70
0
315808 317504 2760462 2762158 17 17 0
0
315810 316699 3525122 3526011 14 14 0
0
316700 317223 3807392 3806869 6 6 0
0
316701 317223 3806822 3806300 4 4 0
0
317506 318373 3551513 3550646 9 9 0
0
318374 318993 3772813 3772194 4 4 0
0
318381 318942 3751827 3751267 8 8 0
553
0
318995 319523 3842504 3841976 6 6 0
0
318994 319525 3843567 3843036 4 4 0
0
319524 323694 1669519 1665346 61 61 0
-640
-1
-1
-1
-1
-1
875
1
8
0
323695 324585 3522445 3523335 20 20 0
0
323696 324586 3523338 3524228 16 16 0
0
324587 326019 2982848 2984280 16 16 0
0
326356 331281 1507519 1512479 82 82 0
891
1
-2192
-1
-1
-1
-1
-1
-1
-1
-1
-1
-1
-1
-1
-1
-1
-1
-1
-1
-1
-1
-1
-1
-1
-1
-1
-1
-1
-1
-1
-1
-1
-1
-1
-1
-1
-1
-1806
0
329982 331277 3096194 3097491 29 29 0
-102
-1162
0
331673 332084 3371289 3370878 3 3 0
0
332191 332818 3370878 3370252 6 6 0
154
0
333111 335032 2584577 2582621 53 53 0
-969
-1
-1
-1
-1
-1
-1
-1
-1
-1
-1
-1
-1
-1
-1
-1
-1
-1
-1
-1
-1
-1
-1
-1
-1
-1
-1
-1
-1
-1
-1
-1
-1
-1
-5
0
335559 336078 3854035 3853516 29 29 0
0
335565 336067 3845677 3845176 28 28 0
360
0
336076 339991 1750366 1746451 22 22 0
0
339991 341206 3107922 3106622 116 116 0
-968
-1
-1
-1
-1
-1
-1
-1
-3
-1
-1
-1
-1
-1
-1
-5
-1
-1
-1
-1
-2
-1
-1
-1
-1
-1
-1
-1
-1
-1
-1
-1
-1
-1
-5
-1
-1
-4
-1
-1
-1
-1
-1
-1
-1
-1
-1
-1
-3
-1
-1
-1
-1
-1
-1
-1
-5
-1
-1
-9
-1
-1
-1
-1
-4
-1
-1
-1
-3
-1
-1
-1
-1
-2
-1
-1
-1
-1
-1
-1
-2
-2
-1
-1
-2
0
339993 341207 3185504 3186718 15 15 0
0
341206 343461 2379578 2377318 16 16 0
919
-128
-36
-1
-1
-1
-112
0
343491 344506 3398049 3397034 2 2 0
0
343486 345987 2263467 2260965 72 72 0
-85
0
344507 345991 2952251 2950767 4 4 0
0
346312 350225 1758163 1762056 55 55 0
2782
1
1
1
1
1
1
1
1
1
1
1
1
1
1
1
1
1
729
66
0
347025 348164 3255195 3256334 32 32 0
0
347027 348167 3254054 3255194 27 27 0
0
348168 348919 3672368 3673119 5 5 0
0
349906 350050 1578857 1579001 4 4 0
0
358463 360461 2554936 2552938 26 26 0
0
360462 363040 2227810 2230388 43 43 0
0
363041 363825 3640819 3641603 2 2 0
0
363821 364515 3727040 3727734 4 4 0
0
364516 365817 3102718 3104019 10 10 0
0
364577 365816 2591130 2592360 40 40 0
715
1
1
1
1
1
1
1
1
0
365818 366707 3528682 3527793 10 10 0
0
366708 367029 2031363 2031685 6 6 0
-279
0
367030 367699 3670028 3669360 17 17 0
32
0
367700 372707 1502520 1497494 75 75 0
-3008
-1
-1
-1
-1
-1
-1
-1
-1
-1
-1
-1
-1
-1
-1
-1
-13
-1
-1
-1
43
0
367704 368627 3475177 3474254 4 4 0
0
372709 374356 2800570 2798923 14 14 0
0
372708 374362 2798926 2797272 35 35 0
0
374353 376182 2688385 2686556 6 6 0
0
376183 378046 2655239 2653376 3 3 0
0
378406 378958 3821401 3820849 1 1 0
0
378409 378957 3821949 3821401 15 15 0
0
378957 379491 3839849 3839315 1 1 0
0
379493 381809 2232968 2235284 12 12 0
0
379564 380509 3466705 3465760 20 20 0
0
379567 380508 3467647 3466706 15 15 0
0
380510 382180 2777328 2775657 55 55 0
1427
-87
-1
-59
29
0
382407 383716 425841 424548 96 96 0
55
-14
9
947
2
3
1
1
4
5
11
1
3
6
1
10
1
1
1
1
-11
-3
73
6
-34
-1
0
382851 383716 1793622 1794507 68 68 0
5
-567
-1
-1
-1
-1
-1
-2
-1
-1
-1
-1
-1
-1
-1
-1
-154
-1
-1
-3
-30
-1
0
382856 383158 3930374 3930072 9 9 0
0
383149 385161 2516648 2518674 35 35 0
-273
-1
-1
-1
-1
-1
-1
-1
-1
-1
-1
-1
-1
-1
-1
505
0
382856 383782 715133 716062 63 63 0
-566
-1
-1
-1
-1
-1
-1
-1
-1
-1
-1
-1
-1
-1
-1
63
1
1
4
1
1
3
1
2
74
2
139
0
382851 383714 2201974 2202851 58 58 0
5
-567
-1
-1
-1
-1
-1
-2
-1
-1
-1
-1
-1
-1
-2
-1
144
-42
0
382856 383757 2098477 2097541 73 73 0
-562
-1
-1
-1
-1
-1
-1
-1
-1
-1
-1
-1
-1
-1
-1
-179
-1
-1
-1
-2
-1
-1
-7
-1
-1
-1
-5
-1
-1
-1
-1
-1
-3
-1
-2
0
383775 383994 2381862 2382080 23 23 0
145
0
383801 384374 2203043 2203615 18 18 0
119
0
384604 385158 2203654 2204208 59 59 0
0
385856 387244 3037428 3038791 35 35 0
968
1
1
1
1
1
1
1
1
1
1
1
1
1
1
1
1
1
1
1
1
1
1
1
43
0
387245 388051 3616115 3615309 31 31 0
0
388523 390769 2393070 2390823 14 14 0
-5
0
390772 391466 3720796 3720102 3 3 0
0
391467 392307 3510778 3509880 66 66 0
-153
227
-374
-1
-1
-1
-1
-1
-1
-1
-1
-1
-1
-1
-1
-1
-1
-1
-4
-1
-1
-1
-1
-3
-1
-2
-1
-1
-1
-1
-1
-1
-3
-1
-1
-1
-1
-1
-1
-1
-1
-1
-1
-1
-1
-1
-1
-1
-1
-1
-1
-1
-1
-1
-1
-1
-1
-1
-1
-1
0
392561 396056 1905320 1901890 120 120 0
1924
1
1
1
1
4
1
2
1
1
1
1
1
5
1
1
5
1
3
1
1
1
1
4
10
1
1
2
2
1
3
1
2
1
5
2
4
1
1
8
1
4
3
1
1
1
1
1
7
1
1
1
1
1
1
1
2
1
1
1
4
1
1
1
1
0
396057 397088 3382675 3383708 9 9 0
-286
-511
0
396058 397757 1981289 1979589 38 38 0
-795
0
397745 399215 1979550 1978076 37 37 0
129
-1143
-1
-1
-1
-194
0
400060 400589 3847786 3848315 11 11 0
0
400061 401030 3402101 3403112 75 75 0
-527
-1
-1
-1
-1
-1
-1
-1
-1
-1
-1
-1
-3
-1
-1
-1
-1
-1
-1
-1
-1
-1
-1
-1
-1
-1
-1
-1
-1
-1
-1
-1
-1
-1
-1
-3
-1
-1
-1
-1
-5
-433
0
400578 401530 3461004 3461966 39 39 0
-6
-6
-916
-1
-1
-1
-9
-1
-1
-1
0
400970 404301 1929103 1932431 24 24 0
-696
997
1
1
1
1
1
-505
-640
0
401030 401527 3860147 3859646 10 10 0
-483
-1
-1
-1
0
401531 402489 3452382 3453342 24 24 0
-128
-15
0
402722 404299 2810407 2812043 94 94 0
-331
-1
-1
-1
-1
-1
-1
-1
-1
-1
-1
-1
-1
-1
-1
-1
-1
-1
-6
-1
-1
-1
-1
-1
-1
-1
-1
-1
-1
-1
-1
-1
-1
-1
-1
-1
-5
-1
-1
-1
-1
-1
-1
-1
-1
-1
-5
-3
-1
-1
-1
-2
-1
-1
-1
-1
-6
-1
-1
76
-23
0
404300 405279 3433933 3434912 14 14 0
0
405280 407927 2212165 2209518 13 13 0
0
407362 407928 3812496 3813064 12 12 0
-5
-4
0
407928 409711 2710046 2711829 13 13 0
0
409993 410688 3722887 3722192 1 1 0
0
409988 413612 244612 248235 116 116 0
55
0
410311 411352 3357746 3356704 23 23 0
-408
0
410689 411848 3240222 3239063 4 4 0
0
410691 411353 3743300 3742638 19 19 0
0
411354 411847 3866141 3866634 8 8 0
0
412201 413076 3543673 3544548 3 3 0
0
412202 413074 3541047 3541919 14 14 0
557
-3
0
414723 416954 2402021 2404252 27 27 0
1662
-58
0
416955 418379 2987146 2988570 3 3 0
0
418380 421507 2006686 2009812 31 31 0
111
1
-2009
0
419304 421505 2417562 2419763 61 61 0
0
419308 422614 1935757 1939077 93 93 0
-1193
-1352
-9
-1
-4
-1
-3
-1
-1
-1
-1
-1
-1
-1
0
421508 422619 3281221 3280110 16 16 0
0
422619 426344 1819272 1815534 81 81 0
-2590
-254
-1
-1
-1
-1
-1
-1
-1
-1
-1
-1
-1
0
426342 427134 3625753 3624961 18 18 0
0
427124 428198 3318474 3317402 27 27 0
19
1
0
427650 428205 3817527 3816972 0 0 0
0
428196 430220 2538902 2536877 45 45 0
-10
0
430221 431021 3623350 3624150 2 2 0
0
433242 434652 2992828 2994239 15 15 0
-554
0
434654 435110 3888429 3887973 13 13 0
0
434653 435111 3887512 3887054 8 8 0
0
435111 436198 3310884 3309796 12 12 0
-9
0
436199 438746 2198886 2196342 19 19 0
213
2285
1
0
436633 437707 3326018 3324944 29 29 0
0
436634 437703 3327092 3326023 28 28 0
0
437708 438454 3491737 3492482 14 14 0
206
0
438733 439160 2201618 2202046 18 18 0
-20
-56
255
0
439153 439519 2516854 2517228 26 26 0
-231
-1
-8
-23
-1
-1
-3
-1
0
439153 439516 715632 715992 32 32 0
144
1
1
4
1
1
3
1
2
-70
-33
-1
-1
-3
-1
0
439153 439520 2202477 2202852 24 24 0
-231
-8
-26
-1
-1
-1
-1
-6
0
439774 441142 2545561 2546930 54 54 0
-471
3
-189
0
440346 440438 2398076 2397985 4 4 0
27
0
440377 441144 3650974 3650207 20 20 0
0
441142 443724 2217455 2214815 117 117 0
-1552
-214
-117
-1
-1
-30
-38
-65
-1
-1
-1
-1
-1
-1
-1
-1
-1
-1
-1
-1
-1
-1
-1
-1
-1
-1
-1
-1
-1
-1
-1
-1
-1
-1
-4
-1
-6
-1
-1
-1
-1
-1
-1
-1
-1
-1
-1
-1
-1
-1
-1
-1
-1
-1
-1
-1
-3
-1
0
442629 443725 3233228 3232075 68 68 0
-524
-1
-1
-1
-1
-1
-1
-1
-1
-1
-1
-1
-1
-1
-1
-1
-1
-1
-1
-1
-1
-1
-1
-1
-1
-1
-1
-1
-1
-1
-1
-1
-1
-1
-1
-1
-1
-1
-1
-1
-1
-1
-1
-1
-1
-1
-1
-1
-1
-1
-1
-1
-1
-1
-1
-1
-1
0
443750 444517 3658692 3657925 5 5 0
0
444517 445605 3313056 3314144 9 9 0
0
444519 445602 3313055 3311972 27 27 0
0
445605 446970 3042899 3044264 14 14 0
0
448663 455639 1245600 1238626 120 120 0
198
1
0
455637 456956 3085674 3084355 3 3 0
0
455642 456955 3088300 3086989 24 24 0
233
1
0
456957 458594 2808770 2810407 13 13 0
92
-25
0
459478 460685 1286061 1287268 13 13 0
0
460688 465965 1287386 1292663 54 54 0
0
465965 466656 3710968 3711674 15 15 0
-477
-1
-1
-1
-1
-1
-1
-1
-1
-1
-1
-1
-1
-1
-1
0
465966 467326 3033297 3034672 43 43 0
-476
-1
-7
-1
-1
-1
-1
-1
-3
-1
-1
-1
-1
-1
-1
0
466657 467459 3620942 3621744 11 11 0
0
466659 467324 3739967 3740632 11 11 0
0
467460 468701 3151046 3152286 11 11 0
1172
-25
9
0
468701 469919 3181846 3183064 6 6 0
0
468703 469921 3184283 3183065 28 28 0
0
469921 471933 2540905 2538893 14 14 0
0
472127 473030 3499927 3500830 8 8 0
0
473268 474366 3293379 3292280 12 12 0
-791
0
474626 476208 2865103 2863521 15 15 0
-627
99
0
476208 476889 3732524 3731843 1 1 0
0
476209 476888 3733205 3732526 14 14 0
0
476887 478785 2636435 2634543 27 27 0
-1193
225
1
1
1
1
1
320
0
478824 480906 2479750 2477666 29 29 0
-1825
-25
0
480905 481487 3156013 3155430 18 18 0
-463
-1
22
0
481385 481507 2004733 2004856 11 11 0
-12
0
481390 481507 2469570 2469453 7 7 0
0
481732 481870 1909080 1909218 2 2 0
0
482634 483087 2931294 2930841 7 7 0
0
483006 485168 2406479 2404253 70 70 0
-252
-820
-1
-1
-1
-1
-1
-1
-1
-1
-1
-1
-1
-1
-1
-1
-1
-1
-1
-1
-1
-1
-1
-1
-1
-1
-1
-1
-1
-1
-1
-1
-1
-1
-1
-1
-1
-1
-1
-1
-1
-1
-1
-1
-1
-1
-1
-1
-1
-1
-1
-1
-1
-1
-1
-1
-1
-1
-1
-1
-1
-1
-1
-1
0
484248 485169 3435947 3436868 18 18 0
0
485573 489579 1726602 1730609 38 38 0
-2039
-1
1672
0
490729 491930 3201208 3202409 10 10 0
0
492665 493676 3404121 3403110 21 21 0
0
493676 495230 2887038 2885484 10 10 0
0
493677 494138 3886131 3885670 14 14 0
0
494146 495229 3304335 3303251 29 29 0
-717
0
495231 495723 3868606 3868114 4 4 0
0
495724 496096 3937266 3936894 2 2 0
0
495713 496091 3935785 3935409 16 16 0
7
9
0
496161 497567 3030540 3029156 25 25 0
149
1
1
1
1
1
1
1
1
1
1
1
1
1
1
1
1
1
1
1
1
1
0
496165 497568 3027770 3026388 49 49 0
123
1
1
1
1
1
1
4
1
1
1
4
2
1
1
1
1
1
1
1
1
1
2
-24
-595
0
497569 510890 515312 528582 187 187 0
-1677
27
1
1
1
1
1
1
4
5
2746
116
24
1
1
1
1
1
1
1
1
1
1
1
1
1
1
1
1
1
1
1
1
1
1
1
1
1
1
1
1
1
1
1
1
1
1
1
1
1
2
1
1
1
-143
246
-5170
652
-1168
0
510897 513698 528821 531623 35 35 0
-2603
0
514001 519433 1371307 1365804 128 128 0
-987
-1
-1
-1
-1
-1
-1
-1
-1
-1
-1
-1
-1
-1
-1
-1
-1
-1
-1
-1
-1
-1
-1
-1
-1
-1
-1
-1
-1
-1
-1
-1
-1
-1
-1
-1
-1
-1
-1
-1
-1
-1
-1
-1
-1
-1
-1
-1
-1
-1
-1
-1
-1
-1
-1
-1
-1
-1
-1
-1
-1
-1
-1
-1
-1
-1
-1
-1
-1
-1
-1598
0
519431 519820 3929685 3929296 7 7 0
0
519433 521442 2584579 2586529 94 94 0
1612
1
1
1
1
1
1
1
1
1
1
1
1
1
1
1
1
1
1
1
1
1
1
1
1
1
1
1
1
1
3
2
1
2
6
2
1
3
1
1
1
1
3
4
1
1
1
1
3
1
1
2
1
2
1
1
1
1
1
0
519819 521445 2828335 2829959 4 4 0
1234
14
0
519820 521643 2722480 2724244 89 89 0
1225
1
1
1
1
1
1
1
1
1
1
1
1
1
1
1
1
1
1
1
1
1
1
1
1
1
1
1
1
1
3
2
1
2
6
2
1
3
1
1
1
1
3
4
1
1
1
1
3
1
1
2
1
2
1
1
1
1
1
0
521645 522679 3375442 3376476 9 9 0
0
522681 523467 3635305 3634518 19 19 0
-155
0
523504 524388 3524229 3525123 12 12 0
-247
-1
-1
-1
-1
-1
-1
-1
-1
-1
0
523505 524386 3518872 3519763 31 31 0
-246
-1
-1
-1
-1
-1
-1
-1
-1
-1
0
524388 526088 2751958 2753658 42 42 0
0
526089 526389 3965266 3964966 7 7 0
0
526390 526732 3210798 3211164 59 59 0
-77
-1
-1
-1
-2
-21
-5
-3
-3
-1
-1
-3
-3
-6
-1
-1
7
-18
-1
-1
-1
-1
-8
-1
-1
-1
0
528081 531072 2055603 2052610 27 27 0
-1021
-182
0
529060 529552 3867128 3866636 12 12 0
-42
213
0
530619 532187 2458074 2456578 135 135 0
780
1
4
1
1
1
1
1
1
1
1
1
1
1
1
1
1
3
1
1
1
4
1
1
1
1
1
1
1
1
1
1
1
1
1
1
1
4
1
1
1
1
1
1
1
1
1
1
1
1
1
1
1
1
1
1
1
1
1
1
1
1
1
1
1
1
1
1
1
1
1
6
0
532189 532820 3763392 3762761 11 11 0
0
532243 533526 3113092 3114375 17 17 0
0
532319 533530 3191561 3192773 23 23 0
-702
0
533531 534308 3648654 3649431 22 22 0
0
533574 534315 2040504 2041245 22 22 0
0
536233 536724 137459 137950 13 13 0
0
536233 538267 137459 139469 188 188 0
-489
-1
-1
-1
-1
-1
-1
-1
-1
-1
-1
-1
-1
-1
-1
-1
-1
-1
-1
-1
-1
-1
-1
-1
-1
-1
-1
-1
-1
-1
-1
-1
-1
-91
24
-76
-1
-1
-7
-1
-1
-1
-1
-3
-1
-1
-9
11
1
1
387
1
1
1
1
1
1
1
1
1
1
1
1
1
1
1
1
1
1
1
1
1
1
1
1
1
1
1
1
1
1
1
1
1
1
1
1
1
1
1
1
1
1
1
1
1
1
1
1
1
1
1
1
1
1
1
1
1
1
1
1
1
1
1
1
1
0
536726 536835 2337440 2337330 7 7 0
-31
0
536725 536864 2250476 2250616 9 9 0
11
-16
-61
0
539893 540143 180061 180311 4 4 0
0
540571 541213 180313 180949 27 27 0
-91
-1
279
1
1
1
1
1
1
1
1
-248
0
542007 542201 3315539 3315733 9 9 0
0
544804 545315 184245 184757 28 28 0
-27
-40
-1
4
1
14
-6
0
545312 547002 2779001 2780677 32 32 0
348
1
1
1
1
1
1
4
1
1
1
1
1
1
0
545723 546113 735471 735861 22 22 0
0
545723 546113 622970 622580 22 22 0
0
546976 547058 3800902 3800984 2 2 0
0
547003 547564 3801660 3801081 30 30 0
-59
-5
-1
-1
-1
-13
-1
-1
-1
-2
-1
-4
-1
-6
-1
-1
-1
-1
0
547134 547565 3800930 3800499 5 5 0
0
547134 547303 622108 621939 12 12 0
0
547566 548067 3861157 3861658 3 3 0
0
548348 549519 2954905 2953734 8 8 0
0
548519 549520 2531820 2530819 28 28 0
0
549521 550483 3449496 3448534 19 19 0
0
550794 550896 1790579 1790681 4 4 0
0
550794 551018 2974983 2974759 6 6 0
0
551019 551448 2974646 2974218 14 14 0
140
0
551009 551457 1792482 1792930 14 14 0
0
551347 551772 3211994 3212419 9 9 0
0
551579 552439 3558432 3559292 7 7 0
0
551580 552313 3686461 3687194 19 19 0
0
551829 552312 3212702 3213185 15 15 0
0
552439 552788 3939847 3940211 19 19 0
-262
-1
-1
-1
-1
-1
-1
-1
-1
-1
-1
-1
-1
-1
-1
0
552789 554111 3100110 3098802 18 18 0
487
1
1
1
1
1
1
1
1
1
1
1
1
1
0
552815 554109 3118233 3116954 37 37 0
416
45
1
1
1
1
1
1
1
1
1
1
1
1
1
0
552815 554178 3031917 3030546 50 50 0
416
13
-37
-1
-1
-1
-1
-1
-1
-1
-1
-1
0
554187 555829 2795637 2797282 30 30 0
-410
46
-890
-1
-1
0
563820 564227 3921739 3921332 7 7 0
0
564226 565254 3339872 3338814 74 74 0
-616
-1
-1
-1
-1
-1
-1
-1
-1
-1
-1
-1
-1
-1
-1
-1
-1
-1
-1
-1
-1
-1
-1
-1
-1
-1
-1
-1
-1
-1
0
566518 567024 3855569 3855063 13 13 0
0
566858 567450 3788056 3787464 25 25 0
0
567567 567965 3925765 3926163 3 3 0
0
567964 568292 3954761 3955090 10 10 0
-192
0
568375 568481 2302573 2302679 0 0 0
0
568504 568958 2304521 2304975 14 14 0
0
571018 571095 3164123 3164200 0 0 0
0
572813 574816 2475623 2477666 114 114 0
-1088
3
-451
-1
-5
-1
-1
-1
-1
-1
-1
-1
-1
-1
-1
-1
-1
-1
-1
-1
-1
-1
-1
-1
-1
-1
-1
-1
-1
-1
-1
-1
-1
-1
-1
-1
-1
-1
-1
-1
-1
-1
0
573011 573291 2702731 2702451 17 17 0
0
575688 575847 3886595 3886755 4 4 0
-126
0
577895 578263 3920962 3921331 3 3 0
-149
0
577895 580312 1840208 1837794 74 74 0
119
29
16
1
-844
0
578334 579179 3580601 3581446 14 14 0
0
579226 579820 3792235 3791641 4 4 0
0
579771 580314 3663826 3663283 23 23 0
-6
3
0
579771 581420 2609980 2611680 99 99 0
-6
3
-245
-1
-1
-5
-1
-1
-1
-1
-1
-1
-1
-1
-5
-1
-3
-1
-1
-2
-1
-1
-1
-6
-1
-5
-1
-1
-1
-1
-1
-1
-1
-1
-1
-1
-1
-1
-1
-1
-1
-1
-1
-1
-1
-1
-1
-2
-1
-1
-1
-1
-1
0
579822 581548 2736458 2734732 55 55 0
0
580315 581156 3584820 3585660 28 28 0
427
0
580315 581556 3153529 3154770 52 52 0
1036
-8
0
583790 584324 3838248 3838782 3 3 0
0
584084 584478 3926559 3926953 14 14 0
0
590226 593551 1203276 1206601 146 146 0
0
589934 592119 690021 687836 383 383 0
0
592960 593691 2979974 2979240 33 33 0
-18
-17
-4
0
593128 593551 1587169 1586746 19 19 0
0
595643 595761 3469120 3469000 5 5 0
-96
-1
0
596448 596745 3468890 3468593 21 21 0
0
597944 600344 2307380 2309780 40 40 0
0
598505 600177 2787358 2789018 57 57 0
73
1
1
1
1
1
5
1
1
2
1
1
1
1
1
-1339
-3
-1
0
600344 602232 2638322 2636434 8 8 0
0
602233 602741 3856596 3857103 5 5 0
82
0
602371 606007 1845151 1848801 107 107 0
-423
-82
-73
-1
-1
-1
-1
-1
-1
-1
-1
-1
-1
-1
-1
-1
-1
-1
-1
-1
-1
-1
-1
-1
-1
-1
-1
-1
-1
-1
-1
-1
-1
-1
-1
-1
-1
-1
-1
-1
-1
-1
-1
-1
-1
-1
-1
-1
-1
-1
122
1176
1
1
1
1
1
1
1
1
1
1
1
1
1
1
1
1
1
1
1
1
1
1
1
1
1
1
1
1
1
1
1
1
1
3
0
606407 608402 2558926 2556931 21 21 0
0
606408 608402 2556930 2554935 38 38 0
-1992
0
608402 610420 2532840 2534858 19 19 0
0
610421 611200 3647086 3647863 14 14 0
-197
468
1
67
0
610422 611203 3642388 3643169 15 15 0
-191
-474
8
29
0
611204 611355 3747965 3748117 23 23 0
36
-14
-1
74
-9
0
611204 611361 3333277 3333120 17 17 0
0
611204 611355 1941722 1941571 18 18 0
0
611272 612878 2836401 2838007 22 22 0
0
612882 616674 1800511 1796730 77 77 0
-501
-1
-1
-1
-1
-1
-1
-1
-1
-1
-1
-1
-1
-2
69
1
1
1
4
1
3
1
1
1
1
1
1
1
15
1
1
1
1
1
1
1
1
1
1
0
616675 617528 3570413 3569560 13 13 0
0
616676 617528 3570415 3571267 13 13 0
0
617540 617982 3873014 3873467 14 14 0
-35
-4
-1
-1
-47
-1
-1
-1
-1
-1
-1
0
617984 618187 3777125 3776922 2 2 0
0
618241 622536 1639897 1635601 50 50 0
-48
0
621986 622535 3822501 3821952 1 1 0
0
622537 624526 2560921 2562910 22 22 0
0
624527 625159 3765294 3764662 11 11 0
0
624528 624662 3019461 3019327 3 3 0
0
624758 625156 3018478 3018080 9 9 0
0
625160 625699 3833950 3833411 9 9 0
0
625700 626045 3948016 3948361 5 5 0
0
626730 627309 717699 718278 20 20 0
0
627373 627630 721847 722104 47 47 0
155
-3
66
-3
0
632947 638389 1341841 1336391 113 113 0
1537
1
902
128
-2399
-1
-1
-1
-1
-1
-1
-1
-1
-1
-2
-1
0
638392 638905 3765925 3765386 39 39 0
-77
-1
-1
-1
-1
-1
-1
-1
-1
-1
-3
-2
-3
-1
-1
-1
-4
-1
-1
-1
-2
-9
-1
-1
-4
-1
0
638503 639999 2914772 2916274 41 41 0
446
-1006
-1
-1
-5
-2
-2
-1
0
638957 639988 3335638 3336669 15 15 0
0
639997 641200 3198800 3197597 8 8 0
0
641421 641921 3859642 3859141 12 12 0
-428
0
641925 643096 3230901 3229730 24 24 0
0
642743 643096 3943814 3944167 3 3 0
0
642745 643096 3944172 3944523 9 9 0
0
643098 644484 3023619 3022233 37 37 0
0
644519 646128 2882361 2883922 110 110 0
802
-177
-1
-1
-1
-1
-1
-1
-1
-1
-1
-100
-1
48
1
1
1
1
1
1
1
1
1
1
1
1
1
1
1
1
1
1
1
1
1
1
1
1
1
1
1
1
1
1
1
1
1
1
1
1
1
1
1
1
1
1
1
1
1
1
1
1
1
1
1
1
1
1
1
1
1
1
0
645420 646128 3716602 3717302 53 53 0
-78
-1
-1
-1
-1
-1
-1
-1
-1
-1
-100
-1
97
1
1
1
1
1
1
1
1
1
1
1
1
1
1
1
1
1
1
1
0
646130 647733 2844433 2846035 17 17 0
806
0
647739 648137 2588471 2588073 6 6 0
0
647735 650019 2361424 2359141 20 20 0
1383
0
648173 649460 2587857 2586533 73 73 0
-400
-1
-6
-4
-1
-1
-1
-1
-1
-5
-1
-1
-3
-1
-1
-8
-1
-1
-1
-1
-3
-6
-3
-3
-5
-1
-1
-9
-1
-1
-1
-1
-1
-1
-4
-1
-498
0
649463 650015 3816972 3816420 14 14 0
0
650020 653985 1738567 1734602 32 32 0
-896
679
1415
-3
0
653986 654312 3952429 3952762 8 8 0
-20
-1
-1
-1
-1
-1
-1
0
654314 655171 3561867 3562724 11 11 0
0
655339 656389 3299970 3301061 68 68 0
-126
-1
-1
-1
-1
-1
-1
-1
-1
-1
-1
-1
-1
-1
-1
-1
-1
-1
-1
-1
-1
-1
-1
-1
-1
-1
-1
-1
-1
-1
-1
-1
-1
-1
-1
-1
-1
-1
-2
-304
-1
0
655343 656391 3265454 3266584 114 114 0
-82
-1
-1
-1
-1
-1
-1
-1
-1
-1
-1
-1
-1
-1
-1
-10
-1
-1
-1
-1
-1
-1
-1
-1
-1
-1
-1
-4
-1
-1
-1
-1
-1
-1
-1
-2
-1
-1
-1
-40
-1
-1
-1
-1
-1
-1
-1
-1
-1
-1
-1
-1
-1
-1
-1
-1
-1
-1
-1
-1
-1
-1
-1
-1
-1
-1
-1
-1
-1
-1
-1
-1
-1
-1
-1
-1
-1
-1
-274
5
-12
-1
-1
-1
0
656392 657200 3479823 3479015 17 17 0
0
657212 658435 3179407 3178184 8 8 0
0
658436 658845 3916800 3916388 11 11 0
-159
-16
-1
0
658437 658702 2099351 2099088 21 21 0
-110
-1
-1
12
1
1
1
1
9
4
-19
-17
0
658622 658847 2235312 2235537 10 10 0
0
658637 659037 3924567 3924967 5 5 0
0
658622 658721 1855558 1855657 4 4 0
0
658626 659023 919553 919156 88 88 0
0
659973 660492 3850927 3851446 20 20 0
0
661877 662342 3881025 3880559 17 17 0
-329
0
662487 662809 706119 706442 5 5 0
-236
0
662810 665680 714805 717698 161 161 0
-934
-1
-1
-1
-1
-1
-1
-1
-1
-1
-4
-1
-1
-1
-1
-1
-1
-1
-1
-1
-1
-1
-1
-1
-1
-1
-1
-1
-1
-1
-1
-1
-1
-1
-1
-1
-1
-1
-1
-1
-1
-1
-1
-1
-1
-110
-2
-1
-4
-91
38
2
1
1
1
1
5
1
1
1
1
1
1
1
1
1
4
7
1
1
1
6
1
1
2
1
3
14
964
-267
-231
0
662843 663947 2201684 2202847 106 106 0
-10
21
32
-10
196
-629
-1
-1
-1
-1
-1
-1
-1
-1
-1
-1
-1
-1
-1
-1
-1
-1
-1
-1
-1
-1
-1
-1
-1
-1
-1
-1
-1
-1
-1
-1
-1
-1
-1
-1
-1
-1
-1
-1
-1
-1
-1
-9
-1
-1
-1
-1
-1
-1
-1
-1
-1
-1
-1
-68
-44
-1
-1
-1
-4
0
662959 663992 2098656 2097541 106 106 0
-787
-1
-1
-1
-1
-1
-1
-1
-1
-1
-1
-1
-1
-1
-1
-1
-1
-1
-1
-1
-1
-1
-1
-1
-1
-1
-1
-1
-1
-1
-1
-1
-1
-1
-1
-1
-1
-1
-1
-1
-1
-1
-1
-1
-1
-1
-1
-1
-1
-1
-2
-1
-1
-1
-70
-1
-42
-1
-1
-1
-1
-1
-1
-1
-1
-1
-1
-1
-1
-1
-1
-1
-1
-3
-6
-1
-1
-1
-4
-2
-86
-1
0
662959 663753 1793448 1794241 40 40 0
42
-7
101
0
663057 663440 3930455 3930072 9 9 0
0
663140 663948 425391 424553 57 57 0
-605
-1
-1
-1
-1
-1
-1
-1
-1
-1
-1
-1
-1
-1
-1
-1
-1
-1
-1
-3
-1
-1
-1
-1
-118
-1
-1
-1
-4
-2
0
664052 664790 3565408 3566146 14 14 0
0
664052 664789 3594939 3595676 14 14 0
0
665681 666906 3176960 3175735 9 9 0
0
666908 668806 2598176 2600111 48 48 0
474
-47
-1
-1
-1
-1
-1
-1
-1
-1
-1
-1
-1
-1
-1
-1
-1
-1
-1
-1
-1
-1
-6
-1
-1
-1
-1
-1
-1
-1
-1
-1
-1
-1
-1
-1
-1
-1
-6
0
666907 668805 2594300 2596237 82 82 0
454
-43
-26
-1
-1
-1
-1
-1
-1
-1
-1
-1
-1
-1
-1
-1
-1
-1
-1
-1
-1
-1
-1
-6
-1
-1
-1
-1
-1
-1
-1
-1
-1
-1
-1
-1
-1
-1
-1
-6
-904
0
669290 672024 2169176 2171910 44 44 0
0
672080 674163 2428637 2430695 63 63 0
-53
45
1
1
1
1
1
1
1
1
1
1
1
1
1
1
1
1
1
1
1
1
1
1
1
1230
11
0
672080 672956 3413311 3414188 21 21 0
-78
0
672957 674447 2944816 2943327 31 31 0
487
0
672958 674162 3200006 3201206 22 22 0
485
1
1
1
0
674449 675270 3604735 3605556 10 10 0
0
676911 677293 3930840 3931225 6 6 0
-12
-45
-283
0
677294 678309 3374407 3375443 27 27 0
-223
-1
-1
-1
-1
-1
-1
-1
-1
-1
-1
-1
-1
-1
-1
-1
-1
-1
-1
-1
-1
0
677295 678305 3439798 3440766 67 67 0
-87
83
1
1
1
1
1
1
1
1
1
1
1
1
1
1
1
1
1
1
1
1
1
1
1
1
1
1
1
1
1
1
1
1
1
1
1
1
1
1
1
1
1
1
0
678486 679081 3790446 3789851 1 1 0
0
679082 684226 1461790 1456622 135 135 0
-1121
-1
-1
-1
-2
-3
-1
-1
-1
-2
-1
-2
-1
-1
-1
-1
-3
-1
-2
-5
-1
-3
-1
-1
179
-4
134
-5
0
684021 685171 3247165 3248313 66 66 0
-135
-1
6
1
6
56
-215
10
73
-3
0
685172 686438 3133503 3132237 12 12 0
0
686439 686895 3881957 3881494 19 19 0
-240
-1
-1
-1
-1
-1
-1
0
686897 687456 3809099 3809666 13 13 0
-176
-1
-1
-1
-1
-1
-1
-1
0
687458 688063 2578708 2579313 15 15 0
0
687526 689101 2866685 2868261 4 4 0
-820
0
687527 688063 2651510 2652046 12 12 0
0
688064 688198 2579550 2579685 4 4 0
-57
0
688064 688198 2652283 2652418 1 1 0
-62
0
688199 688339 2580165 2580304 4 4 0
84
0
688199 688351 2652877 2653029 4 4 0
0
688757 690040 2741651 2740407 78 78 0
913
1
1
1
1
2
1
1
1
5
1
1
1
1
4
1
4
1
7
1
1
1
1
1
1
1
1
1
1
1
1
1
1
1
1
1
1
3
1
0
688761 690040 2732981 2731741 92 92 0
909
1
1
1
1
2
1
1
1
5
1
1
1
1
1
1
7
1
7
1
1
1
1
1
1
1
1
1
1
1
1
1
1
1
1
1
1
3
1
0
690170 691221 2133237 2134258 76 76 0
342
1
1
1
1
1
1
28
1
2
1
1
1
1
1
4
1
1
1
3
5
4
3
1
2
1
2
91
485
1
0
691801 693382 2134430 2136022 59 59 0
961
-14
-1
-1
-1
-1
-1
-1
-1
-1
-127
-1
-1
-471
3
0
694236 696950 2182777 2185491 41 41 0
145
-6
0
696953 699391 2297749 2300160 64 64 0
109
249
2
1
1
1
1
1
1
3
1
1
1
1
1
1
1
1
1
1
1
1
1
1176
95
1
1
0
698520 698827 1614247 1613950 24 24 0
86
1
1
11
4
1
1
1
4
1
0
698829 699325 3864652 3865148 17 17 0
0
699777 700885 3282331 3281223 40 40 0
0
699878 700907 3382672 3381643 37 37 0
0
699878 700885 3404124 3405131 36 36 0
0
700887 701446 3814186 3813627 16 16 0
0
701448 701864 3916385 3915969 2 2 0
0
702068 702735 3741303 3741970 18 18 0
0
702735 705556 2116413 2119234 25 25 0
0
705554 706350 3632134 3631338 6 6 0
0
707007 707663 3745948 3746604 2 2 0
0
707664 709353 2765546 2767235 22 22 0
0
709353 709948 3790447 3791042 20 20 0
0
709401 709949 3823052 3823600 21 21 0
0
710255 710862 3767211 3767819 17 17 0
-23
0
710863 713497 1626991 1624359 20 20 0
264
53
1
-805
0
716625 717142 3852486 3851969 4 4 0
0
717143 718050 3498107 3499014 10 10 0
0
717143 718051 3498106 3497198 17 17 0
0
718052 719243 3214377 3213186 9 9 0
0
719243 726584 1188816 1181470 253 253 0
2543
1
1
3
-3
-2700
-1
-1
-1
-1
-2
-3
-5
-1
-149
-3
-1
-1
-1
-1
-1
-1
-1
-2
-1
-1
-1
-1
-1
-4
-1
-1
-2
-1
-1
-1
-2
-2
-1
-1
-1
1434
2
1
1
1
1
1
1
1
1
1
2
1
1
1
1
5
1
1
1
1
1
1
1
1
1
1
1
0
719245 721018 2738193 2736460 71 71 0
816
1
1
1
1
1
1
2
1
1
1
1
1
5
1
1
1
5
2
1
1
1
1
1
1
1
1
1
1
1
1
1
1
1
3
1
2
1
1
10
0
721021 724759 1482255 1478517 163 163 0
3469
-18
183
-4
-21
3
0
725586 726200 1477732 1477146 51 51 0
504
1
1
1
1
1
1
1
1
1
1
1
1
1
1
1
1
1
1
1
1
1
2
1
1
1
1
1
0
726202 726584 3930839 3930457 9 9 0
0
726586 729535 2073382 2076320 43 43 0
1824
12
15
8
12
1
11
2
4
9
2
0
729537 730588 3348309 3349360 10 10 0
0
729752 730692 3472367 3471427 13 13 0
0
729753 730585 3589855 3590687 11 11 0
0
730693 731308 3777126 3777741 17 17 0
0
731544 731947 3922956 3922553 5 5 0
0
731949 732250 3964054 3963753 9 9 0
0
731948 732252 3963444 3963140 7 7 0
0
732253 733309 3337757 3338813 17 17 0
0
733308 734047 3682781 3682042 10 10 0
0
734048 736346 2356853 2354555 36 36 0
451
-1140
0
736347 737490 3251756 3250613 22 22 0
0
736452 737174 3695213 3695935 6 6 0
0
737175 737488 3961894 3961581 1 1 0
0
737491 737961 3879621 3879151 0 0 0
0
737959 738806 3578060 3577213 10 10 0
0
737960 738805 3579754 3578908 15 15 0
-5
0
738806 740786 2568864 2566882 15 15 0
-631
-1
0
739436 739523 1882794 1882707 0 0 0
0
740785 750578 918323 908530 45 45 0
0
750579 751277 3718704 3719402 11 11 0
0
750580 751278 3718002 3717304 8 8 0
0
751279 752163 3532232 3533116 6 6 0
0
752163 752511 3887972 3887624 7 7 0
0
752508 754252 2710007 2708261 16 16 0
-549
-96
0
754375 755383 3408160 3407152 4 4 0
0
754376 755382 3407150 3406144 12 12 0
0
755383 756733 3052423 3051073 1 1 0
0
756735 757249 3853004 3853518 0 0 0
0
757468 758646 3221497 3222675 9 9 0
0
758647 758992 3947670 3948015 0 0 0
0
758993 762936 1738570 1742513 8 8 0
0
762937 763537 3786861 3787461 1 1 0
0
763538 765799 2375056 2377317 6 6 0
0
765800 766481 3731161 3731842 3 3 0
0
765801 766480 3733208 3733887 12 12 0
0
766482 770027 1873948 1877493 17 17 0
-178
107
0
770259 771668 3008302 3009711 64 64 0
-33
1087
0
771766 772305 3831788 3832329 4 4 0
-186
-1
0
772306 773440 3268854 3267720 11 11 0
0
772307 773439 3265448 3264316 21 21 0
0
773442 777124 1845138 1841472 85 85 0
1686
-6
130
1
1
1
1
1
1
1
1
1
1
1
1
1
1
1
1
-1529
0
777124 777735 3778968 3779579 6 6 0
-36
3
0
777952 778390 3104882 3105320 16 16 0
0
778392 778836 868237 868681 15 15 0
0
778391 778836 878394 878839 15 15 0
0
778833 779890 2433996 2435054 48 48 0
-118
0
779641 780208 3078518 3079084 16 16 0
412
0
780206 781761 2891698 2890143 21 21 0
0
781761 782104 3948704 3948361 7 7 0
0
781763 782276 3853000 3852487 2 2 0
0
782402 784759 2331266 2333623 39 39 0
0
784760 787831 2022178 2025249 21 21 0
0
784778 785231 3895685 3896136 12 12 0
9
429
0
784785 785231 3901451 3901889 19 19 0
380
28
1
1
1
1
1
1
0
785229 785568 3951418 3951757 1 1 0
0
787183 787834 3753782 3754433 11 11 0
0
787832 788294 3864154 3864651 39 39 0
-308
-1
-1
-1
-1
-1
-1
-1
-1
-1
-1
-1
-1
-1
-1
-1
-1
-1
-1
-1
-1
-1
-1
-1
-1
-1
-1
-1
-1
-1
-1
-1
-1
-1
-7
0
788296 788783 3870082 3870569 2 2 0
0
788784 789094 3962523 3962834 1 1 0
-178
0
790933 791495 2803852 2803290 38 38 0
0
790934 792888 2580667 2582621 29 29 0
0
791587 792519 2803144 2802212 35 35 0
0
792516 792887 3938006 3938377 10 10 0
0
792889 794285 3011104 3012500 13 13 0
0
794287 795734 2972769 2971322 48 48 0
0
795733 796190 3889347 3889804 16 16 0
0
796189 797349 3244852 3246009 41 41 0
799
1
73
4
-7
0
797350 797633 429201 429484 12 12 0
0
798101 802468 429946 434311 628 628 0
45
-4
61
-4
139
-6
-66
3
586
-2428
5
687
-103
4
0
802617 803320 434460 435163 143 143 0
-195
3
256
-4
222
-5
0
804037 805902 435880 437740 332 332 0
78
1
13
1
1
61
-7
-50
9
-880
3
-148
4
241
-6
-245
6
0
809949 810399 441805 442257 69 69 0
10
-10
-1
-1
264
-4
-45
4
0
811351 812401 443194 444244 77 77 0
-594
7
156
-7
122
-80
0
813884 814803 1513360 1512478 81 81 0
32
147
1
1
1
1
1
1
1
1
1
1
1
30
1
1
1
1
1
1
1
1
1
1
1
9
1
1
1
3
1
1
1
1
2
1
1
0
813922 814070 2247667 2247520 13 13 0
6
0
814142 814653 3155280 3154769 31 31 0
0
814155 814674 3847786 3847267 29 29 0
0
814156 814650 3863655 3864149 8 8 0
0
814596 814743 1908746 1908893 7 7 0
0
814110 814811 1092109 1092810 93 93 0
0
814865 815027 1908895 1909057 2 2 0
0
814990 815184 1423905 1424096 12 12 0
89
8
32
0
816148 816721 3804541 3803968 11 11 0
0
816721 817374 3756368 3757022 7 7 0
-650
0
823726 826184 2273382 2270924 40 40 0
0
826909 827621 3695949 3696661 14 14 0
0
826896 827282 3929297 3928911 10 10 0
0
826981 827969 2869835 2870823 8 8 0
0
827785 827969 682831 683015 11 11 0
0
830536 833369 1645646 1648477 33 33 0
2771
1
0
830764 831268 3860148 3860652 8 8 0
0
835322 836717 2989993 2988598 77 77 0
1250
-5
-1
5
0
835763 836084 2871084 2871405 14 14 0
0
835803 836745 2357796 2356854 56 56 0
422
-8
0
835763 836176 683099 683512 33 33 0
-395
3
0
836775 837238 3886595 3886132 3 3 0
0
838240 838726 3870570 3871056 15 15 0
0
839380 840240 3160110 3160970 26 26 0
0
847783 848180 3924168 3924565 7 7 0
0
847819 850006 2426329 2428510 7 7 0
574
1
1
1
1
1506
0
848177 849781 2846032 2847635 45 45 0
5
0
849783 850260 3867129 3867618 23 23 0
-137
-1
-1
-1
-1
-1
-1
-1
-1
-1
-1
-1
0
851128 852566 2977099 2978537 1 1 0
0
853100 857614 1591687 1587172 75 75 0
-883
0
857613 858523 3493561 3494471 4 4 0
0
858523 859017 3858121 3858631 17 17 0
-194
-1
-1
-1
-1
-1
-1
-1
-1
-1
-1
-1
-1
-1
-1
-3
0
859017 859818 3623350 3622547 7 7 0
-153
-31
0
859019 859817 3624951 3624152 19 19 0
-181
0
859819 862086 2375055 2372788 42 42 0
0
868222 868537 1502523 1502838 18 18 0
0
868545 869200 1506861 1507516 9 9 0
0
869203 869623 3913892 3913472 1 1 0
0
873966 874520 3818637 3818083 8 8 0
0
874519 875159 3758933 3758293 1 1 0
0
874522 875158 3759569 3758933 15 15 0
0
875229 875337 2037353 2037460 2 2 0
24
0
875339 875866 3844097 3844624 0 0 0
0
878630 879208 3729106 3729682 15 15 0
-428
107
21
3
0
879211 879360 3729644 3729792 1 1 0
5
0
879361 880036 3735927 3736602 6 6 0
0
880037 880653 3774048 3773432 5 5 0
0
880654 881309 3750532 3749877 5 5 0
0
881306 882126 3605555 3606375 6 6 0
0
881311 881719 3917210 3916802 13 13 0
0
881739 882124 3884203 3883818 12 12 0
0
882125 885372 1955471 1958717 32 32 0
1768
0
885527 886113 3799913 3799327 1 1 0
0
885525 886111 3799329 3798743 24 24 0
0
886113 887079 3448533 3447566 13 13 0
229
-4
-1
0
893469 893657 562739 562927 11 11 0
0
893744 894119 3936527 3936152 7 7 0
0
894118 894577 3748573 3748114 15 15 0
-421
20
0
894572 896341 2720706 2718935 12 12 0
-1044
-1
0
896342 897818 2955209 2956685 12 12 0
0
897819 898580 3664806 3664045 1 1 0
0
897820 898579 3663281 3662521 11 11 0
-23
0
898982 900040 3347255 3346197 10 10 0
0
898983 900034 3340924 3339872 30 30 0
-328
0
900036 902113 2481826 2479749 22 22 0
0
904368 905092 3693761 3694485 9 9 0
0
905093 906880 2706475 2708262 16 16 0
-8
62
0
906880 907640 3665569 3666329 8 8 0
0
906881 910117 1965194 1968429 89 89 0
-289
2297
1
0
907641 909847 2415359 2417565 7 7 0
0
910125 910536 3290775 3290364 10 10 0
0
910597 911323 3692307 3691579 8 8 0
-49
-2
0
912230 913571 3057806 3056465 9 9 0
0
913572 914728 3243697 3244853 5 5 0
0
913573 914688 3279001 3280110 35 35 0
662
1
1
3
1
1
0
914729 925942 740689 751883 68 68 0
-793
-1
-1
-1
-1
-1
-1
-1
-1
-1
-1
345
-4477
3013
1
1
1
1
1
1
1
1
1
1
1
1
1
1
1
1
1
1
1
1
1
1
1
1
1
1
1
1
1
0
925941 928611 2196224 2193554 38 38 0
0
929643 932482 2110741 2113580 22 22 0
0
932483 933285 3620138 3620940 10 10 0
0
932484 933286 3619335 3620137 16 16 0
0
934117 934857 3679825 3679085 5 5 0
0
937714 939560 2664479 2662633 21 21 0
0
939558 941531 1517424 1515448 15 15 0
-84
-8
-36
0
939562 940458 3513479 3512581 31 31 0
-80
-8
-36
105
0
940459 941530 2734723 2733654 34 34 0
863
7
-161
15
0
940460 941521 3334577 3335636 40 40 0
862
7
0
941322 941454 3216424 3216556 4 4 0
0
941533 941731 1423334 1423136 8 8 0
0
941533 941695 1986057 1985895 10 10 0
0
941531 941685 2005093 2004939 12 12 0
0
941677 941913 1513147 1513382 18 18 0
184
0
941707 941853 2247522 2247667 12 12 0
142
0
941765 941946 3155340 3155520 12 12 0
96
0
941861 941947 2004831 2004745 2 2 0
0
942056 942344 2769333 2769040 32 32 0
67
-82
-1
-1
-35
-1
-4
-1
4
0
942048 944838 1909363 1912161 130 130 0
-113
-1
-77
-1
-1
111
-9
13
2
-10
-1
299
-3
-14
-1
-1
-43
3
0
942519 945380 2079229 2082117 135 135 0
-175
-1
-1
-43
3
386
-360
-1
-1
-1
-1
-1
-1
-1
-1
-1
-1
-1
-1
-1
-1
-1
-2
-1
-1
-1
-1
-5
-1
-1
-762
0
942529 944837 2340683 2343009 206 206 0
-136
3
-27
-1
-1
-43
3
386
-135
-249
-1
-1
-1
-1
-1
-1
-1
-1
-1
-1
-1
-1
-1
-1
-1
-1
-1
-1
-1
-1
-1
-1
-1
-1
-1
-1
-7
-1
-1
-1
-1
-1
-1
-1
-2
-3
-1
-1
-1
-1
-1
-1
-1
-1
-4
-1
-1
688
1
1
1
1
4
1
1
1
1
1
1
1
1
1
2
1
3
1
1
1
1
1
1
1
1
1
1
1
1
1
1
1
0
945382 948331 2073381 2070430 48 48 0
-842
-2053
0
948331 949631 3105321 3106621 17 17 0
0
949788 956007 1317944 1311726 112 112 0
667
-310
5123
0
956012 956292 2704690 2704970 7 7 0
0
956420 957931 2704973 2706474 32 32 0
466
1
1
1
1
1
1
5
1
1
0
957932 960728 2124852 2127648 18 18 0
0
958298 959701 2508524 2507134 49 49 0
444
1
1
1
1
1
1
1
1
1
1
1
1
1
-944
0
958299 958678 591761 592140 11 11 0
0
958678 959790 597052 598167 26 26 0
-72
-1
-1
0
959878 961013 604954 606161 101 101 0
-120
-1
-1
-1
-1
-1
-1
-1
-1
-1
-1
-1
-1
-1
-1
-1
-1
-1
-1
-1
-1
-1
-1
-1
-1
-1
-1
-1
-1
-1
-1
-1
-1
-1
-1
-1
-1
-1
-1
-8
-1
-1
-1
-1
-1
-1
-1
-1
-1
-1
-1
-1
-2
-1
-4
-1
-1
-4
-1
-1
-1
-1
-1
-1
-1
-1
-1
-1
-1
-1
-2
-1
0
961308 963340 2510561 2512589 27 27 0
195
1
1
1134
0
961309 961717 3920106 3920514 7 7 0
0
961693 963339 2793988 2795635 32 32 0
-1336
0
963339 963675 3952762 3953098 2 2 0
0
963678 965300 2838014 2839618 124 124 0
-119
-1
-1
-1
-1
-1
-1
-27
-1
-1
-1
-1
-1
-1
-1
-1
-1
-1
-1
-1
-1
-1
-1
-1
-1
-1
-1
-1
368
1
1
1
1
1
1
1
1
1
3
3
1
1
1
1
4
1
1
1
2
1
1
1
1
6
1
1
2
1
1
1
2
1
2
1
1
1
1
1
1
1
1
2
5
6
0
967103 968011 3504458 3505364 24 24 0
-290
277
1
114
0
969019 970398 3025003 3023623 43 43 0
1110
1
-45
-1
-46
0
970403 972132 2738195 2739924 55 55 0
0
972132 974529 2312177 2309780 3 3 0
0
974524 975858 3056463 3055129 2 2 0
0
975772 976908 3263177 3262041 3 3 0
0
976908 983247 1305419 1299080 16 16 0
0
983245 984877 2818575 2820207 17 17 0
0
984880 986219 1371310 1372649 37 37 0
0
986236 989175 1373794 1376809 117 117 0
-431
-1
-1
-1
-1
-1
-1
-1
-1
-1
-1
-1
-1
-1
-1
-1
-1
-1
-1
-1
-1
-1
-1
-1
-1
-1
-1
-1
-1
-1
-1
-1
-1
-1
-1
-1
-1
-1
-1
-1
-1
-1
-1
-1
-1
-1
-1
-1
-1
-1
-1
-1
-1
-1
-1
-1
-1
-1
-1
-1
-1
-1
-1
-1
-1
-1
-1
-1
-1
-1
-1
-1
-1
-1
-1
-1
0
989174 990860 2096491 2094806 7 7 0
1682
0
989177 989969 2679218 2680012 13 13 0
-300
-1
0
989994 990796 2680129 2680931 15 15 0
0
992196 992433 1216500 1216736 11 11 0
180
0
993043 993302 1217289 1217548 27 27 0
-44
9
17
-118
0
994218 997131 2076321 2079227 59 59 0
2503
1
1
1
1
1
1
0
998204 999375 3228556 3229727 18 18 0
0
998206 999374 3232070 3230902 28 28 0
0
999724 1004240 908528 903978 52 52 0
-492
-1
-1
-1
-1
-1
-1
-1
-1
-1
-1
-1
-1
-1
-1
-1
-1
-1
-1
-1
-1
-1
-1
-1
-1
-1
-1
-1
-1
-1
-1
-7
-1455
-5
0
1001107 1002939 2682891 2684724 55 55 0
-569
-5
1019
0
1003791 1004277 2865102 2865586 14 14 0
458
1
0
1004311 1005181 2865754 2866620 31 31 0
783
8
1
1
1
-32
0
1004310 1005503 899724 898496 51 51 0
784
1
-88
-1
-1
-1
-1
-1
-1
-1
-1
-1
-1
-1
-1
-1
-1
-1
-1
-1
-1
-1
-1
-1
-1
-1
-1
-1
-1
-1
-1
-1
-1
-1
-1
-1
-1
-1
-1
0
1006263 1009685 1901889 1898449 79 79 0
-1096
-1
-1
-1
-1
-1
-1
-1
-1
-1
-1
-1
-1
-1
-1
-1
-1
-1
0
1009686 1010358 3737950 3737278 6 6 0
0
1010486 1011321 3593191 3592356 21 21 0
0
1010492 1011317 3592354 3591526 16 16 0
-33
-1
-1
0
1011971 1013296 3081714 3083037 22 22 0
5
375
0
1011980 1013295 3080404 3081719 30 30 0
0
1025150 1027863 1864106 1866820 26 26 0
-1333
0
1025211 1027862 2204211 2206863 60 60 0
-1272
0
1028221 1029783 2880798 2879236 9 9 0
0
1028222 1029782 2882360 2880800 24 24 0
0
1034509 1035296 2046563 2045776 148 148 0
420
-3
-15
5
-33
4
23
-4
-10
-3
3
9
0
1036116 1036414 2044985 2044687 36 36 0
106
-4
0
1038597 1041698 2016020 2012922 65 65 0
353
1629
1
1
-60
0
1044174 1045419 3160970 3162201 32 32 0
1061
1
1
1
1
1
1
1
1
1
1
1
1
1
0
1046225 1046316 464520 464431 7 7 0
78
10
0
1046686 1047832 3252907 3251761 11 11 0
0
1047833 1049172 3060484 3061823 28 28 0
0
1054704 1056344 2808771 2807131 29 29 0
0
1056344 1057100 2642099 2641342 4 4 0
-722
0
1056345 1057100 2615510 2614756 32 32 0
715
1
-20
0
1057730 1059717 2564898 2562911 22 22 0
0
1061569 1062133 3715198 3715762 5 5 0
0
1062133 1063975 2241379 2243218 35 35 0
27
1
1750
0
1063977 1064838 1188817 1189678 37 37 0
0
1064035 1067327 1945673 1942381 20 20 0
0
1066314 1068768 1193739 1196109 223 223 0
5
1182
5
1
1
1
1
1
3
4
1
1
1
2
3
1
1
1
1
1
1
1
6
1
1
1
1
1
1
1
1
1
1
1
1
1
1
1
1
1
1
1
1
1
1
1
1
1
1
1
1
1
1
1
1
1
1
607
1
1
1
1
1
3
1
5
1
1
1
2
6
-5
9
1
2
2
1
1
3
2
1
1
15
1
1
7
0
1070784 1072591 2701086 2699279 18 18 0
0
1072592 1072783 2500358 2500167 8 8 0
0
1072821 1073047 2500016 2499790 9 9 0
0
1073179 1073389 1088726 1088933 12 12 0
5
95
1
0
1073415 1073649 1089079 1089313 12 12 0
0
1073488 1073649 795353 795192 6 6 0
0
1075538 1075896 1096268 1096626 12 12 0
0
1075576 1076744 785881 784713 33 33 0
0
1075897 1076746 3574667 3573818 12 12 0
0
1077191 1078035 3578061 3578905 6 6 0
0
1078037 1079087 3352509 3351459 17 17 0
0
1082123 1084823 2185492 2188192 18 18 0
0
1082605 1083717 2751956 2750844 26 26 0
0
1083712 1084208 2750743 2750247 14 14 0
0
1086226 1087318 3298876 3299969 23 23 0
-593
0
1087973 1089796 2690209 2688386 26 26 0
0
1090216 1090955 3679824 3680563 4 4 0
0
1090957 1091921 3454304 3455262 41 41 0
-451
-1
9
1
15
1
1
1
1
4
0
1091971 1093808 2596336 2598173 55 55 0
-555
4
0
1091971 1093810 2601950 2600111 58 58 0
0
1093810 1094692 3534885 3535767 18 18 0
0
1094692 1096808 2465081 2462965 55 55 0
-929
519
3
-4
0
1097510 1099321 2695655 2697466 86 86 0
0
1097503 1099324 2692024 2693843 88 88 0
5
1703
0
1099323 1099389 1711283 1711349 0 0 0
0
1101384 1101735 1713270 1713619 12 12 0
-184
-1
112
1
1
1
0
1101768 1101843 1713773 1713848 0 0 0
0
1107250 1107369 2180183 2180064 3 3 0
0
1107371 1108228 3521551 3520660 61 61 0
-454
-1
-1
-1
-1
-4
-1
-2
-5
-2
-1
-1
-1
-5
-1
-1
-7
-1
-7
-1
-1
-1
-1
-4
-1
-1
-11
-3
-1
-1
-16
-1
-1
-1
0
1107414 1107885 3877265 3876793 14 14 0
-437
0
1107885 1108229 3949391 3949047 1 1 0
0
1108229 1108908 3728425 3729105 7 7 0
-225
0
1108938 1109364 3908390 3908816 3 3 0
0
1109364 1110540 3225029 3226205 21 21 0
0
1109386 1109723 3954093 3954430 7 7 0
0
1109831 1110541 3706713 3707423 10 10 0
0
1110542 1110921 3933131 3932752 0 0 0
0
1110922 1111271 3945234 3945583 0 0 0
0
1110919 1111452 3842502 3843036 14 14 0
-5
0
1111454 1111964 3855058 3854548 8 8 0
0
1111453 1111919 3880089 3879623 10 10 0
0
1111568 1111922 3945233 3944879 2 2 0
0
1111966 1112385 3891176 3891629 38 38 0
-208
-80
-1
-1
-1
-1
-1
-1
-1
-1
-1
-1
-1
-1
-1
-1
-1
-1
-1
-1
-1
-1
-1
-1
-1
-1
-1
-1
-1
-1
-1
-1
-1
-1
0
1112386 1113080 3724969 3724276 11 11 0
-46
108
1
0
1113127 1114233 3294478 3293380 15 15 0
347
1
1
1
1
1
1
1
0
1113125 1114232 3296681 3295582 33 33 0
349
1
1
1
1
1
1
1
10
8
-21
-3
0
1114229 1115294 3348312 3347248 12 12 0
1059
0
1115286 1116245 3458143 3457183 22 22 0
-68
-33
10
0
1116245 1117840 2649636 2648052 51 51 0
1489
1
1
1
1
1
1
1
1
1
1
0
1116247 1117654 2443692 2442285 42 42 0
0
1117927 1121332 975035 978439 464 464 0
-1876
10
210
-4
295
-6
-327
5
199
-4
-34
3
126
14
-6
-1
-152
11
3
0
1125162 1125264 982217 982319 1 1 0
0
1125256 1125758 983733 984213 43 43 0
328
1
1
1
1
1
1
1
1
1
1
1
1
1
1
1
4
2
1
1
1
1
0
1125282 1125974 2442265 2441540 62 62 0
-33
3
-291
-1
-1
-1
-1
-1
-1
-1
-1
-1
-1
-1
-1
-1
-1
-1
-1
-1
-1
-2
-1
-1
-244
-1
-1
-1
-1
-1
-1
-1
-1
-1
-1
0
1125532 1125775 562973 562739 36 36 0
45
1
1
1
1
1
1
1
1
1
3
1
1
-163
-1
-1
-1
0
1125754 1126433 3376822 3377511 49 49 0
-89
-1
-1
-1
-1
-1
-1
-1
-1
-1
-1
112
0
1126434 1128293 2657097 2655239 27 27 0
482
0
1128293 1128778 3871541 3871056 12 12 0
0
1128294 1131487 577309 580503 14 14 0
-1228
0
1128778 1129457 1545891 1545210 11 11 0
-599
-1
0
1128780 1129392 3206012 3205399 11 11 0
-598
0
1131487 1131844 3205168 3204814 19 19 0
67
1
39
0
1131487 1132737 1542484 1541236 26 26 0
72
35
0
1131487 1131901 591345 591759 1 1 0
0
1131846 1132983 3257481 3258618 31 31 0
0
1131900 1132737 3589019 3588182 11 11 0
0
1133077 1134090 3398048 3399062 30 30 0
639
-4
-347
0
1134509 1136286 2711830 2713607 15 15 0
0
1134588 1136287 2758763 2760462 44 44 0
0
1134416 1136969 2049698 2052250 367 367 0
221
-3
188
-258
3
687
-5
-165
4
0
1136288 1137108 2514621 2513801 8 8 0
0
1138154 1139787 2816947 2815314 44 44 0
0
1140025 1140549 3851972 3851448 4 4 0
0
1140634 1141087 3872538 3872991 10 10 0
0
1141089 1142339 3139800 3141050 9 9 0
0
1142623 1143248 3144803 3144182 32 32 0
363
1
1
1
12
-10
-13
135
0
1151088 1151706 3144169 3143553 23 23 0
23
1
0
1151707 1152110 1648478 1648881 4 4 0
0
1152183 1154642 1650258 1652736 46 46 0
-845
-33
-8
-507
-1
-1
-1
-1
-1
-1
-1
-1
-1
-1
-1
-1
-2
-1
-1
0
1152891 1153006 1819274 1819389 3 3 0
0
1153087 1154650 1819573 1821152 39 39 0
-486
-1
-1
-1
-1
-1
-1
-1
-1
-1
-1
-1
-1
-2
-1
-1
0
1153087 1154640 2629139 2630750 92 92 0
-463
-1
-1
-1
-1
-1
-3
-1
-1
-4
-1
-1
-1
-1
-1
-1
-1
-1
-1
-1
-1
-1
-1
-1
-1
-1
-1
-3
-1
-1
-1
-1
-1
-1
-9
-1
-1
-1
-1
-1
-1
-1
-1
-1
-1
-1
-1
-1
-1
-3
-8
-1
-1
-1
-1
-1
-1
-1
0
1154645 1155250 3783238 3782633 10 10 0
0
1155249 1156342 3305434 3306527 14 14 0
0
1155532 1156153 3772810 3773431 23 23 0
0
1156342 1157074 3687926 3687194 1 1 0
0
1157075 1157431 3943457 3943813 0 0 0
0
1157076 1158575 2928350 2929850 34 34 0
-826
0
1157432 1157780 3945584 3945932 0 0 0
0
1157433 1157779 3945934 3946280 5 5 0
0
1157774 1158577 3628146 3628949 8 8 0
0
1158578 1159187 3780192 3780802 7 7 0
-595
0
1159189 1159982 3571267 3572060 11 11 0
0
1159195 1160039 3572975 3573819 7 7 0
0
1160039 1160366 3957065 3956738 5 5 0
0
1162553 1163437 2346764 2347635 44 44 0
160
77
6
8
1
10
1
1
1
1
1
1
285
0
1162753 1168919 1330262 1324106 128 128 0
353
1986
1
1
3
1
1
1
1
61
68
-634
-994
1307
-77
295
0
1162916 1163437 3576890 3576370 22 22 0
190
0
1163509 1164739 2628845 2627609 54 54 0
-1174
-1
-1
-1
-1
-1
0
1164268 1165047 2343199 2343978 52 52 0
0
1165047 1165340 2344346 2344630 16 16 0
45
1
1
3
1
1
1
1
129
0
1166966 1167590 2344703 2345327 13 13 0
0
1166966 1167591 2627580 2626955 14 14 0
0
1167592 1168725 3267719 3266585 34 34 0
-572
-77
295
0
1168726 1169174 3894345 3894793 8 8 0
0
1169176 1170614 2979975 2981413 25 25 0
0
1170994 1171725 3691579 3690849 7 7 0
175
0
1171728 1172448 3696663 3697383 12 12 0
0
1171986 1173760 2000387 2002110 100 100 0
481
1
1
1
1
1
1
1
1
1
1
1
1
1
1
1
1
1
1
1
1
1
1
1
1
1
1
1
1
1
1
1
1
1
1
1
1
1
1
1
1
1
1
1
6
1
1
1
1
1
1
0
1172448 1182713 868236 857967 54 54 0
-3228
-1
-1
-1
-6431
4
0
1175694 1176481 2002763 2003550 54 54 0
0
1175894 1176374 2755357 2754876 25 25 0
-478
0
1182053 1182710 3733910 3734565 19 19 0
8
1
0
1182713 1185760 2028313 2031367 32 32 0
1077
140
-204
-1
-1
-1
-1
-1
-1
-1
-1
0
1185756 1188158 2304976 2307378 15 15 0
0
1185757 1187867 1440994 1443104 64 64 0
0
1187875 1188282 1445824 1446231 3 3 0
0
1188443 1190524 482000 479919 26 26 0
0
1189079 1190524 1891538 1892983 30 30 0
0
1189091 1189460 3934640 3934271 10 10 0
0
1195287 1195820 1113258 1112710 35 35 0
-127
-12
-1
-1
-1
-1
-1
-2
-4
-1
-1
-2
-8
-1
-1
0
1195361 1195819 3555382 3555840 26 26 0
0
1195817 1196248 3908812 3909244 1 1 0
-5
0
1196247 1202334 1330262 1336394 158 158 0
-40
72
-1360
-2220
-1
-1
-1
-1
-1
-1
-1
-1
-1
-1
-1
-1
-1
-1
-1
-1
-1
-1
-1
-1
-1
-1
-1
-1
-1
-1
-1
-1
-1
-1
-1
-1
-1
-1
-1
-1
-1
-1
-1
-1
-9
-1
-1
0
1199903 1200339 965379 965818 12 12 0
-42
-1
-1
0
1200872 1201594 3699551 3698829 14 14 0
0
1200877 1201589 3700268 3699556 14 14 0
0
1201595 1202007 3920104 3919692 10 10 0
0
1202008 1202330 3959664 3959342 11 11 0
0
1202370 1202804 3904943 3904509 16 16 0
0
1202500 1204051 2890142 2888591 16 16 0
0
1204050 1207916 1785261 1781410 89 89 0
-2891
24
1
1
1
1
1
1
1
1
1
1
1
1
1
1
1
0
1204052 1205539 2947795 2949281 54 54 0
345
0
1205659 1206937 2952414 2953695 45 45 0
-1264
-5
-1
0
1208870 1209345 3875845 3876320 1 1 0
0
1209386 1210188 2572813 2573619 59 59 0
-751
-1
-1
-15
0
1209578 1210188 1888046 1888659 24 24 0
-559
-1
-1
0
1211769 1212895 2163630 2162504 46 46 0
0
1211769 1212902 2573625 2574758 47 47 0
-13
-36
12
10
0
1211844 1212978 1983353 1984481 42 42 0
1053
1
1
1
4
1
0
1211844 1212012 563379 563547 7 7 0
0
1211844 1213040 1890340 1891536 13 13 0
0
1213139 1213432 2162425 2162132 7 7 0
0
1217208 1218259 2315629 2314574 15 15 0
-869
-1
-1
-48
0
1217958 1218258 2161255 2160952 27 27 0
-119
-1
-1
0
1218091 1218432 576693 577035 7 7 0
-302
0
1218260 1218432 3896584 3896757 2 2 0
-133
0
1218431 1218792 1678168 1677807 2 2 0
0
1218431 1218740 3070833 3071142 6 6 0
0
1218433 1219068 2319999 2319364 8 8 0
0
1218740 1219107 3937638 3937271 1 1 0
0
1219190 1221116 2605909 2607835 23 23 0
0
1219214 1219934 3141049 3141816 69 69 0
562
-29
-1
-1
-1
-1
-1
-1
-1
-3
-2
-1
-1
-1
-1
-3
-2
-1
-1
-1
-3
-1
-1
-1
-1
-1
-1
-1
-1
-2
-1
-1
-1
-1
-1
-3
-1
-1
-5
-1
-1
-1
-1
-1
-1
-4
-1
-1
-1
0
1219217 1219794 3802817 3803394 11 11 0
0
1219822 1219935 1231554 1231441 5 5 0
0
1219822 1219934 2630831 2630943 2 2 0
0
1219953 1220352 1225003 1224604 4 4 0
0
1219963 1220352 3928523 3928134 10 10 0
0
1220353 1220823 3878213 3878683 11 11 0
0
1220854 1222983 2458712 2460845 67 67 0
-876
-1
-1
-802
0
1221117 1222777 2789022 2790682 10 10 0
0
1226850 1227931 2138814 2139894 4 4 0
490
0
1227933 1229037 2140492 2141596 1 1 0
0
1229036 1232738 1706412 1702708 94 94 0
-3613
-3
8
-23
-1
-3
10
7
0
1239602 1240623 3396018 3394997 14 14 0
0
1240624 1241182 3815305 3814747 19 19 0
0
1240626 1241183 2275845 2276402 21 21 0
0
1241320 1242636 1923767 1922385 99 99 0
-1209
-1
-1
-1
-1
-1
-1
-1
-1
-1
-1
-1
-1
-1
-1
-1
-1
-1
-1
-1
-1
-1
-1
-1
-1
-1
-1
-1
-1
-1
-1
-1
-1
-1
-1
-1
-1
-1
-1
-1
-1
-1
-1
-1
-1
-1
-1
-1
-1
-1
-1
-1
-1
-1
-1
-1
-1
-1
-1
-1
-1
-1
-1
-1
-1
-1
0
1241320 1241901 3794600 3794019 15 15 0
0
1241903 1242536 3393972 3393339 4 4 0
0
1241902 1242858 3392949 3391927 80 80 0
-620
-1
-1
-1
-1
-1
-1
-1
-1
-1
-1
-1
-1
-1
-1
-1
-1
-1
-1
-1
-1
-1
-1
-1
-1
-1
-1
-1
-1
-1
-1
-1
-1
-1
-1
-1
-1
-1
-1
-1
-1
-1
-1
-1
-1
-1
-1
-1
-1
-1
-1
-1
-1
-1
-1
-1
-1
-1
-1
-1
-1
-1
-1
-1
-3
-1
0
1242523 1242859 3393286 3392950 0 0 0
0
1242860 1248042 1451439 1456621 80 80 0
1618
-4
0
1248043 1249034 3420157 3421148 11 11 0
0
1248044 1249034 3419165 3420156 28 28 0
-978
0
1249104 1249980 3542799 3543674 4 4 0
667
0
1249984 1250753 3652536 3651767 18 18 0
0
1250284 1250755 3879155 3878684 4 4 0
0
1250783 1255892 1477144 1472031 31 31 0
-26
-10
-37
-1
0
1255889 1257077 3219136 3217947 15 15 0
-5
0
1260338 1260923 3796986 3797570 10 10 0
430
0
1263494 1264035 3832328 3832869 12 12 0
0
1263333 1263779 52225 51779 76 76 0
-59
3
-255
3
0
1264100 1264422 3958369 3958691 11 11 0
0
1264178 1264585 3923764 3923357 6 6 0
0
1264466 1265025 3813067 3813626 15 15 0
0
1264582 1266233 2792336 2793987 24 24 0
0
1265058 1266234 3227381 3228556 18 18 0
501
0
1266919 1267516 3788654 3788057 6 6 0
0
1268042 1269877 368323 370158 60 60 0
0
1281604 1281834 385100 385330 12 12 0
0
1281980 1282114 385344 385500 27 27 0
-70
-1
-1
-1
-1
-1
-1
-1
-1
-1
-1
-1
-1
-1
-1
-1
-1
-1
-1
-1
-1
-1
0
1282229 1282328 3429028 3428928 3 3 0
-5
0
1284079 1284845 1547578 1546812 28 28 0
0
1284102 1284420 388335 388653 15 15 0
0
1284885 1286094 1549127 1547919 64 64 0
57
0
1288513 1289340 448644 447817 60 60 0
0
1290188 1290504 3960945 3960629 2 2 0
0
1290189 1290627 3898361 3898799 7 7 0
0
1290506 1291107 3786260 3786861 26 26 0
0
1290557 1291554 2642101 2643098 25 25 0
0
1290631 1291105 3873468 3873942 22 22 0
0
1291560 1292882 2958009 2956686 47 47 0
-7
0
1291912 1292353 1573134 1573576 17 17 0
-37
0
1293400 1294282 3534002 3534884 1 1 0
0
1293397 1295810 2283171 2280733 195 195 0
-341
-1
-1
-1
-24
-7
-4
-6
-3
-1
-3
-1
-1
-1
-1
-1
-1
-1
-3
-1
-1
-1
-5
-5
-1
1340
-7
0
1295623 1296407 3643170 3643954 1 1 0
0
1295815 1296471 3747260 3746604 16 16 0
0
1296408 1297283 3544549 3545424 1 1 0
0
1296831 1297280 3894344 3893895 5 5 0
0
1297069 1297388 3959669 3959988 13 13 0
0
1298358 1298820 3885206 3884744 1 1 0
0
1298821 1301346 1939082 1941609 14 14 0
-1002
-1
-1
62
-1253
188
6
-11
0
1299547 1299792 3546296 3546051 9 9 0
227
-10
0
1299997 1300338 3546034 3545693 22 22 0
0
1301339 1302655 3079085 3080401 5 5 0
0
1301338 1302656 3077763 3076445 25 25 0
0
1302917 1303739 3601444 3600622 2 2 0
0
1302918 1303738 3603090 3602269 24 24 0
-311
0
1303739 1307051 1935757 1932431 38 38 0
-1776
-1
-1
-1
-1
-1
-1
-1
-1
-1
-1
-1
-1
-1
81
-528
0
1307053 1307457 3921741 3922145 9 9 0
0
1307459 1307852 3927348 3927741 1 1 0
0
1307853 1308970 3276768 3277885 8 8 0
0
1308971 1317011 1096627 1104681 77 77 0
-2498
-1
-1
-1
-1
-1
-1
-1
-1
-1
-1
-1
-1
-1
21
-3
0
1317010 1318733 2745099 2743376 5 5 0
0
1317011 1318731 2743374 2741654 21 21 0
0
1318734 1323998 1409333 1414648 106 106 0
-4713
-1
-1
-1
-1
-1
-1
-1
-1
-1
-1
-1
-1
-1
-1
-1
-1
-1
-1
-1
-1
-1
-1
-1
-1
-1
-1
-1
-1
-1
-1
-1
-1
-1
-1
-1
-1
-1
-1
-1
-1
-1
-1
-1
-1
-1
-1
-44
-1
-1
-1
0
1323999 1325156 3242540 3243696 3 3 0
974
0
1324000 1325154 3240224 3241377 19 19 0
973
0
1325157 1327715 2240666 2238105 21 21 0
-111
-32
1451
1
-583
-1
-1
0
1327716 1329098 3027772 3029154 4 4 0
0
1329099 1329640 3833951 3834492 2 2 0
0
1330380 1330491 3710856 3710967 4 4 0
0
1334624 1335157 3719557 3720102 59 59 0
162
1
-4
-2
-293
-1
-1
-1
-1
-1
-1
-1
-1
-1
-1
-1
0
1335159 1336168 3400078 3401086 14 14 0
330
0
1336543 1338036 2943326 2941840 30 30 0
183
1
1
1
1
1
1
0
1336747 1338067 2991310 2989990 39 39 0
0
1336747 1338041 2985575 2984281 41 41 0
0
1338064 1340543 2268451 2265972 22 22 0
0
1340599 1341147 3824699 3825247 6 6 0
0
1342238 1343093 3563581 3564436 13 13 0
0
1343093 1343868 816535 815760 25 25 0
0
1343094 1343537 3861660 3862103 8 8 0
0
1346164 1352542 813074 806686 85 85 0
-26
11
-13
-25
3412
1
1
1
1
1
1
1
-2689
-1
-4
-1
-1
-1
-1
-1
-1
-3
-1
-1
-3
-1
-1
-1
-1
-1
-3
-1
163
8
7
7
0
1352247 1352420 2323029 2323202 18 18 0
74
-8
0
1352247 1352420 389880 389707 18 18 0
74
-8
0
1352247 1352420 1873494 1873667 17 17 0
74
-8
0
1352659 1353168 806495 805986 3 3 0
0
1352659 1353167 3856086 3856594 7 7 0
0
1353169 1354928 2726005 2724246 19 19 0
0
1354928 1355707 3650210 3649431 15 15 0
0
1366672 1367229 1808053 1808610 11 11 0
0
1367091 1368230 3259760 3258622 27 27 0
937
0
1367267 1367830 1809243 1809806 28 28 0
0
1367830 1368232 1811395 1811797 12 12 0
0
1368313 1369677 3045629 3044265 14 14 0
0
1370170 1371127 3459102 3458145 13 13 0
0
1371129 1371557 3908389 3907961 1 1 0
0
1372744 1374786 2504445 2502403 13 13 0
0
1374786 1378650 1765941 1769812 41 41 0
-1029
-1
-1
-1
-1
-1
-1
-1
139
-4
1545
-4
1105
0
1379506 1379598 2190927 2191019 1 1 0
0
1379996 1380351 2295328 2294973 11 11 0
0
1380507 1381692 2191011 2192192 27 27 0
134
5
3
1
0
1380570 1380900 2293236 2292905 13 13 0
-81
0
1383041 1383511 1272785 1273255 2 2 0
0
1384046 1384827 3648650 3647869 24 24 0
0
1388509 1390144 2624783 2623146 12 12 0
-5
-24
0
1388513 1388985 3460535 3460062 12 12 0
-18
0
1389223 1389562 3950071 3949732 8 8 0
0
1389224 1389561 3950746 3950409 7 7 0
0
1389564 1390146 3797573 3798155 5 5 0
0
1390144 1392108 2574780 2576744 8 8 0
0
1392106 1395533 1908748 1905321 32 32 0
0
1392110 1392540 3905807 3905377 5 5 0
0
1392541 1393019 3472368 3472846 5 5 0
0
1392542 1393019 3596504 3596981 9 9 0
0
1393015 1393300 1632700 1632985 9 9 0
0
1393305 1394744 1633098 1634625 227 227 0
671
-3
-86
-1
-1
-1
-1
-1
-1
-1
-1
-3
-9
-1
-1
-4
-1
-1
-11
-2
-1
-1
-2
-1
-1
-2
-1
-5
-1
-1
-1
-1
-1
-1
-1
-1
-1
-1
-1
-1
-5
-1
-1
-1
-1
-1
-1
-1
-1
-1
-1
-1
-1
-1
-1
-1
-3
-5
-1
-1
-1
-1
-1
-1
-1
-4
-1
-1
-1
-1
-1
-2
-1
-8
-1
-1
-2
-160
-6
-10
-1
-1
-1
-1
-1
-1
-1
-1
-4
-1
0
1395130 1395327 1180589 1180392 19 19 0
135
6
12
-4
-1
-6
0
1399219 1399649 1635170 1635600 14 14 0
0
1400253 1400943 1181465 1180779 16 16 0
665
1
6
1
0
1401089 1401805 1718548 1717832 9 9 0
0
1401092 1401805 2177344 2176631 17 17 0
0
1401798 1402006 1716247 1716040 3 3 0
5
0
1402020 1403575 1716070 1714515 33 33 0
0
1402238 1405109 1919512 1922383 97 97 0
571
-5
0
1402786 1403573 3634511 3633724 28 28 0
23
-5
0
1403736 1405580 2670013 2668169 16 16 0
0
1403737 1405115 3034673 3036050 24 24 0
1374
0
1405580 1407084 2923835 2925338 11 11 0
1423
0
1409284 1410986 1393171 1394873 57 57 0
-29
7
0
1410993 1412588 1873841 1872245 43 43 0
-22
0
1410993 1411125 3684856 3684989 1 1 0
-22
0
1411027 1411500 2323341 2322868 23 23 0
0
1411017 1411360 389559 389901 12 12 0
11
0
1411029 1411339 806723 806997 58 58 0
-17
40
29
1
1
1
2
1
1
7
2
4
1
1
1
1
56
1
1
1
1
1
2
1
8
1
1
1
1
1
1
1
1
1
1
1
1
20
0
1411413 1412588 406865 408040 25 25 0
0
1411674 1412588 2322867 2321953 16 16 0
0
1412596 1413178 408200 408782 19 19 0
-67
14
0
1412613 1413178 3488082 3487517 20 20 0
50
-11
-1
3
0
1412596 1414281 1872084 1870399 55 55 0
67
-11
-1
3
-67
-1
924
1
0
1413179 1413383 408925 409129 6 6 0
0
1413179 1413382 3487374 3487171 5 5 0
0
1413384 1414280 3516182 3517077 17 17 0
-269
9
1
0
1414282 1415232 3487169 3486256 56 56 0
759
1
1
1
1
1
1
1
1
1
1
1
1
1
1
1
1
1
1
1
1
1
1
1
1
1
1
1
1
1
1
1
1
1
1
21
103
0
1415232 1420222 1403975 1398951 203 203 0
695
1
1
-674
-1
-1
-1
-2
-5
-1
-1
-2
-1
-1
-1
-1
-1
-4
-1
-2
-1
-1
-3
-1
-7
-1
-7
-1
-1
-4
-3
-1
-1
-2
-4
-1
-1
-1
-9
-1
-2
2279
0
1418092 1420236 898493 896348 82 82 0
-2135
0
1421892 1422156 1398860 1398596 7 7 0
0
1421892 1422295 888862 888459 14 14 0
0
1422730 1423273 3831244 3831787 1 1 0
0
1422734 1423299 3805116 3805683 18 18 0
-149
-7
0
1423721 1424262 3837175 3837713 9 9 0
63
1
1
0
1424261 1425801 2902519 2904060 37 37 0
-1115
0
1425446 1426011 3810800 3810235 8 8 0
0
1426010 1426952 2462966 2462026 33 33 0
51
883
0
1426086 1426952 2245649 2244783 33 33 0
0
1426974 1427959 2461831 2460846 44 44 0
0
1426974 1428346 2244589 2243217 52 52 0
0
1427960 1431176 1974869 1978084 74 74 0
1236
0
1430097 1430798 3715901 3716602 21 21 0
0
1430117 1432173 2496272 2494216 51 51 0
0
1430798 1431497 3718004 3718703 20 20 0
0
1430887 1433317 2285607 2288037 68 68 0
0
1430888 1431526 3757651 3757013 19 19 0
0
1431043 1431522 3872509 3872030 16 16 0
0
1431533 1433320 2704679 2702892 15 15 0
0
1432165 1432342 3706721 3706544 4 4 0
0
1432174 1432342 3638462 3638294 6 6 0
0
1433615 1435207 2850825 2849232 16 16 0
-1377
0
1434664 1435283 3638292 3637676 12 12 0
323
1
1
0
1434664 1435205 3706542 3706004 18 18 0
323
1
1
0
1435285 1436805 2913249 2911729 22 22 0
0
1435730 1436669 1142006 1141067 150 150 0
124
-8
-114
4
0
1436807 1438630 1365804 1363958 59 59 0
-1663
-1
-1
-3
-3
-1
-1
-1
-1
-1
-1
-1
-1
-1
-1
-8
-1
-1
-1
-1
-1
-1
-1
0
1437957 1438707 3636886 3636089 78 78 0
-536
-1
-1
-1
-1
-1
-1
-1
-1
-1
-1
-1
-1
-1
-1
-1
-1
-1
-1
-1
-1
-1
-1
-1
-1
-1
-1
-1
-1
-1
-1
-1
-1
-1
-1
-1
-1
-1
-1
-1
-1
-1
-1
-1
-1
-1
-208
0
1438642 1442155 1139750 1136223 298 298 0
-354
1035
67
-4
444
-5
-11
3
-774
-1
-1
-1
-1
-1
-1
-12
-1
-1
-1
-1
-1
-1
0
1438814 1438908 562625 562531 2 2 0
0
1439077 1439856 562358 561579 67 67 0
-79
4
0
1439854 1442735 1363848 1360965 73 73 0
-2667
-9
0
1440032 1442223 549404 547200 119 119 0
9
-1298
-1
-1
-1
-1
-1
-1
-1
-1
-1
-1
-1
-1
-1
0
1443095 1443588 1324106 1323613 21 21 0
0
1443599 1445842 1320176 1317945 61 61 0
151
1
5
1
1
1
1
1
1
1
1501
1
0
1443760 1443872 3340996 3341108 9 9 0
0
1444071 1445843 1065486 1063716 29 29 0
1193
1
0
1445844 1450455 1555191 1559809 52 52 0
-1655
-1
-1
-1
-1
-1
-1
790
23
-17
-994
0
1450455 1452478 2520700 2522724 45 45 0
-915
0
1450457 1452479 2524752 2526774 12 12 0
0
1452479 1453002 3849359 3849882 6 6 0
0
1453003 1455273 2368254 2365984 4 4 0
0
1455274 1456252 3438823 3439801 7 7 0
0
1456679 1458036 2469302 2467945 38 38 0
0
1456680 1457401 3698105 3697384 13 13 0
0
1458256 1458908 2467843 2467191 7 7 0
0
1459817 1459936 1364122 1364241 12 12 0
0
1460155 1460337 3895509 3895691 4 4 0
0
1460338 1462277 2443694 2445704 129 129 0
-47
-612
-1
-1
-1
-4
-1
-1
-1
-1
-1
-1
-1
-1
-1
-1
-1
-1
-1
-1
-1
-1
-1
-1
-1
-1
-1
-1
-1
-1
-1
-1
-1
-1
-1
-1
-1
-1
-1
-1
-1
-1
-1
-1
-1
-1
-1
-1
-1
-1
-1
-1
-1
-1
-1
-1
-1
-1
-1
-1
-1
-1
-1
-1
-1
-1
-1
-1
-1
-1
-1
0
1460339 1461001 1596172 1596834 14 14 0
0
1460993 1462261 1596893 1598159 25 25 0
1255
1
0
1462262 1462568 2887038 2887342 14 14 0
53
14
-9
73
0
1462344 1462460 3164111 3163995 16 16 0
0
1463175 1464770 2857182 2858772 45 45 0
585
540
18
1
448
0
1468995 1469790 3630542 3631337 13 13 0
0
1468999 1471923 200226 203151 369 369 0
-176
-1
-1
-29
5
-31
-2
12
1
266
1
1
-353
-1
-1
2044
1
0
1473507 1478947 204820 210280 812 812 0
-919
-1
-1
-1
-1
-1
-1
-1
-1
1049
-5
73
-5
-14
6
-34
4
-343
-3
-3
-1
-1
-8
740
-4
372
-4
-926
4
37
-4
150
-4
314
-5
144
-3
-253
-1
-1
-1
-1
0
1473993 1476270 2361426 2363705 66 66 0
-1615
5
-347
-1
0
1476271 1478924 2209517 2206865 16 16 0
1144
0
1479226 1479386 3413186 3413025 5 5 0
-150
0
1479553 1480370 3412999 3412182 20 20 0
0
1480370 1480996 3768450 3769076 11 11 0
0
1480998 1482408 2995650 2994240 10 10 0
0
1482408 1485042 547201 544562 152 152 0
104
-1009
-1
-4
-3
-3
-1
0
1485655 1498031 544015 531626 451 451 0
-56
-1
-1
-68
7
2746
-4
3157
1189
1
1
1
1
60
-19
631
-2221
-1
-1
-1
-1
-1
-1
-1
-1
-1
-1
-1
-1
-1
-1
-1
-1
0
1492999 1493078 3686355 3686276 1 1 0
0
1492999 1493078 3685620 3685541 1 1 0
0
1493687 1494874 3206014 3207211 39 39 0
-665
-1
-1
-1
-1
-1
-1
-1
-1
-1
0
1496836 1498035 3208408 3207209 36 36 0
0
1499170 1502523 1419962 1423335 46 46 0
-1923
-1
-1
-1
-1
-1
-1
-1
-1293
-1
-1
-1
-1
-1
-1
-1
-1
-1
-1
-1
0
1500608 1501014 3922147 3922553 6 6 0
0
1501210 1502195 2003552 2004537 26 26 0
0
1501211 1502195 1984483 1985467 23 23 0
0
1502190 1502364 2469502 2469328 13 13 0
0
1502188 1502523 1985735 1986058 29 29 0
158
1
1
1
1
1
1
1
4
1
1
1
0
1502188 1502522 2004805 2005091 59 59 0
137
1
1
1
1
1
1
1
1
1
1
1
1
1
1
1
1
1
1
1
1
1
1
1
7
1
1
1
1
1
1
1
1
3
1
1
6
1
1
1
1
1
1
1
1
1
1
2
0
1502524 1502842 1986382 1986700 11 11 0
0
1502525 1502842 2005417 2005734 8 8 0
0
1502525 1502842 1423660 1423977 1 1 0
0
1503677 1504358 2005765 2006587 160 160 0
-63
-50
-1
-1
-3
-1
-1
-1
-1
-1
-1
-1
-1
-1
-1
-1
-1
-1
-1
-1
-1
-1
-1
-16
-1
-1
-1
-1
-1
-1
-1
-1
-1
-1
-1
-1
-1
-1
-1
-1
-1
-1
-1
-1
-1
-154
-1
-1
-1
-4
-1
-1
-1
-1
-1
-1
-1
-1
-1
-1
-1
-1
-1
-1
-1
-1
-1
-1
-1
-1
-3
-3
-2
-1
-3
-3
-1
-7
-1
-1
-1
-1
-4
-1
-1
-1
-1
-1
-1
-1
-5
-1
-1
-2
-1
-1
-1
-1
-2
-4
-1
-1
-1
-1
-3
-1
-1
-1
-4
-1
-1
-1
-1
-1
-1
-1
-1
-1
-2
-2
-3
-1
-1
-1
-1
-5
-1
-1
-1
-1
-1
-1
-1
-1
-1
-1
-1
-1
-1
-261
-1
0
1503768 1504711 1424160 1425235 206 206 0
-89
-1
-1
-1
-1
-1
-1
-1
-1
-1
-1
-1
-1
-1
-1
-1
-1
-1
-1
-1
-1
-1
-1
-1
-1
-1
-1
-1
-1
-1
-1
-1
-1
-1
-1
-1
-1
-1
-1
-3
-1
-3
-1
-1
-99
-1
-1
-1
-4
-1
-1
-1
-1
-1
-1
-1
-1
-1
-1
-1
-1
-1
-1
-1
-1
-1
-1
-1
-1
-3
-3
-1
-1
-1
-1
-1
-1
-1
-3
-1
-1
-1
-1
-4
-1
-1
-1
-1
-1
-3
-1
-1
-1
-1
-1
-2
-3
-1
-1
-7
-1
-1
-1
-1
-1
-1
-1
-1
-1
-1
-1
-1
-1
-4
-1
-1
-1
-1
-1
-6
-1
-3
-1
-1
-1
-1
-1
-1
-1
-2
-4
-1
-1
-1
-1
-1
-1
-1
-90
-178
-1
101
2
1
1
21
14
15
1
100
0
1503741 1503957 1986862 1987078 18 18 0
0
1503939 1504460 1987154 1987669 43 43 0
-323
-1
101
2
1
1
21
14
15
1
0
1503939 1504174 1515293 1515529 20 20 0
-146
0
1503955 1504174 2733514 2733734 24 24 0
-130
33
-12
0
1505443 1505913 3216758 3216291 18 18 0
454
1
1
0
1505645 1505770 2733730 2733855 2 2 0
0
1505645 1505770 3335569 3335444 3 3 0
0
1505645 1505774 1515525 1515654 3 3 0
0
1505982 1506551 3216140 3215571 3 3 0
0
1507299 1510980 1837791 1834110 25 25 0
0
1507300 1510979 1830429 1834108 94 94 0
0
1510980 1511416 3904073 3903637 1 1 0
0
1511418 1512613 2647757 2646562 30 30 0
0
1511489 1514154 2087881 2085265 116 116 0
1129
1
1
2
1
1
4
1
1
1
1
1
1
6
1
6
1
1
1
1
3
1
1
1
2
1
1
3
1
1
2
1
2
4
1
2
1
1
1
1
2
1
1
1
1
1
1
5
1
0
1514175 1514761 2646462 2645875 20 20 0
-66
0
1514274 1514443 2085176 2085007 7 7 0
0
1514763 1516217 2904061 2905516 14 14 0
-1449
0
1516268 1517088 3600620 3599801 16 16 0
12
0
1516263 1517090 3603917 3603091 4 4 0
16
0
1517090 1521143 1710466 1706413 29 29 0
0
1517622 1520017 301277 303669 374 374 0
34
-4
246
1
1
147
-4
-183
-3
-9
4
1
1
61
-6
1530
-6
107
-8
-5
3
0
1520141 1524289 303749 307900 478 478 0
-299
10
-1146
5
-14
-5
-6
-1
-1
-4
-1
1304
7
1348
1
0
1521142 1522490 3053769 3055117 0 0 0
0
1521145 1522491 3052424 3053770 17 17 0
0
1522492 1525555 2028312 2025251 26 26 0
2177
1
0
1525555 1526469 3492649 3493563 1 1 0
0
1525556 1526102 3826889 3826343 9 9 0
0
1526463 1527077 3781417 3780803 2 2 0
0
1525673 1530146 309316 313833 711 711 0
-15
-2454
-1
-1
-1
-1
-1
-1
-5
-1
-4
-1
-1
-1
-1
-9
-1
-1
-1
-1
-1
-1
-1
-1
-1
-1
-1
-1
-1
-1
-1
-1
-4
-1
-3
-1
-1
-1
-1
-4
-6
-3
-1
-1
1129
-5
0
1527078 1527824 3674615 3673869 2 2 0
0
1527079 1527824 3675362 3674617 9 9 0
0
1527825 1531065 1961957 1958718 13 13 0
2293
0
1532127 1533176 3352509 3353558 12 12 0
582
25
-151
-284
0
1532511 1533219 316094 316810 83 83 0
-5
195
21
-140
-1
26
-267
-1
-1
-1
-1
-2
-27
-1
0
1533174 1535211 2506483 2504444 17 17 0
-40
-60
0
1533361 1535425 316844 318907 192 192 0
8
3
-81
0
1535213 1539799 1564418 1569004 15 15 0
0
1537897 1538311 3914723 3914309 4 4 0
0
1538312 1539369 3336698 3337756 26 26 0
-526
0
1538877 1540696 322453 324221 168 168 0
1393
1
1
1
5
1
1
5
1
5
1
1
1
5
1
1
1
1
1
1
2
2
5
1
1
2
4
1
4
1
1
5
1
2
1
1
1
4
1
1
2
1
1
6
3
8
1
1
7
1
2
0
1539372 1541103 2772296 2770616 120 120 0
898
1
1
1
5
1
1
5
1
6
1
1
7
4
1
1
1
5
1
7
2
2
1
1
1
1
1
1
4
1
5
1
2
1
5
1
1
1
1
4
1
1
1
1
1
4
1
1
7
1
2
0
1540076 1541942 2335975 2334161 103 103 0
194
1
1
1
5
1
1
5
1
6
1
1
7
4
1
1
1
10
3
1
1
2
1
1
1
1
1
1
4
1
5
1
2
1
5
1
1
1
1
4
1
1
1
1
1
4
1
1
7
1
2
1549
0
1540075 1540764 3724970 3725659 9 9 0
0
1541106 1541926 3604734 3603914 4 4 0
0
1546787 1547185 2334020 2333623 9 9 0
58
0
1548427 1550274 946874 945011 51 51 0
144
-7
-1375
-1
-1
-1
-1
-1
-1
-1
-1
-1
-1
-1
-1
-1
-1
-1
0
1548499 1548668 825824 825655 6 6 0
0
1549792 1557785 825655 817650 81 81 0
-160
-1
-1
-1
-1
-1
-1
-1
-1
-1
-1
-1
-1
-1
-1
-1
171
1
1
1
0
1557762 1558320 938470 937914 20 20 0
50
504
0
1557766 1561185 1592752 1596170 63 63 0
46
1304
-6
0
1557791 1559607 2570996 2572811 80 80 0
21
-1294
4
7
-6
0
1557816 1558779 3450458 3451421 55 55 0
807
-3
-10
4
0
1558097 1558597 3815305 3815805 19 19 0
0
1559131 1559660 2926844 2926315 9 9 0
0
1561210 1563112 2634542 2632637 23 23 0
-57
-1345
4
-489
-3
0
1561186 1563394 1856028 1858240 70 70 0
-81
-1345
4
-41
-1
-1
0
1563541 1566036 2265969 2263472 67 67 0
-914
-1
-3
21
0
1563700 1565238 2893248 2894796 45 45 0
-755
-1
-1
-1
-3
-1
-1
-1
-2
-2
-2
18
0
1565239 1566039 3625754 3626554 7 7 0
0
1567285 1570359 2022177 2019103 29 29 0
0
1567287 1568203 3482583 3481667 31 31 0
0
1568514 1570357 2658943 2657100 53 53 0
0
1570804 1572297 2940341 2938848 16 16 0
0
1575631 1576043 3914726 3915138 9 9 0
0
1576044 1576479 3904073 3904508 4 4 0
0
1578494 1578905 2283169 2283580 8 8 0
0
1578494 1579965 2958162 2959634 33 33 0
-1086
0
1579315 1581301 2283621 2285607 12 12 0
0
1579965 1581173 3190352 3191560 21 21 0
0
1581175 1581635 3884742 3884282 5 5 0
0
1582278 1585461 1990857 1994040 16 16 0
0
1585462 1586097 3761486 3762122 12 12 0
-563
0
1585463 1586095 3762124 3762756 0 0 0
0
1586098 1586529 3906240 3905809 1 1 0
0
1586594 1587561 3364005 3363039 18 18 0
-870
60
29
0
1586593 1587561 3365048 3364081 10 10 0
-871
60
29
0
1587557 1588749 2918116 2919309 12 12 0
-19
0
1588374 1588775 3923765 3924166 11 11 0
0
1589202 1590690 2944817 2946306 13 13 0
-849
0
1590691 1592272 2854008 2855593 36 36 0
-624
-1
-1
-1
-1
-1
-1
-1
-1
-1
-1
149
1
1
1
1
1
1
0
1590692 1592274 2861937 2860355 12 12 0
0
1592275 1595430 1987670 1990856 45 45 0
-756
-1
-1
-1
-1
-1
-1
-1
-1
-1
-1
-1
-1
-1
-592
-1
-1
-1
-1
-1
-1
-1
-1
-1
-1
-1
-1
-1
-1
-1
-49
0
1595431 1595843 3917216 3917628 6 6 0
0
1595433 1595842 3918458 3918867 9 9 0
0
1595844 1597089 3149800 3148555 9 9 0
0
1597090 1598251 3237902 3236741 6 6 0
0
1598403 1600707 2352257 2349952 20 20 0
-2140
0
1603954 1604375 3910947 3911368 5 5 0
0
1604608 1604936 3955092 3955420 5 5 0
0
1604609 1606912 1348278 1350581 43 43 0
0
1604986 1605435 3889812 3890261 13 13 0
0
1605022 1606654 2812046 2813678 45 45 0
0
1606655 1606912 3193977 3194233 3 3 0
32
0
1609405 1610368 3194186 3195184 62 62 0
-118
-1
-165
-1
-1
-1
-1
-1
-1
-1
-1
-1
-1
-1
-1
-1
-1
-1
-1
-1
-1
-1
-1
-1
-1
-1
-1
-1
-1
-5
-1
-1
-1
-1
-1
-1
-1
-1
64
1
1
0
1609405 1613059 1350534 1354188 6 6 0
0
1610370 1611982 2829959 2831571 45 45 0
0
1612034 1612652 3775282 3774664 18 18 0
0
1613450 1617538 1690104 1686016 40 40 0
55
-731
2315
-367
0
1617713 1618257 3828524 3829068 2 2 0
0
1618519 1618914 3926163 3926558 38 38 0
61
-16
0
1620721 1621123 2877671 2878073 12 12 0
0
1624286 1625956 1641582 1639899 71 71 0
-81
-1
-1
-1
-1
-1
-1
-1
-1
-1
-1
-1
-204
-86
-1
278
10
0
1624275 1624918 1256659 1257317 35 35 0
-91
-1
-1
-1
-1
-1
-1
-1
-1
-1
-1
-1
-205
-86
-1
0
1624470 1624708 1150690 1150929 38 38 0
-94
-1
6
15
-71
0
1624435 1624733 1533873 1534174 45 45 0
-10
-1
60
-66
11
-36
-4
-37
62
0
1624992 1625936 2878291 2879235 12 12 0
0
1624992 1625935 1258469 1259412 18 18 0
0
1625957 1626914 3460060 3459103 8 8 0
0
1628801 1629368 1929105 1928538 24 24 0
0
1629602 1632009 1928324 1925917 64 64 0
0
1629731 1630321 3794615 3795205 7 7 0
0
1633894 1635002 2968413 2969521 33 33 0
0
1634334 1635002 2220051 2219383 15 15 0
0
1635099 1635449 2969517 2969867 2 2 0
0
1635099 1637017 2219387 2217457 56 56 0
-167
-1
-1
-1
-1
-1
-1
-1
-1
-1
-1
-1
0
1636119 1636667 3825248 3825796 11 11 0
0
1636666 1637236 2381832 2381262 12 12 0
0
1637109 1637751 3761486 3760844 4 4 0
0
1637749 1640976 1143932 1147154 79 79 0
-3126
67
1
1
1
1
1
1
-9
0
1638844 1640771 1673678 1675604 68 68 0
1380
0
1640906 1641391 1151153 1151637 3 3 0
5
0
1640906 1641497 1677188 1677801 42 42 0
-72
-1
-1
-1
-1
-1
-1
-1
-1
-1
-1
-1
-1
-1
-1
-1
-1
-1
-1
-1
-4
-2
0
1642298 1643190 3519767 3520659 6 6 0
0
1642298 1643830 1777548 1779081 65 65 0
-828
0
1643191 1643830 2235538 2236177 2 2 0
0
1643193 1643836 2253398 2254040 8 8 0
7
0
1643988 1645696 2254222 2255921 52 52 0
884
-32
198
1
1
1
1
1
1
1
1
-411
110
0
1643988 1645519 1779353 1780910 61 61 0
-549
-3
-4
-8
-1
-3
-1
-3
-1
-1
-3
-1
-1
-1
-1
-1
-1
-4
-9
-1
-1
-1
-1
-1
-1
-339
0
1643988 1645699 2236395 2238105 10 10 0
668
-864
110
0
1645633 1646033 1781009 1781409 9 9 0
0
1645697 1646034 3952430 3952093 1 1 0
0
1646138 1647226 3304344 3305432 10 10 0
0
1646433 1646826 3725674 3726067 3 3 0
0
1647229 1647960 3680564 3681301 20 20 0
-145
-2
-1
-1
-1
-1
0
1647962 1649478 2899434 2897917 26 26 0
251
-23
-1
0
1649291 1649581 3726062 3726352 7 7 0
0
1649582 1650121 3835028 3834489 0 0 0
0
1654117 1656022 2621239 2619334 31 31 0
0
1654758 1655635 498492 497614 173 173 0
-5
77
-4
-245
3
-15
7
-244
-2
7
1
-183
3
0
1656023 1658976 2061555 2064515 24 24 0
-27
-1
-1
-1
-1
-1
-1
0
1656424 1656787 3942022 3942385 13 13 0
0
1656429 1656784 3942385 3942740 6 6 0
0
1656069 1657012 497089 496146 163 163 0
270
-3
0
1657406 1658894 495911 494424 125 125 0
999
0
1658975 1661155 2406479 2408659 23 23 0
0
1660216 1660680 494422 493958 42 42 0
437
1
-21
-2
0
1661180 1663482 2354542 2352257 36 36 0
1290
1
1
1
1
1
1
1
1
1
1
1
1
1
1
1
1
0
1662474 1663468 492072 491078 99 99 0
-5
4
49
-5
-649
3
0
1663491 1664401 3485328 3484420 4 4 0
98
1
0
1663598 1664400 3355899 3356701 20 20 0
0
1664402 1665003 3786258 3785657 5 5 0
0
1665003 1665788 3607193 3606376 52 52 0
-195
-71
-1
-1
-1
-1
-1
-1
-1
-1
-1
-1
-1
-1
-1
-1
-1
-1
-1
-1
-1
-1
-1
-1
-1
-1
-1
-1
-1
-1
-1
-1
0
1665004 1665794 3640818 3640030 13 13 0
-195
71
1
521
0
1665287 1668676 488866 485534 492 492 0
-11
-5
1947
1
1
49
1
1
4
1
2
33
2
1
1
1
1
1
1
3
1
1
4
1
1
1
1
1
1
1
1
1
1
1
1
1
2
1
1
5
3
1
1
1
4
1
1
1
6
1
1
2
2
1
1
2
1
4
1
1
1
1
-1165
0
1665790 1666529 3679084 3678345 9 9 0
0
1666528 1666958 3907533 3907103 2 2 0
0
1666528 1666959 3907103 3906672 6 6 0
0
1666960 1668675 2748537 2746822 18 18 0
0
1668680 1670922 2384089 2386331 8 8 0
0
1670220 1670920 3661817 3662518 21 21 0
-10
0
1670922 1672060 3260901 3259762 9 9 0
-480
0
1672338 1674450 1534426 1536535 107 107 0
464
1
1
0
1672359 1672708 485504 485155 50 50 0
0
1672804 1673832 484951 483938 152 152 0
330
1
4
386
1
1
1
1
1
1
6
1
1
1
2
0
1674452 1675251 3628154 3627355 10 10 0
0
1674539 1676202 483665 482002 46 46 0
0
1675250 1676175 3480749 3479824 10 10 0
0
1676175 1676866 3726352 3727043 5 5 0
0
1676867 1678366 2934360 2935859 15 15 0
0
1678366 1679079 3703147 3702434 14 14 0
0
1678367 1680044 2775652 2773975 48 48 0
0
1679080 1680042 3450459 3449497 4 4 0
0
1680203 1680563 3941663 3941302 2 2 0
-125
0
1681156 1681535 3935028 3934649 2 2 0
0
1683048 1686952 1754266 1750367 109 109 0
-1816
-1
-1
-1
-1
-1
-1
-1
-1
-1
-1
-1
-1
-1
-1
-1
-1
-1
-1
-1
-1
-1
-1
-1
-1
-1
-1
-1
-1
-1
-1
-1
-1
-1
-1
99
43
1
1
1
1
1
1
1
1
1
1
1
1
1
1
1
1
1
1
1
1
1
1
1
1057
1
1
1
1
1
1
1
1
1
1
1
1
1
1
1
-142
0
1686953 1688100 3250612 3249465 7 7 0
0
1688101 1688958 3561866 3561009 3 3 0
0
1688959 1689781 3601445 3602268 10 10 0
-256
0
1691500 1692827 2762159 2763486 7 7 0
0
1692827 1692905 2763776 2763854 0 0 0
0
1692906 1693921 3396018 3397033 22 22 0
0
1694206 1694646 3897920 3898360 3 3 0
0
1694647 1695868 3184286 3185507 20 20 0
0
1695114 1695862 3673868 3673120 14 14 0
0
1696367 1697401 3379576 3380610 12 12 0
0
1696371 1698445 2481828 2483902 40 40 0
0
1698447 1701612 1997221 2000386 44 44 0
0
1702638 1703488 3563575 3562725 9 9 0
0
1703219 1704490 937460 936189 40 40 0
244
-7
0
1703489 1704582 3303249 3302156 2 2 0
0
1703490 1704487 2260960 2259963 25 25 0
0
1704485 1704798 928245 927932 8 8 0
0
1704486 1704580 2258545 2258451 7 7 0
0
1704917 1706426 2245769 2247277 10 10 0
1392
0
1706796 1710882 1698277 1694192 33 33 0
3478
0
1710883 1712189 2962566 2961260 4 4 0
0
1710886 1713164 1665342 1663074 54 54 0
1432
1
1
1
1
1
1
1
1
1
0
1712414 1713172 1081092 1080334 9 9 0
0
1714025 1715003 1662148 1661170 132 132 0
0
1715002 1718596 1859637 1863231 26 26 0
0
1718595 1719303 3713084 3713792 3 3 0
0
1718589 1719808 3187922 3189140 16 16 0
7
0
1719302 1719830 3845152 3844624 8 8 0
0
1719303 1719809 3857614 3858120 1 1 0
0
1719831 1723840 1681921 1686015 113 113 0
-2361
-1
-1
-1
-1
-1
-1
-1
-1
-1
-1
-1
-1
-1
-1
-1
-1
-1
-1
-1
-1
-1
-1
-1
-1
-1
-1
-1
-1
-1
-1
-1
-1
-1
-1
-1
-1
-1
-1
-1
-1
-1
-1
-1
-1
-1
-1
-1
-1
-1
-1
-1
-1
-1
-1
-1
-1
-1
-1
-1
-1
-1
-1
-1
-1
-1
-1
-1
-1
-1
-1
-1
-1
-1
-1
-1
-1
-1
-1
-1
-1
-1
-1
-1
-1
-1
841
0
1723841 1724169 3955751 3955423 0 0 0
0
1723842 1724235 2682888 2682496 4 4 0
328
0
1724168 1724235 3471423 3471356 1 1 0
0
1724236 1724378 2981413 2981555 16 16 0
0
1725793 1726157 1604222 1604586 9 9 0
0
1726158 1727594 2682495 2681054 34 34 0
-409
-1
-1
-1
-1
0
1726158 1727026 3471355 3470482 11 11 0
-291
-119
-1
-1
-1
0
1727024 1727592 3808528 3809096 9 9 0
0
1727027 1727594 3810234 3809667 0 0 0
0
1737619 1737964 2160951 2160606 3 3 0
0
1737965 1739945 2160180 2158200 23 23 0
0
1739945 1742732 2138813 2136026 70 70 0
0
1739998 1741154 3115537 3114381 24 24 0
0
1740544 1742789 2390822 2388577 62 62 0
0
1741159 1742784 2818573 2816948 55 55 0
0
1743267 1745843 2222639 2220064 15 15 0
931
0
1743846 1744661 3608826 3608011 10 10 0
0
1744662 1746687 2067475 2065378 106 106 0
-1070
-1
-1
-1
-1
-1
-1
-1
-1
-1
-1
-1
-1
-1
-1
-1
-1
-1
-1
-1
-1
-1
-1
-1
-1
-1
-1
-1
-1
-1
-1
-1
-1
-1
-1
-1
-1
-1
-1
-1
-1
-1
-1
-1
-1
-1
-1
-1
-1
-1
-1
-1
-1
-1
-1
-1
-1
-1
-1
-1
-1
-1
-1
-1
-1
-1
-1
-1
-1
-1
-110
-557
0
1744663 1746179 2152675 2151088 110 110 0
-1069
-1
-1
-1
-1
-1
-1
-1
-1
-1
-1
-1
-1
-1
-1
-1
-1
-1
-1
-1
-1
-1
-1
-1
-1
-1
-1
-1
-1
-1
-1
-1
-1
-1
-1
-1
-1
-1
-1
-1
-1
-1
-1
-1
-1
-1
-1
-1
-1
-1
-1
-1
-1
-1
-1
-1
-1
-1
-1
-1
-1
-1
-1
-1
-1
-1
-1
-1
-1
-1
-110
0
1745097 1745576 3875844 3875365 11 11 0
0
1745840 1746708 3441742 3440873 1 1 0
-557
0
1747807 1747935 32064 32191 4 4 0
122
0
1751440 1751854 3913893 3914308 16 16 0
-21
0
1751855 1752234 3933891 3933512 6 6 0
0
1752235 1754068 2671858 2670015 54 54 0
-527
-1
-1
-1
-1
-1
-1
-5
-1
-1
0
1752236 1754069 2668168 2666325 29 29 0
-530
-1
-1
-1
-1
-1
-1
-1
-1
-1
0
1753580 1754024 447617 447173 13 13 0
0
1754335 1755295 3456222 3457182 2 2 0
0
1755482 1755954 3878212 3877741 10 10 0
64
-164
5
0
1755955 1756615 3743967 3744627 1 1 0
0
1755959 1756614 3744632 3745287 21 21 0
0
1756728 1757966 3157252 3158490 7 7 0
0
1757441 1757827 3928524 3928910 12 12 0
0
1757442 1758246 3614505 3615309 18 18 0
0
1758491 1760500 2548935 2550944 38 38 0
-321
-1
9
63
0
1758811 1759405 3792830 3793424 12 12 0
0
1760156 1761940 2324188 2325926 189 189 0
1044
1
1
1
1
1
6
1
1
1
4
1
1
1
1
1
1
1
1
1
1
1
1
1
2
1
2
1
1
1
1
1
1
1
1
1
1
3
1
2
1
1
1
3
1
1
0
1760956 1764650 1826727 1830427 73 73 0
-243
-1
-1
-1
-3283
-1
-129
5
0
1764600 1764744 3333157 3333301 11 11 0
30
-8
0
1764599 1764744 3748087 3747941 16 16 0
70
-4
-2
-3
11
0
1764600 1764744 1941602 1941746 13 13 0
0
1765121 1766104 3425095 3426078 4 4 0
0
1766105 1767234 3111802 3112931 10 10 0
0
1767296 1768700 3002684 3004088 6 6 0
0
1767297 1768699 3004090 3005492 34 34 0
0
1768701 1770733 2542914 2540906 42 42 0
497
58
1
1
1
1
1
1
1
1
1
1
1
2
4
1
5
1
1
1
1
1
1
754
0
1770734 1772190 2971322 2969866 20 20 0
101
-31
0
1770734 1772644 2566881 2564971 50 50 0
101
-31
0
1772185 1773649 2965496 2964031 12 12 0
-5
0
1773028 1773648 3552135 3551515 15 15 0
0
1773650 1774108 3888889 3888431 0 0 0
0
1774108 1774876 3657157 3656389 15 15 0
0
1774112 1774875 3654856 3655619 15 15 0
0
1774987 1775519 3839314 3838782 1 1 0
0
1774988 1775451 1690106 1690569 6 6 0
0
1775520 1777546 2518675 2520701 22 22 0
0
1776637 1777867 213845 212615 215 215 0
242
-3
76
-6
179
-4
-115
7
0
1777546 1778686 3262040 3260900 6 6 0
0
1777547 1778683 3256339 3257478 36 36 0
-426
-1
-1
0
1778682 1779729 3358794 3357748 36 36 0
390
0
1779729 1780922 3208408 3209601 29 29 0
-469
4
0
1779733 1780924 3210794 3209604 33 33 0
145
0
1780925 1781391 3881026 3881492 10 10 0
0
1781393 1782187 3628951 3629745 16 16 0
0
1782179 1783158 3431973 3432952 29 29 0
0
1782479 1783196 189679 188962 111 111 0
478
-9
0
1783936 1785046 188184 187074 173 173 0
202
-6
0
1786805 1787654 3565286 3564436 14 14 0
-319
0
1787136 1787653 3128954 3128437 19 19 0
0
1788217 1790272 784711 782655 16 16 0
-826
0
1790256 1790415 779246 779087 14 14 0
0
1796209 1802279 993282 999350 178 178 0
-573
-1598
3084
1
1
1
1
8
1
1
1
1
-775
-1
-1
-1
-1
-1
0
1802267 1803679 1000928 1002340 16 16 0
0
1802816 1803675 2252532 2253391 24 24 0
0
1804839 1809388 1461790 1466337 150 150 0
-665
3
-15
4
621
2226
0
1809471 1810044 1466334 1466907 11 11 0
0
1813858 1814624 3659459 3658694 18 18 0
736
0
1813859 1814625 3660225 3659460 5 5 0
735
0
1814626 1815597 3442713 3441742 3 3 0
0
1815599 1819476 1754268 1758164 88 88 0
897
122
1
1
1
1
1
1
1
1
1
-1189
-1
-1
-1
-1
-1
-1
-1
-1
-1
-1
-1
-1
-1
-1
-1
-1
-1
-1
-1
-1
-1
-1
-1
-1
-1
-1
-1
-1
-1
0
1816765 1816873 2102210 2102318 7 7 0
0
1820575 1822285 2748538 2750245 63 63 0
17
-8
164
1
1
8
1
1
-297
-1
-1
0
1822518 1823745 3173286 3172059 8 8 0
0
1823770 1825379 2831572 2833181 32 32 0
0
1823771 1824741 3443685 3444655 5 5 0
0
1824742 1825435 3723582 3724275 1 1 0
0
1824743 1825380 3759572 3760209 12 12 0
0
1825433 1826704 3129702 3130973 9 9 0
0
1826703 1827689 3422138 3423124 2 2 0
0
1826702 1827690 3423123 3424111 27 27 0
0
1827995 1829076 3323862 3324943 4 4 0
0
1828001 1829072 3322792 3323863 27 27 0
0
1829541 1830093 3819743 3820295 14 14 0
0
1829543 1830094 3818639 3819190 5 5 0
0
1830095 1836026 1342343 1348276 48 48 0
-3780
-1645
0
1835460 1837201 5810 7549 195 195 0
20
-4
-37
3
145
-19
-1
12
3
-1022
4
355
0
1836029 1836723 3720801 3721495 27 27 0
0
1841788 1843458 2785693 2784022 42 42 0
-903
0
1841794 1843454 2785692 2787353 73 73 0
-625
5
-268
0
1842570 1843528 3399119 3400077 12 12 0
0
1842716 1844068 8700 10039 217 217 0
791
1
1
1
-15
-1
4
1
1
2
9
1
3
1
1
10
-12
-1
3
21
4
-14
318
-6
-21
17
93
0
1843527 1844758 3165904 3167135 6 6 0
0
1846246 1847060 12269 13083 80 80 0
-784
5
0
1846718 1847533 3607195 3608010 34 34 0
0
1847169 1849272 13186 15298 263 263 0
-53
-1
-1
-5
-1
-1
-240
-4
-2
-13
3
-629
4
-392
4
30
-4
0
1848010 1849015 3410173 3411178 5 5 0
0
1848402 1849013 3774662 3774051 22 22 0
0
1849016 1849992 3437845 3436869 6 6 0
0
1849992 1850775 3645521 3646304 3 3 0
0
1850648 1851689 105911 106936 103 103 0
884
2
3
1
1
5
6
1
1
1
1
2
8
24
10
72
0
1856867 1856958 113274 113365 1 1 0
0
1856928 1858590 116042 117703 70 70 0
33
0
1858132 1858589 1526998 1526541 6 6 0
0
1858622 1862213 1526263 1522704 87 87 0
5
3124
1
1
1
1
1
1
1
1
1
1
1
1
1
1
1
1
1
1
1
1
1
1
1
1
1
1
1
1
1
1
1
1
-311
-82
0
1859392 1861642 117709 119966 235 235 0
-47
-589
6
963
-4
-607
-1
-1
-1
-10
-25
0
1860321 1861452 3272256 3273387 21 21 0
0
1860321 1861454 3269990 3271123 22 22 0
0
1861454 1861776 3757653 3757975 2 2 0
0
1861777 1862129 3757942 3758294 7 7 0
0
1862208 1862431 1522445 1522222 5 5 0
0
1862774 1864318 2897891 2896347 18 18 0
0
1863002 1864317 3084354 3083039 28 28 0
0
1864318 1865083 3661757 3660992 3 3 0
0
1864528 1865101 122494 123080 100 100 0
-317
-16
-1
-1
-1
-1
-1
100
-86
-2
-1
-1
-3
-2
28
-3
-6
0
1865478 1869341 1777547 1773684 29 29 0
0
1865785 1868280 123790 126322 391 391 0
1342
1
-8
-1
-5
-1
-1
-1
-1
-1
-1
-1
-1
-1
-1
-1
-1
-1
-1
-1
-1
-1
-1
-1
-1
-1
-1
-1
-1
-1
-463
-1
-1
-7
-1
-1
-4
-1
-1
-1
-4
-4
-5
640
13
0
1869720 1870822 3297780 3298888 18 18 0
-653
-246
-1
-1
-1
-1
0
1870297 1870592 131052 131347 30 30 0
-116
5
0
1871286 1874039 2155439 2152677 73 73 0
-516
-1
-1
-1
-1
-1
-1
-1
-1
-1
-1
-1
-1
-1
-1
-1
-1
-1
-1
-1
-1
19
1711
1
1
1
1
1
1
1
1
1
1
0
1871288 1871982 3341979 3341278 20 20 0
-514
-1
-1
-1
-1
-1
-1
0
1873927 1877957 1722578 1718549 104 104 0
950
0
1876873 1878885 619099 617095 194 194 0
406
1
1
2
1
1
1
1
1
1
2
1
8
2
2
2
2
2
1
1
3
1
1
1
6
1
1
1
8
2
1
1
3
2
5
2
1
1
6
1
668
-3
9
1
-7
-1
-12
-8
-1
-1
-1
-2
-2
-1
-1
-1
-3
-3
-1
-1
-1
-3
-4
-1
-3
-1
-3
-1
-1
-1
-1
-1
-5
-1
-1
-1
-1
-1
0
1876959 1878885 1487362 1485451 93 93 0
380
1
1
1
2
1
1
5
4
1
1
1
1
4
695
0
1878923 1884341 616325 610937 519 519 0
29
-318
-1
-1
-1
-1
-3
820
1
3
1
2
1
3
1
1
6
1
1
1
2
1
4
1
1
1
1
1
3
2
1
2
1
3
3
1
1
2
1
2
4
2
9
1
1
1
1
1
1
1
1
1
5
1
1
1
1
3
1
1
1
3
1
1
1
1
1
1
3
755
-5
157
-5
15
1
1
6
1
1
1
1
1
6
1
1
469
89
1
1
1
1
1
1
1
1
1
1
1
1
1
2
1
1
1
2
1
1
17
-887
-1
-1
-1
-1
-1
-1
-1
-1
-1
-1
-1
-1
-1
-1
-1
-1
-1
-1
-1
-1
-1
-1
-1
-1
-1
-6
-1
-1
-1
-1
-1
-1
-1
-1
-1
-1
-1
-1
-1
-1
-1
-1
-1
-1
-1
-1
-1
-1
-1
-1
-1
-1
-1
-1
-1
-1
-1
-1
-1
1196
-5
-137
-3
0
1878923 1881302 1484681 1482266 133 133 0
29
-1202
-3
-1
-1
-1
-1
-2
-4
-1
-1
-1
-1
-1
-1
-1
-1
-1
-1
-1
-1
-1
-1
-3
-1
-5
-2
-12
-7
-4
-4
-2
-1
-6
-1
-1
-1
-4
0
1882306 1883141 3552381 3553246 34 34 0
-336
-1
-1
-1
-1
-1
-1
-1
-1
-1
-1
-1
-1
-1
-1
-1
-1
-1
-1
-1
-1
-1
-1
-1
-1
-1
-1
-2
-1
-1
0
1883529 1884280 3671616 3672367 16 16 0
0
1883530 1884341 2675541 2674730 25 25 0
0
1895113 1895633 3850407 3850927 1 1 0
0
1895633 1897657 2522726 2524750 48 48 0
0
1898185 1898663 1605084 1605559 47 47 0
-207
10
130
-5
3
16
1
0
1898666 1900467 1606726 1608530 49 49 0
-1712
-42
-1
-1
46
0
1900453 1901023 1608963 1609533 4 4 0
0
1901020 1901561 3831246 3830705 29 29 0
0
1901564 1902309 3676856 3677600 7 7 0
139
0
1903744 1905424 351207 352807 235 235 0
380
1
1
1
1
1
9
1
1
1
1
1
1
1
1
1
1
1
5
1
1
1
1
1
5
1
1
1
1
1
2
1
2
4
4
1
7
1
1
2
1
3
1
1
1
1
1
2
4
1
1
4
1
1
1
1
1
2
3
3
1
3
1
1
1
1
3
1
1
1
1
1
1
1
1
1
1
1
1
2
0
1905681 1907565 2410927 2409042 96 96 0
-1856
-8
8
0
1906860 1907565 3366090 3365385 37 37 0
130
-7
-548
8
0
1907767 1908351 137440 136856 89 89 0
157
-3
149
-5
0
1910194 1912660 2102590 2105055 60 60 0
596
0
1910420 1912660 2397545 2395306 30 30 0
366
0
1910416 1911654 3162200 3163437 36 36 0
374
0
1911502 1912903 2999872 3001274 34 34 0
-1154
0
1921859 1922783 2004779 2005703 100 100 0
0
1922019 1922783 1985905 1986669 69 69 0
0
1922019 1922783 1423182 1423946 67 67 0
0
1925427 1932068 1063715 1057078 336 336 0
633
-13
-1
-1
-4
6
-4
10
-4
-7
-1
12
77
1
1
1213
1
2
1
4
-17
4
-124
6
0
1932111 1934081 1057101 1055130 30 30 0
-13
0
1934220 1935074 3569562 3568708 2 2 0
0
1934223 1934322 2302571 2302472 1 1 0
0
1934327 1935076 2300908 2300159 14 14 0
0
1934392 1936693 49997 52294 243 243 0
25
1
1
10
1
-1523
4
-698
-17
6
0
1934933 1935490 3813626 3813069 101 101 0
544
-3
0
1935535 1935858 3958692 3958369 38 38 0
0
1936748 1941392 1550546 1555190 38 38 0
0
1936720 1939842 76137 79261 233 233 0
116
-17
-44
11
30
876
-6
19
1
18
1
1
-60
4
-8
-20
-10
-365
5
-405
-1
-1
-1
-1
-1
-17
4
-57
4
31
-316
3
-38
3
0
1941393 1948383 1231634 1238626 53 53 0
-4879
-54
0
1941394 1945433 1159179 1155138 200 200 0
-2850
-3
0
1945478 1948505 1154958 1151930 66 66 0
-847
0
1946139 1946321 85743 85930 25 25 0
-7
-111
-9
-4
-1
0
1948696 1948846 1627719 1627568 13 13 0
-21
4
-122
0
1948625 1949627 2094876 2093929 114 114 0
59
20
1
1
1
1
1
2
1
1
1
2
1
1
2
-118
-1
-1
-1
-1
-3
-1
-14
-1
-1
-1
-1
55
1
1
1
1
1
1
1
1
1
1
1
1
1
1
1
1
1
1
1
1
1
1
1
6
1
1
1
1
1
1
1
1
1
1
1
9
3
1
1
1
3
1
1
2
507
1
1
1
1
1
1
0
1948927 1949306 1627371 1626992 18 18 0
0
1948936 1949125 2506661 2506484 26 26 0
45
1
1
14
1
1
1
1
1
1
1
1
0
1949013 1949477 846400 845935 56 56 0
-462
0
1949307 1949627 1174111 1173728 76 76 0
-154
-1
-1
-1
-1
-13
-1
-12
-3
-3
-1
-1
-1
-2
-1
-1
-1
-3
-1
-4
-4
-1
-1
-1
-1
-1
-2
-1
-2
-1
-1
-1
-2
-1
-1
-5
-1
-1
-1
-1
-1
-1
-1
-1
-1
-1
-1
-1
-1
-1
-1
-1
-1
-1
-1
-1
-1
-1
-1
-1
-1
-1
-1
0
1949633 1949784 2445698 2445848 8 8 0
137
0
1949633 1949810 684844 685020 13 13 0
137
0
1950007 1950081 43705 43631 1 1 0
0
1952067 1954879 1395807 1398592 39 39 0
449
1111
1
1
1
1
1
1
1
1
1
1
1
1
1
32
1
1
1
1
1
1
1
1
1
1
1
0
1955849 1956112 1714112 1713849 29 29 0
0
1962060 1963877 2690207 2692025 46 46 0
-1802
0
1962099 1963880 2713608 2715389 15 15 0
0
1963975 1964759 3639249 3640033 12 12 0
0
1965916 1966697 3647085 3646304 1 1 0
0
1967331 1970855 1881025 1884536 61 61 0
-1879
-1
-1
-1
-1
-1
-2
-1
-2
11
3
5
1
1
1
1
1
1
1
2
1
1
1
1
5
3
7
1
4
6
3
0
1967332 1968217 3531344 3530459 17 17 0
0
1969013 1969101 2568145 2568233 0 0 0
0
1971534 1975950 1609532 1613948 73 73 0
0
1973085 1975001 2613597 2611681 52 52 0
0
1975002 1977257 2419766 2421956 132 132 0
2017
1
1
1
1
1
1
1
1
1
1
1
1
1
1
5
1
1
1
1
1
1
1
1
1
1
1
1
1
2
1
1
1
5
1
3
1
1
1
1
1
1
1
1
1
4
1
1
1
1
1
4
1
1
1
1
1
1
1
1
1
1
2
1
8
0
1975947 1977257 3149797 3151044 106 106 0
1067
1
1
1
1
1
1
1
5
1
4
1
1
1
1
1
1
1
1
1
1
1
1
1
1
1
1
3
1
2
1
1
1
5
1
3
1
1
1
1
1
1
1
1
1
4
1
1
1
1
1
4
1
1
1
1
1
1
1
1
1
3
9
0
1975953 1977282 3065821 3064492 8 8 0
0
1977283 1978590 3097495 3098802 4 4 0
0
1978591 1979633 3359836 3360878 8 8 0
0
1979889 1980754 3553247 3554111 27 27 0
477
0
1984880 1985444 413280 412716 80 80 0
0
1985520 1986121 412290 411686 49 49 0
-215
-1
-1
370
-4
0
1986195 1986505 2950771 2950461 10 10 0
0
1986223 1986505 411332 411050 15 15 0
0
1986512 1988992 2188393 2190873 12 12 0
0
1986848 1988089 3152287 3153528 18 18 0
0
1988168 1988967 3596501 3595702 17 17 0
0
1988993 1989854 3556707 3557568 5 5 0
0
1989880 1991569 2767235 2768925 21 21 0
-1032
0
1992266 1992992 3693033 3692307 9 9 0
0
1992993 1993859 3567000 3566147 26 26 0
347
179
1
1
1
1
1
1
1
1
5
1
6
0
1994240 1995104 3557569 3558431 8 8 0
549
1
0
1994241 1995831 2852419 2854011 31 31 0
-550
-1
-1
1035
0
1995106 1995957 3567856 3568707 2 2 0
0
1995105 1995826 3698107 3698828 14 14 0
0
1995959 1997465 2920821 2922327 8 8 0
0
1997465 1998305 3584820 3583980 10 10 0
0
1997467 1998307 3583976 3583136 7 7 0
0
1998630 2000061 2985713 2987145 8 8 0
-1139
0
1998631 1999880 3147305 3148554 26 26 0
-1057
39
1
-42
0
2000061 2002255 2421956 2424147 21 21 0
736
1
1
1
-1017
0
2003308 2004825 2900978 2899435 37 37 0
-1095
-1
-1
-1
-1
-1
-1
-1
-1
-1
-1
-1
-1
-1
-1
-1
-1
-1
-1
-1
-1
-1
-1
-1
-2
-268
0
2004396 2004635 347960 348218 39 39 0
-10
-1
-1
-39
-1
-20
-1
-78
-1
-6
-7
-1
-6
-6
-1
-1
-2
-1
-1
0
2005522 2006223 3713792 3714493 18 18 0
0
2006262 2007979 1166675 1164958 10 10 0
394
-10
0
2008076 2008175 664825 664924 1 1 0
0
2008177 2013959 1164962 1159181 50 50 0
27
2669
-2482
0
2014741 2015565 3598152 3597328 6 6 0
0
2014788 2016691 2617422 2619332 47 47 0
10
1
-1635
-24
-1
-1
-1
-1
-1
-1
-1
0
2015566 2017080 2908665 2907134 39 39 0
-888
-1
-1
-1
-1
-1
-1
-1
-323
-1
-1
-1
-1
-1
-1
-1
-19
0
2033694 2035161 2961101 2959634 35 35 0
0
2035784 2036837 3343038 3344091 35 35 0
0
2035868 2036836 3444656 3445624 11 11 0
0
2037312 2038343 3378544 3377512 7 7 0
-129
0
2038728 2039888 3242543 3241382 11 11 0
-703
0
2040185 2041049 3556705 3555842 6 6 0
398
0
2041769 2046786 1497494 1492463 69 69 0
-842
-699
-2577
-245
-1
-1
-1
-1
-3
-1
-1
-1
-2
-1
0
2047052 2047830 3067152 3066372 8 8 0
-715
-1
0
2047999 2049087 3308707 3309795 16 16 0
0
2049089 2050588 1578127 1579633 47 47 0
667
-600
-1
-1
-1
-1
-1
-47
-1
0
2051764 2052096 3089951 3089619 6 6 0
0
2051764 2052096 3122406 3122074 1 1 0
0
2057890 2058409 2590423 2590940 41 41 0
-338
6
98
73
0
2058083 2058299 2047052 2046836 34 34 0
-145
6
0
2058331 2059278 1579727 1580680 40 40 0
-608
-1
-1
-1
-1
-1
0
2061263 2063050 1580866 1582653 46 46 0
0
2061560 2063398 2625050 2626954 122 122 0
-121
-1
-1
-11
-1
-1
-1
-1
-1
-1
-1
-1
-1
-2
-1
-1
-1
-1
-1
-1
-1
-1
-1
-1
-1
-1
-2
-1
-1
-2
-1
-1
-1
-1
-1
-1
-1
-1
-1
-1
-1
-1
-1
-1
-1
-1
-2
-1
-1
-1
-1
-1
-1
-1
-1
-1
-1
-1
-1
-1
-1
-1
-1
-1
-1
-1
0
2064328 2065618 1378100 1376810 17 17 0
0
2065837 2066569 3688659 3687927 4 4 0
0
2067588 2069984 2312177 2314573 19 19 0
0
2070210 2071139 3475183 3476112 10 10 0
0
2071139 2072302 3235577 3234414 22 22 0
0
2071514 2072301 3637675 3636888 13 13 0
0
2071516 2072361 3575518 3576363 19 19 0
0
2072363 2079056 1266105 1259414 95 95 0
-2224
316
-509
1162
239
-13
954
1
0
2079057 2081577 646282 648802 18 18 0
0
2079059 2080053 3415190 3416182 21 21 0
241
1
0
2079310 2081550 362127 364367 322 322 0
590
-4
-159
5
-583
6
-505
3
0
2080053 2081568 774056 772540 37 37 0
-1499
0
2080055 2081568 1120648 1122162 43 43 0
-1497
0
2084026 2085630 2841223 2839619 17 17 0
0
2086175 2090198 1726603 1722580 12 12 0
0
2086176 2089644 1888044 1884538 85 85 0
-3031
-1
-1
-1
-1
-1
-1
-1
-1
-1
-1
-1
-1
-7
-1
-1
-1
-1
-1
-1
-1
-3
-1
-1
-1
-1
-1
-1
-3
-1
-1
-1
-4
-1
-1
-1
-1
-1
0
2090199 2091937 2731248 2729510 13 13 0
0
2092025 2092976 2914766 2913815 19 19 0
0
2093080 2093527 2913698 2913251 3 3 0
0
2093529 2094332 3618530 3619333 1 1 0
0
2095805 2096848 3360879 3361922 14 14 0
0
2096119 2096847 3690120 3690848 22 22 0
0
2096110 2097201 3314134 3315226 25 25 0
-5
0
2097201 2100088 2085006 2082119 28 28 0
0
2101661 2105072 1915575 1912162 33 33 0
-747
-1361
0
2105074 2107131 2488036 2485979 14 14 0
0
2105072 2107135 2488037 2490099 30 30 0
1074
0
2107530 2108506 3446595 3447565 21 21 0
705
1
1
1
1
1
1
-206
0
2108506 2112846 1622670 1618329 33 33 0
-1859
0
2113725 2115192 2964032 2962567 18 18 0
11
47
0
2115302 2116101 3627354 3626554 6 6 0
-30
0
2118293 2119514 3179406 3180627 12 12 0
0
2122252 2123085 3581457 3582290 11 11 0
0
2123086 2123962 3541922 3542798 8 8 0
0
2123963 2128120 1669519 1673677 43 43 0
-3772
0
2128417 2130246 2684726 2686555 11 11 0
0
2130686 2131993 3089618 3088303 20 20 0
-531
-1
-1
-1
-1
-1
-1
-579
0
2133752 2135291 2900979 2902518 27 27 0
0
2135817 2136976 3239062 3237903 9 9 0
0
2137757 2139072 3093561 3092245 7 7 0
-509
0
2139070 2139972 3483504 3484419 34 34 0
96
-578
-1
-1
-1
-1
-1
-1
-54
-1
-1
-1
-1
-1
-1
0
2141665 2142845 3156078 3157261 15 15 0
-52
-150
-7
-13
954
0
2143748 2144729 3428043 3427063 30 30 0
552
0
2145205 2146666 2966953 2965492 7 7 0
0
2145208 2146211 3409164 3408161 23 23 0
0
2146708 2147743 3379579 3378544 6 6 0
0
2148050 2149460 2995651 2997061 7 7 0
0
2148052 2149459 2997060 2998467 32 32 0
0
2151077 2152967 2638321 2640211 83 83 0
-922
8
0
2152968 2156654 1430494 1434213 236 236 0
-302
82
1804
-7
-54
4
69
-4
-998
-1
-1
-1
-1
-1
-1
-1
-1
-1
-1
-1
-1
-1
-1
-1
-1
-1
-78
-1
-1
-1
-1
-1
-1
-3
-1
-1
-1
-1
-76
-1
-1
34
1
25
-66
-1
-1
0
2152969 2156654 1446233 1449945 223 223 0
-301
-145
1742
-7
-54
4
69
-4
-998
-1
-1
-1
-1
-1
-1
-1
-1
-78
-1
-1
-1
-1
-1
-1
-3
-1
-1
-1
-1
-1
-76
-1
-1
34
1
25
-66
-1
-1
0
2155086 2157078 2037469 2039446 232 232 0
69
-7
-54
4
69
-4
-998
-1
-1
-1
-1
-1
-1
-1
-1
-78
-1
-1
-1
-1
-1
-1
-3
-1
-1
-1
-1
-1
-75
-1
-1
35
1
25
62
-4
-2
-8
-1
6
-5
-81
-3
-1
-8
-1
-1
-58
-1
-1
7
1
1
46
1
1
1
1
4
1
4
1
1
3
2
1
1
1
5
1
5
1
1
1
2
2
2
1
1
1
1
1
1
1
1
1
1
1
1
6
4
1
1
1
1
1
2
1
-36
3
179
0
2156961 2158151 1450264 1451438 64 64 0
134
1
1
1
1
1
1
1
4
1
3
1
1
1
1
1
1
-60
0
2156961 2158150 1434532 1435749 152 152 0
134
1
1
1
1
1
1
1
4
1
3
1
1
1
1
1
1
-46
-1
-1
-1
-1
-1
-1
-1
-15
166
1
1
1
1
1
1
5
1
1
1
1
1
1
1
15
7
-13
-7
-5
7
1
1
-432
-1
-1
-1
-1
-1
-1
-1
-1
-1
-1
-1
-1
-1
-1
-1
-1
-1
-1
-1
-1
-1
-1
-1
-1
-1
-1
-1
-1
-1
-1
-1
-1
-1
-1
-1
-1
-1
-1
-1
-1
-1
-1
-1
-1
-1
-1
-4
-1
-3
-1
-3
-3
0
2157415 2158151 2039768 2040504 4 4 0
0
2158152 2159631 2923834 2922327 36 36 0
-297
-30
-1
-2
-730
-1
-1
-1
-1
-1
-1
-1
-1
-1
-1
-1
-1
-1
-1
-1
-1
-1
-1
-1
-1
-1
-1
-1
0
2159633 2160459 3590692 3591526 35 35 0
-657
-1
-1
-1
-2
-1
-132
-17
0
2160460 2161169 3709551 3710260 6 6 0
0
2163366 2164308 3469538 3470481 12 12 0
-298
0
2165067 2165643 3275645 3276223 69 69 0
355
2
-4
-1
-24
-3
11
1
-172
-2
0
2165689 2166091 3276365 3276767 12 12 0
0
2165687 2166003 2602904 2602588 57 57 0
0
2168234 2169550 3085672 3086988 12 12 0
0
2169636 2170103 839578 840045 10 10 0
0
2170946 2171904 3010662 3009703 33 33 0
-9
0
2171429 2171976 841285 841830 16 16 0
9
3
0
2171904 2172057 2222639 2222791 11 11 0
63
0
2172135 2172410 844612 844887 0 0 0
0
2172135 2173103 2223863 2224831 11 11 0
0
2172858 2173103 844890 845135 2 2 0
0
2173576 2174062 845328 845818 23 23 0
-13
-3
-1
-11
8
12
1
6
-113
-1
-305
-6
0
2173576 2173743 2225058 2225225 17 17 0
-13
-3
-1
-11
8
12
1
6
0
2174033 2175861 845864 847679 75 75 0
591
1
1
1
1
1
1
1
1
1
1
1
1
1
1
1
1
1
1
1
1
1
1
1
1
1
1
1
1
1
1
1
1
1
1
1
-50
-1
-1
-1
-1
-1
-1
-150
-1
-1
-1
-1
-1
-1
-1
-1
-1
-1
-1
-1
-1
-1
-1
0
2174100 2174607 2094068 2094580 68 68 0
9
-449
7
-9
-1
-1
-7
-1
-1
0
2174276 2174707 1626992 1627441 64 64 0
-297
-1
-1
-7
-1
-1
-31
-1
-1
-1
-1
-1
-50
-1
-1
-1
-1
-1
0
2175862 2176690 3594850 3594022 15 15 0
0
2176691 2177314 3770328 3769705 7 7 0
0
2176692 2177568 1409331 1408452 33 33 0
-450
-1
-1
0
2177314 2179281 2496271 2498316 102 102 0
-256
-1
-1
-1
-1
-1
-1
-1
-1
-1
-1
-1
-1
-1
-1
-1
-1
-1
-1
-1
-1
-1
-1
-1
-1
-1
-1
-1
-1
-1
-1
-1
-1
-1
-1
-1
-1
-1
-1
-1
-1
-1
-1
-1
-1
-1
-1
-1
-3
-1
-1
-1
-1
-1
-1
-1
-1
-1
-1
-1
-3
-1
-1
-1
-1
-1
-1
-1
-1
-1
-1
-1
-1
-1
-1
-1
-1
-1
-1
27
0
2177608 2179280 1405648 1403976 29 29 0
0
2179282 2180873 2852417 2850826 22 22 0
-1091
380
0
2181115 2181819 3713085 3712381 2 2 0
0
2181117 2181739 3743964 3743342 7 7 0
0
2181819 2182264 3897474 3897029 3 3 0
0
2182265 2182808 3830158 3830702 15 15 0
-488
0
2182266 2182788 3848312 3848836 14 14 0
-487
-1
0
2182808 2183704 3517079 3517975 23 23 0
0
2183708 2184504 3611270 3612073 22 22 0
-502
-1
-1
-1
-2
-1
-1
0
2184508 2185365 3559292 3560149 5 5 0
0
2185367 2186930 2876108 2877672 4 4 0
-230
0
2185708 2186928 3181848 3180628 30 30 0
0
2186929 2187539 3782023 3782634 3 3 0
-585
0
2188630 2189307 3735248 3735927 16 16 0
326
-38
-1
-57
0
2189306 2190144 3488998 3488084 97 97 0
515
1
2
-50
-1
-1
-1
-1
-1
-1
-1
-1
-1
-1
-1
-1
-1
-1
-1
-1
-1
-1
-1
-1
-1
-1
-1
-1
-1
-1
-1
-1
-1
-1
-1
-1
-1
-1
-1
-1
-1
-1
-1
-1
-1
-1
-1
-1
-1
-1
-1
-1
-1
-1
-1
-1
-1
-1
-1
-1
-1
-1
-1
-1
-1
-1
-1
-1
-1
-1
-1
-1
-1
-1
-1
-2
-1
-1
-1
-1
-1
-1
0
2190310 2190845 3835565 3835030 5 5 0
0
2191544 2193455 2615512 2617423 23 23 0
0
2193456 2193842 2502402 2502016 1 1 0
0
2193545 2193842 3478904 3478610 11 11 0
16
1
1
0
2193557 2193842 3567853 3567568 6 6 0
0
2193840 2194342 3855583 3856085 5 5 0
0
2194344 2194639 3868608 3868903 6 6 0
0
2194373 2195551 3203612 3202411 37 37 0
-906
-1
-1
-1
-1
-1
-1
-1
-1
-1
-1
-1
-1
-1
-1
-1
-1
-1
-1
-1
-1
-1
-5
0
2194688 2195551 3539288 3538410 22 22 0
-592
-1
-1
-1
-1
-1
-1
-1
-1
-1
-1
-1
-1
-1
-1
0
2195553 2196202 3755725 3756374 6 6 0
0
2196197 2197866 2782352 2784021 35 35 0
0
2198296 2198602 3962833 3963139 7 7 0
0
2198604 2199516 3495381 3496292 15 15 0
909
0
2200138 2200778 3739296 3738656 4 4 0
0
2200778 2201129 3939129 3939480 4 4 0
0
2201129 2202191 3351460 3350408 56 56 0
491
7
3
1
1
-5
8
1
4
1
1
2
-9
-1
8
7
2
-23
0
2201132 2202188 3350407 3349361 61 61 0
488
7
3
1
1
-5
8
1
4
1
1
2
-9
-1
8
7
2
-23
0
2202189 2208864 1266105 1272784 74 74 0
-1734
-2588
428
-1041
-4
-1
0
2208865 2210137 3120793 3119514 19 19 0
-372
-1
-1
-1
-1
-1
-1
0
2210139 2217191 1224603 1217549 60 60 0
-1101
-1
-1396
1012
0
2217191 2218004 3610455 3609642 10 10 0
0
2217193 2218005 3609639 3608827 12 12 0
0
2218005 2219639 2813679 2815313 24 24 0
0
2221961 2223875 2551021 2552936 44 44 0
-594
0
2221961 2222701 3598236 3598976 19 19 0
0
2222702 2223013 837371 837090 43 43 0
94
1
1
1
1
1
1
1
1
1
1
1
1
1
1
1
1
1
1
1
1
1
1
1
1
1
1
1
2
1
0
2223050 2223876 2821034 2820208 27 27 0
0
2223875 2224367 3869588 3870081 6 6 0
-158
0
2224364 2225540 3226204 3227380 20 20 0
0
2228501 2232119 1852421 1848802 26 26 0
-3164
0
2232120 2234887 2155440 2158197 73 73 0
79
37
1
1
1
1
1
1
1
1
0
2234890 2235425 3837712 3838247 2 2 0
0
2235426 2237986 2230389 2232969 22 22 0
-1586
-1
-1
-1
-1
-1
-1
-5
-3
-1
-1
-1
-1
-1
-1
-1
-1
-1
-1
-90
0
2235427 2235978 3826341 3825796 21 21 0
159
1
1
1
1
1
0
2235979 2237567 2833183 2834791 58 58 0
-1033
-1
-2
-1
-2
-1
-1
-3
-3
-1
-1
-1
-1
-1
-1
-1
-1
-1
-1
-84
0
2235980 2237566 2834793 2836399 51 51 0
-1032
-1
-1
-1
-1
-1
-1
-5
-3
-1
-1
-1
-1
-1
-1
-1
-1
-1
-1
-84
0
2237568 2237982 3915554 3915968 7 7 0
0
2237979 2239330 3048353 3049704 25 25 0
5
-1306
0
2240044 2242969 2070430 2067476 61 61 0
247
-59
-1
-1
-1
-1
-1
-1
-1
-1
-1
-1
-1
-1
-1
-1
-1
-1
-1
-1
-1
-1
-1
-1
-1
-1
-1
-1
-1
-1
-1
0
2242971 2243317 3946283 3946629 3 3 0
0
2252984 2253427 3900574 3901017 10 10 0
0
2253419 2255074 2792339 2790684 3 3 0
0
2255205 2256042 3589017 3589854 26 26 0
0
2256041 2256375 3953431 3953765 16 16 0
0
2259307 2263269 956507 952546 52 52 0
892
2936
-35
0
2259309 2260132 857965 857142 27 27 0
0
2264919 2269685 951748 946990 102 102 0
2484
9
1
1
1
1
1
1
1
-1261
0
2269687 2270487 3629746 3630546 11 11 0
0
2270481 2272629 2410926 2413143 118 118 0
-907
-1
-1
-1
-1
-1
-1
-1
-1
-9
-1
-3
-19
-1
-15
-646
-1
-1
-1
-1
-1
-1
-1
-1
-1
-1
-1
-1
-3
-1
-1
-1
-1
-1
-1
-1
-1
-1
-1
-1
-1
-1
-1
-1
-1
-1
-1
-1
-1
-1
-1
-1
-1
-1
-1
-4
-1
-1
-1
-1
-1
-1
-1
-1
-1
-1
-2
-1
-4
0
2270484 2272724 1948954 1951196 5 5 0
-1600
-636
0
2272731 2273218 1951730 1952217 0 0 0
0
2273220 2274708 2937354 2938842 21 21 0
0
2274715 2276229 2919311 2920825 35 35 0
0
2276226 2277475 3143551 3142302 18 18 0
0
2276409 2277474 3332446 3331381 2 2 0
0
2277607 2278163 3819191 3819747 1 1 0
0
2278142 2278700 3832852 3833411 11 11 0
5
-13
-1
0
2278161 2278772 3779581 3780192 18 18 0
0
2278699 2279670 3442713 3443684 5 5 0
0
2278910 2279902 3418170 3419162 21 21 0
0
2279904 2280237 3954098 3953765 1 1 0
0
2280032 2282054 2514622 2516644 28 28 0
0
2280238 2281112 3537531 3538405 16 16 0
0
2280747 2282057 3094873 3096183 23 23 0
0
2282376 2283071 3715197 3714495 22 22 0
587
-3
5
3
-16
-1
-1
-1
-1
-1
-1
-1
-1
0
2283071 2284282 751883 753094 8 8 0
0
2283131 2283272 2863521 2863380 2 2 0
0
2283337 2284282 2863215 2862269 12 12 0
-928
0
2285428 2285951 3760323 3760846 13 13 0
0
2285428 2285675 2862190 2861943 10 10 0
0
2285428 2285679 762771 763022 7 7 0
0
2286200 2287454 3138544 3139798 23 23 0
0
2286202 2287455 3138541 3137288 28 28 0
0
2287456 2292148 1541232 1536539 53 53 0
-3684
0
2293106 2295992 2093621 2090749 35 35 0
366
1
1
1
1
1
1
1
1
1
1
1
1
1
0
2296039 2296198 918325 918484 2 2 0
0
2296245 2299753 924421 927930 51 51 0
-3488
0
2299754 2300207 3892537 3892084 1 1 0
0
2300207 2300776 3807392 3807961 2 2 0
0
2300209 2300774 3807963 3808528 15 15 0
0
2301730 2302598 3549778 3550646 2 2 0
0
2301731 2302596 3549776 3548911 16 16 0
0
2302598 2303361 3665568 3664804 10 10 0
-186
0
2303359 2304258 3511680 3512579 1 1 0
0
2303360 2304259 3514384 3515283 18 18 0
0
2304260 2305138 3540167 3539289 7 7 0
0
2305224 2306419 3216752 3217947 11 11 0
0
2306419 2307698 3120794 3122073 11 11 0
0
2307699 2308768 3330310 3331379 7 7 0
0
2309066 2311148 2483904 2485975 39 39 0
-316
375
1
2
6
4
1
2
1
2
1
1
48
0
2309069 2309992 3508981 3509876 95 95 0
-313
-115
-1
-1
-1
-1
-1
-1
-1
-1
261
1
-11
7
1
1
-7
-1
42
1
1
1
1
1
1
1
1
1
1
1
1
1
1
1
1
1
1
1
1
1
1
1
1
1
1
1
1
1
1
1
1
1
1
1
104
-14
0
2309712 2309820 2484418 2484310 5 5 0
0
2309996 2310593 3789252 3788655 7 7 0
0
2310594 2311493 3510779 3511678 24 24 0
0
2310595 2311148 3818081 3817528 10 10 0
0
2311149 2311494 3947324 3947669 10 10 0
0
2311494 2311967 3877267 3877740 10 10 0
0
2311968 2313063 2365983 2364888 6 6 0
0
2313293 2314207 2364617 2363704 32 32 0
55
-4
828
0
2314205 2316472 2370525 2372791 19 19 0
639
0
2316473 2317520 3354608 3355655 1 1 0
0
2316474 2317519 3353561 3354606 21 21 0
0
2317521 2319369 2660791 2662638 21 21 0
161
0
2319366 2320365 3414189 3415188 2 2 0
0
2319367 2319727 3926955 3927315 5 5 0
0
2319714 2320363 3708074 3707425 10 10 0
0
2320365 2321176 3616921 3617725 14 14 0
49
1
1
1
1
1
1
0
2320485 2321401 3464841 3465757 30 30 0
0
2326176 2326891 2297746 2297029 7 7 0
-671
-35
0
2330360 2331824 2677753 2679217 8 8 0
0
2330360 2330627 3332940 3332673 5 5 0
0
2330628 2331822 3101522 3102716 25 25 0
0
2331824 2332288 3885207 3885671 1 1 0
0
2332288 2332776 3869588 3869101 8 8 0
57
0
2332398 2332779 3622166 3622547 5 5 0
0
2332779 2333202 3910523 3910946 3 3 0
0
2333204 2333725 3848838 3849359 9 9 0
0
2334351 2337149 2124851 2122053 13 13 0
-37
1994
0
2337151 2337880 3690118 3689390 22 22 0
140
0
2337151 2337905 3667087 3666333 27 27 0
0
2337746 2338311 3073796 3074340 40 40 0
184
1
1
1
1
1
1
1
1
1
1
1
1
1
1
1
1
1
1
1
1
0
2341243 2344038 2130441 2127649 78 78 0
16
90
100
0
2343127 2343909 3074339 3075121 18 18 0
0
2344039 2344408 3938748 3938379 1 1 0
0
2344412 2344592 3668601 3668422 1 1 0
59
0
2344617 2345032 3741048 3740633 2 2 0
0
2344622 2345202 3668430 3667850 7 7 0
0
2345204 2345529 3958368 3958043 2 2 0
0
2347131 2349855 1772957 1770234 13 13 0
96
0
2347695 2348290 2173529 2172933 12 12 0
-123
0
2349558 2349853 795706 796001 5 5 0
0
2349558 2349853 2651459 2651164 6 6 0
0
2349863 2355940 670790 664717 48 48 0
2397
971
1
-1225
-1
1202
10
1
0
2349893 2351153 2120793 2122053 89 89 0
0
2351734 2352091 3937996 3937639 28 28 0
0
2354109 2355518 796104 797514 37 37 0
-348
0
2354078 2354471 3223960 3224354 30 30 0
334
-5
-29
-1
7
0
2354078 2354579 3033188 3032686 16 16 0
-379
0
2355732 2355850 590641 590759 2 2 0
0
2355847 2355939 3903152 3903060 0 0 0
0
2355961 2360827 664335 659468 10 10 0
-3607
0
2368548 2369145 659473 658877 4 4 0
387
0
2369146 2369561 3840379 3839964 9 9 0
0
2370055 2377429 797728 805110 1057 1057 0
-68
5
372
-6
-438
7
426
-4
828
-9
-480
-20
-1
-1
6
-7
-1500
-345
4
1824
-4
-902
5
-84
-1
-3
0
2378366 2378892 367983 367449 25 25 0
-456
-1
-1
-1
-1
-1
-1
-1
-1
52
0
2378400 2378892 1546811 1546310 21 21 0
-417
-1
-3
-1
-1
-1
-4
-1
-13
-1
40
0
2379076 2380147 2873472 2874543 13 13 0
0
2380151 2380246 3225025 3224932 4 4 0
26
46
0
2380245 2380445 3224377 3224164 30 30 0
-12
-1
32
-123
-1
-1
-1
-1
-1
-1
-1
-1
-1
-1
-1
0
2380477 2380594 2120829 2120712 3 3 0
0
2380477 2380680 670724 670938 18 18 0
-38
-1
-1
-1
-1
-1
-1
-1
-1
-3
-3
-3
16
0
2380682 2380763 1770235 1770316 0 0 0
0
2380683 2380763 796001 795921 0 0 0
0
2383653 2383725 2338328 2338256 1 1 0
0
2383737 2383851 2338145 2338031 2 2 0
0
2384013 2384441 736239 736668 20 20 0
-406
0
2384013 2384215 3316109 3316311 4 4 0
0
2384013 2384329 622202 621886 9 9 0
0
2384588 2384818 621852 621618 12 12 0
-16
-2
-204
-9
0
2385346 2385864 1252567 1252049 1 1 0
0
2385688 2386482 620780 619985 8 8 0
-779
0
2385683 2385863 180967 181147 8 8 0
0
2385728 2385864 729275 729411 2 2 0
0
2385772 2385864 172268 172362 3 3 0
-16
-2
0
2386433 2386759 731942 732267 5 5 0
309
0
2386621 2386761 2338189 2338328 4 4 0
118
0
2390314 2390431 730685 730803 9 9 0
-58
0
2390382 2390551 621681 621512 4 4 0
0
2391361 2392788 1247063 1245639 28 28 0
-5
12
14
10
69
0
2391361 2391505 632438 632294 16 16 0
-5
24
-7
87
0
2391413 2391505 2337349 2337440 4 4 0
69
0
2391850 2392670 3401083 3401903 19 19 0
6
-651
0
2392474 2392784 3315915 3316226 27 27 0
-96
0
2392474 2392784 622395 622085 27 27 0
0
2392474 2392784 736046 736356 27 27 0
0
2392623 2392784 3801067 3800907 12 12 0
5
0
2392586 2392762 3801484 3801660 17 17 0
0
2392789 2397501 1298288 1293583 17 17 0
2771
1
1
1
1
1
1
0
2394681 2395688 2058580 2057566 37 37 0
-873
-1
-1
-1
-1
-2
-1
0
2394682 2396724 1815535 1813516 240 240 0
938
1
1
1
1
1
1
1
1
1
1
1
1
1
1
1
3
1
1
5
1
1
1
1
1
1
-198
-1
-1
-1
5
0
2397502 2398082 3295001 3295581 10 10 0
0
2398082 2400514 2288041 2290473 35 35 0
0
2398083 2400513 2278287 2280726 64 64 0
-1247
-1
-1
-1
-10
-1
-2
-1
-1
0
2400514 2400938 3911792 3911368 1 1 0
0
2400939 2401814 3534000 3533122 11 11 0
-645
-12
-1
0
2401190 2401825 3765928 3766566 13 13 0
-394
-12
-62
0
2401819 2403221 3002683 3001278 24 24 0
-514
-1
-1
0
2403222 2403663 3899688 3899247 6 6 0
0
2403663 2406668 1531775 1528769 25 25 0
-405
0
2406679 2408612 2456379 2454442 37 37 0
-1465
-1
-1
-1
0
2408612 2409638 3385766 3386794 35 35 0
-619
-20
0
2409277 2409636 3939484 3939844 3 3 0
-39
0
2409638 2412472 2113580 2116414 16 16 0
0
2412473 2413141 3739296 3739964 11 11 0
0
2412590 2413850 3136026 3137286 14 14 0
0
2412593 2413140 3822502 3823049 8 8 0
0
2413145 2413851 3709547 3708841 5 5 0
0
2413908 2414640 3684990 3685723 14 14 0
-684
-2
45
0
2413909 2414641 3685726 3686459 6 6 0
-682
0
2414459 2414538 536595 536674 1 1 0
0
2414642 2415825 3220315 3219132 42 42 0
0
2415826 2416275 3893893 3893444 11 11 0
0
2416277 2418192 2590421 2588478 49 49 0
-1708
-17
-1
-1
-1
-1
-1
-1
-2
-1
-1
-1
-1
-1
-7
-1
-1
-1
-1
-1
-1
-1
-1
-1
-1
-1
-2
-4
0
2418472 2420037 2876106 2874541 22 22 0
0
2420035 2420922 3529570 3530457 42 42 0
817
-3
0
2420293 2420765 3876319 3876791 23 23 0
0
2420923 2427530 1279455 1286062 63 63 0
0
2427530 2432980 1382278 1387728 23 23 0
0
2427804 2428448 3753781 3753137 17 17 0
0
2427802 2428450 3754430 3755078 17 17 0
0
2428451 2429865 2991414 2992828 37 37 0
0
2428459 2429868 2998465 2999874 42 42 0
0
2429865 2432948 2016019 2019102 87 87 0
0
2432948 2434288 3059146 3057806 2 2 0
0
2432982 2433678 3132238 3131542 28 28 0
0
2433718 2434285 3131543 3130976 11 11 0
0
2434288 2435544 3146055 3144807 15 15 0
586
1
1
1
1
1
1
1
1
-140
0
2435547 2436181 3763393 3764027 2 2 0
0
2437248 2437786 3434912 3435450 9 9 0
0
2437787 2438075 3435609 3435897 2 2 0
0
2438071 2439601 2911728 2910198 1 1 0
0
2438073 2439600 2907130 2905602 40 40 0
-711
0
2439602 2440347 3676856 3676111 8 8 0
0
2440391 2441519 1866821 1867949 1 1 0
0
2440392 2441519 3273390 3274511 37 37 0
210
31
96
768
1
1
0
2441520 2443747 1868171 1870398 19 19 0
0
2443779 2449090 1414650 1419961 82 82 0
0
2444095 2445149 3091192 3092246 30 30 0
0
2449529 2453620 1698279 1702356 30 30 0
1763
-1254
143
1
1
1
1
1
1
1
1
1
1
1
1
1
0
2452882 2453622 3677604 3678344 24 24 0
0
2453623 2454701 3318477 3319555 13 13 0
-391
3
0
2454702 2458991 1578125 1573836 32 32 0
0
2454810 2455851 3358795 3359835 31 31 0
798
-15
4
0
2455851 2456906 3344091 3345146 30 30 0
0
2456907 2458199 3109215 3107923 25 25 0
0
2456908 2458200 3109217 3110509 26 26 0
0
2458201 2458984 3462915 3462132 34 34 0
67
22
-34
-4
0
2458990 2459240 3173436 3173686 21 21 0
0
2459034 2459104 3868978 3869048 2 2 0
0
2458989 2459197 3173688 3173480 48 48 0
-20
8
-49
-41
-10
-1
9
1
1
-27
-3
-1
6
1
1
5
0
2459017 2459221 3212457 3212663 23 23 0
-53
-3
0
2459297 2459464 3462135 3461967 6 6 0
11
-91
-1
0
2460777 2461045 3275920 3275652 34 34 0
0
2461541 2461663 1151780 1151657 10 10 0
-35
-3
68
0
2461755 2464192 2292903 2290473 67 67 0
295
1
2
4
3
1
1991
0
2461932 2463301 3041532 3040163 8 8 0
0
2465176 2466159 3425094 3424111 3 3 0
0
2465178 2466368 3275642 3274520 84 84 0
1038
5
1
1
1
1
1
1
1
1
1
1
1
1
1
1
1
1
1
1
1
1
1
1
1
1
1
1
1
1
1
1
1
1
1
1
1
1
1
1
1
1
1
1
1
1
1
1
1
1
1
1
1
1
1
1
1
1
2
1
1
1
1
1
2
1
1
1
0
2466205 2466281 845237 845161 3 3 0
0
2466273 2466785 3814234 3814746 5 5 0
0
2467009 2468258 3147304 3146055 1 1 0
0
2467007 2469319 2349954 2347642 56 56 0
0
2468259 2469285 3384736 3383710 10 10 0
0
2468263 2469287 3385761 3384737 25 25 0
0
2469321 2470679 3018076 3016684 69 69 0
-229
-16
-1
-1
-1
-1
-1
-1
-1
-1
-1
-1
-1
-1
-1
-1
-1
-1
-1
-1
-1
-1
-1
-1
-1
-1
-1
-1
-1
-1
-1
-1
-1
-1
-1
20
0
2472701 2474881 2432875 2430695 60 60 0
0
2474881 2476655 2715388 2717163 32 32 0
-1771
0
2476654 2477582 3477041 3477969 11 11 0
0
2477968 2480119 2448002 2445850 35 35 0
-1124
0
2480120 2481326 3193977 3192771 13 13 0
0
2480888 2482256 3040161 3038793 33 33 0
0
2481328 2482257 3477041 3476112 14 14 0
0
2482258 2483340 3316312 3317395 7 7 0
-962
0
2483341 2485184 2671859 2673702 8 8 0
0
2483342 2485183 2697468 2699277 84 84 0
1095
1
7
1
1
1
1
1
4
1
2
1
1
1
2
1
1
17
9
1
-6
-1
7
1
1
1
6
1
1
1
1
1
1
9
2
1
0
2485185 2488155 2058581 2061554 29 29 0
-1636
-1
-1
0
2489019 2490973 2576744 2578706 44 44 0
-963
-30
-1
-1
-1
-1
-1
-1
0
2490974 2491878 3502645 3503550 13 13 0
-522
0
2491880 2492551 3737951 3738622 5 5 0
0
2492552 2493559 3430990 3430008 34 34 0
-79
40
1
1
1
1
1
1
1
1
1
1
1
1
1
1
1
1
1
1
1
1
1
1
1
1
1
1
-17
0
2492553 2495066 2275841 2273383 128 128 0
-73
45
1
1
1
1
1
1
1
1
1
1
1
1
1
1
1
1
1
1
1
1
1
1
1
1
1
1
-19
463
1
1
1
1
1
1
1
1
1
1
1
1
1
1
1
1
1
1
1
1
1
1
1
1
1
1
1
1
1
0
2492552 2493558 3430007 3429027 46 46 0
-79
40
1
1
1
1
1
1
1
1
1
1
1
1
1
1
1
1
1
1
1
1
1
1
1
1
1
1
0
2493560 2494766 3197596 3196390 14 14 0
0
2494766 2495376 277664 277055 7 7 0
564
0
2495065 2498173 2012922 2009814 48 48 0
0
2498175 2498951 3650988 3651764 2 2 0
0
2498953 2499696 1710468 1711211 41 41 0
0
2503452 2505105 2296946 2295329 52 52 0
-1341
61
1
1
1
1
1
1
1
1
1
1
1
1
1
1
1
1
1
1
1
1
1
1
1
1
1
1
1
1
1
1
1
1
1
1
1
1
0
2505105 2505857 3670865 3670113 3 3 0
0
2505858 2506968 3284551 3283441 4 4 0
0
2506968 2509752 2133235 2130444 115 115 0
-274
-1
-4
-1
-1
-12
-65
-1
9
-754
3
-126
4
200
-63
0
2509753 2510740 2891697 2892684 18 18 0
0
2510819 2510899 2893158 2893239 2 2 0
-5
0
2510902 2512835 2603974 2605906 61 61 0
1039
0
2512838 2514728 2643987 2645873 69 69 0
401
1
12
1
0
2517408 2518496 3308706 3307618 13 13 0
0
2518494 2518921 1020078 1019651 10 10 0
0
2524045 2524369 2622197 2621873 14 14 0
0
2524044 2524167 3440896 3440773 4 4 0
0
2524047 2524369 3015289 3014967 15 15 0
0
2524376 2524502 1011364 1011238 1 1 0
0
2524503 2525581 3320635 3321713 18 18 0
0
2525583 2526340 2931358 2932115 12 12 0
0
2525582 2526946 3046994 3045630 5 5 0
0
2526390 2526945 2932303 2932858 12 12 0
0
2526947 2535782 1011237 1002340 186 186 0
-2865
-1
-1
-1
-1
-1
-1
-1
-1
-1
-1
-1
-1
-1
-1
-1
-1
-1
-1
-1
-1
-1
-1
-1
-1
-1
-1
-1
-1
-1
-1
-1
-1
-1
-1
-1
-1
-1
-1
-1
-1
-1
-1
-1
-1
-1
-1
-1
-1
-1
-1
-1
-1
-1
-1
-1
-1
-1
-1
-1
-1
52
-3624
-1
0
2535781 2537175 3015289 3016683 3 3 0
0
2535780 2537173 3042900 3041535 117 117 0
-32
-1
-1
-1
-628
-1
-1
-1
-1
-1
-1
-1
-1
-1
-1
-1
-1
-1
-1
-1
-1
-1
-1
-4
-1
-3
-1
-1
-1
-1
-1
-1
51
20
1
1
1
1
1
1
1
1
1
1
1
1
1
1
1
1
1
1
1
1
1
1
1
1
1
1
1
1
1
1
1
1
1
1
1
1
1
1
4
1
1
1
1
1
1
1
1
2
1
1
1
1
2
4
1
1
2
1
0
2537176 2539359 2424146 2426328 19 19 0
248
0
2539360 2542007 2212166 2214812 5 5 0
761
0
2539361 2541412 2180062 2178013 41 41 0
754
1
0
2541486 2542004 2177868 2177350 4 4 0
0
2542007 2542731 3694486 3695210 3 3 0
0
2542771 2543538 1298313 1299080 1 1 0
0
2543539 2544234 3722191 3721496 7 7 0
0
2544235 2544778 3827435 3827978 1 1 0
0
2544781 2545410 3771574 3772200 7 7 0
56
566
1
0
2545885 2547546 2502018 2500359 18 18 0
-23
13
8
1
0
2545929 2546472 3567544 3567001 11 11 0
0
2545966 2546471 3478476 3477971 6 6 0
0
2546473 2547067 3463865 3464459 10 10 0
0
2547205 2547545 3464472 3464812 11 11 0
0
2550705 2551728 3393972 3394997 8 8 0
-309
-28
0
2551728 2553006 3119513 3118235 2 2 0
0
2551729 2552430 3654081 3653380 22 22 0
0
2552596 2553140 3827979 3828523 11 11 0
0
2553145 2554955 2695650 2693841 58 58 0
323
0
2554955 2555826 3547168 3546297 7 7 0
0
2555826 2558581 2147143 2144371 31 31 0
517
-8
-1
-1
-1
-1
-1
-1
-1
-1
-1
-1
-1
-1
-1
-1
-1
-1
-1
-1
1239
165
-21
0
2555829 2558580 2144368 2141596 74 74 0
514
-5
-1
-1
-1
-1
-1
-1
-1
-1
-1
-1
-1
-1
-1
-3
-1
-2
-1
-1
-1189
51
165
-26
-122
-1
-1
0
2558582 2561863 1948952 1945673 27 27 0
2939
1
0
2561864 2563137 3124621 3123348 17 17 0
0
2561867 2563138 3125891 3124621 29 29 0
358
0
2563138 2564175 3371290 3372327 14 14 0
0
2564328 2564748 3912212 3911792 1 1 0
0
2564478 2565650 3022022 3020850 20 20 0
0
2564749 2565651 3508075 3507173 5 5 0
0
2565652 2571468 1360000 1354187 32 32 0
748
1
4892
0
2571715 2573194 2842829 2841350 10 10 0
589
-785
56
-41
0
2573199 2579482 1305419 1311726 62 62 0
-4301
-1
-1
-1
-1
-1
-1
-1
-1
-1
-1
-1
-1
-1
-1
-1
-1
-1
-1
-1
-1
-1
-1
-1285
0
2579481 2580553 3328165 3329237 9 9 0
0
2579483 2580552 3330308 3329239 24 24 0
0
2580557 2588525 1112706 1104680 182 182 0
-597
-2656
-1
-1
-1
-1
-1
-1
-1
-1
-1
-1
-1
-1
-1
-1
-1
-1
-1
-1
-1
-1
-1
-1
-1
-1
-1
-1
-1
-1
-1
-1
-1
-1
-1
-1
-1
-1
-1
-1
-1
-1
-1
-1
-1
-1
-1
-1
-1
-1
-1
-1
-1
-1
-1
-1
-1
-1
-1
1547
0
2588591 2589198 1941771 1942378 9 9 0
0
2588591 2588729 3333326 3333464 1 1 0
0
2588874 2589190 3959344 3959028 13 13 0
-61
3
0
2588936 2589465 3835572 3836101 11 11 0
0
2589465 2590266 3610453 3611254 22 22 0
0
2589653 2589979 3957392 3957718 1 1 0
0
2590265 2590649 3749490 3749874 17 17 0
239
-3
0
2590655 2591863 3187929 3186721 11 11 0
0
2592090 2592983 3518870 3517976 3 3 0
-67
0
2593420 2594411 3422138 3421148 5 5 0
381
0
2594517 2594667 3830148 3829998 2 2 0
0
2594662 2595469 3481557 3480748 3 3 0
-5
-97
0
2594662 2595278 3369321 3369939 7 7 0
-5
-610
0
2595291 2595490 3370052 3370251 0 0 0
0
2595491 2596006 2534859 2535374 7 7 0
0
2595492 2596006 2528799 2529313 3 3 0
0
2596006 2596859 1394866 1395719 0 0 0
0
2597168 2598025 3497145 3496288 22 22 0
0
2598316 2598964 3632779 3632131 2 2 0
0
2598752 2599118 988449 988813 40 40 0
31
152
69
-104
0
2598826 2599108 580697 580414 15 15 0
-29
-1
199
0
2598752 2599112 986952 987312 34 34 0
-173
12
0
2598859 2599046 368169 367985 11 11 0
9
1
1
100
-37
0
2598883 2599108 590872 590647 9 9 0
0
2599164 2599855 3579754 3580445 0 0 0
0
2599623 2599853 3741973 3742203 9 9 0
0
2599855 2599964 3742527 3742636 2 2 0
0
2599855 2599990 3749356 3749491 3 3 0
0
2599966 2600558 2917796 2917206 15 15 0
172
1
-204
74
0
2600561 2601210 3090933 3090284 17 17 0
0
2600601 2601208 3123348 3122741 10 10 0
0
2601210 2601701 984242 984733 6 6 0
0
2601210 2601701 3014391 3013900 12 12 0
0
2601213 2601705 3508567 3508075 16 16 0
0
2601251 2601701 2316969 2316519 3 3 0
0
2601385 2601701 646281 645965 4 4 0
0
2601602 2601717 1573577 1573692 4 4 0
0
2601702 2602013 3955769 3956080 1 1 0
0
2601702 2602012 3956392 3956082 11 11 0
0
2602049 2602175 3887513 3887639 1 1 0
0
2602176 2602271 3363062 3362967 0 0 0
0
2602176 2602273 3364104 3364007 0 0 0
0
2602274 2602587 2917797 2918110 2 2 0
0
2602589 2602961 3684724 3684352 6 6 0
0
2603659 2603813 3580445 3580599 0 0 0
0
2603658 2603981 3742204 3742527 6 6 0
0
2603852 2603981 3749227 3749356 0 0 0
0
2603982 2604284 2763780 2763478 0 0 0
0
