# Supplementary material for: Expansion of intestinal Prevotella copri correlates with enhanced susceptibility to arthritis
Source: eLife. 2013 Nov 5;2:e01202. doi: 10.7554/eLife.01202 (PMC3816614; doi:10.7554/eLife.01202)
Supplement: Figure 2—source data 1. — DOI: http://dx.doi.org/10.7554/eLife.01202.010 [file elife01202s003.zip › Figure_2/Panel_B/nucmer_out/030B_wustl.coords]

/home/sczesa01/synteny_plot/pseudochroms/Subject_030B_FE.pseudochrom.fa /home/sczesa01/synteny_plot/pseudochroms/wustl_ref_assembly.fa
NUCMER
[S1] [E1] | [S2] [E2] | [LEN 1] [LEN 2] | [% IDY] | [TAGS]
=====================================================================================
6 1418 | 769388 767977 | 1413 1412 | 97.60 | Subject_030B_FE	wustl_ref_assembly
1515 2170 | 767801 767146 | 656 656 | 97.87 | Subject_030B_FE	wustl_ref_assembly
2173 3267 | 766967 765892 | 1095 1076 | 96.26 | Subject_030B_FE	wustl_ref_assembly
3026 3147 | 3377716 3377595 | 122 122 | 90.16 | Subject_030B_FE	wustl_ref_assembly
3177 4284 | 751823 750723 | 1108 1101 | 97.02 | Subject_030B_FE	wustl_ref_assembly
3263 4284 | 763645 762625 | 1022 1021 | 96.28 | Subject_030B_FE	wustl_ref_assembly
4272 4358 | 750600 750514 | 87 87 | 97.70 | Subject_030B_FE	wustl_ref_assembly
8033 8115 | 758233 758151 | 83 83 | 98.80 | Subject_030B_FE	wustl_ref_assembly
8169 11283 | 756461 753358 | 3115 3104 | 96.25 | Subject_030B_FE	wustl_ref_assembly
8439 8664 | 3377484 3377259 | 226 226 | 88.05 | Subject_030B_FE	wustl_ref_assembly
11330 14221 | 746811 743920 | 2892 2892 | 98.17 | Subject_030B_FE	wustl_ref_assembly
14230 25254 | 743815 732777 | 11025 11039 | 97.21 | Subject_030B_FE	wustl_ref_assembly
25298 26952 | 732641 730985 | 1655 1657 | 98.13 | Subject_030B_FE	wustl_ref_assembly
26952 31321 | 730885 726488 | 4370 4398 | 96.76 | Subject_030B_FE	wustl_ref_assembly
31421 32694 | 723564 722291 | 1274 1274 | 99.06 | Subject_030B_FE	wustl_ref_assembly
32866 38708 | 719141 713233 | 5843 5909 | 95.26 | Subject_030B_FE	wustl_ref_assembly
38697 39162 | 712676 712214 | 466 463 | 96.36 | Subject_030B_FE	wustl_ref_assembly
40421 40642 | 704612 704391 | 222 222 | 97.30 | Subject_030B_FE	wustl_ref_assembly
40830 47490 | 704203 697544 | 6661 6660 | 98.09 | Subject_030B_FE	wustl_ref_assembly
47614 47709 | 538799 538704 | 96 96 | 86.60 | Subject_030B_FE	wustl_ref_assembly
47614 47709 | 793827 793732 | 96 96 | 86.60 | Subject_030B_FE	wustl_ref_assembly
47614 47709 | 1363536 1363441 | 96 96 | 86.60 | Subject_030B_FE	wustl_ref_assembly
47692 57272 | 697551 687926 | 9581 9626 | 97.52 | Subject_030B_FE	wustl_ref_assembly
57282 63199 | 683104 677273 | 5918 5832 | 95.85 | Subject_030B_FE	wustl_ref_assembly
64313 68695 | 675893 671492 | 4383 4402 | 94.90 | Subject_030B_FE	wustl_ref_assembly
68696 76610 | 671321 663360 | 7915 7962 | 97.29 | Subject_030B_FE	wustl_ref_assembly
76615 79203 | 663197 660609 | 2589 2589 | 98.92 | Subject_030B_FE	wustl_ref_assembly
82954 87026 | 660387 656315 | 4073 4073 | 98.82 | Subject_030B_FE	wustl_ref_assembly
87040 92503 | 656203 650737 | 5464 5467 | 98.12 | Subject_030B_FE	wustl_ref_assembly
96841 122917 | 650614 624455 | 26077 26160 | 97.65 | Subject_030B_FE	wustl_ref_assembly
122920 127847 | 624342 619417 | 4928 4926 | 97.38 | Subject_030B_FE	wustl_ref_assembly
129063 140720 | 605624 593990 | 11658 11635 | 97.53 | Subject_030B_FE	wustl_ref_assembly
140770 140999 | 593544 593315 | 230 230 | 93.04 | Subject_030B_FE	wustl_ref_assembly
141058 177104 | 586085 549946 | 36047 36140 | 97.62 | Subject_030B_FE	wustl_ref_assembly
164237 164315 | 2917817 2917739 | 79 79 | 100.00 | Subject_030B_FE	wustl_ref_assembly
177103 178101 | 549904 548906 | 999 999 | 98.40 | Subject_030B_FE	wustl_ref_assembly
179001 184245 | 548732 543406 | 5245 5327 | 96.71 | Subject_030B_FE	wustl_ref_assembly
184246 184476 | 542559 542330 | 231 230 | 98.27 | Subject_030B_FE	wustl_ref_assembly
184485 187425 | 3479559 3476620 | 2941 2940 | 98.50 | Subject_030B_FE	wustl_ref_assembly
187423 191876 | 3060573 3056122 | 4454 4452 | 98.25 | Subject_030B_FE	wustl_ref_assembly
191870 199898 | 2927798 2935885 | 8029 8088 | 97.95 | Subject_030B_FE	wustl_ref_assembly
199949 226906 | 2936472 2963475 | 26958 27004 | 98.10 | Subject_030B_FE	wustl_ref_assembly
227008 228983 | 2963601 2965576 | 1976 1976 | 97.67 | Subject_030B_FE	wustl_ref_assembly
228972 242800 | 2965778 2979683 | 13829 13906 | 97.38 | Subject_030B_FE	wustl_ref_assembly
242926 245381 | 2979798 2982253 | 2456 2456 | 98.74 | Subject_030B_FE	wustl_ref_assembly
245496 253537 | 241936 249954 | 8042 8019 | 97.12 | Subject_030B_FE	wustl_ref_assembly
253550 255052 | 250091 251593 | 1503 1503 | 98.94 | Subject_030B_FE	wustl_ref_assembly
255131 274073 | 251592 270662 | 18943 19071 | 97.32 | Subject_030B_FE	wustl_ref_assembly
274073 278611 | 270765 275306 | 4539 4542 | 97.58 | Subject_030B_FE	wustl_ref_assembly
278026 279291 | 339211 340397 | 1266 1187 | 86.98 | Subject_030B_FE	wustl_ref_assembly
278607 278678 | 490735 490664 | 72 72 | 98.61 | Subject_030B_FE	wustl_ref_assembly
279296 281071 | 275433 277207 | 1776 1775 | 97.19 | Subject_030B_FE	wustl_ref_assembly
281185 282126 | 283249 284190 | 942 942 | 97.35 | Subject_030B_FE	wustl_ref_assembly
284395 284584 | 285261 285450 | 190 190 | 97.37 | Subject_030B_FE	wustl_ref_assembly
284400 285196 | 343291 344087 | 797 797 | 95.11 | Subject_030B_FE	wustl_ref_assembly
284516 284673 | 322719 322876 | 158 158 | 96.84 | Subject_030B_FE	wustl_ref_assembly
285153 285753 | 322882 323501 | 601 620 | 89.05 | Subject_030B_FE	wustl_ref_assembly
285186 285412 | 339008 339241 | 227 234 | 85.42 | Subject_030B_FE	wustl_ref_assembly
285180 285474 | 434069 433763 | 295 307 | 86.36 | Subject_030B_FE	wustl_ref_assembly
285263 286545 | 345634 346912 | 1283 1279 | 91.45 | Subject_030B_FE	wustl_ref_assembly
285460 286622 | 3437169 3436011 | 1163 1159 | 92.39 | Subject_030B_FE	wustl_ref_assembly
285448 286622 | 942637 941463 | 1175 1175 | 90.05 | Subject_030B_FE	wustl_ref_assembly
285573 285938 | 489824 489457 | 366 368 | 93.75 | Subject_030B_FE	wustl_ref_assembly
285571 285938 | 433614 433256 | 368 359 | 90.51 | Subject_030B_FE	wustl_ref_assembly
285571 286734 | 1323356 1324511 | 1164 1156 | 93.58 | Subject_030B_FE	wustl_ref_assembly
286346 286734 | 433265 432874 | 389 392 | 91.84 | Subject_030B_FE	wustl_ref_assembly
286346 286823 | 489466 488988 | 478 479 | 96.25 | Subject_030B_FE	wustl_ref_assembly
286379 286734 | 323497 323855 | 356 359 | 93.31 | Subject_030B_FE	wustl_ref_assembly
286475 286734 | 465412 465152 | 260 261 | 90.08 | Subject_030B_FE	wustl_ref_assembly
286476 286649 | 2167397 2167225 | 174 173 | 80.11 | Subject_030B_FE	wustl_ref_assembly
287068 287172 | 1544050 1543947 | 105 104 | 97.14 | Subject_030B_FE	wustl_ref_assembly
312933 315320 | 350537 352908 | 2388 2372 | 97.65 | Subject_030B_FE	wustl_ref_assembly
315321 317220 | 355560 357463 | 1900 1904 | 98.16 | Subject_030B_FE	wustl_ref_assembly
317296 332084 | 357803 372625 | 14789 14823 | 98.32 | Subject_030B_FE	wustl_ref_assembly
332082 332179 | 3366228 3366131 | 98 98 | 97.96 | Subject_030B_FE	wustl_ref_assembly
332083 332179 | 2911731 2911827 | 97 97 | 96.91 | Subject_030B_FE	wustl_ref_assembly
332084 332179 | 3391251 3391346 | 96 96 | 97.92 | Subject_030B_FE	wustl_ref_assembly
332185 350050 | 372619 390680 | 17866 18062 | 97.08 | Subject_030B_FE	wustl_ref_assembly
349004 350050 | 1016079 1017137 | 1047 1059 | 97.07 | Subject_030B_FE	wustl_ref_assembly
350050 350289 | 1017237 1017479 | 240 243 | 96.71 | Subject_030B_FE	wustl_ref_assembly
350050 351421 | 390787 392039 | 1372 1253 | 87.44 | Subject_030B_FE	wustl_ref_assembly
350289 351418 | 1017659 1018788 | 1130 1130 | 96.28 | Subject_030B_FE	wustl_ref_assembly
352962 353572 | 393701 394312 | 611 612 | 96.08 | Subject_030B_FE	wustl_ref_assembly
352962 353558 | 1020433 1021029 | 597 597 | 97.82 | Subject_030B_FE	wustl_ref_assembly
355962 357655 | 1023305 1025020 | 1694 1716 | 95.60 | Subject_030B_FE	wustl_ref_assembly
357657 357883 | 1027292 1027518 | 227 227 | 95.15 | Subject_030B_FE	wustl_ref_assembly
358236 367029 | 403732 412526 | 8794 8795 | 98.07 | Subject_030B_FE	wustl_ref_assembly
367030 376993 | 415722 425702 | 9964 9981 | 98.19 | Subject_030B_FE	wustl_ref_assembly
377123 381828 | 425955 430661 | 4706 4707 | 97.94 | Subject_030B_FE	wustl_ref_assembly
382105 382416 | 324353 324042 | 312 312 | 88.54 | Subject_030B_FE	wustl_ref_assembly
382105 382416 | 1325009 1324698 | 312 312 | 88.85 | Subject_030B_FE	wustl_ref_assembly
382407 383716 | 941190 942515 | 1310 1326 | 94.20 | Subject_030B_FE	wustl_ref_assembly
382407 383716 | 347261 345952 | 1310 1310 | 93.22 | Subject_030B_FE	wustl_ref_assembly
382856 383716 | 3436190 3437058 | 861 869 | 92.94 | Subject_030B_FE	wustl_ref_assembly
383363 383714 | 489457 489824 | 352 368 | 90.79 | Subject_030B_FE	wustl_ref_assembly
383533 383716 | 323501 323324 | 184 178 | 90.22 | Subject_030B_FE	wustl_ref_assembly
383363 383719 | 433256 433617 | 357 362 | 86.86 | Subject_030B_FE	wustl_ref_assembly
383748 384388 | 433824 434462 | 641 639 | 97.82 | Subject_030B_FE	wustl_ref_assembly
383804 383994 | 323097 322909 | 191 189 | 88.48 | Subject_030B_FE	wustl_ref_assembly
384604 388075 | 434487 437912 | 3472 3426 | 95.22 | Subject_030B_FE	wustl_ref_assembly
388090 407368 | 438176 457548 | 19279 19373 | 96.67 | Subject_030B_FE	wustl_ref_assembly
407363 409893 | 457796 460328 | 2531 2533 | 98.42 | Subject_030B_FE	wustl_ref_assembly
409993 413860 | 460454 464322 | 3868 3869 | 98.40 | Subject_030B_FE	wustl_ref_assembly
413855 414316 | 464478 464938 | 462 461 | 93.51 | Subject_030B_FE	wustl_ref_assembly
414319 414812 | 465117 465610 | 494 494 | 98.18 | Subject_030B_FE	wustl_ref_assembly
416229 420500 | 465610 469880 | 4272 4271 | 97.80 | Subject_030B_FE	wustl_ref_assembly
420503 425987 | 470060 475557 | 5485 5498 | 97.71 | Subject_030B_FE	wustl_ref_assembly
425982 432740 | 475721 482482 | 6759 6762 | 96.41 | Subject_030B_FE	wustl_ref_assembly
432733 438746 | 482730 488743 | 6014 6014 | 97.82 | Subject_030B_FE	wustl_ref_assembly
438732 439694 | 489007 489998 | 963 992 | 94.66 | Subject_030B_FE	wustl_ref_assembly
438798 439160 | 1324514 1324152 | 363 363 | 93.70 | Subject_030B_FE	wustl_ref_assembly
439153 439519 | 3436689 3437056 | 367 368 | 92.57 | Subject_030B_FE	wustl_ref_assembly
439153 439519 | 942137 942513 | 367 377 | 94.69 | Subject_030B_FE	wustl_ref_assembly
439153 439519 | 346314 345954 | 367 361 | 94.28 | Subject_030B_FE	wustl_ref_assembly
439797 440328 | 277877 277346 | 532 532 | 91.92 | Subject_030B_FE	wustl_ref_assembly
440340 458554 | 491655 509882 | 18215 18228 | 97.60 | Subject_030B_FE	wustl_ref_assembly
459822 460071 | 509882 510131 | 250 250 | 97.60 | Subject_030B_FE	wustl_ref_assembly
460508 460684 | 510132 510308 | 177 177 | 96.61 | Subject_030B_FE	wustl_ref_assembly
460688 481487 | 510425 531218 | 20800 20794 | 98.01 | Subject_030B_FE	wustl_ref_assembly
481216 481367 | 1565232 1565081 | 152 152 | 99.34 | Subject_030B_FE	wustl_ref_assembly
481401 481487 | 6265 6351 | 87 87 | 90.91 | Subject_030B_FE	wustl_ref_assembly
481404 481555 | 3474447 3474599 | 152 153 | 94.77 | Subject_030B_FE	wustl_ref_assembly
481404 481572 | 3472492 3472661 | 169 170 | 94.71 | Subject_030B_FE	wustl_ref_assembly
481621 481870 | 532191 532440 | 250 250 | 99.20 | Subject_030B_FE	wustl_ref_assembly
482398 482477 | 532464 532542 | 80 79 | 97.50 | Subject_030B_FE	wustl_ref_assembly
482634 483087 | 543404 543857 | 454 454 | 99.12 | Subject_030B_FE	wustl_ref_assembly
484248 490515 | 232615 226190 | 6268 6426 | 95.90 | Subject_030B_FE	wustl_ref_assembly
490509 510890 | 2588434 2608750 | 20382 20317 | 98.12 | Subject_030B_FE	wustl_ref_assembly
510897 526732 | 2608989 2624866 | 15836 15878 | 97.01 | Subject_030B_FE	wustl_ref_assembly
527427 533187 | 2625573 2631349 | 5761 5777 | 97.28 | Subject_030B_FE	wustl_ref_assembly
533167 535845 | 2631508 2634188 | 2679 2681 | 97.05 | Subject_030B_FE	wustl_ref_assembly
534420 534712 | 2504536 2504828 | 293 293 | 87.37 | Subject_030B_FE	wustl_ref_assembly
534436 534968 | 3456034 3455502 | 533 533 | 85.02 | Subject_030B_FE	wustl_ref_assembly
535269 535801 | 2505385 2505917 | 533 533 | 92.87 | Subject_030B_FE	wustl_ref_assembly
535245 535902 | 3455228 3454537 | 658 692 | 89.88 | Subject_030B_FE	wustl_ref_assembly
536031 536615 | 3405923 3406504 | 585 582 | 94.19 | Subject_030B_FE	wustl_ref_assembly
536023 537181 | 2634486 2635614 | 1159 1129 | 93.02 | Subject_030B_FE	wustl_ref_assembly
536151 536585 | 2506039 2506473 | 435 435 | 94.48 | Subject_030B_FE	wustl_ref_assembly
536646 536782 | 3454571 3454435 | 137 137 | 92.70 | Subject_030B_FE	wustl_ref_assembly
536710 537179 | 3406641 3407128 | 470 488 | 90.78 | Subject_030B_FE	wustl_ref_assembly
536701 536940 | 2634258 2634487 | 240 230 | 90.00 | Subject_030B_FE	wustl_ref_assembly
536725 536903 | 2424480 2424658 | 179 179 | 94.44 | Subject_030B_FE	wustl_ref_assembly
540592 543132 | 2639258 2641789 | 2541 2532 | 98.86 | Subject_030B_FE	wustl_ref_assembly
540893 541004 | 1357980 1357871 | 112 110 | 95.54 | Subject_030B_FE	wustl_ref_assembly
543124 545024 | 2925397 2923504 | 1901 1894 | 99.16 | Subject_030B_FE	wustl_ref_assembly
545428 545659 | 2923514 2923283 | 232 232 | 97.84 | Subject_030B_FE	wustl_ref_assembly
545575 546112 | 3500264 3499727 | 538 538 | 93.31 | Subject_030B_FE	wustl_ref_assembly
545723 546112 | 1354066 1353677 | 390 390 | 93.59 | Subject_030B_FE	wustl_ref_assembly
546128 548218 | 2923275 2921169 | 2091 2107 | 97.30 | Subject_030B_FE	wustl_ref_assembly
547134 547298 | 1359347 1359183 | 165 165 | 93.33 | Subject_030B_FE	wustl_ref_assembly
548348 550798 | 2917648 2915195 | 2451 2454 | 97.84 | Subject_030B_FE	wustl_ref_assembly
550897 551007 | 3255226 3255336 | 111 111 | 97.30 | Subject_030B_FE	wustl_ref_assembly
551009 553212 | 3255450 3257667 | 2204 2218 | 97.12 | Subject_030B_FE	wustl_ref_assembly
553277 555496 | 3257832 3260051 | 2220 2220 | 98.15 | Subject_030B_FE	wustl_ref_assembly
555603 559345 | 3260863 3264618 | 3743 3756 | 95.09 | Subject_030B_FE	wustl_ref_assembly
563542 571016 | 3266711 3274172 | 7475 7462 | 96.19 | Subject_030B_FE	wustl_ref_assembly
572999 573426 | 3289878 3290305 | 428 428 | 86.51 | Subject_030B_FE	wustl_ref_assembly
574453 574957 | 3280252 3280756 | 505 505 | 95.84 | Subject_030B_FE	wustl_ref_assembly
575508 575847 | 3281824 3282164 | 340 341 | 96.48 | Subject_030B_FE	wustl_ref_assembly
577900 580719 | 3291789 3294610 | 2820 2822 | 97.59 | Subject_030B_FE	wustl_ref_assembly
583855 584572 | 3294625 3295342 | 718 718 | 96.24 | Subject_030B_FE	wustl_ref_assembly
596448 611200 | 3439143 3453915 | 14753 14773 | 97.37 | Subject_030B_FE	wustl_ref_assembly
611204 611361 | 2065833 2065990 | 158 158 | 86.71 | Subject_030B_FE	wustl_ref_assembly
611204 618187 | 2650359 2657391 | 6984 7033 | 97.73 | Subject_030B_FE	wustl_ref_assembly
611204 611355 | 3139969 3139817 | 152 153 | 83.87 | Subject_030B_FE	wustl_ref_assembly
618223 624662 | 2657784 2664211 | 6440 6428 | 98.00 | Subject_030B_FE	wustl_ref_assembly
624762 627363 | 2665956 2668599 | 2602 2644 | 94.87 | Subject_030B_FE	wustl_ref_assembly
627495 627774 | 2674830 2675109 | 280 280 | 93.57 | Subject_030B_FE	wustl_ref_assembly
632947 638957 | 2682615 2688668 | 6011 6054 | 97.41 | Subject_030B_FE	wustl_ref_assembly
638957 639957 | 3491495 3490495 | 1001 1001 | 98.50 | Subject_030B_FE	wustl_ref_assembly
639989 641827 | 3490324 3488485 | 1839 1840 | 98.80 | Subject_030B_FE	wustl_ref_assembly
641927 645596 | 3495382 3491784 | 3670 3599 | 94.97 | Subject_030B_FE	wustl_ref_assembly
645588 655754 | 3055840 3045615 | 10167 10226 | 97.48 | Subject_030B_FE	wustl_ref_assembly
655749 657200 | 1349853 1348401 | 1452 1453 | 96.91 | Subject_030B_FE	wustl_ref_assembly
655749 656082 | 3045442 3045110 | 334 333 | 93.43 | Subject_030B_FE	wustl_ref_assembly
657201 662592 | 1348294 1342897 | 5392 5398 | 96.14 | Subject_030B_FE	wustl_ref_assembly
658622 658727 | 348034 347929 | 106 106 | 97.17 | Subject_030B_FE	wustl_ref_assembly
658622 658726 | 431906 432010 | 105 105 | 96.19 | Subject_030B_FE	wustl_ref_assembly
658622 659032 | 929028 929440 | 411 413 | 97.09 | Subject_030B_FE	wustl_ref_assembly
659615 662576 | 930019 932934 | 2962 2916 | 86.23 | Subject_030B_FE	wustl_ref_assembly
662813 663202 | 323888 323499 | 390 390 | 97.69 | Subject_030B_FE	wustl_ref_assembly
662813 663978 | 1324544 1323331 | 1166 1214 | 92.94 | Subject_030B_FE	wustl_ref_assembly
662813 663237 | 432841 433265 | 425 425 | 95.29 | Subject_030B_FE	wustl_ref_assembly
662843 663237 | 489073 489466 | 395 394 | 94.44 | Subject_030B_FE	wustl_ref_assembly
662959 663948 | 3436011 3437053 | 990 1043 | 91.57 | Subject_030B_FE	wustl_ref_assembly
663140 663948 | 941640 942510 | 809 871 | 89.67 | Subject_030B_FE	wustl_ref_assembly
663140 663753 | 346811 346198 | 614 614 | 96.25 | Subject_030B_FE	wustl_ref_assembly
663746 663954 | 433402 433617 | 209 216 | 93.55 | Subject_030B_FE	wustl_ref_assembly
663746 663948 | 489612 489821 | 203 210 | 93.81 | Subject_030B_FE	wustl_ref_assembly
664052 672079 | 1316152 1308009 | 8028 8144 | 96.55 | Subject_030B_FE	wustl_ref_assembly
672178 675385 | 1307649 1304442 | 3208 3208 | 98.38 | Subject_030B_FE	wustl_ref_assembly
675437 681563 | 1304280 1298107 | 6127 6174 | 94.04 | Subject_030B_FE	wustl_ref_assembly
684141 688063 | 1297502 1293586 | 3923 3917 | 96.80 | Subject_030B_FE	wustl_ref_assembly
688064 688198 | 1293349 1293214 | 135 136 | 98.53 | Subject_030B_FE	wustl_ref_assembly
688201 688336 | 1292809 1292674 | 136 136 | 96.32 | Subject_030B_FE	wustl_ref_assembly
688501 690754 | 1292663 1290439 | 2254 2225 | 94.85 | Subject_030B_FE	wustl_ref_assembly
691120 691221 | 1290438 1290339 | 102 100 | 97.06 | Subject_030B_FE	wustl_ref_assembly
691801 693357 | 1290167 1288599 | 1557 1569 | 96.88 | Subject_030B_FE	wustl_ref_assembly
693356 698241 | 1287027 1282102 | 4886 4926 | 94.57 | Subject_030B_FE	wustl_ref_assembly
698631 701867 | 1267599 1264363 | 3237 3237 | 96.94 | Subject_030B_FE	wustl_ref_assembly
699905 700180 | 1643721 1643446 | 276 276 | 81.95 | Subject_030B_FE	wustl_ref_assembly
701875 713497 | 1264226 1252599 | 11623 11628 | 98.08 | Subject_030B_FE	wustl_ref_assembly
715626 726088 | 2804567 2794101 | 10463 10467 | 97.42 | Subject_030B_FE	wustl_ref_assembly
726239 752511 | 2794007 2767740 | 26273 26268 | 98.51 | Subject_030B_FE	wustl_ref_assembly
739436 739523 | 920449 920362 | 88 88 | 100.00 | Subject_030B_FE	wustl_ref_assembly
752508 771760 | 2767226 2747975 | 19253 19252 | 98.88 | Subject_030B_FE	wustl_ref_assembly
771924 777951 | 2747974 2741960 | 6028 6015 | 97.73 | Subject_030B_FE	wustl_ref_assembly
777952 778778 | 2740941 2740115 | 827 827 | 96.74 | Subject_030B_FE	wustl_ref_assembly
778833 780053 | 2728429 2727208 | 1221 1222 | 95.91 | Subject_030B_FE	wustl_ref_assembly
780057 782288 | 2727035 2724804 | 2232 2232 | 98.25 | Subject_030B_FE	wustl_ref_assembly
782356 783011 | 2724492 2723841 | 656 652 | 97.41 | Subject_030B_FE	wustl_ref_assembly
783088 785122 | 2723685 2721651 | 2035 2035 | 97.49 | Subject_030B_FE	wustl_ref_assembly
785243 797632 | 2721650 2709228 | 12390 12423 | 97.06 | Subject_030B_FE	wustl_ref_assembly
798101 802468 | 2708765 2704400 | 4368 4366 | 86.00 | Subject_030B_FE	wustl_ref_assembly
802617 803320 | 2704251 2703548 | 704 704 | 79.63 | Subject_030B_FE	wustl_ref_assembly
804037 805902 | 2702831 2700971 | 1866 1861 | 82.53 | Subject_030B_FE	wustl_ref_assembly
809666 810399 | 2697191 2696454 | 734 738 | 81.59 | Subject_030B_FE	wustl_ref_assembly
811351 812318 | 2695517 2694557 | 968 961 | 90.29 | Subject_030B_FE	wustl_ref_assembly
812748 812903 | 2691557 2691402 | 156 156 | 96.15 | Subject_030B_FE	wustl_ref_assembly
813611 813773 | 2690550 2690388 | 163 163 | 93.25 | Subject_030B_FE	wustl_ref_assembly
813921 814073 | 3473420 3473572 | 153 153 | 99.35 | Subject_030B_FE	wustl_ref_assembly
813921 814092 | 3471429 3471600 | 172 172 | 97.09 | Subject_030B_FE	wustl_ref_assembly
814142 814743 | 531428 532029 | 602 602 | 95.02 | Subject_030B_FE	wustl_ref_assembly
814142 814753 | 3061045 3061656 | 612 612 | 94.44 | Subject_030B_FE	wustl_ref_assembly
814142 814811 | 5417 6086 | 670 670 | 97.01 | Subject_030B_FE	wustl_ref_assembly
814865 815027 | 532031 532193 | 163 163 | 100.00 | Subject_030B_FE	wustl_ref_assembly
814876 818117 | 3061659 3064973 | 3242 3315 | 95.45 | Subject_030B_FE	wustl_ref_assembly
814934 815061 | 6089 6216 | 128 128 | 95.31 | Subject_030B_FE	wustl_ref_assembly
815177 815742 | 3474592 3475158 | 566 567 | 95.59 | Subject_030B_FE	wustl_ref_assembly
815324 815742 | 1436728 1436309 | 419 420 | 87.62 | Subject_030B_FE	wustl_ref_assembly
822816 822897 | 3065032 3065113 | 82 82 | 98.78 | Subject_030B_FE	wustl_ref_assembly
823036 830598 | 3065111 3072672 | 7563 7562 | 97.04 | Subject_030B_FE	wustl_ref_assembly
830574 833297 | 3074389 3077116 | 2724 2728 | 96.77 | Subject_030B_FE	wustl_ref_assembly
835763 836176 | 3072686 3073099 | 414 414 | 92.81 | Subject_030B_FE	wustl_ref_assembly
835763 836573 | 3077793 3078603 | 811 811 | 92.25 | Subject_030B_FE	wustl_ref_assembly
835803 837437 | 3079518 3081152 | 1635 1635 | 94.02 | Subject_030B_FE	wustl_ref_assembly
837744 863938 | 3081312 3107577 | 26195 26266 | 96.91 | Subject_030B_FE	wustl_ref_assembly
864301 864526 | 3107576 3107801 | 226 226 | 92.92 | Subject_030B_FE	wustl_ref_assembly
868043 875228 | 3107974 3115161 | 7186 7188 | 96.52 | Subject_030B_FE	wustl_ref_assembly
875229 879208 | 3121103 3125099 | 3980 3997 | 97.00 | Subject_030B_FE	wustl_ref_assembly
879211 888071 | 3125061 3133968 | 8861 8908 | 97.25 | Subject_030B_FE	wustl_ref_assembly
893336 894577 | 3138603 3139820 | 1242 1218 | 94.04 | Subject_030B_FE	wustl_ref_assembly
893469 893658 | 3365007 3365196 | 190 190 | 93.68 | Subject_030B_FE	wustl_ref_assembly
894581 910134 | 1797833 1782280 | 15554 15554 | 98.19 | Subject_030B_FE	wustl_ref_assembly
910125 922237 | 1779721 1767569 | 12113 12153 | 98.46 | Subject_030B_FE	wustl_ref_assembly
917170 917685 | 1917973 1917458 | 516 516 | 78.57 | Subject_030B_FE	wustl_ref_assembly
925974 928681 | 1766010 1763303 | 2708 2708 | 97.16 | Subject_030B_FE	wustl_ref_assembly
928720 941313 | 1763142 1750531 | 12594 12612 | 97.82 | Subject_030B_FE	wustl_ref_assembly
941325 941454 | 1468820 1468691 | 130 130 | 96.15 | Subject_030B_FE	wustl_ref_assembly
941325 941454 | 10895 10766 | 130 130 | 94.62 | Subject_030B_FE	wustl_ref_assembly
941533 941854 | 3473729 3473420 | 322 310 | 89.44 | Subject_030B_FE	wustl_ref_assembly
941677 941854 | 3471606 3471429 | 178 178 | 94.94 | Subject_030B_FE	wustl_ref_assembly
941765 941936 | 531308 531138 | 172 171 | 93.60 | Subject_030B_FE	wustl_ref_assembly
941901 942007 | 1749813 1749707 | 107 107 | 98.13 | Subject_030B_FE	wustl_ref_assembly
942056 942205 | 3487959 3488108 | 150 150 | 98.00 | Subject_030B_FE	wustl_ref_assembly
942056 944205 | 1748392 1746195 | 2150 2198 | 92.83 | Subject_030B_FE	wustl_ref_assembly
944238 956296 | 1746022 1733918 | 12059 12105 | 98.01 | Subject_030B_FE	wustl_ref_assembly
956422 956852 | 1733918 1733488 | 431 431 | 99.07 | Subject_030B_FE	wustl_ref_assembly
956906 959701 | 1733331 1730535 | 2796 2797 | 97.78 | Subject_030B_FE	wustl_ref_assembly
959876 964279 | 2984441 2988923 | 4404 4483 | 96.08 | Subject_030B_FE	wustl_ref_assembly
964261 968629 | 2989243 2993611 | 4369 4369 | 95.20 | Subject_030B_FE	wustl_ref_assembly
968754 972984 | 2993701 2998003 | 4231 4303 | 95.73 | Subject_030B_FE	wustl_ref_assembly
972991 986138 | 2998168 3011345 | 13148 13178 | 97.35 | Subject_030B_FE	wustl_ref_assembly
986245 990827 | 3025988 3030648 | 4583 4661 | 96.59 | Subject_030B_FE	wustl_ref_assembly
992022 992433 | 2813774 2814184 | 412 411 | 90.80 | Subject_030B_FE	wustl_ref_assembly
992196 993283 | 3038479 3039575 | 1088 1097 | 97.17 | Subject_030B_FE	wustl_ref_assembly
992214 992375 | 3035760 3035920 | 162 161 | 93.83 | Subject_030B_FE	wustl_ref_assembly
993985 994139 | 3040288 3040442 | 155 155 | 94.84 | Subject_030B_FE	wustl_ref_assembly
994000 994139 | 2815403 2815543 | 140 141 | 93.62 | Subject_030B_FE	wustl_ref_assembly
994141 1004247 | 1727482 1717367 | 10107 10116 | 97.82 | Subject_030B_FE	wustl_ref_assembly
1004309 1013746 | 1717213 1707725 | 9438 9489 | 97.61 | Subject_030B_FE	wustl_ref_assembly
1013992 1014121 | 1707730 1707601 | 130 130 | 97.69 | Subject_030B_FE	wustl_ref_assembly
1015023 1015150 | 1707610 1707484 | 128 127 | 91.47 | Subject_030B_FE	wustl_ref_assembly
1015228 1015382 | 1707288 1707134 | 155 155 | 93.55 | Subject_030B_FE	wustl_ref_assembly
1015388 1035296 | 1703079 1683159 | 19909 19921 | 96.25 | Subject_030B_FE	wustl_ref_assembly
1036116 1036411 | 1682368 1682073 | 296 296 | 87.54 | Subject_030B_FE	wustl_ref_assembly
1037820 1056767 | 1680656 1661774 | 18948 18883 | 95.84 | Subject_030B_FE	wustl_ref_assembly
1056919 1057100 | 1661714 1661532 | 182 183 | 98.36 | Subject_030B_FE	wustl_ref_assembly
1057101 1062133 | 1656848 1651729 | 5033 5120 | 96.76 | Subject_030B_FE	wustl_ref_assembly
1062133 1064841 | 1641530 1638822 | 2709 2709 | 97.60 | Subject_030B_FE	wustl_ref_assembly
1066314 1071347 | 1634763 1629742 | 5034 5022 | 96.27 | Subject_030B_FE	wustl_ref_assembly
1071467 1072755 | 1629521 1628233 | 1289 1289 | 98.14 | Subject_030B_FE	wustl_ref_assembly
1072832 1073029 | 1628078 1627881 | 198 198 | 96.46 | Subject_030B_FE	wustl_ref_assembly
1073415 1073615 | 2582860 2582660 | 201 201 | 96.02 | Subject_030B_FE	wustl_ref_assembly
1073415 1073649 | 1622906 1622672 | 235 235 | 93.62 | Subject_030B_FE	wustl_ref_assembly
1075576 1085019 | 1610508 1601046 | 9444 9463 | 97.51 | Subject_030B_FE	wustl_ref_assembly
1085081 1097337 | 1600784 1588557 | 12257 12228 | 97.37 | Subject_030B_FE	wustl_ref_assembly
1097507 1097673 | 993910 993744 | 167 167 | 96.41 | Subject_030B_FE	wustl_ref_assembly
1097506 1099209 | 2858477 2860180 | 1704 1704 | 96.07 | Subject_030B_FE	wustl_ref_assembly
1097508 1098387 | 146125 145246 | 880 880 | 97.95 | Subject_030B_FE	wustl_ref_assembly
1097508 1098177 | 3434614 3435283 | 670 670 | 97.16 | Subject_030B_FE	wustl_ref_assembly
1098177 1099322 | 2860181 2861326 | 1146 1146 | 94.68 | Subject_030B_FE	wustl_ref_assembly
1098741 1099323 | 145249 144668 | 583 582 | 93.48 | Subject_030B_FE	wustl_ref_assembly
1099121 1099324 | 3435290 3435492 | 204 203 | 96.08 | Subject_030B_FE	wustl_ref_assembly
1099169 1099323 | 2437324 2437478 | 155 155 | 94.19 | Subject_030B_FE	wustl_ref_assembly
1099168 1099321 | 2278714 2278863 | 154 150 | 92.86 | Subject_030B_FE	wustl_ref_assembly
1099201 1099322 | 2861445 2861566 | 122 122 | 96.72 | Subject_030B_FE	wustl_ref_assembly
1099344 1101735 | 1846477 1844081 | 2392 2397 | 94.79 | Subject_030B_FE	wustl_ref_assembly
1101768 1101843 | 1843927 1843852 | 76 76 | 100.00 | Subject_030B_FE	wustl_ref_assembly
1107250 1117678 | 2447968 2437480 | 10429 10489 | 97.05 | Subject_030B_FE	wustl_ref_assembly
1125123 1125264 | 2436815 2436674 | 142 142 | 95.77 | Subject_030B_FE	wustl_ref_assembly
1125256 1126170 | 2435260 2434326 | 915 935 | 89.67 | Subject_030B_FE	wustl_ref_assembly
1125568 1125775 | 3138947 3138736 | 208 212 | 88.68 | Subject_030B_FE	wustl_ref_assembly
1125590 1125775 | 3365196 3365007 | 186 190 | 90.00 | Subject_030B_FE	wustl_ref_assembly
1126758 1129392 | 2434323 2431691 | 2635 2633 | 98.14 | Subject_030B_FE	wustl_ref_assembly
1131487 1134232 | 2419770 2417024 | 2746 2747 | 97.34 | Subject_030B_FE	wustl_ref_assembly
1134214 1137108 | 2416601 2413707 | 2895 2895 | 97.96 | Subject_030B_FE	wustl_ref_assembly
1137107 1138034 | 2406160 2405235 | 928 926 | 94.08 | Subject_030B_FE	wustl_ref_assembly
1138155 1140578 | 2405064 2402640 | 2424 2425 | 97.15 | Subject_030B_FE	wustl_ref_assembly
1140634 1143248 | 2399441 2396832 | 2615 2610 | 97.36 | Subject_030B_FE	wustl_ref_assembly
1151088 1160418 | 2396819 2387444 | 9331 9376 | 96.70 | Subject_030B_FE	wustl_ref_assembly
1162541 1163097 | 2385067 2384522 | 557 546 | 93.37 | Subject_030B_FE	wustl_ref_assembly
1163092 1164246 | 2383835 2382682 | 1155 1154 | 96.54 | Subject_030B_FE	wustl_ref_assembly
1164266 1165047 | 2381496 2380715 | 782 782 | 94.64 | Subject_030B_FE	wustl_ref_assembly
1165047 1165233 | 2380344 2380166 | 187 179 | 89.89 | Subject_030B_FE	wustl_ref_assembly
1166982 1169890 | 2380111 2377203 | 2909 2909 | 97.39 | Subject_030B_FE	wustl_ref_assembly
1170739 1173760 | 2377204 2374168 | 3022 3037 | 96.59 | Subject_030B_FE	wustl_ref_assembly
1175694 1176475 | 2372302 2371521 | 782 782 | 94.25 | Subject_030B_FE	wustl_ref_assembly
1182062 1183788 | 2369274 2367552 | 1727 1723 | 96.41 | Subject_030B_FE	wustl_ref_assembly
1183922 1187867 | 2362606 2358653 | 3946 3954 | 98.03 | Subject_030B_FE	wustl_ref_assembly
1188944 1190493 | 2339027 2337478 | 1550 1550 | 97.23 | Subject_030B_FE	wustl_ref_assembly
1195455 1196133 | 2318100 2317422 | 679 679 | 98.38 | Subject_030B_FE	wustl_ref_assembly
1196313 1197286 | 2317432 2316459 | 974 974 | 94.46 | Subject_030B_FE	wustl_ref_assembly
1198425 1198508 | 2314504 2314421 | 84 84 | 100.00 | Subject_030B_FE	wustl_ref_assembly
1198619 1200835 | 2314420 2312156 | 2217 2265 | 96.38 | Subject_030B_FE	wustl_ref_assembly
1201226 1207338 | 2312163 2305940 | 6113 6224 | 94.95 | Subject_030B_FE	wustl_ref_assembly
1207366 1212221 | 2305777 2300921 | 4856 4857 | 97.82 | Subject_030B_FE	wustl_ref_assembly
1210138 1212221 | 3395455 3393373 | 2084 2083 | 98.71 | Subject_030B_FE	wustl_ref_assembly
1212525 1212895 | 2300923 2300553 | 371 371 | 96.50 | Subject_030B_FE	wustl_ref_assembly
1212525 1212895 | 3393375 3393005 | 371 371 | 97.04 | Subject_030B_FE	wustl_ref_assembly
1213139 1213421 | 2300474 2300192 | 283 283 | 97.53 | Subject_030B_FE	wustl_ref_assembly
1213141 1213420 | 3392924 3392645 | 280 280 | 97.50 | Subject_030B_FE	wustl_ref_assembly
1217957 1218432 | 3384943 3384467 | 476 477 | 96.86 | Subject_030B_FE	wustl_ref_assembly
1218079 1218432 | 3380434 3380080 | 354 355 | 98.03 | Subject_030B_FE	wustl_ref_assembly
1218439 1219934 | 3374371 3372876 | 1496 1496 | 97.59 | Subject_030B_FE	wustl_ref_assembly
1219953 1220877 | 3367393 3366469 | 925 925 | 97.41 | Subject_030B_FE	wustl_ref_assembly
1220877 1221916 | 3363779 3362738 | 1040 1042 | 97.32 | Subject_030B_FE	wustl_ref_assembly
1221081 1221153 | 2299156 2299228 | 73 73 | 98.63 | Subject_030B_FE	wustl_ref_assembly
1221918 1227344 | 3361811 3356403 | 5427 5409 | 94.87 | Subject_030B_FE	wustl_ref_assembly
1227933 1232738 | 3356209 3351402 | 4806 4808 | 97.03 | Subject_030B_FE	wustl_ref_assembly
1238368 1239775 | 3351324 3349917 | 1408 1408 | 91.85 | Subject_030B_FE	wustl_ref_assembly
1239795 1241183 | 3341875 3340488 | 1389 1388 | 96.90 | Subject_030B_FE	wustl_ref_assembly
1241320 1259475 | 3339816 3321554 | 18156 18263 | 96.55 | Subject_030B_FE	wustl_ref_assembly
1260247 1260716 | 3321545 3321076 | 470 470 | 97.66 | Subject_030B_FE	wustl_ref_assembly
1263165 1269877 | 3456139 3462857 | 6713 6719 | 97.06 | Subject_030B_FE	wustl_ref_assembly
1282170 1282328 | 2298690 2298532 | 159 159 | 92.45 | Subject_030B_FE	wustl_ref_assembly
1283250 1283743 | 2294752 2294260 | 494 493 | 97.77 | Subject_030B_FE	wustl_ref_assembly
1283744 1284080 | 2290057 2289721 | 337 337 | 97.33 | Subject_030B_FE	wustl_ref_assembly
1284095 1284845 | 2281398 2280647 | 751 752 | 94.95 | Subject_030B_FE	wustl_ref_assembly
1284079 1284421 | 2284607 2284263 | 343 345 | 90.20 | Subject_030B_FE	wustl_ref_assembly
1284885 1286094 | 2282685 2281477 | 1210 1209 | 94.71 | Subject_030B_FE	wustl_ref_assembly
1289526 1291554 | 2278551 2276523 | 2029 2029 | 97.78 | Subject_030B_FE	wustl_ref_assembly
1291560 1299786 | 2272749 2264377 | 8227 8373 | 95.04 | Subject_030B_FE	wustl_ref_assembly
1299635 1299786 | 2262532 2262381 | 152 152 | 96.71 | Subject_030B_FE	wustl_ref_assembly
1300221 1300338 | 2262198 2262081 | 118 118 | 94.07 | Subject_030B_FE	wustl_ref_assembly
1300221 1300338 | 2264192 2264075 | 118 118 | 94.07 | Subject_030B_FE	wustl_ref_assembly
1301338 1328231 | 2257355 2230398 | 26894 26958 | 98.35 | Subject_030B_FE	wustl_ref_assembly
1328291 1329774 | 2230249 2228766 | 1484 1484 | 98.92 | Subject_030B_FE	wustl_ref_assembly
1329778 1330352 | 2228434 2227776 | 575 659 | 78.50 | Subject_030B_FE	wustl_ref_assembly
1330380 1330959 | 2226359 2225738 | 580 622 | 89.41 | Subject_030B_FE	wustl_ref_assembly
1334624 1341675 | 2221830 2214731 | 7052 7100 | 95.76 | Subject_030B_FE	wustl_ref_assembly
1341750 1341848 | 2205989 2205891 | 99 99 | 98.99 | Subject_030B_FE	wustl_ref_assembly
1341838 1352542 | 2204803 2194086 | 10705 10718 | 98.91 | Subject_030B_FE	wustl_ref_assembly
1352247 1352501 | 1363868 1363600 | 255 269 | 85.61 | Subject_030B_FE	wustl_ref_assembly
1352659 1357528 | 2193905 2189036 | 4870 4870 | 97.86 | Subject_030B_FE	wustl_ref_assembly
1356318 1356419 | 2181590 2181488 | 102 103 | 92.23 | Subject_030B_FE	wustl_ref_assembly
1357530 1357969 | 2188804 2188365 | 440 440 | 94.56 | Subject_030B_FE	wustl_ref_assembly
1357969 1358253 | 2188275 2187991 | 285 285 | 95.79 | Subject_030B_FE	wustl_ref_assembly
1358253 1358849 | 2187812 2187238 | 597 575 | 93.63 | Subject_030B_FE	wustl_ref_assembly
1367833 1375805 | 2181365 2173385 | 7973 7981 | 97.67 | Subject_030B_FE	wustl_ref_assembly
1375891 1378713 | 2173396 2170576 | 2823 2821 | 96.92 | Subject_030B_FE	wustl_ref_assembly
1379506 1379598 | 2170585 2170493 | 93 93 | 98.92 | Subject_030B_FE	wustl_ref_assembly
1380507 1383511 | 2170501 2167501 | 3005 3001 | 96.11 | Subject_030B_FE	wustl_ref_assembly
1383692 1385692 | 3500412 3502412 | 2001 2001 | 96.55 | Subject_030B_FE	wustl_ref_assembly
1388534 1393005 | 177412 181883 | 4472 4472 | 98.66 | Subject_030B_FE	wustl_ref_assembly
1393015 1394236 | 188238 189459 | 1222 1222 | 92.89 | Subject_030B_FE	wustl_ref_assembly
1394229 1395257 | 866138 867178 | 1029 1041 | 94.24 | Subject_030B_FE	wustl_ref_assembly
1399107 1401805 | 872203 874901 | 2699 2699 | 97.48 | Subject_030B_FE	wustl_ref_assembly
1401807 1402082 | 876494 876769 | 276 276 | 98.19 | Subject_030B_FE	wustl_ref_assembly
1402254 1403960 | 883162 884868 | 1707 1707 | 96.25 | Subject_030B_FE	wustl_ref_assembly
1403996 1407989 | 885374 889363 | 3994 3990 | 98.25 | Subject_030B_FE	wustl_ref_assembly
1409681 1410986 | 889364 890669 | 1306 1306 | 99.62 | Subject_030B_FE	wustl_ref_assembly
1410993 1411197 | 1363563 1363768 | 205 206 | 98.54 | Subject_030B_FE	wustl_ref_assembly
1411180 1412588 | 1363709 1365117 | 1409 1409 | 97.73 | Subject_030B_FE	wustl_ref_assembly
1411029 1411339 | 2194123 2194397 | 311 275 | 81.41 | Subject_030B_FE	wustl_ref_assembly
1412596 1413178 | 1365280 1365862 | 583 583 | 96.75 | Subject_030B_FE	wustl_ref_assembly
1413179 1420222 | 1366005 1373066 | 7044 7062 | 95.40 | Subject_030B_FE	wustl_ref_assembly
1421892 1426952 | 1373159 1378219 | 5061 5061 | 97.25 | Subject_030B_FE	wustl_ref_assembly
1426974 1430035 | 1378414 1381475 | 3062 3062 | 95.17 | Subject_030B_FE	wustl_ref_assembly
1430143 1436614 | 1383660 1390132 | 6472 6473 | 97.64 | Subject_030B_FE	wustl_ref_assembly
1437949 1438455 | 1391723 1392229 | 507 507 | 96.06 | Subject_030B_FE	wustl_ref_assembly
1438370 1438489 | 1414756 1414637 | 120 120 | 89.17 | Subject_030B_FE	wustl_ref_assembly
1439856 1441328 | 1393593 1395065 | 1473 1473 | 95.11 | Subject_030B_FE	wustl_ref_assembly
1441358 1442735 | 1395198 1396576 | 1378 1379 | 95.36 | Subject_030B_FE	wustl_ref_assembly
1443599 1445240 | 1398058 1399689 | 1642 1632 | 97.26 | Subject_030B_FE	wustl_ref_assembly
1443760 1443872 | 1953938 1954050 | 113 113 | 91.15 | Subject_030B_FE	wustl_ref_assembly
1443760 1443872 | 1913248 1913360 | 113 113 | 92.04 | Subject_030B_FE	wustl_ref_assembly
1445310 1452527 | 1399854 1407077 | 7218 7224 | 98.69 | Subject_030B_FE	wustl_ref_assembly
1452564 1457960 | 1407218 1412563 | 5397 5346 | 96.54 | Subject_030B_FE	wustl_ref_assembly
1457918 1460046 | 1412739 1414866 | 2129 2128 | 94.09 | Subject_030B_FE	wustl_ref_assembly
1459856 1459936 | 1202944 1203024 | 81 81 | 97.53 | Subject_030B_FE	wustl_ref_assembly
1460155 1462017 | 1416066 1417929 | 1863 1864 | 96.89 | Subject_030B_FE	wustl_ref_assembly
1462567 1462676 | 1419269 1419379 | 110 111 | 95.50 | Subject_030B_FE	wustl_ref_assembly
1462676 1471943 | 1419471 1428742 | 9268 9272 | 96.07 | Subject_030B_FE	wustl_ref_assembly
1472347 1479376 | 1429176 1436206 | 7030 7031 | 97.17 | Subject_030B_FE	wustl_ref_assembly
1479375 1485042 | 1436553 1442207 | 5668 5655 | 95.04 | Subject_030B_FE	wustl_ref_assembly
1479385 1479550 | 3062338 3062173 | 166 166 | 89.16 | Subject_030B_FE	wustl_ref_assembly
1479385 1479550 | 3474905 3474740 | 166 166 | 89.16 | Subject_030B_FE	wustl_ref_assembly
1485655 1486257 | 1442750 1443355 | 603 606 | 83.86 | Subject_030B_FE	wustl_ref_assembly
1486557 1487850 | 1443673 1444966 | 1294 1294 | 91.43 | Subject_030B_FE	wustl_ref_assembly
1488010 1492485 | 1445168 1449671 | 4476 4504 | 94.94 | Subject_030B_FE	wustl_ref_assembly
1492508 1492647 | 1450069 1450208 | 140 140 | 90.71 | Subject_030B_FE	wustl_ref_assembly
1492647 1502195 | 1452192 1461675 | 9549 9484 | 96.61 | Subject_030B_FE	wustl_ref_assembly
1492999 1493078 | 33626 33705 | 80 80 | 98.75 | Subject_030B_FE	wustl_ref_assembly
1502188 1502330 | 5231 5373 | 143 143 | 95.10 | Subject_030B_FE	wustl_ref_assembly
1502336 1502523 | 3473543 3473730 | 188 188 | 88.83 | Subject_030B_FE	wustl_ref_assembly
1502524 1502843 | 3472099 3472418 | 320 320 | 97.19 | Subject_030B_FE	wustl_ref_assembly
1502524 1502843 | 3474054 3474373 | 320 320 | 97.19 | Subject_030B_FE	wustl_ref_assembly
1503646 1503734 | 6972 7060 | 89 89 | 96.63 | Subject_030B_FE	wustl_ref_assembly
1503939 1504096 | 1467431 1467275 | 158 157 | 91.77 | Subject_030B_FE	wustl_ref_assembly
1503939 1505889 | 9063 11010 | 1951 1948 | 91.15 | Subject_030B_FE	wustl_ref_assembly
1504159 1504547 | 1467510 1467899 | 389 390 | 95.90 | Subject_030B_FE	wustl_ref_assembly
1504887 1505913 | 1467900 1468956 | 1027 1057 | 91.03 | Subject_030B_FE	wustl_ref_assembly
1505982 1512616 | 1469177 1475811 | 6635 6635 | 97.41 | Subject_030B_FE	wustl_ref_assembly
1514175 1514268 | 3471334 3471427 | 94 94 | 98.94 | Subject_030B_FE	wustl_ref_assembly
1514175 1514268 | 3473325 3473418 | 94 94 | 98.94 | Subject_030B_FE	wustl_ref_assembly
1514239 1542013 | 1476096 1503904 | 27775 27809 | 98.32 | Subject_030B_FE	wustl_ref_assembly
1548426 1550274 | 1530094 1531956 | 1849 1863 | 97.37 | Subject_030B_FE	wustl_ref_assembly
1557766 1558532 | 1540555 1541319 | 767 765 | 97.91 | Subject_030B_FE	wustl_ref_assembly
1557790 1559666 | 1173452 1175326 | 1877 1875 | 94.79 | Subject_030B_FE	wustl_ref_assembly
1558562 1558997 | 3508358 3508793 | 436 436 | 99.31 | Subject_030B_FE	wustl_ref_assembly
1558693 1559696 | 1541338 1542341 | 1004 1004 | 96.81 | Subject_030B_FE	wustl_ref_assembly
1559842 1559923 | 1540477 1540558 | 82 82 | 97.56 | Subject_030B_FE	wustl_ref_assembly
1559985 1560246 | 1544685 1544968 | 262 284 | 88.03 | Subject_030B_FE	wustl_ref_assembly
1560128 1560322 | 136640 136835 | 195 196 | 86.80 | Subject_030B_FE	wustl_ref_assembly
1561452 1566043 | 1544981 1549582 | 4592 4602 | 97.33 | Subject_030B_FE	wustl_ref_assembly
1566040 1566595 | 1551735 1552292 | 556 558 | 98.21 | Subject_030B_FE	wustl_ref_assembly
1566786 1574803 | 1553636 1561658 | 8018 8023 | 97.02 | Subject_030B_FE	wustl_ref_assembly
1574902 1575506 | 3149299 3149903 | 605 605 | 95.04 | Subject_030B_FE	wustl_ref_assembly
1575499 1576767 | 3150527 3151794 | 1269 1268 | 96.38 | Subject_030B_FE	wustl_ref_assembly
1576783 1578905 | 3151909 3154031 | 2123 2123 | 96.23 | Subject_030B_FE	wustl_ref_assembly
1579315 1587561 | 3154072 3162317 | 8247 8246 | 98.48 | Subject_030B_FE	wustl_ref_assembly
1587557 1600852 | 3162712 3176041 | 13296 13330 | 98.11 | Subject_030B_FE	wustl_ref_assembly
1601188 1606913 | 3176370 3182094 | 5726 5725 | 97.01 | Subject_030B_FE	wustl_ref_assembly
1609405 1621123 | 3204075 3215832 | 11719 11758 | 97.07 | Subject_030B_FE	wustl_ref_assembly
1624470 1624708 | 2895846 2895607 | 239 240 | 84.30 | Subject_030B_FE	wustl_ref_assembly
1624603 1624918 | 3217685 3218002 | 316 318 | 97.80 | Subject_030B_FE	wustl_ref_assembly
1624992 1629175 | 3218173 3222419 | 4184 4247 | 95.37 | Subject_030B_FE	wustl_ref_assembly
1629168 1629368 | 3223125 3223325 | 201 201 | 94.03 | Subject_030B_FE	wustl_ref_assembly
1629602 1632577 | 3223539 3226516 | 2976 2978 | 95.74 | Subject_030B_FE	wustl_ref_assembly
1633121 1634821 | 3227042 3228742 | 1701 1701 | 96.77 | Subject_030B_FE	wustl_ref_assembly
1634868 1634958 | 3229934 3230024 | 91 91 | 96.70 | Subject_030B_FE	wustl_ref_assembly
1635099 1638834 | 2910394 2906641 | 3736 3754 | 96.65 | Subject_030B_FE	wustl_ref_assembly
1638765 1640973 | 2902349 2900218 | 2209 2132 | 93.49 | Subject_030B_FE	wustl_ref_assembly
1640906 1640988 | 2895382 2895300 | 83 83 | 96.43 | Subject_030B_FE	wustl_ref_assembly
1640906 1643830 | 2893845 2890898 | 2925 2948 | 96.91 | Subject_030B_FE	wustl_ref_assembly
1643988 1645519 | 2890656 2889124 | 1532 1533 | 98.37 | Subject_030B_FE	wustl_ref_assembly
1645633 1648292 | 2888966 2886298 | 2660 2669 | 98.16 | Subject_030B_FE	wustl_ref_assembly
1648925 1658397 | 2885662 2876042 | 9473 9621 | 95.78 | Subject_030B_FE	wustl_ref_assembly
1659915 1663488 | 2875964 2872366 | 3574 3599 | 96.71 | Subject_030B_FE	wustl_ref_assembly
1663547 1665180 | 2872126 2870495 | 1634 1632 | 97.92 | Subject_030B_FE	wustl_ref_assembly
1665319 1673933 | 2870275 2861661 | 8615 8615 | 98.07 | Subject_030B_FE	wustl_ref_assembly
1674021 1689901 | 2858477 2842583 | 15881 15895 | 97.47 | Subject_030B_FE	wustl_ref_assembly
1690974 1692827 | 2838883 2837029 | 1854 1855 | 99.25 | Subject_030B_FE	wustl_ref_assembly
1692827 1694019 | 2836739 2835547 | 1193 1193 | 98.58 | Subject_030B_FE	wustl_ref_assembly
1694141 1702766 | 2835425 2826800 | 8626 8626 | 97.95 | Subject_030B_FE	wustl_ref_assembly
1702838 1704487 | 2826546 2824897 | 1650 1650 | 97.70 | Subject_030B_FE	wustl_ref_assembly
1704478 1706185 | 2823487 2821780 | 1708 1708 | 96.66 | Subject_030B_FE	wustl_ref_assembly
1706423 1713164 | 2157025 2150285 | 6742 6741 | 98.40 | Subject_030B_FE	wustl_ref_assembly
1714206 1724235 | 2149179 2139067 | 10030 10113 | 97.11 | Subject_030B_FE	wustl_ref_assembly
1724235 1724379 | 833180 833324 | 145 145 | 89.66 | Subject_030B_FE	wustl_ref_assembly
1724897 1726157 | 833843 835099 | 1261 1257 | 83.93 | Subject_030B_FE	wustl_ref_assembly
1724525 1726157 | 3405578 3403947 | 1633 1632 | 85.73 | Subject_030B_FE	wustl_ref_assembly
1725877 1726157 | 1750256 1750536 | 281 281 | 95.73 | Subject_030B_FE	wustl_ref_assembly
1726192 1727837 | 2138835 2137185 | 1646 1651 | 97.52 | Subject_030B_FE	wustl_ref_assembly
1738310 1742999 | 2125679 2120912 | 4690 4768 | 95.74 | Subject_030B_FE	wustl_ref_assembly
1743988 1744089 | 2120851 2120750 | 102 102 | 94.12 | Subject_030B_FE	wustl_ref_assembly
1744253 1746179 | 2120714 2118717 | 1927 1998 | 94.19 | Subject_030B_FE	wustl_ref_assembly
1748259 1748394 | 2114274 2114139 | 136 136 | 97.79 | Subject_030B_FE	wustl_ref_assembly
1748395 1762087 | 2111723 2097872 | 13693 13852 | 96.25 | Subject_030B_FE	wustl_ref_assembly
1764470 1764779 | 2097863 2097487 | 310 377 | 78.25 | Subject_030B_FE	wustl_ref_assembly
1764600 1764744 | 2650479 2650335 | 145 145 | 91.03 | Subject_030B_FE	wustl_ref_assembly
1764600 1764744 | 2065953 2065809 | 145 145 | 91.10 | Subject_030B_FE	wustl_ref_assembly
1764600 1764744 | 1363048 1362905 | 145 144 | 91.10 | Subject_030B_FE	wustl_ref_assembly
1764830 1767234 | 2060411 2058008 | 2405 2404 | 97.51 | Subject_030B_FE	wustl_ref_assembly
1767235 1783230 | 2057908 2041931 | 15996 15978 | 97.81 | Subject_030B_FE	wustl_ref_assembly
1787136 1791082 | 2031732 2027712 | 3947 4021 | 94.11 | Subject_030B_FE	wustl_ref_assembly
1788791 1788918 | 3176186 3176313 | 128 128 | 83.97 | Subject_030B_FE	wustl_ref_assembly
1792506 1792942 | 2026218 2025783 | 437 436 | 97.71 | Subject_030B_FE	wustl_ref_assembly
1801286 1812116 | 2021576 2010748 | 10831 10829 | 96.15 | Subject_030B_FE	wustl_ref_assembly
1812116 1812725 | 2010657 2010048 | 610 610 | 98.69 | Subject_030B_FE	wustl_ref_assembly
1812793 1816693 | 2008378 2004480 | 3901 3899 | 97.13 | Subject_030B_FE	wustl_ref_assembly
1816519 1816630 | 1913079 1913192 | 112 114 | 85.09 | Subject_030B_FE	wustl_ref_assembly
1816693 1837204 | 2004319 1983774 | 20512 20546 | 98.16 | Subject_030B_FE	wustl_ref_assembly
1816763 1816870 | 2434676 2434569 | 108 108 | 88.89 | Subject_030B_FE	wustl_ref_assembly
1816765 1816873 | 1953883 1953775 | 109 109 | 92.66 | Subject_030B_FE	wustl_ref_assembly
1842570 1852509 | 1983717 1973669 | 9940 10049 | 97.03 | Subject_030B_FE	wustl_ref_assembly
1856179 1856266 | 928807 928894 | 88 88 | 97.73 | Subject_030B_FE	wustl_ref_assembly
1856857 1856958 | 1969471 1969371 | 102 101 | 99.02 | Subject_030B_FE	wustl_ref_assembly
1858622 1862213 | 1967820 1964262 | 3592 3559 | 96.33 | Subject_030B_FE	wustl_ref_assembly
1862208 1871982 | 1964000 1954220 | 9775 9781 | 98.82 | Subject_030B_FE	wustl_ref_assembly
1872051 1875065 | 1953758 1950695 | 3015 3064 | 94.58 | Subject_030B_FE	wustl_ref_assembly
1876873 1878040 | 1946731 1945564 | 1168 1168 | 95.80 | Subject_030B_FE	wustl_ref_assembly
1878954 1884349 | 1944766 1939204 | 5396 5563 | 93.94 | Subject_030B_FE	wustl_ref_assembly
1884407 1884574 | 1937674 1937506 | 168 169 | 92.31 | Subject_030B_FE	wustl_ref_assembly
1894033 1898667 | 1932130 1927499 | 4635 4632 | 97.35 | Subject_030B_FE	wustl_ref_assembly
1898666 1900467 | 1926335 1924525 | 1802 1811 | 97.79 | Subject_030B_FE	wustl_ref_assembly
1900453 1907544 | 1924092 1917053 | 7092 7040 | 96.07 | Subject_030B_FE	wustl_ref_assembly
1910192 1913273 | 1913082 1910001 | 3082 3082 | 97.70 | Subject_030B_FE	wustl_ref_assembly
1922021 1922783 | 3471624 3472386 | 763 763 | 93.32 | Subject_030B_FE	wustl_ref_assembly
1922019 1922783 | 3473577 3474341 | 765 765 | 91.90 | Subject_030B_FE	wustl_ref_assembly
1928647 1936691 | 1909793 1901831 | 8045 7963 | 96.06 | Subject_030B_FE	wustl_ref_assembly
1936665 1948505 | 1898029 1886009 | 11841 12021 | 96.45 | Subject_030B_FE	wustl_ref_assembly
1948627 1948833 | 1730525 1730255 | 207 271 | 73.43 | Subject_030B_FE	wustl_ref_assembly
1948692 1948833 | 2163341 2163482 | 142 142 | 93.66 | Subject_030B_FE	wustl_ref_assembly
1949001 1949627 | 2163711 2164326 | 627 616 | 92.53 | Subject_030B_FE	wustl_ref_assembly
1948927 1949627 | 1730061 1729364 | 701 698 | 90.88 | Subject_030B_FE	wustl_ref_assembly
1948881 1949552 | 1176626 1175952 | 672 675 | 85.15 | Subject_030B_FE	wustl_ref_assembly
1949233 1949627 | 3506294 3506677 | 395 384 | 91.44 | Subject_030B_FE	wustl_ref_assembly
1949345 1949627 | 3030648 3030930 | 283 283 | 94.35 | Subject_030B_FE	wustl_ref_assembly
1949512 1949627 | 2371365 2371250 | 116 116 | 94.83 | Subject_030B_FE	wustl_ref_assembly
1952067 1953612 | 891603 893148 | 1546 1546 | 99.87 | Subject_030B_FE	wustl_ref_assembly
1953710 1956069 | 893150 895572 | 2360 2423 | 93.32 | Subject_030B_FE	wustl_ref_assembly
1959140 1968908 | 898730 908586 | 9769 9857 | 96.60 | Subject_030B_FE	wustl_ref_assembly
1968954 1969386 | 920303 920722 | 433 420 | 87.19 | Subject_030B_FE	wustl_ref_assembly
1969013 1969101 | 2780732 2780820 | 89 89 | 100.00 | Subject_030B_FE	wustl_ref_assembly
1973666 1981551 | 920767 928592 | 7886 7826 | 96.86 | Subject_030B_FE	wustl_ref_assembly
1985450 1985685 | 951255 951491 | 236 237 | 91.56 | Subject_030B_FE	wustl_ref_assembly
1985520 1986124 | 952073 952680 | 605 608 | 94.74 | Subject_030B_FE	wustl_ref_assembly
1986124 1986505 | 952858 953239 | 382 382 | 97.64 | Subject_030B_FE	wustl_ref_assembly
1986512 2000015 | 963017 976506 | 13504 13490 | 98.36 | Subject_030B_FE	wustl_ref_assembly
2000672 2007979 | 976498 983827 | 7308 7330 | 98.08 | Subject_030B_FE	wustl_ref_assembly
2008177 2016546 | 983823 992303 | 8370 8481 | 96.79 | Subject_030B_FE	wustl_ref_assembly
2016422 2016556 | 993911 994053 | 135 143 | 91.61 | Subject_030B_FE	wustl_ref_assembly
2016571 2016688 | 996025 996142 | 118 118 | 94.92 | Subject_030B_FE	wustl_ref_assembly
2033314 2049762 | 998619 1015058 | 16449 16440 | 98.05 | Subject_030B_FE	wustl_ref_assembly
2049976 2050579 | 393141 393760 | 604 620 | 85.99 | Subject_030B_FE	wustl_ref_assembly
2050781 2051765 | 396403 397388 | 985 986 | 97.77 | Subject_030B_FE	wustl_ref_assembly
2051813 2052099 | 3485308 3485022 | 287 287 | 98.95 | Subject_030B_FE	wustl_ref_assembly
2052022 2052102 | 1461697 1461777 | 81 81 | 97.53 | Subject_030B_FE	wustl_ref_assembly
2052096 2058409 | 397374 403642 | 6314 6269 | 95.32 | Subject_030B_FE	wustl_ref_assembly
2058293 2059278 | 1027558 1028536 | 986 979 | 95.44 | Subject_030B_FE	wustl_ref_assembly
2059317 2060860 | 1028724 1030297 | 1544 1574 | 96.38 | Subject_030B_FE	wustl_ref_assembly
2060995 2061232 | 1030313 1030550 | 238 238 | 93.28 | Subject_030B_FE	wustl_ref_assembly
2061255 2064331 | 1030774 1033851 | 3077 3078 | 96.65 | Subject_030B_FE	wustl_ref_assembly
2064328 2064420 | 1043028 1043120 | 93 93 | 98.92 | Subject_030B_FE	wustl_ref_assembly
2065521 2071247 | 1043120 1048904 | 5727 5785 | 97.24 | Subject_030B_FE	wustl_ref_assembly
2071242 2082126 | 1048988 1059869 | 10885 10882 | 97.45 | Subject_030B_FE	wustl_ref_assembly
2082706 2085848 | 1062379 1065603 | 3143 3225 | 94.34 | Subject_030B_FE	wustl_ref_assembly
2085967 2089204 | 1065706 1068943 | 3238 3238 | 98.36 | Subject_030B_FE	wustl_ref_assembly
2089222 2092976 | 1069446 1073113 | 3755 3668 | 96.48 | Subject_030B_FE	wustl_ref_assembly
2093080 2095160 | 1073230 1075310 | 2081 2081 | 97.93 | Subject_030B_FE	wustl_ref_assembly
2095307 2097534 | 1075379 1077606 | 2228 2228 | 96.19 | Subject_030B_FE	wustl_ref_assembly
2097603 2100340 | 1077764 1080502 | 2738 2739 | 98.61 | Subject_030B_FE	wustl_ref_assembly
2100943 2116078 | 1081109 1096263 | 15136 15155 | 97.94 | Subject_030B_FE	wustl_ref_assembly
2116245 2120771 | 1096681 1101210 | 4527 4530 | 97.00 | Subject_030B_FE	wustl_ref_assembly
2122108 2122252 | 1101279 1101422 | 145 144 | 95.86 | Subject_030B_FE	wustl_ref_assembly
2122252 2132999 | 1115976 1105178 | 10748 10799 | 97.29 | Subject_030B_FE	wustl_ref_assembly
2133000 2134694 | 1116186 1117886 | 1695 1701 | 97.88 | Subject_030B_FE	wustl_ref_assembly
2134811 2141664 | 1118013 1124826 | 6854 6814 | 96.30 | Subject_030B_FE	wustl_ref_assembly
2141665 2149971 | 1124948 1133271 | 8307 8324 | 97.74 | Subject_030B_FE	wustl_ref_assembly
2150020 2157335 | 1133446 1140728 | 7316 7283 | 94.31 | Subject_030B_FE	wustl_ref_assembly
2157415 2161759 | 1141123 1145503 | 4345 4381 | 96.92 | Subject_030B_FE	wustl_ref_assembly
2161763 2165661 | 1145756 1149575 | 3899 3820 | 93.47 | Subject_030B_FE	wustl_ref_assembly
2164799 2165354 | 3044919 3044364 | 556 556 | 85.43 | Subject_030B_FE	wustl_ref_assembly
2165661 2169113 | 1149823 1153263 | 3453 3441 | 95.81 | Subject_030B_FE	wustl_ref_assembly
2165687 2166003 | 241932 241616 | 317 317 | 82.33 | Subject_030B_FE	wustl_ref_assembly
2167677 2167967 | 2817112 2816822 | 291 291 | 85.67 | Subject_030B_FE	wustl_ref_assembly
2167677 2167967 | 3042011 3041721 | 291 291 | 85.67 | Subject_030B_FE	wustl_ref_assembly
2169119 2169635 | 1153438 1153954 | 517 517 | 97.10 | Subject_030B_FE	wustl_ref_assembly
2170834 2171486 | 1172393 1173045 | 653 653 | 95.27 | Subject_030B_FE	wustl_ref_assembly
2171441 2171976 | 1169778 1170312 | 536 535 | 97.57 | Subject_030B_FE	wustl_ref_assembly
2171972 2172069 | 624349 624447 | 98 99 | 89.00 | Subject_030B_FE	wustl_ref_assembly
2173284 2173491 | 3376837 3377111 | 208 275 | 69.45 | Subject_030B_FE	wustl_ref_assembly
2173561 2174875 | 1175411 1176795 | 1315 1385 | 88.42 | Subject_030B_FE	wustl_ref_assembly
2174129 2174569 | 2164163 2163723 | 441 441 | 89.34 | Subject_030B_FE	wustl_ref_assembly
2174129 2174569 | 1729547 1729987 | 441 441 | 88.44 | Subject_030B_FE	wustl_ref_assembly
2174875 2177568 | 1176898 1179597 | 2694 2700 | 96.93 | Subject_030B_FE	wustl_ref_assembly
2177608 2178590 | 1182386 1183368 | 983 983 | 98.37 | Subject_030B_FE	wustl_ref_assembly
2178641 2187714 | 1183538 1192671 | 9074 9134 | 96.94 | Subject_030B_FE	wustl_ref_assembly
2187715 2191502 | 1192919 1196712 | 3788 3794 | 96.14 | Subject_030B_FE	wustl_ref_assembly
2191545 2193842 | 1196697 1198994 | 2298 2298 | 98.22 | Subject_030B_FE	wustl_ref_assembly
2193840 2194639 | 95877 96676 | 800 800 | 98.12 | Subject_030B_FE	wustl_ref_assembly
2194649 2199572 | 96803 101795 | 4924 4993 | 94.30 | Subject_030B_FE	wustl_ref_assembly
2199696 2219688 | 101901 121930 | 19993 20030 | 98.01 | Subject_030B_FE	wustl_ref_assembly
2221961 2222396 | 122025 122460 | 436 436 | 98.85 | Subject_030B_FE	wustl_ref_assembly
2222511 2223013 | 123830 124332 | 503 503 | 96.23 | Subject_030B_FE	wustl_ref_assembly
2223958 2239329 | 202534 217975 | 15372 15442 | 97.03 | Subject_030B_FE	wustl_ref_assembly
2239335 2244165 | 221146 226017 | 4831 4872 | 96.92 | Subject_030B_FE	wustl_ref_assembly
2244287 2244677 | 173528 173138 | 391 391 | 87.34 | Subject_030B_FE	wustl_ref_assembly
2247869 2247983 | 172055 171941 | 115 115 | 99.13 | Subject_030B_FE	wustl_ref_assembly
2251573 2260138 | 171942 163366 | 8566 8577 | 97.42 | Subject_030B_FE	wustl_ref_assembly
2260135 2263134 | 151805 148806 | 3000 3000 | 96.93 | Subject_030B_FE	wustl_ref_assembly
2268704 2270073 | 139989 138620 | 1370 1370 | 98.25 | Subject_030B_FE	wustl_ref_assembly
2271434 2272082 | 138619 137971 | 649 649 | 97.84 | Subject_030B_FE	wustl_ref_assembly
2272083 2272724 | 137866 137224 | 642 643 | 98.29 | Subject_030B_FE	wustl_ref_assembly
2272733 2282957 | 136145 125850 | 10225 10296 | 97.49 | Subject_030B_FE	wustl_ref_assembly
2282964 2283269 | 865921 865611 | 306 311 | 94.92 | Subject_030B_FE	wustl_ref_assembly
2283338 2284267 | 865449 864520 | 930 930 | 99.35 | Subject_030B_FE	wustl_ref_assembly
2284507 2284590 | 862492 862409 | 84 84 | 97.62 | Subject_030B_FE	wustl_ref_assembly
2284746 2284989 | 861901 861658 | 244 244 | 97.95 | Subject_030B_FE	wustl_ref_assembly
2285039 2301449 | 857539 841141 | 16411 16399 | 97.55 | Subject_030B_FE	wustl_ref_assembly
2301449 2306710 | 840360 835100 | 5262 5261 | 97.95 | Subject_030B_FE	wustl_ref_assembly
2306711 2309482 | 833180 830408 | 2772 2773 | 97.98 | Subject_030B_FE	wustl_ref_assembly
2309832 2313057 | 829999 826774 | 3226 3226 | 96.75 | Subject_030B_FE	wustl_ref_assembly
2313284 2319727 | 826450 819968 | 6444 6483 | 97.41 | Subject_030B_FE	wustl_ref_assembly
2319715 2321695 | 819858 817884 | 1981 1975 | 96.52 | Subject_030B_FE	wustl_ref_assembly
2325210 2326891 | 817362 815679 | 1682 1684 | 95.90 | Subject_030B_FE	wustl_ref_assembly
2330360 2330627 | 2066170 2066437 | 268 268 | 98.13 | Subject_030B_FE	wustl_ref_assembly
2330628 2338311 | 2066771 2074460 | 7684 7690 | 97.76 | Subject_030B_FE	wustl_ref_assembly
2343127 2345692 | 2074459 2076988 | 2566 2530 | 97.04 | Subject_030B_FE	wustl_ref_assembly
2347646 2348356 | 2087572 2086861 | 711 712 | 97.75 | Subject_030B_FE	wustl_ref_assembly
2349469 2349854 | 2086608 2086223 | 386 386 | 96.89 | Subject_030B_FE	wustl_ref_assembly
2350943 2352164 | 2080619 2079402 | 1222 1218 | 91.75 | Subject_030B_FE	wustl_ref_assembly
2354109 2354694 | 2086121 2085535 | 586 587 | 97.44 | Subject_030B_FE	wustl_ref_assembly
2354078 2355238 | 2084387 2083228 | 1161 1160 | 96.39 | Subject_030B_FE	wustl_ref_assembly
2354345 2354579 | 2079310 2079076 | 235 235 | 97.46 | Subject_030B_FE	wustl_ref_assembly
2355553 2355731 | 1806425 1806251 | 179 175 | 95.53 | Subject_030B_FE	wustl_ref_assembly
2355723 2355847 | 2276498 2276375 | 125 124 | 96.00 | Subject_030B_FE	wustl_ref_assembly
2355728 2355847 | 1828754 1828636 | 120 119 | 96.67 | Subject_030B_FE	wustl_ref_assembly
2355731 2355850 | 998520 998401 | 120 120 | 96.67 | Subject_030B_FE	wustl_ref_assembly
2355729 2355847 | 3399786 3399669 | 119 118 | 97.48 | Subject_030B_FE	wustl_ref_assembly
2355738 2355847 | 3363790 3363898 | 110 109 | 99.09 | Subject_030B_FE	wustl_ref_assembly
2355727 2355850 | 2300195 2300073 | 124 123 | 90.32 | Subject_030B_FE	wustl_ref_assembly
2355847 2355939 | 1827646 1827554 | 93 93 | 98.92 | Subject_030B_FE	wustl_ref_assembly
2355847 2355939 | 997416 997324 | 93 93 | 98.92 | Subject_030B_FE	wustl_ref_assembly
2355847 2355939 | 3398680 3398588 | 93 93 | 98.92 | Subject_030B_FE	wustl_ref_assembly
2355847 2355939 | 2035412 2035320 | 93 93 | 98.92 | Subject_030B_FE	wustl_ref_assembly
2356654 2356777 | 1462331 1462454 | 124 124 | 97.58 | Subject_030B_FE	wustl_ref_assembly
2356774 2356882 | 2518209 2518101 | 109 109 | 96.33 | Subject_030B_FE	wustl_ref_assembly
2358396 2358536 | 2517933 2517792 | 141 142 | 95.77 | Subject_030B_FE	wustl_ref_assembly
2358536 2360617 | 1462455 1464536 | 2082 2082 | 98.03 | Subject_030B_FE	wustl_ref_assembly
2360626 2360827 | 1806095 1805894 | 202 202 | 97.52 | Subject_030B_FE	wustl_ref_assembly
2368548 2369561 | 1805899 1804886 | 1014 1014 | 97.73 | Subject_030B_FE	wustl_ref_assembly
2378400 2378892 | 2280646 2280148 | 493 499 | 95.02 | Subject_030B_FE	wustl_ref_assembly
2379076 2380246 | 2077219 2078388 | 1171 1170 | 98.29 | Subject_030B_FE	wustl_ref_assembly
2380477 2380594 | 2080685 2080802 | 118 118 | 98.31 | Subject_030B_FE	wustl_ref_assembly
2380681 2380763 | 2086222 2086304 | 83 83 | 100.00 | Subject_030B_FE	wustl_ref_assembly
2380847 2382164 | 1831687 1833003 | 1318 1317 | 98.48 | Subject_030B_FE	wustl_ref_assembly
2383653 2383858 | 2089429 2089632 | 206 204 | 81.86 | Subject_030B_FE	wustl_ref_assembly
2383507 2383761 | 3413758 3413991 | 255 234 | 85.49 | Subject_030B_FE	wustl_ref_assembly
2383653 2383809 | 2424483 2424639 | 157 157 | 84.81 | Subject_030B_FE	wustl_ref_assembly
2383652 2383809 | 2585568 2585411 | 158 158 | 90.57 | Subject_030B_FE	wustl_ref_assembly
2383737 2383875 | 2089661 2089798 | 139 138 | 94.96 | Subject_030B_FE	wustl_ref_assembly
2384013 2384704 | 3499480 3498746 | 692 735 | 79.17 | Subject_030B_FE	wustl_ref_assembly
2384065 2384329 | 1359389 1359125 | 265 265 | 95.85 | Subject_030B_FE	wustl_ref_assembly
2384470 2384698 | 3497708 3497480 | 229 229 | 90.09 | Subject_030B_FE	wustl_ref_assembly
2385683 2385865 | 3312018 3312203 | 183 186 | 93.12 | Subject_030B_FE	wustl_ref_assembly
2385724 2385871 | 2089572 2089422 | 148 151 | 90.26 | Subject_030B_FE	wustl_ref_assembly
2385724 2385864 | 1358989 1358849 | 141 141 | 97.16 | Subject_030B_FE	wustl_ref_assembly
2386666 2386760 | 3407921 3407828 | 95 94 | 95.79 | Subject_030B_FE	wustl_ref_assembly
2390382 2390501 | 3498732 3498612 | 120 121 | 95.87 | Subject_030B_FE	wustl_ref_assembly
2390381 2390520 | 3311053 3311192 | 140 140 | 94.29 | Subject_030B_FE	wustl_ref_assembly
2391402 2391543 | 3497598 3497458 | 142 141 | 92.25 | Subject_030B_FE	wustl_ref_assembly
2391413 2391506 | 2424572 2424480 | 94 93 | 96.81 | Subject_030B_FE	wustl_ref_assembly
2391413 2391503 | 2585478 2585567 | 91 90 | 95.60 | Subject_030B_FE	wustl_ref_assembly
2391855 2392788 | 3497455 3496521 | 934 935 | 97.75 | Subject_030B_FE	wustl_ref_assembly
2391907 2392595 | 2421866 2421177 | 689 690 | 93.62 | Subject_030B_FE	wustl_ref_assembly
2392474 2392784 | 3499673 3499363 | 311 311 | 90.68 | Subject_030B_FE	wustl_ref_assembly
2392586 2392784 | 2922226 2922424 | 199 199 | 89.45 | Subject_030B_FE	wustl_ref_assembly
2392789 2396725 | 92625 88773 | 3937 3853 | 95.53 | Subject_030B_FE	wustl_ref_assembly
2396831 2397501 | 88667 87997 | 671 671 | 94.49 | Subject_030B_FE	wustl_ref_assembly
2397502 2406668 | 55960 46791 | 9167 9170 | 97.85 | Subject_030B_FE	wustl_ref_assembly
2406676 2407405 | 42540 41811 | 730 730 | 98.63 | Subject_030B_FE	wustl_ref_assembly
2407399 2433694 | 40795 14438 | 26296 26358 | 98.14 | Subject_030B_FE	wustl_ref_assembly
2414459 2414538 | 1452619 1452540 | 80 80 | 98.75 | Subject_030B_FE	wustl_ref_assembly
2433718 2436671 | 14137 11187 | 2954 2951 | 97.84 | Subject_030B_FE	wustl_ref_assembly
2437070 2437786 | 1565291 1566007 | 717 717 | 96.65 | Subject_030B_FE	wustl_ref_assembly
2437787 2439153 | 1566167 1567533 | 1367 1367 | 97.66 | Subject_030B_FE	wustl_ref_assembly
2439178 2441519 | 1567699 1570040 | 2342 2342 | 98.46 | Subject_030B_FE	wustl_ref_assembly
2441520 2453983 | 1570263 1582726 | 12464 12464 | 97.51 | Subject_030B_FE	wustl_ref_assembly
2453998 2455607 | 1582899 1584506 | 1610 1608 | 96.58 | Subject_030B_FE	wustl_ref_assembly
2455608 2459214 | 1584756 1588365 | 3607 3610 | 97.73 | Subject_030B_FE	wustl_ref_assembly
2458991 2459218 | 3150418 3150191 | 228 228 | 92.54 | Subject_030B_FE	wustl_ref_assembly
2458992 2459227 | 1916823 1917058 | 236 236 | 98.31 | Subject_030B_FE	wustl_ref_assembly
2458991 2459240 | 1149822 1149573 | 250 250 | 92.00 | Subject_030B_FE	wustl_ref_assembly
2458994 2459179 | 1096510 1096325 | 186 186 | 89.25 | Subject_030B_FE	wustl_ref_assembly
2458991 2459238 | 437912 438159 | 248 248 | 91.57 | Subject_030B_FE	wustl_ref_assembly
2458991 2459220 | 1145504 1145733 | 230 230 | 90.00 | Subject_030B_FE	wustl_ref_assembly
2458994 2459215 | 3055843 3056064 | 222 222 | 96.40 | Subject_030B_FE	wustl_ref_assembly
2458988 2459238 | 1354386 1354636 | 251 251 | 90.08 | Subject_030B_FE	wustl_ref_assembly
2458989 2459240 | 482479 482730 | 252 252 | 91.27 | Subject_030B_FE	wustl_ref_assembly
2458989 2459240 | 457545 457794 | 252 250 | 94.05 | Subject_030B_FE	wustl_ref_assembly
2458988 2459233 | 1350901 1350656 | 246 246 | 91.06 | Subject_030B_FE	wustl_ref_assembly
2459011 2459221 | 2004284 2004494 | 211 211 | 91.00 | Subject_030B_FE	wustl_ref_assembly
2458991 2459240 | 2739416 2739665 | 250 250 | 90.84 | Subject_030B_FE	wustl_ref_assembly
2458995 2459240 | 1600801 1601046 | 246 246 | 91.06 | Subject_030B_FE	wustl_ref_assembly
2459031 2459215 | 2927758 2927574 | 185 185 | 81.15 | Subject_030B_FE	wustl_ref_assembly
2459034 2459214 | 1307694 1307874 | 181 181 | 80.00 | Subject_030B_FE	wustl_ref_assembly
2459034 2459197 | 1917028 1916865 | 164 164 | 77.25 | Subject_030B_FE	wustl_ref_assembly
2459014 2459227 | 2927572 2927785 | 214 214 | 91.12 | Subject_030B_FE	wustl_ref_assembly
2459034 2459214 | 2988966 2989146 | 181 181 | 80.00 | Subject_030B_FE	wustl_ref_assembly
2459034 2459218 | 490041 490227 | 185 187 | 90.91 | Subject_030B_FE	wustl_ref_assembly
2459034 2459197 | 3150212 3150375 | 164 164 | 76.79 | Subject_030B_FE	wustl_ref_assembly
2459034 2459197 | 353047 353210 | 164 164 | 78.24 | Subject_030B_FE	wustl_ref_assembly
2459034 2459214 | 490206 490024 | 181 183 | 79.37 | Subject_030B_FE	wustl_ref_assembly
2459034 2459197 | 482687 482524 | 164 164 | 79.88 | Subject_030B_FE	wustl_ref_assembly
2459034 2459147 | 457751 457639 | 114 113 | 80.34 | Subject_030B_FE	wustl_ref_assembly
2459034 2459102 | 3470727 3470795 | 69 69 | 97.10 | Subject_030B_FE	wustl_ref_assembly
2459034 2459218 | 3491577 3491761 | 185 185 | 94.59 | Subject_030B_FE	wustl_ref_assembly
2459034 2459149 | 3495437 3495551 | 116 115 | 81.82 | Subject_030B_FE	wustl_ref_assembly
2459034 2459104 | 96721 96791 | 71 71 | 97.18 | Subject_030B_FE	wustl_ref_assembly
2459034 2459220 | 2688876 2688690 | 187 187 | 93.58 | Subject_030B_FE	wustl_ref_assembly
2459034 2459240 | 14214 14420 | 207 207 | 97.10 | Subject_030B_FE	wustl_ref_assembly
2459034 2459214 | 3491740 3491560 | 181 181 | 81.28 | Subject_030B_FE	wustl_ref_assembly
2459034 2459143 | 3488410 3488302 | 110 109 | 97.27 | Subject_030B_FE	wustl_ref_assembly
2459034 2459221 | 8473 8660 | 188 188 | 93.12 | Subject_030B_FE	wustl_ref_assembly
2459014 2459197 | 3056066 3055883 | 184 184 | 77.89 | Subject_030B_FE	wustl_ref_assembly
2459034 2459214 | 14377 14197 | 181 181 | 80.54 | Subject_030B_FE	wustl_ref_assembly
2459034 2459214 | 8636 8456 | 181 181 | 81.28 | Subject_030B_FE	wustl_ref_assembly
2458991 2459197 | 1149573 1149779 | 207 207 | 77.42 | Subject_030B_FE	wustl_ref_assembly
2459034 2459214 | 1584709 1584529 | 181 181 | 80.75 | Subject_030B_FE	wustl_ref_assembly
2459034 2459197 | 1588348 1588185 | 164 164 | 78.44 | Subject_030B_FE	wustl_ref_assembly
2459022 2459197 | 2004482 2004307 | 176 176 | 76.92 | Subject_030B_FE	wustl_ref_assembly
2459037 2459241 | 1476081 1475877 | 205 205 | 88.41 | Subject_030B_FE	wustl_ref_assembly
2459034 2459189 | 2984291 2984136 | 156 156 | 76.25 | Subject_030B_FE	wustl_ref_assembly
2458988 2459197 | 438164 437955 | 210 210 | 76.04 | Subject_030B_FE	wustl_ref_assembly
2459031 2459197 | 1354598 1354432 | 167 167 | 78.03 | Subject_030B_FE	wustl_ref_assembly
2459034 2459197 | 1350692 1350855 | 164 164 | 77.46 | Subject_030B_FE	wustl_ref_assembly
2459034 2459197 | 1601003 1600840 | 164 164 | 77.46 | Subject_030B_FE	wustl_ref_assembly
2459034 2459209 | 464468 464293 | 176 176 | 76.92 | Subject_030B_FE	wustl_ref_assembly
2459034 2459214 | 2688713 2688893 | 181 181 | 80.75 | Subject_030B_FE	wustl_ref_assembly
2458999 2459220 | 464271 464491 | 222 221 | 88.29 | Subject_030B_FE	wustl_ref_assembly
2459042 2459218 | 2984136 2984312 | 177 177 | 90.96 | Subject_030B_FE	wustl_ref_assembly
2459034 2459238 | 1475921 1476124 | 205 204 | 77.62 | Subject_030B_FE	wustl_ref_assembly
2459034 2459240 | 2989129 2988923 | 207 207 | 92.27 | Subject_030B_FE	wustl_ref_assembly
2459034 2459227 | 1584546 1584739 | 194 194 | 93.30 | Subject_030B_FE	wustl_ref_assembly
2458995 2459218 | 353249 353026 | 224 224 | 92.86 | Subject_030B_FE	wustl_ref_assembly
2459034 2459228 | 1030559 1030752 | 195 194 | 80.81 | Subject_030B_FE	wustl_ref_assembly
2459056 2459218 | 3495576 3495416 | 163 161 | 90.85 | Subject_030B_FE	wustl_ref_assembly
2459034 2459218 | 1030721 1030538 | 185 184 | 82.11 | Subject_030B_FE	wustl_ref_assembly
2459083 2459214 | 826559 826689 | 132 131 | 82.84 | Subject_030B_FE	wustl_ref_assembly
2459034 2459220 | 1307857 1307671 | 187 187 | 89.84 | Subject_030B_FE	wustl_ref_assembly
2459035 2459216 | 1645254 1645071 | 182 184 | 80.53 | Subject_030B_FE	wustl_ref_assembly
2459034 2459233 | 826672 826470 | 200 203 | 80.10 | Subject_030B_FE	wustl_ref_assembly
2459034 2459214 | 2872157 2872327 | 181 171 | 81.62 | Subject_030B_FE	wustl_ref_assembly
2459034 2459214 | 2826721 2826552 | 181 170 | 82.87 | Subject_030B_FE	wustl_ref_assembly
2459125 2459214 | 96792 96704 | 90 89 | 85.56 | Subject_030B_FE	wustl_ref_assembly
2459125 2459214 | 3488339 3488427 | 90 89 | 86.67 | Subject_030B_FE	wustl_ref_assembly
2459125 2459218 | 381552 381459 | 94 94 | 94.68 | Subject_030B_FE	wustl_ref_assembly
2459317 2459466 | 2884409 2884261 | 150 149 | 98.00 | Subject_030B_FE	wustl_ref_assembly
2459857 2461320 | 3043461 3044919 | 1464 1459 | 91.04 | Subject_030B_FE	wustl_ref_assembly
2459857 2461546 | 2818562 2820220 | 1690 1659 | 89.73 | Subject_030B_FE	wustl_ref_assembly
2460777 2461447 | 1149284 1148614 | 671 671 | 85.54 | Subject_030B_FE	wustl_ref_assembly
2461231 2461508 | 1728733 1728456 | 278 278 | 93.53 | Subject_030B_FE	wustl_ref_assembly
2461541 2461663 | 1885859 1885736 | 123 124 | 90.40 | Subject_030B_FE	wustl_ref_assembly
2461697 2483824 | 1884577 1862504 | 22128 22074 | 97.01 | Subject_030B_FE	wustl_ref_assembly
2466205 2466280 | 3323493 3323568 | 76 76 | 98.68 | Subject_030B_FE	wustl_ref_assembly
2483818 2499696 | 1862366 1846533 | 15879 15834 | 97.89 | Subject_030B_FE	wustl_ref_assembly
2503452 2510740 | 815596 808275 | 7289 7322 | 95.87 | Subject_030B_FE	wustl_ref_assembly
2510817 2518797 | 807822 799845 | 7981 7978 | 96.49 | Subject_030B_FE	wustl_ref_assembly
2524047 2524369 | 3232230 3231908 | 323 323 | 98.45 | Subject_030B_FE	wustl_ref_assembly
2524047 2524266 | 2911732 2911951 | 220 220 | 97.73 | Subject_030B_FE	wustl_ref_assembly
2524047 2524369 | 3366226 3365904 | 323 323 | 98.14 | Subject_030B_FE	wustl_ref_assembly
2524045 2524369 | 3391249 3391573 | 325 325 | 98.15 | Subject_030B_FE	wustl_ref_assembly
2524258 2524369 | 2913558 2913669 | 112 112 | 99.11 | Subject_030B_FE	wustl_ref_assembly
2524376 2532362 | 791280 783246 | 7987 8035 | 97.33 | Subject_030B_FE	wustl_ref_assembly
2532382 2542770 | 783085 772612 | 10389 10474 | 96.79 | Subject_030B_FE	wustl_ref_assembly
2542763 2545967 | 92643 95850 | 3205 3208 | 97.64 | Subject_030B_FE	wustl_ref_assembly
2545966 2547067 | 1199130 1200233 | 1102 1104 | 98.46 | Subject_030B_FE	wustl_ref_assembly
2547205 2548366 | 1200245 1201384 | 1162 1140 | 92.18 | Subject_030B_FE	wustl_ref_assembly
2548487 2552430 | 1201517 1205546 | 3944 4030 | 95.83 | Subject_030B_FE	wustl_ref_assembly
2552521 2573194 | 1205665 1226363 | 20674 20699 | 98.23 | Subject_030B_FE	wustl_ref_assembly
2573195 2588590 | 1226503 1241981 | 15396 15479 | 98.03 | Subject_030B_FE	wustl_ref_assembly
2588591 2590266 | 1362880 1361197 | 1676 1684 | 97.98 | Subject_030B_FE	wustl_ref_assembly
2588591 2588853 | 2650310 2650048 | 263 263 | 99.24 | Subject_030B_FE	wustl_ref_assembly
2588591 2589301 | 2097484 2096774 | 711 711 | 98.31 | Subject_030B_FE	wustl_ref_assembly
2588591 2589513 | 2263465 2262535 | 923 931 | 97.10 | Subject_030B_FE	wustl_ref_assembly
2588591 2589948 | 2261471 2260106 | 1358 1366 | 97.66 | Subject_030B_FE	wustl_ref_assembly
2588591 2590095 | 3140018 3141525 | 1505 1508 | 88.92 | Subject_030B_FE	wustl_ref_assembly
2588591 2590266 | 2065784 2064100 | 1676 1685 | 97.63 | Subject_030B_FE	wustl_ref_assembly
2589467 2590266 | 2260012 2259215 | 800 798 | 99.38 | Subject_030B_FE	wustl_ref_assembly
2589594 2590078 | 3507874 3508357 | 485 484 | 99.38 | Subject_030B_FE	wustl_ref_assembly
2589734 2590266 | 1359982 1359450 | 533 533 | 97.37 | Subject_030B_FE	wustl_ref_assembly
2590265 2591252 | 174690 173704 | 988 987 | 98.08 | Subject_030B_FE	wustl_ref_assembly
2590266 2591759 | 3305693 3304201 | 1494 1493 | 97.53 | Subject_030B_FE	wustl_ref_assembly
2590266 2590480 | 2353650 2353439 | 215 212 | 84.86 | Subject_030B_FE	wustl_ref_assembly
2590266 2590477 | 2035982 2035772 | 212 211 | 93.40 | Subject_030B_FE	wustl_ref_assembly
2590265 2591863 | 177412 175814 | 1599 1599 | 98.31 | Subject_030B_FE	wustl_ref_assembly
2590265 2590470 | 3432563 3432357 | 206 207 | 94.69 | Subject_030B_FE	wustl_ref_assembly
2590265 2590477 | 2300192 2299982 | 213 211 | 90.14 | Subject_030B_FE	wustl_ref_assembly
2591633 2591863 | 3503847 3503617 | 231 231 | 98.27 | Subject_030B_FE	wustl_ref_assembly
2591688 2591863 | 3310834 3310659 | 176 176 | 98.86 | Subject_030B_FE	wustl_ref_assembly
2591864 2592455 | 1360573 1359982 | 592 592 | 99.32 | Subject_030B_FE	wustl_ref_assembly
2591864 2592476 | 2096213 2095601 | 613 613 | 94.80 | Subject_030B_FE	wustl_ref_assembly
2591864 2594664 | 1800800 1797957 | 2801 2844 | 97.43 | Subject_030B_FE	wustl_ref_assembly
2591864 2594666 | 2063414 2060582 | 2803 2833 | 97.88 | Subject_030B_FE	wustl_ref_assembly
2591864 2592426 | 2258367 2257804 | 563 564 | 99.29 | Subject_030B_FE	wustl_ref_assembly
2592014 2592422 | 3510037 3509630 | 409 408 | 98.54 | Subject_030B_FE	wustl_ref_assembly
2592569 2593292 | 3507873 3507150 | 724 724 | 99.03 | Subject_030B_FE	wustl_ref_assembly
2592935 2593289 | 3510807 3510453 | 355 355 | 97.46 | Subject_030B_FE	wustl_ref_assembly
2593567 2593969 | 3509627 3509225 | 403 403 | 98.51 | Subject_030B_FE	wustl_ref_assembly
2593604 2594039 | 3495580 3496015 | 436 436 | 98.39 | Subject_030B_FE	wustl_ref_assembly
2594270 2594664 | 3496015 3496439 | 395 425 | 91.53 | Subject_030B_FE	wustl_ref_assembly
2594294 2594667 | 2257803 2257395 | 374 409 | 90.49 | Subject_030B_FE	wustl_ref_assembly
2594305 2594667 | 2805899 2805506 | 363 394 | 89.85 | Subject_030B_FE	wustl_ref_assembly
2594391 2594664 | 3454266 3453963 | 274 304 | 88.16 | Subject_030B_FE	wustl_ref_assembly
2594662 2595961 | 772541 771233 | 1300 1309 | 97.86 | Subject_030B_FE	wustl_ref_assembly
2596006 2596859 | 890662 891515 | 854 854 | 99.77 | Subject_030B_FE	wustl_ref_assembly
2596854 2596998 | 1544049 1543905 | 145 145 | 95.86 | Subject_030B_FE	wustl_ref_assembly
2597168 2598019 | 3433763 3434614 | 852 852 | 99.18 | Subject_030B_FE	wustl_ref_assembly
2598316 2599112 | 997721 998517 | 797 797 | 99.75 | Subject_030B_FE	wustl_ref_assembly
2598316 2599112 | 1827951 1828748 | 797 798 | 99.50 | Subject_030B_FE	wustl_ref_assembly
2598316 2599112 | 3364582 3363786 | 797 797 | 99.50 | Subject_030B_FE	wustl_ref_assembly
2598316 2599112 | 2299393 2300189 | 797 797 | 99.00 | Subject_030B_FE	wustl_ref_assembly
2598316 2599112 | 3398985 3399781 | 797 797 | 99.62 | Subject_030B_FE	wustl_ref_assembly
2598736 2599112 | 2035603 2035980 | 377 378 | 93.14 | Subject_030B_FE	wustl_ref_assembly
2598773 2599112 | 2276150 2276487 | 340 338 | 98.82 | Subject_030B_FE	wustl_ref_assembly
2598905 2599112 | 174478 174687 | 208 210 | 84.29 | Subject_030B_FE	wustl_ref_assembly
2598905 2599112 | 3305482 3305691 | 208 210 | 86.19 | Subject_030B_FE	wustl_ref_assembly
2598905 2599112 | 2353442 2353648 | 208 207 | 85.38 | Subject_030B_FE	wustl_ref_assembly
2599119 2599855 | 3433755 3433019 | 737 737 | 98.91 | Subject_030B_FE	wustl_ref_assembly
2599861 2600559 | 3310658 3309962 | 699 697 | 98.43 | Subject_030B_FE	wustl_ref_assembly
2599855 2599990 | 3432697 3432562 | 136 136 | 98.53 | Subject_030B_FE	wustl_ref_assembly
2600560 2601123 | 3485870 3485307 | 564 564 | 97.87 | Subject_030B_FE	wustl_ref_assembly
2601210 2601701 | 3295766 3295347 | 492 420 | 84.76 | Subject_030B_FE	wustl_ref_assembly
2601210 2601709 | 3392149 3392648 | 500 500 | 98.20 | Subject_030B_FE	wustl_ref_assembly
2601210 2601701 | 3231332 3230841 | 492 492 | 98.58 | Subject_030B_FE	wustl_ref_assembly
2601210 2601701 | 2914245 2914736 | 492 492 | 98.37 | Subject_030B_FE	wustl_ref_assembly
2601462 2601701 | 1898269 1898030 | 240 240 | 97.92 | Subject_030B_FE	wustl_ref_assembly
2601702 2602175 | 2767282 2767755 | 474 474 | 97.26 | Subject_030B_FE	wustl_ref_assembly
2602176 2602587 | 3162294 3162707 | 412 414 | 98.31 | Subject_030B_FE	wustl_ref_assembly
2602589 2602959 | 1363431 1363059 | 371 373 | 97.59 | Subject_030B_FE	wustl_ref_assembly
2602962 2603331 | 541413 541783 | 370 371 | 97.57 | Subject_030B_FE	wustl_ref_assembly
2603332 2603409 | 1361196 1361119 | 78 78 | 97.44 | Subject_030B_FE	wustl_ref_assembly
2603332 2603659 | 2259214 2258886 | 328 329 | 99.70 | Subject_030B_FE	wustl_ref_assembly
2603659 2603981 | 3433019 3432697 | 323 323 | 100.00 | Subject_030B_FE	wustl_ref_assembly
2603982 2604284 | 2836735 2837037 | 303 303 | 98.35 | Subject_030B_FE	wustl_ref_assembly
