# Supplementary material for: Expansion of intestinal Prevotella copri correlates with enhanced susceptibility to arthritis
Source: eLife. 2013 Nov 5;2:e01202. doi: 10.7554/eLife.01202 (PMC3816614; doi:10.7554/eLife.01202)
Supplement: Figure 2—source data 1. — DOI: http://dx.doi.org/10.7554/eLife.01202.010 [file elife01202s003.zip › Figure_2/Panel_B/nucmer_out/030B_wustl.delta]

/home/sczesa01/synteny_plot/pseudochroms/Subject_030B_FE.pseudochrom.fa /home/sczesa01/synteny_plot/pseudochroms/wustl_ref_assembly.fa
NUCMER
>Subject_030B_FE wustl_ref_assembly 2604290 3511610
6 1418 769388 767977 34 34 0
26
864
-512
0
1515 2170 767801 767146 14 14 0
17
-37
0
2173 3267 766967 765892 41 41 0
-23
252
1
1
1
1
1
1
1
1
1
1
1
1
1
1
1
1
1
495
170
0
3026 3147 3377716 3377595 12 12 0
0
3177 4284 751823 750723 33 33 0
178
1
1
1
3
1
843
0
3263 4284 763645 762625 38 38 0
942
0
4272 4358 750600 750514 2 2 0
0
8033 8115 758233 758151 1 1 0
0
8169 11283 756461 753358 117 117 0
-235
4
264
15
1
2080
1
1
1
1
1
-108
-17
9
8
1
1
0
8439 8664 3377484 3377259 27 27 0
0
11330 14221 746811 743920 53 53 0
0
14230 25254 743815 732777 309 309 0
-7
573
1
1
1
1
4
1
1
1
1
1
1
1
1
1
3
1
-345
-3796
-1
-1
-1
-1
-1
-1
-1
-1
-1
-1
-1
-1
-1
-1
-5224
-11
-1
-1
-1
-1
-1
-1
-1
-1
-1
-1
-1
-1
-1
-1
26
462
0
25298 26952 732641 730985 31 31 0
-1552
-1
0
26952 31321 730885 726488 143 143 0
-1474
-1
-1
-1
-1
-1
-1
-1
-1
-1
-1
-4
-1
-1
-1
-1
-1
-1
-1
-3
-1
-1
-2
-2
-1
-4
-2
-7
-1
-1
-1
-5
-1
-1
-1
-1
-1
-5
-3
2004
1
1
1
1
1
1
1
1
1
2
1
-719
0
31421 32694 723564 722291 12 12 0
0
32866 38708 719141 713233 280 280 0
-1270
4
-3526
-1
-1
-1
-1
-1
-1
-1
-1
-1
-1
-1
-1
-1
-1
-1
-1
-1
-1
-1
-1
-1
-1
-1
-1
-1
-1
-1
-1
-1
-1
-1
-1
-1
-1
-1
-1
-1
-1
-1
-1
-1
-1
-1
-1
-1
-1
-1
-1
-1
-1
-1
-1
-1
-1
-1
-1
-1
-1
-1
-1
-1
-1
-1
-1
-2
0
38697 39162 712676 712214 17 17 0
-14
35
360
1
1
0
40421 40642 704612 704391 6 6 0
0
40830 47490 704203 697544 127 127 0
358
-26
-379
4
515
0
47614 47709 538799 538704 13 13 0
62
-3
0
47614 47709 793827 793732 13 13 0
62
-3
0
47614 47709 1363536 1363441 13 13 0
54
-11
0
47692 57272 697551 687926 239 239 0
-35
-1769
-1
-1
-1
-1
-1
-1
-1
-1
-1
-1
-1
-1
-1
-1
-1
-1
-1
-1
-1
-1
-1
-1
-1
-1
-1
-1
-1
-1
-1
-2
-1
-1
-1
-1
-1
-1
-1
-1
-1
-1
-1
-2
-888
-63
1871
-8
4
0
57282 63199 683104 677273 246 246 0
-12
64
1
1
1
1
1
1
1
1
1
1
-25
-19
-1
-92
-3064
4
309
1
1
1
1
1
1
1
1
1
1
1
1
1
1
1
1
1
1
1
1
1
1
1
1
1
1
1
1
1
-86
426
1
8
6
8
1
1
1
-10
34
60
1
14
1
1
2
2
2
3
1
1
1
1
1
1
1
1
1
9
1
3
1
6
10
11
1
1
1
1
1
1
1
1
5
1
1
3
1
1
1
1
1
1
1
1
-58
-1394
0
64313 68695 675893 671492 225 225 0
925
-5
-1123
-1
-1
230
1
1
1
1
1
1
1
1
6
1
4
1
-141
-1
-1
-1
-3
-1
-1
-1
-1
-1
-1
-1
-1
-1
-1
-1
-2
-1
-1
-3
-5
-1
-1
-1
-1
-1
-1
-1
-1
0
68696 76610 671321 663360 216 216 0
-50
12
1
1
1
1
1
1
1
1
1
1
1
1
1
1
1
2
1714
-1177
-1
-1556
-1
-247
-1
-1
-1
-1
-9
-1
-3
-4
-1
-1
-6
-1
-3
-1
-1
-1
-1
-1
-2
-1
-4
-4
-1
-1
-4
-4
-3
-1
-1
-1
-4
-1612
-1
-1
-1
-1
-1
-1
-1
-1
-1
-1
-1
-1
-1
-1
-1
-1
-1
-1
-1
-1
-1
-1
-1
-1
-1
-1
-1
0
76615 79203 663197 660609 28 28 0
0
82954 87026 660387 656315 48 48 0
0
87040 92503 656203 650737 103 103 0
-2172
-22
-1
0
96841 122917 650614 624455 616 616 0
-14
-1
1077
-3
-5928
-1
-1
-1
-1
-1
-1
-1
-1
-1
-1
-1
-1
-1
-1
-1778
-1
-1
-2003
-1
-1
-1
-1
-2842
659
48
-2334
6
-3786
-6
-1
-1
-1
-1
-1
-1
-1
-1
-1
-1
-1
-1
-1
-1
-1
-1
-1
-1
-1
-1
-1
-1
-1
-3
-1
-1
-1
-1
-3
-1
-1
-1
-1
-1
-1
-1
-1
-3
-1
-1
-1
-1
-1
-1
-1
-2
-1
-1
-1
-1
-1
-1
-1
-1
-1
-1
-1
-1
-1
328
1
0
122920 127847 624342 619417 129 129 0
8
1177
-41
808
-10
2698
0
129063 140720 605624 593990 288 288 0
49
1
2
1
3
4232
-3
24
3209
1
1
1
1
1
1
1
1
1
1
3
1
1
1
1
1
1
1
-2697
-1
-1
-1
-1
-1
1349
1
46
1
0
140770 140999 593544 593315 16 16 0
0
141058 177104 586085 549946 861 861 0
6553
-3
-176
3
2445
1
1
1
1
81
1904
1
-1443
-20
-2
-2705
-1
-1
-1
-1
-1
-1
-1
-1
-1
-1
-1
-1
-1
-1
-1
-1
-1
-1
-1
-1
-1
-1
-1
-1262
-1
-1
-1
-1
-1
-1
-1
-1
-1
-1
-1
-1
-1
-1
-1
-1
-1
-1288
-1
-1
-1
-1
-1
-1
4925
1
1
263
1
-2291
-1
-1
-1
-1
-1
-1
-1
-1
-1
-1
-1
-1
-1
-1
-1
-1
-1
-1
-1
-1
-1
-1
-1
-1
-1
-1
-1
-1
-1
-1
-1
-1
-1
-1
-1
-1
-1
-1
-1
-1
-1
-1
-1
-1
-1
33
4877
-25
-151
-3750
-1
-1
-1
-1
-1
-1
-1
15
-17
-8
-1
135
1
1
1
-1601
-11
0
164237 164315 2917817 2917739 0 0 0
0
177103 178101 549904 548906 16 16 0
0
179001 184245 548732 543406 175 175 0
-1622
-1371
-1
-1
-1
-1
-1
-1
-1
-1
-4
-1
-1
-3
-1
-1
-1
-3
-1
-1
-1
-2
-3
-1
-1
-4
-5
-6
-1
-1
-3
-3
-1
-1
-3
-1
-1
-1
-1
-1
-5
-1
-1
-1
-1
-1
-1
-5
-1
-1
-1
-1
-1
-1
-1
-1
-1
-1
-1
-1
-1
-1
-1
-1
-1
-1
-1
-1
-1
-1
-1
-1
-4
-1
-1
-1
-1
-1
-1
-1
-1
-1
0
184246 184476 542559 542330 4 4 0
85
0
184485 187425 3479559 3476620 44 44 0
2921
0
187423 191876 3060573 3056122 78 78 0
14
1
0
191870 199898 2927798 2935885 166 166 0
-1471
-1
-1
-1
-1
-1
-1
-1
-1
-1
-1
-1
-1
-1
-1
-1
-1
-1
-1
-1
-5
-1
-1
-1
-1
-1
-1
-1
-2
-1
-4
-1
-1
-1
-1
-1
-1
-1
-1
-2
-4
-1
-1
-1
-1
-2
-1
-1
-7
-1
-1
-1
-1
-1
-1
-4382
-1
-26
-1
0
199949 226906 2936472 2963475 512 512 0
-1996
-63
-1
-1
-1
-1
-1
-1
-1
-1
-1
-1
-1
-1
-1
-1
-1
-1
-1
-1
-1
-1
-1
-1
-1
-1
-1
-1
-1
-1
-1
-1
-1
-1
-1
-1
-1
-1
-1
-1
-1
-1
-1
-1
-1
-1
-1
4202
1
-3436
1659
1
1
1
1
1
-71
-6857
-5025
-1
-1
-35
0
227008 228983 2963601 2965576 46 46 0
0
228972 242800 2965778 2979683 364 364 0
-2164
973
1004
1
1
1
1
-2214
6
8
1
-26
7
-5
-1
-1
-1
-1
-1
-1
-1
-1
-1
-1889
-627
-1
-1
-1
-1
-1
-1
-1
-1
-1
-1
-1
-1
-1
-1
-1
-1
-1
-1
-1
-1
-1
-1
-1
-1
-1
-1
-1
-1
-1
-1
-1
-1
-1
-1
-1
-1
-1
-1
-1
-1
-1
-1
-1
-1
-1
-1
-1
-1
-1
-1
-1
-1
-1
-1
-1
-1
-1
-1
-1
-1
-1
-1
-1
-1
-1
-1
-1
-1
-24
-1
-1
-1
-1
-1
4020
1
0
242926 245381 2979798 2982253 31 31 0
0
245496 253537 241936 249954 232 232 0
-3410
-1
-1
2459
1
1
1
1
1
1
1
1
1
1
1
1
1
1
1
1
1
1
1
1
1
1
1
2134
1
0
253550 255052 250091 251593 16 16 0
0
255131 274073 251592 270662 511 511 0
-1425
-1
-1
-1
-1
-1
-1
-1
-1
-1
-1328
-1
-1
-2138
-1
-1
-1
-5
-65
1271
-283
-1
-1
-1
-1
-1
-1
-1
-1
-2
-1
-1
-1
-1
-1
-1
-1
-1
3211
156
-1529
-1557
21
1
1
1
1
1
1
1
1
1
1
1
1
5
740
-1190
6
5
-274
-1
-1
-1
-1
-1
-1
-1
-1
-1
-1
-1
368
1
3
1
2
1
-120
-1
-1
-1
-1
-1
-1
-1
-1
-1
-1
-1
-1
-1
-1
-1
-1
-1
-1
-1
-1
-1
-1
-1
-1
-1
-1
-1
-1
-1
-6
-1
-1
-1
-1
-1
-1
-1
-1
-8
-1
-1
-1
-1
-1
-1
-1
-1
-1
-1
-1
-1
-1
-1
-1
-1
-1
-1
-1
-1
-1
-1
-1
-1
-1
-1
-1
-1
-1
-1
-1
-1
-1
-1
-1
-5
-1
-1
-1
-1
-1
-1
-1
-1
-1
-1
-5
-1
-1
-1
-76
-1
-1
-2
-2
-1
-21
-1
-1
-1
-1
-1
0
274073 278611 270765 275306 110 110 0
-48
15
-21
17
-3695
-1
-1
-379
5
0
278026 279291 339211 340397 165 165 0
17
191
1
1
3
4
3
5
1
1
1
1
1
1
1
1
1
1
1
1
1
1
1
1
1
2
3
3
2
1
1
1
1
1
1
1
1
5
1
1
4
1
1
1
1
1
1
1
4
1
1
1
1
1
1
1
1
1
1
1
1
1
1
1
1
1
1
1
1
1
1
1
1
5
1
1
1
1
1
394
-4
0
278607 278678 490735 490664 1 1 0
0
279296 281071 275433 277207 50 50 0
781
16
-40
0
281185 282126 283249 284190 25 25 0
0
284395 284584 285261 285450 5 5 0
0
284400 285196 343291 344087 39 39 0
0
284516 284673 322719 322876 5 5 0
0
285153 285753 322882 323501 69 69 0
-216
-1
-1
-1
-1
-1
-1
-1
-1
-1
-3
7
-31
-1
-1
-1
-1
-1
-1
-1
-1
71
-8
-4
-43
-1
-2
-1
21
-4
-125
-1
24
1
4
1
4
1
1
0
285186 285412 339008 339241 35 35 0
-26
3
10
9
19
9
-5
-1
88
-14
-1
-1
-1
-1
-1
-4
-1
-1
-7
0
285180 285474 434069 433763 42 42 0
-76
-6
91
-52
-1
-1
-1
-1
-1
-1
-6
-1
-1
-1
0
285263 286545 345634 346912 111 111 0
-94
-1
-52
-1
-1
-1
-1
-1
-1
-1
-1
71
196
6
1
1
1
16
1
1
1
3
1
1
10
728
1
2
6
1
-5
-4
-1
-12
-1
15
0
285460 286622 3437169 3436011 89 89 0
51
-20
-150
-1
-28
87
1
1
1
1
1
4
1
1
-666
-4
-104
6
0
285448 286622 942637 941463 118 118 0
12
-217
-4
-28
739
1
2
6
1
-5
-4
-1
-10
-1
17
4
51
4
-3
-5
-39
5
0
285573 285938 489824 489457 23 23 0
-107
-1
0
285571 285938 433614 433256 35 35 0
5
-104
114
1
1
1
1
1
4
1
1
0
285571 286734 1323356 1324511 75 75 0
5
-104
38
76
1
1
1
1
1
4
1
1
646
-20
-4
-238
0
286346 286734 433265 432874 32 32 0
-124
-4
-238
0
286346 286823 489466 488988 18 18 0
-124
-4
315
0
286379 286734 323497 323855 24 24 0
-91
-4
-238
0
286475 286734 465412 465152 26 26 0
192
-4
-37
0
286476 286649 2167397 2167225 35 35 0
16
-11
72
-5
9
0
287068 287172 1544050 1543947 3 3 0
48
0
312933 315320 350537 352908 56 56 0
315
1
1
1
1
1
1
1
1
2
1
1
1
1
1
2018
0
315321 317220 355560 357463 35 35 0
-70
-1154
-1
-1
0
317296 332084 357803 372625 249 249 0
3754
6197
1
-2192
-1
-1
-1
-1
-1
-1
-1
-1
-1
-1
-1
-1
-1
-1
-1
-1
-1
-1
-1
-1
-1
-1
-1
-1
-1
-1
-1
-1
-1
-1
-1
-1
-1
-1
-1
119
-3
-1685
0
332082 332179 3366228 3366131 2 2 0
0
332083 332179 2911731 2911827 3 3 0
0
332084 332179 3391251 3391346 2 2 0
0
332185 350050 372619 390680 528 528 0
1814
-81
-1
-1
-1
-1
-1
-1
-1
-1
-1
-1
-1
-1
-1
-1
-1
-1
-1
-1
-1
-1
-1
-1
-1
-1
-1
-1
-1
-1
-1
-1
-1
-1
-1
-5
-976
-1
-1
-1
-1
-1
-1
-1
-1
-1
-1
-1
-1
-1
-1
-1
-1
-1
-1
-1
-1
-1
-1
-1
-1
-1
-1
-1
-1
1084
1
1
1
1
1
1
1
1
1
1
1
-1113
23
-3671
-1
-1
-1
-1
-1
-1
-1
-3
-1
-1
-1
-1
-1
-1
-5
-1
-1
-1
-1
-2
-1
-1
-1
-1
-1
-1
-1
-1
-1
-1
-1
-1
-1
-5
-1
-1
-4
-1
-1
-1
-1
-1
-1
-1
-1
-1
-1
-3
-1
-1
-1
-1
-1
-1
-1
-5
-1
-1
-9
-1
-1
-1
-1
-4
-1
-1
-1
-3
-1
-1
-1
-1
-2
-1
-1
-1
-1
-1
-1
-2
-2
-1
-1
-2
1169
-124
-1
-1
-1
-1
-1
-150
-1135
692
-4790
-1
-1
-1
-1
-1
-1
-1
-1
-1
-1
-1
-1
-1
-1
-1
-1
-1
-1
-1
-1
-1
-1
-1
-1
-1
-1
-1
-1
-1
-1
-1
-1
-1
-1
-1
-1
-1
-1
-1
-1
-1
-1
-1
-1
-1
-1
-1
-570
-1
3
-8
-8
-7
-1
-261
0
349004 350050 1016079 1017137 31 31 0
-125
-1
-1
-506
-1
-1
-1
-1
-1
-3
-6
-264
0
350050 350289 1017237 1017479 8 8 0
-15
-1
-1
0
350050 351421 390787 392039 173 173 0
-15
-1
-1
-558
82
1
1
1
1
1
1
1
1
1
1
1
1
1
1
1
1
1
1
1
1
1
1
1
1
1
1
1
1
1
1
1
1
1
1
1
1
1
1
1
1
1
1
1
1
1
1
1
4
1
1
1
1
1
1
1
1
1
2
5
1
1
1
1
1
1
1
1
1
1
1
1
5
1
1
276
1
1
1
1
1
1
1
1
1
1
1
1
1
1
1
1
1
1
1
1
1
1
1
1
1
1
1
1
1
1
1
1
1
1
1
1
1
1
1
1
1
1
1
1
1
1
1
179
-52
0
350289 351418 1017659 1018788 42 42 0
0
352962 353572 393701 394312 24 24 0
-450
0
352962 353558 1020433 1021029 13 13 0
0
355962 357655 1023305 1025020 76 76 0
36
1
6
5
1
1
2
1
1
-781
-1
-1
-1
-1
-1
-1
-1
-1
-1
-1
-1
-1
-1
-1
-1
-1
-1
-1
-1
-1
-1
-1
-1
-473
-64
-1
-1
-4
-1
-3
-1
-1
60
1
0
357657 357883 1027292 1027518 11 11 0
0
358236 367029 403732 412526 170 170 0
27
1
-1381
-5114
-2230
0
367030 376993 415722 425702 181 181 0
32
1931
-1715
-1
-1
-1
-1
-1
-1
-1
-1
-1
-1
-1
-1
-1
-1
-1
-13
-1
-1
-1
43
0
377123 381828 425955 430661 97 97 0
-4681
0
382105 382416 324353 324042 36 36 0
5
-93
123
-85
0
382105 382416 1325009 1324698 35 35 0
5
-93
123
-85
0
382407 383716 941190 942515 77 77 0
55
-14
9
-934
-1
-1
-1
-1
-1
-1
-1
-1
-1
-1
-1
-1
-1
-1
-193
-4
0
382407 383716 347261 345952 90 90 0
46
9
-14
9
-327
-613
-1
-1
-1
-1
-1
-2
-1
-1
-1
-1
-1
-1
-1
-1
149
2
8
1
1
2
1
1
1
14
1
1
3
1
0
382856 383716 3436190 3437058 62 62 0
-561
-1
-1
-1
-1
-1
-1
-1
-2
-1
-1
-1
-1
-1
-1
67
1
1
1
1
1
1
1
3
-114
-1
0
383363 383714 489457 489824 34 34 0
-55
-1
-1
-1
-1
-1
-1
-1
-1
-1
-1
-1
-1
-1
-1
151
-40
-1
0
383533 383716 323501 323324 18 18 0
35
35
1
1
3
1
0
383363 383719 433256 433617 49 49 0
-60
-1
-1
-1
-1
-1
-2
-1
-1
-1
-1
-1
-1
-1
-1
61
1
1
1
1
1
1
1
3
74
-42
104
0
383748 384388 433824 434462 14 14 0
72
565
0
383804 383994 323097 322909 22 22 0
108
1
0
384604 388075 434487 437912 166 166 0
-559
694
1
1
1
1
1
1
1
1
1
1
1
1
1
1
1
1
1
1
1
1
1
947
1
1
1
1
1
1
1
1
1
1
1
1
1
1
1
1
1
1
1
1
1
1
1
43
0
388090 407368 438176 457548 648 648 0
-3530
-1
-1
-601
-1
-1
-1
-1
-1
-1
-1
-1
-1
-1
-1
-1
-1
-1
-1
-4
-1
-1
-1
-1
-3
-1
-2
-1
-1
-1
-1
-1
-1
-3
-1
-1
-1
-1
-1
-1
-1
-1
-1
-1
-1
-1
-1
-1
-1
-1
-1
-1
-1
-1
-1
-1
-1
-1
-1
-1
-1
-1
2258
1
1
1
1
4
1
2
1
1
1
1
1
5
1
1
5
1
3
1
1
1
1
4
10
1
1
2
2
1
3
1
2
1
5
2
4
1
1
8
1
4
3
1
1
1
1
1
7
1
1
1
1
1
1
1
2
1
1
1
4
1
1
1
1
-2243
1022
-1170
-17
-1
-1
-1
-1
-1
-1
-1
-1
-1
-1
-1529
-1
-1
-1
-1
-1
-1
-1
-1
-1
-1
-1
-3
-1
-1
-1
-1
-1
-1
-1
-1
-1
-1
-1
-1
-1
-1
-1
-1
-1
-1
-1
-1
-1
-1
-3
-1
-1
-1
-1
-5
-909
-1
-1
-1
-9
-1
-1
-1
-162
-926
-1
-1
-1
-1
-1
-1
-1
-2
-1
-3
-1
-4
-1
-1
-1
-1
-1
-1
-1
-1
-5
-1
-1
-5
-2
-1
-6
-1
-3
-6
-1
-4
-1
-1
-2
-21
-1
-1
501
-23
-4052
17
1
112
1
1
0
407363 409893 457796 460328 40 40 0
-7
-1
0
409993 413860 460454 464322 62 62 0
-3790
0
413855 414316 464478 464938 30 30 0
174
0
414319 414812 465117 465610 9 9 0
0
416229 420500 465610 469880 94 94 0
-62
28
67
0
420503 425987 470060 475557 126 126 0
1328
-6
-3373
-253
-1
-1
-1
-1
-1
-2
-1
-1
-1
-1
-1
0
425982 432740 475721 482482 243 243 0
-1152
-1
-1
-1
-5
-1
-1
-1
-1
-1
-1
-7
-2
-3
-1
-2
-5
-1
-1
3114
1
1
1
1
1
1
1
1
1
1
1
1
2
2426
1
0
432733 438746 482730 488743 131 131 0
-16
5947
0
438732 439694 489007 489998 53 53 0
-426
-1
-1
-1
-1
-1
-1
-1
-1
-1
-1
-1
-1
-1
-1
-1
-1
-1
-1
-2
-1
-226
-8
-25
-1
-1
-1
-1
-1
-7
176
0
438798 439160 1324514 1324152 23 23 0
-30
-31
12
219
0
439153 439519 3436689 3437056 28 28 0
144
1
1
1
1
1
1
1
3
-77
-1
-8
-15
-1
-1
-1
-1
-1
-1
0
439153 439519 942137 942513 20 20 0
-231
-1
-8
-25
-1
-1
-1
-1
-1
-4
0
439153 439519 346314 345954 21 21 0
237
1
1
1
1
1
0
439797 440328 277877 277346 43 43 0
0
440340 458554 491655 509882 438 438 0
-95
-1
-2264
236
5928
1
-64
-2643
-1
-1
-1
-1
-1
-1
-1
-1
-1
-1
-1
-1
-1
-2
15
-3
4291
1
1172
0
459822 460071 509882 510131 6 6 0
0
460508 460684 510132 510308 6 6 0
0
460688 481487 510425 531218 415 415 0
-5754
-1
-7
-1
-1
-1
-1
-1
-6
-1
-1
-1
-1
-1
-1
2180
33
-4131
4
-2454
99
2842
592
1
1
1
1
1
1
1
1
1
1
1
1
1
1
1
1
1
1
1
-1845
-25
-693
43
0
481216 481367 1565232 1565081 1 1 0
0
481401 481487 6265 6351 8 8 0
22
-61
0
481404 481555 3474447 3474599 8 8 0
-138
0
481404 481572 3472492 3472661 9 9 0
-138
0
481621 481870 532191 532440 2 2 0
0
482398 482477 532464 532542 2 2 0
10
0
482634 483087 543404 543857 4 4 0
0
484248 490515 232615 226190 264 264 0
-924
-1
-1
-42
-1
-1
-1
-1
-1
-1
-1
-1
-1
-1
-1
-8
-1
-1
-4
-1
-1
-1
-1
-1
-1
-1
-1
-1
-1
-1
-1
-1
-1
-2
-1
-4
-1
-3
-1
-1
-1
-1
-1
-2
-3
-1
-1
-1
-1
-1
-1
-3
-1
-1
-1
-1
-2
-1
-1
-1
-1
-1
-5
-1
-1
-1
-1
-1
-1
-4
-1
-1
-1
-1
-1
-1
-1
-1
-1
-1
-1
-1
-1
-1
-7
-1
-1
-1
-1
-1
-5
-1
-1
-1
-4
-1
-3
-2
-2217
66
1
1
1
1
1
1
-1575
-144
108
-727
-1
-1
-1
-1
-1
-1
-1
-1
-1
-1
-1
-1
-3
-1
-3
-1
-1
-1
-1
-1
-1
-1
-1
-27
-1
-1
-1
-1
-1
-1
-1
-1
-1
-1
-1
-1
-1
-1
-1
-1
-1
-1
-1
-1
-1
-1
-1
-1
-1
-1
-1
-1
-1
-1
-1
-1
-1
-1
-1
-1
-1
-1
-336
-1
0
490509 510890 2588434 2608750 384 384 0
-5220
-1
582
1
1
1
1
1
1
1
1
1
1
1
1
1
1
1
1
1
1
1
1
1
4280
1422
116
22
1
1
1
1
1
1
1
1
1
1
1
1
1
1
1
1
1
1
1
1
1
1
1
1
1
1
1
1
1
1
1
1
1
1
1
1
1
1
3
1
1
1
-143
-8013
7
0
510897 526732 2608989 2624866 477 477 0
-2803
23
1
1
1
1
-1260
-1
-1
-1
-1
-1
-1
-1
-1
-1
-1
-1
-1
-1
-1
-1
-1
-1
-1
-1
-1
-1
-1
-1
-1
-1
-1
-1
-1
-1
-1
-1
-1
-1
-1
-1
-1
-1
-1
-1
-1
-1
-1
-1
-1
-1
-1
-1
-1
-1
-1
-1
-1
-1
-1
-3
-1
-1
-1
-1
-1
-1
-1
-1
-1
-1
-1
-1
-1
-1
-1
6058
1
1
1
1
1
1
1
1
1
1
1
1
1
1
1
1
1
1
1
1
1
1
1
1
1
1
1
1
1
3
2
1
2
6
2
1
3
1
1
1
1
3
4
1
1
1
1
3
1
1
2
1
2
1
1
1
1
1
-2627
-1
-1
-1
-1
-1
-1
-1
-1
-1
-2717
-1
-1
-1
-2
-21
-5
-3
-3
-1
-1
-3
-3
-6
-1
-1
7
-18
-1
-1
-1
-1
-8
-1
-1
-1
0
527427 533187 2625573 2631349 157 157 0
51
1
-5
-1
-1619
-480
-1825
-1
-1
-1
-1
-1
-1
-1
-1
-1
-1
-1
-1
-87
0
533167 535845 2631508 2634188 79 79 0
-1289
-1
0
534420 534712 2504536 2504828 37 37 0
0
534436 534968 3456034 3455502 80 80 0
-479
8
0
535269 535801 2505385 2505917 38 38 0
0
535245 535902 3455228 3454537 70 70 0
-568
-1
-1
-1
-1
-1
-1
-1
-1
-1
-1
-1
-1
-1
-1
-1
-1
-1
-6
-2
-1
-1
-2
-1
-1
-1
-4
-1
-1
-1
-1
-1
-1
-77
0
536031 536615 3405923 3406504 34 34 0
10
1
1
0
536023 537181 2634486 2635614 81 81 0
18
1
1
580
1
4
1
5
1
1
2
1
13
5
4
1
1
1
6
1
1
3
1
3
1
1
1
1
2
5
473
-7
0
536151 536585 2506039 2506473 24 24 0
0
536646 536782 3454571 3454435 10 10 0
0
536710 537179 3406641 3407128 45 45 0
-198
-1
-2
-1
-1
-1
-1
-1
-1
-1
-1
-2
-1
-1
-1
-1
-1
-1
0
536701 536940 2634258 2634487 24 24 0
165
6
1
10
8
4
21
1
1
4
0
536725 536903 2424480 2424658 10 10 0
-32
79
0
540592 543132 2639258 2641789 29 29 0
348
1
1
1
1
1
1
1
1
-248
1832
0
540893 541004 1357980 1357871 5 5 0
19
5
0
543124 545024 2925397 2923504 16 16 0
1605
1
1
1
1
1
1
0
545428 545659 2923514 2923283 5 5 0
0
545575 546112 3500264 3499727 36 36 0
0
545723 546112 1354066 1353677 25 25 0
0
546128 548218 2923275 2921169 57 57 0
309
323
-302
-5
-1
-1
-1
-13
-1
-1
-1
-2
-1
-4
-1
-6
-1
-1
-1
-1
0
547134 547298 1359347 1359183 11 11 0
0
548348 550798 2917648 2915195 53 53 0
-2364
-1
-1
0
550897 551007 3255226 3255336 3 3 0
0
551009 553212 3255450 3257667 64 64 0
389
-1303
-1
-1
-1
-1
-1
-1
-1
-1
-1
-1
-1
-1
-1
-1
0
553277 555496 3257832 3260051 41 41 0
0
555603 559345 3260863 3264618 185 185 0
-764
-1
-1
-1
-1
-1
-1
-1
-1
-1
-1
-1
-1
-1
-1
-1
-11
-1
1865
1
1
1
1
1
1
983
1
1
-8
-1
-1
-3
6
-84
-9
0
563542 571016 3266711 3274172 285 285 0
9
5
-2167
4644
1
1
1
1
1
1
1
1
1
1
1
1
1
8
1
1
1
1
4
1
-501
-1
-1
-1
-1
-1
-1
-1
-4
0
572999 573426 3289878 3290305 58 58 0
-303
11
-56
8
0
574453 574957 3280252 3280756 21 21 0
0
575508 575847 3281824 3282164 12 12 0
-306
0
577900 580719 3291789 3294610 68 68 0
-94
-51
0
583855 584572 3294625 3295342 27 27 0
0
596448 611200 3439143 3453915 390 390 0
-846
-1
-1
-1
-1
-1
-3
-1
-1
-1
-2641
-3
-1
-2296
83
-560
-73
-1
-1
-1
-1
-1
-1
-1
-1
-1
-1
-1
-1
-1
-1
-1
-1
-1
-1
-1
-1
-1
-1
-1
-1
-1
-1
-1
-1
-1
-1
-1
-1
-1
-1
-1
-1
-1
-1
-1
-1
-1
-1
-1
-1
-1
-1
-1
1298
1
1
1
1
1
1
1
1
1
1
1
1
1
1
1
1
1
1
1
1
1
1
1
1
1
1
1
1
1
1
1
1
1
3
1809
1
1
1
1
1
1
-49
-4475
469
2
0
611204 611361 2065833 2065990 21 21 0
0
611204 618187 2650359 2657391 160 160 0
-2179
-1
-1
-1
-1
-1
-1
-1
-1
-1
-1
-1
-1
-2
-112
-1
-1
-1
-1
-1
-1
-1
-1
-1
-1
-1
-1
-1
-4054
-1
-1
-1
-1
-1
-1
-28
-4
-1
-1
-1
-1
-1
-42
-1
-1
-1
-1
-1
-1
0
611204 611355 3139969 3139817 25 25 0
36
-14
-1
74
-9
0
618223 624662 2657784 2664211 129 129 0
4045
1374
1
1
1
-11
-1
6
1
1
7
1
3
1
9
1
0
624762 627363 2665956 2668599 136 136 0
-1575
4
1
1
2
1
1
6
-5
-1
-4
-209
-1
-1
-2
-1
-1
-1
-1
-1
-2
-1
-3
-1
-1
-1
-1
-6
-1
-1
-1
-1
-1
-1
-1
-1
-1
-1
-1
-1
-1
-9
-7
-1
-1
-1
-1
-2
-2
-1
-1
-1
-1
-1
-1
-1
0
627495 627774 2674830 2675109 18 18 0
0
632947 638957 2682615 2688668 157 157 0
1537
1
892
-2537
-1
-1
-1
-1
-1
-1
-1
-1
-1
-1
-1
-1
-1
-1
-1
-1
-2
-1
-555
-1
-1
-1
-1
-1
-1
-1
-1
-1
-3
-2
-3
-1
-1
-1
-5
-1
-1
-2
-1
-8
-1
-1
-4
-1
-453
0
638957 639957 3491495 3490495 15 15 0
0
639989 641827 3490324 3488485 22 22 0
-1331
0
641927 645596 3495382 3491784 185 185 0
2557
1
1
1
1
1
1
1
1
1
1
1
1
1
1
1
1
1
1
1
1
1
5
1
4
1
3
1
1
1
578
1
1
1
1
1
1
1
1
1
3
1
5
1
1
1
1
1
3
1
1
5
1
1
1
1
1
1
1
1
1
1
1
1
1
1
1
1
1
1
1
1
1
1
1
1
2
1
1
1
159
-177
-1
-1
-1
-1
-1
-1
-1
-1
-1
33
-10
0
645588 655754 3055840 3045615 258 258 0
77
1
3
1
1
1
1
3
5
1
1
1
2
1
1
3
1
1
1
-1215
28
-1205
-1
-1
-1
-1
-1
-1
-1
-1
-1
-1
-1
-1
-3
-1
-3
-1
-1
-6
-1
-1
-1
-1
-1
-1
-1
-5
-1
-1
-3
-1
-1
-1
-12
-1
-3
-1
-4
-1
-1
-1
-1
-1
-3
-1
-1
-1
945
-4896
-1
-1
-1
-1
-1
-1
11
-39
-1419
-1
-1
-1
-1
-1
-1
-1
-1
-1
-1
-1
-1
-1
-1
-1
-1
-1
-1
-1
-1
-1
-1
-1
-270
0
655749 657200 1349853 1348401 45 45 0
5
-12
-1
0
655749 656082 3045442 3045110 22 22 0
5
-12
189
0
657201 662592 1348294 1342897 209 209 0
1353
-58
906
1
1
1
2
1
1
-27
-11
6
-371
6
-1507
-10
-1
-14
-1
-1
-1
-1
-2
-5
-1
-6
0
658622 658727 348034 347929 3 3 0
0
658622 658726 431906 432010 4 4 0
0
658622 659032 929028 929440 12 12 0
-406
-1
0
659615 662576 930019 932934 410 410 0
-6
367
1
-8
-1
-424
4
210
-4
766
1
1
1
1
1
1
1
1
1
1
1
1
1
1
1
1
1
756
4
16
4
3
1
1
1
6
1
2
1
1
1
1
2
1
1
1
1
1
4
1
1
1
1
1
2
1
147
-11
-1
-1
8
1
41
6
2
5
1
1
4
-12
-7
-5
-1
-2
-1
-1
0
662813 663202 323888 323499 9 9 0
0
662813 663978 1324544 1323331 86 86 0
322
-611
-1
-1
-1
-1
-1
-1
-1
-1
-1
-1
-1
-1
-1
-1
-1
-1
-1
-1
-1
-1
-1
-1
-1
-1
-1
-1
-1
-1
-1
-1
-1
-1
-1
-1
-1
-1
-1
-1
-1
-1
-3
-1
-1
-1
111
-6
-1
-1
-1
-4
-2
-83
7
17
0
662813 663237 432841 433265 20 20 0
0
662843 663237 489073 489466 22 22 0
30
32
-10
0
662959 663948 3436011 3437053 88 88 0
42
-7
-739
-1
-1
-1
-1
-1
-1
-1
-1
-1
-1
-1
-1
-1
-1
-1
-1
-1
-1
-1
-1
-1
-1
-1
-1
-1
-1
-1
-1
-1
-1
-1
-1
-1
-1
-1
-1
-1
-1
-1
-1
-2
-1
-1
-1
-69
-2
-49
-1
-1
-1
-4
-2
0
663140 663948 941640 942510 90 90 0
-606
-1
-1
-1
-1
-1
-1
-1
-1
-1
-1
-1
-1
-1
-1
-1
-1
-1
-1
-1
-1
-1
-1
-1
-1
-1
-1
-1
-1
-1
-1
-1
-1
-1
-1
-1
-1
-1
-1
-1
-1
-1
-1
-1
-1
-1
-1
-1
-1
-1
-2
-1
-1
-1
-69
-2
-49
-1
-1
-1
-4
-2
0
663140 663753 346811 346198 23 23 0
0
663746 663954 433402 433617 14 14 0
-68
45
-6
-1
-1
-1
-4
-2
-83
0
663746 663948 489612 489821 13 13 0
-68
-51
-1
-1
-1
-4
-2
0
664052 672079 1316152 1308009 281 281 0
915
-33
-1
-14
-1
-10
-258
-213
-1
-1
-2
-1
-1
-1
-3
-1
-1
-3
-3
-6
-1
-1
-1
-1
-1
-1
-1
-5
-1
-1
-1
-1
-1
-3
-1
-1
-1
-1
-1
-3
-1
-4
-4
-12
-1
-1
-6
-1
-1
-1
-1
-1
-1
-1
-1
-1
-3
-1
-4
-3
-8
-1
-1
-1
-7
-1
-1
-1
-1
-1
-1
-1
-1
-1
-1
-1
-1
-1
-1
-1
-1
1809
-68
-1
-1
-1
-1
-1
-1
-1
-1
-1
-1
-1
-1
-1
-1
-1
-1
-1
-1
-1
-1
-6
-1
-1
-1
-1
-1
-1
-1
-1
-1
-1
-1
-1
-1
-1
-1
-6
-904
-37
8
493
1
-86
-22
27
0
672178 675385 1307649 1304442 52 52 0
0
675437 681563 1304280 1298107 372 372 0
975
1
1
1
1
1
1
1
1
1
1
1
1
1
1
1
1
1
1
1
1
1
2
1
-424
-11
-1
-1
-1
-1
-1
-1
-1
-1
-1
-3
-1
-1
-4
-1
-5
-1
-1
-2
-3
-2
-1
-1
-1
-1
-1
-2
-1
-1
-2
-2
-1
-1
-2
-1
-1
-2
-2
-1
-1
-1
-1
-2
-1
-1
-1
-1
-1
-1
-1
-1
-1
-2
-1
-1
-1
-4
-1
-2
-1
-1
-1
-1
-1
-1
-1
-1
-1
-1
-1
-1
-1
-2
-1
-1
-1
-1
-1
-1
-1
-1
-1
-1
-1
-1
-1
7
-21
-45
-283
-134
87
1
1
1
1
1
1
1
1
1
1
1
1
1
1
1
1
1
1
1
1
1
1
1
1
1
1
1
1
1
2
1
2
1
1
1
1
1
1
1
1
1
1
-2691
-1
-1
-1
-2
-3
-1
-1
-1
-2
-1
-2
-1
-1
-1
-1
-3
-1
-2
-5
-1
-3
-1
-1
179
-4
0
684141 688063 1297502 1293586 126 126 0
-15
7
6
-45
12
-215
10
1978
1
1
1
1
1
1
1
1
1
1
1
2
-634
-1
-1
-1
-1
-1
-1
-1
0
688064 688198 1293349 1293214 2 2 0
-62
0
688201 688336 1292809 1292674 5 5 0
0
688501 690754 1292663 1290439 116 116 0
127
1427
457
1
1
1
1
1
1
28
1
2
1
1
1
1
1
4
1
1
1
3
4
5
3
1
2
1
2
0
691120 691221 1290438 1290339 3 3 0
38
2
0
691801 693357 1290167 1288599 49 49 0
650
-6
-320
-1
-1
-1
-1
-1
-1
-1
-1
-127
-1
-1
0
693356 698241 1287027 1282102 270 270 0
8
5
-556
-294
-1
-1
-1
-3
-1
-1
-2
-1
-1
-4
-1
-1
-7
152
-6
-2751
-1
-81
-1
-1
-1
-1
-1
-1
-1
-1
-1
-1
-1
-1
-1
-1
-1
-1
-1
-1
-1
-1
-1
-1
-20
-1
-1
-1
-1
-1
-1
-1
-1
-1
-1
-1
-1
-1
-1
-1
-1
-1
-1
-1
-1
-2
-1
-5
-1
-1
-1
-1
-1
-2
-4
-1
-1
-1
-1
-1
-1
-1
-1
-1
-1
-1
-1
-1
-1
-4
208
1
1
1
1
1
1
1
1
1
1
1
1
1
1
1
1
1
1
1
1
1
5
1
1
1
1
1
1
1
1
1
1
1
1
1
1
1
1
1
1
1
1
3
0
698631 701867 1267599 1264363 99 99 0
0
699905 700180 1643721 1643446 50 50 0
55
-3
0
701875 713497 1264226 1252599 223 223 0
1128
1
1
1
1
1
-4867
-2372
-5
-1
-1
-2
-2
-2
-1
-1
-4
-1
-23
850
53
1
-90
-710
1455
0
715626 726088 2804567 2794101 270 270 0
82
1
4341
1
8
-4434
-1
-1
-1
-1
-2
-3
-5
-1
0
726239 752511 2794007 2767740 392 392 0
2171
12
15
8
12
1
11
2
4
9
2
-2947
3067
-1140
-3618
-2049
-2753
-8297
-109
0
739436 739523 920449 920362 0 0 0
0
752508 771760 2767226 2747975 216 216 0
-549
-96
-2648
10761
-101
107
3362
1
1
-159
1090
0
771924 777951 2747974 2741960 137 137 0
-29
3176
-6
130
1
1
1
1
1
1
1
1
1
1
1
1
1
1
1
1
1529
-1119
-1
-1
-8
0
777952 778778 2740941 2740115 27 27 0
0
778833 780053 2728429 2727208 50 50 0
-118
0
780057 782288 2727035 2724804 39 39 0
0
782356 783011 2724492 2723841 17 17 0
39
1
1
3
0
783088 785122 2723685 2721651 51 51 0
0
785243 797632 2721650 2709228 365 365 0
1207
1
1
1
-1687
-1
-1
-1
-1
-1
-1
-1
-1
-1
-1
-1
-1
-1
-1
-1
-1
-1
-1
-1
-1
-1
-1
-1
-1
-1
-1
-1
-1
-1
-1
-1
-1
-1
-7
363
16
-1480
-1
-1
-1
-1
-1
-1
5794
-3
1189
1
43
-7
24
4
-7
-125
12
0
798101 802468 2708765 2704400 612 612 0
45
-4
433
-4
347
-2507
5
687
-103
4
0
802617 803320 2704251 2703548 144 144 0
-195
3
256
-4
222
-5
0
804037 805902 2702831 2700971 327 327 0
78
1
13
1
1
61
-7
-50
9
-880
3
-148
4
241
-6
-245
6
0
809666 810399 2697191 2696454 137 137 0
182
1
1
-92
-1
-2
-1
-5
13
-10
-1
-1
264
-4
-45
4
0
811351 812318 2695517 2694557 94 94 0
175
1
5
1
3
1
698
0
812748 812903 2691557 2691402 6 6 0
0
813611 813773 2690550 2690388 11 11 0
0
813921 814073 3473420 3473572 1 1 0
0
813921 814092 3471429 3471600 5 5 0
0
814142 814743 531428 532029 30 30 0
0
814142 814753 3061045 3061656 34 34 0
0
814142 814811 5417 6086 20 20 0
0
814865 815027 532031 532193 0 0 0
0
814876 818117 3061659 3064973 151 151 0
-204
-98
-10
-1
-1
-1
-1
-1
-1
-1
-1
-4
-1
-1
-1
-1
-1
-1
-1
-1
-5
-1
-1
-1
-1
-1
-1
-1
-1
-1
-1
-1
-2
-1
-1
-1
-2
-2
-1
-1
-1
-1
-1
-1
-1
-1
-1
-1
-2
-1
-1
-1
-1
-3
-1
-1
-5
-2
-3
-1
-1
-2
-1
-1
-1
-1
637
-2079
-1
-1
-1
-1
-1
-1
-1
0
814934 815061 6089 6216 6 6 0
0
815177 815742 3474592 3475158 25 25 0
-21
0
815324 815742 1436728 1436309 52 52 0
-259
0
822816 822897 3065032 3065113 1 1 0
0
823036 830598 3065111 3072672 224 224 0
155
0
830574 833297 3074389 3077116 88 88 0
-72
-1023
-1
-1
0
835763 836176 3072686 3073099 30 30 0
-5
6
321
-11
-54
3
0
835763 836573 3077793 3078603 63 63 0
331
-11
-54
3
0
835803 837437 3079518 3081152 98 98 0
769
-5
-1
5
-152
5
0
837744 863938 3081312 3107577 811 811 0
-84
-4450
-2
4837
1
1
2
-1220
-1575
-1
-1
-1
-1
-1
-4
-1
-1
-2
-1
-5
-4064
-4735
-1
-1
-1
-1
-1
-1
-1
-1
-1
-1
-1
-1
-1
-1
-3
406
-76
3259
1
-1296
-1
-1
-1
-1
-1
-1
-1
-1
-1
-1
-1
-1
-1
-1
-1
-1
-1
-1
-1
-1
-1
-1
-1
-1
-1
-1
-1
-1
-1
-1
-1
-1
-1
-1
-1
-1
-1
-2
-1
-1
-1
-1
-1
-108
-12
4
2
20
-5
0
864301 864526 3107576 3107801 16 16 0
0
868043 875228 3107974 3115161 250 250 0
-571
2778
-4
-49
4
16
-6
-564
-41
38
0
875229 879208 3121103 3125099 120 120 0
24
1197
-54
70
-274
-1
-1
-1
-1
-1
-1
-1
-1
-1
-1
-1
-1
-2
-1
-1
-1
-1
-1
-1
-1
-1
-1
23
2294
21
3
0
879211 888071 3125061 3133968 245 245 0
5
-1221
-1
-1
-1
-1
-1
-1
-1
-1
-1
-2
-5
-2
-1
-21
-1
-1
-4
-1
-1
-1
-1
-2
-3
-1
-1
-5
-1
-1
-5
-1
-1
-4
-1
-5
-1
-1
-1
-1
-3
-1
-2
-1
3407
-2808
-832
-1
-141
-254
-97
4
-45
0
893336 894577 3138603 3139820 74 74 0
361
1
3
3
2
5
1
1
1
1
1
1
1
4
1
6
4
1
1
2
1
1
798
21
0
893469 893658 3365007 3365196 12 12 0
0
894581 910134 1797833 1782280 281 281 0
93
-942
78
639
1
1
-8773
-1
-66
-1
-1999
2340
0
910125 922237 1779721 1767569 187 187 0
-445
-1
-1
-1
-1
-1
-6
-1
-9
-1
-1
-1
-1
-1
-1
-1
-1
-3
-4
-1
-1
-3
-1
-2
-4
-1
-53
-2
-4876
-1
-1
-1
-1
-1
-1
-1
-1
-1
-1
-4822
0
917170 917685 1917973 1917458 111 111 0
-365
7
36
-7
0
925974 928681 1766010 1763303 77 77 0
0
928720 941313 1763142 1750531 275 275 0
-14
894
1
1
1
1
1
1
-4391
-1
-1
-1
-1
-1
-1
-1
-1
-1
-1
-1
-1
-1
-1483
18
16
564
1
1
1
1
5
1
2
1
1
4
1
1
1
1
225
1
1
-1115
-1
-1
-1
-1
-1
-1
-20
-1
-1
-1
-1
-1
-1
-4
-1
-1
-20
-1
-1
-1
-5
-1
-2
-4
-2127
-8
-36
-1627
0
941325 941454 1468820 1468691 5 5 0
0
941325 941454 10895 10766 7 7 0
0
941533 941854 3473729 3473420 34 34 0
153
1
1
1
1
1
1
4
1
3
1
1
0
941677 941854 3471606 3471429 9 9 0
0
941765 941936 531308 531138 11 11 0
96
0
941901 942007 1749813 1749707 2 2 0
0
942056 942205 3487959 3488108 3 3 0
0
942056 944205 1748392 1746195 158 158 0
-323
-1
-1
-12
-1
-1
-1
-1
-3
-2
-1
-1
186
1
1
-109
-4
-1
-1
-3
-1
-1
-1
-1
-3
-3
-1
-1
-1
-1
-1
-1
-1
-39
3
65
1
1
-712
-1
-1
-1
-1
-1
-1
-1
-1
-1
-1
-1
-1
-1
-1
-1
-1
-1
-1
-1
-1
-3
-1
-1
0
944238 956296 1746022 1733918 241 241 0
-1977
-3420
-1
-1
-1
-10
-10
-5
-2
-1
-6
-1
-1
-1
-1
-1
-2
-1
-2
-1
-2
-2
-1
-1
-1
-1
-2
-6
-1
-1
-1
-1
-4
-1
-1
-1
-3
-1
-1
-1
-1
-4
-1
-1
-1
-1
-1
-1
-1
-730
-54
4
5
2
5411
2
0
956422 956852 1733918 1733488 4 4 0
0
956906 959701 1733331 1730535 62 62 0
-2793
0
959876 964279 2984441 2988923 176 176 0
-122
-1
-1
-1
-1
-1
-1
-1
-1
-1
-1
-2
-1
-1
-1
-7
-1
-1
-1
-1
-1
-1
-2
-3
-4
-1
-1
-2
-1
-1
-2
-1
-1
-9
-1
-1
-1
-1
-1
-1
-1
-1
-1
-1
-1
-1
-1
-1
-1
-1
-1
-1
-1
-1
-1
-1
-1
-2932
-851
-1
-1
-1
-1
-1
-1
-23
-1
-1
-1
-1
-1
-1
-1
-1
-1
-1
-1
-1
-1
-1
-1
-1
-1
-1
-1
-1
404
1
1
1
1
1
1
0
964261 968629 2989243 2993611 210 210 0
-1266
-4
-5
-11
-1
-1
525
1
1
91
1
1
174
-3
0
968754 972984 2993701 2998003 184 184 0
-6
-656
-1
-1
-1
-1
-1
-1
-1
-1
-1
-1
-1
-1
-1
-1
-1
-1
-1
-1
-1
-1
-1
-1
-1
-1
-1
-1
-1
-1
-1
-1
-1
-1
-1
-1
-1
-1
-1
-1
-1
-1
-1
-1
-1
-1
-1
-1
-1
-25
-1
-1
-1
-1
-1
-1
-1
-1
-1
-1
-1
-1
-1
-1
-1
-1
-1
-1
-1
-1
691
1
-15
-32
-1
-45
0
972991 986138 2998168 3011345 349 349 0
1591
-40
-9
6760
1
16
25
-1115
-1
-3
-1
-2
-2
-3
-1
-2
-1
-1
-2
-1
-1
-1
-4
-1
-1
-1
-1
-4
-1
-5
-1
-4
-3
-3
-5
-1
-9
-1
-1
-1
-23
3041
0
986245 990827 3025988 3030648 159 159 0
-35
-1
-388
-1
-1
-1
-1
-1
-1
-1
-1
-1
-1
-1
-1
-1
-1
-1
-1
-1
-1
-1
-1
-1
-1
-1
-1
-1
-1
-1
-1
-1
-1
-1
-1
-1
-1
-1
-1
-1
-1
-1
-1
-1
-1
-1
-1
-1
-1
-1
-1
-1
-1
-1
-1
-1
-1
-1
-1
-1
-1
-1
-1
-1
-1
-1
-1
-1
-1
-1
-1
-1
-1
-1
-1
-1
-1
-1
-2811
1322
0
992022 992433 2813774 2814184 38 38 0
10
344
-46
0
992196 993283 3038479 3039575 31 31 0
-228
-8
-592
-1
-1
-7
-1
-1
-203
0
992214 992375 3035760 3035920 10 10 0
141
0
993985 994139 3040288 3040442 8 8 0
0
994000 994139 2815403 2815543 9 9 0
-93
0
994141 1004247 1727482 1717367 221 221 0
3431
1
1
1
1
1
1
1
1
1
1
1
1
1
1
1
1
1
1
1
1
1
1
1
1
-2620
-1
-1
-1
-1
-1
-1
-1
-1
-1
-1
-1
-1
-1
-1
-1
-1
-1
-1
-1
-1
-1
-1
-1
-1
-1
-1
-1
-1
-1
-1
-7
-1455
-5
0
1004309 1013746 1717213 1707725 227 227 0
793
1
-80
-1
-1
-1
-1
-1
-1
-1
-1
-1
-1
-1
-1
-1
-1
-1
-1
-1
-1
-1
-1
-1
-1
-1
-1
-1
-1
-1
-1
-1
-1
-1
-1
-1
-1
-1
-1
-2177
-1
-1
-1
-1
-1
-1
-1
-1
-1
-1
-1
-1
-1
-1
-1
-1
-1
3158
1
1
-2984
0
1013992 1014121 1707730 1707601 3 3 0
0
1015023 1015150 1707610 1707484 11 11 0
65
1
-7
0
1015228 1015382 1707288 1707134 10 10 0
0
1015388 1035296 1703079 1683159 748 748 0
-7776
-1
-1
-1
29
10
-52
-11
-6
-3
-1
-21
-1
-1
-3187
-4284
2307
1
-7
-3
-1118
4
733
-3
-15
5
-33
4
23
-4
-10
-3
3
9
0
1036116 1036411 1682368 1682073 37 37 0
106
-4
0
1037820 1056767 1680656 1661774 789 789 0
227
1
1
2530
1
1
-1559
-1
3096
1
1
1
1
1
1
1
1
1
1
1
1
1
-603
50
67
1
1
1
1
3
4
1
1
240
1
1
1
1
1
1
1
1
1
1
1
1
1
1
1
67
1
1
1
1
1
1
1
1
1
1
1
1
1
1
1
1
1
1
1
1
1
1
1
46
27
1
1
1
1
1
1
1
-176
2646
-1340
7
-21
6
1062
1
1
629
1
1
3
5
-7
-3
-4
-1
-1
-1083
-1
-1
-1
-2
-1
-1
-1
-1
-1
-1
-1
-1
-3
-5
-1022
-1
-1
-1
-1
-1
328
2
2
1
2
1
1
0
1056919 1057100 1661714 1661532 3 3 0
-165
0
1057101 1062133 1656848 1651729 166 166 0
-3288
-1
-1
-1
-1
-1
-1
-1
-1
-1
-1
-1
-1
-1
-1
-1
-1
-1
-1
-1
-1
-1
-1
-1
-1
-1
-1
-1
-1
-1
-1
-1
-1
-1
-1
-3
-260
-1
-1
-1
-1
-1
-3
-1
-1
-1
-3
-1
-4
-1
-1
-1
-1
-3
-1
-1
-1
-1
-1
-8
-3
-1
-1
-1
-1
-1
-1
-1
-1
-1
-1
-1
-1
-13
-1
-1
-1
-1
-1
-1
-1
-1
-1
-1
-1
-3
-2
0
1062133 1064841 1641530 1638822 65 65 0
0
1066314 1071347 1634763 1629742 188 188 0
1867
1
5
1
1
1
1
18
1
5
1
1
1
1
-28
-746
3
-669
0
1071467 1072755 1629521 1628233 24 24 0
0
1072832 1073029 1628078 1627881 7 7 0
0
1073415 1073615 2582860 2582660 8 8 0
0
1073415 1073649 1622906 1622672 15 15 0
0
1075576 1085019 1610508 1601046 236 236 0
-4970
-1
-1
-1
-1
-1
-1
-1
-1
-1
-1
-1
-1
-1
-1
-1
-1
-1
-1
0
1085081 1097337 1600784 1588557 322 322 0
2302
1
1
1
1
1
1
1
1
1
180
1
1
1
1
1
1
1
1
1
1
1
-3825
-1
9
1
15
1
1
1
1
4
4699
3
-4
0
1097507 1097673 993910 993744 6 6 0
0
1097506 1099209 2858477 2860180 67 67 0
0
1097508 1098387 146125 145246 18 18 0
0
1097508 1098177 3434614 3435283 19 19 0
0
1098177 1099322 2860181 2861326 61 61 0
0
1098741 1099323 145249 144668 38 38 0
470
0
1099121 1099324 3435290 3435492 8 8 0
90
0
1099169 1099323 2437324 2437478 9 9 0
0
1099168 1099321 2278714 2278863 11 11 0
49
1
1
1
0
1099201 1099322 2861445 2861566 4 4 0
0
1099344 1101735 1846477 1844081 125 125 0
-5
-9
-1575
-643
-1
0
1101768 1101843 1843927 1843852 0 0 0
0
1107250 1117678 2447968 2437480 310 310 0
-575
-1
-1
-1
-1
-4
-1
-2
-5
-2
-1
-1
-1
-5
-1
-1
-7
-1
-7
-1
-1
-1
-1
-4
-1
-1
-11
-3
-1
-1
-16
-1
-1
-1
-4295
-80
-1
-1
-1
-1
-1
-1
-1
-1
-1
-1
-1
-1
-1
-1
-1
-1
-1
-1
-1
-1
-1
-1
-1
-1
-1
-1
-1
-1
-1
-1
-1
-1
-1
287
1
935
1
1
1
1
1
3
1
-1902
0
1125123 1125264 2436815 2436674 6 6 0
0
1125256 1126170 2435260 2434326 99 99 0
330
1
1
1
1
1
1
1
1
1
1
1
3
1
1
1
1
1
1
1
1
1
-145
-1
-1
-1
-41
-1
-1
-1
-1
-1
-1
-1
-1
-1
-1
-1
-1
-1
-1
-1
-1
-1
-1
-1
-1
-1
-1
-1
-1
-1
-1
-1
-50
-1
-1
-1
-1
-1
-1
-1
-1
-1
-1
112
0
1125568 1125775 3138947 3138736 24 24 0
-186
-1
-1
-1
0
1125590 1125775 3365196 3365007 19 19 0
-164
-1
-1
-1
0
1126758 1129392 2434323 2431691 49 49 0
15
141
0
1131487 1134232 2419770 2417024 73 73 0
72
35
-2472
-33
-131
0
1134214 1137108 2416601 2413707 59 59 0
0
1137107 1138034 2406160 2405235 55 55 0
-31
248
1
1
0
1138155 1140578 2405064 2402640 69 69 0
-2401
0
1140634 1143248 2399441 2396832 69 69 0
2352
1
1
1
12
-10
-13
25
109
0
1151088 1160418 2396819 2387444 310 310 0
23
1
1007
1
1
1
6
1
1
1
1
1
1
-6
3
1
2
3
10
4
1
3
1
8
-5
15
1
1
4
-813
-5
-1
-1
-1
-1
-8
-1
-1
-7
-1
-4
-4
-3
-1
-1
-4
-9
19
-15
-3
-490
-1
-1
-1
-1
-1
-1
-1
-1
-1
-1
-1
-3
-1
-1
-1
-913
-7
-242
-1
-1
-1
-1
-1
-1
-1
-1
-1
-1
-1
-1
-1
-1
-1
-1
-1
-1
-1
-1
-1
-1
-1
-1
-1
-1
-1
-1
-1
-1
-1
-1
-1859
250
1
-2331
-1
825
14
-20
0
1162541 1163097 2385067 2384522 37 37 0
12
237
6
8
1
10
1
1
1
1
1
1
-269
0
1163092 1164246 2383835 2382682 40 40 0
14
0
1164266 1165047 2381496 2380715 42 42 0
-166
5
0
1165047 1165233 2380344 2380166 19 19 0
45
1
1
3
1
1
1
1
60
-70
0
1166982 1169890 2380111 2377203 76 76 0
-1258
295
0
1170739 1173760 2377204 2374168 104 104 0
2414
3
1
1
1
2
1
1
3
1
1
1
1
1
1
-53
-1
-1
-1
-1
-1
-1
-1
-1
-1
-1
-1
-1
-1
-1
-1
-1
-1
-1
-1
-1
-1
-1
-1
-1
-1
-1
-1
-1
-1
0
1175694 1176475 2372302 2371521 45 45 0
0
1182062 1183788 2369274 2367552 62 62 0
1634
1
1
1
1
4
-24
-54
0
1183922 1187867 2362606 2358653 78 78 0
8
-204
-1
-1
-1
-1
-1
-1
-1
-1
0
1188944 1190493 2339027 2337478 43 43 0
0
1195455 1196133 2318100 2317422 11 11 0
0
1196313 1197286 2317432 2316459 54 54 0
28
-19
0
1198425 1198508 2314504 2314421 0 0 0
0
1198619 1200835 2314420 2312156 82 82 0
-1318
-1
-1
-1
-1
-1
-1
-1
-1
-1
-1
-1
-1
-1
-1
-1
-1
-1
-1
-1
-1
-1
-1
-1
-1
-1
-1
-1
-1
-1
-1
-1
-1
-1
-1
-1
-1
-1
-1
-1
-1
-9
-1
-1
-606
-5
-6
-1
0
1201226 1207338 2312163 2305940 315 315 0
-4386
-7
-3
-4
-1
-3
-1
-2
-1
-9
-6
-1
-1
-8
-1
-1
-1
-1
-1
-1
-1
-1
-1
-1
-1
-1
-1
-1
-1
-3
-1
-2
-1
-1
-1
-1
-1
-1
-1
-1
-1
-1
-1
-1
-1
-1
-1
-1
-1
-1
-6
-1
-1
-1
-3
-1
-1
-1
-1
-5
-1
-1
-1
-1
-652
-1
-1
-1
-1
-1
-1
-1
-1
-1
-1
-1
-1
-3
-1
-3
-1
-1
-1
-1
-1
-1
-4
-1
-1
-4
-1
-1
-5
-1
-1
-1
-1
-1
-1
-3
-1
-1
-1
-1
-1
-3
-5
-2
-1
-1
-3
-3
-1
-1
-1
-1
-2
-1
-2
-8
-1
-4
-1
-1
-3
-1
-2
613
1
1
1
1
1
1
1
1
1
1
1
1
1
1
1
0
1207366 1212221 2305777 2300921 106 106 0
-699
7
-2148
0
1210138 1212221 3395455 3393373 27 27 0
-81
36
1
0
1212525 1212895 2300923 2300553 13 13 0
0
1212525 1212895 3393375 3393005 11 11 0
0
1213139 1213421 2300474 2300192 7 7 0
0
1213141 1213420 3392924 3392645 7 7 0
0
1217957 1218432 3384943 3384467 15 15 0
-436
0
1218079 1218432 3380434 3380080 7 7 0
-314
0
1218439 1219934 3374371 3372876 36 36 0
0
1219953 1220877 3367393 3366469 24 24 0
0
1220877 1221916 3363779 3362738 28 28 0
488
-365
-1
-1
0
1221081 1221153 2299156 2299228 1 1 0
0
1221918 1227344 3361811 3356403 279 279 0
-613
2077
-5
6
-6
81
-4
-123
3
-7
3
1391
1
1
5
2
5
1
1
1
3
1
1
1
5
3
1
1
1
1
1
1
1
1
1
2
1
-1014
-1
-1
-1
-1
-1
-1
0
1227933 1232738 3356209 3351402 143 143 0
-4716
-3
8
-23
-1
-3
10
7
0
1238368 1239775 3351324 3349917 115 115 0
90
1
-5
-2
24
-4
0
1239795 1241183 3341875 3340488 43 43 0
15
0
1241320 1259475 3339816 3321554 631 631 0
-1205
-1
-1
-1
-1
-1
-1
-1
-1
-1
-1
-1
-1
-1
-1
-1
-1
-1
-1
-1
-1
-1
-1
-1
-1
-1
-1
-1
-1
-1
-1
-1
-1
-1
-1
-1
-1
-1
-1
-1
-1
-1
-1
-1
-1
-1
-1
-1
-1
-1
-1
-1
-1
-1
-1
-1
-1
-1
-1
-1
-1
-1
-1
-1
-1
-1
1954
-4
-4541
-1788
-10
-37
-3609
-1
-1
-1
-1
-1
-1
-1
-1
-1
-1
-1
-1
-1
2988
-36
-1
-1
-1
-1
-1
-1
-1
-1
-1
-1
-1
-1
-1
-1
-1
-1
-1
-1
-1
-1
-1
-1
-1
-1
-1
-1
-1
-1
-1
-1
-1
-1
-1
-4
-1
-1
-1
-6
-1
-1
-1
-1
-1
-1
-1
-1
-1
-1
-1
-1
-1
-1
-1
-1
-1
-1
-1
-1
-1
-1
-1
-1
-1
-1
-1
-492
4
1185
1
1
1
1
1
1
1
1
1
1
1
1
1
1
1
1
1
1
1
1
1
1
3
1
1
1
1
1
1
1
1
1
1
1
1
46
1
1
1
1
1
0
1260247 1260716 3321545 3321076 11 11 0
0
1263165 1269877 3456139 3462857 198 198 0
2369
1
25
1
1
1
1
4
6
4
1
1
-2346
-1
-1
-1
-1
-1
-1
-1
-1
-1
-1
-1
-1
-1
-69
-1
-2
-1
92
-4
0
1282170 1282328 2298690 2298532 12 12 0
0
1283250 1283743 2294752 2294260 11 11 0
60
0
1283744 1284080 2290057 2289721 9 9 0
0
1284095 1284845 2281398 2280647 38 38 0
-136
0
1284079 1284421 2284607 2284263 34 34 0
-23
-1
37
-7
16
-4
0
1284885 1286094 2282685 2281477 64 64 0
57
0
1289526 1291554 2278551 2276523 45 45 0
0
1291560 1299786 2272749 2264377 415 415 0
-7
286
-1886
-1
-1
-3
-1
-1
-3
-1
-1
-3
-2
-1
-1
-5
-1
-1
-3
-2
-1
-4
-1
-1
-1
-1
-1
-6
-1
-3
-1
-1
-1
-1
-1
-4
-1
-3
-1
-1
-1
-4
-1
-1
-1
-2
-1
-1
-4
-1
-1
-4
-7
-1
-1
-7
-1
-1
-3
-1
-1
-1
-1
-3
-1
-1
-2
-1
-4553
-1
-1
-1
-1
-1
-1
-1
-1
-1
-1
-3
-1
-1
-5
-1
-5
-1
-1
-1
-1
-1
-1
-1
-1
-1
-1
-1
-2
-1
-1
-1
-1
-1
-1
-1
-1
-1
-1
-3
-1
-1
-1
-1
-5
-1
-1
-1
-1
-1
-1
-1
-1
-1
-1
-1
-1
-1
-1
-1
-1
-1
-1
-1
-1
-4
-1
-1
-1
-4
-1
-1
-1
-1
-1
-1
-1
-1
-1
-1
0
1299635 1299786 2262532 2262381 5 5 0
0
1300221 1300338 2262198 2262081 7 7 0
0
1300221 1300338 2264192 2264075 7 7 0
0
1301338 1328231 2257355 2230398 446 446 0
3216
1043
-5872
-1
-1
-1
-1
-1
-1
-1
-1
-1
-1
-1
-1
-1
21
-3
11130
1
1
-824
-1
-1
-1
-1
-1
-1
-1
-1
-1
-1
-1
-1
-1
-1
-1
-1
-1
-1
-1
-1
-1
-1
-1
-1
-1
-1
-1
-1
-1
-1
-1
-1
-1
-1
-1
-1
-1
-1
-1
-1
-1
-1
-1
-1
-1
-1
-44
-1
-1
-1
1300
184
-182
-1
1595
1
-522
-1
-1
-60
-1
-1
0
1328291 1329774 2230249 2228766 16 16 0
0
1329778 1330352 2228434 2227776 143 143 0
-47
24
-40
-1
-4
-1
-1
-12
-1
-3
-1
-14
-7
-5
-1
-1
-1
-1
-1
4
-6
-3
-1
-20
-1
-1
165
1
1
3
-96
-1
-1
-1
-1
-1
-1
-1
-1
-1
-1
-1
-1
-1
-1
-1
-1
-1
-1
-1
-1
-1
-1
-1
-1
-1
-1
-1
-1
-1
-1
-1
-1
-1
-1
-1
-1
-1
-1
-1
-1
-1
-1
-1
-7
-1
-1
-1
-1
-1
-1
-1
-1
-1
-1
-1
-1
-1
-1
-1
-1
-1
-1
-1
-1
-1
0
1330380 1330959 2226359 2225738 66 66 0
-160
-1
-136
-1
-1
-1
-1
-1
-1
-1
-1
-1
-1
-1
-1
-1
-1
-1
-1
-1
-1
-1
-1
-1
-1
-1
-1
-1
-1
-1
-1
-1
-1
-1
-1
-1
-1
-1
-1
-1
-1
-1
30
-5
0
1334624 1341675 2221830 2214731 303 303 0
162
1
-4
-2
-293
-1
-1
-1
-1
-1
-1
-1
-1
-1
-1
-1
400
1211
1
1
1
1
1
1
1
1
1
1
1
1
1
1
1
1
1
1
1
1
1
1
1
1
1
1
3
1
4
1
1
1
1
5
1
1
1
1
1
1
3
1
1
-3030
-1
-1
-1
-1
-1
-1
-1
-1
-1
-1
-1
-1
-1
-1
-1
-1
-1
-1
-1
-1
-1
-1
-1
-1
-1
-1
-3
-1
-1
-1
-1
-1
-1
-1
-3
-1
-1
-1
-1
-1
-1
-1
-1
-1
-1
-1
-1
-1
-1
-1
-1
-1
-1
-1
-1
-1
-1
-1
-1
-1
-1
-1
-1
-1
-1
-1
-3
-1519
-1
-1
-1
-1
-1
-1
-1
-1
-1
-3
-1
-1
0
1341750 1341848 2205989 2205891 1 1 0
0
1341838 1352542 2204803 2194086 117 117 0
-8
-18
-842
4
-2578
-3
1802
1187
1
1
1
1
1
1
-1387
-2677
-1
-4
-1
-1
-1
-1
-1
-1
-3
-1
-1
-3
-1
-1
-1
-1
-1
-3
-1
163
8
7
7
0
1352247 1352501 1363868 1363600 39 39 0
74
-8
-79
-1
-1
-1
-1
-1
-1
-1
-4
-4
-1
-3
-1
-2
-32
38
0
1352659 1357528 2193905 2189036 104 104 0
-3665
52
0
1356318 1356419 2181590 2181488 8 8 0
-98
0
1357530 1357969 2188804 2188365 24 24 0
-272
8
0
1357969 1358253 2188275 2187991 12 12 0
0
1358253 1358849 2187812 2187238 38 38 0
392
1
1
1
1
1
1
1
1
1
1
1
1
1
1
1
1
1
1
1
1
1
0
1367833 1375805 2181365 2173385 186 186 0
195
-4644
-5
-1
-1
-1
-1
-1
-1
-1
-1
186
-502
3
0
1375891 1378713 2173396 2170576 87 87 0
7
497
0
1379506 1379598 2170585 2170493 1 1 0
0
1380507 1383511 2170501 2167501 117 117 0
-144
2285
3
1
1
1
0
1383692 1385692 3500412 3502412 69 69 0
0
1388534 1393005 177412 181883 60 60 0
0
1393015 1394236 188238 189459 87 87 0
961
-3
0
1394229 1395257 866138 867178 60 60 0
-46
-9
-1
-1
-1
-1
-1
-2
-1
-1
-4
-6
0
1399107 1401805 872203 874901 68 68 0
44
-53
-1892
4
0
1401807 1402082 876494 876769 5 5 0
0
1402254 1403960 883162 884868 64 64 0
0
1403996 1407989 885374 889363 70 70 0
1934
114
959
1
0
1409681 1410986 889364 890669 5 5 0
0
1410993 1411197 1363563 1363768 3 3 0
-22
0
1411180 1412588 1363709 1365117 32 32 0
0
1411029 1411339 2194123 2194397 58 58 0
-17
40
29
1
1
1
2
1
1
7
2
4
1
1
1
1
56
1
1
1
1
1
2
1
8
1
1
1
1
1
1
1
1
1
1
1
1
20
0
1412596 1413178 1365280 1365862 19 19 0
67
-11
-1
3
0
1413179 1420222 1366005 1373066 327 327 0
-474
9
1
1380
1
1
1
1
1
1
1
1
1
1
6
1
1
1
1
1
1
1
1
1
1
1
1
2
1
1
1
5
1
1
1
1
1
1
118
723
1
-4193
-1
-1
-1
-1
-1
-1
-1
-1
-1
-7
-1
-1
-2
-1
-1
-1
-1
-1
-3
-4
-1
-1
-4
-1
-1
-1
-1
-1
-1
-3
-1
-4
-1
-6
-1
-3
-1
-1
-4
-1
-1
-1
-1
-1
-1
-1
-1
-1
-1
-1
-1
-1
-1
-1
-1
-2
0
1421892 1426952 1373159 1378219 139 139 0
0
1426974 1430035 1378414 1381475 148 148 0
0
1430143 1436614 1383660 1390132 153 153 0
-4848
0
1437949 1438455 1391723 1392229 20 20 0
0
1438370 1438489 1414756 1414637 13 13 0
0
1439856 1441328 1393593 1395065 72 72 0
0
1441358 1442735 1395198 1396576 64 64 0
-1171
0
1443599 1445240 1398058 1399689 45 45 0
151
1
5
1
1
1
1
1
1
1
0
1443760 1443872 1953938 1954050 10 10 0
0
1443760 1443872 1913248 1913360 9 9 0
0
1445310 1452527 1399854 1407077 95 95 0
-2189
-1
-1
-1
-1
-1
-1
790
23
-17
0
1452564 1457960 1407218 1412563 187 187 0
-1053
-7
-1
-1
-1
-1
-1
-1
-1
-1
1271
1
3
6
1
1
1
5
2
1
1
2
1
1
3
6
1
1
1
1
1
1
1
1
1
1
1
2
1
3
1
1
1
1
1
2
1
1
2
1
1
1
1
6
1
5
1
1
3
1
1
3
1
1
1
1
2
1
1
2
2
0
1457918 1460046 1412739 1414866 126 126 0
-217
5
1
80
-3
6
-5
0
1459856 1459936 1202944 1203024 2 2 0
0
1460155 1462017 1416066 1417929 58 58 0
-232
-1536
7
0
1462567 1462676 1419269 1419379 5 5 0
-91
0
1462676 1471943 1419471 1428742 365 365 0
1084
558
-4389
-1
-1
-1
-1
-1
810
1
1
-354
-1
-1
0
1472347 1479376 1429176 1436206 199 199 0
-238
6
815
1
1
-2201
5
-347
-1
-2995
-278
0
1479375 1485042 1436553 1442207 281 281 0
-3118
25
3
1
4
2
11
1
1
1
1
1
1
15
7
0
1479385 1479550 3062338 3062173 18 18 0
0
1479385 1479550 3474905 3474740 18 18 0
0
1485655 1486257 1442750 1443355 98 98 0
-56
-1
-1
-68
7
0
1486557 1487850 1443673 1444966 111 111 0
86
-4
0
1488010 1492485 1445168 1449671 228 228 0
-91
-1
-1
-126
-1
-2
-1
-1
-1
301
-7
-519
4
2373
-3
260
-610
-1
-1
-1
-1
-1
-1
-1
-1
-1
-1
-1
-1
-1
-1
-1
-1
-1
-1
-1
0
1492508 1492647 1450069 1450208 13 13 0
0
1492647 1502195 1452192 1461675 324 324 0
224
1
1
1
1
-65
368
1
1
1
1
1
1
1
1
1
1
1
1
1
1
1
1
1
1
1
1
4
1
1
1
1
1
2
1
1
1
1
1
1
1
1
1
1
1
1
1
1
1
4
1
1
1
1
1
2
1
1
1
1
1
1
3
1
1
1
1
1
1
1
1
1
1
1
4
4
198
2174
-2267
-1
-1
-1795
3
-1266
-1
-1
-1
-1
-1
-1
-1
0
1492999 1493078 33626 33705 1 1 0
0
1502188 1502330 5231 5373 7 7 0
0
1502336 1502523 3473543 3473730 21 21 0
0
1502524 1502843 3472099 3472418 9 9 0
0
1502524 1502843 3474054 3474373 9 9 0
0
1503646 1503734 6972 7060 3 3 0
0
1503939 1504096 1467431 1467275 13 13 0
62
0
1503939 1505889 9063 11010 173 173 0
-142
280
1
1
4
-13
31
-66
47
0
1504159 1504547 1467510 1467899 16 16 0
-317
0
1504887 1505913 1467900 1468956 96 96 0
348
1
239
1
1
1
1
1
1
1
-160
-1
-1
-1
-1
-1
-1
-1
-1
-1
-1
-1
-1
-1
-1
-1
-1
-1
-1
-1
-1
-1
-1
-1
-1
-1
-1
-1
-2
-1
-3
-1
-2
-1
-1
-1
-1
-1
-1
-1
-1
-1
-1
249
1
1
0
1505982 1512616 1469177 1475811 172 172 0
0
1514175 1514268 3471334 3471427 1 1 0
0
1514175 1514268 3473325 3473418 1 1 0
0
1514239 1542013 1476096 1503904 467 467 0
9
-1964
-7
-1
-1
-1
-1
-1
-1
-1
-1
-1
-1
-1
-1
-1
-1
-1
-1
-1
-1
-1
-1
-1
-1
-1
-1
-1
-1
-1
-1
-1
-1
-1
-1
-1
-1
-1
44
19
15561
1
1
67
799
25
-151
-284
-1
-1
-1
-1
23
-83
-6250
2407
0
1548426 1550274 1530094 1531956 49 49 0
-1526
-1
-1
-1
-1
-1
-1
-1
-1
-1
-1
-1
-1
-1
-1
-1
148
2
0
1557766 1558532 1540555 1541319 16 16 0
36
8
0
1557790 1559666 1173452 1175326 98 98 0
12
8
813
-3
-10
4
478
-6
0
1558562 1558997 3508358 3508793 3 3 0
0
1558693 1559696 1541338 1542341 32 32 0
0
1559842 1559923 1540477 1540558 2 2 0
0
1559985 1560246 1544685 1544968 34 34 0
-149
-1
-1
-1
-1
-1
-1
-1
-1
-1
-1
-1
-1
-1
-1
-1
-1
-1
-1
-1
-1
-1
0
1560128 1560322 136640 136835 26 26 0
125
-7
-48
0
1561452 1566043 1544981 1549582 123 123 0
-1203
-1
-1
45
5
1
-1750
-4
-2
-1
-1
-1
-2
-2
-1
17
-6
-1556
0
1566040 1566595 1551735 1552292 10 10 0
-498
-5
0
1566786 1574803 1553636 1561658 239 239 0
4198
-87
-1
-1
-1
-1
-3
-1
473
-4
1294
203
-23
0
1574902 1575506 3149299 3149903 30 30 0
0
1575499 1576767 3150527 3151794 46 46 0
38
0
1576783 1578905 3151909 3154031 80 80 0
0
1579315 1587561 3154072 3162317 125 125 0
-8149
60
29
0
1587557 1600852 3162712 3176041 252 252 0
-19
-2476
-2985
-1
-1
-1
-1
-1
-1
-1
-1
-1
-1
-1
-1
-1
-588
-1
-1
-1
-1
-1
-1
-1
-1
-1
-1
-1
-1
-1
-1
-1
-1
-1
-49
2916
0
1601188 1606913 3176370 3182094 171 171 0
5494
0
1609405 1621123 3204075 3215832 345 345 0
-119
-163
-1
-1
-1
-1
-1
-1
-1
-1
-1
-1
-1
-1
-1
-1
-1
-1
-1
-1
-1
-1
-1
-1
-1
-13
-1
-1
-1
-1
-1
-1
-2
-1
-1
-1
-1
-2115
1688
-736
-2682
1664
-16
0
1624470 1624708 2895846 2895607 38 38 0
-94
-1
6
15
-71
0
1624603 1624918 3217685 3218002 7 7 0
-52
-1
0
1624992 1629175 3218173 3222419 197 197 0
1325
1
1
1
-1738
-1
-1
-1
-1
-1
-1
-1
-1
-1
-1
-1
-1
-1
-1
-1
-1
-1
-1
-1
-1
-1
-1
-1
-1
-1
-1
-1
-1
-1
-1
-1
-1
-1
-1
-1
-1
-1
-1
-1
-1
-1
-1
-1
-196
-1
-1
-1
-1
-1
-1
-1
-1
-1
-1
-1
-1
-1
-1
-1
-1
-1
-1
-1
-1
-1
-1
-131
67
0
1629168 1629368 3223125 3223325 12 12 0
0
1629602 1632577 3223539 3226516 127 127 0
-1110
8
-1227
-1
0
1633121 1634821 3227042 3228742 55 55 0
0
1634868 1634958 3229934 3230024 3 3 0
0
1635099 1638834 2910394 2906641 126 126 0
8
-159
-1
-1
-1
-1
-1
-1
-1
-1
-1
-1
-1
-68
-1
-1
-1
-1
-1
-1
-1
-1
-1
-1
-1
-1
-1
-1
3458
1
1
1
1
1
1
33
0
1638765 1640973 2902349 2900218 144 144 0
44
1169
1
1
1
1
1
1
1
1
1
1
1
1
1
1
1
1
1
1
1
1
80
1
1
1
1
1
1
1
1
1
1
1
1
1
1
1
1
1
1
1
1
1
1
1
124
-36
-1
564
1
1
1
1
1
1
1
1
1
1
1
1
1
1
1
1
1
1
1
1
1
1
1
1
1
1
1
1
1
2
1
0
1640906 1640988 2895382 2895300 3 3 0
5
-73
0
1640906 1643830 2893845 2890898 91 91 0
-68
-2
-1
-1
-1
-1
-1
-1
-1
-1
-1
-1
-1
-3
-2
-1
-1
-1
-1
-1
-4
-2
-2165
0
1643988 1645519 2890656 2889124 25 25 0
-916
0
1645633 1648292 2888966 2886298 49 49 0
-1741
-2
-1
-1
-1
-1
-840
-21
-1
0
1648925 1658397 2885662 2876042 406 406 0
1345
-12
-1
-5
-1
-1
-1
-1
-1
-1
-1
-1
-1
-1
-1
-1
-1
59
-125
-1
-1
-1
-1
-1
-1
-1
-1
-1
-1
-4
-1
-1
-1
-1
-4
-1
-1
-1
-1
-1
-1
27
1
858
-23
-1
-1
-1
-1
-1
-1
-1
-1
-1
-1
-1
-1
-1
-1
-1
-1
-1
-1
-1
-1
-1
-1
-1
-1
-1
-1
-1
-1
-1
-1
-1
-1
-1
-1
-1
-1
-1
-1
-1
-1
-1
-1
-1
-6
-1
-1
-2700
-1
-1
-1
-1
-1
-1
-1
-1
-1
-1
-3
-10
-1
-3
-1
-1
-1
-1
-1
-1
-1
-1
-1
-1
-3
-1
-1
-1
-1
-2
-1
-1
-1
-3
-1
-2
-4
-2
-1
-1
-6
-1
-1
-1
-1
-1
-1
-1
-1
-1
-1
-1
-1
-1
-1
-2
-1
-1
-1
-1
-1
-1
-1
-1
-1
-122
0
1659915 1663488 2875964 2872366 119 119 0
-182
-1
-1
-1
-1059
-1
-1
-1
-10
-1
-1
-3
-1
-1
-1
-1
-1
-2
-2
-1
-1
-3
-1
-1
-1
-1
-1
-1
-2
-4
-1
-1
-1
-4
-1
-2
-4
-1
-1
-1
-1
-1
1290
1
1
1
1
1
1
1
1
1
1
1
1
1
1
1
1
0
1663547 1665180 2872126 2870495 34 34 0
37
1
0
1665319 1673933 2870275 2861661 166 166 0
-3333
91
1778
-1752
0
1674021 1689901 2858477 2842583 403 403 0
-6307
617
1
1
1
1
1
1
1
1
1
1
-69
-1906
-1
-1
-1937
-1
-1
-1
-1
-1
-1
-1
-1
-1
-1
-1
-1
-1
-1
-1
-1
-1
-1
-1
-1
-1
-1
-1
-1
-1
-1
-1
-1
-1
-1
-1
-1
-1
-1
99
1123
1
1
1
1
1
1
1
1
1
1
1
1
1
1
1
-3066
-50
0
1690974 1692827 2838883 2837029 14 14 0
-177
0
1692827 1694019 2836739 2835547 17 17 0
0
1694141 1702766 2835425 2826800 177 177 0
0
1702838 1704487 2826546 2824897 38 38 0
0
1704478 1706185 2823487 2821780 57 57 0
0
1706423 1713164 2157025 2150285 108 108 0
25
-35
3792
0
1714206 1724235 2149179 2139067 292 292 0
524
-4
-7459
-1
-1
-1
-1
-1
-1
-1
-1
-1
-1
-1
-1
-1
-1
-1
-1
-1
-1
-1
-1
-1
-1
-1
-1
-1
-1
-1
-1
-1
-1
-1
-1
-1
-1
-1
-1
-1
-1
-1
-1
-1
-1
-1
-1
-1
-1
-1
-1
-1
-1
-1
-1
-1
-1
-1
-1
-1
-1
-1
-1
-1
-1
-1
-1
-1
-1
-1
-1
-1
-1
-1
-1
-1
-1
-1
-1
-1
-1
-1
-1
-1
-1
-1
-1
-1
756
1
1222
0
1724235 1724379 833180 833324 15 15 0
0
1724897 1726157 833843 835099 203 203 0
-379
-1
6
1
195
385
1
1
0
1724525 1726157 3405578 3403947 234 234 0
-103
-76
10
-17
3
-112
-3
8
1
-423
-1
6
1
195
212
0
1725877 1726157 1750256 1750536 12 12 0
0
1726192 1727837 2138835 2137185 41 41 0
-365
-11
-1
-1
-1
-1058
14
0
1738310 1742999 2125679 2120912 203 203 0
-1648
-1
-1
-1
-1
-1
-4
-1
-1
-4
-1
-1
-4
-1
-1
-1
-1
-1
-1
-1
-1
-1
-4
-1
-3
-1
-1
-1
-1
-1
-8
-1
-1
-1
-1
-1
-1
-1
-1
-1
-2
-4
-1
-1
-2
-1
-1
-1
-3
-1
-1
-1
-2
-1
-1
-1
-1
-2
-1
-5
-1
-1
-3
-1
-4
-1
-1
-1
-1
-1
-3
-1
-1
-1
-1
-1
-1
-1
2877
-122
0
1743988 1744089 2120851 2120750 6 6 0
0
1744253 1746179 2120714 2118717 116 116 0
-1479
-1
-1
-1
-1
-1
-1
-1
-1
-1
-1
-1
-1
-1
-1
-1
-1
-1
-1
-1
-1
-1
-1
-1
-1
-1
-1
-1
-1
-1
-1
-1
-1
-1
-1
-1
-1
-1
-1
-1
-1
-1
-1
-1
-1
-1
-1
-1
-1
-1
-1
-1
-1
-1
-1
-1
-1
-1
-1
-1
-1
-1
-1
-1
-1
-1
-1
-1
-1
-1
-110
0
1748259 1748394 2114274 2114139 3 3 0
0
1748395 1762087 2111723 2097872 519 519 0
-1268
1520
-264
-16
-1317
-1
-1
-1
-1
-1
-1
-1
-1
-1
-2934
5
-1089
-1
-1
-1
-2
-1
-1
-3
-4
-3
-1
-4
-1
-1
-1
-1
-3
-1
-1
-1
-1
-1
-1
-1
-1
-2
-1
-1
-1
-1
-1
-1
-1
-1
-1
-2
-1
-1
-1
-1
-1
-4
-1
-1
-1
-1
-1
-1
-1
-1
-1
-1
-1
-1
-1
-1
-2
-1
-1
-1
-1
-1257
-1
-1
-1
-1
-1
-1
-1
-1
-1
-1
-1
-1
-1
-1
-1
-1
-1
-1
-1
-1
-1
-1
-1
-1
-1
-1
-1
-1
-4
-1
-1
-1
-1
-1
-1
-1
-1
-1
-1
-1
-1
-1
-1
-4
-1
-1
-1
-1
-6
-1
-1
-1
-1
-1
-1
-1
-1
-1
-1
-1
-1
-1
-1
-6
-1
-1
-1
-1
-1
-4
-1
-1
-1
-1
-1
-1
-1
-1
-1
-1
787
-30
-2284
-1
-1
-1
-31
0
1764470 1764779 2097863 2097487 82 82 0
-203
-1
-1
-3
-1
-1
-1
-1
-1
-1
-1
-1
-1
-1
-1
-1
-1
-1
-1
-1
-1
-1
-1
-1
-1
-1
-1
-1
-1
-1
-3
-1
-1
-1
-1
-1
-1
-1
-1
-1
-1
-1
-1
-1
-1
-1
-1
-1
-1
-3
-1
-1
-1
-1
-3
-1
-1
-1
-1
-1
-1
-4
-1
-5
-1
-1
-86
0
1764600 1764744 2650479 2650335 13 13 0
0
1764600 1764744 2065953 2065809 13 13 0
30
-8
0
1764600 1764744 1363048 1362905 13 13 0
11
19
-8
0
1764830 1767234 2060411 2058008 60 60 0
-18
-1
-4
23
1
1
1
0
1767235 1783230 2057908 2041931 350 350 0
2021
1
1
1
1
1
1
1
1
1
1
1
2
4
1
5
1
1
1
1
1
1
-1584
-1800
-1
-1
0
1787136 1791082 2031732 2027712 237 237 0
1661
-246
-23
-1
-1
-1
-1
-1
-1
-1
-1
-1
-1
-1
-1
-1
-1
-1
-1
-1
-1
-1
-1
-1
-1
-1
-1
-1
-1
-1
-1
-1
-1
-1
-1
-1
-1
-1
-1
-1
-1
-1
-1
-1
-1
-1
-1
-1
-1
-1
-1
-1
-1
-1
-1
-2
-1
-1
-1
-1
-1
-1
-1
-1
-1
-1
-1
-1
-44
-1
-1
-1
-1
-1
-1
-1
0
1788791 1788918 3176186 3176313 21 21 0
46
-4
21
-4
11
-12
0
1792506 1792942 2026218 2025783 10 10 0
335
0
1801286 1812116 2021576 2010748 417 417 0
41
-4
-121
-1
-1
18
1
1
1
-3217
3
-814
3
-15
4
-5104
3
-1314
134
11
0
1812116 1812725 2010657 2010048 8 8 0
0
1812793 1816693 2008378 2004480 112 112 0
1801
1901
0
1816519 1816630 1913079 1913192 17 17 0
-5
-58
0
1816693 1837204 2004319 1983774 378 378 0
37
1
2
-11
-1
-1
-3
-921
56
-85
-1
-1
-1
-1
-1
-1
-4
-1
-7
-1
-1
-1
-1
-1
-1
-1
-1
-1
-1
-1
-1
-1
-1
-1
-1
-1
-1
-1
-1
-2733
-1
-1
50
-4
174
1
1
-7024
-1682
-4396
0
1816763 1816870 2434676 2434569 12 12 0
0
1816765 1816873 1953883 1953775 8 8 0
0
1842570 1852509 1983717 1973669 299 299 0
-2484
-1132
-4415
24
-950
-1
99
-159
-1
-1
-1
-1
-1
-1
-1
-1
-1
-1
-1
-1
-1
-1
-1
-1
-1
-1
-1
-1
-1
-1
-1
-1
-1
-1
-1
-1
-1
-1
-1
-1
-1
-1
-1
-1
-1
-1
-1
-1
-1
-1
-1
-1
-1
-1
-1
-1
-1
-1
-1
-1
-1
-1
-1
-1
-1
-1
-1
-1
-1
-1
-1
-1
-1
-310
-1
-1
-1
-1
-1
-1
-1
-1
-1
-1
-1
-1
-1
-1
-1
-1
-1
-1
-1
-1
-1
-1
-1
-1
-1
-1
-1
-1
-1
-1
-1
-1
-1
-1
-1
-1
-1
-1
-1
0
1856179 1856266 928807 928894 2 2 0
0
1856857 1856958 1969471 1969371 1 1 0
26
0
1858622 1862213 1967820 1964262 132 132 0
5
-77
3052
1
1
1
1
1
1
1
1
1
1
1
1
1
1
1
1
1
1
1
1
1
1
1
1
1
1
1
1
1
1
1
1
1
1
-305
-82
0
1862208 1871982 1964000 1954220 115 115 0
2908
-6686
-1
-1
-1
-1
-1
-1
0
1872051 1875065 1953758 1950695 166 166 0
-1477
-1
-1
-1
-1
-8
-3
-4
-1
-4
-1
-1
-1
-1
-1
-1
-1
-1
-1
-1
-1
-1
-1
-1
-1
-1
-1
-1
-1
-1
-1
-1
-1
-1
-1
-1
-1
-1
-1
-1
-1
-1
-1
-1
-1
-1
-1
-2
-1
0
1876873 1878040 1946731 1945564 49 49 0
0
1878954 1884349 1944766 1939204 338 338 0
-299
-1
-1
-1
-1
-1
-1
-1
-1
-1
-1
-1
-1
-1
-1
-1
-1
-1
-1
-1
-1
-5
-2
-1
-1
-1
-1
-7
-1
-2
-1
-1
-2
-1
-1
-7
-1
-1
-1
-1
-1
-1
-262
-1
-1
-4
-1
-2
-1
-1
-1
-1
-1
-3
-1
-1
-1
-1
-2
-1
-10
-1
-1
-1
-1
-1
-1
-1
-1
-1
-1
-1
-1
-3
-3
-1
-1
-1
-1
-4
-1
-1
-1
-7
-1
-1
-3
-1
-1
-1
-1
-1
-1
-1
-1
-1
-1
-1
-1
-1
-1
-1
-4
-1
-1
-1
-1
-1
-3
-1
-1
-1
-1
-1
-1
-1
-1
-6
-1
-1
-1
-1
-1
-1
-1
-1
-1
-1
-1
-1
-1
-1
603
1
1
1
1
1
1
1
1
1566
-886
-1
-1
-1
-1
-1
-1
-1
-1
-1
-1
-1
-1
-1
-1
-1
-1
-1
-1
-1
-1
-2
-1
-1
-3
-1
-1
-1
-1
-1
-1
-1
-1
-5
-1
-1
-1
-1
-1
-1
-1
-1
-1
-1
-1
0
1884407 1884574 1937674 1937506 13 13 0
-155
0
1894033 1898667 1932130 1927499 123 123 0
-959
-3401
10
130
-5
3
16
1
108
0
1898666 1900467 1926335 1924525 40 40 0
-850
-1
-1
-1
-5
-3
-1
-3
-2
-846
95
0
1900453 1907544 1924092 1917053 279 279 0
1250
1097
1
1
1
5
1
1
1
1
1
1
1
1
1
1
2
1
1
1
1
1
1
1297
3
48
1
1
1
1
1
1
7
1
1
1
1
1
5
1
1
1
1
1
1
1
1
1
1
1
1
1
1
-3326
0
1910192 1913273 1913082 1910001 71 71 0
594
-1870
0
1922021 1922783 3471624 3472386 51 51 0
0
1922019 1922783 3473577 3474341 62 62 0
0
1928647 1936691 1909793 1901831 317 317 0
3408
1
1
1
1
1
1
1
1
1
1
5
1
1
1
2
1
1
1
2
1
1
1
1
1
1
2
1
1
1
4
1
1
1
1
1
1
3
1
1
1
1
1
1
1
1
1
1
1
1
1
1
1
1
1
1
1
1
1
1
1
1
1
1
2
1
1
1
1
1
1
1
1
1
1
1
1
1
3
3
2076
1
-2442
6
0
1936665 1948505 1898029 1886009 427 427 0
5
-23
-1265
-7482
-1
-1
-3
-1
-1
-1
-4
-3
-1
-1
-2
-3
-1
-2
-2
-3
-7
-1
-1
-1
-1
-1
-1
-1
-3
-2
-1
-1
-1
-1
-1
-1
-1
-1
-4
-1
-1
-1
-1
-3
-1
-1
-1
-4
-1
-1
-1
-3
-1
-1
-1
-1
-1
-1
-1
-1
-1
-1
-1
-1
-3
-1
-1
-1
-3
-1
-1
-5
-1
-1
-1
-1
-1
-1
-1
-1
-1
-1
-1
-1
-1
-1
-1
-1
-487
-1
-1
-1
-1
-1
-1
-1
-1
-1
-1
-1
-1
-1
-1
-1
-1
-1
-1
-1
-1
-1
-1
-1
-1
-1
-1
-1
-1
-1
-29
-1
-1
-1
-1
-1
-1
-1
-1
-1
-1
-1
-1
-1
-1
-1
-1
-1
-1
-1
-2
-1
-1
-4
-3
-1
-1
-1
-1
-4
-1
-1
-1
-1
-1
-1
-1
-1
-1
-1
-1
-1
-1
-1
-1
-1
-1
-1
-1
-1
-1
-1
-1
-1
-1
-1
-1
-1
-1
-1
-1
-1
-1
-1
-1
447
0
1948627 1948833 1730525 1730255 72 72 0
-95
-1
-1
-1
-1
-1
-1
-1
-1
-1
-1
-1
-1
-1
-1
-1
-1
-1
-1
-1
-1
-1
-1
-1
-1
-1
-1
-1
-1
-1
-1
-1
-1
-1
-1
-1
-1
-1
-1
-1
-1
-1
-1
-1
-1
-1
-1
-1
-1
-1
-1
-1
-1
-1
-1
-1
-1
-3
-1
-1
-1
-1
-1
-1
0
1948692 1948833 2163341 2163482 9 9 0
0
1949001 1949627 2163711 2164326 47 47 0
461
1
-10
-1
34
1
1
1
1
1
1
2
1
1
1
0
1948927 1949627 1730061 1729364 65 65 0
54
1
1
4
1
1
1
1
1
1
1
1
4
-3
454
-12
-1
-2
-1
-1
-6
-1
-4
-43
-1
-1
11
0
1948881 1949552 1176626 1175952 102 102 0
84
1
1
1
1
1
24
1
1
10
1
1
-467
-5
-1
-1
-1
-1
-2
-1
-10
-3
-4
-1
-1
-4
-1
0
1949233 1949627 3506294 3506677 34 34 0
229
1
-10
-1
34
1
1
1
1
1
1
2
1
1
1
0
1949345 1949627 3030648 3030930 16 16 0
0
1949512 1949627 2371365 2371250 6 6 0
0
1952067 1953612 891603 893148 2 2 0
0
1953710 1956069 893150 895572 162 162 0
-145
-1
4
1
-94
-2
-4
-1
-1
-1
-1
-4
-1
-1
-1
-1
-1
-1
-1
-1
-1
-1
-1
-1
-1
-1
-1
-1
-1
-1
-1
-1
-1
-1
-1
-1
-1
-1
-1
-1
-4
-1
-3
-1
-1
-1
-1
-1
-1
-2
-1
-4
-1
-1
-1
-1
-1
-1
-1
-1
-4
-1
-1
-1
-1
-1
-1
0
1959140 1968908 898730 908586 335 335 0
538
1
2
-24
-1
-1
-1994
-1
-3639
-6
-1
-1
-1
-1
-2
-2
-1
-1
-1
-2
-3
-2
-1
-1
-1
-7
-1
-1
-1
-1
-1
-1
-1
-1
-1
-3
-1
-1
-1
-2
-5
-1
-11
-7
-1
-2
-2
-1
-1
-1
-1
-2
-1
-1
-1
-1
-1
-1
-1
-1
-1
-1
-1
-1
-1
-1
-1
-1
-1
-2
-3
-1
-1
-3
-1
-1
-4
-1
-1
-1
-1
-1
-1
-1
-1
-1
-1
-1
-1
-1
-1
-1
-1
-1
0
1968954 1969386 920303 920722 56 56 0
256
1
21
1
1
1
1
1
2
1
1
1
1
1
1
1
-10
-10
-1
-1
5
0
1969013 1969101 2780732 2780820 0 0 0
0
1973666 1981551 920767 928592 248 248 0
32
-1739
-1
-1
1583
1
1
1
1
1
1
1
1
1
1
1
1
1
1
5
1
1
1
1
1
1
1
1
1
1
1
1
1
2
1
1
1
5
1
3
1
1
1
1
1
1
1
1
1
4
1
1
1
1
1
4
1
1
1
1
1
1
1
1
1
3
9
-17
0
1985450 1985685 951255 951491 20 20 0
-49
0
1985520 1986124 952073 952680 32 32 0
-212
-4
-1
0
1986124 1986505 952858 953239 9 9 0
0
1986512 2000015 963017 976506 222 222 0
102
1
3251
-1046
2635
1
1
1
1
1
1
1
1
1
1
1
1224
1
-4906
40
-42
-1
0
2000672 2007979 976498 983827 141 141 0
125
1
1
1
-51
2475
1
1
-1076
-1
-1
-1
-1
-1
-1
-1
-1
-1
-1
-1
-1
-1
-1
-1
-1
-1
-1
-1
-1
-1
-1
-1
-2
-274
-1
66
-1876
-5
35
-10
0
2008177 2016546 983823 992303 272 272 0
27
1467
24
-4
-2
-4
-3
-1
-1
-1
-1
-2
-16
-7
-1
-8
-1
-2
-1
-13
-1
-1
-1
-1
-3
-1
-1998
-1
-1
-1
-1
-1
-1
-1
-1
-5
-1
-1
-1
-1
-1
-1
-1
-1
-1
-1
-1
-1
-1
-1
-1
-1
-1
-1
-1
-1
-1
-1
-1
-1
-1
-1
-1
-1
-1
-6
-1
-1
-1
-1
-1
-1
-1
-1
-1
-1
-1
-1
-1
-1
-1
-1
-1
-1
-1
-3
-1
-1
-7
-1
-1
-1
-1
-1
-4
-1
-3
-4
-1
-1
-5
-1
-2
-5
-1
-1
-1
-4649
-1
-38
-1
-1
-1
-1
-1
-1
-1
0
2016422 2016556 993911 994053 12 12 0
-32
-1
-1
-1
-1
-1
-1
-1
0
2016571 2016688 996025 996142 6 6 0
0
2033314 2049762 998619 1015058 321 321 0
8173
7
1
1
4
1
1
6
1
9
2
1
1
1
3
7
2569
1
1
1
1
1
-1778
-245
-1
-1
-1
-1
-3
-1
-1
-1
-2
-1
-1636
-66
1925
0
2049976 2050579 393141 393760 87 87 0
-372
-1
-1
-1
-1
-1
-48
-1
-96
-1
-1
-1
-1
-1
-1
-1
-1
84
0
2050781 2051765 396403 397388 22 22 0
-292
0
2051813 2052099 3485308 3485022 3 3 0
0
2052022 2052102 1461697 1461777 2 2 0
0
2052096 2058409 397374 403642 296 296 0
-5
4368
5
3
3
5
18
1
1
1
1
1
1
1
1
1
1
1
1
1
1
1
1
1
1
1
1
1
1
1
1
3
8
1
1
1
1
1
1
1
1
1
1
1
2
1
776
1
-5
-3
81
-11
-803
6
171
0
2058293 2059278 1027558 1028536 45 45 0
38
115
3
1
1
1
1
0
2059317 2060860 1028724 1030297 57 57 0
-1324
-1
-1
-1
-1
-1
-1
-1
-1
-1
-1
-1
-1
-1
-1
-1
-1
-1
-1
-1
-1
-1
-1
-1
-1
-1
-1
-1
-1
-1
207
-6
0
2060995 2061232 1030313 1030550 16 16 0
0
2061255 2064331 1030774 1033851 103 103 0
2817
-248
-9
0
2064328 2064420 1043028 1043120 1 1 0
0
2065521 2071247 1043120 1048904 160 160 0
-1258
-1
-2
-4
-4
-1
-5
-1
-1
-1
-1
-1
-1
-12
-1
-1
-1
-4
-1
-1
-1905
-1
-1
-3
-1
-1
-24
-1
-1
-1
-1
-1
-3
-3
-8
-1
-1
-1
-1
-1
-1
-1
-1
-9
-1
-1
-1
-1
-1
-1
-1
-1
-7
3
-24
-1
-4
-1
-1
-1
-1
1361
0
2071242 2082126 1048988 1059869 278 278 0
3660
-1922
954
1
3961
334
-5
0
2082706 2085848 1062379 1065603 183 183 0
946
1
1
1
1
1
1
1
-791
-1
-1
-1
-1
-1
-1
-1
-1
-1
-1
-1
-1
-1
-1
-1
-1
-1
-1
-1
-1
-1
-1
-5
-1
-1
-1
-1
-1
-1
-1
-1
-1
-1
-1
-1
-1
-1
-1
-1
-1
-1
-1
-1
-1
-1
-1
-1
-1
-1
-1
-1
-1
-1
-1
-1
-1
-1
-1
-1
-1
-1
-1
-1
-1
-1
-1
-1
-1
-1
-1
-1
-1
-5
-1
-1
-1
-1
-1
-3
-1
-1
-6
-1
-1
-1
-1
-1
-1
-1
0
2085967 2089204 1065706 1068943 53 53 0
0
2089222 2092976 1069446 1073113 132 132 0
2716
1
1
1
1
1
1
1
1
1
1
1
1
1
1
1
1
1
1
1
1
1
1
1
1
1
1
1
1
1
1
1
1
1
1
1
1
1
1
1
1
1
1
1
1
1
1
1
1
1
1
1
1
1
1
1
5
1
1
1
1
1
1
1
1
1
1
1
1
1
1
1
1
1
1
1
1
1
1
1
1
1
1
1
1
1
1
0
2093080 2095160 1073230 1075310 43 43 0
0
2095307 2097534 1075379 1077606 85 85 0
51
-4
-102
8
0
2097603 2100340 1077764 1080502 38 38 0
-1366
0
2100943 2116078 1081109 1096263 313 313 0
657
1
1
1
1
1
1
1
1
1
1
1
-2157
4463
1
1
1
1
1
1
1651
1
1
1
1
1
1
1
1
1
1
1
1
1
3
1
1
1
1
1
1
-3565
-1
-1
-1
-1
-1
-1
-1
-1
-1
-1
-1
-1
-1
-1
-1
-1
-1
-1
-1
-1
-17
-100
42
-87
-1
-1
-1
-1
-1
-1
-1
-1
-1
20
47
-1427
-1
-5
-1
-1
-3
-1
-133
-1
-1
-1
-1
-1
-1
-1
-1
-1
-1
-1
-1
-1
-1
-1
-1
-1
-1
-1
-1
0
2116245 2120771 1096681 1101210 136 136 0
-25
-93
-7
-12
4263
0
2122108 2122252 1101279 1101422 6 6 0
125
0
2122252 2132999 1115976 1105178 293 293 0
7919
1
-82
-1
-1
-1
-1
-1
-1
-1
-1
-1
-1
-1
-1
-1
-1
-1
-1
-1
-1
-1
-1
-1
-1
-1
-1
-1
-1
-1
-1
-1
-1
-1
-1
-1
-1
-1
-1
-1
-1
-1
-1
-1
-1
-1
-1
-1
-1
-1
-1
-2
-1
-1
-1
-4
-1
-1
-1
-1
-1
-1
-1
-2
-1
-1
-1
-1
83
1
1
1
2
1
1
1
1
1
3
1
1
1
1
1
1
1
2
1
1
1
-182
-1
-667
-1
-1
-1
-1
-1
-1
-582
1067
0
2133000 2134694 1116186 1117886 36 36 0
-762
-1
-1
-1
-1
-1
0
2134811 2141664 1118013 1124826 254 254 0
-5
2582
1
1
1
1
1
1
1
1
1
1
1
1
1
1
1
1
1
1
1
1
1
1
1
1
1
1
1
1
1
1
1
1
1
1
1
1
1
1
1
1
1
1
1
1
1
1
1438
1
1
1
1
1
1
28
-829
-1
-1
-1
-1
-1
-1
-54
-1
-1
-1
-1
-1
-1
-1090
4
0
2141665 2149971 1124948 1133271 188 188 0
-52
-150
-7
-13
-29
27
1
3
1
-993
-1
-1
-1
-1
-1
-1
-3653
-1
-1
-1
-1
-1
-1
-1
-1
-1
-1
-1
3374
1
1
0
2150020 2157335 1133446 1140728 419 419 0
361
1
1
-2887
-145
-2865
-1
-1
-1
-1
-1
-1
-1
-1
-90
-1
-1
-1
-1
-1
-1
-1
-1
-1
-1
-1
51
-25
-1
-1
34
1
25
62
-4
-2
-8
-1
6
-5
-85
-1
-1
-6
-1
-1
-58
-1
-1
7
1
1
46
1
1
1
1
4
1
1
1
1
1
1
1
1
3
1
1
1
4
1
1
1
4
1
4
2
2
1
4
1
1
1
1
1
1
4
4
4
1
1
1
1
1
2
1
-36
3
197
1
1
1
1
1
1
1
1
1
1
1
2
1
1
1
1
-66
0
2157415 2161759 1141123 1145503 135 135 0
-1034
-30
-1
-2
-624
-103
-1
-1
-1
-1
-1
-1
-2
-1
-1
-1
-1
-1
-1
-1
-1
-1
-1
-1
-1
-1
-1
-1
-1
-1086
-1
-1
-1
-2
-1
-132
-17
22
0
2161763 2165661 1145756 1149575 256 256 0
-1076
-35
-1
71
1
1
1
1
1
1
1
1
1
1
1
1
1
1
1
1
1
1
1
1
1
2
1
1
1
1
1
1
1
1
1
1452
1
10
1
1
1
1
1
1
1
1
1
1
1
1
1
1
1
1
1
1
1
1
3
1
2
1
1
1
1
2
-53
-4
-1
-1
-1
-1
-4
-1
-1
-1
60
1
1
1
-8
-18
-24
784
1
1
1
1
1
3
1
1
4
1
1
6
2
1
8
2
2
5
1
1
1
1
1
4
12
4
2
6
1
-138
-2
8
-6
0
2164799 2165354 3044919 3044364 81 81 0
0
2165661 2169113 1149823 1153263 145 145 0
-23
5
1901
1
1
1
2
3
1
12
11
1
1
4
-41
-1
-1
497
1
2
0
2165687 2166003 241932 241616 56 56 0
0
2167677 2167967 2817112 2816822 42 42 0
46
-4
-105
3
0
2167677 2167967 3042011 3041721 42 42 0
43
-7
-105
3
0
2169119 2169635 1153438 1153954 15 15 0
0
2170834 2171486 1172393 1173045 31 31 0
46
-70
-6
89
0
2171441 2171976 1169778 1170312 13 13 0
526
0
2171972 2172069 624349 624447 11 11 0
-39
-1
55
0
2173284 2173491 3376837 3377111 84 84 0
-85
-1
-1
-1
-1
-1
-1
-1
-1
-1
-1
-1
-1
-1
-1
-1
-1
-1
-1
-1
-1
-1
-1
-1
-1
-1
-1
-1
-1
-1
-4
-1
-1
-1
-1
-1
-1
-1
-1
-1
-1
-1
-1
-1
-1
-1
-1
-1
-4
-1
-1
-1
-1
-1
-1
-3
-1
-1
-1
-1
-1
-1
-1
-1
-1
-1
-80
0
2173561 2174875 1175411 1176795 163 163 0
-177
-1
43
-59
-1
6
1
6
-4
-20
-177
-15
-2
-1
-2
-1
-1
-1
-2
-1
-1
-1
-1
-4
-1
-1
-1
-1
-1
-1
-1
-1
-1
-1
-1
-1
-1
-1
-2
-1
-1
-1
-1
-3
-1
-1
-1
-1
-1
-1
-1
-3
-1
-1
-1
-1
-1
-1
-1
-1
-1
-1
-1
-1
-1
-1
-4
-1
-1
-1
-1
-1
-1
-2
-1
-1
-1
-1
-1
-3
-1
-1
-1
-1
-1
-1
-1
-2
-4
-9
-1
-2
-6
-1
-4
561
1
1
1
1
1
1
1
1
1
1
1
2
1
1
1
1
1
-180
0
2174129 2174569 2164163 2163723 47 47 0
0
2174129 2174569 1729547 1729987 51 51 0
0
2174875 2177568 1176898 1179597 83 83 0
-30
-1
-1
-1
-1
-1
-1
-1
-1
798
1
9
-66
8
0
2177608 2178590 1182386 1183368 16 16 0
0
2178641 2187714 1183538 1192671 280 280 0
886
1225
988
1
1
1
1
1
3
1
1
1
1
1
1
2
2
1
1
-61
-1
-933
-41
-1
1395
-58
-1304
-1
-1
-1
-1
-1
-1
-1
-1
-1
-1
-1
-1
-1
-1
-1
-1
-1
-1
-1
-1
-1
-1
-1
-1
-1
-1
-1
-1
-1
-1
-1
-1
-1
-1
-1
-1
-1
-1
-1
-1
-1
-1
-1
-1
-1
-1
-1
-1
-1
-1
-1
-1
-1
-1
-1
-1
-1
-1
-1
-1
-1
-1
-1
-1
-1
-43
-38
-1
-38
-603
-1
-177
-1067
0
2187715 2191502 1192919 1196712 147 147 0
572
669
-94
770
2
1
1
1
1
1
3
1
1
-43
-1
-1
-1
-1
-1
-1
-2
-1
-1
-1
-1
-1
-1
-33
16
-931
-83
-336
0
2191545 2193842 1196697 1198994 41 41 0
0
2193840 2194639 95877 96676 15 15 0
0
2194649 2199572 96803 101795 287 287 0
-630
-1
-1
-1
-1
-1
-1
-1
-1
-1
-1
-1
-1
-1
-1
-1
-1
-1
-1
-1
-1
-1
-1
-5
-8
-2019
6
-36
-1
-1
-1
-1
-1
-1
-1
-1
-1
-1
-1
-1
-1
-1
-5
-1
-1
-1
-3
-1
-1
-1
-1
-1
-1
-1
-1
-1
-1
-1
-1
-1
-1
-2
-1
-2
-4
-1
-5
-1
-2
-1
-3
-1
-2
-1
-3
-4
-3
-1
-1
-3
-1
-1
-1
-3
-1
-1
-1
-1
-1
-1
-1
-4
-1
-1
-1
-1
-1
-1
-1
-1
-1
-3
-1
-1
-1
-1
-1
-3
-1
-1
-1
-1
502
1
1
7
1
1
4
2
1
10
3
3
890
1
1
5
1
1
1
3
1
1
1
-4
5
1
4
1
1
2
12
1
1
1
1
3
1
1
3
1
3
1
5
0
2199696 2219688 101901 121930 399 399 0
-1080
-1
-1
-1
-1
-1
-1
-1
-1
-1
-1
-1
-1
-1
-1
-1
-1
-1
-1
-1
-1
-1
-1
-4
-1
-1
-1
-1
-1
-1
-1
-1
-1
-1
-1
-1
-1
-1
-1
-1
-1
-1
-1
-1
-1
-1
-1
-1
-1
847
-12
-1
-1
-1
-1
-1
-1
-646
-1
-1
-1
-1
-1
-1
-1642
3015
677
1
3
84
-276
-4
-1
1224
1
1
1
1
1
17
1
908
1
1
1
1
1
5
1
1
1
1
1
1
1
1
1
1
1
-1084
-1
0
2221961 2222396 122025 122460 5 5 0
0
2222511 2223013 123830 124332 19 19 0
22
-29
0
2223958 2239329 202534 217975 459 459 0
-75
-1
-46
4024
-28
-32
-122
-1
-3397
-1
-1
-1
-3
-1
-3
-1
-2
-1
-1
-1
-1
-1
-11
-1
-1
-1
-2
-5
-1
-1
-1
-1
-1
-1
-1
-1
-1
-1
-1
-1
-1
-1
-1
-1
-1
-1
-1
-1
-1
-1
-1
-1
-1
-1
-1
-1
-1
-1
-2
-1
-1
-1
502
37
1
1
1
1
1
1
1
1
-4768
-1
-1
-1
-1
-1
-1
-5
-3
-1
-1
-1
-1
-1
-1
-1
-1
-1
-1
-84
0
2239335 2244165 221146 226017 150 150 0
-1015
-1
-1
-1
-1
-1
-1
-1
-1
-1
-1
-1
-1
-1
-1
-1
-1
-1
-1
-1
-1
-1
-1
-1
-1
-1
-1
-1
-1
-1
772
-381
-1
-1
-1
-1
-1
-311
-1
-1
-1
-1
-1
0
2244287 2244677 173528 173138 50 50 0
-301
-1
-3
10
7
3
24
-14
0
2247869 2247983 172055 171941 1 1 0
0
2251573 2260138 171942 163366 221 221 0
1092
771
3152
-21
-1
-1
-1
-1
-1
-1
-30
-1
-1
-1
-1
-1
-1
0
2260135 2263134 151805 148806 92 92 0
0
2268704 2270073 139989 138620 24 24 0
0
2271434 2272082 138619 137971 14 14 0
0
2272083 2272724 137866 137224 11 11 0
-632
0
2272733 2282957 136145 125850 258 258 0
-3833
-1
-1
-1
-1
-1
-1
-1
-1
-1
-1
-1
-1
-1
-1
-1
-1
-1
-1
-1
-1
-1
-1
-1
-1
-1
-1
-1
-1
-1
-1
-1
-1
-1
-1
-1
-3
-1
-1
-1
-1
-5
-1
-1
-2
-4
-1
-3
-1
-1
-2
-1
-1
-1
-1
-1
-5
-1
-1
-1
-1
-1
-1
-1
-1
-4
-1
-1
-1
-1
-6
0
2282964 2283269 865921 865611 16 16 0
-25
-1
-1
-1
-1
-1
-1
-1
-1
84
1
1
1
0
2283338 2284267 865449 864520 6 6 0
0
2284507 2284590 862492 862409 2 2 0
0
2284746 2284989 861901 861658 5 5 0
0
2285039 2301449 857539 841141 402 402 0
-216
-1
-1
-1
-1
-1
-3
-1
-1
-1
-1
-1
-172
-1
-5638
-1
-1
-3
-7
-1
-1
-1484
3649
1
1
1
6
1
1
1
1
1
1
1
1
1
1
1
1
1
1
2
1
1
2
1
1
1
1
1
1
1
1
1
1
1
1
-3488
0
2301449 2306710 840360 835100 108 108 0
3896
0
2306711 2309482 833180 830408 56 56 0
-2671
0
2309832 2313057 829999 826774 105 105 0
-64
9
59
-14
0
2313284 2319727 826450 819968 168 168 0
64
-4
896
-441
-1
-1
-1
-1
-1
-1
-1
-1
-1
-1
-1
-1
-1
-1
-1
-1
-1
-1
-1
-1
-1
-1
-2
-1
-1
-1
-1
-1
-1
-155
-1
-1
-1
-1
-1
-2077
-1
-1
-1
0
2319715 2321695 819858 817884 69 69 0
709
1
1
1
1
1
1
-1257
0
2325210 2326891 817362 815679 69 69 0
-1637
-35
0
2330360 2330627 2066170 2066437 5 5 0
0
2330628 2338311 2066771 2074460 173 173 0
-1112
2250
1
1
1
1
1
2
1
1
1
1
1
1
1
5
1
-379
869
-2673
-1
-1
-1
-1
-1
-1
-1
-3
-1
-1
-1
-1
-1
-1
-1
-1
-1
-1
-1
-1
0
2343127 2345692 2074459 2076988 76 76 0
1461
1
1
1
1
1
1
1
1
1
1
1
1
1
1
1
1
1
1
1
1
1
1
1
1
1
1
1
1
1
1
1
1
1
1
3
1
1
-1055
-3
0
2347646 2348356 2087572 2086861 16 16 0
-178
0
2349469 2349854 2086608 2086223 12 12 0
0
2350943 2352164 2080619 2079402 101 101 0
221
7
1
1
1
1
-24
-1
0
2354109 2354694 2086121 2085535 15 15 0
-348
0
2354078 2355238 2084387 2083228 42 42 0
352
-27
727
0
2354345 2354579 2079310 2079076 6 6 0
85
-27
0
2355553 2355731 1806425 1806251 8 8 0
62
6
47
1
0
2355723 2355847 2276498 2276375 5 5 0
118
0
2355728 2355847 1828754 1828636 4 4 0
113
0
2355731 2355850 998520 998401 4 4 0
0
2355729 2355847 3399786 3399669 3 3 0
112
0
2355738 2355847 3363790 3363898 1 1 0
103
0
2355727 2355850 2300195 2300073 12 12 0
5
0
2355847 2355939 1827646 1827554 1 1 0
0
2355847 2355939 997416 997324 1 1 0
0
2355847 2355939 3398680 3398588 1 1 0
0
2355847 2355939 2035412 2035320 1 1 0
0
2356654 2356777 1462331 1462454 3 3 0
0
2356774 2356882 2518209 2518101 4 4 0
0
2358396 2358536 2517933 2517792 6 6 0
-13
0
2358536 2360617 1462455 1464536 41 41 0
0
2360626 2360827 1806095 1805894 5 5 0
0
2368548 2369561 1805899 1804886 23 23 0
0
2378400 2378892 2280646 2280148 25 25 0
-422
-1
-1
-1
-1
-2
-3
-9
-1
25
1
15
0
2379076 2380246 2077219 2078388 20 20 0
1101
0
2380477 2380594 2080685 2080802 2 2 0
0
2380681 2380763 2086222 2086304 0 0 0
0
2380847 2382164 1831687 1833003 20 20 0
37
0
2383653 2383858 2089429 2089632 39 39 0
-93
-12
-4
-1
-14
-1
-4
3
3
-4
-1
11
1
1
1
1
1
2
6
1
0
2383507 2383761 3413758 3413991 37 37 0
122
5
1
1
1
1
1
1
1
1
1
1
1
1
1
1
1
1
3
1
1
0
2383653 2383809 2424483 2424639 24 24 0
-29
56
0
2383652 2383809 2585568 2585411 15 15 0
-30
56
0
2383737 2383875 2089661 2089798 7 7 0
50
0
2384013 2384704 3499480 3498746 160 160 0
220
1
4
14
4
3
5
6
1
1
1
1
1
1
2
8
1
7
1
5
1
1
7
14
1
1
1
1
1
1
1
1
-88
-49
-1
-1
-1
-1
-1
-1
-1
-1
-1
-1
-1
-1
-4
-1
-4
-1
-1
-1
-1
-1
-1
-1
-1
-1
-5
-1
-2
-1
-3
-5
-1
-2
-1
-3
-8
-1
-1
-2
-1
-8
-1
-1
-1
-1
-1
-1
-3
-1
-1
-5
-1
-1
-1
-1
-7
-1
-1
-1
-1
-1
-1
-1
-1
-1
-5
-3
-1
-1
-5
-1
-1
58
-14
-10
-2
0
2384065 2384329 1359389 1359125 11 11 0
0
2384470 2384698 3497708 3497480 23 23 0
41
12
60
-21
-2
-55
0
2385683 2385865 3312018 3312203 13 13 0
-105
-2
-36
-1
-1
9
1
1
-10
0
2385724 2385871 2089572 2089422 15 15 0
-61
-6
-4
-32
-1
-1
9
1
1
0
2385724 2385864 1358989 1358849 4 4 0
0
2386666 2386760 3407921 3407828 4 4 0
75
0
2390382 2390501 3498732 3498612 5 5 0
-66
0
2390381 2390520 3311053 3311192 8 8 0
0
2391402 2391543 3497598 3497458 11 11 0
68
0
2391413 2391506 2424572 2424480 3 3 0
68
0
2391413 2391503 2585478 2585567 4 4 0
69
0
2391855 2392788 3497455 3496521 21 21 0
-6
0
2391907 2392595 2421866 2421177 44 44 0
-117
0
2392474 2392784 3499673 3499363 29 29 0
0
2392586 2392784 2922226 2922424 21 21 0
0
2392789 2396725 92625 88773 176 176 0
-71
-1
-1
-1
2684
4
1
1
1
1
1
1
1
1
2
4
3
1
1
1
1
2
4
1
1
1
1
3
1
1
1
1
1
1
1
1
4
1
1
1
1
1
1
1
1
1
1
2
3
1
1
2
4
1
1
2
4
1
1
1
1
4
6
1
1
1
4
1
1
1
1
1
1
1
1
1
1
1
1
1
1
1
1
1
1
1
1
1
1
1
1
1
0
2396831 2397501 88667 87997 37 37 0
0
2397502 2406668 55960 46791 197 197 0
1837
-2245
-12
-62
-678
-1
2098
-5
173
-4
276
0
2406676 2407405 42540 41811 10 10 0
0
2407399 2433694 40795 14438 491 491 0
-745
-1
-1
-1
-179
-1
-1
-1
-1
-1
-1
-1
-1
-1
-1
-1
-1
-1
-1
-1
-1
-1
-1
-1
-1
-2
-109
-1
-799
-22
-5342
-3395
-17
-1
-1
-1
-1
-1
-1
-3
-1
-1
-1
-1
-7
-1
-1
-1
-1
-1
-1
-1
-1
-1
-1
-1
-1
-1
-4
-2842
-3
-2919
0
2414459 2414538 1452619 1452540 1 1 0
0
2433718 2436671 14137 11187 64 64 0
1150
1
1
1
1
1
1
1
1
-126
-1
-1
-1
-1
-21
0
2437070 2437786 1565291 1566007 24 24 0
0
2437787 2439153 1566167 1567533 32 32 0
0
2439178 2441519 1567699 1570040 36 36 0
0
2441520 2453983 1570263 1582726 310 310 0
5531
-4264
25
-1179
-29
157
0
2453998 2455607 1582899 1584506 55 55 0
707
23
0
2455608 2459214 1584756 1588365 82 82 0
-32
-1
2629
-56
-4
0
2458991 2459218 3150418 3150191 17 17 0
0
2458992 2459227 1916823 1917058 4 4 0
0
2458991 2459240 1149822 1149573 20 20 0
0
2458994 2459179 1096510 1096325 20 20 0
0
2458991 2459238 437912 438159 21 21 0
-112
5
0
2458991 2459220 1145504 1145733 23 23 0
0
2458994 2459215 3055843 3056064 8 8 0
0
2458988 2459238 1354386 1354636 25 25 0
-115
5
0
2458989 2459240 482479 482730 22 22 0
0
2458989 2459240 457545 457794 15 15 0
129
1
0
2458988 2459233 1350901 1350656 22 22 0
0
2459011 2459221 2004284 2004494 19 19 0
0
2458991 2459240 2739416 2739665 23 23 0
-112
5
0
2458995 2459240 1600801 1601046 22 22 0
0
2459031 2459215 2927758 2927574 36 36 0
34
1
11
-5
-1
-1
-1
25
1
-18
-1
41
0
2459034 2459214 1307694 1307874 37 37 0
-31
8
-5
30
1
-17
-1
42
0
2459034 2459197 1917028 1916865 38 38 0
-31
42
1
-13
-4
43
0
2459014 2459227 2927572 2927785 19 19 0
0
2459034 2459214 2988966 2989146 37 37 0
-30
-7
7
30
1
-18
-1
41
0
2459034 2459218 490041 490227 17 17 0
-75
-2
0
2459034 2459197 3150212 3150375 39 39 0
-30
-7
4
33
1
-12
-1
47
0
2459034 2459197 353047 353210 37 37 0
31
1
11
-5
-1
-1
-1
25
1
-13
-4
43
0
2459034 2459214 490206 490024 39 39 0
31
1
11
-5
-1
-1
-1
25
1
-13
-1
-1
-1
45
0
2459034 2459197 482687 482524 34 34 0
-31
-6
4
33
1
-13
-6
25
-3
14
0
2459034 2459147 457751 457639 23 23 0
-31
-6
4
-32
14
1
3
0
2459034 2459102 3470727 3470795 2 2 0
0
2459034 2459218 3491577 3491761 10 10 0
0
2459034 2459149 3495437 3495551 22 22 0
31
1
11
-5
-1
-1
-1
25
1
10
-7
0
2459034 2459104 96721 96791 2 2 0
0
2459034 2459220 2688876 2688690 12 12 0
0
2459034 2459240 14214 14420 6 6 0
0
2459034 2459214 3491740 3491560 35 35 0
31
2
10
-5
-1
-1
-1
25
1
-13
-6
41
0
2459034 2459143 3488410 3488302 3 3 0
99
0
2459034 2459221 8473 8660 13 13 0
-71
6
0
2459014 2459197 3056066 3055883 42 42 0
51
1
11
-5
-1
-1
-1
25
1
-13
-4
43
0
2459034 2459214 14377 14197 36 36 0
-31
-6
6
31
1
-13
-4
43
0
2459034 2459214 8636 8456 35 35 0
31
2
10
-5
-1
-1
-1
25
1
-12
-6
42
0
2458991 2459197 1149573 1149779 49 49 0
-18
8
49
1
11
-5
-1
-1
-1
25
1
-13
-1
-32
-1
-2
7
1
1
5
0
2459034 2459214 1584709 1584529 36 36 0
31
1
11
-5
-1
-1
-1
25
1
-10
-7
43
0
2459034 2459197 1588348 1588185 36 36 0
-31
42
1
-13
-4
43
0
2459022 2459197 2004482 2004307 42 42 0
43
1
11
-5
-1
-1
-1
25
1
-13
-1
46
0
2459037 2459241 1476081 1475877 24 24 0
-66
5
4
-6
0
2459034 2459189 2984291 2984136 38 38 0
-32
-1
8
33
1
-17
-1
42
0
2458988 2459197 438164 437955 52 52 0
-21
8
49
1
11
-5
-1
-1
-1
25
1
-20
-3
37
0
2459031 2459197 1354598 1354432 38 38 0
34
1
11
-5
-1
-1
-1
25
1
-20
-3
37
0
2459034 2459197 1350692 1350855 39 39 0
31
1
11
-5
-1
-1
-1
25
1
-12
-1
-33
-1
-2
7
1
1
5
0
2459034 2459197 1601003 1600840 39 39 0
31
1
11
-5
-1
-1
-1
25
1
-12
-1
-33
-1
-2
7
1
1
5
0
2459034 2459209 464468 464293 42 42 0
-31
-8
-1
-1
4
1
6
24
1
-17
-1
42
0
2459034 2459214 2688713 2688893 36 36 0
31
2
10
-5
-1
-1
-1
25
1
-13
-6
41
0
2458999 2459220 464271 464491 26 26 0
18
0
2459042 2459218 2984136 2984312 16 16 0
0
2459034 2459238 1475921 1476124 47 47 0
31
2
10
-5
-1
-1
-1
25
-15
34
64
0
2459034 2459240 2989129 2988923 16 16 0
0
2459034 2459227 1584546 1584739 13 13 0
0
2458995 2459218 353249 353026 16 16 0
0
2459034 2459228 1030559 1030752 38 38 0
-41
-1
32
1
8
36
-4
0
2459056 2459218 3495576 3495416 15 15 0
-49
6
4
3
0
2459034 2459218 1030721 1030538 34 34 0
-34
4
-11
25
1
-4
7
1
31
-16
-1
0
2459083 2459214 826559 826689 23 23 0
23
9
-4
-1
31
0
2459034 2459220 1307857 1307671 19 19 0
0
2459035 2459216 1645254 1645071 37 37 0
-31
-1
-1
8
33
1
-10
-7
29
1
1
-6
-11
-1
0
2459034 2459233 826672 826470 41 41 0
-31
6
-35
11
37
-9
-6
-1
-1
0
2459034 2459214 2872157 2872327 34 34 0
-30
-5
3
36
1
1
1
1
1
1
1
1
1
2
1
-33
-6
10
0
2459034 2459214 2826721 2826552 31 31 0
72
1
6
1
1
1
2
1
3
1
1
0
2459125 2459214 96792 96704 13 13 0
29
0
2459125 2459214 3488339 3488427 12 12 0
40
0
2459125 2459218 381552 381459 5 5 0
0
2459317 2459466 2884409 2884261 3 3 0
44
0
2459857 2461320 3043461 3044919 132 132 0
602
3
1
10
1
211
-6
-17
-1
6
3
-6
-1
-1
16
1
1
8
1
1
1
-11
-7
-1
-1
0
2459857 2461546 2818562 2820220 174 174 0
555
1
1
1
1
5
3
5
1
1
1
1
1
1
1
1
1
1
1
1
1
12
1
4
1
2
1
1
4
1
1
3
1
211
-6
-17
-1
6
3
-773
-19
0
2460777 2461447 1149284 1148614 97 97 0
0
2461231 2461508 1728733 1728456 18 18 0
0
2461541 2461663 1885859 1885736 12 12 0
-35
-3
64
0
2461697 2483824 1884577 1862504 662 662 0
22
331
1
2
4
3
1
-2336
18
77
26
-5
91
1
1
1
1
1
1
1
1
1
1
1
1
936
1
1
654
5
1
1
1
1
1
1
1
1
1
1
1
1
1
1
1
1
1
1
1
1
1
1
1
1
1
1
1
1
1
1
1
1
1
1
1
1
1
1
1
1
1
1
1
1
1
1
1
1
1
1
1
1
1
1
1
1
2
1
1
1
1
1
2
1
1
1
-1305
-1957
-16
-1
-1
-1
-1
-1
-1
-1
-1
-1
-1
-1
-1
-1
-1
-1
-1
-1
-1
-1
-1
-1
-1
-1
-1
-1
-1
-1
-1
-1
-1
-1
-1
-1
20
-2443
-1354
-5713
0
2466205 2466280 3323493 3323568 1 1 0
0
2483818 2499696 1862366 1846533 335 335 0
-2413
-591
-1
-1
1924
1
1
1
1
1
1
1
1
1
1
1
1
1
1238
1
1
1
1
1
1
1
1
1
1
1
1
1
-1520
-1104
40
1
1
1
1
1
1
1
1
1
1
1
1
1
1
1
1
1
1
1
1
1
1
1
1
1
1
-19
-6900
-14
-58
0
2503452 2510740 815596 808275 304 304 0
-1341
50
1
1
1
1
1
1
1
7
1
1
2
1
1
1
1
1
1
8
1
1
1
1
5
1
1
1
1
1
1
1
3
1
1
1
1
1
1
-612
-3
-1
-1
-12
-6
-1
-1
-1
-1
-1
-5
-1
-1
-1
-1
-6
-1
-1
-1
-1
-1
-1
-7
-2
-1
-1
-1
-1
-2
-1
-2
-5
-1
-1
-1
-1
-1
-2
-9
-3
-1
-1
-1
-1
-1
-1
-1
-1
-1
-1
-1
-1
-1
-1
-1
-2
-4
-1
-2
-4
-3
-1
-1
-1
-1671
-1
-4
-1
-1
-12
-65
-1
9
-921
165
69
1
0
2510817 2518797 807822 799845 280 280 0
2422
1
12
1
-2683
3
915
-3
-1940
0
2524047 2524369 3232230 3231908 5 5 0
0
2524047 2524266 2911732 2911951 5 5 0
0
2524047 2524369 3366226 3365904 6 6 0
0
2524045 2524369 3391249 3391573 6 6 0
0
2524258 2524369 2913558 2913669 1 1 0
0
2524376 2532362 791280 783246 215 215 0
1966
1
3
3
1
10
3
2
1
9
1
1
-3435
-1
-1
-1
-1
-1
-1
-1
-1
-1
-1
-1
-1
-1
-1
-1
-1
-1
-1
-1
-1
-1
-1
-1
-1
-1
-1
-1
-1
-1
-1
-1
-1
-1
-1
-1
-1
-1
-1
-1
-1
-1
-1
-1
-1
-1
-1
-1
-1
-1
-1
-1
-1
-1
-1
-1
-1
-1
-1
-1
-1
52
0
2532382 2542770 783085 772612 337 337 0
5
-1076
-1
-1
-1
-1
-1
-1
-1
-1
-1
-1
-1
-1
-1
-1
-1
-4
-1
-19
-1
-1
-1
-1
-1
-1
-1
-1
-1
-1
-1
-1
-1
-1
-1
-1
-1
-1
-1
-1
-1
-1
-1
-1
-1
-1
-1
-1
-1
-1
-1
-6
-1
-1
-1
-1
-1
-1
-1
-1
-1
-1
-1
-1
-1
-1
-1
-1
-1
-1
-1
-1
-1
-4
-1
-10
-2310
-1
-1
-1
-8
-637
-1
-1
-1
-1
-1
-1
-1
-27
23
2
1
2
1
1
1
1
3
1
1
6
1
3
1
3
4
20
8
5
1
1
1
1
2
3
3548
-1286
-1
-3
-1
-3
-5
-12
-5
-1
-1
-3
-1
9
8
1
-7
-16
-1
-5
-1
-1
-1
-1
-14
-1
-1
-1
-1
-2
-1
0
2542763 2545967 92643 95850 76 76 0
-5
1657
1
1
1
1
5
346
-1154
-1
-1
-1
-1
-1
-1
-1
-32
0
2545966 2547067 1199130 1200233 17 17 0
-5
-9
0
2547205 2548366 1200245 1201384 92 92 0
-802
-7
-31
-11
-4
-1
-1
3
23
-5
-4
-1
-1
33
1
30
1
1
1
1
1
1
1
1
1
1
1
1
1
1
1
1
1
1
1
1
1
1
1
1
23
1
1
1
1
1
1
-32
-25
-104
0
2548487 2552430 1201517 1205546 168 168 0
1384
-64
-1
-1
-1
-1
-1
-1
-1
-1
-1
-1
-1
-1
-1
-1
-1
-1
-1
-1
-1
-1
-1
-1
-1
-1
-1
-1
-1
-1
-1
-1
-1
-1
-1
-1
-1
-1
-1
-1
-1
-1
-1
-1
-1
-49
-1
-1
-1
-1
-1
-1
-1
-1
-1
-1
-1
-1
-1
-1
-1
-1
-1
-1
-1
-1
-1
46
-69
-1
-1
-1
-1
-1
-1
-1
-1
-1
-1
-1
-1
-1
-1
-1
-1
-3
-1
-1
174
-742
-1
-28
0
2552521 2573194 1205665 1226363 367 367 0
947
2875
-5
-1
-1
-1
-1
-1
-1
-1
-1
-1
-1
-1
-1
-3
-1
-2
-1
-1
-1189
51
165
-26
-122
-1
-1
3621
1
-1746
3127
1
2034
1
1
1
1
1
1
2858
-943
-1
-1
-1
-1
-1
-1
-1
-1
-1
-1
-1
-1
-1
-1
-1
65
-757
-30
59
-41
0
2573195 2588590 1226503 1241981 305 305 0
-4305
-1
-1
-1
-1
-1
-1
-1
-1
-1
-1
-1
-1
-1
-1
-1
-1
-1
-1
-1
-1
-1
-1
-3649
-2653
-1
-1
-1
-1
-1
-1
-1
-1
-1
-1
-1
-1
-1
-1
-1
-1
-1
-1
-1
-1
-1
-1
-1
-1
-1
-1
-1
-1
-7
-1
-1
-1
-1
-1
-1
-1
-1
-1
-1
-1
-1
-1
-1
-1
-1
-1
-1
-1
-1
-1
-1
-3
-1
-1
-1
-2
-1
-1382
13
-3
0
2588591 2590266 1362880 1361197 34 34 0
-100
-4
-5
-2
-1
-1
-2
-1
0
2588591 2588853 2650310 2650048 2 2 0
0
2588591 2589301 2097484 2096774 12 12 0
406
-40
0
2588591 2589513 2263465 2262535 27 27 0
-100
-4
-5
-2
-1
-1
-2
-1
0
2588591 2589948 2261471 2260106 32 32 0
-100
-4
-5
-2
-1
-1
-2
-1
0
2588591 2590095 3140018 3141525 176 176 0
-100
-1
-1
-1
-1
-1
-1
-1
-1
-1
-1
-1
-1
-1
-1
-1
-1
-1
-1
-1
-1
-4
-1
-1
-1
-1
-1
-1
-1
-1
-1
-1
-1
-1
-1
-1
-1
-1
-1
-1
-1
-3
-1
-1
-1
-1
-1
-1
-1
-7
-1
-1
-1
-1
-1
-1
-1
-1
-1
-1
-4
-1
-1
-3
-1
-1
-3
-1
-1
-1
-1
-1
-4
-1
-1
-1
-1
-1
-7
-1
-1
-1
-1
-1
585
1
1
1
1
1
1
1
1
1
1
1
1
1
5
1
1
1
1
1
1
1
1
1
1
6
1
1
1
1
1
1
1
1
1
1
1
1
1
1
1
1
1
1
1
1
1
1
1
1
1
1
1
1
1
5
1
6
1
1
1
1
1
1
1
1
1
1
1
1
1
1
1
1
1
1
1
1
1
1
1
0
2588591 2590266 2065784 2064100 40 40 0
-8
-93
-1
-1
-10
-11
-1
-1
-1
0
2589467 2590266 2260012 2259215 5 5 0
144
98
0
2589594 2590078 3507874 3508357 3 3 0
456
0
2589734 2590266 1359982 1359450 14 14 0
0
2590265 2591252 174690 173704 19 19 0
974
0
2590266 2591759 3305693 3304201 37 37 0
238
-3
1189
0
2590266 2590480 2353650 2353439 33 33 0
-22
10
1
77
11
1
8
-5
-2
0
2590266 2590477 2035982 2035772 14 14 0
111
0
2590265 2591863 177412 175814 27 27 0
0
2590265 2590470 3432563 3432357 11 11 0
-187
0
2590265 2590477 2300192 2299982 21 21 0
130
4
0
2591633 2591863 3503847 3503617 4 4 0
0
2591688 2591863 3310834 3310659 2 2 0
0
2591864 2592455 1360573 1359982 4 4 0
0
2591864 2592476 2096213 2095601 32 32 0
-26
3
69
-3
0
2591864 2594664 1800800 1797957 73 73 0
-2634
-3
-1
-1
-1
-1
-1
-1
-1
-1
-2
-1
-1
-2
-2
-1
-1
-1
-5
-1
-5
-1
-1
-1
-3
-1
-1
-1
-1
-1
-1
-1
-1
-1
-1
-2
-4
-1
-1
-1
-2
-1
-1
0
2591864 2594666 2063414 2060582 60 60 0
1937
-3
-694
-1
-2
-1
-1
-2
-1
-1
-3
-1
-1
-3
-1
-1
-1
-1
-1
-1
-2
-1
-1
-1
-1
-8
-1
-1
-1
-4
-1
-2
0
2591864 2592426 2258367 2257804 4 4 0
-550
0
2592014 2592422 3510037 3509630 6 6 0
-10
65
5
0
2592569 2593292 3507873 3507150 7 7 0
0
2592935 2593289 3510807 3510453 9 9 0
0
2593567 2593969 3509627 3509225 6 6 0
233
-5
0
2593604 2594039 3495580 3496015 7 7 0
0
2594270 2594664 3496015 3496439 36 36 0
-227
-1
-2
-1
-1
-2
-1
-1
-3
-1
-1
-3
-1
-1
-1
-1
-1
-1
-2
-1
-1
-1
-1
-5
-1
-1
-11
-1
-1
-1
0
2594294 2594667 2257803 2257395 39 39 0
180
-24
-3
-1
-1
-1
-1
-1
-1
-1
-1
-2
-1
-1
-2
-2
-1
-1
-1
-5
-1
-5
-1
-1
-1
-2
-1
-2
-1
-2
-4
-1
-1
-1
-2
-1
-1
0
2594305 2594667 2805899 2805506 40 40 0
-192
-1
-2
-2
-2
-1
-1
-2
-1
-1
-1
-3
-1
-1
-1
-1
-1
-1
-2
-1
-1
-1
-1
-9
-5
-1
-3
-1
-1
-1
-25
0
2594391 2594664 3454266 3453963 36 36 0
-106
-1
-2
-1
-1
-2
-1
-1
-3
-1
-1
-3
-1
-1
-1
-1
-1
-1
-2
-1
-1
-1
-1
-8
-1
-1
-1
-4
-1
-2
0
2594662 2595961 772541 771233 28 28 0
-5
-614
-1
-1
-2
-7
-6
-1
-1
0
2596006 2596859 890662 891515 2 2 0
0
2596854 2596998 1544049 1543905 6 6 0
0
2597168 2598019 3433763 3434614 7 7 0
0
2598316 2599112 997721 998517 2 2 0
0
2598316 2599112 1827951 1828748 4 4 0
-684
0
2598316 2599112 3364582 3363786 4 4 0
0
2598316 2599112 2299393 2300189 8 8 0
0
2598316 2599112 3398985 3399781 3 3 0
0
2598736 2599112 2035603 2035980 26 26 0
-249
-4
13
0
2598773 2599112 2276150 2276487 4 4 0
74
93
0
2598905 2599112 174478 174687 33 33 0
-80
-4
0
2598905 2599112 3305482 3305691 29 29 0
-80
-4
0
2598905 2599112 2353442 2353648 31 31 0
-78
-3
5
17
-26
4
46
7
-6
0
2599119 2599855 3433755 3433019 8 8 0
0
2599861 2600559 3310658 3309962 11 11 0
277
1
0
2599855 2599990 3432697 3432562 2 2 0
0
2600560 2601123 3485870 3485307 12 12 0
0
2601210 2601701 3295766 3295347 75 75 0
174
1
1
1
1
1
1
1
1
1
1
1
1
1
1
1
1
1
1
1
1
1
1
1
1
1
1
1
4
1
1
1
1
1
1
1
1
1
1
1
1
1
3
1
1
1
1
1
1
1
1
1
1
1
1
1
1
4
1
1
1
1
1
1
1
1
1
1
1
1
1
33
0
2601210 2601709 3392149 3392648 9 9 0
0
2601210 2601701 3231332 3230841 7 7 0
0
2601210 2601701 2914245 2914736 8 8 0
0
2601462 2601701 1898269 1898030 5 5 0
0
2601702 2602175 2767282 2767755 13 13 0
0
2602176 2602587 3162294 3162707 7 7 0
-96
-1
0
2602589 2602959 1363431 1363059 9 9 0
-256
-112
0
2602962 2603331 541413 541783 9 9 0
-327
0
2603332 2603409 1361196 1361119 2 2 0
0
2603332 2603659 2259214 2258886 1 1 0
-12
0
2603659 2603981 3433019 3432697 0 0 0
0
2603982 2604284 2836735 2837037 5 5 0
0
