# Supplementary material for: Expansion of intestinal Prevotella copri correlates with enhanced susceptibility to arthritis
Source: eLife. 2013 Nov 5;2:e01202. doi: 10.7554/eLife.01202 (PMC3816614; doi:10.7554/eLife.01202)
Supplement: Figure 2—source data 1. — DOI: http://dx.doi.org/10.7554/eLife.01202.010 [file elife01202s003.zip › Figure_2/Panel_B/nucmer_out/061B_089B.coords]

/home/sczesa01/synteny_plot/pseudochroms/Subject_061B_FE.pseudochrom.fa /home/sczesa01/synteny_plot/pseudochroms/Subject_089B_FE.pseudochrom.fa
NUCMER
[S1] [E1] | [S2] [E2] | [LEN 1] [LEN 2] | [% IDY] | [TAGS]
=====================================================================================
35 638 | 3784450 3785053 | 604 604 | 100.00 | Subject_061B_FE	Subject_089B_FE
103 637 | 3836640 3837174 | 535 535 | 98.32 | Subject_061B_FE	Subject_089B_FE
639 5728 | 1487363 1492462 | 5090 5100 | 98.35 | Subject_061B_FE	Subject_089B_FE
5729 6960 | 3167137 3168368 | 1232 1232 | 99.76 | Subject_061B_FE	Subject_089B_FE
5965 6768 | 3174509 3173706 | 804 804 | 97.26 | Subject_061B_FE	Subject_089B_FE
6820 6958 | 3173425 3173287 | 139 139 | 99.28 | Subject_061B_FE	Subject_089B_FE
7132 7916 | 3641602 3642386 | 785 785 | 99.11 | Subject_061B_FE	Subject_089B_FE
7134 7915 | 3644738 3645519 | 782 782 | 99.74 | Subject_061B_FE	Subject_089B_FE
7917 8506 | 3796391 3796980 | 590 590 | 99.49 | Subject_061B_FE	Subject_089B_FE
8504 9101 | 2930758 2931355 | 598 598 | 97.16 | Subject_061B_FE	Subject_089B_FE
9625 10111 | 3708130 3708616 | 487 487 | 98.16 | Subject_061B_FE	Subject_089B_FE
21407 22025 | 3778351 3778968 | 619 618 | 98.06 | Subject_061B_FE	Subject_089B_FE
22974 23170 | 1873751 1873947 | 197 197 | 93.47 | Subject_061B_FE	Subject_089B_FE
22974 23306 | 3684946 3684612 | 333 335 | 89.94 | Subject_061B_FE	Subject_089B_FE
22974 23520 | 1013940 1013386 | 547 555 | 91.74 | Subject_061B_FE	Subject_089B_FE
22978 23249 | 2323290 2323563 | 272 274 | 83.93 | Subject_061B_FE	Subject_089B_FE
23077 23283 | 389529 389323 | 207 207 | 89.86 | Subject_061B_FE	Subject_089B_FE
23077 23220 | 806676 806530 | 144 147 | 86.39 | Subject_061B_FE	Subject_089B_FE
24250 24388 | 1909218 1909080 | 139 139 | 98.56 | Subject_061B_FE	Subject_089B_FE
24633 25215 | 3155430 3156013 | 583 584 | 96.75 | Subject_061B_FE	Subject_089B_FE
25214 27296 | 2477666 2479750 | 2083 2085 | 98.85 | Subject_061B_FE	Subject_089B_FE
27335 29232 | 2634543 2636435 | 1898 1893 | 98.68 | Subject_061B_FE	Subject_089B_FE
29230 29911 | 3731843 3732524 | 682 682 | 98.83 | Subject_061B_FE	Subject_089B_FE
29231 29910 | 3732526 3733205 | 680 680 | 98.38 | Subject_061B_FE	Subject_089B_FE
29911 31493 | 2863521 2865103 | 1583 1583 | 99.37 | Subject_061B_FE	Subject_089B_FE
31753 32851 | 3292280 3293379 | 1099 1100 | 98.64 | Subject_061B_FE	Subject_089B_FE
33089 33995 | 3500830 3499924 | 907 907 | 98.68 | Subject_061B_FE	Subject_089B_FE
34186 36198 | 2538893 2540905 | 2013 2013 | 98.86 | Subject_061B_FE	Subject_089B_FE
36199 37418 | 3183065 3181846 | 1220 1220 | 99.84 | Subject_061B_FE	Subject_089B_FE
36200 37416 | 3183067 3184283 | 1217 1217 | 98.03 | Subject_061B_FE	Subject_089B_FE
37418 38657 | 3152286 3151046 | 1240 1241 | 99.27 | Subject_061B_FE	Subject_089B_FE
38658 39460 | 3621744 3620942 | 803 803 | 98.75 | Subject_061B_FE	Subject_089B_FE
38791 40166 | 3034672 3033297 | 1376 1376 | 97.53 | Subject_061B_FE	Subject_089B_FE
38793 39458 | 3740632 3739967 | 666 666 | 98.35 | Subject_061B_FE	Subject_089B_FE
39461 40167 | 3711674 3710968 | 707 707 | 99.43 | Subject_061B_FE	Subject_089B_FE
40167 46766 | 1292663 1286061 | 6600 6603 | 98.83 | Subject_061B_FE	Subject_089B_FE
47650 49286 | 2810407 2808770 | 1637 1638 | 99.08 | Subject_061B_FE	Subject_089B_FE
49288 50601 | 3086989 3088300 | 1314 1312 | 98.10 | Subject_061B_FE	Subject_089B_FE
49287 50606 | 3084355 3085674 | 1320 1320 | 99.70 | Subject_061B_FE	Subject_089B_FE
50604 57578 | 1238626 1245600 | 6975 6975 | 98.48 | Subject_061B_FE	Subject_089B_FE
59270 60635 | 3044264 3042899 | 1366 1366 | 98.90 | Subject_061B_FE	Subject_089B_FE
60635 61721 | 3314144 3313058 | 1087 1087 | 98.90 | Subject_061B_FE	Subject_089B_FE
60638 61722 | 3311972 3313056 | 1085 1085 | 97.79 | Subject_061B_FE	Subject_089B_FE
61723 62490 | 3657925 3658692 | 768 768 | 98.83 | Subject_061B_FE	Subject_089B_FE
62513 65173 | 2214812 2217455 | 2661 2644 | 97.11 | Subject_061B_FE	Subject_089B_FE
62512 63692 | 3232072 3233234 | 1181 1163 | 95.77 | Subject_061B_FE	Subject_089B_FE
65173 66542 | 2546930 2545561 | 1370 1370 | 98.10 | Subject_061B_FE	Subject_089B_FE
65171 65939 | 3650207 3650974 | 769 768 | 97.92 | Subject_061B_FE	Subject_089B_FE
65879 65970 | 2397986 2398076 | 92 91 | 94.57 | Subject_061B_FE	Subject_089B_FE
66828 67202 | 2097581 2097978 | 375 398 | 90.50 | Subject_061B_FE	Subject_089B_FE
66831 67202 | 2202852 2202477 | 372 376 | 93.12 | Subject_061B_FE	Subject_089B_FE
66832 67202 | 2517228 2516854 | 371 375 | 92.04 | Subject_061B_FE	Subject_089B_FE
66835 67202 | 715992 715632 | 368 361 | 89.30 | Subject_061B_FE	Subject_089B_FE
67185 67463 | 2098378 2098656 | 279 279 | 96.77 | Subject_061B_FE	Subject_089B_FE
67185 67365 | 3930275 3930455 | 181 181 | 99.45 | Subject_061B_FE	Subject_089B_FE
67202 67578 | 715215 714838 | 377 378 | 93.40 | Subject_061B_FE	Subject_089B_FE
67202 67664 | 2202060 2201598 | 463 463 | 96.77 | Subject_061B_FE	Subject_089B_FE
67790 70454 | 2196223 2198886 | 2665 2664 | 99.55 | Subject_061B_FE	Subject_089B_FE
68199 68945 | 3492482 3491737 | 747 746 | 98.26 | Subject_061B_FE	Subject_089B_FE
68950 70019 | 3326023 3327092 | 1070 1070 | 97.29 | Subject_061B_FE	Subject_089B_FE
68946 70020 | 3324944 3326018 | 1075 1075 | 97.40 | Subject_061B_FE	Subject_089B_FE
70455 71542 | 3309796 3310884 | 1088 1089 | 98.99 | Subject_061B_FE	Subject_089B_FE
71542 72000 | 3887054 3887512 | 459 459 | 99.13 | Subject_061B_FE	Subject_089B_FE
71543 71999 | 3887973 3888429 | 457 457 | 97.81 | Subject_061B_FE	Subject_089B_FE
72001 73411 | 2994239 2992828 | 1411 1412 | 99.50 | Subject_061B_FE	Subject_089B_FE
75632 76411 | 3624150 3623371 | 780 780 | 98.85 | Subject_061B_FE	Subject_089B_FE
76419 78443 | 2536877 2538902 | 2025 2026 | 97.73 | Subject_061B_FE	Subject_089B_FE
78434 78989 | 3816972 3817527 | 556 556 | 99.82 | Subject_061B_FE	Subject_089B_FE
78441 79515 | 3317402 3318474 | 1075 1073 | 97.40 | Subject_061B_FE	Subject_089B_FE
79505 80297 | 3624961 3625753 | 793 793 | 97.73 | Subject_061B_FE	Subject_089B_FE
80295 84014 | 1815534 1819272 | 3720 3739 | 97.81 | Subject_061B_FE	Subject_089B_FE
84014 85111 | 3280110 3281221 | 1098 1112 | 97.21 | Subject_061B_FE	Subject_089B_FE
84019 87312 | 1939077 1935757 | 3294 3321 | 96.57 | Subject_061B_FE	Subject_089B_FE
85112 88240 | 2009812 2006686 | 3129 3127 | 99.23 | Subject_061B_FE	Subject_089B_FE
85114 87316 | 2419763 2417562 | 2203 2202 | 97.14 | Subject_061B_FE	Subject_089B_FE
88241 89665 | 2988570 2987146 | 1425 1425 | 99.86 | Subject_061B_FE	Subject_089B_FE
89666 91897 | 2404252 2402021 | 2232 2232 | 98.57 | Subject_061B_FE	Subject_089B_FE
92006 92468 | 715101 714637 | 463 465 | 89.83 | Subject_061B_FE	Subject_089B_FE
93181 96805 | 248235 244612 | 3625 3624 | 96.72 | Subject_061B_FE	Subject_089B_FE
93717 94591 | 3541921 3541047 | 875 875 | 97.95 | Subject_061B_FE	Subject_089B_FE
93719 94592 | 3544546 3543673 | 874 874 | 99.20 | Subject_061B_FE	Subject_089B_FE
94946 95439 | 3866634 3866141 | 494 494 | 98.18 | Subject_061B_FE	Subject_089B_FE
94945 96104 | 3239063 3240222 | 1160 1160 | 99.66 | Subject_061B_FE	Subject_089B_FE
95440 96102 | 3742638 3743300 | 663 663 | 97.13 | Subject_061B_FE	Subject_089B_FE
95441 96482 | 3356704 3357746 | 1042 1043 | 97.79 | Subject_061B_FE	Subject_089B_FE
96105 96800 | 3722192 3722887 | 696 696 | 99.71 | Subject_061B_FE	Subject_089B_FE
97082 98865 | 2711829 2710046 | 1784 1784 | 99.33 | Subject_061B_FE	Subject_089B_FE
98865 99431 | 3813064 3812496 | 567 569 | 97.89 | Subject_061B_FE	Subject_089B_FE
98866 101513 | 2209518 2212165 | 2648 2648 | 99.47 | Subject_061B_FE	Subject_089B_FE
101514 102493 | 3434912 3433933 | 980 980 | 98.37 | Subject_061B_FE	Subject_089B_FE
102492 105818 | 1932431 1929103 | 3327 3329 | 99.46 | Subject_061B_FE	Subject_089B_FE
102494 104071 | 2812043 2810407 | 1578 1637 | 94.75 | Subject_061B_FE	Subject_089B_FE
104298 105257 | 3453342 3452382 | 960 961 | 97.71 | Subject_061B_FE	Subject_089B_FE
105261 105758 | 3859646 3860147 | 498 502 | 98.01 | Subject_061B_FE	Subject_089B_FE
105258 106210 | 3461966 3461004 | 953 963 | 96.16 | Subject_061B_FE	Subject_089B_FE
105758 106727 | 3403112 3402101 | 970 1012 | 92.69 | Subject_061B_FE	Subject_089B_FE
106199 106728 | 3848315 3847786 | 530 530 | 97.74 | Subject_061B_FE	Subject_089B_FE
107573 110730 | 1978076 1981289 | 3158 3214 | 96.08 | Subject_061B_FE	Subject_089B_FE
109699 110731 | 3383708 3382675 | 1033 1034 | 99.32 | Subject_061B_FE	Subject_089B_FE
110732 114163 | 1901890 1905320 | 3432 3431 | 98.78 | Subject_061B_FE	Subject_089B_FE
114417 115317 | 3509880 3510778 | 901 899 | 99.11 | Subject_061B_FE	Subject_089B_FE
115318 116012 | 3720102 3720796 | 695 695 | 99.57 | Subject_061B_FE	Subject_089B_FE
116015 118261 | 2390823 2393070 | 2247 2248 | 99.24 | Subject_061B_FE	Subject_089B_FE
118733 119539 | 3615309 3616115 | 807 807 | 96.28 | Subject_061B_FE	Subject_089B_FE
119540 120924 | 3038791 3037420 | 1385 1372 | 98.41 | Subject_061B_FE	Subject_089B_FE
121590 123599 | 2518674 2516649 | 2010 2026 | 97.93 | Subject_061B_FE	Subject_089B_FE
121593 122147 | 2204208 2203654 | 555 555 | 89.73 | Subject_061B_FE	Subject_089B_FE
122375 122948 | 2203615 2203043 | 574 573 | 96.69 | Subject_061B_FE	Subject_089B_FE
122755 122974 | 2382080 2381862 | 220 219 | 90.00 | Subject_061B_FE	Subject_089B_FE
122967 123891 | 716062 715135 | 925 928 | 93.83 | Subject_061B_FE	Subject_089B_FE
123033 123891 | 1794507 1793628 | 859 880 | 92.61 | Subject_061B_FE	Subject_089B_FE
123394 123891 | 2097978 2098475 | 498 498 | 97.19 | Subject_061B_FE	Subject_089B_FE
123035 123891 | 2202851 2201980 | 857 872 | 93.59 | Subject_061B_FE	Subject_089B_FE
123033 124342 | 424548 425841 | 1310 1294 | 92.70 | Subject_061B_FE	Subject_089B_FE
124568 126239 | 2775657 2777328 | 1672 1672 | 96.89 | Subject_061B_FE	Subject_089B_FE
124940 127256 | 2235284 2232968 | 2317 2317 | 99.48 | Subject_061B_FE	Subject_089B_FE
126240 127185 | 3465760 3466705 | 946 946 | 98.20 | Subject_061B_FE	Subject_089B_FE
126241 127182 | 3466706 3467647 | 942 942 | 98.30 | Subject_061B_FE	Subject_089B_FE
127258 127792 | 3839315 3839849 | 535 535 | 99.44 | Subject_061B_FE	Subject_089B_FE
127791 128343 | 3820849 3821401 | 553 553 | 99.64 | Subject_061B_FE	Subject_089B_FE
127792 128340 | 3821401 3821949 | 549 549 | 97.45 | Subject_061B_FE	Subject_089B_FE
128703 130566 | 2653376 2655239 | 1864 1864 | 99.73 | Subject_061B_FE	Subject_089B_FE
130567 132396 | 2686556 2688385 | 1830 1830 | 99.62 | Subject_061B_FE	Subject_089B_FE
132393 134041 | 2798923 2800571 | 1649 1649 | 99.64 | Subject_061B_FE	Subject_089B_FE
132387 134040 | 2797272 2798925 | 1654 1654 | 97.88 | Subject_061B_FE	Subject_089B_FE
134041 139069 | 1497493 1502520 | 5029 5028 | 98.95 | Subject_061B_FE	Subject_089B_FE
138142 139068 | 3474254 3475180 | 927 927 | 99.68 | Subject_061B_FE	Subject_089B_FE
139070 139822 | 3669360 3670112 | 753 753 | 97.88 | Subject_061B_FE	Subject_089B_FE
140145 140608 | 2034411 2033948 | 464 464 | 98.06 | Subject_061B_FE	Subject_089B_FE
140144 140950 | 3618529 3617726 | 807 804 | 97.40 | Subject_061B_FE	Subject_089B_FE
142589 143294 | 2032055 2031364 | 706 692 | 95.48 | Subject_061B_FE	Subject_089B_FE
143296 144185 | 3527793 3528682 | 890 890 | 98.88 | Subject_061B_FE	Subject_089B_FE
144186 145487 | 3104019 3102718 | 1302 1302 | 99.39 | Subject_061B_FE	Subject_089B_FE
144187 145426 | 2592360 2591130 | 1240 1231 | 96.77 | Subject_061B_FE	Subject_089B_FE
145488 146182 | 3727734 3727040 | 695 695 | 99.28 | Subject_061B_FE	Subject_089B_FE
146178 146962 | 3641603 3640819 | 785 785 | 99.36 | Subject_061B_FE	Subject_089B_FE
146963 149540 | 2230388 2227811 | 2578 2578 | 98.10 | Subject_061B_FE	Subject_089B_FE
149542 151540 | 2552938 2554936 | 1999 1999 | 97.40 | Subject_061B_FE	Subject_089B_FE
158634 162595 | 1762056 1758163 | 3962 3894 | 97.70 | Subject_061B_FE	Subject_089B_FE
158809 158953 | 1579001 1578857 | 145 145 | 96.55 | Subject_061B_FE	Subject_089B_FE
159988 160739 | 3673119 3672368 | 752 752 | 99.07 | Subject_061B_FE	Subject_089B_FE
160740 161880 | 3255194 3254054 | 1141 1141 | 97.37 | Subject_061B_FE	Subject_089B_FE
160743 161882 | 3256334 3255195 | 1140 1140 | 96.84 | Subject_061B_FE	Subject_089B_FE
162916 164400 | 2950767 2952251 | 1485 1485 | 99.53 | Subject_061B_FE	Subject_089B_FE
162920 165421 | 2260965 2263467 | 2502 2503 | 97.00 | Subject_061B_FE	Subject_089B_FE
164401 165416 | 3397034 3398049 | 1016 1016 | 99.80 | Subject_061B_FE	Subject_089B_FE
165446 167706 | 2377318 2379576 | 2261 2259 | 99.38 | Subject_061B_FE	Subject_089B_FE
167707 168923 | 3106621 3107922 | 1217 1302 | 91.47 | Subject_061B_FE	Subject_089B_FE
167708 168921 | 3186717 3185504 | 1214 1214 | 98.76 | Subject_061B_FE	Subject_089B_FE
168923 172838 | 1746451 1750366 | 3916 3916 | 99.57 | Subject_061B_FE	Subject_089B_FE
172836 173355 | 3853516 3854035 | 520 520 | 99.81 | Subject_061B_FE	Subject_089B_FE
172847 173349 | 3845176 3845677 | 503 502 | 98.61 | Subject_061B_FE	Subject_089B_FE
173882 175839 | 2582621 2584577 | 1958 1957 | 98.98 | Subject_061B_FE	Subject_089B_FE
176132 177170 | 3370252 3371289 | 1039 1038 | 98.75 | Subject_061B_FE	Subject_089B_FE
177562 182524 | 1512479 1507519 | 4963 4961 | 99.07 | Subject_061B_FE	Subject_089B_FE
177566 178862 | 3097491 3096194 | 1297 1298 | 97.92 | Subject_061B_FE	Subject_089B_FE
182861 184293 | 2984280 2982848 | 1433 1433 | 98.81 | Subject_061B_FE	Subject_089B_FE
184294 185185 | 3524228 3523337 | 892 892 | 99.55 | Subject_061B_FE	Subject_089B_FE
184295 185184 | 3523335 3522446 | 890 890 | 97.30 | Subject_061B_FE	Subject_089B_FE
185186 189356 | 1665346 1669519 | 4171 4174 | 98.42 | Subject_061B_FE	Subject_089B_FE
189355 189886 | 3843036 3843567 | 532 532 | 100.00 | Subject_061B_FE	Subject_089B_FE
189357 189885 | 3841976 3842504 | 529 529 | 98.11 | Subject_061B_FE	Subject_089B_FE
189887 190506 | 3772194 3772813 | 620 620 | 99.52 | Subject_061B_FE	Subject_089B_FE
189938 190499 | 3751267 3751827 | 562 561 | 98.75 | Subject_061B_FE	Subject_089B_FE
190507 191375 | 3550646 3551514 | 869 869 | 99.08 | Subject_061B_FE	Subject_089B_FE
191375 193075 | 2762159 2760462 | 1701 1698 | 99.18 | Subject_061B_FE	Subject_089B_FE
191656 192179 | 3806299 3806822 | 524 524 | 99.05 | Subject_061B_FE	Subject_089B_FE
191656 192180 | 3806868 3807392 | 525 525 | 98.67 | Subject_061B_FE	Subject_089B_FE
192181 193073 | 3526011 3525122 | 893 890 | 98.10 | Subject_061B_FE	Subject_089B_FE
193075 195238 | 2441537 2439379 | 2164 2159 | 98.75 | Subject_061B_FE	Subject_089B_FE
195236 196948 | 2755359 2757070 | 1713 1712 | 99.24 | Subject_061B_FE	Subject_089B_FE
195240 196954 | 2316970 2318689 | 1715 1720 | 96.41 | Subject_061B_FE	Subject_089B_FE
196941 197515 | 3803967 3803393 | 575 575 | 99.83 | Subject_061B_FE	Subject_089B_FE
196969 198375 | 2860176 2858770 | 1407 1407 | 97.94 | Subject_061B_FE	Subject_089B_FE
196984 197514 | 2318831 2319361 | 531 531 | 99.06 | Subject_061B_FE	Subject_089B_FE
200104 200945 | 3581449 3582290 | 842 842 | 98.57 | Subject_061B_FE	Subject_089B_FE
200946 201822 | 3541922 3542798 | 877 877 | 98.63 | Subject_061B_FE	Subject_089B_FE
201823 205979 | 1669519 1673677 | 4157 4159 | 98.94 | Subject_061B_FE	Subject_089B_FE
206276 208104 | 2684726 2686555 | 1829 1830 | 99.18 | Subject_061B_FE	Subject_089B_FE
208566 209873 | 3089618 3088303 | 1308 1316 | 98.48 | Subject_061B_FE	Subject_089B_FE
218281 218473 | 562927 562735 | 193 193 | 94.30 | Subject_061B_FE	Subject_089B_FE
222765 223986 | 3180627 3179406 | 1222 1222 | 99.35 | Subject_061B_FE	Subject_089B_FE
226196 226995 | 3626554 3627354 | 800 801 | 99.38 | Subject_061B_FE	Subject_089B_FE
227105 228572 | 2962567 2964032 | 1468 1466 | 98.77 | Subject_061B_FE	Subject_089B_FE
229462 233802 | 1618329 1622670 | 4341 4342 | 99.26 | Subject_061B_FE	Subject_089B_FE
233802 234771 | 3447565 3446595 | 970 971 | 98.76 | Subject_061B_FE	Subject_089B_FE
235166 237229 | 2490099 2488037 | 2064 2063 | 98.55 | Subject_061B_FE	Subject_089B_FE
235170 237227 | 2485979 2488036 | 2058 2058 | 98.93 | Subject_061B_FE	Subject_089B_FE
237229 240639 | 1912162 1915575 | 3411 3414 | 99.06 | Subject_061B_FE	Subject_089B_FE
242263 245150 | 2082119 2085006 | 2888 2888 | 99.07 | Subject_061B_FE	Subject_089B_FE
245150 246241 | 3315226 3314134 | 1092 1093 | 97.62 | Subject_061B_FE	Subject_089B_FE
245503 246546 | 3361922 3360879 | 1044 1044 | 99.52 | Subject_061B_FE	Subject_089B_FE
245504 246232 | 3690848 3690120 | 729 729 | 97.53 | Subject_061B_FE	Subject_089B_FE
248020 248823 | 3619333 3618530 | 804 804 | 99.38 | Subject_061B_FE	Subject_089B_FE
248825 249272 | 2913251 2913698 | 448 448 | 99.11 | Subject_061B_FE	Subject_089B_FE
249376 250327 | 2913815 2914766 | 952 952 | 98.32 | Subject_061B_FE	Subject_089B_FE
250415 252154 | 2729510 2731248 | 1740 1739 | 99.20 | Subject_061B_FE	Subject_089B_FE
252155 256178 | 1722580 1726603 | 4024 4024 | 99.58 | Subject_061B_FE	Subject_089B_FE
252709 256177 | 1884538 1888044 | 3469 3507 | 97.55 | Subject_061B_FE	Subject_089B_FE
256723 258327 | 2839619 2841223 | 1605 1605 | 98.88 | Subject_061B_FE	Subject_089B_FE
259920 260313 | 658871 658502 | 394 370 | 92.64 | Subject_061B_FE	Subject_089B_FE
260144 260382 | 1128485 1128245 | 239 241 | 95.85 | Subject_061B_FE	Subject_089B_FE
260082 261459 | 763051 764429 | 1378 1379 | 96.38 | Subject_061B_FE	Subject_089B_FE
260235 260313 | 35617 35539 | 79 79 | 100.00 | Subject_061B_FE	Subject_089B_FE
260279 260494 | 650314 650099 | 216 216 | 98.15 | Subject_061B_FE	Subject_089B_FE
260519 260970 | 649849 649399 | 452 451 | 91.59 | Subject_061B_FE	Subject_089B_FE
260580 261459 | 1127980 1127101 | 880 880 | 98.30 | Subject_061B_FE	Subject_089B_FE
261681 262761 | 1126798 1125718 | 1081 1081 | 94.46 | Subject_061B_FE	Subject_089B_FE
261681 262862 | 764732 765915 | 1182 1184 | 96.88 | Subject_061B_FE	Subject_089B_FE
266329 268313 | 1122629 1120648 | 1985 1982 | 96.13 | Subject_061B_FE	Subject_089B_FE
266661 268315 | 772403 774056 | 1655 1654 | 98.19 | Subject_061B_FE	Subject_089B_FE
266816 269058 | 364369 362127 | 2243 2243 | 85.76 | Subject_061B_FE	Subject_089B_FE
266798 269311 | 648794 646282 | 2514 2513 | 99.16 | Subject_061B_FE	Subject_089B_FE
268315 269309 | 3416182 3415190 | 995 993 | 97.49 | Subject_061B_FE	Subject_089B_FE
269312 276005 | 1259414 1266105 | 6694 6692 | 98.66 | Subject_061B_FE	Subject_089B_FE
276007 276852 | 3576363 3575518 | 846 846 | 97.52 | Subject_061B_FE	Subject_089B_FE
276066 277229 | 3234414 3235577 | 1164 1164 | 99.91 | Subject_061B_FE	Subject_089B_FE
276067 276854 | 3636888 3637675 | 788 788 | 97.08 | Subject_061B_FE	Subject_089B_FE
277229 278158 | 3476112 3475183 | 930 930 | 98.82 | Subject_061B_FE	Subject_089B_FE
278384 280780 | 2314573 2312177 | 2397 2397 | 99.08 | Subject_061B_FE	Subject_089B_FE
281799 282531 | 3687927 3688659 | 733 733 | 99.86 | Subject_061B_FE	Subject_089B_FE
282750 284362 | 1376810 1378450 | 1613 1641 | 95.62 | Subject_061B_FE	Subject_089B_FE
285851 286879 | 3361933 3362961 | 1029 1029 | 95.82 | Subject_061B_FE	Subject_089B_FE
288751 289566 | 1381462 1382277 | 816 816 | 95.59 | Subject_061B_FE	Subject_089B_FE
294228 296066 | 2626954 2625050 | 1839 1905 | 93.54 | Subject_061B_FE	Subject_089B_FE
294576 296363 | 1582653 1580866 | 1788 1788 | 97.37 | Subject_061B_FE	Subject_089B_FE
298348 299295 | 1580680 1579727 | 948 954 | 95.81 | Subject_061B_FE	Subject_089B_FE
299217 299736 | 2590940 2590423 | 520 518 | 92.13 | Subject_061B_FE	Subject_089B_FE
299327 299543 | 2046836 2047052 | 217 217 | 84.40 | Subject_061B_FE	Subject_089B_FE
306694 308192 | 1579633 1578127 | 1499 1507 | 96.95 | Subject_061B_FE	Subject_089B_FE
308194 309282 | 3309795 3308707 | 1089 1089 | 98.53 | Subject_061B_FE	Subject_089B_FE
309451 310229 | 3066372 3067152 | 779 781 | 98.59 | Subject_061B_FE	Subject_089B_FE
310495 315525 | 1492463 1497494 | 5031 5032 | 98.85 | Subject_061B_FE	Subject_089B_FE
316302 317166 | 3555842 3556705 | 865 864 | 99.77 | Subject_061B_FE	Subject_089B_FE
317463 318623 | 3241382 3242543 | 1161 1162 | 99.05 | Subject_061B_FE	Subject_089B_FE
319008 320039 | 3377512 3378544 | 1032 1033 | 99.23 | Subject_061B_FE	Subject_089B_FE
320514 321567 | 3344091 3343038 | 1054 1054 | 96.87 | Subject_061B_FE	Subject_089B_FE
320515 321483 | 3445624 3444656 | 969 969 | 98.86 | Subject_061B_FE	Subject_089B_FE
327140 328663 | 2907134 2908665 | 1524 1532 | 97.98 | Subject_061B_FE	Subject_089B_FE
327537 329441 | 2619332 2617422 | 1905 1911 | 97.60 | Subject_061B_FE	Subject_089B_FE
328664 329488 | 3597328 3598152 | 825 825 | 99.15 | Subject_061B_FE	Subject_089B_FE
330270 337764 | 1159181 1166675 | 7495 7495 | 99.35 | Subject_061B_FE	Subject_089B_FE
337803 338504 | 3714493 3713792 | 702 702 | 97.44 | Subject_061B_FE	Subject_089B_FE
339201 340743 | 2899435 2900978 | 1543 1544 | 99.16 | Subject_061B_FE	Subject_089B_FE
339391 339621 | 348218 347972 | 231 247 | 85.43 | Subject_061B_FE	Subject_089B_FE
341796 343987 | 2424147 2421956 | 2192 2192 | 99.22 | Subject_061B_FE	Subject_089B_FE
343987 345418 | 2987145 2985713 | 1432 1433 | 99.93 | Subject_061B_FE	Subject_089B_FE
344168 345417 | 3148554 3147305 | 1250 1250 | 98.00 | Subject_061B_FE	Subject_089B_FE
345741 346582 | 3583136 3583977 | 842 842 | 99.17 | Subject_061B_FE	Subject_089B_FE
345743 346581 | 3583980 3584818 | 839 839 | 98.57 | Subject_061B_FE	Subject_089B_FE
346583 348089 | 2922327 2920821 | 1507 1507 | 99.54 | Subject_061B_FE	Subject_089B_FE
348091 348944 | 3568707 3567854 | 854 854 | 99.88 | Subject_061B_FE	Subject_089B_FE
348222 348942 | 3698828 3698108 | 721 721 | 98.20 | Subject_061B_FE	Subject_089B_FE
348217 349805 | 2854011 2852419 | 1589 1593 | 98.12 | Subject_061B_FE	Subject_089B_FE
348944 349806 | 3558431 3557569 | 863 863 | 98.96 | Subject_061B_FE	Subject_089B_FE
350187 351041 | 3566147 3567000 | 855 854 | 99.65 | Subject_061B_FE	Subject_089B_FE
351042 351768 | 3692307 3693033 | 727 727 | 98.62 | Subject_061B_FE	Subject_089B_FE
352465 354154 | 2768925 2767235 | 1690 1691 | 98.70 | Subject_061B_FE	Subject_089B_FE
354180 355041 | 3557568 3556707 | 862 862 | 99.88 | Subject_061B_FE	Subject_089B_FE
355042 357719 | 2190873 2188195 | 2678 2679 | 99.03 | Subject_061B_FE	Subject_089B_FE
355054 355866 | 3595689 3596501 | 813 813 | 97.66 | Subject_061B_FE	Subject_089B_FE
355945 357186 | 3153528 3152287 | 1242 1242 | 98.07 | Subject_061B_FE	Subject_089B_FE
357886 358824 | 3474247 3473309 | 939 939 | 99.47 | Subject_061B_FE	Subject_089B_FE
360813 362908 | 424366 426437 | 2096 2072 | 96.49 | Subject_061B_FE	Subject_089B_FE
360854 361861 | 1794647 1793628 | 1008 1020 | 94.43 | Subject_061B_FE	Subject_089B_FE
360996 361861 | 715996 715135 | 866 862 | 93.58 | Subject_061B_FE	Subject_089B_FE
360998 361861 | 2202851 2201980 | 864 872 | 95.64 | Subject_061B_FE	Subject_089B_FE
361001 361861 | 2097587 2098475 | 861 889 | 93.70 | Subject_061B_FE	Subject_089B_FE
361561 361861 | 3930072 3930372 | 301 301 | 96.35 | Subject_061B_FE	Subject_089B_FE
362723 363069 | 714167 713822 | 347 346 | 95.98 | Subject_061B_FE	Subject_089B_FE
365025 365449 | 708905 708481 | 425 425 | 88.47 | Subject_061B_FE	Subject_089B_FE
365440 365958 | 426444 426958 | 519 515 | 85.22 | Subject_061B_FE	Subject_089B_FE
367224 368221 | 428215 429200 | 998 986 | 81.62 | Subject_061B_FE	Subject_089B_FE
367549 368673 | 707327 706120 | 1125 1208 | 83.62 | Subject_061B_FE	Subject_089B_FE
368938 369256 | 3880705 3881026 | 319 322 | 96.27 | Subject_061B_FE	Subject_089B_FE
372066 372452 | 3924953 3924567 | 387 387 | 99.22 | Subject_061B_FE	Subject_089B_FE
372066 372463 | 919156 919553 | 398 398 | 79.15 | Subject_061B_FE	Subject_089B_FE
372242 372509 | 2235537 2235271 | 268 267 | 97.39 | Subject_061B_FE	Subject_089B_FE
372244 372467 | 3916388 3916611 | 224 224 | 97.32 | Subject_061B_FE	Subject_089B_FE
372364 372529 | 1855661 1855496 | 166 166 | 95.18 | Subject_061B_FE	Subject_089B_FE
372387 372467 | 2099088 2099168 | 81 81 | 98.77 | Subject_061B_FE	Subject_089B_FE
376689 377550 | 3554111 3553251 | 862 861 | 97.56 | Subject_061B_FE	Subject_089B_FE
377810 378852 | 3360878 3359836 | 1043 1043 | 99.42 | Subject_061B_FE	Subject_089B_FE
378853 380160 | 3098802 3097495 | 1308 1308 | 99.69 | Subject_061B_FE	Subject_089B_FE
380161 381492 | 3064492 3065823 | 1332 1332 | 100.00 | Subject_061B_FE	Subject_089B_FE
380186 382376 | 2421956 2419830 | 2191 2127 | 94.02 | Subject_061B_FE	Subject_089B_FE
380186 381490 | 3151044 3149803 | 1305 1242 | 92.11 | Subject_061B_FE	Subject_089B_FE
381493 382376 | 1613948 1613064 | 884 885 | 99.55 | Subject_061B_FE	Subject_089B_FE
382376 398661 | 448644 464896 | 16286 16253 | 99.67 | Subject_061B_FE	Subject_089B_FE
396547 396772 | 685056 684832 | 226 225 | 92.04 | Subject_061B_FE	Subject_089B_FE
398100 398413 | 1173429 1173734 | 314 306 | 92.41 | Subject_061B_FE	Subject_089B_FE
398100 398413 | 2093622 2093935 | 314 314 | 90.25 | Subject_061B_FE	Subject_089B_FE
403866 404042 | 685008 684832 | 177 177 | 93.79 | Subject_061B_FE	Subject_089B_FE
403880 404041 | 2445848 2445687 | 162 162 | 93.21 | Subject_061B_FE	Subject_089B_FE
404588 406703 | 2462964 2465080 | 2116 2117 | 97.92 | Subject_061B_FE	Subject_089B_FE
406705 407587 | 3535766 3534884 | 883 883 | 97.85 | Subject_061B_FE	Subject_089B_FE
407587 409425 | 2598174 2596336 | 1839 1839 | 97.23 | Subject_061B_FE	Subject_089B_FE
407588 409425 | 2600113 2601950 | 1838 1838 | 97.06 | Subject_061B_FE	Subject_089B_FE
409475 410434 | 3455262 3454303 | 960 960 | 97.60 | Subject_061B_FE	Subject_089B_FE
410432 411174 | 3680566 3679824 | 743 743 | 99.19 | Subject_061B_FE	Subject_089B_FE
411594 413417 | 2688386 2690209 | 1824 1824 | 98.85 | Subject_061B_FE	Subject_089B_FE
414062 415154 | 3299969 3298876 | 1093 1094 | 98.54 | Subject_061B_FE	Subject_089B_FE
416557 419257 | 2188192 2185492 | 2701 2701 | 99.63 | Subject_061B_FE	Subject_089B_FE
417172 417668 | 2750247 2750743 | 497 497 | 97.59 | Subject_061B_FE	Subject_089B_FE
417663 418775 | 2750844 2751956 | 1113 1113 | 97.75 | Subject_061B_FE	Subject_089B_FE
422293 423343 | 3351459 3352509 | 1051 1051 | 98.95 | Subject_061B_FE	Subject_089B_FE
423344 424189 | 3578906 3578061 | 846 846 | 99.53 | Subject_061B_FE	Subject_089B_FE
424635 425804 | 784712 785881 | 1170 1170 | 99.32 | Subject_061B_FE	Subject_089B_FE
424636 425483 | 3573820 3574667 | 848 848 | 98.35 | Subject_061B_FE	Subject_089B_FE
425485 425842 | 1096625 1096268 | 358 358 | 96.65 | Subject_061B_FE	Subject_089B_FE
427579 427813 | 1089313 1089079 | 235 235 | 95.74 | Subject_061B_FE	Subject_089B_FE
427579 427740 | 795192 795353 | 162 162 | 96.91 | Subject_061B_FE	Subject_089B_FE
427839 428049 | 1088933 1088726 | 211 208 | 94.31 | Subject_061B_FE	Subject_089B_FE
428181 428407 | 2499790 2500016 | 227 227 | 96.48 | Subject_061B_FE	Subject_089B_FE
428456 428635 | 2500178 2500357 | 180 180 | 95.56 | Subject_061B_FE	Subject_089B_FE
428637 430444 | 2699279 2701086 | 1808 1808 | 99.12 | Subject_061B_FE	Subject_089B_FE
432461 434902 | 1196109 1193739 | 2442 2371 | 91.00 | Subject_061B_FE	Subject_089B_FE
433889 437181 | 1942381 1945673 | 3293 3293 | 99.51 | Subject_061B_FE	Subject_089B_FE
436378 437239 | 1189678 1188817 | 862 862 | 96.17 | Subject_061B_FE	Subject_089B_FE
437241 439796 | 2243218 2240666 | 2556 2553 | 97.69 | Subject_061B_FE	Subject_089B_FE
440999 441274 | 3382370 3382645 | 276 276 | 81.23 | Subject_061B_FE	Subject_089B_FE
440999 441309 | 3281928 3282238 | 311 311 | 79.55 | Subject_061B_FE	Subject_089B_FE
440999 441274 | 3404426 3404151 | 276 276 | 80.51 | Subject_061B_FE	Subject_089B_FE
443268 444160 | 3516180 3515285 | 893 896 | 94.64 | Subject_061B_FE	Subject_089B_FE
444162 446995 | 2105057 2107897 | 2834 2841 | 97.64 | Subject_061B_FE	Subject_089B_FE
448867 449570 | 3715901 3715198 | 704 704 | 99.29 | Subject_061B_FE	Subject_089B_FE
451419 453406 | 2562911 2564898 | 1988 1988 | 98.84 | Subject_061B_FE	Subject_089B_FE
459012 460067 | 3333513 3334568 | 1056 1056 | 98.01 | Subject_061B_FE	Subject_089B_FE
460255 462155 | 2640213 2642099 | 1901 1887 | 98.90 | Subject_061B_FE	Subject_089B_FE
460254 462154 | 2613598 2615510 | 1901 1913 | 96.19 | Subject_061B_FE	Subject_089B_FE
462155 463795 | 2807131 2808771 | 1641 1641 | 98.11 | Subject_061B_FE	Subject_089B_FE
469325 470664 | 3061823 3060484 | 1340 1340 | 97.69 | Subject_061B_FE	Subject_089B_FE
470665 471811 | 3251761 3252907 | 1147 1147 | 98.95 | Subject_061B_FE	Subject_089B_FE
473112 474199 | 3162053 3160966 | 1088 1088 | 99.36 | Subject_061B_FE	Subject_089B_FE
476671 479769 | 2012922 2016020 | 3099 3099 | 98.42 | Subject_061B_FE	Subject_089B_FE
480816 481173 | 2043540 2043897 | 358 358 | 78.39 | Subject_061B_FE	Subject_089B_FE
481952 482250 | 2044687 2044985 | 299 299 | 88.00 | Subject_061B_FE	Subject_089B_FE
483070 483857 | 2045776 2046563 | 788 788 | 81.36 | Subject_061B_FE	Subject_089B_FE
488584 490146 | 2879236 2880798 | 1563 1563 | 99.62 | Subject_061B_FE	Subject_089B_FE
488585 490145 | 2880800 2882360 | 1561 1561 | 98.27 | Subject_061B_FE	Subject_089B_FE
490504 493218 | 1866820 1864106 | 2715 2715 | 99.48 | Subject_061B_FE	Subject_089B_FE
490505 493157 | 2206863 2204211 | 2653 2653 | 97.96 | Subject_061B_FE	Subject_089B_FE
503256 503535 | 2471036 2471315 | 280 280 | 95.71 | Subject_061B_FE	Subject_089B_FE
503734 503829 | 2471309 2471404 | 96 96 | 95.83 | Subject_061B_FE	Subject_089B_FE
503947 504524 | 1864017 1863439 | 578 579 | 98.45 | Subject_061B_FE	Subject_089B_FE
504512 504931 | 3683199 3682780 | 420 420 | 96.19 | Subject_061B_FE	Subject_089B_FE
504885 505104 | 1863451 1863232 | 220 220 | 98.18 | Subject_061B_FE	Subject_089B_FE
507217 508542 | 3083037 3081714 | 1326 1324 | 98.42 | Subject_061B_FE	Subject_089B_FE
507218 508533 | 3081719 3080404 | 1316 1316 | 97.72 | Subject_061B_FE	Subject_089B_FE
509196 510021 | 3591526 3592354 | 826 829 | 98.55 | Subject_061B_FE	Subject_089B_FE
509192 510027 | 3592356 3593191 | 836 836 | 98.68 | Subject_061B_FE	Subject_089B_FE
510155 510827 | 3737278 3737950 | 673 673 | 99.11 | Subject_061B_FE	Subject_089B_FE
510828 514268 | 1898449 1901889 | 3441 3441 | 98.26 | Subject_061B_FE	Subject_089B_FE
515028 516266 | 898496 899734 | 1239 1239 | 99.27 | Subject_061B_FE	Subject_089B_FE
515324 516263 | 2866683 2865747 | 940 937 | 96.07 | Subject_061B_FE	Subject_089B_FE
516296 516782 | 2865586 2865102 | 487 485 | 96.92 | Subject_061B_FE	Subject_089B_FE
516333 520887 | 903978 908531 | 4555 4554 | 99.12 | Subject_061B_FE	Subject_089B_FE
517634 519468 | 2684724 2682891 | 1835 1834 | 97.33 | Subject_061B_FE	Subject_089B_FE
521233 522404 | 3229727 3228556 | 1172 1172 | 98.29 | Subject_061B_FE	Subject_089B_FE
521234 522402 | 3230902 3232070 | 1169 1169 | 97.43 | Subject_061B_FE	Subject_089B_FE
523477 526390 | 2079227 2076321 | 2914 2907 | 97.94 | Subject_061B_FE	Subject_089B_FE
527965 528126 | 2754390 2754551 | 162 162 | 96.30 | Subject_061B_FE	Subject_089B_FE
556210 556378 | 2441748 2441913 | 169 166 | 89.41 | Subject_061B_FE	Subject_089B_FE
556223 556378 | 2454896 2454741 | 156 156 | 90.38 | Subject_061B_FE	Subject_089B_FE
566514 567353 | 2010628 2009814 | 840 815 | 92.98 | Subject_061B_FE	Subject_089B_FE
567355 568131 | 3650988 3651764 | 777 777 | 99.61 | Subject_061B_FE	Subject_089B_FE
568132 568958 | 1710467 1711293 | 827 827 | 96.98 | Subject_061B_FE	Subject_089B_FE
570987 571571 | 1713270 1713848 | 585 579 | 97.26 | Subject_061B_FE	Subject_089B_FE
579459 581631 | 1026719 1028898 | 2173 2180 | 94.23 | Subject_061B_FE	Subject_089B_FE
581758 582445 | 3730477 3729790 | 688 688 | 98.26 | Subject_061B_FE	Subject_089B_FE
582443 583322 | 3531346 3532230 | 880 885 | 95.82 | Subject_061B_FE	Subject_089B_FE
583324 583820 | 3867621 3868117 | 497 497 | 98.79 | Subject_061B_FE	Subject_089B_FE
583817 587662 | 1789108 1785263 | 3846 3846 | 99.27 | Subject_061B_FE	Subject_089B_FE
583818 584915 | 3296682 3297779 | 1098 1098 | 97.91 | Subject_061B_FE	Subject_089B_FE
584916 585516 | 3784449 3783847 | 601 603 | 96.68 | Subject_061B_FE	Subject_089B_FE
587665 588075 | 3913052 3912642 | 411 411 | 97.81 | Subject_061B_FE	Subject_089B_FE
587819 588962 | 3252908 3254051 | 1144 1144 | 98.69 | Subject_061B_FE	Subject_089B_FE
588085 588961 | 3540168 3541044 | 877 877 | 97.38 | Subject_061B_FE	Subject_089B_FE
588963 589314 | 3944526 3944877 | 352 352 | 98.01 | Subject_061B_FE	Subject_089B_FE
589319 589858 | 3836638 3836103 | 540 536 | 95.93 | Subject_061B_FE	Subject_089B_FE
589859 590259 | 3925764 3925364 | 401 401 | 98.75 | Subject_061B_FE	Subject_089B_FE
594129 594722 | 3795799 3795206 | 594 594 | 98.99 | Subject_061B_FE	Subject_089B_FE
594723 596004 | 1656987 1655708 | 1282 1280 | 95.94 | Subject_061B_FE	Subject_089B_FE
594724 595118 | 3463863 3463469 | 395 395 | 97.72 | Subject_061B_FE	Subject_089B_FE
597092 598942 | 1654590 1652740 | 1851 1851 | 98.65 | Subject_061B_FE	Subject_089B_FE
610995 611127 | 784005 784139 | 133 135 | 81.48 | Subject_061B_FE	Subject_089B_FE
613083 615796 | 2182777 2180064 | 2714 2714 | 99.01 | Subject_061B_FE	Subject_089B_FE
615798 616686 | 3521551 3520663 | 889 889 | 99.10 | Subject_061B_FE	Subject_089B_FE
615841 616250 | 3877265 3876856 | 410 410 | 96.59 | Subject_061B_FE	Subject_089B_FE
616346 616690 | 3949391 3949047 | 345 345 | 99.71 | Subject_061B_FE	Subject_089B_FE
616690 617404 | 3728425 3729105 | 715 681 | 92.03 | Subject_061B_FE	Subject_089B_FE
617434 617860 | 3908390 3908816 | 427 427 | 99.77 | Subject_061B_FE	Subject_089B_FE
617882 618219 | 3954093 3954430 | 338 338 | 97.93 | Subject_061B_FE	Subject_089B_FE
617860 619036 | 3225029 3226205 | 1177 1177 | 98.05 | Subject_061B_FE	Subject_089B_FE
618327 619037 | 3706713 3707423 | 711 711 | 98.45 | Subject_061B_FE	Subject_089B_FE
619038 619417 | 3933131 3932752 | 380 380 | 98.95 | Subject_061B_FE	Subject_089B_FE
619422 619767 | 3945238 3945583 | 346 346 | 98.27 | Subject_061B_FE	Subject_089B_FE
619418 619948 | 3842506 3843036 | 531 531 | 98.12 | Subject_061B_FE	Subject_089B_FE
619950 620460 | 3855058 3854548 | 511 511 | 98.04 | Subject_061B_FE	Subject_089B_FE
619949 620415 | 3880089 3879623 | 467 467 | 97.43 | Subject_061B_FE	Subject_089B_FE
620064 620418 | 3945233 3944879 | 355 355 | 99.72 | Subject_061B_FE	Subject_089B_FE
620462 620915 | 3891176 3891629 | 454 454 | 99.12 | Subject_061B_FE	Subject_089B_FE
620916 621610 | 3724969 3724276 | 695 694 | 98.85 | Subject_061B_FE	Subject_089B_FE
621655 622738 | 3296681 3295582 | 1084 1100 | 96.55 | Subject_061B_FE	Subject_089B_FE
621657 622739 | 3294478 3293380 | 1083 1099 | 97.82 | Subject_061B_FE	Subject_089B_FE
622735 623800 | 3348312 3347248 | 1066 1065 | 99.16 | Subject_061B_FE	Subject_089B_FE
623792 624752 | 3458143 3457183 | 961 961 | 97.71 | Subject_061B_FE	Subject_089B_FE
624752 626635 | 2649636 2647762 | 1884 1875 | 95.87 | Subject_061B_FE	Subject_089B_FE
624754 626161 | 2443692 2442285 | 1408 1408 | 96.88 | Subject_061B_FE	Subject_089B_FE
626646 630121 | 975035 978509 | 3476 3475 | 86.12 | Subject_061B_FE	Subject_089B_FE
633880 633982 | 982217 982319 | 103 103 | 99.03 | Subject_061B_FE	Subject_089B_FE
633974 634470 | 983733 984207 | 497 475 | 91.15 | Subject_061B_FE	Subject_089B_FE
634000 634706 | 2442265 2441540 | 707 726 | 92.07 | Subject_061B_FE	Subject_089B_FE
634478 635165 | 3376824 3377511 | 688 688 | 94.48 | Subject_061B_FE	Subject_089B_FE
635166 637026 | 2657097 2655239 | 1861 1859 | 98.28 | Subject_061B_FE	Subject_089B_FE
637026 637511 | 3871541 3871056 | 486 486 | 97.53 | Subject_061B_FE	Subject_089B_FE
637027 651476 | 577309 591759 | 14450 14451 | 99.70 | Subject_061B_FE	Subject_089B_FE
637511 638190 | 1545891 1545210 | 680 682 | 97.95 | Subject_061B_FE	Subject_089B_FE
637513 638125 | 3206012 3205399 | 613 614 | 97.72 | Subject_061B_FE	Subject_089B_FE
638229 638308 | 370571 370650 | 80 80 | 97.50 | Subject_061B_FE	Subject_089B_FE
640274 640414 | 3632131 3632269 | 141 139 | 94.33 | Subject_061B_FE	Subject_089B_FE
650757 652312 | 1542789 1541236 | 1556 1554 | 96.34 | Subject_061B_FE	Subject_089B_FE
650885 651419 | 3205343 3204814 | 535 530 | 94.95 | Subject_061B_FE	Subject_089B_FE
651420 652558 | 3257480 3258618 | 1139 1139 | 96.75 | Subject_061B_FE	Subject_089B_FE
651475 652312 | 3589019 3588182 | 838 838 | 98.09 | Subject_061B_FE	Subject_089B_FE
652655 653665 | 3398051 3399062 | 1011 1012 | 97.23 | Subject_061B_FE	Subject_089B_FE
654108 655885 | 2711830 2713607 | 1778 1778 | 99.04 | Subject_061B_FE	Subject_089B_FE
654187 655886 | 2758763 2760462 | 1700 1700 | 97.53 | Subject_061B_FE	Subject_089B_FE
655890 657918 | 2514618 2512590 | 2029 2029 | 98.92 | Subject_061B_FE	Subject_089B_FE
654063 656998 | 2049746 2052611 | 2936 2866 | 85.48 | Subject_061B_FE	Subject_089B_FE
657920 659100 | 3221495 3220315 | 1181 1181 | 100.00 | Subject_061B_FE	Subject_089B_FE
659288 662514 | 1968429 1971653 | 3227 3225 | 96.90 | Subject_061B_FE	Subject_089B_FE
665265 666897 | 2816946 2815314 | 1633 1633 | 97.86 | Subject_061B_FE	Subject_089B_FE
667135 667659 | 3851972 3851448 | 525 525 | 99.43 | Subject_061B_FE	Subject_089B_FE
667850 668605 | 3667092 3667847 | 756 756 | 98.81 | Subject_061B_FE	Subject_089B_FE
670482 670626 | 1941746 1941602 | 145 145 | 91.03 | Subject_061B_FE	Subject_089B_FE
670482 670626 | 3333301 3333157 | 145 145 | 92.47 | Subject_061B_FE	Subject_089B_FE
670576 674270 | 1830427 1826727 | 3695 3701 | 98.57 | Subject_061B_FE	Subject_089B_FE
673286 675020 | 2325926 2324238 | 1735 1689 | 89.74 | Subject_061B_FE	Subject_089B_FE
674726 676750 | 2550944 2548935 | 2025 2010 | 97.34 | Subject_061B_FE	Subject_089B_FE
675836 676430 | 3793424 3792830 | 595 595 | 97.98 | Subject_061B_FE	Subject_089B_FE
676995 677800 | 3615309 3614504 | 806 806 | 97.64 | Subject_061B_FE	Subject_089B_FE
677275 678513 | 3158490 3157252 | 1239 1239 | 98.14 | Subject_061B_FE	Subject_089B_FE
677414 677799 | 3928910 3928525 | 386 386 | 97.41 | Subject_061B_FE	Subject_089B_FE
678626 679282 | 3745288 3744632 | 657 657 | 96.35 | Subject_061B_FE	Subject_089B_FE
678627 679286 | 3744626 3743967 | 660 660 | 98.18 | Subject_061B_FE	Subject_089B_FE
679287 679759 | 3877741 3878212 | 473 472 | 96.41 | Subject_061B_FE	Subject_089B_FE
679947 680906 | 3457181 3456222 | 960 960 | 96.88 | Subject_061B_FE	Subject_089B_FE
681172 683016 | 2670014 2671858 | 1845 1845 | 98.54 | Subject_061B_FE	Subject_089B_FE
681173 683015 | 2666326 2668168 | 1843 1843 | 97.23 | Subject_061B_FE	Subject_089B_FE
681217 681661 | 447173 447617 | 445 445 | 97.30 | Subject_061B_FE	Subject_089B_FE
683017 683402 | 3933512 3933896 | 386 385 | 98.70 | Subject_061B_FE	Subject_089B_FE
683397 683812 | 3914308 3913893 | 416 416 | 98.32 | Subject_061B_FE	Subject_089B_FE
687318 687446 | 32191 32064 | 129 128 | 96.90 | Subject_061B_FE	Subject_089B_FE
688560 689314 | 2064518 2065272 | 755 755 | 98.54 | Subject_061B_FE	Subject_089B_FE
689567 690640 | 2065272 2066344 | 1074 1073 | 98.23 | Subject_061B_FE	Subject_089B_FE
689672 690529 | 3440894 3441750 | 858 857 | 98.14 | Subject_061B_FE	Subject_089B_FE
690181 690640 | 2151088 2151545 | 460 458 | 96.74 | Subject_061B_FE	Subject_089B_FE
690519 690675 | 2220064 2220219 | 157 156 | 97.45 | Subject_061B_FE	Subject_089B_FE
690675 691062 | 3608443 3608826 | 388 384 | 97.94 | Subject_061B_FE	Subject_089B_FE
690675 691641 | 2221678 2222639 | 967 962 | 97.52 | Subject_061B_FE	Subject_089B_FE
692118 694363 | 2388577 2390822 | 2246 2246 | 97.28 | Subject_061B_FE	Subject_089B_FE
692123 693751 | 2816948 2818576 | 1629 1629 | 96.75 | Subject_061B_FE	Subject_089B_FE
692175 694962 | 2136026 2138813 | 2788 2788 | 98.21 | Subject_061B_FE	Subject_089B_FE
693753 694909 | 3114381 3115537 | 1157 1157 | 98.18 | Subject_061B_FE	Subject_089B_FE
694962 696942 | 2158200 2160180 | 1981 1981 | 99.29 | Subject_061B_FE	Subject_089B_FE
696943 697288 | 2160606 2160951 | 346 346 | 99.13 | Subject_061B_FE	Subject_089B_FE
707302 708741 | 2681055 2682495 | 1440 1441 | 98.06 | Subject_061B_FE	Subject_089B_FE
707303 707871 | 3809096 3808528 | 569 569 | 98.77 | Subject_061B_FE	Subject_089B_FE
707302 707868 | 3809668 3810234 | 567 567 | 99.29 | Subject_061B_FE	Subject_089B_FE
707869 708741 | 3470482 3471355 | 873 874 | 99.43 | Subject_061B_FE	Subject_089B_FE
708742 709106 | 1604586 1604222 | 365 365 | 97.53 | Subject_061B_FE	Subject_089B_FE
708818 709228 | 3915142 3915553 | 411 412 | 84.95 | Subject_061B_FE	Subject_089B_FE
710536 710662 | 561446 561581 | 127 136 | 87.50 | Subject_061B_FE	Subject_089B_FE
710518 710660 | 2981555 2981413 | 143 143 | 89.51 | Subject_061B_FE	Subject_089B_FE
710661 710728 | 3471356 3471423 | 68 68 | 98.53 | Subject_061B_FE	Subject_089B_FE
710661 711054 | 2682496 2682888 | 394 393 | 98.98 | Subject_061B_FE	Subject_089B_FE
710727 711055 | 3955423 3955751 | 329 329 | 100.00 | Subject_061B_FE	Subject_089B_FE
711056 715151 | 1686015 1681921 | 4096 4095 | 99.32 | Subject_061B_FE	Subject_089B_FE
715152 715680 | 3844624 3845152 | 529 529 | 98.87 | Subject_061B_FE	Subject_089B_FE
715173 715679 | 3858120 3857614 | 507 507 | 99.80 | Subject_061B_FE	Subject_089B_FE
715174 716393 | 3189140 3187922 | 1220 1219 | 98.85 | Subject_061B_FE	Subject_089B_FE
715679 716387 | 3713792 3713084 | 709 709 | 99.58 | Subject_061B_FE	Subject_089B_FE
716386 719980 | 1863231 1859637 | 3595 3595 | 99.33 | Subject_061B_FE	Subject_089B_FE
719979 720957 | 1661170 1662148 | 979 979 | 86.52 | Subject_061B_FE	Subject_089B_FE
721810 722568 | 1080334 1081092 | 759 759 | 98.81 | Subject_061B_FE	Subject_089B_FE
721818 724096 | 1663074 1665342 | 2279 2269 | 97.63 | Subject_061B_FE	Subject_089B_FE
722793 724099 | 2961260 2962566 | 1307 1307 | 99.69 | Subject_061B_FE	Subject_089B_FE
724100 728186 | 1694192 1698277 | 4087 4086 | 99.22 | Subject_061B_FE	Subject_089B_FE
728950 729524 | 3798166 3798740 | 575 575 | 98.61 | Subject_061B_FE	Subject_089B_FE
729145 729526 | 3932370 3931989 | 382 382 | 100.00 | Subject_061B_FE	Subject_089B_FE
729526 729862 | 3951084 3950748 | 337 337 | 99.41 | Subject_061B_FE	Subject_089B_FE
730642 731748 | 3288975 3290075 | 1107 1101 | 95.93 | Subject_061B_FE	Subject_089B_FE
731750 732974 | 3175734 3174510 | 1225 1225 | 99.67 | Subject_061B_FE	Subject_089B_FE
732974 735445 | 2248315 2245769 | 2472 2547 | 96.15 | Subject_061B_FE	Subject_089B_FE
732974 733628 | 1631302 1630713 | 655 590 | 85.37 | Subject_061B_FE	Subject_089B_FE
733828 733975 | 2493753 2493900 | 148 148 | 97.97 | Subject_061B_FE	Subject_089B_FE
733849 734016 | 3290079 3290268 | 168 190 | 87.37 | Subject_061B_FE	Subject_089B_FE
733938 734072 | 2493929 2494063 | 135 135 | 90.44 | Subject_061B_FE	Subject_089B_FE
735564 735877 | 927932 928245 | 314 314 | 97.45 | Subject_061B_FE	Subject_089B_FE
735780 736873 | 3302156 3303249 | 1094 1094 | 99.73 | Subject_061B_FE	Subject_089B_FE
735782 735876 | 2258451 2258545 | 95 95 | 92.63 | Subject_061B_FE	Subject_089B_FE
735872 737143 | 936189 937460 | 1272 1272 | 96.94 | Subject_061B_FE	Subject_089B_FE
735875 736872 | 2259963 2260960 | 998 998 | 97.60 | Subject_061B_FE	Subject_089B_FE
736874 737729 | 3562725 3563580 | 856 856 | 99.77 | Subject_061B_FE	Subject_089B_FE
738750 741916 | 2000386 1997220 | 3167 3167 | 99.12 | Subject_061B_FE	Subject_089B_FE
741914 743991 | 2483905 2481828 | 2078 2078 | 99.95 | Subject_061B_FE	Subject_089B_FE
742961 743995 | 3380610 3379576 | 1035 1035 | 98.94 | Subject_061B_FE	Subject_089B_FE
744499 745245 | 3673119 3673865 | 747 747 | 98.80 | Subject_061B_FE	Subject_089B_FE
744506 745715 | 3185495 3184286 | 1210 1210 | 97.60 | Subject_061B_FE	Subject_089B_FE
745716 746156 | 3898360 3897920 | 441 441 | 99.09 | Subject_061B_FE	Subject_089B_FE
746441 747455 | 3397033 3396018 | 1015 1016 | 99.21 | Subject_061B_FE	Subject_089B_FE
747456 749152 | 2763854 2762158 | 1697 1697 | 99.76 | Subject_061B_FE	Subject_089B_FE
750871 751693 | 3602268 3601445 | 823 824 | 98.79 | Subject_061B_FE	Subject_089B_FE
751694 752551 | 3561009 3561866 | 858 858 | 99.77 | Subject_061B_FE	Subject_089B_FE
752552 753699 | 3249465 3250612 | 1148 1148 | 99.83 | Subject_061B_FE	Subject_089B_FE
753700 757586 | 1750367 1754266 | 3887 3900 | 98.90 | Subject_061B_FE	Subject_089B_FE
759104 759484 | 3934648 3935028 | 381 381 | 100.00 | Subject_061B_FE	Subject_089B_FE
760066 760427 | 3941302 3941663 | 362 362 | 99.72 | Subject_061B_FE	Subject_089B_FE
760588 761550 | 3449497 3450459 | 963 963 | 99.38 | Subject_061B_FE	Subject_089B_FE
760586 762263 | 2773975 2775652 | 1678 1678 | 97.20 | Subject_061B_FE	Subject_089B_FE
761551 762264 | 3702434 3703147 | 714 714 | 98.46 | Subject_061B_FE	Subject_089B_FE
762264 763763 | 2935859 2934360 | 1500 1500 | 98.93 | Subject_061B_FE	Subject_089B_FE
763764 764455 | 3727043 3726352 | 692 692 | 99.42 | Subject_061B_FE	Subject_089B_FE
764428 766091 | 482002 483665 | 1664 1664 | 97.12 | Subject_061B_FE	Subject_089B_FE
764455 765380 | 3479824 3480749 | 926 926 | 99.24 | Subject_061B_FE	Subject_089B_FE
765379 766178 | 3627355 3628154 | 800 800 | 99.50 | Subject_061B_FE	Subject_089B_FE
766180 768966 | 1536535 1533831 | 2787 2705 | 92.30 | Subject_061B_FE	Subject_089B_FE
766798 767824 | 483938 484949 | 1027 1012 | 85.30 | Subject_061B_FE	Subject_089B_FE
768621 768920 | 1641120 1641421 | 300 302 | 84.19 | Subject_061B_FE	Subject_089B_FE
768616 768920 | 1257136 1256831 | 305 306 | 84.13 | Subject_061B_FE	Subject_089B_FE
771959 773097 | 3259762 3260901 | 1139 1140 | 99.21 | Subject_061B_FE	Subject_089B_FE
773097 775343 | 2386331 2384085 | 2247 2247 | 99.73 | Subject_061B_FE	Subject_089B_FE
773099 773787 | 3662518 3661830 | 689 689 | 97.53 | Subject_061B_FE	Subject_089B_FE
775344 777059 | 2746822 2748537 | 1716 1716 | 98.95 | Subject_061B_FE	Subject_089B_FE
775343 778732 | 485534 488866 | 3390 3333 | 85.56 | Subject_061B_FE	Subject_089B_FE
777060 777491 | 3906672 3907103 | 432 432 | 97.92 | Subject_061B_FE	Subject_089B_FE
777061 777491 | 3907103 3907533 | 431 431 | 99.77 | Subject_061B_FE	Subject_089B_FE
777490 778229 | 3678345 3679084 | 740 740 | 98.65 | Subject_061B_FE	Subject_089B_FE
778225 779017 | 3640030 3640818 | 793 789 | 98.74 | Subject_061B_FE	Subject_089B_FE
778231 779018 | 3606376 3607193 | 788 818 | 94.25 | Subject_061B_FE	Subject_089B_FE
779018 779619 | 3785657 3786258 | 602 602 | 99.17 | Subject_061B_FE	Subject_089B_FE
779620 780528 | 3484420 3485328 | 909 909 | 99.45 | Subject_061B_FE	Subject_089B_FE
779621 780423 | 3356701 3355899 | 803 803 | 97.38 | Subject_061B_FE	Subject_089B_FE
780537 782822 | 2352257 2354542 | 2286 2286 | 99.21 | Subject_061B_FE	Subject_089B_FE
780551 781559 | 491078 492085 | 1009 1008 | 90.21 | Subject_061B_FE	Subject_089B_FE
782847 783787 | 2408659 2407719 | 941 941 | 98.41 | Subject_061B_FE	Subject_089B_FE
783322 783786 | 493958 494422 | 465 465 | 91.01 | Subject_061B_FE	Subject_089B_FE
784067 786437 | 2063932 2061555 | 2371 2378 | 99.20 | Subject_061B_FE	Subject_089B_FE
784067 785054 | 494924 495911 | 988 988 | 87.35 | Subject_061B_FE	Subject_089B_FE
785673 786036 | 3942385 3942022 | 364 364 | 96.43 | Subject_061B_FE	Subject_089B_FE
785679 786031 | 3942737 3942385 | 353 353 | 98.02 | Subject_061B_FE	Subject_089B_FE
785448 786391 | 496146 497089 | 944 944 | 82.86 | Subject_061B_FE	Subject_089B_FE
786438 788343 | 2619334 2621239 | 1906 1906 | 98.69 | Subject_061B_FE	Subject_089B_FE
792151 792297 | 3461967 3462116 | 147 150 | 96.67 | Subject_061B_FE	Subject_089B_FE
792354 792893 | 3834489 3835028 | 540 540 | 99.81 | Subject_061B_FE	Subject_089B_FE
792894 793184 | 3726352 3726062 | 291 291 | 100.00 | Subject_061B_FE	Subject_089B_FE
792997 794514 | 2897917 2899434 | 1518 1518 | 98.16 | Subject_061B_FE	Subject_089B_FE
794516 795253 | 3681301 3680564 | 738 738 | 98.78 | Subject_061B_FE	Subject_089B_FE
795254 796347 | 3305434 3304341 | 1094 1094 | 98.72 | Subject_061B_FE	Subject_089B_FE
795656 796049 | 3726067 3725674 | 394 394 | 99.24 | Subject_061B_FE	Subject_089B_FE
796448 796785 | 3952093 3952430 | 338 338 | 100.00 | Subject_061B_FE	Subject_089B_FE
796449 796849 | 1781409 1781009 | 401 401 | 98.00 | Subject_061B_FE	Subject_089B_FE
796786 799348 | 2255921 2253398 | 2563 2524 | 95.95 | Subject_061B_FE	Subject_089B_FE
796783 799350 | 2238105 2235538 | 2568 2568 | 99.61 | Subject_061B_FE	Subject_089B_FE
796962 798539 | 1780910 1779307 | 1578 1604 | 96.01 | Subject_061B_FE	Subject_089B_FE
798655 800243 | 1779137 1777548 | 1589 1590 | 95.53 | Subject_061B_FE	Subject_089B_FE
799351 800243 | 3520659 3519767 | 893 893 | 99.33 | Subject_061B_FE	Subject_089B_FE
801044 801561 | 1677801 1677284 | 518 518 | 94.79 | Subject_061B_FE	Subject_089B_FE
801150 801560 | 1151637 1151227 | 411 411 | 98.30 | Subject_061B_FE	Subject_089B_FE
801694 802399 | 1151227 1150525 | 706 703 | 88.40 | Subject_061B_FE	Subject_089B_FE
803484 803665 | 2100653 2100833 | 182 181 | 93.96 | Subject_061B_FE	Subject_089B_FE
811232 811440 | 2101649 2101857 | 209 209 | 98.56 | Subject_061B_FE	Subject_089B_FE
812076 812470 | 2609761 2609367 | 395 395 | 95.19 | Subject_061B_FE	Subject_089B_FE
812402 812766 | 2101845 2102209 | 365 365 | 97.81 | Subject_061B_FE	Subject_089B_FE
812408 812761 | 2608190 2607837 | 354 354 | 96.33 | Subject_061B_FE	Subject_089B_FE
812835 818075 | 1435752 1440992 | 5241 5241 | 98.65 | Subject_061B_FE	Subject_089B_FE
816495 818244 | 1046437 1048141 | 1750 1705 | 94.06 | Subject_061B_FE	Subject_089B_FE
818076 820441 | 2331265 2328900 | 2366 2366 | 99.37 | Subject_061B_FE	Subject_089B_FE
820441 821008 | 3810802 3811369 | 568 568 | 95.07 | Subject_061B_FE	Subject_089B_FE
820442 823208 | 2147144 2149910 | 2767 2767 | 99.46 | Subject_061B_FE	Subject_089B_FE
823235 825239 | 2546930 2548934 | 2005 2005 | 99.50 | Subject_061B_FE	Subject_089B_FE
825603 825982 | 3933132 3933511 | 380 380 | 99.47 | Subject_061B_FE	Subject_089B_FE
825982 826942 | 3454303 3453343 | 961 961 | 97.81 | Subject_061B_FE	Subject_089B_FE
826069 829305 | 1961956 1965194 | 3237 3239 | 99.63 | Subject_061B_FE	Subject_089B_FE
826071 826936 | 3547170 3548035 | 866 866 | 97.11 | Subject_061B_FE	Subject_089B_FE
827901 829302 | 3006898 3008299 | 1402 1402 | 97.58 | Subject_061B_FE	Subject_089B_FE
827905 829303 | 3005498 3006897 | 1399 1400 | 97.14 | Subject_061B_FE	Subject_089B_FE
829544 830651 | 3285659 3286765 | 1108 1107 | 99.64 | Subject_061B_FE	Subject_089B_FE
829545 830193 | 3751836 3752484 | 649 649 | 98.92 | Subject_061B_FE	Subject_089B_FE
830196 830650 | 3888892 3889346 | 455 455 | 98.02 | Subject_061B_FE	Subject_089B_FE
830196 830911 | 3704578 3705292 | 716 715 | 97.77 | Subject_061B_FE	Subject_089B_FE
830907 832942 | 2510560 2508525 | 2036 2036 | 98.72 | Subject_061B_FE	Subject_089B_FE
832943 834615 | 2782351 2780679 | 1673 1673 | 97.97 | Subject_061B_FE	Subject_089B_FE
833846 834616 | 3653311 3652541 | 771 771 | 99.74 | Subject_061B_FE	Subject_089B_FE
834617 835044 | 3909244 3909671 | 428 428 | 99.53 | Subject_061B_FE	Subject_089B_FE
835904 836943 | 3380603 3381643 | 1040 1041 | 98.66 | Subject_061B_FE	Subject_089B_FE
837004 837754 | 3670865 3671615 | 751 751 | 98.67 | Subject_061B_FE	Subject_089B_FE
837007 837449 | 3897476 3897918 | 443 443 | 96.84 | Subject_061B_FE	Subject_089B_FE
837760 838135 | 3932746 3932371 | 376 376 | 97.07 | Subject_061B_FE	Subject_089B_FE
837811 838135 | 3958042 3957718 | 325 325 | 96.92 | Subject_061B_FE	Subject_089B_FE
838159 838883 | 3701718 3700994 | 725 725 | 99.17 | Subject_061B_FE	Subject_089B_FE
838884 839265 | 3931607 3931226 | 382 382 | 99.74 | Subject_061B_FE	Subject_089B_FE
838885 840329 | 3019464 3020847 | 1445 1384 | 92.39 | Subject_061B_FE	Subject_089B_FE
839264 839859 | 3792234 3792829 | 596 596 | 99.50 | Subject_061B_FE	Subject_089B_FE
839875 840332 | 3820393 3820850 | 458 458 | 99.56 | Subject_061B_FE	Subject_089B_FE
840331 841835 | 2926844 2928348 | 1505 1505 | 98.94 | Subject_061B_FE	Subject_089B_FE
842023 842766 | 1203274 1202532 | 744 743 | 98.39 | Subject_061B_FE	Subject_089B_FE
842019 842766 | 993285 992539 | 748 747 | 98.53 | Subject_061B_FE	Subject_089B_FE
842448 844127 | 2800582 2802211 | 1680 1630 | 93.69 | Subject_061B_FE	Subject_089B_FE
844126 844659 | 3840910 3841443 | 534 534 | 99.25 | Subject_061B_FE	Subject_089B_FE
844659 845006 | 3946629 3946976 | 348 348 | 99.71 | Subject_061B_FE	Subject_089B_FE
845007 845450 | 3898803 3899246 | 444 444 | 99.10 | Subject_061B_FE	Subject_089B_FE
845450 849634 | 1661172 1656988 | 4185 4185 | 99.76 | Subject_061B_FE	Subject_089B_FE
845454 845970 | 1080323 1079763 | 517 561 | 89.34 | Subject_061B_FE	Subject_089B_FE
845475 845710 | 2110411 2110646 | 236 236 | 86.50 | Subject_061B_FE	Subject_089B_FE
845481 845700 | 1679459 1679678 | 220 220 | 89.09 | Subject_061B_FE	Subject_089B_FE
848746 849031 | 1073208 1072922 | 286 287 | 91.64 | Subject_061B_FE	Subject_089B_FE
848746 849029 | 1915864 1915581 | 284 284 | 94.37 | Subject_061B_FE	Subject_089B_FE
849635 849955 | 3960310 3959990 | 321 321 | 100.00 | Subject_061B_FE	Subject_089B_FE
849638 849956 | 3770645 3770328 | 319 318 | 97.81 | Subject_061B_FE	Subject_089B_FE
850207 851313 | 3285658 3284552 | 1107 1107 | 99.91 | Subject_061B_FE	Subject_089B_FE
850209 851311 | 3287869 3286768 | 1103 1102 | 95.75 | Subject_061B_FE	Subject_089B_FE
851314 852952 | 2805491 2803853 | 1639 1639 | 98.66 | Subject_061B_FE	Subject_089B_FE
852953 854969 | 2536876 2534860 | 2017 2017 | 99.50 | Subject_061B_FE	Subject_089B_FE
852954 854970 | 2530817 2528798 | 2017 2020 | 96.09 | Subject_061B_FE	Subject_089B_FE
854970 855170 | 3370252 3370052 | 201 201 | 99.00 | Subject_061B_FE	Subject_089B_FE
854992 855908 | 3480748 3481665 | 917 918 | 99.67 | Subject_061B_FE	Subject_089B_FE
855183 855909 | 3369939 3369212 | 727 728 | 98.90 | Subject_061B_FE	Subject_089B_FE
855910 856634 | 3695210 3694486 | 725 725 | 99.72 | Subject_061B_FE	Subject_089B_FE
856634 859280 | 2214812 2212166 | 2647 2647 | 99.85 | Subject_061B_FE	Subject_089B_FE
856637 857155 | 2177350 2177868 | 519 519 | 99.04 | Subject_061B_FE	Subject_089B_FE
857229 859279 | 2178013 2180062 | 2051 2050 | 98.00 | Subject_061B_FE	Subject_089B_FE
859283 861464 | 2426326 2424146 | 2182 2181 | 99.18 | Subject_061B_FE	Subject_089B_FE
861465 862859 | 3016683 3015289 | 1395 1395 | 99.78 | Subject_061B_FE	Subject_089B_FE
861467 862860 | 3041535 3042900 | 1394 1366 | 91.73 | Subject_061B_FE	Subject_089B_FE
862858 871753 | 1002340 1011237 | 8896 8898 | 98.63 | Subject_061B_FE	Subject_089B_FE
871754 873118 | 3045630 3046994 | 1365 1365 | 99.85 | Subject_061B_FE	Subject_089B_FE
871755 872310 | 2932858 2932303 | 556 556 | 97.84 | Subject_061B_FE	Subject_089B_FE
872360 873117 | 2932115 2931358 | 758 758 | 98.55 | Subject_061B_FE	Subject_089B_FE
873119 874197 | 3321713 3320635 | 1079 1079 | 98.70 | Subject_061B_FE	Subject_089B_FE
874198 883014 | 1011238 1020078 | 8817 8841 | 98.54 | Subject_061B_FE	Subject_089B_FE
876583 876891 | 389339 389640 | 309 302 | 84.52 | Subject_061B_FE	Subject_089B_FE
876922 877044 | 794404 794282 | 123 123 | 93.50 | Subject_061B_FE	Subject_089B_FE
883012 884100 | 3307618 3308706 | 1089 1089 | 98.90 | Subject_061B_FE	Subject_089B_FE
886780 888666 | 2645873 2643987 | 1887 1887 | 99.15 | Subject_061B_FE	Subject_089B_FE
888669 890604 | 2605906 2603974 | 1936 1933 | 97.78 | Subject_061B_FE	Subject_089B_FE
890607 890687 | 2893239 2893158 | 81 82 | 97.56 | Subject_061B_FE	Subject_089B_FE
890766 891752 | 2892684 2891698 | 987 987 | 98.38 | Subject_061B_FE	Subject_089B_FE
891753 894539 | 2130443 2133235 | 2787 2793 | 95.99 | Subject_061B_FE	Subject_089B_FE
894539 895649 | 3283441 3284551 | 1111 1111 | 99.10 | Subject_061B_FE	Subject_089B_FE
895650 896402 | 3670113 3670865 | 753 753 | 99.34 | Subject_061B_FE	Subject_089B_FE
896402 898824 | 2295329 2297746 | 2423 2418 | 98.93 | Subject_061B_FE	Subject_089B_FE
899506 899684 | 2454717 2454895 | 179 179 | 86.03 | Subject_061B_FE	Subject_089B_FE
903582 904498 | 3465757 3464841 | 917 917 | 96.73 | Subject_061B_FE	Subject_089B_FE
903807 904618 | 3617725 3616921 | 812 805 | 98.28 | Subject_061B_FE	Subject_089B_FE
904618 905616 | 3415188 3414190 | 999 999 | 99.80 | Subject_061B_FE	Subject_089B_FE
904620 905269 | 3707425 3708074 | 650 650 | 98.62 | Subject_061B_FE	Subject_089B_FE
905256 905619 | 3927315 3926952 | 364 364 | 98.90 | Subject_061B_FE	Subject_089B_FE
905614 907462 | 2662638 2660791 | 1849 1848 | 98.97 | Subject_061B_FE	Subject_089B_FE
907463 908510 | 3355655 3354608 | 1048 1048 | 99.90 | Subject_061B_FE	Subject_089B_FE
907464 908509 | 3354606 3353561 | 1046 1046 | 97.99 | Subject_061B_FE	Subject_089B_FE
908511 910778 | 2372791 2370525 | 2268 2267 | 98.99 | Subject_061B_FE	Subject_089B_FE
910776 913055 | 2363704 2365983 | 2280 2280 | 98.99 | Subject_061B_FE	Subject_089B_FE
913056 913528 | 3877740 3877268 | 473 473 | 97.89 | Subject_061B_FE	Subject_089B_FE
913530 913874 | 3947668 3947324 | 345 345 | 97.97 | Subject_061B_FE	Subject_089B_FE
913529 914429 | 3511679 3510779 | 901 901 | 98.00 | Subject_061B_FE	Subject_089B_FE
913875 915948 | 2485975 2483904 | 2074 2072 | 99.47 | Subject_061B_FE	Subject_089B_FE
913875 914428 | 3817528 3818081 | 554 554 | 98.74 | Subject_061B_FE	Subject_089B_FE
914430 915028 | 3788655 3789252 | 599 598 | 98.50 | Subject_061B_FE	Subject_089B_FE
915032 915945 | 3509876 3508981 | 914 896 | 92.10 | Subject_061B_FE	Subject_089B_FE
916246 917315 | 3331379 3330310 | 1070 1070 | 99.16 | Subject_061B_FE	Subject_089B_FE
917316 918595 | 3122073 3120794 | 1280 1280 | 99.45 | Subject_061B_FE	Subject_089B_FE
918595 919790 | 3217947 3216752 | 1196 1196 | 98.75 | Subject_061B_FE	Subject_089B_FE
919876 920754 | 3539289 3540167 | 879 879 | 99.43 | Subject_061B_FE	Subject_089B_FE
920755 921654 | 3515283 3514384 | 900 900 | 97.89 | Subject_061B_FE	Subject_089B_FE
920756 921655 | 3512579 3511680 | 900 900 | 99.89 | Subject_061B_FE	Subject_089B_FE
921653 922416 | 3664804 3665568 | 764 765 | 98.69 | Subject_061B_FE	Subject_089B_FE
922416 923283 | 3548909 3549776 | 868 868 | 98.27 | Subject_061B_FE	Subject_089B_FE
922418 923284 | 3550644 3549778 | 867 867 | 99.65 | Subject_061B_FE	Subject_089B_FE
924903 925472 | 3807961 3807392 | 570 570 | 99.65 | Subject_061B_FE	Subject_089B_FE
924905 925470 | 3808528 3807963 | 566 566 | 97.35 | Subject_061B_FE	Subject_089B_FE
925472 925925 | 3892084 3892537 | 454 454 | 99.78 | Subject_061B_FE	Subject_089B_FE
925926 929438 | 927930 924417 | 3513 3514 | 98.38 | Subject_061B_FE	Subject_089B_FE
929464 930108 | 3684345 3684989 | 645 645 | 99.38 | Subject_061B_FE	Subject_089B_FE
929590 930483 | 2323766 2322868 | 894 899 | 88.95 | Subject_061B_FE	Subject_089B_FE
929869 933417 | 1873947 1870399 | 3549 3549 | 99.89 | Subject_061B_FE	Subject_089B_FE
929590 930339 | 389155 389897 | 750 743 | 89.38 | Subject_061B_FE	Subject_089B_FE
930396 932316 | 406865 408782 | 1921 1918 | 96.77 | Subject_061B_FE	Subject_089B_FE
930657 931756 | 2322867 2321769 | 1100 1099 | 97.46 | Subject_061B_FE	Subject_089B_FE
931749 932316 | 3488082 3487517 | 568 566 | 95.60 | Subject_061B_FE	Subject_089B_FE
932317 932519 | 3487374 3487172 | 203 203 | 97.54 | Subject_061B_FE	Subject_089B_FE
932317 932519 | 408925 409127 | 203 203 | 97.04 | Subject_061B_FE	Subject_089B_FE
932522 933416 | 3516182 3517077 | 895 896 | 97.77 | Subject_061B_FE	Subject_089B_FE
933418 934332 | 3487169 3486256 | 915 914 | 97.82 | Subject_061B_FE	Subject_089B_FE
934334 939317 | 1403973 1398951 | 4984 5023 | 96.02 | Subject_061B_FE	Subject_089B_FE
937187 939331 | 898493 896348 | 2145 2146 | 96.13 | Subject_061B_FE	Subject_089B_FE
942968 943362 | 2902853 2903247 | 395 395 | 93.42 | Subject_061B_FE	Subject_089B_FE
943356 943920 | 2903495 2904060 | 565 566 | 98.59 | Subject_061B_FE	Subject_089B_FE
943565 944130 | 3810800 3810235 | 566 566 | 99.47 | Subject_061B_FE	Subject_089B_FE
944129 946251 | 2462966 2460846 | 2123 2121 | 99.53 | Subject_061B_FE	Subject_089B_FE
944205 946638 | 2245649 2243217 | 2434 2433 | 97.49 | Subject_061B_FE	Subject_089B_FE
946252 949468 | 1974869 1978084 | 3217 3216 | 98.73 | Subject_061B_FE	Subject_089B_FE
948389 949090 | 3715901 3716602 | 702 702 | 96.30 | Subject_061B_FE	Subject_089B_FE
948409 950465 | 2496272 2494216 | 2057 2057 | 97.42 | Subject_061B_FE	Subject_089B_FE
949090 949789 | 3718004 3718703 | 700 700 | 97.57 | Subject_061B_FE	Subject_089B_FE
949179 951609 | 2285607 2288037 | 2431 2431 | 96.87 | Subject_061B_FE	Subject_089B_FE
949180 949817 | 3757651 3757014 | 638 638 | 98.12 | Subject_061B_FE	Subject_089B_FE
949335 949818 | 3872509 3872026 | 484 484 | 99.59 | Subject_061B_FE	Subject_089B_FE
949819 951612 | 2704685 2702892 | 1794 1794 | 99.16 | Subject_061B_FE	Subject_089B_FE
950457 950634 | 3706721 3706544 | 178 178 | 97.75 | Subject_061B_FE	Subject_089B_FE
950466 950634 | 3638462 3638294 | 169 169 | 96.45 | Subject_061B_FE	Subject_089B_FE
951907 953500 | 2850825 2849232 | 1594 1594 | 99.06 | Subject_061B_FE	Subject_089B_FE
952956 953576 | 3638292 3637676 | 621 617 | 97.91 | Subject_061B_FE	Subject_089B_FE
952956 953498 | 3706542 3706004 | 543 539 | 96.50 | Subject_061B_FE	Subject_089B_FE
953578 955098 | 2913249 2911729 | 1521 1521 | 98.69 | Subject_061B_FE	Subject_089B_FE
954023 954962 | 1142006 1141067 | 940 940 | 84.17 | Subject_061B_FE	Subject_089B_FE
955100 956729 | 1365804 1364153 | 1630 1652 | 97.22 | Subject_061B_FE	Subject_089B_FE
956251 956752 | 3636885 3636362 | 502 524 | 93.13 | Subject_061B_FE	Subject_089B_FE
956512 956623 | 1141066 1140955 | 112 112 | 94.64 | Subject_061B_FE	Subject_089B_FE
956806 960622 | 1363817 1360001 | 3817 3817 | 98.32 | Subject_061B_FE	Subject_089B_FE
956806 959076 | 1138506 1136223 | 2271 2284 | 88.34 | Subject_061B_FE	Subject_089B_FE
956953 959144 | 549404 547200 | 2192 2205 | 93.93 | Subject_061B_FE	Subject_089B_FE
965170 973542 | 1072094 1063716 | 8373 8379 | 98.10 | Subject_061B_FE	Subject_089B_FE
971772 973541 | 1319714 1317945 | 1770 1770 | 98.42 | Subject_061B_FE	Subject_089B_FE
973543 978160 | 1555191 1559809 | 4618 4619 | 99.16 | Subject_061B_FE	Subject_089B_FE
978162 980184 | 2524752 2526774 | 2023 2023 | 99.31 | Subject_061B_FE	Subject_089B_FE
978160 980183 | 2520700 2522724 | 2024 2025 | 97.78 | Subject_061B_FE	Subject_089B_FE
980184 980707 | 3849359 3849882 | 524 524 | 98.85 | Subject_061B_FE	Subject_089B_FE
980708 982978 | 2368254 2365984 | 2271 2271 | 99.69 | Subject_061B_FE	Subject_089B_FE
982979 983957 | 3438823 3439801 | 979 979 | 99.18 | Subject_061B_FE	Subject_089B_FE
984384 985665 | 2469302 2468021 | 1282 1282 | 99.22 | Subject_061B_FE	Subject_089B_FE
984385 985106 | 3698105 3697384 | 722 722 | 97.51 | Subject_061B_FE	Subject_089B_FE
985724 986604 | 2468071 2467191 | 881 881 | 98.75 | Subject_061B_FE	Subject_089B_FE
987513 987649 | 1364122 1364258 | 137 137 | 87.59 | Subject_061B_FE	Subject_089B_FE
987850 988032 | 3895509 3895691 | 183 183 | 97.81 | Subject_061B_FE	Subject_089B_FE
988033 990039 | 2443694 2445704 | 2007 2011 | 97.27 | Subject_061B_FE	Subject_089B_FE
988034 990023 | 1596172 1598159 | 1990 1988 | 98.84 | Subject_061B_FE	Subject_089B_FE
990024 990328 | 2887038 2887342 | 305 305 | 96.08 | Subject_061B_FE	Subject_089B_FE
990104 990220 | 3164111 3163995 | 117 117 | 86.32 | Subject_061B_FE	Subject_089B_FE
990936 992527 | 2857182 2858772 | 1592 1591 | 98.43 | Subject_061B_FE	Subject_089B_FE
996758 997553 | 3630542 3631337 | 796 796 | 98.12 | Subject_061B_FE	Subject_089B_FE
996762 999689 | 200226 203151 | 2928 2926 | 88.38 | Subject_061B_FE	Subject_089B_FE
1001300 1006743 | 204820 210283 | 5444 5464 | 85.15 | Subject_061B_FE	Subject_089B_FE
1001786 1004063 | 2361426 2363705 | 2278 2280 | 96.80 | Subject_061B_FE	Subject_089B_FE
1004064 1006717 | 2209517 2206865 | 2654 2653 | 99.59 | Subject_061B_FE	Subject_089B_FE
1007021 1007182 | 3413186 3413025 | 162 162 | 100.00 | Subject_061B_FE	Subject_089B_FE
1007415 1008232 | 3412999 3412182 | 818 818 | 97.68 | Subject_061B_FE	Subject_089B_FE
1008232 1008860 | 3768450 3769078 | 629 629 | 98.57 | Subject_061B_FE	Subject_089B_FE
1008860 1010270 | 2995650 2994240 | 1411 1411 | 99.22 | Subject_061B_FE	Subject_089B_FE
1010270 1025838 | 547201 531625 | 15569 15577 | 98.35 | Subject_061B_FE	Subject_089B_FE
1021477 1022664 | 3206014 3207211 | 1188 1198 | 96.66 | Subject_061B_FE	Subject_089B_FE
1024642 1025842 | 3208408 3207208 | 1201 1201 | 97.09 | Subject_061B_FE	Subject_089B_FE
1026979 1030994 | 1419962 1423977 | 4016 4016 | 99.63 | Subject_061B_FE	Subject_089B_FE
1028417 1028823 | 3922147 3922553 | 407 407 | 98.53 | Subject_061B_FE	Subject_089B_FE
1029027 1030015 | 2003552 2004540 | 989 989 | 96.97 | Subject_061B_FE	Subject_089B_FE
1029028 1030015 | 1984483 1985470 | 988 988 | 97.27 | Subject_061B_FE	Subject_089B_FE
1030007 1030181 | 2469502 2469328 | 175 175 | 93.14 | Subject_061B_FE	Subject_089B_FE
1030005 1030994 | 1985735 1986700 | 990 966 | 94.24 | Subject_061B_FE	Subject_089B_FE
1030005 1030994 | 2004805 2005734 | 990 930 | 90.71 | Subject_061B_FE	Subject_089B_FE
1031815 1032638 | 2005765 2006588 | 824 824 | 86.77 | Subject_061B_FE	Subject_089B_FE
1031906 1032981 | 1424160 1425235 | 1076 1076 | 98.33 | Subject_061B_FE	Subject_089B_FE
1031879 1032731 | 1986862 1987669 | 853 808 | 92.61 | Subject_061B_FE	Subject_089B_FE
1031978 1032451 | 1515056 1515529 | 474 474 | 87.37 | Subject_061B_FE	Subject_089B_FE
1032032 1032451 | 2733315 2733734 | 420 420 | 86.26 | Subject_061B_FE	Subject_089B_FE
1033711 1034181 | 3216760 3216290 | 471 471 | 98.73 | Subject_061B_FE	Subject_089B_FE
1033915 1034040 | 3335569 3335444 | 126 126 | 97.62 | Subject_061B_FE	Subject_089B_FE
1033915 1034044 | 1515525 1515654 | 130 130 | 98.46 | Subject_061B_FE	Subject_089B_FE
1033915 1034040 | 2733730 2733855 | 126 126 | 99.21 | Subject_061B_FE	Subject_089B_FE
1038544 1039237 | 430546 431238 | 694 693 | 96.69 | Subject_061B_FE	Subject_089B_FE
1052448 1052631 | 444061 444244 | 184 184 | 97.84 | Subject_061B_FE	Subject_089B_FE
1055606 1056372 | 1092109 1092875 | 767 767 | 87.48 | Subject_061B_FE	Subject_089B_FE
1055652 1056146 | 3863655 3864149 | 495 495 | 98.18 | Subject_061B_FE	Subject_089B_FE
1055651 1056170 | 3847786 3847267 | 520 520 | 94.23 | Subject_061B_FE	Subject_089B_FE
1055638 1056149 | 3155280 3154769 | 512 512 | 93.95 | Subject_061B_FE	Subject_089B_FE
1055566 1056372 | 1094120 1094926 | 807 807 | 86.74 | Subject_061B_FE	Subject_089B_FE
1056092 1056403 | 1908746 1909057 | 312 312 | 96.79 | Subject_061B_FE	Subject_089B_FE
1056366 1056591 | 1423905 1424122 | 226 218 | 90.31 | Subject_061B_FE	Subject_089B_FE
1057524 1058097 | 3804541 3803968 | 574 574 | 97.56 | Subject_061B_FE	Subject_089B_FE
1058097 1058750 | 3756368 3757022 | 654 655 | 98.93 | Subject_061B_FE	Subject_089B_FE
1065081 1067539 | 2273382 2270924 | 2459 2459 | 98.01 | Subject_061B_FE	Subject_089B_FE
1068252 1068637 | 3929296 3928911 | 386 386 | 96.63 | Subject_061B_FE	Subject_089B_FE
1068264 1068976 | 3695949 3696661 | 713 713 | 98.18 | Subject_061B_FE	Subject_089B_FE
1068336 1069324 | 2869835 2870823 | 989 989 | 98.89 | Subject_061B_FE	Subject_089B_FE
1069140 1069324 | 682831 683015 | 185 185 | 93.51 | Subject_061B_FE	Subject_089B_FE
1071891 1074658 | 1645646 1648413 | 2768 2768 | 99.17 | Subject_061B_FE	Subject_089B_FE
1072119 1072623 | 3860148 3860652 | 505 505 | 98.61 | Subject_061B_FE	Subject_089B_FE
1076654 1078076 | 2989993 2988571 | 1423 1423 | 99.09 | Subject_061B_FE	Subject_089B_FE
1077095 1077416 | 2871084 2871405 | 322 322 | 95.96 | Subject_061B_FE	Subject_089B_FE
1077135 1078049 | 2357796 2356882 | 915 915 | 90.09 | Subject_061B_FE	Subject_089B_FE
1077095 1077508 | 683099 683512 | 414 414 | 92.29 | Subject_061B_FE	Subject_089B_FE
1078107 1078570 | 3886595 3886132 | 464 464 | 99.57 | Subject_061B_FE	Subject_089B_FE
1082238 1082724 | 3870570 3871056 | 487 487 | 97.13 | Subject_061B_FE	Subject_089B_FE
1085944 1086804 | 3160110 3160970 | 861 861 | 96.98 | Subject_061B_FE	Subject_089B_FE
1094241 1094639 | 3924167 3924565 | 399 399 | 98.50 | Subject_061B_FE	Subject_089B_FE
1094278 1096465 | 2426329 2428510 | 2188 2182 | 99.50 | Subject_061B_FE	Subject_089B_FE
1094636 1096240 | 2846032 2847635 | 1605 1604 | 96.88 | Subject_061B_FE	Subject_089B_FE
1096242 1096719 | 3867129 3867618 | 478 490 | 95.51 | Subject_061B_FE	Subject_089B_FE
1097587 1099025 | 2977099 2978537 | 1439 1439 | 99.86 | Subject_061B_FE	Subject_089B_FE
1099559 1104074 | 1591687 1587172 | 4516 4516 | 98.34 | Subject_061B_FE	Subject_089B_FE
1104073 1104983 | 3493561 3494471 | 911 911 | 99.78 | Subject_061B_FE	Subject_089B_FE
1104983 1105492 | 3858121 3858631 | 510 511 | 99.80 | Subject_061B_FE	Subject_089B_FE
1105494 1106291 | 3624951 3624152 | 798 800 | 97.00 | Subject_061B_FE	Subject_089B_FE
1105492 1106292 | 3623350 3622547 | 801 804 | 99.50 | Subject_061B_FE	Subject_089B_FE
1106293 1108560 | 2375055 2372788 | 2268 2268 | 98.02 | Subject_061B_FE	Subject_089B_FE
1114710 1115025 | 1502523 1502838 | 316 316 | 95.57 | Subject_061B_FE	Subject_089B_FE
1115033 1115688 | 1506861 1507516 | 656 656 | 98.33 | Subject_061B_FE	Subject_089B_FE
1115691 1116111 | 3913892 3913472 | 421 421 | 99.76 | Subject_061B_FE	Subject_089B_FE
1120453 1121007 | 3818637 3818083 | 555 555 | 98.74 | Subject_061B_FE	Subject_089B_FE
1121006 1121646 | 3758933 3758293 | 641 641 | 99.84 | Subject_061B_FE	Subject_089B_FE
1121009 1121645 | 3759569 3758933 | 637 637 | 97.65 | Subject_061B_FE	Subject_089B_FE
1121647 1122120 | 3880557 3880085 | 474 473 | 97.26 | Subject_061B_FE	Subject_089B_FE
1124736 1127784 | 2034413 2037461 | 3049 3049 | 99.48 | Subject_061B_FE	Subject_089B_FE
1127785 1128312 | 3844097 3844624 | 528 528 | 99.81 | Subject_061B_FE	Subject_089B_FE
1130963 1131648 | 3729106 3729792 | 686 687 | 98.54 | Subject_061B_FE	Subject_089B_FE
1131649 1132324 | 3735927 3736602 | 676 676 | 99.11 | Subject_061B_FE	Subject_089B_FE
1132325 1132941 | 3774048 3773432 | 617 617 | 100.00 | Subject_061B_FE	Subject_089B_FE
1132942 1133597 | 3750532 3749877 | 656 656 | 99.39 | Subject_061B_FE	Subject_089B_FE
1133594 1134414 | 3605555 3606375 | 821 821 | 99.76 | Subject_061B_FE	Subject_089B_FE
1133599 1134007 | 3917210 3916802 | 409 409 | 98.04 | Subject_061B_FE	Subject_089B_FE
1134027 1134412 | 3884203 3883818 | 386 386 | 96.63 | Subject_061B_FE	Subject_089B_FE
1134413 1137660 | 1955471 1958717 | 3248 3247 | 98.98 | Subject_061B_FE	Subject_089B_FE
1137815 1138399 | 3799913 3799329 | 585 585 | 97.95 | Subject_061B_FE	Subject_089B_FE
1137813 1138401 | 3799329 3798741 | 589 589 | 97.79 | Subject_061B_FE	Subject_089B_FE
1138401 1139367 | 3448533 3447566 | 967 968 | 98.56 | Subject_061B_FE	Subject_089B_FE
1146013 1146388 | 3936527 3936152 | 376 376 | 98.14 | Subject_061B_FE	Subject_089B_FE
1146387 1146939 | 3748573 3748019 | 553 555 | 96.22 | Subject_061B_FE	Subject_089B_FE
1146861 1146956 | 3333145 3333241 | 96 97 | 94.85 | Subject_061B_FE	Subject_089B_FE
1146861 1146957 | 2324043 2324140 | 97 98 | 93.88 | Subject_061B_FE	Subject_089B_FE
1146839 1146954 | 1941569 1941684 | 116 116 | 90.60 | Subject_061B_FE	Subject_089B_FE
1146849 1146954 | 3684366 3684261 | 106 106 | 92.52 | Subject_061B_FE	Subject_089B_FE
1179755 1180788 | 2827746 2826713 | 1034 1034 | 99.23 | Subject_061B_FE	Subject_089B_FE
1179755 1180488 | 3485525 3486257 | 734 733 | 97.55 | Subject_061B_FE	Subject_089B_FE
1179755 1180486 | 3490095 3490823 | 732 729 | 96.72 | Subject_061B_FE	Subject_089B_FE
1180487 1180787 | 3964965 3964665 | 301 301 | 98.67 | Subject_061B_FE	Subject_089B_FE
1180789 1181225 | 3902328 3902764 | 437 437 | 100.00 | Subject_061B_FE	Subject_089B_FE
1181227 1182551 | 3072470 3073794 | 1325 1325 | 97.89 | Subject_061B_FE	Subject_089B_FE
1181225 1182552 | 3071141 3072468 | 1328 1328 | 99.70 | Subject_061B_FE	Subject_089B_FE
1182553 1187366 | 1522221 1517424 | 4814 4798 | 98.94 | Subject_061B_FE	Subject_089B_FE
1187367 1188270 | 3505365 3506268 | 904 904 | 99.56 | Subject_061B_FE	Subject_089B_FE
1187367 1188269 | 3506269 3507171 | 903 903 | 96.68 | Subject_061B_FE	Subject_089B_FE
1188271 1189543 | 3127166 3125894 | 1273 1273 | 99.06 | Subject_061B_FE	Subject_089B_FE
1189543 1190846 | 3101414 3100111 | 1304 1304 | 99.62 | Subject_061B_FE	Subject_089B_FE
1189754 1190072 | 3958693 3959011 | 319 319 | 97.18 | Subject_061B_FE	Subject_089B_FE
1190079 1190844 | 3657924 3657159 | 766 766 | 98.96 | Subject_061B_FE	Subject_089B_FE
1190847 1191753 | 3504457 3503551 | 907 907 | 99.56 | Subject_061B_FE	Subject_089B_FE
1191752 1192274 | 3850405 3849883 | 523 523 | 100.00 | Subject_061B_FE	Subject_089B_FE
1191754 1192488 | 3700992 3700257 | 735 736 | 97.69 | Subject_061B_FE	Subject_089B_FE
1192278 1193314 | 3366094 3367130 | 1037 1037 | 99.71 | Subject_061B_FE	Subject_089B_FE
1192472 1193313 | 3582290 3583134 | 842 845 | 97.63 | Subject_061B_FE	Subject_089B_FE
1193315 1195252 | 2592362 2594299 | 1938 1938 | 99.38 | Subject_061B_FE	Subject_089B_FE
1195252 1196290 | 3372327 3373365 | 1039 1039 | 99.42 | Subject_061B_FE	Subject_089B_FE
1196292 1197357 | 3272254 3271189 | 1066 1066 | 98.12 | Subject_061B_FE	Subject_089B_FE
1197361 1198920 | 2885483 2883924 | 1560 1560 | 99.81 | Subject_061B_FE	Subject_089B_FE
1197917 1198919 | 3412182 3411180 | 1003 1003 | 96.51 | Subject_061B_FE	Subject_089B_FE
1198921 1200596 | 2779003 2777328 | 1676 1676 | 99.05 | Subject_061B_FE	Subject_089B_FE
1200596 1201595 | 3405133 3406132 | 1000 1000 | 97.80 | Subject_061B_FE	Subject_089B_FE
1201432 1202337 | 3502644 3501739 | 906 906 | 97.35 | Subject_061B_FE	Subject_089B_FE
1201433 1202338 | 3501736 3500831 | 906 906 | 97.68 | Subject_061B_FE	Subject_089B_FE
1202339 1203032 | 3728424 3727731 | 694 694 | 98.85 | Subject_061B_FE	Subject_089B_FE
1203116 1208236 | 1472030 1466909 | 5121 5122 | 99.28 | Subject_061B_FE	Subject_089B_FE
1208237 1208625 | 3929685 3930073 | 389 389 | 99.74 | Subject_061B_FE	Subject_089B_FE
1210027 1210682 | 3747261 3747916 | 656 656 | 99.54 | Subject_061B_FE	Subject_089B_FE
1210683 1211851 | 3233245 3234413 | 1169 1169 | 99.83 | Subject_061B_FE	Subject_089B_FE
1212111 1213484 | 3037420 3036047 | 1374 1374 | 98.76 | Subject_061B_FE	Subject_089B_FE
1213484 1213819 | 3952093 3951757 | 336 337 | 97.63 | Subject_061B_FE	Subject_089B_FE
1213821 1214641 | 3599798 3598978 | 821 821 | 97.69 | Subject_061B_FE	Subject_089B_FE
1213818 1215367 | 2896348 2894799 | 1550 1550 | 98.77 | Subject_061B_FE	Subject_089B_FE
1214643 1215369 | 3693760 3693034 | 727 727 | 98.62 | Subject_061B_FE	Subject_089B_FE
1215370 1216991 | 2826712 2825091 | 1622 1622 | 99.45 | Subject_061B_FE	Subject_089B_FE
1216991 1217429 | 3901013 3901451 | 439 439 | 98.18 | Subject_061B_FE	Subject_089B_FE
1217480 1219549 | 2492167 2490099 | 2070 2069 | 99.23 | Subject_061B_FE	Subject_089B_FE
1219471 1219571 | 3936525 3936625 | 101 101 | 100.00 | Subject_061B_FE	Subject_089B_FE
1219552 1220815 | 3133505 3134765 | 1264 1261 | 95.89 | Subject_061B_FE	Subject_089B_FE
1219686 1220757 | 2602908 2603979 | 1072 1072 | 96.46 | Subject_061B_FE	Subject_089B_FE
1219774 1220756 | 3426079 3427061 | 983 983 | 95.22 | Subject_061B_FE	Subject_089B_FE
1220816 1221162 | 3946977 3947323 | 347 347 | 99.42 | Subject_061B_FE	Subject_089B_FE
1221164 1221489 | 3957066 3957391 | 326 326 | 97.55 | Subject_061B_FE	Subject_089B_FE
1221812 1224555 | 2163698 2166441 | 2744 2744 | 99.31 | Subject_061B_FE	Subject_089B_FE
1224559 1224986 | 3906244 3906671 | 428 428 | 96.96 | Subject_061B_FE	Subject_089B_FE
1224588 1225305 | 3701715 3702432 | 718 718 | 100.00 | Subject_061B_FE	Subject_089B_FE
1224589 1224985 | 3925364 3924968 | 397 397 | 97.48 | Subject_061B_FE	Subject_089B_FE
1224987 1225304 | 3960628 3960311 | 318 318 | 97.48 | Subject_061B_FE	Subject_089B_FE
1225306 1227552 | 2386331 2388577 | 2247 2247 | 99.15 | Subject_061B_FE	Subject_089B_FE
1227552 1228264 | 3711675 3712386 | 713 712 | 98.60 | Subject_061B_FE	Subject_089B_FE
1227554 1229701 | 2450157 2452304 | 2148 2148 | 99.58 | Subject_061B_FE	Subject_089B_FE
1228258 1228617 | 3941664 3942023 | 360 360 | 99.17 | Subject_061B_FE	Subject_089B_FE
1228620 1229700 | 3367131 3368169 | 1081 1039 | 93.81 | Subject_061B_FE	Subject_089B_FE
1229745 1231905 | 2437218 2439378 | 2161 2161 | 99.58 | Subject_061B_FE	Subject_089B_FE
1229750 1231902 | 2448006 2450151 | 2153 2146 | 97.58 | Subject_061B_FE	Subject_089B_FE
1231906 1235082 | 1997220 1994041 | 3177 3180 | 99.09 | Subject_061B_FE	Subject_089B_FE
1235083 1235681 | 3789850 3789252 | 599 599 | 99.83 | Subject_061B_FE	Subject_089B_FE
1235940 1238287 | 2338327 2340674 | 2348 2348 | 99.57 | Subject_061B_FE	Subject_089B_FE
1238287 1239312 | 3391925 3390901 | 1026 1025 | 99.12 | Subject_061B_FE	Subject_089B_FE
1238289 1239320 | 3389872 3388838 | 1032 1035 | 97.39 | Subject_061B_FE	Subject_089B_FE
1239313 1241322 | 2544923 2542914 | 2010 2010 | 98.66 | Subject_061B_FE	Subject_089B_FE
1241503 1243600 | 2465080 2467190 | 2098 2111 | 97.54 | Subject_061B_FE	Subject_089B_FE
1245652 1247735 | 2473500 2475583 | 2084 2084 | 99.04 | Subject_061B_FE	Subject_089B_FE
1247736 1248939 | 3200004 3198801 | 1204 1204 | 99.83 | Subject_061B_FE	Subject_089B_FE
1247739 1248939 | 3264311 3263178 | 1201 1134 | 92.02 | Subject_061B_FE	Subject_089B_FE
1249142 1251804 | 2198887 2201549 | 2663 2663 | 98.54 | Subject_061B_FE	Subject_089B_FE
1252335 1253619 | 2720709 2722072 | 1285 1364 | 90.77 | Subject_061B_FE	Subject_089B_FE
1252417 1252919 | 2399205 2399786 | 503 582 | 82.13 | Subject_061B_FE	Subject_089B_FE
1252417 1253603 | 1388992 1390178 | 1187 1187 | 94.11 | Subject_061B_FE	Subject_089B_FE
1254189 1254981 | 281979 281192 | 793 788 | 91.32 | Subject_061B_FE	Subject_089B_FE
1255787 1255976 | 145135 144946 | 190 190 | 91.05 | Subject_061B_FE	Subject_089B_FE
1259179 1260706 | 139478 138026 | 1528 1453 | 91.89 | Subject_061B_FE	Subject_089B_FE
1260706 1261143 | 137894 137457 | 438 438 | 97.03 | Subject_061B_FE	Subject_089B_FE
1261360 1261587 | 2337213 2337440 | 228 228 | 92.58 | Subject_061B_FE	Subject_089B_FE
1261477 1261615 | 138095 137957 | 139 139 | 97.12 | Subject_061B_FE	Subject_089B_FE
1261477 1261587 | 2250587 2250477 | 111 111 | 94.64 | Subject_061B_FE	Subject_089B_FE
1263135 1263876 | 2041245 2040504 | 742 742 | 97.30 | Subject_061B_FE	Subject_089B_FE
1263142 1263923 | 3649431 3648650 | 782 782 | 97.83 | Subject_061B_FE	Subject_089B_FE
1263920 1265207 | 3114379 3113092 | 1288 1288 | 98.68 | Subject_061B_FE	Subject_089B_FE
1263924 1265131 | 3192769 3191561 | 1208 1209 | 97.68 | Subject_061B_FE	Subject_089B_FE
1264630 1265261 | 3762761 3763392 | 632 632 | 98.58 | Subject_061B_FE	Subject_089B_FE
1265263 1266831 | 2456578 2458074 | 1569 1497 | 91.08 | Subject_061B_FE	Subject_089B_FE
1266378 1269369 | 2052610 2055603 | 2992 2994 | 98.93 | Subject_061B_FE	Subject_089B_FE
1267897 1268390 | 3866636 3867128 | 494 493 | 97.37 | Subject_061B_FE	Subject_089B_FE
1270718 1271060 | 3211164 3210798 | 343 367 | 83.97 | Subject_061B_FE	Subject_089B_FE
1271061 1271361 | 3964966 3965266 | 301 301 | 97.67 | Subject_061B_FE	Subject_089B_FE
1271362 1273062 | 2753658 2751958 | 1701 1701 | 97.71 | Subject_061B_FE	Subject_089B_FE
1273062 1273956 | 3525123 3524229 | 895 895 | 99.78 | Subject_061B_FE	Subject_089B_FE
1273064 1273955 | 3519763 3518872 | 892 892 | 97.65 | Subject_061B_FE	Subject_089B_FE
1273993 1274776 | 3634518 3635305 | 784 788 | 96.08 | Subject_061B_FE	Subject_089B_FE
1274778 1275812 | 3376476 3375442 | 1035 1035 | 99.23 | Subject_061B_FE	Subject_089B_FE
1275814 1277635 | 2724244 2722480 | 1822 1765 | 95.06 | Subject_061B_FE	Subject_089B_FE
1276012 1277636 | 2829959 2828335 | 1625 1625 | 99.63 | Subject_061B_FE	Subject_089B_FE
1276015 1278022 | 2586529 2584579 | 2008 1951 | 95.32 | Subject_061B_FE	Subject_089B_FE
1277635 1278024 | 3929296 3929685 | 390 390 | 98.46 | Subject_061B_FE	Subject_089B_FE
1278022 1283523 | 1365804 1371307 | 5502 5504 | 98.98 | Subject_061B_FE	Subject_089B_FE
1283820 1300128 | 531624 515315 | 16309 16310 | 98.84 | Subject_061B_FE	Subject_089B_FE
1300132 1301513 | 3026388 3027770 | 1382 1383 | 97.90 | Subject_061B_FE	Subject_089B_FE
1300133 1301517 | 3029156 3030540 | 1385 1385 | 99.64 | Subject_061B_FE	Subject_089B_FE
1301582 1301954 | 3936894 3937266 | 373 373 | 99.46 | Subject_061B_FE	Subject_089B_FE
1301587 1301965 | 3935409 3935785 | 379 377 | 95.78 | Subject_061B_FE	Subject_089B_FE
1301955 1302447 | 3868114 3868606 | 493 493 | 99.59 | Subject_061B_FE	Subject_089B_FE
1302448 1304002 | 2885484 2887038 | 1555 1555 | 99.49 | Subject_061B_FE	Subject_089B_FE
1302449 1303532 | 3303251 3304335 | 1084 1085 | 97.42 | Subject_061B_FE	Subject_089B_FE
1303540 1304001 | 3885670 3886131 | 462 462 | 96.32 | Subject_061B_FE	Subject_089B_FE
1304002 1305013 | 3403110 3404121 | 1012 1012 | 97.63 | Subject_061B_FE	Subject_089B_FE
1305748 1306949 | 3202409 3201208 | 1202 1202 | 99.25 | Subject_061B_FE	Subject_089B_FE
1308087 1312093 | 1730609 1726602 | 4007 4008 | 99.15 | Subject_061B_FE	Subject_089B_FE
1312497 1313419 | 3436869 3435947 | 923 923 | 98.27 | Subject_061B_FE	Subject_089B_FE
1312499 1314725 | 2404253 2406479 | 2227 2227 | 98.25 | Subject_061B_FE	Subject_089B_FE
1314644 1315158 | 2930841 2931355 | 515 515 | 97.67 | Subject_061B_FE	Subject_089B_FE
1315664 1316375 | 3708130 3708842 | 712 713 | 99.02 | Subject_061B_FE	Subject_089B_FE
1316169 1316816 | 2979187 2978540 | 648 648 | 98.30 | Subject_061B_FE	Subject_089B_FE
1316398 1316817 | 3913053 3913472 | 420 420 | 100.00 | Subject_061B_FE	Subject_089B_FE
1316815 1318443 | 2825094 2823466 | 1629 1629 | 99.51 | Subject_061B_FE	Subject_089B_FE
1323187 1323804 | 3778351 3778967 | 618 617 | 98.38 | Subject_061B_FE	Subject_089B_FE
1325471 1325677 | 1878714 1878509 | 207 206 | 92.27 | Subject_061B_FE	Subject_089B_FE
1325793 1326531 | 1094928 1094190 | 739 739 | 86.87 | Subject_061B_FE	Subject_089B_FE
1325762 1326529 | 1092906 1092141 | 768 766 | 86.46 | Subject_061B_FE	Subject_089B_FE
1325795 1326073 | 1909026 1908748 | 279 279 | 97.13 | Subject_061B_FE	Subject_089B_FE
1325868 1326589 | 1512478 1513199 | 722 722 | 95.29 | Subject_061B_FE	Subject_089B_FE
1325997 1326516 | 3847267 3847786 | 520 520 | 94.62 | Subject_061B_FE	Subject_089B_FE
1326021 1326559 | 3154772 3155310 | 539 539 | 94.06 | Subject_061B_FE	Subject_089B_FE
1326016 1326515 | 3864154 3863655 | 500 500 | 94.40 | Subject_061B_FE	Subject_089B_FE
1326778 1326961 | 3155327 3155510 | 184 184 | 94.02 | Subject_061B_FE	Subject_089B_FE
1326940 1334678 | 1136222 1128487 | 7739 7736 | 98.67 | Subject_061B_FE	Subject_089B_FE
1333336 1333652 | 3961263 3961579 | 317 317 | 99.37 | Subject_061B_FE	Subject_089B_FE
1333621 1334714 | 3302157 3301064 | 1094 1094 | 99.73 | Subject_061B_FE	Subject_089B_FE
1334715 1335143 | 3907960 3907532 | 429 429 | 99.07 | Subject_061B_FE	Subject_089B_FE
1334715 1335341 | 3768449 3767823 | 627 627 | 97.61 | Subject_061B_FE	Subject_089B_FE
1335145 1335516 | 3936150 3935779 | 372 372 | 97.31 | Subject_061B_FE	Subject_089B_FE
1335345 1336203 | 3560150 3561008 | 859 859 | 99.30 | Subject_061B_FE	Subject_089B_FE
1336205 1336998 | 3636096 3635303 | 794 794 | 99.87 | Subject_061B_FE	Subject_089B_FE
1336345 1337083 | 3684253 3683514 | 739 740 | 97.43 | Subject_061B_FE	Subject_089B_FE
1336346 1336875 | 3841445 3841974 | 530 530 | 98.31 | Subject_061B_FE	Subject_089B_FE
1336874 1337206 | 3954429 3954761 | 333 333 | 96.40 | Subject_061B_FE	Subject_089B_FE
1337335 1337900 | 3812500 3811935 | 566 566 | 97.88 | Subject_061B_FE	Subject_089B_FE
1337901 1338354 | 3892538 3892991 | 454 454 | 99.78 | Subject_061B_FE	Subject_089B_FE
1338355 1339994 | 2805492 2807132 | 1640 1641 | 99.45 | Subject_061B_FE	Subject_089B_FE
1338356 1339381 | 3386796 3387822 | 1026 1027 | 98.25 | Subject_061B_FE	Subject_089B_FE
1339382 1339992 | 3777741 3778353 | 611 613 | 98.37 | Subject_061B_FE	Subject_089B_FE
1339383 1339970 | 3791045 3791630 | 588 586 | 97.45 | Subject_061B_FE	Subject_089B_FE
1339994 1342868 | 2087879 2090750 | 2875 2872 | 99.37 | Subject_061B_FE	Subject_089B_FE
1342868 1343227 | 3942741 3943100 | 360 360 | 100.00 | Subject_061B_FE	Subject_089B_FE
1342870 1343225 | 3943455 3943101 | 356 355 | 98.31 | Subject_061B_FE	Subject_089B_FE
1343404 1343746 | 3949047 3948705 | 343 343 | 100.00 | Subject_061B_FE	Subject_089B_FE
1343747 1344856 | 3282333 3283442 | 1110 1110 | 99.01 | Subject_061B_FE	Subject_089B_FE
1344857 1345463 | 2828334 2827728 | 607 607 | 99.34 | Subject_061B_FE	Subject_089B_FE
1344859 1345260 | 3922959 3923360 | 402 402 | 99.00 | Subject_061B_FE	Subject_089B_FE
1345257 1345463 | 3489906 3490113 | 207 208 | 98.08 | Subject_061B_FE	Subject_089B_FE
1345272 1345463 | 3485352 3485544 | 192 193 | 95.34 | Subject_061B_FE	Subject_089B_FE
1357072 1358803 | 2706532 2708262 | 1732 1731 | 98.90 | Subject_061B_FE	Subject_089B_FE
1358803 1359563 | 3665569 3666329 | 761 761 | 99.21 | Subject_061B_FE	Subject_089B_FE
1358804 1362040 | 1965194 1968429 | 3237 3236 | 97.34 | Subject_061B_FE	Subject_089B_FE
1359564 1361770 | 2415359 2417565 | 2207 2207 | 100.00 | Subject_061B_FE	Subject_089B_FE
1362048 1362459 | 3290775 3290364 | 412 412 | 97.57 | Subject_061B_FE	Subject_089B_FE
1362520 1363248 | 3692307 3691579 | 729 729 | 99.18 | Subject_061B_FE	Subject_089B_FE
1364155 1365496 | 3057806 3056465 | 1342 1342 | 99.33 | Subject_061B_FE	Subject_089B_FE
1365497 1366653 | 3243697 3244853 | 1157 1157 | 100.00 | Subject_061B_FE	Subject_089B_FE
1365498 1366613 | 3279001 3280110 | 1116 1110 | 96.59 | Subject_061B_FE	Subject_089B_FE
1366654 1377848 | 740689 751883 | 11195 11195 | 99.92 | Subject_061B_FE	Subject_089B_FE
1369107 1369497 | 2409981 2409591 | 391 391 | 80.56 | Subject_061B_FE	Subject_089B_FE
1377847 1380518 | 2196224 2193553 | 2672 2672 | 98.88 | Subject_061B_FE	Subject_089B_FE
1381586 1384425 | 2110741 2113580 | 2840 2840 | 99.23 | Subject_061B_FE	Subject_089B_FE
1384426 1385228 | 3620138 3620940 | 803 803 | 98.63 | Subject_061B_FE	Subject_089B_FE
1384427 1385229 | 3619335 3620137 | 803 803 | 98.01 | Subject_061B_FE	Subject_089B_FE
1386060 1386800 | 3679825 3679085 | 741 741 | 99.46 | Subject_061B_FE	Subject_089B_FE
1389658 1391504 | 2664479 2662633 | 1847 1847 | 98.81 | Subject_061B_FE	Subject_089B_FE
1391502 1396434 | 1517424 1512478 | 4933 4947 | 99.13 | Subject_061B_FE	Subject_089B_FE
1391506 1392405 | 3513479 3512581 | 900 899 | 96.89 | Subject_061B_FE	Subject_089B_FE
1392406 1393830 | 2734723 2733301 | 1425 1423 | 95.79 | Subject_061B_FE	Subject_089B_FE
1392407 1393468 | 3334577 3335636 | 1062 1060 | 96.89 | Subject_061B_FE	Subject_089B_FE
1393269 1393401 | 3216424 3216556 | 133 133 | 97.74 | Subject_061B_FE	Subject_089B_FE
1393397 1393870 | 1424705 1424232 | 474 474 | 88.61 | Subject_061B_FE	Subject_089B_FE
1393397 1393816 | 2006401 2005983 | 420 419 | 90.24 | Subject_061B_FE	Subject_089B_FE
1393397 1393807 | 1987389 1986980 | 411 410 | 90.27 | Subject_061B_FE	Subject_089B_FE
1393963 1394123 | 2733146 2732986 | 161 161 | 96.89 | Subject_061B_FE	Subject_089B_FE
1394880 1395216 | 3953097 3953433 | 337 337 | 98.22 | Subject_061B_FE	Subject_089B_FE
1395530 1396284 | 3155487 3154769 | 755 719 | 90.46 | Subject_061B_FE	Subject_089B_FE
1395786 1396311 | 3847786 3847261 | 526 526 | 95.82 | Subject_061B_FE	Subject_089B_FE
1395787 1396281 | 3863655 3864149 | 495 495 | 95.76 | Subject_061B_FE	Subject_089B_FE
1395771 1396507 | 1094190 1094926 | 737 737 | 87.38 | Subject_061B_FE	Subject_089B_FE
1396227 1399642 | 1908746 1912161 | 3416 3416 | 99.68 | Subject_061B_FE	Subject_089B_FE
1395773 1396507 | 1092141 1092875 | 735 735 | 86.53 | Subject_061B_FE	Subject_089B_FE
1396852 1397257 | 2769333 2768925 | 406 409 | 95.63 | Subject_061B_FE	Subject_089B_FE
1397318 1399641 | 2340674 2343009 | 2324 2336 | 91.82 | Subject_061B_FE	Subject_089B_FE
1397320 1400184 | 2079229 2082117 | 2865 2889 | 95.99 | Subject_061B_FE	Subject_089B_FE
1400186 1403135 | 2073381 2070430 | 2950 2952 | 98.34 | Subject_061B_FE	Subject_089B_FE
1403135 1404435 | 3105321 3106621 | 1301 1301 | 99.23 | Subject_061B_FE	Subject_089B_FE
1404640 1410859 | 1317944 1311726 | 6220 6219 | 98.14 | Subject_061B_FE	Subject_089B_FE
1410864 1411144 | 2704690 2704970 | 281 281 | 97.51 | Subject_061B_FE	Subject_089B_FE
1411272 1412783 | 2704973 2706474 | 1512 1502 | 98.15 | Subject_061B_FE	Subject_089B_FE
1412784 1415580 | 2124852 2127648 | 2797 2797 | 99.07 | Subject_061B_FE	Subject_089B_FE
1413150 1414553 | 2508524 2507134 | 1404 1391 | 96.44 | Subject_061B_FE	Subject_089B_FE
1413151 1413530 | 591761 592140 | 380 380 | 96.84 | Subject_061B_FE	Subject_089B_FE
1413530 1414639 | 597052 598164 | 1110 1113 | 97.66 | Subject_061B_FE	Subject_089B_FE
1414730 1415865 | 604954 606161 | 1136 1208 | 91.80 | Subject_061B_FE	Subject_089B_FE
1416160 1418191 | 2510561 2512588 | 2032 2028 | 98.62 | Subject_061B_FE	Subject_089B_FE
1416161 1416569 | 3920106 3920514 | 409 409 | 97.80 | Subject_061B_FE	Subject_089B_FE
1416545 1418193 | 2793988 2795637 | 1649 1650 | 98.12 | Subject_061B_FE	Subject_089B_FE
1418193 1418527 | 3952764 3953098 | 335 335 | 98.21 | Subject_061B_FE	Subject_089B_FE
1418530 1420180 | 2838014 2839618 | 1651 1605 | 92.22 | Subject_061B_FE	Subject_089B_FE
1421986 1422894 | 3504458 3505364 | 909 907 | 98.02 | Subject_061B_FE	Subject_089B_FE
1423910 1425289 | 3025003 3023623 | 1380 1381 | 98.84 | Subject_061B_FE	Subject_089B_FE
1425294 1427023 | 2738195 2739924 | 1730 1730 | 94.23 | Subject_061B_FE	Subject_089B_FE
1427046 1429420 | 2312154 2309780 | 2375 2375 | 99.71 | Subject_061B_FE	Subject_089B_FE
1429415 1430749 | 3056463 3055129 | 1335 1335 | 99.85 | Subject_061B_FE	Subject_089B_FE
1430663 1431799 | 3263177 3262041 | 1137 1137 | 100.00 | Subject_061B_FE	Subject_089B_FE
1431799 1438138 | 1305419 1299080 | 6340 6340 | 99.56 | Subject_061B_FE	Subject_089B_FE
1438136 1439768 | 2818575 2820207 | 1633 1633 | 98.96 | Subject_061B_FE	Subject_089B_FE
1439771 1441110 | 1371310 1372649 | 1340 1340 | 97.31 | Subject_061B_FE	Subject_089B_FE
1441128 1444143 | 1373794 1376809 | 3016 3016 | 98.57 | Subject_061B_FE	Subject_089B_FE
1444142 1447040 | 2096491 2093621 | 2899 2871 | 98.72 | Subject_061B_FE	Subject_089B_FE
1444145 1444937 | 2679218 2680012 | 793 795 | 98.24 | Subject_061B_FE	Subject_089B_FE
1444962 1445763 | 2680129 2680930 | 802 802 | 98.00 | Subject_061B_FE	Subject_089B_FE
1446060 1446418 | 1627350 1626992 | 359 359 | 94.71 | Subject_061B_FE	Subject_089B_FE
1446604 1447049 | 1173856 1173419 | 446 438 | 91.95 | Subject_061B_FE	Subject_089B_FE
1453344 1453529 | 3155527 3155343 | 186 185 | 91.40 | Subject_061B_FE	Subject_089B_FE
1453566 1454381 | 1985883 1986698 | 816 816 | 93.63 | Subject_061B_FE	Subject_089B_FE
1453588 1454381 | 2004939 2005732 | 794 794 | 93.45 | Subject_061B_FE	Subject_089B_FE
1454539 1455476 | 1092875 1091926 | 938 950 | 91.79 | Subject_061B_FE	Subject_089B_FE
1454539 1455303 | 1094926 1094162 | 765 765 | 83.96 | Subject_061B_FE	Subject_089B_FE
1455211 1455516 | 1173178 1172861 | 306 318 | 91.82 | Subject_061B_FE	Subject_089B_FE
1456474 1456640 | 1216569 1216733 | 167 165 | 97.01 | Subject_061B_FE	Subject_089B_FE
1457261 1457520 | 1217289 1217548 | 260 260 | 90.08 | Subject_061B_FE	Subject_089B_FE
1458258 1459749 | 2542397 2540906 | 1492 1492 | 98.73 | Subject_061B_FE	Subject_089B_FE
1459750 1461207 | 2971322 2969866 | 1458 1457 | 98.90 | Subject_061B_FE	Subject_089B_FE
1459750 1461733 | 2566881 2564899 | 1984 1983 | 97.53 | Subject_061B_FE	Subject_089B_FE
1461202 1462671 | 2965496 2964032 | 1470 1465 | 96.21 | Subject_061B_FE	Subject_089B_FE
1462051 1462671 | 3552135 3551515 | 621 621 | 98.07 | Subject_061B_FE	Subject_089B_FE
1462673 1463131 | 3888889 3888431 | 459 459 | 99.78 | Subject_061B_FE	Subject_089B_FE
1463131 1463898 | 3657157 3656390 | 768 768 | 98.05 | Subject_061B_FE	Subject_089B_FE
1463135 1463899 | 3654856 3655620 | 765 765 | 98.82 | Subject_061B_FE	Subject_089B_FE
1464010 1464542 | 3839314 3838782 | 533 533 | 98.31 | Subject_061B_FE	Subject_089B_FE
1464011 1464474 | 1690106 1690569 | 464 464 | 97.41 | Subject_061B_FE	Subject_089B_FE
1464543 1466569 | 2518675 2520701 | 2027 2027 | 98.62 | Subject_061B_FE	Subject_089B_FE
1465660 1466915 | 213845 212589 | 1256 1257 | 82.73 | Subject_061B_FE	Subject_089B_FE
1466569 1466896 | 3262040 3261713 | 328 328 | 99.09 | Subject_061B_FE	Subject_089B_FE
1466570 1466896 | 3256339 3256665 | 327 327 | 97.86 | Subject_061B_FE	Subject_089B_FE
1467003 1467799 | 3256679 3257478 | 797 800 | 96.38 | Subject_061B_FE	Subject_089B_FE
1467003 1467802 | 3261699 3260900 | 800 800 | 99.88 | Subject_061B_FE	Subject_089B_FE
1467798 1468845 | 3358794 3357748 | 1048 1047 | 96.76 | Subject_061B_FE	Subject_089B_FE
1468845 1470039 | 3208408 3209603 | 1195 1196 | 97.99 | Subject_061B_FE	Subject_089B_FE
1468847 1470037 | 3210796 3209606 | 1191 1191 | 97.15 | Subject_061B_FE	Subject_089B_FE
1470040 1470506 | 3881026 3881492 | 467 467 | 97.43 | Subject_061B_FE	Subject_089B_FE
1470508 1471302 | 3628951 3629745 | 795 795 | 97.36 | Subject_061B_FE	Subject_089B_FE
1471294 1472274 | 3431973 3432952 | 981 980 | 96.33 | Subject_061B_FE	Subject_089B_FE
1471583 1472311 | 189691 188963 | 729 729 | 83.84 | Subject_061B_FE	Subject_089B_FE
1478118 1479228 | 188184 187074 | 1111 1111 | 84.26 | Subject_061B_FE	Subject_089B_FE
1480981 1481837 | 3565292 3564436 | 857 857 | 99.88 | Subject_061B_FE	Subject_089B_FE
1481319 1481836 | 3128954 3128437 | 518 518 | 96.33 | Subject_061B_FE	Subject_089B_FE
1482400 1484457 | 784711 782655 | 2058 2057 | 95.88 | Subject_061B_FE	Subject_089B_FE
1484441 1484600 | 779246 779087 | 160 160 | 91.25 | Subject_061B_FE	Subject_089B_FE
1490790 1495339 | 1461790 1466337 | 4550 4548 | 97.32 | Subject_061B_FE	Subject_089B_FE
1495422 1495995 | 1466334 1466907 | 574 574 | 97.91 | Subject_061B_FE	Subject_089B_FE
1499994 1500759 | 3659459 3658694 | 766 766 | 97.65 | Subject_061B_FE	Subject_089B_FE
1499995 1500760 | 3660225 3659460 | 766 766 | 99.87 | Subject_061B_FE	Subject_089B_FE
1500761 1501732 | 3442713 3441742 | 972 972 | 99.69 | Subject_061B_FE	Subject_089B_FE
1501734 1502673 | 1754268 1755207 | 940 940 | 97.13 | Subject_061B_FE	Subject_089B_FE
1502664 1505366 | 1755462 1758164 | 2703 2703 | 99.63 | Subject_061B_FE	Subject_089B_FE
1506465 1508175 | 2748538 2750245 | 1711 1708 | 96.50 | Subject_061B_FE	Subject_089B_FE
1508408 1509635 | 3173286 3172059 | 1228 1228 | 99.35 | Subject_061B_FE	Subject_089B_FE
1509660 1511269 | 2831572 2833181 | 1610 1610 | 98.01 | Subject_061B_FE	Subject_089B_FE
1509661 1510631 | 3443685 3444655 | 971 971 | 99.49 | Subject_061B_FE	Subject_089B_FE
1510632 1511325 | 3723582 3724275 | 694 694 | 99.86 | Subject_061B_FE	Subject_089B_FE
1510633 1511270 | 3759572 3760209 | 638 638 | 98.43 | Subject_061B_FE	Subject_089B_FE
1511323 1512594 | 3129702 3130973 | 1272 1272 | 99.21 | Subject_061B_FE	Subject_089B_FE
1512592 1513580 | 3423123 3424111 | 989 989 | 97.27 | Subject_061B_FE	Subject_089B_FE
1512593 1513579 | 3422138 3423124 | 987 987 | 99.59 | Subject_061B_FE	Subject_089B_FE
1513885 1514966 | 3323862 3324943 | 1082 1082 | 99.63 | Subject_061B_FE	Subject_089B_FE
1513891 1514962 | 3322792 3323863 | 1072 1072 | 97.48 | Subject_061B_FE	Subject_089B_FE
1515431 1515983 | 3819743 3820295 | 553 553 | 97.29 | Subject_061B_FE	Subject_089B_FE
1515433 1515984 | 3818639 3819190 | 552 552 | 98.73 | Subject_061B_FE	Subject_089B_FE
1515985 1521917 | 1342343 1348276 | 5933 5934 | 99.26 | Subject_061B_FE	Subject_089B_FE
1521351 1523092 | 5810 7549 | 1742 1740 | 89.01 | Subject_061B_FE	Subject_089B_FE
1521920 1522614 | 3720801 3721495 | 695 695 | 95.68 | Subject_061B_FE	Subject_089B_FE
1523096 1524110 | 3399063 3400077 | 1015 1015 | 98.33 | Subject_061B_FE	Subject_089B_FE
1523152 1524036 | 2786468 2787353 | 885 886 | 97.52 | Subject_061B_FE	Subject_089B_FE
1523152 1524040 | 2784911 2784022 | 889 890 | 97.75 | Subject_061B_FE	Subject_089B_FE
1524109 1525340 | 3165904 3167135 | 1232 1232 | 99.68 | Subject_061B_FE	Subject_089B_FE
1524139 1524650 | 9529 10039 | 512 511 | 82.01 | Subject_061B_FE	Subject_089B_FE
1526829 1527643 | 12269 13083 | 815 815 | 90.20 | Subject_061B_FE	Subject_089B_FE
1527301 1528116 | 3607195 3608010 | 816 816 | 95.83 | Subject_061B_FE	Subject_089B_FE
1527752 1529855 | 13186 15298 | 2104 2113 | 87.67 | Subject_061B_FE	Subject_089B_FE
1528593 1529598 | 3410173 3411178 | 1006 1006 | 99.60 | Subject_061B_FE	Subject_089B_FE
1528985 1529596 | 3774662 3774051 | 612 612 | 96.57 | Subject_061B_FE	Subject_089B_FE
1529599 1530575 | 3437845 3436869 | 977 977 | 99.80 | Subject_061B_FE	Subject_089B_FE
1530575 1531358 | 3645521 3646304 | 784 784 | 99.36 | Subject_061B_FE	Subject_089B_FE
1531231 1532271 | 105911 106936 | 1041 1026 | 90.30 | Subject_061B_FE	Subject_089B_FE
1537423 1539085 | 116042 117703 | 1663 1662 | 95.55 | Subject_061B_FE	Subject_089B_FE
1538627 1539084 | 1526998 1526541 | 458 458 | 98.69 | Subject_061B_FE	Subject_089B_FE
1539117 1542662 | 1526263 1522704 | 3546 3560 | 98.57 | Subject_061B_FE	Subject_089B_FE
1539887 1542137 | 117709 119966 | 2251 2258 | 89.42 | Subject_061B_FE	Subject_089B_FE
1540816 1541949 | 3269990 3271123 | 1134 1134 | 97.88 | Subject_061B_FE	Subject_089B_FE
1540816 1541947 | 3272256 3273387 | 1132 1132 | 97.97 | Subject_061B_FE	Subject_089B_FE
1541949 1542589 | 3757653 3758294 | 641 642 | 98.60 | Subject_061B_FE	Subject_089B_FE
1542657 1542880 | 1522445 1522222 | 224 224 | 98.66 | Subject_061B_FE	Subject_089B_FE
1543223 1544767 | 2897891 2896347 | 1545 1545 | 98.90 | Subject_061B_FE	Subject_089B_FE
1543451 1544766 | 3084354 3083039 | 1316 1316 | 97.72 | Subject_061B_FE	Subject_089B_FE
1544767 1545532 | 3661757 3660992 | 766 766 | 99.61 | Subject_061B_FE	Subject_089B_FE
1544977 1545550 | 122494 123080 | 574 587 | 83.02 | Subject_061B_FE	Subject_089B_FE
1545413 1545487 | 1845575 1845649 | 75 75 | 100.00 | Subject_061B_FE	Subject_089B_FE
1545413 1545492 | 3856595 3856673 | 80 79 | 98.75 | Subject_061B_FE	Subject_089B_FE
1545414 1545487 | 1845338 1845411 | 74 74 | 100.00 | Subject_061B_FE	Subject_089B_FE
1545414 1545487 | 3856920 3856993 | 74 74 | 100.00 | Subject_061B_FE	Subject_089B_FE
1545927 1549790 | 1777547 1773684 | 3864 3864 | 99.28 | Subject_061B_FE	Subject_089B_FE
1546234 1548729 | 123790 126322 | 2496 2533 | 84.43 | Subject_061B_FE	Subject_089B_FE
1550169 1551271 | 3297780 3298888 | 1103 1109 | 98.38 | Subject_061B_FE	Subject_089B_FE
1550737 1551041 | 131043 131347 | 305 305 | 90.20 | Subject_061B_FE	Subject_089B_FE
1551735 1552277 | 2155439 2154897 | 543 543 | 100.00 | Subject_061B_FE	Subject_089B_FE
1551737 1552274 | 3341979 3341442 | 538 538 | 97.58 | Subject_061B_FE	Subject_089B_FE
1552280 1552878 | 430543 429945 | 599 599 | 85.90 | Subject_061B_FE	Subject_089B_FE
1553349 1553628 | 429480 429201 | 280 280 | 94.64 | Subject_061B_FE	Subject_089B_FE
1553629 1554786 | 3246009 3244855 | 1158 1155 | 96.72 | Subject_061B_FE	Subject_089B_FE
1554787 1555245 | 3889805 3889347 | 459 459 | 100.00 | Subject_061B_FE	Subject_089B_FE
1555244 1556691 | 2971322 2972769 | 1448 1448 | 96.34 | Subject_061B_FE	Subject_089B_FE
1556693 1558089 | 3012500 3011104 | 1397 1397 | 98.43 | Subject_061B_FE	Subject_089B_FE
1558091 1558462 | 3938377 3938006 | 372 372 | 97.85 | Subject_061B_FE	Subject_089B_FE
1558091 1560046 | 2582620 2580665 | 1956 1956 | 99.54 | Subject_061B_FE	Subject_089B_FE
1558459 1559391 | 2802212 2803144 | 933 933 | 97.64 | Subject_061B_FE	Subject_089B_FE
1559483 1560044 | 2803290 2803851 | 562 562 | 93.24 | Subject_061B_FE	Subject_089B_FE
1561884 1562194 | 3962834 3962523 | 311 312 | 99.68 | Subject_061B_FE	Subject_089B_FE
1562195 1562682 | 3870569 3870082 | 488 488 | 99.59 | Subject_061B_FE	Subject_089B_FE
1562684 1563181 | 3864651 3864154 | 498 498 | 99.40 | Subject_061B_FE	Subject_089B_FE
1563182 1566260 | 2025249 2022178 | 3079 3072 | 99.29 | Subject_061B_FE	Subject_089B_FE
1563179 1563830 | 3754433 3753782 | 652 652 | 98.31 | Subject_061B_FE	Subject_089B_FE
1565445 1565784 | 3951757 3951418 | 340 340 | 99.12 | Subject_061B_FE	Subject_089B_FE
1565809 1566242 | 3896117 3895685 | 434 433 | 97.47 | Subject_061B_FE	Subject_089B_FE
1565816 1566235 | 3901869 3901451 | 420 419 | 97.38 | Subject_061B_FE	Subject_089B_FE
1566261 1568618 | 2333623 2331266 | 2358 2358 | 98.85 | Subject_061B_FE	Subject_089B_FE
1568744 1569259 | 3852487 3853002 | 516 516 | 100.00 | Subject_061B_FE	Subject_089B_FE
1568916 1569257 | 3948361 3948702 | 342 342 | 97.95 | Subject_061B_FE	Subject_089B_FE
1569259 1570814 | 2890143 2891698 | 1556 1556 | 99.16 | Subject_061B_FE	Subject_089B_FE
1570812 1571379 | 3079084 3078518 | 568 567 | 97.01 | Subject_061B_FE	Subject_089B_FE
1571130 1573302 | 2435054 2432877 | 2173 2178 | 96.60 | Subject_061B_FE	Subject_089B_FE
1573304 1573727 | 3912632 3912209 | 424 424 | 98.35 | Subject_061B_FE	Subject_089B_FE
1573733 1583805 | 888450 878394 | 10073 10057 | 99.07 | Subject_061B_FE	Subject_089B_FE
1573724 1574833 | 878394 877289 | 1110 1106 | 95.41 | Subject_061B_FE	Subject_089B_FE
1575947 1579682 | 876139 872400 | 3736 3740 | 94.15 | Subject_061B_FE	Subject_089B_FE
1582266 1583804 | 869780 868237 | 1539 1544 | 92.36 | Subject_061B_FE	Subject_089B_FE
1583806 1585105 | 3105320 3104021 | 1300 1300 | 99.54 | Subject_061B_FE	Subject_089B_FE
1585497 1586109 | 3779580 3778968 | 613 613 | 99.02 | Subject_061B_FE	Subject_089B_FE
1586109 1589712 | 1841472 1845138 | 3604 3667 | 96.97 | Subject_061B_FE	Subject_089B_FE
1589714 1590848 | 3267720 3268854 | 1135 1135 | 99.91 | Subject_061B_FE	Subject_089B_FE
1589715 1590847 | 3264316 3265448 | 1133 1133 | 97.97 | Subject_061B_FE	Subject_089B_FE
1590849 1591390 | 3832329 3831788 | 542 542 | 99.26 | Subject_061B_FE	Subject_089B_FE
1591488 1592897 | 3009711 3008302 | 1410 1410 | 96.03 | Subject_061B_FE	Subject_089B_FE
1593129 1596674 | 1877493 1873948 | 3546 3546 | 99.55 | Subject_061B_FE	Subject_089B_FE
1596675 1597356 | 3731842 3731161 | 682 682 | 99.41 | Subject_061B_FE	Subject_089B_FE
1596676 1597355 | 3733887 3733208 | 680 680 | 98.09 | Subject_061B_FE	Subject_089B_FE
1597357 1599618 | 2377317 2375056 | 2262 2262 | 99.78 | Subject_061B_FE	Subject_089B_FE
1599619 1600219 | 3787461 3786861 | 601 601 | 99.83 | Subject_061B_FE	Subject_089B_FE
1600220 1604163 | 1742513 1738570 | 3944 3944 | 99.87 | Subject_061B_FE	Subject_089B_FE
1604164 1604509 | 3948015 3947670 | 346 346 | 100.00 | Subject_061B_FE	Subject_089B_FE
1604510 1605688 | 3222675 3221497 | 1179 1179 | 99.24 | Subject_061B_FE	Subject_089B_FE
1605907 1606421 | 3853518 3853004 | 515 515 | 100.00 | Subject_061B_FE	Subject_089B_FE
1606423 1607773 | 3051073 3052423 | 1351 1351 | 99.93 | Subject_061B_FE	Subject_089B_FE
1607773 1608781 | 3407152 3408160 | 1009 1009 | 99.80 | Subject_061B_FE	Subject_089B_FE
1607774 1608780 | 3406144 3407150 | 1007 1007 | 98.81 | Subject_061B_FE	Subject_089B_FE
1608904 1610688 | 2708261 2710046 | 1785 1786 | 99.10 | Subject_061B_FE	Subject_089B_FE
1610688 1611016 | 3955751 3956080 | 329 330 | 99.39 | Subject_061B_FE	Subject_089B_FE
1610698 1611015 | 3956399 3956082 | 318 318 | 96.54 | Subject_061B_FE	Subject_089B_FE
1611052 1611511 | 3887513 3887972 | 460 460 | 98.70 | Subject_061B_FE	Subject_089B_FE
1611511 1612395 | 3533116 3532232 | 885 885 | 99.32 | Subject_061B_FE	Subject_089B_FE
1612396 1613094 | 3717304 3718002 | 699 699 | 99.14 | Subject_061B_FE	Subject_089B_FE
1612397 1613095 | 3719402 3718704 | 699 699 | 97.85 | Subject_061B_FE	Subject_089B_FE
1613096 1622889 | 908530 918323 | 9794 9794 | 99.50 | Subject_061B_FE	Subject_089B_FE
1622888 1624869 | 2566882 2568863 | 1982 1982 | 99.50 | Subject_061B_FE	Subject_089B_FE
1624151 1624239 | 1882707 1882795 | 89 89 | 100.00 | Subject_061B_FE	Subject_089B_FE
1624243 1624327 | 1282278 1282195 | 85 84 | 97.65 | Subject_061B_FE	Subject_089B_FE
1624870 1625716 | 3578907 3579753 | 847 847 | 99.53 | Subject_061B_FE	Subject_089B_FE
1624871 1625717 | 3577214 3578060 | 847 847 | 98.23 | Subject_061B_FE	Subject_089B_FE
1625715 1626185 | 3879151 3879621 | 471 471 | 99.79 | Subject_061B_FE	Subject_089B_FE
1626186 1627333 | 3250613 3251760 | 1148 1148 | 99.56 | Subject_061B_FE	Subject_089B_FE
1626188 1626501 | 3961581 3961894 | 314 314 | 99.04 | Subject_061B_FE	Subject_089B_FE
1626502 1627224 | 3695935 3695213 | 723 723 | 97.23 | Subject_061B_FE	Subject_089B_FE
1627334 1629627 | 2354559 2356853 | 2294 2295 | 98.65 | Subject_061B_FE	Subject_089B_FE
1629628 1630367 | 3682042 3682781 | 740 740 | 96.22 | Subject_061B_FE	Subject_089B_FE
1630366 1631422 | 3338813 3337757 | 1057 1057 | 99.15 | Subject_061B_FE	Subject_089B_FE
1631423 1631727 | 3963140 3963444 | 305 305 | 98.36 | Subject_061B_FE	Subject_089B_FE
1631425 1631726 | 3963753 3964054 | 302 302 | 97.35 | Subject_061B_FE	Subject_089B_FE
1631728 1632131 | 3922553 3922956 | 404 404 | 98.76 | Subject_061B_FE	Subject_089B_FE
1632258 1633794 | 2836455 2838011 | 1537 1557 | 98.01 | Subject_061B_FE	Subject_089B_FE
1633795 1637560 | 1800510 1796730 | 3766 3781 | 98.60 | Subject_061B_FE	Subject_089B_FE
1637561 1638414 | 3570414 3571267 | 854 854 | 98.13 | Subject_061B_FE	Subject_089B_FE
1637562 1638414 | 3570412 3569560 | 853 853 | 98.36 | Subject_061B_FE	Subject_089B_FE
1638426 1638875 | 3873014 3873467 | 450 454 | 98.24 | Subject_061B_FE	Subject_089B_FE
1638877 1639080 | 3777125 3776922 | 204 204 | 99.02 | Subject_061B_FE	Subject_089B_FE
1639134 1643430 | 1639897 1635601 | 4297 4297 | 99.02 | Subject_061B_FE	Subject_089B_FE
1642880 1643429 | 3822501 3821952 | 550 550 | 98.55 | Subject_061B_FE	Subject_089B_FE
1643431 1645420 | 2560921 2562910 | 1990 1990 | 99.10 | Subject_061B_FE	Subject_089B_FE
1645421 1646053 | 3765294 3764662 | 633 633 | 97.63 | Subject_061B_FE	Subject_089B_FE
1645422 1645556 | 3019461 3019327 | 135 135 | 97.78 | Subject_061B_FE	Subject_089B_FE
1645652 1646050 | 3018478 3018080 | 399 399 | 96.74 | Subject_061B_FE	Subject_089B_FE
1646054 1646593 | 3833950 3833411 | 540 540 | 98.33 | Subject_061B_FE	Subject_089B_FE
1646594 1646939 | 3948016 3948361 | 346 346 | 99.42 | Subject_061B_FE	Subject_089B_FE
1647624 1648203 | 717699 718278 | 580 580 | 96.90 | Subject_061B_FE	Subject_089B_FE
1648267 1648524 | 721847 722104 | 258 258 | 83.08 | Subject_061B_FE	Subject_089B_FE
1654558 1655517 | 728298 729279 | 960 982 | 94.32 | Subject_061B_FE	Subject_089B_FE
1655515 1661482 | 1342342 1336391 | 5968 5952 | 97.97 | Subject_061B_FE	Subject_089B_FE
1661485 1662024 | 3765925 3765386 | 540 540 | 98.89 | Subject_061B_FE	Subject_089B_FE
1661622 1663117 | 2914772 2916274 | 1496 1503 | 97.67 | Subject_061B_FE	Subject_089B_FE
1662076 1663106 | 3335638 3336669 | 1031 1032 | 98.74 | Subject_061B_FE	Subject_089B_FE
1663115 1664318 | 3198800 3197597 | 1204 1204 | 99.58 | Subject_061B_FE	Subject_089B_FE
1664540 1665040 | 3859642 3859141 | 501 502 | 97.61 | Subject_061B_FE	Subject_089B_FE
1665044 1666216 | 3230901 3229729 | 1173 1173 | 97.61 | Subject_061B_FE	Subject_089B_FE
1665862 1666216 | 3943814 3944168 | 355 355 | 98.59 | Subject_061B_FE	Subject_089B_FE
1665864 1666216 | 3944172 3944524 | 353 353 | 96.88 | Subject_061B_FE	Subject_089B_FE
1666218 1667603 | 3023618 3022233 | 1386 1386 | 97.62 | Subject_061B_FE	Subject_089B_FE
1667638 1669237 | 2882361 2883922 | 1600 1562 | 95.44 | Subject_061B_FE	Subject_089B_FE
1668539 1669237 | 3716602 3717302 | 699 701 | 97.00 | Subject_061B_FE	Subject_089B_FE
1669239 1670841 | 2844433 2846035 | 1603 1603 | 99.06 | Subject_061B_FE	Subject_089B_FE
1670847 1671245 | 2588471 2588073 | 399 399 | 98.25 | Subject_061B_FE	Subject_089B_FE
1670843 1673126 | 2361424 2359141 | 2284 2284 | 99.08 | Subject_061B_FE	Subject_089B_FE
1671281 1672567 | 2587857 2586533 | 1287 1325 | 94.26 | Subject_061B_FE	Subject_089B_FE
1672570 1673122 | 3816972 3816420 | 553 553 | 97.65 | Subject_061B_FE	Subject_089B_FE
1673127 1677092 | 1738567 1734602 | 3966 3966 | 99.34 | Subject_061B_FE	Subject_089B_FE
1677093 1677426 | 3952429 3952762 | 334 334 | 99.70 | Subject_061B_FE	Subject_089B_FE
1677428 1678285 | 3561867 3562724 | 858 858 | 98.95 | Subject_061B_FE	Subject_089B_FE
1678453 1679494 | 3299970 3301061 | 1042 1092 | 93.32 | Subject_061B_FE	Subject_089B_FE
1678517 1679496 | 3265592 3266584 | 980 993 | 95.98 | Subject_061B_FE	Subject_089B_FE
1679497 1680421 | 3479823 3478898 | 925 926 | 97.84 | Subject_061B_FE	Subject_089B_FE
1680422 1681645 | 3179407 3178184 | 1224 1224 | 98.86 | Subject_061B_FE	Subject_089B_FE
1681646 1681920 | 3916800 3916531 | 275 270 | 93.48 | Subject_061B_FE	Subject_089B_FE
1681647 1682013 | 2099351 2098994 | 367 358 | 90.79 | Subject_061B_FE	Subject_089B_FE
1681840 1681920 | 2235312 2235392 | 81 81 | 97.53 | Subject_061B_FE	Subject_089B_FE
1682063 1683377 | 3089619 3090933 | 1315 1315 | 98.63 | Subject_061B_FE	Subject_089B_FE
1682063 1683337 | 3122074 3123348 | 1275 1275 | 99.84 | Subject_061B_FE	Subject_089B_FE
1683445 1684068 | 2098878 2098234 | 624 645 | 88.73 | Subject_061B_FE	Subject_089B_FE
1683658 1684068 | 714946 715376 | 411 431 | 91.67 | Subject_061B_FE	Subject_089B_FE
1683658 1684068 | 2201792 2202221 | 411 430 | 91.44 | Subject_061B_FE	Subject_089B_FE
1683431 1684068 | 1793216 1793869 | 638 654 | 87.27 | Subject_061B_FE	Subject_089B_FE
1683664 1684068 | 425571 425150 | 405 422 | 80.83 | Subject_061B_FE	Subject_089B_FE
1683765 1684068 | 3930455 3930131 | 304 325 | 89.85 | Subject_061B_FE	Subject_089B_FE
1684084 1685744 | 716038 717698 | 1661 1661 | 99.04 | Subject_061B_FE	Subject_089B_FE
1684115 1684852 | 3594939 3595676 | 738 738 | 97.83 | Subject_061B_FE	Subject_089B_FE
1684115 1684853 | 3565408 3566146 | 739 739 | 97.83 | Subject_061B_FE	Subject_089B_FE
1685745 1686970 | 3176960 3175735 | 1226 1226 | 99.18 | Subject_061B_FE	Subject_089B_FE
1686971 1688907 | 2598175 2600111 | 1937 1937 | 99.59 | Subject_061B_FE	Subject_089B_FE
1686972 1688906 | 2594301 2596237 | 1935 1937 | 97.52 | Subject_061B_FE	Subject_089B_FE
1689381 1692115 | 2169176 2171910 | 2735 2735 | 98.39 | Subject_061B_FE	Subject_089B_FE
1692115 1693090 | 3413185 3414185 | 976 1001 | 95.80 | Subject_061B_FE	Subject_089B_FE
1692116 1694299 | 2428512 2430695 | 2184 2184 | 99.22 | Subject_061B_FE	Subject_089B_FE
1693095 1694583 | 2944815 2943327 | 1489 1489 | 97.45 | Subject_061B_FE	Subject_089B_FE
1693094 1694298 | 3200005 3201206 | 1205 1202 | 97.68 | Subject_061B_FE	Subject_089B_FE
1694585 1695406 | 3604735 3605556 | 822 822 | 99.39 | Subject_061B_FE	Subject_089B_FE
1697095 1697478 | 3930840 3931225 | 384 386 | 99.22 | Subject_061B_FE	Subject_089B_FE
1697479 1698494 | 3374407 3375443 | 1016 1037 | 97.40 | Subject_061B_FE	Subject_089B_FE
1697480 1698490 | 3439798 3440766 | 1011 969 | 93.18 | Subject_061B_FE	Subject_089B_FE
1698670 1699266 | 3790447 3789851 | 597 597 | 98.32 | Subject_061B_FE	Subject_089B_FE
1699267 1704438 | 1461790 1456622 | 5172 5169 | 99.81 | Subject_061B_FE	Subject_089B_FE
1704233 1705383 | 3247165 3248313 | 1151 1149 | 94.46 | Subject_061B_FE	Subject_089B_FE
1705384 1706650 | 3133503 3132237 | 1267 1267 | 99.21 | Subject_061B_FE	Subject_089B_FE
1706680 1707925 | 2222821 2224138 | 1246 1318 | 93.18 | Subject_061B_FE	Subject_089B_FE
1707526 1708888 | 844488 845818 | 1363 1331 | 95.97 | Subject_061B_FE	Subject_089B_FE
1707928 1708567 | 2224586 2225225 | 640 640 | 99.06 | Subject_061B_FE	Subject_089B_FE
1708859 1709449 | 845864 846454 | 591 591 | 99.66 | Subject_061B_FE	Subject_089B_FE
1708926 1709433 | 2094068 2094580 | 508 513 | 86.99 | Subject_061B_FE	Subject_089B_FE
1709102 1709530 | 1626992 1627441 | 429 450 | 85.56 | Subject_061B_FE	Subject_089B_FE
1709611 1710748 | 846526 847679 | 1138 1154 | 97.92 | Subject_061B_FE	Subject_089B_FE
1710749 1711577 | 3594850 3594022 | 829 829 | 98.07 | Subject_061B_FE	Subject_089B_FE
1711578 1712201 | 3770328 3769705 | 624 624 | 98.40 | Subject_061B_FE	Subject_089B_FE
1711579 1712580 | 1409331 1408326 | 1002 1006 | 95.43 | Subject_061B_FE	Subject_089B_FE
1712201 1714244 | 2496271 2498315 | 2044 2045 | 99.07 | Subject_061B_FE	Subject_089B_FE
1712572 1714245 | 1405648 1403975 | 1674 1674 | 97.97 | Subject_061B_FE	Subject_089B_FE
1714244 1715835 | 2852419 2850826 | 1592 1594 | 98.75 | Subject_061B_FE	Subject_089B_FE
1716077 1716781 | 3713085 3712381 | 705 705 | 99.57 | Subject_061B_FE	Subject_089B_FE
1716079 1716701 | 3743964 3743342 | 623 623 | 99.04 | Subject_061B_FE	Subject_089B_FE
1716781 1717226 | 3897474 3897029 | 446 446 | 99.55 | Subject_061B_FE	Subject_089B_FE
1717227 1717771 | 3830158 3830702 | 545 545 | 97.61 | Subject_061B_FE	Subject_089B_FE
1717228 1717751 | 3848312 3848836 | 524 525 | 97.33 | Subject_061B_FE	Subject_089B_FE
1717771 1718667 | 3517079 3517975 | 897 897 | 97.55 | Subject_061B_FE	Subject_089B_FE
1718671 1719467 | 3611270 3612073 | 797 804 | 97.64 | Subject_061B_FE	Subject_089B_FE
1719471 1720328 | 3559292 3560149 | 858 858 | 99.53 | Subject_061B_FE	Subject_089B_FE
1720330 1721893 | 2876108 2877672 | 1564 1565 | 99.68 | Subject_061B_FE	Subject_089B_FE
1720671 1721891 | 3181848 3180628 | 1221 1221 | 97.54 | Subject_061B_FE	Subject_089B_FE
1721892 1722503 | 3782023 3782634 | 612 612 | 99.67 | Subject_061B_FE	Subject_089B_FE
1723841 1724519 | 3735248 3735927 | 679 680 | 97.50 | Subject_061B_FE	Subject_089B_FE
1724518 1725380 | 3488998 3488085 | 863 914 | 92.90 | Subject_061B_FE	Subject_089B_FE
1725547 1726082 | 3835565 3835030 | 536 536 | 99.07 | Subject_061B_FE	Subject_089B_FE
1726781 1728692 | 2615512 2617423 | 1912 1912 | 98.74 | Subject_061B_FE	Subject_089B_FE
1728693 1730265 | 2502402 2500838 | 1573 1565 | 99.36 | Subject_061B_FE	Subject_089B_FE
1728794 1729670 | 3567853 3567001 | 877 853 | 95.44 | Subject_061B_FE	Subject_089B_FE
1728782 1729669 | 3478904 3477971 | 888 934 | 92.85 | Subject_061B_FE	Subject_089B_FE
1729671 1730617 | 3463865 3464812 | 947 948 | 97.68 | Subject_061B_FE	Subject_089B_FE
1730277 1730618 | 2500700 2500359 | 342 342 | 98.54 | Subject_061B_FE	Subject_089B_FE
1733836 1734860 | 3393972 3394997 | 1025 1026 | 99.22 | Subject_061B_FE	Subject_089B_FE
1734860 1736138 | 3119513 3118235 | 1279 1279 | 99.84 | Subject_061B_FE	Subject_089B_FE
1734861 1735562 | 3654081 3653380 | 702 702 | 96.87 | Subject_061B_FE	Subject_089B_FE
1735728 1736272 | 3827979 3828523 | 545 545 | 97.80 | Subject_061B_FE	Subject_089B_FE
1736277 1738087 | 2695650 2693841 | 1811 1810 | 96.85 | Subject_061B_FE	Subject_089B_FE
1738087 1738958 | 3547168 3546297 | 872 872 | 99.20 | Subject_061B_FE	Subject_089B_FE
1738958 1741730 | 2147143 2144371 | 2773 2773 | 99.71 | Subject_061B_FE	Subject_089B_FE
1738961 1741729 | 2144368 2141596 | 2769 2773 | 98.05 | Subject_061B_FE	Subject_089B_FE
1741731 1745012 | 1948952 1945673 | 3282 3280 | 99.09 | Subject_061B_FE	Subject_089B_FE
1745013 1746283 | 3124621 3123351 | 1271 1271 | 97.80 | Subject_061B_FE	Subject_089B_FE
1745016 1746287 | 3125891 3124621 | 1272 1271 | 99.69 | Subject_061B_FE	Subject_089B_FE
1746287 1747324 | 3371290 3372327 | 1038 1038 | 98.84 | Subject_061B_FE	Subject_089B_FE
1747477 1747897 | 3912212 3911792 | 421 421 | 99.76 | Subject_061B_FE	Subject_089B_FE
1747652 1748799 | 3021997 3020850 | 1148 1148 | 99.04 | Subject_061B_FE	Subject_089B_FE
1747898 1748800 | 3508075 3507173 | 903 903 | 99.56 | Subject_061B_FE	Subject_089B_FE
1748801 1754617 | 1360000 1354187 | 5817 5814 | 99.54 | Subject_061B_FE	Subject_089B_FE
1754864 1756472 | 2842829 2841223 | 1609 1607 | 99.44 | Subject_061B_FE	Subject_089B_FE
1756489 1762794 | 1305419 1311725 | 6306 6307 | 99.33 | Subject_061B_FE	Subject_089B_FE
1762795 1763865 | 3330309 3329239 | 1071 1071 | 98.13 | Subject_061B_FE	Subject_089B_FE
1762796 1763866 | 3328167 3329237 | 1071 1071 | 98.41 | Subject_061B_FE	Subject_089B_FE
1763867 1771898 | 1112709 1104680 | 8032 8030 | 99.10 | Subject_061B_FE	Subject_089B_FE
1771899 1772263 | 2370524 2370159 | 365 366 | 91.87 | Subject_061B_FE	Subject_089B_FE
1772264 1772914 | 2370050 2369403 | 651 648 | 95.70 | Subject_061B_FE	Subject_089B_FE
1772524 1772693 | 1037701 1037870 | 170 170 | 97.65 | Subject_061B_FE	Subject_089B_FE
1772692 1772914 | 1038125 1038347 | 223 223 | 92.83 | Subject_061B_FE	Subject_089B_FE
1776011 1776209 | 2368452 2368254 | 199 199 | 97.49 | Subject_061B_FE	Subject_089B_FE
1776393 1777076 | 1808057 1807375 | 684 683 | 94.15 | Subject_061B_FE	Subject_089B_FE
1777298 1778172 | 1807153 1806280 | 875 874 | 97.03 | Subject_061B_FE	Subject_089B_FE
1777907 1778171 | 3734568 3734832 | 265 265 | 100.00 | Subject_061B_FE	Subject_089B_FE
1777906 1778169 | 3616115 3616378 | 264 264 | 99.24 | Subject_061B_FE	Subject_089B_FE
1778172 1778952 | 3643167 3642387 | 781 781 | 100.00 | Subject_061B_FE	Subject_089B_FE
1778173 1778951 | 3647863 3647087 | 779 777 | 97.82 | Subject_061B_FE	Subject_089B_FE
1778952 1780971 | 2534859 2532840 | 2020 2020 | 99.31 | Subject_061B_FE	Subject_089B_FE
1780971 1782966 | 2556931 2558926 | 1996 1996 | 99.50 | Subject_061B_FE	Subject_089B_FE
1780971 1782965 | 2554935 2556930 | 1995 1996 | 98.40 | Subject_061B_FE	Subject_089B_FE
1783374 1787027 | 1848801 1845151 | 3654 3651 | 99.32 | Subject_061B_FE	Subject_089B_FE
1786528 1786602 | 123010 122936 | 75 75 | 100.00 | Subject_061B_FE	Subject_089B_FE
1786528 1786602 | 3661037 3661111 | 75 75 | 100.00 | Subject_061B_FE	Subject_089B_FE
1786528 1786602 | 3856669 3856595 | 75 75 | 100.00 | Subject_061B_FE	Subject_089B_FE
1786656 1787165 | 3857103 3856596 | 510 508 | 98.43 | Subject_061B_FE	Subject_089B_FE
1786985 1787165 | 1845517 1845338 | 181 180 | 95.03 | Subject_061B_FE	Subject_089B_FE
1787166 1789055 | 2636433 2638322 | 1890 1890 | 99.63 | Subject_061B_FE	Subject_089B_FE
1789055 1791451 | 2309780 2307383 | 2397 2398 | 98.92 | Subject_061B_FE	Subject_089B_FE
1789219 1790893 | 2789021 2787358 | 1675 1664 | 96.25 | Subject_061B_FE	Subject_089B_FE
1792663 1792960 | 3468593 3468890 | 298 298 | 93.96 | Subject_061B_FE	Subject_089B_FE
1793647 1793765 | 3469000 3469120 | 119 121 | 95.87 | Subject_061B_FE	Subject_089B_FE
1795718 1796438 | 2979240 2979974 | 721 735 | 93.88 | Subject_061B_FE	Subject_089B_FE
1795847 1796270 | 1586746 1587169 | 424 424 | 96.46 | Subject_061B_FE	Subject_089B_FE
1795847 1799172 | 1206601 1203276 | 3326 3326 | 95.40 | Subject_061B_FE	Subject_089B_FE
1797279 1799464 | 687836 690021 | 2186 2186 | 82.40 | Subject_061B_FE	Subject_089B_FE
1804920 1805314 | 3926953 3926559 | 395 395 | 96.71 | Subject_061B_FE	Subject_089B_FE
1805074 1805608 | 3838782 3838248 | 535 535 | 100.00 | Subject_061B_FE	Subject_089B_FE
1807458 1808698 | 3154770 3153529 | 1241 1242 | 96.46 | Subject_061B_FE	Subject_089B_FE
1807466 1809191 | 2734732 2736458 | 1726 1727 | 96.99 | Subject_061B_FE	Subject_089B_FE
1807594 1809242 | 2611680 2609980 | 1649 1701 | 94.01 | Subject_061B_FE	Subject_089B_FE
1807858 1808698 | 3585660 3584820 | 841 841 | 97.27 | Subject_061B_FE	Subject_089B_FE
1808701 1812382 | 1837794 1841472 | 3682 3679 | 96.66 | Subject_061B_FE	Subject_089B_FE
1808699 1809242 | 3663283 3663826 | 544 544 | 95.60 | Subject_061B_FE	Subject_089B_FE
1809193 1809787 | 3791641 3792235 | 595 595 | 99.16 | Subject_061B_FE	Subject_089B_FE
1809834 1810679 | 3581446 3580601 | 846 846 | 97.75 | Subject_061B_FE	Subject_089B_FE
1810750 1811156 | 3921331 3920924 | 407 408 | 98.53 | Subject_061B_FE	Subject_089B_FE
1811157 1811474 | 3960946 3961263 | 318 318 | 98.74 | Subject_061B_FE	Subject_089B_FE
1811670 1812167 | 3863158 3862661 | 498 498 | 96.39 | Subject_061B_FE	Subject_089B_FE
1812518 1813171 | 2702238 2702891 | 654 654 | 94.50 | Subject_061B_FE	Subject_089B_FE
1817739 1819798 | 2477666 2475584 | 2060 2083 | 94.62 | Subject_061B_FE	Subject_089B_FE
1821024 1821566 | 3164665 3164123 | 543 543 | 99.26 | Subject_061B_FE	Subject_089B_FE
1823635 1824089 | 2304975 2304521 | 455 455 | 96.92 | Subject_061B_FE	Subject_089B_FE
1824112 1824218 | 2302679 2302573 | 107 107 | 100.00 | Subject_061B_FE	Subject_089B_FE
1824301 1824629 | 3955090 3954761 | 329 330 | 96.97 | Subject_061B_FE	Subject_089B_FE
1824628 1825026 | 3926163 3925765 | 399 399 | 99.25 | Subject_061B_FE	Subject_089B_FE
1825143 1825735 | 3787464 3788056 | 593 593 | 95.78 | Subject_061B_FE	Subject_089B_FE
1825569 1826075 | 3855063 3855569 | 507 507 | 97.44 | Subject_061B_FE	Subject_089B_FE
1827337 1828365 | 3338814 3339872 | 1029 1059 | 93.11 | Subject_061B_FE	Subject_089B_FE
1828364 1828771 | 3921332 3921739 | 408 408 | 98.04 | Subject_061B_FE	Subject_089B_FE
1836757 1838401 | 2797281 2795637 | 1645 1645 | 98.60 | Subject_061B_FE	Subject_089B_FE
1838410 1839761 | 3030546 3031919 | 1352 1374 | 95.71 | Subject_061B_FE	Subject_089B_FE
1838477 1839785 | 3098802 3100110 | 1309 1309 | 99.16 | Subject_061B_FE	Subject_089B_FE
1838479 1839759 | 3116954 3118233 | 1281 1280 | 97.97 | Subject_061B_FE	Subject_089B_FE
1839786 1840150 | 3940211 3939847 | 365 365 | 99.73 | Subject_061B_FE	Subject_089B_FE
1840150 1841010 | 3559292 3558432 | 861 861 | 99.42 | Subject_061B_FE	Subject_089B_FE
1840276 1841009 | 3687194 3686461 | 734 734 | 97.41 | Subject_061B_FE	Subject_089B_FE
1840277 1840760 | 3213185 3212702 | 484 484 | 96.90 | Subject_061B_FE	Subject_089B_FE
1840817 1841242 | 3212419 3211994 | 426 426 | 98.36 | Subject_061B_FE	Subject_089B_FE
1841132 1841590 | 1792930 1792472 | 459 459 | 97.17 | Subject_061B_FE	Subject_089B_FE
1841141 1841797 | 2974218 2974880 | 657 663 | 96.54 | Subject_061B_FE	Subject_089B_FE
1842905 1843010 | 1790775 1790671 | 106 105 | 94.34 | Subject_061B_FE	Subject_089B_FE
1845117 1845448 | 1790667 1790331 | 332 337 | 87.83 | Subject_061B_FE	Subject_089B_FE
1845117 1845548 | 2974895 2975331 | 432 437 | 91.76 | Subject_061B_FE	Subject_089B_FE
1845992 1846954 | 3448534 3449496 | 963 963 | 98.34 | Subject_061B_FE	Subject_089B_FE
1846955 1847956 | 2530819 2531820 | 1002 1002 | 97.11 | Subject_061B_FE	Subject_089B_FE
1846956 1848334 | 2953734 2955112 | 1379 1379 | 99.42 | Subject_061B_FE	Subject_089B_FE
1848617 1849118 | 3861658 3861157 | 502 502 | 98.41 | Subject_061B_FE	Subject_089B_FE
1849119 1849551 | 3801080 3801512 | 433 433 | 99.54 | Subject_061B_FE	Subject_089B_FE
1849120 1849550 | 3800500 3800930 | 431 431 | 98.84 | Subject_061B_FE	Subject_089B_FE
1849386 1849550 | 736497 736333 | 165 165 | 91.52 | Subject_061B_FE	Subject_089B_FE
1849381 1849550 | 621939 622108 | 170 170 | 92.35 | Subject_061B_FE	Subject_089B_FE
1849442 1849550 | 3316311 3316203 | 109 109 | 92.66 | Subject_061B_FE	Subject_089B_FE
1849551 1851774 | 2154924 2152677 | 2224 2248 | 97.78 | Subject_061B_FE	Subject_089B_FE
1849556 1849752 | 3341475 3341278 | 197 198 | 98.99 | Subject_061B_FE	Subject_089B_FE
1851662 1855677 | 1722578 1718549 | 4016 4030 | 97.30 | Subject_061B_FE	Subject_089B_FE
1854607 1856605 | 619099 617095 | 1999 2005 | 91.24 | Subject_061B_FE	Subject_089B_FE
1854694 1856605 | 1487361 1485451 | 1912 1911 | 96.18 | Subject_061B_FE	Subject_089B_FE
1856643 1857798 | 616325 615165 | 1156 1161 | 93.89 | Subject_061B_FE	Subject_089B_FE
1856643 1859030 | 1484681 1482258 | 2388 2424 | 94.56 | Subject_061B_FE	Subject_089B_FE
1857918 1862106 | 615107 610937 | 4189 4171 | 91.49 | Subject_061B_FE	Subject_089B_FE
1860026 1860906 | 3552381 3553246 | 881 866 | 97.50 | Subject_061B_FE	Subject_089B_FE
1861293 1862106 | 2675543 2674730 | 814 814 | 97.30 | Subject_061B_FE	Subject_089B_FE
1861295 1862045 | 3671617 3672367 | 751 751 | 98.27 | Subject_061B_FE	Subject_089B_FE
1863695 1864180 | 3682041 3681556 | 486 486 | 98.97 | Subject_061B_FE	Subject_089B_FE
1864158 1864267 | 3681512 3681403 | 110 110 | 99.09 | Subject_061B_FE	Subject_089B_FE
1864188 1864304 | 2568980 2568864 | 117 117 | 95.73 | Subject_061B_FE	Subject_089B_FE
1867870 1868317 | 2570820 2570373 | 448 448 | 97.10 | Subject_061B_FE	Subject_089B_FE
1868934 1869408 | 606783 607257 | 475 475 | 87.37 | Subject_061B_FE	Subject_089B_FE
1868947 1869812 | 3410033 3409168 | 866 866 | 95.84 | Subject_061B_FE	Subject_089B_FE
1883138 1883658 | 3850407 3850927 | 521 521 | 99.62 | Subject_061B_FE	Subject_089B_FE
1883658 1885682 | 2522726 2524750 | 2025 2025 | 97.78 | Subject_061B_FE	Subject_089B_FE
1886210 1886688 | 1605084 1605559 | 479 476 | 90.85 | Subject_061B_FE	Subject_089B_FE
1886691 1888440 | 1606726 1608476 | 1750 1751 | 97.83 | Subject_061B_FE	Subject_089B_FE
1890036 1890413 | 351207 351584 | 378 378 | 91.53 | Subject_061B_FE	Subject_089B_FE
1905620 1906817 | 351610 352807 | 1198 1198 | 91.33 | Subject_061B_FE	Subject_089B_FE
1907074 1909253 | 2410927 2408706 | 2180 2222 | 93.47 | Subject_061B_FE	Subject_089B_FE
1908253 1909252 | 3366090 3365050 | 1000 1041 | 93.37 | Subject_061B_FE	Subject_089B_FE
1909254 1909935 | 3730478 3731160 | 682 683 | 98.54 | Subject_061B_FE	Subject_089B_FE
1910387 1910935 | 3824699 3824151 | 549 549 | 96.72 | Subject_061B_FE	Subject_089B_FE
1912276 1912612 | 3341261 3340925 | 337 337 | 95.85 | Subject_061B_FE	Subject_089B_FE
1912429 1912629 | 1319913 1320104 | 201 192 | 83.33 | Subject_061B_FE	Subject_089B_FE
1912595 1912741 | 2102205 2102351 | 147 147 | 97.96 | Subject_061B_FE	Subject_089B_FE
1916396 1916709 | 2918110 2917797 | 314 314 | 99.36 | Subject_061B_FE	Subject_089B_FE
1916712 1917750 | 3362967 3364005 | 1039 1039 | 98.65 | Subject_061B_FE	Subject_089B_FE
1916710 1917751 | 3364007 3365048 | 1042 1042 | 99.42 | Subject_061B_FE	Subject_089B_FE
1917815 1918246 | 3905809 3906240 | 432 432 | 99.77 | Subject_061B_FE	Subject_089B_FE
1918249 1918881 | 3762756 3762124 | 633 633 | 100.00 | Subject_061B_FE	Subject_089B_FE
1918247 1918882 | 3762122 3761486 | 636 637 | 98.12 | Subject_061B_FE	Subject_089B_FE
1918883 1922066 | 1994040 1990857 | 3184 3184 | 99.50 | Subject_061B_FE	Subject_089B_FE
1922708 1923169 | 3884281 3884742 | 462 462 | 98.92 | Subject_061B_FE	Subject_089B_FE
1923043 1925481 | 2285607 2283169 | 2439 2439 | 99.10 | Subject_061B_FE	Subject_089B_FE
1923171 1924378 | 3191560 3190353 | 1208 1208 | 98.43 | Subject_061B_FE	Subject_089B_FE
1924380 1925029 | 2959633 2958983 | 650 651 | 97.85 | Subject_061B_FE	Subject_089B_FE
1925070 1925481 | 2958573 2958162 | 412 412 | 97.09 | Subject_061B_FE	Subject_089B_FE
1927496 1927931 | 3904508 3904073 | 436 436 | 99.08 | Subject_061B_FE	Subject_089B_FE
1927932 1928344 | 3915138 3914726 | 413 413 | 97.82 | Subject_061B_FE	Subject_089B_FE
1931677 1933170 | 2938848 2940341 | 1494 1494 | 99.80 | Subject_061B_FE	Subject_089B_FE
1933615 1936689 | 2019103 2022177 | 3075 3075 | 98.89 | Subject_061B_FE	Subject_089B_FE
1933617 1935460 | 2657100 2658943 | 1844 1844 | 97.23 | Subject_061B_FE	Subject_089B_FE
1935771 1936687 | 3481667 3482583 | 917 917 | 96.84 | Subject_061B_FE	Subject_089B_FE
1937933 1938733 | 3626554 3625754 | 801 801 | 99.38 | Subject_061B_FE	Subject_089B_FE
1937936 1940425 | 2263472 2265969 | 2490 2498 | 97.44 | Subject_061B_FE	Subject_089B_FE
1938734 1940266 | 2894796 2893248 | 1533 1549 | 97.03 | Subject_061B_FE	Subject_089B_FE
1940572 1942781 | 1858240 1856028 | 2210 2213 | 97.33 | Subject_061B_FE	Subject_089B_FE
1940854 1942757 | 2632637 2634542 | 1904 1906 | 98.90 | Subject_061B_FE	Subject_089B_FE
1942782 1946194 | 1596170 1592752 | 3413 3419 | 99.65 | Subject_061B_FE	Subject_089B_FE
1944307 1944820 | 2926315 2926828 | 514 514 | 97.67 | Subject_061B_FE	Subject_089B_FE
1944360 1946159 | 2572811 2571012 | 1800 1800 | 96.56 | Subject_061B_FE	Subject_089B_FE
1945188 1946151 | 3451421 3450458 | 964 964 | 93.27 | Subject_061B_FE	Subject_089B_FE
1945370 1945870 | 3815805 3815305 | 501 501 | 98.60 | Subject_061B_FE	Subject_089B_FE
1945647 1946198 | 937914 938470 | 552 557 | 96.77 | Subject_061B_FE	Subject_089B_FE
1950580 1951350 | 944740 945510 | 771 771 | 95.98 | Subject_061B_FE	Subject_089B_FE
1950851 1952711 | 825161 826951 | 1861 1791 | 93.98 | Subject_061B_FE	Subject_089B_FE
1951349 1951663 | 946633 946946 | 315 314 | 92.11 | Subject_061B_FE	Subject_089B_FE
1951693 1952117 | 3327518 3327094 | 425 425 | 96.00 | Subject_061B_FE	Subject_089B_FE
1952748 1953279 | 3840912 3840381 | 532 532 | 97.74 | Subject_061B_FE	Subject_089B_FE
1954502 1955831 | 3068483 3067154 | 1330 1330 | 97.82 | Subject_061B_FE	Subject_089B_FE
1954503 1955833 | 3069812 3068482 | 1331 1331 | 97.82 | Subject_061B_FE	Subject_089B_FE
1959028 1959510 | 3866138 3865645 | 483 494 | 94.13 | Subject_061B_FE	Subject_089B_FE
1961956 1962391 | 3901889 3902324 | 436 436 | 96.56 | Subject_061B_FE	Subject_089B_FE
1962395 1963604 | 3164672 3165903 | 1210 1232 | 94.26 | Subject_061B_FE	Subject_089B_FE
1964363 1965991 | 2821837 2823464 | 1629 1628 | 98.59 | Subject_061B_FE	Subject_089B_FE
1964540 1965173 | 3764028 3764661 | 634 634 | 98.11 | Subject_061B_FE	Subject_089B_FE
1965174 1965731 | 3815862 3816418 | 558 557 | 97.85 | Subject_061B_FE	Subject_089B_FE
1966088 1966479 | 3927742 3928133 | 392 392 | 99.74 | Subject_061B_FE	Subject_089B_FE
1966481 1966976 | 3865150 3865645 | 496 496 | 99.40 | Subject_061B_FE	Subject_089B_FE
1967392 1967867 | 3873944 3874419 | 476 476 | 96.64 | Subject_061B_FE	Subject_089B_FE
1967870 1969452 | 2855598 2857180 | 1583 1583 | 97.29 | Subject_061B_FE	Subject_089B_FE
1978997 1979817 | 3603914 3604734 | 821 821 | 98.90 | Subject_061B_FE	Subject_089B_FE
1978981 1980846 | 2334161 2335975 | 1866 1815 | 93.89 | Subject_061B_FE	Subject_089B_FE
1979820 1981550 | 2770616 2772296 | 1731 1681 | 94.17 | Subject_061B_FE	Subject_089B_FE
1980157 1980847 | 3725661 3724970 | 691 692 | 99.13 | Subject_061B_FE	Subject_089B_FE
1980227 1981822 | 324221 322676 | 1596 1546 | 90.66 | Subject_061B_FE	Subject_089B_FE
1981123 1981822 | 1569004 1568305 | 700 700 | 98.29 | Subject_061B_FE	Subject_089B_FE
1981553 1981822 | 3337756 3337487 | 270 270 | 96.67 | Subject_061B_FE	Subject_089B_FE
1982314 1983963 | 1114356 1112710 | 1650 1647 | 97.16 | Subject_061B_FE	Subject_089B_FE
1983580 1983962 | 3555458 3555840 | 383 383 | 97.39 | Subject_061B_FE	Subject_089B_FE
1983960 1984391 | 3908812 3909244 | 432 433 | 97.92 | Subject_061B_FE	Subject_089B_FE
1984390 1990522 | 1330262 1336394 | 6133 6133 | 97.52 | Subject_061B_FE	Subject_089B_FE
1988084 1988527 | 965377 965818 | 444 442 | 98.20 | Subject_061B_FE	Subject_089B_FE
1989060 1989782 | 3699551 3698829 | 723 723 | 98.20 | Subject_061B_FE	Subject_089B_FE
1989065 1989777 | 3700268 3699556 | 713 713 | 97.62 | Subject_061B_FE	Subject_089B_FE
1989783 1990195 | 3920104 3919692 | 413 413 | 98.31 | Subject_061B_FE	Subject_089B_FE
1990196 1990518 | 3959664 3959342 | 323 323 | 96.90 | Subject_061B_FE	Subject_089B_FE
1990558 1990992 | 3904943 3904509 | 435 435 | 96.32 | Subject_061B_FE	Subject_089B_FE
1990688 1992239 | 2890142 2888591 | 1552 1552 | 98.07 | Subject_061B_FE	Subject_089B_FE
1992238 1996102 | 1785261 1781412 | 3865 3850 | 98.14 | Subject_061B_FE	Subject_089B_FE
1992240 1993727 | 2947795 2949281 | 1488 1487 | 97.04 | Subject_061B_FE	Subject_089B_FE
1993847 1995125 | 2952414 2953695 | 1279 1282 | 96.57 | Subject_061B_FE	Subject_089B_FE
1997057 1997533 | 3875844 3876320 | 477 477 | 99.58 | Subject_061B_FE	Subject_089B_FE
1997574 1999436 | 2572813 2574751 | 1863 1939 | 92.16 | Subject_061B_FE	Subject_089B_FE
1997766 1998370 | 1888046 1888650 | 605 605 | 99.17 | Subject_061B_FE	Subject_089B_FE
1998385 1999865 | 2163555 2162074 | 1481 1482 | 97.23 | Subject_061B_FE	Subject_089B_FE
1998362 1999434 | 1983330 1984402 | 1073 1073 | 97.30 | Subject_061B_FE	Subject_089B_FE
1998363 1999436 | 1890318 1891391 | 1074 1074 | 97.02 | Subject_061B_FE	Subject_089B_FE
2016760 2016974 | 1983353 1983567 | 215 215 | 97.21 | Subject_061B_FE	Subject_089B_FE
2016760 2016976 | 1890340 1890556 | 217 217 | 100.00 | Subject_061B_FE	Subject_089B_FE
2016968 2017754 | 2162903 2162117 | 787 787 | 96.06 | Subject_061B_FE	Subject_089B_FE
2016968 2017367 | 1890992 1891391 | 400 400 | 96.50 | Subject_061B_FE	Subject_089B_FE
2016968 2017365 | 1984005 1984402 | 398 398 | 97.24 | Subject_061B_FE	Subject_089B_FE
2016968 2017367 | 2574352 2574751 | 400 400 | 97.00 | Subject_061B_FE	Subject_089B_FE
2017647 2018540 | 562626 563526 | 894 901 | 94.71 | Subject_061B_FE	Subject_089B_FE
2018341 2018540 | 1890288 1890487 | 200 200 | 94.00 | Subject_061B_FE	Subject_089B_FE
2023198 2023340 | 2161095 2160953 | 143 143 | 95.80 | Subject_061B_FE	Subject_089B_FE
2023197 2023788 | 576716 577306 | 592 591 | 97.47 | Subject_061B_FE	Subject_089B_FE
2023198 2023340 | 2314719 2314576 | 143 144 | 97.92 | Subject_061B_FE	Subject_089B_FE
2023341 2023789 | 3896582 3897028 | 449 447 | 97.10 | Subject_061B_FE	Subject_089B_FE
2023875 2027980 | 1681919 1677806 | 4106 4114 | 97.64 | Subject_061B_FE	Subject_089B_FE
2025884 2025985 | 3960207 3960308 | 102 102 | 91.18 | Subject_061B_FE	Subject_089B_FE
2025884 2025981 | 3770546 3770642 | 98 97 | 91.84 | Subject_061B_FE	Subject_089B_FE
2026116 2026330 | 1660922 1661136 | 215 215 | 88.84 | Subject_061B_FE	Subject_089B_FE
2026131 2026327 | 1080093 1080289 | 197 197 | 88.83 | Subject_061B_FE	Subject_089B_FE
2026109 2026461 | 2110643 2110280 | 353 364 | 81.97 | Subject_061B_FE	Subject_089B_FE
2026602 2027922 | 3069817 3071137 | 1321 1321 | 96.37 | Subject_061B_FE	Subject_089B_FE
2026640 2028255 | 2320979 2319364 | 1616 1616 | 96.60 | Subject_061B_FE	Subject_089B_FE
2027927 2028294 | 3937638 3937271 | 368 368 | 99.46 | Subject_061B_FE	Subject_089B_FE
2028377 2030303 | 2605909 2607835 | 1927 1927 | 97.98 | Subject_061B_FE	Subject_089B_FE
2028398 2028981 | 3802812 3803394 | 584 583 | 97.26 | Subject_061B_FE	Subject_089B_FE
2028404 2029121 | 3141052 3141816 | 718 765 | 90.99 | Subject_061B_FE	Subject_089B_FE
2029009 2029121 | 2630831 2630943 | 113 113 | 98.23 | Subject_061B_FE	Subject_089B_FE
2029009 2029122 | 1231554 1231441 | 114 114 | 95.61 | Subject_061B_FE	Subject_089B_FE
2029140 2029539 | 1225003 1224604 | 400 400 | 98.50 | Subject_061B_FE	Subject_089B_FE
2029150 2029539 | 3928523 3928134 | 390 390 | 97.95 | Subject_061B_FE	Subject_089B_FE
2029540 2030010 | 3878213 3878683 | 471 471 | 97.88 | Subject_061B_FE	Subject_089B_FE
2030041 2032170 | 2458712 2460845 | 2130 2134 | 96.72 | Subject_061B_FE	Subject_089B_FE
2030304 2031965 | 2789022 2790683 | 1662 1662 | 99.88 | Subject_061B_FE	Subject_089B_FE
2036036 2038819 | 2138814 2141596 | 2784 2783 | 99.78 | Subject_061B_FE	Subject_089B_FE
2038818 2042521 | 1706412 1702708 | 3704 3705 | 97.36 | Subject_061B_FE	Subject_089B_FE
2049752 2053836 | 1032975 1028890 | 4085 4086 | 94.74 | Subject_061B_FE	Subject_089B_FE
2053381 2053824 | 345944 346387 | 444 444 | 97.75 | Subject_061B_FE	Subject_089B_FE
2053850 2057291 | 1895007 1898448 | 3442 3442 | 99.04 | Subject_061B_FE	Subject_089B_FE
2057905 2059143 | 3158492 3159731 | 1239 1240 | 98.39 | Subject_061B_FE	Subject_089B_FE
2059144 2059716 | 3802241 3802814 | 573 574 | 97.04 | Subject_061B_FE	Subject_089B_FE
2059718 2060268 | 3824150 3823600 | 551 551 | 99.64 | Subject_061B_FE	Subject_089B_FE
2060267 2061429 | 3235577 3236739 | 1163 1163 | 99.31 | Subject_061B_FE	Subject_089B_FE
2060270 2060873 | 3783244 3783847 | 604 604 | 98.34 | Subject_061B_FE	Subject_089B_FE
2060874 2061348 | 3874895 3875369 | 475 475 | 98.53 | Subject_061B_FE	Subject_089B_FE
2060876 2061346 | 3874422 3874892 | 471 471 | 98.51 | Subject_061B_FE	Subject_089B_FE
2061431 2062723 | 3110510 3111802 | 1293 1293 | 99.69 | Subject_061B_FE	Subject_089B_FE
2062724 2062929 | 3554114 3554319 | 206 206 | 98.06 | Subject_061B_FE	Subject_089B_FE
2073994 2074530 | 3554442 3554977 | 537 536 | 96.65 | Subject_061B_FE	Subject_089B_FE
2074840 2076684 | 2666324 2664480 | 1845 1845 | 99.73 | Subject_061B_FE	Subject_089B_FE
2075140 2075771 | 3769704 3769073 | 632 632 | 97.47 | Subject_061B_FE	Subject_089B_FE
2075938 2076684 | 3675364 3676110 | 747 747 | 97.46 | Subject_061B_FE	Subject_089B_FE
2075938 2076248 | 3962522 3962212 | 311 311 | 98.71 | Subject_061B_FE	Subject_089B_FE
2076253 2076677 | 3904945 3905369 | 425 425 | 98.35 | Subject_061B_FE	Subject_089B_FE
2076682 2080456 | 1804286 1800512 | 3775 3775 | 99.15 | Subject_061B_FE	Subject_089B_FE
2081994 2083214 | 3176961 3178184 | 1221 1224 | 98.86 | Subject_061B_FE	Subject_089B_FE
2083217 2084101 | 3521556 3522443 | 885 888 | 96.06 | Subject_061B_FE	Subject_089B_FE
2084103 2088034 | 1742514 1746450 | 3932 3937 | 98.98 | Subject_061B_FE	Subject_089B_FE
2088035 2088337 | 3964359 3964057 | 303 303 | 98.35 | Subject_061B_FE	Subject_089B_FE
2088036 2088338 | 3964662 3964360 | 303 303 | 97.36 | Subject_061B_FE	Subject_089B_FE
2088340 2090030 | 2763855 2765545 | 1691 1691 | 99.47 | Subject_061B_FE	Subject_089B_FE
2090032 2091752 | 2746820 2745100 | 1721 1721 | 99.77 | Subject_061B_FE	Subject_089B_FE
2090720 2091753 | 3374406 3373367 | 1034 1040 | 97.50 | Subject_061B_FE	Subject_089B_FE
2091754 2094127 | 2328900 2326529 | 2374 2372 | 99.24 | Subject_061B_FE	Subject_089B_FE
2094128 2094922 | 3632928 3633721 | 795 794 | 97.86 | Subject_061B_FE	Subject_089B_FE
2094130 2095015 | 3526905 3527790 | 886 886 | 99.89 | Subject_061B_FE	Subject_089B_FE
2095018 2096167 | 3249464 3248315 | 1150 1150 | 99.13 | Subject_061B_FE	Subject_089B_FE
2096167 2097743 | 2869835 2868260 | 1577 1576 | 98.48 | Subject_061B_FE	Subject_089B_FE
2097743 2099242 | 2932860 2934359 | 1500 1500 | 99.13 | Subject_061B_FE	Subject_089B_FE
2097744 2098440 | 3196389 3195676 | 697 714 | 95.80 | Subject_061B_FE	Subject_089B_FE
2098056 2098822 | 3655622 3656388 | 767 767 | 98.96 | Subject_061B_FE	Subject_089B_FE
2098457 2098825 | 3195550 3195181 | 369 370 | 98.65 | Subject_061B_FE	Subject_089B_FE
2099243 2101979 | 2166442 2169180 | 2737 2739 | 97.96 | Subject_061B_FE	Subject_089B_FE
2101978 2103185 | 3189142 3190349 | 1208 1208 | 97.43 | Subject_061B_FE	Subject_089B_FE
2103188 2105944 | 2107900 2110665 | 2757 2766 | 97.80 | Subject_061B_FE	Subject_089B_FE
2103191 2104275 | 3246013 3247163 | 1085 1151 | 92.62 | Subject_061B_FE	Subject_089B_FE
2106046 2106808 | 3585737 3586499 | 763 763 | 93.98 | Subject_061B_FE	Subject_089B_FE
2106811 2107210 | 3826889 3827288 | 400 400 | 91.25 | Subject_061B_FE	Subject_089B_FE
2106813 2107210 | 671058 671455 | 398 398 | 90.95 | Subject_061B_FE	Subject_089B_FE
2114212 2114992 | 3649430 3650210 | 781 781 | 97.06 | Subject_061B_FE	Subject_089B_FE
2114992 2116751 | 2724246 2726005 | 1760 1760 | 98.81 | Subject_061B_FE	Subject_089B_FE
2116752 2123863 | 805986 813074 | 7112 7089 | 98.76 | Subject_061B_FE	Subject_089B_FE
2116753 2117261 | 3856594 3856086 | 509 509 | 98.04 | Subject_061B_FE	Subject_089B_FE
2117296 2117763 | 2323535 2323029 | 468 507 | 83.89 | Subject_061B_FE	Subject_089B_FE
2126158 2126932 | 815760 816534 | 775 775 | 95.74 | Subject_061B_FE	Subject_089B_FE
2126489 2126933 | 3862103 3861659 | 445 445 | 99.10 | Subject_061B_FE	Subject_089B_FE
2126934 2127788 | 3564435 3563581 | 855 855 | 99.65 | Subject_061B_FE	Subject_089B_FE
2128892 2129440 | 3825247 3824699 | 549 549 | 99.82 | Subject_061B_FE	Subject_089B_FE
2129496 2131975 | 2265972 2268451 | 2480 2480 | 99.19 | Subject_061B_FE	Subject_089B_FE
2131972 2133292 | 2989990 2991310 | 1321 1321 | 97.20 | Subject_061B_FE	Subject_089B_FE
2131998 2133292 | 2984281 2985575 | 1295 1295 | 96.76 | Subject_061B_FE	Subject_089B_FE
2132003 2133489 | 2941840 2943326 | 1487 1487 | 99.46 | Subject_061B_FE	Subject_089B_FE
2133864 2134873 | 3401086 3400078 | 1010 1009 | 98.61 | Subject_061B_FE	Subject_089B_FE
2134875 2135408 | 3720102 3719557 | 534 546 | 89.05 | Subject_061B_FE	Subject_089B_FE
2139541 2139652 | 3710967 3710856 | 112 112 | 96.43 | Subject_061B_FE	Subject_089B_FE
2140457 2140998 | 3834492 3833951 | 542 542 | 99.26 | Subject_061B_FE	Subject_089B_FE
2140999 2142381 | 3029154 3027772 | 1383 1383 | 99.20 | Subject_061B_FE	Subject_089B_FE
2142382 2144943 | 2238105 2240666 | 2562 2562 | 99.45 | Subject_061B_FE	Subject_089B_FE
2144944 2146100 | 3243696 3242540 | 1157 1157 | 99.39 | Subject_061B_FE	Subject_089B_FE
2144946 2146099 | 3241377 3240224 | 1154 1154 | 98.01 | Subject_061B_FE	Subject_089B_FE
2146101 2151412 | 1414648 1409333 | 5312 5316 | 98.83 | Subject_061B_FE	Subject_089B_FE
2151413 2153136 | 2743376 2745099 | 1724 1724 | 99.83 | Subject_061B_FE	Subject_089B_FE
2151415 2153135 | 2741654 2743374 | 1721 1721 | 98.90 | Subject_061B_FE	Subject_089B_FE
2153135 2161189 | 1104681 1096627 | 8055 8055 | 99.32 | Subject_061B_FE	Subject_089B_FE
2161190 2162307 | 3277885 3276768 | 1118 1118 | 99.28 | Subject_061B_FE	Subject_089B_FE
2162308 2162701 | 3927741 3927348 | 394 394 | 99.75 | Subject_061B_FE	Subject_089B_FE
2162703 2163107 | 3922145 3921741 | 405 405 | 97.78 | Subject_061B_FE	Subject_089B_FE
2163109 2166421 | 1932431 1935757 | 3313 3327 | 98.80 | Subject_061B_FE	Subject_089B_FE
2166421 2167243 | 3600622 3601444 | 823 823 | 99.51 | Subject_061B_FE	Subject_089B_FE
2166422 2167242 | 3602269 3603090 | 821 822 | 97.32 | Subject_061B_FE	Subject_089B_FE
2167504 2168813 | 3076445 3077754 | 1310 1310 | 98.09 | Subject_061B_FE	Subject_089B_FE
2167505 2168813 | 3080401 3079093 | 1309 1309 | 99.54 | Subject_061B_FE	Subject_089B_FE
2169799 2171303 | 2925338 2923835 | 1505 1504 | 99.14 | Subject_061B_FE	Subject_089B_FE
2171303 2173147 | 2668169 2670013 | 1845 1845 | 99.46 | Subject_061B_FE	Subject_089B_FE
2171768 2173146 | 3036050 3034673 | 1379 1378 | 98.04 | Subject_061B_FE	Subject_089B_FE
2171774 2174645 | 1922383 1919512 | 2872 2872 | 96.83 | Subject_061B_FE	Subject_089B_FE
2173308 2177341 | 1714515 1718548 | 4034 4034 | 99.95 | Subject_061B_FE	Subject_089B_FE
2173310 2174097 | 3633724 3634511 | 788 788 | 96.58 | Subject_061B_FE	Subject_089B_FE
2175876 2177338 | 2175882 2177344 | 1463 1463 | 97.61 | Subject_061B_FE	Subject_089B_FE
2176277 2176618 | 1174108 1174449 | 342 342 | 85.67 | Subject_061B_FE	Subject_089B_FE
2177487 2178177 | 1180779 1181465 | 691 687 | 97.68 | Subject_061B_FE	Subject_089B_FE
2178781 2179211 | 1635600 1635170 | 431 431 | 96.75 | Subject_061B_FE	Subject_089B_FE
2182897 2186324 | 1905321 1908748 | 3428 3428 | 98.42 | Subject_061B_FE	Subject_089B_FE
2183103 2183300 | 1180392 1180589 | 198 198 | 90.55 | Subject_061B_FE	Subject_089B_FE
2183686 2185131 | 1634625 1633092 | 1446 1534 | 85.08 | Subject_061B_FE	Subject_089B_FE
2185133 2185415 | 1632982 1632700 | 283 283 | 97.88 | Subject_061B_FE	Subject_089B_FE
2185411 2185889 | 3472846 3472368 | 479 479 | 98.54 | Subject_061B_FE	Subject_089B_FE
2185411 2185888 | 3596981 3596504 | 478 478 | 98.12 | Subject_061B_FE	Subject_089B_FE
2185890 2186320 | 3905377 3905807 | 431 431 | 98.61 | Subject_061B_FE	Subject_089B_FE
2186322 2188286 | 2576744 2574780 | 1965 1965 | 99.49 | Subject_061B_FE	Subject_089B_FE
2188284 2188866 | 3798155 3797573 | 583 583 | 99.14 | Subject_061B_FE	Subject_089B_FE
2188286 2190189 | 2623146 2625049 | 1904 1904 | 99.42 | Subject_061B_FE	Subject_089B_FE
2188869 2189206 | 3950409 3950746 | 338 338 | 97.93 | Subject_061B_FE	Subject_089B_FE
2188868 2189207 | 3949732 3950071 | 340 340 | 97.65 | Subject_061B_FE	Subject_089B_FE
2189445 2190170 | 3460062 3460711 | 726 650 | 86.80 | Subject_061B_FE	Subject_089B_FE
2190446 2191212 | 3572118 3572882 | 767 765 | 95.71 | Subject_061B_FE	Subject_089B_FE
2200004 2200785 | 3647869 3648650 | 782 782 | 96.04 | Subject_061B_FE	Subject_089B_FE
2201320 2201790 | 1273255 1272785 | 471 471 | 97.88 | Subject_061B_FE	Subject_089B_FE
2203138 2204323 | 2192192 2191011 | 1186 1182 | 97.64 | Subject_061B_FE	Subject_089B_FE
2203930 2204260 | 2292905 2293236 | 331 332 | 96.08 | Subject_061B_FE	Subject_089B_FE
2204479 2204834 | 2294973 2295328 | 356 356 | 97.19 | Subject_061B_FE	Subject_089B_FE
2205232 2205324 | 2191019 2190927 | 93 93 | 94.62 | Subject_061B_FE	Subject_089B_FE
2206180 2210052 | 1769812 1765941 | 3873 3872 | 99.15 | Subject_061B_FE	Subject_089B_FE
2210052 2212094 | 2502403 2504445 | 2043 2043 | 99.27 | Subject_061B_FE	Subject_089B_FE
2213281 2213709 | 3907961 3908389 | 429 429 | 99.77 | Subject_061B_FE	Subject_089B_FE
2213711 2214668 | 3458145 3459102 | 958 958 | 98.43 | Subject_061B_FE	Subject_089B_FE
2215161 2216525 | 3044265 3045629 | 1365 1365 | 98.90 | Subject_061B_FE	Subject_089B_FE
2216607 2217007 | 3258621 3259021 | 401 401 | 100.00 | Subject_061B_FE	Subject_089B_FE
2216608 2217028 | 1811795 1811374 | 421 422 | 95.73 | Subject_061B_FE	Subject_089B_FE
2217036 2218987 | 1810006 1808054 | 1952 1953 | 97.64 | Subject_061B_FE	Subject_089B_FE
2217236 2217799 | 3259021 3259584 | 564 564 | 95.92 | Subject_061B_FE	Subject_089B_FE
2218432 2218569 | 3259622 3259760 | 138 139 | 96.40 | Subject_061B_FE	Subject_089B_FE
2226987 2227360 | 3935027 3935400 | 374 374 | 98.93 | Subject_061B_FE	Subject_089B_FE
2227363 2228244 | 3536648 3537529 | 882 882 | 99.21 | Subject_061B_FE	Subject_089B_FE
2228245 2228559 | 3962208 3961894 | 315 315 | 98.10 | Subject_061B_FE	Subject_089B_FE
2228559 2228922 | 3940575 3940212 | 364 364 | 99.45 | Subject_061B_FE	Subject_089B_FE
2228922 2229228 | 3963751 3963445 | 307 307 | 100.00 | Subject_061B_FE	Subject_089B_FE
2229788 2230704 | 3483502 3482586 | 917 917 | 99.35 | Subject_061B_FE	Subject_089B_FE
2230704 2231744 | 3368170 3369211 | 1041 1042 | 98.94 | Subject_061B_FE	Subject_089B_FE
2231744 2232612 | 3548910 3548042 | 869 869 | 99.54 | Subject_061B_FE	Subject_089B_FE
2231746 2232159 | 3918041 3917628 | 414 414 | 99.52 | Subject_061B_FE	Subject_089B_FE
2232159 2232613 | 3891630 3892084 | 455 455 | 96.70 | Subject_061B_FE	Subject_089B_FE
2232160 2232806 | 3750534 3751180 | 647 647 | 97.84 | Subject_061B_FE	Subject_089B_FE
2232811 2236697 | 1762057 1765942 | 3887 3886 | 99.05 | Subject_061B_FE	Subject_089B_FE
2236694 2237409 | 3703145 3703860 | 716 716 | 98.18 | Subject_061B_FE	Subject_089B_FE
2236698 2237410 | 3703863 3704575 | 713 713 | 98.60 | Subject_061B_FE	Subject_089B_FE
2237411 2237855 | 3896138 3896582 | 445 445 | 100.00 | Subject_061B_FE	Subject_089B_FE
2238971 2239542 | 3805112 3804541 | 572 572 | 99.83 | Subject_061B_FE	Subject_089B_FE
2239567 2255955 | 498912 515310 | 16389 16399 | 98.82 | Subject_061B_FE	Subject_089B_FE
2255956 2256439 | 3872025 3871542 | 484 484 | 99.38 | Subject_061B_FE	Subject_089B_FE
2256440 2258604 | 2435055 2437219 | 2165 2165 | 99.35 | Subject_061B_FE	Subject_089B_FE
2258859 2259698 | 3587342 3588181 | 840 840 | 99.05 | Subject_061B_FE	Subject_089B_FE
2259191 2259695 | 3858632 3859136 | 505 505 | 97.03 | Subject_061B_FE	Subject_089B_FE
2259697 2261189 | 2941834 2940342 | 1493 1493 | 99.06 | Subject_061B_FE	Subject_089B_FE
2261191 2262168 | 3432954 3433932 | 978 979 | 98.88 | Subject_061B_FE	Subject_089B_FE
2261190 2262169 | 3430991 3431971 | 980 981 | 97.76 | Subject_061B_FE	Subject_089B_FE
2262277 2264105 | 2677378 2675544 | 1829 1835 | 97.60 | Subject_061B_FE	Subject_089B_FE
2262510 2264106 | 2844432 2842829 | 1597 1604 | 99.00 | Subject_061B_FE	Subject_089B_FE
2262511 2264273 | 2717164 2718932 | 1763 1769 | 97.68 | Subject_061B_FE	Subject_089B_FE
2264275 2266299 | 2528798 2526775 | 2025 2024 | 99.11 | Subject_061B_FE	Subject_089B_FE
2266456 2267032 | 3801661 3802237 | 577 577 | 98.27 | Subject_061B_FE	Subject_089B_FE
2266620 2267035 | 3918041 3918456 | 416 416 | 99.76 | Subject_061B_FE	Subject_089B_FE
2267033 2268148 | 3277884 3278999 | 1116 1116 | 99.01 | Subject_061B_FE	Subject_089B_FE
2268147 2268925 | 3644738 3643961 | 779 778 | 97.05 | Subject_061B_FE	Subject_089B_FE
2268930 2269892 | 3451419 3452381 | 963 963 | 99.27 | Subject_061B_FE	Subject_089B_FE
2269742 2270165 | 3909672 3910095 | 424 424 | 97.64 | Subject_061B_FE	Subject_089B_FE
2269893 2271093 | 3203613 3204813 | 1201 1201 | 98.50 | Subject_061B_FE	Subject_089B_FE
2270652 2271092 | 3900572 3900132 | 441 441 | 97.96 | Subject_061B_FE	Subject_089B_FE
2271989 2272399 | 682829 682419 | 411 411 | 97.32 | Subject_061B_FE	Subject_089B_FE
2284123 2304141 | 257645 277664 | 20019 20020 | 99.40 | Subject_061B_FE	Subject_089B_FE
2303532 2303842 | 2012611 2012922 | 311 312 | 97.12 | Subject_061B_FE	Subject_089B_FE
2303841 2305714 | 2273383 2275256 | 1874 1874 | 97.33 | Subject_061B_FE	Subject_089B_FE
2304141 2305347 | 3196390 3197596 | 1207 1207 | 98.84 | Subject_061B_FE	Subject_089B_FE
2305348 2306330 | 3430008 3430990 | 983 983 | 99.59 | Subject_061B_FE	Subject_089B_FE
2305349 2306330 | 3429027 3430007 | 982 981 | 98.37 | Subject_061B_FE	Subject_089B_FE
2303841 2306329 | 2273383 2275841 | 2489 2459 | 96.10 | Subject_061B_FE	Subject_089B_FE
2306331 2307002 | 3738622 3737951 | 672 672 | 99.26 | Subject_061B_FE	Subject_089B_FE
2307004 2307917 | 3503550 3502645 | 914 906 | 97.16 | Subject_061B_FE	Subject_089B_FE
2307918 2309865 | 2578706 2576744 | 1948 1963 | 97.91 | Subject_061B_FE	Subject_089B_FE
2310722 2313692 | 2061554 2058581 | 2971 2974 | 98.99 | Subject_061B_FE	Subject_089B_FE
2313693 2315536 | 2673702 2671859 | 1844 1844 | 99.78 | Subject_061B_FE	Subject_089B_FE
2313694 2315535 | 2699277 2697468 | 1842 1810 | 95.50 | Subject_061B_FE	Subject_089B_FE
2315537 2316619 | 3317395 3316312 | 1083 1084 | 99.35 | Subject_061B_FE	Subject_089B_FE
2316620 2317549 | 3476112 3477041 | 930 930 | 98.60 | Subject_061B_FE	Subject_089B_FE
2316621 2317990 | 3038793 3040162 | 1370 1370 | 97.23 | Subject_061B_FE	Subject_089B_FE
2317551 2318757 | 3192771 3193977 | 1207 1207 | 98.43 | Subject_061B_FE	Subject_089B_FE
2318758 2320910 | 2445850 2448002 | 2153 2153 | 98.19 | Subject_061B_FE	Subject_089B_FE
2321293 2322221 | 3477969 3477041 | 929 929 | 100.00 | Subject_061B_FE	Subject_089B_FE
2322220 2323994 | 2717163 2715388 | 1775 1776 | 98.03 | Subject_061B_FE	Subject_089B_FE
2323994 2326174 | 2430695 2432875 | 2181 2181 | 97.25 | Subject_061B_FE	Subject_089B_FE
2328196 2329588 | 3016684 3018076 | 1393 1393 | 97.42 | Subject_061B_FE	Subject_089B_FE
2329590 2331902 | 2347642 2349954 | 2313 2313 | 97.36 | Subject_061B_FE	Subject_089B_FE
2329622 2330646 | 3384737 3385761 | 1025 1025 | 97.37 | Subject_061B_FE	Subject_089B_FE
2329624 2330650 | 3383710 3384736 | 1027 1027 | 98.83 | Subject_061B_FE	Subject_089B_FE
2330651 2331900 | 3146055 3147304 | 1250 1250 | 99.20 | Subject_061B_FE	Subject_089B_FE
2332124 2332683 | 3814746 3814187 | 560 560 | 98.93 | Subject_061B_FE	Subject_089B_FE
2332541 2333665 | 3274520 3275642 | 1125 1123 | 97.51 | Subject_061B_FE	Subject_089B_FE
2332684 2333667 | 3424111 3425094 | 984 984 | 99.19 | Subject_061B_FE	Subject_089B_FE
2334652 2337092 | 2290473 2292903 | 2441 2431 | 97.38 | Subject_061B_FE	Subject_089B_FE
2335543 2336915 | 3040163 3041532 | 1373 1370 | 98.62 | Subject_061B_FE	Subject_089B_FE
2337115 2337264 | 1151637 1151780 | 150 144 | 88.82 | Subject_061B_FE	Subject_089B_FE
2338567 2339916 | 3049703 3048353 | 1350 1351 | 98.15 | Subject_061B_FE	Subject_089B_FE
2339909 2342489 | 2232969 2230389 | 2581 2581 | 99.92 | Subject_061B_FE	Subject_089B_FE
2339913 2340327 | 3915968 3915554 | 415 415 | 98.55 | Subject_061B_FE	Subject_089B_FE
2340329 2341935 | 2836399 2834793 | 1607 1607 | 97.95 | Subject_061B_FE	Subject_089B_FE
2340328 2341936 | 2834791 2833183 | 1609 1609 | 97.45 | Subject_061B_FE	Subject_089B_FE
2341937 2342488 | 3825796 3826341 | 552 546 | 96.20 | Subject_061B_FE	Subject_089B_FE
2342490 2343025 | 3838247 3837712 | 536 536 | 99.63 | Subject_061B_FE	Subject_089B_FE
2343028 2345785 | 2158197 2155440 | 2758 2758 | 97.61 | Subject_061B_FE	Subject_089B_FE
2345786 2349404 | 1848802 1852421 | 3619 3620 | 99.23 | Subject_061B_FE	Subject_089B_FE
2352365 2353541 | 3227380 3226204 | 1177 1177 | 96.43 | Subject_061B_FE	Subject_089B_FE
2353539 2354028 | 3870080 3869590 | 490 491 | 99.19 | Subject_061B_FE	Subject_089B_FE
2354029 2356006 | 2552937 2550938 | 1978 2000 | 97.45 | Subject_061B_FE	Subject_089B_FE
2354030 2354855 | 2820209 2821034 | 826 826 | 97.58 | Subject_061B_FE	Subject_089B_FE
2354892 2355182 | 837090 837371 | 291 282 | 92.10 | Subject_061B_FE	Subject_089B_FE
2355183 2356004 | 3598976 3598155 | 822 822 | 97.69 | Subject_061B_FE	Subject_089B_FE
2356066 2357700 | 2815313 2813679 | 1635 1635 | 98.96 | Subject_061B_FE	Subject_089B_FE
2357700 2358512 | 3608827 3609639 | 813 813 | 98.65 | Subject_061B_FE	Subject_089B_FE
2357701 2358514 | 3609642 3610455 | 814 814 | 99.14 | Subject_061B_FE	Subject_089B_FE
2358514 2365564 | 1217549 1224603 | 7051 7055 | 98.84 | Subject_061B_FE	Subject_089B_FE
2365533 2366795 | 3119517 3120791 | 1263 1275 | 97.18 | Subject_061B_FE	Subject_089B_FE
2366798 2373474 | 1272784 1266105 | 6677 6680 | 99.01 | Subject_061B_FE	Subject_089B_FE
2373472 2374524 | 3350408 3351460 | 1053 1053 | 99.91 | Subject_061B_FE	Subject_089B_FE
2373475 2374521 | 3349361 3350407 | 1047 1047 | 98.85 | Subject_061B_FE	Subject_089B_FE
2374524 2374889 | 3939480 3939115 | 366 366 | 99.73 | Subject_061B_FE	Subject_089B_FE
2374888 2375563 | 3738621 3739296 | 676 676 | 99.11 | Subject_061B_FE	Subject_089B_FE
2376186 2377098 | 3496292 3495381 | 913 912 | 98.25 | Subject_061B_FE	Subject_089B_FE
2377100 2377406 | 3963139 3962833 | 307 307 | 98.05 | Subject_061B_FE	Subject_089B_FE
2377836 2379505 | 2784021 2782352 | 1670 1670 | 97.96 | Subject_061B_FE	Subject_089B_FE
2379500 2380149 | 3756374 3755725 | 650 650 | 98.92 | Subject_061B_FE	Subject_089B_FE
2380151 2381031 | 3538410 3539288 | 881 879 | 98.98 | Subject_061B_FE	Subject_089B_FE
2380151 2381346 | 3202411 3203612 | 1196 1202 | 98.17 | Subject_061B_FE	Subject_089B_FE
2381080 2381375 | 3868903 3868608 | 296 296 | 97.97 | Subject_061B_FE	Subject_089B_FE
2381377 2381888 | 3856085 3855574 | 512 512 | 99.22 | Subject_061B_FE	Subject_089B_FE
2382445 2383074 | 3772200 3771574 | 630 627 | 98.73 | Subject_061B_FE	Subject_089B_FE
2383076 2383618 | 3827978 3827435 | 543 544 | 99.63 | Subject_061B_FE	Subject_089B_FE
2383619 2384314 | 3721496 3722191 | 696 696 | 99.43 | Subject_061B_FE	Subject_089B_FE
2384315 2390000 | 1299080 1293395 | 5686 5686 | 99.81 | Subject_061B_FE	Subject_089B_FE
2386999 2387999 | 2058580 2057566 | 1001 1015 | 95.57 | Subject_061B_FE	Subject_089B_FE
2387000 2389035 | 1815535 1813516 | 2036 2020 | 87.98 | Subject_061B_FE	Subject_089B_FE
2389837 2390592 | 2057532 2056777 | 756 756 | 98.54 | Subject_061B_FE	Subject_089B_FE
2389866 2390590 | 1812641 1811920 | 725 722 | 78.88 | Subject_061B_FE	Subject_089B_FE
2414864 2422238 | 797728 805110 | 7375 7383 | 85.71 | Subject_061B_FE	Subject_089B_FE
2424499 2424975 | 1546811 1546329 | 477 483 | 96.28 | Subject_061B_FE	Subject_089B_FE
2424496 2424975 | 367952 367468 | 480 485 | 96.29 | Subject_061B_FE	Subject_089B_FE
2426688 2428284 | 2120829 2119233 | 1597 1597 | 97.81 | Subject_061B_FE	Subject_089B_FE
2445725 2447290 | 2876106 2874541 | 1566 1566 | 98.72 | Subject_061B_FE	Subject_089B_FE
2447288 2448176 | 3529570 3530457 | 889 888 | 97.64 | Subject_061B_FE	Subject_089B_FE
2447546 2448018 | 3876319 3876791 | 473 473 | 98.94 | Subject_061B_FE	Subject_089B_FE
2448177 2454784 | 1279455 1286062 | 6608 6608 | 99.14 | Subject_061B_FE	Subject_089B_FE
2450917 2451000 | 2568321 2568237 | 84 85 | 97.65 | Subject_061B_FE	Subject_089B_FE
2454784 2460234 | 1382278 1387728 | 5451 5451 | 99.63 | Subject_061B_FE	Subject_089B_FE
2455058 2455702 | 3753781 3753137 | 645 645 | 97.36 | Subject_061B_FE	Subject_089B_FE
2455056 2455704 | 3754430 3755078 | 649 649 | 97.38 | Subject_061B_FE	Subject_089B_FE
2455705 2457119 | 2991414 2992828 | 1415 1415 | 97.39 | Subject_061B_FE	Subject_089B_FE
2455713 2457122 | 2998465 2999874 | 1410 1410 | 97.02 | Subject_061B_FE	Subject_089B_FE
2457119 2460202 | 2016019 2019102 | 3084 3084 | 97.15 | Subject_061B_FE	Subject_089B_FE
2460202 2461542 | 3059146 3057806 | 1341 1341 | 99.78 | Subject_061B_FE	Subject_089B_FE
2460236 2460932 | 3132238 3131542 | 697 697 | 95.98 | Subject_061B_FE	Subject_089B_FE
2460972 2461539 | 3131543 3130976 | 568 568 | 97.89 | Subject_061B_FE	Subject_089B_FE
2461542 2462789 | 3146055 3144807 | 1248 1249 | 99.44 | Subject_061B_FE	Subject_089B_FE
2462792 2463426 | 3763393 3764027 | 635 635 | 99.69 | Subject_061B_FE	Subject_089B_FE
2464458 2465442 | 3434912 3435897 | 985 986 | 98.58 | Subject_061B_FE	Subject_089B_FE
2465438 2466968 | 2911728 2910198 | 1531 1531 | 99.87 | Subject_061B_FE	Subject_089B_FE
2465440 2466967 | 2907130 2905602 | 1528 1529 | 97.32 | Subject_061B_FE	Subject_089B_FE
2466969 2467714 | 3676856 3676111 | 746 746 | 99.06 | Subject_061B_FE	Subject_089B_FE
2467758 2471336 | 1866821 1870398 | 3579 3578 | 99.41 | Subject_061B_FE	Subject_089B_FE
2467759 2468893 | 3273390 3274517 | 1135 1128 | 96.65 | Subject_061B_FE	Subject_089B_FE
2471368 2476679 | 1414650 1419961 | 5312 5312 | 97.44 | Subject_061B_FE	Subject_089B_FE
2471684 2472738 | 3091192 3092246 | 1055 1055 | 96.87 | Subject_061B_FE	Subject_089B_FE
2477118 2481210 | 1698279 1702356 | 4093 4078 | 99.07 | Subject_061B_FE	Subject_089B_FE
2480472 2481212 | 3677604 3678344 | 741 741 | 96.63 | Subject_061B_FE	Subject_089B_FE
2481213 2482291 | 3318477 3319555 | 1079 1079 | 98.80 | Subject_061B_FE	Subject_089B_FE
2482292 2486820 | 1578125 1573661 | 4529 4465 | 97.84 | Subject_061B_FE	Subject_089B_FE
2482400 2483506 | 3358795 3359835 | 1107 1041 | 90.97 | Subject_061B_FE	Subject_089B_FE
2483506 2484561 | 3344091 3345146 | 1056 1056 | 97.06 | Subject_061B_FE	Subject_089B_FE
2484562 2485854 | 3109215 3107923 | 1293 1293 | 97.76 | Subject_061B_FE	Subject_089B_FE
2484563 2485855 | 3109217 3110509 | 1293 1293 | 97.83 | Subject_061B_FE	Subject_089B_FE
2485856 2486800 | 3462915 3462036 | 945 880 | 89.25 | Subject_061B_FE	Subject_089B_FE
2486823 2494891 | 473940 482006 | 8069 8067 | 98.20 | Subject_061B_FE	Subject_089B_FE
2489990 2490552 | 19187 18624 | 563 564 | 86.55 | Subject_061B_FE	Subject_089B_FE
2490791 2494249 | 1894998 1891538 | 3459 3461 | 97.49 | Subject_061B_FE	Subject_089B_FE
2491657 2492317 | 386707 386047 | 661 661 | 80.48 | Subject_061B_FE	Subject_089B_FE
2493868 2494237 | 3934271 3934640 | 370 370 | 97.84 | Subject_061B_FE	Subject_089B_FE
2495047 2495369 | 1446230 1445908 | 323 323 | 99.69 | Subject_061B_FE	Subject_089B_FE
2495170 2495369 | 2307378 2307179 | 200 200 | 100.00 | Subject_061B_FE	Subject_089B_FE
2495421 2496430 | 1444162 1443150 | 1010 1013 | 97.43 | Subject_061B_FE	Subject_089B_FE
2496440 2505978 | 858696 868235 | 9539 9540 | 98.67 | Subject_061B_FE	Subject_089B_FE
2501942 2502730 | 2003550 2002762 | 789 789 | 93.79 | Subject_061B_FE	Subject_089B_FE
2502049 2502529 | 2754876 2755357 | 481 482 | 95.02 | Subject_061B_FE	Subject_089B_FE
2504667 2506441 | 2002110 2000387 | 1775 1724 | 94.20 | Subject_061B_FE	Subject_089B_FE
2505980 2506702 | 3697382 3696660 | 723 723 | 98.48 | Subject_061B_FE	Subject_089B_FE
2506702 2507430 | 3690849 3691579 | 729 731 | 98.77 | Subject_061B_FE	Subject_089B_FE
2507810 2509247 | 2981413 2979975 | 1438 1439 | 98.47 | Subject_061B_FE	Subject_089B_FE
2509249 2509697 | 3894793 3894345 | 449 449 | 97.55 | Subject_061B_FE	Subject_089B_FE
2509504 2515670 | 1324106 1330262 | 6167 6157 | 98.56 | Subject_061B_FE	Subject_089B_FE
2509698 2510831 | 3266585 3267719 | 1134 1135 | 97.62 | Subject_061B_FE	Subject_089B_FE
2510833 2511457 | 2626956 2627580 | 625 625 | 98.08 | Subject_061B_FE	Subject_089B_FE
2510832 2511457 | 2345328 2344703 | 626 626 | 98.24 | Subject_061B_FE	Subject_089B_FE
2513085 2513377 | 2344630 2344346 | 293 285 | 92.18 | Subject_061B_FE	Subject_089B_FE
2513377 2514156 | 2343978 2343199 | 780 780 | 96.03 | Subject_061B_FE	Subject_089B_FE
2513685 2514915 | 2627609 2628845 | 1231 1237 | 96.77 | Subject_061B_FE	Subject_089B_FE
2514987 2515507 | 3576370 3576890 | 521 521 | 95.59 | Subject_061B_FE	Subject_089B_FE
2514987 2515870 | 2347635 2346764 | 884 872 | 95.02 | Subject_061B_FE	Subject_089B_FE
2518054 2518381 | 3956738 3957065 | 328 328 | 100.00 | Subject_061B_FE	Subject_089B_FE
2518381 2519232 | 3573819 3572968 | 852 852 | 100.00 | Subject_061B_FE	Subject_089B_FE
2518438 2519234 | 3572060 3571264 | 797 797 | 97.99 | Subject_061B_FE	Subject_089B_FE
2519233 2519843 | 3780802 3780192 | 611 611 | 99.35 | Subject_061B_FE	Subject_089B_FE
2519844 2520647 | 3628949 3628146 | 804 804 | 99.00 | Subject_061B_FE	Subject_089B_FE
2519846 2521345 | 2929850 2928350 | 1500 1501 | 97.67 | Subject_061B_FE	Subject_089B_FE
2520641 2520989 | 3945932 3945584 | 349 349 | 99.14 | Subject_061B_FE	Subject_089B_FE
2520642 2520988 | 3946280 3945934 | 347 347 | 98.85 | Subject_061B_FE	Subject_089B_FE
2520990 2521346 | 3943813 3943457 | 357 357 | 99.44 | Subject_061B_FE	Subject_089B_FE
2521347 2522078 | 3687194 3687926 | 732 733 | 99.59 | Subject_061B_FE	Subject_089B_FE
2522078 2523171 | 3306527 3305434 | 1094 1094 | 98.72 | Subject_061B_FE	Subject_089B_FE
2522267 2522888 | 3773431 3772810 | 622 622 | 96.95 | Subject_061B_FE	Subject_089B_FE
2523170 2523775 | 3782633 3783238 | 606 606 | 98.18 | Subject_061B_FE	Subject_089B_FE
2523778 2528051 | 1652736 1648478 | 4274 4259 | 99.27 | Subject_061B_FE	Subject_089B_FE
2523780 2525349 | 2630750 2629139 | 1570 1612 | 95.04 | Subject_061B_FE	Subject_089B_FE
2523770 2525349 | 1821152 1819573 | 1580 1580 | 98.16 | Subject_061B_FE	Subject_089B_FE
2525448 2525563 | 1819389 1819274 | 116 116 | 99.14 | Subject_061B_FE	Subject_089B_FE
2528052 2529303 | 3143553 3144803 | 1252 1251 | 95.70 | Subject_061B_FE	Subject_089B_FE
2529587 2530837 | 3141050 3139800 | 1251 1251 | 98.88 | Subject_061B_FE	Subject_089B_FE
2530839 2531277 | 3872991 3872553 | 439 439 | 98.41 | Subject_061B_FE	Subject_089B_FE
2538586 2539607 | 3396018 3394997 | 1022 1022 | 98.73 | Subject_061B_FE	Subject_089B_FE
2539608 2540166 | 3815305 3814747 | 559 559 | 97.85 | Subject_061B_FE	Subject_089B_FE
2539610 2540167 | 2275845 2276402 | 558 558 | 97.13 | Subject_061B_FE	Subject_089B_FE
2540304 2541686 | 1923767 1922385 | 1383 1383 | 97.61 | Subject_061B_FE	Subject_089B_FE
2540304 2540885 | 3794600 3794019 | 582 582 | 98.11 | Subject_061B_FE	Subject_089B_FE
2540886 2541908 | 3392949 3391927 | 1023 1023 | 98.24 | Subject_061B_FE	Subject_089B_FE
2540887 2541909 | 3393972 3392950 | 1023 1023 | 98.92 | Subject_061B_FE	Subject_089B_FE
2541910 2547092 | 1451439 1456621 | 5183 5183 | 98.38 | Subject_061B_FE	Subject_089B_FE
2547093 2548084 | 3420157 3421148 | 992 992 | 98.89 | Subject_061B_FE	Subject_089B_FE
2547094 2548084 | 3419165 3420156 | 991 992 | 97.18 | Subject_061B_FE	Subject_089B_FE
2548154 2549030 | 3542799 3543674 | 877 876 | 98.86 | Subject_061B_FE	Subject_089B_FE
2549034 2549803 | 3652536 3651767 | 770 770 | 97.79 | Subject_061B_FE	Subject_089B_FE
2549334 2549805 | 3879155 3878684 | 472 472 | 99.15 | Subject_061B_FE	Subject_089B_FE
2549833 2554943 | 1477144 1472031 | 5111 5114 | 99.75 | Subject_061B_FE	Subject_089B_FE
2554940 2556128 | 3219136 3217947 | 1189 1190 | 98.74 | Subject_061B_FE	Subject_089B_FE
2559391 2559980 | 3796981 3797570 | 590 590 | 99.15 | Subject_061B_FE	Subject_089B_FE
2562572 2563113 | 3832328 3832869 | 542 542 | 98.52 | Subject_061B_FE	Subject_089B_FE
2562411 2562857 | 52225 51779 | 447 447 | 83.30 | Subject_061B_FE	Subject_089B_FE
2563178 2563500 | 3958369 3958691 | 323 323 | 97.21 | Subject_061B_FE	Subject_089B_FE
2563256 2563659 | 3923764 3923361 | 404 404 | 98.76 | Subject_061B_FE	Subject_089B_FE
2563541 2564103 | 3813064 3813626 | 563 563 | 96.80 | Subject_061B_FE	Subject_089B_FE
2563660 2565311 | 2792336 2793987 | 1652 1652 | 98.55 | Subject_061B_FE	Subject_089B_FE
2564136 2565312 | 3227381 3228556 | 1177 1176 | 98.64 | Subject_061B_FE	Subject_089B_FE
2565997 2566594 | 3788654 3788057 | 598 598 | 98.83 | Subject_061B_FE	Subject_089B_FE
2567138 2568959 | 368323 370158 | 1822 1836 | 95.92 | Subject_061B_FE	Subject_089B_FE
2576423 2577963 | 2900978 2902518 | 1541 1541 | 98.38 | Subject_061B_FE	Subject_089B_FE
2578489 2579648 | 3239062 3237903 | 1160 1160 | 99.31 | Subject_061B_FE	Subject_089B_FE
2580429 2581744 | 3093561 3092245 | 1316 1317 | 99.16 | Subject_061B_FE	Subject_089B_FE
2581742 2582644 | 3483504 3484419 | 903 916 | 96.62 | Subject_061B_FE	Subject_089B_FE
2584392 2585639 | 3156013 3157261 | 1248 1249 | 98.88 | Subject_061B_FE	Subject_089B_FE
2586542 2587523 | 3428043 3427063 | 982 981 | 97.05 | Subject_061B_FE	Subject_089B_FE
2587999 2589460 | 2966953 2965492 | 1462 1462 | 99.79 | Subject_061B_FE	Subject_089B_FE
2588002 2589005 | 3409164 3408161 | 1004 1004 | 97.91 | Subject_061B_FE	Subject_089B_FE
2589502 2590537 | 3379579 3378544 | 1036 1036 | 99.03 | Subject_061B_FE	Subject_089B_FE
2590844 2592254 | 2995651 2997061 | 1411 1411 | 99.86 | Subject_061B_FE	Subject_089B_FE
2590846 2592253 | 2997060 2998467 | 1408 1408 | 97.59 | Subject_061B_FE	Subject_089B_FE
2593869 2595759 | 2638321 2640211 | 1891 1891 | 95.77 | Subject_061B_FE	Subject_089B_FE
2595760 2599367 | 1430494 1434099 | 3608 3606 | 95.74 | Subject_061B_FE	Subject_089B_FE
2595761 2599367 | 1446233 1449831 | 3607 3599 | 95.54 | Subject_061B_FE	Subject_089B_FE
2597879 2599867 | 2037469 2039446 | 1989 1978 | 95.18 | Subject_061B_FE	Subject_089B_FE
2599751 2600114 | 1450265 1450628 | 364 364 | 96.15 | Subject_061B_FE	Subject_089B_FE
2599751 2600110 | 1434533 1434900 | 360 368 | 92.93 | Subject_061B_FE	Subject_089B_FE
2600451 2601255 | 1450634 1451438 | 805 805 | 97.52 | Subject_061B_FE	Subject_089B_FE
2600519 2601254 | 1434961 1435749 | 736 789 | 91.51 | Subject_061B_FE	Subject_089B_FE
2600519 2601255 | 2039768 2040504 | 737 737 | 98.91 | Subject_061B_FE	Subject_089B_FE
2601256 2602763 | 2923834 2922327 | 1508 1508 | 99.60 | Subject_061B_FE	Subject_089B_FE
2602765 2603592 | 3590692 3591526 | 828 835 | 95.81 | Subject_061B_FE	Subject_089B_FE
2603593 2604302 | 3709551 3710260 | 710 710 | 99.01 | Subject_061B_FE	Subject_089B_FE
2606509 2607450 | 3469538 3470480 | 942 943 | 98.94 | Subject_061B_FE	Subject_089B_FE
2608178 2608754 | 3275645 3276223 | 577 579 | 88.85 | Subject_061B_FE	Subject_089B_FE
2608800 2609199 | 3276365 3276764 | 400 400 | 97.00 | Subject_061B_FE	Subject_089B_FE
2611333 2612647 | 3085672 3086988 | 1315 1317 | 98.86 | Subject_061B_FE	Subject_089B_FE
2615669 2615787 | 795236 795354 | 119 119 | 97.48 | Subject_061B_FE	Subject_089B_FE
2615669 2615888 | 1089269 1089050 | 220 220 | 95.45 | Subject_061B_FE	Subject_089B_FE
2616443 2616769 | 2498316 2498642 | 327 327 | 96.94 | Subject_061B_FE	Subject_089B_FE
2617547 2617673 | 2498778 2498904 | 127 127 | 99.21 | Subject_061B_FE	Subject_089B_FE
2617547 2618209 | 2499043 2499697 | 663 655 | 94.42 | Subject_061B_FE	Subject_089B_FE
2636214 2637295 | 166880 167961 | 1082 1082 | 89.00 | Subject_061B_FE	Subject_089B_FE
2639181 2639344 | 632699 632536 | 164 164 | 95.73 | Subject_061B_FE	Subject_089B_FE
2640647 2640762 | 171943 172058 | 116 116 | 97.41 | Subject_061B_FE	Subject_089B_FE
2640756 2640929 | 144386 144217 | 174 170 | 89.08 | Subject_061B_FE	Subject_089B_FE
2640764 2640926 | 632463 632299 | 163 165 | 96.97 | Subject_061B_FE	Subject_089B_FE
2640789 2640929 | 282184 282045 | 141 140 | 92.91 | Subject_061B_FE	Subject_089B_FE
2643610 2643860 | 180061 180311 | 251 251 | 98.41 | Subject_061B_FE	Subject_089B_FE
2644288 2644464 | 180313 180491 | 177 179 | 91.62 | Subject_061B_FE	Subject_089B_FE
2644447 2644727 | 180668 180949 | 281 282 | 97.87 | Subject_061B_FE	Subject_089B_FE
2645521 2645715 | 3315539 3315733 | 195 195 | 95.38 | Subject_061B_FE	Subject_089B_FE
2648306 2648821 | 184241 184757 | 516 517 | 93.85 | Subject_061B_FE	Subject_089B_FE
2648818 2650493 | 2779001 2780677 | 1676 1677 | 98.51 | Subject_061B_FE	Subject_089B_FE
2649215 2649606 | 735471 735862 | 392 392 | 95.15 | Subject_061B_FE	Subject_089B_FE
2649215 2649606 | 622970 622579 | 392 392 | 94.90 | Subject_061B_FE	Subject_089B_FE
2650506 2652683 | 1825180 1823002 | 2178 2179 | 98.76 | Subject_061B_FE	Subject_089B_FE
2655686 2657127 | 2977102 2975659 | 1442 1444 | 98.96 | Subject_061B_FE	Subject_089B_FE
2657128 2657742 | 3775898 3776512 | 615 615 | 99.67 | Subject_061B_FE	Subject_089B_FE
2657129 2658330 | 3169601 3170802 | 1202 1202 | 97.25 | Subject_061B_FE	Subject_089B_FE
2658241 2658682 | 3900130 3899689 | 442 442 | 99.55 | Subject_061B_FE	Subject_089B_FE
2659714 2660443 | 3689389 3688659 | 730 731 | 99.45 | Subject_061B_FE	Subject_089B_FE
2660454 2660957 | 3861156 3860653 | 504 504 | 100.00 | Subject_061B_FE	Subject_089B_FE
2664761 2664845 | 219909 219824 | 85 86 | 96.51 | Subject_061B_FE	Subject_089B_FE
2666109 2666520 | 3918869 3919280 | 412 412 | 99.76 | Subject_061B_FE	Subject_089B_FE
2666522 2666984 | 3882890 3883352 | 463 463 | 99.57 | Subject_061B_FE	Subject_089B_FE
2667272 2667780 | 3857104 3857612 | 509 509 | 97.64 | Subject_061B_FE	Subject_089B_FE
2667779 2668882 | 3291177 3292280 | 1104 1104 | 99.37 | Subject_061B_FE	Subject_089B_FE
2668882 2670377 | 2935859 2937354 | 1496 1496 | 99.73 | Subject_061B_FE	Subject_089B_FE
2669161 2670234 | 3321715 3322788 | 1074 1074 | 97.58 | Subject_061B_FE	Subject_089B_FE
2670377 2671432 | 3345147 3346202 | 1056 1056 | 98.96 | Subject_061B_FE	Subject_089B_FE
2672093 2672660 | 3805685 3806254 | 568 570 | 95.26 | Subject_061B_FE	Subject_089B_FE
2672958 2673484 | 3846208 3846734 | 527 527 | 99.81 | Subject_061B_FE	Subject_089B_FE
2673517 2674858 | 3059141 3060483 | 1342 1343 | 99.55 | Subject_061B_FE	Subject_089B_FE
2674858 2675403 | 3829614 3829069 | 546 546 | 99.82 | Subject_061B_FE	Subject_089B_FE
2674860 2675402 | 3775896 3775283 | 543 614 | 87.95 | Subject_061B_FE	Subject_089B_FE
2675404 2677618 | 2413144 2415358 | 2215 2215 | 99.28 | Subject_061B_FE	Subject_089B_FE
2686863 2687317 | 3881955 3881494 | 455 462 | 95.89 | Subject_061B_FE	Subject_089B_FE
2687319 2687886 | 3809099 3809666 | 568 568 | 99.30 | Subject_061B_FE	Subject_089B_FE
2687888 2688493 | 2578708 2579313 | 606 606 | 98.18 | Subject_061B_FE	Subject_089B_FE
2687956 2689532 | 2866685 2868261 | 1577 1577 | 99.68 | Subject_061B_FE	Subject_089B_FE
2687957 2688493 | 2651510 2652046 | 537 537 | 98.51 | Subject_061B_FE	Subject_089B_FE
2688494 2688628 | 2652283 2652418 | 135 136 | 98.53 | Subject_061B_FE	Subject_089B_FE
2688494 2688628 | 2579550 2579685 | 135 136 | 96.32 | Subject_061B_FE	Subject_089B_FE
2688629 2688780 | 2652877 2653029 | 152 153 | 96.73 | Subject_061B_FE	Subject_089B_FE
2688629 2688769 | 2580165 2580304 | 141 140 | 96.45 | Subject_061B_FE	Subject_089B_FE
2689188 2690471 | 2741651 2740407 | 1284 1245 | 94.08 | Subject_061B_FE	Subject_089B_FE
2689192 2690482 | 2732981 2731730 | 1291 1252 | 92.80 | Subject_061B_FE	Subject_089B_FE
2690601 2691652 | 2133237 2134258 | 1052 1022 | 93.06 | Subject_061B_FE	Subject_089B_FE
2692232 2693813 | 2134430 2136010 | 1582 1581 | 97.16 | Subject_061B_FE	Subject_089B_FE
2694124 2696838 | 2182777 2185491 | 2715 2715 | 98.16 | Subject_061B_FE	Subject_089B_FE
2696181 2696357 | 665209 665033 | 177 177 | 94.35 | Subject_061B_FE	Subject_089B_FE
2696839 2698240 | 2297747 2299203 | 1402 1457 | 92.25 | Subject_061B_FE	Subject_089B_FE
2698455 2698871 | 3404122 3404538 | 417 417 | 96.64 | Subject_061B_FE	Subject_089B_FE
2698455 2698871 | 3382674 3382258 | 417 417 | 96.88 | Subject_061B_FE	Subject_089B_FE
2703990 2704854 | 2299289 2300160 | 865 872 | 96.44 | Subject_061B_FE	Subject_089B_FE
2703993 2704290 | 1614247 1613950 | 298 298 | 97.99 | Subject_061B_FE	Subject_089B_FE
2704292 2704788 | 3864652 3865148 | 497 497 | 97.99 | Subject_061B_FE	Subject_089B_FE
2705240 2706349 | 3282331 3281222 | 1110 1110 | 100.00 | Subject_061B_FE	Subject_089B_FE
2705339 2706370 | 3382674 3381643 | 1032 1032 | 96.71 | Subject_061B_FE	Subject_089B_FE
2705339 2706350 | 3404122 3405133 | 1012 1012 | 98.12 | Subject_061B_FE	Subject_089B_FE
2706350 2706910 | 3814186 3813626 | 561 561 | 99.82 | Subject_061B_FE	Subject_089B_FE
2706910 2707327 | 3916386 3915969 | 418 418 | 99.04 | Subject_061B_FE	Subject_089B_FE
2707531 2708198 | 3741303 3741970 | 668 668 | 99.10 | Subject_061B_FE	Subject_089B_FE
2708198 2711019 | 2116413 2119234 | 2822 2822 | 99.15 | Subject_061B_FE	Subject_089B_FE
2711017 2711813 | 3632134 3631338 | 797 797 | 98.75 | Subject_061B_FE	Subject_089B_FE
2712474 2713129 | 3745948 3746603 | 656 656 | 88.13 | Subject_061B_FE	Subject_089B_FE
2713131 2714820 | 2765546 2767235 | 1690 1690 | 99.29 | Subject_061B_FE	Subject_089B_FE
2714820 2715416 | 3790447 3791043 | 597 597 | 97.82 | Subject_061B_FE	Subject_089B_FE
2714868 2715415 | 3823052 3823599 | 548 548 | 97.81 | Subject_061B_FE	Subject_089B_FE
2715722 2716328 | 3767211 3767818 | 607 608 | 97.37 | Subject_061B_FE	Subject_089B_FE
2716330 2720652 | 1626991 1622669 | 4323 4323 | 99.26 | Subject_061B_FE	Subject_089B_FE
2720653 2721191 | 3616919 3616381 | 539 539 | 97.77 | Subject_061B_FE	Subject_089B_FE
2720776 2721191 | 3735248 3734833 | 416 416 | 97.12 | Subject_061B_FE	Subject_089B_FE
2727565 2736165 | 1063715 1055129 | 8601 8587 | 99.09 | Subject_061B_FE	Subject_089B_FE
2736304 2737156 | 3569560 3568708 | 853 853 | 99.30 | Subject_061B_FE	Subject_089B_FE
2736305 2736404 | 2302571 2302472 | 100 100 | 99.00 | Subject_061B_FE	Subject_089B_FE
2736409 2737158 | 2300908 2300159 | 750 750 | 98.40 | Subject_061B_FE	Subject_089B_FE
2736474 2738773 | 49997 52292 | 2300 2296 | 89.27 | Subject_061B_FE	Subject_089B_FE
[truncated: 421 more rows]
