# Supplementary material for: Expansion of intestinal Prevotella copri correlates with enhanced susceptibility to arthritis
Source: eLife. 2013 Nov 5;2:e01202. doi: 10.7554/eLife.01202 (PMC3816614; doi:10.7554/eLife.01202)
Supplement: Figure 2—source data 1. — DOI: http://dx.doi.org/10.7554/eLife.01202.010 [file elife01202s003.zip › Figure_2/Panel_B/nucmer_out/061B_089B.delta]

/home/sczesa01/synteny_plot/pseudochroms/Subject_061B_FE.pseudochrom.fa /home/sczesa01/synteny_plot/pseudochroms/Subject_089B_FE.pseudochrom.fa
NUCMER
>Subject_061B_FE Subject_089B_FE 3233844 3965266
35 638 3784450 3785053 0 0 0
0
103 637 3836640 3837174 9 9 0
0
639 5728 1487363 1492462 84 84 0
-358
-1
-1
-1
-1
-1
-1
-2359
-449
-1616
0
5729 6960 3167137 3168368 3 3 0
0
5965 6768 3174509 3173706 22 22 0
0
6820 6958 3173425 3173287 1 1 0
0
7132 7916 3641602 3642386 7 7 0
0
7134 7915 3644738 3645519 2 2 0
0
7917 8506 3796391 3796980 3 3 0
0
8504 9101 2930758 2931355 17 17 0
0
9625 10111 3708130 3708616 9 9 0
339
-121
0
21407 22025 3778351 3778968 12 12 0
5
0
22974 23170 1873751 1873947 13 13 0
103
1
-10
-1
0
22974 23306 3684946 3684612 34 34 0
103
1
-10
-1
-178
-18
-9
8
0
22974 23520 1013940 1013386 46 46 0
56
-240
-7
-16
34
-134
-1
-1
-12
-1
-17
-13
0
22978 23249 2323290 2323563 45 45 0
51
1
-11
-4
-1
-1
7
24
1
-13
-1
-10
-1
149
0
23077 23283 389529 389323 21 21 0
0
23077 23220 806676 806530 20 20 0
-11
-1
-17
0
24250 24388 1909218 1909080 2 2 0
0
24633 25215 3155430 3156013 19 19 0
99
-25
-1
0
25214 27296 2477666 2479750 24 24 0
-235
-26
0
27335 29232 2634543 2636435 25 25 0
160
320
1
1
1
1
1
-109
-114
0
29230 29911 3731843 3732524 8 8 0
0
29231 29910 3732526 3733205 11 11 0
0
29911 31493 2863521 2865103 10 10 0
0
31753 32851 3292280 3293379 15 15 0
-310
0
33089 33995 3500830 3499924 12 12 0
0
34186 36198 2538893 2540905 23 23 0
0
36199 37418 3183065 3181846 2 2 0
0
36200 37416 3183067 3184283 24 24 0
0
37418 38657 3152286 3151046 9 9 0
-44
0
38658 39460 3621744 3620942 10 10 0
0
38791 40166 3034672 3033297 34 34 0
0
38793 39458 3740632 3739967 11 11 0
0
39461 40167 3711674 3710968 4 4 0
0
40167 46766 1292663 1286061 77 77 0
-5294
-102
-1
0
47650 49286 2810407 2808770 15 15 0
-1523
0
49288 50601 3086989 3088300 25 25 0
1080
1
0
49287 50606 3084355 3085674 4 4 0
0
50604 57578 1238626 1245600 106 106 0
0
59270 60635 3044264 3042899 15 15 0
0
60635 61721 3314144 3313058 12 12 0
0
60638 61722 3311972 3313056 24 24 0
0
61723 62490 3657925 3658692 9 9 0
0
62513 65173 2214812 2217455 77 77 0
610
1
1
1
1
1
1
1
1
1
1
3
1
1
1
16
1
1
1
1
2
-64
-37
-150
-214
0
62512 63692 3232072 3233234 50 50 0
627
1
1
1
1
1
1
1
1
1
1
1
1
1
1
130
1
1
0
65173 66542 2546930 2545561 26 26 0
0
65171 65939 3650207 3650974 16 16 0
710
0
65879 65970 2397986 2398076 5 5 0
62
0
66828 67202 2097581 2097978 38 38 0
7
-86
-1
-1
-1
-1
-1
-6
-1
-1
-6
-1
-1
-1
-1
-1
-1
-1
-1
-1
-1
-1
-1
-1
-1
-1
41
0
66831 67202 2202852 2202477 26 26 0
-90
-1
-1
-1
-1
-1
54
1
0
66832 67202 2517228 2516854 30 30 0
-89
-1
-1
-1
-1
-1
10
42
0
66835 67202 715992 715632 40 40 0
-86
-1
-1
-1
-1
-1
10
38
1
1
76
2
1
3
1
1
4
1
1
0
67185 67463 2098378 2098656 9 9 0
0
67185 67365 3930275 3930455 1 1 0
0
67202 67578 715215 714838 25 25 0
307
-3
-40
0
67202 67664 2202060 2201598 15 15 0
111
-256
0
67790 70454 2196223 2198886 12 12 0
2457
0
68199 68945 3492482 3491737 13 13 0
544
0
68950 70019 3326023 3327092 29 29 0
0
68946 70020 3324944 3326018 28 28 0
0
70455 71542 3309796 3310884 11 11 0
-1080
0
71542 72000 3887054 3887512 4 4 0
0
71543 71999 3887973 3888429 10 10 0
0
72001 73411 2994239 2992828 7 7 0
-860
0
75632 76411 3624150 3623371 9 9 0
0
76419 78443 2536877 2538902 46 46 0
-2017
0
78434 78989 3816972 3817527 1 1 0
0
78441 79515 3317402 3318474 28 28 0
1053
1
0
79505 80297 3624961 3625753 18 18 0
0
80295 84014 1815534 1819272 82 82 0
-872
-1
-1
-1
-1
-1
-7
-1
-1
-1
-1
-1
-1
-1
-1
-1
-1
-1
-255
0
84014 85111 3280110 3281221 31 31 0
-756
-1
-1
-1
-1
-1
-1
-1
-1
-3
-1
-1
-1
-6
0
84019 87312 1939077 1935757 114 114 0
-753
-1
-1
-1
-1
-1
-1
-1
-1
-1
-1
-1
-1
-1
-1
-1
-1
-1
-1
-1
-1
-1
-1
-1
-1
-1
-6
0
85112 88240 2009812 2006686 24 24 0
3017
1
0
85114 87316 2419763 2417562 63 63 0
1009
0
88241 89665 2988570 2987146 2 2 0
0
89666 91897 2404252 2402021 32 32 0
-514
62
0
92006 92468 715101 714637 48 48 0
199
-4
13
1
-7
-1
-38
-10
-1
5
3
-113
-1
7
1
-11
0
93181 96805 248235 244612 119 119 0
3571
0
93717 94591 3541921 3541047 18 18 0
-317
3
0
93719 94592 3544546 3543673 7 7 0
0
94946 95439 3866634 3866141 9 9 0
0
94945 96104 3239063 3240222 4 4 0
0
95440 96102 3742638 3743300 19 19 0
0
95441 96482 3356704 3357746 23 23 0
-636
0
96105 96800 3722192 3722887 2 2 0
0
97082 98865 2711829 2710046 12 12 0
0
98865 99431 3813064 3812496 12 12 0
-560
-5
0
98866 101513 2209518 2212165 14 14 0
0
101514 102493 3434912 3433933 16 16 0
0
102492 105818 1932431 1929103 18 18 0
-493
-667
0
102494 104071 2812043 2810407 86 86 0
-1228
-1
-1
-1
-5
-1
-1
-1
-1
-2
-1
-1
-1
-1
-5
-3
-1
-1
-1
-1
-1
-1
-1
-6
-1
-1
-1
-1
-1
-1
-1
-1
-1
-1
-1
-1
-1
-1
-1
-1
-1
-6
-1
-1
-1
-1
-1
-1
-1
-1
-1
-1
-1
-1
-1
-1
-1
-1
-1
0
104298 105257 3453342 3452382 22 22 0
-818
0
105261 105758 3859646 3860147 10 10 0
-16
-1
-1
-1
0
105258 106210 3461966 3461004 37 37 0
-21
-1
-1
-1
-8
-1
-1
-1
-917
-5
0
105758 106727 3403112 3402101 74 74 0
-5
-460
-1
-1
-1
-1
-1
-1
-1
-1
-1
-1
-1
-1
-1
-1
-1
-1
-1
-1
-1
-1
-1
-1
-1
-1
-1
-1
-1
-1
-1
-1
-1
-1
-1
-1
-1
-1
-1
-1
-1
-1
0
106199 106728 3848315 3847786 12 12 0
0
107573 110730 1978076 1981289 126 126 0
-6
-192
-1
-1
-1
1147
-103
-17
-1
-1
-1
-1
-1
-1
-1
-1
-1
-1
-1
-1
-1
-1
-1
-1
-1
-1
-1
-1
-1
-1
-1
-1
-1
-1
-1
-1
-1
-1
-1
-1
-1
-1
-1
-1
-1
-1
-1
-1
-1
-1
-1
-1
-1
-1
-1
-1
-1
-1
0
109699 110731 3383708 3382675 7 7 0
-748
0
110732 114163 1901890 1905320 42 42 0
189
0
114417 115317 3509880 3510778 8 8 0
101
420
0
115318 116012 3720102 3720796 3 3 0
0
116015 118261 2390823 2393070 17 17 0
-2244
0
118733 119539 3615309 3616115 30 30 0
0
119540 120924 3038791 3037420 22 22 0
355
56
1
1
1
1
1
1
1
1
1
1
1
0
121590 123599 2518674 2516649 42 42 0
-579
-138
519
-505
-1
-1
-1
-1
-1
-1
-1
-1
-1
-1
-1
-1
-1
-1
0
121593 122147 2204208 2203654 57 57 0
0
122375 122948 2203615 2203043 19 19 0
456
0
122755 122974 2382080 2381862 22 22 0
76
0
122967 123891 716062 715135 58 58 0
71
138
3
74
2
1
3
1
1
4
1
1
-62
-1
-1
-1
-1
-1
-1
-1
-1
-1
-1
-1
-1
-1
-1
0
123033 123891 1794507 1793628 65 65 0
-109
-1
-32
-3
-1
-1
-154
-1
-1
-1
-1
-1
-1
-1
-1
-1
-1
-1
-2
-1
-1
0
123394 123891 2097978 2098475 14 14 0
0
123035 123891 2202851 2201980 56 56 0
-107
39
-140
-1
-1
-1
-1
-1
-1
-1
-1
-1
-3
-1
-1
-1
-2
0
123033 124342 424548 425841 96 96 0
-109
-1
31
8
-76
-2
12
1
1
1
1
10
1
6
3
1
9
5
6
1
1
3
2
947
-8
15
0
124568 126239 2775657 2777328 52 52 0
65
-102
-1
76
0
124940 127256 2235284 2232968 12 12 0
0
126240 127185 3465760 3466705 17 17 0
0
126241 127182 3466706 3467647 16 16 0
0
127258 127792 3839315 3839849 3 3 0
0
127791 128343 3820849 3821401 2 2 0
0
127792 128340 3821401 3821949 14 14 0
0
128703 130566 2653376 2655239 5 5 0
0
130567 132396 2686556 2688385 7 7 0
0
132393 134041 2798923 2800571 6 6 0
0
132387 134040 2797272 2798925 35 35 0
0
134041 139069 1497493 1502520 53 53 0
2063
0
138142 139068 3474254 3475180 3 3 0
0
139070 139822 3669360 3670112 16 16 0
0
140145 140608 2034411 2033948 9 9 0
0
140144 140950 3618529 3617726 21 21 0
612
1
1
-185
4
0
142589 143294 2032055 2031364 32 32 0
-332
17
1
1
1
1
1
1
1
1
1
1
2
1
1
2
9
-56
0
143296 144185 3527793 3528682 10 10 0
0
144186 145487 3104019 3102718 8 8 0
0
144187 145426 2592360 2591130 40 40 0
517
1
1
1
1
1
1
1
1
0
145488 146182 3727734 3727040 5 5 0
0
146178 146962 3641603 3640819 5 5 0
0
146963 149540 2230388 2227811 49 49 0
0
149542 151540 2552938 2554936 52 52 0
0
158634 162595 1762056 1758163 91 91 0
319
1
38
1
1
1
1
1
1
1
1
1
1
1
1
1
2
4
1
1
1
1
2
1
1
1
3
1
1
1
1
1
1
1
1
1
1
1
1
1
1
28
1
203
1
1
1
1
1
1
522
1
1
1
1
1
1
1
1
1
1
1
1
1
1
1
1
1
0
158809 158953 1579001 1578857 5 5 0
0
159988 160739 3673119 3672368 7 7 0
0
160740 161880 3255194 3254054 30 30 0
0
160743 161882 3256334 3255195 36 36 0
0
162916 164400 2950767 2952251 7 7 0
0
162920 165421 2260965 2263467 75 75 0
-2418
0
164401 165416 3397034 3398049 2 2 0
0
165446 167706 2377318 2379576 14 14 0
1031
-36
102
14
-42
121
0
167707 168923 3106621 3107922 111 111 0
-214
-1
-2
-1
-2
-2
-1
-1
-1
-1
-1
-1
-2
-1
-1
-1
-1
-2
-1
-1
-1
-1
-1
-4
-1
-1
-10
-1
-1
-5
-1
-1
-1
-1
-1
-1
-1
-3
-1
-1
-1
-1
-1
-1
-1
-1
-1
-1
-4
-1
-1
-5
-1
-1
-1
-1
-1
-1
-1
-1
-1
-1
-1
-1
-1
-2
-1
-1
-1
-1
-4
-1
-1
-1
-1
-1
-1
-4
-1
-1
-1
-1
-1
-1
-1
0
167708 168921 3186717 3185504 15 15 0
0
168923 172838 1746451 1750366 17 17 0
0
172836 173355 3853516 3854035 1 1 0
0
172847 173349 3845176 3845677 7 7 0
139
0
173882 175839 2582621 2584577 20 20 0
43
0
176132 177170 3370252 3371289 13 13 0
475
0
177562 182524 1512479 1507519 46 46 0
4072
1
0
177566 178862 3097491 3096194 27 27 0
-1191
0
182861 184293 2984280 2982848 17 17 0
0
184294 185185 3524228 3523337 4 4 0
0
184295 185184 3523335 3522446 24 24 0
0
185186 189356 1665346 1669519 66 66 0
2648
8
1
-881
-1
-1
-1
-1
-1
0
189355 189886 3843036 3843567 0 0 0
0
189357 189885 3841976 3842504 10 10 0
0
189887 190506 3772194 3772813 3 3 0
0
189938 190499 3751267 3751827 7 7 0
10
0
190507 191375 3550646 3551514 8 8 0
0
191375 193075 2762159 2760462 14 14 0
967
1
1
0
191656 192179 3806299 3806822 5 5 0
0
191656 192180 3806868 3807392 7 7 0
0
192181 193073 3526011 3525122 17 17 0
161
1
1
0
193075 195238 2441537 2439379 27 27 0
-536
789
1
1
1
1
1
0
195236 196948 2755359 2757070 13 13 0
-620
119
971
0
195240 196954 2316970 2318689 62 62 0
600
1
1
3
1
1
1
-10
-1
-2
10
-6
-6
-1
-4
-1
-8
-1
-1
-1
-1
-18
145
0
196941 197515 3803967 3803393 1 1 0
0
196969 198375 2860176 2858770 29 29 0
-5
11
0
196984 197514 2318831 2319361 5 5 0
0
200104 200945 3581449 3582290 12 12 0
0
200946 201822 3541922 3542798 12 12 0
0
201823 205979 1669519 1673677 44 44 0
-3638
-136
0
206276 208104 2684726 2686555 15 15 0
-140
0
208566 209873 3089618 3088303 20 20 0
-531
-1
-1
-1
-1
-1
-1
-579
0
218281 218473 562927 562735 11 11 0
0
222765 223986 3180627 3179406 8 8 0
0
226196 226995 3626554 3627354 5 5 0
-771
0
227105 228572 2962567 2964032 18 18 0
1415
42
0
229462 233802 1618329 1622670 32 32 0
-2482
0
233802 234771 3447565 3446595 12 12 0
-61
0
235166 237229 2490099 2488037 30 30 0
988
0
235170 237227 2485979 2488036 22 22 0
0
237229 240639 1912162 1915575 32 32 0
-1293
-13
-1362
0
242263 245150 2082119 2085006 27 27 0
0
245150 246241 3315226 3314134 26 26 0
-1089
0
245503 246546 3361922 3360879 5 5 0
0
245504 246232 3690848 3690120 18 18 0
0
248020 248823 3619333 3618530 5 5 0
0
248825 249272 2913251 2913698 4 4 0
0
249376 250327 2913815 2914766 16 16 0
0
250415 252154 2729510 2731248 14 14 0
1541
0
252155 256178 1722580 1726603 17 17 0
0
252709 256177 1884538 1888044 86 86 0
-427
-1
-1
-1
-1
-1
-4
-1
-1
-1
-1
-1
-1
-1
-1
-1
-1
-1
-1
-1
-1
-1
-1
-1
-1
-1
-1
-1
-1
-1
-2
-4
-7
-1
-1
-1
-1
-1
0
256723 258327 2839619 2841223 18 18 0
0
259920 260313 658871 658502 29 29 0
36
159
1
1
1
1
1
1
1
1
1
1
1
1
1
1
1
1
1
1
1
1
1
1
0
260144 260382 1128485 1128245 10 10 0
-144
-58
0
260082 261459 763051 764429 50 50 0
-263
258
-740
0
260235 260313 35617 35539 0 0 0
0
260279 260494 650314 650099 4 4 0
0
260519 260970 649849 649399 38 38 0
89
0
260580 261459 1127980 1127101 15 15 0
21
-741
0
261681 262761 1126798 1125718 60 60 0
174
-5
-16
3
0
261681 262862 764732 765915 37 37 0
-1103
-58
0
266329 268313 1122629 1120648 77 77 0
63
-6
-2
80
-9
-21
-2
6
1
146
115
1
23
0
266661 268315 772403 774056 30 30 0
138
0
266816 269058 364369 362127 320 320 0
-393
3
504
-4
582
-7
-160
5
0
266798 269311 648794 646282 21 21 0
20
0
268315 269309 3416182 3415190 25 25 0
752
1
0
269312 276005 1259414 1266105 90 90 0
1284
1
-950
10
244
-1159
511
-315
0
276007 276852 3576363 3575518 21 21 0
0
276066 277229 3234414 3235577 1 1 0
0
276067 276854 3636888 3637675 23 23 0
0
277229 278158 3476112 3475183 11 11 0
0
278384 280780 2314573 2312177 22 22 0
0
281799 282531 3687927 3688659 1 1 0
0
282750 284362 1376810 1378450 72 72 0
-1322
-1
-1
-1
-1
-1
-1
-1
-1
-1
-1
-1
-1
-1
-1
-1
-1
-1
-1
-1
-1
-1
-1
-1
-1
-1
-1
-1
281
-7
0
285851 286879 3361933 3362961 43 43 0
0
288751 289566 1381462 1382277 36 36 0
0
294228 296066 2626954 2625050 123 123 0
-1706
-1
-1
-1
-1
-1
-1
-1
-1
-1
-1
-1
-1
-1
-1
-1
-1
-1
-1
-1
-2
-1
-1
-1
-1
-1
-1
-1
-1
-1
-1
-1
-1
-1
-1
-1
-1
-2
-1
-1
-1
-1
-1
-1
-1
-1
-1
-1
-2
-1
-1
-1
-1
-2
-1
-1
-1
-1
-1
-1
-1
-1
-1
-6
-1
-1
0
294576 296363 1582653 1580866 47 47 0
0
298348 299295 1580680 1579727 40 40 0
-341
-1
-1
-1
-1
-1
0
299217 299736 2590940 2590423 41 41 0
7
72
98
-6
0
299327 299543 2046836 2047052 34 34 0
67
-7
0
306694 308192 1579633 1578127 46 46 0
-188
-1
-47
-1
-1
-1
-1
-1
0
308194 309282 3309795 3308707 16 16 0
0
309451 310229 3066372 3067152 11 11 0
-70
-1
0
310495 315525 1492463 1497494 58 58 0
896
-2596
-703
0
316302 317166 3555842 3556705 2 2 0
472
0
317463 318623 3241382 3242543 11 11 0
-457
0
319008 320039 3377512 3378544 8 8 0
-904
0
320514 321567 3344091 3343038 33 33 0
0
320515 321483 3445624 3444656 11 11 0
0
327140 328663 2907134 2908665 31 31 0
-289
-337
-1
-1
-1
-1
-1
-1
-1
32
0
327537 329441 2619332 2617422 46 46 0
-239
-1
-1
-1
-1
-1
-1
-1
1656
1
0
328664 329488 3597328 3598152 7 7 0
0
330270 337764 1159181 1166675 49 49 0
-607
5154
1
-1332
0
337803 338504 3714493 3713792 18 18 0
0
339201 340743 2899435 2900978 13 13 0
-156
0
339391 339621 348218 347972 36 36 0
-75
-1
-1
-1
-1
-2
-4
-9
-1
-3
-8
-1
-80
-1
-20
-1
0
341796 343987 2424147 2421956 17 17 0
-441
1024
0
343987 345418 2987145 2985713 1 1 0
-300
0
344168 345417 3148554 3147305 25 25 0
-119
41
1
-34
0
345741 346582 3583136 3583977 7 7 0
0
345743 346581 3583980 3584818 12 12 0
0
346583 348089 2922327 2920821 7 7 0
0
348091 348944 3568707 3567854 1 1 0
0
348222 348942 3698828 3698108 13 13 0
0
348217 349805 2854011 2852419 30 30 0
8
-1034
-1
-1
-1
-1
0
348944 349806 3558431 3557569 9 9 0
0
350187 351041 3566147 3567000 3 3 0
512
0
351042 351768 3692307 3693033 10 10 0
0
352465 354154 2768925 2767235 22 22 0
-659
0
354180 355041 3557568 3556707 1 1 0
0
355042 357719 2190873 2188195 26 26 0
-2379
0
355054 355866 3595689 3596501 19 19 0
0
355945 357186 3153528 3152287 24 24 0
0
357886 358824 3474247 3473309 5 5 0
0
360813 362908 424366 426437 74 74 0
-85
12
4
-185
-1
-7
-1
-1
-1
-1
-33
71
1
1
1
1
1
1
1
1
1
1
1
1
1
1
1
1
1
1
1
1
1
1
1
1
1
1
1
1
1
1024
-8
76
0
360854 361861 1794647 1793628 57 57 0
18
-26
12
4
23
-20
-160
-1
-1
-1
-1
-2
-1
-14
-1
-1
-1
-1
-2
-1
0
360996 361861 715996 715135 56 56 0
5
-98
-6
-1
-1
-1
-32
74
2
1
3
1
1
4
1
1
0
360998 361861 2202851 2201980 38 38 0
-101
-6
-1
-1
-1
-1
-25
-9
0
361001 361861 2097587 2098475 56 56 0
-97
-1
-1
-1
-1
-1
-1
-1
-1
-1
-1
-1
-1
-1
-1
-1
-1
-1
-1
-1
-7
-1
-1
-1
-1
-32
-1
-1
0
361561 361861 3930072 3930372 11 11 0
0
362723 363069 714167 713822 14 14 0
30
2
-32
0
365025 365449 708905 708481 49 49 0
0
365440 365958 426444 426958 77 77 0
25
1
1
1
-445
7
-5
3
0
367224 368221 428215 429200 186 186 0
107
-4
-8
7
-14
9
-17
-64
17
-16
5
-35
129
3
3
84
-4
-11
4
178
1
1
2
7
1
1
1
1
1
1
76
12
2
4
-8
-1
7
-39
-1
-1
0
367549 368673 707327 706120 200 200 0
324
-5
-58
-1
-1
-1
-1
-1
-2
-3
-1
-1
-1
-1
-1
-6
-1
-1
-1
-1
-7
-1
-1
-1
-1
-1
-1
-1
-1
-1
-1
-1
-1
-1
-3
-1
-1
-1
-1
-1
-1
-1
-1
-1
-1
-6
-1
-1
-397
-1
-1
-1
-1
-1
-3
-5
-9
-1
-1
-1
-1
-1
-1
-1
-1
-1
-1
-1
-1
-1
-1
-1
-1
-1
-6
-1
-1
-1
-1
-1
-5
-1
-25
-7
-1
-3
-1
-1
-1
-1
-4
-8
-1
-1
-1
-7
-1
142
1
1
1
1
1
2
1
1
1
1
1
0
368938 369256 3880705 3881026 12 12 0
-5
-16
-4
0
372066 372452 3924953 3924567 3 3 0
0
372066 372463 919156 919553 83 83 0
0
372242 372509 2235537 2235271 7 7 0
264
0
372244 372467 3916388 3916611 6 6 0
0
372364 372529 1855661 1855496 8 8 0
0
372387 372467 2099088 2099168 1 1 0
0
376689 377550 3554111 3553251 21 21 0
389
0
377810 378852 3360878 3359836 6 6 0
0
378853 380160 3098802 3097495 4 4 0
0
380161 381492 3064492 3065823 0 0 0
0
380186 382376 2421956 2419830 131 131 0
150
1
1
7
1
1
1
1
1
1
1
1
1
1
1
1
1
1
5
3
4
1
1
1
1
1
1
1
1
1
3
1
5
1
1
1
1
1
1
1
1
1
1
1
1
1
1
1
1
2
4
1
1
1
1
1
1
1
1
1
1
1
1
1
1
-1298
0
380186 381490 3151044 3149803 103 103 0
150
9
1
1
1
1
1
1
1
1
1
1
1
1
1
1
5
3
4
1
1
1
1
1
1
1
1
1
3
1
5
1
1
1
1
1
1
1
1
1
1
1
1
1
1
1
1
2
5
1
1
1
1
1
2
4
1
1
1
1
1
1
1
0
381493 382376 1613948 1613064 4 4 0
-233
0
382376 398661 448644 464896 53 53 0
7941
-6165
1634
1
1
1
1
1
1
1
1
1
1
1
1
1
1
1
55
1
1
1
1
1
1
1
1
85
1
1
1
1
1
1
1
0
396547 396772 685056 684832 18 18 0
5
0
398100 398413 1173429 1173734 24 24 0
-43
55
81
1
1
1
1
1
1
1
119
-4
0
398100 398413 2093622 2093935 31 31 0
14
-29
125
-49
-43
4
43
-4
0
403866 404042 685008 684832 11 11 0
0
403880 404041 2445848 2445687 11 11 0
0
404588 406703 2462964 2465080 44 44 0
-1189
0
406705 407587 3535766 3534884 19 19 0
0
407587 409425 2598174 2596336 51 51 0
1281
-4
0
407588 409425 2600113 2601950 54 54 0
0
409475 410434 3455262 3454303 23 23 0
0
410432 411174 3680566 3679824 6 6 0
0
411594 413417 2688386 2690209 21 21 0
0
414062 415154 3299969 3298876 16 16 0
-501
0
416557 419257 2188192 2185492 10 10 0
0
417172 417668 2750247 2750743 12 12 0
0
417663 418775 2750844 2751956 25 25 0
0
422293 423343 3351459 3352509 11 11 0
0
423344 424189 3578906 3578061 4 4 0
0
424635 425804 784712 785881 8 8 0
0
424636 425483 3573820 3574667 14 14 0
0
425485 425842 1096625 1096268 12 12 0
0
427579 427813 1089313 1089079 10 10 0
0
427579 427740 795192 795353 5 5 0
0
427839 428049 1088933 1088726 12 12 0
109
1
96
0
428181 428407 2499790 2500016 8 8 0
0
428456 428635 2500178 2500357 8 8 0
0
428637 430444 2699279 2701086 16 16 0
0
432461 434902 1196109 1193739 220 220 0
513
8
4
1
1
9
1
2
1
-15
-2
4
12
1
1
1
1
1
607
1
1
1
1
1
1
1
1
1
1
1
1
1
1
1
1
1
1
1
1
1
1
1
1
1
1
1
1
1
1
1
1
1
1
1
1
1
1
3
5
1
1
3
2
1
1
1
4
1
1
1
1
2
1
5
1183
0
433889 437181 1942381 1945673 16 16 0
0
436378 437239 1189678 1188817 33 33 0
0
437241 439796 2243218 2240666 59 59 0
66
1749
1
0
440999 441274 3382370 3382645 52 52 0
220
-3
0
440999 441309 3281928 3282238 64 64 0
220
-3
64
-3
0
440999 441274 3404426 3404151 54 54 0
220
-3
0
443268 444160 3516180 3515285 48 48 0
-860
-1
-1
0
444162 446995 2105057 2107897 67 67 0
-524
-1
-1
-1
-1
-1
-1313
0
448867 449570 3715901 3715198 5 5 0
0
451419 453406 2562911 2564898 23 23 0
0
459012 460067 3333513 3334568 21 21 0
0
460255 462155 2640213 2642099 21 21 0
345
1
1
1
1
1
1
1
1
1
1
1
1
1
1
-821
0
460254 462154 2613598 2615510 73 73 0
-352
-1
-1
-1
-1
-1
-1
-1
-3
-1
-1
-2
-3
-810
20
1
0
462155 463795 2807131 2808771 31 31 0
0
469325 470664 3061823 3060484 31 31 0
0
470665 471811 3251761 3252907 12 12 0
0
473112 474199 3162053 3160966 7 7 0
0
476671 479769 2012922 2016020 49 49 0
-1061
1686
0
480816 481173 2043540 2043897 78 78 0
54
-6
-162
4
-87
4
0
481952 482250 2044687 2044985 36 36 0
-191
4
0
483070 483857 2045776 2046563 148 148 0
261
11
-3
-2
-11
3
24
-4
33
-5
-14
4
0
488584 490146 2879236 2880798 6 6 0
0
488585 490145 2880800 2882360 27 27 0
0
490504 493218 1866820 1864106 14 14 0
0
490505 493157 2206863 2204211 54 54 0
0
503256 503535 2471036 2471315 12 12 0
0
503734 503829 2471309 2471404 4 4 0
0
503947 504524 1864017 1863439 9 9 0
-109
0
504512 504931 3683199 3682780 16 16 0
0
504885 505104 1863451 1863232 4 4 0
0
507217 508542 3083037 3081714 21 21 0
946
373
0
507218 508533 3081719 3080404 30 30 0
0
509196 510021 3591526 3592354 12 12 0
-794
-1
-1
0
509192 510027 3592356 3593191 11 11 0
0
510155 510827 3737278 3737950 6 6 0
0
510828 514268 1898449 1901889 60 60 0
0
515028 516266 898496 899734 9 9 0
0
515324 516263 2866683 2865747 37 37 0
-112
39
1
1
780
0
516296 516782 2865586 2865102 15 15 0
23
1
0
516333 520887 903978 908531 40 40 0
4128
0
517634 519468 2684724 2682891 49 49 0
239
0
521233 522404 3229727 3228556 20 20 0
0
521234 522402 3230902 3232070 30 30 0
0
523477 526390 2079227 2076321 60 60 0
406
1
1
1
1
1
1
0
527965 528126 2754390 2754551 6 6 0
0
556210 556378 2441748 2441913 18 18 0
-14
12
1
1
1
0
556223 556378 2454896 2454741 15 15 0
0
566514 567353 2010628 2009814 59 59 0
675
3
1
1
5
1
1
2
1
1
1
12
2
3
1
3
1
9
3
1
1
1
6
1
1
0
567355 568131 3650988 3651764 3 3 0
0
568132 568958 1710467 1711293 25 25 0
675
-142
0
570987 571571 1713270 1713848 16 16 0
194
1
104
1
1
1
0
579459 581631 1026719 1028898 126 126 0
49
-3
-37
3
413
-22
-1
-1
-1
-1
-1
-1
-3
-148
9
0
581758 582445 3730477 3729790 12 12 0
0
582443 583322 3531346 3532230 37 37 0
-149
-2
-1
-1
-1
0
583324 583820 3867621 3868117 6 6 0
0
583817 587662 1789108 1785263 28 28 0
0
583818 584915 3296682 3297779 23 23 0
0
584916 585516 3784449 3783847 20 20 0
-517
-1
0
587665 588075 3913052 3912642 9 9 0
0
587819 588962 3252908 3254051 15 15 0
0
588085 588961 3540168 3541044 23 23 0
0
588963 589314 3944526 3944877 7 7 0
0
589319 589858 3836638 3836103 22 22 0
502
1
1
2
0
589859 590259 3925764 3925364 5 5 0
0
594129 594722 3795799 3795206 6 6 0
0
594723 596004 1656987 1655708 52 52 0
427
1
0
594724 595118 3463863 3463469 9 9 0
0
597092 598942 1654590 1652740 25 25 0
0
610995 611127 784005 784139 25 25 0
-45
-78
0
613083 615796 2182777 2180064 27 27 0
0
615798 616686 3521551 3520663 8 8 0
0
615841 616250 3877265 3876856 14 14 0
0
616346 616690 3949391 3949047 1 1 0
0
616690 617404 3728425 3729105 57 57 0
185
1
3
4
3
11
1
1
4
1
1
1
6
1
1
1
1
1
4
4
1
1
4
2
1
1
1
12
7
1
1
1
1
1
0
617434 617860 3908390 3908816 1 1 0
0
617882 618219 3954093 3954430 7 7 0
0
617860 619036 3225029 3226205 23 23 0
0
618327 619037 3706713 3707423 11 11 0
0
619038 619417 3933131 3932752 4 4 0
0
619422 619767 3945238 3945583 6 6 0
0
619418 619948 3842506 3843036 10 10 0
0
619950 620460 3855058 3854548 10 10 0
0
619949 620415 3880089 3879623 12 12 0
0
620064 620418 3945233 3944879 1 1 0
0
620462 620915 3891176 3891629 4 4 0
0
620916 621610 3724969 3724276 8 8 0
-46
108
1
0
621655 622738 3296681 3295582 38 38 0
-349
-1
-1
-1
-2
-1
-1
-6
-1
-1
-1
-1
-1
-1
-17
-3
0
621657 622739 3294478 3293380 24 24 0
-346
-1
-1
-1
-1
-1
-1
-1
-1
-1
-1
-1
-1
-1
-1
-1
0
622735 623800 3348312 3347248 9 9 0
1059
0
623792 624752 3458143 3457183 22 22 0
-68
43
0
624752 626635 2649636 2647762 78 78 0
1489
1
1
1
1
1
1
1
1
1
1
-92
185
-32
-1
0
624754 626161 2443692 2442285 44 44 0
0
626646 630121 975035 978509 484 484 0
-1876
10
210
-4
295
-6
-327
5
199
-4
-34
3
128
12
-6
-1
-152
11
3
136
-7
18
-4
0
633880 633982 982217 982319 1 1 0
0
633974 634470 983733 984207 44 44 0
331
1
1
1
1
1
1
1
1
1
1
1
1
1
1
1
1
2
1
1
1
1
0
634000 634706 2442265 2441540 58 58 0
-33
3
-291
-1
-1
-1
-1
-1
-1
-1
-1
-1
-1
-1
-1
-1
-1
-1
-1
-1
-1
-2
-1
-1
146
1
1
1
-101
0
634478 635165 3376824 3377511 38 38 0
-98
111
0
635166 637026 2657097 2655239 32 32 0
397
86
0
637026 637511 3871541 3871056 12 12 0
0
637027 651476 577309 591759 44 44 0
-1406
0
637511 638190 1545891 1545210 14 14 0
-599
-1
0
637513 638125 3206012 3205399 14 14 0
-598
0
638229 638308 370571 370650 2 2 0
0
640274 640414 3632131 3632269 8 8 0
113
1
0
650757 652312 1542789 1541236 57 57 0
72
-8
29
-5
259
41
0
650885 651419 3205343 3204814 27 27 0
25
4
214
1
40
0
651420 652558 3257480 3258618 37 37 0
0
651475 652312 3589019 3588182 16 16 0
0
652655 653665 3398051 3399062 28 28 0
-986
0
654108 655885 2711830 2713607 17 17 0
0
654187 655886 2758763 2760462 42 42 0
0
655890 657918 2514618 2512590 22 22 0
0
654063 656998 2049746 2052611 427 427 0
173
-3
188
-258
3
687
-5
-165
4
1020
1
3
1
1
1
1
1
3
1
1
1
1
1
1
4
1
1
1
3
1
2
1
1
1
1
1
2
1
3
1
1
1
1
3
1
1
1
3
1
1
1
1
1
1
1
1
1
1
1
4
3
1
1
1
1
2
1
2
8
1
1
1
2
1
1
1
1
1
0
657920 659100 3221495 3220315 0 0 0
0
659288 662514 1968429 1971653 100 100 0
1397
1
-404
5
-123
3
0
665265 666897 2816946 2815314 35 35 0
0
667135 667659 3851972 3851448 3 3 0
0
667850 668605 3667092 3667847 9 9 0
0
670482 670626 1941746 1941602 13 13 0
0
670482 670626 3333301 3333157 11 11 0
-109
8
0
670576 674270 1830427 1826727 53 53 0
36
-8
-130
-1
-3287
-1
-1
-1
0
673286 675020 2325926 2324238 178 178 0
682
1
1
3
1
1
1
1
2
1
1
1
1
1
1
1
1
3
1
1
2
1
1
2
1
1
1
1
1
1
1
1
1
1
1
1
4
1
1
1
6
1
1
1
1
1
0
674726 676750 2550944 2548935 54 54 0
295
1
1
1
1
1
1
1
1
1
1
1
1
1
1
1323
62
-12
-1
0
675836 676430 3793424 3792830 12 12 0
0
676995 677800 3615309 3614504 19 19 0
0
677275 678513 3158490 3157252 23 23 0
0
677414 677799 3928910 3928525 10 10 0
0
678626 679282 3745288 3744632 24 24 0
0
678627 679286 3744626 3743967 12 12 0
0
679287 679759 3877741 3878212 17 17 0
242
-4
165
0
679947 680906 3457181 3456222 30 30 0
0
681172 683016 2670014 2671858 27 27 0
0
681173 683015 2666326 2668168 51 51 0
0
681217 681661 447173 447617 12 12 0
0
683017 683402 3933512 3933896 5 5 0
381
0
683397 683812 3914308 3913893 7 7 0
0
687318 687446 32191 32064 4 4 0
8
0
688560 689314 2064518 2065272 11 11 0
0
689567 690640 2065272 2066344 19 19 0
-91
707
1
0
689672 690529 3440894 3441750 16 16 0
690
1
-164
0
690181 690640 2151088 2151545 15 15 0
183
1
0
690519 690675 2220064 2220219 4 4 0
5
0
690675 691062 3608443 3608826 8 8 0
23
4
1
1
0
690675 691641 2221678 2222639 24 24 0
23
4
1
1
14
0
692118 694363 2388577 2390822 61 61 0
0
692123 693751 2816948 2818576 53 53 0
0
692175 694962 2136026 2138813 50 50 0
0
693753 694909 3114381 3115537 21 21 0
0
694962 696942 2158200 2160180 14 14 0
0
696943 697288 2160606 2160951 3 3 0
0
707302 708741 2681055 2682495 28 28 0
-1032
0
707303 707871 3809096 3808528 7 7 0
0
707302 707868 3809668 3810234 4 4 0
0
707869 708741 3470482 3471355 5 5 0
-585
0
708742 709106 1604586 1604222 9 9 0
0
708818 709228 3915142 3915553 62 62 0
-217
0
710536 710662 561446 561581 17 17 0
-85
-1
-13
-4
-2
-4
-1
-7
-4
0
710518 710660 2981555 2981413 15 15 0
0
710661 710728 3471356 3471423 1 1 0
0
710661 711054 2682496 2682888 4 4 0
66
0
710727 711055 3955423 3955751 0 0 0
0
711056 715151 1686015 1681921 28 28 0
814
0
715152 715680 3844624 3845152 6 6 0
0
715173 715679 3858120 3857614 1 1 0
0
715174 716393 3189140 3187922 14 14 0
1212
0
715679 716387 3713792 3713084 3 3 0
0
716386 719980 1863231 1859637 24 24 0
0
719979 720957 1661170 1662148 132 132 0
0
721810 722568 1080334 1081092 9 9 0
0
721818 724096 1663074 1665342 54 54 0
837
1
1
1
1
1
1
1
1
1
0
722793 724099 2961260 2962566 4 4 0
0
724100 728186 1694192 1698277 32 32 0
609
0
728950 729524 3798166 3798740 8 8 0
0
729145 729526 3932370 3931989 0 0 0
0
729526 729862 3951084 3950748 2 2 0
0
730642 731748 3288975 3290075 45 45 0
399
1
1
1
1
1
0
731750 732974 3175734 3174510 4 4 0
0
732974 735445 2248315 2245769 98 98 0
-868
-1
-1
-1
-1
-1
-1
-1
-1
-1
-1
-1
-1
-1
-1
-1
-1
-1
-1
-1
-1
-1
-253
-1
-1
-1
-1
-1
-1
-1
-1
-1
-1
-1
-1
-1
-1
-1
-1
-1
-1
-1
-1
-1
-1
-1
-1
-1
-1
-1
-1
-1
-1
-1
-1
-1
-1
-1
-1
-1
-1
-1
-1
-1
-1
-1
-1
-1
-1
-1
-1
-1
-1
-1
-1
0
732974 733628 1631302 1630713 96 96 0
-7
370
1
1
1
1
1
1
1
1
1
1
1
1
1
1
1
1
1
1
1
1
1
1
1
1
1
1
1
1
1
1
1
1
1
1
1
1
1
1
1
1
1
1
1
1
1
1
1
1
1
2
2
5
1
1
1
1
1
2
5
1
1
1
1
1
1
0
733828 733975 2493753 2493900 3 3 0
0
733849 734016 3290079 3290268 24 24 0
-103
-1
-1
-1
-1
-1
-1
-1
-1
-1
-1
-1
-1
-1
-1
-1
-2
-1
-1
-1
-1
-1
0
733938 734072 2493929 2494063 13 13 0
82
-8
0
735564 735877 927932 928245 8 8 0
0
735780 736873 3302156 3303249 3 3 0
0
735782 735876 2258451 2258545 7 7 0
0
735872 737143 936189 937460 39 39 0
-1023
4
0
735875 736872 2259963 2260960 24 24 0
0
736874 737729 3562725 3563580 2 2 0
0
738750 741916 2000386 1997220 28 28 0
0
741914 743991 2483905 2481828 1 1 0
0
742961 743995 3380610 3379576 11 11 0
0
744499 745245 3673119 3673865 9 9 0
0
744506 745715 3185495 3184286 29 29 0
0
745716 746156 3898360 3897920 4 4 0
0
746441 747455 3397033 3396018 8 8 0
-485
0
747456 749152 2763854 2762158 4 4 0
0
750871 751693 3602268 3601445 10 10 0
-568
0
751694 752551 3561009 3561866 2 2 0
0
752552 753699 3249465 3250612 2 2 0
0
753700 757586 1750367 1754266 43 43 0
-712
-1276
-1
-1
-1
-1
-1
-1
-1
-1
-1
-1
-1
0
759104 759484 3934648 3935028 0 0 0
0
760066 760427 3941302 3941663 1 1 0
0
760588 761550 3449497 3450459 6 6 0
0
760586 762263 2773975 2775652 47 47 0
0
761551 762264 3702434 3703147 11 11 0
0
762264 763763 2935859 2934360 16 16 0
0
763764 764455 3727043 3726352 4 4 0
0
764428 766091 482002 483665 48 48 0
0
764455 765380 3479824 3480749 7 7 0
0
765379 766178 3627355 3628154 4 4 0
0
766180 768966 1536535 1533831 215 215 0
1645
1
1
1
1
1
1
1
1
1
1
1
1
1
1
5
3
1
4
1
2
1
3
1
1
1
1
1
1
1
1
1
1
1
1
1
1
4
1
1
1
1
1
1
1
1
1
1
1
1
1
4
1
1
2
1
1
4
1
1
1
1
1
1
1
1
1
2
1
2
1
1
3
2
3
1
1
1
2
1
1
23
-3
-35
4
-399
454
-62
-1
-1
11
1
24
11
0
766798 767824 483938 484949 151 151 0
292
1
1
1
1
1
1
4
1
1
1
3
385
5
1
0
768621 768920 1641120 1641421 49 49 0
-14
34
-5
18
1
-6
-1
-4
36
2
-38
-75
-1
5
1
-19
3
-32
0
768616 768920 1257136 1256831 50 50 0
5
-14
34
-5
18
1
-6
-1
-4
36
2
-38
-75
-1
5
1
-19
3
-32
0
771959 773097 3259762 3260901 9 9 0
-661
0
773097 775343 2386331 2384085 6 6 0
0
773099 773787 3662518 3661830 17 17 0
0
775344 777059 2746822 2748537 18 18 0
0
775343 778732 485534 488866 490 490 0
-95
1164
1
1
1
1
6
1
2
1
1
2
1
1
2
5
1
1
1
5
1
1
1
3
4
1
1
1
1
1
1
1
1
1
1
1
1
1
1
3
1
1
1
1
1
4
1
1
1
1
2
3
33
1
2
3
1
1
46
1
1
-1951
-4
0
777060 777491 3906672 3907103 9 9 0
0
777061 777491 3907103 3907533 1 1 0
0
777490 778229 3678345 3679084 10 10 0
0
778225 779017 3640030 3640818 10 10 0
5
524
1
1
0
778231 779018 3606376 3607193 47 47 0
-523
-1
-1
-1
-1
-1
-1
-1
-1
-1
-1
-1
-1
-1
-1
-1
-1
-1
-1
-1
-1
-1
-1
-1
-1
-1
-1
-1
-1
-1
0
779018 779619 3785657 3786258 5 5 0
0
779620 780528 3484420 3485328 5 5 0
0
779621 780423 3356701 3355899 21 21 0
0
780537 782822 2352257 2354542 18 18 0
0
780551 781559 491078 492085 99 99 0
284
-3
-648
5
52
0
782847 783787 2408659 2407719 15 15 0
0
783322 783786 493958 494422 42 42 0
-7
-2
20
1
0
784067 786437 2063932 2061555 19 19 0
-2345
-1
-1
-1
-1
-1
-1
0
784067 785054 494924 495911 125 125 0
0
785673 786036 3942385 3942022 13 13 0
0
785679 786031 3942737 3942385 7 7 0
0
785448 786391 496146 497089 162 162 0
-671
5
0
786438 788343 2619334 2621239 25 25 0
0
792151 792297 3461967 3462116 5 5 0
-77
-1
-29
0
792354 792893 3834489 3835028 1 1 0
0
792894 793184 3726352 3726062 0 0 0
0
792997 794514 2897917 2899434 28 28 0
-1246
-1
26
1
0
794516 795253 3681301 3680564 9 9 0
0
795254 796347 3305434 3304341 14 14 0
0
795656 796049 3726067 3725674 3 3 0
0
796448 796785 3952093 3952430 0 0 0
0
796449 796849 1781409 1781009 8 8 0
0
796786 799348 2255921 2253398 104 104 0
-177
412
1
1
1
1
1
1
1
1
-201
32
1026
1
1
3
1
1
1
1
1
1
1
1
1
1
3
1
1
1
4
1
2
1
1
2
1
1
1
1
1
1
21
-4
-6
4
631
0
796783 799350 2238105 2235538 10 10 0
-182
866
0
796962 798539 1780910 1779307 64 64 0
-621
-336
-1
-1
-1
-1
-1
-1
-9
-4
-1
-1
-1
-1
-1
-1
-3
-1
-1
-1
-2
-4
-1
-5
-6
-3
0
798655 800243 1779137 1777548 71 71 0
-762
0
799351 800243 3520659 3519767 6 6 0
0
801044 801561 1677801 1677284 27 27 0
0
801150 801560 1151637 1151227 7 7 0
0
801694 802399 1151227 1150525 82 82 0
90
51
449
-3
13
0
803484 803665 2100653 2100833 11 11 0
176
0
811232 811440 2101649 2101857 3 3 0
0
812076 812470 2609761 2609367 19 19 0
0
812402 812766 2101845 2102209 8 8 0
0
812408 812761 2608190 2607837 13 13 0
0
812835 818075 1435752 1440992 71 71 0
0
816495 818244 1046437 1048141 104 104 0
874
1
1
1
1
1
1
1
1
1
2
1
1
1
1
1
1
1
1
1
1
1
3
4
1
1
1
1
1
1
1
1
2
3
1
1
1
1
1
1
1
1
1
1
1
0
818076 820441 2331265 2328900 15 15 0
0
820441 821008 3810802 3811369 28 28 0
0
820442 823208 2147144 2149910 15 15 0
0
823235 825239 2546930 2548934 10 10 0
0
825603 825982 3933132 3933511 2 2 0
0
825982 826942 3454303 3453343 21 21 0
0
826069 829305 1961956 1965194 12 12 0
-1190
-1
0
826071 826936 3547170 3548035 25 25 0
0
827901 829302 3006898 3008299 34 34 0
-895
9
0
827905 829303 3005498 3006897 40 40 0
-891
9
-13
0
829544 830651 3285659 3286765 4 4 0
970
0
829545 830193 3751836 3752484 7 7 0
0
830196 830650 3888892 3889346 9 9 0
0
830196 830911 3704578 3705292 16 16 0
712
0
830907 832942 2510560 2508525 26 26 0
0
832943 834615 2782351 2780679 34 34 0
0
833846 834616 3653311 3652541 2 2 0
0
834617 835044 3909244 3909671 2 2 0
0
835904 836943 3380603 3381643 14 14 0
-8
0
837004 837754 3670865 3671615 10 10 0
0
837007 837449 3897476 3897918 14 14 0
0
837760 838135 3932746 3932371 11 11 0
0
837811 838135 3958042 3957718 10 10 0
0
838159 838883 3701718 3700994 6 6 0
0
838884 839265 3931607 3931226 1 1 0
0
838885 840329 3019464 3020847 110 110 0
-36
346
1
1
1
1
1
1
1
1
1
1
1
1
1
1
1
1
1
1
1
1
1
1
1
1
1
1
4
1
6
1
1
1
1
1
1
1
1
1
1
1
1
1
1
1
1
1
1
1
4
4
1
1
1
1
1
1
3
1
3
518
1
0
839264 839859 3792234 3792829 3 3 0
0
839875 840332 3820393 3820850 2 2 0
0
840331 841835 2926844 2928348 16 16 0
0
842023 842766 1203274 1202532 12 12 0
740
0
842019 842766 993285 992539 11 11 0
744
0
842448 844127 2800582 2802211 106 106 0
314
1
1
1
1
3
1
1
1
14
1
1
1
5
1
1
5
6
3
1
1
1
4
1
1
1
2
1
2
1
1
4
1
1
1
4
1
1
6
3
2
1
1
1
8
1
1
1
1
355
0
844126 844659 3840910 3841443 4 4 0
0
844659 845006 3946629 3946976 1 1 0
0
845007 845450 3898803 3899246 4 4 0
0
845450 849634 1661172 1656988 10 10 0
-3234
868
0
845454 845970 1080323 1079763 60 60 0
15
-217
-1
-1
-1
-1
-1
-1
-1
-1
-1
-1
-1
-1
-1
-1
-1
-1
-1
-1
-1
-1
-1
-8
-1
-1
-1
-1
-1
-1
-1
-1
-1
-1
-1
-1
-1
-1
-1
-1
-1
-1
-1
-1
-1
-26
-17
4
0
845475 845710 2110411 2110646 32 32 0
-77
5
0
845481 845700 1679459 1679678 24 24 0
0
848746 849031 1073208 1072922 24 24 0
-276
0
848746 849029 1915864 1915581 16 16 0
0
849635 849955 3960310 3959990 0 0 0
0
849638 849956 3770645 3770328 7 7 0
62
0
850207 851313 3285658 3284552 1 1 0
0
850209 851311 3287869 3286768 47 47 0
367
1
592
-9
-15
-1
22
0
851314 852952 2805491 2803853 22 22 0
0
852953 854969 2536876 2534860 10 10 0
-1524
5
0
852954 854970 2530817 2528798 79 79 0
-577
-1
-1
0
854970 855170 3370252 3370052 2 2 0
0
854992 855908 3480748 3481665 3 3 0
-711
0
855183 855909 3369939 3369212 8 8 0
-5
0
855910 856634 3695210 3694486 2 2 0
0
856634 859280 2214812 2212166 4 4 0
0
856637 857155 2177350 2177868 5 5 0
0
857229 859279 2178013 2180062 41 41 0
1292
0
859283 861464 2426326 2424146 18 18 0
1935
0
861465 862859 3016683 3015289 3 3 0
0
861467 862860 3041535 3042900 118 118 0
593
1
1
1
3
4
1
1
1
1
1
3
1
1
1
1
1
1
1
1
4
1
1
1
1
1
1
1
1
1
1
1
1
1
1
1
1
1
1
1
1
1
1
1
1
1
1
1
1
1
1
1
1
1
1
1
1
1
1
24
-47
-1
-1
-1
-1
-1
-1
-1
-1
-1
-1
-1
-1
-1
-1
-1
-1
-1
-1
-1
-1
-1
-4
-1
-1
-1
-3
-1
-627
-1
-1
-1
0
862858 871753 1002340 1011237 122 122 0
-2298
-1
0
871754 873118 3045630 3046994 2 2 0
0
871755 872310 2932858 2932303 12 12 0
0
872360 873117 2932115 2931358 11 11 0
0
873119 874197 3321713 3320635 14 14 0
0
874198 883014 1011238 1020078 129 129 0
-738
-1
-1
-1
-1
-1
-1
-1
-1
-1
-1
-1
-1
-1
-1
-1
-1
-1
-1
-1
-1
-1
-1
-1
-1167
4386
0
876583 876891 389339 389640 48 48 0
191
13
1
1
1
1
4
7
-84
0
876922 877044 794404 794282 8 8 0
0
883012 884100 3307618 3308706 12 12 0
0
886780 888666 2645873 2643987 16 16 0
0
888669 890604 2605906 2603974 43 43 0
896
1
1
0
890607 890687 2893239 2893158 2 2 0
-78
0
890766 891752 2892684 2891698 16 16 0
0
891753 894539 2130443 2133235 112 112 0
1342
201
-4
126
-3
-767
-61
-11
-1
-1
-5
-1
0
894539 895649 3283441 3284551 10 10 0
0
895650 896402 3670113 3670865 5 5 0
0
896402 898824 2295329 2297746 26 26 0
227
1
1
1
1
1
1
-56
-1429
0
899506 899684 2454717 2454895 25 25 0
0
903582 904498 3465757 3464841 30 30 0
0
903807 904618 3617725 3616921 14 14 0
757
1
1
1
1
1
1
0
904618 905616 3415188 3414190 2 2 0
0
904620 905269 3707425 3708074 9 9 0
0
905256 905619 3927315 3926952 4 4 0
0
905614 907462 2662638 2660791 19 19 0
1688
0
907463 908510 3355655 3354608 1 1 0
0
907464 908509 3354606 3353561 21 21 0
0
908511 910778 2372791 2370525 23 23 0
1634
0
910776 913055 2363704 2365983 23 23 0
0
913056 913528 3877740 3877268 10 10 0
0
913530 913874 3947668 3947324 7 7 0
0
913529 914429 3511679 3510779 18 18 0
0
913875 915948 2485975 2483904 11 11 0
1047
274
0
913875 914428 3817528 3818081 7 7 0
0
914430 915028 3788655 3789252 9 9 0
492
0
915032 915945 3509876 3508981 73 73 0
-18
14
127
1
1
1
1
1
1
1
5
1
1
1
3
1
7
1
1
1
1
1
1
1
1
1
1
1
1
-291
-1
-1
-1
-1
-1
-1
-1
-1
0
916246 917315 3331379 3330310 9 9 0
0
917316 918595 3122073 3120794 7 7 0
0
918595 919790 3217947 3216752 15 15 0
0
919876 920754 3539289 3540167 5 5 0
0
920755 921654 3515283 3514384 19 19 0
0
920756 921655 3512579 3511680 1 1 0
0
921653 922416 3664804 3665568 10 10 0
-576
0
922416 923283 3548909 3549776 15 15 0
0
922418 923284 3550644 3549778 3 3 0
0
924903 925472 3807961 3807392 2 2 0
0
924905 925470 3808528 3807963 15 15 0
0
925472 925925 3892084 3892537 1 1 0
0
925926 929438 927930 924417 57 57 0
-19
0
929464 930108 3684345 3684989 4 4 0
0
929590 930483 2323766 2322868 100 100 0
-30
97
-26
-1
-18
37
-149
-1
22
1
1
-20
-1
-9
-1
-1
15
0
929869 933417 1873947 1870399 4 4 0
0
929590 930339 389155 389897 80 80 0
-30
97
-26
-1
210
25
6
1
3
1
1
1
22
0
930396 932316 406865 408782 62 62 0
1179
68
-73
164
1
0
930657 931756 2322867 2321769 28 28 0
918
68
-73
0
931749 932316 3488082 3487517 25 25 0
130
1
0
932317 932519 3487374 3487172 5 5 0
0
932317 932519 408925 409127 6 6 0
0
932522 933416 3516182 3517077 20 20 0
-269
0
933418 934332 3487169 3486256 20 20 0
-765
14
104
0
934334 939317 1403973 1398951 200 200 0
694
-678
-1
-1
-1
-1
-1
-1
-1
-2
-1
-1
-1
-1
-1
-1
-1
-2
-1
-2
-1
-1
-3
-1
-7
-1
-7
-1
-1
-4
-4
-1
-1
-1
-4
-1
-1
-1
-4
-1
-1
-3
2282
0
937187 939331 898493 896348 83 83 0
-2135
0
942968 943362 2902853 2903247 26 26 0
0
943356 943920 2903495 2904060 8 8 0
-139
0
943565 944130 3810800 3810235 3 3 0
0
944129 946251 2462966 2460846 10 10 0
51
888
0
944205 946638 2245649 2243217 61 61 0
1039
0
946252 949468 1974869 1978084 41 41 0
1236
0
948389 949090 3715901 3716602 26 26 0
0
948409 950465 2496272 2494216 53 53 0
0
949090 949789 3718004 3718703 17 17 0
0
949179 951609 2285607 2288037 76 76 0
0
949180 949817 3757651 3757014 12 12 0
0
949335 949818 3872509 3872026 2 2 0
0
949819 951612 2704685 2702892 15 15 0
0
950457 950634 3706721 3706544 4 4 0
0
950466 950634 3638462 3638294 6 6 0
0
951907 953500 2850825 2849232 15 15 0
0
952956 953576 3638292 3637676 13 13 0
323
1
1
1
0
952956 953498 3706542 3706004 19 19 0
323
1
1
1
0
953578 955098 2913249 2911729 20 20 0
0
954023 954962 1142006 1141067 149 149 0
-245
4
0
955100 956729 1365804 1364153 46 46 0
-1449
-1
-1
-1
-1
-1
-1
-1
-1
-1
-1
-1
-1
-1
-1
-1
-1
-1
-1
-1
-1
-1
0
956251 956752 3636885 3636362 36 36 0
-280
-1
-1
-1
-1
-1
-1
-1
-1
-1
-1
-1
-1
-1
-1
-1
-1
-1
-1
-1
-1
-1
0
956512 956623 1141066 1140955 6 6 0
0
956806 960622 1363817 1360001 64 64 0
-5
4
0
956806 959076 1138506 1136223 267 267 0
-5
4
137
67
-6
442
-5
-11
3
-774
-1
-1
-1
-1
-1
-1
-12
-1
-1
-1
-1
-1
-1
0
956953 959144 549404 547200 134 134 0
9
-1298
-1
-1
-1
-1
-1
-1
-1
-1
-1
-1
-1
-1
-1
0
965170 973542 1072094 1063716 159 159 0
-6355
-1
-1
-1
-1
-1
0
971772 973541 1319714 1317945 28 28 0
0
973543 978160 1555191 1559809 39 39 0
-3483
0
978162 980184 2524752 2526774 14 14 0
0
978160 980183 2520700 2522724 45 45 0
-915
0
980184 980707 3849359 3849882 6 6 0
0
980708 982978 2368254 2365984 7 7 0
0
982979 983957 3438823 3439801 8 8 0
0
984384 985665 2469302 2468021 10 10 0
0
984385 985106 3698105 3697384 18 18 0
0
985724 986604 2468071 2467191 11 11 0
0
987513 987649 1364122 1364258 17 17 0
0
987850 988032 3895509 3895691 4 4 0
0
988033 990039 2443694 2445704 55 55 0
-47
-676
-1
-1
0
988034 990023 1596172 1598159 23 23 0
1976
1
0
990024 990328 2887038 2887342 12 12 0
-79
68
0
990104 990220 3164111 3163995 16 16 0
0
990936 992527 2857182 2858772 25 25 0
-617
513
459
0
996758 997553 3630542 3631337 15 15 0
0
996762 999689 200226 203151 341 341 0
-176
-1
-1
-29
5
-31
-2
12
1
266
1
1
2399
1
0
1001300 1006743 204820 210283 813 813 0
400
-3
-517
-1
-1
-1
-1
-1
-1
-1
-1
1049
-5
73
-5
-14
6
-34
4
-343
-3
-3
-1
-1
-8
740
-4
372
-4
-926
4
37
-4
149
-5
314
-5
144
-3
-253
-1
-1
-1
-1
0
1001786 1004063 2361426 2363705 73 73 0
-1615
5
-347
-1
0
1004064 1006717 2209517 2206865 11 11 0
1144
0
1007021 1007182 3413186 3413025 0 0 0
0
1007415 1008232 3412999 3412182 19 19 0
0
1008232 1008860 3768450 3769078 9 9 0
0
1008860 1010270 2995650 2994240 11 11 0
0
1010270 1025838 547201 531625 257 257 0
-90
-1022
-1
-4
-3
-3
-1
-4703
8
-7457
0
1021477 1022664 3206014 3207211 40 40 0
-665
-1
-1
-1
-1
-1
-1
-1
-1
-1
0
1024642 1025842 3208408 3207208 35 35 0
0
1026979 1030994 1419962 1423977 15 15 0
0
1028417 1028823 3922147 3922553 6 6 0
0
1029027 1030015 2003552 2004540 30 30 0
0
1029028 1030015 1984483 1985470 27 27 0
0
1030007 1030181 2469502 2469328 12 12 0
0
1030005 1030994 1985735 1986700 57 57 0
158
1
1
1
1
1
1
1
1
1
1
1
1
1
1
1
1
1
1
1
4
1
1
1
0
1030005 1030994 2004805 2005734 92 92 0
137
1
1
1
1
1
1
1
1
1
1
1
1
1
1
1
1
1
1
1
1
1
1
1
1
1
1
1
1
1
1
1
1
1
1
1
1
1
1
1
1
1
1
1
1
1
1
1
1
1
1
1
1
1
1
1
1
1
1
1
0
1031815 1032638 2005765 2006588 115 115 0
-63
-50
-1
-1
-3
-1
-1
-1
-1
-1
-1
-1
-1
-1
-1
-1
-1
-1
-1
-1
-1
-1
-1
-16
-1
-1
-1
-1
-1
-1
-1
-1
-1
-1
-1
-1
-1
-1
-1
-1
-1
-1
-1
-1
-1
51
1
1
1
1
1
1
1
1
1
1
1
1
1
1
1
1
1
1
1
1
1
1
1
1
1
1
1
1
1
1
1
1
1
1
1
1
1
1
1
1
1
1
1
324
0
1031906 1032981 1424160 1425235 18 18 0
0
1031879 1032731 1986862 1987669 63 63 0
123
1
1
1
1
1
1
1
1
1
1
1
1
3
3
1
2
3
1
1
2
1
8
1
1
1
1
1
2
1
1
1
1
1
1
1
1
1
1
3
1
1
2
1
297
0
1031978 1032451 1515056 1515529 60 60 0
-267
5
0
1032032 1032451 2733315 2733734 58 58 0
-212
8
143
-12
0
1033711 1034181 3216760 3216290 6 6 0
0
1033915 1034040 3335569 3335444 3 3 0
0
1033915 1034044 1515525 1515654 2 2 0
0
1033915 1034040 2733730 2733855 1 1 0
0
1038544 1039237 430546 431238 23 23 0
310
0
1052448 1052631 444061 444244 4 4 0
15
-82
0
1055606 1056372 1092109 1092875 96 96 0
0
1055652 1056146 3863655 3864149 9 9 0
0
1055651 1056170 3847786 3847267 30 30 0
0
1055638 1056149 3155280 3154769 31 31 0
0
1055566 1056372 1094120 1094926 107 107 0
0
1056092 1056403 1908746 1909057 10 10 0
0
1056366 1056591 1423905 1424122 22 22 0
89
8
32
-41
26
1
1
1
5
3
0
1057524 1058097 3804541 3803968 14 14 0
0
1058097 1058750 3756368 3757022 7 7 0
-650
0
1065081 1067539 2273382 2270924 49 49 0
0
1068252 1068637 3929296 3928911 13 13 0
0
1068264 1068976 3695949 3696661 13 13 0
0
1068336 1069324 2869835 2870823 11 11 0
0
1069140 1069324 682831 683015 12 12 0
0
1071891 1074658 1645646 1648413 23 23 0
0
1072119 1072623 3860148 3860652 7 7 0
0
1076654 1078076 2989993 2988571 13 13 0
0
1077095 1077416 2871084 2871405 13 13 0
0
1077135 1078049 2357796 2356882 91 91 0
422
-8
-340
5
1
-5
0
1077095 1077508 683099 683512 32 32 0
-389
9
0
1078107 1078570 3886595 3886132 2 2 0
0
1082238 1082724 3870570 3871056 14 14 0
0
1085944 1086804 3160110 3160970 26 26 0
0
1094241 1094639 3924167 3924565 6 6 0
0
1094278 1096465 2426329 2428510 11 11 0
574
1
1
1
1
1506
0
1094636 1096240 2846032 2847635 50 50 0
5
0
1096242 1096719 3867129 3867618 22 22 0
-137
-1
-1
-1
-1
-1
-1
-1
-1
-1
-1
-1
0
1097587 1099025 2977099 2978537 2 2 0
0
1099559 1104074 1591687 1587172 75 75 0
844
-40
0
1104073 1104983 3493561 3494471 2 2 0
0
1104983 1105492 3858121 3858631 1 1 0
-217
0
1105494 1106291 3624951 3624152 24 24 0
-153
-28
0
1105492 1106292 3623350 3622547 4 4 0
-153
-3
-28
0
1106293 1108560 2375055 2372788 45 45 0
0
1114710 1115025 1502523 1502838 14 14 0
0
1115033 1115688 1506861 1507516 11 11 0
89
-4
0
1115691 1116111 3913892 3913472 1 1 0
0
1120453 1121007 3818637 3818083 7 7 0
0
1121006 1121646 3758933 3758293 1 1 0
0
1121009 1121645 3759569 3758933 15 15 0
0
1121647 1122120 3880557 3880085 13 13 0
82
0
1124736 1127784 2034413 2037461 16 16 0
0
1127785 1128312 3844097 3844624 1 1 0
0
1130963 1131648 3729106 3729792 10 10 0
-428
0
1131649 1132324 3735927 3736602 6 6 0
0
1132325 1132941 3774048 3773432 0 0 0
0
1132942 1133597 3750532 3749877 4 4 0
0
1133594 1134414 3605555 3606375 2 2 0
0
1133599 1134007 3917210 3916802 8 8 0
0
1134027 1134412 3884203 3883818 13 13 0
0
1134413 1137660 1955471 1958717 33 33 0
1768
0
1137815 1138399 3799913 3799329 12 12 0
0
1137813 1138401 3799329 3798741 13 13 0
0
1138401 1139367 3448533 3447566 14 14 0
229
-4
-1
0
1146013 1146388 3936527 3936152 7 7 0
0
1146387 1146939 3748573 3748019 21 21 0
-429
-1
0
1146861 1146956 3333145 3333241 5 5 0
-10
0
1146861 1146957 2324043 2324140 6 6 0
-5
0
1146839 1146954 1941569 1941684 11 11 0
19
-13
0
1146849 1146954 3684366 3684261 8 8 0
8
-9
0
1179755 1180788 2827746 2826713 8 8 0
0
1179755 1180488 3485525 3486257 18 18 0
519
0
1179755 1180486 3490095 3490823 24 24 0
74
447
7
0
1180487 1180787 3964965 3964665 4 4 0
0
1180789 1181225 3902328 3902764 0 0 0
0
1181227 1182551 3072470 3073794 28 28 0
0
1181225 1182552 3071141 3072468 4 4 0
0
1182553 1187366 1522221 1517424 51 51 0
483
1
1
1
1
1
1
1
1
1
1
1
1
1
1
1
1
1
-675
-1735
0
1187367 1188270 3505365 3506268 4 4 0
0
1187367 1188269 3506269 3507171 30 30 0
0
1188271 1189543 3127166 3125894 12 12 0
0
1189543 1190846 3101414 3100111 5 5 0
0
1189754 1190072 3958693 3959011 9 9 0
0
1190079 1190844 3657924 3657159 8 8 0
0
1190847 1191753 3504457 3503551 4 4 0
0
1191752 1192274 3850405 3849883 0 0 0
0
1191754 1192488 3700992 3700257 17 17 0
-564
0
1192278 1193314 3366094 3367130 3 3 0
0
1192472 1193313 3582290 3583134 20 20 0
-304
-1
-1
0
1193315 1195252 2592362 2594299 12 12 0
0
1195252 1196290 3372327 3373365 6 6 0
0
1196292 1197357 3272254 3271189 20 20 0
0
1197361 1198920 2885483 2883924 3 3 0
0
1197917 1198919 3412182 3411180 35 35 0
0
1198921 1200596 2779003 2777328 16 16 0
0
1200596 1201595 3405133 3406132 22 22 0
0
1201432 1202337 3502644 3501739 24 24 0
0
1201433 1202338 3501736 3500831 21 21 0
0
1202339 1203032 3728424 3727731 8 8 0
0
1203116 1208236 1472030 1466909 37 37 0
-4755
0
1208237 1208625 3929685 3930073 1 1 0
0
1210027 1210682 3747261 3747916 3 3 0
0
1210683 1211851 3233245 3234413 2 2 0
0
1212111 1213484 3037420 3036047 17 17 0
0
1213484 1213819 3952093 3951757 8 8 0
-251
0
1213821 1214641 3599798 3598978 19 19 0
0
1213818 1215367 2896348 2894799 19 19 0
0
1214643 1215369 3693760 3693034 10 10 0
0
1215370 1216991 2826712 2825091 9 9 0
0
1216991 1217429 3901013 3901451 8 8 0
0
1217480 1219549 2492167 2490099 16 16 0
6
0
1219471 1219571 3936525 3936625 0 0 0
0
1219552 1220815 3133505 3134765 52 52 0
-20
100
1
1
1
0
1219686 1220757 2602908 2603979 38 38 0
0
1219774 1220756 3426079 3427061 47 47 0
0
1220816 1221162 3946977 3947323 2 2 0
0
1221164 1221489 3957066 3957391 8 8 0
0
1221812 1224555 2163698 2166441 19 19 0
0
1224559 1224986 3906244 3906671 13 13 0
0
1224588 1225305 3701715 3702432 0 0 0
0
1224589 1224985 3925364 3924968 10 10 0
0
1224987 1225304 3960628 3960311 8 8 0
0
1225306 1227552 2386331 2388577 19 19 0
0
1227552 1228264 3711675 3712386 10 10 0
709
0
1227554 1229701 2450157 2452304 9 9 0
0
1228258 1228617 3941664 3942023 3 3 0
0
1228620 1229700 3367131 3368169 67 67 0
601
1
1
1
1
1
3
1
3
1
1
1
1
1
6
-5
3
1
6
1
1
1
1
1
2
2
1
1
1
3
1
1
5
1
1
1
1
1
2
12
3
1
1
1
0
1229745 1231905 2437218 2439378 9 9 0
0
1229750 1231902 2448006 2450151 52 52 0
1785
1
1
1
1
1
1
0
1231906 1235082 1997220 1994041 29 29 0
-183
-1
-1
-2140
-1
69
1
0
1235083 1235681 3789850 3789252 1 1 0
0
1235940 1238287 2338327 2340674 10 10 0
0
1238287 1239312 3391925 3390901 9 9 0
925
0
1238289 1239320 3389872 3388838 27 27 0
-1023
-1
-6
0
1239313 1241322 2544923 2542914 27 27 0
-1212
243
0
1241503 1243600 2465080 2467190 52 52 0
823
-20
-1
-1
-1
-1
-1
-1
-1
-1
-1
-1
-1
-1
-1
0
1245652 1247735 2473500 2475583 20 20 0
0
1247736 1248939 3200004 3198801 2 2 0
0
1247739 1248939 3264311 3263178 96 96 0
567
1
1
1
1
1
1
4
1
1
1
1
1
1
1
1
1
1
1
1
1
1
1
1
1
1
1
1
1
1
1
3
1
1
1
1
1
1
1
1
1
4
1
1
1
1
1
1
1
1
1
1
1
1
1
1
1
2
1
1
1
1
1
1
1
1
-124
22
-21
17
24
0
1249142 1251804 2198887 2201549 39 39 0
0
1252335 1253619 2720709 2722072 126 126 0
-99
-29
6
-169
-1
-1
-1
-1
-4
-1
-1
-1
-1
-1
-1
-1
-1
-1
-1
-1
-1
-1
-1
-1
-1
-1
-1
-1
-1
-1
-1
-1
-1
-1
-1
-1
-1
-1
-1
-1
-1
-1
-1
-1
-1
-1
-1
-1
-1
-1
-1
-1
-1
-1
-1
-1
-1
-2
-1
-1
-1
-1
-1
-1
-1
-1
-1
-1
-1
-1
-1
-1
-1
-1
-1
-1
-1
-1
-1
-1
-1
0
1252417 1252919 2399205 2399786 104 104 0
-48
-172
-1
-1
-1
-1
-4
-1
-1
-1
-1
-1
-1
-1
-1
-1
-1
-1
-1
-1
-1
-1
-1
-1
-1
-1
-1
-1
-1
-1
-1
-1
-1
-1
-1
-1
-1
-1
-1
-1
-1
-1
-1
-1
-1
-1
-1
-1
-1
-1
-1
-1
-1
-1
-1
-2
-1
-1
-1
-1
-1
-1
-1
-1
-1
-1
-1
-1
-1
-1
-1
-1
-1
-1
-1
-1
-1
-1
-1
0
1252417 1253603 1388992 1390178 70 70 0
631
-4
0
1254189 1254981 281979 281192 69 69 0
531
1
1
187
1
-44
-1
7
3
0
1255787 1255976 145135 144946 17 17 0
0
1259179 1260706 139478 138026 124 124 0
886
1
1
1
1
1
1
1
1
1
1
1
1
1
1
1
1
1
1
1
1
1
1
1
1
1
1
1
1
1
1
1
1
1
1
1
1
1
1
1
1
1
1
1
1
1
1
1
1
1
1
1
1
1
1
1
1
1
1
1
1
1
1
1
1
1
391
1
1
1
1
1
9
1
8
93
-27
0
1260706 1261143 137894 137457 13 13 0
0
1261360 1261587 2337213 2337440 17 17 0
143
-55
0
1261477 1261615 138095 137957 4 4 0
0
1261477 1261587 2250587 2250477 6 6 0
-87
14
0
1263135 1263876 2041245 2040504 20 20 0
0
1263142 1263923 3649431 3648650 17 17 0
0
1263920 1265207 3114379 3113092 17 17 0
0
1263924 1265131 3192769 3191561 28 28 0
-508
0
1264630 1265261 3762761 3763392 9 9 0
0
1265263 1266831 2456578 2458074 140 140 0
703
1
1
1
1
1
1
1
1
1
1
1
1
1
1
1
1
1
1
1
1
1
1
1
1
6
1
1
1
1
1
1
1
1
1
1
1
1
1
1
1
1
1
1
1
1
1
1
1
1
1
1
1
1
1
1
1
1
1
1
1
1
1
1
1
1
1
1
1
1
1
7
0
1266378 1269369 2052610 2055603 32 32 0
-1516
-272
0
1267897 1268390 3866636 3867128 13 13 0
234
0
1270718 1271060 3211164 3210798 59 59 0
-198
-1
-1
-1
-9
-1
-1
-1
-1
18
-6
-1
-1
-7
-2
-1
-2
-1
-5
-3
-5
-20
-1
-1
-1
-3
0
1271061 1271361 3964966 3965266 7 7 0
0
1271362 1273062 2753658 2751958 39 39 0
0
1273062 1273956 3525123 3524229 2 2 0
0
1273064 1273955 3519763 3518872 21 21 0
0
1273993 1274776 3634518 3635305 31 31 0
-215
3
-5
-1
-1
8
-12
-391
0
1274778 1275812 3376476 3375442 8 8 0
0
1275814 1277635 2724244 2722480 90 90 0
520
1
1
1
1
1
1
1
1
1
1
1
1
1
1
1
1
1
1
1
1
1
1
1
1
1
1
1
1
1
1
1
1
1
1
1
1
1
1
1
1
1
1
1
1
1
1
1
1
1
1
1
1
1
1
1
1
5
-17
0
1276012 1277636 2829959 2828335 6 6 0
0
1276015 1278022 2586529 2584579 94 94 0
319
1
1
1
1
1
1
1
1
1
1
1
1
1
1
1
1
1
1
1
1
1
1
1
1
1
1
1
1
1
1
1
1
1
1
1
1
1
1
1
1
1
1
1
1
1
1
1
1
1
1
1
1
1
1
1
1
5
-17
0
1277635 1278024 3929296 3929685 6 6 0
0
1278022 1283523 1365804 1371307 56 56 0
-2852
-1666
0
1283820 1300128 531624 515315 189 189 0
-202
-86
-1
-1
-1
-1
-1
-4048
-1823
5168
-246
-144
137
2746
6
4
1
1
1
1
1
1
-26
0
1300132 1301513 3026388 3027770 29 29 0
-638
-588
27
0
1300133 1301517 3029156 3030540 5 5 0
0
1301582 1301954 3936894 3937266 2 2 0
0
1301587 1301965 3935409 3935785 16 16 0
361
12
0
1301955 1302447 3868114 3868606 2 2 0
0
1302448 1304002 2885484 2887038 8 8 0
0
1302449 1303532 3303251 3304335 28 28 0
-368
0
1303540 1304001 3885670 3886131 17 17 0
0
1304002 1305013 3403110 3404121 24 24 0
0
1305748 1306949 3202409 3201208 9 9 0
0
1308087 1312093 1730609 1726602 34 34 0
297
-1671
-1
0
1312497 1313419 3436869 3435947 16 16 0
0
1312499 1314725 2404253 2406479 39 39 0
-1120
3
19
-11
11
-11
0
1314644 1315158 2930841 2931355 12 12 0
0
1315664 1316375 3708130 3708842 7 7 0
-464
0
1316169 1316816 2979187 2978540 11 11 0
0
1316398 1316817 3913053 3913472 0 0 0
0
1316815 1318443 2825094 2823466 8 8 0
0
1323187 1323804 3778351 3778967 10 10 0
5
0
1325471 1325677 1878714 1878509 16 16 0
48
0
1325793 1326531 1094928 1094190 97 97 0
0
1325762 1326529 1092906 1092141 104 104 0
11
16
0
1325795 1326073 1909026 1908748 8 8 0
0
1325868 1326589 1512478 1513199 34 34 0
0
1325997 1326516 3847267 3847786 28 28 0
0
1326021 1326559 3154772 3155310 32 32 0
0
1326016 1326515 3864154 3863655 28 28 0
0
1326778 1326961 3155327 3155510 11 11 0
0
1326940 1334678 1136222 1128487 103 103 0
2551
2188
1370
0
1333336 1333652 3961263 3961579 2 2 0
0
1333621 1334714 3302157 3301064 3 3 0
0
1334715 1335143 3907960 3907532 4 4 0
0
1334715 1335341 3768449 3767823 15 15 0
0
1335145 1335516 3936150 3935779 10 10 0
0
1335345 1336203 3560150 3561008 6 6 0
0
1336205 1336998 3636096 3635303 1 1 0
0
1336345 1337083 3684253 3683514 19 19 0
-736
0
1336346 1336875 3841445 3841974 9 9 0
-395
5
0
1336874 1337206 3954429 3954761 12 12 0
0
1337335 1337900 3812500 3811935 12 12 0
140
-118
0
1337901 1338354 3892538 3892991 1 1 0
0
1338355 1339994 2805492 2807132 9 9 0
-1252
0
1338356 1339381 3386796 3387822 18 18 0
-764
0
1339382 1339992 3777741 3778353 10 10 0
-225
-29
0
1339383 1339970 3791045 3791630 15 15 0
-224
26
1
1
0
1339994 1342868 2087879 2090750 18 18 0
1690
1
1
0
1342868 1343227 3942741 3943100 0 0 0
0
1342870 1343225 3943455 3943101 6 6 0
99
0
1343404 1343746 3949047 3948705 0 0 0
0
1343747 1344856 3282333 3283442 11 11 0
0
1344857 1345463 2828334 2827728 4 4 0
0
1344859 1345260 3922959 3923360 4 4 0
0
1345257 1345463 3489906 3490113 4 4 0
-5
0
1345272 1345463 3485352 3485544 9 9 0
-189
0
1357072 1358803 2706532 2708262 19 19 0
10
0
1358803 1359563 3665569 3666329 6 6 0
0
1358804 1362040 1965194 1968429 86 86 0
-289
2297
1
0
1359564 1361770 2415359 2417565 0 0 0
0
1362048 1362459 3290775 3290364 10 10 0
0
1362520 1363248 3692307 3691579 6 6 0
0
1364155 1365496 3057806 3056465 9 9 0
0
1365497 1366653 3243697 3244853 0 0 0
0
1365498 1366613 3279001 3280110 38 38 0
662
1
1
3
1
1
0
1366654 1377848 740689 751883 9 9 0
0
1369107 1369497 2409981 2409591 76 76 0
0
1377847 1380518 2196224 2193553 30 30 0
0
1381586 1384425 2110741 2113580 22 22 0
0
1384426 1385228 3620138 3620940 11 11 0
0
1384427 1385229 3619335 3620137 16 16 0
0
1386060 1386800 3679825 3679085 4 4 0
0
1389658 1391504 2664479 2662633 22 22 0
0
1391502 1396434 1517424 1512478 43 43 0
-3907
-1
-1
-1
-1
-1
-1
-1
-1
-1
-1
-1
-1
-1
0
1391506 1392405 3513479 3512581 28 28 0
229
0
1392406 1393830 2734723 2733301 60 60 0
863
7
-162
14
0
1392407 1393468 3334577 3335636 33 33 0
862
7
0
1393269 1393401 3216424 3216556 3 3 0
0
1393397 1393870 1424705 1424232 54 54 0
0
1393397 1393816 2006401 2005983 41 41 0
84
0
1393397 1393807 1987389 1986980 40 40 0
84
0
1393963 1394123 2733146 2732986 5 5 0
0
1394880 1395216 3953097 3953433 6 6 0
0
1395530 1396284 3155487 3154769 72 72 0
148
3
4
1
1
3
10
1
1
6
1
1
1
1
9
1
1
1
2
1
1
1
1
3
7
1
1
1
1
1
1
1
1
2
1
1
0
1395786 1396311 3847786 3847261 22 22 0
0
1395787 1396281 3863655 3864149 21 21 0
0
1395771 1396507 1094190 1094926 93 93 0
0
1396227 1399642 1908746 1912161 11 11 0
0
1395773 1396507 1092141 1092875 99 99 0
0
1396852 1397257 2769333 2768925 18 18 0
67
34
1
-49
-1
-1
-241
-1
-1
0
1397318 1399641 2340674 2343009 194 194 0
10
1
1
598
-135
-249
-1
-1
-1
-1
-1
-1
-1
-1
-1
-1
-1
-1
-1
-1
-1
-1
-1
-1
-1
-1
-1
-1
-1
-1
-1
-1
-7
-1
-1
-1
-1
-1
-1
-1
-2
-3
-1
-1
-1
-1
-1
-1
-1
-1
-4
-1
-1
688
1
1
1
1
4
1
1
1
1
1
1
1
1
1
2
1
3
1
1
1
1
1
1
1
1
1
1
1
1
1
1
1
0
1397320 1400184 2079229 2082117 116 116 0
608
-360
-1
-1
-1
-1
-1
-1
-1
-1
-1
-1
-1
-1
-1
-1
-1
-2
-1
-1
-1
-1
-5
-1
-1
-762
0
1400186 1403135 2073381 2070430 49 49 0
-833
-2062
0
1403135 1404435 3105321 3106621 10 10 0
0
1404640 1410859 1317944 1311726 116 116 0
667
-309
5124
0
1410864 1411144 2704690 2704970 7 7 0
0
1411272 1412783 2704973 2706474 28 28 0
466
1
1
1
1
1
1
5
1
1
0
1412784 1415580 2124852 2127648 26 26 0
0
1413150 1414553 2508524 2507134 50 50 0
444
1
1
1
1
1
1
1
1
1
1
1
1
1
-944
0
1413151 1413530 591761 592140 12 12 0
0
1413530 1414639 597052 598164 26 26 0
-72
-1
-1
0
1414730 1415865 604954 606161 99 99 0
-120
-1
-1
-1
-1
-1
-1
-1
-1
-1
-1
-1
-1
-1
-1
-1
-1
-1
-1
-1
-1
-1
-1
-1
-1
-1
-1
-1
-1
-1
-1
-1
-1
-1
-1
-1
-1
-1
-1
-8
-1
-1
-1
-1
-1
-1
-1
-1
-1
-1
-1
-1
-2
-1
-4
-1
-1
-4
-1
-1
-1
-1
-1
-1
-1
-1
-1
-1
-1
-1
-2
-1
0
1416160 1418191 2510561 2512588 28 28 0
195
1
1
1135
0
1416161 1416569 3920106 3920514 9 9 0
0
1416545 1418193 2793988 2795637 31 31 0
-1336
0
1418193 1418527 3952764 3953098 6 6 0
0
1418530 1420180 2838014 2839618 130 130 0
-153
-1
-1
-1
-1
-1
-1
-1
-1
-1
-1
-1
-1
-1
-1
-1
-1
-1
-1
-1
-1
355
2
1
5
1
1
1
2
1
1
1
1
5
1
1
1
1
1
1
1
1
1
1
1
1
1
1
2
1
3
1
1
3
1
1
1
1
5
1
1
3
1
1
1
3
3
1
1
1
1
1
4
1
1
1
1
1
1
1
1
11
1
1
1
1
1
1
0
1421986 1422894 3504458 3505364 18 18 0
-290
277
1
114
0
1423910 1425289 3025003 3023623 16 16 0
1110
1
-45
-1
-46
0
1425294 1427023 2738195 2739924 100 100 0
1491
-5
35
-7
-129
6
0
1427046 1429420 2312154 2309780 7 7 0
0
1429415 1430749 3056463 3055129 2 2 0
0
1430663 1431799 3263177 3262041 0 0 0
0
1431799 1438138 1305419 1299080 28 28 0
0
1438136 1439768 2818575 2820207 17 17 0
0
1439771 1441110 1371310 1372649 36 36 0
0
1441128 1444143 1373794 1376809 43 43 0
0
1444142 1447040 2096491 2093621 37 37 0
1803
102
1
1
10
1
1
1
1
1
1
1
1
1
1
1
1
1
1
1
1
1
1
1
1
1
1
1
0
1444145 1444937 2679218 2680012 14 14 0
-300
-1
0
1444962 1445763 2680129 2680930 16 16 0
0
1446060 1446418 1627350 1626992 19 19 0
0
1446604 1447049 1173856 1173419 36 36 0
219
44
1
1
1
1
1
1
71
-81
0
1453344 1453529 3155527 3155343 16 16 0
94
0
1453566 1454381 1985883 1986698 52 52 0
0
1453588 1454381 2004939 2005732 52 52 0
0
1454539 1455476 1092875 1091926 78 78 0
-802
-1
-1
-3
-1
-1
-1
-1
-1
-1
-1
-3
0
1454539 1455303 1094926 1094162 123 123 0
411
-5
99
-4
0
1455211 1455516 1173178 1172861 26 26 0
-122
-1
-1
-1
-1
-1
-1
-1
-1
-1
-1
-1
0
1456474 1456640 1216569 1216733 5 5 0
111
41
0
1457261 1457520 1217289 1217548 26 26 0
-44
9
17
-118
0
1458258 1459749 2542397 2540906 19 19 0
0
1459750 1461207 2971322 2969866 16 16 0
101
0
1459750 1461733 2566881 2564899 49 49 0
101
0
1461202 1462671 2965496 2964032 56 56 0
-5
-484
-1
-3
23
3
1
3
1
1
1
1
3
1
1
2
-15
-1
-1
0
1462051 1462671 3552135 3551515 12 12 0
0
1462673 1463131 3888889 3888431 1 1 0
0
1463131 1463898 3657157 3656390 15 15 0
0
1463135 1463899 3654856 3655620 9 9 0
0
1464010 1464542 3839314 3838782 9 9 0
0
1464011 1464474 1690106 1690569 12 12 0
0
1464543 1466569 2518675 2520701 28 28 0
0
1465660 1466915 213845 212589 218 218 0
242
-3
76
-6
179
-4
-115
7
604
-4
-3
0
1466569 1466896 3262040 3261713 3 3 0
0
1466570 1466896 3256339 3256665 7 7 0
0
1467003 1467799 3256679 3257478 29 29 0
-86
-1
-1
0
1467003 1467802 3261699 3260900 1 1 0
0
1467798 1468845 3358794 3357748 34 34 0
390
0
1468845 1470039 3208408 3209603 24 24 0
-149
-321
6
0
1468847 1470037 3210796 3209606 34 34 0
0
1470040 1470506 3881026 3881492 12 12 0
0
1470508 1471302 3628951 3629745 21 21 0
0
1471294 1472274 3431973 3432952 36 36 0
67
0
1471583 1472311 189691 188963 118 118 0
493
-6
0
1478118 1479228 188184 187074 175 175 0
202
-6
0
1480981 1481837 3565292 3564436 1 1 0
0
1481319 1481836 3128954 3128437 19 19 0
0
1482400 1484457 784711 782655 85 85 0
-580
-273
-2
-4
10
1
1
2
1
0
1484441 1484600 779246 779087 14 14 0
0
1490790 1495339 1461790 1466337 122 122 0
1306
2226
0
1495422 1495995 1466334 1466907 12 12 0
0
1499994 1500759 3659459 3658694 18 18 0
0
1499995 1500760 3660225 3659460 1 1 0
0
1500761 1501732 3442713 3441742 3 3 0
0
1501734 1502673 1754268 1755207 27 27 0
0
1502664 1505366 1755462 1758164 10 10 0
0
1506465 1508175 2748538 2750245 60 60 0
17
-8
164
1
1
8
1
1
-297
-1
-1
0
1508408 1509635 3173286 3172059 8 8 0
0
1509660 1511269 2831572 2833181 32 32 0
0
1509661 1510631 3443685 3444655 5 5 0
0
1510632 1511325 3723582 3724275 1 1 0
0
1510633 1511270 3759572 3760209 10 10 0
0
1511323 1512594 3129702 3130973 10 10 0
0
1512592 1513580 3423123 3424111 27 27 0
0
1512593 1513579 3422138 3423124 4 4 0
0
1513885 1514966 3323862 3324943 4 4 0
0
1513891 1514962 3322792 3323863 27 27 0
0
1515431 1515983 3819743 3820295 15 15 0
0
1515433 1515984 3818639 3819190 7 7 0
0
1515985 1521917 1342343 1348276 44 44 0
-5425
0
1521351 1523092 5810 7549 192 192 0
20
-4
-37
3
145
-19
-1
12
3
-1022
4
355
0
1521920 1522614 3720801 3721495 30 30 0
0
1523096 1524110 3399063 3400077 17 17 0
0
1523152 1524036 2786468 2787353 22 22 0
-121
0
1523152 1524040 2784911 2784022 20 20 0
-121
0
1524109 1525340 3165904 3167135 4 4 0
0
1524139 1524650 9529 10039 93 93 0
-12
-1
3
21
4
-14
318
-6
-21
17
93
0
1526829 1527643 12269 13083 80 80 0
-784
5
0
1527301 1528116 3607195 3608010 34 34 0
0
1527752 1529855 13186 15298 261 261 0
-53
-1
-1
-5
-1
-1
-240
-4
-2
-13
3
-629
4
-392
4
30
-4
0
1528593 1529598 3410173 3411178 4 4 0
0
1528985 1529596 3774662 3774051 21 21 0
0
1529599 1530575 3437845 3436869 2 2 0
0
1530575 1531358 3645521 3646304 5 5 0
0
1531231 1532271 105911 106936 101 101 0
884
2
3
1
1
5
6
1
1
1
1
2
8
24
10
0
1537423 1539085 116042 117703 74 74 0
33
0
1538627 1539084 1526998 1526541 6 6 0
0
1539117 1542662 1526263 1522704 51 51 0
5
-3130
-1
-304
-34
-1
-1
-1
-1
-1
-1
-3
-1
-2
-1
-29
0
1539887 1542137 117709 119966 239 239 0
-47
-589
6
963
-4
-607
-1
-1
-1
-10
-25
0
1540816 1541949 3269990 3271123 24 24 0
0
1540816 1541947 3272256 3273387 23 23 0
0
1541949 1542589 3757653 3758294 9 9 0
-303
0
1542657 1542880 1522445 1522222 3 3 0
0
1543223 1544767 2897891 2896347 17 17 0
0
1543451 1544766 3084354 3083039 30 30 0
0
1544767 1545532 3661757 3660992 3 3 0
0
1544977 1545550 122494 123080 100 100 0
-317
-16
-1
-1
-1
-1
-1
100
-86
-2
-1
-1
-3
-2
28
-3
-6
0
1545413 1545487 1845575 1845649 0 0 0
0
1545413 1545492 3856595 3856673 1 1 0
76
0
1545414 1545487 1845338 1845411 0 0 0
0
1545414 1545487 3856920 3856993 0 0 0
0
1545927 1549790 1777547 1773684 28 28 0
0
1546234 1548729 123790 126322 395 395 0
1342
1
-8
-1
-5
-1
-1
-1
-1
-1
-1
-1
-1
-1
-1
-1
-1
-1
-1
-1
-1
-1
-1
-1
-1
-1
-1
-1
-1
-1
-463
-1
-1
-7
-1
-1
-4
-1
-1
-1
-4
-4
-5
640
13
0
1550169 1551271 3297780 3298888 18 18 0
-653
-246
-1
-1
-1
-1
0
1550737 1551041 131043 131347 30 30 0
-125
5
0
1551735 1552277 2155439 2154897 0 0 0
0
1551737 1552274 3341979 3341442 13 13 0
0
1552280 1552878 430543 429945 85 85 0
-274
4
-66
6
-136
6
-61
4
0
1553349 1553628 429480 429201 15 15 0
0
1553629 1554786 3246009 3244855 38 38 0
272
-10
7
76
1
0
1554787 1555245 3889805 3889347 0 0 0
0
1555244 1556691 2971322 2972769 53 53 0
0
1556693 1558089 3012500 3011104 22 22 0
0
1558091 1558462 3938377 3938006 8 8 0
0
1558091 1560046 2582620 2580665 9 9 0
0
1558459 1559391 2802212 2803144 22 22 0
0
1559483 1560044 2803290 2803851 38 38 0
0
1561884 1562194 3962834 3962523 1 1 0
-139
0
1562195 1562682 3870569 3870082 2 2 0
0
1562684 1563181 3864651 3864154 3 3 0
0
1563182 1566260 2025249 2022178 22 22 0
2643
1
1
1
1
1
1
0
1563179 1563830 3754433 3753782 11 11 0
0
1565445 1565784 3951757 3951418 3 3 0
0
1565809 1566242 3896117 3895685 11 11 0
425
0
1565816 1566235 3901869 3901451 11 11 0
40
0
1566261 1568618 2333623 2331266 27 27 0
0
1568744 1569259 3852487 3853002 0 0 0
0
1568916 1569257 3948361 3948702 7 7 0
0
1569259 1570814 2890143 2891698 13 13 0
0
1570812 1571379 3079084 3078518 17 17 0
154
0
1571130 1573302 2435054 2432877 74 74 0
-1264
-1
-1
-5
-1
-1
13
0
1573304 1573727 3912632 3912209 7 7 0
0
1573733 1583805 888450 878394 94 94 0
1830
1
1
1
1
1
1
1
9
-249
-3
-1
603
1
1
1
1
1
1
1
1
1
0
1573724 1574833 878394 877289 51 51 0
918
109
1
1
58
-7
0
1575947 1579682 876139 872400 219 219 0
-370
2162
-3
-571
-1
-2
0
1582266 1583804 869780 868237 118 118 0
-882
-1
-1
-1
-218
0
1583806 1585105 3105320 3104021 6 6 0
0
1585497 1586109 3779580 3778968 6 6 0
-576
3
0
1586109 1589712 1841472 1845138 111 111 0
-1887
-1
-1
-1
-1
-1
-1
-1
-1
-1
-1
-1
-1
-1
-1
-1
-1
-1
-1
-1
-1
-1
-1
-1
-1
-1
-1
-1
-1
-1
-1
-1
-1
-1
-1
-1
-1
-1
-1
-1
-1
-1
-1
-1
-1
-1
-1
-1
-1
-1
-1
-1
-1
-1
-1
-1
-1
-1
-1
-1
-1
-1
-1
-28
3
0
1589714 1590848 3267720 3268854 1 1 0
0
1589715 1590847 3264316 3265448 23 23 0
0
1590849 1591390 3832329 3831788 4 4 0
0
1591488 1592897 3009711 3008302 56 56 0
291
-1084
0
1593129 1596674 1877493 1873948 16 16 0
-2820
443
0
1596675 1597356 3731842 3731161 4 4 0
0
1596676 1597355 3733887 3733208 13 13 0
0
1597357 1599618 2377317 2375056 5 5 0
0
1599619 1600219 3787461 3786861 1 1 0
0
1600220 1604163 1742513 1738570 5 5 0
0
1604164 1604509 3948015 3947670 0 0 0
0
1604510 1605688 3222675 3221497 9 9 0
0
1605907 1606421 3853518 3853004 0 0 0
0
1606423 1607773 3051073 3052423 1 1 0
0
1607773 1608781 3407152 3408160 2 2 0
0
1607774 1608780 3406144 3407150 12 12 0
0
1608904 1610688 2708261 2710046 16 16 0
-1101
0
1610688 1611016 3955751 3956080 2 2 0
-5
0
1610698 1611015 3956399 3956082 11 11 0
0
1611052 1611511 3887513 3887972 6 6 0
0
1611511 1612395 3533116 3532232 6 6 0
0
1612396 1613094 3717304 3718002 6 6 0
0
1612397 1613095 3719402 3718704 15 15 0
0
1613096 1622889 908530 918323 49 49 0
0
1622888 1624869 2566882 2568863 10 10 0
0
1624151 1624239 1882707 1882795 0 0 0
0
1624243 1624327 1282278 1282195 2 2 0
9
0
1624870 1625716 3578907 3579753 4 4 0
0
1624871 1625717 3577214 3578060 15 15 0
0
1625715 1626185 3879151 3879621 1 1 0
0
1626186 1627333 3250613 3251760 5 5 0
0
1626188 1626501 3961581 3961894 3 3 0
0
1626502 1627224 3695935 3695213 20 20 0
0
1627334 1629627 2354559 2356853 31 31 0
-1956
0
1629628 1630367 3682042 3682781 28 28 0
0
1630366 1631422 3338813 3337757 9 9 0
0
1631423 1631727 3963140 3963444 5 5 0
0
1631425 1631726 3963753 3964054 8 8 0
0
1631728 1632131 3922553 3922956 5 5 0
0
1632258 1633794 2836455 2838011 31 31 0
-214
-1
-1
-1
-1
-1
-1
-1
-1
-1
-1
-1
-1
-1
-1
-1
-1
-1
-1
-1
0
1633795 1637560 1800510 1796730 53 53 0
-500
-1
-1
-1
-1
-1
-1
-1
-1
-1
-1
-1
-1
-2
-59
0
1637561 1638414 3570414 3571267 16 16 0
0
1637562 1638414 3570412 3569560 14 14 0
0
1638426 1638875 3873014 3873467 8 8 0
-35
-4
-1
-1
0
1638877 1639080 3777125 3776922 2 2 0
0
1639134 1643430 1639897 1635601 42 42 0
0
1642880 1643429 3822501 3821952 8 8 0
0
1643431 1645420 2560921 2562910 18 18 0
0
1645421 1646053 3765294 3764662 15 15 0
0
1645422 1645556 3019461 3019327 3 3 0
0
1645652 1646050 3018478 3018080 13 13 0
0
1646054 1646593 3833950 3833411 9 9 0
0
1646594 1646939 3948016 3948361 2 2 0
0
1647624 1648203 717699 718278 18 18 0
0
1648267 1648524 721847 722104 44 44 0
155
-3
66
-3
0
1654558 1655517 728298 729279 56 56 0
-642
-1
-1
-1
-1
-1
-1
-1
-1
-1
-1
-1
-1
-1
-1
-1
-1
-1
142
-11
-1
-9
-2
-1
-1
-1
10
25
2
-79
0
1655515 1661482 1342342 1336391 121 121 0
2939
-4
22
108
2392
1
1
1
1
1
1
1
1
1
1
1
1
1
0
1661485 1662024 3765925 3765386 6 6 0
0
1661622 1663117 2914772 2916274 35 35 0
446
-67
-943
-1
-1
-1
-1
-1
-1
0
1662076 1663106 3335638 3336669 13 13 0
-59
0
1663115 1664318 3198800 3197597 5 5 0
0
1664540 1665040 3859642 3859141 12 12 0
-428
0
1665044 1666216 3230901 3229729 28 28 0
0
1665862 1666216 3943814 3944168 5 5 0
0
1665864 1666216 3944172 3944524 11 11 0
0
1666218 1667603 3023618 3022233 33 33 0
0
1667638 1669237 2882361 2883922 73 73 0
802
-286
-1
48
1
1
1
1
1
1
1
1
1
1
1
1
1
1
1
1
1
1
1
1
1
1
1
1
1
1
1
1
1
1
1
1
1
1
1
1
1
1
0
1668539 1669237 3716602 3717302 21 21 0
-187
-1
0
1669239 1670841 2844433 2846035 15 15 0
0
1670847 1671245 2588471 2588073 7 7 0
0
1670843 1673126 2361424 2359141 21 21 0
0
1671281 1672567 2587857 2586533 76 76 0
-400
-1
-6
-4
-1
-1
-1
-1
-1
-5
-1
-1
-3
-1
-1
-8
-1
-1
-1
-1
-3
-6
-3
-3
-5
-1
-1
-9
-1
-1
-1
-1
-1
-1
-4
-1
-499
-1
0
1672570 1673122 3816972 3816420 13 13 0
0
1673127 1677092 1738567 1734602 26 26 0
-896
679
1415
-3
0
1677093 1677426 3952429 3952762 1 1 0
0
1677428 1678285 3561867 3562724 9 9 0
0
1678453 1679494 3299970 3301061 73 73 0
-126
-1
-1
-1
-1
-1
-1
-1
-1
-1
-1
-1
-1
-1
-1
-1
-1
-1
-1
-1
-1
-1
-1
-1
-1
-1
-1
-1
-1
-1
-1
-1
-1
-1
-1
-1
-1
-1
-2
-93
-1
-1
-1
-1
-1
-1
-1
-1
-203
-1
0
1678517 1679496 3265592 3266584 40 40 0
-155
-1
-1
-1
-1
-1
-1
-1
-1
-184
5
-12
-1
-1
-1
0
1679497 1680421 3479823 3478898 20 20 0
-904
0
1680422 1681645 3179407 3178184 14 14 0
0
1681646 1681920 3916800 3916531 18 18 0
111
4
1
1
1
1
-46
0
1681647 1682013 2099351 2098994 34 34 0
117
1
3
3
1
11
1
1
6
1
-18
12
-142
0
1681840 1681920 2235312 2235392 2 2 0
0
1682063 1683377 3089619 3090933 18 18 0
0
1682063 1683337 3122074 3123348 2 2 0
0
1683445 1684068 2098878 2098234 73 73 0
73
-3
11
-81
-1
47
-258
-1
-6
-1
-1
-1
-1
-1
-5
-6
-1
-1
-1
-1
-1
-2
-1
-1
-1
-1
-1
0
1683658 1684068 714946 715376 36 36 0
9
-245
-1
-1
-1
-1
-1
-1
-1
-1
-1
-1
-1
-1
-1
-1
-1
-1
-1
-1
-2
-1
0
1683658 1684068 2201792 2202221 37 37 0
9
151
-98
-1
-6
-1
-1
-1
-1
-1
-5
-6
-1
-1
-1
-1
-1
-2
-1
-1
-1
-1
-1
0
1683431 1684068 1793216 1793869 84 84 0
113
23
22
69
51
-7
103
-97
-1
-1
-1
-1
-1
-1
-1
-1
-1
-1
-1
-1
-1
-1
-1
-1
-1
-1
-1
-1
0
1683664 1684068 425571 425150 83 83 0
31
-4
-35
-2
11
4
47
6
-17
-1
-1
7
-10
10
1
1
2
1
-68
-1
-6
-1
-1
-1
-1
-1
-5
-6
-1
-1
-1
-1
-1
-2
-1
-1
-1
-1
-1
0
1683765 1684068 3930455 3930131 33 33 0
-151
-1
-6
-1
-1
-1
-1
-1
-5
-6
-1
-1
-1
-1
-1
-2
-1
-1
-1
-1
-1
0
1684084 1685744 716038 717698 16 16 0
0
1684115 1684852 3594939 3595676 16 16 0
0
1684115 1684853 3565408 3566146 16 16 0
0
1685745 1686970 3176960 3175735 10 10 0
0
1686971 1688907 2598175 2600111 8 8 0
0
1686972 1688906 2594301 2596237 48 48 0
453
-17
-26
-977
0
1689381 1692115 2169176 2171910 44 44 0
0
1692115 1693090 3413185 3414185 42 42 0
-208
-1
-1
-1
-1
-1
-1
-1
-1
-1
-1
-1
-1
-1
-1
-1
-1
-1
-1
-1
-1
-1
-1
-1
-1
0
1692116 1694299 2428512 2430695 17 17 0
-178
1274
0
1693095 1694583 2944815 2943327 38 38 0
0
1693094 1694298 3200005 3201206 28 28 0
486
1
1
0
1694585 1695406 3604735 3605556 5 5 0
0
1697095 1697478 3930840 3931225 3 3 0
-12
-45
0
1697479 1698494 3374407 3375443 27 27 0
-223
-1
-1
-1
-1
-1
-1
-1
-1
-1
-1
-1
-1
-1
-1
-1
-1
-1
-1
-1
-1
0
1697480 1698490 3439798 3440766 69 69 0
-87
83
1
1
1
1
1
1
1
1
1
1
1
1
1
1
1
1
1
1
1
1
1
1
1
1
1
1
1
1
1
1
1
1
1
1
1
1
1
1
1
1
1
1
0
1698670 1699266 3790447 3789851 10 10 0
0
1699267 1704438 1461790 1456622 10 10 0
2080
1
1
0
1704233 1705383 3247165 3248313 64 64 0
-135
-1
6
1
6
56
-215
10
73
-3
0
1705384 1706650 3133503 3132237 10 10 0
0
1706680 1707925 2222821 2224138 90 90 0
-687
-1
-1
-1
-1
-1
-1
-1
-1
-1
-1
-1
-1
-1
-1
-1
-1
-1
-1
-1
-1
-1
-1
-1
-1
-1
-1
-1
-1
-1
-1
-1
-1
-1
-1
-1
-1
-1
-1
-1
-1
-1
-1
-1
-1
-1
-1
-1
-1
-1
-1
-1
-1
-1
-1
-1
-1
-1
-1
-1
-1
-1
-1
-1
-1
-1
-1
-1
-1
-1
-1
-1
-1
37
0
1707526 1708888 844488 845818 55 55 0
807
1
1
1
1
1
1
1
1
1
1
1
1
1
1
1
1
1
1
1
1
1
1
1
1
1
1
1
1
1
1
1
1
12
-493
-6
0
1707928 1708567 2224586 2225225 6 6 0
0
1708859 1709449 845864 846454 2 2 0
0
1708926 1709433 2094068 2094580 67 67 0
9
-450
6
-9
-1
-1
-17
-1
-1
0
1709102 1709530 1626992 1627441 65 65 0
-297
-1
-1
-17
-1
-1
-21
-1
-1
-1
-1
-1
-46
-1
-1
-1
-1
-1
-1
-1
-1
0
1709611 1710748 846526 847679 24 24 0
-134
-1
-1
-1
-1
-1
-1
-1
-1
-1
-1
-1
-1
-1
-1
-1
0
1710749 1711577 3594850 3594022 16 16 0
0
1711578 1712201 3770328 3769705 10 10 0
0
1711579 1712580 1409331 1408326 46 46 0
-450
-1
-1
-420
-60
71
0
1712201 1714244 2496271 2498315 19 19 0
-247
0
1712572 1714245 1405648 1403975 34 34 0
0
1714244 1715835 2852419 2850826 20 20 0
-247
-846
0
1716077 1716781 3713085 3712381 3 3 0
0
1716079 1716701 3743964 3743342 6 6 0
0
1716781 1717226 3897474 3897029 2 2 0
0
1717227 1717771 3830158 3830702 13 13 0
0
1717228 1717751 3848312 3848836 14 14 0
-488
0
1717771 1718667 3517079 3517975 22 22 0
0
1718671 1719467 3611270 3612073 19 19 0
-535
-1
-6
-1
-1
-1
-1
0
1719471 1720328 3559292 3560149 4 4 0
0
1720330 1721893 2876108 2877672 5 5 0
-262
0
1720671 1721891 3181848 3180628 30 30 0
0
1721892 1722503 3782023 3782634 2 2 0
0
1723841 1724519 3735248 3735927 17 17 0
326
-38
-1
0
1724518 1725380 3488998 3488085 65 65 0
-509
-1
-1
-1
-59
-1
-1
-1
-1
-1
-1
-1
-1
-1
-1
-1
-1
-1
-1
-1
-1
-1
-1
-1
-1
-1
-1
-1
-1
-1
-1
-1
-1
-1
-1
-1
-1
-1
-1
-1
-1
-1
-1
-1
-1
-1
-1
-1
-1
-1
-1
60
-16
0
1725547 1726082 3835565 3835030 5 5 0
0
1726781 1728692 2615512 2617423 24 24 0
0
1728693 1730265 2502402 2500838 10 10 0
411
1
1
1
1
1
1
66
0
1728794 1729670 3567853 3567001 40 40 0
301
1
1
1
1
1
1
1
1
1
1
1
1
1
1
1
6
1
1
1
1
1
1
59
0
1728782 1729669 3478904 3477971 67 67 0
16
1
1
-320
-1
-1
-1
-1
-1
-1
-1
-1
-1
-1
-1
-1
-1
-1
-2
-1
-1
-1
-1
-1
-1
-1
-1
-2
-1
-1
-1
-43
-1
-1
-1
-1
-1
-1
-1
-1
-1
-1
-1
-1
-1
-5
-10
-1
-1
-1
-1
-1
0
1729671 1730617 3463865 3464812 22 22 0
-595
0
1730277 1730618 2500700 2500359 5 5 0
0
1733836 1734860 3393972 3394997 8 8 0
-309
0
1734860 1736138 3119513 3118235 2 2 0
0
1734861 1735562 3654081 3653380 22 22 0
0
1735728 1736272 3827979 3828523 12 12 0
0
1736277 1738087 2695650 2693841 57 57 0
323
0
1738087 1738958 3547168 3546297 7 7 0
0
1738958 1741730 2147143 2144371 8 8 0
-1788
110
0
1738961 1741729 2144368 2141596 54 54 0
-1728
-52
116
-195
-1
-1
0
1741731 1745012 1948952 1945673 30 30 0
2939
1
0
1745013 1746283 3124621 3123351 28 28 0
0
1745016 1746287 3125891 3124621 4 4 0
358
0
1746287 1747324 3371290 3372327 12 12 0
0
1747477 1747897 3912212 3911792 1 1 0
0
1747652 1748799 3021997 3020850 11 11 0
0
1747898 1748800 3508075 3507173 4 4 0
0
1748801 1754617 1360000 1354187 27 27 0
748
1
4892
0
1754864 1756472 2842829 2841223 9 9 0
589
841
0
1756489 1762794 1305419 1311725 42 42 0
-5614
0
1762795 1763865 3330309 3329239 20 20 0
0
1762796 1763866 3328167 3329237 17 17 0
0
1763867 1771898 1112709 1104680 72 72 0
-600
-4096
4
1
161
983
0
1771899 1772263 2370524 2370159 30 30 0
20
-73
-1
21
1
-12
-99
0
1772264 1772914 2370050 2369403 28 28 0
12
1
376
0
1772524 1772693 1037701 1037870 4 4 0
0
1772692 1772914 1038125 1038347 16 16 0
0
1776011 1776209 2368452 2368254 5 5 0
0
1776393 1777076 1808057 1807375 40 40 0
5
0
1777298 1778172 1807153 1806280 26 26 0
435
0
1777907 1778171 3734568 3734832 0 0 0
0
1777906 1778169 3616115 3616378 2 2 0
0
1778172 1778952 3643167 3642387 0 0 0
0
1778173 1778951 3647863 3647087 17 17 0
48
-30
-31
6
1
1
0
1778952 1780971 2534859 2532840 14 14 0
0
1780971 1782966 2556931 2558926 10 10 0
0
1780971 1782965 2554935 2556930 32 32 0
-5
0
1783374 1787027 1848801 1845151 25 25 0
2905
58
513
0
1786528 1786602 123010 122936 0 0 0
0
1786528 1786602 3661037 3661111 0 0 0
0
1786528 1786602 3856669 3856595 0 0 0
0
1786656 1787165 3857103 3856596 8 8 0
194
234
0
1786985 1787165 1845517 1845338 9 9 0
98
0
1787166 1789055 2636433 2638322 7 7 0
0
1789055 1791451 2309780 2307383 26 26 0
-458
0
1789219 1790893 2789021 2787358 63 63 0
-245
-1
-3
-48
1291
1
1
1
1
1
1
1
1
1
1
1
2
3
1
0
1792663 1792960 3468593 3468890 18 18 0
0
1793647 1793765 3469000 3469120 5 5 0
-21
-1
0
1795718 1796438 2979240 2979974 45 45 0
-113
-1
-1
-1
-4
-1
-1
-1
-2
-1
-1
-567
-7
-17
0
1795847 1796270 1586746 1587169 15 15 0
0
1795847 1799172 1206601 1203276 153 153 0
0
1797279 1799464 687836 690021 385 385 0
-2135
3
0
1804920 1805314 3926953 3926559 13 13 0
0
1805074 1805608 3838782 3838248 0 0 0
0
1807458 1808698 3154770 3153529 44 44 0
-200
5
-632
0
1807466 1809191 2734732 2736458 52 52 0
-828
0
1807594 1809242 2611680 2609980 102 102 0
-700
-678
-1
-1
-1
-1
-1
-1
-1
-1
-1
-1
-1
-1
-1
-1
-1
-1
-1
-1
-1
-1
-1
-1
-1
-1
-1
-2
-1
-4
-1
-7
-1
-1
-1
-2
-1
-1
-3
-1
-4
-1
-1
-1
-1
-1
-1
-1
-1
-4
-1
-1
-246
4
0
1807858 1808698 3585660 3584820 23 23 0
415
-21
0
1808701 1812382 1837794 1841472 123 123 0
-1410
844
1
16
29
0
1808699 1809242 3663283 3663826 24 24 0
-536
4
0
1809193 1809787 3791641 3792235 5 5 0
0
1809834 1810679 3581446 3580601 19 19 0
0
1810750 1811156 3921331 3920924 6 6 0
-224
0
1811157 1811474 3960946 3961263 4 4 0
0
1811670 1812167 3863158 3862661 18 18 0
0
1812518 1813171 2702238 2702891 36 36 0
0
1817739 1819798 2477666 2475584 113 113 0
-460
-1
-1
-1
-1
-1
-1
-1
-1
-1
-1
-1
-1
-1
-1
-1
-1
-1
-1
-1
-1
-1
-1
-1
-1
-1
-1
-1
-1
-1
-1
-1
-1
-1
-1
-1
-1
-1
-6
-1
-23
250
1
1
1
1
1
1
1
1
1
1
1
1
1
1
1
1
1
0
1821024 1821566 3164665 3164123 4 4 0
0
1823635 1824089 2304975 2304521 14 14 0
0
1824112 1824218 2302679 2302573 0 0 0
0
1824301 1824629 3955090 3954761 10 10 0
-139
0
1824628 1825026 3926163 3925765 3 3 0
0
1825143 1825735 3787464 3788056 25 25 0
0
1825569 1826075 3855063 3855569 13 13 0
0
1827337 1828365 3338814 3339872 73 73 0
-421
-1
-1
-1
-1
-1
-1
-1
-1
-1
-1
-1
-1
-1
-1
-1
-1
-1
-1
-1
-1
-1
-1
-1
-1
-1
-1
-1
-1
-1
0
1828364 1828771 3921332 3921739 8 8 0
0
1836757 1838401 2797281 2795637 23 23 0
1188
-47
0
1838410 1839761 3030546 3031919 59 59 0
-899
-1
-1
-1
-1
-1
-1
-1
-1
-1
-1
-1
-1
-1
-1
-1
-1
-1
-1
-1
-1
-1
-1
-1
23
9
0
1838477 1839785 3098802 3100110 11 11 0
0
1838479 1839759 3116954 3118233 26 26 0
861
0
1839786 1840150 3940211 3939847 1 1 0
0
1840150 1841010 3559292 3558432 5 5 0
0
1840276 1841009 3687194 3686461 19 19 0
0
1840277 1840760 3213185 3212702 15 15 0
0
1840817 1841242 3212419 3211994 7 7 0
0
1841132 1841590 1792930 1792472 13 13 0
0
1841141 1841797 2974218 2974880 23 23 0
290
-303
-1
-1
-1
-1
-1
-1
0
1842905 1843010 1790775 1790671 6 6 0
41
0
1845117 1845448 1790667 1790331 41 41 0
-51
-39
-1
-1
-1
0
1845117 1845548 2974895 2975331 36 36 0
-51
-39
-1
-1
-1
0
1845992 1846954 3448534 3449496 16 16 0
0
1846955 1847956 2530819 2531820 29 29 0
0
1846956 1848334 2953734 2955112 8 8 0
0
1848617 1849118 3861658 3861157 8 8 0
0
1849119 1849551 3801080 3801512 2 2 0
0
1849120 1849550 3800500 3800930 5 5 0
0
1849386 1849550 736497 736333 14 14 0
0
1849381 1849550 621939 622108 13 13 0
0
1849442 1849550 3316311 3316203 8 8 0
0
1849551 1851774 2154924 2152677 50 50 0
-1080
-1
-2
-3
-1
-1
-1
-1
-1
-3
-1
-2
-3
-1
-1
-1
-1
-1
-8
-1
-2
-1
-1
-3
0
1849556 1849752 3341475 3341278 2 2 0
-35
0
1851662 1855677 1722578 1718549 109 109 0
-3404
-1
-1
-1
-2
-1
-1
-12
-4
-1
-1
-1
-1
-4
0
1854607 1856605 619099 617095 178 178 0
406
1
1
2
1
1
1
1
1
1
2
1
8
9
1
8
4
1
1
10
1
1
1
1
11
1
675
1
-7
-1
-12
-8
-1
-1
-1
-2
-2
-1
-1
-1
-3
-3
-1
-1
-1
-3
-4
-1
-3
-1
-3
-1
-1
-1
-1
-1
-5
-1
-1
-1
-1
-1
0
1854694 1856605 1487361 1485451 73 73 0
1084
0
1856643 1857798 616325 615165 71 71 0
29
-318
-1
-1
-1
-1
-3
0
1856643 1859030 1484681 1482258 132 132 0
29
-1202
-3
-1
-1
-1
-1
-2
-4
-1
-1
-1
-1
-1
-1
-1
-1
-1
-1
-1
-1
-1
-1
-3
-1
-5
-2
-12
-7
-4
-4
-2
-1
-6
-1
-1
-1
-4
0
1857918 1862106 615107 610937 358 358 0
911
1
1
1
2
5
3
1
1
1
6
1
491
89
1
1
1
1
1
1
1
1
1
1
1
1
1
2
1
1
1
2
1
1
17
-893
-1
-2
-20
-1
-2
-3
-1
-2
-1
-1
-1
-1
-2
-5
1209
-7
-137
-3
0
1860026 1860906 3552381 3553246 22 22 0
329
1
1
1
1
1
1
1
1
1
1
1
3
1
1
0
1861293 1862106 2675543 2674730 22 22 0
0
1861295 1862045 3671617 3672367 13 13 0
0
1863695 1864180 3682041 3681556 5 5 0
0
1864158 1864267 3681512 3681403 1 1 0
0
1864188 1864304 2568980 2568864 5 5 0
0
1867870 1868317 2570820 2570373 13 13 0
0
1868934 1869408 606783 607257 60 60 0
0
1868947 1869812 3410033 3409168 36 36 0
0
1883138 1883658 3850407 3850927 2 2 0
0
1883658 1885682 2522726 2524750 45 45 0
0
1886210 1886688 1605084 1605559 44 44 0
-207
10
130
-5
3
16
1
0
1886691 1888440 1606726 1608476 38 38 0
-1712
0
1890036 1890413 351207 351584 32 32 0
0
1905620 1906817 351610 352807 104 104 0
15
-12
0
1907074 1909253 2410927 2408706 145 145 0
-1870
-1
-1
-1
-1
-1
-1
-1
-1
-1
-1
-1
-1
-1
-1
-1
-1
-1
-1
-1
-1
-1
-1
-1
-1
-1
-1
-1
-1
-1
-1
-1
-1
-1
-1
-1
-1
-1
-1
-1
-1
-1
0
1908253 1909252 3366090 3365050 69 69 0
-681
-1
-1
-1
-1
-1
-3
-10
-1
-1
-1
-1
-1
-1
-1
-1
-1
-1
-1
-1
-1
-1
-1
-1
-1
-1
-1
-1
-1
-1
-1
-1
-1
-9
-1
-1
-1
-1
-2
-1
-1
0
1909254 1909935 3730478 3731160 10 10 0
-588
0
1910387 1910935 3824699 3824151 18 18 0
0
1912276 1912612 3341261 3340925 14 14 0
0
1912429 1912629 1319913 1320104 34 34 0
56
-5
70
1
1
1
1
1
1
7
-13
-1
6
8
1
0
1912595 1912741 2102205 2102351 3 3 0
0
1916396 1916709 2918110 2917797 2 2 0
0
1916712 1917750 3362967 3364005 14 14 0
0
1916710 1917751 3364007 3365048 6 6 0
0
1917815 1918246 3905809 3906240 1 1 0
0
1918249 1918881 3762756 3762124 0 0 0
0
1918247 1918882 3762122 3761486 12 12 0
-75
0
1918883 1922066 1994040 1990857 16 16 0
0
1922708 1923169 3884281 3884742 5 5 0
0
1923043 1925481 2285607 2283169 22 22 0
0
1923171 1924378 3191560 3190353 19 19 0
0
1924380 1925029 2959633 2958983 14 14 0
-386
0
1925070 1925481 2958573 2958162 12 12 0
0
1927496 1927931 3904508 3904073 4 4 0
0
1927932 1928344 3915138 3914726 9 9 0
0
1931677 1933170 2938848 2940341 3 3 0
0
1933615 1936689 2019103 2022177 34 34 0
0
1933617 1935460 2657100 2658943 51 51 0
0
1935771 1936687 3481667 3482583 29 29 0
0
1937933 1938733 3626554 3625754 5 5 0
0
1937936 1940425 2263472 2265969 64 64 0
-1576
-8
-1
-1
-1
-1
-1
-1
0
1938734 1940266 2894796 2893248 46 46 0
-779
-1
-7
-1
-1
-1
-1
-1
-1
-12
-1
-1
-1
-1
-1
-1
0
1940572 1942781 1858240 1856028 59 59 0
-738
-1
-1
0
1940854 1942757 2632637 2634542 21 21 0
-10
-2
0
1942782 1946194 1596170 1592752 12 12 0
-3378
-1
-1
-1
-1
-1
0
1944307 1944820 2926315 2926828 12 12 0
0
1944360 1946159 2572811 2571012 62 62 0
498
-6
0
1945188 1946151 3451421 3450458 65 65 0
141
-5
-10
4
0
1945370 1945870 3815805 3815305 7 7 0
0
1945647 1946198 937914 938470 18 18 0
5
-508
-1
-1
-1
-1
-1
0
1950580 1951350 944740 945510 31 31 0
0
1950851 1952711 825161 826951 112 112 0
153
1
1
1
513
1
1
1
1
1
1
1
1
1
1
1
1
1
1
1
1
1
1
1
1
1
1
1
1
1
1
1
1
1
1
1
1
1
2
1
1
1
1
1
1
1
1
1
1
1
1
1
1
1
1
1
1
1
1
1
4
1
1
1
1
1
1
1
1
1
0
1951349 1951663 946633 946946 25 25 0
-93
3
147
-27
3
0
1951693 1952117 3327518 3327094 17 17 0
0
1952748 1953279 3840912 3840381 12 12 0
0
1954502 1955831 3068483 3067154 29 29 0
0
1954503 1955833 3069812 3068482 29 29 0
0
1959028 1959510 3866138 3865645 29 29 0
-152
-1
-1
-1
-1
-1
-1
-1
-1
-1
-39
0
1961956 1962391 3901889 3902324 15 15 0
0
1962395 1963604 3164672 3165903 71 71 0
-439
-1
-1
-1
-1
-1
-1
-1
-1
-1
-1
-1
-1
-1
-1
-1
-1
-1
-1
-1
-1
-1
-1
-1
-2
-1
-1
119
1
1
1
3
0
1964363 1965991 2821837 2823464 23 23 0
943
0
1964540 1965173 3764028 3764661 12 12 0
0
1965174 1965731 3815862 3816418 12 12 0
137
0
1966088 1966479 3927742 3928133 1 1 0
0
1966481 1966976 3865150 3865645 3 3 0
0
1967392 1967867 3873944 3874419 16 16 0
0
1967870 1969452 2855598 2857180 43 43 0
-39
7
0
1978997 1979817 3603914 3604734 9 9 0
0
1978981 1980846 2334161 2335975 114 114 0
16
1547
1
1
1
1
1
7
1
1
1
1
1
3
3
1
4
7
1
1
2
4
1
5
1
1
1
1
1
1
1
1
2
3
10
1
1
1
4
7
1
1
5
1
1
5
1
5
1
1
1
0
1979820 1981550 2770616 2772296 101 101 0
724
1
1
1
1
1
7
1
1
1
1
1
3
3
1
4
7
1
1
2
4
1
5
1
1
1
1
1
1
2
2
3
1
9
1
1
1
4
7
1
1
5
1
1
5
1
5
1
1
1
0
1980157 1980847 3725661 3724970 6 6 0
-419
0
1980227 1981822 324221 322676 149 149 0
317
1
1
1
1
1
7
1
1
1
1
1
3
3
1
4
7
1
1
2
4
1
12
1
5
1
2
1
5
4
1
1
9
3
2
1
1
1
1
1
3
1
1
4
1
1
2
1
1
2
0
1981123 1981822 1569004 1568305 12 12 0
0
1981553 1981822 3337756 3337487 9 9 0
0
1982314 1983963 1114356 1112710 47 47 0
27
1
1
4
1
-8
-1
-16
5
0
1983580 1983962 3555458 3555840 10 10 0
0
1983960 1984391 3908812 3909244 9 9 0
-5
0
1984390 1990522 1330262 1336394 152 152 0
-40
80
-1360
76
-45
2137
0
1988084 1988527 965377 965818 8 8 0
6
35
0
1989060 1989782 3699551 3698829 13 13 0
0
1989065 1989777 3700268 3699556 17 17 0
0
1989783 1990195 3920104 3919692 7 7 0
0
1990196 1990518 3959664 3959342 10 10 0
0
1990558 1990992 3904943 3904509 16 16 0
0
1990688 1992239 2890142 2888591 30 30 0
0
1992238 1996102 1785261 1781412 72 72 0
-2891
24
1
1
1
1
1
1
1
1
1
1
1
1
1
1
1
0
1992240 1993727 2947795 2949281 44 44 0
345
0
1993847 1995125 2952414 2953695 44 44 0
-1264
-5
-1
0
1997057 1997533 3875844 3876320 2 2 0
0
1997574 1999436 2572813 2574751 152 152 0
-765
-34
-1
-1
-1
-1
-1
-1
-1
-1
-1
-10
-1
-1
-1
-1
-1
-5
-1
-1
-1
-1
-1
-1
-1
-1
-1
-1
-1
-1
-1
-3
-1
-5
-1
-1
-1
-1
-1
-1
-1
-1
-1
-1
-1
-1
-1
-1
-1
-1
-1
-1
-1
-1
-1
-1
-1
-1
-1
-1
-1
-1
-1
-1
-5
-1
-1
-1
-1
-1
-2
-1
-1
-1
-1
-1
0
1997766 1998370 1888046 1888650 5 5 0
0
1998385 1999865 2163555 2162074 41 41 0
-1457
0
1998362 1999434 1983330 1984402 29 29 0
0
1998363 1999436 1890318 1891391 32 32 0
0
2016760 2016974 1983353 1983567 6 6 0
0
2016760 2016976 1890340 1890556 0 0 0
0
2016968 2017754 2162903 2162117 31 31 0
0
2016968 2017367 1890992 1891391 14 14 0
0
2016968 2017365 1984005 1984402 11 11 0
0
2016968 2017367 2574352 2574751 12 12 0
0
2017647 2018540 562626 563526 48 48 0
-104
-1
-187
-5
-1
-1
-1
-1
-1
-1
-1
151
-6
12
1
1
1
1
-224
0
2018341 2018540 1890288 1890487 12 12 0
0
2023198 2023340 2161095 2160953 6 6 0
0
2023197 2023788 576716 577306 15 15 0
280
0
2023198 2023340 2314719 2314576 3 3 0
-9
0
2023341 2023789 3896582 3897028 13 13 0
136
119
0
2023875 2027980 1681919 1677806 97 97 0
-2457
-1
-1
-1
-1
-1
-1
-1
0
2025884 2025985 3960207 3960308 9 9 0
0
2025884 2025981 3770546 3770642 8 8 0
41
0
2026116 2026330 1660922 1661136 24 24 0
0
2026131 2026327 1080093 1080289 22 22 0
0
2026109 2026461 2110643 2110280 66 66 0
153
-5
-53
-1
-1
-1
-1
-2
-1
-1
-17
-1
6
-4
-113
0
2026602 2027922 3069817 3071137 48 48 0
0
2026640 2028255 2320979 2319364 55 55 0
0
2027927 2028294 3937638 3937271 2 2 0
0
2028377 2030303 2605909 2607835 39 39 0
0
2028398 2028981 3802812 3803394 16 16 0
5
0
2028404 2029121 3141052 3141816 69 69 0
559
-29
-1
-1
-1
-1
-1
-1
-1
-3
-2
-1
-1
-1
-1
-3
-2
-1
-1
-1
-3
-1
-1
-1
-1
-1
-1
-1
-1
-2
-1
-1
-1
-1
-1
-3
-1
-1
-5
-1
-1
-1
-1
-1
-1
-4
-1
-1
-1
0
2029009 2029121 2630831 2630943 2 2 0
0
2029009 2029122 1231554 1231441 5 5 0
0
2029140 2029539 1225003 1224604 6 6 0
0
2029150 2029539 3928523 3928134 8 8 0
0
2029540 2030010 3878213 3878683 10 10 0
0
2030041 2032170 2458712 2460845 70 70 0
-876
-1
-1
-809
0
2030304 2031965 2789022 2790683 2 2 0
0
2036036 2038819 2138814 2141596 6 6 0
513
0
2038818 2042521 1706412 1702708 98 98 0
-3613
-3
8
-23
-4
10
7
0
2049752 2053836 1032975 1028890 215 215 0
-775
-1
-1
-6
-1
5
1
6
-2123
3
1161
0
2053381 2053824 345944 346387 10 10 0
0
2053850 2057291 1895007 1898448 33 33 0
0
2057905 2059143 3158492 3159731 20 20 0
-254
0
2059144 2059716 3802241 3802814 17 17 0
-515
0
2059718 2060268 3824150 3823600 2 2 0
0
2060267 2061429 3235577 3236739 8 8 0
0
2060270 2060873 3783244 3783847 10 10 0
0
2060874 2061348 3874895 3875369 7 7 0
0
2060876 2061346 3874422 3874892 7 7 0
0
2061431 2062723 3110510 3111802 4 4 0
0
2062724 2062929 3554114 3554319 4 4 0
0
2073994 2074530 3554442 3554977 18 18 0
-16
40
10
0
2074840 2076684 2666324 2664480 5 5 0
0
2075140 2075771 3769704 3769073 16 16 0
0
2075938 2076684 3675364 3676110 19 19 0
0
2075938 2076248 3962522 3962212 4 4 0
0
2076253 2076677 3904945 3905369 7 7 0
0
2076682 2080456 1804286 1800512 32 32 0
0
2081994 2083214 3176961 3178184 14 14 0
-800
-1
-1
0
2083217 2084101 3521556 3522443 35 35 0
-192
-609
-71
0
2084103 2088034 1742514 1746450 40 40 0
-691
-1
-1
-1
-1
0
2088035 2088337 3964359 3964057 5 5 0
0
2088036 2088338 3964662 3964360 8 8 0
0
2088340 2090030 2763855 2765545 9 9 0
0
2090032 2091752 2746820 2745100 4 4 0
0
2090720 2091753 3374406 3373367 26 26 0
-447
-1
-20
-1
-1
-1
0
2091754 2094127 2328900 2326529 18 18 0
294
882
0
2094128 2094922 3632928 3633721 17 17 0
-349
390
1
0
2094130 2095015 3526905 3527790 1 1 0
0
2095018 2096167 3249464 3248315 10 10 0
0
2096167 2097743 2869835 2868260 24 24 0
1358
0
2097743 2099242 2932860 2934359 13 13 0
0
2097744 2098440 3196389 3195676 30 30 0
-92
-1
-1
-1
-1
-1
-2
11
-4
-14
-1
-1
-1
-1
-1
-1
-2
-1
-1
0
2098056 2098822 3655622 3656388 8 8 0
0
2098457 2098825 3195550 3195181 5 5 0
-366
0
2099243 2101979 2166442 2169180 56 56 0
-506
-361
0
2101978 2103185 3189142 3190349 31 31 0
0
2103188 2105944 2107900 2110665 61 61 0
-1550
4
186
154
-138
-121
-1
-1
-1
-1
-1
-1
-1
-1
-1
-1
159
0
2103191 2104275 3246013 3247163 85 85 0
-518
-8
-1
-5
-1
-1
-1
-1
-1
-1
-1
-1
-1
-1
-1
-1
-1
-1
-5
-1
-1
-1
-1
-1
-1
-1
-1
-1
-4
-1
-1
-1
-4
-1
-1
-1
-1
-1
-1
-1
-1
-1
-1
-1
-1
-1
-1
-1
-1
-1
-1
-1
-1
-1
-1
-1
-1
-1
-1
-1
-1
-1
-1
-1
-1
-1
0
2106046 2106808 3585737 3586499 46 46 0
-738
7
0
2106811 2107210 3826889 3827288 35 35 0
0
2106813 2107210 671058 671455 36 36 0
0
2114212 2114992 3649430 3650210 23 23 0
0
2114992 2116751 2724246 2726005 21 21 0
0
2116752 2123863 805986 813074 88 88 0
3596
9
1
1
1
1
1
1
1
1303
1
1
1
1
1
1
1
1
1
1
1
1
1
1
1
1
1
1
1
1
1
1
-65
-1
-1
-1
-1
-1
-1
-2039
-27
11
-10
0
2116753 2117261 3856594 3856086 10 10 0
0
2117296 2117763 2323535 2323029 82 82 0
-66
4
-47
-47
-33
17
-35
-36
-3
-1
-3
-1
-1
-3
-1
-1
-4
-1
-1
-1
-1
-47
-1
-1
-1
-1
-1
-1
-1
-1
-1
-1
-1
-1
-1
-1
-1
-1
-4
-1
-1
-1
-33
0
2126158 2126932 815760 816534 33 33 0
0
2126489 2126933 3862103 3861659 4 4 0
0
2126934 2127788 3564435 3563581 3 3 0
0
2128892 2129440 3825247 3824699 1 1 0
0
2129496 2131975 2265972 2268451 20 20 0
0
2131972 2133292 2989990 2991310 37 37 0
0
2131998 2133292 2984281 2985575 42 42 0
0
2132003 2133489 2941840 2943326 8 8 0
0
2133864 2134873 3401086 3400078 14 14 0
680
0
2134875 2135408 3720102 3719557 60 60 0
-84
-1
-1
-1
-1
-1
-1
-1
-1
-1
-1
-1
-285
-2
4
1
0
2139541 2139652 3710967 3710856 4 4 0
0
2140457 2140998 3834492 3833951 4 4 0
0
2140999 2142381 3029154 3027772 11 11 0
0
2142382 2144943 2238105 2240666 14 14 0
970
1
-1450
-32
0
2144944 2146100 3243696 3242540 7 7 0
0
2144946 2146099 3241377 3240224 23 23 0
0
2146101 2151412 1414648 1409333 62 62 0
-511
-1
-1
-1
0
2151413 2153136 2743376 2745099 3 3 0
0
2151415 2153135 2741654 2743374 19 19 0
0
2153135 2161189 1104681 1096627 55 55 0
0
2161190 2162307 3277885 3276768 8 8 0
0
2162308 2162701 3927741 3927348 1 1 0
0
2162703 2163107 3922145 3921741 9 9 0
0
2163109 2166421 1932431 1935757 40 40 0
-931
527
-93
-1
-1
-1
-1
-1
-1
-1
-1
-1
-1
-1
-1
-1
0
2166421 2167243 3600622 3601444 4 4 0
0
2166422 2167242 3602269 3603090 22 22 0
-515
0
2167504 2168813 3076445 3077754 25 25 0
0
2167505 2168813 3080401 3079093 6 6 0
0
2169799 2171303 2925338 2923835 13 13 0
82
0
2171303 2173147 2668169 2670013 10 10 0
0
2171768 2173146 3036050 3034673 27 27 0
5
0
2171774 2174645 1922383 1919512 91 91 0
-2298
4
0
2173308 2177341 1714515 1718548 2 2 0
0
2173310 2174097 3633724 3634511 27 27 0
-762
4
0
2175876 2177338 2175882 2177344 35 35 0
0
2176277 2176618 1174108 1174449 49 49 0
0
2177487 2178177 1180779 1181465 16 16 0
14
4
1
1
0
2178781 2179211 1635600 1635170 14 14 0
0
2182897 2186324 1905321 1908748 54 54 0
0
2183103 2183300 1180392 1180589 19 19 0
-34
-10
-1
4
12
2
0
2183686 2185131 1634625 1633092 229 229 0
-454
-1
-1
-1
-1
-1
-1
-1
-3
-1
-1
-4
-11
-163
-2
-1
-1
-8
-1
-1
-3
-1
-1
-1
-1
-1
-4
-1
-1
-1
-1
-1
-1
-1
-1
-1
-1
-1
-2
-1
-1
-1
-1
-1
-5
-1
-1
-1
-1
-1
-5
-1
-1
-1
-1
-1
-1
-1
-1
-1
-1
-1
-1
-5
-1
-1
-2
-1
-2
-1
-1
-2
-10
-1
-1
-1
-1
-4
-8
-1
-1
-1
-1
-1
-1
-4
-1
-1
-86
4
0
2185133 2185415 1632982 1632700 6 6 0
0
2185411 2185889 3472846 3472368 7 7 0
0
2185411 2185888 3596981 3596504 9 9 0
0
2185890 2186320 3905377 3905807 6 6 0
0
2186322 2188286 2576744 2574780 10 10 0
0
2188284 2188866 3798155 3797573 5 5 0
0
2188286 2190189 2623146 2625049 11 11 0
0
2188869 2189206 3950409 3950746 7 7 0
0
2188868 2189207 3949732 3950071 8 8 0
0
2189445 2190170 3460062 3460711 96 96 0
-497
73
1
1
1
1
1
1
1
1
1
1
1
1
1
1
1
1
1
1
1
1
1
1
1
1
1
1
1
1
1
1
1
1
1
1
1
1
1
1
1
1
1
1
1
1
1
1
1
1
1
1
1
1
1
1
1
1
1
1
1
1
1
1
1
1
1
1
1
1
1
1
1
1
3
1
1
1
0
2190446 2191212 3572118 3572882 33 33 0
615
45
-12
-1
-1
12
1
7
0
2200004 2200785 3647869 3648650 31 31 0
0
2201320 2201790 1273255 1272785 10 10 0
0
2203138 2204323 2192192 2191011 28 28 0
1041
1
6
5
0
2203930 2204260 2292905 2293236 13 13 0
-248
0
2204479 2204834 2294973 2295328 10 10 0
0
2205232 2205324 2191019 2190927 5 5 0
0
2206180 2210052 1769812 1765941 33 33 0
44
-1104
3
0
2210052 2212094 2502403 2504445 15 15 0
0
2213281 2213709 3907961 3908389 1 1 0
0
2213711 2214668 3458145 3459102 15 15 0
0
2215161 2216525 3044265 3045629 15 15 0
0
2216607 2217007 3258621 3259021 0 0 0
0
2216608 2217028 1811795 1811374 18 18 0
-204
0
2217036 2218987 1810006 1808054 46 46 0
-1448
0
2217236 2217799 3259021 3259584 23 23 0
0
2218432 2218569 3259622 3259760 5 5 0
-47
0
2226987 2227360 3935027 3935400 4 4 0
0
2227363 2228244 3536648 3537529 7 7 0
0
2228245 2228559 3962208 3961894 6 6 0
0
2228559 2228922 3940575 3940212 2 2 0
0
2228922 2229228 3963751 3963445 0 0 0
0
2229788 2230704 3483502 3482586 6 6 0
0
2230704 2231744 3368170 3369211 11 11 0
-73
0
2231744 2232612 3548910 3548042 4 4 0
0
2231746 2232159 3918041 3917628 2 2 0
0
2232159 2232613 3891630 3892084 15 15 0
0
2232160 2232806 3750534 3751180 14 14 0
0
2232811 2236697 1762057 1765942 37 37 0
1254
0
2236694 2237409 3703145 3703860 13 13 0
0
2236698 2237410 3703863 3704575 10 10 0
0
2237411 2237855 3896138 3896582 0 0 0
0
2238971 2239542 3805112 3804541 1 1 0
0
2239567 2255955 498912 515310 194 194 0
-1615
-1
-2084
-1
-1
-1
-1
-1
-1
-1339
1230
119
1
-1397
-1
-1228
-19
1430
0
2255956 2256439 3872025 3871542 3 3 0
0
2256440 2258604 2435055 2437219 14 14 0
-1902
66
0
2258859 2259698 3587342 3588181 8 8 0
0
2259191 2259695 3858632 3859136 15 15 0
0
2259697 2261189 2941834 2940342 14 14 0
0
2261191 2262168 3432954 3433932 11 11 0
-345
0
2261190 2262169 3430991 3431971 22 22 0
-382
0
2262277 2264105 2677378 2675544 44 44 0
-576
16
-71
-1
-1
-1
-1
-1
0
2262510 2264106 2844432 2842829 16 16 0
-343
-79
-1
-1
-1
-1
-1
0
2262511 2264273 2717164 2718932 41 41 0
-342
16
-71
-1
-1
-1
-1
-1
0
2264275 2266299 2528798 2526775 18 18 0
1486
0
2266456 2267032 3801661 3802237 10 10 0
0
2266620 2267035 3918041 3918456 1 1 0
0
2267033 2268148 3277884 3278999 11 11 0
0
2268147 2268925 3644738 3643961 23 23 0
696
-28
3
0
2268930 2269892 3451419 3452381 7 7 0
0
2269742 2270165 3909672 3910095 10 10 0
0
2269893 2271093 3203613 3204813 18 18 0
0
2270652 2271092 3900572 3900132 9 9 0
0
2271989 2272399 682829 682419 11 11 0
0
2284123 2304141 257645 277664 120 120 0
135
10943
-13
-3
-71
0
2303532 2303842 2012611 2012922 9 9 0
-45
0
2303841 2305714 2273383 2275256 50 50 0
0
2304141 2305347 3196390 3197596 14 14 0
0
2305348 2306330 3430008 3430990 4 4 0
0
2305349 2306330 3429027 3430007 16 16 0
847
0
2303841 2306329 2273383 2275841 97 97 0
1861
1
1
1
1
1
1
1
1
1
1
1
1
1
1
1
1
1
1
1
1
1
1
1
1
1
1
1
1
1
0
2306331 2307002 3738622 3737951 5 5 0
0
2307004 2307917 3503550 3502645 26 26 0
333
1
1
1
1
1
1
1
1
22
1
-23
-15
-1
0
2307918 2309865 2578706 2576744 41 41 0
-978
-1
-1
-1
-1
-1
-1
-10
-1
-1
-1
-1
-1
-1
-1
0
2310722 2313692 2061554 2058581 30 30 0
-1343
-1
-1
0
2313693 2315536 2673702 2671859 4 4 0
0
2313694 2315535 2699277 2697468 83 83 0
652
3
1
9
1
1
1
1
1
1
8
1
1
1
-7
-1
5
1
8
1
1
1
1
1
7
1
9
1
1
2
1
1
5
1
9
1
0
2315537 2316619 3317395 3316312 7 7 0
-122
0
2316620 2317549 3476112 3477041 13 13 0
0
2316621 2317990 3038793 3040162 38 38 0
0
2317551 2318757 3192771 3193977 19 19 0
0
2318758 2320910 2445850 2448002 39 39 0
1006
-22
0
2321293 2322221 3477969 3477041 0 0 0
0
2322220 2323994 2717163 2715388 35 35 0
-5
0
2323994 2326174 2430695 2432875 60 60 0
0
2328196 2329588 3016684 3018076 36 36 0
0
2329590 2331902 2347642 2349954 61 61 0
0
2329622 2330646 3384737 3385761 27 27 0
0
2329624 2330650 3383710 3384736 12 12 0
0
2330651 2331900 3146055 3147304 10 10 0
0
2332124 2332683 3814746 3814187 6 6 0
0
2332541 2333665 3274520 3275642 28 28 0
81
1
0
2332684 2333667 3424111 3425094 8 8 0
0
2334652 2337092 2290473 2292903 64 64 0
141
1990
1
1
1
1
1
1
1
2
0
2335543 2336915 3040163 3041532 19 19 0
1258
1
1
0
2337115 2337264 1151637 1151780 17 17 0
31
1
1
1
1
1
1
1
-77
-3
0
2338567 2339916 3049703 3048353 25 25 0
-10
-31
1307
0
2339909 2342489 2232969 2230389 2 2 0
0
2339913 2340327 3915968 3915554 6 6 0
0
2340329 2341935 2836399 2834793 33 33 0
0
2340328 2341936 2834791 2833183 41 41 0
0
2341937 2342488 3825796 3826341 21 21 0
387
1
1
1
1
1
0
2342490 2343025 3838247 3837712 2 2 0
0
2343028 2345785 2158197 2155440 66 66 0
0
2345786 2349404 1848802 1852421 28 28 0
-461
0
2352365 2353541 3227380 3226204 42 42 0
109
-4
0
2353539 2354028 3870080 3869590 4 4 0
-335
0
2354029 2356006 2552937 2550938 51 51 0
-1076
-1
-1
-1
-1
-1
-1
-1
-5
-5
-1
-1
-1
-3
-1
-1
-3
-1
-1
-5
-1
-212
0
2354030 2354855 2820209 2821034 20 20 0
0
2354892 2355182 837090 837371 23 23 0
210
1
3
1
1
1
3
1
1
0
2355183 2356004 3598976 3598155 19 19 0
0
2356066 2357700 2815313 2813679 17 17 0
0
2357700 2358512 3608827 3609639 11 11 0
0
2357701 2358514 3609642 3610455 7 7 0
0
2358514 2365564 1217549 1224603 82 82 0
3547
-902
-1
-1
-108
-1396
0
2365533 2366795 3119517 3120791 36 36 0
-9
4
-832
-1
-1
-1
-1
-1
-1
-68
-1
-1
-1
-1
0
2366798 2373474 1272784 1266105 66 66 0
-928
-281
-1150
0
2373472 2374524 3350408 3351460 1 1 0
0
2373475 2374521 3349361 3350407 12 12 0
0
2374524 2374889 3939480 3939115 1 1 0
0
2374888 2375563 3738621 3739296 6 6 0
0
2376186 2377098 3496292 3495381 16 16 0
5
0
2377100 2377406 3963139 3962833 6 6 0
0
2377836 2379505 2784021 2782352 34 34 0
0
2379500 2380149 3756374 3755725 7 7 0
0
2380151 2381031 3538410 3539288 9 9 0
270
3
0
2380151 2381346 3202411 3203612 22 22 0
-277
-1
-1
-1
-1
-1
0
2381080 2381375 3868903 3868608 6 6 0
0
2381377 2381888 3856085 3855574 4 4 0
0
2382445 2383074 3772200 3771574 8 8 0
8
1
569
0
2383076 2383618 3827978 3827435 2 2 0
-114
0
2383619 2384314 3721496 3722191 4 4 0
0
2384315 2390000 1299080 1293395 11 11 0
0
2386999 2387999 2058580 2057566 45 45 0
-867
-1
-1
-1
-1
-1
-1
-1
-1
-1
-1
-1
-1
-1
0
2387000 2389035 1815535 1813516 246 246 0
-866
-1
-1
-1
-1
-1
-1
66
1
1
1
1
1
1
1
1
1
1
1
1
1
1
1
3
1
1
5
1
1
1
1
1
1
-198
-1
-1
-1
5
0
2389837 2390592 2057532 2056777 11 11 0
0
2389866 2390590 1812641 1811920 154 154 0
91
1
1
1
-4
-32
5
138
2
-3
-2
0
2414864 2422238 797728 805110 1056 1056 0
-68
5
372
-6
-438
7
426
-4
828
-9
-480
-20
-1
-1
6
-7
-1500
-345
4
1824
-4
-902
5
-84
-1
-3
0
2424499 2424975 1546811 1546329 18 18 0
418
-11
-1
-1
-1
-1
-10
-1
0
2424496 2424975 367952 367468 18 18 0
-434
-1
-1
-1
-1
0
2426688 2428284 2120829 2119233 35 35 0
0
2445725 2447290 2876106 2874541 20 20 0
0
2447288 2448176 3529570 3530457 21 21 0
815
0
2447546 2448018 3876319 3876791 5 5 0
0
2448177 2454784 1279455 1286062 57 57 0
0
2450917 2451000 2568321 2568237 2 2 0
-77
0
2454784 2460234 1382278 1387728 20 20 0
0
2455058 2455702 3753781 3753137 17 17 0
0
2455056 2455704 3754430 3755078 17 17 0
0
2455705 2457119 2991414 2992828 37 37 0
0
2455713 2457122 2998465 2999874 42 42 0
0
2457119 2460202 2016019 2019102 88 88 0
0
2460202 2461542 3059146 3057806 3 3 0
0
2460236 2460932 3132238 3131542 28 28 0
0
2460972 2461539 3131543 3130976 12 12 0
0
2461542 2462789 3146055 3144807 7 7 0
-725
0
2462792 2463426 3763393 3764027 2 2 0
0
2464458 2465442 3434912 3435897 14 14 0
436
-171
-73
0
2465438 2466968 2911728 2910198 2 2 0
0
2465440 2466967 2907130 2905602 41 41 0
-711
0
2466969 2467714 3676856 3676111 7 7 0
0
2467758 2471336 1866821 1870398 21 21 0
1058
144
-133
0
2467759 2468893 3273390 3274517 38 38 0
210
31
96
717
52
1
1
0
2471368 2476679 1414650 1419961 136 136 0
0
2471684 2472738 3091192 3092246 33 33 0
0
2477118 2481210 1698279 1702356 38 38 0
1763
1397
1
1
1
1
1
1
1
1
1
1
1
1
1
0
2480472 2481212 3677604 3678344 25 25 0
0
2481213 2482291 3318477 3319555 13 13 0
-391
3
0
2482292 2486820 1578125 1573661 98 98 0
907
1
1
1
1
1
1
1
1
1
1
1
1
1
1
1
1
1
1
1
1
1
1
1
1
1
1
1
1
1
1
1
1
1
1
1
1
1
1
1
1
1
1
1
1
1
1
1
1
1
1
1
1
1
1
1
1
1
1
1
1
1
1
1
1
1
-46
-3417
-1
45
0
2482400 2483506 3358795 3359835 100 100 0
798
1
7
1
1
1
1
1
4
1
1
1
1
1
1
1
1
1
1
1
2
1
1
5
1
1
1
1
1
1
1
1
1
1
1
1
1
1
1
4
1
1
1
1
1
1
1
1
1
1
1
1
1
1
1
1
1
1
1
1
1
1
1
1
1
1
1
-29
0
2483506 2484561 3344091 3345146 31 31 0
0
2484562 2485854 3109215 3107923 29 29 0
0
2484563 2485855 3109217 3110509 28 28 0
0
2485856 2486800 3462915 3462036 102 102 0
67
22
-34
-4
659
1
1
1
1
1
1
1
1
1
1
1
1
1
1
1
1
1
1
1
1
1
1
1
1
1
1
1
1
1
1
1
1
1
1
1
1
1
1
1
1
1
1
1
1
1
1
1
1
1
1
1
1
1
1
1
1
1
1
1
1
1
1
1
1
1
1
-16
-50
0
2486823 2494891 473940 482006 145 145 0
3153
1
1
1
-902
4
-1918
-5
0
2489990 2490552 19187 18624 76 76 0
35
-42
-25
0
2490791 2494249 1894998 1891538 87 87 0
-2011
-5
0
2491657 2492317 386707 386047 130 130 0
-129
7
-118
5
19
1
-8
-2
-255
3
0
2493868 2494237 3934271 3934640 8 8 0
0
2495047 2495369 1446230 1445908 1 1 0
0
2495170 2495369 2307378 2307179 0 0 0
0
2495421 2496430 1444162 1443150 26 26 0
-21
-1
-1
0
2496440 2505978 858696 868235 127 127 0
-4612
0
2501942 2502730 2003550 2002762 49 49 0
0
2502049 2502529 2754876 2755357 24 24 0
-5
0
2504667 2506441 2002110 2000387 103 103 0
1239
1
1
1
1
1
1
6
1
1
1
1
1
1
1
1
1
1
1
1
1
1
1
1
1
1
1
1
1
1
1
1
1
1
1
1
1
1
1
1
1
1
1
1
1
1
1
1
1
1
1
0
2505980 2506702 3697382 3696660 11 11 0
0
2506702 2507430 3690849 3691579 9 9 0
-463
-1
86
-14
0
2507810 2509247 2981413 2979975 22 22 0
-1417
0
2509249 2509697 3894793 3894345 11 11 0
0
2509504 2515670 1324106 1330262 89 89 0
361
-31
371
2936
123
1
1
1
1
3
1
1
0
2509698 2510831 3266585 3267719 27 27 0
167
-31
-372
0
2510833 2511457 2626956 2627580 12 12 0
0
2510832 2511457 2345328 2344703 11 11 0
0
2513085 2513377 2344630 2344346 23 23 0
117
-63
61
1
1
1
1
3
1
1
0
2513377 2514156 2343978 2343199 31 31 0
0
2513685 2514915 2627609 2628845 40 40 0
-66
-1
-1
-1
-1
-1
0
2514987 2515507 3576370 3576890 23 23 0
0
2514987 2515870 2347635 2346764 44 44 0
617
1
1
1
1
1
1
10
1
7
5
76
0
2518054 2518381 3956738 3957065 0 0 0
0
2518381 2519232 3573819 3572968 0 0 0
0
2518438 2519234 3572060 3571264 16 16 0
0
2519233 2519843 3780802 3780192 4 4 0
0
2519844 2520647 3628949 3628146 8 8 0
0
2519846 2521345 2929850 2928350 35 35 0
-675
0
2520641 2520989 3945932 3945584 3 3 0
0
2520642 2520988 3946280 3945934 4 4 0
0
2520990 2521346 3943813 3943457 2 2 0
0
2521347 2522078 3687194 3687926 3 3 0
-528
0
2522078 2523171 3306527 3305434 14 14 0
0
2522267 2522888 3773431 3772810 19 19 0
0
2523170 2523775 3782633 3783238 11 11 0
0
2523778 2528051 1652736 1648478 31 31 0
1626
1
1
1
1
1
3
1
3
3
1
1
1
1
1
0
2523780 2525349 2630750 2629139 80 80 0
-1093
-1
-1
-1
-1
-1
-1
-1
-1
-1
-1
-1
-1
-1
-1
-1
-1
-1
-1
-1
-1
-1
-1
-1
-4
-1
-1
-7
-1
-1
-1
-1
-3
-3
-1
-1
-1
-1
-3
-1
-1
-1
0
2523770 2525349 1821152 1819573 29 29 0
0
2525448 2525563 1819389 1819274 1 1 0
0
2528052 2529303 3143553 3144803 54 54 0
-477
-1
-1
345
-31
-13
8
15
1
1
1
0
2529587 2530837 3141050 3139800 14 14 0
0
2530839 2531277 3872991 3872553 7 7 0
0
2538586 2539607 3396018 3394997 13 13 0
0
2539608 2540166 3815305 3814747 12 12 0
0
2539610 2540167 2275845 2276402 16 16 0
0
2540304 2541686 1923767 1922385 33 33 0
0
2540304 2540885 3794600 3794019 11 11 0
0
2540886 2541908 3392949 3391927 18 18 0
0
2540887 2541909 3393972 3392950 11 11 0
0
2541910 2547092 1451439 1456621 84 84 0
1618
-4
0
2547093 2548084 3420157 3421148 11 11 0
0
2547094 2548084 3419165 3420156 28 28 0
-978
0
2548154 2549030 3542799 3543674 10 10 0
667
0
2549034 2549803 3652536 3651767 17 17 0
0
2549334 2549805 3879155 3878684 4 4 0
0
2549833 2554943 1477144 1472031 13 13 0
-26
-10
-38
0
2554940 2556128 3219136 3217947 15 15 0
-5
0
2559391 2559980 3796981 3797570 5 5 0
0
2562572 2563113 3832328 3832869 8 8 0
0
2562411 2562857 52225 51779 75 75 0
-59
3
-255
3
0
2563178 2563500 3958369 3958691 9 9 0
0
2563256 2563659 3923764 3923361 5 5 0
0
2563541 2564103 3813064 3813626 18 18 0
0
2563660 2565311 2792336 2793987 24 24 0
0
2564136 2565312 3227381 3228556 16 16 0
501
0
2565997 2566594 3788654 3788057 7 7 0
0
2567138 2568959 368323 370158 75 75 0
-484
-1
-1
-1
-1
-1
-1
-4
-1
-1
-1
-2
-1
-1
0
2576423 2577963 2900978 2902518 25 25 0
0
2578489 2579648 3239062 3237903 8 8 0
0
2580429 2581744 3093561 3092245 11 11 0
-509
0
2581742 2582644 3483504 3484419 31 31 0
96
-578
-1
-1
-1
-1
-1
-1
-54
-1
-1
-1
-1
-1
-1
0
2584392 2585639 3156013 3157261 14 14 0
-267
-20
954
0
2586542 2587523 3428043 3427063 29 29 0
552
0
2587999 2589460 2966953 2965492 3 3 0
0
2588002 2589005 3409164 3408161 21 21 0
0
2589502 2590537 3379579 3378544 10 10 0
0
2590844 2592254 2995651 2997061 2 2 0
0
2590846 2592253 2997060 2998467 34 34 0
0
2593869 2595759 2638321 2640211 80 80 0
-922
8
0
2595760 2599367 1430494 1434099 154 154 0
384
1804
-7
-54
4
69
-4
1105
0
2595761 2599367 1446233 1449831 161 161 0
-446
1742
-7
-54
4
69
-4
1007
1
1
1
1
1
1
1
1
0
2597879 2599867 2037469 2039446 96 96 0
69
-7
-54
4
69
-4
1007
1
1
1
1
1
1
1
1
475
291
0
2599751 2600114 1450265 1450628 14 14 0
0
2599751 2600110 1434533 1434900 26 26 0
-193
-1
-1
-1
-1
-1
-1
-1
0
2600451 2601255 1450634 1451438 20 20 0
0
2600519 2601254 1434961 1435749 67 67 0
-430
-1
-1
-1
-1
-1
-1
-1
-1
-1
-1
-1
-1
-1
-1
-1
-1
-1
-1
-1
-1
-1
-1
-1
-1
-1
-1
-1
-1
-1
-1
-1
-1
-1
-1
-1
-1
-4
-1
-3
-1
-1
-1
-1
-1
-1
-1
-1
-1
-1
-1
-2
-3
0
2600519 2601255 2039768 2040504 8 8 0
0
2601256 2602763 2923834 2922327 6 6 0
0
2602765 2603592 3590692 3591526 35 35 0
-657
-1
-1
-1
-2
-1
-149
0
2603593 2604302 3709551 3710260 7 7 0
0
2606509 2607450 3469538 3470480 10 10 0
-298
0
2608178 2608754 3275645 3276223 65 65 0
355
2
-4
-1
-24
-3
11
1
-172
-2
0
2608800 2609199 3276365 3276764 12 12 0
0
2611333 2612647 3085672 3086988 15 15 0
-717
-1
0
2615669 2615787 795236 795354 3 3 0
0
2615669 2615888 1089269 1089050 10 10 0
0
2616443 2616769 2498316 2498642 10 10 0
0
2617547 2617673 2498778 2498904 1 1 0
0
2617547 2618209 2499043 2499697 37 37 0
31
5
16
1
1
1
3
17
0
2636214 2637295 166880 167961 119 119 0
0
2639181 2639344 632699 632536 7 7 0
0
2640647 2640762 171943 172058 3 3 0
0
2640756 2640929 144386 144217 19 19 0
48
12
13
68
0
2640764 2640926 632463 632299 5 5 0
-88
-2
0
2640789 2640929 282184 282045 10 10 0
5
0
2643610 2643860 180061 180311 4 4 0
0
2644288 2644464 180313 180491 15 15 0
-91
-1
0
2644447 2644727 180668 180949 6 6 0
-263
0
2645521 2645715 3315539 3315733 9 9 0
0
2648306 2648821 184241 184757 32 32 0
-31
-40
-1
4
1
14
-6
0
2648818 2650493 2779001 2780677 25 25 0
-1436
0
2649215 2649606 735471 735862 19 19 0
0
2649215 2649606 622970 622579 20 20 0
0
2650506 2652683 1825180 1823002 27 27 0
-1424
0
2655686 2657127 2977102 2975659 15 15 0
-594
-6
0
2657128 2657742 3775898 3776512 2 2 0
0
2657129 2658330 3169601 3170802 33 33 0
0
2658241 2658682 3900130 3899689 2 2 0
0
2659714 2660443 3689389 3688659 4 4 0
-386
0
2660454 2660957 3861156 3860653 0 0 0
0
2664761 2664845 219909 219824 3 3 0
-41
0
2666109 2666520 3918869 3919280 1 1 0
0
2666522 2666984 3882890 3883352 2 2 0
0
2667272 2667780 3857104 3857612 12 12 0
0
2667779 2668882 3291177 3292280 7 7 0
0
2668882 2670377 2935859 2937354 4 4 0
0
2669161 2670234 3321715 3322788 26 26 0
0
2670377 2671432 3345147 3346202 11 11 0
0
2672093 2672660 3805685 3806254 27 27 0
-284
-18
0
2672958 2673484 3846208 3846734 1 1 0
0
2673517 2674858 3059141 3060483 6 6 0
-5
0
2674858 2675403 3829614 3829069 1 1 0
0
2674860 2675402 3775896 3775283 74 74 0
-165
-1
-1
-1
-1
-1
-1
-1
-1
-1
-1
-1
-1
-1
-1
-1
-1
-1
-1
-1
-1
-3
-1
-1
-1
-1
-1
-1
-1
-1
-6
-1
-1
-1
-1
-1
-1
-1
-1
-1
-1
-1
-1
-1
-1
-1
-1
-1
-1
-1
-1
-1
-1
-1
-1
-1
-1
-1
-1
-1
-1
-1
-1
-1
-1
-1
-1
-1
-1
-1
-1
0
2675404 2677618 2413144 2415358 16 16 0
0
2686863 2687317 3881955 3881494 19 19 0
-238
-1
-1
-1
-1
-1
-1
0
2687319 2687886 3809099 3809666 4 4 0
0
2687888 2688493 2578708 2579313 11 11 0
0
2687956 2689532 2866685 2868261 5 5 0
0
2687957 2688493 2651510 2652046 8 8 0
0
2688494 2688628 2652283 2652418 2 2 0
-62
0
2688494 2688628 2579550 2579685 5 5 0
-57
0
2688629 2688780 2652877 2653029 5 5 0
-141
0
2688629 2688769 2580165 2580304 5 5 0
84
0
2689188 2690471 2741651 2740407 76 76 0
913
1
1
1
1
2
1
1
1
5
1
1
1
1
4
1
4
1
7
1
1
1
1
1
1
1
1
1
1
1
1
1
1
1
1
1
1
3
1
0
2689192 2690482 2732981 2731730 93 93 0
909
1
1
1
1
2
1
1
1
5
1
1
1
1
1
1
7
1
7
1
1
1
1
1
1
1
1
1
1
1
1
1
1
1
1
1
1
3
1
0
2690601 2691652 2133237 2134258 73 73 0
366
1
1
1
3
4
1
1
1
1
1
1
1
1
1
3
1
1
1
3
5
4
3
1
2
1
2
91
485
1
0
2692232 2693813 2134430 2136010 45 45 0
961
0
2694124 2696838 2182777 2185491 50 50 0
0
2696181 2696357 665209 665033 10 10 0
0
2696839 2698240 2297747 2299203 113 113 0
111
-162
-1
-1
-1
-1
-6
-2
-4
-1
-1
-1
-6
-5
-1
-1
-2
-2
-1
-1
-1
-1
-1
-9
-1
-1004
-1
-4
-1
-1
-1
-1
-1
-1
-1
-1
-1
-1
-1
-1
-1
-1
-1
-1
-1
-1
-1
-5
-1
-1
-1
-1
-3
-1
-1
-1
-6
-1
81
0
2698455 2698871 3404122 3404538 14 14 0
0
2698455 2698871 3382674 3382258 13 13 0
0
2703990 2704854 2299289 2300160 31 31 0
-100
-1
-1
-1
-1
-1
-1
0
2703993 2704290 1614247 1613950 6 6 0
0
2704292 2704788 3864652 3865148 10 10 0
0
2705240 2706349 3282331 3281222 0 0 0
0
2705339 2706370 3382674 3381643 34 34 0
0
2705339 2706350 3404122 3405133 19 19 0
0
2706350 2706910 3814186 3813626 1 1 0
0
2706910 2707327 3916386 3915969 4 4 0
0
2707531 2708198 3741303 3741970 6 6 0
0
2708198 2711019 2116413 2119234 24 24 0
0
2711017 2711813 3632134 3631338 10 10 0
0
2712474 2713129 3745948 3746603 78 78 0
-526
4
0
2713131 2714820 2765546 2767235 12 12 0
0
2714820 2715416 3790447 3791043 13 13 0
0
2714868 2715415 3823052 3823599 12 12 0
0
2715722 2716328 3767211 3767818 16 16 0
-23
0
2716330 2720652 1626991 1622669 32 32 0
0
2720653 2721191 3616919 3616381 12 12 0
0
2720776 2721191 3735248 3734833 12 12 0
0
2727565 2736165 1063715 1055129 78 78 0
1997
1
1
1
1
1
1
1
1
1
1
1
1
1
0
2736304 2737156 3569560 3568708 6 6 0
0
2736305 2736404 2302571 2302472 1 1 0
0
2736409 2737158 2300908 2300159 12 12 0
0
2736474 2738773 49997 52292 247 247 0
25
1
1
10
1
-1523
4
-698
-17
6
0
2737015 2737572 3813626 3813069 99 99 0
544
-3
0
2737617 2737940 3958692 3958369 36 36 0
0
2738801 2741924 76137 79261 232 232 0
116
-17
-44
11
30
876
-6
19
1
21
1
1
-57
4
-8
-20
-375
5
-405
-1
-1
-1
-1
-1
-17
4
-57
4
31
-316
3
-38
3
0
2738829 2743474 1550546 1555190 38 38 0
1209
0
2743475 2750466 1231634 1238625 40 40 0
0
2743476 2747515 1159179 1155138 195 195 0
-2850
-3
0
2747560 2750589 1154958 1151930 69 69 0
795
0
2748221 2748408 85743 85935 25 25 0
-7
-111
-9
-3
-59
0
2750712 2751037 2094874 2094573 33 33 0
57
13
1
1
1
1
1
1
8
1
1
1
1
1
2
1
1
1
2
1
1
2
-145
69
1
1
0
2751030 2751409 1627371 1626992 13 13 0
0
2751039 2751228 2506661 2506484 23 23 0
45
1
1
14
1
1
1
1
1
1
1
1
0
2751071 2751580 846439 845935 60 60 0
23
1
1
13
1
1
-12
5
-451
0
2751410 2751730 1174111 1173728 75 75 0
-154
-1
-1
-1
-1
-13
-1
-12
-3
-3
-1
-1
-1
-2
-1
-1
-1
-3
-1
-4
-4
-1
-1
-1
-1
-1
-2
-1
-2
-1
-1
-1
-2
-1
-1
-5
-1
-1
-1
-1
-1
-1
-1
-1
-1
-1
-1
-1
-1
-1
-1
-1
-1
-1
-1
-1
-1
-1
-1
-1
-1
-1
-1
0
2753011 2753275 463084 462820 43 43 0
-23
-1
12
1
1
-6
0
2753066 2753276 1582882 1582672 21 21 0
181
1
-9
-1
0
2753067 2753275 684844 685052 13 13 0
0
2753067 2753217 2445698 2445848 6 6 0
0
2753421 2754613 2918116 2919309 13 13 0
-19
0
2754238 2754639 3923765 3924166 10 10 0
0
2755066 2756557 2944817 2946308 5 5 0
0
2756556 2758139 2861938 2860355 10 10 0
0
2756557 2758137 2854009 2855593 36 36 0
-623
-1
-1
-1
-1
-1
-1
-1
-1
-1
-1
149
1
1
1
1
1
1
0
2758140 2761312 1987670 1990856 33 33 0
-756
-1
-1
-1
-1
-1
-1
-1
-1
-1
-1
-1
-1
-1
592
-65
0
2761313 2761725 3917216 3917628 5 5 0
0
2761315 2761724 3918458 3918867 8 8 0
0
2761726 2762971 3149800 3148555 9 9 0
0
2762972 2764133 3237902 3236741 7 7 0
0
2764285 2766589 2352257 2349952 24 24 0
-2140
0
2769806 2770227 3910947 3911368 7 7 0
0
2770460 2776371 1348277 1354188 93 93 0
0
2770461 2770788 3955093 3955420 5 5 0
0
2770838 2771287 3889812 3890261 12 12 0
0
2770874 2772509 2812046 2813681 52 52 0
0
2772508 2773680 3193978 3195184 69 69 0
31
-296
-1
-165
-1
-1
-1
-1
-1
-1
-1
-1
-1
-1
-1
-1
-1
-1
-1
-1
-1
-1
-1
-1
-1
-1
-1
-1
-1
-1
-5
-1
-1
-1
-1
-1
-1
-1
-1
64
1
1
0
2773682 2775294 2829959 2831571 46 46 0
0
2775346 2775963 3775282 3774665 17 17 0
0
2776762 2780850 1690104 1686016 36 36 0
-785
2315
0
2781024 2781569 3828523 3829068 6 6 0
0
2781831 2782226 3926163 3926558 0 0 0
0
2784032 2784529 2877671 2878168 6 6 0
0
2784547 2784675 1252834 1252962 2 2 0
0
2784547 2784686 1643928 1643789 5 5 0
0
2785201 2786422 3115719 3116942 77 77 0
-25
114
-91
-1
-1
15
0
2793550 2795085 2908664 2910199 31 31 0
0
2795083 2795758 3736602 3737277 8 8 0
0
2795760 2796134 3882423 3882049 5 5 0
0
2795758 2796269 3854547 3854034 7 7 0
-379
-86
0
2796271 2797626 3051072 3049717 7 7 0
0
2797648 2799042 3012501 3013895 3 3 0
0
2797649 2799010 3048355 3046994 27 27 0
0
2797627 2799008 3025005 3026386 48 48 0
0
2799042 2800143 3294479 3295580 5 5 0
0
2800144 2802586 2278286 2280728 7 7 0
0
2800145 2802584 2288042 2290472 52 52 0
1247
1
1
1
10
1
2
1
1
0
2802586 2803008 3911791 3911369 1 1 0
0
2803009 2803892 3534001 3533117 5 5 0
-880
0
2803261 2803891 3765928 3766558 9 9 0
399
-70
0
2803892 2805297 3002684 3001278 15 15 0
-549
0
2805298 2805739 3899688 3899247 5 5 0
0
2805739 2810514 1531775 1526999 42 42 0
-1222
0
2810517 2811299 3612886 3612080 52 52 0
-190
-1
-11
-1
-1
-1
-10
-1
-7
-6
-1
-1
-4
-12
-1
-5
-1
-1
-2
-7
-6
-4
-1
-1
0
2811302 2811947 3755724 3755079 1 1 0
0
2811947 2812754 3614504 3613698 16 16 0
679
0
2811949 2812759 3613695 3612885 2 2 0
0
2812755 2812946 2456578 2456387 4 4 0
0
2813033 2814244 753094 751883 6 6 0
0
2813033 2813978 2862269 2863215 14 14 0
-18
0
2814043 2814184 2863380 2863521 0 0 0
0
2814244 2814948 3714495 3715197 12 12 0
106
5
-6
3
0
2815267 2816577 3096183 3094873 27 27 0
0
2815270 2817292 2516644 2514622 4 4 0
0
2816212 2817086 3538405 3537531 21 21 0
0
2817087 2817420 3953765 3954098 6 6 0
0
2817422 2818414 3419162 3418170 41 41 0
-153
3
0
2817654 2818623 3443684 3442715 22 22 0
0
2818552 2819163 3780192 3779581 16 16 0
0
2818625 2819182 3833410 3832852 16 16 0
-542
-1
11
0
2819161 2819717 3819747 3819191 2 2 0
0
2819849 2820915 3331380 3332446 3 3 0
0
2819850 2821098 3142303 3143551 17 17 0
0
2821095 2822609 2920825 2919311 34 34 0
0
2822616 2824104 2938842 2937354 37 37 0
0
2824106 2827462 1952217 1948953 107 107 0
1027
5
1
1
1
1
1
1
1
1
1
1
3
1
1
1
1
1
1
3
1
1
1
1
1
1
1
1
1
2
3
1
1
1
1
1
1
1
1
1
1
1
1
1
1
1
1
1
1
1
1
5
1
1
1
1
1
1
1
1
1
5
1
1
1
1
1
7
1
1
1
1
1
1
1
2
1
1
1
1
1
4
1
1
1
1
1
1
1
1
1
1
0
2825315 2827461 2413143 2410929 116 116 0
-548
-4
-1
-1
-1
-1
-1
-1
-3
-1
-1
-1
-1
-4
-1
-1
-1
-1
-1
-1
-1
-1
-1
-1
-1
-1
-1
-1
-1
-1
-1
-1
-1
-1
-1
-1
-1
-1
-1
-1
-1
-1
-1
-1
-3
-1
-1
-1
-1
-1
-1
-1
-1
-644
-17
-1
-12
-10
-1
-8
-1
-1
-1
-1
-1
-1
-1
-1
0
2827463 2828259 3630541 3629745 13 13 0
0
2828258 2837757 946988 956507 106 106 0
-2274
-3228
197
1
-1447
-1
-1
-1
-1
-1
-1
-1
-1
-1
-1
-1
-1
-1
-1
-1
-1
-1
-1
-1
-1
1469
0
2836934 2837755 857144 857965 27 27 0
0
2840689 2841023 3953765 3953431 15 15 0
0
2841056 2844948 1568308 1564416 13 13 0
0
2841056 2841847 3337490 3336698 15 15 0
-272
0
2841056 2841282 322679 322453 15 15 0
0
2841848 2842262 3914309 3914723 8 8 0
0
2844734 2846798 318907 316844 196 196 0
-1974
82
2
0
2844948 2846985 2504444 2506483 15 15 0
-1942
-59
0
2846986 2848035 3353559 3352509 6 6 0
-301
0
2846940 2847651 316810 316094 76 76 0
-26
-1
-1
6
-24
275
-27
-1
-354
0
2849097 2852337 1958718 1961957 10 10 0
948
0
2850016 2854489 313833 309316 709 709 0
-843
5
-1137
-1
-1
-1
-1
-5
-1
-1
-1
-1
-2
-1
-4
-1
-1
-1
-1
-1
-1
-1
-1
-1
-1
-1
-1
-1
-1
-1
-1
-10
-1
-1
-1
-1
-3
-1
-5
-1
-1
-1
-1
-1
-1
-2454
0
2852338 2853084 3673869 3674615 2 2 0
0
2852338 2853083 3674617 3675362 9 9 0
0
2853085 2853699 3780803 3781417 1 1 0
0
2853693 2854607 3493563 3492649 0 0 0
0
2854060 2854606 3826343 3826889 9 9 0
0
2854607 2857670 2025251 2028312 31 31 0
886
1
0
2855873 2860021 307900 303749 481 481 0
7
1
1347
8
-1304
-1
-1
-1
-3
-7
-4
-14
4
1146
-6
0
2857671 2859017 3053770 3052424 17 17 0
0
2857672 2859020 3055117 3053769 0 0 0
0
2859019 2863072 1706413 1710466 35 35 0
0
2860145 2862540 303669 301277 377 377 0
42
-3
-4
8
-106
8
-1530
5
62
1
1
-4
-9
-2
-184
4
143
1
1
-250
4
0
2863072 2863893 3603091 3603912 4 4 0
0
2863074 2863898 3599801 3600625 17 17 0
0
2863895 2865442 2905600 2904054 17 17 0
1541
0
2865439 2866022 2645878 2646462 23 23 0
-520
0
2865754 2865923 2085007 2085176 7 7 0
0
2866043 2867501 2085265 2086723 19 19 0
0
2867533 2871074 1613073 1609532 5 5 0
0
2867533 2867606 2419839 2419766 0 0 0
0
2867607 2869521 2611681 2613595 55 55 0
0
2871751 2875270 1884538 1881026 32 32 0
1599
1
1
1
1
1
1
1
-27
0
2873501 2873589 2568233 2568145 0 0 0
0
2874385 2875271 3530459 3531345 17 17 0
0
2875905 2876686 3646304 3647085 4 4 0
0
2877843 2878627 3640033 3639249 12 12 0
0
2878722 2880503 2715389 2713608 18 18 0
0
2878725 2880542 2692025 2690207 37 37 0
-14
0
2886143 2886374 1713881 1714112 23 23 0
-5
5
0
2887344 2892756 1398592 1393171 80 80 0
-1221
-1
-1
-1
-1
-1
-1
-1
-1
-1
1108
3051
-7
0
2893967 2894501 2542381 2542914 4 4 0
40
0
2894502 2895861 3004088 3002729 11 11 0
0
2894503 2895861 3005492 3004134 33 33 0
0
2914550 2915763 3113015 3111802 9 9 0
0
2915765 2916747 3426077 3425095 8 8 0
0
2919591 2920281 1641628 1640935 41 41 0
-18
-410
-1
0
2919617 2922376 1256651 1259412 54 54 0
-401
-1
0
2919832 2920071 1150690 1150929 36 36 0
115
-71
0
2919797 2920100 1533873 1534179 47 47 0
-10
-1
60
77
-36
-4
-37
62
-19
0
2921424 2922377 2878283 2879235 15 15 0
6
0
2921433 2922398 1640863 1639898 19 19 0
0
2922399 2923355 3460059 3459103 5 5 0
0
2925242 2925809 1929105 1928538 25 25 0
0
2926054 2928567 1928324 1925749 125 125 0
-2409
-1
-1
-1
-1
-1
-1
-1
-1
-1
-1
-1
-1
-1
-5
-1
-1
-3
-1
-1
-3
-1
-2
-1
-1
-1
-1
-1
-1
-1
-1
-1
-1
-3
-1
-1
-1
-4
-1
-1
-1
-1
-1
-1
-1
-1
-1
-5
-1
-1
-1
-1
-1
-1
-1
-1
-1
-1
-1
-1
-1
-1
0
2926183 2926773 3794615 3795205 6 6 0
0
2930346 2931797 2968413 2969867 25 25 0
-621
-1
-1
0
2930787 2933366 2220050 2217456 75 75 0
-180
-1
-1
-648
-1
-1
-1
-1
-1
-1
-1
-1
-1
-1
-1
0
2932467 2933015 3825248 3825796 11 11 0
0
2933014 2933584 2381832 2381262 12 12 0
0
2933457 2934099 3761486 3760844 5 5 0
0
2934097 2938586 1143932 1148425 228 228 0
-2449
-678
66
1
1
1
1
1
1
-55
-1
-1
-1
-1
-1
-1
-1
-1
-272
3
934
-9
0
2935192 2937118 1673678 1675604 86 86 0
-1354
26
0
2937253 2937324 1151153 1151222 2 2 0
5
48
0
2939970 2940152 3931789 3931607 0 0 0
0
2947390 2949277 2643987 2642101 69 69 0
220
-4
-93
4
570
0
2948729 2949203 3873942 3873468 15 15 0
0
2948727 2949328 3786861 3786260 22 22 0
0
2949204 2949646 3898802 3898360 0 0 0
0
2949330 2949645 3960629 3960944 5 5 0
0
2950494 2951321 447817 448644 65 65 0
0
2960028 2961601 1925431 1923859 101 101 0
-94
14
1
0
2960102 2961599 2276714 2278211 62 62 0
0
2961641 2964683 736287 733163 178 178 0
-311
-1
-1
-1
-1
-1
-1
-1
-1
-1
-1
-1
-1
-1
-1
-1
-1
-1
-1
-1
-1
-1
-1
-1
-1
-1
-1
-1
-1
-1
-1
-1
-1
-1
-1
-1
-1
-1
-1
-1
-1
-1
-1
-1
-1
-1
-1
-1
-1
-1
-1
-1
-1
-1
-1
-6
-569
-1
-1
-1
-1
-1
-1
-10
-1
-1
-1
-1
-1
-1
-1
-2
-1
-1
-1
-1
-1
-9
-3
-1
-1
-1
-1
-4
-1
-1
-1
-1
-6
-1
-1
-1
-1
-1
-2
293
1
1
1
1
1
1
1
1
1
1
1
1
1
1
-435
-1244
0
2961641 2961952 3316157 3315844 9 9 0
-148
-115
0
2961641 2963386 622154 623966 219 219 0
-308
-1
-1
-1
-1
-1
-1
-1
-1
-1
-1
-1
-1
-1
-1
-1
-1
-1
-1
-1
-1
-1
-1
-1
-1
-1
-1
-1
-1
-1
-1
-1
-1
-1
-1
-1
-1
-1
-1
-1
-1
-1
-1
-1
-1
-1
-1
-1
-1
-2
-1
-1
-1
-1
-1
-1
-576
-1
-1
-1
-1
-1
-1
-11
-1
-1
-1
-1
-1
-1
-9
-3
-2
-3
-4
-1
-1
-1
-2
-3
-1
282
1
1
6
1
1
1
1
1
1
1
1
4
1
1
-86
-1
8
1
-60
3
29
-3
-250
0
2962012 2962393 2779787 2779406 19 19 0
0
2964659 2964902 1246591 1246833 5 5 0
12
0
2965147 2965330 1246833 1247019 17 17 0
-113
11
1
1
-9
-1
-1
-36
-2
0
2965240 2965648 181146 180740 15 15 0
135
1
0
2972255 2972419 632535 632699 11 11 0
0
2972659 2972893 632687 632921 24 24 0
0
2992516 2992766 2862190 2861940 7 7 0
0
2992516 2992767 762771 763022 5 5 0
0
2992516 2993040 3760323 3760847 13 13 0
0
2993288 2994542 3138544 3139798 13 13 0
0
2993290 2994543 3138541 3137288 24 24 0
0
2994544 2999243 1541232 1536539 53 53 0
3644
1
1
1
1
2
1
-40
0
3000201 3003066 2093621 2090749 26 26 0
-206
-1
-1
-1
-1
-1
-1
0
3003113 3003272 918325 918484 0 0 0
0
3005414 3005829 3839964 3840379 5 5 0
0
3005830 3018023 658877 671066 80 80 0
212
-7117
1219
1
973
2662
0
3011472 3011764 3902860 3903152 1 1 0
0
3011472 3011592 3951205 3951085 0 0 0
0
3011761 3011879 578826 578708 5 5 0
0
3011761 3011879 580525 580408 4 4 0
57
0
3011761 3011879 590759 590641 2 2 0
0
3011987 3012163 2185010 2184834 9 9 0
0
3012090 3013500 797514 796104 37 37 0
0
3013029 3013531 3032686 3033188 15 15 0
0
3013137 3013531 3224354 3223960 30 30 0
-58
5
0
3015518 3015875 3937639 3937996 28 28 0
0
3016456 3017808 2122053 2120712 111 111 0
1262
1
1
1
1
1
1
1
1
3
3
3
-16
0
3018011 3021247 1769812 1773047 20 20 0
3053
0
3017843 3018359 2649639 2650155 54 54 0
133
-3
0
3017843 3018360 805982 805464 53 53 0
-38
0
3018376 3018730 796060 795706 9 9 0
0
3018390 3018730 2651119 2651459 9 9 0
0
3019998 3020593 2172933 2173529 12 12 0
-475
0
3021097 3021244 2173567 2173714 5 5 0
0
3024387 3024904 3852486 3851969 7 7 0
0
3024905 3025812 3498107 3499014 21 21 0
0
3024905 3025813 3498106 3497198 12 12 0
0
3025814 3027005 3214377 3213186 7 7 0
0
3027005 3034310 1188816 1181476 82 82 0
1997
-3251
-1
-1
-1
-1
-2
-3
-5
-1
-149
-3
-1
-1
-1
-1
-1
-1
-1
-2
-1
-1
-1
-1
-1
-4
-1
-1
-2
-1
-1
-1
-2
-2
-1
-1
-1
0
3027007 3028780 2738193 2736460 71 71 0
816
1
1
1
1
1
1
1
1
1
1
1
1
1
1
1
1
1
1
1
1
1
1
1
1
1
1
1
1
1
1
1
1
1
1
1
1
1
1
1
1
1
1
1
-22
-1
-1
-1
0
3028781 3032519 1482257 1478517 152 152 0
221
-547
-1
-1
-3
3
2697
-18
183
-4
-21
3
0
3033346 3033932 1477732 1477146 20 20 0
0
3033934 3034317 3930839 3930456 15 15 0
0
3034317 3037256 2073381 2076320 21 21 0
0
3037258 3038308 3348309 3349359 15 15 0
0
3037473 3038414 3472367 3471426 0 0 0
0
3037474 3038306 3589855 3590687 13 13 0
0
3038415 3039029 3777127 3777741 7 7 0
0
3039167 3039388 2100657 2100437 15 15 0
24
0
3039609 3039830 2100144 2099923 5 5 0
0
3040018 3040405 2099735 2099348 5 5 0
0
3040806 3041304 3863159 3863657 3 3 0
0
3041304 3041958 3748572 3749226 5 5 0
0
3042306 3042668 3940938 3940576 3 3 0
0
3042669 3043253 3799914 3800498 9 9 0
0
3043255 3044356 3287873 3288974 14 14 0
0
3044357 3047842 1881024 1877495 148 148 0
-2165
-1
-1
-1
-1
-1
-1
-1
-1
-1
-1
-1
-1
-1
-1
-1
-1
-1
-1
-1
-1
-1
-1
-1
-1
-1
-1
-1
-1
-1
-1
-1
-1
-1
-1
-1
-1
-1
-1
-1
-1
-1
85
-29
14
-64
-1
-228
0
3044362 3045256 3513488 3514382 15 15 0
0
3045257 3046532 2268452 2269727 6 6 0
0
3045258 3046230 3437847 3438819 17 17 0
0
3046480 3047683 704909 706117 43 43 0
-197
-36
-1
-136
-113
0
3046480 3047685 2269717 2270923 13 13 0
-197
0
3047844 3049177 3061824 3063157 10 10 0
0
3049178 3051703 2258448 2255921 76 76 0
-432
-1912
0
3049255 3050510 3134768 3136024 43 43 0
-355
0
3051701 3053937 2402020 2399784 11 11 0
0
3053935 3054930 3417177 3416182 0 0 0
0
3053938 3054930 3418168 3417176 16 16 0
0
3054924 3056454 1826732 1825205 11 11 0
1514
3
1
0
3066736 3067645 3496288 3497197 0 0 0
0
3067646 3068492 3579754 3580600 0 0 0
0
3068105 3068768 3741973 3742636 19 19 0
0
3068532 3068794 3749229 3749491 4 4 0
0
3068770 3070282 2917796 2916284 97 97 0
-375
74
-427
4
0
3080759 3080833 3492575 3492649 2 2 0
0
3080768 3080916 1855507 1855655 7 7 0
0
3080777 3081044 2235271 2235537 3 3 0
5
0
3080819 3081042 3916611 3916388 13 13 0
0
3080834 3081234 3924567 3924967 13 13 0
0
3082494 3082692 3851253 3851452 20 20 0
-195
0
3084020 3084338 3881026 3880705 12 12 0
-298
-4
-16
0
3084723 3084817 706260 706354 2 2 0
0
3084806 3085084 1430486 1430207 12 12 0
-8
0
3084817 3085619 706462 707324 166 166 0
-99
6
169
1
1
-39
5
1
-8
-5
-3
-12
-83
-1
-1
-1
-1
-1
-1
-1
-1
-1
-1
-6
-1
-1
-1
-1
-1
-1
-1
-1
-1
-1
-1
-1
-1
-1
-1
-1
-1
-1
-1
-1
-1
-1
-1
-1
-1
-1
-1
-1
-1
-1
-1
-1
-1
-1
-1
-5
-1
-1
-1
-1
-2
-1
-1
-3
-1
179
-4
-82
-3
-3
0
3084964 3085682 429200 428482 8 8 0
0
3088022 3088432 2722068 2722478 4 4 0
0
3089352 3091346 2558927 2560921 30 30 0
0
3089900 3090594 1390712 1391406 36 36 0
0
3089943 3090841 2384084 2383186 53 53 0
0
3091909 3092495 1392098 1392684 23 23 0
0
3092501 3092777 2383151 2382875 18 18 0
0
3092806 3093149 2382448 2382105 20 20 0
0
3093115 3093413 2452603 2452305 11 11 0
0
3100528 3101390 1794311 1793448 48 48 0
-710
-107
6
0
3100528 3101390 2097792 2098656 33 33 0
-710
-4
0
3100528 3100920 2517040 2516648 13 13 0
0
3100528 3101590 2202663 2201598 42 42 0
-710
-259
-57
0
3100528 3101505 715809 714838 52 52 0
30
2
1
3
1
1
4
1
1
-666
-4
196
-11
-32
0
3100580 3101211 424760 425391 28 28 0
0
3100911 3101292 3930072 3930455 12 12 0
-327
-4
0
3103163 3105073 2588512 2590421 23 23 0
1312
0
3105075 3105524 3893444 3893893 9 9 0
0
3105525 3106708 3219132 3220315 21 21 0
0
3106709 3107443 3686459 3685725 2 2 0
0
3106710 3107442 3685723 3684991 15 15 0
5
-48
0
3107500 3108761 3137287 3136026 7 7 0
0
3107501 3108209 3708842 3709550 8 8 0
0
3108211 3108758 3823049 3822502 9 9 0
0
3108210 3108878 3739964 3739296 12 12 0
0
3108879 3111713 2116414 2113580 14 14 0
0
3111713 3112741 3386794 3385766 18 18 0
0
3111715 3112074 3939844 3939484 2 2 0
-326
0
3112741 3114665 2454442 2456387 58 58 0
215
-116
-3
-3
-1
-3
-3
-1
-1
-1
-1
-1
-1
-1
-1
-1
-7
-1
-6
-1
-1
-1
-1
-4
-2
8
2
0
3114669 3117666 385657 388653 98 98 0
-2483
6
319
0
3115024 3115584 1893437 1893997 101 101 0
33
-3
-120
3
255
2
-7
-1
-15
8
0
3117347 3118091 1547555 1546812 31 31 0
129
0
3118131 3119340 1549127 1547919 61 61 0
57
0
3121697 3122113 1546309 1545891 10 10 0
-8
-5
0
3122359 3122522 1547761 1547600 6 6 0
8
1
0
3127005 3127189 2441750 2441930 8 8 0
24
1
1
1
0
3127032 3127189 984207 984050 11 11 0
0
3128140 3128299 3015130 3015289 9 9 0
0
3128140 3128299 2622036 2622195 4 4 0
0
3128184 3128306 3440778 3440902 4 4 0
-117
-2
0
3129869 3130194 3958043 3958368 1 1 0
0
3130196 3130776 3667850 3668430 11 11 0
0
3130366 3131035 3740633 3741302 7 7 0
0
3132102 3132285 3668422 3668604 1 1 0
123
0
3132286 3132655 3938379 3938748 1 1 0
0
3132656 3135496 2127649 2130441 78 78 0
931
1
1
1
1
1
1
1
1
1
1
1
1
1
1
1
1
1
1
1
1
1
1
1
1
1
1
1
1
1
1
1
1
1
1
1
1
1
1
1
1
1
1
1
1
1
1
1655
0
3132785 3133567 3075121 3074339 18 18 0
0
3138422 3138561 3074340 3074201 4 4 0
0
3138679 3139082 3074200 3073796 15 15 0
-223
0
3138920 3139511 3666330 3666921 13 13 0
0
3138948 3139511 3689390 3689953 17 17 0
0
3144876 3145460 137440 136856 89 89 0
157
-3
149
-5
0
3147303 3149771 2102590 2105055 60 60 0
488
1
109
0
3147529 3149771 2397545 2395306 44 44 0
263
1
104
0
3147525 3148765 3162200 3163437 36 36 0
266
1
109
0
3148613 3150013 2999872 3001274 38 38 0
-1154
-209
0
3150553 3150741 2222826 2222639 10 10 0
124
0
3150669 3152100 841830 840399 13 13 0
0
3150741 3151204 3009703 3010166 9 9 0
0
3152134 3152517 3010278 3010662 17 17 0
-373
0
3153360 3154757 840045 838648 39 39 0
0
3153732 3154787 223202 224258 74 74 0
-5
0
3155201 3156013 838184 837372 18 18 0
0
3155189 3156904 224681 226396 146 146 0
-1010
4
634
-7
0
3160621 3163139 1941603 1939082 13 13 0
-1518
-1
-1
0
3161623 3161964 3545693 3546034 22 22 0
0
3162168 3162413 3546051 3546296 10 10 0
-10
6
0
3163140 3163602 3884744 3885206 0 0 0
0
3164572 3164891 3959988 3959669 13 13 0
0
3164677 3165552 3545424 3544549 0 0 0
0
3164680 3165129 3893895 3894344 4 4 0
0
3165489 3166145 3746604 3747260 15 15 0
0
3165553 3166337 3643954 3643170 0 0 0
0
3166150 3168563 2280733 2283171 193 193 0
-678
7
-1339
-1
-6
-5
-1
-1
-1
-1
-1
-1
-1
-1
-2
-1
-1
-4
-1
-3
-5
-5
-7
-22
-1
-1
-1
0
3167678 3168560 3534884 3534002 1 1 0
0
3169078 3170400 2956686 2958009 50 50 0
-1317
0
3169607 3170048 1573576 1573134 17 17 0
-407
0
3170468 3171192 3694485 3693761 5 5 0
0
3173447 3175524 2479749 2481826 21 21 0
0
3175520 3176578 3346197 3347255 2 2 0
0
3175526 3176577 3339872 3340924 26 26 0
-725
0
3176980 3177741 3664045 3664806 0 0 0
0
3176981 3177740 3662521 3663281 12 12 0
-742
0
3177742 3179218 2956685 2955209 12 12 0
0
3183712 3184155 3900574 3901017 10 10 0
0
3184147 3185802 2792339 2790684 3 3 0
0
3185933 3186732 3589017 3589816 16 16 0
0
3186736 3188570 2677383 2679217 15 15 0
0
3186795 3187373 3333251 3332673 30 30 0
-97
11
-27
4
0
3186795 3186889 1941696 1941602 5 5 0
0
3186803 3186927 3684257 3684381 13 13 0
-95
7
0
3186798 3186966 2324146 2323978 19 19 0
-101
4
0
3186795 3186925 3747991 3748122 18 18 0
9
-12
-8
0
3187374 3188568 3101522 3102716 22 22 0
0
3188570 3189034 3885207 3885671 1 1 0
0
3189034 3189528 3869588 3869095 5 5 0
57
0
3189144 3189522 3622166 3622544 7 7 0
0
3189525 3189948 3910523 3910946 1 1 0
0
3189948 3190471 3848836 3849359 5 5 0
0
3191097 3193896 2124851 2122053 13 13 0
2031
0
3193898 3194059 3690118 3689958 4 4 0
140
0
3193898 3194060 3667087 3666925 3 3 0
0
3194106 3195233 2086754 2087881 37 37 0
0
3194109 3195304 2646562 2647757 30 30 0
0
3195306 3195742 3903637 3904073 0 0 0
0
3195742 3199423 1834110 1837791 20 20 0
0
3195743 3199422 1834108 1830429 94 94 0
0
3200171 3200740 3215571 3216140 1 1 0
0
3201416 3201781 290387 290022 7 7 0
0
3203886 3204023 786026 785889 6 6 0
0
3206760 3207144 732326 731942 8 8 0
0
3206818 3206956 2338327 2338189 4 4 0
0
3207095 3207846 619985 620737 5 5 0
-11
0
3207712 3207846 621238 621373 8 8 0
-39
0
3207713 3207846 1252049 1252182 2 2 0
0
3207713 3207846 729411 729278 1 1 0
0
3207714 3207846 181147 181015 3 3 0
0
3207869 3209680 2695655 2697466 80 80 0
0
3207867 3209682 2692028 2693842 85 85 0
1703
0
3209682 3209996 1604271 1604586 10 10 0
-255
0
3209717 3209921 3915346 3915142 25 25 0
0
3209997 3210984 2056591 2055604 26 26 0
0
3210066 3211690 1445833 1444209 240 240 0
1065
-5
-132
5
34
-5
7
-3
0
3210697 3211690 1563689 1562695 150 150 0
-22
13
-164
3
-189
-182
5
34
-5
7
-3
0
3210783 3211669 3529569 3528683 110 110 0
0
3211369 3211690 2473497 2473176 28 28 0
0
3212045 3212410 3938749 3939114 0 0 0
0
3212034 3212158 1730735 1730609 4 4 0
-8
-5
0
3212409 3212914 1734600 1734095 4 4 0
0
3212915 3213069 3316157 3316311 0 0 0
0
3212915 3213296 736287 736668 14 14 0
0
3212915 3213184 622154 621885 5 5 0
0
3212961 3213130 3801511 3801342 9 9 0
0
3212915 3213130 3800976 3800761 18 18 0
-37
8
29
-8
0
3213443 3213656 621852 621636 10 10 0
-16
-2
-130
0
3213656 3216869 1974867 1971654 8 8 0
0
3216336 3216869 286941 287472 32 32 0
313
198
0
3216759 3216866 2250147 2250254 3 3 0
0
3216869 3217180 1252480 1252170 1 1 0
308
0
3217177 3218144 1245607 1246572 21 21 0
247
1
0
3217202 3217374 3800897 3801067 11 11 0
8
161
0
3217235 3217411 3801660 3801484 14 14 0
0
3217327 3218143 3401903 3401088 22 22 0
97
1
-69
0
3218148 3218861 1246884 1247552 62 62 0
149
1
1
1
1
1
1
1
1
1
1
1
1
1
1
1
1
1
1
1
1
1
1
1
1
1
1
1
1
1
1
1
1
1
1
1
1
3
1
1
1
1
1
1
1
0
3219114 3219491 1247553 1247926 26 26 0
13
75
1
157
1
-63
0
3219304 3219424 621562 621681 5 5 0
56
0
3219375 3219491 730803 730686 10 10 0
-65
0
3221231 3221314 1974784 1974867 2 2 0
0
3221845 3221916 1734476 1734547 1 1 0
0
3221919 3222055 3938883 3938747 1 1 0
0
3221940 3225425 1730609 1734094 22 22 0
0
3225426 3225801 3421763 3422138 0 0 0
0
3226238 3227131 3517976 3518870 2 2 0
-829
0
3227344 3229054 2720697 2718986 8 8 0
-1036
0
3229056 3229859 3611256 3610453 22 22 0
0
3229345 3229671 3957718 3957392 1 1 0
0
3229859 3230388 3836101 3835572 12 12 0
0
3230134 3230450 3959028 3959344 13 13 0
255
-3
0
3230126 3230734 1942378 1941770 7 7 0
0
3230595 3230734 3333464 3333325 0 0 0
0
3231646 3232249 3421148 3421751 0 0 0
0
3232250 3232648 3508578 3508976 10 10 0
0
3232250 3232727 3014399 3014876 14 14 0
0
3232250 3232727 2621305 2621782 15 15 0
0
3232265 3232594 3956408 3956737 0 0 0
0
3232727 3233130 3014996 3014593 15 15 0
0
3232728 3233130 2621901 2621499 18 18 0
0
3232925 3233130 3508977 3508772 5 5 0
0
3232980 3233130 3956737 3956587 1 1 0
0
3233184 3233495 3781427 3781750 22 22 0
163
1
-7
-7
-1
-3
-1
-1
-1
-2
-3
-1
-1
-1
-1
-1
-1
41
0
3233496 3233844 984251 984599 3 3 0
0
3233496 3233844 3014382 3014034 6 6 0
0
3233496 3233844 3508561 3508213 6 6 0
0
3233528 3233844 2316969 2316653 3 3 0
0
3233662 3233844 646281 646099 3 3 0
0
