# Supplementary material for: Expansion of intestinal Prevotella copri correlates with enhanced susceptibility to arthritis
Source: eLife. 2013 Nov 5;2:e01202. doi: 10.7554/eLife.01202 (PMC3816614; doi:10.7554/eLife.01202)
Supplement: Figure 2—source data 1. — DOI: http://dx.doi.org/10.7554/eLife.01202.010 [file elife01202s003.zip › Figure_2/Panel_B/nucmer_out/061B_wustl.coords]

/home/sczesa01/synteny_plot/pseudochroms/Subject_061B_FE.pseudochrom.fa /home/sczesa01/synteny_plot/pseudochroms/wustl_ref_assembly.fa
NUCMER
[S1] [E1] | [S2] [E2] | [LEN 1] [LEN 2] | [% IDY] | [TAGS]
=====================================================================================
23 2894 | 551777 548906 | 2872 2872 | 97.57 | Subject_061B_FE	wustl_ref_assembly
3794 10116 | 548732 542325 | 6323 6408 | 96.68 | Subject_061B_FE	wustl_ref_assembly
20442 20604 | 542265 542102 | 163 164 | 98.17 | Subject_061B_FE	wustl_ref_assembly
20670 22698 | 541930 539902 | 2029 2029 | 97.44 | Subject_061B_FE	wustl_ref_assembly
22726 23527 | 539166 538360 | 802 807 | 89.36 | Subject_061B_FE	wustl_ref_assembly
22974 23306 | 1363653 1363319 | 333 335 | 89.94 | Subject_061B_FE	wustl_ref_assembly
22974 23520 | 793943 793390 | 547 554 | 92.64 | Subject_061B_FE	wustl_ref_assembly
23643 23722 | 532542 532464 | 80 79 | 97.50 | Subject_061B_FE	wustl_ref_assembly
24250 24499 | 532440 532191 | 250 250 | 99.20 | Subject_061B_FE	wustl_ref_assembly
24548 24716 | 3472661 3472492 | 169 170 | 94.71 | Subject_061B_FE	wustl_ref_assembly
24753 24904 | 1565081 1565232 | 152 152 | 99.34 | Subject_061B_FE	wustl_ref_assembly
24633 45736 | 531218 510132 | 21104 21087 | 98.10 | Subject_061B_FE	wustl_ref_assembly
46173 46422 | 510131 509882 | 250 250 | 97.20 | Subject_061B_FE	wustl_ref_assembly
47690 65976 | 509882 491655 | 18287 18228 | 97.39 | Subject_061B_FE	wustl_ref_assembly
65988 66519 | 277346 277877 | 532 532 | 92.67 | Subject_061B_FE	wustl_ref_assembly
66645 73920 | 490011 482730 | 7276 7282 | 97.84 | Subject_061B_FE	wustl_ref_assembly
66832 67202 | 942513 942137 | 371 377 | 94.44 | Subject_061B_FE	wustl_ref_assembly
66835 67202 | 1323360 1323721 | 368 362 | 90.64 | Subject_061B_FE	wustl_ref_assembly
66832 67202 | 3437056 3436689 | 371 368 | 92.33 | Subject_061B_FE	wustl_ref_assembly
67181 67463 | 3436293 3436011 | 283 283 | 94.72 | Subject_061B_FE	wustl_ref_assembly
67220 67578 | 323499 323858 | 359 360 | 93.35 | Subject_061B_FE	wustl_ref_assembly
66835 67578 | 433610 432871 | 744 740 | 91.62 | Subject_061B_FE	wustl_ref_assembly
67202 67578 | 1324138 1324514 | 377 377 | 93.93 | Subject_061B_FE	wustl_ref_assembly
73913 80657 | 482482 475721 | 6745 6762 | 96.39 | Subject_061B_FE	wustl_ref_assembly
80652 86116 | 475557 470060 | 5465 5498 | 97.34 | Subject_061B_FE	wustl_ref_assembly
86112 90391 | 469888 465610 | 4280 4279 | 97.71 | Subject_061B_FE	wustl_ref_assembly
91810 92938 | 465608 464478 | 1129 1131 | 96.55 | Subject_061B_FE	wustl_ref_assembly
92284 92764 | 323874 324357 | 481 484 | 89.05 | Subject_061B_FE	wustl_ref_assembly
92006 92764 | 433134 432374 | 759 761 | 87.09 | Subject_061B_FE	wustl_ref_assembly
92006 92764 | 1324251 1325013 | 759 763 | 88.66 | Subject_061B_FE	wustl_ref_assembly
92933 96800 | 464322 460454 | 3868 3869 | 98.22 | Subject_061B_FE	wustl_ref_assembly
96900 99430 | 460328 457796 | 2531 2533 | 98.50 | Subject_061B_FE	wustl_ref_assembly
99425 118694 | 457548 438176 | 19270 19373 | 97.40 | Subject_061B_FE	wustl_ref_assembly
118709 122147 | 437912 434487 | 3439 3426 | 96.39 | Subject_061B_FE	wustl_ref_assembly
122361 123001 | 434462 433824 | 641 639 | 97.35 | Subject_061B_FE	wustl_ref_assembly
122755 122945 | 322909 323097 | 191 189 | 90.05 | Subject_061B_FE	wustl_ref_assembly
123033 123216 | 323324 323501 | 184 178 | 90.76 | Subject_061B_FE	wustl_ref_assembly
123035 123386 | 489824 489457 | 352 368 | 90.51 | Subject_061B_FE	wustl_ref_assembly
123006 123891 | 1323331 1324218 | 886 888 | 92.46 | Subject_061B_FE	wustl_ref_assembly
123394 124342 | 942137 941190 | 949 948 | 96.32 | Subject_061B_FE	wustl_ref_assembly
123033 123891 | 3437058 3436192 | 859 867 | 92.58 | Subject_061B_FE	wustl_ref_assembly
123033 124342 | 345952 347261 | 1310 1310 | 93.67 | Subject_061B_FE	wustl_ref_assembly
124333 124643 | 1324698 1325009 | 311 312 | 88.50 | Subject_061B_FE	wustl_ref_assembly
124333 124643 | 324042 324353 | 311 312 | 88.18 | Subject_061B_FE	wustl_ref_assembly
124921 129626 | 430661 425955 | 4706 4707 | 98.02 | Subject_061B_FE	wustl_ref_assembly
129756 140609 | 425702 414877 | 10854 10826 | 98.04 | Subject_061B_FE	wustl_ref_assembly
142603 151859 | 412882 403638 | 9257 9245 | 97.46 | Subject_061B_FE	wustl_ref_assembly
152097 152656 | 1027093 1026534 | 560 560 | 98.04 | Subject_061B_FE	wustl_ref_assembly
152657 153108 | 1025165 1024716 | 452 450 | 96.02 | Subject_061B_FE	wustl_ref_assembly
155436 156047 | 394312 393701 | 612 612 | 95.76 | Subject_061B_FE	wustl_ref_assembly
155450 156047 | 1021029 1020433 | 598 597 | 97.49 | Subject_061B_FE	wustl_ref_assembly
157588 158809 | 392039 390787 | 1222 1253 | 93.62 | Subject_061B_FE	wustl_ref_assembly
157591 158570 | 1018788 1017659 | 980 1130 | 83.89 | Subject_061B_FE	wustl_ref_assembly
158570 158815 | 1017479 1017232 | 246 248 | 96.79 | Subject_061B_FE	wustl_ref_assembly
158815 159903 | 1017131 1016079 | 1089 1053 | 94.42 | Subject_061B_FE	wustl_ref_assembly
158809 191584 | 390680 357803 | 32776 32878 | 97.73 | Subject_061B_FE	wustl_ref_assembly
191656 195839 | 357467 353250 | 4184 4218 | 97.70 | Subject_061B_FE	wustl_ref_assembly
195900 198382 | 353018 350537 | 2483 2482 | 98.19 | Subject_061B_FE	wustl_ref_assembly
200100 211239 | 1115988 1104806 | 11140 11183 | 97.43 | Subject_061B_FE	wustl_ref_assembly
216338 217214 | 1104670 1103791 | 877 880 | 93.00 | Subject_061B_FE	wustl_ref_assembly
217897 218199 | 1103144 1102845 | 303 300 | 87.54 | Subject_061B_FE	wustl_ref_assembly
218243 218472 | 3138962 3138733 | 230 230 | 95.22 | Subject_061B_FE	wustl_ref_assembly
218280 218473 | 3365196 3365003 | 194 194 | 93.81 | Subject_061B_FE	wustl_ref_assembly
218294 218475 | 3217501 3217681 | 182 181 | 89.56 | Subject_061B_FE	wustl_ref_assembly
218470 220021 | 1102815 1101279 | 1552 1537 | 94.78 | Subject_061B_FE	wustl_ref_assembly
221508 226075 | 1101210 1096643 | 4568 4568 | 97.00 | Subject_061B_FE	wustl_ref_assembly
226219 241357 | 1096263 1081109 | 15139 15155 | 98.05 | Subject_061B_FE	wustl_ref_assembly
242011 244748 | 1080502 1077764 | 2738 2739 | 98.61 | Subject_061B_FE	wustl_ref_assembly
244817 247044 | 1077606 1075379 | 2228 2228 | 96.28 | Subject_061B_FE	wustl_ref_assembly
247192 249272 | 1075310 1073230 | 2081 2081 | 97.98 | Subject_061B_FE	wustl_ref_assembly
249376 250329 | 1073113 1072160 | 954 954 | 99.06 | Subject_061B_FE	wustl_ref_assembly
250415 253131 | 1072161 1069446 | 2717 2716 | 98.90 | Subject_061B_FE	wustl_ref_assembly
253149 256386 | 1068943 1065706 | 3238 3238 | 98.36 | Subject_061B_FE	wustl_ref_assembly
256505 259924 | 1065603 1062101 | 3420 3503 | 95.02 | Subject_061B_FE	wustl_ref_assembly
257905 260399 | 1064113 1061537 | 2495 2577 | 93.50 | Subject_061B_FE	wustl_ref_assembly
260279 261313 | 1060590 1059556 | 1035 1035 | 97.97 | Subject_061B_FE	wustl_ref_assembly
266813 277126 | 1059298 1048988 | 10314 10311 | 97.80 | Subject_061B_FE	wustl_ref_assembly
277121 282847 | 1048904 1043120 | 5727 5785 | 97.22 | Subject_061B_FE	wustl_ref_assembly
283948 292708 | 1043120 1034253 | 8761 8868 | 92.80 | Subject_061B_FE	wustl_ref_assembly
292894 296371 | 1034252 1030774 | 3478 3479 | 96.55 | Subject_061B_FE	wustl_ref_assembly
296394 296631 | 1030550 1030313 | 238 238 | 93.28 | Subject_061B_FE	wustl_ref_assembly
296766 298309 | 1030297 1028724 | 1544 1574 | 96.38 | Subject_061B_FE	wustl_ref_assembly
298348 299333 | 1028536 1027558 | 986 979 | 95.44 | Subject_061B_FE	wustl_ref_assembly
299217 306501 | 403642 396403 | 7285 7240 | 95.82 | Subject_061B_FE	wustl_ref_assembly
306703 307306 | 393760 393141 | 604 620 | 85.99 | Subject_061B_FE	wustl_ref_assembly
307520 315794 | 1015058 1006788 | 8275 8271 | 97.98 | Subject_061B_FE	wustl_ref_assembly
315861 321655 | 1006795 1001001 | 5795 5795 | 98.26 | Subject_061B_FE	wustl_ref_assembly
327414 327539 | 996364 996239 | 126 126 | 93.70 | Subject_061B_FE	wustl_ref_assembly
327540 327657 | 996142 996025 | 118 118 | 94.92 | Subject_061B_FE	wustl_ref_assembly
327682 343376 | 992303 976498 | 15695 15806 | 97.58 | Subject_061B_FE	wustl_ref_assembly
327672 327807 | 994053 993911 | 136 143 | 90.97 | Subject_061B_FE	wustl_ref_assembly
344033 359398 | 976506 961206 | 15366 15301 | 97.93 | Subject_061B_FE	wustl_ref_assembly
359505 359618 | 961110 960997 | 114 114 | 95.61 | Subject_061B_FE	wustl_ref_assembly
360813 363125 | 942697 940378 | 2313 2320 | 96.39 | Subject_061B_FE	wustl_ref_assembly
360862 361171 | 323185 323501 | 310 317 | 92.14 | Subject_061B_FE	wustl_ref_assembly
360884 362565 | 345842 347512 | 1682 1671 | 95.66 | Subject_061B_FE	wustl_ref_assembly
360854 361861 | 3437198 3436192 | 1008 1007 | 93.53 | Subject_061B_FE	wustl_ref_assembly
360998 361342 | 489824 489471 | 345 354 | 95.20 | Subject_061B_FE	wustl_ref_assembly
360996 361356 | 433614 433256 | 361 359 | 91.06 | Subject_061B_FE	wustl_ref_assembly
360996 361861 | 1323356 1324218 | 866 863 | 94.16 | Subject_061B_FE	wustl_ref_assembly
361759 361861 | 489471 489369 | 103 103 | 100.00 | Subject_061B_FE	wustl_ref_assembly
361797 361861 | 323497 323561 | 65 65 | 100.00 | Subject_061B_FE	wustl_ref_assembly
365025 365449 | 935517 935093 | 425 425 | 88.94 | Subject_061B_FE	wustl_ref_assembly
367549 368350 | 933938 933091 | 802 848 | 85.51 | Subject_061B_FE	wustl_ref_assembly
368105 368350 | 1342498 1342743 | 246 246 | 87.40 | Subject_061B_FE	wustl_ref_assembly
368567 371363 | 1342895 1345774 | 2797 2880 | 85.01 | Subject_061B_FE	wustl_ref_assembly
368585 372610 | 932934 928884 | 4026 4051 | 96.37 | Subject_061B_FE	wustl_ref_assembly
372066 372467 | 1346472 1346873 | 402 402 | 97.51 | Subject_061B_FE	wustl_ref_assembly
372364 372501 | 432009 431872 | 138 138 | 98.55 | Subject_061B_FE	wustl_ref_assembly
372364 372519 | 324722 324876 | 156 155 | 95.51 | Subject_061B_FE	wustl_ref_assembly
372364 372501 | 347931 348068 | 138 138 | 98.55 | Subject_061B_FE	wustl_ref_assembly
375822 382376 | 928662 922166 | 6555 6497 | 96.66 | Subject_061B_FE	wustl_ref_assembly
396796 396927 | 2533542 2533671 | 132 130 | 93.94 | Subject_061B_FE	wustl_ref_assembly
404025 416299 | 1588522 1600784 | 12275 12263 | 97.67 | Subject_061B_FE	wustl_ref_assembly
416361 425804 | 1601046 1610508 | 9444 9463 | 97.55 | Subject_061B_FE	wustl_ref_assembly
427579 427813 | 1622672 1622906 | 235 235 | 94.47 | Subject_061B_FE	wustl_ref_assembly
427613 427813 | 2582660 2582860 | 201 201 | 97.01 | Subject_061B_FE	wustl_ref_assembly
428199 428396 | 1627881 1628078 | 198 198 | 96.97 | Subject_061B_FE	wustl_ref_assembly
428471 429761 | 1628231 1629521 | 1291 1291 | 98.14 | Subject_061B_FE	wustl_ref_assembly
429881 434902 | 1629742 1634763 | 5022 5022 | 96.62 | Subject_061B_FE	wustl_ref_assembly
436375 442582 | 1638822 1645029 | 6208 6208 | 97.36 | Subject_061B_FE	wustl_ref_assembly
440999 441309 | 1266050 1266360 | 311 311 | 80.83 | Subject_061B_FE	wustl_ref_assembly
442658 454109 | 1645334 1656923 | 11452 11590 | 95.90 | Subject_061B_FE	wustl_ref_assembly
457052 461580 | 1657159 1661714 | 4529 4556 | 95.66 | Subject_061B_FE	wustl_ref_assembly
461732 473109 | 1661774 1673132 | 11378 11359 | 95.53 | Subject_061B_FE	wustl_ref_assembly
473112 480546 | 1673223 1680656 | 7435 7434 | 96.91 | Subject_061B_FE	wustl_ref_assembly
480728 481173 | 1680835 1681280 | 446 446 | 81.19 | Subject_061B_FE	wustl_ref_assembly
481955 482250 | 1682073 1682368 | 296 296 | 87.54 | Subject_061B_FE	wustl_ref_assembly
483070 502980 | 1683159 1703079 | 19911 19921 | 96.35 | Subject_061B_FE	wustl_ref_assembly
503054 503212 | 1704059 1704207 | 159 149 | 91.82 | Subject_061B_FE	wustl_ref_assembly
504059 504512 | 1705405 1705858 | 454 454 | 94.73 | Subject_061B_FE	wustl_ref_assembly
504512 505291 | 1706504 1707286 | 780 783 | 95.15 | Subject_061B_FE	wustl_ref_assembly
506391 506533 | 1707601 1707743 | 143 143 | 95.83 | Subject_061B_FE	wustl_ref_assembly
506766 516257 | 1707725 1717213 | 9492 9489 | 98.27 | Subject_061B_FE	wustl_ref_assembly
516326 527316 | 1717367 1728334 | 10991 10968 | 97.94 | Subject_061B_FE	wustl_ref_assembly
527381 527627 | 1728487 1728733 | 247 247 | 94.74 | Subject_061B_FE	wustl_ref_assembly
527538 528625 | 3044919 3043825 | 1088 1095 | 90.29 | Subject_061B_FE	wustl_ref_assembly
527374 528625 | 2820156 2818926 | 1252 1231 | 89.24 | Subject_061B_FE	wustl_ref_assembly
556223 556378 | 40032 39877 | 156 156 | 91.03 | Subject_061B_FE	wustl_ref_assembly
556228 556372 | 2965587 2965731 | 145 145 | 93.10 | Subject_061B_FE	wustl_ref_assembly
556224 556349 | 817256 817131 | 126 126 | 92.06 | Subject_061B_FE	wustl_ref_assembly
566514 571571 | 1848873 1843852 | 5058 5022 | 94.97 | Subject_061B_FE	wustl_ref_assembly
579459 591763 | 2479466 2467101 | 12305 12366 | 96.64 | Subject_061B_FE	wustl_ref_assembly
591886 595118 | 2466438 2463206 | 3233 3233 | 96.41 | Subject_061B_FE	wustl_ref_assembly
610051 611265 | 2454176 2452937 | 1215 1240 | 93.23 | Subject_061B_FE	wustl_ref_assembly
610995 611125 | 2029946 2030078 | 131 133 | 82.96 | Subject_061B_FE	wustl_ref_assembly
611439 611696 | 2451170 2450907 | 258 264 | 92.05 | Subject_061B_FE	wustl_ref_assembly
612471 612601 | 2450909 2450779 | 131 131 | 95.42 | Subject_061B_FE	wustl_ref_assembly
612846 626185 | 2450801 2437480 | 13340 13322 | 97.46 | Subject_061B_FE	wustl_ref_assembly
633841 633982 | 2436815 2436674 | 142 142 | 95.07 | Subject_061B_FE	wustl_ref_assembly
633974 634902 | 2435260 2434326 | 929 935 | 91.54 | Subject_061B_FE	wustl_ref_assembly
635490 638125 | 2434323 2431691 | 2636 2633 | 97.99 | Subject_061B_FE	wustl_ref_assembly
638430 638544 | 998514 998400 | 115 115 | 97.39 | Subject_061B_FE	wustl_ref_assembly
638430 638544 | 2276484 2276370 | 115 115 | 97.41 | Subject_061B_FE	wustl_ref_assembly
638430 638544 | 3399778 3399664 | 115 115 | 97.41 | Subject_061B_FE	wustl_ref_assembly
638430 638544 | 3363789 3363903 | 115 115 | 97.41 | Subject_061B_FE	wustl_ref_assembly
638420 638540 | 1828755 1828636 | 121 120 | 95.87 | Subject_061B_FE	wustl_ref_assembly
638430 638544 | 2300186 2300072 | 115 115 | 92.17 | Subject_061B_FE	wustl_ref_assembly
640091 640414 | 2036016 2035693 | 324 324 | 86.59 | Subject_061B_FE	wustl_ref_assembly
640245 640414 | 3363905 3364072 | 170 168 | 94.71 | Subject_061B_FE	wustl_ref_assembly
640245 640414 | 2300070 2299903 | 170 168 | 94.71 | Subject_061B_FE	wustl_ref_assembly
640240 640414 | 1828633 1828461 | 175 173 | 94.29 | Subject_061B_FE	wustl_ref_assembly
640245 640414 | 2276368 2276203 | 170 166 | 93.53 | Subject_061B_FE	wustl_ref_assembly
640245 640414 | 998398 998231 | 170 168 | 94.71 | Subject_061B_FE	wustl_ref_assembly
640245 640414 | 3399662 3399495 | 170 168 | 94.71 | Subject_061B_FE	wustl_ref_assembly
650356 650589 | 3363782 3364015 | 234 234 | 94.04 | Subject_061B_FE	wustl_ref_assembly
650364 650589 | 1828744 1828518 | 226 227 | 94.30 | Subject_061B_FE	wustl_ref_assembly
650364 650589 | 998513 998288 | 226 226 | 94.69 | Subject_061B_FE	wustl_ref_assembly
650364 650589 | 3399777 3399552 | 226 226 | 94.71 | Subject_061B_FE	wustl_ref_assembly
650354 650589 | 2276494 2276259 | 236 236 | 93.28 | Subject_061B_FE	wustl_ref_assembly
650853 653819 | 2419979 2417014 | 2967 2966 | 96.84 | Subject_061B_FE	wustl_ref_assembly
653804 665144 | 2416610 2405235 | 11341 11376 | 96.75 | Subject_061B_FE	wustl_ref_assembly
665265 670111 | 2405064 2400144 | 4847 4921 | 95.83 | Subject_061B_FE	wustl_ref_assembly
670107 670181 | 14190 14264 | 75 75 | 97.33 | Subject_061B_FE	wustl_ref_assembly
670107 670181 | 3488434 3488360 | 75 75 | 97.33 | Subject_061B_FE	wustl_ref_assembly
670447 670756 | 2097487 2097863 | 310 377 | 78.51 | Subject_061B_FE	wustl_ref_assembly
670482 670626 | 1362905 1363048 | 145 144 | 91.10 | Subject_061B_FE	wustl_ref_assembly
673130 686858 | 2097863 2111723 | 13729 13861 | 96.53 | Subject_061B_FE	wustl_ref_assembly
686859 686994 | 2114139 2114274 | 136 136 | 97.79 | Subject_061B_FE	wustl_ref_assembly
690181 690640 | 2118717 2119174 | 460 458 | 96.52 | Subject_061B_FE	wustl_ref_assembly
690819 690921 | 2120750 2120852 | 103 103 | 94.17 | Subject_061B_FE	wustl_ref_assembly
691909 696597 | 2120912 2125679 | 4689 4768 | 95.93 | Subject_061B_FE	wustl_ref_assembly
707058 708707 | 2137185 2138835 | 1650 1651 | 97.58 | Subject_061B_FE	wustl_ref_assembly
708742 709022 | 1750536 1750256 | 281 281 | 95.73 | Subject_061B_FE	wustl_ref_assembly
708742 710371 | 3403947 3405578 | 1630 1632 | 85.60 | Subject_061B_FE	wustl_ref_assembly
708742 710001 | 835099 833843 | 1260 1257 | 83.84 | Subject_061B_FE	wustl_ref_assembly
710517 710661 | 833324 833180 | 145 145 | 90.34 | Subject_061B_FE	wustl_ref_assembly
710661 720776 | 2139067 2149179 | 10116 10113 | 97.96 | Subject_061B_FE	wustl_ref_assembly
721818 733628 | 2150285 2161996 | 11811 11712 | 96.79 | Subject_061B_FE	wustl_ref_assembly
733721 733975 | 146169 146445 | 255 277 | 89.89 | Subject_061B_FE	wustl_ref_assembly
733940 734072 | 146542 146674 | 133 133 | 89.55 | Subject_061B_FE	wustl_ref_assembly
734177 735884 | 2821780 2823487 | 1708 1708 | 96.43 | Subject_061B_FE	wustl_ref_assembly
735875 737524 | 2824897 2826546 | 1650 1650 | 97.76 | Subject_061B_FE	wustl_ref_assembly
737596 749678 | 2826800 2838883 | 12083 12084 | 97.93 | Subject_061B_FE	wustl_ref_assembly
750751 766609 | 2842583 2858477 | 15859 15895 | 97.69 | Subject_061B_FE	wustl_ref_assembly
766697 768368 | 2861661 2863254 | 1672 1594 | 89.90 | Subject_061B_FE	wustl_ref_assembly
771775 778700 | 2863351 2870275 | 6926 6925 | 98.80 | Subject_061B_FE	wustl_ref_assembly
773436 773605 | 2035940 2035772 | 170 169 | 87.72 | Subject_061B_FE	wustl_ref_assembly
778841 780472 | 2870495 2872126 | 1632 1632 | 97.98 | Subject_061B_FE	wustl_ref_assembly
780531 783787 | 2872366 2875660 | 3257 3295 | 97.18 | Subject_061B_FE	wustl_ref_assembly
784067 793550 | 2876046 2885662 | 9484 9617 | 96.14 | Subject_061B_FE	wustl_ref_assembly
794183 796849 | 2886298 2888966 | 2667 2669 | 98.61 | Subject_061B_FE	wustl_ref_assembly
796962 801561 | 2889124 2893749 | 4600 4626 | 97.30 | Subject_061B_FE	wustl_ref_assembly
801687 802399 | 2895300 2896010 | 713 711 | 88.25 | Subject_061B_FE	wustl_ref_assembly
810350 810737 | 711529 711903 | 388 375 | 83.63 | Subject_061B_FE	wustl_ref_assembly
811232 811582 | 712469 712819 | 351 351 | 93.75 | Subject_061B_FE	wustl_ref_assembly
811991 818244 | 712822 719141 | 6254 6320 | 95.51 | Subject_061B_FE	wustl_ref_assembly
818416 822601 | 722291 726506 | 4186 4216 | 95.62 | Subject_061B_FE	wustl_ref_assembly
822646 828781 | 726488 732641 | 6136 6154 | 97.11 | Subject_061B_FE	wustl_ref_assembly
828825 839866 | 732777 743815 | 11042 11039 | 97.34 | Subject_061B_FE	wustl_ref_assembly
839875 842766 | 743920 746810 | 2892 2891 | 98.27 | Subject_061B_FE	wustl_ref_assembly
842866 845970 | 753362 756461 | 3105 3100 | 96.46 | Subject_061B_FE	wustl_ref_assembly
845475 845700 | 3377259 3377484 | 226 226 | 87.61 | Subject_061B_FE	wustl_ref_assembly
849586 850572 | 765980 766967 | 987 988 | 98.48 | Subject_061B_FE	wustl_ref_assembly
849618 849738 | 3377595 3377716 | 121 122 | 89.34 | Subject_061B_FE	wustl_ref_assembly
850575 851229 | 767146 767801 | 655 656 | 98.17 | Subject_061B_FE	wustl_ref_assembly
851326 866258 | 767977 783085 | 14933 15109 | 96.11 | Subject_061B_FE	wustl_ref_assembly
866278 876219 | 783246 793159 | 9942 9914 | 96.91 | Subject_061B_FE	wustl_ref_assembly
876220 876923 | 793277 793992 | 704 716 | 94.42 | Subject_061B_FE	wustl_ref_assembly
876321 876875 | 538367 538915 | 555 549 | 91.91 | Subject_061B_FE	wustl_ref_assembly
877070 877540 | 793993 794444 | 471 452 | 84.99 | Subject_061B_FE	wustl_ref_assembly
882711 890689 | 799845 807822 | 7979 7978 | 97.08 | Subject_061B_FE	wustl_ref_assembly
890766 899790 | 808275 817362 | 9025 9088 | 96.49 | Subject_061B_FE	wustl_ref_assembly
899506 899684 | 39853 40031 | 179 179 | 85.56 | Subject_061B_FE	wustl_ref_assembly
903288 905268 | 817884 819858 | 1981 1975 | 96.67 | Subject_061B_FE	wustl_ref_assembly
905256 911689 | 819968 826441 | 6434 6474 | 97.56 | Subject_061B_FE	wustl_ref_assembly
911919 915192 | 826727 829999 | 3274 3273 | 96.83 | Subject_061B_FE	wustl_ref_assembly
915531 918303 | 830408 833180 | 2773 2773 | 98.12 | Subject_061B_FE	wustl_ref_assembly
918304 923553 | 835100 840348 | 5250 5249 | 98.17 | Subject_061B_FE	wustl_ref_assembly
924196 929443 | 841107 846355 | 5248 5249 | 98.32 | Subject_061B_FE	wustl_ref_assembly
929464 930180 | 1363050 1363768 | 717 719 | 98.19 | Subject_061B_FE	wustl_ref_assembly
929731 930196 | 793610 794065 | 466 456 | 86.78 | Subject_061B_FE	wustl_ref_assembly
929741 930065 | 538593 538915 | 325 323 | 90.18 | Subject_061B_FE	wustl_ref_assembly
930163 932316 | 1363709 1365862 | 2154 2154 | 97.08 | Subject_061B_FE	wustl_ref_assembly
932317 939317 | 1366005 1373066 | 7001 7062 | 96.02 | Subject_061B_FE	wustl_ref_assembly
941759 941863 | 1824797 1824693 | 105 105 | 90.48 | Subject_061B_FE	wustl_ref_assembly
942968 943362 | 1375862 1376256 | 395 395 | 92.66 | Subject_061B_FE	wustl_ref_assembly
943356 948327 | 1376504 1381475 | 4972 4972 | 96.26 | Subject_061B_FE	wustl_ref_assembly
948437 954907 | 1383662 1390132 | 6471 6471 | 97.74 | Subject_061B_FE	wustl_ref_assembly
956242 956726 | 1391723 1392229 | 485 507 | 93.89 | Subject_061B_FE	wustl_ref_assembly
956641 956729 | 1414756 1414668 | 89 89 | 93.26 | Subject_061B_FE	wustl_ref_assembly
956814 958249 | 1393630 1395065 | 1436 1436 | 95.47 | Subject_061B_FE	wustl_ref_assembly
958279 960823 | 1395198 1397741 | 2545 2544 | 97.64 | Subject_061B_FE	wustl_ref_assembly
963872 964169 | 1397743 1398039 | 298 297 | 97.32 | Subject_061B_FE	wustl_ref_assembly
971772 972941 | 1398520 1399689 | 1170 1170 | 97.86 | Subject_061B_FE	wustl_ref_assembly
973009 980232 | 1399854 1407077 | 7224 7224 | 98.74 | Subject_061B_FE	wustl_ref_assembly
980269 985761 | 1407218 1412659 | 5493 5442 | 96.67 | Subject_061B_FE	wustl_ref_assembly
985615 985848 | 1412622 1412856 | 234 235 | 92.77 | Subject_061B_FE	wustl_ref_assembly
985948 987741 | 1413072 1414866 | 1794 1795 | 96.32 | Subject_061B_FE	wustl_ref_assembly
987850 989779 | 1416066 1417929 | 1930 1864 | 93.69 | Subject_061B_FE	wustl_ref_assembly
990327 990437 | 1419269 1419379 | 111 111 | 95.50 | Subject_061B_FE	wustl_ref_assembly
990437 1007169 | 1419471 1436204 | 16733 16734 | 96.66 | Subject_061B_FE	wustl_ref_assembly
1007187 1014062 | 1436503 1443363 | 6876 6861 | 96.08 | Subject_061B_FE	wustl_ref_assembly
1007193 1007412 | 3062392 3062173 | 220 220 | 90.45 | Subject_061B_FE	wustl_ref_assembly
1007189 1007412 | 3474963 3474740 | 224 224 | 90.18 | Subject_061B_FE	wustl_ref_assembly
1014383 1015647 | 1443702 1444966 | 1265 1265 | 95.42 | Subject_061B_FE	wustl_ref_assembly
1015807 1020281 | 1445168 1449671 | 4475 4504 | 95.65 | Subject_061B_FE	wustl_ref_assembly
1020304 1020443 | 1450069 1450208 | 140 140 | 92.20 | Subject_061B_FE	wustl_ref_assembly
1020443 1030015 | 1452192 1461678 | 9573 9487 | 96.73 | Subject_061B_FE	wustl_ref_assembly
1030005 1030147 | 5231 5373 | 143 143 | 95.80 | Subject_061B_FE	wustl_ref_assembly
1030179 1030995 | 3473557 3474373 | 817 817 | 94.49 | Subject_061B_FE	wustl_ref_assembly
1030165 1030995 | 3471588 3472418 | 831 831 | 93.26 | Subject_061B_FE	wustl_ref_assembly
1031784 1031872 | 6972 7060 | 89 89 | 96.63 | Subject_061B_FE	wustl_ref_assembly
1031978 1034159 | 8826 11010 | 2182 2185 | 89.59 | Subject_061B_FE	wustl_ref_assembly
1032436 1032637 | 1467510 1467709 | 202 200 | 93.07 | Subject_061B_FE	wustl_ref_assembly
1033177 1034181 | 1467920 1468957 | 1005 1038 | 91.60 | Subject_061B_FE	wustl_ref_assembly
1038544 1039237 | 2708165 2707473 | 694 693 | 96.40 | Subject_061B_FE	wustl_ref_assembly
1052448 1052548 | 2694656 2694557 | 101 100 | 98.02 | Subject_061B_FE	wustl_ref_assembly
1052726 1052878 | 2691736 2691575 | 153 162 | 93.83 | Subject_061B_FE	wustl_ref_assembly
1054243 1054398 | 2691557 2691402 | 156 156 | 96.15 | Subject_061B_FE	wustl_ref_assembly
1055107 1055269 | 2690550 2690388 | 163 163 | 93.25 | Subject_061B_FE	wustl_ref_assembly
1055417 1055569 | 3473420 3473572 | 153 153 | 99.35 | Subject_061B_FE	wustl_ref_assembly
1055417 1055588 | 3471429 3471600 | 172 172 | 97.09 | Subject_061B_FE	wustl_ref_assembly
1055638 1056437 | 5417 6216 | 800 800 | 96.62 | Subject_061B_FE	wustl_ref_assembly
1055638 1056403 | 531428 532193 | 766 766 | 95.69 | Subject_061B_FE	wustl_ref_assembly
1055638 1059515 | 3061045 3064995 | 3878 3951 | 95.07 | Subject_061B_FE	wustl_ref_assembly
1056552 1057118 | 3474592 3475158 | 567 567 | 95.42 | Subject_061B_FE	wustl_ref_assembly
1056699 1057118 | 1436728 1436309 | 420 420 | 87.38 | Subject_061B_FE	wustl_ref_assembly
1064172 1064253 | 3065032 3065113 | 82 82 | 98.78 | Subject_061B_FE	wustl_ref_assembly
1064392 1071953 | 3065111 3072672 | 7562 7562 | 97.18 | Subject_061B_FE	wustl_ref_assembly
1071929 1074652 | 3074389 3077116 | 2724 2728 | 97.40 | Subject_061B_FE	wustl_ref_assembly
1077095 1077508 | 3072686 3073099 | 414 414 | 93.05 | Subject_061B_FE	wustl_ref_assembly
1077095 1077902 | 3077793 3078600 | 808 808 | 91.73 | Subject_061B_FE	wustl_ref_assembly
1077135 1078782 | 3079518 3081164 | 1648 1647 | 98.06 | Subject_061B_FE	wustl_ref_assembly
1081742 1083206 | 3081312 3082777 | 1465 1466 | 96.18 | Subject_061B_FE	wustl_ref_assembly
1085757 1088824 | 3082762 3085830 | 3068 3069 | 96.09 | Subject_061B_FE	wustl_ref_assembly
1088873 1110426 | 3085985 3107577 | 21554 21593 | 97.22 | Subject_061B_FE	wustl_ref_assembly
1110790 1111015 | 3107576 3107801 | 226 226 | 92.92 | Subject_061B_FE	wustl_ref_assembly
1114531 1129216 | 3107974 3122643 | 14686 14670 | 96.51 | Subject_061B_FE	wustl_ref_assembly
1129208 1140362 | 3122769 3133968 | 11155 11200 | 97.26 | Subject_061B_FE	wustl_ref_assembly
1145627 1146939 | 3138603 3139915 | 1313 1313 | 95.51 | Subject_061B_FE	wustl_ref_assembly
1146872 1146957 | 2263699 2263614 | 86 86 | 95.35 | Subject_061B_FE	wustl_ref_assembly
1146861 1146954 | 2065965 2065871 | 94 95 | 95.79 | Subject_061B_FE	wustl_ref_assembly
1146872 1146957 | 2261705 2261620 | 86 86 | 94.19 | Subject_061B_FE	wustl_ref_assembly
1156935 1157577 | 752060 752702 | 643 643 | 97.98 | Subject_061B_FE	wustl_ref_assembly
1158396 1158593 | 1322239 1322439 | 198 201 | 92.54 | Subject_061B_FE	wustl_ref_assembly
1179755 1200989 | 2942260 2963475 | 21235 21216 | 98.02 | Subject_061B_FE	wustl_ref_assembly
1201091 1203086 | 2963601 2965596 | 1996 1996 | 98.05 | Subject_061B_FE	wustl_ref_assembly
1203089 1216990 | 2965763 2979683 | 13902 13921 | 98.18 | Subject_061B_FE	wustl_ref_assembly
1217116 1219571 | 2979798 2982253 | 2456 2456 | 98.78 | Subject_061B_FE	wustl_ref_assembly
1219686 1227730 | 241936 249954 | 8045 8019 | 98.20 | Subject_061B_FE	wustl_ref_assembly
1227743 1229245 | 250091 251593 | 1503 1503 | 98.74 | Subject_061B_FE	wustl_ref_assembly
1229324 1252923 | 251592 275306 | 23600 23715 | 97.49 | Subject_061B_FE	wustl_ref_assembly
1252417 1253603 | 339211 340397 | 1187 1187 | 92.17 | Subject_061B_FE	wustl_ref_assembly
1252919 1252990 | 490735 490664 | 72 72 | 98.61 | Subject_061B_FE	wustl_ref_assembly
1255788 1255976 | 3414813 3414625 | 189 189 | 96.30 | Subject_061B_FE	wustl_ref_assembly
1255789 1255964 | 2634455 2634280 | 176 176 | 88.20 | Subject_061B_FE	wustl_ref_assembly
1260274 1261357 | 2635614 2634477 | 1084 1138 | 88.76 | Subject_061B_FE	wustl_ref_assembly
1260276 1260728 | 3407128 3406676 | 453 453 | 97.13 | Subject_061B_FE	wustl_ref_assembly
1260759 1261426 | 3406504 3405825 | 668 680 | 92.50 | Subject_061B_FE	wustl_ref_assembly
1260789 1261213 | 2506473 2506049 | 425 425 | 93.65 | Subject_061B_FE	wustl_ref_assembly
1261477 1261587 | 2424591 2424481 | 111 111 | 94.64 | Subject_061B_FE	wustl_ref_assembly
1261477 1264283 | 2634392 2631508 | 2807 2885 | 94.56 | Subject_061B_FE	wustl_ref_assembly
1261477 1261615 | 2635268 2635131 | 139 138 | 93.53 | Subject_061B_FE	wustl_ref_assembly
1261542 1262204 | 3454545 3455228 | 663 684 | 90.64 | Subject_061B_FE	wustl_ref_assembly
1261644 1262180 | 2505921 2505385 | 537 537 | 93.30 | Subject_061B_FE	wustl_ref_assembly
1262481 1263013 | 3455502 3456034 | 533 533 | 85.05 | Subject_061B_FE	wustl_ref_assembly
1262737 1263029 | 2504828 2504536 | 293 293 | 87.37 | Subject_061B_FE	wustl_ref_assembly
1264263 1270023 | 2631349 2625573 | 5761 5777 | 97.02 | Subject_061B_FE	wustl_ref_assembly
1270718 1307169 | 2624866 2588434 | 36452 36433 | 97.96 | Subject_061B_FE	wustl_ref_assembly
1307163 1313419 | 226190 232615 | 6257 6426 | 95.77 | Subject_061B_FE	wustl_ref_assembly
1314644 1316149 | 543857 542330 | 1506 1528 | 96.47 | Subject_061B_FE	wustl_ref_assembly
1316158 1319195 | 3479559 3476522 | 3038 3038 | 98.58 | Subject_061B_FE	wustl_ref_assembly
1319947 1320943 | 3476522 3475527 | 997 996 | 95.19 | Subject_061B_FE	wustl_ref_assembly
1322157 1322384 | 542330 542102 | 228 229 | 97.82 | Subject_061B_FE	wustl_ref_assembly
1322444 1324778 | 541936 539602 | 2335 2335 | 95.63 | Subject_061B_FE	wustl_ref_assembly
1325795 1326628 | 6151 5330 | 834 822 | 93.65 | Subject_061B_FE	wustl_ref_assembly
1325795 1326572 | 3061779 3061002 | 778 778 | 95.37 | Subject_061B_FE	wustl_ref_assembly
1325795 1326557 | 532162 531400 | 763 763 | 95.81 | Subject_061B_FE	wustl_ref_assembly
1326777 1331584 | 3060927 3056122 | 4808 4806 | 98.29 | Subject_061B_FE	wustl_ref_assembly
1326777 1326961 | 531322 531138 | 185 185 | 96.22 | Subject_061B_FE	wustl_ref_assembly
1331578 1339606 | 2927798 2935884 | 8029 8087 | 97.87 | Subject_061B_FE	wustl_ref_assembly
1339657 1345463 | 2936472 2942278 | 5807 5807 | 98.97 | Subject_061B_FE	wustl_ref_assembly
1357072 1362057 | 1787267 1782280 | 4986 4988 | 98.10 | Subject_061B_FE	wustl_ref_assembly
1362048 1374173 | 1779721 1767569 | 12126 12153 | 98.61 | Subject_061B_FE	wustl_ref_assembly
1377880 1380587 | 1766010 1763303 | 2708 2708 | 97.08 | Subject_061B_FE	wustl_ref_assembly
1380672 1393260 | 1763131 1750531 | 12589 12601 | 97.93 | Subject_061B_FE	wustl_ref_assembly
1393272 1393401 | 1468820 1468691 | 130 130 | 96.92 | Subject_061B_FE	wustl_ref_assembly
1393272 1393401 | 10895 10766 | 130 130 | 95.38 | Subject_061B_FE	wustl_ref_assembly
1393397 1393957 | 9299 8739 | 561 561 | 89.52 | Subject_061B_FE	wustl_ref_assembly
1393983 1395430 | 8412 6965 | 1448 1448 | 97.38 | Subject_061B_FE	wustl_ref_assembly
1395435 1395525 | 3472441 3472351 | 91 91 | 96.70 | Subject_061B_FE	wustl_ref_assembly
1395435 1395525 | 3474396 3474306 | 91 91 | 96.70 | Subject_061B_FE	wustl_ref_assembly
1395530 1396575 | 531161 532230 | 1046 1070 | 92.82 | Subject_061B_FE	wustl_ref_assembly
1395587 1395764 | 3473419 3473596 | 178 178 | 94.38 | Subject_061B_FE	wustl_ref_assembly
1395745 1396538 | 5389 6182 | 794 794 | 95.09 | Subject_061B_FE	wustl_ref_assembly
1395723 1396538 | 3060995 3061810 | 816 816 | 94.98 | Subject_061B_FE	wustl_ref_assembly
1396561 1396808 | 532302 532549 | 248 248 | 97.98 | Subject_061B_FE	wustl_ref_assembly
1396852 1397003 | 3487959 3488108 | 152 150 | 97.37 | Subject_061B_FE	wustl_ref_assembly
1396852 1399009 | 1748392 1746195 | 2158 2198 | 90.95 | Subject_061B_FE	wustl_ref_assembly
1399042 1411148 | 1746022 1733918 | 12107 12105 | 98.41 | Subject_061B_FE	wustl_ref_assembly
1411274 1411704 | 1733918 1733488 | 431 431 | 99.07 | Subject_061B_FE	wustl_ref_assembly
1411758 1414553 | 1733331 1730535 | 2796 2797 | 97.85 | Subject_061B_FE	wustl_ref_assembly
1414728 1419138 | 2984441 2988923 | 4411 4483 | 96.10 | Subject_061B_FE	wustl_ref_assembly
1419120 1423521 | 2989222 2993620 | 4402 4399 | 95.53 | Subject_061B_FE	wustl_ref_assembly
1423649 1427875 | 2993706 2998003 | 4227 4298 | 95.19 | Subject_061B_FE	wustl_ref_assembly
1427882 1441029 | 2998168 3011345 | 13148 13178 | 97.36 | Subject_061B_FE	wustl_ref_assembly
1441137 1445795 | 3025988 3030648 | 4659 4661 | 98.09 | Subject_061B_FE	wustl_ref_assembly
1446113 1446572 | 1729999 1729540 | 460 460 | 96.52 | Subject_061B_FE	wustl_ref_assembly
1446113 1446572 | 2163711 2164170 | 460 460 | 96.09 | Subject_061B_FE	wustl_ref_assembly
1446345 1446572 | 3506294 3506521 | 228 228 | 96.05 | Subject_061B_FE	wustl_ref_assembly
1453443 1454387 | 3473420 3474376 | 945 957 | 92.06 | Subject_061B_FE	wustl_ref_assembly
1453580 1454387 | 3471614 3472421 | 808 808 | 92.45 | Subject_061B_FE	wustl_ref_assembly
1455211 1455516 | 3031490 3031855 | 306 366 | 80.87 | Subject_061B_FE	wustl_ref_assembly
1455211 1455345 | 1728874 1728740 | 135 135 | 97.04 | Subject_061B_FE	wustl_ref_assembly
1456474 1457501 | 3038548 3039575 | 1028 1028 | 97.47 | Subject_061B_FE	wustl_ref_assembly
1456474 1456640 | 2814016 2814181 | 167 166 | 97.60 | Subject_061B_FE	wustl_ref_assembly
1458258 1466896 | 2055924 2047288 | 8639 8637 | 97.80 | Subject_061B_FE	wustl_ref_assembly
1467003 1472311 | 2047274 2041966 | 5309 5309 | 97.16 | Subject_061B_FE	wustl_ref_assembly
1481319 1485267 | 2031732 2027712 | 3949 4021 | 94.85 | Subject_061B_FE	wustl_ref_assembly
1482972 1483100 | 3176185 3176313 | 129 129 | 84.85 | Subject_061B_FE	wustl_ref_assembly
1486691 1487155 | 2026218 2025755 | 465 464 | 97.42 | Subject_061B_FE	wustl_ref_assembly
1488204 1488897 | 2025675 2024982 | 694 694 | 92.80 | Subject_061B_FE	wustl_ref_assembly
1490000 1498832 | 2018814 2009981 | 8833 8834 | 97.32 | Subject_061B_FE	wustl_ref_assembly
1498929 1502673 | 2008378 2004634 | 3745 3745 | 97.33 | Subject_061B_FE	wustl_ref_assembly
1502664 1537453 | 2004207 1969371 | 34790 34837 | 97.89 | Subject_061B_FE	wustl_ref_assembly
1539117 1542662 | 1967820 1964262 | 3546 3559 | 97.22 | Subject_061B_FE	wustl_ref_assembly
1542657 1552274 | 1964000 1954384 | 9618 9617 | 98.80 | Subject_061B_FE	wustl_ref_assembly
1545413 1545487 | 3445502 3445576 | 75 75 | 100.00 | Subject_061B_FE	wustl_ref_assembly
1545414 1545487 | 3445266 3445339 | 74 74 | 100.00 | Subject_061B_FE	wustl_ref_assembly
1545414 1545492 | 3444942 3445019 | 79 78 | 98.73 | Subject_061B_FE	wustl_ref_assembly
1552280 1552878 | 2708168 2708766 | 599 599 | 91.51 | Subject_061B_FE	wustl_ref_assembly
1553349 1565770 | 2709231 2721650 | 12422 12420 | 97.44 | Subject_061B_FE	wustl_ref_assembly
1565898 1567932 | 2721651 2723685 | 2035 2035 | 98.28 | Subject_061B_FE	wustl_ref_assembly
1568009 1568664 | 2723841 2724492 | 656 652 | 97.41 | Subject_061B_FE	wustl_ref_assembly
1568732 1570963 | 2724804 2727035 | 2232 2232 | 98.16 | Subject_061B_FE	wustl_ref_assembly
1570967 1574831 | 2727208 2731079 | 3865 3872 | 96.54 | Subject_061B_FE	wustl_ref_assembly
1576101 1579682 | 2732361 2735939 | 3582 3579 | 95.40 | Subject_061B_FE	wustl_ref_assembly
1582527 1582977 | 2738862 2739288 | 451 427 | 87.36 | Subject_061B_FE	wustl_ref_assembly
1583149 1583425 | 2739667 2739943 | 277 277 | 97.48 | Subject_061B_FE	wustl_ref_assembly
1583418 1591232 | 2740115 2747974 | 7815 7860 | 97.42 | Subject_061B_FE	wustl_ref_assembly
1591396 1632247 | 2747975 2788827 | 40852 40853 | 98.66 | Subject_061B_FE	wustl_ref_assembly
1624151 1624239 | 920362 920450 | 89 89 | 100.00 | Subject_061B_FE	wustl_ref_assembly
1624243 1624327 | 24387 24470 | 85 84 | 97.65 | Subject_061B_FE	wustl_ref_assembly
1632258 1639080 | 2650481 2657391 | 6823 6911 | 97.29 | Subject_061B_FE	wustl_ref_assembly
1639116 1645556 | 2657784 2664211 | 6441 6428 | 97.98 | Subject_061B_FE	wustl_ref_assembly
1645656 1648257 | 2665956 2668599 | 2602 2644 | 94.98 | Subject_061B_FE	wustl_ref_assembly
1648389 1648668 | 2674830 2675109 | 280 280 | 94.64 | Subject_061B_FE	wustl_ref_assembly
1654558 1662076 | 2681152 2688668 | 7519 7517 | 97.35 | Subject_061B_FE	wustl_ref_assembly
1662076 1663075 | 3491495 3490495 | 1000 1001 | 98.40 | Subject_061B_FE	wustl_ref_assembly
1663107 1664946 | 3490324 3488485 | 1840 1840 | 99.02 | Subject_061B_FE	wustl_ref_assembly
1665046 1668725 | 3495382 3491784 | 3680 3599 | 95.22 | Subject_061B_FE	wustl_ref_assembly
1668717 1678859 | 3055840 3045615 | 10143 10226 | 97.82 | Subject_061B_FE	wustl_ref_assembly
1678854 1679187 | 3045442 3045110 | 334 333 | 94.33 | Subject_061B_FE	wustl_ref_assembly
1678854 1681920 | 1349853 1346793 | 3067 3061 | 97.40 | Subject_061B_FE	wustl_ref_assembly
1682060 1682137 | 1461774 1461697 | 78 78 | 97.44 | Subject_061B_FE	wustl_ref_assembly
1682048 1682346 | 3485010 3485308 | 299 299 | 98.33 | Subject_061B_FE	wustl_ref_assembly
1682815 1683379 | 3485307 3485871 | 565 565 | 99.47 | Subject_061B_FE	wustl_ref_assembly
1683386 1683471 | 3435735 3435650 | 86 86 | 94.19 | Subject_061B_FE	wustl_ref_assembly
1683386 1683471 | 1080963 1081048 | 86 86 | 94.19 | Subject_061B_FE	wustl_ref_assembly
1683431 1684068 | 3435779 3436433 | 638 655 | 86.71 | Subject_061B_FE	wustl_ref_assembly
1683431 1683809 | 1080919 1080545 | 379 375 | 88.92 | Subject_061B_FE	wustl_ref_assembly
1683658 1684068 | 1324406 1323977 | 411 430 | 91.44 | Subject_061B_FE	wustl_ref_assembly
1683658 1683914 | 489180 489435 | 257 256 | 97.28 | Subject_061B_FE	wustl_ref_assembly
1683658 1683910 | 323750 323499 | 253 252 | 96.84 | Subject_061B_FE	wustl_ref_assembly
1683657 1683814 | 465256 465412 | 158 157 | 94.30 | Subject_061B_FE	wustl_ref_assembly
1683658 1683910 | 432979 433230 | 253 252 | 94.86 | Subject_061B_FE	wustl_ref_assembly
1683664 1684068 | 346992 346570 | 405 423 | 81.76 | Subject_061B_FE	wustl_ref_assembly
1683664 1684068 | 941460 941881 | 405 422 | 80.83 | Subject_061B_FE	wustl_ref_assembly
1684115 1685552 | 1316152 1314710 | 1438 1443 | 98.06 | Subject_061B_FE	wustl_ref_assembly
1685616 1692253 | 1314573 1307926 | 6638 6648 | 97.97 | Subject_061B_FE	wustl_ref_assembly
1692324 1695521 | 1307640 1304442 | 3198 3199 | 98.69 | Subject_061B_FE	wustl_ref_assembly
1695621 1701775 | 1304280 1298107 | 6155 6174 | 95.28 | Subject_061B_FE	wustl_ref_assembly
1704353 1706650 | 1297502 1295207 | 2298 2296 | 96.74 | Subject_061B_FE	wustl_ref_assembly
1706938 1707431 | 1171901 1172466 | 494 566 | 86.77 | Subject_061B_FE	wustl_ref_assembly
1708191 1708275 | 2029739 2029823 | 85 85 | 97.65 | Subject_061B_FE	wustl_ref_assembly
1708194 1708286 | 3323574 3323480 | 93 95 | 94.74 | Subject_061B_FE	wustl_ref_assembly
1708400 1709762 | 1175426 1176795 | 1363 1370 | 84.28 | Subject_061B_FE	wustl_ref_assembly
1708970 1709395 | 2164148 2163723 | 426 426 | 90.38 | Subject_061B_FE	wustl_ref_assembly
1708970 1709395 | 1729562 1729987 | 426 426 | 89.44 | Subject_061B_FE	wustl_ref_assembly
1709611 1709763 | 1730246 1730393 | 153 148 | 88.89 | Subject_061B_FE	wustl_ref_assembly
1709762 1712580 | 1176898 1179722 | 2819 2825 | 96.78 | Subject_061B_FE	wustl_ref_assembly
1712572 1713554 | 1182386 1183368 | 983 983 | 98.37 | Subject_061B_FE	wustl_ref_assembly
1713605 1726739 | 1183538 1196712 | 13135 13175 | 96.90 | Subject_061B_FE	wustl_ref_assembly
1726782 1735562 | 1196697 1205546 | 8781 8850 | 95.01 | Subject_061B_FE	wustl_ref_assembly
1735653 1772914 | 1205665 1243010 | 37262 37346 | 98.10 | Subject_061B_FE	wustl_ref_assembly
1775953 1778171 | 1249960 1252178 | 2219 2219 | 94.42 | Subject_061B_FE	wustl_ref_assembly
1775990 1777076 | 1248196 1249282 | 1087 1087 | 95.58 | Subject_061B_FE	wustl_ref_assembly
1777298 1777831 | 1249504 1250037 | 534 534 | 96.44 | Subject_061B_FE	wustl_ref_assembly
1778173 1792960 | 3453915 3439143 | 14788 14773 | 97.82 | Subject_061B_FE	wustl_ref_assembly
1786528 1786602 | 1961170 1961244 | 75 75 | 100.00 | Subject_061B_FE	wustl_ref_assembly
1804826 1805543 | 3295342 3294625 | 718 718 | 96.38 | Subject_061B_FE	wustl_ref_assembly
1808294 1813093 | 3294610 3289809 | 4800 4802 | 96.38 | Subject_061B_FE	wustl_ref_assembly
1812512 1812750 | 3285043 3284805 | 239 239 | 95.40 | Subject_061B_FE	wustl_ref_assembly
1817602 1818102 | 3280751 3280252 | 501 500 | 96.81 | Subject_061B_FE	wustl_ref_assembly
1819146 1819570 | 3290305 3289881 | 425 425 | 85.25 | Subject_061B_FE	wustl_ref_assembly
1821568 1829049 | 3274172 3266711 | 7482 7462 | 96.21 | Subject_061B_FE	wustl_ref_assembly
1833247 1836982 | 3264618 3260863 | 3736 3756 | 95.48 | Subject_061B_FE	wustl_ref_assembly
1837092 1839311 | 3260051 3257832 | 2220 2220 | 98.11 | Subject_061B_FE	wustl_ref_assembly
1839362 1843126 | 3257667 3253896 | 3765 3772 | 98.01 | Subject_061B_FE	wustl_ref_assembly
1845544 1848334 | 2915063 2917854 | 2791 2792 | 97.92 | Subject_061B_FE	wustl_ref_assembly
1848467 1849551 | 2921170 2922254 | 1085 1085 | 98.25 | Subject_061B_FE	wustl_ref_assembly
1849386 1849550 | 1359183 1359347 | 165 165 | 92.73 | Subject_061B_FE	wustl_ref_assembly
1849426 1849550 | 3499262 3499386 | 125 125 | 94.40 | Subject_061B_FE	wustl_ref_assembly
1849556 1849752 | 1954417 1954220 | 197 198 | 96.97 | Subject_061B_FE	wustl_ref_assembly
1849821 1852799 | 1953758 1950695 | 2979 3064 | 94.19 | Subject_061B_FE	wustl_ref_assembly
1854607 1855760 | 1946731 1945564 | 1154 1168 | 94.26 | Subject_061B_FE	wustl_ref_assembly
1856674 1862114 | 1944766 1939204 | 5441 5563 | 94.80 | Subject_061B_FE	wustl_ref_assembly
1862172 1862455 | 1937674 1937352 | 284 323 | 82.97 | Subject_061B_FE	wustl_ref_assembly
1862335 1862545 | 1937207 1936985 | 211 223 | 86.10 | Subject_061B_FE	wustl_ref_assembly
1863549 1864180 | 1936943 1936324 | 632 620 | 96.20 | Subject_061B_FE	wustl_ref_assembly
1868266 1870621 | 1934959 1932603 | 2356 2357 | 95.63 | Subject_061B_FE	wustl_ref_assembly
1870643 1870908 | 1932488 1932223 | 266 266 | 99.25 | Subject_061B_FE	wustl_ref_assembly
1882059 1886692 | 1932130 1927499 | 4634 4632 | 97.39 | Subject_061B_FE	wustl_ref_assembly
1886691 1888440 | 1926335 1924576 | 1750 1760 | 98.18 | Subject_061B_FE	wustl_ref_assembly
1888601 1890420 | 1922238 1920440 | 1820 1799 | 95.72 | Subject_061B_FE	wustl_ref_assembly
1905605 1908938 | 1920386 1917053 | 3334 3334 | 96.31 | Subject_061B_FE	wustl_ref_assembly
1908941 1912709 | 1916824 1913079 | 3769 3746 | 96.34 | Subject_061B_FE	wustl_ref_assembly
1912276 1912708 | 1954203 1953775 | 433 429 | 89.20 | Subject_061B_FE	wustl_ref_assembly
1912429 1912660 | 1398321 1398099 | 232 223 | 81.20 | Subject_061B_FE	wustl_ref_assembly
1916293 1916396 | 1749971 1749868 | 104 104 | 93.27 | Subject_061B_FE	wustl_ref_assembly
1916396 1927212 | 3162707 3151888 | 10817 10820 | 98.23 | Subject_061B_FE	wustl_ref_assembly
1927213 1928476 | 3151789 3150527 | 1264 1263 | 96.44 | Subject_061B_FE	wustl_ref_assembly
1928469 1929073 | 3149903 3149299 | 605 605 | 95.21 | Subject_061B_FE	wustl_ref_assembly
1929172 1937188 | 1561658 1553636 | 8017 8023 | 97.42 | Subject_061B_FE	wustl_ref_assembly
1937377 1937932 | 1552292 1551735 | 556 558 | 98.21 | Subject_061B_FE	wustl_ref_assembly
1937929 1942514 | 1549582 1544981 | 4586 4602 | 97.63 | Subject_061B_FE	wustl_ref_assembly
1943721 1943982 | 1544968 1544685 | 262 284 | 87.68 | Subject_061B_FE	wustl_ref_assembly
1943645 1943839 | 136835 136640 | 195 196 | 86.29 | Subject_061B_FE	wustl_ref_assembly
1944044 1944125 | 1540558 1540477 | 82 82 | 97.56 | Subject_061B_FE	wustl_ref_assembly
1944271 1945274 | 1542341 1541338 | 1004 1004 | 95.72 | Subject_061B_FE	wustl_ref_assembly
1944301 1946159 | 1175326 1173468 | 1859 1859 | 96.40 | Subject_061B_FE	wustl_ref_assembly
1944970 1945405 | 3508793 3508358 | 436 436 | 99.31 | Subject_061B_FE	wustl_ref_assembly
1945435 1946194 | 1541319 1540555 | 760 765 | 96.73 | Subject_061B_FE	wustl_ref_assembly
1950675 1951350 | 1532132 1531459 | 676 674 | 94.08 | Subject_061B_FE	wustl_ref_assembly
1951349 1951696 | 1530336 1529936 | 348 401 | 84.04 | Subject_061B_FE	wustl_ref_assembly
1951693 1967004 | 1522412 1507063 | 15312 15350 | 96.11 | Subject_061B_FE	wustl_ref_assembly
1967201 1970109 | 1506875 1503966 | 2909 2910 | 96.40 | Subject_061B_FE	wustl_ref_assembly
1978857 1981822 | 1503957 1500991 | 2966 2967 | 97.74 | Subject_061B_FE	wustl_ref_assembly
1983598 1984276 | 2318100 2317422 | 679 679 | 97.20 | Subject_061B_FE	wustl_ref_assembly
1984467 1985429 | 2317421 2316459 | 963 963 | 95.23 | Subject_061B_FE	wustl_ref_assembly
1986568 1986651 | 2314504 2314421 | 84 84 | 100.00 | Subject_061B_FE	wustl_ref_assembly
1986762 1989023 | 2314420 2312156 | 2262 2265 | 98.06 | Subject_061B_FE	wustl_ref_assembly
1989414 1995526 | 2312163 2305940 | 6113 6224 | 95.00 | Subject_061B_FE	wustl_ref_assembly
1995554 1998370 | 2305777 2302964 | 2817 2814 | 96.73 | Subject_061B_FE	wustl_ref_assembly
1998385 1998762 | 3393750 3393373 | 378 378 | 95.50 | Subject_061B_FE	wustl_ref_assembly
1998385 1998762 | 2301298 2300921 | 378 378 | 97.62 | Subject_061B_FE	wustl_ref_assembly
1999066 1999796 | 3393375 3392645 | 731 731 | 97.67 | Subject_061B_FE	wustl_ref_assembly
1999066 1999797 | 2300923 2300192 | 732 732 | 97.40 | Subject_061B_FE	wustl_ref_assembly
2013455 2015025 | 3398191 3396621 | 1571 1571 | 99.62 | Subject_061B_FE	wustl_ref_assembly
2014986 2016976 | 3395522 3393534 | 1991 1989 | 98.64 | Subject_061B_FE	wustl_ref_assembly
2015054 2016974 | 2303005 2301084 | 1921 1922 | 99.27 | Subject_061B_FE	wustl_ref_assembly
2016997 2017728 | 2300923 2300192 | 732 732 | 96.58 | Subject_061B_FE	wustl_ref_assembly
2016997 2017727 | 3393375 3392645 | 731 731 | 96.85 | Subject_061B_FE	wustl_ref_assembly
2017725 2018103 | 3364974 3365352 | 379 379 | 99.21 | Subject_061B_FE	wustl_ref_assembly
2017753 2017997 | 3217679 3217440 | 245 240 | 88.21 | Subject_061B_FE	wustl_ref_assembly
2023198 2023628 | 3384785 3384356 | 431 430 | 97.45 | Subject_061B_FE	wustl_ref_assembly
2023198 2026366 | 3380398 3377226 | 3169 3173 | 95.94 | Subject_061B_FE	wustl_ref_assembly
2025884 2026005 | 766132 766012 | 122 121 | 89.34 | Subject_061B_FE	wustl_ref_assembly
2026116 2026327 | 756191 755980 | 212 212 | 89.15 | Subject_061B_FE	wustl_ref_assembly
2026522 2029121 | 3375545 3372876 | 2600 2670 | 94.46 | Subject_061B_FE	wustl_ref_assembly
2029140 2030064 | 3367393 3366469 | 925 925 | 97.84 | Subject_061B_FE	wustl_ref_assembly
2030060 2031103 | 3363783 3362738 | 1044 1046 | 97.61 | Subject_061B_FE	wustl_ref_assembly
2031093 2036529 | 3361823 3356403 | 5437 5421 | 94.92 | Subject_061B_FE	wustl_ref_assembly
2037513 2042521 | 3356411 3351402 | 5009 5010 | 97.05 | Subject_061B_FE	wustl_ref_assembly
2053381 2057450 | 660384 656315 | 4070 4070 | 98.77 | Subject_061B_FE	wustl_ref_assembly
2057464 2062929 | 656203 650737 | 5466 5467 | 98.26 | Subject_061B_FE	wustl_ref_assembly
2073994 2100132 | 650614 624455 | 26139 26160 | 98.11 | Subject_061B_FE	wustl_ref_assembly
2100143 2105944 | 624335 618589 | 5802 5747 | 96.11 | Subject_061B_FE	wustl_ref_assembly
2106046 2107210 | 616771 615607 | 1165 1165 | 93.31 | Subject_061B_FE	wustl_ref_assembly
2107293 2107613 | 618585 618265 | 321 321 | 92.86 | Subject_061B_FE	wustl_ref_assembly
2111307 2111701 | 2187238 2187632 | 395 395 | 97.97 | Subject_061B_FE	wustl_ref_assembly
2111700 2112391 | 2188113 2188804 | 692 692 | 95.39 | Subject_061B_FE	wustl_ref_assembly
2112393 2128188 | 2189036 2204803 | 15796 15768 | 98.38 | Subject_061B_FE	wustl_ref_assembly
2128178 2128276 | 2205891 2205989 | 99 99 | 98.99 | Subject_061B_FE	wustl_ref_assembly
2128351 2135408 | 2214731 2221830 | 7058 7100 | 95.94 | Subject_061B_FE	wustl_ref_assembly
2139073 2139652 | 2225738 2226359 | 580 622 | 89.41 | Subject_061B_FE	wustl_ref_assembly
2139680 2140322 | 2227776 2228437 | 643 662 | 87.86 | Subject_061B_FE	wustl_ref_assembly
2140319 2141806 | 2228762 2230249 | 1488 1488 | 98.79 | Subject_061B_FE	wustl_ref_assembly
2141866 2168813 | 2230398 2257346 | 26948 26949 | 98.62 | Subject_061B_FE	wustl_ref_assembly
2168894 2172887 | 889363 885374 | 3994 3990 | 98.10 | Subject_061B_FE	wustl_ref_assembly
2172923 2174629 | 884868 883162 | 1707 1707 | 96.43 | Subject_061B_FE	wustl_ref_assembly
2174833 2179323 | 876693 872203 | 4491 4491 | 97.31 | Subject_061B_FE	wustl_ref_assembly
2183173 2184201 | 867178 866138 | 1029 1041 | 94.14 | Subject_061B_FE	wustl_ref_assembly
2184194 2185415 | 189459 188238 | 1222 1222 | 91.82 | Subject_061B_FE	wustl_ref_assembly
2185425 2189896 | 181883 177412 | 4472 4472 | 98.57 | Subject_061B_FE	wustl_ref_assembly
2189892 2191212 | 3503616 3502442 | 1321 1175 | 82.34 | Subject_061B_FE	wustl_ref_assembly
2199139 2201139 | 3502412 3500412 | 2001 2001 | 95.95 | Subject_061B_FE	wustl_ref_assembly
2201320 2204323 | 2167501 2170501 | 3004 3001 | 96.14 | Subject_061B_FE	wustl_ref_assembly
2205232 2205324 | 2170493 2170585 | 93 93 | 94.62 | Subject_061B_FE	wustl_ref_assembly
2206117 2208939 | 2170576 2173396 | 2823 2821 | 97.06 | Subject_061B_FE	wustl_ref_assembly
2209033 2217004 | 2173385 2181365 | 7972 7981 | 97.53 | Subject_061B_FE	wustl_ref_assembly
2226877 2261183 | 551804 586085 | 34307 34282 | 97.83 | Subject_061B_FE	wustl_ref_assembly
2261242 2261471 | 593315 593544 | 230 230 | 93.48 | Subject_061B_FE	wustl_ref_assembly
2261521 2272399 | 593990 604869 | 10879 10880 | 97.77 | Subject_061B_FE	wustl_ref_assembly
2303532 2315059 | 1850856 1862366 | 11528 11511 | 98.13 | Subject_061B_FE	wustl_ref_assembly
2315053 2337150 | 1862504 1884577 | 22098 22074 | 97.31 | Subject_061B_FE	wustl_ref_assembly
2337259 2338568 | 2820220 2818924 | 1310 1297 | 93.06 | Subject_061B_FE	wustl_ref_assembly
2337486 2338568 | 3044919 3043823 | 1083 1097 | 94.26 | Subject_061B_FE	wustl_ref_assembly
2338567 2353947 | 217975 202534 | 15381 15442 | 97.09 | Subject_061B_FE	wustl_ref_assembly
2354892 2355373 | 124332 123830 | 482 503 | 92.06 | Subject_061B_FE	wustl_ref_assembly
2355488 2376005 | 122460 101901 | 20518 20560 | 97.94 | Subject_061B_FE	wustl_ref_assembly
2376129 2381070 | 101795 96803 | 4942 4993 | 94.56 | Subject_061B_FE	wustl_ref_assembly
2381080 2389036 | 96676 88773 | 7957 7904 | 96.43 | Subject_061B_FE	wustl_ref_assembly
2389142 2390611 | 88667 87200 | 1470 1468 | 92.87 | Subject_061B_FE	wustl_ref_assembly
2424094 2424320 | 2633014 2632786 | 227 229 | 93.01 | Subject_061B_FE	wustl_ref_assembly
2424094 2424363 | 3455799 3456071 | 270 273 | 94.89 | Subject_061B_FE	wustl_ref_assembly
2424094 2424320 | 2504787 2504561 | 227 227 | 87.67 | Subject_061B_FE	wustl_ref_assembly
2424499 2424975 | 2280646 2280167 | 477 480 | 95.44 | Subject_061B_FE	wustl_ref_assembly
2425121 2425245 | 2646122 2645998 | 125 125 | 99.20 | Subject_061B_FE	wustl_ref_assembly
2425247 2425324 | 2645906 2645829 | 78 78 | 94.87 | Subject_061B_FE	wustl_ref_assembly
2425339 2426520 | 3238247 3239428 | 1182 1182 | 98.65 | Subject_061B_FE	wustl_ref_assembly
2426688 2428303 | 2080685 2082300 | 1616 1616 | 97.40 | Subject_061B_FE	wustl_ref_assembly
2445397 2460948 | 29991 14438 | 15552 15554 | 98.51 | Subject_061B_FE	wustl_ref_assembly
2450917 2451001 | 2780906 2780820 | 85 87 | 96.55 | Subject_061B_FE	wustl_ref_assembly
2460972 2463916 | 14137 11187 | 2945 2951 | 98.10 | Subject_061B_FE	wustl_ref_assembly
2464271 2466520 | 1565291 1567533 | 2250 2243 | 97.03 | Subject_061B_FE	wustl_ref_assembly
2466545 2481573 | 1567699 1582726 | 15029 15028 | 97.47 | Subject_061B_FE	wustl_ref_assembly
2481588 2483198 | 1582899 1584507 | 1611 1609 | 96.59 | Subject_061B_FE	wustl_ref_assembly
2483255 2486646 | 1584747 1588142 | 3392 3396 | 97.41 | Subject_061B_FE	wustl_ref_assembly
2489805 2492828 | 2334323 2337363 | 3024 3041 | 95.11 | Subject_061B_FE	wustl_ref_assembly
2491792 2492317 | 2296964 2297489 | 526 526 | 81.70 | Subject_061B_FE	wustl_ref_assembly
2492835 2494384 | 2337478 2339027 | 1550 1550 | 97.03 | Subject_061B_FE	wustl_ref_assembly
2496297 2496430 | 2358473 2358606 | 134 134 | 93.28 | Subject_061B_FE	wustl_ref_assembly
2501948 2502730 | 2371521 2372303 | 783 783 | 94.25 | Subject_061B_FE	wustl_ref_assembly
2504667 2507685 | 2374168 2377204 | 3019 3037 | 96.36 | Subject_061B_FE	wustl_ref_assembly
2508534 2511441 | 2377203 2380111 | 2908 2909 | 97.63 | Subject_061B_FE	wustl_ref_assembly
2513192 2513377 | 2380166 2380344 | 186 179 | 91.44 | Subject_061B_FE	wustl_ref_assembly
2513377 2514158 | 2380715 2381496 | 782 782 | 94.13 | Subject_061B_FE	wustl_ref_assembly
2514167 2515331 | 2382671 2383835 | 1165 1165 | 95.63 | Subject_061B_FE	wustl_ref_assembly
2515326 2515882 | 2384522 2385067 | 557 546 | 93.37 | Subject_061B_FE	wustl_ref_assembly
2515334 2515515 | 3281625 3281444 | 182 182 | 90.71 | Subject_061B_FE	wustl_ref_assembly
2518002 2526252 | 2387444 2395730 | 8251 8287 | 97.28 | Subject_061B_FE	wustl_ref_assembly
2527648 2531277 | 2395799 2399426 | 3630 3628 | 97.69 | Subject_061B_FE	wustl_ref_assembly
2537352 2538759 | 3351324 3349917 | 1408 1408 | 91.99 | Subject_061B_FE	wustl_ref_assembly
2538779 2540167 | 3341875 3340488 | 1389 1388 | 97.77 | Subject_061B_FE	wustl_ref_assembly
2540304 2558519 | 3339816 3321554 | 18216 18263 | 96.90 | Subject_061B_FE	wustl_ref_assembly
2559298 2559774 | 3321552 3321076 | 477 477 | 96.02 | Subject_061B_FE	wustl_ref_assembly
2562242 2568959 | 3456139 3462857 | 6718 6719 | 97.19 | Subject_061B_FE	wustl_ref_assembly
2562937 2563973 | 1902423 1903459 | 1037 1037 | 84.84 | Subject_061B_FE	wustl_ref_assembly
2575638 2577366 | 1116158 1117886 | 1729 1729 | 98.32 | Subject_061B_FE	wustl_ref_assembly
2577483 2592765 | 1118013 1133271 | 15283 15259 | 97.42 | Subject_061B_FE	wustl_ref_assembly
2592815 2600191 | 1133446 1140812 | 7377 7367 | 96.52 | Subject_061B_FE	wustl_ref_assembly
2600519 2604889 | 1141123 1145500 | 4371 4378 | 97.76 | Subject_061B_FE	wustl_ref_assembly
2604904 2608772 | 1145756 1149575 | 3869 3820 | 93.52 | Subject_061B_FE	wustl_ref_assembly
2608800 2612210 | 1149851 1153263 | 3411 3413 | 97.92 | Subject_061B_FE	wustl_ref_assembly
2610732 2611069 | 2817159 2816822 | 338 338 | 85.88 | Subject_061B_FE	wustl_ref_assembly
2610732 2611069 | 3042058 3041721 | 338 338 | 85.88 | Subject_061B_FE	wustl_ref_assembly
2612216 2612917 | 1153438 1154134 | 702 697 | 95.31 | Subject_061B_FE	wustl_ref_assembly
2615621 2615946 | 2582612 2582951 | 326 340 | 90.29 | Subject_061B_FE	wustl_ref_assembly
2616333 2617673 | 1625613 1626993 | 1341 1381 | 95.00 | Subject_061B_FE	wustl_ref_assembly
2616641 2616769 | 1625464 1625594 | 129 131 | 93.94 | Subject_061B_FE	wustl_ref_assembly
2617547 2618245 | 1627132 1627822 | 699 691 | 94.71 | Subject_061B_FE	wustl_ref_assembly
2618008 2618146 | 3505817 3505679 | 139 139 | 97.12 | Subject_061B_FE	wustl_ref_assembly
2618259 2621933 | 2090998 2094676 | 3675 3679 | 95.38 | Subject_061B_FE	wustl_ref_assembly
2631710 2631890 | 2533801 2533982 | 181 182 | 93.96 | Subject_061B_FE	wustl_ref_assembly
2640647 2640762 | 2582256 2582371 | 116 116 | 97.41 | Subject_061B_FE	wustl_ref_assembly
2640857 2640934 | 2638493 2638416 | 78 78 | 96.15 | Subject_061B_FE	wustl_ref_assembly
2640842 2640930 | 2585478 2585568 | 89 91 | 94.51 | Subject_061B_FE	wustl_ref_assembly
2644309 2644464 | 2639258 2639413 | 156 156 | 96.15 | Subject_061B_FE	wustl_ref_assembly
2644447 2646646 | 2639590 2641789 | 2200 2200 | 99.27 | Subject_061B_FE	wustl_ref_assembly
2646638 2648530 | 2925397 2923504 | 1893 1894 | 99.52 | Subject_061B_FE	wustl_ref_assembly
2648934 2649165 | 2923514 2923283 | 232 232 | 99.14 | Subject_061B_FE	wustl_ref_assembly
2649081 2649604 | 3500264 3499727 | 524 538 | 92.57 | Subject_061B_FE	wustl_ref_assembly
2649215 2649604 | 1354066 1353677 | 390 390 | 94.36 | Subject_061B_FE	wustl_ref_assembly
2649620 2650498 | 2923275 2922398 | 879 878 | 99.09 | Subject_061B_FE	wustl_ref_assembly
2650506 2652837 | 687887 685556 | 2332 2332 | 97.43 | Subject_061B_FE	wustl_ref_assembly
2653050 2659544 | 685342 678890 | 6495 6453 | 95.88 | Subject_061B_FE	wustl_ref_assembly
2659696 2661239 | 678827 677282 | 1544 1546 | 99.48 | Subject_061B_FE	wustl_ref_assembly
2662471 2675024 | 675893 663360 | 12554 12534 | 95.77 | Subject_061B_FE	wustl_ref_assembly
2675029 2677617 | 663197 660609 | 2589 2589 | 98.80 | Subject_061B_FE	wustl_ref_assembly
2686863 2688493 | 1295216 1293586 | 1631 1631 | 98.28 | Subject_061B_FE	wustl_ref_assembly
2688494 2688628 | 1293349 1293214 | 135 136 | 97.79 | Subject_061B_FE	wustl_ref_assembly
2688631 2688766 | 1292809 1292674 | 136 136 | 95.59 | Subject_061B_FE	wustl_ref_assembly
2688932 2691185 | 1292663 1290439 | 2254 2225 | 95.03 | Subject_061B_FE	wustl_ref_assembly
2691551 2691652 | 1290438 1290339 | 102 100 | 97.06 | Subject_061B_FE	wustl_ref_assembly
2692232 2693800 | 1290167 1288599 | 1569 1569 | 97.58 | Subject_061B_FE	wustl_ref_assembly
2693833 2697093 | 1286439 1283163 | 3261 3277 | 96.70 | Subject_061B_FE	wustl_ref_assembly
2697095 2698086 | 1283046 1282099 | 992 948 | 92.14 | Subject_061B_FE	wustl_ref_assembly
2697050 2697195 | 71022 70877 | 146 146 | 88.36 | Subject_061B_FE	wustl_ref_assembly
2698156 2698288 | 1280568 1280435 | 133 134 | 95.52 | Subject_061B_FE	wustl_ref_assembly
2698300 2698871 | 1266509 1265938 | 572 572 | 96.85 | Subject_061B_FE	wustl_ref_assembly
2703596 2704060 | 1269371 1268909 | 465 463 | 95.91 | Subject_061B_FE	wustl_ref_assembly
2704093 2707330 | 1267600 1264363 | 3238 3238 | 97.84 | Subject_061B_FE	wustl_ref_assembly
2707338 2719221 | 1264226 1252340 | 11884 11887 | 97.40 | Subject_061B_FE	wustl_ref_assembly
2721019 2721191 | 1252351 1252179 | 173 173 | 98.27 | Subject_061B_FE	wustl_ref_assembly
2730795 2738773 | 1909793 1901831 | 7979 7963 | 96.94 | Subject_061B_FE	wustl_ref_assembly
2738747 2750589 | 1898029 1886009 | 11843 12021 | 96.52 | Subject_061B_FE	wustl_ref_assembly
2751104 2751730 | 2163711 2164326 | 627 616 | 93.48 | Subject_061B_FE	wustl_ref_assembly
2751030 2751730 | 1730061 1729364 | 701 698 | 91.30 | Subject_061B_FE	wustl_ref_assembly
2750984 2751655 | 1176626 1175952 | 672 675 | 86.63 | Subject_061B_FE	wustl_ref_assembly
2751338 2751730 | 3506296 3506677 | 393 382 | 91.14 | Subject_061B_FE	wustl_ref_assembly
2751448 2751730 | 3030648 3030930 | 283 283 | 94.70 | Subject_061B_FE	wustl_ref_assembly
2751614 2751730 | 2371366 2371250 | 117 117 | 94.87 | Subject_061B_FE	wustl_ref_assembly
2751921 2752197 | 2983135 2983411 | 277 277 | 98.19 | Subject_061B_FE	wustl_ref_assembly
2752701 2752982 | 2983402 2983683 | 282 282 | 96.81 | Subject_061B_FE	wustl_ref_assembly
2753421 2766734 | 3162712 3176041 | 13314 13330 | 98.22 | Subject_061B_FE	wustl_ref_assembly
2766976 2772764 | 3176307 3182093 | 5789 5787 | 96.65 | Subject_061B_FE	wustl_ref_assembly
2772716 2784479 | 3204074 3215877 | 11764 11804 | 97.31 | Subject_061B_FE	wustl_ref_assembly
2784547 2784734 | 3217305 3217488 | 188 184 | 96.28 | Subject_061B_FE	wustl_ref_assembly
2785201 2788748 | 70263 66714 | 3548 3550 | 88.72 | Subject_061B_FE	wustl_ref_assembly
2789235 2792084 | 66251 63404 | 2850 2848 | 90.47 | Subject_061B_FE	wustl_ref_assembly
2792643 2812946 | 62884 42544 | 20304 20341 | 97.73 | Subject_061B_FE	wustl_ref_assembly
2813048 2813977 | 864520 865449 | 930 930 | 99.57 | Subject_061B_FE	wustl_ref_assembly
2814046 2814360 | 865611 865921 | 315 311 | 98.41 | Subject_061B_FE	wustl_ref_assembly
2814367 2824743 | 125850 136297 | 10377 10448 | 96.95 | Subject_061B_FE	wustl_ref_assembly
2824843 2825063 | 136554 136797 | 221 244 | 85.66 | Subject_061B_FE	wustl_ref_assembly
2825064 2825183 | 136913 137039 | 120 127 | 90.55 | Subject_061B_FE	wustl_ref_assembly
2825204 2825861 | 137208 137866 | 658 659 | 97.72 | Subject_061B_FE	wustl_ref_assembly
2825863 2826511 | 137971 138619 | 649 649 | 97.84 | Subject_061B_FE	wustl_ref_assembly
2827872 2829244 | 138620 139992 | 1373 1373 | 98.11 | Subject_061B_FE	wustl_ref_assembly
2833273 2833495 | 142947 143170 | 223 224 | 97.77 | Subject_061B_FE	wustl_ref_assembly
2833597 2833863 | 146788 147117 | 267 330 | 77.27 | Subject_061B_FE	wustl_ref_assembly
2833951 2836929 | 148806 151805 | 2979 3000 | 96.57 | Subject_061B_FE	wustl_ref_assembly
2836930 2841056 | 163370 167509 | 4127 4140 | 97.73 | Subject_061B_FE	wustl_ref_assembly
2841056 2865959 | 1500994 1476095 | 24904 24900 | 98.59 | Subject_061B_FE	wustl_ref_assembly
2865929 2866022 | 3471427 3471334 | 94 94 | 97.87 | Subject_061B_FE	wustl_ref_assembly
2865929 2866022 | 3473418 3473325 | 94 94 | 97.87 | Subject_061B_FE	wustl_ref_assembly
2867533 2868942 | 922175 920767 | 1410 1409 | 97.30 | Subject_061B_FE	wustl_ref_assembly
2873222 2873648 | 920722 920303 | 427 420 | 96.26 | Subject_061B_FE	wustl_ref_assembly
2873501 2873589 | 2780820 2780732 | 89 89 | 100.00 | Subject_061B_FE	wustl_ref_assembly
2873694 2877223 | 908586 905058 | 3530 3529 | 97.54 | Subject_061B_FE	wustl_ref_assembly
2877266 2882960 | 904928 899234 | 5695 5695 | 97.56 | Subject_061B_FE	wustl_ref_assembly
2883454 2883614 | 1567697 1567529 | 161 169 | 90.00 | Subject_061B_FE	wustl_ref_assembly
2883456 2883588 | 1763131 1763261 | 133 131 | 90.98 | Subject_061B_FE	wustl_ref_assembly
2883454 2883592 | 1153433 1153296 | 139 138 | 92.81 | Subject_061B_FE	wustl_ref_assembly
2883455 2883592 | 2631521 2631385 | 138 137 | 92.75 | Subject_061B_FE	wustl_ref_assembly
2883455 2883592 | 1017487 1017623 | 138 137 | 92.75 | Subject_061B_FE	wustl_ref_assembly
2883458 2883606 | 231503 231658 | 149 156 | 88.54 | Subject_061B_FE	wustl_ref_assembly
2883486 2883592 | 1314568 1314673 | 107 106 | 90.65 | Subject_061B_FE	wustl_ref_assembly
2886132 2892359 | 895594 889364 | 6228 6231 | 96.20 | Subject_061B_FE	wustl_ref_assembly
2893967 2895861 | 2055908 2057802 | 1895 1895 | 98.42 | Subject_061B_FE	wustl_ref_assembly
2914550 2917038 | 2057923 2060411 | 2489 2489 | 97.51 | Subject_061B_FE	wustl_ref_assembly
2919832 2920071 | 2895846 2895607 | 240 240 | 85.06 | Subject_061B_FE	wustl_ref_assembly
2919966 2920393 | 3217685 3218114 | 428 430 | 97.44 | Subject_061B_FE	wustl_ref_assembly
2921369 2925616 | 3218109 3222419 | 4248 4311 | 95.04 | Subject_061B_FE	wustl_ref_assembly
2925609 2925809 | 3223125 3223325 | 201 201 | 94.03 | Subject_061B_FE	wustl_ref_assembly
2926054 2929027 | 3223539 3226514 | 2974 2976 | 95.73 | Subject_061B_FE	wustl_ref_assembly
2929573 2931266 | 3227042 3228738 | 1694 1697 | 96.70 | Subject_061B_FE	wustl_ref_assembly
2931317 2931407 | 3229934 3230024 | 91 91 | 97.80 | Subject_061B_FE	wustl_ref_assembly
2931424 2935182 | 2910418 2906641 | 3759 3778 | 96.94 | Subject_061B_FE	wustl_ref_assembly
2935113 2938429 | 2902349 2899101 | 3317 3249 | 91.47 | Subject_061B_FE	wustl_ref_assembly
2939509 2939673 | 2904533 2904369 | 165 165 | 89.09 | Subject_061B_FE	wustl_ref_assembly
2939970 2941916 | 2273102 2275049 | 1947 1948 | 95.43 | Subject_061B_FE	wustl_ref_assembly
2942039 2942724 | 2275173 2275858 | 686 686 | 93.73 | Subject_061B_FE	wustl_ref_assembly
2948280 2950308 | 2276523 2278551 | 2029 2029 | 97.88 | Subject_061B_FE	wustl_ref_assembly
2961641 2962401 | 3499432 3500116 | 761 685 | 88.04 | Subject_061B_FE	wustl_ref_assembly
2961754 2961883 | 2421170 2421299 | 130 130 | 97.69 | Subject_061B_FE	wustl_ref_assembly
2961986 2962706 | 1353651 1354389 | 721 739 | 95.13 | Subject_061B_FE	wustl_ref_assembly
2962527 2962706 | 3500196 3500378 | 180 183 | 95.11 | Subject_061B_FE	wustl_ref_assembly
2962698 2964713 | 1354636 1356724 | 2016 2089 | 93.35 | Subject_061B_FE	wustl_ref_assembly
2962698 2964658 | 2588264 2586303 | 1961 1962 | 96.99 | Subject_061B_FE	wustl_ref_assembly
2965240 2965470 | 3312200 3311969 | 231 232 | 90.72 | Subject_061B_FE	wustl_ref_assembly
2965439 2965648 | 2639871 2639662 | 210 210 | 96.67 | Subject_061B_FE	wustl_ref_assembly
2965765 2965942 | 2585927 2585750 | 178 178 | 95.51 | Subject_061B_FE	wustl_ref_assembly
2965765 2965942 | 2423169 2423346 | 178 178 | 95.51 | Subject_061B_FE	wustl_ref_assembly
2967733 2967876 | 2423337 2423480 | 144 144 | 97.92 | Subject_061B_FE	wustl_ref_assembly
2967733 2967878 | 2585759 2585614 | 146 146 | 96.58 | Subject_061B_FE	wustl_ref_assembly
2971095 2971318 | 2585615 2585392 | 224 224 | 92.41 | Subject_061B_FE	wustl_ref_assembly
2971142 2971320 | 2424482 2424660 | 179 179 | 89.39 | Subject_061B_FE	wustl_ref_assembly
2983281 2983364 | 862492 862409 | 84 84 | 97.62 | Subject_061B_FE	wustl_ref_assembly
2983520 2983879 | 861901 861542 | 360 360 | 97.50 | Subject_061B_FE	wustl_ref_assembly
2992130 3003274 | 857536 846356 | 11145 11181 | 97.57 | Subject_061B_FE	wustl_ref_assembly
3005414 3006623 | 1804886 1806095 | 1210 1210 | 97.93 | Subject_061B_FE	wustl_ref_assembly
3006644 3008714 | 1464524 1462455 | 2071 2070 | 98.12 | Subject_061B_FE	wustl_ref_assembly
3008714 3008854 | 2517792 2517933 | 141 142 | 95.77 | Subject_061B_FE	wustl_ref_assembly
3010368 3010476 | 2518101 2518209 | 109 109 | 96.33 | Subject_061B_FE	wustl_ref_assembly
3010473 3010596 | 1462454 1462331 | 124 124 | 95.97 | Subject_061B_FE	wustl_ref_assembly
3011472 3011764 | 3398388 3398680 | 293 293 | 97.27 | Subject_061B_FE	wustl_ref_assembly
3011472 3011764 | 2035120 2035412 | 293 293 | 97.27 | Subject_061B_FE	wustl_ref_assembly
3011472 3011764 | 1827354 1827646 | 293 293 | 97.61 | Subject_061B_FE	wustl_ref_assembly
3011472 3011764 | 997124 997416 | 293 293 | 97.27 | Subject_061B_FE	wustl_ref_assembly
3011764 3011873 | 3363898 3363790 | 110 109 | 98.18 | Subject_061B_FE	wustl_ref_assembly
3011764 3011883 | 1828636 1828754 | 120 119 | 95.83 | Subject_061B_FE	wustl_ref_assembly
3011764 3011888 | 2276375 2276498 | 125 124 | 95.20 | Subject_061B_FE	wustl_ref_assembly
3011761 3011884 | 2300073 2300195 | 124 123 | 89.52 | Subject_061B_FE	wustl_ref_assembly
3011764 3011882 | 3399669 3399786 | 119 118 | 96.64 | Subject_061B_FE	wustl_ref_assembly
3011761 3011880 | 998401 998520 | 120 120 | 95.83 | Subject_061B_FE	wustl_ref_assembly
3011880 3012055 | 1806251 1806425 | 176 175 | 94.35 | Subject_061B_FE	wustl_ref_assembly
3011987 3012163 | 1283901 1284077 | 177 177 | 93.79 | Subject_061B_FE	wustl_ref_assembly
3012370 3013531 | 2083228 2084387 | 1162 1160 | 96.47 | Subject_061B_FE	wustl_ref_assembly
3012914 3013500 | 2085535 2086121 | 587 587 | 97.61 | Subject_061B_FE	wustl_ref_assembly
3013029 3013264 | 2079076 2079310 | 236 235 | 97.88 | Subject_061B_FE	wustl_ref_assembly
3015445 3016666 | 2079402 2080619 | 1222 1218 | 91.75 | Subject_061B_FE	wustl_ref_assembly
3017829 3018349 | 2082269 2082790 | 521 522 | 89.46 | Subject_061B_FE	wustl_ref_assembly
3018376 3018819 | 2086165 2086608 | 444 444 | 96.85 | Subject_061B_FE	wustl_ref_assembly
3019932 3020642 | 2086861 2087572 | 711 712 | 97.89 | Subject_061B_FE	wustl_ref_assembly
3023388 3039161 | 2804567 2788817 | 15774 15751 | 97.78 | Subject_061B_FE	wustl_ref_assembly
3039284 3046635 | 704934 697544 | 7352 7391 | 97.31 | Subject_061B_FE	wustl_ref_assembly
3046812 3056437 | 697551 687925 | 9626 9627 | 97.95 | Subject_061B_FE	wustl_ref_assembly
3066742 3068794 | 3434614 3432562 | 2053 2053 | 98.20 | Subject_061B_FE	wustl_ref_assembly
3068665 3069377 | 3310658 3309946 | 713 713 | 100.00 | Subject_061B_FE	wustl_ref_assembly
3080767 3081218 | 928975 929427 | 452 453 | 97.13 | Subject_061B_FE	wustl_ref_assembly
3080757 3080922 | 348102 347931 | 166 172 | 91.28 | Subject_061B_FE	wustl_ref_assembly
3080736 3080922 | 431817 432009 | 187 193 | 90.16 | Subject_061B_FE	wustl_ref_assembly
3080765 3080922 | 324878 324722 | 158 157 | 93.67 | Subject_061B_FE	wustl_ref_assembly
3080819 3081785 | 1346873 1345914 | 967 960 | 95.76 | Subject_061B_FE	wustl_ref_assembly
3082467 3083104 | 930677 931314 | 638 638 | 86.90 | Subject_061B_FE	wustl_ref_assembly
3082494 3084338 | 1345202 1343292 | 1845 1911 | 85.62 | Subject_061B_FE	wustl_ref_assembly
3083280 3084727 | 931490 932970 | 1448 1481 | 93.32 | Subject_061B_FE	wustl_ref_assembly
3084835 3085241 | 933091 933497 | 407 407 | 85.27 | Subject_061B_FE	wustl_ref_assembly
3084835 3085084 | 1342743 1342494 | 250 250 | 94.00 | Subject_061B_FE	wustl_ref_assembly
3087906 3088021 | 488865 488980 | 116 116 | 100.00 | Subject_061B_FE	wustl_ref_assembly
3088022 3089783 | 275440 277204 | 1762 1765 | 96.66 | Subject_061B_FE	wustl_ref_assembly
3089900 3090841 | 283249 284190 | 942 942 | 97.45 | Subject_061B_FE	wustl_ref_assembly
3093110 3093299 | 285261 285450 | 190 190 | 96.32 | Subject_061B_FE	wustl_ref_assembly
3093115 3093911 | 343291 344087 | 797 797 | 94.86 | Subject_061B_FE	wustl_ref_assembly
3093231 3093388 | 322719 322876 | 158 158 | 94.30 | Subject_061B_FE	wustl_ref_assembly
3097592 3097692 | 357622 357522 | 101 101 | 95.05 | Subject_061B_FE	wustl_ref_assembly
3100528 3101505 | 1323544 1324514 | 978 971 | 93.79 | Subject_061B_FE	wustl_ref_assembly
3100528 3101390 | 3436866 3436011 | 863 856 | 93.65 | Subject_061B_FE	wustl_ref_assembly
3100528 3100706 | 433425 433256 | 179 170 | 91.62 | Subject_061B_FE	wustl_ref_assembly
3100528 3101211 | 942323 941640 | 684 684 | 96.20 | Subject_061B_FE	wustl_ref_assembly
3100528 3101211 | 346128 346811 | 684 684 | 96.20 | Subject_061B_FE	wustl_ref_assembly
3101149 3101505 | 323499 323858 | 357 360 | 92.80 | Subject_061B_FE	wustl_ref_assembly
3101114 3101590 | 489466 488988 | 477 479 | 96.24 | Subject_061B_FE	wustl_ref_assembly
3103163 3113939 | 29977 40797 | 10777 10821 | 98.34 | Subject_061B_FE	wustl_ref_assembly
3113931 3114657 | 41811 42537 | 727 727 | 98.49 | Subject_061B_FE	wustl_ref_assembly
3114698 3116922 | 2297850 2295626 | 2225 2225 | 97.48 | Subject_061B_FE	wustl_ref_assembly
3115024 3115719 | 2336885 2336190 | 696 696 | 80.23 | Subject_061B_FE	wustl_ref_assembly
3116924 3117324 | 2295150 2294752 | 401 399 | 93.28 | Subject_061B_FE	wustl_ref_assembly
3117347 3118091 | 2281391 2280647 | 745 745 | 96.38 | Subject_061B_FE	wustl_ref_assembly
3117347 3117667 | 2284582 2284263 | 321 320 | 89.13 | Subject_061B_FE	wustl_ref_assembly
3118131 3119340 | 2282685 2281477 | 1210 1209 | 94.96 | Subject_061B_FE	wustl_ref_assembly
3121697 3122129 | 2280147 2279713 | 433 435 | 97.24 | Subject_061B_FE	wustl_ref_assembly
3122131 3122355 | 2279127 2278903 | 225 225 | 97.78 | Subject_061B_FE	wustl_ref_assembly
3127005 3127189 | 2434759 2434943 | 185 185 | 94.59 | Subject_061B_FE	wustl_ref_assembly
3127998 3128140 | 1543902 1544044 | 143 143 | 94.41 | Subject_061B_FE	wustl_ref_assembly
3128140 3128300 | 3366067 3366227 | 161 161 | 93.79 | Subject_061B_FE	wustl_ref_assembly
3128140 3128305 | 3232071 3232236 | 166 166 | 92.77 | Subject_061B_FE	wustl_ref_assembly
3128140 3128300 | 2911891 2911731 | 161 161 | 93.17 | Subject_061B_FE	wustl_ref_assembly
3128140 3128299 | 3391410 3391251 | 160 160 | 93.75 | Subject_061B_FE	wustl_ref_assembly
3129706 3130771 | 2076988 2075921 | 1066 1068 | 97.94 | Subject_061B_FE	wustl_ref_assembly
3132102 3133566 | 2075924 2074460 | 1465 1465 | 98.70 | Subject_061B_FE	wustl_ref_assembly
3138422 3138561 | 2074460 2074321 | 140 140 | 97.14 | Subject_061B_FE	wustl_ref_assembly
3138679 3139511 | 2074320 2073445 | 833 876 | 92.24 | Subject_061B_FE	wustl_ref_assembly
3147301 3150382 | 1913082 1910001 | 3082 3082 | 97.54 | Subject_061B_FE	wustl_ref_assembly
3150588 3150671 | 1166946 1166863 | 84 84 | 100.00 | Subject_061B_FE	wustl_ref_assembly
3150669 3152109 | 1170312 1168874 | 1441 1439 | 98.20 | Subject_061B_FE	wustl_ref_assembly
3152134 3152629 | 1172888 1172393 | 496 496 | 94.78 | Subject_061B_FE	wustl_ref_assembly
3161623 3161740 | 2264075 2264192 | 118 118 | 94.07 | Subject_061B_FE	wustl_ref_assembly
3161623 3161740 | 2262081 2262198 | 118 118 | 94.07 | Subject_061B_FE	wustl_ref_assembly
3162174 3170400 | 2264377 2272749 | 8227 8373 | 95.07 | Subject_061B_FE	wustl_ref_assembly
3162174 3162325 | 2262381 2262532 | 152 152 | 96.71 | Subject_061B_FE	wustl_ref_assembly
3170411 3179269 | 1787268 1796124 | 8859 8857 | 98.13 | Subject_061B_FE	wustl_ref_assembly
3182301 3186735 | 171942 167510 | 4435 4433 | 97.07 | Subject_061B_FE	wustl_ref_assembly
3186736 3186890 | 2263547 2263700 | 155 154 | 95.48 | Subject_061B_FE	wustl_ref_assembly
3186736 3186890 | 2261553 2261706 | 155 154 | 94.19 | Subject_061B_FE	wustl_ref_assembly
3186795 3187373 | 2065859 2066437 | 579 579 | 95.86 | Subject_061B_FE	wustl_ref_assembly
3187374 3194060 | 2066771 2073441 | 6687 6671 | 98.15 | Subject_061B_FE	wustl_ref_assembly
3194106 3200740 | 1475811 1469177 | 6635 6635 | 97.42 | Subject_061B_FE	wustl_ref_assembly
3201461 3201780 | 2638937 2639256 | 320 320 | 99.06 | Subject_061B_FE	wustl_ref_assembly
3206062 3206464 | 2638896 2638494 | 403 403 | 97.77 | Subject_061B_FE	wustl_ref_assembly
3206176 3206464 | 2637525 2637237 | 289 289 | 98.62 | Subject_061B_FE	wustl_ref_assembly
3206465 3206731 | 2586660 2586394 | 267 267 | 97.75 | Subject_061B_FE	wustl_ref_assembly
3206819 3206909 | 3497500 3497593 | 91 94 | 95.74 | Subject_061B_FE	wustl_ref_assembly
3206818 3206991 | 3312201 3312024 | 174 178 | 88.76 | Subject_061B_FE	wustl_ref_assembly
3207712 3207846 | 3312203 3312066 | 135 138 | 90.78 | Subject_061B_FE	wustl_ref_assembly
3207713 3207846 | 1358849 1358982 | 134 134 | 97.76 | Subject_061B_FE	wustl_ref_assembly
3207714 3207846 | 3407828 3407960 | 133 133 | 94.12 | Subject_061B_FE	wustl_ref_assembly
3207859 3208032 | 993917 993744 | 174 174 | 94.25 | Subject_061B_FE	wustl_ref_assembly
3207859 3209568 | 2858471 2860180 | 1710 1710 | 96.02 | Subject_061B_FE	wustl_ref_assembly
3207867 3208746 | 146125 145246 | 880 880 | 97.73 | Subject_061B_FE	wustl_ref_assembly
3207867 3208536 | 3434614 3435283 | 670 670 | 97.16 | Subject_061B_FE	wustl_ref_assembly
3208536 3209681 | 2860181 2861326 | 1146 1146 | 95.20 | Subject_061B_FE	wustl_ref_assembly
3209100 3209682 | 145249 144668 | 583 582 | 93.83 | Subject_061B_FE	wustl_ref_assembly
3209480 3209682 | 3435290 3435491 | 203 202 | 95.57 | Subject_061B_FE	wustl_ref_assembly
3209528 3209682 | 2437324 2437478 | 155 155 | 94.19 | Subject_061B_FE	wustl_ref_assembly
3209527 3209680 | 2278714 2278863 | 154 150 | 92.86 | Subject_061B_FE	wustl_ref_assembly
3209560 3209681 | 2861445 2861566 | 122 122 | 96.72 | Subject_061B_FE	wustl_ref_assembly
3209682 3209996 | 3404262 3403947 | 315 316 | 96.84 | Subject_061B_FE	wustl_ref_assembly
3209717 3209996 | 834819 835099 | 280 281 | 86.12 | Subject_061B_FE	wustl_ref_assembly
3209717 3209998 | 1750256 1750538 | 282 283 | 95.05 | Subject_061B_FE	wustl_ref_assembly
3210066 3210395 | 2342169 2342498 | 330 330 | 88.79 | Subject_061B_FE	wustl_ref_assembly
3210390 3211690 | 2343659 2344959 | 1301 1301 | 84.83 | Subject_061B_FE	wustl_ref_assembly
3210750 3211184 | 532982 533416 | 435 435 | 90.34 | Subject_061B_FE	wustl_ref_assembly
3210736 3211690 | 2452178 2451224 | 955 955 | 87.64 | Subject_061B_FE	wustl_ref_assembly
3211338 3211668 | 533570 533900 | 331 331 | 84.38 | Subject_061B_FE	wustl_ref_assembly
3211944 3212914 | 87099 86129 | 971 971 | 98.25 | Subject_061B_FE	wustl_ref_assembly
3212034 3212181 | 82769 82620 | 148 150 | 97.33 | Subject_061B_FE	wustl_ref_assembly
3212462 3212533 | 82619 82549 | 72 71 | 97.22 | Subject_061B_FE	wustl_ref_assembly
3212915 3213559 | 3499432 3498746 | 645 687 | 78.47 | Subject_061B_FE	wustl_ref_assembly
3212919 3213184 | 1359389 1359124 | 266 266 | 96.99 | Subject_061B_FE	wustl_ref_assembly
3212961 3213130 | 2922253 2922084 | 170 170 | 94.12 | Subject_061B_FE	wustl_ref_assembly
3213325 3213553 | 3497708 3497480 | 229 229 | 90.09 | Subject_061B_FE	wustl_ref_assembly
3213442 3213535 | 1358942 1358849 | 94 94 | 90.72 | Subject_061B_FE	wustl_ref_assembly
3213442 3213578 | 3312106 3312253 | 137 148 | 85.81 | Subject_061B_FE	wustl_ref_assembly
3213656 3216280 | 3408978 3411602 | 2625 2625 | 99.28 | Subject_061B_FE	wustl_ref_assembly
3216273 3216869 | 3412377 3412973 | 597 597 | 99.50 | Subject_061B_FE	wustl_ref_assembly
3216732 3216813 | 3506053 3506134 | 82 82 | 100.00 | Subject_061B_FE	wustl_ref_assembly
3216759 3216866 | 2518239 2518346 | 108 108 | 97.22 | Subject_061B_FE	wustl_ref_assembly
3217177 3219424 | 3496489 3498732 | 2248 2244 | 98.13 | Subject_061B_FE	wustl_ref_assembly
3217213 3217411 | 2922424 2922226 | 199 199 | 91.46 | Subject_061B_FE	wustl_ref_assembly
3217402 3218092 | 2421177 2421866 | 691 690 | 93.93 | Subject_061B_FE	wustl_ref_assembly
3219307 3219425 | 3311170 3311053 | 119 118 | 91.60 | Subject_061B_FE	wustl_ref_assembly
3221231 3221314 | 3409061 3408978 | 84 84 | 97.62 | Subject_061B_FE	wustl_ref_assembly
3221373 3225425 | 82085 86128 | 4053 4044 | 98.74 | Subject_061B_FE	wustl_ref_assembly
3221845 3221916 | 86510 86581 | 72 72 | 98.61 | Subject_061B_FE	wustl_ref_assembly
3221919 3222056 | 86864 87001 | 138 138 | 99.28 | Subject_061B_FE	wustl_ref_assembly
3225426 3225654 | 3509399 3509627 | 229 229 | 100.00 | Subject_061B_FE	wustl_ref_assembly
3225426 3227258 | 2061483 2063315 | 1833 1833 | 99.18 | Subject_061B_FE	wustl_ref_assembly
3225426 3227258 | 1798869 1800701 | 1833 1833 | 99.13 | Subject_061B_FE	wustl_ref_assembly
3225426 3225617 | 3495771 3495580 | 192 192 | 100.00 | Subject_061B_FE	wustl_ref_assembly
3225929 3226652 | 3507150 3507873 | 724 724 | 98.76 | Subject_061B_FE	wustl_ref_assembly
3225932 3226286 | 3510453 3510807 | 355 355 | 97.75 | Subject_061B_FE	wustl_ref_assembly
3226745 3227259 | 2095601 2096115 | 515 515 | 98.64 | Subject_061B_FE	wustl_ref_assembly
3226766 3227258 | 1359982 1360474 | 493 493 | 99.19 | Subject_061B_FE	wustl_ref_assembly
3226799 3227207 | 3509630 3510037 | 409 408 | 98.54 | Subject_061B_FE	wustl_ref_assembly
3226795 3227258 | 2257804 2258268 | 464 465 | 99.14 | Subject_061B_FE	wustl_ref_assembly
3227263 3229054 | 1797904 1796125 | 1792 1780 | 98.27 | Subject_061B_FE	wustl_ref_assembly
3229055 3229857 | 2259212 2260012 | 803 801 | 99.38 | Subject_061B_FE	wustl_ref_assembly
3229055 3230734 | 1361194 1362881 | 1680 1688 | 97.87 | Subject_061B_FE	wustl_ref_assembly
3229055 3229590 | 1359447 1359982 | 536 536 | 97.39 | Subject_061B_FE	wustl_ref_assembly
3229056 3230734 | 2064098 2065785 | 1679 1688 | 97.51 | Subject_061B_FE	wustl_ref_assembly
3229229 3230734 | 3141525 3140017 | 1506 1509 | 88.93 | Subject_061B_FE	wustl_ref_assembly
3229246 3229730 | 3508357 3507874 | 485 484 | 99.38 | Subject_061B_FE	wustl_ref_assembly
3229376 3230734 | 2260106 2261472 | 1359 1367 | 97.37 | Subject_061B_FE	wustl_ref_assembly
3229811 3230734 | 2262535 2263466 | 924 932 | 96.89 | Subject_061B_FE	wustl_ref_assembly
3230023 3230733 | 2096774 2097484 | 711 711 | 98.60 | Subject_061B_FE	wustl_ref_assembly
3230471 3230734 | 2650048 2650311 | 264 264 | 99.62 | Subject_061B_FE	wustl_ref_assembly
3230738 3231585 | 2815440 2814592 | 848 849 | 97.06 | Subject_061B_FE	wustl_ref_assembly
3231586 3231763 | 2257626 2257803 | 178 178 | 100.00 | Subject_061B_FE	wustl_ref_assembly
3231582 3231666 | 3454181 3454266 | 85 86 | 98.84 | Subject_061B_FE	wustl_ref_assembly
3231586 3232249 | 2060807 2061470 | 664 664 | 100.00 | Subject_061B_FE	wustl_ref_assembly
3231586 3232249 | 1798193 1798856 | 664 664 | 99.85 | Subject_061B_FE	wustl_ref_assembly
3231582 3231787 | 3496221 3496015 | 206 207 | 99.52 | Subject_061B_FE	wustl_ref_assembly
3231586 3231752 | 2805733 2805899 | 167 167 | 100.00 | Subject_061B_FE	wustl_ref_assembly
3232018 3232249 | 3496015 3495784 | 232 232 | 100.00 | Subject_061B_FE	wustl_ref_assembly
3232088 3232249 | 3509225 3509386 | 162 162 | 100.00 | Subject_061B_FE	wustl_ref_assembly
3232250 3232727 | 3231340 3231817 | 478 478 | 99.79 | Subject_061B_FE	wustl_ref_assembly
3232250 3232411 | 3295774 3295935 | 162 162 | 100.00 | Subject_061B_FE	wustl_ref_assembly
3232250 3232727 | 2914237 2913760 | 478 478 | 99.58 | Subject_061B_FE	wustl_ref_assembly
3232250 3232727 | 3392141 3391664 | 478 478 | 98.33 | Subject_061B_FE	wustl_ref_assembly
3232539 3232727 | 3365625 3365813 | 189 189 | 97.88 | Subject_061B_FE	wustl_ref_assembly
3232728 3233130 | 2913641 2914043 | 403 403 | 99.01 | Subject_061B_FE	wustl_ref_assembly
3232728 3233035 | 3365932 3365625 | 308 308 | 98.05 | Subject_061B_FE	wustl_ref_assembly
3232728 3233130 | 3391545 3391947 | 403 403 | 97.27 | Subject_061B_FE	wustl_ref_assembly
3232728 3233130 | 3231936 3231534 | 403 403 | 99.26 | Subject_061B_FE	wustl_ref_assembly
3233131 3233495 | 2063500 2063876 | 365 377 | 93.19 | Subject_061B_FE	wustl_ref_assembly
3233131 3233495 | 2096300 2096663 | 365 364 | 97.55 | Subject_061B_FE	wustl_ref_assembly
3233131 3233495 | 1800886 1801248 | 365 363 | 94.57 | Subject_061B_FE	wustl_ref_assembly
3233131 3233495 | 2258453 2258815 | 365 363 | 94.31 | Subject_061B_FE	wustl_ref_assembly
3233131 3233495 | 1360660 1361023 | 365 364 | 97.82 | Subject_061B_FE	wustl_ref_assembly
3233496 3233844 | 3231323 3230975 | 349 349 | 99.14 | Subject_061B_FE	wustl_ref_assembly
3233496 3233844 | 3392158 3392506 | 349 349 | 99.43 | Subject_061B_FE	wustl_ref_assembly
3233496 3233844 | 2914254 2914602 | 349 349 | 99.14 | Subject_061B_FE	wustl_ref_assembly
3233496 3233844 | 3295757 3295481 | 349 277 | 79.37 | Subject_061B_FE	wustl_ref_assembly
3233739 3233844 | 1898269 1898164 | 106 106 | 98.11 | Subject_061B_FE	wustl_ref_assembly
