# Supplementary material for: Expansion of intestinal Prevotella copri correlates with enhanced susceptibility to arthritis
Source: eLife. 2013 Nov 5;2:e01202. doi: 10.7554/eLife.01202 (PMC3816614; doi:10.7554/eLife.01202)
Supplement: Figure 2—source data 1. — DOI: http://dx.doi.org/10.7554/eLife.01202.010 [file elife01202s003.zip › Figure_2/Panel_B/nucmer_out/061B_wustl.delta]

/home/sczesa01/synteny_plot/pseudochroms/Subject_061B_FE.pseudochrom.fa /home/sczesa01/synteny_plot/pseudochroms/wustl_ref_assembly.fa
NUCMER
>Subject_061B_FE wustl_ref_assembly 3233844 3511610
23 2894 551777 548906 70 70 0
-12
-8
-1
135
1
1
1
-1612
0
3794 10116 548732 542325 213 213 0
-1624
-1369
-1
-1
-1
-1
-1
-1
-1
-1
-4
-1
-1
-3
-1
-1
-1
-3
-1
-1
-1
-2
-3
-1
-1
-4
-5
-6
-1
-1
-3
-3
-1
-1
-3
-1
-1
-1
-1
-1
-5
-1
-1
-1
-1
-1
-1
-5
-1
-1
-1
-1
-1
-1
-1
-1
-1
-1
-1
-1
-1
-1
-1
-1
-1
-1
-1
-1
-1
-1
-1
-1
-4
-1
-1
-1
-1
-1
-1
-1
-1
-1
-2678
-1
-6
458
-121
0
20442 20604 542265 542102 3 3 0
-159
0
20670 22698 541930 539902 52 52 0
0
22726 23527 539166 538360 86 86 0
-71
-1
-1
234
-235
-8
-211
0
22974 23306 1363653 1363319 34 34 0
103
1
-10
-1
-178
-18
-9
8
0
22974 23520 793943 793390 41 41 0
56
-240
-7
49
-134
-1
-1
-12
-1
-17
-13
-3
8
0
23643 23722 532542 532464 2 2 0
70
0
24250 24499 532440 532191 2 2 0
0
24548 24716 3472661 3472492 9 9 0
-33
0
24753 24904 1565081 1565232 1 1 0
0
24633 45736 531218 510132 401 401 0
80
-41
-696
-26
1849
1
1
1
1
1
1
1
1
1
1
1
1
1
1
1
1
1
1
1
5981
-4
-12235
0
46173 46422 510131 509882 7 7 0
0
47690 65976 509882 491655 477 477 0
2678
1
-4291
3
-15
-1
-1
-1
-1
-1
-1
-1
-1
-1
-1
-2
-1
-1
-1
-2647
-419
5341
1
1
1
1
1
1
1
1
1
1
1
1
1
1
1
1
1
1
1
1
1
1
1
1
1
1
1
1
1
1
1
1
1
1
1
4
1
1
1
1
1
1
1
1
1
1
1
1
1
1
1
1
1
1
1
1
1
1
1
1
1
1
4
1
1
1
1
4
1
1
1
121
1
1
95
-243
-2260
0
65988 66519 277346 277877 39 39 0
0
66645 73920 490011 482730 157 157 0
-276
-1
-1
-1
-1
-1
-7
46
1
652
-331
-5952
0
66832 67202 942513 942137 21 21 0
-89
-1
-1
-1
-1
-1
-10
46
0
66835 67202 1323360 1323721 35 35 0
-86
-1
-1
-1
-1
-1
48
1
1
79
1
1
1
1
1
4
1
1
0
66832 67202 3437056 3436689 29 29 0
-89
-1
-1
-1
-1
-1
-6
50
74
1
1
1
1
1
4
1
1
0
67181 67463 3436293 3436011 15 15 0
-236
6
0
67220 67578 323499 323858 24 24 0
290
-3
-39
0
66835 67578 433610 432871 63 63 0
-86
-1
-1
-1
-1
-1
52
1
76
1
1
1
1
1
4
1
1
450
-3
-39
0
67202 67578 1324138 1324514 23 23 0
86
221
-4
-39
0
73913 80657 482482 475721 244 244 0
36
1
5544
1
-43
-1
-1
-1
-1
-1
-1
-1
-1
-1
-1
-1
-1
-1
-1
-1
-1
-1
-1
-1
-1
0
80652 86116 475557 470060 146 146 0
-515
-1
-1
-1
-1
-1
-6
-1
-1
-1
-1
-1
-4
-1
-1
-1
-1
-1
-253
-3357
-1
-1
-1
-1
-1
-1
-7
-1
-1
-1
-1
-2
-1
0
86112 90391 469888 465610 98 98 0
4129
66
-25
0
91810 92938 465608 464478 39 39 0
-585
-1
0
92284 92764 323874 324357 53 53 0
-111
-1
-260
0
92006 92764 433134 432374 99 99 0
-210
9
-42
-10
-1
4
1
-116
-1
7
-95
3
-156
64
0
92006 92764 1324251 1325013 87 87 0
215
1
-7
-1
-38
-10
-1
4
1
-116
-1
-260
0
92933 96800 464322 460454 69 69 0
-79
0
96900 99430 460328 457796 38 38 0
-2525
-1
0
99425 118694 457548 438176 504 504 0
13
1
1
114
1
-15
-4598
-1
-1
-1
-1
-1
-1
-1
-1
-1
-1
-1
-1
-1
-1
-4
-3
-1
-6
-1
-2
-3
-1
-1
-4
-1
-1
-1
-1
-1
-1
-1
-1
-7
-1
-3
-1
-2
-1
-1
-1
-1
-1
-1
-1
-925
8
-156
-1
-1
-1
-8
-1
-1
-1
-937
-1
-1
-1
-1
-1
-1
-1
-1
-1
-1
-1
-1
-1
-1
-1
-1
-1
-1
-1
-1
-1
-1
-1
-1
-1
-1
-1
-1
-1
-1
-1
-1
-1
-1
-1
-1
-1
-1
-1
-1
-1509
-1
-1
-1
-1
-1
-1
-1
-1
-1
-1
-16
1172
-104
1902
-4242
-1
0
118709 122147 437912 434487 124 124 0
1186
56
1
1
1
1
1
1
1
1
1
1
1
0
122361 123001 434462 433824 17 17 0
5
564
0
122755 122945 322909 323097 19 19 0
81
1
0
123033 123216 323324 323501 17 17 0
109
1
3
1
1
32
0
123035 123386 489824 489457 35 35 0
-107
-1
39
-149
-1
-1
-1
-1
-1
-1
-1
-1
-1
-1
-1
-1
-1
-1
0
123006 123891 1323331 1324218 68 68 0
7
17
8
-104
31
7
77
1
1
1
1
1
4
1
1
-53
-1
-1
-1
-1
-1
-1
-1
-1
-1
-3
-1
-1
-1
-2
0
123394 124342 942137 941190 35 35 0
873
-8
15
0
123033 123891 3437058 3436192 65 65 0
-109
-1
115
1
1
1
1
1
4
1
1
-67
-1
-1
-1
-1
-1
-1
-1
-1
-1
-1
-2
-1
-1
-1
0
123033 124342 345952 347261 84 84 0
103
6
1
1
1
16
1
1
1
3
1
1
3
7
-149
-1
-1
-1
-1
-1
-1
-1
-1
-1
-1
-1
-2
-1
-1
-616
324
-8
15
9
0
124333 124643 1324698 1325009 36 36 0
-9
-206
87
0
124333 124643 324042 324353 37 37 0
-9
-206
87
0
124921 129626 430661 425955 93 93 0
-24
0
129756 140609 425702 414877 213 213 0
6344
1682
2077
1
1
1
1
1
1
1
1
1
1
1
1
1
1
1
1
3
1
1
1
1
1
4
22
2
0
142603 151859 412882 403638 235 235 0
334
1
1
1
1
1
1
1
1
1
1
2
1
1
2
-66
-2229
-5109
1386
-115
0
152097 152656 1027093 1026534 11 11 0
0
152657 153108 1025165 1024716 18 18 0
404
1
0
155436 156047 394312 393701 26 26 0
-155
445
0
155450 156047 1021029 1020433 15 15 0
583
0
157588 158809 392039 390787 80 80 0
-79
53
-189
-1
-1
-1
-1
-1
-1
-2
-1
-5
-1
-1
-1
-1
-1
-1
-1
-1
-1
-1
-1
-1
-1
-1
-1
-1
-1
-327
-558
-1
-1
0
157591 158570 1018788 1017659 182 182 0
-310
-1
-1
-1
-1
-1
-1
-1
-1
-1
-1
-1
-1
-1
-1
-1
-1
-1
-1
-1
-1
-1
-1
-1
-1
-1
-1
-1
-1
-1
-1
-1
-1
-1
-1
-1
-1
-1
-1
-1
-1
-1
-1
-1
-1
-1
-1
-1
-1
-1
-1
-1
-1
-1
-1
-1
-1
-1
-1
-1
-1
-1
-1
-1
-1
-1
-1
-1
-1
-1
-1
-1
-1
-1
-1
-246
-1
-1
-1
-1
-1
-1
-1
-1
-1
-1
-1
-1
-1
-1
-1
-1
-1
-1
-1
-1
-1
-1
-1
-1
-1
-1
-1
-1
-1
-1
-1
-1
-1
-1
-1
-1
-1
-1
-1
-1
-1
-1
-1
-1
-1
-1
-1
-1
-1
-1
-1
-1
-1
-1
-1
-1
-1
-1
-1
-1
-1
-1
-1
-1
-1
-1
-1
-1
-1
-1
-1
-1
-4
-1
0
158570 158815 1017479 1017232 8 8 0
-226
-1
-1
15
0
158815 159903 1017131 1016079 61 61 0
177
1
1
1
1
1
1
1
1
1
1
1
1
1
2
4
1
1
1
1
2
1
1
1
3
1
1
1
1
1
1
1
1
1
1
1
1
1
1
29
-193
-522
-1
-1
0
158809 191584 390680 357803 749 749 0
183
1
1
1
1
1
1
1
1
1
1
1
1
1
2
4
1
1
1
1
2
1
1
1
3
1
1
1
1
1
1
1
1
1
1
1
1
1
1
23
-199
-1
-5
14
3
6
1
2
-569
-1
-1
-1
-1
-1
-1
-1
-1
-1
-1
-1
-1
-1
-1
-1
-1
-1
-1
-1
-1
-1
-1
-1
-1
-1
-1
-1
-1
-1
-1
-1
-1
-1
-1
-1
-1
-1
-1
-1
-1
-1
-1
-1
-1
-1
-1
-1
4790
-692
1415
-1169
-1
-2
-1
-2
-2
-1
-1
-1
-1
-1
-1
-2
-1
-1
-1
-1
-2
-1
-1
-1
-1
-1
-4
-1
-1
-10
-1
-1
-5
-1
-1
-1
-1
-1
-1
-1
-3
-1
-1
-1
-1
-1
-1
-1
-1
-1
-1
-4
-1
-1
-5
-1
-1
-1
-1
-1
-1
-1
-1
-1
-1
-1
-1
-1
-2
-1
-1
-1
-1
-4
-1
-1
-1
-1
-1
-1
-4
-1
-1
-1
-1
-1
-1
-1
3670
-23
1114
1
1
1
1
1
1
1
1
1
1
1
-1109
-1
-1
-1
-1
-1
-1
-1
-1
-1
-1
-1
-1
-1
-1
-1
-1
-1
-1
-1
-1
-1
-1
-1
-1
-1
-1
-1
-1
41
1027
-4336
3
2345
1
6200
0
191656 195839 357467 353250 97 97 0
-1955
-660
-1
-1
-1
-1
-1
-4
-1
-1
-1
-1
-1
-1
-1
-1
-1
-1
-1
-3
-1
-1
-1
-1
-1
-1
-1
-1
-1
-1
-1
-119
-1
-1
0
195900 198382 353018 350537 45 45 0
-6
69
76
0
200100 211239 1115988 1104806 287 287 0
-5361
-956
1614
1
-148
-1
-1
-1
-1
-2
-1
-1
-1
-4
-1
-1
-1
-1
-1
-1
-1
-2
-1
-1
-1
-1
-246
-1
-667
-1
-1
-1
-1
-1
-1
-582
1067
-182
-4
-3
-37
-11
-8
-1
-1
-1
-26
-1
-1
-1
-1
16
-6
15
10
0
216338 217214 1104670 1103791 62 62 0
88
7
6
2
3
7
-15
-1
-1
-549
-17
-11
-11
-7
-31
0
217897 218199 1103144 1102845 38 38 0
-49
11
7
-4
54
3
4
0
218243 218472 3138962 3138733 11 11 0
0
218280 218473 3365196 3365003 12 12 0
0
218294 218475 3217501 3217681 19 19 0
5
0
218470 220021 1102815 1101279 81 81 0
-6
919
1
1
3
1
1
1
1
3
17
1
1
1
1
1
470
0
221508 226075 1101210 1096643 137 137 0
135
-4064
166
-147
0
226219 241357 1096263 1081109 297 297 0
-756
-1
-1
-1
-1
-1
-1
-1
-1
-1
-1
-5
-1
-1
-1
-1
-1
-1
-1
-1
-1
-106
-1
-3
-1
-1
-4
-1
1432
42
117
-41
53
-48
-43
-1
-1
-1
-1
-1
-1
-1
-1
-1
-1
-1
-1
-1
-1
-1
-1
-1
-1
-1
-1
3539
1
1
1
1
1
1
1
1
1
1
1
1
1
3
1
1
1
1
1
1
-6105
-8
2162
1
1
1
1
1
1
1
1
1
1
1
0
242011 244748 1080502 1077764 38 38 0
-1374
0
244817 247044 1077606 1075379 83 83 0
2065
-6
-105
3
0
247192 249272 1075310 1073230 42 42 0
0
249376 250329 1073113 1072160 9 9 0
0
250415 253131 1072161 1069446 30 30 0
1541
0
253149 256386 1068943 1065706 53 53 0
0
256505 259924 1065603 1062101 175 175 0
-1386
-1
-1
-1
-1
-1
-1
-1
-6
-1
-1
-3
-1
-1
-1
-1
-1
-5
-1
-1
-1
-1
-1
-1
-1
-1
-1
-1
-1
-1
-1
-1
-1
-1
-1
-1
-1
-1
-1
-1
-1
-1
-1
-1
-1
-1
-1
-1
-1
-1
-1
-1
-1
-1
-1
-1
-1
-1
-1
-1
-1
-1
-1
-1
-1
-1
-1
-5
-1
-1
-1
-1
-1
-1
-1
-1
-1
-1
-1
-1
-1
-1
-1
-1
-1
-1
-1
-1
-1
-1
797
1
1
1
1
1
1
1
-971
0
257905 260399 1064113 1061537 168 168 0
790
1
1
1
1
1
1
1
-978
-242
-1
-1
-1
-1
-1
-1
-1
-1
-1
-1
-1
-1
-1
-1
-1
-1
-1
-1
-1
-1
-1
-1
-1
-1
-1
-1
-1
-1
-1
-1
-1
-1
-1
-1
-1
-1
-1
-1
-1
-1
-1
-1
-1
-228
-1
-1
-2
-2
-1
-1
-1
-2
-2
-1
-5
-1
-1
-1
-1
-3
-4
-3
-1
-1
-1
-1
-5
-1
-1
-1
-1
-1
-1
-1
-3
-1
-1
-1
-1
-3
-1
-1
-1
-1
-1
-3
-1
-1
0
260279 261313 1060590 1059556 21 21 0
-9
314
0
266813 277126 1059298 1048988 227 227 0
5
3778
1
-950
1923
0
277121 282847 1048904 1043120 161 161 0
1104
-1359
-1
-1
-1
-1
-4
-1
19
-8
-7
-1
-1
-1
-1
-1
-1
-1
-1
-7
-1
-1
-1
-1
-1
-1
-1
-1
-6
-1
-1
-4
-1
-1
-3
-1
-26
-1
-1
-1
-4
-1
-1905
-1
-1
-4
-1
-1
-1
-11
-1
-1
-1
-1
-1
-1
-5
-1
-3
-5
-1
-3
0
283948 292708 1043120 1034253 643 643 0
260
1
1
1
1
1
1
1
1
1
1
1
1
1
2
1
1
1
2
1
1
215
-24
-135
5
-1240
5
-26
-1
-1
-1
-1
-1
-1
-1
-1
-1
-1
-1
-1
-1
-11
-1
-1
-1
-1
-1
-1
-1
-1
-1
-1
-3
-1
-1
-1
-1
-1
-1
-1
-1
-1
-1
-1
-1
-1
-1
-1
-1
-1
-1
-1
-1
-1
-1
-1
-1
-1
-1
-1
-1
-1
-1
-1
-1
-1
-1
-1
-1
-1
-1
-1
-1
-1
-1
-1
-1
-1
-1
-1
-1
-1
16
-5
-1098
5
-1740
-1
-1
-1
-1
-1
-1
-3
-1080
13
1
1
1
1
1
2
1
1
1
1
1
1
-224
-1
-1
-1
-1
-1
-1
-1
-1
-1
-1
-1
-1
-1
-1
-1
-1
-1
-1
-1
-1
-1
-1
-1
-1
-1
-1
-1
-1
-1
-1
-1
-1
-1
-1
-1
-1
-1
-1
-1
-1
-1
-1
-1
-1
-1
-1
-1
-1
-1
-1
-1
-1
-1
-1
-1
-1
-1
-1
-1
-1
-1
-1
-1
-1
-1
-1
-1
-1
-1
-1
-1
-1
-1
556
4
1
1
6
3
1
3
1
9
2
3
10
1
1
1
1
1
1
1
1
2
1
1
-122
-1
-1
-1
-1
-1
-2
0
292894 296371 1034252 1030774 120 120 0
-253
-10
-81
5
315
0
296394 296631 1030550 1030313 16 16 0
0
296766 298309 1030297 1028724 57 57 0
-10
6
-209
-1
-1
-1
-1
-1
-1
-1
-1
-1
-1
-1
-1
-1
-1
-1
-1
-1
-1
-1
-1
-1
-1
-1
-1
-1
-1
-1
-1
-1
0
298348 299333 1028536 1027558 45 45 0
825
1
1
1
1
4
115
0
299217 306501 403642 396403 305 305 0
7
170
-6
-803
12
-81
-3
5
1
783
1
1
1
1
1
1
1
1
1
1
1
1
1
1
1
1
1
1
1
1
1
1
1
1
1
1
1
1
1
1
1
1
1
1
1
1
1
3
1
18
4
4
3
4
-5054
0
306703 307306 393760 393141 87 87 0
5
-86
-1
-1
-1
-1
-1
-1
-1
-1
-96
-1
-40
-1
-1
-1
-1
-1
0
307520 315794 1015058 1006788 167 167 0
-1932
-70
1871
1805
1
1
1
1
1
-2577
0
315861 321655 1006795 1001001 101 101 0
0
327414 327539 996364 996239 8 8 0
5
-10
0
327540 327657 996142 996025 6 6 0
0
327682 343376 992303 976498 382 382 0
-85
-1
-1
-1
-1
-1
-1
-1
-37
-4650
-1
-1
-1
-5
-2
-1
-4
-1
-1
-5
-3
-1
-4
-1
-1
-1
-1
-1
-7
-1
-1
-1
-1
-1
-1
-1
-1
-1
-1
-1
-1
-1
-1
-1
-1
-1
-1
-1
-3
-1
-1
-6
-1
-1
-1
-1
-1
-1
-1
-1
-1
-1
-1
-1
-1
-1
-1
-1
-1
-1
-1
-1
-1
-1
-1
-1
-1
-1
-1
-1
-1
-4
-1
-1
-1
-1
-1
-1
-1
-1
-873
-1123
-1
-1
-1
-1
-2
-1
-14
-1
-5
-1
-7
-1
-6
-16
-1
-4
-1
-1
-1
-3
-2
-4
4
4
1486
1
-1337
-35
-14
1875
-67
-1
1380
1
1
-2470
59
0
327672 327807 994053 993911 13 13 0
-104
-1
-1
-1
-1
-1
-1
-1
21
0
344033 359398 976506 961206 318 318 0
-248
-1
48
-34
-8763
1047
3251
184
1
1
1
1
1
1
1
1
1
1
1
1
1
1
2
1
2
1
1
1
1
5
1
1
1
1
1
1
1
1
1
1
1
1
1
1
1
1
1
1
1
1
1
1
1
1
1
1
1
1
1
1
1
1
1
1
1
1
1
1
1
1
1
1
1
0
359505 359618 961110 960997 5 5 0
0
360813 363125 942697 940378 84 84 0
-85
12
4
-188
-1
-4
-1
-1
-1
-1
-31
-1
-1
1126
-8
76
-54
5
53
-32
293
0
360862 361171 323185 323501 25 25 0
-23
-72
-1
-2
-1
21
-4
-148
-9
0
360884 362565 345842 347512 73 73 0
33
1
206
1
1
1
1
1
-781
350
83
56
55
0
360854 361861 3437198 3436192 66 66 0
18
-26
12
4
23
-20
-159
-1
-1
-1
-1
-1
-1
-21
-1
-1
78
1
1
1
1
1
4
1
1
0
360998 361342 489824 489471 17 17 0
-100
-1
-7
-1
-1
-1
-1
-25
-9
0
360996 361356 433614 433256 33 33 0
5
-103
-1
-1
-1
-1
-1
-25
-9
76
1
1
1
1
1
4
1
1
0
360996 361861 1323356 1324218 51 51 0
5
-103
-1
-1
-1
-1
-1
-32
77
1
1
1
1
1
4
1
1
0
361759 361861 489471 489369 0 0 0
0
361797 361861 323497 323561 0 0 0
0
365025 365449 935517 935093 47 47 0
0
367549 368350 933938 933091 123 123 0
324
-5
-58
-1
-1
-1
-1
-1
-1
-1
-1
-1
-1
-3
-1
-1
-1
-1
-1
-1
-1
-1
-1
-1
-1
-1
-5
-1
-1
-3
-1
-2
-5
-3
-1
-1
-2
-1
-1
-1
-1
-1
-1
-1
-1
-6
-1
-1
0
368105 368350 1342498 1342743 31 31 0
0
368567 371363 1342895 1345774 434 434 0
108
1
1
1
5
6
6
-12
-5
-1
-1
-4
-3
-3
-44
-1
4
1
1
-8
-154
-1
-1
-1
-1
-2
-1
-1
-4
-1
-1
-1
-1
-1
-2
-1
-1
-1
-1
-1
-2
-5
-1
-1
-1
-3
-5
-16
-4
-630
-1
-1
-1
-8
-1
-1
-1
-1
-1
-1
-7
-1
-1
-1
-1
-1
-1
-1
-1
-1
-1
-1
-1
-1
-1
-1
-1
-1
-1
-2
-4
-1
-3
-1
-1
-6
-1
-1
-1
-1
-1
-1
-1
-1
-1
-1
-1
-80
-1
-1
-3
-1
-2
17
-3
955
-4
421
1
-12
-1
45
-4
0
368585 372610 932934 928884 147 147 0
-1093
-1
-1
-3
-1
-1
-1
-1
-3
-1
-1
-1
-9
-1
-2
-11
-2
-1
-6
-1
-9
-1
-1
-1
-2797
0
372066 372467 1346472 1346873 10 10 0
0
372364 372501 432009 431872 2 2 0
0
372364 372519 324722 324876 7 7 0
124
0
372364 372501 347931 348068 2 2 0
0
375822 382376 928662 922166 219 219 0
-4499
14
11
1
1
1
1
1
1
1
1
1
1
1
1
1
1
5
3
4
1
1
1
1
1
1
1
1
1
3
1
5
1
1
1
1
1
1
1
1
1
1
1
1
1
1
1
1
2
4
1
1
1
1
1
1
1
1
1
1
1
1
1
1
-1298
-285
-1
-1
0
396796 396927 2533542 2533671 8 8 0
37
58
0
404025 416299 1588522 1600784 286 286 0
9784
1
1
1
1
1
1
1
1
1
1
1
0
416361 425804 1601046 1610508 232 232 0
-4494
-1
-1
-1
-1
-1
-1
-1
-1
-1
-1
-1
-1
-1
-1
-1
-1
-1
-1
0
427579 427813 1622672 1622906 13 13 0
0
427613 427813 2582660 2582860 6 6 0
0
428199 428396 1627881 1628078 6 6 0
0
428471 429761 1628231 1629521 24 24 0
0
429881 434902 1629742 1634763 170 170 0
2356
-3
0
436375 442582 1638822 1645029 164 164 0
-4444
5
0
440999 441309 1266050 1266360 60 60 0
220
-3
64
-3
0
442658 454109 1645334 1656923 476 476 0
12
-1458
-1
-1
570
1
1
4
1
1
2
1
1
2
1
1
1
1
1
-2407
-1
-1052
-1
-1
-1
-1
-1
-26
-1
-1
-1
-1
-1
-1
-1
-1
-1
-4
-3
-1
-1
-1
-1
-1
-1
-1
-1
-1
-3
-1
-1
-1
-1
-1
-1
-1
-1
-1
-1
-1
-1
-1
-4
-1
-1
-1
-1
-1
-1
-1
-1
-1
-1
-1
-1
-1
-1
-1
-1
-1798
-1
-1
-442
-1
-1
-1
-1
-1
-1
-1
-1
-1
-1
-1
-1
-1
-1
-1
-1
-1
-1
-1
-1
-1
-1
-1
-1
-1
-1
-4
-1
-3
-4
-1
-1
-4
-4
-1
-1
-1
-1
-3
-1
-5
-13
-1
-1
-1
-1
-8
-1
-1
-1
-263
-1
-1
-1
-1
-1
-1
-1
-1
-1
-1
-1
-1
-1
-1
-1
-2
-1
-18
-1
-1
-1
-1
-1
-1
-1
-1
-1
-1
-1
-1
-1
-1
-1
-1
-1
-3336
0
457052 461580 1657159 1661714 198 198 0
309
-5
-264
5
-156
-1
-1
-1
-1
-1
-1
-1
-1
-1
-1
-1
-1
-1
-5
-1
-1
-1
-1
-1
-2
-5
-1
-3
-1
-1
-1
2813
-808
0
461732 473109 1661774 1673132 511 511 0
2010
1
1
1
2
2
2
-327
-1
-1
-1
-1
-1
-1016
-1
-1
-1
-1
-1
-1
-1
-1
-1
-1
-5
-3
-1
-3
1738
1
1
1061
-7
22
-6
-1347
-2638
176
1
1
1
1
1
1
1
24
55
1
1
1
1
1
1
1
1
1
1
1
1
1
1
1
1
1
1
1
1
1
1
1
67
1
1
1
1
1
1
1
1
1
1
1
1
1
1
3
5
-222
-1
-1
-1
-1
-1
-1
-1
-2
-7
-1
-1
-1
-1
-1
-1
-1
-1
-1
53
0
473112 480546 1673223 1680656 230 230 0
-3120
-1
4087
1
1
0
480728 481173 1680835 1681280 85 85 0
142
-6
-113
-1
-1
6
1
1
-42
4
-87
4
0
481955 482250 1682073 1682368 37 37 0
-188
4
0
483070 502980 1683159 1703079 727 727 0
261
11
-3
-2
-11
3
24
-4
33
-5
-14
4
732
-4
-1119
-3
7
1
-9776
-1
-1
-21
-1
-5
-3
-10
54
10
-29
-1
-1
-1
0
503054 503212 1704059 1704207 13 13 0
104
1
1
1
1
1
1
1
1
1
0
504059 504512 1705405 1705858 24 24 0
-58
319
0
504512 505291 1706504 1707286 38 38 0
-613
-22
-1
0
506391 506533 1707601 1707743 6 6 0
-136
3
0
506766 516257 1707725 1717213 164 164 0
3230
1
1
0
516326 527316 1717367 1728334 227 227 0
4135
2576
1
1
1
1
1
1
1
1
1
1
1
1
1
1
1
1
1
1
1
1
1
1
1
1
-3703
-1
-1
-1
-1
-1
209
1
1
0
527381 527627 1728487 1728733 13 13 0
0
527538 528625 3044919 3043825 107 107 0
-554
-1
-1
-10
9
1
1
1
30
6
-6
-1
-16
5
-258
-1
-8
-1
-1
-1
-1
0
527374 528625 2820156 2818926 135 135 0
768
6
-6
-1
-16
5
232
1
1
1
1
1
1
6
3
3
1
1
1
1
1
1
1
1
4
1
1
0
556223 556378 40032 39877 14 14 0
0
556228 556372 2965587 2965731 10 10 0
0
556224 556349 817256 817131 10 10 0
0
566514 571571 1848873 1843852 255 255 0
675
3
1
1
5
1
1
2
1
1
1
1
3
1
1
1
1
8
1
1
3
1
7
1
1
-1558
-71
80
1
1
1
1
1
1
5
1
1
1
1
1
1
175
1
1
-119
-1
-1
-1
-1
-1
-126
6
1794
1
0
579459 591763 2479466 2467101 416 416 0
-525
-1
-1
-1
-1
-1
-1
-3
-40
-109
9
-1063
-1
-1
-1
-1
-1
-1
-1
-1
-1
-1
-1
-1
-1
-1
-1
-1
-1
-1
-1
-1
-1
-1
-1
-1
-1
-1
-1
-1
-1
-1
-1
-1
-1
-1
-1
-1
-1
-1
-1
-4
-1
-1
-1
-1
-1
-1
-1
-1
-1
-1
-3
-2
-4
-1380
-2977
4254
1
1
2
0
591886 595118 2466438 2463206 116 116 0
28
1
-8
-1
0
610051 611265 2454176 2452937 84 84 0
-984
-33
4
-144
-1
-1
-1
-1
-1
-1
-1
-1
-1
-1
-1
-1
-1
-1
-1
-1
-1
-1
-1
-1
-1
-1
-39
0
610995 611125 2029946 2030078 23 23 0
-47
-13
13
10
-4
-38
0
611439 611696 2451170 2450907 21 21 0
-142
-1
-1
-1
-1
-1
0
612471 612601 2450909 2450779 6 6 0
0
612846 626185 2450801 2437480 339 339 0
-180
-1
-2608
4
1239
1
3
4
3
11
1
1
4
1
1
1
6
1
1
1
1
1
4
1
4
1
2
2
2
1
1
1
12
7
1
1
1
1
1
-3823
287
1
-933
-1
-1
-1
-1
-1
-1
-1
-1
-1
-1
-1
-1
-1
-1
-1
0
633841 633982 2436815 2436674 7 7 0
0
633974 634902 2435260 2434326 81 81 0
328
1
1
1
1
3
1
1
1
1
1
1
3
1
1
1
1
1
1
1
1
1
-196
-1
-1
-1
-1
-1
-1
-1
-1
-1
-1
-1
-1
-1
-1
-1
-1
-1
-1
-1
-1
-3
-1
-1
-1
-1
-1
-1
-50
113
0
635490 638125 2434323 2431691 53 53 0
15
58
84
0
638430 638544 998514 998400 3 3 0
0
638430 638544 2276484 2276370 3 3 0
104
-8
0
638430 638544 3399778 3399664 3 3 0
104
-8
0
638430 638544 3363789 3363903 3 3 0
104
-8
0
638420 638540 1828755 1828636 5 5 0
114
0
638430 638544 2300186 2300072 9 9 0
0
640091 640414 2036016 2035693 44 44 0
-9
8
-81
44
-15
-11
132
1
0
640245 640414 3363905 3364072 9 9 0
142
1
0
640245 640414 2300070 2299903 9 9 0
142
1
0
640240 640414 1828633 1828461 10 10 0
147
1
0
640245 640414 2276368 2276203 11 11 0
54
88
1
6
0
640245 640414 998398 998231 9 9 0
142
1
0
640245 640414 3399662 3399495 9 9 0
142
1
0
650356 650589 3363782 3364015 14 14 0
109
-10
0
650364 650589 1828744 1828518 13 13 0
101
-10
-1
0
650364 650589 998513 998288 12 12 0
0
650364 650589 3399777 3399552 12 12 0
101
-10
0
650354 650589 2276494 2276259 16 16 0
-5
107
-10
61
0
650853 653819 2419979 2417014 94 94 0
9
-8
259
41
-2122
4
-347
-164
6
0
653804 665144 2416610 2405235 370 370 0
-4794
-1
-1
2080
1
-412
5
-123
3
2351
-92
-1
-49
243
-104
-1
30
-92
-105
-234
-1
-1
-1
-1
-1
-1
-1
-1
-1
-1
-1
-1
-2
-1
-23
-1
-1
-1
-4
-1
-1
-1
-1
-3
-1
-1
-4
-4
-1
0
665265 670111 2405064 2400144 206 206 0
-2401
-1
-1
-1
-1
-1
-1
-1
-1
-1
-1
-1
-1
-1
-1
-1
-1
-1
-1
-1
-1
-1
-1
-1
-1
-1
-1
-1
-1
-1
-1
-1
-1
-1
-1
-1
-1
-1
-4
-1
-1
-1
-1
-1
-1
-1
-1
-4
-1
-1
-1
-1
-1
-1
-1
-1
-1
-1
-3
-1
-1
-1
-3
-1
-1
-1
-3
-183
-1254
-1
-1
-1
-1
-1
-1
-1
-1
-1
-1
-1
-1
-1
-1
-1
-1
-1
-1
-1
-1
459
316
31
1
1
1
1
1
1
1
1
1
1
1
1
101
-74
0
670107 670181 14190 14264 2 2 0
0
670107 670181 3488434 3488360 2 2 0
0
670447 670756 2097487 2097863 81 81 0
-8
-86
-1
-1
-6
-1
-4
-1
-1
-1
-1
-1
-1
-1
-1
-1
-3
-1
-3
-1
-1
-1
-1
-1
-1
-1
-1
-1
-1
-1
-1
-1
-1
-1
-1
-1
-1
-3
-1
-1
-1
-1
-1
-1
-1
-1
-1
-1
-1
-1
-1
-1
-1
-1
-1
-1
-1
-1
-1
-1
-1
-1
-1
-1
-3
-1
-1
0
670482 670626 1362905 1363048 13 13 0
-109
8
18
0
673130 686858 2097863 2111723 481 481 0
-877
-27
-1
-1
-1
989
1
1
1
1
1
1
1
1
1
1
1
1
1
1
-1295
29
-789
-1
-1
-1
-1
-1
-1
-1
-1
-1
-1
-3
-1
-1
-1
-1
-1
-7
-1
-1
-1
-1
-1
-1
-1
-1
-1
-1
-1
-1
-1
-1
-6
-1
-1
-1
-1
-4
-1
-1
-1
-1
-1
-1
-1
-1
-1
-1
-1
-1
-1
-1
-1
-1
-1
-1
-1
-1
-1
-1
-1
-1
-1
-1
-1
-1
-1
-1
-1
-1
-1
-1
-1
-4
-1
-1
-1
-1
-1
-1
-1
-1257
-1
-1
-1
-1
-1
-1
-1
-1
-1
-1
-1
-1
-1
-1
-1
-1
-1
-1
-1
-1
-1
-1
-1
-1
-1
-1
-1
-1
-1
-1
-1
-1
-3
-1
-3
-1
-1
-2
-1
-1
-1
-1
-1
-3
-1
-1
-2
-1
-1
-4
-1
-3
-4
-2
-1
-1
-3
-1
-1
-1
1089
-4
0
686859 686994 2114139 2114274 3 3 0
0
690181 690640 2118717 2119174 16 16 0
183
1
0
690819 690921 2120750 2120852 6 6 0
0
691909 696597 2120912 2125679 194 194 0
-5
-2998
-1
-1
-1
-1
-1
-1
-1
-3
-1
-1
-1
-1
-1
-3
-1
-4
-1
-1
-5
-1
-1
-2
-1
-1
-1
-2
-1
-1
-1
-3
-1
-1
-1
-1
-2
-1
-3
-1
-1
-1
-1
-1
-1
-1
-5
-1
-1
-1
-1
-1
-1
-1
-6
-3
-1
-4
-1
-1
-1
-1
-1
-1
-1
-1
-1
-3
-1
-1
-5
-1
-1
-1
-1
-1
-3
-1
-1
0
707058 708707 2137185 2138835 40 40 0
201
1
-9
-1
-1074
0
708742 709022 1750536 1750256 12 12 0
0
708742 710371 3403947 3405578 236 236 0
469
403
1
-10
-1
423
1
-8
-2
113
-3
15
-7
-74
-6
-1
0
708742 710001 835099 833843 204 204 0
295
1
1
575
1
-10
-1
0
710517 710661 833324 833180 14 14 0
0
710661 720776 2139067 2149179 206 206 0
66
1222
1
-8298
7
0
721818 733628 2150285 2161996 380 380 0
2891
-3793
33
103
1
1
1
1
1
1
1
1
1
1
1
1
1
1
1
1
1
1
1
1
1
1
1
1
1
1
1
1
1
1
1
1
1
1
1
1
1
1
1
1
1
1
-288
-1
-1
-1
-1
-1
-1
-1
-1
-1
-1
-1
-1
-1
-1
-1
-1
2083
1
1
1
1
1
1921
-6
370
1
1
1
1
1
1
1
1
1
1
1
1
1
1
1
1
1
1
1
1
1
1
1
1
1
1
1
1
1
1
1
1
1
1
1
1
1
1
1
1
1
1
1
1
1
1
1
1
1
2
2
5
1
1
1
1
1
2
5
1
1
1
1
1
1
0
733721 733975 146169 146445 28 28 0
-121
-1
-1
-1
-1
-1
-1
-1
-1
-1
-1
-1
-1
-1
-1
-1
-1
-1
-1
-1
-1
-1
0
733940 734072 146542 146674 14 14 0
-80
3
0
734177 735884 2821780 2823487 61 61 0
0
735875 737524 2824897 2826546 37 37 0
0
737596 749678 2826800 2838883 250 250 0
-9330
0
750751 766609 2842583 2858477 367 367 0
-688
-48
-4134
-1
-1
-1
-1
-1
-1
-1
-1
-1
-1
-1
-1
-1
-1
-1
-1
-1
-1
-1
-1
-1
-1
-1
-62
-1
-1
-1
-1
-1
-1
-1
-1
-1
-1
-1
2046
1
1
-1892
0
766697 768368 2861661 2863254 169 169 0
1127
1
1
1
1
1
1
1
1
1
1
1
1
1
1
1
1
1
1
1
1
1
1
1
1
1
1
1
1
1
4
1
4
3
1
1
1
4
1
1
1
1
1
1
2
1
3
2
1
1
1
1
4
1
1
1
2
3
2
1
2
1
1
1
1
1
1
2
1
7
2
3
1
1
1
2
1
1
-60
4
-123
6
0
771775 778700 2863351 2870275 83 83 0
1726
1776
-93
0
773436 773605 2035940 2035772 21 21 0
65
-22
66
0
778841 780472 2870495 2872126 33 33 0
0
780531 783787 2872366 2875660 93 93 0
-2292
-1
-1
-1
-1
-1
-5
-2
-1
-1
-3
-1
-1
-5
-1
-1
-1
-1
-3
-1
-1
-1
-1
-2
-2
-1
-1
-1
-1
-1
-2
-1
-1
-3
-8
-1
-1
-1
0
784067 793550 2876046 2885662 371 371 0
-4162
-119
-1
-1
-1
-1
-1
-1
-1
-1
-1
-1
-1
-1
-1
-1
-1
-1
-1
-1
-1
-2
-1
-1
-1
-1
-6
-1
-1
-1
-1
-1
-1
-1
-1
-1
-1
-1
-1
-1
-1
-1
-1
-1
-1
-1
-1
-1
-2
-1
-1
-1
-1
-1
-1
-1
-3
-1
-1
-1
-1
-1
-6
-7
-6
-5
-2241
-460
-1
-1
-1
-1
-1
-1
-1
-1
-1
-1
-1
-1
-1
-1
-1
-1
-1
-1
-1
-1
-1
-1
-1
-1
-1
-1
-1
-1
-1
-1
-1
-1
-1
-1
-1
-1
-1
-4
-1
-1
-1
-1
-1
-1
-1
-1
24
855
1
-31
-1
-1
-1
-1
-1
-1
-3
-1
-1
-1
-1
-4
-1
-1
-1
-1
-1
-1
-1
-1
-1
-1
123
0
794183 796849 2886298 2888966 37 37 0
-60
-1
0
796962 801561 2889124 2893749 125 125 0
-621
-958
-1
-1
-1
-1
-1
-1
-1
-1
-1
-1
-1
-1
-1
-1
-1
-1
-1
-1
-1
-1
-1
-1
-1
-862
0
801687 802399 2895300 2896010 84 84 0
-6
92
479
21
-4
67
0
810350 810737 711529 711903 64 64 0
11
6
57
27
-26
-1
31
1
2
1
1
-16
15
3
1
1
32
1
89
0
811232 811582 712469 712819 22 22 0
160
-35
0
811991 818244 712822 719141 284 284 0
-1455
-1
-1
-1
-1
-1
-1
-1
-1
-1
-1
-1
-1
-1
-1
-1
-1
-1
-1
-1
-1
-1
-1
-1
-1
-1
-1
-1
-1
-1
-1
-1
-1
-1
-1
-1
-1
-1
-1
-1
-1
-1
-1
-1
-1
-1
-1
-1
-1
-1
-1
-1
-1
-1
-1
-1
-1
-1
-1
-1
-3
-1
-1
-1
-1
-1
0
818416 822601 722291 726506 185 185 0
393
-2348
-1
-1
-1
-1
-1
-445
-1
-1
-466
-1
-1
-5
-2
-3
-3
-1
-1
-1
-2
-1
-1
-3
-1
-1
-1
-3
-10
-5
-3
-10
-1
-1
-1
-1
-2
44
1
1
363
84
0
822646 828781 726488 732641 178 178 0
-136
720
1
1
1
1
1
2
1
1
1
1
1
-2004
-2
-1
-4
-1
-1
-1
-1
-7
-1
-1
-1
-4
-5
-3
-11
-1
-1
-1
-1
-3
-4
-1
-2
-1
-1
5
-1676
-1
-26
-1
0
828825 839866 732777 743815 294 294 0
1022
-5282
-1
-1
-1
-1
-1
-1
-1
-1
-1
-1
-1
-1
-1
-1
-3793
25
321
1
1
1
1
1
1
1
1
1
4
1
3
1
1
1
1
0
839875 842766 743920 746810 50 50 0
2888
0
842866 845970 753362 756461 110 110 0
-345
-1
-2
13
1
1
1
7
1
-8
9
-17
2186
1
15
-265
4
0
845475 845700 3377259 3377484 28 28 0
0
849586 850572 765980 766967 15 15 0
-969
0
849618 849738 3377595 3377716 13 13 0
-19
0
850575 851229 767146 767801 12 12 0
-603
0
851326 866258 767977 783085 589 589 0
1387
-611
-1
-1
16
1
1
-190
-1
-1
-580
5
-335
-4
-1
-1
-1
-1
-1
-3
-1
-1
-1
-1
-1
-1
-1
-1
-1
-3
-1
-1
-1
-1
-1
-1
-3
-1
-1
-1
-1
-2
-1
-1
-1
-1
-4
-1
-1
-1
-1
-5
-1
-1
-1
-5
-1
-8
-1
-1
-1
-1
-1
-1
-1
-5
-1
-5
-1
-2
-1
-4
-1
-1
-2
-5
-1
-7
-1
-1
-1
-1
-2
-1
-1
-1
-1
-1
-1
-1
-1
-1
-672
-1
-1
-5
-7
-1
-3
-1
-1969
-1
-3
-1
-1
-1
-1
-14
-1
-1
-1
-1
-5
-1
-16
6
1
-7
-1
-5
-1
-1
-4
-5
-1
-3
-1
-1
-5
-9
5
5
4834
3
1
1
1
1
1
5
7
21
4
3
1
4
1
6
1
1
3
1
1
1
1
2
1
2
-22
-27
-1
-1
-1
-1
-1
-1
-1
-637
-6
-1
-1
-1
-2309
-14
-1
-1
-1
-1
-1
-1
-1
-1
-1
-1
-4
-1
-1
-1
-1
-1
-1
-1
-1
-1
-1
-1
-1
-1
-1
-1
-1
-1
-1
-1
-1
-1
-1
-1
-1
-1
-5
-1
-1
-1
-1
-1
-1
-1
-1
-1
-1
-1
-1
-1
-1
-1
-1
-1
-1
-17
-1
-7
-1
-1
-1
-1
-1
-1
-1
-1
-1
-1
-1
-1
-1
-1
-1
1075
0
866278 876219 783246 793159 307 307 0
6046
1
1
10
1
2
2
10
1
3
1
3
-2519
3
28
4
1
1
1
1
4
1
1
15
1
1
4
1
7
-203
9
19
506
-3
-185
4
-225
111
0
876220 876923 793277 793992 40 40 0
-93
-1
-1
-1
-1
-1
-1
-1
-1
-1
-1
-1
240
-368
0
876321 876875 538367 538915 45 45 0
25
30
1
10
1
1
-133
39
0
877070 877540 793993 794444 71 71 0
102
-99
43
56
1
1
1
2
1
1
1
1
1
3
1
1
1
1
1
1
1
5
-33
0
882711 890689 799845 807822 233 233 0
-5
-1940
3
914
-4
3991
2
0
890766 899790 808275 817362 319 319 0
2259
1
1
68
-166
-934
-61
-11
-1
-1
-5
-1
-1671
-1
-1
-1
-3
-4
-1
-2
-3
-1
-1
-3
-1
-1
-1
-1
-1
-1
-1
-1
-1
-1
-1
-1
-1
-3
-9
-1
-1
-2
-1
-1
-1
-3
-1
-1
-5
-1
-1
-1
-1
-2
-6
-1
-1
-1
-1
-1
-1
-7
-1
-1
-1
-1
-5
-1
-1
-1
-1
-1
-6
-7
-1
-1
-8
631
1
1
1
1
1
1
1
-50
-1436
0
899506 899684 39853 40031 26 26 0
8
-3
0
903288 905268 817884 819858 66 66 0
-11
1266
1
1
1
1
1
1
0
905256 911689 819968 826441 158 158 0
-2819
-1
-1
-1
-2071
-1
-1
-1
-1
-1
-178
-1
-1
-1
-1
-1
-1
-1
-1
-1
-1
-1
-1
-1
-1
-1
-1
-1
-1
-1
-1
-1
-1
-1
-1
-1
-1
-1
-1
-1
416
-75
0
911919 915192 826727 829999 104 104 0
3003
-128
14
58
-8
0
915531 918303 830408 833180 52 52 0
0
918304 923553 835100 840348 96 96 0
1368
0
924196 929443 841107 846355 88 88 0
-1749
0
929464 930180 1363050 1363768 13 13 0
-12
-115
0
929731 930196 793610 794065 62 62 0
222
1
-6
-1
52
61
1
3
1
1
1
1
7
1
68
-4
0
929741 930065 538593 538915 32 32 0
7
204
-8
52
0
930163 932316 1363709 1365862 63 63 0
-1547
-1
170
1
0
932317 939317 1366005 1373066 281 281 0
-474
-1393
117
-1401
-1
-40
-3478
-1
-1
-1
-1
-1
-1
-1
-1
-1
-7
-1
-1
-2
-1
-1
-1
-1
-1
-3
-4
-1
-1
-4
-1
-1
-1
-1
-1
-1
-3
-1
-4
-1
-6
-1
-3
-1
-1
-4
-1
-1
-1
-1
-1
-1
-1
-1
-1
-1
-1
-1
-1
-1
-1
-1
-2
0
941759 941863 1824797 1824693 10 10 0
0
942968 943362 1375862 1376256 29 29 0
0
943356 948327 1376504 1381475 186 186 0
0
948437 954907 1383662 1390132 146 146 0
0
956242 956726 1391723 1392229 31 31 0
-306
-1
-1
-1
-1
-1
-1
-1
-1
-1
-1
-1
-1
-1
-1
-1
-1
-1
-1
-1
-1
-1
0
956641 956729 1414756 1414668 6 6 0
0
956814 958249 1393630 1395065 65 65 0
0
958279 960823 1395198 1397741 60 60 0
1169
0
963872 964169 1397743 1398039 8 8 0
200
0
971772 972941 1398520 1399689 25 25 0
0
973009 980232 1399854 1407077 91 91 0
0
980269 985761 1407218 1412659 183 183 0
-1053
-7
-1
-1
-1
-1
-1
-1
-1
-1
1271
1
3
6
1
1
1
5
2
1
1
2
1
1
3
6
1
1
1
1
1
1
1
1
1
1
1
2
1
3
1
1
1
1
1
2
1
1
2
1
1
1
1
6
1
5
1
1
3
1
1
3
1
1
1
1
2
1
1
2
2
0
985615 985848 1412622 1412856 17 17 0
-231
0
985948 987741 1413072 1414866 66 66 0
-1686
0
987850 989779 1416066 1417929 122 122 0
-232
609
1
1
1
1
1
1
1
1
1
1
1
1
1
1
1
1
1
1
1
1
1
1
1
1
1
1
1
1
1
1
1
1
1
1
1
1
1
1
1
1
1
1
1
1
1
1
1
1
1
1
1
1
1
1
1
1
1
1
1
1
1
1
1
1
1
1
-928
7
0
990327 990437 1419269 1419379 5 5 0
0
990437 1007169 1419471 1436204 559 559 0
-1116
-521
5207
1
1
-6120
5
-347
-1
2985
-289
0
1007187 1014062 1436503 1443363 270 270 0
-3165
-1
13
1
1
1
1
1
9
-12
-1
6
2
3
1
1
2
15
7
2492
1
1
1
0
1007193 1007412 3062392 3062173 21 21 0
0
1007189 1007412 3474963 3474740 22 22 0
0
1014383 1015647 1443702 1444966 58 58 0
57
-4
0
1015807 1020281 1445168 1449671 196 196 0
-91
-1
-1
-124
-3
-2
-5
-1
-1
-63
8
-752
4
2373
-3
-869
-1
-1
-1
-1
-1
-1
-1
-1
-1
-1
-1
-1
-1
-1
-1
-1
-1
-1
-1
0
1020304 1020443 1450069 1450208 11 11 0
-13
3
0
1020443 1030015 1452192 1461678 313 313 0
-288
-3
14
352
1
1
1
1
1
1
1
1
1
1
1
1
1
1
1
1
1
1
1
1
4
1
1
1
1
1
3
1
1
1
1
1
1
1
1
1
1
1
1
1
1
1
3
1
1
1
1
1
2
1
1
1
1
1
1
3
1
1
1
1
1
1
1
1
1
1
1
4
4
2419
1
1
1
1
1
1
1
1
1
1
1
1
1
1
1
1
-4016
3
0
1030005 1030147 5231 5373 6 6 0
0
1030179 1030995 3473557 3474373 45 45 0
0
1030165 1030995 3471588 3472418 56 56 0
0
1031784 1031872 6972 7060 3 3 0
0
1031978 1034159 8826 11010 228 228 0
166
5
-4
-49
338
1
9
-7
-100
-13
-21
-4
-58
0
1032436 1032637 1467510 1467709 14 14 0
103
1
0
1033177 1034181 1467920 1468957 88 88 0
328
1
237
1
1
1
1
1
1
1
-162
-1
-1
-1
-1
-1
-1
-1
-1
-1
-1
-1
-1
-1
-1
-1
-1
-1
-1
-1
-1
-1
-1
-1
-1
-1
-1
-1
-2
-1
-3
-1
-2
-1
-1
-1
-1
-1
-1
-1
-1
-1
-1
0
1038544 1039237 2708165 2707473 25 25 0
231
0
1052448 1052548 2694656 2694557 2 2 0
15
0
1052726 1052878 2691736 2691575 10 10 0
-54
-1
-1
-1
-1
-4
-1
-1
-1
0
1054243 1054398 2691557 2691402 6 6 0
0
1055107 1055269 2690550 2690388 11 11 0
0
1055417 1055569 3473420 3473572 1 1 0
0
1055417 1055588 3471429 3471600 5 5 0
0
1055638 1056437 5417 6216 27 27 0
0
1055638 1056403 531428 532193 33 33 0
0
1055638 1059515 3061045 3064995 195 195 0
-818
-81
-17
-10
-1
-1
-1
-1
-1
-1
-1
-1
-1
-2
-1
-1
-1
-1
-1
-1
-1
-1
-1
-1
-1
-1
-1
-1
-1
-1
-1
-1
-2
-1
-1
-1
-1
-1
-1
-1
-1
-1
-1
-1
-1
-2
-1
-3
-4
-4
-1
-1
-1
-1
-3
-1
-1
-5
-1
-1
-2
-1
-1
-1
-2
-1
-1
378
262
-2079
-1
-1
-1
-1
-1
-1
-1
0
1056552 1057118 3474592 3475158 26 26 0
-21
385
0
1056699 1057118 1436728 1436309 53 53 0
0
1064172 1064253 3065032 3065113 1 1 0
0
1064392 1071953 3065111 3072672 213 213 0
0
1071929 1074652 3074389 3077116 71 71 0
-72
-1013
-2
-1
0
1077095 1077508 3072686 3073099 29 29 0
-5
6
321
-11
-48
9
0
1077095 1077902 3077793 3078600 67 67 0
331
-11
-48
9
0
1077135 1078782 3079518 3081164 32 32 0
1644
0
1081742 1083206 3081312 3082777 56 56 0
-84
0
1085757 1088824 3082762 3085830 120 120 0
-3054
0
1088873 1110426 3085985 3107577 600 600 0
4700
1
1
2
-1222
-1573
-1
-1
-1
-1
-1
-4
-1
-1
-2
-1
-5
4025
-40
-4758
400
-47
-29
-3105
-1
-1
-1
-1
-1
-1
-1
147
1
-1334
-1
-1
-1
-1
-1
-1
-1
-1
-1
-1
-1
-1
-1
-1
-1
-1
-1
-1
-1
-1
-1
0
1110790 1111015 3107576 3107801 16 16 0
0
1114531 1129216 3107974 3122643 513 513 0
-571
21
-4
2754
-4
-49
4
16
-6
450
1
-13
-1
-19
9
-115
-39
3132
1778
3
2
1
1
1
1
6
1
2
1
2
7
1
1
1
1
1
1
-4038
1318
-54
0
1129208 1140362 3122769 3133968 307 307 0
-3517
-1
-1
-1
-1
-1
-1
-1
-1
-1
-2
-5
-2
-1
-21
-1
-1
-4
-1
-1
-1
-1
-2
-3
-1
-1
-5
-1
-1
-5
-1
-1
-4
-1
-5
-1
-1
-1
-1
-3
-1
-2
-1
3407
-2808
-839
-135
255
-97
4
-45
0
1145627 1146939 3138603 3139915 59 59 0
0
1146872 1146957 2263699 2263614 4 4 0
0
1146861 1146954 2065965 2065871 4 4 0
-5
0
1146872 1146957 2261705 2261620 5 5 0
0
1156935 1157577 752060 752702 13 13 0
0
1158396 1158593 1322239 1322439 15 15 0
-113
-2
-36
0
1179755 1200989 2942260 2963475 420 420 0
518
1
2762
1
1
1
1
1
1
1
1
1
1
1
1
1
1
1
1
1
-675
1659
1
1
1
1
1
-71
-6857
-5025
-1
-1
-35
0
1201091 1203086 2963601 2965596 39 39 0
0
1203089 1216990 2965763 2979683 254 254 0
3152
1004
1
1
1
1
-2162
-1
-1
-1
-1
-1
-1
-1
-1
-1
-1
-1
-1
-1
-1
-1
-1
-1
-1
-4
-3
43
-20
2594
-46
-1
-1
-1
-1
-1
-1619
2393
1
0
1217116 1219571 2979798 2982253 30 30 0
0
1219686 1227730 241936 249954 145 145 0
5871
1
1
1
1
1
1
1
1
1
1
1
1
1
1
1
1
1
1
1
1
1
1
1
2134
1
0
1227743 1229245 250091 251593 19 19 0
0
1229324 1252923 251592 275306 596 596 0
-4904
-1
75
1247
21
3512
156
3850
-1190
6
5
-274
-1
-1
-1
-1
-1
-1
-1
-1
-1
-1
-1
367
1
1
-149
-1
-4
-1
-1
-1
-4
-1
-1
-1
-1
-1
-1
-1
-2
-24
-1
-1
-1
-1
-1
-1
-1
-1
-1
-2
-1
-1
-1
-1
-3402
15
-21
17
-3696
-1
-177
-193
-1
-1
-1
-1
-1
-1
-1
-2
-1
-1
-4
-1
-1
-1
-1
-1
-1
-1
-1
-1
-1
-1
-1
-1
-1
-1
-1
-1
-1
-1
-1
-1
-1
-1
-1
-1
-1
-1
-1
-1
-3
-7
-1
-1
-1
-1
-3
-1
-1
-1
-1
-1
-1
-1
-1
-1
-4
-1
-1
-1
-1
-1
-1
-1
-1
-1
-1
-1
-1
-1
-1
-1
-1
-1
-1
-1
-1
0
1252417 1253603 339211 340397 93 93 0
631
-4
0
1252919 1252990 490735 490664 1 1 0
0
1255788 1255976 3414813 3414625 7 7 0
0
1255789 1255964 2634455 2634280 21 21 0
-42
-27
6
15
0
1260274 1261357 2635614 2634477 130 130 0
-14
7
254
1
1
1
1
1
1
2
1
1
1
1
1
1
1
1
2
1
-163
-1
-1
-1
-1
-1
-1
-1
-1
-1
-1
-1
-1
-1
-1
-1
-1
-1
-1
-1
-1
-1
-1
-1
-1
-1
-4
-1
-2
-3
-1
-1
-1
-4
-2
-1
-1
-3
-1
-1
-1
-1
-2
-3
-1
-1
-1
-1
-1
-1
-1
-1
-1
-4
-1
-1
-1
-4
-1
-1
-1
-5
-1
-1
-2
-2
-3
-1
-2
-1
-1
-1
0
1260276 1260728 3407128 3406676 13 13 0
0
1260759 1261426 3406504 3405825 51 51 0
-576
-1
-1
-1
-4
-1
-1
-1
-1
-1
-1
-3
0
1260789 1261213 2506473 2506049 27 27 0
0
1261477 1261587 2424591 2424481 6 6 0
26
-55
0
1261477 1264283 2634392 2631508 157 157 0
26
-85
-1
-1
-1
-1
-1
-1
-1
-1
-1
-1
-1
-1
-1
-1
-1
-1
-1
-1
-1
-1
-1
-1
-1
-1
-1
-1
-1
-1
-1
-1
-1
-1
-1
-1
-1
-1
-1
-1
-1
-3
-1
-1
-1
-1
-40
-1
-1
-1
-1
-1
-1
-1
-1
-1
-1
-1
-1
-1
-1
-1
-1
-1
-1
-1
-1
-1
-1
-1
-1
-1
-1
-1
-1
-1
-1
-1
-1
-1367
-1
102
0
1261477 1261615 2635268 2635131 9 9 0
26
0
1261542 1262204 3454545 3455228 64 64 0
-76
-1
-1
-1
-1
-1
-1
-1
-1
-1
-1
-1
-1
-2
-3
-1
-1
-4
-4
-2
-2
0
1261644 1262180 2505921 2505385 36 36 0
0
1262481 1263013 3455502 3456034 80 80 0
47
8
-3
-2
0
1262737 1263029 2504828 2504536 37 37 0
0
1264263 1270023 2631349 2625573 172 172 0
-1706
42
-31
-8
-1
-1
-1
-1
-1
-1
-1
-1
-1
-1
-1
-1
-1825
-23
-2074
-1
6
1
0
1270718 1307169 2624866 2588434 745 745 0
-198
-1
-1
-1
-9
-1
-1
-1
-1
18
-6
-1
-1
-7
-2
-1
-2
-1
-5
-3
-5
-20
-1
-1
-1
-3
-3223
3
-5
-1
-1
8
-12
2101
1
1
1
1
1
1
1
1
1
1
1
1
1
1
1
1
1
1
1
1
1
1
1
1
1
1
1
1
1
1
1
1
1
1
1
1
1
1
1
1
1
1
1
1
1
1
1
1
1
1
1
1
1
1
1
1
5
-17
-6130
-1
-1280
-288
-1
-1
-1
-1
-1
-5212
-6072
280
1426
-4857
-1
0
1307163 1313419 226190 232615 272 272 0
-60
-1
-331
-1
-1
-1
-1
-1
-1
-1
-1
-1
-1
-1
-1
-1
-1
-1
-1
-1
-1
-1
-1
-1
-1
-1
-1
-1
-1
-1
-1
-1
-1
-1
-1
-1
-1
-1
-1
-1
-1
-93
-1
-1
-1
-1
-1
-1
-1
-1
-1
-1
-1
-1
-1
-1
-1
-1
-1
-1
-1
-1
-1
-1
-1
-1
-1
-1
-1
-1
-1
-1
-1
-1
-1
-1
-1
651
-110
-144
1580
1
1
1
1
1
1
-57
-2222
-2
-3
-1
-4
-1
-1
-1
-5
-1
-1
-1
-1
-1
-7
-1
-1
-1
-1
-1
-1
-1
-1
-1
-1
-1
-1
-1
-1
-4
-1
-1
-1
-1
-1
-1
-5
-1
-1
-1
-1
-1
-1
-1
-1
-2
-1
-1
-1
-1
-1
-4
-1
-1
-1
-1
-1
-1
-1
-1
-1
-1
-2
-1
-2
-2
-1
-4
-1
-1
-1
-1
-3
-1
-1
-1
-1
-1
-1
-1
-4
-1
-1
-7
-1
-1
-1
-5
-2
-4
-1
-1
-1
-1
-1
-41
-1
0
1314644 1316149 543857 542330 54 54 0
-883
-1
-4
-12
-1
-1
-6
-1
-1
-1
-1
-1
-1
-1
-1
-1
-1
-1
-1
-5
-1
-579
0
1316158 1319195 3479559 3476522 43 43 0
0
1319947 1320943 3476522 3475527 48 48 0
40
0
1322157 1322384 542330 542102 5 5 0
-224
0
1322444 1324778 541936 539602 102 102 0
-2301
6
0
1325795 1326628 6151 5330 53 53 0
754
1
1
1
1
1
4
1
1
1
1
1
0
1325795 1326572 3061779 3061002 36 36 0
0
1325795 1326557 532162 531400 32 32 0
0
1326777 1331584 3060927 3056122 82 82 0
282
1
28
-42
0
1326777 1326961 531322 531138 7 7 0
0
1331578 1339606 2927798 2935884 172 172 0
96
-1376
-1
-1
-1
-1
-1
-1
-1
-1
-1
-1
-1
-1
-1
-1
-1
-1
-1
-1
-1
-5
-1
-1
-1
-1
-1
-1
-1
-2
-1
-4
-1
-1
-1
-1
-1
-1
-1
-1
-2
-4
-1
-1
-1
-1
-2
-1
-1
-7
-1
-1
-1
-1
-1
-1
-4382
-1
-27
-1645
0
1339657 1345463 2936472 2942278 60 60 0
0
1357072 1362057 1787267 1782280 95 95 0
-23
-1
-1999
2340
0
1362048 1374173 1779721 1767569 169 169 0
-445
-1
-1
-1
-1
-1
-6
-1
-9
-1
-1
-1
-1
-1
-1
-1
-1
-3
-4
-1
-1
-3
-1
-2
-4
-1
-5286
0
1377880 1380587 1766010 1763303 79 79 0
0
1380672 1393260 1763131 1750531 262 262 0
874
24
1
1
1
1
1
1
-4391
-1
-1
-1
-1
-1
-1
-1
-1
-1
-1
-1
-1
-1
1501
16
564
1
1
1
1
5
1
2
1
1
4
1
1
1
1
225
1
1
-1115
-1
-1
-1
-1
-1
-1
-20
-1
-1
-1
-1
-1
-1
-4
-1
-1
-20
-1
-1
-1
-5
-1
-2
-4
-3798
0
1393272 1393401 1468820 1468691 4 4 0
0
1393272 1393401 10895 10766 6 6 0
0
1393397 1393957 9299 8739 59 59 0
-246
-52
8
4
0
1393983 1395430 8412 6965 38 38 0
0
1395435 1395525 3472441 3472351 3 3 0
0
1395435 1395525 3474396 3474306 3 3 0
0
1395530 1396575 531161 532230 77 77 0
-149
-2
-3
-1
-1
-2
-2
-8
-1
-1
7
-4
-1
-6
-1
-1
-1
-1
-4
-1
-4
-1
-1
-1
-1
-3
-6
5
0
1395587 1395764 3473419 3473596 10 10 0
0
1395745 1396538 5389 6182 39 39 0
0
1395723 1396538 3060995 3061810 41 41 0
0
1396561 1396808 532302 532549 5 5 0
0
1396852 1397003 3487959 3488108 4 4 0
101
1
0
1396852 1399009 1748392 1746195 200 200 0
101
1
81
1
1
-132
-2
-2
-1
-1
-1
-6
-21
-1
-1
-1
-1
184
1
1
-98
3
-9
-1
-1
-7
-1
-1
-5
-3
-1
-1
-1
-1
-1
-1
-1
106
1
1
-712
-1
-1
-1
-1
-1
-1
-1
-1
-1
-1
-1
-1
-1
-1
-1
-1
-1
-1
-1
-1
-3
-1
-1
0
1399042 1411148 1746022 1733918 193 193 0
-1986
-4240
-48
4
5
2
5411
2
0
1411274 1411704 1733918 1733488 4 4 0
0
1411758 1414553 1733331 1730535 60 60 0
-2793
0
1414728 1419138 2984441 2988923 175 175 0
-122
-1
-1
-1
-1
-1
-1
-1
-1
-1
-1
-2
-1
-1
-1
-7
-1
-1
-1
-1
-1
-1
-2
-3
-4
-1
-1
-2
-1
-1
-2
-1
-1
-9
-1
-1
-1
-1
-1
-1
-1
-1
-1
-1
-1
-1
-1
-1
-1
-1
-1
-1
-1
-1
-1
-1
-1
-2932
-880
-1
-1
-1
-1
-1
-1
-1
-1
-1
-1
-1
-1
-1
-1
-1
-1
-1
-1
-1
-1
404
1
1
1
1
1
1
0
1419120 1423521 2989222 2993620 197 197 0
-1287
10
-11
-1
-1
525
1
1
91
1
1
174
-3
0
1423649 1427875 2993706 2998003 207 207 0
-669
-1
-1
-1
-1
-1
-1
-1
-1
-1
-1
-1
-1
-1
-1
-1
-1
-1
-1
-1
-1
-1
-1
-1
-1
-1
-1
-1
-1
-1
-1
-1
-1
-1
-1
-1
-1
-1
-1
-1
-1
-1
-1
-1
-1
-2
-1
-1
-6
-1
-1
-1
-1
-1
-1
-1
-1
-1
-1
-1
-2
-1
-6
-1
-1
-1
-1
-1
-1
691
1
-15
-32
-1
-45
1674
-6
14
-5
17
-7
-130
3
36
-4
27
-4
0
1427882 1441029 2998168 3011345 348 348 0
1591
-40
-9
6760
1
16
25
-1115
-1
-3
-1
-2
-2
-3
-1
-2
-1
-1
-2
-1
-1
-1
-4
-1
-1
-1
-1
-4
-1
-5
-1
-4
-3
-3
-5
-1
-9
-1
-1
-1
-23
3041
0
1441137 1445795 3025988 3030648 89 89 0
-35
-1
-3274
1315
0
1446113 1446572 1729999 1729540 16 16 0
0
1446113 1446572 2163711 2164170 18 18 0
0
1446345 1446572 3506294 3506521 9 9 0
0
1453443 1454387 3473420 3474376 76 76 0
-150
-1
-1
-1
-1
-1
-1
-1
-1
-1
-1
-1
0
1453580 1454387 3471614 3472421 61 61 0
0
1455211 1455516 3031490 3031855 70 70 0
-87
-1
-1
-1
-1
-1
-1
-4
-1
-1
-1
-1
-4
-6
-1
-1
-1
-4
-1
-1
-1
-1
-1
-2
-42
-1
-1
-1
-1
-1
-1
-1
-1
-1
-1
-1
-1
-1
-1
-1
-1
-1
-1
-1
-1
-1
-1
-1
-1
-1
-1
-1
-1
-1
-1
-1
-1
-1
-1
-1
0
1455211 1455345 1728874 1728740 4 4 0
0
1456474 1457501 3038548 3039575 26 26 0
157
-817
0
1456474 1456640 2814016 2814181 4 4 0
111
0
1458258 1466896 2055924 2047288 190 190 0
-798
-2632
-1
-2
-3
-1
-3
23
3
1
5
1
7
1
1
6
5
-3
0
1467003 1472311 2047274 2041966 151 151 0
-1991
2368
0
1481319 1485267 2031732 2027712 207 207 0
-1957
-1
-1
-1
-1
-1
-1
-1
-1
-1
-1
-1
-1
-1
-1
-1
-1
-2
-1
-1
-1
-4
-1
-1
-1
-1
-1
-1
-1
-1
-1
-1
-1
-1
-1
-1
-1
-1
-1
-1
-1
-1
-1
-1
-1
-1
-1
-4
-1
-1
-1
-1
-1
-1
-1
-1
-1
-1
-1
-1
-1
-1
-1
-6
-2
-1
-1
-6
-3
-1
-3
-2
0
1482972 1483100 3176185 3176313 20 20 0
-48
5
14
-9
14
-9
0
1486691 1487155 2026218 2025755 12 12 0
455
0
1488204 1488897 2025675 2024982 50 50 0
0
1490000 1498832 2018814 2009981 237 237 0
-6579
3
-1314
0
1498929 1502673 2008378 2004634 100 100 0
0
1502664 1537453 2004207 1969371 735 735 0
-862
56
-2858
-1
-1
48
-4
174
1
1
-7024
-1682
-10267
-5547
24
-941
-1
-266
-1
-1
-1
-1
-1
-1
-1
-1
-1
-1
-1
-1
-1
-1
-1
-1
-1
-1
-1
-1
-1
-1
-1
-1
-1
-1
-1
-1
-1
-1
-1
-1
-1
-1
-1
-1
-1
-1
-1
-1
-1
-1
-1
473
4474
0
1539117 1542662 1967820 1964262 99 99 0
5
-77
163
1
-5
-1
-3189
-38
-1
-1
-1
-1
-1
-1
-1
-1
-1
-1
-28
0
1542657 1552274 1964000 1954384 115 115 0
2908
0
1545413 1545487 3445502 3445576 0 0 0
0
1545414 1545487 3445266 3445339 0 0 0
0
1545414 1545492 3444942 3445019 1 1 0
75
0
1552280 1552878 2708168 2708766 51 51 0
-103
16
-432
4
0
1553349 1565770 2709231 2721650 318 318 0
419
-14
120
-10
7
-25
7
45
1
-1187
3
-5798
-1
-1
-1
-1
-1
-1
1475
17
2090
1
1
1
0
1565898 1567932 2721651 2723685 35 35 0
0
1568009 1568664 2723841 2724492 17 17 0
613
1
2
1
0
1568732 1570963 2724804 2727035 41 41 0
0
1570967 1574831 2727208 2731079 134 134 0
-1427
-1
-1
-5
-1
-1
-4
10
-43
2359
-7
0
1576101 1579682 2732361 2735939 165 165 0
-216
1250
-636
4
257
1
1
102
1
1
-483
-1
-2
0
1582527 1582977 2738862 2739288 57 57 0
238
1
1
1
1
1
1
1
1
1
1
1
1
1
1
1
1
1
1
1
1
1
3
1
0
1583149 1583425 2739667 2739943 7 7 0
-216
6
0
1583418 1591232 2740115 2747974 203 203 0
-837
-1
850
1
1
1
1
1
1
1
1
1
1
1
1
1
1
1
2
1305
1
-1569
-1
-1
-1
-1
-1
-1
-1
-1
-1
-1
-1
-1
-1
-1
-1
-1
-1
-1
-1
-1
-1
-1
-1
-1
-1
-1
-1
-1
-1
-1
-1
-1
-1
-1
-1
-1
-1
-1
-1
-1
-1
-1
-1
-1
-1
-1
-1
-1
-1
-1
-1
-1
-1
-1
-1
-1
-1
-1
-1
-1
-1
-1
-27
4
3178
0
1591396 1632247 2747975 2788827 546 546 0
383
-1088
165
1
1
-2916
443
208
-10761
-2646
-1212
-111
-8300
-2753
1865
1
-187
-4862
2932
0
1624151 1624239 920362 920450 0 0 0
0
1624243 1624327 24387 24470 2 2 0
9
0
1632258 1639080 2650481 2657391 187 187 0
-214
-1
-1
-1
-1
-1
-1
-1
-1
-1
-1
-1
-1
-1
-1
-1
-1
-1
-1
-1
-1824
-1
-1
-1
-1
-1
-1
-1
-1
-1
-1
-1
-1
-2
-59
-53
-1
-1
-1
-1
-1
-1
-1
-1
-1
-1
-1
-1
-1
-5
-1
-1
-1
-1
-1
-1
-1
-1
-1
-1
-1
-1
-1
-1
-1
-1
-1
-1
-1
-1
-1
-1
-1
-2
-4024
-1
-1
-1
-1
-1
-1
-28
-4
-1
-1
-1
-1
-1
0
1639116 1645556 2657784 2664211 130 130 0
66
3980
1374
1
1
1
-11
-1
6
1
1
7
1
3
1
9
1
0
1645656 1648257 2665956 2668599 133 133 0
1560
3
-7
6
7
1
1
6
-5
-1
-4
-209
-1
-1
-2
-1
-1
-1
-1
-1
-2
-1
-3
-1
-1
-1
-1
-6
-1
-1
-1
-1
-1
-1
-1
-1
-1
-1
-1
-1
-1
-9
-7
-1
-1
-1
-1
-2
-2
-1
-1
-1
-1
-1
-1
-1
0
1648389 1648668 2674830 2675109 15 15 0
0
1654558 1662076 2681152 2688668 200 200 0
13
-647
-1
-7
-7
-1
-3
-55
-66
-10
-2
-1
-1
-1
35
1
-11
55
1
1
1
1
1
-2981
11
27
2498
1
1
1
1
1
1
-1072
0
1662076 1663075 3491495 3490495 16 16 0
-59
0
1663107 1664946 3490324 3488485 18 18 0
0
1665046 1668725 3495382 3491784 176 176 0
2557
1
1
1
1
1
1
1
1
1
1
1
1
1
1
1
1
1
1
1
1
1
5
1
4
1
3
1
1
1
578
1
1
1
1
1
1
1
1
1
3
1
5
1
1
1
1
1
3
1
1
5
1
1
1
1
1
1
1
1
1
1
1
1
1
1
1
1
1
1
1
1
1
1
1
1
2
1
1
1
159
219
-10
0
1668717 1678859 3055840 3045615 223 223 0
-77
-1225
-1232
-1
-1
-1
-1
-1
-3
-1
-1
-2
-2
-6
-1
-1
-1
-1
-1
-1
-1
-1
-1
-1
-1
-1
-1
-1
-5
-1
-1
-3
-1
-1
-1
-12
-1
-3
-1
-4
-1
-1
-1
-1
-1
-3
-1
-1
-1
5857
-39
-1419
-1
-1
-1
-1
-1
-1
-1
-1
-1
-1
-1
-1
-1
-1
-1
-1
-1
-1
-1
-1
-1
-1
-1
-66
-1
-1
-1
-1
-1
-1
-1
-1
-196
0
1678854 1679187 3045442 3045110 19 19 0
5
-12
189
0
1678854 1681920 1349853 1346793 80 80 0
5
-12
-1
-1500
1384
-10
-2
5
6
1
8
1
1
1
3
40
0
1682060 1682137 1461774 1461697 2 2 0
0
1682048 1682346 3485010 3485308 5 5 0
0
1682815 1683379 3485307 3485871 3 3 0
0
1683386 1683471 3435735 3435650 5 5 0
0
1683386 1683471 1080963 1081048 5 5 0
0
1683431 1684068 3435779 3436433 88 88 0
51
-38
5
20
23
22
-23
47
51
-7
-200
-1
-1
-1
-1
-1
-1
-1
-1
-1
-1
-1
-1
-1
-1
-1
-1
-1
-1
-1
-1
0
1683431 1683809 1080919 1080545 42 42 0
44
69
32
81
0
1683658 1684068 1324406 1323977 37 37 0
9
174
-74
-1
-1
-1
-1
-1
-1
-1
-1
-1
-1
-1
-1
-1
-1
-1
-1
-1
-1
-1
-1
0
1683658 1683914 489180 489435 7 7 0
9
0
1683658 1683910 323750 323499 8 8 0
9
0
1683657 1683814 465256 465412 9 9 0
10
0
1683658 1683910 432979 433230 13 13 0
9
0
1683664 1684068 346992 346570 79 79 0
31
-4
-35
-2
11
4
53
-14
-3
-1
8
-10
10
1
1
2
1
-63
-1
-1
-1
-1
-1
-1
-1
-3
-1
-1
-1
-3
-1
-1
-1
-2
-1
-4
-1
-1
0
1683664 1684068 941460 941881 83 83 0
31
-4
-35
-2
11
4
47
6
-17
-1
-1
7
-10
10
1
1
2
1
-67
-1
-1
-1
-1
-1
-1
-1
-1
-1
-1
-1
-1
-1
-1
-1
-1
-1
-1
-1
-1
0
1684115 1685552 1316152 1314710 28 28 0
915
-30
-1
-23
-1
-1
-3
0
1685616 1692253 1314573 1307926 135 135 0
1809
-17
-1002
-37
8
-490
-1
-1
-1
-1
-1
-1
-1
-81
-22
27
0
1692324 1695521 1307640 1304442 42 42 0
-1257
0
1695621 1701775 1304280 1298107 295 295 0
996
1
1
1
1
1
1
1
1
1
1
1
1
1
1
1
1
1
1
1
1
1
1
1
-404
-11
-1
-1
-1
-1
-1
-1
-1
-1
-1
-3
-1
-1
-4
-1
-5
-1
-1
-2
-3
-2
-1
-1
-1
-1
-1
-2
-1
-1
-2
-2
-1
-1
-2
-1
-1
-2
-2
-1
-1
-1
-1
-2
-1
-1
-1
-1
-1
-1
-1
-1
-1
-2
-1
-1
-1
-4
-1
-2
-1
-1
-1
-1
-1
-1
-1
-1
-1
-1
-1
-1
-1
-2
-1
-1
-1
-1
-1
-1
-1
-1
-1
-1
-1
-1
-1
7
-21
-45
-417
87
1
1
1
1
1
1
1
1
1
1
1
1
1
1
1
1
1
1
1
1
1
1
1
1
1
1
1
1
1
2
1
2
1
1
1
1
1
1
1
1
1
1
-3044
7
600
1
1
0
1704353 1706650 1297502 1295207 75 75 0
-15
7
6
-45
12
-215
10
1978
0
1706938 1707431 1171901 1172466 75 75 0
-429
-1
-1
-1
-1
-1
-1
-1
-1
-1
-1
-1
-1
-1
-1
-1
-1
-1
-1
-1
-1
-1
-1
-1
-1
-1
-1
-1
-1
-1
-1
-1
-1
-1
-1
-1
-1
-1
-1
-1
-1
-1
-1
-1
-1
-1
-1
-1
-1
-1
-1
-1
-1
-1
-1
-1
-1
-1
-1
-1
-1
-1
-1
-1
-1
-1
-1
-1
-1
-1
-1
-1
-1
37
0
1708191 1708275 2029739 2029823 2 2 0
0
1708194 1708286 3323574 3323480 5 5 0
-83
-3
0
1708400 1709762 1175426 1176795 229 229 0
20
1
1
6
-8
-12
-1
-6
155
-59
-1
6
1
6
-4
-20
-177
-15
-2
-1
-2
-1
-1
-1
-2
-1
-1
-1
-1
-4
-1
-1
-1
-1
-1
-1
-1
-1
-1
-1
-1
-1
-1
-1
-2
-1
-1
-1
-1
-3
-1
-1
-1
-1
-1
-1
-1
-3
-1
-1
-1
-1
-1
-1
-1
-1
-1
-1
-1
-1
-1
-1
-4
-1
-1
-1
-1
-1
-1
-2
-1
-1
-1
-1
-1
-3
-1
-1
-1
-1
-1
-1
-1
-2
-4
-9
-1
-2
-6
-1
-4
560
1
1
1
1
1
3
1
1
1
1
1
1
1
1
35
1
1
1
1
1
1
1
1
1
1
1
1
1
1
1
3
1
1
1
1
1
1
1
1
1
4
1
1
1
1
1
1
1
1
1
1
1
1
1
1
1
1
1
1
3
1
1
1
1
1
1
4
1
1
1
1
3
1
1
1
1
1
1
-134
0
1708970 1709395 2164148 2163723 41 41 0
0
1708970 1709395 1729562 1729987 45 45 0
0
1709611 1709763 1730246 1730393 17 17 0
26
1
98
2
1
0
1709762 1712580 1176898 1179722 91 91 0
-30
-1
-1
-1
-1
-1
-1
-1
-1
798
1
9
-66
8
-1776
130
0
1712572 1713554 1182386 1183368 16 16 0
0
1713605 1726739 1183538 1196712 410 410 0
3097
1
1
1
1
1
3
1
1
1
1
1
1
2
2
1
1
-61
-1
-974
-1
1395
-58
-1304
-1
-1
-1
-1
-1
-1
-1
-1
-1
-1
-1
-1
-1
-1
-1
-1
-1
-1
-1
-1
-1
-1
-1
-1
-1
-1
-1
-1
-1
-1
-1
-1
-1
-1
-1
-1
-1
-1
-1
-1
-1
-1
-1
-1
-1
-1
-1
-1
-1
-1
-1
-1
-1
-1
-1
-1
-1
-1
-1
-1
-1
-1
-1
-1
-1
-82
-1
-1
-36
-603
-1
-177
-1340
6
749
669
866
1
1
50
1
1
1
1
1
1
1
1
1
1
1
1
1
1
1
1
1
-988
-83
-336
0
1726782 1735562 1196697 1205546 446 446 0
-2338
-1
-1
-1
-1
-1
-1
-1
-1
-1
-1
-1
-1
-1
-1
-2
-1
-1
-1
-1
-1
-1
-1
-3
-1
-1
-1
-1
-42
-1
-1
-1
-1
-1
-1
-1
-1
-1
-1
-1
-1
-1
-1
-1
-1
-1
-1
-1
-1
-1
-1
-1
-5
-1912
-7
-31
-11
-4
-1
-1
3
23
-5
-4
-1
-1
31
32
1
1
1
1
1
1
1
1
1
1
1
1
1
1
1
1
1
23
1
1
1
1
1
1
-57
97
1
1
1
1
1
1
1
1
1
1
1
1
1
1
1
1
1
1
1
1
1
1
1
1
1
1
1
1
1
1
1
1
1
1
1
1
1
4
1
1
1
8
1
1
1
1
1
1
1
1
1
1
1
1
1
1
1
1
1
1
2
-105
-1
-1
-1
-1
-3
-2
-1
-1
1401
-36
-1
-1
-1
-1
-1
-1
-2
-1
-1
-1
-1
-1
-3
-3
-1
-1
-1
-1
-1
-1
-4
-3
-1
-1
-1
-1
-1
-2
-1
-1
-4
-1
-1
-1
-1
-1
-1
-1
-1
-1
-1
-1
-1
-63
-1
-1
-1
-1
-1
-1
-1
-1
-1
-1
-1
-1
-1
-1
-1
-1
-1
-1
-1
-1
-1
46
-69
-1
-1
-1
-1
-1
-1
-1
-1
-1
-1
-1
-1
-1
-1
-1
-1
-3
-1
-1
174
-742
-1
0
1735653 1772914 1205665 1243010 710 710 0
947
2886
-1203
-52
116
-195
-1
-1
3621
1
-1747
3126
1
2036
1
1
1
1
1
1
2856
-943
-1
-1
-1
-1
-1
-1
-1
-1
-1
-1
-1
-1
-1
-1
-1
65
-757
89
-8167
4114
-3
1134
-2282
-1
17
-15
-101
-141
-1
-1
-1
-1
-1
-1
-1
-1
-1
-1
-2
-1
-1
-1
-1
-1
-1
-1
-1
-1
-1
-4
-1
-1
-1
-1
-1
-4
-1
-1
-1
-1
-1
-1
-1
-1
-1
-1
-1
-1
-1
-7
-1
-1
-1
-1
-1
-1
-1
-1
-1
-1
-1
-1
-1
-1
-1
-1
-1
-1
-1
-1
-1
-1
-1
-1
-1
-1
-1
-1
-3
-1
-1
-163
0
1775953 1778171 1249960 1252178 124 124 0
-1085
5
64
-5
85
-5
0
1775990 1777076 1248196 1249282 48 48 0
0
1777298 1777831 1249504 1250037 19 19 0
0
1778173 1792960 3453915 3439143 323 323 0
-78
-31
5
1
2
4993
1
1
1
1
1
1
1
1
1
1
1
3
1
3041
273
236
238
-2380
-1
-3
-48
0
1786528 1786602 1961170 1961244 0 0 0
0
1804826 1805543 3295342 3294625 26 26 0
0
1808294 1813093 3294610 3289809 174 174 0
-2680
-53
-131
-1879
13
-16
7
18
0
1812512 1812750 3285043 3284805 11 11 0
0
1817602 1818102 3280751 3280252 16 16 0
16
0
1819146 1819570 3290305 3289881 63 63 0
52
-9
55
-8
0
1821568 1829049 3274172 3266711 284 284 0
630
1
5
1
1
1
1
7
1
1
1
1
1
1
1
1
1
1
1
1
1
-4549
-95
-49
2119
5
0
1833247 1836982 3264618 3260863 170 170 0
-8
-10
84
-6
-3
-1
-1
8
1
1
-2847
-1
-1
-1
-1
-1
-1
-1
-1
-1
-1
-1
-1
-1
-1
-1
-1
-1
0
1837092 1839311 3260051 3257832 42 42 0
0
1839362 1843126 3257667 3253896 75 75 0
1831
-541
-1
-1
-1
-1
-1
-1
-142
-1
-1
1228
1
0
1845544 1848334 2915063 2917854 58 58 0
116
-105
-1
-1
2533
0
1848467 1849551 2921170 2922254 19 19 0
0
1849386 1849550 1359183 1359347 12 12 0
0
1849426 1849550 3499262 3499386 7 7 0
0
1849556 1849752 1954417 1954220 6 6 0
-35
0
1849821 1852799 1953758 1950695 178 178 0
-809
-1
-1
-1
-1
-1
-1
-3
-1
-1
-2
-1
-1
-1
-1
-1
-1
-5
-2
-1
-1
-3
-1
-1
-636
-1
-1
-1
-1
-1
-1
-1
-1
-1
-1
-1
-1
-1
-1
-1
-1
-1
-1
-1
-4
-1
-1
-1
-1
-1
-1
-1
-1
-1
-1
-1
-1
-1
-1
-1
-1
-1
-1
-1
-1
-1
-1
-1
-1
-1
-1
-1
-1
-1
-1
-1
-1
-1
-1
-1
-1
-1
-2
-1
-1334
0
1854607 1855760 1946731 1945564 67 67 0
-454
-1
-1
-1
-1
-1
-3
-16
-4
-1
-1
-1
-1
-4
0
1856674 1862114 1944766 1939204 290 290 0
-299
-1
-1
-1
-1
-1
-1
-1
-1
-1
-1
-1
-1
-1
-1
-1
-1
-1
-1
-1
-1
-5
-2
-1
-1
-1
-1
-7
-1
-2
-1
-1
-2
-1
-1
-7
-1
-1
-1
-1
-1
-1
-260
-1
-1
-1
-1
-1
-1
-1
-1
-1
-1
-1
-1
-1
-1
-1
-1
-1
-1
-1
-3
-1
-1
-1
-1
-1
-1
-1
-1
-1
-1
-1
-1
-1
-7
-1
-1
-1
-1
-1
-1
-4
-1
-1
-1
-1
-7
-1
-2
-1
-2
-1
-1
-1
-1
-3
-1
-1
-1
-1
-1
-1
-1
-1
-1
-1
-1
-1
-2
-1
-1
-1
-1
-1
-1
-1
-1
-2
-2
-1
-1
-1
-1
-2
-1
-1
-1
-1
-1
-1
621
1
1
1
1
1
1
1
1
1566
0
1862172 1862455 1937674 1937352 55 55 0
-150
-1
-1
-1
-1
-1
-1
-1
-1
-1
-1
-1
-1
-1
-1
-5
-1
-1
-1
-1
-1
-1
-1
-3
-1
-1
-1
-1
-2
-1
-7
-1
-1
-1
-1
-1
-1
-1
-1
0
1862335 1862545 1937207 1936985 31 31 0
-122
-1
-1
-1
-1
-1
-1
-1
-1
-1
-1
-3
0
1863549 1864180 1936943 1936324 24 24 0
112
1
1
1
1
1
1
1
1
19
1
1
0
1868266 1870621 1934959 1932603 103 103 0
-233
-2033
4
0
1870643 1870908 1932488 1932223 2 2 0
0
1882059 1886692 1932130 1927499 121 121 0
-900
-59
-3401
10
130
-5
3
16
1
108
0
1886691 1888440 1926335 1924576 32 32 0
-850
-1
-1
-1
-5
-3
-1
-3
-2
-846
0
1888601 1890420 1922238 1920440 78 78 0
-109
384
1
1
1
1
1
1
1
1
1
1
1
1
4
1
2
1
1
1
1
1
1
0
1905605 1908938 1920386 1917053 123 123 0
-2779
6
0
1908941 1912709 1916824 1913079 138 138 0
-901
2110
1
1
237
1
1
1
1
1
1
1
1
1
1
1
1
1
1
1
1
1
1
1
1
1
-440
0
1912276 1912708 1954203 1953775 47 47 0
277
1
-5
17
10
1
1
-13
0
1912429 1912660 1398321 1398099 44 44 0
130
1
1
1
1
1
1
7
-13
-1
6
8
1
0
1916293 1916396 1749971 1749868 7 7 0
0
1916396 1927212 3162707 3151888 192 192 0
-319
-1
-10479
0
1927213 1928476 3151789 3150527 45 45 0
1225
0
1928469 1929073 3149903 3149299 29 29 0
0
1929172 1937188 1561658 1553636 207 207 0
-1737
-23
36
166
-1295
4
-474
-1
-1
-1
-1
-2
-1
90
0
1937377 1937932 1552292 1551735 10 10 0
-55
-5
0
1937929 1942514 1549582 1544981 109 109 0
-8
-1555
-32
-1
-1
-1
-1
-1
-1
-1
-1
-1
-1
-1
-1
-1
1741
1
6
-41
-1
-1
0
1943721 1943982 1544968 1544685 35 35 0
-138
-1
-1
-1
-1
-1
-1
-1
-1
-1
-1
-1
-1
-1
-1
-1
-1
-1
-1
-1
-1
-2
0
1943645 1943839 136835 136640 27 27 0
-18
-48
7
0
1944044 1944125 1540558 1540477 2 2 0
0
1944271 1945274 1542341 1541338 43 43 0
0
1944301 1946159 1175326 1173468 67 67 0
1028
-5
-10
4
0
1944970 1945405 3508793 3508358 3 3 0
0
1945435 1946194 1541319 1540555 25 25 0
-726
-1
-1
-1
-1
0
1950675 1951350 1532132 1531459 40 40 0
350
3
0
1951349 1951696 1530336 1529936 64 64 0
-248
-1
-1
-1
-1
-1
-1
-1
-1
-1
-1
-1
-1
-1
-1
-1
-1
-1
-1
-1
-1
-1
-1
-1
-1
-1
-1
-1
-1
-1
-1
-1
-1
-1
-1
-1
-1
-1
-1
-1
-1
-1
-1
-1
-1
-1
-1
-1
-1
-1
-1
-1
-1
0
1951693 1967004 1522412 1507063 597 597 0
-7487
-1
-1
-1
-1
-1
-1
-1
-1
-1
-39
-3617
-1
-1
-1
-1
-1
-1
-1
-1
-1
-1
-1
-1
-1
-1
-1
-1
-1
-1
-1
-1
-1
-1
-1
-2
-1
-1
0
1967201 1970109 1506875 1503966 105 105 0
11
-5
-9
5
-134
-85
138
-2298
5
0
1978857 1981822 1503957 1500991 67 67 0
140
-1579
-831
0
1983598 1984276 2318100 2317422 19 19 0
0
1984467 1985429 2317421 2316459 46 46 0
19
-24
912
-5
0
1986568 1986651 2314504 2314421 0 0 0
0
1986762 1989023 2314420 2312156 44 44 0
1363
-613
-5
-6
-1
0
1989414 1995526 2312163 2305940 312 312 0
-4386
-7
-3
-4
-1
-3
-1
-2
-1
-9
-6
-1
-1
-8
-1
-1
-1
-1
-1
-1
-1
-1
-1
-1
-1
-1
-1
-1
-1
-3
-1
-2
-1
-1
-1
-1
-1
-1
-1
-1
-1
-1
-1
-1
-1
-1
-1
-1
-1
-1
-6
-1
-1
-1
-3
-1
-1
-1
-1
-5
-1
-1
-1
-1
-652
-1
-1
-1
-1
-1
-1
-1
-1
-1
-1
-1
-1
-3
-1
-3
-1
-1
-1
-1
-1
-1
-4
-1
-1
-4
-1
-1
-5
-1
-1
-1
-1
-1
-1
-3
-1
-1
-1
-1
-1
-3
-5
-2
-1
-1
-3
-3
-1
-1
-1
-1
-2
-1
-2
-8
-1
-4
-1
-1
-3
-1
-2
613
1
1
1
1
1
1
1
1
1
1
1
1
1
1
1
0
1995554 1998370 2305777 2302964 92 92 0
2771
1
1
0
1998385 1998762 3393750 3393373 17 17 0
0
1998385 1998762 2301298 2300921 9 9 0
0
1999066 1999796 3393375 3392645 17 17 0
0
1999066 1999797 2300923 2300192 19 19 0
0
2013455 2015025 3398191 3396621 6 6 0
0
2014986 2016976 3395522 3393534 27 27 0
43
-106
41
1
0
2015054 2016974 2303005 2301084 14 14 0
-81
0
2016997 2017728 2300923 2300192 25 25 0
0
2016997 2017727 3393375 3392645 23 23 0
0
2017725 2018103 3364974 3365352 3 3 0
0
2017753 2017997 3217679 3217440 29 29 0
5
-173
4
17
1
1
32
0
2023198 2023628 3384785 3384356 11 11 0
279
0
2023198 2026366 3380398 3377226 129 129 0
279
789
1
1
-2063
-1
-1
-1
-1
-1
-1
-1
0
2025884 2026005 766132 766012 13 13 0
99
0
2026116 2026327 756191 755980 23 23 0
0
2026522 2029121 3375545 3372876 148 148 0
-1075
-1
-1
-1
-1
-1
-1
-1
-1
-1
-1
-1
-1
-1
-1
-1
-1
-1
-1
-1
-1
-1
-1
-1
-6
-1
-6
-1
-3
-6
-1
-1
-1
-1
-1
-1
-1
-1
-1
-1
-3
-1
-1
-1
-1
-1
-1
-1
-1
-1
-1
-3
-1
-5
-1
-1
-2
-1
-2
-4
-1
-1
-1
-1
-1
-1
-1
-1
-1
-1
0
2029140 2030064 3367393 3366469 20 20 0
0
2030060 2031103 3363783 3362738 25 25 0
492
-365
-1
-1
0
2031093 2036529 3361823 3356403 277 277 0
-632
2070
-5
6
-6
81
-4
-123
3
-7
3
-406
985
1
1
5
2
5
1
1
1
3
1
1
1
5
3
1
1
1
1
1
1
1
1
1
2
1
-1014
-1
-1
-1
-1
-1
-1
-50
0
2037513 2042521 3356411 3351402 148 148 0
-4918
-3
8
-23
-4
10
7
0
2053381 2057450 660384 656315 50 50 0
0
2057464 2062929 656203 650737 95 95 0
306
-6
-1884
0
2073994 2100132 650614 624455 494 494 0
-16
40
10
-6958
-1
-1
-1
-1
-1
-1
-1
-1
-1
-1
-1
-1
-1
-1
-1778
-1
-1
-616
-676
-711
-1
-1
-1
-1
3501
6572
1
0
2100143 2105944 624335 618589 226 226 0
2025
-10
2750
-214
-79
61
1
1
1
1
1
1
1
1
4
3
3
2
3
6
1
1
1
2
3
6
1
1
1
1
6
1
1
4
1
2
1
1
1
1
1
2
1
1
1
10
1
2
3
1
5
1
1
1
1
9
3
1
4
1
1
-46
56
0
2106046 2107210 616771 615607 78 78 0
-738
7
0
2107293 2107613 618585 618265 23 23 0
-286
10
0
2111307 2111701 2187238 2187632 8 8 0
0
2111700 2112391 2188113 2188804 32 32 0
123
-10
282
-8
0
2112393 2128188 2189036 2204803 256 256 0
1153
-59
-52
3683
1
1
1
1
1
1
1
1
1
4320
1
1
1
1
1
1
1
1
1
1
1
1
1
1
1
1
1
1
1
1
1
1
1253
-882
4
-918
-1
-1
2577
-3
-840
-20
0
2128178 2128276 2205891 2205989 1 1 0
0
2128351 2135408 2214731 2221830 290 290 0
-1903
-1
-1
-1
-1
-1
-1
-1
-1
-1
-1
-1
-1
-1
-1
-1
-1
-1
-1
-1
-1
-1
-1
-1
-1
-1
-1
-1
-1
-1
-1
-1
-1
-1
-1
-1
-1
-1
-1
-1
-1
-1
-1
-1
-1
-1
-1
-1
-1
-1
-1
-1
-1
-1
-1
-1
-1
-1
-1
-1
-1
-8
-1
-3
-1
-2
-1
-1
3030
1
1
1
1
1
1
1
1
1
1
1
1
1
1
2
6
1
1
1
1
1
1
1
1
1
1
1
1
4
1
1
1
1
2
1
2
1210
-409
-1
-1
-1
-1
-1
-1
-1
-1
-1
-1
-1
-285
-2
4
1
0
2139073 2139652 2225738 2226359 66 66 0
-246
11
-30
-1
-1
-1
-1
-1
-1
-1
-1
-1
-1
-1
-1
-1
-1
-1
-1
-1
-1
-1
-1
-1
-1
-1
-1
-1
-1
-1
-1
-1
-1
-1
-1
-1
-1
-1
-1
-1
-1
-1
-136
-1
0
2139680 2140322 2227776 2228437 81 81 0
293
4
1
1
-156
-1
-1
-17
-9
-1
9
-7
-1
-1
-1
-1
-1
-4
-7
-14
-1
-3
-13
-1
-1
-1
-4
-1
-61
0
2140319 2141806 2228762 2230249 18 18 0
0
2141866 2168813 2230398 2257346 371 371 0
-963
-1
-1
524
1
-1594
-1
368
-1298
-1
-1
-1
913
1
1
17040
1043
0
2168894 2172887 889363 885374 76 76 0
987
1
962
111
0
2172923 2174629 884868 883162 61 61 0
0
2174833 2179323 876693 872203 121 121 0
-2500
4
-1889
56
0
2183173 2184201 867178 866138 61 61 0
-967
-6
-1
-2
-1
-5
-1
-1
-1
-1
-1
-6
0
2184194 2185415 189459 188238 100 100 0
-259
4
0
2185425 2189896 181883 177412 64 64 0
0
2189892 2191212 3503616 3502442 236 236 0
44
78
1
1
1
1
1
1
1
1
1
1
1
1
1
1
1
1
1
1
1
1
1
1
1
1
1
1
1
1
1
1
1
1
1
1
1
1
1
1
1
1
1
1
1
1
1
1
1
1
1
1
1
1
1
1
1
1
1
1
1
1
1
1
1
1
1
1
1
1
1
1
1
1
3
1
1
1
80
1
1
3
2
3
1
1
1
1
1
2
1
1
1
1
1
3
1
1
1
1
3
2
1
1
2
1
1
1
1
2
1
1
1
5
1
1
1
1
1
1
1
10
4
1
1
1
2
8
1
4
2
1
1
3
2
1
1
1
1
1
1
1
1
1
1
1
1
-23
8
1
1
-9
-1
-3
49
1
1
-9
-1
-1
17
-7
22
-47
-11
-2
-5
478
1
1
-147
-1
-1
12
1
7
0
2199139 2201139 3502412 3500412 81 81 0
0
2201320 2204323 2167501 2170501 116 116 0
572
1
1
1
2
-682
-1600
0
2205232 2205324 2170493 2170585 5 5 0
0
2206117 2208939 2170576 2173396 83 83 0
2320
496
0
2209033 2217004 2173385 2181365 197 197 0
2441
-4
502
-186
-1
-1
-1
-1
-1
-1
-1
-1
-5
0
2226877 2261183 551804 586085 745 745 0
-3750
176
4879
-70
2298
1
263
1
1
1
1
1
1
1
1
1
1
1
1
1
1
1
1
1
1
1
1
1
1
1
1
-2846
-1
-2084
-1
-1
-1
-1
-1
-1
2568
-2744
1442
1904
82
1
1
1
1
2444
-4
-175
4
0
2261242 2261471 593315 593544 15 15 0
0
2261521 2272399 593990 604869 243 243 0
16
52
1
-1349
-1
-1
-1
-1
-1
2822
3083
-28
3
0
2303532 2315059 1850856 1862366 216 216 0
-45
3761
1
1
1
1
1
1
1
1
14
-32
-15
1501
3
1
3
1
4
1
1776
1
1
1
1
1
1
-1365
-1
-1
-584
0
2315053 2337150 1862504 1884577 595 595 0
4711
-22
-1425
-1
-3
1127
-6
-3160
-1353
-4465
1304
1
659
1
1
937
1
1
1
1
1
1
1
1
1
1
1
1
121
78
2351
1
1
1
1
1
1
1
2
335
0
2337259 2338568 2820220 2818924 91 91 0
-61
1036
1
1
1
1
1
1
1
1
1
1
1
1
1
0
2337486 2338568 3044919 3043823 63 63 0
-857
-1
-1
-1
-1
-1
-1
-1
-1
-1
-1
-1
-1
-1
0
2338567 2353947 217975 202534 449 449 0
-10
-7633
-1
-1
-1
-1
-1
-1
-1
-1
-1
-1
-1
-1
-1
-1
-1
-1
-1
-1
-1
-1
-1
-1
-1
-1
-1
-1
-1
-1
-4
-1
-1
-1
-1
-1
-1
-3
-1
-1
-3
-11
-1
-1
-1
-1
-1
-1
-2
-3
-1
-1
-1
-2
-1
-3394
-1
-125
-32
29
2668
-4
-1352
-53
-1
0
2354892 2355373 124332 123830 40 40 0
-213
-1
-1
-1
-1
-1
-1
-1
-5
-5
-1
-1
-1
-3
-1
-1
-3
-2
-3
-2
-1
-204
28
0
2355488 2376005 122460 101901 424 424 0
-444
-7032
-1
-1
-1511
-1076
-1
-1
-1
-1
-1
-1
-1
-1
-1
-1
-1
-1
-1
-1
-1
-1
-3
-828
-1
-1
-1
-1
-1
-1
54
1
1
1
1
1
1
6
1
16
-1267
239
-42
44
1
1
-5332
-1
-1
-1
-1
-1
-1
583
-20
-5
-7
7
1
-7
-5
-1
-1
-2
-2
-1
-2
-5
-1
-1
-1
-9
-1
-1
-9
-881
0
2376129 2381070 101795 96803 274 274 0
59
635
1
1
1
1
1
2
3
4
6
1
1
1
7
1
1
1
1
2
1
2
2
1
4
6
1
1
1
1
904
2
3
11
1
2
1
2
1
9
1
1
-509
-1
-1
-1
-1
-1
-1
-1
-1
-1
-1
-1
-1
-1
-1
-1
-1
-1
-1
-1
-1
-1
-1
-1
-1
-1
-1
-1
-1
-1
-3
-1
-1
-3
-1
-1
-3
-4
-3
-1
-2
-1
-3
-1
-2
-1
-4
-1
-5
-1
-1
-1
-1
-1
-1
-1
-1
-1
-1
-1
-1
-1
-1
-1
-2
-2
-3
-1
-1
-1
-1
-1
-1
-1
-1
-1
-1
-1
-1
-1
-1
-1
-1
-1
-4
-37
3
-2021
-16
-1
-1
-1
-1
-1
-1
0
2381080 2389036 96676 88773 285 285 0
-803
-1
-59
-1
-1
-1
-1
-1
-1
-1
-1
-22
-1
-1
-1
-1
-1
-1
-1
-1
-1
-1
-1
-1
-1
-1
-1
-1229
232
1
1
6
1
1
-1653
-1
-95
-1
-1
-1
2684
4
1
2
4
3
1
1
1
1
2
4
1
1
1
1
3
1
1
1
1
1
1
1
1
4
1
1
1
1
1
1
1
1
1
1
2
3
1
1
2
4
1
1
2
4
1
1
1
1
4
6
1
1
1
4
1
1
1
1
1
1
1
1
1
1
1
1
1
1
1
1
1
1
1
1
1
1
1
1
1
0
2389142 2390611 88667 87200 105 105 0
-1028
3
-70
7
348
1
7
-4
0
2424094 2424320 2633014 2632786 16 16 0
-213
-5
0
2424094 2424363 3455799 3456071 14 14 0
-228
-2
-1
-3
25
0
2424094 2424320 2504787 2504561 28 28 0
0
2424499 2424975 2280646 2280167 22 22 0
-428
-1
-1
-10
-1
25
1
0
2425121 2425245 2646122 2645998 1 1 0
0
2425247 2425324 2645906 2645829 4 4 0
0
2425339 2426520 3238247 3239428 16 16 0
0
2426688 2428303 2080685 2082300 42 42 0
0
2445397 2460948 29991 14438 232 232 0
-2701
-2924
0
2450917 2451001 2780906 2780820 3 3 0
-77
-1
0
2460972 2463916 14137 11187 56 56 0
-1275
-1
-1
-1
-1
-21
0
2464271 2466520 1565291 1567533 67 67 0
37
1
1
1
1
1
1
1
1
578
-171
-73
-23
0
2466545 2481573 1567699 1582726 381 381 0
2268
-280
5548
-4264
23
-1181
186
0
2481588 2483198 1582899 1584507 55 55 0
707
23
0
2483255 2486646 1584747 1588142 88 88 0
-34
-1
-18
2618
-56
-4
0
2489805 2492828 2334323 2337363 149 149 0
-820
-1
-1
-1
-1
-1
-1
-1
-1
-1
-1
-1
-1
-1
-1
-1
-1
-1
-1
-4
-1
-1
108
1
1
1
1
1
1
-2071
-1
0
2491792 2492317 2296964 2297489 97 97 0
-118
5
19
1
-8
-2
-255
3
0
2492835 2494384 2337478 2339027 46 46 0
0
2496297 2496430 2358473 2358606 9 9 0
0
2501948 2502730 2371521 2372303 45 45 0
0
2504667 2507685 2374168 2377204 111 111 0
-537
-1
-1
-1
-1
-1
-1
-1
-1
-1
-1
-1
-1
-1
-1
-1
-1
-1
-1
-1
-1
-1
-1
-1
-1
-1
-1
-1
-1
-1
58
1
1
1
1
1
1
1
1
1
1
1
1
1
1
-1890
-1
86
-16
-1
0
2508534 2511441 2377203 2380111 69 69 0
-693
639
-31
0
2513192 2513377 2380166 2380344 16 16 0
-5
129
1
1
1
1
3
1
1
0
2513377 2514158 2380715 2381496 46 46 0
613
-3
0
2514167 2515331 2382671 2383835 51 51 0
-5
7
0
2515326 2515882 2384522 2385067 37 37 0
-9
270
1
1
1
1
1
1
10
1
7
5
238
0
2515334 2515515 3281625 3281444 17 17 0
9
-66
0
2518002 2526252 2387444 2395730 226 226 0
-388
20
10
-831
2336
1
-245
-45
-1856
-1
-1
-1
-1
-1
-1
-1
-1
-1
-1
-1
-1
-1
-1
-8
-1
-1
-1
-1
-1
-1
-1
-1
-1
-1
-1
-1
-3
-1
-1
-1
-1
-190
-8
-1421
-3
11
1
13
-10
10
-17
-1
-1
5
13
-9
0
2527648 2531277 2395799 2399426 84 84 0
-881
-1
-1
345
1
-30
-13
8
15
1
1
1
0
2537352 2538759 3351324 3349917 113 113 0
90
1
-5
-2
24
-4
0
2538779 2540167 3341875 3340488 31 31 0
15
0
2540304 2558519 3339816 3321554 568 568 0
3224
-4
-4541
-1788
-10
-3646
-1
-1
-1
-1
-1
-1
-1
-1
-1
-1
-1
-1
-1
2988
-35
-1
-1
-1
-1
-1
-1
-1
-1
-1
-1
-1
-1
-1
-1
-1
-1
-1
-1
-1
-1
-1
-1
-1
-1
-1
-1
-1
-1
-1
-1
-1
-1
-1
-1
-1
-1
-1
-1
-1
-1
-1
-1
-1
-1
-1
-1
-1
-1
-1
-1
-1
-1
-1
-1
-1
-1
-1
-1
-1
-1
-1
-1
-1
-1
-3
-499
4
1185
1
1
1
1
1
1
1
1
1
1
1
1
1
1
1
1
1
1
1
1
1
1
3
1
1
1
1
1
1
1
1
1
1
1
1
-49
0
2559298 2559774 3321552 3321076 19 19 0
0
2562242 2568959 3456139 3462857 189 189 0
120
2250
1
25
1
1
1
1
4
6
4
1
1
2524
-4
-437
-1
-1
-1
-1
-1
-1
-4
-1
-1
-1
-2
-1
-1
0
2562937 2563973 1902423 1903459 158 158 0
-19
-3
-2
12
2
1
136
-6
445
-3
0
2575638 2577366 1116158 1117886 29 29 0
0
2577483 2592765 1118013 1133271 395 395 0
-5
2582
1
1
1
1
1
1
1
1
1
1
1
1
1
1
1
1
1
1
1
1
1
1
1
1
1
1
1
1
1
1
1
1
1
1
1
1
1
1
1
1
1
1
1
1
1
1
1438
1
1
1
1
1
1
28
-829
-1
-1
-1
-1
-1
-1
-54
-1
-1
-1
-1
-1
-1
1794
-6
-110
-283
-20
-29
31
1
1
1
-991
-1
-1
-1
-1
-1
-1
-3653
-1
-1
-1
-1
-1
-1
-1
-1
-1
-1
-1
3374
1
1
0
2592815 2600191 1133446 1140812 257 257 0
-3392
2886
1
1
1
1
1
1
1
1
75
66
332
-537
0
2600519 2604889 1141123 1145500 98 98 0
-1691
-1213
-1
-1
-1
-2
-1
-149
22
0
2604904 2608772 1145756 1149575 253 253 0
-1076
107
1
1
1
1
1
1
1
1
1
1
1
1
1
1
1
1
1
1
1
1
1
2
1
1
1
1
1
1
1
1
1
1452
1
59
1
1
1
1
1
1
1
1
1
7
1
1
1
1
4
1
1
1
1
-71
-1
-4
-1
-1
-1
-1
-2
-1
-1
-1
-1
-1
-1
-8
-1
-1
-1
-1
-1
-1
-1
-1
-4
-1
-1
-2
-14
-1
-1
-1
-1
777
1
1
1
1
1
3
1
1
4
1
1
6
2
1
8
2
2
5
1
1
1
1
1
4
12
4
2
6
1
-138
-2
8
-6
0
2608800 2612210 1149851 1153263 71 71 0
-3250
-1
0
2610732 2611069 2817159 2816822 48 48 0
93
-4
-105
3
0
2610732 2611069 3042058 3041721 48 48 0
90
-7
-105
3
0
2612216 2612917 1153438 1154134 33 33 0
533
1
1
11
6
-99
40
0
2615621 2615946 2582612 2582951 33 33 0
-46
-1
-1
-1
-1
-1
-4
-1
-1
-1
-242
-23
-5
-1
0
2616333 2617673 1625613 1626993 69 69 0
-456
-1
-60
-1
-1
-3
-1
-1
-3
-12
-1
-434
-1
-1
-1
-1
-1
-1
-1
-1
-1
-1
-1
-10
-1
-1
-1
-1
-1
-1
-1
-3
-1
-1
-7
-80
-1
-1
-1
-1
0
2616641 2616769 1625464 1625594 8 8 0
40
-13
-5
-1
0
2617547 2618245 1627132 1627822 37 37 0
31
5
16
1
1
1
3
17
0
2618008 2618146 3505817 3505679 4 4 0
0
2618259 2621933 2090998 2094676 170 170 0
-417
-12
-1
-9
-2
-1
13
1
1
-665
0
2631710 2631890 2533801 2533982 11 11 0
-71
0
2640647 2640762 2582256 2582371 3 3 0
0
2640857 2640934 2638493 2638416 3 3 0
0
2640842 2640930 2585478 2585568 5 5 0
-10
-2
0
2644309 2644464 2639258 2639413 6 6 0
0
2644447 2646646 2639590 2641789 16 16 0
-263
1832
0
2646638 2648530 2925397 2923504 9 9 0
-1633
0
2648934 2649165 2923514 2923283 2 2 0
0
2649081 2649604 3500264 3499727 40 40 0
-57
-1
-1
-1
-1
-1
-1
-1
-1
-1
-1
-1
-1
-1
0
2649215 2649604 1354066 1353677 22 22 0
0
2649620 2650498 2923275 2922398 8 8 0
309
0
2650506 2652837 687887 685556 60 60 0
0
2653050 2659544 685342 678890 268 268 0
-73
1722
1
1
1
1
1
170
29
1
-264
59
1
1
1
1
1
1
1
1
1
1
-25
-19
-1
-92
-3064
4
327
1
1
1
1
1
1
1
1
1
1
1
1
1
1
1
1
1
1
1
1
-68
426
1
8
6
8
1
1
1
-10
34
0
2659696 2661239 678827 677282 8 8 0
-58
-1394
0
2662471 2675024 675893 663360 535 535 0
925
-5
989
-3
-128
-1
-1
-1
-1
-1
-1
-1
-1
-1
-1
-1
225
1
1
1
1
1
1
1
1
1
1
1
1
1
1
1
1
1
1
1
1
1
1
1
1
1
1
1
1
1
1
1
1
1
1
1
1
1
1
1
1
1
1
1
1
1
1
1
1
1
1
1
1
1
1
1
1
2
1
4
1
1
3
1
4
1
3
3
1
1
1
1
1
1
1
1
1
1
1
1
146
1
1
1
1
1
-19
-2052
-4
-20
-88
10
1
1
1
1
1
1
1
1
1
1
1
1
1
1
1
2
-2890
-1
-1556
-1
-247
-1
-1
-1
-1
-9
-1
-3
-4
-1
-1
-6
-1
-3
-1
-1
-1
-1
-1
-2
-1
-4
-4
-1
-1
-4
-4
-3
-1
-1
-1
-4
-458
-18
-1136
-1
-1
-1
-1
-1
-1
-1
-1
-1
-1
-1
-1
-1
-1
-1
-1
-1
-1
-1
-1
-1
-1
-1
-1
-1
-1
-1
0
2675029 2677617 663197 660609 31 31 0
0
2686863 2688493 1295216 1293586 28 28 0
0
2688494 2688628 1293349 1293214 3 3 0
-62
0
2688631 2688766 1292809 1292674 6 6 0
0
2688932 2691185 1292663 1290439 112 112 0
127
1425
492
1
1
1
1
2
3
1
1
1
1
1
1
1
1
1
1
1
1
2
1
4
3
1
2
1
2
0
2691551 2691652 1290438 1290339 3 3 0
38
2
0
2692232 2693800 1290167 1288599 38 38 0
650
-6
0
2693833 2697093 1286439 1283163 108 108 0
-273
-1
-1
-1
-3
-1
-1
-2
-1
-1
-4
-1
-1
-7
-2908
-1
0
2697095 2698086 1283046 1282099 78 78 0
222
1
1
1
1
1
1
1
1
1
1
1
5
1
1
1
1
1
1
1
1
1
1
1
1
1
1
1
1
1
1
1
1
1
1
1
1
1
1
1
1
1
2
1
0
2697050 2697195 71022 70877 17 17 0
0
2698156 2698288 1280568 1280435 6 6 0
-86
0
2698300 2698871 1266509 1265938 18 18 0
0
2703596 2704060 1269371 1268909 19 19 0
396
1
0
2704093 2707330 1267600 1264363 70 70 0
0
2707338 2719221 1264226 1252340 309 309 0
1128
1
1
1
1
1
3921
1
3
6
-21
5
-573
4
-339
-2372
-5
-1
-1
-2
-2
-2
-1
-1
-4
-1
-23
-991
2165
0
2721019 2721191 1252351 1252179 3 3 0
0
2730795 2738773 1909793 1901831 244 244 0
3409
1
1
1
1
1
1
1
1
1
1
1
1
1
-8
7
3
2076
-2442
6
0
2738747 2750589 1898029 1886009 418 418 0
5
-22
-1
-8747
-1
-1
-3
-1
-1
-1
-4
-3
-1
-1
-2
-3
-1
-2
-2
-3
-7
-1
-1
-1
-1
-1
-1
-1
-3
-2
-1
-1
-1
-1
-1
-1
-1
-1
-4
-1
-1
-1
-1
-3
-1
-1
-1
-4
-1
-1
-1
-3
-1
-1
-1
-1
-1
-1
-1
-1
-1
-1
-1
-1
-3
-1
-1
-1
-3
-1
-1
-5
-1
-1
-1
-1
-1
-1
-1
-1
-1
-1
-1
-1
-1
-1
-1
-1
-487
-1
-1
-1
-1
-1
-1
-1
-1
-1
-1
-1
-1
-1
-1
-1
-1
-1
-1
-1
-1
-1
-1
-1
-1
-1
-1
-1
-1
-1
-29
-1
-1
-1
-1
-1
-1
-1
-1
-1
-1
-1
-1
-1
-1
-1
-1
-1
-1
-1
-2
-1
-1
-4
-3
-1
-1
-1
-1
-4
-1
-1
-1
-1
-1
-1
-1
-1
-1
-1
-1
-1
-1
-1
-1
-1
-1
-1
-1
-1
-1
-1
-1
-1
-1
-1
-1
-1
-1
-1
-1
-1
-1
-1
-1
273
52
124
0
2751104 2751730 2163711 2164326 41 41 0
461
1
-10
-1
34
1
1
1
1
1
1
2
1
1
1
0
2751030 2751730 1730061 1729364 62 62 0
54
1
1
4
1
1
1
1
1
1
1
1
4
-3
454
-12
-1
-2
-1
-1
-6
-1
-4
-43
-1
-1
11
0
2750984 2751655 1176626 1175952 92 92 0
84
1
1
1
1
1
24
1
1
10
1
1
-12
5
-451
-5
-1
-1
-1
-1
-2
-1
-10
-3
-4
-1
-1
-4
-1
0
2751338 2751730 3506296 3506677 35 35 0
227
1
-10
-1
34
1
1
1
1
1
1
2
1
1
1
0
2751448 2751730 3030648 3030930 15 15 0
0
2751614 2751730 2371366 2371250 6 6 0
0
2751921 2752197 2983135 2983411 5 5 0
0
2752701 2752982 2983402 2983683 9 9 0
0
2753421 2766734 3162712 3176041 237 237 0
-19
-5461
-1
-1
-1
-1
-1
-1
-1
-1
-1
-1
-1
-1
-1
-598
-56
2916
0
2766976 2772764 3176307 3182093 194 194 0
29
-237
4
5287
0
2772716 2784479 3204074 3215877 318 318 0
-120
-163
-1
-1
-1
-1
-1
-1
-1
-1
-1
-1
-1
-1
-1
-1
-1
-1
-1
-1
-1
-1
-1
-1
-1
-13
-1
-1
-1
-1
-1
-1
-2
-1
-1
-1
-1
-2115
-2423
-5693
0
2784547 2784734 3217305 3217488 7 7 0
145
1
1
1
0
2785201 2788748 70263 66714 401 401 0
-25
114
-91
-1
-1
15
1464
-4
-307
5
-1515
4
0
2789235 2792084 66251 63404 272 272 0
525
-5
343
1
1
-5
-4
-3
495
20
0
2792643 2812946 62884 42544 462 462 0
-1990
-1505
-86
5171
1
1
1
8
1
1
1
4
1
2249
-70
686
-26
1704
363
-5
-4196
-1
-11
-1
-1
-1
-10
-1
-8
-5
-1
-1
-4
-12
-1
-5
-1
-1
-2
-7
-6
-4
-1
-1
1857
-119
-1
-1
-1
-1
-1
-1
-1
-1
-1
-1
-1
-1
-1
-1
-1
-1
-1
-1
-1
-3
-1
0
2813048 2813977 864520 865449 4 4 0
0
2814046 2814360 865611 865921 5 5 0
201
1
1
1
0
2814367 2824743 125850 136297 319 319 0
-3208
3
-3158
-1
-1
-1
-1
-1
-1
-1
-1
-5
-6
-1
-1
-1
-1
-5
-1
-1
-1
-1
-1
-1
-1
-2
-3
-1
-4
-2
-1
-1
-5
-1
-1
-1
-1
-1
-1
-1
-1
-1
-1
-1
-1
-1
-1
-1
-1
-1
-1
-1
-1
-1
-1
-1
-1
-1
-1
-1
-1
-1
-1
-1
-1
-1
-1
-1
-1
-1
-1
-1
-2
-3951
19
0
2824843 2825063 136554 136797 35 35 0
-153
-1
-1
-1
-1
-1
-1
-1
-1
-1
-1
-1
-1
-1
-1
-1
-1
-1
-1
-1
-1
-1
-60
0
2825064 2825183 136913 137039 12 12 0
-70
-1
-1
-1
-1
-1
-1
0
2825204 2825861 137208 137866 15 15 0
-23
0
2825863 2826511 137971 138619 14 14 0
0
2827872 2829244 138620 139992 26 26 0
0
2833273 2833495 142947 143170 5 5 0
-208
0
2833597 2833863 146788 147117 75 75 0
-176
-1
-1
-1
-1
-1
-1
-1
-1
-1
-1
-1
-5
-1
-1
-1
-1
-1
-1
-1
-1
-1
-1
-1
-1
-1
-1
-1
-1
-1
-1
-1
-1
-1
-1
-1
-1
-1
-1
-1
-1
-1
-1
-1
-1
-1
-1
-1
-1
-1
-1
-1
-1
-1
-1
-1
-1
-1
-1
-1
-3
-1
-1
0
2833951 2836929 148806 151805 103 103 0
-1452
-1
-1
-1
-1
-1
-1
-1
-1
-1
-1
-1
-1
-1
-1
-1
-1
-1
-1
-1
-1
0
2836930 2841056 163370 167509 94 94 0
-3498
-1
-1
-1
-1
-1
-1
-30
-1
-1
-1
-1
-1
-1
26
0
2841056 2865959 1500994 1476095 351 351 0
-5834
82
-316
967
63
1
1
17633
0
2865929 2866022 3471427 3471334 2 2 0
0
2865929 2866022 3473418 3473325 2 2 0
0
2867533 2868942 922175 920767 38 38 0
1379
0
2873222 2873648 920722 920303 16 16 0
119
1
1
1
1
1
1
1
-36
0
2873501 2873589 2780820 2780732 0 0 0
0
2873694 2877223 908586 905058 87 87 0
3524
0
2877266 2882960 904928 899234 139 139 0
0
2883454 2883614 1567697 1567529 17 17 0
96
-24
-1
-1
-1
-1
-1
-1
-1
-1
0
2883456 2883588 1763131 1763261 12 12 0
98
29
0
2883454 2883592 1153433 1153296 10 10 0
130
0
2883455 2883592 2631521 2631385 10 10 0
129
0
2883455 2883592 1017487 1017623 10 10 0
129
0
2883458 2883606 231503 231658 18 18 0
79
-47
-1
-1
-1
-1
-1
-1
-1
0
2883486 2883592 1314568 1314673 10 10 0
98
0
2886132 2892359 895594 889364 239 239 0
-2121
-1
-1
-1
-1
-1
-1
-1
-1
-1
-1
-1
-1
-1
-1
-1
-1
-1
-1
-5
-1
-1
-1
-1
-1
-1
-1
-1
-4
-1
-1
-1
-1
-2
-1
-1
-1
-3
-1
-4
-1
-1
-1
-1
-1
-1
-1
-1
-1
-1
-1
-1
-1
-1
-1
-1
-1
-1
-1
-3
-1
-5
-2
94
1
-4
-1
145
1
1
1
1
1
1
1
1
1
1
1
1
1
1
1
1
1
1
1
1
1
1
1
1
1
1
1
1
1
1
1
1
1
1
1
1
1
1
1
1
2
1
1
1
1
1
1
22
1
1
1
1
1
1
1
1
1
1
2
0
2893967 2895861 2055908 2057802 30 30 0
0
2914550 2917038 2057923 2060411 62 62 0
-58
2386
1
1
1
-24
-3
-1
0
2919832 2920071 2895846 2895607 36 36 0
115
-71
0
2919966 2920393 3217685 3218114 11 11 0
-52
-1
0
2921369 2925616 3218109 3222419 214 214 0
1389
1
1
1
-1738
-1
-1
-1
-1
-1
-1
-1
-1
-1
-1
-1
-1
-1
-1
-1
-1
-1
-1
-1
-1
-1
-1
-1
-1
-1
-1
-1
-1
-1
-1
-1
-1
-1
-1
-1
-1
-1
-1
-1
-1
-1
-1
-1
-196
-1
-1
-1
-1
-1
-1
-1
-1
-1
-1
-1
-1
-1
-1
-1
-1
-1
-1
-1
-1
-1
-1
-131
67
0
2925609 2925809 3223125 3223325 12 12 0
0
2926054 2929027 3223539 3226514 127 127 0
-1110
8
-1231
-1
0
2929573 2931266 3227042 3228738 56 56 0
-1394
-1
-1
0
2931317 2931407 3229934 3230024 2 2 0
0
2931424 2935182 2910418 2906641 116 116 0
-6
26
-159
-1
-1
-1
-1
-1
-1
-1
-1
-1
-1
-1
-68
-1
-1
-1
-1
-1
-1
-1
-1
-1
-1
-1
-1
-1
-1
3458
1
1
1
1
1
1
33
0
2935113 2938429 2902349 2899101 284 284 0
44
1170
1
1
1
1
1
1
1
1
1
1
1
1
1
1
1
1
1
1
1
1
79
1
1
1
1
1
1
1
1
1
1
1
1
1
1
1
1
1
1
1
1
1
1
1
-97
27
-36
-1
564
1
1
1
1
1
1
1
1
1
1
1
1
1
1
1
1
1
1
1
1
1
1
1
1
1
1
1
1
1
2
1
103
-43
-1
-1
-1
-1
-1
-1
-1
-1
966
-5
0
2939509 2939673 2904533 2904369 18 18 0
0
2939970 2941916 2273102 2275049 89 89 0
-615
0
2942039 2942724 2275173 2275858 43 43 0
0
2948280 2950308 2276523 2278551 43 43 0
0
2961641 2962401 3499432 3500116 91 91 0
245
1
1
1
1
1
1
1
1
1
1
1
1
1
1
1
1
1
1
1
1
1
1
1
1
1
1
1
1
1
1
1
1
1
1
1
1
1
1
1
1
1
1
1
1
1
1
1
1
1
1
1
1
1
1
1
1
1
1
1
1
1
1
1
1
1
1
1
1
1
3
1
1
2
1
1
0
2961754 2961883 2421170 2421299 3 3 0
0
2961986 2962706 1353651 1354389 36 36 0
-539
-1
-1
-1
-1
-1
-1
-19
-3
-2
-3
-6
-1
-1
-1
-1
-1
-2
0
2962527 2962706 3500196 3500378 9 9 0
-15
-1
-1
-3
4
0
2962698 2964713 1354636 1356724 139 139 0
-677
-3
-1
-1
-1
-1
-1
-1
-1
-1
-1
-4
-1
-1
-1
-1
-1
-4
-1
-1
-1
-1
-2
-1
-2
-1
-3
-1
-1
-1
-1
-1
-1
-3
-1
-1
-1
-1
-1
-1
-1
-1
-1
-1
-2
-1
-1
-4
-5
-1
-1
-2
-3
-3
-1
-1
-3
-2
-4
-1
-1
-1
-1
-1
-1
-1
-1
-1
-1
-1
-5
-1
-1
-2
-1
1119
154
0
2962698 2964658 2588264 2586303 59 59 0
-1840
0
2965240 2965470 3312200 3311969 22 22 0
-20
11
1
1
-9
-1
-1
-36
-2
59
1
0
2965439 2965648 2639871 2639662 7 7 0
0
2965765 2965942 2585927 2585750 8 8 0
0
2965765 2965942 2423169 2423346 8 8 0
0
2967733 2967876 2423337 2423480 3 3 0
0
2967733 2967878 2585759 2585614 5 5 0
0
2971095 2971318 2585615 2585392 17 17 0
0
2971142 2971320 2424482 2424660 19 19 0
0
2983281 2983364 862492 862409 2 2 0
0
2983520 2983879 861901 861542 9 9 0
0
2992130 3003274 857536 846356 272 272 0
-213
-1
-1
-1
-1
-1
-3
-1
-1
-1
-1
-1
-172
-1
-7136
-762
-1
-1
-1
-1
-1
-1
-149
-1
-1
-1
-1
-1
-1
-1
-1
-1
-1
-1
-1
-1
0
3005414 3006623 1804886 1806095 25 25 0
0
3006644 3008714 1464524 1462455 39 39 0
1050
0
3008714 3008854 2517792 2517933 6 6 0
-126
0
3010368 3010476 2518101 2518209 4 4 0
0
3010473 3010596 1462454 1462331 5 5 0
0
3011472 3011764 3398388 3398680 8 8 0
0
3011472 3011764 2035120 2035412 8 8 0
0
3011472 3011764 1827354 1827646 7 7 0
0
3011472 3011764 997124 997416 8 8 0
0
3011764 3011873 3363898 3363790 2 2 0
7
0
3011764 3011883 1828636 1828754 5 5 0
7
0
3011764 3011888 2276375 2276498 6 6 0
7
0
3011761 3011884 2300073 2300195 13 13 0
112
0
3011764 3011882 3399669 3399786 4 4 0
7
0
3011761 3011880 998401 998520 5 5 0
0
3011880 3012055 1806251 1806425 10 10 0
-78
26
12
0
3011987 3012163 1283901 1284077 11 11 0
0
3012370 3013531 2083228 2084387 41 41 0
55
755
0
3012914 3013500 2085535 2086121 14 14 0
0
3013029 3013264 2079076 2079310 5 5 0
151
0
3015445 3016666 2079402 2080619 101 101 0
-965
-1
26
1
1
1
1
7
0
3017829 3018349 2082269 2082790 55 55 0
-11
0
3018376 3018819 2086165 2086608 14 14 0
0
3019932 3020642 2086861 2087572 15 15 0
-539
0
3023388 3039161 2804567 2788817 351 351 0
82
1
4341
1
8
1181
-410
-2
4
2
-131
-1
-1
-3
3
-2700
-1
-1
-1
-1
-2
-3
-5
-1
1672
1
1
1
1
1
2
2
1
1
3
1
1
1
4
1
1
1
1
4
1
1
1
1
1
1
3
1
1
0
3039284 3046635 704934 697544 199 199 0
113
1
1
977
-26
-379
4
-5739
-1
-1
-1
-1
-1
-1
-1
-1
-1
-1
-1
-1
-1
-1
-1
-1
-1
-1
-1
-1
-1
-1
-1
-1
-1
-1
-1
-1
-1
-1
-1
-1
-1
-1
-1
-1
-1
-1
-1
-1
-1
0
3046812 3056437 697551 687925 197 197 0
-35
-2764
1871
-8
4
0
3066742 3068794 3434614 3432562 37 37 0
0
3068665 3069377 3310658 3309946 0 0 0
0
3080767 3081218 928975 929427 13 13 0
-6
0
3080757 3080922 348102 347931 15 15 0
-16
-5
-1
-9
-1
-1
0
3080736 3080922 431817 432009 19 19 0
-37
-5
-1
-9
-1
-1
0
3080765 3080922 324878 324722 10 10 0
35
0
3080819 3081785 1346873 1345914 41 41 0
900
1
1
1
1
1
1
0
3082467 3083104 930677 931314 84 84 0
-147
4
210
-4
-105
3
0
3082494 3084338 1345202 1343292 275 275 0
746
-22
-79
4
-261
-1
-1
-5
-1
-1
-8
-1
-1
-1
-1
-1
-1
-2
-2
-43
-1
-1
-1
-1
-1
-1
-1
-1
-1
-1
-1
-12
-1
-1
-1
-1
-1
-1
-1
-1
-1
-1
-1
-1
-1
-1
-1
-1
-1
-1
-1
-1
-1
-1
-6
-1
-8
-1
-1
-1
-1
-1
-1
-4
-1
-1
-1
-634
-4
-16
0
3083280 3084727 931490 932970 99 99 0
-60
4
-247
-1
-1
-1
-1
-1
-1
-1
-1
-1
-1
-1
-1
-1
-1
-9
-1
-1
-16
-1
-1
-1
-1
-1
-1
-1
-1
-1
-1
-1
-4
-1
-2
0
3084835 3085241 933091 933497 61 61 0
-77
-1
5
3
171
1
1
-39
5
1
-8
-5
-3
-12
0
3084835 3085084 1342743 1342494 15 15 0
0
3087906 3088021 488865 488980 0 0 0
0
3088022 3089783 275440 277204 59 59 0
-761
-1
-184
0
3089900 3090841 283249 284190 24 24 0
0
3093110 3093299 285261 285450 7 7 0
0
3093115 3093911 343291 344087 41 41 0
0
3093231 3093388 322719 322876 9 9 0
0
3097592 3097692 357622 357522 5 5 0
0
3100528 3101505 1323544 1324514 61 61 0
33
1
1
1
1
1
4
1
1
645
-21
-4
196
-11
-32
0
3100528 3101390 3436866 3436011 55 55 0
33
1
1
1
1
1
4
1
1
-666
-4
-104
6
0
3100528 3100706 433425 433256 15 15 0
33
1
1
1
1
1
4
1
1
0
3100528 3101211 942323 941640 26 26 0
0
3100528 3101211 346128 346811 26 26 0
0
3101149 3101505 323499 323858 26 26 0
-89
-4
197
-10
-32
0
3101114 3101590 489466 488988 18 18 0
-124
-4
0
3103163 3113939 29977 40797 180 180 0
1312
-8449
-1
37
-167
-1
-1
-1
-1
-1
-1
-1
-1
-1
-1
-1
-1
-1
-1
-1
-1
-1
-1
-1
-1
-1
-1
-1
-4
-1
-1
-1
-5
-1
-1
-1
-1
-1
-1
-1
-1
-1
-1
-1
-4
-1
-1
-1
0
3113931 3114657 41811 42537 11 11 0
0
3114698 3116922 2297850 2295626 56 56 0
0
3115024 3115719 2336885 2336190 139 139 0
33
-5
-118
3
-183
13
60
2
-6
-1
-16
8
-120
7
0
3116924 3117324 2295150 2294752 27 27 0
85
7
1
-86
0
3117347 3118091 2281391 2280647 27 27 0
0
3117347 3117667 2284582 2284263 35 35 0
36
-7
87
0
3118131 3119340 2282685 2281477 61 61 0
57
0
3121697 3122129 2280147 2279713 12 12 0
-8
-5
0
3122131 3122355 2279127 2278903 5 5 0
0
3127005 3127189 2434759 2434943 10 10 0
0
3127998 3128140 1543902 1544044 8 8 0
0
3128140 3128300 3366067 3366227 10 10 0
0
3128140 3128305 3232071 3232236 12 12 0
0
3128140 3128300 2911891 2911731 11 11 0
0
3128140 3128299 3391410 3391251 10 10 0
0
3129706 3130771 2076988 2075921 22 22 0
-11
-3
0
3132102 3133566 2075924 2074460 19 19 0
0
3138422 3138561 2074460 2074321 4 4 0
0
3138679 3139511 2074320 2073445 68 68 0
-233
-1
-1
-1
-1
-1
-1
-1
-1
-1
-1
-1
-1
-1
-1
-1
-1
-1
-1
-1
-1
-1
-1
-1
-1
-1
-1
-1
-1
-1
-1
-1
-1
-1
-1
-1
-1
-1
-1
-1
-1
-1
-1
0
3147301 3150382 1913082 1910001 76 76 0
491
1
104
-1870
-210
-48
0
3150588 3150671 1166946 1166863 0 0 0
0
3150669 3152109 1170312 1168874 26 26 0
8
1360
0
3152134 3152629 1172888 1172393 26 26 0
288
-82
-12
70
0
3161623 3161740 2264075 2264192 7 7 0
0
3161623 3161740 2262081 2262198 7 7 0
0
3162174 3170400 2264377 2272749 413 413 0
-1420
-1
-1
-1
-1
-1
-1
-1
-1
-1
-1
-1
-1
-1
-1
-1
-1
-1
-1
-1
-1
-1
-1
-1
-1
-4
-1
-1
-1
-4
-1
-1
-1
-1
-1
-1
-5
-1
-1
-1
-1
-3
-1
-1
-1
-1
-1
-1
-1
-1
-1
-1
-1
-1
-1
-1
-1
-1
-1
-1
-1
-1
-1
-2
-5
-1
-5
-1
-1
-2
-1
-1
-1
-1
-1
-1
-1
-1
-1
-1
-4554
-1
-1
-3
-1
-1
-1
-1
-1
-2
-3
-1
-1
-6
-1
-1
-7
-3
-1
-1
-6
-1
-1
-1
-2
-1
-1
-3
-1
-1
-1
-1
-5
-1
-1
-2
-1
-1
-1
-4
-1
-6
-1
-1
-1
-1
-1
-4
-1
-2
-1
-1
-2
-6
-1
-1
-2
-1
-3
-1
-3
-1
-1
-2
-1
-1
1883
-289
0
3162174 3162325 2262381 2262532 5 5 0
0
3170411 3179269 1787268 1796124 166 166 0
-43
8772
1
1
0
3182301 3186735 171942 167510 130 130 0
1092
771
0
3186736 3186890 2263547 2263700 7 7 0
68
0
3186736 3186890 2261553 2261706 9 9 0
68
0
3186795 3187373 2065859 2066437 24 24 0
-104
4
0
3187374 3194060 2066771 2073441 124 124 0
-1112
2250
1
1
1
1
1
2
1
1
1
1
1
1
1
5
1
1248
0
3194106 3200740 1475811 1469177 171 171 0
0
3201461 3201780 2638937 2639256 3 3 0
0
3206062 3206464 2638896 2638494 9 9 0
0
3206176 3206464 2637525 2637237 4 4 0
0
3206465 3206731 2586660 2586394 6 6 0
0
3206819 3206909 3497500 3497593 4 4 0
-22
-55
-2
0
3206818 3206991 3312201 3312024 20 20 0
-21
-57
-2
-34
0
3207712 3207846 3312203 3312066 13 13 0
-23
11
1
1
-9
-1
-1
-36
-2
0
3207713 3207846 1358849 1358982 3 3 0
0
3207714 3207846 3407828 3407960 8 8 0
31
1
1
-9
-1
-1
0
3207859 3208032 993917 993744 10 10 0
0
3207859 3209568 2858471 2860180 68 68 0
0
3207867 3208746 146125 145246 20 20 0
0
3207867 3208536 3434614 3435283 19 19 0
0
3208536 3209681 2860181 2861326 55 55 0
0
3209100 3209682 145249 144668 36 36 0
470
0
3209480 3209682 3435290 3435491 9 9 0
90
0
3209528 3209682 2437324 2437478 9 9 0
0
3209527 3209680 2278714 2278863 11 11 0
49
1
1
1
0
3209560 3209681 2861445 2861566 4 4 0
0
3209682 3209996 3404262 3403947 10 10 0
-255
0
3209717 3209996 834819 835099 39 39 0
-220
0
3209717 3209998 1750256 1750538 14 14 0
-218
0
3210066 3210395 2342169 2342498 37 37 0
0
3210390 3211690 2343659 2344959 198 198 0
741
-5
-132
5
34
-5
7
-3
0
3210750 3211184 532982 533416 42 42 0
0
3210736 3211690 2452178 2451224 118 118 0
0
3211338 3211668 533570 533900 52 52 0
180
1
-9
-2
0
3211944 3212914 87099 86129 17 17 0
0
3212034 3212181 82769 82620 4 4 0
-8
-5
0
3212462 3212533 82619 82549 2 2 0
25
0
3212915 3213559 3499432 3498746 155 155 0
172
1
2
1
11
1
3
4
4
2
5
7
1
1
2
8
1
7
1
5
1
1
7
5
1
1
1
1
1
4
1
1
-143
-1
-1
-1
-1
-1
-1
-1
-1
-1
-1
-1
-1
-4
-1
-4
-1
-1
-1
-1
-1
-1
-1
-1
-1
-5
-1
-2
-1
-3
-5
-1
-2
-1
-3
-8
-1
-1
-2
-1
-8
-1
-1
-1
-1
-1
-1
-3
-1
-1
-5
-1
-1
-1
-1
-7
-1
-1
-1
-1
-1
-1
-1
-1
-1
-5
-3
-1
-1
-5
-1
-1
58
-14
-10
-2
0
3212919 3213184 1359389 1359124 8 8 0
0
3212961 3213130 2922253 2922084 10 10 0
0
3213325 3213553 3497708 3497480 23 23 0
41
12
60
-21
-2
-55
0
3213442 3213535 1358942 1358849 9 9 0
53
1
1
-9
-1
-1
0
3213442 3213578 3312106 3312253 21 21 0
-17
-2
-55
-38
-3
-1
-1
-1
-2
-1
-1
0
3213656 3216280 3408978 3411602 19 19 0
0
3216273 3216869 3412377 3412973 3 3 0
0
3216732 3216813 3506053 3506134 0 0 0
0
3216759 3216866 2518239 2518346 3 3 0
0
3217177 3219424 3496489 3498732 42 42 0
247
1
1777
1
0
3217213 3217411 2922424 2922226 17 17 0
0
3217402 3218092 2421177 2421866 42 42 0
22
1
-553
0
3219307 3219425 3311170 3311053 10 10 0
53
0
3221231 3221314 3409061 3408978 2 2 0
0
3221373 3225425 82085 86128 51 51 0
-5
205
3
1
1
1
1
1
4
2
298
0
3221845 3221916 86510 86581 1 1 0
0
3221919 3222056 86864 87001 1 1 0
0
3225426 3225654 3509399 3509627 0 0 0
0
3225426 3227258 2061483 2063315 15 15 0
0
3225426 3227258 1798869 1800701 16 16 0
0
3225426 3225617 3495771 3495580 0 0 0
0
3225929 3226652 3507150 3507873 9 9 0
0
3225932 3226286 3510453 3510807 8 8 0
0
3226745 3227259 2095601 2096115 7 7 0
0
3226766 3227258 1359982 1360474 4 4 0
0
3226799 3227207 3509630 3510037 6 6 0
330
5
-66
0
3226795 3227258 2257804 2258268 4 4 0
-14
0
3227263 3229054 1797904 1796125 31 31 0
31
1
1
1
1
1
1
1
4
17
115
1020
0
3229055 3229857 2259212 2260012 5 5 0
562
99
0
3229055 3230734 1361194 1362881 36 36 0
-1570
-1
-4
-1
-1
-2
-5
-2
0
3229055 3229590 1359447 1359982 14 14 0
0
3229056 3230734 2064098 2065785 42 42 0
-1561
-1
-1
-1
-10
-7
-2
-2
-94
0
3229229 3230734 3141525 3140017 176 176 0
697
1
1
1
1
1
1
1
1
1
1
1
1
1
1
1
1
1
1
1
1
1
1
1
6
1
5
1
1
1
1
1
1
1
1
1
1
1
1
1
1
1
1
1
1
1
1
1
1
1
1
1
1
1
1
1
6
1
1
1
1
1
1
1
1
1
1
4
1
1
1
1
1
1
1
1
1
1
1
1
1
-585
-1
-1
-1
-1
-1
-8
-1
-1
-1
-1
-1
-4
-1
-1
-1
-1
-1
-2
-1
-1
-1
-1
-1
-1
-4
-1
-1
-1
-1
-1
-1
-1
-1
-1
-3
-1
-1
-4
-1
-1
-1
-1
-1
-1
-1
-1
-1
-2
-1
-1
-1
-1
-1
-1
-1
-1
-1
-1
-1
-1
-1
-1
-1
-1
-1
-1
-1
-4
-2
-1
-1
-1
-2
-1
-1
-3
-2
-1
-1
-1
-1
-1
-1
0
3229246 3229730 3508357 3507874 3 3 0
31
0
3229376 3230734 2260106 2261472 36 36 0
-1249
-1
-4
-1
-1
-2
-5
-2
0
3229811 3230734 2262535 2263466 29 29 0
-814
-1
-4
-1
-1
-2
-5
-2
0
3230023 3230733 2096774 2097484 10 10 0
-267
39
0
3230471 3230734 2650048 2650311 1 1 0
0
3230738 3231585 2815440 2814592 25 25 0
-763
0
3231586 3231763 2257626 2257803 0 0 0
0
3231582 3231666 3454181 3454266 1 1 0
-5
0
3231586 3232249 2060807 2061470 0 0 0
0
3231586 3232249 1798193 1798856 1 1 0
0
3231582 3231787 3496221 3496015 1 1 0
-5
0
3231586 3231752 2805733 2805899 0 0 0
0
3232018 3232249 3496015 3495784 0 0 0
0
3232088 3232249 3509225 3509386 0 0 0
0
3232250 3232727 3231340 3231817 1 1 0
0
3232250 3232411 3295774 3295935 0 0 0
0
3232250 3232727 2914237 2913760 2 2 0
0
3232250 3232727 3392141 3391664 8 8 0
0
3232539 3232727 3365625 3365813 4 4 0
0
3232728 3233130 2913641 2914043 4 4 0
0
3232728 3233035 3365932 3365625 6 6 0
0
3232728 3233130 3391545 3391947 11 11 0
0
3232728 3233130 3231936 3231534 3 3 0
0
3233131 3233495 2063500 2063876 26 26 0
-40
-1
4
4
1
168
1
-7
-7
-1
-3
-1
-1
-1
-2
-3
-1
-2
-2
-1
-1
-1
0
3233131 3233495 2096300 2096663 9 9 0
-40
-1
10
2
1
0
3233131 3233495 1800886 1801248 20 20 0
47
1
168
1
7
-3
-5
-1
0
3233131 3233495 2258453 2258815 21 21 0
-40
-1
4
4
1
168
1
7
-3
-5
0
3233131 3233495 1360660 1361023 8 8 0
-40
-1
4
4
1
0
3233496 3233844 3231323 3230975 3 3 0
0
3233496 3233844 3392158 3392506 2 2 0
0
3233496 3233844 2914254 2914602 3 3 0
0
3233496 3233844 3295757 3295481 72 72 0
165
1
1
1
1
1
1
1
1
1
1
1
1
1
1
1
1
1
1
1
1
1
1
1
1
1
1
1
4
1
1
1
1
1
1
1
1
1
1
1
1
1
3
1
1
1
1
1
1
1
1
1
1
1
1
1
1
4
1
1
1
1
1
1
1
1
1
1
1
1
1
33
0
3233739 3233844 1898269 1898164 2 2 0
0
