# Supplementary material for: Expansion of intestinal Prevotella copri correlates with enhanced susceptibility to arthritis
Source: eLife. 2013 Nov 5;2:e01202. doi: 10.7554/eLife.01202 (PMC3816614; doi:10.7554/eLife.01202)
Supplement: Figure 2—source data 1. — DOI: http://dx.doi.org/10.7554/eLife.01202.010 [file elife01202s003.zip › Figure_2/Panel_B/nucmer_out/089B_wustl.coords]

/home/sczesa01/synteny_plot/pseudochroms/Subject_089B_FE.pseudochrom.fa /home/sczesa01/synteny_plot/pseudochroms/wustl_ref_assembly.fa
NUCMER
[S1] [E1] | [S2] [E2] | [LEN 1] [LEN 2] | [% IDY] | [TAGS]
=====================================================================================
5810 7549 | 1985518 1983777 | 1740 1742 | 89.18 | Subject_089B_FE	wustl_ref_assembly
12269 15298 | 1980039 1977013 | 3030 3027 | 87.73 | Subject_089B_FE	wustl_ref_assembly
18624 19187 | 2335070 2334508 | 564 563 | 86.37 | Subject_089B_FE	wustl_ref_assembly
19187 19779 | 2334351 2333746 | 593 606 | 90.94 | Subject_089B_FE	wustl_ref_assembly
32310 32474 | 3485871 3486035 | 165 165 | 89.09 | Subject_089B_FE	wustl_ref_assembly
32358 33463 | 2226468 2227574 | 1106 1107 | 90.97 | Subject_089B_FE	wustl_ref_assembly
32356 33442 | 1246923 1248010 | 1087 1088 | 94.12 | Subject_089B_FE	wustl_ref_assembly
49997 52292 | 1904130 1901831 | 2296 2300 | 89.75 | Subject_089B_FE	wustl_ref_assembly
51779 52218 | 3456753 3456314 | 440 440 | 83.94 | Subject_089B_FE	wustl_ref_assembly
52295 52480 | 1901472 1901288 | 186 185 | 93.55 | Subject_089B_FE	wustl_ref_assembly
76137 79261 | 1897974 1894851 | 3125 3124 | 92.58 | Subject_089B_FE	wustl_ref_assembly
105911 106936 | 1975637 1974595 | 1026 1043 | 90.03 | Subject_089B_FE	wustl_ref_assembly
113274 114776 | 1969461 1967960 | 1503 1502 | 98.34 | Subject_089B_FE	wustl_ref_assembly
117714 119966 | 1967045 1964800 | 2253 2246 | 89.00 | Subject_089B_FE	wustl_ref_assembly
122435 123080 | 1961739 1961107 | 646 633 | 82.15 | Subject_089B_FE	wustl_ref_assembly
123785 126322 | 1960429 1957929 | 2538 2501 | 84.70 | Subject_089B_FE	wustl_ref_assembly
137459 138447 | 3406122 3407128 | 989 1007 | 90.79 | Subject_089B_FE	wustl_ref_assembly
137459 137811 | 2506121 2506473 | 353 353 | 95.75 | Subject_089B_FE	wustl_ref_assembly
137457 138449 | 2634691 2635614 | 993 924 | 86.17 | Subject_089B_FE	wustl_ref_assembly
137959 138154 | 2634257 2634448 | 196 192 | 92.39 | Subject_089B_FE	wustl_ref_assembly
138069 138184 | 3405796 3405911 | 116 116 | 99.14 | Subject_089B_FE	wustl_ref_assembly
144211 144309 | 3407821 3407919 | 99 99 | 96.97 | Subject_089B_FE	wustl_ref_assembly
144575 146213 | 3414224 3415937 | 1639 1714 | 89.81 | Subject_089B_FE	wustl_ref_assembly
153601 154150 | 3420251 3420800 | 550 550 | 99.09 | Subject_089B_FE	wustl_ref_assembly
154147 155862 | 3422585 3424300 | 1716 1716 | 97.20 | Subject_089B_FE	wustl_ref_assembly
171158 172158 | 2581471 2582473 | 1001 1003 | 90.05 | Subject_089B_FE	wustl_ref_assembly
180334 180949 | 2639258 2639871 | 616 614 | 96.76 | Subject_089B_FE	wustl_ref_assembly
180668 180739 | 1357942 1357871 | 72 72 | 98.61 | Subject_089B_FE	wustl_ref_assembly
180918 181147 | 3311969 3312201 | 230 233 | 91.95 | Subject_089B_FE	wustl_ref_assembly
184245 184466 | 2923724 2923504 | 222 221 | 87.11 | Subject_089B_FE	wustl_ref_assembly
184757 185183 | 2032134 2031711 | 427 424 | 92.97 | Subject_089B_FE	wustl_ref_assembly
185167 187086 | 2033003 2034922 | 1920 1920 | 98.91 | Subject_089B_FE	wustl_ref_assembly
188962 189691 | 2041965 2042694 | 730 730 | 84.40 | Subject_089B_FE	wustl_ref_assembly
199149 200120 | 1424721 1425692 | 972 972 | 81.62 | Subject_089B_FE	wustl_ref_assembly
200226 203151 | 1425798 1428722 | 2926 2925 | 87.75 | Subject_089B_FE	wustl_ref_assembly
204820 210280 | 1430333 1435775 | 5461 5443 | 85.19 | Subject_089B_FE	wustl_ref_assembly
219496 219566 | 482595 482525 | 71 71 | 95.77 | Subject_089B_FE	wustl_ref_assembly
244619 248235 | 460456 464073 | 3617 3618 | 97.18 | Subject_089B_FE	wustl_ref_assembly
277055 277664 | 1850856 1851466 | 610 611 | 97.55 | Subject_089B_FE	wustl_ref_assembly
286941 287473 | 3412440 3412974 | 533 535 | 93.64 | Subject_089B_FE	wustl_ref_assembly
290023 290342 | 2639256 2638937 | 320 320 | 97.19 | Subject_089B_FE	wustl_ref_assembly
301277 303669 | 1479513 1481908 | 2393 2396 | 84.24 | Subject_089B_FE	wustl_ref_assembly
303749 307900 | 1482032 1486180 | 4152 4149 | 88.63 | Subject_089B_FE	wustl_ref_assembly
309316 311784 | 1487564 1490031 | 2469 2468 | 87.04 | Subject_089B_FE	wustl_ref_assembly
316844 318907 | 1495252 1497316 | 2064 2065 | 90.61 | Subject_089B_FE	wustl_ref_assembly
322453 324221 | 1500768 1502588 | 1769 1821 | 91.10 | Subject_089B_FE	wustl_ref_assembly
345938 346388 | 660390 659940 | 451 451 | 98.23 | Subject_089B_FE	wustl_ref_assembly
348144 348217 | 980310 980383 | 74 74 | 100.00 | Subject_089B_FE	wustl_ref_assembly
347972 348218 | 980250 980480 | 247 231 | 84.21 | Subject_089B_FE	wustl_ref_assembly
351207 352807 | 1920824 1919174 | 1601 1651 | 89.59 | Subject_089B_FE	wustl_ref_assembly
362127 364367 | 1057054 1059294 | 2241 2241 | 85.57 | Subject_089B_FE	wustl_ref_assembly
366527 366863 | 3396176 3396512 | 337 337 | 94.07 | Subject_089B_FE	wustl_ref_assembly
367433 367949 | 2280132 2280646 | 517 515 | 97.29 | Subject_089B_FE	wustl_ref_assembly
368323 370399 | 3461022 3463098 | 2077 2077 | 96.34 | Subject_089B_FE	wustl_ref_assembly
370431 370549 | 3464287 3464407 | 119 121 | 95.04 | Subject_089B_FE	wustl_ref_assembly
385541 387910 | 2297984 2295626 | 2370 2359 | 97.13 | Subject_089B_FE	wustl_ref_assembly
387912 388317 | 2295150 2294746 | 406 405 | 91.69 | Subject_089B_FE	wustl_ref_assembly
388335 388814 | 2284582 2284103 | 480 480 | 93.35 | Subject_089B_FE	wustl_ref_assembly
388335 388653 | 2281391 2281072 | 319 320 | 93.44 | Subject_089B_FE	wustl_ref_assembly
388815 388943 | 2065902 2066030 | 129 129 | 96.12 | Subject_089B_FE	wustl_ref_assembly
389325 389623 | 538609 538915 | 299 307 | 85.67 | Subject_089B_FE	wustl_ref_assembly
389155 389897 | 1363178 1363885 | 743 708 | 84.20 | Subject_089B_FE	wustl_ref_assembly
406865 409129 | 1363942 1366209 | 2265 2268 | 98.24 | Subject_089B_FE	wustl_ref_assembly
409130 411004 | 957414 955552 | 1875 1863 | 93.71 | Subject_089B_FE	wustl_ref_assembly
411035 411332 | 953254 952957 | 298 298 | 95.65 | Subject_089B_FE	wustl_ref_assembly
411686 412517 | 952677 951797 | 832 881 | 88.11 | Subject_089B_FE	wustl_ref_assembly
412125 412290 | 951491 951326 | 166 166 | 93.98 | Subject_089B_FE	wustl_ref_assembly
423428 426437 | 943632 940595 | 3010 3038 | 95.96 | Subject_089B_FE	wustl_ref_assembly
424407 425391 | 3437198 3436192 | 985 1007 | 93.36 | Subject_089B_FE	wustl_ref_assembly
424437 426094 | 345842 347512 | 1658 1671 | 94.14 | Subject_089B_FE	wustl_ref_assembly
424415 424731 | 323185 323501 | 317 317 | 89.85 | Subject_089B_FE	wustl_ref_assembly
424550 424765 | 489824 489608 | 216 217 | 98.16 | Subject_089B_FE	wustl_ref_assembly
424548 425391 | 1323356 1324218 | 844 863 | 93.99 | Subject_089B_FE	wustl_ref_assembly
425294 425391 | 489466 489369 | 98 98 | 100.00 | Subject_089B_FE	wustl_ref_assembly
425327 425391 | 323497 323561 | 65 65 | 100.00 | Subject_089B_FE	wustl_ref_assembly
428923 429200 | 933497 933220 | 278 278 | 87.63 | Subject_089B_FE	wustl_ref_assembly
429080 429200 | 1342494 1342614 | 121 121 | 97.52 | Subject_089B_FE	wustl_ref_assembly
429201 444160 | 2709510 2694557 | 14960 14954 | 97.24 | Subject_089B_FE	wustl_ref_assembly
444298 447154 | 2694564 2691708 | 2857 2857 | 98.60 | Subject_089B_FE	wustl_ref_assembly
447173 447617 | 2106082 2106526 | 445 445 | 97.53 | Subject_089B_FE	wustl_ref_assembly
463064 463195 | 2533542 2533671 | 132 130 | 93.94 | Subject_089B_FE	wustl_ref_assembly
476922 479943 | 2334323 2337363 | 3022 3041 | 95.28 | Subject_089B_FE	wustl_ref_assembly
479950 481499 | 2337478 2339027 | 1550 1550 | 97.42 | Subject_089B_FE	wustl_ref_assembly
482002 483665 | 2856296 2857959 | 1664 1664 | 97.06 | Subject_089B_FE	wustl_ref_assembly
483938 484948 | 2861762 2862787 | 1011 1026 | 84.31 | Subject_089B_FE	wustl_ref_assembly
485534 486796 | 2866917 2868179 | 1263 1263 | 88.61 | Subject_089B_FE	wustl_ref_assembly
493958 494422 | 2875195 2875659 | 465 465 | 91.22 | Subject_089B_FE	wustl_ref_assembly
494920 495911 | 2876042 2877033 | 992 992 | 87.90 | Subject_089B_FE	wustl_ref_assembly
496146 497089 | 2877427 2878370 | 944 944 | 82.47 | Subject_089B_FE	wustl_ref_assembly
498912 515307 | 564467 580854 | 16396 16388 | 97.86 | Subject_089B_FE	wustl_ref_assembly
515312 531624 | 2595474 2611791 | 16313 16318 | 98.70 | Subject_089B_FE	wustl_ref_assembly
531626 537021 | 1457500 1452192 | 5396 5309 | 95.83 | Subject_089B_FE	wustl_ref_assembly
537021 537160 | 1450208 1450069 | 140 140 | 92.20 | Subject_089B_FE	wustl_ref_assembly
537183 541657 | 1449671 1445168 | 4475 4504 | 96.05 | Subject_089B_FE	wustl_ref_assembly
541817 543081 | 1444966 1443702 | 1265 1265 | 94.79 | Subject_089B_FE	wustl_ref_assembly
543402 547198 | 1443363 1439589 | 3797 3775 | 93.97 | Subject_089B_FE	wustl_ref_assembly
547201 548065 | 1396062 1395198 | 865 865 | 97.80 | Subject_089B_FE	wustl_ref_assembly
548109 549404 | 1395065 1393769 | 1296 1297 | 93.83 | Subject_089B_FE	wustl_ref_assembly
562626 562707 | 2300273 2300192 | 82 82 | 96.34 | Subject_089B_FE	wustl_ref_assembly
562704 563094 | 3364974 3365353 | 391 380 | 93.88 | Subject_089B_FE	wustl_ref_assembly
562739 562929 | 3138736 3138926 | 191 191 | 94.76 | Subject_089B_FE	wustl_ref_assembly
562734 562987 | 3217679 3217440 | 254 240 | 85.83 | Subject_089B_FE	wustl_ref_assembly
562752 562956 | 817256 817048 | 205 209 | 87.14 | Subject_089B_FE	wustl_ref_assembly
563379 563547 | 3393750 3393582 | 169 169 | 95.86 | Subject_089B_FE	wustl_ref_assembly
569190 569405 | 3383954 3383739 | 216 216 | 92.13 | Subject_089B_FE	wustl_ref_assembly
569524 569961 | 3383620 3383183 | 438 438 | 91.78 | Subject_089B_FE	wustl_ref_assembly
576693 577140 | 3384809 3384362 | 448 448 | 98.44 | Subject_089B_FE	wustl_ref_assembly
576693 577308 | 3380422 3379807 | 616 616 | 98.05 | Subject_089B_FE	wustl_ref_assembly
577309 578407 | 2432789 2431691 | 1099 1099 | 98.73 | Subject_089B_FE	wustl_ref_assembly
578714 578827 | 3363790 3363903 | 114 114 | 95.65 | Subject_089B_FE	wustl_ref_assembly
578714 578827 | 3399777 3399664 | 114 114 | 95.65 | Subject_089B_FE	wustl_ref_assembly
578714 578827 | 2276483 2276370 | 114 114 | 95.65 | Subject_089B_FE	wustl_ref_assembly
578714 578827 | 998513 998400 | 114 114 | 95.61 | Subject_089B_FE	wustl_ref_assembly
578707 578823 | 1828751 1828636 | 117 116 | 94.87 | Subject_089B_FE	wustl_ref_assembly
580414 580697 | 2276483 2276203 | 284 281 | 94.06 | Subject_089B_FE	wustl_ref_assembly
580414 580697 | 1828744 1828461 | 284 284 | 94.43 | Subject_089B_FE	wustl_ref_assembly
580414 580697 | 998513 998231 | 284 283 | 94.74 | Subject_089B_FE	wustl_ref_assembly
580406 580697 | 3363782 3364072 | 292 291 | 94.22 | Subject_089B_FE	wustl_ref_assembly
580403 580697 | 3399788 3399495 | 295 294 | 93.94 | Subject_089B_FE	wustl_ref_assembly
590639 590872 | 3363782 3364015 | 234 234 | 95.32 | Subject_089B_FE	wustl_ref_assembly
590647 590872 | 1828744 1828518 | 226 227 | 95.61 | Subject_089B_FE	wustl_ref_assembly
590647 590872 | 3399777 3399552 | 226 226 | 96.04 | Subject_089B_FE	wustl_ref_assembly
590637 590872 | 2276494 2276259 | 236 236 | 94.54 | Subject_089B_FE	wustl_ref_assembly
590647 590872 | 998513 998288 | 226 226 | 96.02 | Subject_089B_FE	wustl_ref_assembly
590640 590872 | 2300192 2299960 | 233 233 | 92.27 | Subject_089B_FE	wustl_ref_assembly
591136 591759 | 2419979 2419358 | 624 622 | 97.44 | Subject_089B_FE	wustl_ref_assembly
591761 592140 | 1731938 1731559 | 380 380 | 97.89 | Subject_089B_FE	wustl_ref_assembly
597052 598078 | 1731559 1730535 | 1027 1025 | 97.96 | Subject_089B_FE	wustl_ref_assembly
604954 606163 | 2984443 2985637 | 1210 1195 | 96.78 | Subject_089B_FE	wustl_ref_assembly
606783 607259 | 1934290 1933814 | 477 477 | 88.26 | Subject_089B_FE	wustl_ref_assembly
609961 610451 | 1937663 1938151 | 491 489 | 95.32 | Subject_089B_FE	wustl_ref_assembly
610440 617094 | 1938751 1945565 | 6655 6815 | 90.25 | Subject_089B_FE	wustl_ref_assembly
617988 619974 | 1945580 1947618 | 1987 2039 | 87.13 | Subject_089B_FE	wustl_ref_assembly
621239 621391 | 1358849 1359000 | 153 152 | 94.12 | Subject_089B_FE	wustl_ref_assembly
621234 621391 | 3407822 3407978 | 158 157 | 93.04 | Subject_089B_FE	wustl_ref_assembly
621543 621681 | 3311192 3311054 | 139 139 | 93.53 | Subject_089B_FE	wustl_ref_assembly
621562 621864 | 3498612 3498876 | 303 265 | 83.61 | Subject_089B_FE	wustl_ref_assembly
621831 622150 | 1359070 1359389 | 320 320 | 97.81 | Subject_089B_FE	wustl_ref_assembly
621984 622397 | 3499262 3499675 | 414 414 | 98.07 | Subject_089B_FE	wustl_ref_assembly
622267 622396 | 2421170 2421299 | 130 130 | 98.46 | Subject_089B_FE	wustl_ref_assembly
622529 623300 | 3499675 3500378 | 772 704 | 86.63 | Subject_089B_FE	wustl_ref_assembly
622555 623300 | 1353651 1354389 | 746 739 | 96.39 | Subject_089B_FE	wustl_ref_assembly
623292 623966 | 2588264 2587576 | 675 689 | 84.15 | Subject_089B_FE	wustl_ref_assembly
623292 623953 | 1354636 1355311 | 662 676 | 84.71 | Subject_089B_FE	wustl_ref_assembly
633466 633553 | 3399871 3399783 | 88 89 | 98.88 | Subject_089B_FE	wustl_ref_assembly
646282 648802 | 1056801 1059321 | 2521 2521 | 97.38 | Subject_089B_FE	wustl_ref_assembly
649399 649849 | 1059899 1060349 | 451 451 | 91.15 | Subject_089B_FE	wustl_ref_assembly
650099 650423 | 1060374 1060699 | 325 326 | 96.63 | Subject_089B_FE	wustl_ref_assembly
650194 650314 | 1061537 1061657 | 121 121 | 96.69 | Subject_089B_FE	wustl_ref_assembly
658502 658710 | 1061623 1061832 | 209 210 | 90.00 | Subject_089B_FE	wustl_ref_assembly
658671 658879 | 1061860 1062069 | 209 210 | 99.05 | Subject_089B_FE	wustl_ref_assembly
658878 659669 | 1805303 1806095 | 792 793 | 97.60 | Subject_089B_FE	wustl_ref_assembly
659678 661760 | 1464536 1462455 | 2083 2082 | 98.13 | Subject_089B_FE	wustl_ref_assembly
661760 661900 | 2517792 2517933 | 141 142 | 95.07 | Subject_089B_FE	wustl_ref_assembly
663414 663522 | 2518101 2518209 | 109 109 | 96.33 | Subject_089B_FE	wustl_ref_assembly
663519 663642 | 1462454 1462331 | 124 124 | 97.58 | Subject_089B_FE	wustl_ref_assembly
664807 664926 | 998401 998520 | 120 120 | 95.83 | Subject_089B_FE	wustl_ref_assembly
664810 664934 | 2276375 2276498 | 125 124 | 95.20 | Subject_089B_FE	wustl_ref_assembly
664810 664929 | 1828636 1828754 | 120 119 | 95.83 | Subject_089B_FE	wustl_ref_assembly
664810 664928 | 3399669 3399786 | 119 118 | 96.64 | Subject_089B_FE	wustl_ref_assembly
664810 664919 | 3363898 3363790 | 110 109 | 98.18 | Subject_089B_FE	wustl_ref_assembly
664807 664930 | 2300073 2300195 | 124 123 | 89.52 | Subject_089B_FE	wustl_ref_assembly
664926 665101 | 1806251 1806425 | 176 175 | 96.61 | Subject_089B_FE	wustl_ref_assembly
665033 665209 | 1283901 1284077 | 177 177 | 93.79 | Subject_089B_FE	wustl_ref_assembly
665416 666578 | 2083228 2084387 | 1163 1160 | 96.22 | Subject_089B_FE	wustl_ref_assembly
665960 666547 | 2085535 2086121 | 588 587 | 97.28 | Subject_089B_FE	wustl_ref_assembly
666075 666308 | 2079076 2079307 | 234 232 | 97.44 | Subject_089B_FE	wustl_ref_assembly
668489 669710 | 2079402 2080619 | 1222 1218 | 91.91 | Subject_089B_FE	wustl_ref_assembly
671058 671900 | 616004 615162 | 843 843 | 95.02 | Subject_089B_FE	wustl_ref_assembly
681659 682829 | 605624 604459 | 1171 1166 | 97.35 | Subject_089B_FE	wustl_ref_assembly
683080 683512 | 3077774 3078206 | 433 433 | 97.00 | Subject_089B_FE	wustl_ref_assembly
683080 684787 | 3072667 3074374 | 1708 1708 | 97.31 | Subject_089B_FE	wustl_ref_assembly
683139 683512 | 3079518 3079891 | 374 374 | 92.80 | Subject_089B_FE	wustl_ref_assembly
683655 684802 | 3078349 3079496 | 1148 1148 | 94.61 | Subject_089B_FE	wustl_ref_assembly
704874 705064 | 697734 697544 | 191 191 | 98.95 | Subject_089B_FE	wustl_ref_assembly
705244 706117 | 697551 696679 | 874 873 | 97.83 | Subject_089B_FE	wustl_ref_assembly
706120 706224 | 1343001 1342897 | 105 105 | 99.05 | Subject_089B_FE	wustl_ref_assembly
706473 706725 | 1342750 1342498 | 253 253 | 94.47 | Subject_089B_FE	wustl_ref_assembly
706473 714167 | 933084 940779 | 7695 7696 | 98.53 | Subject_089B_FE	wustl_ref_assembly
714646 715237 | 432679 433270 | 592 592 | 96.29 | Subject_089B_FE	wustl_ref_assembly
714646 715199 | 324051 323497 | 554 555 | 97.66 | Subject_089B_FE	wustl_ref_assembly
714637 715101 | 464948 465412 | 465 465 | 90.02 | Subject_089B_FE	wustl_ref_assembly
714646 716023 | 1324707 1323331 | 1378 1377 | 96.02 | Subject_089B_FE	wustl_ref_assembly
714838 715237 | 489073 489471 | 400 399 | 95.26 | Subject_089B_FE	wustl_ref_assembly
714954 715996 | 3436011 3437058 | 1043 1048 | 94.95 | Subject_089B_FE	wustl_ref_assembly
715135 715996 | 346811 345952 | 862 860 | 94.15 | Subject_089B_FE	wustl_ref_assembly
715135 715996 | 941640 942515 | 862 876 | 94.41 | Subject_089B_FE	wustl_ref_assembly
716069 717506 | 1316152 1314710 | 1438 1443 | 97.44 | Subject_089B_FE	wustl_ref_assembly
717699 718278 | 2667966 2668545 | 580 580 | 98.45 | Subject_089B_FE	wustl_ref_assembly
718797 719586 | 2668546 2669335 | 790 790 | 97.22 | Subject_089B_FE	wustl_ref_assembly
719676 719772 | 2674426 2674522 | 97 97 | 92.78 | Subject_089B_FE	wustl_ref_assembly
719880 720033 | 2674630 2674783 | 154 154 | 92.86 | Subject_089B_FE	wustl_ref_assembly
728148 729266 | 2681002 2682103 | 1119 1102 | 95.28 | Subject_089B_FE	wustl_ref_assembly
729275 729411 | 3312063 3312202 | 137 140 | 90.91 | Subject_089B_FE	wustl_ref_assembly
729275 729411 | 2089568 2089429 | 137 140 | 90.21 | Subject_089B_FE	wustl_ref_assembly
729275 729410 | 3407963 3407828 | 136 136 | 93.53 | Subject_089B_FE	wustl_ref_assembly
729275 729466 | 1358985 1358794 | 192 192 | 98.96 | Subject_089B_FE	wustl_ref_assembly
729906 730672 | 1358799 1358034 | 767 766 | 99.35 | Subject_089B_FE	wustl_ref_assembly
730710 730921 | 2585929 2586140 | 212 212 | 96.70 | Subject_089B_FE	wustl_ref_assembly
730710 731990 | 2423167 2421886 | 1281 1282 | 97.11 | Subject_089B_FE	wustl_ref_assembly
730872 732058 | 1357764 1356578 | 1187 1187 | 96.80 | Subject_089B_FE	wustl_ref_assembly
731382 731544 | 2586140 2586302 | 163 163 | 98.77 | Subject_089B_FE	wustl_ref_assembly
732175 732271 | 3407921 3407825 | 97 97 | 97.94 | Subject_089B_FE	wustl_ref_assembly
733188 735135 | 2586303 2588264 | 1948 1962 | 96.89 | Subject_089B_FE	wustl_ref_assembly
733162 735135 | 1356696 1354636 | 1974 2061 | 93.31 | Subject_089B_FE	wustl_ref_assembly
735127 735907 | 3500378 3499680 | 781 699 | 85.90 | Subject_089B_FE	wustl_ref_assembly
735127 735886 | 1354389 1353651 | 760 739 | 95.13 | Subject_089B_FE	wustl_ref_assembly
736045 736174 | 2421299 2421170 | 130 130 | 98.46 | Subject_089B_FE	wustl_ref_assembly
736044 736668 | 3499675 3499083 | 625 593 | 88.80 | Subject_089B_FE	wustl_ref_assembly
736291 736555 | 1359389 1359125 | 265 265 | 96.23 | Subject_089B_FE	wustl_ref_assembly
740689 748208 | 1775089 1767569 | 7520 7521 | 99.40 | Subject_089B_FE	wustl_ref_assembly
743140 743655 | 1917973 1917458 | 516 516 | 78.57 | Subject_089B_FE	wustl_ref_assembly
751883 752081 | 865809 865611 | 199 199 | 98.49 | Subject_089B_FE	wustl_ref_assembly
752150 753079 | 865449 864520 | 930 930 | 99.78 | Subject_089B_FE	wustl_ref_assembly
753046 753576 | 862541 861944 | 531 598 | 84.62 | Subject_089B_FE	wustl_ref_assembly
753677 753789 | 861543 861431 | 113 113 | 97.35 | Subject_089B_FE	wustl_ref_assembly
759421 762766 | 860838 857481 | 3346 3358 | 96.64 | Subject_089B_FE	wustl_ref_assembly
762771 763022 | 857136 856885 | 252 252 | 98.02 | Subject_089B_FE	wustl_ref_assembly
763023 763369 | 1061882 1061537 | 347 346 | 96.54 | Subject_089B_FE	wustl_ref_assembly
763248 764282 | 1060590 1059556 | 1035 1035 | 97.59 | Subject_089B_FE	wustl_ref_assembly
772554 774054 | 1059298 1057799 | 1501 1500 | 97.60 | Subject_089B_FE	wustl_ref_assembly
779087 779246 | 2028379 2028538 | 160 160 | 91.88 | Subject_089B_FE	wustl_ref_assembly
782655 783880 | 2028522 2029755 | 1226 1234 | 94.57 | Subject_089B_FE	wustl_ref_assembly
783862 784711 | 2029803 2030651 | 850 849 | 97.41 | Subject_089B_FE	wustl_ref_assembly
784010 784137 | 3176313 3176186 | 128 128 | 83.97 | Subject_089B_FE	wustl_ref_assembly
784713 786000 | 1609340 1610627 | 1288 1288 | 97.44 | Subject_089B_FE	wustl_ref_assembly
793486 794242 | 592524 593281 | 757 758 | 96.18 | Subject_089B_FE	wustl_ref_assembly
794463 795359 | 1621940 1622839 | 897 900 | 96.44 | Subject_089B_FE	wustl_ref_assembly
795226 795359 | 2582660 2582793 | 134 134 | 98.51 | Subject_089B_FE	wustl_ref_assembly
795706 796690 | 2086519 2085535 | 985 985 | 97.56 | Subject_089B_FE	wustl_ref_assembly
796104 797234 | 2084356 2083228 | 1131 1129 | 96.99 | Subject_089B_FE	wustl_ref_assembly
796340 796575 | 2079310 2079076 | 236 235 | 97.88 | Subject_089B_FE	wustl_ref_assembly
805262 805395 | 2083087 2082954 | 134 134 | 98.51 | Subject_089B_FE	wustl_ref_assembly
805472 805983 | 2082793 2082283 | 512 511 | 97.46 | Subject_089B_FE	wustl_ref_assembly
805987 813074 | 2193397 2200473 | 7088 7077 | 98.76 | Subject_089B_FE	wustl_ref_assembly
806531 806676 | 793699 793841 | 146 143 | 86.30 | Subject_089B_FE	wustl_ref_assembly
806530 806676 | 538670 538814 | 147 145 | 86.39 | Subject_089B_FE	wustl_ref_assembly
815760 816534 | 2202771 2203545 | 775 775 | 95.48 | Subject_089B_FE	wustl_ref_assembly
816566 816990 | 1539937 1539515 | 425 423 | 96.00 | Subject_089B_FE	wustl_ref_assembly
817007 817652 | 1539367 1538720 | 646 648 | 93.67 | Subject_089B_FE	wustl_ref_assembly
817555 817679 | 1537917 1537788 | 125 130 | 89.23 | Subject_089B_FE	wustl_ref_assembly
825161 825656 | 1531956 1531459 | 496 498 | 96.80 | Subject_089B_FE	wustl_ref_assembly
825655 825824 | 1530336 1530167 | 170 170 | 97.06 | Subject_089B_FE	wustl_ref_assembly
825830 825936 | 1530041 1529936 | 107 106 | 95.33 | Subject_089B_FE	wustl_ref_assembly
825933 826951 | 1522412 1521394 | 1019 1019 | 97.64 | Subject_089B_FE	wustl_ref_assembly
826955 827141 | 201606 201421 | 187 186 | 93.58 | Subject_089B_FE	wustl_ref_assembly
834537 834989 | 192350 191889 | 453 462 | 94.37 | Subject_089B_FE	wustl_ref_assembly
836024 836111 | 125649 125562 | 88 88 | 98.86 | Subject_089B_FE	wustl_ref_assembly
836147 837371 | 125275 124021 | 1225 1255 | 95.78 | Subject_089B_FE	wustl_ref_assembly
840195 840346 | 1166724 1166875 | 152 152 | 96.71 | Subject_089B_FE	wustl_ref_assembly
840382 842377 | 1168866 1170857 | 1996 1992 | 97.85 | Subject_089B_FE	wustl_ref_assembly
842377 842933 | 1171345 1171901 | 557 557 | 99.28 | Subject_089B_FE	wustl_ref_assembly
843067 843165 | 1173106 1173204 | 99 99 | 100.00 | Subject_089B_FE	wustl_ref_assembly
843079 843239 | 1167121 1167281 | 161 161 | 99.38 | Subject_089B_FE	wustl_ref_assembly
844407 844587 | 1168770 1168950 | 181 181 | 90.61 | Subject_089B_FE	wustl_ref_assembly
845156 845248 | 3323574 3323480 | 93 95 | 94.74 | Subject_089B_FE	wustl_ref_assembly
845328 847677 | 1175426 1177888 | 2350 2463 | 89.69 | Subject_089B_FE	wustl_ref_assembly
845975 846400 | 2164148 2163723 | 426 426 | 90.38 | Subject_089B_FE	wustl_ref_assembly
847679 857965 | 153912 164195 | 10287 10284 | 97.44 | Subject_089B_FE	wustl_ref_assembly
857967 858618 | 2368623 2369274 | 652 652 | 98.47 | Subject_089B_FE	wustl_ref_assembly
864205 864986 | 2371521 2372302 | 782 782 | 94.25 | Subject_089B_FE	wustl_ref_assembly
866924 868236 | 2374168 2375495 | 1313 1328 | 93.45 | Subject_089B_FE	wustl_ref_assembly
868237 868623 | 2740501 2740115 | 387 387 | 97.67 | Subject_089B_FE	wustl_ref_assembly
868618 868888 | 2739941 2739672 | 271 270 | 97.79 | Subject_089B_FE	wustl_ref_assembly
870730 871309 | 2737600 2737021 | 580 580 | 94.66 | Subject_089B_FE	wustl_ref_assembly
871673 875990 | 2736663 2732356 | 4318 4308 | 96.62 | Subject_089B_FE	wustl_ref_assembly
877291 878394 | 2731079 2729972 | 1104 1108 | 95.13 | Subject_089B_FE	wustl_ref_assembly
878394 878781 | 2740502 2740115 | 388 388 | 98.71 | Subject_089B_FE	wustl_ref_assembly
878774 879050 | 2739943 2739667 | 277 277 | 97.48 | Subject_089B_FE	wustl_ref_assembly
879222 879672 | 2739288 2738862 | 451 427 | 87.58 | Subject_089B_FE	wustl_ref_assembly
882517 886088 | 2735939 2732361 | 3572 3579 | 95.01 | Subject_089B_FE	wustl_ref_assembly
887352 888456 | 2731079 2729975 | 1105 1105 | 95.48 | Subject_089B_FE	wustl_ref_assembly
888459 888869 | 1373562 1373152 | 411 411 | 96.84 | Subject_089B_FE	wustl_ref_assembly
890898 891253 | 2824671 2824313 | 356 359 | 96.66 | Subject_089B_FE	wustl_ref_assembly
891498 896187 | 746948 751637 | 4690 4690 | 97.46 | Subject_089B_FE	wustl_ref_assembly
895100 896187 | 762452 763539 | 1088 1088 | 93.76 | Subject_089B_FE	wustl_ref_assembly
896466 898493 | 1372906 1370879 | 2028 2028 | 95.56 | Subject_089B_FE	wustl_ref_assembly
898497 899791 | 1715985 1717263 | 1295 1279 | 96.83 | Subject_089B_FE	wustl_ref_assembly
903978 908528 | 1717374 1721924 | 4551 4551 | 98.79 | Subject_089B_FE	wustl_ref_assembly
908530 918323 | 2769675 2779470 | 9794 9796 | 98.75 | Subject_089B_FE	wustl_ref_assembly
918325 918495 | 846517 846348 | 171 170 | 95.91 | Subject_089B_FE	wustl_ref_assembly
924421 927930 | 846346 842837 | 3510 3510 | 98.75 | Subject_089B_FE	wustl_ref_assembly
927932 928249 | 2823167 2823484 | 318 318 | 98.11 | Subject_089B_FE	wustl_ref_assembly
931768 931918 | 3300477 3300327 | 151 151 | 92.05 | Subject_089B_FE	wustl_ref_assembly
931774 931953 | 548906 548726 | 180 181 | 96.13 | Subject_089B_FE	wustl_ref_assembly
931769 931951 | 3296628 3296810 | 183 183 | 96.17 | Subject_089B_FE	wustl_ref_assembly
931776 931929 | 1133267 1133421 | 154 155 | 85.35 | Subject_089B_FE	wustl_ref_assembly
931771 931948 | 3490502 3490334 | 178 169 | 89.89 | Subject_089B_FE	wustl_ref_assembly
931773 931956 | 1746026 1746200 | 184 175 | 86.49 | Subject_089B_FE	wustl_ref_assembly
936192 937460 | 2824897 2826165 | 1269 1269 | 97.24 | Subject_089B_FE	wustl_ref_assembly
937617 937745 | 2353655 2353529 | 129 127 | 90.08 | Subject_089B_FE	wustl_ref_assembly
937914 938466 | 1541107 1540555 | 553 553 | 97.11 | Subject_089B_FE	wustl_ref_assembly
937914 938442 | 1173980 1173452 | 529 529 | 98.49 | Subject_089B_FE	wustl_ref_assembly
938471 938582 | 1841096 1840985 | 112 112 | 96.43 | Subject_089B_FE	wustl_ref_assembly
938471 938579 | 2806016 2806124 | 109 109 | 96.33 | Subject_089B_FE	wustl_ref_assembly
938471 938579 | 2491901 2491793 | 109 109 | 96.33 | Subject_089B_FE	wustl_ref_assembly
944837 946922 | 1532130 1530046 | 2086 2085 | 97.27 | Subject_089B_FE	wustl_ref_assembly
946990 947974 | 139008 139992 | 985 985 | 97.87 | Subject_089B_FE	wustl_ref_assembly
952004 952226 | 142947 143170 | 223 224 | 97.77 | Subject_089B_FE	wustl_ref_assembly
952328 952595 | 146788 147117 | 268 330 | 77.27 | Subject_089B_FE	wustl_ref_assembly
952681 955679 | 148806 151805 | 2999 3000 | 96.43 | Subject_089B_FE	wustl_ref_assembly
955680 956507 | 163370 164197 | 828 828 | 98.19 | Subject_089B_FE	wustl_ref_assembly
956879 958601 | 1466397 1464675 | 1723 1723 | 87.35 | Subject_089B_FE	wustl_ref_assembly
965377 965818 | 2313098 2312656 | 442 443 | 97.74 | Subject_089B_FE	wustl_ref_assembly
965890 966267 | 2983703 2984079 | 378 377 | 97.88 | Subject_089B_FE	wustl_ref_assembly
965820 966267 | 232755 233203 | 448 449 | 98.00 | Subject_089B_FE	wustl_ref_assembly
966031 966343 | 3479987 3479673 | 313 315 | 97.78 | Subject_089B_FE	wustl_ref_assembly
966265 966355 | 236272 236362 | 91 91 | 98.90 | Subject_089B_FE	wustl_ref_assembly
973917 974992 | 3301559 3300484 | 1076 1076 | 94.05 | Subject_089B_FE	wustl_ref_assembly
982215 984207 | 2436778 2434786 | 1993 1993 | 97.59 | Subject_089B_FE	wustl_ref_assembly
984221 984739 | 2914224 2914742 | 519 519 | 98.46 | Subject_089B_FE	wustl_ref_assembly
984221 984748 | 3231353 3230827 | 528 527 | 98.11 | Subject_089B_FE	wustl_ref_assembly
984221 984737 | 3392128 3392644 | 517 517 | 99.42 | Subject_089B_FE	wustl_ref_assembly
984221 984738 | 3295787 3295342 | 518 446 | 85.52 | Subject_089B_FE	wustl_ref_assembly
984494 984737 | 1898269 1898026 | 244 244 | 98.36 | Subject_089B_FE	wustl_ref_assembly
986952 987314 | 3399421 3399783 | 363 363 | 90.11 | Subject_089B_FE	wustl_ref_assembly
986978 987314 | 2276155 2276489 | 337 335 | 91.10 | Subject_089B_FE	wustl_ref_assembly
986952 987315 | 2299829 2300192 | 364 364 | 88.49 | Subject_089B_FE	wustl_ref_assembly
986952 987314 | 1828387 1828750 | 363 364 | 89.86 | Subject_089B_FE	wustl_ref_assembly
986952 987314 | 998157 998519 | 363 363 | 90.38 | Subject_089B_FE	wustl_ref_assembly
986952 987315 | 3364146 3363783 | 364 364 | 90.14 | Subject_089B_FE	wustl_ref_assembly
992439 993285 | 746911 746064 | 847 848 | 97.88 | Subject_089B_FE	wustl_ref_assembly
998361 999350 | 2021576 2020584 | 990 993 | 89.90 | Subject_089B_FE	wustl_ref_assembly
1000928 1002340 | 2020596 2019184 | 1413 1413 | 99.15 | Subject_089B_FE	wustl_ref_assembly
1002340 1005742 | 779611 783085 | 3403 3475 | 96.63 | Subject_089B_FE	wustl_ref_assembly
1005762 1011237 | 783246 788721 | 5476 5476 | 98.34 | Subject_089B_FE	wustl_ref_assembly
1011238 1013284 | 791154 793159 | 2047 2006 | 91.51 | Subject_089B_FE	wustl_ref_assembly
1013285 1013988 | 793277 793992 | 704 716 | 94.42 | Subject_089B_FE	wustl_ref_assembly
1013386 1013940 | 538367 538915 | 555 549 | 91.91 | Subject_089B_FE	wustl_ref_assembly
1014438 1014605 | 794275 794444 | 168 170 | 94.71 | Subject_089B_FE	wustl_ref_assembly
1019775 1020078 | 799845 800149 | 304 305 | 95.74 | Subject_089B_FE	wustl_ref_assembly
1026713 1028901 | 2479472 2477228 | 2189 2245 | 93.86 | Subject_089B_FE	wustl_ref_assembly
1028890 1029344 | 659929 660384 | 455 456 | 98.25 | Subject_089B_FE	wustl_ref_assembly
1037701 1037870 | 1242620 1242789 | 170 170 | 94.71 | Subject_089B_FE	wustl_ref_assembly
1038125 1042375 | 1242788 1247041 | 4251 4254 | 98.35 | Subject_089B_FE	wustl_ref_assembly
1042254 1043230 | 3485914 3486890 | 977 977 | 92.43 | Subject_089B_FE	wustl_ref_assembly
1046248 1046432 | 1248045 1248228 | 185 184 | 96.22 | Subject_089B_FE	wustl_ref_assembly
1046440 1050059 | 717395 721060 | 3620 3666 | 96.13 | Subject_089B_FE	wustl_ref_assembly
1051556 1051679 | 721124 721247 | 124 124 | 95.16 | Subject_089B_FE	wustl_ref_assembly
1051865 1052077 | 721246 721458 | 213 213 | 94.84 | Subject_089B_FE	wustl_ref_assembly
1052634 1053081 | 721443 721890 | 448 448 | 95.98 | Subject_089B_FE	wustl_ref_assembly
1053604 1053758 | 721888 722042 | 155 155 | 92.31 | Subject_089B_FE	wustl_ref_assembly
1055130 1060499 | 1904439 1909793 | 5370 5355 | 97.26 | Subject_089B_FE	wustl_ref_assembly
1063716 1064249 | 1400387 1399854 | 534 534 | 99.06 | Subject_089B_FE	wustl_ref_assembly
1064317 1065486 | 1399689 1398520 | 1170 1170 | 97.78 | Subject_089B_FE	wustl_ref_assembly
1078066 1080084 | 758172 756141 | 2019 2032 | 98.53 | Subject_089B_FE	wustl_ref_assembly
1080093 1080324 | 756176 755945 | 232 232 | 99.14 | Subject_089B_FE	wustl_ref_assembly
1080342 1081092 | 2150285 2151035 | 751 751 | 97.20 | Subject_089B_FE	wustl_ref_assembly
1088514 1088688 | 1625622 1625445 | 175 178 | 93.82 | Subject_089B_FE	wustl_ref_assembly
1088934 1090058 | 1623051 1621922 | 1125 1130 | 95.23 | Subject_089B_FE	wustl_ref_assembly
1089050 1089279 | 2582889 2582660 | 230 230 | 97.39 | Subject_089B_FE	wustl_ref_assembly
1090262 1090503 | 3034896 3034654 | 242 243 | 95.88 | Subject_089B_FE	wustl_ref_assembly
1090262 1090503 | 2813107 2812865 | 242 243 | 96.30 | Subject_089B_FE	wustl_ref_assembly
1090530 1090634 | 3032645 3032541 | 105 105 | 97.14 | Subject_089B_FE	wustl_ref_assembly
1091154 1091585 | 3032538 3032107 | 432 432 | 97.45 | Subject_089B_FE	wustl_ref_assembly
1092141 1092875 | 531428 532162 | 735 735 | 86.94 | Subject_089B_FE	wustl_ref_assembly
1092141 1092875 | 5417 6151 | 735 735 | 88.03 | Subject_089B_FE	wustl_ref_assembly
1094132 1094926 | 531368 532162 | 795 795 | 86.56 | Subject_089B_FE	wustl_ref_assembly
1094190 1094926 | 3061043 3061779 | 737 737 | 87.25 | Subject_089B_FE	wustl_ref_assembly
1096306 1096626 | 1610508 1610188 | 321 321 | 95.64 | Subject_089B_FE	wustl_ref_assembly
1096627 1104681 | 2249724 2241670 | 8055 8055 | 99.18 | Subject_089B_FE	wustl_ref_assembly
1104680 1112709 | 1241916 1233885 | 8030 8032 | 98.66 | Subject_089B_FE	wustl_ref_assembly
1112710 1113075 | 2317735 2318100 | 366 366 | 97.54 | Subject_089B_FE	wustl_ref_assembly
1120646 1122159 | 1057797 1059309 | 1514 1513 | 97.23 | Subject_089B_FE	wustl_ref_assembly
1127248 1127980 | 1059556 1060288 | 733 733 | 97.95 | Subject_089B_FE	wustl_ref_assembly
1127983 1128247 | 2480387 2480120 | 265 268 | 91.79 | Subject_089B_FE	wustl_ref_assembly
1127983 1128246 | 1949508 1949774 | 264 267 | 91.76 | Subject_089B_FE	wustl_ref_assembly
1127983 1128246 | 1549845 1549579 | 264 267 | 91.76 | Subject_089B_FE	wustl_ref_assembly
1128031 1128247 | 3416784 3417003 | 217 220 | 90.91 | Subject_089B_FE	wustl_ref_assembly
1128486 1131585 | 2930953 2927798 | 3100 3156 | 96.58 | Subject_089B_FE	wustl_ref_assembly
1131579 1136222 | 3056122 3060764 | 4644 4643 | 98.64 | Subject_089B_FE	wustl_ref_assembly
1131579 1131676 | 2927516 2927416 | 98 101 | 95.10 | Subject_089B_FE	wustl_ref_assembly
1139801 1140964 | 1393442 1392280 | 1164 1163 | 98.02 | Subject_089B_FE	wustl_ref_assembly
1140402 1140768 | 2386146 2386522 | 367 377 | 88.10 | Subject_089B_FE	wustl_ref_assembly
1143932 1145017 | 2907718 2906641 | 1086 1078 | 96.78 | Subject_089B_FE	wustl_ref_assembly
1144948 1148268 | 2902349 2899101 | 3321 3249 | 92.98 | Subject_089B_FE	wustl_ref_assembly
1148260 1149116 | 2898427 2897499 | 857 929 | 88.37 | Subject_089B_FE	wustl_ref_assembly
1149336 1151234 | 2897189 2895300 | 1899 1890 | 94.59 | Subject_089B_FE	wustl_ref_assembly
1151153 1151222 | 2898149 2898080 | 70 70 | 98.57 | Subject_089B_FE	wustl_ref_assembly
1151152 1151635 | 2893846 2893340 | 484 507 | 92.50 | Subject_089B_FE	wustl_ref_assembly
1151656 1159180 | 1885735 1893300 | 7525 7566 | 94.48 | Subject_089B_FE	wustl_ref_assembly
1151775 1151934 | 137007 137181 | 160 175 | 88.57 | Subject_089B_FE	wustl_ref_assembly
1159181 1166675 | 989706 982108 | 7495 7599 | 97.15 | Subject_089B_FE	wustl_ref_assembly
1171326 1171437 | 233310 233200 | 112 111 | 94.64 | Subject_089B_FE	wustl_ref_assembly
1171326 1171507 | 2164821 2164641 | 182 181 | 96.70 | Subject_089B_FE	wustl_ref_assembly
1171326 1171889 | 3033202 3032638 | 564 565 | 97.17 | Subject_089B_FE	wustl_ref_assembly
1171341 1171507 | 3507157 3506992 | 167 166 | 94.61 | Subject_089B_FE	wustl_ref_assembly
1171386 1171507 | 3031368 3031247 | 122 122 | 96.72 | Subject_089B_FE	wustl_ref_assembly
1172778 1173300 | 3031930 3031368 | 523 563 | 88.27 | Subject_089B_FE	wustl_ref_assembly
1173053 1173300 | 1728749 1728997 | 248 249 | 95.98 | Subject_089B_FE	wustl_ref_assembly
1173665 1174073 | 3030993 3030648 | 409 346 | 79.71 | Subject_089B_FE	wustl_ref_assembly
1173665 1174111 | 1729301 1729693 | 447 393 | 84.12 | Subject_089B_FE	wustl_ref_assembly
1173665 1174111 | 3506740 3506368 | 447 373 | 81.21 | Subject_089B_FE	wustl_ref_assembly
1173665 1174111 | 2164389 2164017 | 447 373 | 80.98 | Subject_089B_FE	wustl_ref_assembly
1173666 1173844 | 2371188 2371366 | 179 179 | 89.44 | Subject_089B_FE	wustl_ref_assembly
1173780 1173894 | 1175853 1175967 | 115 115 | 95.65 | Subject_089B_FE	wustl_ref_assembly
1175401 1180425 | 872190 867179 | 5025 5012 | 96.84 | Subject_089B_FE	wustl_ref_assembly
1180779 1181465 | 874039 873349 | 687 691 | 97.83 | Subject_089B_FE	wustl_ref_assembly
1181470 1188816 | 2793662 2800952 | 7347 7291 | 96.55 | Subject_089B_FE	wustl_ref_assembly
1188817 1196109 | 1639686 1632322 | 7293 7365 | 96.55 | Subject_089B_FE	wustl_ref_assembly
1202521 1203274 | 746821 746068 | 754 754 | 98.01 | Subject_089B_FE	wustl_ref_assembly
1206696 1207393 | 3295936 3296633 | 698 698 | 97.13 | Subject_089B_FE	wustl_ref_assembly
1207386 1207750 | 3296807 3297171 | 365 365 | 94.52 | Subject_089B_FE	wustl_ref_assembly
1210777 1211015 | 3034571 3034809 | 239 239 | 97.07 | Subject_089B_FE	wustl_ref_assembly
1210777 1210899 | 3031985 3032107 | 123 123 | 98.37 | Subject_089B_FE	wustl_ref_assembly
1210777 1211015 | 2812782 2813020 | 239 239 | 95.82 | Subject_089B_FE	wustl_ref_assembly
1215831 1216118 | 3034851 3035138 | 288 288 | 94.10 | Subject_089B_FE	wustl_ref_assembly
1216110 1216422 | 3036258 3036570 | 313 313 | 93.29 | Subject_089B_FE	wustl_ref_assembly
1216423 1216733 | 3038402 3038713 | 311 312 | 97.76 | Subject_089B_FE	wustl_ref_assembly
1216500 1216751 | 2813947 2814199 | 252 253 | 95.26 | Subject_089B_FE	wustl_ref_assembly
1217289 1217529 | 3039334 3039575 | 241 242 | 90.53 | Subject_089B_FE	wustl_ref_assembly
1217549 1224586 | 119433 112396 | 7038 7038 | 99.26 | Subject_089B_FE	wustl_ref_assembly
1224604 1225188 | 3366994 3367578 | 585 585 | 97.26 | Subject_089B_FE	wustl_ref_assembly
1231635 1238625 | 1893299 1886132 | 6991 7168 | 94.92 | Subject_089B_FE	wustl_ref_assembly
1238626 1245600 | 506970 499980 | 6975 6991 | 97.98 | Subject_089B_FE	wustl_ref_assembly
1245601 1246572 | 3496483 3497455 | 972 973 | 97.94 | Subject_089B_FE	wustl_ref_assembly
1245832 1246520 | 2421177 2421866 | 689 690 | 94.20 | Subject_089B_FE	wustl_ref_assembly
1246884 1247552 | 3497458 3498171 | 669 714 | 92.16 | Subject_089B_FE	wustl_ref_assembly
1246926 1247019 | 3312200 3312107 | 94 94 | 96.81 | Subject_089B_FE	wustl_ref_assembly
1247553 1247856 | 3498424 3498730 | 304 307 | 94.79 | Subject_089B_FE	wustl_ref_assembly
1252049 1252230 | 3312202 3312018 | 182 185 | 93.62 | Subject_089B_FE	wustl_ref_assembly
1252569 1252962 | 3217040 3217433 | 394 394 | 98.98 | Subject_089B_FE	wustl_ref_assembly
1257000 1257428 | 3217685 3218113 | 429 429 | 97.67 | Subject_089B_FE	wustl_ref_assembly
1258405 1259412 | 3218109 3219116 | 1008 1008 | 97.62 | Subject_089B_FE	wustl_ref_assembly
1259414 1266105 | 1056800 1050109 | 6692 6692 | 98.46 | Subject_089B_FE	wustl_ref_assembly
1266106 1272784 | 104450 111130 | 6679 6681 | 98.80 | Subject_089B_FE	wustl_ref_assembly
1272785 1274491 | 2167971 2166246 | 1707 1726 | 96.70 | Subject_089B_FE	wustl_ref_assembly
1278513 1279158 | 2806770 2806125 | 646 646 | 98.14 | Subject_089B_FE	wustl_ref_assembly
1279336 1279455 | 3500382 3500502 | 120 121 | 93.39 | Subject_089B_FE	wustl_ref_assembly
1279455 1286061 | 27210 20603 | 6607 6608 | 98.83 | Subject_089B_FE	wustl_ref_assembly
1282195 1282279 | 2780906 2780820 | 85 87 | 96.55 | Subject_089B_FE	wustl_ref_assembly
1286405 1286654 | 509882 510131 | 250 250 | 97.60 | Subject_089B_FE	wustl_ref_assembly
1287091 1292663 | 510132 515702 | 5573 5571 | 98.69 | Subject_089B_FE	wustl_ref_assembly
1292663 1292973 | 86999 87315 | 311 317 | 90.03 | Subject_089B_FE	wustl_ref_assembly
1293395 1294253 | 87809 88667 | 859 859 | 94.76 | Subject_089B_FE	wustl_ref_assembly
1294359 1299079 | 88773 93418 | 4721 4646 | 95.94 | Subject_089B_FE	wustl_ref_assembly
1299080 1305419 | 3008455 3002086 | 6340 6370 | 96.52 | Subject_089B_FE	wustl_ref_assembly
1305419 1311726 | 1226507 1232813 | 6308 6307 | 99.03 | Subject_089B_FE	wustl_ref_assembly
1311726 1317944 | 1734207 1740423 | 6219 6217 | 98.12 | Subject_089B_FE	wustl_ref_assembly
1318545 1320179 | 1399689 1398055 | 1635 1635 | 97.98 | Subject_089B_FE	wustl_ref_assembly
1319913 1320021 | 1954050 1953942 | 109 109 | 91.82 | Subject_089B_FE	wustl_ref_assembly
1319913 1320104 | 1913360 1913160 | 192 201 | 83.25 | Subject_089B_FE	wustl_ref_assembly
1324107 1326042 | 2378175 2380111 | 1936 1937 | 97.83 | Subject_089B_FE	wustl_ref_assembly
1327795 1327969 | 2380170 2380344 | 175 175 | 96.57 | Subject_089B_FE	wustl_ref_assembly
1327969 1328750 | 2380715 2381496 | 782 782 | 94.89 | Subject_089B_FE	wustl_ref_assembly
1328759 1329923 | 2382671 2383835 | 1165 1165 | 96.05 | Subject_089B_FE	wustl_ref_assembly
1329918 1330262 | 2384522 2384856 | 345 335 | 90.46 | Subject_089B_FE	wustl_ref_assembly
1330340 1331301 | 2317421 2316459 | 962 963 | 96.48 | Subject_089B_FE	wustl_ref_assembly
1332441 1332524 | 2314504 2314421 | 84 84 | 98.81 | Subject_089B_FE	wustl_ref_assembly
1332635 1334891 | 2314420 2312160 | 2257 2261 | 97.97 | Subject_089B_FE	wustl_ref_assembly
1335286 1336394 | 2312163 2311055 | 1109 1109 | 97.20 | Subject_089B_FE	wustl_ref_assembly
1336391 1342340 | 2688073 2682116 | 5950 5958 | 98.12 | Subject_089B_FE	wustl_ref_assembly
1342343 1348276 | 1990884 1984952 | 5934 5933 | 99.31 | Subject_089B_FE	wustl_ref_assembly
1348278 1350581 | 3179791 3182093 | 2304 2303 | 96.61 | Subject_089B_FE	wustl_ref_assembly
1350533 1354186 | 3204074 3207765 | 3654 3692 | 96.48 | Subject_089B_FE	wustl_ref_assembly
1354187 1360000 | 1224620 1218814 | 5814 5807 | 99.07 | Subject_089B_FE	wustl_ref_assembly
1360001 1362344 | 1397540 1395198 | 2344 2343 | 97.74 | Subject_089B_FE	wustl_ref_assembly
1362374 1363960 | 1395065 1393479 | 1587 1587 | 95.21 | Subject_089B_FE	wustl_ref_assembly
1364145 1364662 | 1392239 1391723 | 518 517 | 94.98 | Subject_089B_FE	wustl_ref_assembly
1364161 1364241 | 1202944 1203024 | 81 81 | 93.83 | Subject_089B_FE	wustl_ref_assembly
1364122 1364241 | 1414637 1414756 | 120 120 | 88.33 | Subject_089B_FE	wustl_ref_assembly
1365806 1371307 | 2617590 2612089 | 5502 5502 | 98.67 | Subject_089B_FE	wustl_ref_assembly
1371310 1372568 | 3010088 3011345 | 1259 1258 | 97.70 | Subject_089B_FE	wustl_ref_assembly
1373803 1376809 | 3025988 3028996 | 3007 3009 | 98.04 | Subject_089B_FE	wustl_ref_assembly
1376810 1376907 | 1043217 1043120 | 98 98 | 98.98 | Subject_089B_FE	wustl_ref_assembly
1378008 1378450 | 1043120 1042727 | 443 394 | 84.91 | Subject_089B_FE	wustl_ref_assembly
1381454 1382276 | 1038263 1037441 | 823 823 | 97.57 | Subject_089B_FE	wustl_ref_assembly
1382279 1387728 | 20601 15152 | 5450 5450 | 98.20 | Subject_089B_FE	wustl_ref_assembly
1387737 1390763 | 337956 340980 | 3027 3025 | 95.51 | Subject_089B_FE	wustl_ref_assembly
1388992 1389218 | 274721 274948 | 227 228 | 90.79 | Subject_089B_FE	wustl_ref_assembly
1389220 1389498 | 275028 275306 | 279 279 | 95.70 | Subject_089B_FE	wustl_ref_assembly
1390220 1391406 | 282757 283943 | 1187 1187 | 94.19 | Subject_089B_FE	wustl_ref_assembly
1392740 1393172 | 341020 341452 | 433 433 | 99.08 | Subject_089B_FE	wustl_ref_assembly
1393568 1398592 | 889364 894382 | 5025 5019 | 95.48 | Subject_089B_FE	wustl_ref_assembly
1398596 1403975 | 1373423 1368021 | 5380 5403 | 94.52 | Subject_089B_FE	wustl_ref_assembly
1403976 1404615 | 1184177 1183538 | 640 640 | 97.19 | Subject_089B_FE	wustl_ref_assembly
1404666 1406405 | 1183368 1181644 | 1740 1725 | 93.39 | Subject_089B_FE	wustl_ref_assembly
1406937 1409332 | 1181115 1178720 | 2396 2396 | 91.86 | Subject_089B_FE	wustl_ref_assembly
1409333 1414648 | 2239947 2234635 | 5316 5313 | 98.78 | Subject_089B_FE	wustl_ref_assembly
1414650 1419961 | 1572522 1577832 | 5312 5311 | 97.52 | Subject_089B_FE	wustl_ref_assembly
1419962 1422998 | 1458642 1461678 | 3037 3037 | 97.70 | Subject_089B_FE	wustl_ref_assembly
1423162 1423981 | 3473557 3474376 | 820 820 | 94.39 | Subject_089B_FE	wustl_ref_assembly
1423148 1423981 | 3471588 3472421 | 834 834 | 92.93 | Subject_089B_FE	wustl_ref_assembly
1423906 1424097 | 3061774 3061970 | 192 197 | 92.39 | Subject_089B_FE	wustl_ref_assembly
1424232 1425218 | 8826 9815 | 987 990 | 86.03 | Subject_089B_FE	wustl_ref_assembly
1425235 1425738 | 3033500 3034003 | 504 504 | 97.02 | Subject_089B_FE	wustl_ref_assembly
1425235 1425754 | 233608 234127 | 520 520 | 95.77 | Subject_089B_FE	wustl_ref_assembly
1425235 1425738 | 2165119 2165622 | 504 504 | 97.42 | Subject_089B_FE	wustl_ref_assembly
1425235 1425753 | 2811304 2811822 | 519 519 | 95.95 | Subject_089B_FE	wustl_ref_assembly
1425476 1425872 | 2165795 2166179 | 397 385 | 91.94 | Subject_089B_FE	wustl_ref_assembly
1425526 1426158 | 1333228 1333860 | 633 633 | 98.74 | Subject_089B_FE	wustl_ref_assembly
1425519 1425861 | 3034134 3034497 | 343 364 | 85.16 | Subject_089B_FE	wustl_ref_assembly
1426104 1426243 | 1332912 1333051 | 140 140 | 92.86 | Subject_089B_FE	wustl_ref_assembly
1428062 1429700 | 1336883 1338518 | 1639 1636 | 98.05 | Subject_089B_FE	wustl_ref_assembly
1429707 1429839 | 1341717 1341849 | 133 133 | 92.48 | Subject_089B_FE	wustl_ref_assembly
1429869 1430463 | 1342157 1342750 | 595 594 | 95.30 | Subject_089B_FE	wustl_ref_assembly
1430494 1434099 | 1136391 1139988 | 3606 3598 | 95.54 | Subject_089B_FE	wustl_ref_assembly
1434533 1434898 | 1140371 1140728 | 366 358 | 92.08 | Subject_089B_FE	wustl_ref_assembly
1435440 1435751 | 1141549 1141860 | 312 312 | 97.76 | Subject_089B_FE	wustl_ref_assembly
1435752 1440991 | 713666 718971 | 5240 5306 | 95.29 | Subject_089B_FE	wustl_ref_assembly
1440994 1443283 | 2360763 2358473 | 2290 2291 | 97.12 | Subject_089B_FE	wustl_ref_assembly
1444179 1445509 | 2344989 2343659 | 1331 1331 | 98.35 | Subject_089B_FE	wustl_ref_assembly
1445499 1445897 | 2342503 2342105 | 399 399 | 98.50 | Subject_089B_FE	wustl_ref_assembly
1446233 1449831 | 1136392 1139988 | 3599 3597 | 95.95 | Subject_089B_FE	wustl_ref_assembly
1451439 1456621 | 3338210 3333028 | 5183 5183 | 98.24 | Subject_089B_FE	wustl_ref_assembly
1459285 1461790 | 1298107 1300612 | 2506 2506 | 97.53 | Subject_089B_FE	wustl_ref_assembly
1461790 1466337 | 2018024 2013475 | 4548 4550 | 97.54 | Subject_089B_FE	wustl_ref_assembly
1466334 1466908 | 2013392 2012818 | 575 575 | 97.91 | Subject_089B_FE	wustl_ref_assembly
1466909 1472029 | 2970904 2965791 | 5121 5114 | 98.73 | Subject_089B_FE	wustl_ref_assembly
1472031 1477144 | 3325160 3330286 | 5114 5127 | 97.00 | Subject_089B_FE	wustl_ref_assembly
1477145 1477728 | 2794016 2794599 | 584 584 | 97.26 | Subject_089B_FE	wustl_ref_assembly
1478525 1482257 | 2795438 2799179 | 3733 3742 | 96.34 | Subject_089B_FE	wustl_ref_assembly
1482258 1484050 | 1942287 1944033 | 1793 1747 | 93.92 | Subject_089B_FE	wustl_ref_assembly
1484353 1485450 | 1944468 1945565 | 1098 1098 | 98.18 | Subject_089B_FE	wustl_ref_assembly
1486295 1487361 | 1945564 1946644 | 1067 1081 | 94.26 | Subject_089B_FE	wustl_ref_assembly
1487363 1489625 | 551162 548906 | 2263 2257 | 98.14 | Subject_089B_FE	wustl_ref_assembly
1490526 1492462 | 548732 546797 | 1937 1936 | 98.30 | Subject_089B_FE	wustl_ref_assembly
1492463 1497494 | 1012081 1007058 | 5032 5024 | 98.57 | Subject_089B_FE	wustl_ref_assembly
1497494 1502520 | 421416 416391 | 5027 5026 | 98.65 | Subject_089B_FE	wustl_ref_assembly
1502523 1502838 | 3108153 3108468 | 316 316 | 95.57 | Subject_089B_FE	wustl_ref_assembly
1506861 1507519 | 3108476 3109135 | 659 660 | 99.24 | Subject_089B_FE	wustl_ref_assembly
1507519 1512479 | 366862 371822 | 4961 4961 | 98.91 | Subject_089B_FE	wustl_ref_assembly
1512478 1513199 | 532089 531368 | 722 722 | 95.57 | Subject_089B_FE	wustl_ref_assembly
1512478 1513189 | 3061706 3060995 | 712 712 | 95.08 | Subject_089B_FE	wustl_ref_assembly
1512478 1513167 | 6078 5389 | 690 690 | 95.36 | Subject_089B_FE	wustl_ref_assembly
1513148 1513325 | 3473596 3473419 | 178 178 | 94.38 | Subject_089B_FE	wustl_ref_assembly
1513387 1513477 | 3474306 3474396 | 91 91 | 96.70 | Subject_089B_FE	wustl_ref_assembly
1513387 1513477 | 3472351 3472441 | 91 91 | 96.70 | Subject_089B_FE	wustl_ref_assembly
1513499 1514943 | 6968 8412 | 1445 1445 | 97.30 | Subject_089B_FE	wustl_ref_assembly
1514969 1515529 | 8739 9299 | 561 561 | 89.91 | Subject_089B_FE	wustl_ref_assembly
1515666 1517424 | 1750531 1752290 | 1759 1760 | 98.24 | Subject_089B_FE	wustl_ref_assembly
1517424 1522221 | 2949847 2945056 | 4798 4792 | 98.81 | Subject_089B_FE	wustl_ref_assembly
1522222 1526392 | 1963777 1967950 | 4171 4174 | 97.51 | Subject_089B_FE	wustl_ref_assembly
1526999 1531775 | 45021 49795 | 4777 4775 | 98.14 | Subject_089B_FE	wustl_ref_assembly
1531789 1531992 | 2342703 2342500 | 204 204 | 95.59 | Subject_089B_FE	wustl_ref_assembly
1531789 1531994 | 2492432 2492637 | 206 206 | 95.63 | Subject_089B_FE	wustl_ref_assembly
1531789 1532000 | 2898897 2899109 | 212 213 | 95.31 | Subject_089B_FE	wustl_ref_assembly
1531789 1531993 | 1015261 1015057 | 205 205 | 95.61 | Subject_089B_FE	wustl_ref_assembly
1531789 1531993 | 2641994 2641788 | 205 207 | 94.69 | Subject_089B_FE	wustl_ref_assembly
1531789 1531994 | 3233311 3233516 | 206 206 | 95.63 | Subject_089B_FE	wustl_ref_assembly
1531789 1531994 | 2927157 2927362 | 206 206 | 96.12 | Subject_089B_FE	wustl_ref_assembly
1531789 1532000 | 41001 40789 | 212 213 | 95.31 | Subject_089B_FE	wustl_ref_assembly
1531789 1531993 | 3481429 3481633 | 205 205 | 95.61 | Subject_089B_FE	wustl_ref_assembly
1531789 1531993 | 3362040 3361836 | 205 205 | 96.10 | Subject_089B_FE	wustl_ref_assembly
1531789 1531993 | 3463302 3463098 | 205 205 | 96.10 | Subject_089B_FE	wustl_ref_assembly
1531789 1531994 | 1383371 1383576 | 206 206 | 95.63 | Subject_089B_FE	wustl_ref_assembly
1531789 1531992 | 1884780 1884577 | 204 204 | 96.08 | Subject_089B_FE	wustl_ref_assembly
1531792 1531993 | 762252 762453 | 202 202 | 94.06 | Subject_089B_FE	wustl_ref_assembly
1534426 1536018 | 2863256 2861661 | 1593 1596 | 93.80 | Subject_089B_FE	wustl_ref_assembly
1536108 1536535 | 2858475 2858048 | 428 428 | 97.66 | Subject_089B_FE	wustl_ref_assembly
1536539 1541232 | 850409 855108 | 4694 4700 | 98.04 | Subject_089B_FE	wustl_ref_assembly
1541234 1542704 | 2418520 2419990 | 1471 1471 | 97.76 | Subject_089B_FE	wustl_ref_assembly
1545278 1545891 | 2431694 2432305 | 614 612 | 98.37 | Subject_089B_FE	wustl_ref_assembly
1545891 1547562 | 2279729 2281398 | 1672 1670 | 96.24 | Subject_089B_FE	wustl_ref_assembly
1547236 1547599 | 2284263 2284628 | 364 366 | 90.98 | Subject_089B_FE	wustl_ref_assembly
1547469 1547599 | 2285544 2285676 | 131 133 | 82.71 | Subject_089B_FE	wustl_ref_assembly
1547835 1550546 | 2281395 2284104 | 2712 2710 | 98.41 | Subject_089B_FE	wustl_ref_assembly
1550549 1555190 | 1897943 1893301 | 4642 4643 | 99.05 | Subject_089B_FE	wustl_ref_assembly
1555191 1559809 | 1400388 1405005 | 4619 4618 | 99.31 | Subject_089B_FE	wustl_ref_assembly
1559811 1560403 | 2354244 2353651 | 593 594 | 97.14 | Subject_089B_FE	wustl_ref_assembly
1559811 1560400 | 1834367 1833764 | 590 604 | 84.30 | Subject_089B_FE	wustl_ref_assembly
1560399 1562647 | 2347365 2345096 | 2249 2270 | 94.27 | Subject_089B_FE	wustl_ref_assembly
1562647 1563651 | 2345007 2344004 | 1005 1004 | 92.74 | Subject_089B_FE	wustl_ref_assembly
1564418 1569004 | 1497104 1501691 | 4587 4588 | 98.61 | Subject_089B_FE	wustl_ref_assembly
1573140 1573576 | 2272391 2271956 | 437 436 | 97.03 | Subject_089B_FE	wustl_ref_assembly
1573576 1573682 | 3230941 3230835 | 107 107 | 100.00 | Subject_089B_FE	wustl_ref_assembly
1573576 1573689 | 3392540 3392652 | 114 113 | 98.25 | Subject_089B_FE	wustl_ref_assembly
1573836 1577219 | 1588142 1584756 | 3384 3387 | 97.55 | Subject_089B_FE	wustl_ref_assembly
1577220 1578112 | 1584506 1583615 | 893 892 | 97.65 | Subject_089B_FE	wustl_ref_assembly
1578127 1578799 | 1014386 1015058 | 673 673 | 98.07 | Subject_089B_FE	wustl_ref_assembly
1579025 1579650 | 393153 393785 | 626 633 | 86.61 | Subject_089B_FE	wustl_ref_assembly
1579727 1580835 | 1027595 1028691 | 1109 1097 | 95.49 | Subject_089B_FE	wustl_ref_assembly
1580866 1582653 | 1030782 1032569 | 1788 1788 | 97.43 | Subject_089B_FE	wustl_ref_assembly
1583563 1585629 | 3275753 3277819 | 2067 2067 | 97.34 | Subject_089B_FE	wustl_ref_assembly
1585954 1586651 | 3296633 3295936 | 698 698 | 97.56 | Subject_089B_FE	wustl_ref_assembly
1587173 1591687 | 3101194 3096680 | 4515 4515 | 98.78 | Subject_089B_FE	wustl_ref_assembly
1591689 1592066 | 1539930 1540307 | 378 378 | 95.77 | Subject_089B_FE	wustl_ref_assembly
1592413 1592493 | 1542522 1542602 | 81 81 | 97.53 | Subject_089B_FE	wustl_ref_assembly
1592748 1593517 | 1540551 1541319 | 770 769 | 97.27 | Subject_089B_FE	wustl_ref_assembly
1592776 1594651 | 1173452 1175326 | 1876 1875 | 96.38 | Subject_089B_FE	wustl_ref_assembly
1593547 1593982 | 3508358 3508793 | 436 436 | 99.31 | Subject_089B_FE	wustl_ref_assembly
1593678 1594681 | 1541338 1542341 | 1004 1004 | 95.72 | Subject_089B_FE	wustl_ref_assembly
1594827 1594908 | 1540477 1540558 | 82 82 | 97.56 | Subject_089B_FE	wustl_ref_assembly
1594970 1595231 | 1544685 1544968 | 262 284 | 87.68 | Subject_089B_FE	wustl_ref_assembly
1595113 1595307 | 136640 136835 | 195 196 | 86.29 | Subject_089B_FE	wustl_ref_assembly
1596172 1596834 | 1416250 1416913 | 663 664 | 95.78 | Subject_089B_FE	wustl_ref_assembly
1596893 1597917 | 1416905 1417929 | 1025 1025 | 97.27 | Subject_089B_FE	wustl_ref_assembly
1604232 1604596 | 3404301 3403937 | 365 365 | 97.53 | Subject_089B_FE	wustl_ref_assembly
1604222 1604598 | 834738 835111 | 377 374 | 84.88 | Subject_089B_FE	wustl_ref_assembly
1604306 1604595 | 1750256 1750544 | 290 289 | 94.83 | Subject_089B_FE	wustl_ref_assembly
1605084 1609533 | 1927977 1923522 | 4450 4456 | 97.76 | Subject_089B_FE	wustl_ref_assembly
1611664 1613948 | 920767 923053 | 2285 2287 | 97.20 | Subject_089B_FE	wustl_ref_assembly
1613948 1614147 | 1267401 1267600 | 200 200 | 96.00 | Subject_089B_FE	wustl_ref_assembly
1614707 1615325 | 1269371 1269931 | 619 561 | 85.78 | Subject_089B_FE	wustl_ref_assembly
1615071 1615289 | 282522 282305 | 219 218 | 86.76 | Subject_089B_FE	wustl_ref_assembly
1615341 1616459 | 1267859 1268977 | 1119 1119 | 99.20 | Subject_089B_FE	wustl_ref_assembly
1617093 1617473 | 1269442 1269823 | 381 382 | 97.12 | Subject_089B_FE	wustl_ref_assembly
1618329 1622670 | 1092973 1088654 | 4342 4320 | 98.85 | Subject_089B_FE	wustl_ref_assembly
1624100 1626991 | 1252340 1255231 | 2892 2892 | 99.17 | Subject_089B_FE	wustl_ref_assembly
1626992 1627787 | 1729694 1730449 | 796 756 | 86.89 | Subject_089B_FE	wustl_ref_assembly
1626992 1628139 | 2164016 2162939 | 1148 1078 | 87.80 | Subject_089B_FE	wustl_ref_assembly
1628281 1628808 | 2162941 2162414 | 528 528 | 97.54 | Subject_089B_FE	wustl_ref_assembly
1629033 1629285 | 2162416 2162163 | 253 254 | 98.82 | Subject_089B_FE	wustl_ref_assembly
1629235 1629365 | 2163356 2163226 | 131 131 | 96.21 | Subject_089B_FE	wustl_ref_assembly
1630539 1631301 | 2162171 2161408 | 763 764 | 95.81 | Subject_089B_FE	wustl_ref_assembly
1631302 1633003 | 186841 188541 | 1702 1701 | 98.30 | Subject_089B_FE	wustl_ref_assembly
1633113 1634104 | 188543 189459 | 992 917 | 85.58 | Subject_089B_FE	wustl_ref_assembly
1634097 1634625 | 866138 866665 | 529 528 | 92.06 | Subject_089B_FE	wustl_ref_assembly
1635170 1635596 | 872315 872741 | 427 427 | 97.19 | Subject_089B_FE	wustl_ref_assembly
1635601 1639897 | 2662096 2657802 | 4297 4295 | 98.86 | Subject_089B_FE	wustl_ref_assembly
1639898 1640863 | 3219138 3218173 | 966 966 | 98.03 | Subject_089B_FE	wustl_ref_assembly
1640935 1641252 | 3218002 3217685 | 318 318 | 96.54 | Subject_089B_FE	wustl_ref_assembly
1641145 1641386 | 2895607 2895846 | 242 240 | 86.78 | Subject_089B_FE	wustl_ref_assembly
1643748 1644193 | 3217491 3217040 | 446 452 | 94.03 | Subject_089B_FE	wustl_ref_assembly
1644194 1645570 | 3073008 3074384 | 1377 1377 | 98.98 | Subject_089B_FE	wustl_ref_assembly
1644428 1645560 | 3078349 3079481 | 1133 1133 | 96.04 | Subject_089B_FE	wustl_ref_assembly
1645684 1648405 | 3074389 3077114 | 2722 2726 | 97.62 | Subject_089B_FE	wustl_ref_assembly
1648478 1648881 | 2396202 2395799 | 404 404 | 98.27 | Subject_089B_FE	wustl_ref_assembly
1650277 1652734 | 2395730 2393255 | 2458 2476 | 96.29 | Subject_089B_FE	wustl_ref_assembly
1656592 1656987 | 2463206 2463601 | 396 396 | 97.47 | Subject_089B_FE	wustl_ref_assembly
1660652 1661168 | 756461 755946 | 517 516 | 97.49 | Subject_089B_FE	wustl_ref_assembly
1661170 1665345 | 2148382 2152566 | 4176 4185 | 98.02 | Subject_089B_FE	wustl_ref_assembly
1665346 1669518 | 364200 360032 | 4173 4169 | 98.51 | Subject_089B_FE	wustl_ref_assembly
1669519 1673677 | 1114265 1110108 | 4159 4158 | 99.37 | Subject_089B_FE	wustl_ref_assembly
1673678 1675604 | 2902271 2900388 | 1927 1884 | 93.99 | Subject_089B_FE	wustl_ref_assembly
1675759 1677801 | 2895273 2893232 | 2043 2042 | 98.24 | Subject_089B_FE	wustl_ref_assembly
1677807 1679264 | 3374018 3375545 | 1458 1528 | 92.28 | Subject_089B_FE	wustl_ref_assembly
1679420 1681918 | 3377226 3379721 | 2499 2496 | 96.76 | Subject_089B_FE	wustl_ref_assembly
1679459 1679678 | 755972 756191 | 220 220 | 89.55 | Subject_089B_FE	wustl_ref_assembly
1681921 1686015 | 2143554 2139461 | 4095 4094 | 99.32 | Subject_089B_FE	wustl_ref_assembly
1686016 1690104 | 3212247 3208158 | 4089 4090 | 99.02 | Subject_089B_FE	wustl_ref_assembly
1690106 1690569 | 2050173 2049710 | 464 464 | 98.71 | Subject_089B_FE	wustl_ref_assembly
1694192 1698277 | 2152567 2156652 | 4086 4086 | 99.29 | Subject_089B_FE	wustl_ref_assembly
1698279 1702356 | 1578271 1582363 | 4078 4093 | 97.14 | Subject_089B_FE	wustl_ref_assembly
1702359 1706412 | 3351053 3355106 | 4054 4054 | 98.52 | Subject_089B_FE	wustl_ref_assembly
1706411 1710466 | 1483036 1478981 | 4056 4056 | 98.99 | Subject_089B_FE	wustl_ref_assembly
1710467 1711285 | 1847280 1846459 | 819 822 | 97.32 | Subject_089B_FE	wustl_ref_assembly
1712403 1714085 | 1845208 1843615 | 1683 1594 | 85.60 | Subject_089B_FE	wustl_ref_assembly
1713881 1714112 | 895583 895352 | 232 232 | 89.27 | Subject_089B_FE	wustl_ref_assembly
1714079 1714513 | 2491792 2491360 | 435 433 | 89.89 | Subject_089B_FE	wustl_ref_assembly
1714517 1715836 | 884481 883162 | 1320 1320 | 95.91 | Subject_089B_FE	wustl_ref_assembly
1716040 1718538 | 876693 874195 | 2499 2499 | 97.24 | Subject_089B_FE	wustl_ref_assembly
1718549 1719633 | 1945647 1946731 | 1085 1085 | 97.14 | Subject_089B_FE	wustl_ref_assembly
1721441 1722578 | 1950695 1951833 | 1138 1139 | 97.54 | Subject_089B_FE	wustl_ref_assembly
1722580 1723556 | 1070422 1069446 | 977 977 | 98.36 | Subject_089B_FE	wustl_ref_assembly
1723574 1726602 | 1068943 1065915 | 3029 3029 | 98.51 | Subject_089B_FE	wustl_ref_assembly
1726602 1730609 | 231192 227191 | 4008 4002 | 98.60 | Subject_089B_FE	wustl_ref_assembly
1730609 1734600 | 82643 86634 | 3992 3992 | 99.52 | Subject_089B_FE	wustl_ref_assembly
1730609 1730725 | 86885 87001 | 117 117 | 99.15 | Subject_089B_FE	wustl_ref_assembly
1734476 1734547 | 82549 82619 | 72 71 | 97.22 | Subject_089B_FE	wustl_ref_assembly
1734602 1738567 | 3047416 3051381 | 3966 3966 | 98.97 | Subject_089B_FE	wustl_ref_assembly
1738570 1742511 | 2760738 2756797 | 3942 3942 | 99.82 | Subject_089B_FE	wustl_ref_assembly
1742514 1746450 | 640486 636550 | 3937 3937 | 99.21 | Subject_089B_FE	wustl_ref_assembly
1746451 1750366 | 380476 376573 | 3916 3904 | 98.54 | Subject_089B_FE	wustl_ref_assembly
1750367 1754266 | 2845534 2849456 | 3900 3923 | 98.34 | Subject_089B_FE	wustl_ref_assembly
1754268 1755351 | 2005573 2004480 | 1084 1094 | 95.70 | Subject_089B_FE	wustl_ref_assembly
1755346 1758165 | 2004324 2001504 | 2820 2821 | 97.10 | Subject_089B_FE	wustl_ref_assembly
1758164 1761881 | 386889 390680 | 3718 3792 | 96.31 | Subject_089B_FE	wustl_ref_assembly
1760855 1761881 | 1016079 1017137 | 1027 1059 | 95.37 | Subject_089B_FE	wustl_ref_assembly
1761881 1762056 | 1017237 1017415 | 176 179 | 95.53 | Subject_089B_FE	wustl_ref_assembly
1761881 1762056 | 390787 390965 | 176 179 | 94.41 | Subject_089B_FE	wustl_ref_assembly
1762057 1765942 | 557738 561624 | 3886 3887 | 98.66 | Subject_089B_FE	wustl_ref_assembly
1765941 1766960 | 2174404 2173385 | 1020 1020 | 98.43 | Subject_089B_FE	wustl_ref_assembly
1767054 1769812 | 2173396 2170639 | 2759 2758 | 97.50 | Subject_089B_FE	wustl_ref_assembly
1770177 1770620 | 2086165 2086608 | 444 444 | 96.62 | Subject_089B_FE	wustl_ref_assembly
1771733 1772443 | 2086861 2087572 | 711 712 | 97.61 | Subject_089B_FE	wustl_ref_assembly
1773684 1777547 | 1956868 1960731 | 3864 3864 | 99.22 | Subject_089B_FE	wustl_ref_assembly
1777548 1779137 | 2892431 2890842 | 1590 1590 | 95.60 | Subject_089B_FE	wustl_ref_assembly
1779955 1780959 | 2890079 2889075 | 1005 1005 | 98.81 | Subject_089B_FE	wustl_ref_assembly
1780950 1781409 | 2889025 2888566 | 460 460 | 97.83 | Subject_089B_FE	wustl_ref_assembly
1781412 1781960 | 2305229 2305777 | 549 549 | 95.08 | Subject_089B_FE	wustl_ref_assembly
1781988 1785259 | 2305940 2309337 | 3272 3398 | 93.47 | Subject_089B_FE	wustl_ref_assembly
1785263 1789108 | 2471198 2475044 | 3846 3847 | 98.02 | Subject_089B_FE	wustl_ref_assembly
1789108 1789250 | 3232557 3232692 | 143 136 | 91.61 | Subject_089B_FE	wustl_ref_assembly
1790466 1790659 | 3232499 3232692 | 194 194 | 90.72 | Subject_089B_FE	wustl_ref_assembly
1792472 1792930 | 3255440 3255897 | 459 458 | 97.60 | Subject_089B_FE	wustl_ref_assembly
1792931 1795029 | 3435491 3437580 | 2099 2090 | 96.82 | Subject_089B_FE	wustl_ref_assembly
1793054 1793590 | 1081084 1080545 | 537 540 | 88.05 | Subject_089B_FE	wustl_ref_assembly
1793448 1794507 | 1324398 1323356 | 1060 1043 | 93.88 | Subject_089B_FE	wustl_ref_assembly
1793628 1794647 | 941640 942656 | 1020 1017 | 95.21 | Subject_089B_FE	wustl_ref_assembly
1793628 1794618 | 346811 345842 | 991 970 | 93.95 | Subject_089B_FE	wustl_ref_assembly
1794133 1794507 | 433256 433614 | 375 359 | 93.60 | Subject_089B_FE	wustl_ref_assembly
1794318 1794618 | 323501 323208 | 301 294 | 88.64 | Subject_089B_FE	wustl_ref_assembly
1795587 1796730 | 3437579 3438722 | 1144 1144 | 99.91 | Subject_089B_FE	wustl_ref_assembly
1796730 1800511 | 2655857 2652037 | 3782 3821 | 97.98 | Subject_089B_FE	wustl_ref_assembly
1800512 1804286 | 644153 647927 | 3775 3775 | 99.15 | Subject_089B_FE	wustl_ref_assembly
1806281 1807153 | 1252178 1251305 | 873 874 | 96.45 | Subject_089B_FE	wustl_ref_assembly
1806621 1808057 | 1250037 1248599 | 1437 1439 | 97.29 | Subject_089B_FE	wustl_ref_assembly
1807375 1808051 | 1251083 1250407 | 677 677 | 94.68 | Subject_089B_FE	wustl_ref_assembly
1811399 1811797 | 2181364 2180967 | 399 398 | 97.49 | Subject_089B_FE	wustl_ref_assembly
1811799 1812362 | 87102 87661 | 564 560 | 83.33 | Subject_089B_FE	wustl_ref_assembly
1814410 1815535 | 89665 90728 | 1126 1064 | 91.39 | Subject_089B_FE	wustl_ref_assembly
1815537 1815896 | 476080 475721 | 360 360 | 99.17 | Subject_089B_FE	wustl_ref_assembly
1815891 1819272 | 475557 472176 | 3382 3382 | 98.43 | Subject_089B_FE	wustl_ref_assembly
1819543 1821152 | 2394856 2393245 | 1610 1612 | 97.89 | Subject_089B_FE	wustl_ref_assembly
1823004 1826728 | 685712 689434 | 3725 3723 | 98.42 | Subject_089B_FE	wustl_ref_assembly
1826727 1827871 | 2099008 2097863 | 1145 1146 | 98.52 | Subject_089B_FE	wustl_ref_assembly
1830253 1830427 | 2097857 2097683 | 175 175 | 92.05 | Subject_089B_FE	wustl_ref_assembly
1830428 1834109 | 1470494 1474175 | 3682 3682 | 97.42 | Subject_089B_FE	wustl_ref_assembly
1834111 1837790 | 1474174 1470495 | 3680 3680 | 97.34 | Subject_089B_FE	wustl_ref_assembly
1837794 1841474 | 3294203 3290517 | 3681 3687 | 97.29 | Subject_089B_FE	wustl_ref_assembly
1841472 1845139 | 2742791 2746456 | 3668 3666 | 98.42 | Subject_089B_FE	wustl_ref_assembly
1845151 1848801 | 3445079 3448729 | 3651 3651 | 98.99 | Subject_089B_FE	wustl_ref_assembly
1848802 1852421 | 210755 207083 | 3620 3673 | 97.80 | Subject_089B_FE	wustl_ref_assembly
1852418 1855334 | 327776 324866 | 2917 2911 | 97.23 | Subject_089B_FE	wustl_ref_assembly
1855507 1856027 | 324875 324353 | 521 523 | 92.94 | Subject_089B_FE	wustl_ref_assembly
1855524 1856026 | 348068 347562 | 503 507 | 92.90 | Subject_089B_FE	wustl_ref_assembly
1855524 1856027 | 431872 432378 | 504 507 | 92.11 | Subject_089B_FE	wustl_ref_assembly
1855914 1856027 | 1325123 1325009 | 114 115 | 93.91 | Subject_089B_FE	wustl_ref_assembly
1856286 1858240 | 1544972 1546923 | 1955 1952 | 97.44 | Subject_089B_FE	wustl_ref_assembly
1859637 1863231 | 2148383 2144789 | 3595 3595 | 98.92 | Subject_089B_FE	wustl_ref_assembly
1863232 1863451 | 1707096 1706877 | 220 220 | 96.82 | Subject_089B_FE	wustl_ref_assembly
1863451 1863907 | 1705858 1705402 | 457 457 | 95.63 | Subject_089B_FE	wustl_ref_assembly
1864106 1866819 | 1693307 1690594 | 2714 2714 | 97.86 | Subject_089B_FE	wustl_ref_assembly
1866821 1870398 | 1568912 1572490 | 3578 3579 | 98.24 | Subject_089B_FE	wustl_ref_assembly
1870399 1871499 | 1367106 1366005 | 1101 1102 | 97.82 | Subject_089B_FE	wustl_ref_assembly
1871500 1873653 | 1365862 1363709 | 2154 2154 | 97.03 | Subject_089B_FE	wustl_ref_assembly
1873636 1873947 | 1363768 1363457 | 312 312 | 99.04 | Subject_089B_FE	wustl_ref_assembly
1873620 1873947 | 794065 793748 | 328 318 | 88.22 | Subject_089B_FE	wustl_ref_assembly
1873751 1873947 | 538915 538720 | 197 196 | 92.42 | Subject_089B_FE	wustl_ref_assembly
1873948 1877493 | 2753249 2749705 | 3546 3545 | 99.46 | Subject_089B_FE	wustl_ref_assembly
1877495 1878526 | 696520 697551 | 1032 1032 | 97.58 | Subject_089B_FE	wustl_ref_assembly
1878702 1881024 | 697541 699864 | 2323 2324 | 97.16 | Subject_089B_FE	wustl_ref_assembly
1881026 1882602 | 907010 908586 | 1577 1577 | 97.15 | Subject_089B_FE	wustl_ref_assembly
1882648 1883067 | 920303 920722 | 420 420 | 98.10 | Subject_089B_FE	wustl_ref_assembly
1884538 1884960 | 1069868 1069446 | 423 423 | 98.11 | Subject_089B_FE	wustl_ref_assembly
1885016 1888045 | 1068943 1065914 | 3030 3030 | 98.94 | Subject_089B_FE	wustl_ref_assembly
1888046 1888659 | 2303565 2302955 | 614 611 | 94.95 | Subject_089B_FE	wustl_ref_assembly
1890340 1890717 | 3393750 3393373 | 378 378 | 96.83 | Subject_089B_FE	wustl_ref_assembly
1890340 1890717 | 2301298 2300921 | 378 378 | 98.41 | Subject_089B_FE	wustl_ref_assembly
1891023 1891391 | 3393373 3393005 | 369 369 | 97.02 | Subject_089B_FE	wustl_ref_assembly
1891538 1892952 | 2338892 2337478 | 1415 1415 | 97.10 | Subject_089B_FE	wustl_ref_assembly
1892956 1894998 | 2337366 2335324 | 2043 2043 | 97.41 | Subject_089B_FE	wustl_ref_assembly
1895007 1898448 | 659915 656474 | 3442 3442 | 99.19 | Subject_089B_FE	wustl_ref_assembly
1898449 1901889 | 1711784 1715224 | 3441 3441 | 98.72 | Subject_089B_FE	wustl_ref_assembly
1901890 1905320 | 446139 442709 | 3431 3431 | 98.92 | Subject_089B_FE	wustl_ref_assembly
1905597 1906625 | 867178 866138 | 1029 1041 | 94.24 | Subject_089B_FE	wustl_ref_assembly
1906618 1907842 | 189459 188235 | 1225 1225 | 92.50 | Subject_089B_FE	wustl_ref_assembly
1907849 1908748 | 181883 180984 | 900 900 | 98.22 | Subject_089B_FE	wustl_ref_assembly
1908746 1909057 | 5871 6182 | 312 312 | 96.15 | Subject_089B_FE	wustl_ref_assembly
1908746 1909094 | 531882 532230 | 349 349 | 97.42 | Subject_089B_FE	wustl_ref_assembly
1908746 1909057 | 3061499 3061810 | 312 312 | 95.19 | Subject_089B_FE	wustl_ref_assembly
1909080 1909327 | 532302 532549 | 248 248 | 97.98 | Subject_089B_FE	wustl_ref_assembly
1909371 1909522 | 3487959 3488108 | 152 150 | 97.37 | Subject_089B_FE	wustl_ref_assembly
1909371 1911528 | 1748392 1746195 | 2158 2198 | 90.95 | Subject_089B_FE	wustl_ref_assembly
1911561 1912160 | 1746022 1745423 | 600 600 | 98.00 | Subject_089B_FE	wustl_ref_assembly
1912162 1915575 | 1085227 1081815 | 3414 3413 | 99.09 | Subject_089B_FE	wustl_ref_assembly
1918127 1918283 | 3032087 3031931 | 157 157 | 96.82 | Subject_089B_FE	wustl_ref_assembly
1918127 1918819 | 3034673 3033993 | 693 681 | 93.39 | Subject_089B_FE	wustl_ref_assembly
1918127 1918819 | 2812884 2812204 | 693 681 | 92.96 | Subject_089B_FE	wustl_ref_assembly
1918203 1918685 | 234369 233885 | 483 485 | 84.54 | Subject_089B_FE	wustl_ref_assembly
1918447 1918678 | 3034006 3033784 | 232 223 | 88.36 | Subject_089B_FE	wustl_ref_assembly
1918447 1918637 | 2165625 2165435 | 191 191 | 92.15 | Subject_089B_FE	wustl_ref_assembly
1918447 1918986 | 2812217 2811690 | 540 528 | 97.22 | Subject_089B_FE	wustl_ref_assembly
1918459 1918819 | 2166048 2165612 | 361 437 | 79.41 | Subject_089B_FE	wustl_ref_assembly
1919528 1921234 | 883162 884868 | 1707 1707 | 94.61 | Subject_089B_FE	wustl_ref_assembly
1921270 1922383 | 885374 886487 | 1114 1114 | 97.67 | Subject_089B_FE	wustl_ref_assembly
1922388 1923868 | 3338437 3339917 | 1481 1481 | 97.84 | Subject_089B_FE	wustl_ref_assembly
1925273 1925749 | 3340014 3340490 | 477 477 | 95.18 | Subject_089B_FE	wustl_ref_assembly
1925749 1928738 | 3226054 3223125 | 2990 2930 | 95.12 | Subject_089B_FE	wustl_ref_assembly
1928731 1929104 | 3222419 3222046 | 374 374 | 98.13 | Subject_089B_FE	wustl_ref_assembly
1929104 1932431 | 451107 454485 | 3328 3379 | 96.22 | Subject_089B_FE	wustl_ref_assembly
1932431 1935757 | 2251644 2254954 | 3327 3311 | 98.35 | Subject_089B_FE	wustl_ref_assembly
1935757 1936957 | 468688 469888 | 1201 1201 | 97.25 | Subject_089B_FE	wustl_ref_assembly
1936953 1939077 | 470060 472171 | 2125 2112 | 96.38 | Subject_089B_FE	wustl_ref_assembly
1939083 1940047 | 2265341 2264377 | 965 965 | 94.61 | Subject_089B_FE	wustl_ref_assembly
1939896 1940047 | 2262532 2262381 | 152 152 | 96.71 | Subject_089B_FE	wustl_ref_assembly
1940484 1940601 | 2264192 2264075 | 118 118 | 94.07 | Subject_089B_FE	wustl_ref_assembly
1940484 1940601 | 2262198 2262081 | 118 118 | 94.07 | Subject_089B_FE	wustl_ref_assembly
1941571 1942033 | 2650510 2650048 | 463 463 | 95.46 | Subject_089B_FE	wustl_ref_assembly
1941606 1942378 | 1363045 1362265 | 773 781 | 96.41 | Subject_089B_FE	wustl_ref_assembly
1941602 1942378 | 2065953 2065168 | 777 786 | 95.93 | Subject_089B_FE	wustl_ref_assembly
1941690 1942378 | 2263546 2262850 | 689 697 | 96.13 | Subject_089B_FE	wustl_ref_assembly
1941569 1942378 | 3139815 3140709 | 810 895 | 87.42 | Subject_089B_FE	wustl_ref_assembly
1941690 1942378 | 2261552 2260856 | 689 697 | 95.70 | Subject_089B_FE	wustl_ref_assembly
1941690 1942378 | 2097579 2096877 | 689 703 | 95.03 | Subject_089B_FE	wustl_ref_assembly
1942381 1943394 | 1633750 1634763 | 1014 1014 | 98.62 | Subject_089B_FE	wustl_ref_assembly
1944867 1945673 | 1638822 1639628 | 807 807 | 97.77 | Subject_089B_FE	wustl_ref_assembly
1945673 1948952 | 1215024 1211745 | 3280 3280 | 99.09 | Subject_089B_FE	wustl_ref_assembly
1949904 1950552 | 138619 137971 | 649 649 | 97.84 | Subject_089B_FE	wustl_ref_assembly
1950554 1951197 | 137866 137223 | 644 644 | 98.29 | Subject_089B_FE	wustl_ref_assembly
1951248 1951480 | 136809 136554 | 233 256 | 76.15 | Subject_089B_FE	wustl_ref_assembly
1951580 1952217 | 136297 135660 | 638 638 | 96.87 | Subject_089B_FE	wustl_ref_assembly
1952316 1952404 | 237031 237119 | 89 89 | 96.63 | Subject_089B_FE	wustl_ref_assembly
1953174 1953250 | 236198 236273 | 77 76 | 97.40 | Subject_089B_FE	wustl_ref_assembly
1953815 1954985 | 238366 239518 | 1171 1153 | 96.75 | Subject_089B_FE	wustl_ref_assembly
1955472 1958717 | 3128018 3131263 | 3246 3246 | 98.71 | Subject_089B_FE	wustl_ref_assembly
1958718 1961956 | 1492956 1489717 | 3239 3240 | 99.26 | Subject_089B_FE	wustl_ref_assembly
1961958 1964670 | 729927 732641 | 2713 2715 | 98.01 | Subject_089B_FE	wustl_ref_assembly
1964714 1965194 | 732777 733257 | 481 481 | 98.54 | Subject_089B_FE	wustl_ref_assembly
1965194 1968427 | 1785533 1782299 | 3234 3235 | 97.44 | Subject_089B_FE	wustl_ref_assembly
1968429 1971654 | 2411123 2407898 | 3226 3226 | 98.64 | Subject_089B_FE	wustl_ref_assembly
1971653 1972250 | 3412974 3412377 | 598 598 | 99.50 | Subject_089B_FE	wustl_ref_assembly
1971653 1971764 | 2518350 2518239 | 112 112 | 96.43 | Subject_089B_FE	wustl_ref_assembly
1971710 1971791 | 3506134 3506053 | 82 82 | 100.00 | Subject_089B_FE	wustl_ref_assembly
1972243 1974867 | 3411602 3408978 | 2625 2625 | 99.12 | Subject_089B_FE	wustl_ref_assembly
1974869 1976943 | 1379400 1381475 | 2075 2076 | 94.22 | Subject_089B_FE	wustl_ref_assembly
1977051 1978084 | 1383660 1384693 | 1034 1034 | 97.20 | Subject_089B_FE	wustl_ref_assembly
1978076 1981289 | 449310 446141 | 3214 3170 | 95.82 | Subject_089B_FE	wustl_ref_assembly
1983353 1983730 | 2301298 2300921 | 378 378 | 98.94 | Subject_089B_FE	wustl_ref_assembly
1983353 1983730 | 3393750 3393373 | 378 378 | 95.77 | Subject_089B_FE	wustl_ref_assembly
1984034 1984402 | 2300923 2300555 | 369 369 | 98.10 | Subject_089B_FE	wustl_ref_assembly
1985904 1986724 | 3473576 3474396 | 821 821 | 93.91 | Subject_089B_FE	wustl_ref_assembly
1985897 1986724 | 3471614 3472441 | 828 828 | 93.12 | Subject_089B_FE	wustl_ref_assembly
1987670 1990856 | 3167432 3170620 | 3187 3189 | 99.44 | Subject_089B_FE	wustl_ref_assembly
1990857 1994040 | 3157035 3160218 | 3184 3184 | 99.53 | Subject_089B_FE	wustl_ref_assembly
1994041 1997220 | 257351 254174 | 3180 3178 | 98.71 | Subject_089B_FE	wustl_ref_assembly
1997221 2000386 | 2831119 2827954 | 3166 3166 | 98.55 | Subject_089B_FE	wustl_ref_assembly
2000388 2002428 | 2375956 2373850 | 2041 2107 | 92.88 | Subject_089B_FE	wustl_ref_assembly
2002587 2002655 | 2373847 2373779 | 69 69 | 98.55 | Subject_089B_FE	wustl_ref_assembly
2002759 2003544 | 2372306 2371521 | 786 786 | 96.06 | Subject_089B_FE	wustl_ref_assembly
2003553 2004545 | 1460691 1461683 | 993 993 | 97.38 | Subject_089B_FE	wustl_ref_assembly
2005983 2006685 | 8880 9582 | 703 703 | 85.35 | Subject_089B_FE	wustl_ref_assembly
2006686 2008812 | 467760 469888 | 2127 2129 | 97.51 | Subject_089B_FE	wustl_ref_assembly
2008808 2009812 | 470060 471064 | 1005 1005 | 97.81 | Subject_089B_FE	wustl_ref_assembly
2009814 2012922 | 1848059 1851167 | 3109 3109 | 98.49 | Subject_089B_FE	wustl_ref_assembly
2012922 2016020 | 1676784 1679882 | 3099 3099 | 98.48 | Subject_089B_FE	wustl_ref_assembly
2016019 2019102 | 18267 15184 | 3084 3084 | 97.80 | Subject_089B_FE	wustl_ref_assembly
2019105 2022177 | 1557207 1554135 | 3073 3073 | 97.62 | Subject_089B_FE	wustl_ref_assembly
2022179 2022540 | 2722012 2721651 | 362 362 | 98.62 | Subject_089B_FE	wustl_ref_assembly
2022661 2025249 | 2721650 2719066 | 2589 2585 | 97.76 | Subject_089B_FE	wustl_ref_assembly
2025250 2028312 | 1487447 1484383 | 3063 3065 | 98.99 | Subject_089B_FE	wustl_ref_assembly
2028313 2029518 | 2368623 2367422 | 1206 1202 | 93.30 | Subject_089B_FE	wustl_ref_assembly
2029521 2031367 | 2362606 2360760 | 1847 1847 | 98.59 | Subject_089B_FE	wustl_ref_assembly
2031363 2032041 | 412204 412882 | 679 679 | 96.76 | Subject_089B_FE	wustl_ref_assembly
2033948 2034412 | 414878 415342 | 465 465 | 98.49 | Subject_089B_FE	wustl_ref_assembly
2034413 2037460 | 3118162 3121210 | 3048 3049 | 97.15 | Subject_089B_FE	wustl_ref_assembly
2037469 2039440 | 1138511 1140480 | 1972 1970 | 94.48 | Subject_089B_FE	wustl_ref_assembly
2039768 2040503 | 1141123 1141858 | 736 736 | 97.28 | Subject_089B_FE	wustl_ref_assembly
2040504 2041245 | 2631915 2632656 | 742 742 | 97.04 | Subject_089B_FE	wustl_ref_assembly
2043540 2046566 | 1680923 1683949 | 3027 3027 | 99.77 | Subject_089B_FE	wustl_ref_assembly
2048730 2049591 | 241939 241078 | 862 862 | 98.49 | Subject_089B_FE	wustl_ref_assembly
2049698 2052611 | 2416399 2413416 | 2914 2984 | 85.15 | Subject_089B_FE	wustl_ref_assembly
2052610 2055603 | 2629220 2626227 | 2994 2994 | 98.90 | Subject_089B_FE	wustl_ref_assembly
2055605 2055838 | 533215 532982 | 234 234 | 97.44 | Subject_089B_FE	wustl_ref_assembly
2056638 2057532 | 87081 87972 | 895 892 | 90.21 | Subject_089B_FE	wustl_ref_assembly
2057719 2058580 | 89868 90729 | 862 862 | 97.45 | Subject_089B_FE	wustl_ref_assembly
2058582 2061554 | 1860998 1858025 | 2973 2974 | 98.59 | Subject_089B_FE	wustl_ref_assembly
2061555 2063936 | 2878416 2876042 | 2382 2375 | 97.52 | Subject_089B_FE	wustl_ref_assembly
2065887 2067475 | 2118717 2120305 | 1589 1589 | 97.99 | Subject_089B_FE	wustl_ref_assembly
2067476 2070430 | 224821 221855 | 2955 2967 | 98.38 | Subject_089B_FE	wustl_ref_assembly
2070430 2073381 | 1741928 1744878 | 2952 2951 | 98.27 | Subject_089B_FE	wustl_ref_assembly
2073382 2076320 | 2793660 2790722 | 2939 2939 | 99.22 | Subject_089B_FE	wustl_ref_assembly
2076321 2079227 | 1727405 1724492 | 2907 2914 | 97.67 | Subject_089B_FE	wustl_ref_assembly
2079410 2080941 | 1747724 1746195 | 1532 1530 | 95.37 | Subject_089B_FE	wustl_ref_assembly
2080974 2082117 | 1746022 1744880 | 1144 1143 | 98.43 | Subject_089B_FE	wustl_ref_assembly
2082119 2084604 | 1080250 1077764 | 2486 2487 | 99.08 | Subject_089B_FE	wustl_ref_assembly
2084673 2085006 | 1077606 1077273 | 334 334 | 97.31 | Subject_089B_FE	wustl_ref_assembly
2085005 2085171 | 1476301 1476135 | 167 167 | 97.01 | Subject_089B_FE	wustl_ref_assembly
2086754 2087881 | 1475811 1474684 | 1128 1128 | 97.61 | Subject_089B_FE	wustl_ref_assembly
2087879 2090750 | 2936809 2939683 | 2872 2875 | 99.34 | Subject_089B_FE	wustl_ref_assembly
2090749 2093621 | 846564 849450 | 2873 2887 | 98.16 | Subject_089B_FE	wustl_ref_assembly
2094089 2094548 | 2164170 2163711 | 460 460 | 96.09 | Subject_089B_FE	wustl_ref_assembly
2094089 2094548 | 1729540 1729999 | 460 460 | 96.52 | Subject_089B_FE	wustl_ref_assembly
2094089 2094316 | 3506521 3506294 | 228 228 | 96.05 | Subject_089B_FE	wustl_ref_assembly
2094838 2096491 | 3030648 3028995 | 1654 1654 | 98.61 | Subject_089B_FE	wustl_ref_assembly
2096557 2097229 | 1322571 1323243 | 673 673 | 99.55 | Subject_089B_FE	wustl_ref_assembly
2097585 2097970 | 433612 433256 | 386 357 | 89.90 | Subject_089B_FE	wustl_ref_assembly
2097581 2097970 | 489828 489457 | 390 372 | 93.35 | Subject_089B_FE	wustl_ref_assembly
2097587 2099045 | 3437053 3435630 | 1459 1424 | 92.13 | Subject_089B_FE	wustl_ref_assembly
2097587 2098475 | 942510 941640 | 889 871 | 94.60 | Subject_089B_FE	wustl_ref_assembly
2097587 2098475 | 345957 346811 | 889 855 | 93.14 | Subject_089B_FE	wustl_ref_assembly
2097555 2098656 | 1323331 1324398 | 1102 1068 | 94.01 | Subject_089B_FE	wustl_ref_assembly
2098509 2098656 | 465412 465265 | 148 148 | 94.59 | Subject_089B_FE	wustl_ref_assembly
2098378 2098656 | 433265 432987 | 279 279 | 94.98 | Subject_089B_FE	wustl_ref_assembly
2098413 2098656 | 323499 323742 | 244 244 | 97.13 | Subject_089B_FE	wustl_ref_assembly
2098378 2098656 | 489466 489188 | 279 279 | 97.49 | Subject_089B_FE	wustl_ref_assembly
2098514 2099021 | 1080545 1081045 | 508 501 | 87.87 | Subject_089B_FE	wustl_ref_assembly
2099088 2099351 | 1346793 1347058 | 264 266 | 92.22 | Subject_089B_FE	wustl_ref_assembly
2099348 2099735 | 703816 704203 | 388 388 | 96.92 | Subject_089B_FE	wustl_ref_assembly
2099923 2100144 | 704391 704612 | 222 222 | 96.85 | Subject_089B_FE	wustl_ref_assembly
2101388 2101856 | 712214 712676 | 469 463 | 95.96 | Subject_089B_FE	wustl_ref_assembly
2101845 2102209 | 713233 713597 | 365 365 | 95.62 | Subject_089B_FE	wustl_ref_assembly
2102203 2102319 | 1913196 1913079 | 117 118 | 98.31 | Subject_089B_FE	wustl_ref_assembly
2102590 2105056 | 1913080 1910614 | 2467 2467 | 97.57 | Subject_089B_FE	wustl_ref_assembly
2105060 2107897 | 1646843 1649658 | 2838 2816 | 97.39 | Subject_089B_FE	wustl_ref_assembly
2107900 2109989 | 621290 619199 | 2090 2092 | 97.47 | Subject_089B_FE	wustl_ref_assembly
2110118 2110741 | 619137 618513 | 624 625 | 93.28 | Subject_089B_FE	wustl_ref_assembly
2110741 2113580 | 1762225 1759386 | 2840 2840 | 99.19 | Subject_089B_FE	wustl_ref_assembly
2113580 2116414 | 38526 35692 | 2835 2835 | 99.58 | Subject_089B_FE	wustl_ref_assembly
2116413 2119234 | 1263366 1260551 | 2822 2816 | 98.72 | Subject_089B_FE	wustl_ref_assembly
2119233 2120906 | 2082281 2080608 | 1674 1674 | 98.15 | Subject_089B_FE	wustl_ref_assembly
2121843 2122053 | 2080619 2080409 | 211 211 | 98.58 | Subject_089B_FE	wustl_ref_assembly
2122053 2124851 | 2073277 2070479 | 2799 2799 | 99.21 | Subject_089B_FE	wustl_ref_assembly
2124852 2126621 | 1732305 1730535 | 1770 1771 | 97.91 | Subject_089B_FE	wustl_ref_assembly
2126796 2127648 | 2984441 2985350 | 853 910 | 91.22 | Subject_089B_FE	wustl_ref_assembly
2127650 2128560 | 2075369 2074459 | 911 911 | 98.35 | Subject_089B_FE	wustl_ref_assembly
2130443 2133236 | 809262 812053 | 2794 2792 | 97.39 | Subject_089B_FE	wustl_ref_assembly
2133237 2133793 | 1290996 1290439 | 557 558 | 97.13 | Subject_089B_FE	wustl_ref_assembly
2134159 2135997 | 1290438 1288599 | 1839 1840 | 96.80 | Subject_089B_FE	wustl_ref_assembly
2136027 2138760 | 2121180 2123913 | 2734 2734 | 97.00 | Subject_089B_FE	wustl_ref_assembly
2138814 2139307 | 3356904 3356403 | 494 502 | 94.82 | Subject_089B_FE	wustl_ref_assembly
2140290 2141590 | 3356411 3355111 | 1301 1301 | 97.16 | Subject_089B_FE	wustl_ref_assembly
2141595 2144371 | 1211744 1208969 | 2777 2776 | 99.17 | Subject_089B_FE	wustl_ref_assembly
2144372 2147140 | 1211743 1208972 | 2769 2772 | 98.16 | Subject_089B_FE	wustl_ref_assembly
2147144 2149303 | 724316 726506 | 2160 2191 | 92.58 | Subject_089B_FE	wustl_ref_assembly
2149348 2149909 | 726488 727050 | 562 563 | 97.69 | Subject_089B_FE	wustl_ref_assembly
2149911 2152675 | 2117540 2120304 | 2765 2765 | 98.05 | Subject_089B_FE	wustl_ref_assembly
2152678 2154654 | 1951722 1953758 | 1977 2037 | 93.52 | Subject_089B_FE	wustl_ref_assembly
2154723 2155439 | 1954220 1954923 | 717 704 | 96.79 | Subject_089B_FE	wustl_ref_assembly
2155440 2158199 | 210756 213515 | 2760 2760 | 98.15 | Subject_089B_FE	wustl_ref_assembly
2158200 2159835 | 2124044 2125679 | 1636 1636 | 98.47 | Subject_089B_FE	wustl_ref_assembly
2160951 2161259 | 3384641 3384946 | 309 306 | 93.53 | Subject_089B_FE	wustl_ref_assembly
2162144 2162874 | 3392645 3393375 | 731 731 | 97.26 | Subject_089B_FE	wustl_ref_assembly
2162143 2162874 | 2300192 2300923 | 732 732 | 96.45 | Subject_089B_FE	wustl_ref_assembly
2163178 2163630 | 2300921 2301373 | 453 453 | 96.91 | Subject_089B_FE	wustl_ref_assembly
2163178 2163630 | 3393373 3393825 | 453 453 | 95.58 | Subject_089B_FE	wustl_ref_assembly
2163698 2166441 | 244062 246805 | 2744 2744 | 99.02 | Subject_089B_FE	wustl_ref_assembly
2166442 2167333 | 625344 624455 | 892 890 | 96.52 | Subject_089B_FE	wustl_ref_assembly
2167336 2169180 | 624342 622499 | 1845 1844 | 97.45 | Subject_089B_FE	wustl_ref_assembly
2169179 2171910 | 1310795 1308064 | 2732 2732 | 98.50 | Subject_089B_FE	wustl_ref_assembly
2172933 2173529 | 2086927 2087523 | 597 597 | 98.49 | Subject_089B_FE	wustl_ref_assembly
2173842 2174630 | 1806473 1807261 | 789 789 | 98.86 | Subject_089B_FE	wustl_ref_assembly
2175882 2177337 | 875650 874195 | 1456 1456 | 97.12 | Subject_089B_FE	wustl_ref_assembly
2177350 2180063 | 773378 776045 | 2714 2668 | 96.57 | Subject_089B_FE	wustl_ref_assembly
2180064 2182778 | 2447849 2450563 | 2715 2715 | 98.97 | Subject_089B_FE	wustl_ref_assembly
2182777 2185491 | 1286134 1283420 | 2715 2715 | 98.12 | Subject_089B_FE	wustl_ref_assembly
2185493 2188192 | 1603941 1601242 | 2700 2700 | 98.15 | Subject_089B_FE	wustl_ref_assembly
2188311 2190873 | 962935 965495 | 2563 2561 | 97.93 | Subject_089B_FE	wustl_ref_assembly
2190875 2192192 | 2170637 2169315 | 1318 1323 | 97.81 | Subject_089B_FE	wustl_ref_assembly
2193553 2196191 | 1763372 1766010 | 2639 2639 | 97.57 | Subject_089B_FE	wustl_ref_assembly
2196223 2198886 | 488862 486197 | 2664 2666 | 97.60 | Subject_089B_FE	wustl_ref_assembly
2198887 2201549 | 271444 274106 | 2663 2663 | 98.46 | Subject_089B_FE	wustl_ref_assembly
2201598 2202077 | 488988 489466 | 480 479 | 97.51 | Subject_089B_FE	wustl_ref_assembly
2201684 2202847 | 1324514 1323361 | 1164 1154 | 94.52 | Subject_089B_FE	wustl_ref_assembly
2201684 2202044 | 323858 323497 | 361 362 | 93.96 | Subject_089B_FE	wustl_ref_assembly
2201684 2202077 | 432871 433265 | 394 395 | 92.95 | Subject_089B_FE	wustl_ref_assembly
2201980 2203150 | 346811 345635 | 1171 1177 | 89.93 | Subject_089B_FE	wustl_ref_assembly
2201800 2202851 | 3436011 3437056 | 1052 1046 | 95.08 | Subject_089B_FE	wustl_ref_assembly
2202485 2202852 | 489457 489825 | 368 369 | 97.02 | Subject_089B_FE	wustl_ref_assembly
2201980 2202851 | 941640 942513 | 872 874 | 95.88 | Subject_089B_FE	wustl_ref_assembly
2202485 2202847 | 433256 433609 | 363 354 | 94.21 | Subject_089B_FE	wustl_ref_assembly
2202887 2203004 | 1316317 1316197 | 118 121 | 93.39 | Subject_089B_FE	wustl_ref_assembly
2202921 2204209 | 433763 435042 | 1289 1280 | 93.74 | Subject_089B_FE	wustl_ref_assembly
2202923 2203235 | 323220 322909 | 313 312 | 92.01 | Subject_089B_FE	wustl_ref_assembly
2204211 2206865 | 1693246 1690592 | 2655 2655 | 98.04 | Subject_089B_FE	wustl_ref_assembly
2206865 2209517 | 1435752 1433099 | 2653 2654 | 98.64 | Subject_089B_FE	wustl_ref_assembly
2209518 2210082 | 458362 457796 | 565 567 | 97.71 | Subject_089B_FE	wustl_ref_assembly
2210077 2212164 | 457548 455465 | 2088 2084 | 96.55 | Subject_089B_FE	wustl_ref_assembly
2212167 2214812 | 776044 773375 | 2646 2670 | 96.67 | Subject_089B_FE	wustl_ref_assembly
2214815 2217455 | 495041 492459 | 2641 2583 | 96.18 | Subject_089B_FE	wustl_ref_assembly
2217457 2219410 | 2908450 2910418 | 1954 1969 | 96.45 | Subject_089B_FE	wustl_ref_assembly
2219427 2219517 | 3230024 3229934 | 91 91 | 97.80 | Subject_089B_FE	wustl_ref_assembly
2219564 2220050 | 3228742 3228256 | 487 487 | 97.74 | Subject_089B_FE	wustl_ref_assembly
2220176 2221654 | 2119236 2120714 | 1479 1479 | 98.24 | Subject_089B_FE	wustl_ref_assembly
2223079 2223644 | 1171901 1172466 | 566 566 | 99.82 | Subject_089B_FE	wustl_ref_assembly
2225058 2225225 | 1175426 1175593 | 168 168 | 90.70 | Subject_089B_FE	wustl_ref_assembly
2225228 2227809 | 3297241 3299822 | 2582 2582 | 99.03 | Subject_089B_FE	wustl_ref_assembly
2227810 2230388 | 405957 408535 | 2579 2579 | 99.07 | Subject_089B_FE	wustl_ref_assembly
2230389 2232969 | 214052 216632 | 2581 2581 | 97.40 | Subject_089B_FE	wustl_ref_assembly
2232968 2235284 | 428325 430642 | 2317 2318 | 97.93 | Subject_089B_FE	wustl_ref_assembly
2235271 2235537 | 928986 929253 | 267 268 | 97.01 | Subject_089B_FE	wustl_ref_assembly
2235539 2237926 | 2891535 2889123 | 2388 2413 | 97.47 | Subject_089B_FE	wustl_ref_assembly
2238105 2240666 | 2230914 2233476 | 2562 2563 | 98.95 | Subject_089B_FE	wustl_ref_assembly
2240666 2243218 | 1642243 1639688 | 2553 2556 | 97.61 | Subject_089B_FE	wustl_ref_assembly
2243217 2245649 | 1379786 1377353 | 2433 2434 | 97.86 | Subject_089B_FE	wustl_ref_assembly
2245769 2247037 | 2823048 2821780 | 1269 1269 | 96.22 | Subject_089B_FE	wustl_ref_assembly
2247195 2247327 | 146674 146542 | 133 133 | 91.04 | Subject_089B_FE	wustl_ref_assembly
2247292 2247568 | 146445 146169 | 277 277 | 97.11 | Subject_089B_FE	wustl_ref_assembly
2247941 2248314 | 2161782 2161408 | 374 375 | 97.87 | Subject_089B_FE	wustl_ref_assembly
2248403 2250154 | 2516296 2518048 | 1752 1753 | 97.66 | Subject_089B_FE	wustl_ref_assembly
2250147 2250261 | 3412863 3412977 | 115 115 | 95.65 | Subject_089B_FE	wustl_ref_assembly
2250147 2250432 | 2518239 2518523 | 286 285 | 97.90 | Subject_089B_FE	wustl_ref_assembly
2250262 2250469 | 2638130 2638338 | 208 209 | 96.17 | Subject_089B_FE	wustl_ref_assembly
2250476 2250616 | 2635158 2635297 | 141 140 | 93.66 | Subject_089B_FE	wustl_ref_assembly
2252532 2253391 | 2020047 2019188 | 860 860 | 97.79 | Subject_089B_FE	wustl_ref_assembly
2253398 2255745 | 2891534 2889123 | 2348 2412 | 95.53 | Subject_089B_FE	wustl_ref_assembly
2255921 2258448 | 692659 695184 | 2528 2526 | 97.11 | Subject_089B_FE	wustl_ref_assembly
2258450 2260960 | 2823384 2825894 | 2511 2511 | 98.33 | Subject_089B_FE	wustl_ref_assembly
2260965 2263467 | 386563 384062 | 2503 2502 | 98.00 | Subject_089B_FE	wustl_ref_assembly
2263469 2265969 | 1549577 1547070 | 2501 2508 | 97.29 | Subject_089B_FE	wustl_ref_assembly
2265972 2268451 | 2215876 2218423 | 2480 2548 | 96.62 | Subject_089B_FE	wustl_ref_assembly
2268452 2269872 | 698964 697544 | 1421 1421 | 97.89 | Subject_089B_FE	wustl_ref_assembly
2270050 2270923 | 697551 696677 | 874 875 | 97.49 | Subject_089B_FE	wustl_ref_assembly
2270925 2273383 | 3068257 3065799 | 2459 2459 | 97.07 | Subject_089B_FE	wustl_ref_assembly
2273383 2275841 | 1851166 1853654 | 2459 2489 | 96.10 | Subject_089B_FE	wustl_ref_assembly
2275845 2276800 | 3341045 3340046 | 956 1000 | 90.92 | Subject_089B_FE	wustl_ref_assembly
2278204 2278282 | 3339917 3339839 | 79 79 | 100.00 | Subject_089B_FE	wustl_ref_assembly
2278287 2280726 | 55379 52950 | 2440 2430 | 97.46 | Subject_089B_FE	wustl_ref_assembly
2280733 2282743 | 2268433 2270443 | 2011 2011 | 92.20 | Subject_089B_FE	wustl_ref_assembly
2282831 2283171 | 2270572 2270912 | 341 341 | 97.07 | Subject_089B_FE	wustl_ref_assembly
2283169 2285607 | 3153620 3156058 | 2439 2439 | 97.66 | Subject_089B_FE	wustl_ref_assembly
2285608 2288041 | 1384405 1386838 | 2434 2434 | 97.41 | Subject_089B_FE	wustl_ref_assembly
2288041 2290473 | 55380 52949 | 2433 2432 | 98.52 | Subject_089B_FE	wustl_ref_assembly
2290473 2292903 | 1882089 1884520 | 2431 2432 | 97.74 | Subject_089B_FE	wustl_ref_assembly
2292903 2293236 | 2170105 2170438 | 334 334 | 97.90 | Subject_089B_FE	wustl_ref_assembly
2295329 2297747 | 813980 816397 | 2419 2418 | 98.35 | Subject_089B_FE	wustl_ref_assembly
2297749 2299014 | 1283417 1282102 | 1266 1316 | 87.87 | Subject_089B_FE	wustl_ref_assembly
2299287 2299359 | 1268982 1268909 | 73 74 | 98.65 | Subject_089B_FE	wustl_ref_assembly
2299399 2300160 | 1267600 1266839 | 762 762 | 97.11 | Subject_089B_FE	wustl_ref_assembly
2300159 2300908 | 1903446 1904195 | 750 750 | 97.20 | Subject_089B_FE	wustl_ref_assembly
2302573 2302679 | 3271543 3271649 | 107 107 | 99.07 | Subject_089B_FE	wustl_ref_assembly
2304521 2304975 | 3271672 3272126 | 455 455 | 97.14 | Subject_089B_FE	wustl_ref_assembly
2304976 2307087 | 2360764 2358653 | 2112 2112 | 98.48 | Subject_089B_FE	wustl_ref_assembly
2307380 2309778 | 3440649 3443050 | 2399 2402 | 97.75 | Subject_089B_FE	wustl_ref_assembly
2309780 2311318 | 2999706 2998168 | 1539 1539 | 98.12 | Subject_089B_FE	wustl_ref_assembly
2311325 2312177 | 2998003 2997151 | 853 853 | 98.36 | Subject_089B_FE	wustl_ref_assembly
2312177 2314573 | 1045207 1047642 | 2397 2436 | 96.92 | Subject_089B_FE	wustl_ref_assembly
2314575 2314710 | 3380255 3380390 | 136 136 | 100.00 | Subject_089B_FE	wustl_ref_assembly
2314575 2314880 | 3384642 3384943 | 306 302 | 94.44 | Subject_089B_FE	wustl_ref_assembly
2316513 2316969 | 2914742 2914286 | 457 457 | 98.03 | Subject_089B_FE	wustl_ref_assembly
2316514 2316969 | 3295342 3295725 | 456 384 | 82.89 | Subject_089B_FE	wustl_ref_assembly
2316515 2316973 | 3392644 3392186 | 459 459 | 97.82 | Subject_089B_FE	wustl_ref_assembly
2316515 2316969 | 3230837 3231291 | 455 455 | 98.24 | Subject_089B_FE	wustl_ref_assembly
2316969 2317598 | 353850 353221 | 630 630 | 97.94 | Subject_089B_FE	wustl_ref_assembly
2317594 2318689 | 353059 351965 | 1096 1095 | 98.54 | Subject_089B_FE	wustl_ref_assembly
2318715 2318815 | 2889015 2889116 | 101 102 | 90.29 | Subject_089B_FE	wustl_ref_assembly
2318720 2318815 | 826690 826595 | 96 96 | 87.76 | Subject_089B_FE	wustl_ref_assembly
2318721 2318826 | 677195 677089 | 106 107 | 84.26 | Subject_089B_FE	wustl_ref_assembly
2318831 2319361 | 351935 351405 | 531 531 | 99.81 | Subject_089B_FE	wustl_ref_assembly
2319364 2320979 | 3373742 3375427 | 1616 1686 | 93.00 | Subject_089B_FE	wustl_ref_assembly
2321769 2322867 | 1365304 1364203 | 1099 1102 | 98.28 | Subject_089B_FE	wustl_ref_assembly
2323029 2323494 | 2194397 2193971 | 466 427 | 83.97 | Subject_089B_FE	wustl_ref_assembly
2323290 2323596 | 538911 538608 | 307 304 | 82.96 | Subject_089B_FE	wustl_ref_assembly
2323147 2323559 | 794073 793674 | 413 400 | 83.01 | Subject_089B_FE	wustl_ref_assembly
2323978 2324137 | 2066030 2065871 | 160 160 | 95.62 | Subject_089B_FE	wustl_ref_assembly
2324188 2325245 | 2099808 2098751 | 1058 1058 | 97.07 | Subject_089B_FE	wustl_ref_assembly
2326529 2328900 | 630458 632831 | 2372 2374 | 98.61 | Subject_089B_FE	wustl_ref_assembly
2328900 2330925 | 724315 722291 | 2026 2025 | 99.06 | Subject_089B_FE	wustl_ref_assembly
2331097 2331265 | 719141 718973 | 169 169 | 98.82 | Subject_089B_FE	wustl_ref_assembly
2331266 2331875 | 2724450 2723841 | 610 610 | 98.85 | Subject_089B_FE	wustl_ref_assembly
2331952 2333623 | 2723685 2722014 | 1672 1672 | 99.28 | Subject_089B_FE	wustl_ref_assembly
2334161 2335975 | 1503833 1501968 | 1815 1866 | 94.43 | Subject_089B_FE	wustl_ref_assembly
2336057 2337107 | 2528822 2527772 | 1051 1051 | 96.67 | Subject_089B_FE	wustl_ref_assembly
2336863 2337108 | 2534278 2534033 | 246 246 | 96.34 | Subject_089B_FE	wustl_ref_assembly
2337330 2337440 | 2424591 2424481 | 111 111 | 96.40 | Subject_089B_FE	wustl_ref_assembly
2337330 2337440 | 2634392 2634283 | 111 110 | 91.89 | Subject_089B_FE	wustl_ref_assembly
2337330 2337440 | 3406766 3406657 | 111 110 | 93.69 | Subject_089B_FE	wustl_ref_assembly
2337472 2337780 | 3408948 3408640 | 309 309 | 97.73 | Subject_089B_FE	wustl_ref_assembly
2337781 2338072 | 3408374 3408083 | 292 292 | 93.84 | Subject_089B_FE	wustl_ref_assembly
2338031 2338174 | 2089774 2089632 | 144 143 | 95.83 | Subject_089B_FE	wustl_ref_assembly
2338327 2340674 | 258207 260554 | 2348 2348 | 98.76 | Subject_089B_FE	wustl_ref_assembly
2341723 2342409 | 1746882 1746196 | 687 687 | 97.82 | Subject_089B_FE	wustl_ref_assembly
2342412 2343014 | 1746020 1745418 | 603 603 | 97.68 | Subject_089B_FE	wustl_ref_assembly
2343199 2344521 | 2381494 2380170 | 1323 1325 | 94.65 | Subject_089B_FE	wustl_ref_assembly
2344717 2345327 | 2380113 2379503 | 611 611 | 98.69 | Subject_089B_FE	wustl_ref_assembly
2345331 2346710 | 2387045 2385665 | 1380 1381 | 97.47 | Subject_089B_FE	wustl_ref_assembly
2345856 2346229 | 1392478 1392841 | 374 364 | 88.50 | Subject_089B_FE	wustl_ref_assembly
2346725 2347296 | 2385095 2384522 | 572 574 | 96.69 | Subject_089B_FE	wustl_ref_assembly
2347107 2347288 | 3281444 3281625 | 182 182 | 90.16 | Subject_089B_FE	wustl_ref_assembly
2347291 2347646 | 2383835 2383480 | 356 356 | 96.63 | Subject_089B_FE	wustl_ref_assembly
2347642 2349954 | 1877046 1879359 | 2313 2314 | 97.10 | Subject_089B_FE	wustl_ref_assembly
2349951 2352257 | 3175897 3173592 | 2307 2306 | 98.66 | Subject_089B_FE	wustl_ref_assembly
2352256 2354566 | 2872371 2874681 | 2311 2311 | 98.49 | Subject_089B_FE	wustl_ref_assembly
2354559 2356853 | 2783914 2786208 | 2295 2295 | 98.87 | Subject_089B_FE	wustl_ref_assembly
2357024 2358965 | 3080289 3078349 | 1942 1941 | 94.14 | Subject_089B_FE	wustl_ref_assembly
2357833 2359140 | 3074374 3073067 | 1308 1308 | 98.09 | Subject_089B_FE	wustl_ref_assembly
2359141 2361424 | 3051382 3053712 | 2284 2331 | 96.27 | Subject_089B_FE	wustl_ref_assembly
2361426 2363705 | 1430819 1433098 | 2280 2280 | 98.16 | Subject_089B_FE	wustl_ref_assembly
2363704 2364617 | 825527 826441 | 914 915 | 97.05 | Subject_089B_FE	wustl_ref_assembly
2364847 2365983 | 826727 827863 | 1137 1137 | 96.22 | Subject_089B_FE	wustl_ref_assembly
2365984 2368254 | 1409876 1407657 | 2271 2220 | 94.52 | Subject_089B_FE	wustl_ref_assembly
2368254 2368452 | 1248415 1248217 | 199 199 | 95.98 | Subject_089B_FE	wustl_ref_assembly
2368254 2368452 | 1250216 1250018 | 199 199 | 97.99 | Subject_089B_FE	wustl_ref_assembly
2368453 2368975 | 1247543 1247021 | 523 523 | 98.09 | Subject_089B_FE	wustl_ref_assembly
2369355 2370524 | 1243058 1241917 | 1170 1142 | 93.28 | Subject_089B_FE	wustl_ref_assembly
2370525 2372792 | 825529 823226 | 2268 2304 | 97.14 | Subject_089B_FE	wustl_ref_assembly
2372788 2375056 | 3105683 3103415 | 2269 2269 | 98.06 | Subject_089B_FE	wustl_ref_assembly
2375056 2377317 | 2756193 2753932 | 2262 2262 | 99.69 | Subject_089B_FE	wustl_ref_assembly
2377318 2379578 | 384037 381776 | 2261 2262 | 98.81 | Subject_089B_FE	wustl_ref_assembly
2381262 2381832 | 2908231 2908801 | 571 571 | 97.37 | Subject_089B_FE	wustl_ref_assembly
2381862 2381996 | 345770 345634 | 135 137 | 93.43 | Subject_089B_FE	wustl_ref_assembly
2381893 2382074 | 339185 339008 | 182 178 | 89.07 | Subject_089B_FE	wustl_ref_assembly
2381895 2381988 | 278184 278092 | 94 93 | 95.74 | Subject_089B_FE	wustl_ref_assembly
2381891 2382105 | 323097 322884 | 215 214 | 92.56 | Subject_089B_FE	wustl_ref_assembly
2382448 2382861 | 284624 284211 | 414 414 | 97.34 | Subject_089B_FE	wustl_ref_assembly
2383169 2384084 | 284206 283292 | 916 915 | 94.10 | Subject_089B_FE	wustl_ref_assembly
2384089 2386331 | 2866913 2864673 | 2243 2241 | 99.20 | Subject_089B_FE	wustl_ref_assembly
2386329 2388577 | 247554 249778 | 2249 2225 | 98.13 | Subject_089B_FE	wustl_ref_assembly
2388577 2390822 | 2121122 2123367 | 2246 2246 | 97.28 | Subject_089B_FE	wustl_ref_assembly
2390823 2393070 | 440855 438609 | 2248 2247 | 99.07 | Subject_089B_FE	wustl_ref_assembly
2393066 2393736 | 1803855 1803185 | 671 671 | 97.91 | Subject_089B_FE	wustl_ref_assembly
2394080 2395305 | 1464671 1465896 | 1226 1226 | 96.66 | Subject_089B_FE	wustl_ref_assembly
2395306 2397545 | 1910615 1912854 | 2240 2240 | 97.95 | Subject_089B_FE	wustl_ref_assembly
2397546 2397988 | 334662 335104 | 443 443 | 95.49 | Subject_089B_FE	wustl_ref_assembly
2397997 2399029 | 337958 338990 | 1033 1033 | 97.97 | Subject_089B_FE	wustl_ref_assembly
2399205 2399786 | 274721 275302 | 582 582 | 94.17 | Subject_089B_FE	wustl_ref_assembly
2399521 2399786 | 339448 339713 | 266 266 | 96.99 | Subject_089B_FE	wustl_ref_assembly
2399785 2402020 | 690426 692661 | 2236 2236 | 98.97 | Subject_089B_FE	wustl_ref_assembly
2402021 2402110 | 465521 465610 | 90 90 | 98.89 | Subject_089B_FE	wustl_ref_assembly
2403527 2404252 | 465610 466334 | 726 725 | 97.52 | Subject_089B_FE	wustl_ref_assembly
2404253 2405173 | 231695 232615 | 921 921 | 99.24 | Subject_089B_FE	wustl_ref_assembly
2407419 2408705 | 2875964 2874674 | 1287 1291 | 97.75 | Subject_089B_FE	wustl_ref_assembly
2408706 2409016 | 1916512 1916822 | 311 311 | 98.39 | Subject_089B_FE	wustl_ref_assembly
2409063 2410927 | 1917053 1918917 | 1865 1865 | 94.58 | Subject_089B_FE	wustl_ref_assembly
2411892 2413143 | 138621 137320 | 1252 1302 | 93.93 | Subject_089B_FE	wustl_ref_assembly
2413144 2415357 | 662822 660609 | 2214 2214 | 98.87 | Subject_089B_FE	wustl_ref_assembly
2415359 2417564 | 1784772 1782568 | 2206 2205 | 97.91 | Subject_089B_FE	wustl_ref_assembly
2417562 2418765 | 468684 469888 | 1204 1205 | 97.84 | Subject_089B_FE	wustl_ref_assembly
2418765 2419763 | 470064 471062 | 999 999 | 95.40 | Subject_089B_FE	wustl_ref_assembly
2419766 2421956 | 922102 924298 | 2191 2197 | 98.00 | Subject_089B_FE	wustl_ref_assembly
2422567 2424147 | 976498 978078 | 1581 1581 | 98.67 | Subject_089B_FE	wustl_ref_assembly
2424146 2426328 | 778229 776046 | 2183 2184 | 98.81 | Subject_089B_FE	wustl_ref_assembly
2426329 2428510 | 3091386 3093586 | 2182 2201 | 97.18 | Subject_089B_FE	wustl_ref_assembly
2428721 2430695 | 1307640 1305664 | 1975 1977 | 98.23 | Subject_089B_FE	wustl_ref_assembly
2430696 2432875 | 1871449 1873629 | 2180 2181 | 98.62 | Subject_089B_FE	wustl_ref_assembly
2432877 2435054 | 2729550 2727371 | 2178 2180 | 97.94 | Subject_089B_FE	wustl_ref_assembly
2435055 2437219 | 581342 583506 | 2165 2165 | 99.12 | Subject_089B_FE	wustl_ref_assembly
2437218 2439375 | 252013 254170 | 2158 2158 | 97.91 | Subject_089B_FE	wustl_ref_assembly
2439378 2441537 | 353850 356048 | 2160 2199 | 97.59 | Subject_089B_FE	wustl_ref_assembly
2441540 2442265 | 2434522 2435234 | 726 713 | 85.11 | Subject_089B_FE	wustl_ref_assembly
2442285 2443692 | 2437504 2438911 | 1408 1408 | 97.44 | Subject_089B_FE	wustl_ref_assembly
2443694 2445444 | 1416249 1417929 | 1751 1681 | 92.81 | Subject_089B_FE	wustl_ref_assembly
2445850 2448002 | 1866209 1868361 | 2153 2153 | 98.00 | Subject_089B_FE	wustl_ref_assembly
2448003 2450154 | 252015 254173 | 2152 2159 | 97.59 | Subject_089B_FE	wustl_ref_assembly
2450346 2452304 | 250091 251969 | 1959 1879 | 94.74 | Subject_089B_FE	wustl_ref_assembly
2452305 2454443 | 343589 341451 | 2139 2139 | 97.99 | Subject_089B_FE	wustl_ref_assembly
2452330 2452487 | 322876 322719 | 158 158 | 96.84 | Subject_089B_FE	wustl_ref_assembly
2452419 2452603 | 285450 285266 | 185 185 | 96.76 | Subject_089B_FE	wustl_ref_assembly
2454442 2455661 | 39554 40797 | 1220 1244 | 96.46 | Subject_089B_FE	wustl_ref_assembly
2454658 2454918 | 2187525 2187265 | 261 261 | 82.89 | Subject_089B_FE	wustl_ref_assembly
2454717 2454895 | 817078 817256 | 179 179 | 85.47 | Subject_089B_FE	wustl_ref_assembly
2455653 2456578 | 41811 42735 | 926 925 | 98.38 | Subject_089B_FE	wustl_ref_assembly
2456578 2458074 | 2630349 2628767 | 1497 1583 | 90.78 | Subject_089B_FE	wustl_ref_assembly
2458731 2459777 | 3363783 3362738 | 1047 1046 | 97.80 | Subject_089B_FE	wustl_ref_assembly
2459779 2460845 | 3361811 3360745 | 1067 1067 | 96.34 | Subject_089B_FE	wustl_ref_assembly
2460846 2462966 | 1379399 1377277 | 2121 2123 | 97.74 | Subject_089B_FE	wustl_ref_assembly
2462964 2465081 | 1589085 1591201 | 2118 2117 | 98.82 | Subject_089B_FE	wustl_ref_assembly
2465080 2467190 | 263768 265864 | 2111 2097 | 97.44 | Subject_089B_FE	wustl_ref_assembly
2467191 2467847 | 1413728 1413072 | 657 657 | 97.26 | Subject_089B_FE	wustl_ref_assembly
2467947 2468071 | 1412856 1412731 | 125 126 | 95.24 | Subject_089B_FE	wustl_ref_assembly
2468021 2469301 | 1412563 1411283 | 1281 1281 | 97.58 | Subject_089B_FE	wustl_ref_assembly
2469301 2469567 | 5434 5168 | 267 267 | 91.79 | Subject_089B_FE	wustl_ref_assembly
2469475 2469553 | 531216 531138 | 79 79 | 97.47 | Subject_089B_FE	wustl_ref_assembly
2469514 2470975 | 2821768 2820306 | 1462 1463 | 98.29 | Subject_089B_FE	wustl_ref_assembly
2472438 2473128 | 2345786 2345096 | 691 691 | 97.54 | Subject_089B_FE	wustl_ref_assembly
2473128 2473497 | 2345007 2344638 | 370 370 | 98.11 | Subject_089B_FE	wustl_ref_assembly
2473497 2475583 | 267951 270037 | 2087 2087 | 99.09 | Subject_089B_FE	wustl_ref_assembly
2475809 2476236 | 3289878 3290305 | 428 428 | 86.51 | Subject_089B_FE	wustl_ref_assembly
2477303 2477666 | 3280252 3280615 | 364 364 | 97.25 | Subject_089B_FE	wustl_ref_assembly
2477666 2479750 | 530637 528553 | 2085 2085 | 98.90 | Subject_089B_FE	wustl_ref_assembly
2479749 2481826 | 1790305 1792382 | 2078 2078 | 99.23 | Subject_089B_FE	wustl_ref_assembly
2481828 2483902 | 2833195 2831121 | 2075 2075 | 98.31 | Subject_089B_FE	wustl_ref_assembly
2483904 2484321 | 830825 830408 | 418 418 | 98.09 | Subject_089B_FE	wustl_ref_assembly
2484659 2485975 | 829999 828683 | 1317 1317 | 95.98 | Subject_089B_FE	wustl_ref_assembly
2485979 2488036 | 1087286 1085229 | 2058 2058 | 97.86 | Subject_089B_FE	wustl_ref_assembly
2488037 2490099 | 1085227 1087290 | 2063 2064 | 98.30 | Subject_089B_FE	wustl_ref_assembly
2490099 2492167 | 2982231 2980162 | 2069 2070 | 98.99 | Subject_089B_FE	wustl_ref_assembly
2492158 2493609 | 143225 144668 | 1452 1444 | 98.00 | Subject_089B_FE	wustl_ref_assembly
2493692 2494168 | 146237 146779 | 477 543 | 86.37 | Subject_089B_FE	wustl_ref_assembly
2494216 2496246 | 1385690 1383660 | 2031 2031 | 97.14 | Subject_089B_FE	wustl_ref_assembly
2496271 2496651 | 1179343 1179722 | 381 380 | 97.38 | Subject_089B_FE	wustl_ref_assembly
2496643 2497625 | 1182386 1183368 | 983 983 | 98.37 | Subject_089B_FE	wustl_ref_assembly
2497676 2498316 | 1183538 1184178 | 641 641 | 97.66 | Subject_089B_FE	wustl_ref_assembly
2498316 2498642 | 1625723 1626049 | 327 327 | 97.86 | Subject_089B_FE	wustl_ref_assembly
2498515 2498904 | 1626863 1627250 | 390 388 | 89.17 | Subject_089B_FE	wustl_ref_assembly
2498778 2499697 | 1626867 1627786 | 920 920 | 97.07 | Subject_089B_FE	wustl_ref_assembly
2499496 2499634 | 3505817 3505679 | 139 139 | 98.56 | Subject_089B_FE	wustl_ref_assembly
2499808 2500357 | 1627881 1628395 | 550 515 | 89.29 | Subject_089B_FE	wustl_ref_assembly
2500359 2500700 | 1200586 1200245 | 342 342 | 97.08 | Subject_089B_FE	wustl_ref_assembly
2500838 2502402 | 1200233 1198608 | 1565 1626 | 94.53 | Subject_089B_FE	wustl_ref_assembly
2502403 2504443 | 2174404 2176443 | 2041 2040 | 97.06 | Subject_089B_FE	wustl_ref_assembly
2504444 2506483 | 1497102 1495065 | 2040 2038 | 99.31 | Subject_089B_FE	wustl_ref_assembly
2506486 2506972 | 2163833 2163344 | 487 490 | 89.00 | Subject_089B_FE	wustl_ref_assembly
2506818 2506980 | 1730239 1730400 | 163 162 | 95.09 | Subject_089B_FE	wustl_ref_assembly
2507091 2508524 | 1730492 1731939 | 1434 1448 | 97.38 | Subject_089B_FE	wustl_ref_assembly
2508525 2510561 | 736893 734857 | 2037 2037 | 98.87 | Subject_089B_FE	wustl_ref_assembly
2510562 2512588 | 2985931 2987962 | 2027 2032 | 97.93 | Subject_089B_FE	wustl_ref_assembly
2512590 2514621 | 2412496 2414527 | 2032 2032 | 99.06 | Subject_089B_FE	wustl_ref_assembly
2514622 2516644 | 128775 126753 | 2023 2023 | 98.07 | Subject_089B_FE	wustl_ref_assembly
2516648 2517257 | 1323927 1323331 | 610 597 | 91.98 | Subject_089B_FE	wustl_ref_assembly
2516862 2517228 | 489457 489824 | 367 368 | 95.12 | Subject_089B_FE	wustl_ref_assembly
2516648 2517230 | 3436483 3437058 | 583 576 | 92.99 | Subject_089B_FE	wustl_ref_assembly
2517262 2517901 | 433824 434462 | 640 639 | 97.50 | Subject_089B_FE	wustl_ref_assembly
2518117 2518671 | 434487 435041 | 555 555 | 90.63 | Subject_089B_FE	wustl_ref_assembly
2518675 2520700 | 2049641 2047616 | 2026 2026 | 98.77 | Subject_089B_FE	wustl_ref_assembly
2520700 2522725 | 1405005 1407029 | 2026 2025 | 98.32 | Subject_089B_FE	wustl_ref_assembly
2522726 2524750 | 1930529 1928505 | 2025 2025 | 98.32 | Subject_089B_FE	wustl_ref_assembly
2524752 2526773 | 1405007 1407028 | 2022 2022 | 98.27 | Subject_089B_FE	wustl_ref_assembly
2526775 2528798 | 598770 596747 | 2024 2024 | 99.01 | Subject_089B_FE	wustl_ref_assembly
2528798 2530819 | 771703 769602 | 2022 2102 | 90.50 | Subject_089B_FE	wustl_ref_assembly
2530819 2531820 | 2916476 2917477 | 1002 1002 | 97.41 | Subject_089B_FE	wustl_ref_assembly
2532840 2534858 | 3451118 3453136 | 2019 2019 | 99.06 | Subject_089B_FE	wustl_ref_assembly
2534860 2536875 | 771702 769604 | 2016 2099 | 90.58 | Subject_089B_FE	wustl_ref_assembly
2536877 2538892 | 479978 477963 | 2016 2016 | 97.82 | Subject_089B_FE	wustl_ref_assembly
2538893 2540905 | 521683 519671 | 2013 2013 | 98.46 | Subject_089B_FE	wustl_ref_assembly
2540906 2542914 | 2054432 2056442 | 2009 2011 | 98.91 | Subject_089B_FE	wustl_ref_assembly
2542914 2544923 | 263587 261578 | 2010 2010 | 98.46 | Subject_089B_FE	wustl_ref_assembly
2545584 2546115 | 277877 277346 | 532 532 | 94.17 | Subject_089B_FE	wustl_ref_assembly
2546127 2546930 | 491655 492459 | 804 805 | 97.27 | Subject_089B_FE	wustl_ref_assembly
2546930 2548934 | 727078 729070 | 2005 1993 | 97.11 | Subject_089B_FE	wustl_ref_assembly
2548939 2550944 | 2101469 2099464 | 2006 2006 | 97.26 | Subject_089B_FE	wustl_ref_assembly
2550940 2551456 | 121943 122460 | 517 518 | 98.07 | Subject_089B_FE	wustl_ref_assembly
2551571 2552074 | 123830 124332 | 504 503 | 96.23 | Subject_089B_FE	wustl_ref_assembly
2552938 2554936 | 405956 403957 | 1999 2000 | 97.80 | Subject_089B_FE	wustl_ref_assembly
2554937 2556931 | 3451117 3449123 | 1995 1995 | 98.90 | Subject_089B_FE	wustl_ref_assembly
2556931 2558925 | 3451118 3449124 | 1995 1995 | 98.10 | Subject_089B_FE	wustl_ref_assembly
2558927 2559361 | 276773 277207 | 435 435 | 96.32 | Subject_089B_FE	wustl_ref_assembly
2559475 2560416 | 283249 284190 | 942 942 | 97.13 | Subject_089B_FE	wustl_ref_assembly
2560921 2562910 | 2662097 2664075 | 1990 1979 | 97.09 | Subject_089B_FE	wustl_ref_assembly
2562911 2564898 | 1654232 1656219 | 1988 1988 | 99.14 | Subject_089B_FE	wustl_ref_assembly
2564947 2566881 | 2052496 2054431 | 1935 1936 | 97.37 | Subject_089B_FE	wustl_ref_assembly
2566882 2568864 | 2779469 2781450 | 1983 1982 | 99.24 | Subject_089B_FE	wustl_ref_assembly
2568237 2568321 | 24387 24470 | 85 84 | 97.65 | Subject_089B_FE	wustl_ref_assembly
2568969 2570365 | 1934960 1936357 | 1397 1398 | 98.14 | Subject_089B_FE	wustl_ref_assembly
2571766 2572201 | 3508358 3508793 | 436 436 | 98.17 | Subject_089B_FE	wustl_ref_assembly
2571898 2572811 | 1541339 1542252 | 914 914 | 94.10 | Subject_089B_FE	wustl_ref_assembly
2572813 2573619 | 2303757 2302955 | 807 803 | 93.06 | Subject_089B_FE	wustl_ref_assembly
2574381 2574751 | 3393375 3393005 | 371 371 | 97.84 | Subject_089B_FE	wustl_ref_assembly
2574381 2574751 | 2300923 2300553 | 371 371 | 97.84 | Subject_089B_FE	wustl_ref_assembly
2574780 2576744 | 179022 180986 | 1965 1965 | 98.98 | Subject_089B_FE	wustl_ref_assembly
2576744 2578706 | 1857175 1855235 | 1963 1941 | 97.40 | Subject_089B_FE	wustl_ref_assembly
2578708 2580310 | 1294191 1292665 | 1603 1527 | 92.96 | Subject_089B_FE	wustl_ref_assembly
2580667 2582621 | 2715923 2713969 | 1955 1955 | 98.72 | Subject_089B_FE	wustl_ref_assembly
2582621 2584574 | 375500 373548 | 1954 1953 | 98.57 | Subject_089B_FE	wustl_ref_assembly
2584577 2586529 | 2617590 2619542 | 1953 1953 | 98.31 | Subject_089B_FE	wustl_ref_assembly
2586533 2587879 | 3051941 3053249 | 1347 1309 | 93.99 | Subject_089B_FE	wustl_ref_assembly
2588023 2588471 | 3053267 3053708 | 449 442 | 95.55 | Subject_089B_FE	wustl_ref_assembly
2588478 2590421 | 29943 31886 | 1944 1944 | 98.46 | Subject_089B_FE	wustl_ref_assembly
2590421 2591115 | 403122 403829 | 695 708 | 95.76 | Subject_089B_FE	wustl_ref_assembly
2591130 2592362 | 410072 411314 | 1233 1243 | 97.10 | Subject_089B_FE	wustl_ref_assembly
2592362 2594299 | 2955797 2957734 | 1938 1938 | 98.97 | Subject_089B_FE	wustl_ref_assembly
2594300 2596237 | 1313218 1311282 | 1938 1937 | 98.09 | Subject_089B_FE	wustl_ref_assembly
2596336 2598173 | 1593922 1592085 | 1838 1838 | 97.17 | Subject_089B_FE	wustl_ref_assembly
2598176 2600111 | 1313217 1311281 | 1936 1937 | 97.68 | Subject_089B_FE	wustl_ref_assembly
2600111 2601950 | 1592083 1593922 | 1840 1840 | 97.28 | Subject_089B_FE	wustl_ref_assembly
2602047 2603979 | 241075 243007 | 1933 1933 | 98.09 | Subject_089B_FE	wustl_ref_assembly
2602588 2602902 | 1150165 1149851 | 315 315 | 82.22 | Subject_089B_FE	wustl_ref_assembly
2603979 2605908 | 807732 805802 | 1930 1931 | 97.67 | Subject_089B_FE	wustl_ref_assembly
2605909 2606653 | 3373620 3372876 | 745 745 | 96.78 | Subject_089B_FE	wustl_ref_assembly
2606672 2607596 | 3367393 3366469 | 925 925 | 97.19 | Subject_089B_FE	wustl_ref_assembly
2607837 2608190 | 713592 713239 | 354 354 | 95.48 | Subject_089B_FE	wustl_ref_assembly
2609368 2609761 | 713300 712907 | 394 394 | 98.73 | Subject_089B_FE	wustl_ref_assembly
2609980 2610979 | 3293662 3294610 | 1000 949 | 92.71 | Subject_089B_FE	wustl_ref_assembly
2611681 2613016 | 922101 920767 | 1336 1335 | 97.83 | Subject_089B_FE	wustl_ref_assembly
2613598 2614936 | 1660388 1661714 | 1339 1327 | 96.64 | Subject_089B_FE	wustl_ref_assembly
2615078 2615510 | 1661764 1662196 | 433 433 | 97.92 | Subject_089B_FE	wustl_ref_assembly
2615513 2617423 | 1196697 1198607 | 1911 1911 | 99.11 | Subject_089B_FE	wustl_ref_assembly
2617422 2619187 | 990535 992303 | 1766 1769 | 97.68 | Subject_089B_FE	wustl_ref_assembly
2619054 2619197 | 993911 994053 | 144 143 | 95.14 | Subject_089B_FE	wustl_ref_assembly
2619212 2619329 | 996025 996142 | 118 118 | 94.07 | Subject_089B_FE	wustl_ref_assembly
2619334 2621239 | 2878417 2880323 | 1906 1907 | 98.64 | Subject_089B_FE	wustl_ref_assembly
2621241 2622198 | 3392205 3391248 | 958 958 | 96.87 | Subject_089B_FE	wustl_ref_assembly
2621241 2622195 | 3231276 3232230 | 955 955 | 96.75 | Subject_089B_FE	wustl_ref_assembly
2621241 2621984 | 2914301 2913558 | 744 744 | 97.31 | Subject_089B_FE	wustl_ref_assembly
2621594 2622195 | 3365625 3366226 | 602 602 | 95.68 | Subject_089B_FE	wustl_ref_assembly
2623146 2624756 | 179022 177412 | 1611 1611 | 98.57 | Subject_089B_FE	wustl_ref_assembly
2624752 2625030 | 3503616 3503416 | 279 201 | 71.68 | Subject_089B_FE	wustl_ref_assembly
2625250 2626954 | 1031213 1032917 | 1705 1705 | 97.48 | Subject_089B_FE	wustl_ref_assembly
2626955 2627566 | 2379502 2380113 | 612 612 | 98.53 | Subject_089B_FE	wustl_ref_assembly
2627609 2628088 | 2381023 2381496 | 480 474 | 92.93 | Subject_089B_FE	wustl_ref_assembly
2628097 2628845 | 2382671 2383419 | 749 749 | 95.47 | Subject_089B_FE	wustl_ref_assembly
2629651 2630752 | 2394356 2393253 | 1102 1104 | 97.74 | Subject_089B_FE	wustl_ref_assembly
2630839 2632442 | 3372980 3371377 | 1604 1604 | 97.76 | Subject_089B_FE	wustl_ref_assembly
2632460 2632647 | 3367572 3367385 | 188 188 | 96.28 | Subject_089B_FE	wustl_ref_assembly
2632649 2634299 | 1546631 1544981 | 1651 1651 | 97.22 | Subject_089B_FE	wustl_ref_assembly
2634544 2636432 | 528533 526640 | 1889 1894 | 98.42 | Subject_089B_FE	wustl_ref_assembly
2636433 2638322 | 3444941 3443052 | 1890 1890 | 99.37 | Subject_089B_FE	wustl_ref_assembly
2638321 2640211 | 1134500 1136390 | 1891 1891 | 97.30 | Subject_089B_FE	wustl_ref_assembly
2640213 2641524 | 1660389 1661714 | 1312 1326 | 96.91 | Subject_089B_FE	wustl_ref_assembly
2641676 2642099 | 1661774 1662197 | 424 424 | 98.11 | Subject_089B_FE	wustl_ref_assembly
2642101 2643098 | 2277520 2276523 | 998 998 | 97.29 | Subject_089B_FE	wustl_ref_assembly
2643989 2645873 | 805799 803915 | 1885 1885 | 97.77 | Subject_089B_FE	wustl_ref_assembly
2645874 2646396 | 1476618 1476097 | 523 522 | 96.75 | Subject_089B_FE	wustl_ref_assembly
2646368 2646518 | 3471427 3471278 | 151 150 | 97.35 | Subject_089B_FE	wustl_ref_assembly
2646368 2646518 | 3473418 3473269 | 151 150 | 97.35 | Subject_089B_FE	wustl_ref_assembly
2646424 2646559 | 438139 438003 | 136 137 | 89.13 | Subject_089B_FE	wustl_ref_assembly
2646422 2646559 | 1475898 1476036 | 138 139 | 88.57 | Subject_089B_FE	wustl_ref_assembly
2646553 2647757 | 1475817 1474613 | 1205 1205 | 98.17 | Subject_089B_FE	wustl_ref_assembly
2648203 2649636 | 2437480 2438913 | 1434 1434 | 97.07 | Subject_089B_FE	wustl_ref_assembly
2649636 2650148 | 2082281 2082793 | 513 513 | 97.86 | Subject_089B_FE	wustl_ref_assembly
2650581 2650737 | 2082793 2082949 | 157 157 | 97.45 | Subject_089B_FE	wustl_ref_assembly
2650890 2651027 | 2082949 2083086 | 138 138 | 97.83 | Subject_089B_FE	wustl_ref_assembly
2651119 2651459 | 2086179 2086519 | 341 341 | 97.36 | Subject_089B_FE	wustl_ref_assembly
2651509 2653018 | 1294123 1292670 | 1510 1454 | 94.11 | Subject_089B_FE	wustl_ref_assembly
2653377 2654299 | 426877 425955 | 923 923 | 97.72 | Subject_089B_FE	wustl_ref_assembly
2654429 2655238 | 425702 424893 | 810 810 | 98.77 | Subject_089B_FE	wustl_ref_assembly
2655239 2656776 | 2432790 2434326 | 1538 1537 | 98.83 | Subject_089B_FE	wustl_ref_assembly
2657098 2658943 | 1557209 1555364 | 1846 1846 | 97.18 | Subject_089B_FE	wustl_ref_assembly
2658945 2659756 | 3230024 3230836 | 812 813 | 97.29 | Subject_089B_FE	wustl_ref_assembly
2659747 2660791 | 2911736 2910690 | 1045 1047 | 97.52 | Subject_089B_FE	wustl_ref_assembly
2660791 2662638 | 822174 820326 | 1848 1849 | 98.70 | Subject_089B_FE	wustl_ref_assembly
2662632 2664480 | 1752287 1754135 | 1849 1849 | 98.16 | Subject_089B_FE	wustl_ref_assembly
2664480 2666324 | 647925 649769 | 1845 1845 | 98.43 | Subject_089B_FE	wustl_ref_assembly
2666326 2668169 | 2106038 2107881 | 1844 1844 | 97.67 | Subject_089B_FE	wustl_ref_assembly
2668169 2669753 | 886958 885374 | 1585 1585 | 98.74 | Subject_089B_FE	wustl_ref_assembly
2669789 2670013 | 884868 884644 | 225 225 | 100.00 | Subject_089B_FE	wustl_ref_assembly
2670014 2671857 | 2106037 2107880 | 1844 1844 | 98.32 | Subject_089B_FE	wustl_ref_assembly
2671859 2672342 | 1862987 1862504 | 484 484 | 98.14 | Subject_089B_FE	wustl_ref_assembly
2672342 2673702 | 1862360 1861000 | 1361 1361 | 97.72 | Subject_089B_FE	wustl_ref_assembly
2674733 2675543 | 1939215 1940025 | 811 811 | 97.66 | Subject_089B_FE	wustl_ref_assembly
2675543 2677380 | 596578 594741 | 1838 1838 | 97.77 | Subject_089B_FE	wustl_ref_assembly
2677381 2677537 | 2263545 2263700 | 157 156 | 94.90 | Subject_089B_FE	wustl_ref_assembly
2677442 2678020 | 2065859 2066437 | 579 579 | 95.68 | Subject_089B_FE	wustl_ref_assembly
2678021 2679215 | 2066771 2067966 | 1195 1196 | 98.58 | Subject_089B_FE	wustl_ref_assembly
2679218 2680012 | 3028998 3029791 | 795 794 | 98.24 | Subject_089B_FE	wustl_ref_assembly
2680129 2680931 | 3029816 3030618 | 803 803 | 98.38 | Subject_089B_FE	wustl_ref_assembly
2681054 2682461 | 2137428 2138835 | 1408 1408 | 98.08 | Subject_089B_FE	wustl_ref_assembly
2682490 2682889 | 2139061 2139460 | 400 400 | 98.50 | Subject_089B_FE	wustl_ref_assembly
2682891 2684724 | 1720509 1718675 | 1834 1835 | 97.06 | Subject_089B_FE	wustl_ref_assembly
2684726 2686555 | 1109811 1107984 | 1830 1828 | 98.96 | Subject_089B_FE	wustl_ref_assembly
2686556 2688385 | 424891 423062 | 1830 1830 | 99.29 | Subject_089B_FE	wustl_ref_assembly
2688386 2690209 | 1596091 1597914 | 1824 1824 | 98.08 | Subject_089B_FE	wustl_ref_assembly
2690207 2692025 | 901652 903469 | 1819 1818 | 97.64 | Subject_089B_FE	wustl_ref_assembly
2692027 2692907 | 146126 145246 | 881 881 | 98.64 | Subject_089B_FE	wustl_ref_assembly
2692027 2692697 | 3434613 3435283 | 671 671 | 98.81 | Subject_089B_FE	wustl_ref_assembly
2692028 2693729 | 2858479 2860180 | 1702 1702 | 97.94 | Subject_089B_FE	wustl_ref_assembly
2692697 2693841 | 2860181 2861326 | 1145 1146 | 98.52 | Subject_089B_FE	wustl_ref_assembly
2693261 2693842 | 145249 144668 | 582 582 | 98.45 | Subject_089B_FE	wustl_ref_assembly
2693641 2693843 | 3435290 3435492 | 203 203 | 98.52 | Subject_089B_FE	wustl_ref_assembly
2693721 2693841 | 2861445 2861566 | 121 122 | 95.90 | Subject_089B_FE	wustl_ref_assembly
2693688 2693840 | 2278714 2278863 | 153 150 | 92.16 | Subject_089B_FE	wustl_ref_assembly
2693841 2695655 | 1208098 1206284 | 1815 1815 | 97.85 | Subject_089B_FE	wustl_ref_assembly
2695655 2695818 | 993907 993744 | 164 164 | 95.73 | Subject_089B_FE	wustl_ref_assembly
2695658 2696528 | 146120 145250 | 871 871 | 97.24 | Subject_089B_FE	wustl_ref_assembly
2695658 2697354 | 2858484 2860180 | 1697 1697 | 97.05 | Subject_089B_FE	wustl_ref_assembly
2695658 2696322 | 3434619 3435283 | 665 665 | 96.99 | Subject_089B_FE	wustl_ref_assembly
2696322 2697466 | 2860181 2861325 | 1145 1145 | 97.64 | Subject_089B_FE	wustl_ref_assembly
2696886 2697466 | 145249 144670 | 581 580 | 97.59 | Subject_089B_FE	wustl_ref_assembly
2697266 2697466 | 3435290 3435489 | 201 200 | 98.01 | Subject_089B_FE	wustl_ref_assembly
2697314 2697466 | 2437324 2437476 | 153 153 | 95.42 | Subject_089B_FE	wustl_ref_assembly
2697468 2697950 | 1862986 1862504 | 483 483 | 96.69 | Subject_089B_FE	wustl_ref_assembly
2697944 2699277 | 1862366 1861001 | 1334 1366 | 94.34 | Subject_089B_FE	wustl_ref_assembly
2699279 2700403 | 1628397 1629521 | 1125 1125 | 98.67 | Subject_089B_FE	wustl_ref_assembly
2700336 2700403 | 3510807 3510874 | 68 68 | 98.53 | Subject_089B_FE	wustl_ref_assembly
2700523 2701086 | 1629742 1630305 | 564 564 | 99.65 | Subject_089B_FE	wustl_ref_assembly
2701087 2702470 | 3286187 3284805 | 1384 1383 | 97.90 | Subject_089B_FE	wustl_ref_assembly
2702067 2702184 | 3281738 3281621 | 118 118 | 95.76 | Subject_089B_FE	wustl_ref_assembly
2702235 2702813 | 3290386 3289809 | 579 578 | 91.03 | Subject_089B_FE	wustl_ref_assembly
2702895 2704679 | 1386834 1385050 | 1785 1785 | 98.04 | Subject_089B_FE	wustl_ref_assembly
2704690 2705405 | 1734202 1733488 | 716 715 | 97.49 | Subject_089B_FE	wustl_ref_assembly
2705449 2706474 | 1733331 1732306 | 1026 1026 | 98.54 | Subject_089B_FE	wustl_ref_assembly
2706475 2708262 | 1787325 1785534 | 1788 1792 | 99.11 | Subject_089B_FE	wustl_ref_assembly
2708261 2710048 | 2765480 2767267 | 1788 1788 | 99.05 | Subject_089B_FE	wustl_ref_assembly
2710046 2711828 | 458363 460145 | 1783 1783 | 98.71 | Subject_089B_FE	wustl_ref_assembly
2711830 2713607 | 2416306 2414529 | 1778 1778 | 97.41 | Subject_089B_FE	wustl_ref_assembly
2713608 2715389 | 901691 903472 | 1782 1782 | 97.47 | Subject_089B_FE	wustl_ref_assembly
2715389 2717163 | 1871447 1869674 | 1775 1774 | 97.63 | Subject_089B_FE	wustl_ref_assembly
2717164 2718934 | 594977 596747 | 1771 1771 | 97.52 | Subject_089B_FE	wustl_ref_assembly
2718945 2720697 | 1796084 1797833 | 1753 1750 | 99.14 | Subject_089B_FE	wustl_ref_assembly
2720709 2721376 | 274639 275306 | 668 668 | 94.92 | Subject_089B_FE	wustl_ref_assembly
2721107 2722056 | 339448 340397 | 950 950 | 92.85 | Subject_089B_FE	wustl_ref_assembly
2722061 2722477 | 275433 275849 | 417 417 | 97.12 | Subject_089B_FE	wustl_ref_assembly
2722479 2724244 | 2617978 2619743 | 1766 1766 | 98.24 | Subject_089B_FE	wustl_ref_assembly
2724246 2726006 | 2191636 2193396 | 1761 1761 | 98.41 | Subject_089B_FE	wustl_ref_assembly
2726101 2727175 | 333145 334220 | 1075 1076 | 97.87 | Subject_089B_FE	wustl_ref_assembly
2727310 2727755 | 334214 334659 | 446 446 | 97.98 | Subject_089B_FE	wustl_ref_assembly
2727758 2729509 | 183819 185570 | 1752 1752 | 98.34 | Subject_089B_FE	wustl_ref_assembly
2729510 2731248 | 1072161 1070423 | 1739 1739 | 99.37 | Subject_089B_FE	wustl_ref_assembly
2731741 2732981 | 1291125 1292404 | 1241 1280 | 93.67 | Subject_089B_FE	wustl_ref_assembly
2733730 2733855 | 1468691 1468816 | 126 126 | 97.62 | Subject_089B_FE	wustl_ref_assembly
2733869 2734721 | 1750531 1751384 | 853 854 | 98.59 | Subject_089B_FE	wustl_ref_assembly
2735561 2736459 | 3294610 3293712 | 899 899 | 97.66 | Subject_089B_FE	wustl_ref_assembly
2736460 2738193 | 2799180 2800950 | 1734 1771 | 96.44 | Subject_089B_FE	wustl_ref_assembly
2738195 2739924 | 2995422 2997151 | 1730 1730 | 96.99 | Subject_089B_FE	wustl_ref_assembly
2740407 2741651 | 1291125 1292408 | 1245 1284 | 94.24 | Subject_089B_FE	wustl_ref_assembly
2741652 2743374 | 2239948 2241670 | 1723 1723 | 99.30 | Subject_089B_FE	wustl_ref_assembly
2743378 2745099 | 2239950 2241671 | 1722 1722 | 98.78 | Subject_089B_FE	wustl_ref_assembly
2745100 2746820 | 632833 634553 | 1721 1721 | 98.08 | Subject_089B_FE	wustl_ref_assembly
2746822 2748537 | 2866918 2868634 | 1716 1717 | 98.89 | Subject_089B_FE	wustl_ref_assembly
2748541 2750245 | 2000400 1998696 | 1705 1705 | 97.25 | Subject_089B_FE	wustl_ref_assembly
2750247 2750743 | 1601857 1602353 | 497 497 | 96.58 | Subject_089B_FE	wustl_ref_assembly
2750844 2751956 | 1602348 1603460 | 1113 1113 | 97.12 | Subject_089B_FE	wustl_ref_assembly
2751956 2753658 | 2622496 2624198 | 1703 1703 | 97.94 | Subject_089B_FE	wustl_ref_assembly
2754390 2754516 | 2819565 2819439 | 127 127 | 96.06 | Subject_089B_FE	wustl_ref_assembly
2754390 2754516 | 3044492 3044366 | 127 127 | 95.28 | Subject_089B_FE	wustl_ref_assembly
2754876 2755361 | 2371622 2372106 | 486 485 | 98.35 | Subject_089B_FE	wustl_ref_assembly
2755359 2755962 | 353853 353250 | 604 604 | 98.34 | Subject_089B_FE	wustl_ref_assembly
2756024 2757070 | 353018 351971 | 1047 1048 | 97.52 | Subject_089B_FE	wustl_ref_assembly
2757064 2758762 | 3279169 3277470 | 1699 1700 | 98.47 | Subject_089B_FE	wustl_ref_assembly
2758763 2760462 | 2416227 2414528 | 1700 1700 | 97.59 | Subject_089B_FE	wustl_ref_assembly
2760462 2761874 | 356048 357463 | 1413 1416 | 98.09 | Subject_089B_FE	wustl_ref_assembly
2761950 2762158 | 357803 358011 | 209 209 | 99.52 | Subject_089B_FE	wustl_ref_assembly
2762159 2763854 | 2838356 2836661 | 1696 1696 | 99.35 | Subject_089B_FE	wustl_ref_assembly
2763855 2765545 | 636245 634555 | 1691 1691 | 99.17 | Subject_089B_FE	wustl_ref_assembly
2765546 2767235 | 1258443 1256753 | 1690 1691 | 98.88 | Subject_089B_FE	wustl_ref_assembly
2767235 2768925 | 966382 968072 | 1691 1691 | 98.46 | Subject_089B_FE	wustl_ref_assembly
2769040 2770615 | 1748104 1749674 | 1576 1571 | 96.51 | Subject_089B_FE	wustl_ref_assembly
2769191 2770128 | 3488102 3487164 | 938 939 | 99.15 | Subject_089B_FE	wustl_ref_assembly
2770616 2772296 | 1502995 1501263 | 1681 1733 | 93.65 | Subject_089B_FE	wustl_ref_assembly
2772299 2773976 | 3401550 3399871 | 1678 1680 | 98.04 | Subject_089B_FE	wustl_ref_assembly
2773975 2775653 | 2852454 2854132 | 1679 1679 | 97.38 | Subject_089B_FE	wustl_ref_assembly
2776010 2777328 | 430661 429342 | 1319 1320 | 98.94 | Subject_089B_FE	wustl_ref_assembly
2777329 2779003 | 2963081 2961407 | 1675 1675 | 97.79 | Subject_089B_FE	wustl_ref_assembly
2779117 2779356 | 2923514 2923275 | 240 240 | 97.50 | Subject_089B_FE	wustl_ref_assembly
2779803 2780677 | 2923275 2922403 | 875 873 | 99.43 | Subject_089B_FE	wustl_ref_assembly
2780674 2782351 | 738571 736894 | 1678 1678 | 98.15 | Subject_089B_FE	wustl_ref_assembly
2782352 2784021 | 98376 100130 | 1670 1755 | 92.54 | Subject_089B_FE	wustl_ref_assembly
2784023 2784911 | 1982830 1983717 | 889 888 | 97.53 | Subject_089B_FE	wustl_ref_assembly
2786468 2787358 | 1983717 1982828 | 891 890 | 97.42 | Subject_089B_FE	wustl_ref_assembly
2787358 2789021 | 3441210 3442888 | 1664 1679 | 97.08 | Subject_089B_FE	wustl_ref_assembly
2789022 2789821 | 3363539 3362738 | 800 802 | 98.38 | Subject_089B_FE	wustl_ref_assembly
2789811 2790682 | 3361823 3360951 | 872 873 | 96.68 | Subject_089B_FE	wustl_ref_assembly
2790684 2792334 | 168443 170092 | 1651 1650 | 97.58 | Subject_089B_FE	wustl_ref_assembly
2792336 2793987 | 3457556 3459195 | 1652 1640 | 97.58 | Subject_089B_FE	wustl_ref_assembly
2793988 2795637 | 2986315 2987964 | 1650 1650 | 97.82 | Subject_089B_FE	wustl_ref_assembly
2795637 2796946 | 3258742 3260051 | 1310 1310 | 97.86 | Subject_089B_FE	wustl_ref_assembly
2797056 2797282 | 3260863 3261089 | 227 227 | 99.56 | Subject_089B_FE	wustl_ref_assembly
2797272 2798926 | 423071 421417 | 1655 1655 | 98.43 | Subject_089B_FE	wustl_ref_assembly
2798928 2800570 | 423060 421418 | 1643 1643 | 97.99 | Subject_089B_FE	wustl_ref_assembly
2800582 2800900 | 746493 746811 | 319 319 | 98.43 | Subject_089B_FE	wustl_ref_assembly
2800926 2802211 | 753338 754621 | 1286 1284 | 93.33 | Subject_089B_FE	wustl_ref_assembly
2802212 2803144 | 2714338 2715270 | 933 933 | 97.64 | Subject_089B_FE	wustl_ref_assembly
2803290 2803852 | 2715362 2715924 | 563 563 | 93.61 | Subject_089B_FE	wustl_ref_assembly
2803852 2805479 | 769603 767977 | 1628 1627 | 98.22 | Subject_089B_FE	wustl_ref_assembly
2805492 2806744 | 2934632 2935885 | 1253 1254 | 98.48 | Subject_089B_FE	wustl_ref_assembly
2806795 2807132 | 2936472 2936809 | 338 338 | 99.70 | Subject_089B_FE	wustl_ref_assembly
2807131 2808769 | 1662197 1663828 | 1639 1632 | 98.60 | Subject_089B_FE	wustl_ref_assembly
2808769 2810367 | 508285 509882 | 1599 1598 | 99.25 | Subject_089B_FE	wustl_ref_assembly
2810407 2812043 | 452906 454483 | 1637 1578 | 95.42 | Subject_089B_FE	wustl_ref_assembly
2812046 2813678 | 3180204 3181836 | 1633 1633 | 97.06 | Subject_089B_FE	wustl_ref_assembly
2813679 2815310 | 120247 121878 | 1632 1632 | 98.35 | Subject_089B_FE	wustl_ref_assembly
2815314 2816946 | 2403432 2405064 | 1633 1633 | 97.31 | Subject_089B_FE	wustl_ref_assembly
2816948 2818576 | 2121127 2122755 | 1629 1629 | 97.18 | Subject_089B_FE	wustl_ref_assembly
2818575 2820207 | 3008453 3010085 | 1633 1633 | 99.02 | Subject_089B_FE	wustl_ref_assembly
2821049 2821837 | 202396 201608 | 789 789 | 99.49 | Subject_089B_FE	wustl_ref_assembly
2821842 2823464 | 1509699 1508076 | 1623 1624 | 97.29 | Subject_089B_FE	wustl_ref_assembly
2823466 2825094 | 3477274 3478902 | 1629 1629 | 99.26 | Subject_089B_FE	wustl_ref_assembly
2825092 2826712 | 2979683 2978065 | 1621 1619 | 98.40 | Subject_089B_FE	wustl_ref_assembly
2826714 2828334 | 2943290 2941672 | 1621 1619 | 97.84 | Subject_089B_FE	wustl_ref_assembly
2828336 2829959 | 2617979 2619545 | 1624 1567 | 94.46 | Subject_089B_FE	wustl_ref_assembly
2829959 2831571 | 3205077 3206690 | 1613 1614 | 97.09 | Subject_089B_FE	wustl_ref_assembly
2831573 2833181 | 1997210 1995602 | 1609 1609 | 98.38 | Subject_089B_FE	wustl_ref_assembly
2833183 2834791 | 214605 216213 | 1609 1609 | 97.70 | Subject_089B_FE	wustl_ref_assembly
2834793 2836399 | 214606 216212 | 1607 1607 | 97.95 | Subject_089B_FE	wustl_ref_assembly
2836401 2838010 | 2650427 2652036 | 1610 1610 | 98.70 | Subject_089B_FE	wustl_ref_assembly
2838014 2838557 | 2988301 2988844 | 544 544 | 97.61 | Subject_089B_FE	wustl_ref_assembly
2838572 2839619 | 2989236 2990283 | 1048 1048 | 98.19 | Subject_089B_FE	wustl_ref_assembly
2839617 2841223 | 1065387 1063691 | 1607 1697 | 93.52 | Subject_089B_FE	wustl_ref_assembly
2841223 2842829 | 1226490 1224867 | 1607 1624 | 98.03 | Subject_089B_FE	wustl_ref_assembly
2842830 2844432 | 596577 594976 | 1603 1602 | 97.57 | Subject_089B_FE	wustl_ref_assembly
2844433 2846035 | 3055317 3053714 | 1603 1604 | 99.13 | Subject_089B_FE	wustl_ref_assembly
2846032 2847635 | 3091744 3093349 | 1604 1606 | 97.82 | Subject_089B_FE	wustl_ref_assembly
2847636 2849231 | 1279552 1277957 | 1596 1596 | 98.68 | Subject_089B_FE	wustl_ref_assembly
2849234 2850821 | 1388723 1387136 | 1588 1588 | 97.98 | Subject_089B_FE	wustl_ref_assembly
2850826 2852417 | 1185768 1184179 | 1592 1590 | 98.43 | Subject_089B_FE	wustl_ref_assembly
2852419 2854004 | 970732 972312 | 1586 1581 | 98.17 | Subject_089B_FE	wustl_ref_assembly
2854008 2855595 | 3165848 3167431 | 1588 1584 | 97.49 | Subject_089B_FE	wustl_ref_assembly
2855598 2857180 | 1506205 1504623 | 1583 1583 | 97.03 | Subject_089B_FE	wustl_ref_assembly
2857182 2858772 | 1419970 1421563 | 1591 1594 | 98.43 | Subject_089B_FE	wustl_ref_assembly
2858768 2860176 | 350542 351950 | 1409 1409 | 98.01 | Subject_089B_FE	wustl_ref_assembly
2860357 2861937 | 3167429 3165849 | 1581 1581 | 97.91 | Subject_089B_FE	wustl_ref_assembly
2861940 2862190 | 856886 857136 | 251 251 | 97.21 | Subject_089B_FE	wustl_ref_assembly
2862288 2863521 | 864523 865749 | 1234 1227 | 98.14 | Subject_089B_FE	wustl_ref_assembly
2863521 2865104 | 525958 524375 | 1584 1584 | 98.99 | Subject_089B_FE	wustl_ref_assembly
2865102 2866683 | 1717823 1716280 | 1582 1544 | 93.94 | Subject_089B_FE	wustl_ref_assembly
2866686 2867222 | 1294122 1293586 | 537 537 | 98.51 | Subject_089B_FE	wustl_ref_assembly
2867661 2868258 | 1292663 1292067 | 598 597 | 95.48 | Subject_089B_FE	wustl_ref_assembly
2868260 2869835 | 626844 628420 | 1576 1577 | 98.16 | Subject_089B_FE	wustl_ref_assembly
2869835 2870823 | 3069055 3070043 | 989 989 | 96.06 | Subject_089B_FE	wustl_ref_assembly
2871057 2871405 | 3077766 3078114 | 349 349 | 97.42 | Subject_089B_FE	wustl_ref_assembly
2871057 2871405 | 3072659 3073007 | 349 349 | 96.28 | Subject_089B_FE	wustl_ref_assembly
2871124 2871405 | 3079518 3079799 | 282 282 | 98.23 | Subject_089B_FE	wustl_ref_assembly
2871406 2872714 | 186111 187419 | 1309 1309 | 98.32 | Subject_089B_FE	wustl_ref_assembly
2873298 2874543 | 2077045 2078290 | 1246 1246 | 98.64 | Subject_089B_FE	wustl_ref_assembly
2874541 2876106 | 28098 29663 | 1566 1566 | 98.28 | Subject_089B_FE	wustl_ref_assembly
2876108 2877670 | 1190250 1191884 | 1563 1635 | 94.07 | Subject_089B_FE	wustl_ref_assembly
2877671 2878118 | 3215430 3215877 | 448 448 | 97.77 | Subject_089B_FE	wustl_ref_assembly
2878283 2879235 | 3218164 3219117 | 953 954 | 97.80 | Subject_089B_FE	wustl_ref_assembly
2879237 2880798 | 1688674 1690235 | 1562 1562 | 98.53 | Subject_089B_FE	wustl_ref_assembly
2880799 2882360 | 1688673 1690234 | 1562 1562 | 98.40 | Subject_089B_FE	wustl_ref_assembly
2882364 2883450 | 3492817 3491781 | 1087 1037 | 92.09 | Subject_089B_FE	wustl_ref_assembly
2883496 2883922 | 3055745 3055319 | 427 427 | 99.30 | Subject_089B_FE	wustl_ref_assembly
2883925 2885483 | 2961405 2959846 | 1559 1560 | 97.69 | Subject_089B_FE	wustl_ref_assembly
2885485 2887037 | 2593154 2591602 | 1553 1553 | 97.94 | Subject_089B_FE	wustl_ref_assembly
2887111 2887242 | 3176186 3176317 | 132 132 | 86.67 | Subject_089B_FE	wustl_ref_assembly
2887111 2887235 | 2453101 2453225 | 125 125 | 88.19 | Subject_089B_FE	wustl_ref_assembly
2887280 2888591 | 1417993 1419304 | 1312 1312 | 99.01 | Subject_089B_FE	wustl_ref_assembly
2888592 2890142 | 2309339 2310889 | 1551 1551 | 97.55 | Subject_089B_FE	wustl_ref_assembly
2890143 2891698 | 2725331 2726886 | 1556 1556 | 98.91 | Subject_089B_FE	wustl_ref_assembly
2891698 2892799 | 809261 808160 | 1102 1102 | 98.28 | Subject_089B_FE	wustl_ref_assembly
2893158 2893246 | 807820 807733 | 89 88 | 94.38 | Subject_089B_FE	wustl_ref_assembly
2893247 2894796 | 1547228 1548776 | 1550 1549 | 97.36 | Subject_089B_FE	wustl_ref_assembly
2894802 2896348 | 2978059 2976513 | 1547 1547 | 97.61 | Subject_089B_FE	wustl_ref_assembly
2896347 2897891 | 1961890 1963434 | 1545 1545 | 98.32 | Subject_089B_FE	wustl_ref_assembly
2897919 2898470 | 2885111 2885662 | 552 552 | 96.38 | Subject_089B_FE	wustl_ref_assembly
2899103 2899434 | 2886298 2886631 | 332 334 | 97.31 | Subject_089B_FE	wustl_ref_assembly
2899435 2900978 | 980671 979131 | 1544 1541 | 98.71 | Subject_089B_FE	wustl_ref_assembly
2900978 2901921 | 1116943 1117886 | 944 944 | 98.73 | Subject_089B_FE	wustl_ref_assembly
2902038 2902518 | 1118013 1118494 | 481 482 | 98.76 | Subject_089B_FE	wustl_ref_assembly
2902519 2904060 | 1375528 1377068 | 1542 1541 | 97.41 | Subject_089B_FE	wustl_ref_assembly
2904054 2905600 | 1476611 1478158 | 1547 1548 | 98.58 | Subject_089B_FE	wustl_ref_assembly
2905602 2906024 | 1568121 1567699 | 423 423 | 99.05 | Subject_089B_FE	wustl_ref_assembly
2906049 2907130 | 1567533 1566453 | 1082 1081 | 97.78 | Subject_089B_FE	wustl_ref_assembly
2907535 2907652 | 996142 996025 | 118 118 | 93.22 | Subject_089B_FE	wustl_ref_assembly
2907677 2908665 | 992303 991313 | 989 991 | 97.38 | Subject_089B_FE	wustl_ref_assembly
2908664 2910199 | 61977 60441 | 1536 1537 | 97.98 | Subject_089B_FE	wustl_ref_assembly
2910198 2910621 | 1568122 1567699 | 424 424 | 98.35 | Subject_089B_FE	wustl_ref_assembly
2910646 2911728 | 1567533 1566451 | 1083 1083 | 97.23 | Subject_089B_FE	wustl_ref_assembly
2911920 2913249 | 1390132 1388803 | 1330 1330 | 97.67 | Subject_089B_FE	wustl_ref_assembly
2913251 2914766 | 1073677 1072162 | 1516 1516 | 98.68 | Subject_089B_FE	wustl_ref_assembly
2914772 2915225 | 2688213 2688668 | 454 456 | 96.93 | Subject_089B_FE	wustl_ref_assembly
2915225 2916225 | 3491495 3490495 | 1001 1001 | 98.30 | Subject_089B_FE	wustl_ref_assembly
2917189 2917796 | 3309946 3310553 | 608 608 | 97.87 | Subject_089B_FE	wustl_ref_assembly
2917797 2919309 | 3162394 3163905 | 1513 1512 | 99.01 | Subject_089B_FE	wustl_ref_assembly
2917920 2917995 | 3162393 3162468 | 76 76 | 100.00 | Subject_089B_FE	wustl_ref_assembly
2919310 2920820 | 134164 132654 | 1511 1511 | 98.41 | Subject_089B_FE	wustl_ref_assembly
2920821 2922327 | 972448 973954 | 1507 1507 | 98.87 | Subject_089B_FE	wustl_ref_assembly
2922327 2923834 | 1143368 1141860 | 1508 1509 | 99.14 | Subject_089B_FE	wustl_ref_assembly
2923835 2925338 | 886958 888458 | 1504 1501 | 97.81 | Subject_089B_FE	wustl_ref_assembly
2926315 2926828 | 1175320 1174807 | 514 514 | 97.86 | Subject_089B_FE	wustl_ref_assembly
2926315 2926844 | 1542305 1541776 | 530 530 | 98.11 | Subject_089B_FE	wustl_ref_assembly
2926844 2928348 | 744376 745880 | 1505 1505 | 98.94 | Subject_089B_FE	wustl_ref_assembly
2928350 2929850 | 2390787 2389288 | 1501 1500 | 97.20 | Subject_089B_FE	wustl_ref_assembly
2930763 2931355 | 543935 543343 | 593 593 | 97.81 | Subject_089B_FE	wustl_ref_assembly
2931358 2932117 | 790073 789314 | 760 760 | 98.82 | Subject_089B_FE	wustl_ref_assembly
2932302 2932858 | 789279 788723 | 557 557 | 98.56 | Subject_089B_FE	wustl_ref_assembly
2932860 2934359 | 626844 625345 | 1500 1500 | 98.47 | Subject_089B_FE	wustl_ref_assembly
2934360 2935858 | 2855631 2854133 | 1499 1499 | 98.33 | Subject_089B_FE	wustl_ref_assembly
2935859 2937352 | 669568 668073 | 1494 1496 | 98.13 | Subject_089B_FE	wustl_ref_assembly
2937354 2938849 | 135658 134163 | 1496 1496 | 97.53 | Subject_089B_FE	wustl_ref_assembly
2938848 2940340 | 1559153 1557655 | 1493 1499 | 97.07 | Subject_089B_FE	wustl_ref_assembly
2940348 2941835 | 586085 584598 | 1488 1488 | 98.59 | Subject_089B_FE	wustl_ref_assembly
2941835 2943324 | 2218446 2219898 | 1490 1453 | 94.97 | Subject_089B_FE	wustl_ref_assembly
2943327 2944815 | 1305380 1306869 | 1489 1490 | 97.65 | Subject_089B_FE	wustl_ref_assembly
2944817 2946306 | 3164358 3165847 | 1490 1490 | 98.99 | Subject_089B_FE	wustl_ref_assembly
2946776 2947412 | 329407 328772 | 637 636 | 97.02 | Subject_089B_FE	wustl_ref_assembly
2947397 2947794 | 328679 328279 | 398 401 | 96.76 | Subject_089B_FE	wustl_ref_assembly
2947795 2949281 | 2309337 2307850 | 1487 1488 | 97.18 | Subject_089B_FE	wustl_ref_assembly
2949272 2950771 | 954426 952929 | 1500 1498 | 97.14 | Subject_089B_FE	wustl_ref_assembly
2950767 2952251 | 386567 385083 | 1485 1485 | 98.25 | Subject_089B_FE	wustl_ref_assembly
2952395 2953695 | 2307685 2306325 | 1301 1361 | 92.16 | Subject_089B_FE	wustl_ref_assembly
2953734 2955207 | 2916477 2917949 | 1474 1473 | 98.24 | Subject_089B_FE	wustl_ref_assembly
2954996 2955074 | 562789 562867 | 79 79 | 100.00 | Subject_089B_FE	wustl_ref_assembly
2955210 2956686 | 1796075 1794599 | 1477 1477 | 99.19 | Subject_089B_FE	wustl_ref_assembly
2956686 2958161 | 2271427 2272901 | 1476 1475 | 97.70 | Subject_089B_FE	wustl_ref_assembly
2958162 2958573 | 3153620 3154031 | 412 412 | 97.33 | Subject_089B_FE	wustl_ref_assembly
2958983 2959634 | 3154072 3154722 | 652 651 | 98.31 | Subject_089B_FE	wustl_ref_assembly
2959634 2961101 | 1000466 998999 | 1468 1468 | 97.28 | Subject_089B_FE	wustl_ref_assembly
2961260 2962563 | 2151260 2152563 | 1304 1304 | 97.24 | Subject_089B_FE	wustl_ref_assembly
2962567 2964030 | 1095349 1093886 | 1464 1464 | 99.25 | Subject_089B_FE	wustl_ref_assembly
2964031 2965490 | 2051512 2052974 | 1460 1463 | 97.54 | Subject_089B_FE	wustl_ref_assembly
2965493 2966953 | 1129968 1128496 | 1461 1473 | 98.03 | Subject_089B_FE	wustl_ref_assembly
2966953 2968410 | 1781584 1780127 | 1458 1458 | 97.53 | Subject_089B_FE	wustl_ref_assembly
2968413 2969340 | 3227815 3228742 | 928 928 | 97.31 | Subject_089B_FE	wustl_ref_assembly
2969387 2969477 | 3229934 3230024 | 91 91 | 96.70 | Subject_089B_FE	wustl_ref_assembly
2969494 2969867 | 2910418 2910018 | 374 401 | 89.55 | Subject_089B_FE	wustl_ref_assembly
2969868 2971322 | 2052976 2054431 | 1455 1456 | 98.15 | Subject_089B_FE	wustl_ref_assembly
2971322 2972770 | 2711123 2712571 | 1449 1449 | 97.38 | Subject_089B_FE	wustl_ref_assembly
2972771 2974216 | 3426384 3427830 | 1446 1447 | 97.93 | Subject_089B_FE	wustl_ref_assembly
2972771 2973383 | 3504808 3505420 | 613 613 | 97.23 | Subject_089B_FE	wustl_ref_assembly
2972771 2973683 | 348481 349393 | 913 913 | 97.37 | Subject_089B_FE	wustl_ref_assembly
2974031 2974216 | 763641 763827 | 186 187 | 98.93 | Subject_089B_FE	wustl_ref_assembly
2974033 2974216 | 765708 765891 | 184 184 | 99.46 | Subject_089B_FE	wustl_ref_assembly
2974055 2974217 | 3508795 3508957 | 163 163 | 99.39 | Subject_089B_FE	wustl_ref_assembly
2974102 2974218 | 1543905 1543789 | 117 117 | 97.44 | Subject_089B_FE	wustl_ref_assembly
2974218 2974880 | 3255888 3255226 | 663 663 | 98.19 | Subject_089B_FE	wustl_ref_assembly
2974903 2975096 | 3232692 3232499 | 194 194 | 91.24 | Subject_089B_FE	wustl_ref_assembly
2975659 2977102 | 681279 682720 | 1444 1442 | 98.96 | Subject_089B_FE	wustl_ref_assembly
2977099 2978537 | 3094708 3096146 | 1439 1439 | 98.82 | Subject_089B_FE	wustl_ref_assembly
2978540 2979187 | 3478901 3479548 | 648 648 | 98.30 | Subject_089B_FE	wustl_ref_assembly
2979976 2980689 | 2377916 2377203 | 714 714 | 97.62 | Subject_089B_FE	wustl_ref_assembly
2981413 2981504 | 2039005 2039096 | 92 92 | 97.83 | Subject_089B_FE	wustl_ref_assembly
2981413 2982847 | 833181 834615 | 1435 1435 | 95.47 | Subject_089B_FE	wustl_ref_assembly
2981484 2982844 | 3405796 3404436 | 1361 1361 | 97.06 | Subject_089B_FE	wustl_ref_assembly
2982848 2984280 | 365093 366525 | 1433 1433 | 99.37 | Subject_089B_FE	wustl_ref_assembly
2984286 2985574 | 2218451 2219739 | 1289 1289 | 97.60 | Subject_089B_FE	wustl_ref_assembly
2985714 2987099 | 975120 976506 | 1386 1387 | 98.41 | Subject_089B_FE	wustl_ref_assembly
2987146 2988569 | 466335 467758 | 1424 1424 | 97.40 | Subject_089B_FE	wustl_ref_assembly
2988571 2989512 | 3080459 3079518 | 942 942 | 98.73 | Subject_089B_FE	wustl_ref_assembly
2988745 2989552 | 3078600 3077793 | 808 808 | 91.85 | Subject_089B_FE	wustl_ref_assembly
2989139 2989552 | 3073099 3072686 | 414 414 | 92.81 | Subject_089B_FE	wustl_ref_assembly
2989990 2991309 | 2218420 2219739 | 1320 1320 | 97.12 | Subject_089B_FE	wustl_ref_assembly
2991414 2992143 | 19681 18952 | 730 730 | 97.12 | Subject_089B_FE	wustl_ref_assembly
2992828 2994239 | 483240 484650 | 1412 1411 | 98.51 | Subject_089B_FE	wustl_ref_assembly
2994241 2995650 | 1439585 1438176 | 1410 1410 | 99.29 | Subject_089B_FE	wustl_ref_assembly
2995653 2997061 | 1131355 1132763 | 1409 1409 | 97.94 | Subject_089B_FE	wustl_ref_assembly
2997058 2998467 | 1131353 1132762 | 1410 1410 | 98.09 | Subject_089B_FE	wustl_ref_assembly
2998465 2999874 | 19673 18264 | 1410 1410 | 97.09 | Subject_089B_FE	wustl_ref_assembly
2999872 3001276 | 1911773 1910369 | 1405 1405 | 97.37 | Subject_089B_FE	wustl_ref_assembly
3001278 3002683 | 50237 51641 | 1406 1405 | 99.22 | Subject_089B_FE	wustl_ref_assembly
3002685 3004087 | 2057846 2056444 | 1403 1403 | 97.93 | Subject_089B_FE	wustl_ref_assembly
3004087 3005494 | 2057849 2056442 | 1408 1408 | 97.66 | Subject_089B_FE	wustl_ref_assembly
3005484 3006374 | 731752 732641 | 891 890 | 97.76 | Subject_089B_FE	wustl_ref_assembly
3006419 3006897 | 732777 733255 | 479 479 | 97.91 | Subject_089B_FE	wustl_ref_assembly
3006902 3008299 | 731765 733254 | 1398 1490 | 91.88 | Subject_089B_FE	wustl_ref_assembly
3008302 3009711 | 2749476 2748067 | 1410 1410 | 97.09 | Subject_089B_FE	wustl_ref_assembly
3009703 3010178 | 1170241 1169768 | 476 474 | 97.27 | Subject_089B_FE	wustl_ref_assembly
3010121 3010670 | 1173045 1172499 | 550 547 | 97.45 | Subject_089B_FE	wustl_ref_assembly
3011104 3012501 | 2713968 2712571 | 1398 1398 | 98.28 | Subject_089B_FE	wustl_ref_assembly
3012503 3013894 | 57874 56483 | 1392 1392 | 98.28 | Subject_089B_FE	wustl_ref_assembly
3013896 3015293 | 3392644 3391247 | 1398 1398 | 96.85 | Subject_089B_FE	wustl_ref_assembly
3013896 3015289 | 3230837 3232230 | 1394 1394 | 97.20 | Subject_089B_FE	wustl_ref_assembly
3014200 3014560 | 3295575 3295935 | 361 361 | 98.61 | Subject_089B_FE	wustl_ref_assembly
3013895 3015078 | 2914741 2913558 | 1184 1184 | 97.30 | Subject_089B_FE	wustl_ref_assembly
3014691 3015289 | 3365628 3366226 | 599 599 | 96.83 | Subject_089B_FE	wustl_ref_assembly
3015070 3015294 | 2911951 2911728 | 225 224 | 94.22 | Subject_089B_FE	wustl_ref_assembly
3015292 3016683 | 779609 778230 | 1392 1380 | 93.60 | Subject_089B_FE	wustl_ref_assembly
3016684 3018076 | 1875652 1877044 | 1393 1393 | 98.42 | Subject_089B_FE	wustl_ref_assembly
3018080 3018474 | 2666350 2665956 | 395 395 | 97.47 | Subject_089B_FE	wustl_ref_assembly
3019326 3019461 | 2664212 2664077 | 136 136 | 98.53 | Subject_089B_FE	wustl_ref_assembly
3019462 3020380 | 742849 743809 | 919 961 | 93.14 | Subject_089B_FE	wustl_ref_assembly
3020380 3020847 | 743907 744374 | 468 468 | 98.50 | Subject_089B_FE	wustl_ref_assembly
3020850 3022022 | 1218812 1217640 | 1173 1173 | 98.72 | Subject_089B_FE	wustl_ref_assembly
3022234 3023619 | 3492826 3494211 | 1386 1386 | 98.41 | Subject_089B_FE	wustl_ref_assembly
3023620 3025001 | 2995420 2993969 | 1382 1452 | 93.60 | Subject_089B_FE	wustl_ref_assembly
3025005 3026386 | 57897 56516 | 1382 1382 | 97.03 | Subject_089B_FE	wustl_ref_assembly
3026389 3027772 | 2595472 2594090 | 1384 1383 | 97.83 | Subject_089B_FE	wustl_ref_assembly
3027775 3028287 | 2230910 2230398 | 513 513 | 98.64 | Subject_089B_FE	wustl_ref_assembly
3028347 3029154 | 2230249 2229442 | 808 808 | 98.64 | Subject_089B_FE	wustl_ref_assembly
3029156 3030540 | 2595472 2594088 | 1385 1385 | 98.84 | Subject_089B_FE	wustl_ref_assembly
3030546 3031444 | 3258733 3257835 | 899 899 | 97.78 | Subject_089B_FE	wustl_ref_assembly
3031520 3031917 | 3257667 3257270 | 398 398 | 97.49 | Subject_089B_FE	wustl_ref_assembly
3031945 3032921 | 2078325 2079310 | 977 986 | 97.57 | Subject_089B_FE	wustl_ref_assembly
3032686 3033295 | 2083886 2084494 | 610 609 | 98.52 | Subject_089B_FE	wustl_ref_assembly
3032686 3033153 | 2085650 2086117 | 468 468 | 96.79 | Subject_089B_FE	wustl_ref_assembly
3033297 3034672 | 515703 517078 | 1376 1376 | 97.38 | Subject_089B_FE	wustl_ref_assembly
3034673 3034896 | 884645 884868 | 224 224 | 99.55 | Subject_089B_FE	wustl_ref_assembly
3034932 3036050 | 885374 886493 | 1119 1120 | 98.21 | Subject_089B_FE	wustl_ref_assembly
3036047 3037424 | 2976178 2974801 | 1378 1378 | 99.20 | Subject_089B_FE	wustl_ref_assembly
3037421 3038791 | 435711 437081 | 1371 1371 | 99.05 | Subject_089B_FE	wustl_ref_assembly
3038793 3040162 | 1864072 1865441 | 1370 1370 | 97.45 | Subject_089B_FE	wustl_ref_assembly
3040163 3041532 | 1882980 1884343 | 1370 1364 | 97.01 | Subject_089B_FE	wustl_ref_assembly
3041535 3042900 | 778232 779613 | 1366 1382 | 94.96 | Subject_089B_FE	wustl_ref_assembly
3042898 3044267 | 496921 498290 | 1370 1370 | 98.39 | Subject_089B_FE	wustl_ref_assembly
3044265 3045629 | 2179522 2180886 | 1365 1365 | 98.97 | Subject_089B_FE	wustl_ref_assembly
3045630 3046994 | 788722 790074 | 1365 1353 | 97.29 | Subject_089B_FE	wustl_ref_assembly
3046994 3048354 | 56514 57874 | 1361 1361 | 98.31 | Subject_089B_FE	wustl_ref_assembly
3048356 3049716 | 216629 217990 | 1361 1362 | 97.43 | Subject_089B_FE	wustl_ref_assembly
3049717 3051073 | 57898 59254 | 1357 1357 | 99.19 | Subject_089B_FE	wustl_ref_assembly
3051073 3052422 | 2762998 2764348 | 1350 1351 | 99.70 | Subject_089B_FE	wustl_ref_assembly
3052423 3053770 | 1483035 1484382 | 1348 1348 | 98.74 | Subject_089B_FE	wustl_ref_assembly
3053772 3055117 | 1483036 1484381 | 1346 1346 | 99.11 | Subject_089B_FE	wustl_ref_assembly
3055129 3056463 | 3001036 2999701 | 1335 1336 | 97.83 | Subject_089B_FE	wustl_ref_assembly
3056464 3057805 | 1776246 1777587 | 1342 1342 | 98.96 | Subject_089B_FE	wustl_ref_assembly
3057808 3058376 | 13569 14137 | 569 569 | 98.42 | Subject_089B_FE	wustl_ref_assembly
3058400 3059146 | 14438 15184 | 747 747 | 96.92 | Subject_089B_FE	wustl_ref_assembly
3059146 3060484 | 664863 663525 | 1339 1339 | 99.48 | Subject_089B_FE	wustl_ref_assembly
3060484 3061823 | 1670718 1669379 | 1340 1340 | 97.39 | Subject_089B_FE	wustl_ref_assembly
3061824 3063157 | 696518 695185 | 1334 1334 | 99.25 | Subject_089B_FE	wustl_ref_assembly
3063157 3063512 | 182238 181883 | 356 356 | 97.47 | Subject_089B_FE	wustl_ref_assembly
3064493 3065821 | 924322 923056 | 1329 1267 | 92.71 | Subject_089B_FE	wustl_ref_assembly
3066368 3067152 | 1013130 1012347 | 785 784 | 97.45 | Subject_089B_FE	wustl_ref_assembly
3067153 3068483 | 1518273 1519603 | 1331 1331 | 97.15 | Subject_089B_FE	wustl_ref_assembly
3068484 3069812 | 1518274 1519602 | 1329 1329 | 97.59 | Subject_089B_FE	wustl_ref_assembly
3069817 3071142 | 3375465 3374070 | 1326 1396 | 91.12 | Subject_089B_FE	wustl_ref_assembly
3071141 3072468 | 2943728 2945055 | 1328 1328 | 97.97 | Subject_089B_FE	wustl_ref_assembly
3072470 3073794 | 2943730 2945054 | 1325 1325 | 97.66 | Subject_089B_FE	wustl_ref_assembly
3073796 3075121 | 2073874 2075241 | 1326 1368 | 95.47 | Subject_089B_FE	wustl_ref_assembly
3075123 3075287 | 2079474 2079311 | 165 164 | 98.79 | Subject_089B_FE	wustl_ref_assembly
3075230 3075880 | 2085531 2084881 | 651 651 | 99.39 | Subject_089B_FE	wustl_ref_assembly
3076050 3076444 | 2084889 2084495 | 395 395 | 99.75 | Subject_089B_FE	wustl_ref_assembly
3076445 3077763 | 2256037 2257355 | 1319 1319 | 98.41 | Subject_089B_FE	wustl_ref_assembly
3078518 3078930 | 2727620 2727208 | 413 413 | 98.79 | Subject_089B_FE	wustl_ref_assembly
3078933 3079084 | 2727035 2726884 | 152 152 | 96.05 | Subject_089B_FE	wustl_ref_assembly
3079088 3080401 | 2257351 2256038 | 1314 1314 | 98.17 | Subject_089B_FE	wustl_ref_assembly
3080404 3081719 | 1709492 1708177 | 1316 1316 | 98.18 | Subject_089B_FE	wustl_ref_assembly
3081714 3083037 | 1709501 1708176 | 1324 1326 | 98.19 | Subject_089B_FE	wustl_ref_assembly
3083039 3084354 | 1961891 1963206 | 1316 1316 | 97.72 | Subject_089B_FE	wustl_ref_assembly
3084356 3085674 | 508284 506968 | 1319 1317 | 98.33 | Subject_089B_FE	wustl_ref_assembly
3085672 3086551 | 1152384 1153263 | 880 880 | 99.32 | Subject_089B_FE	wustl_ref_assembly
3086557 3086987 | 1153438 1153868 | 431 431 | 98.61 | Subject_089B_FE	wustl_ref_assembly
3086988 3088300 | 508285 506973 | 1313 1313 | 98.40 | Subject_089B_FE	wustl_ref_assembly
3088303 3089618 | 1106183 1107498 | 1316 1316 | 98.48 | Subject_089B_FE	wustl_ref_assembly
3090371 3090933 | 3485307 3485869 | 563 563 | 99.11 | Subject_089B_FE	wustl_ref_assembly
3090934 3091027 | 1572695 1572788 | 94 94 | 94.68 | Subject_089B_FE	wustl_ref_assembly
3091192 3092246 | 1572838 1573892 | 1055 1055 | 97.35 | Subject_089B_FE	wustl_ref_assembly
3092245 3093562 | 1122220 1120912 | 1318 1309 | 98.10 | Subject_089B_FE	wustl_ref_assembly
3093562 3094874 | 2355557 2354245 | 1313 1313 | 98.78 | Subject_089B_FE	wustl_ref_assembly
3093565 3094364 | 1838831 1838032 | 800 800 | 81.77 | Subject_089B_FE	wustl_ref_assembly
3094873 3096183 | 128060 126750 | 1311 1311 | 97.86 | Subject_089B_FE	wustl_ref_assembly
3096194 3097488 | 370522 371815 | 1295 1294 | 97.68 | Subject_089B_FE	wustl_ref_assembly
3097492 3098801 | 924321 925630 | 1310 1310 | 98.02 | Subject_089B_FE	wustl_ref_assembly
3098802 3099636 | 3258666 3257832 | 835 835 | 98.08 | Subject_089B_FE	wustl_ref_assembly
3099687 3100110 | 3257667 3257244 | 424 424 | 98.35 | Subject_089B_FE	wustl_ref_assembly
3100113 3101413 | 2953325 2952025 | 1301 1301 | 97.54 | Subject_089B_FE	wustl_ref_assembly
3101410 3102717 | 2066659 2067967 | 1308 1309 | 97.63 | Subject_089B_FE	wustl_ref_assembly
3102718 3104018 | 410011 411312 | 1301 1302 | 97.00 | Subject_089B_FE	wustl_ref_assembly
3104024 3105320 | 2741801 2740503 | 1297 1299 | 98.61 | Subject_089B_FE	wustl_ref_assembly
3105321 3106621 | 1741928 1740628 | 1301 1301 | 98.39 | Subject_089B_FE	wustl_ref_assembly
3106622 3107922 | 381776 380476 | 1301 1301 | 98.31 | Subject_089B_FE	wustl_ref_assembly
3107923 3109215 | 1587349 1586057 | 1293 1293 | 98.30 | Subject_089B_FE	wustl_ref_assembly
3109217 3110509 | 1586058 1587350 | 1293 1293 | 98.22 | Subject_089B_FE	wustl_ref_assembly
3110510 3111801 | 652235 650944 | 1292 1292 | 99.15 | Subject_089B_FE	wustl_ref_assembly
3111801 3113090 | 2059138 2057848 | 1290 1291 | 98.76 | Subject_089B_FE	wustl_ref_assembly
3113092 3114036 | 2630405 2631349 | 945 945 | 97.88 | Subject_089B_FE	wustl_ref_assembly
3114021 3114375 | 2631513 2631867 | 355 355 | 98.59 | Subject_089B_FE	wustl_ref_assembly
3114381 3115667 | 2122757 2124043 | 1287 1287 | 97.67 | Subject_089B_FE	wustl_ref_assembly
3115668 3116952 | 70314 69030 | 1285 1285 | 99.07 | Subject_089B_FE	wustl_ref_assembly
3116954 3117786 | 3258664 3257832 | 833 833 | 98.56 | Subject_089B_FE	wustl_ref_assembly
3118235 3118720 | 1206150 1205665 | 486 486 | 96.30 | Subject_089B_FE	wustl_ref_assembly
3118811 3119512 | 1205546 1204845 | 702 702 | 97.86 | Subject_089B_FE	wustl_ref_assembly
3119514 3120793 | 112395 111131 | 1280 1265 | 97.27 | Subject_089B_FE	wustl_ref_assembly
3120794 3121085 | 835391 835100 | 292 292 | 97.60 | Subject_089B_FE	wustl_ref_assembly
3121086 3122073 | 833180 832193 | 988 988 | 97.98 | Subject_089B_FE	wustl_ref_assembly
3122074 3122357 | 3485025 3485308 | 284 284 | 98.59 | Subject_089B_FE	wustl_ref_assembly
3122826 3123348 | 3485307 3485829 | 523 523 | 99.62 | Subject_089B_FE	wustl_ref_assembly
3123351 3124620 | 1216295 1215026 | 1270 1270 | 98.11 | Subject_089B_FE	wustl_ref_assembly
3124621 3125891 | 1216299 1215028 | 1271 1272 | 97.56 | Subject_089B_FE	wustl_ref_assembly
3125895 3127167 | 2952023 2950751 | 1273 1273 | 99.29 | Subject_089B_FE	wustl_ref_assembly
3127168 3128435 | 185569 184302 | 1268 1268 | 97.79 | Subject_089B_FE	wustl_ref_assembly
3128436 3129704 | 2031214 2032482 | 1269 1269 | 97.24 | Subject_089B_FE	wustl_ref_assembly
3129698 3130973 | 1995551 1994277 | 1276 1275 | 99.45 | Subject_089B_FE	wustl_ref_assembly
3130976 3131544 | 13570 14138 | 569 569 | 98.24 | Subject_089B_FE	wustl_ref_assembly
3131544 3132238 | 14456 15150 | 695 695 | 96.55 | Subject_089B_FE	wustl_ref_assembly
3132237 3133503 | 1295207 1296472 | 1267 1266 | 98.82 | Subject_089B_FE	wustl_ref_assembly
3133636 3134765 | 241936 243065 | 1130 1130 | 97.52 | Subject_089B_FE	wustl_ref_assembly
3134768 3136024 | 695107 693851 | 1257 1257 | 97.53 | Subject_089B_FE	wustl_ref_assembly
3136026 3137286 | 35574 34314 | 1261 1261 | 99.21 | Subject_089B_FE	wustl_ref_assembly
3137288 3138543 | 855109 856364 | 1256 1256 | 97.93 | Subject_089B_FE	wustl_ref_assembly
3138546 3139798 | 856362 855110 | 1253 1253 | 97.85 | Subject_089B_FE	wustl_ref_assembly
3139800 3141050 | 2398986 2397736 | 1251 1251 | 98.64 | Subject_089B_FE	wustl_ref_assembly
3142027 3142277 | 3367668 3367420 | 251 249 | 92.43 | Subject_089B_FE	wustl_ref_assembly
3142302 3143552 | 131332 132653 | 1251 1322 | 92.74 | Subject_089B_FE	wustl_ref_assembly
3143553 3144803 | 2396203 2397452 | 1251 1250 | 97.28 | Subject_089B_FE	wustl_ref_assembly
3144800 3146053 | 12307 13565 | 1254 1259 | 98.25 | Subject_089B_FE	wustl_ref_assembly
3146055 3147304 | 1878107 1879357 | 1250 1251 | 98.88 | Subject_089B_FE	wustl_ref_assembly
3147304 3148554 | 975119 976371 | 1251 1253 | 98.24 | Subject_089B_FE	wustl_ref_assembly
3148555 3149800 | 3172278 3171034 | 1246 1245 | 99.52 | Subject_089B_FE	wustl_ref_assembly
3149797 3151044 | 923050 924298 | 1248 1249 | 97.84 | Subject_089B_FE	wustl_ref_assembly
3151043 3152286 | 517209 518451 | 1244 1243 | 99.04 | Subject_089B_FE	wustl_ref_assembly
3152287 3153528 | 963351 964592 | 1242 1242 | 98.87 | Subject_089B_FE	wustl_ref_assembly
3153529 3153933 | 3294206 3294610 | 405 405 | 97.78 | Subject_089B_FE	wustl_ref_assembly
3154769 3155510 | 3061556 3060743 | 742 814 | 88.45 | Subject_089B_FE	wustl_ref_assembly
3154769 3156013 | 531939 530636 | 1245 1304 | 92.34 | Subject_089B_FE	wustl_ref_assembly
3154769 3155308 | 5928 5389 | 540 540 | 93.70 | Subject_089B_FE	wustl_ref_assembly
3155550 3155702 | 1565080 1565232 | 153 153 | 99.35 | Subject_089B_FE	wustl_ref_assembly
3156013 3157261 | 1124883 1126129 | 1249 1247 | 98.88 | Subject_089B_FE	wustl_ref_assembly
3157252 3158490 | 2103378 2102079 | 1239 1300 | 93.23 | Subject_089B_FE	wustl_ref_assembly
3158492 3159731 | 655762 654524 | 1240 1239 | 97.02 | Subject_089B_FE	wustl_ref_assembly
3160110 3160970 | 3082949 3083809 | 861 861 | 97.33 | Subject_089B_FE	wustl_ref_assembly
3160966 3162201 | 1674310 1673075 | 1236 1236 | 97.33 | Subject_089B_FE	wustl_ref_assembly
3162200 3163441 | 1912858 1911617 | 1242 1242 | 96.78 | Subject_089B_FE	wustl_ref_assembly
3163436 3163877 | 3279711 3280151 | 442 441 | 97.06 | Subject_089B_FE	wustl_ref_assembly
3164672 3165902 | 1511699 1510464 | 1231 1236 | 97.90 | Subject_089B_FE	wustl_ref_assembly
3165904 3167135 | 1982760 1981529 | 1232 1232 | 99.76 | Subject_089B_FE	wustl_ref_assembly
3167140 3168366 | 546793 545486 | 1227 1308 | 91.44 | Subject_089B_FE	wustl_ref_assembly
3168370 3169216 | 3234370 3233527 | 847 844 | 97.40 | Subject_089B_FE	wustl_ref_assembly
3169601 3170802 | 681277 680076 | 1202 1202 | 97.59 | Subject_089B_FE	wustl_ref_assembly
3170948 3171587 | 282660 283300 | 640 641 | 94.24 | Subject_089B_FE	wustl_ref_assembly
3171045 3172057 | 340438 341450 | 1013 1013 | 97.53 | Subject_089B_FE	wustl_ref_assembly
3172059 3173286 | 1997236 1998463 | 1228 1228 | 99.35 | Subject_089B_FE	wustl_ref_assembly
3173285 3173421 | 545484 545620 | 137 137 | 100.00 | Subject_089B_FE	wustl_ref_assembly
3173437 3173686 | 2739416 2739665 | 250 250 | 92.00 | Subject_089B_FE	wustl_ref_assembly
3173440 3173664 | 1096510 1096286 | 225 225 | 92.00 | Subject_089B_FE	wustl_ref_assembly
3173436 3173689 | 1354388 1354641 | 254 254 | 90.98 | Subject_089B_FE	wustl_ref_assembly
3173480 3173660 | 1307857 1307677 | 181 181 | 89.50 | Subject_089B_FE	wustl_ref_assembly
3173437 3173686 | 1149822 1149573 | 250 250 | 93.20 | Subject_089B_FE	wustl_ref_assembly
3173480 3173676 | 1584546 1584742 | 197 197 | 93.91 | Subject_089B_FE	wustl_ref_assembly
3173715 3174509 | 545766 546560 | 795 795 | 98.24 | Subject_089B_FE	wustl_ref_assembly
3174511 3175734 | 2161407 2160184 | 1224 1224 | 99.43 | Subject_089B_FE	wustl_ref_assembly
3175735 3176960 | 1313219 1314444 | 1226 1226 | 98.69 | Subject_089B_FE	wustl_ref_assembly
3176960 3178184 | 642601 641377 | 1225 1225 | 98.94 | Subject_089B_FE	wustl_ref_assembly
3178184 3179406 | 1347060 1348282 | 1223 1223 | 99.10 | Subject_089B_FE	wustl_ref_assembly
3179406 3180627 | 1098733 1099954 | 1222 1222 | 98.85 | Subject_089B_FE	wustl_ref_assembly
3180626 3181848 | 1191886 1190661 | 1223 1226 | 98.04 | Subject_089B_FE	wustl_ref_assembly
3181846 3183064 | 518451 519669 | 1219 1219 | 98.20 | Subject_089B_FE	wustl_ref_assembly
3183065 3184283 | 519671 518453 | 1219 1219 | 97.87 | Subject_089B_FE	wustl_ref_assembly
3184285 3185507 | 2834920 2833698 | 1223 1223 | 98.20 | Subject_089B_FE	wustl_ref_assembly
3185504 3186718 | 380478 381777 | 1215 1300 | 91.38 | Subject_089B_FE	wustl_ref_assembly
3186719 3186951 | 3503615 3503847 | 233 233 | 99.57 | Subject_089B_FE	wustl_ref_assembly
3186720 3187928 | 175813 177021 | 1209 1209 | 99.83 | Subject_089B_FE	wustl_ref_assembly
3186721 3186896 | 3310659 3310834 | 176 176 | 100.00 | Subject_089B_FE	wustl_ref_assembly
3186825 3187929 | 3304201 3305304 | 1105 1104 | 98.64 | Subject_089B_FE	wustl_ref_assembly
3187332 3187929 | 173704 174300 | 598 597 | 99.33 | Subject_089B_FE	wustl_ref_assembly
3187922 3189140 | 2144796 2143577 | 1219 1220 | 99.02 | Subject_089B_FE	wustl_ref_assembly
3189142 3190351 | 622500 621291 | 1210 1210 | 97.11 | Subject_089B_FE	wustl_ref_assembly
3190352 3191560 | 3154722 3155930 | 1209 1209 | 98.01 | Subject_089B_FE	wustl_ref_assembly
3191561 3192430 | 2630481 2631349 | 870 869 | 97.59 | Subject_089B_FE	wustl_ref_assembly
3192410 3192773 | 2631508 2631871 | 364 364 | 98.63 | Subject_089B_FE	wustl_ref_assembly
3192771 3193977 | 1865002 1866208 | 1207 1207 | 97.85 | Subject_089B_FE	wustl_ref_assembly
3193977 3194233 | 3181837 3182093 | 257 257 | 97.28 | Subject_089B_FE	wustl_ref_assembly
3194185 3195184 | 3204074 3205075 | 1000 1002 | 97.11 | Subject_089B_FE	wustl_ref_assembly
3195181 3195550 | 625762 626130 | 370 369 | 97.84 | Subject_089B_FE	wustl_ref_assembly
3195676 3196389 | 626147 626843 | 714 697 | 95.94 | Subject_089B_FE	wustl_ref_assembly
3196390 3197596 | 1851466 1852672 | 1207 1207 | 98.34 | Subject_089B_FE	wustl_ref_assembly
3197597 3198800 | 3489113 3490316 | 1204 1204 | 99.17 | Subject_089B_FE	wustl_ref_assembly
3198801 3200004 | 271241 270038 | 1204 1204 | 98.59 | Subject_089B_FE	wustl_ref_assembly
3200005 3201206 | 1306870 1305665 | 1202 1206 | 97.51 | Subject_089B_FE	wustl_ref_assembly
3201208 3202409 | 2588654 2589855 | 1202 1202 | 98.34 | Subject_089B_FE	wustl_ref_assembly
3202411 3203336 | 97730 96803 | 926 928 | 98.38 | Subject_089B_FE	wustl_ref_assembly
3203346 3203612 | 96676 96410 | 267 267 | 97.38 | Subject_089B_FE	wustl_ref_assembly
3203613 3204812 | 602363 603562 | 1200 1200 | 97.25 | Subject_089B_FE	wustl_ref_assembly
3204814 3205343 | 2419415 2419947 | 530 533 | 95.50 | Subject_089B_FE	wustl_ref_assembly
3205303 3206012 | 2431594 2432303 | 710 710 | 97.89 | Subject_089B_FE	wustl_ref_assembly
3206014 3207211 | 1453157 1454344 | 1198 1188 | 97.91 | Subject_089B_FE	wustl_ref_assembly
3207208 3208408 | 1457505 1456305 | 1201 1201 | 98.00 | Subject_089B_FE	wustl_ref_assembly
3208408 3209603 | 2045432 2044237 | 1196 1196 | 98.16 | Subject_089B_FE	wustl_ref_assembly
3209606 3210794 | 2044239 2045428 | 1189 1190 | 97.31 | Subject_089B_FE	wustl_ref_assembly
3210798 3211972 | 2624500 2625674 | 1175 1175 | 99.74 | Subject_089B_FE	wustl_ref_assembly
3211994 3212419 | 3255788 3256212 | 426 425 | 98.12 | Subject_089B_FE	wustl_ref_assembly
3212459 3212663 | 1916850 1917052 | 205 203 | 88.78 | Subject_089B_FE	wustl_ref_assembly
3212457 3212657 | 3055866 3056064 | 201 199 | 91.04 | Subject_089B_FE	wustl_ref_assembly
3213186 3214377 | 2800952 2802143 | 1192 1192 | 99.24 | Subject_089B_FE	wustl_ref_assembly
3214369 3215569 | 955619 954419 | 1201 1201 | 97.25 | Subject_089B_FE	wustl_ref_assembly
3215571 3216165 | 1469746 1469152 | 595 595 | 97.31 | Subject_089B_FE	wustl_ref_assembly
3216274 3216758 | 1468973 1468454 | 485 520 | 87.31 | Subject_089B_FE	wustl_ref_assembly
3216312 3216758 | 11010 10564 | 447 447 | 93.96 | Subject_089B_FE	wustl_ref_assembly
3216752 3217947 | 836585 835391 | 1196 1195 | 98.08 | Subject_089B_FE	wustl_ref_assembly
3217947 3219136 | 3323975 3325163 | 1190 1189 | 98.40 | Subject_089B_FE	wustl_ref_assembly
3219132 3220315 | 32338 33521 | 1184 1184 | 97.89 | Subject_089B_FE	wustl_ref_assembly
3220315 3221495 | 2411311 2412494 | 1181 1184 | 97.97 | Subject_089B_FE	wustl_ref_assembly
3221497 3222675 | 2762263 2761085 | 1179 1179 | 99.24 | Subject_089B_FE	wustl_ref_assembly
3222675 3223223 | 1298041 1297493 | 549 549 | 97.81 | Subject_089B_FE	wustl_ref_assembly
3223854 3224354 | 2084493 2083994 | 501 500 | 95.01 | Subject_089B_FE	wustl_ref_assembly
3224362 3225025 | 2078960 2078294 | 664 667 | 97.75 | Subject_089B_FE	wustl_ref_assembly
3225029 3226205 | 2445820 2444644 | 1177 1177 | 98.05 | Subject_089B_FE	wustl_ref_assembly
3226204 3227380 | 202943 204119 | 1177 1177 | 98.47 | Subject_089B_FE	wustl_ref_assembly
3227381 3228556 | 3458032 3459196 | 1176 1165 | 97.11 | Subject_089B_FE	wustl_ref_assembly
3228556 3229727 | 1723444 1722273 | 1172 1172 | 98.04 | Subject_089B_FE	wustl_ref_assembly
3229728 3230899 | 3494211 3495382 | 1172 1172 | 97.18 | Subject_089B_FE	wustl_ref_assembly
3230902 3232070 | 1722274 1723442 | 1169 1169 | 97.69 | Subject_089B_FE	wustl_ref_assembly
3232072 3233234 | 495045 493940 | 1163 1106 | 92.27 | Subject_089B_FE	wustl_ref_assembly
3233245 3234413 | 2973372 2974540 | 1169 1169 | 99.57 | Subject_089B_FE	wustl_ref_assembly
3234414 3235474 | 1050048 1048988 | 1061 1061 | 97.83 | Subject_089B_FE	wustl_ref_assembly
3235469 3235576 | 1048904 1048797 | 108 108 | 100.00 | Subject_089B_FE	wustl_ref_assembly
3235580 3236739 | 653396 652237 | 1160 1160 | 98.97 | Subject_089B_FE	wustl_ref_assembly
3236741 3237901 | 3173440 3172280 | 1161 1161 | 97.07 | Subject_089B_FE	wustl_ref_assembly
3237902 3239062 | 1120180 1119020 | 1161 1161 | 99.05 | Subject_089B_FE	wustl_ref_assembly
3239063 3240220 | 462309 461152 | 1158 1158 | 97.58 | Subject_089B_FE	wustl_ref_assembly
3240224 3241381 | 2234633 2233477 | 1158 1157 | 98.27 | Subject_089B_FE	wustl_ref_assembly
3241382 3242543 | 1005193 1004033 | 1162 1161 | 99.05 | Subject_089B_FE	wustl_ref_assembly
3242540 3243694 | 2234634 2233481 | 1155 1154 | 98.27 | Subject_089B_FE	wustl_ref_assembly
3243698 3244853 | 1776245 1775090 | 1156 1156 | 98.36 | Subject_089B_FE	wustl_ref_assembly
3244852 3246009 | 2710668 2709511 | 1158 1158 | 97.07 | Subject_089B_FE	wustl_ref_assembly
3246013 3247163 | 621287 620203 | 1151 1085 | 92.09 | Subject_089B_FE	wustl_ref_assembly
3247285 3248313 | 1297502 1296473 | 1029 1030 | 97.38 | Subject_089B_FE	wustl_ref_assembly
3248315 3249464 | 628420 629569 | 1150 1150 | 98.87 | Subject_089B_FE	wustl_ref_assembly
3249466 3250610 | 2844387 2845531 | 1145 1145 | 97.99 | Subject_089B_FE	wustl_ref_assembly
3250615 3251759 | 2782768 2783912 | 1145 1145 | 98.78 | Subject_089B_FE	wustl_ref_assembly
3251761 3252907 | 1670719 1671865 | 1147 1147 | 98.52 | Subject_089B_FE	wustl_ref_assembly
3252908 3254051 | 2471041 2469898 | 1144 1144 | 97.90 | Subject_089B_FE	wustl_ref_assembly
3254054 3255194 | 387603 388743 | 1141 1141 | 98.07 | Subject_089B_FE	wustl_ref_assembly
3255195 3256334 | 387601 388740 | 1140 1140 | 97.72 | Subject_089B_FE	wustl_ref_assembly
3256338 3257479 | 2047615 2046477 | 1142 1139 | 97.64 | Subject_089B_FE	wustl_ref_assembly
3257482 3258617 | 2419412 2418277 | 1136 1136 | 97.80 | Subject_089B_FE	wustl_ref_assembly
3258622 3259018 | 2180969 2181365 | 397 397 | 97.73 | Subject_089B_FE	wustl_ref_assembly
3259762 3260901 | 2863535 2864673 | 1140 1139 | 99.47 | Subject_089B_FE	wustl_ref_assembly
3260903 3262039 | 2046478 2047614 | 1137 1137 | 97.80 | Subject_089B_FE	wustl_ref_assembly
3262041 3263180 | 3002086 3000946 | 1140 1141 | 97.46 | Subject_089B_FE	wustl_ref_assembly
3263178 3264311 | 271241 270041 | 1134 1201 | 92.18 | Subject_089B_FE	wustl_ref_assembly
3264314 3265448 | 2746456 2747590 | 1135 1135 | 97.71 | Subject_089B_FE	wustl_ref_assembly
3265553 3265944 | 3045991 3045615 | 392 377 | 94.13 | Subject_089B_FE	wustl_ref_assembly
3266585 3267719 | 2378368 2379501 | 1135 1134 | 97.36 | Subject_089B_FE	wustl_ref_assembly
3267721 3268854 | 2746458 2747591 | 1134 1134 | 98.59 | Subject_089B_FE	wustl_ref_assembly
3268855 3269989 | 2316070 2314936 | 1135 1135 | 99.12 | Subject_089B_FE	wustl_ref_assembly
3269990 3271121 | 1966121 1964990 | 1132 1132 | 98.06 | Subject_089B_FE	wustl_ref_assembly
3271189 3272255 | 2959842 2958773 | 1067 1070 | 97.29 | Subject_089B_FE	wustl_ref_assembly
3272256 3273388 | 1966121 1964989 | 1133 1133 | 97.62 | Subject_089B_FE	wustl_ref_assembly
3273390 3274517 | 1568913 1570046 | 1128 1134 | 97.53 | Subject_089B_FE	wustl_ref_assembly
3274517 3275644 | 1879995 1881119 | 1128 1125 | 97.78 | Subject_089B_FE	wustl_ref_assembly
3275645 3276224 | 1149009 1149558 | 580 550 | 92.41 | Subject_089B_FE	wustl_ref_assembly
3276348 3276764 | 1149834 1150250 | 417 417 | 97.36 | Subject_089B_FE	wustl_ref_assembly
3276768 3277885 | 2250842 2249725 | 1118 1118 | 98.84 | Subject_089B_FE	wustl_ref_assembly
3277885 3278996 | 599505 600616 | 1112 1112 | 98.92 | Subject_089B_FE	wustl_ref_assembly
3279000 3280110 | 1776246 1775130 | 1111 1117 | 97.05 | Subject_089B_FE	wustl_ref_assembly
3280110 3281221 | 472176 471065 | 1112 1112 | 98.11 | Subject_089B_FE	wustl_ref_assembly
3281223 3282331 | 1265345 1266453 | 1109 1109 | 98.20 | Subject_089B_FE	wustl_ref_assembly
3282333 3283442 | 2940562 2941671 | 1110 1110 | 99.01 | Subject_089B_FE	wustl_ref_assembly
3283443 3284551 | 812054 813162 | 1109 1109 | 98.38 | Subject_089B_FE	wustl_ref_assembly
3284636 3285300 | 767801 767138 | 665 664 | 97.90 | Subject_089B_FE	wustl_ref_assembly
3285293 3285658 | 766967 766601 | 366 367 | 97.55 | Subject_089B_FE	wustl_ref_assembly
3285659 3286765 | 733496 734602 | 1107 1107 | 97.29 | Subject_089B_FE	wustl_ref_assembly
3286890 3287513 | 767762 767138 | 624 625 | 97.28 | Subject_089B_FE	wustl_ref_assembly
3287872 3288974 | 700967 699865 | 1103 1103 | 99.00 | Subject_089B_FE	wustl_ref_assembly
3288975 3290077 | 2159082 2160184 | 1103 1103 | 97.28 | Subject_089B_FE	wustl_ref_assembly
3290364 3291178 | 1779310 1780124 | 815 815 | 98.16 | Subject_089B_FE	wustl_ref_assembly
3291177 3292280 | 670671 669568 | 1104 1104 | 99.46 | Subject_089B_FE	wustl_ref_assembly
3292280 3293379 | 524116 523018 | 1100 1099 | 98.36 | Subject_089B_FE	wustl_ref_assembly
3293381 3294478 | 2440927 2442024 | 1098 1098 | 98.72 | Subject_089B_FE	wustl_ref_assembly
3294480 3295581 | 56481 55380 | 1102 1102 | 98.73 | Subject_089B_FE	wustl_ref_assembly
3295581 3296681 | 2440926 2442026 | 1101 1101 | 97.82 | Subject_089B_FE	wustl_ref_assembly
3296682 3297779 | 2475043 2473946 | 1098 1098 | 97.81 | Subject_089B_FE	wustl_ref_assembly
3297774 3298888 | 1956494 1955387 | 1115 1108 | 98.30 | Subject_089B_FE	wustl_ref_assembly
3298876 3299969 | 1599639 1598547 | 1094 1093 | 98.08 | Subject_089B_FE	wustl_ref_assembly
3299970 3300424 | 3046055 3045615 | 455 441 | 94.08 | Subject_089B_FE	wustl_ref_assembly
3300419 3301061 | 1349853 1349212 | 643 642 | 97.98 | Subject_089B_FE	wustl_ref_assembly
3300419 3300754 | 3045442 3045110 | 336 333 | 95.83 | Subject_089B_FE	wustl_ref_assembly
3301064 3302157 | 2930988 2929895 | 1094 1094 | 98.35 | Subject_089B_FE	wustl_ref_assembly
3302251 3303249 | 2824897 2825895 | 999 999 | 98.10 | Subject_089B_FE	wustl_ref_assembly
3303250 3304335 | 2593155 2592071 | 1086 1085 | 97.33 | Subject_089B_FE	wustl_ref_assembly
3304341 3305434 | 2888464 2887371 | 1094 1094 | 98.81 | Subject_089B_FE	wustl_ref_assembly
3305434 3306527 | 2392613 2391520 | 1094 1094 | 98.81 | Subject_089B_FE	wustl_ref_assembly
3306526 3307617 | 1781216 1780125 | 1092 1092 | 97.34 | Subject_089B_FE	wustl_ref_assembly
3307618 3308706 | 800147 801235 | 1089 1089 | 98.26 | Subject_089B_FE	wustl_ref_assembly
3308707 3309795 | 1013296 1014384 | 1089 1089 | 98.53 | Subject_089B_FE	wustl_ref_assembly
3309796 3310875 | 486196 485117 | 1080 1080 | 98.89 | Subject_089B_FE	wustl_ref_assembly
3311187 3311969 | 331967 332750 | 783 784 | 98.47 | Subject_089B_FE	wustl_ref_assembly
3311972 3313056 | 496919 495835 | 1085 1085 | 97.97 | Subject_089B_FE	wustl_ref_assembly
3313058 3314142 | 495836 496920 | 1085 1085 | 97.97 | Subject_089B_FE	wustl_ref_assembly
3314145 3315226 | 1076192 1077273 | 1082 1082 | 98.06 | Subject_089B_FE	wustl_ref_assembly
3315539 3315733 | 2640665 2640859 | 195 195 | 94.87 | Subject_089B_FE	wustl_ref_assembly
3315913 3316311 | 3499675 3499278 | 399 398 | 98.25 | Subject_089B_FE	wustl_ref_assembly
3316312 3317395 | 1864070 1862988 | 1084 1083 | 98.25 | Subject_089B_FE	wustl_ref_assembly
3317403 3318473 | 477955 476885 | 1071 1071 | 97.67 | Subject_089B_FE	wustl_ref_assembly
3318477 3318837 | 1582366 1582726 | 361 361 | 98.34 | Subject_089B_FE	wustl_ref_assembly
3318852 3319554 | 1582899 1583601 | 703 703 | 98.01 | Subject_089B_FE	wustl_ref_assembly
3319556 3320579 | 1523060 1524086 | 1024 1027 | 97.37 | Subject_089B_FE	wustl_ref_assembly
3320635 3321713 | 791153 790075 | 1079 1079 | 98.42 | Subject_089B_FE	wustl_ref_assembly
3321714 3322795 | 669290 668207 | 1082 1084 | 97.42 | Subject_089B_FE	wustl_ref_assembly
3322792 3323863 | 1992979 1991908 | 1072 1072 | 97.39 | Subject_089B_FE	wustl_ref_assembly
3323862 3324943 | 1992985 1991904 | 1082 1082 | 99.35 | Subject_089B_FE	wustl_ref_assembly
3326023 3327092 | 487701 486632 | 1070 1070 | 97.85 | Subject_089B_FE	wustl_ref_assembly
3327094 3328164 | 1521988 1523058 | 1071 1071 | 97.29 | Subject_089B_FE	wustl_ref_assembly
3328165 3329237 | 1232812 1233884 | 1073 1073 | 99.72 | Subject_089B_FE	wustl_ref_assembly
3329239 3330308 | 1233883 1232814 | 1070 1070 | 97.94 | Subject_089B_FE	wustl_ref_assembly
3330311 3331379 | 832191 831123 | 1069 1069 | 98.32 | Subject_089B_FE	wustl_ref_assembly
3331381 3332446 | 131333 132469 | 1066 1137 | 92.35 | Subject_089B_FE	wustl_ref_assembly
3332449 3333424 | 2066661 2065685 | 976 977 | 97.14 | Subject_089B_FE	wustl_ref_assembly
3333080 3333424 | 1363126 1362782 | 345 345 | 95.38 | Subject_089B_FE	wustl_ref_assembly
3333120 3333464 | 2650516 2650172 | 345 345 | 94.78 | Subject_089B_FE	wustl_ref_assembly
3333126 3333424 | 2263730 2263367 | 299 364 | 80.55 | Subject_089B_FE	wustl_ref_assembly
3333157 3333512 | 3139848 3140212 | 356 365 | 92.10 | Subject_089B_FE	wustl_ref_assembly
3333245 3333424 | 2261552 2261373 | 180 180 | 99.44 | Subject_089B_FE	wustl_ref_assembly
3333245 3333464 | 2097579 2097346 | 220 234 | 91.03 | Subject_089B_FE	wustl_ref_assembly
3333513 3334568 | 1659146 1660201 | 1056 1056 | 98.67 | Subject_089B_FE	wustl_ref_assembly
3334578 3335430 | 1751384 1750531 | 853 854 | 97.07 | Subject_089B_FE	wustl_ref_assembly
3335637 3336638 | 3491496 3490495 | 1002 1002 | 98.50 | Subject_089B_FE	wustl_ref_assembly
3336698 3337756 | 1500203 1501260 | 1059 1058 | 97.45 | Subject_089B_FE	wustl_ref_assembly
3337757 3338813 | 2788003 2786947 | 1057 1057 | 98.77 | Subject_089B_FE	wustl_ref_assembly
3338814 3339873 | 3268421 3267392 | 1060 1030 | 93.21 | Subject_089B_FE	wustl_ref_assembly
3339871 3340924 | 1792383 1793435 | 1054 1053 | 98.01 | Subject_089B_FE	wustl_ref_assembly
3340925 3341261 | 1913177 1913513 | 337 337 | 96.44 | Subject_089B_FE	wustl_ref_assembly
3340994 3341979 | 1953936 1954921 | 986 986 | 97.46 | Subject_089B_FE	wustl_ref_assembly
3340979 3341108 | 1398192 1398321 | 130 130 | 89.23 | Subject_089B_FE	wustl_ref_assembly
3341982 3343037 | 240021 241076 | 1056 1056 | 99.72 | Subject_089B_FE	wustl_ref_assembly
3343037 3344091 | 1001088 1002142 | 1055 1055 | 97.16 | Subject_089B_FE	wustl_ref_assembly
3344091 3345146 | 1585001 1586056 | 1056 1056 | 97.54 | Subject_089B_FE	wustl_ref_assembly
3345145 3346202 | 668073 667016 | 1058 1058 | 98.58 | Subject_089B_FE	wustl_ref_assembly
3346203 3347255 | 1792384 1793436 | 1053 1053 | 97.25 | Subject_089B_FE	wustl_ref_assembly
3347248 3348312 | 2439865 2440930 | 1065 1066 | 97.00 | Subject_089B_FE	wustl_ref_assembly
3348309 3349359 | 2790720 2789670 | 1051 1051 | 98.48 | Subject_089B_FE	wustl_ref_assembly
3349359 3350152 | 104450 103641 | 794 810 | 92.87 | Subject_089B_FE	wustl_ref_assembly
3350971 3351459 | 103872 103384 | 489 489 | 98.98 | Subject_089B_FE	wustl_ref_assembly
3351459 3352509 | 1606997 1608047 | 1051 1051 | 98.38 | Subject_089B_FE	wustl_ref_assembly
3352509 3353559 | 1494014 1495064 | 1051 1051 | 99.33 | Subject_089B_FE	wustl_ref_assembly
3353560 3354607 | 823226 822175 | 1048 1052 | 98.10 | Subject_089B_FE	wustl_ref_assembly
3354609 3355654 | 823225 822176 | 1046 1050 | 97.52 | Subject_089B_FE	wustl_ref_assembly
3355899 3356703 | 2872077 2871273 | 805 805 | 97.64 | Subject_089B_FE	wustl_ref_assembly
3356704 3357746 | 461813 460772 | 1043 1042 | 98.08 | Subject_089B_FE	wustl_ref_assembly
3357748 3358791 | 2045432 2046476 | 1044 1045 | 97.80 | Subject_089B_FE	wustl_ref_assembly
3358792 3359591 | 1583706 1584505 | 800 800 | 97.62 | Subject_089B_FE	wustl_ref_assembly
3359592 3359835 | 1584756 1585001 | 244 246 | 97.98 | Subject_089B_FE	wustl_ref_assembly
3359836 3360878 | 925632 926674 | 1043 1043 | 98.27 | Subject_089B_FE	wustl_ref_assembly
3360879 3361922 | 1075877 1076920 | 1044 1044 | 97.99 | Subject_089B_FE	wustl_ref_assembly
3361970 3362964 | 1041126 1040132 | 995 995 | 97.39 | Subject_089B_FE	wustl_ref_assembly
3362967 3364005 | 3162389 3161351 | 1039 1039 | 98.65 | Subject_089B_FE	wustl_ref_assembly
3364009 3365048 | 3162389 3161350 | 1040 1040 | 98.27 | Subject_089B_FE	wustl_ref_assembly
3365050 3365359 | 1916513 1916822 | 310 310 | 98.71 | Subject_089B_FE	wustl_ref_assembly
3365406 3366090 | 1917053 1917738 | 685 686 | 95.63 | Subject_089B_FE	wustl_ref_assembly
3366094 3367129 | 2954759 2955795 | 1036 1037 | 98.94 | Subject_089B_FE	wustl_ref_assembly
3367131 3368169 | 250968 251968 | 1039 1001 | 94.71 | Subject_089B_FE	wustl_ref_assembly
3368170 3369211 | 555632 556671 | 1042 1040 | 98.66 | Subject_089B_FE	wustl_ref_assembly
3369212 3369937 | 772650 771925 | 726 726 | 99.45 | Subject_089B_FE	wustl_ref_assembly
3370030 3370252 | 771925 771703 | 223 223 | 98.21 | Subject_089B_FE	wustl_ref_assembly
3370252 3371289 | 373252 372214 | 1038 1039 | 98.36 | Subject_089B_FE	wustl_ref_assembly
3371290 3372327 | 1216299 1217337 | 1038 1039 | 98.85 | Subject_089B_FE	wustl_ref_assembly
3372327 3373365 | 2957734 2958772 | 1039 1039 | 98.94 | Subject_089B_FE	wustl_ref_assembly
3373367 3374406 | 632832 633865 | 1040 1034 | 97.02 | Subject_089B_FE	wustl_ref_assembly
3374640 3375443 | 1302188 1301385 | 804 804 | 98.26 | Subject_089B_FE	wustl_ref_assembly
3375442 3376476 | 2619745 2620779 | 1035 1035 | 98.84 | Subject_089B_FE	wustl_ref_assembly
3376850 3377248 | 2434724 2434326 | 399 399 | 98.25 | Subject_089B_FE	wustl_ref_assembly
3377512 3378544 | 1003648 1002617 | 1033 1032 | 99.23 | Subject_089B_FE	wustl_ref_assembly
3378544 3379579 | 1131046 1130011 | 1036 1036 | 99.42 | Subject_089B_FE	wustl_ref_assembly
3379576 3380610 | 2833199 2832165 | 1035 1035 | 98.45 | Subject_089B_FE	wustl_ref_assembly
3380611 3381643 | 739877 740909 | 1033 1033 | 98.55 | Subject_089B_FE	wustl_ref_assembly
3381643 3382674 | 1265323 1266354 | 1032 1032 | 97.00 | Subject_089B_FE	wustl_ref_assembly
3382675 3383707 | 446140 447171 | 1033 1032 | 98.35 | Subject_089B_FE	wustl_ref_assembly
3383710 3384736 | 1877080 1878106 | 1027 1027 | 98.44 | Subject_089B_FE	wustl_ref_assembly
3384737 3385761 | 1877078 1878102 | 1025 1025 | 97.27 | Subject_089B_FE	wustl_ref_assembly
3385766 3386794 | 39554 38526 | 1029 1029 | 97.86 | Subject_089B_FE	wustl_ref_assembly
3386796 3387822 | 2934633 2935659 | 1027 1027 | 98.73 | Subject_089B_FE	wustl_ref_assembly
3387823 3388848 | 1842807 1841782 | 1026 1026 | 98.05 | Subject_089B_FE	wustl_ref_assembly
3388838 3389872 | 261585 260556 | 1035 1030 | 96.81 | Subject_089B_FE	wustl_ref_assembly
3389878 3390898 | 1842804 1841784 | 1021 1021 | 98.43 | Subject_089B_FE	wustl_ref_assembly
3390901 3391925 | 261577 260554 | 1025 1024 | 97.47 | Subject_089B_FE	wustl_ref_assembly
3391927 3392949 | 3338212 3339234 | 1023 1023 | 98.63 | Subject_089B_FE	wustl_ref_assembly
3392950 3393972 | 3338211 3339233 | 1023 1023 | 98.53 | Subject_089B_FE	wustl_ref_assembly
3393972 3394996 | 1203818 1204843 | 1025 1026 | 99.03 | Subject_089B_FE	wustl_ref_assembly
3394997 3395825 | 3341048 3341875 | 829 828 | 97.23 | Subject_089B_FE	wustl_ref_assembly
3395845 3396018 | 3349917 3350090 | 174 174 | 98.28 | Subject_089B_FE	wustl_ref_assembly
3396018 3397033 | 2836660 2835645 | 1016 1016 | 99.11 | Subject_089B_FE	wustl_ref_assembly
3397034 3398049 | 385082 384067 | 1016 1016 | 97.64 | Subject_089B_FE	wustl_ref_assembly
3398048 3399062 | 2418182 2417168 | 1015 1015 | 98.23 | Subject_089B_FE	wustl_ref_assembly
3399063 3400077 | 1983773 1982759 | 1015 1015 | 97.64 | Subject_089B_FE	wustl_ref_assembly
3400078 3401087 | 2221283 2220274 | 1010 1010 | 98.02 | Subject_089B_FE	wustl_ref_assembly
3401088 3401910 | 3497454 3496633 | 823 822 | 97.69 | Subject_089B_FE	wustl_ref_assembly
3401139 3401828 | 2421866 2421177 | 690 690 | 93.20 | Subject_089B_FE	wustl_ref_assembly
3402101 3403112 | 450156 451166 | 1012 1011 | 97.73 | Subject_089B_FE	wustl_ref_assembly
3403111 3404121 | 2591600 2590590 | 1011 1011 | 98.02 | Subject_089B_FE	wustl_ref_assembly
3404122 3405131 | 1266354 1265345 | 1010 1010 | 98.42 | Subject_089B_FE	wustl_ref_assembly
3404122 3404426 | 1643750 1643446 | 305 305 | 79.48 | Subject_089B_FE	wustl_ref_assembly
3405134 3405526 | 2963083 2963475 | 393 393 | 95.93 | Subject_089B_FE	wustl_ref_assembly
3405628 3406132 | 2963601 2964105 | 505 505 | 98.02 | Subject_089B_FE	wustl_ref_assembly
3406141 3407150 | 2764347 2765356 | 1010 1010 | 98.02 | Subject_089B_FE	wustl_ref_assembly
3407153 3408160 | 2764350 2765357 | 1008 1008 | 98.41 | Subject_089B_FE	wustl_ref_assembly
3408161 3409164 | 1129502 1128499 | 1004 1004 | 97.71 | Subject_089B_FE	wustl_ref_assembly
3409168 3410033 | 1933412 1934277 | 866 866 | 98.15 | Subject_089B_FE	wustl_ref_assembly
3410178 3411178 | 1978270 1977270 | 1001 1001 | 97.20 | Subject_089B_FE	wustl_ref_assembly
3411179 3412182 | 2961406 2960403 | 1004 1004 | 97.41 | Subject_089B_FE	wustl_ref_assembly
3412182 3412999 | 1437548 1436731 | 818 818 | 98.04 | Subject_089B_FE	wustl_ref_assembly
3413038 3413183 | 1436204 1436059 | 146 146 | 97.95 | Subject_089B_FE	wustl_ref_assembly
3413185 3413323 | 1308064 1307926 | 139 139 | 97.84 | Subject_089B_FE	wustl_ref_assembly
3413410 3414188 | 1307649 1306871 | 779 779 | 97.82 | Subject_089B_FE	wustl_ref_assembly
3414190 3414550 | 820328 819968 | 361 361 | 98.34 | Subject_089B_FE	wustl_ref_assembly
3414538 3415186 | 819858 819210 | 649 649 | 98.46 | Subject_089B_FE	wustl_ref_assembly
3415190 3416182 | 1056803 1057797 | 993 995 | 97.69 | Subject_089B_FE	wustl_ref_assembly
3416182 3417174 | 689432 690424 | 993 993 | 98.59 | Subject_089B_FE	wustl_ref_assembly
3417176 3418170 | 689432 690426 | 995 995 | 98.79 | Subject_089B_FE	wustl_ref_assembly
3418170 3419163 | 129897 128904 | 994 994 | 98.29 | Subject_089B_FE	wustl_ref_assembly
3419165 3420156 | 3333026 3332035 | 992 992 | 97.68 | Subject_089B_FE	wustl_ref_assembly
3420157 3421148 | 3333027 3332035 | 992 993 | 97.58 | Subject_089B_FE	wustl_ref_assembly
3421148 3422138 | 1798253 1799244 | 991 992 | 98.99 | Subject_089B_FE	wustl_ref_assembly
3421148 3421265 | 2257686 2257803 | 118 118 | 100.00 | Subject_089B_FE	wustl_ref_assembly
3421148 3421289 | 3496156 3496015 | 142 142 | 100.00 | Subject_089B_FE	wustl_ref_assembly
3421148 3421254 | 2805793 2805899 | 107 107 | 100.00 | Subject_089B_FE	wustl_ref_assembly
[truncated: 994 more rows]
