# Supplementary material for: Expansion of intestinal Prevotella copri correlates with enhanced susceptibility to arthritis
Source: eLife. 2013 Nov 5;2:e01202. doi: 10.7554/eLife.01202 (PMC3816614; doi:10.7554/eLife.01202)
Supplement: Figure 2—source data 1. — DOI: http://dx.doi.org/10.7554/eLife.01202.010 [file elife01202s003.zip › Figure_2/Panel_B/nucmer_out/089B_wustl.delta]

/home/sczesa01/synteny_plot/pseudochroms/Subject_089B_FE.pseudochrom.fa /home/sczesa01/synteny_plot/pseudochroms/wustl_ref_assembly.fa
NUCMER
>Subject_089B_FE wustl_ref_assembly 3965266 3511610
5810 7549 1985518 1983777 189 189 0
-20
4
37
-3
-145
19
1
-12
-3
1022
-4
-355
0
12269 15298 1980039 1977013 374 374 0
-778
-1
-1
10
6
1
-24
-1
-1
-1
-1
-1
-77
-1
4
2
6
1
5
-3
-5
-1
53
1
1
5
1
1
101
-4
136
4
2
13
-3
629
-4
-425
4
0
18624 19187 2335070 2334508 77 77 0
464
20
-41
0
19187 19779 2334351 2333746 55 55 0
-9
25
-36
-1
-1
-1
-1
-1
-1
-3
-1
-1
-1
-89
-113
0
32310 32474 3485871 3486035 18 18 0
0
32358 33463 2226468 2227574 100 100 0
36
-125
-917
0
32356 33442 1246923 1248010 64 64 0
-163
0
49997 52292 1904130 1901831 236 236 0
-25
-1
-1
-10
-1
1523
-4
698
0
51779 52218 3456753 3456314 71 71 0
-130
3
-254
4
0
52295 52480 1901472 1901288 12 12 0
69
0
76137 79261 1897974 1894851 233 233 0
-116
17
44
-11
-29
-877
6
-19
-1
-21
-1
-1
57
-4
8
20
375
-5
405
1
1
1
1
1
17
-4
56
-5
-31
316
-3
38
-3
0
105911 106936 1975637 1974595 104 104 0
-884
-2
-3
-1
-1
-5
-6
-1
-1
-1
-1
-2
-8
-1
-1
-24
-9
0
113274 114776 1969461 1967960 25 25 0
16
0
117714 119966 1967045 1964800 248 248 0
42
589
-6
-963
4
607
1
1
1
10
25
0
122435 123080 1961739 1961107 116 116 0
-18
5
-26
4
325
16
1
1
1
1
1
-100
86
2
1
1
2
1
-30
3
6
0
123785 126322 1960429 1957929 389 389 0
-1347
-1
8
1
5
1
1
1
1
1
1
1
1
1
1
1
1
1
1
1
1
1
1
1
1
1
1
1
1
1
463
1
1
7
1
1
4
1
1
1
4
4
5
-640
-13
0
137459 138447 3406122 3407128 93 93 0
-390
-6
-2
-1
-4
-2
-11
-8
-7
-1
13
10
-3
165
-24
-94
-1
-10
-9
-1
-1
-1
-1
-1
0
137459 137811 2506121 2506473 15 15 0
0
137457 138449 2634691 2635614 138 138 0
392
1
4
1
5
1
1
2
1
1
1
1
1
2
1
6
2
1
1
1
3
1
1
1
1
1
4
1
2
1
2
1
1
2
1
1
1
4
1
1
1
1
1
1
1
1
4
1
1
1
1
1
1
1
1
5
1
1
1
3
128
-24
76
1
1
7
1
1
1
1
3
1
1
9
-11
-1
-1
224
-7
0
137959 138154 2634257 2634448 15 15 0
112
-24
36
1
1
4
0
138069 138184 3405796 3405911 1 1 0
0
144211 144309 3407821 3407919 3 3 0
0
144575 146213 3414224 3415937 175 175 0
-370
-1
-1
-1
-1
-1
-1
-1
-1
-1
-1
-1
-1
-1
-1
-1
-1
-1
-1
-1
-1
-1
-1
-3
-1
-1
-1
-2
-4
-1
-161
-1
-6
-1
-1
-1
-1
-1
-1
-1
-1
-1
-1
-3
-1
-1
-1
-1
-1
-1
-1
-1
-1
-1
-2
-1
-1
-1
-1
-1
-3
-1
-6
-1
-1
-1
-1
-1
-1
-1
-1
-1
-1
-1
-1
576
-4
-407
5
-20
4
32
-5
0
153601 154150 3420251 3420800 5 5 0
0
154147 155862 3422585 3424300 48 48 0
0
171158 172158 2581471 2582473 100 100 0
185
-3
5
-4
-795
-8
0
180334 180949 2639258 2639871 20 20 0
-35
7
29
1
0
180668 180739 1357942 1357871 1 1 0
0
180918 181147 3311969 3312201 19 19 0
-154
-2
-36
-1
-1
9
1
1
-11
0
184245 184466 2923724 2923504 29 29 0
27
40
1
-4
-1
-14
6
0
184757 185183 2032134 2031711 30 30 0
390
18
1
0
185167 187086 2033003 2034922 21 21 0
0
188962 189691 2041965 2042694 114 114 0
233
-9
0
199149 200120 1424721 1425692 179 179 0
-410
3
15
-5
0
200226 203151 1425798 1428722 359 359 0
176
1
1
29
-5
31
2
-12
-1
-2664
-1
0
204820 210280 1430333 1435775 810 810 0
919
1
1
1
1
1
1
1
1
-1049
5
476
3
3
10
-740
4
-372
4
18
-3
-907
3
-37
4
-150
4
-314
5
-144
3
253
1
1
1
1
0
219496 219566 482595 482525 3 3 0
0
244619 248235 460456 464073 102 102 0
-48
0
277055 277664 1850856 1851466 15 15 0
-45
0
286941 287473 3412440 3412974 34 34 0
-313
-198
0
290023 290342 2639256 2638937 9 9 0
0
301277 303669 1479513 1481908 379 379 0
-34
4
-246
-1
-1
-147
4
183
3
9
-4
-1
-1
-61
6
-1530
6
-107
8
-5
3
0
303749 307900 1482032 1486180 473 473 0
299
-10
-1145
6
14
5
6
1
1
4
1
-1304
8
-4
-1
-1343
-1
0
309316 311784 1487564 1490031 320 320 0
15
0
316844 318907 1495252 1497316 194 194 0
-8
-3
81
0
322453 324221 1500768 1502588 162 162 0
-641
-754
-1
-1
-1
-1
-1
-1
-1
-1
-1
-4
-1
-1
-1
-1
-1
-2
-3
-9
-1
-1
-4
-5
-1
-1
-2
-4
-1
-4
-1
-1
-5
-1
-2
-1
-1
-1
-4
-1
-1
-2
-1
-1
-6
-3
-8
-1
-1
-7
-1
-2
0
345938 346388 660390 659940 8 8 0
0
348144 348217 980310 980383 0 0 0
0
347972 348218 980250 980480 39 39 0
34
1
25
1
78
1
6
7
1
6
6
1
1
2
1
1
0
351207 352807 1920824 1919174 172 172 0
-379
-1
-1
-1
-1
-1
-1
-1
-1
-1
-1
-1
-1
-1
-1
-1
-1
-1
-1
-1
-1
-1
-2
-1
-3
-5
-1
-1
-1
-1
-1
-4
-1
-1
-1
-1
-1
-4
-1
-1
-1
-1
-1
-5
-1
-4
-4
-1
-4
-1
-14
12
0
362127 364367 1057054 1059294 324 324 0
-590
4
159
-5
583
-6
-505
3
0
366527 366863 3396176 3396512 20 20 0
0
367433 367949 2280132 2280646 14 14 0
56
1
0
368323 370399 3461022 3463098 76 76 0
44
-4
0
370431 370549 3464287 3464407 6 6 0
-7
-98
0
385541 387910 2297984 2295626 68 68 0
128
2
1
1
1
1
1
3
2
2
6
0
387912 388317 2295150 2294746 34 34 0
84
8
1
-86
50
-6
-170
0
388335 388814 2284582 2284103 32 32 0
36
-7
0
388335 388653 2281391 2281072 21 21 0
-129
0
388815 388943 2065902 2066030 5 5 0
0
389325 389623 538609 538915 44 44 0
-201
-17
-1
-1
-1
-1
-4
-7
0
389155 389897 1363178 1363885 119 119 0
30
-97
26
1
-210
-25
-6
-1
-3
-1
-1
-1
-22
148
1
1
1
1
1
1
1
1
1
1
1
1
1
1
1
1
1
1
1
1
1
1
1
1
1
1
1
1
1
1
1
1
1
1
1
1
1
1
4
1
1
0
406865 409129 1363942 1366209 40 40 0
-1179
-68
-66
0
409130 411004 957414 955552 118 118 0
540
-4
871
1
1
1
1
1
1
1
1
1
1
1
0
411035 411332 953254 952957 13 13 0
274
-6
0
411686 412517 952677 951797 105 105 0
16
-4
340
-5
-366
-1
-1
-1
-1
-1
-1
-1
-1
-1
-1
-1
-1
-1
-1
-1
-1
-1
-1
-1
-1
-1
-1
-1
-1
-1
-1
-1
-1
-1
-1
-1
-1
-1
-1
-1
-1
-1
-1
-1
-1
-1
-1
-1
-1
-1
-1
-1
-1
0
412125 412290 951491 951326 10 10 0
0
423428 426437 943632 940595 123 123 0
242
-8
511
27
1
-49
-2
27
50
-345
-10
-71
-1
-1
-1
-1
-1
-1
-1
-1
-1
-1
-1
-1
-1
-1
-1
-1
-1
-1
-1
-1
-1
-1
-1
-1
-1
-1
-1
-1
-1
-1160
5
53
-32
293
0
424407 425391 3437198 3436192 67 67 0
18
63
-20
-180
-10
-71
-1
-1
-1
-1
-1
-1
-1
-1
-1
-1
-1
-1
-1
-1
-1
-1
-1
-1
-1
-1
0
424437 426094 345842 347512 99 99 0
14
199
1
7
1
1
1
1
13
1
1
1
1
1
1
-86
-1
-1
-1
-1
-1
-1
-1
-1
-1
-1
-1
-1
-1
-1
-1
-2
-1
-1
-1
-1
-1
-1
-1
-1
-1
-1
-1
-1
-1
-677
357
127
55
0
424415 424731 323185 323501 33 33 0
-23
14
-12
-4
-43
-1
-2
-1
21
-4
151
1
1
1
1
1
0
424550 424765 489824 489608 4 4 0
-137
0
424548 425391 1323356 1324218 52 52 0
5
98
-109
-1
-1
-1
-1
-1
-1
-1
-1
-7
-1
-1
-1
-1
-1
-1
-1
-1
-1
-1
-1
0
425294 425391 489466 489369 0 0 0
0
425327 425391 323497 323561 0 0 0
0
428923 429200 933497 933220 35 35 0
-83
-12
-2
-4
8
1
-7
39
1
1
0
429080 429200 1342494 1342614 3 3 0
0
429201 444160 2709510 2694557 413 413 0
-323
3
742
-3
157
-10
341
-79
-11528
-1
-1
213
1
1
-390
3
383
1
2
1
3
1
401
-14
-159
4
0
444298 447154 2694564 2691708 40 40 0
0
447173 447617 2106082 2106526 11 11 0
0
463064 463195 2533542 2533671 8 8 0
37
58
0
476922 479943 2334323 2337363 144 144 0
-171
-1
-1
-1
-648
-1
-1
-1
-1
-1
-1
-1
-1
-1
-1
-1
-1
-1
-1
-1
-1
-1
-1
-2
-1
-1
108
1
1
1
1
1
1
140
-4
1918
-5
0
479950 481499 2337478 2339027 40 40 0
0
482002 483665 2856296 2857959 49 49 0
0
483938 484948 2861762 2862787 161 161 0
-292
-1
-1
-1
-1
-1
-1
-4
-1
-1
-1
-3
-385
-5
-1
0
485534 486796 2866917 2868179 144 144 0
-22
74
0
493958 494422 2875195 2875659 41 41 0
7
2
-20
-1
0
494920 495911 2876042 2877033 120 120 0
0
496146 497089 2877427 2878370 166 166 0
383
-11
116
-6
157
-5
0
498912 515307 564467 580854 351 351 0
5045
-1348
-1
1397
1
1247
3327
83
1
1
1
1
2443
-4
-175
4
0
515312 531624 2595474 2611791 212 212 0
1677
-27
-1
-1
-1
-1
-1
-1
-4
-5
1324
1559
-390
5170
-652
1168
-779
7
3356
0
531626 537021 1457500 1452192 225 225 0
2223
1
1
1
1
1
1
1
1
1
1
1
1
1
1
1
1
47
2370
5
4
1
1
1
1
1
1
1
1
1
1
1
3
1
1
1
1
1
1
1
1
1
3
1
1
1
1
1
1
1
1
3
1
1
1
1
1
1
1
1
1
1
1
1
1
1
1
1
1
1
1
3
1
1
1
1
1
1
1
1
1
1
1
1
1
1
2
1
352
-6
-9
0
537021 537160 1450208 1450069 11 11 0
126
-3
0
537183 541657 1449671 1445168 178 178 0
-187
-1
-1
-1
-1
-1
-1
-1
-1
-1
-1
-1
-1
-1
-1
-1
-1
-1
-1
-1
-870
3
2373
-3
-827
-1
-1
-1
-2
-1
-123
-1
-1
0
541817 543081 1444966 1443702 66 66 0
-1205
5
0
543402 547198 1443363 1439589 229 229 0
1143
1
1
1
1531
1
2
4
3
1
952
9
17
2
1
1
2
3
-6
-1
4
17
1
1
1
1
1
-12
0
547201 548065 1396062 1395198 19 19 0
0
548109 549404 1395065 1393769 80 80 0
-1287
0
562626 562707 2300273 2300192 3 3 0
0
562704 563094 3364974 3365353 24 24 0
26
1
187
5
1
1
1
1
1
1
1
-151
6
0
562739 562929 3138736 3138926 10 10 0
0
562734 562987 3217679 3217440 36 36 0
5
173
1
2
1
1
1
1
3
5
1
4
1
42
0
562752 562956 817256 817048 27 27 0
166
-6
-6
-2
-8
-1
0
563379 563547 3393750 3393582 7 7 0
0
569190 569405 3383954 3383739 17 17 0
0
569524 569961 3383620 3383183 36 36 0
0
576693 577140 3384809 3384362 7 7 0
0
576693 577308 3380422 3379807 12 12 0
0
577309 578407 2432789 2431691 14 14 0
0
578714 578827 3363790 3363903 5 5 0
101
-10
0
578714 578827 3399777 3399664 5 5 0
101
-10
0
578714 578827 2276483 2276370 5 5 0
101
-10
0
578714 578827 998513 998400 5 5 0
0
578707 578823 1828751 1828636 6 6 0
108
0
580414 580697 2276483 2276203 17 17 0
-57
44
-10
59
86
1
8
0
580414 580697 1828744 1828461 16 16 0
-57
44
-10
-1
145
1
0
580414 580697 998513 998231 15 15 0
-57
198
1
0
580406 580697 3363782 3364072 17 17 0
-65
44
-10
145
1
0
580403 580697 3399788 3399495 18 18 0
-68
44
-10
145
1
0
590639 590872 3363782 3364015 11 11 0
111
-8
0
590647 590872 1828744 1828518 10 10 0
103
-8
-1
0
590647 590872 3399777 3399552 9 9 0
103
-8
0
590637 590872 2276494 2276259 13 13 0
-5
109
-8
61
0
590647 590872 998513 998288 9 9 0
0
590640 590872 2300192 2299960 18 18 0
0
591136 591759 2419979 2419358 16 16 0
9
-8
265
35
0
591761 592140 1731938 1731559 8 8 0
0
597052 598078 1731559 1730535 21 21 0
69
1
1
-953
0
604954 606163 2984443 2985637 39 39 0
198
1
1
1
1
1
1
1
1
1
3
1
1
1
1
0
606783 607259 1934290 1933814 56 56 0
0
609961 610451 1937663 1938151 23 23 0
16
125
0
610440 617094 1938751 1945565 670 670 0
-373
43
2
1
2
5
3
1
3
1
1
3
16
1
5
18
1
1
1
1
1
1
1
1
1
1
1
1
1
1
1
1
2
1
1
1
1
1
-313
4
44
3
135
-6
1212
1
1
1
2
1
2
1
1
1
1
1
25
4
1
-893
-1
-1
-1
-1
-1
-1
-1
-1
-1
-1
-1
-2
-1
-1
-1
-1
-1
-1
-1
-1
-105
32
-6
-451
-1
-1
-9
-1
-1
-4
-4
-1
-1
-3
-1
-911
-3
-1
-1
-1
-1
-1
-1
-3
-1
-1
-1
-3
-1
-1
-1
-1
-1
-1
-1
-1
-1
-1
-2
-5
-2
-3
-1
-1
-3
-3
-3
-1
-3
-1
-1
-1
-1
-2
-1
-8
-4
-1
-1
-1
-1
-4
-2
-1
-1
-7
-4
-1
-535
-1
-1
-1
-1
-1
-1
-1
-3
-1
-1
-1
-1
-1
-1
-1
-1
-1
-1
-2
-1
-1
-1
-2
-1
-1
-1
-1
-1
-2
-1
-1
-1
-1
-1
-3
-1
-1
-1
-1
-2
-1
-2
-1
-6
-1
-1
-1
-1
-4
-1
-1
-1
-1
-1
-1
-8
-1
-1
-1
-1
-1
-1
-1
-1
-1
-1
-1
-1
-1
-1
-1
-1
-2
-1
-1
-1
-3
-1
-1
-1
-1
-1
-1
-1
-1
-1
-1
-1
-1
-267
-5
-1
-1
-1
-1
-1
-1
-1
-1
-3
-1
-1
-3
-1
-1
-1
-1
-1
-1
-5
-1
-4
-1
-1
-1
-1
-1
-1
-1
-1
-1
-1
-1
-1
-2
-310
10
0
617988 619974 1945580 1947618 263 263 0
-666
-1
-6
-1
-1
-2
-3
-4
-3
-1
-1
-2
-8
-1
-1
-1
-5
-1
-1
-1
-4
-1
-1
-2
-2
-2
-2
-2
-8
-1
-1
-1
-1
-1
-2
-1
-1
-1
-1
-2
557
-4
31
1
-7
-2
-40
-1
-1
-1
-1
-2
-1
-1
4
-4
-1
-1
-1
-1
-228
7
0
621239 621391 1358849 1359000 9 9 0
38
0
621234 621391 3407822 3407978 11 11 0
34
0
621543 621681 3311192 3311054 9 9 0
0
621562 621864 3498612 3498876 50 50 0
-56
80
1
1
1
1
1
1
1
1
1
1
1
1
1
1
1
1
1
1
1
1
1
1
1
1
1
1
1
1
6
1
1
1
1
1
1
1
1
1
-107
12
0
621831 622150 1359070 1359389 7 7 0
0
621984 622397 3499262 3499675 8 8 0
0
622267 622396 2421170 2421299 2 2 0
0
622529 623300 3499675 3500378 104 104 0
446
2
1
1
1
1
1
1
2
1
1
1
1
1
1
1
2
1
5
1
1
1
1
1
5
1
1
1
2
1
1
1
6
1
1
1
4
1
1
1
1
1
7
9
1
1
1
1
1
1
1
1
1
1
5
1
1
1
4
3
1
1
1
1
1
1
1
1
3
1
1
4
1
3
-50
-1
-1
-1
-1
-1
0
622555 623300 1353651 1354389 27 27 0
-490
6
59
1
1
1
1
1
1
0
623292 623966 2588264 2587576 110 110 0
-140
-1
-1
-1
-1
-1
-1
-1
-1
-1
-1
-1
-6
-1
-2
85
1
-8
-1
60
-3
-29
3
250
0
623292 623953 1354636 1355311 104 104 0
-134
-1
-1
-1
-1
-1
-1
-1
-1
-1
-1
-1
-1
-1
-1
97
1
-8
-1
60
-3
281
0
633466 633553 3399871 3399783 1 1 0
-60
0
646282 648802 1056801 1059321 66 66 0
0
649399 649849 1059899 1060349 40 40 0
-156
8
0
650099 650423 1060374 1060699 11 11 0
-204
0
650194 650314 1061537 1061657 4 4 0
0
658502 658710 1061623 1061832 21 21 0
-189
0
658671 658879 1061860 1062069 2 2 0
-169
0
658878 659669 1805303 1806095 19 19 0
-211
0
659678 661760 1464536 1462455 39 39 0
1062
0
661760 661900 2517792 2517933 7 7 0
-126
0
663414 663522 2518101 2518209 4 4 0
0
663519 663642 1462454 1462331 3 3 0
0
664807 664926 998401 998520 5 5 0
0
664810 664934 2276375 2276498 6 6 0
7
0
664810 664929 1828636 1828754 5 5 0
7
0
664810 664928 3399669 3399786 4 4 0
7
0
664810 664919 3363898 3363790 2 2 0
7
0
664807 664930 2300073 2300195 13 13 0
112
0
664926 665101 1806251 1806425 6 6 0
-76
28
12
0
665033 665209 1283901 1284077 11 11 0
0
665416 666578 2083228 2084387 44 44 0
55
734
16
0
665960 666547 2085535 2086121 16 16 0
245
0
666075 666308 2079076 2079307 6 6 0
130
16
0
668489 669710 2079402 2080619 99 99 0
-965
-1
26
1
1
1
1
7
0
671058 671900 616004 615162 42 42 0
0
681659 682829 605624 604459 31 31 0
45
1
1
3
6
0
683080 683512 3077774 3078206 13 13 0
0
683080 684787 3072667 3074374 46 46 0
0
683139 683512 3079518 3079891 27 27 0
349
-9
0
683655 684802 3078349 3079496 62 62 0
-51
-3
7
1
42
-7
0
704874 705064 697734 697544 2 2 0
0
705244 706117 697551 696679 19 19 0
146
0
706120 706224 1343001 1342897 1 1 0
0
706473 706725 1342750 1342498 14 14 0
0
706473 714167 933084 940779 113 113 0
-865
6476
-5
287
12
-21
-4
0
714646 715237 432679 433270 22 22 0
48
-9
0
714646 715199 324051 323497 13 13 0
48
-9
-1
0
714637 715101 464948 465412 47 47 0
57
-9
-1
-120
-1
12
1
7
-44
4
13
-3
0
714646 716023 1324707 1323331 55 55 0
48
-9
-1
428
-761
111
17
0
714838 715237 489073 489471 19 19 0
30
-35
6
0
714954 715996 3436011 3437058 53 53 0
42
-7
-853
-2
-36
-1
-104
0
715135 715996 346811 345952 51 51 0
-637
-1
-1
-8
-1
-1
-3
-1
-2
82
1
1
2
1
1
1
14
1
1
3
1
-104
0
715135 715996 941640 942515 49 49 0
-641
-1
-1
-4
-1
-1
-3
-1
-2
-74
-2
-36
-4
-101
0
716069 717506 1316152 1314710 37 37 0
915
-30
-1
-23
-1
-1
-3
0
717699 718278 2667966 2668545 9 9 0
0
718797 719586 2668546 2669335 22 22 0
0
719676 719772 2674426 2674522 7 7 0
0
719880 720033 2674630 2674783 11 11 0
0
728148 729266 2681002 2682103 53 53 0
169
677
1
1
1
1
1
1
1
1
1
1
1
-36
-94
-35
55
1
1
1
1
1
10
0
729275 729411 3312063 3312202 13 13 0
-60
-2
-36
-1
-1
9
1
1
-10
0
729275 729411 2089568 2089429 14 14 0
-57
-6
-4
-32
-1
-1
9
1
1
0
729275 729410 3407963 3407828 9 9 0
-96
-1
-1
9
1
1
0
729275 729466 1358985 1358794 2 2 0
0
729906 730672 1358799 1358034 5 5 0
678
0
730710 730921 2585929 2586140 7 7 0
0
730710 731990 2423167 2421886 37 37 0
-1266
0
730872 732058 1357764 1356578 38 38 0
0
731382 731544 2586140 2586302 2 2 0
0
732175 732271 3407921 3407825 2 2 0
0
733188 735135 2586303 2588264 61 61 0
1362
-441
-1
-1
-1
-1
-1
-1
-1
-1
-1
-1
-1
-1
-1
-1
0
733162 735135 1356696 1354636 138 138 0
145
1
-1128
-1
-3
-1
-1
-4
-1
-1
-1
-1
-1
-1
-1
-1
-1
-1
-1
-5
-2
-3
-1
-1
-3
-3
-2
-1
-1
-5
-4
-1
-1
-1
-1
-1
-1
-1
-2
-1
-1
-1
-1
-1
-3
-1
-1
-1
-1
-1
-1
-3
-1
-2
-1
-1
-2
-1
-1
-1
-4
-1
-1
-1
-1
-1
-4
-1
-1
-1
-1
-1
-1
-1
-1
-1
-3
76
-442
-1
-1
-1
-1
-1
-1
-1
-1
-1
-1
-1
-1
-1
-1
0
735127 735907 3500378 3499680 111 111 0
-153
-1
-1
-1
-1
-1
52
2
1
1
1
1
1
3
1
3
1
7
1
5
1
1
1
1
3
1
4
1
1
1
1
3
2
1
1
1
1
2
1
2
1
1
1
1
1
3
1
3
1
1
1
1
2
1
1
1
1
1
4
1
1
1
6
1
1
1
2
1
1
1
5
1
1
1
1
1
5
1
1
1
1
1
2
1
1
1
2
1
1
1
1
1
1
2
0
735127 735886 1354389 1353651 37 37 0
177
1
1
1
1
1
1
1
1
1
1
1
1
1
1
1
1
1
1
1
1
0
736045 736174 2421299 2421170 2 2 0
0
736044 736668 3499675 3499083 70 70 0
415
1
2
1
11
1
3
4
4
3
1
1
4
1
8
11
1
4
1
5
1
1
7
14
1
1
1
1
1
1
1
1
0
736291 736555 1359389 1359125 10 10 0
0
740689 748208 1775089 1767569 45 45 0
-1148
0
743140 743655 1917973 1917458 111 111 0
-365
7
36
-7
0
751883 752081 865809 865611 3 3 0
0
752150 753079 865449 864520 2 2 0
0
753046 753576 862541 861944 92 92 0
-31
-345
-1
-1
-1
-1
-1
-1
-1
-1
-1
-1
-1
-1
-1
-1
-1
-1
-1
-1
-1
-1
-1
-1
-1
-1
-1
-1
-1
-1
-1
-1
-1
-1
-1
-1
-1
-1
-1
-1
-1
-1
-1
-1
-1
-6
-1
-1
-1
-1
-1
-1
-1
-1
-1
-1
-1
-1
-1
-1
-1
-1
-1
-1
-1
-1
-1
0
753677 753789 861543 861431 3 3 0
0
759421 762766 860838 857481 113 113 0
-118
-1
-1
-1
-1
-21
-11
-1
-28
67
1
1
1
1
1
1
1
1
1
-10
-2951
-1
-1
-1
-1
-1
-1
-1
-1
-1
-1
-1
0
762771 763022 857136 856885 5 5 0
0
763023 763369 1061882 1061537 12 12 0
291
0
763248 764282 1060590 1059556 25 25 0
-9
58
0
772554 774054 1059298 1057799 36 36 0
5
0
779087 779246 2028379 2028538 13 13 0
0
782655 783880 2028522 2029755 67 67 0
-1165
-1
-1
-1
-1
-1
-1
-1
0
783862 784711 2029803 2030651 22 22 0
276
0
784010 784137 3176313 3176186 21 21 0
-30
11
-16
4
-20
4
0
784713 786000 1609340 1610627 33 33 0
0
793486 794242 592524 593281 29 29 0
-598
11
-11
-89
7
0
794463 795359 1621940 1622839 32 32 0
-123
-534
-1
0
795226 795359 2582660 2582793 2 2 0
0
795706 796690 2086519 2085535 24 24 0
0
796104 797234 2084356 2083228 34 34 0
321
754
0
796340 796575 2079310 2079076 5 5 0
85
0
805262 805395 2083087 2082954 2 2 0
0
805472 805983 2082793 2082283 13 13 0
473
0
805987 813074 2193397 2200473 88 88 0
585
1
1
1
1
1
1
1
1
1
-3001
-9
-1
-1
-1
-1
-1
-1
-1
1378
1
1
1
1
1
1
1178
850
26
-3
19
0
806531 806676 793699 793841 20 20 0
114
20
1
0
806530 806676 538670 538814 20 20 0
115
17
0
815760 816534 2202771 2203545 35 35 0
0
816566 816990 1539937 1539515 17 17 0
259
1
0
817007 817652 1539367 1538720 41 41 0
-45
-492
0
817555 817679 1537917 1537788 14 14 0
-58
-47
-1
-1
-1
0
825161 825656 1531956 1531459 16 16 0
-150
-1
-1
-1
21
3
0
825655 825824 1530336 1530167 5 5 0
0
825830 825936 1530041 1529936 5 5 0
6
0
825933 826951 1522412 1521394 24 24 0
0
826955 827141 201606 201421 12 12 0
52
0
834537 834989 192350 191889 26 26 0
-15
-1
-1
-172
-6
-1
-1
-1
-1
0
836024 836111 125649 125562 1 1 0
0
836147 837371 125275 124021 53 53 0
-1131
-1
-1
-1
-1
-1
-1
-1
-1
-1
-1
-1
-1
-1
-1
-1
-1
-1
-1
-1
-1
-1
-1
-1
-1
-1
-1
-1
-1
-1
0
840195 840346 1166724 1166875 5 5 0
0
840382 842377 1168866 1170857 43 43 0
79
1360
-285
-7
-7
4
1
1
1
5
0
842377 842933 1171345 1171901 4 4 0
0
843067 843165 1173106 1173204 0 0 0
0
843079 843239 1167121 1167281 1 1 0
0
844407 844587 1168770 1168950 17 17 0
0
845156 845248 3323574 3323480 5 5 0
-83
-3
0
845328 847677 1175426 1177888 256 256 0
20
1
1
6
-8
-12
-1
-6
155
-59
-1
6
1
6
-4
-20
174
-80
-15
-22
-9
-1
-2
-6
-1
-4
-523
-1
-1
-1
-1
-1
-1
-1
-1
-1
-1
-1
-1
-1
-1
-1
-1
-1
50
1
1
1
1
1
1
-150
-1
-1
-1
-1
-1
-1
-1
-1
-26
-1
-1
-1
-1
-1
-1
-1
-1
-1
-1
-1
-1
-1
-1
-1
-1
-1
-1
-1
-1
-1
-1
-1
-1
-1
-1
-1
-1
-1
-1
-1
-1
-1
-1
-1
-1
-1
-1
-1
-1
-1
-1
-1
-1
-1
-1
-1
-1
-1
-1
-1
-1
-1
-1
-1
-1
-1
-5
-1
-1
-1
-1
-1
-1
-1
-1
-2
-1
-1
-1
-1
-1
-1
-1
-1
-1
-1
-1
-34
-1
-1
-1
-1
-1
-1
-1
-1
798
1
9
-66
8
0
845975 846400 2164148 2163723 41 41 0
0
847679 857965 153912 164195 263 263 0
8323
3
1
0
857967 858618 2368623 2369274 10 10 0
-605
5
0
864205 864986 2371521 2372302 45 45 0
0
866924 868236 2374168 2375495 88 88 0
-537
-1
-1
-1
-1
-1
-1
-1
-1
-1
-1
-1
-1
-1
-1
-1
-1
-1
-1
-1
-1
-1
-1
-1
-1
-1
-1
-1
-1
-1
53
1
2
1
1
1
1
3
1
1
2
1
1
1
2
0
868237 868623 2740501 2740115 9 9 0
0
868618 868888 2739941 2739672 6 6 0
50
0
870730 871309 2737600 2737021 31 31 0
-52
5
0
871673 875990 2736663 2732356 146 146 0
378
1
1
1465
1
1
101
1
1
898
0
877291 878394 2731079 2729972 54 54 0
-82
-1
-1
-106
0
878394 878781 2740502 2740115 5 5 0
0
878774 879050 2739943 2739667 7 7 0
-57
5
0
879222 879672 2739288 2738862 56 56 0
188
1
4
1
1
1
1
1
1
1
1
1
1
1
1
1
1
1
1
1
1
1
1
1
0
882517 886088 2735939 2732361 179 179 0
-630
-5
-1
482
1
1
101
1
1
259
-4
636
-1124
-1
-1
-1
-1
-1
-1
-1
-1
-1
-116
0
887352 888456 2731079 2729975 50 50 0
-16
3
0
888459 888869 1373562 1373152 13 13 0
0
890898 891253 2824671 2824313 12 12 0
-11
-1
-1
0
891498 896187 746948 751637 119 119 0
0
895100 896187 762452 763539 68 68 0
-1034
5
0
896466 898493 1372906 1370879 90 90 0
0
898497 899791 1715985 1717263 41 41 0
1219
1
1
1
1
1
1
1
1
1
1
1
1
1
1
1
0
903978 908528 1717374 1721924 55 55 0
0
908530 918323 2769675 2779470 122 122 0
-6529
-2753
0
918325 918495 846517 846348 7 7 0
161
0
924421 927930 846346 842837 44 44 0
0
927932 928249 2823167 2823484 6 6 0
0
931768 931918 3300477 3300327 12 12 0
0
931774 931953 548906 548726 7 7 0
-177
0
931769 931951 3296628 3296810 7 7 0
0
931776 931929 1133267 1133421 23 23 0
12
-11
-13
-111
3
0
931771 931948 3490502 3490334 18 18 0
31
1
1
1
1
1
1
1
1
0
931773 931956 1746026 1746200 25 25 0
29
1
1
1
1
1
1
1
1
47
-6
0
936192 937460 2824897 2826165 35 35 0
1020
-4
0
937617 937745 2353655 2353529 13 13 0
25
3
-14
4
-3
78
0
937914 938466 1541107 1540555 16 16 0
-5
514
0
937914 938442 1173980 1173452 8 8 0
-5
514
0
938471 938582 1841096 1840985 4 4 0
0
938471 938579 2806016 2806124 4 4 0
0
938471 938579 2491901 2491793 4 4 0
0
944837 946922 1532130 1530046 57 57 0
348
3
1538
-3
-147
0
946990 947974 139008 139992 21 21 0
0
952004 952226 142947 143170 5 5 0
-208
0
952328 952595 146788 147117 75 75 0
-162
-1
-1
-1
-1
-1
-1
-1
-1
-1
-1
-5
-1
-1
-1
-4
-1
-1
-1
-1
-1
-1
-1
-1
-1
-1
-1
-1
-1
-1
-1
-1
-1
-1
-1
-1
-1
-1
-1
-1
-1
-1
-1
-1
-1
-1
-1
-1
-1
-1
-1
-1
-1
-1
-1
-1
-1
-1
-1
-1
-1
-1
0
952681 955679 148806 151805 107 107 0
-2941
0
955680 956507 163370 164197 15 15 0
0
956879 958601 1466397 1464675 218 218 0
-1000
17
0
965377 965818 2313098 2312656 10 10 0
-6
0
965890 966267 2983703 2984079 8 8 0
344
0
965820 966267 232755 233203 9 9 0
-347
-1
68
0
966031 966343 3479987 3479673 7 7 0
-136
-1
0
966265 966355 236272 236362 1 1 0
0
973917 974992 3301559 3300484 64 64 0
0
982215 984207 2436778 2434786 48 48 0
0
984221 984739 2914224 2914742 8 8 0
0
984221 984748 3231353 3230827 10 10 0
520
0
984221 984737 3392128 3392644 3 3 0
0
984221 984738 3295787 3295342 75 75 0
195
1
1
1
1
1
1
1
1
1
1
1
1
1
1
1
1
1
1
1
1
1
1
1
1
1
1
1
4
1
1
1
1
1
1
1
1
1
1
1
1
1
3
1
1
1
1
1
1
1
1
1
1
1
1
1
1
4
1
1
1
1
1
1
1
1
1
1
1
1
1
32
0
984494 984737 1898269 1898026 4 4 0
0
986952 987314 3399421 3399783 36 36 0
173
-12
0
986978 987314 2276155 2276489 30 30 0
69
78
0
986952 987315 2299829 2300192 42 42 0
173
-12
0
986952 987314 1828387 1828750 37 37 0
173
-12
-64
0
986952 987314 998157 998519 35 35 0
173
-12
0
986952 987315 3364146 3363783 36 36 0
173
-12
0
992439 993285 746911 746064 18 18 0
-86
0
998361 999350 2021576 2020584 101 101 0
41
-4
-131
-6
-1
-2
-3
-1
-1
-1
-1
775
1
1
1
1
1
0
1000928 1002340 2020596 2019184 12 12 0
0
1002340 1005742 779611 783085 117 117 0
-2280
-17
-1
-1
-1
-1
-1
-1
-1
-1
-1
-1
-1
-1
-1
-1
-1
-3
-1
-1
-1
-5
-1
-1
-1
-1
-1
-1
-1
-1
-1
-1
-1
-1
-1
-1
-1
-1
-1
-1
-1
-1
-1
-1
-1
-1
-1
-1
-1
-1
-1
-1
-1
-1
-1
-17
-1
-7
-1
-1
-1
-1
-1
-1
-1
-1
-1
-1
-1
-1
-1
-1
-1
1075
0
1005762 1011237 783246 788721 91 91 0
0
1011238 1013284 791154 793159 174 174 0
680
1
1
4
2
4
5
1
1
1
4
1
1
1
2
1
7
1
1
1
1
1
1
1
6
1
5
7
1
1
1
1
1
15
1
1
4
1
7
-203
9
19
506
-3
-185
4
336
0
1013285 1013988 793277 793992 40 40 0
-93
-1
-1
-1
-1
-1
-1
-1
-1
-1
-1
-1
240
-368
0
1013386 1013940 538367 538915 45 45 0
25
30
1
10
1
1
-133
39
0
1014438 1014605 794275 794444 9 9 0
-14
-41
0
1019775 1020078 799845 800149 13 13 0
-5
0
1026713 1028901 2479472 2477228 138 138 0
-54
4
-452
-71
-1190
-1
-1
-1
-1
-1
-1
-1
-1
-1
-1
-1
-1
-1
-1
-1
-1
-1
-1
-1
-1
-1
-1
-1
-1
-1
-1
-1
-1
-1
-1
-1
-1
-1
-1
-1
-1
-1
-1
-1
-1
-1
-1
-1
-1
-1
-1
-1
-5
-1
-1
-1
-1
-5
0
1028890 1029344 659929 660384 8 8 0
-8
0
1037701 1037870 1242620 1242789 9 9 0
0
1038125 1042375 1242788 1247041 70 70 0
-270
-1
-1
0
1042254 1043230 3485914 3486890 74 74 0
0
1046248 1046432 1248045 1248228 7 7 0
158
0
1046440 1050059 717395 721060 142 142 0
-871
-1
-1
-1
-1
-1
-1
-1
-1
-1
-1
-2
-1
-1
-1
-1
-1
-1
-1
-1
-1
-1
-3
-3
-1
-1
-1
-1
-1
-1
-1
-1
-1
-1
-3
-1
-1
-1
-1
-1
-1
-1
-1
-1
-1
-920
0
1051556 1051679 721124 721247 6 6 0
0
1051865 1052077 721246 721458 11 11 0
0
1052634 1053081 721443 721890 18 18 0
0
1053604 1053758 721888 722042 12 12 0
-30
6
0
1055130 1060499 1904439 1909793 147 147 0
1931
4
-7
8
1
1
1
1
1
1
1
1
1
1
1
1
1
0
1063716 1064249 1400387 1399854 5 5 0
0
1064317 1065486 1399689 1398520 26 26 0
0
1078066 1080084 758172 756141 30 30 0
-15
-1534
-1
-4
-1
-1
-1
-1
-3
-1
-1
-5
-12
-1
383
-60
4
0
1080093 1080324 756176 755945 2 2 0
0
1080342 1081092 2150285 2151035 21 21 0
0
1088514 1088688 1625622 1625445 11 11 0
-15
-45
-12
0
1088934 1090058 1623051 1621922 54 54 0
74
1
-13
-5
-352
-1
-8
-13
-525
0
1089050 1089279 2582889 2582660 6 6 0
0
1090262 1090503 3034896 3034654 10 10 0
-27
0
1090262 1090503 2813107 2812865 9 9 0
-27
0
1090530 1090634 3032645 3032541 3 3 0
0
1091154 1091585 3032538 3032107 11 11 0
0
1092141 1092875 531428 532162 96 96 0
0
1092141 1092875 5417 6151 88 88 0
0
1094132 1094926 531368 532162 107 107 0
54
-5
0
1094190 1094926 3061043 3061779 94 94 0
0
1096306 1096626 1610508 1610188 14 14 0
0
1096627 1104681 2249724 2241670 66 66 0
0
1104680 1112709 1241916 1233885 108 108 0
-3171
-152
3
-12
0
1112710 1113075 2317735 2318100 9 9 0
0
1120646 1122159 1057797 1059309 42 42 0
1499
0
1127248 1127980 1059556 1060288 15 15 0
0
1127983 1128247 2480387 2480120 22 22 0
-117
-15
-1
0
1127983 1128246 1949508 1949774 22 22 0
-117
-15
-1
0
1127983 1128246 1549845 1549579 22 22 0
-117
-15
-1
0
1128031 1128247 3416784 3417003 20 20 0
-69
-15
-1
0
1128486 1131585 2930953 2927798 108 108 0
-1612
-1
-1
-1
-1
-1
-1
-1
-1
-1
-1
-1
-1
-1
-1
-5
-1
-1
-1
-1
-1
-4
-1
-1
-1
-1
-1
-1
-1
-1
-1
-1
-1
-1
-4
-1
-1
-1
-1
-1
-1
-2
-1
-4
-1
-1
-1
-1
-1
-1
-1
-1
-1
-1
-3
-1
0
1131579 1136222 3056122 3060764 63 63 0
-2094
-2360
44
25
1
0
1131579 1131676 2927516 2927416 5 5 0
-40
-11
-12
-3
10
0
1139801 1140964 1393442 1392280 23 23 0
1043
0
1140402 1140768 2386146 2386522 45 45 0
134
-6
-7
-1
-1
-1
-1
-1
-17
-1
-21
-114
0
1143932 1145017 2907718 2906641 35 35 0
1041
1
1
1
1
1
1
33
0
1144948 1148268 2902349 2899101 234 234 0
44
1169
1
1
1
1
1
1
1
1
1
1
1
1
1
1
1
1
1
1
1
1
80
1
1
1
1
1
1
1
1
1
1
1
1
1
1
1
1
1
1
1
1
1
1
1
124
-36
-1
564
1
1
1
1
1
1
1
1
1
1
1
1
1
1
1
1
1
1
1
1
1
1
1
1
1
1
1
1
1
2
1
20
-56
-1
-1
-1
-1
-1
-1
19
326
-3
0
1148260 1149116 2898427 2897499 108 108 0
-269
-117
-1
-1
-1
-1
-1
-1
-1
-1
-1
-1
-1
-1
-3
-13
-1
-1
-1
-1
-1
-1
-1
-1
-1
-1
-1
-1
-1
-1
-1
-1
-1
-1
-1
-1
-1
-1
-1
-1
-1
-1
-1
-1
-1
-1
-1
-1
-1
-1
-1
-1
-1
-1
-1
-1
-1
-1
-1
-4
-1
-1
-1
-1
-1
-6
-1
-1
-1
-1
-1
-1
0
1149336 1151234 2897189 2895300 103 103 0
129
-4
167
1
1
1
1
1
78
1
-13
-1
252
1
189
148
254
-53
37
-429
-138
0
1151153 1151222 2898149 2898080 1 1 0
0
1151152 1151635 2893846 2893340 38 38 0
-6
-63
-2
-1
-1
-1
-1
-1
-1
-1
-1
-1
-1
-1
-3
-2
-1
-1
-1
-1
-1
-4
-2
0
1151656 1159180 1885735 1893300 421 421 0
2335
121
-355
-1
-1
-4
-1
-1
-1
-5
-1
-1
-1
-2
-1
-1
-1
-1
-1
-1
-4
-1
-1
-1
-1
-1
-2
-1
-5
-1
-1
-1
-1
-1
-1
-1
-2
-1
-6
-1
-1
-1
-1
-1
-1
-1
-1
-1
-1
-1
-1
-1
-1
-1
-1
-1
-1
-1
-4
-1
-1
-3
-5
-1
-1
-1
-1
-1
-1
-1
-1
-1
-1
-1
-1
-1
-1
-1
-1
-1
-1
-1
-1
-1
-1
-1
-1
-1
-1
-1
-1
-1
-1
-3
-1
-1
-1
475
-18
-1
-1
-1
-1
-1
-2
76
1
1
1
1
1
1
1
1
1
1
1
1
1
1
1
1
1
1
1
1
1
1
1
1
1
1
1
1
1
1
1
1
1
1
1
1
1
1
1
1
1
1
1
1
1
1
1
1
1
1
1
1
1
1
1
1205
3
0
1151775 1151934 137007 137181 20 20 0
-42
-1
-1
-1
-1
-1
-1
-18
-1
-1
-1
-1
-2
-1
-69
0
1159181 1166675 989706 982108 217 217 0
607
-1576
-1
-1
-1
-5
-2
-1
-4
-1
-1
-5
-3
-1
-4
-1
-1
-1
-1
-1
-7
-1
-1
-1
-1
-1
-1
-1
-1
-1
-1
-1
-1
-1
-1
-1
-1
-1
-1
-1
-3
-1
-1
-6
-1
-1
-1
-1
-1
-1
-1
-1
-1
-1
-1
-1
-1
-1
-1
-1
-1
-1
-1
-1
-1
-1
-1
-1
-1
-1
-1
-1
-1
-4
-1
-1
-1
-1
-1
-1
-1
-1
-873
-1123
-1
-1
-1
-1
-2
-1
-14
-1
-5
-1
-4
-1
-1
-1
-1
-1
-1
-1
-1
-6
-4
-1
19
-6
4
4
-2857
-14
0
1171326 1171437 233310 233200 6 6 0
82
0
1171326 1171507 2164821 2164641 6 6 0
82
0
1171326 1171889 3033202 3032638 16 16 0
-36
0
1171341 1171507 3507157 3506992 9 9 0
67
0
1171386 1171507 3031368 3031247 4 4 0
0
1172778 1173300 3031930 3031368 67 67 0
38
1
1
1
1
2
1
1
-278
-1
-1
-1
-1
-1
-1
-1
-1
-1
-1
-1
-1
-1
-1
-1
-1
-1
-1
-1
-1
-1
-1
-1
-1
-1
-1
-1
-1
-1
-1
-1
-1
-1
-1
-1
-1
-1
-1
-1
-1
-1
-1
-1
-1
-1
-1
-1
0
1173053 1173300 1728749 1728997 10 10 0
-196
0
1173665 1174073 3030993 3030648 83 83 0
187
1
1
1
7
1
1
1
1
1
1
1
1
1
1
1
1
2
2
1
1
1
1
3
1
1
1
1
1
1
1
1
6
1
1
3
6
1
1
3
1
1
1
2
1
1
1
2
4
2
1
1
1
1
3
1
1
1
11
1
1
1
1
0
1173665 1174111 1729301 1729693 71 71 0
164
11
1
1
1
2
1
1
1
1
1
1
2
1
2
1
4
1
2
1
1
1
2
4
7
1
1
3
1
1
6
5
1
1
9
1
1
1
3
1
1
3
1
1
1
3
1
4
1
1
1
5
1
1
0
1173665 1174111 3506740 3506368 84 84 0
163
1
1
1
1
1
1
1
1
1
1
1
1
1
1
1
1
1
1
1
6
1
1
1
1
1
1
1
1
1
1
1
1
1
1
1
1
1
1
1
1
1
1
1
1
1
1
1
1
1
1
1
1
1
1
1
1
1
1
1
1
1
1
1
1
1
1
1
1
1
1
1
1
2
0
1173665 1174111 2164389 2164017 85 85 0
163
1
1
1
1
1
1
1
1
1
1
1
1
1
1
1
1
1
1
1
6
1
1
1
1
1
1
1
1
1
1
1
1
1
1
1
1
1
1
1
1
1
1
1
1
1
1
1
1
1
1
1
1
1
1
1
1
1
1
1
1
1
1
1
1
1
1
1
1
1
1
1
1
2
0
1173666 1173844 2371188 2371366 19 19 0
13
-7
0
1173780 1173894 1175853 1175967 5 5 0
0
1175401 1180425 872190 867179 159 159 0
534
1
1
12
1
1
1
2
1
1
1
1
-303
-1
841
1
2
0
1180779 1181465 874039 873349 15 15 0
-14
-4
-1
-1
0
1181470 1188816 2793662 2800952 254 254 0
346
1
1
4
1
1
1
1
1
1
4
1
1
1
1
3
1
1
1
4
1
1
2
2
1
1
1
1
1
1511
1
1
1
1
3
1
2
1
1
5
1
3
1
1
1
1
1
1
1
1
1
4
1
1
1
1
2864
-4
-3
-1
-1
129
4
-4
-2
1589
9
1
0
1188817 1196109 1639686 1632322 254 254 0
-4841
-87
-1182
-5
-1
-1
-1
-1
-1
-1
-6
-1
-1
-1
-2
-3
-1
-1
-5
-1
-1
-1
-1
-1
-1
-1
-1
-1
-1
-1
-1
-1
-1
-1
-1
-1
-1
-1
-1
-1
-1
-1
-1
-1
-1
-1
-1
-1
-1
-1
-1
-1
-2
-1
-1
-1
-1
-1
608
-11
-6
-1
-1
-1
-2
-4
-10
-1
-1
-12
-1
-1
-4
-7
0
1202521 1203274 746821 746068 15 15 0
0
1206696 1207393 3295936 3296633 20 20 0
0
1207386 1207750 3296807 3297171 20 20 0
0
1210777 1211015 3034571 3034809 7 7 0
0
1210777 1210899 3031985 3032107 2 2 0
0
1210777 1211015 2812782 2813020 10 10 0
0
1215831 1216118 3034851 3035138 17 17 0
0
1216110 1216422 3036258 3036570 21 21 0
0
1216423 1216733 3038402 3038713 7 7 0
-257
0
1216500 1216751 2813947 2814199 12 12 0
-220
0
1217289 1217529 3039334 3039575 23 23 0
44
-9
-17
0
1217549 1224586 119433 112396 52 52 0
-3546
1013
0
1224604 1225188 3366994 3367578 16 16 0
0
1231635 1238625 1893299 1886132 364 364 0
-4044
-1
-1
-3
-1
-1
-1
-4
-3
-1
-1
-2
-3
-1
-2
-2
-3
-7
-1
-1
-1
-1
-1
-1
-1
-3
-2
-1
-1
-1
-1
-1
-1
-1
-1
-4
-1
-1
-1
-1
-3
-1
-1
-1
-4
-1
-1
-1
-3
-1
-1
-1
-1
-1
-1
-1
-1
-1
-1
-1
-1
-3
-1
-1
-1
-3
-1
-1
-5
-1
-1
-1
-1
-1
-1
-1
-1
-1
-1
-1
-1
-1
-1
-1
-1
-487
-1
-1
-1
-1
-1
-1
-1
-1
-1
-1
-1
-1
-1
-1
-1
-1
-1
-1
-1
-1
-1
-1
-1
-1
-1
-1
-1
-1
-1
-29
-1
-1
-1
-1
-1
-1
-1
-1
-1
-1
-1
-1
-1
-1
-1
-1
-1
-1
-1
-2
-1
-1
-4
-3
-1
-1
-1
-1
-4
-1
-1
-1
-1
-1
-1
-1
-1
-1
-1
-1
-1
-1
-1
-1
-1
-1
-1
-1
-1
-1
-1
-1
-1
-1
-1
-1
-1
-1
-1
-1
-1
-1
-1
-1
271
54
124
0
1238626 1245600 506970 499980 141 141 0
-4056
3
-11
-1
-1
-1
-1
-5
-1
-1
-1
-1
-1
-2
-1
-1
-1
-2647
0
1245601 1246572 3496483 3497455 20 20 0
-967
0
1245832 1246520 2421177 2421866 40 40 0
-574
0
1246884 1247552 3497458 3498171 56 56 0
-149
-1
-1
-1
-1
-1
-1
-1
-1
-1
-1
-1
-1
-1
-1
-1
-1
-1
-1
-1
-1
-1
-1
-1
-1
-1
-1
-1
-1
-1
-1
-1
-1
-1
-1
-1
-1
-3
-1
-1
-1
-1
-1
-1
-1
0
1246926 1247019 3312200 3312107 3 3 0
0
1247553 1247856 3498424 3498730 16 16 0
-13
-231
-1
0
1252049 1252230 3312202 3312018 12 12 0
-23
10
1
1
-9
-1
-1
-36
-2
0
1252569 1252962 3217040 3217433 4 4 0
0
1257000 1257428 3217685 3218113 10 10 0
0
1258405 1259412 3218109 3219116 24 24 0
0
1259414 1266105 1056800 1050109 103 103 0
-2243
-242
1163
821
0
1266106 1272784 104450 111130 80 80 0
-92
-1
-1
-1
-1
-1
-1
4230
1103
1
1
87
0
1272785 1274491 2167971 2166246 57 57 0
-518
-1
-1
-1
-1
-1
-1
-1
-1
-1
-1
-1
-1
-1
-1
-1
-1
-1
-69
80
1
-700
-330
0
1278513 1279158 2806770 2806125 12 12 0
0
1279336 1279455 3500382 3500502 8 8 0
-44
0
1279455 1286061 27210 20603 77 77 0
-2844
0
1282195 1282279 2780906 2780820 3 3 0
-77
-1
0
1286405 1286654 509882 510131 6 6 0
0
1287091 1292663 510132 515702 73 73 0
178
106
0
1292663 1292973 86999 87315 32 32 0
-113
-1
-1
-1
-1
-1
-1
-1
-1
-1
94
1
1
1
0
1293395 1294253 87809 88667 45 45 0
0
1294359 1299079 88773 93418 192 192 0
1057
1
1
1
1
1
1
1
1
1
1
1
1
1
1
1
1
1
1
1
1
1
1
1
1
1
4
1
1
1
6
1
1
1
1
1
1
1
4
1
1
1
5
2
1
1
1
3
1
1
2
1
2
1
1
3
4
1
1
1
1
1
1
1
1
3
1
1
1
1
4
1
1
2
1
1
3
2
4
1
3
-2692
-1
-1
-1
-92
-1
0
1299080 1305419 3008455 3002086 222 222 0
-640
-1
-1
-23
-1
-1
-7
-12
-1
-1
-1
-2
-1
-2
-4
-1
-1
-3
-1
-2
-1
-7
-1
-1
-1
-1
-3
-3
-4
-2
-1
-2
-2
-1
1116
20
17
1
0
1305419 1311726 1226507 1232813 61 61 0
5614
0
1311726 1317944 1734207 1740423 117 117 0
125
5119
293
1
6
-3
-6
-43
0
1318545 1320179 1399689 1398055 33 33 0
0
1319913 1320021 1954050 1953942 9 9 0
-57
4
0
1319913 1320104 1913360 1913160 34 34 0
-57
4
-70
-1
-1
-1
-1
-1
-1
-7
19
-8
-1
0
1324107 1326042 2378175 2380111 42 42 0
-761
0
1327795 1327969 2380170 2380344 6 6 0
0
1327969 1328750 2380715 2381496 40 40 0
613
-3
0
1328759 1329923 2382671 2383835 46 46 0
-5
7
0
1329918 1330262 2384522 2384856 33 33 0
-9
270
1
1
1
1
1
1
10
1
7
5
0
1330340 1331301 2317421 2316459 34 34 0
17
-26
-1
911
-5
0
1332441 1332524 2314504 2314421 1 1 0
0
1332635 1334891 2314420 2312160 46 46 0
-1975
-5
-6
-1
0
1335286 1336394 2312163 2311055 31 31 0
0
1336391 1342340 2688073 2682116 112 112 0
-482
-1
-1
-1
-1
-1
-2
-2401
132
-8
0
1342343 1348276 1990884 1984952 41 41 0
5425
0
1348278 1350581 3179791 3182093 78 78 0
2071
0
1350533 1354186 3204074 3207765 130 130 0
-120
-161
-1
-1
-1
-1
-1
-1
-1
-1
-1
-1
-1
-1
-1
-1
-1
-1
-1
-1
-1
-1
-1
-1
-1
-15
-1
-1
-1
-1
-1
-1
-2
-1
-1
-1
-1
-2115
0
1354187 1360000 1224620 1218814 54 54 0
3033
1
1
1
1
1
1
0
1360001 1362344 1397540 1395198 53 53 0
1175
0
1362374 1363960 1395065 1393479 76 76 0
0
1364145 1364662 1392239 1391723 26 26 0
11
0
1364161 1364241 1202944 1203024 5 5 0
0
1364122 1364241 1414637 1414756 14 14 0
0
1365806 1371307 2617590 2612089 73 73 0
2850
-1667
0
1371310 1372568 3010088 3011345 29 29 0
765
0
1373803 1376809 3025988 3028996 59 59 0
-35
-1
0
1376810 1376907 1043217 1043120 1 1 0
0
1378008 1378450 1043120 1042727 67 67 0
124
1
1
1
1
1
1
1
1
1
1
1
1
1
1
1
1
1
1
1
1
1
1
1
1
1
1
1
136
1
1
1
1
1
1
1
1
1
1
1
1
1
1
1
1
1
1
3
1
-123
7
0
1381454 1382276 1038263 1037441 20 20 0
0
1382279 1387728 20601 15152 98 98 0
0
1387737 1390763 337956 340980 136 136 0
3012
8
0
1388992 1389218 274721 274948 21 21 0
-17
0
1389220 1389498 275028 275306 12 12 0
0
1390220 1391406 282757 283943 69 69 0
0
1392740 1393172 341020 341452 4 4 0
0
1393568 1398592 889364 894382 230 230 0
-2688
1076
1
1
1
1
1
1
1
1
1
1
2
22
1
1
1
1
1
1
1
1
1
1
1
1
1
1
1
1
1
1
1
1
1
1
1
1
1
1
1
1
1
1
1
1
1
1
1
1
1
1
1
1
1
1
1
1
1
1
1
1
1
1
1
1
1
1
1
2
1
-145
-1
4
1
-102
-1
-1
-30
-1
-1
-1
-1
-1
-1
-1
-1
-1
-1
-1
-1
-1
-1
-1
-1
-1
-1
-1
-1
-1
-1
-1
-1
-1
-1
-1
-1
-1
-1
-1
-1
-1
-1
-1
-1
-1
-1
-1
-1
-1
-1
-1
-1
-1
-1
-1
-1
-1
-1
-1
-1
-1
-1
-1
-1
-1
-1
-1
0
1398596 1403975 1373423 1368021 298 298 0
-302
-52
-75
-1
-1
-1
-1
-1
-1
-1
-1
-1
-1
-1
-1
-1
-1
-4
-1
-1
-1
-1
-1
-1
-1
-1
-2
-1
-1
-4
-1
-5
-1
-1
-1
-1
-1
-1
-1
-1
-2
-1
-1
-2
-7
-2
-1
-1
-1
-13
-1
-1
-1
-1
-1
-1
-1
-1
-1
-1197
2278
4
1
9
1
1
1
4
1
2
1
1
2
3
1
9
1
5
1
5
1
1
1
1
1
1
1
2
4
1
2
1
1
5
2
1
1
2
-672
0
1403976 1404615 1184177 1183538 18 18 0
0
1404666 1406405 1183368 1181644 115 115 0
987
75
1
1
1
1
1
1
1
1
1
1
1
1
1
404
-7
0
1406937 1409332 1181115 1178720 196 196 0
-24
-1
5
1
342
1
3
-248
-1
-1
-651
-1
-38
-1
-1
-31
21
1
102
472
1
1
0
1409333 1414648 2239947 2234635 65 65 0
3888
1
1
0
1414650 1419961 1572522 1577832 132 132 0
3272
0
1419962 1422998 1458642 1461678 70 70 0
-655
3
0
1423162 1423981 3473557 3474376 46 46 0
0
1423148 1423981 3471588 3472421 59 59 0
0
1423906 1424097 3061774 3061970 15 15 0
-87
-1
-9
-32
-58
0
1424232 1425218 8826 9815 139 139 0
166
5
-4
-49
338
1
9
-7
-100
-13
-21
-4
-58
0
1425235 1425738 3033500 3034003 15 15 0
0
1425235 1425754 233608 234127 22 22 0
0
1425235 1425738 2165119 2165622 13 13 0
0
1425235 1425753 2811304 2811822 21 21 0
0
1425476 1425872 2165795 2166179 32 32 0
255
1
1
1
1
1
3
1
6
1
1
1
0
1425526 1426158 1333228 1333860 8 8 0
0
1425519 1425861 3034134 3034497 54 54 0
-36
-1
-5
-1
-5
-1
-1
-5
-1
-172
-5
-1
-1
-1
-1
-1
-1
-2
-1
-2
-1
0
1426104 1426243 1332912 1333051 10 10 0
0
1428062 1429700 1336883 1338518 32 32 0
488
1022
1
0
1429707 1429839 1341717 1341849 10 10 0
0
1429869 1430463 1342157 1342750 28 28 0
-233
8
75
0
1430494 1434099 1136391 1139988 161 161 0
-380
-67
-1743
6
54
-4
-69
4
1009
1
1
1
1
1
1
1
1
73
-15
52
0
1434533 1434898 1140371 1140728 29 29 0
183
1
1
1
1
1
1
1
0
1435440 1435751 1141549 1141860 7 7 0
0
1435752 1440991 713666 718971 250 250 0
-583
-1
-1
-1
-1
-1
-1
-1
-1
-1
-1
-1
-1
-1
-1
-1
-1
-1
-1
-1
-1
-1
-5
-1
-1
-1
-1
-1
-1
-1
-1
-1
-1
-1
-1
-1
-1
-1
-1
-1
-1
-1
-1
-1
-26
-1
-1
-1
-1
-1
-1
-1
-5
-1
-5
-1
-1
-1
-1
-1
-1
-1
-1
-1
-1
-1
0
1440994 1443283 2360763 2358473 66 66 0
-2150
0
1444179 1445509 2344989 2343659 22 22 0
0
1445499 1445897 2342503 2342105 6 6 0
0
1446233 1449831 1136392 1139988 146 146 0
-2189
6
54
-4
-69
4
1081
67
0
1451439 1456621 3338210 3333028 91 91 0
0
1459285 1461790 1298107 1300612 62 62 0
1027
-6
0
1461790 1466337 2018024 2013475 112 112 0
-1306
-2226
0
1466334 1466908 2013392 2012818 12 12 0
0
1466909 1472029 2970904 2965791 65 65 0
373
624
1
1
1
1
1001
0
1472031 1477144 3325160 3330286 154 154 0
-1445
-1
-1
-1
-1
-1
-1
-1
-1
-1
-1
-1
-1
-1
3596
0
1477145 1477728 2794016 2794599 16 16 0
576
-5
0
1478525 1482257 2795438 2799179 137 137 0
-35
4
22
-4
-171
-1
-5
-1
-1
-5
-1
-1
-12
-3
-1
5
1
2836
4
-4
-2
0
1482258 1484050 1942287 1944033 109 109 0
1112
1
1
1
6
7
1
1
2
6
8
1
1
1
1
1
2
1
1
3
1
8
1
1
1
1
3
1
1
1
1
1
1
1
1
1
1
1
1
1
1
1
1
1
1
3
0
1484353 1485450 1944468 1945565 20 20 0
0
1486295 1487361 1945564 1946644 62 62 0
-675
-8
-1
-1
-1
-1
-4
-4
-1
-1
-1
-1
-1
-3
0
1487363 1489625 551162 548906 42 42 0
336
1
1
1
1
1
1
-817
0
1490526 1492462 548732 546797 33 33 0
9
0
1492463 1497494 1012081 1007058 72 72 0
2700
1
1
1
1
1
787
695
0
1497494 1502520 421416 416391 68 68 0
3739
0
1502523 1502838 3108153 3108468 14 14 0
0
1506861 1507519 3108476 3109135 5 5 0
-69
0
1507519 1512479 366862 371822 54 54 0
3236
-3
0
1512478 1513199 532089 531368 32 32 0
713
-4
0
1512478 1513189 3061706 3060995 35 35 0
0
1512478 1513167 6078 5389 32 32 0
0
1513148 1513325 3473596 3473419 10 10 0
0
1513387 1513477 3474306 3474396 3 3 0
0
1513387 1513477 3472351 3472441 3 3 0
0
1513499 1514943 6968 8412 39 39 0
0
1514969 1515529 8739 9299 57 57 0
253
5
-4
-55
-63
-1
6
2
0
1515666 1517424 1750531 1752290 31 31 0
-6
0
1517424 1522221 2949847 2945056 57 57 0
1982
1
1
1
1
1
0
1522222 1526392 1963777 1967950 104 104 0
-284
-1
-1
-102
12
518
1
-3048
-203
0
1526999 1531775 45021 49795 89 89 0
3554
-452
3
364
0
1531789 1531992 2342703 2342500 9 9 0
0
1531789 1531994 2492432 2492637 9 9 0
0
1531789 1532000 2898897 2899109 10 10 0
-206
0
1531789 1531993 1015261 1015057 9 9 0
0
1531789 1531993 2641994 2641788 11 11 0
-70
-19
0
1531789 1531994 3233311 3233516 9 9 0
0
1531789 1531994 2927157 2927362 8 8 0
0
1531789 1532000 41001 40789 10 10 0
-206
0
1531789 1531993 3481429 3481633 9 9 0
0
1531789 1531993 3362040 3361836 8 8 0
0
1531789 1531993 3463302 3463098 8 8 0
0
1531789 1531994 1383371 1383576 9 9 0
0
1531789 1531992 1884780 1884577 8 8 0
0
1531792 1531993 762252 762453 12 12 0
0
1534426 1536018 2863256 2861661 99 99 0
-243
-1
7
1
-215
-1
-1
0
1536108 1536535 2858475 2858048 10 10 0
0
1536539 1541232 850409 855108 92 92 0
1018
-61
-1
-1
-7
-3
-1
-1
0
1541234 1542704 2418520 2419990 33 33 0
0
1545278 1545891 2431694 2432305 10 10 0
14
1
0
1545891 1547562 2279729 2281398 63 63 0
453
1
23
1
-27
-1034
0
1547236 1547599 2284263 2284628 33 33 0
-321
-1
0
1547469 1547599 2285544 2285676 23 23 0
-88
-1
0
1547835 1550546 2281395 2284104 43 43 0
27
1
0
1550549 1555190 1897943 1893301 44 44 0
-1206
0
1555191 1559809 1400388 1405005 32 32 0
3483
0
1559811 1560403 2354244 2353651 17 17 0
-536
0
1559811 1560400 1834367 1833764 95 95 0
-521
-1
-3
-1
-1
-1
-1
-1
-1
-1
-1
-1
-1
-12
-1
46
0
1560399 1562647 2347365 2345096 130 130 0
-675
-1
-1
-1
-1
-1
-1
-1
-3
-241
-1
-1
-1
-1
-1
-364
-1
-2
-1
-3
-1
0
1562647 1563651 2345007 2344004 73 73 0
654
0
1564418 1569004 1497104 1501691 64 64 0
-4309
0
1573140 1573576 2272391 2271956 13 13 0
31
0
1573576 1573682 3230941 3230835 0 0 0
0
1573576 1573689 3392540 3392652 2 2 0
110
0
1573836 1577219 1588142 1584756 83 83 0
-666
-4
61
-2631
-1
0
1577220 1578112 1584506 1583615 21 21 0
879
0
1578127 1578799 1014386 1015058 13 13 0
0
1579025 1579650 393153 393785 85 85 0
-510
-1
-1
-1
-1
-1
-1
-1
-1
84
26
0
1579727 1580835 1027595 1028691 50 50 0
115
1
1
1
1
1
495
1
1
1
1
1
0
1580866 1582653 1030782 1032569 46 46 0
0
1583563 1585629 3275753 3277819 55 55 0
2058
-4
0
1585954 1586651 3296633 3295936 17 17 0
0
1587173 1591687 3101194 3096680 55 55 0
0
1591689 1592066 1539930 1540307 16 16 0
0
1592413 1592493 1542522 1542602 2 2 0
0
1592748 1593517 1540551 1541319 21 21 0
40
0
1592776 1594651 1173452 1175326 68 68 0
12
820
-3
-10
4
0
1593547 1593982 3508358 3508793 3 3 0
0
1593678 1594681 1541338 1542341 43 43 0
0
1594827 1594908 1540477 1540558 2 2 0
0
1594970 1595231 1544685 1544968 35 35 0
-149
-1
-1
-1
-1
-1
-1
-1
-1
-1
-1
-1
-1
-1
-1
-1
-1
-1
-1
-1
-1
-1
0
1595113 1595307 136640 136835 27 27 0
125
-7
-48
0
1596172 1596834 1416250 1416913 28 28 0
-48
0
1596893 1597917 1416905 1417929 28 28 0
-929
7
0
1604232 1604596 3404301 3403937 9 9 0
0
1604222 1604598 834738 835111 57 57 0
69
1
1
0
1604306 1604595 1750256 1750544 15 15 0
282
0
1605084 1609533 1927977 1923522 100 100 0
-2492
-1
-1
-1
-5
-3
-1
-3
-2
896
1
1
0
1611664 1613948 920767 923053 64 64 0
32
-1739
-1
-1
0
1613948 1614147 1267401 1267600 8 8 0
0
1614707 1615325 1269371 1269931 88 88 0
258
1
1
1
1
1
4
1
1
1
3
1
1
1
1
1
1
1
1
3
1
1
1
1
1
1
1
1
1
1
1
1
1
1
1
1
1
1
4
1
1
2
1
1
1
1
3
1
1
1
1
1
1
1
1
3
1
1
0
1615071 1615289 282522 282305 29 29 0
8
0
1615341 1616459 1267859 1268977 9 9 0
0
1617093 1617473 1269442 1269823 11 11 0
-206
0
1618329 1622670 1092973 1088654 50 50 0
2482
457
1
1
1
1
1
1
11
1
1
1
1
1
1
1
1
1
1
1
1
1
0
1624100 1626991 1252340 1255231 24 24 0
323
-2170
0
1626992 1627787 1729694 1730449 105 105 0
-307
3
3
1
1
1
1
1
1
1
1
5
1
1
135
3
1
2
1
22
3
1
3
1
2
3
11
-10
-13
-1
46
1
1
1
1
1
1
-117
4
24
1
1
1
1
1
1
1
20
21
1
0
1626992 1628139 2164016 2162939 141 141 0
307
1
1
1
1
1
1
1
1
1
1
1
1
2
3
1
1
5
1
1
1
1
1
1
1
1
1
1
1
1
116
3
3
1
2
1
22
3
1
3
1
2
3
5
16
2
12
3
1
11
25
1
1
1
1
3
-119
4
6
1
1
1
1
1
1
1
12
1
1
1
1
1
21
32
-35
15
1
3
-96
-1
-1
-1
-1
-1
111
1
0
1628281 1628808 2162941 2162414 13 13 0
0
1629033 1629285 2162416 2162163 3 3 0
-216
0
1629235 1629365 2163356 2163226 5 5 0
-8
52
0
1630539 1631301 2162171 2161408 32 32 0
-135
0
1631302 1633003 186841 188541 29 29 0
1020
0
1633113 1634104 188543 189459 143 143 0
743
1
1
1
1
1
1
1
1
3
1
1
1
1
1
1
1
1
1
1
1
1
1
1
1
5
1
1
1
1
1
1
1
1
3
1
3
1
1
1
1
1
1
1
1
1
3
1
1
1
6
1
1
1
1
1
1
1
1
1
1
1
1
1
1
1
1
1
1
1
1
1
1
1
1
0
1634097 1634625 866138 866665 42 42 0
74
0
1635170 1635596 872315 872741 12 12 0
0
1635601 1639897 2662096 2657802 49 49 0
269
3984
0
1639898 1640863 3219138 3218173 19 19 0
0
1640935 1641252 3218002 3217685 11 11 0
0
1641145 1641386 2895607 2895846 32 32 0
55
73
0
1643748 1644193 3217491 3217040 27 27 0
-20
-20
-1
-1
-1
-1
0
1644194 1645570 3073008 3074384 14 14 0
0
1644428 1645560 3078349 3079481 45 45 0
-51
-3
7
1
42
-7
0
1645684 1648405 3074389 3077114 65 65 0
-72
-1023
-1
-1
0
1648478 1648881 2396202 2395799 7 7 0
0
1650277 1652734 2395730 2393255 92 92 0
-811
-5
-1
-1
-1
-1
-8
-1
-1
-3
-9
-4
-1
-6
-1
-1
-9
5
15
1
-15
-3
-1420
-7
0
1656592 1656987 2463206 2463601 10 10 0
0
1660652 1661168 756461 755946 13 13 0
-235
4
264
0
1661170 1665345 2148382 2152566 83 83 0
1830
-911
-1
-1
-1
-1
-1
-1
-1
-1
-1
0
1665346 1669518 364200 360032 62 62 0
-2659
-1
877
1
1
1
1
1
0
1669519 1673677 1114265 1110108 26 26 0
3774
0
1673678 1675604 2902271 2900388 116 116 0
1133
1
1
1
1
1
1
1
1
1
1
1
1
1
1
1
1
2
1
1
1
80
1
1
1
1
1
1
1
1
1
1
1
1
1
1
1
1
1
1
1
1
1
1
1
-159
-1
0
1675759 1677801 2895273 2893232 36 36 0
1316
0
1677807 1679264 3374018 3375545 118 118 0
-355
-1
-1
-1
-1
-1
-1
-1
-1
-1
-1
-3
-1
-3
-1
-2
-1
-5
-1
-1
-1
-1
-1
-4
-1
-1
-1
-1
-1
-1
-1
-1
-1
-1
-1
-1
-2
-1
-1
-1
-1
-5
-1
-1
-1
-1
-1
-1
-1
-4
-1
-1
-1
-1
-1
-1
-1
-1
-6
-1
-4
-1
-1
-1
-1
-1
-1
-1
-1
-1
0
1679420 1681918 3377226 3379721 81 81 0
2105
1
1
0
1679459 1679678 755972 756191 23 23 0
0
1681921 1686015 2143554 2139461 28 28 0
3202
1
-84
0
1686016 1690104 3212247 3208158 40 40 0
-994
0
1690106 1690569 2050173 2049710 6 6 0
0
1694192 1698277 2152567 2156652 29 29 0
0
1698279 1702356 1578271 1582363 117 117 0
-1763
-23
25
-1179
-168
-1
-1
-1
-1
-1
-1
-1
-1
-1
-1
-1
-1
0
1702359 1706412 3351053 3355106 60 60 0
0
1706411 1710466 1483036 1478981 41 41 0
0
1710467 1711285 1847280 1846459 22 22 0
-663
-13
-58
0
1712403 1714085 1845208 1843615 243 243 0
62
-8
654
1
1
1
1
1
1
1
1
1
1
1
1
1
1
1
1
1
1
2
1
3
3
1
1
1
1
1
1
1
6
1
1
1
1
1
1
3
1
3
1
1
1
1
1
1
1
1
1
1
1
1
1
1
1
2
4
1
2
1
1
2
1
2
1
1
3
2
3
1
1
2
10
1
1
1
1
1
3
1
4
1
1
3
9
1
1
1
1
1
1
2
1
-294
-1
-1
-1
0
1713881 1714112 895583 895352 25 25 0
5
-5
0
1714079 1714513 2491792 2491360 45 45 0
-131
-1
-1
-1
-1
-1
-1
-1
-1
-1
191
1
1
1
1
1
1
1
1
1
4
1
0
1714517 1715836 884481 883162 54 54 0
0
1716040 1718538 876693 874195 69 69 0
0
1718549 1719633 1945647 1946731 31 31 0
0
1721441 1722578 1950695 1951833 28 28 0
-190
0
1722580 1723556 1070422 1069446 16 16 0
0
1723574 1726602 1068943 1065915 45 45 0
0
1726602 1730609 231192 227191 56 56 0
-1901
61
1
1
1
1
1
1
73
1
-1508
-144
-21
93
0
1730609 1734600 82643 86634 19 19 0
0
1730609 1730725 86885 87001 1 1 0
0
1734476 1734547 82549 82619 2 2 0
47
0
1734602 1738567 3047416 3051381 41 41 0
976
-3
-1418
675
0
1738570 1742511 2760738 2756797 7 7 0
0
1742514 1746450 640486 636550 31 31 0
0
1746451 1750366 380476 376573 57 57 0
2705
-22
1114
1
1
1
1
1
1
1
1
1
1
1
0
1750367 1754266 2845534 2849456 65 65 0
712
-1208
-1
-1
-1
-1
-1
-1
-1
-1
-1
-1
-1
-1
-1
-1
-1
-1
-1
-1
-1
-1
-1
-1
-1
0
1754268 1755351 2005573 2004480 47 47 0
-1018
-1
-1
-1
-5
-1
-1
-1
-2
-1
0
1755346 1758165 2004324 2001504 82 82 0
42
1
2
-11
-1
-1
-3
-921
56
0
1758164 1761881 386889 390680 140 140 0
-2739
-1
-1
-1
-1
-1
-1
-1
-1
-1
-1
-1
-1
-1
-1
-1
-1
-1
-1
-1
-1
-1
-1
-1
-1
-1
-1
-1
-1
-1
-1
-1
-1
-1
-1
-1
-1
-1
-1
-1
-1
-1
-1
-1
-1
-1
-1
-1
-32
-1
-1
-1
-1
-1
-1
-1
-1
-1
-1
-1
-1
-1
-1
-3
-1
-1
-519
-1
3
-8
-8
-7
-1
-197
-67
-1
0
1760855 1761881 1016079 1017137 49 49 0
-81
-1
-1
-1
-1
-1
-1
-1
-1
-1
-1
-1
-1
-1
-1
-1
-1
-1
-31
-1
-1
-501
-1
-1
-1
-1
-1
-1
-9
-200
-67
-1
0
1761881 1762056 1017237 1017415 8 8 0
-15
-1
-1
0
1761881 1762056 390787 390965 10 10 0
-15
-1
-1
0
1762057 1765942 557738 561624 52 52 0
-1248
1622
-70
0
1765941 1766960 2174404 2173385 16 16 0
0
1767054 1769812 2173396 2170639 69 69 0
7
497
-2211
0
1770177 1770620 2086165 2086608 15 15 0
0
1771733 1772443 2086861 2087572 17 17 0
-539
0
1773684 1777547 1956868 1960731 30 30 0
0
1777548 1779137 2892431 2890842 70 70 0
824
-16
0
1779955 1780959 2890079 2889075 12 12 0
0
1780950 1781409 2889025 2888566 10 10 0
0
1781412 1781960 2305229 2305777 27 27 0
0
1781988 1785259 2305940 2309337 222 222 0
387
-586
-2
-1
-3
-1
-1
-2
-1
-10
-1
-2
-1
-1
-1
-2
-1
-3
-3
-1
-1
-2
-5
-1
-2
-1
-1
-1
-1
-4
-1
-1
-1
-1
-1
-1
-5
-1
-1
-4
-1
-1
-4
-1
-1
-1
-1
-1
-1
-3
-1
-1
-1
-1
-3
-1
-1
-1
-1
-1
-1
-1
-1
-1
-652
-1
-1
-1
-1
-5
-1
-1
-1
-1
-1
-1
-1
-1
-1
-1
-1
-1
-1
-1
-1
-1
-1
-1
-3
-1
-1
-1
-6
-1
-1
-1
-1
-2
-1
-3
-1
-1
-1
-1
-1
-1
-1
-1
-1
-1
-1
-1
-1
-1
-1
-8
-1
-1
-6
-9
-1
-2
-1
-2
-1
-5
-3
-2
0
1785263 1789108 2471198 2475044 76 76 0
-2097
0
1789108 1789250 3232557 3232692 12 12 0
52
1
1
1
1
1
1
0
1790466 1790659 3232499 3232692 18 18 0
0
1792472 1792930 3255440 3255897 11 11 0
399
0
1792931 1795029 3435491 3437580 67 67 0
-249
-1
-3
88
-125
-204
673
1
1
1
1
1
1
1
3
83
1
1
3
0
1793054 1793590 1081084 1080545 65 65 0
10
-17
-100
-1
-3
79
-91
-13
11
-118
6
0
1793448 1794507 1324398 1323356 65 65 0
-42
7
-101
26
647
1
1
1
1
1
1
1
3
83
1
1
1
1
1
39
98
0
1793628 1794647 941640 942656 49 49 0
734
1
1
3
183
-19
-60
0
1793628 1794618 346811 345842 60 60 0
729
1
1
1
1
1
1
4
1
1
1
1
3
8
1
1
1
1
3
1
160
-19
34
0
1794133 1794507 433256 433614 24 24 0
136
1
1
1
1
1
1
1
3
74
9
1
1
3
39
98
0
1794318 1794618 323501 323208 35 35 0
38
1
1
1
1
2
1
4
2
1
1
3
-151
3
-19
-1
-10
-15
-18
-8
10
0
1795587 1796730 3437579 3438722 1 1 0
0
1796730 1800511 2655857 2652037 77 77 0
-3180
-1
-1
-1
-1
-1
-1
-1
-1
-1
-1
-1
-1
-1
-1
-1
-1
-1
-1
-1
-1
-1
-1
-1
-1
-16
-1
-1
-1
-1
-1
-1
-1
-3
-1
-4
-1
-1
-1
0
1800512 1804286 644153 647927 32 32 0
0
1806281 1807153 1252178 1251305 31 31 0
-438
0
1806621 1808057 1250037 1248599 39 39 0
-99
-1336
0
1807375 1808051 1251083 1250407 36 36 0
0
1811399 1811797 2181364 2180967 10 10 0
194
0
1811799 1812362 87102 87661 94 94 0
113
1
1
1
0
1814410 1815535 89665 90728 97 97 0
165
1
1
1
1
1
1
1
3
1
1
7
4
1
1
1
5
2
1
1
1
3
1
1
2
1
2
1
1
3
4
1
1
1
1
2
1
1
1
1
1
2
1
1
4
1
1
1
2
1
4
1
4
1
1
1
1
1
1
1
1
3
0
1815537 1815896 476080 475721 3 3 0
0
1815891 1819272 475557 472176 53 53 0
0
1819543 1821152 2394856 2393245 34 34 0
-1446
-7
0
1823004 1826728 685712 689434 59 59 0
752
1449
3
-6
0
1826727 1827871 2099008 2097863 17 17 0
-274
0
1830253 1830427 2097857 2097683 14 14 0
134
-9
0
1830428 1834109 1470494 1474175 95 95 0
0
1834111 1837790 1474174 1470495 98 98 0
0
1837794 1841474 3294203 3290517 100 100 0
1410
-844
-1
-16
-1
-29
-26
-133
0
1841472 1845139 2742791 2746456 58 58 0
317
1
0
1845151 1848801 3445079 3448729 37 37 0
423
-325
0
1848802 1852421 210755 207083 81 81 0
-423
-1
-1
-1
-1
-1
-1
-1
-1
-1
-1
-1
-1
-1
-1
-1
-1
-1
-1
-1
-1
-1
-1
-1
-1
-1
-1
-1
-1
-4
-1
-1
-1
-1
-1
-1
-3
-1
-1
-3
-11
-1
-1
-1
-1
-1
-1
-2
-3
-1
-1
-1
-2
-1
13
0
1852418 1855334 327776 324866 81 81 0
-43
-80
9
1
1
34
1
1
1
1
1
1
-25
-1
2462
-254
0
1855507 1856027 324875 324353 37 37 0
32
-373
-1
-1
0
1855524 1856026 348068 347562 36 36 0
-388
-1
-1
-83
0
1855524 1856027 431872 432378 40 40 0
-388
-1
-1
0
1855914 1856027 1325123 1325009 7 7 0
-79
0
1856286 1858240 1544972 1546923 50 50 0
1259
5
1
0
1859637 1863231 2148383 2144789 39 39 0
0
1863232 1863451 1707096 1706877 7 7 0
0
1863451 1863907 1705858 1705402 20 20 0
74
-318
0
1864106 1866819 1693307 1690594 58 58 0
0
1866821 1870398 1568912 1572490 63 63 0
-1201
0
1870399 1871499 1367106 1366005 24 24 0
-629
0
1871500 1873653 1365862 1363709 64 64 0
437
1
-171
-1
0
1873636 1873947 1363768 1363457 3 3 0
0
1873620 1873947 794065 793748 39 39 0
-36
7
68
1
7
1
1
1
1
2
1
62
-47
-1
10
1
0
1873751 1873947 538915 538720 15 15 0
56
-47
11
0
1873948 1877493 2753249 2749705 19 19 0
77
0
1877495 1878526 696520 697551 25 25 0
900
-99
0
1878702 1881024 697541 699864 66 66 0
-27
0
1881026 1882602 907010 908586 45 45 0
0
1882648 1883067 920303 920722 8 8 0
0
1884538 1884960 1069868 1069446 8 8 0
0
1885016 1888045 1068943 1065914 32 32 0
0
1888046 1888659 2303565 2302955 31 31 0
559
1
1
0
1890340 1890717 3393750 3393373 12 12 0
0
1890340 1890717 2301298 2300921 6 6 0
0
1891023 1891391 3393373 3393005 11 11 0
0
1891538 1892952 2338892 2337478 41 41 0
0
1892956 1894998 2337366 2335324 53 53 0
-28
5
0
1895007 1898448 659915 656474 28 28 0
0
1898449 1901889 1711784 1715224 44 44 0
0
1901890 1905320 446139 442709 37 37 0
0
1905597 1906625 867178 866138 60 60 0
-967
-6
-1
-2
-1
-5
-1
-1
-1
-1
-1
-6
0
1906618 1907842 189459 188235 92 92 0
-259
4
0
1907849 1908748 181883 180984 16 16 0
0
1908746 1909057 5871 6182 12 12 0
0
1908746 1909094 531882 532230 9 9 0
0
1908746 1909057 3061499 3061810 15 15 0
0
1909080 1909327 532302 532549 5 5 0
0
1909371 1909522 3487959 3488108 4 4 0
101
1
0
1909371 1911528 1748392 1746195 200 200 0
101
1
81
1
1
-132
-2
-2
-1
-1
-1
-6
-21
-1
-1
-1
-1
184
1
1
-98
3
-9
-1
-1
-7
-1
-1
-5
-3
-1
-1
-1
-1
-1
-1
-1
106
1
1
-712
-1
-1
-1
-1
-1
-1
-1
-1
-1
-1
-1
-1
-1
-1
-1
-1
-1
-1
-1
-1
-3
-1
-1
0
1911561 1912160 1746022 1745423 12 12 0
0
1912162 1915575 1085227 1081815 31 31 0
2668
0
1918127 1918283 3032087 3031931 5 5 0
0
1918127 1918819 3034673 3033993 46 46 0
250
1
1
6
2
2
6
1
6
1
1
2
1
3
1
-10
-4
-1
0
1918127 1918819 2812884 2812204 49 49 0
250
1
1
6
2
2
6
1
6
1
1
2
1
3
1
-10
-4
-1
0
1918203 1918685 234369 233885 77 77 0
5
-167
-4
-1
5
1
1
-4
-10
-1
-3
-1
-1
-1
-1
-1
-3
-1
-1
237
1
1
6
1
1
1
5
1
0
1918447 1918678 3034006 3033784 27 27 0
189
1
1
1
1
1
1
1
1
0
1918447 1918637 2165625 2165435 15 15 0
0
1918447 1918986 2812217 2811690 15 15 0
359
1
1
1
1
1
1
1
1
2
1
1
0
1918459 1918819 2166048 2165612 90 90 0
-165
-1
-1
-1
-1
-1
-1
-1
-1
-1
-1
-1
-1
-1
-1
-1
-1
-1
-1
-1
-1
-1
-1
-1
-1
-1
-1
-1
-1
-1
-1
-1
-1
-1
-1
-1
-1
-1
-7
-1
-4
-1
-1
-1
-1
-1
-1
-1
-1
-1
-1
-1
-1
-1
-1
-1
-1
-1
-2
-4
-1
-1
-1
-2
-1
-1
-1
-1
-1
-1
-1
-1
-1
-1
-1
-1
0
1919528 1921234 883162 884868 92 92 0
-555
5
0
1921270 1922383 885374 886487 26 26 0
0
1922388 1923868 3338437 3339917 32 32 0
0
1925273 1925749 3340014 3340490 23 23 0
0
1925749 1928738 3226054 3223125 146 146 0
88
1
1
1
1
1
1
1
1
1
1
1
1
1
1
8
1
1
1
1
1
1
1
1
1
1
1
1
1
4
1
1
1
1
1
1
1
1
1
1
2
1
2
1
1
4
2
1
1
1
1
1
1
4
1
1
1
1
1
1
1
1
-64
-1
1228
-7
0
1928731 1929104 3222419 3222046 7 7 0
0
1929104 1932431 451107 454485 128 128 0
-533
-1
-1
-1
-9
-1
-1
-1
150
-13
-926
-1
-1
-1
-1
-1
-1
-1
-2
-1
-3
-1
-4
-1
-1
-1
-1
-1
-1
-1
-1
-5
-1
-1
-5
-2
-1
-6
-1
-1
-1
-1
-2
-4
-1
-1
-1
-1
-1
-1
-1
-1
-1
-1
-1
517
667
0
1932431 1935757 2251644 2254954 55 55 0
932
618
1
1
1
1
1
1
1
1
1
1
1
1
1
951
0
1935757 1936957 468688 469888 33 33 0
0
1936953 1939077 470060 472171 77 77 0
1328
-6
16
8
1
1
1
1
1
3
1
4
1
1
1
0
1939083 1940047 2265341 2264377 52 52 0
0
1939896 1940047 2262532 2262381 5 5 0
0
1940484 1940601 2264192 2264075 7 7 0
0
1940484 1940601 2262198 2262081 7 7 0
0
1941571 1942033 2650510 2650048 21 21 0
0
1941606 1942378 1363045 1362265 28 28 0
-265
-4
-5
-2
-1
-1
-2
-1
0
1941602 1942378 2065953 2065168 32 32 0
-180
-90
-1
-1
-12
-9
-1
-1
-1
0
1941690 1942378 2263546 2262850 27 27 0
-181
-4
-5
-2
-1
-1
-2
-1
0
1941569 1942378 3139815 3140709 113 113 0
-19
13
-71
-1
-2
3
12
-185
-1
-1
-1
-1
-1
-1
-1
-1
-1
-1
-1
-1
-1
-1
-1
-1
-1
-1
-1
-1
-1
-1
-1
-1
-1
-1
-1
-1
-1
-1
-1
-1
-1
-1
-1
-1
-1
-2
-1
-1
-1
-5
-1
-1
-1
-1
-1
-1
-4
-1
-3
-1
-1
-1
-1
-1
-1
-2
-1
-4
-1
-1
-3
-1
-1
-3
-1
-1
-1
-1
-1
-4
-1
-1
-1
-1
-1
-7
-1
-1
-1
-1
-1
0
1941690 1942378 2261552 2260856 30 30 0
-181
-4
-5
-2
-1
-1
-2
-1
0
1941690 1942378 2097579 2096877 35 35 0
-61
-1
-3
-1
-1
-1
-5
-7
-2
-1
-4
-2
-5
-1
405
-41
0
1942381 1943394 1633750 1634763 14 14 0
0
1944867 1945673 1638822 1639628 18 18 0
0
1945673 1948952 1215024 1211745 30 30 0
0
1949904 1950552 138619 137971 14 14 0
0
1950554 1951197 137866 137223 11 11 0
0
1951248 1951480 136809 136554 62 62 0
-23
97
2
-11
5
6
-9
-6
-1
-23
-1
-1
-1
-1
-1
-1
-1
-1
-1
-1
-1
-1
-1
-1
-1
-1
-1
-1
-1
-1
-1
0
1951580 1952217 136297 135660 20 20 0
10
-21
0
1952316 1952404 237031 237119 3 3 0
0
1953174 1953250 236198 236273 2 2 0
47
0
1953815 1954985 238366 239518 38 38 0
92
1
1
3
1
5
1
1
1
1
1
1
1
1
5
6
1
1043
0
1955472 1958717 3128018 3131263 42 42 0
0
1958718 1961956 1492956 1489717 24 24 0
-948
0
1961958 1964670 729927 732641 54 54 0
-1161
-1
0
1964714 1965194 732777 733257 7 7 0
0
1965194 1968427 1785533 1782299 83 83 0
-2588
-1
34
0
1968429 1971654 2411123 2407898 44 44 0
0
1971653 1972250 3412974 3412377 3 3 0
0
1971653 1971764 2518350 2518239 4 4 0
0
1971710 1971791 3506134 3506053 0 0 0
0
1972243 1974867 3411602 3408978 23 23 0
0
1974869 1976943 1379400 1381475 120 120 0
-1231
0
1977051 1978084 1383660 1384693 29 29 0
0
1978076 1981289 449310 446141 135 135 0
6
-139
-5
-1
-1
-2
-1
-1
-3
-1
-1
-1
-22
26
1
1
1
1249
1
1
1
1
1
1
1
1
1
1
1
1
1
7
1
1
1
1
1
1
1
1
1
1
1
1
3
1
18
1
1
1
1
1
1
1
1
1
4
1
1
1
1
1
1
1
1
1
2
1
0
1983353 1983730 2301298 2300921 4 4 0
0
1983353 1983730 3393750 3393373 16 16 0
0
1984034 1984402 2300923 2300555 7 7 0
0
1985904 1986724 3473576 3474396 50 50 0
0
1985897 1986724 3471614 3472441 57 57 0
0
1987670 1990856 3167432 3170620 18 18 0
-1361
-4
0
1990857 1994040 3157035 3160218 15 15 0
0
1994041 1997220 257351 254174 41 41 0
-786
2221
1
1
0
1997221 2000386 2831119 2827954 46 46 0
0
2000388 2002428 2375956 2373850 151 151 0
-480
-1
-1
-1
-1
-1
-1
-1
-1
-1
-1
-1
-1
-1
-1
-1
-1
-1
-1
-1
-1
-1
-1
-1
-1
-1
-1
-1
-1
-1
-1
-1
-1
-1
-1
-1
-1
-1
-1
-1
-1
-1
-1
-1
-6
-1
-1
-1
-1
-1
-1
631
3
1
1
1
2
1
1
3
1
1
1
1
1
2
-52
-1
-1
-1
-1
-1
-1
-1
-1
-1
-1
-1
-1
-1
-1
-1
-1
-1
-1
-1
-1
-1
-1
-1
-1
-1
-1
-1
-1
-1
0
2002587 2002655 2373847 2373779 1 1 0
0
2002759 2003544 2372306 2371521 31 31 0
0
2003553 2004545 1460691 1461683 26 26 0
0
2005983 2006685 8880 9582 104 104 0
112
5
-4
-49
-157
181
1
102
1
1
-30
-4
-29
-5
0
2006686 2008812 467760 469888 53 53 0
-111
-1
0
2008808 2009812 470060 471064 22 22 0
0
2009814 2012922 1848059 1851167 47 47 0
0
2012922 2016020 1676784 1679882 47 47 0
1059
-1688
0
2016019 2019102 18267 15184 68 68 0
0
2019105 2022177 1557207 1554135 73 73 0
0
2022179 2022540 2722012 2721651 5 5 0
0
2022661 2025249 2721650 2719066 58 58 0
1207
1
1
1
0
2025250 2028312 1487447 1484383 31 31 0
-890
-1
0
2028313 2029518 2368623 2367422 81 81 0
983
1
1
1
1
4
-24
-54
-11
3
0
2029521 2031367 2362606 2360760 26 26 0
0
2031363 2032041 412204 412882 22 22 0
-335
27
0
2033948 2034412 414878 415342 7 7 0
0
2034413 2037460 3118162 3121210 87 87 0
-2843
0
2037469 2039440 1138511 1140480 109 109 0
-70
6
54
-4
-69
4
1083
65
0
2039768 2040503 1141123 1141858 20 20 0
0
2040504 2041245 2631915 2632656 22 22 0
0
2043540 2046566 1680923 1683949 7 7 0
0
2048730 2049591 241939 241078 13 13 0
0
2049698 2052611 2416399 2413416 444 444 0
-221
3
-188
-258
3
-687
5
165
-4
60
-4
-951
-1
-1
-1
-1
-1
-1
-1
-2
-1
-1
-1
-5
-1
-1
-1
-1
-2
-1
-1
-1
-1
-1
-1
-2
-4
-1
-1
-1
-1
-1
-1
-1
-1
-1
-1
-1
-1
-1
-6
-1
-1
-3
-1
-1
-1
-1
-3
-1
-1
-1
-10
-1
-1
-1
-1
-2
-1
-2
-8
-1
-1
-1
-2
-1
-1
-1
-1
-1
0
2052610 2055603 2629220 2626227 33 33 0
-1493
296
0
2055605 2055838 533215 532982 6 6 0
0
2056638 2057532 87081 87972 88 88 0
-92
-1
40
1
1
1
1
350
-7
69
-4
0
2057719 2058580 89868 90729 22 22 0
0
2058582 2061554 1860998 1858025 42 42 0
-1045
0
2061555 2063936 2878416 2876042 59 59 0
27
1
1
1
1
1
1
0
2065887 2067475 2118717 2120305 32 32 0
0
2067476 2070430 224821 221855 48 48 0
-1161
-1
-1
-1
-1
-1
-317
-1
-1
-1
-1
-1
372
-857
0
2070430 2073381 1741928 1744878 51 51 0
57
0
2073382 2076320 2793660 2790722 23 23 0
0
2076321 2079227 1727405 1724492 68 68 0
-2503
-1
-1
-1
-1
-1
-1
0
2079410 2080941 1747724 1746195 71 71 0
99
1
2
1
-6
-319
0
2080974 2082117 1746022 1744880 18 18 0
6
0
2082119 2084604 1080250 1077764 23 23 0
-1122
0
2084673 2085006 1077606 1077273 9 9 0
0
2085005 2085171 1476301 1476135 5 5 0
0
2086754 2087881 1475811 1474684 27 27 0
0
2087879 2090750 2936809 2939683 19 19 0
-1690
-1
-1
0
2090749 2093621 846564 849450 53 53 0
-1492
9
-1020
-1
-1
-1
-1
-1
-1
-1
-1
-1
-1
-1
-1
-1
0
2094089 2094548 2164170 2163711 18 18 0
0
2094089 2094548 1729540 1729999 16 16 0
0
2094089 2094316 3506521 3506294 9 9 0
0
2094838 2096491 3030648 3028995 23 23 0
37
-1320
0
2096557 2097229 1322571 1323243 3 3 0
0
2097585 2097970 433612 433256 39 39 0
99
1
6
1
1
1
1
8
1
1
1
1
13
1
1
1
1
1
1
21
78
1
1
1
1
1
4
1
1
0
2097581 2097970 489828 489457 26 26 0
-7
99
1
1
1
1
1
1
1
1
1
1
1
1
1
1
1
1
1
44
0
2097587 2099045 3437053 3435630 115 115 0
98
1
1
1
1
1
1
1
1
1
1
1
1
1
1
1
2
1
122
1
1
1
1
1
4
1
1
878
23
19
22
-13
56
-28
-49
8
7
1
1
1
87
0
2097587 2098475 942510 941640 48 48 0
98
1
1
1
1
1
1
1
1
1
1
1
1
1
1
1
2
1
0
2097587 2098475 345957 346811 61 61 0
97
1
1
1
1
1
1
1
1
1
1
1
1
1
1
1
1
1
1
1
7
1
1
1
1
18
1
1
1
1
1
1
1
8
0
2097555 2098656 1323331 1324398 66 66 0
7
22
1
100
1
1
1
1
1
1
1
1
1
1
1
1
1
1
1
1
1
1
43
1
78
1
1
1
1
1
4
1
1
645
0
2098509 2098656 465412 465265 8 8 0
0
2098378 2098656 433265 432987 14 14 0
0
2098413 2098656 323499 323742 7 7 0
0
2098378 2098656 489466 489188 7 7 0
0
2098514 2099021 1080545 1081045 62 62 0
198
1
22
43
-14
49
-34
-49
8
7
1
1
1
0
2099088 2099351 1346793 1347058 21 21 0
-90
6
15
28
1
-13
-1
-7
-1
-1
0
2099348 2099735 703816 704203 12 12 0
-5
26
0
2099923 2100144 704391 704612 7 7 0
0
2101388 2101856 712214 712676 19 19 0
52
1
1
1
1
1
363
-36
0
2101845 2102209 713233 713597 16 16 0
0
2102203 2102319 1913196 1913079 2 2 0
-55
0
2102590 2105056 1913080 1910614 60 60 0
0
2105060 2107897 1646843 1649658 74 74 0
521
1
1
1
1
1
12
1
1
4
1
1
2
1
3
1
1
1
1
1
1
1283
0
2107900 2109989 621290 619199 53 53 0
-1892
-57
0
2110118 2110741 619137 618513 42 42 0
-46
0
2110741 2113580 1762225 1759386 23 23 0
0
2113580 2116414 38526 35692 12 12 0
0
2116413 2119234 1263366 1260551 36 36 0
268
1
1
1
1
1
0
2119233 2120906 2082281 2080608 31 31 0
0
2121843 2122053 2080619 2080409 3 3 0
0
2122053 2124851 2073277 2070479 22 22 0
-770
1125
0
2124852 2126621 1732305 1730535 37 37 0
-1767
0
2126796 2127648 2984441 2985350 80 80 0
129
-5
-13
-1
-1
-1
-1
-1
-1
-1
-1
-1
-1
-1
-1
-1
-1
-1
-1
-1
-1
-1
-1
-1
-1
-1
-1
-1
-1
-1
-1
-1
-1
-1
-1
-1
-1
-1
-1
-1
-1
-1
-1
-1
-1
-1
-1
-1
-1
-1
-1
-1
-1
-1
-1
-1
-1
-1
-1
0
2127650 2128560 2075369 2074459 15 15 0
0
2130443 2133236 809262 812053 73 73 0
1277
1
1
-228
-165
3
0
2133237 2133793 1290996 1290439 16 16 0
-476
0
2134159 2135997 1290438 1288599 59 59 0
921
-6
-312
0
2136027 2138760 2121180 2123913 82 82 0
0
2138814 2139307 3356904 3356403 26 26 0
-438
-1
-1
-1
-1
-1
-1
-50
0
2140290 2141590 3356411 3355111 37 37 0
0
2141595 2144371 1211744 1208969 23 23 0
2250
0
2144372 2147140 1211743 1208972 51 51 0
-680
-1
-1
-363
1204
0
2147144 2149303 724316 726506 163 163 0
-715
-1
-1
-1
-1
-1
-445
-1
-1
-466
-1
-1
-5
-2
-3
-3
-1
-1
-1
-2
-1
-1
-3
-1
-1
-1
-3
-10
-5
-3
-3
-1
-1
-11
-1
-1
42
1
1
363
84
0
2149348 2149909 726488 727050 13 13 0
-136
0
2149911 2152675 2117540 2120304 54 54 0
0
2152678 2154654 1951722 1953758 132 132 0
-497
-1
-1
-1
-1
-1
-1
-1
-1
-1
-1
-1
-1
-1
-1
-1
-1
-1
-1
-1
-1
-1
-1
-1
-1
-1
-1
-1
-1
-1
-1
-1
-1
-1
-1
-1
-1
-1
-1
-1
-1
-1
-1
-1
-1
-1
-1
-1
-1
-1
-3
-1
-1
-1
-1
-1
-1
-1
-1
-3
0
2154723 2155439 1954220 1954923 23 23 0
163
1
1
1
1
1
1
1
1
1
1
1
1
0
2155440 2158199 210756 213515 51 51 0
0
2158200 2159835 2124044 2125679 25 25 0
0
2160951 2161259 3384641 3384946 20 20 0
184
1
1
0
2162144 2162874 3392645 3393375 20 20 0
0
2162143 2162874 2300192 2300923 26 26 0
0
2163178 2163630 2300921 2301373 14 14 0
0
2163178 2163630 3393373 3393825 20 20 0
0
2163698 2166441 244062 246805 27 27 0
0
2166442 2167333 625344 624455 31 31 0
508
359
0
2167336 2169180 624342 622499 47 47 0
8
0
2169179 2171910 1310795 1308064 41 41 0
0
2172933 2173529 2086927 2087523 9 9 0
0
2173842 2174630 1806473 1807261 9 9 0
0
2175882 2177337 875650 874195 42 42 0
0
2177350 2180063 773378 776045 93 93 0
590
1
1
1
1
1
1
1
1
1
1
1
1
3
4
1
1
1
1
3
3
6
1
1
1
1
1
3
7
1
4
1
1
3
1
1
5
1
1
1
1
1
1
1
1
1
1
-1287
0
2180064 2182778 2447849 2450563 28 28 0
162
-4
0
2182777 2185491 1286134 1283420 51 51 0
0
2185493 2188192 1603941 1601242 50 50 0
0
2188311 2190873 962935 965495 53 53 0
184
1
0
2190875 2192192 2170637 2169315 29 29 0
-269
-1
-1
-1
-1
0
2193553 2196191 1763372 1766010 64 64 0
0
2196223 2198886 488862 486197 64 64 0
-168
-2290
0
2198887 2201549 271444 274106 41 41 0
0
2201598 2202077 488988 489466 12 12 0
40
56
-255
0
2201684 2202847 1324514 1323361 64 64 0
10
-21
-31
12
-195
24
647
1
1
1
1
1
1
1
3
77
0
2201684 2202044 323858 323497 22 22 0
10
-21
35
-6
-195
0
2201684 2202077 432871 433265 28 28 0
10
-21
-31
11
-196
0
2201980 2203150 346811 345635 121 121 0
734
1
1
1
1
1
1
1
21
1
1
1
1
6
-101
-6
-6
-1
-3
-1
-3
-3
-1
-2
-1
-2
-1
-2
-1
-3
-1
-1
-1
-6
-1
-3
-1
7
1
-10
-10
-1
-1
-1
-12
-3
125
1
3
1
4
3
1
1
0
2201800 2202851 3436011 3437056 52 52 0
42
-7
-101
673
1
1
1
1
1
1
1
3
-76
-45
0
2202485 2202852 489457 489825 11 11 0
-266
0
2201980 2202851 941640 942513 36 36 0
-725
-46
0
2202485 2202847 433256 433609 21 21 0
136
1
1
1
1
1
1
1
3
0
2202887 2203004 1316317 1316197 8 8 0
-90
-1
-13
0
2202921 2204209 433763 435042 81 81 0
-68
-16
-26
7
1
1
1
1
1
1
1
2
1
1
16
-100
456
0
2202923 2203235 323220 322909 25 25 0
231
0
2204211 2206865 1693246 1690592 52 52 0
0
2206865 2209517 1435752 1433099 36 36 0
-1511
0
2209518 2210082 458362 457796 13 13 0
-559
-1
0
2210077 2212164 457548 455465 72 72 0
13
1
1
114
1
-15
0
2212167 2214812 776044 773375 89 89 0
-2047
-1
-3
-1
-3
-5
-12
-5
-1
-1
-3
-1
9
8
1
-7
-16
-1
-5
-1
-1
-1
-1
-14
-1
-1
-1
-1
-2
-1
0
2214815 2217455 495041 492459 101 101 0
564
1
1
1
1
1
3
1
1
1
1
1
1
3
1
1
1
1
1
1
1
1
3
1
6
1
1
1
1
1
1
1
1
1
1
1
1
1
1
1
1
1
1
1
1
1
1
1
1
1
1
59
41
23
1
1
95
31
0
2217457 2219410 2908450 2910418 70 70 0
-1687
-1
-1
-1
-1
-1
-1
-1
-1
-1
-1
-1
-1
-1
-1
238
-26
0
2219427 2219517 3230024 3229934 2 2 0
0
2219564 2220050 3228742 3228256 11 11 0
0
2220176 2221654 2119236 2120714 26 26 0
0
2223079 2223644 1171901 1172466 1 1 0
0
2225058 2225225 1175426 1175593 16 16 0
20
1
1
6
-8
-12
-1
-6
0
2225228 2227809 3297241 3299822 25 25 0
0
2227810 2230388 405957 408535 24 24 0
0
2230389 2232969 214052 216632 67 67 0
0
2232968 2235284 428325 430642 48 48 0
-2313
0
2235271 2235537 928986 929253 8 8 0
-5
0
2235539 2237926 2891535 2889123 61 61 0
8
-820
-1
-1
-1
-1
-1
-1
-1
-1
-1
-1
-1
-1
-1
-1
-1
-1
-1
-1
-1
-1
-1
-1
-1
-693
-248
0
2238105 2240666 2230914 2233476 27 27 0
-447
-1
-1
1973
24
0
2240666 2243218 1642243 1639688 61 61 0
-740
-1
-1750
0
2243217 2245649 1379786 1377353 52 52 0
-1395
0
2245769 2247037 2823048 2821780 48 48 0
0
2247195 2247327 146674 146542 12 12 0
-51
4
0
2247292 2247568 146445 146169 8 8 0
0
2247941 2248314 2161782 2161408 8 8 0
-370
0
2248403 2250154 2516296 2518048 41 41 0
-1625
0
2250147 2250261 3412863 3412977 5 5 0
0
2250147 2250432 2518239 2518523 6 6 0
239
0
2250262 2250469 2638130 2638338 8 8 0
-197
0
2250476 2250616 2635158 2635297 9 9 0
-11
16
61
0
2252532 2253391 2020047 2019188 19 19 0
0
2253398 2255745 2891534 2889123 108 108 0
-638
4
4
-5
-21
-1
-1
-1
-1
-1
-1
-1
-3
-1
-1
-2
-4
-1
-1
-1
-3
-1
-1
-1
-1
-1
-1
-1
-1
-1
-1
-3
-1
-1
-134
-1
-1
-3
-1
-1
-1
-1
-1
-1
-1
-1
-1
-1
-1
-3
-1
-1
-1
-1
-1
-1
-1
-3
-886
-234
-1
-1
-1
-1
-1
-1
-1
-1
0
2255921 2258448 692659 695184 73 73 0
181
32
-5
4
0
2258450 2260960 2823384 2825894 42 42 0
0
2260965 2263467 386563 384062 50 50 0
1725
0
2263469 2265969 1549577 1547070 68 68 0
-1558
22
-20
-1
-1
-1
-1
-1
-1
0
2265972 2268451 2215876 2218423 86 86 0
-758
-1
-1
-1
-1
-1
-1
-1
-1
-1
-1
-1
-1
-1
-1
-1
-1
-1
-1
-1
-1
-1
-1
-1
-1
-1
-1
-1
-1
-1
-1
-1
-1
-1
-1
-1
-1
-1
-1
-1
-1
-1
-1
-1
-1
-1
-1
-1
-1
-1
-1
-1
-1
-1
-1
-1
-1
-1
-1
-1
-1
-8
-1
-3
-1
-2
-1
-1
0
2268452 2269872 698964 697544 30 30 0
0
2270050 2270923 697551 696677 22 22 0
-35
0
2270925 2273383 3068257 3065799 72 72 0
0
2273383 2275841 1851166 1853654 97 97 0
-1874
-1
-1
-1
-1
-1
-1
-1
-1
-1
-1
-1
-1
-1
-1
-1
-1
-1
-1
-1
-1
-1
-1
-1
-1
-1
-1
-1
-1
-1
0
2275845 2276800 3341045 3340046 91 91 0
-676
-1
-1
-1
-1
-1
-1
-1
-1
-1
-1
-1
-1
-1
-1
-1
-1
-1
-1
-1
-1
-1
-1
-1
-1
-1
-1
-1
-1
-1
-1
-1
-1
-1
-1
-1
-1
-1
-1
-1
-1
-3
-1
-1
86
-27
14
-52
0
2278204 2278282 3339917 3339839 0 0 0
0
2278287 2280726 55379 52950 62 62 0
1247
1
1
1
8
1
1
1
4
1
0
2280733 2282743 2268433 2270443 157 157 0
678
-7
0
2282831 2283171 2270572 2270912 10 10 0
0
2283169 2285607 3153620 3156058 57 57 0
0
2285608 2288041 1384405 1386838 63 63 0
0
2288041 2290473 55380 52949 36 36 0
1257
0
2290473 2292903 1882089 1884520 55 55 0
-141
0
2292903 2293236 2170105 2170438 7 7 0
0
2295329 2297747 813980 816397 40 40 0
227
0
2297749 2299014 1283417 1282102 165 165 0
-109
-75
-1
-76
-1
-1
-1
-1
-1
-1
-1
-1
-1
-1
-1
-1
-1
-1
-1
-1
-1
-1
-1
-1
-2
-1
-24
-1
-1
-1
-1
-1
-1
-1
-1
-1
-1
-1
-1
-1
-1
-1
-1
-1
-1
-1
-1
-2
-1
-5
-1
-1
-1
-1
-1
-2
-4
-1
-1
-1
-1
-1
-1
-1
-1
-1
-1
-1
-1
-1
-1
-4
-64
-2
-1
-1
-1
-1
-1
-1
-3
-1
-1
-1
-1
-1
-1
-1
-1
-1
-1
-1
-1
-1
120
1
1
1
1
1
1
1
1
1
1
1
1
1
1
1
1
1
1
1
1
1
5
1
1
1
1
1
1
1
1
1
1
1
1
1
1
1
1
1
1
1
1
3
0
2299287 2299359 1268982 1268909 1 1 0
-6
0
2299399 2300160 1267600 1266839 22 22 0
0
2300159 2300908 1903446 1904195 21 21 0
0
2302573 2302679 3271543 3271649 1 1 0
0
2304521 2304975 3271672 3272126 13 13 0
0
2304976 2307087 2360764 2358653 32 32 0
0
2307380 2309778 3440649 3443050 54 54 0
-1992
-3
-1
0
2309780 2311318 2999706 2998168 29 29 0
0
2311325 2312177 2998003 2997151 14 14 0
0
2312177 2314573 1045207 1047642 75 75 0
-1120
-1
-1
-3
-1
-1
-24
-1
-1
-1
-1
-1
-3
-3
-8
-1
-1
-1
-1
-1
-1
-1
-1
-9
-1
-1
-1
-1
-1
-1
-1
-1
-7
3
-24
-1
-4
-1
-1
-1
-1
0
2314575 2314710 3380255 3380390 0 0 0
0
2314575 2314880 3384642 3384943 17 17 0
136
48
1
1
0
2316513 2316969 2914742 2914286 9 9 0
0
2316514 2316969 3295342 3295725 78 78 0
212
34
1
1
1
1
1
1
1
1
1
1
1
1
1
4
1
1
1
1
1
1
1
1
1
1
1
1
1
1
1
1
1
1
1
1
1
1
1
1
1
3
1
1
4
1
1
1
1
1
1
1
1
1
1
1
1
1
1
1
1
1
1
1
1
1
1
1
1
1
1
1
0
2316515 2316973 3392644 3392186 10 10 0
0
2316515 2316969 3230837 3231291 8 8 0
0
2316969 2317598 353850 353221 13 13 0
0
2317594 2318689 353059 351965 16 16 0
116
0
2318715 2318815 2889015 2889116 10 10 0
-54
-1
8
0
2318720 2318815 826690 826595 12 12 0
48
-7
-1
12
0
2318721 2318826 677195 677089 17 17 0
-49
4
-8
0
2318831 2319361 351935 351405 1 1 0
0
2319364 2320979 3373742 3375427 118 118 0
-630
-1
-1
-1
-1
-1
-1
-1
-1
-1
-1
-1
-3
-1
-1
-1
-1
-4
-1
-1
-1
-1
-3
-1
-1
-1
-1
-1
-1
-1
-1
-1
-1
-7
-1
-1
-2
-1
-1
-1
-1
-5
-1
-1
-1
-1
-1
-1
-1
-4
-1
-1
-1
-1
-1
-1
-1
-1
-6
-1
-4
-1
-1
-1
-1
-1
-1
-1
-1
-1
0
2321769 2322867 1365304 1364203 19 19 0
-50
-65
-69
0
2323029 2323494 2194397 2193971 75 75 0
97
35
1
1
1
1
1
1
1
1
1
1
1
4
1
1
1
1
1
1
1
1
46
1
1
1
1
1
1
1
5
4
1
3
1
2
32
-38
14
41
43
-48
3
0
2323290 2323596 538911 538608 53 53 0
-46
16
8
1
1
-10
-17
14
10
1
-149
0
2323147 2323559 794073 793674 71 71 0
-44
7
68
1
7
1
1
1
1
2
1
-56
16
8
1
1
-10
-17
-1
13
1
10
1
0
2323978 2324137 2066030 2065871 7 7 0
0
2324188 2325245 2099808 2098751 31 31 0
0
2326529 2328900 630458 632831 33 33 0
-1202
-878
0
2328900 2330925 724315 722291 19 19 0
1634
0
2331097 2331265 719141 718973 2 2 0
0
2331266 2331875 2724450 2723841 7 7 0
0
2331952 2333623 2723685 2722014 12 12 0
0
2334161 2335975 1503833 1501968 104 104 0
-1562
-1
-1
-1
-1
-1
-7
-1
-1
-1
-1
-1
-3
-3
-1
-4
-1
-7
-1
-1
-2
-3
-1
-1
-1
-1
-1
-1
-4
-1
-1
-1
-2
-2
-13
-1
-1
-1
-1
-1
-1
-2
-4
-1
-1
-1
-1
-1
-5
-1
-7
0
2336057 2337107 2528822 2527772 35 35 0
0
2336863 2337108 2534278 2534033 9 9 0
0
2337330 2337440 2424591 2424481 4 4 0
0
2337330 2337440 2634392 2634283 9 9 0
80
0
2337330 2337440 3406766 3406657 7 7 0
80
0
2337472 2337780 3408948 3408640 7 7 0
0
2337781 2338072 3408374 3408083 18 18 0
0
2338031 2338174 2089774 2089632 6 6 0
66
0
2338327 2340674 258207 260554 29 29 0
0
2341723 2342409 1746882 1746196 15 15 0
0
2342412 2343014 1746020 1745418 14 14 0
0
2343199 2344521 2381494 2380170 71 71 0
-1148
-1
-1
106
0
2344717 2345327 2380113 2379503 8 8 0
0
2345331 2346710 2387045 2385665 35 35 0
-418
0
2345856 2346229 1392478 1392841 43 43 0
71
113
19
1
19
4
4
1
1
4
0
2346725 2347296 2385095 2384522 19 19 0
-199
-366
0
2347107 2347288 3281444 3281625 18 18 0
-108
63
0
2347291 2347646 2383835 2383480 12 12 0
0
2347642 2349954 1877046 1879359 67 67 0
-1726
0
2349951 2352257 3175897 3173592 31 31 0
172
0
2352256 2354566 2872371 2874681 35 35 0
0
2354559 2356853 2783914 2786208 26 26 0
0
2357024 2358965 3080289 3078349 114 114 0
5
340
-7
-1484
7
-40
8
0
2357833 2359140 3074374 3073067 25 25 0
0
2359141 2361424 3051382 3053712 87 87 0
-1847
-1
-1
-1
-1
-1
-1
-5
-1
-1
-1
-2
-3
-1
-12
-1
-1
-1
-3
-1
-1
-5
-1
-1
-1
-1
-1
-1
-1
-4
-1
-1
-5
-1
-1
-1
-1
-1
-1
-1
-1
-3
-1
-1
-1
-1
-1
0
2361426 2363705 1430819 1433098 42 42 0
0
2363704 2364617 825527 826441 27 27 0
-36
0
2364847 2365983 826727 827863 43 43 0
0
2365984 2368254 1409876 1407657 125 125 0
280
1
1
3
2
2
1
1
1
1
3
1
1
3
1
1
5
1
6
1
1
1
1
1
1
1
1
1
2
2
1
1
1
1
1
1
1
1
1
2
1
1
1
1
1
3
6
3
1
1
1
1
2
2
5
1
1
1
6
1
3
-1271
-1
-1
-1
-1
-1
-1
-1
-1
-7
0
2368254 2368452 1248415 1248217 8 8 0
0
2368254 2368452 1250216 1250018 4 4 0
0
2368453 2368975 1247543 1247021 10 10 0
0
2369355 2370524 1243058 1241917 79 79 0
-13
6
-291
-212
248
1
1
1
1
1
1
1
1
1
1
1
1
1
1
1
1
1
1
1
1
1
1
1
1
1
1
1
1
1
1
1
-260
-96
0
2370525 2372792 825529 823226 66 66 0
42
-448
-1
-1
-1
-1
-1
-1
-1
-1
-1
-1
-1
-1
-1
-1
-1
-1
-1
-1
-1
-1
-1
-1
-1
-1
-1
-1
-1
-1
-1
-149
-1
-1
-1
-1
-1
-1
0
2372788 2375056 3105683 3103415 44 44 0
0
2375056 2377317 2756193 2753932 7 7 0
0
2377318 2379578 384037 381776 27 27 0
-1031
36
-109
-3
44
85
-38
0
2381262 2381832 2908231 2908801 15 15 0
0
2381862 2381996 345770 345634 9 9 0
-42
-1
0
2381893 2382074 339185 339008 20 20 0
14
103
19
9
10
-3
0
2381895 2381988 278184 278092 4 4 0
12
0
2381891 2382105 323097 322884 16 16 0
108
0
2382448 2382861 284624 284211 11 11 0
0
2383169 2384084 284206 283292 54 54 0
11
0
2384089 2386331 2866913 2864673 18 18 0
62
1778
0
2386329 2388577 247554 249778 42 42 0
253
1
1
1
1
1
1
1
1
1
1
1
1
1
1
1
1
1
1
1
1
1
1
1
0
2388577 2390822 2121122 2123367 61 61 0
0
2390823 2393070 440855 438609 21 21 0
2244
0
2393066 2393736 1803855 1803185 14 14 0
0
2394080 2395305 1464671 1465896 41 41 0
0
2395306 2397545 1910615 1912854 46 46 0
0
2397546 2397988 334662 335104 20 20 0
0
2397997 2399029 337958 338990 21 21 0
-50
-4
5
958
0
2399205 2399786 274721 275302 34 34 0
-17
27
0
2399521 2399786 339448 339713 8 8 0
0
2399785 2402020 690426 692661 23 23 0
0
2402021 2402110 465521 465610 1 1 0
0
2403527 2404252 465610 466334 18 18 0
-62
28
124
0
2404253 2405173 231695 232615 7 7 0
0
2407419 2408705 2875964 2874674 29 29 0
-182
-1
-1
-1
0
2408706 2409016 1916512 1916822 5 5 0
0
2409063 2410927 1917053 1918917 101 101 0
0
2411892 2413143 138621 137320 79 79 0
-623
-1
-1
-1
-1
-1
-5
-1
-19
-6
-3
-1
-1
-1
-1
-4
-1
-1
-1
-1
-1
-1
-1
-1
-1
-1
-1
-3
-2
-1
-1
-1
-4
-1
-1
-5
-1
-1
-1
-1
-1
-1
-1
-1
-1
-1
-1
-1
-1
-1
0
2413144 2415357 662822 660609 25 25 0
0
2415359 2417564 1784772 1782568 46 46 0
1868
0
2417562 2418765 468684 469888 26 26 0
-1194
0
2418765 2419763 470064 471062 46 46 0
0
2419766 2421956 922102 924298 44 44 0
-429
-1
-1
-1614
-1
-17
0
2422567 2424147 976498 978078 21 21 0
-175
968
0
2424146 2426328 778229 776046 26 26 0
-247
0
2426329 2428510 3091386 3093586 62 62 0
-519
-54
-1
-1
-1
-3
-1502
-13
-1
-1
-1
-1
-1
-4
-1
-1
-2
-1
-5
0
2428721 2430695 1307640 1305664 35 35 0
-1239
-15
0
2430696 2432875 1871449 1873629 30 30 0
-1508
0
2432877 2435054 2729550 2727371 45 45 0
-856
-44
0
2435055 2437219 581342 583506 19 19 0
1904
-60
0
2437218 2439375 252013 254170 45 45 0
0
2439378 2441537 353850 356048 53 53 0
-834
-1
-1
-3
-1
-1
-7
-1
-1
-110
-1
-1
-1
-1
-1
-1
-1
-1
-1
-1
-1
-1
-1
-1
-1
-1
-1
-1
-1
-1
-1
-1
-1
-1
-1
-1
-1
-1
-1
0
2441540 2442265 2434522 2435234 113 113 0
26
-174
-1
-3
-1
-1
-1
-1
-1
-1
-1
-2
-2
-1
-1
-1
-1
-1
-3
-3
-1
-2
-1
-1
-1
-1
-1
-1
-1
-26
-1
-1
-1
163
1
1
1
1
1
1
1
1
1
1
1
1
1
1
1
1
1
1
1
1
1
1
1
1
1
1
1
1
1
1
1
1
1
1
1
1
1
1
1
1
1
1
1
-252
4
0
2442285 2443692 2437504 2438911 36 36 0
0
2443694 2445444 1416249 1417929 126 126 0
659
1
1
1
4
1
1
1
1
1
1
1
1
1
1
1
1
1
1
1
1
1
1
1
1
1
1
1
1
1
1
1
1
1
1
1
1
1
1
1
1
1
1
1
1
1
1
1
1
1
1
1
1
1
1
1
1
1
1
1
1
1
1
1
1
1
1
1
1
1
-924
7
0
2445850 2448002 1866209 1868361 43 43 0
0
2448003 2450154 252015 254173 52 52 0
-1798
-1
-1
-1
-1
-1
-1
0
2450346 2452304 250091 251969 103 103 0
1503
1
1
1
1
1
1
1
1
1
1
1
1
1
1
1
1
1
1
1
1
1
1
1
1
1
1
1
1
1
1
1
1
1
1
1
1
1
1
1
1
1
1
1
1
1
1
1
1
1
1
1
1
1
1
1
1
1
1
1
1
1
1
1
1
1
1
1
1
1
1
1
1
1
1
1
1
1
1
1
0
2452305 2454443 343589 341451 43 43 0
0
2452330 2452487 322876 322719 5 5 0
0
2452419 2452603 285450 285266 6 6 0
0
2454442 2455661 39554 40797 44 44 0
-183
-1
-114
-1
-1
-1
-1
-1
-1
-1
-1
-1
-1
-1
-1
-1
-1
-1
-1
-1
-1
-1
-1
-1
0
2454658 2454918 2187525 2187265 45 45 0
35
-7
10
-6
0
2454717 2454895 817078 817256 26 26 0
0
2455653 2456578 41811 42735 15 15 0
727
0
2456578 2458074 2630349 2628767 146 146 0
-703
-1
-1
-1
-1
-1
-1
-1
-1
-1
-1
-1
-1
-1
-1
-1
-1
-1
-1
-1
-1
-1
-1
-1
-1
-1
-6
-1
-1
-1
-1
-1
-1
-1
-1
-1
-1
-1
-1
-1
-1
-1
-1
-1
-1
-1
-1
-1
-1
-1
-1
-1
-1
-1
-1
-1
-1
-1
-1
-1
-1
-1
-1
-1
-1
-1
-1
-1
-1
-1
-1
-1
-12
-1
-1
-1
-1
-1
-1
-1
-1
-1
-1
-1
-1
-1
0
2458731 2459777 3363783 3362738 23 23 0
492
0
2459779 2460845 3361811 3360745 39 39 0
0
2460846 2462966 1379399 1377277 48 48 0
-1187
-889
0
2462964 2465081 1589085 1591201 25 25 0
1187
0
2465080 2467190 263768 265864 54 54 0
-824
19
1
1
1
1
1
1
1
1
1
1
1
1
4
740
0
2467191 2467847 1413728 1413072 18 18 0
0
2467947 2468071 1412856 1412731 6 6 0
-5
0
2468021 2469301 1412563 1411283 31 31 0
0
2469301 2469567 5434 5168 22 22 0
-34
4
0
2469475 2469553 531216 531138 2 2 0
0
2469514 2470975 2821768 2820306 25 25 0
-1438
0
2472438 2473128 2345786 2345096 17 17 0
0
2473128 2473497 2345007 2344638 7 7 0
0
2473497 2475583 267951 270037 19 19 0
0
2475809 2476236 3289878 3290305 58 58 0
-303
11
-56
8
0
2477303 2477666 3280252 3280615 10 10 0
0
2477666 2479750 530637 528553 23 23 0
0
2479749 2481826 1790305 1792382 16 16 0
0
2481828 2483902 2833195 2831121 35 35 0
0
2483904 2484321 830825 830408 8 8 0
0
2484659 2485975 829999 828683 53 53 0
-64
10
58
-14
0
2485979 2488036 1087286 1085229 44 44 0
0
2488037 2490099 1085227 1087290 35 35 0
-1074
0
2490099 2492167 2982231 2980162 21 21 0
-2064
0
2492158 2493609 143225 144668 29 29 0
1219
1
1
1
55
3
1
145
0
2493692 2494168 146237 146779 74 74 0
-246
-1
-1
-1
-1
-1
-1
-1
-1
-1
-1
-1
-1
-1
-1
-1
-1
-1
-1
-1
-1
-1
-1
-1
-1
-1
-1
-1
-1
-1
-1
-1
-1
-1
-1
-1
-1
-1
-1
-1
-1
-1
-1
-1
-1
-1
-1
-1
-1
-1
-1
-1
-1
-1
-1
-1
-1
-1
-1
-1
-1
-1
-1
-2
-1
-1
0
2494216 2496246 1385690 1383660 58 58 0
0
2496271 2496651 1179343 1179722 10 10 0
377
0
2496643 2497625 1182386 1183368 16 16 0
0
2497676 2498316 1183538 1184178 15 15 0
0
2498316 2498642 1625723 1626049 7 7 0
0
2498515 2498904 1626863 1627250 43 43 0
-33
-26
-4
-3
-1
-4
-9
11
210
5
16
1
1
1
3
17
0
2498778 2499697 1626867 1627786 27 27 0
0
2499496 2499634 3505817 3505679 2 2 0
0
2499808 2500357 1627881 1628395 59 59 0
-206
11
1
1
1
1
1
1
1
93
1
1
1
1
1
1
4
1
7
2
5
2
1
3
3
1
1
2
2
2
9
4
2
5
1
3
1
0
2500359 2500700 1200586 1200245 10 10 0
0
2500838 2502402 1200233 1198608 89 89 0
-1085
-9
-11
-1
-1
-1
-1
-1
-1
-1
-1
-1
-1
-1
-1
-1
-1
-1
-1
-1
-1
-1
-1
-1
-1
-1
-42
-1
-1
-1
-1
-3
-1
-1
-1
-1
-1
-1
-1
-1
-1
-1
-1
-1
-1
-1
-1
-1
-2
-1
-1
-1
-1
-1
-9
-1
-1
-1
-1
-1
-1
0
2502403 2504443 2174404 2176443 60 60 0
1422
-4
502
0
2504444 2506483 1497102 1495065 14 14 0
2001
22
0
2506486 2506972 2163833 2163344 56 56 0
130
1
1
1
1
1
1
1
1
1
1
1
1
1
1
1
1
1
173
-41
-1
-1
-1
-1
-1
-1
-1
-1
-1
-1
-1
-1
-1
-1
-1
-1
-1
-1
-1
-1
-1
0
2506818 2506980 1730239 1730400 8 8 0
154
0
2507091 2508524 1730492 1731939 38 38 0
-991
-1
-1
-1
-1
-1
-1
-1
-1
-1
-1
-1
-1
-1
0
2508525 2510561 736893 734857 23 23 0
0
2510562 2512588 2985931 2987962 42 42 0
-194
-1
-1
-1135
-312
0
2512590 2514621 2412496 2414527 19 19 0
0
2514622 2516644 128775 126753 39 39 0
0
2516648 2517257 1323927 1323331 49 49 0
350
1
1
1
1
1
1
1
3
78
2
-36
104
4
21
0
2516862 2517228 489457 489824 18 18 0
220
-40
-1
0
2516648 2517230 3436483 3437058 41 41 0
350
1
1
1
1
1
1
1
3
-114
-1
0
2517262 2517901 433824 434462 16 16 0
72
-106
459
0
2518117 2518671 434487 435041 52 52 0
0
2518675 2520700 2049641 2047616 25 25 0
0
2520700 2522725 1405005 1407029 34 34 0
915
0
2522726 2524750 1930529 1928505 34 34 0
0
2524752 2526773 1405007 1407028 35 35 0
0
2526775 2528798 598770 596747 20 20 0
0
2528798 2530819 771703 769602 200 200 0
-471
-1
-1
-1
-1
-1
-1
-1
-1
-1
-1
-1
-1
-1
-5
-1
-3
-1
-1
-2
-1
-3
-1
-1
-1
-2
-3
-1
-2
-1
-1
-1
-1
-2
-1
-1
-1
-1
-3
-1
-1
-1
-1
-1
-1
-2
-1
-2
-9
-1
-1
-1
-1
-1
-1
-1
-1
-1
-1
-1
-3
-1
-1
-4
-2
-1
-1
-1
-1
-1
-5
-1
-1
-5
-1
-1
-3
-1
-3
-8
337
-5
770
1
1
-10
-1
-1
0
2530819 2531820 2916476 2917477 26 26 0
0
2532840 2534858 3451118 3453136 19 19 0
0
2534860 2536875 771702 769604 198 198 0
-470
-1
-1
-1
-1
-1
-1
-1
-1
-1
-1
-1
-1
-1
-5
-1
-3
-1
-1
-2
-1
-3
-1
-1
-1
-2
-3
-1
-2
-1
-1
-1
-1
-2
-1
-1
-1
-1
-3
-1
-1
-1
-1
-1
-1
-2
-1
-9
-1
-1
-1
-1
-1
-1
-4
-1
-1
-1
-1
-1
-1
-1
-1
-4
-2
-1
-1
-1
-1
-1
-5
-1
-1
-5
-1
-1
-3
-1
-3
-8
337
-5
-580
-1
-1
188
1
1
-10
-1
-1
0
2536877 2538892 479978 477963 44 44 0
0
2538893 2540905 521683 519671 31 31 0
0
2540906 2542914 2054432 2056442 22 22 0
-698
-818
0
2542914 2544923 263587 261578 31 31 0
-563
243
0
2545584 2546115 277877 277346 31 31 0
0
2546127 2546930 491655 492459 22 22 0
-96
0
2546930 2548934 727078 729070 58 58 0
266
1
1
1
1
1
2
1
1
1
1
1
0
2548939 2550944 2101469 2099464 55 55 0
317
1
-9
-92
0
2550940 2551456 121943 122460 10 10 0
-74
0
2551571 2552074 123830 124332 19 19 0
22
0
2552938 2554936 405956 403957 44 44 0
-813
0
2554937 2556931 3451117 3449123 22 22 0
0
2556931 2558925 3451118 3449124 38 38 0
0
2558927 2559361 276773 277207 16 16 0
0
2559475 2560416 283249 284190 27 27 0
0
2560921 2562910 2662097 2664075 58 58 0
1105
1
1
1
-11
-1
6
1
1
7
1
3
2
8
1
0
2562911 2564898 1654232 1656219 17 17 0
0
2564947 2566881 2052496 2054431 51 51 0
-1835
0
2566882 2568864 2779469 2781450 15 15 0
1353
1
-187
0
2568237 2568321 24387 24470 2 2 0
9
0
2568969 2570365 1934960 1936357 26 26 0
-1353
0
2571766 2572201 3508358 3508793 8 8 0
0
2571898 2572811 1541339 1542252 54 54 0
412
-4
0
2572813 2573619 2303757 2302955 56 56 0
751
1
1
15
0
2574381 2574751 3393375 3393005 8 8 0
0
2574381 2574751 2300923 2300553 8 8 0
0
2574780 2576744 179022 180986 20 20 0
0
2576744 2578706 1857175 1855235 51 51 0
964
1
1
1
1
1
1
1
1
1
1
1
1
1
1
1
1
1
1
1
1
1
0
2578708 2580310 1294191 1292665 113 113 0
1065
1
1
1
1
1
1
1
1
1
1
1
1
1
1
1
1
1
1
1
1
1
1
1
1
1
1
1
1
1
1
1
1
1
1
1
1
1
1
1
1
1
1
1
1
1
1
1
1
1
1
1
1
1
1
1
1
1
1
1
1
1
1
1
1
1
1
1
1
1
1
1
1
1
1
1
1
-400
0
2580667 2582621 2715923 2713969 25 25 0
0
2582621 2584574 375500 373548 28 28 0
1067
0
2584577 2586529 2617590 2619542 33 33 0
0
2586533 2587879 3051941 3053249 81 81 0
343
1
498
1
1
1
1
1
1
3
1
12
1
1
4
3
3
6
1
1
1
1
3
7
1
1
5
1
1
3
1
1
1
1
1
6
6
1
0
2588023 2588471 3053267 3053708 20 20 0
39
1
6
1
1
1
1
0
2588478 2590421 29943 31886 30 30 0
0
2590421 2591115 403122 403829 30 30 0
-443
-80
-6
-122
-4
-1
-1
-1
-1
-1
-1
-1
-1
0
2591130 2592362 410072 411314 36 36 0
-185
-528
-1
-1
-1
-1
-1
-1
-1
-1
0
2592362 2594299 2955797 2957734 20 20 0
0
2594300 2596237 1313218 1311282 37 37 0
494
-1016
8
0
2596336 2598173 1593922 1592085 52 52 0
555
-4
0
2598176 2600111 1313217 1311281 45 45 0
450
-20
-1002
-37
8
0
2600111 2601950 1592083 1593922 50 50 0
0
2602047 2603979 241075 243007 37 37 0
0
2602588 2602902 1150165 1149851 56 56 0
0
2603979 2605908 807732 805802 45 45 0
-1034
0
2605909 2606653 3373620 3372876 24 24 0
0
2606672 2607596 3367393 3366469 26 26 0
0
2607837 2608190 713592 713239 16 16 0
0
2609368 2609761 713300 712907 5 5 0
0
2609980 2610979 3293662 3294610 73 73 0
-5
4
246
1
1
4
1
1
1
1
1
1
1
1
5
1
3
1
1
2
1
1
1
6
1
5
1
1
1
1
1
1
1
1
1
1
1
1
1
1
1
1
1
1
1
1
1
2
1
1
1
1
1
0
2611681 2613016 922101 920767 29 29 0
1305
0
2613598 2614936 1660388 1661714 45 45 0
352
1
1
1
1
1
1
1
3
1
1
1
1
1
-832
-1
0
2615078 2615510 1661764 1662196 9 9 0
0
2615513 2617423 1196697 1198607 17 17 0
0
2617422 2619187 990535 992303 41 41 0
-10
-1
-1629
0
2619054 2619197 993911 994053 7 7 0
6
0
2619212 2619329 996025 996142 7 7 0
0
2619334 2621239 2878417 2880323 26 26 0
-1791
0
2621241 2622198 3392205 3391248 30 30 0
0
2621241 2622195 3231276 3232230 31 31 0
0
2621241 2621984 2914301 2913558 20 20 0
0
2621594 2622195 3365625 3366226 26 26 0
0
2623146 2624756 179022 177412 23 23 0
0
2624752 2625030 3503616 3503416 79 79 0
44
78
1
1
1
1
1
1
1
1
1
1
1
1
1
1
1
1
1
1
1
1
1
1
1
1
1
1
1
1
1
1
1
1
1
1
1
1
1
1
1
1
1
1
1
1
1
1
1
1
1
1
1
1
1
1
1
1
1
1
1
1
1
1
1
1
1
1
1
1
1
1
1
1
3
1
1
1
0
2625250 2626954 1031213 1032917 43 43 0
0
2626955 2627566 2379502 2380113 9 9 0
0
2627609 2628088 2381023 2381496 34 34 0
58
1
1
1
1
1
248
-3
0
2628097 2628845 2382671 2383419 34 34 0
-5
7
0
2629651 2630752 2394356 2393253 25 25 0
-946
-7
0
2630839 2632442 3372980 3371377 36 36 0
0
2632460 2632647 3367572 3367385 7 7 0
0
2632649 2634299 1546631 1544981 46 46 0
398
1
6
-41
-1
-1
0
2634544 2636432 528533 526640 30 30 0
-156
-323
-1
-1
-1
-1
-1
109
114
0
2636433 2638322 3444941 3443052 12 12 0
0
2638321 2640211 1134500 1136390 51 51 0
0
2640213 2641524 1660389 1661714 41 41 0
-345
-1
-1
-1
-1
-1
-1
-1
-1
-1
-1
-1
-1
-1
-806
9
0
2641676 2642099 1661774 1662197 8 8 0
0
2642101 2643098 2277520 2276523 27 27 0
0
2643989 2645873 805799 803915 42 42 0
0
2645874 2646396 1476618 1476097 17 17 0
516
0
2646368 2646518 3471427 3471278 4 4 0
30
0
2646368 2646518 3473418 3473269 4 4 0
30
0
2646424 2646559 438139 438003 15 15 0
-52
7
-11
0
2646422 2646559 1475898 1476036 16 16 0
-53
8
-9
0
2646553 2647757 1475817 1474613 22 22 0
0
2648203 2649636 2437480 2438913 42 42 0
0
2649636 2650148 2082281 2082793 11 11 0
0
2650581 2650737 2082793 2082949 4 4 0
0
2650890 2651027 2082949 2083086 3 3 0
0
2651119 2651459 2086179 2086519 9 9 0
0
2651509 2653018 1294123 1292670 89 89 0
994
1
1
1
1
1
1
1
1
1
1
1
1
1
1
1
1
1
1
1
1
1
1
1
1
1
1
1
1
1
1
1
1
1
1
1
1
1
1
1
1
1
1
1
1
1
1
1
1
1
1
1
1
1
1
1
0
2653377 2654299 426877 425955 21 21 0
0
2654429 2655238 425702 424893 10 10 0
0
2655239 2656776 2432790 2434326 18 18 0
1521
0
2657098 2658943 1557209 1555364 52 52 0
0
2658945 2659756 3230024 3230836 22 22 0
-249
0
2659747 2660791 2911736 2910690 26 26 0
-5
-882
0
2660791 2662638 822174 820326 24 24 0
-161
0
2662632 2664480 1752287 1754135 34 34 0
0
2664480 2666324 647925 649769 29 29 0
0
2666326 2668169 2106038 2107881 43 43 0
0
2668169 2669753 886958 885374 20 20 0
0
2669789 2670013 884868 884644 0 0 0
0
2670014 2671857 2106037 2107880 31 31 0
0
2671859 2672342 1862987 1862504 9 9 0
0
2672342 2673702 1862360 1861000 31 31 0
0
2674733 2675543 1939215 1940025 19 19 0
0
2675543 2677380 596578 594741 41 41 0
-1247
14
0
2677381 2677537 2263545 2263700 8 8 0
70
0
2677442 2678020 2065859 2066437 25 25 0
0
2678021 2679215 2066771 2067966 17 17 0
-1112
0
2679218 2680012 3028998 3029791 14 14 0
301
0
2680129 2680931 3029816 3030618 13 13 0
0
2681054 2682461 2137428 2138835 27 27 0
1028
-20
0
2682490 2682889 2139061 2139460 6 6 0
0
2682891 2684724 1720509 1718675 54 54 0
-1593
0
2684726 2686555 1109811 1107984 19 19 0
1754
1
0
2686556 2688385 424891 423062 13 13 0
0
2688386 2690209 1596091 1597914 35 35 0
0
2690207 2692025 901652 903469 43 43 0
1802
0
2692027 2692907 146126 145246 12 12 0
0
2692027 2692697 3434613 3435283 8 8 0
0
2692028 2693729 2858479 2860180 35 35 0
0
2692697 2693841 2860181 2861326 17 17 0
-1034
0
2693261 2693842 145249 144668 9 9 0
0
2693641 2693843 3435290 3435492 3 3 0
0
2693721 2693841 2861445 2861566 5 5 0
-10
0
2693688 2693840 2278714 2278863 12 12 0
45
1
1
0
2693841 2695655 1208098 1206284 39 39 0
0
2695655 2695818 993907 993744 7 7 0
0
2695658 2696528 146120 145250 24 24 0
0
2695658 2697354 2858484 2860180 50 50 0
0
2695658 2696322 3434619 3435283 20 20 0
0
2696322 2697466 2860181 2861325 27 27 0
0
2696886 2697466 145249 144670 14 14 0
470
0
2697266 2697466 3435290 3435489 4 4 0
90
0
2697314 2697466 2437324 2437476 7 7 0
0
2697468 2697950 1862986 1862504 16 16 0
0
2697944 2699277 1862366 1861001 78 78 0
620
1
1
1
1
2
1
3
1
1
1
1
-35
-1
-1
-1
-1
-1
-1
-1
-1
-1
-1
-1
-1
-1
-1
-1
-1
-1
-1
-1
-8
-1
-1
-1
-6
-1
-1
-1
-1
-1
-1
-1
-6
-1
-1
-1
-1
-1
-1
-1
-1
-1
-1
-1
0
2699279 2700403 1628397 1629521 15 15 0
0
2700336 2700403 3510807 3510874 1 1 0
0
2700523 2701086 1629742 1630305 2 2 0
0
2701087 2702470 3286187 3284805 29 29 0
55
0
2702067 2702184 3281738 3281621 5 5 0
0
2702235 2702813 3290386 3289809 52 52 0
-519
13
40
0
2702895 2704679 1386834 1385050 35 35 0
0
2704690 2705405 1734202 1733488 18 18 0
281
0
2705449 2706474 1733331 1732306 15 15 0
0
2706475 2708262 1787325 1785534 16 16 0
-8
-66
-7
-1
0
2708261 2710048 2765480 2767267 17 17 0
0
2710046 2711828 458363 460145 23 23 0
0
2711830 2713607 2416306 2414529 46 46 0
0
2713608 2715389 901691 903472 45 45 0
0
2715389 2717163 1871447 1869674 42 42 0
1770
0
2717164 2718934 594977 596747 44 44 0
342
-16
0
2718945 2720697 1796084 1797833 15 15 0
642
81
944
0
2720709 2721376 274639 275306 34 34 0
-301
5
0
2721107 2722056 339448 340397 68 68 0
394
-4
0
2722061 2722477 275433 275849 12 12 0
0
2722479 2724244 2617978 2619743 31 31 0
0
2724246 2726006 2191636 2193396 28 28 0
0
2726101 2727175 333145 334220 23 23 0
5
-5
59
-364
-1
0
2727310 2727755 334214 334659 9 9 0
0
2727758 2729509 183819 185570 29 29 0
0
2729510 2731248 1072161 1070423 11 11 0
0
2731741 2732981 1291125 1292404 81 81 0
-315
-1
-1
-1
-1
-1
-1
-1
-1
-1
-1
-1
-1
-1
-1
-1
-1
-1
-1
-2
-1
-8
-1
-7
-1
-1
-1
-1
-1
-1
-5
-1
-1
-1
-2
-1
-1
-1
-1
0
2733730 2733855 1468691 1468816 3 3 0
0
2733869 2734721 1750531 1751384 12 12 0
-6
0
2735561 2736459 3294610 3293712 21 21 0
0
2736460 2738193 2799180 2800950 63 63 0
-898
-10
-1
-1
-1
-5
-1
-1
-3
-1
-1
-1
-5
-1
-1
-1
-1
-1
-1
-1
-4
-1
-1
-1
-1
-1
-8
-1
-1
-1
-1
-1
-1
-1
-4
-2
-1
0
2738195 2739924 2995422 2997151 52 52 0
0
2740407 2741651 1291125 1292408 74 74 0
-315
-1
-1
-1
-1
-1
-1
-1
-1
-1
-1
-1
-1
-1
-1
-1
-1
-1
-1
-2
-1
-8
-1
-3
-1
-5
-1
-1
-1
-1
-5
-1
-1
-1
-2
-1
-1
-1
-1
0
2741652 2743374 2239948 2241670 12 12 0
0
2743378 2745099 2239950 2241671 21 21 0
0
2745100 2746820 632833 634553 33 33 0
0
2746822 2748537 2866918 2868634 19 19 0
-26
0
2748541 2750245 2000400 1998696 47 47 0
-187
-1
-1
302
1
1
0
2750247 2750743 1601857 1602353 17 17 0
0
2750844 2751956 1602348 1603460 32 32 0
0
2751956 2753658 2622496 2624198 35 35 0
0
2754390 2754516 2819565 2819439 5 5 0
0
2754390 2754516 3044492 3044366 6 6 0
0
2754876 2755361 2371622 2372106 8 8 0
5
0
2755359 2755962 353853 353250 10 10 0
0
2756024 2757070 353018 351971 26 26 0
-6
144
-895
0
2757064 2758762 3279169 3277470 26 26 0
-817
0
2758763 2760462 2416227 2414528 41 41 0
0
2760462 2761874 356048 357463 27 27 0
-732
-1
-1
0
2761950 2762158 357803 358011 1 1 0
0
2762159 2763854 2838356 2836661 11 11 0
0
2763855 2765545 636245 634555 14 14 0
0
2765546 2767235 1258443 1256753 19 19 0
-211
0
2767235 2768925 966382 968072 26 26 0
0
2769040 2770615 1748104 1749674 55 55 0
-97
8
1
4
1
25
1
1
-96
0
2769191 2770128 3488102 3487164 8 8 0
-82
0
2770616 2772296 1502995 1501263 110 110 0
-724
-1
-1
-1
-1
-1
-7
-1
-1
-1
-1
-1
-3
-3
-1
-4
-1
-7
-1
-1
-2
-4
-1
-5
-1
-1
-1
-1
-1
-1
-2
-2
-3
-1
-2
-1
-1
-2
-1
-5
-3
-2
-4
-1
-1
-1
-1
-1
-5
-1
-7
-760
0
2772299 2773976 3401550 3399871 33 33 0
-24
-805
0
2773975 2775653 2852454 2854132 44 44 0
0
2776010 2777328 430661 429342 14 14 0
-24
0
2777329 2779003 2963081 2961407 37 37 0
0
2779117 2779356 2923514 2923275 6 6 0
0
2779803 2780677 2923275 2922403 5 5 0
309
323
0
2780674 2782351 738571 736894 31 31 0
0
2782352 2784021 98376 100130 131 131 0
-1111
6
-36
-1
-1
-1
-1
-1
-1
-1
-1
-1
-1
-1
-1
-1
-1
-5
-1
-1
-1
-3
-1
-1
-1
-1
-1
-1
-1
-1
-1
-1
-1
-1
-1
-1
-2
-1
-2
-4
-1
-5
-1
-2
-1
-3
-1
-2
-1
-3
-4
-3
-1
-1
-3
-1
-1
-1
-3
-1
-1
-1
-1
-1
-1
-1
-4
-1
-1
-1
-1
-1
-1
-1
-1
-1
-3
-1
-1
-1
-1
-1
-3
-1
-1
-1
-1
0
2784023 2784911 1982830 1983717 22 22 0
767
0
2786468 2787358 1983717 1982828 23 23 0
121
0
2787358 2789021 3441210 3442888 49 49 0
-73
-1
-1
-1
-1
-1
-5
-1
-1
-2
-1
-1
-1
-1
-1
0
2789022 2789821 3363539 3362738 13 13 0
248
-364
-1
-1
0
2789811 2790682 3361823 3360951 29 29 0
-627
0
2790684 2792334 168443 170092 40 40 0
1639
0
2792336 2793987 3457556 3459195 40 40 0
952
5
21
1
1
1
1
4
6
4
1
1
0
2793988 2795637 2986315 2987964 36 36 0
-1259
78
0
2795637 2796946 3258742 3260051 28 28 0
410
-46
0
2797056 2797282 3260863 3261089 1 1 0
0
2797272 2798926 423071 421417 26 26 0
0
2798928 2800570 423060 421418 33 33 0
0
2800582 2800900 746493 746811 5 5 0
0
2800926 2802211 753338 754621 86 86 0
8
371
1
-8
9
-5
9
-16
0
2802212 2803144 2714338 2715270 22 22 0
0
2803290 2803852 2715362 2715924 36 36 0
0
2803852 2805479 769603 767977 29 29 0
242
0
2805492 2806744 2934632 2935885 19 19 0
-763
0
2806795 2807132 2936472 2936809 1 1 0
0
2807131 2808769 1662197 1663828 23 23 0
1588
1
1
1
1
1
1
0
2808769 2810367 508285 509882 12 12 0
115
0
2810407 2812043 452906 454483 75 75 0
322
1
3
1
1
3
1
1
1
1
1
1
1
1
1
3
1
1
1
1
1
1
1
1
2
1
1
1
3
2
1
6
1
1
1
1
1
1
1
3
1
1
1
1
1
1
6
3
1
1
1
2
1
1
1
1
6
1
1
0
2812046 2813678 3180204 3181836 48 48 0
0
2813679 2815310 120247 121878 27 27 0
0
2815314 2816946 2403432 2405064 44 44 0
0
2816948 2818576 2121127 2122755 46 46 0
0
2818575 2820207 3008453 3010085 16 16 0
0
2821049 2821837 202396 201608 4 4 0
0
2821842 2823464 1509699 1508076 44 44 0
-938
0
2823466 2825094 3477274 3478902 12 12 0
0
2825092 2826712 2979683 2978065 26 26 0
863
1
0
2826714 2828334 2943290 2941672 35 35 0
512
1
0
2828336 2829959 2617979 2619545 90 90 0
-1216
20
19
1
1
1
1
1
1
1
1
1
1
1
1
1
1
1
1
1
1
1
1
1
1
1
1
1
1
1
1
1
1
1
1
1
1
1
1
1
1
1
1
1
1
1
1
1
1
1
1
1
1
1
1
1
1
1
1
0
2829959 2831571 3205077 3206690 47 47 0
-1438
0
2831573 2833181 1997210 1995602 26 26 0
0
2833183 2834791 214605 216213 37 37 0
0
2834793 2836399 214606 216212 33 33 0
0
2836401 2838010 2650427 2652036 21 21 0
0
2838014 2838557 2988301 2988844 13 13 0
0
2838572 2839619 2989236 2990283 19 19 0
0
2839617 2841223 1065387 1063691 110 110 0
-1170
-1
-1
-1
-1
-1
-1
-1
-6
-1
-1
-3
-1
-1
-1
-1
-1
-5
-1
-1
-1
-1
-1
-1
-1
-1
-1
-1
-1
-1
-1
-1
-1
-1
-1
-1
-1
-1
-1
-1
-1
-1
-1
-1
-1
-1
-1
-1
-1
-1
-1
-1
-1
-1
-1
-1
-1
-1
-1
-1
-1
-1
-1
-1
-1
-1
-1
-5
-1
-1
-1
-1
-1
-1
-1
-1
-1
-1
-1
-1
-1
-1
-1
-1
-1
-1
-1
-1
-1
-1
0
2841223 2842829 1226490 1224867 32 32 0
-268
-837
-1
-1
-1
-1
-1
-1
-1
-1
-1
-1
-1
-1
-1
-1
-1
0
2842830 2844432 596577 594976 39 39 0
1264
0
2844433 2846035 3055317 3053714 14 14 0
-779
0
2846032 2847635 3091744 3093349 35 35 0
-5
-152
0
2847636 2849231 1279552 1277957 21 21 0
0
2849234 2850821 1388723 1387136 32 32 0
0
2850826 2852417 1185768 1184179 25 25 0
498
845
0
2852419 2854004 970732 972312 29 29 0
546
1
1
1
1
0
2854008 2855595 3165848 3167431 40 40 0
619
1
1
1
1
3
1
1
1
1
1
-152
-1
-1
-1
-1
-1
-1
0
2855598 2857180 1506205 1504623 47 47 0
0
2857182 2858772 1419970 1421563 25 25 0
-1130
-4
-456
0
2858768 2860176 350542 351950 28 28 0
-1395
9
0
2860357 2861937 3167429 3165849 33 33 0
0
2861940 2862190 856886 857136 7 7 0
0
2862288 2863521 864523 865749 23 23 0
918
1
1
5
1
1
1
0
2863521 2865104 525958 524375 16 16 0
0
2865102 2866683 1717823 1716280 96 96 0
465
1
1
1
1
1
1
1
1
1
1
1
1
1
1
1
1
1
1
1
1
1
1
1
1
156
1
1
1
2
1
1
8
1
1
1
1
1
1
1
-768
-1
-1
39
0
2866686 2867222 1294122 1293586 8 8 0
0
2867661 2868258 1292663 1292067 27 27 0
127
0
2868260 2869835 626844 628420 29 29 0
-220
0
2869835 2870823 3069055 3070043 39 39 0
0
2871057 2871405 3077766 3078114 9 9 0
0
2871057 2871405 3072659 3073007 13 13 0
0
2871124 2871405 3079518 3079799 5 5 0
0
2871406 2872714 186111 187419 22 22 0
0
2873298 2874543 2077045 2078290 17 17 0
0
2874541 2876106 28098 29663 27 27 0
0
2876108 2877670 1190250 1191884 97 97 0
-181
-1
-1
-1
-1
-1
-1
-1
-1
-1
-1
-1
-1
-1
-1
-1
-1
-1
-1
-1
-1
-1
-1
-1
-1
-1
-1
-1
-1
-1
-1
-1
-1
-1
-1
-1
-1
-1
-1
-1
-1
-1
-1
-1
-1
-1
-1
-1
-1
-1
-1
-1
-1
-1
-1
-1
-1
-1
-1
-1
-1
-1
-1
-1
-1
-1
-81
-1
-38
-603
-1
-177
0
2877671 2878118 3215430 3215877 10 10 0
0
2878283 2879235 3218164 3219117 21 21 0
-6
0
2879237 2880798 1688674 1690235 23 23 0
0
2880799 2882360 1688673 1690234 25 25 0
0
2882364 2883450 3492817 3491781 86 86 0
578
1
1
1
1
1
1
1
1
1
3
1
4
1
1
1
1
1
1
4
1
5
1
1
1
1
1
1
1
1
1
1
1
1
1
1
1
1
1
1
1
1
1
1
1
1
2
1
1
1
0
2883496 2883922 3055745 3055319 3 3 0
0
2883925 2885483 2961405 2959846 36 36 0
-1545
0
2885485 2887037 2593154 2591602 32 32 0
0
2887111 2887242 3176186 3176317 18 18 0
47
1
-4
-3
-11
63
0
2887111 2887235 2453101 2453225 15 15 0
11
35
-6
-22
0
2887280 2888591 1417993 1419304 13 13 0
0
2888592 2890142 2309339 2310889 38 38 0
0
2890143 2891698 2725331 2726886 17 17 0
0
2891698 2892799 809261 808160 19 19 0
0
2893158 2893246 807820 807733 5 5 0
5
0
2893247 2894796 1547228 1548776 41 41 0
770
1
-23
0
2894802 2896348 2978059 2976513 37 37 0
0
2896347 2897891 1961890 1963434 26 26 0
0
2897919 2898470 2885111 2885662 20 20 0
0
2899103 2899434 2886298 2886631 9 9 0
-82
-1
0
2899435 2900978 980671 979131 20 20 0
83
-67
1381
1
1
0
2900978 2901921 1116943 1117886 12 12 0
0
2902038 2902518 1118013 1118494 6 6 0
-5
0
2902519 2904060 1375528 1377068 40 40 0
1118
0
2904054 2905600 1476611 1478158 22 22 0
-8
0
2905602 2906024 1568121 1567699 4 4 0
0
2906049 2907130 1567533 1566453 24 24 0
367
0
2907535 2907652 996142 996025 8 8 0
0
2907677 2908665 992303 991313 26 26 0
-122
-1
0
2908664 2910199 61977 60441 31 31 0
-1083
0
2910198 2910621 1568122 1567699 7 7 0
0
2910646 2911728 1567533 1566451 30 30 0
0
2911920 2913249 1390132 1388803 31 31 0
0
2913251 2914766 1073677 1072162 20 20 0
0
2914772 2915225 2688213 2688668 14 14 0
-438
-8
0
2915225 2916225 3491495 3490495 17 17 0
0
2917189 2917796 3309946 3310553 13 13 0
-165
74
0
2917797 2919309 3162394 3163905 15 15 0
318
0
2917920 2917995 3162393 3162468 0 0 0
0
2919310 2920820 134164 132654 24 24 0
0
2920821 2922327 972448 973954 17 17 0
0
2922327 2923834 1143368 1141860 13 13 0
-559
0
2923835 2925338 886958 888458 33 33 0
350
114
959
0
2926315 2926828 1175320 1174807 11 11 0
0
2926315 2926844 1542305 1541776 10 10 0
0
2926844 2928348 744376 745880 16 16 0
0
2928350 2929850 2390787 2389288 42 42 0
826
0
2930763 2931355 543935 543343 13 13 0
0
2931358 2932117 790073 789314 9 9 0
0
2932302 2932858 789279 788723 8 8 0
0
2932860 2934359 626844 625345 23 23 0
0
2934360 2935858 2855631 2854133 25 25 0
0
2935859 2937352 669568 668073 28 28 0
-1199
-1
0
2937354 2938849 135658 134163 37 37 0
0
2938848 2940340 1559153 1557655 44 44 0
-750
4
-474
-1
-1
-1
-1
-2
-1
90
0
2940348 2941835 586085 584598 21 21 0
0
2941835 2943324 2218446 2219898 75 75 0
1295
1
1
1
1
1
1
1
1
1
1
1
1
1
1
2
6
1
1
1
1
1
1
1
1
1
1
1
1
4
1
1
1
1
2
1
2
0
2943327 2944815 1305380 1306869 35 35 0
-1007
0
2944817 2946306 3164358 3165847 15 15 0
0
2946776 2947412 329407 328772 19 19 0
602
0
2947397 2947794 328679 328279 13 13 0
-10
-1
-309
0
2947795 2949281 2309337 2307850 42 42 0
-345
0
2949272 2950771 954426 952929 43 43 0
6
6
527
-3
0
2950767 2952251 386567 385083 26 26 0
0
2952395 2953695 2307685 2306325 107 107 0
-671
-1
-1
-1
-1
-1
-1
-1
-1
-1
-1
-1
-1
-3
-1
-3
-1
-1
-1
-1
-1
-1
-4
-1
-1
-4
-1
-1
-5
-1
-1
-1
-1
-1
-1
-3
-1
-1
-1
-1
-1
-3
-5
-2
-1
-1
-3
-3
-1
-1
-1
-1
-2
-1
-2
-8
-1
-4
-1
-1
-3
-1
-2
571
5
1
0
2953734 2955207 2916477 2917949 26 26 0
1341
0
2954996 2955074 562789 562867 0 0 0
0
2955210 2956686 1796075 1794599 12 12 0
0
2956686 2958161 2271427 2272901 34 34 0
1028
0
2958162 2958573 3153620 3154031 11 11 0
0
2958983 2959634 3154072 3154722 11 11 0
268
0
2959634 2961101 1000466 998999 40 40 0
0
2961260 2962563 2151260 2152563 36 36 0
0
2962567 2964030 1095349 1093886 11 11 0
0
2964031 2965490 2051512 2052974 36 36 0
-983
-1
-1
0
2965493 2966953 1129968 1128496 29 29 0
-90
-1
-1
-1
-1
-1
-1
-1
-1
-1
-1
-1
0
2966953 2968410 1781584 1780127 36 36 0
0
2968413 2969340 3227815 3228742 25 25 0
0
2969387 2969477 3229934 3230024 3 3 0
0
2969494 2969867 2910418 2910018 42 42 0
-6
26
-159
-1
-1
-1
-1
-1
-1
-1
-1
-1
-1
-1
-68
-1
-1
-1
-1
-1
-1
-1
-1
-1
-1
-1
-1
-1
-1
0
2969868 2971322 2052976 2054431 27 27 0
-1355
0
2971322 2972770 2711123 2712571 38 38 0
0
2972771 2974216 3426384 3427830 30 30 0
-1429
0
2972771 2973383 3504808 3505420 17 17 0
0
2972771 2973683 348481 349393 24 24 0
0
2974031 2974216 763641 763827 2 2 0
-169
0
2974033 2974216 765708 765891 1 1 0
0
2974055 2974217 3508795 3508957 1 1 0
0
2974102 2974218 1543905 1543789 3 3 0
0
2974218 2974880 3255888 3255226 12 12 0
52
-238
0
2974903 2975096 3232692 3232499 17 17 0
0
2975659 2977102 681279 682720 15 15 0
846
2
0
2977099 2978537 3094708 3096146 17 17 0
0
2978540 2979187 3478901 3479548 11 11 0
0
2979976 2980689 2377916 2377203 17 17 0
0
2981413 2981504 2039005 2039096 2 2 0
0
2981413 2982847 833181 834615 65 65 0
0
2981484 2982844 3405796 3404436 40 40 0
0
2982848 2984280 365093 366525 9 9 0
0
2984286 2985574 2218451 2219739 31 31 0
0
2985714 2987099 975120 976506 22 22 0
-1057
40
-43
0
2987146 2988569 466335 467758 37 37 0
0
2988571 2989512 3080459 3079518 12 12 0
0
2988745 2989552 3078600 3077793 66 66 0
412
-3
-54
7
0
2989139 2989552 3073099 3072686 30 30 0
18
-3
-54
7
319
-12
0
2989990 2991309 2218420 2219739 38 38 0
0
2991414 2992143 19681 18952 21 21 0
0
2992828 2994239 483240 484650 21 21 0
554
0
2994241 2995650 1439585 1438176 10 10 0
0
2995653 2997061 1131355 1132763 29 29 0
0
2997058 2998467 1131353 1132762 27 27 0
0
2998465 2999874 19673 18264 41 41 0
0
2999872 3001276 1911773 1910369 37 37 0
0
3001278 3002683 50237 51641 11 11 0
890
0
3002685 3004087 2057846 2056444 29 29 0
0
3004087 3005494 2057849 2056442 33 33 0
0
3005484 3006374 731752 732641 20 20 0
9
0
3006419 3006897 732777 733255 10 10 0
0
3006902 3008299 731765 733254 121 121 0
-877
-1
-1
-1
-1
-1
-1
-1
-1
-1
-1
-1
-1
-1
-1
-1
-1
-1
-1
-1
-1
-1
-1
-1
-1
-1
-1
-1
-1
-1
-1
-1
-1
-1
-1
-1
-1
-1
-1
-1
-4
-1
-3
-13
-1
-1
-1
-4
-1
-1
-1
-1
-1
-1
-1
-1
-1
-3
-1
-6
-1
-1
-1
-3
-1
-1
-3
-1
-1
-1
-1
-7
-1
-1
-1
-1
-1
-3
-1
-1
-1
-1
-1
-1
-3
-1
-2
-1
-1
-2
-2
-1
0
3008302 3009711 2749476 2748067 41 41 0
0
3009703 3010178 1170241 1169768 13 13 0
465
3
0
3010121 3010670 1173045 1172499 14 14 0
445
94
4
0
3011104 3012501 2713968 2712571 24 24 0
0
3012503 3013894 57874 56483 24 24 0
0
3013896 3015293 3392644 3391247 44 44 0
0
3013896 3015289 3230837 3232230 39 39 0
0
3014200 3014560 3295575 3295935 5 5 0
0
3013895 3015078 2914741 2913558 32 32 0
0
3014691 3015289 3365628 3366226 19 19 0
0
3015070 3015294 2911951 2911728 13 13 0
221
0
3015292 3016683 779609 778230 90 90 0
-26
-1
-1
-1
-8
-637
-1
-1
-1
-1
-1
-1
-1
-27
23
2
1
2
1
1
1
1
3
1
1
6
1
3
1
3
4
20
8
5
1
1
1
1
2
3
0
3016684 3018076 1875652 1877044 22 22 0
0
3018080 3018474 2666350 2665956 10 10 0
0
3019326 3019461 2664212 2664077 2 2 0
0
3019462 3020380 742849 743809 66 66 0
63
-329
-1
-1
-1
-1
-1
-1
-1
-1
-1
-1
-1
-1
-1
-1
-1
-1
-1
-1
-1
-1
-1
-1
-1
-1
-1
-1
-1
-1
-1
-1
-1
-4
-4
-1
-1
-1
-1
-1
-1
-3
-1
-3
0
3020380 3020847 743907 744374 7 7 0
0
3020850 3022022 1218812 1217640 15 15 0
0
3022234 3023619 3492826 3494211 22 22 0
0
3023620 3025001 2995420 2993969 93 93 0
-256
-710
-1
-1
-1
-1
-1
-1
-1
-1
-1
-1
-1
-1
-1
-1
-1
-1
-1
-1
-1
-1
-13
-1
-1
-1
-1
-1
-1
-1
-1
-1
-2
-1
-1
-1
-1
-1
-1
-1
-1
-1
-1
-1
-1
-1
-1
-1
-1
-1
-1
-1
-1
-1
-1
-1
-1
-1
-1
-1
-1
-1
-1
-1
-1
-1
-1
-1
-1
-1
0
3025005 3026386 57897 56516 41 41 0
0
3026389 3027772 2595472 2594090 30 30 0
633
592
-27
0
3027775 3028287 2230910 2230398 7 7 0
0
3028347 3029154 2230249 2229442 11 11 0
0
3029156 3030540 2595472 2594088 16 16 0
0
3030546 3031444 3258733 3257835 20 20 0
0
3031520 3031917 3257667 3257270 10 10 0
0
3031945 3032921 2078325 2079310 24 24 0
-171
-414
-1
-1
-1
-1
-1
-1
-1
-1
308
0
3032686 3033295 2083886 2084494 9 9 0
150
0
3032686 3033153 2085650 2086117 15 15 0
0
3033297 3034672 515703 517078 36 36 0
0
3034673 3034896 884645 884868 1 1 0
0
3034932 3036050 885374 886493 20 20 0
-1115
0
3036047 3037424 2976178 2974801 11 11 0
0
3037421 3038791 435711 437081 13 13 0
0
3038793 3040162 1864072 1865441 35 35 0
0
3040163 3041532 1882980 1884343 41 41 0
1240
1
5
4
2
1
0
3041535 3042900 778232 779613 70 70 0
602
1
-10
19
4
-7
-1
-1
-1
-8
-2
-8
-1
-1
-1
-1
-1
-2
-1
-1
-4
-1
-1
-5
-7
9
1
-646
0
3042898 3044267 496921 498290 22 22 0
0
3044265 3045629 2179522 2180886 14 14 0
0
3045630 3046994 788722 790074 37 37 0
570
1
1
10
1
2
2
10
1
3
1
3
0
3046994 3048354 56514 57874 23 23 0
0
3048356 3049716 216629 217990 35 35 0
1306
-43
-6
0
3049717 3051073 57898 59254 11 11 0
0
3051073 3052422 2762998 2764348 4 4 0
-937
0
3052423 3053770 1483035 1484382 17 17 0
0
3053772 3055117 1483036 1484381 12 12 0
0
3055129 3056463 3001036 2999701 29 29 0
-1230
-9
40
0
3056464 3057805 1776246 1777587 14 14 0
0
3057808 3058376 13569 14137 9 9 0
0
3058400 3059146 14438 15184 23 23 0
0
3059146 3060484 664863 663525 7 7 0
0
3060484 3061823 1670718 1669379 35 35 0
0
3061824 3063157 696518 695185 10 10 0
0
3063157 3063512 182238 181883 9 9 0
0
3064493 3065821 924322 923056 97 97 0
-159
14
11
1
1
1
1
1
1
1
1
1
1
1
1
1
1
5
3
4
1
1
1
1
1
1
1
1
1
3
1
5
1
1
1
1
1
1
1
1
1
1
1
1
1
1
1
1
2
4
1
1
1
1
1
1
1
1
1
1
1
1
1
1
0
3066368 3067152 1013130 1012347 20 20 0
75
0
3067153 3068483 1518273 1519603 38 38 0
0
3068484 3069812 1518274 1519602 32 32 0
0
3069817 3071142 3375465 3374070 124 124 0
-995
-1
-1
-1
-1
-1
-1
-1
-1
-1
-1
-1
-1
-1
-1
-1
-1
-1
-1
-1
-1
-1
-1
-1
-6
-1
-6
-1
-3
-6
-1
-1
-1
-1
-1
-1
-1
-1
-1
-1
-3
-1
-1
-1
-1
-1
-1
-1
-1
-1
-1
-3
-1
-5
-1
-1
-2
-1
-1
-1
-4
-1
-1
-1
-1
-1
-2
-1
-1
-1
0
3071141 3072468 2943728 2945055 27 27 0
0
3072470 3073794 2943730 2945054 31 31 0
0
3073796 3075121 2073874 2075241 62 62 0
-183
-1
-1
-1
-1
-1
-1
-1
-2
-1
-1
-1
-1
-1
-1
-1
-1
-1
-1
-1
-1
-1
-1
-1
-1
-1
-1
-1
-1
-1
-1
-1
-1
-1
-1
-1
-1
-1
-1
-1
-1
-1
0
3075123 3075287 2079474 2079311 2 2 0
152
0
3075230 3075880 2085531 2084881 4 4 0
0
3076050 3076444 2084889 2084495 1 1 0
0
3076445 3077763 2256037 2257355 21 21 0
0
3078518 3078930 2727620 2727208 5 5 0
0
3078933 3079084 2727035 2726884 6 6 0
0
3079088 3080401 2257351 2256038 24 24 0
0
3080404 3081719 1709492 1708177 24 24 0
0
3081714 3083037 1709501 1708176 24 24 0
-5
-375
0
3083039 3084354 1961891 1963206 30 30 0
0
3084356 3085674 508284 506968 22 22 0
1080
1
0
3085672 3086551 1152384 1153263 6 6 0
0
3086557 3086987 1153438 1153868 6 6 0
0
3086988 3088300 508285 506973 21 21 0
0
3088303 3089618 1106183 1107498 20 20 0
782
-8
0
3090371 3090933 3485307 3485869 5 5 0
0
3090934 3091027 1572695 1572788 5 5 0
0
3091192 3092246 1572838 1573892 28 28 0
0
3092245 3093562 1122220 1120912 25 25 0
158
24
1
1
1
1
1
1
621
0
3093562 3094874 2355557 2354245 16 16 0
0
3093565 3094364 1838831 1838032 146 146 0
402
-4
0
3094873 3096183 128060 126750 28 28 0
0
3096194 3097488 370522 371815 30 30 0
102
0
3097492 3098801 924321 925630 26 26 0
0
3098802 3099636 3258666 3257832 16 16 0
0
3099687 3100110 3257667 3257244 7 7 0
0
3100113 3101413 2953325 2952025 32 32 0
0
3101410 3102717 2066659 2067967 31 31 0
-1224
0
3102718 3104018 410011 411312 39 39 0
-242
0
3104024 3105320 2741801 2740503 18 18 0
-852
-1
0
3105321 3106621 1741928 1740628 21 21 0
0
3106622 3107922 381776 380476 22 22 0
0
3107923 3109215 1587349 1586057 22 22 0
0
3109217 3110509 1586058 1587350 23 23 0
0
3110510 3111801 652235 650944 11 11 0
0
3111801 3113090 2059138 2057848 16 16 0
-1166
0
3113092 3114036 2630405 2631349 20 20 0
0
3114021 3114375 2631513 2631867 5 5 0
0
3114381 3115667 2122757 2124043 30 30 0
0
3115668 3116952 70314 69030 12 12 0
0
3116954 3117786 3258664 3257832 12 12 0
0
3118235 3118720 1206150 1205665 18 18 0
0
3118811 3119512 1205546 1204845 15 15 0
0
3119514 3120793 112395 111131 35 35 0
903
1
1
1
1
1
1
1
1
1
1
1
1
1
25
0
3120794 3121085 835391 835100 7 7 0
0
3121086 3122073 833180 832193 20 20 0
0
3122074 3122357 3485025 3485308 4 4 0
0
3122826 3123348 3485307 3485829 2 2 0
0
3123351 3124620 1216295 1215026 24 24 0
0
3124621 3125891 1216299 1215028 31 31 0
-914
0
3125895 3127167 2952023 2950751 9 9 0
0
3127168 3128435 185569 184302 28 28 0
0
3128436 3129704 2031214 2032482 35 35 0
0
3129698 3130973 1995551 1994277 7 7 0
6
0
3130976 3131544 13570 14138 10 10 0
0
3131544 3132238 14456 15150 24 24 0
0
3132237 3133503 1295207 1296472 15 15 0
8
0
3133636 3134765 241936 243065 28 28 0
0
3134768 3136024 695107 693851 31 31 0
0
3136026 3137286 35574 34314 10 10 0
0
3137288 3138543 855109 856364 26 26 0
0
3138546 3139798 856362 855110 27 27 0
0
3139800 3141050 2398986 2397736 17 17 0
0
3142027 3142277 3367668 3367420 19 19 0
31
50
0
3142302 3143552 131332 132653 96 96 0
-886
-1
-1
-1
-1
-1
-1
-1
-1
-5
-6
-1
-1
-1
-1
-5
-1
-1
-1
-1
-1
-1
-1
-2
-3
-1
-4
-2
-1
-1
-5
-1
-1
-1
-1
-1
-1
-1
-1
-1
-1
-1
-1
-1
-1
-1
-1
-1
-1
-1
-1
-1
-1
-1
-1
-1
-1
-1
-1
-1
-1
-1
-1
-1
-1
-1
-1
-1
-1
-1
-2
0
3143553 3144803 2396203 2397452 34 34 0
830
0
3144800 3146053 12307 13565 22 22 0
-552
-1
-1
-1
-1
0
3146055 3147304 1878107 1879357 14 14 0
-668
0
3147304 3148554 975119 976371 22 22 0
-1097
-36
0
3148555 3149800 3172278 3171034 6 6 0
506
0
3149797 3151044 923050 924298 27 27 0
-1115
0
3151043 3152286 517209 518451 12 12 0
1199
0
3152287 3153528 963351 964592 14 14 0
0
3153529 3153933 3294206 3294610 9 9 0
0
3154769 3155510 3061556 3060743 94 94 0
-514
-1
-1
-1
-3
-1
-1
-1
-1
-1
-1
-1
-1
-1
-1
-1
-1
-1
-1
-1
-1
-1
-1
-3
-5
-1
-1
-1
-1
-1
-1
-2
-1
-1
-1
-1
-7
-1
-5
-1
-1
-1
-1
-1
-1
-1
-1
-1
-1
-1
-1
-1
-3
-1
-1
-1
-1
-1
-1
-1
-7
-1
-1
-1
-1
-2
-1
-1
-3
-1
-1
-1
0
3154769 3156013 531939 530636 100 100 0
-519
-1
-1
-1
-1
-1
-1
-1
-1
-3
-1
-1
-5
-1
-2
-1
-1
-4
-1
-1
-1
-1
-1
-1
-1
-1
-5
-1
-1
-1
-1
-1
-1
-1
-1
-1
-1
-1
-1
-1
-3
-1
-1
-1
-1
-1
-1
-1
-7
-1
-1
-1
-1
-2
-1
-1
-3
-1
-1
-1
198
-20
21
0
3154769 3155308 5928 5389 34 34 0
0
3155550 3155702 1565080 1565232 1 1 0
0
3156013 3157261 1124883 1126129 14 14 0
-316
31
1
1
1
-892
0
3157252 3158490 2103378 2102079 88 88 0
-75
-1
-1
-1
-2
-1
-1
-3
-4
-3
-1
-4
-1
-1
-1
-1
-3
-1
-1
-1
-1
-1
-1
-1
-1
-2
-1
-1
-1
-1
-1
-1
-1
-1
-1
-2
-1
-1
-1
-1
-1
-4
-1
-1
-1
-1
-1
-1
-1
-1
-1
-1
-1
-1
-1
-1
-2
-1
-1
-1
-1
0
3158492 3159731 655762 654524 37 37 0
254
0
3160110 3160970 3082949 3083809 23 23 0
0
3160966 3162201 1674310 1673075 33 33 0
0
3162200 3163441 1912858 1911617 40 40 0
0
3163436 3163877 3279711 3280151 13 13 0
429
0
3164672 3165902 1511699 1510464 26 26 0
-456
5
-126
-4
-1
-1
-1
0
3165904 3167135 1982760 1981529 3 3 0
0
3167140 3168366 546793 545486 112 112 0
-1054
-1
-1
-1
-1
-1
-1
-1
-1
-4
-1
-1
-3
-1
-1
-1
-3
-1
-1
-1
-2
-3
-1
-1
-4
-5
-6
-1
-1
-3
-3
-1
-1
-3
-1
-1
-1
-1
-1
-5
-1
-1
-1
-1
-1
-1
-5
-1
-1
-1
-1
-1
-1
-1
-1
-1
-1
-1
-1
-1
-1
-1
-1
-1
-1
-1
-1
-1
-1
-1
-1
-4
-1
-1
-1
-1
-1
-1
-1
-1
-1
0
3168370 3169216 3234370 3233527 22 22 0
778
1
1
0
3169601 3170802 681277 680076 29 29 0
0
3170948 3171587 282660 283300 37 37 0
98
-529
-8
0
3171045 3172057 340438 341450 25 25 0
0
3172059 3173286 1997236 1998463 8 8 0
0
3173285 3173421 545484 545620 0 0 0
0
3173437 3173686 2739416 2739665 20 20 0
0
3173440 3173664 1096510 1096286 18 18 0
0
3173436 3173689 1354388 1354641 23 23 0
230
-3
0
3173480 3173660 1307857 1307677 19 19 0
0
3173437 3173686 1149822 1149573 17 17 0
0
3173480 3173676 1584546 1584742 12 12 0
0
3173715 3174509 545766 546560 14 14 0
0
3174511 3175734 2161407 2160184 7 7 0
0
3175735 3176960 1313219 1314444 16 16 0
0
3176960 3178184 642601 641377 13 13 0
0
3178184 3179406 1347060 1348282 11 11 0
0
3179406 3180627 1098733 1099954 14 14 0
0
3180626 3181848 1191886 1190661 24 24 0
-490
-176
-1
0
3181846 3183064 518451 519669 22 22 0
0
3183065 3184283 519671 518453 26 26 0
0
3184285 3185507 2834920 2833698 22 22 0
0
3185504 3186718 380478 381777 112 112 0
-966
-1
-1
-1
-1
-1
-1
-1
-3
-1
-1
-1
-1
-1
-1
-5
-1
-1
-1
-1
-2
-1
-1
-1
-1
-1
-1
-1
-1
-1
-1
-1
-1
-1
-5
-1
-1
-4
-1
-1
-1
-1
-1
-1
-1
-1
-1
-1
-3
-1
-1
-1
-1
-1
-1
-1
-5
-1
-1
-9
-1
-1
-1
-1
-4
-1
-1
-1
-3
-1
-1
-1
-1
-2
-1
-1
-1
-1
-1
-1
-2
-2
-1
-1
-2
0
3186719 3186951 3503615 3503847 1 1 0
0
3186720 3187928 175813 177021 2 2 0
0
3186721 3186896 3310659 3310834 0 0 0
0
3186825 3187929 3304201 3305304 15 15 0
66
0
3187332 3187929 173704 174300 4 4 0
14
0
3187922 3189140 2144796 2143577 12 12 0
-7
0
3189142 3190351 622500 621291 35 35 0
190
-10
0
3190352 3191560 3154722 3155930 24 24 0
0
3191561 3192430 2630481 2631349 21 21 0
700
0
3192410 3192773 2631508 2631871 5 5 0
0
3192771 3193977 1865002 1866208 26 26 0
0
3193977 3194233 3181837 3182093 7 7 0
0
3194185 3195184 3204074 3205075 29 29 0
127
-261
-1
-1
0
3195181 3195550 625762 626130 8 8 0
5
0
3195676 3196389 626147 626843 29 29 0
577
1
1
1
1
1
1
1
1
3
13
1
4
1
1
1
1
-6
8
0
3196390 3197596 1851466 1852672 20 20 0
0
3197597 3198800 3489113 3490316 10 10 0
0
3198801 3200004 271241 270038 17 17 0
379
-20
17
-15
0
3200005 3201206 1306870 1305665 30 30 0
-486
-1
-1
-1
0
3201208 3202409 2588654 2589855 20 20 0
0
3202411 3203336 97730 96803 15 15 0
-257
-21
0
3203346 3203612 96676 96410 7 7 0
0
3203613 3204812 602363 603562 33 33 0
0
3204814 3205343 2419415 2419947 24 24 0
-285
-219
-1
0
3205303 3206012 2431594 2432303 15 15 0
-38
74
0
3206014 3207211 1453157 1454344 25 25 0
665
1
1
1
1
1
1
1
1
1
0
3207208 3208408 1457505 1456305 24 24 0
0
3208408 3209603 2045432 2044237 22 22 0
0
3209606 3210794 2044239 2045428 32 32 0
-1046
0
3210798 3211972 2624500 2625674 3 3 0
0
3211994 3212419 3255788 3256212 8 8 0
51
0
3212459 3212663 1916850 1917052 23 23 0
49
1
0
3212457 3212657 3055866 3056064 18 18 0
51
1
0
3213186 3214377 2800952 2802143 9 9 0
0
3214369 3215569 955619 954419 33 33 0
0
3215571 3216165 1469746 1469152 16 16 0
0
3216274 3216758 1468973 1468454 67 67 0
-283
-1
-1
-1
-1
-1
-1
-1
-1
-1
-1
-3
-1
-1
-1
-1
-1
-1
-1
-1
-1
-1
-1
-1
-1
-1
-1
-1
-1
-1
-1
-3
-1
-1
-1
-1
-1
-1
-2
-1
-1
-1
-1
165
1
1
1
1
1
1
1
0
3216312 3216758 11010 10564 27 27 0
0
3216752 3217947 836585 835391 23 23 0
121
0
3217947 3219136 3323975 3325163 19 19 0
1186
0
3219132 3220315 32338 33521 25 25 0
0
3220315 3221495 2411311 2412494 24 24 0
-505
-1
-1
0
3221497 3222675 2762263 2761085 9 9 0
0
3222675 3223223 1298041 1297493 12 12 0
0
3223854 3224354 2084493 2083994 25 25 0
458
0
3224362 3225025 2078960 2078294 15 15 0
-464
-1
-132
0
3225029 3226205 2445820 2444644 23 23 0
0
3226204 3227380 202943 204119 18 18 0
0
3227381 3228556 3458032 3459196 34 34 0
476
5
21
1
1
1
4
6
4
1
1
0
3228556 3229727 1723444 1722273 23 23 0
0
3229728 3230899 3494211 3495382 33 33 0
0
3230902 3232070 1722274 1723442 27 27 0
0
3232072 3233234 495045 493940 90 90 0
569
1
1
1
1
1
1
1
1
1
1
1
1
1
1
1
1
1
1
1
1
1
1
1
1
1
1
1
1
1
1
1
1
1
1
1
5
1
1
1
1
1
1
1
1
1
1
1
4
1
1
1
1
4
1
1
1
215
-239
0
3233245 3234413 2973372 2974540 5 5 0
0
3234414 3235474 1050048 1048988 23 23 0
0
3235469 3235576 1048904 1048797 0 0 0
0
3235580 3236739 653396 652237 12 12 0
0
3236741 3237901 3173440 3172280 34 34 0
0
3237902 3239062 1120180 1119020 11 11 0
0
3239063 3240220 462309 461152 28 28 0
0
3240224 3241381 2234633 2233477 20 20 0
789
0
3241382 3242543 1005193 1004033 11 11 0
459
0
3242540 3243694 2234634 2233481 20 20 0
787
0
3243698 3244853 1776245 1775090 19 19 0
0
3244852 3246009 2710668 2709511 34 34 0
-1005
12
0
3246013 3247163 621287 620203 91 91 0
518
1
1
1
1
1
1
1
1
1
1
1
1
1
1
1
1
1
1
1
1
1
1
1
1
1
1
1
1
1
1
1
1
1
1
1
1
1
1
1
1
1
1
1
1
1
1
1
1
1
1
1
1
1
4
3
3
1
1
1
1
1
1
1
1
1
0
3247285 3248313 1297502 1296473 27 27 0
-71
0
3248315 3249464 628420 629569 13 13 0
0
3249466 3250610 2844387 2845531 23 23 0
0
3250615 3251759 2782768 2783912 14 14 0
0
3251761 3252907 1670719 1671865 17 17 0
0
3252908 3254051 2471041 2469898 24 24 0
0
3254054 3255194 387603 388743 22 22 0
0
3255195 3256334 387601 388740 26 26 0
0
3256338 3257479 2047615 2046477 27 27 0
427
1
1
0
3257482 3258617 2419412 2418277 25 25 0
0
3258622 3259018 2180969 2181365 9 9 0
0
3259762 3260901 2863535 2864673 6 6 0
661
0
3260903 3262039 2046478 2047614 25 25 0
0
3262041 3263180 3002086 3000946 29 29 0
-1137
0
3263178 3264311 271241 270041 94 94 0
-354
-73
8
-127
-1
-1
-1
-1
-1
-1
-1
-1
-1
-1
-1
-1
-1
-1
-1
-1
-1
-1
-4
-1
-1
-1
-1
-1
-1
-1
-1
-3
-1
-1
-1
-1
-1
-1
-1
-1
-1
-1
-1
-1
-1
-1
-1
-1
-1
-1
-1
-1
-1
-1
-3
-1
-1
-1
-1
-1
-1
-1
-1
-1
-1
-1
-1
-1
-2
0
3264314 3265448 2746456 2747590 26 26 0
0
3265553 3265944 3045991 3045615 23 23 0
96
1
1
3
1
1
2
4
1
1
1
1
1
1
1
0
3266585 3267719 2378368 2379501 30 30 0
569
0
3267721 3268854 2746458 2747591 16 16 0
0
3268855 3269989 2316070 2314936 10 10 0
0
3269990 3271121 1966121 1964990 22 22 0
0
3271189 3272255 2959842 2958773 29 29 0
-15
-1
-1
0
3272256 3273388 1966121 1964989 27 27 0
0
3273390 3274517 1568913 1570046 28 28 0
-210
-31
-92
-772
-1
-1
0
3274517 3275644 1879995 1881119 25 25 0
742
1
1
0
3275645 3276224 1149009 1149558 44 44 0
403
1
1
1
1
1
1
1
1
1
1
1
1
1
1
1
1
1
1
1
1
3
1
1
1
1
1
1
1
1
0
3276348 3276764 1149834 1150250 11 11 0
0
3276768 3277885 2250842 2249725 13 13 0
0
3277885 3278996 599505 600616 12 12 0
0
3279000 3280110 1776246 1775130 33 33 0
-662
-1
-1
-4
-1
-1
0
3280110 3281221 472176 471065 21 21 0
-785
5
0
3281223 3282331 1265345 1266453 20 20 0
0
3282333 3283442 2940562 2941671 11 11 0
0
3283443 3284551 812054 813162 18 18 0
0
3284636 3285300 767801 767138 14 14 0
-53
601
1
0
3285293 3285658 766967 766601 9 9 0
-19
0
3285659 3286765 733496 734602 30 30 0
303
-666
0
3286890 3287513 767762 767138 17 17 0
-24
0
3287872 3288974 700967 699865 11 11 0
0
3288975 3290077 2159082 2160184 30 30 0
0
3290364 3291178 1779310 1780124 15 15 0
0
3291177 3292280 670671 669568 6 6 0
0
3292280 3293379 524116 523018 18 18 0
310
0
3293381 3294478 2440927 2442024 14 14 0
0
3294480 3295581 56481 55380 14 14 0
0
3295581 3296681 2440926 2442026 24 24 0
710
7
-17
-10
0
3296682 3297779 2475043 2473946 24 24 0
0
3297774 3298888 1956494 1955387 19 19 0
10
649
246
1
1
1
1
0
3298876 3299969 1599639 1598547 21 21 0
591
0
3299970 3300424 3046055 3045615 27 27 0
166
1
1
1
1
1
1
1
1
1
1
1
1
1
1
-270
0
3300419 3301061 1349853 1349212 13 13 0
5
0
3300419 3300754 3045442 3045110 14 14 0
5
12
190
0
3301064 3302157 2930988 2929895 18 18 0
0
3302251 3303249 2824897 2825895 19 19 0
0
3303250 3304335 2593155 2592071 29 29 0
369
0
3304341 3305434 2888464 2887371 13 13 0
0
3305434 3306527 2392613 2391520 13 13 0
0
3306526 3307617 1781216 1780125 29 29 0
0
3307618 3308706 800147 801235 19 19 0
0
3308707 3309795 1013296 1014384 16 16 0
0
3309796 3310875 486196 485117 12 12 0
0
3311187 3311969 331967 332750 12 12 0
-716
0
3311972 3313056 496919 495835 22 22 0
0
3313058 3314142 495836 496920 22 22 0
0
3314145 3315226 1076192 1077273 21 21 0
0
3315539 3315733 2640665 2640859 10 10 0
0
3315913 3316311 3499675 3499278 7 7 0
98
0
3316312 3317395 1864070 1862988 19 19 0
962
0
3317403 3318473 477955 476885 25 25 0
0
3318477 3318837 1582366 1582726 6 6 0
0
3318852 3319554 1582899 1583601 14 14 0
0
3319556 3320579 1523060 1524086 27 27 0
-992
-1
-1
0
3320635 3321713 791153 790075 17 17 0
0
3321714 3322795 669290 668207 28 28 0
-913
-1
0
3322792 3323863 1992979 1991908 28 28 0
0
3323862 3324943 1992985 1991904 7 7 0
0
3326023 3327092 487701 486632 23 23 0
0
3327094 3328164 1521988 1523058 29 29 0
0
3328165 3329237 1232812 1233884 3 3 0
0
3329239 3330308 1233883 1232814 22 22 0
0
3330311 3331379 832191 831123 18 18 0
0
3331381 3332446 131333 132469 87 87 0
-885
-1
-1
-1
-1
-1
-1
-1
-1
-5
-6
-1
-1
-1
-1
-5
-1
-1
-1
-1
-1
-1
-1
-2
-3
-1
-4
-2
-1
-1
-5
-1
-1
-1
-1
-1
-1
-1
-1
-1
-1
-1
-1
-1
-1
-1
-1
-1
-1
-1
-1
-1
-1
-1
-1
-1
-1
-1
-1
-1
-1
-1
-1
-1
-1
-1
-1
-1
-1
-1
-2
0
3332449 3333424 2066661 2065685 28 28 0
-586
3
-76
7
-215
0
3333080 3333424 1363126 1362782 16 16 0
-63
19
0
3333120 3333464 2650516 2650172 18 18 0
0
3333126 3333424 2263730 2263367 71 71 0
-17
5
-81
-5
-4
-1
-1
-1
-1
-1
-2
-1
-1
-1
-1
-1
-1
-1
-5
-1
-1
-1
-1
-1
-1
-1
-1
-1
-1
-1
-1
-1
-1
-1
-1
-1
-1
-1
-1
-1
-1
-1
-1
-1
-1
-1
-4
-1
-1
-1
-1
-1
-1
-1
-1
-1
-1
-1
-1
-1
-1
-1
-1
-1
-1
-4
-1
0
3333157 3333512 3139848 3140212 29 29 0
-69
-1
-2
3
14
-183
-4
-5
-2
-1
-1
-2
-1
0
3333245 3333424 2261552 2261373 1 1 0
0
3333245 3333464 2097579 2097346 21 21 0
-58
-1
-1
-1
-2
-1
-9
-7
-3
-1
-1
-2
-7
-1
0
3333513 3334568 1659146 1660201 14 14 0
0
3334578 3335430 1751384 1750531 25 25 0
-849
0
3335637 3336638 3491496 3490495 15 15 0
0
3336698 3337756 1500203 1501260 27 27 0
521
0
3337757 3338813 2788003 2786947 13 13 0
0
3338814 3339873 3268421 3267392 72 72 0
420
1
1
1
1
1
1
1
1
1
1
1
1
1
1
1
1
1
1
1
1
3
1
1
1
1
1
1
1
1
0
3339871 3340924 1792383 1793435 21 21 0
726
0
3340925 3341261 1913177 1913513 12 12 0
0
3340994 3341979 1953936 1954921 25 25 0
0
3340979 3341108 1398192 1398321 14 14 0
0
3341982 3343037 240021 241076 3 3 0
0
3343037 3344091 1001088 1002142 30 30 0
0
3344091 3345146 1585001 1586056 26 26 0
0
3345145 3346202 668073 667016 15 15 0
0
3346203 3347255 1792384 1793436 29 29 0
0
3347248 3348312 2439865 2440930 32 32 0
-8
0
3348309 3349359 2790720 2789670 16 16 0
0
3349359 3350152 104450 103641 58 58 0
492
-20
-5
-7
7
1
-7
-5
-1
-1
-2
-2
-1
-2
-5
-1
-1
-1
-9
-1
-1
-9
0
3350971 3351459 103872 103384 5 5 0
0
3351459 3352509 1606997 1608047 17 17 0
0
3352509 3353559 1494014 1495064 7 7 0
0
3353560 3354607 823226 822175 20 20 0
-446
-1
-1
-1
0
3354609 3355654 823225 822176 26 26 0
-436
-1
-1
-1
0
3355899 3356703 2872077 2871273 19 19 0
0
3356704 3357746 461813 460772 20 20 0
636
0
3357748 3358791 2045432 2046476 23 23 0
-657
0
3358792 3359591 1583706 1584505 19 19 0
0
3359592 3359835 1584756 1585001 5 5 0
15
-4
-7
-1
0
3359836 3360878 925632 926674 18 18 0
0
3360879 3361922 1075877 1076920 21 21 0
0
3361970 3362964 1041126 1040132 26 26 0
16
-5
0
3362967 3364005 3162389 3161351 14 14 0
0
3364009 3365048 3162389 3161350 18 18 0
0
3365050 3365359 1916513 1916822 4 4 0
0
3365406 3366090 1917053 1917738 30 30 0
-5
546
-5
0
3366094 3367129 2954759 2955795 11 11 0
-40
0
3367131 3368169 250968 251968 55 55 0
601
1
1
1
1
2
1
7
1
4
5
1
3
1
1
1
1
1
1
1
1
1
1
1
1
1
1
1
1
6
1
1
1
1
1
2
1
1
0
3368170 3369211 555632 556671 14 14 0
75
28
0
3369212 3369937 772650 771925 4 4 0
0
3370030 3370252 771925 771703 4 4 0
0
3370252 3371289 373252 372214 17 17 0
-475
0
3371290 3372327 1216299 1217337 12 12 0
-131
0
3372327 3373365 2957734 2958772 11 11 0
0
3373367 3374406 632832 633865 31 31 0
569
1
1
1
25
3
0
3374640 3375443 1302188 1301385 14 14 0
0
3375442 3376476 2619745 2620779 12 12 0
0
3376850 3377248 2434724 2434326 7 7 0
0
3377512 3378544 1003648 1002617 8 8 0
904
0
3378544 3379579 1131046 1130011 6 6 0
0
3379576 3380610 2833199 2832165 16 16 0
0
3380611 3381643 739877 740909 15 15 0
0
3381643 3382674 1265323 1266354 31 31 0
0
3382675 3383707 446140 447171 17 17 0
284
0
3383710 3384736 1877080 1878106 16 16 0
0
3384737 3385761 1877078 1878102 28 28 0
0
3385766 3386794 39554 38526 22 22 0
0
3386796 3387822 2934633 2935659 13 13 0
0
3387823 3388848 1842807 1841782 20 20 0
0
3388838 3389872 261585 260556 33 33 0
5
6
1
74
156
0
3389878 3390898 1842804 1841784 16 16 0
0
3390901 3391925 261577 260554 26 26 0
76
-25
130
0
3391927 3392949 3338212 3339234 14 14 0
0
3392950 3393972 3338211 3339233 15 15 0
0
3393972 3394996 1203818 1204843 10 10 0
-308
0
3394997 3395825 3341048 3341875 23 23 0
815
0
3395845 3396018 3349917 3350090 3 3 0
0
3396018 3397033 2836660 2835645 9 9 0
0
3397034 3398049 385082 384067 24 24 0
245
-692
0
3398048 3399062 2418182 2417168 18 18 0
-639
4
0
3399063 3400077 1983773 1982759 24 24 0
0
3400078 3401087 2221283 2220274 20 20 0
0
3401088 3401910 3497454 3496633 19 19 0
-5
647
166
0
3401139 3401828 2421866 2421177 47 47 0
-117
481
0
3402101 3403112 450156 451166 23 23 0
1008
0
3403111 3404121 2591600 2590590 20 20 0
0
3404122 3405131 1266354 1265345 16 16 0
0
3404122 3404426 1643750 1643446 63 63 0
18
-3
64
-3
0
3405134 3405526 2963083 2963475 16 16 0
0
3405628 3406132 2963601 2964105 10 10 0
0
3406141 3407150 2764347 2765356 20 20 0
0
3407153 3408160 2764350 2765357 16 16 0
0
3408161 3409164 1129502 1128499 23 23 0
0
3409168 3410033 1933412 1934277 16 16 0
0
3410178 3411178 1978270 1977270 28 28 0
0
3411179 3412182 2961406 2960403 26 26 0
0
3412182 3412999 1437548 1436731 16 16 0
0
3413038 3413183 1436204 1436059 3 3 0
0
3413185 3413323 1308064 1307926 3 3 0
0
3413410 3414188 1307649 1306871 17 17 0
0
3414190 3414550 820328 819968 6 6 0
0
3414538 3415186 819858 819210 10 10 0
0
3415190 3416182 1056803 1057797 23 23 0
-243
-1
0
3416182 3417174 689432 690424 14 14 0
0
3417176 3418170 689432 690426 12 12 0
0
3418170 3419163 129897 128904 17 17 0
0
3419165 3420156 3333026 3332035 23 23 0
0
3420157 3421148 3333027 3332035 24 24 0
-966
0
3421148 3422138 1798253 1799244 10 10 0
-608
0
3421148 3421265 2257686 2257803 0 0 0
0
3421148 3421289 3496156 3496015 0 0 0
0
3421148 3421254 2805793 2805899 0 0 0
0
3421148 3422138 2060867 2061858 6 6 0
-612
0
3421520 3421954 3496015 3495580 4 4 0
-236
0
3421590 3421991 3509225 3509627 5 5 0
-166
0
3422141 3423124 1994275 1993292 6 6 0
0
3423123 3424111 1994279 1993291 26 26 0
0
3424111 3425092 1880139 1881117 25 25 0
598
1
1
0
3425095 3426077 2060121 2059139 11 11 0
0
3426079 3427061 242024 243006 29 29 0
0
3427062 3428043 1128021 1127039 26 26 0
-433
0
3428049 3428319 2298050 2298320 12 12 0
0
3428715 3429014 2298319 2298618 8 8 0
0
3429027 3430007 1852674 1853655 10 10 0
-846
0
3430008 3430990 1852673 1853655 19 19 0
0
3431322 3431971 593990 594635 14 14 0
15
36
18
1
0
3431973 3432952 2042982 2042003 28 28 0
0
3433284 3433932 593990 594634 18 18 0
14
1
54
1
0
3433933 3434909 454484 455460 15 15 0
0
3434912 3435897 1565469 1566455 12 12 0
-702
0
3435894 3436868 232668 231694 14 14 0
0
3436869 3437845 1976293 1977269 15 15 0
0
3437847 3438819 698963 697991 23 23 0
0
3438823 3439801 1409877 1410855 11 11 0
0
3439796 3440766 1302359 1301389 28 28 0
0
3441742 3442713 2005575 2006546 12 12 0
0
3442715 3443684 130106 129137 23 23 0
0
3443685 3444655 1997210 1996240 10 10 0
0
3444657 3445624 1001174 1002141 20 20 0
0
3445627 3446401 1624538 1625312 8 8 0
0
3446421 3446595 1625445 1625621 7 7 0
-114
-47
0
3446595 3447565 1087685 1088654 20 20 0
910
0
3447566 3448530 3132971 3132007 21 21 0
-380
357
0
3448534 3449496 2915513 2916475 17 17 0
0
3449497 3450459 2852456 2853418 20 20 0
0
3450458 3451421 1173476 1174439 33 33 0
0
3450458 3451174 1540603 1541319 15 15 0
0
3451418 3452381 601399 602362 7 7 0
0
3452382 3453342 451675 452634 16 16 0
130
0
3453343 3454301 730798 729840 25 25 0
0
3454303 3455262 1594931 1593972 18 18 0
0
3455263 3456223 335106 336065 25 25 0
563
-4
251
0
3456222 3457181 2105771 2104812 26 26 0
0
3457183 3458143 2438913 2439873 17 17 0
-851
44
0
3458145 3459102 2178072 2179029 18 18 0
0
3459103 3460059 3220091 3219139 20 20 0
598
1
1
1
0
3460511 3461011 3503614 3503116 24 24 0
47
1
-219
-1
120
53
0
3461004 3461966 450714 451674 27 27 0
6
3
0
3461967 3462116 2884263 2884409 5 5 0
77
1
29
0
3462132 3462915 1588135 1587351 11 11 0
-700
0
3462916 3463863 2462651 2463600 19 19 0
-497
-1
0
3463865 3464812 1199639 1200585 14 14 0
595
0
3464841 3465757 819095 818179 22 22 0
0
3465760 3466705 429341 428396 20 20 0
0
3466706 3467647 429340 428399 15 15 0
0
3467728 3468592 1808120 1807263 23 23 0
26
9
1
1
1
1
103
0
3468593 3469020 3439440 3439013 9 9 0
0
3469242 3469537 3439013 3438718 2 2 0
0
3469538 3470481 1147330 1148272 21 21 0
301
0
3470482 3471321 2137996 2138835 22 22 0
-473
113
0
3471427 3472367 2789565 2790505 14 14 0
0
3472368 3473306 181419 182352 26 26 0
464
1
1
1
1
0
3473309 3474247 961780 962718 8 8 0
0
3474254 3475180 417318 416392 13 13 0
0
3475185 3476111 1047869 1048795 5 5 0
0
3476112 3477041 1864071 1865000 17 17 0
0
3477041 3477968 1869675 1868748 17 17 0
0
3477971 3478904 1199637 1198697 27 27 0
-489
-9
-14
-19
-391
-1
-1
0
3478897 3479823 1348283 1349209 21 21 0
25
-32
0
3479824 3480749 2856323 2857248 10 10 0
0
3480748 3481665 771725 772649 19 19 0
-180
-1
-1
-5
-7
-1
-3
-1
520
0
3481666 3482583 1555054 1554137 17 17 0
0
3482586 3483503 555632 554714 4 4 0
-79
0
3482691 3482882 555636 555450 19 19 0
-79
-1
-9
11
2
1
1
1
1
1
11
0
3483503 3484419 1122217 1123134 19 19 0
-97
0
3484421 3485272 2871275 2872126 15 15 0
0
3485341 3486257 2942076 2942991 14 14 0
702
0
3486256 3487169 1368021 1367107 16 16 0
-137
0
3487171 3488082 1366208 1365297 9 9 0
0
3488084 3488996 1195351 1194511 85 85 0
223
-13
50
1
1
1
1
1
1
1
1
1
1
1
1
1
1
1
1
1
4
1
1
1
1
1
1
16
1
1
1
1
1
1
1
1
1
1
1
1
1
1
1
1
1
1
1
1
1
1
1
1
1
1
1
1
1
1
1
1
1
1
1
1
1
2
1
27
1
1
1
1
1
1
0
3488998 3489913 3277469 3276554 22 22 0
0
3489922 3490823 2942087 2942989 26 26 0
-247
0
3490825 3491735 3276558 3277468 25 25 0
0
3491737 3492482 487706 488452 15 15 0
-206
0
3492651 3493560 1487448 1488357 15 15 0
0
3493563 3494471 3101196 3102104 21 21 0
0
3494471 3495378 182780 183687 14 14 0
0
3495380 3496288 100855 101734 59 59 0
208
1
1
5
1
1
1
3
1
1
1
-4
5
1
4
1
1
2
12
1
1
1
1
3
1
1
3
1
3
1
5
0
3496294 3497197 3434614 3433711 26 26 0
0
3497198 3498106 2802144 2803052 10 10 0
0
3498116 3499014 2803043 2802145 13 13 0
0
3499016 3499923 3264610 3265517 24 24 0
0
3499924 3500830 521874 522780 22 22 0
-672
4
0
3500831 3501736 2964848 2963943 19 19 0
0
3501739 3502644 2964847 2963942 26 26 0
0
3502645 3503550 1855234 1854329 13 13 0
522
-33
0
3503552 3504457 2954233 2953328 11 11 0
0
3504458 3505364 2992085 2992993 19 19 0
290
-277
-1
-114
0
3505365 3506267 2949848 2950750 15 15 0
0
3506269 3507172 2949848 2950751 27 27 0
0
3507173 3508075 1218813 1217911 2 2 0
0
3508076 3508976 3392643 3391743 27 27 0
0
3508076 3508318 3295344 3295585 7 7 0
211
0
3508076 3508976 2914739 2913839 27 27 0
0
3508076 3508318 1898027 1898269 9 9 0
0
3508076 3508976 3230838 3231738 25 25 0
0
3508981 3509395 830822 830408 6 6 0
0
3509880 3510779 442455 441552 11 11 0
-109
-412
-225
-1
0
3510779 3511678 829237 828338 16 16 0
0
3511681 3512579 838449 837551 19 19 0
0
3512581 3513482 1751387 1752289 25 25 0
-668
0
3513488 3514382 699859 698965 20 20 0
0
3514381 3515283 838452 837550 15 15 0
0
3515285 3516180 1646838 1645943 17 17 0
0
3516182 3517077 1366210 1367105 9 9 0
0
3517079 3517975 1187691 1188587 15 15 0
0
3517976 3518870 1799681 1800574 2 2 0
829
0
3517976 3518390 3507459 3507873 1 1 0
0
3517976 3518870 2062295 2063188 3 3 0
830
0
3518483 3518870 2095601 2095987 6 6 0
323
0
3518504 3518870 1359982 1360347 4 4 0
301
0
3518537 3518867 3509630 3509959 3 3 0
268
0
3518533 3518870 2257804 2258141 4 4 0
-14
259
0
3518872 3519766 2621605 2622499 20 20 0
0
3519767 3520660 2892431 2891537 11 11 0
-848
0
3520663 3521551 2446959 2447847 18 18 0
0
3521553 3522445 641377 640486 23 23 0
804
0
3522445 3523335 364201 365091 22 22 0
0
3523338 3524228 364202 365092 15 15 0
0
3524229 3525121 2621604 2622496 7 7 0
0
3525122 3526011 356050 356942 17 17 0
-730
-1
-1
0
3526012 3526902 3282693 3283583 19 19 0
0
3526905 3527790 630455 629572 17 17 0
729
1
0
3527793 3528682 412203 411314 8 8 0
0
3528683 3529571 2451245 2452133 5 5 0
0
3529570 3530457 28100 27211 22 22 0
-810
-1
0
3530459 3531345 907895 907009 16 16 0
0
3531346 3532231 2476419 2475538 21 21 0
156
1
1
1
0
3532232 3533116 2768974 2768090 5 5 0
0
3533122 3534000 51646 52524 19 19 0
-164
66
0
3534002 3534884 2270909 2269961 86 86 0
-338
-1
-1
-3
-1
-1
-3
-1
-1
-3
-2
-1
-1
-5
-1
-1
-3
-2
-1
-4
-1
-1
-1
-1
-1
-6
-1
-3
-1
-1
-1
-1
-1
-4
-1
-3
-1
-1
-1
-4
-1
-1
-1
-2
-1
-1
-4
-1
-1
-4
-7
-1
-1
-7
-1
-1
-3
-1
-1
-1
-1
-3
-1
-1
-2
-1
0
3534885 3535767 1592083 1591201 20 20 0
0
3535768 3536650 186840 185955 22 22 0
-376
-4
-7
0
3536648 3537529 552290 553171 9 9 0
0
3537530 3538405 128570 127695 17 17 0
0
3538410 3539288 97730 96842 22 22 0
-263
-4
-34
-1
-1
-1
-1
-1
-1
-1
0
3539289 3540167 836671 837549 8 8 0
0
3540168 3541044 2470775 2469899 12 12 0
0
3541045 3541921 462661 463537 14 14 0
-559
3
0
3541922 3542798 1115142 1114266 16 16 0
0
3542799 3543674 3331965 3331089 17 17 0
-666
0
3543674 3544546 462663 463535 9 9 0
0
3544550 3545421 2267834 2266963 23 23 0
0
3545421 3545810 2263804 2264192 11 11 0
76
1
-56
0
3545421 3545810 2261810 2262198 11 11 0
76
1
-56
0
3546056 3546296 2264376 2264616 11 11 0
0
3546056 3546208 2262380 2262532 5 5 0
0
3546297 3547168 1208969 1208098 7 7 0
0
3547169 3548035 729926 730792 22 22 0
0
3548042 3548910 557539 556671 13 13 0
0
3548909 3549776 839211 840078 13 13 0
0
3549778 3550644 840079 839213 17 17 0
0
3550646 3551513 358880 358013 10 10 0
0
3551515 3552135 2051513 2052133 3 3 0
0
3552381 3553246 1941292 1940412 25 25 0
-339
-1
-1
-1
-1
-1
-1
-1
-1
-1
-1
-1
-1
-1
-1
0
3553247 3554111 926930 927795 26 26 0
-477
0
3554112 3554977 650944 650079 8 8 0
0
3554979 3555384 2319062 2318657 9 9 0
0
3555476 3555840 2318100 2317736 9 9 0
0
3555842 3556705 1006354 1005490 8 8 0
-472
0
3556707 3557568 965496 966357 4 4 0
0
3557569 3558431 970731 971593 15 15 0
0
3558432 3559292 3256019 3256879 21 21 0
0
3559292 3560149 1189391 1190248 4 4 0
0
3560150 3561008 2931619 2932477 7 7 0
0
3561009 3561866 2843528 2844385 7 7 0
0
3561867 3562724 3047080 3046223 8 8 0
0
3562728 3563375 2825899 2826546 18 18 0
0
3563447 3563575 2826800 2826928 2 2 0
0
3563581 3564435 2204401 2203547 17 17 0
-466
4
0
3564437 3564954 2031215 2031732 11 11 0
0
3565340 3566146 1316221 1315414 16 16 0
-55
0
3566147 3566999 970350 969497 16 16 0
-508
0
3567001 3567853 1199638 1198709 92 92 0
-490
-9
-11
-1
-1
-1
-1
-1
-1
-1
-1
-1
-1
-1
-1
-1
-1
-1
-1
-1
-1
-1
-1
-1
-1
-1
-38
-1
-1
-1
-1
-1
-1
-1
-1
-1
-1
-1
-1
-1
-1
-1
-1
-1
-1
-1
-1
-1
-1
-1
-1
-1
-1
-1
-1
-1
-1
-1
-1
-1
-1
-23
-1
-1
-1
-1
-1
-1
-1
-1
-1
-1
-1
-1
-1
-1
-1
0
3567856 3568707 971595 972446 9 9 0
0
3568710 3569559 1903450 1904299 22 22 0
0
3569560 3570413 2656711 2655858 11 11 0
0
3570415 3571267 2655859 2656711 11 11 0
0
3571264 3572118 2388675 2387822 13 13 0
822
0
3572118 3572967 3503209 3502357 24 24 0
-31
-11
-2
-5
478
1
1
-90
-45
0
3572968 3573762 2388673 2387879 13 13 0
0
3573818 3574667 1609338 1610187 14 14 0
0
3574668 3575518 182780 183630 19 19 0
0
3575517 3576363 1049261 1050107 23 23 0
0
3576370 3576714 2383491 2383835 9 9 0
0
3576709 3576890 2384522 2384704 11 11 0
-9
0
3577213 3578060 2781450 2782297 11 11 0
0
3578061 3578905 1608893 1608049 16 16 0
0
3578908 3579754 2781451 2782296 14 14 0
842
0
3579754 3580599 3433710 3432865 6 6 0
0
3580601 3581446 3292225 3293070 18 18 0
0
3581447 3582290 1115986 1115143 7 7 0
0
3582291 3583135 2954955 2955796 21 21 0
303
1
1
0
3583136 3583977 974796 973955 9 9 0
0
3583980 3584818 974794 973956 11 11 0
0
3584820 3585224 3294206 3294610 10 10 0
0
3585663 3586501 616845 616007 16 16 0
0
3586502 3587342 3276556 3275716 15 15 0
0
3587342 3588178 583761 584597 12 12 0
0
3588179 3589019 2418519 2419359 19 19 0
0
3589017 3589854 168312 167475 24 24 0
0
3589855 3590687 2790504 2789672 10 10 0
0
3590690 3591525 1143368 1144203 17 17 0
0
3591527 3592359 1710156 1710982 16 16 0
793
1
1
1
1
1
0
3592356 3593177 1710151 1710969 9 9 0
804
1
1
0
3593348 3594021 2227629 2226956 1 1 0
0
3593421 3594021 1248013 1247414 51 51 0
13
0
3594022 3594850 1178719 1177891 16 16 0
0
3594871 3595676 1316221 1315415 19 19 0
-58
0
3595693 3596503 965479 964669 13 13 0
0
3596504 3597326 181420 182237 22 22 0
464
1
1
1
1
0
3597328 3598150 991312 990490 15 15 0
0
3598153 3598671 121941 122460 12 12 0
-76
0
3598786 3598976 123830 124020 9 9 0
20
-31
0
3598978 3599798 2977336 2976516 17 17 0
0
3599801 3600625 1478979 1478155 11 11 0
0
3600622 3601444 2254954 2255776 11 11 0
0
3601445 3602267 2843527 2842704 19 19 0
-207
0
3602269 3603090 2254955 2255775 20 20 0
511
0
3603091 3603912 1478981 1478160 13 13 0
0
3603914 3604732 1503818 1503000 9 9 0
0
3604735 3605554 1305378 1304559 5 5 0
0
3605555 3606373 3127198 3128016 17 17 0
0
3606376 3606845 2869806 2870275 8 8 0
0
3607016 3607193 2870495 2870672 4 4 0
0
3607192 3608010 1979570 1978752 16 16 0
0
3608011 3608419 2120306 2120714 5 5 0
0
3608827 3609636 120247 119438 15 15 0
0
3609642 3610455 120246 119433 16 16 0
0
3610453 3611256 1361998 1361195 19 19 0
-101
8
0
3610453 3611083 3140895 3141525 20 20 0
-101
8
0
3610453 3610936 2260589 2260106 16 16 0
-101
8
0
3610458 3611256 2260009 2259213 24 24 0
-96
8
38
98
0
3610453 3611260 2064901 2064094 23 23 0
-101
8
0
3610582 3611066 3507874 3508357 14 14 0
456
0
3610722 3611256 1359982 1359448 15 15 0
0
3611270 3612076 1188591 1189390 19 19 0
479
25
1
1
1
1
1
1
-34
0
3612077 3612888 44209 45020 6 6 0
0
3612891 3613695 42759 43562 19 19 0
126
0
3613699 3614504 42759 43564 12 12 0
0
3614504 3615309 2102604 2101718 100 100 0
-637
-1
-1
-1
-1
-1
-1
-1
-5
-1
-1
-1
-1
-1
-1
-1
-1
-1
-1
-1
-1
-1
-1
-1
-1
-1
-1
-1
-1
-1
-1
-1
-1
-1
-1
-1
-1
-1
-1
-1
-1
-1
-1
-1
-1
-1
-1
-3
-1
-6
-1
-1
-1
-1
-1
-1
-1
-1
-1
-1
-1
-1
-1
-1
-6
-1
-1
-1
-1
-1
-4
-1
-1
-1
-1
-1
-1
-1
-1
-1
-1
0
3615310 3616115 437887 437082 21 21 0
0
3616115 3616550 1251913 1252348 6 6 0
0
3616919 3617725 819210 818404 19 19 0
0
3618064 3618528 414877 415341 7 7 0
0
3618530 3619333 1073679 1074482 7 7 0
0
3619335 3620137 1759384 1758582 7 7 0
0
3620138 3620940 1759385 1758583 6 6 0
0
3620942 3621743 516409 517210 14 14 0
0
3622166 3622547 2068542 2068923 6 6 0
0
3622548 3623348 3103414 3102616 23 23 0
649
47
0
3623371 3624150 479986 480765 20 20 0
0
3624151 3624952 3103415 3102615 19 19 0
694
0
3624953 3625752 476881 476082 14 14 0
0
3625754 3626551 1548777 1549574 16 16 0
0
3626579 3627353 1096261 1095490 7 7 0
747
1
5
0
3627355 3628154 2857247 2858046 4 4 0
0
3628146 3628949 2390089 2389286 17 17 0
0
3628951 3629745 2043768 2042974 23 23 0
0
3629746 3630132 139006 138620 4 4 0
0
3630542 3631337 1425794 1426586 18 18 0
521
1
1
0
3631338 3632134 1259757 1260553 4 4 0
0
3632131 3632927 998369 997573 2 2 0
0
3632131 3632359 2035831 2035603 2 2 0
0
3632131 3632899 3363934 3364706 8 8 0
-735
-19
-8
-5
0
3632131 3632927 1828599 1827803 2 2 0
0
3632131 3632929 2300041 2299243 3 3 0
0
3632131 3632927 3399633 3398837 3 3 0
0
3632131 3632322 2276339 2276150 3 3 0
25
93
0
3632928 3633721 630457 629665 8 8 0
349
0
3633721 3634511 884484 883694 23 23 0
765
-4
0
3634518 3635306 2621567 2620780 14 14 0
632
0
3635303 3636096 2933272 2932479 18 18 0
0
3636388 3636886 1392229 1391731 11 11 0
0
3636888 3637673 1050047 1049262 18 18 0
0
3637675 3638292 1388802 1388181 16 16 0
-294
-1
-1
-1
0
3638463 3639248 1803859 1804647 13 13 0
-329
-1
-68
0
3639247 3640033 903565 904351 9 9 0
0
3640030 3640504 2869800 2870275 5 5 0
-5
0
3640819 3641603 408536 409320 3 3 0
0
3641602 3642386 545312 544528 10 10 0
0
3642388 3643173 3453138 3453922 21 21 0
664
1
3
-5
-30
0
3643171 3643954 2268619 2267836 8 8 0
0
3643955 3644738 601401 600618 16 16 0
0
3644738 3645519 545310 544529 11 11 0
0
3645521 3646304 1976293 1975510 14 14 0
-607
24
0
3646305 3647085 906374 905594 12 12 0
0
3647086 3647867 3453137 3453919 13 13 0
-731
0
3647869 3648650 3501547 3500766 23 23 0
0
3648654 3649431 2631872 2632649 21 21 0
0
3649431 3650210 2190857 2191636 13 13 0
0
3650207 3650974 492461 491692 16 16 0
-712
-1
0
3650988 3651764 1848057 1847281 10 10 0
0
3651767 3652539 3330316 3331088 16 16 0
0
3652542 3653311 738566 737797 11 11 0
0
3653310 3654082 1205616 1204844 19 19 0
0
3654084 3654852 1624538 1625306 11 11 0
0
3654856 3655619 2051049 2050286 21 21 0
0
3655621 3656388 626532 625765 10 10 0
0
3656389 3657157 2050285 2051053 7 7 0
0
3657157 3657924 2953327 2952560 10 10 0
0
3657925 3658692 495834 495067 14 14 0
0
3658692 3659459 2006546 2007313 10 10 0
0
3659461 3660225 2006548 2007312 17 17 0
0
3660227 3660418 3299872 3299681 11 11 0
0
3660599 3660992 239628 240021 0 0 0
0
3660992 3661757 1961125 1961890 7 7 0
0
3661032 3661110 3445019 3444942 1 1 0
5
0
3661037 3661111 3445576 3445502 0 0 0
0
3661037 3661110 3445339 3445266 0 0 0
0
3661817 3662518 2865374 2864675 21 21 0
10
291
0
3662521 3663282 1793839 1794599 9 9 0
742
0
3663285 3663826 3294203 3293662 9 9 0
-535
3
0
3664045 3664805 1793838 1794598 13 13 0
0
3664807 3665568 838451 839211 7 7 0
575
0
3665569 3666329 1785534 1784773 13 13 0
-290
0
3666330 3667087 2074036 2073279 19 19 0
0
3667101 3667847 2402402 2401656 11 11 0
0
3667848 3668604 2076498 2075741 7 7 0
-701
0
3668605 3669360 153492 152737 8 8 0
0
3669360 3670112 416390 415638 7 7 0
0
3670113 3670863 813163 813978 87 87 0
-288
-1
-1
-1
-3
-4
-1
-2
-3
-1
-1
-3
-1
-1
-1
-1
-1
-1
-1
-1
-1
-1
-1
-1
-1
-3
-9
-1
-1
-2
-1
-1
-1
-3
-1
-1
-5
-1
-1
-1
-1
-2
-7
-1
-1
-1
-1
-1
-1
-6
-1
-1
-1
-1
-5
-1
-1
-1
-1
-1
-6
-7
-1
-1
-8
0
3670865 3671615 740970 741720 20 20 0
0
3671617 3672367 1940023 1939273 16 16 0
0
3672368 3673119 388744 389495 4 4 0
0
3673120 3673865 2833704 2834449 7 7 0
0
3673868 3674614 1489716 1488970 6 6 0
0
3674617 3675365 1489715 1488967 5 5 0
0
3675364 3676110 648671 647925 17 17 0
0
3676111 3676856 1568868 1568123 9 9 0
0
3676852 3677601 1922985 1922236 8 8 0
0
3677604 3678344 1581625 1582365 22 22 0
0
3678345 3679084 2869065 2869804 11 11 0
0
3679085 3679825 1756997 1757737 1 1 0
0
3679824 3680566 1595671 1594929 7 7 0
0
3680564 3681301 2887370 2886633 13 13 0
0
3681484 3682041 1936252 1936809 16 16 0
0
3682042 3682781 2786209 2786948 12 12 0
0
3682780 3683517 1706923 1706186 12 12 0
0
3683514 3684252 2933357 2932620 22 22 0
5
0
3684257 3684989 1362963 1363696 12 12 0
79
-21
-115
0
3684261 3684374 2263617 2263730 11 11 0
94
-5
0
3684257 3684381 2065867 2065991 4 4 0
0
3684612 3684963 793610 793959 43 43 0
222
1
-6
-1
52
65
0
3684622 3684946 538593 538915 33 33 0
7
204
-8
52
0
3685726 3686459 34255 33522 1 1 0
0
3686461 3687192 3256020 3256751 16 16 0
0
3687194 3687926 2390789 2391520 8 8 0
238
1
-245
0
3687927 3688659 1044168 1043436 2 2 0
0
3688659 3689389 678079 678809 6 6 0
345
-352
0
3689390 3690118 2074008 2073279 15 15 0
-590
0
3690126 3690848 1076197 1076919 11 11 0
0
3690849 3691579 2376218 2376949 9 9 0
-562
0
3691579 3692306 1778495 1779222 8 8 0
0
3692306 3693033 969496 968769 9 9 0
0
3693034 3693760 2978064 2977338 11 11 0
0
3693761 3694485 1788050 1787326 17 17 0
0
3694486 3695210 773375 772651 3 3 0
0
3695213 3695935 2783804 2783082 18 18 0
0
3695937 3696661 3068971 3069695 17 17 0
0
3696663 3697383 2376215 2375495 18 18 0
0
3697384 3698106 1412004 1411282 14 14 0
0
3698107 3698828 971594 972315 8 8 0
0
3698829 3699197 2311795 2312163 6 6 0
0
3699556 3699919 2311800 2312163 5 5 0
0
3700257 3700993 2954970 2954234 20 20 0
0
3700994 3701718 742849 742125 20 20 0
0
3701716 3702431 246839 247554 14 14 0
0
3702434 3703146 2853419 2854131 11 11 0
0
3703145 3703860 561621 562336 18 18 0
0
3703863 3704575 561625 562337 21 21 0
0
3704576 3705287 734145 734856 17 17 0
0
3705289 3706001 1781585 1782297 8 8 0
0
3705997 3706542 1388729 1388181 15 15 0
5
-217
-1
-1
-1
0
3706547 3706721 1385856 1385682 4 4 0
0
3706713 3707423 2445353 2444643 9 9 0
0
3707424 3708124 819209 819908 14 14 0
662
0
3708130 3708616 542816 542330 12 12 0
0
3708625 3708842 3479559 3479342 3 3 0
0
3708841 3709550 34313 35022 8 8 0
0
3709551 3710259 1144204 1144912 4 4 0
0
3710251 3710967 2226965 2226248 12 12 0
-9
0
3710251 3710770 1247423 1246902 47 47 0
-9
-455
0
3710968 3711674 515702 516408 17 17 0
0
3711675 3711853 249778 249954 5 5 0
162
1
0
3711866 3712381 250091 250606 9 9 0
0
3713084 3713792 2144790 2144082 7 7 0
0
3713791 3714493 981367 982069 5 5 0
0
3714486 3714600 865797 865910 4 4 0
6
0
3714616 3715197 125850 126431 6 6 0
0
3715198 3715901 1652293 1651590 9 9 0
0
3715947 3716600 1383660 1384313 19 19 0
0
3716604 3716791 3491968 3491781 4 4 0
0
3716783 3717302 3055839 3055319 13 13 0
-76
0
3717304 3718002 2768975 2769673 14 14 0
0
3718004 3718703 1384315 1385014 18 18 0
0
3718704 3719402 2769674 2768976 7 7 0
0
3719405 3720102 2221982 2221285 7 7 0
0
3720103 3720794 441551 440860 15 15 0
0
3720801 3721495 1984949 1984255 15 15 0
0
3721496 3722191 94115 93420 3 3 0
0
3722192 3722887 461149 460454 1 1 0
0
3722888 3723581 2372435 2373128 12 12 0
0
3723583 3724273 1996238 1995548 10 10 0
0
3724276 3724969 2442071 2442763 13 13 0
648
0
3724970 3725659 1501967 1502656 12 12 0
0
3726062 3726363 2885296 2884998 16 16 0
285
3
1
0
3726352 3727043 2856323 2855632 5 5 0
0
3727040 3727734 409316 410010 11 11 0
0
3727731 3728424 2965542 2964849 7 7 0
0
3728425 3729105 2446955 2446276 17 17 0
225
0
3729106 3729792 3124524 3125209 5 5 0
428
0
3729790 3730477 2476417 2477104 13 13 0
0
3730478 3731160 1916511 1915829 5 5 0
0
3731161 3731842 2753931 2753250 6 6 0
0
3731844 3732524 526638 525958 16 16 0
0
3732525 3733205 526639 525959 8 8 0
0
3733208 3733887 2753930 2753251 9 9 0
0
3733915 3734565 2369276 2368626 13 13 0
0
3734574 3735002 1251920 1252348 8 8 0
0
3735248 3735926 1193833 1194509 12 12 0
362
1
0
3735927 3736602 3125210 3125885 8 8 0
0
3736602 3737277 60443 59768 13 13 0
0
3737278 3737949 1711111 1711782 6 6 0
0
3737951 3738622 1854327 1853656 4 4 0
0
3738621 3739296 103019 102343 6 6 0
-28
0
3739296 3739964 35691 35023 9 9 0
0
3739967 3740632 516411 517076 19 19 0
0
3740633 3741043 2076326 2075916 9 9 0
0
3741303 3741970 1264033 1263366 12 12 0
0
3741973 3742636 3433251 3432588 18 18 0
0
3742638 3743302 461814 461150 8 8 0
0
3743303 3743965 1186673 1186011 6 6 0
0
3743967 3744627 2104151 2103491 19 19 0
0
3744632 3745287 2104147 2103492 11 11 0
0
3745288 3745383 1333323 1333228 1 1 0
0
3745288 3745953 2165505 2164841 14 14 0
661
0
3745288 3745953 3033886 3033222 7 7 0
661
0
3745288 3745433 2165940 2165795 2 2 0
0
3745288 3745953 2811690 2811025 5 5 0
-549
113
0
3745288 3745953 233994 233330 11 11 0
661
0
3745667 3745790 3031930 3031807 7 7 0
0
3745948 3746603 1259100 1258445 7 7 0
0
3746604 3747260 2267772 2268428 15 15 0
0
3747261 3747916 2972716 2973371 2 2 0
0
3747917 3748567 3140017 3139369 19 19 0
236
1
0
3747917 3748093 2065785 2065960 12 12 0
-83
12
8
0
3747917 3748122 2650311 2650515 24 24 0
-83
12
8
-69
10
0
3747917 3748093 1362881 1363055 15 15 0
-83
12
5
63
0
3747917 3747997 2263466 2263546 1 1 0
0
3747917 3747997 2261472 2261552 1 1 0
0
3748572 3749226 702917 702263 12 12 0
0
3749227 3749694 3432826 3432358 5 5 0
-450
0
3749490 3749880 177412 177022 10 10 0
-239
3
0
3749491 3749702 2035982 2035772 18 18 0
111
0
3749491 3749874 3305693 3305310 14 14 0
0
3749490 3749874 174690 174306 16 16 0
0
3749877 3750532 3127201 3126546 10 10 0
0
3750534 3751183 557087 557736 13 13 0
0
3751267 3751827 359449 358888 6 6 0
-10
0
3752486 3753133 123091 122444 9 9 0
0
3753137 3753781 19684 20328 12 12 0
0
3753782 3754433 2719714 2719063 7 7 0
0
3754430 3755078 20330 19682 10 10 0
0
3755079 3755724 43564 44209 7 7 0
0
3755725 3756374 97732 98381 20 20 0
0
3756368 3757022 3063569 3064222 5 5 0
650
0
3757013 3757652 1385043 1384404 15 15 0
0
3757652 3758294 1964989 1964347 7 7 0
302
-306
0
3758294 3758933 3115091 3114452 15 15 0
0
3758932 3759569 3115092 3114455 17 17 0
0
3759571 3760209 1996239 1995601 4 4 0
0
3760323 3760847 857136 856612 11 11 0
0
3760844 3761486 2907716 2908358 3 3 0
0
3761486 3762122 3160219 3160854 13 13 0
563
0
3762124 3762756 3160220 3160852 5 5 0
0
3762761 3763392 2630982 2630351 16 16 0
0
3763393 3764027 12311 11677 15 15 0
0
3764028 3764660 1509527 1508895 14 14 0
0
3764662 3765059 2666353 2665956 7 7 0
0
3765386 3765925 2688615 2688076 5 5 0
0
3765929 3766566 52272 51635 10 10 0
0
3766559 3767189 1843437 1842808 6 6 0
5
0
3767192 3767819 1255859 1255232 15 15 0
0
3767820 3768449 2931618 2930989 12 12 0
0
3768450 3769078 1437548 1438176 13 13 0
0
3769073 3769704 648838 649469 12 12 0
0
3769705 3770327 1179343 1178721 12 12 0
0
3770328 3770645 766350 766032 5 5 0
-257
0
3770951 3771572 2452133 2452754 1 1 0
0
3771573 3772200 94654 95284 13 13 0
-57
-566
-1
0
3772194 3772813 359500 358881 4 4 0
0
3773432 3774048 3126545 3125886 68 68 0
-168
-1
-3
-1
-3
-1
-1
-1
-1
-5
-1
-4
-1
-1
-1
-1
-5
-5
-1
-1
-1
-1
-1
-1
-1
-1
-1
-1
-1
-1
-1
-1
-3
-1
-3
-5
-9
-7
-1
-3
-1
-1
-7
0
3774051 3774662 1977272 1977883 18 18 0
0
3774664 3775282 3207360 3206742 13 13 0
0
3775283 3775654 662824 663195 3 3 0
0
3775733 3775897 663361 663525 0 0 0
0
3775898 3776512 681278 680664 14 14 0
0
3776513 3777127 2657800 2657186 3 3 0
0
3777126 3777741 2789564 2788949 9 9 0
0
3778018 3778353 2936472 2936807 3 3 0
0
3778351 3778967 541193 540576 7 7 0
-5
0
3778968 3779580 2742791 2742179 8 8 0
-35
4
0
3779580 3780192 130647 130035 15 15 0
0
3780192 3780802 2389285 2388674 2 2 0
-601
0
3780803 3781412 1488968 1488359 5 5 0
0
3781427 3781942 1360712 1361166 85 85 0
-163
-1
7
7
1
3
1
1
1
2
3
1
1
1
1
1
1
-41
95
1
1
1
1
2
1
1
1
12
1
1
1
1
1
1
1
1
1
1
1
1
1
1
1
1
1
4
1
1
1
1
1
1
1
1
1
1
1
1
1
1
1
1
2
38
15
4
6
0
3781427 3781754 2258505 2258819 24 24 0
171
7
1
2
1
1
5
1
1
1
1
2
1
1
-39
0
3781427 3782022 2063552 2064092 78 78 0
-235
95
1
1
1
1
2
1
1
1
12
1
1
1
1
1
1
1
1
1
1
1
1
1
1
1
1
1
4
1
1
1
1
1
1
1
1
1
1
1
1
1
1
1
1
2
48
1
1
1
4
1
1
21
1
45
12
0
3781427 3782022 1800937 1801473 87 87 0
171
9
1
1
1
5
1
1
1
1
2
1
1
-39
95
1
1
1
1
2
1
1
1
12
1
1
1
1
1
1
1
1
1
1
1
1
1
1
1
1
1
4
1
1
1
1
1
1
1
1
1
1
1
1
1
1
1
1
2
124
12
0
3781427 3781754 2096352 2096667 22 22 0
-163
-1
7
7
1
3
1
1
1
2
3
1
1
1
1
1
1
-41
0
3782024 3782633 1191886 1192495 4 4 0
0
3782633 3783191 2392612 2393170 12 12 0
0
3783242 3783847 653398 652793 6 6 0
0
3783847 3784449 2473345 2473945 17 17 0
85
1
0
3784450 3785052 551764 551164 24 24 0
-7
-1
135
1
1
1
0
3785054 3785656 1841179 1841781 6 6 0
0
3785657 3786258 2870672 2871273 4 4 0
0
3786260 3786859 2277571 2276972 11 11 0
0
3786861 3787461 2756794 2756194 2 2 0
0
3787464 3788056 3270618 3270026 12 12 0
0
3788057 3788654 3460478 3459881 10 10 0
0
3788655 3789252 829238 829835 8 8 0
0
3789255 3789850 257945 257352 17 17 0
112
19
0
3789851 3790446 1300613 1301208 6 6 0
0
3790447 3791043 1256753 1256157 11 11 0
0
3791045 3791270 2935661 2935886 3 3 0
0
3791317 3791630 2936472 2936785 3 3 0
0
3791640 3792235 3293712 3293117 13 13 0
0
3792257 3792829 743236 743807 17 17 0
558
0
3792830 3793424 2101153 2100559 13 13 0
79
-23
0
3793424 3794013 2279729 2279140 17 17 0
0
3794019 3794615 3339235 3339831 8 8 0
0
3794615 3795205 3223668 3224258 10 10 0
0
3795206 3795798 2463602 2464194 14 14 0
0
3795799 3796393 3375602 3376196 15 15 0
0
3796391 3796980 544527 543938 6 6 0
0
3796986 3797364 3321454 3321076 6 6 0
0
3797571 3798155 178440 179024 7 7 0
0
3798155 3798740 2157379 2157964 11 11 0
0
3798743 3799329 3132002 3131416 17 17 0
0
3799327 3799913 3132004 3131418 15 15 0
0
3799914 3800498 701552 700968 14 14 0
0
3800499 3800930 2921822 2922253 6 6 0
0
3800902 3801079 2922429 2922252 1 1 0
0
3801081 3801660 2921823 2922402 6 6 0
0
3801347 3801511 1359183 1359347 11 11 0
0
3801664 3802237 598930 599503 9 9 0
0
3802241 3802814 654523 653950 16 16 0
0
3802812 3803392 3373599 3373018 6 6 0
-5
0
3803393 3803967 351404 351978 3 3 0
0
3803968 3804540 3063569 3062997 11 11 0
0
3804541 3805112 564442 563871 6 6 0
0
3805116 3805684 1374001 1374567 14 14 0
149
7
0
3805685 3806254 666321 665752 13 13 0
0
3806254 3806822 357512 356944 10 10 0
0
3806827 3807392 357508 356943 12 12 0
0
3807394 3807959 842381 841816 11 11 0
0
3807962 3808530 842382 841814 14 14 0
0
3808528 3809096 2137998 2137430 6 6 0
0
3809099 3809666 1294760 1294193 3 3 0
0
3809667 3810234 2137428 2137995 11 11 0
0
3810235 3810800 1377278 1376713 11 11 0
0
3810802 3811369 724315 724882 5 5 0
0
3811368 3811934 331971 332537 16 16 0
0
3811935 3812500 2934177 2933609 12 12 0
310
-122
-1
-26
-1
0
3812504 3813064 457803 458363 12 12 0
0
3813067 3813626 3457440 3457999 15 15 0
0
3813626 3814186 1264783 1265343 9 9 0
0
3814189 3814746 1880136 1879581 15 15 0
55
1
0
3814747 3815305 3340489 3341047 16 16 0
0
3815305 3815861 1173757 1174313 5 5 0
0
3815305 3815740 1540884 1541319 16 16 0
0
3815862 3816418 1508893 1508336 11 11 0
-137
0
3816420 3816972 3051386 3051938 14 14 0
0
3816972 3817527 477963 477408 12 12 0
0
3817528 3818081 828683 829236 7 7 0
0
3818083 3818637 3114453 3113899 10 10 0
0
3818639 3819190 1991436 1990885 8 8 0
0
3819191 3819747 131200 130644 2 2 0
0
3819743 3820295 1991438 1990886 12 12 0
0
3820298 3820850 743825 744377 8 8 0
0
3820849 3821401 427790 427238 13 13 0
0
3821401 3821949 427789 427241 15 15 0
0
3821952 3822501 2662095 2661547 15 15 0
270
0
3822502 3823049 35571 35024 6 6 0
0
3823052 3823599 1256705 1256158 12 12 0
0
3823600 3824150 653398 653948 5 5 0
0
3824151 3824699 1914829 1915377 16 16 0
0
3824699 3825247 2215820 2215272 2 2 0
0
3825248 3825796 2909348 2908800 9 9 0
0
3825796 3826341 214604 214053 15 15 0
-387
-1
-1
-1
-1
-1
0
3826343 3826888 1487993 1487448 7 7 0
0
3826889 3827434 616006 615461 10 10 0
0
3827435 3827978 94116 94653 15 15 0
189
1
1
1
1
5
0
3827979 3828524 1205740 1206285 10 10 0
0
3828523 3829068 3212421 3212966 8 8 0
0
3829069 3829443 662823 663197 3 3 0
0
3829448 3829612 663360 663524 0 0 0
0
3829852 3830153 2805360 2805663 7 7 0
-273
-27
0
3829825 3830153 2060411 2060737 22 22 0
-29
62
17
1
62
-156
0
3829954 3830156 2257350 2257553 3 3 0
-6
0
3829955 3830153 3453916 3454116 15 15 0
16
17
-12
-1
-1
-152
0
3829954 3830153 3496487 3496286 16 16 0
15
19
-12
-1
-1
-152
0
3829952 3830156 1797907 1798112 15 15 0
19
17
-12
-1
-1
0
3830160 3830702 1187147 1187691 11 11 0
-527
-1
0
3830704 3831246 1922983 1923525 12 12 0
0
3831244 3831787 1373997 1374540 9 9 0
0
3831946 3832329 2747974 2747592 3 3 0
37
0
3832331 3832869 3456471 3457009 15 15 0
0
3832872 3833410 130646 130108 7 7 0
0
3833411 3833950 2666893 2666354 6 6 0
0
3833951 3834492 2229441 2228900 4 4 0
0
3834489 3835028 2884466 2885005 2 2 0
0
3835029 3835565 1196053 1195517 3 3 0
0
3835572 3835941 3140447 3140816 8 8 0
0
3835572 3836101 2263112 2262583 13 13 0
0
3835572 3836099 2261118 2260591 14 14 0
0
3835572 3835937 2097139 2096774 10 10 0
61
-40
0
3835572 3836101 2065430 2064901 12 12 0
0
3835572 3836101 1362527 1361998 14 14 0
0
3836103 3836635 2469006 2469538 14 14 0
0
3836640 3837175 551694 551163 9 9 0
71
1
1
3
0
3837175 3837713 1374988 1375529 12 12 0
-63
-1
-1
0
3837712 3838247 213516 214051 7 7 0
0
3838313 3838780 3294625 3295092 14 14 0
0
3838782 3839314 2049642 2050174 3 3 0
0
3839315 3839849 428323 427789 2 2 0
0
3839848 3840380 1804770 1805302 9 9 0
0
3840385 3840912 1520830 1521357 12 12 0
0
3840910 3841443 754620 755153 11 11 0
0
3841444 3841974 2932619 2933149 12 12 0
396
-5
0
3841973 3842504 360033 359502 13 13 0
0
3842506 3843036 2444262 2443732 14 14 0
0
3843038 3843567 360030 359501 14 14 0
0
3843567 3844096 3276111 3276640 13 13 0
0
3844097 3844624 3121212 3121739 1 1 0
0
3844624 3845152 2143555 2144083 4 4 0
0
3845176 3845680 376564 376059 12 12 0
-139
0
3845776 3846208 3403946 3403514 13 13 0
0
3846208 3846734 665454 664928 8 8 0
0
3846735 3847258 334182 333659 14 14 0
0
3847267 3847786 3061577 3061058 13 13 0
0
3847786 3848312 450155 450681 7 7 0
0
3848313 3848836 1187147 1187669 11 11 0
481
0
3848836 3849359 2069346 2069869 8 8 0
0
3849444 3849882 1407218 1407656 7 7 0
0
3849883 3850403 2954755 2954235 10 10 0
0
3850400 3850925 1931055 1930531 12 12 0
5
0
3850927 3851446 1345528 1345009 14 14 0
0
3851448 3851972 2402670 2403194 6 6 0
0
3851969 3852486 2803053 2803570 9 9 0
0
3852487 3853000 2724816 2725329 9 9 0
0
3852999 3853518 2763001 2762482 3 3 0
0
3853516 3854035 376575 376056 10 10 0
0
3854032 3854547 59253 59768 6 6 0
0
3854548 3855058 2443220 2443730 6 6 0
0
3855065 3855572 3270190 3269683 15 15 0
0
3855573 3856085 95867 96379 4 4 0
0
3856086 3856595 2193905 2193396 7 7 0
0
3856596 3857103 3444942 3445449 4 4 0
0
3857104 3857612 671178 670670 8 8 0
0
3857614 3858120 2144082 2143576 5 5 0
0
3858121 3858631 3102104 3102614 2 2 0
0
3858632 3859137 584093 584598 12 12 0
0
3859236 3859642 3488485 3488891 4 4 0
0
3859646 3860147 451671 451166 11 11 0
-29
-1
-1
-1
0
3860148 3860650 3074580 3075082 10 10 0
0
3860652 3861156 677564 678068 0 0 0
0
3861157 3861658 2921821 2921320 3 3 0
0
3861659 3862103 2203546 2203102 10 10 0
0
3862661 3863158 3290734 3291231 11 11 0
0
3863159 3863657 703415 702917 3 3 0
0
3863655 3864149 531442 531936 25 25 0
0
3863655 3864149 3061059 3061553 26 26 0
0
3863655 3864146 5431 5922 13 13 0
0
3864154 3864652 2719065 2718567 5 5 0
0
3864652 3865148 1267401 1266905 14 14 0
0
3865150 3865645 1507586 1507091 10 10 0
0
3865645 3866138 1514584 1515077 10 10 0
0
3866141 3866634 461815 462308 3 3 0
0
3866636 3867128 2627699 2627206 13 13 0
-235
0
3867129 3867618 3093351 3093840 14 14 0
0
3867621 3868117 2475537 2475041 5 5 0
0
3868114 3868607 2593648 2593155 3 3 0
0
3868608 3869097 96381 96840 34 34 0
333
1
1
1
1
1
1
1
1
1
1
1
1
1
1
1
1
1
1
1
1
1
1
1
1
1
1
1
1
1
0
3868931 3869048 865579 865460 14 14 0
-78
-1
-4
-3
9
1
0
3868969 3869049 2688885 2688805 2 2 0
0
3868969 3869049 2927583 2927663 2 2 0
0
3868969 3869050 3472709 3472790 5 5 0
0
3868969 3869049 14205 14285 1 1 0
0
3868969 3869049 3491568 3491648 2 2 0
0
3868969 3869050 8464 8545 2 2 0
0
3868969 3869049 490032 490112 4 4 0
0
3868969 3869050 3470718 3470799 3 3 0
0
3868969 3869052 381471 381555 11 11 0
-40
8
-5
0
3868969 3869049 3488419 3488339 1 1 0
0
3868978 3869049 3055883 3055954 1 1 0
0
3868978 3869050 2004307 2004379 2 2 0
0
3868978 3869049 1588185 1588256 1 1 0
0
3868978 3869050 437955 438027 3 3 0
0
3868969 3869050 1476093 1476012 3 3 0
0
3869101 3869588 2068920 2068432 12 12 0
-432
0
3869671 3870081 202534 202946 9 9 0
-76
-46
0
3870081 3870569 2718567 2718081 13 13 0
213
16
0
3870568 3871056 3081807 3082295 12 12 0
0
3871056 3871541 2432305 2432790 10 10 0
0
3871543 3872025 581340 580858 4 4 0
0
3872027 3872509 1385042 1384560 10 10 0
0
3872510 3872991 2399469 2398988 12 12 0
0
3872990 3873467 2656707 2657186 13 13 0
17
-49
-1
-1
0
3873468 3873943 2277446 2276971 10 10 0
0
3873944 3874418 1506683 1506209 11 11 0
-55
138
0
3874422 3874892 652790 652320 4 4 0
0
3874895 3875369 652792 652318 4 4 0
0
3875363 3875844 2119389 2119870 13 13 0
0
3875844 3876320 2304274 2303798 4 4 0
0
3876319 3876791 27842 27370 9 9 0
0
3876856 3877265 2447395 2447804 8 8 0
0
3877267 3877740 828337 827864 11 11 0
0
3877741 3878213 2104152 2104625 10 10 0
-410
0
3878213 3878683 3366993 3366523 7 7 0
0
3878684 3879155 3330314 3330785 7 7 0
0
3879151 3879621 2782295 2782765 2 2 0
0
3880085 3880557 3115565 3115093 10 10 0
0
3880559 3881026 1343147 1343613 9 9 0
141
0
3880705 3881026 932581 932263 9 9 0
5
16
4
0
3881026 3881492 2044236 2043770 13 13 0
0
3881494 3881957 1294762 1295218 12 12 0
224
1
1
1
1
1
1
0
3882049 3882423 59392 59766 3 3 0
0
3882889 3883352 671916 671453 3 3 0
0
3883354 3883816 3216577 3217039 3 3 0
0
3883805 3884203 3128028 3127631 12 12 0
11
0
3884281 3884742 3156393 3155932 5 5 0
0
3884743 3885196 2265342 2265795 4 4 0
0
3885206 3885671 2067967 2068432 4 4 0
0
3885670 3886132 2592063 2591601 7 7 0
0
3886132 3886595 3080953 3080490 10 10 0
0
3886593 3887053 3282002 3282461 11 11 0
450
0
3887054 3887511 485109 484652 7 7 0
0
3887513 3887972 2767629 2768090 11 11 0
-157
-118
0
3887973 3888430 485108 484651 5 5 0
0
3888431 3888889 2051053 2051511 0 0 0
0
3888891 3889346 734146 734601 12 12 0
0
3889347 3889804 2711124 2710667 12 12 0
64
-3
0
3889812 3890261 3180168 3180617 10 10 0
0
3890263 3890529 3279625 3279359 7 7 0
0
3890719 3891171 3279626 3279174 8 8 0
0
3891176 3891629 2443218 2442764 7 7 0
-321
0
3891630 3892084 557086 557540 12 12 0
0
3892082 3892537 842381 842836 7 7 0
0
3892538 3892991 2934178 2934631 7 7 0
0
3892992 3893442 182780 183230 9 9 0
0
3893444 3893893 31888 32337 11 11 0
0
3893893 3894344 2266961 2267412 13 13 0
0
3894345 3894793 2378367 2377919 12 12 0
0
3894795 3895243 2387495 2387047 4 4 0
0
3895242 3895691 1415799 1416248 8 8 0
0
3895685 3896028 2721995 2721651 9 9 0
-8
0
3896138 3896584 562338 562784 1 1 0
0
3896297 3896381 562781 562866 1 1 0
-5
0
3896583 3896861 3384641 3384362 7 7 0
-257
0
3896583 3897027 3380254 3379809 13 13 0
-253
0
3897029 3897473 1187144 1186700 4 4 0
0
3897476 3897918 740973 741415 6 6 0
0
3897920 3898359 2835360 2834921 2 2 0
0
3898361 3898802 2277888 2277447 8 8 0
0
3898803 3899246 755501 755944 6 6 0
0
3899247 3899687 49795 50235 6 6 0
0
3899690 3900129 679725 680164 13 13 0
0
3900131 3900571 603563 603123 8 8 0
0
3900574 3901017 170532 170089 7 7 0
0
3901138 3901451 2979798 2980111 5 5 0
0
3901453 3901788 2721986 2721651 8 8 0
0
3901889 3902324 1512138 1511703 5 5 0
0
3902327 3902764 2943291 2943728 4 4 0
0
3902765 3903200 1827259 1827694 10 10 0
0
3902765 3903200 2035025 2035460 11 11 0
0
3902765 3902928 3364870 3364707 7 7 0
0
3902765 3902902 3366366 3366229 5 5 0
0
3902765 3902955 2275961 2276151 8 8 0
0
3902765 3903200 997029 997464 13 13 0
0
3902765 3903200 3398293 3398728 11 11 0
0
3903201 3903637 2373564 2373128 4 4 0
0
3903637 3904072 1474611 1474176 3 3 0
0
3904073 3904504 3151071 3151502 11 11 0
0
3904509 3904942 2310585 2311018 12 12 0
0
3904945 3905369 648356 647932 7 7 0
0
3905377 3905807 181418 180988 7 7 0
0
3905809 3906240 3161286 3160855 7 7 0
0
3906241 3906671 246806 247236 11 11 0
0
3906672 3907103 2868635 2869066 4 4 0
0
3907103 3907533 2868636 2869066 6 6 0
0
3907532 3907960 2931417 2930989 2 2 0
0
3907961 3908389 2177642 2178070 9 9 0
0
3908392 3908816 2446244 2445820 5 5 0
0
3908812 3909129 2317738 2317422 3 3 0
5
0
3909244 3909671 738568 738995 6 6 0
0
3909672 3910095 602212 602635 6 6 0
0
3910097 3910522 182355 182779 10 10 0
393
0
3910523 3910946 2068923 2069346 3 3 0
0
3910947 3911368 3179136 3179557 3 3 0
0
3911368 3911792 52525 52949 1 1 0
0
3911792 3912212 1217910 1217490 5 5 0
0
3912209 3912632 2729975 2729552 3 3 0
0
3912634 3913052 2470777 2471195 9 9 0
0
3913053 3913472 3479319 3478900 1 1 0
0
3913472 3913892 3109555 3109135 1 1 0
0
3913893 3914304 2108677 2108266 10 10 0
0
3914309 3914723 1500202 1499788 8 8 0
0
3914726 3915138 3150658 3151070 9 9 0
0
3915139 3915553 835026 834616 11 11 0
224
1
1
1
0
3915136 3915418 1750467 1750179 47 47 0
-7
-208
-2
-1
-1
-5
-3
-4
-1
11
6
1
0
3915142 3915553 3404023 3404432 56 56 0
217
185
0
3915554 3915969 216214 216629 9 9 0
0
3915969 3916386 1264366 1264783 5 5 0
0
3916388 3916611 929251 929028 8 8 0
0
3916388 3916800 1346650 1347059 10 10 0
236
18
42
0
3916508 3916611 347931 348034 2 2 0
0
3916508 3916611 432009 431906 3 3 0
0
3916802 3917210 3127611 3127203 10 10 0
0
3917218 3917628 3170623 3171033 11 11 0
0
3917628 3918041 557086 556673 4 4 0
0
3918041 3918453 599091 599503 5 5 0
0
3918456 3918867 3170621 3171032 10 10 0
0
3918869 3919280 672328 671917 3 3 0
0
3919281 3919692 2982522 2982933 0 0 0
0
3919693 3920104 2311383 2311794 10 10 0
0
3920105 3920514 2985930 2986339 8 8 0
0
3920513 3920924 2283059 2283470 12 12 0
0
3920925 3921331 3291747 3292154 6 6 0
-136
0
3921335 3921739 3267391 3266987 6 6 0
0
3921741 3922145 2251642 2251238 9 9 0
0
3922147 3922553 1460080 1460486 2 2 0
0
3922553 3922956 2788309 2788712 4 4 0
0
3922959 3923360 2941674 2942075 5 5 0
0
3923357 3923764 3457559 3457152 4 4 0
0
3923768 3924166 3163533 3163931 8 8 0
0
3924167 3924567 3091349 3091749 7 7 0
0
3924567 3924962 929043 929440 8 8 0
-391
-1
0
3924567 3924967 1346858 1346458 5 5 0
0
3924567 3924655 431921 432009 2 2 0
0
3924567 3924655 348019 347931 1 1 0
0
3924968 3925365 247235 246838 7 7 0
0
3925364 3925763 2468605 2469004 7 7 0
0
3925764 3926163 3270734 3271133 7 7 0
0
3926163 3926558 3213228 3213623 8 8 0
0
3926558 3926953 3294853 3295248 11 11 0
0
3926952 3927340 820331 819943 8 8 0
0
3927348 3927741 2251236 2250843 3 3 0
0
3927742 3928133 1507979 1507588 1 1 0
0
3928134 3928523 3366994 3367383 6 6 0
0
3928525 3928910 2102603 2102218 8 8 0
0
3928911 3929293 3069356 3068974 7 7 0
0
3929298 3929683 2617977 2617592 3 3 0
0
3929685 3930073 2970905 2971293 3 3 0
0
3930072 3930455 3436492 3436109 11 11 0
0
3930072 3930455 1323918 1324300 10 10 0
307
0
3930072 3930372 941940 941640 12 12 0
0
3930275 3930455 489466 489286 2 2 0
0
3930275 3930455 433265 433085 4 4 0
0
3930457 3930802 2793662 2794007 7 7 0
0
3930840 3931226 1302744 1302358 1 1 0
0
3931220 3931606 743236 742851 11 11 0
6
324
-22
0
3931611 3931989 2273280 2272902 9 9 0
0
3931989 3932370 2157966 2157585 4 4 0
0
3932371 3932746 742101 741726 8 8 0
0
3932752 3933131 2444263 2444642 3 3 0
0
3933132 3933511 729459 729838 3 3 0
0
3933512 3933892 2107882 2108262 5 5 0
0
3933892 3934270 3426383 3426006 3 3 0
73
0
3933892 3934270 3504807 3504430 3 3 0
73
0
3933892 3934270 348480 348103 4 4 0
73
0
3934271 3934640 2338511 2338880 10 10 0
0
3934649 3935025 2850972 2851348 4 4 0
0
3935030 3935403 551917 552290 4 4 0
0
3935409 3935787 2594018 2593641 10 10 0
370
0
3935779 3936150 2931790 2931419 8 8 0
0
3936149 3936524 3139367 3138992 7 7 0
0
3936525 3936893 2982153 2982520 6 6 0
121
0
3936894 3937262 2594023 2593655 9 9 0
0
3937266 3937638 3373698 3374070 2 2 0
0
3937639 3937992 2079475 2079828 1 1 0
0
3938379 3938749 2075740 2075370 0 0 0
0
3938747 3939114 87000 86633 1 1 0
0
3938747 3938885 82758 82620 1 1 0
0
3939115 3939479 103018 103382 5 5 0
0
3939484 3939842 38887 38530 1 1 0
35
0
3939847 3940211 3256879 3257243 3 3 0
0
3940212 3940575 553849 553486 3 3 0
0
3940576 3940938 701553 701915 4 4 0
0
3940937 3941301 3299871 3300234 6 6 0
202
0
3941301 3941663 2851933 2852295 6 6 0
0
3941666 3942023 250608 250965 3 3 0
0
3942022 3942385 2878015 2877652 10 10 0
0
3942385 3942740 2878010 2877655 3 3 0
0
3942741 3943098 2939683 2940040 3 3 0
0
3943100 3943455 2940041 2939685 5 5 0
-258
0
3943457 3943816 2390788 2390429 4 4 0
0
3943816 3944169 3494564 3494211 10 10 0
0
3944170 3944526 3494566 3494210 6 6 0
0
3944526 3944880 2469897 2469543 2 2 0
0
3944882 3945233 2443265 2443616 3 3 0
0
3945238 3945583 2444258 2443913 4 4 0
0
3945585 3945931 2390430 2390084 4 4 0
0
3945933 3946281 2390431 2390083 5 5 0
0
3946283 3946629 224823 225169 4 4 0
0
3946629 3946976 755153 755500 3 3 0
0
3946977 3947323 243066 243412 5 5 0
0
3947324 3947669 828682 828337 7 7 0
0
3947670 3948015 2761084 2760739 1 1 0
0
3948016 3948361 2666894 2667239 6 6 0
0
3948361 3948704 2724988 2725331 7 7 0
0
3948705 3949047 2940561 2940219 6 6 0
0
3949047 3949391 2446955 2447299 2 2 0
0
3949386 3949732 232750 233095 3 3 0
5
0
3949386 3949530 2982978 2983121 3 3 0
5
0
3949603 3949732 3479987 3479858 1 1 0
0
3949462 3949732 2983703 2983973 4 4 0
0
3949732 3950071 178440 178101 7 7 0
0
3950070 3950410 2918290 2917950 4 4 0
0
3950409 3950746 178439 178102 6 6 0
0
3950748 3951084 2158302 2157966 4 4 0
0
3951085 3951402 3398508 3398191 8 8 0
0
3951085 3951402 997244 996927 10 10 0
0
3951085 3951402 2035240 2034923 8 8 0
0
3951085 3951402 1827474 1827157 8 8 0
0
3951110 3951402 2276151 2275859 9 9 0
0
3951137 3951405 3364707 3364975 7 7 0
0
3951163 3951402 3366229 3366468 6 6 0
0
3951432 3951757 2721650 2721325 3 3 0
0
3951760 3952093 2976511 2976178 8 8 0
0
3952093 3952430 2888565 2888902 3 3 0
0
3952429 3952762 3047415 3047082 9 9 0
45
-39
0
3952764 3953098 2987964 2988298 1 1 0
0
3953098 3953431 7514 7181 2 2 0
0
3953431 3953766 167476 167141 7 7 0
0
3953766 3954098 128571 128903 1 1 0
0
3954093 3954430 2445798 2445461 9 9 0
0
3954429 3954760 2933148 2933479 9 9 0
0
3954761 3955091 3271132 3271461 8 8 0
192
0
3955092 3955420 3179790 3180118 7 7 0
0
3955421 3955750 2139130 2139459 1 1 0
0
3955762 3956079 2767275 2767592 7 7 0
0
3956081 3956409 2767593 2767265 3 3 0
0
3956408 3956554 3295789 3295935 0 0 0
0
3956408 3956737 2914222 2913893 2 2 0
0
3956408 3956737 3231355 3231684 1 1 0
0
3956408 3956737 3392126 3391797 6 6 0
0
3956738 3957064 2387496 2387822 5 5 0
0
3957066 3957391 243414 243739 8 8 0
0
3957392 3957718 3507933 3508259 1 1 0
0
3957473 3957718 1359982 1359737 2 2 0
0
3957392 3957718 1361810 1361484 1 1 0
0
3957392 3957718 2259827 2259502 3 3 0
55
0
3957392 3957718 3141083 3141409 2 2 0
0
3957392 3957718 2064713 2064387 3 3 0
0
3957392 3957687 2260401 2260106 6 6 0
0
3958043 3958369 2076823 2076497 4 4 0
0
3958367 3958691 3457072 3457396 8 8 0
0
3958696 3959011 2952238 2952553 9 9 0
0
3959026 3959344 1362271 1362589 12 12 0
-257
3
0
3959026 3959344 3140703 3140385 10 10 0
-257
3
0
3959026 3959344 2260862 2261180 12 12 0
-257
3
0
3959026 3959344 2096883 2097201 13 13 0
-158
39
-61
3
0
3959026 3959344 2262856 2263174 10 10 0
-257
3
0
3959031 3959344 2065179 2065492 9 9 0
-252
3
0
3959342 3959666 2311059 2311383 8 8 0
0
3959669 3959988 2267174 2266855 9 9 0
0
3959990 3960310 766349 766029 2 2 0
0
3960310 3960628 247555 247237 4 4 0
0
3960629 3960945 2277573 2277889 1 1 0
0
3960946 3961263 3291744 3291427 2 2 0
0
3961263 3961579 2929610 2929926 8 8 0
0
3961579 3961894 2782766 2783081 3 3 0
0
3961894 3962208 553486 553172 0 0 0
0
3962209 3962522 648358 648671 3 3 0
0
3962523 3962834 2718080 2717770 1 1 0
178
0
3962833 3963139 100548 100854 4 4 0
0
3963140 3963444 2788004 2788308 4 4 0
0
3963443 3963751 554157 553849 2 2 0
0
3963753 3964054 2788006 2788307 8 8 0
0
3964057 3964358 636248 636548 5 5 0
44
0
3964360 3964663 636247 636549 6 6 0
45
0
3964664 3964965 2943291 2942990 2 2 0
0
3964966 3965266 2624499 2624199 4 4 0
0
