# Supplementary material for: Expansion of intestinal Prevotella copri correlates with enhanced susceptibility to arthritis
Source: eLife. 2013 Nov 5;2:e01202. doi: 10.7554/eLife.01202 (PMC3816614; doi:10.7554/eLife.01202)
Supplement: Figure 2—source data 1. — DOI: http://dx.doi.org/10.7554/eLife.01202.010 [file elife01202s003.zip › Figure_2/Panel_B/nucmer_out/pbuccae_028B.coords]

/tmp/pseudochroms/p_buccae_atcc.fasta /tmp/pseudochroms/Subject_028B_FE.pseudochrom.fa
NUCMER
[S1] [E1] | [S2] [E2] | [LEN 1] [LEN 2] | [% IDY] | [TAGS]
=====================================================================================
55151 56961 | 1968932 1970742 | 1811 1811 | 81.08 | p_buccae_atcc	Subject_028B_FE
111618 112283 | 1868626 1869292 | 666 667 | 81.32 | p_buccae_atcc	Subject_028B_FE
225704 226120 | 508644 508219 | 417 426 | 81.35 | p_buccae_atcc	Subject_028B_FE
262462 265600 | 527851 530982 | 3139 3132 | 84.64 | p_buccae_atcc	Subject_028B_FE
267685 275657 | 532520 540431 | 7973 7912 | 83.71 | p_buccae_atcc	Subject_028B_FE
275850 277174 | 540465 541786 | 1325 1322 | 83.15 | p_buccae_atcc	Subject_028B_FE
287613 288580 | 548876 549843 | 968 968 | 82.56 | p_buccae_atcc	Subject_028B_FE
288833 295420 | 550099 556633 | 6588 6535 | 81.03 | p_buccae_atcc	Subject_028B_FE
295815 298091 | 556988 559194 | 2277 2207 | 81.31 | p_buccae_atcc	Subject_028B_FE
298000 298076 | 843738 843814 | 77 77 | 100.00 | p_buccae_atcc	Subject_028B_FE
299409 299669 | 560509 560774 | 261 266 | 87.27 | p_buccae_atcc	Subject_028B_FE
479745 480102 | 82907 82543 | 358 365 | 83.97 | p_buccae_atcc	Subject_028B_FE
489641 489897 | 74007 73751 | 257 257 | 81.01 | p_buccae_atcc	Subject_028B_FE
560340 560417 | 2909165 2909088 | 78 78 | 100.00 | p_buccae_atcc	Subject_028B_FE
560342 560418 | 2909287 2909211 | 77 77 | 100.00 | p_buccae_atcc	Subject_028B_FE
572738 574983 | 295368 297612 | 2246 2245 | 81.21 | p_buccae_atcc	Subject_028B_FE
585664 585761 | 308153 308248 | 98 96 | 90.10 | p_buccae_atcc	Subject_028B_FE
746948 748386 | 392659 394100 | 1439 1442 | 81.16 | p_buccae_atcc	Subject_028B_FE
969431 969615 | 1682109 1682293 | 185 185 | 87.70 | p_buccae_atcc	Subject_028B_FE
1024951 1025039 | 1545882 1545970 | 89 89 | 100.00 | p_buccae_atcc	Subject_028B_FE
1124887 1124971 | 9401 9485 | 85 85 | 98.82 | p_buccae_atcc	Subject_028B_FE
1370140 1371395 | 3194976 3193727 | 1256 1250 | 86.88 | p_buccae_atcc	Subject_028B_FE
1371396 1372213 | 3199967 3200782 | 818 816 | 93.15 | p_buccae_atcc	Subject_028B_FE
1372632 1372746 | 1982230 1982344 | 115 115 | 96.52 | p_buccae_atcc	Subject_028B_FE
1374762 1376046 | 2227184 2228460 | 1285 1277 | 77.87 | p_buccae_atcc	Subject_028B_FE
1389057 1389647 | 2239918 2240511 | 591 594 | 81.68 | p_buccae_atcc	Subject_028B_FE
1435492 1436048 | 2963033 2963589 | 557 557 | 81.54 | p_buccae_atcc	Subject_028B_FE
1715569 1715971 | 251124 251525 | 403 402 | 84.77 | p_buccae_atcc	Subject_028B_FE
1733859 1734458 | 199709 199110 | 600 600 | 79.73 | p_buccae_atcc	Subject_028B_FE
1885867 1886039 | 843739 843911 | 173 173 | 96.53 | p_buccae_atcc	Subject_028B_FE
2018473 2019289 | 1611905 1611122 | 817 784 | 80.56 | p_buccae_atcc	Subject_028B_FE
2060113 2060381 | 2392582 2392853 | 269 272 | 84.56 | p_buccae_atcc	Subject_028B_FE
2081646 2082305 | 1826975 1826309 | 660 667 | 84.15 | p_buccae_atcc	Subject_028B_FE
2081866 2082044 | 1827081 1826902 | 179 180 | 91.21 | p_buccae_atcc	Subject_028B_FE
2092705 2093080 | 1781749 1782134 | 376 386 | 83.98 | p_buccae_atcc	Subject_028B_FE
2114941 2115020 | 1229858 1229778 | 80 81 | 97.53 | p_buccae_atcc	Subject_028B_FE
2214654 2215305 | 1216969 1217621 | 652 653 | 83.23 | p_buccae_atcc	Subject_028B_FE
2279450 2280383 | 1144741 1145674 | 934 934 | 80.24 | p_buccae_atcc	Subject_028B_FE
2332078 2332361 | 3028360 3028640 | 284 281 | 84.54 | p_buccae_atcc	Subject_028B_FE
2405193 2405283 | 865069 864979 | 91 91 | 98.90 | p_buccae_atcc	Subject_028B_FE
2510116 2510207 | 849412 849321 | 92 92 | 98.91 | p_buccae_atcc	Subject_028B_FE
2714114 2715081 | 3197197 3198162 | 968 966 | 90.09 | p_buccae_atcc	Subject_028B_FE
2714114 2715143 | 3192455 3193482 | 1030 1028 | 90.59 | p_buccae_atcc	Subject_028B_FE
2742629 2743444 | 1042068 1041255 | 816 814 | 82.58 | p_buccae_atcc	Subject_028B_FE
2825378 2825935 | 1307292 1306735 | 558 558 | 80.71 | p_buccae_atcc	Subject_028B_FE
2826612 2827639 | 1306078 1305051 | 1028 1028 | 81.84 | p_buccae_atcc	Subject_028B_FE
2951782 2952183 | 1773581 1773984 | 402 404 | 81.23 | p_buccae_atcc	Subject_028B_FE
2983370 2984143 | 2988735 2987962 | 774 774 | 80.54 | p_buccae_atcc	Subject_028B_FE
2985231 2985947 | 2986840 2986124 | 717 717 | 82.59 | p_buccae_atcc	Subject_028B_FE
3012815 3012891 | 2705941 2706017 | 77 77 | 100.00 | p_buccae_atcc	Subject_028B_FE
3012815 3012892 | 406449 406372 | 78 78 | 100.00 | p_buccae_atcc	Subject_028B_FE
3012815 3012892 | 406164 406087 | 78 78 | 100.00 | p_buccae_atcc	Subject_028B_FE
3207716 3207803 | 1050526 1050614 | 88 89 | 97.75 | p_buccae_atcc	Subject_028B_FE
