# Supplementary material for: Expansion of intestinal Prevotella copri correlates with enhanced susceptibility to arthritis
Source: eLife. 2013 Nov 5;2:e01202. doi: 10.7554/eLife.01202 (PMC3816614; doi:10.7554/eLife.01202)
Supplement: Figure 2—source data 1. — DOI: http://dx.doi.org/10.7554/eLife.01202.010 [file elife01202s003.zip › Figure_2/Panel_B/nucmer_out/pbuccae_028B.delta]

/tmp/pseudochroms/p_buccae_atcc.fasta /tmp/pseudochroms/Subject_028B_FE.pseudochrom.fa
NUCMER
>p_buccae_atcc Subject_028B_FE 3222824 3208474
55151 56961 1968932 1970742 344 344 0
-469
3
-51
10
-152
8
-18
4
189
-4
-863
-1
15
9
0
111618 112283 1868626 1869292 125 125 0
-93
4
-96
6
-466
0
225704 226120 508644 508219 80 80 0
-79
4
238
3
-5
-3
-1
-38
-1
-3
-13
-1
-1
-4
-1
0
262462 265600 527851 530982 485 485 0
-38
-1
-3
243
-4
-49
-1
-1
-1
-6
-1
93
8
-1015
-611
-3
-12
9
-3
5
4
9
1
1
1
1
4
4
4
1
1
2
1
1
1
1
-807
-1
13
1
7
-4
7
-45
4
0
267685 275657 532520 540431 1304 1304 0
-329
184
-5
-280
-1
103
5
-4
-3
-70
4
10
241
-8
630
1
-243
-1
5
2
-141
4
27
-5
-77
6
531
1
1
1
1
1
1
1
1
1
1
1
1
1
1
1
3
1
1
1
1
1
1
1
1
1
1
1
4
5
1
1
1
1
1
1
1
1
1
1
1
1
1
1
1
1
7
5
1
1
2
1
1
4
1
1
7
304
158
-4
361
-3
215
-5
-12
3
67
1
3
1
1
1
-58
11
661
-3
239
-3
-370
-45
-1
-1
-1
-1
-1
27
1
1
108
-3
-557
417
13
-15
-1
8
1
4
712
-4
-390
0
275850 277174 540465 541786 224 224 0
63
10
1
37
-3
49
-5
-74
17
-57
6
0
287613 288580 548876 549843 169 169 0
900
-7
0
288833 295420 550099 556633 1254 1254 0
22
-4
418
-3
15
-6
-1
-412
7
18
-7
-70
6
-999
4
446
-7
-364
4
-1472
-2
-1
21
4
-6
9
52
5
1
1
4
1
1
1
1
1
6
1
1
1
1
1
1
1
1
1
1
1
1
3
1
3
3
1
1
1
1
1
1
1
1
3
1
1
4
1
1
1
1
1
1
1
1
1
1
1
3
1
1
1
1
378
-13
18
-12
-10
-2
52
-3
243
1
1
6
-7
-5
-1
-1
-37
4
896
458
0
295815 298091 556988 559194 430 430 0
238
1
-30
13
-161
82
-6
19
5
1
-5
15
1
1
4
1
1
-4
-9
8
1
2
291
1
-5
-3
-6
4
-304
-1
-3
-8
5
1
1
1
238
-3
-192
-1
-4
5
1
3
105
-3
22
1
20
1
1
1
1
1
1
1
1
5
3
1
1
8
2
1
10
10
1
-82
-1
-1
-1
-1
-1
6
75
3
9
35
52
1
1
1
2
1
4
2
1
2
1
3
5
1
1
1
1
1
1
1
1
1
1
1
1
1
1
1
1
1
2
1
1
1
1
1
1
3
1
78
0
298000 298076 843738 843814 0 0 0
0
299409 299669 560509 560774 34 34 0
-59
-1
-1
-1
-1
-1
189
0
479745 480102 82907 82543 59 59 0
25
10
1
-81
-1
-1
-1
-1
-1
-16
-4
-1
-1
0
489641 489897 74007 73751 49 49 0
-111
10
0
560340 560417 2909165 2909088 0 0 0
0
560342 560418 2909287 2909211 0 0 0
0
572738 574983 295368 297612 423 423 0
-287
3
1885
1
6
-22
-1
-1
-1
8
3
0
585664 585761 308153 308248 10 10 0
-21
-1
-1
19
1
1
1
1
0
746948 748386 392659 394100 272 272 0
288
-8
22
-3
-619
-1
-1
0
969431 969615 1682109 1682293 23 23 0
-12
4
-67
6
0
1024951 1025039 1545882 1545970 0 0 0
0
1124887 1124971 9401 9485 1 1 0
0
1370140 1371395 3194976 3193727 165 165 0
105
1
-521
7
22
174
148
-14
9
181
0
1371396 1372213 3199967 3200782 56 56 0
387
1
0
1372632 1372746 1982230 1982344 4 4 0
0
1374762 1376046 2227184 2228460 285 285 0
23
1
3
36
1
1
1
1
2
4
-25
-12
758
-10
0
1389057 1389647 2239918 2240511 109 109 0
-59
-1
-1
96
-6
0
1435492 1436048 2963033 2963589 103 103 0
111
-3
0
1715569 1715971 251124 251525 62 62 0
150
1
1
-61
-64
-13
8
19
-6
0
1733859 1734458 199709 199110 122 122 0
130
-4
-27
6
0
1885867 1886039 843739 843911 6 6 0
0
2018473 2019289 1611905 1611122 160 160 0
346
1
1
1
3
1
1
1
1
1
1
3
1
1
5
1
5
1
5
2
1
7
1
7
1
1
1
1
1
1
1
1
1
1
1
5
210
1
-11
-1
-5
-5
-1
-6
162
0
2060113 2060381 2392582 2392853 42 42 0
-15
-167
-1
0
2081646 2082305 1826975 1826309 107 107 0
-75
-5
11
12
99
-11
3
4
-91
-98
-4
-1
-1
-1
-1
-3
55
-4
-64
3
97
-3
-25
0
2081866 2082044 1827081 1826902 16 16 0
88
6
-6
-5
-1
0
2092705 2093080 1781749 1782134 62 62 0
-67
-4
-1
-6
-1
-8
-1
-1
-1
-1
-186
4
0
2114941 2115020 1229858 1229778 2 2 0
-77
0
2214654 2215305 1216969 1217621 110 110 0
-282
38
-5
30
-4
-262
6
0
2279450 2280383 1144741 1145674 185 185 0
498
-4
78
-4
0
2332078 2332361 3028360 3028640 45 45 0
-8
-1
-12
6
-20
11
-13
-1
-20
89
3
1
1
8
13
4
1
0
2405193 2405283 865069 864979 1 1 0
0
2510116 2510207 849412 849321 1 1 0
0
2714114 2715081 3197197 3198162 96 96 0
401
1
-7
10
0
2714114 2715143 3192455 3193482 97 97 0
405
-4
3
1
0
2742629 2743444 1042068 1041255 143 143 0
-43
5
-124
-1
-1
13
1
263
1
1
-125
5
0
2825378 2825935 1307292 1306735 108 108 0
69
-8
-408
4
0
2826612 2827639 1306078 1305051 187 187 0
-928
6
6
-3
0
2951782 2952183 1773581 1773984 76 76 0
-33
-1
164
-5
0
2983370 2984143 2988735 2987962 151 151 0
10
-3
-304
10
0
2985231 2985947 2986840 2986124 125 125 0
596
-4
0
3012815 3012891 2705941 2706017 0 0 0
0
3012815 3012892 406449 406372 0 0 0
0
3012815 3012892 406164 406087 0 0 0
0
3207716 3207803 1050526 1050614 2 2 0
-85
0
