# Supplementary material for: Expansion of intestinal Prevotella copri correlates with enhanced susceptibility to arthritis
Source: eLife. 2013 Nov 5;2:e01202. doi: 10.7554/eLife.01202 (PMC3816614; doi:10.7554/eLife.01202)
Supplement: Figure 2—source data 1. — DOI: http://dx.doi.org/10.7554/eLife.01202.010 [file elife01202s003.zip › Figure_2/Panel_B/nucmer_out/pbuccae_030B.coords]

/tmp/pseudochroms/p_buccae_atcc.fasta /tmp/pseudochroms/Subject_030B_FE.pseudochrom.fa
NUCMER
[S1] [E1] | [S2] [E2] | [LEN 1] [LEN 2] | [% IDY] | [TAGS]
=====================================================================================
55124 56933 | 988475 986664 | 1810 1812 | 80.46 | p_buccae_atcc	Subject_030B_FE
225704 226120 | 788639 789063 | 417 425 | 81.73 | p_buccae_atcc	Subject_030B_FE
234206 234947 | 852892 853633 | 742 742 | 81.32 | p_buccae_atcc	Subject_030B_FE
262462 265600 | 770156 767025 | 3139 3132 | 84.49 | p_buccae_atcc	Subject_030B_FE
267685 275657 | 765487 757576 | 7973 7912 | 83.74 | p_buccae_atcc	Subject_030B_FE
275850 277174 | 757542 756219 | 1325 1324 | 83.58 | p_buccae_atcc	Subject_030B_FE
287613 288580 | 749651 748684 | 968 968 | 82.77 | p_buccae_atcc	Subject_030B_FE
288834 295420 | 748427 741894 | 6587 6534 | 81.07 | p_buccae_atcc	Subject_030B_FE
295815 298721 | 741539 738705 | 2907 2835 | 80.26 | p_buccae_atcc	Subject_030B_FE
298000 298076 | 2423739 2423663 | 77 77 | 100.00 | p_buccae_atcc	Subject_030B_FE
299409 299669 | 738021 737756 | 261 266 | 87.27 | p_buccae_atcc	Subject_030B_FE
479745 480102 | 1532755 1533118 | 358 364 | 83.38 | p_buccae_atcc	Subject_030B_FE
489641 489897 | 1541650 1541906 | 257 257 | 81.40 | p_buccae_atcc	Subject_030B_FE
560340 560423 | 2602395 2602478 | 84 84 | 98.81 | p_buccae_atcc	Subject_030B_FE
560342 560418 | 2602273 2602349 | 77 77 | 100.00 | p_buccae_atcc	Subject_030B_FE
572738 574983 | 1587772 1590016 | 2246 2245 | 81.03 | p_buccae_atcc	Subject_030B_FE
585664 585761 | 1600519 1600614 | 98 96 | 90.10 | p_buccae_atcc	Subject_030B_FE
746948 748386 | 1665346 1666787 | 1439 1442 | 81.22 | p_buccae_atcc	Subject_030B_FE
969431 969615 | 1815414 1815230 | 185 185 | 88.24 | p_buccae_atcc	Subject_030B_FE
1024951 1025039 | 1864859 1864947 | 89 89 | 100.00 | p_buccae_atcc	Subject_030B_FE
1124887 1124971 | 1572992 1572908 | 85 85 | 98.82 | p_buccae_atcc	Subject_030B_FE
1221571 1222472 | 1936912 1937810 | 902 899 | 83.41 | p_buccae_atcc	Subject_030B_FE
1369952 1372453 | 2591973 2594461 | 2502 2489 | 88.81 | p_buccae_atcc	Subject_030B_FE
1372632 1372747 | 2594550 2594665 | 116 116 | 96.55 | p_buccae_atcc	Subject_030B_FE
1374762 1376046 | 1303125 1304401 | 1285 1277 | 77.87 | p_buccae_atcc	Subject_030B_FE
1389057 1389647 | 1315831 1316424 | 591 594 | 81.68 | p_buccae_atcc	Subject_030B_FE
1715573 1715971 | 2014739 2014342 | 399 398 | 85.36 | p_buccae_atcc	Subject_030B_FE
1733859 1734452 | 2061813 2062406 | 594 594 | 79.19 | p_buccae_atcc	Subject_030B_FE
1885867 1886039 | 2423738 2423566 | 173 173 | 96.53 | p_buccae_atcc	Subject_030B_FE
2018473 2019289 | 244509 245292 | 817 784 | 80.44 | p_buccae_atcc	Subject_030B_FE
2060113 2060462 | 677353 676993 | 350 361 | 82.04 | p_buccae_atcc	Subject_030B_FE
2081646 2082305 | 602631 601965 | 660 667 | 84.15 | p_buccae_atcc	Subject_030B_FE
2081866 2082044 | 602737 602558 | 179 180 | 91.16 | p_buccae_atcc	Subject_030B_FE
2092705 2093080 | 233037 233422 | 376 386 | 84.24 | p_buccae_atcc	Subject_030B_FE
2114941 2115020 | 502221 502301 | 80 81 | 97.53 | p_buccae_atcc	Subject_030B_FE
2214654 2215305 | 514866 514214 | 652 653 | 83.23 | p_buccae_atcc	Subject_030B_FE
2279450 2280383 | 2092975 2092042 | 934 934 | 79.91 | p_buccae_atcc	Subject_030B_FE
2332078 2332362 | 448582 448862 | 285 281 | 84.59 | p_buccae_atcc	Subject_030B_FE
2332285 2332362 | 448928 449005 | 78 78 | 100.00 | p_buccae_atcc	Subject_030B_FE
2510116 2510207 | 2418066 2418157 | 92 92 | 98.91 | p_buccae_atcc	Subject_030B_FE
2713828 2715242 | 2590262 2588850 | 1415 1413 | 89.01 | p_buccae_atcc	Subject_030B_FE
2742629 2743444 | 2584730 2583917 | 816 814 | 82.46 | p_buccae_atcc	Subject_030B_FE
2826612 2827639 | 652678 651651 | 1028 1028 | 81.84 | p_buccae_atcc	Subject_030B_FE
2951782 2952183 | 224869 225272 | 402 404 | 81.23 | p_buccae_atcc	Subject_030B_FE
2983370 2984143 | 2301730 2302503 | 774 774 | 80.41 | p_buccae_atcc	Subject_030B_FE
2985231 2985947 | 2303625 2304341 | 717 717 | 82.31 | p_buccae_atcc	Subject_030B_FE
3012815 3012893 | 164524 164602 | 79 79 | 100.00 | p_buccae_atcc	Subject_030B_FE
3012811 3012892 | 164235 164316 | 82 82 | 98.78 | p_buccae_atcc	Subject_030B_FE
3207716 3207803 | 2314097 2314185 | 88 89 | 97.75 | p_buccae_atcc	Subject_030B_FE
