# Supplementary material for: Expansion of intestinal Prevotella copri correlates with enhanced susceptibility to arthritis
Source: eLife. 2013 Nov 5;2:e01202. doi: 10.7554/eLife.01202 (PMC3816614; doi:10.7554/eLife.01202)
Supplement: Figure 2—source data 1. — DOI: http://dx.doi.org/10.7554/eLife.01202.010 [file elife01202s003.zip › Figure_2/Panel_B/nucmer_out/pbuccae_030B.delta]

/tmp/pseudochroms/p_buccae_atcc.fasta /tmp/pseudochroms/Subject_030B_FE.pseudochrom.fa
NUCMER
>p_buccae_atcc Subject_030B_FE 3222824 2604290
55124 56933 988475 986664 355 355 0
-496
3
-51
10
-153
7
-18
4
189
-4
-863
-1
0
225704 226120 788639 789063 78 78 0
-79
4
-236
10
-40
-1
-3
-13
-1
-1
-4
-1
0
234206 234947 852892 853633 139 139 0
-297
3
-301
4
0
262462 265600 770156 767025 490 490 0
-38
-1
-3
243
-4
-49
-1
-1
-1
-6
-1
93
8
-1015
-211
-2
5
1
-394
-3
-12
9
3
1
1
1
1
3
2
1
4
1
3
3
3
1
7
5
-811
-1
13
1
7
-4
7
-45
4
0
267685 275657 765487 757576 1302 1302 0
-329
184
-5
-280
-1
103
5
-4
-3
-70
4
10
241
-8
630
1
-243
-1
5
2
-141
4
27
-5
-77
6
531
1
1
1
1
1
1
1
1
1
1
1
1
1
1
1
3
1
1
1
1
1
1
1
1
1
1
1
4
5
1
1
1
1
1
1
1
1
1
1
1
1
1
1
1
1
7
5
1
1
2
1
1
4
1
1
7
304
158
-4
361
-3
215
-5
-12
3
67
1
3
1
1
1
-58
11
661
-3
239
-3
-370
-45
-1
-1
-1
-1
-1
27
1
1
108
-3
-557
417
13
-15
-1
8
1
4
-1105
0
275850 277174 757542 756219 218 218 0
63
48
-3
-127
17
-57
6
0
287613 288580 749651 748684 167 167 0
894
-13
0
288834 295420 748427 741894 1251 1251 0
21
-4
418
-3
15
-6
-1
-412
7
18
-7
-70
6
1448
-7
-364
4
-1472
-2
-1
21
4
-6
9
52
5
1
1
4
1
1
1
1
1
6
1
1
1
1
1
1
1
1
1
1
1
1
3
1
3
3
1
1
1
1
1
1
1
1
3
1
1
4
1
1
1
1
1
1
1
1
1
1
1
3
1
1
1
1
378
-13
18
-12
-10
-2
52
-3
255
1
1
-5
-1
-1
-37
4
896
458
0
295815 298721 741539 738705 580 580 0
238
1
-30
13
-161
82
-6
19
5
1
-5
15
1
1
4
1
1
-4
-9
8
1
2
291
1
-5
-3
-6
4
-304
-1
-3
-8
5
1
1
1
238
-3
-192
-1
-4
5
1
3
105
-3
22
1
20
1
1
1
1
1
1
1
1
5
3
1
1
8
2
1
10
10
1
-82
-1
-1
-1
-1
-1
6
75
3
9
35
46
1
1
1
1
1
3
1
4
1
3
1
3
1
8
1
1
1
1
1
1
1
1
1
1
1
1
1
1
1
1
1
2
1
1
1
1
1
1
3
1
78
-14
-1
-4
4
10
1
59
146
-6
-169
213
2
-7
-2
0
298000 298076 2423739 2423663 0 0 0
0
299409 299669 738021 737756 34 34 0
-59
-1
-1
-1
-1
-1
189
0
479745 480102 1532755 1533118 61 61 0
25
10
1
-81
-1
-1
-1
-1
-1
-19
-1
-1
0
489641 489897 1541650 1541906 48 48 0
-111
10
0
560340 560423 2602395 2602478 1 1 0
0
560342 560418 2602273 2602349 0 0 0
0
572738 574983 1587772 1590016 427 427 0
-287
3
1885
1
6
-22
-1
-1
-1
8
3
0
585664 585761 1600519 1600614 10 10 0
-21
-1
-1
19
1
1
1
1
0
746948 748386 1665346 1666787 271 271 0
288
-8
-643
-1
-1
0
969431 969615 1815414 1815230 22 22 0
-12
4
-67
6
0
1024951 1025039 1864859 1864947 0 0 0
0
1124887 1124971 1572992 1572908 1 1 0
0
1221571 1222472 1936912 1937810 150 150 0
174
-9
-171
4
148
1
5
0
1369952 1372453 2591973 2594461 280 280 0
180
1
-70
3
40
1
549
174
148
203
471
576
1
1
1
0
1372632 1372747 2594550 2594665 4 4 0
0
1374762 1376046 1303125 1304401 285 285 0
23
1
3
36
1
1
1
1
2
4
-25
-12
758
-10
0
1389057 1389647 1315831 1316424 109 109 0
-59
-1
-1
96
-6
0
1715573 1715971 2014739 2014342 59 59 0
146
1
1
-61
-64
-13
8
19
-6
0
1733859 1734452 2061813 2062406 124 124 0
130
-4
-27
6
0
1885867 1886039 2423738 2423566 6 6 0
0
2018473 2019289 244509 245292 161 161 0
346
1
1
1
3
1
1
1
1
1
1
3
1
1
5
1
5
1
5
2
1
7
1
7
1
1
1
1
1
1
1
1
1
1
1
5
210
1
-11
-1
-5
-5
-1
-6
162
0
2060113 2060462 677353 676993 65 65 0
-18
75
-89
-1
-90
-5
-1
-22
-2
-2
-7
-1
-3
0
2081646 2082305 602631 601965 107 107 0
-75
7
-8
13
99
-11
3
4
-92
-15
-86
-1
-1
-1
-1
-3
55
-4
-64
3
97
-3
-25
0
2081866 2082044 602737 602558 16 16 0
-88
-1
10
0
2092705 2093080 233037 233422 61 61 0
-67
-4
-1
-6
-1
-8
-1
-1
-1
-1
-186
4
0
2114941 2115020 502221 502301 2 2 0
-77
0
2214654 2215305 514866 514214 110 110 0
-282
38
-5
30
-4
-262
6
0
2279450 2280383 2092975 2092042 188 188 0
498
-4
78
-4
0
2332078 2332362 448582 448862 45 45 0
-8
-1
-12
6
-20
11
-13
-1
-20
89
3
1
1
8
7
6
1
1
0
2332285 2332362 448928 449005 0 0 0
0
2510116 2510207 2418066 2418157 1 1 0
0
2713828 2715242 2590262 2588850 156 156 0
267
-3
9
-7
403
1
-7
10
-626
3
0
2742629 2743444 2584730 2583917 144 144 0
-43
5
-124
-1
-1
13
1
263
1
1
-125
5
0
2826612 2827639 652678 651651 187 187 0
-928
6
6
-3
0
2951782 2952183 224869 225272 76 76 0
-33
-1
164
-5
0
2983370 2984143 2301730 2302503 152 152 0
10
-3
-304
10
0
2985231 2985947 2303625 2304341 127 127 0
596
-4
0
3012815 3012893 164524 164602 0 0 0
0
3012811 3012892 164235 164316 1 1 0
0
3207716 3207803 2314097 2314185 2 2 0
-85
0
