# Supplementary material for: Expansion of intestinal Prevotella copri correlates with enhanced susceptibility to arthritis
Source: eLife. 2013 Nov 5;2:e01202. doi: 10.7554/eLife.01202 (PMC3816614; doi:10.7554/eLife.01202)
Supplement: Figure 2—source data 1. — DOI: http://dx.doi.org/10.7554/eLife.01202.010 [file elife01202s003.zip › Figure_2/Panel_B/nucmer_out/pbuccae_061B.coords]

/tmp/pseudochroms/p_buccae_atcc.fasta /tmp/pseudochroms/Subject_061B_FE.pseudochrom.fa
NUCMER
[S1] [E1] | [S2] [E2] | [LEN 1] [LEN 2] | [% IDY] | [TAGS]
=====================================================================================
55124 56961 | 1443443 1441606 | 1838 1838 | 80.76 | p_buccae_atcc	Subject_061B_FE
225704 226120 | 1562339 1561915 | 417 425 | 81.73 | p_buccae_atcc	Subject_061B_FE
234206 234947 | 1099351 1100092 | 742 742 | 81.32 | p_buccae_atcc	Subject_061B_FE
262462 265600 | 1593000 1596130 | 3139 3131 | 84.55 | p_buccae_atcc	Subject_061B_FE
267685 275657 | 1597669 1605580 | 7973 7912 | 83.75 | p_buccae_atcc	Subject_061B_FE
275850 277174 | 1605614 1606937 | 1325 1324 | 83.58 | p_buccae_atcc	Subject_061B_FE
287613 288580 | 1614023 1614990 | 968 968 | 82.77 | p_buccae_atcc	Subject_061B_FE
288833 295420 | 1615246 1621780 | 6588 6535 | 81.06 | p_buccae_atcc	Subject_061B_FE
295815 296342 | 1622135 1622660 | 528 526 | 83.40 | p_buccae_atcc	Subject_061B_FE
297692 298719 | 1623981 1624969 | 1028 989 | 79.06 | p_buccae_atcc	Subject_061B_FE
298000 298076 | 2450993 2450917 | 77 77 | 100.00 | p_buccae_atcc	Subject_061B_FE
299409 299669 | 1625655 1625920 | 261 266 | 87.27 | p_buccae_atcc	Subject_061B_FE
479745 480102 | 2847409 2847046 | 358 364 | 83.92 | p_buccae_atcc	Subject_061B_FE
489641 489897 | 1979273 1979017 | 257 257 | 81.40 | p_buccae_atcc	Subject_061B_FE
560340 560423 | 1916588 1916505 | 84 84 | 98.81 | p_buccae_atcc	Subject_061B_FE
560342 560418 | 1916710 1916634 | 77 77 | 100.00 | p_buccae_atcc	Subject_061B_FE
572738 574983 | 2753636 2755880 | 2246 2245 | 81.25 | p_buccae_atcc	Subject_061B_FE
585664 585761 | 2766401 2766496 | 98 96 | 90.10 | p_buccae_atcc	Subject_061B_FE
746948 748344 | 778673 777274 | 1397 1400 | 81.44 | p_buccae_atcc	Subject_061B_FE
969431 969615 | 1501549 1501365 | 185 185 | 88.24 | p_buccae_atcc	Subject_061B_FE
1024951 1025039 | 1545308 1545396 | 89 89 | 100.00 | p_buccae_atcc	Subject_061B_FE
1124887 1124971 | 1930982 1931066 | 85 85 | 98.82 | p_buccae_atcc	Subject_061B_FE
1221571 1222472 | 2738993 2739891 | 902 899 | 83.30 | p_buccae_atcc	Subject_061B_FE
1369952 1371782 | 3227248 3225426 | 1831 1823 | 87.99 | p_buccae_atcc	Subject_061B_FE
1371795 1372453 | 3232250 3231596 | 659 655 | 91.50 | p_buccae_atcc	Subject_061B_FE
1374762 1376046 | 2167035 2165759 | 1285 1277 | 77.89 | p_buccae_atcc	Subject_061B_FE
1389057 1389647 | 2154315 2153722 | 591 594 | 81.68 | p_buccae_atcc	Subject_061B_FE
1476005 1477151 | 657201 658347 | 1147 1147 | 79.29 | p_buccae_atcc	Subject_061B_FE
1715573 1715971 | 329490 329887 | 399 398 | 85.36 | p_buccae_atcc	Subject_061B_FE
1733859 1734452 | 295813 295220 | 594 594 | 79.19 | p_buccae_atcc	Subject_061B_FE
1885867 1886039 | 2450992 2450820 | 173 173 | 96.53 | p_buccae_atcc	Subject_061B_FE
2018473 2019289 | 1218699 1219482 | 817 784 | 80.44 | p_buccae_atcc	Subject_061B_FE
2060113 2060462 | 1697538 1697177 | 350 362 | 81.77 | p_buccae_atcc	Subject_061B_FE
2081644 2082305 | 1786764 1787434 | 662 671 | 84.07 | p_buccae_atcc	Subject_061B_FE
2081866 2082044 | 1786660 1786839 | 179 180 | 91.71 | p_buccae_atcc	Subject_061B_FE
2092705 2093279 | 1207170 1207754 | 575 585 | 81.02 | p_buccae_atcc	Subject_061B_FE
2114941 2115020 | 1295523 1295443 | 80 81 | 97.53 | p_buccae_atcc	Subject_061B_FE
2214654 2215305 | 1282658 1283310 | 652 653 | 83.23 | p_buccae_atcc	Subject_061B_FE
2279450 2280383 | 249377 250310 | 934 934 | 80.02 | p_buccae_atcc	Subject_061B_FE
2332078 2332360 | 57659 57381 | 283 279 | 84.48 | p_buccae_atcc	Subject_061B_FE
2332285 2332362 | 57315 57238 | 78 78 | 100.00 | p_buccae_atcc	Subject_061B_FE
2405195 2405283 | 2808768 2808856 | 89 89 | 98.88 | p_buccae_atcc	Subject_061B_FE
2510116 2510207 | 3103255 3103164 | 92 92 | 98.91 | p_buccae_atcc	Subject_061B_FE
2553969 2554618 | 2402569 2401920 | 650 650 | 75.04 | p_buccae_atcc	Subject_061B_FE
2713828 2715242 | 3229062 3230474 | 1415 1413 | 89.01 | p_buccae_atcc	Subject_061B_FE
2742629 2743444 | 1768101 1767288 | 816 814 | 82.58 | p_buccae_atcc	Subject_061B_FE
2826612 2827639 | 1675785 1674758 | 1028 1028 | 81.86 | p_buccae_atcc	Subject_061B_FE
2951782 2952183 | 1198952 1199355 | 402 404 | 81.23 | p_buccae_atcc	Subject_061B_FE
2983370 2984143 | 923284 922511 | 774 774 | 80.41 | p_buccae_atcc	Subject_061B_FE
3012815 3012891 | 1848294 1848218 | 77 77 | 100.00 | p_buccae_atcc	Subject_061B_FE
3012811 3012892 | 2237942 2237861 | 82 82 | 98.78 | p_buccae_atcc	Subject_061B_FE
3012815 3012892 | 2237653 2237576 | 78 78 | 100.00 | p_buccae_atcc	Subject_061B_FE
3173528 3175120 | 2241135 2239543 | 1593 1593 | 81.02 | p_buccae_atcc	Subject_061B_FE
3207716 3207797 | 910885 910804 | 82 82 | 98.78 | p_buccae_atcc	Subject_061B_FE
