# Supplementary material for: Expansion of intestinal Prevotella copri correlates with enhanced susceptibility to arthritis
Source: eLife. 2013 Nov 5;2:e01202. doi: 10.7554/eLife.01202 (PMC3816614; doi:10.7554/eLife.01202)
Supplement: Figure 2—source data 1. — DOI: http://dx.doi.org/10.7554/eLife.01202.010 [file elife01202s003.zip › Figure_2/Panel_B/nucmer_out/pbuccae_061B.delta]

/tmp/pseudochroms/p_buccae_atcc.fasta /tmp/pseudochroms/Subject_061B_FE.pseudochrom.fa
NUCMER
>p_buccae_atcc Subject_061B_FE 3222824 3233844
55124 56961 1443443 1441606 355 355 0
-496
3
-51
10
-152
8
-18
4
189
-4
-863
-1
15
9
0
225704 226120 1562339 1561915 78 78 0
-79
4
-236
10
-40
-1
-3
-13
-1
-1
-4
-1
0
234206 234947 1099351 1100092 139 139 0
-297
3
-301
4
0
262462 265600 1593000 1596130 488 488 0
-30
-1
-2
252
-4
-49
-1
-1
-1
-6
-1
93
8
-1015
-211
-2
5
1
-394
-3
-12
9
3
1
1
1
1
3
2
1
4
1
3
3
3
1
7
5
-811
-1
13
1
6
1
9
-5
-42
4
0
267685 275657 1597669 1605580 1301 1301 0
-329
184
-5
-280
-1
103
5
-4
-3
-70
4
10
241
-8
630
1
-243
-1
5
2
-141
4
27
-5
-77
6
531
1
1
1
1
1
1
1
1
1
1
1
1
1
1
1
3
1
1
1
1
1
1
1
1
1
1
1
4
5
1
1
1
1
1
1
1
1
1
1
1
1
1
1
1
1
7
5
1
1
2
1
1
4
1
1
7
304
158
-4
361
-3
215
-5
-12
3
67
1
3
1
1
1
-58
11
661
-3
239
-3
-370
-45
-1
-1
-1
-1
-1
27
1
1
108
-3
-557
417
13
-15
-1
8
1
4
-1105
0
275850 277174 1605614 1606937 218 218 0
63
48
-3
-127
17
-57
6
0
287613 288580 1614023 1614990 167 167 0
894
-13
0
288833 295420 1615246 1621780 1252 1252 0
22
-4
418
-3
15
-6
-1
-412
7
18
-7
-70
6
1448
-7
-364
4
-1472
-2
-1
21
4
-6
9
52
5
1
1
4
1
1
1
1
1
6
1
1
1
1
1
1
1
1
1
1
1
1
3
1
3
3
1
1
1
1
1
1
1
1
3
1
1
4
1
1
1
1
1
1
1
1
1
1
1
3
1
1
1
1
378
-13
18
-12
-10
-2
52
-3
255
1
1
-5
-1
-1
-37
4
896
458
0
295815 296342 1622135 1622660 88 88 0
238
1
-30
13
-161
82
0
297692 298719 1623981 1624969 218 218 0
-77
-1
-1
-1
-1
-1
6
75
3
9
35
52
1
1
1
2
1
4
2
1
2
1
3
5
1
1
1
1
1
1
1
1
1
1
1
1
1
1
1
1
1
2
1
1
1
1
1
1
3
1
78
-14
-1
-4
4
10
1
59
146
-6
-169
213
2
-7
-2
0
298000 298076 2450993 2450917 0 0 0
0
299409 299669 1625655 1625920 34 34 0
-59
-1
-1
-1
-1
-1
189
0
479745 480102 2847409 2847046 59 59 0
25
10
1
-81
-1
-1
-1
-1
-1
-19
-1
-1
0
489641 489897 1979273 1979017 48 48 0
-111
10
0
560340 560423 1916588 1916505 1 1 0
0
560342 560418 1916710 1916634 0 0 0
0
572738 574983 2753636 2755880 422 422 0
-287
3
1885
1
6
-22
-1
-1
-1
8
3
0
585664 585761 2766401 2766496 10 10 0
-21
-1
-1
19
1
1
1
1
0
746948 748344 778673 777274 260 260 0
288
-8
-643
-1
-1
0
969431 969615 1501549 1501365 22 22 0
-12
4
-67
6
0
1024951 1025039 1545308 1545396 0 0 0
0
1124887 1124971 1930982 1931066 1 1 0
0
1221571 1222472 2738993 2739891 151 151 0
174
-9
-171
4
148
1
5
0
1369952 1371782 3227248 3225426 220 220 0
180
1
-70
3
40
1
549
174
148
203
0
1371795 1372453 3232250 3231596 56 56 0
572
1
1
1
0
1374762 1376046 2167035 2165759 285 285 0
23
1
3
36
1
1
1
1
2
4
-25
-12
758
-10
66
-4
0
1389057 1389647 2154315 2153722 109 109 0
-59
-1
-1
96
-6
0
1476005 1477151 657201 658347 238 238 0
-205
-1
4
3
0
1715573 1715971 329490 329887 59 59 0
146
1
1
-61
-64
-13
8
19
-6
0
1733859 1734452 295813 295220 124 124 0
130
-4
-27
6
0
1885867 1886039 2450992 2450820 6 6 0
0
2018473 2019289 1218699 1219482 161 161 0
346
1
1
1
3
1
1
1
1
1
1
3
1
1
5
1
5
1
5
2
1
7
1
7
1
1
1
1
1
1
1
1
1
1
1
5
210
1
-11
-1
-5
-5
-1
-6
162
0
2060113 2060462 1697538 1697177 66 66 0
-18
-164
-1
-90
-5
-1
-22
-2
-2
-7
-1
-3
0
2081644 2082305 1786764 1787434 108 108 0
-77
-15
13
99
-11
3
4
-92
-15
-84
-1
-1
-1
-2
-1
-4
55
-4
-64
3
97
-3
-25
0
2081866 2082044 1786660 1786839 15 15 0
-88
-1
10
0
2092705 2093279 1207170 1207754 112 112 0
-67
-4
-1
-6
-1
-8
-1
-1
-1
-1
-186
4
116
-8
25
1
1
-8
-1
-1
0
2114941 2115020 1295523 1295443 2 2 0
-77
0
2214654 2215305 1282658 1283310 110 110 0
-282
38
-5
30
-4
-262
6
0
2279450 2280383 249377 250310 187 187 0
498
-4
78
-4
0
2332078 2332360 57659 57381 45 45 0
-8
-1
-12
6
-20
11
-13
-1
-20
89
3
1
1
8
5
8
1
1
0
2332285 2332362 57315 57238 0 0 0
0
2405195 2405283 2808768 2808856 1 1 0
0
2510116 2510207 3103255 3103164 1 1 0
0
2553969 2554618 2402569 2401920 163 163 0
-111
4
-255
3
260
-3
0
2713828 2715242 3229062 3230474 156 156 0
267
-3
9
-7
403
1
-7
10
-626
3
0
2742629 2743444 1768101 1767288 143 143 0
-43
5
-124
-1
-1
13
1
263
1
1
-125
5
0
2826612 2827639 1675785 1674758 187 187 0
-164
6
-759
6
6
-3
0
2951782 2952183 1198952 1199355 76 76 0
-33
-1
164
-5
0
2983370 2984143 923284 922511 152 152 0
10
-3
-304
10
0
3012815 3012891 1848294 1848218 0 0 0
0
3012811 3012892 2237942 2237861 1 1 0
0
3012815 3012892 2237653 2237576 0 0 0
0
3173528 3175120 2241135 2239543 304 304 0
12
-4
47
-4
82
-4
-459
3
-355
4
-162
4
-15
7
-120
4
11
-4
0
3207716 3207797 910885 910804 1 1 0
0
