# Supplementary material for: Expansion of intestinal Prevotella copri correlates with enhanced susceptibility to arthritis
Source: eLife. 2013 Nov 5;2:e01202. doi: 10.7554/eLife.01202 (PMC3816614; doi:10.7554/eLife.01202)
Supplement: Figure 2—source data 1. — DOI: http://dx.doi.org/10.7554/eLife.01202.010 [file elife01202s003.zip › Figure_2/Panel_B/nucmer_out/pbuccae_089B.coords]

/tmp/pseudochroms/p_buccae_atcc.fasta /tmp/pseudochroms/Subject_089B_FE.pseudochrom.fa
NUCMER
[S1] [E1] | [S2] [E2] | [LEN 1] [LEN 2] | [% IDY] | [TAGS]
=====================================================================================
55124 56961 | 1376109 1374272 | 1838 1838 | 80.98 | p_buccae_atcc	Subject_089B_FE
225849 226120 | 3962523 3962803 | 272 281 | 83.39 | p_buccae_atcc	Subject_089B_FE
262591 265600 | 1877490 1874491 | 3010 3000 | 84.94 | p_buccae_atcc	Subject_089B_FE
267685 269635 | 2377005 2375055 | 1951 1951 | 83.97 | p_buccae_atcc	Subject_089B_FE
269636 270235 | 3787460 3786861 | 600 600 | 80.83 | p_buccae_atcc	Subject_089B_FE
270238 274225 | 1742511 1738583 | 3988 3929 | 82.94 | p_buccae_atcc	Subject_089B_FE
274239 274587 | 3948015 3947670 | 349 346 | 86.32 | p_buccae_atcc	Subject_089B_FE
274588 275657 | 3222675 3221605 | 1070 1071 | 87.41 | p_buccae_atcc	Subject_089B_FE
276184 276655 | 3853478 3853007 | 472 472 | 85.59 | p_buccae_atcc	Subject_089B_FE
276653 277174 | 3051067 3051587 | 522 521 | 84.87 | p_buccae_atcc	Subject_089B_FE
286685 288580 | 908529 910424 | 1896 1896 | 80.62 | p_buccae_atcc	Subject_089B_FE
288833 295420 | 910680 917214 | 6588 6535 | 81.02 | p_buccae_atcc	Subject_089B_FE
295815 296349 | 917569 918102 | 535 534 | 83.09 | p_buccae_atcc	Subject_089B_FE
297692 298613 | 2567975 2568857 | 922 883 | 79.64 | p_buccae_atcc	Subject_089B_FE
298000 298076 | 1282271 1282195 | 77 77 | 100.00 | p_buccae_atcc	Subject_089B_FE
299463 299669 | 3879151 3879356 | 207 206 | 91.30 | p_buccae_atcc	Subject_089B_FE
479745 480102 | 3353135 3353499 | 358 365 | 84.24 | p_buccae_atcc	Subject_089B_FE
479680 480102 | 316272 316701 | 423 430 | 82.03 | p_buccae_atcc	Subject_089B_FE
489641 489953 | 2334452 2334140 | 313 313 | 81.01 | p_buccae_atcc	Subject_089B_FE
489641 489897 | 3604190 3603934 | 257 257 | 81.78 | p_buccae_atcc	Subject_089B_FE
560340 560423 | 2917918 2918001 | 84 84 | 98.81 | p_buccae_atcc	Subject_089B_FE
560343 560418 | 2917797 2917872 | 76 76 | 100.00 | p_buccae_atcc	Subject_089B_FE
574183 574983 | 2944832 2945631 | 801 800 | 84.97 | p_buccae_atcc	Subject_089B_FE
585664 585761 | 2350141 2350045 | 98 97 | 89.22 | p_buccae_atcc	Subject_089B_FE
747392 748102 | 3679084 3678371 | 711 714 | 83.75 | p_buccae_atcc	Subject_089B_FE
746948 748377 | 488805 487373 | 1430 1433 | 81.25 | p_buccae_atcc	Subject_089B_FE
969431 969615 | 3441925 3442109 | 185 185 | 88.24 | p_buccae_atcc	Subject_089B_FE
1024945 1025039 | 122826 122920 | 95 95 | 100.00 | p_buccae_atcc	Subject_089B_FE
1024951 1025039 | 3661216 3661128 | 89 89 | 100.00 | p_buccae_atcc	Subject_089B_FE
1052533 1053028 | 607877 608372 | 496 496 | 83.10 | p_buccae_atcc	Subject_089B_FE
1221571 1222472 | 76329 77226 | 902 898 | 83.19 | p_buccae_atcc	Subject_089B_FE
1221571 1222472 | 1550710 1551608 | 902 899 | 83.41 | p_buccae_atcc	Subject_089B_FE
1370085 1370967 | 3518854 3517976 | 883 879 | 87.33 | p_buccae_atcc	Subject_089B_FE
1371407 1372401 | 3422138 3421150 | 995 989 | 91.36 | p_buccae_atcc	Subject_089B_FE
1372632 1372747 | 3830115 3830000 | 116 116 | 95.69 | p_buccae_atcc	Subject_089B_FE
1374762 1375380 | 3601236 3600626 | 619 611 | 80.19 | p_buccae_atcc	Subject_089B_FE
1374762 1375384 | 3602883 3602268 | 623 616 | 78.91 | p_buccae_atcc	Subject_089B_FE
1389057 1389647 | 1103501 1104094 | 591 594 | 81.68 | p_buccae_atcc	Subject_089B_FE
1733859 1734458 | 1581416 1582015 | 600 600 | 79.57 | p_buccae_atcc	Subject_089B_FE
1733859 1734458 | 2625369 2625968 | 600 600 | 79.90 | p_buccae_atcc	Subject_089B_FE
1885867 1886039 | 1282270 1282098 | 173 173 | 96.53 | p_buccae_atcc	Subject_089B_FE
2018473 2019289 | 2490949 2490166 | 817 784 | 80.44 | p_buccae_atcc	Subject_089B_FE
2060189 2060462 | 3931208 3930924 | 274 285 | 84.21 | p_buccae_atcc	Subject_089B_FE
2081644 2081908 | 1845413 1845151 | 265 263 | 86.94 | p_buccae_atcc	Subject_089B_FE
2081646 2082044 | 3856993 3856596 | 399 398 | 88.09 | p_buccae_atcc	Subject_089B_FE
2081866 2082044 | 3857099 3856920 | 179 180 | 91.21 | p_buccae_atcc	Subject_089B_FE
2081866 2082044 | 1845517 1845338 | 179 180 | 91.16 | p_buccae_atcc	Subject_089B_FE
2092705 2093080 | 1467976 1467591 | 376 386 | 83.98 | p_buccae_atcc	Subject_089B_FE
2114941 2115020 | 519912 519992 | 80 81 | 97.53 | p_buccae_atcc	Subject_089B_FE
2214654 2215305 | 1370442 1371094 | 652 653 | 83.23 | p_buccae_atcc	Subject_089B_FE
2279450 2280383 | 2913816 2914749 | 934 934 | 80.13 | p_buccae_atcc	Subject_089B_FE
2332163 2332360 | 1245591 1245403 | 198 189 | 89.39 | p_buccae_atcc	Subject_089B_FE
2332285 2332362 | 1245337 1245260 | 78 78 | 100.00 | p_buccae_atcc	Subject_089B_FE
2405195 2405283 | 1528745 1528657 | 89 89 | 98.88 | p_buccae_atcc	Subject_089B_FE
2510116 2510207 | 2588604 2588513 | 92 92 | 98.91 | p_buccae_atcc	Subject_089B_FE
2713828 2714632 | 3611250 3610448 | 805 803 | 91.81 | p_buccae_atcc	Subject_089B_FE
2714114 2714437 | 3957715 3957392 | 324 324 | 92.00 | p_buccae_atcc	Subject_089B_FE
2714631 2715143 | 3836097 3835585 | 513 513 | 90.06 | p_buccae_atcc	Subject_089B_FE
2714892 2715143 | 3959018 3959269 | 252 252 | 92.46 | p_buccae_atcc	Subject_089B_FE
2714905 2715242 | 1942367 1942030 | 338 338 | 86.14 | p_buccae_atcc	Subject_089B_FE
2742629 2743444 | 1108474 1109287 | 816 814 | 82.58 | p_buccae_atcc	Subject_089B_FE
2826612 2827639 | 1735909 1736936 | 1028 1028 | 81.55 | p_buccae_atcc	Subject_089B_FE
2951782 2952183 | 2778972 2778569 | 402 404 | 81.23 | p_buccae_atcc	Subject_089B_FE
2983374 2984143 | 3549773 3549004 | 770 770 | 80.47 | p_buccae_atcc	Subject_089B_FE
2983369 2984143 | 3549777 3550551 | 775 775 | 80.44 | p_buccae_atcc	Subject_089B_FE
2985231 2985868 | 3514649 3515286 | 638 638 | 82.32 | p_buccae_atcc	Subject_089B_FE
2985231 2985859 | 3511946 3512574 | 629 629 | 82.22 | p_buccae_atcc	Subject_089B_FE
3012815 3012892 | 3896380 3896303 | 78 78 | 100.00 | p_buccae_atcc	Subject_089B_FE
3012815 3012891 | 2955072 2954996 | 77 77 | 100.00 | p_buccae_atcc	Subject_089B_FE
3207716 3207797 | 2363813 2363732 | 82 82 | 98.78 | p_buccae_atcc	Subject_089B_FE
