# Supplementary material for: Expansion of intestinal Prevotella copri correlates with enhanced susceptibility to arthritis
Source: eLife. 2013 Nov 5;2:e01202. doi: 10.7554/eLife.01202 (PMC3816614; doi:10.7554/eLife.01202)
Supplement: Figure 2—source data 1. — DOI: http://dx.doi.org/10.7554/eLife.01202.010 [file elife01202s003.zip › Figure_2/Panel_B/nucmer_out/pbuccae_089B.delta]

/tmp/pseudochroms/p_buccae_atcc.fasta /tmp/pseudochroms/Subject_089B_FE.pseudochrom.fa
NUCMER
>p_buccae_atcc Subject_089B_FE 3222824 3965266
55124 56961 1376109 1374272 351 351 0
-496
3
-51
10
-152
8
-18
4
189
-4
-863
-1
15
9
0
225849 226120 3962523 3962803 47 47 0
175
3
-5
-3
-1
-38
-1
-3
-13
-1
-1
-4
-1
0
262591 265600 1877490 1874491 456 456 0
153
-4
-49
-1
-1
-1
-6
-1
93
8
-1015
-211
-2
5
1
-394
-3
-12
9
3
1
1
1
1
3
2
1
4
1
3
3
3
1
7
5
-811
-1
13
1
7
-4
7
-45
4
0
267685 269635 2377005 2375055 314 314 0
-329
184
-5
-280
-1
103
5
-4
-3
-70
4
10
241
-8
630
1
0
269636 270235 3787460 3786861 116 116 0
-162
-1
5
2
-141
4
27
-5
-77
6
0
270238 274225 1742511 1738583 683 683 0
354
1
1
1
1
1
1
1
1
1
1
1
1
1
1
1
3
1
1
1
1
1
1
1
1
1
1
1
4
5
1
1
1
1
1
1
1
1
1
1
1
1
1
1
1
1
7
5
1
1
2
1
1
4
1
1
7
304
158
-4
361
-3
215
-5
-12
3
67
1
3
1
1
1
-58
11
661
-3
239
-3
-370
-45
-1
-1
-1
-1
-1
27
1
1
108
-3
-557
0
274239 274587 3948015 3947670 48 48 0
70
13
-15
-1
8
1
4
0
274588 275657 3222675 3221605 135 135 0
473
-4
-390
0
276184 276655 3853478 3853007 68 68 0
0
276653 277174 3051067 3051587 79 79 0
6
0
286685 288580 908529 910424 368 368 0
-93
8
-199
5
1525
-7
0
288833 295420 910680 917214 1255 1255 0
22
-4
418
-3
15
-6
-1
-412
7
18
-7
-70
6
-999
4
446
-7
-364
4
-1472
-2
-1
21
4
-6
9
52
5
1
1
4
1
1
1
1
1
6
1
1
1
1
1
1
1
1
1
1
1
1
3
1
3
3
1
1
1
1
1
1
1
1
3
1
1
4
1
1
1
1
1
1
1
1
1
1
1
3
1
1
1
1
378
-13
18
-12
-10
-2
52
-3
243
1
1
6
-7
-5
-1
-1
-37
4
896
458
0
295815 296349 917569 918102 91 91 0
238
1
-30
13
-161
82
-6
0
297692 298613 2567975 2568857 190 190 0
-77
-1
-1
-1
-1
-1
6
75
3
9
35
52
1
1
1
2
1
4
2
1
2
1
3
5
1
1
1
1
1
1
1
1
1
1
1
1
1
1
1
1
1
2
1
1
1
1
1
1
3
1
78
-14
-1
-4
4
10
1
59
146
-6
-169
0
298000 298076 1282271 1282195 0 0 0
0
299463 299669 3879151 3879356 18 18 0
193
0
479745 480102 3353135 3353499 58 58 0
25
10
1
-81
-1
-1
-1
-1
-1
-16
-4
-1
-1
0
479680 480102 316272 316701 78 78 0
44
-17
30
10
1
-76
-1
-1
-2
-1
-1
-6
-1
-15
-1
0
489641 489953 2334452 2334140 60 60 0
-111
10
-135
6
41
-5
0
489641 489897 3604190 3603934 47 47 0
-111
10
0
560340 560423 2917918 2918001 1 1 0
0
560343 560418 2917797 2917872 0 0 0
0
574183 574983 2944832 2945631 121 121 0
729
1
6
-22
-1
-1
-1
8
3
0
585664 585761 2350141 2350045 11 11 0
-21
-1
-1
-1
19
1
1
1
1
0
747392 748102 3679084 3678371 116 116 0
-494
-1
-1
0
746948 748377 488805 487373 269 269 0
-179
5
105
-8
-646
-1
-1
0
969431 969615 3441925 3442109 22 22 0
-12
4
-67
6
0
1024945 1025039 122826 122920 0 0 0
0
1024951 1025039 3661216 3661128 0 0 0
0
1052533 1053028 607877 608372 84 84 0
354
-13
0
1221571 1222472 76329 77226 152 152 0
24
150
-9
-171
4
148
1
5
0
1221571 1222472 1550710 1551608 150 150 0
174
-9
-171
4
148
1
5
0
1370085 1370967 3518854 3517976 112 112 0
44
-74
3
40
1
549
0
1371407 1372401 3422138 3421150 86 86 0
381
1
578
1
1
1
0
1372632 1372747 3830115 3830000 5 5 0
0
1374762 1375380 3601236 3600626 123 123 0
23
1
3
36
1
1
1
1
2
4
-25
-12
0
1374762 1375384 3602883 3602268 132 132 0
23
1
3
36
1
1
1
1
2
4
-25
-12
-1
0
1389057 1389647 1103501 1104094 109 109 0
-59
-1
-1
96
-6
0
1733859 1734458 1581416 1582015 123 123 0
130
-4
-27
6
0
1733859 1734458 2625369 2625968 121 121 0
130
-4
-27
6
0
1885867 1886039 1282270 1282098 6 6 0
0
2018473 2019289 2490949 2490166 161 161 0
346
1
1
1
3
1
1
1
1
1
1
3
1
1
5
1
5
1
5
2
1
7
1
7
1
1
1
1
1
1
1
1
1
1
1
5
210
1
-11
-1
-5
-5
-1
-6
162
0
2060189 2060462 3931208 3930924 45 45 0
-105
-1
-90
-5
-1
-22
-2
-2
-7
-1
-3
0
2081644 2081908 1845413 1845151 35 35 0
-77
7
-8
13
99
-11
3
4
0
2081646 2082044 3856993 3856596 48 48 0
-75
-5
11
12
99
-11
3
4
-91
0
2081866 2082044 3857099 3856920 16 16 0
88
6
-6
-5
-1
0
2081866 2082044 1845517 1845338 16 16 0
-88
-1
10
0
2092705 2093080 1467976 1467591 62 62 0
-67
-4
-1
-6
-1
-8
-1
-1
-1
-1
-186
4
0
2114941 2115020 519912 519992 2 2 0
-77
0
2214654 2215305 1370442 1371094 110 110 0
-282
38
-5
30
-4
-262
6
0
2279450 2280383 2913816 2914749 186 186 0
498
-4
78
-4
0
2332163 2332360 1245591 1245403 21 21 0
89
6
1
1
1
3
14
4
1
0
2332285 2332362 1245337 1245260 0 0 0
0
2405195 2405283 1528745 1528657 1 1 0
0
2510116 2510207 2588604 2588513 1 1 0
0
2713828 2714632 3611250 3610448 66 66 0
691
-4
3
1
0
2714114 2714437 3957715 3957392 26 26 0
-216
3
0
2714631 2715143 3836097 3835585 51 51 0
0
2714892 2715143 3959018 3959269 19 19 0
0
2714905 2715242 1942367 1942030 47 47 0
-253
3
0
2742629 2743444 1108474 1109287 143 143 0
-43
5
-124
-1
-1
13
1
263
1
1
-125
5
0
2826612 2827639 1735909 1736936 190 190 0
-928
6
6
-3
0
2951782 2952183 2778972 2778569 76 76 0
-33
-1
164
-5
0
2983374 2984143 3549773 3549004 151 151 0
6
-3
-304
10
381
-3
0
2983369 2984143 3549777 3550551 152 152 0
11
-3
-304
10
0
2985231 2985868 3514649 3515286 113 113 0
596
-4
0
2985231 2985859 3511946 3512574 112 112 0
596
-4
0
3012815 3012892 3896380 3896303 0 0 0
0
3012815 3012891 2955072 2954996 0 0 0
0
3207716 3207797 2363813 2363732 1 1 0
0
