# Supplementary material for: Expansion of intestinal Prevotella copri correlates with enhanced susceptibility to arthritis
Source: eLife. 2013 Nov 5;2:e01202. doi: 10.7554/eLife.01202 (PMC3816614; doi:10.7554/eLife.01202)
Supplement: Figure 2—source data 1. — DOI: http://dx.doi.org/10.7554/eLife.01202.010 [file elife01202s003.zip › Figure_2/Panel_B/nucmer_out/pbuccae_pbuccalis.coords]

/tmp/pseudochroms/p_buccae_atcc.fasta /tmp/pseudochroms/p_buccalis_atcc.fasta
NUCMER
[S1] [E1] | [S2] [E2] | [LEN 1] [LEN 2] | [% IDY] | [TAGS]
=====================================================================================
114860 115330 | 2632286 2632756 | 471 471 | 81.95 | p_buccae_atcc	p_buccalis_atcc
125704 125773 | 178161 178092 | 70 70 | 98.57 | p_buccae_atcc	p_buccalis_atcc
176583 176946 | 2250696 2251059 | 364 364 | 84.11 | p_buccae_atcc	p_buccalis_atcc
225720 226122 | 2683920 2683520 | 403 401 | 83.37 | p_buccae_atcc	p_buccalis_atcc
262921 264531 | 2222127 2220516 | 1611 1612 | 84.94 | p_buccae_atcc	p_buccalis_atcc
264999 265416 | 2219983 2219567 | 418 417 | 90.91 | p_buccae_atcc	p_buccalis_atcc
269375 275645 | 2216066 2209841 | 6271 6226 | 81.32 | p_buccae_atcc	p_buccalis_atcc
275844 277181 | 2209750 2208415 | 1338 1336 | 81.66 | p_buccae_atcc	p_buccalis_atcc
279148 280343 | 2206372 2205170 | 1196 1203 | 81.07 | p_buccae_atcc	p_buccalis_atcc
284967 286087 | 2159318 2158198 | 1121 1121 | 79.07 | p_buccae_atcc	p_buccalis_atcc
293275 295434 | 2151000 2148831 | 2160 2170 | 81.80 | p_buccae_atcc	p_buccalis_atcc
296418 297946 | 2147851 2146329 | 1529 1523 | 83.07 | p_buccae_atcc	p_buccalis_atcc
479746 480126 | 1296282 1295898 | 381 385 | 83.94 | p_buccae_atcc	p_buccalis_atcc
542294 542406 | 2958499 2958611 | 113 113 | 90.27 | p_buccae_atcc	p_buccalis_atcc
560340 560417 | 2964289 2964212 | 78 78 | 100.00 | p_buccae_atcc	p_buccalis_atcc
574081 574915 | 2255898 2256732 | 835 835 | 81.72 | p_buccae_atcc	p_buccalis_atcc
587931 588005 | 2317017 2316943 | 75 75 | 100.00 | p_buccae_atcc	p_buccalis_atcc
599450 601925 | 2007283 2009760 | 2476 2478 | 93.34 | p_buccae_atcc	p_buccalis_atcc
1024951 1025038 | 2558997 2559084 | 88 88 | 100.00 | p_buccae_atcc	p_buccalis_atcc
1055632 1055707 | 1336789 1336864 | 76 76 | 100.00 | p_buccae_atcc	p_buccalis_atcc
1070153 1072963 | 1098195 1100992 | 2811 2798 | 93.67 | p_buccae_atcc	p_buccalis_atcc
1080584 1081186 | 2060975 2061577 | 603 603 | 91.72 | p_buccae_atcc	p_buccalis_atcc
1081632 1084051 | 2061863 2064231 | 2420 2369 | 85.82 | p_buccae_atcc	p_buccalis_atcc
1084563 1086867 | 2064707 2067016 | 2305 2310 | 90.65 | p_buccae_atcc	p_buccalis_atcc
1222249 1222471 | 480612 480390 | 223 223 | 84.30 | p_buccae_atcc	p_buccalis_atcc
1370255 1370956 | 979892 980597 | 702 706 | 89.96 | p_buccae_atcc	p_buccalis_atcc
1371149 1371892 | 2016093 2016838 | 744 746 | 89.84 | p_buccae_atcc	p_buccalis_atcc
1371149 1371897 | 51189 51937 | 749 749 | 90.13 | p_buccae_atcc	p_buccalis_atcc
1371896 1372450 | 93635 94186 | 555 552 | 90.99 | p_buccae_atcc	p_buccalis_atcc
1372632 1372741 | 1918920 1919029 | 110 110 | 92.73 | p_buccae_atcc	p_buccalis_atcc
1398939 1399096 | 1287198 1287356 | 158 159 | 90.74 | p_buccae_atcc	p_buccalis_atcc
1435507 1437290 | 1403610 1401827 | 1784 1784 | 80.27 | p_buccae_atcc	p_buccalis_atcc
1476106 1476644 | 2190667 2190129 | 539 539 | 82.96 | p_buccae_atcc	p_buccalis_atcc
1597779 1598156 | 2067025 2066653 | 378 373 | 82.41 | p_buccae_atcc	p_buccalis_atcc
1601090 1601364 | 2063788 2063514 | 275 275 | 87.64 | p_buccae_atcc	p_buccalis_atcc
1601588 1602422 | 2063264 2062430 | 835 835 | 84.81 | p_buccae_atcc	p_buccalis_atcc
1609498 1611978 | 1100672 1098194 | 2481 2479 | 81.93 | p_buccae_atcc	p_buccalis_atcc
1667779 1668476 | 1553312 1554009 | 698 698 | 79.83 | p_buccae_atcc	p_buccalis_atcc
1679957 1680029 | 1566230 1566302 | 73 73 | 100.00 | p_buccae_atcc	p_buccalis_atcc
1695186 1695703 | 1628395 1628912 | 518 518 | 79.38 | p_buccae_atcc	p_buccalis_atcc
1715575 1715955 | 20407 20027 | 381 381 | 86.39 | p_buccae_atcc	p_buccalis_atcc
1885866 1886042 | 602836 603012 | 177 177 | 91.53 | p_buccae_atcc	p_buccalis_atcc
1885860 1885943 | 2146299 2146216 | 84 84 | 97.62 | p_buccae_atcc	p_buccalis_atcc
1918277 1918763 | 346806 347293 | 487 488 | 79.10 | p_buccae_atcc	p_buccalis_atcc
2018526 2018786 | 1908646 1908904 | 261 259 | 85.88 | p_buccae_atcc	p_buccalis_atcc
2060178 2060381 | 1276024 1276225 | 204 202 | 85.78 | p_buccae_atcc	p_buccalis_atcc
2073380 2073996 | 3001415 3002031 | 617 617 | 82.69 | p_buccae_atcc	p_buccalis_atcc
2424906 2425342 | 403147 402711 | 437 437 | 77.50 | p_buccae_atcc	p_buccalis_atcc
2510121 2510207 | 685753 685667 | 87 87 | 96.55 | p_buccae_atcc	p_buccalis_atcc
2511192 2515561 | 622380 626849 | 4370 4470 | 85.56 | p_buccae_atcc	p_buccalis_atcc
2516834 2519828 | 628063 631057 | 2995 2995 | 86.09 | p_buccae_atcc	p_buccalis_atcc
2520093 2523266 | 631319 634472 | 3174 3154 | 89.83 | p_buccae_atcc	p_buccalis_atcc
2523545 2526811 | 634575 637841 | 3267 3267 | 89.14 | p_buccae_atcc	p_buccalis_atcc
2529912 2533203 | 640947 644255 | 3292 3309 | 84.19 | p_buccae_atcc	p_buccalis_atcc
2546683 2548401 | 2040380 2038665 | 1719 1716 | 81.43 | p_buccae_atcc	p_buccalis_atcc
2552106 2554589 | 2034929 2032446 | 2484 2484 | 86.39 | p_buccae_atcc	p_buccalis_atcc
2553115 2553529 | 1203731 1203318 | 415 414 | 91.33 | p_buccae_atcc	p_buccalis_atcc
2554593 2555923 | 2023453 2022120 | 1331 1334 | 84.71 | p_buccae_atcc	p_buccalis_atcc
2558060 2562172 | 2022119 2026229 | 4113 4111 | 86.09 | p_buccae_atcc	p_buccalis_atcc
2559389 2563240 | 857396 861256 | 3852 3861 | 89.62 | p_buccae_atcc	p_buccalis_atcc
2563508 2564139 | 861368 861999 | 632 632 | 88.31 | p_buccae_atcc	p_buccalis_atcc
2564751 2565229 | 862256 862733 | 479 478 | 92.90 | p_buccae_atcc	p_buccalis_atcc
2564751 2565229 | 385228 385705 | 479 478 | 97.49 | p_buccae_atcc	p_buccalis_atcc
2572610 2575222 | 2032317 2034929 | 2613 2613 | 85.98 | p_buccae_atcc	p_buccalis_atcc
2573799 2574213 | 1203318 1203731 | 415 414 | 91.33 | p_buccae_atcc	p_buccalis_atcc
2602795 2606586 | 644223 640432 | 3792 3792 | 85.58 | p_buccae_atcc	p_buccalis_atcc
2605682 2606586 | 2028848 2027942 | 905 907 | 83.57 | p_buccae_atcc	p_buccalis_atcc
2617600 2619702 | 627184 625060 | 2103 2125 | 83.00 | p_buccae_atcc	p_buccalis_atcc
2637803 2639160 | 622801 621444 | 1358 1358 | 94.33 | p_buccae_atcc	p_buccalis_atcc
2641484 2642774 | 2019258 2020548 | 1291 1291 | 83.04 | p_buccae_atcc	p_buccalis_atcc
2687277 2687510 | 2065546 2065313 | 234 234 | 85.47 | p_buccae_atcc	p_buccalis_atcc
2695661 2697955 | 2854979 2857273 | 2295 2295 | 82.18 | p_buccae_atcc	p_buccalis_atcc
2702897 2703547 | 1098847 1098197 | 651 651 | 82.01 | p_buccae_atcc	p_buccalis_atcc
2713828 2714326 | 2060356 2059857 | 499 500 | 91.43 | p_buccae_atcc	p_buccalis_atcc
2714368 2715242 | 2007219 2006346 | 875 874 | 89.50 | p_buccae_atcc	p_buccalis_atcc
2742624 2743457 | 1179057 1179892 | 834 836 | 83.33 | p_buccae_atcc	p_buccalis_atcc
2983343 2984074 | 2993810 2994541 | 732 732 | 80.35 | p_buccae_atcc	p_buccalis_atcc
3012816 3012892 | 2504505 2504429 | 77 77 | 100.00 | p_buccae_atcc	p_buccalis_atcc
3012818 3012892 | 2504415 2504341 | 75 75 | 100.00 | p_buccae_atcc	p_buccalis_atcc
3050377 3051621 | 1753269 1752025 | 1245 1245 | 79.92 | p_buccae_atcc	p_buccalis_atcc
3136557 3136864 | 2793279 2792972 | 308 308 | 83.17 | p_buccae_atcc	p_buccalis_atcc
3207715 3207800 | 1685336 1685420 | 86 85 | 95.35 | p_buccae_atcc	p_buccalis_atcc
3222508 3222584 | 2805999 2805923 | 77 77 | 100.00 | p_buccae_atcc	p_buccalis_atcc
3222508 3222584 | 490936 491012 | 77 77 | 100.00 | p_buccae_atcc	p_buccalis_atcc
3222510 3222584 | 171828 171902 | 75 75 | 98.67 | p_buccae_atcc	p_buccalis_atcc
