# Supplementary material for: Expansion of intestinal Prevotella copri correlates with enhanced susceptibility to arthritis
Source: eLife. 2013 Nov 5;2:e01202. doi: 10.7554/eLife.01202 (PMC3816614; doi:10.7554/eLife.01202)
Supplement: Figure 2—source data 1. — DOI: http://dx.doi.org/10.7554/eLife.01202.010 [file elife01202s003.zip › Figure_2/Panel_B/nucmer_out/pbuccae_pbuccalis.delta]

/tmp/pseudochroms/p_buccae_atcc.fasta /tmp/pseudochroms/p_buccalis_atcc.fasta
NUCMER
>p_buccae_atcc p_buccalis_atcc 3222824 3033961
114860 115330 2632286 2632756 85 85 0
0
125704 125773 178161 178092 1 1 0
0
176583 176946 2250696 2251059 58 58 0
-274
8
0
225720 226122 2683920 2683520 67 67 0
305
85
0
262921 264531 2222127 2220516 243 243 0
358
-3
-636
-234
4
0
264999 265416 2219983 2219567 38 38 0
400
0
269375 275645 2216066 2209841 1177 1177 0
178
1
258
-4
-45
3
-131
10
545
1
45
1
1
1
2
1
2
2
2
1
4
8
1
1
1
1
6
1
1
1
1
9
1
1
1
2
1
1
6
1
1
1
1
1
1
1
3
6
1
1
1
1
1
-865
-1
-187
-1
10
3
18
-7
44
1
3
1
1
1
69
494
165
-4
70
-7
-98
439
-47
-1
-1
-3
-1
-1
7
-4
9
1
1
-559
4
535
10
11
1
1
-274
-1
-1
-1
-5
-1
-2
-1
-3
-829
-68
4
36
-3
0
275844 277181 2209750 2208415 246 246 0
69
10
-236
-1
3
7
-477
3
0
279148 280343 2206372 2205170 229 229 0
369
-5
-233
13
-273
10
-13
6
-181
-1
-4
-13
6
-9
-1
-1
17
1
-8
-6
-14
0
284967 286087 2159318 2158198 235 235 0
-319
5
628
-3
0
293275 295434 2151000 2148831 398 398 0
-70
6
-117
5
185
-10
-1
-11
-1
-9
-1
-1
-4
-4
-3
-10
-1
-4
-4
-3
-1
-1
-1
-3
-1
-1
259
1
-4
-3
152
-5
344
-7
464
1
11
1
11
437
10
6
1
1
0
296418 297946 2147851 2146329 261 261 0
290
1
-5
-3
-6
4
-307
6
-102
4
-355
3
94
-3
23
-20
-7
-1
8
8
4
11
1
-12
4
78
1
1
80
-12
-1
3
0
479746 480126 1296282 1295898 62 62 0
-5
20
-9
-79
-6
-19
0
542294 542406 2958499 2958611 11 11 0
0
560340 560417 2964289 2964212 0 0 0
0
574081 574915 2255898 2256732 153 153 0
-378
5
-185
7
0
587931 588005 2317017 2316943 0 0 0
0
599450 601925 2007283 2009760 165 165 0
120
-22
-2320
-1
0
1024951 1025038 2558997 2559084 0 0 0
0
1055632 1055707 1336789 1336864 0 0 0
0
1070153 1072963 1098195 1100992 178 178 0
1523
1
1
-7
8
1
1
1
1
21
3
1
1
15
3
1
-132
7
-1073
0
1080584 1081186 2060975 2061577 50 50 0
474
-4
0
1081632 1084051 2061863 2064231 345 345 0
476
1
1
7
1
1
1
1
2
4
2
1
1
1
3
1
3
1
1
1
2
5
1
1
1
1
3
1
1
1
1
1
4
1
1
1
5
4
1
1
1
1
1
1
1
1
1
4
54
-3
908
103
1
1
1
1
1
1
1
1
2
1
87
1
1
-576
-7
-5
-3
-4
-5
-6
-1
-1
-4
-1
-1
0
1084563 1086867 2064707 2067016 216 216 0
-262
52
-254
-1
-1527
-1
-1
0
1222249 1222471 480612 480390 35 35 0
0
1370255 1370956 979892 980597 71 71 0
-516
-2
-2
-1
29
-19
0
1371149 1371892 2016093 2016838 76 76 0
-171
-130
6
-4
331
-5
0
1371149 1371897 51189 51937 74 74 0
-179
565
0
1371896 1372450 93635 94186 50 50 0
469
1
1
0
1372632 1372741 1918920 1919029 8 8 0
0
1398939 1399096 1287198 1287356 15 15 0
-6
29
10
1
-87
-3
-1
0
1435507 1437290 1403610 1401827 353 353 0
771
-5
200
2
1
-7
-2
-2
-412
4
0
1476106 1476644 2190667 2190129 92 92 0
-313
3
0
1597779 1598156 2067025 2066653 67 67 0
-18
4
-181
5
11
1
1
-5
8
6
1
0
1601090 1601364 2063788 2063514 34 34 0
0
1601588 1602422 2063264 2062430 127 127 0
-139
5
0
1609498 1611978 1100672 1098194 451 451 0
-914
-12
-4
-9
-4
16
5
5
1
1
2
-240
-4
9
1
312
-11
132
-7
-66
6
-36
12
-129
6
-265
7
13
1
-5
-1
52
0
1667779 1668476 1553312 1554009 141 141 0
594
-8
0
1679957 1680029 1566230 1566302 0 0 0
0
1695186 1695703 1628395 1628912 107 107 0
111
-5
0
1715575 1715955 20407 20027 52 52 0
-284
3
0
1885866 1886042 602836 603012 15 15 0
0
1885860 1885943 2146299 2146216 2 2 0
0
1918277 1918763 346806 347293 102 102 0
-481
0
2018526 2018786 1908646 1908904 37 37 0
37
1
7
-6
0
2060178 2060381 1276024 1276225 29 29 0
17
112
0
2073380 2073996 3001415 3002031 107 107 0
-377
5
0
2424906 2425342 403147 402711 99 99 0
18
-10
-123
8
260
-3
0
2510121 2510207 685753 685667 3 3 0
0
2511192 2515561 622380 626849 648 648 0
-101
5
-501
-2
-1
-10
-1
10
70
-4
-117
3
363
-21
-28
-19
-28
-1
-1
-1
-1
-1
-1
-1
-1
-1
-1
-1
-1
-1
-1
-1
-1
-1
-1
-1
-1
-1
-1
-1
-1
-1
-1
-1
-1
-1
-1
-1
-1
-1
-1
-1
-1
-1
-1
-1
-1
-1
-1
-1
-1
-1
-1
-1
-1
-1
-1
-1
-1
-1
-1
-1
-1
-1
-1
-1
-1
-1
-1
-1
-1
-1
-1
-1
-1
-1
-1
-1
-118
5
-208
-1
-1
-1
-2
-2
-10
6
6
-3
-1
245
-69
-427
-7
-1
-1
-1
-1
-4
-3
-2
-1
-6
-3
-1
-1
-1
-1
-1
822
-6
281
-8
34
-5
111
-6
-19
4
393
-5
10
1
0
2516834 2519828 628063 631057 418 418 0
298
1
8
-363
6
594
-6
-30
4
43
-9
12
-5
49
-8
-93
-1
-1
-963
11
-365
3
0
2520093 2523266 631319 634472 323 323 0
1461
4
1
1
118
-6
320
-4
-457
10
181
3
3
1
1
1
9
1
1
1
1
1
1
1
1
12
0
2523545 2526811 634575 637841 356 356 0
-7
4
2489
1
-9
-1
320
1
-97
-1
-1
4
1
1
-244
-1
-5
5
69
-3
0
2529912 2533203 640947 644255 524 524 0
265
-5
111
-7
-884
-12
-1
-1
-4
-4
-11
-4
-1
-1
-1
-4
-1
-7
-7
-1
-9
-1
339
-504
7
-1090
6
0
2546683 2548401 2040380 2038665 320 320 0
962
1
1
299
-4
-133
12
-275
-1
7
1
0
2552106 2554589 2034929 2032446 339 339 0
-67
6
-586
9
883
-9
-135
-5
4
1
94
-4
306
-4
0
2553115 2553529 1203731 1203318 36 36 0
5
0
2554593 2555923 2023453 2022120 204 204 0
-162
-1
-1
0
2558060 2562172 2022119 2026229 573 573 0
-496
4
255
-3
592
-5
65
-177
5
30
784
-6
825
-5
0
2559389 2563240 857396 861256 404 404 0
-494
4
468
-10
-261
-5
4
2
1558
2
1
5
1
1
1
3
11
5
7
4
1
1
6
1
2
-5
11
1
8
4
6
455
150
-79
-1
-1
-156
-1
-1
-1
-1
-1
-1
-1
-1
-1
-1
-1
-1
-1
-1
-1
-1
-1
-1
-1
-1
-1
-1
-1
-1
-1
-1
-1
-1
-1
-1
-1
77
1
1
0
2563508 2564139 861368 861999 74 74 0
202
-4
0
2564751 2565229 862256 862733 34 34 0
60
0
2564751 2565229 385228 385705 12 12 0
57
0
2572610 2575222 2032317 2034929 367 367 0
-816
5
93
1
-5
-5
1026
-7
337
-5
0
2573799 2574213 1203318 1203731 36 36 0
411
0
2602795 2606586 644223 640432 548 548 0
489
-5
-597
-2
4
2
498
-1416
4
658
-8
-17
4
26
-8
-2
0
2605682 2606586 2028848 2027942 150 150 0
-76
-1
-1
-1
-230
3
-9
9
-300
-1
5
6
176
37
0
2617600 2619702 627184 625060 363 363 0
-7
-269
-3
-5
-1
-3
-1
-1
-1
-1
-2
-1
-1
-5
-1
-2
-4
-5
-1
-1
-1
-1
-8
-1
296
1
-11
5
-554
4
106
-3
-91
-1
6
2
62
-4
-71
-1
7
5
0
2637803 2639160 622801 621444 77 77 0
0
2641484 2642774 2019258 2020548 219 219 0
0
2687277 2687510 2065546 2065313 34 34 0
0
2695661 2697955 2854979 2857273 409 409 0
0
2702897 2703547 1098847 1098197 118 118 0
-372
6
13
1
-5
-1
-156
11
7
-4
0
2713828 2714326 2060356 2059857 43 43 0
-95
-198
-1
5
1
0
2714368 2715242 2007219 2006346 92 92 0
150
-383
5
0
2742624 2743457 1179057 1179892 140 140 0
-48
8
112
-5
-310
9
-9
4
-320
-1
0
2983343 2984074 2993810 2994541 144 144 0
-52
4
0
3012816 3012892 2504505 2504429 0 0 0
0
3012818 3012892 2504415 2504341 0 0 0
0
3050377 3051621 1753269 1752025 251 251 0
-452
4
-167
4
-238
4
222
-3
-73
4
0
3136557 3136864 2793279 2792972 52 52 0
278
-6
0
3207715 3207800 1685336 1685420 4 4 0
48
0
3222508 3222584 2805999 2805923 0 0 0
0
3222508 3222584 490936 491012 0 0 0
0
3222510 3222584 171828 171902 1 1 0
0
