# Supplementary material for: Expansion of intestinal Prevotella copri correlates with enhanced susceptibility to arthritis
Source: eLife. 2013 Nov 5;2:e01202. doi: 10.7554/eLife.01202 (PMC3816614; doi:10.7554/eLife.01202)
Supplement: Figure 2—source data 1. — DOI: http://dx.doi.org/10.7554/eLife.01202.010 [file elife01202s003.zip › Figure_2/Panel_B/nucmer_out/pbuccae_wustl.coords]

/tmp/pseudochroms/p_buccae_atcc.fasta /tmp/pseudochroms/wustl_ref_assembly.fa
NUCMER
[S1] [E1] | [S2] [E2] | [LEN 1] [LEN 2] | [% IDY] | [TAGS]
=====================================================================================
55124 56961 | 3028296 3026459 | 1838 1838 | 81.03 | p_buccae_atcc	wustl_ref_assembly
111618 113839 | 1735167 1737388 | 2222 2222 | 79.26 | p_buccae_atcc	wustl_ref_assembly
225704 226120 | 2718225 2717801 | 417 425 | 81.73 | p_buccae_atcc	wustl_ref_assembly
234206 234947 | 3096472 3097213 | 742 742 | 81.72 | p_buccae_atcc	wustl_ref_assembly
262462 265384 | 2749579 2752492 | 2923 2914 | 85.08 | p_buccae_atcc	wustl_ref_assembly
267685 275657 | 2754244 2762155 | 7973 7912 | 83.66 | p_buccae_atcc	wustl_ref_assembly
275850 277174 | 2762189 2763512 | 1325 1324 | 83.51 | p_buccae_atcc	wustl_ref_assembly
287613 288580 | 2770602 2771569 | 968 968 | 82.97 | p_buccae_atcc	wustl_ref_assembly
292747 295420 | 2775739 2778360 | 2674 2622 | 82.63 | p_buccae_atcc	wustl_ref_assembly
295815 298091 | 2778715 2780920 | 2277 2206 | 81.10 | p_buccae_atcc	wustl_ref_assembly
298000 298076 | 24394 24470 | 77 77 | 100.00 | p_buccae_atcc	wustl_ref_assembly
299409 299669 | 2782235 2782500 | 261 266 | 86.52 | p_buccae_atcc	wustl_ref_assembly
382459 383348 | 760821 761705 | 890 885 | 78.84 | p_buccae_atcc	wustl_ref_assembly
479745 480102 | 1494640 1495004 | 358 365 | 83.97 | p_buccae_atcc	wustl_ref_assembly
489641 489897 | 1503542 1503798 | 257 257 | 81.40 | p_buccae_atcc	wustl_ref_assembly
560340 560423 | 3162515 3162598 | 84 84 | 98.81 | p_buccae_atcc	wustl_ref_assembly
560342 560418 | 3162393 3162469 | 77 77 | 100.00 | p_buccae_atcc	wustl_ref_assembly
572738 574983 | 3162928 3165172 | 2246 2245 | 81.39 | p_buccae_atcc	wustl_ref_assembly
582881 583408 | 3173189 3173716 | 528 528 | 80.68 | p_buccae_atcc	wustl_ref_assembly
585664 585761 | 3175708 3175803 | 98 96 | 90.10 | p_buccae_atcc	wustl_ref_assembly
587925 588016 | 3182011 3182104 | 92 94 | 95.74 | p_buccae_atcc	wustl_ref_assembly
746948 748386 | 2870248 2868807 | 1439 1442 | 81.50 | p_buccae_atcc	wustl_ref_assembly
969431 969615 | 2005758 2005942 | 185 185 | 88.77 | p_buccae_atcc	wustl_ref_assembly
1024951 1025039 | 1961349 1961261 | 89 89 | 100.00 | p_buccae_atcc	wustl_ref_assembly
1124887 1124971 | 1559847 1559763 | 85 85 | 98.82 | p_buccae_atcc	wustl_ref_assembly
1221571 1222472 | 1897782 1896884 | 902 899 | 83.17 | p_buccae_atcc	wustl_ref_assembly
1369952 1372453 | 1800691 1798203 | 2502 2489 | 88.58 | p_buccae_atcc	wustl_ref_assembly
1369952 1372453 | 2063305 2060817 | 2502 2489 | 88.58 | p_buccae_atcc	wustl_ref_assembly
1369952 1370409 | 2258258 2257804 | 458 455 | 87.58 | p_buccae_atcc	wustl_ref_assembly
1369952 1370433 | 2096104 2095627 | 482 478 | 87.55 | p_buccae_atcc	wustl_ref_assembly
1369952 1370433 | 1360464 1359987 | 482 478 | 87.97 | p_buccae_atcc	wustl_ref_assembly
1369993 1370405 | 3510037 3509630 | 413 408 | 86.23 | p_buccae_atcc	wustl_ref_assembly
1370552 1371278 | 3507873 3507150 | 727 724 | 85.71 | p_buccae_atcc	wustl_ref_assembly
1371554 1371957 | 3509627 3509225 | 404 403 | 89.60 | p_buccae_atcc	wustl_ref_assembly
1371591 1372027 | 3495580 3496015 | 437 436 | 90.39 | p_buccae_atcc	wustl_ref_assembly
1372632 1372746 | 3454077 3453963 | 115 115 | 96.52 | p_buccae_atcc	wustl_ref_assembly
1372632 1372747 | 2060698 2060583 | 116 116 | 96.55 | p_buccae_atcc	wustl_ref_assembly
1372632 1372747 | 2805623 2805508 | 116 116 | 96.55 | p_buccae_atcc	wustl_ref_assembly
1372632 1372747 | 2257512 2257397 | 116 116 | 96.55 | p_buccae_atcc	wustl_ref_assembly
1372632 1372746 | 3496325 3496439 | 115 115 | 96.52 | p_buccae_atcc	wustl_ref_assembly
1372632 1372746 | 1798071 1797957 | 115 115 | 95.65 | p_buccae_atcc	wustl_ref_assembly
1374573 1376046 | 2255736 2254292 | 1474 1445 | 77.39 | p_buccae_atcc	wustl_ref_assembly
1389057 1389647 | 2242850 2242257 | 591 594 | 81.68 | p_buccae_atcc	wustl_ref_assembly
1476005 1477151 | 2413213 2412067 | 1147 1147 | 79.83 | p_buccae_atcc	wustl_ref_assembly
1715569 1715971 | 990490 990089 | 403 402 | 85.01 | p_buccae_atcc	wustl_ref_assembly
1733859 1734458 | 1031332 1031931 | 600 600 | 80.07 | p_buccae_atcc	wustl_ref_assembly
1885867 1886039 | 24395 24567 | 173 173 | 96.53 | p_buccae_atcc	wustl_ref_assembly
2018473 2019289 | 2981381 2982164 | 817 784 | 80.56 | p_buccae_atcc	wustl_ref_assembly
2060113 2060462 | 1302299 1302660 | 350 362 | 81.77 | p_buccae_atcc	wustl_ref_assembly
2081646 2082305 | 3445339 3444673 | 660 667 | 84.12 | p_buccae_atcc	wustl_ref_assembly
2081866 2082044 | 3445445 3445266 | 179 180 | 91.16 | p_buccae_atcc	wustl_ref_assembly
2092705 2093279 | 2969843 2970422 | 575 580 | 80.92 | p_buccae_atcc	wustl_ref_assembly
2114941 2115020 | 2600080 2600160 | 80 81 | 97.53 | p_buccae_atcc	wustl_ref_assembly
2214654 2215305 | 2612954 2612302 | 652 653 | 83.23 | p_buccae_atcc	wustl_ref_assembly
2279450 2280383 | 1073112 1072179 | 934 934 | 79.81 | p_buccae_atcc	wustl_ref_assembly
2332081 2332360 | 499903 500177 | 280 275 | 84.97 | p_buccae_atcc	wustl_ref_assembly
2332285 2332362 | 500244 500321 | 78 78 | 100.00 | p_buccae_atcc	wustl_ref_assembly
2405195 2405283 | 46767 46679 | 89 89 | 98.88 | p_buccae_atcc	wustl_ref_assembly
2466426 2467889 | 1112187 1110724 | 1464 1464 | 82.32 | p_buccae_atcc	wustl_ref_assembly
2510116 2510207 | 30069 29978 | 92 92 | 98.91 | p_buccae_atcc	wustl_ref_assembly
2713828 2714328 | 1359454 1359954 | 501 501 | 91.63 | p_buccae_atcc	wustl_ref_assembly
2713828 2715242 | 1361201 1362613 | 1415 1413 | 89.21 | p_buccae_atcc	wustl_ref_assembly
2713828 2715242 | 2064104 2065516 | 1415 1413 | 89.21 | p_buccae_atcc	wustl_ref_assembly
2713828 2714622 | 2259219 2260009 | 795 791 | 91.35 | p_buccae_atcc	wustl_ref_assembly
2713995 2715242 | 3141525 3140361 | 1248 1165 | 84.03 | p_buccae_atcc	wustl_ref_assembly
2714012 2714496 | 3508357 3507874 | 485 484 | 90.78 | p_buccae_atcc	wustl_ref_assembly
2714144 2715242 | 2260108 2261204 | 1099 1097 | 88.65 | p_buccae_atcc	wustl_ref_assembly
2714579 2715242 | 2262535 2263198 | 664 664 | 86.62 | p_buccae_atcc	wustl_ref_assembly
2714791 2715242 | 2096774 2097225 | 452 452 | 87.67 | p_buccae_atcc	wustl_ref_assembly
2742629 2743444 | 1238120 1237307 | 816 814 | 82.58 | p_buccae_atcc	wustl_ref_assembly
2825378 2825935 | 3047509 3048066 | 558 558 | 80.36 | p_buccae_atcc	wustl_ref_assembly
2826612 2827639 | 3048723 3049750 | 1028 1028 | 81.84 | p_buccae_atcc	wustl_ref_assembly
2951782 2952177 | 2961438 2961835 | 396 398 | 81.45 | p_buccae_atcc	wustl_ref_assembly
2983370 2984143 | 840079 839306 | 774 774 | 80.69 | p_buccae_atcc	wustl_ref_assembly
2985231 2985947 | 838184 837468 | 717 717 | 82.31 | p_buccae_atcc	wustl_ref_assembly
3012811 3012892 | 562869 562788 | 82 82 | 98.78 | p_buccae_atcc	wustl_ref_assembly
3012815 3012892 | 562580 562503 | 78 78 | 100.00 | p_buccae_atcc	wustl_ref_assembly
3012815 3012891 | 2917815 2917739 | 77 77 | 100.00 | p_buccae_atcc	wustl_ref_assembly
3207716 3207803 | 825637 825549 | 88 89 | 97.75 | p_buccae_atcc	wustl_ref_assembly
