# Supplementary material for: Expansion of intestinal Prevotella copri correlates with enhanced susceptibility to arthritis
Source: eLife. 2013 Nov 5;2:e01202. doi: 10.7554/eLife.01202 (PMC3816614; doi:10.7554/eLife.01202)
Supplement: Figure 2—source data 1. — DOI: http://dx.doi.org/10.7554/eLife.01202.010 [file elife01202s003.zip › Figure_2/Panel_B/nucmer_out/pbuccae_wustl.delta]

/tmp/pseudochroms/p_buccae_atcc.fasta /tmp/pseudochroms/wustl_ref_assembly.fa
NUCMER
>p_buccae_atcc wustl_ref_assembly 3222824 3511610
55124 56961 3028296 3026459 350 350 0
-496
3
-51
10
-153
7
-18
4
189
-4
-863
-1
15
9
0
111618 113839 1735167 1737388 463 463 0
-94
3
-96
6
-466
4
-14
11
153
-9
188
-7
262
-5
-634
6
-183
-1
5
2
0
225704 226120 2718225 2717801 78 78 0
-79
4
-236
10
-40
-1
-3
-13
-1
-1
-4
-1
0
234206 234947 3096472 3097213 136 136 0
-297
3
-301
4
0
262462 265384 2749579 2752492 438 438 0
282
-4
-49
-1
-1
-1
-6
-1
93
8
-1015
-211
-2
5
1
-394
-3
-12
9
3
1
1
1
1
3
2
1
4
1
3
3
3
1
7
5
0
267685 275657 2754244 2762155 1308 1308 0
-329
184
-5
-280
-1
103
5
-4
-3
-70
4
10
241
-8
630
1
-243
-1
5
2
-141
4
27
-5
-77
6
531
1
1
1
1
1
1
1
1
1
1
1
1
1
1
1
3
1
1
1
1
1
1
1
1
1
1
1
4
5
1
1
1
1
1
1
1
1
1
1
1
1
1
1
1
1
7
5
1
1
2
1
1
4
1
1
7
304
158
-4
361
-3
215
-5
-12
3
67
1
3
1
1
1
-58
11
661
-3
239
-3
-370
-45
-1
-1
-1
-1
-1
27
1
1
108
-3
-557
417
13
-15
-1
8
1
4
712
-4
-390
0
275850 277174 2762189 2763512 219 219 0
63
48
-3
-127
17
-57
6
0
287613 288580 2770602 2771569 165 165 0
900
-7
0
292747 295420 2775739 2778360 467 467 0
-5
-357
-2
-1
21
4
-6
9
52
5
1
1
4
1
1
1
1
1
6
3
1
1
1
1
1
1
1
1
3
1
3
1
1
1
1
1
1
1
1
1
1
2
3
1
1
4
1
1
1
1
1
1
1
1
1
1
1
3
1
1
1
1
378
-13
18
-12
-10
-2
52
-3
243
1
1
6
-7
-5
-1
-1
-37
4
896
458
0
295815 298091 2778715 2780920 435 435 0
238
-31
13
-161
82
-6
19
5
1
-5
15
1
1
4
1
1
-4
9
1
1
3
-7
-1
290
1
-5
-3
-6
4
-304
-1
-3
-8
5
1
1
1
238
-3
-192
-1
-4
5
1
3
105
-3
22
1
20
1
1
1
1
1
1
1
1
5
3
1
1
8
2
1
10
10
1
-82
-1
-1
-1
-1
-1
6
75
3
9
35
50
1
1
1
1
1
1
5
1
1
1
3
1
3
5
1
1
1
1
1
1
1
1
1
1
1
1
1
1
1
1
1
1
1
1
1
1
1
1
1
4
78
0
298000 298076 24394 24470 0 0 0
0
299409 299669 2782235 2782500 36 36 0
-59
-1
-1
-1
-1
-1
189
0
382459 383348 760821 761705 189 189 0
-57
5
1
1
5
1
1
-355
3
-141
7
0
479745 480102 1494640 1495004 59 59 0
25
10
1
-81
-1
-1
-1
-1
-1
-16
-4
-1
-1
0
489641 489897 1503542 1503798 48 48 0
-111
10
0
560340 560423 3162515 3162598 1 1 0
0
560342 560418 3162393 3162469 0 0 0
0
572738 574983 3162928 3165172 419 419 0
-287
3
1878
1
1
-34
-1
-1
-1
8
3
0
582881 583408 3173189 3173716 102 102 0
0
585664 585761 3175708 3175803 10 10 0
-21
-1
-1
19
1
1
1
1
0
587925 588016 3182011 3182104 4 4 0
-7
-1
0
746948 748386 2870248 2868807 267 267 0
288
-8
-643
-1
-1
0
969431 969615 2005758 2005942 21 21 0
-12
4
-67
6
0
1024951 1025039 1961349 1961261 0 0 0
0
1124887 1124971 1559847 1559763 1 1 0
0
1221571 1222472 1897782 1896884 152 152 0
174
-9
322
1
5
0
1369952 1372453 1800691 1798203 286 286 0
180
1
-70
3
40
1
549
174
148
-14
9
181
467
580
1
1
1
0
1369952 1372453 2063305 2060817 286 286 0
180
1
-70
3
40
1
549
174
148
-14
9
181
468
579
1
1
1
0
1369952 1370409 2258258 2257804 57 57 0
180
1
112
1
-151
0
1369952 1370433 2096104 2095627 60 60 0
180
1
112
1
0
1369952 1370433 1360464 1359987 58 58 0
180
1
112
1
0
1369993 1370405 3510037 3509630 57 57 0
-10
65
6
59
1
112
1
0
1370552 1371278 3507873 3507150 104 104 0
243
174
148
-14
9
0
1371554 1371957 3509627 3509225 42 42 0
233
0
1371591 1372027 3495580 3496015 42 42 0
196
0
1372632 1372746 3454077 3453963 4 4 0
0
1372632 1372747 2060698 2060583 4 4 0
0
1372632 1372747 2805623 2805508 4 4 0
0
1372632 1372747 2257512 2257397 4 4 0
0
1372632 1372746 3496325 3496439 4 4 0
0
1372632 1372746 1798071 1797957 5 5 0
0
1374573 1376046 2255736 2254292 334 334 0
153
1
1
1
1
1
1
3
1
2
1
1
1
1
1
3
1
1
1
1
1
1
-5
29
1
3
49
1
1
1
3
11
-16
758
-10
0
1389057 1389647 2242850 2242257 109 109 0
-59
-1
-1
96
-6
0
1476005 1477151 2413213 2412067 232 232 0
-205
-1
4
3
-110
3
0
1715569 1715971 990490 990089 61 61 0
150
1
1
-61
-64
-13
8
19
-6
0
1733859 1734458 1031332 1031931 120 120 0
130
-4
-27
6
0
1885867 1886039 24395 24567 6 6 0
0
2018473 2019289 2981381 2982164 160 160 0
346
1
1
1
3
1
1
1
1
1
1
3
1
1
5
1
5
1
5
2
1
7
1
7
1
1
1
1
1
1
1
1
1
1
1
5
210
1
-11
-1
-5
-5
-1
-6
162
0
2060113 2060462 1302299 1302660 66 66 0
-18
-164
-1
-90
-5
-1
-22
-2
-2
-7
-1
-3
0
2081646 2082305 3445339 3444673 107 107 0
-75
-5
11
12
99
17
-91
-99
-1
-1
-1
-2
-1
-4
55
-4
-64
3
97
-3
-25
0
2081866 2082044 3445445 3445266 16 16 0
-88
-1
10
0
2092705 2093279 2969843 2970422 112 112 0
-65
-1
-5
-1
-7
-1
-1
6
1
-186
4
116
-8
25
1
1
-8
-1
-1
0
2114941 2115020 2600080 2600160 2 2 0
-77
0
2214654 2215305 2612954 2612302 110 110 0
-282
38
-5
30
-4
-260
8
0
2279450 2280383 1073112 1072179 189 189 0
498
-4
78
-4
0
2332081 2332360 499903 500177 43 43 0
-5
-12
6
-20
11
-13
-1
-20
89
3
1
1
8
7
6
4
1
0
2332285 2332362 500244 500321 0 0 0
0
2405195 2405283 46767 46679 1 1 0
0
2466426 2467889 1112187 1110724 259 259 0
1344
-8
0
2510116 2510207 30069 29978 1 1 0
0
2713828 2714328 1359454 1359954 42 42 0
279
-6
0
2713828 2715242 1361201 1362613 153 153 0
279
-6
403
1
-7
10
-626
3
0
2713828 2715242 2064104 2065516 153 153 0
279
-6
403
1
-7
10
-626
3
0
2713828 2714622 2259219 2260009 69 69 0
267
-3
9
-7
270
100
33
1
-7
10
0
2713995 2715242 3141525 3140361 200 200 0
100
-3
9
-7
403
1
-7
10
161
1
1
1
1
1
1
1
1
1
1
1
1
1
1
1
3
1
1
3
3
1
1
1
1
1
5
1
1
1
1
1
1
1
1
1
1
1
1
1
1
1
1
1
1
1
1
1
1
1
1
1
1
1
1
1
5
1
1
1
1
1
1
1
1
1
1
1
1
1
1
1
1
1
1
1
3
1
1
3
1
-367
3
0
2714012 2714496 3508357 3507874 45 45 0
31
52
-3
9
-7
-218
3
0
2714144 2715242 2260108 2261204 125 125 0
371
1
-7
10
-626
3
0
2714579 2715242 2262535 2263198 89 89 0
-579
3
0
2714791 2715242 2096774 2097225 56 56 0
-267
39
-62
3
0
2742629 2743444 1238120 1237307 143 143 0
-43
5
-124
-1
-1
13
1
263
1
1
-125
5
0
2825378 2825935 3047509 3048066 110 110 0
69
-8
-408
4
0
2826612 2827639 3048723 3049750 187 187 0
-928
6
6
-3
0
2951782 2952177 2961438 2961835 74 74 0
-33
-1
164
-5
0
2983370 2984143 840079 839306 150 150 0
10
-3
-304
10
74
-6
0
2985231 2985947 838184 837468 127 127 0
596
-4
0
3012811 3012892 562869 562788 1 1 0
0
3012815 3012892 562580 562503 0 0 0
0
3012815 3012891 2917815 2917739 0 0 0
0
3207716 3207803 825637 825549 2 2 0
-85
0
