# Supplementary material for: Expansion of intestinal Prevotella copri correlates with enhanced susceptibility to arthritis
Source: eLife. 2013 Nov 5;2:e01202. doi: 10.7554/eLife.01202 (PMC3816614; doi:10.7554/eLife.01202)
Supplement: Figure 2—source data 1. — DOI: http://dx.doi.org/10.7554/eLife.01202.010 [file elife01202s003.zip › Figure_2/Panel_B/nucmer_out/pbuccalis_028B.coords]

/tmp/pseudochroms/p_buccalis_atcc.fasta /tmp/pseudochroms/Subject_028B_FE.pseudochrom.fa
NUCMER
[S1] [E1] | [S2] [E2] | [LEN 1] [LEN 2] | [% IDY] | [TAGS]
=====================================================================================
51437 51932 | 3199967 3200460 | 496 494 | 94.76 | p_buccalis_atcc	Subject_028B_FE
93634 93952 | 3200464 3200782 | 319 319 | 98.12 | p_buccalis_atcc	Subject_028B_FE
344969 345045 | 126663 126587 | 77 77 | 98.70 | p_buccalis_atcc	Subject_028B_FE
344970 345077 | 852974 853086 | 108 113 | 93.81 | p_buccalis_atcc	Subject_028B_FE
479593 480077 | 2611914 2611429 | 485 486 | 83.37 | p_buccalis_atcc	Subject_028B_FE
602837 602912 | 559105 559180 | 76 76 | 100.00 | p_buccalis_atcc	Subject_028B_FE
602837 603014 | 843739 843916 | 178 178 | 91.01 | p_buccalis_atcc	Subject_028B_FE
621360 621454 | 1463285 1463191 | 95 95 | 94.74 | p_buccalis_atcc	Subject_028B_FE
672949 673670 | 587245 586524 | 722 722 | 88.37 | p_buccalis_atcc	Subject_028B_FE
685666 685753 | 849320 849407 | 88 88 | 96.59 | p_buccalis_atcc	Subject_028B_FE
742467 743015 | 871221 870673 | 549 549 | 85.09 | p_buccalis_atcc	Subject_028B_FE
853299 853913 | 3202827 3203441 | 615 615 | 97.89 | p_buccalis_atcc	Subject_028B_FE
854311 855310 | 3196195 3197194 | 1000 1000 | 98.10 | p_buccalis_atcc	Subject_028B_FE
855310 855897 | 3204641 3204053 | 588 589 | 97.29 | p_buccalis_atcc	Subject_028B_FE
909897 910098 | 2180868 2180667 | 202 202 | 88.67 | p_buccalis_atcc	Subject_028B_FE
943917 944169 | 1971126 1970874 | 253 253 | 87.01 | p_buccalis_atcc	Subject_028B_FE
979893 980591 | 3194862 3194169 | 699 694 | 91.18 | p_buccalis_atcc	Subject_028B_FE
1179028 1179882 | 1042102 1041250 | 855 853 | 82.58 | p_buccalis_atcc	Subject_028B_FE
1287242 1287318 | 2249371 2249295 | 77 77 | 100.00 | p_buccalis_atcc	Subject_028B_FE
1295922 1296273 | 82543 82898 | 352 356 | 83.84 | p_buccalis_atcc	Subject_028B_FE
1369847 1370430 | 2227252 2227837 | 584 586 | 81.57 | p_buccalis_atcc	Subject_028B_FE
1685337 1685419 | 1050526 1050609 | 83 84 | 96.43 | p_buccalis_atcc	Subject_028B_FE
1710586 1710662 | 1568531 1568607 | 77 77 | 100.00 | p_buccalis_atcc	Subject_028B_FE
1718212 1719744 | 864714 863182 | 1533 1533 | 78.24 | p_buccalis_atcc	Subject_028B_FE
1730406 1730485 | 1298470 1298549 | 80 80 | 98.75 | p_buccalis_atcc	Subject_028B_FE
1730407 1730484 | 1298584 1298661 | 78 78 | 98.72 | p_buccalis_atcc	Subject_028B_FE
1918904 1919047 | 1982212 1982359 | 144 148 | 89.19 | p_buccalis_atcc	Subject_028B_FE
1963074 1963547 | 1176905 1177378 | 474 474 | 80.38 | p_buccalis_atcc	Subject_028B_FE
2006216 2006505 | 3208465 3208174 | 290 292 | 84.25 | p_buccalis_atcc	Subject_028B_FE
2006216 2006504 | 3040571 3040861 | 289 291 | 83.85 | p_buccalis_atcc	Subject_028B_FE
2006216 2007219 | 3193713 3192709 | 1004 1005 | 89.49 | p_buccalis_atcc	Subject_028B_FE
2006506 2007219 | 3198163 3197451 | 714 713 | 90.63 | p_buccalis_atcc	Subject_028B_FE
2029625 2030239 | 3202827 3203441 | 615 615 | 96.26 | p_buccalis_atcc	Subject_028B_FE
2030635 2031636 | 3196193 3197194 | 1002 1002 | 99.70 | p_buccalis_atcc	Subject_028B_FE
2031636 2031947 | 3204641 3204330 | 312 312 | 99.04 | p_buccalis_atcc	Subject_028B_FE
2059857 2060058 | 3197409 3197208 | 202 202 | 95.05 | p_buccalis_atcc	Subject_028B_FE
2059857 2060058 | 3192667 3192466 | 202 202 | 94.06 | p_buccalis_atcc	Subject_028B_FE
2102615 2102743 | 2789467 2789339 | 129 129 | 92.25 | p_buccalis_atcc	Subject_028B_FE
2102617 2102757 | 157067 156927 | 141 141 | 92.91 | p_buccalis_atcc	Subject_028B_FE
2121359 2121435 | 2249296 2249372 | 77 77 | 100.00 | p_buccalis_atcc	Subject_028B_FE
2146216 2146291 | 843815 843740 | 76 76 | 100.00 | p_buccalis_atcc	Subject_028B_FE
2146202 2147861 | 559194 557571 | 1660 1624 | 84.68 | p_buccalis_atcc	Subject_028B_FE
2146329 2146413 | 2131519 2131602 | 85 84 | 95.29 | p_buccalis_atcc	Subject_028B_FE
2148841 2150191 | 556634 555279 | 1351 1356 | 84.85 | p_buccalis_atcc	Subject_028B_FE
2150609 2150997 | 554879 554491 | 389 389 | 84.32 | p_buccalis_atcc	Subject_028B_FE
2205275 2206369 | 544840 543744 | 1095 1097 | 82.70 | p_buccalis_atcc	Subject_028B_FE
2208422 2209550 | 541786 540658 | 1129 1129 | 83.48 | p_buccalis_atcc	Subject_028B_FE
2209811 2211929 | 540449 538337 | 2119 2113 | 85.24 | p_buccalis_atcc	Subject_028B_FE
2212301 2215362 | 537965 534916 | 3062 3050 | 81.69 | p_buccalis_atcc	Subject_028B_FE
2216700 2217749 | 533578 532520 | 1050 1059 | 80.68 | p_buccalis_atcc	Subject_028B_FE
2219143 2219979 | 531231 530386 | 837 846 | 84.06 | p_buccalis_atcc	Subject_028B_FE
2220522 2222133 | 529922 528311 | 1612 1612 | 85.56 | p_buccalis_atcc	Subject_028B_FE
2255766 2256761 | 296582 297568 | 996 987 | 79.54 | p_buccalis_atcc	Subject_028B_FE
2385521 2385614 | 3022524 3022618 | 94 95 | 95.79 | p_buccalis_atcc	Subject_028B_FE
2425701 2425777 | 399217 399141 | 77 77 | 100.00 | p_buccalis_atcc	Subject_028B_FE
2425603 2425777 | 399215 399032 | 175 184 | 90.81 | p_buccalis_atcc	Subject_028B_FE
2425603 2425777 | 399106 398917 | 175 190 | 88.95 | p_buccalis_atcc	Subject_028B_FE
2504428 2504505 | 406086 406163 | 78 78 | 100.00 | p_buccalis_atcc	Subject_028B_FE
2504428 2504505 | 406371 406448 | 78 78 | 100.00 | p_buccalis_atcc	Subject_028B_FE
2504430 2504505 | 2706017 2705942 | 76 76 | 100.00 | p_buccalis_atcc	Subject_028B_FE
2558997 2559084 | 1545882 1545969 | 88 88 | 100.00 | p_buccalis_atcc	Subject_028B_FE
2634608 2636163 | 3060247 3061891 | 1556 1645 | 91.12 | p_buccalis_atcc	Subject_028B_FE
2683522 2683944 | 508219 508652 | 423 434 | 83.49 | p_buccalis_atcc	Subject_028B_FE
2964210 2964290 | 2909086 2909166 | 81 81 | 100.00 | p_buccalis_atcc	Subject_028B_FE
2964207 2964287 | 2909206 2909287 | 81 82 | 98.78 | p_buccalis_atcc	Subject_028B_FE
