# Supplementary material for: Expansion of intestinal Prevotella copri correlates with enhanced susceptibility to arthritis
Source: eLife. 2013 Nov 5;2:e01202. doi: 10.7554/eLife.01202 (PMC3816614; doi:10.7554/eLife.01202)
Supplement: Figure 2—source data 1. — DOI: http://dx.doi.org/10.7554/eLife.01202.010 [file elife01202s003.zip › Figure_2/Panel_B/nucmer_out/pbuccalis_028B.delta]

/tmp/pseudochroms/p_buccalis_atcc.fasta /tmp/pseudochroms/Subject_028B_FE.pseudochrom.fa
NUCMER
>p_buccalis_atcc Subject_028B_FE 3033961 3208474
51437 51932 3199967 3200460 26 26 0
391
1
0
93634 93952 3200464 3200782 6 6 0
0
344969 345045 126663 126587 1 1 0
0
344970 345077 852974 853086 7 7 0
-77
-1
-5
-19
-1
0
479593 480077 2611914 2611429 81 81 0
276
-4
-191
0
602837 602912 559105 559180 0 0 0
0
602837 603014 843739 843916 16 16 0
0
621360 621454 1463285 1463191 5 5 0
0
672949 673670 587245 586524 84 84 0
0
685666 685753 849320 849407 3 3 0
0
742467 743015 871221 870673 82 82 0
-472
4
0
853299 853913 3202827 3203441 13 13 0
0
854311 855310 3196195 3197194 19 19 0
0
855310 855897 3204641 3204053 16 16 0
-370
-1
79
0
909897 910098 2180868 2180667 23 23 0
-9
11
0
943917 944169 1971126 1970874 33 33 0
74
-8
0
979893 980591 3194862 3194169 62 62 0
514
1
1
2
-27
3
11
1
1
-10
-6
11
-4
0
1179028 1179882 1042102 1041250 150 150 0
-223
259
1
1
32
-16
-78
5
12
-5
-1
-1
6
1
0
1287242 1287318 2249371 2249295 0 0 0
0
1295922 1296273 82543 82898 58 58 0
-226
-1
-4
-19
-1
-1
-2
82
1
3
0
1369847 1370430 2227252 2227837 108 108 0
-20
-1
0
1685337 1685419 1050526 1050609 3 3 0
-47
0
1710586 1710662 1568531 1568607 0 0 0
0
1718212 1719744 864714 863182 334 334 0
268
-4
-233
6
0
1730406 1730485 1298470 1298549 1 1 0
0
1730407 1730484 1298584 1298661 1 1 0
0
1918904 1919047 1982212 1982359 16 16 0
-10
-1
-128
-1
0
1963074 1963547 1176905 1177378 94 94 0
-51
-1
3
2
-53
7
-321
3
3
-4
0
2006216 2006505 3208465 3208174 46 46 0
-85
-12
0
2006216 2006504 3040571 3040861 47 47 0
-85
-12
0
2006216 2007219 3193713 3192709 106 106 0
-82
-19
-111
-1
7
1
379
-4
253
0
2006506 2007219 3198163 3197451 67 67 0
306
-4
252
0
2029625 2030239 3202827 3203441 23 23 0
0
2030635 2031636 3196193 3197194 3 3 0
0
2031636 2031947 3204641 3204330 3 3 0
0
2059857 2060058 3197409 3197208 10 10 0
0
2059857 2060058 3192667 3192466 12 12 0
0
2102615 2102743 2789467 2789339 10 10 0
0
2102617 2102757 157067 156927 10 10 0
0
2121359 2121435 2249296 2249372 0 0 0
0
2146216 2146291 843815 843740 0 0 0
0
2146202 2147861 559194 557571 257 257 0
12
79
1
1
1
11
1
2
1
5
2
1
1
1
1
1
1
1
1
1
1
1
52
42
1
1
-78
-1
-1
-1
-1
-1
-1
-5
77
1
3
5
1
1
1
1
1
1
9
1
1
13
6
1
1
26
109
11
1
-15
-1
-1
186
-7
244
2
-3
-2
-2
4
137
-5
-460
4
0
2146329 2146413 2131519 2131602 4 4 0
52
0
2148841 2150191 556634 555279 206 206 0
-16
-245
11
-62
-1
6
1
-114
-7
-17
-1
-814
3
0
2150609 2150997 554879 554491 61 61 0
0
2205275 2206369 544840 543744 190 190 0
-315
7
-162
-1
0
2208422 2209550 541786 540658 187 187 0
-309
5
-214
5
-540
8
0
2209811 2211929 540449 538337 314 314 0
-404
7
-204
3
436
1
3
1
3
3
1
1
1
270
-6
-4
-1
-2
20
-418
-113
3
0
2212301 2215362 537965 534916 563 563 0
-34
-1
-373
7
64
-16
12
4
-4
-306
-78
4
-423
-1
9
-42
6
50
-7
216
1
559
311
1
1
5
2
1
2
1
1
1
1
4
2
1
-56
-1
0
2216700 2217749 533578 532520 206 206 0
37
-3
-21
-1
-1
-7
-6
4
-70
6
-102
-12
-1
-10
188
-8
172
-7
-81
-133
6
-34
4
0
2219143 2219979 531231 530386 136 136 0
-10
48
-3
-168
-1
-1
-16
-129
-2
-3
-1
-1
10
1
1
-7
-12
14
1
24
-6
-1
-5
0
2220522 2222133 529922 528311 233 233 0
-374
4
969
-3
0
2255766 2256761 296582 297568 204 204 0
91
1
1
-15
4
845
1
1
1
9
3
0
2385521 2385614 3022524 3022618 4 4 0
-58
0
2425701 2425777 399217 399141 0 0 0
0
2425603 2425777 399215 399032 17 17 0
79
-8
-3
-2
-1
-1
-1
-1
-2
-3
-6
0
2425603 2425777 399106 398917 21 21 0
-79
-1
-1
-3
-1
-1
-9
-1
-1
-1
-1
-1
-7
-6
-1
0
2504428 2504505 406086 406163 0 0 0
0
2504428 2504505 406371 406448 0 0 0
0
2504430 2504505 2706017 2705942 0 0 0
0
2558997 2559084 1545882 1545969 0 0 0
0
2634608 2636163 3060247 3061891 146 146 0
-8
-1
-1238
-1
-1
-1
-1
-1
-7
-1
-3
-1
-1
-1
-1
-3
-1
-1
-1
-3
-1
-1
-1
-35
-1
-1
-1
-1
-1
-5
-1
-1
-3
-1
-2
-21
-1
-1
-1
-1
-1
-1
-1
-1
-1
-1
-1
-1
-1
-1
-1
-1
-1
-1
-1
-1
-1
-1
-1
-1
-1
-1
-1
-1
-1
-1
-2
-1
-28
-1
-1
-1
-1
-1
-1
-1
-1
-1
-1
-1
-1
-1
-1
-1
-1
-1
-1
-4
-1
0
2683522 2683944 508219 508652 72 72 0
-12
-23
-1
-2
-2
-1
-14
-1
-5
-34
-1
-4
6
238
-6
0
2964210 2964290 2909086 2909166 0 0 0
0
2964207 2964287 2909206 2909287 1 1 0
-6
0
