# Supplementary material for: Expansion of intestinal Prevotella copri correlates with enhanced susceptibility to arthritis
Source: eLife. 2013 Nov 5;2:e01202. doi: 10.7554/eLife.01202 (PMC3816614; doi:10.7554/eLife.01202)
Supplement: Figure 2—source data 1. — DOI: http://dx.doi.org/10.7554/eLife.01202.010 [file elife01202s003.zip › Figure_2/Panel_B/nucmer_out/pbuccalis_030B.coords]

/tmp/pseudochroms/p_buccalis_atcc.fasta /tmp/pseudochroms/Subject_030B_FE.pseudochrom.fa
NUCMER
[S1] [E1] | [S2] [E2] | [LEN 1] [LEN 2] | [% IDY] | [TAGS]
=====================================================================================
93634 94186 | 2593907 2594458 | 553 552 | 95.84 | p_buccalis_atcc	Subject_030B_FE
344969 345045 | 1492998 1493074 | 77 77 | 98.70 | p_buccalis_atcc	Subject_030B_FE
344970 345077 | 2414538 2414426 | 108 113 | 93.81 | p_buccalis_atcc	Subject_030B_FE
479593 480077 | 1938417 1937931 | 485 487 | 83.44 | p_buccalis_atcc	Subject_030B_FE
602837 602912 | 739424 739349 | 76 76 | 100.00 | p_buccalis_atcc	Subject_030B_FE
602837 603014 | 2423738 2423561 | 178 178 | 91.01 | p_buccalis_atcc	Subject_030B_FE
685666 685753 | 2418158 2418071 | 88 88 | 96.59 | p_buccalis_atcc	Subject_030B_FE
742467 743015 | 2400542 2401090 | 549 549 | 85.09 | p_buccalis_atcc	Subject_030B_FE
852987 854134 | 2598315 2597168 | 1148 1148 | 98.69 | p_buccalis_atcc	Subject_030B_FE
854878 855200 | 2603659 2603981 | 323 323 | 99.07 | p_buccalis_atcc	Subject_030B_FE
855200 855901 | 2599855 2600559 | 702 705 | 98.58 | p_buccalis_atcc	Subject_030B_FE
909897 910098 | 58816 59017 | 202 202 | 88.67 | p_buccalis_atcc	Subject_030B_FE
943917 944169 | 986330 986582 | 253 253 | 86.61 | p_buccalis_atcc	Subject_030B_FE
979893 980591 | 2592273 2592966 | 699 694 | 90.75 | p_buccalis_atcc	Subject_030B_FE
1179028 1179882 | 2584764 2583912 | 855 853 | 82.69 | p_buccalis_atcc	Subject_030B_FE
1287242 1287319 | 1325233 1325156 | 78 78 | 100.00 | p_buccalis_atcc	Subject_030B_FE
1295922 1296273 | 1533118 1532764 | 352 355 | 84.12 | p_buccalis_atcc	Subject_030B_FE
1369847 1370430 | 1303193 1303778 | 584 586 | 81.74 | p_buccalis_atcc	Subject_030B_FE
1685337 1685419 | 2314097 2314180 | 83 84 | 96.43 | p_buccalis_atcc	Subject_030B_FE
1710586 1710662 | 277768 277692 | 77 77 | 100.00 | p_buccalis_atcc	Subject_030B_FE
1730406 1730485 | 645209 645288 | 80 80 | 98.75 | p_buccalis_atcc	Subject_030B_FE
1730407 1730484 | 645324 645401 | 78 78 | 98.72 | p_buccalis_atcc	Subject_030B_FE
1918904 1919029 | 2594532 2594659 | 126 128 | 92.19 | p_buccalis_atcc	Subject_030B_FE
2006216 2007219 | 2588718 2589722 | 1004 1005 | 88.68 | p_buccalis_atcc	Subject_030B_FE
2029313 2030460 | 2598315 2597168 | 1148 1148 | 98.00 | p_buccalis_atcc	Subject_030B_FE
2030462 2031204 | 2599113 2599855 | 743 743 | 100.00 | p_buccalis_atcc	Subject_030B_FE
2031204 2031526 | 2603659 2603981 | 323 323 | 99.38 | p_buccalis_atcc	Subject_030B_FE
2031526 2031947 | 2599855 2600278 | 422 424 | 97.88 | p_buccalis_atcc	Subject_030B_FE
2059857 2060357 | 2589764 2590263 | 501 500 | 92.06 | p_buccalis_atcc	Subject_030B_FE
2102615 2102823 | 2590266 2590477 | 209 212 | 82.33 | p_buccalis_atcc	Subject_030B_FE
2102617 2102823 | 1670623 1670414 | 207 210 | 84.58 | p_buccalis_atcc	Subject_030B_FE
2121359 2121435 | 1325158 1325234 | 77 77 | 100.00 | p_buccalis_atcc	Subject_030B_FE
2146216 2146291 | 2423662 2423737 | 76 76 | 100.00 | p_buccalis_atcc	Subject_030B_FE
2146202 2147861 | 739335 740956 | 1660 1622 | 84.50 | p_buccalis_atcc	Subject_030B_FE
2146329 2146413 | 1969098 1969015 | 85 84 | 95.29 | p_buccalis_atcc	Subject_030B_FE
2148841 2150191 | 741893 743248 | 1351 1356 | 85.00 | p_buccalis_atcc	Subject_030B_FE
2150609 2150997 | 743648 744036 | 389 389 | 84.32 | p_buccalis_atcc	Subject_030B_FE
2208422 2211926 | 756219 759667 | 3505 3449 | 83.20 | p_buccalis_atcc	Subject_030B_FE
2212301 2215362 | 760042 763091 | 3062 3050 | 81.59 | p_buccalis_atcc	Subject_030B_FE
2217277 2217749 | 765014 765487 | 473 474 | 84.07 | p_buccalis_atcc	Subject_030B_FE
2219143 2219979 | 766776 767621 | 837 846 | 84.17 | p_buccalis_atcc	Subject_030B_FE
2220522 2222133 | 768085 769696 | 1612 1612 | 85.32 | p_buccalis_atcc	Subject_030B_FE
2255997 2256761 | 1589214 1589972 | 765 759 | 81.20 | p_buccalis_atcc	Subject_030B_FE
2385521 2385614 | 442799 442893 | 94 95 | 95.79 | p_buccalis_atcc	Subject_030B_FE
2425701 2425777 | 171423 171499 | 77 77 | 100.00 | p_buccalis_atcc	Subject_030B_FE
2425603 2425777 | 171425 171608 | 175 184 | 90.81 | p_buccalis_atcc	Subject_030B_FE
2425603 2425777 | 171534 171723 | 175 190 | 88.95 | p_buccalis_atcc	Subject_030B_FE
2504428 2504505 | 164317 164240 | 78 78 | 100.00 | p_buccalis_atcc	Subject_030B_FE
2504429 2504505 | 164601 164525 | 77 77 | 100.00 | p_buccalis_atcc	Subject_030B_FE
2504739 2504922 | 448862 448673 | 184 190 | 84.90 | p_buccalis_atcc	Subject_030B_FE
2558997 2559084 | 1864859 1864946 | 88 88 | 100.00 | p_buccalis_atcc	Subject_030B_FE
2683522 2683944 | 789063 788631 | 423 433 | 83.94 | p_buccalis_atcc	Subject_030B_FE
2964210 2964290 | 2602474 2602394 | 81 81 | 100.00 | p_buccalis_atcc	Subject_030B_FE
2964207 2964287 | 2602354 2602273 | 81 82 | 98.78 | p_buccalis_atcc	Subject_030B_FE
