# Supplementary material for: Expansion of intestinal Prevotella copri correlates with enhanced susceptibility to arthritis
Source: eLife. 2013 Nov 5;2:e01202. doi: 10.7554/eLife.01202 (PMC3816614; doi:10.7554/eLife.01202)
Supplement: Figure 2—source data 1. — DOI: http://dx.doi.org/10.7554/eLife.01202.010 [file elife01202s003.zip › Figure_2/Panel_B/nucmer_out/pbuccalis_030B.delta]

/tmp/pseudochroms/p_buccalis_atcc.fasta /tmp/pseudochroms/Subject_030B_FE.pseudochrom.fa
NUCMER
>p_buccalis_atcc Subject_030B_FE 3033961 2604290
93634 94186 2593907 2594458 23 23 0
471
0
344969 345045 1492998 1493074 1 1 0
0
344970 345077 2414538 2414426 7 7 0
-77
-1
-5
-19
-1
0
479593 480077 1938417 1937931 81 81 0
-95
3
179
-4
-175
-17
0
602837 602912 739424 739349 0 0 0
0
602837 603014 2423738 2423561 16 16 0
0
685666 685753 2418158 2418071 3 3 0
0
742467 743015 2400542 2401090 82 82 0
-472
4
0
852987 854134 2598315 2597168 15 15 0
0
854878 855200 2603659 2603981 3 3 0
0
855200 855901 2599855 2600559 10 10 0
-279
-1
-201
0
909897 910098 58816 59017 23 23 0
-9
11
0
943917 944169 986330 986582 34 34 0
74
-8
0
979893 980591 2592273 2592966 65 65 0
510
7
2
1
-25
3
11
1
1
-10
-6
11
-4
0
1179028 1179882 2584764 2583912 149 149 0
-223
259
1
1
32
-16
-78
5
12
-5
-1
-1
6
1
0
1287242 1287319 1325233 1325156 0 0 0
0
1295922 1296273 1533118 1532764 57 57 0
-226
-1
-4
4
-15
-1
-1
-2
82
1
3
0
1369847 1370430 1303193 1303778 107 107 0
-20
-1
0
1685337 1685419 2314097 2314180 3 3 0
-47
0
1710586 1710662 277768 277692 0 0 0
0
1730406 1730485 645209 645288 1 1 0
0
1730407 1730484 645324 645401 1 1 0
0
1918904 1919029 2594532 2594659 10 10 0
-10
-5
0
2006216 2007219 2588718 2589722 114 114 0
-85
-12
501
-4
252
0
2029313 2030460 2598315 2597168 23 23 0
0
2030462 2031204 2599113 2599855 0 0 0
0
2031204 2031526 2603659 2603981 2 2 0
0
2031526 2031947 2599855 2600278 9 9 0
-283
-1
0
2059857 2060357 2589764 2590263 40 40 0
-220
-1
-1
4
1
1
182
0
2102615 2102823 2590266 2590477 38 38 0
-23
10
-77
-1
-13
-6
-1
4
2
0
2102617 2102823 1670623 1670414 33 33 0
79
1
-5
-1
-21
-5
-9
8
1
-6
-60
0
2121359 2121435 1325158 1325234 0 0 0
0
2146216 2146291 2423662 2423737 0 0 0
0
2146202 2147861 739335 740956 260 260 0
12
79
1
1
1
11
1
2
1
2
3
1
1
1
1
1
1
1
1
1
1
1
1
1
52
42
1
1
-78
-1
-1
-1
-1
-1
-1
-5
77
1
3
5
1
1
1
1
1
1
9
1
1
13
6
1
1
26
109
11
1
-15
-1
-1
188
-5
244
2
-3
-2
-2
4
137
-5
-460
4
0
2146329 2146413 1969098 1969015 4 4 0
52
0
2148841 2150191 741893 743248 204 204 0
-16
-245
11
-62
-1
6
1
-114
-7
-17
-1
-814
3
0
2150609 2150997 743648 744036 61 61 0
0
2208422 2211926 756219 759667 591 591 0
-309
5
-214
5
-540
8
82
-5
-85
76
1
1
1
2
2
1
2
1
1
1
1
1
5
1
1
1
1
1
1
1
1
1
1
1
1
1
1
1
1
5
1
1
1
1
1
1
1
1
1
1
1
1
1
1
1
3
1
2
2
1
-404
7
642
1
3
1
3
3
1
1
1
270
-6
-4
-1
-2
20
-418
-113
3
0
2212301 2215362 760042 763091 566 566 0
-34
-1
-373
7
64
-16
12
4
-4
-306
-78
4
-423
-1
9
-42
6
50
-7
216
1
559
311
1
1
5
2
1
2
1
1
1
1
4
2
1
-56
-1
0
2217277 2217749 765014 765487 76 76 0
60
-7
-81
-133
6
-34
4
0
2219143 2219979 766776 767621 135 135 0
-10
48
-3
-168
-1
-1
-16
-129
-2
-3
-1
-1
10
1
1
-7
-12
14
1
24
-6
-1
-5
0
2220522 2222133 768085 769696 237 237 0
-374
4
969
-3
0
2255997 2256761 1589214 1589972 144 144 0
471
-4
251
1
1
1
9
3
0
2385521 2385614 442799 442893 4 4 0
-58
0
2425701 2425777 171423 171499 0 0 0
0
2425603 2425777 171425 171608 17 17 0
79
-8
-3
-2
-1
-1
-1
-1
-2
-3
-6
0
2425603 2425777 171534 171723 21 21 0
-79
-1
-1
-3
-1
-1
-9
-1
-1
-1
-1
-1
-7
-6
-1
0
2504428 2504505 164317 164240 0 0 0
0
2504429 2504505 164601 164525 0 0 0
0
2504739 2504922 448862 448673 29 29 0
-76
-1
-1
-3
-2
-1
-1
-11
7
1
0
2558997 2559084 1864859 1864946 0 0 0
0
2683522 2683944 789063 788631 70 70 0
-12
-23
-1
-2
-2
-1
-14
-1
-5
-34
-1
-4
6
2
236
-6
0
2964210 2964290 2602474 2602394 0 0 0
0
2964207 2964287 2602354 2602273 1 1 0
-6
0
