# Supplementary material for: Expansion of intestinal Prevotella copri correlates with enhanced susceptibility to arthritis
Source: eLife. 2013 Nov 5;2:e01202. doi: 10.7554/eLife.01202 (PMC3816614; doi:10.7554/eLife.01202)
Supplement: Figure 2—source data 1. — DOI: http://dx.doi.org/10.7554/eLife.01202.010 [file elife01202s003.zip › Figure_2/Panel_B/nucmer_out/pbuccalis_061B.coords]

/tmp/pseudochroms/p_buccalis_atcc.fasta /tmp/pseudochroms/Subject_061B_FE.pseudochrom.fa
NUCMER
[S1] [E1] | [S2] [E2] | [LEN 1] [LEN 2] | [% IDY] | [TAGS]
=====================================================================================
93634 94186 | 3232150 3231599 | 553 552 | 95.84 | p_buccalis_atcc	Subject_061B_FE
344970 345077 | 3106813 3106925 | 108 113 | 93.81 | p_buccalis_atcc	Subject_061B_FE
344969 345045 | 1020789 1020865 | 77 77 | 98.70 | p_buccalis_atcc	Subject_061B_FE
479593 480077 | 2740499 2740012 | 485 488 | 83.67 | p_buccalis_atcc	Subject_061B_FE
602837 603014 | 2450992 2450815 | 178 178 | 91.01 | p_buccalis_atcc	Subject_061B_FE
602837 602912 | 1624252 1624327 | 76 76 | 100.00 | p_buccalis_atcc	Subject_061B_FE
621364 621454 | 454100 454010 | 91 91 | 92.31 | p_buccalis_atcc	Subject_061B_FE
685647 685753 | 3103144 3103250 | 107 107 | 92.52 | p_buccalis_atcc	Subject_061B_FE
742467 743015 | 2802613 2803161 | 549 549 | 84.73 | p_buccalis_atcc	Subject_061B_FE
846480 846694 | 3056456 3056670 | 215 215 | 93.02 | p_buccalis_atcc	Subject_061B_FE
848092 857410 | 3061551 3070870 | 9319 9320 | 96.01 | p_buccalis_atcc	Subject_061B_FE
864903 865018 | 710518 710631 | 116 114 | 90.52 | p_buccalis_atcc	Subject_061B_FE
870614 873161 | 3070870 3073417 | 2548 2548 | 92.82 | p_buccalis_atcc	Subject_061B_FE
909897 910098 | 2656830 2657031 | 202 202 | 88.67 | p_buccalis_atcc	Subject_061B_FE
943917 944169 | 1441222 1441474 | 253 253 | 86.61 | p_buccalis_atcc	Subject_061B_FE
979893 980591 | 3226948 3226255 | 699 694 | 90.90 | p_buccalis_atcc	Subject_061B_FE
1179028 1179882 | 1768135 1767283 | 855 853 | 82.58 | p_buccalis_atcc	Subject_061B_FE
1184498 1188101 | 12457 16059 | 3604 3603 | 80.97 | p_buccalis_atcc	Subject_061B_FE
1287242 1287319 | 2144867 2144944 | 78 78 | 100.00 | p_buccalis_atcc	Subject_061B_FE
1295922 1296273 | 2847046 2847400 | 352 355 | 83.84 | p_buccalis_atcc	Subject_061B_FE
1369847 1370430 | 2166967 2166382 | 584 586 | 81.57 | p_buccalis_atcc	Subject_061B_FE
1685337 1685417 | 910885 910804 | 81 82 | 96.34 | p_buccalis_atcc	Subject_061B_FE
1710586 1710662 | 1252158 1252082 | 77 77 | 100.00 | p_buccalis_atcc	Subject_061B_FE
1718212 1719792 | 2809121 2810701 | 1581 1581 | 78.33 | p_buccalis_atcc	Subject_061B_FE
1730406 1730485 | 1668328 1668407 | 80 80 | 98.75 | p_buccalis_atcc	Subject_061B_FE
1730407 1730484 | 1668443 1668520 | 78 78 | 98.72 | p_buccalis_atcc	Subject_061B_FE
2006216 2007219 | 3230606 3229602 | 1004 1005 | 88.68 | p_buccalis_atcc	Subject_061B_FE
2029033 2031947 | 3066166 3069080 | 2915 2915 | 100.00 | p_buccalis_atcc	Subject_061B_FE
2059857 2060357 | 3229560 3229061 | 501 500 | 92.06 | p_buccalis_atcc	Subject_061B_FE
2102613 2102823 | 773392 773605 | 211 214 | 84.40 | p_buccalis_atcc	Subject_061B_FE
2121359 2121435 | 2144942 2144866 | 77 77 | 100.00 | p_buccalis_atcc	Subject_061B_FE
2146216 2146291 | 2450916 2450991 | 76 76 | 100.00 | p_buccalis_atcc	Subject_061B_FE
2146202 2147861 | 1624341 1622718 | 1660 1624 | 84.37 | p_buccalis_atcc	Subject_061B_FE
2146329 2146413 | 2873504 2873587 | 85 84 | 95.29 | p_buccalis_atcc	Subject_061B_FE
2148841 2150191 | 1621781 1620426 | 1351 1356 | 85.00 | p_buccalis_atcc	Subject_061B_FE
2150609 2150997 | 1620026 1619638 | 389 389 | 84.32 | p_buccalis_atcc	Subject_061B_FE
2208422 2211926 | 1606937 1603489 | 3505 3449 | 83.20 | p_buccalis_atcc	Subject_061B_FE
2212301 2215362 | 1603114 1600065 | 3062 3050 | 81.66 | p_buccalis_atcc	Subject_061B_FE
2216700 2217749 | 1598727 1597669 | 1050 1059 | 80.30 | p_buccalis_atcc	Subject_061B_FE
2219143 2219979 | 1596379 1595535 | 837 845 | 84.02 | p_buccalis_atcc	Subject_061B_FE
2220522 2222133 | 1595071 1593460 | 1612 1612 | 85.25 | p_buccalis_atcc	Subject_061B_FE
2255766 2256761 | 2754850 2755836 | 996 987 | 79.36 | p_buccalis_atcc	Subject_061B_FE
2385521 2385614 | 63516 63422 | 94 95 | 95.79 | p_buccalis_atcc	Subject_061B_FE
2425603 2425777 | 2230706 2230523 | 175 184 | 90.27 | p_buccalis_atcc	Subject_061B_FE
2425603 2425777 | 2230597 2230408 | 175 190 | 88.95 | p_buccalis_atcc	Subject_061B_FE
2504428 2504505 | 2237860 2237937 | 78 78 | 100.00 | p_buccalis_atcc	Subject_061B_FE
2504428 2504505 | 2237575 2237652 | 78 78 | 100.00 | p_buccalis_atcc	Subject_061B_FE
2504430 2504505 | 1848218 1848293 | 76 76 | 100.00 | p_buccalis_atcc	Subject_061B_FE
2504741 2504922 | 57381 57568 | 182 188 | 84.38 | p_buccalis_atcc	Subject_061B_FE
2558997 2559084 | 1545308 1545395 | 88 88 | 100.00 | p_buccalis_atcc	Subject_061B_FE
2683522 2683944 | 1561915 1562347 | 423 433 | 83.94 | p_buccalis_atcc	Subject_061B_FE
2964210 2964290 | 1916509 1916589 | 81 81 | 100.00 | p_buccalis_atcc	Subject_061B_FE
2964207 2964287 | 1916629 1916710 | 81 82 | 98.78 | p_buccalis_atcc	Subject_061B_FE
