# Supplementary material for: Expansion of intestinal Prevotella copri correlates with enhanced susceptibility to arthritis
Source: eLife. 2013 Nov 5;2:e01202. doi: 10.7554/eLife.01202 (PMC3816614; doi:10.7554/eLife.01202)
Supplement: Figure 2—source data 1. — DOI: http://dx.doi.org/10.7554/eLife.01202.010 [file elife01202s003.zip › Figure_2/Panel_B/nucmer_out/pbuccalis_061B.delta]

/tmp/pseudochroms/p_buccalis_atcc.fasta /tmp/pseudochroms/Subject_061B_FE.pseudochrom.fa
NUCMER
>p_buccalis_atcc Subject_061B_FE 3033961 3233844
93634 94186 3232150 3231599 23 23 0
471
0
344970 345077 3106813 3106925 7 7 0
-77
-1
-5
-19
-1
0
344969 345045 1020789 1020865 1 1 0
0
479593 480077 2740499 2740012 80 80 0
-95
3
179
-4
-175
-7
-11
0
602837 603014 2450992 2450815 16 16 0
0
602837 602912 1624252 1624327 0 0 0
0
621364 621454 454100 454010 7 7 0
0
685647 685753 3103144 3103250 8 8 0
0
742467 743015 2802613 2803161 84 84 0
-473
3
0
846480 846694 3056456 3056670 15 15 0
0
848092 857410 3061551 3070870 372 372 0
-4183
-1
-2
5
1
-5
6
1
-475
8
-2905
0
864903 865018 710518 710631 11 11 0
97
1
0
870614 873161 3070870 3073417 183 183 0
-60
6
0
909897 910098 2656830 2657031 23 23 0
-9
11
0
943917 944169 1441222 1441474 34 34 0
74
-8
0
979893 980591 3226948 3226255 64 64 0
510
7
2
1
-25
3
11
1
1
-10
-6
11
-4
0
1179028 1179882 1768135 1767283 150 150 0
-223
259
1
1
32
-16
-78
5
12
-5
-1
-1
6
1
0
1184498 1188101 12457 16059 687 687 0
-46
934
-4
-1363
-1
8
5
306
-703
3
-84
3
55
0
1287242 1287319 2144867 2144944 0 0 0
0
1295922 1296273 2847046 2847400 58 58 0
-226
-1
-4
4
-15
-1
-1
-2
82
1
3
0
1369847 1370430 2166967 2166382 108 108 0
-20
-1
0
1685337 1685417 910885 910804 3 3 0
-47
0
1710586 1710662 1252158 1252082 0 0 0
0
1718212 1719792 2809121 2810701 343 343 0
268
-4
-233
6
0
1730406 1730485 1668328 1668407 1 1 0
0
1730407 1730484 1668443 1668520 1 1 0
0
2006216 2007219 3230606 3229602 114 114 0
-85
-12
501
-4
252
0
2029033 2031947 3066166 3069080 0 0 0
0
2059857 2060357 3229560 3229061 40 40 0
-220
-1
-1
4
1
1
182
0
2102613 2102823 773392 773605 34 34 0
83
1
-5
-1
-21
-5
-9
8
1
-6
-60
0
2121359 2121435 2144942 2144866 0 0 0
0
2146216 2146291 2450916 2450991 0 0 0
0
2146202 2147861 1624341 1622718 262 262 0
12
79
1
1
1
11
1
2
1
5
2
1
1
1
1
1
1
1
1
1
1
1
52
42
1
1
-78
-1
-1
-1
-1
-1
-1
-5
77
1
3
5
1
1
1
1
1
1
9
1
1
13
6
1
1
26
109
11
1
-15
-1
-1
186
-7
244
2
-11
-1
135
-5
-460
4
0
2146329 2146413 2873504 2873587 4 4 0
52
0
2148841 2150191 1621781 1620426 204 204 0
-16
-245
11
-62
-1
6
1
-114
-7
-17
-1
-814
3
0
2150609 2150997 1620026 1619638 61 61 0
0
2208422 2211926 1606937 1603489 591 591 0
-309
5
-214
5
-540
8
82
-5
-85
76
1
1
1
2
2
1
2
1
1
1
1
1
5
1
1
1
1
1
1
1
1
1
1
1
1
1
1
1
1
5
1
1
1
1
1
1
1
1
1
1
1
1
1
1
1
3
1
2
2
1
-404
7
642
1
3
1
3
3
1
1
1
270
-6
-4
-1
-2
20
-418
-113
3
0
2212301 2215362 1603114 1600065 564 564 0
-34
-1
-373
7
64
-16
12
4
-4
-306
-78
4
-423
-1
9
-42
6
50
-7
216
1
559
311
1
1
5
2
1
2
1
1
1
1
4
2
1
-56
-1
0
2216700 2217749 1598727 1597669 210 210 0
37
-3
-21
-1
-1
-7
-6
4
-70
6
-102
-12
-1
-10
188
-8
172
-7
-81
-133
6
-34
4
0
2219143 2219979 1596379 1595535 136 136 0
-10
48
-3
-168
-1
-1
-16
-129
-2
-3
12
-7
-12
14
1
1
23
-6
-1
-5
0
2220522 2222133 1595071 1593460 238 238 0
-374
4
969
-3
0
2255766 2256761 2754850 2755836 206 206 0
91
1
1
-15
4
591
-4
251
1
1
1
9
3
0
2385521 2385614 63516 63422 4 4 0
-58
0
2425603 2425777 2230706 2230523 18 18 0
79
-8
-3
-2
-1
-1
-1
-1
-2
-3
-6
0
2425603 2425777 2230597 2230408 21 21 0
-79
-1
-1
-3
-1
-1
-9
-1
-1
-1
-1
-1
-7
-6
-1
0
2504428 2504505 2237860 2237937 0 0 0
0
2504428 2504505 2237575 2237652 0 0 0
0
2504430 2504505 1848218 1848293 0 0 0
0
2504741 2504922 57381 57568 30 30 0
-74
-1
-1
-3
-1
-1
-1
-1
-1
-8
4
1
6
1
0
2558997 2559084 1545308 1545395 0 0 0
0
2683522 2683944 1561915 1562347 70 70 0
-12
-23
-1
-2
-2
-1
-14
-1
-5
-34
-1
-4
6
2
236
-6
0
2964210 2964290 1916509 1916589 0 0 0
0
2964207 2964287 1916629 1916710 1 1 0
-6
0
