# Supplementary material for: Expansion of intestinal Prevotella copri correlates with enhanced susceptibility to arthritis
Source: eLife. 2013 Nov 5;2:e01202. doi: 10.7554/eLife.01202 (PMC3816614; doi:10.7554/eLife.01202)
Supplement: Figure 2—source data 1. — DOI: http://dx.doi.org/10.7554/eLife.01202.010 [file elife01202s003.zip › Figure_2/Panel_B/nucmer_out/pbuccalis_089B.coords]

/tmp/pseudochroms/p_buccalis_atcc.fasta /tmp/pseudochroms/Subject_089B_FE.pseudochrom.fa
NUCMER
[S1] [E1] | [S2] [E2] | [LEN 1] [LEN 2] | [% IDY] | [TAGS]
=====================================================================================
51448 51932 | 3422138 3421656 | 485 483 | 94.64 | p_buccalis_atcc	Subject_089B_FE
93634 94137 | 3421652 3421150 | 504 503 | 96.23 | p_buccalis_atcc	Subject_089B_FE
344970 345077 | 3686355 3686243 | 108 113 | 93.81 | p_buccalis_atcc	Subject_089B_FE
344970 345077 | 3685620 3685508 | 108 113 | 93.81 | p_buccalis_atcc	Subject_089B_FE
344969 345045 | 536675 536599 | 77 77 | 98.70 | p_buccalis_atcc	Subject_089B_FE
479323 480077 | 78101 77343 | 755 759 | 81.21 | p_buccalis_atcc	Subject_089B_FE
479593 480077 | 1552215 1551729 | 485 487 | 83.64 | p_buccalis_atcc	Subject_089B_FE
602837 603014 | 1282270 1282093 | 178 178 | 91.01 | p_buccalis_atcc	Subject_089B_FE
602837 602912 | 2568246 2568321 | 76 76 | 100.00 | p_buccalis_atcc	Subject_089B_FE
672723 673669 | 2622196 2623142 | 947 947 | 89.44 | p_buccalis_atcc	Subject_089B_FE
685666 685753 | 2588512 2588599 | 88 88 | 96.59 | p_buccalis_atcc	Subject_089B_FE
854644 855309 | 3741971 3742636 | 666 666 | 97.45 | p_buccalis_atcc	Subject_089B_FE
855311 856823 | 2917796 2916283 | 1513 1514 | 94.06 | p_buccalis_atcc	Subject_089B_FE
863347 863610 | 3915289 3915553 | 264 265 | 91.70 | p_buccalis_atcc	Subject_089B_FE
863611 865016 | 2982847 2981444 | 1406 1404 | 93.03 | p_buccalis_atcc	Subject_089B_FE
864921 865055 | 561446 561580 | 135 135 | 94.07 | p_buccalis_atcc	Subject_089B_FE
909897 910098 | 2975956 2975755 | 202 202 | 88.67 | p_buccalis_atcc	Subject_089B_FE
943917 944169 | 1373888 1374140 | 253 253 | 86.61 | p_buccalis_atcc	Subject_089B_FE
979893 980591 | 3518686 3517993 | 699 694 | 90.90 | p_buccalis_atcc	Subject_089B_FE
1179028 1179882 | 1108440 1109292 | 855 853 | 82.58 | p_buccalis_atcc	Subject_089B_FE
1287242 1287318 | 2240590 2240666 | 77 77 | 100.00 | p_buccalis_atcc	Subject_089B_FE
1295922 1296273 | 316701 316346 | 352 356 | 82.22 | p_buccalis_atcc	Subject_089B_FE
1295922 1296273 | 3353499 3353144 | 352 356 | 84.12 | p_buccalis_atcc	Subject_089B_FE
1369847 1370391 | 3601168 3600622 | 545 547 | 82.08 | p_buccalis_atcc	Subject_089B_FE
1369847 1370390 | 3602815 3602269 | 544 547 | 81.35 | p_buccalis_atcc	Subject_089B_FE
1471560 1473055 | 1199956 1198462 | 1496 1495 | 86.30 | p_buccalis_atcc	Subject_089B_FE
1685337 1685417 | 2363813 2363732 | 81 82 | 96.34 | p_buccalis_atcc	Subject_089B_FE
1718164 1719598 | 1528443 1527006 | 1435 1438 | 78.12 | p_buccalis_atcc	Subject_089B_FE
1730406 1730485 | 2883051 2883130 | 80 80 | 98.75 | p_buccalis_atcc	Subject_089B_FE
1730407 1730484 | 2883165 2883242 | 78 78 | 98.72 | p_buccalis_atcc	Subject_089B_FE
1918904 1919029 | 3830133 3830006 | 126 128 | 90.62 | p_buccalis_atcc	Subject_089B_FE
2006216 2006684 | 1941898 1942368 | 469 471 | 88.11 | p_buccalis_atcc	Subject_089B_FE
2006433 2006691 | 3959281 3959023 | 259 259 | 97.30 | p_buccalis_atcc	Subject_089B_FE
2006432 2006958 | 3835572 3836098 | 527 527 | 92.25 | p_buccalis_atcc	Subject_089B_FE
2006971 2007219 | 3610463 3610710 | 249 248 | 92.37 | p_buccalis_atcc	Subject_089B_FE
2007150 2007219 | 3957392 3957461 | 70 70 | 98.57 | p_buccalis_atcc	Subject_089B_FE
2029603 2030512 | 3496288 3497197 | 910 910 | 100.00 | p_buccalis_atcc	Subject_089B_FE
2030513 2031359 | 3579754 3580600 | 847 847 | 100.00 | p_buccalis_atcc	Subject_089B_FE
2030972 2031399 | 3741973 3742400 | 428 428 | 96.50 | p_buccalis_atcc	Subject_089B_FE
2031399 2031661 | 3749229 3749491 | 263 263 | 98.48 | p_buccalis_atcc	Subject_089B_FE
2031637 2031947 | 2917796 2917486 | 311 311 | 99.04 | p_buccalis_atcc	Subject_089B_FE
2059857 2060058 | 3957503 3957704 | 202 202 | 95.05 | p_buccalis_atcc	Subject_089B_FE
2059857 2060357 | 3610752 3611251 | 501 500 | 92.03 | p_buccalis_atcc	Subject_089B_FE
2102613 2102823 | 2386036 2385823 | 211 214 | 84.40 | p_buccalis_atcc	Subject_089B_FE
2121359 2121435 | 2240665 2240589 | 77 77 | 100.00 | p_buccalis_atcc	Subject_089B_FE
2146216 2146291 | 1282194 1282269 | 76 76 | 100.00 | p_buccalis_atcc	Subject_089B_FE
2146202 2147691 | 2568335 2566882 | 1490 1454 | 84.46 | p_buccalis_atcc	Subject_089B_FE
2146329 2146413 | 1882792 1882709 | 85 84 | 95.29 | p_buccalis_atcc	Subject_089B_FE
2148841 2150191 | 917215 915860 | 1351 1356 | 84.93 | p_buccalis_atcc	Subject_089B_FE
2150609 2150997 | 915460 915072 | 389 389 | 84.32 | p_buccalis_atcc	Subject_089B_FE
2205275 2206358 | 2709346 2708261 | 1084 1086 | 82.80 | p_buccalis_atcc	Subject_089B_FE
2208422 2208933 | 3051587 3051076 | 512 512 | 86.35 | p_buccalis_atcc	Subject_089B_FE
2209811 2210908 | 3221587 3222675 | 1098 1089 | 86.64 | p_buccalis_atcc	Subject_089B_FE
2211262 2211926 | 1738579 1739244 | 665 666 | 84.11 | p_buccalis_atcc	Subject_089B_FE
2212301 2215207 | 1739619 1742513 | 2907 2895 | 81.68 | p_buccalis_atcc	Subject_089B_FE
2216700 2217749 | 2375947 2377005 | 1050 1059 | 80.68 | p_buccalis_atcc	Subject_089B_FE
2219143 2219979 | 1874242 1875087 | 837 846 | 84.17 | p_buccalis_atcc	Subject_089B_FE
2220522 2222133 | 1875551 1877162 | 1612 1612 | 85.50 | p_buccalis_atcc	Subject_089B_FE
2255997 2256761 | 2944829 2945587 | 765 759 | 81.57 | p_buccalis_atcc	Subject_089B_FE
2385521 2385614 | 2215797 2215703 | 94 95 | 95.79 | p_buccalis_atcc	Subject_089B_FE
2385521 2385614 | 3233058 3232964 | 94 95 | 95.79 | p_buccalis_atcc	Subject_089B_FE
2425605 2425777 | 3482586 3482767 | 173 182 | 90.71 | p_buccalis_atcc	Subject_089B_FE
2425603 2425777 | 3482693 3482882 | 175 190 | 88.95 | p_buccalis_atcc	Subject_089B_FE
2504428 2504505 | 3896302 3896379 | 78 78 | 100.00 | p_buccalis_atcc	Subject_089B_FE
2504430 2504505 | 2954996 2955071 | 76 76 | 100.00 | p_buccalis_atcc	Subject_089B_FE
2504741 2504922 | 1245403 1245590 | 182 188 | 84.38 | p_buccalis_atcc	Subject_089B_FE
2558997 2559084 | 122832 122919 | 88 88 | 100.00 | p_buccalis_atcc	Subject_089B_FE
2558997 2559084 | 3661216 3661129 | 88 88 | 100.00 | p_buccalis_atcc	Subject_089B_FE
2624010 2624288 | 3915418 3915139 | 279 280 | 92.14 | p_buccalis_atcc	Subject_089B_FE
2964210 2964290 | 2917997 2917917 | 81 81 | 100.00 | p_buccalis_atcc	Subject_089B_FE
2964207 2964286 | 2917877 2917797 | 80 81 | 98.77 | p_buccalis_atcc	Subject_089B_FE
