# Supplementary material for: Expansion of intestinal Prevotella copri correlates with enhanced susceptibility to arthritis
Source: eLife. 2013 Nov 5;2:e01202. doi: 10.7554/eLife.01202 (PMC3816614; doi:10.7554/eLife.01202)
Supplement: Figure 2—source data 1. — DOI: http://dx.doi.org/10.7554/eLife.01202.010 [file elife01202s003.zip › Figure_2/Panel_B/nucmer_out/pbuccalis_089B.delta]

/tmp/pseudochroms/p_buccalis_atcc.fasta /tmp/pseudochroms/Subject_089B_FE.pseudochrom.fa
NUCMER
>p_buccalis_atcc Subject_089B_FE 3033961 3965266
51448 51932 3422138 3421656 26 26 0
381
1
0
93634 94137 3421652 3421150 19 19 0
471
0
344970 345077 3686355 3686243 7 7 0
-77
-1
-5
-19
-1
0
344970 345077 3685620 3685508 7 7 0
-77
-1
-5
-19
-1
0
344969 345045 536675 536599 1 1 0
0
479323 480077 78101 77343 143 143 0
222
-3
498
-11
-1
-1
-6
-1
0
479593 480077 1552215 1551729 80 80 0
-95
3
179
-4
-175
-17
0
602837 603014 1282270 1282093 16 16 0
0
602837 602912 2568246 2568321 0 0 0
0
672723 673669 2622196 2623142 100 100 0
0
685666 685753 2588512 2588599 3 3 0
0
854644 855309 3741971 3742636 17 17 0
0
855311 856823 2917796 2916283 90 90 0
-369
-1
79
0
863347 863610 3915289 3915553 22 22 0
-70
0
863611 865016 2982847 2981444 98 98 0
1389
1
0
864921 865055 561446 561580 8 8 0
0
909897 910098 2975956 2975755 23 23 0
-9
11
0
943917 944169 1373888 1374140 34 34 0
74
-8
0
979893 980591 3518686 3517993 64 64 0
510
7
2
1
-25
3
11
1
1
-10
-6
11
-4
0
1179028 1179882 1108440 1109292 150 150 0
-223
259
1
1
32
-16
-78
5
12
-5
-1
-1
6
1
0
1287242 1287318 2240590 2240666 0 0 0
0
1295922 1296273 316701 316346 64 64 0
223
-19
-7
-1
-1
-1
-1
-3
-1
80
1
3
0
1295922 1296273 3353499 3353144 57 57 0
-226
-1
-4
-19
-1
-1
-2
82
1
3
0
1369847 1370391 3601168 3600622 98 98 0
-20
-1
0
1369847 1370390 3602815 3602269 102 102 0
-20
-1
-8
0
1471560 1473055 1199956 1198462 205 205 0
1077
0
1685337 1685417 2363813 2363732 3 3 0
-47
0
1718164 1719598 1528443 1527006 315 315 0
-31
-1
-2
285
-4
-233
6
0
1730406 1730485 2883051 2883130 1 1 0
0
1730407 1730484 2883165 2883242 1 1 0
0
1918904 1919029 3830133 3830006 12 12 0
-10
-1
0
2006216 2006684 1941898 1942368 56 56 0
-85
-12
0
2006433 2006691 3959281 3959023 7 7 0
0
2006432 2006958 3835572 3836098 41 41 0
380
-4
-53
5
0
2006971 2007219 3610463 3610710 19 19 0
97
0
2007150 2007219 3957392 3957461 1 1 0
0
2029603 2030512 3496288 3497197 0 0 0
0
2030513 2031359 3579754 3580600 0 0 0
0
2030972 2031399 3741973 3742400 15 15 0
0
2031399 2031661 3749229 3749491 4 4 0
0
2031637 2031947 2917796 2917486 3 3 0
0
2059857 2060058 3957503 3957704 10 10 0
0
2059857 2060357 3610752 3611251 40 40 0
-220
4
183
0
2102613 2102823 2386036 2385823 34 34 0
83
1
-5
-1
-21
-5
-9
8
1
-6
-60
0
2121359 2121435 2240665 2240589 0 0 0
0
2146216 2146291 1282194 1282269 0 0 0
0
2146202 2147691 2568335 2566882 234 234 0
12
79
1
1
1
11
1
2
1
5
2
1
1
1
1
1
1
1
1
1
1
1
52
42
1
1
-78
-1
-1
-1
-1
-1
-1
-5
77
1
3
5
1
1
1
1
1
1
9
1
1
13
6
1
1
26
109
11
1
-15
-1
-1
186
-7
244
2
-3
-2
-2
4
137
-5
0
2146329 2146413 1882792 1882709 4 4 0
52
0
2148841 2150191 917215 915860 205 205 0
-16
-245
11
-62
-1
6
1
-114
-7
-17
-1
-814
3
0
2150609 2150997 915460 915072 61 61 0
0
2205275 2206358 2709346 2708261 187 187 0
-315
7
-162
-1
0
2208422 2208933 3051587 3051076 70 70 0
-309
5
0
2209811 2210908 3221587 3222675 147 147 0
-404
7
-204
3
436
1
3
1
3
3
1
1
1
0
2211262 2211926 1738579 1739244 106 106 0
-332
-113
3
0
2212301 2215207 1739619 1742513 535 535 0
-34
-1
-373
7
64
-16
12
4
-4
-306
-78
4
-423
-1
9
-42
6
50
-7
216
1
559
311
1
1
5
2
1
2
1
1
1
1
4
2
1
-56
-1
0
2216700 2217749 2375947 2377005 206 206 0
37
-3
-21
-1
-1
-7
-6
4
-70
6
-102
-12
-1
-10
188
-8
172
-7
-81
-133
6
-34
4
0
2219143 2219979 1874242 1875087 135 135 0
-10
48
-3
-168
-1
-1
-16
-129
-2
-3
-1
-1
10
1
1
-7
-12
14
1
24
-6
-1
-5
0
2220522 2222133 1875551 1877162 234 234 0
-374
4
969
-3
0
2255997 2256761 2944829 2945587 141 141 0
725
1
1
1
9
3
0
2385521 2385614 2215797 2215703 4 4 0
-58
0
2385521 2385614 3233058 3232964 4 4 0
-58
0
2425605 2425777 3482586 3482767 17 17 0
77
-8
-3
-2
-1
-1
-1
-1
-2
-3
-6
0
2425603 2425777 3482693 3482882 21 21 0
-79
-1
-1
-3
-1
-1
-9
-1
-1
-1
-1
-1
-7
-6
-1
0
2504428 2504505 3896302 3896379 0 0 0
0
2504430 2504505 2954996 2955071 0 0 0
0
2504741 2504922 1245403 1245590 30 30 0
-75
-1
-1
-1
-2
-1
-1
-1
-1
-8
4
1
6
1
0
2558997 2559084 122832 122919 0 0 0
0
2558997 2559084 3661216 3661129 0 0 0
0
2624010 2624288 3915418 3915139 22 22 0
-57
0
2964210 2964290 2917997 2917917 0 0 0
0
2964207 2964286 2917877 2917797 1 1 0
-6
0
