# Supplementary material for: Expansion of intestinal Prevotella copri correlates with enhanced susceptibility to arthritis
Source: eLife. 2013 Nov 5;2:e01202. doi: 10.7554/eLife.01202 (PMC3816614; doi:10.7554/eLife.01202)
Supplement: Figure 2—source data 1. — DOI: http://dx.doi.org/10.7554/eLife.01202.010 [file elife01202s003.zip › Figure_2/Panel_B/nucmer_out/pbuccalis_wustl.coords]

/tmp/pseudochroms/p_buccalis_atcc.fasta /tmp/pseudochroms/wustl_ref_assembly.fa
NUCMER
[S1] [E1] | [S2] [E2] | [LEN 1] [LEN 2] | [% IDY] | [TAGS]
=====================================================================================
51191 51932 | 2062113 2061375 | 742 739 | 93.41 | p_buccalis_atcc	wustl_ref_assembly
51191 51932 | 1799499 1798761 | 742 739 | 93.54 | p_buccalis_atcc	wustl_ref_assembly
51595 51932 | 3509627 3509291 | 338 337 | 94.40 | p_buccalis_atcc	wustl_ref_assembly
51632 51932 | 3495580 3495879 | 301 300 | 94.35 | p_buccalis_atcc	wustl_ref_assembly
93634 94186 | 2061371 2060820 | 553 552 | 95.84 | p_buccalis_atcc	wustl_ref_assembly
93634 94186 | 1798757 1798206 | 553 552 | 95.66 | p_buccalis_atcc	wustl_ref_assembly
93634 93766 | 3495883 3496015 | 133 133 | 96.24 | p_buccalis_atcc	wustl_ref_assembly
93997 94186 | 3496015 3496203 | 190 189 | 91.58 | p_buccalis_atcc	wustl_ref_assembly
344970 345077 | 33626 33738 | 108 113 | 93.81 | p_buccalis_atcc	wustl_ref_assembly
344969 345045 | 1452539 1452615 | 77 77 | 98.70 | p_buccalis_atcc	wustl_ref_assembly
602837 603014 | 24395 24572 | 178 178 | 91.01 | p_buccalis_atcc	wustl_ref_assembly
602837 602912 | 2780831 2780906 | 76 76 | 100.00 | p_buccalis_atcc	wustl_ref_assembly
621360 621454 | 1656917 1656823 | 95 95 | 94.74 | p_buccalis_atcc	wustl_ref_assembly
685665 685753 | 29976 30064 | 89 89 | 96.63 | p_buccalis_atcc	wustl_ref_assembly
853283 855335 | 3434614 3432562 | 2053 2053 | 97.37 | p_buccalis_atcc	wustl_ref_assembly
855206 855917 | 3310658 3309946 | 712 713 | 98.18 | p_buccalis_atcc	wustl_ref_assembly
863347 864853 | 834876 833373 | 1507 1504 | 93.30 | p_buccalis_atcc	wustl_ref_assembly
863102 864974 | 3403947 3405796 | 1873 1850 | 89.98 | p_buccalis_atcc	wustl_ref_assembly
909897 910098 | 681576 681375 | 202 202 | 88.18 | p_buccalis_atcc	wustl_ref_assembly
943917 944169 | 3026075 3026327 | 253 253 | 86.22 | p_buccalis_atcc	wustl_ref_assembly
979893 980591 | 1800391 1799698 | 699 694 | 90.75 | p_buccalis_atcc	wustl_ref_assembly
979893 980070 | 1360164 1359987 | 178 178 | 94.94 | p_buccalis_atcc	wustl_ref_assembly
979893 980042 | 3509779 3509630 | 150 150 | 94.00 | p_buccalis_atcc	wustl_ref_assembly
979893 980096 | 2095804 2095601 | 204 204 | 92.16 | p_buccalis_atcc	wustl_ref_assembly
979893 980591 | 2063005 2062312 | 699 694 | 90.90 | p_buccalis_atcc	wustl_ref_assembly
979893 980046 | 2257958 2257804 | 154 155 | 93.55 | p_buccalis_atcc	wustl_ref_assembly
980189 980591 | 3507873 3507476 | 403 398 | 89.93 | p_buccalis_atcc	wustl_ref_assembly
1179028 1179882 | 1238154 1237302 | 855 853 | 82.58 | p_buccalis_atcc	wustl_ref_assembly
1287242 1287318 | 2233400 2233476 | 77 77 | 100.00 | p_buccalis_atcc	wustl_ref_assembly
1295922 1296273 | 1495004 1494649 | 352 356 | 83.84 | p_buccalis_atcc	wustl_ref_assembly
1369866 1370430 | 2255479 2254915 | 565 565 | 82.12 | p_buccalis_atcc	wustl_ref_assembly
1685337 1685419 | 825637 825554 | 83 84 | 96.43 | p_buccalis_atcc	wustl_ref_assembly
1710586 1710662 | 274460 274384 | 77 77 | 100.00 | p_buccalis_atcc	wustl_ref_assembly
1718212 1719744 | 46414 44882 | 1533 1533 | 78.63 | p_buccalis_atcc	wustl_ref_assembly
1918904 1919029 | 2805642 2805514 | 126 129 | 90.70 | p_buccalis_atcc	wustl_ref_assembly
1918904 1919047 | 1798089 1797942 | 144 148 | 87.84 | p_buccalis_atcc	wustl_ref_assembly
1918904 1919029 | 2060716 2060589 | 126 128 | 91.41 | p_buccalis_atcc	wustl_ref_assembly
1918904 1919047 | 3454095 3453948 | 144 148 | 89.19 | p_buccalis_atcc	wustl_ref_assembly
1918904 1919047 | 3496307 3496454 | 144 148 | 89.19 | p_buccalis_atcc	wustl_ref_assembly
1918904 1919029 | 2257530 2257403 | 126 128 | 92.19 | p_buccalis_atcc	wustl_ref_assembly
2006216 2007219 | 2065648 2064644 | 1004 1005 | 88.68 | p_buccalis_atcc	wustl_ref_assembly
2006216 2006797 | 2097357 2096774 | 582 584 | 89.23 | p_buccalis_atcc	wustl_ref_assembly
2006216 2006349 | 2650183 2650048 | 134 136 | 87.50 | p_buccalis_atcc	wustl_ref_assembly
2006216 2007001 | 2263330 2262543 | 786 788 | 87.96 | p_buccalis_atcc	wustl_ref_assembly
2006216 2007219 | 2261336 2260332 | 1004 1005 | 89.28 | p_buccalis_atcc	wustl_ref_assembly
2006216 2007219 | 1362745 1361741 | 1004 1005 | 88.68 | p_buccalis_atcc	wustl_ref_assembly
2006216 2007219 | 3140229 3141152 | 1004 924 | 83.10 | p_buccalis_atcc	wustl_ref_assembly
2006971 2007219 | 2260004 2259759 | 249 246 | 91.57 | p_buccalis_atcc	wustl_ref_assembly
2007091 2007219 | 3507874 3508002 | 129 129 | 99.22 | p_buccalis_atcc	wustl_ref_assembly
2029609 2031661 | 3434614 3432562 | 2053 2053 | 98.20 | p_buccalis_atcc	wustl_ref_assembly
2031532 2031947 | 3310658 3310243 | 416 416 | 100.00 | p_buccalis_atcc	wustl_ref_assembly
2059857 2060041 | 2260290 2260106 | 185 185 | 95.14 | p_buccalis_atcc	wustl_ref_assembly
2059857 2060357 | 1361699 1361200 | 501 500 | 92.61 | p_buccalis_atcc	wustl_ref_assembly
2059857 2060357 | 1359952 1359453 | 501 500 | 92.22 | p_buccalis_atcc	wustl_ref_assembly
2059857 2060188 | 3141194 3141525 | 332 332 | 89.85 | p_buccalis_atcc	wustl_ref_assembly
2059857 2060357 | 2259717 2259218 | 501 500 | 92.06 | p_buccalis_atcc	wustl_ref_assembly
2059857 2060171 | 3508044 3508357 | 315 314 | 88.99 | p_buccalis_atcc	wustl_ref_assembly
2059857 2060357 | 2064602 2064103 | 501 500 | 92.61 | p_buccalis_atcc	wustl_ref_assembly
2102614 2102823 | 3305694 3305482 | 210 213 | 80.28 | p_buccalis_atcc	wustl_ref_assembly
2102614 2102824 | 1828751 1828539 | 211 213 | 82.79 | p_buccalis_atcc	wustl_ref_assembly
2102615 2102824 | 998519 998309 | 210 211 | 83.18 | p_buccalis_atcc	wustl_ref_assembly
2102615 2102824 | 3363784 3363994 | 210 211 | 83.10 | p_buccalis_atcc	wustl_ref_assembly
2102615 2102824 | 2276489 2276280 | 210 210 | 82.63 | p_buccalis_atcc	wustl_ref_assembly
2102615 2102824 | 3399783 3399573 | 210 211 | 83.10 | p_buccalis_atcc	wustl_ref_assembly
2102613 2102823 | 2864968 2865180 | 211 213 | 85.25 | p_buccalis_atcc	wustl_ref_assembly
2121359 2121435 | 2233475 2233399 | 77 77 | 100.00 | p_buccalis_atcc	wustl_ref_assembly
2146216 2146291 | 24471 24396 | 76 76 | 100.00 | p_buccalis_atcc	wustl_ref_assembly
2146202 2147861 | 2780920 2779299 | 1660 1622 | 84.37 | p_buccalis_atcc	wustl_ref_assembly
2146329 2146413 | 920447 920364 | 85 84 | 95.29 | p_buccalis_atcc	wustl_ref_assembly
2148841 2150191 | 2778361 2777006 | 1351 1356 | 84.78 | p_buccalis_atcc	wustl_ref_assembly
2150609 2150997 | 2776606 2776218 | 389 389 | 84.32 | p_buccalis_atcc	wustl_ref_assembly
2208422 2211926 | 2763512 2760064 | 3505 3449 | 83.00 | p_buccalis_atcc	wustl_ref_assembly
2212301 2215362 | 2759689 2756640 | 3062 3050 | 81.56 | p_buccalis_atcc	wustl_ref_assembly
2216700 2217749 | 2755302 2754244 | 1050 1059 | 80.58 | p_buccalis_atcc	wustl_ref_assembly
2219143 2219979 | 2752956 2752111 | 837 846 | 84.04 | p_buccalis_atcc	wustl_ref_assembly
2220522 2222133 | 2751647 2750036 | 1612 1612 | 85.50 | p_buccalis_atcc	wustl_ref_assembly
2254950 2256761 | 3163326 3165128 | 1812 1803 | 78.33 | p_buccalis_atcc	wustl_ref_assembly
2316924 2317018 | 3182112 3182018 | 95 95 | 95.79 | p_buccalis_atcc	wustl_ref_assembly
2385521 2385614 | 494117 494211 | 94 95 | 95.79 | p_buccalis_atcc	wustl_ref_assembly
2425603 2425777 | 555634 555450 | 175 185 | 91.40 | p_buccalis_atcc	wustl_ref_assembly
2425701 2425785 | 555636 555552 | 85 85 | 97.67 | p_buccalis_atcc	wustl_ref_assembly
2425603 2425777 | 555524 555335 | 175 190 | 88.95 | p_buccalis_atcc	wustl_ref_assembly
2504428 2504505 | 562502 562579 | 78 78 | 100.00 | p_buccalis_atcc	wustl_ref_assembly
2504428 2504505 | 562787 562864 | 78 78 | 100.00 | p_buccalis_atcc	wustl_ref_assembly
2504430 2504505 | 2917739 2917814 | 76 76 | 100.00 | p_buccalis_atcc	wustl_ref_assembly
2504741 2504922 | 500177 499990 | 182 188 | 84.74 | p_buccalis_atcc	wustl_ref_assembly
2558997 2559084 | 1961349 1961262 | 88 88 | 100.00 | p_buccalis_atcc	wustl_ref_assembly
2623699 2624361 | 1749868 1750536 | 663 669 | 87.24 | p_buccalis_atcc	wustl_ref_assembly
2624010 2624361 | 834751 835099 | 352 349 | 91.48 | p_buccalis_atcc	wustl_ref_assembly
2683522 2683944 | 2717801 2718233 | 423 433 | 83.94 | p_buccalis_atcc	wustl_ref_assembly
2964210 2964290 | 3162594 3162514 | 81 81 | 100.00 | p_buccalis_atcc	wustl_ref_assembly
2964207 2964287 | 3162474 3162393 | 81 82 | 98.78 | p_buccalis_atcc	wustl_ref_assembly
