# Supplementary material for: Expansion of intestinal Prevotella copri correlates with enhanced susceptibility to arthritis
Source: eLife. 2013 Nov 5;2:e01202. doi: 10.7554/eLife.01202 (PMC3816614; doi:10.7554/eLife.01202)
Supplement: Figure 2—source data 1. — DOI: http://dx.doi.org/10.7554/eLife.01202.010 [file elife01202s003.zip › Figure_2/Panel_B/nucmer_out/pbuccalis_wustl.delta]

/tmp/pseudochroms/p_buccalis_atcc.fasta /tmp/pseudochroms/wustl_ref_assembly.fa
NUCMER
>p_buccalis_atcc wustl_ref_assembly 3033961 3511610
51191 51932 2062113 2061375 49 49 0
170
1
1
-6
461
0
51191 51932 1799499 1798761 48 48 0
170
1
1
-6
460
0
51595 51932 3509627 3509291 19 19 0
-235
4
1
0
51632 51932 3495580 3495879 17 17 0
196
0
93634 94186 2061371 2060820 23 23 0
471
0
93634 94186 1798757 1798206 24 24 0
471
0
93634 93766 3495883 3496015 5 5 0
0
93997 94186 3496015 3496203 16 16 0
108
0
344970 345077 33626 33738 7 7 0
-77
-1
-5
-19
-1
0
344969 345045 1452539 1452615 1 1 0
0
602837 603014 24395 24572 16 16 0
0
602837 602912 2780831 2780906 0 0 0
0
621360 621454 1656917 1656823 5 5 0
0
685665 685753 29976 30064 3 3 0
0
853283 855335 3434614 3432562 54 54 0
0
855206 855917 3310658 3309946 13 13 0
-473
0
863347 864853 834876 833373 101 101 0
69
1
1
0
863102 864974 3403947 3405796 188 188 0
18
-4
202
1
1
1
1
1
1
1
1
1
1
1
1
1
1
2
1
1
1
1
1
1
-27
5
214
-6
4
-1325
4
0
909897 910098 681576 681375 24 24 0
-9
11
0
943917 944169 3026075 3026327 35 35 0
74
-8
0
979893 980591 1800391 1799698 65 65 0
510
7
2
1
-25
3
11
1
1
-10
-6
11
-4
0
979893 980070 1360164 1359987 9 9 0
0
979893 980042 3509779 3509630 9 9 0
0
979893 980096 2095804 2095601 16 16 0
0
979893 980591 2063005 2062312 64 64 0
510
7
2
1
-25
3
11
1
1
-10
-6
11
-4
0
979893 980046 2257958 2257804 10 10 0
-141
0
980189 980591 3507873 3507476 41 41 0
214
7
2
1
-25
3
11
1
1
-10
-6
11
-4
0
1179028 1179882 1238154 1237302 150 150 0
-223
259
1
1
32
-16
-78
5
12
-5
-1
-1
6
1
0
1287242 1287318 2233400 2233476 0 0 0
0
1295922 1296273 1495004 1494649 58 58 0
-226
-1
-4
-19
-1
-1
-2
82
1
3
0
1369866 1370430 2255479 2254915 101 101 0
0
1685337 1685419 825637 825554 3 3 0
-47
0
1710586 1710662 274460 274384 0 0 0
0
1718212 1719744 46414 44882 328 328 0
268
-4
-233
6
0
1918904 1919029 2805642 2805514 12 12 0
-10
-1
-1
0
1918904 1919047 1798089 1797942 18 18 0
-10
-1
-128
-1
0
1918904 1919029 2060716 2060589 11 11 0
-10
-1
0
1918904 1919047 3454095 3453948 16 16 0
-10
-1
-128
-1
0
1918904 1919047 3496307 3496454 16 16 0
-10
-1
-128
-1
0
1918904 1919029 2257530 2257403 10 10 0
-10
-5
0
2006216 2007219 2065648 2064644 114 114 0
-85
-12
501
-4
242
0
2006216 2006797 2097357 2096774 63 63 0
-85
-12
182
-40
0
2006216 2006349 2650183 2650048 17 17 0
-85
-12
0
2006216 2007001 2263330 2262543 95 95 0
-85
-12
501
-4
0
2006216 2007219 2261336 2260332 108 108 0
-82
-19
497
-4
242
0
2006216 2007219 1362745 1361741 114 114 0
-85
-12
501
-4
242
0
2006216 2007219 3140229 3141152 170 170 0
-85
-12
488
1
1
1
1
1
1
1
1
1
1
1
1
1
1
3
1
1
2
1
1
1
1
1
1
6
1
1
1
1
1
3
1
1
1
3
1
4
1
1
3
1
1
1
1
1
1
4
1
1
1
1
1
1
1
1
3
1
1
1
1
1
1
1
1
1
1
1
1
1
1
1
1
1
3
1
1
1
1
1
1
154
0
2006971 2007219 2260004 2259759 21 21 0
86
49
100
0
2007091 2007219 3507874 3508002 1 1 0
0
2029609 2031661 3434614 3432562 37 37 0
0
2031532 2031947 3310658 3310243 0 0 0
0
2059857 2060041 2260290 2260106 9 9 0
0
2059857 2060357 1361699 1361200 37 37 0
407
0
2059857 2060357 1359952 1359453 39 39 0
407
0
2059857 2060188 3141194 3141525 34 34 0
-220
-1
-1
4
1
1
0
2059857 2060357 2259717 2259218 40 40 0
-220
-1
-1
4
1
1
182
0
2059857 2060171 3508044 3508357 35 35 0
-220
-1
-1
4
1
1
61
0
2059857 2060357 2064602 2064103 37 37 0
407
0
2102614 2102823 3305694 3305482 43 43 0
-24
10
49
1
-5
-1
-23
-1
-13
-6
-1
4
2
0
2102614 2102824 1828751 1828539 37 37 0
-82
4
25
-20
-1
-1
0
2102615 2102824 998519 998309 36 36 0
-81
4
25
11
-9
-1
-1
0
2102615 2102824 3363784 3363994 36 36 0
-81
4
-25
-1
10
0
2102615 2102824 2276489 2276280 37 37 0
-81
4
-25
-1
10
58
0
2102615 2102824 3399783 3399573 36 36 0
-81
4
-25
-1
10
0
2102613 2102823 2864968 2865180 32 32 0
83
1
-5
-1
-25
-9
8
1
-6
-60
0
2121359 2121435 2233475 2233399 0 0 0
0
2146216 2146291 24471 24396 0 0 0
0
2146202 2147861 2780920 2779299 262 262 0
12
78
1
1
9
4
1
1
1
1
2
3
2
1
1
1
1
1
1
1
1
1
1
1
52
42
1
1
-78
-1
-1
-1
-1
-1
-1
-5
77
1
3
5
1
1
1
1
1
1
9
1
1
13
6
1
1
26
109
11
1
-15
-1
-1
186
-7
244
2
-3
-2
-2
4
137
-5
0
2146329 2146413 920447 920364 4 4 0
52
0
2148841 2150191 2778361 2777006 207 207 0
-16
-245
11
-62
-1
6
1
-114
-7
-17
-1
-814
3
0
2150609 2150997 2776606 2776218 61 61 0
0
2208422 2211926 2763512 2760064 598 598 0
-309
5
-214
5
-540
8
82
-5
-85
76
1
1
1
2
2
1
2
1
1
1
1
1
5
1
1
1
1
1
1
1
1
1
1
1
1
1
1
1
1
5
1
1
1
1
1
1
1
1
1
1
1
1
1
1
1
3
1
2
2
1
-404
7
-204
3
436
1
3
1
3
3
1
1
1
270
-6
-4
-1
-2
20
-418
-113
3
0
2212301 2215362 2759689 2756640 567 567 0
-34
-1
-373
7
64
-16
12
4
-4
-306
-78
4
-423
-1
9
-42
6
50
-7
216
1
559
311
1
1
5
2
1
2
1
1
1
1
4
2
1
-56
-1
0
2216700 2217749 2755302 2754244 207 207 0
37
-3
-21
-1
-1
-7
-6
4
-70
6
-102
-12
-1
-10
188
-8
172
-7
-81
-133
6
-34
4
0
2219143 2219979 2752956 2752111 136 136 0
-10
48
-3
-171
-1
-1
-13
-129
-2
-3
-1
-1
10
4
-16
14
1
24
-6
-1
-5
0
2220522 2222133 2751647 2750036 234 234 0
-374
4
969
-3
0
2254950 2256761 3163326 3165128 394 394 0
182
-5
155
-5
150
-4
134
-5
271
1
1
-15
4
591
-4
251
1
1
1
9
3
0
2316924 2317018 3182112 3182018 4 4 0
0
2385521 2385614 494117 494211 4 4 0
-58
0
2425603 2425777 555634 555450 16 16 0
-76
4
-8
-3
-2
-1
-1
-1
-1
-2
-3
-6
0
2425701 2425785 555636 555552 2 2 0
-78
4
0
2425603 2425777 555524 555335 21 21 0
-79
-1
-1
-3
-1
-1
-9
-1
-1
-1
-1
-1
-7
-6
-1
0
2504428 2504505 562502 562579 0 0 0
0
2504428 2504505 562787 562864 0 0 0
0
2504430 2504505 2917739 2917814 0 0 0
0
2504741 2504922 500177 499990 29 29 0
-75
-1
-1
-1
-3
-1
-1
-11
7
1
0
2558997 2559084 1961349 1961262 0 0 0
0
2623699 2624361 1749868 1750536 86 86 0
354
1
6
-6
-1
-1
-8
-3
-5
-1
-1
-2
30
-4
-229
5
0
2624010 2624361 834751 835099 30 30 0
56
1
1
0
2683522 2683944 2717801 2718233 70 70 0
-12
-23
-1
-2
-2
-1
-14
-1
-5
-34
-1
-4
6
2
236
-6
0
2964210 2964290 3162594 3162514 0 0 0
0
2964207 2964287 3162474 3162393 1 1 0
-6
0
