# Supplementary material for: Expansion of intestinal Prevotella copri correlates with enhanced susceptibility to arthritis
Source: eLife. 2013 Nov 5;2:e01202. doi: 10.7554/eLife.01202 (PMC3816614; doi:10.7554/eLife.01202)
Supplement: Figure 2—source data 1. — DOI: http://dx.doi.org/10.7554/eLife.01202.010 [file elife01202s003.zip › Figure_2/Panel_B/pseudochroms/pbuccae.fasta]

>p_buccae_atcc
TGGAAAAGCCACTCTGCTTTGACCCTTTTGGCCAAACAGGATTGCTCACCTTGGCCATAA
TATGATTGACCCTTTTGGCCCAAATAACATTAACCACTTAGTACAAGTGTCGTTAGAGTT
TTTTTGTGTAGATTTGAGAACCCGAGTCCTGGTGTAAGGGGTAATAATAAAATCTATGCA
AATGAATAAAAGAATCAAGAGCCTTTTAAGATGTTATGCGGCAGGGATGGGTTTCAAGGA
AACGGCATCCACGTTCCATACTTCCCGTAACACTGTCCGCAAGTATGTCCGCCTGTTCCT
TTCAAGTGGGAAAAGCATCGATCAGCTTCTCTCCCTTTCCGAGGAGCAGTTGCATGAGAT
GTTTGGCGGTACGGAATCCCGACGTCGGGGGCCTTCTTCCAAAAGGATTGAATTGGAGGC
TTTGCTTCCCGGATATGTATCCCGCCTGACACGCAAAGGGATGAGTGTCAGGAAACTTTT
CAATGAGTATCATTCCGAGTATCCTGACGGTCTTCAGCTGTCTTCCTTCAAGCGGGCAGT
CCGCCGGTATAAGATGCCAAGCGGCGGAATCTTCCACGAGGGAGATTCCGCCGCTTGGCT
TTGTGGCCGATGGGCAGAGGCGATTATCGTTCGGCAATGCACTCCATCTCGATGAGCCAT
TCGGGACGGCACACCCGGGCGAGCAGCGTGATGAACGGGGTGGAGGGGAAGTGCCGTCGC
ATGTAATCTTCCACAACTGCACGGTCGGAAAGGTCGCGCAGATAGATGAGGAAATATTTC
ACGTCGTCGAGTCCCGCTCCGCCGTCTTTCAGCAGGGCATCGATGTTGTCGAGCAGTCGG
TGGGTCTGTCGTTCCACGTCGCCTAAGTAGAGCACATTGCCATGCCGGTCGATGGAGGCC
GTGCCCGAGATGAAGTAGGTCTGCCGGTTGTCGAGGGTGAGTCGTGTGCCCCGTTCAAAG
GCCACGCCGTATTCATGTGTGGGGTTGAGGTGGTCGAGCGCGCGTAGATAGGTTTTGTCG
CTCTCCTTGATGCCCGGGTAGGTGAGGAAGTCGATGGCTACGGTGGCGTGTCGTGTCTGC
GACGATCCACCTATGCCCGTGCTGGCGATGAAGTGGGTGTCGGCGGTCAGACCGTAGCGG
GCGAAGATGTCGTTGCGCGCTTTCACCACTCCGGCATAGTTCACGTCGATGTCGGCCACG
TAGATCCATGTGCGCACAAGGTGCTCGGCCATGTTGAGTCCCCGTTCCTTGATGCCCTTG
AGATAGTTCTCGAAGAGCAGCATGGTCTGTAGATAACTGCTGTTGCCGAAGGCCTCTTCG
TCTTTGAGGCGCAGACTCTGGAAGATGAAAGCCGGTTCCTGTTCGGCTGTTTTCACGAGC
AGGGCTATCTTGCAACCGCTGATGGGCGGCTGCTCCACGATGGTGTTGGCGGCCTGCGAA
AGCATGTTCTGGTATAAGTCCGACTCTATCAGTTGCTGGTATTGGTTTCGGATGTCGCTC
AGAAACACCTTGCTGTAGTGCAGCCGGCGGCCATTCGAGGCCTCGTCGGTGAGGTGAGTG
TGGAGCATGTCGGTCACCTCTGCCATCCGCTGGGTAAAAGAGCCCCCGTGCCGGGGCGAT
AGGATGATGTATCTGTCCATAGATTTGTTTTGTTGATGCAAAAGTACACACTTTTTCCGA
CATGCGCCAAGGGCGGCGAGATTAAATTTCAAAATACCTATTTATGGTGATGCAGTCACT
GCCCGTTGGTATCTTCGCGCTTGTTGTAGTCACTGTTCTTGGGGCTTCGAAGGTCTGTCA
GACTGTGGGTTGATGGCTTGTCAGACTATGAAATGACTTTCTTATCTGTCAACTTCTTTC
ATCTGTAATTTGGATTTTGCCCGTTTGTGTCGTATCTTTGCATTAGCAAGGGAAGCGCGT
GTGCGTTTCCCTTTTTTGATTGCCAATCCACCAACAGACCCCCAACTCCCTAAAGGGGGC
TCTTCCATCCTGCCATAGGTTGCAATTCGGCCCGAATGGGCTTGTAAAAAGGGCTCTTTG
AGGTTCTCACTCGGCCCAAATGACCTTTCAAGAGTGGCTCTTTTGCAAGGTCGTTTGGGC
CGAGTGAGGAAATTGATGGGACGGATGGGACGCCAGTTCGGGTTAAGAAGCTACTTAAAA
TACCTCTAACTGTTTGGACTTCTCCACATGTACCGGCAATGCCTCCGGCTTGTTGTCGAA
GAAGCAATAAGCGGCAAGTGCTGCGCACAGATTCATGATGAAGTTGTGTATCGACCGGTG
TCGGGAGTGAACGAGATTCGCCTTGATCTTCAGCAGGTCGTTGATACACTCAATAATATA
TCTCTTGCGCATGAGGATCTTGTCCCACATGGGTATGAGTTTGTTCTTCATGTTTGATTT
CAGCCCATGTACCAGATGGATACCCTGTTCAAAGAGTCTCTCAAAGAGTTCTTTCTTGAT
GTATCCCCTGTCTGCAAACACCTTCCCGAAGAGTTCCTTGGAGAGGACACTCCATACTCT
CTCATCCCTGTCGTCTACGTTCGCCCCTGTAAGACAGAATGTGATGATTTCTCCACGGTC
GTTGCACAGCAGGTGCAGCTTGAAGCCATGACACCAGCCCATGGTACCCTTTCCGTCCTT
GGCAAGGCCGGCAAAGACCTTATTGTAATATCGTCGTACATTGTGACATACGGGTATCAT
TGTGCTGTCAACATAGGTGATTCCCGAACAATGTCCGAAAGCAAAGAGCTTCATGAACAG
CATCAGCTTGCAGAACACTCTTGGCATGAGTTCAACGAAGCGGTTATAGGAAACCGCGTC
GGGAAAATCCTGACACATCACCCCTTTGACCCAATTCAAATAATACTCCTTGAAATTGCG
GTATGTGCCGAAATGATAGCATATCAGAATGGTCATAATCTCACTTTCTGAGAGTCTGCC
CTTGCGGTTCCGGTAGCGTTTGCCGTCACTGTTACGGGACGGCAGACGCAGATTTTTCGC
AAGTTCGGCACTCAAATTCTTGTCAAACTCGTCGATTATACAGAAAATTTCAGTAACTTT
GTCCGTGGTAATCATCGCTTAATTATTTCTTAACTTATTGATTTTCAACTATAAAGGTAC
GAAATGTTAGCGAGATTACCAACTTTTTAAAGACTTTTTCTTATCCCGAACTGGCGTAAA
GAAAAGAAAAAGACATGCCGAGTGACCAAGAAGGATGTTCGACAACTAAGGGCAGGAAAA
AGAGGTATTTTGCAATGCCATATTCCCACAGATGCAAAAGCAAGGAGAACATGCTACCCT
CCTGCTTATGGCTGATGTACATTTATCGTCTCCCTATATGGGCTATCTCAAGATACAATC
AGGCAGATAATGACACCGAGGCGATCTGTTTTCAAGTATTTTTCTTACTTTTGCAACATC
AACAACAAATCAAAAAGGAACTGCCAAATGAAAAAGACAATCCACCTGCTGCTGTGCCTG
CTTCTGGCCACGCCCGTAGCTGCACAACGAATGCAAAACACAAAAAGCGCACAGACAACA
TTCCTGCACCCATGGGCAGGCAAACGAGTGGCCTATTTCGGAGATTCCATCACCGATCCT
CAAAACAGAGGATCAAAAAAGAAGTATTGGAATTTCTTGCAAGAACTGCTAAACATCACA
CCATACGTATATGGAAAAAGTGGCCGACAGTGGAACGACATTCCCCGACAGGCCGAGCAA
CTGAAACAAGAGCACGGCACTGACTTTGATGCCATTGTCATTTTTATGGGCACCAATGAC
TACAACAATGCCGTGCCCATAGGAGAATGGTTTGAAGAGACGGAAGACTCTGTCGTAGCC
GCACGCGACACCCGATGGGCCAAACGGAAATACTTGCGAAAGAAGCGAACGCCCGCGATG
GATGCTGACACCTACCGGGGGCGCATCAACATTGCACTAAGTCGCCTGAAGACAATGTAT
CCCACCAAACAAATAGTACTGCTCACGCCGATACACCGCGCCCTCTTCTACGGCAACGAG
CACAACATACAGCCGTCGGAGGAATATCAGAATGCCGTCGGAATCTACTTTGACCGGTAT
GTGGAAAGCGTAAAAGAGGCAGGAAACATCTGGGCCGTTCCCGTGATAGACCTCCATGCC
GACTCGGGGCTCTATCCGCTCAGTGATGAAGGGGCAACCTTATTCCACGACTCTGCAAAA
GACCGTCTTCACCCCAATGATGCCGGGCACAGCAGAATGGCACAGACACTCTACTATCGG
TTAGCCGCCCTGCCGTGTAGTTTTTAGCCTCGGTGGTCAGCGCACCACAGTGGCCTTGAC
AATGCGGATATCCTCACGCGGGCGGTCATGCTCGTCGGTATCAGCCCACTGTATCTGTTT
GACCACTTCCAATCCCTCCGTCACCTCACCAAACACAGTATATTGTCCATCAAGATGCGG
CGTGCCACCTATTTTATTATAAGCTTCTCGCAAGGCCGACGACATTTTCACCGTTTCACT
GGTGGCCTTATCAAGCCGTCGCTGCTGCGTGTCGAGTTCCAAATCGGTGAAACGCTTGCC
ATAGACAATATAGAACTGCGAACCCGACGACTTGCGTTCAGGATTGGTATCATCGCCTTC
TCTGGCAGCCGCCAATGCACCACGCTTATGCCAATGCTCAGGCCAACGAATCTCAGCCGG
AATCTTTTCGCCCTCCGAGTGGTTGCCCAACACTTCACCGGTATGGGCTTCACGGCTCTT
GGGATCGCCGGTCTGAATCATGAAATTAGCTATGACGCGATGAAACAACATCCCGTCATA
AAATCCGGCACGCACAAGTTTCAGAAAATTGTCACGGTGCAACGGGGTGTCATTATAAAG
TTTCACCCGGATATTGCCCATCGTCGTGGCCAGCAACACTTCATGGCAAACTGTGTCGGC
TGCCGATTGGGCACCAGCCGATGACAGCAGACTCATCAAAAAAATGGTCAAAAAGAGTTT
CTTAAATAGCATCGTTTTTTCCTTTTAAAACCTAAATCAGCCCTTAATATTGTTCTATTT
TTCCCTAAAAATGCTAAAATTTAAAATATTAAAGATTAGGCAGGCGTTTTTACTTTGTCA
TTAACGATAAAAAAATTACTTTTGCATAAAGTTAACCGCACACAGCAATGTGAAAGCAAA
TTTTCATTGCGCTTATGTGCATTACTTTTATATCAAAATCAAACAAGGTTGAACGAAAGA
CTATTTTGATGAGAAAAATAATCACCTTTGTCATGCTTGCCGGTACCATACTGCCAGCCT
GCGCCCAGCAGCGCGTACTCAGTTTGGACAGTTGCAGGGCCATGGCTTTGCGCAACAACA
AGCAGCTAAACATATCGAGGCTCCAGCAGTCGGTAGCCCTCAATGTGCGCAAAGCTGCCC
GCACCAAATATCTACCAAAGGTAGATGCCCTCGGTGGCTACGAGTACTTCAGCAAAGAGG
TGTCCATCCTGAATAATTCGCAGAAATCGGCATTGGGCAATTTGGGCAGCACGCTGGTGG
GCCATGCTTCCACGGGCCTTTCCAGCCTCGTCACCTCTCTCACCCAACAGGGCCTCATCA
CTCCACAGATGGCCCAACAGATAGGCAGTTACGCCAACCAACTGGGCGCATCGGCAGCCC
AGACGGGCAATGCCATAGGACAAGATATCGCCGGTGCCTTCCGCACCGACACTCGAAACA
TCTGGAGTGGAGCCGTGGTGGTGCGCCAACCTGTATTCATGGGTGGAGCCATATTGGCCA
TGAACAGGATAGCCGATATCGGTGAAGATCTGGCCAAAAACGACATTGACCTAAAGCAGC
AAACCACCTTATATGATATAGACCAGACCTATTGGCTTGTGGTCTCGCTGCGACAAAAAT
ACAAGTTAGCCACAAGCTATCGCGACTTGGTGAGGCAATTCAATTCCAACGTACACAAGA
TGATACGTGAAGGGGTGGCAACCCGGGCCGACGGACTGAAAGTAGACGTGCGGGCCAATG
AGGCCGACATGCAAGTGACACAAGTGGAAGACGGTCTTACGCTTTCCAAAATGCTGCTCT
GCCAACTCTGCGGACTACCCCTCGAAGGAGACATTGTGCTCGAAGACGAGGACAAGACCG
GCCTCAACACAACCATAGACCACACGGAACCGGCAATCACCGACTCCTCGACCAACGAGC
GGCCAGAGCTGCGTATGCTGCAAAACACCATAGATATCAGCGAACAGACCACCCGCCTTG
TGCGTGCCGCCTACCTGCCCCACGTACTGCTCACAGGCGGTTATGCGGTATCCAATCCCA
ATGTCTTCAATGGATTCGAGCGCAAGTTTGCCGGAGTATGGAACGTAGGGCTCACGGTGC
AGATACCTGTATGGAACTGGTTTGAGGGTACTTACAAAATACGTGCCACCAAAGCCGCTA
CCAACATCGCACAAATGGAGCTGGGGGATGCCCGCGAAAAGATACAGTTGCAAATCACTC
AAAGCCAATTCAAGGTGAAAGAAGCCCGAAAACGACTCAACATGGCCTGCGAAAACACGC
GTAGTGCGGAAGAGAACCTGCGTTGTGCCAACCTCGGATTCAAGGAAGGTGTGATGAATA
CCACCGATGTAATGGCCGCCCAAACTGCATGGCAACAGGCACAAAGCCAGAAGATCGACG
CTGAAATCGAAGTGCGCCTGTCGCTCGTCGGACTGACCAAGGCACTCGGCCGCCTTAGAG
CAGAAAACTAAAACCAATATGCATCAATAATCAAAACACATCAAGCAATGTCAGCAAAAT
CACAACATAACAACATTCTTTTAGCCATCATCGGATTTGCAGCCGTCGTTGTGACGGTAG
GTGTCATTGGATTTTTTGTCTTTGGACAAGACGACGAGACCATCCAAGGCGAAGTGGAAG
TATCCGAATACCGCGTATCTTGCAAACTCCCGGGGCGCATAGTGGAACTACGGGCCAAGG
AGGGCGACTATGTGCATGTGGGCGACACACTCGCCATACTCCAGATTCCGGAGATAGACG
CGCAAAAGAAAGTAGCCCTTGCCGCCGGAGAAGCCACCGAAGCCCTCAAAGATCTCACCG
ATGCCGGAGCTCGGAAAGAGCAGATACAGGCGGCCTACCAACTTTGGCAGCAGGCCATTG
CGGCCAGCGAGATCGCCCGCAAGACTTATACTCGTATGCAAAACCTCTACAACGAAGGAG
TGGTGACGGGCCAGAAACGCGACGAAGCCTTTGCTGCTTTCAAGGCCACAGAAGCACAAG
TGAAAGCGGCACAAAGCCAATATGACATGGCGAGAAACGGTGCCCGAGAGCAGGAAAAGC
GTATCGCCTCCAAAAACTCGCAAGCAGCCAAAAGCGCTGTGGAAGTGGTCAACTCACTAC
TGAAAGAAACCGTACAGGTGTCGCAGGTAGAAGGGGAAGTGAGCAACGTTTATCCCAAAG
TGGGCGAACTCGTAGGCTTGGGTTCCCCCATTATGAGTATCTCCATCATGAGTGACCTTT
GGGGCACATTCAATGTACGCGAAGATCTGCTCCACGGGCTTAAAGTGGGCGACACCTTCA
CCGCGTTCGTACCGGCCTTCAACAAACAAATCAAGTTGAAAGTGTACTATATCAAGGACG
AAGGCAGTTATGCCGTGTGGAAAGCCACCAAATCTGCCGGACAATACGACCTCAAGACCT
TTGAAGTGAAAGCCCGCCCCACAGGCAAGACGGAAGGGCTACGCCCGGGAATGTCACTGA
TTGTGGAAAAGAAGTAAGCCCAAACACTTCAAGGAACCGTCAAGGCCCATGCTCAAAAGA
ATCTATCAAATAGCCCTCCGGGAATGCGGCATCATGTGGAAGAATCCCATCTACGGATTC
TGCATGGTGGTGTTCCCCCTCGTTGTGGTCATCTTTTTCACTTCGCTGATGAATGAAGGA
CTGCCCACAGACATGCCGGTGGGCATCGTGGATCAGGACAACACGCCCACTACCCGACAG
ATGGTGCGCACGCTCGATGCCTTCCAGACAAGCCATGTCGTGGCATACTACCCCACTGTA
AACGAAGCCAGACACGCCATCCAGCGCAACGAGATATATGCCTTCCTCTACATTCCCAAG
GGAACCACTGCCGGACTGATGAACGCCTCGCAACCCAAGATTTCATTCTATTACAGCAGT
GTGTCGCTCGTGGCAGGCTCCATGCTCTTCCGCGACCTCAAAACCGTCTCCACCCTCGGC
TCAGCCTCCGTAGGCATGGCCAAACTCTCGATGTTCGGCAAAACATCCGACGAGATAAAA
ACCTTTCTCCAGCCCATCGCCATAGACCTGCACATGATAGGCAATCCGTGGGCCAATTAC
AACATCTATCTCAGTGCCATAATGGTGCCGGGCGTGCTGATGCTTTTCATCTTCCTCATC
ACCCCCTACTCTATTGGCACCGAACTCAAGTTCAGACGCTCGCGCGAATGGATGATGCTG
GCCGGAGGCAATCCCCATGTGGCTCTCATCGGCAAGCTGTTGCCACAGACGCTGATATTC
CTCACCATCTTCTACCTGTTCGAGTTTTACGTGTTTGGCATATTGAACTTCCCCCATCCC
GGAGGCGTGGGTGTCATATTACTCCTCGGACTGCTCGCAGTGCTTTCAGCCCAGGGTTTC
GGCGTGTTTGCCTTCGGACTCATGCCTTCCCTCCGCATGTCAATGAGCGTGTGTTCGTTG
TGGGCGGTAGTGAGTTTCTCCGCTTGCGGCGCCACTTATCCGGCCTTTGCCATGAGCCCC
TTTATTGAGGCCGTCGCCCACCTCTTCCCCCTACGCCACTATTACATGTTATACCAAATA
GTCCTCTTCAACGGCTTCCCCCTCACCAACGCATGGTTCTATATCATGGCTTTGGTGGCC
TTTACTGCATTGCCCATCTTTGTGGTGTGGAACATCAAGCGGGCCATGCTCATCTATGTC
TACATACCTTGACCCCGGTCTCCTCCGACAGACGGCAACCAACGGGGGAGCAGACCGGGT
AGAGAAAGAAACAACGTTCATTCAGAAAAGCAGTTTACAGCTATGTCCGAAAATACGGAA
GAACAATACAACAAGCCCATCACCCCTGAATCCGACCAACCGGCTATGCCAGCGGGAAAA
GACAACGAGCGACTCCACCAGCACATCTGGCAGGGGGTAAAAGACATGTGCTACATCTGG
GCAAAGGAAATGCGTTCCACCGTTACAGACGAAGGAGTACTCATCTTCTTTCTCCTCGTG
CCGCTTTTCTACCCTCTCCTCTATTCTTGGATTTACAATAACGAGGTAGTGCGTGACGTG
CCTGTAGCCATTGTCGACATGAGCCACAGCAACGAGAGCCGCCGTTTCATCCGCATGTTC
GATGCCGGAGCCGACACCAAAGTGGCCTATTATTGCACCAATCTCAACGAAGCCCGCTCA
CTCGTGGGCAAACAAGCTGTGCATGGCGTACTTTACTTCCCGTCCGATTTTTCCACCCGC
CTCAACAAAGGCGAACAGACACACGTGGGTGTCTATTGCGACATGAGCCTCATGCTCACC
TATAAGGCCATCTATCAGACGGCACAAGCCGTGGCCAGCGACATCAATGCCGGCATACAA
ATAGCCCAATCCAAAGGTTTCACCGACCGCGATGACGAAATAACTGCCAAACCGCTCGAC
TTCGACGAAGTGCAGATATTCAACTCCACCGGCGGCTATGGCAACGCCGTCATTCCCGGT
GTGTTGATGCTCATCCTCCAACAGACGCTCCTCCTCGGCATCGGATTGGCAGCCGGTACG
GCCCGCGAGAATAACCGCTATCAAGACCTCGTGCCCGTTTCGCGCCACTACAACGGCATC
TTCCGCATCGTGTTGGGCAAGTCGATGTGCTATTTCATGATTTACACCGTGCTCGCAGCC
TACCTCACACTCATCGTGCCACGCATGTTCCACTTCACGGTCATGGCCTCCCCACAAGCC
CTATTAGGACTGATGACTCCCTTCCTGTTGGCCTGCATCTTTTTTGGCATGACCATGTCG
TGTATCGTGCGCTATCGCGAAAACGTGATGCTTCTCGTGGTGTTCACTTCCGTCCCCCTG
CTCTTCATGACCGGCATCTCATGGCCTCAAAGCAATATTCCCGACATTTGGCAAGGTGTG
GCTTGGCTTTTCCCTTCCACTTTCGGTGTGCGCGGATTCCTGCGTGTGAGCAGTATGGGA
GCCACACTGGCTGACATCCGGCAAGAATACCAGGCTCTATGGATACAAGTGCTGTGCTAC
TTCTTCCTCACATGCCTCGTCTATCGCTACCAGATAATCAGCACCCGCCGCCGCGCCCAT
AGGCATTGGGAAAGGGTGAAAAACAAAGCACAAGCCGCCAAGGCCAAAAAACAATAACAC
TTCGTATCTCCTAATCACTTTACGGGCCTGTTCGCGGTCAACGGACAGGCCCGTGAAGTA
ATGTGCCCACAAGGTGGCAAAAAGCCCTCCTACTACAAATCAGCGCGAAGAGGCATGCCT
AAGCAGAGCACAGAGCCGCGACTCATCAACGGTGATGATGGTGCCATGCTTATGGCCGGC
AGGCAGACTGATGCGATAGTCGGCAGGTGTAAAGTGGAGGAAATCGCGCGTGGATACTGC
TCCGAAACGGCCTTCACGGTAGGCATCGTAATAGATGAGATACTCCTCGCCCACCTTGAC
AACACAAGGCCCTTCGGAATAGGTGGGGGCAAAACGGGCGGAAGGATGGTCAAAAGGTCC
GTTCGGTGAATGACCGAACACACAGAAAAGGTTGCTGAAGCCCGGTTTGCGGTTGTCTTT
AAGAATGAAAATATAGTCGCCGGGGGCTCGTTTCACAAGAAATCCATCAATGCAGTTAAA
TCCCGGGTCGTAATAAGGCTTCACCTTGGAAAATGTGCGAAAGTCTTTAGTGGTGAGATA
GTACATTCGCTGGGCATTGTTGATGCCCAGCGAATCGGCAGCCGTGTAGCGGCTGCGAGG
CAAGGCCGATGACCAAAAGACAAAAAAACTATCGAGTTGTTCATCATAGAAGACCTCCGG
AGCCCATACATTATTGGTAATCGAATCCGTCATCACAGGTATGCGCCTTTGTTCGCTCCA
ATGGATGAGATCGCGCGAAGAGGCATAGCCAAAGGCCTTTTCCCCCTCCCAAGCAAGTGT
CCACACCAAATGGAAAGTACCATCGGGCCCTTGCACGATGGAAGGGTCGCGCATGATAGG
GTGCGGATAAAACTTCGGTTCCACCCACCGTTGCTCGGCATGACTGTAGAAAAGACCGTC
ATTACCTATCTCCGGGCGTAAAATGATGCCGGGAATGCTGTCCCAATGCAGTCCGTCACG
ACTGTAAAGCAGACGGAGCCCATCAAGGGCCGGCTCGCGGAAGCCGGCGAAAAGATAGAC
TTTTCCGGACGATTTGGAGGGCACTCCGGCTTGGGGACAAGGCCGACCACACTTGTTGGG
ACAAGCGGTTTGTGCCCCGACAGCCACAGACAGCAGGGATGAAACGAGCAAAAACAAGAA
AAACTTCTTCATCGCACTATTCGGTTTACAGATATGCAATGAAGACGCACGAGCAGTGGT
TTTGTCACCGCTCAAAGGTCGAAAAAGCAAGTGACTCCGTCTTCAACTCCCTGCAGGGGA
ATCGAAAGGAAAAGTTCAGAAAGCTTCCGAGGTGAGAATGGTTTCGGCCACATCGGCAGG
GTCGTTGAAAATCATGCCCTCAGCCAGTTCGTCGTCGCTAAAGTCGGCGAGCATGGTGAG
CACCTCACTTTCCGTCAACTTCGTTTTTCCTTCAGCCACTGCCTGCAAGAGCAGCGTTTC
CACTTGAGATCGATATTCTTCTATATCCATTGTCAGATAGTTGTATTGTCAGAATCAAGA
GTTGCAGAGACTTTCAAGTTCTCTTTCCATCTCCTCTCTCCCCCTCCGGATAATCTCCTC
CCCTTTGTCGAAGTCGAAGAGTCCGAAGCTGTTCATGGGCAACTCCACACAGATGTCGGG
CGGAGTGAGCCGCAGGGCCATCCGGGTGTTGTTCTGTATGGAGAGCCGTGCGATGCGCAA
AGCCATATTCATGTAATTTTCCGAAAAATCGGTCTTGAGGAACGACAGCCGTGAGCGCAA
TGTGCGCTCGGCCTCACTCGGTGCTTCTACAGGTTGTTTGAGATAGGCTGTGAAAGGTTC
ATCGTCGGGCGCACTCACGTTGACAGCCACCAGCAAATCGCCCTCATGGCGCACCACCCG
GTCGAGCGGTAACGTGTTGTGTACACTCCCATCCACATAGATGTGTCCGTCCTCGCTCAC
CGGTTTGAACACACAGGGGATGGAGATGGAACTGCGAATGGCTGTAGACAGCCGTCCCGA
GCGGAACACATGCTCACGCCCGCCCACCACATCGGTGGCACAACAGCAGAAAGGGATGGG
CAAGTCTTCTATCATGACATCACCGATAAGCGAATTGATGAGTTGCATGAGATGACGGCC
ACTGGCAATATGGTCAAGCCCGAGCGACACATCCATGATGGAGACCATCTGCTTGCGGTC
GAGATTGAGGATGCGGCATTTGAGTTCATCAAGCTGTCCGGCAGCATAGAGACCGCCAAC
AAGTGCCCCCATCGACGTACCGGCCACCGAAGTGATGTGGTAACCGCGCTCCTCAAGCAC
CTCTATTGCTCCGATATGGGCAATGCCACGGGCTCCGCCGCCGCCCAGCACAAGGGCCAC
GTCTTTACCCCGATGCTTGCCGGGAAACATACCTCTGATTGCTTCGATTATCTTTTTCAT
CGCGTCACTCTCAGCCTTACGGTCTCACAAAATTAGGAGTAAGGTGAGACAAATATACAA
AGAAAAACGGAATTAGGGACCGAAGATGAGGAAGAATCATCTTTTTTTCGTATTTTTGCA
GCAATCACTTCCATTCATGTCCATACCCATGAGAATATCGAAAATCAAATATTTCTTCAG
TTTCGGAATGTGGAGAATGCAACCGGGCAACCATTCCACTCCCCTGCGTGTGGCGGCCGA
CCTGCTGCGCAAGGTGTATCTCTCGCTGCGCTTCTTTATCGGGCGGGGACACACCGACTA
CGCTCCGTCACTCAGTTTCAGCACCCTGCTTGCCATTGTCCCCGTGGTGGCGGCTGTCTT
TGCCATTGCCAAGGGATTCGGTCTGGCCGGATATATCGAACAATGGCTGCACAAGGCGTT
GACGAGTCAGCCACAGGTGGTAGACTGGATCATCCAACTCTCCAACTCTTACCTCGACCA
TGCCAAAACGGGCGTGGTGATAGGCATAGGCATCTTGGTGATGCTCTACAGTGTGATGTC
GCTCATCTACAACATCGAGTCGGCCTTCGACGACATTTGGCAAGTGAAGGAGAAACGCTC
CTGGAATCGCGTGCTGCTCGACTATACCTCTATGCTCTTTCTCGCACCTGTCGTGCTCAT
CCTCATCTCGGGGGCCAACATCTTTGTCTACGGGGTCGTGGACAGTTTGCAAGGCTACCT
GCTGCTGGGCAGAATCACCCGACTGCTCATCAAAGTATCGCCACTGGTGCTCACATCGGC
TTTCTTCACGCTGCTCTATGTGTTCATGCCCAACACCCGGGTGCGCTTCCGCAGTGCCGT
GGGACCGGGCATTCTCGCCGGTGTAGCCATGACACTACTGCAACTGTTCTACGTTCATAG
CCAGCTATTCCTGTCGAGCTACAGTGCCATCTACGGTTCTTTTGCTGCCCTACCCCTCTT
CATGCTGTGGCTACTCATCTCGTGGTACATCTGCCTGTTCTGTGCCGAACTGTGCTACAC
CAACCAAAATCTGGACTACTACACCTATCTCGTAAACACGAACGACATCAGCCAGCACAA
CCGGCTACTCATGGCAGCCGTGGTGATGGGGCACGTGTGCCGTCGATTTGCTGTAGGCGG
TAAGCCTCACACGGCCCGCTCGCTAAAAGTGGCCACGGGCTATCCCATGCGTGTGGTGGC
CGATTTGTTGGACGAGCTATGCCGGACGAACCTGCTCACCGTGAGCATGGGCCCCGACGG
ACAACGACAACCTTACTACCAACCGGCTGCAACACTGACCACAATGACCTTGGGAAGACT
CACCAAAGAACTCGAAAACGCCCAGCAGGGTAACCTCAGACGTATGGACATAGAGCCCGA
AAAGCAACTGGCTGCGGAGATACGCACACAAATTGACCGCTCACGGGGCGACTATCTGAA
GGCACTTGACGGCGTGATGCTGAAAGACCTGCTCCCTCCGGAGCAGTAGTGGGGCCGGGG
GCCCGCCTGTCCCTACCTATGACAACACACACAACGGGGAGACCTGCTTGCCATCGCAAG
CGTGTCTCCCCGCTGTCGGTATTCGCCCGTTTCGCGTTATTTCACGCGCTTGAGGTCGTA
GTTGAGTTTTGAAGCAGCCTCCTCGAGTTCGTCATTGACCATACGCAAGGTAGAGTCGTT
CACAACGAGGAAGTATTCGGCATCGTTATCACCGAGCACAAACTTGTATGCAGTTTTCTT
GGTGCCATCCACTTCTTTCTCGATTTTCTCGGCCTTGCCGGTGAAGCTTTCAGCCTTGTC
CTTGCCGTTTTCGGCTTCAAGGTAAGTACGGGTCATGCTGAAACCATTGGTGGTATCGTT
GGCCAGTGCCACTTCGTAGCGGATGCCCGGGCCGTCGGCTGCAGGCACTTCACCCTGAAA
GCGCAATGAATCCATCGTCTCCGTAGAATCTACATTATCCATAGCTTCTGCGGTCTTACC
CTTCTGTTGACAAGCAGTCATGGCTGCACAAGCAACCAACATCAATAATACTTTTTTCAT
AATTCTCTTTGTTTGGTTTATTATGGGCGCAAAGATAGAAAAGCTTTGCGACATAAGAAC
ATAGTTGAGCGTTAAAAAACAATAAACAGGAAAAAACATAACCTGAAAACGACTGTATAA
ACAGTCCCAAAACGTTGTCTTCCAGCAATTAAGAAATCAAAAGCAACAAACGGCCAATCA
TCTTTCAAGGAAAAGGACAAACAAGCAGACGGGCCGGAAAGTTTACCGTCTATGGTCATG
CCCCCGTTTTAAAGAACTTCCAGACCACCGGCTATCAACCTGCCATCCCGCCTACCTTTA
CCTGCCCGGCTGCTCCTCACTGTGCATTCACGCAATGCTCGCACTCAGCCTCACACAGGT
CTTTGCGCCTGCAATAACGTTCGCACTGGATGGTGATGTCGTAACCAAGCAATGCTCCGA
GAATAAAATCCTCTTCCGGGGTAAGGGCGCTTAATGGTCTCTTTACCAGATGCTGGATAG
TGTCCATACAGGCCTTACGCCCGAAAAAGAGATTTATCCTGTCGTTGCCCACAGGCTGAA
CCAGATAGTCGATGCCCTGACTCTCGAGTTTCTTGATGGCTAAAGATTCATATCGCTTGT
GAAAGGTGTAGAGCACCATTTGCCTCACACCTTTCTTATATTGATAGATCTGTTCGGAGA
GCACACGGATGTCGGCCGGTATGAATTCAGTCTGCTGCATACATGTCATCATTTGGAGGG
CTCAGAAGCCGGAGGCTGAGGTGCAGATACCCTTTCTCACAGCCGGAAAAAGCTTCTCCT
CTCATGGAGAGGGAATCCCATCTTCATGCCTTTCGACACCTTCGCTCCTTCGCCCGTTGC
AGAACCAGTAACGGTTCTTCTATAAGTGGTTAAGTGTTTACAGTTCGCTCTTGAAGCTAT
CGAGCCATGCGTCGATACGCTCGTCGGTCTTGTCGTCTTCGTTCACCTCGTCAAGAGCCA
AACCAACGAATTTGCCATCCACCACAGCTTCGGAATCGTCGTAGGTGTAACCATCGGTGG
ACACGGCACCAACAAACTTCACACCCTTGTCGGCCAAGCCATTGTAGATTTCAGCCATGC
CGCCGCAGAAAGTATCGGAATAGCTCTCGGCATCACCGCAACCGAAGATGGCCACCGTCT
TGCCGTTGAGATCGGCACCCTGAAGGGTCTTGAGACCGTCATACCAGTCGTCCTGCAACT
CGCCTGCCCCCCAAGTGGATGTACCCAGCAACAGGTTTTGGCAATCGGCCACGTCTTCAG
CTTTCAAGTTAGCCACATCGATGATGGCATCATCGCTCAGCCCGAGTTTGGCACCGATTC
TTTTTGCAATATCCTCACACGTTCCGGTGGAAGATCCGTAGATAACACATGTCTTGTTCA
TAATTTCGTTTTTTTTAAAGTGATAGTTATAATTGTGGTTGCAAAGATAACACATCTCAC
AGAAACCTGCAATACCTAAAAATGATGGTATAGCCACTCACCATAAATGATGAGCGCCCA
ACAAGCCCTCCCTCTGCCAACAGAAAGGCAAAATACAAAATACAAGAAAAAACGCTCCTT
GAGATACAACCTATCAGAAAAAATGTTATCTTTATAGCGATCAAAGACTAAATGACATGA
GAATATGAAAGGGGATTTTCTTAGACTATACGCTTTATGGGCCACGCTGCTGGTGTGCGC
GACGATGACGGGCCAGCAGCTGAGAGAGGTGAGTGGTGTGGTGCGTGATGCGCAAACGGG
CCACCGGCTGGCGGCCGTGAGTGTGTCGGCCGACCGGGGCGGAGCGGGCACAGTGACCAA
CGATGAGGGGGAGTTTGTCATCAAAGTGCCTCACGAGACCACAACGCTTTCCTTCCGCCA
TTTGGGTTATGCCACTGAACGGGCTCTACCGACCGGCGGCACGGTCAAAGTAAAAATGCG
GCCGGAAGCTATCATGCTGAGCGAAATCGTCGTGGGCTCACCCCTTGATTTGCTTAGGGC
TGCCATCAAGAAGATTCCACAAAATTATCCGGCACAACCTAATCTGATGCGGTGCTTTTA
TCGCGAAACCACTCGCCGGGGCCATCGCTACATCTATGTGGCCGAAGCCGTGGCGGAACT
TTACAAATCGGCCTACACACAGGGGATTGCGGCCGATCGCGTGGCCATCGTCAAAGGGCG
GAGACTGGTGAGTCCGAAACAGACCGACACGCTTGGGGCCAAGATTCAGGGCGGGCCCAC
AATGCCTATTTATTGCGATGTGGTGAAAAATCGCGACTACCTACTTTCGGAGCAGGAGAT
GGCACTCTACTCTTTTGCCATGGAGCTGCCCACGCACATTGACGGACGGCCGCAGATAGT
CATCTCTTTCCACCCCAACAGCGTGATGCCCTACGCACTGTTCACAGGCCGCTACTTCAT
CGACCGCGAATCGCTGTCGCTCACGCGCATGGAGATTTCGCTCGACACGAGCGACAGACA
GAAGGCTACAGCTTTCATGTTGCACAGTAAACCGGCAGGCGTGCGCTTCAAGCCGCGCGA
ACTCATCATCGAGGTGAATTACCGCACGGAGAACGGTTGCACACGCATGAGTTATGTGCG
CAACTCATTCCAATTCAAATGCGACTGGAAACGCCGTCTCTTCTCCTCTCCCTACACGGT
GGTTTCAGAGATGGTGGTCACCTCGGTTGACTCTACTGATGTGCGGCCCATTCGCGGCCG
CAACTCTTTCAGCAGCCATGACTCCTACTACGACCATAAAGAATATTTCCGCGACGATAC
TTTCTGGGGTGATTACAACATCATCGCACCCACCGAACGGTTGGAAAACGCTATCAACAA
ACTGGTCAAGAAGAACGAATAAATCGTCCCTTCAGAATGTCCGGCTTTTTCGCATCACAT
TTGCATTGAATCCTCTTTTTTAGTATCTTTGCACCAGCAAGGGAAGCACACACGTGTTTC
CCTTCTTTATTCTCTAATGCCACTACCGGTTTCCCAACTCTGAAATGGTGTGACACTCGT
CCCAAACAGCATTGTAAAAGAGGCCGTTCGAGGTTGTCGTTCGGGCTCTTTCACCTTTTG
AGTGTGGCTCTTTCGCATCACCGTCCGGGCCAAACTGCATTGAGAAGTCATTTTTCTGAA
CAGTTCAAAAGGCTATTGTCATTTTTCCAAACATTCTCTTGCAACTTGCATGTCAGGCTT
TTTCACAACCTCGGTAAGTTTCGTACTATACCGGAAAACCGCCAACAAGGCAGTATTAAA
GAGAAAAACAAAAAAAATGGAAACCGTGCAAAACGCTCGGTTTCCATTTCCAAATATAGT
ATGTCGGACAATGCCCGCAACATGATCAGTCAAGCCACTTCACATAGCAGAAGTCCATAC
GATGAGGCAGCTCCTTGTTCTTGGGATACATGCGCACACAAGAACGGAATGCACCGGCCT
CGTCGGGTTCCACTTCGGCCTGGAATGTGAAGTTGTTGCCCTCACGGCCCACTACCTTAA
ACTCATGCACGGAATAGATCTCGTGATCGTCTTCGCTATGGTCGTTCTTGAGTGTCACCA
GTTCAAGGCCCACTGCATCATCGAGCCCCTGCTCGTCAATGACATAAGTCACTTTATATT
TCATACCGGTTTCACCGCCGTTATCAAGCAAACCTGCATCCTTGGACACCACATGTATAG
CATCCCAACGCTCGGCTACTGTCTCCTTCCAAAGAGCTATCTCCTTGGCCAGACGGTTAT
CCGAGGCAGCGAGTTTCTTGAAGCGGGTGGCCTGACGGATGTAGAACTTGTCGTAATAGT
CGTCGAGCTGGCGCTTCATCGTGTAGTGGGGGGCAATGGTGGCAATCGAGTTCTTCACCA
CCTTGAGCCAGTCTGCGCTGTAGCCCTTCTTGTTCTTGGCATAGTAGAGCGGAATAATCT
CGTTTTCAAGCATCCCATAGATGGTGGCCGCATCAAGCTGGTCTTGATACCCTTGATTCT
CGTAGGTGCGCTTCTGAGGCAGAGCCCAGCCGGCACCCTTGCGATAGCCTTCCACCCACC
AGCCGTCGAGCACGGAGAGATTGACCACACCATTCATCTCGGCTTTCTCACCGGATGTAC
CGCTGGCTTCAAGCGGACGGGTCGGGGTGTTCATCCAAATATCTACACCAGACACCAGAC
GACGGGCAAGCTGCATATCGTAGTCTTCAAGGAAGATAATCTTGCCGAGGAACTCAGGCC
GCTGGCTGATCTCGAAGATCTTCTTGATGAGTCCCTGACCGGCACCATCAGCGGGATGGG
CCTTGCCGGAGAAGAAGAAGAGCACGGGATGCTCGGGGTCGTTGACAATCTTAGCCAAAC
GATCGATGTCGGTAAAGAGCAGATGGGCACGCTTGTAGGTGGCAAACCGACGACAGAAAC
CAATCATCAGAGCATTGGGGTTGATGCGTTCAAGCAGCGAAACCACACGTGAGGGGTCAC
CTTGATTCTTGAGCCAGTTTTCCGTAAACTTCTCGCGGATATAGTCGACGAGTTTCTTCT
TCAACGCCATGCGGGTGTTCCAGATTTCCTCATCGGCCACATTGTAGATGCCGTGCCAGA
TGTTTTCGTTACTCTGGTCGCTCATAAACAAGGCATCGAAATACTTATCGTAAACCTTGC
GCCACTCCGTAGCAGTCCATGTGGGGAAATGTACGCCATTGGTCACATAGCCTACGTGAT
TCTCCTCTGGATAATAGCCACGCCAAATGGGTGCAAACATCTTCTGACTCACCCACCCAT
GGAGCTTGCTCACACCATTGACTTCTTGACAGGTATTGCAGGCAAAGGTTGACATACAGA
AACGCTCTCCGTGGTCGTCTGGATTCTGGCGTCCCATACCGATAAACTCGTCCCAAGAGA
TGCCGAGTTTGGCAGGATAACCGCCCATGTACTTGCCGAAAAGGGCTTCATCGAAATAGT
CATGACCGGCCGGAACGGGAGTGTGGACGGTGTAGAGCGAAGAGGCTTTCACGAGTTCGA
GCGACTGATTGAAAGTGAGCCCGGAATCGATGTAATCACATAAGCGTTGGAGATTGCACA
AAGCGGCATGGCCTTCGTTGCAGTGATAAATTTGCTTAGTGATGCCGAGCTTCTTCAAGG
CAAGAATACCGCCAATACCGAGCAAGATCTCTTGCTTCAGACGATTCTCCCAGTCACCGC
CATAAAGGCTGTGGGTGATGGGCTTGTCAAACTCGGAATTCATTTCGTTGTCGGTATCAA
GGAGGTAGAGTTTGATGCGCCCCACATTCACCTGCCATATATAGGCATGCACCTGATAGT
TCATGTAAGGCACGTCGACAACCATAGGATTGCCCTGCTCGTCAAGCACGCGCTCGATAG
GCAGCGAATTGAAGTTCTGTGCCTCATATTTGGCTATCTGCTGACCGTCCATGCTGAGCG
ACTGTGTGAAGTAGCCGTAACGATAGAGGAAACCTACGGCGCAAAAGTCGACATTGCTGT
CGGAAGCCTCTTTCAGATAGTCGCCGGCAAGCATACCCAGACCACCGGAATAGATTTTCA
GCACCTGATTGAGGCCATACTCCATGCAGAAGTAAGCCACGCTGGGACGTTTGCTGTCGG
GCTTCACATCCATGTACTTGCGGAACTTGGCGTATACGTCTTTCACGCACTTCATGGTAG
CCTTGTCCTTCACAATGGCCTCCTTGCGTTCGTAGCTAAGACGCTCGAGCAGCAACACAG
GGTTGTGCCCCACCTTCTCATAAAGGTCGGCATCAAGGCTCATAAACATGTTGCGTGCTT
CGTAGTTCCACGCCCACCACATGTTATGTGCCAACTCATCAAGACATTTCAGTTCCTCTG
GGAGTCTTGATTTGATCGCCAGTTCTTTCCATTGCGGAGCATTGGCATAATCAGCTTTAA
TTTTCATAACTTTTGATACTAAAATATTCTATTTTTACTAAATCAGTTCATTCTCGTTGC
TGCCCTCCGCAAAGCGAAATCATAGGCATCGTAATAATTTTTGATGAAGTCACTCCATAG
TGCCTTCTTGGACAGCTTCTCGGCATTGCTTCGGGCTTTCTTCACCTCGGCATCGCTGAA
GGCCGAATACTTGGCGACGGTATCCTTGATGGCATCAGCCACTTCCGAATAGTTATAGTC
GGTGCGGTGGATGACCTTCACCCCGTCTTCTATCTCGCTGTAACCTCCTTTCACACTATT
GGCCCAAAGTCCGAAACCGGCAAGGTCGGTCGTGATGCAAGGCACCTTGAAAGCAATCGA
CTCAAGTGGTGTGTAGCCCCACGGCTCATAGTAGGAAGGATAGATGCAGAGGTCGTTACC
CAACACCACATCATAGTATGACATCTTCATGATGCCGTCTTCGTCTGTCAGGTAACAAGG
CATGAAGATCAATTTCACGCGGGAGGCTACCTCATTACGCATATCAAGATACTTCAACAT
GCTCAAAACATTGTCCTGACTCATGTTGTGTAACCAGTGGGTGATCTCCGGCACAGCAAG
CGGAGTGCCATATTTCAACCCACTATCCAACCGTTCCTGCAAGTCTTGGCGCGGTTCTCC
CACCCAACCGGGCACTTCTATAAAAGCGATGACATTCTTCTTCAAGTTACCGTCTCGCTT
CAACCGGTTCATGGCTTCAATATAGACATCCACTCCCTTGTTTCTAAATTCATAACGTCC
ACTGGTTGATACAAGCAACGTGTCATCACCAAAATCTGTGCCCATTAGGGCATTGGCCAC
TTTCAACAGGCGTTCGCGAGCCAATTTACGTTTTTTGATAAACAAGCTGCCTTTGGGCAC
AAAATTGTTTTCGAAGCCATTGGGCAACACAAAATCAACCGGTTTGTCAAGCAATTCTTT
GCATTCGTTGGCCGTAATATCGCTCACCGTAGTGAAACAATCTACATTCCAAGCCGTCTG
TTTCTCAATGGAGTGCTTGCTTTGCATGTTCAATTCACCGGCCATCTGGTCACCATTGTA
GGCAAAAAGATAGTCGTAAAGCGGCTTGTTATTGCCGGCAATGCTGCGACCGATGCTTGT
GGCATGGGTTGTAAAGATTGTAGCTATTTGGGGAACGGCATGACGAATGTACAGCAGACC
AAGTCCTGTCATCCACTCATTGCCATGATAGATCACACGCTTGTCTGCACCAAGATAATA
GTTGTAGAAACTTTCCACAACTTTCCCCGCTGCGTAAGAAAACATCGAGGCTTCGTCATA
ATCGCCATAAGCATGGAGACTATCCACTTGAAAGAGTTCCCAGAACTCACCATAAATCTC
GTTTTTATGAGCATAAAAAGGAGAAAAATCGACTAACAGTGAAATAGGCTGACCGGGGAC
ATCCCATCTGCCGGTCTTGACAACAAGTCCTTCCTTTGCTGCTTTGATTTTCCAATCGGC
AAAGAGACTATCGTCTTCCTTAAAGTAGGGACATGCTTTGTCACCCCAACAATCCGGACC
TATAAACAATATCCGATCCGTCATCGCATCTTGCAGAACCTTTGCTCTGGTGGACAAAAC
CGTATATATCCCCCCTACTTTGTTACAAACTTCCCAACTGGATTCAAAAATGTAATCCGG
GAATAACTTTTCTTTAACCATAAAAACACTTAAACCACGGCAAAGATAATATAAAAATAA
CAAAACACCAACTTTATACAACTTAAAATACGAAAAACCAGCAATTTATTGATGTAAAAA
AATTATCTTTGCAATAACAAAAAGATTTAATGATATGTACAAGTTGATATTAAGCATTTT
ATCCATTGCTCTTTCACTAACTGCTCATGCACAAAGCCTCCAAGATTCAACCATCTATAA
AGGCTATTTATACAACAGTGAATATGAAGTCTATCTGAACATCGACTTCTATAACAATTT
GGCCATTCCCAACCAAGAGGTCTACGGGAAATTACCCGGTTACTTTGGCGACATCCATGA
TGGGCGTAAATGGCTTATTGTTTCAGCAAAAATCATCCCCCCCTCTAAAAAAAAGCTATC
TGCCAACACCTCTACTTTTCAAGCCTCCCTTGATATCATCAATGATTATGGCAGCGAAGA
CCTCACCGCCACCTTAACTTATAATAGCATCGATAAGACTTATATCCTAACTCAAATTCA
AGGCAGTAATATCAAAATAGCCCGTAATCGGAAATGGATTAAAATGCCAAAAATTCTGGC
ATTCAAACGCCAATAATGACATCTATTAGTTATCTACCAACTTCACCTATCCTCTCTTCC
GCTGTTTACTTGATATTCCGCTATTAAGTTTTTCTCATTTTTCCTGTCATGCCGTCATTT
TTGCCTCACGGACAAAAGGCTCAGGGAGACGGAAAAGGAAAAGCCTGCCAAATATTCCGA
AAGGACACGTGGCAGGCAGGGAAGAGAAAAGGGATTTTTTATATACGAATCATTCATAGA
CCTCATCAATACCGAATTCATCTACATCGGCATCATCCTTATGACAAGGATTATAATCTT
CCGGCAGGTCGAATTTCGCGTCGGGGTCATACCCCAATGTTGGATCGGCATATACCTTTT
TCATATATATAGCCCAGATGGGAAGAGCCATTGTAGCACCTTGCCCCCAAGTCATAGAAT
CAAAGTGGATGTCCCGATCTTCGCCACCCACCCAGCAGCCTGAAACCAACTGAGGGGTAA
AGCCCATAAACCAAGCATCGGAATTGCGGTTGGTGGTACCCGTCTTTGCTCCAATATCCC
CGGTAAGATTATAACGATAGCGCAGGCGACCGGCCGTGCCACTCTCCACCACCCCACGCA
AGAGGACAATCATACGGTTGGCACTCTCTGCACTTATCACCTCACTCATACGCGGTTGGA
AATTGGCCACGACATTGCCCTCATTGTCTTCGATGCGCGTAACAAACATGGCGCCACACC
GAATGCCATGATTCGCAAATGCCGTATAGGCACTCACCATCTCACCGACCGACACCTCAC
AAGGACCCAAGCAAAGTGCCATGGAAGGATAAATGTCGGGGTTGTTAATGCCATAGTCAT
GAAGCATGGACACAAACTGGCGCGGGTTGAGTTTGCTCATCAGATAAGCCGAAATCCAGT
TGTTAGACTGGGCCAATCCCCACTTGAGCGTAACCATAGCCCCATAGTGCGACCGGCTGG
CATTGCGCGGTATCCACCATTTGCCTGCCACCCGATAGGAACGCTGCACATTGGGGGCCA
CGTCACAGGGAGTGAATCCATTTTCCATAGCCAGCGAGTAGAGGAAAGGTTTTATGGTGG
ATCCCACCTGACGACGCCCAAGCATGACCATATCATACATGAAATGATTGTAGTCGAGTC
CGCCCACATAAGCTTTGACAGCTCCTGTCTTAGGGTCCATACTCATAAATCCGGCTCTAA
GAAACGACTTAATATATCGTATGCTGTCCATGGGCGACATGGTAGTGTCCATATCACCAT
GATAGGTGAACACAGTCATTTCGGTAGGTGTATGGAAAGCACGGCGTATCTCCTCATCGG
AGGCTCCGGCAGCCTTCATGTTACGATAGCGCTCACTCTGAAGCATCGCCCGATTGAGAA
TCTGCCTAATCTGTGCTTGCGTAAGTGCTGTTGTGTAAGGCGCATTAGGTTTGCGACTGT
TCTCTTTATTGAAAGCCGGCTGCAAATACTTGGCCACATGCTGATAGACAGCCTCCTCGG
CATATTGCTGCATACGCGAGTTGATTGTCGTATAGACTTTCAAGCCATCGGTGTAGACAT
TGTAAGGCGTACCATCCTTTTTAAAGTTCTTGTTGCACCACCCATAGAGCGGATCAGATA
CCCAAGCAATGGAGTCGAAGACAAACTGATTTTGATTCCACGAAGGATAATCTCCCCTTT
CCGGCTTTTTGGCCATCATGTATTGACGCAGATACTCACGAAAATAGACAGCCATACCAT
CCTTATGGTCAGTACGATGGAAATTGAGCACCAACGGCTCATCTTTAAATTTGTTATACT
CCGCTTTTGAAAGATAACCCGCTTTCATCATCTGCCCAAGCACCACATTGCGACGCTCCT
TACACCGGTCGGAATAACGCACCGGATTAAAGAGCGAAGGATTCTTGCACAACCCGACAA
GCGTGGCCGACTCGTTTAGCGAGAGGTCTTTGGGTTCCTTATTAAAATAGGTGTTAGCCG
CAGTCTTGATGCCTACGGCATTGTGAAGAAAATCAAAATAGTTGAGATAGAGCGCAATGA
TCTCCTCCTTCGTGTAATTGCGCTCAAGTTTGATGGCAATGACCCACTCTATCGGTTTTT
GGAATAATCGTTCGACCGTAGACCGAGCCGTTTTTGAATAAAGCTGCTTAGCCAACTGCT
GGGTGATGGTAGATCCGCCACCGGCATTTTCCTGTCCCAACAAACCACGCTTGATGATAG
CACGCCCGAGTGCCCAGAAATCAATGCCCGAATGCTCGTAGAAGCGTTCGTCCTCTGTTG
CCACAAGCGCATGCACAAGATCAGGCGAAATTTTGGAATAGGAGACCACGATACGGTTTT
CTTTGTTCAGATTCCAAGTGCCCATCACTTTCCCGTCAGCCGAATAGACTTGCGTGGCAT
ACCGGTTGATGGGATTCTGCAAGTCTTCTATGTCGGGCATATATCCTATCCAACCAAACC
AAATGGCAACAAAAGCCAGAGAGGCAGCTCCAACGACAACCGCAAAAACGGCCCACAGAA
AATGTATAAAAGCTTTTCTCATTATATTCTTAATTAGGCGTGTTCTCAAAGGAATAGCAC
ACCTTTATTATTATCTACCATGCGGAAATCCCATTTGTCGCCTTTTGCCTTTATGCAGCC
TCACTCACTTTGTTTGCCGCACACGCCCATCCACAATCCAGCCCAAGCAGAAACCATGTA
TAAGCCAAATACAACAAAGAGGATTTTACGATGCCCGCTTTATTAGAATGCAAAAATACA
AACTTTTCCCCATTTATCAACGCTAAACCGAAAATAATGCGTAACTTTGGAGGCGAATTC
GAAACAATCAATCAAAATATAAATGGAAAAACATGATTTTGTGACGATTGCCGACCTTTC
GAAAGAACAGATCATGTATCTCATCGAAATGGCGCAAGAGTTCGAGAAGCATCCCAACCG
GGAATTGCTGAAAGGAAAGGTTGTCGCAACCCTCTTCTTTGAGCCTTCCACCCGCACCCA
ACTTAGTTTTCAAACGGCAGCCAACCGCCTTGGAGCCCGCGTCATAGGTTTTTCCGATGC
CAAAACCTCCAGCACGACTAAAGGCGAGACACTCAAAGACACCATTCTTATGGTGAGCAA
CTATGCTGATACGATTGTCATGCGCCACCACATCGAAGGAGCTGCCCAATATGCATGTGA
AATCGCTCCCGTACCCATCATCAATGCCGGCGACGGTGCTCACATGCACCCTTCGCAATG
CCTGCTCGACCTCTACTCCATCTACAAGACCCAAGGAACGCTTGACAACCTCAACATCTA
TCTTGTGGGCGACTTGAAATACGGACGAACTGTTCACTCGCTCATCACGGCCATGCGCCA
CTTTAATCCTACATTCCATTTTGTTGCCCCTCAAGAACTTGCCATGCCTCAAGAGTATAA
ACTCTACTGCAAGGATCACAACATCAAGTTTCAAGAATATACCGCATTCAATGACAAGGT
GATCGCCGATGCCGACATCCTCTATATGACGCGTGTACAGAAAGAACGTTTCAGCGACCT
TATGGAATATGAGCGTGTGAAAAACGTGTATATACTCAAGAATGACATGCTGGCCGGCGC
AAAAGAGAATCTGCGTATTCTCCATCCCCTACCGCGGGTAAACGAAATTGCCTACGATGT
GGATGACAATCCCCATGCTTACTACATACAACAAGCACAAAATGGACTTTACGCCCGCGA
GGCCATCTTCTCCTATTGCCTGGGCATCACACTTGATGATGTAAGAAAGGATCAAACAAT
TATCAAATAGTGCATACAGCCATGACCAAGAAAGAAATGTTAGTGGCCGCCATTGAGAAC
GGCACCGTAATCGATCATATTCCCGCAGAGAAATGCTATGAAGTGGCCAATCTGCTCGGT
TTGCAGCACCTGACCACTCCTGTCACCATCGGCTACAACTATCCATCGAAGAAACTCGGG
CGCAAAGGTATCATCAAAGTCTCTGACAAGCTGTTCACTGACGAAGAAATCAACCGTCTG
TCGGTGGTGGCCCCAAAAATCGTACTGAGTGTGATACGTGATTTTGAGGTAGTGGAGAAG
AAGACGGTGGAAACTCCTGACGAACTGTGCGGCATTGTTAAATGCAACAATCCCAAATGC
ATTACCAACAACGAACCCATGAAGACTGTTTTCAATGTAGTGGATAAAGTTCATGGCATT
CTCAAATGCCGTTACTGCGACAAGGAGCAAGACATCAACAAAGTAGCACTCTGCTAAAGG
ATGTGCGAGGCTCCCCCCAGCCCTCATACGTGTAAAAGCATAAATGCGAACCTCGCATGG
CATTCCATCTGAAACAAAATAATCATTTCAAAAAATAACAGCAAAATGGACAGAGATCAA
GAGATTTTCGACCTTATCGAGAAAGAACATCAGCGCCAGCTGAAAGGTATGGAACTGATA
GCCTCCGAGAATTTTGTCAGCGAAGAGGTCATGCAAGCCATGGGTTCCTACCTGACAAAC
AAGTATGCCGAAGGACTGCCCGGCAAACGCTATTACGGTGGTTGCGGTGTGGTAGACCAA
GTGGAAGACCTGGCCCGCCAACGTGTGAAACAGCTTTTCGGTGCAGAGTTTGCCAATGTA
CAGCCCCACTCCGGCGCACAGGCCAATGCGGCTGTGTTGTTGGCCGTGCTCAAACCCGGA
GACACATTCATGGGGCTCAATCTTGACCACGGCGGACACCTCTCACATGGGAGTCGTGTC
AACACTTCCGGCATACTCTACAAGCCCGTAGGCTATAATCTCAACAAAGAGACCGGTCGC
GTGGACTACGATGAGATGGAGCGCTTGGCTCTCGAATACAAACCAAAGCTCATCATCGGC
GGCGGTTCTGCCTATAGCCGTGAATGGGACTATGCCCGTATGCGTAAGATAGCCGATGCT
GTAGGAGCCTTGCTGATGATTGACATGGCTCATCCTGCCGGACTTATCGCCGCCGGACTT
CTCGAAAATCCCGTGAAATATGCCCACATCGTCACCTCCACCACCCACAAGACCCTCCGT
GGCCCACGCGGCGGCATTATTCTCATGGGAAAAGACTTCCCCAATCCGTGGGGAGAAACT
ACCAAAAAAGGTGAAGTGAAGATGATGAGCCAGTTGCTCAACTCAGCCGTCTTCCCCGGT
ACGCAAGGCGGTCCGCTCGAGCATGTCATCGCAGCCAAGGCCGTAGGCTTCAGAGAGAAT
CTCCTGCCTTCATGGAAAGACTACGCTCTACAAGTGAAGAAAAATGCCGCTGTGCTGGCC
GACGAACTGGTGAAGCGCGGGTTCGGCATCGTGAGTGGTGGTACGGACAACCACTCCATG
CTCGTAGACCTGCGTTCCAAATATCCCGACTTGACCGGTAAAGTAGCCGAGAATGCACTT
GTTGCCGCCGACATCACGGCAAACAAAAACATGGTACCATTTGACACCCGATCGGCATTT
CTCACCTCCGGCATACGTTTGGGATCGGCAGCCATGACTACCCGTGGCGCAAAAGAAGAC
ATGATGTGTCTCATTGCAGAACTCATCGAAGAAGTGCTCAATGCCCCGGAGAACGAACAA
GTCATAACCCGTGTACGTGAGAAAGTCAACGACACAATGAAGGATTATCCTTTGTTTGCC
TATTAACCACTTCTCCCAAAAGGAAAGTTCCGCTTTCCACAGGTTAACAATCAAGAATCA
ATTCAAGTTCACAATCATACAAGCACAACAGGCGTGTTTGTATGATTGTTTTTTATTTCA
TTTTCTTTTATCGGTTTAGGAAGAACAACAAAAAGAGCTAATCTTACCGGCAAGATATCT
ATCCACAGCAAACATATATTGTCAATCTATTATTTGCACAATCCACTGATTATCCTTAAC
TTTGCATCGGCTTTCAAAATGGAAGCTAAGGGGGTGCTTCGTCATGTGGCGAGGCTGAGA
TCATACCCATTGAACTTGATACGGATAATGCCGGCGCAAGGACTAAGGTAATCCCTTTTT
TAATGGTACTATTAAAATTAAAGTATTTCAATGAAAAAATTGAATTGCTTGATAGGATTG
GCTATCACAGTAACTCCAATTCTCGCCCAACATCCGGCAGACACACTCAAGCTGGTTGAA
CTTCAGGATGTTGTGGTAAAAGGCATACAAGCACAGAAAAAGGCACCCTATGCCGTAGCG
AATATCAAACAACAAGAACTACAAAACTTCTCTAAAACCGGACAGGAACTCCCATTTCTT
TTCTCGCAGACACCGGGAGTATTGGCTTGGGGAGAGAATGGACTCGGCACCGGTACGGCC
CACCTGCGCATTCGTGGGGCTGCAGGATCACGTATCAATGTAACGTTTGATGGAGTGCCC
CTCAACTCTCCGGAAGACCAGACGGTATTCTGGGCCAACATGAACTCCTACGCTTCCCTT
TTGCGCAGTGCACAGATACAGCGTGGCATCGGCACTTCCACCAATGGCGACGGGGCTTTC
GGTGGAACCGTGTCACTGGTCTCCGCCACTTCTTCGCACACCCCGAGTCTGGAACTCACC
GGTTCATACGGTTCATACGACACCTATCATACGGGAGCTTCTTTCTCCACCGGCCTCCTA
TGGAACCACCTCATCTTTGACGGAGCCTATCATGAGACTGCCACCAATGGCTATCTGCAC
GGCACCGCCGGCCGTTCAGGCTCTTATTATGGGGGATTGACTTGGTTGGGCAGCAACTTC
CAGATACGCTACAAGAATATCGGCAATTTCGAGAAGACTGGACAGGCGTGGAACGGTGTG
ACCGCCGGTGACGACAATCTTTCGCTCATGGACGGAACATACGGAACAAAAAGCGGCATC
AAAACCTACAAAGACATGTACGAACATGGTTTGGGCAGATACAACACCCTCTATGAGACG
CTGGTCTACACCGCCGATGGCAAAGCGTTTGCCAAAGATGACAATGGCCATTATATCACC
GAGCGCTATAAGATGCGCGATGGCAGCTATTGGAACAAGACCACCGACAACTTCTATCAA
AACCACAATATCCTCTCGGCCGTATGGCAGCCGGCCGCCCACTGGAGCCACAACCTTGCA
CTGCACTATACCTATGGTTTCGGATATTACTCGGAATTCAGGAAGAACAATAAACTAAAG
AAGTTCGGCCTTTCCAATTTCACAACTTCCGATGGAAAAACGATCCAAAAGACCGATTTC
GTGCGCAAGAAAGGATTGACTCAGCACACATACGGCATCATCTACAACCTCAACTATAAG
GACGAGGCTTGGGATGTCATCGGTGGCGTCAACTGTCAGCAGTTCCGCGGCGGGCATTTC
GGTTATCTCACTTATATCGCCAATGAGGAGATGGACAACTTCTATCGTAAGGGCGGCAAC
GACTACAAATACTACGATTCCGATGCCACCAAATTCGATTACAGCGGATTCCTGAAAGCC
GACTATCACTTTGCCGGTGCATGGGATGTCTTTGCCGACCTGCAATACCGCTATGTACAC
TACAAGACCAATGGCCTCAACGACAAATTCCTCCACAATGCCGACGGCACCTACCGCAAC
CAGCAACTCAACATCAGCGAACGTTACAACTTCGTGAACCCGAAAGCCGGTATCAGCTTC
ACTGACAATGGGCATAAGGCATACGCTTCCATTGCTTACAGCAACCGCGAACCGGAACGC
AACAATTTCACCAACAATGGCAATTACCCAGCCCCCACGCCGGAAAGAATGATGGACATT
GAATTGGGCTATCAGTATGAAGGGAACAACTGGCATACAGGCGTAAACCTCTATTACATG
AATTATACCAACCAGTTCGTGCAGACTGGGGCAAAAAGCGATATCGGTGAATATCTGACA
ACCAACATCAAGAATTCCTATCGCATGGGGGCTGAACTTACAGCCGGATGGAGCCCGCTC
TCATGGCTTGCCCTTGAAGGCAATGCGGCCTTGAGCAGAAACAAAATCAAAGACTTTGAC
GAAGTGGCAGAAGACTGGGATGCCACAAACCATGTCCGCAACATCCATTACGACAATTCA
ACACTCGCTTTCTCGCCTTCGGCCATTCTCAATGGTTTCCTCAACCTGCACTATCGGGGG
CTGCAAGCCGTCTGGCACACAAACTATGTGAGCCGGCAGTATCTTGACAACACTGCTTGC
AGAGACCGTTCACTGCCCGGCTACTCCCAGACCAATGTCAACTTCAGCTACACCCTCAAC
GTGGCCAAGAAGTTTATAGGGCTCAAAGAAGTGGTGCTCGGAGCCAACCTTTATAATATC
TTCGACCGTCACTATGCCTCCAATGGCTGGGTTTATTCTGCCATCAGCGAAAGCAGCGGG
CACCCTGCCGACAACCGCTACTATCAGATAGGTTTCGTGCCACAGGCAGGTTTCACTGTC
ATGGGCCACGTCACATTGAGATTCTGACACGCATGAACGTATTTCTGTCCGCTCATTGGC
TCGACCTGCTCGGCACCTTGATAGGCCTCGTGTATGTCTACCAAGAGTATAAAGCAAACG
TGTGGTTATGGATCACGGGCATCATCATGCCCGTGGTCTATATGTTTGTTTACTGGGATG
CAGGTCTCTATGCCGATTTCGGTATGCAGGTGTACTATGCATTGGCAGGCATCTACGGAT
TGGCCGTGTGGAAGTGGGGCAAAAAACACAACCAAACCACGCAGGAAATGCCCATCACTC
ATGTTAAAAGGTCTCTGCTCCTCCCCTCTCTCTTTCTCTTTTTGATCGCATGGGGAGTGC
TCTATCTTATCCTGTCCAACCTGACCAATTCCACCGTGCCCGTACTCGACAGCTTTGGCA
ATGCCCTGAGTTTCATCGGACTGTGGTGGCTTGCCCGCAAATATCTCGAACAATGGTGGA
TATGGGTAGTGGTCGATGTGGAGTTGAGTGCCCTCTACGTTTACAAAGGCATCCCGTTCA
CGGCCGGTCTCTATGCCCTTTATGTGTTTATAGCCATTGCGGGCTTCTTCAAATGGAGAA
AAATGATGCACCAACCGCAAAAGCCAACTCGACCATAGATAAATCTTCATACACACGCCC
ATGCCCGACAACAGTAATTATTTCCCACTCATCAGCGAGCACTCACTGTTTGATGCCGCC
ATTCTTGCTAATGGCGATTATCCCACCCACGCCATTCCCCAAACCATTCTCCACCGCACG
CACCCTCTTGTATGCTGCGACGGTGCCGGAAGCGAGGCCATCAGCCGCGGACTGATGCCT
ACAGCCATCATCGGCGATGGAGACTCATGTCCCAATGATGTGAAAAGTGCATACGCTCAC
CTGTTCCATCAGGTAGAAGAACAAGACGACAACGACTTGACAAAAGCGACACGCTACACC
TTGGAGAGGCTACTCTCCACAGCACACAAAGCGAAGATAGCCTACCTTGCCACGACCGGC
AAGCGGGAAGACCACACACTGGGCAACATCGCACTCATGGTGCGCTATTACCGCCAATAC
CACATCATCCCCACTCTCATCACCGATTATGGGAATTTCACGATTGCGCAAGACACTTCC
CTTTTCGAGACCCATCCACGGCAACAGATAAGCATTTTCAACCTTTCGTGTTCTTCACTC
AGCGGTGAGGGATTGCGCTGGCCTCCCTATCCTTTCCAAGAATATTGGCAAGGCACCCTC
AATGAGGCACTCGGTGACCAAGTCACCATCCATGCCAACGGACTTTACATGATATTCCGC
AACTGGTAAACGCCGATAGCTGGAACTCCCCTTCCAGTATCAGCGTTTGCCATACAGTCT
TTTAAATAAAAACACCCTTAGAATTCCCAAGAGTATACAATACACCTTATTTTTTCAGCT
TGAATGAAGTCTCAATACTTGTCACTTCATCATAAAACGCATGATCGGCTTTCAACCTCC
GCTCCACCTGCGTGCAACTGTGGATAACCGTTGAATGGTCACGGTTTCCTACCAGCTTTC
CGATTCTTGATGCCGGCATCTTGGTGTACTTTTGAGCCAGATACATTGACACCTGTCGGG
CCACCACAAGGTCGCGCTTGCGGCACTTGCTGTTTACAGCCGTAGCAGTCACATTGAAAT
GGTTACACACTTTCTCTATGATATCGTCCACCGTGATAGGCTTGTCTTCAATGTTGACAG
CACGCTTGATGCAGCGCTCGGCCAACTTAAGATTGATATCACAATTATAAGTGATGCTAT
AAGCTAACAAGCCGTTGATGACTCCTTCCAATCCACGGACACTTCCACTGGCATTTTCGG
CAATATACTGCACCACATTGTCGGGTATCTTCAATCCGTCACGGCGTATTTTGCTCTGTA
AGATATCTATGCACAACTGTACATTAGGCTTCTCCAACTCGGCTATCAACCCACACGAGA
AGCGGGTCAGCAAGCGGTCAGGCATCCCTTTCAAGTCTACCGGTGGCCTATCGCTGGCTA
AGATGATACGCTTGCCGTTTTTGAAAAGATGGTTGAAGATGTGGAAAAAAGTCTCCTGCG
TTTTGGTGGCCGTCATCCACTCCTGTATGTCATCCACAATAAGAAGATCTATCGTCTGAT
AGAACTTAATGAAGTCGTTCAGCGTGTTCTGCAAGACGGCACTCGTGTACTGCACCTGAA
AAAGGCGCGCACTCACGTAGAGCACCCTCTTCTGGGGGTAAAGCTGCTTGGCATGGAGCC
CGATAGCATTGACAAGGTGAGTTTTTCCACAGCCGGAAGGACCGTAGATAAACATAGGGT
TGAACTGGGTGGTGTTGGGATGTTCGGCGATGGAAAGACCTATAGAACGCGGCAGTTTGT
TGCTGTCGCCCTCAATGTAATTGTTGAAAGTAAGATGCGGATTGAGCTGTGGGTCGAGTG
CCTGGGGCTGAGCCGCATCAAGTGCCGTAGGCGACTTGTTGGCCTGCGTCTTGGCCTGCG
GCCTAAGAGCCAAATCGGTAGGTTCTGCCTCAATGTCTTGCGAGAGATTATGCTCCTTGT
CGGTCACTACCCGATAAGACAAGCGGACACCCGTGCCATAGGTGCGCCTCAACACTCGTG
AGAGCAAATCCACATAGTTCTCCTCCAAGTATTCGTAAACGAACGGACTTGGCACCTGCA
CCAGCAAAGTCTTTGACTCTTCGTTAAAAGACTCAAAGACAATGGGCTTGAACCACGTAA
CGAACTGCTGCTTGGTGACATTCTCGCCTATAAGCGCAAGACTCTTGTCCCAAAGAGCAT
TAGGACTTACTTTCATCTATAAATCGTTTATAAAATATGTCTTTCGACCAATATTCTACA
TGATGGAAAAATCGCTTCCCGACGGTAGCAGAGGGGGTATCACCAAAAGGTCTGCTTTCA
ATGTTCAGGCGCTATTCCGGTTTCTGTTTGCAAGTGCAAATTTATAAAAGAAATCCCAAA
CCAGCAAATTTAAAGTTTTAATTTATTTTAAGTGAATATCGCTAAGTCGCTATATATAGG
CACTTTAGAGCTTACTCATCCGAACGGACATGAGCAGATTACAAAACCGAGTCATAAGCT
ATTGAATATAAACAAGATAGGCCCGCCAATACTTGTTCGCGCACACGGTAGTGAAACAAT
GAAAGACAAAGGCGAAAATGCTCTGATTGAAAGCCTTAAAAAGAAATCGGGATGCGTGAA
ACATCCCGATTCGTTATTTAGACTAAATTTAATTTAGCTTTTATTATCCCAGTCCTTGCA
ATCCATTGAAGCCACGGTGTCGCCCGTTCACGCAACCGTTTACTTGTCTTTTCTTCCAAA
GAGCGAGAAATGGACATAACGTTTGGGGTGTGCCTTGAAGTTGATCATGAGTGAATCGGC
GTTGCGCATAGTGGCATTGAGATTGTCGTAAAGCTCGGGATCGTTCATCAAGAGTCCCAA
AGTGCCTTTATTGGAATTGAGCTTGTCCGTGAAGGCCTCCATGTTGGCCAATGTCCGATT
CACTTGCGACATCGTTTCCTGCACGTCAACAGCTGCCAGATTGTTTGTCAACCGGTTGGT
ATTGTCCAACACCCCGTTGGCCTTCCTCAACATACCGGGCACCTCCCGGTTCAAGCCCCC
CATAAGTTGGTTGAGCTGTTGGGTAGAAACTGCAAGATTTGCCGTCGTGGTCTGAATGTT
GCCCAAACTCTGTGCGATGGCAGGATTAGCCAACAATGTGTTGAGACTGGCAAGGATGGA
GTCGAGTTTAGGCAACATCTTCTCTATCTCGGGAACCATCCCTTTCACCGCACCCAGCGC
ACCGGGATTCACACCGCCGGGAATCACGCCACCCGGCTCCACCCGTTCACGCGGATTATT
GGCCAACAGGATGTTCACTTGGATATTTCCCATCAGGTCTTTCACAATCTCTGCCGTAGA
ACCTTTGGGGATGCGCATGTCTTGATTGATGCCCACAGCCACCCGCGTGGAGTTCTTGCG
CGAGTAGTCATACTCAATGCTTTTCACCACGCCCACCTTATAACCGTCGGCATAGACCGG
AGTAGATGCCCCCAGGCCTTCCAAGTTGTCGAATGTCATATAATAAGTGGTGGCGGTGGA
AAATATGGTCAGTCCCTTGAGGAAATTTACCCCATAGAAAAAGACAACCACTCCCACGAT
GGCTACGAGTGCAATCTTAACCTCTTTTGTAAAAAACTTCATAAGCTGTTGAATCTTTAT
CTGCTTTAATTATAGTTGATAGATTATTTGCCCCGGTTGTTCTTAAATTCCCGGATGGCC
TCATTGACATCCATTCTGCGCCCGTCCTTGAAAGCGATAATGAAGGCTTCAGGAAACTTC
TCAAGCACCGACTTGCGCAAACCGGCTATCTCATTGTAGTTGGTGGAGGCTCCGAGGGTA
TATTTCACAAGGTCTCCTTCTTTATAGGAGCCCACTTCCGTCTCACCCTTGAAGTGCGCA
TCGTCCGGTCGCAGTTCACGACTGCTGGCTAAAATCTGGACTTTGAATACAGGCACGTTA
TCCACCGCAGCCTTTACTACCGGCATCTCCTTTCGAGGATCGGGATTTCCGACATCTGTA
CGAACGGCAGCAGGCATAGGTTCCGGCTGCTGCGGTACCACCGTAGGCACATCGACATCG
GTCTGTTTGTCAGCCTTGTAAGGCACAGTGATACGATCATCATACCTGTTCTTATATTGT
AAGAAGCCCCGATAGATAGCTTCCGCCACGCTGCTGATGCCTTCGGAGGAATTGAGAAAC
CGCTCCTCATCGGGGGTGGTGATGAAGCCAAGCTCTATCAGGCAACCGGGCATTGATGTC
TCGCGGAGCACGAGGAAGCCTGCCTGATGCACCCCCTTGTCGGGACGGGCTCCTCCTGCG
CATACATTACGCTGGATGTAGCGGGCCAAATCAATACTACGCTCCATGTTCTTACCCTGA
ATGAACTCAAACATGATGTAGCTTTCCGACGATTTGGGGTTGAACCCCTGATAGGTCTGG
CGATAACCTTTCTCCATGGATATGACCGAGTTTTCACGCATAGCCACATCAAGATTGTCC
TTGGCGCGGTGCATACCCAGCGTATAAGTCTCGAAACCGCGGGCTATCTTCCCCCCGGGC
AACGCATTGGTATGCACCGAGACGAAGAGATCGGCGTTGGCCCTATTGGCTATTTGCGCC
CGCTCGTTGAGCGGCACAAACACATCAGTCTTGCGCGTATAAATAACTCTGACATCGGGA
CAGTTGCGTTCCACATACCGCCCGAAAGCCAAAGCGACATTCAGATTGATATCTTTCTCC
TTTGAAATGGCCCCCATTGCACCGGCATCGTGCCCTCCGTGACCGGGGTCGATGACAAGT
GTGAAACGACGTGCGGCCCCCAACGGTGTGGCGGCCAACAGAAAAAAGGCGGTCAATGCA
AAGAATAGACGTCTATACATATCGTTTTAATATTGGACAAAAGTAGTCATTATTTGCCGG
AAAACCTGCTATCGGGGTTAAGTTTTATCATTTATTAAGTGAACTTCTACGCCTGCACCG
TCGGAATCGCTGCCCATAGGAGGATTCACCTTGGTGATGGAGAGGTGCAAAGAGACGATG
GCGGGAAAGCTCCGGAACAGCTGACAGCCAATGCGACCGGCCACCCGTTCGAGCAAGTTG
CAGGGCACAGCCATCTCCCGTCTCACCACCTCAAAGACAGAAGCGTAGTTGAGCGTATCT
TCCACCCGGTCGGAGTCCATCGCTTTAGAGAAGTCATACCCCATCTTGAGGCTCACCACA
TAGTCGTTGCCCGTAACGCGCTCCTGCGGCAACACGCCATGGAAAGCGTGAAACCGCAGG
TTGCTCAATGTTATAAAACTTTCTTTCAGTTCCATATCTCGGTATCATCAAGTTGTCACA
CGCTCTCTCCACACGGCTGCAGCCATACGGCCGGTGACCTCATGCCGGCATGGCAATGTG
GGGGAGCAAACGGCTTATCCGCAACGGGAAGCACCGCAGTTGGTGCATATCAGGCATCCC
TCCTGATAGACCAGAGTCTCCTGACCGCAGTTGGGACACTTCTGCCCATTTGCCTTTGTC
CCGTCCACAATGTATTTCTTGAGTGCGCGCTCCACTCCGTTCTTCCAAGTGTTGATGCTC
TCGTCCTTGAGTTGGAGCGAACCCACAAGTTTCATCACGTGGTCGATGGGCATACGGTAG
CGCAACACGCCCGAGATGAGTTTGGCATAGTTCCAATACTCGGGGTTGAACTTCTCACTC
AGGCCCTCCACGGTGGTCTTATAGCCGCGCTTGTTCTCAAACTGGAAGTCGTAGCGTTTG
GTGCCGTCAGGATTGGACTGCTTCACAATCTTACCCTTGGTGACGGTCTTAGGCAGCACA
ATGCCCTCCTCGTCATCTTGCAGACCGGTAAATATCTCGTAGGGATAACCGTCGAGCAGA
CCTACAAAAGCCACCCATTTCTCCTTATTGTTTTGGAAGCGCACCACATCGCACTCCAAA
GTCTGGGGACGCACTTCCGTCACTTGCGGATGCTTGCAGGGTACGGCCTCGGCAACAGGA
GCAACCGAAGTCTCCTTCTTCTTGTCTTTCTTCGAGACGGAAATCATCACGCCCGAACGG
CTTCCGTCACGGTAGATGGTGCATCCTTTGCATCCGCTCTTCCACGCTTCTACGTAAAGC
CGGTTGACGAGCGCCTCATCCACATCGTTGGGCAGGTTCACCGTCACGGAGATGGAGTGG
TCCACCCACTTCTGTATGGCGCCCTGCATCTTCACTTTCATCAGCCAGTCCACATCGTTG
GCCGTAGCTTTATAGTAAGGCGACCGACTCACCAGCGCATCAATCTCCTCCTGTGTGTAC
CGCTTCTCGGTGTCAAGTCCGTTGGCCTGCATCCACGTGAGGAACTTCCGGTGGTAAACA
ATATACTCTTCAAACGAGTCACCCACCTCGTCGACAAAGTCCACATGCACGTCGGTATCG
TTGGGATTCACCTTGCGACGACGCTTATACACGGGCATGAACACGGGTTCGATGCCGCTT
GTGGTTTGGGTCATGAGCGACGTGGTGCCCGTGGGGGCAATGGTGAGGCAGGCGATGTTG
CGACGGCCATACTTCACCATGTCGTCATAGAGTTGCGGATCGGCATCCTTGAGCCGCAGG
ATGAAGGGATTGTGCTCCTCCCGCTTGGCATCGAAGATTTCGAAGGCCCCACGCTCCTTG
GCCATTTGCACACTTGAGGCGTAAGCGTTGAGCGCGAGTGCCTTGTGTACCTCCACACTG
AAGTCGGTAGCCTCCTGCGTGCCATAGCGCAAGCCCATAGCTGCGAGCATGTCGCCCTCG
GCGGTGATACCCACGCCCGTGCGACGGCCCAGGCTGCTCTTGTGCTTGATCTTCTCCCAA
AGATGATATTCGGCACCTTTCACCTCCTCGCTCTGCGGATCGGCCTTGATTTTCTCCATG
ATGAGCTCTATCTTCTCCATTTCGAGATCCACGATGTCGTCCATGAGCCGCTGTGCCAAC
TGCGCATGCTGCTTGAACTTGTCCATGTTGAAGTGGGCATCGGGGGTAAAGGGATGCTCC
ACATAACTATAAAGGTTGATGCTGATCAGGCGACAGCTGTCGTAGGGGCAGAGCGGAATT
TCCCCGCAGGGATTGGTACTCACGGTGCGGAAACCAAGGTCGGCATAGCAGTCGGGGATG
CTCTCGCGCAGAATGGTGTCCCAAAAGAGCACACCGGGCTCGGCACTCTTCCAAGCATTG
TGGACAATTTTCTCCCAAAGAGCCTTGGCCGAAATCTCTTTTTTCACTTTAGGTGCATCG
CCTGTGACGGGAAACTGCTGCACGTAGGGCCTATTGTCGATGGCTGCCTGCATGAACTCA
TCGTCGAGCTTCACACTCACATTGGCCCCCGTCACCTTACCTTCGGTCATCTTGGCGTCG
ATAAAGGCCTCACTGTCGGGATGCTTGATGCTCACGGAGAGCATCAGCGCACCACGCCTG
CCATCTTGCGCCACCTCCCGGGTGGAATTGCTGTAACGCTCCATAAAGGGCACAAGACCG
GTGGAAGTAAGTGCCGAATTGTTCACCGGACTTCCTTTCGGCCGGATGTGGCTCAAATCG
TGCCCCACTCCACCGCGACGCTTCATCAGTTGCACCTGCTCTTCGTCAATGCGCATGATG
GCACCATAGGAGTCGGCATCGCCATCGAGCCCTATCACGAAACAGTTGCTCAGCGATGCC
ACCTGATGGCTGTTGCCGATGCCGGTCATTGGACTGCCGGCAGGAACGATGTAACGAAAA
TGGTCGAGCAAACCGAAAATCTCTTCTTCAGACAGCGGATTGGCATACTTGCGCTCAATG
CGTGCTATCTCGCCGGCAATGCGCCGGTGCATGTCTTCGGGCGATTTCTCGAAGATATTG
CCGAAGCTGTCCTTCATCGCATACTTGTTGACCCACACACGGGCGGCCAACTCGTCGCCA
CCAAAATATTTAAGAGAGGCGGCAAAGGCCTCCTCATAAGAATACGTCTTTAAATTATCC
ATTTTGTATCGCTTAGATTACATGTGCAAAACTACAAATTAGTTTTGAGATAAAGAAACC
TTTTCGGATATATTAACCGAAAAATCTTATCCGTTAAAATTTCCAAAACAGACAACTTTT
TATGCCATTATTATCAAAAAGTTTTCCGTTTTATACCACCTCATCGCTTTTCCCCCTTTC
GCCCACCAGCTTTAAAGCCAACAGGGAAGCCAGAGTACGGAAAAGGAAAAAGAAGAAAGA
TTTTGCCAATCCGGCATAAAGGAGTAACTTTGCACAAGACAACATCTATTTGTAATAAAA
CAGCACAACAATGGAAACCATCAAGACAAGAAAGACCATACGCAAATACAGCCAACGCGA
AGTGAGCGACCAACTACTCGAACGCTTGCTTGAGGAAGCTGAGCGCACGCCCACAATGGG
CAATCTGCAACTGTACAGCGTCGTGGTGACGCGGAGCAAGGAAGGGAAAAAGGCACTGGC
TCCGGCCCATTTCAACCAACCTATGGTAGAGGAAGCACCCGTGGTGCTCACTATCTGCGC
CGACTTTCGACGTACCACCGTCTGGGCTGACAACCGCAAGGCGACACCGGGCTACGACAA
CTTCCTTTCGTTCATCAATGCTGCCACCGATGCCCTGCTCTACACGCAGACGTTCTGCAA
TCTGGCTGAAGCCGAAGGCTTAGGCACTTGCTTTCTCGGCACCACGGTGTATATGCCACA
GCTCATCATTGACACGCTGCACTTGCCCCGCCTTGTGTTCCCCGTGGCTACCATCACATT
GGGTTGGCCTGACGAGTCGCCGGCCCTCTCAGACCGTCTGCCATTGCGTGCCATCATCCA
CCACGAGCATTTTGAAGACTACACGCCGGAAAAAATCAATGACTTCTATGCCGACAAAGA
GGCTTTGGAAGAAAACTGCCATTTCATTGAAATCAACCAAAAGGAAACACTCGCGCAGGT
GTTTACAGACCTCCGCTACACCAAAAAAGACAACGAAGCCATGAGCCGGGGTATGCTTGA
TGCGCTAAAAGCGCAAGGATTCTTGGAATGAGAAAGGATGCGTAAGATTCAAAAAAATAA
AAATTTAGCAATTCAAGGATTTAAAGAACGTGTAGAGGCAGCGCTTTATGCCTGCCCACA
CGATTTGGGAAATCGTATATTCCCACAAATGTTTCCGGCATCCCTTACCGACGATACGGT
CCTATCGGCCCGTGCGGGCAGGCATAAAGCACCGCCCCTACACGCCCGACAAGCCTTTTG
CATTTTTGAATCTTTGAATTTCTAAATCTTTGAATCCTTCCCTTGCATGTATAGCGAGAA
GTATTAAAGATTTAGAAAAAGTCTTACATAGAAAATATGGACTTTGCTCTTAAATGCCAA
AAGAACTATTCTAAACCGTCAATAAAAGCGAAGCACTGTTCCCGTTAAGCTCAAACGATG
TTGCAAAACGGCCACAGTCAGAGGCTCATTCGGCCCAACCGAGAGGCTCAAAGAGGCCCT
TTTGTAAAGCCATTCGGAGTGGGAAAGTCACTTTCAAGGGGTCGGGAGGGCTGTTGATGG
ATTGAAATCAAAAAAAGGGAAATGCTCCCACACTTCCCTTGCTTATGCAAAGATACGACA
TGAATGACGGATTTGCAAATCGATTGAGAAAATATCAAACAATAAAAAGGTGAAAGAACC
TACAGTTACAGTTTCTTTCACCTTTTTATTATTACCCGATTGATTTGTCAATCTACATGG
AGCACTTACTCGGCATGCCCCTTTCAGTCCGGCTATGGGCGTAGGAGTATAAACGATTTT
TCAAGATTATCTGCTCCAAATCATTCCACAACGATGGGCTTATATTTCGGAACGAGCGTC
TTCATGATGATCCATCCCACAAGATAGGCCACGGCACAGATGCAGAAGATGATCATATAG
CCGGCCGGTTTGCCTTCAAAACCCATGAAACGGAACGCAGTTCCCTGCTCCTCGGCGTAT
GTAAACAACATGCCCGACCCCTTGTTGATGAGGAACGAACCGATACCGCCGGCCATGGCG
CCAATGCCTGTGATGGTGGCAATGGTGGACTTGGGGAACATGTCGCCGATGGTGGAATAG
AGATTGGCCGACCAAGCCTGATGGCCGGCACCGAGCAGACCGATAATGATGGCAGGCCAC
CACGGACTGAATGCACCCATCGGCTGGGCAAAGAGGCCCAACACGGGGAAGCAGGCGAAT
ATCAACATGGCCCGCATACGACCAATATAGGGATTCATGCCTTTCTTGTCGACAAAATAG
GTGGGCAGATAGCCACCGCCAATGCTGAGAATGGTGCAGATGGCATAGAGCGTGAAGATG
AGGACAATGCCCATCGCTGAATCGGAGGTGTAACCATACTGGTCGGAGAAATAGGCCGGT
GCCCAGAAAAGGAAGAACCACCACACGCCGTCGGTCATGAACTTGCCTACGATAAACGAC
CAAGTCTGACGATAGCAGAAACACTTGAAGAAGTTGATGGTTTTCTCCTCCTTTGCTTCC
ACCTGCTCTTCTTGCACCTCATTGAGGTCATTGTCCTGCTCTATGTAGTTAAGTTCTGCC
CGGTTGACATGCTTGCTGGCATGTGGCTTGTCGTAGAGCCAAATCCACAAGGCCATCCAC
ACATAGCCTAAAGCACCGATAATGATGAAAGCCATCTCCCAGCCCCAAGCGCGGGCCAGC
AGGGGGATGGTGGCCGGTGCAGCAAGGGCTCCCACAGAGGCTCCGCTATTGAAGATGGAT
GTGGAGAAAGCCCGGTCTTTCTTGGGGAAGAACTCGGCCGTCACCTTGATGGCTGCTGGG
AAGTTGCCGGCTTCACCTACAGCCAAAATGAAACGACAGGAGAGGAACAGCCACACGCTG
ATCGTGGCGATGGCTACGGCGGCATCACTGCCGGCTTGCACCATGCGCAGGGCCTCGATA
CTGTCATACCCCTCTATCTGCATGGCCACCCAACCGCAACCGGCATGGAGAACGGCACCC
GTAGACCATACAAATATGGCGATGAGATAGCCCTTCTTGGTGCCCATCCAGTCGACAAAC
TTACCGGCAAAGAGATTGGCCACGGCATAGAAAATGGAAAACAAGCCGGTGATCGTACCA
TAATCGTTATCGTTCCAATGAAACTCGGGAGAGATGAAATCTTTCCATGTGAGAGAAAGC
ACCTGCCGATCCATGTAGTTGACAGTGGTTGCCAAAAACAGCAACGCACAAATGACCCAA
CGGAAGTTGGACATCTTCGTAGTTTGTATATTGCTCATTTGTTTCAGTTTATTTCAGTTC
AGGAATCTTAATCACCTGCATATCGGTATAGACGAGATTCTCTCCGGCCATGCCCCAAAT
GAAGGTATAGTTGCTGGTGCCTGCGGCGCAATGGACACTCCACTCAGGAGCTATCACGGC
CTGCTCGTTGTCAAGCCACACAGGACGAGTCTCTTGGGGCTCGCCCATGACATGGAGAAT
TTTCTGTCCCTGCGGCACATTATAATACATATAGGTCTCCATGCGACGCAGATGGGTGTG
AGCGGGCATGGTGTTCCACACACTTCCCTCCTTCAGTTCGGTGATACCCATCTGCAACTG
GCAGGTATGCACGCCGGCCACACCGTCAATAATCATCTGATGTATCACCCGGTCGTTGCT
CTCTTTCATGCTTCCAGCCTTGATGTTATTGGCGTCTTTCAGCGTCACCTTCTTGGTGGG
ATAGGTCTGGTGGGCGCAAGCACTGTTCATATAGAACTTAGCCGGATGTGCGGCATCCTT
ACTGGCCACGGTGATGTCTTTGGCCCCACGCCCCACATAGAGGGCCTCCTGAAAACCAAG
AGTATAAACCTTTCCATCGACTGTGACCATCCCCTCACCACCGATATTGATAATGCCCAA
CTCGCGATTATCGAGCAGCTGCTTCCGGTCATTGGGTTTGTCGGTGTAGAGCGGTGCTAT
GGAGGTGAGTTTCAGAGGAGCCGTAGTCGGTTCGGCACCGCCTATGAGAAAGCGGTCGTA
CATCGTGTAAGTCCAGTTCACTTCGCCCGGGGCGAAAACTTTCTCGATGGCAAACTCCTT
GCGCAAGCGGGCGGTCGTGTAGTGCTTGGCATCCGCGGGATTGCTTGCATAGCGCACATT
GTAGTGGGTGTAGGCATTCTCGGCCTTCACCTCATAGGTCGCCTCGCTGCACTGGGCATG
ACCGAGACCTGCCATCAGGCAGAAGACCAAAGACAACATTGATTTCTTCATTTTTTATAG
TCTGTTTTAGTTATTTGCTTTCTTGATGTCTCTGACAATACGACGGCGGTTGAACAGCAT
CAGGGCTACTGTAACCACCACAAGAATGGCCGGACCGACGTATTCCACATAGCAGGTGAG
CTTGTAAATCACCCAACCGAAAAGACTTGAGGCAAAGTCGAGCGCACCACCCGAGAAGCC
GTCGGGGATGTGGGCCGACTTGTCGCCCGTGGCGGCATAGACAGAGGCTGCAGCCTTGGT
GAAGTCGGGAGCCATGTCGGTCACAAAGTAGAGACCGAGCACGAGAGCCACCAAACCTAT
CACGAAGGTCTTCACCACATTGCCCTTAGTGTAGGGCAGCACGATTGGGAATAGGTAGAA
CATGCCGGCCAACGATGCCAAAGGCAGAAACTGATTGCCGGGAAGGAACACTGCCAAAGC
CAAAATGGTGGGGATGAGGAATAGAGACACCACGAGCGTGGTGGGATGACCGATAACAAG
CGCGGGACTCATGCCGATATACACTTTCTTTCCGTTAAACTTCTTATTGACCAGTTCCTT
TGTCTTTTCGGATATAGGCATCAGCCCATCGATAAACAACCGGGTGATTCGGGGAATGAG
TTCCATCACTGCCCCCATGATGACGCCCAACGAGAGCACGCTCTTCACAATGGCCATCGT
GGCATCCGTGGCAGTGGCAGAGGCGTCGGCGGCCTGCATTTCCTTCACGTAGGCGTCGAA
ACCGGTAATGTGGCCGGCTTCACCGAAAAGGGCTATCAGCGCGCCTACAATGACACCGAG
CACCAACGGATCGCCGAGCTCACCGAATTTCTTCTTCAGTCCCTCTGCATCAACATCGAG
ATGTCTGAAGCCGGGGATCTTGTCCAAAGCCTTGTTGAGGACAATGGCAAAAGGCATAAA
ACTCTGACAGAAAGGTTGGGGAATGGAAATACCTTCAAGGTCGTAGTATTTCTGAAACTT
TTCGGCAGTGAGATCGGCACAGACAAGCGTAATGATATAACACACAATGGCGGCAAAATA
GCCCCACGCAAGGCTCTCGCCCATCACAAAATAGGCTACAGCACCGATGAAAGCAAAATG
CCAATAGTTCCACAAATCGATGTTGACAGTGCGGGTGGTCTTGGTGATGAGCATCAAGAA
GTTGATGCCCAGGCAGACCGGAATGATGAGTGCGCCTATCGCCGTGTTGTAGGCTACGGC
TGCAGCAGCCGGCCACCCCATGTCAAAAACGTTGAGTTGAAGATGGTAGAAGTCGGAGAT
GGAGCTCAACGGCCCATTGAAATTGGTGGTGAGCAGGGCGGTAACTACACCAAGGCCCAC
AAAACCGACACCGACGAAAAGTCCTGACTTAAGAGCCTTTCCAAAATTCATGCCGATGCA
CAATCCGATGATTGTGAACAGAATGGGCATCATCACGCTGGCTCCGAAGCTGATGATATA
GCTGAAGACTTGTTCCATATACTTATTTTTCGATTGTTTGCTTGTTTGTTGTCGATTGCT
TTAATCGTAGTTTTCAGTCGCTTTGGCGGCACTCGCAGGTAGATTCCACCGCACGAATGC
AAAGATAACAAAAACTTTCTATATGATTATACGAAAATATGTTAAGAAATACTTAAACGC
CTCCACGGCTGTGTGCGCGCCCAATCTGGCGTGTCGCAGGCATTGTGTCTGTCCTCATCA
CAAAGCAAAAAGCGACCCGAAACCCACATTGTGATTCCGAACCGCTTCTTACTTGTCTCT
TTACAGACACATTTTATCGAAAATTAATCTTGGAAATAGACCCGCTTCACACGATTGCTG
ATGCCCGTGAGCACTTCGTAGGGAATGGTATCAACAATGTCGCTGAGCACCGTGACGGGC
AGATGGTCGCCAAAAATCTCCACACTGTCGCCCTCTTTGCAATCAATGCCCGTGACATCA
ATCATCGCGACATCCATACAGATATTGCCCACATACTCAGCTTTCTGCCCGTTCACCAAA
CAATAGCCGTGGCGGTTGCTCAAATGGCGGTCCAGTCCGTCGGCATATCCGATGGGGATG
GCAGCCACCACACTGTCATGCTCCAGCACTGTCTTACGACTGTAACCCACCGTGTCGCCT
GCCGGGACACGGCGCATTTGCAGGATGGTGGTCTTGAGCGTAGACACATTGTGGATAATC
TCGTTGTTGCGGGGATTGATGCCATACAGTCCGAGGCCCAACCGACACATGTCCAACTGG
CGTTCAGGGAAATGTTCGATACCGGCCGAGTTGTCGATATGGCGCAGTATTTTATGCTCG
AAAGCTGCCTGCAACTGCTTGCTTCCCTCATCAAAAAGTGCAAACTGACGGGCGGAGAAC
TCATCGAAACCATCATTGTCGGAGCCGACAAAATGGCTGAACACCGAGCGGGGGATGATG
GCATTTTGGTGGCGGAGCCGGTCGATAAGCTGCTCCATGTCCTGCCGTGGGTCGAAACCC
AAGCGATGCATACCCGTGTCGAGCTTGATATGCACAGGATATCCCGTGATGCCCTCTTTC
TCGGCAGCTTTGATAAGTGCTTCAAGCAGGCGGAAAGAATAGACCTCGGGCTCTAGATCG
TAGTCGAACATGGTCTTGAAAGCCGTCATTTCGGGATTCATGATCATGATGTTGGAGGTA
ATACCGTTTCTTCTCAGCGTCACCCCTTCATCAGCCACTGCCACGGCAAGATAGTCTACC
CGGTGATCTTGCAGTGTTTTGGCTATCTCCACGGCTCCGGCTCCATAGCCGTCGGCCTTG
ATCATGCACACCAGTTTGGTCTCGGCTTTCATGAACGACCGATAGTGATTCAAGTTTTTC
ACCACTGCACTGAGATTCACTTCCAGCGTGGTTTCATGCACTTTTTTCACCAACAATTCC
GTGAGCCGGTCGAAACCGAAACGCCGGGCCCCTTTCAGCAGAATCACCTCGTCGCGCAAG
GAACGGAACACATCGCTCACGATAAATTCCTCCACGCTCCCGAAGAAATCTTTTTCGGCA
ATCTGTATACGCTCGCTTTGGGCGCAGATTTCCGGGCCTATACCAATAAACTTCACCACA
CCGCGCTCTCGTGCCAAGTCGCTCACCTCCTGATAAAGGGCAGTGGGCTCCTCGCCGCTT
TGGAAAATGTCGCTCAAGATAAGTGTGTGTCGGCGTCCCTTGTGGTCGGGGCGACGGTTC
ATGAAGTCGAGTGCGATGTCGAGAGAGTTGATGTCGGAGTTGTAGGAGTCGTTGATAAGC
GTGCAACCATGTTGCCCCTCTTTCACCTCCAGGCGCATGGCCACTTGCTCTATGCCCTGC
ATGCGCCGGTCGAGTTCGTCAGGCGCGATACCAATGCGCAACGCCACGATGGCGCAAATG
ATGGAATTACAAATGGAAGCGTCATCAATGAAAGGGATGGAATACCAATTTTCCTCGCCA
CCTTTATATATATAGGTGACAGTGGTAGCACTCTCTTTCTTCTCTATCGACTTGACAAAC
ATGGGTGCATGTCTGTCTCTGACTGACCAACCGAGCCGCTCTTGCGGTTCACCACCGGGT
AATGTGCTCTCCATCTGGGCAAGCACACGTTCCACCAGTTCGTCATCGGCATTATAGACG
ACGGTACGTGCATCATGGAAGAGCACGAGCTTCTCCTTGCATTTGTCACCTTTCGACTCG
AAATTGCGCTGATGGGCTTCACCGATGTTGGTGAGTACGGCTATCGTGGGCTGGATAATG
TCGCGCAAAGCAAGCATCTCACCCGGCTGACTGATGCCGGCCTCGAACACGCCTACTTCC
GTCTGCTCGTTCATGAGCCACACGGAAAGGGGCACACCTATCTGCGAATTGTAGCTCCGG
GGCGAACGGGTGACACACATCTGCGGCGAAAGGAGCTGATAGAGCCACTCTTTCACCATC
GTCTTGCCATTGGATCCGGTGATGCCTACAACGGGAATGTTAAACTCATCACGATGACGT
TCAGCCAAGCGTTGCAACGCTTCAAGCGTGTTCACCACCCTCAGAAAGTTGGCATCCGGA
TAATCAGAAGCACAGTTTGCAGGCACTTCCGTCACCACAAAGTTCTTCACGCCCCGCCGA
TAAAGTTCCGGAATGTAGTTGTGTCCGTCATTGCGTTCGGATTTGAGGGCGAAAAAAAGT
GTTTCTTCGGGAAAGCATAGAGAACGGCTATCGGTCAGAAGGAATCCGATGTTGGTCTCT
TTGTCACCATAGCGACGCGCACCTATCAGTGTGGTTACCTTTTCAATAGTATACGTCATT
GTGATTCGATTACATGTATTTGCAGCAAAGTTACTGCAAATTCACAATATCACAAAATAA
TTCCCTTTCTTTTTATGGGTTTGAGGAATCATTCTCCCATCATCGGATATTTTCTGCGAA
GGGCTGCGAGCCTTTCCTGCGTCTTGCCCAAAAATACCTGATATTCGGATGATTCCGGAT
GAAAAGGCTTATGTGCCAATGCTTCGCGAATGGGTTTCCACTCGTCCAAGAACTCAAATG
TGACGGGAGAAAAGAACGTTTCGGCAAAACGGCGGTAGATATACTCCACCGCTTGATCAG
ACGGATGAAGCATATCCTCACGATAGAAACGATAGTCACGCAGTTCGTCGTTGAGGAGTT
CGTAGGCAGGAAAATAAGTGACGGTGTCGGGAATCTGCTTCACAAGCTTGTCGGCAGCCA
GCAGCAACGTGGCTTTAGAAAGCGCACTGCCATGAAAACCGTACTTGGCATAGCGGATGG
GACTCACTGTCACCACCACCTTCAGCGCGGGATAGCGGCGTTGCAACTCCTCCACAGCCT
GAACAAGGAGAGACGCACACTCGCCTACGGAGAGCTCTTCTTCCTTGAAAAGGGTCTGTG
GACGCTTCTGGCAGTTATCCACAATCTCGCCCGTCTCCCGCAGTCGGTAAACATGATTGG
TGCCAAGTGTGAACACGGCCACATGGGGAACCTCATCCCTGCACAGCTCCACGGTGTGGA
GAATGCTGGCCGGGTTATACATCACGCCTCGGGGATTGACCGTGGCCCGAAACTTCTCGG
TCTGAAAACGGCGACCGAGATTATCGGCAAAGCAACTCCCCACGAACAGCATCTGTTCAC
AGGGGGCTATCTTCCAGTCCGACACGGGGATGTTTACCTTCGTTTGCAGTTCCATTTACC
GTTTGCCTTGGGATTTGTATTTACGCTTTTCCAGAGCGTCGCGCAAGATTTCGGCATGAT
CGAAAGCCAGTTCCGGCAAATCGTCGAGACTCCACCAACAGGCCCGGCAGGCATCATCGG
CAGCCTCAACGGCAGCTACACTGTCGAGTTCGGCGTAATAGGCAATGGTGACAACACGCT
CACGGGGATCGCGCTCTACGGCCGTATATGCCCCCACTTGGTGTAACTCACCCACCGTCA
GTCCCGTTTCCTCTTGCAGTTCTCGCCGGGCAGCGGCATCAGCCGTCTCGTTGATGTTCA
TAAAACCGCCGGGGAAAGCCCACCGCCCCTTGCAAGGCTCATGCCTGCGTTCGATGAGGA
GCAACTTTGTGACGGCTCCATCACAGGCAAAGACAAGACAGTCGGCCGTGATGGCCGGAT
GCGGATATTGATAGCAATAGTTACCTTCCATTTCTCCCTCCGCTCTTTTTATTCAACGGT
TGCGTCTTCCTTGCGCTTCCTCCACTCCATGAACACGGCAAAAAATACCAGGAGCAGCAA
CACGGCATAACCCACATAGGCCACGGTCTCGGTTTTCCGGACAGACGTGGGATGGAAGTC
GAGCACGATCTTATGACTGCCGGGCGTCACCTGCAAGGCACGCAACACATAGTTCACACG
CCCCAGTTCGGCCGGCTGTCCGTCGATGGTGACCGTCCAACCGGGATAGTAGATTTCCGA
GAACACAAGCACCCCGCCCTTGTCACTTTTCACTTCATAGGTGAGGTTGTTGGGCTTGTA
GACAGTGAGCCGTGCCACAGCCTCCCCTTGTGGCACACTCTCACCCAGCACCTCCCGGAA
CTTCTCATCGGCTACGGCCTGCCGGCGCAGATTGAGCCGTTTCAGTGCGTCAAGCTCTTG
GTTGGCATTGCCCACATAGGTCACCTTGTCCACAAACCACGCATTGCCGTATGCATAGGT
ATTCTGCACGGGAACAGTGTGCCCACCCTGCAAAGGCAAGATGAAATACTTGGCATTGAG
CATGTTGAGCACGGGGAAAATGCTGTCGCCGGCCACCTTGGTCATGTCTCCTCCGGCTGC
GGCCACGGCCCCCATGGTCTTCTGCATCTCGGGAGCTATGTAGGCATCAATGAGTTCCTG
ATAGCGGCGCAACTTGGCCGGATGATAGCCGCCGATGCTCTTATGATAGTAAGAGGTCTC
ATTCTCGTTGAAGGTGCTCGTGGCAAAATTGAGCACGCGATAGTCCAAATCCTTGTCGCG
CAATATCTGCCGGTCGGCATCGGTGAGTGCCTGCGGAGTCTCGCGGACGCTCTTTTCCAC
AAACATGTCATCGTAGAGATAGCGCTTGTCCACCTGCCACAGGTCGATGAGACAAAGCAC
GGTGACGGCCCCGACCATGTATGCAGCCTTGAGTTTGCCGGCTTTATAGAGCAGCAGGAA
GAATGTGCCGATGACAATGATCCAAAACGAGCGCCAACAATCGGCTGTGAAAATACCCTT
GCGCACTTCTTGCAGATTGCTGAGCAGCGGTCCAAGATATTCCTGTGGAATCTGTTGCAG
GGCCTTCATTTCCTGTCCGGAAACGAAGTCGGAGAAGAACACGCCGGGCATCAGGGCGAA
AAGCAGGCAGAAGCCGGCTGTAAGACCGAAGCTGATGTAAACGTACTTGATCTTACGGGT
GAGCAACTCTGGCTCATCCACCACCCGCTTCAAGGCCAACATGGCCAACAACGGTATCGT
AAACTCGGCTATGACCAGGATGGAAGCCACCGTACGGAACTTGGCGTACATGGGCACATA
GTCGAGGAAGAAGTCGGTGAAGGGCATGAAGTTGCGCCCCCACGAGAGCAGCACCGAAAG
CACCGTGGCTGCCAACAATGCCCACTTCATGGGTCCCTTGACAATGAACAGGCCCAACAC
GAAAAGCATCAGTACGAAAGCCCCCACATAGACGGGGCCGGAGGTCATAGGCTGGTCACC
CCAATACTGGCCCAGTTGCTGGTAGATCTGCATGAACTGCGGATCGGCCTTCTCCATAGC
CGAAGCATTCTGGCTCATCGGCACGGATGCCCCACCCTTGGCGTTGGGCACAAGGAGTGT
CCATGTCTCATCAATGCCATAGCTCCACTGGGTGATATAGTCGCGGTCCAGTCCGCTGTT
GGTCTGGTTGGCCGAGTTCTTTTTCACGAGTTCGCTCTTCCCGCGCATACTCTCCTGCCC
ATACTGCCACGTGTGGTAGAGGTTGGAAATATTGAGACTGATGCCGATGGCCGCACCTGC
CACGCAAACGCCCGTGGCCTTGAGGAAACGGGACATCTGCCGCTCCTTGATGGCTTCTGC
CAGAAAGGCGATGACCATCAGGAAGATGATAAACAGATAGTAATAGGTCATCTGCACGTG
GTTGGCATTCACCTCGAAGGCCGAGAAGACGGCAGTCAGGATAAGTCCCCACAAGAACTT
GCCCCGATAGGCCGACACGATGCCGGCTATCATGGGTGGAAGATAGGCCAAGGCCATGAC
TTTCCAGATGTGTCCGGCGGCGATGATGATGAAGAAATAGCTCGAAAAAGCCCAGATGAC
AGATCCGAGCACGGCCAATTCGCGACGAAAATCGAACGCCCTCAATAGAATATAAAAGCC
CAGAAGGTAGGCAAAAACATACCACACGTTTTCAGGCAACCAGAGGTGGTAGGCCTTCAT
CACCGCATCCAGTGCGCCCGTGCTCTTGTAGGAAGGTGCCATCTGGTAGGTGGGCATACC
ACTGAACGCCGAATTGGTCCAGCGGGACACCTCGCCTGTGGCTTCCTTGAAGTGTGAAAC
CTCCTGTCCCAATCCCACTCCGGCCGACGAATCGTGGCGATAGAGTATGCGCCCGTCTAT
GTCGGCGGGCATAAAATAAACAAAGGAGATAACGGCAAAAACAACGACAGCCAGAATATC
CGGCAGATATTTCTTCAGTGCATTCATCTTGTCATGTTTGAATTTTGGCACAAATTTACG
AAAAATCTTTTATCTTCGCGCCTTTGTCTCTCATCTTTTTCGTACTTTTGCAGGCAAAAG
AAGCATACGGAAATGAAAATAGGCGTTATCGTTGCAATGGACAAGGAGCTTGCACAACTG
AAGACCATTCTCGAAGATGCGGTCGCCGAGCGGCACAACCACCGGGACTTTGTCGTCGGC
ACCATCGAAGGAAAGGAGATCGTGCTCCAGCAATGCGGCATAGGAAAGGTGAACTCTGCC
ATCGGGGCCGTGGAGATGATTAACTGCTATCATCCCGACCTCATCATCTCCACGGGTTGT
GCCGGCGGAGCCGACGTGTCACTGGAGGTGATGGATGTGGTGGTGTCGAGAGAGTGTGTC
TACCACGATGCCTATTGCGGCGCGGAGTGTGAATACGGACAAATCATGGGGATGCCGGCA
CGGTTTAAGTCACCGGCCGACCTTATCGATAAGGCTCTCGCCCTCAACGCCGGTGGAACG
ACGACCGGGAAACGCATCGTGGCGGGACAAATCGTGAGCGGCGAATGGTTTGTGGACAGC
CGGGAGAAGATGCAGGACATTCTCGCCCACTTCCCCAAGGCGACGGCAGTGGACATGGAG
AGTTGCAGCATTGCGCAGACGTGCCACCTCTATAAGACCCCTTTTGTGAGTTTTCGCATC
ATCAGCGACGTACCCCTGAAAGACCATAAGGCGCAAATGTATTTCGATTTCTGGAACCGC
ATGGCCGAGGGGAGTTTCAACGTGACGAGACATTTCATCAACACACTATAGACCATTTGA
CAATATGGACAAAATACCCTCATTCACCATTGACCACGAGCGGCTGCTGCGCGGCATCTA
CGTGAGCCGTAAAGACCGGGTGGGCGGCGAAACCGTGACCACTTTCGACATCCGCATGAA
AGAACCCAACCGCGAACCAATCCTCCACAATGGGGCTATCCACACCATGGAACATCTTGC
TGCAACCTATCTGCGCAACGACGCGGAGTGGAAAGACCGCATCATCTATTGGGGTCCGAT
GGGCTGCCTCACGGGCAACTACCTGCTCATGCGCGGTGACTTGGAGTCGAAAGACATCGT
GGAACTGATGCGGCGTACGTTCCGGTTTGTGGCTGAATATGAGGGTGAAATACCCGGAGC
GGCTCCCCGAGACTGCGGCAATTACTTGCTGCACGACCTGCCCATGGCACGCTACGAGTC
GAAGAAGTTTCTGGAAGAGGTGCTCGACAACATCAAGGAAGAGAACCTCCACTACCCCGA
ATAGCACCGACAATCCCCTGACACCTTGTCTTCCGGCAGGCGTCAGGGGATTGTCGTGTC
ATCAAGACGGGCAGGATAGAACACCAAGTGGGTCTCCCACACAAGTCTGCATGACCTTGC
ACTTTGTCCTGTCTTTTCACTACACATTTGCATCGGGGCCGAAAATTCACTATCTTTGCA
TTGGCAAGGGGAGCGCGCAAGCGTTTCCCTTTTTTCAGCCCCCTTGCCATGGAAAGACAA
TTCGGCCCAAAGGGCCTTGCAAAAGGGCCTTTTTCGCCTTCTCACTCGGGCCGAATGAGA
TGCCAAGTGTGGCTCTTTTGCAAGTTCGTTTGGGCCTGATGAGAACAGAATGCCGATTTT
CCGGTTTTCCCGAAACATTTTTTGCACATATCCGTTTAAGAGTTTCCAAATGTCATGTCG
TGTATTTTCATGTTTTGAATAAGTTTCCCGCTATATAAAAACAAAACGCCCTCTCCTCAC
CGAAATCCAACTTCGGCAGGGAGAGGACGGCATGGCGGACCCACGGGCAGGTTAAAGGTC
GAACTTATAACCCACAGTGAAAAGGAATGTGCGGTCTTTACTGCCGAACTCGTTGGCTTT
GGTGAGCCCGACATTGTAGCGGGCATCGAGCACCACATTCATGTATTCGTAGGATATACC
GATGGGAATGGAGAGTGCCACTTTCTTGTAGGCAGACTTCACATTGTCTTTCTGCTCGTA
GCCATTGAGTTCGGTTCCATTGGGCAGCTTGTCATAGACGCGGGTCACTTCGCCCGTCTG
CACATTGGGGGTCTCGGTGTAGCCGGTGAGTTCTTGATAGGACTTGGCCCCAACGAGGAA
ACCGACTTGCACGCCGGAATTGAACGACAACCCATCGGCAAGATAGAGATGGGCCATGAG
AGGCACGTTGATGTAGTCGAGATTGAGATGAATGTTGTGCGCACCGGAGAATATCACCGA
GCGGTCTTCCTTCACCGTCTTATCGGCCATGTCGTCAAAACGCTCGCCCTGCCGGGTGTA
AAACACACCAAGCGAGACTGCTCCCCGGTCGCCTATCTGATATTGTGCATCGGCCCCGAC
CACGAAACCGGGCTTGTATCTCGATTTCAACACTTCGCCGCCACCGCCATCAATGTTACG
CAAAATTTCACTGGAATTGAGTTTGGACAGGCTGACACCCACCCGGGGAATGAGCGAGAA
TGTGCCGCTCCGGGACTGTGCCTGCCCCACAAGAGCCACTGTTGCGACCGCAAGACATAA
AAAAAGACGTTTCATAAATAAATTCCCTATTGGTTTTATTTATGAAACGCCCTATTCTTT
TAAATATTGTTCCGTCTGTGACAAAAAGGAGATGGACACTCTTATCCATTCTCTTCTGCA
CTCATCCGGCAAAATAGCATCCGGACATTTATCCTCCGGACATTTCACTCCCCTCTCCCC
TCGGAGAGGGGCAGGGGTGAGGCTTTTTTACTCCTTCCCAGCCCGCTTCCGCTCCAAGTG
GTCGAGGAGAATCTTGCGCATACGCATACTCTTCGGAGTCACCTCCACAAGTTCGTCTTC
GCGGATATACTCGAGGCACTCCTCAAGGCTCATCACCGTCTTGGGAATCACACGGGCCTT
CTCATCGGAACCCGACGCGCGCACGTTGGTGAGCTGCTTGGCCTTGGTGACATTGATCAC
GAGGTCGTTGTCGTGGACATGCTCGCCCACCACCTGACCGCCGTAGACTTCCTCACCCGG
ATCGATGAAGAACTTGCCACGGTCTTGCAGCTTGTCAATGGAATAAGCGTATGCCGTACC
GGTCTCCAAAGCGATCATCGAACCGTTGCTGCGACGGGAGATTTCGCCCTTGAACGGCTG
ATACTCTTTGAATCGATGGGCCATGATGGCTTCGCCCTGAGAAGCCGTAAGCACGTTGGT
GCGCAGGCCGATGATACCGCGGGAGGGGATGTCGAACTCAATGTTCACACGGTCGGCCTG
ACTCTCCATAGAGGTCATTTCGCCCTTGCGGCGGGTCACCATATCAATCATTTTGCTGGA
GAACTCTTCGGGTACATTGATCGTGAGCTCCTCTATCGGTTCGCATTTCTTCCCATCAAT
GGTCTTATAAATCACCTGCGGCTGACCCACTTGCAGCTCGTAGCCTTCGCGGCGCATGGT
CTCGATGAGCACGGAAAGGTGGAGCACACCGCGCCCGCTGACAATCCACTTGTCGGTGAA
GTCCTCAAAAGGACGCACGCGCAGGGCGAGATTTTTCTCCAACTCCTTGTCCAAGCGTTC
CTGTATGTGGCGGGAGGTGCAATACTTGCCTTCCTTGCCGAAGAACGGACTGTCGTTGAT
GGTGAAGAGCATACTCATCGTGGGCTCGTCGATGGCTATCGGGGGCAGAGGCTCGGGATT
CTCAAAGTCGGCAATGGTGTCGCCGATTTCAAACTTCTCCAAGCCGATGACGGCACAGAT
GTCGCCCGACTCCACTTGCGCAGTCTTAGCATGTCCCATGCCTTCAAAAGTGTGAAGTTC
TTTAATCTTGGTCTTTTCCTGACTTCCGTCGCGGTGGCAGATGGTGATATTCATGCCGTC
TTTCAGTGTTCCGCGATGCACGCGGCCCACGGCGATGCGCCCCGTGTAGTTGCTGTAGTC
GAGCGACGTGATGAGCATCTGGGGCGTGCCCTCAAGCTGCTTGGGGGCGGGAATCACCTC
GACTATCTTGTCGAGCAGATACTCAATGTTGTCGGTAGGCGTCTTCCAGTCTTCTGCCAT
CCAGCCGTTTTTGGCCGAACCGTACACCACAGGGAAGTCGAGCTGGTCTTCGGTGGCATT
GAGGGAGAACATCAAATCGAACACCATCTCGTAGACTTCCTCCGGACGACAGTTGGGTTT
GTCCACCTTGTTCACCACCACAATGGGTTTCAACCCCAGCTGCAATGCCTTCTGAAGCAC
GAAGCGGGTTTGGGGCATGGGGCCCTCAAAGGCGTCGACGAGCAACAGGCAGCCGTCGGC
CATGTTGAGCACACGCTCCACCTCACCGCCGAAGTCGGAGTGGCCCGGGGTGTCGAGAAT
ATTTATCTTAGTACCTTTCCAGTTGATAGAAACGTTTTTTGAAAGAATCGTTATCCCTCG
CTCGCGCTCCAAGTCGTTGGCGTCGAGCACTTCGCCACTGTTATCCTGGCCGTCGCGGAA
CAGTTTTCCGGCGAGCATCATCTTGTCAACCAATGTGGTCTTTCCGTGGTCAACGTGTGC
AATAACTGCAATGTTTCTAATGTCTTGCATCTGAATTTACCTTAAAAGCTTTTAATTTCG
GGTGCAAAATTACAAAAAAATAATGATAAGCAGACGGTGGGGAAAGAATAATAGACTGCG
GCGTAAGGTTAATTTATGTAAACCCATGAAGTTTTATAGGCCCGCCACTCGCCTCTTTGA
AGAAAAATGACTACCTTTGCACCGCATTTTCGGAAACTCCGATGCATTCGGTTGCGTAGC
TGTTGTGATTAAGGCAGTTAGCGCACAAAGGATGTATAATGCGACAACACATTAATCATT
TTTCAAGCAATGTATTTAGACAAAGCAAAAAAGGAAGAGATCTTCGGCCAGTATGGCAAG
ACTGCAACTGACACCGGCTCTGCCGAAAGCCAGATTGCACTGTTCACCTACCGTATCGCC
CACCTCACTGAGCACGTGAAGAAGAACCACAAGGACTTCGCCACCACTCGCTCTCTGACC
CGTTTGGTAGGTAAGCGCCGTCGCCTGCTCGACTATCTCTACGACCGCGACGTAGAGCGC
TATCGTGCCATCATCAAGGCTCTTGGTCTCCGTAGATAATACGAGCCCTCGAAAAGGCAA
AGAAAACAACAGGCCTGCAAATCCGCATTGGATTTGCAGGCCTGTTTGTTTTATATACGT
CATAGGAGCCGGAGTCCCGGCAGAGGAATTGGCATGGAGGCCGACGACATCGCGGACTAT
GGCACTTGCCCCTTTAAACATGCATCGGCCGTAAAGAAGTCTGAACTTCTTTACGGCCGA
TGCATGTTCCGGTTTTATTTCTCCACCAGCACCTCCTGTAAAGGAGTCATCACGAAATCG
CGTTCATACATGAGCGGATGGGGAATCTGCAAGTCGGGCTCGTTTACCTTCACGGCATCA
TAGAGCAGGATGTCGATGTCGATAATGCGGTCGTGGTATTGGCCATCGGTGGATTTCGAC
AACCGTCCCATGTCGCGCTCTATGCGCTGGGTGGCATCGAGAAGCCGACGGGGGGGGAGA
TCCGTCTCCACACATACGCAGGCGTTGAGAAACATATTGGGTGACTCAAAGCCCCAAGGA
GCGGTTTCGAGGAGGGAGGATTGGCGAATGACAGGGCCTATCTCCTTCCCTATCTTTTCG
ATGGCTTCGCGCATGGCACGCTTGCGGTTACCGATATTAGAACCGAGAGACAGATAGACC
GTGTGCATCAATCGTCAAGAATAAGCAAGGAGTCTCCGAAACAACCGAACTTATAACCGT
CGGCAGCAGCCCTGTTGTAGCATTCCATCACCATGTCGTAGCCACCAAAAGCCGCTGTGG
ACATGAGCAGCGTGGACAGAGGATGGTAGAAATTGGCTACCATGCAGTCGGCCAATCCAA
AGTCGTAGGGCGGGAAAATGAACTTGTTGGTCCACCCGTCGAACTCTTTGAGCATGCCAT
CGGTGCCTACAGCCGTCTCTGTGGCTTTGACAACACTCGTGCCCACGGCACAAATATGAT
TTCCGGCCCGCTTGGCTTCGTTGACCACCTTGCAGGCTTCGGCAGAAATCTTCATCTGTT
CGGAATCCATCTTGTGCTTGGTGAGGTCTTCCACCTCGATGTCGTGGAAATTGCCCAAGC
CGCAATGAAGAGTGATATAGGCAAAGTTGATGCCGTAGATTTCCATGCGTTTCAACAGTT
CGCGGCTGAAATGCAGTCCTGTGGCCGGAGCCGTGACAGCCCCTTCGTTCTTGGCAAAAA
CAGTCTGGAAGTCGTCCATATCCTCCGGAGTGGCATGGTGGCTCTCGCGTCTGTCGATAA
TATAACGGGGCAACGGCGACTCACCGAGGGCATAGAGATTCTGCTTGAACTCATCGTGCG
GACTGTCATAGAGGAAGCGGAGTGTGCGTCCGCGGCTCGTGGTATTGTCGATGACCTCGG
CCACCATGGTGCTGGTGTCGTCGAAAAAGAGTTTGTTGCCGATACGAATCTTCCGGGCCG
GCTCCACGAGCACGTCCCATAGGCGCATTTCTTCATTCAGTTCGCGCAACAGGAACACCT
CGATCTTGGCGTCGGTTTTCTCTTTCGTGCCATACAGACGGGCGGGGAACACTTTCGTGT
CGTTGAAAATGAAAGTGTCACCATCGCCGAAATAGTCTACGATGTCACGAAACTGAATAT
ATTGCGGTCTCCCTTCAGCATCTTTCAGAGGCTCTCCCGTCTCGTCGGTCTTGTACATAT
CTATCCTCTCCGACTTCTTGTGGAGAACCATGAGACGACTCTCTTCACGACGGGTAACAT
GGAAAGTGGACTGCGTGCCGTCCTTCCGGGTGATGACATGCTCGGCCGTATGAGGATAGA
GAGCTATTTGTTCTTCTGACAGTTTGAACTTGAATTGTGAAAGCTTCATTATGTTTATGT
TGATTCTAACGCTATTAAATATCGTTCTCGAAGGTCTGACCGTCCAGCCATTCCCGGAAA
CGGTCAAACTCAATACAGTTTTCCACCCGGACTTCCCCTACCCTTGTGCGGCGCAAGGCG
GTGAGGAACGCTCCGCTCCCGAGTGCCCGCCCGATGTCCCGAGCCAAGGCCCGAATGTAA
GTTCCTTTGCCACACACCACACGAATACTCATCTGCATGGTGCCTGCATCGAAGCCGGTA
AGCTCTATCTCGTCTATCTGCAAGGTCTTGGGTTGCAATTCCACGTCCTTGCCATTGCGC
CGCAACTTATACGCCCGGTCGCCGTTCACCTTACAGGCACTGTATGACGGTGGCACTTGC
TGTATCTCCCCGACAAACTGCGGCAGCGTCTCCAATATGAGTTCGCGAGTGATATGGCCC
GTGGGATAGGTGGCATTCACCGTGTGTTCGCGGTCGTAGCTAGCCGTGGTGGCACCGAGT
TGCAGGGTGGCCGTGTATTCTTTAGTGTGATATTGCAGCTGCTCGATGTTCTTGGTCATC
TTGCCCGTACAGAGCACCAGCACCCCGGTGGCCAGCGGATCGAGCGTACCGGCATGTCCC
ACCTTCACACGCTTGACTCCCATCTTTTGAGAAATGAGATAACGGACATGGGCCAGTGCC
CCGAAGCTCGACATGCGATAGGGCTTGTCTATGCAGATAATCTCGCCTTTGTTGATATTC
ATCAGCCTACCATTGACAGGGTGTGACCGGTCATGAGCCATATCAGAATGAAACCGCCAA
CGATGATGCGGTAGATGCCGAATGCCTTAAAACCGTATTTGGCCAGAAAATCCACAAACC
ACTTCATGGCCAACAAAGCCACGACAAAAGCCACCACACTGCCCAGGGCGAGCATGGCCA
GATTGTCGGCCGTGGCCCAGTTGGTGTCGGCACTGTCGCTAAAAAACACCTCCCACACAT
CCAGCACCGTGGCCGCTGCCATTGTAGGAACAGCCAAAAAGAACGAAAACTCGGCTGCAC
GGCGGCGGGTCAGTTTCTGCGCCATGCCCCCTACAATCGTCGCCATTGACCGGGAAACAC
CCGGAATCATGGCTATACACTGGAACAGACCGATGCGGAAAGCACGCTTTTCGGTGATTT
TTGTATCCTCACTACCTTTATTGAAGATGCTGTCGCAAAAGAGCATGAACACGCCACCAA
CTACAAGCATGATAGCTACGACCCCTACCGACTCGAGAAAACGGTCTATCAGACCGGTCT
TCTTGCCAATAAGACCTATGACAACAGCGGGCATGAAAGCCACCAAAAGCTTCCAGTAGA
AATCCCACTTATGGATGAGCCGAGCCCAAGCCGAACTGCCTTGAGGAGCCGGCGAATGGT
CTAAACGGAAAAAGCGATTCCAATACAGGCACACCACCGACAAGATGGCGCCGAACTGAA
TGATGATGGTGAAAGCCTTGACAAACGGGGTGCTCTCCACGCCGAGCAACCCTTGGGCTA
TAATCATGTGCCCGGTAGAGGAGACGGGGAGAAACTCTGTGAGTCCTTCCACGATAGCAA
TGATAAGGGTTTCAAGAATGCTCATTTGCTACCTTCGTCGTCTTTAGGTTTATGAACAAT
GGCATAGATGATGGAGACAAAGCCCAACAATGTCACCACCGGAGCCACCTTGACGCGCAT
GGTGCTGAAAATATCGGGATTGAAAGTGGTCTCGGTGGAACCGGGCCCGCCCATCAGCAC
AAAACCGATGATGATAACCAACATGCCGACAGCCAACAGGATGAAGTTGGTCTTGCCGAA
AGCTAAATTTTTCTTATCCATTATTAAATCTTATACAGTTCGCCGGCCTTCATCTTCAAG
AACTTGTTGACAGAGATGTTGGCACACAAAGCGGTAATGATGATGCCAAAGAGGAACACC
GAAACGCCCGTGATGAGCATGACTTCCCACGTGAGCACGGACAGAATTTCGGGTTCATAG
TGATAGAGTCCGTAGACAGTGCCGCCCAAAACAATACAGGCCAACAGAGCGGCTACCAGC
CCGACGACGACGGCCCGACGCACAAACGGCCCGCGGATGAAGCCCCAAGACGCTCCCACC
AGTTTCATGGTGTGGATGGAGAACCGACGGGCATAGATACCCAAACGGACGGTATTGCTG
ATCAGGGAGAACGAAATGAAAGTCAACAGCACTGCCAATGCCAGCAATACAATGCCTATT
TTGGCGATATTGCGGTTCACCTGCTCTATCAAATCGTGCTGGTAGTTCACCTCGCTCACC
TTCGGATAGGCCTCCAACTCTTTGGTGATCCAGCGCAAAGAGTCGGTGTTGGCATAATCG
GCCTTCAAGGTCACATCGATGGAAGAAAGGAACGGATTCACGCCTGCAAACTCCAACGGA
TCAACTCCGAGGTCTTTCGTCCCCTCCTTGAGTGCCCGTTCCTTGCTGATATATTCCAAA
TGATTGATATAAGGGCGTGCGTTCAGTTTACGGCATATCTGCTGTGCTTCCGGATTGGTC
ATGTCCTGCTCCAACACCATCGTCACAACAAGGTTCTCTTTCACCACAGACGAAAGGTTG
CGGGCCGTGAAAACGGACATCACCACCAATCCCAACAATACAAGCACCATAGCAGTGCTG
ATACATAGCGTAACGACCTGCAATCCTGTACGACCGCCGGCCTTTTTGCGTTTCTTTCCC
ATTCCCTAAAGGATATAATACACCAAAATTGCTGCAAATTTAGAAAAAAAACACCGACTA
AACGACCGTTTAACGTGTATTAACAACAAAAAGCTGAAAGACAGGTGCTTATCCGCGTTT
TCTTTATACCTTTGCGTCATTACAAAGCAAGCGTACAAGAAACTTACAATGAGCACCATC
ATCTATCCGTCGCCCATCTTCGGGCCCGTACACAGTCGCCGGTTGGGCATCTCGCTGGGC
ATCAACCTGATGCCCGAAGACGGCAAAATCTGTACGTTCGACTGCATCTACTGCGAATGC
GGGTTCAACCGCGACCACATTGCCCACCTCCGGCGTCCCACACGGAAGGCGGTGGCCATC
GCTCTTGAGGCCAAACTCAAAGCGATGCGTGAGGAAGGGACTGTCCCCGATGTGCTCACT
TTTGCCGGCAACGGGGAGCCGACAACGCATCCGCACTTCCCGGAAATCATCGACGACACC
ATCCGGCTGCGCGACTGCTATTGCCCTCGTGCCAAGGTGAGCGTGTTGAGCAACAGCACT
TTCGTGCATCACGAAAGTGTGCGTGAGGCCCTGATGCGAGTGGACAACAACATCTTGAAA
CTCGACACAGTGGATGCCGGCTATATAAATAAGGTGGATCGGCCCACCCAGCCGTCGTTT
GACGTAAAGCGGCTGATTGTTGATTTAAAGAAATTCAATGGCCGGTTGATTATCCAGACC
ATGTTTATGAAAGGGTCGACGACACTACCCGGCGGCACGGTCTTTGACGTGGACAACACC
GGAGATGCATACGTGGCCCCGTGGTTGGAGGCCGTAAGAGAGATAGGTCCGATGGAAGTG
ATGATCTACACCATCGACCGCGAAACGCCCGACCATGCCCTGCACAAAGCCTCCCCGCAG
GAGTTAGATGCCATCCGCGACCGTGTGCGGGCTGCAGGCATCCCCTGCACTGCCTCTTAT
TAGCCTTTTACTCCATCGGGCTACGTTTTCTTTCAGAAAGAATTTATGGGACGCAGTCGG
ATGCTTGGATGTTTAGCGGAGAGGCTGACAAGCAGGATGGATTGTCAAACTATTTATCCG
TTTTCGGCCTCTCTGCTTGCGATATTCGCAACGGACAACCCACTTGGACGCAAATAAACG
ATTTTGGCGACATTTCCAAAACACTAATAATCAGTCGTTTGAATTTTACTGACACACATT
GAGAGCCGAAAATGGGCCTAAAAAGGTCCAACGGGGCTTGCAAAAAGGCCACAGTTACGT
TGCAACTGTGGCCCTTTCGGCTCTCAAGTGTGGCTCTTTCGCAAACCCGAAGAGCCCGAA
TGAGAAAATCGGCGGGCTTTTTTGATGTTCTGAGGCCGGTTTCCCATTCTGGTTGAAGAA
TTTTGGCGGATGCACTTTTGTTGATATTATTCACCATCATCCGGCATCTTGCGAAGAGAG
CTTTCACCGGTTTTTGTCGGTGTGTGCGATACCTATATTCGTTTTTTGCATCAAATAACG
GATGCCCCTACATCTTTTCGGGAAAGGCAGGTCAGCCGGCTGCCACACCCTCCCGACAAA
AACAGAAAAGCGGGCCTGCCTCACGGCACACCCGCTCTACATACAGAGTAATATTCATAT
AGGTATGAATGCTTTGTTACATCTTGCTGATGATGCCGATTTTCGTGGCATTGATGAAGT
TCACAATGTTGCGAATCTCAGTGCTGTCGGGCACCTGACTTTTTATTTGCAGCACAGCGT
CGAACACGCTTGTTTGCCCATGAAACACCAGACGATAGGCATTGGCGATGTGCTTTTGTA
TTTTCTCATCGATACCGTATGCCGTCATCATCACACTATTGATGCCCCCATAACCCACGG
GAGTGCCGCCGGCAATGATATAAGGCGGAATATCCTTCGAGAAGGTGGTTCCGGCCTGAA
TCGTTGCGCCTTCTCCCACACGGGTGTTGGCCTTCTCAATCACACTGCTCGAGTAGATGA
CACCGTTGCCAATCTCGCAATCGCCGGCTATCTTGGTGCCATAACCGAACACGCAGGCGT
TGCCCACCTTGGTATCGTGAGAGATATGAGCACCTTCCATGAGGAAGTTGTCATTGCCGA
TGACCGTCTGTCCGCCTGTGTGGGTGGCCCGGTTGACAACCACATTCTCGCGGATGATGT
TGTTGTCGCCGATGACCAGCTCCGATTTCTCGCCCACAAAGTCGAAATCTTGGGGCAATG
CGCCCAGCACCGAGCACTGGTGCACCTTGTTATGTGAACCCATGCGGGTGCCGTTGAGGA
TGCTCACGAAGGGGAATATCGTGCAGTTGTCGCCGATCTCCACATCATCTTCGATATACA
CAAACGGGAATATCTTGCAGTTGTCACCTATCTTTGCCTTTGGCGAAACCTCTGCCCTGG
GGCTTATTTCACTTGCCATAATCTTACGTTTTAAAGTTTAGAGTTTTTTACTTGACACCG
CCCCCAAGCGCATAATAAAGATTTACGACAGCCTGCATCTTGGCGAAGTCGTCGCGCACC
TTGGAGAGTTCTGCGTTGAGCAGACTCTGCTGGGCGGTGATCACCTCCAAATAGGTGCTG
TTAGACTCGGCCATCAAGCGCTTCGTGTCCTCCACGTTTTGCTTCAACGTGGCCACCTGT
TTAGCTTCTATCTGACTCTTTTCGTTGGAAGAATTGTAGAGCACGAGGGCGTTGCTCACC
TCGCTGCCTGCACTGAGAATGCTCTGCTGCCAGGTGTTGTAAGCCTGTTCATACTTAGCT
TTGGCCACTTTCAGTCCGGCAACAATCTGCCCGTGCTGGAAGATAGGCTGCACCAAGCTC
CCCACTGCGCTCAAGAGCCACTTTCCGGGATTCACCACGCCCATCCCACTGCTGTTGGTA
AATGTTCCCGTAGGACTGATGGTGAGACTGGGATAGAACCTGCTCCGGGCCGTCTCCACA
TTGTAGAAGCACTGGGCAAGGCTCATCTCGGCATAGTGAACATCCGGACGGTTGTTGAGC
ATGTGTATGCCTACGCCCGCAGCCAGATTGGAAGGCAGACTCTGTTCTTCGAGTTTGCCA
CGCCCGACAGCCTGTGCCGGTTGGGCCAAAAGCAACGAGAGCGAGTTTTCCGTTTCACGT
ATCTGCCGCTGCAGGTCGACCTTCTGCGCCTGCACGGAATAGTAGTTGGCCTCGGCACTC
TGCACACCGGTGGAGCGCACACGACCAAGCTCTTTCTGAATCTTCATCAAGTCCCACGTG
TTCTTGGTCAACTCTTCCATGTCGGTCACGATTTCCAGCTGTTTGTCGAGCATCAGAAGC
GTGTAATACATGTTGGCAACACCGGTGACAATCTTTGTCTTCACCACCAACTGATAGTCT
TTCGTAGCTATCAGTGCCATCTGCGAACTGCGCTTCTGCGAGAGCAGATTGCCGAAGAGG
TCTATACTCCAACTGGCCGAGATGGGCAGCGAATAGGTCTTGGTGGGCTTGTTGCCGTCC
CACGAAGCGATAGTTCCCTGGGGCGAAAAGGTGAACGAGGGCACAAAAGCCAGTTTGGCA
GCTTTGAGCTGGGACTCGGCCATATTCACATTGAGGGCGGCATTGAGCAGATCGGTATTG
TTGGCAAGAGCCTTCTCAATGAGCGTCTGCAACCGGGGATCGGTGAATACGCTGCGCCAA
GGCAGATTGCCAAAAGTGGCCGTGTCGGTCACAGCGAGTGTGTCGGTCGGTGAAATGACA
TCCCTCACCAGTCCGGCGGTGTTCACCGTGGGGCGCTCATACTTGCCATAAAGGCTCTTG
CAGCCGGTGAGAACCAGTGCTGCAAGACCCAAAGTCATTATATATCTAATCTTCATATTG
TTATTCCTCCACTTTATATTCGATAGGCCGACGGGTGTAGGGCTGCAACTCGGAAGCCAC
TTCCTTGTTTTCCTCGTCGCCGAACTCTATCGGCTTGAACTTCTCCTGCAAATATTCGAA
TATCACAAACAGGGCCGGCACGACGAATATCTGAATCATCATACCGATGAGCATACCGCC
CACGGCTGCCGCACCGAGTGTCTGGTTACCGTTCTTGCCCACACCGCTGGCAAACATCAT
CGGCAACAGACCGATGACCATGGCCATACCCGTCATCAGAATCGGGCGCAGACGGGATGC
TGCACCGAGAATGGCGCTATACTTGATGGCCATACCCGTGCGCCGGCGCTCCAAAGCGAA
CTCCACGATGAGGATGGCATTCTTGGCCAACAGACCGATGAGCATGATCAGGGCAATCTG
CATGTAGATGTCGTTTTGATGGCCGAAGAGTTGCGTGAAGATGAACGCACCTCCCAAACC
AAACGGCAACGAGAGGATCACCGACAGCGGGAGCAGATAACTCTCATACTGTGCGGAGAG
AATCAGATAGACAAACACGATACAGAGTACGAAGATGATGGCCGTGGTGTTGCTCGATTC
CTGCTCCGAACGGGTCAGTCCCGAGAAGTCGTAACCGTAGCCTGCAGGCAGCGTCTGGGC
AGCCACTTCCTCCACAGCCTTGATAGCCTCACCCGAAGAGTATCCGTCGGCGGGTGTGGC
ATTGATGTTGATGCTGGTGAAGAGGTTGAAACGGTTCACGTTGGACGGCCCGTAGACGCG
GGTAAGCGAACAATATTCGCCCACAGGCACCATGCCCGAAGGTGTGCGCACATAGATGTT
GGTGAGGTCGCCCGGCCTCATGCGGCTGGCGGCATCGCCCTGCACCATCACGCGGTAGAG
CTTACCGTAGCTGTTGAAGTTGGAAGCGTAGAGACCACCGTAGTATCCTTGCAGTGTGCT
GAGCACCACTCGGGGACTGATGCCGCTCTGCTTGCACTTGGCCACGTCCACATCCACCAT
ATACTGCGGATAGCTCGGGTTGTAAGAAGTCATGGCTGTCTTTATCTCGGGCCGCTCATT
GAGGGCCTTCAGATAGTCCTTGGTCACTTTGAAGAACTTGTCAAGGCTGCCGCCGGTCTT
GTCCTGCATAGAGAATGTCAGACCGTTGGTGGCACCGAAACCGGAGATCATCGGCGGACC
GAAAGCCAGAATCTGCGCACCTTTGATATTGGAAATCTGCTTGTAGATCATACCGAGCAC
CGAGGTATTGGCCATCGGGTCCACGAAGAAGCGCATGATGCCGTCACCCTCCCAAAGGCC
GGCCAACTTGTGGAAGAAGCCGCTGGGGCGCTCGTCGAAGGGTTTCAGCTTGACAATAAA
GGTGGCTTGGTCGGATCCCTGACCGGCAATAAAGTTGTAACCCACAATCTGCTGACGACT
CTGCACAGCCGGATTGTTGGCCAACATGGCATCCACCTGGTCGGTCACCTTCTGCGTCTC
GGCCTGACTTGTGGCAGGCGGCAGTGAAATCGTCACAAACACGACACCCGTGTCCTCATC
GGGCACCAGACCGGTCTTCGTGGTAGCCATGGTGAACACCAGCACAGCGATACCCACCAC
CACGCTCACGGCAGTGATGATGCGGTGGCCTATGAGATTTTCCACACCTTTCTTATATTT
ACCCACCACCTTGTCGAAAGCCGTGTTGAACGAAGCGTGGAAACGATCCACCATACTCAT
CTTCTTCTCGTGGCCGTTCTCGTCGTGCGGCTTGAGGAAGATGGCACACAGGGCCGGCGA
AAGCGTGAGGGCGTTGATGGCGGAGATAACGATAGCCACGGCCATAGTCACGCCAAACTC
ACGATAGAACGTACCGCTCGTTCCGCTGATGAAAGACACCGGCACGAACACGGCGGCCAT
CACCAACGTGATGGAGATGATGGCTCCCGAAATCTCGTTCATGGCATCGATGGCAGCCGT
CTTCGAACTCTTATAGCCCAAATCCAACTTGGCATGTACGGCCTCGACCACCACGATGGC
ATCATCCACCACGATGGCGATGGCCAACAGCAAAGCCGAGAGCGTGAGCAGGTTGATGGA
GAAACCGAATATCCAAAGGAAGAGGAACGTACCTATCAGCGACACCGGCACGGCAATGAG
CGGGATGAGTGTGGAACGGAAGTCCTGCAAGAAGATGTACACCACGAAGAACACGAGAAT
GAAAGTGATCACGAGAGTCATCACCACTTCTTCGATAGAGGCGTAAAGGAACTCTGTCAC
ATCGTAGTTGATCTTGTATTCCAGCCCCGGAGGGAAATTCTTAGCCTGCTTCTCGAGCTC
GGCTTTCACCCCTTTGGCAATGTCGTTGGCGTTGGAGCCGGCTATCTGCTGCACCATACC
CATCGCTGAAGGCTGGTTGTTGTTCTTTTGCCCTACGGAATAGGAAAGTCCGCCCAACTC
TATCTTGGCCACATCACGCAGATGGAGCGTCTGTCCATTGTTATTGGTGCTAATGATAAT
GTTGCCATACTCGGTTGGGGTCTTCAGGCGGCCCTTGTAGCGCATCACATATTCGAAGCT
CACATTGCTCTGCTCGCCAAACTTACCCGGCGCGGCCTCAATGTTCTGTTCGGCCAGTGC
CGCCGTGATGTCGCTCGGGATGAGCCCGTATTGCTTCATCTTGTCGGGCTGCAACCAGAT
GCGCATGGAGTAGGTCTTGGTACTGAAGTCCTGCACGTTGCCCACACCCGTCACGCGCTT
CAAGGCCGGCACGATGTTGATGTCGTTGTAGTTGGTCACGAACTCGGCATCGTAGCGGCC
GTCTTCGGTCGTGAGCGAGTACATGATCACATTACTCGTCTGTCGCTTGGAGGTGGTCAC
ACCCACCTGCGTCACCTCGGCCGGCAGCAGAGCCTGGGCCTGCGACACGCGGTTTTGCAC
GTTCACGGCGGCCATGTCGGCATTGGTGCCCTGCTTAAAGTAGATAGTAATCATGGCCAT
GCCGTCGTTGGTGGCCTGCGAGGTCATGTAGGTCATGTTCTCCACGCCGTTAATACTTTC
CTCAAGTGGGGTGATCACGGAGTTGAGCACGGTCTGAGCGTCGGCACCCTGGTAGATGGT
CGACACGGAAATGGTTGGCGGCGCAATATCGGGATATTGCTCGATCGGCAGCGAAACCAA
GCCGATCAAACCCAGCAGCACAAGGAAGACGGAAATCACCGTCGAAAGCACCGGGCGCTC
TATAAATCTTGTAAATGTCATATTCCTGTTGTCTTTAAAACAAACTTCAGTGTTATCCTT
ACTTGCTCATGGCATCGATGAAGCCCTTGGCGCTGCCCTGCGAAGCACTCATCTTCACGG
CATCGGCAATCTTCTTTTCGTATTGAGCTTCGGTGATGGGCTTGATTTCCATACCGTCGG
TGAGCGAAGTGATCCCCTTGGTCACGATGCGGTCGCCCACATGCAAGCCGCCGGTCACCA
CATAGTGGTTGCCATCGTTCTGCGGATCGACGGTGATTTCGGTATATTTCACCTTATTGC
CCTTGCCCACGGTATAGACGAATATCTTGTTCTGCACCTCGGTGGTCACAGTCTGCGGAA
TAACAATAGCATTGCTGTTGTCGCGCGGCACGACGATGGTACCCGAGCCGCCGCTCTTCA
GCAACCGTTCTGGGTTGGGAAAGCGGGCTATCATAGACACCGAACCGGTGGCGGCGTCGA
TCACACCGCTCACCTTGGTCACTTTGCCGGGATGCTTATAGGTGGTGCCATCGGAGAGCA
ACAGCTTCACCGGAGGATAGGCACTGATGGCTGCATGGGTGCTGCCGGCCGTCTTGGTGA
GGTCGAGTATGTCTTTCTCGGTTACGGAGAAATACACTTCCACCGTGGCCACATCCGAAA
CGGTGGTCAGTGCATCGACACTACCTGCGCTCACGAGTGCTCCCACCTTGTAGGGCAGGC
TGCCCACCACACCGTTGGCAGGACTCTTCACATAGCAGAAGCCGAGCGTCTCCTGTGCGG
AGGCCAAAGCGGCTTTAGCCTGTGCCACGGCTGCCATGGCCGTCTCGTAGGAGTTTTGAG
ACGATTGTAACTCGTAGGAACCTATCACGTTGCTCTTGAAGAGTTTCTGGCTGTTTTCAT
AGGTGAGCTTGGCGGTGTTGAGCTGCGACTTGGCCGAGTTCACTGAGGCTTGTGCTTGGC
GCACGGCAGCCTGATAGGTGGTGTTGTCGATCACGAACAACAGCTGGCCGGCTTTCACGG
CCTGCCCCTCCTGCACACACACTTTCGTGATGAATCCCGACACCTTCGGACGGATTTGCA
CATCCTGCACGCCCTTGATGGTAGCCGGATAAGTGGTCTGCAACTCGGCATTTTGCGAGC
CTATCGTCACCACGGGATACTCATTATCACCCATCTTCATGTTTCCTTTGTTTCCACAAG
AAGCCAACAAGAGGGCAACTGCTGCAATAAGTAAATTGCTCTTCATATTCATACCTATTA
TATATTAGTGATTGATTTTTATCTTTTATAACTTCTACCTATACGCCTGAACCGTTTCGA
AAGAACACCGGAGGCCCGGCTTGTGAAGAAAACACGCATGTCAACACATGCCCGAACTAT
CGTATCTGCCTATATTTCCTCTCCCTCTTTAAGGAAACCGAAACGCTGGGTTTAGTTTTT
TAACGATGCAAAATTACTACAATTCCAACAAAAGTATTCTCATAGGCCATGTTTTTTAAC
ATAGTTTACGGAATGAATGATATGCAGAAATCACGTAATAAAAGTATCGACAGATTTGCT
CGAACCTGTTTCCAAAACAGAACGTCATCTTCAATGAACATGAGAAAAGAAAAAGGGAAT
GACAAACAAAAGCCTAATGTGTGCGAGATGTCGCTTGTATCCTATCCACTCAAAAAGGGA
CAGAAAGTGGAAAATGAATGCTTTGGAACATAGATACAGCGTGAAAATAAGTCAAGAATA
TTCATTGTTGGTTTGCAAAAACGTCATTTCTGATGTATCTTTGCAATAGCAAGGGGGAGC
GCGTATGCGTTTCCCTTTTTTAGTGCTCCAACCTTCCAACAGCCCCCCAAACCCCAAAAA
GGGGCTTTTAGGGCCCGGATGGCTTTGCAAAAGGGCCACACTTGGAATGTCATTCGGCCC
AAACGAGCTGCCAAGTGTGGCCCTTTCGCATTGTCATTCGGGCCGAACGAGAACAAGACT
TTGCTTTTATGGATAATTCAGAATGACTTTTCAAGGATTTAAGAGCGGTGTTCGTGTGTT
TCATGTAAGGCTTTTTCAAAATGTTTAATACTTTTCGCTATACATGCAAGGGGAAGATTC
AAAAAATCAAGGAGCTAAAGATGCAAACACCCTGACGGGCATGTAGGGGCAGCGCTTTAT
GCCTGCCCACACGGGCCGATAGGACCGTATCATCGCGAGGGATGTCGGAAACATTTGTGG
GAACATACGATTTTTCAAATCGTGCGGGCAGGCATAAAGCGCTGCCCCTACATGCCCGCC
AGGGTGTTTGCATCTTTAAATCTTCCAATTTCTGAATTTTAGTTCCCTTTCAGCTGCTAT
CGGACATTCGGAAAAATCAGCCGCCGGTCTCCACGCTCAGCCCCATCCGGGCGGCTTTTT
GCATGAGCAACGCCATAAGTGGTTCGCGCTCGTTGGGCACTTCATTGTCAAGCACCGCAT
TTTTGAGCACCTGCTTGAGTGTGCCCACCTCTCTACAAGGGGGCAAATGGAACATTTCCA
TGATTTCATTGCCATCGATGACGGGTTGCAGCAAACGCTTGTAGTCACGCTCCCGAAGGT
CGGCAATCTTTTCGCGAACGATGCGGAAGTTTTCAAGGAAACGAGCCTTTCGCACTTGAT
TCTTGCTTGTGATGTCGGCTTCGCAGAGCAACATGAGATCGTCTATGTCGTCACCGGCGT
CATTCACCAGTCGGCGCACGGCACTGTCGGTCACCTCCTCGTCGGCAATGGCAATGGGAC
GCATGTGCAGCTCCACAAGTTTCTGCACATATTTCATCTTGGCATCCATGGGCAGTTTCA
TGCGACGGAAGATGTCGGCCACCATACGCGCACCGATGTTGTTGTGGTTGTGGAATGTCC
ATCCCTGCACGTTGTCCCAACGCTTGCTACGCGGTTTACCGATGTCGTGGAACAGAGCGG
CCCAACGAATCCAAAGATGGGTCTCGGGCGAAGGGCAATCGGGAGCCGATGCAGCCCGGC
ACACGTTTTCGAGCACTTCAAGCGTGTGGTAATAATTGTTCTTGTGAGCACGTCCGTTGC
GTGTCTCCACAATGTCGAGCTGGCAGAGTTCGGGCAGGATGAGGTATAAAAGTCCTGTTT
CATGGAGGTAGTAGAAACCTTTGCTGGGATGGGGGGCGAGCATTATTTTATTCATCTCGT
CGGCTATGCGCTCACCGCTGACAATCTTCAGTCGCCGGGCATTGCGCGAAAGAGCATCGT
AGGTCGCGGGCTCGATGTCGAAATTGAGCTGTGTGGCAAAGCGCACGCAGCGCATCATGC
GCAGAGGGTCGTCAGAGAAAGTGATGTCGGGATCGAGCGGCGTGGCAATGATGCCCTCCT
CCAAGTCGCGGATACCGTCGAAGGGATCAACGAGTTGGCCGAAGCGGTCGCCGTTGAGAC
ACACGGCAAGGGCATTGATGGTAAAGTCGCGCCGGTTTTGGTCATCTTCGAGCGTACCGT
TTTCGACCACCGGCTTGCGCGAGTCGTGGCTGTAACTTTCCTTGCGGGCTCCCACAAATT
CCACTTCCAGCCCTTTATATTTCACCTGCGCCGTCCCGAAATTGCGGAACACCGAAATGT
GGGCCTTGCGCCCCAACTGCTTCTTCAAGGCATCGGCCACCTGTATGCCGCTGCCCACCA
CCACCACGTCGATGTCGCCTGACGGGCGTTCGAGGAACAAATCGCGCACGTAGCCGCCCA
CCACATAGCACTCCGCATGTAGCGAATCGGCTGCACGGGATATTTGATGGAAGATGTCTT
TATCGAGTAATTGCGCCAAATCGGCGTCAGTAAGATACCTCATTCGTTTTGATTTTTGCG
AATGCAAAGGTACGAAAAGTTTTTTATATACATTATTAATAGAAAGGGATTTTATTTGGC
AGTTTCATTCGAAATGCTTAAATTTGCAGCAAATTTAGAAGTTCTGATGACAGACACAAA
CCAAACAGAAGAGCAGTTCAAAAGCGTGCTGACAGAGTGCCGCACGCTATTTGAGAAAAA
ACTCCACGACTATGGTGCCTCATGGCGCATCCTGCGTCCTTCCGCCCTCACCGACCAGCT
TTTCATCAAAGCCAAGCGCATACGCTCGCTTGAAATCAAGAAGGAGTCGCGCGTGGGCGA
CGGCATACGGCCGGAGTTCATTGCCCTGATCAATTACGGCATTGTGGGACTGGTGCAACT
GGCCAAAGGATTTGTCGACGAAGTGGACATGAGGCCCGAGGAGGCCTTGGCACTCTACGA
CAGATACGCCCGCGAGGCACTGGAACTCATGCTCAAGAAAAACCACGACTATGACGAGGC
GTGGCGCTCGATGCGCGTGAGCAGTTATACGGACTTCATTCTGACTAAAATCCAGCGCAT
AAAAGAGTTGGAAGACCTGCATGGCGAGGCGTTCGTGAGCGAAGGCATTGACGCCAACTA
CATGGACATCATCAACTATGCCGTGTTCGGAGCCATCCGCATGAAGGAAGGCGAAGCGCA
ATGAGTAGACTGGCGGTCAACATCTGCCGGCTGCTGCTGGCACTCGTGTTCATTTTTTCG
GGCTATGTGAAAGCCATAGACCCGCTGGGCACACTCTACAAGTTGGGCGACTACATGAAG
GCCGTGGGCCTCGAGGGTGCCCTGCCCGATTGGGTGCTGTTAACTTTCTCAATAGGGTTG
GCAGCTGTGGAGTTCTGTCTGGGCATATTCCTGCTGTTCGCCATCAGGCGCCGACAGACC
TCGTGGGCCACCGTGGGCCTACTCTCGGTGATGACGGCGGTGACGCTGTGGCTGGCCATA
GCCAACCCCATCAGCGACTGCGGATGCTTCGGGGATGCCGTCAAACTGACCAACACGCAG
ACGCTGTGGAAGAACATCGCCTTGCTGACGATGGCCGTCGTGACGGCATGGAGACCACTC
AAGATGATGAGATTCGTGTCGGAATCCAACCAGTGGATTGTCATCAATTACACGATTTTC
TTCATCATCGTCTCGAGTGCGTGGAGCTTGTGGACACTACCGATGTTCGACTTCCGTCCC
TATCACATCGGAGCCGACCTCAAAAAAGGTATGCAGATGCCCCCGGGAGCAGAGCAACCG
GAGTTTGAAACCACTTTCATTTTGCGGAAAAACGGTGTGCAGAAAGAGTTCACGCTCAAC
AATTATCCCGACAGCACATGGGAGTTTGTGGACAGCAAGACTGTTCAAACCAAGGCCGGC
TATGAGCCACCCATACACGATTTCGACATCACGCCGATAGGTTCGGACGGGCAACCGGCC
GGAGAGTCGGTCACCGACAGCATTCTCGACAACAAGGGATACAGCTTTCTGCTCATTTCC
CCGCATCTGGAAACAGCCGATGACACCAATTTTGGCGATATAGACCAACTATACGAGTAT
GCGCAGGAGCATGGCTACGGCTTCTACTGCCTCACGGCAAGCACGCCGAAAGCCATTAGG
CACTGGCAGGACATCACCGGGGCGGAATACAACTTCTATGCTACCGACGAGACAACGCTC
AAGACCATCATCCGCAGCAACCCGGGACTGATGCTCATCAAGCACGGAGTGGTGATCCGT
AAATGGAGCCACAACAGACTGCCCAAGACAGACGAACTGGTGCAACCGCTCGAAAAATCG
GAGTTGGGACAACTGCCCGACGACACGATACCGGGCAAAATACTCAAAATTGTACTCTGG
TTCGTACTTCCACTGTTTGTGCTCACCTTGGCCGACCGACTGTGGGCATGGAGCAGATGG
CTGAAACGAAAGCAAGAATCTAACAGAATATATCAACTCTTAAAAAAGAAAAGGAAAATG
AGAAAGAAAATTGTAGCAGGCAACTGGAAAATGAACATGAACCTGCAAGACGGTGTGGCA
TTGGCAAAGGAAATCAATGAGGCTCTTATTGCCGACAAACCCAACTGCGATGTGGTGATT
TGCACACCGTTCATCCATTTGGCAAGCGTGGCTCAGGTGCTTGATTCGAAGGTCGTCGGA
CTCGGTGCCGAGAACTGCGCCGACAAGGAGAAGGGTGCCTACACGGGCGAAGTGTCTGCC
GAGATGGTGAAGAGCACAGGAGCACAGTATGTGATTCTGGGCCACTCCGAGCGTCGCCAG
TACTACGGTGAGACTGCTGAGATTCTGAAAGAGAAGGTGCAGCTGGCTCTGGCCAACGGT
CTGAAGGTTATCTTCTGCATCGGTGAAACTCTCGAAGAGCGCGAAGCCAACAAGCAGAAC
GAGGTGGTAAAAGCCGAACTCGAAGGTTCTGTCTACAACCTGAACGCCGAGGAATGGAAA
AACATCATCCTCGCCTACGAACCGATTTGGGCTATCGGCACCGGCAAGACCGCTACAGCC
GAGCAGGCCGAAGAGATGCTGGCCTACATCCGTTCTACCGTGGCCGAGAAGTATGGTGCC
GTAGTTGCCGAGGATACAACTATCCTTTATGGCGGCAGCTGCAAAGCAAGCAATGCTCCC
GAGCTTTTCTCCAAACCCGACATCGACGGTGGACTGATTGGCGGTGCTTCTCTGAAGACA
GCCGACTTCAAGGGCATCATCGACGCTTGGAAGAAGTAAACAACTTATTATATGGGGAAT
CAGGGATTAGTGTCCCTGATTCCCTATTTGACTAAAACGCTTTAGGTATGAAACAATTCG
TCTGTATCATCATCATCGCCCTATGCGCCGCACTGCCGGCCGGTGCCCAAAACTTTCTCG
ACCAGCTGCGCAAGAAGCAGGTGGGGCAAGGCACTGTGACCGTCAGCCAGAGCAAGGAAA
TCGACGAATTAGTCAATGGTAAGAGGACTGTGCGGCAGGAAGGAAATAACGTAACACCGC
TTCCTGCCGGCAATGGAAAGGATAACAACGAACAGAAAAACGCCGCAACGCATGACAAGG
TAGCCTCCACCAATGGCAAAGAGGGGGCCGGTCACGAAGCAAACGGCAACACACATGCCG
AGGAGAAGAAAGAGACGGCTCACCGGGAAGCCGCTCACGCACCGGAGAACAGCGAGGAAG
AGGCTGAAGCACCGGCCGTGGACATGCGCAAAAAGGTGATGCGCGGAAGCTACAAAGTGA
CAGGCTACCGTGTACAGGCATACGCCGGAGGCAATTCAAGAAACGATCGACAGAAGGCAG
AACAGATAGGCAACGCCATCAAAATGAAATACCCGACACAGCCGGTATACGTACACTTCT
ACTCGCCACGCTGGATTTGCCGCGTGGGCAACTTCAGAAGTTATGAAGAGGCGGCCCGTA
TGCTGGAACAAGTCAGAGCTATGGGCTACAAATCGGCCATCGTGGTAAAAGGTAAAATCA
CCGTTCAGAATTAAATCCGGTGACCGTCCATGCAACTTAGACAGAATGTTGCAGAACGAT
TCACCGCTACACAAAGCTAGAGAATAAAGAATTGTCGGACTCTCGGGCGAGAACACCGAG
TGAAGACACACACCATACAGAAAGAACAGAACACATGAATCCGGAAACAGAATATCGCGA
GGGACTCGACCAGCTCGCAGCACATTACAAAGAGGTATTGACACTTTTGGGAGAAGATCC
CGACCGCGATGGGCTCCAAAAGACCCCCATGCGTGTGGCCAAAGCCATGCAGGTGCTCAC
GAGGGGATACACGCAAGACCCTCACAAGGTGCTCACCGATGCGCTCTTTGAAGAAAAATA
CAACCAAATGGTCATTGTCAAAGACATCGACTTCTTCTCCATGTGCGAGCACCATATACT
CCCTTTCTACGGTAAGGCACACGTGGCCTACATCCCCAACGGCTATATCACAGGGCTGAG
CAAAATAGCCCGTGTGGTCGACATATACAGCCATCGGCTGCAAGTGCAGGAACGCCTCAC
CCAACAAATCAAAGACTGCATTCAGGAGACGCTCAAACCGCAAGGCGTGATGGTGGTCAT
CGAGGCCAAGCACATGTGTATGCAGATGCGCGGAGTGGAGAAACAGAACTCCATCACCAC
CACAAGCGATTTCAGCGGCGTGTTCAATTCGCTCACCACACGGCAGGAATTCATGAGTCT
GCTGCGCGGGGAGTCAAAGAGAATCTAACCAGCCTACCGGGCAGAAATGAGAATTTCAGC
ATCCGGGCGAGCGACAAATGAGCTTCATGCTCACTCCCTCATCATTCCATGCGGACAATT
ATGACACCAACGCATGGAACGCAATAAGGTATATTTTCATCTCCAAACAAAAGAACCAAA
ACTGACTTATGAGATTCATTTCATGGAACGTGAACGGCCTTCGTGCCTGTGTGAGCAAAG
GTTTTGAGGAATCTTTCAAGGCTCTTGATGCCGACTTCTTCTGCCTGCAAGAGACCAAAA
TGCAGGAAGGGCAGCTCAACCTGCAATTTGAAGGCTACGACTCCTACTGGAACTATGCCG
AGAAAAAAGGCTATTCGGGCACAGCCATCTACACCAAACATAAGCCACTGAACGTGACCT
ACGGGCTCGGGATAGAAGAACACGACCACGAGGGACGTGTCATCACTCTCGAAATGGAGG
ATTTCTACCTCATCACCGTCTACACGCCCAACTCGCAGGACGAACTGCGACGGCTCAACT
ACCGCATGACTTGGGAAGACGACTTCCTCAAATACATACAGGGACTTGACGCGAAGAAGC
CCGTCATCGTGTGCGGTGACCTCAATGTGGCCCATGAGGAGATAGACCTCAAGAACCCGA
AGACCAACCGTCGCAATGCGGGATTCACCGACGAGGAGCGGGAAAAGATGACCATTACAC
TGAATAGCGGTTTTACCGACAGCTTCAGATACAAATATCCCGAGCAAGTGACCTACTCAT
GGTGGTCGTACAGATTCCATGCCCGCGAGAAGAATGCAGGCTGGCGCATCGACTACTTCC
TTATTTCCAACCGTCTGAGAGACCGCCTCGTCGATGCCAAAATACACACTGAAGTGTACG
GAAGCGATCACTGCCCTGTGGAACTGGACTTGAAATGACCGGCCGCACTCCCGTTTCGGG
CACAGGCAAAACACTTCCCTACTCCATAAATATCAAAAAGGACCCCTCTCACGAGGAGTC
CTTTTCCTATTTGAACACTTCTATATTTATTTTATAAGAGAGATTTTAATTTTCCAATCT
TTCAGCTGCCATTACAGAAGCGACTTGAGTTCGCTAACAGGGCGCTTCTCCATTGTGCCG
TCTTGGTAGGTCACGGTGTAGTAGGAATGCACCGACTTGCCGTTGGCAAACTGCACCACA
GCAACACCGCCCTCGCGCATTTGGAGTGTGAAATAGCCTTCACGCTTACCGTTGCGGTAT
TTGCCATGCCACTTCTCCTTGCCATTTACGTAATAGGTTGTCACTTCACCATTGAAGACC
GTGTTCCGGTCATTACCCAAATCGATGAAGCTGTATTCTCCCTCAGCCTTGAGATTGCCA
TTCATATAGAAGTCTTGAAAGACATCCTTCTTGGCAGAACCCACGCCTTGGGTCATGAGC
AGACGATAGTAACCGGCCTGTTCGGCACTGGTCACATTGAGCATATTGTCGGCGTAGTAG
ATTGTATCGGCAACCACAGTGGCATTTTCAATGTGCTTGCGACCAAAACTTGCTACTGTC
ATCAAAGCAAAAACGGAAATCAAAAATACACGTCTCATAATTTTTATTGTTTAGGTTTTT
ATTTTTGTTTATTGTTCTTTGGTCAGTCATCCAACAGATAATTATCTCTGTCTTACATTG
CAAATATAACATATAAATATGAGACAGCGCACAAAATTAACACTATTTTATATATATTTT
TCACCTCCAAAAAAGCCGTTATTCAAACACAAGGTTTCAATTTGAAAGTTGCCAAATTAT
CCACTCAAAACTTACACTTTGTAAAACACAAAATCCAATACAGACCATACACAAGCACGA
CGCATTACAAAACGTCACCAAACACCATCAAACGGACACTCTCCGTCACCGGACACACGC
ACATCGTTATCAATCAGCTTTGTAATGATAATATCAAACATATCAAAATGAACGTAGAAG
CGGTTGCAACGTTACCAACAGGAAAGTCTGGCAAGGGTATAACATGACACAACGGACAGA
AAAGTACGACTTTTCTGCCCGTTGTGATACACCGCCTGTTCCTTAATCCACACGCCGCCC
TGTCACTGCCACCTGACAGAGAGCGGGAAAGTAAACAGCGTGCGCACAGGCCGGCCATTC
AACATGCCGGGCCTCATGCGGGGCATGAGGCGCACAAAGTTGGCCACCAGCCGGTCGAAA
TAGGGCGATGAGGGTCTGACCACTCGAATGTTGCTGACACTGCCGTCGGACTCCACCACA
AACCGGCAGACAAGACTTCCACGCGGATCTTTCCTGACCTCATCGGGCAGAACCCGCACA
CTGCGCGAGAAAGCCACCGTCATAGGAATACTGTCCACTGCCGGACGGGGCATGGTGTCG
ACCACCACATAGACCGAATCGCCTCCCGCATAGAAAGCGCGCACAGACTCCACCGCCCCG
CTCTCCACGGGACGGGCTTTAAGCAACTTGCGGGTGGTTGATGAAAGCAGATGGTCCAAC
TCTCCGAGAGGCACATCCACCTTGTCGGAAACCGATGTCACGGGATCGGTGGCATAATAC
CAAGTGGTGTCGAAGTGCATCGACCGACCGGCCAACGCCCCGAGAAAACTCACCATGCCG
GGCAGGCCCGTTATAGAAAAATCGGTCGTGGAATGGTTCAACAGATAGGTGGAAAAACGG
TTTGTGCCATCCGATTCTCCAGAAAACAAACTGTGTTTGAGCAATTCTTTCTCCGTTAAC
ACCTTACCGGTGGTCATATCGTAGGTGAACAGCCGGCTGAGCGAGCGAGCCTGCCGGGAC
GACTTCTTCGCCGGTGTCACACGCAGAGACATGCGAAACGAGACATAACACCTCGGCTCA
TAGTAAAGCAACTGCAACAGGACATCAGCATAGCAAAACCTTTCGTCGTCGGGAATTTCC
TCAAAGCGGGCCGTCACAGGACTGCCGAAAGAGTCCAGCCACCCCTCGTAGGCGGCATGC
ACGTCATCAGCCGGCCGGCCGAACAGTTCTTTGGAGATATATTGCTGCAACGGACCGATG
GGCACACCGTCCAGCACTTCGGGTATTTCCAATTCGACATCGATCACACTTACGTCGCCC
CCACGGTTGTAAAGCAAATGTTGTTTCTCATAGCTCACGCTATAATGCCGCCCCTCCCGC
AGGGTCAACGCCCGCACTCCCAAAACCGGCACCAGCAGGATGAGTATCATCAGTCGTTTC
ATCATCGCCATCATTCGTCCAACACCATTTCACCCGCAAACTGCACCTGTTCTCTCTCTT
GAGCCGTCACGTCGAGCATCACGCGCCCATTGTCAAACACATCTATCACGTAGAGATAGC
GATCTTCGTCATTGGTCACCCGCAACTCCACACGTGTGAGCCCATTCTTGAGCCGCCTCA
CCTGTCGGTCGCCCACCGGCGCGGTGAAATCGAGTGCCTTCCCGCCACCATAAGGCACGT
GGTAGGCCCGCCCGAAATAAGGCAGCCGGGAATAGAGCGTGTCGCCCGACAGCCGGATGC
CATAGCCGAAATCCACTGCGCGGGCAGCTCCCCGCCGCAGGTAGATGTAGTTCACATCCA
CCCGAAAGCGCATGCTGTCGAGCTTCTCCCCCACTCTTTGGGCAACATGGGCCGCCTTCG
CGGCCCGCCCTTCTGCTGTTTGCCGCGACACGGTGCAAGCAGCCAGTCCGGCAACAGCTA
TCATCAACAAAAACAACTTCTTCATAGCCAAAGTTCATGTTACATGGTAAAGTTACGACA
TTCTCCCGACAATCAGTCGTCCTTTAGCAATATTTAACCGTAGAAGACAGCCTTGCACCC
TACAGGACGGAGACATGCCAACCTCGACTCCATTCCACTTGACATATAGCGAACTATTAA
ATCTTTCGAAAAAGCCTTACACGTCATTTTTCCACGCCCATCTTTCCGCCCCCTCCCATC
CGTTTCATTCACCCCATCCGGCCCAAACGGCTTTGCAAAAGAGCCACACTTGGAAGCTCA
TCCGGGCCGAACGACAACCTCGAAGAGGCCCTCTTACAAAGCCGATCGGGCCGGATTGTC
TCCCACATCAGGATGGAAAAAGCCCCTTTAGGGAGTTGGGGAGCTTGTCGGGAGCTTTGG
GGACTAAAAAAGGGAACGCGTATGCGCTCCCTTTCCTACGGCAAAGATACGATATAAATG
AGAAAAATGCAAATCAAGAAAGAAAAAACAGGACACTCAGCGCGTAGCGTCATACCTCAC
ACAGAAAGTGTGACCACACATGCCTTGGGCACACGAAACCGCCCGACTCGCGCGGAAAAC
TCCGCCAACACCTCACCTCGTGTAAAACCGACGTGACCAACTGCCGTCTTTCTCACGCGT
GAGCACCACAAGCCGTCGGTCGGTCAGCGTCTCTATCACAGAGTTGTCGCTCCCCTTGCT
GTAGGTCACAACCAGTTGGTTGCCCGTCATCTGATAAGTGCCTGCCGTGGGATTCCACTG
TCCGTCGTAGAATTCTTCAGTCATACACGACCCATTGCTGCGCAAAGTGAAACGCATGGC
CAATTCACCCTCACGCTTAAACGTTTCCCGTTCGGTCTCCGTGGTTTCGGCATCAAACGA
AACCTCGTTGACCATATACCACGTGCCTTGGATGTTCTCCTTGATCATGGGCAAATCGGC
ATCCTCAGAGCAGGCGGCAAAGCACATACCCACATAGGCCAGCAAGAAGGCCAGCAAAAA
CTGTCTTGGCGTTTTCATATCATCACGTTTGGGGACAAATATAGGAAAAAGTTTTCAATG
TTGTATCCCGTCATGTGCATTTTTTGTTCTCACAAGACAAAAAGCACGGCAAGGATGCAC
ACTTTTCCACATCTGTGCACCCTCCCAACTGCTTTCTGATAACAAGAAATGTCCATCAGG
CATCCCACCCCCCGTTATGACATCTGTCACTCGAGAAGCACCGGCTGGCAGGAAAAGTTT
ATTCTTTTGCCTTTATTTTTTACTTTATTGACATTTTTCCTTACCTTTGCAAAAAACAAG
CAATGGCAACGGAAAGCAACGACAACACTGAGAAGGTCATCCACTTCATGAACCAACTCG
AACAGCTCGGCCTACAGCTAAAGGCGGCCGGCGACGAACAGCGGCTCACGCTCGGCCGGC
TACTGGCCTTGAAAAAGAAAAAGAAGACAGACACCGAGGAATACGCCCGGCTCACGGAAC
GCAGCAAGACACTCCAGGCCCTCATAGACAAATGGCGCCCCGTGTATCTGGAACGCATGG
CATGGGTGAAAGAGGTGCAGGGAAAGAAATAGAGCCGGGGCTTTGACAAGCGGCTGTAAC
GTTGCCGCCCGCTCTCCTATCCGGACGGAAAACACAGAAGACCGGCTCTCTCGCAGTTGA
GAAAGCCGGTCTTCTGTGTTCTTAAAATATCACAATGCCACTATCCGCCATACACAAAGC
GGTGGGCCGTATGCCGGCCCCGGGCCTCAATGCGCAAAATATACACGCCACCGGACAAGC
CTTGCAAGGAGATTGCAGCTTCGCTTCTGCCTGCCACAGAGACTTGCCGCACCAGCCGAC
CGTTGACATCAAACAGCCTCAACGCGAGCAGACTGCCGCCACGCACCTCAATGACTTTAT
TGCCATGAGTCACGGCCAGTTCTTCACCGCCACCGTCTGCACTTTCTATACCTGTGGCCC
CGCCATTGTCCGGAACATGCTTGCTGCCTTTAAAGGTAACATAATAGACGGGGATTCCGG
AGTTTGAGATTTCAAAATCCTTGCCATCGCTGTTGCCATAGAGCACCATCCGATAGCGTC
GTCCGTTGACAACCGGCAAGTCGGTATTCTTCAGCCAACCGCTATTCACTTCAACTACGG
CTCCCGGCACCACTGTCACCTGCTTAGGAGATTTAGTGAGCTTCAACATCTGACGGGTTG
TCATGTCTTGCAAGAAAATGCTGACAGTGCCTTGATAAGTCTTCCCCAAGGTGGTCTTGA
GTCTGGCCATGACGCCCAACAGGCTGTACCGCCCAAGGTCGATTTCCTCGCGTGAGATTG
CATCCCTCCCATCGTCATAGAACACAATTTCCTGATTTTTCAACCAACTGCCTGCCGACA
AAGGCCGAATCTCCACAAAAGCACTTTCCTTGTCATGGAGTTTGCCCACCCGGTAGCGCA
CGGCCTGCCCGTCTTCAAGACCTCCCTGTCCGTCGTCTCCGATCACTTCAAGACGCACCT
CATAGTGCCCGGGAGCAATGTCTTCGCCTAAGGTCAGGGGCACGGAAACATCGTTGGCAG
AAAAACCGTCAAACTCAACAGCCTTCTGTGTTCTCCCCACACAGGCCACCTTGCCATCCT
TGCCGAGCAACAGCATCTTCACATAGCCGTCACGAGGCACTCCACTCAAATTTTTGAGGG
GCAAAACGACCGTCGTCTTGCCACCCGGCACAAGCAGTCCGTCCACCACCGGTTCGCCCA
TCAGCTGGAAACCGGCTTCCTGTTTGTTCAGTTCAGCAATGCGTATGTTGGCGTTCGTCA
ACTCTATTTCCATCGTGGGCGCATTCTTCATCTTCACCCACTCGTCCCACTTGCCGTCCG
GCAGCAAAGCCACACACATCGGCACAAGCCGGTAGTAACCGTTTGCCAGTTCCTTCAAAG
GCACGTTTATCGTCTGCGGCGTATTGATGAGTCCGTCGCTGATAAGTGATTTGTCCTCGT
ATTGGGCAAAATGCCGGTTGGTGAAGCCGCCAGAAGCATAATCGTCGGAGGGACAGATCG
CGACACGCTCCCCTACCGAATCATAAATTCCGATACCGATGTCGCCCTTGAAGTTTTTCC
CTTTATTCACGAAATGGCTCATAGCGACAGCCATCGTCCGGGTGCGTGGAAGCATCTTCT
CTTCGGACGACGGCAAGACGAGATAGCCTTCACCGTTGAACGAGAGTTGCGGACTGTCTT
CCAAAAGCGCCTTATCCACGGGCATACTGCCCGGTTTGTTGGGGTGCGCGACAATGGCCT
CGACACCATAGCTGAAAGCCAACGGCCGACCTCCAAACTCGCTGCCGCTCTGGCTCACGT
TGAGAGCCGTGAGCGAATAGTAGCCGTCACTCTGTCCTCCCCAACCGAAATTCATGTGGA
AGAGTCCGTTTTCGTCAAATCCGTCGGCTACCCACGCATGGCCGGAGCCACCGCCTTTGC
CCGAACCGGACAAATAGACAGGATAGCCGTTGAGCAATTCGCTTCGCAGAATGGCAGTAA
AATTGGCAGCCCCTTCATTGAGTTTGCTGATGAACGCCACCGAATAGTCGAAGTTGTCTT
TCAGGGCCTGATAGGCCAACCGACTCTGCGTACCGCTCGCCCGAGGCGTGTATTGCATCC
TCACAGCGATACCCACATCGCTCATGAGTTTAGCAACGGCATCTTTCTGCACCTGCGTGG
CTCCCCCAAAAGAGGCATAGGCGGGCAACATGTCGGCCCAAGCATAGTGTGAACGGCTGA
AATCGGCCGACTTCTTCCGCCGGTCATAAGTCACGGTGTATTCCACCTTACCTTTCCCCG
TTTCCGGCCAACGGTGATAGTACATCACCTGTGCCACCGCCGTGGCCACACAGCCGGTGT
AGGGATAGCCCGTCATGCCGTTATAGGGTTCTGCCTGGCTCCATCGGCTTGCCAGCAGCG
GGGCCACCGTCTTGCTGTATCGCGGAGTTTTAGCACGCTCGCCCGACACATGCTGAAGCC
GTTGCAACTGTCTGAAACTACGCGTGTAGCCGGCCAACAACAACTTCACGCCGGGGTTGG
CATGCAAAGTGTCGAGTTTGCCCTCGCGACTATAGGCAAGCACTTCGCCCATGTCGCCGT
CACCGGAGACAATGACAAATCCCTTTCCTTGCACATCATTGAATATATAATAAGGTGTAA
CCGCATCCTTGCCCCCCTTTCCCTTCGTGGCCCGGGTGGAAATGTTTTTGGGCAAAGTGA
CATATTCCCGGGCAATGCGTAACGCCTGCCGGGGTGTCACCTGCTCCGCGCGGAGCGACA
ACAAGGGGAACAAGAACAGGCCGATGCCCACACACAAAGTCAAGGCGACGCTACCGAAGC
GCAACCCGCATACAAAAATCGAGAACTTCTGATATGTCCTCTTAACTTGCTTTATCATTC
TCACTAATTATTTTCTCGTAAATATCATAAAATCCAATGGCTTCCCCCAAGCGGGAAAGA
GAACTGCCACCCACTCCGCAAAGGGCCTCAACCTTCTTTCAAGTTGCTTCTCCCCACACT
TACAATCCCCACCTTCGGCCATTAGCATCATTTTGGGGGCTGCAAAGATAAGCACTTTAT
TTGAAATTAAAGAAGCTATCGGTAAAATTCTACCCGTCTTCCATACAATCCGCTTTTCAG
ACGATAACATCTCTAATGAAGGAATATCAATGGGATTAACCGATATAATCATCAAAACAC
TTCTACATAATCGGATAAACTGCAGAAGACATTCTGTATATGGAGTTGGAAACAGATAAA
CAGCAATTAGTGCAAGAATGATTCTTGCAAAAACAAGATAAATTATTTGTAGATAGAAAG
AAAAATGCTATATTTGCCTTTCCTAAATATATAACAATAATGGAAAACAAAGAGAAACCT
GAACCAATTTATTATGAATTGACAGATAAGCATTTCTGGGCTGCCTTTCTTAACTTGGCG
CGCCACAATGTCTATACCACCATTAATCACATCAACAGACGTTTGGAAATAGCAGAGCTA
AAAGACGATGGATATATGATGGGCATTAAAGGCAGCTGGAACGAGCAAGCGAAAAAACTC
GACAAAAAAGTTCGGCTGAGAGACTTGATCATGAAACACTTTCCTTTTCTGGAAGCTGCA
GCTTATGAAATGACAAACTCTAAAAGTCCCAACAATAAGGAGCAACGGGAAAAGGAACAA
TCCGAAGCCCTATCACTTAACAACTTGAAGAATGTTCTATTCATTTTCTTGGAAAAACTT
CAGGTTCTCAGGAACTACTACTCCCATTACAAGTATTCTGAAGAATCCCCAAAACCGATA
TTTGAAACAAGCCTTTTGAAAAACATGTATAAGGTTTTCGATGCCAATGTGCGGTTAGTA
AAGAGAGACTATATGCATCATGAGAATATAGACATGCAAAGAGATTTTACACATCTCAAC
AGGAAAAAACAAGTGGGACGAACAAAAAACATCATAGACAGTCCTAACTTTCATTACCAT
TTTGCAGATAAAGAAGGCAATATGACCATAGCAGGCTTACTGTTCTTCGTCTCTTTATTT
CTTGATAAAAAAGACGCTATTTGGATGCAGAAAAAGCTAAAGGGATTTAAAGATGGCAGA
AACTTGCGTGAGCAAATGACAAACGAAGTATTTTGCAGAAGCCGTATATCTTTGCCTAAG
CTAAAATTAGAGAATGTACAGACAAAAGACTGGATGCAACTTGATATGCTTAACGAATTG
GTTCGCTGTCCCAAATCGCTGTATGAACGGTTACGAGAAAAAGATAGGGAAAGTTTTAAA
GTACCTTTCGATATTTTCTCTGACGACTATAATGCTGAAGAAGAACCATTTAAGAACACG
CTTGTAAGGCATCAAGACCGCTTTCCATATTTTGTCTTGAGATATTTCGATTTAAATGAG
ATATTCGAACAACTCCGCTTCCAAATAGATTTAGGTACCTATCATTTCTCTATCTATAAC
AAACGTATCGGTGACGAAGATGAAGTTCGCCATCTCACACATCATCTATATGGCTTTGCG
CGCATTCAGGACTTTGCACCACAAAACCAACCAGAAGAATGGAGAAAATTAGTGAAAGAC
TTAGATCATTTTGAGACATCGCAAGAGCCTTACATATCTAAGACTGCTCCACATTACCAT
TTAGAGAATGAAAAGATAGGCATTAAGTTTTGCAGTGCCCACAACAACCTCTTTCCATCT
CTTCAGACCGACAAAACATGCAATGGAAGAAGTAAATTTAATCTCGGAACACAATTTACA
GCAGAAGCATTTTTAAGTGTCCACGAATTGTTGCCGATGATGTTTTATTATCTGTTATTG
ACCAAGGATTACTCCAGAAAAGAAAGCGCAGACAAAGTAGAGGGAATTATAAGAAAAGAA
ATAAGCAACATATACGCTATCTACGATGCTTTTGCCAATAATGAGATAAATAGCATTGCA
GACTTAACCCGTCGGCTTCAAAATACAAATATACTACAAGGCCATTTGCCAAAACAAATG
ATTTCCATATTGAAAGGCAGACAAAAAGATATGGGAAAAGAGGCTGAGCGCAAAATTGGG
GAAATGATAGACGACACCCAAAGAAGACTTGACTTGCTCTGCAAGCAGACAAATCAGAAG
ATAAGGATTGGCAAAAGGAATGCCGGTCTGCTAAAATCGGGAAAAATTGCAGATTGGTTG
GTAAATGACATGATGCGCTTCCAACCTGTTCAAAAAGACCAAAATAACATTCCAATAAAC
AATAGCAAGGCTAACAGCACCGAATATCGAATGCTTCAGCGTGCGCTTGCCCTTTTCGGC
AGTGAGAACTTCCGCCTTAAGGCATATTTTAATCAAATGAATCTTGTGGGGAATGACAAT
CCGCATCCTTTCCTTGCAGAAACACAATGGGAACATCAAACTAACATTCTGTCTTTCTAC
CGAAACTATTTGGAAGCGAGGAAAAAGTATCTTAAGGGCTTAAAACCACAAAACTGGAAA
CAATATCAGCATTTTCTCATACTTAAAGTACAGAAGACCAACCGCAACACATTAGTTACA
GGATGGAAAAACAGTTTCAATCTCCCCCGTGGAATATTTACCCAACCAATAAGGGAATGG
TTTGAGAAACATAATAATTCAAAAAGAATATACGACCAAATACTATCTTTTGACCGAGTA
GGGTTTGTTGCAAAAGCTATTCCCTTATACTTTGCAGAAGAATATAAAGACAATGTACAG
CCTTTCTACGATTATCCGTTCAATATCGGCAACAGACTTAAACCAAAAAAAAGGCAATTC
TTAGATAAAAAAGAGCGTGTCGAATTGTGGCAAAAGAATAAAGAGCTATTCAAAAATTAT
CCGTCTGAAAAGAAAAAGACAGACTTAGCTTATCTTGATTTTTTATCATGGAAAAAGTTC
GAACGCGAACTGCGACTTATCAAGAATCAGGATATCGTCACATGGTTGATGTTCAAAGAA
CTATTCAATATGGCTACTGTGGAAGGATTGAAGATTGGAGAAATACATCTGAGGGACATC
GATACAAACACGGCAAATGAGGAAAGCAACAATATTCTAAATAGAATCATGCCCATGAAG
TTGCCTGTTAAAACATACGAAACAGACAATAAAGGAAATATATTAAAGGAAAGACCTTTA
GCAACCTTTTATATCGAAGAAACGGAAACCAAAGTCCTGAAACAGGGCAATTTCAAAGCA
TTGGTAAAAGACCGAAGACTCAATGGGCTATTCTCATTTGCAGAAACTACAGACTTGAAC
TTAGAGGAACATCCTATCAGCAAATTGAGTGTAGACCTTGAGCTTATAAAATATCAGACT
ACAAGGATTAGTATCTTTGAGATGACATTAGGACTGGAAAAGAAACTCATAGACAAATAT
TCCACACTACCTACAGATAGCTTCAGAAATATGCTTGAAAGGTGGTTGCAGTGCAAAGCT
AATAGACCGGAATTAAAGAATTACGTTAATAGTTTGATTGCAGTGAGAAATGCTTTTTCC
CACAACCAGTATCCCATGTATGATGCCACACTCTTTGCTGAAGTTAAAAAATTTACTCTT
TTCCCTTCTGTCGATACAAAAAAGATTGAGCTAAATATAGCGCCACAGTTACTGGAAATA
GTAGGAAAAGCCATAAAAGAAATTGAAAAATCAGAAAATAAAAACTAAATTATGGATTAT
ATGGAATTAGCGAAAGAGGCATTCTCTATAATATGTACCTTCATAGCAGCATACGTGGCC
TATTACTATGCTATCAAGCAACTACACCAAAAAAGTGTTGAGAATATTGAATATGCCAAA
TACCAAGCTGTGTTACAAGCACATAAAAGCCTGTATAAACTACTCAGATTTACTACAAAT
ACTGAAAATGAAGACAGCATATTGATTTGGGAAAAAACAAAAGATGGTAAGCAAGAAGCA
ACCTATTATTTTAGAAAAGAAAACATACGCAAATTTATAAAAGAGCTTTCCAAAGAAATA
TATAACGAAGGATGTGGTATTTTTATGTCAAAAGAGGCTCTGTCACTAATTTCCGAATAT
AGAAATATTGTTTATGGTTTCATGCTTTCCGCCCAAAACAATCCCCAAGAAACAATAAGA
ATAACTAATAGAGAGTCTGTAGAACGAATGAAAAAGATTCACCAAAACCTCTCGATAGAA
ATCAGACAAGCAATCAATCTGAAAAAACGAGATTTAAGATTTTAATAAATAAAAAGTGAG
GAAGTATAACCTAAAAATAAAGAAAATAGATTGGAAATGAGTCGTTTACTAAATATCTGT
TGCATCTGCCTTCTTTTTGAAAGGTAAAAACAACGGGCAGACAAGACGGAATGAACCGCA
TCCGGTTGCATCTGCCTTCTTTTTGAAAGGTAAAAACAACTGAAGGGGATGCAGGTGACA
CCCAATGCGGTTGCATCTGCCTTCTTTTTGAAAGGTAAAAACAACTAAAGGCACCACATA
TATCTGGCTGGATAGGTTGCATCTGCCTTCTTTTTGAAAGGTAAAAACAACTTGCCACCG
ACGACACCGTGAGGATAAATTGTTGCATCTGCCTTCTTTTTGAAAGGTAAAAACAACAAG
CTGACTCATAGGTTCAATATTTCACTAGTTGCATCTGCCTTCTTTTTGAAAGGTAAAAAC
AACCCGAAGAGGGGAACAACGAACACAAAACAGGTTGCATCTGCCTTCTTTTTGAAAGGT
AAAAACAACGATTAGTGGAAATAATTACAGTTACATGTAGTTGCATCTGCCTTCTTTTTG
AAAGGTAAAAACAACAATCGGGCGTGTCCATAAATTCGGCATTGAGTTGCATCTGCCTTC
TTTTTGAAAGGTAAAAACAACTATACCGATTTGTCGCGGTTTGAGATTTTAGTTGCATCT
GCCTTCTTTTTGAAAGGTAAAAACAACTCGTGAAACTTCCTCAATGTCTCTCTGACGTTG
CATCTGCCTTCTTTTTGAAAGGTAAAAACAACGAATCCGTCGTTGAAGTCCATATTGTAG
AAGTTGCATCTGCCTTCTTTTTGAAAGGTAAAAACAACCGTAGTCTATATCGTCTGAATC
ATCACTGCGTTGCATCTGCCTTCTTTTTGAAAGGTAAAAACAACAAAGTCTATCAAGGAC
TTCATCTTTGGTTTGTTGCATCTGCCTTCTTTTTGAAAGGTAAAAACAACTTGTCACATC
GCTAAATCCATTCAACCCTGGTTGCATCTGCCTTCTTTTTGAAAGGTAAAAACAACCGTC
AACTTCCTGCATCCCATGGCCCAATGTTGCATCTGCCTTCTTTTTGAAAGGTAAAAACAA
CGCCTACGTGATATTGAAAGATGGAAATGTTGTTGCATCTGCCTTCTTTTTGAAAGGTAA
AAACAACTGCTATTTTATGAATGAAGATTATTACCTTAAAACATAATATTTCGTCATCTC
AAATTGAAACATGAGACAGTTATCATCAAATATTAAAGCAAATAATTTTTAAGAAGGATA
CAAAGTATATAACAAATATAAAAGAGAATTTGGGTCTTGTATGGAAATTCTATAAGAATC
AAAAACTTATATAAAATACGCGATGGGATAAAACGTGATCAAACATACTCATCTTAAATG
AAAAGAAAAATGAAAAATCTCTTCTCAAACAAGTCTTTGTCCCCTAAAAAAGACACAGCA
AAAGATTCCAAGAGAACCTTTTGCAAGATAAACAAACCATCTTGCAGATTCTACAAGCCA
TAACAAAGGGACCTACACAATTAGGCCATGAAAAAAGGGAAGCACACATGCACTCCCCTT
GCTAACAAAAAATTACAAAATAAATGGACAGGACGTAAAGCGACATGAAATAAGTCGACT
ACTCTGACATACCATCATCAAATTGACCGAAAACTCTTATCCGACTTTATTTTTTCTTCT
CGGGAATGAGTAATGAGGCCCCTATACCTACGGACAGTACGGCAAGGATGAAGATGAGCG
ACCAAACAGCATCGATCTCTACATACTCATGAATCAGCAGCTTGACACCGATAAACAGCA
ACAGCAGGCAGACGGCGGGCTTGAGGTAGCGGAAACGGGCGGCCACACCAGCCAACAGAA
AGAACATGGCGCGCAGACCAAGGATAGCAAAGATGTTGGAAAAGAACACCACATAGGGAT
CGAGTGACACGGAGAAAACGGCCGGAATGCTGTCGAAAGCGAAGATGAGGTCGCTAAATT
CAATGAAAATGACTGTAACGAGAAGTGGGGTCATGTAGAGATGACCGCCACGGTGCTTCC
CCACAACTTCATAGTCCTGCCCCTCCTTCTTGGCCCTCACAAAGAAAGCATCGCCGTGGA
AACGGGGGAAGACACGAAAATGACCGGAGAGAAACTTCACCACAGGATGGGCGGTGACAT
CCATCTGCTCTTCCTTGTCGCGCTCGAAAAACATCTTGATGCCACTATAGACGAGGAAAA
CTCCGAAGACAAGCAATATCCAGTCGAACTTGGCAATGACCGTGGCACCGAGAAAAATAA
AGATGAACCGCAAGACGATGGCTCCGAGAATGCCCCAGTTGAGCACCCGCTGATACTCCA
TCTTGCTCACACCAAACGATGTAAAAATCATCATCATCACAAAAAGATTGTCCACCGAAA
GTGTCTTCTCGATGAGGTAACCGGTGATGTAGGAGATAGTCATGTGATGGCGGTATTGTT
CCAATCCCCCCTCAAAGTCATTAGGGTCGAGTTTGAGATGGGAAGCATAGCGCCGGGCAA
CTTCCTGCAAGTCGGAGAAATTGTTGATACCATGTACCAAATCACCGTGAAACCATAGGA
AAACGGAAAAAAGCAGGGCCAAGGTGATCCACACGGCCGTCCATGCGCCCGCCTCCTTCA
TCGACACTTCGTGAGCCTCCTTGTCTATCACCAGCATGTCGAGCATCAGAATGCCCACGA
TGAACACTATGAAACAGCCGAAAAAGATGATTTCTGTATAATGCATACTTTCCTATTCTA
AACAGGGCACAAAGATACGAAATATCCGCTTAACAGACGCTACATCTTGATGATATTCAT
CGGATTTTTTCTACAACATCTATTTCTAGGGATATGGAGAAGCCGGCGACAGAACAATTA
TTTCATTTACCGGTCCGTCATTTAAACCGATGTGCCGAACGGCGTATGCAAGTTTTCTTC
CCCACAATATAGCGTTCTAAAATAAAAAGTGTACCTTTGCAGTTGGTTATGGACGGATTA
GTACTTGCGCTGATGATTCCATTCATCGGCACCACTCTCGGTTCCGGCTTCGTATTCTTC
ATGAAAGAAGAGATGCCGGCAAAGTTGCAAAAGACCCTCTTGGGCTTTGCTTCCGGTGTG
ATGGTGGCAGCCTCCATCTGGTCGCTGCTCATACCGAGCATGGAAATGTGCTCCGGCATG
GGCAAGGCTGCCGTTGTCCCGGCAGCTGTGGGACTCCTGGCCGGCATGGCATTTCTCCTG
CTGCTCGACACCATCACCCCCCACCTGCACATCGGCAATGCCCTCCCCGAAGGCCCCCAT
GCCCACCTCTCGCGCACAGCGATGCTCGCGCTCGCGGTCACCATCCACAACATCCCCGAA
GGTATGGCCGTGGGTGTTGTCATAGCCGGTGCCTTGCAGGGCGGAGACTGGATTTCGCCG
ACGGCAGCCATGGCCATGTCGCTGGGCATCGCCATACAGAACATTCCCGAAGGAGCTATC
ATCTCTATGCCCATGAGGGCGGCGGGCGGCAGCCGGATGAAATCGTTTATCATGGGAACT
TTGAGCGGAGCGGTGGAACCTATCGGTGGTTTGGTAGTCATTCTGCTGGCCTCGATAACC
ACACCCATCATCCCCTACCTGCTCGGTTTTGCTGCCGGTGCCATGTTCTATGTCGTCATC
GAGGAACTCATTCCGGAGGCCTCCGAGGGCGAGCACAGCAACCTGTCTACCATAGGCTTT
GCCATCGGTTTCGTGATAATGATGGTCATGGATGTGGTGCTGGGCTGACATCGGATAGCA
TCTATCATGCATGGCAGTCTCAGAAAACCCCAGTGCGACCGTCTTTTCTGCCTTAAAAAA
GCATAACACTTACTTTGAGGTATTGCGAAAGACAAATAGATTAGCTATCTTTGCACACAG
ATACTATTGTTTTTTAATAATTATAAGATTATGGTAATTGAAAAAGTTCATGCAAGAGAA
ATCCTCGACTCAAGAGGTAATCCTACTGTTGAAGTGGAAGTGACATTGGAAAATGGCGTT
ATGGGACGTGCCAGCGTACCGTCGGGCGCCTCAACCGGCGAGAACGAGGCTCTCGAGCTG
CGCGACGGCGACAAGGCCCGCTATGGCGGAAAGGGTGTCCTAAAGGCCGTTGACAACGTG
AACAACGTGATTGCTCCCGCCCTGAAAGGATTCAGCGTACTCGAACAGCGCAAGATCGAC
TACAAGATGTTGGCACTCGACGGCACTCCCACCAAGAGCAAACTCGGTGCAAATGCCATC
CTCGGTGTGAGTCTCGCCGTGGCCCATACGGCTGCCAAGGCCCTCAACATTCCGCTCTAT
CGCTACATCGGCGGTGCCAACACTTACGTGCTGCCCGTGCCCATGATGAATATCATCAAC
GGTGGTGCCCACTCCGATGCGCCCATCGCTTTCCAGGAATTCATGATTCGTCCGGTAGGA
GCTCCCAGTGAGAAAGAAGCTATCCGCATGGGTGCCGAGGTGTTCCACGCTTTGGCCAAA
CTGCTGAAGAAGCGCGGTCTGAGCACAGCTGTTGGTGACGAAGGTGGTTTCGCTCCTGCC
CTTGATGGCATCGAAGACGCTTTGGAGAGCATCTGCCAGGCCATCCGCGACGCCGGTTAC
GAACCGGGCAAGGATGTGAAGATTGCCATGGACTGTGCAGCCAGCGAATTTGCCGTACAG
GAAAATGGTCAGTGGTTCTATGACTATCGCCAGCTGAAAGACGGCAAGAAGAAGGATCCC
AACGGCAAGAAGCTCACTGCCGACGAGCAGATCGCTTACCTCGACGAACTGATTACCAAA
TATCCCATCGATTCTATTGAGGATGGTCTCGACGAGAACGACTGGGAAAACTGGGTGAAG
CTCACAGCCAAGATCGGCGACCGTTGCCAGTTGGTGGGTGACGACTTGTTCGTGACCAAC
GTGAAGTTCCTCGAAAAGGGTATCAAGATGGGCGCAGCCAACTCTATCCTCATCAAGGTG
AACCAGATCGGTTCGCTCACCGAGACCCTCGAAGCCATCGAAATGGCCCACCGTCACGGC
TACACCACTGTGACCAGTCACCGTTCGGGTGAGACGGAAGACACCACCATCGCCGACATC
GCCGTGGCTACCAACTCCGGACAGATCAAGACCGGTTCGCTGTCACGCACCGACCGCATG
GCCAAGTACAACCAGCTCATCCGCATCGAGGAAGAACTGTGCTGCTCTGCCCGGTATGGT
TACACCAAGTTGAAGTAACAATCACTCAGACGGATGCATCAGCTTCGTATCAAACGCGTC
TATTCGGAAGCAGACCCCACCGACGGTTATCGGATTCTCACCGACCGCCTGTGGCCGAGA
GGCATCGCCAAAGACAAGGCTGCCATTGACGATTGGGCCAAGCAGATTGCACCGACAGCA
AGTCTCCGGCAGTGGTTCGGCCACAAGCCGGAGAACTTCGCACCGTTTAAAGAACAGTAT
ATCGCCGAACTGAATGCCAATCCCGATGCGCCACAATTTGTGGCCAAATGCAAACGGCTG
TTGCAAGACACCGATGTCACGTTGCTCTATGGAGCGAAAGACGAGGTGCATAACCACGCT
GTCGTGCTAAGAGACTGGATACTCGGATAAGCGGATATGACATAATGAAAAGGGAGGGAG
CCATCAGACTCCCTCCCTTTTTCGTTCTCCCTTACCAACGGCATGGGCAAGAACCGGTAG
ACTTCAACCGCGCATAGCTATCAAAAAGAAAAGCTGAAGACACGTCCCTGCCCGTTTCCA
CCTTTCGAAGGGCCTTACAATAAGCCCTGAAACCGACCATTTCCGGGACAAGAAAGATGC
CGACTCTAAAAAAAATTCACAACAAACCAACTGCCACACAACATGAACAAAGACCTCCTG
TCGTTTTACCACCGCCGGGTTGCCCACTACGCAGCAATGGCCGAAAGATTGAGGAAGCGC
AACAAGCTGTTCATGCTCTCCTCCTTCCTCTCTTTCATGCTCATCCCCGCCTGCATCGGG
TTCTATGCCTCAGCCGACAAGGGACAGCTGTGGCTGATGGCGGGCCTACTGGCATTCCTA
CTCTATCTCGCCATACGCTATCTGGACAACAAAAACGGCAAACAGATAGAACATGCCGAA
AACCTGCTCAGCGTCTACGAAAAGGAAGAGGCCTATCAACAAAACCACTTCTCAAGGTTC
GGCTCCGGCGAACAATACATCGACCCACAACATGCGTTCACTTACGATTTGGACATTTTC
GGCAGCGGTTCTCTCTTTCAGCGGATGAACAGAACCATCACCACGGGAGGCAGCGACACG
CTTGCGGGCTATCTTGCCGATGTACGCATGCGCCCCGTTGGGGAAATTGAGAAACGGCGG
GAGGCCATCCGCGAACTCGCCGAATGCGAACCGCTGCGCGCGGCGTTTTGTGCCCACGGA
CAGAAACATATCATCAACACAGCCGAAATACTCTCCGCGCTGAACACCATCAAGGACATC
CGCATTTCAAAATTCGCCCTCTCGCGGCTTTCCTTGGGCATGGCCGGCTTGGGCATCGGT
CTACTGGCCGTCACAACCGTGCTGGCCGCGACCGGCAACCTGTCTCCTGTCATTCCGGTG
GCATGGGCTGTGATACAGCTCTTTGCCGTGCAGACGGCCTGCGCCCGGTCGCTGGGAAAA
ATCAACAAGGTGGTGGGAAAGATGCACACCCACCTGCGGGCATACATCAGCCTCATCAGA
CTGATTGCCGCTTCCGACCTGAAAGCGGCCGAAAACCGCGAAATCATTACTGCCATAGCA
GGAAAGGAAACCGATGCCATCGCTTCGTTCGAGCAACTGTCAAGGCTGCTCGACGGACTC
GACCAACGGGGCAACATCATGGGTCTCATCCTCTTCAACTCACTCTTTGCCGGCGACTAT
TTTCTTGTGCGGAGGTTCCTGAAATGGCAAGTCCGCTACATGCCTTGCATCGAAGACTGG
ATAGCGGCCGTGAGCCGTTTCGACGCACTGGTGTCCCTCGCCACCTACCGCTACAACGAA
CCGCAGGCCGTCGATGCCGAGATTGTGGACGAGGAGCAGGTAGTCTATCGGGCAGAAGGC
ATCTACCACCCGTTTTTGGGCGAAAAAGCCGTGAGCAACAATTTCTGCATCGACGACCGG
CACTACTACATCATCACCGGAGCCAACATGGCCGGCAAGAGTACCTTCCTGCGCACCATC
GGCGTAAACTATCTTCTGGCTGTCAACGGGCTGCCCGTATTTGCCGATCGGCTCACTCTT
TCGGTGTTCTCGCTGTTCACCGGCATGCGCACCACCGATGACCTCAACCACGGCATCTCC
TATTTCAACGCAGAACTGCTGCGCCTGAAACAACTCATGGAGAGCTGCCGGCGGTCGTCC
CGCACACTGATTATCCTTGATGAAATACTGAAAGGCACCAACTCGCTCGACAAACTGAAC
GGTTCGCGCCTTTTCCTGCAAGAGATTGCCACCCTCCCCGTGACGGGCATCATCGCCACC
CACGACTTGGAACTGTCTAAAATGGCCGATGCCATGCCCGACCGTTTCCACAACCATTGT
TTCGAAATACAGCTGTCGACCGACATCACCTACACTTACAAGATAACGCCCGGTGTCGCC
CGCAACCAAAATGCCACCTACCTGCTTCGCAAAATGCTCCTGACGCATTGAAAACAAGCC
GGAAGGCTGTCACCGCTCCACCTCCAACACATACACCGGTTGCGGCTCCACGCTGACGGT
TCGTTCGCCATCACCTTGCCTCGTGTCCTGCACGAAGAGGTGGAGTCGTTTCCGGCTCTT
CCAAAGTTCGGTGTCGTGGGTCGGCTCCCAAGCATTGACGGGGAAATCAGTCAGGTCTGC
CGTCTGCCATTCGTGGCGTTTCACATTCCGGGTGTAGAACATCGAGACACAGCTGCCGCG
CTCCACATCCCGGAAGAGATAATACACCCTGCGACCGTCGACCACGATGCGGGGCCGGGC
AATGGGTATCATCTTCGTGCCCCCACCCTTGAGCGTAAACGGCGTGTGGCGTGAGGAGAC
CGTTTCGCAGTGCCACTGCCGACCATCGTTCCACACCAGCCGGTATTGTGGTACACCGGA
ATCGCTGTCGCGCCAATAGGTGGCAATGTAGGGATGGCCGTGGCTGTCGGCACTCATGCT
CGTCTGGTTGATGAGTTCCGAGTTTTGCGGTATGCGGCAGGCATACTCCGCATTACCGAG
ACGGATGGGAAGGCTGTAAGGCTCACCCGTAGACTTCTGCCACGTCTTGCCGTTGTCCAC
GGAGCGGGCATAGCACAGGTCATGATTGGTCTCCACCAGCCACGATTCGCGCCACACCCA
CGAGAGATGAATCGTGCCCCGCTCGTCCACATAGAGTTGCCAATAGGCGTTGCGGGCGTT
TTCACCATCGATGAGCACATCCTGCACGCGCTCCCATTTGCGTGTGGCCACGGAGTAGCG
GTTCATCACCAGATTGCCGCGGCCCGAGCGACCCGAGCGATAGACAAACAGCAGGTCGCC
GCCCTTGAGGGTGTAGAACTCGGGATAGGTCACATTGTCTTCATCTATGCCCGTCATGGG
CAGCTTCTCCCCCAACTCCAGTGAGCCCGGAGCCACACTGCGGCAATAGTTCAGGCGGTG
GCCGTGGTGGTCGAAGGCCACGTGCAGGTAGCCGTCGCCGTCGAGCATCATGCTGATGAC
GTTGTGCCCGTCCTTCACGTTACCGCGATATTGCGTGCGATGCAGCTGCCAGGCTTCCTC
GTTCAGTTTTCGCTTGCCCAGTGTGAGATAGCCGTCGCCATCGTAGTAGCTGATGTATTG
TTCGCCGCCGTGGGTCACCAGAGAGTTGTTACGAAACACAGCCGTGTTGACCGATGTGCG
GCTGTAGCCCTTCCCCACCGACACCAGCCGTCCTGTATGGGGAGCCCCCGCCTGCAGTTT
GTTCTTTTCCCCCTCGCCCGCAAAGCCAACTACGGGGCATACCATCAACACCGCGAACAG
TGATAATAAATGTCTTTTCATCATCTATCTAACAAAAGTTTTTTCATTCCACCTTATTAT
ATATCCTTTCGCCATCCTCCTGCATTCTTTCATCTGCACGGGAAACGGCAAAACGGCCCT
TGCGCAAACCGGAAGTTTCTTCTCTTTGCGGTCTCGGCTTTCAGTCATTGGGCTTTCGAA
AGCAAAGATAATAAAAAGAATCGTCAGGCAGTGGGGATAAAATGAGAAAAAAAGGGGACT
AATCGTCCATTATAGCTATTACAGCCGAATACCGACACAAAGCGCTGGCAAATGACAGGG
TACAACATAGCGGTGTGTCAACATTATTGACCTCCCACCCCGTTTCATCCTGCCCGTTTC
CACGAAGTGATTTCTTCCGGCCCGAAATACTCGATTTTCAGGACAGTTTATAAATCCCTA
TCAATCACCCACTTGATTTATTTTGACATCCCAAACGATCTCTCAAAGGTTGCAAAAGAG
CCTCAATGAGCACTTGAAAGAGCCCGTTTTGTCTCCTCACTACAGCCATCCAACACGCCC
AAACGGCCCCTTTCGCACTGCCGGTCGGCCCAAATGGGAAAAACAGCCGGCCCTTTCGCC
CTTCCAAGAGCGTTTTTCCCACCCCGCTATCACCTATTTGAGCAAAACAAAAAGTCCTGC
CTTTTTACTTTTTGTCATACTTTTTTATATGTCATAATAGGTACAATACCACTTAGAATA
GAAGCGAAAAGAGACTTGAAGATAGAAAAAATCGCTTTATGCCTTAATTTTCATCAAAAT
TAAATGTTCCATAAATATTTTTATATATCTTTGCACTCGAATATCAAGTACGCTATGTGT
AGGTGTGCGTTATAAAGAGTTCGACTTTGAAAAGAGCGTTTGAAATATTGTCTTTTATCT
GAAATCTGCAAAATTTCAACTACCAAAGACAATAGGCAGTACGCTCACGCTTGGGATTAT
TGTACCCTTACCAAGGGCATAATATCCCTCACGGTGTGGGCTATTGTTTGTTGTTTGGTA
GTGGGTATTGCAGAACCTCAGATAAGACAACATTCAATAGTTCCCACGCTTTTACTATTT
ATATTAACCGCTTACTTCTGGGAGACAGTTGGCAAAACGCTCACACATGAAACAGTTTTT
TATAAATAAAAATGATTGTAAGTCGTATGCTTGTTTAGAGATTGCTGATAATACATGGGA
AGGTTATGTCATCGTAAAATTTCGTTCCCCATTAGATTGCTCTAAATTAGAATTCATTCA
TGTAAACAATAATAATGGGGAAAAGGCAAGACACGAAATTACAGCATTTAAATGTCTATC
GGATCAAATGGAATGTGAATCTGAATGGAAAACGATAGATGAAAGATACATAGCACCTAT
CTTCTCTAAAAATGAGCTTTCCACTCTTCAAAAAGAGATAGAGGACTATCTAAATAAAAA
TAAAAAGAGATAGTATTTGATAAGGTATGAGTATACTTACATTTCTTTTTAAAAAAAGAA
AGAGAAAAAATCAATTCTGCTCACCATTTCGAAGTTAAAACTCGTTAGAAACTTGGTGCT
ATGGGAAAAAAGGATTATCTTTGTGGCGTAGTAATCATTTTTATATAAAGGAGGCATGAA
TATGTGTATATTGGAAAAGATGCAAGAATTTGCTGCCAATGGCATACGTGTGTTCGGAAA
GGCTTCCAAAGGACAGTTTCATTCGGAGTCTGAAGCCGTCAAAGCCATTAAAAAGGAGAT
GATGGAAAGAACGTCCGACCGCCGTGATGACATCGAAAGTCTTTTGCAAGACAAAAAGAA
AGTCGAAGCTGATATTCGCAAGAGCTTTAATAACCTTATTCTGATCAATGGGTAAGCAAT
CTATTAGCAGAAAAGAGACGCAGGTCTCTATGGGAGATTCAACAGGAAAGCAGCTCGAAC
AGACAGTTTCCGTTGATGACAATTCTCTGCCCTCTCCCCAAGAGTTGGCTCAATATCAAC
AAATAGACCCCGATATTGTCAGGTTTTTGATAGAAACTTCTGTCAAGGAACAAGCCCACC
GCCATCGTATGGATGATGAAAAAATGAAGCTTCTGAAAAATTCAGAACGAAAGAACACTC
GTATGAATTGGTGGGGGATGTTTTTTGCTTTTCTATCTCTTATTTTATTCATGGGGGTTG
CTGCTTTTGCCCTATACTTGAATAAGCCGTGGTTTGCAGGAATCTTTGGAGGGACTGCAA
TCTTAGCTGTAATAACAACCTTTGTGGAAGCTGGTAAGGATTCTGCTAAAAGTAAAAAAT
AATTTGGGTAAAAAAATACCATTAAGGTGAGATTTGTTCTCGCCTTTCTCTTTACTTTCC
AACTCTTACTCTCTGACTATTTTGTTACCTTACCGAAACAAATAGGAAAACGGGGTCAGC
CGATATTTTTTCTATCAACTTAGGAACAAAAAAGAAAAGGGTAGGAAACCTCGCGGTTTC
CTACCCTTTCTCATCAAAGTCGGGATTACTGGACTCGAACCAGCGACCTCACGCCCCCCA
GACGCGTGCGCTACCAACTGCGCTAAATCCCGATTTGCGAGCGCAAAGGTACGCACTTAT
TCTGACATTTGCAAATTTTATAGCACTTTATTTTGCCTTTTAAGTGATTTATCGTAAATT
TGCACCATATAAAATCCAAGATATGAAGCATCCTCTCCTCCTTTTTCTAATGGTTGTGGG
ACTCCTTTTGGTCTCGTGCAAAAGTGAAGACGACCTGCCACTCGAGACGGCGGGCATTGA
CCAAGACGAAGACAACACGACGGCTAAACTTGACGAGTCGTATGTCTATCAGTTGCCGGT
GGTGTTTCATGTGCTTTATCAAGATGCTTCCGACAAGTCGCAATACGTGGATGCGAACAG
ACTGAAAGAGATTTTGCAGAACGTGAACGACCTTTGGAAGGGCAACATATACGGCGAAAG
CGAGAACATGGGGGTACACTTTGTGTTGGCCAAACAAGACGAGGCGGGAAAGACAATGCC
CATTCCGGGAGTGGAATATATCAAATATGAAGGCACTTACCCTATAGATGCCTATGACTT
CATGAAGCAGAAAAGCAACCTTAAATATATTTGGGATCCTAATGAGTATATCAATGTAAT
GGTGTACAATTTCAAGGAAGAAGAAAAGAGTGGGCTTCTGCTGGGCATCTCACACATGCC
ACTGACCATCAAAAGCGACTCGGCGCTGGCCGGACTGGAAACGACGGAATATCGCAAAAT
TCCCAAAAACCGATTGTCTTACGCCCCTTGCACGTCGATCAACAGCAGTCTGCACAACGG
GAAATCGATCATTAACACTCAGTCTACACGCTATACTTTGGCCGACAAGGGGAAAAAAGG
CTATGAATATTCATCGGCCGATGTCAACGTGACCTTGGCACACGAACTGGGGCACTATCT
CGGCCTGCACCATGTGTTTGCCGAAGAAAAGAACGACAAGGGATATACAAGCATCGACGA
CTGCCAGGACACTGACTATTGTGAAGACACTCCCAGCTATAACATCTTGGAATATAACAA
AATGCTGACGCAATATATCAAACAAAAAAAGCAGAATCATGAGCAGGTGCAGATGAAGGA
TGTGGCCAAGCGCATCAACTGCAGCAACGAGAGTTTCCTCTCGGAGAACTATATGGACTA
TGCTATCAGTTACAGCTTCAGATTTACGCCCGACCAAAAGAAAAGGGTGAGAAACGTGCT
CTACTACAGTCCGCTGATACCCGGTCCCAAGAAAAACGGTGCCAACGGTGTGCCTCCGGC
AACACGCGCATCAGCCGACAACGGCAAGCCCTACGACCTGCCAATCACCATCGTTAAATG
AAAAAGAAAATCTTCTTAATACATGCAATATAAAATCACCGCCCCGGAACGTATTCAGGC
AACCATCAATCTTCCGGCATCAAAAAGCATCAGCAACAGAGTGCTGATGATACATGCACT
TGCGGGCGGAGACACTCTACCGGACAATCTCAGCGACTGTGACGACACGGAAGTCATCAT
ACGTGCCCTCGCCGCAATGCCTTACGAAATCGACATCAAAGCCGCGGGTACGGCCATGAG
GTTTATGACGGCGTATCTTTCTGTGACGGAGGGCAAACACCTGCTTACGGGAACCGACCG
CATGAAACGGCGGCCTATAGCACCGCTCGTCAATGCCCTGCACTATCTGGGAGCCGACAT
CCGATATGCCGGAGAGACGGGATTTCCACCTCTCATCATAAATGGCAAAACGCTTGAAGG
CGGACGCTTGGAGGTGCCGGGAAACATCAGTTCGCAATATATTTCCGCATTGTTGATGAT
CGGGCCGGCACTGAAAGAAGGACTTGAACTGCACCTCATGGGAGAGATCATCTCCCGTCC
ATACATAGACCTCACGCTTTGGACGATGCAAGAATTTGGTGCCGAAGCGGAATGGACGGA
TATGGACATCATCACTGTCAGGCCACAAGTCTACAAGTCTCATCCCTATCTCATCGAGAA
CGACTGGAGCGCGTCGAGCTATTGGTATGAAATGCTTGCCTTGCAGGGAGCCTCCGGTTC
GTCAATCAAACTAAAGGGACTCACAGACGGCTCCAAGCAAGGCGACTCGGTAGTCAAATA
CCTTTTCAGTTTGTTGGGTGTGAAGACGACATTCGACAACAAGGAAGAGGGGCAGCCCAC
AACTGTAACCCTCACCCGCCATCGCTGCCTGCTGCCCCGCCTTGACTATGACTTCACGGG
CTCGCCCGATTTGGCACAGACTTTTGTCGTGACATGTGCGTTGCTGGACATTCCCTTCAC
GTTTACTGGTTTGGCCAGTCTGAAAATCAAGGAGACCGACCGCATAGAGGCTTTGAAAGC
CGAAATGAAAAAATTGGGCTATCTCATCAAAGACGAGAACAACAACACCCTGCGCTGGGA
AGGAGAGCGCTGCACGCCCTCTCTGCAACCTATCGACACCTACGAAGACCATCGCATGGC
ATTGGCTTTTGCCCCGGCTGCCTGTCGGTTTCCCGGGTTGAGAATCAACAATCCGGGCGT
GGTGAGCAAATCCTATCCCCACTATTGGGACGATTTGCGCAAAGCGGGATTCAACATTGA
GGAAGTATGATTTATCTGTTATTGGCTCTCGTTGCAGGCGGTCTGCTTGTCGGATTTTTC
ACTTGGATCGGTAACCGCAACAGCCAAGGCGATGAAGAATGTATCGTCGTCAAGAAAGGT
GACTGTACCACATGTAACGGAGAGAACAGCAAGTGTGAGCAGGAATGTATGTTGGAAGCC
TCTGTCAAGGACATAGAATACTACAACGACGAAGAACTCGACGCTTTCGCCGGACGCCCG
GCCGATGCCTACAGCGAGAGGGAAGTGGAACAGTTTTCGGAAGTGCTCTACACGATGAAG
CCTGAGGAGGTGAAAGGATGGACGCGCAGCCTGACCCTGCGCGGCATTAATATCCCCAAC
CAACTCAAGGACGAAGTTTTCGCATTCTTATGAACATCATCGAATACGCTTTTTTTCAAA
ATGCCCTGCTGGGTTCGCTGCTTGCCAGTATTCTCTGCGGCATTATTGGCACCTACATTG
TGACACGTCGCTTGGTCTTCATCAGCGGCGGTATCACCCATGCGTCGTTCGGCGGCATCG
GCATCGGGGTGTTCAGCGGCATCAACCCCATTCTGTCGGCCATGGTGTTTGCCGTATTAA
GCGCCTGCGGAGTGGAGTGGCTGTCAAAGCGCAGCGATGTGCGCGAAGACTCGGCCATAG
CCGTCTTCTGGACGCTTGGCATGAGCGTGGGCATCATCTGTTGTTTCCTCACACCCGGTT
TTATGCCCGACCTGCCCTCTTTCCTTTTCGGAAGCATTTTGACTATCGGGACAGCCGATC
TATGGTTGCTGGGAATTCTTACTGCCATTGTGGTCGCCACCTTTAGTTTTTTTTGCCGCC
AGATAGTGAGCGTGGCCTTCGACAGCATCTTCGTCCGTTCACAACATCTGCCCGTCACCC
TGATAGAGTATTTCATGATGGCACTCATCGCCATGACCATCGTCTCCACGCTCCGCATGG
TGGGCATCGTACTAGCCATCAGTCTGCTCACCATCCCGCAAATGACGGCCAACCTTTTCA
CGTTCAGTTTCCGGCGCATGATATTCCTTAGCATCGCCATCGGCTGGGCCGACTGTCTGA
TAGGGCTGGCAATCAGCTATCAGCTCAACGTGCCTTCGGGAGCCTCCATCATTTTTGTCG
GTGTCATTGTCTACGCTATTGCCAAGACAATAAAAACCCTTTGTTTGAAGTTCTATAAAC
GTGAGACTAACCGACTATAGACATATCGCCGTCTTGTTGACCGTTGTGACTGCACTGACC
ATTGCAGGATGCGGCACACAGAAGAACACCGCGCAGAGTCGTTGGTGGCAATCCTTCACG
ACTCTCTACAACACCTACTATAATGGTTCGATGGCCTATATCGATGGTTCGTTGGAGAAA
GAGCAGGGCAACAAAGACAACTTTACAGAACTGATTCCGCTCTACACCGTGGGCAACAAA
GGCAGTAGGGAACTGGGGCTGTCAAACTTTCAACGCGCCATAGAAAAAAGCGAAAAGGCC
ATCCACCAACACAGCATCAAACGCAGGCCTGAATGGACCAAGAGCCGGCGCAAAACCGCC
AAGGACATAGAGTGGCTCAACCGGCGCGAGTACAATCCTTTTCTCTGGAAAGCGTGGCTG
CTGATGGGGCGTGCACAGTTCCACAGCGGAGCCTTTGACGAGGCGGCTTCCACTTTCGCC
TACATGAGTAGACTCTACGCAACCCAACCGGCCATCTACGGCCGTGCCCGCGCATGGCTT
GCCAAATGCTACATAGAACAAGGATGGATGTATGATGCGGAGGATGTCATTCGCAACATG
CAGCGTGACTCCATCCATTGGGCAGCCCAAAAAGAATGGGACTATACATACGTCGACTAC
TACATACACTCCGGCGACTTTAGAAAAGCCATACCCTACTTGAGAAAAGTCATCCGCCAC
GAGATGCGGCGCAAGCAGCGTGCCCGTGAATGGTATCTCATGGGGCAGCTGTATGCCGCT
ATCGGAAATAGGCAGGAAGCCTACAAATCCTTTCGCCGGGTGGTGCGGCTAAGTCCGCCT
TACGAGTTGGATTTCAATGCCCGCATAGCCATGTCTGAGGTTATGGCAGGAAGCCAGTCG
AAGAAAATGATTGCCAAGTTGAAGCGAATGGCAGCCAATGACAACAACAAAGAGTATCTT
GATCAGGTGTACTACGCCATCGGCAACATCTACTTGGCACAAAAAGATACCGCCAACGCC
ATCGGAGCCTACGAACAGGGCAGCAGAAAAGCTACGCGCAACGGGGTGGAGAAAGGTGTG
TTGTTGCTCCACTTGGGCGACCTCTACTGGAATCGGGAGAAATTCAGCGATGCCCGGCGT
TGCTATGGTGAAGCCATCGGACTGCTTGACAAAGATCGCAAAGACTATGCAGTGCTTTCC
CAACGCTCCAAAGTACTCGACGAATTGGTACCACACACCGAGGCCGTCGAACTGCAAGAT
TCGCTCCAAGCCTTGGTTAAGATGAATGAGAAAGACCGCAATGCTGCCATCGACCGGGTC
ATCGCCGCTTTGAAGAAAAAGGAGAAAGAAGAGCGTGCGGCCCAAGCCGAAGCAGAAAGC
AATCGGACTCAACAACAGAACAGTGGCGCAATGAGGCCGAATCTGCCCAACGTGACATCT
CCCAATGCAACTACAAGCACTACATGGTATTTCTATAATCCCACGGCAGTGAGCCAAGGA
AAGTCTGTGTTCCAACGCCAATGGGGCAAGCGAGAAAATGTAGACAACTGGCAAAGAAGC
AACCGGACGGTTGTGATGGATGTCGGCGGAGCTGAAAATATGACTGATGCCATGCGCGAT
TCGCTTGTTCGGGCGGCAGAGATGAAAGATTCTCTAGCGCAGATAGCCGACAGTGCCCAC
AATGATCCTCATCGCCGGGAGTATTATCTGGCGCAGATTCCGTTCACTCCCGAACAGATG
GAAGCCAGCAATAAGATTCTCGAAGACGGGCTCTACAATTCAGGCGTCATATTCAAAGAC
CAGCTCGACAAGCTCCGGTTGAGCGAGAAAGCACTGCGCCGGTTGGTAGACAACTATCCC
GACTTTGAGCATTTAGACGATGCTTATTATCATCTCTTCCTGCTCTATTCACGCATGGGC
ATGCCTACAGTGGCTGAAAGCTATATCAACAAACTGAAAAGAGGTTATCCCAAGAGCCGA
TGGACAGCCTTGCTTACCGACCCCTACTTTAAAGAGAATGCCCGATTCGGCGTTCATATA
GAAGACTCGCTCTATGCAGCCACCTACGCGGCATTCAAGGCCGATAGATACCATGAGGTG
AAAAGCAACATGCGCCTCTCCGAAGAACGCTTTCCCATGGGTGCCAACAGGGACAAATTC
CTGTTCATCGGCGGTCTAAGCAAGCTCAATAATGGAGATGCTACGGGCTGCGTGGATAAT
ATGAAACGGGTGGTTGAATCGTATCCTAATAGCCGCATCAGCGAGATGGCCGGCATGATC
GTTAATGGAGTGAATGCCGGACGCCATTTGCGTGGGGGAAAATTTGATTTGGGTGACGTG
TGGAACAGAAGAAGCATTGTGCTCAACGACAGCGACTCCATTGCCAAACAGTTTTTTTCG
ACCGACCGGAATGCCGACTTCGTTTTTATGGTGGTTTACACCCCCGACTCCCTCAACGAA
AACCGGCTGCTCTTTGAATTGGCTAAATTCAACTTCACAACTTATCTGGTGCGCAATTTC
GATATTGATATCGAAGATGTCGACGGTCTCCATCGCATGGCGGTCAGCGGCTTCCGCAAC
TATGACGAGGCCTTGCAATACGCTCATCAGCTCTATCAACAATCCGGCATTGCCAAACTA
TTGGGCAACAGTCGCTCCATCATCATCAGCCGGCCCAACATAGACTTACTCGGGACGCGT
TTCTCTTACGACGACTATGCCAAGTTCTATTCCAAACATTTTACACCTCTGAAGGTTTCC
ACTTTCCGTCTGCTCACCGAACCAGCCGAGATTGCGACAAAGAAAGAATCTGAAACGGAG
CCTACTCCCGAAGAGATAGACCGCACATTGGATGAAGACGGATTCATCGATAACGGCCTT
GACATACTCCCCGAACAGAACAATGTGCCCCCTACGCATACGGGGACACTAATCATCCCC
GAGGAAAAGACACCAACGCCGGTGGACAAAGGCACTATCATTATTCCCGAAGCCCCGCTT
GCCAAGCCAAGCCAACCGGCTACACCGGTCAAGCCAGCCACTCTCCCCGCCAAACCGACG
GGTACGGGCAGCAAACAGACCACCCCGATCGGTAAACCGAACGCTACCGGCAAGACACCG
GTGGTCCCTAAACCGGCTTCCACGCCCAAGCAGTCTCCGAAGCCCCAACCCAAGAAAGAG
GATACAGGAGTCTATTTTGATGACGGGTTTGGCGGCACATTCACCGGTGGTAAAAACACC
GGCAAATCCGGTAAGAATGACCGAAACAAACCGGAAAAGAAGAAGCAGACTTTCGATCTC
GAGGATGAATATTACGAATTAGACGGATTTTAAGATATGAGCAACGGATTATTACTTTGG
ATTGATGACGAGATAGAACTCCTCAAGGCCCACATCATCTTTCTTGAAAAGAAAGAATAT
GAAGTAACGACAGTCAACAATGGCTCAGATGCCATTGACCTATGTCGCCAGCAAACATTC
GACCTCATCCTACTCGATGAAATGATGCCGGGACTCAGCGGACTCGAAACACTCCACAGA
CTGAAAGAGATTCAGCCTTCCACACCGGTCGTGATGTGTACCAAGAGCGAGGAAGAGAAC
ATCATGGAACAAGCCATCGGTTCGAAAATAGCCGATTACCTCATCAAGCCCGTCAATCCC
AGCCAAATATTGCTCACACTAAAAAAGAATATCCACCGGAAAGAGATCGTCACCGAGGTG
ACGCAGAGCGGCTACCAGCAAAGCTACCAAGAGATTGCCATGCAGATAGCCGACTGCCGC
AGCCACACCGACTGGATGAATGTCTACAAACGTTTGGTGCATTGGGAATTGGAGCTGAGC
AGCACGGAAAGTGCCATGACCGAGATGTTGCAGATGCAAAAAGAAGAGGCCAACAACGGC
TTTGCCAAATATGTCGCCAAAAACTATCTGGACTGGATGAACCCTTTCAACCTGACCACA
ACGGCAGATAAGCGTAGCAGCTCCGCCTTCCAAGGATCTTCTGTCGCAGAAAGACCCGTG
TTGAGTCCGGATGTGTTCAAAACAAAAGTTTTCCCACTGCTGGATCAAGGAGAAAAGGTG
TTCTTCATCGTAATAGACAATTTCCGTTTCGACCAATGGAAAATGCTTCAGACAGACTTG
GGAGACATGTTCGACATCGAGGAAGACATGTATATGAGCATCCTCCCCACAGCCACCCAA
TATGCCCGCAATGCGATATTCAGCGGACTGATGCCCAACAAGATAGCCCAAATGTTTCCC
GACTTGTGGGTGGACGAGGATGAAGAGGAAGGCAAAAACCTCAATGAGGGTCCACTCATC
CGGACACAGCTCGACCGTTATCGGCGTCACAACACGTTTAGTTATCACAAAGTGAACGAT
TCCGGTGGTGCCGACCGGTTTCTGGAAAAGTTTAACGAACTCAAGAACAACGATCTCAAC
GTGCTTGTCATCAACTTCATTGACATGCTTTCCCACGCCCGCACCGAATCCAAGATGGTG
CGCGAGTTGGCTAACAACGAGTCGGCCTATCGTAGCATCACACTCAGCTGGCTACGCCAT
TCCGTCATGTCAGAGGTGTTTAAAAGGTTATCTCAAGAACATTTCAAAGTCATCGTCACC
ACCGACCACGGCAGCATCCGTGCTTCCACCCCTGTTAAAATCATCGGTGACAGGAACACC
AACACCAATTTGCGCTACAAATTGGGCAAAAATTTGGCCTACAATCCAAAAGAGGTGTTT
GCCATCAAGAATCCCTCGCAGGCACATCTGCCGGCCCCAAATCTGAGCACCTCCTATGTG
TTTGCCACGGGCGACGACTTCTTTGCCTATCCCAACAACTACAATTACTACGTGTCCTAC
TACAAAGATACGTTCCAGCACGGAGGCATTTCCATGGAAGAAATGCTCGTTCCGCTCATC
ACACTGAATCCAAGAAAAAGATAAGAATATGAAAATCAAGATCGATTCATTAGACAACAT
CCATGCTGCCGCCAAGCAGTTTGTCGACAACATGGGCACCAGCAAGGTGTTCGCTTTCTA
CGGAAAGATGGGGGCCGGCAAAACAACATTTATCAAAGCCATTTGCGAAGTGTTTGGAGT
GGACGATGTCATCACCTCCCCCACGTTCGCCATCGTCAACGAATACACGGCCGCTTCGGG
AACCCCCATCTATCATTTCGACTTCTATCGAATCAAAAAAATAGAGGAAGTCTACGACAT
GGGCTATGAAGATTATTTCTACAGCAACAACCTGTGCTTCCTTGAATGGCCCGAGTTGAT
AGAAAACCTCCTGCCCGGGGATGCCGTGCGAGTGACTATTCGTGAGGAGGAAGACGGAAC
AAGAACTGTGGAGACAGTCTGAGGCAGCCCTCCCGACACGGCTGACACGCGCTATACCAA
CCAACAAAAATCCCGCAAGGCGATGTGTCCTTGCGGGATTTCTTATTGTAACGGCAAATC
AATTTTATTCATTTGCCCTCGCTGTTTTCTACTTACAGAAGCTGTTTGAACTTCTCGTCA
AGTGTCTCTTTATTGGCGGCACCGACATACTTGTCTACCAACTGCCCTCCCTTAAAAAAG
AGAATCGTAGGGATGTTGCGCACACCAAACTGCATGGCTACATCATCGTTCTCCTCCACA
TCACACTTGCCTACAACAATCTTACCGTCGTAGTCATTGGCCAGTTCGGAGATGACGGGA
CCCACCATCCGGCAGGGGCCGCACCACGTTGCCCACAAGTCAACCACCAATGGCAGTTCG
CCATTCTTATAAGTCTCGAAATTCTCGGTTGTGATCTTTACTTCCATTTCTTTATTCCTT
TTTATTAACTGTTGTTTAATTTATTCAATCGAGTGAGCAGCGCTCTCCATGTGTTCTGCA
AACACCATGCCAACCGTCAGTTGATGTGAAATTGCATCTGGGGATGCGACTCAATGTAGT
TAACCAGTGCCTTGCTCACATCCACGGTCTTGTCTTTCGAACGCAGCGACACAAAGCTGT
TAGTCTCCAAGTCACGTATTTGGAAAAACACCTGAGTGGGGCCCGGGTTGTCGCTGATGA
TAGTCGAGAGGTCGTTGACCAGCGTCTCGTCCACCGCATCGCTGTCCATCGAGATAGTCA
AGCGTTCTATACGTGTGTTCTTCACATCGTTGAGAAACTGCACGTTCTGCACCTTCAACT
CCAGCAGATCGGGATTGTAGGAGAAACGCTGCACGCACTTAGCCGTGACAAAGACGGTGC
AACCCACCGTGAGCCGTCCCTTCCAGTTGCTCCAATCATCGCCGAAGAGTGCCAATTCGC
CCGGTACATCGAAATCTTCTATGGTGACAAAACCAAACGGCTTGTTGGTTTTGGCGGAAA
AACGCTCGCTCACATTGGTCACAATGCCACCGAATGTCAGTTCTTCACGCTCTGCCAGTG
CCTTTTTGTCACTGTCACGTCCCACCTCCATACATTTGGTGTTGCATATACTTTTCAGTA
TCACCGTATATTCGTCAAGCGGATGAGCCGAGAGATAGATGCCCACGAGGTCGCGCTCTT
TGTTAAGTTTCTCTATCGTGCTCCACACCTCCCCCTTCGGCACCGGAGGTGTAGCTATCT
CCACCATGTCCATACCCCCAAACAGGCTGTTTGTTGCCTGCTGCTGGTCGAGCTGATAAC
GCTGCCCGTAGCGCACCAACGAGTCGAGGAAGACTTCTCCCTTCGAATTGACACCCATAT
ACTGTTCGCGTTGCAGTCCGAAACCGTCGAACCCGCCACTGAGTGCCAGGCTCTCGAAAG
CCTTGCGATTCACGCAGCTGTAGTCCACCCGTTGGGCGAAGTCGAAAATGTCTTTGTAGG
GCCCGTTTTTCTCGCGCTCACTGACAATGGCCTCCGCAGCCGCAGTGCCCATGCCCTTGA
TAGCAGAGAGTCCGAAACGGATTTCTCCTTTTCTGTTTACACCGAAGCCGCTGTAACTCT
CGTTCACATCGGGCCCCAGCGTGGAGATATTCATCGACTTGCACTCCTCCATGAGCTTAG
TGATTTCCGTAATCTGACTGAATCGGCGGGTCATCAGTGCGGCCATAAACTCGGCCGGAT
AGTGAGCCTTAAGGTAGGCCGTCTGATAGGCCACCCACGAATAGCACGTGGCATGCGACT
TGTTGAAAGCATACGAGGCAAACTTCTCCCAGTCGCTCCATATTTTCTCGAGCACTTGCG
GATCGTGGCCGTTCTCCTGTCCCTGCTTGATAAATTTCGGCTTCATCGCATCTACGATGG
CCTTTTTCTTCTTTCCCATGGCCTTTCGCAGCGCGTCGCTCTCGCCTCGGGTGAAGTTGG
CCAACTGTCGCGAAAGCAACATTACCTGCTCCTGATACACCGTGATGCCGTAGGTGTCTT
TCAGATATTTCTCCATGCAGGGAATGTCATATTTCACGAGCGAAGGATCGTTCTTTCGTT
TGATGAAATCGGGAATGTAGTCCATGGGCCCCGGCCTGTAAAGAGCATTCATGGCGATGA
GGTCTTCAAACACCGTGGGGTGCAGTTCGCGCAGATACTTCTGCATACCTGCCGACTCAA
ACTGGAATGTGCCGATGGTGCGGCCCTCCTGATAGAGCTTATAAGTGAGTTCGTCGTCAA
TGGGAATGTTGTCCAAGTCTACCACGTCGCCGGTCGTCTGTTTCACCACCTTGCAGGCCT
CCTTCAACTCTGAGAGGGTCTTGAGCCCCAAGAAGTCCATCTTGATGAGTCCGGTGGACT
CGATGACATGGCCGTCATACTGGGTCACTGCCGTCTTTTTGTCAGGGAAATCAGGGTCAT
CGGCCGTGGAGATGGGCACCCAGTCACTGATGGGATTGCGGCAGATGATGAAGCCACAGG
CGTGAATGCCCGTTCCGCGCACCGTCCCTTCAAGCATCTTGGCATATTTGATGGTGTTCC
GCTCGCGCTCGTCTATCGACACGGCGGCCTCCTGCAATTCGGGCGTATACTTGATGGCGT
TGGTCAGATTCATCTTGGCCCCATCGGGCAGACGGTCGGGGATAGCCTTGCAGAGGGCAT
TGGAACGTTCGAGCGGCAGTTTCTCCACACGCGCCACATCTTTGATGGAGTTTTTGGTGG
CCATGCTGGCGTATGTGATGATGTGCGCACAGTTTTCGTGTCCGTACTTGTCCATCACCC
ATTGCAGCACCCGCCCACGCCCGTCATCATCGAAGTCGGTATCAATATCGGGGAGATTCA
CACGGTCGGGGTTCAGGAAACGCTCAAACAGCAAATCATATTTCAGCGGGTCTATCTTCG
TGATGCCCAGACAGTAGGCCACCACTGATCCGGCAGCCGAGCCACGCCCCGGGCCCACCA
TCACGCCCAATTTCTCTCGGGCCGCATTGATGAAGTCTTGCACGATGAGAAAGTAGCCCG
GAAAGCCCATTGTCTTCATCACATGGAGCTCGAAGTCAATATGTTCTTTCACCTCTTCGG
AGAGCGGGTCTCCGTAAAGTTTTTTAGCCCCGTCGTAAGCAAGCTTGCCCAAATAGTCGG
CTTCAAACTTGATACGATAAATCTTGTCATAGCCCCCCAGACGGTCGATGACGGCCTGTC
CGTCTTCTGGCGAGAGCTGATTTTCGCCTTTCTCGTCGCACGTAAATTCCTTATACAGCT
CCTCTTTCGAGAATTTCTGCCGCCACTGCTCCTCCGTTCCGAAGTCTTCCGGAATGGGGA
AAAACGGCATGATGGGCCCATGTTCGATACTGTAAAACTCCACCTTGTCCAAAATCTCAA
GCGTGTTGGTGAGCGCATCGGGGATATCGGAGAAGATGTCGTTCATCTCCTGCTTGCTCT
TAAACCACTCCTGCTTAGAATATCTCATGCGGTTGGGGTCGTTGAGGTCGGCCTGAGTGG
AAAGACAAAGCAGGTGGTCATGGGCCTCGGCTGTCTCTTTGTCCTCAAAATGGCAGTCGT
TGGTGCAGATGAGTTTGATACCGTATTCTTTGGCAAACTCTATCAGCACCTTGTTGGCCC
GCTGCTGCAAGGGATAGGTTTCGCGATTGGCGAGAACCGTGGGGTCAGTCACTTCGTGGC
GCTGCAGCTCGAGATAGTAGTCGTCGCCGAACACCCGATGATACCACTCGCAGGCTTCGC
GCGCACCGGCGATGTCGCCTTTCAGTATTTTGGCGGGCACTTCGCCGGCTATACAGGCCG
AGCAGACGATCAGGTCTTCATGATATTTCTCCAGATCTTCGCGGTCGGTACGCGGCCGAT
AGTAGTAACCGTCCACCCACGAACGCGAGACGAGCTTGATGAGATTCTTGTACCCGTTGT
AGTTTTTGGCCAACACGATGAGGTGGTAGCCCGAGTTGTCGCCGTGCTCCTTCACCTTGT
CTTCCTTACGGTGGCGGGCCACATACATCTCGCAGCCGAAGATGGGCTTGAAAGGCTCCT
TCCCCTCTTTCTTGCGCTCTTTGTTCAGTCCGGCACAGATGTCGGCAAACTCCTTGATGC
CGAACATCACGCCGTGGTCGGTAAGTGCCATGCCGCGCATACCGTCGTCCACGGCCTTTT
TCACAAGATTGGCTATCTTCGACTGGCCGTCGAGGATAGAATAATAGGTGTGTACGTGTA
AGTGTACAAAATCTTCCATCGGCTGTCAATATTGTTTTAAAATCGGAGTGTAAAGTTACG
GCTAAAACCTGACACAGCCAAAAGAATGAGTTGAAAAATTTGCGGCAGTCATAAAAAAAA
ACTATCTTTGCAAACAAATTGAAAACCTGAACCTTCAATGGGAAAAAGAATAAAGAAACT
CAAGAAAATCAGAATACATCGCGAAGGGACGGACACGCTCGTCTTCAGTGCCGTGGCCAT
TGTGGCCATTGCGCTGCTGCTGTGGTATGCCGTGCCCACAAAAGTTCCTTTCTGGGGCTT
CGTGGCCGTGTTTGCCATCATCTACGGCGTTGTGCTCAACTTCTACCGGTGTCCCAAACG
TTTCATCAATCTGGAAGATACCGACAAGATAGTCGTGGCCCCGGCCGACGGCAAGGTGGT
GGTCATCGAGGAGGTGGAAGAGACGGAATATTTCCACGACAAGCGACTGATGATTTCCAT
TTTCATGAGTCTTTTCAATGTACATGCCAACTGGTTTCCCGTTGACGGAAAGGTGAAATT
CGTGAAGCACGAAGACGGCAACTACCACAAGGCATGGCTGCCCAAAGCCAGTGAGGAAAA
CGAACATGCCGACGTGATGATCACCACGCCCGATGGGGTGGACATCCTTTGCCGTCAGAT
AGCCGGCGCCATGGCGCGCCGCATCGTCACCTACGCCAAGGAAGGTGAGGAATGCTACAT
CGACGAGCATTTGGGATTCATCAAACTGGGGTCACGTGTCGATGTGTTCCTGCCGCTGGG
CACGGAGGTCTGCGTGAAGATGGGACAACCCACCACGGGCGACCAAACCATTATAGCAAA
ACTGAAATAACAGAACAACCGTTCGCCCAAGCCTACGGCCTACTTGGCAGAGAGCTTGGG
CGTTTTTATATTTTATCAAGGATGGCAAACTCAATCACGAAACACATTCCCAACACCCTC
ACCTGCAGCAACCTCGTTTCGGGCTGCATAGCCACCGCCTGCGCCTTCGGCGGCTCTCCC
CGCTGGGCACTCACATGGATCATCATCGGTGCCGTGTTCGACTTTTTCGATGGCATGAGC
GCACGCTTGCTGGGTGTTTCCTCGCCCATCGGCAAGGAGTTGGACTCGCTGGCCGACGAC
ATCACTTTCGGTGTGGCGCCGTCCACCATCATCTTCTCCCAACTCTGGGTGATGGAATAT
CCTGCCTTTCTGGAGCCTTATCGCGAATTTCTCCCCTACTTTGCTTTCGTCATGGCGGCT
TTCTCAGCTCTCCGACTGGCCAAATTCAATCTTGATGAGCGGCAGACAACCTCTTTTATC
GGCTTACCGACTCCTGCCAATGCTCTATTCTGGGGCTCGCTCATCACGGCCAATCCCGGA
TGGATGCAGCATGGTTGGTCATTGTTGGTAGTGCTCCTCATGGTGTGTCTCAGTAGTTGG
CTACTCGTTTGCGAACTGCCCATGTTTGCCTTGAAATTCAAACACTGGGGATGGAAAGGC
AACGAAGTGAAATACGTATTTGCCGCCCTCTCCGCTCTCGTGCTGATTGTGTTTGGCTTG
CTCAACGGCTTCTGGATGGTCATTTCACTCTATTTCCTTGCCTCGTTGGCTTTGTATCTC
TCAGGCAGCAATCCTGACTCTACTTCCCAACCACGTCAAGACGCGTCATTATGACAGCCA
TATTCCAATTTTTACTGTTCATCTTCGTTGCCATCACCGTCTTTGTCGGCTTGGCACTCT
ACCGCATCTACCGGCAACTGCACGATGCCACCCACCGCTTCCGCGAACGGCCCCAACAAC
GCGAGGCCAAAGTGGGCGACAATGTCATCATCGACCGGCGCACTCCCGAAGAGACCAACA
AGAAGATTATTCCTGAAAACGAGGGGGAATATGTAGACTTCAAGGAAGAATAACGGTCAA
GAATTATCCGCCCTCATTTGCATTCCCGCCTTTTCCGGTGTATCTTATTTTATTCGTCGT
TACCAACATCTCCGTCGGCAAATGAAGCGAATTTATTCACGCAGCATTCGTATAATTTGC
ACAATTCGCCGTCAACCACTTCTTTGTCGGCGAATGAAGCGAATTAAACGAATTTATCTC
ACACCGGCATTCGCGTCATTCGGATAATTCGCCGTTAACCATACATTCGTCAGCGAAAAA
AGCGAATGAGGCGAATTTATCTCACGCCTACATTCGCATAATCCGCATCATTCGCCGTAA
CCCATTATACATTCGCCGACGGAGACATGATTCTATTCATGCACGAGGGTGCCTATCTCC
TCGCCATCCATCACCTTTTTGAGATTGCCCACGATATCCATGTTGAACACATAGATGGGC
AGACGATTCTCCTTACACATGGTGGTGGCCGTGAGGTCCATCACCCGAAGATTGCGATTA
TAGATTTCATCGAAAGTGATGTCCTTAAACTTCGTGGCAGTGGGGTCCTTCTCTGGGTCG
GCCGTATAGATGCCGTCCACGCGCGTGCCTTTAAGCATCACATCGGCCTCAATCTCGATG
CCGCGAAGCGAACTGCCCGTATCGGTGGTGAAATAAGGGCTGCCCGTGCCGGCCGAGAAG
ATGCACACATAACCTGCCTCCATAGCCTCGATGGCTTTCCACTTGCTGTAAAATTCGCCT
ATAGGCTCCATGCGGATGGCTGTGAGAACTTTCGTTTTGACACCTATCGCACCGAGAGCG
GAACTCAAGGCTAGCGAATTGATTACCGTGGCACACATACCCATCTGGTCGCCTTTCACA
CGGTCGAAACCTTTCTGACTGCCGCTCAACCCGCGGAAGATGTTGCCCCCGCCAATCACA
ATGCCTATTTGCACCCCCATCTCGTGCACTTCCTTAATCTGCCGGGCATAATCGTCCAGA
CGCTCTGCGTCGATGCCGTAGTTCTGCTTGCCCATCAGGCTCTCTCCACTCAATTTGAGC
AGAATGCGTTTAAATCTTGCCATAATTATCTATTTTATAATGTGAATTTCTAACTTTCAG
CTCCCACTCTTAACTCCTCACAAATTCCACTTCCTTGAAAGCATAGCTGCGTATGCTCCC
CTCGCGGTCGCGAAGGATGAGGTGTCCGTCGTCTTCCACTTCGACAATCGCCCCCTCAAA
CTCACCGTCTTTGTCGCGATAGCGATAGAAGCCCGAACGGCGGTAGAGAGCTTCATGATA
ACGTTGCGACACCTCGCCGTAACGCCCTTGCCGCAGCAATTCGTAGTAGTGCTCGAAGGC
ATGGAGAATTTCATGGAGCAGGTGTTCGCGATCTATTTCGCGGCCTAAAAGCTGATAGAG
AGAAACGGGATTGGGGGCGTCACTGCGGAACTCGCGCTGATTCACATTCAGTCCGATGCC
GAAGATGCAACGGCCGATGCCCCGGCTGTTCACGGTGGTCTCTATGAGCGTGCCGCTAAG
TTTGCTGTCACGCCAATACACATCGTTGGGCCACTTCAGCGTAACGAAGTCGTTGTAGGT
ATCGAGCGTCTCTTTCAGAGCCAAGGCCCCGGCCATGGAAAGCAGAAACTGACGGCCCAC
AGGCATCCAACAAGGATGCACCATGAGCGAAAAGAGCAGATTGGCCCCGGCTTCGCTCTC
CCACGTGTTAGTGCCCTGCCCCCGCCCGGCTGTCTGATAGTCGGCTACGGCCACGGTCAT
TTCCTCCTCACCGACCGGTGGACAATCGTGCAGATAGCGATTGGTAGAGTCAACGGTTTG
CAGTCTGATGATGTTTGTCTTCATCCGTATTTTCTTTTTATCACACAATGACCATAGGAT
TGAAAGCATCCACGATGTGTTCTATCGTCTGTGCCTCCTTTTGGTCGCCGATGATGGACA
CAATGTCGAAACGCAACGGAGCCGACACGCCCAGCGACTTCACATAAGAATCGGCTGCAC
GGGCTAGCCGTTTGATTTTCTTGGCATCCACAGCCTGCTCCGGCTGTCCGAAAGCATTGG
TCTTCCGCGCTTTCACCTCCACGAACACCACCGTCTCTCCATCATCAGCCACGGCCACAA
TATCGAGATCGAGCTTTCCCTGCCGCCAGTCGCGGTCGCGAATCACATATCCTTTCTGCT
CAAGATATTTGGCGGCCAGCTCTTCGCCCCATTTTCCCAATTCGTTATGTTCGGCCATGT
TTTTAAACAGTTAATCATGCAAAAATAGCAATTTTATCTAACATGGTCAAACTATTTTTC
GTATTTTTGTACCCGCCAAACAGTTGTTTACAGAGAATGAGCCGCCCTAAATAAGGTGGA
TCAACAACATGCACTCTTATGGAAATACAGAATCTGACATTCTACTATCCCCGACGCAAA
AGACCGGTGTTCGACAAATTCAGTCTGACACTGAATCCGGGGCATATCTACGGACTTCTC
GGCCCTAACGGCGCCGGCAAGTCCACCTTATTATATTTAATGTCCGGACTGCTCACTCCC
ACGGTCGGCGGTGTGCGACTGAACGGGAATGATGTACGGAAGCGTCGCCCGACGACCACA
AGCGAGATATTCCTCGTGCCCGACGAGTTTGAACTGCCGGCTGTGACCCTCCGGAAATAC
ATTTCCACCAACAGTTGTTTCTATCCCCGGTTTTCGATGGACGACATGGAGTGCTACCTG
AAGACTTTCGGCATGACGGCAGATGCGCATCTCGGCGACCTCTCGCTCGGACAGCGCAAG
AAGATATTCATGAGTTTTGCCATGGCGACCCACACTCGTGTGCTGCTGATGGACGAACCC
ACCAACGGGCTCGACATCCCCGGTAAGCGCCAGTTCCGCGAATTCATCACGCAGGGACTT
ACTCCCGACCGTCTGTTTGTGGTGTCCACCCATCAGGTGAAAGACGTTGAGAGCATACTC
GACCAAATACTTCTCATCGACCGTAGCGAAATTATCCGCAATGTGAAAGCGGAGGAAATA
GTCGAAGAGCAGACTGCCGACGGCACGATAACGAATGGAGAGATAGATCTTGAGACTTAT
TTTGAGAAGGCAATGGCAGGAAAGGAGGTACACAATGACTAACGATTTTTTCACACCCCG
GCGGTTTCGGGCTTATTTTCGCAAGCTGCTGACCGAGCATTGGCGCACCATCTGCGTGGC
AACGGCCATTCTTTTGGGCATCATGCTTGTCGCAGAGATATGGACGGCTTTATCCTCCTA
CTCCTATTACTTTTCTCTGGAAAATCCTGAATCGAACTATGACCCGGCACGAGAGACGCT
TTTCTTCACCGGTGCTCTGATATTCCTTGTTGGCGGCTGCATCTCCTCCTCCCGATTGTT
CACCGACGGGCAGCGGAAAGCCGGGCGCATCCACGTGCTCACAACGCCCGTCAGCCCATT
TGAGAGTTGGCTGGCGCGATGGCTCCTTTACGTGGTGGGCTATATCGTCGTATTCTTCGC
CTGTTTCTATCTGGCCGACTTGGTGCGCGTGGCCATTTTTGCACCGCTGTTGCCGAAGGT
CTCGGTCTCCTTTGTCAGCATCATCCCGAAAAGTATTTCCGACCGGGAGACCTATCCTAC
CATGTGGTTCTTCTATTTCTTCTTCACCTCATGGTTCGTGCTGGGCAGTTTCTTTTTCCC
CAAACGACCGTTGTTGGCCACAAGTATCTGTATATTTATTATCGGCATGCTTTTCTTTTT
CGTATTATTGGGAGTGATGGATCCGTTCATCAATCTATCCGACAGGCAATCGGCCCTTCT
GAAAACCATCGCCAATCTGTGGCTCATCCTGCACGGACTGTTGAACTGGTGGCTGTCTTA
TCAGCGATATAAGGAAATGGAAATCATCGACCATCACTAAACAAGAGGAGGAAAAAGCAT
GAAAAGGACAACCATCATCACTATATCCGCGATAGTCTTCGGTTTCGTTTTTTGGAGCAC
CCTGCCCGGTCTGCTTTCTTCCGTGAAGACCAAGACCTTGAGCATAGACGACACGGAAAC
CATCAATTTGAAGGACTTGACAAGTCTGACCTTTCTCATGAAACCGGGAGCCGAGGATGA
CTACGAGGAAGAAGGACTCTTCGGCGACTACACTTTTGACATTACGATTCGGGTGGACGA
TCATGCCAAAGGGGTCCGCATCACATATCCTAAAGACCTTATCACCGCCCAAACAGAGGG
AGTCACAGGAAAGAGAAACAGAAGTGACATCTCCTTGCGATTCGCCCGAAAGTTCAAGGA
CTTTGTGACAGAGGGGGGCAGACAAATCATCTCCCAAAACAAAAAATATGGAGGGTTTCA
GGAAAAAGACGAGATGTTGAACGCATACACCATCAGTGACATTCCCGTCACAATCGTGAT
GCCGACGGAGAAGCTCATGACGCTACTCAGCGACAACGACTCTCCGAAAGGCAAAAGGCT
CAGGCTTCACACAGCATATACATTGACCATAGAGAATCTGAATAGCGAAAACTTCAATTT
TGCAGACAGTCTGTCTTTGTCTTTGGTCAACTGCAACATCCGGAAGGCCCATATCGCGGT
TATGGAGCGCTGCCTGACACTGGATAACACGCGCATCGGCGACTTGACGTTCGAAGTATA
TACAGAGGAAGAACAATACACTTCGTCCACACTTTCCACCACGGGGAAATCGAGTGTGGA
GCATGTAACAGTGAATGGAACCGGAGATCTCAGCCTTGACCACCAGACATTCAAGAGTAT
AACGGCCATCCCGTCTTCCGGAACGTTGCTCAACATCACGCTGGAAGGAATCTCGGAAGA
AACAAATATTAAAGGAACAGCGCAAAACAAATGGAACAACTCGAAATCGACGAACAATAC
ATGCGAAAGGCCTTACAAGAAGCCGAAGCAGCCTGCCAAAAAGGTGAAATCCCCATTGGG
GCGGTAGTGGTGTGCAAAGGGCGCATCATATCGCGGGCACACAATCTGACAGAGACACTG
CACGACGTGACAGCCCATGCCGAGATGCAGGCCATCACAGCGGCAGCCGATCTGCTCGGA
GGGAAATACCTGACCGACTGCACCCTCTATGTCACGGTAGAGCCCTGCACGATGTGTGCC
GGAGCCATCGGTTGGGCACAAGTGCCCCGCATCGTCTATGGCGCCCCTGACGAGAAGCGT
GGCTACCGGCACTACGCCCCTCACGCCATGCACCCGAGAGCAGATATTGTGGGAGGCATT
CTTGAGGATGAATGCCGGGAACTGATGCAAAAGTTTTTCAGAGACAAACGATAACACTTT
CGCCCTCAAAAGATCGGGCCCGTCAGAGCGAAAGCACTTATAATCATTATCGGATAGGCC
TGGGAATAATCCAACCCATGGGTGACGACAGAGAGAATGTTGGCCAATCATGATAAGTGG
CTATCGACACGGGTAAGAACAAGCTTTACAAAAACAGAGTTGCGAAAATTCTCCAACCAG
AGAGGAAAACCGACTTTAAACCACCTAAAAACCCCACCGTTTTTCAGGTTCGGGCCCTTC
GAGTTTGCAAAAGAGCCACAGTTGGGAACCGAAAGGGCCACAGTTGCGTCGCAACTGTGG
CCCTTTTGCAGGTTCATTCGGCCTCTTTCAGACCTGTTTTCAGACTCAAAAATATGTTGA
TAAAATTCAACTTGCTGATTATCAACAGGCAAGAAGCGTCTCCAGAATTCGCATATTTTC
GTCCAGCCGGTCTCTCGGCGAGAATATCGCACATACAGAAGCCGAAAAACTGCAAATCGT
TTTACAAAAACTACCGGCTGCTACTTCACAAGCACCACGAGGTATTTGCTTGTTGACCAG
AAAATCTGCGGATTGGTGATGCGCAGCACATACTGGTTGTTGGCATCGCGCTGCAGCGTG
TAGCTGGTTGCCGGATGAGCCGTAAGAAGCTTGGCCGACTTGGAGTAGAGCTTGATCTCT
TTGTCCACACGGATGTCAATCTTGGTGAAATAGTTCTTGTTGAAATTAGAGCGAAGCACC
TTTCCGTCTTCGATGATACGCTGGTTCTTCAACTCCTTCTTCGTGCCGAAGACAAACCAT
GCCGTATTGAGCTGCTTGTCCTGCTCGTTGATGACTTCAGATTTCTTTGTGCTCTCGGCA
TTCAGATTGTTCACATCGGTGTTCAGGTTGTTGATGGTCTCATCGAGTTCGGAGATGTGA
ATGTCTTTAGAGTCGAGCTCCACACGCAACTGCTGTAGCTGGCGATCCTTTTCGCTAAGC
TGCTTCATCAGGCTTTCGATGGTCTTCTTGAACTGTTCGCCCTTCATCGAACTTTCCCGC
ATCTGCTGACGGAGCTTTTCGATAAGTTCGCGGTTCTCCTTCATACGCCCGGAAATGAAC
TTGATGTTCTCACGCAACTGTTGGGCGCGGTTGGCCCCTTCACCATCTTTCATCAGACTG
ACACGGTTTTCAGCCTCACTGATCTGTCTGAAACCCTCCTGAATCTCATTCAGCGTGCCC
ATCATATCGTTGATTTCATTGTCTTTTTGCTCAATGATCTTATTCAACGAGTCGTTCTGT
GTCATACCGGCCAACTGGTTGGCATTCTTGTTTTCGGTGCAGCTTGCCATGACTAATGCG
CCCATGCAAGCAATGAACAACAACTTTTTCATCATAATCTTTCGTTTAAGTTATTTTCTT
TTTGGTATTCTTTCCTGCAAGTACAATGACAATTTCTCCCCGAGGTTCGGTCTCCTGAAA
ATGGGTAATGACCTCTGTCAAAGAGCCGCGCACGCTCTCTTCATGCAATTTCGAGATTTC
ACGGGCCACACTCACCTGGCGGTCTTGCCCAAAGATTTCGGCAAATTGCCCCAACGTCTT
GAGCAAGCGATAAGGCGATTCATAGAAAATCATCGTACGCGTTTCATCTACAAGCGACTG
TAAATGGGTCTGCCGTCCCTTCTTCTGCGGCAGAAAACCTTCAAAGCAAAAGCGGTCGCA
AGGCAGTCCCGACGAAACAATGGCAGGTATGCACGCCGTAGCCCCGGGAAGGGTTTGCAC
AGTGATGCCTGCGCGGGCAGCCTCACGGGCAAGGAAAAAGCCGGGGTCACTGATGCCCGG
AGTGCCCGCATCGCTAATAAGGGCCACTGTCTGCCCCGCTTTGAGACGCTCTACAATGCC
TGAGGCTGTGCCATGCTCGTTGAATTTATGGTGTGACATCAAGTGGTTTTGGATATCAAA
GTGTTTCAACAGAATACCCGATGTACGAGTATCCTCTGCCAACACGAGATCGGCCTCCTT
CAGTATCCGGATAGCCCGAAGCGTCATGTCTTCCATGTTTCCTACAGGAGTAGGCACTAT
ATACAATGTACCCATAGATGTTACAAATGTAGCTAAATAATCCATGAATACAAAAAAGGG
ACTTAATTCTTTGCATTTTTTAAAACGTCTTTGTAATTTTGCAGGCATTATGATGGAAAA
CTTAACGGGAGAAGCTCACCGCCCGGGAAGAATAGAAGTGGTGTGCGGCTCCATGTTCTC
CGGCAAGACCGAAGAACTTATCAGGAGGATGAAACGGGCCAAGTTTGCCAGGCAAAAGGT
CGAGATTTTCAAGCCGTCTATCGATACAAGATATTCGGACGAAGATATCGTCAGCCACGA
CCGCACCTCTATCCGTTCCACCCCCATCGACTCTTCCGGTTCGCTGTTGCTGTTAGCGTC
GGATATCGATGTGGTGGGCATTGACGAGGCTCAATTCTTTGACGACGGTTTGGTAAGTGT
GTGCAACCAGCTCGCCAATCGGGGTGTGCGCGTCATCATAGCAGGTCTCGACATGGACTT
CCAGGGATTACCGTTTGGCCCAATTCCCGCACTTTGCGCCATTGCCGATGACGTGACCAA
AGTGCATGCCATCTGTGTGAAATGCGGAGCACTGGCCTATGTCAGCCACCGTTTGGTGCA
TAACGACCGCCGGGTGCTGCTCGGTGAGAAAATGGAGTATGAACCGCTTTGCAGGGATTG
TTACCAAAAGGTATTGAAGGAGGAAAAAGAACATGAACGAACAAAAGATTACGTTTGACA
AACTTGTGAGATGGGTGGGGATCGGAGCACTCATCCTTGCCGTTCTCTATCTTGTAAACT
ATTTGAGCGGTGCACTGTTGCCTTTCTTCATCGCTTGGCTTTTTGCTTATCTGCTCTATC
CCATCGTGAAATTTATCCAATACCGGTTGCATGTCAAAGTGCGTGCATTGGCCATCATCG
TCACCATGATACTCGTCATATCAGTTATCGCCGGAGTAATCTATCTCATCATTCCCCCTA
TGATAGAACAGTTTGAGAAACTCGGCGAAGTGACCACCAAATGGCTTCATACAACCACAC
ACACCAACAACCTCACCACCTACATACAAGAATGGTTGCAGGCTAACCAATCGGAAATAG
AAAAGTTTTTTAAAAGCCGCGATTTCAGTGATGCCATCAAGACAGCCATGCCACGGCTCT
TTTCGTTTGTGGGACAAACGGCCAGCGTGGTCATGAGCATCATCGCCTCCATGATCACCT
TATTATATATGTTCTTTATCCTTCTCGACTACGAACACCTCACGCAAAACTGGATAAGAA
TATTCCCACAAAAGAATCGTCCATTTTGGCACGAACTGATGCAGGATGTAGAACGCGAAC
TCAACAACTACATTCGCGGACAAGGATTGGTAGCCCTCTGCATGGGCATCATGTTCTGTA
TCGGTTTCACCATCATCGGCTTCCCGATGGCCATCGGCCTGGGTATCCTCATTGGCATCC
TTGACTTGGTACCCTACCTTCACACCTTTGCACTGATTCCCACAGCCTTTTTGGCCATGC
TCAAAGCTGCCGATACAGGACAAAACTTTTGGTGGGTATTCGGACTTGCAGTCATTGTAT
TCATTGTGGTTCAGATTATCACCGACTTCATCACAACACCCAAGATTATGGGTAAGGCTA
TGGGGCTCAATCCGGCCATTCTCCTGCTCAGTCTTTCGGTGTGGGGAACTCTCCTCGGCT
TTATCGGACTCATCATAGCCCTGCCTCTCACCACACTCATCATAGCCTATTGGCAACGCT
ATGTGACCAAAGAACATGCTCCAAAGAGATCCAGTATCTCCAATGAGCATTCCGCAAGCG
ATTCCGATTCTCCAGACTTCCAAATACATTCAGAACCTCAAAAACCTCAAAAATGAATTC
GTATTTAACAAAAAAGGCAGAATAATTTGTTCAATTCAAAAAAACATCGTACCTTTGCAC
TCGCTTTTACAGATGCACAAAGCCGAAACCTTTGCCTCATTGGTAAAGATTAGATAATAG
ATCCGCTAGCTCAGTTGGTAGAGCACAACACTTTTAATGTTGGGGTCATGGGTTCGAGCC
CCATGCGGATCACTTGGTGATAAATAGCGTAAATATCATAGATACAGCGGTTTAACACCT
CAAGCAAGCAAATATATCAGTTAAAAAAAAGAGATTATTTTCTCAAATTTGACGCAAAAC
GCGTTACTTTTGAGTATCCTTTAATGGCTCAAATGATATTGTTGTGTGTTTAATAACTCA
ATAATATTGCGGCTCAGTCGAATTTCAAATCAAAAAAAGGACACCTTTTTCGGTGTCCCT
TCCCGTGATTCCGTTGGGATTCGAACCCAAGACCCACAGCTTAGAAGGCTGTTGCTCTAT
CCAGCTGAGCTACGGAACCAATATTGCCAAATTAATATAAGCGAATGCAAAAGTACTGCT
TTTTTGCCGTTTAACCAAACATTTCCACAATTATTTATGGAAAGGCAGGGTGAAGAGAAT
GCAACTAAAGAGTCTGAGAGATAATAAACCAAAACAAGGAAAAAAGCAAGGGAAAACTTA
CTTGTATTTATCTATCAGCCCTTGTGCTCGGCTGTCACCAAGCGATTTGGCTTTTTCGAG
GTTTGCCAACCCTTCAGCTTTGAGTTTCTTCTGTATCTGTGCCAGCCCGAGGAAGATGTA
TCCATCGGGATATTGTGGTGCCAGTTCGACGCAACGGGTGGCAGCGAATACAGCTTCATC
AAGTTTATTCACGCGCAGATTCATCGAGGCCAATTCCACCCAATAAGTAGGTTCCTTGGG
GGCAAGAACACAAGCGTGGGCAATATCGTTGAGAGCTTGCTGGTACATACGTATCTTGCT
CTCACACTGATAGCGGGTATAGTAAAATTCAGCAGGCGCTGTACCGTAGAACACGGTCAT
AATCGTATCGTAGAGATTGTAGTCGCGCATAGCATCACGGTATTTACCATCGGCATCGAG
AGCTTTGCCGCGGGCGAGAATATAGGGTGCTCCCATCTGTGTCTTTCCACTTACATTGAC
AGCACTGTCGAGCAGGGCAATGATTTCTGACGTGCCGGCTTTCAAATTGGCCTTGGCTTG
CGCAGCCTCGAAAAAGACTTCACCATTGCGAAGACCCGACTTGGCGAGTGCCATAAACTG
GTCGTAAGCTGATTGATAGTCGCCTTTCATGAAAGTGATTTGGGCCTGAAGATGCCGATA
GATGGGCAGTGGATTGGCAGCATAGGCAGCTTGAGCCTCAGCCATAGCCTTATCCAGAGT
CCACGCTTCAAAGGTCTTTCCGCTCTGACTGTAAGCCAAATAGCGATAGATGAGGTCAGC
ATAGTTGTAGTGGGCTTCATCTTTGAGAGCCGCTTTGGCGATACCGAGTTCCATATAGTG
GGCTGCTTCGGCAAAGTCACCTGCGCGGAAAGCAATGTCAGCACGTTCTTTGTAACCATC
AGCAGCCGCAGGAAACTTGACCATAAATTCATCAGCGTATTTACGGATCACATCATCCCC
AAACTTGCTCTTAGCCAACACCAATGTCATGCGGGCATCTTCTTCTTTGGAAGGCAAAGC
CGTGCGAATGGCCGTCTGTTTCAGGGCCGGGTCGAGATTTGACATTCCATTCACTTTCAA
GTCGTTGATAAAGAGAATATCGGCAGCCGATACATCGCTGTTAGCCGCCAAATGGCGCAG
CAACCCCATTACCTCACCTTTGGCATTGACAAAAGGGCAACCGATAGCATTGTCAGGAGC
ATTGTAATTGAACACATAATAGGCATACTTGTCTATAAATTTCTCCACCTTAGCCACTTT
GATCGATTGGGCATCGGTTTTGCCTTTGGCATAATTCACCAACCACACCTGAGCCCCCTG
CATCACAGTGGTGCGGGCTATTGGGGCAGCCGGTGTAGTACCCGTCACGCGAAATTTAGC
CACATCATAGAGTTCGTTGCCTCCAAGAAGACAGTCCACATCATAGCTCTTGCCCGCAGC
ATCTATCACCGTAGCCTTAGCCGCTCCCACGAAAGGAGCGAAAGTACTTACAGCCGTACC
ATCGGTGGCGATAAACACACCGTGGGTGGAAGACAGCAGAGATCCATCGGCCTTGAAAGT
GGTGAGTGTAAATACAGCTTTGGAAGCCTTCTGCACGGCTGCCGGTTGGGCTTTAACCAT
GCCCGGTAACAGTGCCAAGCAAAACAACCACAACATTATCAAAAAGGGTGTATGGAAAAT
CTGTTTGAAAGTTTTCATCTGTTCGTCTTACATAAAATCATATTTCTTATTTAAATCCAC
AGCACAAGTGCCATATCAAAATCATTCTACTTATCAAGTTTGAGCAACTGCCGGGCATTT
TCCATAGCAGCCACCGTCACATCAGAACCGCTCAACATCTGAGCTATCTCCGTGACGCGC
TCTTCCGTAGTAAGCATACACATGTGGCTCAAGGTGCCTTGCGCTGTTTCTTCTTTCGAT
ACCTTGTAGTGGGTAGAACCAAGAGCGGCAATTTGCGGCAAGTGGGTGATGGAAAGCACC
TGACGATGACTATCCCCCATCTCCTGCATGATTTGCGCCATCTTTTCGGCCACACGTCCA
CTCACCCCAGTGTCTATTTCATCGAATATGATGGTCGGGAGTTTCACCGTCCCACTGACC
ATGGCTTTCAATGAAAGCATTACACGGGCAATCTCACCTCCCGAAGCCACCTGTTGCACC
GGCTGTAATGCCGTACTCTTGTTGGCACTGAAAAGAAAAGCCACCTTATCGCCCCCCGTC
GGGGAGAGCTCCCGCCTTTCTATCTGCACCTCAAAACGCACATTAGGGATGCCTAACGGC
ACCAACCGACGCAGCATCTCAGCCTCCACCTTGCGAGCTGCCGTGGTACGCAAAGCCGTG
AGTCGGGCAGCACGCTCCTCACAAACTCCTCTGTCAGTCGCCAAACGTGCCTCAAGTTCG
TCGATACGCTCACTGCCCAATTCTACATTATCAAGTTCGTTTTTCAATTCTCCCTGCATT
GCGAGCAATTCTGCTACAGTGCTCACATGGAATTTCTGCTGAAGCGAATAGATAGCATCG
AGACGCGAGTTGATGGCATCAAGACGGGTCGGGTCGAAATCAACAGCCTCTGTAGCACTG
CTTACCTCCGCAGAAATATCTTTCAGTTCGATGAGAGACGAGTCGAGTCTCTCGGCCAAC
TCACGCACTTTAGGGTACACTTCCTCTATGTCGTGCAAACTTCTGACTGCCTGCTTGATG
CTACCCACGACACTACCATCATCACCATTGAGGCGACTGTCAGCCTCAAACAATGCAGTC
TTGATCTCCTCGGCATGGGCCAATGTCTCTCCCTCCTGTTCGAGCTCTTCCTGCTCCCCT
TCTTCAAGAGCGGCCTTGGCCAACTCATTGTATTGGAAACGGAGGAATTCCTCGTTGGTT
CGTGCCTCTTCTATCTGCCGTTTGAGAGCATCCAGCTCCGTTTCAGTCTTGCGATAGCGA
GCATAGGCCGTATGGTAATCATCCAACGCCTTGCCGTCGGCAGCAATGATGTCGACCACA
TTGAGTTGGAAATCTTCTTTTTGCAAGAGCAGATTCTGGTGCTGTGAGTGTATATCTACA
AGCTGTTCGCCCAGTTCGCGCATAAGGGAAAGTGACACCGGCGTGTCGTTGATGAACGCA
CGACTCCTACCGGCGGCAGACAGTTCGCGTCGGATGATGGTATCGGCTAAGTCCTCATCA
ATGTCATTACAGGAGAAAAAATCCCCCATGGCATAGTTGGTAAGGTCAAAGTGAGCCTCA
ATGACACAACGGTCGGCCCCTGCCCTCACAGCCTTAGAGCCGGCCCTATTGCCCAGCAAC
AAACCGATGGCTCCAAGGATAATGCTCTTTCCCGCCCCCGTCTCGCCCGTGATAACCGAA
AAGCCCGGCCCGAAATCGATGCGTTCTTCGTCAATGAGCGTAAAATTTTTGATGTATAGT
TGTTTCAGCATCTTCTATTGTTTGATTTTATCCCAAGCTGCGTTTTGGCTTGCATTGATG
GAAAAAAGAATCTCATAGACATTCTCCTTCTCCTTTTGCGTGCCCTTACCTTGATAGATA
TTGGCCAATTCGTCTTTTTTATAGTCTGTCCATATCTGTGGCAACAGACTCAGCGGCTTG
TCCTCATGTGATTTCTTGAGATGGCTCTCTATGGCCGTGGTAATTTCCGTGCGTCCCCGC
TCGGCATTGTTAGCCATCTCGTCAAGCCCCTTCCGATAATAGTCATATTGCAGTTGGCGG
AAAGGGGCCATCGCCCCATCAAGGTAATCACTGATAATGGCATAGCGATTGCGATCATTT
TCAAAAGCCTTCCACCCCGGATAGCCCAAGTCTTGGGCATTGTTAGTAAGGTTAAGGCAA
CGCCGGAGCACATCTTCACCGCCCCGTGGAGCAAATGAATCAAGGTCAAGACCAATGATG
AGATAAGCGTAGTAAGCGAAAAGTGCCGTAAGTTGGTTGTCGATCACCTCCTCATTGAAA
TTGAGCTGGTCGAACTGTGTAAAGGCGAAGTCGAAATTGTCATCCGTATTATTATATAAG
GTGGAAGTGTAGGCAGAGTTGTAGACCGGACGGTTGGCTTGGACGAGTGCCTTGCAGGAA
AATTTATTGGAGCTCTTGTCATATTTGGTCACCGTGATGTTGAAGTTACACACGATGCGC
TCATTCTTCCTGAATTGCAAGTGAGTCCACTGCCGTTCGTTAACAAACTGCTCAAGTGTA
TGTTGCAGATTGTCGAACACCGAGGCGTCCGTACCCTCTATCTGGGCATGGTTGACTGTG
ATTTTAGCCTGCAACTCTTGGGCATCAGCCGTTGCAGGAGCCACAAAACTCATAGCTATC
CATAGCAAAACGATGCAAGATTTCAGTTTATTCATACCCTATTCTTTATCCTACAAACAA
GCATATCCGACTTTTGCACCCTGGTTCAGAAGATAGCAGCCAACTCATCTACAATGTCAC
GGGCCACCTCTCGTTTCGGTTTCTTGTCGTATTCCTTCTGCCCCCCGGCCGAAACGATCG
TGATTCGGTTGTCATCGGTACGAAAAGTCGTACCCGCATTGCGCGTTGAGTTGAGTACGA
CGAAATCGGCATTTTTGCTTTTCAGTTTCCGTCGGGCATTAGCTTCTTCGTCATTCGTTT
CAAGCGCAAAAGCCACGAGACGCTGTGCGGGGGTCTTCATGCGCCCCAAAGCAGCCGCAA
TGTCATGGGTGGGCACCAACCGAAGCATCATGTCTTCCCCGCCACGCTTTATCTTATGCA
TAGCCACGGCTGTCGGTCTGAAGTCGGCCACAGCAGCACAAAGTATGGCTGCATCGGCCT
CGGGAAAAACCTTGACAGCCGCGCCATACATCTCTTCGCAACTCTCCACGTCGATACGCC
GGATGCCTTCGCTACATGTGAGAGCCACCGGGCCGGCTATGAGTGTCACCCTTGCACCAC
GCCGCAAGCACTCTTCGGCCAAGGCAAAGCCCATTTTCCCCGACGAATAGTTGCCGATGA
AGCGCACAGGATCGATCTTCTCGTAAGTAGGTCCGGCCGTGATGAGTACACGGCGGCCTT
TAAGGCTGAGCTCACAGCCCTCTGTCTCATTCTCCGTGACAGCAGGACTTACGATCTCCA
TTCCACCGCCACCATCACGGTCGCCACTCTCGAAAAAGCCGTCAAGCACTTCCACGATGC
GTTCTGGCTCTTCCATGCGGCCTTTGCCTTCGAGCCCGCTGGCCAAAAAGCCCTCGGAAG
GTTCTATAAAATGGTTTCCAAACGACCGTAGTCTGGCAATATTGGCTTGTGTAGAAGGGT
GGCGATACATGTCGAGATCCATAGCCGGAGCGATGAACACAGGAGCCTTCATAGAGAGAT
AGGTGGTGACAAGCATATTGTCGGCCACCCCGCCGGCCATCTTTCCAAGTGTTGCAGCCG
TACAGGGTGCGATGATCATGGCATCGGCCCACAACCCGAGTTCCACATGAGAGTGCCATG
TGCCGTCGCGCTGCGAAAAAAACTCGCTTATCACCGGCTTACGCGTCAAGGCCGAGAGGG
TGATAGGGGTAACAAACTCCTTGCCTGCAGGAGTGATAACCACCTGCACTTCCGCCCCCC
GGCGTATAAGGCTGCGAATGAGAAGACAGGCTTTATAGGCAGCGATAGAACCGGTGATGC
CGAGAACAATTTTCTTTCCTTCAAGCATTTATTTGTTATTGAATTCGCGCAAACGGATAC
GGGTGAGCACCTGCTTGGTGTTGAACGTGAAGTCGGAACTCAGCATCCAAGAGAAATATC
CCGGGTCACGACGCAGCACTTCAGCCACATCCCATCCCTTATATTTGCCGAAGTTGAACA
CCTCATGCCGACGCGGGTTTCCGTCCTTGTCAGTCAGCGTGTTTCCCTGCGCATCGGTAA
GGTCTTTCCAGATGATACGACCCGCGAAATCTACATTGTCATTGTTTTTGGAAAACTCGG
CCAACTCGTCCATATCGTTATGGAGCACACGGTCGGGTTCTTCCTGCACACCGGGTGCAT
ATTTGTCCAATTCGCCCATGAGTACACGATAGGTGGCCTCGGTGTCCTGATCGGCCCGAT
GGGCCTCAAAGTCTTCCTCCATCTTGCGCCCCGTGTAAAACTTGTAGGCAGCAGCCAGGT
TGCGGCGTTCCATCTTGTGAAAAATGGCCTGTGCGTCAATGAGTCGACACTTACCGAAAT
CGAAATCGATGCCTGCCCGCAAAAACTCCTCAGCCAACATAGGAATATCGAAGTGGTTGG
AGTTGAAGCCGGCAAAATCGCAGCCCTTGAACTCCTCAGCCAACCGCGGAGCCAGTTCTT
TGAAAGCAGGACGGTCTTTCACGTCATCATCGGAAATTCCCGTGAGAGCCGTTATCTCCG
GCGCGATGGGTTTACCGGGATTGATGATTTCGTTGCCACGCAATTCCGTCCCGTCAGGGC
ACACTTTAATATACGACAACTGTATGACCCTGTCGTTGACCAAATCAAGACCGGTAGTCT
CAAGGTCAAACACGACAAGGGGTTTGGTGAGATTAAGTTTCATTCTTTCGTTTTAGTCAT
TACGCGATTGTCTCTCCCACCCCTCCGATCCGGACAGAGAAGGAGAGACAATCGTTTTTC
TTGTTTAGTCATTCAAGAGCATAGGCATGAGCAGCATGAGCACATCCTCGTTTTCGGGTT
GCTGCGAGGGCATCACGGTGCCGGCCCGACTGGGATCAGCCAACTCTATCACCACCTCGT
CGCTCTCAAGACTGCTCAGTATCTCTTGCATGGAGCCTCCCTTAAAACCAATACTCATCG
GCTGCCCACTGTACTCGCAGGTCACCTGCTCCTTGGCCGATGTAGCGAAGTCGATATCCT
CTCCGGAGAGTTCCATCCGTCCACTTTCCACATGGAAGCGCACCAACTGACTGCTCTCGC
TGGCAAATGGCAACACACGGCGCAGAGCTCCCAACAGGGCACGACGGTCAATGGTCACAC
GATTGGGATTGTCTTGCGGAATCACAGAGTTGTAGTTGGGATAGCGTCCTTCTATCAACC
GACAGTAGAGAACACCGTCGGAGAAACGCATCTCCGCACTACGGTCATTGAACTTGACGA
TTACCTCCCCACCGTCCTTGCTCAGCACGTTCTTCAACAGCGATGCCGGCTTCTTGGGAA
GAATGAACGCAGCGGGAGTTTCACTCTTGATATTGAAATTCTTGTTGCGCACGAGCTTAT
GCCCGTCGCTGGCCACAATGGCCAGAGCATCGGGTGTAAGATCGAAATAAATGCCGTTCA
TCACAGGGCGCAACTCATCCTGCGCCGTGGCAAAAAGCGAACGCGAGATATTGTCCACCA
GCACAGCAGCGTCCATTGTCATAGTCGTGGCTCCGTCTTCCACCGGTTGCATACGGGGAT
ACTCCTCGGCATTCTGGGCCGTGAAGTTGTAGAGACCGTTCTGATAAACTATTTTGATAG
CAAAGCTCTGCGTGTCGATGTCGAAATTGAGGGGCTGCTCCGGCAGTTCCTTCACGGCAT
CGAGAATAGTGCGGTTGGGCACGGCAAATTCGCCCTCACCCTCGCAGCTGTCAAGTTCCA
GTGCGCTCTGCATCACGTTTTCACCGTCACCGGCTGTGATGAGGAGGCGGTTGTTCTCCA
CCTGAAACAGGAAGCAGTCCAAAATGGGCAGCGCATTTTTGCTGTTGATGACACGAGCAA
GCGTGTTAAGACGGCTGCTCAGAGCTGTGCTTGATAATGTAAATCTCATTAGTATTTATT
TTAAATGTTTTGTTTCTTTACTTTTCCAATCGTTCTTTCCCCATAGGAAATATAGGCTAC
AAAAATACGAAAATAGTCTCGGAATACAAAAAAAAGTGCGGGAAAGTTTTTCTTTTTAGA
AGTATTTTAGTAATTTCGCAAATTGAAAGAAATATTTATAATACGGAAACGAATAATATG
GAATTACAAGGAAAAGTTATCGCAGTATTGCCCGAGCGCAGCGGCACATCAGCGCGTGGC
GAGTGGAAGTCGCAGTCGTTTGTCATTGAGACCCACGAGCAGTATCCGCGCAAGATGGTG
TTCGATGTATTCGGCGCCGACCGTCTGGCTCAGTTCAATATCAAAAGTGGCGAGGAAATC
ACGGTGTCGTTTGACATTGACGCCCATGAGTATAATGGCCGCTGGTTCAACAACATTCGT
GCATGGAATGTACAGCACATCGATCCGGCAGCTGCCCAAGCCGGTGCCACAGGGCCTCAG
CCCATGGCCGGTGGTGCTCCGTTCGGTGCCCCTGCCGAAGGCGCACAGGCTCCGTTCCCA
CCCGCTCCCGCAGCCGGAGATGGCGACAGTGCCGACGACCTGCCTTTCTAAGCGGCATTT
TTCCCTTACACACATACAAGACAGCAACACCGGCATACCGCCTCATGACGAGGTGGTATG
TCGGTGTTGTTGTTTGAAAAACCTCCCCAAGCCTCTCCTTAAGAGGAAAGTGTCTCGCGA
GACAAAGGTAGCTAAGTAGAGAGGCTGAACAAAGGAACAATCCCATATATAGCGAAACTT
ACCAAGATTGAGAAAAAGAATTACACAGGAGTTTTCCACGCCCTTCGATCCAGCCCATCC
CATCTACCTCATTCGCCCCATCTGTCCCATCAATTTCCTCACTAAGTCCAAACGATATTG
CAAAAGAGCCACACTTGAAAGCTCATCCGGCCCAACAGAGAAGCTCGAAGAGCCCCTTTC
GCAAAACCATTCGGGCCTATTTGCCCCCACAATAAGAAGGAAAGTCCCCTTCAAGAGGGG
TGGAAACTAAAAAAGGGAACGCCACCGCGCTCCCTTTGCTTATGCAAAGATACTACCCAA
AAAGTAAAAATGCAAATCGACAACGAAAAAACGCGACACTCGCCACAGGCTGTCTACATG
GCAGTAACAAGTCGCAGGCTATCGGCTTTGGTGCGGGCCTTGAGCCATCGATGCAGCCGT
ATGCGTTCTGCCGGCACCAATCGCGAGCGGCTGTTTACCAGTGCAATGATATAACGGCGC
GACATAGCCGTGTCAGTACGAACCTCGGTAGCGTTGGAAAGGCTCACCGCCGTCACCGAA
GGAAACACGGCCTTCACCTCCGGACCTATCTCCTTACCAAGCGTCTCATAATGGGTGTAT
TGCGCCAAATGGTCTGCAAGTTGGTTAAGCTGTTCTGACTGTTCTATGAGTTTTTGGGTT
TTGGCCTCACTCGACAGCGTGGCACTGCTGAGTTCGCGGTTGAGCAGCAACACGCTGTCA
GAATGTGAACCTTGTATCACATTAAGTTTGTAATCGCCAAGTTTGTATTCTTCCAAAAGT
TTTCGGGCACGGGTCACATCGGCCCGACCTATAGTCTTGCCCACGGCCACCACATTGAGC
GTTTTGTTGGCGGCATCACAGCTTTGCGAAATGATTTGAGTACCCTTGAAGGCCAACTCG
TTTTTGACAAACCTGCGCACATTGTTGTCAAGCACACTCTGCCTGATGATTTGCACTGTC
ATGTAGGTGGCAGGCAGCATCGTCACCACCACGATACCCACGATGTAGCGATTTACCGTT
GTCAGGCGCGTGGCATCAACAAACGTTTTGCGATGAAAACGCAACATGCGCACACCTGCG
AACGTGGCCAGAGCTATGAATACGGTGTTGATGAAAAACAGGTAGAAAGCACCGAAGAAA
TAGGAAAAATTGCCCACGGCCAACCCATAACCTGCCGTGCAGAGCGGTGGCATGAGAGCC
GTCGCAATGGCCACACCGGGAATCACATTGCCCTTCCCCTTTGTGGAAAGGGCTAGAATG
CCGGCAGCACCACCACAAAGCGCTATCAACACATCGTAAAGCGTGGGCGATGTGCGCGCC
AAAAGTTCGGACTGTGCCTCAGTGAGCGGTGTGATGGTGAAATAGACGGTGGCGGTGAGC
ACGCTGATGACTGTAGCCACCAGATAGTTTTTGATAGATCGCTTGAGCAAGCGCAAATCA
CTGATACCAACAGCAAGGCCCATGCCGATAATGGGGCCCATGAGCGGCGAGATGAGCATG
GCACCGATAATCACAGCCGTGGAATTGACATTCAAACCGAGCGAGGCTATGAATATGGCG
AAGATGAGAATCCACAGATTGGAACCGTGAAACACGACTCCGCTGCTGATCTGGCTGATG
GTCTCCTCTTCATTTTCTTTGTCGGGCAGGGCATTGAAATATCCTTTCACCACTTGCCAT
AGGTTTTGGTCTTGTTGTGTCATTAGTCAATGTATGAATGATCATGAAAATTACGAGACA
GGCAGCTACAAAAGTTCTCGTCCGATTGCTTGATTGCCGCCTGTTTCTGTTACAAAGATA
GCATTTTTTAAGAATATAACAGCGCAAAATGTGCTACAAAATACATTTCAGGCTGTAACC
GACATGGAAAAACAACACCTGCTTTCTGTCTCCAATCATACTCCTTATGCAGAGAATGTG
TACACTCGTAGTCGCTGAGCGTCCCTACTTCTTATGACTCGAAACTTTAGTCACAGTCTC
GGAACACGCACCACGCACGTCTGGCATGAAAAGAGAACAACTGCAACGGAAATGTGTGAA
AACGCGAATCAAAGTATCTGTAACGGACTGTTGCCCGTTCTCATCCCCATTATCACGTGG
ATAAGAGACCTGTTTCGGACACGTTTCCTCATGGACTATGTAGTGGCTGGAGCTCTCTAC
GACGGCTTGACCAGCAACCAGAGAATCATTGTCAAACAGGGTGGTTCGACCGTGTCTGCA
CTATTGGCCAGTTTCGTGGCCGACTAAACATGAACAATGGCCATTCGCCATAGTTTACTT
GCAAGTTTTTTGCAAGCTTTCTTATGAAAGCTTGTTCAAAACAGTGTGAAAACATACAAT
ATTACGTAAAAAAGAAAAGGGGCTTACAAGCGGATTTTCACTTGTAAGCCCCGTGTTTAT
GCGGAAAGAGGGGGATTCGAACCCCCGAAACGCTTTAGGCGTTTACACGCTTTCCAGGCG
TGCCTCTTCAACCACTCGAGCACCTTTCCAAAGAGCTAAAATGCGAAGCCTTTCGGTTTG
CGAGTGCAAAAGTATCTAAAAATAAGGAGAAACCGATATTTCGGAAATGTTTTTAAAATT
CTTTAACCTTTGGAAATATACGGGCTGCATTCTCGTTGGTAATGCGGGCCACCTCCGCTT
CGCTCATGCCATAAGCAGCAGCCAAGGTGCGGGCCACTTCTACAATGAAGGAACTCTCGT
TGCGCTTGCCCCGATGGGGCACAGGGGCCATGTAGGGGCTGTCGGTTTCGAGCACGATGC
GCGAAAGGGGCACCACTGCCGGCAGGTCTTCCCGCAGATGACTACTCTTAAAAGTGGAGA
CACCGCCGATGCCAAGCACGAAACGGGGAAGGCGGAGAAACTCAAGGGCCTCTTGCCGGT
TGCCCGTGAAGCAATGGAACACACCACCGGGCAGGTCGTCGGCATACTTGCGGAGTATGT
GCAATAACTCGTTTTGGGCCTTACGGCAGTGTATCATCAAGGGCAATCGAGTCTCCACCG
ACCACTTCACCTGTTCCTCAAAAGCCTCTAGCTGCTCTTGTTCAAACTCCCGGCTCCAAT
AGAAGTCAAGTCCGCATTCGCCCACAGCGATGAACCGTCGCCCCTCAGGACCCATAAGGC
GGGCTTTCATCGCAGCCAGCACCTCGCGGAAATCGGCTCTCACCTCCTCGGGTTGTAACC
CTATCATAGGGTAAGCATAACCGGGATAGGCCTCACAAACGGCAAGCAAGGCTTCGACCG
AAGGCAGATCGACAGCCGGAACAAACACCTTCTCCACCCCGGCCTCACGGGCCCGGGCCA
TCACTTCGGGAAGATCGGCATGGAAATCTTCCACGTCGAGATGGGCATGTGTATCTATCA
TCATTTTTGCTTAATAGTCATGGGGTTCATGGCGGCGGTAATAGTAGACCACGCCAAACT
TGCGGCACGCGGCAAACCTGCGCTCAGGCGGTTCGCTCTCGTAATGCTTTTCTATCTGAT
TCCAAAGGTCAAGCAATATCTCGTCTACCTCCGGACGAATGGCCCGCAACACTTCAATGG
ATTTAGCCGTGCGACTCTGCAAGTTGCGCTGCTGTTCATTGATAGTGCGGAAGATGTCAT
AGTGGGTACTCACCATGCCGATGGTGGGATTGTAGATGGGGCGGCCTCCCTTTCGCACAC
GAGCCTTCTCGCCCTCTATCGCCTTCTGCCCCCAAGCTATCAGCCCGTCGGTCGTCTTGA
AGTTGGGCAACGCCGTGGTGTCGGGTGGCAGCCCATAGAGTTCGAGTTGGGCCTTTCTGA
TTTCCCCCCGCTCCACCGCCATGAGGAGCACCTGCATGAAATGGCTCACATACATGGTGG
CATTGCGCTGCAGGCGGTCTATCTTCTTGGCATTGCGAACCTGCGCATTGAGATTGATGC
GATACTGTTCGGCCGCTGTGAGCAGTCGGTCATAGGCCGGCTGCGCCCGGTTGAGTGACT
TCCAGTCGATGAAACGGTCACGCACGGTATAGACGTCGTTGTTATCGAGCAACGTCTTCA
AGGCTTTCAGCCGTGCGGCATCGGTTTTAGGGAGTCTTCTGTAGGGCATCAGTACCGGCG
TTTCATCATTCGTTGGGCATAGCGCATGAGTTCAGACTTGCGCTCGTCACTCACGCCCAC
CCGATCGAGGTAGGTCTTACTTTCATTGAAATAACCGGCGATTTTCTGCTGTGCAAGCCG
GTCAATCCCCATTTCGTCATAGAGTCCGGTGACAGCCTTCACCTTTTCATGACGATCGAA
ATCAGTGGCCCGAATCCACCTTTCGAGTTCGGCACGTTGGGCATTATCGGCCCGGTTGAA
GGCATTAATGAGCATGTAGGTCTTCTTATTGGAAACGATGTCACCACCGATAGCCTTACC
AAACACAGCCGGATCACCATAGACATCAAGATAGTCGTCCTGCAACTGGAAAGCCAACCC
TATCTTCTCACCGAAGCGATAGAGATTGTCGGCATCGTCGGCAGGAGCATCGGCCAACAG
GGCACCAATTTTCATGGCACAAGCCAACAGTACGCTCGTCTTGAGACGAATCATCTCGAT
GTATTCTTCTTCGCGCACATCGTTGCGAGTTTCAAATTCCATATCCATCTGCTGCCCCTC
TCCTATCTCCAGTGCCGTCTCGGTAAAGAGGCGCAACACTTCCGCCAAATGGCTGTCACA
CTCGGTCATGCGCTGATAGGCCAACACGAGCATGGAGTCGCCCGAGAGCACAGCCAAGTT
GGCATTCCACTTCTTGTGTACGGTGGGCTGCCCCCGGCGCACGTCGGCATTGTCCATAAG
GTCGTCGTGGAGGAGTGTGTAGTTGTGGTAGGTCTCCAAGGCGCAAGCACTGGAGAGAAT
CTTTTCGGGGTCATCCTTAAAGAGGTTGTAGGCCAAAAGCATCAGCGTGGGGCGGATGCG
TTTGCCCCCCATGGAGAGCACATACTTGATGGGGGCATAGAGGGATGCAGGCTTGCGGTC
GTAGGGCAAGCTGTCAAGATAGCGGTTTATCAACTGCAAGAGTTCATCAGCTGTTTTCAT
TTTGAGTTTTTCCTCCGTTTTGATTGTTACAGTAACATTAAAGGTTGAACACCACCGGAA
TGGCCATCATCGTGCGGCAGGGTTTGTCGTTGTCCACACCGGGTTTCCACTTGGGCATCA
TGCGCATCACCCGGAGCACTTCACTGTCGAGCACAGGAGTGGTCGGATGCGGTATTCTGA
TGTCGGCAACAGAGCCGTCTTTGTTGACAATGAAAGTAACGACCACCTGTCCCTGTATCC
GCTGACTCTGAGCCTGCGACGGATATTTAAGATTCTTGGTGAGCCATTTCATAAACTCCA
CCCATCCGCCGGGAAATTCGGGCAACTGCTGCACGATGCGAAAATCCTTGGCCTTCTCGT
CGTCGGCCGCCGTCTGGGGCAAAGCCTCCGTCACCTTGGCGGCATCGACAGCTCCACCAC
CATCGCCCACGGGTTGTGTACCGGTATTGGGATTGAGCTTTTCGGGAGACGACACAGCGG
CCTCCACAGGCTTGACACGGGCGGTGACGGCATGGGAGGCTGGGGCTGAGACAGCAGAAA
TCATGTCTTTCCGATCGTTGGGAACCACTTCCATATCCTGCACCAAGTCTTCAAACATCT
CGGAATCCATGTCCGAATCTGTCGGAGAAGAGGTGTATTCCAACCCCGCCAACAGCAACG
AAAAAGCCAACACGAGCCCCAACAGCAACCGGGTGGATCGCTTGTTTTCCAAATCGGCCT
GATATGATTTCTTCGTTTCCAAGGGTATAATAAATCATCGGATTCCGCGTTATCAAGGCG
ACAGACGCCATAGGCAAATCCACGAATATATGTGCAAATTTACCTCTTATATTTGAAAAA
AGCCGTATCTTTGTGCAATAATTAGAATTTTTAAATGAAAAAAGGTGTTTTTACCCTCCT
GTTTACTTTCGTCACAGCTTGGGCTTGGGCACAGGAAAGCCAGACGGAATATAATTTTCT
CAGGCTTCCCGTGAGTGCCCATGCGGCTGCACTTGGAGGAGACAACATCACCATCATAGA
AGACGACGAGACATTCATCTTCAACAACCCCGCCCTGTTGTCGTCGGTAAGCGACAAAAC
GGTCAACCTCAACTACATGAACTACATGTCGGGGGCCAACATGGCTTCGGCATCGTTCAA
CCGGAACATCAAAGAAAAGGCTTCGGTGGCCTTCTCGGCACAATACATTGACTATGGCAA
GATGAAGCAGGTGGATGAAAACAATGTGCAGACAGGGGAGTTTTCAGCCAAGGACTTGTC
ATTTGCAGGCTATTTTTCGTATATGCTGACCGACCGGTTGGCAGGTGGTATCAGTGCGAA
ATTCATCACTTCATACCTCGGAGACTACAATTCCATTGCCTTGGGCGTGGATCTCGGCCT
CAACTACTACGACTCAGACCGGGAGTGGTCGGTATCGGCCGTGGCCAAAAACCTTGGCGG
ACAGCTCAAGGCCTACAACGAAGAATATGAGCGTATGCCCATCGACGTGCAGCTGGGTGT
GAGCAAACGGTTGCTCCACACGCCTTTCAGGGTGTCGGCTACGCTCGTCGACCTCAACCA
TTGGGACTATAAATTTGTCAACCATGCCGTCGTCGGACTCGACATAATCCTCAGTCCGAG
CATCTGGGTGGGCGGCGGCTACAACTTCAGGCGGGCCGACGAGATGAACATCCAGACGAG
TCAAGACGAGGGAAGCAGCCACGGGGCGGGCCTGAGCATAGGTGCCGGTCTCAATCTGGA
ACGCTTCAAGCTCAATCTGGCATACGGCAAATACCACGTGTCGAGCAGTTCCGTGGTTTT
AAACCTTGCCTACACTTTATAAGATATGACCAACATAAAAAGATAACTAACGATTAAGAA
ATGAAGAAAATAACCATCGCCATAGACGGCTATTCATCATGCGGCAAGAGCACGATGGCC
AAAGACCTTGCCCGGGAAATAGGATATGTGTATGTAGACACGGGAGCCATGTACCGCTCG
GTGACGCTCTATGCCTTGCGCCACAACCTCTTCAATGCCGACGGCAGTGTCCGCGAAGAT
GAATTGCGACAGGAAATGGGCAACATCCACATCACATTCAAATTGAATCCCGAGACCGGC
CGCCCCGACACTTATCTCAACGGCGAACTCGTGGAGAACGACATCCGGTCGCTTGAAGTG
TCCAACCACGTGAGCCCCATCGCTGCCATAGCTTTCGTGCGCCATGCACTGGTGGCCCAA
CAACAGCAAATGGGGAAAGAAAAGGGCATTGTCATGGACGGCCGCGACATAGGGACGACC
GTATTTCCCGATGCCGAACTGAAGGTCTTTGTCACCGCAAGTGCGCAGGTGCGAGCCCAA
CGACGCTTCGACGAACTACAGGCCAAGGGGATGCCGGCCGACTTTTCCGACATTCTCAAG
AACGTGCAGGAACGTGATTACATAGACACCCATCGCGAAACGTCACCGCTGAAAAAGGCT
GATGATGCCTTGGAACTGGACAACAGCCATCTGACCATCGCCGAGCAGAAAGCATGGTTG
CTGGCACAATATGAGCGGACAGTGCGCTAATGGCCGGTGTTTCAAGACTCCGGTGAACAA
GGCGGAGGCGCACTCCACGCATCCGAAAACGCCTCCAAACGCAAAACAAAAAGTGACAAC
AGACAGACTCGTTGAAGAAAAAGGCCGATTCGCTGAAAAAAGTTTCTGCAAATGGGGGAA
CAAAGTATCTTTGCAAATGTAAAAAGGAAGAAGCAGGACGAAGCCTGAACGAAACAAAAG
GCCACTCCAAAACCACATCCCGATTCACCCACAAGCACGGATGAAATATTCGGAGAGTCT
GCTTCCACCCGCAACCGACACTGCGGTGAAGGTTCAAACAAGAGGATATTAAGTTTTTGT
TTATGTTAATTTTGATGCGTATAGACCTTGTTTATATGCTATTCGGAAAGGCAAAAGGGC
TATATGCCGGGAGGTATGAAAAGCCCTGCGCCACCCAAACAAAACGACAGAGACAACAAA
CGCCCAAGATATTTGCAGAGAGATGAGCGACGAAGAAAACTTTTTGGTTTCATACGACAA
AAAGGATACATGAGCAATAGATTATAAATTTTGAGTTAATTACTGTTTTTTGTTGAGGGA
GAGGCTTCGCGAGAAGGTTCTCCTTTTTTTGTTTGGCAGACTGCCCCTCCCGTCTGCGGT
CGCCATTGCATCAAGCTCTACAACTGTCAAACTATTTGTTTGCTTTCGGCCTCTCTGCTT
GCGATATTTGCAACCGACAACCAGCTCGGCGTAAATATGCGATTTTGGCGACATTTCCAA
AACGTTGATAATCAGCCGTTTGAATTTTACTGACACATATTGGAGGTCGGAAACGGGCCT
GAAAGGGCCCAAACGGGCTTGCAAAAGGGCCACAGTTGCAATGCAACTGTGGCCCTTTCG
GCATTCAAGTATGGCTCTTTCGCAAGTTCGAAAGACCCGAATGAGAAAATCAACGGACTT
CCTCAGCGTTTTAAAACCGGTTTTCCGCTCTGGTTGAAGAAATTCCGTGAGTGCAATTTT
GTTAATATTATTCACCACCATCCGACAACTTGCAGAGACTGTTTTTTAGAATGTGCGAAT
AATGCGTGGATTTATTTTCCCATCAAATGTCAACAGTCTCTCCGCCATGCCGGTCGGCAT
CAGGCCTCCACATGACGGAGAATATAGTCCCGGCACTCTTCCATGAGCCACTTGGGAGTA
CTCGTGGCTCCGCAAATGCCTATGGTGCTGACACCTTCCAACCACCCCAAGTCGATCTCC
TTGGCACTCTCTATCTGATAGCTGTTGGGATTGACACTCTTGCACTCGTTGTAAAGCACC
TTGCCATTGCTGCTCTTGCGCCCGCTCACAAAGAGGATAAGATCGTGCTTCGAGGCGAAA
TTGGCGATGTTGGGCATACGGTTGGCCACCTGCCGGCAAATGGTGTCAAAACTCCTGAAT
GTTGCCGTGGGGGCAATGTGACGCTGTATATAGTCGATAATGCGGTGAAACTCGTCAAGG
CTCTTGGTGGTCTGGGAATAGAGATAGATGTCACGTTCGAAGTCAAGTCGCTTCACATCG
TCAAACTTCTCTATCACAATGGCATGGCTGTTGGTTTGTCCCACCAGTCCCAGCACCTCT
GCATGACCGTTTTTCCCGAATATGACAATCTGCGTTCCCTGCTTCGGTCGGGCCGGTGCA
AGCATGGCAGAAAGTGCCTCGGAGACCTCCCGGTGCAGCTCCTGCTGTTCGGGGGAGGAG
TTCTCGTATTGCCGTTTGATGCGCCGCTGCAATGCCAATACCACCGGGCAGGTGGCATCG
ATAATCTCGATGTTGTTGCGACGGGCCAGCGCGTAGGTCTCCGGCGGTTCGCCATGAGCC
CTGAGCAGCACTTTCACGTCATGCAACTGTTTGAGGTCTTCGTGGTTGATGGTGACAAGT
CCCTTGCTGTGCAGACGCTCCACCTCCATCCCGTTGTGCACAATGTCGCCCAAGCAATAA
AGTGTCTTGCCTGCGGCCAATTCTTCTTCTGCCTTCTTGATGGCAGTGGTCACGCCAAAG
CAGAAACCACTGCCACTGTCTATCTCTATCTGTATCACTACTGTCTGTCGTTTGATTCTA
CTGTGCCGACACATTGATGACAATCTTCGGATGTTCCGGATCGTTGGTAATCATCAGGAT
GCGGGGCTTGCTGCGTGCCTTCTTCAGTTCGCGGGCAATGGCCGTCACCTTTAGTTTAAC
CGTTTCGCCGGGGGCAATGCGTGTCTTGCCAAGCGACACCTGCAAGCCCATGGTAAACAT
CTGCATGGAACGAATGTCGAGCTGTGAGCGACCCGTATTTTTGATTTCGATGCTTCCTTT
CAACTTGGCTTTGCCGTTGAAACTGCCTAAATTCAAATTCTCCGTGGAAAGCGAGATGTG
CGGAACCTTTGCCTTCTCCACCTCTGTGAGGCGATCGAAGTCGGGCAGCAAGACTGCCGA
CACGCTGATTTCCTTCTCCGGAGCCACCCGGTCGCCGGGGAACATGCCCAGGTAGATGCT
CGTCTGTGTCAGTCCGAAGTTGCGGATGAGGCGCGACTCGAGCGTAAGCGACACCACGGC
ATCGTGGTTGGGGGCCACCGTGGAGGGCGAAACATTGGCCTTCATGTAGGGCGGAAGGTG
CATCACCTGGGGTTTCAGCGTCTCACCCGACACGTTCTTGATGTGTATCTTCTGCACCGG
GCGGTCCCCACGGTTGACATCATCAAACTCCACATTGTTGTTGTCAACCCTCAAACTTGC
TATCGTGTAAGGGTAATCGCCGGAGAAGTCGACCACTTCGCTAACCACAACACCCTTCAT
CGTGAGGACGAGAGGTTCTTGTTCGTTGCCGGCAAAGACGGCTATCTGTTTCTCGAAATG
CCCCAACTGCGATGCGTCGTAGGTGGCCCGCAGGCCTATTTTCGACTTCGGAGCAATAGA
GGTGTTGGAATAAGTGGCCGTGGCGCAACCACAAGCGGTGCGGACACTGCGTATCGTGGC
TGGCCGGTAATCGTCGTTGAACACCTCAAATTCGGCCGTGGCAGGCTGCCGATAGACCAC
CTGCCCCAAGTCTATCACCGCTTGGGATGTAGTCAACTGCTGTGCTGAAAGTCCGAAACA
TCCTGCCACCAGCAGGAATAAGAGCACACACGTTCTGTTCATCTTGCTATCTTGTTTTTT
ATTCATTCTTCATCTGAAAGCCTTTTTTCCCTTTCATTTCTCTGCAACGGTCAGTTTCCG
GCCCGCACACCGTCCGTTGAACTCGGGGGCGTATGCACACTGCACGGTCACACTGCCTCC
GGTATATTCACCGGCACGGTCGATGAAATATTCCGTCTCGATGACGCGTTTGCCTTTAGG
CAGACGGTCGAAATAGTAATTGGTGGCGTTGTCGCGCGGAGTCACGTAACAGCCCATGCG
GTAACCGCTCAACTGCTCCACGGGTTCGAGGCAGGCGGCACGTTTGTCCACCACCTGCAC
GAAATCGTAGTCGCGGTCGGCTGTGATGGTGATTCTGACCTTCACGCGGTCGCCCACCCT
ACTGCCTCCGACGATTTCGCGCTTCACGGCGAGCCCGGCAGCACTCTCTTGCTTCCCTCC
TATTCCTTCCGTCATGGCCATGAGCTGTTGCACATAGAGTGCTCCCCAGCTCGTGCCCTC
GGTGGTTTTCTCCACGGTAAAGGTCTTGGCATGATCGTCCTCCACACGCATCTTCACGTA
GCCAAGACCGGCAGAGCCCTCCGGCAGGGCGATGCGCTTGCCGTCGAGTTTCATCACAGC
CGGCGCACCACCACTGCGGGCGATGGCCTTGTCCACTCCAAAGGCATAGACAGCATTCAC
CGTATTGACCGGTGTGTCCCAAGCCTGCGTGCGCTTGCACTGCAACAGCCACCGCTGCAT
CTCCTCGATGGTCTGCTTGGCTTCGGGCTTCAGCAGACGCAAAGCCTCAATGACAGCCAC
CTCGGTGGGTATCTTATAGTCGAACCATGAATAGCCGGCCTTACGGGTGTCATAATAGCG
TCCCATCTCTTCTTTATATACGCTGTATTCCTCCATGCTTTGGAGGTAGTCGGCAGCCTG
CCTCTTGTAGCCGTTCAGGGCCAGAATGACAGCCGAATTGGCCTTGCCATAGATGGTCAG
AGCCGCCGGACGGGCTGCCAGCATCTTCAGTAAATAATCTTTGTCGGCCTCGGCAGAAAC
CGAGAATGCACGCCCGTCGAGTGCGCGGAGATAGAGATAGTGAAGTGCCATTTCACTCGG
CAACAACTGCCTCTCGCCCTTTTTGGCTTTTCCCTTCAATTCGTCCACTTCATCGGCCAC
CTCCTTTTCCATGAACCGCAGGGCGCGAGCCAACATGCCGGCGGTCTCCTCCTGCGTGCC
AACCATCTTGTTCAGCCGCACCAACGCCTCACTCACGGCCACCGTTATATACATGCTGCC
CCTCATGCCCGGCCACCAGCTCCACGAACCGTCGGTATTCTGCAAGCGACGCAGTTTGTC
AAGTTGGCCGTCAATGCGGGCTGCCGTCTTCGCTTCGTCAAAATAGTCGACGAGCAACTG
CTTCTGTTCAGACTCGCCCTCTGCCTCCAACAGCCACGGCGTATCGTTGAGCACGAGGGG
TTTCAGTTCTTCGTTTCGCTGCAAACTGCTCTTGAGCGACCCTCCGTCGGGTTCTTTTTG
CCACTGCGTCATCACCTGTCTAATGGCCGGAACCTGCTTCAGCAGATAACGGCTGATGCT
ATTGGCATAATAGCCGGTGACAAGACTCACGGCATTGTCTTCCCATGGATTGCACACCGT
AGGCAAAGCCTGAATCATCAACCACGAGGGATTGTTGGTATATTCGATGGTGAGCGACCT
ACCGGAAGCATTGCTGCCGGCCAACGAATCAAGGTCTACGGTCTTGACACCGGGCCCATG
CTGGGTGAACGGGAAAGTCGTCGTGACCACTTCGCGGGTGGAAAGTACGGGCAGATAATG
CTGCTCACCATCGCTGAATCCACGCCCGTCGGCTGTCATGCGGCACACGAGCACCGACGG
TTGCACACCAATTGCGGCGAGATCTACACGGAAAGCCACGCTCTCCGTGCGACCGGCGGC
AAGACTCACAGCCTGCTCCTTCGTATAGAGCGTGCGACCGGTGACCGCATCGAGCAATTC
AAGGCGGGCCGTAGCCTTCACTGCCCGCTCGGAAGTGTTGGACACGTTGCCGCGAATCAG
CGCGCAGTCACCTTCGCGCAGGAAGCGCGGGAGATAAGGCCGCACCATCACCGTCTTCTT
GGCCACGGCTTCAGCCTCAATGCTGCCATAGTTCATGTCGTGGTCGTGGGCCAGACCCAT
AAACCGCCATGTGGTGACACTCTCAGGCAAAGTGAACTTGATGGACACATGGCCCTGCCC
GTCAGCGAGCAGATTGGGATAGAAGAAAGCGGTCTCGTTGAGATTTTGCCGCAGCTGGGG
ATGCCGGCCGACTTCCTTTCCACCGCTGTATTCTTTCTTCTCATCGGTGGATTCCGCTCC
TGACATCACGGTATTTCCGGTCATGGTGTCGGCATCTCCCACCACGTCATAGGCCATTAC
AGCCGACTCTTTCATCAAAGCCTCCGGCCTTGCAGTCCCCACGCCTCTCACCCGAAGCCC
TCTTGCACTGCCGAATAAGGCGGAATAGACAGACAGATAGTCATAGAAATATTCTTTGCG
GAAATCACTGAAAGACAGCAAATGGAGCGGAAACAGCCGCAGCGGACTCTCACAAACGAC
CGACATGGGGCGGGGATTGGAGAGGCTCACGGGCACCTGCCAACCGGTGGAGGGTAGATA
CAGCCGCCTGTTAAGACTGAAAGTCCAACTGTGCCCGGTGATTTGGTCGAGCGACTTGTC
ATAGAGCACGGCCAGCAGTCCGGCCTTGGCCGGTTTTCCGTCGGGCTGTGCCACAGTCAA
TGTCCACTCCTCTTTCTGTCCCGGGGTGAGCCGGTCGCGGAAGGTTTTCCACGAGATGTT
CAGTTTCTTGTCGGGCAGTGCGCGCCGGATGGCAGCCGAACGGGTATAGCCCACTCCGTC
TTTCATCCAAGCATAGGTGAGGAGTATGCCGTCACCGTATTCCGGTTTATAGGTGAAGCG
ACGCGTGTTGACGGCATTACTCTGGCGGATGACGCCCTGTTCCAACATCTTCTCGCCGGA
GAAAACGGTGTAGACGATGTACTGGTCTTTGGCAGATGAGCCCACCTGCACACAGACCGG
GCGACCGTCGCCGGCAAACTCTTTGCCGCTGACATAGAACCAGCAATCGGTGGGCTCGGC
AGGCACGGTGTCATCCATCGAAAACACCACAAACGCTTGTTTGAGCGTGTCTTTGTCACA
ATAGGCCGTGAGCAGATGCCTGCCCGAACGGAGTGTGCCGGAGAGGGAAGCCAGTGACAC
AGGCTCATTGGTCTTGGCCCGCTTCATGGGACCGTTGTCAAAGAAATAATTGACCGTGGA
AGCGATGTTCGCCCCGGCACCGTTCTTATATATAAAGGTGAGTGTCTTGAGACTGTCGCG
TTCCACCTTAGAGGGCAATGTGGCCGAAAAAGCCGTCGGCCATGTGCTCAAGGGGAGCGT
CATCTCGCCTTCGCGCGTCTCTCCACTGCGGTCGGTGACAGCCGCCGTGACCACAAAATT
GTAATAGCGGGCATCGCGATGGCTGCGGGCCATGGTCACACCGGGCTCCGGCGTGAGCGG
AACACTCACCGTGAAGTAGCCGTTGTCGTCGGTCATCACGCTGTCTTCCAGCACCGTTTC
GCCATCGTAGTCACCATAACCGCGCCACCACCATGCCGTGCGGCGCACCACCCGATAGCC
CACATTGGCACGCTGCACCGGTACACCGGCATAGCTCCGGGCCGTAGCTTTCACCATCAG
CGTGTCACCAGTCTGATAGCGGTAGTTGACTTCCGGGAAGTCGACCTCGAAAGTGGGGCG
CTTGTACTCTTCCACATCGAAGAAGGCACTGCCCCCATCACTACTACTGCGAATGGAGAA
CCGCCCTGTAAGCCCCGCGGCAGGAAGTGTGAAGTCAGCCGCAGCCATGCCAAGTTCATC
GGTGGTGACGGTCTTCTTCTCCACCTCCTTGTAGTTGGCATCGCGCAAGGTGAGCACCAC
GGTTTGTCCGCTTCTCACGTGGGCCTGCTTGCCATCCACCAGCTGATGGGTGAGCACGGC
CACATGCACGGTCTGCCCCGGACGATAGAGAGCCCGGTCGGTGAAAAGTTGGGTGCTGTT
TTCATATTTCTGCGCCTCCCAATAGTGATATCCTCCCCAAGCATTTCCATCAGGACAATA
GCGGTCGTCGGCCGTGGTGGCATAGACGGAGATAGGGCGGACATCGGCATAGCGGTAGAC
AGCCTCGCCCTTATCGTTGCAGGTGAGCGTGATTTCGGCTCCCACCCTACCGGTATATTG
ACCATAACCCAGATGCAGGGTGGCCCCGGGCAACGGTTGTCCCGTGGTGGCATTCACGGC
GATATAGCGTATCTGATTGTCGGGCAACGCCTCCTGCATTGTGGCCACATTGGTCACATA
GAGCAACAGACCGTGTTCGGCCACGTCACTACCGGGTGTGGTGGCATCGGCCAGATAGAC
ACCGGGCTCCAATCCGTCGATGACGAGCGAGTCGGCCGACAGCTGATAGTCCGGGATGCC
CACATAGCGGAAAGTCTTCGTGATTTGTCTGAACGGCTGCACCAGCTTGCGCAACGCAGC
CAAATCTTTGGCCCGCCCGGGGTCGAGACGGGTCGTGGCATCGACGGTGAGCCGCGACAC
GGTGAGTGTGATGCTACCCACGGCCCGCACGCGCCGCAAGTTGAGCACGACACGATGGTT
GGGTATCGTCACCTCATTGTCCACAGCGAGCGTGAACGAGGGCCGGGTGAGCTCTTTCAG
TTCATTTCTCAACCGGTTGATCCGTGGCCACCGGCCCCACTTGCCCACGGCATAGTTGAT
GTAGCGCACGCGTTCTTCCACCGTGGCATCCTCCGCCTCTTTCATGAAAGTGTAACGCTC
GATGGCCAGTTCACCGGCTTCGGGCAAATCCTGATACACGTGGATGAGCGAGTCGATGGT
GTTCAGGTATTTCGACTTGCGCACGAGCCTCACCTCATCTTGGCGCTGTTTGCTCACCAA
TCGATAGGCGCAGATGCAGGCCGCAGCCCGGTTGCCATGCGCCTGATAGTAGTCGTGGAG
TGCCTGATAGTCGCCAGCAGCGAAACCGATAACATGCAACAGGTCATCGCCAAAGATACG
GCTGTCGGTCCCTCTGTCGAAAAGCGGTTCGAAAGCGGTGGTCTTGTATTGTGCCAACAG
GTCGGGATACAGCATCGAAAGGCGGTAGTATTCCTGCGATGTGGTGGTGAAGGCCTCCGG
TTCTGCACCAGACTGTAGCAACAGACGGCCCAAAGCCGATTCGTAGATGGCCGCCATCAC
GTGATCGCTGCTGCGCACCGACCGCTCCTTGCTTTGCAGGCGCATCAAAGCCGGCATCAG
CGAATCGGGCGATATGGCCGATTCGGCCTGCACCTTACTCAACTCCGCTGCCAACAACTG
GCCGTAGGCCTTTTCGGCGGATGCCTTGTCAATGATTTTCTGCAACCATTCCACCGTGGT
CTTAGGCAGATCTTTCTCTCGCGCACCGGCCACTTTTTTCCACAATGTCGTGTAGCCGTC
GGCCAGCATCATTGCGGGAACCAACAGCACAGCTATCGCCAAAATCAGTCTCTTACACTT
CATAGCCAAATATTCTTTATCGCATTTAGGATGCCGAGCGCAGCCTACCTTATGCAAAGG
TAGTGCCAGTGAGGGCAATGGGAGCTTGCTCAACCATTGCCGAGCGCAGCCTACCTTATG
CAAAGGTAGTGCCAGTGAGGGCAATGGGAGCTTGCTCAACCATTGCCGAGCGCAGCCTAC
CTTATGCAAATATAGGCAAAAAAAATCAGAACAAAAGCACCAATAAATAAAAAATGGTGA
TTATCAGACTTTTTTAACGGGAAGAATCAGGATTCTGAAACCCCCTTGCCCATATATAGC
GAAACTTACCAGGATTTTGAAAAAGCCTTACACGCCATTTTTCCACCCCCATCTTTCCTG
CCCATCCCATCCGTCTCATTTATCCCATTCGCCCCATTAATTTTCCCACTCGACCCAAAC
AACATTGCAAAAGAGCCATAGTCAGAAGCTGAAAGAGGCCCTTTCACAAAGCCATTCGGG
CCGGATGCCCCCCCCATTTCAAGGTGAAAAAGCCCCTTTTAGGAGGTTGGGGGGCTTGCT
GTGGATTGGAAACTAAAAAAAGGGAGGCACTCCCGCACTTCCCTTGCTACTGCAAAGATA
CAACACAAAAGTCGAAAATACAAATCCGGCAGGAAGATATTTGACAGCAAAAGCCACCAT
CCCTTATCGCTGCAAAAGCAACTCCGTTTAGCATAAAGATGTTAAAAGCAGCCTCAACAC
TCTTAATTTTCTTAAAAAGCAGGCTCGTATCGGTACTTAAATTTGGAGATTTCAAAGCGT
TATTCTTATCTTTGTAAGTGTAATTTCCATTGGAATATATTTCTAAAGACACAGCAACAA
ATAATAATAACGAATATAACTATTAAAAGCGTATGAAAACAATGCAACTGACCAAGAGTG
ACTTCCTCAAGAGAGTGGCCGACTACGAGAACAATCCCACAACGTGGAAGTTTTTAGGAA
ACAGGCCTACCGTAATAGACTTTTATGCCAACTGGTGTGGCCCCTGCAAGATGATGGCAC
CTATCATGGACGAATTGGCCGAAGAATATAGCGGAAAAGTTGACTTCTACAAAGTGGACA
CCGAAGCCGAACAAGAGTTGGCCGCCGTGTTTGGCATCCGGTCCATCCCCACCTTCCTGT
TCATTCCTCTGAACGAAGCACCACAACTGGCTTCAGGAGCCATGGGCAAAGCTCAATTCA
AACAAGCCATAGAGAGTGTTCTGCTGAAAGGGTAATGCTGTCGAACGAAATACTTTCTAA
AGGCATTTATATCACACCAAAATAGAGCATCAGAGCATGACGGCACAAGATTTCAACCCG
GTTGCCCTCAACCATCCGGGCACATCAAGACAAAACAAGCAATGATGAAATCGAAATATC
ACATTTTCCGGCATTGACCTTGCCGATATTCCTCGCGGCAGGTGGCTCCGACAAGCCTAA
AGCGGAAACCTACACGCCGGCAGATGTGGAACTCACCATGCCCATGGTGCAGGGCGACAA
ACAAGAAACTCTGCAATAATCCACCTTCTGGCGGGATTTTCTACCGGATTATTTATATCT
TTGCACCAGACGCATATCGACAACCAAACAACAAAAAATATGAAAATCCGGACACTGACC
ATTCTGTCCCTTGCCCTCACAACGCTCGGGGCATGGGGAAAAACCTACACGCTCACTTCG
CCCGACGGGCAAACGGTCGTCACCGTCGACGACAGTCAAAACCTCACATGGGCCGTAGAC
AACGGCCGCACGCAGGTGTTGCTGCCATCGGCCATCGGTATGACGATGAGCGACGGCAAG
CACTACGGCACCGGCGTGAAAGTGGTTGGCACCAAGACGGGGCAGGACAAGGACTGCCGC
AGCATGACACTCCGGTGCACGGGCGACTACAACGTGGAGTTTCGTGCCTACAACGGGGCG
GCCTGCTACCGCTTCGTGAACATCACACCTAAGCAGGTGAACGTAGTGGACGAGCGGGCG
GAATTCCGCTTCGCAGCCGACTACGAGGCCTTCATACCCTACGTGAACGACAACCGGGCG
GGCGAACGCTACTGCTACTCGTTTGAATCCTACTACGACGAGCAGCGGCTTTCCGAGATG
TTCCCCGACTCGCTGGCCATCACGCCACTCGCAGCGACACTGCCCGAAGGCAAACGGGCC
GTCATCATGGAAGCCAACCAGCTGGACTATCCCGGCATGTTTCTGAAAAAAGGCGAGGGG
CACTCGCTCGTAGCCGAGTTTGCCCCCTATCCGCTCGAAGAGGCCGTGAACAAACAGGCG
AGCCTGAACCTCGTGCCCACCAAGCGCGCCGACTACATCGCGAGGGTAACCGGCAGGAAG
TTTTTCCCGTGGCGGGTGGTGGCCATCAGCACACACGACACCGACCTGCTCACCTGCGAC
ATCGCCACAAAGCTCGGCCCCAAGAGCCGGCTGAAAGACACGGCGTGGATCAAGCCGGGC
AAAGTGGCTTGGGACTGGTGGAACAACTGGAATCTCTCGGGGGTGGACTTCCCTGCCGGG
ATGAACACCGACACCTATCGATACTACATAGACTTCGCGGCGGCCAACGGTCTTGAATAC
ATCATCATCGACGAGGGATGGAGCAATCCCGAAGACCTGCTCGACACCTCCATCGCCATC
GACCTCCCGGCACTGGTGGGCTACGCGGCCGACAAGGGCGTGGGCATCATCTTGTGGTCG
TCGTGGCGCAATCTCGTGCAGCGTGGGCCGGAGAAGATGGAGGAGGTCATGGCGCATTAC
GCCAAACTGGGCATCAAGGGATTCAAGGTAGACTTCTTCGACCGCGACGACCAACGCGTG
ATGGAGTCGGCCTGCGAAGTGGCCGAGTGTGCGGCCCGCCACCGGCTCGTGCTCGACTAT
CACGGCATGAAACCGTCGGGCTTGCAGTTGGCTTACCCCAATATTTTGAACTTCGAGGGG
GTGAAAGGACTGGAAAATTCGAAGTGGGAACCGCGCTCAGACCACGGTCCCTTGCACGAC
CAGCCGCGCTATGACTGCACGATACCCTACCTGCGTATGCTGCCCGGCCCGCTGGACTAC
ACGCCCGGAGCCATGAGCAACGCCACGCGCGACCAGTTTTTCGGCAACAACAACCACCCC
ATGAGCCAAGGCACACGAGTGCACCAGATGGCCATGTACACCATCTTCCACGCCCCGCTA
CAGATGCTCGCCGACTCACCCACAATGTATATGAAAAACCAACCATGCACCGACTTCATT
GCCGCTGTGCCCACTGTGTGGGACGAAACGGTGGCCATCGACGGCCGCATGGGCGACTAT
GTGGTGATGGCCCGCCGCAAAGGCGACACGTGGTGGGTGGCGGCAATGGGCGACTGGCAG
CCACGAGACATCACCATCGACCTCTCACGGCTGCACAAGGTGGGGACAAAGGCGGTCGTC
TTTGAAGACGGCATCAACGCCGACCGCGAGGCGACCGACTACAAGCGCACGGAAAAGACC
CTGCGCCCGGGCGAGAAACTGACCGTACACCTCGCTCCCGGAGGGGGATGGACAGCAAGA
ATAGTAAAATAGAACCACTGCCAACGCTGAAGGAAAACCATCGTGAGAATCATTCGCAAC
CGCTTGCTGCCGCCCAAGAACTATGATGCCATCAACATTCTGGGGCTGCTCTTCTGCCGC
AGGGGCACCACGCTCACTGCCGCCCTCCTGCGGCATGAGCGCATCCACACGGCCCAGATG
CTCGAAATGGGCATCGTGGGCTTCTATCTGTGGTATGTGGCCGAATGGCTTGTCCGGCTG
CCCATGAAAGGCCGGGCATACACCAACATCTCGCTGGAGCGCGAGGCCTACGCCCACATG
GGCGACGAGAGCTACCTGTGCCACCGCCCCCGATACGGGTGGTGGAAATATCTCAGAGCT
CAAGACTGAAGCATGCCAGATGTCAATATCTTTCATCACGCATTTGGTTTCGGCCGGAAA
AAGCTGTATCTTTGCATAAGCAAGGGAAGCGCGAGAGCGTTTCCCTTTTTTAGTCTCCAA
AACTCCCAACGGCCACCCACCCATCGAAAGGGGGCTTTTCCATCCTGAAATGGGTTGTAA
TTCAGCCCAAACGACGTTGCGAAAGGGGCCAAGTGAGCTTCCAAGTATGGCTCTTTCGCA
ATGTCGTTTGGGCCGAGTTAGGAAATTGATGGGGCGGATGGGACAAATGAGACGGATGAC
ACAGGCTGGAAAGATGGACTCAGGGAAATGGCATGTAAGGCTTTTTCGAAAGTTTTAATA
GTTCGCGCTATACAAGTAAAAGGCTGTGCGCGAGAAATCGAACGGTGAGTACAAGCCGGT
CTGGAAACAAGGCTGTCGCATCAATTTCTCTATGGGTGAAGCAAGGGCCGGCTTCCTCCG
ACTTCTTTAGCTCCTAAAAGATGAAAATTGCAATACTTGGAATAAAAATAAAAAAGCCCG
GCATCACGTCGGGCTTTTTCGCTTGTTTTTGAATGTTTCAGCAGTTTGTGTCTTATGTAG
TTATGATCTTTTGAAAATCAGTTTGGTCATTCTTGACGATTGCAAAGATAGATATTTAAA
TTGATTTAAATCAAAATTGCGATCCCTTTTGCTCGAAAATCAACGTAAACGTTTGCGAGA
AAAGTACCATTTTATTTTGTGATATGCACATTTTGAAGTAAATTTGCACCTTATAATAAT
ACATATCACTTTTAATGAAAGAATTTGTCATTTCCGAAGTCAAGGCCGAAACAGCCATTC
TCGTGGGACTCATCACGCAGGAGCAGAACGAGGCCAAGACAAATGAATATCTCGACGAGC
TCGAATTTCTGGCCGATACGGCAGGGGCTGTGACCGTGAAGCGATTCACCCAGCGCGTGG
GAGGCCCCAACCAGACAACATACGTGGGCAAGGGAAAGCTCGAAGAAATCAAGCAATATA
TCCAACAAGAAGAGGACGAAGAGCGGGAAATAGGCATGGTGATATTCGATGACGAACTAT
CGGCCAAGCAGATGCGCAACATCGAAAACGAACTGAAGGTGAAAATCCTCGACCGCACGT
CGCTCATTCTCGACATCTTTGCCATGCGGGCGCAGACGGCCAACGCCAAGACACAGGTGG
AACTGGCGCAATACCGCTACATGCTGCCACGCCTGCAACGCCTGTGGACCCACTTGGAGC
GTCAGGGGGGCGGTTCGGGTTCGGGCGGCGGAAAAGGCAGCGTGGGCCTGCGCGGACCGG
GAGAGACCCAGCTCGAGATGGACCGCCGAATCATCTTGCAGCGCATGAGTCTGCTCAAGC
AGCGGTTGGTGGAGATAGACCGGCAGAAGGTGACGCAGCGCAAAAACCGCGGACGCATGA
TTCGCGTGGCGCTCGTGGGCTACACCAATGTGGGAAAGTCGACCATCATGAATCTTTTGG
CCAAAAGTGAGGTGTTTGCCGAGAACAAGCTTTTCGCCACGCTCGACACCACGGTGCGCA
AAGTAGTGGTAGACAATCTGCCCTTTCTGCTGGCCGACACAGTGGGGTTCATACGCAAGT
TGCCTACCGACCTCGTGGATTCGTTCAAGTCGACGCTCGACGAGGTGCGCGAAGCCGACC
TGCTGATCCACGTGGTGGACATCTCCCATCCCGACTTTGAAGAGCAAATCAAGGTGGTCG
AAAACACGCTCGGAGAACTCGGCTGCGCCGACAAGCCCTCAATGATAGTCTTCAACAAGA
TAGACAACTATACTTGGGTGGAGAAGGAGGAAGACGACCTCACGCCGGCCACCAAAGAAA
ACATCACCCTCGACGAACTGAAACGCACGTGGATGGCACGCCTCAACGAGAACTGCCTCT
TCATCTCGGCGCGGGAAAAGGAGAATATCGACGAGTTCCGCAACACGCTCTACACGAAAG
TGCGGGAGCTGCACGTGCAGAAATATCCCTACAACGACTTCCTCTACCCGATGGTGGAGG
AATGAGAAGAGTACCATTCCACAGCCTAACAAACAGATAAAACGACGGCTACCATGCAAG
AAGACTATAGAAGTTTGAGTGTAGAGGAAATCGAAATCCTTGAACAGAACGGTTGTTCGG
CCGAAGACTGGACCACCATCAACGTGCCCGAAGACTTCCGGGCCGAACACATCAGAAATG
TGAGCTGCTACGGCGAGATAAACCTCGGGGTGTTTGACAAAAGCATTGAGATAGAGGAAG
GATTCTTCAGACACGCGGGCATCAGCAACGCCGTGCTCAAAGATGTCACCATCGGAGACA
ACTGCCTGATAGAAGGAGTCGGCAACTACATCAGCAACTACGACATAGGCGAGGAGTGCT
ACATCTCAAACATCGGCCGGTTGAGCAGCACGGCCGATGCCACCTTCGGACAGGGCAACA
CGATTTCCGTGCTCAACGAGGCGGGCACGGGCAATGCCGTCATTTTCAGTCGGCTCAGTG
CGCAGTTGGCTGCACTCATGGTGCGCCATGCCGGCGACAGGAATTTCCAAGCGGCGCTGC
GCTCCCTCATCAAGAGTCACATAGAGAGCACGAGGCCACGGCGCGGGCAGATAGGCTACC
GGGTGAAGATCGTAAACACCACCGAGATGGTAAATGTCGTGGTGAGCGACGACTGCGAGA
TAAGCGGAGCAACCCGCCTCTCCGAGTGTTCCATCCTCGGCACGGCCGATGCCGGCACCT
ACGTGGGGCACAACGTGATGATAGACAACAGCGTGGTGCAGGCCGGCAGTTCCATTCTCG
ATGGGGCCAAGATAGACAACTGCTTCGTGGGCGAGGCCTGCCACATCGGTAAGGGGGCAT
CGGCCGAAGCGTCGCTCTTCTTTGCCAACAGCTATCTCGACAACGGCGAGGCTTGTGCGG
CTTTCTGTGGCCCGTTCACGGTGAGCCACCACAAGAGCACACTGCTCATCGGCGGAGCAT
ACTCTTTCTACAATGCCGGTTCCAACACCAACTTCTCCAACCATGCCTACAAGCTCGGCC
CCGTGCATTGGGGCACGATGGAGCGCGGTTCCAAGACGGCCAGCGGGGCCCACCTGCTAT
GGCCGGCCACCATCGGGGCCTTCTCCATGTGCATGGGCAAGATACAGACCCACCCTGCGG
TGAAGAACCTGCCGTTTTCCTATATCTTCGGGGCGGGCGACACCACCTATCTGGTGCCGG
GACGCAACCTCACCACCGTGGGCACTTACCGCGACACGGATAAGTGGCCGCGGCGGGACC
GTCGCCCCTGCATGAGTCGGGAGAGCTTGGTGTGCTTCGACTGGCTGAGTCCCTTCACGG
TGCTGGAGTGCATACGAGGCAAGCGAACACTCGAGACACTGCGGGCCGAACAGGGTGAGA
ATATGGCTTCCTACGTGTATGGGGGCTGCATCATCAGAAACCAGTCGTTGCAGCGGGGCA
TCAAATATTACGACATGGCTATCCGACTTTTCCTCGGAGAAGAGATTGGGCAACATGCCA
TCGAACTGCCTGAGAGTAGCATCGGAACGGGCGAATGGAGCGACTTGAGCGGACTACTCA
TGCCTGAAAGTGAAGAACAACAAATGGTGGATGACCTCTGTTCGGGGGCTCTCAACGACC
TGCAACTGGTTGAAGCCCGCTTCGCCGAGACCTTCAGGAAATATGAAGACTACAAATGGG
CATGGACCTATCGTGCCGCCATCGACTACTACGGACTCGAAACCTTAACGGAGGAGGATG
CCGAACGCATTGCCCGAGAATACGAACGGGCACATACAGAATGGATCAACGCCATCAAAT
ATGACGCCGAGAGGGAGTTTGCTCTCGGTGATATGGAGGAAGAGGAACTCAACCGGTTTC
TTGACAAACTCCAAGGGTGAATACCCGCAAAAGCCGGAAGAGACAAAAGGACAAAGCAAG
CACCGGCTTCTTTAACTTCCCCGTCATCCTTTCAATCTCCTTAACGTGCCCCGAAAATCA
AGCATACGGAATTTAAATCAAATAACGATGAGACTAAAGTTTATCTTAACTTCGCTGGCC
ATTGCCCTCGGCATGAGTGCGCAGACCAAGACCTACAAGTATGAAATCGTGCCCGACGAC
CCGATGCAGACACGCGTCTACACGCTCGCCAACGGGCTGAAGGTGTACCTCTCGGTGAAC
AAAGAGAAGCCGCGCATCCAGACTTACATCGCTGTGCGCACCGGCTCACGCAACGATCCG
GCAGAGACCACAGGTCTGGCCCACTATCTGGAGCACCTGATGTTTAAGGGCACGCAGCAA
TTCGGCACCACCGACTACGCCGCCGAAAAGCCTTTCCTCGACGAAATAGAGGCGCGCTAC
GAGCAATATCGCAAGCTCACCGACCCGGCCAAGCGCAAACAGGCCTACCACGAGATAGAC
TCCGTTTCGCAGTTGGCCGCCCGCTACAACATCCCCAATGAGTATGACAAACTCATGGCC
AGTATCGGAGCCGAGGGTACCAACGCCTACACTTCCAACGATGTGACATGCTACGTGGAA
GACATTCCAAGCAACGAGATAGACAACTGGGCGAAGATACAGAGCGACCGGTTCAAGAAC
ATGGTCATCCGCGGCTTCCACACCGAACTTGAAGCCGTGTACGAGGAGTACAACATCGGA
CTGGCCAGTGACGGTCGCAAGGAGTGGGCTGCATTCAACAAGAAGCTCTTCCCCACCCAT
CCATACGGCACACAGACCACCATCGGCACACAGGAGCATTTGAAAAACCCATCGATTGTC
AACATCAAAAACTACTTCAAGCGCTACTACGTGCCCAACAACGTGGCCATCTGCATGGCC
GGAGACTTCGATCCGGAACAGGTGGTGGACATCATTGACAAGTATTTCGGCAGCTGGAAG
AAAAGCACAACGCTCTCCCGACCGGAATATGCGCCTGTGGCCGATCTCACAGCTCCGACA
GACACCACTATCGTGGGACTGGAAGCGGAGAACGTGATGATGGGATGGAAGTTTGAAGGT
GGCGCAAGTCTGCAGGCCGACACCATGCAGGTGGTGGCCGACATGCTCGCCAACGGCAAG
GCCGGCCTCTTCGACCTCAACCTCGAGCAGCCCATGAAAGTCTTGGGAGCCGGTGCCTAC
GCCGAGCCTTTGGCCGATTATGGGGAGTTTATCATTGAGGGAATGCCCAAAGAGGGGCAA
AGTCTTGAAGAAGTGCGCGACCTGATGTTGGGCGAAATAGGAAAGCTGAAGAGAGGTGAC
TTCTCCGACGAGCTTCTCCCATCGGTGGTGAACAACCTCAAGCTCAACTACTACAAGTCG
CTGCTCAACAACCGTTCGCGCACGGAGCTGATGAAGGATGCCTTTATCAACGGGCAGAAC
TGGCTCGATGTCGTAGGCCGGTTCAAGCGCATGGCGGGTATCACCAAAGCACAAATCGTG
GCCTTTGCCAACAAGCATTTGGGCAACAACTATGTGGCTGTGTACAAGCGTCAGGGTGTG
GACTCGACGCAAAAGAAAATCGACAAACCGGCTATCACCGCCATCCCGGCCAACAGAGAC
CTTTCGAGTAAGTTCCTCAACGAGGTGGTCAGCTCCAAGGTGGATCCCATCCAACCGCGA
TTCCTTGATTTCAAGAAAGACCTCAACGACACCAAAACTTCCAAAGGGCTGCCCTTGCTC
TACAAGCACAACACTGACGACGGGCTCTTCAATCTCACCTTCTACTACGACTTCGGCGAC
GAAGACAATCTGCCACTGGCTTACGCTGCACAATACCTTAATTATATAGGCACCTCAAAA
AAGAGTGCGGCCGAAGTGAAACAGGCTTTCTACCGGCTGGCCTGCAACTATGGTGTGAGC
GTGGGCAACAATGCCACTTACGTGACCCTCAACGGACTTTCCGAAAACATGCCGCAAGCA
CTCGCCTTACTTGAAGAACTGCTACAGGATGCCAAGGCCGACAAAGAGAGCTACTCCGGG
TATGTGGATCTCGTCATGAAAGAACGCAACGACACGAAGAAGAATCAGACGGCAAACTTC
AGGGCTCTCTGCAACTATGCCGTCTACGGTCCCTACAATCCGGCACGCAATGTGCTCAGC
GAACAGCAACTACGCGAGCAGGATCCCCAGAAGCTGGTAGATGGCCTGAAGGCACTCCGC
AACATGCAGCAGACGGTGCTCTACTTCGGCCCCATGAGTGAGAAAGAGCTTTCCGAACAG
TTGGCCAAGCACCACAAGACTGCCAAGAAACTCACCCCCGTACCGGTGGGCAAAGAATAC
ACCGAGCAGGCCAACCCGACGGAGAATGAGATTCTTCTTGCCCCTTACGAGGCCAAGAAC
ATCTATATGCGCCAATATCACAACACGGATAAACAGTTCTCCACAGACGGATTGGCCGTG
AAGTCGCTCTTCAACGAATACTTCGGTGGGGGCATGAACACCATCGTCTTCCAAGAATTG
CGCGAAGCCCGCGGTCTGGCCTACAATGCATACGCCAACTACAATGCCTATCCGCGCGTG
AAACATCCCGAGACTTACTTCACGCACATCATCTCGCAAAACGACAAGATGATGGACTGC
ATACGCGTTTTCAACAGCATCCTCGACACGATCCCGCAAAGTGAGGCCGCATTCAACATT
GCCAAACAGAGCCTCACCAAGAGTTTGCAGAGCATGCGCACCACGCGTGAGAACGTGCTT
TTCAACTATCTCAACCTTGTCAAGCAGCGCGGACTCACCGAACCGACAGGCCTCACCATC
TACAAGGCACTGCCTGCCCTGCAACTCAGCGACATCGTGAAGTTTGAACAGCAGAACATG
GCCAACAAGGTCTACCGCTTCGCCATCCTCGGCGACGAGAAGAATATTGACGTGAAAGGA
CTTGAGAAGATTGGAAAAATCAAGAAACTAAGTACGGAAGAGATATTCGGATATTGAAGA
AGGGCTATAAATAAAGCCTCCCCCCGCCCCCTCTCAGAGGGGAGAGAGGAGTGATTAGCT
TTGTGGCAATAGCTCTGTTACCAACTCCGGTTAAGAAGATGGAGTGGAAAGGAGATTGCC
AAAGCCAACCGGATAGATTTAAAATAAAGAGAAGCAAAACAGTTAACATTATGAATAGGA
GCTTCAATCTCAACAAATAGGCACTTTCTTCCCCTCCCTGAGAGGGAGGGGAGGCGAAGC
GCAGAGGTGAGGCTTTTTTAATGAACACAATTATGGCAAACAATGTAGATTTCAAGTATG
CCCCCATGTTTCAAGTGGGTAAGGACGACACAGAGTATCGTCTGCTCACGACAGAAGGGG
TGAGCACTGCCGAATTTGAGGGCAAACAGATTGTCAAGGTGAGCAAAGAAGCCCTGACAC
TCTTGAGCCAGCAGGCTTTCCACGACGTGGAGTTCATGCTCCGCCGCGAACACAACAAGC
AGGTGGCCGCCATCCTCACCGACCCTGAAACATCAGAAAACGACAAGTATGTAGCCCTGC
AATTTCTCCGCAACGCCGAAACGGCCGTGAAAGGTGTGCTGCCATTCTGCCAAGACACCG
GAACGGCCATCATCCACGGCGAGAAAGGACAGCAGGTGTGGACGGGCTTCGACGACGAGG
AAGCACTCTCGCGGGGTGTCTACAACACCTTCACGGAGGACAATCTGCGCTACTCGCAGA
ACGCACCGCTCAACATGTACGACGAGGTGAACACCAAATGCAACCTCCCGGCCCAGATAG
ACATTGAGGCTACCGAGGGTGCGGAATACCGTTTCGTGATGGTGGCCAAGGGCGGAGGCT
CGGCCAACAAGACCTACTTCTACCCCATGACCAAAGCCACCATCCAGAACGAAGGCACAC
TGCTTCCCTTCCTCGTGGAAAAGATGAAGACTCTTGGCACTGCCGCCTGCCCTCCCTATC
ATATCGCTTTCGTCATCGGCGGCACGTCGGCGGAGAAGAATCTGCTCACCGTGAAGCTCG
CATCCATTAAATATTACGACAACCTGCCCACCACCGGCGACGAGACCGGACGCGCTTTCC
GCGACATCGACCTTGAAAACAAACTGCTCGACGAGGCCCACAAGATAGGGCTCGGTGCCC
AGTTTGGAGGCAAGGCCTTGGCACACGACATCCGCGTGGTACGCCTGCCGCGCCACGGAG
CCAGCTGCCCCATCGGCATGGGTGTGAGCTGTTCGGCCGATCGCAATATTAAAGCCAAAA
TCAATGCCGACGGTATCTGGCTTGAAAAGATGGATGAGAATCCGTCCGAACTCATCCCCG
AAGCATTCCGCAATCCGGGAGAAGGCTCCAAAGGCATTGAGATAGACCTCGACAAGGGCA
TCGATGCCGTGCGGGCCGAACTCACAAAGTATCCCGTTTCCACCCGTGTGAACCTGAAAG
GAACCATCATCGTGGCCCGCGACATCGCTCATGCCAAACTCAAGGCCCGCTTGGATGCCG
GCGAAGATATGCCCCAATATTTCAAGGATCACCCCATACTCTATGCCGGACCGGCCAAGA
CACCCAAGGGCTATGCCTGCGGATCGATGGGCCCGACCACGGCCAACCGCATGGATCCCT
ACGTGGACGAGTTCCAAGACCACGGGGCCAGTCTTGTGATGATAGCCAAAGGCAACCGCA
CACAAGCCGTCACCGATGCCTGCAAGAAGCATGGCGGCTTCTATCTGGGCACCATCGGCG
GTGTGGCTGCCGTGCTGTCGCAAAGCTCCATCAAGAGTATCGAGTGCGTGGAATATCCCG
AACTCGGCATGGAAGCCATCTGGAAAATAGACGTAGAAGACTTCCCGGCTTTCATCCTCG
TAGACGACAAGGGCAACGATTTCTTCAAACAGCTCAAACCCTGGACACCTTGCAGCTGCG
AGAAGAAGTAAGTCTCCTTCTCTCATACTCCATCTCAGAGACCTCCATGCGGGCACATCC
GGCATGGAGGTCTTTCTTTTTCCCGCCTTTGACACGCGCCGCCGGGCTCGCCAATATACC
ACATGCAAAGCATGGAAAGAGTTGGGAAACTTGCAAAAGTCCGGCATTTTGCTCACTTTT
CAGAACAAAAGCACTATATTTGCAAAGAGAAGCAGCCCTTCAACCGCCTCACGCAATCTC
GACACGGAATGGACAAACTCACACCACAACAGCGCCACAAGTGCATGGCTTCCATTCACT
CGAAGAATACGAAGCCCGAACTCATCGTGCGCAAATACCTTTGGCGACAAGGCTTCCGCT
ACCGTCTGAACAATCCCCGACTACCGGGGCATCCCGATCTTGTGCTGAGAAAATACCGCA
CCTGTGTCTTCGTGCATGGCTGTTTCTGGCATGGGCACGCGGATTGCAGATACTACAAGC
TTCCCCAAATCCACACCGACTTTTGGGCAAACAAAATAAAGAGAAACCAAGAACGGGACA
TCCGGGAGCAGCGCAGGTTAGCCGACATGGGCTGGCACGTGATTGTCGTATGGGAATGTG
AACTGAAACCGCAAAAGCGGGAAGCCACATTGGCCTCGCTCGCCTTCACCCTCAACCGCA
TATTCTTGCAAGACCACAGCATCCGCTACCCTACCATCACACCCAAAACCTGCATCGCCG
CAGAGCCGGATCCCCGATAAACGGACCGGAACATCACCGTAAACGCTTCTCCCATAACCT
TGCATGAGAGAAGCATCGAGCCAGCATGAGGAAATCGGCAAGTCGTTCCCGTCCCGGTGC
ATGGCTGTTGCACGGCCCGCGCATGGCTGCCGCACAAGTGGTGCAAAGGCTCTGCACGGA
GTGTGCAACGGCCATGCACCAAACACGGGGCAGCCAACCTGCAGACTCATAAAAGGACTA
TCGGAAAACAAAACGGCAGTTGGCAGCAGTTGCAAAGCCGGGCAGAAGCCCCGCCATGGG
CAGGAAGCGCCATCACAGCCCTTTGCAGACACAGCACCACCAACGGTCCGGGCATGAAAA
AAAGGGTGGCAATGACAGCACAGCCATCATTGCCACCCAATACCTATCAATACTATTTCT
TCTCAACAGAAAGCGTAGCGGGCACCATGCCCTTTGAACAGTCAATGGTCAGGACGTATG
TTTCGCCATCGACAAGTTCTGCGCCATCGGCCAAATAAATGTTGCCATTGTCGTGACCGT
TGCCATCGCCAATGAGGAATGTGGTGCTGGTAGTCCTGAGCCAATGACTGCCGGCCGTAC
CCTTGAACTCAACACCCCAACCGGCCTGACCGAAGAACTTAAAGTTGACACTCTTGCCGG
CCTTGAGCTGTTTGCCCACGGTGAGCGTCACTTGATAGATCTTGTCGGCGACAGGCGCCA
TGCAAAGGGCGTGGTCGGTGTCCGTCCACCAGCCTTGGGCGTGGGCAAAGGTTGGTTTGC
CGAAGATGGCATCACCGATAATCCAAACAGCCCCCGTCCCGTCAGCATTCAATTTGGCCG
GATCCTTAGTGTCGCCGGCAAAGATGCGGAAGCCGTTTTCGGCAAACACGGCCTTGATGG
TGTAAGTTCCGGTCAAGGCTTTAAATGTGAATGTGCCGTCGGCATTGCGGGTGAAGAAGT
CGGTATCGTAATACCAGTCGTTGCCCTGCACAGCCTCATCGCCGATGAACTTATAGACAG
TTCCCTGTGTGAGGATGCCCGTGAAGGTGTCCTGTCCCTCTATGTTGCGGAACTGCAAGG
GCTGCACCGTGAGTTTCTCCTGAGGTCCGTAGGTGAAGTCACGGCTGTTGAAGGTGACCG
TAACTCGCCCCACCGTATTGCTCTGAAAAGAAAGGAGCCCCGCACCGCCGATGGCAATGT
CATTGTCGCCCGCACCGAAACGGTACTTGCCGTCGGCTGTCCGGAAATATCCCTTGAAGG
CGTTTTCGGAGACGGTAACACTGCAAGTGTAGGTATAGTCATCACCTTCGGTCATGGGAT
AGGAAACATTGTCGGAAGAAACAAACTGCAAGTCAGCAAAATGCGGACGCGTCACCTCTA
CATCTACATTCTCAACAGTCGCCTTGGTCGTCACGTTCTGCAACGTCAAGCGAATCTGCG
CCTTTCCATTGGGGATGAAGCGCAGTAAAGGAACATACAGCCGGAGTGCATATTCGCCCG
GTGTCTTGGTGCGCACGGTGACGGCATTCACCGTTTCACCGCTATAACACATCTCGGCCT
TGAGCGTCGAGAGGTCGTACCCCTCGGTGTCATTACAGGTGACCTTCACATCGATGCTGT
CACCCATTTCGGCACTGCCCACCGTGGCAGCCTTGACCACAGGATTGCCTGCGGCCACAA
GTTCCTCGTAGTCAAAGTTCTTACAGGAAGCCACTGCCAGTGCGGACAACAGTACGAGGG
CTGCAGAAATATATCTTGTCTGTTTCATCATTCTTTGCGTTTTATTATTTCTTTAAGTTT
CGCAAGCTCAACTTTAGGAGTTAGAGGAATTAAAGGGAGTTAGCACTCGCTTCGCTCATT
AGGAGTTAAAGACAACAGCCTTATTGATTGACAACTTCATTGTATTAGGAAGAAAGACTA
TTGTCTTAACTCCTTTTCACTCCTTTTTTCGCTATCGCTCAAGGAACTTCTCCTTTAACT
CCTTCTGAACTTGCGAAAGTTCAGTTATTTCCACGTCGTTGAGACAACCCCTTGGGCAGG
AACAGTCACAGCGAAGTGGCTGTTACCGTCGCTGACGGTGACGTTGATGTCGGTGTCGCC
CGCGTTGAGCGCAACCACGGCCTTGCTGCCGTCGGGATTGAGAAAAGCCGAATAAATAAG
GTTGCCGGCCTGATAGCTGCGCCGGGCTGTGCCAATGCGCTTGGCACCGGGACGCACCAC
TGAGGCTATATGGCAGATGATGTAATAGTGGGAGTTATACTTCAATGTCTGATAGTTGTT
GAAGATGTCCACCGCCCCATAGCAGGTTTGGCAACCGCCGTCGAGGTTCGGCCCCATCTT
CTCGTCAAGCATGAGATTCCACACCAACACGGCCTTGCACCACTGATTGACAGTGCCCAG
AGTCACATTCCTCATGTCGGCCACAAGACGCTGGCTTAAGTCGCGCCCCTTATTCCACGT
TCCGATGCTGCTCTCGGAGAAAATCAACTCCTTGTCACCGACCTGATTGTGGATGTCGGT
CAATTCCACATTGGTGCCGCCATAGTCATGATAGGCTGCGCCAACCACCAATTCAGACCC
TTCAAAACTATTACCCAAGGCGTTATACACCTTGATGGGATAGTCTTCTTGCGTTTTGTC
GTTATCGTAATTGTAGTTGTGGTCGAAGACATAGATTTTTGTCGTCAACTTGTTCTGCTT
GAAAGCGGCCGCCAACTCCTTGACAAACGGTGCTTCCTCGTCCCAAGGCATGTAGAGAGA
GGCACAGTTAGCCTTGTTCAGAGGTTCGTTTTGCGGACTCACGGCATAGATATCAATACC
TTGGGCCTTCATGGTCTCTACAAACTTGACGAAGTATTCGGCATAGGTCTTGCGATAGTC
AGGGTTCAGATGCCCGTCAGTCCACGAATCAAAGGGAGCCTTGGACTGCAGATCTTTTAC
CTTCATCCATTTCGGGCAAGTCCAAGGAGCGGCGATGATCTTCATCTTGGGATTGATGGC
CAAAATCTCCTTGATGATGGGAATCACATAGTCGGTCTCATCCCTGTAGAGCTTGAAGTT
TTCAAGTCCCTGCGTGTCGCAAAGCGAGTATTCGGTGCTCGAAAAGTCATTGCAGCCGAT
AGAGATGCGGGCATAGCTCACCCCGTAGCCTTCCGTCTCCGAATAAGTCTGCTTGAGAAA
ATGAGCACGGGCCTCCGGCGACATCTTCAGCAGATTGTAACAAGTGGAGTAAGTGAGGGC
GAAGCCGAAGCCGTCCATACTCTGATACTCTTTCGCCGGATCCACCTGAATGGTGGTAGG
CGCCATCGACTGCCCTGCAACCAAGGCGGCACTCCCCTGTCGGAGCATGGAGAAACCGTT
GGCTGTGGACGTGAAAATACGCGCCTCACCTGAAGCAGGCACCGGATTGGGCAACACCGC
ATTATCTTCCTGCGGTGTCTGGGTATCGAATCCGCTGTCAACGCCGCAAGCGGTAAAGGT
GGAAGACAAGCAAATGCCTAAAAGCAATGTCGTGATATACATATTATTCTTTTTCATGTA
AATATTCATTAGATGATAAGTTAATAACCGGGGTTCTGCCGCAAGTTCTCATTCTCGTCA
AGCGCAGTTTGCGGAATGGGCATCAAATACGAGTTAGCGTCATACGGGCGGGCCAAAGCC
AACCGTCCCGAGTCACGGTTCTTCAGCGTATTCATCACCTCTTCCACCTTACCGTAGCGG
CAGAGGTCGTACCAGCGCTCGCCCTCCATGGCAAGTTCCAGACGACGCTCGTGCAAGACG
GCTTCCATCATCTTTTCCTTCGTGGAGGTTTGGTCGGCGGTAAGGTCATTCAGCTTGGCA
CGTTTGCGAATCATATTCACCAGCCGGGCACTGTTTTGCACATCTCCTTTGGAAGCATAG
GCCTCGGCTTCGAGCAGCAGAATGTCACCAAGGCGCACTATGTATTCGTTATTGTAGCCG
GAGCGGAGCTTATACATAAAAGCGTAGTGGGAGGCGGGATAGTAGTTGCTCCATGTGCAA
CTGTAGTAGACCACGGTCTGGTTCAACCGTGTGGTGTCGCCTTCGTCCTCATAGGCCTTG
ATAAGGTCGCGCGACGGTGTCACCCACTTGGCCCACGTAAAGCTGTTGTCGTAGTTCTCC
AGACTGCGGCCATACATCCAGCTTTCCCAGTTGCCGCCACCCGGAAGCCACTGCACTTCG
AGAATGCCTTCGCTGGTGTTGCGCTTCACGCAGTCTTTCTTGGTGTTGTCCCAGCCCCAA
AGGGTGGAGAAGTCTTCCTCAAGAACCACTCCGGGTGTGTCGCTCACTTTCTCGGCATAA
GCTATCACCTTGTCGTAGTCTTGGACGGCCTTTTCCGCATATACTTTGCAAAGCAAAGCC
TGCGCCACAGTCTTTGACATGATGGTGCGGTCGGTGCCGGAGATGCCGGGAGCATTCTGC
TCTGCATATTCCAGGTCGCTGATTATCTGCTTATAGCACTCCTCCGTGGTGGAACGCGGC
GGGAAATAGGTGGGATAAACCTCTTTAATATTTCCGGAGGTAATGGTTTGCGCCACCTTT
GTGATGACCGGCAACGAACCCCACATGCGAACCATGCGGAACATCAGCAACGCACGGAAT
ATCTGCCCTTCGGCACGCCATTGCCGGTAGTCGCCATCGCTGATCAGCCCCTTGTCCTTC
AGCTGTTCCACACCATTGATGAGCACATTGGCCTTGGCTATGTCTTCCAGATAGCGGCTC
CAGTCACGGGCCAGCGTTCCGGTAGCGGCGTCAAGGGCATTGGTCTCCAACGGAATGGTT
TCCTGCCCGGTAGTGCCGGCATAGGCATTGTCGGCATGCGATTCCCCCAACAGCACATAG
TCGAGATGCATGTGCTCCTGTCGGTTTTTAAACAACTGATAGATAGCTGTGCGCTGGCTG
ACAGCCGCATCGCGATCTTTCAGTACGGCCGTCACCGTGTCGTTTTGCCTACCCTCAGTC
AGCTCGGAGGGTGAGGAGATCGGGGCGGTGTCTAGGGAGCAGGCAGCCAACGACGCAGCC
ACAACTCCCGTCACCATGAATTTAATATATTTCGTTCTCATGTCGTAATACGTTAATTAT
TATAAATTAGAATTCCACTTTCAAACCTAAGACAAACGAACGGCTTAAGGGATATGTCCC
CCAATCGATTCCCTGAATGCCACCACTGTTGCCATATTGGTTTACCTCCGGGTCACGCCC
ACTATAATTGGTGAAGGTGAGGAGATTATTGAATGAGATATAAGGCATCAAGCGCGTGAG
ATACATCTTCTTGAGAATGCTTCTTGGTATATCATAAGAGAGCGTGATGTCCTTCACCCG
CAGATAACTGCCGTCTTCCAAATAGTAGGTAGAGTTTTGCTGGTTGAAGCCTACACGGGG
CACATCGGTCTTCTGCCCGGGCACTCTCCAACGCTCCAAGACACGGGTTGTCTGGTTGCG
ACCGTCAAACATGCCTTCGCTGTCCATACGCGACACATTGTAGATATCATTGCCCACACT
GCCCTGCAAGAGGATGCTCAGATTAAAGCCCTTATAAGAGAAGGTGTTGGTCAAACCGAA
GATGAAGTCGGGATTGGGGTCACCGATGTAGGTACGGTCACTGGCCGAGACAATGCCATC
TTCGTTAACGTCGCGATAAATCATGTCACCGGTCTCCGAATCGACCCCATCGGCAATGTA
TCCCCAGAAGGAACCCAAGGGATGGCCCACGGCATTGCGGACGACACTCTGGCCGACATT
GCTGTTAGTGGAGGCTCCCCAATAGACCGGCACAAGGTCGAGACGGGTCAACTTGTTGCG
GTTGAAAGAGATGTTGAAGTCGGTATTCCACTTCAAGTTGCCTACCAGATTCTTGGAACT
GACAGCCAATTCGATGCCTTTATTGACGATCTCGCCTCCGTTGTAAGTCAGACTGCGTGC
CGCAGCACTACCGGCCGGTAGAGTGATAGACATCAACATGTCGGAGGTTTTCTTGTAGTA
TATGTCGAAATAGAAGGTCAGACGGTTTCTCAACATGGTCAAATCGAAACCGATGTCGGT
CTGACTGGTCGTTTCCCAAGTGAGTTCGGGATTGCTCAAAGACGACTGCGTGCGAGTGGG
AACAGCGTGTTCATTGCCCGGCTGCCACCACTGAATGCGCCCGAAACTGTACATGGCGAG
ATAGCCATAATCTCCCAGCCCGCTCTGGTTACCGGTCTGTCCCCAGCCACCGCGGATCTT
CAAGTCGTCAATCCAAGTGATGTGCTTCATGAACTTTTCGTTTGAGACGCGCCAGGCCGC
CGAAAAAGACGGGAAATATCCCCAACGATGACCGGGAGCCAGACGTGAACTGCCATCGGC
ACGGAGGTTGGCCGTCAGCATGTAAGTATCGTTCCAGTTATACTGCAAACGCCCGAAGAA
GGAGAGTATCGCCCAGTCCGCGCCCGACGATCCCGTACCATCCCAACTGATTCGGTTGGC
AGCATTCAGCGTCCGGATATCATCATTGGCATAATCGGAGCCGTTGATGTAGTTCTGACT
CCAATCACTCTTGGTCCAAGAAGAACCCGCCATGGCCCCGAAACCATGCCGCCCGAGTTT
CTTTTCCCAGTTGACAACATTATCAAATGTCCACACCGTGCCGGTAGAACGGCTGTCATA
GCCTGTTCCGTTTTGGTTGCGCCCTTCCCGGGTGAGTTTGGGATCAAGGAAGTTTGTGGT
GATGGAAGACACCCGGTCGAAAGAAACCGTAGACGTCCAAGTGAGTTCGGGCAGAAGCCT
TACGATGGCTTTGCCCGATGCCAGCAGTTTGTTGTATTGGTTCTTGTTGTCCTTGGTGCG
GGCGATATTCTCCAAGGGGCCGTCTACATTCACGCCGTAGAAATCGGAATAATACTGCCC
GGGATGTTCCGGATCCCATATAGGGCCATACGTGGGTGTGCTCAGAATGGCCGGAATCAC
GCCTCCACGGTCGCTACCTGTGCCGGAGATGATACCCGTGCCCTTATAGGTATAGTCTGA
ATAGGCAACATTGGCATTGATGGTCAGCCAGTTTGAGATGTCATTCTCTATGGAACCGCG
GATGTTGTAACGCTTGAAGTTGGAACTGACAATGACGCCATTTTCACCCGTGAAGCCACC
CGAGAGATAGTAGCGCAGCTTGTCGGTGCCATTGGTAACCGACAGCTGGTAATCCTGCAC
GTTGCCCGTGCGATAGACTTCTTTCTTCCAGTCAGTCTGATCGATGAGGTTGTCTGGCAA
CTTCAATGAGAGCACGCCCTTCTCATTCATGTCTTTGATGAGATCGAGATACTGCCGCGC
GTTCAGCGGATTCTGATTGTCACGCACAGTGTTGAAGGCATAGTGGGCATTGAGACTGAT
CTTGGCCACGCCGGCCTTACCCTGCTTCGTGCCGATGATGACGACACCGTTGGCGGCCCG
GCTACCATAGATGGCGGCACTGGAGGCATCTTTCAGAATCTGGATGTTGTCGATGTCGCC
GGCAGCCGGAATATGCCAACATGGCCTTCTTCCGGTCGGAAATCTACAAGCATCTCGGCA
ACGAGACACAACAGAAATATTGGCTTGCCGTGTCGGCCTTGTGCGACATCCGCAATGCCG
TCATGGACCAAGCGTCGTTGTGGAGTTTGGCCGGCCTGCTCAGCCAAGACGGCGACTTGG
AACGCTCCAACCGTTATGTGGAGTATTCGTGGAACTGCACCCAACGCTTCAACACCCACT
TGCGCAGTTGGCTCGTGTCACCAATACTGGGTGTCATCAGCGACACTTACAAGACCAATC
TGCGAACGGCCAACACCCGGCTGCTATGGCTCACGGCCATCGTGAGCCTGCTGTCTGTCA
TTCTCTTGGGCTCGTTCGTCTACGTGTGGTGCAAAAAGAAACAACTGTCCCGGGCCCGAA
ACGATTTGCGACTAATCAACGAACAGCTCTCGGAGCTCAACCGGCAGTTGAGCAACAACA
ACACACAGTTGGCCAAACTGAATGTCAAGCTCAGCGAAACCAACAAAGTCAAGGACGAAT
ATATCGGAAAATTCCTCAGCACTTGTTCGGAATACATTGACAAGATAGACAACTACCGCA
TCCGCGTGAACAGGAAACTGCGTGCCAACCAGCTTTCAGACCTCATGAAAATGACAAGTT
CGGAACAGCTGAAACAGGACGAAATCAAAGAACTGTTCAACAATTTCGATGCCGTATTCC
TAAATCTTTTCCCCAACTTCGTTGCCGACTTCAACACGCTGCTCTTGCCCGAGCACCGCA
TCCAGCCCGACTCCAAAACCCAACTCACCACCGACCTGCGCATCTTTGCCCTCATCAGAC
TGGGCATTGAGGAGAGTTCGCGCATAGCCGAATTTCTCCGTTATTCGCCCAACTCCATCT
ACAACTATCGGGCACGCATCAAGAACAAGGCCCTCTGCCCTCGCGAGGAGTTCGAACAGC
GCGTTAAGGAAATCGGTATGTAGCCGGTGGGAAGACCACGAAAACGTTCCCGCTTTGGTG
CATGGCCGTTGCACGCCCCGTGCATGGCTGCTGCACAAGTGGTGCAAAGGCTCTGCACGG
GGCGTGCAACGGCCATGCACCAAAGTGGGGGCAGCCGGTCGGCAGGCCCATCCGGGAGAC
ATGGGGCTACGGGCAAGCCCCAACCGGCCCGACAATGGCTCTCCGGGAGGATGTCACCAA
ATGTAAAAACGATAGGATTTCTGCAAATCCGGTACAAGCGAAAGGCCAAAAAGAAGAACC
TGGGAGGACAGGCCGTTGTGTCAAAACGCCCGGTAAAAAAGTTTACAACACGCTCATTAT
CAAGTGAATAAATGAAAAAACGCGTGTCATTTCGACTCCACCTATTGCCCAATAGAAAAA
TAATTGCTACTTTTGCTACCGAACAACCAAATAACAACAGTGATTATGAAAGAGAAGATA
ACAGCCGTTTTAGGACTTGCGGCACTGATATTGCTCGCCATGACTTGTTTAGACAAGAGT
AAGAACCCGCTGGAAAAAGCAGCCAAAGAGTTTAAAGATTCGCGCACACCCACAGCTGCC
GACAGTCTCACCTTGCAAAAGACCAACAACCGATTGGCCTTCCGTATGCTGCGCCACCTC
TATGTGGGGCAAAAACAAGATACCAAGTTGCTCTTTTCGCCGCTGGGCCTCAGCTACGCA
CTGGCCATGACCAACTATGGCGCAGAGGGGACCACAAAGCAGGAAATCAACAGTGTGCTG
GGCTACAGCAACGCCGAACAGATGCGCGCACTCCACCACGAAATGATCTTGAGCGGTGCT
TATAAGGGGACAGGAGGCGAAAAACAGCAGCGTTCTACGCTCGAAGCCGAACAGTCTTTG
ATAAGCAATGGAACGTTCGACTTCCGTAAAGACTTTGTTGACAATGCCCGGGAATATTAT
TTCGCCGACCTCAAGAAGAAGGAAAACGCTCCCTCGGCCTTCCCCATCACTATCAGGAGC
CGCCTCAATTTCACGGGAATATGGGCCTCGCCCTTTAACCCCCAGGAGACCCAACTGCGC
ACATTCACAAATGGCGAGGGCGTGAAGCGACAGGTGAAGATGATGCAACAATACTATAAC
AAGCTGCGTTTTGCTGACTGCAAGGGCTACGGCATGGTGGAAATTCCCTATACGGGCGGT
TTCAAAATGTATGTCCTGCTTCCCGGGAAGTCGCTCTCCTTGGGCGACCTTGTGCTCCGG
ACAGATGCCGAAAGCTGGCGCAAGGATGTGGCCAAGCTGCGCGAGCACAGCGTCAGCCTG
CAACTGCCCCGCATAGATGTCTCCACCCGTTACGACTTCAATGACATGCTTGCCTCTCTC
GGTATGCCTACCGCCTTCACGCCACAGGCCGATTTCAGCGGCATGACGACCGATGCACAT
CTCCAAATAGGGCAGGTGCTACAAGAGTCGACGCTCAAGGCTACCGAAAGCAAGACCGAA
GCGCAGTCTACAACCACCGTAGGCATGGTATTGGTAGACTTGAAAGACCAGGCCCTCCCC
ATCGAGTTTTATTGCGACCGCCCTTTCCTCTATATCATCACGGATAAATATGGGGCTATC
AACTTCGTGGGCACTTATTGCTGAAAAGTGCCACACGAATACAGATACCTCTTTACAAAC
ACGGAAACTCCTCCCTCTTTTCTATCAAGAAGGGAGGAGTTTCCGTATTTTATTAGCATA
GGGCGCAATGCTCTGCAGCAGAAAAAGAAAGGTTCCACACCCCGCCCACCGGCGAAATGT
GGAACCAATCACTATCTGTCTATACTGATGATTACAGTTTCACACTGGCACCCACATACC
ATGTGGCACCATAAACGGGGGCATACATGAAGGCAGCATCGTCGAGATGCTTCTCATCTT
GAACGTAGCTGAAGATGTTTTTGCCTCCGGCATAGACGGTGAACAAGCGTCCGAGTTGCT
TGGCTACACGGCAATTAAACAGCATGAACGTGTCGGTCTTCTTGATTTTGGAAGTTTCGG
GGTGGTCTTCCGAGTTGTAGTCGATATACATTTTACCCTGCAACGAACTGCTCACAGAGA
ATGTCCATGTGCCCGGAGTGTAATCCAAGGTCAGGTCGCCGGTCATGGCCGGGAAGCGGG
AGATGTTCTTGCTGTCCTTGGCATATTTGGTTTCGGCCCAATCGCCGCGCTCATGCTTGA
ACTTGCCCTGATTGAAAGTCCAGTTGAGACCGGCCACGAAATCCTTGAACAGGTTGGCCT
TGGCACCAAGTTCGATACCCTGCACATAGGCATCGTCCTCGTTTCTCCACTGATAGGTGT
AGCCCAACTTCTTCACATTGTCGTCGGCGGGCGAGAATTCGATCTTGTTTTTCAGGTCGG
TGCGGAAGATGTTGGCACTCAACTGGAAATTCTTGCCATAGTAGTCGGCTGAGAGATTGT
AGCTGATGGAGCGCTCACCCTTGAGATCGGACGACTTCCACACGCGCGGTGAACCGCTGC
ACAGATGGAGATCTTCTGAGAAACCGTAGGGGGCACGGAAACCCGTACCGAAGTTGGCGC
GCAGCACGAGGGCCTTGGTCACTTCATATTTCACAGCCAGACGAGGATTGAACGAAGTCT
CGTTAAACTTCGTAGCGGGGAAAGAACTGTCGAAAACCTTCTCGCTCGACTGATATTCCT
CACCCGAATTGTGGAAGTCGAGACGCACACCGGGCACCACGGAGAGGTTGGGCAGGATGT
TCCACTCGTCTTGCAAGAACAGACCAAACTCGTTGGCGTGCTTCTTTCCTTTTGAAGTGT
AGGCCGTGCCGAAGTAAGCGCTCGTGCTGTCGTCCACGCAATAGAGCCCCGTCTCGTTAA
GTCTGGTGAAATAGGCCTGGGCACCGGCCAACAGCGTATGGTTGCCCAAGGTGGAAGTGA
ACGTCACCGAGGGAGTGAACGTGCGCTCTTTTGCCAAATAGGGACGCATCATCTCCACAT
CGGGAGCAGAGTCGTTGTGCGCAGCCTTATAGCTTCCGAGGAAGGTGTCGTTGGTGGCAT
TGCGCTTGTGATACACGTAGGCAGCCGCGAGATTGAGCTCGGAGTGCGAGCCGATGGGGA
GTGTGTAGGCCAAATCGAACGACAGACGGTTGGTCTTGATGTTCTCCGTACCTTCCGAGA
AGGGGTTAAGATAGAGATCGTCGGTGAGTGTACCGCCGGCACGCTGCTCGTCGATCACCT
TACCGCGCAGCACAAGTTTGTCACCGTCAGTAAACGGATTGAAGAAATAGAGACCGAAGC
CCAAGTTGGTGAGTTTGGAGTCCACGCGATCGGAAACGCCGTCTTTGTGCTTCACCTCCT
TACGGGTGAGCCCTTCCTTGGTGGCATCAACGGGATCCGTCTCCGTGTGCTGGGCGAAGA
TGTTCAACCCGATATTGTTCCTGCGCATCGAGGCCGAGGCACTGTAGTTTTTGTAACCGA
AGTTGCCAAACTGCACATCGCCTTTCACCATAGGCTCATAGGTGGGCTCCTTGGTGATGA
TATTGATGGCTCCGGCCACGGCACTGCTCCCGTAAAGAGCCGAACCGGCACCCTTTACCA
CCTCCAGACGGTCGATGTCGTTGGTACCCATCTGCTGAAGACCATAGACACCGGCCAGTC
CCGAATAGATGGGCTCGCCGTCGATGAGCACCTGTGTATGCTCGGCACCCAGTCCCTGCA
TACGCACTTCGGAGAAGTTGCAGAACTGGCACTGCTGCTCCACGCGGATGCCCGGAACGC
CCTCAAGCGCCTCGTAGACATTCTGTGCATTCTTGTTGGCAATGGCTTGCGAGGTGAGCA
CCTCCGTGCGGATGGGCACATTCTTCACGTAGTGGGGCGTGCGCGTGCCCGTCACCACCA
CCTGATTGATGGACAGCTCGTCTTCCTCAAGTTGGAAGTAGGCACCCGTACCGGTGTTGC
GCTTCATCTCCACCACGAGTTGCTGGTCCTTATATCCCACCACCGAAGCTATAACGGTCT
GTTTGCCCAAAGGCAGATCGCCGAGTTTGAAATGGCCGGTGGCATCACACTGCGTCACCA
GACGTGTGCCTTTCACCTTGATGATGGCATAGGGCAGATGATCGCCCGTCACTTTACTCT
TCACATCGCCAAACAACATGGCATCGGTACCTTGCGCCATCGCGCCGATCACGCAAAGCA
TACCGAACATAAAAAATAAGATTCTCTTCATTATTTTAACAGTATAAAAATAAAAACGGT
GCAAAGGTAGATATTATTTAACAAAAAATCAATACTTAGGTGTAGGTATTTTGCATAAAG
ATCCAACGGCTTACGGATTTTCAAACTTACAAATCAGAGATTCATCTATAAAGCGAGGAA
AGCTGCATAGACTATGCACCTCAATCTATAGGTTCTTTCCCAACTAATACTTTACAACGA
CTTCAACGCATCACCATATTCATTGGAACTTCTATTTCGCCGAAATCGAGCATGGCGTTG
AAGAGTCTCACGGCCTTATACCGACAGCAGTCGGTGGCCGGAATGTCACGTTCCACCACA
AGCCCGCTGTCCAACAGTTCGGCCCGCTTGGTGCCCCGGAGCAGGGGCATGGCGGGAGTG
AACCACCGATGGCCGTCGGTCAAGGCTATGTTGGTGAACGAAGTGTCGGTGAGCAGACCG
TTTTTCACGATAATGATGTCGTCGGCTCCGTCGGCCAATGCAGCCAAGCGGTTGAGTGGC
TCGCGCCCGACGCTCTTGAAGGAATAGTCGATGGCATCGTCTTCTACCAGCCGAAGCGTG
CGGATGGCACGTGGATGATAGGGCGTGCAAGTCAGTTCTTCCACCCCTCGCTCACCATAG
ACCACCCGCGCCTTGTGGCGTTCCCGGTGGGTCAGTCCCGCAAGCACGGCCTCAAGGTCG
ACAGGTGACGAGCCCGGCCAGAAACGGGTGAGCGTGGAATTGAGCCGGGCATTGTGACGA
GCGAGGTTGCAGGGCACTCCGCCCTCAATCCTGACAGTCTCTACAAATAGGCACATAAAC
TTTCTGTCTCACTTCTTCATACTCTTTTTCGCACACGCTTTTGGCGGTGATGCCGCCTCC
GGCCTTATAGACGAGCGATGGGCCCTGCCGCTCGACAAACCTGATCATCACGGCACTATC
CAGACAACCGTCACCGTAAATGCCCATCACCCCGGTGTAGAAACCCCGCCGATAGTCTTC
GGCTTCAGCGATAATATCCATCGTCTTGGGTTTGGGTGCCCCGGTGATGGAGCCGGCGGG
CAAGAGTGCATCGAGCAATCGGCCGAGTCGGCACTCATAGCCGGAGGGCAGCCGACCACT
GATTTGCGAACTGGTTTGCAGGATGCTGCCCCTATGAGTGTCAAGCCGGTCCAGATAGCG
GTAGCGGTCTACCCGCACATCGGTGGCCACCCGGCTGAGGTCGTTGCGGATGAGGTCGAC
GATGGTGGCGTGCTCGGCAGCCTCCTTGCGGTCGGCCAGCAATGTGTTTTCGGCATCGGG
GACAGCCGCATCGATGGTTCCCTTCATCGGAAACGACAGAATGCGCCCCTCGCTAATCCG
GACAAATGTCTCGGGAGAGAAACACACAAACCGGTCGTTCATCCACAGACGGTATTTGGC
CTGTGAGGCATGGAAGATGTCTTTCAGACTCCAATTCGTCTGCACGGGCACAGCGCAAGT
AAGATTGGCCAGATAGCTGTTGCCCGCCATGATATGGTGCTTCACCGTCTCAAAACTCCT
GCGATAGCACTCAAATGAGGGCATCTGTATGCGCCAGTCCAACCGGCCCGGCAACGGACG
TTCACGCTGCCCGACATTCCCCACCCCGTTGAAGTCGAACAGGATGTCAGAAGCCGAAAC
ATCGGCCAAAGGTTCGACAATGGCCTCTTCTCCGAGGTAGTCGATGACAAAGAGAAAAGG
CTCGCCGCTGCTTGCCAACAGGTCGATGCGCTCAATAATTTTTCGATTCATGAATGTATT
GAAAATCGCGCAAAGATACACAAAACAAAGCGGTCGGTCTGGCAGTGAGCGTTTAAAAGA
TGTTAAACAAGTGGCATCAAGCCCCTTTTTGTGTAAAGTGTTTTCGCCTCACATTTGCAT
TTTCGGCCTTTGTGTTATATCTTTGCATTAGCAAGGGAAGCGCGGAAGCGTTTCCCTTTT
TTTGATTGCCAATCCACCAACGGCCCCCCAACCCCCTAAAGGGGGCTTTTCCTTCCTGAA
ATGTGGGGGTATTCGGCCCAAATGGGTTTGTAAAAGGGCCTCTTTGAGGTTCTCGTTCGG
GCCGGATGACCGTTCAAGTATGGCCGTTTCACATTGTCGTTCGGGCCGGATGAGAAAATT
GGCAGGCCGGATGAGCCTAATAAGACGGATGGCACGGGCAGGAAAGACGGGCGGGGAAAA
ATTGCGTGTAAGGCTTTTTCGCAATCTCAGTAAGTTTCGCACTATATATGACATTGCCTC
CCCTCTTGTTCAGCCCATTACCCCACTCTAAGCGGAAGACTTTACCCTCCACTCACAGCA
GGAATGAATGCAGAGCGTGGGATGCTTGTTCAGCCCCCCACCCCCCTAACTTAGGGGGCT
TTGTCCCGCCAGGCCCTCCCCTCCTTCGGAGGGGTCGGGGGAGGCTCTTTTCACTTTTTC
TTCTTCCACAGTGCGGTCATATCCTCCAGCGTCTTGCCTTTGGTCTCGGGTACCAAGCGC
CAGACAAACAGGGCTGCGAGCACACAGACAAGGCCGTAGAGCCCATAGGTGAACCAGTGG
CCGAAGTCGTCGCCGGGCGTGAGGTGCATATTGAACATGGGCACGAAGCTCGAACTGACG
ATGAAATTGAATATCCACTGGAAAGCCACGGCGACAGCCACAGCGGCACCACGGATGGTG
TTGGGGAATATCTCGGCTATGAGCACCCAACAGATGGGGCCCCAAGAGAACATGAAGCTC
GCACTGTAGACCATGATGGAAGCGGCTGTGACCATCTCAAGGCCCGGAGTGCCGAACGTG
ACGGCCACGCCGAAGGCGCCGAGGGCCATGCCCACGGAACCGCAGATGAGGAGGGGCTTG
CGTCCGAGCCGCTCGACGGTGAACACGGCCACAAGGGTGAAGAGTATGTTAATAACACCC
ATGAAGACGGTGAATACCATCTCGTTGTCCATGCCCATATCCTTGAAGATGCGCGGAGCG
TAGTAGAGCACGGCATTGATGCCCACAGCCTGCTGGAACACGCTGAGCATGATGCCCACG
AAGATGCAGAGGAATCCGTAGGAGAAGAGCCGTTCAGTCCTCACGGTGATGGTGTCCTTG
ATGTCCTGCAATATCTCCCGGGCCTTTTGTGTGCCGTTGATGCGGGAGAGAATGCCAAGA
GCGCGGTCGTCGCGGCCCGTCATCACAAGATAGCGGGGAGTCTCGGGCACAAAGCAGATG
AGCACTGTGAAGAGTCCGGCGGGCACACACTCGGACCCGAACATGTAGCGCCAGCCGGTG
GTGACGGTCCATTGGGCATCGGCCATGTTGGCTATCGCTCCGGCTGCATCATAGATGGGA
TTGGCATGGGAGCCGAGAATGATGAAATTGACGAAATAAACCACGAGTTGGCCGAAGATG
ATGGCAAACTGGTTCCAGCTCACAAGCATGCCGCGGATGTTGCTCGGGGCCACCTCACCG
ATGTACATGGGGCAGATGGCGGAGGCCATGCCCACGCCTATGCCGCCCAACACACGATAG
AGATTGAACACGACGAGCAGATCCCAAGAGGGACGGCCGGCGGGCAACAGCCAACTCTCG
GGAAACATAGAGCCCCAAGCCGAAATGAAAAAACACACGCCGGCGAAAACCAACGAGCGT
TTGCGGCCCAGCCTACCGGCAAAAACTCCGGAGAGCGAACTGCCAATGATACAGCCGATG
AGGGCACTGGAGGAGGTGAAACCGTGGATAAAATCGGTGTACTCGAAGTCGGAAGCACCC
TTGAAAAAGGCCTGCAAACCTTTTTCGGCACCCGAGATGACAGCTGTGTCGTAACCGAAC
AATAGGCCGCCGAGCACGGCAACCATCACAATGGAGATAAGATAGGCTCGCGAGCCCGTT
TGGTTCTGGTTCATGTCAGTAGTTTTTTAGCGAAAGTCCAATGAGGTTTTTCTATTCGTA
TTTCTGTTAGTTTCGTCATTTAAGTGTCACATCCCCCTCCCATCGTACCCGGGAAAGTTC
TGTCTCCTTATTAAATAATACGTTTCGGATGGCGGTTTCCCCTATTTTTTTAGTAAATTT
GCACCGCATACCTTGCTGCTTTTCGGGTCCAGCGCATATCGGCACAGTCCGGCGGCAGCC
AAACCACACTTTCGACAGATGAACGTATCGGAACTACTACATAAGAGCAAAGGCGAGAGA
CACTTCTCCTTTGAGGTGCTGCCACCGCTCAAAGGCAACGGGACGGAAGCACTGTTCAAC
ACCATCGACAAGCTGAAAGACTTCGGACCGCAATACATCAACATCACCACCCACCACAGC
GAGTTTGTCTATCAGGAGATGGACAACGGGCTGCTGAAACGCCTGTCCATACGCCGGCGT
CCGGGCACGGTGGCCATTGCGGCTGCCTTGCAGAACCGTTACCGCATTCCGGTGATTCCG
CACGTGATTTGCAGCGGCGTGTCGGCCGAAGACATTGAATATGAACTGCTCGACTTGCAG
TTTCTCGGTATCTCAAACCTGCTCTTGCTGCGCGGAGACAAGGCCAAGGAAGACCGCAGT
TTCGTGCCCGCCAAAGGTGGCCATACACACACTACCGACCTTATCAGGCAGGTGGTGAGA
TTTAACGAGGGCTTCTTCAACGACGGCACGCCTATCAAACATCCGGGCCGCCACTTCGAT
TTCGGCGTAGCCTGCTATCCCGAAAAACACGAAGAGGCCCCCAACTTGGAACAGGACATG
CTGCACTTGAAGGAAAAACAGGAACTGGGTGCGCAGTATGCCGTGACGCAGTTGTTCTAT
GACAACGAGAAATTTTTCCGCTTCGTCGATCAAGCCCGCGCCATGGGCATCACCCTCCCC
ATCATTCCGGGTATCAAGCCGCTGGCCAAACTCTCACAACTCACGATGGTGCCCAAGACC
TTCCATTGCGACATACCGCAGGAGTTGGCCGCCGAGGCTTTGAAGTGTAAGACGGACGAG
GATGCCAAGGCACTGGGCGTGGAGTGGACTGTGGCACAGGTGAAAGACTTGCAGAGCCGC
GGGGTGAACAATGTACACTTCTACACGGTGTCGGCAGTGGACTCGGTGAAGGAGGCGGTG
AAAAAGTTATTCTGACCATCAACGAAAGAGAAAAACATGACATTTGAAGAAGTGATAGGA
CAAACCGATGCCGAACAGCGGCTGCTGCAACTCGAGCGGGAGCAGCGCATCCCCCACGCC
ATGCTCTTCTGCGGTCCGGAGGGGTGCGGCAAGATGGCGGTGGCACTGGCTTTCGCCTCG
CATCTGCTGGGTGACAGTCCCATGCTGCGCAAATGGGAACATCCCGACCTTCACTTCTCC
TACCCCACGGTGAAGCTGCCTTCAATGGCCGGTGACCGCCAACCCGTGAGCGACGACTTT
GCCAAAGAGTGGCACCAAATGTTGCTCGAAGGCCCCTATTTCACCATGAACCGGTGGATG
CAGGCTATGGGGGCGGCCAACCAACAGGCCATTATCACAGCGGCCGAGAGCGACGAGATA
GCGCGCAAGCTGAGTCTCAAGTCGAATCAGGGGGGCTACAAGATCTGCATCATCTGGCTG
CCCGAGCGCATGAATCCGGCTTCAGCCAACAAACTGCTCAAACTGTTGGAAGAACCGCCG
CAACAGACGGTGTTTATCCTCGTGAGCGAGGCACCGGAACAGTTGCTTGAAACCATACGC
AGCCGCACACAACGCATAGAGCTCAGGAAGATAGACACACCGTCGCTGGAGCAGGCGCTC
GTGGAGCGGCGGGGCATCGACGGCGAGGTGGCACACCGGTTGGCACGCACAGCCAACGGC
AACTGGAACAAGGCACTCGAAGAGCTCGATGCAGGCAACGAGAACGTGCAGTTTCTCGAT
ATGTTCATCATGCTCATGCGGTTGGCTTACACCCGCAACATCCACGACCTCAAGAAGTGG
AGCGAGGTGGTGGCGACATTCGGACGGGAGAAACAGAAACGTATGTTGGTCTATTTCATG
CGCATGGTGAGGGAGAACTTCATGTTCAACTTCCGGCAACCGGAACTCAACTACATGACA
AAGGCCGAGGAAAACTTCTCGACGAAATTCGCCCGGTTCATCAACGAGGCCAATGTCATT
GACATTGCCGGACTGATGGACAGGGCTGTGCGCGACATCAGCCAAAACGCCAATGCAAAG
ATCGTGTTCTTCGACATGGCCTTGAAGATGATTGTGCTGCTGATAAGAAAATGAGCCTTC
TTCCCGCTTTCAGAAAGAAGAAAACGGGAGTGTGGGCAAACGGAAGAAGATTTCAAGACA
ATATATATATTAACGAACACTAAATAAAAAGGAGCCCCCACAGTGCCCGCAAGGCGCATT
CCCCCTTTTGGAGGGACGGGGAAATACGGCTATGGACTTTAAAGATATGGAATTTACCAT
GTACCGCGGTTGCGACAGAGGACTCAGTTGCAAGGGCTGCGGACGGCAAAATAAACAACT
GAACACTTACGACTGGCTGGCTGATGTGCCCGGCAATGCCGAGAGCACCGACCTCGTGGA
AGTGCAGTTCAAGAACACGCGGAAGGGATACTACCACAACGTGAACAATCTCGACCTGCA
AAAAGGCGACACAGTAGCCGTGGAAGCCAGTCCGGGACATGACATCGGGGTGGTAACGCT
CACCGGCCGACTCGTCACATTGCAGGTGAAGAAGGCCAACTTGAAGTCGGCCGACGACAT
CAAGCGTGTCTACCGCATAGCCAAACCGGTGGACATGGACAAATACAACGAGGCCAAAAG
TCGCGAGCACGACACCATGATACAGAGCCGGCAGATAGCCAAAGACCTCGGACTGCAAAT
GAAAATAGGCGATGTGGAGTATCAGGGCGACGGCAACAAAGCCATCTTCTACTACATCGC
CGACGAGCGTGTCGACTTCCGGCAGCTCATCAAGGTGCTGGCCGAGACTTTCCACGTGCG
CATCGAGATGAAACAAATCGGAGCACGGCAGGAAGCCGGACGCATCGGCGGAACGGGGCC
GTGTGGCAGGGAACTGTGTTGCGCCACATGGATGAAAAACTTCGTGAGCGTAAGTACCAA
TGCCGCACGCATTCAGGACATCTCTCTCAACCCTCAGAAATTGGCGGGTATGTGCGCCAA
ATTGAAGTGCTGTCTCAACTATGAGGTGGATGAATATATTGAGGCCGGCAAGAAGCTGCC
AAGCAAAGAGGTGATGTTGCAGACCAAGGACAGCGATTACTATCACTTCAAGTCGGACAT
TCTCGCAGGCACTGTCACCTACTCCACCGACAAGAATCTTGCGGCCAATCTAGAAACCAT
ATCGGCCGAGCGAGCGCGTGAGATTATTGAAATGAACCGAAAGGGGGAGAAACCGCTGGT
GCTCAATGAAGACGACAGGAGCAAACCGGCCAGCAAACCGGTCGACTTGTTGGCCGATGC
TGACTTAAGCCGATTCGACAAGGCGAAGAAACGCAAGAACAAAAAGGGGAATGGATACGG
CCAGCACACCGACAACCGTAACGGAAATCGACAGGGAGAAAAGCCGACAGACGGTCGCAG
CAACGGTGAACAACGTCCAAACGGACGATTCAACGACCGCCAACGCTCCAACCACCACAA
CGGCAATCGCTCCGGAAACGGATTCACACAGCAACGGGCAGTGGGAGAGCGGCCCAAGAA
TGGAGACAACCGACCGCAAGCAAACAACAGACAACCGAGGCATGACAAAGCCGGACAACC
CAAACCGGGGACTCCGATGGCTGCAGCGGTGCAGAAGACCGGTAACGATGCGCCTCGAAA
ACCGGAACAGACGCAGCCCAATGAACGGCAAGGAGAATGAAGAAGGCAGTCTTCACCTTA
TTATATATACTGGCACTCGCTGTGTCGTGCAATGACAAGCGGGTGTATGACCAATTCCAA
CATGCTCCGGTGGCTGGGTGGGAAAAGAATGACACGCTCTTTTTCGACATCCCGAAAGTG
GCCGAGAGCGGACACTACAGTGCCGACCTGGGCCTGCGTATCAATGCCACCTACCCGTTT
ATGGGACTCACACTCATCGTGGAACAGTTCTCCTATCCCGACAGAAAAAGACGGGTGGAC
ACGGTGAACTGCAAGCTCATGGATAGCAACGGCAAAATGAAGGGCTATGGTATCGGAAGC
TTTCAATACACTTTCCACATCACCGACCTCGACTTACAGCAAGGAGACTCGCTGCACATC
GGCGTGAGACACGACATGAAGCGCGAAATACTGCCGGGTATCAGTGACATAGGAATCATC
TTGAAAAAAGAATAAGAAAAAGCCTCATCCCTGTGTTTGACTTTCTTTCACACAGAGATG
AGGCTTTTTCGTTTAGTTTCTCACTAAGTTTCTCCCGGCATCTATACGCAGGAAAATAAA
CAGCAAAATGGTAAATCCCCATAAGGAACTGCCACCGTAACTGAAGAAAGGCAACGGTAT
GCCAATCACGGGAGTGAGACCGAGTACCATGCCGACATTGATGAACACATGGAACAGGAA
AATGCTCAACACGCAATAGCCGTAGACACGACCAAACTTAAAGGGCTGCCGCTCGGCCAA
ATGGATGAGCCGGAGTATCAGCAGGAGGAACAGCAACAGCACACCGGCCGAGCCGACAAA
GCCTTCCTCCTCGCCCACGGTGCAGAATATGAAGTCGGTATCTTGCTCCGGCACAAACTT
GAGCTTGGTCTGCGTGCCGTTCAGGAAACCTTTTCCCTGCAAACCGCCCGACCCGATAGC
AATTTCACTCTGGTGGACATTGTAGCCCGCCCCGGCAAGGTCTTCATCCAATCCCAACAA
CACATTGATGCGCACCCGCTGATGGGGTTCCATGACATCATTGAGCACAAAGTCTGCCAA
GTTGAAAAATGCAATGGAACCCACTGCAAAAAGGACTATATACAAATAGGTGCGAAGCCG
GGTGCTCAACCATCCATAGATGAGATAACCTATCAGCAAGGCACTTACGGCAAGCTGCAC
CCACACGACATCGAACGGAATGACAAACTTGGAGAAGAACAGTGCCAAAGCCGTGGCCCC
CACTGTGTAAAGCAGGATTATCCAAGTCTGCCGCCTGTCTTTGCAATAGGTGTACACCAT
GCCGGCAGTAAAGACATGCACAAGCAGCAGCACGACAAACTTACCCAACGAGGTGGGCAT
ACCCCAAAGAAAGACCTCCTCATATTTGATGCCTACAACAAAGTAGATGACCATGGCCAC
CGCCGTGAAAAGCACGCTCCCCGGCATACCTTCCCGATAGAACATGAGAAAGAAAGCGGA
ATAGACCAAGGCTGATCCCGTTTCGCGCTGACCTATGATAAAGAGCATGGGCAACACCAC
CACAGCGCAGGCTGCAGCAAAGTGTTTCCACTGATGAATGGAAAAACCGTAGGTACTCAT
GAGTTTGGAAACAGCCAATGCCGTAGCAAATTTTGCGAACTCGGCCGGTTGCAGGCGCAA
AGGCCCTAAGACAAGCCATGAGCGGGAGCCCTTGATTTGATGGGGATTGAATATTGTGGC
AAACAGTAACAGAAGCAAAGCCGCATAGATGACGTATGAGAAAGTATCGTAGAAACGGTC
GTCGAGCATGAGAATAACAAAGCCCAACACGATGGATGTGCCTATCCAGACTATCTGCAT
ACCCGACCGTGAACCAAGACTGAATATATCCGTGTCACCGTAATTGTAGCTCGCTCCGCA
GACACTGATCCAACCGAAGACGAGCAAGGCAAGGTAAATACCTATCGTCCACCAGTCGAG
TGAGCGAAGCACGCTGTTCTGTCGTCTACCTGTTTCTTGAGCCATAAGCTATATGTCTGC
TCTGGAAGACTGCCGCTTCTTTCTCAGATGAAGCCGAGAGCTTTCCATGTAAATACTGTT
CTATCATCAAACCTCCTATCGGAACGCCGAAATCGGCACCGAAACCACCGTTCTCCACAT
ACACGGCAATGGCAATCTTTGGTTTATCCATCGGTGCAAAACCCATGAAGACAGAGTGGT
CTTGGCCACGGTTCTGTGCCGTACCTGTCTTTCCACAGATGACGATGTCGCTCCTGCCGA
GGTGCTTACACGTACCGCCCAACACGGAAGCACGCATACCGGCCACCACATAATTGTAGG
ATCGGCGTGATGCTTTCGTGTAGTGACGGCGCGTGAAAGTGGTGTCGAGCGGCTCACCCT
GCACTTTCCTCACCACATGGGGCACATAATAATAGCCTCGGTTGGCTATCGTCGCCCCCA
AATTGGCTATTTGTAACGGCGTGAGGTTGACCTCTCCCTGTCCAATGGAGATGCTGATAA
CGGTGAGACCGTTCCAAGAACCCTTGTAGGCTTTGTCGTAAAACTCGGCATTCGGGATAA
GCCCGCGCTTCTCTCCAGGCAAATCAATGCCCAGTTTATAGCCAAACCCCATGCTTTTCA
TGTAGTCGCGCCAAGTATTCATGGCCACTTGCACCGACGGATATTTCCTGCGGTTGGACA
TCATGTAGTAGAGTCCCCAACAGAAAAAGCCATTGCACGAAGTGCTGATTGCCGGCACCA
CACTCAAGGGCGAGGCGTGACCGTGGCATCCGACATGCAGCCCCCGATAGGAGAAACCAT
GATGGCAAGGAAACTGGGTGCCCGGTGTGATGATGCCTTCCGTCATATAGGTGAGGGCCT
GAGAGGTTTTGAAAGTAGAACCGGGAGGATATTGCCCCATGATACTCCGGTTGAGCAGGG
GTTTCCACACGTTGCGCGACAATGCCAAATGGTTCTTTCCCCGTTGCCTTCCCACCATCA
TACGAGGATCGTAGGTGGGCGAAGACACCATGCAAAGCACCTCACCCGTAGACGGCTCAA
TGGCCACGATGCTTCCTATTTTGCCTTGCATCAGACGTTCGCCCAAAGCCTGTAGATTCA
CATCGATGCTCAATGTGAGGTCTTTGCCAGGAACAGGACGGCGGTCAAACTTGCCCTCCT
GATAGCTCCCTTGGATGCGCCCGTGAGCATCTCGAAGCAGAATCTGTACGCCTTTCTCTC
CCCGAAGCTGTTTCTCATAAGACCGCTCCACACCGAGTTTACCGATATAATCGCCGGGCT
GATAGTAATCGTCGTCTTCGATATCGCTTGTAGATACTTCCGCCACATCCCCCAACACGT
GAGCAGCGTATGGATACTGATACTGCCGGATGCTCCGGCGCTGGATATAGAAACCGGGAA
AACGGAAAATCTTCTCTTGAAAAACGCTGAACTCCTTGTCCGACAACTGGCTCATAAAAA
GCTGTTGCGTGAAGCGCGAATAGCCGGGATTCTTGTTATAGTCCTTGATGTCGTTCATCC
GCCGGATGAAAAACTCCTTGGTGATACCGAGCGTATTGCAAAACTCCGTGGTGTCAAGCC
GCCCCTTTTCCTCATTCATCACCACCATGATATCGTAAGCCGGCTGGTTATACACCATGA
GTTTACCCGTCCGGTCACTGATGATGCCCCGGGAAGGATACTCCACTTTCTTCAAAAAAG
CGTTACTGTCGGCATTCTTCTTATAATCATCGCTCATCACCTGCAACGTGAACAGACGGA
TGATATAGATGACAACAATCGCTGTTGCCACCCCTCCAATCACATAACGACGATTATCCA
GATTGAAATCCTTCATTTACCGACCTGATGAATGGCGGTTGTCAAACCGCCACGCTTACT
GCTTTTGAAAGTTCTCTATGACAAGAATGAAAATGATTGTCAGCACAGCACTTGCCCCGG
TGCATGCCATCCAGTGCATCCAGTTGAAGAAAGTGAAATTCTCCAAAAGGAAAAACAGCA
GGCAATAGATGAACACGAGGATGACCACATAGTAGACAAACGAGGCCACACCCAGCGAAC
GGTAGGATGCCACAAGGTCGTCGGCACTGTCGCGTGGAGTAAACACTTCCAGCAGATAAG
GTTGCAGAAGTCCCACAAAGGTCATAGACGCGGCTGCCACACCGGGCGTATTGCTAAACA
CATCGACCAACAATCCCATCAGGAAACACCATAAGAGAGTGGCCCAGCGAGGATGATTGC
GACGAAAATGGAGCACCAGATAGACATAGAGCAACGGGGTTGCCACATCGAACAAATGAA
TATGGTTGAACACAATCACCTGAACGAGCAAGAGAATGACGAAAGTGAGCAGACGACGCA
ATGATTCTATATTCATGTATCCTTTCTCCTTATTCTATTCTGTTTTCGGCTTCAGCGAAT
CCTGCGCCGCCCTCATGAGTTCGATGCGTTCCTTCATGGTCGCGTCGTCAATGACGCACA
CATCACGCAAATTGCCAAAATCGGTAGAAAGCTTTACTTCCAGACGATAAGACAGTCCGT
CACGGGAGTTGTAGACATGCAATATTTTTCCCACATGAACGCCCGGGGGAAACACCGACG
AGTAGCCACTGGTGACCACATCGTCGTAAAGTTTGAAGTGGGCATGACGGGGAATGTCGT
CCACGAAAGCCCGGTCGGAAGCTCCGCCCGGCCAATGCAGATAACCGAAATAGCCCCTTC
CCTGAATGGCACAGCTGATATTTGACTGCGAACTGAGCACGGGAATAACCACAGAATAAT
GCCGGGAGACGAGATAGACTATCCCCACGACTCCTGTGCCACACACCACTCCCATGTCTT
TTCGCACACCGTCGGCCTCTCCCTTGTCAATCGTCAGGAGGTTGTCGCGCCTGTCCACAG
AGTTGTCGACCACCTTGGCCGGCATCAGCCGATAGTTGCTTAACATGGACAACTGCACGC
GCTTCAGCGACAGACTGTCTTTCGTGGCAGCCACCAGTTCGTCGGAAAGCTGCTTCACCT
GATGCTCAAGATAGACATTGCGGTGTGTGAGTTCCTGATTGACTTTCGTCAACGAGAAGA
ATGTCTCCACCGCCGAGTTCCATTCATAGACCTTTCCCGCCACCACATTGGCTGTGGAGA
AATACACGCTGCCCTGATAGCTATTGTATTGGAACAGCAACACAAAACTCGCCACCTCCA
ACAGGATAAACAAGAACCAATGGTTGTATTTGGCCAAAAATTCTATCAGGTTGTGCATGC
CTACTGTTTACCTCATGAGGAACGAGAAGCGGTCAACATTCTTCAAGGCGATGCCGGCCC
CCTTGGCCACGCTGTGCAACGGGTCTTCGGCAATGTGGAAAGGTATGTTGATCTTATCCT
GCAAGCGCTTGTCGAGTCCGCGGAGCAGAGCACCTCCGCCGCTGAGATAGATACCATTCT
TCACGATGTCAGCATAAAGCTCGGGGGGCGTGTTCTCCAAGGCCGAGAGCACAGCATTTT
CTATCTTTGCCACCGTCTTGTCGAGACAGTGGGCTATCTCCTGATAGCACACAGGAACTT
CCATCGGGAGCGCCGTGATGCGGTTGGGGCCATGCACGATATAATCTTCGGGAGCCTCCT
CACCCAAATCGGTCAAGGCACTGCCCACGTGGATTTTGATTCTCTCGGCCATGCGCTCGC
TGACCTTCACATTATGTTGGCGGCTCATATACTCCTGAATGTCGGCCGTGAGATCATCGC
CGGCAATGCGTATGGAGTTGTTGCTCACGATGCCGCCCAACGAGATGACGGCAATCTCGG
TAGAGCCACCACCTATATCGACAATCATGTTGCCCTCAGGGGCTTCCACATCAATGCCGA
TACCGATAGCCGCAGCCATCGGTTCGAATATCAAGTAGACATCACGCCCATCGGCATGTT
CAGCCGAGTCGCGCACGGCACGCAGTTCCACTTCCGTCGAACCGGAAGGCACGCCGATGA
CCATCCGCAGCGACGGAGAGAACAGGCGCGACCCGGAATGCACCATCTTGATAAGACCGC
GCATCATCTGCTCGCAAGCCGTGAAGTCGGCTATGACACCATCGCGCAAAGGACGAATCG
TGCGAATATTGTCATGCGTCTTCTCGTACATCATCTTGGCTTTCTCGCCTACGGCTATCA
TCTTGTCCGTGCGGCGGTCAAGTGCCACGACCGAAGGCTCGTCAACCACAATCTTGTCAT
CACTGATGATGATGGTGTTGGCGGTGCCCAGGTCCATTGCTATTTCCTGAATGAATGAAA
AAAATCCCATTTCTATTGATTGATAATTGATAAATAGTTATTTGGCAAACCAGTTGTGTA
TGGCTGTATCATAATGACTGCTCACTCCGAATGCCCGTTCAGCCAGCATTTTCCGGTCTT
CAATATCGGTCTGTGCACCTTTTTTGTTGAGAATGTCCAACAATACGCCATATTCTGCCT
TACTCGGAACGATGACCACATCTTTGAAATTCTTGGCTCCGGCACGTATCAGGGAAATGC
CGCCAATGTCGATCTTCTCGATAATCTCGGCTTCGCTTGCTCCGCCAGCCACAGTTTGTT
CGAAAGGATAAAGGTCTACAATCACCAGATCAATGGCCGGAATCTCATATTCCCGCATCT
GGCCGAGGTCGCCCTCATTGTCGCGACGGGCAAGAATCCCGCCGAATATTTTGGGATGAA
GGGTTTTCACACGCCCTCCGAGGATAGACGGATAGGTGGTGACATCCTCCACTTTCTGAC
ATTCATAACCTAAAGATTCGATGAAACTCTGCGTACCGCCCGTACTCAGAAACTTCACCC
CTTCCTCATGCAGCTTGGCAAGCAACTCCTCCAAACCATCTTTGTGGAAAACCGAAATCA
ACGCGGTCTTCATTCGTTTTGTTCCAGCCATATATTACATATTTATATATTGAGATTGCA
AAGTTACTAAAAAATTGATGAATAGCTGATGAAGATTTTACTAAAAGTTGATTTTTTAAC
TAATTGGTTGATAAAAATAAATAAAAGACAAAGAAGGAAGGTGTTGCGAATTATAATCAC
ATTAAGACAAAAATAATCAATTCGCGGCAAAATGGAAGACCGGACATAACATGCCCGCCT
GATACGGACACCTGCATGGCAACAGCCGGAGCCTGCCCTCCAATCGCTTTATAGCATCAG
TCGGATGATTGATATAGCTCAAGAAATTGTAATTTATCCAACAAAGAGTAATCCATTAAC
ATTTATTTTGCCTTTTCCCACACATCATATTAAACTTTTATGTAAATTTGCAACCAATAA
GAAAAGCTATTTGAAGGAAAGAGAACAAGGAATATCAACTTCAAGGTTCTTCATTTCAAA
CTACAGTTCCTCGCGCACCCACGTGCTGCGATAATAATAACAATAAAAATAAAAACATTA
TGAAAAAGTATGTATGCGATGTATGCGGTTATATCTATGACCCGGAATTAGGTGACCCGG
ACGGTGGAATTGCTCCCGGCACAGCTTTCGAAGACATCCCCGACGACTGGGTGTGCCCCA
CATGCGGAGTGACCAAAGAAGACTTCAGCCTCGTAGAAGAATAACTTTCCGGGCATCTTC
AATCCGCTGAAAACAACAAGCAAAACGCACTTGACTTCGCCACAGGCGGCTGTCAAGTGC
GTTTTTTATGGCCTTTTCAGGCTGGCAAGCCCACCATTTGGGGAAACAAACCGGCTAAAT
CGCATGAACGGGAAAGTTCACGATGCCTGCCTGTCCTAATCCAAAACGGCCCTCGCGCTG
TAAACTTCTTTCACTATCGATTTGCATTTTCCCTCTTTTTGATGTATCTTTGCACTTGCA
AGGAGAGTCCACCAAGGCTCTCCTTTTTCTGTTTTATCCCCGATATGGGATGCGAAAGGG
GCTTAACAAAGACTCAATCCGCCCCCTTTCGCGCCCTCACTCGGGCCGAATGAGCTTCTG
AGTGTGGCCCTTTTGCATGGTCGCTTGGGCTTAGTGAGAAAATTGATGAGGCGGATCTGG
CTCATGGGACGGCTGGAACAGGCAGGAAAGACGGGTGGGGAAAAAGGGCGTGTAAGTGTT
TTTCGAAACATTTAATAGTTCGCACTATACATCGGTTTAAGGTCTTGAACAGGGCTGTCC
GAACCCTTTTCGTATCATTTTTACACTCAAAAGCGTTTCCGTCTACCTTTTCTTATCAAA
CGTCTACTCGAAATTGAAAGAAAAGCAGTATCTTTGCGACTATCAAAAAGCAAAACCGCT
TGCGGGAGACGCCTTTTGCAGGATGCCGTCCGCAAGGCCGGCAAGGCTCGCACAGACAAC
CGAATTTCCCGACACGGGCCACATACTTAAATGACTATCAAACAAAACCCAAACAATTTA
TACTTGTATGAAGAAAACAAAACTGATCATTTCGTGCATGGCAGCTTTGGCCTCTATCGG
AGCCTCAGCCCAGCACCGGTTTACGGTAGATGCCCGTCCGGGCGGCCCCATACAGCCGAC
GATGTATGGCATATTCTTTGAAGACATCAATTTCGGGGCCGATGGCGGCCTCTACGCCGA
GATGGTGGAAAACCGCTCGTTTGAGTTCCCTGACCGGCTGATGGGCTGGAATGCTTTCGG
AAACGTGAGCGTGGCCGACGAGAAACCGGCCTTCGAGCGCAACCCGCACTATGTGACGCT
GCGGCGTTCGGGGCACACGGAGAAGGTGACGGGTCTGGAAAACCGCGGCTTCTTCGGCAT
GGGCTTGAAAAAAGGTATGCACTACGACTTCTCCGTCTATGCTCGCATCACCGACTTGCA
GGGGGGCACGGCCCGCTTCCGCGTGGAACTTGTCGGTTCGGACGACGTACCCATCGCCCG
CGACACTATCACCGTGACCAACAACAAATGGCAGAAATACACCGCCACACTCACTTCCAA
CAAGACCGATGCCAAGGGGCTGATGCGCATATTCCTGATGTCCGACCAGGGCGTTGACCT
TGACCACGTGTCGCTCTTCCCCGAAGACAACTGGCACGGACTGCGCACCGACCTCGTGAA
AGACCTCGAAGACCTGCATCCGGGCATCTTCCGCTTCCCCGGCGGTTGCATCGTGGAGGG
CACCGATCTGGCCACGCGCTATCAGTGGAAAAACTCGGTGGGCCCGGTGGAAAACCGTCC
CCTCAACGAAAACCGCTGGAACTACACATTCCCCCACCGTCTCTACCCCAACTACTACCA
GACCTACGGACTGGGATTCTACGAGTTTTTCCTGCTCTCGGAAAAAATCGGAGCCGAACC
GTTGCCCATACTGAGTTGCGGACTGGCCTGCCAATTCCAAAACAAAGACAATGACAAGAA
CGCCCACGTGTGCCTTGACGACCTGCAATCTTACATAGACGATGCACTCGACTTGATAGA
GTTTGCCAATGGCCCCACCACCTCCAAGTGGGGAAAACTGCGAGCCGACATGGGCCATCC
GACTCCGTTCAACCTGAAGCAAATCGGCATCGGCAACGAACAGTGGGGCCCGCTCTATCC
CGAGCGGCTGGAGAAATTTATGAAACAGATTCGGGCCAAATACCCCAACATCAGGATTTG
CGGCAGTTCCGGACCTTCGGCCGACGGCAAGGACTTCGACTATGGCTGGAAAGAGATGCG
CAAACTGAACGTTGACCTCGTAGACGAACACTACTATAAGAGTCCGCGATGGTTCTTCGA
CAATGCGACACGCTATGACAACTATTCGCGCAAAGGTCCCAAGGTGTTTGCCGGTGAATA
TGCCGCCCACGGCAAAGGCTCCCGCAACAACTGGGAGGCAGCCCTCTCGGAAGCTTGTTT
CATGACAGGACTGGAACGCAATGCCGACGTGGTTTACCAAGCCACCTACGCTCCCCTCTT
CGCCCATGTGGACGGCTGGCAGTGGAAGCCCGACCTCATTTGGTTTGACAACCTCACCAG
TGTGCGCAGTGCCAACTGGTATGTGCAGATGCTCTACGGCACCAACCGGGGCACCAACAT
GCTCAAGCTCACCGAAAACGGCAAGCCGGTGACGGGGACCGACGGTCTCTATGCCAGTGC
CGTCTACGACAAAGACAGCAAGAGCTACATCGTGAAGATAGGCAATGCCTCCGACAAGGA
GCAGACCGTCACACTCGGCTTCAACAACCTCAAGCGGCCGGTTTCCACGGCCAAGGTGAC
CCTATTGCAGTCGTCCGACATACAGGCCGAAAACTCGATCGCCAACAAGACGGCCATTGT
GCCGCAGACATCGGAACTGCCTGTAAACGGCACGAATGTCAAAGTTATCCTGCCCGCCAA
GTCCTTCACAGTCTACCGTTTCTAAGCAAACCGGTTTTCAACACCCCCACCATAGCAAAA
GGCTGCCTCCGATGGTCGTGACAGACCAAGGAGGCAGCCTTTCTTCATGGGCAACCGACC
GGATGCCGGACGAGACCGACACCGCAACTATGGAACAAGCACCGGCCAGTCGGTGCCGTC
GGCAAGTATCTTCCACTCCATACGGCGCTGCACTAAGACAGAGGTCCCTTGTTTTTCAAC
ACTATAACCATGGCAGATAAAGAGGTCGCCATCGGCAAAATGATAGGCTGCGCAATGGCC
GAGAGCCTCAAACGTCTTTTTGTCACCCTCGACGAGCACCGTGCCACCACCTTGGAGCAT
GTCTCGTCCGCTCTCATCAATATAAGGACCCTCAATCGTTTTGCTTCGCCCGACAGCCAC
GCGATAGCTGCTCTGCGTGCCCCGGCAGCAGTAGTCCCAACTCACAAAGAGATAATAATA
GCCACCGTGACGGAAGATAAAAGGTGCTTCAATGGCATTGGGACCGGCATACTCAGAAGT
GGGATTTTTCTCCTGCGCGGTGGAAGATGGAGCATAGCGACGGGCAATGGTGTGGGGATG
TTCGCCCGAGGCAATATGCAGCGTGCTGTCGAGCCGCACCAACTGAATGCCATCCCAGAA
AGAACCCCACACGAGCCAAGGGCGGTCGTGCTCGTCGATGATGAAGTTGGGGTCGATGGC
ATTCCAGTTGTCACGCCCTTCACGGGAGCAGACGAGCGGACCTTCGTCTTTCCATCCCAC
ACTATCGGAAAGGGAGGAACGGCTCATCAGACCGATGGCCGATGTGTTTTTCCCGAAAGT
GGAGCACGAATAAGCCATCCACCAACGGCCGTGCCAACGGATAATATCGGGTGCCCAGAC
ATGGATGGCGAAGCCGGGTACGGAATCTCTTGTCCAAGCCGGTATGCTGTCAAGAGCCGG
GTGGCGCGACACCGTCCACGAACGCCGGTCGGAAGAGACCATCTGCCGGATGCCGTGACC
GGTGGAAAAGAGATAATACCTGCCGTTTTCGAAGGCCATTACGGGGTCGTGAACCATCGG
CGTATCGGTGACAAACGTGTCGAAGCCACCATGACTGCGGCCGTCCGGCTGCGCCAAGGT
AATGGCTGTAGCAGCAAAAAACAGCATGAGAAAAAGCGGTCTTTTCATTGGTCTATCATT
GTTCGGTAATAAAAACAGGGGGAGTTCGCCCACACAGCGTCCCTCCCCCACTTTCATTGA
GAAAAAATATCATCGGCCAGCAAGTCTCTACCGCACTTTCTTGCCCCAATAAGACTTCGT
CCCGTTGAGTCCGGAATAGACAATCGTAGCGGTGCGGGGAGAGGCTTCCCAGTCCACTTC
GCGCTGCACCTTCAGCTCCACGCCGTTGGCCGTGAGGGTGTTGGTGGCGGCGTTGAAAGA
CCAGCGCCCGCCTTTCCAGATGCCACTCGTGATGCTACCGTCGGCGGCAAAGGTCATTTG
GGAAGATGCTTTCTGTTTGCCATACGAGTAGCCCAAATCGATGTGCTCCCACGTACCGGC
AATTTCCGCTTCACCGATCTCTGCCTGTGGAACGGCTCCATAGCGCTCGGGCATTACGAC
AGGCCACCCGTTGGAAAGCCACTTGATGCTGCGCACGCCTCCCATCATGAGGGCGTTGCT
GTAAGCATTGCCATTGTAGTGAGCCGGAAAGCGTTGCTGGCTGACATAGAACCAGTTGCC
CTGACCATCGTCAAACACGGCACAATGGCTGATGCCCACCCATCCGTGGTCTGAACCAAA
CTTATAAGGATGGGTGAGAACAGCAGGATTATTGTTCGCCCCGTTAGCGGCATCGGCCAC
CACACCATCAAATGTAGTGTAGGGCCCGTCTACATTCTTAGAACGGAGGACACGGGTATT
ATAAGGAACATCCAAAGCATCGTAGGCCATGAAGAGATAATAATAGCCATCATGATAAAC
AATCTCCGGTGCTTCGGACCCTTGCCAGCGGTCGTTCTTTGTGCGTGTAAAAATCAACTT
GCCGTAGGCGGCTTCGTTTTCCGCTCCCCATGGAACACCCTGTTCGGCAAGTGTCTTGCC
CGTGTCACCATTGAGCCGGACTGCAGCAATGCCGCTATGCCAAGAACCATAGATGAGCCA
GTGCTCGCCCTCGGGAGTTATGATATAGGAAGGGTCAATGGCATTAAACTTGAAATAGCA
GTTTTGCCATCCCGTCACATTAAAGTTCAGTCCCTTGTCAGAATAGTTGGTAATGACATA
TCCCTTGTCGACCCACGAGTTAGCATTGGCCGGAGTTGCCGTTTCCATGAGCCCGATAAA
CGCCCGCTCGCTCCATGAGCCAGCACCATTGATGGTGCCGGGAATCGTTATCACGTAGTA
CATACGGTACAGGCCGTCTTTCACCTTGCGGATGCAAGGAGCCCAGAAACCGAACTGCGT
TTCGTCAGCGAAATTGGCAGAGCTTTTCCCAAGTCCCATTTTGGCGCGTATGTCATTCAG
TTTTGGTTCCACCCATGCGGGGACACCGGCCGGCATCGTAGGGCCAAGGAACTCCCAATC
AACGAGGTTCTTGCTGCGACGGCATAGGAAATGTCCTTTACCGGCTTGGGGATTGCCATA
GCCGGCATCGGTCTGAACCATATAATAATAACCGTCTTCGGCCAAACAGACAGATGGGTC
GTGAATCTGTGAAAGATTCCATCGCGCACGGTCATTCCATCCCGCCGTGGACACATAATA
ATCTTCATAAACAGGAGCCACATAATTGGCCAAAGCCTCCGCAAGATTTGTCTCGTTCTG
CTGGGCCTTTTTGGTCGTGATATAGGTTATCTTACTGATATCAAGGAGGGAAGAATATCC
CGCTCCCTCTGTCCCGAGACTCCACTGATCGGCACTACCGTTGCGATTGAAATAAAGGTT
GCCGATAGCTGTCTGCGTGGTAGAGGCCGAAACACGCTTGTAAATGATCTGTGCCTGCGT
GCCTGCCATAACGGCAAACAACAAAAACAGCGCAAATATTTTCTTTGTCATAGTCATCAA
CGGAAAGGGTTATTTCTTCAGAAACTTAACGGACACGGAGCCCACCTTCAACACATACAC
ACCGGCAGGAAGGTCTGATATGGAAAACGAAGTCTCGGATGAGGCCGTGACAACACTTTT
CATTCTCTTGCCCGAAACTGCATATATCTCCACATGCGACTTCACAGGGCAACCGATAAG
AGTTATCTCATCACCGGCAATACGTGTTTCAGGTGCATTGCTGCCGGAAATTCCGACAGA
AGAAATCGCCGTTGGTTCCATTCGGGAGAAAGTGGCTTTGGTTATACCTTGAATGACCGT
ACCGTCTTTCAACACAATATTGAAGGTCTCACTGTCGGCACCGAGGTTAAGTATATAGCT
CACCGCACTCACAGGCACTGCCTGCCCCGACTGTGTGACAACACACCACACAACATCTGC
CGCCTGCATCATCATGCACGAAAACAAGGCGACAAAAGATAGAATAGTTCTTTTCATCAT
CACAATATGATTTCTATATGGAATTTATAAACGGGGACAGGCAAGAAGCCTGCCCCCGTC
AAGTCTGTTTATCCAAGCTTTTGGCAACGACTACTTGTTCTTGCCTTTCTCACCGGCAGC
GGAAGTGAGTTCCCATCCGCTATTCTGTCCCAGACTCGGTGCTTTCTTGAATGTTTCATC
GGGAACAGGGAACAGATAGTTCTTAGGAATATTAAACGAACGGGTGGGATGGGTATTGTC
GTTTTTGTATGTATAGACCGTACCCTCCTTCGGAGTCACCACCACGCTATAAATGTTGTA
GACCTGCTTGTAACGGGGAAGAGAAGTCTCAGAAGAAGCCGTCTGGTCACTGAACAACAT
CCATCTGCGCTCATCGAAGAAACGATGATCCTCGAAGCAAAGTTCGATGCGGCGCTCATT
GCGGATGCGTTCACGGAAAGCCCCCTGGGTCATTCCTGCATAGGCGGGCATACCGACACG
TGCCCTCACCTGATTGACATATTGGTATGCCTGATCCGTCTTGCCGGCCTCATTAAGTGC
TTCGGCCGCATTGAGAAGAATCTCTGCATAACGGAAGATGGGACAGGCATGGAGGTAGGT
TGTCGGATTTTTGAAACTCATGTTGTTAAGGAATTTCTTGGTGTAGTATCCCGTTGTGGT
ACCGCCATGCAAGGCCTGATAGTCGATACCGTCAGGATAGGACACGTCCACAGCCCTCTG
CTCATCCTGCTGGGGGTCTCCCCACACCGAACCTTGATGAAGAATGGTCTGCTCCAGCCG
TGGATCACGATTCTCGTAAGGCTTTTGGTCATTGTAAGAGGGGTCTTGGTCAATGGGAAG
ACCGTTTATGGTCTCGTAGGAGTCGACTAGATTCTGTGTGGGATTCGTGCGTCCCGTGGA
ATTTACATTTCCGGAGAAGCCGCAAGGAGCGGTGAACAATTCTATTTCGCGCGTATTCCA
CTCGGAACGGCTTAAAATAAACTCATCATTCAAATGAGGAGTGGTAACAAAACACTGATA
GTAGTTTTGCTTCACATCATTGTTGGCAGTCGTGTACAGCTTGTATGGATTGCTTGAAGA
GGCATTCTTGCTGATGAAAGCAAGGGCTGCATCAGCCGCCTGCTGCCACCATTCGGTATT
GTTGGCAGGATTATTGAGCTTGGAAGCCCGGTAAAGCAATGCCCTTGACTTCAGCGCATA
GGCGGCTGCACCGTTGATGCGCCCCCAATTTTCATTCTCATTGGCATATCTGAAAGGCAG
CACATCCTTTACGGAGTCACACTCGTCAGCAATCCATTTCAACACATCGGCAGCAGGCGT
ACGCTTCATGGACGAGGCCTCGGCATTGGAGAGGACATGGTCTTCCACGGGAACGGCTCC
AAAATAGCCTACAAGGTCGAAATGGAGCATGGCACGTAGAAAACGGGCCTCAGCCATATA
TCTGTCGTAGAGATGATTGTCGTCACCGGCTTTCGATACATTACCGATCACACTTGCACG
GGCGTTGGCCATAAACTGATTGGCAGCACGGATGCCCTTGAGGTCGTTGTTCCAATAAGC
CGATGCGAAATAATGGTTTGTGGCATCGTAGGAGTCATTGAGCACACTATGATAATAATG
CACATTCCAATAGGACAAAGCATTATCTGTCATGCAGTCACGGGAGGCTCCGAGAAACTG
CCCGTTCGTGTAGCCTGCAAAGGCATCGGGAAGATAGGCATAGACATTGGCGAGAAATCC
ACGTGTATTTTCAAACTTGGAGAAAATCTGTTCGTTCTGAAACGTGAGGTCTACTTCCTT
GTCAAGCACATCGCTGCAGGAGGTTGCACCGCCTACGGCTAAAAATGCCAACGATATGTT
AATTAAAAGCTTTTTCATATAATAAAGTTCTATTATCCATAAATCAATATTCTTTCAGCA
CAATTTACATCAAAAACCAATGTTAACACCGAAAGTAAATGTCTTGGTCTTGGGATACCA
CCAAACATAGCTCATAGGCTTCTCGGGATCCACGCCGTGGGGCAGGTCACTGAAAGTTGC
TATATTATAGGCACTGAAATAGAAACGGCATTTGGTCATATACAATTTGGCTATCAACTG
TTTAGGCAGAGAGTATCCAACTTCAATATTACGAATCGACCAAAAATTGCCGTTGCGTAC
CCAGATGTTATTCTGATAGGATCCTGTGGCACGATCGGAGTCCACTGCATCGAAACCATT
ATACACCGGACGCGGATAAGTGGCATTCACATTGCGAGGATCCGTGGGGTCATCCGTGTA
GTATCCCCATGCTTTGGTCACTTCGTGGGTGCCCATATTCGACCATCCGCTGAAACTGAT
GGACGGAGAAAGGAACACGGAACGGCGCAGATAGGCATTGACTATCATGCGTGCATCGAA
GCCTTTCCATTCGAAACCAAAGTTTAATGTAGGAATCAATTCGGGGATAATGGTATAGGT
AGACGGATACATATCGTTAGAGTCTATCTGCCGGTCACCGTTAAGATCCTGGAATACGGC
CGTACCCAACTGCTGCTTACCATTGGAGAATGTGTTATAAGGATACTTCTCCGGATGGGC
AATGGCATCTTGCTGTGAAGTAGCTATCAAGTTGGGGTCGTCGGCCCACTTGACAAACTG
ATAGATATTCCATCCACCCACGCGGTTAGTACCGGTCTGGGACTGCTCATAGAGTTCTGC
GACAGAGGTGTTGTCATAGATTCTTCGACCGGTCTTTGCCAACCAAGGCTCGTTGGGGGT
GGTTTCATCCATCTCTTTGACGCGGTTGGTATTATAAGAGAGCTGTCCTTCAATCCAATA
GTTGAAATCGCCGATGTGGTTACGATGACCGAGCATAAGTTCATACCCGCGACTTTCTAC
CTTGCCGTAAGAGTCTTTGGCCATCGGCACACCAAGTACACTTTCAGGAACTGTGGAACG
GGTCACAAGGATGTTGGAACGCCACTCGTGGAAGACATCAAGACTACCGTAGAGTTTCTT
GTTCCAGAAGTCCCAGTCGAAACCGACATTCAACATCTTCGAGATTTCCCATTTATTATT
GGGATTGCCCGCAACCTTCTCATAATATCCGCCGATATACGTACCGTTGTAACCATAAGC
ATAGCCCGTTCCGCCCGAATAAGTGCTCTGATAGGGATAACGGCCGGAGCCGGTATTGGA
CTGTCCTGCAGTGCCATAGGAAGCACGGAGTTTCATCAGATTAATAATTCCGCCTTTCTT
GACCCAAGGCTCTTCGGAAATCACCCATCCGAGCGAACCACCCCAGAAGGTGTCCCAACG
GTCTTCGGGGTCAAAGTTGTCACAGCCCATGTGCGACAAGTTGAAAGAAGCCACATAGCG
ATTGGCAAAATCGTATGTTCCCTGGAAATTGTATGAAAGATAGCGATTAGACGAAGCACT
CTGCTGCGTGCTGAAATCTGAGCCCGCCTCCTCGTTGCGATAGTAGCGGACGAAAGCACG
TGCGCCTACACCATGTTTGCCAAAGTGATGTGTATAAGTGAGACCACCATGCAGGTTGAT
ATTATAGTAGTAACCACGCTGATTGGCAGTGGGGTTGGAAAGGGCCGAATAGGTGGTGTA
CTTCGTATAAGTGAACTGGCTGACATCTGTCACTTTCAAATTATCATAATCATAGTTCCA
AGAATTGATCTGGTGTCCCTGTGTAGACTCAAATGTTTCGTAGGCATCAAAGCTGACAGT
GCCATACAGTCCGAGTCCCGAGAGCACGGGACTAAGGTCGTATTTGGCATTCAGCGTCGA
ATAAAGATTGCGCCGACGGTTTTTCTCAACACCGGAACCACCAAGATAGCGTATCGGGTT
GTTGGCCGTAGACGAAGAGTAAATACTTCCATCGGGATTGTGGGTGGGAGCCATAGGATT
GGCCTCAATCACACCAAAGGTCACAAGTCCGAACACCCCTTCTGTGGGTTGGCTGATATT
GTCGATGCGACCGCCAAGGTCAAGGGAAACATTGAGATATTTACTCACATCAATGTCGAT
GTTGGAACGAAGGTTCCAACGATTCAGCAGATGCTGAGTGGAGAAGTTGGCATTCATTTC
CGTGCCCTCCTTATTCCACATACCTTCCTGGCGCAAATAGGAAAGACTCACATAGTAGCG
TGCCCGATGATTGCCGCCACTGATTTGCAGATTGGTACGATATTGCGGTGCTGCATCACG
ATAAAGCTGATCCGCCCATGACGTATTAAAATATTGATACCTGCGAATATCGTTGTCGGC
AAACCGGCCACCCTCAGAAACAAATTTATAGTTGGCTATCTGTTCGTCGGAATACATAGG
AGCCATGCCACTCAGATAGCGCACTTGATTGCGCGTGAGAGCCATATTGTAGGAGTTTTG
CATCTCCATCGTGTTGCTCAGCGTGTTGAAGCCCACCTCTTGGGTAAAGTCTATTTTGGT
CTTTCCGGCTTCACCGCGCTTGGTTGTAACCATAATGACACCATTGGCACCACGCAATCC
ATAAATGGCCGTAGCTGCCGCGTCTTTCAAGACCGTGATGCTCTCAATAGGAAAAGCGTC
AAGAAAAGAGAGGTCGCGCTCCACATTGTCGACAATAACCAATGGAGAACGGGCCGACAT
GTTCATCGTGCGAATGCCGCGGATAAAGGTAAACGACTCCGACCAACCGGGTTCGTCCGA
CCAATCATAGGTCTCCACCCCATTGAGTACGGAGGTAAAGGCATTCTGAAGAATCGTTAC
GGGATGTTTCTGCAACTCTGTTCCCGTGACGGTTGAGCGCGAATCGGTAAGCAACTTTTT
CTTCTGCTGTGCAAATGGGATGGGAGCAGGATGCTCGTATTCGTCAACATCAGCCTCCAA
CTTGATGACAAAACTTCCGTCAAAAGTCGTGACCTTCTCCTGTGCATTCTTATATCCTAA
GCTGCTGACACATATTTCATCGTCTTTCGACACCTTTTTCAGTTGGAAATATCCTTCCGC
ATCGGTAAGTACAATACGGTTTTCTTCAGCCACATTGACCACTGCACCGACAACGGGCTC
ACCTTCATTGTTGACAATACGGCCTTTCAACATCTGCTGGCTTTGGGCAAAAGCCGTTGT
CGAAGCCCCAAGCAACGCGCCCAGCATCAGGGTTTTGCCTGATGCGGACACATGTTCTAT
GATATATTGTAGATTCATAATATGATTCATTTAAGATTTAATTCCATCCTTCGTTCTGGA
AAGATTCTCCTATCTTCCAAGTCTCTGTTTCAGGAATAGGATAAACATACATTCTATTCT
GCCAAACACGGCTTTGAGCTTTTTTCCGGGTAATGGTGCCATCGTTAGCTACATTCACCC
CAATGATGTCACGGCCAAGAGCCTCGGCAGCCACATTCCAACGGCGCACATCCCACCAGC
GATGTTCTTCGAAAGCAAGTTCGATGGTGCGCTCCTTATGAATAAAATTGCGCATGGCTG
TCTGTGAAGTCAAATCCAGACGGTCGGCCACATTACCGGTGATACCTGCACGGTGGCGAA
TCTGGTCAAGCAGTCCGCAAACCGTTTCATAATTGGCGTCAAAGTCGGCCTCGTTCAAAG
CCTCGGCATAATTGAGAAGGATTTCATTGTAGCCAAAGAGTTTCCAAAGGCGTTTGGCTG
CTCCGGTGTGATTGGCACTGAGAATGGCCTCAGGGATATACTTACGCACATAATATCCCG
TAGGAGTGGAGTTCTGGTTGCCAATAGGATTGTCTGCCTTTCCATAGACCACATTGATGG
TGCGACCACCCCAAGCAGCTCCATTATACAAAATGGTGGAAGCAAGACGGGGATCACGGT
TCTGCCACATGGTCTGGTCGGTATAATGACTGTTGGCATTCACCGTTGGATTATAGGCGG
CATCATATACCGGCGAACCGGTTGCATCATACTTGGTGAACGGTGCCGACCCATCGGCCA
TATCATACATGTCAACAAGATTCTGACTGGGGCAAAGCCCACCGTTTCCTCCTTCACCCA
CCGGAGTGTCATCCACGATATTCCCCCAACTGATATTGACATCGTTGCGGAAGAATATCA
CTTCGGGATTTTGATCACTATAAGTGGTAAGCAGCCAAGCATTGTTATAGGCAGACACAC
CGCCATTCGTCCGGTTTTCAAGTTTATAGTTTGCTCCGTAAGTATCAATAAAGCCTTTGG
CCGCATCGGCAGCCTGCTGCCAAGTTATGCCCGAAGCCTCACTATAATGCGGACTGGCCA
TATAAAGCATGATGCGGACATAGAGAGCACGTGCCGTAGGCTGATTGACAACACCTGCAT
AAGTGGCATCATTCGATTCGGTGTAAGTCTTGAGCCCACTCTCGCACTCTTGCAACTCTT
TAAGGATAAAGTCAATATAAGTCTTTGTCGTGGGACGCTCCGTATAGCCTTTGAGCAAAT
CACCATTGGGATCGAGCACTTCTGTCACCAAAGGTACAGGACCATAACGCAAAAACATTT
CCCAAAAGAAATAGGCTCGGAGAAAACGGGCCTCACTTTTATAGTTGGCTTTGCGCGACT
TGAAGAGTTCGACCGAAAGGTCGGCAGGGCGAAGTGCCCCCGCCGTGTCTGCATCAAGTG
TCGCTATCGTTATGTTACATTTGCGTATTCCGCGATAATAGTGTTCCCAAGTGTCTGCCA
ACTCGGCAGCTCCACCTGACCCATAATAATTGCCAATATTCAAGGTTGTGCGGGTTCCGG
AGGTCTGGATACTCGATTCAGCCAAGTCGGTGGCTGCATCAAGCCATGAACGATTGATTC
TCAGCGCACCATGACGCAGGAAATTGTAAGTGTCATTGTGGAACTGAACCAACAGGGCCC
AGTCGCCAAGCACTTCGCCTTTAGTCAACTCGTTGCTGGGCTGCTTATTAAGAAAATCTC
CAAAAGCGTCTTCACACGACGTAAACGTCATGGCTCCCAGCGCCAATGCCAAAGCATATA
TACTGAATTTCTTCATTTTAAATCGATTTTAAAGGTTCTGATTAGAATACAACATTGAAA
CCTACGTTGACTGTCTTCAAGATGGGATAACGGTTAGAGCCGTTACTCTCGGGGTCTACA
AGGTCGTTAAGATGATCCCAAGTGACCAAGTTGTTGGCGTTGACATAAAGGCGCGCACTG
CTCATGCCAATACGCTGTATCCACTTTGCAGGAAGCATGTAGCTTAGTTCAATATTCTTC
AAACGAATGAACGAACCGTTCTTGAGGAAGAAAGAACTCAAGCGCTGATTGTGATCTCCG
TTGCTTCCATAGTGCAACAACGGATAAGAGGCATTGGCCAAATTCCACTCTTCGCTCTGG
GCGGGTTGCCAACGGCCCAAATGCACATCTTTCACCTTACCATTGTTTTGAAATGCAAAC
ATGGCATCGCTGTCATAGTAGCGAGACACATGGTCCACACCCTGGAACATCACTTCAAAG
CCCCAGCCCTTATAGTTGGCACCAAGGGTCAGCGCATAGGTGTTCTCGGGAATGTCACTA
TGGCCGATAAATGTCTCATCACGATCGTCAATGAATCCGTCGCCATTCATATCCTTATAC
TTAAGATCTCCCACTTTCACATTGCCCGTATAGGTAGATACCGGAAGTTTGCCACCATCA
ATATCGGCTTGTGTCACAAATCCTTCACAGACAAGGCCAAAATACTGATTGATGGGATGC
CCCTCACGTTTGCGATAGGCTGTCTTGATGGCCGGCTCATCCATGTTGATAATCTCGTTT
GCGGCATGAGAGAAGGTAAGGCCCACATTGTAAGAAAAGTCTTTGCCGATACTCTTGTGG
TGATGAAGTTCGATTTCCATACCCTTATTCTTCGTCTCGCCGAGATTTCCGGCTGCCATA
GCTACACCTACCCACTGCGGGCGTGTCAGATAAGCGGTGAGAATGTCATTGCGCTTCTCA
TAGAAGAAATCGACATTACCATTCAGCAGACCGTTCCAAAGACCAAACTCGACACCGAGG
TTATACTTATGGGCGCGCTCCCACGACACCCCGTAGTTAGGATACTGACTCTCGTAAATG
CCCGTCGTGCCGGTATTTCCGAAATAATAGTCGTTGTTTATCTGGCTCCACTTCTCTTCA
TAGAGGAAACGCTGTGCCACTCCGTTCACGGTGTACACATCATTACCCACTTCACCGTAG
CTTGCACGAATCTTCAGATTGTTCAGCCACTCTTTGGTGCCTGCCATGAATTTCTCTTCC
GTCACGCGCCATCCGAGGGAGAATGCGGGGAAGAATCCGAAGCGTCTGCCTTTCATGAAG
TTTTCAGAACCATTGTACCCCGCATTGAATTCCACCAAATACTTATCGGCATAAGAATAG
GTGACACGGCCCACAAGACCTTGATAACGTTTGGCCAATTCTGAATTTTTACGGTAATCA
TTCTGGTTGTAGAGAAGCATGGCCGTCACATCATGCACACCAAACTTCCGCGCGTAATTG
ATTTGAGCCTCCATATACAGTTTGTAAATGGTGCTTGAACTCTTGGAATAACTAAGTTCG
CCGTCAGTGTTGAACTTGTTATAGGCATCGAGACTCTGATAGTTGTCACGGTCGTTGAGC
TCGTATGTGGCAAAACCGGCACTGAAAAGTTTACGATAGTAGGAGTCATAGTCGAATGAA
GCCATGCCACGCACAGAAAGACCGGGGGTCAGCCAATCCATCTTATAGTCGGCTATGAAA
TTGGTTTCGTTGATAGTGTTCGTTCCACGATAGTAACCGCCCTTTGCCAAAGCAGCCACG
ACATTGTCCTGATAATTCGAGCTGCCACCATAGAGCGTGGAGTACGTCTCTCCATTGGAT
ACGCGATAGGCAACGGGGAATATCCATCCCGGCGTGTGATTCAGCCGGGCAAAGATGGCA
TAGTTGTCTGACCGTTCCGTTGTATTGGAACCATAACGTTCCTCGAAACGCGTACCGAAG
TTGATGCTGAACGTGAGATCCTTGGTCAAGAACAAATCCATGTTGGCACGGAAAGCGTAA
CGGCGATAGCCGGGACTGGAAGTATTGCCGTACTGGTCTTGCGACAGATTCTTGACCAGC
GAATGCTGATTATAGAACTCACCGGACGCATAGTATCGCATACGCCTCGTACCGCCACGG
ACACTCACATTGTATCGCTGGGCGGGAGAAGACCCCTTCAACACCTCGTCATACCAATCC
ACATTGGGATAGAGAAGGGCATCCACACCGGAAAGCTCGCCGTTGACACTCTTGCGGTAC
ATCTCAATGTCCGAGGCACTGTATTGTGACGGCAGTCCGTCATTGGAAAGGGCTTCTTCC
AGCAGGCTTACGCTTTCGTAAGAATTAAGATAGTTAGGTTTGCGCGTGGGCGAAGACCAT
TGGAAGTTGCCCGTGAGGCTCACTTCGGGCTTCTGCTCGCGACCGCGCTTCGTTGTGACA
AGAATCACGCCATTGGCACCGCGCACACCATAAACAGCTGTGGCAGAGGCATCTTTCAAC
ACGGAAATGCTCTCTATGTCATCGGGGGCCACCTGAGAGAAAGCGCGCTCCACGCCATCG
ACCATGACCAAAGGGGCGCCATCACCGGCAAAAGTGGCACGACCACGAATGTTAATCGTC
GCGTCGTCCATGCCCGGAGCACCGGAGGTTTGTGTCGTGATCACACCGGGAATCTTACCG
GCAATGGCCTGCGTCACGTTGGCAGCAGGAGTGGACAGAAGGTCCTTGCTCGACACTTGG
GAGATGGCACCTATCACGCTCTCTTTCTTCTGGGCGCCATAACCCACAACCACCACTTCT
TTCAACACTTGATGGTCTTCCTGAAGCGTAACTTTCAAGTCGCGACGGGGGCCGACGATG
ACCGTTTGGGTGTCGAAACCGACGTATGAAATGCGCAACTGCGACTTCTCGTTCTTAACT
TGTATTTTGAAATTGCCGTCGAAATCGGTAACGGCACCGTTCGTCGTACCCACTTCCAGT
ACGCTTGCTCCGATGATGGCTTCGCCCGTAGCATCGACAACCGTACCGGTCACAGTAAGC
TTCTCCTGGGCCGATGCTCCCAAAGAGAGGAGCATCAAAACCAGACAAAGGAACGACTTA
TGAAATATGCTGCTATTCATTGTTTTCTTTTTTTTATCAATTATACAATGGTGCCATCAC
GTAGCACTGTTGGGAATCCATTTCAAGGTGAGAGCCATCGACTATCAAGAAAGCATTAAC
TTCTTGTTTCCCATCGCCACAAGTAGCATGGAAACTCTCGACATACACCTTGCCATTGGT
ACAGGTGGCAACAGCCTTTACGGTCACTTCTGCACCAACGCGGCTGATGGTCATGCCCAC
CTTGGCACCTTCCATATCCTTACGGTATTCCGCCCATCCGGAATCGTCAGTCGGATAACC
TTCCGTACTGAAATTGTCACCTTTGTAGCTTTCTCCCCATCCGTACTTATCTGAACGGAT
AACAAAATACTCCTTATAGTCGGCAGTGCCACGATCGGCCTTTGTACTCACGCAAAGATT
CCAGTTATTCCAATTATTATTTCCGGAGGTATGGTTCGTAAAGCCCAGATGCAATGCTTT
GCCTGCCGGAATTTGGAAATAATCGGAGAATTCTTTCCACCACTCGGAAGAGTTGTCTGC
CGCCCCAATGGTCGTGGTTTTAAGCGTCACGGCACTTTCCACCACGCAAGCTGTCTTGTC
GAAAACAAGATATGACCCGTCTACGATGAAGAATGCCCGCACCACCTGAGAGCCGTCTCC
ACACTTGGCGGAAAATCTCTCCGTATAGACTTTACCGCTCTTGCCTGTTGCCACGGCAGT
GACATTCACCGTGGAACCGCTGCGCGCAATGGTCACATCTACCGTGGCGCCTTCCATCTC
CTTGCGGAACTCCGCCCATCCGGCATCATCGGTCGGATAACCTTCGTTATTGAAGTTGTC
GCCATTATAGCTTTCACCCCATCCGTATTTATCTGAACGGATAACGAAATACTCCTTATA
ACTGTCCCCTCCCCGGTCGGCATCAGTGCTCAGGCAAAGATTCCAGTTATTCCAATTATT
GGCTCCGGAGGTATGGTTTACAAATCTAAAGCGCATGGCACTTCCCGAAGGCATTCTATA
ATAGTTGGAGAAGTGTTTCCACCATTCGGCCGAACAATCGGACGTACCTACTTCCAAGAC
TGGGTCGCCAAGCACATATTTGAAGGCTTCTGAACCTCCGCCACTGCCGGAAGCCGACTT
GTTCCAGTCTTTGGCATCCATCTGGTTGCCGATGAGAGCCACGTCATCAAAATAAGCTCC
TGCATGTACATCGCCAATCTTTTCAGTACCTATATATAAATAAGGTGCTGTGTTTATAAA
CTTCAACAAAGTCTCATACTTGAAATTGGTCGCGGCTGTGGCATCAGACTCATGACCGGA
AAGGCTCTTGTTGCCATCAACATAGAGCTGATAGCCGCTCTTTGCAACTTGAAGGGCTAC
AAAATGCCACTTCCCGGCAGAAAGGATGCCGGTCTTGAACGCTTTAGGATTGTTTTCATC
AAGATTCAAAGACTCCAGCTGTCCGGGCTTTGAATAGGTCAACTGACCGTTAACGCCGAA
AGTGAACCTTGGGGCATTTTCGTCTTCAGAACCAAAGGAAAAGAGTGGACGAGTGGTATC
AGTGCTGTCAAGTTTCACCCAAAAAGCTACGGCAGCACCATTTTGGAGCTTCACCGTCGT
GAACGGATTGACGATTCTGACACACCCGGAGTCATTCAAATGCAAAACGTTGCTGCCGAG
GGAATCATCCTTGACCACCTCAGCCAAATTGTGTGTCATGTTGAGATCTGAAAACTGTTT
TTTGCCCGCATACTCGAAATTGTAGCTTGCAACAGCCTGACGGGTGGCATAAGTCTGGTT
CCCCGCTTCGGGATCGGTACTTCCCCAATCAGGACTACAAGATGCAAAAGATGCCACGAG
CCCAACAAGACCAACAATACTAAACAAAGATTTAACAATCTTCATGATAGGTAATGTTTA
TTAGGTTTTAGTTAATAGAATTGTTTAATTATGTTTGCAAAATTAAAGAAAGGCACAAGA
ATACGGGTAGACAAAACGATATATAAGGTGGATAAAACGCGTTATGAGTGTCTTTTTCAC
CCTTTAAAAGTTTGTCTTGGGCAGGAGATGGAAAGTCGGAAAGCAAGAAAGGGGCACCTC
AAGTGGACAGAAAGCCGGAACGGGAATGGGAAAGGAGGGAGGAAAAGAGGGAAAAGGGCA
AAAGATTAAAAATGGGACGTGGTGTCAACATCTTTCTTTCCGCATTTGCATTCGGCCGTA
AAAAGTTGTATCTTTGCATCAGCAAAGGAAGCACGCGGGTGTTTCCTTTTTTTCGTTTTA
GGCCTGCCGGGGGGCTCATTCGGCCCAAACGGGCTTTCGAAAGGGCTGTTCCTGACTTGC
AAAAGAGGCTGTTTGAGCTTCTCACTACGGTCCTTTGACCTTGTGACTACGGCCAAATCG
CATCCCGTTTTCAACTTTTCAGGAAAAAAGAATCGGTATTCCCGGTTTTACAACACATAA
GGGGAAAAGGGCGGGTAAAACTTTTTCGAAATATCACTATAGTTTTGAATGAATCAGGAC
AAAGACCGGTCAACAGGCCGGAAAAACAGGCCGAATGACGCGGGAATCAGGAAACTCATC
CGACATAGGCACTCGGGCTCACTCCATACATCTTGGTGAAGCAGCGGGTGAAATATTTCG
GGTCGTTGAAGCCCACACTGTAGGCTATTTCGGTGATGTTGCGGTTGGCCTTGTTGTTGG
CCAACAGTTCGCGGGCCATGCTCAGACGATAGTTGCGAATAAACTGCCCGAGGGGCACAC
CGGCCTCTGCATTAAGGTGCTTGTTGACCAGCGAACGGCTCATCCCGATGAGCTTGCAAA
ACTCTTCAATACCGAAATCGGAGTTCATGTAGTTTTGTTCCAGTATCTCCACCGCACGGT
CGATAAAGGGTTTGCCCAACTTGCGGGCCACCTTCTCTTTGTCAGCCTCCACACTCTTGG
AATAGCTGTCCTTGTATTTCACTTCATTATAGAGTATGTTGTGTATGCGCCGGCGAAACT
GTTCGGGGTCTTCAGACTCCTCAAGTATCTTGCGAATGGGGCCCAGCAGTCTTTCCGCCT
CCAATCGTCGCAGCTGATTTGCGCGACGGTTGTAGAAACTGACGGTGACAACTATGGCCA
GACAGAGCAGAAGAAGCACAAACCACCAACTCTTGTAGAAATAAGGTTTCACGGTCACAT
TGATGGCGACGGTCTGGTTTTCGGCCCGCTCAAGGGCCGATGTATATCTCACCTCGAAAC
GATAATTGCCGGGGGGCAATGTGGAATATCTCACAGCGTGTTCTCCGGGCTTCAGATACA
CCCAGTTTTTCTCCCACCCCACCATGCGGTAGCAATAGGTGCCTTGGTCTTCACTGCCGA
AGTTGAGGGCCGAAAAATCTATCGAAAACGACTTGTCACTTTCGTGCAGACGGATTTCCC
GGGCCACGGAGATGTCCTCATCCAGATAACGGGTGCCGGCCAAGATGGCTTGATTGTCCA
CTACAAGTCCGGTAAACCGCAGCCGCCCTTTATAGACAGCAGTCCGGTTTTCACCTTCCA
TCACGGTGAGTCCGTTGATGCTGCCGAGGTAGAGCTTGCCGCCCGTGCCCACGATCGAGT
TCCAGTAGAAAGCCGAACTACGCAGGCCATCGGCCTCGGTATAGGTGGTGAAAGTCTTGC
TTTTGTGCGAATAGACCACCAGTCCGTTGTCGGTCGTGAACCACAATCGGCCGGCTCCGT
CTTCGGCTATGCCTTTCACGGCATTGTTGGGTAACCCGTCGGCTGTGGAAAGCACCTCAA
AGCGTTCGTGGCCGGCCTTGTCGGTGACTCGGCGATAGAGTCCGTAACTGTTGCTGCCCA
GCCAGATGGTGCCGTCGGAGGCTTCAAAGATGGAGGTGATGTGGTCAATGACTTTCGACG
AAGGGGCATCAAGCCGGTAGACCAACGACCGTGCCCGGAAGTGGTCGTGCCGGTCACGCG
TCTTCAGGTCTATCACCCTCACGCCATAGATGCACCCCATCCACAACCGCCCCCGGCTGT
CGATGAGCGAACCGATGCACCCGCGCACGTTGCGGCATCCGTCAAAAGGCTCTATGAGGC
GGCCCGCCTTGCAGTCGTAGAAGAACAAGCCGTCGTTGCTGCCTATCCACAGTCCGTCGT
TACGGGCATCGTAAGCGAGTGCCCCGATGTAGTTGAGCAGTGGGCGGTGGGCGGCATCCA
CGGCGAGCGGCACAATGCGGTCGGGCCGGGCCATGTCCATATAGGCCACTCCGCCACCCC
ACGTGCCTATCCACAGACGGCCGGCACGACCGGAAGCCAATGTGGAGACGGTGTTATGAG
GAAGGCCGGAATTGTGCGTGTTGTAGTGTATGAAAGCATTGCTTCCGCGGTCGAGGCGGT
TCAGCCCGCCCTCCACCGTGCCCACCCAAAGGCGGCCGGCCGGCTCCACATACATGGCAT
TGACAAGGTTGGACGAGAGCGAACCGGGGGCAGGAGTATGATAAAAGTTGTTGAGAAGCA
ACCGGCGGGGAGTCAGTTTCACGATGCCTCCATTTTCTGTTCCCACCCACAACTGGTGGT
GGAAGGTGAAAATGCAGTTCACAAAGTTGCTACTTAGCGGATTGACGGGGGAAGAAGCAT
TCCACAATTCGAAATCACGGGTGCAGTCGCGGTAGATATTCACACCACCGAGGGTGCCCA
CAAGCAGGGTTCCCCCATCGCCGATGGCCAGACTGCTCACGAAGTCATGGGAGAGCGAAC
CGGCAACTACAGAGTTTTTGAAGGCTTCGAGCGTCTTCCGGCGGCAGTCGTACCGATAAA
GACCGGCATTGGTGGCTATCCACACATCGGCATTGCGGCGCAGCATATCGGTCACGAACA
AACCGCCGAGTATGCGCATGGCAGGAGCTATCTCTTTGCGCACCAACCTGTTGCCTCGTT
TTTCAAGCCGATAGAGACCACCGTTGATATTGGCCCACATCTGCCCGTTGCCCTCCACAT
CTCTCAACACCACATCGGGCGTATTCGAACTGTAACGGCACGAGGCCACATCCACCACAT
TGCCCCCGCCGCCGAAAGTGAGCAGGAAGATGCTGTCGCGCGTGACGAGCCATATCCGGC
GGAGCGCATCGGCATAGACTCCTGCGGCCGGTCGGCCAATGAGTTTGCTTATATCTCCGT
GGCTGCAAACGGGGACAACGGGCATCAACGTCTTGAGGTCGGTCACACCGACTCCTTCAT
CGTAAGCCGTCCAAAGACGCTTGAAAGCATCTTCACAGACACTCCGGCAGGCATTACTGT
TGACGGATATGCCACTGATTCGCTCAAACCGGTAGCCGTCATAGCGCACGAGTCCGCCCC
CATAGGTGGAAATCCAGATGAATCCGAAACTGTCGGCAAAGATATCATTGACATGATTTT
TGGGCAGGCCGGCTTTGATGTCGAGGTAGGCCACATTGTATTGGCGGCCCACGCTCTCAG
CCATTCCTTGAGCACAGGCAACCGCAACAGACAATACCGACAACAGCAAAACGACAAAAT
GCTTCATTCGACCTCCACCTTAATTATATAATGCCTGCCGGGCACACACAACGCAGCTTC
ACCGGAAGCACCGGCAAAAGAACAAAGAGTGCCGCCGGGACGCCCATCGGGATAAAATGA
TACCTGATTCTCATGAGCTTGGTTGCGTTGCCTGATCAAAGGATTATCAAAACAATAGAG
TTGGTTTCTGCTGCAAATATACGAAAATATTACAGAACCGACAACTTTTCGGTGTTTTTT
GAACACCTAAACAAAAATCCCTTACCACACAGTTAAACCAAGCCCGCATCCTTTCATCTA
CCGATGAAAAGAAACGTTCACGCATAACCTGTCCGACGGCGTTTGCCAACAAAACGGCTG
ACAAATGCGAAAAATGCCATCAAATGTTTTGTCATATCGGCGATTTGGACTACCTTTGTC
GCATGATTGTACGCTCATCAACGACGCAACGACTCTTGATCAAGTTCACACTCTTGCTGC
TTTTGGCACTTGGCCTCCCAAGCAAGAGCGCGGCGATGGACTCCGTACCCACGAGAGACC
GCTTGTGTACTGTTGACAGCAACGACCGCCAAGGCCACGAGGCTGTGCTCAATGATGTGC
AGCATCTTTACCGCATCTGCAGCTCGCGCCCCGAGCGGGTCGTTCCTTCTGCCAACCCAC
TCCCCCCACACGCATCGGGCAGGGTTGGTCTACATCACTTTTATCCACACGCGGGCAATG
CCCATACAGGCTTTGGAGTACGCCGCGAGGCGGCTCCTTTCTGTTCGCCACACTCGTGCG
ACTACTATGTATTCGCACTGAAACGTATGCGCTGTTAGCCGTATCTTGTAGGTTCAAACG
CCCCTTTTTTCTTATTTAAAACATCAGATGCACGGACTTCCTGCCACAGGAAAGTCTTAT
GCTCTTTTCATTCATCCTAACAAGATACAACAATGTCGAATATTAACAACATGGTGATGA
CACCTGCGCTCATCGCCGACGCCCGTGTTACCGTCAAAAGTTCATTCTTCGGTCTCTCCA
AGAAGGCCGTATTCACCCCCACACAGAGTCCACTGCGACTCTATCGCTTCGAATACAATG
CCGACATGGGAGCCAAAATAGAGCACATGCTCAACAGCAAGGCAGAAGACCTGGAGGCGG
AAGTGAAGAAGACAGGCAGCTTGAAGACAGACTCCATCGGCAATATGCGACTGGAAGCCT
TTGTCTCTGCCGACGGTGAATTTGCCGCCTTACAGCTCTTCCGCTACAATAATTTTCAAG
CCACACCGGTCACCCAACCGCGCTTTTTCGAGGGTGAAGAAGCCAAACTTGTGGCCTCGC
TTTTCTAAGAAACAGACGACAATGCTGCCGGAAGGCCAATAAAAAAGGTCTGCAACAACC
CGTCAAGGGAAGTTGCAGACCTTCTTATATGGTTGAATGAACTGTCTGGATTTACTTCAC
CAGCACCTTTTTCACTTTCACCGAACCGTCGGAATAGCGTGTGCGCACCACGTTGACACC
TTTCTGAAAGGCGGGAATCTCCGTGCCCGAAAGCGTATAGACAGTCGTAGCCACCACTTC
GGCCTCAACATTCTCACCAACCGCGGCGACACTCGTGGCCTCCTTATCGCCGGCAAAGGC
ACTCACTTTGTTTACCCCACTACCCACAGTAACATTCAAGGTGGCACCGGCGTGGGCCGA
CACCTCCCCTTGCACCTTGGCAACGTCCATAGCCGAGTAGCTGTAAACACCATAGGGATT
GAAGAAAGCAGCGCTTCCGCTGCGCTTCTGCTCATTTGCTGCACCGATGTTTCCGGTCAT
GGTGATATTGTAATCGGTGCGCCCCTTCTTGACGGCATAGCATTTCCAAGGATTGGACAC
ACCGCTGAACACGTTTTTCTCGGCATAGATGTTGCTTGCGTAGGCGGCACCGATGCAATA
GTTATTGCCTTTACAAGAGAAAAGGCAGTTCACAATGTGTACCTGTCCGAAGCGCACACG
GGGCATACGCTCGTGGCAACCTTGATCCCACCAGCAGTTGGCAAAGGTGGTGCGCAGATG
TCCGCGGTCTTTGGCATTGTTATCGCTGCCGCCCCAAAGGCAGCAGTTGCGATGGTCGGC
AGAACCGCCCGAACCACCGGCGTATGGCTTGATGAGATAGCGAAAACGGCACCAAGTGAC
GGCTATATGGTCGGTGCCGTTGTTGCAGTCGAAATTGCCGTCTACACCATCTTGGAAGTC
ACAGTGGTCTACCCAGATATAGTCGGAATTTTGGAACTGCAGGTTATCGTTACCATCAAT
GTCATAAGCTCCCGCACTCTTGAAAGTGAGATTGCGCAGGATGATGTTCCTGCAACGGCT
GAACGACAGAATGCCCGATTGGCTTACCACTGCGCTGTGGATGGGATTGCTCAACACAGC
CCCCGGCAAGCCATAAACTGTCTTGTTGGCAGCATCTTTCACCGTCTCCATACCACTGAA
AGTGATCGTGCCTTTCACGTAAATGGTCTTCTGACCGGTGCCCGAGAGAGCAGCCAGCAG
GTCGGCCTTAGTGGTCACGACCACACTGTTTTTGTTATTGCTGCCCGTAACCGTGCCGCC
AACAGTGGCCCATCCAACGGGCGCATTCTTGTCGTAGGCAGACAGGGTGGCAGCAGAAAG
GCTAAAGGCTTGACTTGCGAGAGAGACACACACCCCCGCCATGAAAGTGCGTAAAGATAA
TAAATTCATAAAAGTTGCTTTAAGATTTTTATTGTTAGACTATTTTTCATGTAGTTTCGA
AACGACGCTGCAAAGTTAATATGTAATGTTGTTTCTCCGTCAATGAATGACAAAGAAACT
TACGTAAACGTTTTCACGGCGTATCTGAAGACACCCGCCAACACACTGCAGCTCCCGACA
ACGCACATAATATAGCTATTGGGGAAGCCTTTCGTTTCGGGCACATTTGTTACCTGCCGG
TCCGTTGGCACGTCTTTTGCCCCTCTCTTGACAGAGACAATTCTCGAAATATACATCAAC
AACAAATTAAAAACAGGAGATTAAGACAATGGCAATATTGGAAAAAGGCAAGGTATTTGT
AGCCAACAAGATGATTGATTATGCTGATGGTGGCGTGGTTTCCAAGGAACTCATCCACAG
CAATTCCGGCAGTGTGACACTCTTCAGCTTTGATGAGGGACAGGGACTGTCGGAACACTT
TGCCCCCTTCGATGCACTGCTTCAAGTGACCGATGGGGAAATGGAACTCACCGTTGAAGA
CACCGTGTTCACCATCAAGGCCGGCGAGAGCTTTGTCATACCCAGCGGAGCACGCCACTC
GGTGAAGGCAGCCCGGCGTTTCAAGATGATTATCACCATGATTCGCGAACAGACTTCTTC
GGTCGGGCACCATTAAAAACGGAAGCGAAGGCTTCTTGCGCACGTCCGCCATCACCGGAT
GAGGAATCAGGGACTAACGCTTTTTGATAGAGGAAAGGGGAAATCATGAGGGCAAACATC
AAACGCAACAATCAGAAAAGGGTGGCCATCGTGGGCGGTGGTCTGGCGGGCCTGCAACTG
GCTCTGAGACTGCGGCACACTGACTTTCAGGTGGTGCTCGTCGACAAGAACAACTACAAC
CAGTTTCCGCCACTCATCTATCAAGTAGCATCGGCGGGACTCGAACCGAGCAGCATCTCC
TTCCCATTTCGCCGATTGTTCCAGAACCAGCGCAACTTCTATTTCCGCATGGGTGAGGCT
CTGTCGGTGGACAATGACGAGAGGGTGCTACACACTTCGTTCGGCACACTTCATTACGAC
TATCTGGTGCTGGCAGCCGGAGCCACGACCAATTTCTTCGGCAACGTCAACATCGAGCGG
GAGGCTCTCCCGATGAAAACGGTCACAGAGGCCATGAAACTCCGCAACACCGTTTTGCAA
AACCTTGAAAAGGCCGAAACCGAAGATGACGAACACCACCGCCAATCGCTGCTGAACATT
GTCATCGTGGGCGGTGGACCATCGGGGGTGGAGATTGCCGGAGCTTTGGCCGAAATGAAA
CGGACGGTGGTGCCACGCGACTATCCCGACCTCGATGCCAACCGCATGAATATCTATCTC
GTTAATGCCGACCGGCGGTTGCTGAAAAGTATGGACAGTGCCTCGTCGGCACGGGCCGAG
AAAGACTTGCGGGAGATGGGCGTGAACGTGATGCCCGGCTACACGGTTGTGGACTGCCGG
AGCGGACAGGTGATGCTCAGCGATGGTAGCAGTATAGACGCTAGGACTGTCATCTGGGTG
AGTGGCATCCGGGCAAGCACCATCGGCGGAATCCCACAGACGAGCATTGGCCATGCCGGC
CGGGTGCTCACCGACCGCTTCAACAACGTGAAGGGCATGGCGGGCGTGTATGCCATCGGT
GACCAAAGTTTGGTAGAGGGCGACGCCGACTATCCGTTGGGACATCCGCAGTTGGCGCAA
GTGGCCATACAACAGGCCACCAATGTGGCCGAAAACCTTATGCGGATAAACCGAAACGAA
CAGCCGAGACCGTTCACCTATCGGAATCTCGGCACCATGGCCACCATCGGGCGTAAGAGA
GCCGTAGCAGAGATAGGCCGATTCAAGTTTGGCGGTCTGTCGGCCTGGCTGCTTTGGCTG
GTCGTTCACCTGCGTTCCATCTTGGGCGTGAAGAACAAGACCGTGATATTCCTCAACTGG
ATGTGGAACTACTTCAACTATAAACAGAGCTTGCGGCTGATTTTGAAGTCCGAGTGCAAA
ACAATAGAAACCAACAAAAAATAAAAAGTATGGAGACAAAACTGACTATCAAGACCAACG
CCGACAACTTTCAGGCGTTTGAAAACGAAACACAAGTGGGCCAACTCGACTTCGAAATCG
ATGGCCGCACAATGGTCATCCCCCACACCGTCGTATTCGACGGCAACGAGGGAAAGGGCA
TCGGCAAGGCACTCGTAAAAGCGGCCGTAGCCTACGCCGAAGCGCATCAGCTCACCGTCA
ATCCAGTCTGCTCCTTTGCCAAAGCCGTTATCGACCGACAAAACGGTAAGGAAGTGCCCC
CACCCTCTTGCGGACTGAGAAGAAAATAAATATTTTTTCGCTACCAACTTATAAACTCGA
CGCTCCAAACACAGGATAAACCATAATTATTCGAGAATTTTATTTGTTTTCCGTACCTTT
GTCCTGCAAACCCAAACTATCCACTCAGGATGAAAAAGATCGCGACACTACTCTTTTCGG
CATGCGTGGCCATGAGCGCCACCGCACAGTCTAAAGCCCGAACAGCAAATTACTTTCCGC
AAGGTAACGCTTTTGTTTGTGTCAACGGCAACAACCGCTATTCGCGCGCACTTTACGGAA
GCAACCGAAGCGAATGGCGCCTCGAGACCAGCGATGTCCCCATTTTTGCTACCTACAAGA
AGGACGTTTGCCGAAACATCCGCTTCCAGGTGTTGGCAAGCGATGGAATCTTTGCCCTTG
ACTCAGCCAGCTATTGCATGGCGGGCTACGTTGGTGGACGGCGTGATTACACCATTCGCG
ATCCACGCTTGGGGAATGGAACACTACGGATGGCCGTTGTAGCTTTCCCCGACCGGGAAG
GTGCCATTTGGCGCCTCGTTGGCGACAGCCTTGATGGCATACACGTAGGATGCTTGGTGG
GTAACGTTACCGGAAAGAAATTCCACCGATGCGGCGATCTCGGCACCATCGACCAGCCGG
AAACAAGTTTCGCCCAACGGCAGGGCGAGAAGCCTTTGGCCACGACATCAGGACTACTGC
CAACTGAAGGCCGCGAACTATATTTCGTCTTCGAAAGCGACACTCTTTTTTGCGGTACGG
GCAATGAACTGGCAGCCCTATTTGTCTCTTCTGACAGCTACCGTGAACATCTTGCAGGTT
CAATCGTCTTTACGACTCCCGACCCATACATCAATCCCATAGGCAGTGCATTGACCATCG
CCGCCGATGGGGCATGGGACGGAAAAGTGTGGCTGCACGGTGCGGTAGGATGGCGGATGC
CGCTGCCCGGATGGCGCGCAGCTTATATGGGTGACTTTCTTGGAATGCCACAACGGCAGC
GCACCCACTTCGACGCATATGCCAAGAGTCAGGTGACCGGCGTGCCCGTTACGTTACCCC
ATCTCATGGACTCTGCCAACAACCTTGCCCGCGGCACATACCGATGGGGGACACCGATGT
ATAGCAACGGTTACATCTGTCGCAGCCGGGAGAACAGTCGCCAGTTCCACCACTACGACA
TGAACCTCAACTACATTGACGAGCTTCTGTGGCATTTCCAGTTCGATGCCGACACTGCCT
ACATGAGGCAGATGTGGCCTGTGATTCGGCGACACTTAGCGTGGGAGAAGAACACATGGG
ATCCCGACAACGATGCCCTCTACGATGCCTACTGCTGCATTTGGGCCAGCGACGCACTGC
AATACAACAGCGGAGCAGTCACGCACGCTTCGGCCTACAACTACCGCGGAAATCTTCTTG
CCGCACGCATTGCAGAGATCATAGGTGAGGATCCACAGCCCTACAGTGTCGAAGCCTCAC
ACATTCTCAACGCCATGAACGCCCGATTGTGGCTAAGCGACGAAGGCCATTGGGCCGAAT
TTCAAGACTTCATGGGGCTGAAACGCATTCATAATGATGCCGCCTTGTGGTCAATATACA
CACCCATAGATTGCGGGGCTTGCAGCCCGGAGCAGGCGTATGAGGCTACAAAATATGTCG
ATACACGGATACCGCATATCCGTTTCTCACTCGGCAACGAGCAATTTTCCACAATCTCCA
CCTCCGACTGGACACCTTACGAGTGGAGCATCAACAACGTGGCCATGGCCGAAGTGAGCC
ACATGGCACTCGCCTATTTCCATGCAGGGAGACCCGATGCCGGCTTCAAGCTGCTGAAGA
GCAACTTGATCGATTTCATGTATATGGGCACCAGCCCTGCTAACTTCGGGCAGATCTCCA
AGTATGACGCTAACCTCGGGGAGGCCTACCGCGACTTCTCCGATGTTACAGGCATAACAT
CGCGAGCACTGATAGAAGGTCTGTTCGGCATAACACCTCAGGCCCTCGACGGGCTATGCA
TCATACGCCCCGGATTCCCTGCCGATTGGGACAGCGCATCGGTGAAGACCCCATACATAG
AATACTCTTTTCAGCGTTCCGGCGGCAAAGAGTATTATAAGGTAATACAAAATTTTACCC
GCCCGCTGCAAATAGTTATACGGCAGAACACCGGTAACGGACACTATAAAGACACGGCCT
TCAGTTCCGACAGCGTGCAGACCATTGTACTGGACACGGTCGGATTCCATGAGGAACCTT
CACCCGAGTACGTCATGACGGAAAAAGCTGAAGGCACAGCACTTGACGAGGTGATCACAG
AATACTGTAAACCCGTCAACATCTCAAAGTTCTTCAATTCCGAAGTCACCGACATCTTCA
AGAACAAATACCTCTCGCCACGCTCACCATACACTACCCTCGCCCTTCCCACTCAAGGCA
TCGGTGATTGGTGTTCGACGAAAAAAACAGCCGACATCAATGATTGTGCCCTTCGGGCCA
TCGCTGCTGGCGGAACAGTTACGATAGCGGGAGTACCCTTCAGTACACCGAGCAAGGGGA
AAAACATCGTCTACACCAGCATTTGGGACAACTATCCCGACAGCATTGAGATTCCGCTTT
GTGGACGGGCATCGCACGTTTACCTGCTCATGGCTGGCTCGACAAACCCTATGCAAAGTC
ATTTCGAGAACGGAGTGGTAAGGATAACCTACAGTGACGGCAATTCAGAGACGCTCAGCC
TGCGCAACCCTTCCAACTGGTGTCCCATAGAGCAGGACTACGACGACGGTTCTCCGGCAT
TCACGCTGCCCAAACCACGCCCTTGGCGCATAGGACTGAAAACCGGGAAGGTGAGCAGAA
CACTATCCGAGTCACTGGCTGTCAGGCGCGCCAGGAACATCTCAGACTCTCCAACATCGA
AAGTCCCACCGCTGACAATCGACGGCGGAGCTGCCGAAGTGCTCGAGGTGAGGCTCAATC
CTAGAAAGAAACTGCGTAAAATGACTCTGAGAACGACTGCCAACGATGTTGTCATAGGAC
TGATGGCTATAACAGTCCAGACTCCCCAATGAGTAAACTCAAGACGACATCATCCCCGAT
GACTTGCCGTATGCTTGGGGAATTCCATCATATAGACGGACACCAGTTTGAGAAGCAATA
TTAAGCGGCTAAAGGAATTGGAGCCAATTTACACATCATTTGTACCCTGCTAAAACAAAA
ACAGCTGATAATCAATCGATCATCAACTATTATTTGTAGCGGGAGGGGGGCACGATCCCT
CGACCTCCGGATTATGAATCCGACGCTCTAACCAGCTGAGCTATCCCGCCATCATGTCTG
CAAAACGGCTATTGGTGTTTGCGGATGCAAAGGTAACACAAAGTTTTGAACGGGCAAAAT
TTTTGAGGCGTTTTTTGTTCTTTATGTAAAAAGCATATAGGGAATGACAGAAAAACAGCA
GAATGACATCAACTTTTATTCATTCTGCTGTCACGACAGTCGCCTTTTGGTAGCTCCACC
TATTTCTTTCGTTGCGACTTGCGGTTGGCCCGCTGCTCACGGTATTTAGCTTTCTGTCGG
GCCGAACCGCTGCCATGTGCACCGGTAATATATTTCTTTTTCTTAGCCTTTGTCTTCACT
TTATCTTCCTTGCCTCCACCTTTGGGTGCAGCCTTGAAAGTGATTCCATTCTCAAGTATC
TTGTCAAATTCGTCCATAGTTGTCGGTTTGTTAAAAAGCACACTGCCAATGGATTGCAGT
TTATCCCTTGGGCTAATTTCTCCCTCTCCGAGGGGAGAGGGGGATAAGGCTTTTAATGAT
GAAACAATCTCACATGCGTAAACGCCATGGCAATGCCATACTTGTCGCAAGTGTCTATCA
CATGGTCGTCGCGGATGCTGCCTCCGGCCTGTGCGATATACTCCACACCGCTCTTATGAG
CCCGCTCGATGTTGTCACCGAAGGGGAAAAACGCATCCGAACCAAGCGCCACCTTTGTGT
TTCGAGCAATCCATGCCTTCTTTTCCTCGCGCGTGAGCGATTGGGGCTTCTCGGTGAAGA
ACTGTTCCCAGATGCCATCTTGCAACACATCTTCATATTCGTCGCTGATATAGACATTGA
TGGTATTGTCGCGGTCGGCCCGGCGAATGTCTTTCCTGAACGGCAGCGCCATCACCTTCG
GACACTGGCGAAGCCACCACTCGTCGGCTTTGCTGCCCGCCAGACGGGTGCAATGGATGC
GGCTCTGCTGACCGGCCCCAATGCCGATGGCCTGGCCGTCTTTCACGTAGCACACCGAGT
TGCTCTGTGTGTACTTCAGCGTGATGAGCGCAATGATGAGATCGCGCATGGCCTCGGCCG
GGAATGTCTTGTTACGGGTGGGAACATCCCGAAAGAGTGCCGGGTCGTCGAGTTTCACTT
CGTTGCGTCCCTGTTCGAACGTGATGCCAAACACCTGCTTGCGCTCAACGGGGGCGGGCT
TGAAGTCAGGATCTATCTTGATGACATTGTAAGTGCCTTTGCGCTTGGCCTTCAATATCT
CTATGGCCTCTGGGGTGTAATCTGGAGCTATCACACCGTCGCTCACCTCGCGCTTGATGA
GCCGGGCTGTGGCTGCATCGCAGGTGTCGCTCAGTGCCACGAAGTCACCGTATGAGCACA
TGCGGTCGGCCCCACGGGCACGGGCGTACGCGCAAGCCAACGGGGAGAGCTCGAAGTCAA
CATCGTCGACGAAGTAGATCTTCTTCAGCGTGTCGCTCAGGGGCAACCCCACAGCGGCTC
CGGCCGGGCTCACGTGCTTGAACGAAGCGGCGGCAGGCAGCCCCGTGGCCTCTTTCAGCT
CTTTCACCAGTTGCCAGGAATTGAAGGCGTCGAGAAAGTTGATGTAGCCGGGTCGGCCAT
TGATGACTTCGATGGGGAGCTCGCCTTCTTCCATATAGATTCGCGAAGGCTTCTGGTTGG
GATTGCATCCGTACTTGAGTGCTAATTCTTTCATAAATGTGAGGGATAATAATTTCCTGC
TGCAAAAGTACGAAAATTCTTCGATATAAGTTCGTTATATGCTGAAAATTGTTATCTTTG
CAACCGGTTACAGTCGGCTATCTGCAAGTTCCTTTGCCGATGGGGCCGGCATGAACAATT
AACAGTAGGTTATGAAACAGGAATTGAAACTTCTGGCGACGGAAGTGGAAAAAAAGGTGG
GGAAGCCCATCAGTGTCTCTTCCGACTTTGAAAAGCTGTCTGCCCATATCTCCCGTCACC
ATGTGCATCTGCCCTCGGGGGCTCTGAAAAAGGTGTGGAGCTATCTCAAGGGAGCCGAAC
ATCCGTCGCGGGAGACACTTGACAAATTGGCGCTCTTTGTGGGCTACCAGAACTGGAACG
ACTTTCAGGAAAACCTCCACGGCGAGGATGACGGACTGACCAGCTACGAGGGACAGCAGA
GGGACAGTTGACATTTGATGGGGACGTGAATCTGCGCATGATGCACCCCCATTAAAATAG
TCTCCGTAAGTTGTCGGATGATGGTAGATAATATTGACAAAAACACATCCGCCTAAATTC
TCCAACTAGAGTGGAAGACCAACTTTAAAATGCCGGATGCGTCACCCGATTTTCTTGTTC
CGACTTTCCGAACTTGCGAAAGAGCCACACTTGAATGCCAAAAGGGCCACAGTTGCACTT
CAACTGTGGCCCTTTTGCAAGCCTATCCGGGCCTTTTCAAGCCCATTTCCGGCCTCCAAT
AGGTGTCAGTAAAATTCAATCGACTGATTATCAACGACTTAAAGAACACCGCCAAAATCA
CTTATTTGCACCGAGTGGGTTATCGGTTGCAAATATCGCAAAATGAAAGGCCGAAAACGG
CCAAATAGTTTGACAGTCATCTATCCGGATATCTCCCTACTGAACATTGACGGCCCCACA
GCTGAAGGGGAAATGACGCGATGCCGGGAAACTCTCCTGCAAGCGTTGGCAGGAATAGCC
GGAGACCACACATCAGCAGGAATACACCTCACTTGAGAACTGTAAAAAAACAAAAAAGGT
TTCAGAAGTGCGGCTTCTGAAACCTTTTTTATTTCTCTGCTGAAAAGGAAGGAGTGCAGA
ATCAACCCTTAGCGACGGTTCTCTTCTCCTTGATGCGGGCAGCCTTACCGGTGAGCTTGC
GCAGATAATAGAGTTTGGCACGACGCACCTTACCGCGCTTGTTGACCTCGATAGAGGCAA
TGTTCGGGGAATCCATGGGGAAGATACGCTCCACACCAATCGTGCCCGACATCTTGCGCA
CCGTGAAACGCTTCTTGTCGCCGTGACCACAGATCTTGATGACTACACCGCGATAGAGCT
GAACGCGCTCCTTGGTACCTTCGACGATTTTGTAACCTACTGTAATCGTGTCGCCTGCCT
TAAATTCGGGAAACTGATTACCGGTTGCAAATGCTTCTTCAGCAACTTTAATTAAATCCA
TTGTTGTTTGATAATTAAATATTGTTTGTCGTTCCAACGCAACATAGCCCGTAACTCTTC
TACGGCCAGCGGTTACGCCGAAAAGCGGATGCAAAGTTACGATTATTTTCCCGACATTCC
AAATTTTGCACTCTTTTCTTTGTCTTTTGTCTCTTTTTGTCTATCTTTGCACGAATCAAA
TATACGAACTATGCAGAAATACAACGTGATGCTTGCAGCTGCGTCAATGCTGCTTGTGGG
TGCTTCATGCGCCTCTCATTATCAACTTGCTTCAGTGGATCGCTCGCGCCTGCTTATCGA
CCGCCGCTACGATGCCACTCCCGATGCTGCAGCCGCTACATTCATCATGCCCTACCGGCA
CGAAGTGGACAGTGTGATGCGGCCCGTGGTGGGGCGGGTGGCTTGTTATATGGCGGCCAA
ACGGCCCGAGAGCCAACTCTCCAATCTGTTGGCCGACATCCTCTTGTGGTGCGGCCCCCG
GTTTAACGAGAAGCCCGATTTTGCTGTCTACAACATGGGGGGCATACGTGCCGCTCTGGC
TGAAGGCGACGTGACGCTGGGCGACATTGTGGACATGGCCCCTTTTGAGAATAAGATTTG
CTTTCTCACCCTTTCAGGGACAAAAGTACTCGAACTGTTCGGCCAAATAGCACACCGCGG
TGGCGAGGCCGTGAGCCACGGGGTGGAAATGGTCATCACAAAGGACGGAAAACTGGTGAG
TGCGAAAATCAATGGAGAGCCGGTGGAGCCCGCGCGCAGCTACCGGGTGGCCACGCTCGA
CTATGTGGCGCAGGGCAACGACCAGATGGAGGCCTTCAAGACTCGCACCAATATGGTTTC
ACCGCAAGGTGCCGAGAACAACGTGCGTTTTCTCATCGTCGACTACTTCAAGGACCAGAC
TGCCCACGGCATCGTGGTAGCCCCGAAGGTGGAAGGCCGGATAGTGGTAGAATAATACAA
AAAGAAGAATTAACCAAACAATCGAACGATTATGAAACTGAGACATATCCTGTTATTGAC
ATGCTGTGTGGTGGCGTTCCCTGTCATGGCACAGAAACAGCTGGAGATACTCCACACCAA
CGACACCCACAGTTGTGTGATGCCCCTTGGAAGCAACTTAGCCGACACAGCTTTTGCCGA
CCGCGGAGGATTTCTCCGCCGCATAGCCATGCTCAAGGAGGAGCGGCGCAAGAATCCTTC
CCTGCTGCTTTTCGACAGCGGCGACTTCTGTCAGGGATCGGCCTATTTCACATTATACAA
GGGGGATGTAGAGGTAAACCTCATGAACATGATGCACTACGATGCCGTGACCATCGGCAA
CCATGAATTCGACTTCGGACTCGACAACATGGCACGCCTCTTCCGCATGGCCAACTTCCC
CATCGTGTGCAGCAACTACGACTTCAAGGGCACCGTGGTCGAAGGGCTTGTCAAGCCATG
GATCATCATCCACCGCAACGGAGTGAAGATAGGCGTATTCGGCCTTAGTCCGGCTCTCGA
CGGACTGGTGGACATCAAAAACTGCCCCGGCGTGAAATTCCTCGACCCGGTGAAGACGGC
ACTCAATGTGGCCACCTTCCTCAAACGTGACAAAAAATGCGACCTCGTGATATGTATTTC
CCACTTGGGATGGAAACTCGACGACTACGACGACGTGCGCACAATAGAGGGTTCGCGCAA
CATCGACCTCGTGCTGGGTGGCCATTCACACACCTATTTCCAAAATCTCGAATACTGCCG
CAACCTTGACGGCAAGTGGGTGGGAGTAGACCAGAACGGCAAACATGGCATTTGGATAGG
CCGGCTGCTGCTCAACATGAAGAAGAAATAGCATTGTAGGAAATGTACCATCGATGTGCG
TTTTCGATACAACGCTTTGGAGGAGGCAAGGGGTATCCCTTTGCCTCCTCTTTTTATTGT
CAGCCGATGAGACTGCACCGGACATATAGCCTTTTCTATTAAATGTTTAGAAAAAGCCTT
ACATGATTTCTTTTCACACTCATTCGTCAGGCTAATTCCATTTACCTTATTCGCCTCATC
GTCCAATCATTTTTCTCACCAAGCCCAAACGGCATTACCAAACGGCCATACTTGAAAACT
CGTTCGGCCCGAACGAAAAACTCAAAAAGACCCTTTCACAACGCCATTCGGGCCCGATGA
CACTCCACAGCAGAATGAAAAAGCCCCTTTAGGGGGATGGAGGTTCGGTCGCATGAAAAA
AGGGAAACACTTGTGTGCTTCCCTTGCTAATGCAAAGATAATACAAAAATGGGGCTGTTG
CAAACAGGCAGGGAAAAAGTACGACACTTTGAGGTGGCCTTATTTCCTGTCCCAGAAGCT
TTTTAAGAATGTCGATTCCGGACGGTTCACTCGAAGTAGAACGTGAGGACAATCATTTTG
CTGCGCGCACTGTTCACGGAGTTGGTATAGGGCAGCATGCTTTTGTCGCGGATGTCCTTG
TCGTGATTGGTGTTGAGGCAGTTTGTGAGGCCGTACATGAATTTCAGTTCGGGGCGCAAT
TTGAAGTAAGGCAGGTAGAAGTCGCAGCCCACCCCCACTTCAAGAAAGGCATCAAACTTT
TTGAGTTTGAGATAGTCGTTGCCCTTTCCGCTGAGATTGACCATCGGATTAAGACCTGCC
ATCACGTAGGGGCGGTGGTTGTTGAAGCGAGGGGCGGCGGCGATGAGGTCGAAAGCCGAC
GACACATAGGCCGTCTTGAGATCTTGTCGCCGTTCGGTGGGAGTACCGTTTTCTTTCAGC
AGGCTGTAGTTGCGAAACATAATGTGCCGCGCACCGAAATACATGGCGGGGGCCACACGC
AGCTGGAAGTGGATGCTGAGACGCAATTCGGCCAGTACGCCCACATTAAAACCGGCATCC
CAGCGGTCTTGGTCAGTGCTCACGATGACTTGCTGCGTGGTGCCGTCATCATTGGTGATA
GTCTGTGGCCCCACGTTCACAAACTCGAGGTCTTGCAGGTGTGTGCCCACAAGCACGCCG
AAATGGAGGTCGCGCAAGTCGGTATAAGGCCTGTTCTGCACCGTGCGTTCCTGAGCGAGA
AGGGCTACAGGCAGCAGGGTCAGGCAGATGATGGTGGATAGTCTCTTCATGCTGATTGTA
TAACGGCAAACGGGGTGCGATATTGTGCTGCCGTTTATTTCGAAATTGTTTAAATTAAGA
AAAAAGTAATCATCATTTGTAGGTATATTAAAAATAATTACTACCTTTGCATCACACATA
AGTAGGTATTCTACTCGTTGATATTATACAAAAACATTATAAACGAATTAAAGAAACAAG
ATTATGGCTTACGTAATTGGTAACGACTGTATCGCTTGCGGTACATGTATTGACGAATGT
CCGGTAGGAGCAATCTCCGAGGGTGACATCTACTCCATCAACCCTGATGCCTGCACTGAG
TGCGGCACTTGCGCTGATGTTTGTCCCAACGAGGCTATCAGCCTTCCCTAAACCTGGGAC
AACACTTTTGGTTACATAAAACAACAGGGCGGCTCCGGAGGGAGCCGCTTTCATTTTATC
CTATGCATTTTGCCTCTTGGTTTTAGGTAGGAAAAACAAAGAGTAAGAGAAGCTATTACA
AATGGAAGAACGGAATAGTGTATCAAATGGCAACAGATAGAGTTGTTATACTTTAAAACA
ATAAATCCCCAATAGGATTCTTATACGGAGAACCTATTGGGGATTGGTATTAATGGGATA
GTTGTTTTTTACTTGATGCCGAGAGCAGATTTGGCGTTAGCGTTGTCAGGATCTATCTCA
AGGAGTTTTTTCCAATAGACATCACCCTCTTCCTTATTGCCGTTCACATAGTAGTAGGCA
CCCATGTAGTAGTAGGCCTGCTTGAGGTAAGCCTTGTCGTTGCTGCCTGCTGTGCTGTGT
CCATTGACAATGCTAATGAGTTTCTCGTAGTAGGGCTTGGCAAGTCCCTGTTTCAGTTCA
GGGTCGATATTAGCATTGACATTGGCGCGCATGTAGGTAGCATAGGCCTCGTAGTCGGGG
AACTTGGTTGCAATGTCGCCATACACCTTGTCGGCCTGCTTGAAGTAACCGACCTTTTGG
GCATCAGTTGCTTTGTCGGCCGCATTGGTGTAAATCTCAGCCAAAGACATATAGTCATTG
GCTGTAGCATCAGACTTCTTGCTGATATAAGCATTGTAAGCGGTGAGGGCGTTGTCCACA
TCACCGGCCTCAGAATAGGCATCTGAGATGAGTTTGCGCACATCGTTGTTGTCCTCCATG
GAGAGACTTTGCTTGAACATGTTTACGGCCTCGGTGTAGTTTTTGTCACCCATGTAAGCG
TGGCCGGCCATCATGTAGTCGCGGGCGATGAGCTTGGCACTGTCGGAAGCGGTGAAGAGA
GCCTTGGCAAATTGCACGGCTGTGGGATAGTCCTTTTTGGCCAGCGAGTTGTAGAACGTG
AGACGGTTGAACACAGCGTCACGGGGATATTGTGCATTGCCGGCCTTAGCCACCTCAAGA
CTCTTGTCATTGTTACCATCAAAGTAGGCTGCAAGGGCATACTCGTGGAGCTGTTCCTTG
TTGAGCTTGTTCATAGGCACACGACCGAAGAGCGTCACAGCCTGGTCGTACTTACGGGCC
CCGTAGAAGAAGTGGGCACCTTCGGCATCAACAGGATAGTCGGGCATGATGGCGCGGAGT
TCTTCGAGCGACTTGAAGGCCTCTTCCGGACTGCGGCCACGATACACGCTGGCATACTTG
ATGTAGCCACGGGGATTCTTCGGATCCATAGTCTTGGCATTCTGATACCACATGGCAGCC
TGGCCACCATCGTCCTTGACAGCTTCGATGTCGCCTTGCAGGATATAGGCATCGCCGTAG
TGGTTGTCTCGTTTGAGGGCTTCGTCGGCATACTTCTTGGCATTGGCAGTATCATTTACA
TCAAGGAAAGCGCGGCCAAGGCCTGTGAGTGCTTGGGCACTCTTTTTGTTGAGTTTATAA
AAAGCCTTAACAGGCTCTTTGACAGCTTCCGCATTACCCTTGCTATCCTTGATAACTTTG
GTGATGTTGGCAATCTGAGTTTTCACATCCTCTTGTGCCACGGCACCGGTGCTGAATCCT
ATCATCAGTCCGGCAATTGCTAAATATTTAATTGCTTTCATAATTCTTACTTTTGTTGAA
AGTTAGACACACTTACAAAATATGCTTGTTATGGGAATGACGTATTACCCCATATAAAAG
TTTCTATTCTTGACGAACATTAACATCCCTAACGGTCATGTCACCCCGATAAGGCAACAA
GCCCGACTTGAAGATGATCATCTGCCCCTTAGGAGACTCGATGAAATGGGCAAAACCCCA
CGGTAACGCATTGAGCGGATCGTTGAGAAGGGCATAAATGGTGCGCACGAGTGGGTAGTT
GCCATTGTAGATGTAATATTGGTAGGGTTTCCAGCTGTTCATAGGCGTGGCCTTGGCCAT
ACTACTCACCGACACCACAGTAATGGCTTTGTTGAACGTGGTGTTGGTGGTGTCGCGCTT
GTCGTTGAGCCAGTTGGAACCAATGACACCGATAGCATTGGGAGTCTTCTCCACATAGTC
TATCACTTCTTTACTGGTCTTGGCAGCCATGATATTCTCACTTGTCATGGGCTTACCTTT
AAGGATGGAGTCAACACACCAGTTGATGGCACTCGATTTCTGAGTATCGAACACGACTTC
GATATCTCCTTTATTTGATGCCGGATTAAGCTGTTTCCAACTTTTGATTTTTCCGCTGAG
TATCCCACCGATGTCGTTGACAGTCAGGCAGGTGTCAGTGTTTGTCTTATTCACGATGAG
AGCCAGACCGTCGTAAGCGATTTTGATCGCACGCGGCATGAATGTACGGTCTTGGAGATT
CCTGAGTTCCTTAGAAGAGAAATCTCTGGAAGTGATCACCAGACAGATGTCTCCTTTCAT
GAGCTTATTGACTGCATCAGTCTCATTAGTATATATCGGCTTGAGACGAGCCTTGGGATA
TATACTCTCGAAGACCTCTCGCTCCTCTTCGATGATAGGACTAAAACTTTCGTCAGAGGC
GAAACTAATCACCCCTGACGAATAAGTATCTGTCCTGCCCCCTTTGGGCTTCCGCTCGGA
GCAGGAAACCCAAAGGGTGGCAGTGAGAGTCAATCCTACGATGATGTAAGATAGATGTTT
CATATCATTTCGCGGCTTTACTGCAATTTGAATGATACAGGGACATTGTATTTCACACGC
ACGGCAGAACCATTCTGCTTACCGGGATTCCAGTTAGGCATGCTTTTTACAACGCGTGTA
GCCTCACGATCGAGAGAGGGATCGACAGAGCGAACCACTTTCACATCGGTGATAGAACCG
TCGCGCTCAACAACGAAAGATACAACCACACGACCCTGAACACCATTTTCTTGAGCCACA
ACGGGATATTTTACATTGCTGCTAAGATAGGACATCAGTGCCGAAGGACCTCCGGGGAAC
GACGGCATCTCTTCTACCACGTCAAACACCTTGTTCTCCTCAACGTGCTTGGGAGGTTCA
GGCTGGGCGATTTCTTGCTCGGCCTTAAGCACCTCACCCTTGTCGGTGTTACCTTTCACG
TCAAAAGCACCGATGGCTGTTTTGGAAGTGTTCAGATCACTCTGGGAAACAATCTCCTTC
TTCACCTCGGAGTCTTTCTTGATGACAGGAGCCGTGAACTTGATAGAGCTTTTAACTTGC
TTTACCTCTTGCTTCTTTTCAATCTTGACCTCGGTCTTCTTCTCTACCTTGGCTTTCTTC
TTTTGAGACAAGGTGGCGAGCTCCACACCTGTGGTCACGGCCACTTTAGGCTTGTTGGCC
TCAACGATGGCTTGAATACCGATGATGGATGCAATAATGGCAGCAGCAATGAGCATGATG
ATAATGGCGAGGATGTTGCGCTTGGTCACATTCCTACGGAGCTTGTAGGCACCGTAGGAC
TGGTTGCGCCCCTCGAACACCATTTCAATCCATGAAGGATCGTAAAGATCGATTTTTGAC
ATTGTCTTTTCCTTTCTTTAATTGGTTAATCATTGATTACTTAATGCCTTTCAACTTGAT
AAGTTTCTCGTCGTCAGGATTAATCTTGTCAATGACGTACTTGCCAATACTGCAAATCTG
CATTTCATCGAGAGCGTCGACCAAGTTTTTGTATGAGCAAGTCTCAAGGGGCTTGATAAC
GATTGTAAGGGTAGGAATCTTGTTAGGTTCGCCTTCAATGTTACCTTCCTTAATCTGGTT
TAGGGCCTTCTCGTAAACACTGTCAGGCCATTGAGCCGGATTCTTGAGTCTTTTCTCGTC
CAACTTTTGCTTAGCCAACATGATCTTTGCGACAGGCACGGTGCCGTCTTCCGTCTGGTG
CTCGATAAGCACTTTGCGGAGACCGCTTTTGCCCCAAGTGGTTTCTTTCAACCAGTTGAC
GTCGTCATACTTGGGCAGTCCTTCACCATAGTATATCTTGTCGTTTGCGCCAAGATAGAG
AGTAATGGTTTGGGAAGCCTTTGTTTCCGACTTGTCGGCTTCATTCACGTTTTTATCGTT
ACTTGGCATGGTCAATTGCATCGTCTGAGGCTTGCTCAGAGAGGTACAGAGCATAAAGAA
TGTGATGAGAAGCATCATCATGTCAACCATAGGCGTGAAGTCCACACGGACATTCATTTT
CTTTTGCTTTCCGCCGCCTTTTCCGTTTGTTGCTAATTCTGCCATTCTTTAGTCCTCCAC
CTTTTTATATGATGTAATCAAGTAGTAACGGTTCTCTTCCATATCACGAAGCTCATCCAT
CACCTTCTTCACCACCTTGTAGGGAGTGTTCTGGTCAGACTTGATAGCGAGTTTGATGTC
AGGATTGACTTCCTTTGCAGCAGAAACCCACTGCTGGAACTCGCTCTTACCCATGGTGCC
ATCGGACATCTTGACACTGTCTGTAGGAATGCCGAGTGTAGGCAGCACTGCTGACATGTC
ACTCTTGTCCTGACTCAGATAGTCGGAAAGTTTGTCGAGAGGAGCACCAAACATGGCATC
ATCCTTGAACTTCTTGATTTGTTCGCCGTTCAGCGAGATACCGTTTTCGGCCGTAATCGT
CTGAAGCGCGGCCTCCAAATCGGTAACCTTGTCCATACTCATGAATATCCTGCCGTCTTT
GTTGACAAGAATATTCAGCACGTCTTTCTCGGGCACCTTAATCTCCGACACGGATCCCGG
CGTAACAACCTTCACGGGCTCGTTCTTAACGAACGTAGACGTCAGCATGAAGAATGTCAG
CAGAAGAACCATCACGTCGGACATAGGGGTCATATCGATCCAGACGTCACTCTTCTTAAT
TTTTACTTTACCCATAGCGATAAATTTTTAAAGGGTTAGCAAAAATTAAGCCTCGTCTGC
GTGGTTTGCTTCGTATGTCTGAGCGATAGAGTAACCAACCTCGTCAAGGGCGAATGTCAA
CTTGTCAATCTTGTTTGTGAAGTAGTTATAGGAAATAACTGCGCACCAAGATGTGGCGAT
ACCGAATGCGGTGTTGATAAGAGCCTCAGAAATACCAGCAGAAAGAGCGAGAGAGTCGCC
ACCACCACCGGCTGCCAGAGCGGCGAACGAGCGAATCATACCGGTTACAGTACCGAGAAG
ACCGGTCAGCGTACCCAGTGTTACGATGGTAGCAATCAGCGGGAGGTTCATGGTCAAAGT
AGGCATCTCAAGCTGAGTTGCTTCCTCGTGGGCCTGCTGGATCTTAGCCACCTTCTGAGA
CTTCTTCAAAGAAGCGTTGGCACCGTCGTTCATGGCCTTGTAGGCATTCAGAGAAGCGTA
AACAACATTGGCTACAGAACCCTTTTGCTTGTCGCAGAGATCTTGAGCCTTCTTGAAGTC
GTTGGCGTTCAGAGCTGCCTTGATGTTAGCAACGAACTTGGGCAGAGAGCCCTTACCGAA
AGCGGTGCGGAGAGCGAGAAGACGCTCGATGGAAAGTGCGATAACAGACAACAGAAGTGT
GTGGATCACCGGCACAACAACACCACCTTTGTAGATAGTACCCCAGATATTGGAGTTCAG
CACGGCACCTTCGGGATCACCATTGACGAAGTGAGAAGGAGAACCGAGGAAGAACTTGAA
GAAGCACACTGCGATGATGAAGCATACAACGATAACCCAGAACGCTGCGCGGATACCTGT
GAAGCCCTGAGATTTCTTAGGGCTGGCTGTTTGATTTGTAGTTGCCATAAATTTAAAATT
TTAATTTTTAGTTATTTATAAAATTGTAATTAAATTCGTTAGTCACTTATCCATGCCGTG
GTTATTGTGCAGACGCACCTTCCCTTTTGGCTGAGATTTACTGGCAAAGATAACAATTTA
AAGATAACTATCCCCCTAATTAAGAAGTTTTAACGGGTAGTTTGCGCAAAAATATGCGCT
TCCCCCGCCAAATCTCTGTTGCCGCCATGCAAGGTCATTTCAATTTGGCCAGTGTTTCCT
TGATGCGCTTCATGGCTTCACGGATATTTTCGTCGCTGGTGGCATAGCTCATGCGGAAGC
ATTCGGGGTCGCCGAAAGCATCGCCACCAACGGTGGCAACATGGCCTTTTTCAAGAAGAT
ACATGGCCAAGTCGGTGGAATTTCCGATGGTTGTAATCCCGTCGCTCTTGCCGAAGAAAC
TGCTGCATTTAGGAAACAGATAAAAAGCCCCTTCAGGCACATTGACCTCGAGACCGGGAA
TGGCTTTGGCCAACTCTACGATAAGGTTGCGACGGTGCTCAAAAGCCTGACGCATTTCTT
CCACACAGCCTTGGTCAAGCGTGTAGGCAGCCTCAGCCGCTTTCTGGCTGACAGAACACG
GACCACTGGTGTACTGCCCTTGGAGTTTGTTGCAGCCTTTAACGATCCACTCTGGAGCAG
CGATATAACCGATGCGCCATCCGGTCATGGCGTATGCTTTCGACACACCGTTGACGATGA
TGGCACGTTCCTTCATACCCTTGGCCCGGGCGATGCTGGCATGTTTGCCAATATAATTGA
TATGCTCATAAATTTCATCTGCGAGCACATACAAGTTTTCATGATTACAAATTATCGCAG
CCAGTTTGTCAAGCTCTTCCTGTGAGTAGACGCTACCCGTGGGGTTGCTGGGAGAGCATA
GTATCAGCATTTTGGTTTTTGGTGTGATGGCAGCTTCAAGTTGATCGGCCGTCATCTTGA
AATTCTGGTCGAATCCCGCATTGACAAAGACAGGCACACCTCCGGCGAGTTTCACCATCT
GTGGATAACTCACCCAATAAGGAGTGGGGATAATCACTTCGTCACCATCGTTGACGAGTG
CCATAATAGTATTACATACACTTTGTTTGGCACCATTGCTCACAAGCACTTCAGATAGCG
CATAGTCAAGGGCGTTTTCTCTTTTTAGTTTGGCGACAATGGCTTTCCGCAGGTCGGCAT
ATCCCGGAACGGGCGAATACTTCGAATAGTTCTCATCTATAGCCCGTTTGGCAGCCCGCT
TGATGTGGTCGGGAGTATTAAAGTCGGGTTCGCCGACACTCATGTTGATTACATCAATCC
CTTGAGCTTTCATCTCACTGCTCTTCTGCGACATCGCCAGCGTGGCTGAAGGTGCCAATC
TGTTTAGACGATCTGATAATTGTGCCATATTTTAATAATACTGAAGTTATGCTGATGCAA
AAGTAAGCATTTTATTCTTTATGGAGAAGAAATGGTGGCAATATTTCAATGTTTGTTTTG
AATTAATGTCATTTTTGTCATATTCCAAGTTGCAAGCCGTCGGTATGGCGACATCTGGTC
GTCAGCTTCGTTTTGCCCCCATTTCCCAGCCCAACGGGGGAAAGGGACAAAAACAAAAGG
AGGACAAAAACAAAGTTTCGTTCTCCTTTTTTAAATTGATGCCTGAAATGTTTTTCTCCC
GTTTCTCAGACAAAGTGCAGGATATGGCCCATGCGCTCGCGCTTGGTGGCCAGATAGCGT
TTGTTGTAGGGGTTGGGGGTAATCTCGATGGGCACATTCTCAACAATCTCCAGTCCGTAG
GCTTCCAGCCCCACCCGCTTCACCGGATTGTTGGTGATGAGACGCATCTTGTGGATACCC
AGATGGCGGAGCATCTGTGCCCCGCAGCCGTAGTCGCGCTCATCAGGCTTGAACCCGAGG
TGGATATTGGCATCCACCGTGTCGTAGCCCTCTTCCTGAAGCTTGTAGGCGGCCATTTTG
TTCATCAGCCCTATGCCACGGCCTTCCTGCTGCATGTAGACGACCACCCCCTTCCCTTCT
TTCTCGATCATCTGCATGGCCTTATGCAGCTGTTCGCCACAATCACAACGCTTGCTGCCG
AGAATGTCGCCGGTGGCACACGACGAGTGTACACGCACCAGCACGGGTTCATCCTCCTCC
CACTTGCCTTTGACAAGGGCAAAATGTTCCATGCCGTTGCTGGTCTGGCGGAAGGGAATG
AGATGGAAATGCCCGTATTCGGTGGGCATGTCCACATTGACGCCCACCTCGATAAGCGAT
TCCCTTTTCAAGCGGTAGGCTATCATGTCTTTGATAGAAATCACTTTTAAGCCATATTCC
CGACCAAACTCGAGAAGTTGGGGCAAACGGGCCATGGTGCCGTCTTCATTCATGATTTCC
ATAAGTGCACCGGCCGGATAGAGACCAGCCATGCGGCAAAGGTCGATGGCGGCTTCGGTG
TGGCCGCTGCGACGGAGCACGCCATTGTCCTGCGCATAGAGCGGATTGATATGTCCGGGC
CGACCAAATGTCTGCGGGGTCGATGCCGGGTCAGCGAGCGCCCGGATGGTGGCTGCCCGG
TCGTGGGCAGAGACACCGGTGGTGCAACCTTCGAGTTTGTCAACGGTCACGGTGAACGGC
GTACCCAACACAGAAGTATTGTCTTGCACCTGACGAGGGAGATCCAGTTCGTCGCATCGG
CTGATGGTGATAGGGGCACAAAGCACACCACGCGCATGTTTGAGCATGAAGTTCACTTTC
TCATCGTCTATTTTCTCGGCGGCGATAATGAGGTCACCCTCATTTTCACGATCTTCATCA
TCGACTACGATAACGAATTTCCCTTCTTTAAAGTCTTTTATCGCGTCTTCTACGCTATTG
AGTTTATATTCTTCCATTTGTACCTTATTATATATGTTGCTGAAATATCTGAGTGGGATG
CCGGTATATGGAGGTTCATTCCGTACAAACCGGCCCCAGTTCTTTAATTCGTTCCGTGAT
GTTAGCACAGGTTTGGCGGATGAGCCTCAAGTCGTGCAGCAGTCGCAGGCGGAAGCGCCA
CATGCGCAGATAGAGGAAGAGTCCTACGGGGAGGACGAAAGCTGCCGTGACATTCATCCA
CTTGCGCTCGAAAGGCCGCGTGTGCGCCTTAACCGCCATCACGGGATATTGGTTGAGCTC
GTGCAGAATCACCTTGTCCTTCGTGTTGGAAAGGTCTTCTATCACGGCCTCCAACTCGTC
GTTGATGCGCTCTATCTCGTGGTCGGGGCGGTATCTGAAAAACACCTTGACGATGTTGGG
GGCCTGCACCAACCGATGGCTTTGGCTGTAGGCGGCAACATCGTTGCCAATCCGTGTCAG
CCGCTCTGCATCGCCGTTGTAGTCGGGGGGCGTGATGATCACCTCTTTTCTGAAAAGGTG
ACGCTTGATGCGGACGCCCATTATCTTCATGAAGAAATTGCGGTAGAGGTCCATGTTGAA
CACCATCGAGTCGTTGATGGCTTTGTAGGTGACAAAGGCTGCCAGCGGTATCAGCACTGC
CGGGGCCAACCCCTTGCCGAACCATACGGCCCACATGCCTCCACGCGCCATTCTGTAACC
GGTGTTGTCGAGAATGTAATACACGATGAACACGAGCACGGAGACGATGACCGGCACTCC
CAGTCCGCCTTTCCGGATGATTGCCCCCAAGGGTGCTCCGATGAAGAAGAAGATGAGGCA
GGAGAAAGCCAAGGTGAACTTGTTGATGGCCTCTATCTCGTGTTGGCGGATGATGCGGTC
TCCGTCGCCTGTTATCATGCCTTTGAAGTCCATGTCGCCCATGTCGCCCTGCACTCTGCT
CAAGGCACTGTTCACGGCAGCGAGCTTGCGGTCGGCCGGCAGTCGGTTGAACAGGGTATC
GGGGTTCTCTGCCTTGCCGTTCTTGAGCAATCTGTCCACGCGCAACGAGTCGACCTTGCT
GATGCTCGCTTTCGCGTAATATATTTGCTGTCCGTCGTTGTAATACACCCGGCCGATGCT
GTCGTAGACATGGTTGAGGGAGTCGATGTCACTCTTGATTCTGCCCAGACTCTTGGCCTT
GGCATTGTTGGAGAGCGAAGCGGCATCGGTCATGTTGAAGTCGGCGTCGAAGTCGAGCAC
GATCTTCTTCGACGAGAAAGTCTCCCGCCGATAGGGCACCGATGCACTGTTCCCCAGTTC
CTGCGACTGCATGTTTTCAAACCATTCCCCACTCCACAGTGTCAGCACGAGGTGCTTCTT
CTCTGCCGTCGACTGCAACATGCCCGAGTCGGCCAGAATGATGGCCGCATCCTCATAGCT
GTTGGTCATCCGGTAGATCATGATTCCGTAGAGTTTGCCCGTCTTCACATTTTTCTTCTG
CACATAGAGGTTGCAGTTGGGGATGCCGTCGTAGAAGATACCCTCGGGGATTTCCAGTTC
CGGACTCTTCTGCTTCATCGAGATGAGCAGCTGGGTGATCTTCATGTTGGCCTGCGGACC
TATGTTGTTTTGGAAATAGAACGAACAGCCCATGACCACCACCGTGATGAAAATCAGCGA
GCGGAAGGTCTGCATCAACGAAATGCCTGCGGCCTTGATGGCCGTGAGTTCAGAGCTTTC
ACCCAGATTTCCGAATGTGATGAGAGAGGAGAGGAGGATGGCCAAGGGCAAGGCCTGCGG
CACGAGCATCAGACTCATGTACCAAAAAAACTGGGCCAGCACCTCCATAGAAAGGCCCTT
GCCGATGAGCTCGTCGATATACCTCCACAGAAACTGCATCATCAGCACAAACTGGCAGAT
GAAAAAGGTACCCACAAAGAGCAAGCCAAACTGTTTGGCTATGAAGATATCTAATTTTTT
GATGCGGAGCATTCTTGCCTTGTCTCTATCATCTTAACTGTATCAAAGTGCAAAAGTAGC
ACAAAAAATTCAGATTCTATCCATTATTACAGTTTTTTATCATAAAAGCCACGACTGCCC
GATTCTTTGTTTACTCTCCGCTTGGTTAAGTTGAGATGGCCCGACAATGCTCCACCAAAC
TGCCTCCATACACCCTTCATTTACCATTCTATGGCATAAAGGCTATGCAATCAAATGCTT
TTTAGGATCAACGAATGTTGCATAGTGAAACACCTCCGGACAGAATAAATGTCAAACTAA
TTATTCGTTTTCGACCTCTCTGCTTGCAATATTCGCAACCAACAACCCACGGGATGCAAA
TACGCGATTTTTGGCGATGTTTCCAAGACGCTGACAATCAGTCGTTTGAATTTTACTGAC
ACGATTTCGGGACCAAAAACAGGCCTAAAAGGGTCCAAACGGGCTTGCAAAAGGGCCACA
GTTGTCGTATAACTGTGGCCCTTTCGACGAGAAAGTGTGGCCCTTTCAGAAGTTCGATGG
GCACGAATGAGCAAATCGGTGGGCTTTTCCGGTGTTCTGAAGCTGGTTTCTCATTCTGGT
TGGAGAATTTTGACGGATATGATTTTGTTCATATTATTCGCCGCCATCCGGTATCTTCTG
GAGGTACCTTTCACCGATTTTTGCCGGTGTGTGGCCAATACATATATTCATTTCCGCAAC
CAGCCATCAACCATCCCGGTTTTTGCCAATCTGTTTACCCGGTTCGACGGGAGTCGCCCC
TTTCCTATTTAATTGTAATTTTCAAGACTTTATTGACAGAAGGAACGGGGAAAGTGTTTC
CGACTTTACTGATGGGCTTGCTTTCTGCCTGCGGTGTTCCGCCGAAAAGCGCCTGTCTGT
TACCGGCTCCGGGATATTGGTCAACGCCTGTTCCGGAATCAAGGAGGGTTGTCTTACCAG
TAATGTCACCGTTCGAACCGGCCGGAATGGCCTGCTCATTGGCATAGAACCAGTCGTTGG
AGAAGCCAAACATGGTAGCGTATGCGAGCTTGTCTCCAGCCTCAACCTTGTACTGTGCCA
TGACCTTTTGACCGGGACCCACAGGGGCCGTGCCGGCAACGACAACACTTTTCACACCTT
TCATCTTTTTCAGACTCTCCTGCAACTTGCTTGCATTGCCCATTTGTGCCAAATCTTTCA
GTCCCATGCCGCTATCTTTCTTGCCGAGTTCGTAGATGGGATTTTTCTCACCTTGATACA
CAACCACAAGCACCGGGGAGATGCCGGTGATGATGCCGGTGTTGGCTTCCACCTTCATTT
TCAGCTTGTCGATATTCCCCATTTGGGCAATGTCTGTCATCTCCGGATTAGACTTTTCTC
CCGGTGTGAAGAAGGGCTTCTCTGCAAGCAGTTTGCTGCCGTCAAAGGTAGACACGGCCC
ACACGCCGGGTGAGAACGGAGTCTCGTTGTCCGTGCCGGCAGAAGTGTTTTTGAGGGTGA
GCGTGAACTCGGAGGTCGGTTCGTCATAAGCCAGCATCACTTTCATGAGTTTGGCAACAT
CCACTCCCTTCACCTCCATGATGGGGTTCGACTCTTTTGCGTCTGTCATACCGACTTTCG
TCCCGTTATCCCAAAGTTTCACTTGTGCAGACACATCTCCTGTCATTGCCTTCCCCTGTG
CGTCAAACAGTTTGATGCCGGGCTGACGGGAAGCGAAGAACCAGTCTTTGGACTTCCCGT
ACATCATGGTAAACATCAGTGCCTGCCCTTTGCCAGCCTTAAACTTGAAGCTGACGCTCT
CTCCGGGTTGAATGACGGGAGATTTTCCCGTGTTTTTGAACGCCCCGCTCTCCACAAAGA
GTTTCGGTGCGACGATGTTTTCAACTGTCAGGGTGCGCATACTGCCCGTAGAAGGCTTCA
TGTCATCATCCTTACTGCAAGAAGCAAACACCATACTTGCTAACACTACTGCCGACAAAG
CGGCGCCAAATTGAATCTTTTTCATTGCTTTTAGTTGTTTTATACGATTATATTATTTAA
TAAGAGGATGTCATTTCCGCATCATGTTTTTCCTTGTCGTTGGACATTGACCGACCGAGC
AGCATCAACCCGAACCCCAAATAGGCCAAATCCTTGACGATGAAAAAGTCGGCTATGGGC
ACGCCGTCCCTGATTCTCCACACTCCGGGGGCGAAGAATAGAAAACTGAGCGTGACAAGG
AAGGTACAAACAATTCCCACCCCTGCATACAGGCTCAAAGAATGAAATTTGATGGATAAA
AGGAGTACGACTGCAAGTGATATTTCCACGATACCGACAAAGTTGGAAACGCTTTGCTGG
CCGAACATGTCGTATGCCCAAAAACTGAAAGGATGGTATTCGATTAAAGGTCTGATGGCT
GCCGCCTCTGTCGGTGTGAACTTAAAGATACCGATCCACAAAAGAATGGCAGCGGTGCCG
AACAGGGTAACATTGTACCCGATTTGATAGAGTCTGTTGCCCGAAAGCAACTGTTTCTTT
ATCTTCATCCTGTCAGATTCTTGAAATTTATGACTATGTTTAGTGAATGCCCTTGAAGGG
CTTTTCCACCTGTATAGTCGTCAACTTCTTCTAATCCTGACAGAAAAATGACGCTAAGAA
GACATTTTTTTTCTTAGTTTATCCTTAAACTGCTGTATCTCAAGGTTTTCAAAGTGCATA
TTTTTTTTGTCTTCCGATGCTTTTTTAGTGAGAAGACCGTCTATCATCTCCACTTTCTTG
GCATAGGCAGCACACCATTTACACACAGCCAAGTGAGCGCGAAGCCTCATCCGCTTCACG
AACGGGAGCTCGCCGGCCCTTTGCTGCTCTATCTGCAACGGCACATGGCTGCAAGGCATA
ATGATGATATGAATCAATCTGCTGATCAATGCTTTCATAACTTCTCAAACCAGTTTACTT
CTATACATTTTCTTAGTTGCATACGGCTGCGCTGAAGAATCTTCCAAAGATTAGTCGTGG
CAATGTTCAACTCCTGACAAACTTCATTGGCTTTTTTCTCTTCTATATAGTAGAGTTTCA
CCGTGACTTTCCATTGGGAGGGAAGATGGTCTATACAATTATCCAAGGTGTTCATCAGTG
CATGCCGATCTTCCCCCTCTTCGATACCCCTCGACCATTCGTGAAGGACGGAATCATCTG
TCCATGCCCCCGTCCGGTCAAAGAACTCCGGCATATTGACAACTTCCGGCTTGCGGTATT
TATCCCGATAAAAATCTGCGGTTTTGTTTTTCAAGATATGCAGCAACCATGTCAGCGGCG
TGCTCTTTCCCTCGAAAGTGTGATAGGCTGCAGCCGCGGCAATAAAGACTTCCTGAACCA
CATCCATAGCGTCTTCCTTGTTTCTCATGGTCGACAAAGCTCTGTTCAGAAGGGGTTCCG
AATAGCGTTCAATCCAAGTATTGATTTCTTCGTGCTCTTGCGTCATATTTCTGTCAACTC
TTTTGGGTCGTCATGCACCCGTTTTTCAAAACGAGGGTCGAAGCTTGGAGTTTCTTGCTG
CTGTGGTTGAAGATGACGGCCGGATCGATGCGACGCCCCTTGAAGTGGACTTCAAAGTGC
AGATGCTCGGTGGTGGCACGGCCCGTGCGGCCCGTGAGTCCTATCACTTGCCCGGCTTTC
ACCTTCTGCCCCACTTTCACAAAGTTTCTCGACTGATGGCTGTAAAGGGTCTCAAAGCCG
TAGGCATGCTTGATGGTGATGCAGTTGCCATAGCCGTAGTGGGCACAAGAGAGGGTGACA
ACTCCGTCGAAAGCGGCCAAGACTTTGTCGTTGGGACAGGTCTTGATGTCTACGCCGGAA
TGCTTGCGTTTGCCACCGTATGGACTTATCACATGACTGCCCGGCAACGGATAGGCCCAA
TGCTCACGGGCTATCTTCTCCAAATCGATTTTAAATTCTTTCGACTGTTCGTAGGTCAGT
TCGTCGGACGGGTCGAGACTGGTGGGTGTCTCACACTTACGCTCGGCTGAAGCCTCTTTC
TCCCCCACCATGGAAACGGCCACCCGAGAGCCGTTTTTCTTGCAAAGCAGTGTCTGCTTG
CGCAACCGATGGCTCTTAATGTCTATCACTGTAGAGGGATTGATGCGCGCGCCATTCACC
ATGATGGCAACATCGCAATACGCCCGTCCGCCTTTGCCGCCTACGATGGCTATGGTCTGT
CCGGCTTTGACGCTTTGCCCCACTTTGACCAGATTCTGAGCATTGTTAGCATACACCGTT
TCCAACCCATTGTCGTGACGCACCACAACGACATTGCCATAGTCGGAATGATGTCTGGAG
AGACGCACCACGCCATCGAACATGGCTTTTACGGCATCTCCCTCCTTGGTTTCAATGGAG
AGGAAGAAGTTGGTTTTCTGTTCAGCCTTGCCCACAGGCAACGGAAAAGAGTAGTCACCG
GCACCGACTGTGCCAAATTCAACAGTGAAGGCATCGCTCTTGTCAAACAGTCCGGGAGTG
GCAATGCTTATCTGCTGTTGCTCGGCCGCCGTAAACTGGTTGCGGGCCGGTGCAAAAGCC
GTTATCGCTGCAAAGAGCGCAATGCCTATAAGAAAAAAATGTAGTCGTGGATTTCTCTTC
ATTATTCAGGGAGATTTAGGGGCATTATCTAAGCACAATGCCGGTATAGATGCGGCCCGA
CTCGATGCCGAGCCTGCGGGCGGAGAAAAACTCGTCGCAATGGTCGTAAGTGCAAATGCC
CGCAGAAAGGATTTGGCGTTCGGGCACTCCTGCCTCCACAAGTTGCAACCGGTTGCATTC
CGGCAGATCGATGTGCCACTTGTCATACATCTTGGCAATGCGCTCCATGTCGTTGCCCAA
CTGTGCAAATTGCTCATAGACCTCTTGCCCCACCTCAAAGTTGGCAAGCGATATGCCCGG
GCCAATCACGGCCACAACATCTTGGGGCACCGTCTTGAAACAATGATGCATCTCCACCAC
CGCCTTGTGGGCTATCTTGTTGAGCGTGCCACGCCAACCGGCATGTACGGCAGCGGCGGC
ATGGTGGGCCCGATCGTAGAACAAAAGGGGAATGCAGTCGGCCGTGGAGACTCCGATGCA
GACTCCCGGCACATCGGTCATCACACAGTCGATGCCTTCGAGCAGCATCTGCCGCACCCT
TCCGGGCAAGCCGAAAAACTCCTCGGCTATCATCCGGCTCTCGATGCCGTGGGTCTGGTG
AGGGATGATGAGCCGGTCTTCGGCCACGCCAAGCTCCTTGGCAAGCAGTCGGCGATTGGC
AGTTACATGTGTTTCGTCATCGCCACAAAAAGCATTGACATTGAATCCGCCATAGCACCC
ACAACTCACACCACCTTTACGGGTGGTGGAAAAGGCCGACACGCGGTCGGCCACTTCGTA
GTATTTCAGGACAGGGGGATTCATCTGCAACTATTCTTCCTCCTCATATTCAAAATCGTC
GAGCTCTTCAATGTCTTCCACCTCATCGCTGTCGACAAACAGGATTTCATCTTCTCCTTC
GTCTTTCAGCTCGGAAGAAAAACGGCTCATGTCCTTATCGCGATGCACCAATGTGTCTTC
AGCCGTTATGTCCTGCAACTTGTTGCTCTCCGAATTGAGTTCGCGCCAAAGCACATCTTT
CAGTTCGCTGAGTCCCAAACCGGTAACCGACGAGATGAAAACCACGGGCAGGTCGGTAGG
CAAAGTCTCCCGGAGCATCTCGATGAGTTCTTCGTCAAGCAAATCGCACTTGGTCACGGC
CAGCACCCGATGCTTGTCGAGCATCTCGGGATTGAACTGCCGAAGCTCGTTGAGCAGCAC
TTCATATTCACGCTTGATGTCGTCCGTGTCACCGGGCACCATGAAGAGCAGCAGCGAGTT
GCGCTCAATGTGCCGAAGGAAACGGAGCCCGAGTCCTTTCCCTTCGCTCGCCCCTTCGAT
GATGCCGGGAATGTCGGCCATCACAAACGACTTTTGGTCGTGATAGCTTACAATGCCCAG
ACTTGGTTCAAGGGTGGTGAAAGGATAGTTGGCTATCTTTGGCCGGGCACTCGACAAAGC
TGAGAGCAAGGTCGACTTGCCGGCATTGGGGAAGCCCACAAGTCCCACATCGGCCAAGAG
CTTCAGTTCGAGGATAACGGTCATCTCCTGCATCGGTTCACCGGGCTGCGCATAGCGCGG
AGCCTGATTGGTGGAAGTGCGGAACTGGAAATTGCCCAATCCGCCACGACCGCCCTTGAG
CAGCATCACCTCCTGTCCGTCGTAGGTGACATCGCACACATACTTACCCGTCTCGGCATT
ATAGACCACCGTCCCGCACGGCACATCGATGTACATGTCTTTGCCATCGGTGCCGTGGCA
CTTGTCTCGCCCGCCATTGCCTCCATGCTCGGCATAGACATGCCGCTGGTATTTCAGATG
CAGGAGCGTCCAATAGTTATGGTTGCCGCGCAAGATGACGCTTCCGCCCTTGCCGCCATC
GCCACCGTCGGGACCACCGTTGGGATTGTATTTCACATGACGAAGGTGCATAGAGCCTTT
ACCGCCCTTGCCCGAGCGACAATAAATCTTAACGTAGTCTACAAAGTTACTTTCCATTAG
TGAGGTGATGGGTGTTAGGTGTTAGGTGATAGGTGATAGGTGATAGGTGATGGGTGTTAG
GTGATGGGTGTTAGGTGATGGGTGTTAGGTGATAGGTGTTAGGTGTTAATGATTAGTCCT
ATCAAAAACGAGGAGGAAAGAGATGAGCGACAGCAGCCAAATAACAATCGCTGCATATCA
TTAACACCTATCACCTAACACCCATCACCTACCACCTCATAAGCCATCTACCACATCGGC
TATGCGGCTGAAGATTTCTTCAACAGTGCCCAAGCCTTCCACATGGTGGTGGATGCCTTC
TTTCGCATACCAGTCGATGAGCGGGGAGGTCTGTGTATGATAAACATTGAGACGCTTCTT
GATGGTCTCCTCGTTGTCATCGGAGCGGCCGCTCTCCTTACCGCGATTGATGAGTCGGGC
CATCAGTTCGTCTTCGGGGACAGAAAGCTCTATCATGGCTGCCACTTTGTGTCCGCGCTC
GGCAAGCATCTTCTTCAGGGCCTCAGCTTGGGGAGTGGTGCGGGGAAAACCATCGAATAT
CACGCCGGCATGTTCTTTGCCAAAACCGTCGTAGACACTGGCCAGAATGTCAACCATCAA
TTCGTCGGGAATCAGCTGCCCGTTGTCAATATAACCTTTGGCCGTCTTGCCAAGTTCCGT
TCCGTTCTTGATTTCGTTGCGAAGCACGTCGCCCGTAGAGATGTGACCGAGACCGTATTT
CTCAATCAGCTTGTCGCTCTGAGTGCCTTTGCCTGCACCCGGAGCACCGAAAATTACAAT
ATTCTTCATCTTTTACCTTATATATAAAGTATGTGTTTGGATTATGCGTTGCCAACGGGA
CTGCCCCCTTCCCCTCTTGCGCCCTATTCGCTCACGAGCGTGTAGATGTCACGCAAGCCA
CGCCCCTGCTGGTCGTAGTCAAGGCCGTAGCCGAGGATAAAGTCATTAGGAATATTCATC
ACCGTGTACTCGATGTCCAAAGGCACCAACAGCTTCTCCGGCTTCACCAGCAATGAGCAT
ATATGGATAGACTCCGGCCTGCAGGCCCGCAGGCTCTCCAGCATGTGCGCCATTGTGAGT
CCCGACTCGATAATATCTTCCACGATGATGACCGTCCGCCCGGTGAGGTCGGCATTGATG
CCCACCAACTCTTTCACCTTGCCCGTAGAGGCCGTACCCTCGTATGAAGACAACTTCACA
AACGAAATTTCACACGGAATGGTGAGCATCCTCATCAAGTCGGCCGCAAAAATAAAAGAA
CCGTTTAACACAGCCAACAAGAGCGGATTCTTGCCCTCCATGTCCTTGTTGATACGGTCG
GCAACCACTTTTATTTTCTCCATGATTTCGGCTTCGGGGATAGAAGTCTTGAAGGTCTTG
TCCTTTATTCTAATGGTACCCATTGTCCCTCTGATTATTATTTTGGTGGCAAAATTACGA
AAAATATGCGTAACTTCAGCCATCGTGGGACAATTTTTCACTTTTAATTATATGTTACTG
ACATCGGGAAATCAGCGAAAGAGAATGCGTCCACCCACAGTCAATGGAGCTGTTTTTGAT
TTAGCCTCTATGCAAAAATGCGCTTTAAACTTCACAAAATGTTCCTACGATTTATAACTT
AAACAGCAAGAAACAAGTTTTTCTGTACGCAAGGGGATGCAAATTCCAAGATTATTTGTA
ATTTTGCCCTTGATATGAAGATTTTCACAAGTGCTCAGATACATGAGCTTGATAAATATA
CGATCGAACACGAGCCGGTGAGTTCCATCAACCTGATGGAGCGGGCGGCCAAGGCACTCA
CCCACGCCATCACCGAGGACTATTCGACCCGCACACCCGTGGTGGTGTTTGCCGGTCCGG
GCAACAACGGGGGCGATGCACTGGCTGTGGCACGCCTGTTGGTGGAAGAGGGATACGATG
TGAGCGTGTACCTCTTCAATGTACACAACCATTTATCCGAAGACTGTGCCGCCAACAAGC
AGCGGCTCACGGAGATGAAAGGGTTGAAGAAATTCACGGAAGTGACGCTCAATTTTGATC
CACCTGAATTGGGGGCCGACACGCTGGTGGTGGACGGACTGTTCGGCAGCGGACTCAACA
AACCGCTCGCCGGCGGGTTTGCAGCCATGGTGAAATACATCAACCAGTCACCGGCCCGGG
TGGTGAGCATCGACATGCCGTCGGGACTGATGTGTGAGGACAACACGTACAACATACGCC
AGAACATTGTCCGGGCCGACCTTACCCTGACACTTCAACAGAAGAAGCTCGCCATGCTGT
TGGCCGACAATCAGCCTTACATCGGTCGGCTACGGGTGCTTGACATCCGGCTCTCGCCGG
AATATATCAACAAGACCGAAAGTCAGTACACCCTGCTCGAAGAGAGCGACTTGCGGCCCC
GGCTGCTCCATCGCAGCGACTTCGCCCACAAGGGCAACATGGGCAATGCGCTGCTTGTGG
CGGGTAGCTACGGCATGGCAGGGGCAGCAGTGCTCGCAGCCCGGGCCTGTCTGCGGGCAG
GAGTGGGCAAAGTGACGGTTCACACACCCAAGCGCAACTACGACATCATGCAGATGGCTG
TGCCCGAGGCAGTGATGCAGATGGATCATGAAGAGACCTACTTCTCCGAGGCAGTGGACA
CGGAGGATTTCGACGCACTGGGCATCGGACCGGGACTGGGCCAACTCGAGAATACGGCCA
TCGCCCTCATCGCACAGATTCGTCGGGCCACCTGCCCGCTCGTCATCGATGCCGATGCCA
TCAACATCCTTGCTAACCACCGCGCCTGGATGCAACAGCTGCCGAGGGACATCATCCTCA
CACCTCACCCGAAAGAGTTTGACCGCCTCTCGGGAGGGACAAGCAATGGAGACTACGACC
GGTTGCATAAAACCCAGCAGATGGCGGAGCATCTACATGCTTACATCATACTAAAGGGAC
ACTATTCGGCACTTTGCCTGCCCAACGGACAGGTGGAATTCAACCCCACGGGCAACAGCG
GCATGGCAACAGCAGGCAGCGGCGATGTGCTCACGGGCATCATCACAGGGCTGTTGGCAC
GGGGATACCAGCAGGCGGATGCCTGCCGACTGGGCATGTATCTGCATGGGCTGGCTGGTG
ACATCGCTGCCCGGGAAAAGGGGAAAGAAAGCCTCATCGCCGGGGATATCATCGACTACC
TGCCACAGGCTTTCCACAGGTTGGAGGATTAAAGGGAAAGCAAGGGCCGGAGACAGGGAG
AGAGAGAAAGTCGAAACAGGCGTTCCGACTTTCCCAACCCGGAAAACGGGTGGACACACC
CCTACTATCAACCTGCCAAGGGCGGGACAGAATGGAGAAAAAACCGGGGAAATGGGTGAA
TGGAAACGTAGAAGGCCGACTTGTCTTGCAAGAGAAAAGCCAATGAGGATGAATCGCCCT
ATACACAACCACACCCCAAAAGCGGGAACCCACAATGATGGATTCCCGCTTTTTATAACG
ATTATCTTGCTAATGAAAACAATATTCAAATCATACCATACCCTTCTCGCACGGTGGCGA
GGAAGGCAGAAATATTAGTCGAGCTGTGCGAGCTTGTTGTCGGAGCCCAAAACCTCCTTA
ATCTTGTGCTCGTAGAGTTCTGTCATGAGGTCGCGAGCAGGGCCGCAATACTTGCGCGGA
TCAAACTCTCCGGGCTTCTCGGCAAGCACCTTGCGCACGGCAGCGGTGAAGGCAAGACGA
GAGTCGGAGTCGATATTGATTTTGCAAACGGCACTCTTGGCAGCCTTGCGGAGCTGCTCC
TCGGGGATACCGACAGCATCGGGGAGCTTGCCACCGTACTTGTTGATCATATCAACATAC
TCCTGAGGCACGGAAGAAGAACCGTGGAGCACGATGGGGAAGCCGGGCAACTGCACCATG
ATGGCATCGAGCACATCGAAAGCCAAGGGAGGAGGAACGAGACGGCCGGTCTTCGGGTCG
CGCGTACACTGCTCGGGAGTGAACTTATAGGCACCGTGGGAAGTACCAATAGAGATGGCC
AGAGAGTCAACACCCGTGCGGCTCACAAAATCGATAACCTCCTCGGGCTTGGTGTAGTGG
GACTCTGCTGCTACAACATCATCCTCCACACCGGCCAAAACGCCGAGTTCACCCTCAACG
GTCACATCGAACTGATGAGCATAGTCAACCACCTTCTTGGTCAGGGCGATATTCTCTTCA
TAAGGCAGGGAAGAACCGTCGATCATCACGGACGAGAAGCCCATGTCCACACAGCTCTTG
CAGGTCTCGAAGCTGTCGCCGTGGTCGAGATGGACAACGATCTCGGGATGCTTGCAACCC
AATTCTTTAGCATACTCCACAGCACCCTGCGACATGTAGCGCAACAGTGTGGCATTGGCA
TAGTTGCGGGCCCCCTTCGACACCTGAAGGATCACAGGAGACTTGAGATCGGAAGAGGCC
TTGATGATGGCCTGCAACTGCTCCATATTGTTGAAGTTGAATGCCGGAATGGCGTAACCG
CCGTTGATGGCTCTCTTGAACATCTCGCGTGTGTTCACGAGACCTAAATCTTTGTAATTA
ACTGCCATAATTCTATGATTTATTAAAAAATGAATAATTCTCAAACTGCTTAAACTGATT
GCAAATTTAACATTTTCTTTTGTCAATGCAAAAAGATAGAATGTTTTTTAATGTTGCAAT
GAAGTTAAAAAGTTTAATAATCAGCGTTTAACAGTCGGAAGCGGAGGTTTTGCAAACTGC
ATTTTGCAAAACCTTTGACAAAGACAAAGAGCCCCCACATTACATTCCCATAAGGGATCG
CAGGCATAAAAGCAAACAGGGAGCACACACATGTACTCCCCGAACTGACAGCCTTTTGCT
GTAAAAAGATTATTTTTCCGTATCGATCATTTTCCAAATGCCTGCAGCCAAAGCACCACC
GGCAAACGGACCAACGATGAAAATCCACAGGTTGACCAATGCCGTGCCGCCTTGGAAGAG
GGCCGGACCGATGGAACGTGCCGGATTGACGGATGTACCGGTATAGCGGATGCAAGCCAA
ATGAATGAGCACCAATGCAAGACCGATGGCCAAACCGGCAAAGTTGTTGGTAGCTCCATT
GGTCTTGGCAGTTGCACCAAGCACCACGAGTACAAACACGCAGGTAAAGAAAATCTCAGC
CAAAAGACCTCCCAAGACGGGAATTGTGCCGGCACCGTTGGCCTGCAGGTCGTTGGCTCC
CGTACCACTAAGCCCGGCAGCTGAGGTCAGCACAAAGAGGATGAACGAACCAATGACGGC
TCCGATGACCTGAAACACCATGTACATACCTGCCTCCTTGGCCTGCATACGACCGCTGAG
AAGACAACCGAGCGTGATGGCGGGATTGATGTGGCAACCGGAGATGCCACCGATCGTATA
GGCCATAGCCACCACAGAGAGGCCGAAGGCCATGGCTGTACCTATCACCGTCTCGGGATC
ACCATTGTTGCAACCCAGGCTCACGGCCACGCCGCAGCCCATTAACACCAGCACCATCGT
GCCGATCATTTCTGCTAAATACTTTTTCATAACTTTCTTATTGTTTTAAATATGTGTGTC
AACCTGTTTGTTCCATCAAAGAAGCTCTCATAGAAGATAACGTAAAGACTGATAATTTAT
TTTAAATTGACAAAGAAAAAACATCGAAAGGCTCTCCAGAAGGTCATTTTCCAAGATATT
TGAAATCTTCAAAGAGAGCACTTCCGCTGCCGGAGGCATACAAGCCCAACAGTACACCGG
TGAATCCGCCGGCCACTTCCGAGCTTAGCAGACTACAATTAAGTTCACCTAAAGCATCGT
AGTTCACGCCGTCTTCACTATAAAAGAATCTGTACATCAGTCCATCGGAAGTCACCTTCA
GCCACACTTTGTCGGAAGTGACCGTGGCTTCTTGCACCACATAGTCGATCGCCTTCAGTT
TACACCGCAACTCCACCCGATAACCGGACACAGGATTGGGGGAGATGTACAAATCGTAAT
GGCCGTCGTTGATCTGATAGACCGTCAGTCCGGCCTCAGCTCCGCGAGTCCGCACCACAG
CTTCGGCCTCCACCACAGCATGTTCCTGCCTTCGCCCGACAAACGACGGTTGGTTGTTTC
CCGTGAGTGTGCCATGCGCCTTCATGGTCAACGAACCGTCTTTTCCGTACAAATAGTTCC
CGGCTATCGGGTTTTGGATATGCACCCATTCCACCCCCGACATCCGTTTTTCTTCCCTCG
GCGATGCAACTTCCACCTCGCCCGGGCGCAACAGAGCCGGCACCGACATAAGCGTGTCGA
TAGGCTGTCCGCCGTTCACAACGGGCCATTCGCCCACTTCCCATTCCACCGGTGCCAAGA
AAGTCTCCCGCCCTAAATGATGGTAAGCCCCTCCAAAGTTGCGATAGGCCAGAAACACCA
GCCACCAACTACCGTCTGCGGCCTGCACGAAGTCGCCATGTCCCGTACCCTGCACCTGCA
TGTTCTGTCCCCGGCGTGAACAGTTGGTGAGAATGGGGTTGGCCGGATTGCTCTCGTAGG
GTCCATAGATGTTGCAGCTGCGGGCAATGGTAAGGCGGTGGGCCAATTCAGTACCACCCT
CCGAGATGAGCAGATAGTAGTAGCCGTCTTTTTTATAGATGTGGGGGCCTTCGGGATAAC
GCCCCCCATCGCCCTGCCACAGCCGCCGACTCTCGGAGAGCTGGCGACCCGTGGCAGGAT
CTATCTCACACAACCAAATGGCATCTCCCGGGTTGGAACACATGTAGCACTTGTCATCCT
CGAAGAACAACGAAGGGTCGATGCCTTGTTGCTTCAGCCACACGGGCTCGCTCCATGTGC
GGGCATCGGTCGACGTGACTAAAAAGTTGCCACCGTTTCCGACATTGGTCGTGATCATAT
AGAACCTACCTTGATGATAGCGGATGGTAGGTGCGTAGATGCCAGTCCACGAGTTGCCCC
CCTTGAGCGGCAACTGAGAGGGGCGCGTCAACACGTTGCCGGTCTGCCGCCAATGGACGA
GGTCCCGGCTCTCGAACAAAGGCACGCCGGGGAAAGAGCAGAATGAGGAGTTGACAAGAT
AGAACGTGTCCCCCACCCTGCACACACTGGGGTCGGGATGATAGCCGGGGATGACGGGAT
TGCGCAGCATTTGCGGTTCTTGCGAACGGCCTGCCACGGGCGCTATCAGCGTTGCGAAGG
CAAGCAAAAGAATGAGTTTGCAATTCATGACCAATGAATGGGTTATAGTAATGTGCCGAG
ACGCCAAGAGACAAAAGGCGATTTGCATCAAAGCATCACCACGCCCTCCTGTTTCTTGCC
GTCCATCATGATTTTCAGCGGATGGTCGAAGCGCACATGCCGCACATATTCGGTCTCTTC
CACGGCGGGCATACTGTCGAGCAAATCCTTGCGAATGAGCCCGCCATCGGGCGCATTGGT
ATCTATCGTGAAATAGCCCACGCCAAACGAGGTGAGGTTTTGGAAGAAGTGCGTGCCTTG
ACTCGGATCCACCCGATAGTTTTTCAACGCCACTTCGACTATCACTCTGGCTGCACTGAT
GTGGGGCCACTTCACAGGCACACCGAGATAGTGGTCACTGGAGCCCCACCGGCCGGGCCC
CACAAGCACGTAGCTGCGGCCCTCGGCAAGGAACTTGCGGTTGATGCGCTCGATGTCGTC
GGCCACATAAAAATTGTTCATGGCCGAGAAACTGTCGTCGTATTTCACATACAACACATC
GCAAACCTCCTCGCTGATGCCGTGCCCCAACGAGGTGTGGGAGCGCAACAGACAATGCTC
GTCGGGCACGGAAGCCACATCTTCGTCGAGCATCTGCTTGGAGTCGACAATGGGACGGAT
CTGCAACAGATACAGTTCGGCCGTCCTGTCGTCATGGATGTTGCACGCCAGTTCTATCTC
CACCGGGCGGCGCATGGCCTCGGCCCCCAGTTTCATCGACATGCGCAGCACCTCGGGCAG
GGGAATGATGCCCTGCTGAAGCACTCCTGCAAAGGAGATAATCTTGCGCCCGCCGTCGTA
GAGGCCGTCGCGAATCACCTGATCGTAGGGATCAAACGTGGAAGCGATGTACCGCAGCGA
CCCGTCTTTGTCGGCCTCCTTCACCTTGAGCTTGAGGATGTTGAAACCGTCGTCCACCGA
GAAGTCCTCGTCCACATGCTTCAGGTCGAGGGCATAAAACTGCGTCTGGGTCTCGCGCAG
GGCTATCTCCATCTCACTCATCTGCAACACCTGGTCGGGATGATAGGGCGAAACGCGGAG
CGTCTGCCCGCCGTCGACGATGTACTTACCGAGTCCGAGGGCCAGCGAGGCAATGCCTTC
CTCGGCCGTCTCGTCACCGATGGGATAGTAGTTGAGCGAGCGCAGCACACCGCTCATGTT
GGGATAGTAGTGGTCGCCATACTCCTTGCCCACCACCTCTTGCAATATCACAGCCATCTT
TTCCTGGTCGATGACATTGCTCGTGGCCGTCATGTAAGCCTTGGAGTCACGATAGTAGAC
CGAGGCATAGACACCCTTGATGGCACTGGCCAACATGCGCAACATGGCGTAGCGGTCGTT
GAGGTAGGGTATCATGTAGGTGCTGTAGATGCCGGCAAACGGCTGATAGTGACTGTCTTC
GAGCAACGAACTCGACCGGATGGCTATCGGACTGCGCGTGGCTTCGAAAAACGTGAAGAA
GTCGGCAATGAGTGAGTCGGGCAACTGCGCCCGGAGAAAGTGGCGCAATATCTCGTCGTC
GCTCGCATCGCTCAGGGCGATGGAATAGAGGTTGTTCTTCTCCATGAACTCATCGAAGAG
GTCGGTACAGAGCACGAGTGTCTTGGGGATCTGCACTTTCACGTTTTCATAGCGGTTGAA
CTCGGGGTGCAGCTTGATCACATTGTCGAGAAAGGCCAGTCCGCGCCCCTTGCCGCCCAA
CGAGCCTTCGCCGATGCGGGCAAAATGGGCGTAGCGGTCGAACTTCATGCGGTCGAACAC
GGCCACCACACCGATGTTTTTCATGTGTCGGTATTGCACGATAGCGTCGAAGATGATCTG
CCTGTGGGCATCGACATCCTGCAACTTGTGCCATGTCACGTTTTTCAAGAAAGCCGACAC
GGGGAAAATGGCCCGCGCACAGAGCCAACGGCTCATGTGATTGCGGCTCACGTGGTAGAG
CATCGAGTCGTTGGGTATCTTGAAGATGTTGTCCTGCAACTCTTTGAGCGTGCCCACCCT
CGCCACTTCCTCGTGGGTCTTGGGGTCGCGGAAGATAAAGTCGCCGAATCCCATGTGTTC
TTCCATGAGACGGCGCAGGTCGCGGTTCATCGTCTTTGAGTTCTTGTCCACGTAGCGGAA
TCCCTCTGCCTCGGCTTTGGTACGGTTTTCCGTCTCGGCACTTTCGAGGATGAGCGGCAC
ATACTCGTCTTGTGCGCGGATGGTGCGCAGCAGCTTGAGACCGGCCTCAGGGTCTTTGTC
TTCGGCCTTAGGCGAGGGAGTGGCGACGGGAGTCAACGGGAAGCGAGCATCGCTGATCAC
GCCCAGCGTGTTGTCCTTATACCTATTATATAAGGTGATGGCTTCCTCATAGGTACGAGC
CAGCACCACCTTGGGCCGTCCGCGCATACGCATAGTTGCCGAATGGCGGTTGAGGGCTTC
CTTGGAGAAACTTTTGCTCTGCACGAGCAGGAAGTTGTAGAGGTTGGGCAGAATGGAACT
GTAGAAGCGTATGGAGTCTTCCACAAGCAGAATCATCTGCACCCCACCCTCCCTGATGTC
GTGCTCAAGATTCATCTTGTCTTCGATGAGCTTGATGATGGAGAGAATGAGGTTGGTATT
GCCCAACCAACAGAACACGTAGTCGAAGATGGAGAGGTCTTCATCTTGCATACGGCGGGT
GATGCCGTGGGAAAACGGCGTGAGCACCACGCAGTGAATGTCGGGGAAGTCGGCCTTAAT
GGAGCGGGCCACGGAGAACGCATCGTTGTCGGCATTGCCGGGCATACAGATCACCAAGTC
CACATTGGTGGTTTCAAGCACCTTGGCCGCCTCCTCGGTTGTCGACACTTGGGTGAACGT
GGGAGGATAGCGCAGGCCGAGTTCGGTGTATTCGTTGTATATTTTTTCCTCCACGCGTCC
GTCGTCTTCGAGCATGAAAGCGTCGTAGGGATTGGCCACGATGAGCACATTGTAGATGCG
GCGTCTCATCAAGTTGATGAATGTCACGTCTTTCAGATAAAACTTGTTCCACTCCTGTGG
TATTTTCGTTTCCATGGGCTGTAATTTCATTTGTCATTGAGCCTGCGCGCGTGGGAGAGC
GTGCAGTATTCTTCGCAAAGATAGTGCAAATGAGTGAAAATACAAAATGAACCCCATTCA
TTTTTATTTTCCGAATGCAGCCTTATCTTATGAAAAGATAGTACAAATGAGTGAAAATAC
AAAATGAACCCCATTCATTTTTATTTTCCGAATGCAAGGCCCCGTATATGAATCTCACAA
AGAGAGGTGTAGGGGCAATTATCAATAACAGACAATTCATTACCACCAAACATCTATCAC
CTACCACCTATTTCAAAAAGTCAACACTTTTCACACCCCATTTGCATTTGGGCCACATTT
TTATTATCTTTGCACCGGCAAAGGAAGGGCGCACACCCTTCCTTTTTTTATTCCATCGCT
CGAAAGGCCTCTAACTACGGCCCTTCAATGCTCCAAAAGAGGCTCTTTGAACTTCTGACT
ACGGCCCTTTCGGCTTTTCACGGTGGCTCTTTCGCAACTTCAAAGGGCTGTAGTGGGCAA
ACATTTCCGTTTTTTCAAGCATTTCACGACAGCAGTCGCACATTCCCACCCATTCCCGTC
CATTCGACGTTTCAAATATTTTCATTTTCTTGCTTGGTTTTTCACTATACACTTTCCGGA
CGGCTTCAGCCGCCCTAAATTCCTGCCGAGCACGGTTTTCAAAGCCCCACCGACATCGCA
GTTGCAATAGCAGCCACCCCATCTGCGGCATACGAAAAAAATGCAAAAGGAAAGCAGGGA
ATGGATTTTTAACAGTTATTACTTGGAACTTTCATCTAAAAAGAATATATTTGCGCTATC
AAAATATACATTTTGACACACTTTACCTAAACATAAAAATATTACTACTATGGAAGTTTC
AAGAATCATGCAGGATTTGGAGCGCAAGCATCCGGGAGAATCAGAGTATCTACAGGCCGT
CAAGGAAGTACTGATTTCAGTTCAAGACATATACAACCGACATCCCGAATTTGAGAAAGC
CAAACTCATTGAGCGTCTTGTGGAACCGGAACGGGTGATCACATTTCGCGTGCCGTGGAC
AGACGACAAGGGAGAGGTGCATGTAAACATCGGCTACCGGGTGCAGTTCAACAGTGCCAT
TGGCCCTTACAAGGGCGGACTGCGCTTCCATCCCTCGGTGAACCTGAGCATCTTGAAATT
CTTGGGCTTCGAACAAACTTTCAAAAACGCACTCACCACACTGCCTATGGGTGGCGGCAA
GGGAGGAAGCGACTTCTCTATACGCGGACGGTCGGATGCAGAGGTGATGCGCTTCTGTCA
GGCATTCATGACCGAACTCTATCGCCACATCGGCCCCGACGAGGATGTGCCGGCCGGCGA
TATCGGCGTGGGTGGCCGGGAAATAGGCTACTTGTTTGGCATGTACAAGAAACTCACCCA
CCGTTTCGAGGGAGTGCTTACGGGCAAGGGCATGGAGTATGGAGGCTCACGCATCCGTCC
GGAGGCCACAGGCTATGGGGCACTCTACTTCGTCAACCAGATGTTGCAGACACGTGACAT
CGCCATCAAGGGCAAGACCATCGCCATCAGCGGATTCGGAAATGTGGCTTGGGGAGCTGC
CAAGAAGGCGACGGAACTGGGCGGCAAGGTGATCACAATTTCGGGCCCCGACGGATATAT
CTACGACCCGGCCGGACTCGACGACGAGAAGATAGCCTACATGCTGGAGTTGCGCGCCAG
TGGCAACGACATTTGCCAACCCTACGAAGAGGAATTCGGTGGCTCGAAATTCTTTGCCAA
CCGCAAACCGTGGGAACAGAAAGCTGACATCTATCTCACCTGCGCCACTCAAAACGAACT
CAACGGAGAAGATGCCGACAAGATATTGGCCCATCAACCTTGCTGTGTGGCTGAGGTGAG
CAACATGGGATGCACGGCCGAAGCGGTGGAGAAGTTTGTCGCCTCAAAGACGCTCTTTGC
TCCGGGCAAGGCAGTGAATGCCGGAGGAGTGGCTACATCGGGACTGGAAATGACGCAAAA
CTCCATCCGACTGTCGTGGAGCGAAAAGGAGGTGGACGAAAATCTGCATAAAATCATGCA
CTCCATCCATGAACAGTGCGTGAAATATGGCACCGAGGCCGACGGCTACATAGACTATGT
AAAGGGGGCCAACGTGGCAGGATTCATGAAAGTGGCCAATGCCATGATGGCACAGGGCAT
CGTGTAACACACGCCCTCGCCCCCACTCCGCTTTCCTCTCCGGGACGGGAGAGAAAGCGG
AGTCGTAACTGAATAAACCAATATTAACGGATAGTGAATATAAGAAACAGCATTTTAGCG
ATCATAACCCTTTTGAACTTTACCGTTCTGCATGCCCAGCAGCAGAGCGGTAGAGCTTCG
TATTATTCCAAACGGGCCACAGGCTCACGCACGGCGAGCGGTGAACGGCTGCACCACGAC
AGCCTGACCTGTGCTCATCGTTCCTACCCGTTCGGTACAATGCTCAAAGTAACCAACCTG
CTCAACGACAAGTCGGTGGTGGTAAGGGTCACCGACCGGGGGCCTTTCGGCCGGGGACGA
GTCATCGACCTCTCGTGGGCGGCCGCACAGGAAATAGGAATGCTTGCGCAGGGGATCGCA
TCGGTGAAAGTGGAAGTGGTGGGAGAAGGGGGAGTTCCATTCAAACCAAAAGAGGAGTTT
GATTTTCCGGAGATAAACTTTGAGGTGGCCGATGTCGGTTATAGCTTCATCGACGCATGG
AAAAAAAAGGATGTGGAACCGGCTAAAATTCCGGAGACTCGGGCACCACACCCGAATGGG
ACGGCCAAGGCGCACAAGCCGGAGCAACAGCCCAACAGGGAAACGGCTGCCAAAAGGCCG
GCCGGAACAGCTGCCAAACCACCTCAGCCTGCAAACACTAAGCCTTCACAATCAACAAAT
GCCAAGTCTCCACAGTCGGTGAATACCAAGAAAAAGGAGCCGGCCGTCAAAGAGAAGAAA
GGCAACTCGTGGAGTGATATATTCGACAAATTAAAAGACTGGTAAACACTCGCATTCACC
GACACGTGTTTGCTTCTTTTCGGCGAATTGTCGGATTATACGAATTTATCCTTACCATCT
CATTCGCACAATTCGTTCAATTCGCCGAAAAATATATGGCAACAACCAAGTCGTCTAACA
CGTTCAGTCGCACAGATTGATTTGCCACAAGCAGCTTACCTGCGGGTTGGGATATTAAAC
TCGCTGACTTTGGAGATGGCCTTATTGCCCAATATGACGGAAGCACAGAATTTGGCACTT
CCGTCTTTCAATTTGCCGTCAGACTTGATAAGGGCCGTGTAACGAATGCCTTTACCGGGC
TCAATCTTCTCCACATGAATGCTTGGGGAGATATAGATATGGCGGTTACCCGTGGCCTCA
ATCACTGTGGGCACGACATCATAGACCGTCTTGTCGCCCCGATTCATAATCTCGAATATC
AGTTTGCAAACCTCATTGCGATTGAGTTCGCCGTTCTGGTTGTCATCAACAAAACGGGCG
TTGATGATTTCTATGGTAGGCGTGTAAGTATAGCCGCCCGTTATTTTCTCTGCATTCGAC
GCATCGGGATAGGTGGTGACAGGCTGCCCGGCACTGTAATTGCCCGTATAGTCGGATCCG
TTGAAGTCGTAAATACGGTCATCGCCGCTATTGGTGGCGTCAAAACCGCTGTCGGTGGTA
TCGTAACTGCTACCGGAGTTGGCACTTTGCCCATAGCCGTAACTTTCATATTGATCACCT
TCCACAGCAGAAGACTGCCGGCGTTCTTGCCGCTGGCGTTCACGCTCCGCCCTGTCGCGC
CTGTATTGCTCCAAATCCTCTTGACGCTTCTGATCGGCTGCAGTGCCGATGGCACCGCCA
ATGACGGCTCCTCCGGCCATGCCGACAATCGTTCCGACATCAGACCCTCGTGGCCCACCG
GCAATGCCACCGATGGCCGATCCAAGCACAGATCCGAGCGAACCGCCGGCCCACGCTCCT
GTCCCTGCGTATGTTCCGCAACCGCTCAGCATCATAGCTGCACAAACTGTCACTATCACA
ACCTTTTTCATATCGTGTTCGTCTTACTTGTCCCAATACTTCACAGAGCAAAAATAACTA
TTTCCGGGCACTCCTCCTGCATCTTTTCCCTAAATAGAGATAGGGATTTCCCTAAATTTG
CCTAACTTTGCATAGGATGTCGGCATGTTGCCTGACACTCTAAAACGATAAGGAACACCG
GACAATGCACATTCAAAAACATAAGATTGCAGTAGTGGGCACAGCGATTGCAGCAATCGC
CATCCTTACCGGCCTTTTCTCTTACCGAAATCCCACAAGGGGAAATACGTATAAAACAAT
CAAACGGACAATGGACAGAAAACTATTTCTATGCTCATCGTTTGCCGATGTAGCCACACT
CTTTCCCACTTTCGCCGGGGAAGATATGAAAGGAAAATCTGTGGCATTTATCCCCACAGC
AAGCATTCACGAAGAATACAGGCAATACGTGGAAGACGGGCGGAGAACACTGAGCGGATA
CGGTCTGAAAATAGTGGATTTAGAGATAAGCCAAATGCCTGAAAAGGAGATTGCCCATGC
GTTGGAAGCATGCGACTATATCTACGTTTCCGGAGGAAACACATTTTTTCTCCTTCAGGA
ACTCCGAAAGAAAAAAGCAGACCAGCTCATAATCCGAGAGATTGAAAAAGGAAAAACATA
TATCGGAGAATCGGCAGGCACCATGATTATGGCACCGGATATAAAGTATGCCAAAGAGAT
GGATAACCACTTGAGTTTAACTCCCGGTTTCTGTGACTTTACAGCTTTGGGGCTTATCAA
CTTTTACCCGGTTGTACACTACAATAGTTTCCCATTTGAAAGGGAAACGAAAAATATTAT
ACGAAAATACACCGATTTGGAGTTAGTGCCCATCAGCAATGAACAGGCAATAGAGGTTAT
CGGAGAAAGCATAAAGGTGGAAACGAAGTAGGTTCCTTGATGGACCCTTCAACAGGAGAC
AACAAGTTTCCTGTCATGCTGTCATTTTCGGAAGCTGCATAAACTTCTGAATAACAAACT
AATACAAACCAATGATAGCATGACAGGAAAAACAGCAAACTGAATTTTGTATGTATTTGT
CATCCCCACTACCACGGATGCGCAGAAAACGATTCTATCCGTTAGGGGAATTTCTGACAT
CCCGAAAGGGGAATACATTTGACATCATTGTACGGTCGGCAAAGATTTGACAGAAGCACC
CAAAACAGCACGCCACCGAGAAAGCCTTAAAGGAGCCCGAACAAAAAAGCGCCTCCATCC
TTGCGGATGAAAGCGCCTATGTAGGAATAAAAATAATCTCTCGATTATTCGGCCTTTGCT
TCTTCAGCAGCAGGTGCCTCCGTTGCGGGAGCCTCTGCTACAGGAGCTTCTGCTGCTTCA
ACAGCATCTGCTTTAGGAGCGGCCTTGCGGCTACGACGTGTCTTCTTAGCTGCGGTCTTG
GTCTTGGCCATGTTCTCATCGAAGTCTACAAGCTCGATAAAAGCAATGGGAGCAGCGTCA
CCTTTACGGATGCCAAGTTTGATCACACGTGTGTAACCACCTGGACGATCAGCCACCTTC
TCGGCAACAACCTTGAACAGCTCTGTAACAGCATACTTGTTCTGAAGATAACGGAAAACC
ACACGACGAGAGGTGGTGGTATCACTCTTGGAACGAGTAATCAGCGGTTCTACATACTTT
TTCAAGGCCTTGGCCTTTGCGAGAGTCGTAGTGATTCTTTTGTGCATGATCAAGCTGATA
GCCATGTTGGCAAGCATGGCATCACGATGAGATGCAGTACGGCTCAGATGGTTGAATTTC
TTATTATGTCTCATTATTGTTTTTTACTTTTGTGGACGAGTCTACAGATATTATTCTCTG
TCCAGTTTATACTTTGATATATCGGTTCCAAACGAAAGATTCAGACCCTCAAGCAAATCA
TCAAGCTCTGAGAGCGATTTCTTACCAAAGTTGCGGAACTTCAAGAGATCAGTCTTGTTA
TACTGCACCAAGTCTCCAAGTGTCTCTACATCAGCTGCCTTCAAGCAGTTGAGGGCGCGA
ACACTAAGATTCATGTCAACGAGACGGGTCTTAAGCAGTTGGCGCATGTGCAACACCTCT
TCATCAAATTCCTGATTGTTGTCCTGATCGGGATTCTCAAGGGTGATCTTCTCGTCGGAG
AACAACATGAAGTGATAAATGAGAGTTTTGGCTGCCTCTTTCAGTGCATCCTTCGGGTGA
ATGGAACCATCCGTCGTTACTTCGATGACCAACTTGTCATAGTCGGTCTTCTGCTCTACG
CGGTAGGGTTCTACGGCATATTTCACGTTACGGATAGGGGTGTAGATGGAATCGATTGGG
AGTACATTAACATCTGTGCAGAACTCACGATTCTCTTCAGCAGGCACATAGCCGCGCCCT
TTGTTGATATTCAGATCAATCTGCATAGAAGCCTTCGTATCTAAATGACAAATCACCAAA
TCAGGGTTTAACACTTCAAATCCAGTCAGATACTTACCTATATCACCTGCTTTGAATTCG
GTGGAATTCTCTACGGTGATACTAACTTTCTCATTCTCGAATTCTTCTACTACTTGCTTG
AATCGAACTTGCTTGAGATTCAAGATAATGTTGGTCACATCTTCTTTCACGCCGGGTACG
GAAGAGAATTCATGCTCAACACCGGCAATCTTGATGGTGTTGATGGCATAACCTTCCAGC
GATGAAAGGAGAATGCGGCGGAGAGCGTTACCGATGGTAACACCGAAGCCGGGCTCCAAA
GGACGAAATTCGAACTTACCGAACTTGTCATTTGCCTCCAACATTACTACCTTATCAGGT
TTTTGAAATGCTAATATCGCCATTAATTTAATGATTATTTAGAGTACAACTCAACGATTA
ACTGCTCCTTGATGTTTTCGGGGATGTCGGCGCGCTCGGGCTTGTGCAAGAATTTACCGC
TCTTGGTATTCTGATCCCATTCGAGCCAAGGATACTTGCTGTGGTTGAAACCAGCCAGTG
CAGCCTCAATAACTTCAAGAGACTTGGCCTTCTCACGAACACCAACAACCTGACCAGCCT
TAACGGAATAGGAAGGAATGCTCACAACCTTACCGTCAACGACAATGTGCTTGTGACCCA
CCAACTGACGGGCAGCTGCACGTGTCGGAGCAATGCCAAGACGGAACACTACGTTGTCAA
GACGGCACTCAAGATTCTGAAGCAGAACCTCACCGGTGATGCCATCGGCCTTGGCGGCTT
TATCAAACATATTACGGAACTGGCGCTCAAGCACACCGTAGGTGTACTTGGCCTTTTGCT
TCTCTGCCAACATGACACCGTACTCAGACACCTTTCTGCGACGGTTATTGCCATGCTGTC
CAGGAGGGAAGTTTCTCTTGGACAAAACTTTGTCTGCGCCGAAGATGGGTTCACCAAAAC
GGCGTGCAATTTTAGATTTCGGACCTATATACTTAGCCATAATATAAAAAATGTTCTTTG
TTTTTGATTCAACCTATAAAATCCTATATGAACTTTATAAGATTCTATAAATTAAACTCT
ACGACGCTTGGGGGGACGACAACCATTGTGTGGAAGCGGAGTAACATCAATGATTTCCGT
CACTTCAATACCTGCTGTATGCACGGCACGAATGGCAGACTCACGACCATTACCCGGCCC
CTTAACGTATGCTTTAACCTTGCGGAGACCGAGATCGAAAGCTACTTTAGCACAATCCTC
TGCGGCCATCTGAGCTGCATAGGGAGTATTCTTCTTGGAACCACGGAATCCCATCTTGCC
GGCAGATGACCAGGAAATAACCTGACCTTCGTTATTAGCAAGAGAAACGATAATATTATT
GAAAGAACTGTGAACATGGAGCTGACCAAGAGCCTCTACACGCACATTTCTCTTCTTAGA
TGTTGCTTTTGTCTTTGCCATAATTAATTTCCTCCTTCAAAATTACTTAGTAGCCTTCTT
CTTATTAGCAACAGTCTTCTTCCTACCCTTACGGGTACGAGCATTATTCTTAGTACTCTG
ACCACGAACAGGAAGACCATTACGATGTCTAACTCCACGATAGCAACCAATATCCATCAG
TCGCTTGATGTTCATTTGGATCTCAGAACGAAGATCACCTTCCACTTTGAACTCAGCGCC
GATAATTTCACGGATTTTGGCAGCCTGATCGTCAGTCCATTCGCTGACCTTCAAGTCGCG
GCTCACGCCGGCCTTATCCAATATCTTTGCTGAACTACTTCGACCGATACCATAGATATA
GGTCAATGCGATTTCGCCACGCTTGTTTTGGGGCAAATCTACTCCAACAATTCTTATTGC
CATTTGTTGATTGAATTAAATAAATTAAGTTACTTTCTCGTTAAAGAACGTGCAAAATTA
CGAATAATCTTTGAGCTATCCGCTGATTTACATATCTTTAACATTAACCCTGACGCAGTT
TGAATTTAGGGTTTTTCTTGTTGATAACGAACAAGCGGCCTTTACGACGAACGATCTGGC
AGTCGGGTGTACGTTTCTTTAATGATGCTCTTGTCTTCATTTTCTTTATATGGATTTGAA
AAATGCTCTACGCAAATACGTTTTACTTGTATCTGAAAACTATTCTGCCCTTGGTCAAGT
CGTATGGACTCATCTCTACCTTCACTTTGTCACCGGGAAGTATCTTGATATAGTGCATTC
TCATCTTACCGGAAATGTGGGCGATGATCTGCACACCGTTTTCAAGTTCCACCCGGAACA
TGGCGTTAGAGAGTGATTCTACGATCGTACCGTCTTGCTCGATAGCGGATTGTTTTGCCA
TAATTAATATATTTGTCCTTCTAAATGTTCTATTTCTTCAAATGTCGATAAAATCTCAGC
CTCTCCTCTACGGATAGCAATGGTATGCTCGAAATGGGCAGCAGGTTTACGATCTCTCGT
AACAATACTCCATTTATCGGGAAGCATCCATATCTGCCGATCGCCCAATGTGACCATTGG
CTCAATGGCGATACACATACCGGCTTTCAACATTACACCGTTTCCACGACGCCCGTAATT
GGGAATCTGGGGTGGTTCGTGCATCTCACGTCCTATACCATGACCGGTCAGTTCGCGTAC
GATTCCGTAACCTTGCGTCTCACAATGCTGTTGTACTACAGCCCCAATATCACCAATATG
TTTTCCTGCAACAGCCTGCTCAATACCGATATAAAGAGACTCTTTGGTCGTCTTGAGCAG
TTGCTTCACTTCCGGACTGACCTCGCCCACACAAAACGTATAGGCACTGTCACCATTGAA
TCCGTCAAGAAGTGTACCGCAGTCAATGGATATAATATCACCATCTTTCAGTACAACTTC
ATCACTAGGAACTCCATGAACCACCACGTCATTGACCGATGTGCAGATAGAGGCGGGAAA
AGGCTCTCCGTATGGATTGGGGAAATTCTTGAACGTCGGGATTGCTCCGTGGTCAAGAAT
GAACTCTTCTGCAATCTTATCCAACTGCAAAGTCGTAACCCCAGGTCTGATATGCTTGCC
TAATTCCGCAAGGGTCGAACCAACGAGTTGGTTCGCCTTGCGCATTAGTTCTATTTCATC
TTCAGTTTTGAGAAATATCTTCATTCCAAAGATTAATATGCAGAAACACCACCTTGACGA
GTATGACCTGAATTGAGCAGACCGTCATAGTGACGCATCAGCAAATGGCTTTCTATCTGT
TGTAGCGTATCAATGACGACACCTACAAGGATCAGAAGCGAGGTGCCTCCGAAGAACTGG
GAGAAAGCCTGCTGTACATTGAGCAAACCTGCGAGTGCAGGCATAATGGCGATAAACGCA
ATAAACAGAGAACCTGGAAAAGTTATACGAGACATCACGGTGTCAATATACTCAGCTGTA
TCCTTTCCCGGCTTAACGCCCGGAATGAAACCGTTGTTACGCTTCATATCTTCAGCCATC
TGAGTGGGATTGAGCGTGATTGCCGTATAGAAATATGTGAAGGCTATCACCAAGAGCACA
TAAATCGAATTGTACAACAAACTGCGGTTATCCATCAGATCCTGCACCCACCAAGAAGCA
TGCTCCGGATTATACCTTACGATAGCCAAAGGGATGAACATCAAGGCCTGGGCGAAAATG
ATAGGCATCACATTGGCTGCGAAGAGCTTCAAGGGGATATACTGGCGAGCACCACCATAC
TGCTTGTTGCCAACCAGACGCTTTGCATACTGAACGGGAACCTTGCGAGTACCTTGCACC
AACAAAATTGATGCACATACAACCAAGTAGAGGATAAGGAGTTCTACAATGAACATGATC
ATACCACCACCGGAAATAGCCTGCAAACGCGATGTGGCTTCTTGAATGAAAGCCTGTGGC
AGACGTGCGATGATACCAATCATAATGATCAAAGAGATACCATTACCCACCCCCTTATCA
GTAATGCGCTCACCTAACCAAAGGATGAACATACTTCCTGCGGCAAGAATGATTGTGGCG
GGAATCATAAACTGCGACCAAGATATGCCCGAAGCAAGGGCATTACTGGCCTGCATCTTA
AGATTCAGCAAATAAGAAGGAGCCTGGAACAACAAGATAGCTACCGTGAGCCAACGGGTG
TACCAGTTGATCTTCTTACGTCCACTCTCACCGTCACGCTGCATCTTTTGAAAATAAGGC
ACAGCAATGGCAAGAAGCTGCATAACGATAGAAGCTGAGATGTAAGGCATGATTCCCAAT
GCGAATATAGACGCATTGGAAAATGCTCCACCGGAGAACATGTCCAAAAGCGACATGAGG
CCGCCTGAGGTTTGCGACTGCAACTTTTCCAACATGCTCGGATTAATACCCGGAAGTACT
ATAAACGAGCCAAAACGGTAAATAGCCGTAAAGAGGATGGTGATGAGGAGTCGCTGACGC
AAATCCTCAACCTTCCAACAGTTCTTCAGTGTCTCAAAAAACTTTTTCATTTCTTAGATT
ATTGTTGCGTTACCACCTACTGCCTTGATTGCTTCTTCGGCAGTCTTAGAGAAAGCGTTA
GCTTCAACTTCAAGTTTTACCTTCAGTTGTCCCATACCGAGAATCTTCACAAGTTCCTTG
CCGTTAGTCAATCCGGCTTCTTTGAGTTCTGCTATGCCAATCTTTGTGAGATTCTGCTGC
TCGGCAAGTTTCTGAAGAGTGGAAAGGTTTACTACGAAATATTCCTTGTGGTTGATATTC
TTGAAACCGAACTTCGGAACACGACGCTGGAGCGGCATCTGACCACCTTCGAAACCAATC
TTTCTCTTATAACCAGAACGAGCCTTGGCACCTTTGTGTCCACGGGTAGAGGTACCACCG
AGTCCGGAACCCGGACCACGGCCGATACGACGACGTGAATGTGTTGAGCCCGCAGCTGGT
TTCAAATTACTTAATTTCATAATTGCGACTAATTTACTAATTAATTATTCAACTACCTTT
ACCAGATGATGAACCTTACGGATCATACCACGGTTGCTTGGAGTATCTTCAACTTCAACA
ACCTGAGAGATCTTGTGGAGACCCAATGACTGAAGCGTGCGCTTCTGATCAATGGGAGCA
CCAATCTTACTCTTAATCTGCTTGACTTTAATTGTTGCCATTGCTGTTTTCTCCTTAATT
AACCGTTAAATACTTTATCCATGCTGATACCGCGCTCGCCGGCAACAGTGTAGGCATCAC
GCATCTCAGCCAAAGCTGCGATAGTCGCCTTTACCAAGTTGTGAGCATTGGAAGAGCCCT
TGGATTTTGCAATCACGTCTTTGACACCCACACTCTCCAAAACGGCACGCATAGCACCAC
CGGCCTTCAGACCAGTACCGGCAGCAGCCGGCTTCAGGAGAACCTGGGCACCACCGAAAC
TCACCTCAACCTCGTGGGGGATAGTACCTTTCAGTACGGGAACCTTCACGAGATTCTTCT
TGGCGGCCTCAGTACCCTTGGTGATGGCTGCTGTCACCTCACCGGCCTTTCCAAGACCGT
ATCCAATAACGCCATTACCGTCACCAACAACGACGATAGCAGCAAATGTGAAAGTACGAC
CACCCTTTGTAACCTTGGTCACGCGGTTGATAGCAACCAGATGGTCTTTCAGTTCAACGT
CACTATTTACTTTTACTTTATTCATTGCCATAATCGTTTAAAATTTAAGACCACCTTCAC
GGGCTGCATCGGCCAAAGCCTGGACGCGACCATGATAAAGATAACCGTTACGGTCGAAAA
CCACAGCCTCAATACCGGCAGCCTTGGCTTTCTCCGCAACAAGTGCTCCCACTTTCTTAG
CCTGCTCAATCTTAGCCATCTTTTCGAGACCGAGAGAAGAAGCTGAAGCAAGAGTCCTAC
CTGTCAAATCGTTTATCACCTGAGCGTAAATCTGCTTGTTAGAGCGGAACACGCTAAGAC
GCGGGCGCTCGGCAGTCCCGTTTACATGCTTGCGAATACGGAACTTTATCTTAATTCGTC
TTTCTACTTTCTTTGTTGTCATAATCGTAAATTCAATTAAAATTACTTAGCTGCGGCAGT
CTTACCAGACTTCCTGCGAATAACTTCACCCTTGAACAGGATACCCTTACCCTTGTAAGG
TTCAGGCATACGGAAAGAACGAATTTTTGCACAGATAAGGCCCAACAACTGCTTGTCGCA
AGACTCTAAGGTGAGAACCGGATTCTGGTTTCTTTCAGACTTGGTCTCTACCTTAACCTC
CTTCGGAAGCTGGAGGAAGATGGGGTGAGTATAACCAAGCGAGAACTCAATCAAGTTGCC
CTGATTGGAAACGCGATAACCGACACCTACCAATTCCATGATTTTTGTGTAACCCTCGCT
CACGCCAACAACCATATTGTTGACCAGCGAACGATACAAACCGTGGAAAGCCTGCTTCTG
CTTATAGTTTACAGGGCTGTTCTCGTCAATCTCGAAAGTAATCTGACCGTCCTCATTCTT
AAACTTGATAGAAGCATCAATCTTTTGAGAGAGTTCACCCTTGGGACCCTTAACGTTGAC
AACACCCGACTTTGCGTCGAAATTGACTGTCACACCGGAAGGAATACTAATTGGCAATTT
TCCTATTCTTGACATATTCAATCCTCCAATTAATAAATGTAACAAAGAACTTCACCACCA
ATCTTGAGATTGGCAGCCTCCTTGTTAGTCATTACACCTTGAGACGTGGATAAGATAGCA
ATACCCAGTCCGTTGATAACTCTCGGCATATCCTTATAACCGGTGTACTTACGCAAACCG
GGCTTGGACACACGCTTCAAACTCTTGATAGCGTTTTGCTTTGTAACAGGGTTATACTTC
AAAGCAACTTTAATGGAACCCTGAGGCCCATCTTCAATGAACTTGTAGTTCAGAATGTAA
CCCTTCTCGAAGAGGATCTTAGTAATCTCTTTCTTCAAGTTAGACGCAGGAACCTCAACA
ACACGGTGATGAGCCATGATTGCGTTTCTGAGTCGTGTCAGATAATCTGCTATTGGATCT
GTCATAAAATATAAATGTTTAATTAATCGGGACTACCCCGACAATATTAAAAATGTCCTG
ATGAACATACGCGGAGCCACAAAGAAAAGCCCGGACACACCGGGCTCTTTTGTGCCCCAT
CGCTTGCCTGCCGGATTTACCAGCTAGCTTTCTTCACTCCGGGAATCAAACCTGCCGAAG
CCATCTCACGGAACTGGATACGAGACAAGCCGAACTGACGGATATATCCTTTGGGACGGC
CTGTAATCTTGCAGCGATTGTGAAGACGGATAGGGTTGGCGTTCTTGGGAATAGCCTGAA
GCTTACGAGCTGCCTCGTATGCCTCTGCGGGATTCTCAGAAGTAGCGATGATCTTTTTCA
GAGCTGCGCGCTTCTCAGCGTAACGAGCAACAAGCTTTGCACGCTTCACCTCGCGAGCTT
TCATTGATTCTTTTGCCATAATCTCTTAATCGTTTTTAGCGTTCTTGAATGGGAGGCCAA
AAGCCTTGAGCAGTGCGAAACCCTCCTCATCAGTCTGAGCAGAAGTAACGAAAGTGATGT
TCATACCCTGGATGCGATCGATAGAGTCAATATTGATTTCAGGGAAGATAATCTGCTCCT
GAATACCCAAAGTATAGTTACCACGACCATCAAACTTACTCTCAATACCTTTGAAGTCAC
GGATACGAGGCAAAGCAACACGTACGAGCTTCTCAAGGAACTCATACATCCGCTCCCGAC
GGAGAGTAACCATCACACCGATAGGCATCTTCTTACGAAGTTTGAAATTGGCAATATCCT
TCTTGGAATATGTTGCAACTGCCTTCTGACCGGTGATGGCAGAGATCTCATTGATGGCAA
CATCAATAATTTTCTTATCCTGCGTTGCATCGCCCAAACCCTGATTGATAACGATCTTCT
TCAGTACAGGAATCTGCATTGCTGAAGAATAGTTGAACTGCTTCTGCAGTTCGGGAGCAA
TCTGCTCCTTATACTGTTTCTTTAACTGTGCTGTATTCATTACTTGATTTCCTTTCCTGA
CTTTTTAGAAATACGAATCACGTTCTTTCCCTCGTGCTTGATAGAAACACGTGTGGGTTT
ACCGCTCTCCGGATCAATCAGACTCAAATTGGAGATATGAATAGGAGCCTCCTTCTTGAT
GATGCCTCCCTGAGGATTCTTTGCCGAAGGCTTGGTGCTTCTTGAGACCATACGACGGCC
TTCAACGATAGCACGGTTCTTGTCAACCAAGACTTTAAGAACCTTTCCGGTTTTACCTTT
GTCCTTGACATCACCTGTAAGAACAACTACGGTATCACCTTTTCTAATATGTAACTTACT
CATTACCTTTTCTTTTTATTAAATTAAAGAACCTCAGGTGCCAAAGAGACAACCTTCATG
TTGACCGCACGAAGTTCACGGGCAACGGGGCCGAAGATACGGCTACCACGGAGTTCCCCC
GCATTATTGAGCAACACGCAAGCATTATCGTCGAAACGGATGTAAGAACCATCTTGACGG
CGAATTTCCTTCTTCGTGCGAACGATCAAAGCCTTAGATACTGCACCTTTCTTCAAATCA
CTTGATGGGATAACGTTCTTGACAGCAACGACAATCACGTCACCAACACTTGCATAACGC
CGGCGGGTTCCCCCGAGAACACGGATGCAAAGAGCCTCACGTGCGCCGCTGTTATCACAT
ACTGTAAGTCTTGATTCTGCTTGTATCATAATTACTTAGCTTTTTCTACAATTTGTACTA
ATCTCCACCGCTTCGTGCGAGACAAAGGGCGAGTCTCCATAATGAGCACTGTATCACCTA
CATTGGCCTCATTCTTCTCATCATGCACATGGTACTTCTTTGTCTTCTGGACAAACTTAC
CATAAATAGGGTGCTTCTCCTTGAACTTAGCTGCAATAACAATGGTTTTATCCATCTTGT
TGCTGATAACGACACCCTGTCTTGTCTTTCTTAATTTTCTTGTTTCCATCTGGACCATTA
TTATTTGTTAAGTTCCCTCATGCGAAGTTCGGTCTTCATACGCGCGATGTCACGACGAGC
AGCCTTAATTTCTGATGGATTCTCAAGAGGAGTAATCTGGTGGTTGAGCTTCTTGACATT
ATAAGCGGCAACAGCAGCCTCCAATTTCTCTACCAAATCTTTGGTTTCGAGTTCCTTCAA
TTCTTTGATTTTCATAATTAAGCGTTTTTATCGAAATCACGTCTTACAACAAACTTAGTC
TTAACAGGCAGCTTCTGCGCAGCGAGACGGAGAGCCTCTTTGGCGATATCGAAACTTACG
CCCTCTACTTCGAAGAGAATGCGTCCGGGAGTCACCGGTGCAACCCATCCTGCGGGATCA
CCTTTACCTTTACCCATGCGGACATCGGCAGGCTTGCGTGTGATGGGTTTGTCAGGGAAT
ATACGGATCCAGACCTGCCCCTCACGGTTCATGTAGCGGTTTACTGCTACACGAGCGGCC
TCAATCTGACGGCTGTCAATCCACTTGGCTTCAAGGGTCTTGATGCCGAATGAACCGAAA
GCCAGCTGTGTACCACGGTGAGCGTTGCCCTTATTGCCACGTCCATCCTGCGGTCTTCTA
TATTTTACTCTTTTTGGCTGTAACATGATAGCTTCTTACTTTTAACGGTTATTGTTTCTC
TTGCGATTACCACGACCACCGCGACCGTTGTTGCGGCTATTGCCACCCTTGTTGTCCTGA
GTAAAGTTAGGTGTCAGGTCACGCTTTCCGTAAACCTCACCACGGCAAATCCATACCTTG
ATACCCAGCAAGCCAACCTTGGTAAGGGCTTCAGCTTGACAGTAATCGATGTCTGCGCGG
AAAGTGTGCAGAGGGGTACGCCCTTCCTTCAACATTTCCTTACGGGCTATTTCGGCACCG
TTCAGACGGCCACTAATTTGAACTTTAATACCTTCGGCACCTGCACGCATCGTGTTGGCA
ATGGCCATTTTGATGGCGCGACGGTAAGCGATCTTACCTTCTACCTGACGAGCGATATTG
TTAGCTACGATGGTAGCATCAAGTTCAGGTTTCTTCACTTCAAAGATGTTGATCTGAATC
TCCTTGTCGAAAATGTTCTTCAACTCTTCCTTCAGTTTGTCAACATCCTGACCACCTTTA
CCAATGACGATACCCGGACGGGCCGTGCAAATAGTGATGGTAACGAGCTTCAAAGTGCGC
TCAATGACAATTCTCGAAACGCTTGCCTTGGCAAGACGCTCGTTCAGATATTTGCGAATT
TTCTGATCTTCTACGATATTGTCACCGAAGTTCTTACCACCGAACCAATTAGAATCCCAA
CCACGGATAATACCAAGACGGTTGCTTATCGGATTAACTTTCTGTCCCATTTTGATAATT
ATTTTTCGTCGTTAGTTTTGGAATCTACAAAGAGGGTCACATGGTTAGAACGCTTACGGA
TTCTGTATCCACGCCCCTGCGGTGCCGGTCTCATACGCTTCATTGTAACACCTTCATCAA
CGAAGATCCTACTGATATAGAGTTCGCCATCTTCAGCCTTGCGGTTGTTTTTCTGTTCCC
AGTTGGCTACAGCTGAGCGCAACAGTTTCTCCACGTCGGCAGCAGCTTTCTTATTAGAGA
AACGAAGTACTCCGAACGCACGGTCAACCTCCATACCACGAACCATGTCTACCACGTAGC
GCATTTTCCGCGGAGAGGAAGGAACTCCCTTGAGCTTTGCGAAGTATAAATGTTTGCGGG
CTTCCTTGAGTTTTTCTGCCGCATTATGTTTTCTTGCTCCCATTATTATTCTTAAATTTT
AAAATGGTTTAAACCCGCTTACCGTTTATTATTGCCAGAGTGGCCGCCGAAACGACGCGT
TGGCGAAAACTCTCCGAGCTTGTGGCCAACCATATTCTCTGTGATGTAAACAGGGATAAA
TTTGTTTCCGTTATGAACTGCAACAGTATGTCCCACAAAGTCGGGAGATATCATTGAAGC
TCTGGCCCATGTCTTAACGACAGTCTTCTTACCACTCTCATTCATTGCAAGAATCTTCTT
CTCGAGCGATACGTTGATATATGGACCTTTTTTAAGTGAACGACTCATAATTTACTCTTT
ATTTTTTGTTAGCTCTTTCGATAATATACTTGTTGGAAAGCTTCTTCGGTGCGCGTGTCT
TGAGACCCTTAGCATACAAGCCCTTACGGGAACGTGGGTGACCACCGGACTGACGGCCTT
CACCACCACCCATCGGGTGATCAACAGGGTTCATGACAACGCCACGGTTGTGAGGACGAC
GGCCCAACCAACGAGAACGACCGGCCTTACCGGAACACTCAAGAGCGTGGTCGGAGTTGC
CTACACTACCAACAGTAGCTTTACAAGCACTCAAAATCTGGCGAGTTTCACCAGAAGGGA
GCTTAATCACACAATAACTACCCTCACGAGAAGTCAACTGAGCAAAATTACCAGCCGAAC
GGACAAGCAAGGCTCCCTGCCCGGGACGCAATTCAATGTTGTGAATCACTGTACCGACAG
GAATGTTAGCCAGCGGAAGTGCATTACCCACCTCAGGTGCAGCCTCTGCACCCGACATCA
GTTTTGCACCCACCTGCAGTCCATTAGGAGCAATAATGTAACGTTTTTCACCATCAGCGT
AGAACAACAGAGCAATTCGAGCAGATCTGTTAGGATCATACTCGATTGTCTTTACTACAG
CTGGAACACCATCTTTCTCCCGCTTGAAGTCGATCATACGATACTTCCGCTTATGACCGC
CACCTCTGTAGCGAACAGTCATTTTACCGGTGTTGTTTCGACCACCGGTTGCACGCTTAC
CGTAAACGAGAGACTTTTCTGGCACGGATGCAGTAATTTCCTCGAACGTGCCAATAACCT
TGTGTCTTTGTCCCGGAGTTACCGGTTTTAATTTACGTACTGCCATTTCTTATTTAAATA
TTGCTGTAAAAATCAATTCTATCGCCCTCTTTCAGAGTAACGATTGCCTTCTTGAATGCG
CTCTTCTGTCCCTTCACGAGACCGGCCTTGGTGTAGCGTGCAGAACGCTTACCGGCATAG
CGAGCGGTATTAACGGCTTCTACTGTAACATTATACAGACTCTCAACCTCTTTCTTGATT
TCGAGTTTGTTAGCCTCGGGCTTAACGATGAAACCATACTTGGCGCGAGCGGGCTTGGTG
TAGGTGTAAATGGTCTTCTCCTTATCGGCAACCTTCTCCACCTTGCCTTGCTTCTTTTTA
TAGACAGCGTAGCTCACCTTCTCCTCTGTTGCGCCTTTAGCCTCGGCAGCTTTCTTGTTA
GAAGCTCTGAGCTTTTTGTCTTCAGAAGACTTGTCTGTAATCTTGGTCATCTTCTCAGTG
ACCAAAGGTTTGATGATAAATGCCATAATCTAAATGTCTCCTTTTTACTTTATTAAGATT
TCATCGATCACCTTCAGGGCACTCTCGGCAATCACCAGCACATCAGCATTCAAAACTTTA
TACGAATTGAGCATTGCTGCGGGCATCACCTCTGTACGCTGCAAGTTACGAGCGGACAAA
TATACGTTTTTATTTGCTGTTGGCAAAAGAAGAAGAGTCTTCCGACCATCGACTTTAAGA
TTTTTAGCGATATTTATAAAATCTTTAGTCTTCGGAGTCTCGATGTCGAAATCTTCTACG
ACAACAATGGCGTTCTCCTGTGCCTTGTCAGACAAAGCCAATTTACGAGCAAGAACCTTT
ACTTTTTTATTCAGCTTGAAACTATAGTCACGGGGCTTGGGACCGAACACCCGGCCACCG
CCAACAAGTACAGGCGACTTGATGTCACCACGACGGGCTCCGCCACCGCCTTTCTGGCGA
CCCAGCTTGCGAGTAGAACCGTTGATTTCGCTTCTCTCCTTCGACTTAGCGGTACCCTGA
CGCTGGTTAGCGAGATACTGCTTGACATCGAGATAGAGTACGTGCTCGTTAGGCTCAAGT
CCGTAGATAGACTCATTAAGAGTCACCTTGCGACCGGTCTCCTGACCTTTGATATCTAAT
ACACTAACTTCCATCATTTCTCAATTAAAACAGTTGAACCTTTGCATCCGGCAATCGACC
CCTTAACGATAAGGAGATTCTGCTCTGGAATTACCTTTAACACCTGAAGGTTCTGGGTAG
TCACCCGGTCACCTCCCATTTGGCCTGCCATACGCATTCCCTTGAACACCTTTGCGGGAT
AGGAGCAAGCACCGATGGAACCCGGCTTGCGGGCACGGTCGTCCTGACCGTGTGTAGACT
GGCCTACACCACCGAATCCGTGACGCTTCATTACGCCTTGGAAACCTTTACCTTTCGATA
TGCCTACCACGTCAACGAACTTTGTGTCGTTGAACAGTTCCACGTTGATGGTGTCACCAA
GGTTGTATTCCTCGTCAAACTTGAACTCGGCCAAGTGCTTCTTAGGCGTTGTGCCTGCTT
TCTTGAAGTGTCCCAGCTGCGGCTTGGAGGTTCTCTTCTCCTTGGCCTCGCCGAAACCCA
ACTGAACAGCCTTGTAACCATCTTTCTCTACGGTCTTAACCTGGGTTACAACACAAGGAC
CAGCTTCGATAACAGTGCACGGTACATTCTTACCGTCGGCACTGAAAACGGATGTCATTC
CGATTTTTCTTCCAATTAATCCTGGCATTTCAATAAAATTAGAAATTTAACTTTGAATGA
TTGATTTTGATTGTGGTTAGACTTTGATCTCCACTTCAACGCCTGAAGGCAATTCGAGCT
TCATGAGCGCATCAACGGTCTTGGCTGTAGAGCTGTAGATGTCGATAAGACGCTTGAAGT
CGGAGAGCTGGAACTGCTCACGAGCCTTCTTGTTAACGAATGTACTGCGGTTTACAGTAT
AAATACGCTTGCGTGTAGGCAATGGAATCGGACCGCTGACGATAGCGCCGGTGGCCTTGA
CAGCCTTCACAATCTTCTCTGCTGACTTGTCAACCAACATGTGGTCGTAAGACTTCAGCT
TAATTCTGATTTTCTGACTCATTGTCAATTAAGTTGTTTTAATTATTAAACTTCAGAAAG
GAGGTACGCCGCTTAAGAGTCATTCGCTAAGCGGCGCCTCCATTCTTTTATTTTCTGATT
CTGCGTTACAGGAGGTTTGCATTGCCCTTCACCTCTTCGAGTACAGCCTTGGCTATCGAA
GTGGAGAGTGGTGCATGATGGTCGTACTCCATGGAGCTGGTGGCACGACCTGAAGTGATG
GTACGCAGGGCGGTCACATAGCCGAACATCTCAGCCAGCGGAACCATAGCTTTCACGATG
CGGGCACCGCTGCGAGCCTCTTCCATTCCCTGAACCATACCACGACGCTTGTTCAAATCA
CCGATCACGTCACCCATGTTCTCCTCGGGAGTAACAACCTCCACTTTCATGATAGGCTCC
ATGAGCACGGGACCTGCCTTCGGACAAGCATTCTTGAACGCATTGTGAGCGGCAAGTTCG
AATGACAACTGGTCGGAGTCAACGGGGTGGAAGCTACCATCGGTGAGTGTCACCTTCATA
CCGGTCAACGGGAAGCCACCGAGCACACCGCTCTTGAGGCAATCCTGAAAACCTTTCTGC
ACGGCAGGGATAAACTCCTTGGGCACATTACCGCCCTTCACCTCATTGATGAACTGCAAA
TCACCCTCGGTATAGTCTTCATCTTTCGGGCCAACGGTCACAATGATGTCGGCAAACTTA
CCGCGACCACCACTCTGCTTCTTGTACACCTCGCGCAGTGTAACGTCCTTGGTGATAGCC
TCCTTGTAGTTCACCTGCGGCTTACCTTGGTTACATTCCACCTTGAACTCACGCTTCAGA
CGGTCGATGATGATATCAAGGTGGAGCTCGCCCATACCCGAGATGATGGTCTGACCACTC
TGCTCATCGGTACGAACGGTGAAAGTCGGGTCTTCTTCGGCGAGTTTGGCAAGTCCGTTG
TCGAGTTTGGCAATGTCGGCCTGGCTCTTGGGCTCTACGGCAATGGAAATCACCGTGTCG
GGGAAAGTCATGGACTCAAGCACGATAGGAGCATTCTCATCGCAGAGGGTGTCACCCGTA
CGGATATCCTTGAAACCTACACCTGCACCGATGTCACCGGCATCAATCGACTCCATGGGA
ATTTCCTGTTTGGAGTTCATCTGGAACAGACGACTGATGCGCTCACGCTTGCGGGAACGG
GGATTGTAAACATACGAGCCTGCAACCACCTTACCCGAATAAACGCGGAAGAACACCAGA
CGACCCATGAACGGATCGGTGGCAATCTTAAAAGCGAGTGCCGAAGTAGGAGCATCTTCG
GAAGGCTTGCGGTCTTCCTCTTCATCGGTATCGGGGTTGGTACCCACAATGTTTTCCGTA
TCCAGCGGTGAAGGCAGGAAAGCGCAAACATAGTCAAGCAGCGGCTGCACACCCTTGTTC
TTGTAAGAGGAACCAAGCGTCATAGGAGTCAGCTCCATGGCGATGGTACCCTTGCGGATG
GCTGCGAGCAACTTCTCTTCAGGCACATCCTTGCCTTCAAGGTAAAGTTCCATGAGTTCG
TCGTCGAAGTTGGCAGCGTTCTCAAGCAGCTTGTCGCGCCACTCGTTGGCCTCGTCTACG
AGGTCGGCGGGAATCTCTTCCACATCATATTCGGCACCCATCGTCTCGTCGTGCCAGAGG
ATAGCCTTCATCTTCACGAGGTCTACCACGCCCTTGAAGTTTTCTTCAGCACCGATAGGA
ATCTGCACGGGGCAGGGATTGGCACCGAGAATATCCCTCATCTGCTGCACGGTCTCGAAG
AAGTCGGCACCCGAACGGTCCATCTTGTTGACATAACCGATGCGGGGAACATTGTACTTG
TCGGCCTGACGCCACACCGTCTCAGACTGCGGCTGCACACCGTCAGCTGCCGAATAGGTG
GCTACGGCACCGTCGAGCACGCGGAGCGAACGCTCCACCTCGGCCGTGAAGTCAACGTGT
CCCGGAGTGTCGATCAAGTTGATCTTATATGATTTATCCTTATAGTTCCAGTTGCAGGTA
GTGGCAGCAGAAGTGATGGTGATACCACGCTCCTGTTCTTGAGCCATCCAGTCCATTGTG
GCTGCTCCATCATGCACCTCACCAATCTTGTGAGTCTTACCCGTATAAAACAGGATGCGC
TCGGAAGTCGTTGTCTTACCGGCATCGATGTGGGCCATAATACCGATATTACGTGTCAAA
TGTAAATCGCGATTTGCCATTGTCTTTTTACCTATTTAATATTGATTAGAATCTGAAATG
AGCAAATGCACGGTTAGCCTCGGCCATGCGATGCATGTCTTCCTTACGCTTGTATGCGCC
ACCCTGATTGTTGTAGGCATCCATGATTTCGGCTGCCAGCTTATCGGCCATGGATTTGCC
ACCACGCTTGCGGGCGAAAGCTATCATATTCTTCATCGAAATGCTCTCCTTGCGCTCGGG
ACGCACCTCCGTAGGCACCTGGAATGTGGCACCACCGATACGGCGGCTCTTCACCTCCAC
TTGCGGAGTGATGTTGTCAAGGGCAGTCTTCCAAATTTCAAGGGCCGACTTCTCCTCGTT
GGCCATCTTGGCCTTCACGTTGTCGAGAGCGTTGTAGAAGATTTCGTATGAAATGGACTT
CTTGCCATCATACATCAAATGGTTTACGAACTTTGAGACCTTCTGGTCGTTGAACACGGG
ATCGGGAAGGATCACGCGCTTCTTGGGTTTTGCTTTTCTCATTTTGTTATGAAAATTTAT
TCTGCTTGGGGCTGCTCTTTTGTTCTTCAACGCCCTCACCCGGACATTTACTCAACCTAA
TTACAATTCTCCAGCAAAACGATTATAATAAAATAATGTAAAGCCTCAAGCTCTCAGTCT
TCTCCGACCGTGAGCCATCGGCATTGTTTCAGCTTGATTACTTTTTGGCTGCTTTAGGAC
GCTTAGCACCGTACTTGGAACGACGCTGTGTGCGATTGGCCACACCGGCTGTATCGAGCG
TACCGCGAACGATGTGATAACGCACACCGGGAAGGTCTTTCACACGACCACCACGCACCA
GCACAATGGAGTGCTCCTGCAAGTTGTGGCCCTCTCCGGGGATGTAGGAGTTGACCTCCT
TCTGGTTTGTCAAACGAACACGGGCAACCTTACGCATTGCCGAGTTAGGCTTCTTAGGAG
TGGTGGTGTAAACACGCACGCAAACGCCACGACGCTGAGGACAGTTGTCCAAAGCCGGTG
ATTTACTGGTGCTTACAGCTTCCTTTCTGCCTTTTCTTACTAATTGCGAAATCGTAGGCA
TAATTTTACTTTTTTAATTTATATATTTAATTATTATAATCAAGTTGTAGAGAAACGGCT
TTTACGAAGCTATTTCGGGCTGCAAAGGTACAAACTTTCCCCGAAACTACCTAATTAAAT
AATTTGCAATCTCCACGCCCCTACCGCAAATTAACAAAATATAACTCTTATTAGGTCAGT
TTAAGAATGCAAAAGCGGGAATTTCTGAAGAGAATAGCACCCAAGCACCTTGAAAAGTCC
GGGAGTTCACCCTCCTTATTTGTATTGTTCTCCATAAAACAAGTATGCCGCTACGGCGTG
CACCCTTCACCCCCGACACACCGACATCGCTAAAAACAAATGCAGAGAGACCATTCCACC
CACATCTCATTTCCCTTCCAGACAACCAAAAAGTAGGACAAAAAGTAAAAAGAAAGGACT
TTTAAAATTCGCCAAACAGATGATAGCGGGAGCCGAAAGATGCCTTAAAAAGGCCTGATA
AGTCGACCGATTTTCTCATCAAAGTCGAATGATATTACAAAACGGCCATACTTAGAAGCT
CAAAGGGCCTCGGCGAGCGTGTAAAAGAAGCTCTTCCACACGCTCGCCGAGGCCCTTTGA
GCTTCTAACAGTGTCCGAAACGAGTGTCAAGAAATATCAAACCACTGATTGACAGCCATT
TACAGACACCTCCGAAAATCGCGTATGGTAGACCGAAAGGAAAGAAATTTGAAACAGAGC
GCAAAACAAGAAGGATTTGGAATCAATTAATTTGACGATTCCACCCTCCCCGACCGCATG
CCTCTGCAGCCGGTCTCCTATCCTTCCGTCAACCGCCTGTGCCCATGCGCAAAGCGCATC
AGGCCTGTCCCATCCCGTCACCGAACGGTGCGATGGTGCGCGGTTGCTGGTTGGGAATCT
CTATTTTTCCGAACTCGCGTTCATAGTTCACGATGTTTTCCTGCAAGGCAGCCAACAGCC
TCTTGGCATGTTCCGGGGCCATAATCACCCGACTGCCCACCTGCACCTTGGGAAGCCCGG
GGAGCATACTGGCAAAGTCGAGGACAAACTCGGTGTTGGAATGTGCGATAAGCGCAAAGT
TGGAATAGATGCCTGCGGCTATCTCCGGGCGCAGTTCAATCTGCAACTGCTGTCCCTGTT
GGTTGTCCGGTTGTTCTGTCATAATCTCATTTATCAATTAAGGTAATACGTTGTTTATCT
GATTCGCAAAGTTAACAAAAACCGACGAAATATGCAAGTTTTGGAAAGACTTTTAAAACA
TAGAGCATTCCTCTCTACAGAACGAAAAGAAATAAACACTTGAAGTACCCGAAATGCACC
ATACCGCCACATTGGAAAACATTAAAAGGAACGAAAGTAAAAAGCCTTTGGTGAGAAAAT
TGAAGGAATGTATGCATTTTCCACCCCACAACAAAGCTTTTTTAAAAAGATTTCCTAAAT
TTGCAATGGCCTGCCGAACTTGCCAAACAATATCTCGACAAAAGGCAAGTGTCCGATTTC
GAGACCGGTGTGTTACCGGCCCGTTCAGTGGCGGCCATCGTCTACAAGCCTGAAAAATAA
TTATATATAAACCTAATTTGAACACTTCTATGACATTCAAACACTTTATCGCTACCGTAG
CCCTGTTGGTCACGGCCATGCTTCCCCCCGTATCAGCGGCTCGGAAGGGTGGTACGTTTA
CCGTGGGCGACAAAACTTTCCTACTCAACGGCAAACCATTTGTGGTGAAAGCTGCCGAAC
TCCACTATCCGCGCATCCCCCGCCCCTACTGGGAACATCGCATCAAGATGTGCAAGGCAC
TGGGCATGAACACCGTTTGCCTCTATGTGTTCTGGAATATCCACGAACAACAGGAAGGCA
GATTCGACTTCACGGGCAACAACGATGTGGCCGAATTTTGCCGGTTGGCGCAGCGCAACG
GGCTGTATGTCATCGTGAGGCCGGGCCCATACGTGTGTGCCGAGTGGGAAATGGGCGGAC
TGCCGTGGTGGCTGTTGAAGAAGAAAGACATCCGGCTGCGCGAGCCCGACCCGTATTTCA
TGGAACGGGTGAAGTTGTTTGAACGGAAAGTGGGCGAACAACTGGCATCGCTGACCATCC
AAAACGGTGGACCCATTATCATGGTGCAAGTGGAAAACGAATACGGTTCATACGGTGAGA
ACAAAGCCTACGTGTCGGCCATCCGCGACATCGTGCGGCAATCGGGATTCGACAAGGTGA
CGCTCTTTCAGTGCGACTGGGCGAGCAACTTCGAGAAAAACGGACTGGACGACCTTGTGT
GGACGATGAACTTCGGCACCGGAGCCGACATTGACCAGCAGTTCCGGCGGTTGGGTGAAC
TCCGCCCCAATGCACCCCAAATGTGCTCGGAGTTTTGGAGCGGATGGTTTGACAAATGGG
GGGCACGCCACGAGACACGACCGGCCAAGGCTATGGTCGAGGGCATCGACGAGATGCTGT
CTAAAGGCATCAGCTTCTCACTCTATATGACCCACGGAGGCACATCGTTCGGCCATTGGG
CGGGGGCCAACAGCCCGGGGTTCGCACCCGATGTGACCTCGTATGACTACGACGCCCCCA
TCAATGAATACGGCCAAGCCACGCCTAAATACTGGGAACTGCGCCACACGATGGAGAAAT
ATAACGATGGCGGCAAACTGCCTGCTCCCCCGAAAGCTCCCATGCCGGTCATCACCATTC
CCAAGTTTGTGCTCACGGAATATGCCCCCTTGGGGAATGGAATGGGCAGCAGTGTGCAAA
GCCGGGACATTCGCAGTTTTGAAGACATGGACATGGGATGGGGTATAGCCGACTATTCCA
CCGCGCTACCCAAGATACCCGTGGGAAGTATGCTCACCCTCAACGAGCCTCACGACTTCG
CACAGGTGTTCGTCGACGGGAAATATATCGGGAAAATAGACCGCGTGAAGAATGAGAAAA
CGCTCATGCTACCACCCGTGGAGAAGGGAACCGAACTGTGCATCCGCATCGAGGCAATGG
GGCGCATCAACTTCGGGCGCGCCATCAAGGACTACAAGGGCATCACTAAAGAGGTGACCA
TCTCGGCAGAAATGGACGGGCACGAGGCGTCGTGGAACTTGAAAAACTGGACTATAGTCC
CCATTCCTGACAACTATGAGACGGCTGTCAAAGCTCTGTCCGTAGGAACAGAGACGAGCA
AACGCACACGCCAACACGCCAAATTGTTAACAAAGGCAGGCTACTATCGGGGCCATTTCA
TGCTCCGCAAGCCGGGTGACACGTTCCTCAACATGGAAGCATTCGGCAAAGGACAGGTTT
ATGTCAACGGCCATGCCATTGGGCGGTTTTGGAACATCGGCCCACAGCAGACGCTCTATC
TGCCGGGATGCTGGCTGAAACAGGGGCGCAACGAAGTGATTGTGCTCGACGTGGTGGGGC
CGAAAGGCGAACCAACTTCTTTCGGACAGGACAAACCCGAACTCGACAAGCTGAATCTCG
AAAGAACCAACAAGCACAACAATCCCGGTGACCGACCTGATCTCAACTCGCTGACACCCG
TGGCGCAAGGGACATTGGATTCGGGAAACGGCTGGCAGACCGTTAAATTCGCCCGTCCCA
CGACGGGCAGATACCTCGCCATTGAGGCTCTGAGCGCACAAGACGGCCAAGAATTCGCAC
AGATAGCCGAATTGTATGCACTCGACAACAAGGGCCAACGGTTGTCGCGCGAACCGTGGA
CAGCCAAATATGCCGACAGCGAAAATGCCGAACAGGAAAACCGGACAGCTGACAAGACTT
TTGACTTGCAGGAGAGCACCTATTGGAGCACGATGAAAGGGAGCCCCTACCCTCATCTGC
TGGTAATAGACCTCGGTTCGGAGCAAACCTTAACGGGCATTGACTATCTGCCACGTGCCG
AGCAAGGGGCTCCGGGAGGCGTGAAAGACTACAAAATCTTCCTGTTGCCCTAATCCCTCC
AAAGCCTACAAGCGGCAATATCTAACCCCACAAGCGACACTCCAAAGCCCGCCATGCGGC
AGCTCAGACAGAGTTTGACTCGCTGACAAACGATTGCTCCACGAGGTATAACAAAAAATG
TCGCAGGCCTTTTCATCGGCTTGCGACATTTTTATATTGCTTATCAATGTAGTGGAAACG
ATTATTCGTTTACCACTTCATCGGCGAAGTCAAGAACATTTTTCTTATTGGCTTCCATGC
GTTCGTATTCTTCCTTGGAGCCTACAATGAGCTTCTCCCACTGGCGGAGACCGGTACCGG
CAGGAATCAGGTGACCGCAAATCACGTTCTCCTTCATACCTTCGAGACGGTCGGACTTGC
CGCGGATGGCAGCCTCGTTGAGCACCTTGGTGGTTTCCTGGAAGGATGCAGCACTCATGA
AGCTCTTCGTTCCGAGAGCGGCACGGGTGATACCCTGCAACACCTGCGTGGAGGTGGCGG
CAACGGCGTCGCGCACCTGAACGGGACGGAGGTCACGCCGCTTCAGGCTGGAATTCTCAT
CACGCAACTTGCGGGCGGTGACAATCTGACCGGCCTTGAGCACATCGGAGTCACCGGCAT
CGGTGACCACCTTCTTGCCCCAAATGCGGTCGTTCTCTTCCGAGAAGTCGAGCTTGTCAA
CGAGTTCCTGCTCAAGGAATGTCGTGTCACCCGGATCATTGATCTGCACCTTGCGCATCA
TCTGACGAACAATGATTTCGAAGTGCTTGTCATTGATCTTCACACCTTGCAGACGATAAA
CATCCTGCACCTCGTTCACGATATATTCCTGAACGGCTGTCGGGCCCTTGATGGCGAGGA
TGTCACCGGGAGTGGTGACACCGTCGGACAACGGTGTGCCGGCACGCACAGCATCGTGTT
CCTGCACAAGAATCTGCTTGGACAGAGACACAAGATACTTTTTCTGGTCACCGGTTTTGG
AAGTAACGATAATCTCACGGTTGCCGCGCTTCACCTTACCCATTGTCACTTCACCGTCGA
TTTCGGAAACAACAGCGGGGTTGGAAGGATTGCGAGCCTCGAAGAGTTCCGTCACACGAG
GCAGACCACCGGTGATATCACCGGCACCACCCACGGCACGAGGAATCTTGACCAGCGTCT
CACCAGACTTGATAGTCTGGCCGTCTTCCACAACCACGTGACCGCCCACGGGGAAGTTGT
AAGTACCCACAACTTCACCATCGGCATCAATGACATTGCAGGTAGGCACGAGCGAACGGT
CTTTGGAGTCGGTGATGATTTTCTCGGTCAAACCGGTCGTTTCGTCAGTCTCGGCATGGT
AGGTCTTGTCACGAATGACATCGTTGAACTTCAGCTTACCTGCATACTCTGAGACGATAA
CGGCATTGAACGGGTCCCAACGGGCAATCAAATCACCTTTCTTGACCACATCATTCTGAG
TCTTGTAGAGTGTAGAACCGTATGGCACATTGAGTGTACTGAGCACGATGTTGGTGTTAG
GATCAACGAAACGAATCTCGGCCAAACGACTCACCACCATCTGGCAGTTGACATCGCCAT
TTTCACCTTCCTCAATGAAAGGCACTGTGCGGAGCTCATCAAACTCAATCTTGGAGTTGT
TCTTGGCCACGATGCTGGCATTGGCTGCGGCATTACCGGCGACACCACCGGCGTGGAAAG
TACGCAGGGTGAGCTGTGTGCCCGGTTCACCGATAGCTTGCGCCGCAATGACACCGACAG
CTTCGCCGAGCTGCACCATGCGGGCTGTAGCAAGGTTACGGCCGTAGCACTTCATGCAAA
CGCCTTTCTTACTTTCACACGTGAGCACAGAACGAATCTCGACCATTTCAAGAGGTGAAT
CCTCAATGATGCGTGCCTTGTCCTCGGTGATCTCCTCACCTGCAGAAACAATCAGTTCAC
CGGTAGTAGGATGAATAATGTCGTGTACGGAAACACGACCGAGAATACGCTCATAAAGGG
TGGAAATCACCTCATCGCCATTCTTCAATGCACGGCACTCAAGACCGCGAAGCGTACCGC
AATCCTCTTCGGTAATGATCACATCGTGAGACACATCGACCAAACGACGCGTCAGATAAC
CGGCATCGGCAGTCTTCATGGCCGTATCGGCAAGACCCTTACGGGCACCGTGGGAAGAGA
TGAAGTATTCAAGCACCGACATGCCTTCCTTAAAGTTGGAGAGAATCGGGTTCTCAATCG
TCACACGGCCTTCGGCACCGGCCTTCTGTGGTTTAGCCATCAGACCACGCATACCGGAAA
GCTGCTTGATCTGATCCTTAGAACCACGGGCACCGGAATCAAGCATCATGTAAACGGCAT
TGAATCCTTGGTCGGCTTCGGTCATTTCCTTCATCAGGATGTCGCCAAGCTCATTGTTGA
CATGAGTCCATGTATCGATAACCTGGTTGTAACGTTCGTTATCGGTGATGAAACCCATAT
TATAGTTATTGGTGATTTCTTCTACCTCTTTGTTACCCTTGGCGACGATGGCCTCTTTCT
CGGGCGGAACGATGATATCGTCGAGGTTGAAGGAAAGACCAGCCACATAGGACATACGGT
AACCAAGGTTCTTGATGCCGTCGAGGAACTCGCAGGCACGGGCCATTCCCACAGCCTTGA
TCACATCGGCAATGATACCACGCAGGGTCTTCTTGGAAATGATGTCATTGAAGAACCCCA
CTTCTTCGGGAATGATGCCGTTGACAATGACACGGCCGACAGAGGTTTCAACCATACGCT
TCTGGAGCCGGCCGTCGACAAGGTCATCGACAACGACTTTCACCAGTGCATGAAGGTCGC
AACGCCCTTCGTTGTAAGCGATGATAGCTTCCTCAGGGCCATAGAAAGAGAGGCCTTCAC
CTTTAGCTCCCGGACGGATTTTAGTGATATAATAGAGACCAAGCACCATGTCCTGTGAAG
GAACGGTGATAGGCGCGCCATTGGCCGGATTAAGGATGTTGTGGCTCTGGAGCATCAATA
TCTGGGCTTCAAGCACAGCTTCATTGCTCAAGGGGAGATGGACAGCCATCTGGTCACCGT
CGAAGTCGGCATTGAACGCCGTACAAGCAAGTGGGTGCAACTGAATAGCCTTACCCTCGA
TCAGCTTGGGTTGGAATGCCTGAATACCCAAACGGTGAAGTGTGGGGGCACGGTTCAAGA
GAACGGGATGACCTTTCATCACATTCTCAAGAATATCCCAGATGACCGGCTCGCGACGAT
CAACAATCTTCTTGGCACTCTTGACGGTCTTCACGATTCCGCGCTCAATGAGTTTGCGGA
TAATGAACGGCTTGTAGAGTTCGGCTGCCATCAGTTTCGGCAGTCCGCATTCGCCCATCT
TCAACTCCGGACCTACAACGATAACCGAACGGGCGGAATAGTCGACACGCTTACCCAAGA
GGTTCTGGCGGAAACGACCGGCCTTTCCTTTCAAAGAATCGGAAAGCGACTTCAACGGGC
GGTTGCTCTCACTCTTCACGGCAGAAGACTTACGGGAGTTATCGAACAGGCTGTCGACTG
CTTCCTGTAACATACGCTTCTCGTTGCGGAGAATCACTTCAGGAGCCTTGATTTCAACCA
GACGCTTCAAACGGTTGTTACGGATAATCACCCGACGATAGAGATCGTTGAGGTCGGAGG
TTGCAAAACGACCACCATCCAACGGCACCAACGGGCGCAACTCGGGGGGAATGACCGGAA
TGATTTTCATAATCATCCATTCCGGACGGTTCACTTCCTTGCTGGCACGGAAGGCCTCTA
CCACTTGCAGACGCTTCAGAGCCTCGGTCTTGCGCTGCTGTGCAGAATCATTGCTGGCAC
GGTCTCGCAGTTCGTAAGAGAGTGAATCGAGGTCAAGATCCATCAATAAATCATAGATTG
CCTCGGCACCCATCTTGGCAACAAACTTGTTGGGGTCCGAATCGTCGAGACGGTCGTTGT
TGGGATCAACCAAATTGTCGATGATGTTGAAATATTCGTCTTCAGAGAGAAGGTCAAACT
TGTGAGAACCGTTCATCTCCATTCCTTCAGCATCCTTACGGTCGGCCATTGCACCAGGCT
TGATGACTACATATCTTTCATAGTAGACAACTGCATCGAGCTTTTTGGTGGGCATGCCCA
AAAGATAACCAATCTTATTGGGCAACGAACGGAAATACCAAATATGTGCAACGGGAACGA
CCAGTTCAATATGGCCGGAACGCTCACGACGCACCTTCTTCTCGGTTACTTCCACACCAC
AACGATCGCAGACAATGCCCTTATAACGGATGCGCTTATATTTGCCGCAAGCACATTCGT
AGTCTTTGGTGGGACCAAAGATGCGCTCGCAGAACAGACCGTCGCGCTCAGGCTTATATG
TACGATAATTGATGGTTTCAGGCTTGGTTACCTCACCAAACGAATTTTCCAGAATCTCTT
CGGGAGAAGCAAGACCGATGGTAATCTTCGTGAAATTATTCTTAACCTTTGTATCTTTCT
TAAAAGCCATTTTTACTTTTTTGTTTTAGGGAGTTCTGAATTAATCGAGTTTGATGCTCA
AGCCGAGACCGCGAAGTTCGTGAAGCAACACATTGAGAGACTCAGGAATGCCCGGAGTAG
GCATGGTGTCGCCCTTGACGATAGCTTCGTAAGCCTTGCTGCGGCCGACCACATCGTCAC
TCTTGATGGTAAGGATTTCCTGAAGTACATGGCTGGCGCCAAAGGCCTCAAGAGCCCAAA
CCTCCATCTCACCGAAACGCTGACCACCAAACTGGGCTTTACCACCGAGGGGCTGTTGAG
TGATCAAGCTGTACGGGCCAATGGAACGGGCGTGCATCTTGTCTTCCACCATGTGGCCAA
GCTTCAAGAAGTAAGTGATACCCACCGTTGCAGGCTGGTCGAACTGCTCACCGGTCTCAC
CATCATAAAGATGGGTGGAGCACAGGCGGGGAAGTCCGGCCTTGTCTGTCCACTCCTGAA
GGTCGGCAAGTTTGGCACCGTCGAAAATTGGTGTGGCAAACTTCACTCCCAATTTCTTTC
CGGCAGCACCAAGAATAGCCTCAAATATCTGACCAAGGTTCATACGAGAAGGCACACCCA
TCGGGTTCAACACCAAGTCAACGGGACGACCGTCCTCAAGGAACGGCATGTCTTCCATGC
GCACCACCTTCGACACGATACCCTTGTTACCGTGACGACCGGCAAGTTTATCACCCACCT
GAATCTTACGCTTTTTGGCTATATAGACCTTAGCCATCTGAAGAATACCGGAAGGCAGCT
CGTCGCCAATGGTAATGGCGAACTTGCGACGCTTCATTTCAGCATCAAGCTGCTTGTACT
TGCGGATATAATTCATGATGAGCTTCTGAATCAGGCCATTGGCATGAGCATCCTTCGTCC
AATCATTAGACTGAATGCCATCATATTCAAGATTCTTCAACGCAGCAGTCGTAAACTTGG
AACCCTTAGTGATGATTTCTGCACCGGTATAGTCTTTCACACCTTCAGAAACCATCCCCT
CTGTCAGGGTCAACAGCTTGTCAACGAGAATATCCTTCAGGTCGTTGTTCTTGGCCTCAT
ACTCCTCATCAATCTTGGCAAGGATAATCTTATCCTGTTTTTTGGACTCCCGGTTTTTGA
TGGCGCGGGAGAAAAGCTTCTTGTCTATTACGACACCGCTCAACGACGGGTTGGCTTTCA
GTGAAGAATCCTTCACATCACCGGCCTTGTCACCGAAGATGGCACGAAGCAGTTTTTCTT
CCGGAGAAGGATCGCTCTCACCCTTCGGCGAAATCTTACCGATCATAATGTCTCCGGGCT
CGACACGGGCACCGACACGGATAATACCATTGTCGTCCAAATCCTTTGTAGCTTCCTCGC
TGACATTAGGAATGTCGCTTGTGAATTCTTCCACACCGCGTTTTGTCTCACGGACATCAA
GAGAATATTCGTCTACATGGACAGAAGTCAACACATCATCGCGTACGATGCGTTCAGAAA
TGACAACGGCATCCTCATAGTTATATCCTTTCCAAGGAATATAAGCAACCAGAAGATTCC
GACCCAAAGCAATCTCTCCATTCTCCGTGGCATAACCTTCGGTAAGGATATCACCAGCCT
TCACCCGTTCTCCCTTGCTACAGATAGGTCGGAGGTCGATGGTCATATTTTGGTTGGTGC
GCCGGAACTTCGGAATACGATATTCTTTCAATGCCGGTTCAAAACTAACAAACTCCTCAT
CTTCAGAACGGTCATAAAGAATGCGGATAGTAGTGGCATCAACATACTCGATAACGCCAT
CGCCTTCAGCCGTAATCATCGTACGAGAGTCCTCACATACCTGCTTCTCCAAACCGGTGC
CTACGATGGGGGCGTCGTTGTGAAGCAAAGGAACGGCCTGGCGCATCATGTTACATCCCA
TCAGTGCGCGGTGACCATCGTCATGCTCCAAGAAAGGAATCAGACCGGCAGAGACTGAAG
CAATCTGCTGGGGGGCAACATCCATCATGTCCACTTCGGCAGGCGGAACCACTGGGAAAT
CAGCATCTTGACGACACTTAACGACATCACGGATAAACGAGCCGTCTTCGTTCAAAGGAG
CATTACCCTGACCGATAATGTGATTTTCTTCTTCCTCGGCTGTAATATAAACAACATGAT
CGTTGTCAAGATCCACCTTGCCGTCCACGACCTTGCGGTAAGGAGTCTCAATGAAGCCAA
GTTCGTTAATGGTCGCATACACGCAAAGCGAGGAAATCAGACCGATGTTAGGGCCTTCCG
GACTCTCGATAGGACACAAACGACCATAGTGGGTGTAATGTACGTCACGCACCTCAAAAC
CGGCACGCTCACGTGAAAGACCACCGGGGCCAAGAGCTGAGAGGCGACGCTTGTGGGTGA
CCTCTGCAAGCGGATTGGTCTGATCCATGAACTGGCTCAACGGGTTGGTACCAAAGAACG
AATTGATTACACTCGAAATGGTCTTGGCATTGATCAGATCAGTTGGTGTAAACACCTCGT
TGTCACGAACGTTCATACGTTCACGAATAGTACGACTCATACGGGCCAGACCGATGGAGA
ACTGATTGGCCAGCTGTTCGCCTACCGTGCGGACACGACGATTACTCAAATGGTCGATAT
CATCTACAGTAGCATTGGAGTTAATCAGCTGAATCAGATATTTGATAATCTCAATAATGT
CATCTTTGGTCAAGACACGAACATCCATATCGGTATCGAGTCCCAATTTCTTGTTGATGC
GATAGCGTCCCACTTCTCCCAAGTCATAACGCTTGTCCGAGAAAAACAGATTTTGGAACA
CCTCGCGTGCACTGGCATCATCAGCAGGATCAGCATTACGCAACTGGCGATAAATATAGT
TCACAGCTTCCTTTTCGGAGTTACTGGGATCTTTTGCCAATGTATTGAAAATGATGGAGA
AGCGGTTGGCTCCCTCCTCATCCTTATGAATAAGAACTGTGGACGTTCCGCTCTCAAGGA
TTTCTTCGATATTATCCTCCGTGAGCTCGGTCTCACGCTCCATAATCACCTCGTTACGCT
CAATGGAAACAACCTCGCCGGTATCTTCATCCACAAAATCCTCATTCCAGCTCTTCAACA
CACGGGCTGCCAACTTGCGCCCGATGGCAGCTTTCATGTTCTTTTTGTTGACCTTCACTT
CCTCCGCAAGGTCAAAAATTTGAAGAATGTCCTTATCGTTCTCATACCCGATGGCACGAA
GCAATGTGGTCACGGGCAATTTCTTCTTACGATCGATGTAGGCGTACATCACGTTGTTGA
TGTCAGTAGCAAACTCTATCCAACTTCCCTTAAACGGGATGATGCGTGCAGAATAGAGAA
CAGTACCGTTGGCATGGACACCCTGACCGAAGAATACACCCGGCGAACGGTGCAACTGGG
CTACGACAACGCGCTCGGCTCCATTGATAACGAATGTGCCGTTCGAAGTCATGTAAGGTA
TCGTGCCCAAGAACACATCTTGAATGAATGTGCCAAAATCCTCATGATCCGGATCCGTAC
AATACAGCTTCATCTTAGCCTTCAAGGGTACGCTATACGTCAGCCCGCGCTCAAGACACT
CATCAATGGTATAACGCGGTGGATCGATATAGTAATCCAGGAACTCAAGAACGAAATTAT
TACGCGTATCGGTGATAGGGAAGTTCTCTGCGAACACCTTATACAATCCGTCATTCTTGC
GTTCTTCAGGTGGAGTATCCAACTGCAAGAAGTCTTTAAAGGACTTTAACTGCACATCGA
GAAAATCCGGATACGGATACGGATTATGCACGCTGGCAAAATTTACTCTGTTATCTACAA
CTTTTGACATTAGAAGAAATTAAACGGTGTTGTTGTTCTAATTGATATGAAAGACACAAA
AAGGTTAGGACTCACCGACTGGGCAAATCCTAACCATATTCTTCAAGAGCAGCGAAAAAG
ATCGCTGAAGAGTGAATAGTTCACCCGCTCACCAATCTTTTTCACTAATGAATCAGCTTA
CTTCAGCTCTACCTTGGCACCGGCTTCTTCGATCACCTTCTTCAGGTTTTCAGCCTCGTC
CTTGGCAACGCCTTCCTTAATGGTAGAAGGAGCACCGTCTACGAGATCCTTAGCTTCCTT
CAAGCCGAGACCGCAAGCTTCCTTAACAGCCTTCACAACCTGAAGCTTTGTTGCACCAAC
CTCAGCGAGAACAACGTCGAAAGAAGACTTCTCCTCAGCAGCGGCTGCACCGCCAGCAGC
AGGACCGGCAGCTACAGCAACAGCTGCAGCAGCAGGCTCAATACCATACTCGTCCTTCAG
GACTGTTGCCAACTCATTAACTTCCTTAACAGTAAGATTTACTAATTCTTCTGCAATAGC
TTTTACGTCTGCCATTTTTATTCTAAATTTAATTTTATTTATACTTTTGTTTGATGTGAC
ATTATAGGTTTATTCAGCACGCTCGCCTAATGTCTTCAGCACACCATGGATAGTGTTCGC
GCCTGACTGGAGAGCAGAAACAACGTTCTTGGTCGGAGACTGCAGCAAAGCAACAATCTC
TGCAATAACTTCGTTCTTGCTCTTGAGTGCTGCAAGCTCATCGAGTTTGTCGGCTCCCAC
ATAGAAGCTTTCCTCAGCGTATGCAGCCTTGAGTGAAGGAATACCTTCCTTTTTGTATTC
ATTCAGCAACTTTGCAGGGTCGTTGGCAATGTTGGAAAACATCACTGCCGTACTCCCCAC
CAGACAATCGTACAAAGGTTCGAAATCTACGTCAGAAGCCTCGAAAGCCTTGTGAAGAAG
CGTATTCTTCACAACAACCATCTTGATTTCCTTCTTGAAGCACTTGCGACGAAGATTACT
CGTAGCCTCCGCATTCAATCCGGTAATGTCAACCAGATAGAAATGAGGATATTCGGATAT
CTTCCGGCCAAGTTCTGAAATGATCGTATCTTTTACTTCTTTTTTCATTTTACAAAACTT
TTAGAGTTATTCAACTGATTTCGGATCAATCTTGATACCCTTACTCATAGTGCTTGAAAT
AAAGATACTCTTCAGATATGTACCTTTAGCAGCAGCAGGCTTCAGCTTAATGACAGTTGC
AATGAATTCCTTTGCATTACCATAAATTTGATCGGCAGACATATTGATCTTACCGATTGA
TGTATGGATAATACCTGCCTTGTCAACCTTAAAGTCAATCTTACCCTGCTTTACCTCCTG
AACAGCCTTAGCAACGTCCATGGTAACCGTACCACTCTTGGGGTTAGGCATCAAGCCACG
GGGGCCGAGAACACGGCCGAGGGGGCCCACCTTACCCATACAAGAAGGCATGGTGATGAT
AACATCAATATCAGTCCATCCACCCTTGATCTTCTCAATATACTCATCAAGACCAACATA
ATCAGCACCGGCTGCCTTGGCAGCTTCTTCCTGATCGGGTGTACAGAGAGCGAGCACGCG
TGTCACCTTACCGGTTCCGTTAGGAAGTGATACAACACCACGCACCATCTGATTAGCTTT
ACGCGGGTCAACACCGAGACGTACATCGATATCTACCGAAGCATCGAACTTAGTAGTCGT
AATCTCCTTTACCAGCTCTGCGGCTTCTTTCAATGTATAGGCCTTCCCTGCTTCAACCTT
CTCAGCTACTGATTTTTGATTTTTTGTCAGTTTACTCATTTTTTAAATTGAAGTTTATTG
TTTATTTATCAGGGAAGTCCCCCTTTACAGTGATACCCATGCTTCGAGCTGTACCGGCAA
CAAGTCTCATGGCTGATTCCACAGTAAAGCAGTTGAGGTCGTTCATCTTGTCTTCAGCTA
TGGCGCGAACCTGTTCCCAAGTTACGCTACCCACTTTCTGACGATTAGGCTGACCTGAAC
CACTCTTTACCTTGGCTGCCTCTTTCAACTGTACTGCTGCAGGAGGAGTCTTGATAACGA
AATCGAATGACTTGTCGGTGTAGTATGTGATAACGACCGGTAAAACTTTACCTGCCTTAT
CCTGGGTGCGGGCATTGAATTCCTTGCAGAATCCCATGATATTGATACCCTTAGAACCAA
GTGCAGGTCCTACTGGAGGAGAAGGATTCGCAGCGCCACCTTTAATCTGTAATTTGATTA
ATCCAGCAACTTCTTTAGCCATTTCTTTGTTAATAATTTATTGATTTAATATATCAGCTT
GAAGAATGGAAGCTTCTCCAAAGCCATCGGATAAGCCCACCGTAACAATATGAACTTATC
CTTCTTTTTCCACTTGCATATAGCCAAGTTCCAAAGGCGTCTTACGCCCGAATATCTTGA
CCATCACTTTCAATTTATGCTTTTCTGCATTGACCTCTTCAATCACGCCACTGAAGCCAC
TAAACGGACCATCGGTCACTTTTACTGTCTCATCCACAACAAATGGAATATCCAGATTTT
CCTCAAGCTCCGTATCTTCGGCTGTCCCAAGCATACGGTTGATTTCCGACTGGGGGACGG
GCGACGGATTGTCCAAACCGCCAAGAAACCCCAACACATTGGGTACGAATCTCAGCATAG
AGGCAATATCACCTCCCTTAAGATTTGCTTCCACAAAAAGATAGCCAGGAAGGGAAACTT
TCTCCTTGATAACACGCTTACCATTACGCAAAGACGCATGCTTCTCCATAGGAATCAATA
TCTGGGAAACATGTGATGCAAGTAATTCATTGTGCTTCATCTCAGCCTCGATGTATTCTT
TCACCTTAGCTTCTTTTCCGCTAACGGCCTTCAGCACATACCATTGATTTGTAGTTTCTG
CCATTTCCGTATTACGAATTAACCTGGATAAACATTACCCATTATCCAGCCAAACACAGA
ATCCATCAAGAACACCACAACGGCAATGATCAGGGAAGCAGATAATACAACCACTGCACT
GTGAGTAAGTTCGGGTAGTGTCGGCCAAGTAGTCTTATGAGCAAGCTCGTCATAACAAGC
CTTGCAATAATTTACTATCTTATTCATACTATCTTTATTTTGCACGGGTTGGAGGGCTCG
AACCCCCGACACCTGGTTTTGGAGACCAGTGCTCTACCGACTGAGCTAAACCCGTAGGAA
AGTTCCCGCAACCGCAGTAGCGGGAACTTCTATGTATTTTCTTAAGGTTTATCGGATAAC
CGACACCTTTGAATTAATCGTCAAGAATCTCAGTGATCTGACCAGAACCCACCGTACGGC
CACCTTCGCGGATAGCGAAACGCAGACCAACGTTCAGAGCTACAGCGTAGATCAAATCTA
CAGTGATCTCTACGTTATCACCAGGCATCACCATCTCAACACCTTCGGGAAGAGTGATTT
CACCGGTGCAGTCCATAGTGCGGAGATAGAACTGAGGACGATACTTGTTACCGAACGGAG
TATGACGACCGCCCTCCTCTTTCTTCAGTACATAGATAGAAGCCTTGAACTTCTTGTGAG
GCTTAACCTGGCCCGGATGGCAGAGCACCATACCACGCTTAATCTCATTCTTGTCAATAC
CACGGAGGAGCAGACCTACGTTATCGCCAGCCTCACCTTCGTCAAGAATCTTACGGAACA
TCTCAACACCGGTAACAACCGACTTCTTGTCTTCACCAAGACCGAGGAGTTCAACTTCAT
CGCCTACCTTAACACGACCAGTCTCAATACGACCGGTAGCAACAGTACCACGACCAGTGA
TAGAGAACACATCCTCAACAGGCATCAAGAAAGGCTTGTCGATTTCACGCTCAGGCTCCT
GAATCCAGTTGTCAACCGTATCCATCAGCTCAACAACTTTCTCCACCCACTTATCAACGC
CATTCAAAGCACCAAGGGCAGAACCACGGATGATAGGAGTATCTTCTTCAAAGTCGTACT
GTTCGAGGATTTCACGAACTTCCATTTCAACGAGTTCGAGCATTTCTTCATCCTCAACCA
TATCGCACTTGTTCAAGAACACCACCAAGCGAGGAACATTCACCTGACGAGCGAGCAAAA
CGTGCTCACGTGTCTGAGGCATCGGACCATCGGTAGCAGCTACAACGAGAATAGCACCGT
CCATCTGAGCAGCACCGGTAACCATGTTCTTCACATAGTCAGCGTGTCCCGGGCAGTCTA
CGTGAGCGTAGTGACGGTTGGCAGTTTCATATTCAATGTGAGCGGAGTTGATGGTAATAC
CACGCTCTTTCTCCTCAGGAGCGTTGTCGATCTGATCGAAAGACTTGATTTCCTGATTAC
CATAACCCTTCTCAGAGAGAACCTTAGAAATGGCAGCAGTCAAAGTTGTCTTACCGTGGT
CTACGTGACCAATAGTACCAATGTTAACATGCGGCTTGGTACGCTGGAATGTCTCTTTAG
CCATAGCTTTACTTTGTTTATTTATATAAATGAATTTCTAATTAAATCTTGTTTTTCCTA
TCAGTCCATCTTAACAAAACCGGACGACGGCAGAGCTGTAACTGAGAGTTGAACTCAGGA
CCTCTTCCTTACCAAGGAAGTGCTCTACCACTGAGCTATTACAGCAAAACTTAGAGCGGA
AAACGGGGCTCAAACCCGCGACCCCCAGCTTGGAAGGCTAGTGCTCTATCAACTGAGCTA
TTTCCGCGTTGAACTATTAGAGGTGGGTGGTGATGGATTCGAACCACCGAAGTCGAAAGA
CAGCAGATTTACAGTCTGCCCCATTTGGCCGCTCTGGAAACCACCCCTGAACCAACATCA
TCCTTACTTTGTAGAAAGTCCCAAGGTCTAAAAAAATCCTTGAGCCTCTTGTCGGATTCG
AACCAACGACCCCGAGATTACAAATCACGTGCTCTGGCCAACTGAGCTAAAGAGGCAAAT
CCTTGCAGCCGTTAGGCATCGCATTCCGGACGTGTTGTAAAACGGCTGCAAAGATACGAC
TATTTTCCGAATCGCCAAAACTTTTCCTTAGTTTTTTTTAGCGGTTTCTTATTTTTTCCT
TGAACTTGGTCAGCTGCACCTTCATCGAGTCCACACACTGGTCAACCCCTTCTTCAAACG
TGTCGCAAGTCTTCTCCACGAACAGGGTATTCCCCGGGGCTGTAACCGTGATACTGGTCT
CTTTATTTAATGCGGTGGCAGGCTTGACAACCTTTAATTGCACCTCTACTTTCTGAATAT
CTTCGTAAGACTTCTCCAACTTGGCAACCTTCTTTTCGATGAATGCCAACAACTTTTCGG
TAGCGTCGAAATGAATCGACTGAATTTTAACTTCCATAGTAACCTCCTGTTTTTAAGGGT
TAAGCCCTTGGATGGGCATTGGTATATACTCGCTTCAGCTGTTCGAAAGTGGTGTGCGTG
TAAATCTCCGTTGTAGAGAGCCGCGCATGCCCCAACAGCCGTTTCAAACTTTCCAATCCA
GCCTCATGGTTGAGCATTGCTGTGGCAAAGGTATGTCTCAGTACATGCGGCGTACGCTTT
TTGAGCGTGCAAACCCTTGACAGATGTTTCTTCACGATTTCCCTTACCTGTGCATTTTGC
ATGGCCAAGCCTTTATCTGTCAGAAAAAACTTCCCGCAGTTTCCCCTCTCCGTAGCGTCA
CGAAGACTCTTATAGTCGGCGAGAGTCTGTGCCAATTCTGCACCAAAAGGAATAATCCGC
TGTTTGTTTCTCTTTCCCGTAACCTTCAGTTCGTGATTCACGAAATCGACATCTGCGTCT
CGCAGGCCGGTCAATTCCGATAACCGCATTCCCGTCTCATAGAAAGTCATTACAATGGTA
CGCGCACGCATATCATCATAGGTGTCTTCCCACATATCGGAATCAAGAAGCGCATTGATT
TCATTTTCCTTCAAGAATTGCGGCAACGGCTTCTTTTTCTTCGGGCCGACCACATCATGG
GCCGGATCCTTCACGACCAGTTCTCTGGCAAGGGCAAAACGATAAAAGGAACGCAACGCG
CTCAATCTCCTATTGATTGATGTAGCATTGTTTCCTTTATCCATCATACTCTCCATCCAG
TCACGGATAATATCAGAGTCTACCGACTCCCAAGAGGGATGACCGTCCAAATTTTTGAAA
AACTCTTCGAAGGCTCTCAAGTCTTCTCCATAGCTTTTTACTGTCCGTTCAGAGCGATTG
AGCTCAAACTTCAAGTAGTTCAAAAACTTCTCTATCATCATAAACACTGCCAACAATTGT
GTATCTTATCGGCAACGAATATACGGAATTTAATTCAAACTACCAAATTTTCAAAGACTT
TTTTACTCCTCGCTTGCACGGAGTTTCTGTACGTAAACGGCGTGTTCCATCTTGAGTCTT
TTCAAAACAGAAGGCTTGTCATACTGCTGACGGGCACGAAGCTCCTTAACAACACCTGTC
TTTTCGAATTTTCTCTTGAACTTTTTGAGAGCTCTCTCGATGTTCTCACCGTCCTTAACT
GGTACAATAATCATGCTTTTTGATTTTAAATATTAAATGTTACACATAGCGTTCGCGGTA
TGACACCACAATTTGCGGCTGCAAAGTTACATTTTATTTGGCAAACGGCCAAGATTTCCA
CCATCTTTTTTATTCCGCCAGAGCCTTTCAGGATGATTTTAGGATGATTTCCGCCCAACA
AACTTCCACTTCCTTCACACCGCTGCCGTCGCATCTGCCAGCCATTGCCGCTCGTTCTCA
TCAAGAAGGGGGGACAGACGGTCGTACACCATGCGATGATAGTCATTCAGCCAGTCCAAC
TCCTCCTGCGTCATCATGGAAAGCACGATCGGTGTCGTGGCAATGGGACAAAGTGTAAGG
GGGGCCAACTGCAAGAAATCTCCAAATTCGCCTTTCGTGTAGTGTGTGACAAGCATGGTA
TTTTCTATGCGCACACCAAACTTTCCTTGCAGATAGAGACCCGGTTCGTCGGTGACTGTC
ATACCGGCTCTGAGCGGGGCGGGCATATACTCCATACGTATTTGATGGGGGCCTTCATGC
ACATTGAGATAAGAGCCTACACCGTGTCCTGTACCGTGAAGATAGTTCAGCCCCTCACGC
CACATCGGCTCGCGAGCCAGTGCGTCGAGCTGTGTACCACAAGCCCCGTCGGGGAACTTA
GCCATAGCCAGTCTGATATGCCCTTTCAGTACGAGGGTGTAGATACGACACTGTTCATCT
GTGAGCGGACCAAGCGGGATGGTGCGTGTGATGTCGGTCGTGCCATCTTGGTACTGCGCT
CCCGAGTCAAGCAACAAAAAGCCTTCCGGCCGGAGCTCCACATCGGTCTCGGGCGAAGCC
TCATAGTGGACGATGGCCCCATGCGGCCCATAGCCGGCTATAGTATCAAAGGAAATGTCG
CGAAAACGTTTCTGTTCAGCCCGCAATTCCGTCAACTTGCGGTCCACGCTCATCTCCGTT
TGTCCGCCGGCCTCAACGGCAGGCTGCAACCAACGCAGAAATTTCACCATAGCCACTCCG
TCGCGCAACATGGCAGCCTTGAAACCTTTTATCTCTGCATCGGTTTTGACAGCCTTCATG
GCCGGAACGGGCGAGTCGGCATAAACCACTTTCACGTGCTTGTCAACATATCCGGGCATC
ACCTCTCCCGTCTCCTTGGGATCCATGAGGATATTATAGGAGAAATAATCTTTCAACCCC
TTGCCCACAGCGGCATATTCTTCCACTCCAACTCCCACCGACGAGAGATAACGCTCTACT
TCCGGGGTAAGTTTACGTCGGTCTATGAAAAGCGTAGCCCGTTCGGGAGCTATGAGCAGA
TAACTCAGAAAAACGGGATTGCAATGCACATCCCTTCCACGCAGGTTGAGTGTCCATGCG
ACATCATCAAGTGCCGACATGAGCATACCGTCGGTATGGAGACCGCGCAAAGCCTTGCGG
ATGAGCGCGAGTTTCTTTTCGGCAGACTCACCGGCCAATTCTACGGGCTGTATCTCCACC
TTATTATTATAGGGAAGTGACGGCCGGTCCGTCCACACCGCAGCCAACGGATCGAAATTG
GTACGGAGCGTAAGTCCCCCCTCTCCCCGCAATTCATCAACAAGCTGTCGCGCATAAGCC
ACCGAGACCACTTTGCCATCGATGCCCACTTCCTTTGAGTCGGAGTCGGCCAGCTGTCCG
CCCAACCACTGTGCAATGGTCGGTGTCCCGGCCACGCGCAACTTCATCAGTTGGAACTCT
GTCCCTTCCAACTGCTTTTCGGCAGCCAGAAAGTAGCGCGAATCCGTCCACAGTGCGGCA
GCCTCCATCGTCACCACAGCCGTACCGGCCGAGCCGTTGAAACCCGATATCCACTCGCGC
CCTTTCCAATGGTCGGGCACATATTCGCTTTGGTGCGCATCCGTGCTCGGAAAGATAAAA
GCGGCCAGCCGTTCACGGCGCATCACGTCGCGCAACGAAGTCAATCTTTTTTCAATATCC
TCTTTCATAAACCGTTTTGTAAAATCGACATTACAAAGATAATTGTTTTAAGATTTAATC
ACAAATTAAAAACGAATAAAATGCAAGACTTACATGCTTTTTTATTAAATTTGCAAGCGC
GAGGGGAAGGAAGTCTCCCCCCGCTCACCCCGAAATGGAAAGACAATAGTTTCTTCCTCA
TAACCAATAAGTAAAGGGACTTTTTAGAACATTTAAACAGATATTGTAGTTATGGAATTT
TTAACTAATGAAAAACTGGTCATCGTCGGTGCCGGCGGTATGATTGGTTCCAACATGGTG
CAGAGCGCCCTCATGCTCGGTCTCACTCCCAACATTTGCCTTTACGACATTTTCGAGCCG
GGAGTACACGGTGTCTTCGACGAGATTCAGCAGTGCGCCTTCCCCGGTGCCAATGTCACC
TACACCGTTGATGCCAAAGAGGCTTTCACCGGTGCCAAGTATATCATTTCTTCCGGTGGC
GCTCCCCGCAAGGAAGGCATGACCCGTGAAGACCTGCTGAAAGGCAACTGTAAGATTGCC
GCCGAGTTTGGTGACAACATCAAGAAGTACTGCCCCGAAGTGGAGCATGTGGTGGTGATC
TTCAATCCCGCCGATGTGACGGCCCTCACAGCCCTCATCCACTCCGGCCTGAAGCCCAAT
CAGCTGACTTCTCTTGCCGCTCTCGACTCCACCCGCCTGCAGCAGGCACTCGCACTCGAG
TTCGGCGTGCAGCAAGACAAGGTGACCGGTGCCCACACCTACGGTGGACATGGTGAGCAG
ATGGCCGTATTCGCTTCTCAGGTGAAAGTCGACGGCAAGCCCCTCTCCGAGATGGGGCTC
TCCAACGAGCGTTGGGAAGAAATCAAGCACCACACCGTGCAGGGCGGCTCCAACATCATC
AAGCTCCGTGGCCGCAGCTCTTTCCAGAGCCCTGCCTACAATGCCGTGAAGATGATCGAG
GCCGCTATGGGCGGTGAGAAGTTCACCCTTCCCGCAGGCTGCTATGTCAACGATGACAAA
CTCGGCTTCAAGAACGTGATGATGGCCATGCCTACCACCATTGATGCCACCGGTGTTCAT
TTCGTTGAACCGAAGGGCACAGCCGACGAACTCGCTTCCCTGAAGGCCTCCTACGAGCAC
CTCTGCAAAATGCGCGACGAGATTGTCGGTCTCGGCATTGTTCCTCCCGTGAACCAGTGG
AAGGAAATGAATCCCAACTTGTAATCCACTGATTACCCAAATAACATTTGGGGGCAGGCT
TTTCTCGCCTGCCCCCTTTTTCTTTCAATCCTCAAACGATGCTCAACATCGATTTGCTTT
TCAAAGGTTTTTACCGTCCCTTGTGCCTCTATGCCGTCCACTATCTGCAAGACATCGACG
CGGCTGAAGACATCGTGGGCGACTGTTTTGTCGGTCTGTTGGAACACACGAAGGCCGGAA
AGCAACTCGACAACCCGAAATCCTATCTTTACACCATGGTGCGTAACGCCTGTCTGGACC
GCCTGCGCAAGGAGAATCCTTTCATTACCGACCTCTCTCCCACCGACCTTGAAGGGCACA
TCAGCGACGAGGAGGCCGCCGACCGTTCGTTCCACGAGGCCAAGCTCTGGGCTGCCATCG
ACAGCCTGCCCGACAAATGCCGGCAAGTCTTTCTCATGAGCAAGCGCGACAACATGAAGT
ATCAGGAGATAGCTCAGGGCCTCGGCATTTCCGAAAAGACCGTGGAACATCATATCTCAA
AGGCTTTGAAAACCCTTCGGGGAAAGGAAAAAGACATCTTCTACTGCCTGTCGTGGATGG
CGTGAAGGGAATAAACGAATGCTGCAAGAATAAGCTTTACAGCATTCGCCCATTATAACA
TTGTCACTTTGGCCTATCTGGAAATCTCGTCCACAGGTAAATAATACGTAGTTGTGGTAG
GAGAATAGATACCGAAAGTTATGGCTTCAAGAAGTCCATCCACAAAAGTCGTACTTTTCT
TCACCTTATAATTTTTGTGTTCTCCAATGTACTTGGTGTCTTCAATCTTTGTATTTCCAG
CATTGACAAGGCCATAAATAAAATGATGATTCTTTACCGAATTCACCTTTACAGCAGGAG
CATCAGCTCTCATTGTCCCCACACAAGTTGTCGCACTGTAGCAAGAAGAAAGCATTGCAG
CTACCAAGCCAGCAAACATAAATGTCTTAAATTCTCTTATCTTCATAATTTTATCCATTT
GCCTATCCAATTCCTCTCGGCTTTAAAAAAGTTTATTATACGGAAGCGTGGAACTGACTA
TGTCCACTTCTGAATTAAAGGATCAAAAAACTATTTAGCACCAATACTGCAATGGCTCTC
TATGCGTGAGCTATCCAATCGATCTTTGTGCTATTTTAAAAGCTTCTCGGGTTCTCAAAC
ACACAAATAAACATAACGCTTCTTCTGTTCTCCATACAGTTTTGTGTTCCTCAAGAAAAA
CAATGCAAAGATAGTTAAAATATATAAGACGGCAAAGATTATCCCCTATCTTTTTTAAGA
CAGGAATACTTGTTTTTAAAAATTCGACTACACCATTTATAGAGATGTTCATGACTACTT
TTTGTTTTTGCCTCTTTGGCTACCACCATCCTGTAGAAGGGTCAGAAAAAGACTATAGCA
CGAACTATTAAAACTTTAGAAAAAGGCTTACATGGATCTTTCTCGCGCCTATCATGTCGG
CCGATTTCACTTGTCTTATTTGCCTCTTTCGACCCATCAATATTCTCACTAAGCCCAAAC
GACGATGCAAAAGAAGCACAGTTGGAAGCTCGTTCGGGCTCTTTTGCAAAGCCATTTGGG
CCGAATGACCTCGCCATAGCAAGGGTGAAAAGCCATTGGTGGACTGGTAATCAAAAAAAG
GGAACGCGATGGCGTTCCCTTTGCTGGTGCAAAGATACTACGGAAAAGGGGGAAATGCAA
ATGGGATGTGAAAAGTGTTGACTTTTTGAGGAGGGGCGGGGGAATGGGTGTTAGGTGATA
GGTGTTAGGTGTTAATGGATTGCCTGTCGTGGCATGGGCGCACTTGTTCTGCTTGTAGGG
GCAGCGCTTTATGCTTGCTTGTGAGTATATGCCCTCCGCGTCTTTGGTCACGCTGATTTG
GAGAGTATCTGTAAACCTCCCCACCTCTACGCCTCTGCGTGAAAGAGCACACGGTGGGAG
GCTCTTTCACCTTAATTATATAGGGGCATGGCTATGGAGTTTTCGCCCCTATTTTGATTG
CCAATGAAAAAACATCTGCATCGGAATAGGGGGATTTTGCTTTTTCCCGTCATAGAGATA
AATACCAAAATAAAAAGAGTAAACAATGAGAAAACATCTTCTATGGCTTTTGCTGGCAGG
ACTGCCGGCTTTTCAGAGTCTACAAGCACAGGAACAGACGGGCGGACAGGAACGCCGAAA
CAGTGTCTACCTCGAAATAGGAGGGGCCTCGAACGGTGTGGGCATGAGCTACGACCTGAA
GCTGAAAGACCTGCCCATCGCCTTCCGTGCCGGACTCGGTTTCGGCTATCAGCGGGCATC
GGACATCTACTCCGGTTCGTCGACACGCTTTTACGGCATCCCGCTCGAAGCCAAATATCT
CGTGGGGCGCAACCGCTCCAAACTGGAACTGGGCTTGGGCGTGAACATCTTTTGGGTCAA
CATGCACGAACCGCAGTATGCCTTCCACTACACCGAACTATCCACCGAGAGCGGGTACAA
CCTCAACGGATACACCATAGACTATCTGGGGCAGAAGACCATCAACAAAGTGGGCAACTT
CGTGTTTGCCAACATCGGCTACCGTCACATCTCCAAACGAGGATTCATGTTCAGAGCAGG
CCTCACGCCCGGCTTCAACATCACGCAAAGGTACTATGTAGACGCTGCCGCCCCGTCGTG
GAAAAACAACGACAGCAAGAAAGTCAACTGGTGGGTGGCTCCCTATGTCAGCTTCGGTTG
GGCCTTCTAATCGCATCGAGACATGAAAGCCGCACTGCGATATATCCTCCTTGCGCTCCT
CATGCTGCTCCCGGCACTGTGGGCCACGGCGGCAACGGGCAAGTCGGCCCCCACGGTGAA
GCAGCAAATGGAGTGGCTGCACCGGGAACGGGGGCTGAACTTCGTCTACGATGCCCGGCT
CAACGTGAACCGCCCCTACCGTGGGCCACGCATCGACCGGATGACGGTGGAGCAGGCCTT
GCAGACCCTTTTTGACGGCACCGGCATCGAATACAGGCGCGAGGGAAACTACGTGATGCT
GAAAGAGAAAGCCGCCCCTCCCGAACCGAAAGCCGTCACAAGACGGCGACACACGGTGAG
CGGCTACGTGAGAGACAGCGCAGGCGAAACGCTCATCAACGCCACTGTCTACGACCGCAC
CGACGGCGCAGGCACCACGACCAACGAATATGGCTTCTTCTCGCTCACCCTGCCTGAAGG
TCCCCACCGTCTGCGCTTCTCCTACATCGGTTTTGAAGACCACGAGGAGGAACTCACGCT
GGAGGGCAACATCCACCGCGACGTGAGACTCACGCCCAACGCCCGGCTGGCGGAGGTGGT
GGTGACGGGCGACCTCAACTCGCCCCTGCTCACCACACAGACGGGCAAGCACTCGCTCAC
GGCCCGGGAGCTTAACACGGGCTATGCCCTGCTCTCGTCGCCCGACGTGGTGAAGACGCT
GCAACGCACATCGGGCGTATGCGAGGGCATGGAACTGATGAGCGGCATGTATGTACACGG
AGGCGACAACGATGAAAACCTCTTTCTCATGGACGGCAGTCCGCTCTATCAGATCAACCA
CACGATGGGACTGTTCTCGGCGTTCAACACCGACATGGTGAAGAACATCGACTTCTACAA
GAGCGGTTTTCCCGCCCGCTACAGCGGCCGGCTGTCGAGTGTGGTGGACGTGCGAACCAA
CGACGGTGACATGCAACGCTCGCATGGCAGCTACCGCATCGGGCTGCTCGACGGCAGCCT
GCATCTCGAAGGCCCCATCAAGCGGGGCACCACCAGCTACAACATCGGACTGCGGCGGTC
GTGGATAGACCTGCTCACCCGCCCTATCTTTGCGCTCGTCAACCACGGCAAGGATGACGA
GCGATACACGCTGAACTACTTCTTCCACGACCTCAACGCCAAGGTGACGCACATTTTCAA
TGACCGTTCGCGCATCTACCTGAGTCTCTATTCGGGAGAAGACAAGCTGAAGGTGACCGA
GAACTTCAAGTGGAGCAACGAGACTGCCGGCATCTCCACCGAGGACAACGATCTCACACG
CTTCAAATGGGGCAACTTCAATGCCGCCCTCAACTGGAACTACCTCTTTTCGCCACGGTT
GTTTGCCAACTTTACAGCTGTCTACACCCACAACCGCGCCCGCTATGAGTCACAGGAAGA
GTCGGCTTACCACCACAACGACGGCAACAAAGGCTACTCCCACCATCTGCAACACAGCTA
CCGGTCGACCATCAGCGATGTGGGCTATCGGGCCACTTTCGACTTCCGTCCCACCCCCCG
CCACCATATCAGCTTCGGACACGACTATACGCTGCACCGCTTTCGCCCACAGACTTCGAG
CATGTTCAACTCCTTCGGGGTGGGCTCGTCGCTCGACACCCTCTCCTCGAAAGGCAGCAA
CCGCCACACCTCGCACGAAATCAACCTCTACGTGGAAGACGAAATGACCGCGACCGACCG
CCTGTCGGTGAACATCGGGGTCAACGCCAATCTCTTCGGCATCGGGCGCAAGGCCTTCCG
GAGTGCAGATCCGCGCATGGCTGTGAAGTATCAGGTCGGGCGGCAATGGTCGGTGAAAGG
GTCGTTCACGATGATGACGCAAAACGTACACAAGATAAGCAATTCGATACTCGACTTGCC
CACCGACTACTGGGTGCCCACCACGGAGCGGCTCAGGCCCATGCGCTCGTGGCAGTTGGC
TGCCGGCATCTATGCGCAACCGGTCCGCCGCTGGACGTTCTCGCTGGAAGGTTACTACAA
GGAGTCGCGGCATTTGCTGCAATACAGCAGTTGGACGGGCATCGAACCACCGGCCGAAGA
GTGGGACCGACATGTGATGGACGGTCGGGGACGCTTCTACGGGACCGAGTTCGACGCCCA
CTACCGGGGGGCTCGTCTCACAATGGATTTCGCCTACACGCTCTCGTGGAACAAACGATA
CTACGGCCAACTGCTCGACCGCTGGTTTTACGACAAGTTCGACAACCGCCACAAACTCAG
CATCAATGCCCAATACCGAATGGGCAAAGGCATCTATGCATACGCCGGATGGACCTGCCA
CAGTGGCAACCGCATGACTCTGCCCACCCACTACACGGCTCTGCCTTCACTGGGAGAGGC
AATGGCAGGAGAAGCCCTACTGTACACGGAGCCCAACAACTTTCGGTTGCCGGCCTACCA
TCGGCTTGACATAGGTTGCGACTTCCACCACACCACACGCCGCGGGCACGAACGGATATG
GAACGTGAGCCTCTACAATGCCTATTGCCACCTCAATTCACTTTGGGTGACAGCCAACTA
TGACACCGAACAGAAGTGCATACGACTTAAAAACCATGCCTACATTCCCATCGTGCCGTC
GTTCAGTTACACGTTTAAATTCTGAAACATGAGACATCCATACCTTTTATTCCTCCTCCC
CATCCTGCTGCTCACAGCCTGTAAGGACAATCTCAACATCGCCGACACGCTCGAACCCGC
CCGGCTCACGGTGTACTGTCTGCCGGCTCCGGGCGACTCCACCCGGATTGCAGTCTACCG
CAGTCTGCCCGTACCGTCAAGAGGCAATGTCAAGGCAATCACCGATGCCCGCATCAGCTA
TCGGGTGAACGGGCACGAATATCCCGCCCGCCACACTGCCTACGGCCAATACATGGTCTA
TGCACCACAAAAGGCGGGCGACTGTATCATGCTCGAAGTGGCTGCCGACGGTCTGGAGAA
CACACACGCCGAAGCCGTCATTCCACCGACGGTCGTCATCGACAGCATGAGGATGACCGA
CATACGGCTCTATGACGATGACTATCAAAGCGTGCGCAACTTCCACCGCTTTGCCGTCAC
CTTCACCGACGACGGCCGGAGCAACGACTTCTACGGCGTATGTATCACCAAAACCACGGT
AAGGGATTATCCCGGATATGGCGACAGCTTCACGGCAACCGACAATATGGGCATCAATCG
TAAGTCGGAACCGTTGCTGCGGGGGCTCAGCGAGGTGGACAAAGACTTCGGTTTCGAGGA
CGAGACCTACAACAACTTCTACGTTTTCGACGATGCCACCATCAATGGCAAAACCTACAC
CCTGCACCTTGACACGCCCACGGACTACAGCCACTATGGCAAACAAAGCTATCAGGTGCG
GCTCTACCGCCTCACACCCGAATTCTACCGGTTCGTCACCAACATAAACGATGTGGCCAA
CAATGAGCTGGCCAAGGCCGGACTCTCCTACATCAAGCCTACACCCACCAATATCAGAGG
CGGACTGGGACTGCTCGGGGCCTGCACCGTGGCCAAGAGCGACTCGGTGAATATCTCTCA
AAACAACGACAACAACAACCCGATCTATCATGAAACGAAGAAAAGATAAAAGCCTCGATT
TTGTGTTACGCCATTATCAAAGCGGGCGACTCGACACTCGAAAAGCCCTTGCTGCCTTCC
ACCGGCGAACGGGCCATGGCCCCCAACGCCGGTTTCTGCCTCAGCGGACAGTACTCTTCC
GCGTAGCTGTGGCAGCAGCCATCATCATTCCGCTCGTCGTGGTGTTGCTCACAGAAGGCA
GACTGTTTGCCGGCCGCACCGTCTATCGCGCTGATGCACAGACGGCAGTCTACACTCTTG
CCGACGGAACACGCGTCACCCTCTCGCCGGGCTCTACCCTTAGTTACGCCCCCGACAACA
GCCGGGAAGTGGAGATGAGCGGTAAAATCTATTTCGAGGTGCACCATAACCAAGCACACC
CTTTCAACGTGAGAAGCCGAATGGGCCACGTGCGGGTGTTGGGCACGAAGTTTCAAGTGG
CCGAAAGCGATATGCTCACCGAGGTGTATGTGACCGGCGGGCGGGTGCTTTTCGCCGCCC
GGGGGAGTGGCGAGGGGGTATACCTGACCCCGGGCATGGGAGCCGTGCTCACCAAGAACA
GCCATATACCTGTCATCAACCGCCAGTCGCCCAATGGGGTGAGCTGGGCTACCCACCGCT
TCCATTTCGACAACACACCCATCGATGAAGTGCTCGCCGACCTCACCCGCCACTATGACA
TACCGCTCTCGTGCACCAACCACACCAAACGGCTGTCGGGCGACTTTGACGCCGAAGAAC
TTGACCACGTGCTGAACATCATTGAACAGACGCTGAACATCAAGATAAGAAAAGAGGCGA
AGACTCCTGACGCACACCATCCGTAAAAACTATTATCATTTCCGTAATTCAGGTAGACCG
CGTTTGGCATGGTTTTTGTACCTTTGCAACCACAAAGGAAGCTAAGTCAGCCGGCTTCCG
ACGGTGAAGATTGTCCAACCCGAAACTAATAAAATAGGTATTATCAAAGATTATGGAAGT
AATTAAGAATAAGGAATATGGAGGCGAGCGTCCTCTGTTTGGCGCCCACGATGTGCGCCT
CGAAGCCATCACCATTGTGGATGGCGAATCCGGCATCAAATGTTGCCGGAATTTGGAATG
CGACAATTCCAAATTCTACGGCAAATATCCTTGGTGGCACGTTGACAAAAGCCTCATCAC
CAACTGCTATTTCGCCCCCGAGTCGCGCTCGGCCATCTGGTACAGCAACGACATGGTGAT
GAAAGACTGCGTGATCGACGGCCCGAAATTCTTCCGGGAGATGAAGAATCTGGAACTCGA
AAACGTGAAAATCAACGATGCCGACGAAACGTTCTGGAAAGTGGACGGTCTCAAACTGAA
AAACGTGGAGCTGCACGAAGGCACCTATCCTTTCATGTTCTCGCGGAACATCTACGTGGA
CGGACTGGTGAGCGATGCCAAATACGTGTTCCAATATTGCCGGAACGTGGAGGTACACAA
CGCCAAAATCACCACCAAAGACAGTTTTTGGGAGTGTGAGAATGTGACAGTCTACGACTC
GGAACTCGATGGCGAATACCTCGCATGGCACAGCAAGAATGTGAAATTGGTGCGCTGCCA
TATCAGCGGCGAACAACCGTTGTGCTATCTTGACGGCATCACCCTCGAAGACTGCACGTT
CGATGCTGCCTCCGACCGCGCTTTCGAGGACAGCCGTAACATCAATGCCACCATCAAGGG
CAGCATCACCGAAATCAAGAATCCCATCGGTGGCCGTATCGTGGCCGATAAAGTGGAGCG
TATCACCTACGATAAGTTTGCCAAAGGTCACGACTGCGTGATTGAAAGCAAGACAAAGTA
AGCGTATTTTTTTAAGACAGAGTAACAAAGGGAACAGAGAAAATTTGTTATTTTTGTTAC
TATGTCTAAATAAAATAAAAGAGACAGCGTAACAAAGAAAACAGAAAAAACGTGTCATTC
TGTTACTCTGTCGAAAATAAAAAGCAACGGAGATAGTATGTCTACATTCGATTTTGATAC
CGTCATCAACCGCCGCGGCACAAATTCCTATAAGTGGGACATTGTGAAAGAGGAGGATGT
GATACCTCTGTGGGTGGCCGACATGGACTTCAAGGCAGCCCCCGCCATTCTTGAGGCGCT
GAAAAAGCGGGTGGAGCATGGCGTGTTCGGCTACACACTGGTGCCCGACAGCTACTATGA
GGCTATCATCAACTGGTTTGCCCGCCGCCACAACTGGCAGATAGACCGCTCGTGGATCAT
CTACACCACAGGCGTGGTGCCGGCCGTGTCGTGTGCCATCAAGGCCCTCACGCTGCCGGG
AGAGAAAGTGCTCATACAGACACCCGACTACAACTGCTTCTTCTCAAGCATCAAAAACAA
TGGTTGCGAGGTGGCCGAAAACGAACTCGTGCGTCGTGGCGACAGCTACGAGGTGGACTT
CGAGGACTTCGAACGCCAATGCGCTGACGAGAAAACGACGGTGTTCTTGCTCTGCAACCC
TCACAATCCGGCCGGGCGCGTATGGACTAAAGAGGAACTGGAGCGCATGAACGACATCTG
CCTGATGCATGGCGTGAGGGTCATCAGCGACGAAATACACTGCGAACTGGTGATGCCGGG
CCACCGCTTCACGCCCTTTGCAGCCATCAGCGATGCCTGCCGGGACAACAGCGTGGTGCT
CAACTCACCCACCAAGGCCTTCAACATTGCCGGACTACAGATAGCCAACATCATCTGTGC
CGACCCGGCCATGCGCCGGCGCATAGACCGGGCGGTGAACATCAACGAGGTGTGCGACGT
GAATCCTTTCGGCGTGGTAGCCCTACAAGCCGCCTACAACGAAAGTGAGGAGTGGCTCGA
CAGCCTCAACCACTACATTTGGGGCAACTATTTGGCCCTTAAAGAGTTTATTGCCAAAGA
GCTGCCCCGTTTGGAGGTCACCAGGCTGGAAGGCACTTACCTTGCCTGGGTGGACATCAA
GGCCACCGGACTCACCAGCGATGAAGCCTACGGAAAGCTGATGAAAGAAGGGCGGGTATA
TGTGAACAGCGGCACGATGTATGGCCGCCGGGCCGGAGAGGGATATTTACGCATCAACCT
TGCCTGCCCGCGGGCCACGCTGCTGGAGGGAATGAAGCGCATGGGAGGTGTACTGAGACA
GTATCTCTCCTGACAAACGACTTTCAGGAATGACACATCACGCGGCAGGCTAATCCACGA
GTGCCTTCATGCGCTCGGCATAGAGCGCGAGCGAGGAGAGCCCCATCTGGCGGCGCCACG
TGTCAACCAACGACTTATCGAGCAACTTGTAGATGTGCGCTTTGCCGTCTGCACGTTGCT
CGATTTGCGTTCCATAGCGTTGAGGCCGGCCTTCAAACATATCAATGCGGTCTTGCATCA
ATGCCAGATGCTCCAACTCGAGATCGCCACCGGCTGCAGCCACGGCAAAGAGCGGGAAAT
ATTTCTTCATATTCTCCACCGACGAATGCTGAATGACAGTCCACAACACGCGGCAGGCAT
CGCCCACCCGGCCTCTGCCCACCCATCCACAAGAGTCCAAGATGGCACAGACCTCACGCT
CGTTTTGTGCATCGGCAACGGCCATTTGGTGGAGCAGGCGGGAGATGCGGGCCGTGTCGG
CAGGCGCAGAGGCCACGGCTTGCCGCCACTCTGCACGCGGCTCTTGGTCGGCCCGGCCTA
TACGCAACAAGCGATTGCGCAGCGGGATGTCGAAAAACCGCTCGGCAGCGGCCTTGCGCT
TATTCACCTCGGTGGCAAACGCCGCCCAACGAGCATCGGAATGGAGCGAAACAAAGTCTT
TATCCTCCAATCCACCCTGCCACACCGGGTTCTTCTCCAACACACGGTGGAGCCGGGCAA
AAGCGGCATTGCCATCACCGGCCTTTGCCGCCACGCAGGCCCCGTTGTACCATTCCCCTT
GGTTCAACTGCCGCCGGACACCGGCCGGGAGATTTGCAAAGGCTTTGTTGGCCTCGGCAT
AACGCCCGATGAGGTAGAGGGAATCCATTGCGTGGATGACCGCGTCCTTATACTTCGTGT
CCCGCTTGTCCATTTCGGCAAGCAACAGCCGGATATTGCGCACCACAGCACTGTCGGGCT
TCAACAGATTTTCGGCCTTGACAAGATAGTCGTAGGCCTCCTCATAGCGTTTGAGCGCAT
GACAAGTGGAACCGAGATGATAGAGCATGGTGGGCTGCTTGAAGTCTGCAAGGCGGGCGG
AAGCAAGAAAAAGCGTGCGAGCTTGCGGATAGTCTTCGAGTTGTTCATGGCACATACCGC
CTAAATAGAGCGTGTTGGCGGCAGAGTCGCCCAAGGAGAGGAGACGATCGTAAAGCCGGG
CCGCCTCGAGATAGTTGCGGTTGTAGAAATGGGCATAGGCCAACTGGCGATTGACGAGAT
AGTTGGCGGAGTCACGCCGGTAGTAGGGCATGGCATACCGGATGGCCAAATCGGGCTGGT
CTTCCATGTTGCAGGCAGCCGCCAGTTCGGCCACCATCTGTCCATCGAGCGGAAAGCGCC
CCACCAGCTGACTGCCCCAAAACGTCGCCGAAGCATAGTCTTTCCTGAAATAATAGCAGT
AGAACAGCTCTCGGAAGGCATCGTGGGTGAGCGAATCCTCACCCACCACCTTCAGCAGGT
CGGCGCATCGCCGGTAGTCGGCCCGCTGATAGTAGCAGTCGGCCAACCGCATTTTCACGG
CGTTATCGTCATTCAACTGCCGGGCCTGCCCGTAGAAACGCATGGCCTCGAACACGTTAA
AGACCTCCATGCAACTGTCGCCCGCAGCTATGAGTTCACGATAATCGGGCGCAGAAGCCC
CGACGACAGAACTACCGACAAGGCAACACACAGCCAAAGCCATGCACCTCAGTACATGCA
AGCCTGCCATCATCCACCTTCTTACATCATAAAAAAACTCTGTCTGTCCCACAGACTTTC
CCATTTTTGTCTTTTTCATCTCTATTAAAGCTACGTTGCAAAGCTACTAAAAAAATCAAT
AAAAGTCACTGCATGGGTCTACAAAAACGGCCAGCACCTTATACATTTAACATATCGCCC
GCGCTTCGTGATAACAAGAGTATATAGATGACGGAAGAAGATAGAGCCACCTGTTTTGTC
AAACCATTTGTCACTTTTCAGGCTCTCAGTTTGCCGTATTTTCGCAGAGCGGATGATTGG
ACGAATATACGCGAATTTGAGCGATACTTTTAAACCGCTGATTATCAATCTTTTGAATTT
TCCGAACACTTATTCCGGCCCGAAAATGCACTTAAAAGAGGTCGAATCAGTATGCCAAAG
GGCCACAGTTGCAACCTAACTGTGGCCCTTTTGGCTTCCAACTGTGGCCCTTTCGCATGA
ACAAAGAGCCCAAATGGGAAAATTGAGGTGGCATTTCGGTGCTCAAAGACGGATTTTCCA
ATCTATTTCAAGCATTTTCATGGAAGTATTTTTGTAAAGGTTATTAAAGTTTTCACCGAC
CTCACTCCCTTCAAGTTACAGATGTCTCTCGTACAAAATCCGGTTCCGGCACGATAGACT
TTCCACCTTACTCCCTGCACTCCACAATCTTTTCAGGTCCGAAAAACAGCTACATCACAA
AAAAAATCGTAACTTTGCAGAATTATTATAAGGCAAAACAACTGTAGATATGAGAGCACT
GATAGAACGCATCAAGCGCGAAGGGAAATGCTTTGAGGGAGGTATCCTCAAGGTGGACAA
GTTTATCAACCATCAAATGGATCCCAATCTGATGAAGCAGATTTCCGTGGAACTGATACG
CCGATACGCTTCGACGGAAATCAATAAGATAATCACCGTGGAGGCTTCGGGCATTGCACC
GGCCATCATGATGGGGTTCCTGCTCGACCTGCCGGTGGTGTTTGCCAAAAAGAAAAAGCC
GTCGACGATGGAGAACATGCTCTCTACGACCGTTTTCTCTTTCACCAAGCAGCGTGAATA
TCATGTGGTGATCAGCAAGGAATACCTGACCAAGGACGACAAGGTGCTGTTTGTAGACGA
CTTCCTTGCCTACGGCAATGCCGCCAAAGGCATCATCGACCTCTGCCGGCAGGCCGGATG
CGAACTGGTGGGCATGGGATTCATCATCGAAAAAGCCTTCCAGCACGGCAGGGAGGCAAT
AGAAAAGGAGGGTGTGCGCTGCGAGTCACTGGCCATCATCGAGTCACTCGACAACTGCGA
AATCAAGATCAGGGAGTAAAAGACGCCCATATACCAACAAAAGTGCGACCCTATAAGCGG
CATATCCAACCGTCTTATAGGGTCGCACTTGGCATTTAAGCCAGTCTACGTGTCTCAACT
GCTCCAACCGATCGAGATCTTCAGGAGTGGTGGCCCAAGAAGTGACAAAACGGCACACCA
TCTGGGTGTCGCCACGCGGTTCCCAATGGGTGAATATCACATTGCGCTCAAGTTCTTTCA
CTTTCTCGTTGTCGATGACTACAAACTGCTGGTTGGTGGGCGAATCGATGAAGAGTTCAT
ACCCCTTGTCCTTGAACATCTGCTTCATGCGCTCTGCCATGTCGATGGCATGACGGGAGA
TGCGCAGGTACAGCCCGTCGGTGAAAAGGGCGTCAAACTGCACTCCCATAAGACGGCCTT
TGGCACTGAGTGCGCCATGCTGCTTGATGATGGAGAAGAAGTCGCGCGGAGCGTTGCCAT
GAGGGAAGACAACCGCCTCGCCACACAGGGCTCCCACCTTGGTACCGCCGATATAGAACA
CATCACAGTGGGAGGCGATAAACGGAAGGTCGACATCGCTCTCGTGGGACATCACGCCAT
AGCCCATGCGGGCACCGTCGATGAAGAGGGGCAACTCGTATTTGCGGCAGGCGGCATAGA
GGTCTTCCAGTTCGGCTGCACTGTAAATCGTGCCAAACTCGGTGGGGAAGGTGATATAGA
CCATGCCGGGCTGTGCCATGTGGATGCGGTTTCCGTTGTTGAGAAACCACTCCATGTAGC
AGTCCAACTCGTTGACGGTGATCTTTCCATTGATGCCGGGGATGGCCTCCACCCTGTGTC
CGGTATGCTCGATGGCCGCACACTCAAGCACGTTGATGTGCCCCGTATCGGCCGAGACGA
CCGACTTGTAACTCGGGATGTAGCCGTTGATGACCGTCAGATTGGTCTGCGTGCCGCCAT
AGAGGAAAAAGATGTCGGCATCGGGAGCACAGCAAGCCTCACGAATTTTCTCTTTGGCAG
ACAGCGTCCATTCATCAAAACCATAGGTGAGACTCTGCTCTCTGTTGGTCTCAGCCAAAT
GCTGAAGCACCAACGGATGGGCACCATTGTTGTAATCGCACTCGAAAGAAATCATAGTTA
TAAGTTTTAAAGTTGGTAATGAGATTGTTCAAGATATGAAGAATGCGGAAGCCAACCGAT
CGGTCAAGACGCAGAAGACCTACAATGATATGCCGGAAAGGATGATGTCGGAAGCGCCGG
AGCGACTCTTGACAAACCTGCCGGCTTCTTCGCCCGCCCGGCGAAGCGCCTCACGGTCGG
CACAAAAGCGGTCTATAAGAGCGGCAAAGTCCTCATCGCCGATGATTTCAAAGCCTCCCT
TTACTGCCAACAGCCCTTGGGCCTCCTGAAAATGCTTGTTGTTGGGACCGAACACCACAG
GTATGTCCCACACGGCAGCTTCAAGCACATTGTGAATGCCCACGCCGAAGCCGCCACCCA
CGTATGCCACGCAGCCATAGCGATAGATGGATGACAGCAGACCAAAGCAGTCGATGATGA
GCACATCGGCCGTGGCGGCTTCCTCCTCGGTGGTGCGGGTGTAGCGCACCACTTTGCGTC
CTTCGCCGATGAGTGCCACAATCTGTCTGAGATGCTCCTCCCCGATGACGTGGGGCGCGA
TGATGAGTTTCCACTCGGGATGCAGGTTGAAATACTTCAAAATGATTTCTTCATCGGGAA
GCCAAGAAGAGCCGGCGACAAAAACAGGTGATGGGTGATGGGTGGTGGGTGTTAAGTTCT
CCGGGGCAGATAATTGGGAGGAAGCTGCGACAGGGGGCGTATCAGACAAGCCGCCCTGTA
CAAAACGCTCCACAATGGGGAGCTGCTTGCTGGCTTCCTTGATTTGCAGCACCCGGTCGA
AGCGCGTGTCACCGCTCACGACAACATTGTCTATACCGATAGAGGACAGCAGACGGCGAC
TCTCCTCGTTCTGCACAAAAAAACGGGTGAAGCAACGCAACACAGCGGCATATTGGCGGC
CATACCATTTGAAGAACACTTGGTCGGGACGGAAGATGCTCGACACGCTGTAGGCCGGCA
CTTGACGGTGCTTCAAGATGTGGAGATAATTGTACCAAAACTCATATTTGATAAAAAACG
CCATCACCGGACGAACCAAGCGCAGGAAACGGATGGCGTTGAGGGGCGTGTCGAGGGGCA
GATAGCAGATGATGTCGGCCCCGGAATAGCCCTTACGCACTTCATAGCCCGACGGAGAAA
AAAAGGTGAGGAGTATCTTGTATTCGGGATGTTCCCTGCGAATGCGCTCCATCAACGGAC
GCCCTTGTTCAAACTCACCGAGCGAGGCGGCATGAAACCATACATAACGGGCTTCCGGCT
CCACCTTGCTTCTCAATACATCGAAGGCCCGGCGCTCCCCACACCACATCTTGCGGACCT
TCTTACTGAACAGGCTGGCAACGGCCACGCCCAACAGATAAATGTAAATGATGAGATTGT
ACATAAGTTTTAGTTTAGAACTTCGATAGCCCTGCGCAGCCGACGGAGCGTCTCTTCCTT
GCCCAAGAAAGCCGAAATATCGAACATGCCGGGGCCTTTGCCCTCACCGACGAGTGCCAA
GCGGAAGGCATTCATGATGTCGCCGAGCTTGTAGTCCTTGCTTTCCACCCACTGCTTGAC
TACGGGTTCCTGTCCTTCGATAGAGAAGTCGTCGATGCCTTCGAGCACTTCTGCCAGTTC
GGTCATCTGCCGGACCGAGTAGTCTTTCCATCGCTTCTTGCGCGTTTTCTCGTCATACTC
GGTCGGAGCGATGAAGAAGAAAGAACAAAGGGGCCACAGCTCCTTCACAAAATCCACGCG
GTCTTTCATCATGGCCACCACTTCCGTAATGCGCTCCATGCTCTCGTCCACCCCATTATT
GGCCACAATGGGGGCAAAGAGGCCTGCTATCTCCTCGTTGCTCTTGCGGAGGATGTATTC
GTGATTGAACCAGATGCCTTTCTTGAAGTCGAACTTGGCACCGGCCTTGGAGCATTTCGT
GATGTCGAATGCCTCGACCAGTTCGTCGAGCGAGAAGAGTTCCTGCTCTGTTCCGGGATT
CCAGCCGAGCATGGCGAGGAAGTTCACCACCGCCTCGGGAAAGTATCCGCTCTCACGATA
GCCCGAACTCACCTCTCCGGTCTTGGGGTCGTGCCACTCCAGCGGGAAGACCGGAAATCC
GAGACGGTCGCCGTCGCGCTTGCTGAGCTTGCCCTTGCCCTCAGGTTTGAGCAGCAGGGG
AAGATGGGCGAAACGGGGCATCGTGTCTTCCCAGCCGAAAGCCCGGTAGAGAAGCACATG
GAGCGGCGCACTGGGAAGCCACTCTTCGCCGCGAATCACATGGGTAATCTCCATCAGGTG
GTCGTCGACGATGTTGGCCAGATGATAGGTAGGCAGTTCGTCAGCACTCTTGTAGAGCAC
CTTATCGTCCAATATGTCGCTCTTGACGCGCACGTCGCCACGAATCATGTCGTCCACATG
CACCTCCTGTCCCGGCTCTATCTTGAAGCGCACGGTAAACTGCTCACCATCGGCCATGAG
CCGGTCGACCTCCTCTTTGGGCAGCGTGAGCGAATTGCGCATCTGCATACGGGTACGGGC
ATCATACTGAAAGTTCTCTATCTCGTTGCGTTTGGCCTCCAGTTCTTCCGGAGTGTCAAA
GGCTATGTAGGCTTTTCCACTATCAAGCAACTGCCTGACATATTGCTTATAGATTTCCCG
GCGCTCGCTCTGGCGGTAAGGCCCGTGGTCGCCTCCGAAGGAAACACCTTCGTCGAACGG
TATGCCGAGCCAGCGAAACGACTCAATGATATATTCTTCAGCGCCGGGCACAAAGCGGTG
GGAGTCGGTGTCTTCTATTCTGAATACAAATTCGCCGCCGTGCTGACGGGCGAAAAGATA
ATTGTAAAGGGCGGTACGCACGCCGCCGATATGCAATGCGCCGGTGGGGCTGGGCGCAAA
ACGCACTCTTACTTTTCTTTCTGCCATGCTCAAGATAATATAGCTATGAAAACATTTTTG
TGCAAATTTACATATTTTTTTTGTAGGTTAGGGTATTTTTTTCGTAAATTCGCAGAGTAA
ACCACATAAAACAGGCATTCATGAACATATTCAAGACATATCCCGAACACTACTGGCGAG
ATTTCTTCACACGCACGGCACTCATCCTTGTCACCGTAACCATCATCGTGTGGTTCCTGC
CCCGCAACGAGGGTCAACAGTTCCGCTACGATGTAGGGAAACCGTGGATGTACGGCTCGT
TCATCGCCAAGTTCGACTTTCCCATCTACAAGACCGACGCTGCCATCCGCAACGAGCGCG
ACTCGCTCATGCGCACCTTCCAACCTTATTATAATTACAACCCTAAGGTGGAGAAAGAGC
AGATAGCACGGTTCAAGAACGACTTCAAAGAGGGCATCCCCGGACTGCCCCACACCTATC
TGAGCACGGTCGTCGACCGCCTGCACCGACTCTATCAGGCGGGCATCATGAGTACGCCCG
AATACAACCGCATCTACAACGACACAACCAACATGCTGCGTGTGGTGAGCGGTAAGACAG
CCCAGAGCTTCCCCATCAACTGTATCTACTCCACCATCGGAGCTTACGAACAGTTGTTTC
TCGATGAAAAACTGGCACCGCAACGGCAGATACTGCAACGCTGCGACCTCAACAACTACA
TAGAGCCCAACCTCACCTACGACAAAGAGAAAAGTCAGACCGAACAGAACGACTTGCTGG
GCAGCATTCCACTGGCCAGCGGAATGGTGATGAGCGGACAGAAGGTGATAGACCGGGGAG
AGATCGTCGACGACTACACTTACAGGGTGCTTAATTCTTTCGAGAAAGAAATGAAGCGGC
GCAGTGCCACGGAGGAAGAAATCACCACCACCATCATCGGCCAGACCATCTTCGTCTTCA
TCCTCGTGATGCTCTTCACCCTCTACCTGGGTCTTTTCCGCAAGGACTATTTCGAGAAGC
CCCGTAGCATCACAATGCTCTACTCCATGATTACACTCTTCCCGATACTGGTATCACTGA
TGATGAAACACAACCTCTTCAGTGTCTACATCATCCCGTTTACGATGGTGCCCATCTTCA
TCCGCGTGTTCATGGACACTCGCACGGCCTTCATCTCCCATGCCACGATGGTGCTGATAT
GCGCGGCGGCGGTGAAATACCAGTATGAGTTCATCATCGTGCAGCTCGTGGCGGGCCTCG
TGGCCATCTACTCATTGCGCGAACTGTCGCAGCGGGCGCAACTCTTCAAGACCGCCTTGC
TGGTCACGCTGGCCAGCATAGTTGTCTACTATGCACTCCAGCTCATGCAGGAAAACGATT
TCTTTGGCTTCGACCGCAGCATGAACATCCACTTCATCGTCAACGGCATCTTCCTGCTGC
TGGCCTACCCACTGATGTACCTCATCGAAAAGATGTTCGGTTTCATTTCCAATGTGACGC
TCTTCGAACTTTCCAACACCAATAAGGGACTGCTGCGCAATCTGAGTGAGATAGCCCCGG
GAACATTCCAACACTCCATCACCGTGGGCAATCTGGCTGCCGAGATAGCCAACAAGATTG
GGGCCAACAGTCTGCTGGTGCGCACAGGGGCACTCTACCACGACATCGGAAAGATGACCA
ACCCCGTCTTCTTCACCGAAAACCAAGTGGGAGTCAATCCGCACGAGCGGATGTCGTGCA
AGGAGAGTGCGCAAATCATCATCAGCCACGTGAACGAAGGACTGCGACTGGCCGAAAAGG
CGAACCTGCCCAATATCATCAAAGACTTTATCAAGACTCACCACGGCACGGGGTTGGCCA
AATTCTTCTATGTGAAATACCAGAACGAGCACCCCAACGAGATCGTCAACAAGGAAGATT
TCCAGTATCCCGGTCCCAATCCGTTCACCCGCGAGCAGGCCATTCTCATGATGAGCGACG
GTGTGGAGGCGGCTTCGCGCTCGCTTGGCGAGTACACCGAGGAGAGCATCAGCAATCTTG
TCAACAAGATGATCGACGGCGAAGTGGCCGACGGAATGTTCACCGAGTGCCCCATCACCT
TCCGCGACATATCACAGGCCAAGCAGGTGCTCATCGACAGATTGAAATCTATCTATCACA
CGCGTGTCCAATATCCCGAACTGAAAAAGGAGGTGAAGCCGGAGGCGCAGGCCGCCGAAC
AGGAAGAACTGGTGGAAAATTAAACGTGAGGATAGACAACCGGCAGTCTCATCGCCCCCA
TCATGGCATGGCCGAAAGAATACATCAACGGGGTGGGCTTCGAAAACACAGTTTCTTCGT
CTGCCCGTCACCTCCCAACAACGCCTCCGGGCTGCACACACACGTCGATTTGTGCATCAA
AATACGCCCAAGAAGTTAACATAACTTAAATACCGATGGTTACTTTTAGACAAAAAGAAC
AATATGTGTAACTTTGCGAACAATTTATTATAGGTATTTAAGATGAATAAATTAAAATTT
GTTTTGTCAGGCACATTGCTTTCCACCGCAATGGCCGTTAACGCCGGAGGCATCCTTACC
AACACCAACCAAAGCGTGTCTTTCCTCCGCAATCCGGCCCGCGACGGCGTGATAGCCATC
GACGGTGTATACAGCAACCCGGCCGGTGTAGCCTTTCTGCCCAAGGGCATACACCTTTCT
TTCAACAACCAGTCGGCTTTCCAGACCCGCACCATCCGTAGCGGCATCACCATACCGGCA
CTCCAAGGCACTCCTTTCCACCAACCGTTCAAACTGAATGGGGGCGACGAATATGGCATC
AAGGAATTTAAAGGTGAGGCTTCAGCCCCCATCCTGCCCTCCATCCATGCTGCCATCAAC
TATGACAAATGGGGCTTTCAGGCCGGTTTCGGTCTTGTAGGCGGTGGCGGAAAATGCACC
TTCAACCACGGACTGGGTTCTTTCGAGCGACAAATATCGCTCCTGCCTGCCCTCTTGGCG
CAAACCAATGCCGGCTATCAAAAGAAATACGGCATCGACTTGGGCCTTGGCTCCAACAAA
CCGGGCTACAGTGTGGAGAGCTATATCCACGGACAGCAGTATGTGTTCGGCTTACAGTTG
GGCACCACCTACAAGTTCAACGAGCATCTTTCCGTCTACGGCGGTTTCAGGTTCAACTTC
GTTTACAACAAATATGAAGGAAACATCAAGAACATCAGCGTGAACATCGGTGAAACCAAC
CAAAACCTCTTCGACTATCTCGGCACAAAAGCCAAAGCCCTGAGCGAGCAGGCCGATCTT
TACAAGCAGCAGGCCGAAAACTATCAGATGCTGGCCGACCAGGCCAAGGCAGCCGGCAAC
ACAGCTGCAGCAGCCCAATATCAAGCCGGGGCCGACAAGCTGAAGCAGGGCGCAGCCTTG
AGTGCAGGCGGCGCACAGACGATGGAGAGCGTGAGAAATCAGGTGGCCGACAAGTATCTC
GACTGCACACAGAAAGGCTGGGCCATCGCTCCCATCATCGGTGTGGACTACCGTTGGAAC
AAGCTCAACATCGGTGCGCGTCTTGAGTTCACCACCCACTTCAACATACAAAATGACACC
AAGCGAGACGACACCGGTCTGTTTGCCGACGGTGTGAACACTCCGGGCGACATGCCGGGC
ATCTTCACCATCGGCGCACAGTATGACATCCTGCCCCGGCTGCGCGTGATGGCGGGCTAC
CACTACTTCTTCGACAAGGACGCGCGCATGGACAAGGAGAAGCAGAAACTTCTCGCAGGC
AACACGCAGGAGTTCAATGCCGGTGCCGAATACGACATCACCAAACGCATACAGGTGAGT
GCGGGTATGCAACGCACGAAATACGGGCTCGGCAACGGTGCCTTCCTGAACGACATGAGT
TTCGTGGTGAGCAGCTATTCCGTGGGCTTGGGCGTAGGCGCACAGATTTCAAAGAAAGTG
AAAGTCAACATCGCCTACTTCTGGACCAACTACGAGACATTCCACAAAAGCTACTCGCAG
GACTATACAGCCGCCGGGAAGACCATCAAGGCCGAAAATACCGACGACTTCACCCGAACC
AACAAGGTGTTCGGCGTGGGACTGGATGTCAACATCTAATAGTAGGAAAAAAATGGCTCG
GGGCGTTCTGCCCATAACATTTACAGGGGAAAACGAAGGAGTGCCGGAAGCAGGCACTCT
TTCCTCCTGCCAAAAACCGGTATCTAAATCAATGAATGGTTTTGTCAAACAAATTATGCT
TTTTCACCCTTCATACGTGCGATATTCTCACCGAACAACTCGTCGGGTTTCAAATACGCG
ATTTTGAGCAAAGTTTTTAAAGTACAGACTATCAGTACTTTGAATCTTATTGACACGATT
TGGGGGCTGAAAACAGGCCTGAAATAGGCCAAACAAGCTTGCAAAAGGGCCACAGTTGCG
ATGCGACTGTGGCCCTTTTGGCTTCCAACTGTGGCCCTTCTGTCGGGCGAAACGGCCCAA
ATGGAAAATCAAGGTGACTTGAATGCCCCCTTCAGAAGCCCCAACACAGTGTTTCAACAC
CATTTTTTCAACCTATCCGGAGCATTTTCACAAAAGGGTTTTTGTAAACAAAATCACCTG
CTGATGCGATTGTTATTGCTTCCAATATCGGATGCCATGACACACCTCTCGCCTTCGTCT
GACGCCTCGGTGTATCTATCCGTCTAAAAAGGGTCTACATCATAATAGATTTGCAAAGCA
CCATATCGCGAGTCTTTCAACATCTGACTTTGGGCAAGTTTGAGGTAGTCACGGACTTTT
TTCAGGTCAATTCCGGCCTCTAATTTAATGACTATCTTGCGGATGTGCATCGTCTTGACA
CGGGCAATGACGGGCTTGTCCGGTCCCAACACCCGAGTGCCGAACCACTGGCGCAGCCGA
CTTCCGAGTTCTGTAGCGGCCGTCTCCACCACACCGTCGTGACGATGCTTCAGAAAGACA
TTGACGAGATGGTAGAAAGGGGGGTAGCGGAACATCCTGCGCTCCTCCAACAGGTCAGCG
AAGAAGCCCTCATAGTCGTTATGCACCACCTGCCGGATGACCGGCAACTGCGGGCTTCCC
GTCTGCAAAATCACCAGTCCGCGCTGCCCTTTGCGTCCTGCCCTGCCACTCACCTGCGCC
ATCATCATGAAGGCGTGCTCGTATGCACGGAAGTCAGGATAGTTCAACATGGAGTCGGCA
TTGAGAATGCCCACGACACTCACCTTGTCAAAATCCAGCCCTTTGGAAATCATCTGCGTG
CCGATGAGCAGATTGGTGCGGCCGGCCGAGAAGTCGTCGATGATGCGCTCGTAGGCATTC
CGTGTGCGGGTGGTGTCGAGATCCATACGGGCCACACGCGCTTCGGGAAAGAGGTAGCGT
ATCCGGTCTTCTATCTTTTCGGTGCCGTATCCCCGGCCATGGAGCTCGGTCGAACCGCAG
TTGGGACACTCCGTGGGCACCGGGTAGGAATAACCGCAATAGTGGCAGGTGAGCAGGTTA
AGATTTTTGTGCAGCGTGAGCGACACGTCACAGTTCTTACACTTCGGCACCCAACCACAC
ACACGGCACTCTATCATCGGCGCGAAGCCACGGCGGTTTTGGAAAAGGATGGCCTGCCGA
CCGCTTTCAAGGGCCGAGCGCACAGCCGTTAGCAAACGGGGGGAAAACGGCCCGGTCATC
ATCTTGCGCCTCTTCAGGTCTTTGGTGTCTACCACTTCTATTTCGGGCAACTCTATCCCC
TTGAAACGAGTGGTGAGTTCCACCAGTCCGTATTTCCCCCTACGGGCATTGTAGTAGCTT
TCCATAGAGGGAGTGGCCGTACCGAGGAGCGTCTTGGCCCCATACATCTGCGCCAGCATG
ATGGCTGCCGAACGGGCATGATAGCGCGGAGCAGGTTCCTGCTGCTTGAAAGAGGTCTCG
TGCTCCTCGTCGATGATGACAAGTCCGAGCCGCTTGAACGGCAGAAACACAGCACTGCGG
GCACCAAGCACCACATCGTAGGGATTGGCCGAAAGCTGTTTCTGCCATATCTCCACCCGC
TCGGCATCACTGTATTTGGAGTGGTAGATGCCCAGCCGGTTGCCGAACACGCGTCGCAGG
CGATTCATGATTTGCACCGTGAGGGCTATCTCGGGCAGAAGATAGAGCACCTGCCGGCCA
TCGGCAAGGGCTTGTTGGATGAGGTGGATGTAGATCTCGGTCTTTCCGCCCGAGGTGACT
CCATGCAAGAGCACCACCGGCTTGGCCATCATCTTCAGCAAAATGAGATTGTAAGCTTCC
TGCTGTGCCTCATTGAGCGGATGAACATGGTCGAGATGCGGTTCTCCTCCATTGTTCAGC
CGCCCCACTTCCAACTCGTAGGTGAAGAGGATGCCACGGTCTATGAGTGCCTTGATGTTG
GCCAGCGTACAGTGGGAGGCATTGAGAAGCTCGTCGCGCGTGATGTTGACAATGCCCTCG
CGGGGCACGTTGCCTTCCAGACTGTCCCAATGGGAAAGGGCCAGATAGCCTGTGAGCACT
TTCTGCTGCCGGGCCGAACGGGCCAACAGCCCCAAGGCGACATGTAGGGCCTGCTCGCTG
CGATAGTTCTGTGACAAGCCGACATAGAGCTCCATCTTGGGCTTGTACTTGTCTTGCGAC
TTCAAACCGGCCGGCATGGCAGCATTGTAGACTTCACCGAGGGGCGACATGTAATAGTCG
GCTATCCAGTGCCAAAGCCGAAGTTGCTGGGGAAAAAGCACCGGGGCTTTATCGAGTATC
TCTATAACCGGTTTGCTGGCAAACTCCGGTCGGCGGTCGTGCACTGCATCGACTATGCCG
ATATAACGCTTGCTCTTGCCCAAGGGCACGAGCACCCGCACACCCACAGCCACCCGCCGC
TCCATGTCGGGGGGCAGGGAGTAAGTGAAAGTGCCTTCTAAAGGCAGCGGCAATATGACA
TCGACAAAGTTCATGAGGTACAAAGATAATCAAAAAAAAGCAGACATCGGCAAGCGACTG
TCTGCTTTTAATGTATTTTGTCGGTAGGCATTCAAGATAGAAGCGCAATTTCCATCATAG
ATATTTAGCCCGGTACTTTCATATCCGGTTTTCAAAGCAAAACCTAAAACAAAAAAAGGC
AGATACACCATGAAGGAGCATCTGCCCGATATGTCTCACTTTGCGCCTGCCTCATGGCCG
GCAGAGGAAAATCAGAAGTAATAGGCTAAACCTATCTGCCAGGAGTTGGACTTGCCTTTA
ATGCCGGTCTTCACCTTGTCGAAGGTGGCTTCAGCAGTTTTTCCGCAGGCGATGTTGTAG
TTGGCATTAAGCTGCAAATGGTTAAGAAGCATCAGACCTGCACCAAGATTGACACTGAAA
TTGGACTCCTTCCATTTCCAGTTGATAGGCTTCTCCGTGTCGTTTCCCACATTGAAACCA
AACTGGGGACCGGCAAAGAAATAGAGTTCGGCCGTTTGTCCCAAGCCGAAGCCATAACGG
AGATTGACGGGAACGGCAATTTGCTCCTGCTTGACGGTTTCATCAGACACCACATTCTTG
TCATCGGCAAAGGCTGACACCTTGGCAGAACGATAGTCGTAGAGAGCAGAAGCATCGACA
CCCAGCCCGATGACGGGGAGCGTGAACTTCATCGTAGGGCCGATATAAAATCCGGTACGG
TTGGATGCACTCAAAACCTTGCTGTTGAAACTCATATCGGTCACGTTCAAACCACCTTTC
ACACCAAACTTAATCTGTGCGCCGGCCTCAGTCGCAAACAGCATCGCTGAGACAACCAAG
ACTAAAGAAAATAACTTTTTCATAATCTGTTCTCCTTAAATTAAACCTTTACTATTGGAA
ACAGACATTCCGTGGGCCGGCACGCAACCCTCAGTCAGTCTGCGTAAAATTGGCTAATGA
CGCTCACGACGCACGGTGACACGGGCCGAAGAACTGCCCGAAGAGGAGCCGCTCCGGGCA
CGCCGGTTCTTCACCGTAACCGTGCCGCCGCTCCGGCGGTTGCGCTTCACGGCCTTGGCG
CCTTTTTCCGTGACACCGGCTTTGGCGATAGAATCGAGAGAATCCTTGCGAGCTTGATTG
CCCCAAATGTTCTTTTCAAACTCGGCGAGTTCGCGTTCAATGCGCTTCTGTTCCTTGTTC
ATGGCACTGTCGCTGGAACAATATTGCGCCAATGTGCGGCCGAGCATATTCGTTGTCTTG
TAAATCTTACCCTTATACAGATTGCGAGTGAAATAGTCGTCAATGCTCATCATGGCCGCA
TTGTTGAGATTGCTCGTCATAATTTGCTGTTTGGCGAGATAAGGGGCGAGGTCGTCATAC
TTGACCCAGAACAGTGGATACTTCGTGGCACCGTCTCCGAAATCGTCTTCACGCTCCATT
ATGGGGCAAAGAGCAATCACTTTGGTGTGGAAAGTGGCCGTAGCCTGATCGTAGTAAGAA
CTTTCCTTGATGTAATAGGACTTCACCTCGCGAGATGGAATATCGCTGTTGTCAAGATGC
ACACGCCCATTCTCGCGCTCATAGAAGATGTGATAGTTATCAAGAAACTGCAAAGGCTTG
ATGCGAGCAGAGTCGTTAAAGATTTCATTGCCGTCGAGCCGATACTCGTAGGCATTGATG
CCGCCGCGTGAGGGGCCCACCATCATCAACTTGAAGAGGTAGGTGAAAAGGTTCATCTGA
TTGCCCAACGGCTCTACAGGATAGTAAAGGCCGGCGTTGGCATCCTCGGTGAGGTCGAGC
ACTCGGTAGATGTCGCGACGCCACACCACATCTTCGGGCATAGGAGCCATCGTGGGAAAC
TCTATCTGAGCACGGGGAGTGAGGGTGTTTGCATTAGAACGCTGCGCTGCCTGCTGCTCG
GCACGGCGCTTCGGAGCCTGGGCAGAAACAGCCTGAACCATACAGGCAGCCATCAATATG
AATAGGATTCGTTTCATTATCTGTTCTGATTTAATTTGCTTATCAATGTCTCGCAATAGG
CAAAGACCGAAAGAGAATATCCATCTGTCATTATTTGACCACCACCTCCATGGCTTGCGG
CAATTTTCTGGTGATGCCGTCAGGTCCTATGGCCGTCACCTTGGAAATGTAGAAACGGCG
GTTGTGCGACAGTTTTCTGAAAGCCTCACGCTGGCTTTGTGAGAATTGTGAACCGTTGCC
GGCCATAGGCACAGCATTGCCCATGTTGTCGAAGAACACAGCTTCAAAGCCCACCACCCG
GAACTCGATGTCAAGCAATCCATCGTCGATGGCGGCATGGATGCCTCCGACACCCATCAG
GGAGGCCTTGGCCAAGAAACCGCCTTTGAAACGGTCGGTGCCAAGAGCGATATAAGCTGT
CGGATCGGGCAGTTTGCGCACCTTAAAGGTATAGCTGCCCATCGTGCGGGACTTTCCCTT
GTCGGTGGCCGAGACGGTGAAAGTGACATCGTGACCCACGGCGGCGGGAACTGCCACGTA
ATGACCGTTGCCGGTAGAGGTGAGCGAACCACCACTCATTGAAACCCGCACGGCATTCTG
AGGAATACCCGGCACACTGATACTCATAGGATTCTGATAACCGGCATAGAGCACATTCAT
CAAGTCGGCAGCTATGGTAGCACCACTCGGGGGCGTGATCACTTCGTATTTCTGTAGGAA
GTTGCGACGCAGGATATCTCCGTTGCCATTGCGCATGAGCATATATCCACTGAACGAATG
TTCGCCCACACCACCGGCTGTAAAGGCGTAACGCCCGCCACGGGTGTTCACCCTGCTGCC
GTTGATATAGATTTCTGGTTGCTGTGTGGTGTCCACAGCGGCCATCACTATGTTGGCGGC
AAACTGTTCACCGGGATAGAGTGTCGTTTTTTCAGGAATAACAAAAGCATCCAGCTTGTT
GACACGAATATCTTTGAGGTCAATATTCGACACCAGCGTGTGCAGCACCTCCCCTTCGGC
CTGCCGCACATCACTCTGCAACTTGGAGAGGAGGGTGACTGCCGCAGCCACGGGCATATT
TTCAAACATGTATTCCTGCCAATTCTTGCCCAATGTATTGCTGTTCCGGGGCACCGTTGT
CGACAGGTTACTCTTGATGGTTTGCTGATGACGAGGGTCGGTCACCATTTTCAGGATGCG
TTCACGATAGGAGTTGATGGCGTTGAAAAGCCGCTTGCCCTTACCACTTCCGGGAGCCAA
CATCACGATTGCCGCCGCTTCCAAATCGTCCTTGTTATCTATGTTGCGCACATCACCGTC
GTTTCCGTCCGCCTCCTTGACTATCGCCTCTTTCAATTCTTGTGCGAAATTATAGAGCGA
GTCACTCATATTCTTCACCTGCGTAGCCTTTTCAAACCACATTTTCACCTTCTGCGGATT
GGTTTTCATCTGGTCGGCAAAGTTTCCATATAGCATCTTGTTCTCCGCGGATGAGTTGGC
AGTGGTCCGATTCAGACTTTCTTCCACAATGGAGAAGCCGTTGAGCACCTCTGTAGAGAT
GTTCAACGCCAGCATAGCCATCAAGACGACATACATCAGATTGATCATCTTCTGGCGCGG
AGAAACGGGTCTTTTCTTGATTGCCATTATTCTTCTGCGTTAGAGGCGACACCCGGGGCG
GCCACTTTCATGTTGACGGTCATAGCCTCTATCATACGGGTGTATATTTTATTAAGTTGC
TCTATTTGTCGGGCCATCTTCCGACTCTGTTCGTTTATCTGATCAATGGTTCCGATTTGC
TGACTGGCTCCCTTGAGTTGCATCTCATAAACCTTGCTGATGCCTGTAAGGGTACGGTTG
AGATTTTCCATTTCCTCGCTGTCACGAGTGAGGCGGCTGCTCTGCTCATTCACTTTCTCA
AGTGTTTCTACAAGCTTTTTCAATTCTTCCACATAACTGTTTTGGGCCGTGGCCATATCG
GGGGAAATCTCCTGTCGGGAGGCAAGCCACGCCCCTTGGTTAGATGCAGCTACGGCAACA
CTTTCCACAGAGTTTGCTCCTTCTGCTCCACTAAAGGCGACAGGTCGGCCGGGAGCGGAT
GCCAAAACAGCATTGGATTCCGAAACATTGTCTCCATGTCCATACGTCACCTTGCCGGTC
TCCAAATACTCTTCAGTGACATGGGTGGGAATATCACGGCCATCGGCGGTCTTATCGAAA
GGCCGGTCAAAGGCCGAGAGAAAAAACACAAGCACTTCGGTGCCCATTCCGAGGAACAGC
CAAAAGTTGGCACCGGGAATGTGGGTCAGTTTACACAGCGTACCGAAGATAACGATAGAG
GCTCCCCAGCTATAGGCGTAGTTGAGGAATGTCTGACCGGGAACGCTATCCATCCACTTT
TGCAGACGATAGACTATATTGAATTTACTGTACTCTCCCATGATATTTATCTTCTTTTCT
TTATCTTTGTTGCTTTTTGCTTAGTGCTCGAAGTGGTTGCCAGACTGCGCACGCAGCGGA
ATCCCACATACGATCGGGGTTGGTTCTGATATTCCCATGAGCGCCAGGCCGAACGGATAT
ACGACTCAGGATCTTTCCACGAACCGCCACGCACACTCTTTTTCTTCAGACGGTAGGGAT
CCTCTTTGGCAGCGTTGTATTGCAACTGCGGATTGAGGTCGTTCATCGCATCTACACCGG
CTTCAGTAAAAATGGTACTTGTCCACTCCGCTACGTTACCGGCCATATCATACAGCCCGT
TGCTATTGGCAGAGAAGATACCTACCTTACTCGTTATCAGATTTCCGTCTTTAGTATAGT
TTCCGCGATCAGGCTTGAAGTTGGCATAGAAACAGCCGTCACCATTTTTCACATCTTGAT
TCTCCCATGGGAACTCAGTACCGTTCTTTCCTCGGGCAGCATACTCCCATTCAGCCTCCG
TCGGCAAACGGTAGCGCTGCACAAAACGGGCTTCAGGCCCCAATCCTTTCAACAAATAGT
CGGTGCGCCAAGCACAGAAAGCGTTGGCCTGCTCCCATGTAACCCCGACCACAGGATAAT
CGTTATAAGCAGGATTACTGAAATAGCTGCGCAGATAGACCTCATTATCCGAGTTCTGGA
AATCATTCACCCAACATGTGGTATCGGGATAAACGTTAACGATGTAGGTGTTGAGGAAAT
CCCACGGGCCGGAAAGCGGGCGGTTGATGGTTTCGGTTATGATACGCCCTTCATCATCGA
TATAGGCCGTATCTTTGGAAATCATCACCACCTCATTGGGATCAACCGTGAGGTCGGTAT
TCAGATTACGCTCCTCGGGGCGAATCCGATTGCGTCTCAAGGCAGCTTTCGCGTAATCAT
ATATCTCATAGCGGTAGTTCATCTGCCGCCAGTCGATAAGTTTCTCTCCGGTCACAGGAT
TGGTGGTGTACAAGCTCTCAAATGCACGCAACTCGTCTTCATTAGGCTTGCGTGGCAAAG
CCTTTTTCCAGTTGAGATGGGGAGTCACAGGATCACCATTCTTGTCTTCCGTAATCATAT
AGGTTTCATCACCTCCATAGGCCGGATCGGCCAATCGGGTGCGGATGATGGAATCTTTCA
CATAGTTGAGAAACTGCTTGTATTTGGAATTTGTCACCTCTGTTTCATCCATCCAAAAAC
CGTCTACGGATATATCTTTTACCGGTGTATCCTTGCCCCAAAGCGAGTCTTGGTTGGCAA
GTCCCATCTTGAGATAGCCTCTGTTGATTCTTACCATACCATAAGGGGCCGGTTCGTTGA
AACTCCTGCCACTGATCCCCACAACCTCTCCGCCCCGTCCGGAGACAGAAGCTGACTTAG
CACTGAAACATCCGGAAAGGGTCAAAGCGATAAGGCCAAGGCCCAATATCATGATACCTT
TTTTCATATTTGGTTTTAATTCCTTTTCATTTATCTATTTTAATATACTGTGCTCATCAA
TGCACATTCTTTACATTTCCATCTACACACCAAGTTATTCATTCCATCTGAAAGACAGCA
CACATCCCTAAAGGATTCTGACACTCTTATGCTTGTTCCGTCCTTTCTTCACAAGGTTGA
TATCATGCTGATAACCAACGAAAAGTTCGTGGCTGCCATTACCGGGGTTGATGGATGAGG
TGTACATTTCATAACTATATCCCACAACAAATCCGTGGAAAGTGCCCCCGACCAAAAATG
TGACCGAGGTGGAAGGGCTGTAACCGGCACCGATATACATTATTTTCTTATCATTGGTGT
AGACCAACCGGGTGGTTATATCCTCTCGCCACGATGTGCCGCCAGTGCGCACGAGTACCG
ATGGCTTTATTGTTAGAAACGGATTTCTTAATTTTATATTGTATCCGCCTGTCAAATAAT
AGGTTCGGTCTATTTGCAATTCGTTGGTAGTACCGAGTTCTATCAAAGGAGCATTGAGAT
GCTGTCCGGCCACTCCCACATACCATGCTCCATGTATATAATGGAGTCCGAAAGCCAGAT
CGAGCCCGTTGCCCTTTAGTGTTGCCCCGCTCAAAGCCGGATCGTTGCTGTCTCCCACAT
CCAATTTACTGCCGTCAAAATTTTCGCTTAACAGTCCGACCTGAACACCGGCACTCAAGG
TGCCACCAAAGAGGCCATGCTTATAAGCATACTGCAAACTGACACGGGTATGCTTGAAAA
GACCTATCTGATCGTTCAAAAATTGAAGCCCCACACCGTGGTATGATTTTAGGAAGTAAA
AGGGTCGGTCTACTGCAAAATACATACTCCTGGGATTATGTTCAAAACCAGCCAAATCAA
GTGCGTATGCAGCGGTAAAATTAAGTTTGGGCTCCTTGCCGGCTGCAGCAGGATTGTAGG
CCGTCTCCATGTCAAAATAGTGACTGAACGACGGATCATATTGGGCTTCCACCTCAATAG
AGATGATGCCGGACAAGAACAATATGGTGATAAAGCGTTTAAACACGTTGATATAACGGC
CGCTTTAAGAAATTATTGCATAAACGACAAGGCCGCTTCCTTAAGAGAAACGACCTTGTG
CGTATTCGAATGAATATCAATATTCGTCTTCGTTGAAGAGGAAATCCTCTTTGGTTGGAT
AGTCAGGCCAAATGTCTTCGATACTCTCATAGACATCACCTTCATCTTCTATCTCCTGCA
AATTCTCCAGAACTTCCAGAGGTGCACCCGAACGAGTAGCATAGTCTATCAACTCGTCTT
TAGTTGCAGGCCATGGTGCATCTTCCAGCTTTGAAGCCAATTCCAGTGTCCAATACATAG
TCTTAAAGTTTACTCATTTTAGTGGGCGCAAAGGTAATAAAATAAATCCTATCTGCAAGT
TTTTTGATGATTATTTTAAATATTGTAACATCAATAAAACTTAAAAATGACAGCTATATT
AAAAATTTACAAGATAATGCTGCTTAAACCGTGTATGGTCAAAGAAGACAATACCACAAT
AATAGAGATCGAAAGTTATCCCAGTGCGCATATCCCGCTTCACCTTCTTCCAAAAATTCC
GCGCCATTCTGCTCTTCATAATCCCTTCTATGATCAAAACCGTGTCTTCATTCGCAGCAC
TCGCCACCTCTTCAAAAAGTGCATCGCTATGGTTTGAATAAGCCATCCTCACTAACGGCA
AACCGGTATATGCACCGAGAATATCTTTTGCGTCTGAGACATCGGCATCGGAAGTGGAAG
CCAAAGAAATGATTTCTGTATTTCGACAACCTCTCTTTAAATATTTCTCGTAGATCCCCG
AAAATTCTCGAGTTCCATCCTCCTTGATTTTCTTATCAACAATCAAAATCTCTCTTTCCC
CACAAAATATCCTATTACTATAAAAGGAGAAAACAACTCTCGGCTGGAGATAATTAGCTA
ACCGAAAATAAAGGCGTCCCATCTTATTGGCCAATTTGCCGGCATATCCCATTTCCTGCT
CTAACTCCGCAAAAGCATAATATGGATAATGCTCATTGACAACGTAGCGGATAAAACGAT
ACGCCCACGGCGATTGGACTCCAAAGCCACGGGAGTGTCTTATGCGCCGCATCCAAACAA
CAACTGTCTTAATGTGATATTTCATATTGCATTTGCAAAGGTACAAAAAGAAGCGGAAAA
TCAGACAGCCATCTGATGAAAGTCAACACACAAATATGGAAGAAAATGCAAACCAATGGC
GAATTTCCTTGACAGCTCCGGCAAGCACAACACAAGACCGGAAAACGGAAAGACTATCAA
TACCCGACAAAAGCCAAGAACAGTACAGACACTCACACGGAAGCAGATAAAACGTTAAAA
AAACAAAGACAAACGAAAAAGGCCCGATAAAAAACACAGAAAGAGAACTTGAAAGACCGA
CATTTTTGTAACTTTGCGGACAAATATGAGGGCCAAATCCCTACAACAGAGCGTTATAAA
AAGATGAGCATAAAAAGCATGATAGTGGCAATCGGGGTACTGGCCGGTCTTCCGGCACAG
GCCCAAATGCACCGCTACGACACCAGCTTCACGGTTTCGCAACACCACTTTGTCGACACC
ATCCCTCTGGAACTCGACGATGACCAACTCTATGTGCCCATACGGATCGGCGAGAAGACC
TACCGGTTTAATCTCGATACGGGGTCGAGCCAAGGTATGCTATATTATGGCACGCGCGTG
CCGGTGGTCAAGGAACTCGGCCATGTGGTTTCATACGATGCCAATGGCGTGGCCGACACC
ACTCTCGTGGTGCAACTGCCTGAAATGCAGTTGGGCAGACTGACCATAGCAGGCTACGTG
GCCGCCGTGAAATCACGCAAAGTCTATCGTAACAACTTCGACGGCATCATCGGATTCGAT
CTTTTCAATAAAGGCATTGCGGGCAAGATAGACCCCAAGAGAAAATGCCTGATACTCACA
GATATCAAAGGTTACTTCGACAACGAACCGGGACACACGCTGAAATATAAATTGGTCAGA
TTTGTGCCCTACGTGCTCGTAAGTCCGTTCATGCGCCACACCGACCTCGCCCTGTTTGAC
ACCGGTGCCCGCCAACTCTACCAGATGAACCGCGAACACTTCTTCGACCACCGATACAAA
AGCAAGCAAGTGAATGCACAGGTGGAGGGAGAGGCCCGCGGCAACTTCGCCATAGGCACG
AACAGCACGGAAAAACAAGACATCGTGTATTTTCTAAACCTTGACCGGTTGAAATGGGAC
GACTTTTCCTTCGCCCGGGTGCGCGCCATCACCACCCAAGGCGACTCGCGCATCGGCGCC
CAGTTGTTCAATTACGGCAGGGTGGTGGTGAATCCGTGGAAGAAGCAGCTCACATTCTCC
CCCTACAACGGGGCTGACAGCGTGAGTGTGAGCAACAGACAGTTCGGAGTGGCCTTTATC
GATAAGGACGACCAAGCCGCCATCGGCCTCATCTGGCACAAGAGCGATGCCTACAAGAAC
GGCATGAGACAGGGAGACATTGTGCTGAAAATCAACGATGAGCCCATCGACTCCTACCGC
AAATTTACAGCCTACCGGTTTGCCGACGGGCACACCTACAAGTTTGTGCTGCGCGACAGG
CGCGGTTTCGACAAAGAAGTGAGCGTGACCCGTTAGCCACCAAATCATCCCATCAATCAT
CAACAAACATGGAATCATTGAAGAGAATCTTCCGCATCGGCAAAGGCCCGTCGAGCAGCC
ACACGATGGGCCCACAACAGGCCGCCCAAATCTTTGCCAACAGCCATCCCAAAGCCAAGG
CTTTTGAGGTGACCCTATACGGCAGCCTCGCCGCCACAGGCAAGGGGCACATGACCGACG
TGACCATCAAGGCTGTGCTCGAACCGATAGCCCCCGTGGAAATCGTGTGGAAAGCCGACA
TCGTACTCCCTTTCCACACCAACGGCATGGTGTTCAAATCTTTTAACGGGGCCCACCACG
TGACCGACGAATGGACGGTCTACAGCATCGGTGGAGGTGCCCTCTCGGAGGGCAAAGGCA
AAGACGACCTGTTCTATTCGCCCTCGGTGTACCAGCTGCACACGCTCAAGGAAATACAGC
AATGGTGTGAAGACAGCGGTAAAAGCTACTGGCAATATGTGGACGAATGCGAGGGAGCAG
AGATTTGGGACTATCTGCGCACTGTGTGGCAAACCATGCAGGAAGCCATTGAGCGCGGAC
TCGACCACGAGGGACGACTGCCCGGGCCACTCAACTTGGCACGCAAAGCCCCCAACTACT
ACATCAAGGCGCGCGGTTACAAGCACTCGTTGCAAAGCCGCGGACTGGTCTACGCCTACG
CACTGGCCGTGAGCGAAGAGAATGCCTCGGGGGGCACCATCGTCACCGCCCCCACCTGCG
GAGCCTGCGGTGTGGTGCCGGCCGTGCTCTACCAACTGGCCAAAGGCCACGAGTTCAGCG
AGTCGAAGATGCTCCATGCTTTGGCCACTGCCGGACTGTTTGGCAATATCGTCAAGTTCA
ACGCCTCCATATCAGGGGCCGAAGTAGGTTGCCAAGGCGAGGTGGGCGTGGCCTGCGCCA
TGGCCTCGGCAGCAGCGTGCCAACTCTTCGGCGGGAGTCCGTCGCAAATAGAATATGCTG
CAGAAATGGGCCTGGAACACCACCTCGGCATGACCTGCGACCCCGTGTGCGGACTGGTGC
AGATACCCTGCATCGAGCGCAATGCCTTTGCCGCCTGCCGAGCCCTCGATGCCCAACTCT
ACGCCTCGTTCAGCGACGGCCGCCACCGCGTGTCGTTCGACCATGTGGTGGAAGTAATGA
AACAAACCGGGCACGACCTGCCCTCACTCTACAAAGAAACGGGCATCGGAGGACTGGCCA
AAGACTACGACCTGTTGAGAAAGGCAGGATGTTCCTGAATCACAAACACCATACGAAGAT
GGCTATTAAAGCACTGTTTTTCGACATCGACGGCACACTGGTGAGCTTCAAGACCCACCG
CATACCGTCCTCCACGGTGGACGCCCTGCACCGGGCCAAAGCCAATGGCGTGAAAATATA
CATCTCCACGGGCCGCCCCGTGGGATTCATCACCAATCTGGGACAGATAGCCGGGCTCAT
CGACGGCTACATCACCACTAACGGAGCTCTCTGTTTCATCGGCCACAACACCGTCTGCCG
GCACGAGATAGCCCACTCTGACGTGGACACCATCTTGCAAGCCTGCGCCCACAGCCGGAG
ACCGGCCATCGTGGTAGGCGAGCGCGACATTGCCGTGTACCAACACCAACCCATTGTGGA
CAAGGTGTTTCGTGACGGGTTGGGACTCCATGACTTCCGCTTTGCCGACCTCGACATCGT
GATGCGGCAACCCATCTTGCAGGTGACACCCTTCATCACGGCAGAAAAGGAAGCGGAACT
GATGGCTACCATCAGCGACTGCACAAGCGGCCGATGGTCTCCCAAGTTCACCGACATCAC
CCAACGAGAAGCCGACAAAGGCAAAGGACTACTTGCCATGACGGCCCACTTGGGACTGCA
CACAGACGAGACAATGGCTTTCGGTGACGGCGGCAATGACATCAGCATCATCCGCCGGGC
AGGCATCGGAGTGGCTATGGGCAATGGCGGAGAGCGGGTGAAAGCCGAAGCCGATTTCGT
GACCACCTCCGTGGACGATGAAGGCGTCAGACACGCACTCTGCCACTACGGTGTGATTTA
GCCCCGGAAGGCTTTCACTGACTTCCCAGACTGTCCATTGACAAATCTTCGACAAAGCAG
ATAAAACTACACTTATACCATTTAGAAAATACCATCAAGATTATGAAAAAAGTTATACTT
CGAAAACTCTTGGTGCTGCTGGCGGCAATAACCATACCAGCCCATGCAGCGGGAACTTTG
ATTGTCGTATCCAACAACAGCGATGTCCAGCGACACGAACTGATAGAACTTAACTTGGAT
GCGCTCCGGAAACATGCCGGGCTGGCTGAATCGGAAACTTTTCTGATCAAGAACACGCTC
GGGCAGGAACTTCCCTACCAGCTTTCACACGACGGACAGCTACTGATGGAAGTAAGCGTG
CAACCTCATGCCAAGGCGACCTATCAAGTGATGAAAGGTACTCCGCAGCCCATGAGAACC
TATGTCTGCGGAAAGATGTACCCCCTGCGCAAAGATGACATTGCATGGGAAAACGATCGT
TGCGCCTATCGCGTTTATGGGCCGGCCTTGCAACGGACGGGAGAGAAATCATACGGCATT
GATGTGTGGGTGAAGAACGTACCCTACCCTGTCGTGGAAAAACGCTACGAGATAGACCAC
AAGGGGAATCTCTTGGCTGACTCCCTCAAGAGCGTGGGTCTGGAAATGCTGAATGACTCC
GTGGACAAAGCCACCTCGTTTCACCTCGATCATGGAGAGGGAATGGACGCATACGCAGTC
GGTCCGACCCTCGGGTGCGGTACACCGGCCTTGATGAATGGCCGGACGATGATTTTCCCC
TACTGCTATGAGCGTTACCGCATCTTGGACAACGGTCCCCTGAGGTTTACGGTAGAACTG
GACTATGCGCCCAACAAGGACGGAGTAGTGGAACACCGGCGGATAAGCTTGGACAAAGGT
GCGCATTTCAACCGCATGACAGTGTGGTATGAACACATTCGGCAACCCTTAACACTGGCT
ACAGGAGTGGTGCTCCACAAGACCGGCGACCTGAAAGTCGGCAGCGACTACATTTGCTAT
GCAGACCCGACCGACAGACCGGATGTCCACAACTCGCAGATCTATGTGGGGGTGCTGTTT
CCCGAAGGAGCAAACAAAACCTTTGTCACCGAAGACAAGAGCCACGCTATAGGCATGATA
GACAACTACAAAGGGAAAGAATATACCTATTATTTCGGGGCAGCATGGAGCAATTACGAC
ATCCGCAACTTTGCCCAGTGGACACTTGAGACCGAGTCGTTTCTCCAAGCCTTGAGCCAG
CCCCTCACCGTCACCCTCCGTTGAAGGAATGGAGAGGTTGTCAAATCCCCCCTCCCTTGA
CACGCCCACGATGTTCTTTCGACATCAATCTGAATATCAGCACCTCCAAATCAGATACAT
TTTAGGCGCAAATTCTTCTATGAGGATTTGCGCCCAAAGCTTTCAACTGTCAGGGAATCT
ACAAGCTATCTGAAATTAAGAATGTTTTCATTTATCTACGATCGGTTTCTGAAACAGTTT
TTTATATCGAACTAATGCTTCTACATAATAGTAGTCGGCATAAGTAAGGGGAACGTCCAC
TTCCGTTCCTTTTGGATAGTTACCGACAGAATGTTTGAGAATAAATCCCCCATTAGTCCC
TTTCTTCGCCAGATACTCATCAGATGTGAGTGACCGCAACTGCATACCTGCCATATTCAA
ACACTGCTTGGAAAAGTCAGGAGACTCTTTTGTCAAACAACTTAATTCTATGAAAGCTGC
AGCCATAATGGCAGCTGCGGAAGCATCGCGCTTGGCATGAGGTATGTCGGGAGCATTGAA
ATCCCAATAAGGGATCTTGTCTTTAGGCATATTAGGATGCGACATAATGAAACGGGCAAT
ACCTTTGGCATGGTTCAAATAAACGGAATCTCCCGTTTCGCGAAACATCATTGTATAACC
ATAGAGTCCCCAAGCCTGCCCACGTGCCCAAGCCGACTCATGTGCATATCCTTGATGGGT
ATTTTTCTTTTCCACCAGGCCTGTACGAGGATCGTAGGACACGACATGATAGGAACTAAA
GTCGTGCCGGAAATGATTTTTCATCGTTAGCCGGGCATGGCTGGAAGCTATTTTAGCAAA
CTTGGCACTATCGGAATGCCGGGCAGCCCACTCCAATAATTCCAAGTTCATCATATTATC
AATGATGACAGGATACTGCCACTTATCTGTCTTAGTGTCCCAAGAACGAATAAGCCCCAC
TACCGGATTAAAGCGAGTGGACAGAGACTGTGCTCCATTAAGCAAGACCGGAACATAGTT
TGCTGAGTGAGTCAAACGATAGGCATTCCCAAAACTGCACATCAAAATAAAACCTATATC
GTGATTATCGGTCGTGTATTGTTGTTCTGCAACACGTTGGGTATAAATCTCCGCATATCT
TTTTAGTTTTGGACTGCCTGTTGCCTCATAGAGATACCACAGCTCTCCCGGAAAAAATCC
GCTGCACCACCAATGCGAATCGGATTTGACAAGCCCGGTTTGTTTAGTGTAACTCCTTGG
CAGACTGTCATGGTCGGCCTCCATAGCCTTGGCAAGAAATTCCGTCTGCTCGACCGAACG
TTTGATGCCTTTGTTGATGACAGCCTGCATCCCATCATATTGTTTGCAGCCGGAAAGAAA
CACTGCCAAGCACGCTATAAATAATATTTTCTTCATGAGCATATCTAATGAATTATTATT
CTGGCATTAACTTAACTCGAAACGTATATTGGCTGTTGGCCGGTAGCACAGATTCAAATC
CAACAAGCACTGTACCGGGATTTGGGGCATCGTAAGAAGTTGTGGGAGCAGTGCTCCATG
TCCGTAAGCGTACTTTAACGGGCGCACTTATTTCCATGACCAAACGCTTTCCATTACGGT
TGAGTACAATTTTATTCTTCCCTTTCAATTCTGCATTGGCAGGGGTCAACATCGTCCAAC
GCATTGTAGTGGGCTTTTCATTGGTACGAATATCATCGTTCACCAATACATATTGTTCTT
CCACTATTTCGACCCGACGCTTGGCTGACTTTACCTGTCCCGCATAAACAGGGGTCAAAT
CTGCTGATGCTGAAAGATGATCGAATGACGAGGAAGTGCCATCCAGACATACGTAGCCTT
CCACCCGTTGTAGACGATTGTCAAAGGTAAGTGTATTGTGGGCCAAGTTATTATAGCGGA
AAACTTTCCAACGGTCTGAATTCTGTGCCTTATTCCATATATCCAGCCCCAATGATTCCA
ACGAATTGTAATCCTGCCGCCCAAAATCCATCGCCCAACGCTCTCCATTGGCCACCATCA
CGAAAGAGCCAGCATCCAAATGAGCATGACTCGAAGTGGCAGTTCCACCCTTGAAAGCAA
GGTAAATGGCCTTCTTATCATTCCAAGAAGTACGCATAAGAGCAACAGGTGTCATGGCAG
CAGGTGAAATCCAAGTCTTTTGCAGCGGTTCAGGCAGATTGTGCATGTCCACACCGCCCC
CCCATAACAAGGCGAGTGTGAAGAAACGATAATCCATCAACTTCTTTTTACTGCCATTCT
TGAAAAGACTGCGCTCATTCCACAGCAATGAGAGATCTTTATTCCGCTTAGCCAGCCAAA
ACATAGCAGGACTCATCCTACCAGAATCTTTGTTGTCGCCATAGTTGAACGAGTCATGAT
CAGGAGCCACCATGTGAAGGATGAACCCCGCTGTCGCCAAGAATCCCTTCTGTTTAAGCA
GGTTAAAATCGGTACCAAAACATTTCTCCAAAGCATCAATGAGCATAACATTATAGGTAG
TTCCAAATCCCCAATAAGAATATCCCTCCGGATAGGCTCCGTCAGGGCCGTAATTTTTCA
TCGGCCTATGTATGGAAGAAATGGAACGCTGAATAACACTATCAGCTAAAGATGGAACAT
CCTCGTAAATGGCAAGTGCTCCATAAGCCATAGCCGTATTGCAAACTTGGTTCCAATTAT
TCTCCCTTTCTAGCCAGTCATTATATCGAGCATCAAAAGAAGGTTTCAGGCCTTTGGTAA
GAATAGCCTGCCGAATAGTGGCTTTTGTAGCATTACTCATCATGCCAAACAGCCAGTCAT
AACCAATGGCGACAGCCGTTGTCATCTCCGCGACATCCAAATAGTGACTTGGATTCCAGT
CGGAAAAGGCCGAAACTGCAAGCAACTCCAGCTCTGCCCGTTGACCATAGCAGCTATCTC
CCGTCATACGATAGGCATAACCAAGCAGCAGAATACGGCGTAATGTCTCCCTGGAAACAT
CCAACAAACGCCGTCCTGTCACAATACGTTGAGGTGCAGGCAACGACAACGCTTCATTTG
CAGCTTCCATAAGCAGGCTGTCTATCTGTTTCCAAAAGCGATCTTTTCTTATAGCTGCCC
TTACAGATGTTTCATCGGTCTTGCCCATCAGCAAACGAGGATGAGAGGCTTTCATCTGAA
CATCTTTTAAAATCTCTTGAGCTTGTATTTCAGAAGACAAACCCAAAAACAGGGCAACCA
AGAAAACCTCCAAACGTAAATATTTATACAATAGATTCGTCATGGACTTATTGTTCAATT
AGTGAATATTTAGCATACTATTTTTCTATTGATTCCATACGGGAGCACCTAAAGGACCTT
GCGTAGTAGAAGCCGTGGCAGAGGTGGACGAAGGAGAATACCTGAACGTGAATGTCTCAC
CATTAGTAAACCCATCCATTCCATTCTCGTCTACATAAAAAGGCAAATCTGCCCAAGGAG
ACATACCTGTATTCAACACCTCAAAGAATTTTTCTATATAAGTCATTGGAAGCGGAGATG
CACCATCAAATGTCAAGACCTCAGAGATATTGTTCTCGTAGACCAGACGGCCATCGGCAA
TCATAGCCTGAGCAACAGAATTGAGAGGGACGCGCTCTATATTACCGGGATACTTGACAT
AGAGTGCCTTGATTTTCGGATCTGTATATACATTATTGTTACGGATACAAATGCGAATAT
CCATAGGATGATAGGCACCACCGTTTGCCAACTCTCTCAATTCCCAAAAAGCACCGGGGG
AGTCTGCTTTATAACCGGCCTTCCACCCTACATTGGCAAAAATATTGTTTTCTATGTAAG
CCTTCATGGCATAGTCAATACGGAAATGGTAGCCTACATTATAAATCGTATTGTTCTTCA
GTTCTACATAATTGGCTACAGCACCATCGAAACGAATGAGATGACCTGTAAGGTTATAAA
TGGTGCTGTTGATGATAGAGAGTGTATCAGGAGCATTTCCCCGAGAATCGAACAAACGCC
CGTTGGCCGGATCTGAGGTCAGTGCAAAATTGCGAAAAGTCGAGTTGTCTATATACACCT
TGCTGCCACTATTGTCTGTGCGTATACAGAAATTACGACAGTTTTCAACAAAACATCCTT
CGAAACGCAATCTCAAATTTTTCTTGTCCAAACGGAAGAGACGCTGCATGATGTTGTTGG
AAGCAGCATCTTTTCCGTTAAAATATACATTCTTAAAAGTAACATTACCTTCAAAACGCA
ACATGTCGGAATTGAGAGCACCCTGTGCATCTGATACAGGTTGAATTGTTGGAAGTGCTC
CAGACCCGTATGTAGCTCTAATGGTAACATGATTTGAAATGACATTCTTACCCTCCAGAT
AATAAACTCCACCGCGCTCCAACTCATAAATGGCATCGCCGTTTTCTTTTATGGCTTTCG
GGAGAGAATTTACTCTCGTCACTCCATCGTCCGGTTCAACCCGCACAACCTTTTGTCCCG
TTTGTGGAATGGTAATATGCTCCTCCTCAAAAGTATCTTTTGGTTCACATCCGGACAACA
ACAATACAGCCATTATTCCAAGAAACAACTTGACGGAAGTCTTATCAAGTTTCCAATATC
TGATTTCTGCTGTCTTATGAGACAATCCTGATTTCGTCTTCATTTTAGAATTCCTTTCTC
TTATTTTAATATAATGTCAATACCGGATCCCACTATTTAAATATATCATACTTCACGCCT
ATATAGAAAGAAGAGCCATATATCTCAACACTGGAAGGATAACCCGTGACATTTCTCTCC
TTACTGTCAGACCAATTAAAAATGTTGGATGCACTTGCATAGACGTAAAGCTGCCTGTTG
ATACGCTGTTTCAGTTGGAGATCCCATTTGGAGAATGCCCTTGTTGATTCGACATCAGCT
CCGTCCGCCCGATGCTGTTCAGCCACAAGGATATTGCCTTGATAAGTGTAAGACAAACGA
CCTGAGAAACCTTTATAATCATATCCTAACGAGAAATTGGCCAAGAAAGATGGTTGTTTG
AGCAGACGGTCATAATAAACTGTATCTCTGTTTACGGGCAAGAAAGGCTTACTGCCATCA
CCCACTATATAATCGGGATTCTTCACACGAGACTTGGTCGTCTCAAAATAGCCCATTTTA
GAATCCATCAATGTAATGTTGGCACCTAAGACAACACCTTTAAGCAAGCCCGGAAGCTGA
CGCAGCTGTGTCTGGATGTCAACTTCGATACCCTTAATTGTCGCATCATAAGGACTATTG
AGCGAATAAGTAATACCGGAACCGACCAAGCTCGAAGCCAATCCGAAGTTGGCCGGATCT
GTGGCAGTCCCTTCAAGCAAATAAGCCGAACGTGTATATATGAAATTTTTGATCTTTTTA
TAGAATCCGCCCACAGTGAACAACCCTATTTTAGGATTGTAGAACGAAATGATGGCATCA
AAGTTCTTGGACAAAGCCGGTCTCAGATTGGTTCGGTTATACACCACTTCTCCAATGGTA
GACTTGATGATGGTACGTGGAGCCAACAAGTCATAATCCGGACGCGATAGGGTTTCCGTA
TAAGCCAACCTGACATCAAGGTTGTCTAAGGGCTTTATCTTCAAATGGATTTGTGGCAAC
CAATACCCAAAAGAGTTTTTGTCGGTGGTCTTGGTATAGTCAAATGCCAATTCCTGTGTC
TCATCGTCAGGCACATTGACACCACTATATGCTCCATAACGCATATTGGTATGATCATAG
CGAATTCCGGGAATAAAAGTAATATACTTGCCAAAGTTGAACTCACCCATGACATATGCT
GCCGTGAGCCGTTCATGCCCGTCGTAATCCTTCTGAATTTTGGTGGTGAGAATCGGCCGA
TAAATTTCAGAATTGACATGATAGAAATCCTTCATAACATCTTGATTGAGCGCAAAGGAG
AAGTCAAGATTGTCATAACGGTTGCTCAGAAAGTCATGATGTTTGAATTTGCCATCCAAA
AAGTCCGAGATACCAACATAACGGCGATCATAGCCCGAACGTGTAATATCAGGCATATTA
ACATAAACGAGTTCTGCGTTTTGATCAAGCCGCCGATAGTTCCGATTTGTGAGCCGCTCA
CGATCTTTTTGACGATACTTGCCTCCTATTTTGATATACCCATTAAAATATTTTCCAAAA
TCAAATGACTTCTTCCAATCCAGCCATGCACTATATTCCTTTTCCGTAGTACGTTCGGTA
TTGAATGTCCCGTCATAGAGATAATACTGTGTGATATCAGACTCGTTCACATTGCCCGGT
GCCGACACCAAATGTGGCGGAAGAGTGCCCAATGCGTTGATGTCAACCGTGAATGGAGTG
TTCATCCTATACTCCAAACGATGCTCATAAGGGGTCTTTTGCCTTGCCTCACTGCGGCCT
ACCCCCCAACTTAACGTTGAATTCCAAAAATCATGGTCACCTTGGAGCATGTTTGTCAAC
ACGCTACTACGTATGTCGCCATCCGTCTGTGCATAACGCAAGCGCCCACCCTCAAGATCG
TAGCGTTTCTCCCGGATATCCCTGTCACGGCTGAGCGCACTAAACAGATTATACATCTTT
ATTTTGGAACCACGCCCTATATTAAAATCAAGATTCAGATTGACATTATATCGATTTCGC
TTTTCAAGATTAGATTGCAAGCGTGTACTTGTAATCCATGGCTTGGTATAAGGCAAGCCT
TCGGTCGGCGTATTGCCATTAACCTTATAAGCAGCGATAAAACGGTCGTTACTTCGATCG
GTCTGTTCTGCACTGGCTGTAAAAATAAGCCCCAAGCGGTCGTTAAAGAGACGATTGCTC
GCCAAGATATTTCCCTTGACATTGCCAACACCATTGATTTGAGAGTGATAACCGGTCTGT
CCGGTTACATTCAATTTAAGCCCCTTGGGAGCATCTTTCATGATAAGATTTACCGTGCCA
CCCAATCCGTCAGCATCCTTGTCGGCCGTATTGGCTTTCAGCACCTCAGCTCCACCAACA
ATCTCGGGGGAAATCATATTCAAATCCGAACTGCGGTCACAGGAACTGGTGGAGGGAGAA
TTCATGCCATTGATAGCGACTGAATTGTATTTGGGATCCAGACCGCGAATAATAATTTTC
TGTCCTTCCCCTCCATCGCGCTCAACCATCAGCCCCGGTAAACGACCAATAGCGTCAGCA
ACATTTACATCGGGCAATTCGCTAAGTTTCTCACCGGATACAGCACTGATAATTCCTGAG
GCATTGAGTTGTCTGTTGATGGCTGCCGTCTGCCCCTTGGCTTGGGCACTGACGACCACC
TCGGCCCCTAATATACTCGCAGGCTGCATATTGACGTTCATGGTGCGCGTTTCATTATCT
CTCACGACAACTTCCATCGTCTTACTTTCGTAGCCCACGAAAGAAAATTGCACTTCGTTC
TTTCCCCTCGGTACAGACAACAACGTATATCTTCCGTTGATGTCTGTGATGGTTTTGTTG
TTTGTACCTTTCAACCAAACAGTGGTACCCGGCAGGAAAGCTTTATCTTCGTCTACCACA
ACACCTGTGATAATAGCATTCTGTGCCATTGCATGAAAGCAAACTGCTAACATATACAGG
ATAACAAATAGTCGCTTTTTGGTTTTCATATCAGGTTTTTTTAATGTTTTTAGATTATTG
TGTTTAATATCAATCGGAATCGCCACGGAGCTCGGACAATACCACTTTGCCCTCTTTCAT
CAGATGCTTAAATTCTTTCTTCGCCTTCGCCAACTGTCTGACAAAACCTTTGTCGGCATG
TAGCCGTGCCACGACAGCACTTGCTACCAAGCGGGCCGCATCCACATCACTCTGAAAATG
ATAGCCGCAAATAACCCTGCTCTCCCCCATTTCGTATCCTCGCTTTAAGATTTCATTTTG
TCTATCGACATTTATCTCGGCCAGCACCAAAGCTGTGGCCCAACCTATGGCTGTGTGTCC
GGATGGATAGGAACCATTAGAAGCCAGCTCTTGTTGCTGGGCAGGATTACAGGTCGGTTC
ATTGTAATATGCAAACGGTCGTACCCGCATATAATGTTTTTTTGCCAATCTGGTGGACAA
ATCTCCGGCATCCTCACGCATTTTAAGAACCAACCGGTATATTTCCGGAGTCTGATCTTT
CGATATCCGAATGCCAAATGACTCTGAAAAAGCCTGCGGCACTCCTTCACCTTCAACATT
GGCATCTGCTGCTGCCTGCTCTCCTCGGAGAGTTTCACGTTGGCTCTTTCCCCACAGATA
ACGTTCTTCGTCATACTTGAAGAGCGCACTGCCTTGCTCGGGTGGAGCAGGAAGCAGCTC
CAGACTGTTGACCACATCTTCTGCTTTCAGGAAATAACTTTCAGGGTGTGTCCTGACATC
TTTACTTTCTGTTTGTGCGTAGGTGCCAACAACACAGTTGAGGAATAAAAAGACGATTAT
CCTCCTCAACCGAAAACGGTTACCGATCTTATCAGTCTGTGTTTTCTGCTTTTCGTTTGA
TATTGACCCTTTCATTTTTATTCAAGGTAAATTAAATGGTTATAGTAATCAATTATTCGG
TAATAATGCTTTAGGCATGTCACAAAGATAGATAAAAAGAGACACAAAAAAAAGTTGCAT
TCCATTATTTCGTACAAAATAAACAATGCAACCTTTTGCAACTTTCTATTCTAAAGTACA
TGTAAAGAGGCTGTTACAAAGGTCTATTCGGTCAGTCTCAGGATATAGGCAACAATACCG
GCCGGATGTTTCTCAACATAAGCTTGCAACCATCCCTCATTGGGTTTAATCTTATTATTT
ACCAAACGGCTGATAACCGGATTCAGGTTTCCATACATACCAAGCATTCCCGGCAGCAAA
ACCCTTTTTACTTTCGGATTGGCTATCAGCAGAGCCAATACACGAGCCTGCTGATTGGTA
AAGTTTGTGAAATTCAACACATGCTCAAACACCTCTTTGTCCGTAAAGAGAAAATCGTCG
TATAATCGTATGATCAATTTGTCTATCCTACTGATTACATCCTGTGTGTAGTCTGAAATT
TTCACCTCCAACCTTACATCCATTCGTCTATGCCCCCCTTCGCCGTATTCCTGAACAACT
TCTTCTCTCATACGGCGATAGCACTCCATCTCTTCCATGAGCTGTTGGCGTATTTCCAGC
TGTGACAATTCGGCCTCTACACGCTTCATCACATGCAACATTTCGAGACGGGGAAATGTT
GCTGCCACAGTTTCCAACTTAGTTATACTTTCCAACAGGGCTGTACTCACCCCGTCTACT
GGCAATTTTGACACCCGCTCTCGGAAATGACGGAGTGCATCGGTAAGTCTCAAGAGGGTT
TCATCAGTGAAAATATGGTTATAATCAGCCTCTGCCTTCTCCATGTCCTCTTTCATCTCC
ACCATAGGGCGATGGCGAAGGGCATTGCACAGCACCTCAACATGCCGTTCCATCATGCCA
TTGACATATCGTATTATTAAACAATCATCCACTACAGACCTATACTTCCTCACATTATCT
ATAAACTTCCGATATTGTTCCAACCATAAACCATTCTTCATGACTCTTTCGCCTATCTCC
GAAACCTTATCTTGTGCCAATGCCGTCTCAGATTTTTCAAGCATCTTGATGCAGTCGTAA
GCCTCAATATGCTGTAACTCTCCTATTTGTTTCTTCAACATTTTAGACAACAAGAGTGCC
ATATCACGGTTTTTATACATGATGCGCTCGGAAAGCATGCTAATCTGCCTACTTGTCTGC
CCGGTTCCTGCTTCCAACATATAAATATCTTCCATGAGTTGTCTGATCTGCTCTTGCTCG
TCTTCACTCAGCAGTGCGGCCATCGTTTCCATTCCCAAAGTACGTTCTTTTAAATCGCTT
ATGCGCAATCGTATCTGTCGCTTCTGTTCTTGTCTTCTGCGAGTATGCATCCAAAAAGAT
ATGCCCGTCAAAGCCAATACGACCAAACATACAAACAACACCATACGAATGGAGCCCACA
TTGGTATCGAAGGCCACGTATTCGGGTGCTTTTTTTTCTTCTGTCTTTAGCTTCAGTACA
CCGATTTCCGATACCAGATATAACGTGCGGCCTATGCAGAAAGAGGCTTTCGCATTGAAC
CGGATATCTTTAAAGTAATATCCTATATATTTCATTTTCCCATTCATTATGGCATATTTC
TGCACGCCAAACTCAGGAAAAGCATAAAAAAGCGAATCGTCAACAGGAATGAGACGATTA
TACCCGTTCAGGCTGAGCGTATCTTGTCGGCTCGGTCTCACCAATGTGTGATTGGTGAGT
ACTGTCAAGGCCGGCTGATAGCCACCCGAGACAAACAGATCCCGAATAAAGGTCAAGCGT
TTCGACCCGGGGATAGTAAAATACCGTCCTTTATCGGCATATAGTATGCCGTCGTCCATC
GTTCCCATATAAATCCCATCCATGCCGGAGGACGAGAAAAAAGACGTGATATATTTGTCT
TCCATCCCCTTGACAGAGCCGGCCACACCATTCCTGTCAATGACCACCAAACCATCCTGT
ACACCCAGATAAATTCTATCTTCCCGACCCTTTTCTTCAAGATGGAGGGCTGTCACTTTC
TTGTCAGAATGGTAAAGCGTCCTGATATTAGACAACACCTCATTCCGCAAATTGTTGCCA
CTAATATCCACGGCCCGCAAGTCTGAACGATCATTTACATAAATCAATCGTCTACTGTCG
GTAACAACCATTTCCGTCACCTGTTCCTCCTTGGGGAGCGAATACACTTTCACCGCCACA
CTGTCGCCAGCAGGCTGTCTAAACACTTCATTCTGACTATTCAGATAGTAAGCTTCACGA
CTATTAGCGCAGGCAGAGACCACAATCCCATTGTTATTGAAATAGCCGGAGTGGAATGGG
ATTCGCCAGAATGCATTGTCGGTGACAAAAATAGAGGTCTCCGAACGGTAATCGGGGAGC
AACACATTGTGGCATCCCTTTGGAAAATCTCTCCTAAGTGGGATGGTAATAAAATGGCGC
AAATCTTCGCTGATGACCATGGAATGGCTGCGCAGGATATAATGCACATTCCCCACCCGG
TAGTAGAAACGGGGAACGAAAGACAGGTCGACCGTTCTGACAGACTTTCCCCATACGTCT
TCAATATAGATTCTCTTTCCCGAAAGAGCGCACACCTCATTTCCAAACACCGTCACATAC
TGTATGTTTTCGCCTTTATGTAACAGGGAGATACTGCCACTTTGCAAATTTATCCGCAGC
AGTCCGTTGATGGAGGCGGCAAAAAGATAGTCCCTGCCGTAAGGACACAGGTTGTAGATG
ATATAGGGCATGCCTGCCTTAGCCGTCGGACTGTCAAGGGCAGGATACAATAACGAAAAG
CTCTTGTCGCTCCGCAATAAATAGAGGCCTTGGCTGGTAGCCGTAAAAATACCCTTTGCT
GTAATGATAAAATCGTAGGCTGAGTATTCTTTATTTTTAAAAAGTATGTCATAAGTCCGT
TCGTGACTCATCTTACCGCGGTACAACCGCCACTCTTGAAGACCGGAATTACGTCCTCCC
AGCCAACAGATTGTGTCACCGTCGGCATTGGGCCGTGTAGCAATTTTATAGATTCTGTCT
GTGCCGGTAATATAAGCCGACACCTTGTCTCCGTCTACATGCCACACCTTTCCCGACTCT
CCCCCTATCCAAAAAGTAGAATCTTCATCAGCAGAGATTGAGGCCAGCCTTTCACCTATG
TAATATTCGTTCTCTCCGAGTGTCTTCGTCCGCTTGGAGTCAAGGCATCCGTAGAATAGT
ATAGAGATAATAACAATGATTGTATAGGCTTTTTTTTGCATCGGTACAGAATTGGAATCC
TTATGCAAAGATAAACAAAAGTTCTTAAAAGCATGGAGACAGGCAGGAAAAATGCTGAAA
TGAGGTGGTTAACGGGAGTGGCTAATGGGGGAATCAAATGCAGCGAATGACGATTGTAGC
GGGCAGCAGGCCCCATCTAAGGAAAGAAAGTTTTCCAGCCTTGCATTTTCTTAGACGGCA
ACATCTCTACCTCTCCACCTCCGTACCGGCAAGGTGATCTCTATGCTTATACATGGAGAC
TTATCCGGCTCAACCGGCTTCTGACGGAAAAAGGACTAAACAAAAATTGTCAAGCTATTT
GTCCGTTTTCGGCCTCTGATATTGCGATATTCTTGGCGGGCAACCCGCTCGGTGCAAATG
CGCGAATTTGGCGACTTTTTCAAGCCGTTGATAATCAGCCGTTTGAATTTCATTGACAGA
TATTAAGGGCCGGAAAAAGGACTGAAAGGGCCCAAACGGGCTTGCAAAAGGGCCACAGTT
GCGCTGCAACTGTGGCCCTTTCAGCTTTCAAGTGTGGCTCTTTTGCAAGTTCGGAGAGCC
CGGAAGAGAAATTCGGTGGGCTTTTCCGGCTATTTAAAGCCGATAGGCTGATCTGGTTGG
AGAATTTTGGCAGAGGTGTTTTTGTTCATATTATTCATCACCATCCGGCATCTTTCAGAG
CCTGCCTTCATCGGGGTTGCCGGTGCATGCCCCATACATATATTCATGTTCCCATCCGAA
TATCCATCGGTCCGTTTACTCCTTGGTCAAGAAGAAACGCACCAGCAGGAAGTTTACCGG
CACACAAAAACAAAACATGGGAATGGGAGCCCACCGCTCCGGTATGCCCACAGCTATAAA
GAGATGGAGCGTCAACATCTGGAGCAGATAGTTAATGACATGGCTCAAGGCAAAGCCGGC
CCCTCGACGGGCATTGGCTTTCACCCTGAAGGTGTAACGGGTGCTGGCAAAAAAATTGAA
GACGAAGCTGACGGCATAGCCCACCGTATTGGCGATGGCGGCCCCGGCGAAGCGAAGCAT
GGCCAGATAGACGGCATATTGCAGCAATGTGGCCAGCACGCCGACGATGCCGAAACGGAG
CAGTTCGCCGAGTTTCCGACGCTTACGGTCGTCTAAACGGTTTGTAAAATCCTTCATCTG
CATAGGCCAACATCTCTTTGTCGCCCCGGCTGTCGCCGTAGGCTATAATATAATAATGTG
TGCGCGGCTCCGTGAGCACCTTTTGCAGGCGGGTCACTTTCTCCTGCCCGTAGCAGTTGG
CGGTGAGAAAACGCCCGGTCAGCCGACCGTCGATGACTTCCACCTGTGTCCCAATCACCG
TCGCCGAATGGAAAAAGGGCCTCACCCAATTATCGATACTGGCACTCACCACATACACCT
CGGCACCTTCCGCTTCGGCTCTCTCCATCTCGGCGACAGCCCCCGGGCGCAGTAAATTCT
GACCGGCATCGGCAAAATCACGGCAAACGGCATCGAACTCCGACACGGGTATGCCCGCAA
AGAAATGGGAGAAAACCTTCTGTTTGGCTTTCCAGTTGGGATAAAGGTGCAGCTTCATCA
GCACCAGCAACGGACTATAACGCAGAAAGCCTGCAAGAAAAGCCCGGTCGCCCACGGCAA
AACGAATAAACTGCAATAGCGTGTCTTTCGTTGTCAGCGTGCCATCGAAATCAAAACAAT
AAACCTTCCGTTTCATTTAAATACGTAGATGATCAACAGAAAACTGACACCCCATGCCAA
GACGACAAGCTGGGTGAAGTGGTCTTTGAGTATCACCTTGGTGGGATCGCCGCTTTTTTT
GTCTACCACGGCTATCTGGATGTAGCGCAGCAGTCCCAAGAGCACAAACACGGTGGTGAG
GTAAAGGTAATCGGCATGGTAGCGTGAGGTGACCTCGGGACTCACGGTGTACATGATGTA
GCACACAAGCGTCACGGAAGCCGCAATGGTAATAGCCTGGTTGATGAACGTGAGATTGTA
GCGACTGGTGTTTTTGCGGGGGGCCTCACCGGTCTCATTCATGCGCAGCACATCGTCGCG
CCGCTTGGCAAAGGAGAGAAAGAGCGTGAGCAGAAAGGTCATCAGCACGATCCACCGGCT
CAAAGCCGTCTCTGTGGCCAGTCCGCCGGCCAGCAGCCGAAGTACGAAGCCAAAGGCCAC
CACACACACGTCGACAATGGCATACTGTTTCAAACGGGCACAATAACAGAGGTTGAGCAG
CCAATAGAACAGGATAACGCCACCGACTTCTATCCGGTTGACGGGCAATAGGAGAAGCAC
TATGCCCGACAACACGAACATCAGCGCCATGAGCCCGTATGCCTGTACCACACTGATGGC
CCCCGAGGCGACAGGCCGTTTGCACTTCACGGGATGCCGGCGGTCGGCCTCCACATCGTG
GATGTCATTGAAACAGTAGATGGACGAAGCGGCAAAGCTGTAGGCAAAAAACGTGATGAC
GGATGCCACCACGTCGGTGGCGTCGAGCAGGGTGCCTCCGAAGAACATCGGGAGCAGCAC
GAAGCCGTTTTTGATCCATTGCTTGGGACGTATGAGTTTCAACAGATGTTTCATTGTGAT
AGCGGTTTTAAGAACATACGGGCAAACAGCCGGCCTATACCGTCGGCCACTTTGGCCAAC
AACCATGCAAGAGGCAGGGTGACTGCCACACAGAGCAGGAACGTAGGCCAGTAGCTCCAT
GCTGCCGGAATGTAGTGCAGCACAAAATGGATGTGGAGGAGGTAGGCTTCCAGACTCAAT
GCCCCGACAAAACGGAAGGAGGCATTGAACCATACCGGTGTGCGGCGGAAAACACGGTTG
AGCAGCAATATGGTGGTTATCGTGAGGGGAATATAGAGCATGCGTTCGATGAAAAGGGGA
AATTCCCCATGCCGCACTTGCTCGAGAAAAATGCTTGAGGCCAACGTCATGACAAACATC
AGGACGATCATCCAAATGCCCGTGCCGTCTATGGTCTGCTTCCGCCGCACCATCTCTCCC
ATGTTGATGCCGATGAAGAATATGGGGACACGGCTCCAGAATATCTCTAAATGGCCCACA
AGATGGTTGATGGGTGTCACCCACTGCACGAGAATGCACCACATAATCATCACCACGGGA
AGCCATCTGTAGATAGGATGCCTCCGGATAAGTTCCATGTAGCCCGGTGCAAAGAGATAT
AGCATCATCGTGGCGGGAATATACCAGAAGTTGAGTTCGTCGTGCAACCAGAAGTCCCAA
TTAATGGTGATGTCGCCGATGAGGTCTATCCATGCCATCAGGTCGCCGCCGTGAAAACGG
GAGATATAAAACAGGCAAGCCACGATGAGCCACGCGGGATAGATGCGAAGATAGCGACGC
AGAAAGAAGACTTTAGTTGCCGCCTGCATTCCGGCTCCTTTCTCACGCAACTTGCTCCAC
GAGAACCAAAGTCCTATGCCGCTCAAGAAGAGAAACATGTCTACCCCGACATTTCCCATG
CGCCGAAGTCCGAAAAACAAGTCGTTGCGCGGCAGACCCACATGGAAAAGAATGATGAAC
AGCATGGCAGCTCCCATCAGTTCTCCACGGTAGCGGGAGATGTTGGCCAACTCTATGTCG
TTTATCTTTCGGTTCATGACTGCTGCGGATTAGGTATCTTCTTCATCAGTTCCCGGAACA
GCCAAGCCAGACAAACAGCCGACACGATGTAAAGCAACAGACCGGCATACATGTCGCCGT
GGCGCGAAACAGGAATGAATATCTTCCGGGCAATGGGATGGCAGACGAAAAGGGCTGCCG
AAATGCTCCCCATCCAATCGAACATGGCAAACAAACCGGCAAGCTGACTCGTCGCACCCA
ATGCTTTCACAAAGCACACACCAAACAGGCAAACGGCTGCCGGCACGAGCAGCCACATGA
AGAAACCGAGACTCAACACATAGACCAAAGCAGCTACTATTACGGCTGCGGTGCCATAAA
ACACCTTCGTGTCTTTCACCAATCCATGCCATCTCGTCCCGAAACGGGCATAGAGCAGCC
CCATGCCAAACGGCAACATACCTCCCATGAAGTTGTAGCGATAGCGGTTGAGGGCTTCAC
CTTCGGGGGCAAAAAACAGTTGGGCCAACGTGCAAACCACCATCAGAGCCACCGTCACGC
CCCAATGGCGGCGGTGGAGAACCAACCTGTAGACCACATACAACTGCAACATGAGTCCGA
AAAACCAATAGGGACCGGGCCAGATGACAGCATCGGGATGGGGCAGCAGATTGTTGAACA
TGCCGAGTTGCGCCACGATGTCGATCACCTGATAGTGATGCGGGCCGGGCGTGACATAAT
CGACCAGCGTGAAGGCCACATAGCCCACCACCATCATCTTGAAAAGCTTGAGGAAATGAT
AGCGGATGAAAGGCCAAACGCCCACCTTGGGCAGCCGGCCACCGCTCCCCACAGGCCCCT
GCCCTGTCATGGCAACGGACCGGGCTGCATATTTCCGTTCAAGGCCATAGGCACTAAGGA
AGAGGAACAGGGGCACGCCGTAGTGCCCGAAAAACGAAAGCAGATGCAGTGGCAAGTTCC
AGTCGGCATGTACCAACGCACGGTTCAGCCCTTCCACATTGGCTGCAAAAAACTGATATT
CGTTCTCCTTGACTATCGGCCCCAGCCAATGGCAATAATTGTGCAGGAAGATGCCGATGA
TGGCCAGCCCGCGCAGGGCATTGCACTCCGTCCGAGTGAGCAGTTCGTTATTTTCCATTT
TCCATTTCTTTCAAGTGCTTTTCGCGCAACACGTCATAGTCTGTGGTGCCTTTGAGTATG
CGGGGGCGCATCTCGTTGTAGTCGGGACTGAGCACATTGTATTCGGCATGATAGTCCTTC
GAGGATATACCGGCCAGATAGAGCAACAGATGCGGCAGGGCATCGGTCATGAACCGGCGC
TTGCGAGCTTCCACAATCTGCTTGAATATCTCGGGATGGCGCACGGCATATCTGTGCGAA
CAATAAATCCAGAAGGGGATTTCAAACTCGTAGTGAGCCAGTGGCCAGTCAATGGCTGCA
CTATGATTGCGGCAGATGAAACCGCGATCGTCTTCATAACATTCCTCGCCGTGGTCGGGC
ATGTAGATGATGATGGCATCTTCTTTCTCGTAGCGACGGATGATCTGGTCCACGATAGAG
TCGTTGTAGAGCACGGCATTGTCGTATTGACTCAACACTTTACGCTCCCTGTCGGTGAGC
TCAGGCCGACGCTCCTCATAGTCGCCGGCCCAGAAATGCTCCTGTTTGCGTGGGTAGCGG
GTCTTGTAGTTCACGTGCTGCCCGATGAGATGGAAAATCGTGAGACTCCCGCGAGGAGCG
GTTTTTCCGGCATCCGTCGTTTTCGTTCCAATAGGATTGCTGCCCGAACGCCGTCTGCGT
GGGTAGGCAATGACGGGAATCGTGCCCTCCTTCTTCATCGTGTCGAAATCTTCCAGAAGT
CCTTCGTCAAGCGTGTGGAGCTCGGTGTTGCGCGTGTCAAACTGCGCCCGGCTGAGCACG
GGGTTGTTGAGGAAGAACCCGCCGCTGAAGTCATAGACTGCCTCTTTGGCCTGCGGCAGG
AACTGATTGGTGAGGAATGTCACGTGATAGCCGGCTTTGCGGAACACCTCGGGGAAGAGG
GGATAGTCACACCACTCCCCCTTCTCGCCCACCACATGGAGGGAGAACACGTTCTTGAAC
ACAAAACTGGTCAGATTCCAACAGGAGATGACATCGGTAAATTTCACCAACAGTCCGCTG
TTCTCGCGCGCTACTTGTCGCGGGGTGGTCTTCATGAAATAACCGTACTGCTGGGAATGG
TGGCGCCCATAGCTTTCGCCGATGATGAGCACGATGTTGGGCGAACGGAAAGTGCAACTG
TCCACCGTCACCTTGTCGGCCGCAGCCACGAGCTGATCCACCTGCCGGGCGGCGAGCGAG
TTGGCATAGATGCTGAACACCAGCCGATAGACAGGCTCATAGAGCACGGCATGATTCTTC
TCGGTGAGCGTGTGCTCCACCTCGCCAATGGTGCTGCCGGTCATCAGTTTGTGAATGGCC
ATCTTGTTTTGGGCACTCGTGAGCACACTCACCACCAGCAATCCCAGACACACGATGCCT
GCCACCAGCGACGGATGCCACCGGCGGAAGCGTGCGGGAATCATACCCGAGAGCGACAAC
TTGCGCCCCAGTCCGGCCACAGCCACATGGATGAGGATGAGCAACACTATCCACCCCACC
CTGCTGAACAGCACATCGACCGACAGGCTCGACGAGAGGAAGTCGCCCACCTCGCGGCTA
TCGGTTTCTCCCACGAGCATGAGCATCGATGGGGTGAGCGTGGAGTCGTAATTGACAAAG
CAGTAGACATCGGCCAGAGCTGTGACGTAGAAGACCACATAGAACAGCATTTTCACCCAT
GCCCTCACCTTGCGTGGTACGAAAGTGAGCAGGGCAGAGAGCAGGTAGAGGTCGAGGAAG
AGTTCGAGAAAGAGGTTGCCGTAGAGGCCTGTGCCTTGTCCGCGTGGCAGCGTACAGAGG
GTGCAGAGCACGCCCAGCGCGTACATGAACACGAAAAACCACGGATTCATGCGTATGGGC
TTGGCCACATAAACAAAAAAACGCTCTGTCAACTTCAGATATTTCATCACTTAAAGGTTA
GTTGCTATTGCTTTGGGTGAGGAGATATAGCGGTCTTCCCAATTCTTTTCCCCTATCACC
GCCTGTCTCCCTTCACTTCCTCAAATCCACCACTGCCCTACCTGGCATAATATTTCAACA
CATCTGCCTCAATGGCTTCGGGCACCATGCCCCGTATGCTCTCCCCGGCGGCCACACGTC
GGCGTATCTCCGTGCTGCTCACATCGACGAGCGGCGTGTCTACAAGCTGTACGTGGGGTG
GCAGCATGGCAGCATCCACCTCTGCCCCACGACGGGGATAGACCACCACGCGATAGCGGT
CTACGATGTCTTCTCCGCGAAACCAGCGGTCGAACGCCTGCCAGTTGTCACCTCCTATGA
GTAGTGTAAACTCGCAATCGGGACAATCGCGCCCCAAAGCCTGCAACGTGTTCCAAGTGT
AGGAGGGTTTAGGCAAGTGGAACTCATAGTCGCAGGCCACGATATGGGTCTCCCCTTCAA
GAGCCTTACGAGTCATGGCCAGCCGCAGGTCATCGGCAAGCAACGTGTCGTTCGCCTTAA
ACGGATTTTGCGGTGAGACCATCATCCACACTTCGTCAAGCCCTGCCACCTCTATAAGTC
GCTTGGCTAAAGTAATATGCCCCACATGTATGGGGTTGAAAGAACCGCCATAAAGGCCTA
TTTTCCGCTTGCCGGTAGTGTACATGCCGCCTTGTTGAAACCTGTATTATGTTTGCAAAT
ATACAACTAAATTTCGAAATAGCGGTTGACTGCACCTATATTATTTAAGGCTCCGGAGAC
TCCACCGACCGGAGTTGCTCCAAAAGCAGGTGCATCCATACCGACAGAATGTCCTGCCTA
CCTCCAAATGTGTAGCTGCCAGAGACAAAATGTCATCACAAGGCACAAGCGTCCTTTAAC
CTTATTCCACTTTTATTATAGATAATTTTATTGCCATATTTTCCAAATTATGCTATCTTT
ACGCTCGATAGAAAAAACTAATATTAACTAAAAGCAAAGTTATGAGACAAAAAACTACCC
TTTTATTCACATTGTTATTCACTCTCTTACCGTCTTCGTCCCTATTGGCACAACTGTCAG
ACGCGGTTGTCTGCCGGCCGAAAGCGGAATTGAAAACGCTTCAGGTGGGCAACAGTCATA
ATGCGAGTTACGCTTTGCCTGTCCCTTTGAGGAATATCGCCACCATCAAGAAGACCGATA
ATGCCGTGTGCAACTTGCTCTTCCGCCACAAAGCCATCAACGGAGGGGCCTATCTGTTGG
CCTCCAAAGAGAAAGAAGTGGTGTTCAAAGACAAGTCGGGCAACAATCCCACGAACTGGA
ACTGGACGGTTCCCGGGGGTGAAACCCCGACTGTGCAGACACAAAATGCCCGTGTCAAAT
ATGCCACAGAAGGCGTGTTTGACTTTCCGACACTCGAGGTCACAACGGCCACCAGCAAAA
GTTCGTACCATCCCGACCTGAAAATTAAAGCCGGGGGAACCTCGGAAATCACGACGATGG
ACACGAGGGAGTGGGGAAGCACCTACAGCCTGACCGGTCTCCCGTTTACGGAAGGCGCAG
ATGTCAGCGGCTATTTGGGCGGAACCAACAACAAAAACATCGTCGGAGTGGGCAACCTTT
TCATGCTGGGCAGCGATGAAGCCTACATGGATGGGGTGAATGTCTATCTGCTCCACAAGC
CTACCAAATACAAAGCTAACGCCACACTCGTATTGAAAGTATGGATGGTGCAGATTTCGG
AAGGCAGTGGCATTAAGTTTACACACCTGCCTGTGGAAGTACAGACCTTGAAGATGGCAG
ACGTCAAGGCTGACGGCGAAGACGGAGCGTGGGCTCCCATTATCGGGGGAGCTGTCGCAC
ACTTCAAATTCTCCACTCCATTGGACCTTTTCGGAAAAGGCATTTTCTTCATATCGGTAG
AGGGATTCAGCAACGATCCTACAACCGAAGACTTCTGCGTATTGCTCGATCAGATTGGCA
CTAACCTCTCCCAGGCCGATTCCAACAACCGGCTCGCTCACAATTCTTTCATCAGACTGC
AAGGAGAAACCGACTATCTGCGCCCAATCAGTATGTTTGGAGCCGGCACGGGAAGTTTTG
CCATCTGCCCTCTCATCAGAATTCCACTGGCTTCCACGGGGCTGTCGGCAGTCGGAAGTA
ACGAGTCTAAAGACTTTAAAGCGAGCCATGCCAACGGCATACTGTCCTTGACTTCCGGAC
AGGGTGGAAACGTAGGCATCTTCGACACCACGGGCAAACTTGTCAAGAAGTTCAATATAC
CGACGGGCACCACAAGTGTCACCATGAGCGACATGGCCCGAGGCCTATACATCGTGCGCG
GCCCCAACGGCGAAAGCATAAAAATAACACACTAAAATATCAAACAACGACTAAAAACAT
CAGGCATGAAAGCATTTATCAAAACATTATTCGGCCTTGCATGTGGCCTGTTGGCAATAG
GTAACGCCAACGCACAGAGTCATCAATGGAAGTTTGTCACCACCGGCGAAGGCAGTACCT
ATGCCATCGAAAAAGACGGTTCACTGTGGGCATGGGGATGGAACGAAAGCGGACAGTTGG
GCATCGGCGGAGGCGACACAAAGATTTCCGTACCAACCAAAGTGGGAACAGATAACAACT
GGAAAAGTGCCGTCGCCGGCCAGTCCTATGCTTTCTTCATCAAAGAGGACGGAACACTTT
GGGCTGCAGGCGACAACACCAAAGGTGTGCAAGGTGTCGGCGACGGCATGGGGCACAAGA
TACCGACGCAAATAGGCACAGACAACAACTGGAAAAGCGTATCCGTGTCGCGGTTTTTCG
GACACACGGCCATCGGACTGAAGACCGACGGGACTCTCTGGGCGTGGGGAGAAGGCGAAA
CAGGAGCCTTAGGCTTGGGCAACTATGCCAACCAAACAGTTCCGAAACAGATAGGAACAG
ACAAGAACTGGGCCTCTGTGACGATTGGTGACCACTCCACCCTTGCCCTCAAGACCGACG
GAACACTGTGGGGATGGGGATGGAACAACAACGGAACACTCTGCAATCTTCCGTCTCACG
TAAAAACTCCCACACAGATCGGTACAGACCATGACTGGGTGGAAGTTTTCGCCGTATCGA
CAAGTGCTTATGGAATCAAGGCCGACGGCTCTTTATGGGTGTGGGGGGCAGCCGACAACA
ATGTACTGGGGCTCAACGACGAAGAAATCACCAAACAGAAGACACCTGCCAAGATAACCA
CCATCAGCGAGAAAGTGGTGTTTATTTCCGGCTATCGGAACGGCAGAGTGGTCGGCGTGG
GGGCTAACGGCGTGGCCACAAAGGTTTATGTGTGGGGCACCAACGAAGACGGGGCACTTG
GCAATGGCACCGGTGTGGCTGCCGACAACCCGGGCGGAGGCATCACATTTACGGGAGTTC
CCGTACAGACCAAACTGCCGGAAGGCACCAAGATCACCCAACTCTCATCAGGCGAGGCCT
ACACCATTGTCCTGACTGATGACGGGAAACTGTACGGATGGGGCAAAAACCGCGGCGGAC
AACTTGGCGACCACTCCTCGGAAGCCCAAATGCTGTTCAGCACATTGCCCATTCCGGCCG
GCGAAAAGGCGAAGGAGGAACAAGATGTCTTCACTTTCGACGCCAAGAACATCCCCTCCT
CTCTGAAAAGTGCCAAACAACTCATCCTCACGGGTGAATGGGGCACCGCCGACTTTGCCG
CTCTGACTGCCGCGATCGGCAACAATTCCGGTTTTCCGCCGGCAGGAAACAACACCATTG
AGAAAGTAGACATGAGTCAGGCAACCATTAAGTCGGGCACCTCGCTGCATGTTGCCTACG
GCATTGGCAGCGTGGGTACATTCCAAGGCTGCAAGGCCCTGAAAGAGTTTGTCATGCCGA
CAAAGTCGGAAGCGGCCCATTTCACCAGCTTCCGCGCTGCCTTTCAAAACTGCAACAAGC
TGGAAGCCATCGACATGACGGGCTGCACCAACCTCACCAACCTCACAGATGCCTTCTTCG
GATGCACCACCTTGAAAATCTGCGACCTGTCTTCATGCAGCAAGATCACTTCCTCGGAAA
GCCTGTTCGACCACTGCGAAGCTATGGAAGAGGTGAAACTGCCCTCCAAAATCGTATTGC
AAAAATACGCTTTCGGCAGTTGTCTGAAGCTAAAACAAATCGACTGGGAAGCATACGAGG
GTACACAAGCCCCCGATTTTGCCAAAGACTTGTTCCAATATGTCACTGACTTTAAGGCCA
TACGCCTCATCGTGCCCGATGCTGCATACGATTCGTTCGCCGCTCATGCCGATTGGAGCA
AGTTCACACTCGTCAAAGCTTCAACGGCCGGCATAGGAAACACACCGGCAAATCAAACTT
TTGCGCCCGGCAAAGTCTACAACCTGAGCGGCCAATATGTCACGACCGTCAACAGCGAAA
AGGATTTGCACAATCTGCCGCAAGGCGTTTACATTCTTCATGGCCGGAAAGTGATCGTCA
GATAAGGCCATCAATAGCCGGCAGTGCGGCTAAAAAGGGAGCAAAGAATGATGTAAAGGG
TTTTCACCATTCATTTGTATTTGGAGACAAAAATCCGTACCTTTGCATTGCAAGGAGAGC
ATATTGGTGCTCTCCTTTTTTCATCTCTTAAAGTTCACACCCCCGTCATGAGGTGTCGTC
CGGCCCAAATGACCGTGTAAAAGAGGCCATTTGAGGTTCCGGGGAGGGCCGAATGGCCTT
CTGACTGTGGCTCTTTCGCAAGTTCGTTTGGGCCGAGCGACAGATATTTTTTGTTTTTCT
TGGTTTTTCAGGAAAGCAGAACAGTCACATCAGAACAATGCAGAGAGCATCGATGTAAGG
CTTTTTCTAAACTTTTAATAGTTCATACTATATAGGTAACGGCCCAAAACGCCGCCACCC
GACAAGCAAAAGCTCGTCGGGTGGCGGCAATGATGGGGATGCGAGTTCAGAGACCGAGGA
ATGTGCGGACAAGGCGCAGGGTTTCGGCCTTGGCCTCATCCAGATTGTCGTTGACCACCA
CATGGTCGAACTGTGGGGCGAAAGTGAGTTCGTAGCCGGCTTTGGCCAACCGCTGTTCGA
TGACCTCGGGGGCATCGGTGGCACGGCCTTCAAGACGCCGACGCAGTTCGTCGATGGACG
GCGGTTGCACAAACAGGCTCAAGGCGCAGTCGCCATAAAACTTCTTGATGTTCACACCGC
CTTTCACATCTACATCGAACACGACATTCTGTCCGGCCTCGGTCTGGGTGTCTACTTGCG
ATTTCAGGGTGCCATAGAATCGGTTTTCGTAGACCTCTTCATACTCCAAAAACTCGTTGG
CGGCAATGCGGGCCTTGAATTCTTCGGGGGTGAGGAAGAAGTATTCGATGCCATCGCGCT
CCGTGCCGCGCGGGGCACGGCTGGTACAGCTTATCGAAAAGGCGAGATTGAGCTCGGGAT
GGGCCTGCATGAGCCATTGCACAATGGTGCTCTTGCCGCTGCCGGAAGGGGCGGAGAAGA
TGATGAGCCTCCCCCGGCCCCTCCGAAGGAGGGGAGTGCCTGGCGGAAGAGAGGTGGATG
ACGGGGAGGGGATGGATTCTTTTTTGAGAGCTGCCACTTCTCCTGATGGTGTGGCGGAGG
TGGGCTGAAGGATATTACTTTGTTTATTTAGTTCCATTTTGATGGTTTTAATGACTTGTT
CTATGTTGCCAATGACTTCATCATTGGTGAATCGGATGACGCGAAAGCCGTGGGAAGCCA
AATAGGCGGTGCGGTCGGAGTCGGATTGGAGTTGTTCTTCGGTGAGGTGGTAACGCCCAT
CTACCTCTACAATCAGACGCTTGGGAAGACAAACGAAATCGGGGATGCAACCTTCTACCG
GATGCTGACGACGAAAACGGAAGCCTAACTGCTTTCCGCGCAGGACATCCCAAAGCACGG
CCTCGGCTGCCGTAGGGTAGCGACGATGCTGCCGGGCCGAACGCTCCAGCAGACTGTAAT
CGGCAGAATGGGCTGTCTCATAGCCATGCAACTTGTTTGTCATGCACGAGAATGATTTGA
AGAGTTATACGAAAGATGCTCGGGGATATGCAAAACCGTTTGAGAGCCATACAAAAGCTA
TCTGGAGTATAAGTCAACCGGCAAACCGCAATCTCTATTTTCCACCTCTCCCCGGCATGT
AGGGGCAGTGCTCCCATTGCAGAAAGCCCCCTTCAACAGCCTTTCAGCTGCCGACACTCC
GCGAGGCCCTCCCCTCCTTCGGAGGGGTCGGGGGAGGCTTCCCTCCCCTAAAGCGCATTC
AGCACCTGCTCTTTGATCTGCTCCAACTCATCCTTCATCTTCACCACAATGTTCTGCATC
TCGGCCTGATTACTCTTGGAACCGGTGGTATTGATTTCGCGTCCCATCTCCTGAGCGATG
AAACCGAGCTTCTTGCCCACGCCATGCCCCTCTTCGGCCATGGTCTCGCGGAAGTATTTC
AGATGGTTGGCCAACCGCTGTTTCTCCTCGCTGATGTCGAGTTTTTCGATATAATAGATG
AGTTCCTGCTCCAACCGGTTCTTGTCGTAGTCCACTTCCGGAATCTGTTCCAGCCCCTTC
ACGATGTTGGCCCGAATCTTCTCCACCCGCGATTTCTCGTAAGGTTCGATGCCGGCCAAC
AGCGCAGCGATGTTGTCTATCTTCTCGGTGAACTTCCGCTGCAAAGCCTCCCCCTCCTGA
CGGCGGAAAGCCAAAAGCGCGTCGATGGCCTGCCGGATGGCCCCGAGAGCAGCCTCCCAC
TCCGCGTCGGAGAGTTCTTCCACCTCGGTCTTGGTCGTCACGTCGGGCATACGGAGCAGT
GTGTAAAACCAGTCCGTGGGCTCGGGGATGCCCGTCTTGGCGGCAATGTCCTTGATTTGG
CGATAGTAGTTTTCCACAAGTGCCACATTCACCGGTGTGGCATCGGCCGAAGCGTCTTTT
TCCACCCAAATGGAGAAATCCACTTTACCACGTTCCAACTGCTTGGATATCAGCTGTCTG
ATTTCCATTTCCTTCTCCCTGTAGAGCGGAGCGATGCGCGCGGAGAGATCGAGCGTCTTG
CTGTTGAGCGACTTGATTTCTACGTTAATCTTCTTTTCCTTGTGGGTCACGACAGCCTTG
CCGTAACCTGTCATCGATTGTATCATGGTTACTTTCGCGTTAAATTTTTGCAAAAGTACA
AAAAAATCGGAGAAAAAGCGTAAATTTGCACCTTATTTAGAATTATATTCTTGTTATATG
TCGTGTATTCTAAACATTGAGACAAGCACCGATGTGTGTTCCGTGGCCGTGAGCAACGAT
GCCGAGTGCATCTTCAACCTCGAAGATCACAACGGCCCCAACCATGCCGTGAAATTGGGT
GTGTTCGTAGAGCAAGCACTGGCTTTCATCGACAACCACGCCATGACGCTCGATGCCGTG
GCCGTGAGTTGCGGGCCGGGGTCTTATACCGGTTTGCGCATCGGCGTGAGCATGGCCAAA
GGTATTTGCTACGGGCGTGGCGTGAAACTCATTGCCGTGCCCACACTGGAGCTGCTCGCC
GTGCCGGTGCTGCTCGCCGAGCGCGTCACGGAGCCGGAAGCACGCCTGTGCCCGATGCTC
GACGCACGCCGCATGGAGGTCTATGCACAAGTGTTCGACCGCGCACTGCATGAGGTGCGC
CCCATCAGTGCCGACATCGTGGATGCCGACACCTACAGGGAACTGCTCGACCAAGGCCCC
GTCTACTTCTTCGGCAACGGTGCCGCCAAGTGCATGGAGGCCATCACCCATCCCAACGCG
CATTTCATCGAGGGCATAGAGCCACTGGCCAAAAACATGTTCCCGCTGGCCGAGAAGCGC
ATTGCGCAGCAACAGTTTGAAGACGTGGCCTATTTCGTGCCTTTCTACCTGAAAGATTTT
GTGGCCAAAGAAGCAAAGAAATTATTATAACATAATGAAAATAGAAGGATTGGACTACAA
CACGCAACGCGAGAGACTGGTGCTCCCGGAATACGGAAGAGAGATTCAGAGCATGGTGGA
CTATGCCGTAGGCCTCGAAGACCGGGCCGAACGGCAGAAATGCGCCGAGGGAATCATCAC
CATCATGAAGCGCATGTTCCCCAACGATGCAGGCTCGGAAGAGGGCGACCGCAAACTCTG
GGACCACTTGGCACTGATGAGCAACTTCCGGCTCGACATCGACTATCCCTACGATGTGAC
ACAGGCGGCGAAGATAGCAGCCAAACCCGAGCCCATGCCCTATCCCATGCAACAGATTCC
CGTGCGCCACTACGGCAAGATGTTGTTTGACATCTTCGACCGGCTCAAGACGATGGAGCC
CGGCGAAGAGCGTGATGCACTTGCCCGTCTGGCTGCCAACCAGATGAAGCGCAGCCTCAT
GCAGTGGGGACACGGGTCACACGACGACGAGAAAGTGGCCTCCGACCTGGCCCGATACAC
CGACGGGGCGATACAGCTCGACCTCGATTCATTCAAATTCGAGAAGATTTCAGAAAAAGA
CCTTGCCACCGACAACGGCAAGAAAAAGAGGAAATAACCGCACGCCCATGGAGTCTTTCA
TCATCGAAGGCGGACATCCGCTCCAAGGAACCATCACACCGCAAGGTGCCAAAAACGAGG
CACTGGAGGTGATTTGCGCCACGCTGCTCTCAGAAGAGCCTGTGCGCATCAAGAACATTC
CCGACATTCTCGACGTGAACAACCTCATCCTGCTGCTTAAAGACATCGGGGTGAAAGTGA
CGCGCAACAGCCGCAACGACTACACTTTCGTGAGCGACCGCCTCAATCTCGACTACTTGG
AGAGCGAGGAGTTTGTGAGAAAATGCGCCTCGCTGCGCGGGTCGGTACTCCTGATAGGGC
CGCTGCTGGGCCGCTTCGGCAAGGCTATCATCGCCAAACCGGGCGGTGACAAGATTGGAC
GGCGCCGGTTGGACACCCACTTCCTCGGGTTCAAGCATCTCGGAGCGAAGTTCGTGCATG
ACGACGGGTGCAACGTGTTTCGCATTGAGGCCCGCAAGCTGAAGGGATGCTACATGCTCC
TTGATGAAGCTTCGGTCACAGGAACGGCCAACATTATCATGACAGCCGTGCTGGCCGAAG
GCACCACCACCATTTACAACGCTGCTTGCGAACCTTACATACAGCAACTCTGCCACCTGC
TCAATGCTATGGGTGCCCGCATCAGCGGCATAGCCAGCAACCTGCTCACCATCGTAGGCG
TGAAAACACTGCATGGTGCCGAGCACACCATCCTGCCCGACATGATAGAGGTGGGTTCGT
TCATAGGCATGGCAGCCATGGTGGGCGAAGGCATACGCATCAAAAACGTGTCTTTGCGCA
ACTTAGGCATCATCCCCGATGCCTTCCGCCGGTTGGGAGTGAAGGTGAAAGAGGAGGGCG
ACGACCTTGTGATACCCCACCAGAGCCACTATGTGATAGACTCATTTATCGACGGTACCA
TCATGACTTTGAGTGACGCACCGTGGCCGGGGCTCACTCCCGACCTGCTGTCGGTGCTGC
TTGTGGTGGCCACGCAGGCTCGTGGCTCGGTGCTCTTCCACCAAAAAATGTTCGAGAGCC
GCCTGTTCTTCGTTGACAAACTCATCGACATGGGTGCCCAAATCATCCTCTGCGACCCCC
ACCGGGCCGTGGTGGTGGGCCACGACCACAAGCTCCAGCTGCGTGCCGGACGCATGACGA
GCCCCGATATCCGTGCAGGTATTGCATTGCTCATAGCCGCTCTCAGTGCCAACGGCACCA
GCCGCATCGCCAACATTGCACAGATAGACCGTGGTTATGAGGACATCGAGAAGCGTCTCA
ACAATCTGGGGGCAAGAATCAAACGCGTGGACGACTGACCCGTCAAACCACCAACAAGAA
ACTGATGATAAGAAAAGAAGAGGTCTACAAGATAGGAAGACTGGGCAAACCCCACGGCGT
GAAAGGCGAAATAGCCTTCCATTTCGACGACGATGTGTTCGACCGCACCGACGCCGACTA
CCTTGTGCTCGAACTGGACGAGATACTCGTGCCGTTTTTCATTGACGAATACCGGTTCAA
GAACGGCTCCACCGCACTTATGCTTTTCGACGGCATTACTACGCAGGAGCAGGCACGGGA
ACTTACGGGCACCGAAGTCTACTTCCCCCGCCGTCTCTCCGACAGCAGCGATGAGGACAT
GACATGGGCCGAAATCATCGGCTTCACGCTCACCGACAAGGCCACCGGCAAGGCCATAGG
AACACTCAGGGCTGTGGATGAGACTACCATCAACACGCTCTTTGAGGTGGAGACGGCTGA
CGGGAAAAACCTCCTCATTCCTGCGTCGGAAGAAATCATCAACAGCGTGGATGCTGAAAG
GAAAGAAATCGCAGTGACATTGCCCGACGGACTGCTTGACCTCTGACCACCCTTCCGCCC
GGCCGCTGACGCACAAAAGGATCACGGCCAAAGCTGCGGCACACAAACGTGCCTTCAAAC
ATACTCTCAAGACAAGTTATGAAACAACAAATATGCATTCTGGGCTCTACCGGCTCTATC
GGCACACAGGCACTTGACGTTATCGAACAGCACAGCGACCTCTACGAAGTGTATGCCCTG
ACAGCCAACAACCGGGTGGAAGAACTCGCCCGACAGGCCCGCAAGTTCAATCCGGCGGCC
GTGGTCATTGCCAACGAGGCCCATTACGCCACGCTTTGTAAGTTGCTGACCGACCGACCC
GACATCAAAGTCTACGCCGGAAAGGAAGCCCTCAAGCAGATTGTGGAGGCCGAACCCATC
AACATGGTGCTCGCCGCAATGGTGGGTTTTGCAGGCCTGGAGCCCACCATCGCAGCCATC
AAGGCCCGCAAGAAGATTTGCCTGGCCAACAAGGAGACGCTTGTGGTGGCCGGCGAACTC
ATCTGCAAGCTCGCCCAAGAGCATCACGCGTCCATCCTTCCCGTCGACTCGGAACACTCG
GCCATATTCCAAAGTCTCGTGGGTGAAGACGACAACGAGATAGACAAGATACTCCTCACC
TGTTCGGGAGGACCTTTCCGCTTGTTCGACCGCGACCGATTGCAGACCGTCACAGCCGCC
GACGCCCTCCGACACCCCACATGGGACATGGGCGCCAAAATCACCATCGACTCGGCTTCG
CTCATGAACAAAGGCTTTGAGGTGATGGAAGCCAAGTGGCTCTTCGGCGTTCCGGCAGAC
AAAATACAAGTACTCATCCACCCACAGAGCATCGTCCACAGTGCCGTGCAGTTTGCCGAT
GGGGCCGTGAAGGCCCAACTGGGCGTGCCCGACATGCGCTTGCCCATCCAGTATGCCTTC
TCTTTCCCCAAACGGCTGCCGCTCAAGGGCGACCGGCTCGACCTCTTCACGGCCCACTGT
CTGGAGTTTTTCGAGCCCGACACAGAGAAATTCCGCTGTCTGGCCCTTGCCTACGAAGCC
ATCAACCGCGGCGGCAACATGCCTTGCATACTCAATGCGGCCAACGAAGTGGCCAACGAG
GCTTTCCGCCACAATAAATGTTCGTTCCTCGGCATGGCCGACATCATCGACCGCACGATG
CAGCGCGCCACATTCGACGCCTCGCCCGACCTTGAAGTCTATCTGCAAACCGATGCCGAG
GCCCGCCGGATAGCCACCGAGTTTGTGGCTGAAAAGGCCGCTGCAAAGGGCTGACGGAAA
AAAACGACAGCACTCCATTCATATTCATATAATCAAAAAGACCGTCCCCTTCCTCCGCTA
ACAGGCCGGTCTTCCTCCCCTCGGGAGGTCAGGAGGAGACAAAACTAAATGGAAGTATTC
TTAATCAGAGCATTACAATTCATCATGGCCATCTCGCTGCTGGTGCTCCTGCACGAGGGC
GGCCACTTCTTCTTCGCAAAGCTGTTCGGCATCCGCGTGGATAAATTCTATCTCTTCTTC
GACCCCGGTGTGGGCAAGTGGAACGGCAGCCTGTTCCGCTTTAAGCCCAAGAAGAGCCAC
ACCACCTACGGCGTAGGATGGCTCCCGTTGGGCGGCTACTGCAAGATAGCAGGCATGATA
GATGAAAGCATGGACAAGGAACAGATGAAGCAACCGCCGCAGCCATGGGAGTTTCGCACC
AAACCGGCCTGGCAGCGTCTCTTTGTCATGATTGGCGGCGTGCTGGTCAACTTCCTTCTG
GCATTCTTCATCTATTCGATGATCATGTTTGCATGGGGCGAGAAATTCATCGCCACCAAA
GACATGACCTACGGCATGAAATTCAACCAAGAGGCCAAGGCACTCGGTTTCCAAGACCAT
GACATCCTGCTGGGCACGGAGGAAGGCGAATTCAAGACTTTCGATGCCGACCTCTACCGC
CGCATTTCAGAGGCCCGGAGAGTAGATGTGCTGCGGGGCGGCAAGAAGGTGAGCATCGCA
CTCAACGGCAACCTCAACATGCTGGGCATGATCAAGACGGAGCCTCCATTCGTGCGCCCG
TTCACACCGGCTGTCGTCGACAGCGTTTTGCCCGGCACACCGGCCTCCAAACTGCATCTG
GAGAAAGGCGACAAGATACTCGCACTCAACGGTCGGGCCGTGGACTCCTACAACGAGTTC
ACCGATGCCATAGGCCGGTTGCAAGACCAGATGACCGACGCCCGGACCCGCCGGGACAGC
CTGCGCCTGCGCACAGCCTCGATCGTGGTGACCCACAAGGCTACAGGGGTCACCGACACG
CTCACCACCACGCTCACTCCCGACCTGATGCTGGGCTTCGCGCCCTACAACACGCTCGCC
GGCTACAAGCAGACCCACCTCACCTACGGCTTCTTCGAGAGCTTCCCCGCCGGCATCCGA
TACGGCTGGAACGTGCTTTCGGGCTACGTGGGAAACCTGAAATATATCTTCACTGCAGAC
GGAGTCAAGAGCCTCGGCGGCTTCGGGGCCATCGGCAGCATGTTCCCCTCCACGTGGAAC
TGGTACCTCTTCTGGAAGATGACGGCCTTCCTGAGCATCATACTCGCCTTCATGAACATC
CTGCCCATCCCCGCCCTCGATGGCGGCTACGTGCTCTTCCTCCTGCTGGAGATGATAACC
GGCTGGAAACCCAGCGAACAACTCATGGAGAAAGCTATTTATGTGGGCTTCAGTCTCTTG
ATATTGCTCATGGTGGTAGCCAATCTCAACGATGTATTGAGGGCATTCGGAGTGATGTAG
ACGCCCACGACAAAGGCAAAGACAATACGGAAAATCCCGCTACCGAAGCTGTTTCGGTAG
CGGGATTTTCATTTGCAGGCCCCGGGTGTCGGGCCGAAGAGACAGTCAGGGCTTCCGCCT
GCTCCCCTTCATCCAAAGGTAGATGCCCAATGCGATGAACACTATCAGGATGGCCCCCAT
CTGCATGGCATACTTCTCAGGCTCCACCCAGAATTCGCGGAAGAAGTTGATGCGGCCGAG
TATCTCCACCGGTGTCCAAAAGATGATGACCGTAGCGATGGCCATGCGGATGTTGGCCCC
CCACGCGGCAATCGTCAGCTGCTTCTTCAGCATGAACACCGAGCCCACCAGACAGCCCAG
CCCCACGAGGAAGGTGACGGGATGGTGGTCGCCGAGGAAATTCTTGTCGTAGCAGAACAT
CAGCAACAGATAGAGTGCCCACAACATCATGTTGAGTTCCATGAAGGTGACGATGCTCGT
GTGGCGGGTCATAGGCTGCACGACTATCGCCTTGCGCTTGTCGCGGAAGCACACTTTCTG
TATCCACGTGATGAAGTCACAGCCGTTCTTGGTGCTGAAGATATACATCACCATCGTCAT
CATCCACATGCCGAACGAGGCCGGCAGAATGAGGTATTCGGGTTTGGTGACCACCACGCC
GTTTTCCATCTCGGGCTGCACACCGTAGCGGCGGGCGTAGTAGAGGAAGAGAAACTCCAC
CCATCCCGTCCAGAAGAGCAGGCCGCCGAACAGTCCCCAGAGGGTCTGGCGGGTGTCGCC
TTTCACGAACACGCCCACAATGACCATCACCAGCCCCACCAGCCCCATCAGAAATCCGGC
CACGTGCATGGCTCCTTCGCTCATCAACTTCTCCATCAATATCATCAGCGCATGGCCCAA
AGGCATGGCAAAGAGCACGAGCAGGAAAGAGGCCACCGTGCGCCATACATAGATATTCTT
TTTCGTTTCCATTGTTCTTTTGTATTTTTTGATTGTTTACTTTCGATTGTTAGGCCGGCA
CGAATGCGCTTCCCCCGGACGACGCCTCCCGACGACAGAAGCTCCGAGCGGGACGGAAAG
CCTCAACGGCCATGCCATGCCGCCCAAGTGCAGCCACCGGCCGGCAGCCATGGATGTGGT
GCAAGGCCGCTGCACGCTTCGTTCGAGGCCGGTGCACCATCCGTGCAAAGGCTCTGCACG
GGTGGTGCAAGACCCTTGTACCAATCCCGAAGCAGCCCGATGGCCTCATTTCAGTTCGTC
GCAATAATAGCTCATTTGGCCTCCCGTGTCGCCAATTTCAACATCGGCCTTATACCAACT
GATAATCTGGAGCTTGAAATACCGCTTGCCGTCGGCCGTGCGCACCACGTAGGTGTGGAA
CGACGGAGAGTAGACGGGCGGCGGCCCCGTGAAGGTCATGGCCTGCGCCAGCACCGGATT
GGCATCAGTCTTGGTCGTCGCCGGCCCGCGGTTGGGGTCAAACCACGGATTCTGGTTGAA
GTCGAGCTTGTTGGCTATGAGATATTTGTTCCAGTCGTTGCGCGACATGGTGATGCTCAC
CGAGTGGTCGTCCACCGCCCACGTGAGGTCGGCAGGCAACTGCGAGGCCGTCTGCCACTC
ATCGTAGCGACCGTATCCCAAGTCGGCCGCACCGCCCCGGCCGTCGCCCGAGGTTCCGCT
GTTGGTGCGCATACGGTAGCCGCAGAAGGCCAAGTCCCAATCCAAGCGGCCTTTCTGCTC
ACCCTCCTTGATGTCGGCGCCCACTTGGTATTGATTGAACACCTGTCCTGTCCGCAGATT
GATATACAGCCAGTCGTTGGTCACGCCCGTGGTGTAGCCCGTGGTGCGCGGCAACACTTT
GCCCGTGAAAGGTTCCGCATCGTAACTGACGCAGGAAGTCAGCATCGCCGCGGCCCACAA
CACGGCTAAGAGATAGTGTTTCATTTCTTTCGTTTTAAAGATTTCACAATGTCATCCACC
AAAAACTCCACCTGCACATACCCCTTGGCCCCACAGGTGGCGGGCACGTTGAACATCGTG
ATGCCCGAACCCAGCGTGTGGGGCACGTAGTTGAAGAGGTTGTCCACACCCAGTGTCACT
TTCACCTTATTATAAAAGGTCTGCACCACGGCCAGATTGCACAGCACATAGGTGGGCAGC
GTGCAGCGGAAGTAGGCATCGTAGCTCTTCTTGTGCTCCTCCACCCACACGCGGTCTTGC
ACGTCGAAGTTCTTCTCGCCCATCAGCGACGCGCTGAGGATGGTCTTCAGCCGATAGTTC
TTGCGGTTGAGCGTGTAGTCGGCACTGCCCGTTGCGGCATGGGGCGAGGTGGTGTTCACC
TGCACGCCGTTCTGCTTGCTCACGTTCACGTAGCTGTAGGTGCCGTTGAGCGTGAGGCAG
TCAAGCAGGTGCCACTTCACGATGGCCTCCATGCCGAGCATGCGCTGACTGCTCAGGTTG
GTGTACTCGAAGTTGTACTGCATGTCGTAGATGTGCCACACACCCTCGATTTTCTTTCTG
AAGAAGTTGCCGTAGGCGTTGACATTCACGAAAAAGCGGTCGGTGCCGTATTCCGCCCCC
ACGGAGAAGTAGTTGTTCTTCTCCGGTTTCAGTTCCTCGTTGCCCCTGATTTGGAACATG
CCCAAGTGGTCCCAGTTGAAGAACAGCTCCTTGATGCTCGGCGCGCGGTAGCCCATGGAG
TAGTTGGCGCGGACGGCCCATCGGTTGTCCGGTGAATATTTCACGGCCAGCTTGGGCATC
CACATGAAGCCGAAAGCCTTGGAGAAGTTGGTGCGCACACCGGCAGAGAGCATCCAGTGG
TCGTTGGCCGTCCATTCGTCTTGCGCGAAAAACTCCGTCTCGTGCAGCGACCGGGTGGTC
ATCTTGCGGTTCACGAAGCGGTCGCTCGTGAGGTCGTCGGTGGTGTGCTCCACGCCCACT
ATCATGCTGTGCCCCTTGAAGTAATCGCTCGTCAGCGACAGCCGGGGCTCAAGGATGCGG
CTCTTGTAGACCTTCTTGCGCTCGTCGATGCGCTCATGGCGCTTGAAGCGGTCATAGAAG
TCGCTGTGCATGCTCAGGTTGACGGTGAACCAATCCTTCACACTGTATTTGGCCTTCAGG
CCCGCCATGAAGTCACGGCTCTGCGAGAAGGTCATGTCCTGTATCAGGTCGTAGGAGTTC
ATGAAAAACATCGAACCGTAGACCTGCACCGAAAGCCGGTCGGTGGGCTCGTAGTAGAAC
TTCTGCGCCGCGGATATGTGCTCCGTGCCCTCGATGCCCATCGGCGAACGGGCGGCCACG
CTCGTGAGCGTGATGTCGTGGGGCAGGAAGGGGTTGGCCTCCTTAGTGTAGACCTTCTTG
TCGTGGTCGGCCTGATACATGTAGAAGGCATCGCTCTCGCTGTACCACACATCCGTCTGC
GAAGTGAAGGCCTTCTGCTTGACACCGGCCGACACCCAGGCTTGCAGGTTGGGGCGGTCG
CTGTTTTTCTCGAACATGTAGAGAAAGTCTTTCGGCGAGGCGTGCTTGTAGTTGCGCTCG
TTCATCTGCGCCCAGCGCATACCGGCCTGAATATCGAGCGGCTTCGTGGTCTTCTTCGAG
ATGAGGTTGATGACCGCCCCCGAGGCCCGGCTGCCATAAAGCGTACTGCTGGCTCCCTTC
ACGATTTCCACCCGGTCGATGGCGTGCAGATTGAAACGCTCATAGTCCAAGTTGCCGGCC
ATGTCGCCCGTCATACGCTCACCGTCTTGCAGGAAGAGCACGTGGCGCGCATCGAGTCCC
TGCATGGAGATTTCGTTTCCGAAGCCCACCTTCTGTATGTTCATTCCCGGCGTCTCCTGT
TGCAGGGCGTGTTGCAGGTCGCTGTAGCCGGCATCGACCAACGCCTTGCCCCCCAACACC
TGCGTGGTGATGGGCGACAACTTGATGGGGCGCTCCGTGCGCGAGCCCGTCACCACGACA
TCGTTAAGGTGCATCACGTCTTCGCGCAACACCACTTTCATCTCGCTGACCGACGGGGCC
ACGCTGCCCGTCACCGGGGCATAGCCTGTCGACTCCACCCGATAGTAGATATTCTTGCCT
TGCTCCGCCTCGATGACGGCCTGCCCGTCTATGTCGGTGATGGCATTCAAGGCCCCCGCC
ATCTCCTTGTTGGGGGCAAAACTGACGGTCGCTCCGGCCAGAGGCTGTTGCGTACCCTTT
TCTTGTACGGTGATTCTTATCCTGTGCTGCTGCGCCCGGATGCCCACAGACAACAGCAGG
CCCAGCAGAACAAGGACGATATGTCTCTTTTGTATATGCATGATCTTCGTATGAAAAGAG
GAAGCAAAAGGAAACCGAGCCTTCCACTCCCTCTCTGATGTTAATGCTTCGGCCATGGCC
TACAGTCCATGTTCTTTCTTGTAGGCAGCCAAGTCTTTTTCATATTGTGCAAACTCCGCC
TCAAAGTTGTTGATGCGGCTCTTGTCAATGGTCTGCAAGAAGCATTCGGAGCGCACATTC
ATCATGTTGTAGTTGACAATGAAGATTATCTGATTGGTCTTCACGTTCAGGTAACCGTCC
ACACCGGCTCCGCTACCTTTCTGCACCCCGGAATCATCTTTCGGGTCGCCCGTCACGTTA
CCGTCCTTTCCTTTGAACTTCACCCAGCCTTCGCCTCTGTACTCATCTTTCTCCCAAGAG
TTGAGCTGCATGAACTTGCATTTGCAGGAGAAATAGATCACCAGCGGCATGTTGCCCACG
GTGAATCCATTAAGCGACAGCTGCATGCTGTCTTTCTCCCACTTAAAATTAAACTTCGTC
GGGCAGCCATTGGGCAGCAGCGTCTTGTCAACTTCGGCCATCGTCGCTTTTGTGGAAAGC
ACGATATCGCCATTCAGAATCTTCTTTGCCTCATCCACGTATTCCGCATTAGGATCCTTT
TGCTCCAGATTGTCATCACTACTACAAGCAGACAATCCCAACACGGTGACGGTCAAGAGA
CAAAGAAGACTTTTAGATAGATGTATTCCCATCTATAATGAAATCACTCTATGTGGCTAT
TGCTTCGTTCCATCAAAGGTGACGGAAGCAGGGAATACGGGAAGTGTCCCCCATCCAGCA
TACGTGTCTAAGACAAAATGAAGAGTATTGTCCGTAACTGTACCCGTAAAGCTCTTAACA
TTAAGATTCACTGGAATACCTGCAACGGTCAATGTTGTTTTTGACTCCCCTGTTGGGTCA
AAGACCATAACACCATTATTGATGATAACATCAACATTCACGCTGATAGTCCCGGGCATT
TTTCCAATCTTATCTACGGTGCCTGAAAGGACATATTCATTCCCCTCACCCTGAGTCAGG
GTAAAAACCTTTTCTCCTACATTATTAAAGTGCTTACCATTCATGGTAATGTTTGACAAT
GTTCCCTTGTAGGAAGTTTGGGCACTTGCATTCGATACGAGGCCAAAAAGGCCAATTACT
GCCAATACGGCACTAAACATTAACTTTTTCATAAATTTAATGATTTAAAATATTTATAAT
TATTGAGCAATTAGTGTCCACCAACGGACACCAGATACACCTGTTATGTCTTTGCCTACA
GCCCTGTTTGGTTTTAACGTGGGCGGATTGGCATCGACATAGTACTTCTTAATGAAATCT
TTTGTAGCCTGCTTATCAAATATAGATTGGGTACAAGCAAACTCCGTTAATCCTGTCACT
GTATGATATTCTGTCAAGTTGGGATAGGCAAGGGAGGCATTCTCTGCCATATCACCTAAT
CGTAACTCCTGTATCATTTTGAATTTGGATAAATCCAACTGTTTCAATTTAGCGTTTCCT
GCAACAAACACCTGATATGCACGTAGCCCTGTTTTTTCGGGAAGCAAGATACTCTCTATG
TCTGGACAACCTATAACGTAAATTGTCGTCCCATCAGGACCATTTTGCTCTATATCGATA
TTGCGTTGTCCGAAAAGAGTACTATGGCTGTAATCCAGCAATTTCAACCCTGTCACTTTT
GACAAAAGTACCGTTGTCAGACTCTTTGCATTTGTATATCCTAAACCGGCAGAAGCATCT
AAATTATATAAAGCCATAGTCATCATTTTTGGACTTAGCTCCATATATGGTAATTTATCA
GCTCCATCCAAATGAATAGACAATGCATTTCCTTCCCAATAAGGATTTTCCACGATGTAT
TGAATACCTTCCAATGTAGTAGCACTGGATACCCCATTCCAACTACCCAAGCTACAATTA
TTCTGCTTATCCGTGTTGCTCATCCTCTTGTTGATGTCAATGTGAATGCTGTCGGCATCG
AAGATGCTTGAGAAGAATTTCTTGAAGTTCTTGCGGATGTTGTCGTCGGGAATGGTGCGT
AGCGTGTTATACTTCTGGAGCGCGCCCTTGTCGTCGGCCATCTGCATGTCTATCTTGCCC
GACTCGATGTCGGCCTTGTTCTTACGATAGAAGCGCACGAGGTCTTTGATGTTGAATTTT
GCCTCTGCGGGCAGATAGAGTTTGGTGATGTTGTGCAGATTGGTGACGGTCTCGTCGTCG
TTTTCTTCCACCTTGACGCTCACGAGATTGTCGTAGTTGTGGATATCGTTGCCCGTAAGG
TCGATGCCGGTGATCTGCGCGGGCAGCTTGGCAAAGTCGAACGAGGGGCCGTAGCCGTTG
TTGGCGAGTTTCACCTCCTTGAGGTTGGGCAGGATGTCGAGCCCTGTGAAGTCGGTGAGC
TTGGTGCCGCTGAGGTCGAGCGACGTGGTGTTGTTGGCCAAGTCGTTGAGTTCGAGCTTA
CCCTCTTGGTCGAAGGTGTAGCCTTTCGACTTCAAAATGGTCATCAACTCGGTATTTTTC
AGGGCCGAAGCACTGTAGCCGGGGCCGTTGTCGTCACTGCAAGACGTGAAGCCCAACACA
CAAAATGCCATCAAAGGCAATACTAAACTTTTGATTTTCATTGCTATAAAAAATAATAAC
TGTGATATTGCCGACAAAGTTAGCAATGATTAAAGAAACGCACAATACCTTAAAATGATG
ATTCTACCACCCGTCGGCATCCTCATTTATGGGGATAACAATTACTGTTTTCGAGTGATA
TTAAACCGATATTTGAGCGAAAAAAGCACATAACTCCGTATCTGCGGACGGTAGATTTCG
TGATAGCTGTAGGCCGAAACCGAGCGGTTGATGTCGTTGCGACGGCTGAGAATGTCGTTC
CAAGTGCAAGAGAGCGTGGCCTGCCGCTGCCTGAGGAAGCTCCACGCCACCGTCATGTTC
CACAGCCACTGGTCGTCGGTCGCCGTGGCGTAGGTGCCCCGGCGCAGCCGGCAACTCGCG
TCGGTGCGCACTTCGAGCCCCCATGGCAGCTCCACATCGCCGCTGATGCCTGCACCGTAG
TCAATGGAGTTGACCCGCGTGTCGGTCAACCGATTGTGCGAACGGCTCAGCCGCCAGTCG
GCAGTCAGCCCCACATAGCCCCACTTGGGCTGGTAGCTGCACCACAGGTTGGCACTGCCG
TCCACCGTGCGGGTCTCGCTCCGGGCCGCAACAGACAGCGAAGACTCATTGGAGAGAGCG
ACATCGTGGCGCAGGGAGGTGCGCCCGGCGCCCGAAAGCAGGAAGGCGCCCAACTGCTTC
TGCCACCGGAGCGAGCCTTCCACGGTCCGGTTGCCGTTGATGTTGACCGTGCGGTAGGTG
CGCGCACCGGTAGCATTGTCATAAGACACTTCTTCGGCAAAGTCGTTGAACGTGTTGCTG
TAATTGCCCGAGAGGGTGAGCCCATACTTCTCATGCTCCACCCTGACATCCAGCCGCTGC
CGGTAGGAGGGTTTCAGACCGGGATTAGCCACCCGCACGGACAGCGGATTGCTCACGTCG
ACCGGCGTGAGCAGGGCCGAGAGGGAGGGTTGCGTGGTGTAGCCGTCGTAGCGCATCTCC
ACACTCACCTTGCCCTTCCGCCATTTGGCCGTGGCCGTGGGCTTGTATTCCACAGCCCGG
AGCGTGGAGTCGACTGACCGGAAGCCCTGCCGCTGACCGATGCTGCGGCGCTGCCACTCC
ACCACGATTCCGCCGTTCACCGTCCAGCGCCGCCCCTTATAATCCATCCGCAGCGTGAGC
TCCTGCCCCCGGGTGGCGAGCCGGCTCTCGCCGGCCAGACTATCGACGCGGGGCCGCATG
GGGGCTCCGTAGTCGTAGCTGTCGCGGGCGTTGGCGGTCTTTCGGTAGACCAATCCATAG
CCCGCTTGCAGGCGGAGGAGCTTGCCGAGAGGCTGCGTGAAGCGCAGGGAGACGAGGCTG
TTGCGCTGGTGGGAGGGTGTGAGCTGGTAGAGATGGCGCAGAAGCAGCGAGTCTCCGCCC
GCCGCGCCTGCCAACCGATGGTAGCGCGTCTGCGAGAGGCTGAGATTATCGGAGTTGTCG
GAGTTGCCATTGGCATCGGCTTTCAGACTTATAGAAGTCCCGGCCTTGTTCAGTCGGCGG
GTGAAATCGGCCGAGAGATAGTAGCTCGTTGCCCGCCCTCCGGTGGAGGTCTGCAACGTG
GAGGAGGTCAGGGAGTCGATGGCGGAGCCTTTCTCGTAAAGCTCGGTCGTTGTGGCAGAC
GAGCCGGTGGTGCGCGCCCGACTACCGTTGGCACTGATGTTGAGAAGCGTGCGGTCGTCA
ATCTTGTATTTCAGAGAGAAGTTGGCAAAGTCGCTGCGGTTTTTCCCCGCCGTGAGTGCC
GACGACCCCTGATACTTCGTGCCCGAGGCGAGATACTGCTCGTCGTAGCTTCTGCTTTCG
GTCTCGTTGTGGAACGTGCTTGTGGAGATGCTGCCGGTGAGCGTGAGCCGCTTGCCCAGT
TTCTTGACAACGTTGCCCATGAGCATGTTCTGGAAATTGCCGCGCCCCACATCCATGCTG
CTGAGATTGTCACTGCGCCCCACGAGCGAAAGGTTCTCGCCCCCGGCATTGAACACATTG
GCCTGCGCCTCGTCGAGACGCTTGCCCCGGCTGCCGTGGTCGGCGGCCAACGACCCCACG
AGACTGCCGTTGTAAGAGTCCTTGGTCTTGATGTCGAGCACGAAGTCTTCCGCTCCGTCG
TCCACGCCGGTCATCTTCTCCAGCTCCGAAAGCATGTTGTAGAGTTTCAGCAGCTCCACA
GCATCGGCGGGCAGATTTTCCAAAGCACTCGCGATGTCATTGCCCATGAAGGTCTCGCCG
TTGATGTTCACGCCGTTGAGCACCTTGCCGTTGAACGACAGCTGCTTGCTCTCCCGGTCG
TATGACATGCCGGGAATCTTCTTGATCAAGGCCTCCAGATTCGCCCCACGGTGTATCTGC
AAGCCGCTTGTGTTGATGAGAGTGGTGTCGTTGCTCAGTTCGATGAGCTTGCGCCGGCCC
ACAACGACCACCTCGCCCAGCGTGATGTTGCGGTCTATCAGGGCCGTGTCGGCAGGCACA
CCGCCCGACACGCTACGCCTCCACCCTTCCCGAAAAGCGGAAAGGGCTGCCAACTGCCAC
CCTATCAGTATCACGAATAAAAAAAGAAGCCTTCTATACATTGGCGCTGCAAAGGTAGAG
GAAATCACTTGATTGTGCAATACCTTGAAATGATTATTCTGTGAGGAGCATGGAATGCCG
GCAGGAAGAGGAGGGCAAAAGCAAGCAATAGCAGACGGCAATCTTATACTTCCAACGGAC
TTTCGGACGTTTTGTCATGTCAACATCTTTCGTCATACATTTTGTTTTCGCCTCAAAAGG
TTGTATCTTTGCATCAGCAAGGGAAGCGCAGGAGTGCTTCCCTTTTTTGTTTTCTTCCCG
TTACAGATGACAATTCGGCCCAAACAGTCTTGCCGAACGGCCTCTTTCACTTTGCCACTC
GGCCCGAGCGAGCTTCCAAGTGTGGCCCTTTTGGATTGTCGTTTGGGCTTAATGAGAATT
TTGATGGGGCGGATGAGGCAAATGAGACGGATGGGAATAGCCAACAGGATGGGCGTAAGA
AAAAGCCATGTAAGGTTTTTTCGAAAGATTTAATAGTTCGTGCTATAGGGAGAGCCTCCC
CCGACCCCTCCGAAGGAGGGGAGGGCCTCGCGGGACAAAGGCTGTCTAGAGCCCCCTAAG
TTAGGGGGTTGGGGGTCTGAACAAAGGAACACCTCGGGACAGAGGCCGTATCCTACTTGT
AGGGGCAGTGCTTTATGCCTGCCCCTACAGCAAGACATGCACTGCCCCTACAGCAGGACA
CAGGCCCTTTCTGTATTTGATTTTTCCACCTTTTGCATTTTTGAATCTTTGAATTTTACC
TCCCCTCCTCACTGTCCGCCGAGCCGCTCGAAAAACACGATGACCTCTTCCCAAGTCTTG
AAATCGTCGCTACCGAAAGCGAGAGTCGTACCCATAAAGTCTTTGCAGGGCTCGGAGTCG
ATGAAATAGTCGCCATAGAGGAGTGCCTTTTGGTTGGCAAAGACCACGCGGTCGTGGGCC
GGCGTGGAGAGATACCGCTCTATCCACTCCTGCGCAGCGGTGAGCGAAGCGTGGTCGTTG
GTGGGGGCAGGCACCACGACATACACCTCATAGCGTTCGACGAGCAGGTCGTAGGCCTTG
TTCAGACTCGACTTGGGGTTACCATAGCTGTCGGCGAGCGTGTTCCAATGGAGATAGACG
ATGGGGCGCTCACGGCTCTCTTGGCGGTCGTCCACCCAACGGATGACGGGCAGCACACCG
TGGAGGAAACTCTTGTCGGTCATGCGGTGCTCTCCGTGGAAATGCACAGCCTGCGGATAG
TGGCTGCGGAAGAGCTCGAAGGTGTGTACCACCGGGTCTTCGTCGCCGAAGAGTCCCCAC
ACGCGACGGCACTCGTCATCGGTGATGCCGGCAAAACATCGGGCGGTGATGTCTCGGTAT
TCCTTCACCAGAGCCTTGGTGACGATAAACTCCTGCACACCGTCTTGCCGGGGATTCTGA
AACACCTGCTTGCCCATCATGCCATGCTCGTGCATGGTGTCGCCCATCTCGAAGGCGGGG
TTCACCAATATGCGGTCGTAGCCGCGCAGCATCTCGGCATACATGCCCCCCATCGACGTG
CCGATGATGAGAGCGGGCCGCTCCTCCGCACACTTCTCTTGCAGCAACGCCATTGCCTCC
TCGGGATGGAGGGGGAGGTCGTAGGCCACAACGCGGGCCGAGGGAAGCGTCTCCCGGATG
CGCTTCACCGTGCCCGAAGCGGCCGACGATCCGAAGCCGTGGACATACATAATGGTCTTC
CCCGACATCAGGTCGGGAAACTGTTTGATATAAGGATTCTCCATTGCTGATTGCTTTTTG
ACGATTGCAAAAATAACAAAAAAAGTACTACAAACTTCCACCTCCCCGTGAAAAATCTTC
TAAAAAAGTTGGAAACTCCGAGAAATAACACTATCTTTGCATTGGAAAACAAGAAAACTT
GCGGACTAACATCCGGAAAAACAATAACAGAACCCGTCGGCATCCCGTAGATCTGCCGGC
GGGTCACTTTTTTAATACGTGAGAAAATATGAGCAATCAGAAGCCACGGTCGATAGAAGA
ACAAATCCGCCTGCTCCGCTCAAGGGGCATGACATTTGGCAATGAGGAGCATGCAAAGAT
GTGTTTATCCCACATCAGTTACTTCCGGCTAAAATACTATTGGACAGATATGCGCGACGA
AGAGACGGAACATAACTTCCGGGAGGGTGCATCCTTCAACGATGTGATTGCCCGATACGA
CTTTGATCGCCGTCTGCGCCTGATACTTTTCGATGCCATCGAGATTGTCGAAGTGGCCTT
GCGTGCCAAAATTATCAACCATCTGTCAAAGGCTAAGGGTAGCGGACTCTGGTACTTGGA
TGCTTCTCTCTTTGAAAATACAACATATTATGAGGATTTTGTGCTTGATCTGAAATATGA
GTTCGAACGCAGCACGGAGCCGTTTGCCAAGGAGTATATCTCCAAGCATCCGGAATGGGA
GGTCGACTCAATGGAGGGTGACAACCCTGATGCTTGGATGATTATGGAAGTGGCAACCTT
CGGCACACTATCGAAGATGTACAAGAACCTGAAAAGCCAACTCCCCCAGCGTGCATTGAT
AGCTAATGAGTTCGGGCTCTATTCCGCCAAAGAACTATCCGGTTGGCTGGAAGCTGTCTC
TGTGCTCCGAAACATCATCGCCCATCACTCACGACTATGGAACAGAAATCTTGCCAAGCA
GCCTATGAATATCAAAGGACATCGCGACAAGTGGCTGAACAATCCTTTGACAGACAACCA
AAAGAAGAAACCCTACGGGGTCATCACCGCTATGCTCTACCTCTGCAATGCCGTATATCC
GGAGAATCGCATCAAGACAAAGCTCCTCTCCTTATTGGAAGAAAGCAAGGATATACCCTA
CGGGAAATTGGGCTTTACGGGTGATTGGCATCATGAACCAATATGGAAATAGTTTCTCCT
TTGAAACTCATTCTCAAGTAAATTCATATTTTTAGGGCTGTTTCGAGATTGATAAATAGT
GACCTGAAAAGCCTCCATCTTTCAGACTTTCTTGATATTAAGAATGGCTGAACTTTCCGT
TCCATGTAACAAAAGAAATGAAACGGACCTATACAAAAAGCGGAGAAATGCAGGGTGTGC
ACTTCTCCGCCGGAATTTACCAACTGGCTACTGCCCCACCGGGCAGCTATGGTGTGTCTT
TATGCATCTTCGTCACTTCGCGCCCGTGCGCCACTTCGGGGCACCAATGCCAAGCTTGAA
GATGTTGCTGCCGCGCACTTTGTCGGTCTGCCGGTAGTAGAGACCGTTGAGATTGTCGGT
CTCGTGAATGTCCTTACCCGAGAGGTGGGGCGGGTTGGGAGCCGTCATCAGTTCTTCGGG
CGAGATGTCATCGACATGCACTTCGAGTTCGCCGCGCCCGCTGAGCAGGGCATCGTCGCC
GAAGGCACCTGCACTGTTCTTCTTGGCACTGAAGGCTGAGCCCGAGAATATCTGCCCGTT
GGTGAGGTGGGTGTTGGTCGACCAGTTGTTGGCAATGTCGAAGAACACGAGGCCCGAACC
GTTGATGGTACGTATATCCATACCCGAGAAGTACATGTTGCGCGAGTCGCCGGCCTGCTT
GGTGAGGATGAAGAGGTTGTTACGCACCGTGATCTTGGAACCACCGGGCAGATAGCGCAG
GTTGAAGATGGGGCATCCCGTGCTTCGCGTGTTGAAGTTGACGAATGTGTTGTTCTCCAG
CGTGATGTCGTAAGACACCGAAGCGGGCCAGCCAAGATTCTTGTTGGCATCGTTGAACAG
GCTGGGGAACGGCGAGTCGTAGAACGTGTTGTTGCGCAACACCATGTGCTTGAACACGTT
ACTCTTCGGCTGCTTGCCGTCGCCGGCTATCCACGGGTAGCCACCCCCTTTGTTGTTGTA
GTAGCCGTCGTTGTAGAAGTCGCAGTTTTCGATGATGAAGTTCTCAAACACCTTAACAGC
AGATCCCTGCACGCGCACAAAGCCACGCACGAGGCCTTGGAACGAGCAGTTCTTCACCAG
GAAGCGCTGCACCTGAATGCCCATGCCATTGGAATACATGTTGGCGAAATAGTTGCCTGT
GGCGTTGCCTGCACCGGCCTCCTGATCACCGTAGTTGCGGGCCAACGGACAGTTGAAATC
GATGTCTTCAAACTCGAGGGCCTTGATGTTGATGCGCACGTTGGGATTCTCTCCGCTCTG
CGGTTGGCGGCCAAACATGAAGTTGCAGGAGTTCACGTTGCCGCCGGTGGTGTACATTCC
GTTCAGAAGCACGGTGGCACGACCTTTCCCGGCAGCAAGGTCGGCGGGATTGGTCTTGAG
GGTGAAGCCCTTGTAGAGACTCACATTGGTGGCAAAGTAATAGGTCTTGCCGCCCTCAAG
ATAGAATATCTGCCCTTCGGCAAGTGCAGAGTTGACATTGTACTTGTTGATGATGGAGTC
CAGACGACAGGCCTGATACTGAGTGGCAGCGGCCGCCTCTTCGGGCGTGATGGTGCTGCC
GGCCGGGTCGTTCACCACGTGCTTGATCACTATCGGAGCCCCCGACTCACCGTCCATGCG
TATGGCCAACGTGTTGTAGCAGGCGTCCACAGCCACGGGAATGTCGTCATCGACGGCATT
GATGAGATAGACGCTGTTCTGCGTGAGTCCGTCAATGTCCACATAGCCGCGCTCGAAGTC
TTCTGCCGTGAGCCGGTATTTCCGCCACTTCTCCGGTACTTGTGCATCGGGACTGGAGGG
AGAAGCCTCCACGGTGAGGGTCTCCATCTTCCAACTTTCCGTGCCGTTGAAGTCGACGGT
GGAGAAGTGCGTCTTGAATTCGGCCACCTCGGCAGCCGTTCCCGACTCGCCCGCCTTGCG
CTCAATGTTCACGCGGAGTGTCGTCTTGGTCACGTCACTGGCGATGATGACCTCGGGCAC
CTCATAGCGGTTGCCCGTGGTGAGCCCTAAGTATTCGGCCCATTGGCGGCCATTGCCGTA
GCCATACCAGTTGGAATGGTAGCCCTCGCCACGCTTGGAGAGCGTGCGGATGGCGAAACG
GTAGTCAGTGGAGTATTGCAAGTCTTTGATCACCATATCCAACACATCGGGGCCGACAAT
GGTGTCCAGTAGAATATGCTTGGGATTTTCCCAGTCTTCAGCCAGTCCGGAAGACACATT
GGGCTGCAGGGCCATCTTGATTTCATAGCCCGCACAGTCGTTCACGCCATACCAATAGAG
GTGTATGTCGTTGATGTCCTGCACGTGGCAGGCGTAAGGATCAGTGGGATAGTCGCCCTT
TCCCGTGTTGTTGTCGCATCGGAACATGGTCATGAACTCCCGCCCGGAGGCCGTTCCGGC
ATCGTCTTTGTCAGAACAAGCTGCGAGGGCACAGCCGCCAAGCAGCAGCAGTGTATATAA
AAGTGATTTCTTCATAAGGGTTTTCATTTAGGCGTTAGTTGAGATAACCGTAATAGTTCT
TGTAGGCTCCGGCGCTCCGCTGGATGGCTTCGCGCGGATAGGGCAATATGTAGCGCACCA
CAGGCAGCTGCGAGGGCTGCATGTCTGCCGAGGGAGCGGGCATGGAAACGGGCTGTCCGT
CGGCATTGACCACAACGGGATTGCCCAACAGATCGGTGCGGATGTAGCCGTAGAGCGAAT
AGCGACACTCGTTTTTCACACCTTGGCTCTCGTCCCACCAGCCGTAGACATCGGCCTGAC
TCCACGGATTGGCCGGGTCGGCGGCGGGGCGCACGTCTTTGAAAGAGTCGCTGAGCTCCA
GTATGTCTAGTGTCGTATTGGGATAGGTGTCGGTGTTCTTGGGATTGGCGGCCTTGCGAT
AGTACACCGAGTAGGGCCACGTGGCGATGTAGTCGCGCCCGTCATGCTCGGCCAGCACGT
CTTCATACTCCGACGAACCACCTGCATTCTCGGCCACAGCCATAAAGCGCAGGAACTCAT
AATAGAGTGCCACGCCATAGAGATTGTTGCGCACAAGGTCTTTCCAGCGCATGTTTTCGC
CGGCAAACTCCCACTTGCGCTCATCAAGCACGGCCTTGAGAAAACGCTCCTTGCTGCCAC
TCACGGCATTGACATAGGCCGTCACCTTCTCCGCTTGGTCGGCACTTTGGAAGGCCCGGC
GGCGCACTTGGGCCAAGTCTTCCTTGGCTTGGTCGGTCGGACCGCCATTAAGTTCGTTCA
ACGCCTCGGCATCCATCAGCAGCACATCGGCATAACGCATGTAGGGATAGTTGATGCCCG
TGTTGCCTTCGCTCGTGGGGCCGAGCGGAGCTCCCTTGCTCCAGAACTTCGACCACTTGT
TGTTGTACATGGTGTAGGAGAAGTTCACCTGCGGCGTACCGTCGTAGAGGTAGTACCAAG
TGTTATCAACATACTTCAACCGTTCGTCAGTCGGGTCAAAAGAATAGCGGTAGAAAGTGC
TCACGCGGGCTGCACCGGAGGCCTTGCCCCAAACGTTCTGCCCCGTGGTGGAGCCTTCGT
TGAAGTCGCAGCGCGGCCCCTGGAGATAGCCGATGCTGCCGGTGGAGTTCTGCGCAAAGG
GTATTTCGAAGATCGGATCATCGGAGTTGTCCACCTGATAGTTGCACTCGTCGATGAACA
CATTGCGATAACTCTTGGTGAGACGGTGCGTGCCCGAGCTGATGATGGAGTCGCAATAAA
GGTGTACCAAGGCATAGTAGTCCCGGTAGTTGTCGGGGCGTAGCATGATGCCATAGCTGT
TGTGCTCCTTGTCTGGGCGCAGAGAGTAGCCTCCCTCGGTAAGGGCAAGGCGGGCTATCA
TGGCCCAGCACATCTCTTTGGAAATGCGCTCGATGCCGTTGTCGAGCCGATTGGCAAACT
TCATCTTAGAAGCTATCGCCCTCAAGTCGGCTATCAGCCTGTCATTGATGGTGTCGCGAC
AGGCTACGGGCATCACCTTGTCGGCCATCTGCGAGGTGGGAAGCAGCGAGAACGGGACAT
CTCCCCAAAGCCACATCAGGTCGTGATAGAACATGGCGCGCATCACCTTGGCCTCACCCA
TCTGCTGTTGCAGGGTTTCGAAGTCTTTGTTGGAGGGCGTGTAGAGCGGACTGTGCTCCA
GTTGCCAGATGAAGTTGTTGGCATATTCGATGCCCTGATAGGCGGCATTCCATGTTTTCT
TGAGATCACCGGCCTCACTGGTTCCGTCGAAACGGCGGAAGTTGTTGGTGCCGGGCTGCT
CGTTGCTGTTGGTGGCGAAGTCGACATCACTGTTCAGGCAGAACGTCGAGAGGTAGGCAC
TGCCGTAGGTGTCACCGCTGAGCAGCTGGGCATAAACACCGTTGAGGGCGGTATTGATTT
CGTTCACGCCCCCGAACACATAGCCGTTGTCATATTTCGACGGCGCGTCCACATCGAGAT
AGTCGTTGCAGGCCGTAAGGGTGGTGAGGGCAGCACCTATCCATAAGATATTCTTGAGTT
TCATATAAAGGCTCCTTTCGTTAGAAATTAAGATTGACACCGAGCGAGAAAGCGCGGTTG
CGCGGGTAGCGGTTGTAGTCCATACCGGGCGTGAGGCCGGTCTGGATGTCCACCTCGGGG
TCGTAACCCGAGTAGCCGGTGATGATAAAGAGGTTGGAGGCACTGGCATAGAAGCGCAAC
TTGGAGATGCCCCAGTGCCGGGTGAGCTTCGCGGGCAGCGTGTAGCCGATGGTCACATCT
TGCAGGCGGAGGAACGAACCGTCTTCTATGAAATAGGATTGGGTGAGATTGTTCACCACA
TCGGCGGGATTCCAAAGACTCTTGCCGGCATTCATGCCGATATAACTCTCCACAGAATTG
TCAAGATAGTAGTTCTTGTACATGCACTCTCCCGTAGCCGGATCGACATATTGCCAATGG
TCGGTGAACTTGCCCAGCACGTTGGTAAATTCATTCCGGTTTTTCGTTGACGAAGAGAGG
GCATAGGCCGTGGCGTTGTTGACATCGAAGTCGAGCATGTAGTAGAAGTTGGCGGTGAAG
TCGAAGCTCTTCCACTGCCCGCTCACTCCGAAACCTCCCTGCACCTTGGGGTTGGTGTTG
CCGATGACGGTGCGGTCTTTCTCGGTGATGTATCCGTCGCCGTCGAGATCCTTAAACTTG
ATTTTGCCGGGCAACGTGGCTTCGCCGGAATTACTGCTGGCCGACACCTGATTGATCACC
GTGCCGGAAACGCGCCTGCCGTCTTTATCGAACGTGAGAGGCTTGGGCACGGCCAGAAAA
TTCCGGTTGGGATCGAAGTCGAACTCCTCGGGGCTGTAAAGACCGTCGTACACAAAACCG
TAGATGAGTCCGAGCTCGTCGCCCACGCGCAGGCAATAGTCATTGTAGCTCGATTTCCAA
CGGTTGTTCTGATCCCAAAGCACGTCATCGGTATCGTTGAGCCTGTCGATGACACGCTTG
TTGAAGCCCATGCTGAGATTGGCACTCAGCACGTAGTCCTTGCCACGCAGCAGGTCGGCG
TTGATACTGAGTTCCACCCCGCGGTTGGACACCTGCCCGATGTTCTGCACTTGGGTGGAA
TAGCCCGTGGTGGTGGGAATGTCCGACTTGTAGAGCAGGTCTTTGGTGGTCTTCCAGTAG
AATTCGGGCGTGAGTTGCAGGCGGCCGCCGAAGAGGCTGATATCCATAGCCAAGTTGCGC
GAGACGGTGGTCTCCCACTTGATGCGCGGGTTGGCCAGCTTGTCACCGCTACCGAAACCG
TAGTATTTTTCTCCCTGCTCCACGGTTTCTCCGAAGCCCGGACCGCCGGTGGAGTTGATG
GCATAGAGATAGCGCCAGAGGTCGCTGTCGATGCGGTTGTTGCCCGACAGGCCCCACGAG
GCGCGGAGTTTCCAGTTGTCGAGCCACTTGACACGCTTCATGAACTTCTCCTTCGAGATG
ACCCATGCGCCCGAAACGGAGGGGAAATAGCCCCAACGCTCGCCGGCACCGAACTTGGAC
GAGCCGTCGGCACGAAACGTGGCGGCAAGGAAATAGCGATGGGCAAGGTTCCAACCGGCC
TGTCCGAAAAACGAGGCTGTGCGGTCGGGGGTGCTCAAAGAGGAATTGGACTCGTAGGGA
GTGCCCAGATTGAGATTGTCGATGGCCTTCTGGGCCGAGATGTCGCGGGGGAAGTAGCGG
TTCATCTGATAGTTGACACGCTCCTCGCTGCTGTAGATTTCCTGTCCGAGGAGGAACGAC
CAGTTGTGCCTGTCGGCCACGGTCATGTTATAGGTAGCGGTATTAGTCCATGTGTAGGAC
ATGCGGCGCCTGTTGGTCACCTGCGCCACGGGTTGGCTGTTGTGCCCCTTTCCCACGCGC
GTCAGTGGTCCGTAGAAGCGGTTGACATCGCTGAACGTGATGTTGTAGGCCGCTTCCGTG
CGCAGCATCAGGCCCTTGATGGGCGTCCACGCCAAGCTCGCCTGATTCACGATGTTGTAG
GAATGCTTCTTCTGCGTGTTGGTCTGGATGTCACTCTTGGGGTTGGTGTAGGAGAAAGCC
GCCTCCTCATCGGGGTCTACCGTGCGCGGATCCCAGAAGGCAAACTCCCGCAGACCGTTG
GTGGGACGATAGCGCAGCACATCAATGATGCCGCCCGAGCCAATGTTGTCGCCTCCGGCA
CCAATGTCACGACGATAGGTCATACGCGGATTGAGCGTCAGTTCCAAGTTGTTGGAGAGC
TTGGCAAGCAGCTTGATGTTCAGATTGGTGCGCCGCACACCCGAGCCCATGATGATGCCC
TTGTCGTCGCTCTGGGTCAGGGAGGTGTTAAACTTCACTTTGTCGGAACCGCCACCGACG
GTCACATTGGCCGAGTAGTTGAGAGGCGTCTCCCCCATCACCTCGTCCTGCCAGTCGTGG
GTCGCGGCCCGGCGGTAGATATCAGCAAGGTCGGCGGGGTTGCCGAAATTGCCACGGAAG
GGCTTTGCCCAACTCGAACGGGTGCCGTTGGCAGCCGCACGGTCGTACTGATAGCCCACA
AACTGCGGAGTGTCCATCAGGTCGAGCTTCTTCGAGAGATGGGCCACGGTGGTGCGACCG
TTGAAACCCACGGTGATTTTGCCCTCTTTGGCCGACTTGGTGGTGACCACCACCACGCCG
TTGCCACCCTTGGCCCCGTAGATGGCCGTGAGGGAAGCGTCTTTGAGCACGTCGATGGAG
GCGATGTCGGTGGGCGGAATGTCATTGATATTGCCCACTTGGAAACCGTCGACGATGTAG
AGCGGTTCGTTGCTCTGGGTCACCGACGTATTGCCGCGGATGCGGATATTGACATCGGCC
CCCGGCGCACCGTCGACCGTGGTCACCTGCACGCCGGCAATCTTGCCCTGCAAGGCTTCG
GCGGCCGAGGCCACAGGCACAGCAGCCAACTTGGCACCGCCCACGGAGCCCACCGAACCT
GTGAGGTCTTTGCGGGCGCGGCTGGTGTAACCCAGCACCACCACTTCGTCCAACTGCCCT
TGTTCGTCTTTCATGACCACCTTCCGGGCGGCATCCGCAACCGTGATTTCCTGTGAAACC
ATACCGATGTAGGTCACAACGGCCGTCTTCGACTTGACCAGTTTCAACGTGAAGTTACCG
TCAAGATCGGTCACCGTGCCGTTGCGCGCATTGCCCTTTTCGACAACCGATGCGCCGATA
ATGGGCTCGTCATTGGAGTCAACGACCGTTCCCCTGACGGTGCCTTGCGCCAACGCCGCA
AGCGGCATCAGCAAAAGCCCCGTCAGCAGACAGAACTTACACATCAGATTCATTGCATTC
TTCATGTGTCTTGTTTTTAGTAACTATTAGTATAAGTGATTGAGAATTATCGTTTCATGA
CGCTATGCCTGCAAAAGGTTTCATCTTTGTCTAAGCAGTTTGTTAGGGCATTAGATTATA
TAGCATCGGCAAAAATAAGCATTTAAACAACACGAAGCAACACTTCAGATGGAAAAAATG
GCCGGAAAGGACAAAAATACACCCTTTCCGACATTTTTTTACCCCCATTCCCATCCATTG
TCAGCTTATCGGCAGCTTGATGCTGTGCAGTTGTCAGGCTCCCCCACCCATCAGCAAGAG
TCTACGACGGCATGTTGACGGAAGGCCGGCAAGTGGCATGGAGGGTGCAAGCCGTGTACG
GCCTTTTCATCGTCGATTGGCATTAGCTCCTTGTCTATGTACTTTCTTTGCGGTAACCTG
CTTTTTCCTGTTTCCCTCTTTTCCCCTTTTTCCTTCTCGGTTTTCCTCTTTTCATCCTCT
CTCTGTATATAGCACAAACTATTAAACCTTTCGAAAAAGCCTTACATGACCTTTTCTCAC
GCCCATCCTGTTGGCTATTCCCATCCGTCTTATTTGCCTCATCCGCCCCATCAAAATTCT
CACTAAGCCCAAACGACGATGCAAAAGAGCCACACTTGAAAGCTCACTCGGGCCGAGTGA
GAATGTGGAAGAGGCCGTTCGGCAAGACTGTTTGGGCCGAATTGTCACCTGTAACGGGAA
GAAGACAAAAAAGGGGAGCGTACATGCGCTCCCCTTGCTATTGCAAAGATACGATATAAA
CGGCGGAAATGCAAATCAGAGTAGAAAAAACTTTACGCCTATCGGAGCACTTCCGCCCCG
TTGTCAGAGTCTTTTTATCCTTTTATCGAATAATCCACCGCTTTGCCCATCAATATCAAT
AAGTTAATAAGTGGAAAAATCAGTTGATGGGCGCATCACTCCCCCTCTCCCCTCGGAGAG
AGGGTGGGGATGAGGTTCAAACTCACCCCCTTCTCCCCGCGATGCACGCGATAGGGCTCC
AATGGCCAGGCACCCCACGAGTTGATGCCGCCCACGCCGTAGTGCTCCGCATCGATGAAG
AGATTGGTGAACTTCGACTTCTTCAACTGCTCCGGATGCCGCTGTTTCTTCTCCGTCCCC
TCGTCAAGCTCGTCGATGTCGTAGTGCAAGGCCGAGGCATAGAATGGCTGATCAGCCTCT
ATGCGGAGTCCGAAACCACTTGCGTCGGTCTGTTGCCACCAGCGCATGTCGCTCTTGGTG
CCCGTCTCCTGCGGACGGATGTAGGGGAAGAACTGCTCGTCGGCCGTCTGACTGTAGATG
CCTACGGGCATGCACTCCTTGCGGTCGGAATAGTTCTCGATGGGGCCTCGGCCGAAGTAG
TGGCTGTGCTCCATGTCGTAGGGCAGCTGCATGGCGAGCCCGTAGCGGAAGAAGTCGGGT
GCTTTGGCCGTTGTGTCGGCCGTCATGTTCATGGTGACGAGCATCTTGCCCATGGAGCCG
ATGGCGTAGCGCAGGGTGAGCCCGGCCTTCACCTGCGGCAAGTCGTAGACGGCTGTGACG
AGTGCCAGGTCTTTCCGGCCCTTGTCGCGCACGGCCGTGAGAGCCGTCAGCTTCATCTCC
GGATGGTGCCAGACAGCGAATTTCTTGTGCATATTTGCCCCCATGTCGTTGTCGGTCACG
GCGCGCCAGAAGTTGGGTTTCAGCGTGCCGCCCTCCCCGAGGAGGCTCTTTCCGCCTACT
GTGTATTCGGCGAGAAGTCCGGTCTGCCGGTCAAAACGGACGGTCATGCCGTCTGCTCCC
GTGAGCACGATGTCGGGCCTACCTTTCTTGTCGATAATCTTGATGGCCCCATGGCGAGGT
TCTGCAGGCGAGATGGCATAGCCGTGATAGGGCATTGCAAGCTGCCGGTAGGCGATGGTT
TGACCTGCCTTCATGAGTGGTTCGGCCTCCTTGAGACGGAACCGGATGTTGAGAAAGCAG
TCGCCCGGCAGACTGTCGTCTACGGGCAGAGTGTATTCGTGTGTCCCGCCGGGAGCGATG
TCGAGCCGGTCGAGGATGCCGCTCTTCACGGTCTTGCCCTCTTGTGTGAGCTCCCATTCG
AGCCGCACGTTGCTCAGGTCGCGGAAGAAGAACTCGTTGCGAACGCTGATTTTACCCTTT
[truncated: 2,876,562 more chars]
