# Supplementary material for: Expansion of intestinal Prevotella copri correlates with enhanced susceptibility to arthritis
Source: eLife. 2013 Nov 5;2:e01202. doi: 10.7554/eLife.01202 (PMC3816614; doi:10.7554/eLife.01202)
Supplement: Figure 2—source data 1. — DOI: http://dx.doi.org/10.7554/eLife.01202.010 [file elife01202s003.zip › Figure_2/Panel_B/pseudochroms/pbuccalis.fasta]

>p_buccalis_atcc
AGCTTTTTGTTGCTCAGGTACTTAAAAAGTTTAATTTATAATAGTGTTGCGGAATTAAGG
TCTTTGTAAAAAAAGATTTAACCTTTTGATTTTGGTGTTACAAATATGTAGTTAAGTATG
AAACATCTTAAATTTTTCATCGCTATACCAATAGTTTTTATTTCTCTGAATCTGTATTCA
CAAACAATGATAACAGGAAATGTTATTGATGAAGACGGTAAACCTTTTATAAATTATACA
TTGAAAGTGGTGGGGGCTTCAAAGTTGGACTCGTTGAAATTATACTCACCAAACGGGAAT
TTTTCTTTTGAGGGAAATGATTGTCCTTATCATTTTACTATCGCATATTTTGGAGAACAG
GTTCTTGATACAATTGTTGGGTGTGACGATGTAAAATCTCATCTTACATTCCAAACTAAG
CTGGAAAAAAAGTTGGAGGAAATAATCGTACTAGGCAAGAGACCTATCGTAAAAAGCAAA
CTTATGGAAGATCAAATACAAATAAAGGGTATTACGATTTTTGAAAATAACAATATGGTT
GAAATATTGCAAAAAGTTCCTGGATTTATTCAGAATAGCAATCAGTTAACTTATAAATCT
CTTCCTGTGGTATCTGTAAGATTTGGCAGTCAAGGGATAAGCAGACAACTGACAGCAGAT
ATGTTGCAAATGCTTGAGAGTTTGTTTGCTGAAAATGTTTCATCTATAATTTTTAAAAGA
TTACCGCAAGGTAATAGTTATGAACTTATTGTAAATTCTGTAATTATAAAAGGATTTGAA
ACTACAACTACCGCAGAATACTCAAGAGGAGAAGGTGATTATGGGACTATCAACACTCGT
GGCGTGTTAAATACTGCAAAATTAGCAAATAGCCTTTATTTAAGGACAAATCCATATCGT
TCTCCGACTTCTTCTACAAGGCAATATGTTTTTGATAATGGTGTTGTAAAAGACATTGAG
GATGCTAAACAGAAAAAAACGAAAGACTTTTATGTTGATTACGCTAATAATTATAACCTT
TCAAAAGAAGTAAATGCAGGAGTATTAATAAATTACCTTGTGTCTAACAACAAAGAAGTT
CGAACTTCAAATGTGTTTGGTAATGTCTCTGATATGGATGCATCTCAATTTTATCGTTTT
TTCACTACCGGAGTCTATTTTGATTTGAAGAAGAACAAGCATAAACTCCATTTAGAGATG
GCACTTAACAACAAGAATGACCAATACAAATTGAGAAATACTAACAACACATTACTTCAG
AGTATGAAGAGCTATAATATCACGCCTAACGCCTCTGTTGATTATACATACACATTCAGA
AACCCTAAATTCAAGATTCGCTCATTCAGTTCTTACTCTTACATGTTTTTAACGGCTGAA
GATGTATTTCATAACATCAAATTACAGGACTTTTGGGAACACACATTTAGGCAAGATATG
TATTTGAATGGTTCTTTAGGAAAATTTGAGTTTAACGCAGGAATTACTTTTGATTACTCA
ACCAGTCATAAAACGCATTATTTTTATGTGGATCCTCATATTCTGCTTGGTTATGAAATA
AAAGGTCATAAATTTAGTATAAGGTATGATCAAAATACGTCAAGACCTCTTTCTGGGCAA
CTTGCTGGCATAACAAAACAAGAAAATGAAGGAATAGATATTACAGGCAATAGCGACCTT
AAACCATATAGAAACAGTCAATTGAATTTATCATACCGAAGAGGGAATTTGGGGATTAAT
ATTGGAGGATGTCGTCGTGCAAACTGGTGGATTCTTCTTCCTGCCTATCAAAACAATAAA
TTCCTTTATAAATATACAAGTCTTGGTATTTCACATATGTTTACTGCAAGTGTTTATTAT
TCACAATATTGGAAGTTTTTTTACCTCTCTCCCAATATCAGTTTAGAAACAGGGAATTTC
AAAATATCAGAGAATAATTCTCAATATAATAATAAGTATCTTGCTGTTTCTTTACCTTTT
GGCTTTAATTATCGTAAGCACAGGGTAAATATTACTTTTTCCTATTTTCCTATTTCACAA
TTCGAGAATACAAAAGAAGAACCAAGGTCGAATTTATCATTTAGATATACATTCTCAACA
TTAAATAATGCTTTCAGAATATCGTTATTTGCTAATGATATTTTCAAACAAAATCAGATG
CAATCAAGAATATATGCTAATGGATTTAATGAATATAGAAAAAATAATACAGATACGAGA
AGAGTTGGCATTCAACTTGTATATCATTTTTCTTCAAGAAATAAAGTAAAGAAATTCAGT
TCTCTTATACATAATGTAACAAGGAACTGAAAATTGTTTAACTAAATTTTAATGTAATTA
TGAAAAGTATTTTAGATTTGAAAGACTTCGAGTCTCTTAGTGCTAACGAACAAATTCACC
TTGTTGGTGCATTTAGTCCTATTGAAGTGGCGTTATCATCTGATTCTGATGACACATCAG
ACCATGATGATACTTCGAATCACAATGACACGTCCAACCATCATGATCACAGCGAAAGCT
ATGATAGCATTTCTCAGCAAGAACTAAATGGTATTTAATGGTTGTTCGTAACCCTTAATC
TTATCTGTACCTCAAATCCGCAACTAAGCCCTTGAACGTCCTTATTGCCTTTACACGTCC
TCTCATTACTGAATTTGCAGATAATTTGAACTTGAAGCACCCACTTGCGGCCTACAATAT
CCCCTTACCCCACAATGTGACTTGAGGCAAGACGCTCTAACCAACTGAACTACGGCCACC
ATGTATAAAAAACTTGCTTCCTCACTTGGAAGCGATTGCAAAGATAAGGGATTTATTTAA
TCCAGCCAAACAAATCCCTTATTTTTTATCTATTTTCTACTTTGCCGGTGTTGCCGGAGC
TTTCGGAGCTGCGGGTGCCGACTGTGTTCCCTGTGTTGCAGGTGCTGCTTGTCCGCCAGC
TGCCGGAGCTTGTTGCTGACTGGCACCAAATCCAGGCGTTGTGTTCGGGTTGGTGGTCTG
TGTCTCCGTAGCGGTCTTCTCCAACACACTCTGACTGCTGGCTGAGTGAGGAGCCACATA
AGCGCATGCTACGCTCAAGACAACCATGGCGATTGCCAAGCCCCAGGTAGCTTTTTCGAT
GACGTCGGTCGTTTTTCTAACGCCCATGATGGCGTTTGAAGATGAGAAGTTGGAAGCCAA
ACCGCCTCCTTTTGACTCTTGGATCAATACGATTCCCACCATCAACAAGGACGCAAGAAC
GATGAGTCCAACGAATAATGTGTACATCATTTTCTTATTTGTTTATTTTATTGTTTAATA
TTAATTTCTCTAAAAAACGTAATTGGTCTGCAAAGTAACTATTTTTTTTTGGATAATTCA
AATTTAATCGCTGAATTATTTCCATTGCCTGTTCATATCTCCCCTGCTTGATGTATATTT
TGGCCAGTGTCTCAGTGAAGTATCCCTCATCTGGTTCACTGTTCTCGTTTTCCTCTTGCA
GTTCTGGAAGATATTCGGGCGTGTCGTTCAATTGGATGCGCCCATCGCCGCTTTTCTCTA
TGAAGCTGTCGATAAGTTCCTGACCTTTGAGGTGTAGTGAGGGTGACGACTCCTGTTGTT
CCTCGCTATTTTCCACCTCCATTAGATAAGCCACATAGTCAACGGCAGCATCTGCTGGTG
TTGGCTTGCGTTTCTTGCTGGTTTCCTCTTCATCGGCAGGAATGGTTTCGAGGAAGTTGT
CAATCAGTGAGATGGTACGGTCGTCATCCACAGGTTGATTTTGTGGATTCTGTTTATCCT
TGTCCGCCCGCTTGAGTTGATAATGAGCCGCCTCGATGAGATTGAAGAGAACCTTCCGAT
CGGTTAGATAGATGGCGGCTCGTCGCAGTTCTTCATCAAACGAAGAATCATGCAGAAGAT
ACAGGTTTTGCAACATCAGCAACCTTGCCGTCTGATAATAAGGGTGAAGGGCAAGCAGGC
TTCTCAGGTCATAGAGCGTCTCCTTGTCCATCGTTTCTGGATGTTTTATCAGTCGAGTCA
GATCCATCTGTAGGTTGTTGATTGCTTGAAATTACCAGTTGGCTACGGTCGCATTGAAAA
TTTGGTCTGCAAGATCTTTCACCATTTGCGATACCAATTCTTCTTGTACCGAGTTCAGGT
TCTGCGTTGTCTCGTACGACTTCGCGGATGAGAACTGTCTTTCAAAGTCTTCCGTATGGT
TGACGTTATTGGTGAAGCGCACGTTCACCGTGAGAGTCAGCTCGGTTTGTGCGGAATGTC
CTTCGCTGGAGACCGACTTGTTACGCTGCGTGTACGACACAATCTCGCCTTCTATCTTCA
GGTCGCCATTACGCCTCACCTGCTGTAGACGGGTGTGGTTAGCAAAAACGTCTTTCAGTT
CGTTGTTGAACATCGGTCCCATCGGTCCCCACACATAACTACTTCGTATGGGAAAGTCGA
CGATTTGAATGGTCTTGGTCTTGGTATAATCAATACTGGCACCATTAAACTTATAGCTAA
CCGAGCAAGCCATGAGCACACAGCCCACGACGAGGCTGATGATAAGGATGCTACATGTGT
AGTGATATTTTCCTATTGCCATACCGTCAACTCTTGTCTAGTCCATATTGTTTAATTCTT
CTATACAGCGTACGGTCAGATATACCGAGTTCCTGTGCAGCTTTCTTGCGGTTGCCACCA
TTACGTTCGAGGGCCTTCTCCACCATTTTTCGGCCGAGGTCGTTCAAGTTCAGGCTCTCG
GGTTCGGTCACTTCCTCCACAATGGCATCCTCCGGATCGGCCGATGACCGTACGTTTGCC
TGCGGTGCAGTTACCTGGGGGTGCTGCGGCATATTGGGATATCCTGCCAGTTTATTATCC
AACGCTTGCACCTGTCCTTGATAAGCCACACCAACGTTTTGCTGTTGCGCCTCGTCAAGT
TGCTTTCTAAGGCTGTTCATGTCCCGGCGGAGGTCACTCACGTTGCCCCTCAGTTCGTAC
AATATTTTATACAGTATCTCGCGCTCGCTTTCGTAGCTGTGCGATCCTTGTGACGAGATG
GGTGCCAACTGAGTGCTTTCGGGATCGCGTGGGATGAACTGTTGCAACAGCTGTGCGTTA
ATTTTCCTGTCTTTCACCAACACCGACATCTGCTCTGTGATGTTCTTCAGCTGCCGAACG
TTGCCCGGCCACTTGTAATTCAGCATCAGCTGTTTGGCGTCTTCGGTGAGACTAATCTTT
GGCAGACGGTATTTCTCTGCCATCTGCATCGAGAACAAGCGGAACAGCAAGATAACGTCT
TCCCCGCGATCACGCAGAGGAGGCATCTTGATGGGGATGGTGTTAAGACGATAATACAAG
TCTTCTCTAAACCGTCCCTCACTGATAGCTTTAGGCATGTTCACGTTGGTGGCGGCCACT
ATGCGCACATCGGTCTTGCGAATCTCTTGTCCTCCCACGCGAATATATTCACCTGTTTCC
AGCACACGCAGCAAGCGAGCTTGCGTAGCCAATGGCAGTTCGCCCACCTCGTCCAAGAAG
ATGGTGCCTTTGTTGGCTATGCCAAAATAGCCTTCGCTCTCACCGATGGCACCGGTGAAC
GACCCTTTCTCGTGTCCGAACAATTCACTGTCGATGGTTCCTTCAGGGATAGAGCCACAG
TTGATTGCAAAATACCGTTCTCTTCTTCGAGGTGAATGGTCGTGAATAACACGCGGAACG
ATTTCTTTGCCCACGCCACTCTCTCCGAATATCAAGACCGACAGGTCAGTGGGTGCAACC
TGAAGGGCCACATCCAGCGCATGGTTCAGCTCGTCAGAGTTGCCCACGATGCTGTAACGC
TGCTTTACTTTCTGCAATTCCGAAGTGTTCATTGGTTGACAAAATTAAACAATTTATTCG
AGATAGCCGCAAGGATGGCTGAGTTTTTATGCGCCATCACTCCACCTTATTATATAGCAT
CCATCTGTCTGTCCCTTCCATCCGGAGGGTCAAGGCGTGGCCTTCGTCTGATCCTGGCCC
TTTCGTTCGTTAATCTTGATAAACAACAGTCCAATACCCGTCCACACCAACTCACGCAAT
CTGACCAGCAGAGCCACGAAGATACCTGCGCTGGCCGTCATGCCCAGGGCCGATACCGAC
ATCAGGAAGCCACCCTCGCGCCCGCCCAATTGCAGGGGCATGAAGAACAATAGATTAGCA
AACAACGACGTGAACGCCAACACCAGCACACAATGCAGATAGTCTACATGTGGCATGAGC
ACCATCAAGATGAACATCACCTCCAATGCTGACAAAAACCTGCATGCCATTTCCAACGCT
ACGGCCGACAAAAAAGTCTTGGGATTTTGCTGATGCAAGGCCGCAATTTGCCCGTCCACG
GTGTCCAGCTGCTGCCTGTGTTTCTCCACGAAAGGCTGTGCCCACTTCTTGACAAACGGT
ATGTGTCGCAGCACATTCATCATGCGCACCGCCAATCCCTTCTGATATCCCACCAGAAAG
AACCAAATACCCAGTCCACAGAACACAGCCGCGGCAGCCAATAATAGCCCCATCTTAACG
GACATGGGCTGTGTGAGCAGGTACAACACGATGCAGACGGCCCAGAAACAAAAATGGGTA
AAGATGTGTGTCATCACATAAAGAATCACCGATGACGACGCTCGCTCGGCTCCTATTCGT
GGCGACAGCTCCATGATGCGGTAAGGCTCGCCACCCATCAATCCGCCAGGTGTGGCGTAA
TTGAGAGCGAATCCCGACACGGTAATCTTGTAGAGCCACCAAAAACCCACCTTCCCCTCT
GGCTTCCCAGCTGCGTTGTCGTCACCACTTGTCGATTCTTGCGACGGATGAACAGGCTCA
CTGCTTCGGATGATCAGGTACCAAGCTGCGGTGTTGAACATATACAACACTGCCCATAAG
GCAACAATAGCAAAGAACCAATAGCCAGCATGGGTCAACCCATTCCACACGTCGGTGAAA
TTGAGTTGGGTAACCATGATAACTAGTATGACTACCCCAAAGATGAAGAAGCCATTTTGA
TACTTACTTTTCATCTTTCTTTGGCTGACTGGCCTGCTGCTCGCCCTTCATCTGACGTTT
GGGCGCATTGAAGCGACCCTTGCCACGGTCCTCACGGCGTTCATGATAAAGTTTGGGCAA
CGGATTTTTCATCGGCTCGTCATAGTTGAAGCGGTTGCGATAGATGTCGATGGCCAGATA
AACGGCTTGCCGCAGTGGGTTCTCATTGATAACACCCTGACCGGCCACCTCGAACATTGG
CGTATAATTGGTTTTGGTGCATACGATAGGCAGGTTGGCGATGGTGCTCACACCCTCTTC
CAACGACAGCGTCTTAAAAGGCAACATGGCTTGGTCGTGATACATCGCTATGATGCCATC
AAACGCATCATATTCGTTGGAGCCAAAGAACGTCTCGGCTGCATAAGGACCGAATGCGCA
CATGCCGGCATCCGAAAGCTTGGCAACGGCCGGACGAATGATTTCCTGTTCCTCTGCCCC
ATCGGCCTTCGGATTAAGACCCAGCACTGCAATGCGCGGGTTGGCGACACGCAGATCACG
CTTCAAGGTGAGGTACAGGATAGCTGCCTTGTGAACAATGTTCTCTAACGTGATGTTCTC
CATGGCCGCTTTCAGAGGTTGATCGTCGGCCACCACGGCCACGTGCATGAAGTCGTTCAG
GTACAACGTGGTGGTTTGCTTCCCCTCTCCCAAGCAAGTCTGTAGGTAATTTTCCAAACT
ATCGAATGTAAGGTTGCCAAACTTAATGCCATCGGCGCTCATGGGAGCCGCCACCAGCAC
GTCGTAAACTCCTTCCCGATAATCGGTCATGGCACGGTCGAGGGCACGCACTGCCGCTTG
TCCCGACTCTTCCGTAGGGGTTCCCAACTCCACTTTCACCTCGTCATCAAAGCAGGTCAT
CAGGTTGATTCTACCGTCGCACACCTCATCAGCCGTGTTGATGATGCTGAAGTTGGCCTG
GATGTCCAGCGCCTTTCGGTGGTAAGCAGCGATTTTGGGCGACCCATAGATGATGGGCGT
GCAGAGCTCTAACATCTCTGGAGCTGCGAAAGTTTTAAAAATTAGTTCATATCCGATACC
GTTCGTATCACCGTGTGTAAGAGCCACACGAATTTTTCTGTTGTTCATAAGAGAATTTGT
TTATATGTCACGGAGGTCATGAGTGACGGCTGTGGCCTATCCTCGCTCCCCCTATCTTTA
TTTCCGTTTCACGGTCAGCAGTACCGCTTCCATCTCACGCATCTTGTTGCGTTTGCCCAT
TTCGGGCGCATAGACGAAGGCATCGAGTACCAGTGACTTGCCTGCTACGCTGTCTTTGAC
GATGCGTCTCACCAACGGACCGCCCATGGCGTCGCCCACCATCTCCCACAGTCCACGCTG
CAGCTGGCATGACTGTCTGCCGATTCTGACGTTTTCTTGTGTTATGGAGCGGGCCACGGT
GCGCATGTACATGCGGTCGGTCTCGCCTTTCATGTTCGCTCTCAGCACACTGTCCATGCG
TTCGGACGGCTGATTATCAATTCCGCTGAGTGTGTAGACACACAAATTCTGCATGCCCTG
CGCCGTATTGTTGGACACCCAGAGGAAGTCTTTTCCCACCTTGTGGTAGATCATGTCCGC
AGGCAGCAGTACGGTATAGTGGAACATCGAGTCGATGAGTCTTCCGCTCCGTACGGAATG
CTTTCGCTGGAGCTGGAGAATGGCCGACAGATATTCGTTGGTCACCAGCAACTGCCTCAC
TCGTTGTTGGTTCGTGGCGATGAATTGCTTCAGGTCGTCGGTCGACCCCACGTCTACATA
TACAATCAATTGCGGCTGCGCATGGCGGTCACGTTCGATGTGGAGCGAGGGCTTGCCAAG
CCATTTTCGGTTCCACCTCACCACCACGACATTGCGCGCCAGCAACAGCTTTCCCTTGAA
CCTAGCAGGCTCAACCTGCCGCACGTCGAACATCGGCTCACTTTGTGGCAGTGCCGGCAT
CGGCACCGACAACATGTGGCACACCAAACTGTCAACATCACCCATCACCAAAACCTCGTA
AGGGTTCGCCGAGGCAGCGGGCAGCGGACGTTGCTGCTGCCCACAGGCTGTTAAGAGCAG
CATGGCAGCAAGGGCAACTACCCAACTAAGCCTGCTCATGCGCCAGCTTTTTTAGCCGTA
CTCAACAGGCCACAGGCTGCGAAGATGTCCTGCCCACGACTGGCTCGGATGGTGGTGAAG
ACGCCATGCGACGTGAGGTAGTTGCGAAAGTTTTCCATCTTCTGCTCGTCGGCACCTTTC
AATGGCACGTTCGGAATCTGATGGAAGCGTATCAAGTTGACGCGGCAGTCCAGTCCATGC
AGCAGGTCGATGATTCTGCGGGCGTGCATCGGCGTGTCGTTCAGTCCGCCAAAGACGATG
TATTCGAACGACAACCGGCGTTGGTGAGCAAAGTCGTAGCCGCGCAATAGGTCAACAATT
TGCTCGATGGGCATGCCTTTCTCGGCGGGCATCAACATGCTGCGCTGTTCGGGCAGGGCC
GAATGCAAACTGATGGCCACATGGCAATCGCTCTCATCAAGAAAGCGTTTCAGCTTGCCT
TTCACGCCCACACTGCTCACAGTGATGCGCTTGGGACTCCAGGCATAGCCGTAATCGGCG
GTCATCACCTGCGTTACCCTCAGTACATTGTCCAAATTATCCATCGGCTCACCCTGACCC
ATGAACACGATGTTGGTCAGCCTGTCACGTTCGGGCAGTGAGTACACCTGGTTGAGGATA
TCGGCATAGGTCAGATTACCTTCAAACCCCTGCTTGCCAGTCTGACAGAACAGGCAGTTC
ATCTTGCATCCCACCTGACAGGACACACACAGGGTGGCGCGGTCGTCATCGGGGATGAAC
ACGGTTTCTACAAACTTTCCCGAGGCGGTTGGAAACAGATATTTGATGGTTCCGTCTTTC
GAATACTGCGCATCGATGTGCGCCATGCAGCCAATTTCATATTCTTCGGCCAGCCGTTCA
CGGTTCGACTTCGAGATGTCGGTCATCTCGCCAATACTCGTCACCTGCCGCTGGTAGAGC
CATTTAGCCATCTGTCCGCCTGCGAACGAAGGCATTCCCAACGCCTGAGCCACCTCTTTG
AGCTCACTCAGCGTCATTCCCAACAGCTTTTTCTTACCAGTTTCCATTTTTGATCTTGTT
TGTTAAATCGCCACCTGCCCTTTGCTGAAGACAGGCTTCGCCGCTGCAAAGTAAGTAATA
CTTGCTTTGCTTTCTGCTCGCACTATCTTTGCAAAGGTACACAAAAAGCCTGGAACATCC
TACACCTAATATATAAAAACGAAAATTACAACCCAGATTCACGCAAAAAATCTGCTGTTT
CAGCGAATTTTGCGTGACTAAACAGCCAAAGAATAAATTCTGCCAAAGATGAAAAAGCGA
AGATGGCAGATGTTGGATGATTATGCCACCCTTCAAATGAAACCGTTTTTTGCGTGGAAA
GCGATATATCACAACCCTACAAATTGTCCTTATTTTTTATCAGATTTATGGTCAAAATCG
CCCAATAAAAAAGCACATTCTAGAAAAAATCAATAGGCTTACCAGGAGTAAAAGAACGAT
TTGGGAGGCAAGAAAAATCGTTTTCAACTTCAAAACGGGCATTTTAGGGGTTAAAAAGCA
TTGGATTAGAAGCACAACAAGCATGGTATTGAGGTGCAAAAGCATGTGAATTGAATGCCA
ATAGCTTTGCTTTTGTCGCAGATGTGCGTGAACAGCAGAGGACGAACAGGGATAAATGCG
CATAAGAATCTGATTGTCAATAATATCCTAAAATCGCTCATATTTCTCGTATTTGCGCCT
TACTACCCGTCTGTTGGCAAAAACGCAAAATATGGAAGGGTTGCTTGTCAAGATTATTCA
TCATCCAACACGATGATGGTTGGCATATTCTCGACGCCAACTTATCACTTCTATGATAGT
CAGAAAGGCGGACGGTAAAAAAGTAGGTTGTTCATTTCTTTTTGTGGGCTTTTTGCACTA
TCTTTGCATAAGATAGGCTGCGGCTCAACAAAGTAAGTAAACTTCCTTTGTCTTCGGCTT
GCACTAACTTTGCATAAAACAGGCTGCACCTCAGCAATTCAAACGCAGTTTGATTGCTTT
CGGTTTGCGCTGTTTTTGCATAAGATAGGCTGTGCCTCAACAATTACAAACAAAAGCACA
AGCTTATCTCGCTAAGAAACCAAATCCGTTCATGTAAAAACCAAAATAATGAGAGAAAAT
ATAGACTGCTTCCTACCGTGCGACGACATCGCCGTGATGGAAAACACCCTTCACGACTTG
CGACAGAGCAAGTGTGTACGACAAATTTATCTGATGGTTTCGGAACAGTTCACACAGGAA
AAAGAAGTTCCCCACGACTGTTCACTGGTTCGTATCAACCGCCTCACGTCATCTGAGACG
ATGAGGAAAATGGGCCAATTAGCCACTGCCGAGTATATCCTACTCTGTCTAAAAACAACG
CCATTCACGCTGGGATTTCATGCCATGGACCGGTGGCTGCGCGTGGCGGTCGACGCTGAT
GCCACCTGCGTGTACAGCGATCACTACATCAGTGCGGACGGAAAGCGGCAGCCGCATCCC
GTGATTGATTACCAGGAGGGGAGCATCCGAGATGATTTTGATTTCGGACAGCTGCTGTTG
CTGAAGACAGAGACCTGCAAAACATTCGCAGATCAAGCCGACAGGGACGATTACTTGTAT
GCCGGATTCTACGACCTGCGCCTCTTTCTCAGCACGCAAGGTACCATCTTCCACCTCGAC
GAAATGCTTTATACCGAGCAACAGGTAGACAACCGACTGAGCGGAGAGAAGCAGTTTGAC
TATGTGGACCCGAACAATCGGGAGGCGCAAACGGAGATGGAGCGCGCAGCCACGGCACAC
CTGACCACCCTGGGTGCCAAGATAGACACCACGGCATATAACCGACCCGATTTTGAAGAG
CAGGACTTCGAGTTTGAAGCTTCGGTAATTATCCCTGTTTTCAACCGCGAAAAGACAATT
TCTGATGCCATCAAGTCGGCATTCGCACAACAAACGACATTTCCTTTCAACGTAATAGTG
GTAGACAACCATTCAACAGATGGTACCACCCGTATCGTGGAGGAATTGACCCGCACCCAC
CAACGACTGATTCACCTCATCCCCGAGCGTACCGACCTGGGCATTGGCGGCTGCTGGAAC
ATGGCCGTAAACGACGAACGCTGTGGACGATTTGCCGTTCAGTTGGACAGCGACGACCTG
TATTCGTCGCCACAAACACTGCAACGCTTAATAAACGCCTTCTATGAACAAGGAGCCGCC
ATGATGATAGGCAGCTACCGCCTGTGCGACTTCAATCTGCAAACAATACCACCTGGCCTT
ATCAGTCACAGCGAATGGACAGATGAGAATGGCCCAAACAATGCTCTTCGCATTAATGGA
CTTGGAGCTCCCAGAGCCTTTTTCACACCTTTGTTACGACAAATACAGGTACCCAACACC
AGCTATGGCGAAGACTATGCGCTGGGACTGCTCTTCTCACGCAAATACAAGATTGGGCGT
ATCTTCGAAGAGTTGTATCTCTGTCGGCGATGGAATGGCAACAGCGACCATGATTTGAGC
GTGGAGAAACAGAACCGGAACAACCAATACAAAGACCGACTGCGCACCTTGGAGATTCAG
GCACGCCGACAAATGGTGAGCGGAAAGAGTGAAAGCATAGTAGAGAGCCAGTTGCACCGG
TTCACCAACCGCCAACTGGAGGTTTGGGAAAGCGCCCATCAGCGGTTCAGAGAACTCAAA
CAAGTGGAGACCCGACAGCTGTTTTTGGGCGACAACAGCTTCACTATTCAGTTCAATCCA
GCACGAATGGTGTCAACGGGTGCCAAGATTGACCACAAATCGTTGGCCGCCCGCCCTTGC
TTCCTCTGCGAGAAAAACCGACCGGAAGAACAGATGACAAAAACGATTGACCAGGATTTT
GAATTGCTCATCAATCCTTTCCCCATCCTGCCCGAACATTATACCATCCCACTTCGGAGG
CATGAACCCCAACAAATAGCCCCGCATTATGCGGAAATATACAAGCTGCTGGATTACTTT
CCCGAGCTGATGGTGTTCTACAACGGTCCGCGCTGTGGCGCATCGGCTCCCGATCATGCC
CATTTCCAAGGCGGCAGCAGTGGCATCCTGCCTCTTCAGCAGGCATGGCAACGGCTTTCA
CACTCCTTAGAGCCTGTGATATCGCTGAATGAAGACGACCAGCTGGCTGTAGTCAAGGCA
TATCCGTGCCACGCCTTCGCCATCAAGTGCCGCTCAGGCAAGGCAGGTGAAAAGCTCTTC
CGCGAACTGTATCGGGCCCTTCCCCTGCACGAAGGGGAAACGGAACCCATGATGAACATC
GTGGCTTGGCGGCAGGATGAAGACTACATTTCGGTAGTATTCCCCAGAAAGAAGCACCGC
CCCGACTGCTACTTCGCCGAGGGGGCAGACCAAATGCTCATCAGTCCTGGTGCCTTAGAC
ATGGCCGGACTGATTATCACGCCTCGGAAAGAAGACTTTGAACGGCTCACGGCCGCACAA
CTCGAACACATTCTGTGCGAGATGAGCATCTCCCAGCAGGACATGCAACAGGTGTTGGAC
CGCCTGGCGAAAGCCTCAAGCGCAAAACAGCCCACCTTCGCAACCATTGAGAATCACCAA
GAACCCAGCGTGTCGGTAGGAATCGTCAGTGCAGAGGAGATACGTTTCACGCTCAATAAG
CCCTATTTGGCCAAAGGTGAGGTGGTGTCGGGCGAACAAACGGTGCGCTTCCACGAAGGC
GGCATCGGTTGGAATGGCAATACTTACCGTGAGTTGACGTTTACGCCCCATCAAGCTGAC
GCATCGTTCACGCTCGATGACGTGACCATCGGCATCAACTTCCACTGGGAACGCAAAGAG
TCGCAGACCTTCCCAGGCGTGTTACGCCTCATCGTGGACAGTGAGAAGATATGCGCCATC
AACGAGCTACCGGTAGAAACCTACCTTGAGAGCGTCATCTCCAGCGAAATGAGCGCCACG
GCCTCGCTTGAACTACTGAAGGCACATGCCGTCATCTCACGCAGCTGGCTGCTGGCTCAG
ATGGAGAAACGCCGCAACCTGAAAGAGTCGGCGAACAGCTTCTTCTCTTTCATTCGGAAA
GATGACGAGCTGATTAAGTGGTACGACCGCGAAGATCACACGCTCTTCGACATGTGCGCA
GACGACCACTGTCAGCGATATCAGGGCATCACAAAGGAGACGAGTCCCAACGTGGCCACC
GCCATCCGCCGCACACGAGGGCAGATTCTGATGTCGGAGGGCGAGATATGTGATGCCCGC
TTCAGTAAATGTTGTGGCGGCATCAGCGAAGAGTATGAGTATTGTTGGGAGGACGAGCAT
AAATCTTATCTTGAAGCCATACGCGACAACCGCCAACAACTGGAAGGAAGAGCCGAACCA
CTCATCGACCTGACAGTGGAGAAGAATGCCGAGAAATGGATACGTTCGGCACCCGAGGCC
TTCTGCCACACCACCGACAAAAAGATTCTCTCGCAGGTGTTGAACGACTATGACCAAGAA
ACGGTCGACTTCTATCGATGGAAAGTGAGCTATACCCAAGCGGAACTGAAAGCGCTCATC
GAGCAAAAGTCAAACATGATCTTTGGCAATATTCTTGACTTGGTGCCGCTGGAGCGAGGC
AAGAGCGGACGCATATCCCGCCTGAAAATCATTGGCAGCGAGCTGACCTTCACCATCGGC
AAGGAATTGGAGATAAGAAGAACGCTGTCGGAATCGCACTTGTACAGTTCGGCCTTCGTG
GTTGACAAGGAGGATGTGGTTGATGGCGTACCACAAAGGTTTGTCCTCACCGGAGCTGGA
TGGGGTCACGGCGTGGGACTTTGTCAGATTGGTGCCGCCGTGATGGGTGAAGATGGATAT
GGTTACGATGAGATATTGACCCACTATTACCACCACGCCACCATCGAAAAACTATACGAA
TAACAGAGAGTAAACGGGAGTGAACGGAAGTAAGCTGGAGTTAATAGGAGTTATTGGGGT
AAGCAGACAAATGCCTGTTTGGTAGGGAAACATCACTAAGTACCCGCTACATCGAACTAT
ATAATATAAGGTAATGCCCGATAGCTCCAGTTAACTCACACTAACTCTCCTTAACTCCCA
ATAAGAACTACCAGAAACGAAAAGCTCCAATCAACTCGAGATGATAAAGATCAGCCATCA
CCTATTCAACTCTCCTATTGACCTCAACCACGAAGTTAAGGTTCCCTGGAAGTGGATGCC
AACGTTGTACCTCTTCAAGGGGCTCACGTTTGTGATGCTGTTCTATTTTCCACTCGTGAT
TTTCAAGCGAATGGGAGTCGACAACGGAACGACAACCTTCTTCATCGCCTGGTTGATGTT
GCCCGTCGCCATGCGTCCCGTGCTGTCCATTTTCGTGCAGACGGGGCATCGTAACCGCCT
ATGGATACTGCTTTCTGAAGCGCTAATCATCCTCTCCATTGCTGGCATGGCGCATGCTCT
GAAAAGCGCATGGTGGCAGGAAGGCAGCATCATGTGCCTCGGGGTGATGGCCATTGCGCA
TGTTTTTCACGACATCGCCATCGACAAATTCAGTCTGCAGGCCATCAAACACCACCGCAC
TTCGTCGCTTCGTCTCTTCAAACTGACGTTCTACCTACTTTCTATGCTGTTGGTGTTGGG
CATCATCGTGATGATAGGCGGCAACCTTGAGGTGGTGAATAGAAGTATACGCAGTTCATG
GAGCACGGCATGCTACTGCCTCTGCGGCATTCTTTCCGTCGTACTGCTGTGGCACATCTT
CATGATTCCACAGTCGGGTGCCGATGACAGAGAGCGAAAGATACGAGTGTCTGACATGTT
CTACGCCTGTCTCAACACCAGTGCCGACCTCATCCGAACCCCGAGTTCGTGGCCGGGCAT
TCTCTTCCTGAGCATGTTTCTGCTGCCCTGTACGTTGCTCACGCCCGTTTCCATCCAGTT
CATGCTCGACTTAGGAAGCAGCGGTGGACTTGCACTGTCGCCCCAAGAGTTTGGCTATGT
ACAAGGAACGGTGAGTGTATTCGGCCTCATCATCGGTGGCATGCTGGGCATCTGGCTTCT
TCAGAAGGTTGGATTCAGCAATACACTCCCCCTCATGGCGTTTGCCACATGCATTCCCCC
ACTCTTCTACATTTATCTCAGCTATGCCCTACCCACGAACATTGGCTGGATAGCGTGCTG
CGCATTCATCACCCAAATGGCCTGTGGATTCGGCTTATGCGCCTATATGCATTATCTTGT
TTATTACAGTGAGGTAAAACGAGTGTCCACCTATGCCCTGTGCATGTCGCTGGCCACGGT
GTCAGTCATGATTCCCATGATGCTCTCCGGCTCGCTTCAGCAAGCCCTTGGCTATCGTCG
CTTTTTCATTCTCACCACCCTTTTGGGCATCTGTACCCTCATTACATCAGCTCTGGTGAT
GGTGGATAAAGAACTGACGGAGGAGGAAAACAAGCCAACTGAAAAGAAAACCATTCGGCA
ATGAGTAGCCGCTACGTTTTCGATGTATAAAAAAATTTTGAGGTTATTCTTTTTTGTCGT
AACTTAGCACCTGATAATAACACCCAACGATATAACTAACTCACATTAAACTACCTACCA
TGATGAAAACGACAAAGATGTTGGCAACCGCCTTGTTGCTATCTGCCATCTGCTTATCAG
GATGCGAAAAGCCGTCAATAGCAGAGGAGACAGACACCGGAGAACAAGAAACAAAAGACT
TGTTTCACCTTTCTTTCCGTGTCGCCCAATTCGAACACATTCCTTTCAATCAAGCCGTAG
ACATGTCACGTGCCACCGATGTCAAGCAGGTTTGCACGCGTATCAGTTTGGCCCTGTTCA
AGGATGGCGTGAAAGTAAAGAACATTCACCAAGACACGAAGGACACCCACTTCGGTCAGA
TTGACGTCACACTGCCAGCAGGAACTTACCAAGTGGTCGCTATTGCCCACAGTGGCAGCG
GATCGGCCACCATCACATCGCCCGAAGAGATTTCATTTCCCAAGAACAAGATGACCGACA
CCTTTTATTATTGTCAAGAGGTGACGGTTGGAGGCAATGCGTCTTACCAACTCGAAATGA
AGCGTGCCGTAGCCATGTTCAGACTGGTTACCACTGATGCCATACCAACAGCCGTCAAAA
CCATGAAGTTCTATTATACGGGCGGCAGCTCAACATTCAACGCGTTAACAGGCGTTGGTG
CGAAAAACTCGCGCCAGACCGAAGAACGCACCGTGACAGATGCACAGCATGCAGCATATG
GACAGTTTGACGTGTACACCTTTCCGCACACGCCCTCGGATGTGTTGAAGATCACGGTAT
CTGCATTAAACGCATCTGGCGATATCATTGCCGAGCACACTTTCGAAGAGGTTCCTGTCA
AAGTAAATGAGATCACGCAATACAAAGGCTTGTTCTTTCAAGGCACCACACCAGCAGATG
CCAATATATTTTCTTTTTCCGTCCAAGACGAATGGACGAAAAAAGAATACACTTATTAAT
GGGTACCCTTCAAGAATGATATTTTTATAGCTCAACCAGACAGATTTTTGGAAAGATTTT
TCTACCTTTGGCCCAGCTTTCCAAAAAGAGGATACTATGTCGTCTATTCGAAATTTCAAA
GACATGGCCAGTCAGCTGGCCCAAAAAGGTGTACGAAAAAGAACAGCGGTTATATGTGCA
ACCGACGAATCTACACAGCAGTCGGTCGCCATGGCCATTCAGCAAGGATGGATGGAAGCA
GTCATGATAGGCTGCACCGACCAGGTTAAACAAAGCCAACCCTTGATGGCGTGCTCGCAA
CATCTATCGTTCATAGAAGCAGCGAATGATCAAGAAGCAGCCGAAAAGGCCGTAGCGATG
GTCAAAGAAGGCACGGTAGACATCATTATGAAAGGCCTTATCAGCACGGATGTCGTTATC
CGAGCCATCCTCGACAAAGAGAAAGGCATTTTACCCGCTGGAAACGTGCTCACACATGTG
ACTGCCGCATCCATTCCCGACTATCACAAACTGCTGTTCTTCACCGATGCTGCGGTGATA
CCTTACCCTACACAAGAACAGCGTTTCATGCAAATCAAGTATATTACTCGACTTTGTCAC
CAGTTTGGCATCACTCAACCCAAGGTGGCCCTGATACACTGCTCAGAGAAAGTCAACGCC
AAACATTTTCCATTCACTGCTGGTTACGCCAGTTTGATAGAGCAAGCGAAGGCCGGAGCC
TTTGGACCTTGCATCGTAGACGGCCCGCTCGACTTGAAAGTTTCCTGCAACCTGCACAGC
ATGCAGGTCAAACACATCGACTCACCCATACAGGGATCGGCTGATGCGTTGGTGTTCCCG
GATATTGAAGCCGGAAACTTGTTCTACAAAACCATTACCCTGTTTGCCCATGGCGAAACG
GCTTGCATGCTGCAAGGCACCCAATGTCCCGTCGTTCTCCCGTCAAGAGGCGATGATGTC
ATGTCCAAATTCAACAGTCTGGCGCTGGCCTGCCTCCATTGTTAGCACGCCGTTGCACCT
GATTTCTACAGAAATAATCAATTTATGTTCCACATATTAAGCATCAACCCCGGCTCTACA
TCCACCAAGATAGCCGTTTTTGAAGATGAACAGATGCTGTTCACCCGTAACATCAAACAC
TATGTTGCCGAATTAAGCCAGTTTGACCAGCCCATGGATCAGCTGGAATACCGTCGGCAA
CTGGTTATAGACACCCTCAAGCAGATGGAGGTACCGTTCAATTTCAACGCCGTCATCGGC
CGCGGTGGCTTGGCCAAACCTGTGGAGAGTGGCGTATACGAGGTAAACGAACGCATGCTC
GAGCTGACACGCAACGCCCTACACCAGCATGCGTGCGACTTAGGTTGCCTCATCGCTTAC
GACATTGCGAAGGCCATTCCGGGCTGTTTGCCCTTGATCGCCGACCCCGGCGTGGTGGAC
GAGCTGTCGCCTTTGGCCAAAATCAGCGGCTCTCCCCTCTTACCGCGCTATTGTATCTGG
CACGCACTGAACCAGAAAGCCATCGCCCGACGATATGCACGAGACATCGGCAAACGCTAT
GAAGACCTTAATCTTATCATCTGTCATCTGGGGGGCGGCATCTCCATTGCAGCCCACGAA
CATGGCCGAGCCATCGATGCCAACAACGCCTTGGGGGGCGAGGGGCCTTTCTCTCCCGAG
CGAGCCGGCTCACTACCAGTGGCCGACCTGATACGCTTGTGCTTCAGTGGCAAGTACACC
ATGGAGCAACTCATTAAGAACGTCACGACAGAAACGGGACTTCGAGCGCATCTGGGCACC
AACGACGTGAAAGAAATCCTACAGCGCATCGACCAGGGCGACCAGCATGCGCAGCTCATC
CTTGACGCCATGCTGTTCCACACAGCCAAAGCCATCGCCTCAGAGGCAGCCGTGCTATAC
GGAAAAGTAGACGCCATTCTGCTCACCGGAGGCATCGCTTATTCCGACTATGTGGTGAAC
AAGCTGAAAGAACGTTTAGACTTTCTGGCACCCGTCATCACCTATCCCGGCGAAAACGAG
ATGCAGGCCATGAGCAACAACGCCCTTGCCGTGCTGCGGGGAGAGCTGAAGACGAAAGAA
TACCATTAAGTCGAAAGCACTCGAATGTTGCAAAGCGGCGATGTATCGACGGAGAGATTG
TGCCTACAACGTGTGTAACAAACGAACTCCACAAACGCATTTGGCTCTTTTGAGGTGCCA
AGGAAAGAGCTTGCACCTTGAGAGACAAACGAAAATCATCCCACTAAGACAGATATATTG
TAATGGGATGACAAACAGTAGGCATCCATTAACACCCTAAATGCGAAAAGACTGGCAGCC
GCCAAAGCAGCTACCAGTCTTTTCTTTTTAGTGGACTTGCGGAGATTCGAACTCCGGTCC
GCACAAGGAAACCATACGTTTTCTACATGCTTATTTCAGCCTTCGGTTTTCGTGCCACAG
CAAGACCTGAACCACCAACTGTGACCTTATCCTCTAAATTTCACCCTTGCACCGAGGCGT
ACACGGGCTATTTCCGATTTACCTGCACCGCTTGACCCTCAGATTCGGAACAACATCCTT
AGAGCAGTGTCTCGTTCCATCATCTAATGACGGAATAAAGCTAATAATCTACTATACTTC
GATTAAGCAGCGAGAGCGTAATTATTTTCGCCAATTAATTCTTTGATAACTGAGATTTAG
GAGCCAGCCACCGAAGCTCCGCATGCTTACATACCATTTCGACTTGCCGTCAAATCCATA
CAAGCCCAGGATGTAGAATGCAAAGATACATCTTTTTTCTTAACTTCATCCACTTTCCCG
CAAAAAGTTTTTCCTTGACGGAGAGAAAATGCTTACATTTTTCAGGAAATTTCCGCCCGT
GATTCACAAAAACAATGTACCTTTGTGGAAATTAACCACTTCGTGAACATAACGACAACA
ATCAAATAACAATACAATGAACAAACTTTTTTCATTTTTTCTGTTCACTTTCCTGGGCCT
CAACGCATGGGCCGGCAAGATAGTGACTGACAGTATTCACAGCAATGTGCTGGATAGTAC
GATGACCTACAATGTCTATTTGCCCACAGGATATGAACTGTCATCACAAAAGTATCCCAT
TGTTTACTTGCTGCATGGGCTGTATGGCACTTATAAAGATTGGGCTTCGAAGGCAAACAT
GAAAGAAGTAGCCGACGAATTGATAGAGTCTCAGGAGGCTGTACCCATGGTGATTATTAT
GCCCAATGCAGGAAATCCCGATGTAAGGAATCAGTGGAATGGCTATTTCAACATGCCTGG
TTGGAACTATGAAACGTTCTTCTTCACTGAACTGTTGCCCACCGTAGAGAAGAAATACCG
CGCCATAGGCGATAAAGCCCACCGCGCCATCATGGGACTCTCGATGGGTGGAGGCGGTAG
TACGGTGTATTGCCAACGCCATCCCGACCTATTCTCGTCATGCTATGCCATGAGTGCTTG
GTTAGACAATAAAGAACCAGAGGTTGCCCCACATGGGAAGGACAAATTGTATTATGTCTC
TAAATCGGTGCGTGACCATTCGGCAATTGATTTCATCACGAACGCTGACGAAACAACGAA
ACAACAGTTGCGCTCTGTTCGCTGGTTTTTCGATTGCGGAGATGATGATTATTTGGTAGA
ACTGTCCTTTAAGATTCACCAACTCTATGCCAAAGCGGGCATCAAAAGCGAACTTCGCAT
CAGAAACGGTGTACACAACTGGGAATATTGGCACGGCTGTCTGCGCACAGCCTTACCGTT
CGCCTCCATCGACTTCCGCAGATAACTGACAAACAAGGAGGGTGCCACACCTATGTCTTG
CCAAAGCCTGGCTGCAACGGTGCATAGCCCCTCCATTCTAAACTCATTGAGTTTGGTGGT
CAATCTCAATGGGTTTGACCTACAATCTGCATGACTTTAGGGTGTAAACTCAATGTTTTT
TTCTACCTTTGCAAAAAGTACATTCAAATGAGAAATACAAACATCATCATGACAAAACAT
TTCATTCATCCAGCCATCCTTTTCATGACACTCATGCTCTTCCCAACGCTTGGTTGGGCT
GAGGGCATCAAACTCCTACATGGTCCTTATCTGGACATGGTACAGGAAGACAACGCCACC
ATTGTTTGGGTAGCAGACAAACCCTCTGTAGGATGGGTTGAAGTGGCACCCGACGACGGC
ACTGACTCCTATTCGGTGGCACGTCCCAAGTTCCACGACACAAACATCGGCATCAAACGC
ACAAGCCTAATCCACTCTGTGAAGTTGACCAACCTAAAGCCAGGCACTCGATACCGCTAC
CGCGTATACGCCCAAGACTACCCCATTCTCGTCAATTCAAACAACAGAAGCGTGACAGCC
CAAACTGGAAATGGGCAACTGGATGTCAAGGTTCTTGACTTGAACGGAAAAACTACTTTC
CACAAAACCTATTCCGCATGCTGAAACAGATGGCTCCTGCGATGAAGTCGTGACTCATCC
CACATCATCACGGAATAAAGAATCACAAAGAAGGCAAGCATATTAAGCCATACTATATTA
AACCGCTTGAAGCGACCTGCTTAAAAACATACTTTTTGCCATTTTTGAACATCAGCATTT
TCACTTTATAGTTAATATCAATTTTTTCACTTATTATTTTTATTACATCATGATTTTAAA
ATTACGCACTTGGACATTGCTGTTTTTCATGTTATTTGCTCACATTACTTGGGCAGACGA
GGTTGTCTTCGACCTTTCCAACTACCTGAGTTGTAAACTTTTTGGCTTTACAGAACCCTC
AAGTAATAATTCACACGGTGGTGACATCACCGAGGAGAAGACAGCAAAGATAAACGATGT
TTCCATCACGGTTCTACCCAATCCGAACAAAGATTTTCCAAACAAGATGTGGACCAACTC
ATTGAGACTTTTTGGTGGCAAGCTCATTGTAAAAGCCCCCAAACCCATCAAGGAGCTGGT
TATGGAGTTGAATCATGACAAATGGGGTGATCGCAATACGGCTAACAACGGCAAATTGAC
CAGGGGACATTGGGTTGGCGATAACAAAACCATAGAAATCAGCATCGCCTCTAACACAAG
AATTCAAAAGCTCACGGTGAAATATGGCGACGTCGAAACCACACCTGGTGAACAAAAGGT
TTATACCCTTCACGATTTGTGCCAAACTAAAGACGACCTGACGGATGTAGAGATTAAACT
CACCGACGCGAAAGTGCTCTATTGTTTCTATACGAATGCTTGGATACGTCAAGGAGAAGA
TGCCATTATGTTGTACCTCACAGGAATAGACTATCAGACAAATGACGTGGTGAATGGCAC
ATTCAGAGCCGATTTTCAAAACTACAAAGGTACTCCGGAAATCAAAGGAAACTTTATGAC
GACCAAGGCAGATAAGTTACAAATCGAACATAGTGAAGAGGCTGCACAGCCGATCAAGAT
AACCTTTGACGAATTGCTGACCAAAAAGTATCTCTCTAATTTAGTTGAACTAAAAGACAT
GAACGTAGAAGTGGAAGATAACAATTTCTTCATCGTGAACAATGGTCGGCGAATACAGCT
ATACAACAAGCTGCAATTGGACATGGAGGCTATTGAGGATGGAGCATACACCGTGCGTGG
AATCGTAACACTCCACGATTACAAAGTACAACTCTACCCCACAGAGTTAATACCTTCAAC
AACGAGTGGCATTTATGGCATGAAAGGCAACGATAAACAGACAAATCATTATCTATACAA
CTTAGCTGGTCAGCGAGTGGGTAAAGATTATAAGGGAATTGTTATCTCGAACGGAAAGAC
TATGGTGAAGCCATGAGCCATATAGACTGATTCTTATCATCCCAATGCTATTTCAGGATA
GTGTTGGGATGTTTTTTATACAGGATGGTGCCAGCACTATCGAAGTCAAATTGGGCATCA
CCTTTCCTGTTGCTGCTAACGATAACAGCACAAAGACATAAGCAAGCCAGCATGGGCGGA
ACACGAACCACAAGACCTCATGCATCACTACCTCGTCGCATGAATCTTGCAATCCAGTTC
TTTCATTGAAGAAAGGTTGTTCGTTGTAGATGAAACCATCATTTCCATCTATATTAACAA
CGAGCGTAATGGATGCAACTACCACTTACGACACGATGCATAAATACTGTTGAATGGCAA
ATGCCTTATTAGTATTTGTTAACAAACCTTTCGTTTGTTAAATCAATTCTTTTTCTTTGA
CAAAATAAAATCGAGAAATAGACAAAACAGAGGGAATATTTTAGGCATTCAAAGCCTTCA
AATCATCATCTGGTACGCTATTAACATGGAGTTGATGTGTAATTAACAAGCTTTTGCAGT
CCTATGTACATGCTTTTACCGCTCTATTTACATCATATTGAAGGGCCTTTTGCATCAAAA
AAAGGGATTTTCAGCCCCAAACACATTGTTTTTAATTTCGCCTCAATCTTTAAAATCCCA
TAAGTCATTAATAGACAAACGGATAACGAACACCTCTCATGACGAGCATATTTACGACAC
ATGAACAAGTTGGTTGAAAAAACGCCCAGCATTTGTGTTAAAAAGATGTTGCGACAGAAG
ATATTTCATTGAAAAATGTTCGGTTTGATCTAAAACCGAAAAGCATCATTCTTAAACAAA
AGAGCCGTGTGTTTGCAGCAAGAAACCATCAACTGCATGATAGATAAATAGTCGGAGAAT
ATCATCCTACAAAAATAAATATCGCTATCTTTGCAACAAATTAACGAAAAACGAGTTAAT
AAAGAAAGAGAAAAAGAGATTTTACCCACGATATGAAAAAAGTCATTCTATATATTCTGC
TACTCATGCTGTGCCCGCTGACCCTCACGGCACAATCTTCCATGTCAGACGAACAGGTTC
TTGAATTCGTCATGAAAGAAAACGCCGCAGGCACCTCACAGGCACAAATCGTGACCAAGT
TGATGCAGCGTGGCGTAAACATTCAACAAATCAGGAGAATAAAGGATAAATACGAACGAC
AGACCAAGCGCAAAGGACTGGGCAACATCGCTGACCAAACCGTAGACCAGACAGAAACAC
GCATGCGGCAGGCCAATGGCAATTCGAAAGACGCAAGGGCGAAATACAACACCATCAAGG
AGCAAAGGAGAGATGCCAAGCAACTTTCTTCCAACAGACTGCAACCGCAGATACAGTGGC
AGGACAAATATGATGAAGACAGCGAAGAGTTCAAGCTGATGCAGCAAGAACTGAACTACC
TAACGCCCACCGACTCCATCAAATGGCTCAAGCAGATACTCAAGCAGCAGGCTGAAGACA
AGAAAAAAGTTTTCGGTAGGGACATCTTCAACAACAAGGATTTGACCTTTGAGCCCAGCA
TGAATATCGCCACGCCGCAAAGTTATCGGTTGGGACCGGGCGATGCCGTGTATGTTGATA
TCTATGGCGCATCACAAAAGTCCATCCAGTCGACAGTATCACCCGACGGTGATATCAATA
TCGAAGGCTTTGGCCCCATACAGGTGAGCGGCTTGACCATTGCACAAGCCAATCAACGAC
TACGTGCGCAATTGGGTGCACGTTACAGCAGCAGCAAGGTGCGCCTCACGCTGGGACAGA
GCCGCACCATCACCGTCAACGTGATGGGCGAAGTGCGAGCACCCGGTACTTATACCGTTT
CAGCCTTCGCTTCTGTTTTCCATGCCCTGTACATGGCTGGAGGAACCAACGACTTGGGAA
CGCTGCGCGAAATCAAGATTTATCGCAACAACCACCTCATCTCTCAAGCCGATGTTTACG
ACTACATTCTAAACGGCAAGATGACGGGCAACGTGCGCCTTACGGATGGCGACGTAATTT
ATGTGGGACCGTACAACTGCCTGGTGAACATCACAGGAAAGGTGAAACGCCCCATGTTCT
ACGAGATGAAGAGCAATGAGAGCGTGGGTACGCTACTGAAATACGCAGGAGGCTTCACGG
GCGACGCCTATAAAAAGGCGGTACGCTTGGTTCGCAAGACGGGTCGTGAATTTGCGGTAT
TCAATGTTTCCGAATTCGACATGAACACCTTCCACATTGCCGATGGCGACTCGGTATCAG
TCGACTCGATTATTCAACGCTATAATAATACGGTAGAAATAAAAGGAGCCGTATTCCGTC
CGGGCTTATATCAACTGGGCAACGACATCAACAGCGTGCGCACCTTGGTACAACATGCCG
AAGGACTGAAGGAAGAAGCCTTCACCTCCCGTGGCGTCATTCATCGCATGAAGGAAGACC
GCACCCTGGAAGTGGTGGCGGTCGACGTAGCGGGCATCATGAACGGCACCGTGGCCGACA
TGCCCTTGAAGGAGAACGACGTACTCTTCATCCCCACGAAACGCGAGATGATGCAACAGC
AAACCATCACCATCCATGGTGAGGTACAATATCCCGGCGTGTACAAATATGCAGACAACG
AAACCCTGGAAGACTTCGTGTTGCAAGCGGGCGGACTTAAAGAAACTGCATCTACCGTAA
AAGTAGATGTTGCACGTCGCATCGTCAACTCCAAAGCCCTCACCACCGACTCACTCATTG
CCAAGACATACACCTTTGCCTTGAAAGACGGCTTTGTGATTGACGGCGAACCCGGCTTTG
TGCTTAAACCCTACGACGAAGTGTATGTACGCAAGAGTCCAGGTTACAGTACTCAGAAGA
ATGTAAGCGTAGAGGGCGAGGTAATGTTTGGTGGCACCTACACCATGTCCAAGCGCAACA
TGCGGCTCACCGACCTACTGCAAGCAGCTGGCGGCGTGACCGACTTAGCATACATTAAGG
GCGCACGGTTGGAGCGCGTACCCAATGCTATAGAAAGGTCAAGAATGGAAACAGCTCTGA
AGATGCAGCAAGAAGAAATGCAACGCCAATTGTTGCAGATGGCTGCCAGCAGCAACAACG
CTGGCGCCATACAGCAGTTGGGACAAAATACGTCGACTGCCCAACTGAAGAAATTTGAAA
TTCCCGCCACATTTCCCGTAGGTATCGAACTTGATAAAGCCATCGCCGACCCCAATAGCG
ACGCGAACATTGTGTTGCGTGAAGGCGACCGCCTCATCCTGCCACAATATACCGCCACCG
TCAAGATTAACGGAGCCGTGATGTATCCCAACACCGTGGCCTACAAAAAAGGAAAGAAAG
CGAAGTATTACATCAATTCAGCCGGTGGGTTTGCACAAAACGCACGCAAGAGCAACGCCT
ACATAATCTACATGAACGGCATGGTAGGCAAGGTTAGCGAGGGTGCCAAAGTTAATCCTG
GCTGCGAGATAGTGGTGCCCACCAAGCTGTCGCGCAAGATGAGCATCGCCGAAACCATAA
GCCTGGGCAGCGGCATCACCAGCATCGCCGCCATGATAGCCACGATAGCGAATATGATGA
AATAAAGAATTTTGAAGAAAGCCATACAAGTTGAGGCATCATAATGAGTAGCCAAATGAA
AGAAACAAACGAACAGATTAACATATCCGAGATTATCAAACGAGTCATTCAAAAGAAATG
GACATACGCCCTCATACTGTCCAGTACCTTTGCAGTGGCTTGCGCCCTGATACTTCCTGT
ACCAAGGTACTACAAAAGCGGCGTGTCGCTGGCACCCGAATTAGGAAACATCAATGAAGG
AGGTGGTCTTTCCGACATCGCGGCATCCATGGGCTTTAACCTCAATAACACGATGTTGTC
AGATGCCATCTCACCCGAGCTCTACCCAGAGTTGTTGAAATCGAATCGATTTATCTCACA
ACTCATCGACATCCGTGTGAAAAGTCTCGATGGAACCATCAACACCACCTATTATAATTA
TCTGGATAAGCATCAGAAGCCAAATCCATTGACGATTCCATTATATTTTTTGAAGAACCT
TTTTAAGAAAAAAGCAGCACCAACGCCTCAAGATCATCACATCAATCATTTCCAATTGAC
AATGAGAGAGTATGAAATTTTCAGTGCCATCCGCAACAAAGTAACTTGCAGAGTGGACAA
GAAAACAAGCCTCATCTCTATTGAAGTAGAGGATCAAGATCCATTGATTTCAGCCACCAT
GGCCGACTCGGTAAGATACAAGCTTCAGGAATTTATCACAGAATACCGAACTAGCAAGGC
ACGCCATGACATGAACTACTACAAAGAACTTACCGCAAAAGCCAAACATACTTACGAGAA
AGCTCGGCAAGCATACGGCAGCTATGCTGATGCCAACATGGACATCATGTTGGAAAGCTT
CAAGTCGAAGAAAGACGACTTGGAAAACGACATGCAACTCAAGTTTAACGCTTACAGTAC
ACTGAACACACAATTGCAGGCTGCCATAGCCAAAGTTCAAGAAAAAACTCCCGTGTTTAC
CGTTGTGACCAATGCCACTGTTCCACTGAAGCCTGCGGGTCCCAAACGAATGATATTCGT
GGCAGGTATGCTTTTCTTGGCATTCATCATAACAACTGTTTATGTTTCAAGGGATTTAAT
TTTCTAAGGCTTCCTAATATAAAGATGACAACCTATCAAGCCAACAATAAGAGGATAGCA
AAAAACACGATGTTCTTATATATCAGAATGTTTTTTGTTTTGCTGGCCAACCTGTATATC
TCACGTATATTGTTAGACACACTTGGCGTTGTTGACTATGGCATATATATGGTTGTTGCT
GGTCTGGTGTCGCTATTTGGCTTTTTCAATACAACACTTGCTTCTACCCTGCAACGCTAT
TACAATTATGAGGGCACTCACAAACGGGAACAAGGCATTCAAGATATTTTTGCAACAGGC
TGCATTATCAACCTACTGGTAGCAGTGCTTACTTTCGTCCTACTGGAATCGGTTGGTTTA
TGGTATCTCAATCACTATTTAGTGGTGCCTGCCGACCGAATAGAGGCTGCCACAATACTG
TTTCATGCCTCTACCCTTTCGTTGGTTTTGATTATCCTTCAAATCCCGGCCACAGGACTT
ATCCTTGCCAAAGAGAGAATGGGATTTTACGCAGCGGGTAGTATGATTGACGTCAGCCTA
AAGGTAGCAGCAGCTATGGCATTACCTTATATCGGTGGCGAACATATCTCTGTGTACGCA
TATTTCTTGCTTGGAATTGCCATCTTTAATTTTTTGCTATACCATGGATATGCCAAACTG
TCTTTCCGTTATATTCACCTAAGTAGAAAGATAAGCCGGCAAACTGCCCGTTCGTTGTTG
GCATTTACGGGATGGAACATGATGGGCACGCTGGCATTCATGCTTAGAGGACAAGGTATC
AGTTTGTTGTTGAACAATTTCTTCGGTCCTATCGTTAATGCCGCACGCGGAATCTCTATG
CAAATAAGTAGTGCTGTGGGACAGTTCTCCGCAAATATTACGTTAGCCTTTTCACCACAG
ATAACAAATGCTATTGCTGAGGAAAACGAAAAGCTTGCGGTATCCATGATGTTTACAGAG
TCAAAAATATGTTTTGCCGCCATACTTATATTGATATGTCCCCTCTGTTTAGAAATTAAT
TATGTTTTGAAATTATGGTTAGGGGCAAATGTCCCCATTAATTCTGAGGCATATTCAATA
TTACTCCTTATTGACACACTAATTTGCACGCTAAATACACCTTGCACTCAAATTACACAA
GCTACAGGAAAATTAAAAAATTATCAAATAGGTAGTACTTTAGTGAACTTATGCTTAATA
CCATTTTGTTATATTTTTCTACGATTAGGTTTTTCATCTATAAGTTCTTTTGTAATAACC
ATTATTTTCTCCATTATCAACCAATGTGTCTGTCTGTACTTCACTCACAAAGTTGTGAAT
TTTAATTTCTGTCTTTATCTGAAAAAAGTACTTCGCCCTTGCATGGTACTAACATGTATT
ATACCCTTAACCCTTCTCTTTGCTGTATGGAATGTTGATAGTTCATTCATGAGATTATTA
TTCGTTTGTTTTCTAGACGTAATTGTAGCTGTACCAACCTGCTACTATCTTCTGCTCACA
AAAAAGGAACAAGCTGTGCTAAAAGCATATTTCAAAAAATAATATAACGAAAGAAGACAT
GGATTATAAGATTTCTATTATAGTTCCCATTTATGGTGTTGAGAAATATATAGAACGGTG
TGCAAGAACGTTATTTGAACAAACACTTGAAGACATCGAATATATATTTGTCAATGATTG
TACTAAAGATCGGTCTATGGAAATTCTTACTTCCATTATTAAAGATTACCCAAAAAGAAG
AGAACACATCCGTATTATAAATTCTGAAGAAAATAGAGGTTCAGCAGAAACAAGGAATAA
AGGGATTAAGCATGCCAGAGGTGAATACTTTACAATATGCGACAGTGATGACTGGGTAGA
CAAATCTGCCTATGAAACCATGTACACAAAAGGGGCTAATGAAAATGCAGACATTGTTGT
ATGTGATTTATACTATGCATACGACAATAAATTAGAGAGAAAAAAGGGCATGATAAATTC
TATGCATGATAAATTTATCACGGATATGTTTTACCAGAGAATCCCTTGGTCATCATGGAA
TAAATTATTCAAGCGAACTTTGCTGTCAAATACAATACTTTATCCCTCAGAATCCATGGG
GGAGGACTTTGCTCTAACCATGCAACTTGCATATTTCAGTAAAAAAAACTGTTATGTTGA
ACAGCCTTTATACTTCTATTATCAGCATGAACAATCGATGGTCAAAATGAAAGGTGATAC
TGTTGTATTCAACAAATTTGTGCAAGCCTCAATTAACCTTGAACTTATTGTTGATTTCTA
TAAAAGAACAGAACTTTATAAATCGATAAATGGGGCTATGGCACATACATGCTACCATAC
AAAGAGTCTGATACTTCCTCTTGTAAGCAAAAAAAAATACTACCATATATGGAAGAATTA
TTATCCAAATATAGAATGGAAGATTCTATTAGACAATAACAATTCCAAAAAGGACAGAAT
CAAATGTCTACTGATATTATTGAGAATTTATCCATGGATTAGTAATTGTTTAGGTCTTAC
TAAATGTAAATGAAACGCATACGATACATAAAAGACAATTTATACTATTACATAGGCATT
GCATGTCTTTTTTTTGCAGCCTTTGCAAGTCTTTATTCGCCAGCGGCTAATACTGTTGGA
TTATATTTAGCTATACCTCTAGCATGCATGATAGCCACCTTATTTAACAAGGGGTTTCAT
ACAAATATTTATGAAAAGTTGCTGTATGGGCTTTTTGTTTGGGATTGTATAGCCTACCTT
TGGGCAGATAACAAAGAGCTTGCCAGCACAGAATTACACATGATTTTAGGTGCGTTCCTT
TTAGTTTATTGTATCTCAATCTTTGCAAGAAAATTAAGACTTATACCCTACTTATATTTT
GTATATGTACTATTATACCTCAGCGCATGGAATTACGCCATTCACAACATCTTCACAATG
ATGGTCGATGACAGCGACCGACTGAATGATGAGGTACTCAATGCCAATACCATGGCATAT
TACACTTTTTATGTCACTTTTTTATCGTTTATGCTCTGGCAGATAACAAAAAATAGATGG
ACAAAGCGATTATGGGCTACTTCCTTTTGGCTAATGCTTCCTGCCTCGTTTGGTGTTTCA
CTACTTACAGCATCTCGACAGATTATCATTATACAAGTTCCACTTTATGGTATGCTCTTA
TATGAGCGTTACATAAGAGGCGTGCAATTGAAAAAGAAAGTCCAGTTTTCTTTAGCAGCA
GTCCTTGTTATAGTGGCTCTTTCAGGACAAATTCTCAATATCTATGAAAATAGTTTCTTG
AAACAACGGGCTGAAACAGACGTGAGAGAAGATAGTAGAATGATGTTGGTATATGATGCC
ACGAAAGTTGCACTGCGAAACATGCCTCTTGGGGTTGGAAGTGGCAATTATCAAGGAGTA
TCGTGCTTTAGACAAATTTCGCATAATTCTTATTTGGAAGCGTTCGTGAACTTGGGTTTT
ATTGGTTTGGCTTTATATATTGCACTCATGGCTGTTTTCACTCTCCGCCAATGGCGCAGA
TACAAGATCCACCATCATAAAATGTATTTTTACTTTTTCACTTTTGGAGTCATTTATTCT
TTTTATGGTGTGTTTTTTGTATTTTATAATGCCATTTGGCTAATATCCTTTTTCATGCTC
GTTGCAGCACACAGCGAAACATATTACGCTGAACACCATAAAGAATTAAATAAAAGCAGT
AGAGAAGAACTTTCAACCCATTGCGGGACAGAACAAATGCTATAAAATGAAGAAAATCCT
TTTAGTTGATACCAAATATAAAGAAGGTGGACCAAAAACGGTTCATCAAAATATCTTGAA
CTCCTACCTCTCGAAGAAGTACGAGATTAAAGAAATAGGCATCAGCGACAGTGTGCTACA
TTTCAATCCTATCAAAGGCATGAAGTTCGTACGCTCTTATTGGAAACTAATCAATGCAGA
GCATGCCGATGTAGCTCTCGTGCGGGGCTTGCAATATATTGGCTTTTTAATGGTTTTGGC
TGCAAAACTTTCAAATGTCAAAAAAATAATTGTTTGTGTCCACGGGTCAGACTGGGATGT
ACCAGAAAGAACTTTCAGGAAAATAATTCTTAAATACATTATAGAACCCTTGGAAATAAG
AATGGCTGATAGCATTTTTACGGTTTGCCAAGCAGAACAGAAAATTGTAAAACCTTTAAA
GCTGGCTAAGGCTGGAGCTAACAAAGGTGTAATCTACAATACTTTCCCTAATGTTGACAT
CAATAAAATTAGCTCAGGAAAGCTTAGGAAAGAACTGAATATTCCTGAAAATAAAATCAT
TGTCATCTCTGTTGGGCGTGTTGTTATTCGAAAAGGACATCAATATATTATTGAGACTCT
CAAAAATTTCAAAGACTCAGCCTTTGTTTTTGCCATTGTAGGAAGTGGCGATTATCTACA
TCACTACGAAGAGCAGTGTAAAGAAGAAATTGCCGAAAAACGTTTATTTCTTCTCGGAAA
TAGAACAGATGTCTACGAGCTTCTCAAAGATAGCGACATCTTCCTGTTTCCCACCCTCAA
CGAAAATCACTCAATGGCTCTCCTTGAAGCTATTAACATGCACTGCGCTGCCATCGTAAC
CAACGTAGGAGGCAATACAGAGACAATAAAAGACGGTGAGACAGGAATAGTTATCAGACC
TAAAAACGCAGCCGATATTGTAAGTGCACTTTATCGGATGAAAGATAAAGAGAAAAGAAA
AATTTATACACAAGCAGCCTACGCATTCTCACAAGTACAATTTTCAGTTGAAAACACGCT
GGGAAAATTGGAAATATTATTCAATGAATAGACAAATGAACTCATGAAAAATAAACAACC
CATTAATATTGCAACTATCATTACTTGTCACAACCGGAAGCACATGACAATGAAGGCCTT
AAACTGTTTGTTTGAGGCTGCGGAAACTTATCGACAGGAAAGCGAATCCCCACTTCGATT
AAAATTGTTTCTAACTGATGACGGATGTACTGATGGAACAGCAGAAAGTATAAAGCAAAC
ATTTAGAAACGAAGATATTGTCATTCTGAAAGGTGATGGACAACTTTACTGGGCTGGTGG
AATGCGCTATGCCTGGGAAGAAGCTCTGAAAGAACATTCACAATGGGATTATTATCTTTT
GCTAAACGATGACACTTTCCTCTTCAAAAATGCATTCACCCAACTGTTAAACACACACAA
TTATGCCATCGAAAATTATACTAAGGGAGGAGTGTATGCAGGCATTACCTGTAGTTCAAA
TAAACAAGAGATAACCTATGGAGGTGGGATTTACAGCCATCCAATAATAGGTAAACTCGT
ATTGATACACCCAAAGGGACACCCACAACCTTGTCAAGTAACCTACGCTAACATTCTGCT
TGTCACTAAAACCGTAGTAGATAAAATCGGAATATTTGACTCATGTTATCGGCATCGATG
CGCAGACTGGGCTTACGGACTCCAAGCCAATAAAGCAGGATTACCTGTATTAGTAACAGG
CTCTGTATGTGGCATTTGTGAAGATGATCATTTTTCTGAAGAAGAAGAAAAAAAACATAT
TAAAAAGATGTCAATACGACAACGAATAACGTATTTTTCGTCACCTCTTCGATCAGTAAA
AGATGTACTTGCTTTTATGGCAAGATTTCAAAAAATAAAATATCCCATGGTCTGTGTGGC
AAGATTCATCAATATTTTTTTTCCTACGCTATACTATCGGTTCAACAAAATGCGACCTGG
ATCCAAACAAGAATAACACAAACTTGAATAACTTTCAGATTATAAAGTATACGTCATCTC
CTTCATTAAAAGCTGGAAGACTCAAATGATTATAAAAGATGACACAATCCACCAATGAAC
AAGATACACAATTTCAGTGACGTACAAGTAAAGACAACTCTTTGGACTTATAGAATAAAC
CACTTATGAACACCGATTTAGTTTCTGTCATCATCCCCTGTTATAACTCTGGTATTTATA
TAAAAGAGTGTGTAGATAGCATCTTACAACAAACGTATCAAAATTTTGAGATTTTGATTA
CAGATGATGGGTCTACTGATATATCAACAATAAAACTCTTACAGCAAATAACGCAATGTG
ATAAACGTATCAACGTATTTTTTTTAGATGGAAACAGTGGCCCGGCTGCAGCACGCAATA
ACTCGATAAAACATGCCAAAGGACGATACATCGCCTTTTGTGATAGTGATGACAAATGGC
TTCCCAATAAGCTAACCGATCAAATACCATTATTCGACAATAAAGAAGTAGCTATTGTAT
ATTCTGATTATGAAAAAATGGATGCACAAGGCAAGCGAAACAACAGGATTGTACATGCGC
CTCAAAGCCTCACATACGCTAAGTACCTAAAAGGAAATACAATAGGAAATCTTACAGGCA
TTTACGATACTCAAAAGGTGGGAAAAGTGATGCAGAAGAATATTCATCATGAAGACTATG
TGTTATGGTTGGATATTTTAAGACATGGTTGGACAGCTCTCAATACAAATACTGTAACTG
CTGTCTACCGCATACATTCCAATTCTATTACAGCCAATAAGTTAAAACTATGTACATGGC
AATGGTACATATACAGACACCATGAACACTTAGGCTTAATTTCTTCAATGTATTATTATT
TACATTATGCATATAGAGCATTCGTTAAGTTTCTAATCTAATTTTAATATATTTGAGTAT
GGATTCTCAATTAAACAATAGCTTACTTACCCTTTTCAAGGCATTTATAGCTTTTTGTCA
TGAACATCACCTTACTTATTATGCCGCATACGGTACGGCACTGGGAGCAGTAAGACATCA
AGGTATGATTCCTTGGGATGATGATATAGACGTATGGGTGCCACGAAAGGATTACGATAA
ACTGTTATCTCTTAGAAGTCATCTAAATGGAACAAACTATGAAATAATAGATATTAAAGA
TAAGGGATATTACTTATACTTTGCTAAATTTTGCGACCGTAACTCTACTATCATAGAGCG
TGAGGGCGAGGCATTAATGGGATTATATTTAGATATTTTCCCTTTGGATAATTACGATAA
CCATAAGGGAAAGTTTCTGAAAAGAATAAATTGGATATATAGGATACTGTGGCTTGTGTA
TGGACGGAGTTACAGAACCTATTCTTCAATCGAGATACGCACACATCTTAAGAAAGGTGA
AATTAGCTTTTTGCCAAAGTTGCTGTTTTACAACATTCTTAAACCGTTTAGGGGTATTGC
CAAGATGGGTATTAAGAAGATACAAGGTGTTTTGCTTTCTATTCCAGAAACAAATAGGAT
ATGGACTTATGACGTAAAAAGCAGTCTGAGTGTGGTATTTTCTAAAGACTGGTTCGGAGA
TGGAATAATATTACCTTTTGAGAATTTGGAAATAACTGTACCCTCAAACTATGACAACGT
TTTGAAAACATATTATGGTGACTACATGACTCCTCCGCCAGCCACACAGCGCCAATCACA
ACACTACCGATATTTTATAGATTTAGACAAAAGATACTCTCGAAAGGAGATTATAGAAAA
GATGTTTGGCAAAAGAATGTAACGAAAAGGAACAAAAATACGCTCGATAGGGGTTTGTTT
GAAAGAACGCAACTGTCTGCCGAAAGAAATAAGATGAAGTATCAGTAGCTTGTTAGCTGA
TTGAATGTTATTACAATTGCATCGTAGTACGTTTACTTGTTGGAATTCACCTCATTTAAA
AATATAAAGCATCGCACATAATAAGCCAAGTAAAGCTGCGTTATATGATAAAAGTTACAA
GGTGAAGACAATCCCGCCCTACATCAAATACAATGACGACATCAAGAACCCTCGGTTCAT
TCCCGACGGTATGAACGAGTTGGAGCGTAACATCAAGCGCGCTGCCGATTTCTTGATAGC
CACCATAGCACTGATAGTTTTCTCACCCTTGTTTCTGCTTTGCTACTGCTTGGTTAAGCG
TGAAGACGGCGGACCCGTGATCTTCAAACAGGAACGCATCGGGCGCTTCGGCCGACCTTT
CACCATTTACAAATTCCGTAGCATGTGCATCGATGCGGAGAAAGATGGACCGCAACTTTA
CAGACACCAACATGACAAGCGCATGACCAAAATAGGCAGATACCTGCGCACACATCACTT
GGATGAACTGCCGCAGCTATGGAACGTAGTCAAAGGGGACATGGCCTTCATCGGACCACG
ACCGGAACGAAAGTTCTACATCGACCAAATCATGCAACACGATTCCAGGTATGCCTATCT
TTACCAAATCAGGCCTGGCGTCACTTCCTACGCTACCTTGTACAACGGCTACACGGACAC
CATGGAAAAAATGCTGAAACGACTGGATCTCGACTTGTATTATCTGGAACATCGGTCGTG
GTGGTTCGATATGAAAATACTAACCAAAACCTTCATTAACATCGCATTCGGTAAAATTTT
CTAACCTTAACCCATTCAAACCTTTCACATAGAGAGAACAGGCTTCCCAATCTAAAGTCT
AACTACCCAGGCAACATCCACCACCATATTATTACATGCTTAATGACAAAGATGGAGCGT
TTGTAAGTATCGAATCCATAGTTCTGATAGCGGATGGCGCATAGATATTTCACTAAAATA
AACCAATACAGGTAACAAAAAGAAACATTACGTCCTCTATGCGAGTTAATTTGTGTTAAC
GATTACATTAATTAACATAAAAACAAACAAAAATCAGGGTGGATTCCTTTACTTTGCGTT
CAAATTACTAAAACTGTAAGTAAAAACAAATGGCTACTACACTCATCATCTTACAATTAC
TCATTGTATTTGGGTTCATCTTCATTGGTGCCCGCGTAGGCGGCATCGGTATGGGTATCT
ACGGTATGGTAGGTACTTTCTTATTGGTCTTTGTCTTCGGTCTGGCACCGGGAAAAGCAC
CTATCGATGTGATGATGATTATCGTTTCAGTCATTGTAGCAGCTTCAGCCCTACAAGCCA
CGGGAGGTTTAGATTATCTGGTGGGTGTCACGGGCAAGTTCTTGCGCAAGCATCCCAGTC
AAATCACCTATTACGGTCCGTTGGCATGCTGGATATTCTGCCTGTTGGCAGGAACGGCGC
ACACCTGTTATTCACTGCTCCCCATCATTTCTGAGATTGCCCAGGCCAACAAGATTAGAC
CCGAAAGACCGTTGAGCGTCAGCGTCATTGCTGCTTCGCTGGGCATCACCGGTAGTCCCG
TGAGTGCCGCTACGGCCGCCATCATCAGCACTGATATCCTGGGCTTGAAAGGCATCGACC
TGGCTGATGTGATGATTGTGTGCATTCCTGCCTCTTTCGTAGCCATCCTCGTGGCAGCGT
TTGTGCAGAACCGGATAGGCAAAGAGTTGGAAGACGACCCCATCTATCAAGCTAAGGTGG
CATCTGGTGAAATCAATCCGGAAGAAGAACAGAAACGCATGCAGCAAATAAACGCCAACC
CCAACCCACGCGCAAAATACTCCGTGTATGCCTTCTTGCTGGGCGTTGCGCTGGTGGTAA
CATTCGGTTTGTTCCCTCAACTGAAGCCTCATCACATGGTAGACGGTGTAATGACGCCGA
TAGCCACCTCCGAGATGATCGAGATTGTGATGATGTCGGCGGCTGCGTTGATTCTCCTTG
TGGGCAAGGGCAATGTGGCCACAGCTGCCAAGGGAACTGTCTTCGCTGCCGGCATGAACG
CCATGGTGAGCATCTTCGGTATTGCCTGGATGGGCGACACCTTCTTCAACGGCAACAAAG
ACTTCTTCGTCACTCACCTGGCCGATTGGGTACAAGCAGCTCCCTTCTTGTTCGCCGTCA
TCCTCTTCATCATGAGCATCATGCTGTTCTCACAGGCAGCCACCGTGCGCACCATCTATC
CCCTGGGTGTGTTGCTGGGCATCAACCCGCTATACCTGTTGGCGATGTTCCCTGCCTGCA
ACGGTTATTTCTTCATGCCCAACTACCCCACCGAGGTGGCAGCCATCAATTTTGACCGAA
CCGGCACCACGCGCATCGGTCGGTACGTCATCAATCATAGTTTCCAGTTGTCAGGATTCA
TCACAACCATCGTGTCCATCGCACTGGCTTTCTTGATCACGCAATTATTTTATTGATATC
ATATTTAATCACTTAAAAACAATTTATTATGAAACATTTACGTATCAACATCCTGGTGAT
TGTTGCATTGTTCGTTACCGTTGGTCTATGTGCCAAACCTAAGGTTCGCATCCTGGCAAC
AGGTGGCACCATTGCTGGTGTATCCACAAGTTCTACCTCATCGGCTTACAATGCCGGCCA
ACTGGGCGTGGAAACCTTGATTGCTGCCGTTCCGCAGATTAAAGACATCGCTGACGTATC
GGGTGAGCAAATTTGCAACATCGGTAGTCAGGACATGAACGACCAAGTGTGGCTGAAACT
GGCCAAACGAATCAACCAGCTGCTCAACCAAGAAGGTTACGACGGCGTGCTGATTACTCA
TGGAACCGACACCATGGAAGAGACTGCTTACTTCTTGAGCCTCACCGTACACAGCAACAA
GCCTGTCATCTTGGTAGGTGCCATGCGTTCGGCCACAGCCATCTCTGCTGACGGACCCGC
CAACCTGTACAATGCAGTGGCTGCCATTGCTACACCCGAATCGCGCGACAAGGGCGTGAT
GGTTTGCATGAACGACCAACTGTTTGACGCCAAATCGGTCATCAAGACACACACCACCGA
CTGCGGTACGTTCAAGGGTGGCATCTATGGTCAAATTGGTAACGTGTTCAATGGCAAGGC
TTACTATCTGCAAACACCAGCCTACAAGCGCGGAACAGAATCAGTATTCAACGTGGACAA
CCTCGACAAGTTGCCACAGGTGGGCATCATCTACGGTTACTCCAACTGCTCTGACCTTCC
TATCAAGGCATTCGTTGATGCCAAGTACGATGGCATCGTGTTGGCAGGTGTTGGCGACGG
CAACTTCTACAAAGACGTTTTCGACGTAGCTATCAAAGCACAGAACAGCGGCATCCAAAT
CGTTCGTTCAAGCCGTGTACCCACAGGTCCTACCAACTTGAATGCTGAGGTAGATGACAA
CAAATATCATTTCGTGGCATCTCTCAACCTCAATCCTCAGAAGGCACGCGTATTGTTGAT
GCTGGCTTTGACGAAAACACACGACTGGCAGCAAATTCAGAAATACTACCAAGAATATTA
ATTCCTATCATTGACAACAGGAATAAACATAATGAACATGAAAAAAATAATGATGATTTG
CGCCATGATGTCTTTGGCACTGGGCGCAAGCGCACAAGGTAACAATACAGGCATGGGTGG
CGAAGATGGCAATTACGAGTCATTGGCAAGCCGTCTGTTCAAATTGGAGAAGAAAAGCGA
CGCATTCAACGTGTACTTCAACTATGCGTCTTCCTTCCAAGAGGCCTACGATGGCAACGA
CTGGGGTTCGTCCTTCAAGAACAAGCAAGCCCGATTGGAAATCAAAGGTTCTTTCGGCAA
ACTCTCTTATCGTTTCCGTCACCGCTTGAACAAAGCCAATGGTGCGCAGGGCGAGGACAA
CTTTGCCAAGGCAACCGACATCCTTTCGGTTGGTTATCAGGTCACCGACAAGCTCGGTAT
CACGGGTGGTAAGATGTGTCAAAACTGGGGTGGATTCGAATTTGACGAAAACCCCATGTA
CATCTACCAATACTCTGACATGGTTGACAATATGGATAACTTCATGGCCGGCGTAAACTT
CGCATTCAAACCCGTGGAATCTCAGGAGTTCAACCTGAACATCACCAATGCTTACAACAA
CAAGTTGGCTCAAGAATACGGAGCTGACCTCAAAGTGATGAAAGAGAATGGAAAGACTGA
AGCTGTGGAAGCTGCCAAACATCCATTGACCTACATCTTGTTGTGGAATGGTAATTTCTT
TGGCGATAAGCTACAAACGCGTTGGTCAGTGGGCACACAGACACAGGCCAAGGATCAGAG
CAGCCAGATGGTGATGCTCGGTCAAAAGCTCAACTTGCCCACCTTCCAGTGGTATTTCGA
CTACATGGGTGCCTTTGACGACGTTGACCGTCTGGGCATTGCCACCAGCGACTTGTCTGC
ATTCCGCGGAAAAGGCAACGTGCGCTACGGCAAGGTAAACTACAACTCGTTCATAACCAA
AGTTAATTGGCAGTTCGTTCCACAGTGGAACCTGATGCTCAAAGGTATGTACGAGACGGC
AAGTGTCAGCAAGATAGAAGAACTCAAGAACTACCGTAAGTCCTTTGGTTACTTTGCCAG
CTTGGAATATTATCCTGTCAAGTCACAAGACTGCCGCGTATTCTTGTCATACATCGGCCG
CAACTACAAGTTCACCGATAAGAGCAAACTGGCTGACTACAACACCAGTCGCATCGAACT
GGGCTTCATGTACAGAATCAAGGCGTTCTAACAACAGCCCTTTAACAGCAAGATGAACGT
GAGACACCCCTCGTGTCCACGTTCGTCTGTTATGACGAACCATGACAAACACAGAAAAAC
AACTACATAAATCAATAGTAAACACAATGGAACAAAACGAAAAATACAGAGTAGAGTCTG
ATCTCTTGGGCGAATTACAAGTGCCCGCAGACGCTTATTATGGTGTTCAAACGCAGCGCG
CCATCAACAATTATCGCATTTCCAACACTAAGATGTGCGATTATCCCCAGTTTATCATGG
CCATCGCATACGTCAAGAAGGCAGCTGCCGCAGCCAACGCTGAGCTGGGTGCCCTTGACA
AAAACATTGCAGATCACATCTGTCAAGCTGCCGATGATATCATCGGAGGCAAGTTGTGGG
ACAACTTCTGCATTGACATGGTACAGGGTGGAGCCGGCACATCCGTGAACATGAACGCCA
ACGAGGTGATTGCCAACCGCGCACTGGAGTTGATGGGATATGAGAAAGGTGACTATGTGC
ACTGCTACCCCAACGACCATGTCAACTGCGGCCAGTCTACCAACGACGCTTATCCAACGT
CTTTACGCTATGCGGCTTATCGCATGAACAAAGACTTGTTGAAGAGCTTGAAAGCACTTG
TAGACTGCTTGCGCGTCAAGGCCAACGAGTTTAAAGACGCTGTGAAGATGGGTCGCACCC
AATTGCAAGACGCTGTGCCCATGACATCGGGACAAGAGTTCGCCGCTTTTGCCAACACAT
TAGAAGACGAGCTTGAATACATCGAATACAATGCCAAGAAGCTGCTCACCATCAACATGG
GTGCCACGGCCATTGGCACAGGTCTCAATGCAGTACCAGGCTATGCTGATTTGGTAACTG
AGTATCTCACCAAGTTCACCGGCGACAAGTTTGTGAAGGCCAAAGATATGATTGCAGCCA
CACCAGACACCGGTGATTATGTAAGCTACTCAGGAGCATTGAAGCGATTGGCAGTCAAGT
TATCCAAGATTTGCAACGACCTCCGTCTCATGGCTTCAGGTCCTCGCTGCGGTTTGTACG
AAATCAATCTGCCCCCCATGGCACCAGGTTCTTCCATCATGCCGGGCAAGGTGAACCCTG
TCATACCAGAGGTAACCAACCAAGTGTGCTTCAAGGTCATCGGTAACGACATGGCCATCA
CCATGGCTGCCGAGGCCGGACAGCTGCAACTCAACGTCATGGAGCCTGTCATCGTAGAGT
GCATGTTTGAAAGCATCACCTGGATGACCAACGTCATGAACACCTTCAGGGAGAAATGCG
TAAGCGGCATCACCTTGAACGAGAAGCACAATCTCGACATGGTGAAACATTCCATCGGCA
TCGTCACGGCGCTGAACCCATACATTGGGTACAAAAACAGCACCAAGGTTGCCAAGGAAG
CATTGGAAACAGGTAAGAGTCTGCACGAGATTGTGGTGGAAAAGAATCTCATGAGTGCCG
AAGAGGTTGACAAGATTCTCGACCCCAAGGCCATGTTGCAATCACACAACCTATAAGTAT
GGGGCGAAAGCCCTGACAACATGATAGGGGGATGCGTCATCATTTTGATGCACCCCCTTT
TCTTTTTGTTTCAACAACGAATGTACATGATTGTTGATAAACAACGAATGAACTTGATTG
TTGATGAACAACGAATTTAACGAATTTAACGAATCAACTAAACAAGACCATGAACGCCAG
CGTTCATTGATTCCAACAATCGGATTCGTTAAATTCGTTAAATTCGTTGTTAAAACAAAA
ATTAACCATGTCGTTAGCTTTTGCCAAATTCGTTTGATTCGGTGAACGCCGGCGTTCATT
GACTCCAACAATCGGATTCGTTAAATTCGCTAAATTCGTTGTTAAAACAAAAATAAGGTT
GACGACAAACGACCTTTTGAAGTGAAAGAACCATCCGATGCAAACACAACAAATTCACGG
ACTGAAAGCCCAAAAGCTTATAGCCCAGGGTATCATCCTGTAGTTTCCTGATTTAGGTTG
ACTACTCCTATGCCTAATCCCCAATCAAAGTTGACTGAGTTAAACGTTATTACTGATGTT
AGTTGACTATTGTTGTCTCTGCCGCCTTTTGTTTATCATCCATAGATCGATCGGCATAGG
TGTAGACCGAAGTTGGAAATTAGTTCCTGTTCATCACGCTTTCCGCCAGCAAATACACTC
GCGTACCGAGTGTTTGCGGCCAACGGTCATTCGGATTCTCGTCTAATGCCCTTGCCCGTT
CTATTGCATCTTCCACGTGAGCTATCAAAGCTAGTGCATCGTAGGATGACTCGTGATAAG
ACCCCATATTTTTACGCAATCGTACCTTCAAATATGGGTCAGCATTTCTAGACTTTCTGC
GATTCTCCATCCATTGTTTCTGTTCTTCTGGGGGCAGCGATGCTGCATCTTCTATATGCA
ATAATAACCAAAGTTCAAAACAAGGATTGCTCAAAGCCATGTGCATAGCAACTTCCTGCG
AACATTCCGTGGCAACACGAGAAAGCATGGCCTCAGTCCAGCGGTCTTTGTCCGCTACTA
ACCAGAGTTCGTCGTCTGCTTCTAACTCATATTGGCTTTTGTAGTCATTGAGCTGTTTTA
ACACATGTTCTGGGCTGGAGTTGTTCTGTTCATCTATACTACGTTCCAAAATATGTACAT
GCACGCGCGGATTGGTATATTCTTTGGCTAATGCCTTGAAATATATCCGCTCCGTGGCTT
TGCCCTCGGAGGCTATGACTATAAGGCGAGCGTCACGAAATGCCTCGCGACGTTCGCGCA
TCAAACTATTCCTGCTTCGCATCGTCCCAATGAATATTATTCAGTTCGCCAAAGAATGGA
ATCGCTCCATAGCGACCGTTCAGATAACCTTTCTGCACATTCTCTCTCGGTTTGTACTCA
CAGAGTGAAGACAAATGGCTTTCTCCTTTCTTGTCTTTCTCTACAAACCAAACTTCATCC
TGACGTATAGGGGCTGAAGAAAGTAGATTTGATTCGTGTGTCGTGCATATTAACTGCATT
TGCGAATCGCTTCTAAGCAGACTGTTATACATCTCTAATAATTTCAATGTCAACATTGGA
TGCAGACTCCTGTCAACCTCGTCAATCACATAGACTGCATCATTAGCACGCATATCGATA
AGCATTGGAATGAAGTCAAACAAACGTGACGTTCCATCAGACTCTTCGAACATTTCGAAG
ATATAGTCCGAGTTGCTGTCGTCCTTTTTGTGAATGGTTTTCAGCTCATACCACTTCAGA
TTCTTCGACTTATCTTTTTCTGCAAAGATGAAGCGGTTCTCATTGTGAATTACCACGCCA
GTTTCGGAGCCTTTTCCTTCAAGACTTTCCTCAATCTTTTGCCTGATTTCGTCGGGAATG
CCCAAATCTTCAGGTTTAGACTCTATGCGACGAAGGTCTGAGATACCTGTGCCAAAATAA
TTTAGCAATTCACGCATAATAGTTCTGAACTGGGTGTCGTTCACAACTCGGAATGGGAAA
TCCGTTCTGTGTGTATTGGGGAAGATGATATTCAGATTCTCAAACCATTTACTAGCAGAC
TTAATTACATCTATTCCCTTTCCGTTACGCTTGATATACTCACTTAAGAAAGTACCCTTG
GTGGGAGTACCATCAATCAGGAACTTCAAGAATTGTCCATCCTCATTCTTCAAGAACTGA
GGTGCAATAGTATTATCCCAACTGTCACCATTGCGTTTGCGCTCAAAGATCATGGTGTCA
TTGCGGCTGCCAGTCTTATATAGCCATTCCTCAAGCAAGCCCCCCTTCGAGAAAGCTACA
CCGTAAGCAAAAAACTGACTATCTACCTTAAACTCCAGTTCAATGCTTGAACGTTCTTGG
GGATCGTCCGTCATCTTGAAGTAATTATATTTGAGGTTGCTCCAACCTTTCAAAGCAAAC
TCCTTGATTATAGCCAAACATTTTATGATATTTGATTTTCCAGAAGCATTGGCGCCGTAA
ATCAATCCCATACGGAGCACGGATATATCATCCCGTTTCTCCGCACGTGACACTTGTAAC
GGCAATTGGTCGCTTTTGCTAGCTGTGAACAAGATGCGTGTTTCCTCGTTAAACGAGTAA
ATGTTTTCAAATTTGGCTGACAATAACATAATGACGTCTGATATTTCGTAAAATTTCGAT
GTAAAGATAATAAATTATTTCAAAACAAAGACATTTGCTTTCGTTAAATATGTATAAATA
CGACAAAAGACGTGTGTCGTATCGCCATTTTGTCATTTTTCAACATGATATTGTCTTAAA
TTTGACCTTACCTTAATGCTTGCAAGGTTAATATAAAGCGAATCAACTAAACAACACAAT
CAACTAAACAAGACCATGAACGCAAGCGTTCTGCGAATAAAACAAATTTGCCAACATAAC
CATGTCGTGTGCTTTTGCCAAATTCGTTTGACTCGGTGAACGCCGGCGTTCATTGATTCC
AACAATCGGATTCGTTAAATTCGATAAATTCGTTGTTAAAACAAAAATAAGGTTGACGAC
AAACGACCATTTGAAGTGAAAGAACCATCCGATGCAAACACAACAAATACACGGGCTGAA
AGCCCAAAAGCCTATAGCCCAGGGTATCACCCTGGGTTGGATGCGTGGGGGTAATTGGGT
CCTGTAAGAACAAAAGCATGTGATTATCATGTACTTGTAGTTGCTTTTGCCCCTACAGGG
CGCACACCTACTCACAATCTTACCCAGGGCGGTGCCCTGGGCTATAAGCTACTGCCCCTG
CGGGGCGTACAACCTCGGTACTCAACATCTCAAACAGAATGGCACGGACTAACACGGACA
ACGCCCGTGAATAACCGTGATGCTCCGATGCAAACCAACACCATACAACCTCGCTAATTC
GCATTCCAACACAATAACACACTACAACCATATACCTCCATGTAAACACGCTTGTAGTGG
TGGCAGGCGATGTAAAGAGCAACGGATGTTCACGGACATACACAGATGCGTCGGTGCCGT
TCCGTGGGGTTCCGTGGCCATGACCATTGCGATTGTTGTTGTCGCAATGCAAGGTCACGG
GTCATCCGTGACACTCCGTGTAAATCCGTTGCCATAAAAAGAGAATTGAATTGTTGTTCC
ACACCACCAGCAGGATGATGTTGGATGCTACAACCTGGTGAGCGGGTATAAGACACGAAG
TGGGAGGGAAACCATTGGTTCCCTCCCACTTTATTTCATGTCATGAGTAGTTGCAGGACT
ATTCTCAGCACGCATGCCGAGGATTACCACACGCTTCCCCAACTCTTGTCGTTGCAGCCA
TCCGCCTCGTCCCACGAATCCAAGTCGTCACCCTGCCACTGCTTTCCATTGGCATCAGTG
GCACCGGGAGTGTCTATTGGTATTTCGAGACTTTCCGCTAAGGGGTTAGTTGTTTCCATT
TTGATGATTTGGACGCATGGCGACAGGTAGGTGCGCCTGTCGCTAGCAGCGTTGTTTATA
TTTTTATCGTTAGTGTTCATCTTATTTCGTCTTTAATGTTTTCTTACCCTTCATGATATA
CATGCCCGATGGCAGACTGTCGAAGTTGGTGCCAACATAGCGTCCGTCAATGGTGTAAAT
GCGCTGTGCGCCTTGCTGTGCATCGGCATTTTCTGTCACACTGCTAATGCCCGTCGTCTC
CCCTTCCGAGAGTACCATGAATTGCTTGGCGCTTGAAGCACCCGGCAAAAGATTTACAAA
ACCACGGAATGGCGGTATGCTGGGATTTTGTATATTTGATCCCTTAGTTTCATATTTCAT
TTGCCTCCATACATCGATTTCCTTATTTAGTCCTTCAATGGTATGCTTCTTCACTATGTT
CAGCACATAAGGCCTATCATGACCATAAGCCTCAGCAGGAATCTTTTCGGTGCTGCCCTG
GAAGCTGAAGGACTGTCCAGGCTTGGTGGCGGGGAAGCCAACAGGCTTTAAGCGTCCTCC
ATTGACTATGTCAAACTTTTCAGGTGACTTAGCTATTTCCACATTGTTTGCCGTAAATGC
CTTAGAGTTAGAGTTGTCGCTGTTTGCATTCGTGATACGCAGGAGATATGGCTTGCTCGC
CTCGAGCGTGCTGCCGTCAGGTATTGAATTGAAGACATAGAATTCTGTATCCGATGGCCA
ACCATAAGGGTATTCTGGTTGTTCAGGAAAATATTGACCATCTGTGAAATACTTTTTCGA
GTATTTATAATCCAACTTGTATGCGCGTATACCTTCTGGCAATGTCACGGCGTACGGTAA
AAAGATAGTGAAGCAGTGCTTGCCATCAGCAAACTTAGAGAAGTCGCGGTAGGAGGTTAG
AGATTTATCTCCTTCATAATGAGCAACTTCTAATGGGGTATTGTAACCACGATTTATGGT
TGTCTTGTTAATGGTCATGTTGCATCTGTTGTAAACCACTTCACTGGCTTTGATGTCACA
AAGAAACTCGTATTCCATGCCATCCTGCAAGCTCAGCTTGGTACATGTACCGTCGCTCTT
GACAAAGTTCACGTCCTGACCATCCGCAATGGTGATGCCCGTTGCTTCAGGAAGAAACAC
GAGAGTGTGGGTAGGCAAACCTGATGTGATTGTATGCGAATTTAATTCGCGTGACAAATT
CTTCAGGTTCTTTTTGAAATCTTCATTTTTTACATTGCGCAAGTCTACAAATTCCAAGTT
GGGGCAACCTTCAAGAATTTCTGCACCAATCTTGCAGTTAGCACTACCCTTCAAGATAAA
TGCTTCCAATTTGATATTTCCCGCAAAGGCACCATCGCCTACTTCCTCAACTTGGTCTCC
AATCACAAAGTCACCTGACATAATGCCATTTTCAAAAGCCCTTGCACCAATCTTCTTTAC
TTCAGACAAGGGGTTGAAACTAAGAATACCAGCATTTGAGAAAGCTCTTTCGTCTATGGA
ATTCACCACAGAATAGGGAATGACAAAATGAGATAAGTTGGTAAAGGCTTTTTCAAACAT
GCCTGTAGGGATGGTTGTTGGGCCTTCAGCCAAACTTACACTGCCACCGAATTCCGCAAA
AGATTCCACACCCGACCGCTGGTCTGTGCCTGTGGGCAGGTTCTTATACATCGCCTTAAT
TTTGTTATCTTCGGGTTGTTCGCCAATCTTCGCTGCTGCAGGGATCGGTGTTGTAATATC
AATTTTGGTACCCTTGAAAGCCTGATATCCCACGAATGTTATATTCGGGCACTTAAACTC
TGACGTTGAAAAGATTCCTTCAAAGGCTTGGGGACCTATGGCAGTTGAGCCTGGAATATC
AACCGAAGTTTTATCAGTTTTTCTCTCCCATGTCCCTTTTTTTGGGGGTTTCTACCTTTA
TATTCTTTAAGGTAGAAAGGTGCCAAATTGCTCTTATAGAAGGCACCCCAACCAATGTAC
TTCAGACCTTTCGGAAAATTCAACAATGTGACACTGCATTGATAAAAGGCAGCATCTTCA
ATGGCTTCTATCGTTTTAGGAAGTTCTATTTTTCTGATTCTTCTTTCATTGATGAATGCA
TAGGAGCCGATGGCTGTGACTGTCCAGTCCTTGCCATTATAGTTGACCTTATCTGGAATA
GTAATGGTGTAAATCTGTCCAGTAGCCTCTTCATACGCAAGTTCGTCTTTCATTGTTTCA
ACTTTTTTGCCATTCTTGTCCACTGCATTTGTCTTCAGCGTACCGCTGTAGCCTTTCCAC
TGGTCAGGGATGTTTGTCGTTTCATCAATTAACTTCTGCTGCCTTGCTTCCGTCGTTGCA
GCATTTGAGTTTGCGTATGTCACTTTCACAGTATTGGCCGTGGCATCCACCACCTCATAC
CACAGTTGTCCGACTTGGAACTTTTCGCCCGCGGTCTGTGCGGTGATAGGCAGAGCCGTT
ATCATCAGCAACACAAGCGCAAACCATGCGCTGCGAAGCTTTGTCTTGTTGTTGTAATTT
TCTTTCATAAATTCAAAATGATATTTAATTGTTGTTTTATGTCGTTGGATGGTTACTCCT
GAAAAGAATTGATGAATACCTCATTCATAAAATTCCGTAATTCGATGCAAAGATACACAA
AAGCATTGGTTGTAAAAAAATACAACGCATGTTTTTTACACACATTTAACGAAAATGTTA
TAGTAACAACGGAATGGCACGGAGCAACACGGAACAACAATCCGTGTAAATCCGTGATGC
TCCGATGCAAAAAACAACAAACAAAATGATGATGGCAACGGAATGGCACGGAACAACACG
GACAACGTCCGTGAATATCCGTGAAGCTCCGTTGCATTTAAAATTTGGTGAACACCAATC
GAAGCTGCTCACTGCGCAGAATCATACGCGAACCATCTAACCGTTCCACCTCAAACTGTT
CGTCCAGCCGCCGAATGCCGTATGGATAGAGAATCTTCACATCGTCTATCACGGGGTCGC
CCTTGGTACGATCTGAAATCAATGGCCTGTGCAACGTCAGACGCTGGTCACGGTGTTCAA
ACTCCATCACACACTCGGGATAGCGGTAATCCAAATCGTTGAGCATGAGAATTTTGCCTT
GAACCGACCAAAACAATCGTTGCGCAGAGAGGTCGGCCGTTCCGTTGGTTTGCAAGGTGT
CTACTTGTTGCAAACGCCAATAACCGTCTAAGGCCCCATTGTTAGATGTTTCCAGCTCGC
ACGAGGTCCATGTTGCGAGCATCAGGATAGAGAGGAGAATATAAGATACTTTTTTCATTT
CAATGACAAGTTTACAGGTTGAACACTCCATGTTTGCCGATGGTGAGCTGTACGCCTTGG
TTGTTGCCCAAAATGTCTCCGAAATCGCCCCCATAGCTTCCTCGGATGTTCCAGCCATGT
TTGAGGCGGCAGCCAACTTCCAGCATCACGCTTACGTTGTTTTGTTTGGCGGCGAAGGGC
ATTTTATAGGTTCCCAATCCCTCTTGCCAAGTGGTCAACAAACGATAGCTCACGCCATTC
CACGGCTCGCCCGACACGCCCAGGTGGAAGGCCTTGAACCGATTGTTCTGAATGTTGATA
TGTCCATCTTCGTTATAGAGTGGCGAGCGATACAACGGGTTGCCCATCACTTCTCCCCAA
TGCTGCCACCCGGGGTAAATGTAGTGATTGTAAAAATCGTCGATGCCCGAGATATGGTGA
CTCATGTTCTGCGTGTGGTCGTGATATACCGGCCCACTCTGATACTTGGTGTACAGATAT
TCAAACACCACGTTGCGCACCAGGTCGTTGTATTTCAGATTGAGTTCCACGCCCAGCATC
ATGTCCTTGAAATCGTAGACAAAAAACTTTCTTTTCTTCTTGACATTCCATTCGTCACCC
GTTCCGTACCCGTCGTAATCGAGTTGGAACATGGACGAGTGGTCCTCGAAAAACTTTTCA
CCATACAGACCTACGCGCCAGGTGTCCGCATCATAGTTCATCCGTATGAGCCAGCTGCCC
AGTTGGTCGCCTTCCACATTCTGATAAACGATGTCCTCCTCGGGCGCGTCGTAGCCACCA
GGCATGAAAGCATTCCAAAAAGCCCTGAACCCCGTTTGACTGCGAATCACGTTGACCGTT
CCATCAGACTTGGGTTGATAGCCCGTTCCACCGAAAAGAGTGGCCATCTCCAACCCCATT
TCGATCGAAAACGGACAGAAGCGGTCTTCATTGCCTATCTTCAAATAGCCGGCCTTGCTG
TGAAACAGCACGTTATCGGCATACTTTGACTGGCGCTGGGTAAAACTGTGCTGCCAGTTG
TCGTCCGTCATCTTGCCGTAGGCGACGTGTCCTTTCACGTGCAACCACCTGTTGCCAAAG
GGCAGCATCCAGTAATCGGGCAAGGCCAAACGCACCTGCGGAACGGGGCGGGCATTGATG
CCCAGCGTTTGCGAACCACTGCTCAACTGGTTGTTCTTCAACTCCATGGGGTATTCCTTG
CTCCCTATCGAGAGCGCACCATGCAACCACCGCAGCTCGACAAAGGCCTGTTGAACCATC
ATCTTGCTGGTATGATTGACACCCGCCGCCACATCCAGGCCATAGCCAATCCCCCATTTG
CGTGCCGAGCCGGTACGCAAGGGTCTGATTAAGGCCGCGCGCAGATAACCGTTGTTCTTT
TCCAACGAGCTTAAGCCATACCGGTTGGAATGGAGCCACAAGGGCGTTTTGCCGTCAGCG
AACGAACTTTGTAACTCTACCTGATAATGAATGTTCTCACCGATGTTCCACGGCGATGCG
TTTTCTGCATCGAAATCGGCCTGGGCATGCCCCACTCCAGTTGCGACCAGCAGAACGGAC
AGTAATATATGACGTTTCATGCTTTATAGAATCGTGCTTTTTAACGATAACGAGAAATCG
TAACAATTATTATATATCTCGCCGTTGTAGACCACACGGCACATTCATTGAAGGGCAATG
TTGTGGAACAACGAATTTAACAAATGACACGAATCAACTAAACAAGACAATGAACGCAAG
CGTTCTGCGAATGAAACAAATGCTGCCGACATGAACATGCCGCATGACTTTGCCACATTC
GTTTTTATTAGATGAACGCCTGCGTTCATTGACTCCAACTATCGTATGTTCATCCCCTCG
GGGAAGGGCAATAGTGTGGGTAATCATGCTCCCAAGAAAATCCGCTAAGCTCCAGTCATG
CAGCACCCGTACCGCAAACGGACACACGTAGTCGGGTTGAACATACTAAGGCGTTGAGAG
ATTCATGGTTAAGGAACTAGGCAAATTAACCCCGTAACTTCGGGAGAAGGGGTCCTCGTC
ACTATGACGAGGCGCAGAGAATAGGTCCAGGCAACTGTTTAACAAAAACACAGGGCTGTG
CTAACACGAAAGTTGATGTATACAGCCTGACACCTGCCCGGTGCCGGAAGGTTAAGAGGA
GAGGTCATACGTAAGTAGAAGCCTTGAATTGAAGCCCCGGTAAACGGCGGCCGTAACTAT
AACGGTCCTAAGGTAGCGAAATTCCTTGTCGGGTAAGTTCCGACCTGCACGAATGGTGTA
ATGATCCGGACACTGTCTCAATCATGATCTCAGTGAAATTGTAGTATCGGTGAAGATGCC
GATTACCCGCGATGGGACGAAAAGACCCCGTGAACCTTTACTATAGCTTAGCATTGACCT
TGGTCATCCGATGTGTAGGATAGGCCGGAGGCTTTGAATTTGCCGCGCCAGCGGTGATGG
AGCCATCCTTGAAATACGGCCCTTTGGCTGTCTGAGGTCTAACGCGCTTAATGCGCGGAC
ACTGCTTGGTGGGTAGTTTGACTGGGGTGGTCGCCTCCAAAAGCGTAACGGAGGCTTCCA
AAGGTGCCCTCAGGTCGATTGGTAACCGACCTATTGATAATTTGTAATAGAATGAGCCGT
AACTATAGTAACTTCTACAAATAAAATCGTTTGATAGAAAGTTGTTTTCTTTTGAGAGAT
ACATAGAAGGACTTATTACTTCGTCATAACTACCACAACAATTGCGGTGGCGAATAAATT
GTGTATGACCTCTCTCTTCATCTAAATAACAAACATTTCCCACATCAAGTATATAATATC
CTTTACACTTGATCAGTTCTGTAAAATGAATGTTGGCATATTCGTTACGGAGACAAAACT
CCCGAAACTGCTCAGAAACAATCGTATAATGGTCATACGTCGTTACCATATTACGACGGC
TTTTCAATTTATAATTAGGATTAGGAACATCTTTTATCCTATTTTTACAAATTGGACAAA
TATCAGGGCGATCATCTGTGGAATCATACATGAAACCATGTTCATCACCTCCTATTAAAA
AATGTGCTACTAGAGAGTCCATCTTAAATTGTTGTTTTTATAAAAATCATATCGCACATC
AAAATATTTAAATCTATTAGAATCATAAAAATTCTTCATTGTTCTAATTCTCAATTCTTT
ACTTAGCCGTCCCTTAAAAATACATTTCAGTGAAAAGTTGACACAATATAACTTTTCGCT
GATTATTTTAAATAACCGCAAAATACTGGATAATAATGCGTTTAACTCTGAAGTTTTAAC
CTTTTGACAACTTGTTCAATAGGCAATAAACGCTTACTCCAATATACAATAGCTGCATCA
TAACCTCCGCTTGCATCTTTCTGTTCGGAATTGAAAATATACAATATGCCGTTATCGCAA
GGCGAGTTTTCATTGGTTAAATGTTTTTCTTGCATATCAAAATAATGAGTTTTACCATTT
TCGCCGCTAATCATAATAAACCCTATCTTTTTGTTGGTAAAATCAAAATCATTGCGAGTG
GTTTCAAAAATTTTATTGAGATATACACTCTCTGTTTTGTTCAACAACAAATCTTCTTCT
GTTTTTTCCATATTGTCGTTTGCATAAAATTTAGGTATTGGACAACAACTCAACAAAAAC
ATTTCTATAAATACTAATACAAATAATTTCATACATTTTATTTTTATGGGATTTGATATA
GATATGGGCTCGAATACATTCCTAATTGTCGGATAAGTAATTGAATATTTAACATACTTG
GATGAAACGCATATATCGTTGGAATTCCCGCCGCCCATAAAGCTCTTGTTGTATGCCCTA
CACAACTATTAAGAAGTAAGTCCCAACGAGTTATTCCTGCTGCATATTTACTTAGTGCTG
TCCACACTTGGCATCAGGGTGATGTGGCCATTCATCATTGGTATTTAATAGAAGAACCAT
AGGGTTGCCACATCTTGATGTCCTTCATGCTCTCTGACGGCGGATAGGTTAGTAGCCAAT
TGGTACGCTGTAGATCCTTTAGTCCTATGTCATAGCGTTGGATGATTGTTTGAGATATTT
CTTTTGCGGGAAGAGTTCGGGCCTTACCATCCAAGATAAAAACTATAATAGTATCGGATT
TTATTCCATTAACATCTCCAAACGCATCTTCCCAAAAATCAAACATCCAAAAAACGTCTT
CATTTACCCCTCCTGATGTGACTTTATGGGATTCCGGAATCCCATGTGCAATACCAAATA
TAGACATGGTATCTGGATACCATATTCCTTGAGCTATATATATAGTCTTTAAAGAATTGT
TTCTAATACGTATGCTTTGATGATGGTTCTCATCTTCAGGATGTAGCACACATGACAACA
ATGACATTATAGTAATTGCCATTATTAAAATAATACAAATCTTACTGTTCAATTTCATCT
TTCTATTTCTTTAGACTTATAACATTAATAATAGATGGATAAAATGAAGTAGCCAAAAGG
ATATCCCAGGCTGTAACATGAACACGCCCCTTTTTTAATGCTACCTGATTGACAGGTGAA
TTGTAATCCAAATCCCAATTATGACCATTGATAGAATTACTAAAATGATTCCATTGGTAG
TTGTTCTGCTGACCACCCTGCTGCTTCTGAAAGGGTTAATTCTGACTGAACAGGATTGGG
GTATTTGTCACAGCGGATTTGCTACTCTTTAATCATATAAACATCCATAGATTTTATAAA
TTGGTCTACGTTCTTACTTCTATACTCTTCTATACTAAGCATTATAATATTTTTAAAATC
TTTATTTTCATATGAAGAAATCTCTATAGTTGAAATGAAGCTTTTTGCTAAACTATCAAC
TTTTTGTAATGCTGGCAAAGTATAATTTAACACATCAAAATAAACCGTTGTAGAACGGTC
TATGCGGACTAAGTCAGTTGTTTTAAAACCATAATTCATACAATAACACAAAAAATAATC
TTTTGGCTAATGTGACAAAAATGTGCTTAACTTCTTTGTCCCATTAGCCTGATTTTATCG
TTTTGAGATAGCGAAAACAATATTTTGGGGTTCTCCTTTATCACAACATCTGCTAATTTT
GCATTTCGGGCATTGCTTAAACCTATCGGTTGATCTTTTACGTTATTATAACTTGGATAA
GCAACGTTAATTTTCCTCATTCAATCGTCCTATATTTTCATATAATTCCAATCCTTTATC
AAATATGTTTTTATATCCTTTACATGTATTACCTATCAAATTAGTACCTTTTATAAAAAT
ATTATTATTAACAGTCATTCTTTCAAAAAAATGACAATCAAAAAAATCAAAAAAACCAAG
GAAGATATTATTATGTATATGTATTTCCGAATAATTATGTCCGCCCATCTCATGATTTAT
ATCATTAAGAACTATGCAATTCTCTAATACAAATCCTTTGCGAAACCACGTTGAATTCAA
ATACATATTCTTTATTACACATTCTTTTATATAAACAGGTGTTTTTATTTCAGAATAATT
GAAGTCAATATTCACATTGCTAATACCTTCTATTATGATTATATTATTTTTTTGATATTT
TAAATAATTGTCATCATTTATAATTATTGATTTATTTTCTACCATTTTAATTCTCCAAAT
TTAATAATAGGATTTGCCGTCGGACGGTTTGAATATCCAGGAAATAAGTTTAATGAACGA
ATTTGTCCATTGTGCACATTGATAATTAAAGACTTTTGTATGCCATTAATTGTACCTTGA
AAAGTATTACTGCCTTCTCGCAAATTGAATTTATTTTTGATTACAAAATCTTCCACATGA
CTTGTAATATCTGACTTAGATATTCCTATATCCTCATGTCTATTATTTGAAAAAGCATGT
TCATTAAACTTTTGTATAACATCATTAGATATATATTTTTTACCCGTCCACGGATTCACT
TTATTATCCCTAGCATATTTAAAACCAGAAGCGGCACCAGTAATTGCACCTACACCAGCT
CCCGTCAAAGCGTTGACTCCCCTTTCTGATTTCACGCAGCATCATAGGCATACGACAAAG
ACTGTTGTGCATAGGCTTGTAGGGCTATGCATGCCCATACCATGGTTAGAATAAAGTGTT
TCATACGCCCTAAGGTTTTAGTCTTTAGAGATAAGCAATCAATAAAATCAGAATATAACG
CCATATATTCTTGTATGGTATTGCAAATATAAACACTATTTTTGAATCACACAAATAAAA
TGGGATAAAAATCAATAATCAGAAAAGGCGCAGATCCATTCGGATTTACCGTGTTGAACA
GCCATTACCCGGACTGATTTATACGATCACTCACCAAAAATAAAAGTATCTTCATTACAT
ACTGGTCTTGATTTAATTGTTTCATCTTTCAAAAATGCTAAATCCATTTTTGTATTCTTG
CAACATAATAACACAAGTTTATTTCCTTGTGATGGTGCATCTATAAGGTTTAAAACATAA
TCGTAATTATTTTTAAGTAAGAAAGTTGAGATGATAAAATCATCTTCTTTTCCTACATAA
TACCTTTTTTTATATCTTCCTTTTCCTAAAAATACCCGATTGACAACAAAAACACTTTTT
AATTCACTATCATATACAAATATCTCATAATGAATTATTTTTAACCTTTCTAAATAATTA
CATATCTTATTATTTTTCTCAAAAGTTGGAGATACTGAATATGTCTGAGTACTATCCAAG
ACTTCAAAAAGAACTGTAGCAAAAAGTTGTTCTTCCTTTGGAATATCAAATAATTTCCGC
ATTTTACAAATTGCCTGTTTTTCTAACTGCTTTATTTCGATCTTGGGAATTATTTTTTGA
GGTATAACATTTATAAATGATGGCAACAACATAATTAATAATATTATATTTTTTTTCATA
ATGCAATTTTTAGGGAAGTATTCTCCATATAAAATCTATTGAACGTGCACCAATATTTCT
GAAAACTCCAGAAGCTGGATCCATAACTTGATACACAACTTTTTGGAAGGTAACACCAGA
TATTTTTTGTATAGTAAGTACCGAAATTTTGTTTAATGCTGTAGCATGATTTATTGCAGT
CCCCGTTCCAGAGGATAACATAAACCGATTTCCACCATTTAACAAACCAGACAATTGTTT
AGCACCCAGTACGTCAGAAGGTAACTCTGTCCCTAAAGGTTTAACTGCCCGCCCAGTTAA
ATCTGTAATCGCTTTATTCATATCTAACGGTTTAACTGGGTCATTTATTCCATAATTATA
TTTTTTCACTAAATGATCTCTATACACATCTTGTGAAACTCCAGTATTGGCTTGAGATGT
AGCAGGACCACAATTCATATCATTATTTTGTATAACACTAGGGAGATTAGCGTTACCAAG
AACTTCAGTATTAGTTACTCTTGATCCATCCCAAAAATTCCTACCATCAATGCTTGCGGA
AATTCCACTAGCTATTCCACCCACTACTCCACCGACACCCATTCCTATAAGACCATCTCT
CGCACCACTCAAAAGTGCCTGTCCAAAAGTTTGATTTTGCATCAGTCCATTTCCAAAACC
AGAAACAAATCCACTGCTTAGTCCTGCACCTCCTCCTATCAAAGCTCCAGACACAAAGCT
TGTGGTGGCAGTTGTTGCTGTACTAGTTCCAAAAAAACCCGCAACAAAACCGCCCGACAT
TTGACCTGCAATTGGCAAAACAGAGCTTATTCCTGCACCAACACCAGCACCTAATGCACC
TGCTGCTGCCCCAACAGCAAAATAGCCAAGTCCTTTTGCGTTAAATTTAAATCCATGTGA
AGCCCAATTTACAATTCCACCTATGACTGCCCCTATTATAAGATGCCAGAACTCCCCATC
CCCATCCACATACACCAGCGGATTATTCAAACAATAGCTGTACCTGTTGAAGCTCTGCGT
AAAGTCTGGCATCTGCACGTATGGGTCAGGGCTGAGGAAACGGCCCAAGACAGGGTCATA
CAGGCGGGCATTCATGTTGATAAGCCCGAACTGCGGAAGATGTTCATGACCCGTGTAGCC
ACGTCCTAAGAACAACGCAGGCTCCGTGCCCGGTGCATAAGCTACTTGTGTTTCAGGATT
GCGCAACCGTCCCCACGCATCATAACTCAATTCCTGTTTTAAAGTGCCATCAGCATTCGC
AATATGCGTGATGCTGCCCAGATAGTCACGGCAGATGTAATATATCTTCCACTCACTGCT
GTTTTCTTCCTTGACATACACGGCCGGAGCACTGTAAGCATCGCCACCGATGAATAAGCG
TTGGGCGGCATTACCCTTGACACCGTCAATTTCATACTTGCCGTCAAAATAATAACGTGT
CAGAAGAGTGGAACCTCCGCTGTCTACAATCATTTTTATCCGGTCGCCGTCTGCATTGTA
CGTCAACGAAGCTTTGATGCCGTTTTCTGAAATCTCATCCGGGCGTTGAATGGAATTATA
CGTAACGGTCTGTGATCTTAATGGCACTGTGTTTCCATCAGGTGTCAACATGGTAACCTG
ATAAGGCCTGTCTGCATGATTGTATTGCATGCTGCCCATGCCGGGCATCTGTGTGATGTT
GCCGTTGGAAGCATAGGTTATCTGCTGTTGTCCGATGCTACTCAGACGGTTCAGGTTGTC
ATATCCGAACGTTTCGGTAAGATGGCGGGTGTTGTCGGTCCTGCTGTTCAGGTTACCTGT
CTGAATGTCGGAGTCGTAGGCAAAGTCTTGGATGTTGCCAGCCGTTCGGCTGGTAGGCAT
ACCAAAATCTGTATAGCTGTAAGTGCGGTTCAATGCTCCCGTGACGGCTTTGGTGGGCTG
ACCTAAGGCATTTTCTTCTGTCAGTTTCCAAATACTGATGTCGTCATTCAGCTTGATTTC
TGTATTGTACCCGTTGGAATAAACATACTTTTCTGTTGCAATGGCTCCTGTTTGTGAGGT
ATATGAGATTTCGGCAATGTTGCCATCGTGATAGGTAAACCGCTTTTCTAAGAATTTCCC
TTCGGAAAGATTGTCCCAAACGGCTGCAACCCTATCCATTTCATCATATTCAAATACCCG
CATGCTAAGATTATCTGAATATAACTGTGCTAAAGTACCGTCATCATTATAAACGTATGA
GGTATTTGTGTCAGCTCGTTTTTCCACTACCCTGCCATATTGATCGTAAACAGTCGTGTT
GCTGACATTTCGGGCATCGGTCACCGTCAATGTCTTGCTGCCGTCAGCAGCATAGGTTTC
AGTGAAGCTTTGTCTTCCTGCACTGGGGTCGGTGATGGATGTCTGTCTTCCATATTGGTC
ATATTCAAACGACGTCACCACATTACCTGGGGCCGTTATGCGCGATGGCTGACCATCCGG
ACGCAAGGTATATTCTATCATTCCACCCGGATCTTCTACTTTTATCAATGCCCCCGATTC
ATCTGTCGTTTTGGTTGTGGCAATGCCGTTTCGTGTCTCGGTGGTGCTCAGTCCGTCATA
AGCCCATGTGGTTGTTTTGCCTGAGGCCTCTGTCAGGGTAAGCGGACGATTGTATGGGTC
GTAGGTATAGGTAGCCCAGAAGTTGGGTGACGTTCCTCTGAAAGGAAGCGACACTTTTTC
CAACCGTCCCCTTCCGTCATACGTTTGGTCAACAAACTGCCATTGCCCGTCAAAGCGTTG
ACTCCCCTTTCTGATTGCACGTCCCAAAGCATCATGATGCACAACCGTTGACGGTTTGCC
CGTAGCCGTATTTGTTACGGTATACAATCCCTGTCCGCCCCAGTCCGTTTTTACTTCTTC
TTTCGTTCCGTCCGGGTGTTGGGTGGAGATAAGCTGCCCCCAAGCGTCATACTGATAAGA
CGTAGTACGGTGCTTGAAGTCGGTAACTGTGCCTGCATGGCCAAACTTGTCATAATTGGC
ATAGGTCGTGGTTTGCCCCAAGGCGTTGGTTGAAGAAGCAAGATTCCTGCCTTCAGCATC
ATAGGTAAACGTCGTACCTAAGAATGTAGCCACGTCATACGGTGCCGAAAGTTCACTCGT
CATGTTGCCATAGGCGTCGTAGGTCCAGCGCGTCTCATTTACCTTGTTGTCTTGAATATA
TGAGATTCGAGATTCGGGCAAACGATTGGTATTGTAGGTAATCGTCTCCTCATTGACCCA
CGATCTGCCACCGCGTACATTCGTAACGGTTTTTGTCACAGGTTGTCCGATCAGGTATCT
GCCAGATGTTACCAGGTTGTCATACGTTTGCACCGTTATCGTATGTAAAGGTACGAATTT
TTTCGAAAATAGAATTACCATTTGAAATGTCTACGTTCTTATTTCTCACAGCGGATTTGC
TACTCTTTAATCATATAAACATCCATACATTTTATAAATTGGTCTACGTTCTTACTTCTA
TACTCTTCTATACTAAGCATTATTATATTTTTAAAATCTTTATTTTCATATGAAGAAATT
TCTATAGTTGAAATGAAGCTTTTTGCTAAACTATCAACTTTTTGTAATGCTGGCAAAGAA
TAATTTAACACATCAAAATAAACTGTTTTAGAACGGTCAATGCGGACTAAGTCAGTAGTT
TTAAAACCATAATTCATACAACAACACAAGAAATAATCTTTTAATAATTCTCTATTTTTT
TGCATTTCACATTCACTCTTACATGTAAAAGAAGAAAATAAAAAAATAAAGAGAAAAAAA
AGGAGGGACAATTTGCGTTTCATATTATCTTTTATTTAAAATTCCATAAGTTAAATTGAT
ATACGCCACCACTTGCATGCGATTATGCATACCAATATCACGGTTAGAATCAAGTGCTTC
ATACATCTTAAGGTTTTAGTCATTAGAGATAAGCGTTCAGTATAACGCTGAATATATCGC
TATATATTCCTGTATGGTATCGCAAATATAAACACTATTTTTTGATTTTACAAATAGTTT
GGAATAAAAACAACAATAGTTTCCAGCAGAGTCAGCCTACAAGTTTTGCAATTCGTTTTT
GAATCCGCACAGAAAGGTTGATGATAGCCATATTCAGCCAACCGATACTTCACCTATCTT
ATCCTATAAGATTACTCGTGAGCAGATTTCATCATGAAAGTCAGCCAGCCTTGACGGGTC
ATCTGCAACGAAAACAGCAATGACACCACATTGCATCTTTCGGCGCTACATCTAAAAGTT
TTTGATGGCTCTATCCATTTCTCGCCTGTCTTCTTTTTCCTTCAGCGTTTGTCGTTTGTC
GTATTCCTTCTTTCCCTTAGCCAAAGCGATGTCCACCTTGGCTCTTCCATGCGCATCGAT
GAATACCAAGGTGGGAACGATGGTATGACCAGCTACCTTGAGGTCGGCTTCCAACTTTCT
GATTTCACGTTTCGTCAGCAACAGCTTGCGGTCACGCTTGGCTTCTGGGTTGGAGTAAGA
GCCATAGAAATACGGACTGATGTTCATTCCTTTAATCCATATTTCGCCATGATAAATGTA
GCAGAAGGCATCAACCAAAGATGCCTTACCCAGGCGAATGGACTTGATTTCCGTACCCGT
GAGCACGATGCCGGCGGTATAAGTATCAATGAAAAAATACTCAAATGACGCTTTTTTGTT
CCTAATCTGTATGGGACTCTTTTTTCTTAGTGCGAGTTCTTCCTTATTCATTCTTTCACA
ATCTTTACAAATTGCCCGATGTGTTCATCCACATAGCGGGCAACATCCTCTGTCCAACGC
TCTTCATTTTCAACGAAGTCATCGTCAAAATCGTCAAAGGCTGGGTATTTCTCAAACAAC
GCCATAAACTCGTCGTCAGAACAATCTTGTTCCAATTCGGCAGCATATTTACGGTAGAGT
TTATGACATTTCCCTATCATCTTAGACAAATCTTGGATGCCCCAGCTTTTCAGTGCCTTG
TCAAAAGGATTTCTGAAGATAAAGGGACCATAACCATTATGAATGAGCTGTACGAATCCG
CCATCCATCACTTCCTGATGAAGGATGTGATAAGCCAACAGCGTAATCTGATCCGAGTTC
AGTTGTTGCATCGAGTCGGCCGTCAGTTCTCCGCCTATCGCATCATAAATCGTATCCACA
ATCGCCTGAAGAAATACATCCATCCCTTCTTCAGCTGCTTTTTGCAGAACGTTTTCTTCG
AGTTTTATTTCAATCATACACTGCAAAGATATGCAATTCGTCTTGATTATCTTCACATTA
TTAACTATTTTTGAACTGTTTGCACACACATTACCACTTCAACCAATTCTTTTTTGATTT
TTGGCCGTGGAAGTTCTTCTCGTTTCACCGGTGACCATGTACCAGTATTCGCATAAGTTA
AAATTATTTACGAAACATATTTCATTCCACATTATAATATAAAATAGCACCCGGAGAGCA
ATGATAGTATAATATTTCTTAATTTTCCATGGAATCTCATTAATTTATTTATACCTTTGC
CCAAACCGAATAAAAAAGAAAGGACTAGAAAATGAAAAAACTGATCATGTTATCCATGAT
GCTGTTTGCTTGTTTTACCATAGTAAACGCACAACAAAAACCACAAATCAAGTTTGACAA
AATCACTCACGACTTTGGCAAATTCAATGAAAGCACACCTGAGCAGAAGTGCGTTTTTAC
CTTCACTAACGTGGGTAACGCCCCGCTTATCGTCAATCAAGCTGTGGCAAGCTGTGGTTG
CACTGTGCCAGCTTACACCAAGACTCCTGTTCAACCAGGAAAGAAAGGTGAGATAAAAGT
AACGTACAACGGCAAAGGCAGATTTCCTGGACACTTCAAAAAGACCATCACGGTACGCAC
CAATGGGGAGCCAGAGATGACCCGTCTGTACATTGAGGGCGTCATGGAAGAGGCTAAGAA
ATAGGCAAAGACTACTTTTATAGTATACATACACATAGAGGAGGGAGTATCAAAACAGTG
ATACCCCCTCTTTTTTTGTATCACAATGATTGCTCTATATAACAAACGAATTCCATGTTC
CCACGAGTAGTCAACATTTGGAACCAGCCCATTTGACACATTGATGCGACACAGAAGCAA
AAAAAGAGGTTGGTGCAGGATGCTACCAACCTCGAGGGACGATTTCATAAATCATGAAAT
CAAAAAACTGTGACAAATATAACGTTTAAGATTGACAATAACAAATTTTATCCTTAAAAT
GTTCAATATTTAACAATCAGTCAACAATATACTGGTGTCAGCAGTCATTTGAACCATAAA
AAAACGTTTTGTCACGAAAAATTAATATGTAGAAAAACAACAGTTTCAAGTATATTTTGT
ATCTTTGCTCCTACTAGATAACTTATAAACTAACTTTTAAAACTTATTGAGTATGAACAA
AATTCTACGTATTTCAGTAATGAGTTTCCTCATGTTATGCTGCAACACCTTTATTTCTGC
GGCTGATGTAACGCTTAACTTCAAAGATCTTTCAATCACAAAAACTGATGCAGGCTTCAC
CCTTACTGCACAAGGCTATACCCTTACTGCCACGAAAGAAGATGGGACAACTCAACCCAC
ACAAAACGCTAAATTAAAAGATGTGCGATTGTATGCCAAAAACAAATTAACAGTTGCAGG
GAATGATTTCAAACAAATAGTATTTAACATCTCAAAGCAGGGTTTGAGACGTTGGAGTAA
CGTCACACCAAGCGTTGGAGAAATGACTGCCGATGTGGCTGCCAAAACTCTTACGTGGAC
AAACTCTACTGCGGTGAAAGAAGTTACATTCACTGTTGGTGATGATGCTACTTTAGGTAC
TGATACTGGCAAGGCAGGTCAATTTGACTTTGACGCCATGGTTATCTCTACCGAAAGTGG
TGAGGTAACCCCAACTCCAGATCCTAATCCAGATCCAGAAATCAAAACAGCTGCAGACAT
AGCTGCATTTAAGGCACTACCTGCAAAAACAGTTGCCAAACTAACCTTGAAAGATGCACA
AGTGTTGTACAAATGGACCTCTAACAAAGGCAATACGCAAATTTTCATTCGTGACCATAG
TGGTGCACTGATGCTCTTCAACACAGGCCTTGATTTGGAAACAAATGACATACTAAACGG
TGAGGTTGTACTATTATATGACATATATAACAATACTCCTGAAGGTACGAAAGCCGATGG
TACTAATGCTGACAAATTAACAATTACAAAAGGACAAGCTGCCACACCAAAATCAATCAC
CATAGACCAAGCTAAAGATAACATGTCTGATTTGGTTCAAATTGAAGGTGCTGAAATTAA
AAGCGAACAGTCCGGACAGTACACCAACTACTATGCGCACGTCGGAGATCAAAAGATTCA
ATTGTACAACGGCTTCCACTTAGACGCCTATAATGATCTGTCAACACTGGAAGGAGCTAA
GAACAAAACCGTAAAAGGTATTGTAAGCATGTTTAGAGGCAATTATCAGATTACGATTAT
TAGCATCGATACAACGACTGGTATTGACAACTTAAATGCAGAGAGCAAGACCCTCAACGA
AAATGCACCGATGTACAACTTGGCTGGACAGCGTGTTGACAAGACATATAAGGGTGTTGT
TATACAAAATGGTAAGAAGTTTATCAACAGATAAACCGTGCGCTGAAACGAGAAATCAAT
TATTTGATTAGCAAATACATCAAACGGACGTGTCCATTTGGCGGCACGTCCGTTTCTTAT
TTTATTCCCACAAAAACTATCAACACGTTTGTCATTCGGCAAGAAACGCAGCGCATCGCT
CGGCACATCGCTCACCATCAATACCGGCAGAGACGATGCCACCCGCATAGCCAGCGCCCT
CACCACAAGGAAAGAGGCCACGAACGCGAACATGTTGCAGCGTTTCGCGGTCGCGGAGAA
TACGCACGGGCGACGACGTTCGCGTTTCAACGGCTATCACGACAGCTTCGTTGGTCAGGA
AACCACGGCTCATCTGCCCAAACTTCTTGAAGCCTTCTTGCAAACGATGGACGATGAATT
GCGGCATCCAAAAGTGAAGTGGACTGCTCATTAAGCCGGGAGCATAACTGGATGTCGGCA
AGTCGTATGACAATTTACCATTCACAAAGTCAGCCATTCGCTGCGCCGGAGCTGTTTGTT
GCCTATTCCCCTGCAACCAACAAGTGTATTCCAATTGTTCCTGAAACTGCATCATCACCA
AATCGTCATTCAGTTTTTCACCATCACTGGGCATCAACAAGCCTGCCTGACGAACGTCAT
CAGGATGCAATTCCACCACCATGCCTGCATTCGACCACCTCGTTCCGCGGTTACTAGGAC
TCATTCCGTTCACCACTATTTGCTTCGGACCCGTGGCTGAAGGGATGACAAAGCCACCCG
GACACATGCAGAACGAGTAAACGCCACGTCCCTCCACCTGACTGACAAATGAATATTCGG
CCGCCGGGAGATACTTTCCCCGACCCCGCTTGTCATGATATTGTATCTGATCGATCAACA
TTGAAGGATGTTCCAAGCGCACTCCTACCGCCAATCCTTTCGGTTCGATTTCTATTTTGG
CACCACTCAAATATCGATATACGTCACGCGCACTGTGTCCGGTGGCCAGGATGACCGGTC
CTCTGAACGTAACTTCCTGCCCCGAAGACAATCGCACGGTTTCAACGCCCAGCACCTCAT
CCCCCTCGGCAGACAGCAAGAAAGCCGTCATCTTGGTTTCAAAATGCACCTCTCCCCCAC
TGTTGATGATGGTATTTCGCATGTTTTCGATGACCTTCGGCAACTTGTCAGTACCGATAT
GCGGATGCGCATCGGCCAAGATCGAGGTTGAAGCACCATGTTGGCAAAACACATTGAGAA
TTTTCTCAACCGAACCACGCTTCTTCGAGCGGGTATACAGTTTACCATCCGAATACGCAC
CGGCACCACCTTCACCAAAACAATAGTTGCTTTCAGCATCAACCTTCTGCGTCTTGGTAA
TCATGGCAAGGTCTTTCTTGCGCTCCCTGACATTCTTCCCCCGCTCGATGACCACGGGTT
TGAAGCCCTCTTCAATCAAACGAAGTGCGGCGAAAAGTCCCGCCGGACCAGCTCCCACAA
CGATGACGCGCGGCTTTTGGGACACATCCGGATAGACCGTCCTAACGAATTCCTCATCCT
GCGGCAGCTCATTGATGTACACCCTCAAACTAAGATTCACATACACCGTTCGCTGCCGCG
CGTCAACAGATCGTTTCAACACCCGCACATGCTTCACCGTTCGGGCATCCATTCCCTTTT
CCTTGGCCAGATATTCAATGATAGTCTGCTCGGAATGAGCATGCTGAGGAAGAAGTCTGA
TTTGAAATTCTTTAATCATGAATGAAGAAATTTTGTAGATTTTCGACAAAAAAGGATGTC
ACAAAACACCTTATCTCTTTGCAAAATAAGTATTTTTTTTCCAGCTACCCAAGTATTTTT
CAGATTAAAACCAACTCTTTTCAAAGTTCATTCACATCAAAGGGAAATCAACGTTGCATG
ATAAGCCATTCAAAGTTTTTTCGTACTTTTGCAACCAAATATCGGTTTCGCAGCATGATG
AGGCATGAAACCCAATGCGTTCACCATCGTTGTAGGCTGGATAACGCCAAAGTTTCTGTT
CGTAATGCTGAGAAGCGAAATCAACAAATCATCAAAACCACTTTTGTCGGGTGGCATAAA
ACATTAAAAAACAGTAAAATGAAAGTATTGAAATTCGGCGGAACATCCGTGGGTTCCGTC
AAGAGCATCCGCTCCTTGAAGAGAATCGTAGAACAAACTGCCAAGCAGCAACAGGTGGTT
GTGGTGGTTAGTGCCTTGGGAGGCATCACCGACCAATTGCTTGCAACCGCCCAACAGGCC
TTGCAAGGTGATGACGAATGGAAACAACAGTTCAACGAGATGGTAGACAGGCACCACAAA
CTCATCGACACCATCATCACCGACAATGCGCGGAGAGAAGAATTGTTCAATACCGTTGAC
GCCCTGTTTGAACAACTACGATCCATTTACTTCGGCGTTTATCTCATTCATGATTTAAGT
CGGAAGACGCAAGACGCCATCGTGAGCTATGGCGAACGGTTGAGTTCGAAAATCGTCGCC
ACGTTCATCAAAGGCGCTAAATGGTACGATGCCCGCGAATTTATCAAGACCGAGCGCAAG
CATGACAAGCACACACTGGACAGTCAACTCACCTACAAACTGGTTAAACACACGTTTGCC
ACCCTCCCCCGCATCTCTCTCGTGCCGGGTTTCATCAGTCAAGACAAGAATACCAACGAG
ATAACCAACCTCGGACGAGGTGGGTCAGACTACACGGCATCCATCATCGCAGCGGCTTTG
AACGCGGAGATACTGGAGATATGGACCGATGTCAACGGATTCATGACGGCCGATCCGAAG
GTCATCAAGGCCGCTTACACCATCAACGAGTTGAGCTACATTGAGGCTATGGAGCTGTGT
AACTTCGGTGCCAAAGTGGTTTACCCACCAACCATCTACCCCGTGTGCGTCAAGAACATC
CCCATCAAGGTGAAAAACACCTTCGACCCAGACGGCGAAGGCACCATCATCAAAGCCCAA
ATAGCCAACGACGGCAAGCCCATCAAGGGTATATCCAGCATCAAGGGCACGGCGCTCATC
AATGTGAGCGGCCTCTCCATGGTGGGCGTGATTGGTGTAAACCGGCGCATTTTCACGGCC
CTGGCCGACAAGGGCATCTCCGTGTTCCTGGTCAGTCAGGCTTCTTCCGAGAACTCTACC
AGCATTGGCGTACAGGAAAAGGATGCCGAAGAAGCTGTCAAGGTACTCAACGAAGAGTTT
GCCAAGGAAATTCAGACGGGAGCCATGTTCTCCATGAAAGCACAGAAAGGCTTGGCTACC
ATCGCCATCGTAGGCGAAAACATGAGACACCTGCCGGGAATAGCCGCCAAACTCTTTGAA
ACGCTCGGCCGATCGGGCATCAGCGTGATTGCCTTTGCGCAGGGATCCAGTGAAACCAAC
ATATCGGTGGTCATTGAGGCGGCGTACCTTCGCAAGGCGCTGAACGTGCTGCACGACTCG
TTTTTCCTGTCAGAATACAAGGTACTGAACCTGTTTATCTGCGGAATAGGTACTGTGGGC
GGTAAGCTCATCGAACAGATTCGAACTCAATACGAAGAGCTGAAACGCCATTCGCAGCTC
AAACTCAACGTCGTAGGCATCGCTTCGTCAAAACGTGCCATTTACAGTCGTGACGGCATT
GACCTGAACAATTATAGGGAAGCGTTGAAAGAATCTGACCTCAGCTCACCCTCTGCCCTG
CGCGACCATATCCTCAACATGAACATTTTCAACTCCGTGTTCGTCGATTGCACCGCCAGT
GAAGAGATAGCCGCACTCTATCAAACCTTTCTCGAGCATAACATCAGCGTGGTGGCAGCC
AACAAGATAGCCGCATCCTCACCTTACAACGAATACTTGACACTGAAACAAACGGCCGTG
ATGCGGGGCGTAAAGTTCAGATACGAAACCAACGTCGGTGCCGGATTGCCCATCATCGGC
ACCATCAACGACCTGCGCAACTCGGGAGACAAAATCTTGAAGATTGAAGCTGTGCTGAGT
GGCACGCTTAATTTTATCTTCAACGAACTTTCCGCTGACGTTCCGTTCTCTGAAACCGTA
CGTCGCGCACAGGCTGAAGGCTACAGCGAACCCGACCCACGCATCGACTTGAGCGGCAAG
GATGTCATTCGAAAACTGGTGATTCTGACGCGAGAGGCGGGCTACAAGGCTGAACAAAAA
GACGTGGAGAAGCATCTGTTTGTGCCAGCCGACTATTTTGAAGGCAGTCTGGACGACTTC
TGGAAACGCTTACCTCTCTTGGATGCCGACTTCGATGCCCGCCGGAAGCGGCTGGAAGAA
CAAGGCCAGAGATGGCGGTTCGTGGCCTCCATGGAGCATGGACACATGCAAGTGGCTCTG
CAAGCCGTTGACCGACAGCATCCTTTCTACAACCTCGAGGGCAGTAACAATATCGTGCTG
CTCACCACCGAGCGTTACAAAGACTACCCCATGCAGATACAAGGCTATGGAGCCGGTGCC
GACGTGACAGCCGCAGGCGTGTTCGCCAACATCATGTCCATCGCCAACATTTAGGTTGAG
CCATAACGGCAAGCTTGCGCAAGCTGTCGCGAGAGCCACGCCCCTCACCGCAGGTTTATG
GTGAGAGGTGAATGACAAATCGTGAATGACAAACCAACCCCTTTTTCATACCAGCGCAAT
CGTAGGAACGCACAAACTCTGTGTCCATACGATTGCGCTGAAATATTTCCGCTACATTTG
TCAGTTATTTTCATCAAAAAAGGCCACTAAAACGGCTCTTCAAAACTTCTATTCTGGAAA
AAATCAATAGGCAAGCAAGGAGCAAACAAGCAATGACTTTGGATGAAAAAACAATTTTGT
AGGCAAAAACGCTTGATTTTTTCTACAAGAATCATACTTTTACGCAGCAATTACCATGCA
ATACCTCGCCAAAGGCATACATATTACACGCTTATAGCATAGCTTTTGGCTTCAAAGAAC
ATTGAAAGATAGAGCAAAACTTTTACAAATAATTGCAACGTATTGATTATCTTTTACTTG
CAAATATTGTTCATGTTTGGCGTATTTGAAAGCAAGGGCAAGATTGTTTGTAAAAGCGCC
AAGCATTGAAGCGACCTTTGTCAAGAAAATTCGTCATCACTCTTCCACTATATTTTTGCG
CTTATAGCACAAAAACACATTGCACTGCAATCTGAAATTCATGCGCAACACCAGCAAATG
TAGTTATCAGATTAAGAATATAGTACACATAAGGCTGGTTCTATAAATTAGCTTTGTTAG
ATTTTGAGCTTATTTTTGAGGCCAAAATGCAAGAGAATGAAAGGCCAAAAGATAACAAAA
CGTATTTCATAAAAAATTAATGACTATATGCGGTGGTAATTTATAGAACCAGCCTTAAGT
GAAAAAGGTGTTTTTTACTTGTCAAATTAGTACCTGCGTGCATCCCGTAGGCCTATCGTT
TTTTTCCAGATTGAAAGTTTTGAAAGGTTGTTTTAGGGGCTAAAAACAATCAAAAAATAG
GACATTTAGGGTGAGCGCCCTACCATGCTCCGTCAAACAAAAATGGGGTACATCCTTACG
GACATACCCCAATGATAGGTTTTCATGACGTGCAGGCCGTGCAGCTGTTCCCGCACCCTT
CATGCTCTGGCTGATGCGGTCCAGCTGGCAAAGGCCCGCTGTGCGTCCTTAATTTTTGAA
TGTCAGCCCATGGTCATCGGCATCGATGGTGATGGGTTTATCGTTCATCACCTCGCCGGC
CAGCAGCTTCTTGGACAGGTCGTTCAAGACGTAGCGTTGGATGGCGCGCTTAACCGGGCG
GGCACCGAACTCAGGATCATATCCCACCTTGCCAAGGAAGTCGATGGCATTGGGTGTCCA
TTCCAAGGTAAAGCCTTGTTCCGACAGCATTTTCTTCACGGCGTTCATCTGCAATTTCAC
CACGCTGTCGATCTCAGTCCGGGTCAGTGGCAAGAACATGATGGTTTCGTCGATACGGTT
GAGAAACTCCGGCCGGATGGTCTTTTTGAGCATTTCCATGACCGTATGCTTAGTTTCCCT
CAACTTGTCCTCACGGTTGTGTGCGTCGATGCCAGCCATTTGCTCTTGGATGTATTGGCT
GCCCAGGTTAGAGGTCATGATGATGATGGTGTTCTTGAAGTTCACCGTGCGTCCCTTGTT
GTCGGTCAGTCTACCATCGTCCAGCACTTGCAGCAGGATGTTGAACACGTCTGGATGCGC
CTTCTCTATCTCGTCGAACAAGATGACGCTGTAAGGCTTGCGCCTGACGGCCTCTGTCAG
CTGTCCACCCTCGTCATATCCAACGTATCCGGGAGGTGCGCCGATGAGCCGTGACACGCT
GAATTTTTCCTGATACTCGCTCATGTCGATACGCGTCATCATGCTTTCGTCGTTGAAAAG
ATATTCAGCCAGTGCTTTGGCCAGCTCGGTCTTGCCCACGCCAGTGGTTCCTAAGAAGAT
GAACGAGGCGATGGGGCGTTTCGGATCATGCAATCCGGCCCGACTGCGGCGCACAGCGTC
GCTCACGGCCGTGATGGCCTCATCTTGGCCAATCACCCGTTTGTGCAGCTCGCTTTCCAG
ATGCAAGAGCTTGTCTTTCTCGCTTTGCAGCATACGCGTGACGGGAATGCCGGTCCATCG
GCTCACCACTTCAGCGATGTCATCAGCCGTCACCTCCTCGCGCACCATGGCTTCTCCGCC
CTGTGTGGCCTTCAGTTGTAGCTTGATGTTGTCGATGTCGTCTTGCAGACTTTTCAGCTT
ACCATACCTTATCTCGGCCACCCGTTCGTAGTTGCCCTCACGTTCGGCGCGGTCAGCTTC
AAATCGCAGGTTCTCCATCTCCTGCTTGTCCTGTTGTATCTTGTTCACCAAGTTCTTCTC
GCTTTCCCACTTAGCCCGGAACGATTGTTCCTCCTCGTGCAGTTCGGCGATGTCTTTGTC
GAGTTGTTTGATCTTCACCTCGTCGTTTTCTCGCTTGATGGCTTCGCGCTCAATCTCCAA
TTGTTTGAGCTTACGGGTAATCTCATCCAACTCCTCCGGTACCGAGTCGCGTTCCATTCG
CAGTTTTGCGGCGGCCTCGTCCATCAGGTCGATGGCCTTGTCTGGCAAGAATCGGTTGCT
GATGTATCGCTCCGACAGTGTTACGGCAGCAATACATGCGTCGTCCTGAATCCTCACTTT
GTGGTGGTTCTCGTACCGCTCTTTCAATCCGCGGAGGATGGAGATGGCACTCAACTCATC
AGGTTCGTCGACCATCACCGTTTGGAATCGCCTTTCCAGTGCCTTGTCTTTCTCGAAATA
CTTCTGGTATTCGTTGAGTGTGGTGGCACCAATGGCCCGCAATTCGCCACGCGCCAGAGC
CGGCTTTAGAATGTTGGCGGCATCCATGGCACCTTCTCCGCCGCCTGCACCCACCAAGGT
ATGAATCTCGTCGATGAAGAGGATGATTTCGCCCTCGGCGTGAGTCACTTCCTTGATGAC
GCTTTTCAGACGTTCTTCAAACTCGCCCTTGTACTTGGCTCCGGCCACCAATGCGCCCAT
GTCCAGCGAGTAGAGCTGCTTGTTTTTTAAGTTCTCGGGCACGTCACCTCGAACGATACG
CCCGGCCAAGCCCTCCACAATGGCGGTCTTACCCGTACCCGGCTCACCTATTAATATAGG
GTTGTTCTTGGTGCGGCGGCTCAATATCTGGAGCACGCGGCGTATCTCCTCATCCCGTCC
GATCACTGGATCCAGCTTTCCGGAACGCGCTTCCTGCACCAGGTTCTTGGCATACTTATC
AAGTGCCTGATAGTTTTCGTCGCCACTCTGGCTCTGTACCTTCGAACCTTGTCGCAACTC
ATCAATGGCTTTGGTCATGTCTTTTTCCGTACAGCCTGCATCCTTGAGGATACGACTGGC
CGAAGAGTTGACCGTGAGCAAAGCTAATAACATCGGTTCAAGGCTCACGAACTGGTCGCC
AAAGCGTTGGGACAGATCCATAGTCTTTTGCAACACCATGTTGGTGTCGTTGCTCAGGTA
GGGTTGTCCGCCCGATACCTTGGGCAAATGTTCAATCTCGCTCTGCGCCAATGCCTCTAT
CTGAGAAGGATTGATGCCTAACTTTTGAAAAATAAACGTCGTCACATCCTTCCCTTTGTT
CAGCAGGGCGAGCAGCAAGTGAATGGGTTCAATAGTCTGTTGCCCAGCGTTTTGTGCCAG
GTTCACAGCCTCTTGAACAGTTTCTTGTGCTTTAATTGTAAATTTATCGAATGTCATCAT
CCTTTTTTCCTTTCTTTTTTAATCATTTCTTTAACTGCTTCATGATGTCCAAAAGGTGTG
CCTTTGTATAGTGATGCGCCAATGTGGCGGTTTTATTATGCCAAATTGACCGAGAAAGAA
CTTGCGGATTTCCGTGAGTCTGCCTGTCTGTCTGTGATTTATATTGAGGAAGGTGATAGG
TATGCTTTCAACAGATGGCTGCTTCATCATGTTGTAAAAGATTGTGATTTCTTGTGGCTA
TTAAGCGTTTTTTATTACCTTTGCATAAGATAGGCGTCGCCTCAGCAATTCAAGCCAGCT
TGATTACCTTCGGCTCGCACTATCTTTGCAAGTGATAGGCGTCGCCTGTTTACCCCAACT
GATTTGAACATTGATTATCATTAAAATAAAATTGATTATGAAACCAACATTATTACTGCT
TGCTGCCGGCATGGGTAGCCGTTATGGAGGATTGAAACAACTTGACGGTTTGGGACCTAA
TGGGGAAACCATCATGGACTATTCTATCTATGACGCCATTAAAGCAGGTTTTGGTAAAAT
TGTATTTGTCATCCGAAAAGACTTTGAAGACGAGTTCAGAGAGAAAGTGTTGTCTAAATA
TGCAGGACATATTCCTGCCGAAGTGTGTTTCCAGTCCATCGACAAGCTGCCGGAGGGTTT
TACCGTTCCTGAAGGTAGAGAAAAGCCATGGGGTACCAATCATGCCGTGATGATGGCCGA
AGAATTGATTAACGAACCGTTCTGTGTCATCAATTGTGACGACTTCTACAATCGAGATGC
ATTCATGGTGATGGGAAAGTTCTTGGCCAATCTTCCAGAAGGCTCAAAAAACAACTATGC
CATGGTGGGCTTCCGCGTAGGCAATACGCTGTCGGAGAATGGAACCGTGGCGCGTGGTAT
TTGCGAAAAGAACGAACAAGGCAACCTGACCACCGTTGTAGAACGCACTGAAATCATGCG
CGTTAACGGAGCCGTATGTTACAAAGATGAACAAGGAGAATGGGTGGCAGTAGACGACAA
TACGCCCGTATCGATGAACATGTGGGGCTTTACACCCGATTATTTCAAGTATAGTGATGC
TTATTTCAAGGAGTTTCTCTCTGATCCGAAGAACATGGAGAACCTTAAGGCAGAGTTCTT
CATTCCATTGATGGTTAATAAGTTGATTCAAGAGGGAACGGCTACCGTGAAGGTGCTTGA
CACTACCAGCAAGTGGTTTGGCGTTACTTATGCGGCAGACCGTCAGGATACCGTGGATAG
GATTCAGTCGCTGGTTGACCAAGACGTATATCCCAATCAGTTATTCTGATGGATGAGTTT
TTTGAGTTTATAAGTTTTTGAGTTTGTAAGTTTTTGAGTTTTTAAGTTGGTGGGTGATTG
CCTTTGTGCCAAACAGCCATCAACTTGAAAACGATGATATTCTCAACGTACATTCGTTAC
ATGAACATAGACATTTTGGCACCAGAAGAGTTGGAGTTGTTGCGACAACTAATTGATGAT
GCTCAACATATTATTATCTGCGGACACAAGTCGCCTGACGGTGATGCACTGGGCTCTTCG
TTGGCTTGGTGCGATTATCTGAAGAGCCAATGTGGCAAACAACCCGCTGTCGTGATGCCG
GATGCTTATCCCGATTTCTTGCGATGGTTGCCCAACAGCGACCGTATTGTACGCTATGAC
AAGCATCAGGAGGAAGTGAAACAACTGTTTCAGAAGGCTGACTTGGTGTTTTGTCTCGAC
TTTGGCAGCACCGGGAGGGTAGACGAAATGCAATCCGTATTGGAAGCAAGTCCTGCCAAA
AGGGTGATGGTAGACCATCACACCAACGCCGACATGGATACGGTTTTATCCATATCCCGA
ACCGATGCCAGCAGTACAGGCGAACTAATCTTCCGCATAATATGGCAGTTGGGTGGCTTT
GAACGGATGACGTGCCAGGGTGCCGTGCCCATCTATTGTGGCATGATGACCGATACGGGC
GGCTTTACCTACAATTCGTCCCGTCCAGACATTTTCTTCATTATCAGTCAGTTGTTGACA
AAAGGATTCGACAAGGACAAGATTTACCGCAATGTTTACAACAATTATAGCCAGTGGGCC
ATACGGTTGCGAGGCTATATGATGTCGCAAAAGTTAAATGTCTTCGAGGATTTTCATGCC
TCTTATTTTGCCATCTCCCGCAGTGACATGCGCGATTTCCATTTTGTGAAAGGCGATGCA
GAGGGCTTGGTCAACGTTCCGCTCTCCATCAAGGGCATGAAGTTGTCCGTTTCATTGCGT
GAAGATGACCGTAAGAACAACCTGGTTTGGGTGAGTTTGCGTTCGGTGGATGACTTTCCT
TGCAATGAGATGGCGGCCGAATTCTTCAATGGGGGAGGACATGTCAATGCCAGTGGTGGT
CGACTTTATTGCTCTTTGGACGAGGCTGAAAAAGTGGTTAGGCAGGCTTTCATACATTAT
GAGGATCGGTTAAAACGAAAATAGCCTACGCATGACAGCTTGTTCCTATCGTCAATAATC
TATAAAAGCAAAGCTTTTCTTTTGTCGTTTTCCCGACTTTAACTATCTTTGCAGATGACT
GTAGATATCATAAAAGATGAAAAGAATTATATTTCCACTATTCGCCTTGTTGTCCATCTG
CTTTTTGGCATCTTGCCGTGACAACAAGACCTATGCAGATCAAAAGGCAGCGGAGCGCAG
TGCTATCAACAAATACATTGCCGATTCGGCCGTGAATGTCATTTCTGAAGAGACGTTTGC
GGCGCAAGGTTACACGACAAACGTGCAACGAAATGAGTTTGTCTTGATTTCCAGCAGTGG
CGTTTACATGCAGATTATTCGAAATGGAGTGGGAGAGAAAATCAAGAATGGCGAGACCGT
TGATGTTCTTTGTCGTTTTAAAGAACGTAACTTGATGACCGACTCCTTGCAACTTTCGAA
CGATGTGTTGTTTTATTCAGCCGTGGTGGATAAGATGAAGGTTCGTAATACAAGCGGAAC
GTTTACGGCTTCGTTTGTAAAGGGTGAGAGCGTGATGTCAAGTGCTTTCAATACAACAGA
GGTTCCTGCAGGTTGGCTGGTTCCGTTCAGTTATATCCATGTGGGCAGACCCATCAAAGA
AGGCGACGAGATAGCGAAGGTTCGGTTGATAGTTCCGCATACCAGTGGGCATAACTATGC
GCGACAGAGCGTTTATCCATGTTTGTATGACATTACATATCAACGAGGTAGGTAAGAAAA
ACCTGTGAACAACTTGATATAAAAACTAACATTAAACAGGAAACATCATGACGTTAATCA
AATCAATTTCAGGAATTCGGGGTACCATTGGAGGTCGTTCGGGCGACACGTTGAACCCAT
TGGACATCGTCAAGTTCACATCTGCTTATGCTACGTTTATCCGTAGAAGTGGAAAGTCGC
AGAGCAACACTATTGTGGTGGGACGCGATGCGCGCATTTCAGGTGAGATGGTGAAGAACG
TGGTGTGTGGAACGTTGATGGGAATTGGTTATGATGTCATTAACATTGGATTGGCTACGA
CGCCCACAACCGAACTGGCTGTGCGTATGACACAGGCGGCTGGGGGCATTATCATCACCG
CGAGTCATAACCCAAGACAATGGAATGCACTGAAATTGCTCAACCATGAAGGCGAATTTC
TGACCAAATCGGAAGGCAATGAGGTGCTTGACATCGCTGAAAGTGAAGATTTCAACTATG
CGGATGTGGATCATTTAGGTCATTATACCGAAGATTCTTCATTCGACCAACGCCATATTG
AGAGTGTGTTGGCACTGAAGTTGGTTGATCGGGAGGCCATCAAAAAAGCTCATTTCAAGG
TTGCCGTGGATGGTATCAACAGTGTTGGTGGCATCATTCTGCCAAAACTGTTGAACGAAT
TGGGCGTTGAATACACGCTTCTGAACGGTGAACCCACGGGTGATTTTGCACACAACCCAG
AGCCATTGGAAAAGAATTTGGGGGGTATCATGCAGGAAATGTCCAAAGGAGGCTACGACC
TTGGTATAGTTGTTGATCCGGATGTAGACCGCTTGGCGTTTATCTGTGAAGACGGTACCA
TGTTTGGTGAGGAATACACGCTGGTTAGTGTGGCTGACTATGTGTTGAGTCATACACCTG
GCAACACCGTTTCAAACCTCAGTTCTACACGCGCACTGCGTGACGTGACAGAGAAACATG
GAGGACAGTACATGGCTTCAGCAGTTGGAGAAGTGAACGTTACCACGAAGATGAAAGAGG
TGAATGCCGTCATCGGTGGTGAAGGCAATGGCGGAGTGATTTATCCGGAGAGCCATTATG
GTCGTGATGCCTTGGTAGGTATTGCCCTCTTCCTCTCTTCTTTGGCACATAAAGGCTGTA
AAGTGAGTGAGCTTCGCAAGTCTTACCCCAACTATTTCATGGCGAAAAACCGTATTGACT
TGACACCAGAGACTGATATCAGTGCCATCTTGGATCGTATCAAGGAAATGTATGCGGATG
AAAAGGTGACAGATATCGATGGCGTCAAGATTGATTTTGCTGACAAATGGGTTCACTTGC
GAGCCAGCAACACGGAGCCTATCATTCGTGTTTACAGCGAGGCTGCGACAATGGAAGAGG
CTGAAAGTCTTGGCCGTAAGCTCATGGATGTGGTTTATGAAATGCAATAAGACGTATTGC
TTGGTCGGCATCTGCCAACCATCAAACGTCAAAATCCCCAAGGCGGCACGTCGTCTTGGG
GATTTTGGTCAATATGCGGTACATCTTTTCGCTGAGGCTTGTATGGAGTTTTAACTGAAA
ATCATTGTTCCCAGTGCTTTTGCCAGCCATATCAGCAGGGCAATCATCATGGCAATGGCG
ATGATAAAGAAAATGAGGAAGACCGCAGCTTGCAACGCTCGTTTGTTCACTTCCTTGATG
ATGGCTTTGTCATCGTTGATGAATCCGTCGATGAGCGCCATGTTCTTCTTGTTAGAACGG
TGGAAAAAATCTATGACATTGCCGACGTAGAATGGAATTAGTCCTAACAGCACGTCACGC
AAAGTGTTGTTCAACACTGCCAGAGTGAGGGGAATTGAATGCAGTTTGAACATGGCGAAG
TAGACATGTGTCAAGCCGAAAAAGGCGGTCACGGCGTCACCTATTCCTCCTGGAACCAGA
CCAGCAATGCCATCAAGGTGATAATTGTCCAGATAGATGGTGATGTGTTTCATGGCCTGG
TATGGTTTGCTGTTCCGTAATTGTTCTTTTCTTTCTTGTGAGTTCATCGTTCTTTCTGTC
TTAATGATCTTGTTTTTGTTCTTTCGAAAGGTCAACTATGGCTTGGATGTTGCGCATCAG
TCCCTCGTATTTTGCTCGTTTTACCGCACTCTTTTTGAATAGTTGGCGGTATTCATCTTC
TGAAAGCTGCATCCACTTGTCGCGTGTCATGGATAAGAACTCTGGCTTCGGTTGCAGCTC
TGGTGTGTTGTTGGGTATAGAGAAGCGGTTCCATGGGCATGCTTGCTGACAACGATCGCA
GCCGTAAACCGTATTTCCCATCTTCTCGGCGATGTCTTTTGAGATGCCTCCACGGTTCTC
TATGGTTTGGTAGGAAAGGCATTTGTTGGCGTCGAGCGGGCCGTCTTTGGTGATGGCGCC
AGTGGGGCAGGCATCAATGCAAGCATGACAATTGCCACAATGGCTGCGCATGGGTTCATC
ATAGTCTAACTCAATAGTCAAGAACAGCTCGCCAAGGAAGAACATGCTACCAGCTTTTGG
AATAATCAGTTGGTGGTTACGGCCAATCCAACCCAGTCCTGCACGAGTGGCCCAATAGCG
CTCCAACACAGGCGCAGAGTCGCAGAAAACCCGAAAATAAGTGTCATTATCCTCCTTGTT
CGGTTCATCCTGCATGCGCAATTCCTTGAAATCAAACGTCAATGCCAGCTGTCTTAGCTT
TTTCTTGACGATGTCGTGATAGTCTTCGCCGTAAGCATACGCCGCAAACTGTAGCTGATC
GGATGGGATGTGCTGTGCCGGTGTGTAGTTCATGGCAACCGACACGATGCTTTTCACGCC
CTTCATGAGCAGCCGTGGGTCCAGTCGCATGTCGGTATGGTTGCGCATATAGTCCATGTC
TGCCAGCCGTCCATCTTCTATCCACTGCCTTACATGACTGGCGTTGGTGTCGTCAACGGC
TTCAGCGTGTGCTATTCCGCAAGCAAAAAAGCCGAGGTTTAATGCCTCAGCCTTCAGCTC
ACTCGAAAGTCTTGAATTCATATCCTTGTTCTTTCAGCCATTTCAAGGCCTCTGGTAAGG
CGTATCGTAGCTTATCGATGCTCTTCGTAGAATCGTGAAAAGTAATGATCGAGCCGTTGC
GGGCATATCTCTTCACGTTGTTCAGTACGTCCTCTGCCGTCATCCACTTGGAGTAATCGC
GGGTCACGAGGTCCCACATTACGATTTGATAGCGTCTGGACAGCCACCAATATACCGACC
ATCGCATCCATCCATGGGGCGGGCGAAAGAGGTGGGCGTGTATCAATTCGTTAGCTTTCT
GGATGTTGATGCCATAGGTCAGCGCCCAATGTTTGAGTGACCCCATGTGGTTGAAGGTGT
GATTGCCTATCTGATGCCCTTCCTCTACGATGCGGTTGTACAAGTCGTGATAGCGTAGTA
CGTTCTCGCCCACCATGAAGAAGGTAGCCTTGGCGTCGTATTGAGCCAGCGTGTCGAGGA
TGAAAGGTGTGGAACTGGGTATCGGGCCGTCGTCGAACGTCAGATAAACCGACCGCTCGT
TCCTATCCATTCGCCACAGGGCGTTGGGGTATAACCACCGTAACCATTTGGCTGGTTGCT
CAATGAACATGCTTTATTTTCTTCTTTTTCTTTAAAAATTGATGCCGAGAACCAATTAGT
CTGACTGACATGCTTGTGTTCCGGCATCAACATTTATCATGAATCACTCTAATGTGCGAC
CGCCTTTTCGTGCATATAGGTTGTATCGTCGGTTCAATTCGTCCATTTGTTTTTTGGCCC
ATGCTGTGTCGAAGAGTGACGTAATCTTGTTCACTTCCATCATCAGATGGAAGTAGAGCA
TGCAGTCTTCTTGTGATGCAAGGAATCTTGTGCCATCCAAATTCAGGTACCAGTCGGCAT
ATTGCACATGGTCCTTCCATAGTTTTTGAAGGATATGCTTTGCCTTGTCTTTCTGTCCCA
GCAGCACATAGGCACGCGCTATATCCAGGGAGCCACTCTTCCAGCTTATCGGTACATTAT
ATTCTGGTATCACACGTTCGGCCTTGGCCAAAGCCTTTGCAGCCTTGTCGGTCTTGCCTT
CCTTGAGAAGCTCTGTAGCCAGCTGTGCGAATAGGCGTCGGTGTGTCACGCACATGCCCA
TGGTGGTCTCGTCGATGTAGAGGCCTTTCTTCTCCAGTCCGCCGTACTTGTAGCGATTCA
TGAGGTTGTTGTAGGCCTTTTCGGTGTCGAAGTTCTTCACACCGGGCTTGTTGGTGGTGA
AAGGTGTGATGCGGTTCACCAGTCCTTCGCTCACAAAGTTGTCACCCAGGTTCATGTAGT
ATCTGGCAGCAACGGTTGTGGCAATGTAGATAGGTCGAGTCCATCCGCATTCAGCAATCA
TCTCCAGCATCATCATGTCTTGCTTGTACAACGCACGCTTACCTGCCAGTGAGATCACCA
TCTTATCGGGGATGGTGTCGGAAGCCATCATCATACCACTCTTCTTTACGGCCTCCTTGT
CAATGGTCACATATACCGTGTCGGTGGGGATGACGTGCCTGTCCTCGTCTTTCGACCGCA
TCCAGTACTTGATGATGTTCTTCAGCTCGAACGGCTCATCGCCGAATTGTTTCTTGGCCT
CTTCGGGATAATCCCTATAGTATTGCTCCAGCTCTTTCTTCCAACTGCTCTGGATAGGCA
CAGCCTCGTTGGTTCCCGAGCAATAGTCTAATCTTGGCCAGCTGATAGGTACGGATGGCG
AGTCGTAAGCTGGCCGCTTCATCTGATCAATGTACCAGTCGGTCTGCAGATAGCTCAGGT
TACATACCCTGGCGTCGGTTCGTACGCCCTCCACATCCTGGTTGTACCAAAGTGGGAAGG
TGTCGTTGTCGCCGTTGGTGAAGAGTATGGGGTAGCCCTCATCCTGCAAGGTCATGAGGT
AGTTCTGTCCGAAGTCGCGGCAGGTGTATCGCCCACTTCTGTCGTGATCGTCCCAGTTTT
GGCTGGCCATCTGCACTGGTACCAGCAGACAGACTACGCCTACAATGGCGGCCAGTACTG
TCTCGTTGACTTTATTGAGATACTTCTTCAGCAGGTCGATGATGGCTGCCACGCCGATAC
CACACCAGATGGCGAAGGCGTAGAATGATCCCGCATAGGCATAATCGCGTTCGCGAGGCT
GCAATGGTGTCTGGTTCAGATAGATGACGATGGCCAATCCTGTCATAAAGAACAGGAAGA
ACACCACCCAGAACTGGCGGATGCCACGCTTGCCACGCCATGCCTGCCAGAACAGTCCGA
TAAGTCCCAGCAGCAGCGGCAACATGTAATATACGTTGTGTCCCTTATCGTTTTTCAACT
CATCGGGCAGCTTGCTCTGGTCGCCCAGTCGCGGATTGTCAATCAGCGGGATGCCCGAGA
TCCAGTTGCCGTGCTCCAGTTCGCCATTTCCTTGTATGCCATTCTGGCGACCAGCGAAGT
TCCACATGAAGTAGCGCCAATACATAAAGTTGCATTGGTAGCTCAAGAAGAAGCGCAGGT
TCTCCCATTGCGTTGGCATTTTCACCATGATGTTTTCACCACAGCGGTCGTATGGCACCT
GTGTGCCATCCACGCCGCCCATCCAACTCTCGTAGGCCGTGGCGTGATCTGACGAGTGCA
TGCGCGGGAAGAGCATGTTCTGTGCGTAGATGTATTTGGAGTTGTGCGTCACCACGAAGT
ACGAGTCCTTCTCGTCCTTGCTTGCTTTTTCCTTGCGTGCGTATATGGGTGCGCCCTCGT
TCATGCTGGGTATGCACTGGTTGCCCTGCACATCAAGCTTTACTTGGGAGGTATAAGCCT
GTCCGTAGAGTAGCGGACGGTCGCCATATTGATCTCTACTCAAGTATTTGCCTAATGTGA
AAATATCCTCAGGTGAATTCTGATCCATTGGAGGGTTGGCCGCCGAGCGTATCACAATGA
GTGCATAGCTCGAGTAACCTATCATGAGCATCAGCAGTCCCAGTAGCACAGTGTTCTTGA
TGCGCGCGCTGATGAGCGGCACTCGCTTCTTCTCAACCTTGTTTGTATAGTTGAGTACGA
ACCACAGCAGGGCCAACACTACCACGCCGATGCACACCGCACTCCAGCCATAGCCGTAGA
ACGGGATGCCCAACATGGCCACCGATAGCATGAAAGCAATATTCATGCGGCGGTTACTTT
GTCCCACATAGCTCTCGTAGATGGCCCACACCACAGTGGCTACCAGCAGTAGGATGTACA
CGATGGTACCTGTGTTGAACGGCATGCCGAGCGTGTTGACGAAGAAAAGCTCGAACCATC
CGCCCACGGTGATAATGCCTGGGATGAGGCCGTACAGCACGCCGGCCACCACGACAAACG
AGACAAGCAGGGCAATGAGTGAGCCCTTGACCTCGATGTCGGGGAACTTGCGGTACACAA
ACACCAGCACAATGGCCGGGATGCACAACAAGTTGAGCAGGTGTACGCCGATGGAGAGCC
CCGTCATGTAGGCGATGAGCAGCAGCCAACGGTCGCTGTGGGGTTCGTCAGCGTGGTCTT
CCCATTTCAAGATGAGCCAGAATACAACAGCCGTGAATGCCGATGAGTAGGCATACACCT
CGCCCTCGACGGCCGAGAACCATGCCGTGTCGCTGAAACAGTAAATCAAGGCTCCCACCA
GTCCCGATGCCTCGATGGCGATGAGTTTTCCCAGTGACAGACTGTCCCAGTCTTTCAGGA
TAAGCTTGCGCGTGAGGTGTGTAATAGTCCAGAACAGGAACAGTACCGTGACGGCACTCA
GCAACGCACTCATGATGTTGACCATGAGGGCCACCTTAGACGGATCACTCACAAACTGCG
TGAAGAGATTGGCCGTAAGCATGAAGAATGGTGCCCCCGGCGGATGCCCTACTTCCAGTT
TGTAACCTGTGGTGATGAACTCTGGACAGTCCCAGAAGCTGGCTGTCGGCTCTACAGTAA
GACAGTAGGTGATGGCAGCCACGAGGAAGGCAACCCATCCAACCACATTATCTACTAATC
TGAATTGTTTCATTGATATAATGATGAATAATAATTTTGCATCCTATTGATAGGCTGTCC
TTTCTTTGCTTGTTATGCTATTTGTAAGCAAAAAACTCGTTGATGGTCAACGTAACAACC
TATATTTTGCAAAGGTACGCAAAAACAATTAAAACAAGTGGGGTGAAAGACTTAAAAAAT
GTGACATCGGCATTTGTGAAATGATTGGAGGATACGGATGCCCGATGATGAACCTTTTAC
CTTTATTCGGATTTTTCGCTGGCCAGTCTTTCCTTTCTCTCTATCGCTTCCTTTGCTTTT
TGTTTCAACCTTGCGATGCGTTCCAAGGCATGACGACGAGTATGGATGATTTGATAGCGG
TAAACCAAACAAGTGAGTAGGAAATAGGCCAGTACCTGCACCCATAAAACTTGGTATTCT
GTTTTGATGTCAGCCAGCGTGGCTCCCATGCCGTTGATGCGCAAGAATCCTCTAATGCCG
AAGGTAGATGGGAAAAGATAGGCCACACCTTGCCATATTCCAGGTATGTTGTTTTGGGGC
CATGAAACGCCTGTCATGAATATTAAAGGAATGGATGTGAAGACAACCAGTAGGATGACA
TTCTCGCGATAGCGAACCATACACGACAAGGCCATGCCGAAGAAGATGCAAGCCAGGATG
TATGGAACGAGCAGACCCACCAGCGCAGCTCCAGACGCAAGGGTGGTAAAGCCGAAAAGC
CTGGGTACTATCAATGACAGGTAAGCTCCGATGACTGCATAAAGCATGAAGTAGGCCATA
GATTTGCCCATGACGATGCGGAATATGCCATTGTAATGTCGGCTGATGGGTACAAGGTCT
TTGTAGCGATTGTTCTCTCTGGCCGTTCCTGCAGCCAGACCGATGCCCAACAACAGCGTC
TGCTGCATGATCATCATCAGCACACCGGGGATGAGCGCATTGCCGTATCCGCCCGTCGAA
TTGAATATTTGAACATCGTCCACGGCCAGAGGTTGTGCTGCAATCTCATCATCTCTGTTG
GTGTATCCGCCCGCCTGTTGCAGCTGCAGCTCGGTGTTCAGCATGCTGGCCACCTCCTGT
GTACTTTGATAAATGGCTTTATAGGTGAGCATCAAGCTCATGTCGCAGTAAAGGCTGACG
TGGGATTGCTGCCCTCGGTATAGTTTGTTTGAGAAGTCAGCGGGAAAATACAGGATGCCG
TGAACTTTTTGTCGAGCTACCAGTTCACGTGCTTCGTTTAAGCTGTTGACATGGTAAGTC
ACGTCGGTGCCGGGCGAAGCGTCTACTGAACGAATGAACTGACGGCTAAGTTGTGATTTG
GAGAAGTCAACAACAGCAACCGGCACTTCGCGTGTCACTTCGTTCGTGTAAGCCCAGGAA
TAGACAAGAGGATAGAGAAGTGGCACCAAGATGCAAAAAATCAGCACGCCTTCATCGGTC
ACGGAAGAGCGTATCTCCTTGACCCAGATATAACACATATCCTGGATGCCTTCTTTGATT
CTCTGGAAGAAACTTTCGTTCATGTTTGCTTGTTTCTTGTCTTTAAACTTCTATTGGGTT
GCTTAGTTTATCTTACGTCCTGTTAAGGTATATATACATAGGTGAGCATGGCTCGCTTGA
TGTTGCGCAGGGTGAATATCGGCAGTATGATGAAGGTGCACAGTGCCAGGAGATTGAGCC
AAGCGTCTGTCAGCGGGAAACCGTTGAAGATGCACTGTTGGTAAATCATGTAGTAGTGCC
TGAGAGGGAATAGTTGTGCCATCGCCTCAATCATCGGGCTCATGGAGAACACCGGATACG
TGGCGCCGCTGGTCGTAAAACCCAGTACGGCCCAGAGTGAGCATACACTCATGGACATGC
GCAGTGAGGGTACCAGACCAAAAGCGAAGATGCCAAAGCCTTGTCCTGCCAGCACCGTGA
GCAGTCCGAGCAACAAGATGGGAAAGAGACCGCCTGGGTGTGGAAAGCCCAGCACATAGT
AGATATAAATTTCAAAGGCGTAGAAGATGGTTAGGAAGATGATGGTTTGCGGCAGCATCT
TTCCTGCCATGGCCACATAGATGTTGTTGTCAGCCATGGCCAGCCACTTCTTTGATTCTT
TGAACTTGAGTTCCGTACCAATGGAATAGGCAGAGATAAGAAACATGAAGATGAGCAATA
CGCCTGGAATCATGGTCGTGGAAAGGTAAACATTGTAGTTGGCCAATGGATTGTTGATCA
TGTGCAGGTCGATGGCAATGGGCTGTAAGAAGGTTCTAACCTCGTCATTGGTCTTCCCCA
TGGCTGTTAGTTTGGCGGAAGCAACTCCTGCCGAACCGAGCGTCGTAATGGTTTTCAAAT
CCTTGTACAGCGTAGAGCCAGCTACGAGTGACACACTGCTGTAATAAAAAGAGATTTTTG
GCTGGCGTGCACTGGTGAGGTCGCTTGTCATGCCTTTCGGAATGAGCAGAAAAGCATAAA
TCTCGTTGCGCTGGATAGCCTGCCGGGCATCGTTCATGTTGGAATAATGTGCCACGACAT
GGCTCATCTGGTAGGAGTCAAGATTACGAATCAGCTTGCGCGAGGTGGTCGTGTTGTCCA
AGTCAACCACGCCGACAGGCATCTTCACGGGTTGGCCTTCGTTCATCAAGGATGTAAAAA
AGATGATGACCAGGATGGGGAATATCACCATGCAGAATCCATAGATGGGATTATGTAGCA
ATATTCCACATTCGCGAAAGGCAATCTGTATTATTTTTTTTAACATGTATCTACGTGATG
AATCCTATGTGATGGACAGTTGTGGTGATGAACCATGGGAAGGTGTCGTGATTCTCGTGC
GGGCCTGATTCAGCTGCAATGAACTGGAACCATCATCTACACAATTCTGAAAATCTCGTT
TATGACTCCTTGATGACGAGCGACATTCCTGGACGAAGACCCTCGAATTTTTGGGTAGGA
CGTGCTTTTACCTCAAATGTTTTCAAGTCATATTGCCCATTAGTCTTGGTGGCTTTCCAT
ACAGCGTATGACCCTTGGTCCTTGATGTAGAACACTTTCATGTTGATCTCTTTGTTGAAA
GCGGGTGCGTAAGCCTTGAAAGTATCACCCACCTTCATGCCATTGAGTTGGTCTTCGCGG
ATGTTGAAGGTACCCCATAGGTCTTTCATGATGGAAATGCTCATGATGGGCGATCCTGTA
CCAACCAGTTCGCCTTCCTTAGGATATATGCTGCTGACTTCACCTTCTACGTTGGATATC
TGAACGGTCTCTCTTAATAGCGATCGAACCACATTGGCGGCTCCCTCAGCTGCTTGAGCC
TGTTTCTTCGCAGCGCGTTTCTCTTCTTCGCGAGCACCGTTCTTGGCCATGTCATATTGG
CTCTTGGCCGCCTTCACTTGTGCTTCGCGTGCCTTGTAGCCAGCAAAGGCTTCGTCGCGC
TTTTGAGCACTCATCACCCCTTGATCAAAAAGGTTTTGCACGCGTTCGTACGATTTCTGG
GCGATATCTGCCGCCGCTAATGCCTGTTGCCACAATTGATAAGCAGCTTGAATCTGCTCT
TTTCTGGCTCCATTGTCTGCCATGTCGCTCATGGCGGCGGCAGCCTGTTGCTGGGCAGCT
GCTGCCTTTTCCTGGGCATTTACCTCGGGAGCCTCCAGGATGGCCAGCGTATCGCCCACC
CGGACGTAATCACCTTCCTTGACTCTTAACTCCAAGATACGACCAGGCAGTTTGCTTGAA
ACGCGGTATTCAGACACTTCAATTTCGCCTTGAACAATCTCTGGCTTCTTTCCTAACGTG
AAAAAACCGATGATGGCCACGAGAATGACAACTGTAGCGAATCCAATGATCGCCAGTAAA
ATGTTGTTGTGTTGTGATTTTGCCGACATGATATTTATTATTGTAAGATGCCAAGCGCCT
TGTTGAGGTTTACTTGGGCTAATTTAACTTCTACTTCTGCTTCTATTTTTTGACTTTGAG
CTTTCTGCCATGCTGTTTGCGCAGCCATGACATCCGTCGATTCCATGACACCTTCTTTGA
ATCCCAGATTGGCACTGCGCAGGTTTTCTTCTGCACTTGACACGCTCTTCATGGCCATAG
CCAACTTTTTGTTAGCTTCTTTCACCTTGAATCTGCTTTGTGCGATTTGCAGTTCTATCT
TTTCTTGTGCGTCGCTCATGGTGAGCTCGGCGATGCTGGTGGCCGTCTTGGTGGCACGCA
CTTTATAGGCACCCTCAAACCAGTTCCACACCGGCACCTGAACAATGACTCCCACATTCC
ATGCACCCGAGAACTTTCGCTGGAAGCCATTGAACATATTTGGATTTGAGATGAAATAAC
CACCTGTGAGTGCTACATGTGGCAGGTAGGCTGCCCGGATGAGCCGAGTGTTCTGTTTGC
TGATGTCAACGGCGTTTTGCAGTAAGCGCAATTCCGGGCGGGTAGTGGTGATGTCAATCG
CCTGATTGGCCTCACTGTTCACTCCTGGGGACAGCAACTCGGCATTTTCGTCAGCCAATT
GGATGTTCTCATCCAAGGGTAGCCCACACAATTGGCAGAGCAACATCTTGGCGAGGGCAA
CTCCGTTTTCGGCCTGTGTCACCTGCATGTCTGCTTCGTTCACTTTCACGTCTACTTTCA
AACCATCTGCTCGTGTGGCCACACCTTGCTCAATCATCTTCTGTACATCAGAGCTGAGCT
TCTTGACGAGTTCTTGATAGCTGTTGGCCAGTTTTTGCTTTTGTCTCAACGACACCACCA
GCCAATAGGCGTGGTCAATGTCGTAAAGTGTGGTCTGTGTGCGTTGTGACAGGCCGTTGG
CAGCCATCTGTTCGTTGATGTCTGCAATGTTGTTGGCTGCGATAATGGCTCCTCCCATGT
AGATGGGCTGCTTCACCATCACCGTTCCTGCCCATACTTGCCGGGTGTCTGTCTTCAAGG
CCTCATTGATGCTGTTGCCTATGGCATTTCCGGCTTGGCCGATGGCAGCCCCCAGGTTTT
CCATCAGTGAACCCAGTTGTTGTGCCATTTGTGGGGAGAGAACCCCTTGTTGTACCAATC
CGCCAATCATGGTGGATAAATTGGATCCCATGCCGTTGCTGATGTTGGTGCCCAAGTTGG
CAAATCCAGCTTTCTGTTGGTCGTTGAGTAGTGAAATCTCCTTGCTGACAAATTCATATC
CACCCATCGCATCGATTTTCGGCAGATATTTTGTTCTCAGGGATTTTCGCATGTTTCTGG
CGACGTCTTGTTGGAGCTTGGCTACATTCAGCTGCTTGTTGTTGCGCAGGGCCATGGCCC
GACAACTGTCAAGCGACAGTGTCGTTTGCGCATGAACAGGCAACAGCGTACCCATCAGAA
CCAGTGTAGTATAAAGTCTGTTCATCATCGATTCATTCAACTGCTAATCTAATGTAAAAC
TTCGTGATCCTATCATGTTACCTTCTGCAAAGATGCTCACCTGATATGTACCCGAGACCA
TGGCTTGGTCTATGTTCCAATAGGCTGTGACATTGGTTTGCTGACCGCCGTATTCCACGG
TTTTTTTTGCAGTAGCCTGCAAATTCTTGTTCTCGTATGGGAATGTACCGGCTCCGCCCA
GCACGCTTCCCGTAGGTGCTACGATGCGCACATACAGCGTACGCATGCCATTGGTGGCAG
TAACGTTTTTCGCAATGCTGAAATCCACTTGCAGGGTCTTGGCCTTTTTCAACCGCTTGG
TTGCCCTGCCTCGCTTGTCACGAAGGGATAGGTTAATGCCTGTGGCATCCAATTGTGCTG
CGATGGCCACCTTCTCCGACAAGTTTGCCTTTTCAGTGCTCAACCCCTCTATTTGTCGGT
TGGCAGCTTCATATTCTCCCTTGATGCGGGTATTTTCCTTGGTCAGGTTTTGATTGAGCC
GGTTCAGTGAGTCTATTTCCATCACATAGCTGCGCAGGACGGCGCGCACGGTGGCCAATT
CTTTTTTCAACCTGGCAATTTCACGAGCGTCATTGCTCTTTACTTGCTTCAGCTCATTCA
AGAGCCGCTCGGTCTTTTCCTGTTCTTTGGTGAGCTGAGCGACAATGGAATCGTTGCTGA
TTTGTGTCTTCATCTCACTATATTGATCGGCAAATCGTTGATATTCGTTTTCCATCTCCT
GCTTGTCCAGCTCGGCCAACTCTTGCATCTCCTGGTTATGCTGTTGTTGCTTGTTCAAGT
TGTAGGCAAGATATACAATGCCTGCAACGAGTAGGAGCATGAAAACGATCATCGGAATGA
CTACCTTTTTTTCATAGGTAATTTTACTTAATAATTGTCTTTGCAAATTTAGATATTTAA
TGTTGATTGGCAAAAAAAAAACAAAAGACAAATGACCATTCGGCTTGTTTTTAATGTTTT
TTGAGAAAATTAAACTTTGCAAAGCACATTTCTTGCGCCTCAAGCCTTGTATTCCGTTGT
AGGATGTGATGCGACCCCCTGCGCTCAGGGGATGCTGCATGGTGAGTTAAGGACTTCAAG
TTCAAATTATCTGCAAATTCAGTAATGAGAAGACGTGTAAACGCAATAAGGACGTTCAAG
GGCTTAGTTGCGGATTTGAGGAAGATTATATTACAGTATAGAAAAATATTATCCATGTTG
AACTACAATAAAAAACAAAAAAACTTTTCCCCAAAATAGACGCTTAGGACTTTTCTCCTG
ATATTCATCAACAAGATGGGATATTCTTGACTTCCTGAAATAGCATTTATACATGTATGT
TACTATTGGCATGATTATTATGACAGACCATACCCATGAAAGTAAATCATTTCTGCTTTT
TATGGGTAGATGTTGTAATATATTTAATCCTATATGCTGTTCTGCGATATAAACTATAGT
AAGTATATTTACAAATAATAAGACAGAAACAATTAAGGCTGAGTCTATGCGAGTATCTGC
AGATTTTCCGTAGCTCTTATTTTTTGATAAAAAATAATATGTCCAATATGCAATCTCTTT
TAATAGCATAATCTTATCTCCTTGATTTTGATGCAGGTCCAATGAAAGTTTGTCTGGGGC
TAAAACGTCTTTTGATAATTGTTGGTGGGAAAGAATGAATAGGTAGGACAACTCTTAGAT
TATCTACAGGTTGAATATATGGATCTTTTCGTATATTGGGGGCAAGCGTTGGAGAGTAAA
ATGCTCCTAATAAAAGAATAGCATACATCTCAAGAATCAATTCTCTCGACTGAGATGTAT
ATACCAACCATTTTTTATAGGACGATATAACTCTATATTTACAGAATATCTTTGAGCAAC
TTGATCCAAATCTTCCTCCGTAATTCTTTCTACGATATACATTTCAGTGCTGGGATCTAA
GGCAACCTCTTTATCGTAGTTCTTTATATGATCCTCAAGATTTGGAGCATAGATATACTC
CTTGTACCCTCCGCTGATAGAAACACCCCATGTATGAAAGAGCAAGCATACTTCTGATAT
CCCATCATACTGTATGCTAATAATATCCAGTCTCTTGATTAAAGAGTCCAATTCCTTTTT
ATCTTTATATGAGATGATATAGGCTGTACTATCTGTTTCATCATAGGGGGGGTAATGAAA
TCTATCGTACTTAACAGAAATTTTTCTCAATCTCTCAAATTCAGACTCGTAGAGATTGAA
ATGCTCTAACATTTGATGATCTGACGACACATTATTTCTTGTACACCCAAAAAGCAAAAA
AATGAATGTGATTAAAAAGAATATTGATGATTTAGACATTTCTTAATATTTACAGGTTTG
TTATCTTGATAAGATTTATAGATTTCTTCTATCTCTCCCTGCTCATTGCGCCTCTGACTT
AGTGTCCACTCGTGCAGGGGCACGTTGCCGTTCCACAGCCAGCAGGTGATGCCAATGGCA
TCCTTGCTCAGTCTTCTTCCGAGTGCGTCATAGGTGAACAGGGCATCAAAGGCAAAATCT
CCCCCTCCGGGAGGTCTGACCTCCTTCAGCGTTCCGTTCTGGTTCCAGATATATTTTCAT
CGTTTTTGCTTGCTGTCCCACCACTTGCCTGTGCCCTTGTACTTTTCCACGAGCTGTCCG
TCCCTATCATAGACAAAGCGCCATTCCCCCGACTGCTCCAGCTTTCCTCCTCGGAGGTAC
TTGTGCAGCTTTCTGTCAGGGTCGTCAAAGAGGTTGCCCGCCTTGTCCGAAAGACGGTAC
TCCTCCCTGCCATCGGCATAGACCGCCTTTTGCAGATGCCCGGTGGGGCTGTACTCATAG
GTGGTGGTGCCAAAGCGGTTCTTACTTATTTTATTTGTGCTGCAGTCTATCTTCCATTGT
AACTCGTTGTTTTGTTATAGCAGCATGCCCATCATTTGGGTACGATGGTAATGCCCGTAA
AAGCCTAGTTGCACTAATATTCCCTTGTTCTGATGAAGCCGTGAGCCACTTTTCCGCACT
AACGATATCTTTCGTTATAAATTTCCCTTCCAATAATATTTTTCCTAGCTCATATTGTCC
CAGAGGATCTCCACATTCTGCTCTTTTAGAATGAAATGATAGGACATCACTTCTCATATC
ATAACTCCAATAATATTCATTATTATTCCAAATAACGTTCACAATATCATCTTTATAAGA
TAATTTGTAGACATAAAACAAAAGCATATCTCTTATCCCTGATTGAGCTGGTACTCTATC
TAAAAGAGATACTATTTTTACAGATTCTCCATATCGATTATAAAAAGATAACTTAAGTGA
CAGTATGGATTTGTATGTGAACTGAACTTCACATTTATAAATATCTGATTTACCGCATTT
TACTTGTTTGTACCTTTCAAAAAAAATGCAATTACGATCATAAATTGAATGAATAACCTG
TTTTATCCCATTGTCATTCCATCTTCCTGAAAAAATATATCCATTGATAATGGAGTAAAT
TTCAGATAGAAGTATTTTCCGTTTTGTACTAAGATCATTACTAATGCTCAATTCTATCCA
TTGACTAATAGGTTTGTATATGTACTCTATTCCAAGAATACACTTCCCAACTTGAGGCTC
ATCAGTAAAAATAATCACTAATTTAACAACTCCATCTGTTTTTATGCTTTTACCTAAGTG
ATAAGCAAGCATATCAGAGATACTTAATACTTCCTTAGGCAGGGAAATATATTTCCCTGA
AAGAATTATCTCTATTTGATTCAAATATCGATCCATATAATTATATTTGAGGATTTGGGC
GTAAGTTTCCTTCAGGAGCAATGGGAGCATTTGCTATACGAGATTGACCACTTAGACCAA
TGCCAGTGTTTCCTGCATTTTGAGCAGAAATGGAATACACATTAACTCTTCCTTGCTCTA
CATTTAAGGCTTTTGAACGAGTTGATCCTTTCCTTACTATTTTAGATTCATAATTTCCTC
CTGCTGCATTTAAAGCCCGAACTTGTGATTCTGCTCTAGAAGACTTAGTATCCTTTCTAA
TACGACCACCACTTATACCAAATTTATAAACTTCTTCCGTACCTCTATCATAAATAACAT
AAACATGATTAGGTTTAGGACTTTTCTTACTATTACCATGAATAGAGTATGTTTTTAATC
CAAATACATCTAACCACCCATTTGTGTCACTTACATACGCGAACAAAGCTATCTTCCCGC
TCGCAAAGCGGATGGGATCTTCAGATATATACCTACCCATTTGAGGGTCATAATATCTGA
ACCTGTTGTACGCCAACTTGATTTCCTCGTCGTAGTACTGCCCTTGGAAAAGGAACGGTA
TCTTGATGTAATCCTTGTAGGAAGTATAGTTCATCGACCGCTCCTCAATGACCTTCCCGT
TCATGTCAAGCCTGCGGTACCATACTTCCTCGCCCCTCCACAGACATTTCAGTTATTTTA
TCGTTGATGTAGCCTTTTGCGGGGTATTATATATATTCTTTCTATTTTTTCTCCACCAGT
AATAGTAGTGGTTTTATAGCATTTATACATATTGCTCATACCTACCATACCCCATTGTTT
ATTCAGAACATCATTTTTATCCACATTAAACCGCGTGCCATGTTGCAAAAACTTATAAGT
TTTTTTTGTACTAATTAGAATGTTAGGGATACAAAAACCAACATCATCCATTTCCTCTTC
TGGATTGACTAATGTAATACCAATGAATATACTAGAACTGACTTTGGCTATATACTCAAA
ATATAAACTAACATCATAAAGCAAGAATAAGGATACGTGAAGTAAATATTCAAGCACTTT
CTCGGGTGGTATATATTTTTTTAAGAAATCGATATCCTTATATCGTGAAAACAATGGAAT
TTCCTCAAATACTCCATCTTTGATATTTACACGTTCTATTTCCCTAAACAACTCAGGTGT
AAGTATTTTTTTGTATACTTTTGATGTTATAAATTCCATCCGTACTTCTTCAGCCATTTC
TTTGTTTTTTTTTGAAACTTTAGGATCACTATCATATATAGAGCCATCTAAATTGAGAGC
CCCACCATGCTATTTAGTTTCTATTATTGAAGAAAATTTCAAAAGTTCTTCGCTAATCTC
GGAAACCTTTACGTAGCCGGGTGAATCAATTTGAATACTTATTCTTTCCATTTTTAATTA
TAGCGTGTTCATTCCTGGCTTCCGCCAGTGCCATGCCCGCCTTCATGCCCGTATCCACGG
CGCTCACGCCCGCAGAGATGTCCTGTGAGGCGTTGGCGGAGGAATTGCCGGCAACACCCT
CAAACGAGGAGCCCACACTCAGGGACAACTGGGTGCTGACGCTTTCAAAGTAACCGTGGG
AGGTGGAAGACGAAGACATAGGCGGATTATTTATAATGGTAGTACAGGTAAACTAAGGCA
AGAAGCAGGAGGACGGCGAGGACACCCTTCACGAACCGGACGGCATTCCTGCCAAACAGG
TCAATCCACATTTGCGTAAAGTCGCTGTTCCCGCTCGGCAGCAGCGTCCATTTCCAGTCA
AAAATCAACCCTATGAGATACAGGATTACAAGGAGGATTGCCACGAGAAGCCCGTATTGC
GGATGTTCCCGGAGGTAGGCAAACAACTTGCCGAAAAAATCATTCAATTGTTCCATAATC
TGACGGGATTTGTGGAGGGTTTTTCATTTGTTGCTGGTATATTGTCGTTCCCTGAAAATG
GTTGACTTATTTTTTTGCTGAAACTGATTTCGGTTGACATCGTTTTCGTCGTCATACTAG
AATGAGTTGTCTTGACTTTTCAAAGATACTGATTTTAGTTGACTCTGGCAATGTGGGGTA
GTTTGTCGTGGTATACCCCGGGCTTGTTTTTTCAGAGTGCAATGGCATAAGGGCGCTTGA
CTGGGAGGCAGACATGCCGAGCAGGCAGGAAACTGGGGCATAGTGATCCGGTGCAAGTGT
ATGGAAACTGCATCGCTCAAAGGATAAAAGGTACTCCGGGGATAACAGGCTGATCCCCCC
CAAGAGCTCATATCGACGGGGTGGTTTGGCACCTCGATGTCGGCTCGTCACATCCTGGGG
CTGGAGAAGGTCCCAAGGGTTGGGCTGTTCGCCCATTAAAGTGGCACGCGAGCTGGGTTC
AGAACGTCGTGAGACAGTTCGGTCTCTATCTATCGTGGGCGCGGGAGTTTTGCGTGGTGC
CGTCACTAGTACGAGAGGACCGTGATGGACAGACCTCCGGTTTACCAGTTGTGCCGCCAG
GCGCACCGCTGGGTAGCTGAGTCTGGTTAGGATAAGCGCTGAAAGCATCTAAGTGCGAAG
CCATCCGCAAGATTAGAACTCCACATAAGGGTCGTCGTAGACTACGACGTTGATAGGGTG
CAGGTGTAAAGCCAGCGATGGCAAAGCCGAGCACTACTAATTGCCCAAGGCAAACAAGGA
TGTACTTAAACGTATGAAGCTCAAGAGTCGTATCATGCACAAAGGTGTAAGGGGACGTAA
GCTAACGGAAAGAGAGCAGCGTGTTAATGTAGCCATCAGCAAGATACGGTACAAAGTGGA
ACGTACCTTTGGCTCTATTCACAGATGGTTTCATGGTGGGATAGCCAGATATGTAGGTTT
AGATAAGACTCACGCACAACACATCATGGAGGCTATTGCCTACAATTTATATCGAACTCC
AGGGATAATTGTGTCTAATTCTCTCAAATAAGGGGAGAAAATGAGATGAAATAGAGCATA
TACAGCCTAAAAATCAAAAATATAGACCGCAGGTGAGCCAATAGTGCTCAAAAACAAGAA
TGAAAGAGAATGGGGTAAGGTTTTGCAGAGGTCTCAGTCTGCAAAATGAGCCATACGCAA
AAAAAATCTCTGCGCACTTCGTATTGTTACATAACGAATGTGTGGAAGGAAGACTCATCT
ACTCGTGCCCCATACATGACAAAAGTCCGCGATACCTGTCATTGCTATCACGGACTTTTA
CGGATGGTTTTGCTAATCTGTCAGCAATGAAGGGCTTTAGGTTTAGCGCACTTGCAGCGT
GTAATCCTCAACCTCCCCGTTATTAAATTCTCCACAAGGATCTTGATAACGGTCTGGGCT
GGCAACAATTCGGATGCGATAGTTACCCTTTTGAATCGTAGTGGGTACGTAGATGTAGCC
CGAGAACCCATAATAGGAGTAACGCTCAACCTTCTTCTCGTTTGGCGAGAACACTCCATC
GTTGTCGAAATCGACATAGACACGCCAGTACATCTTGCTTCTGGAAGAAGATTTGAAGCC
CGGGGTGAGCACATACTTAAAGGACTGGCCAAGGCTTGCGTAGGCAATATACGAGGTGAA
GTCTGAGTATGCGCTTCCGCCAGACACCTTTGTCATGGTGCTAAGACTGACTTGGCTGAT
ATAAGCTGATGAGGAGTTGGCAGCTTGAACAGTGCAGTAAGTCTTAGGGGTAGGCGTTGG
GTCAGGGTCTGGATCAGGCGTGGGATCAGGCGTGGGATCAGGCGTGGGGTCTGGATCAGG
GGCAGGATTTGGCTTGGGGTCAGGATCTGGCGCAGCTGGCTGCGTGATAACAGCAGTATA
ATCTTCAACCTCGCCATAAGTAAAGTGCTCGTCAGGTTTAGGATAACTTCCCCACTTGGC
ACTGACACGCACACGCGTCTCGCCATTCACTGCATCGGCGGGAACCTTGAACATGCGGTA
GAAATAATTGTCGGAATTCATGTATTGAGCCAACACACGCTCGTTGTCTTCAAACTTCTT
GTTGCCATTGAAGTCCACCCAAACACACCAGTACATGGGATAAATACCGTTAGGGAATCG
CGGCATGAGCGTAACGTAGTTGCTGCTGCCAGCCTCAAGCTCAACCTTCTTGTTCTCGAA
GAACGTGTAGGACGAGGCTCCACTGTAGTTTTGCATATCGCCGATGCTTACATAATAGAT
GTAGGTGGAGTTGGAATAGTCTGAATAGGAGGGTGCGTAGTTATCTGTCGGCGTTGGATC
TGGCGTTGGGTCCGGTTCGTTTCCGTCGTTATAGCCCGGAGGTGCGAAGTTCACCACGAT
GGTTTGCCAGTAGTTGAAGCCGCCGGAGCCACCACCAATGCCCAGTCCGCTCGGGTCGAG
TGCGTTGAGCAGGAAGTAACCATCAGAAAATCCGCCCCATCCCCAATTGATGTGGAAGTA
TCCGTTAGAGCTGTAACCATCGCAAACGAAGGAATGCCCACCACCGTTACCACTCCCGGC
ATATTGCACGGGTCTGCGGTTGTCAAGCTCGTTGCGCACGATGCTCTCCCACTGAGTAGT
AGAATAGTCTGAGCGTTCCAAGCTGGTTACGGCATCAGGATAAGAATAGTAGGTCTTCAG
CATCTGCGGAACATACTGCTGGTAAGTGCCGCTACCAGAGGGTGAGAAGCCCATGTCCAA
GCCCACAGCCACACCGTAGCAAAGGCTTGCCACATCGTCATTGGGTCTACGGAGCACAGA
ATACGGCATATTCTTCCAATTCAAATCGTAGTTGTAATTGAAAGACAGCGTTCCATAGCT
GGAGTTGTAAGAGTGATAGCCCTTGCCTCGAGCAGGATATTCGTAGTAACGCATGATTTG
GGATGTTGCCGTAGCGACACAACCCACAGGACAATTATACGGGCAGTAAGCGTTGTAATA
AGGAGCTTGGTTCCAATGAATGTTAGCTAACAACGGACTTACTGATGTCTGCGCATTCAT
CTCTTGGTTAGTTCCTGCGATGGCTGTCTGCCGCATTTGTTTGATGCGATTGTCTATCTT
TACGTTCTCGTAGGCAAAGCGTATCTCTTTAGAATAGCCGTCAAGCAGCTCACGCATGTT
CACAGGTATCTTGTCAGGATCGAACTTGCCATTGGTGGAATAACCCAGAATGGGATAAGT
ACCCTTAGAGGCAGAAACGACGATATAGCCATTATCGCCATAGTTGATAATGTAATAAGT
GGAGCGTTGTGCGTTTGAAGCACGGGTGTGAGGTTTTCCGTCGGTATAAACTACCTTTAG
TTCAGGTATGCCACCTGCCCTGGTCTTCACTTGAGCCACATCACTGTTTTGCTCAAGGAA
GGAGCCTGCGATTTCCAAAGCCTCTTTTTCTTCCACGAAATTACTTTCGTTATTGCTTGT
CATGATGGATTGAAGTTCGTCTGCCTGGCATCCAAAAAGAGTGAGCAAGCCAACGAAGAA
GAATCCATACAATAATTTGAAGAAACGTTTCATCAGCGTATAGGTTTTAATGATGTGTTG
AATATGATTATAATAAAGGTAATAGGAATTAGAGGAGAGTGCGAATTTTTATCTGATTCG
TACTTTCCGTCTATAGTGTGTAATAGTCCTTGGCGAAGAAGTAGATTTCTCCGCCAAGAA
AAAGGATTATTCTGTAGCGTAGCTTACATCAAAGACGATGGAGCCATGGTAGTCCACTGC
TATCTTGCGGCGTGTTTGCATGCCAAACTGATAGTCTTTTGCATCGAAAATCAAGTCTTT
CAACGTCTTGGTTATTGTCACCGTACCAAGATCATCACCCTTGGTAGTTCCTGCAGCGAC
TGTGTTACCCAGCGTAACTGTGATTTCCACCTTCTGATTGAGGAATGCTTCCATGTCCAT
ACCGTTTCTATTCAGCGTAATTGTTGCGGTAGGTGCATCGATTTGGGTGTAAATGTTCGG
ACCATTCATCTTGTAAGCGTCTGAATAAGGAGCATTGAACAAGGATGTCGTTTGACCATT
TGGCAAATTCATCGTTGCATTACCCCAAACGTAAAGATCGGGTTTGCTGGCAGCGGCAGC
CTCCAATGCGGAAGGTGTGAGTTTGAAGGAAATACGGTTGCACTCGGGTACAAACACAGA
AGAAATAATCGGGAATCGATCGGTAGTAAGCACCTGTGCCACAGAGTTGTCGTCTACATA
GCGGAGCGTGTAAGAGATTGGTTCTGCTGTAGAAATAGGCATGGGCTCTGCGAGACTCTT
GCGGAACCCTTCCCAACCACCGTCAGCGAGGCGTCCGTGTTGTTCAGCCTTGCCACCGAT
GCAAAGCAGGTGGAGCGCAGACTCATCGAGTACTTTCTTATATTGTGTCTGCAAGTTCAA
ACTAAGGTTGCCCCAGTTGGGAAGCAATAAGCCTATGGCGGCAGTCACCTCGTCATAGGT
ATAGTTACTTGAAACTAACATGTAGGCGATACGACCATAATACACGTCACTGACATAAAC
TGGAATAGTACCATCAAAATTCTTTGCTACCTCAGGTGCATTGGCAAGTATACATCCTGT
TGGTGTATCCATTGAAACGCTATAAACTTTTTGGATGAACTTCAACAACACATGTGTCTT
GTTGCGTTGCCATGAGTTGCTCAAGTCCCATGTAAGTTTTGCAGAGGTACCGATGGAGCC
TGAAAGCTGTACAGAACCAGACCTATCGAGTGTCACCTGATGATACTCGTATTCGGTCAT
GGCACCTGCATCCTGTGCACCAAAAGAGAGCCAATCTTTGAGTACATCCTGATAAGAGCT
CCAAGTTGGATCGTTAAGTGGTCTGGAACTCAAAGAGCCTGGATCTCTTGGCACAAGCGT
GTTGGAGATGACGATAGGATTGAGCTTCTGTCCTTTAACTGGCTTGTACTCGCCACTTGT
AACACTTCCACCAACAAACACATGTCCAGGATAGATGGATGTCTGTGCTGGATTGAAGAT
CATAAACTCGTTGTAAGCCGTACCTGACTGGTGATAGGTGGTGCGAGTGATTTTCACACC
TGGAACACCATTAACGAAGTCATAAGAAGAAGTTTCGGTGCCGGGAGTTGGAGCGGGGGG
AACATTCGGGGTTGGTGCACCACTACGCGCCATACCCACGCCAAGCGAGTAATTGGCAAA
TGAGAACGACTCATTAGGAACAGGGTTGGTCCCATCATCGACCAACGGATCCTCACTCGA
ACAAGCACAAAGAGCCAAGACGGCTACCATCGGAAGCCAGGTCTTGGGCGCATGCAGCTT
AAAATTTTTCATAAAAGACTGATTTTAAATAATTTATTAATAAAAAAAACAATAAAGTCT
TAAAAAAACAACAACAGTTTTCTTGTTTCTTTTCTGTTATATAGATTAGCAGTTGTTATC
ATTGTTTTACTTATCGTCAACTTTCATGCTTGCAAAGATTTAATCTTTGAGTTGACCAGC
TGACCAAGAGAGGGCAGAATGTTCTGCAAATGTTCACCCGTTTTCATCTCATCAAGAGAA
AATACGTTTCAGATTGTCAAGGGAGAAAGGCTCGAATTTCAGGTCCAGTTCTACTACGTT
GGTGATTTTCATCAGCAAGAAAGAGAACGCTCCCATATTGCACCAGGCCACGTTGTCCAT
GTAAGGGCTGTGGGAATTGATAATTCATAGTTCATTTCTTTATTATCTTGCCTTGAGTCC
AAAATGCAACTAAGATTATAATCCTCCAGCAAAAATAATGAAAATCTATAAAACCGTAAA
AATTATAACAACTTTTTTTTAAAGAAAAAAATAAAAATAACTATTAATTTAAACAAAAAA
AACCGCAAAAGCCACTTAATCTTAGATTATATCATTAAAAAAGGCATTTGATATTTCAGG
TGAATGAGCGCAAAATTAAATAGGAGGCATTTCTTTGTAATCGTCTGGCTGGCCTCGTCT
TGATGTGACATGCCATTTTCGCAGTAAAGTCAACACCTAAAAATGGAACGCGATAGTCGG
CCTGCTTCGGATGGCTAACAATGAACAATGCCCCCTGGAATGTTTTCTTACATTCCAGGG
GGCATTGCTTTGGTTAGTGCTTTATCGAACGAACAGCTTGCGGTGGTTCACCACATACAC
GCCTTTTTGCAGTCCTTGCAGACTCTTGTCCTCGCTCACTTGCGAGCGAACAAGGCGTCC
ATCCAGTGCGTATACGTTCACCTTGCGCTGGCCTGTCTGTGCTGATGGCACCTTGTTGAT
ACCGGTCACCACACCCAAGTTTACACCTGTGGGATTGTAGTAGGCTCCATTTTCAAACTT
CAAGTCGCTGGTTTGTCTGCCACCCGAAGTATTGAAGATGATGCCAGTTGGAACTTGTCC
TTCGGCAGAGCCATTGGTGAAGGTGCCGTTCCATGACCACTTCCACACCTCGTTACCAGT
GTCAGTCACACCTACCTTGGTGCATGCCACGCCAGGCCATGTGCCACCCGTAAAGTTGCC
AGCAGCGTTCCATGCCCAACACTTGATGTCGGAGTTCCAATCTTTTGGCTTTTCAAAGAA
AGCACAGGTCTCACCATCGTTCACCACACAAAACGAAGGAGCATGGAATGTAGCTTGCTC
TTCCTTGATGCTTGTTACCTCATCAATGTTGACGGCATTGCTAACATACATTTTATAGTT
GTCGCCCGACGTAGCCAACTTCATTCCTTGCGTATTAGCGTCTGTCGTTTTTCCCAATAT
CAACAACAAATCACCTTGGCTACCTTTTACTTTCAGCACGAAGCCATCGTGCTTGGCATC
GGCTTGCACGATGTCGCTGGTGTTGCTTATGCCCACTGCACGGCGGGTAGCAATCATCCG
CTTAATAGCAGTTTTGTATTGAAGCCAATGTGGCAAGAACACACAAGGGGTGCCCGGCAT
GGCGAGGATATAGGCATTGGCAGCCTCGATGTTGGCAAACAACGGATTGCTGCCTTGCCC
ATCAGTGCGACCTGTATCATGATTGTCGACAAACGTTACGGCATATTGCTTGTAATATGA
ATCGCTGGCCAGACACTCGCTGTTGAGTTTTGACCAGTCGCCATTAGAACTAAAGGCATC
ATAAATACGATACTTCAAGTCGAAATCGAAGGCGGCAGAGGTAGGAATACCCTCTACCTT
GGTGCCGTTAATCCAGTTCTTGATGTTGGCTGTGTTGTCCCAATACTCACCAACCGAGTA
CACGGGTTTGGCAGAAGTGTTGTACATGCCAATATATTTGGCTGCGAATCCCTTGACCAT
ATCGTAACGGAAACCAGTGTAACCCAAATCATTCAACAGGAAATCAAGATATGCCTTGAT
ATTCTTTTGGGCATTTGTGGAGGTATGGTCGATGTCGCGCGCGCCCTTGAAGTCGTCGCC
CGTATCGCTGTTGCCTGTCAACACATAGCCATTTCGCTCTGTTTCTCCTTGATCATCGCC
TTTGCAAATATCGGCAAGCGACCATGTGAAGGTTTGCCCATTCCACGTTTCCGTGGGGAA
ATCACACCAGTTGGTGTTGCCGTTGCGGTGATTGATAACCACATCTTCGATGATGCCCGT
GCCTTTTTCCTTGAAGGTCTTGATCATCTTGCGCAGTTCAGCTTCGCTACCAAATGCGCT
ATCGTGCCTGAACCACCATATAGGCGCATAGCCCATTTGGTTTTTCAGCGTGTTGCAATT
GCCCGACTGTGGCACCCAAATGAGTGAGAAGTACTTGGACAGCTCGTCTGCCTGACCCTC
TAAATGGCTCCATTGTGTGTCTTGATAACTGTCCCAATAAAAGCCTTGCAGCATCACGCC
CTTGTAATCCTTGGGCCAACCTTGCGCGAAAAGAGGCGCAGGAATAGTTAAGAATAAGAA
TAAAAAGGTTTTAAATAGTTTCATAGTGTTAGTTGATTTTGTTGATATACAGCTTAATTA
CAAATCACTTTGTGCAGTTCAAAAAAAACACGATAGATTCACACCTTGAATCCTCCTGCA
AGAAATTGCAACCTAATGTCAGTCACAGGTGACTAAACGAAAAGGCCGTCTCCATTACGG
AGACTTGCCTTTCCTACTTGATTATATTACTCACTAAATATAACTCTCGTATGGTTATTG
ATATTTACCAGTTCCCTTTGAGAAATTTAGATAAGCTTTCTGACCCGCTTTAACATTCAC
TCGTGTTTGGTCTCCGCCCTTGCCACGGTAATCGATCTTTCCTTTTGCGGTGACAATGAA
CTCAGATTGCCACCAGTCATGTCCAGGAACACTGACGCACATACGTACTTCGTCTGCCTT
TGCAAAAGCCTTTGAAACAAACACACCGTCCTCCGTGGTAGGCTCCGTGAAGAGATTTAC
ATCCTCAATGCCCCACGAACCAACTGTATTCCCAATGAGGTACACTTTTGGCTTACTGAT
GGTGACGCTTCTGGAAGCACCGTTTGTTACGGTCAGTTGATACCATCCAGCATTGGCAAT
GGTAATGTTACCGTCAGTATCACTGACACCTGCATTGGCCTCTTCATGAATGGTTGCCTG
CATACCGAAGTCGTTACCCCAATCTGCTTGCGGTGCAAACTTGAATTGTTCGCCAGCATG
GAGATAAACGATAGTCCAGAACAAATCAGTAGTACCGTAGACAGGAACTAACTGTTTCCA
TGTTTTTCCCCAATCGTAATGGTTGCCTGTGAGGTAAAGCTCTGGATCGCTCATCGGGGT
TACCTTGAATGTGAGATCAAGCATGTTGAACTCCAGCTTGTAATATTTGGCATTTTCAAC
TGCCTCAACTTTCAGATTCCCTCCAGCGTTGCCACCTGCAATCTTTCCTTCTGCTTCATC
TTTTGATGCCGTGTAACATTTATCCCAAGAACCGATGCCCGAAACAGGATTCAACTTAAA
TTCTACACCATTACCTACTTGCGCAGCTGTCAGGGTAATGGTAAAGACCGGATCTTTATA
GACATCAGCTCCGCTGTTTTCTACGGGGAAATCTTTATTGTTATTATCCCATCCATTGAT
GCCACCTACAAGGTAGTAAGTATTCTCGATAACGGGTGCTTCGGGTGTGATAATAGCCTT
AGTGCTGGCTTGGTTTTTGATGCTTTGCCCCTCAATAATGGTGTATGCCGTAACATCCAA
ATCAATGGTTCGCGCCACTGGACGATGTCCAAAAAGCTGAAGTACCGCTTCTTCCAATTC
TGCGGATTTAACCTTTCCCAGCGCATCGGCCTTCAAAGCTTTAGAATCAGACTTGTCTGT
ATTGTACAGCACAACGGTATAAGTGTTCACACTGCCCTCAGCAGCTTTGACAACGGGTGT
GAAAAGTTGCACAGAGTCGGTCGTCAACTTGGCAAAATCAATGGCCTCGGCAGGTTGAAT
GGTCAAACTTACTGTCGCTGGGTCTTCATGATTTGACTGTGGATTGGCCCAATCTGTATA
ATCGTTGGAGCAACTCGCCATCAGCAAGAGGAGCCCCATTGTATAGAATAGCTTTTTCAT
TTTATATCTTTTTGAAGTGGCTGGGAGGCTCAAAAGAGCCTCCTTTCTGCCACGAATTCA
TTTACTGGGCGACAAACTGGTATGAACCGAGAATGTCGTTAAAATAAACTTTATAGGTTC
CCTTTTTGTAGCGAATGTTCTTTCCGCCACCTGTGCCTGTACCCAAGGGGAAATCTTCAG
CGCCCCAATTCACATCCCAAGAACCATTGGTGAACTTTACACCTTCGTCATTGCTGATGT
TTGCATCGGCATCAAAGTTTACAGTAGTGGTCCAGTCGTGATTTTCTCCACCAGTAGTGA
CTTTTGTCAAAGCATTCTTCTCTGGTTTCCATCCCTGGTAGGTTCCAGGAAGAGTGATGG
TAGGATAGGTCGTTACAGCAGCTGTGTACGGCTCCATTTTTGCCGTATGTTCAGTGGTGT
TGACCGTAATTTTATAATAACCCGCATCTTTTACCTTGATATTGCCAGGATCATCACCTC
CATTGCGATAAACAAGGTGTCCGTCTTTATCACCGCACATACCGTAATCCCAACTACCAG
GCTTCTCTATAATTTTGAACTCGCCACCAGCGGGGAAATAGCCCACATACTGAATAAGAC
CACCTCCTGTAACTTTGTCATAGCTTTCGCCTGCAATGGTATACATAGGAATCATGGAAA
CACCTATCGCATCTGAGCCATTAGACCATTTTCCGTCAGCAATGCAACCACCGATGAGAT
ACCAAATCTGTGGCGCGGCATCCTTCAGTTCGACATAATAAGGACTAACGTTGATTTTTA
CCGTGTTTGAATAAATCCGAGAAACTGTCTTCAATACAGCTTTAGCACGCACATACACGG
TTTGTGTAGCAGGAACAGCTCCGTCAGCCCATTTGGCTATTTGCTGAAAAGCCTTAGCCA
GTTCTGTCGCATTGACATCCGCACTACATACATTGTACACGGTTGTCAGTTCTTTATAGT
TAGCCTTAGTAGCCCCACTCTTATCAGCTTGCTCTTGAACATAGGACGTTGTGAAGTTAC
CATCAAGCGACACTTGTAACTGGTAGTCCACCTTAGCAGGAAAACCATAATCAGGTTGTG
ACCAGGTAAAGTGCAACGTTTCTGATGATGCCATATCGATGGTAGATGTGGCATAAGTCG
GTGTGTTCAACATGAATGTGGCTGGTTCTTGTACCACAGGGTTCGAGCCGCGGTCGTCAT
CGCAGGCCGTCAACAAACCCGCAGTGCAACACAACAGCAATATTGATTTTAAAATTGTTT
TCATATCTGTTTTCGTTGAATGTTAATAACCTGTGTTTTGTTTCAAATTCTCATTCACAG
AAAGATCGCTGTACGGCAACGGGAAGATGTTTCGCTGTGCATTGAAATTGCGTCCGTTGG
CAGCACCGCCCTTCCATGACCATACATAATCGCTGTTACCTCCGAATTTGCCGTAGCGTA
TCAAGTCTACACGTCGCTGACCCTCGAAATAAAACTCTCTGCTCCGCTCGTCCAGAATAT
CATTGATGCTATATCCGGCTTTGGTAGAAGCATGCGAACGTTGACGAAGTTCGTTCAACA
AGGCCACTCCTTCAGCTGTTGCTACATTATTGTTCAGGCGAGCTGTTGCCTCTGCATAGG
TGAGATAAGCTTCAGCTGTACGGAAAAAGAAGAAATCGGTATCAGCAAATCCTGTATTCG
TAGCAGCTGCACCGTCACTCTTCACATTGGTGAATTTCATGACAGAATAGCCCTTTTTGA
AATCAACGATATCTTTTACGGATTCAATCTCAAGGGTACGATTTTTTCCCCAGAAAATGG
CTCGGTCGTCACCTGCCTGCTTAATCATAACCGCAGGTTCAGCCTGTGGTGCATTTCCAC
TTGGGAAAAACTTTGAAACAAGTTCCTTTCTAGCACGGTTACCACTCCATGTGCCAGTGG
TTCCATTGCTTGGCATGTCGCTCGTATAAGAGGACGCCATCATGAATGTCGTACATCCGT
AAGCGGCAGTCTTGTCTCCTTGCTGTAGAATGGGGAAAATTGCTTCGACAGATGAACCAT
TTTCACCATTATCACCCATGAACATCAACTGGTAAGCGCTGTATCCTCCTTTGGCTGTCT
TACTTAACTGATAGGGAGAGTCAATGACCTTCTTGGCGTATTCAGCAGCCTTAGTCCATT
GTGGTGTACCTGTATAGATCTGTGCATTGAGGTACAATCTGGACAGAAGCATCCATGCTG
CCGCTTTGTCAATACGCCCATAACCTGCGTCTTTCGATGTCTTTGGTTTAGCATCCGACA
AATTTGGTTCTATTTCCAACAACTCTTTCTCGAGCCACTGATACACTTCAGCTTGTGTTT
TCTGTGTGGGTTTCTCTGGTGTGATGGCCGTTGGCAAAGGTATGTTCCCAAAGGCGTCCA
TCGCCAAGTAAAACTGCAGGGCACGCAAGAACCGTATCTCAGCTGTCTGTGTGGCATTCA
CATCACTCGCAACCCCCAAGTATTGGTTACAAATCGAGATGCCATAATACAGACGATTAT
AATAGATGCTGAGCATCATGTTGCTGGCATCTTGTTCGTTGGTGTTGAGTGTTGTCACTC
CAGGGTCGGACCAAGCACAGATAGCTTCATCGGTTGTCAGTTCGTTGGCATTGAACATCT
GACGCACCAACCCTGCTGTTCCTCCATCATCTGCTGCGATATTGGCTTTTCCAGGACCTT
CAATGCCTTCCAAGCCAAAATTGGCATAGCACATATTGAACAGCGCAGTTGGATCGAGCT
TTGTGTTCTTATTCGGATCGATGGGTGTGACATCCAGGTCACCCACACAAGATCCCATTC
CCATTGTCAGCAACAAGACTGCCACGGGAAAAATCTTTTTTGTATATTTGATGATATATC
TTTTCATGACGTACTATCTTTATGAATGATTAGAAATTCAAATTGAGACCAAAAATGAAT
GAAATAGGGCGTGGATACAGCTCATAATCAATACCGCTGAATACCTCTGGATCTAGTCCT
TCATATTTGGTGACCGTAAAGACATTGGAAACCGTTCCATACAAACGACCACTCAGCCCT
CGTCCATTTCCACTCTTGAGGAGATTAGCGAAGCTATAGCCCAAGGTAATGTTATCCATC
TTCAGGAACGAAGCATTGTGGATAAAGTAATCACTTTGCATCCACTCGCTTGACTGCCAG
TTCATTTTGACGGCAGCTTTAGGTCTTTGTTCCAAGAAAGATGATGGTGCCCACAGCTGA
CTCATATTGCTTCGACTGGCCAACACGTCATTATAAACATAATTACCGATATTCGCACGC
AGGGAGAAGCCCAAGTCCCAGTTCTTGTATTCCAAGCGAGAAGCCAGCCCCATAGTCACG
GGTGCAGCACCTTGTTTATAGAAATAGCGATCATCGTCCGTGATGGATCCGTCACCATTA
CGGTCTACCACCACGCCTTCGATGGCATTTCCGTCTTTATCGTATGCTTGTTGATAAGCC
CAGAAAGCAGAGGATGGGTGACCTACGGCGAAAGCTTGAATCTTCTTTCCCGTACCAGCA
TGCAATCCATTACCACTTTCTATCGGTTTTGTATTGGCACCCGTCAGCGCTGTAATGGTA
TTATTATTGTAGGTAAAGTTATAGTCTATAGTCCAATACCAATCGTTTGATTGTATCGCC
TTCCAACTGACTGAAGCCTCAACACCAGTATTTTTCAACGAACCAATATTGGTCATCACT
CTGTTGTCGAAGTTAGTTCCAGCAGCAGCGGGTGCAGAGTTCAACAAGTCTGTCGTCTTA
CGGTAGTACCAATCTACACTACCAGTCAAACGTTGGTTGAAGAGTCCCCAATCAAGACCG
ATGTTATAAGTAGTCGTTGTTTCCCATTTCAAGTTTTCATCGTAAGCCTGAGGTGTATAC
AGATTGCCGTTTCCAAGCAGAGGATAGAACGACTGTGTACCTGTATTCATTTTATAGATG
GCAAAATAGTTATAATCACCGATGCCTTCCTGCTGACCTGTCATACCCCAACCTAAACGC
AGCTTCAGGTCAGACAGCCATTTGATATTGCGGAACTTGTTCTCATCATTGATTTTCCAT
GCGAATGCAAAAGATGGGAACCATGCCCAATGCTGTTTGAAACGTGACGCACCATCGGCA
CGAACCGTTGCCGTGAGATAGTATCTATTCATCAATGTATAGTTGGAACGACCGAAGAAA
GAAACTAAATAGTTCTCTGTTTCTGTAAAGAACGGTGTATGGTCAGTTTCCTCACCAGGT
TTAATCGTACTCGTTTTCTGATAGTATCCAGTATAATCATTCTTTTCATTATGCCAGAAG
TGCTGCCACTCATAACCTGCCATCACATCAAAGTGATGATTCACGTCAAAGTCTTTGAAA
TACTGCCCGTAAGCACTGAGTGACAAGTTGCGTTTCAACTTCTCCTCAGCGCCATAGCTT
CCATAATAGAAAGCCTCAAGAGCGGTAGGGCCGACATTCTTAGTTTGTCGTCCTTTTGAG
ATGTCCGCACCCAGGGTGGCGTGCAAACGAAGGTCTTCAAAACCATGAACCTTATAGTCA
ATGTCAGCACTTCCCACAAACGATCGGCTGTAAGCATTCTCATGATGCAAGTCAAGAGCT
GCCACAGGGTTTCCTGGAGCCAAGTTATTGTAAGTTGTCTTGTAGGTGGGGTCAATATCA
GTTACTCCTCCTTTGCTTTTCCATTGGAAATACCCACCGTAATGCGCTGCATCTTCTCCA
TTGTCATAAATGCTCTGCGTTGGATCAAAACGGAAAGCATCACTAATGGCTGCATAATTG
GCATACTGCGTCTCTGCATACATCCCTTTCGCATTCAAGTTCAATGTCAAATGGTCTTGG
AAGAATGATGGGTTCAAGTTTACCGCAGCTGTAGCACGATAAAAGTCCGTTGTCTTCAAG
ATACCCTGCTGTCCAGTATATCCTACCGACACACGATAGGGTAATCCTTTCACGGCTCCC
TGTACAGCCACATTATGGTCGTGACTGATGGCAGTGCGATAGATTTCCTTCTGCCAATCA
GTGTTGGAGGTGCCAAGGGCTTTTGCGGCATCGCTATCTTTACCATAGTGATTGATAATA
AAGCTGCGATATTCGTCGGCATTCATCAATTCGAGCGAGCCATTCTTCTGACTTACCGTT
ACGTTACCGTTGTAACTAACCTGAACTGGCATGCCTTTCCGTCCCTTCTTGGTTGTGATG
ATGATGACACCATTCGAACCACGACTACCATAGATGGCGGTTGCGGAAGCATCTTTCAGC
ACGTTGAACGACTCAATATCCTGCGGATTGACCATCGAAAGCGGATTGGAAAGCCCCTGT
ACGCCATTATTGTCCATGGCGATACCGTCAATGACAATCAATGGATTATTACTGGCATTC
AGTGAAGAACCACCGCGTACTCGAATGTTAGCTCCGCTACCCGGTGCACCACCGTCACTG
GTGATATTGACACCAGCCACCTTTCCTGCTAACATGTCCTGAGGTGTCACCACCAAACCC
TTATTTTTGCTGTCGGGTTTCAAGGCTGTTACGGAACCTGTAAGATCGCTTTTCTTCACC
ATACCGTAACCGATAACAACTACTTCGTTCAACGACTGCCCGCCTGCTTCTTTCAACGTG
ATGACCACATCCGCGGCTGCGGCAACTTCGGCCTTTTCGTAACCGATGTAATTCACCGTA
ATCATCGCACCAGCATTGGCTTTGAGCACGAAGTTTCCATCAATATCAGTAACCACGCCT
CCATCTTGTCCTGAGACTCTAACGGTGGCGCCGATAATGGGTTCGCCGGTTTCATCCTTC
ACATGGCCTTTCACGGCAATTTGTTGCGCGAAGGCACTGACTGATAATACCAACACACAT
AACAGCGTTAGCATTCTCAGCGGCAATGTAAAATTTACCTGCTTCATCTTTCTTGTTTTT
AGTTAATGTAAATATAATAAATTTAGTGTATCGCTTAGGTCGTGTTCCCTGATGTTCATG
GCCTGTCGTGACTCATGCGTTTGTGCCTTCCATATTAAGGCCAGGGAAATGCTATGAGGA
GGCTTGATTGTTTCTCTTGTATGTCTGGTTAGTAGCTCCTCTCTGCGTGCAAAGTTAGTA
TTGTTTAACCTTTGACATACGATTTTGTCTGTAAATTCGTTGTTTTAACAGTGCAAACGT
TTGCATGAAAGATTTGGTTAGAAATCAATGACTTGCTTTCCTGCATTCTCAGGTTTTGCA
TACATTTGTATCACTAATAACAACCTAAATGGATATTTTGTCACCGCTCACAATGAAAGA
CATTGCAAAAGAACTGGGTGTTTCTATTGCAACGGTCTCGCGTGCATTGAAAGACAACCC
GAGCATCAGCAAAGAACAACGGGAAAAGATACAGGCTTACGCGCGCGAACATAATTTCTA
TCCCAACGTCATCGCCGAGTCGCTGCGCAACAGCAAGGTGAAACCGCTGAGAGTCATTGG
CGTCATCGTCCCCCAACTGTCACATTTCTACTTCTCCAGCATCCTCTCCGGCATCGAAGA
GGAAGCCAGTGCCCGCGGCTACCGCATCATGGTGGCGCAGAGCAACGAGAAGTACGACCG
CGAGGTGCGCATCTGCCAGGATTATTTTGAGAACAAGGTGTGCGGCGTCATCGTCTCACA
GGCCAAAGACACCATACGCTACGAACATTTCCAGAAACTGATAAACCACGGCATGCCACT
TGTGTTTTACGACCGTATTTGCACGGGCGTGGAATGTAGTAGAGTGGTGGTAGATGACTA
TATGGGTGCCTTCAACGCGGTCACGCACCTCATACAGACCGGCTGCCGGCGCATTGCTTA
CTACGGCACACTGATGACCATGGAGATTTCCAAGAATCGTTACAACGGATACCGCGATGC
CATTACCAAGTACGGACTGAAGGCTGACGACCGTTTTTTTCGAATCTGCGACAATCGCGC
CGACGCAGAGCTAATCACCCCCGAGCTGCTGAGTCAGGAGGAAGCCCCCGATGCTTTCTT
CGCTGTGAACGATGATACGGCCGTGGGCATCCTCTACGCTGCCAAGCGCATGGGGTATCG
GGTACCCGAGGATATCTCTATCTGTGGCTTTACCAATGGTGACCGTGCCAAGGCCTGCGA
CCCTATGCTCACCACCGTAGAGCAGCGTGGCGTGCGGGTAGGCGAAGAAGCAGCTAACAT
CCTCATTTCCCGTGTGGAGGGTTTCATCCCACCCGACAAGATTGAAAAGAGAATCGTGAG
AACAAAACTTATTATTAGGGGAACAACGAGGTAATATATAGTTTTAGTTGACGAGTTGAC
AAGTTGACGAGTTAACAAGGCAAAAGAGTGTATAGTTGACAAGTTGACGAGTAAACAAGT
TGAAAAGTTAATGCTTAACAAAAGCGATTCGCAACAACACATTACTTGATAAGTTGTCAA
CTAAAAAACTATCAACTCGTAAACTATTAACTCGTAAACTCGTAAACTAATTACTTGTAA
ACTTAAAAAACTATCAACTCGTAAACTCGTAAACTAACAACTCGTAAACTAAAAAACTAT
ATGAATGAATTAAAAAAGAAGCCCGACATGAGCTTCTGGAATCTTTGGAATTTAAGTTTC
GGATTTTTCGGTGTACAGATTGCGTACGCTTTGCAGAGTGCAAACATCTCACGTATCTTC
GCCACACTGGGCGCAGACCCACACAACTTGAGTTATTTCTGGATTCTGCCACCCTTGATG
GGCATTGTGGTGCAGCCCATTATCGGTACACTTTCAGATCGAACATGGACACGCTACGGG
CGCCGTATACCCTACTTGTTCATCGGAGCGGCGCTGGCTGTACTGGTCATGTGCCTGCTA
CCCCACTCCGGCTCGTTTGGCATGACGGCATCGGTAGCCATGATTTTCGGACTTGTCATG
CTCATGTTCCTCGACACCTCTATCAACATGGCGATGCAACCCTTTAAGATGCTCGTGGGT
GATATGGTGAATGAAAAACAGAAAGCCAAGGCCTACTCCATCCAGAGCTTGCTGTGCAAT
GCAGGTTCGTTAGTGGGTTACCTGTTTCCATTCTTCTTCGCACTGTTGGGCATCGCCAAC
ACGGCACCCAAGGGTGTCATCCCCGACTCGGTGATCTACAGCTTTATCGTGGGTGCGGGC
ATCCTCATTCTCTGCGTCAACTACACCATTTCCAAGGTACGGGAGTGGCCACCGCAGGAG
TACGAGCAGTACAACGGCAGTCTGAAGTCTGATACGGAGAAGAAAGAAAACTGGATTAGT
CTACTCAAGCATGCACCCTCCACTTTCTGGAAGGTAGGCATCGTGCAGTTCTTCAGTTGG
ATAGCCTTCATGTACATGTGGACCTATACGCACGGCACCGTAGCCGCCAACGTTTGGGGC
ACCACCGACATGGCCAGCGAGGGAGCACAAGAGGCCGGCAACTGGGTGGGCGTATTGTTC
GCCGTGCAGGCCATCGGCTCTGTGCTATGGGCACCGCTGCTCCCCAAACTCGGTAGTAGG
AAGACCGCATACGCCCTCAGTCTGGCATTGGGTGCCATAGGTTTTGCAGCCTGTACCGTG
GTGCACGACCAATATTTACTGTTCATTCCGTTCCTCCTCATAGGCTGTGCGTGGGCCGCC
ATCCTGGCCATGCCATTCACCTTTGTCACCAATGCCTTGCAAGGTTATGGCCACATGGGT
GCTTACCTCGGCTTGTTCAATGGCACCATCTGCATTCCGCAAATCGTGGCTGCGTTAATA
GGAGGCACACTCCTCAGTCTTGTAGGCTCGGTACAGAGCCACATGATGTTCGTTGCGGGC
ATCTCACTGTTACTGGGTGCCGCCGCCGTATCGCTCATCAAGGATGTCAAGGCCTGACAT
TGGTTAGGAAGTGATTATTGCAGAATTAGCTGTTGGCAGTTAACGCTCGACCACAGTGGG
CGCAACCGCCTTCGAGAACAAATTGTTGCAGCAAGTTTGCATCCTCTCCAAGGAATGTTA
TTTTTCTCCTTAAACACGGGTGTCAAACGCCACAATACGGAGGTGTAAAAGTGTCAAAAA
TATTGACATGCACCCTCAATACTCGCGTATTTGCAAGCAACCAGTAGGTTGGCGGCAAAT
ACGCGAATTTTGTATATCGCTCATTATCAAGATATTGTATATGACGAGCATTTTCTGTCG
GCAACAAACTCCATGCTATTGACTGGCAAAAGCATTGGGTTTGCACGGTCATCACTATCA
CTTTTCTCGTCAAAAACATTGCTCTGTGCAACCAAACTCTATGCTTTTGGCTCGCCAAGG
TGTAAAAACCGACCTTTAAAGGGTTAAAATCACCTTCTCGAGAAGCTAAAATGAGAATTT
TGAAATGACCAAATAATCTAACAAAACCCTCCTTCAAAACACCTACATTTGGAAGCAGAA
AACAGTATTTGTGCAAACGATTGCACAATGTTTTTCCAATAATTAGACTTCTAAACCAAC
TTCACCTTACTTATTATTTATACATTTGCATATATTAAGTACCAAACCTAAAGTTACTCA
ACTACTACACCTTAGTTTATGAATCTATTATTTAACATTGAATACAAAACGGTTTTTGGG
GAAGATCTCATCTTGAATGTAGTGAATGATGGTCAGCCTGCAGATGGGCTTTATACCCCT
TATAGAATGTACACCACCGATGGACTGCACTGGCAGTGCGACCTCAAGCTGCCTGCAACC
GCAGACCATGCTTCCCTTTGCTACTACTACTCGGTAGAATGCGACGGAAAGGTAACGCGC
AAGGAATGGACCACTCTAACCCACCGCCTTGACCTCACGGCAGCCAAAGCGAAGCAATAC
CACGTGTACGACCACTGGATGCAGATACCAGAAGACTCGTACCTGTACTCTTCGGCTTTC
ACCGACTGCCTTCACCGCAGCACATTGCAAGCTCTGCAGCCTACGACTTACGACAAGACG
GTGCGCATTATCGTACGTTCTCCACAACTCAAGCCCGACCAATATTTAGTGCTGTCGGGC
GACACCGAGGCATTTGGCGAGTGGAACATCAGCAAAGCACTGCCCATGACCCAGCACCAG
CATAACGAATGGGTGGTGGACGTGGACGCTGAAACACTGAGCGAGCAGCACATAGAACTG
AAGTTTGCTGCCCTGTCGTACAGCCTTCCCACGAACGACCCCATGTGGGAACCGTGCTTC
AACCGAACCATTGACGTACCCAAGCTCAACCGTGGCGACGTAGTGGTGTACCACTTGGAT
CAGGCTTTCATGCCCATGCCCAACACAAAGGTGGCTGGAACATTGGTTCCTGTATTCTCA
CTACATAGCAAAGGCAGCTTTGGCGTGGGCGACTTCGGCGACCTCAAGGCAATGATTGAC
TTTGTGGAAGCCACCGGACAGCACGTCCTTCAGCTGTTGCCCATCAACGATACCACAGCC
ACCTATACCTACACCGACTCTTACCCTTACAGCTGCATCAGCGTGTTTGCGTTGCATCCG
CTCTATTGCGACTTGCGCCAATTGCCCAAACTCAACGACAAGGCGCAGCAAGCGCAATTT
GACACATTGCAAGAAGAGCTGAACTGCCTGCCACAGATAGACTATGTGCGCGTGATGAGA
AGCAAGATGGATTTCTTACAGCTACTCTTCAAGCAAGAGGGCAAACGCACCATGGGCACC
AAGGCGTACAAGGCGTTCTTCGAAAAGAGCGCCCGCTGGCTGGTACCTTATGCACAGTTC
TGCTACCTGCGCGACCAATACGGCACGGCAGACGCTACACAATGGCCCGACCACCACACA
TGGAACGAGGCAGACCGCAAGGCGTTAAGCACCCCAAGCAACAAGGCATATCAACAAGTA
GCGTTCTACTACTTCGTGCAGTTTGTGCTATACACCCAGATGAAGGAGGCGCACGCTTAT
GCGCAAAGCAAGCGCATCGTACTCAAAGGCGACGTGCCGATTGGGGTCAGTCGTCACGGT
TGTGATGTTTGGGTAGAACCCAAATACTTCAACATGGACGGACAGGCAGGTGCGCCACCC
GATGATTTCTCCGTAAACGGACAGAATTGGGGGTTCCCCACCTACAACTGGGATGAGATG
TTGAAAGACGGATGCGCATGGTGGGAACGCCGTTTCAAGAACATGGCAGAGTTCTTCGAC
GCCTACCGCATCGACCACGTATTGGGATTCTTCCGCATTTGGGAAATACCTATTAGCTGT
GTCAACGGCTTGTGCGGTCAGTTTTCGCCATCGTTGGCCCTATCGCGTGAGGAGATAGCA
TCCTACGGACTCAACTTCCAAGAAGATTTATTTACGAAGCCCTACGTCCGCAACTGGGTC
ATCGACAGGGTGTTTGGCGAACATCGTGAAGAAGTCATCGCCAAATATCTCAACCATATT
CACGACGACGTGTTTGAATTGAATGAGCATTTCAATACCGAGCGTAAGATTGAAGCAGCC
TTCGAGGGGCAAGAAATGGATGAGAAGAGCACATGGATACGCGACGGATTGTATGCGCTT
GCCAACGATGTGTTGTTTGTTCGTGACAAGAAAAATCCTCACCTGTTCCACCCACGCATC
ACGGCACAATTCAACTTCATTTACGAAAGTCTGTGGGATGTGGACAAACAGGCGTTCAAC
CGTTTGTACAATGAGTACTACTATCGCCGCAACAACCAGTTCTGGTATCACGAGGCGATG
AAAAAATTGCCTAAATTGGTACAGGCTACCCGCATGTTGGTGTGTGCCGAAGACTTGGGA
ATGGTACCCGATTGCGTGGCATGGGTGATGAACGAGCTGCGCATCCTCAGTCTCGAGGTG
CAGTCTATGCCCAAAGACCCAAAGGTAACTTTTGGTTATTTGCCCAATAACCCCTACAGA
AGTGTGGCTACCATATCCTCGCACGACATGCCAACACTGCGCCAATGGTGGGACGAGGAC
TACCCACGCACACAACATTATTACAACACCATGCTTGGAAAGGAAGGACCTGCCCCCCAT
CCACTGCCGGGTTGGTTGGCTCGCGACATCATTTGGCAACACTTGGCATCGCCCTCCATG
CTCTGCATCCTGTCCATACAAGACTGGTTGTCCATGGACGAACGGCTCCGATTGGACGAT
GCCAACGCCGAACGCATCAACATTCCTGCCAATCCGAAGCACTATTGGCGTTATCGGATG
CACTTGAACATAGAAGACATGCTGACCGACAACAGCTTGGTGAGCAATCTATGTGAACTA
AATTCACAGTCGGGAAGGGGCTGATACCCTACCTCTCACACCTATAGCCACAAGGGTTTG
CGCCCTTGTGGCATACTTTTCAACTACAACATCATGAAGAAAATCAATCTTATCCTTTTG
TTTTTTATGCTGCCAATGGCACTGTTGGCACAAGTAGTCAAATCGCCCAATGGCAATGTA
AGCATCAACTTCAGTCTGCAACGCAATGGCGTACCCACCTATTCCATGACTTATAAAGGC
AAAGCCGTGGTGAAACCGTCGCACTTGGGCTTGGAACTCATGAAGGACAAGCACGCCTCC
AAGGGGCTTCAGGAAACCGACTTGATGAATGGGTTTACGGTTAAAGCCACGCAGACATCC
ACCTTTGACGAGACATGGAAGCCTGTTTGGGGGGAAACCGCAACCATCAGAAATCATTAT
AACGAACTGGCGGTAACGTTGCATCAAGCCTCTTCTGAGCGCAATATCATTGTTCGGTTC
CGTGTTTACAACGAGGGAATGGGATTGCGCTATGAATTTCCGCAGCAAGACAGCTTGACC
TATTTCCTCATTAAAGAAGAACATACGCAGTTTGCCATGGCTGGCGACCACACGGCATGG
TGGATTCCGGGCGACTATGACACACAAGAGCAAAAGACACAACAAAGCAAACTCTCCGAA
ATAAGGGGGCGTTTCCATGATGCGGTGAACTGGGGAAACTCGTCGGTGGCAGTGTTCTCA
CCCACAGGCGTGCAGACCTCGCTGCAAATGAAAAGCCAAGATGGGCTGTACATCAACATC
CACGAGGCAGCTTGTGTGGACTATTCTACCATGCACCTCAACTTAGACGATAAGACAATG
ACGTTTGAAAGCTGGCTCACCCCAGACGCATACGGTGCCAAAGGGTGCATGCAAACCCCT
TGTAAGAGTCCGTGGCGAACGGTAATGGTGAGCGATGACGCACGCGATATGTTGTCGAGC
AACCTCATACTGAACCTCAACGAGCCGTGCAAGATAGAAGACACGAGTTGGATTCATCCC
ACAAAATACTGCGGTGTGTGGTGGGAAATGATTGTTGGCAAAAGCGCATGGAACTACACC
GATGAGTTCCCATCTATCAAACTCGACCAGATAGACTGGAGCAAAGCAAAGCCAAACGGA
CGCCATGCGGCTAACACAGACAAGGTGAAGCGATACATTGACTTCGCTGCCAAGAACGGA
TTAGACCAAGTATTAGTGGAGGGATGGAACGTAGGTTGGGAAGATTGGGCGAACCATTGG
AAGCAAGACGTGTTCGACTTCGTTACGCCTTACCCCGACTTCGACCTGAAAGGACTCAAC
GAGTATGCCCATTCAAAGGGTGTAAAACTCTTGATGCACCACGAGACATCATCCAGTGCG
GTGAATTATGAACGACATTTGAAAAAAGCTTTCAATCTCATGAACCAATATGGATATGAT
GCCGTGAAGACAGGATATGTAGGTGACATCATTCCTCGTGGCGACCATCACTTCTCTCAA
TCCATGAACGACCATTATATGTATGTGGTGAAGCAAGCCGCCAAGCACCATATCATGGTG
AATGCCCACGAAGCGACACGCCCAACGGGCTTATGCCGCACATGGCCTAACATGGTTGGC
AACGAAAGTGCAAGGGGTGGAGAGTACGAAGCCTTTGGAGGAAATAATCCAGACCATACC
ACTATCCTGCCCTTTACTCGCTTACAGGGCGGTCCGATGGACTACACGCCGGGTATTTTT
GTAACGAAACTGTCAGAATGGAGCGACAATACCAGCTTTGTACACTCCACCTTGGCAGGA
CAGTTGGCACTCTATGTGACCATGTACAGCCCACTGCAAATGGCTGCCGACTTGCCCGAA
CACTACGAGAAGTACGATGATGCGTTCCAATTCATACGGGATGTGGCTGTTGACTGGGAC
GACAGCAAGTATTTGGAGGCTGAACCTGGTGACTATATCACCGTGGCTCGCAAGGCAAAA
GGCACGGACAACTGGTTTATCGGGGGCAAATGCGACGAGAACGGACACAAGAGTGTCATC
AAACTCGACTTCCTCGACAAGGATAAGAAGTACAGATGCACGATTTATGCCGATGCTAAA
AATGCCCATTATGACCACAACCCACAAGCTTATGTCATCACGCACAAAACCGTGAAGCGT
GGAGACGTATTGAAAATCAATCAAGCCAGCGGTGGCGGATTTGCCGTTTCGCTCATGGCG
CAATAATCAACATCTGAAGCCCTAAATACCTAAAGAAAATGAAATTAAAAGTTCTGTTTC
TAACATCCTTCCTTTTAATCATGTGCGCATGGATGCGCGCGCAGTCACTCGATACAATGG
CCATAGATTACACCAGCCACGTTTACTATACGTCATCAGAGACTACCTTTTTCCTATGTG
CCCCCAACAATGCACGGCATCGACCTCTCATCAGACTCTATCGTGAGGGATTGGGCGGCA
AGCCGGTGAAGACCATCAAGATGAAGCGGGAAGAGAATTTCGGGTGGGTGGCCGATGTGA
AGGGTGATTTGAAAGGCATGTTCTATACCTTCGACGTGGTGGGAACAAAGAAGCAACCCG
TGGAAATGCCGGGGATGTTTGCCCGTGCCGTAGGCGTGAACGGCAAACGGGGAGCTATCA
TCGACCTGGAGACCACCAATCCCGTGGGCTGGGAACACGATGTAAGGCCGGCACTGGCGT
CGCCTGCAGACCTTGTCATCTATGAAATGCACCACAGGGACTTTTCCATTGATGCGTCGT
CTGGACTAAAACACAAGGGAAAATACCTGGCACTCACCGAGCCTAAAGCCATCGAACACT
TGGTGTCGCTGGGTGTCAACGCCGTACATATCCTTCCCTCCTACGATTATGCCTCGGTGG
ATGAGACGAAACTCGACCAGCCTCAGTACAACTGGGGCTATGACCCACTGAACTACAATG
TGCCCGAGGGGTCGTATGCCACCGATCCCTACAAGCCCGAAGTGCGCATCAGGGAGTTCA
AGCAGATGGTGCAGGCACTGCACAAGGCGGGCATCCGCGTCATTCTCGACGTGGTGTATA
ACCATACGTTCGACATCAATGGCAGCAATTTCCAACGCACCTTTCCCGATTATTTCTATC
GCAAGAATGCCGACGGCACCTATTCTGACGGTTCTGGCTGCGGCAACGAGACTGCCTCGG
AGAAGCCGTTGATGCGCGAATTCATGATTGAGAGCATGAAATACTGGGCTACGGAATATC
ACATTGATGGCTTCCGCGTGGATTTGATGGGTGTGCACGACATAGAGACGATGAACCTCA
TACGCGAGGAAATGGACAAGATAGATCCATCAATATATATCTATGGCGAGGGATGGAGCG
CAGGAACGTGTGCCTATCCTACGGAAAAGTTGGCACTCAAGGCCAACGTTAAACAGATGC
CACGCATCGGTGCTTTCAGCGATGAACTGCGCGATGCACTCCGCGGCCCGTTCTCGGACG
ACAGCAAGGGGGCGTTTCTCGCCGGCATCGCGGGGCAGGAAGAGAGTATCAAGCTTGGCA
TCGCCGGCGCAATAGCACATCAACAGGTAGACATGACCAAGGTAAACTACGCCAAAGAGG
CGTGGGCCACAGAGCCGACACAGATGATCAGCTATGTAAGTTGCCACGACGACATGTGTC
TGAACGACCGCCTGAAAGCCAGCATACCCAACCTCACAGTGGAGGAGCAGATACGCCTGA
ACCTCTTGGGGCAGACTGCGGTCTTCACATCGCAGGGCGTGCCTTTCATGCTCAGCGGCG
AGGAGATGTTCAGAGATAAGAAAGGGGTGCACAACAGCTACAAGTCACCTGACAGTATCA
ATCGGTTGGATTGGGACAATTTACAGCGTTACCCACAGGTATTCAGCTATTACAAAGGAC
TCATTGCACTGCGAAAGCAATACCACGCATTCCGTTTGGGCAATGCCGAGGCTGTGCGTC
AGCATCTTACATTCCTCCCAACAGAGCCTTGCTTGGTGGGTTATCGCTTGTTTGATGCCC
CCACCAACAGCTACGTCTACGTGCTGCTCAATGCCAACAAGACCGAGAAACAGGTATCCT
TGCCTGTTGGAGCGTACAACGTACTGTGCTACGATGGGGTCATTGACGTCAACGGAACCG
AGAAATTGATGCTCGACGAACATGCCGACAAGGCTATTGTCCCTGCACAATCAGCCATGA
TTCTAATAAAACAGCAGTAAAAAGAAAATAAGATGAAGAAGTTATTATTTGTCATTTGCC
TTTTGACACAGACTTTTACGACGTATGCCCAGATACAAATAAATCGCATTGACCCAACCA
ATTGGTTTGTTGGGATGAAGGATGCGAGTTTGCAACTCATGGTGTACGGCAACGACTTGC
ACGGCACTCAAGTAACCACCCATGACGCTGGCGTGCAAATAGACAGTGTGGTACAGATGC
CCAACGCACATTATTTGCTGGCTTACCTCAACCTGAAAGACGCCAAGCCAGGCACCATCA
CGCTGTCGTTCACCAAGGGAAAGAAAACAAAAAAGGTGAAATACGAGCTGAAGCAGCGGG
AGATGAGTGGCGACAAGCGCATGGGATTTACCAATGCCGACGTGCTGTACATGCTCATGC
CCGACCGGTTTGCCAACGGAGACACCAAGAACGACCAGATAAAAGGCATGAACAATTATG
TTTGCGACCGCACGAAACCCAGTCTGAGACATGGGGGCGACTTGGAGGGCATTCGCAAAC
ACCTCGATTATTTCACCAATTTGGGGGTGACCGCCCTATGGTTCACACCCGTACTGGAGA
ACAATTCGCCCGACACCAACGGCTTTAGTACCTATCATGGCTATGCCACGACAGATTATT
ATAAGGTAGACCCACGCTTTGGCACCAACGAGGAATATCGCCAGCTCATTGACGAAGCCC
ACCAAAAAGGACTTAAAGTGGTGATGGACATGATATTCAACCACTGCGGATTTGAACACC
CATGGCTCAAAGAATTACCCTCTGACGATTGGTTGAATGTGCCTGAATGGCTCGAGGAGG
GCAAGAAAACTGGGCGAGACGAGAAGACAGGCATGACAAATCGGCCAAGAACCAACTCCA
AGTATTTGCAGACCAGTTATAAACTCACACCGGTGCTCGACCCATACGCTTCGGAAATAG
ACCTAAAGGAAACCGTTGACGGATGGTTTGTACCCACCATGCCCGACTTGAACCAACGCA
ATCCGCACGTCATCAAGTACCTCATCCAAAACAGTATATGGTGGATTGAGACCGTAGGCA
TTGATGGCATCCGCATGGACACCTATCCTTATGCCGACCGCAAAGCCATGGCACTGTGGA
TGAAGACGCTCAACGAGGAGTATCCCAACTTCAATGTGGTGGGCGAAACATGGAACACAG
AACCCGCTTATACTGCTGCTTGGCAAAAAGACAGCAAGCTGTCGGACATCAACAGCAACC
TAAGAAGCGTCATGGACTTTAGTTTCTTCGAGAAAATCAACAAGGCGAAGAATGAAGAGA
CCGATGGCTGGTGGGATGGACTGAACAGGATTTACAACTCACTGGTGTACGATTACCTAT
ACGAAAAGCCCGAGAATGTGATGGCTTTCATCGAGAATCACGACACCGACCGATTCTTAG
GCAATGGACAAGATGTTGCCACACTGAAACAGGCCTTAGCTCTTTTGCTCACGATGAACC
GCACTCCGCAGCTGTATTACGGCACGGAGGTGCTGATGAATGGCACCAAAGAGGTGACCG
ATGGGCATGTACGTCAGGATTTCCCCGGTGGTTTCCCGGGCGATGTACACACGGCATTCA
CGGCAGAGGGCAGGTCAAAAGCACAAAACGAAATGTTCAACTGGCTTAGCAAGCTGCTGC
ATTGGCGACAGGGCAATGAAGTAATTACCCAAGGCAAACAGATTCAGTTCATCCCTTACC
AAGGAGTGTACGTCTTGGCACGCCAATATCGAGGTAAAACTGTGCTGACTGTACTCAACG
GAACATCGAAAGAAGCCCAGTTGGACGTGAAGCGTTATGCCGAAGTCATCGGCAAATCAA
CTGCTGCTCATGACGTGATTAGCGGAGAAAACGTGGATATAAGCAGAGATATAACTTTGG
CTCCACGCCAAACTCTTGTCATTGAATTATAGGTAGGAAGATAGTTAACGGGAGTTAGCG
GGGAGTTAAAAAGGAGTTAGCGGACATTAGTTCGGCAGAACAATAGAAACGAATGCTTTT
GTAGTCAATTACAAAAAGCTATTGTTAGCTAACTCCCTTTTAACTCCCCGTTAACTCCTT
TTTAACTCCCTGCTAACAAGGACGTTCAAGGGCTTAGTTGCGGATTTGAGGTAAACTACA
AGAAGAATGTTTTTGTTATTATCCCATGATATCGTTTACAATTAGAATCATAGCAGAGCA
TTACCGGATATTTTCATCTCCTGTAGTTAAACTACGTTAAAGAAAAAGGATTGCAACCTA
TAATCCATATTCCCAATAAGTTGTGCGTACTATCACTACCTTACTATAAATATTATTATG
GCTTGAAACCATCACCAGAATATCGGCATTATCGTGCTTGCTGACGAGTTAATAGCCTCT
TGCAAATTTCATTTCCATTTTTTATCTTTGCCAATGATTTCACGATTTAGCATCTTCCTC
ATTTACCTAATTCGCAAGATACTTATTTCTCGAAATAATGCTACTGGGGCCCAACTCCAT
TTGATAACCGGCCTTCCAAAAAGGAGTTTGTTATTATCACACAACTAATAACAACTTCGA
CAATGAGAGACAACATCATGATCACCTTTGCCAATCAGAAGGGCGGTGTCGGTAAGACTA
CGCTCTGCACTATGTTTGCCGATTACCTGGCGGCAAAGGGAGAAAGCTTACTTGTTGTGG
ATTTTGACCGACAGCAGACCATTTACTCCAAACGAAAGGAGGATGTAGAGAAATATAGAG
GGGTACGTTTGCCTTATACCGTACAGCCTTTCGACATCAAAGACACCAATAGCGTCAGGG
AGTTTCTTACCAGTCTGCGCGAGGGTTACAAAGGCATCGTGCTGATGGACACACCCGGCA
ACCTGTCGCAACAGGGACTGGTGCCTATCTTTGCCCTCAGTCATTACATCGTATGCCCCT
ATCAGTTCGAGGCAACTTCCATCAATTCCACCGCTACTTTCATCGGCTTCATCGCCAAGC
TCCAACGTATGCTGCCCATCATGAAGTGCCAGTTCGTCTTCGTGGTTAATAAATGGGACA
AACGGTATGGCAAGAAAGCGGAACTGGAGTTGTGGGATAAAACAGAGGAAAAGCTACGCC
ACTTCGGACTGGTTACGCCACGCATAGAAGTCAAGGCGGACATGCAACGATACAACACTA
TCGAACTGATGGGACCACAAAAGGACATCGTATCACCTACCTTCGACTTTATGTATCAAC
AGATATTCAAACCTAAAGAGCAGACAAAATGAAAGTAGACATTCCCCATTCGCAGACGCC
GCCTACCAACGACCTGCTCAACCTGCCCGATATAGACGGGGTGTTTAATGAGGTGAAAGG
ACCATCTGTTCCACAACCCTCGCAAACTGCACCCCAAACAGTGCAGCCCAACATCCACAA
GTCTGATGACAGTTGGCAGCTTTTCCAGCAGTATGCACAACAATACGGCTACCGTGTCAA
GAAGTACGACCGCAAGAACTACGAGATAGACAACGAGGTGGTGGAGCTGCTGAAGCTCTG
CAATATCAACAACATGTCGGTTACCGACATCATCAATGCCGCCCTTCGTGCCTTTATCGG
CACCAACAGTGGCTACCTCAAAGAGTTTCTACGCAGTAACGATTATATTGTCAATAACCT
TCAAAGTCATGTATAGGCAAAATATTATCTGGACCGTATCTATGGTGGATTTCCTTATCA
ACCACCACAAGGAGATGAACAATACCGCTTTAGCTGGACATTTGGATATTTCTCTGAGCT
GCCTACGGCGGAAGTTGCATGAGTTGGGCTTGCGTAAACGTCCTGTCACCAAGGCGATGG
CGGCGGCTGACACGGTCAGGCGGTTATATAACAATCACTCTCATAGTGAGATAGCACTGC
TTACAGGTATATCTACTAGGTCGGTTTCACGAATCGTTAAGAAGTACCACCTTGAAAGAA
CGGCAGACGAAACCCGACAGATACGGTCGCGCAGCAGGAAGAGCATCATCAAACGGGAGA
AGGCCCGCGTGTTGTTCGGACTACCACAAAAAACAAACATCAAGGTGGTGGGCAACAAGA
AACGTGTAGTCTTGAAGAGCATCCTGAAATCGTATGGCTATCTGACCATTCCTGGCCATA
ACACCTTATATTATAATGAACAGCTGAAGCGCAGACCGATCCGTGAGAGCAATGGGCAGA
AGCTGGGATTGCAGTTTCAGCCAATGAGTGTCTATCTTGCCATGTCGGTTCAATGCCCAT
CGTTCACATAATGCCTTTTGCGTATGAGTTTTCAAATATTCCTTGGTTTTATTGTGGCTT
GCTACCTCTGCTATTACTTGGGTACGGTGGCCTACGACCTGCTGGCAAACAGAAAGCGTG
CTACCAGCGAAGACGATAAGGTACAGGAGGAAGCCATTGACATCTCCGATGAAGTAAGGG
AATTTACGCCTATCCTTATCACTCGCCCCATCATCAAGAAACAGAAGACAGCTGCCCTGA
AACGAAAGCAGACAGCAGAGCTCTTGATGAGCGGCGGTATTGAAGTAAACAACCTGCTGG
TCAAGGTGGAAGACCTGTCGAAAGACGGTGAGAACAGCGAACTGGGCAGCTTGCTTGCCA
AATGGAAGGAGTTTGATCCCGAAAGAGGGGACATTTCTTCATAAAACATACCAACCTTTT
ATCTTTAATATTTCTGACCTAGCACTTTAACTTGTTTGACTTTCGGCTTTAACATGGAAT
TGAAGTTCAAATTTAATCCATTCGATTATGTCGCAATTGAGAAAACAAGCAGTAAAATGC
GTGGGACGTGCTTGGAGTTTTGCGAAGTGTCAGTCTTTGAAATTAGCAGTAAGCGTGGGA
ATGTTCGCCATGAGTACTGGAACAATGCTGGCCAACAGCAAGGGTGCTGGCGGATTTTCC
AAAGCTACCACGGAGATCTCTTCGTACCAAACCCCTGTTTCCAACCTGATGAAGGCCATC
GCAGCCGTCATCGTGTTAGTAGGAGCGTTCAATGTGTATTTCAAGATGCAGAACGGCGAC
CAGGACGTGAAAAAGACTATCATGCTCACCATCGGTGGCTGTGTGGCTTTCATCGCCATG
TCGGAAGCTCTTCCGCTCTTCTTCAAGTAATCAATCGGTGGGAGCCGGACCTGCAACCAA
GCGTCTGGCTCCTACCAAATTTCAAAGTTTTATGGAAGATTTCTTTCCTATATACAAAGG
CATACAGAAACCGTTGGAGTTCATGGGCATCAGAGGGCGTTTCCTAACCTTTGCCGCCAT
TGCCATTGGTATATCCTTTCTCGGTTTCATCCTTTTTTCCATCATCCTGGGCAAGCTGGC
TGGCTTTATTGCCATGATTGTTCTAGCCTTTGTCGGACTGGTCACCATCTACATACGGCA
GCGAAATGGGCTTCACGCCAAGCATCGGAATAAGGGTATTTACATCTATCATGGGATTTT
CAAACACTAACGGTTATGGCACAGCAAAGAAAACCTTTCGATAAACTTTTCTCCCAGTTG
CAGGACATCAGGGATAAGGACGGGAAACTGCTCAATACGGTGCTCTGGTCCCAGAAGGGG
AATCCGTCCGTACTCTTCGAGATTGAGAATCCCGTGCAGCAATATTGTACCGATGCTGAC
CTATATTGTCTCTTCCAGGACGTACTGGCCAACATTATAAAGACACTCGGTGAGGGGTAT
GCCCTACAAAAACAAGACATCTTCTGCAAGCAGGAGTATCACCATGAGCCGGAGGGAGAA
CAGGAGTTCCTGACAGAAAGTTACTTCAACTACTTCGAGGGACGGGAATATACCGACATA
CGCACCTTCCTCATCGTTACGCAGGAGTGTGCGCACAATGCCTTTGTGAAATACGACGCC
AAACGATGGGAGGACTTCCACGTCAAAGTAACCAAGGTAGCTGACATTCTGCAAGAGAAA
GGTATCGCCCACCGCAAGCTGAGCAAGTCGGAGATAGACGAGTATCTTCACCGCTTTATG
GCATTCCAGTTCAAGCAGGGTCCATTCTCCATGACCAACTTCAAGTGTTCTGACGAGAAC
CTGAAGATAGGCGACCGGACGGTAAAGTCTTTTCCCTTGGTGGATATAGATGAAATCAAT
ATGCCCAACTTCGTGAGGCCGTTCCTTTCGGTCAACATCAACGGCACCTACATTGCCACT
GACCTCTTCTCTTTCCTAACGGAGATACCTTATACTGACTGCGTCATCTACAATCAAGTC
ATACAAATACCTGCCCAGCGCAGACTTATGCGCAAGCTGCAAAGCAAAGCGAAGCGCCAC
GGCTCCATGCCCGATCCGTCGAACCGCATCGCCAAAGAAGATATAGAACGCCTGTTGGAC
ACACTGGCTGTGGATAGCAAGCTGATGGTTTATACCAATTTCAATATCCTCGTCAGTTGT
CCGCATGACAAGATAACGCCGGTTACATCGTACATCGAGACGAAACTCTACGACTGTGCC
ATCATGCCCTCTCGCTCGGCATATAACCAGCTGGAGCTCTTCACGTGCAGCTTTCCTGGC
AATGGCTATGCCTTCAATCCTGATTACGACCTTTTTCTTACGCTGTCGGACGCGGCACTC
TGCCTATGCTTTAAGGAGCATCTGAAACATTCTGAGGAGACGCCGCTCAAAACCTACTAT
ACAGACAGGCAGGGACTTCCTGTGGCGATAGACATTACCGGCAAGGAGGGAGTACACAAG
TACACTGACAATGCTAATTTCTTCTGTATCGGACCCAGTGGCAGCGGTAAGAGCTTCCAC
ATGAATAGTGTGGTGCGCCAGCTTCTGGAGCAGAATACGGATGTGGTGATGGTAGATACT
GGAGATAGCTACGAGGGTATATGCAGCTACTTCGGTGGCACCTATATCACGTACTCCAAA
GATCATCCCATCTCCATGAATCCGTTTAAGATTACCAAGACGGAATACCGACAGAACTTC
GGAGAGAAGAAGAACTTTCTCAAATCGCTTATTTTCCTCATCTACAAGGGAAGCGAGAGG
CCTTCAAAGATTGAAGATGCCATCATCAATCAGGTCATCGTGGAGTATTATGACGCTTTT
TTCCACCCCTTCCGTGGTTTTTCCGCAGAAGAAAAAGATAGGTTGCGACACCGACTCTTG
CTGGAGGATAAAAAAAACGGTGAGTATGAGAAGTATGGTGAGAAGGTGGAGCATAGCTAC
TATCAAGATTTTGAGGGATATCAGGGAAACACTTCTGCAAGTGTAAATTCAGAAAGCAGA
GATACCATCTTTTCTGAAGCCGAGGTTGCGCATCACATCAAGGCAAAGCGCCAGGTGGAA
AAGCTGCATGCTCTGGTCAATGACCAGGCTGCGACGGAGGGTGAGAAGGTGGCTGCCAAC
CGTCAACTCATGCGCCTCATGGCTGAGGTTATCGAAGGCAGCTACCTTATGCGCATCGAA
CAGAAAATCGAGAAGATGGAGCAGCGTAGACGTAAGATGACGGTCTGGAAGCTGTCCTTC
AACACTTTCTATGAATATGCGCTGGAACGTATTCCACAGCTGATGACCGAAAAGAAGATA
GCCTTCGACATTGACAACTTTGCTGCCATTCTCGAACAGTTCTACCGTGGTGGCGAGCTG
GAGTGCACGCTGAACAACGATCTGGAACAGTCACTCTTCGATGAACGGTTTATTGTCTTT
GAGATTGACAAAATCAAAGATGACCCTGTGCTGTTCCCTATCGTGGTGCTCATCATCATG
GATGTGTTTCTCCAGAAGATGCGTATCAAGAAAGGCCGAAAAGCTCTCATCATCGAAGAG
GCATGGAAAGCTATCGCCTCGCCTACGATGGCAGAATATATCAAGTATCTCTACAAGACG
GTGCGTAAGTTCCACGGCATCGCTGGAGTTGTGACACAGGAACTGAACGACGTGATTGAT
TCTCCCATTGTCAAGGAGGCTATCATCAACAACAGCGACGTGAAAATTCTGCTTGACCAG
GCCAAATTCAAGGATCGGTACGATGACATTGCGGCTATCCTCGGACTGACAGCGGTTCAA
CGACAGCAGATCTTCACCATCAACAGTCTTAACAACCACGAGGGCCGGAATTACTTCAAG
GAGGTATGGATATGCCGTGGACAGGTATCGGATGTGTATGGTGTGGAAGAACCGCCTGAA
TGTTACTGGGCCTACACCACGGAACGGGCGGAAAAGGAGGCCCTCAAGATTTACACGAAG
CATTATGGTGGTAACATCCAACGTGCCATCACAGAGATAGAGAAAGACCGCAGAAAGGCA
GGAATAAGCAAATATCTCGATTTCGCGCGGCATGTCAACGAACATCAAAACATTATGAGC
TTATGGAAAAGTTAAGGTTAATTTTCGTTCTGGCGATGCTCCTTGCCTCGCTGAACATTC
GGGCTGGATGGCGAGTGGTGATAGACAAGAAAACCACGGCCGCCGTTATGTCCAATGCTG
CTTCGCAGAAACTCATAGAGGACAGGCACAACGGGCGTCTGGATTCCATCAATACCAAGC
AAGAGAAGCTGATGAAGTATACCGCTACGATGGCAAGCATCAAGGAACTTTACCAACTCT
CCATGCAGAACATCACTGGTTTTGGGGAAGAAAGCAGATACTACGGTGAAATCGTCTCGC
TCACTGCCAGCATCTTCAAGGATGTGCCCATCGTGCTGAAACAGCTCGGCAAGTCACCGG
GCAAGAACTATGTGGTATGCCTCAATGAGATGACCAATCTCGTGTCCGAGACGCAAGGAT
TGGTACACGACTTTGTGGATATTGTAAACAACGGCAAGGTACGCAATCCTTTGGACACGG
CCAAAGATGATGGCAAGGACGACGGATATAACCTGCTCAACCGCTATGAGCGGCTGACGA
TGGCCAACAAGATTTACAGTCGTCTGCTTGAAATCCACTATAAGCTGGAGGTTATGGTGA
TGATGTGCCAGTTCGGTAACAACTGGGGGGATGTACTCATGGCCATTGACGTGGAGTCGT
GGGCTGCCTATATCACGGCTCAAAACTCCGTTGACGGATTGATTGATAATTGGAACGGCT
TGGATGTCTAAAGAAGTTTGGCTTATGAAAAAGGCATGGAATATAAAAAGATATGGGCTG
TTGTTATGGTGCTTCATGGTAGCAGCTCCCATCTTTGCCGATGTTATACCGACGCCGAGG
GATCCGCTAACCATTGAAGCCCTTATCAGTCTGCATAAACTCATCAAGGGTGAAGAGGAC
AAGGCCTTGGCAAAGGTGGCAACGAGTTTTGGTGAACAGAGCATCATCACAAAGGGTGCT
ACCAAGTTCAATGATGTCAGAACGACCTTGGACAGTAAATTGAATAATGGCTATTCCTAC
GTCATCTTAGCCAGCGCATTGGGTTCGACAGTCAACAGCATGTATCGCTTGATACAGGAG
TACTCCCAGTTTACACGCTCCACTTTTCAATATACCTCCAAGAAGCCGATGGTGGCATGG
TACTATACAGAAGCGAATATGGCTTGTGCAAGAGAAATCAAAAACATCAAAGCCCTTTAT
GCATCGCTTGCCGCCAGCGGTGTCAATGTAATGAAGGCCTCGATGGACGAGAAGCTTCAC
CTTATCATGGAGTTGAAGACTTCCATAGAAAACATGAGAGGTATCATCGACGGTGCCAAC
GTCTGGTGTAGCATCATTACCGTCGGCGGGGTCAGATACGATTATATTTGGGACATCCTC
AACAGTGAGGTGACGGACAAAATAGCAGAAGGAGTAATTAACAAATGGAACAGTATATGA
GAAAATTTCTATTCATCATGACAGGGTTACTTTATCTTTCCCTGTCCACATTTGCTCAGC
ATCCGACCTACGATGACCAGAAGGAAAAGCAGTGGAAGTCAATGGAGAACGGACCATGGG
ACTTTGCTCCAGCATGGTATTATTACTTATTACACAAGAAATATAGCGGCGGTGAGGCTT
ACTGGCAATGGAGATTTCTCAAATCTGGCTGGAGAGTTAGGTTTAAGGAAAGTAAGTCCA
GCGTGAAACGCATCATGCCCACTCGTATCACCGCCGAAGAGACGCAACGACAGAAGATGA
AGGAAACCGAGCAGGAACGTGCGAAGATAGAAGAACTCTACAAAGAGGAAGTGGCGCGTG
CCGCTGACAGGAATGTCGATTTGGTTTATTCCTCCTTCAAAGCCGACTTCGAACGCATGC
AGAAATCTATTTCCGACGGACTGCTCTTCTGTATGCAGAGGAGCAGCGGCAAACTGAAAT
TTCAGGTCGATGAGCTGACCCGGCAGAACGAGATGATTTGCCAGGATATAGCCTATATCC
ATCGGACGGGTGTGGGATATGAACTTGAAAACGCCAAACGGCAGAAAGCCTACCAACAAT
ATAAGAAACAGATGGAGGAAATTGTCAGTCGCGTGGCGCATCTTGTAGGCATGGCGCAAA
ACTATTACAAACGATAAAATTATGGTTACAGATATTTTGATGAATATTGCAAGTCAGCTA
CTCACCATGGGACTGCCCTCTATCGACCAAAGCCTTGAGAAGCTGCTGGTGGCGATGGAG
ACTTTTCCGAAGTCGGCGGTGCTGGGCAACACCGTGGGTTACGCCCGTGTCATAGGCTTG
TGCCTCGCCCTTTGTGTGGGTTCCTACGAGTGCTGGATGATGATGCTTGGGCGTAGGGCG
ATGGACGTAATGAAACTTCTCCGCATCGTGGGACTGTCCATCTGCATCACTTACAGTTCT
TGGATCTGTCAGGAACTGGCCCGACCGGGTAAAGCGTTGGAGGCGACCACCAAACAGATG
GCGAGCAGCAAGAACAAGGAAGTGGCTGCGCTGGAACTCAAAGTAGCACAGAAGCAGTCG
GACTATCTCAAACGACTCCGCCAGGTGCAGGACAGTATTGAAACGGCGAAGCAGGTACAG
ACCATCGGGGAGGATGCCCATTGGTGGGATAAGCTCATCTACAACATGGAAAATCTGGGC
ACGACCATCAACAATTATGCGCAGCGAGCCACCGTAGCCGCTGAGACAAAGGTGTCGGAA
TGGATAAACGACGTGATACGTTTCATCGGTGAACTGATATTCCAGATGTCGTATTATGGC
ATCTTGGTAGCCCAGCGTATTTTCATGGCTATACTGGCCACATTTGCCCCCATCATGTTC
GCCCTCTCGATAGTACCGCCATGGAGCAGTGCATGGTCGCAATGGATCAGCAAATATCTG
TCCTTGTCGCTATGGGGATTTGTCACCTATATGTGCCTGTACTATATCGACTTCATCCTG
ATGTATAACCTCGGAGAGGACCTCAATGCCTATGGCAGGCTTCTGCAGGGACAGGTGAAC
TCTTGGGGACAGATAGGCGCTTTGGGCATTCAGGGCATCGGCTCCAACTGCATGTATGCT
ATGGGTATGCTGGTGGGTGCCTATATCATCCGTTTCGTCCCTGAAGTGGCATCATGGCTA
ATTCCAGGGGGTGTGAGTTCAAGTGCCGGCAGTGCAGCCGGAGGTGTCGTAGCAGGAGCC
GTGGGCGGAGTTGTGGGCAGTGCCGCTTCTACTGGAGTGGGTATCGCTTCAGTGGCTACA
CCAATGGCGGGTGCGGCAGTCTCTGGTGCGGCGCATCTTGGCGCAGCTGGTATGGCTGGA
GCCGTGAGCGGCGCAAGTGGCTATTCCGATGGCGGAGTGGCTACTATGGCTGGAGTCATG
GGAGGCGCTGCCTCAGGTGTGGCGAAAGAGGCCAAACACATGTTCAAAGAAAGCTCTGCT
GGCAAGGCGGCATCGAAGATGGGCAACTCCATGAGAGATTCTTACAACAGAGGAAAATAA
ACTAAAAACGACAGGATATGTTAATACAAAGTTTGGAACAGAAAACAAGGCTCGCACTGA
CAACTGTACTGCTGACCATCATCGGCAGTGCGGTGGTCTGTGCCTGCTGCATCTTCTACT
GTGCCAAGTTGGTAACGGAAGAGCGTAATCAGATTTATGTCCTCGATGGCGACATTCCTT
TCCTCGCTGAAAGGAGTAAGCAAGAGGCGAATTTTGTCATGGAGGCAAAAGCACACATCC
AGCTCTTCCATCAGTATTTCTTCAACCTGCCGCCCGACGACGACTATATCAAATGGACGT
TGTCCAAAGCCATGTATATGGCGGACGGTACGGCTCTGAAACAGAAACAGGCGATGGAGG
AAAACGGTTTTTACTCGGACATTGTCTCTTCTTCGGCCGTGTGCATGATCATCTGTGACT
CCATCAAGCTGGACGAACACACTCGGAAATTCAAATACTACGGTACGCAGATTATTAAAC
GTCGTTCACGCGACATGAAACGCTCTCTTATTACGGTGGGCGGCATTGAGAATGTACCCC
GGACAAGGAACAATCCGCACGGTCTGCTGATTACCAACTGGAGAACATTGGAGAACAAAG
ACTTAGACTACTAAGGGTATGAGGAAGAAAATGAAACGTGCGAAAGAAGCCAAAGGCAGA
TGGGAACAGGAAACCAAGGGGAAGCTGGAGTCCTTTGTAAGGAAGCTCTCTTTGCAATGG
AAGATACGGGAACGGATAGATGCTGCCAACGCATGGGCTGTGAAACACCCGAAGCGTACG
GCGGCCATGACCATCGGTGCGCTGGTCTGTTCGCTCTGCTTGGGGATAGTCGTGTCACTC
TATACCCCGCAACCCAGCAAGGATATTGTGGGGGAGATAGAGAATGTGCAGCCTATGTTC
GCCGGACTGCAGAGCATACAGAACGGCAAGAACGTACAGGTTCGAGAGGTCGGACAACTG
GCTCTGCGAGGACAGCAGCTGAAATGGGAACTGGATTCCTTGGTGCGTATTCCTATCAAG
ACGCATCAGGATTCCACGCTTATCATCTATAAATATAGGCAGCTCGAAATGATAGTGACA
AACTTAAAACATTAATGATATGAAAGAACTGATTAAGAAATTCTTGCTTAAAGCTGGACT
GACAAAGGAGGATGCTCCGTCAAACGCTGCACGGACGGAGGCTAATGCAGAAGCGCAGGG
CGAAAATAAGGAAGAGTCCGACGAAAGGGAAAAGACTATTCCGAAAGAACCTCCAGTGGT
GAAGCCCTTATCACAGGGCAAGAGTTGGTGGCGCATCGATTTCAAGCAGCCCAAGTATAT
CTTTCCATTGGCCATCCTCCTGCCCATCTTGTTCTTAGGCTATGAGCTGATTGGTGTGTT
CGGAGGGCAGGGCGATGCCCAGAAGGGTGTTGCCACCGACAGTATCAACGCTTCGCTGCC
CACAGCAGCCAATGATGAAATGGGGGACAAGATGGCGGAGATGAACAAACGTTATAACGA
GGAAGATGCGGCATCGGCAGTGAACGGCATCGGTGAGGACCAGCCACAGCAGGACTCGCT
CAGCAACAGTTATCAAGAGCATGAGCTGGACGATATAGACCGGCAGAATGCCATCAATGC
GCAGCGGCAGAAGGACATGGAAGCCTTGCAACAACGACTGGAACAGTCTCGGAAGCACAT
CAATGCCTATGAGGGTGGAAGTTACGGCGGTGCATCCAGATACGGTTCGGGCAGCAGCTA
CGGCCGTAGCTCCCGACAAGCTGAGATGGATGACTATGCAAGGGAGGTGGAAGCGATTCA
GAAGAGAAGCCTTGCCCGGCAAAAATCCTTGGAGAGGAGCATGGGCATCGGCGATGAGGA
TGAAAGTGGCAAAGAATCAAAAGTGTCACAACCCTTCAATGCACCTAATCGTAAGCCCAA
AGAGAAACCTGCCATTGTCAAGAAGGTGATGGAGGGTAATGCGGATAAGTTCAACACTGT
CAGTGCCGAGTCTACGGCGGAGGTTCCGTTGATCCGTGCCATGATAGACAAGACGACCAA
AGCACACGAGGGTACGCGCCTCCGGTTCAAACTCCTCGATGATGTGACGCTCAAAGGGAC
AAAACTGAAGAAGGGTACCTATCTCTATGGTACGGTGACGGGATTCGGTCAGCAGCGTGT
CATGGCTTCCATCACCAGCATCTTGGTTAAAGATAAGTTCATCAAGGTGGGACTATCCGT
CTATGACAATGACGGCATGGAGGGCTTTTATGTGCCGGAATCGGCCTTCCGTGACTTGAT
GAAGGATGCCAAGGCGAACGCCTTGCAGAGCAATATCAACTTCGACGGTGGGTATGGCGG
CGGACTGAGTTCTGAGGCAGTGGCTCTGCAGGCTCTACAGAACATGTACCAGTCAGCAAC
CTCTGCCGTGTCTGCCAATATCAGAAAGAACAAGGCACGGATCAAGTACAACACCATCGT
CTATCTGGTCAATACCAATGCTGAGTAGCATTCAACAATTCATCAAACATTAGAAAATAT
GAAGCAGTTTTTAGTTATCTTGGTTGCCCTCATGGGATTGTGTGGCAGCCTTCAGGCACA
GAAAATGTATAAGAACATTGAGGCAGACTCGGTTTCGGTGAGATATATCCGCAACGCAAG
GCTCACGGACAGCTACATCTTTGACGAGAACAGACGCAAGGATGTGGTGTTTGTCAACGA
AGAGGTGACAACGCATCTGCTGATGCCAGAGAATATCAAGCTCGTGGACATTTCGACGAA
CAAGATTGTAGGTAACCAGTGTACGGACAATATCGTGCGTATTAAACCCTCCAGGAGAAT
GTACGACAATGAGTTGGTAGGTACAGTTACCGTTATCGGTGAGCGACATATCGTACAACT
CAACGTGGTTTATACTGCCGGACCAGCGAAAGCCAACTCCATCTATCGCATCAAGACCAG
GGATATGGGCAGATATGAGAATCCCGACGTGACGATGCCACGTAAAGAAATGGCAGCCTA
CGCCTGGGCTATCTTTGCCAGTAAACCGCAAAAGCATATCCGTTCCCATGAGTATGGCAT
TAGGGCAAGAGTGAACAATATCTTCAGCATCGGTGATTATTTCTTCATCGATTATTCACT
CTACAATGCCACCAAAATCAAGTATGACATCAGTGAGGTACGCATCAAACTCACGGACAA
GAAGGAGCTGAAGGCCACCAATTCGCAGACAATTGAGCTGACTCCAGTCTATTCCCTGAA
CAGTGCCAAGAGCTTCAAGAAGGCATATCGTAACGTGCTGGTACTCGACAAGCTGACCTT
TCCTGAAGAAAAGGTGCTGAAACTGGAGATTTCGGAGGAACAGATTTCTGGTCGTGTCGT
CACACTCAACATTGACTATAAGGATATTCTTCATGCCGACGGCATTGGTGAACAGATAAT
GGCGTTCCTCCCGGTTCTTAATTCTCAAAAGTAGCATCATGGCAGTAGAAGAGACAAGGG
AACAACAACAGATGTACAACACGTTCAGGAGTTGCATCTACCTTTTCTTGATTGTAGAGC
TAATCATGAATCTCCCCATCACGGCGGACAACCGTGTGACGGGATTTATCCTGGAACTCA
TCACACGCTTCAAGGTTTTCAACAATGTAGCATCGTGTAAGCTCATCGAACTGATATGTA
TTGGTGTGACCTGCATCGGTACACGTCCACAGAAGGCGTTGAAGTTCAACGTCAAGACAA
TGGTGCTTTACCCTATCGGCATCGGCATTACGTTCATCGCGCTCTGCATGATGCTTCATA
AAGGCGTCTGGGGCGGAGTTTCATTTGGCTTCCCTACCAATCGCGTGCTCTACGCCATGA
CTTCCATTATCGGTACGATGCTTCTGCATCAGGGGTTAGATGGTATCTCTCGCTACTACA
ATTACAAATTGGGTGAAGACCGTTTCAACTTTGAGAATGAGTCGTTCCAGCAGTCGGAGG
ACCTGAATGAGAATCCTTATTCTGTCAATATCCCGATGATCTACTATTTCAAGGGACGCA
TGCACAAGGGATGGATCAACATCATCAATCCGTTCCGTGGAACCATTGTACTGGGTACGC
CCGGTTCTGGTAAGTCGTTTGGCATCATCGACCCATTTATCCGTCAGCATGCGGCCAAAG
GCTTTGCCATGATGGTGTATGACTATAAGTTTCCAACATTGGGAAAGACGCTATTCTATC
AGTACTGCAAAAACAAGAGACTTGGCAGGCTGCCGGAAAACTGTGGTTTCCACATCGTGA
ACTTTACCGATGTGGAGTATTCCAACCGTATCAACCCTATACAACGGAAGTATATCCCTG
ACTTGGCAGCAGCGGCAGAGACAGCTGCAACGTTGCTTGAATCGCTTAACAAGGGGGGCG
ACAAGAAAGGCGGCTCGGAGGCGTTTTTTCAGAACTCGGCCATCAATTTCCTTTCGGCTA
TCATCTATTTCTTCGTCAACTTCCATCCAACGGGGTTCAAGGACGGCAAGAAACTCACTC
GTTACATCAAATACAAGGGGAAGAAACTAAGGCTGATGACAAAGAATTGGCATGACTACC
GAGCTGTCGATAAGAACGGTAACATGATTCTTGACTTTGTGGATGAGCTGAGCCACGATG
TGTCGGTGGATGAGGATGGCATGTTCGTGGATCTGAATGATTTCACTTATATCAGCCGTA
ACGGACAGAAAGTGCATATCGCTTCGTCCTGGTATGAGGATGAGCAGGGGCAGGTAGTGG
AGCCTGACACCATTACAGGAGAATATTCGGATATGCCACATGTACTATCCTTCTTAGGTA
AGCAGTACAGTGACGTATTTGACATCCTGATGCAGGATCAGAAAATACTCTCGCTCATGG
CTCCGTTCCAGTCGGCTTATACCAACAAAGCGATGGACCAACTCGAAGGTATGGTGGGTA
CGCTCCGTGTCAATGCAGCTCGCTTGGTTTCACCGGAAGCCTACTGGATATTTACGGGGG
ATGACTTCGACCTGAAGATTTCAGACCCTGCCAGCCCTTCCTATCTCGTGATTGCCAACG
ACCCGGAGAAAGAGCAGATTGTGGGGGCACTGAATGCGTTGGTGCTCAACCGTCTCGTGA
CCCGTGTGAACAGCAGAGGGAATATCCCTGTTTCCATCATCGTGGATGAGTTGCCAACCT
TGTACTTTCATAAGATTGACCGACTGATCGGTACGGCGCGAAGCAATAAGGTGGCGGTGA
CACTGGGTTTTCAGGAACTGCCACAGCTGGAGGCGGACTATGGCAAGAACGGTATGCAGA
AGATTATCACCACTTGCGGTAATATCTTTATGGGTGCCGCCCGTAACAAGGAGACACTGG
AATGGGCACAGAACGACGTGTTCGGCAAGGCGAAGCAGACGTCCAAGTCTATTACTATCA
ATGACCAGAAGGTTTCCACATCTATCTCGGAGCGGTTGGACTTCCTAGTCCCTGCTGCCA
AGATAGCGGACATGGCGACTGGTTGGCTCGCTGGTCAGTCAGCTCGTGACTTTACTCCGA
CGGAAGGCAGCATGATGCAGGGCTTCGACATTGAGAAGTCGGAGGAGTTCAAGACCTCGA
AGTATTTCTGTAAGACCCACTTTGATATGGAACAAATCAAACAGGAGGAAAGTCTGTATG
CCGACCTGCCAAAGATTTATCAGTTTGCCTCCAACCGTGAGAAGGAAATCATGCTGGGGC
GTAACTTCAAGCGTGTCAATGACGAGGTGGATGCGATGATTACTGAGCTTTTGGGTAAGG
ACAGGAAAAATAAACAGGAAACTAATCAGTAGTATGGTACTTCATCAGTGGAAAGGTTTG
TCAGGCAGTGCCCTGAAGATAATAGCATTGGTGTCCATGACCGTGGACCATATCGCTTAT
TACCTGATGGAACATGGTAGTTGGACGTATGACATGATGCGGACGGTGGGGAGAATGGCG
TTCCCCATCTTCGCCTTTCTACTGGTGGAGGGGTATGACCACACTCGTTCCACAAGGAAG
TATGCGCTCAGTCTCTTGGCTTTTGCGCTCATATCTGAAATCCCATGGTGGTTACTCAAT
CATGATAATTCTCACAACGTGTTCTTCACGCTTTTGTTGGGATTGATTGCAATAGAAGGT
ATGAGTAAGATTGACAATAAACCTTTGTTATGGTGTGTTTTGATGATTACCATTTGCGCC
ATAGCTACATTTCTACACGTCGATTATGAGTATTCCGGCATCCTGCTGATATGTGCGTTC
CATATCTTTCAGCCAGACAAGGTGATGAAATGCCTTTTAGCCACCCTGTTCATGTATCAG
TATGGTGTAGTCGGTTTGTGGTTGGGCTTGGCTGTTATACATTGCTATAATAGGCAGAGG
GGATTTATAAAAGGGCAGTATGCGAAGTATTTGTGCTACGCATACTATCCTTTACATTAT
ATTGCTCTTTTATTATACGCAAATTTTTCACGATAGCTACATATTGGTAGGCCAGAAATC
ATTGGAATATAATGCTCCCAAAACTTTAGAAAAAATCACCTTTGGGTATATTTGAGAATC
TTGCAAATTTTGCTTCAAACTTCAAGGATAACTGACCAGTATAACCCATGCGATGCTTTG
CAATAATAATCTGTGCTATACCACGCATATCATTGCCCTTTTCGTCTTCATAACAATGAT
AATATTCTGGACGATGTATGAAGATTACGATATCGGCATCATCTTCGATTGTTCCCGATT
CTCTTAAATCCGTTAATTGAGGTAAGTTATAAAATGATTGATCGCGGTTTTCAAAATAGC
GATTCATTTGAGACAAAACTATTATAGGAATATTAAGTTCCTTCGCAAGAGCCTTGAATG
AATGCATAATATATGCAAGTTCATCATTTCGTGTAAAATTTGCTGATATTTTGAATGGTG
TTTGTATCAACTGAATATAATCTATAATAGCTATCCTTGCATTATTGTGTTCAACCATAT
TTCTGATACCATCGCAAATTTGGTCAATATCAAAAGTTTGATCGTCTAAATAAATTGGAG
CTGTTGAGATTTCTTGAGTAAATTTATCAAATTTCTCCCAATCCCCTGTGGATAATCTTC
CTGACATCAATCCAGAGATTAGAATATCGGAATAATTTGCAATGAGCCGATTAGCAACTT
CGCGTGCTTTTGTTTCCAAACAGAAGTATACACATGGAATTGATTTTCCTACTGCAATAT
ACTTTAGCATACTTGTAGCAAATGAGGTTTTACCCATCGAAGGCCGACCTGCCACAACAA
TGACGTTACCATCTTGCCAACCAGAGGTTAACTGGTCTAATTCGTGAAATCCACTTGGAA
TTCCACTTAATCCAGATGGATCATTAGAAATCTTAGCAAGTTTTTCTATTGCTATATTTA
TGACCTTATCCATTGATACAGACTCCGCACTGTACATTTTATTATTCGCATTTTTCATCT
CTATCCTATTTGTGAAGTAATTCTGTTTTCTTAACGCATTTATAACTATAGTCAAACTCA
CTATAGCCCATTGGAAATACGAGATTATGCTTATCTCGGTATTATGTTCATTATCTAAAC
ACCAAACAAAGATAGTATATTATTTTCCAGTTTCCAAACATTTCCGCCACTCTTTATGCA
AAAGTCATAAGCTCTCGACAATTCTCTTCACTTTAATAAGATATGCTTGATCCTCAGCAT
ACCCAATCTTATTTAGGAAATCGTAATAGCTACCCTCTCTGTACTTGTACTGCACATAGT
ACTTGTATGCCTTCACGCTTTCTTCCCATGAGTTGAAGGTGTAGTAGCCGCCGTTGCTGG
GACGGCGGAGTCCGAAGAGGTTGTTGTTCTCTAAGCATACCCGTGAAGTGAAGTAGCCTG
TCTCAAGCAGGGCTTGTGCAGCTACTATCTGTGGGAACTTCATATCATACTGCCGGAGAA
CGGCCATCAGATTCTTGATGTTCAACTCTTTGTCGGGCTTTGTCCCGAATCTGACGTATG
CCATCTTATCCTGTAGCTGTGTGATGTAACCGTTAAGATAATCCACAAAAATATTAGGAT
CGACACTCTTCCCACCTTTCCTAATTCTGATATGGAGGTGCGGGCCTGTGCTTTTGCCTG
TGTTCCCTGATATTCCCACGATGGTTCCTGCCGAAACGGCATCGCCAGCTCTTACGGTTA
TCTGGTCAAGATGCCCATAAAGACACTCAAAGATGCCATGTTCCAAAACAACATAGTTGC
CATAGCCTCTATTCCCAAAATGTACCTCCTTGATGATACTGGGGAGCATCGCATAAACTC
GTGCATGGTTGCATTGCAGGTCTATGCCGTCATGGAACGCTGTGCATTTACTTACAGGGT
CTTTGCGATAGCCGAAAGCTGAATTGATTTTTAGGAAGTCGAGCGGAAGGCAGACATTCA
TGCGCTGGCTGATCAGATTGAAAAGCAGGGAGTCCTTCACATTGACAAACAGTGGTACAT
CCTTCTCTATGGTGATTTCCAAGCCACGACCAGTTTGGAAAGTTACGTCAGGATGTTTTG
TATCTATGCTATCTGCATTTTGCTTTGTAACTATTTGTTTTACAGGCTTTACCTGTTTGC
GAACTACCTCCGGACGGAGAGTATAAAACTGCGCTGCCATCTTCATGCTGATTGCGGTAG
CGACGAAAACCAATAGAAATAATCTGTATCGTCTCATCTTATCATCTTGCTTTTTGATAA
TTTTGTTTGGTGAGAAGCGCAAGTCTTCTCTCGACAAATTTACCGATAAACATTCAACGT
ATGGAAAATGTGATGACTTTTCAAGCTCAGGGAGCTGTCTTAGAGAAACTGATGCAGTTG
GGAATCGACAGGGAAAAAATGGAGTTGATGCCTGATGGTCTGAAAGTTCCGCTGCTTTGT
GGAGAGGTAACGCCTGTTTTCATGGCCAACACGGAAACATCAAATGGCAAGGTGATACAG
TTACCGATGAAAGCCCAATTCGTACTGGATGATAACGGGCAAGTGTTACTAATGACTTAC
CCACTCCGTAGAGAGATTGCCAATGAATTAGGACTTAACCAGAATGAACTCCAACGAGTG
CTGTCTGGCGAGGTAATACGCAAGGAAGTGGACGTGGAGGGAGAAAGGAAAGTAAGATTT
GTTCAGTTGGATAAGGAAACAAACTCGCTCATGCACCGTAATGTGGCCAGCATTCCTATC
GAGACAGAACTACAAACACGAGATAAAGTGAAGGACATCGAGTTGGGTGCCAATCAAAAG
GAGGCTTTGCAGGAAGGTAAACCTGTGGAACTGGCTCTCGGCGACACCAAGGTAACGGTG
GGCGTTGACCTACGTGAGCCACAAGGCTTCAAAATTGTCAACGGCGACATGAGGGAGTGG
GAACGATTGCAACAGACGCGCTACGATGATGTTCACGAGGATTTTATGGGTTATGTGATG
ACCGACGAAAACCGCTGGGAATACCAGAAAGTGGTGGAACGCCAAGCCATGACCAACAAC
CGCTCAGAGTCTATCGAAAAGAAGCAACATACAGGCTTGATTCGATAGCAAAAGACGAAT
AACCATCCTCCCAACAAGGGATTCTTTAATATTCTGCTCCCGGCTTGTCACTTTCATAAG
AGCCAGTGAGTGCTTTAACATTCTTCTCTATTGGCGAGTTCTTCTGTTGTAGAACCGTAG
CGTTAAAGCATATCACGACAAGCAAGGTGGGTAGAAAGAAATACAAAAATCTTGATTTTG
ACTACATCGTCAGCTCCGTGGCTGGCTATGCCAAAGTTGCTCCTATTGCCCGAAAGGTGA
AAGCTGGGGACGACATGGCCATTGCCAAGGCTGCGGCGATGATGACTGCGGCAGTCAGGA
ATGTCATGCCTAAAGACAAGCAGGTGGTACTGGTACCTATCCCAAACCGCACCGGCAGGG
CCGGTTACACCAAGACGCTGGCCGAGAAAATAAGCGAAGCACTGCACCTGCCTGTCATAG
ATGCGCTGGCAAGCAATACTCACGATCCGCTTTATCTTGTGAAGAAAACCAATGGCTCGC
TCGATGAGGTGCCGCTCTACTTTTATCGCATCCGCAGGCTACCCAGGAACAAGATACCCA
TACTCATTGACAATGTACTCGACACCGGGCATACGGCAATGGCCGCATATGAAGCAATGG
GCAGACAGGACACGCTGATGGCGGTACTCGGTGATACGCATAAATTCACGCCCAACAAAT
GGAAGTCGGATATTTACCCTTTAATTGACAACAATATGGCAAGTAAGAAAAAAGAAGAGG
TGCAGCAGCAAGCTACCCTGAAGGAAGAGCCGACGGCTCAAACCGAGAAAAAAGCTGCAA
AGAAAACGACAAAGCTCCCGAAGTCAAAGACGCTGGCAGAGCTGTACGAGAACATGAAGG
AGATGCACCCTGATGCCATCCTGCTCTTCAGAACGGGAGACTTCTACACAACCTTGAACG
CTGATGCCTCCAAGGTGGCTGACACATTGGGGCTCAAAGCGAACAAGCCTGCCAAGGCAG
GAGACGGCTCTCTGCAGGTTACATTTCCCCATCATGCGCTGGACACGAATCTGCCCAAAC
TCATCCGGGCTGGTCTTCGTGTGGCTATCGTGGACAGTCTGGAGAAGAAGCAAAATGTGG
AGAAAGCCGTGTCTGAGAAAACGGAAACCACAACTCAGGAAAAGAAAGAGGAAGGAAAAT
CCGTGGAGAAAACGGCAACCGTCAAGCAGGAACACCGGCCGCGTGAGCCGCAGATGGTTA
CGGTCAATGGCGACAAGGTTTCCCATGCCCATGCCTTCCAGTCCAAGGTGAATCCTGCCG
ACTGGTTCTATGTGGCGCAGCTCAACGGTAAGCAGCTCAACCCCATGAAGATGGACGCTG
CCGACATCGCTGCCTATCAGAAACGGGAAGCGAAGGTGGAGAATATGATGCAGAAATATT
ATCCCACAAAGTTGGCTCCTAAAGTATCTGCCGAGGAGTACAAGGCCGCCAACATCCTAT
CTGACGGCAGGGTGATTGACAAGATGACAGTGTATAAGGAGAAAGATGAGCAGCGGGCTG
ACTTTGGCAAGTATAAGCTCTATGCCCAGGTGGGCGACCAACGAATGTCGGCTCCTATGA
CCAAAGAAGACCAGAGTGCTTTCTTCGACCGCGTGACGACACCGGCGGCATTGGTGGAAA
AGAACTTTGGCGAACGGCTGCACCTGGCATCGGCCTATGCCGTCTATCAGCTCCCTGCCA
ACATCAAAGTGGAGGATATTCGGGTGGCAAAGGACAACATGGACGGCAAGTGGAAGATTT
CAGCAGCCGTGGGCGAGAACGGACGCACGGACAAGAAGGCGATTTCCTTTGACGACGGCT
TTTCTCTCTTCCAAGCCAAGACCGTCACTCGTGAACAGCTGGCAGCCAAGTATCTCTCAG
AGGACATCAAGATGCTGTCGGGTCAGAAGCAGGCTATCAGCAATGGACTGAAAATGTAGC
CTTGGGGAATTTCTATAATGAACACAGATAACATAAATTCAAAGAAAATGGCATATAGTT
TTGAAGAGCTGGTCCAGCTCAAACAGGACAGACGGATAGGATGGCTGCAGTTCACGCTTG
AAGGTGAACATGCGGACGACTTCATGCAGTGGTGCAAGGAACACAACACCCATCCCAGCG
AAGATACCGCGGAGTTCTATATGGAGTCGGTGGAACTGAGTATGCAGGATAAGCAAATCT
TGGCGGAGGACGACTATGACTACAGCTGGAACTGAAACAAAGACGCTCGGTCAGAAAGCC
GTGGACAGGTTCACGGAGATGATGATTGAGCGCATGGAACAGATGAAGTCCGTTGGCTGG
CATAAGGGGTGGATTGGCAGTGCTACTGCTCCTGGTGCCATGCCGCAGAATGTATCTGGG
CGTGGATATTCGGGAAGTAACTCTTTCTTCCTCCAACTGGACACGGCTCTTCGTGGCTAC
TCCATGCCCGTGTACCTCACTTTCAAGCAGGCCAACGACATGGGAGCACATGTGAAGAAA
GGTGAGTCGGCTATGCCAGTGCTCTACTGGGATATCATGGCAAGGGACAAGGATGGTAAG
AAAGTTTCTAAAGAGGCCTACCGCAAGATGAGCCTTGCAGAGCGGATGCAGGTGCAGACC
ATTCCTTTCCTGAAAGCCTTCAATGTGTTCAATGTCGATCAGACCAATCTGGCTGAGGTG
AAGCCTGACAAGATGGAAGCTCTCAAAAAGCTGTTTGCCCCACCGGAGCTGCGTGATGCC
GAGGGGATGTTTACCAGCAAGGCTCTCGACCGTATGTTTGAGAAGCAGGAGTGGATTTGT
CCTATCCAATATGATAAGCAGGTACCCGGTGCATACTTCTCTCCCTCCAAGGATATCATC
GTCATTCCAAAGAAAGAGCAGTTCAACATCGGCAAGACACTGGAAGAGGTCTATAAGGAC
GGTATGGAATACTACTCCACGGCCCTGCACGAGATGGCTCACTCCACCGGTACGGAACCT
CGGCTGAATAGGGGCAGCCATGAGAAGTTCGGCGATGCGAAATATGCCAAGGAGGAACTG
GTGGCTGAGCTGACGGCAGCGATGGTAGGCAACTCGATGGGCTTTGACAAGCGTATTCTG
GACAACAATGCGGCTTACCTCGATAGTTGGATCTCCACTCTCAAGGAAAATCCTAAGTTC
ATCGTGTCGGTGATGGCCGACGTGAACAAGGCTGCTAACATGGTACTGGAAGAGGTGGAC
AAGCAGAAAATGGCATTGGGTGAAGAGCCCTTGCTCGATAAAAACAGAAACCTTTCTAAC
GACATTCCCAAGGACAAGGTCGTCTTTGAGAACGCCTCCATCATCAAGCAAAACGACGGC
AACTATGCGGTGCGAGCCTCATTCCAAGGTCAAGATTTGGGACTCAAACCGATTGACCGA
AATGTGGGCATCCTCTATTTCTCTCTCTCGGAAGAAACGGAGAAGGTGCGTCTGCTCTCC
CATACGCTGGAAAAAAGTTTTGGCGATGTGGTCATGGCACAGACGCAGCAGCATGCTCAT
CGTATGAAAATATAACCCTTTATACTTGTAGGCAGTTATGAAACAGAGTGTAAACTACAA
AAGCCTGAAAACAAAGGTAGGCGTAGATGATATTGCCTATTATCTGGGCTATCGTCTCGA
CCGTTCGGCTGGTGTGGGAAAATACATTGAAATGGTCTTGGCTGACTCCACGGGTCATCA
GGACAAGCTCATCATCAAGAACCCGAAGGAGAAGGCGGCGCAAACTTATTTCCGGCGTAA
CGGGGCAAGAGGCGGTGATGTGGTTTCTTTGATACGTGAGAACCTTAGCAGCTTCCACGA
GTCTGGAAGAAACGAGTGGGAAATCATCGGCAAGGTGATGGCCCACTTCGCCAATGAGCC
GATTCCTGACTATGGAGATAGCCAGTATCTTGCGAAAGCTGGGTACACGGGTAATACCGT
GTTTGATCCGAAACGCTATGAAACGAAGGATGTTAATGGTGCGCCTTCTGAAGTGATGGC
GTTCTTTGCCCAGCGTGGCATCAACGAGGAGACGGTGAGTGCCTTCGCACCATTTATCAA
GCAAATAAGGGACAACAGCCATACCACCTACAAGCAGTTCAACATCGGCTTCCCTTATAC
GGAGGCTGGCAAGGACAAGGTGGTGGGCTATGAAATCCGTGGCTTTGGCTCATTCAAGAG
TAAGGCAGCTGGTACTAACTCGACGACGGGGGCATGGATTGCTGATCTCTCACAAGGTGG
AGAGCCTACAGACATCAGAAATATCTATTTCGCTGAAAGTGCCTACGACATCATGGCGTT
CTATCAGCTGAATCACCTTCGCTTAGATGGTACTCATTCGGTATTCGTATCGTTGGGTGG
CACGTTCTCCGACAGTCAGATCAAGGGTATCATGGCGCATTACCCGGAAGCCAAGGCGAT
GGACTGTTTTGATAATGACCTTGCCGGGCGTATCTATGGAATCCGCATGGCTGCCTTGCT
GGAGGGCATCCGCTTGAATGTGCATAAGGAAGAGGACAAGGTGAAGATTACTGTTGGCGC
GAAGAACTTTGCCATTGCTAATGAACAGCTGTCCATCCGTGAGCTTCGCAAGCATATCCA
CATCCGCTATAATGTAGGTGAATGGAAGGCTGCTGCGAACTACAAGGACTGGAACGACCA
GCTGATGGGTAAACAGATGGAAGTTGTGGCGGTAGAAAACAAGTTTGCAAGAGATCGGAA
TCTGGCTGACCGCCGAGAGAAAGGGGTGGGCTTATGAAACGAATCTTCATCATATCATTG
TTGGGTAGTTTAACTTTCTGCCCTATGATGGCACAACAGACGGACCCGACGCTGACGGGT
GCAGTGATAGCGCAGAGCGGAATGCTGAAAAAGATTTTCAAGGACCGCGAGAAGACACAG
AAGAAAATCATTGCTGCGGAAACGGCAGTCACTGTGGCGATGGACAGAATGCACAAGGTG
GAGGACAAGATGCTGGCGTATCTCTCCAATGCACAAGGAGCCATGCAGAACCTTTATCAG
ATCAAGCGAGCGGCAGAACTGACAACAGTAGAGATTCCACGAAACATGAGCCTGTTGCGC
CAGTCGCTGCCCGGTCATCTGAAAGGAACGGCCATTGCTCTCTTGGTGTCTGATGAACTG
ACGGATGCTGCCACGCAAATGGCTTCGCTCTATCCGTTCATGAAACAACTGGTAACGAGC
GGCACATACAACGTGAGTGGCTATGATGTCACCGGCAAGTCTGTGAATGAGAAGCATAAG
GTAAACCTACTGTCATCGGCGGAACGGTATTACATTGCCAATGAGGTGGTGACGAAACTG
GAGACGATCAACACCGATCTGTGGCTGCTGGCATGGCAGATAAGGACGTACTCGTGGAAT
GACCTGTGGTTTGGACTTGACCCTGAAGGTTGGGCCACGGTGATGTCAGGAAAGGCGATT
GTGGATGGACTAATCTATGAGTGGAAATATATTTGAGAGGTCTGAATATGGGCATTTTTC
TGTACTTTTGCATGGCGACACTTTGTTATTTCGAGGAAGAGCAGTGCAAACAACGGATTT
GTCTGGTAATCATTAAACTTTAAGAAATAGCAAAGATATGAGTGATACAAATAACTTAAT
GATTTGCCCCGTTTGTGGCAGAGGTACAATGGTGCACGACGAGCAGGACTGGAAGTGCAG
TGAACAGTCCTGTGGATTCGTTATCCCTAATCGTTTGTTTAATTTGGAGGTAACGGAGGA
ACTGGTGGCGCAACTTGTCAAGCATGGTCATACGGGGGTGCTCTCTCTGCAAAACAAGGA
CAGACAGTATTTTAAGGCGGCTCTCGTCATCCGTAATGGAAAAGTGATGGTATCATCAGG
TGTACATTATATCGACGGAGTATGTCCTATCTGTGGAGGTAAGATGCGCAAGACCTCGAA
GGGCTACCGATGTGAAAATTCCATCGGTGAGCATCCATCGTGTGACTTTATGATTCCGGG
TATTATCTGCAACCGTAGGATTACGGAGCAGGATGCCGTGGCGTTCTTGAATGGCAAGCA
TATTGCCCTGGAGGGCTTTGCCTCGAATGAGTGGAAGATGTTTGCCTCGTCGTTGTCGAT
AGCTGAAGGCAAGGTGAAGCTGGAATCGCGCATCGCAAAGTGTCCGCATTGCGGCGGCGA
CCTGCATGTTGGACTGAAGGCCTACAACTGTGCCAACTATCGCAATGCCGAATATCCATG
CAAGTTCTCTATCTGGCGTAACATCAGCGGTCATGCCGTATCGGTGGAGGAGGTGAAGCA
AATTTGCGAACAGGGCGTAACCAGGGACTGCATCGAATTTTACAAGGAAGACGGTACGGT
GTACTACAAGCGGCTGCAACTGACACCTGAAAAAGACAGAATAATCATGATTTAAGCAGT
TATTAGTGATGAAAAGAAAAAGTATTATATATGTAGTGGTGGCATTGTTATGCCTCACTG
GTTGTACGAATAAGCGTCATGCGTTGAAGCAGTTGGCTGTGGAGAATCTGAAACAGTCGG
TGGAATATCCTAAGCAATTGCAGGTGTTGGCTATATCAGAGCCTGATTCGGCTTTTGGTT
TCTGCTACTTCTCGCAACAAGAGAAGGCGGGCATCATCCGTATCATGAAGTCGGTCACGG
ACAGTATTATGAAACGTACCAACAATATGCAGTCGCTGGACATCAATGACTTCTACGTGA
TGGATCTCGCCGAAAGGCAGATGCGTGCTAACTCGGACATTCGACAGATGCTCAGTCAGG
CTACTGGCAAGAAGGAATGGACGGGATGGAAAGTGAAGATCGACTATCAGGCGGTAACGC
ATCACGGCATGAAATACAATGCTGAACGGTGGTTTTTCATCAGTAAGGACGGCAAGTCAG
TGGTGAGGACGTTTGAACTACCGCTGCCATAAAAGTTCTTTCATGAAGATACATGGTAAA
AAAATAGCAGGGGAAGTTATCTGTAGCTTCCCCTGTTTCTTCCTTTAGTATTATAGACTT
GCTGTTTATACTATTTCCAGATATTCGCTTTTTCCAACAGAAAATCGTAAAGTCCAATTA
CCAAGATTCCATTCTCATTGTAACCAGTACTGTAATGATCGCCGGCAATGATAATCTTGC
GAAAGCCGTCTGACACTTGCAAGAGTGAGGCTTGTTCCTGATCAACTTTCTCCTTTGAAG
GTAAAGCATAGGCAGACTGAATGTATAATCGTTCATCATGTCGATTGACGACAAAATCTA
TTTCGAGGTTTCGTCTTGTTAGTTTGCCGTTATTATCGCGTTTGAAACTTTCAACTAATC
CGACATCAACCGAGAAACCATTGCGGCATAAGTCGTTATATACAACATTCTCCATAATAT
GGGTTGGCTCAAATTGGCGGAATTCAACAACGGCATTCCTTATCCCTAAATCCTCGAAAT
AATACTTGGTTTCTGTGCCGATATATTTCCTACCCTTGACATCATAGCGTAATGCTTCGC
TGATGATGAATGCATCTTGCAGACACGCGATGTATTTGGCTATCGTTGCAGGGGCAACAT
CTATGTCTGCGGCAGTCTTGAAAGTGTTTGAAATTCGTCGCACGTTGGTACTCGCCCCCA
TAGTAGAGGCAAGAATACGAACCAGCTCCCGTAAGCCGTCTGCATTCTTTAGATGGTTGC
GGTCAATAACGTCTCTTAGATACACCGTCTCAAAAATCTCGCGGAGGTAATTCTGCTTGT
CTTTAGCTCGTTTCATTCCTGCCACAGCTGGCAGGCCACCATATTTATAGTATTGATCCA
GGGCTTCTGCCTTTTCACCACCTATCACCTCATAATATTCTGCAAAACTAAGTGGGTGGA
TGCGTACTTCCCATCCTCGTCCACGAAATTCCGTTATAATATCTCTTGAAAGGAATTTTG
CATTTGAGCCGGTAACATACACTTCTGCATTGGGTACGTCAAGGTAAGAGTTAAGAACAT
CCTCAAACTCACTGACCAACTGCACCTCATCCAACAGAATGTAATACTTCTCTGTATCTG
TCATCAATTTATCGATATGTTCAAGAAGTGCATCTGGATTACGTAGCTTCTTATTTCGGC
GATCCTCCAAATTGACTTTAATAATGTGATCTTCGTGAATGCCCCTTTCAAGAAGACTCT
TTCGGAAGATATTGAAAAGGAGGAATGACTTGCCACAGCGTCGCATCCCGGTGATGATTT
TGATCATACCGTTTCCATCAGCATTCTGTAGCTGGCTTAGGTAATACTTCCGTTCAAATA
GCATTTTAGAATATATTTTTGTGTCACGACACAGATTTATGCAGCAAATATAACTATTTC
ATGTCATTTAAGCAAGAAAACAGTAATTATTTTCTTGTTTTCCCTATTATCAGAGAAAGG
TACGTCATGATGTGCGGTATTTACTTTCTATCATTTCCATGTTTGCGGTTGCCTCCTTGC
TGCAAGTACTCATTTTCTTTGCAAAGTTACGGCATAGGAAAGAGCGGCAAGCACCGCTGC
GACTATACGCAGAAAAATAGACGGCAGCCTTCCTCAAATCAAGATTTGGGTATTCCGTCA
ATTTTTCCGTGCATTGCTTGCCTTGTCTTTCCCGCTTATGCCGTCCTGTTTTGCTCGAAA
ATCAAGTACCTGCAAGAAGTCTTTCGACTTCACAAAAGGGAAAAGATTAAGATTGATAAC
CTTTTAAAATGATAAGTATGCACGCATGGATTTTTCAATTATCGGAAGAACGCATTGAGG
GCTATCTTTGTGAAGATACCTTGTTGCAGGGTGATGGCAGCGATTATGACTATTGTGCCG
CCATATCAGAAGAAGAACGGAAGAGAGCCGTTTACTCGCTCATGACTCATATTCTGCCAT
TGGGCATGTTTCGCCTGAAAGATGAAACGACCTTGGTGTATCAAGGCGGGTTTGAGCAGT
GGAAACGTGAATGGGTTGAGCGTATTCAGACGAAAGCGGCAAAGGTAAACACGGAAAACG
TGATGAACTTTTGCGGTGAGTTGTACCAGTTGGAGACCGAGCTGCAAAATCCGCTGGACA
CTGATGCCCAATTCTACCTTTGTAATGACGACTATCAGACCTTTGCGGAAAAGTCGGCGG
AGTTGATGCGCATGGTGGAGCATCTGACGGAGGGTGACGAACTTTATATCGGTGGTATCA
TTGATTTTCATTTCTAAAGGCATGGGGAATATCAGTATTTTTTCGATAGAGGGCGTTGAT
GCAAGAGAGATTTGCAATGCGCAGTTGGGCGATGCACTATTTGCACCCTGTAGTGTGTGC
GACAAGTGGAAAGAAGATTTTCCATCAGTGGACAATCAATTTTACGGATATGTGGAAGAT
GACATCTTCTACAGCTATTCAGACGACGAGTTTGAAACCCACGTCAATGCGATGTTTGAC
TAAGTAGAACCAGGAGTGTGCCGAGTTTCAGGCATACTCCTTCAAAAGGAAATACAATGA
AGAAGATTTATAGCGTATCGGCTCGATACATCTTCGAGGGTACTTTCAAGGTAGAAGCAG
AGCGCAGCGAGGAAGCCAAGTGTTATGCAAAATCCTAAAACACTGTGGAATGGTCATGGA
CAGTGGCATAAAGACCACTTTTTCATACCGTGAGATTGATTGGGTGCTCTGCACCATCCT
TGTAAGCAGGTGGGCAGAATAAGTAGGGAGAAGTAAGGTGCGGCTGGGCATATCAGGCTG
GTTTGCCCAGCTTTCAAAATCGGGCAGCGGTCACAGTCCGCTGCCTGTTTGGGAGATATT
TGTCCTCCTGAATAATTCTTGGTCGAAGTGAAAGCCTTGTTTTTTATGTCAAAAACAAGA
CAAATATATTAAACAGTTTTGTTTTCCCCTAAAAGCCGTGTTATGCTATCACGTCATAAA
TGAGTGTGATGGCTCCACACCGCTTTCATCGCTCTGCCGGGACACAGAGCGACAAAGGAG
AGTGGTTAGGTCGTTTTGTGCTGGATGGAGTGCATAGCATGGTACAGGAAGGATAGGCTG
CCGCTGTTACGCTGGTGATGGACTGTCGCCCATGACCGCTCCACGGCTCCGCCCATCTTA
CTTCCTGCTCCGTGCCTATGCACACCATATCGCACATTTTTCCTGTGTAACGTCAGTGCA
TCTCCAGTGTAACCCAATTCTTGTGTTGCAGTGGAGTTACACAGACTACCTATGTGGTTT
TATCTATATTGCAGAAGTCTTTTCACTGAAAGCCGTATCTCCATTCTTTGCGCATGGAGC
AGCAATCATTACAATACCGCTTTCATCATTCTTCAGAGACGTAGAATGACAAGGGAGAGA
GGTTAGGTCATTTCGTGCGCAACAAGGCCAGTGATGAGTTGAAGATGCCACATTCCATTT
CAAACTTGCAGCAAGATGCCCAAGCATCCCTGCATGCAGTTCTTCCATTCCATTTCCGGT
TCTCTTCAACTCATTACCTGCCATGGCGCTCTCTTTTTGCTGCGAGAAACTAAACTTCTT
CGGTGTTCATCCATTTTCTTCGCGAAGTTCGCTATTGGCACATTATGATCAAGTACCAGT
GCCTTATTTTTCAGGTTTTTATGGGCCGCTCTTTATTTTATCATGGTATGTGAATAAAAA
CTTGAAAAATTCCTTGCCCTTGAATGTTCCATCCAATAGCAACTGATATGCTCGAAAATA
GTTTTCCCCGAAGAAGTCATTAGACTTCACAAGAGGGAAATGAGTCAGAAGGTAACGGGG
TGGCTCACCACTGCTCCACAATAGCATTTTATATGGCAAATCGTTTGATGACGGCAAAAC
TCGCCGAACAGTTGAAAAACTTCCCTCTTTATTCTCAAGACGGGAAGCAGAAGGACGCCA
CTTGCGTCTGTGTGTTTGAAATTGGACTCATCCGCTGGTATGTACTGGAGGGGCAGCCAG
AAGACGACGACTTTACTTTGTTCAGTATCGTTGTAGGGATGGCTGAAACGGAGTATGGCT
ATGCCTCTGTAAAGGAGATGGAAGACATCAAGGTGGATGGCTCACGGTATGGACTGGACA
TGTTGAGCATTAGGCAAGTACCAGGCTTTAAGCCCTGTCTACTTACCGAGATACAGGATA
AGCGACTACAGGACTTCCTGTCAAGGCTATATGATGAGCAGTAACGAAAGGCTTTGCAAG
CGAGAGCCATGAAAGCTAGCTTTCAAATGGCCGAGTGCTGCTAAGCGTTATAGAAAAGGC
GGAGCTTCCGCCTTTTTATTTTTTGTAGGACACATATATTTTGGCTGTCTTTTCTGTCTT
ATTTGTCATAAACACATAAAGTGTTGATATACAATAATATAATATTCTTTGTTATTAGAC
AAGACTTATATTATTTGACTAAAATAGAAAGATTGTCCACTTCGACCTCTATCTAAGACA
AGTAATGACAAGTCAAGACAACATCAGAGTCATATAATTTATTGATACTCAACGACAAGA
CATATAAGACAAGCAAGACAAGCATTTTCGGGGTTTACTGAGATTTTTTTAGGGCAAAAA
TGAAGCCGCCATTACCAGGACAAATTACCTGATAATGGCGGGTAGCCTATCATGACTCAC
AAGCAGTTCTTAAGGTATACAGAGTGATTCCTGTTACTTCTCTTTTTTGCTCAAAGAGCG
TCTTTTATCTTTTCAAGAAGCGATTCATTTTCTGCTCGTAAGCACTACGGGCAGGCGTGT
TTTGCTGCCCAACACTCGGTTGAGCTTCTCGTCATGTGAGTATAACTTCATCAAACCGTT
TCTACCTCGCTGGGGAGTAAATGGAGTGAGAGGGCATCTTCTATCTTGCAAAGCGTCTCG
ATGGAGAGGTTCTCTTTCCCTCGGAGTATCTTTGACACATACTGCTGCGAGCAGCCCATG
CGTTGGGCAAGTTCTGTCTGTGTAAGATGGAGTTCGTCCATCTTATCGAGCATAAGCATC
GCAATACGCTGCGAGTGGCGGAGCCACGACTTATTGGCCTGTCGGTACTCGGCAGCCTCA
CGCCAGCGAGAGGGTGTCTTGCTCTCATGCGCCTCCAGTTTGCTTATAATTCGGTTCATA
CTTACCTCCTTTTTTATATTGTGGTAACATAATCTATAAAAGAATCATCGTCGATAATAT
CCTCATTCAGGAGAAAACGGCGGACTTTTTCCAGTTTTGCCAATTCCGCCTTTGTGTGGT
TTCGCTCTTCCATTTTGAGCGTAAGTTTAATAGCCCCACCTGTGATGACATACACGCCTT
GTGATAACTTTATAGCATAGATGCGAAGCCACGAAGAATGACGAATCGTTCGTTTCAGCC
TGGCTTTTTCTTTGCCGAGCACCACCTCCGAGGTGCGGAAGTTTTCCAGTGGGTGAAATA
GCAATTCTAAGTCTGAATCAGGATTTAAGTCCAGCATCAAACATTGCAGTTGATCGCTGT
CCTCAATCGTGTCTTCTATGGCTTGGTTGATGTCTGTCACCTTGAAGTAGGCTATCAGAT
CATCCCAATTATCACGGAAGAATTGTCTAAGCCATACTACGTCGCCCCACTTGTCAAACA
GCGTATAGAGTGCATTATCGCTCTCTCCATTGTATCGCACAGCCCATAGACGACCGTCGT
CAGTAATTTTATCGAACGTCATGTTCTTTCTTTTATGTTGCAAAGATAAGTTATATATTT
GAATTATACAACTCATAGGTTGTATTTAACTATTATTTTCTTCCCTTGCCATCTCCAGAT
TGATGTCAAACGCCTTGACGAGCTTCTCATAATCAAAGCAATAGGAACGTTGTTGGACGG
ACATTTTGGTGGGCTGCCCCTTGGCATCACGGTGATCGAAGTCAAGGACCTGATTACCCT
TTTTGACAACATGATACGTCATGCGCTGCTCGCCCAGATACTCTTTGCTGTTTTCTAAAT
AGTAACGGAGCGACTCTTCGGGCAGTGAGGTCTCTCCGTTGCGGTGGGCATTGAGCTTAT
AGAGCATGAAGATGCGGGTCTTCTGAAGATAAAGTATCTTGTGCGGCTCTGCCCATTCCG
TTTCATTGATGATACTGGAATGGAACCGGCTGACAGTTCTAATTCTAAAATCGGCATCTT
CGTAAATTTCTCCCTCACTATTGAGAAACTGCACCATACGCCAGAAGCTACCCAACTCGT
CGTTTGTCTTACATTCCATGTTTTGGTGTATAATGCCTTCAACCGTGATATTCAATATTT
CTGAATACGAGAGAGGCAAATCCAATTTGCCTTCCAAACATCGGAAGGCTGTAAGTGGGA
CCACCCAGTTTTGCACAATGCGGTCGATGACATTCCTACTGCCTAACCGTTTGTTTACAT
CATCCAATATCAAATGATACTGATCATAAAAGGCTTTGACAAACAGTTCCCTATGAGTCA
AAAGCTGTAGGGTTAAGTGCGTCATTCCTTTAGAACGCATCATGAGCAATCTTTGGTAGT
TCTTCTTTTCATCATCTGTAAAGTCTGACTTGGGAAACGAGAGGAAGATAAGCCGGCTGA
AGAGTGCGATGTCGGTCGTAGGCATCTCTTGTCCGGAGATAATCACGCCTGCATCTACGG
CGGTGGTCTCCTTCTTCTTGTCGGTGGCCATGTTCATGCGCGTGCGCCCCGTACCGTCCC
AAAGGCCCTTGATAAACTCTATCTTGGCGGTGTCGATGCCGTTCTTGTATTCGTCGATGT
GCACCAGAGCATTGGCGGCGGCAGCTACCGTGTCGTTGAGGGCGGGAATGGTGGAGTTCT
GTATGTTAGGCGGTATGTTGTCAATCACAAAGAACGACATCAAGGTGTGTCCTAACTCAC
TCTTGCCAGAACCCTTCGGACCGAAGAGATCGAGGATGGGGAATGAGCGTGTGGTGAGGG
TGATGATGTCACGGAAAAGGGTGGCAAGATAAAAGCAGAAGCCTATCTTGCCATTGTCGC
CAAAGACGAGGAAGAGCTGACGGGTGAAGTCTCGGAGCAAAATCATTGAGAAATTGAAAT
GCACAAACTGACGCTCAAAACGGAAATAGTCAGTGTTTTCCTTATAAATCTGAGAGAAGG
CTGGCAGGTAGTAGTTACCCTTCTCGTCCAGGTGTACGATACCGTACTCGTTGACTTCAC
TGAACTTGCCTCCATAATAGATGCCGTTGCCAAAAGCATAGAAGCCTTTCTTGTTCCAGC
CGAGCTGCTTGATTTGGGCTGCTGTCTCGGTCTTTTCGTAGAGGAAGCACTTTAGCTTAA
TGAGTTCCTTCTCGCCAGCTTTCCAGATGAAGTTGCCGAGAGATTCGAGTTTTTGGCGGA
ACTTTTGTAACGAGATAAGGTCTTCCTGCTCCATCTCTATAATTTCCTTGATGCCTAACT
CGTTGGTGAGCAAGAAGAGTCGTTTGGCCATGAGCGGGTCCTTGATGTGGAAGAGTGGTG
TCAGCGTAAAATTGCTCCATTCAATCACTCCTCCCTTCTCGGTGGTGGAGAAGTATTTGC
CGTGGTCTATCCAAAAACCGTACTGACGGTTTAGGTCGATTTCGTCCTCCTTTGGGCTGT
CGCGCCTCGTCCTCTCGTTCTCGACGGCTTTCTGCCAGAAGAGTTTTCCTCGGTGATATT
TGGTGAGGGCATCAATGAACATAGTGAGCTTGGTGTCGTCATCGATAAAGGACAACAGGT
GGGCTATTTGCTTCACGGCATCACTCTTTTGCTCAGTGTTGCCGCTTGTTTCAAATAGTT
TGGCGGCCAGCCACAGGATAAAGTCCTCTTCCTCTACAGCCTTGAAGAGCGTTTGATTCT
TGAAATAGGTATCGGGATCTTCCTTCTTACCTTCCTTAGTGATGGGTATCTCCTTGACCG
ATACGATAAGGTGCTGTTCAGTGGCGAGCTTCCCTGCCTTCATTACGGCTTCGATACCCG
TACCATAATCGGCGCCACCCTTGGGTGGGTCGTTGTCGGGAATGAAGCAAACCTTACTGA
CTGCCCTCTTGATGAGTTGAAACTGCTCCGCTGTCCATGCCGAACCAAGGTCGGCCACGG
TGTTCTGCACACCAATGGCATGCAGACGCATACAGTCGGGGGCTCCCTCCACAAGGTACA
TCTGCTCGGTCTTTCCTGCCGCCCGCCATGCCACGTCCAAACCAAAGACCGTGTTACGCT
TATTGTAAAGAAACGACTCCTTGCTATTGAGATACTTGGGCTGACTGTCGTCCATCACCC
TTGCCGTGAAGCCGATGATGTGCTGGTAGCGGTCTTTGATGGGGATGACGATACGGTCCT
GGAAGAAGTCGTAGCCCTGCTTGTTAATGAGTCCCAACTCCTGGAGAAATTCCTTTTGCA
AGGGCAGATGAGCGAGGGCTTTGCCGTCGATGGGCGCAAAACCGATCTCTATCTCATCGC
AATACTTCTGCCCCCAGCGGCGGTAGGCATAGTCCTGGGCAGGCTTGTAGCGCAGAAACA
CCTCACGGTAATGTTTATGTACGGTGGCATTGACAATCAGTAGCGACTCACGTTTCAGGC
GCTGCTGCTTCTCATCGATGGTTTCCTCGCGTTCCTCCACCTCTATGCCGTACTTCCTGC
CCAGCCACTTCACGGCCTCTAGGTAGGTCATGTTCTCATGCTCCATCAGGAAGGTAATCG
CATTACCTCCTTTATGGCACCCGAAACAGTAGAACATGCTGCGGTTGGGCGTAACTGTAA
ACGACGGTGTCTTCTCCTGATGGAAAGGACACAGCGCACGATAGATGATGCCTCGCTTCT
GGAGTGACAAGAATTCGCCCACCACCTCTTCTATATGCGTCGCATCAAGTACCTTTTCTA
TAATGGCCTTGGGTATCATTTCATCCTCTAATCATGTTTGGGGTTACAAAAAAATGCCTC
AGCCGACTGGCTTCTCAGCGGGTCGGCCAAGGGCTTCTACTTAGTCACTTGTTATTTAGA
GGATTTGCTAAGTATCTCTCAGTCCCGCCACCAGTTCCGACTTCAGGATATACCAGCAAC
GTCCCATCTTGTGGGCTGGAATCTGTCCATTCTCTATCCGGCGGCGGATGGTACATTCCT
TGCGTTGCAACATTTTTGCAATGTCAGGCACAGTATAAACGGTGTCCGTTGCATCTACAA
TACCGTTGGCAGTAAGCATGGACTTAATCATACTCTGTTCCAATCTCCCATTTGTCTCTT
TCGAAGAAACTCTTTGGGAATTTGTTTTTCCAATTTTGTGCATCTTTATTTCCGTTAAGT
TCATTTTCTCGTTCTTCTCGCGAAACCACATAGATACCTAAACGCTCTGCCTCTTGGTTG
TAGGCTACATGGACAAACTTGCCTGTACGACGACCATGCCCTGTGTTGTACTTACTGATA
ACATTTCTCACACTGTGTTCTTTTTCAAAAGGCACATTGGCAACCTTTAGCTCGCCAATT
TTCGTTTTGCGCACCCATTCTAAGGGGCGGACGAGCCGTTCTACTTTAATCTTATTCATA
TCGATGAATTTTTAATTATACCAGGCAATATGCGATGGCACATTAAAGTAAAAACTATTC
GTACATTATTAGGTGCTGTAATGCTGTGCAAGAATCCATTTACTTCCATTATACTATATC
GTTAGGGTAATCACTTTTTCGTGATTTCGAGATTCATTGCTGCAAAAATATAGACAAAAA
TATGGAGAAAAGAGAACAAAACTCGTAAACTGTGCCAACCAACCAACTATTTAACTTTTG
GTATGGGAAGCTATAGGATAGAATGAGTTTTTTAGGGAAATAATCTTGCTGTATGTGCAA
ACCTAAAAGCTTTTTCAAAGGGATTATTGTTTGCATGAAGAGTGTCATTCACAGTATTCA
CTTCACCCATATTATGTTCGGTAAACATTATCTTTCGCAAACATAATTTTGATTAGAATT
AAAAGATTGGTGATTTTGTGTGTTGATAGTGATTAAAATATTATCTTTGCAAAACATAAT
GTTTGGCAAAGATAATTATTGATAATATGGAATTTATTGATAGAATAGAAGAAACTGCAA
CGTTCAAGCGCACTCTGGGCCTTAGCCGGCCTGTGCTGATTGTGATTTATGGTAGGCGGC
GTATTGGAAAGTCAGAACTCATCAAGCATGTTTTGACCAATCAGGATGTGTACCATTTGA
GCGAAGAAGCACAGACGCAGCAGCAGATAGATTCCTTTGCTAAGACTGTTTCGTTTACGT
TTGACGGATTTGACCGTGTGTCATACCATGATTGGGAAACGATACTCACCTCTATCAATC
TATATGTTGGGGAGAACACATCAGTTTGCTTAGATGAGTTTTCTTATCTTGTCAAGAGCG
ACCCTTCGCTGCCTTCCATCATTCAACGATTGGTGGATAGCAAAAAACTGAAATACAACC
TAATACTTTGTGGTTCCTCCCAACTGATGATGCACTCGTTGGTACTCAATGAAACATCGC
CCTTGTATCAACGCTGTGCTTGGCAGCCAAAGCTGAAGCAACTGCGTTTGCCTTATATAA
AAGAAGCCCTGCATTGTTCCGACCAGCAGGCTGTTGAGGAATATGCCGTTTGGGGTGGTG
TGCCACGCTACTGGGAACTCCGTGCCGACTTCGACAGCTTGGAGGTAGCGGTGCGCAATC
TTTTGGTCAATAATTATGGCACGCTGTACGATGAGCCAACACGGTTGCTTCGTGACGAAC
GTCGTGATACGGCTACATCTTTCTCATTACTTACTACGGTGGGCAACGGGGTGAATCGCA
TTTCGGAAATAGCCAGTCGTATGCAGCAGCCTGCGACCAACCTTTCTCAGCCCATCAGCA
TACTGACCGATTTAGGCTATGTGGAGAAAGATATACCATTTGGCGACAATCCGAAGAGTA
GCAAGAAAGGACTGTATCGTCTTGGTGACAACTTTCTTTCCTTCTATTACAGATTTATCA
ATCCCAACAAATATCTCATTGAACTCGACCGCCAGAATCTCGTAATGGATATTATCCGTA
AAGACTTCAGCACATACGTTGGTCAGGTATGGGAAAAGATTTGTCGCGACTTCGTAACAG
GCAATGAAATCGATGGTGTAGTCTATGGCATTGCCTCACGGTGGTGGGGCGGCATACCAA
AAGAAGATGGCAACAATGACTACGAACAGATAGAGCTCGACCTTGTAGCTGAATCGCTCG
ATAAAAAGCACATCCTCGTGGCAGAATGTAAATGGCGGGAACGCGACGAGGCACAGAGCG
TATATGAGCAATTAACAAGCCGTGCCAGCCGCTTACCCTTCGTAAAGAAGGGGCAAAAGG
TACACACGATATTGTTCCTCAAAACAGAAACCAAGGCTGATGTTCCATGTTATTATCCCA
AAGACATCATAGCGTCTATGCTGCAAGAGGATGCCTCCAAAGACAAAGCTTCATATTAAA
CATTCTTGAGTCGGTAACTTTTGCAAGTTATGAAAAAAAATATCCGCCACAAAATAGAGA
TGTGATCTTCATATAATATTGTGTACAATATCTTATAAGAGGTGTTGGGAATACTCGATA
GTTGTCTGTTAAAGAAACTAAAATGAGATTTGGAACTTTCATGGATATTAGTTATCTTTG
TATTGTTATTTAGAGGATTTTAGTTGTGCCGATTGAGTCTCTTTCGAAAGATCTTCATCC
AGACTATTCTCCTACAATGATCTTTGATTTAATTAACGGCAGATTTCTTCTTCATGTACT
ATAAAGCCAAATAGCGCTACGGGGCAAAAATGTGTTACCAACGATGCGTTTGTGTTACCA
ATGTGTTACCACTTGATATTTCACAAATTGACCATACTTTTTATAAAAGTTTCGTATATC
ACTGAAAACGAACTTGTTGTAGCGTTTTTTATGGTGGCATATAAGGCTTAACTCCATGCA
AATCGCGACCCCATGCGAGTCACAAAGTACTAAAAAAGAGGATTTCAGCAATGAAGCCCT
CTTTTCCGTTTATACAAGCCACTTGTTAGCTAAATAGCACATTTAGAGGAAGTTATGCTA
AATGTTGAACCTGCGGCTAACAGGACGTAACGGGAATTAAAAAGCCCTATCGGGAACAAA
ATGTGTTACCAATATGTGTTACCACCCCCCAAAAATGTGTTACCACTTGTATATGATGAC
CCCAAAATTACTCCTTTAGTCGATTTAATTAGTTAAATTATGCTAAAAGAGAATGTAACG
GTTATAAGTGCTGCCATCGAACTGGCAACAGGCGGAGCCGTAAAACCACATGTAGGCACT
GGTGGTGGAGGTTCAACATCAGAATTGCCGTGGAGAGATAAGTACAAGGATAAATACAAA
CCTATGAAAAAGAGATGACAGTTGTTTGCAAAAAATAAAGATTTCGCTTTGTCAGAATGG
AAAGCAACCTTTTCAAAATGAAAGGGTATTACAAGGATGTTGTTTATTTTGTAAAATCAT
ATCTTACTGATTATCTGCTGTTTGTTACCATCCTTAGCTCTTTGGTACTCCATTTGTATA
TAGTGATGTAAGTATAATAAGTGACATTTATGGATATAAAGCAATACGGGGTAAGTCCCA
ATATGGAAAAGGAACTCAGCTATCGGTTTATTGCCTATCTGATAGGTTTGCTCTTGGCAT
TCGAATCGATGCTGCTGCTAGCATGCTGCTGCGTGTCCCTGATGTATGGCGGGAGAGATT
TGATAGCCTTCGCCGTTTCGTGTTCTGTATGTCTGGCGGCAAGCATCATGCTGTTAGTCT
ATGGTCGGAAAAAGAAGTCTGCTCCCTCACGCTATGAAGCCTATATCGTGGTGGCTCTTT
CCTGGGTGTTTTACACGGTTTTCGGAATGTTCCCCTACCTGTTGGGCGGCTACATCCCGA
ATATTACCGACGCTTTCTTTGAGACAATGTCAGGTTTCACCACCACAGGAGCCACCATAT
TGGACAACATCGAGAGCATGCCTTATGGCATATTATTCTGGAGAAGTCTGACGCAATGGA
TAGGCGGTTTGGGGATTGTCTGCTTTTCCATAGTTCTCTTGCCTGAGTTCGGTGTCAGCA
GTCAGATGCTCTATCTCTCTGAGGCAACGGGAGTGACTCACAACAAGATTTGTCCCAAGA
CACGTGTCATGGCACGGTATATATTCTTGGTTTATATCTTGTTGACTGTCATCGAGAGCG
CACTCTTGAAGGTTGGGGGCATGAGCTTATTGGATGCCGTGTGTCATTCCATGGCCACCA
TAGCCACAGGAGGCTTCTCTACCAAACAGGAAAGCATTGCCTATTGGCATTCTCCGTATA
TAGAATACGTGGTGTCGTTGTTCATGTTGCTTTCTGCCATCAATTTCTCGCTCTATATTG
TTGCCTTAAGGGGAAGTTGGAAACAACTATGGCAAAACGTGGAACTCAGATGGTTCGCCT
CCTCCGCAGGTCTGCTTACCCTGATTATCTCGACGGCACTCATCCTGAACAACGGCTATG
GCGTGGAGGAAGCATTCCGCAAATCCCTGTTCCAAGTGGCTACTTGTCACACCTCGTGTG
GCTTTGCCACTGACGACTACAACCTGTGGCCGTCATTTACATGGATGCTGCTGATTTTTG
CGATGCTGTCGGGTGGATGCACAGGGTCAACCAGTGGAGGTATTAAAAATCTCAGAATGA
TAATAGTCGCCCATTGCATACGCAACCAGTTCCGTCAGATACTGCATCCGCGTGCCGTAT
TGCCTATAAGAGCTGGTAGTATGTTTGACAATAAGCTGGTGACAATGGTTCTTGTATTCT
TCGCCGCCTATATGTCAGTTGCCTTTATCGGCTGGACACTGCTGATGGTATTCGGAGTAG
GACTTACAGAAGCCATGAGTACCGTGATTTCTGCAATGGGTAATGTAGGACCTGGGTTAG
GCAGCTTCGGTCCTGCCTTCTCATGGGCAGCATTGCCCGATGCCGCCAAATGGATACTCT
CATCACTGATGCTCATAGGCAGACTTGAAATTTTCGGTTTCCTTCTCATATTCTACAAAT
CGACGTGGAGTGGCAGTTGGTCATAGAGAAATATGGTTGCCCCTAAGGGCAATAAATGTA
TTATAATAAACGCTATATATATATGGAAGAAAATATACAGCAATTTCTTGACCTGATACG
ACGGTCACATCGGGGACGGTTCAAGATATACATCGGAATGATTGCCGGAGTGGGCAAGAC
CTTTCGCATGCTTCAGGATGCACGAGAGATGCTACGGTGCGGCACAGATGTACAGATAGG
CTATGTGGAGACACATGGTCGGGCAGACACGGTGAGGGCACTGAAAGGACTGCCCGTGAT
TCCCCGCAAGCGGGTGTTCTACAAAGGCAAGGAGATTGAAGAGATGGATTTAGACGCTAT
CCTTCAGATTCATCCTGAGATTGTAATTGTTGATGAGTTGGCACACTCCAACGTGGAGGG
ACAACGCAATGCCAAGCGATGGCAAGATGTGATGGAACTGCTTGATGCCGGTATCAACGT
ACTCTCTGCGGTAAACATACAACACATAGAGAGTCTGAAAGATGAGATAAAGGAGATGGT
AGGCATCGATGTGAAGGAACGCATTCCAGACCGAGTGTTGCAAGAAGCCGACGAAGTGGT
GAACATTGATCTTACGGCCGAAGAGCTTCTGGAACGTCTGAAATCCGGGAAAATATATGC
CAAGGACAAGATACAAACAGCCCTTGACCATTTCTTTCAAGCAGGGAATATCCTGCAACT
GCGAGAACTGGCACTAAGGGAAGTAGCCTTTCGAGTAGGGAAAAAAGTAGAGGAAGAGGT
ACTGCCACGAACATATAGGACTAAAGGGATGTCAAGGATTGTGGTATGTGTAAGCAGCAA
TAGCGAAACACAGCAACATATCATCCGCAAGGCTGCACGAATGGCGGACAGTTTTGACGC
TGACCTATTGGCACTATATGTTCAGACACGTGGCGAGAACAACGACCTCATTCCTTTGGA
CTCACAACGTCATCTGATGAGCCATCTGGAACTGACCATCCAGCTTGGAGGACAAGTACA
TAAGGTGGTTTCCGACAACATTCCGCAGAGTATATCAGAGTTCTGCCGACAGCAGCATGC
CACACTGCTTTGTATGGGACAACCATCATTCTCCTTTCCCCGCTTGCTGATGCGTGCAGG
AAGTTATCGGAAATTGTTGTCTGAATTGAAAGAAATGGGCGTAGATTTAATTATTTTCGC
ATAAAAAATTAAAAGGATATGACTGCAAAAGAAAAACTTACACTCTCAGTGGGTATTCTA
GTGTCGCTCATCATCGGTTTGGTGGTGCTTTCCGTCATCAGCCTGCAGATACTCACAGCC
ACAGAACCTACTTCTCCTGTGGCAGACTATGGTCTGACGAGAGCCTTGACTCTGTTGTTG
CTGTTTGGCGGATTGAGCATCGCCGTGGGAGTATGGATGCTTCTGAAATTGCCGGAGTAT
ATCACCCGCCCTTTCCAGGAACTGACCAAAAGCATCAACGAGATTGCCAACCACAACTAC
GATACTCAGTTGCACCTTCATGGTGGTGAGGCCATGGAGCAGTTATCCACCAATTTCAAC
CAAATGGCATGCCGTCTGCGTGATTACCACAACTCATCGCTTTCGAAACTGAAGGTGTCA
AAACAGTACATAGAGACCATCATCGACTCTATCGACGAACCTATCGTCTGCTTAGACCAT
AAACTGACACTCTATTTCATCAACAATGAGGCACTCAGCATTCTCAATCTCCGACGTGAG
GATGTCGTGGGAAAGTCAGCACAGGAAACAGCCATGCGCAACGACCTGCTGCGCCGACTA
CTGGTAGGGATGGACAGACATAAGGTACATGAGACCGACGAGAAAAAGACAGAGCCACTG
AAAATCTATGCCGACAACAAAGAGAGTTATTTCCAGGTGAAATATCTGCCTGTAAGAATG
ACAGACCACGAGGGAAGCATAAAAGAAAGCGGTACAGTGATTATGCTGAAAAACATCACC
GAGTTTCACAAACTAGATGTGGCAAAGACAACATTCATCTCAACGATATCCCATGAATTG
AAAACCCCGATATCAGCCATTCTGATGAGCGAGCAACTGCTTGCCAACAATCGTGTGGGC
GGTCTCAACCAAGAGCAAAAAGAATTGTCGGACAGCATCCGTGAGAATGGAGAACGGCTG
CTCAGCATCACGGGCGAATTGCTCAACATGACACAAGTAGAAAGCGGAGTATTGCAGCTC
AAACCTCATATCACAAGGCCAATAGAGCTGATTGATTATGCCATAAAGGCCAACCAAGTA
CAAGCAGACAAGTTCCATATCAACATAGAGGTGGATTACCCAAAGGAAAAGATAAACAAG
CTCTATGTCGATAGCGAGAAAATAGCATGGGTACTGACCAATCTGCTGAGTAATGCTATA
CGATATTCTTCGGAAAATGACCGGGTGACTATAGGAGCCTTGCAACAGGACGAGCACCAC
GTAATGCTGTATGTACAGGATTTCGGACGAGGCATAGACCCTCGTTATCATGATAGCATC
TTCGAGCGGTATTTCCGTGTACCTGGTACCAAGATACAGGGCAGCGGACTGGGACTTTCC
ATCTCGCGCGACTTTGTCGAGGCGCATAATGGCACACTTACAGTTGAAAGTGAATTGGGT
AAGGGCAGCAAGTTTGTCGTTTCCTTGCCAGTGTAAAAAGATATATAAAAAACTATGAAC
AAGATACTTATTATTGACGATGAACCAACCATCCGTATGCTCCTCTCACGCATGCTGGAA
CTGGAAGGTTATGAGGTACTAAAAGCAAAAGACCGTGCCACGGCTATATATACCTTAAAG
AACAATGAAGTGCAGGTGGTGCTCTGCGACGTGTTCCTGCCTGATGGCAACGGCGTGGAT
ATGGTGCAGGAACTGCAATTGTTGGCTCCTAAAGCCAAGATAATTCTCCTCACCGCCAAC
GGCAACATTCCCGACGGCGTGCAGGCCATCAAGAATGGGGCTTTTGACTATATTGTCAAG
GGTGATGACAACCGCAAGATTATCCCTATCGTGAGCCGTGCAATAGATGTCATTGCGTCA
GAAAATAAGAAAAAGAAGCCAAGTGCCACAACGGCAAAATCGCATACGTTTGACACTATT
GTAGGAAAATCAACTGCAATCTCTGACGTCCTCCGACAAGCCCAAAAGGTGGCTACAACA
GATGTTACCGTGCTCATCAACGGTGAGACCGGTACTGGCAAGGAAGTCTTTGCCCAAGCT
ATCCACAATGCAAGCCATCGAAGCAGTGAGGCATTTCTTGCTCTTAACTGCTCGGCATTT
AGCCGTGAATTGCTGGAAAGTGAGCTTTTCGGCTATAAGGCTGGGGCATTCACTGGTGCT
GTGAAGGATAAGAAAGGATTATTGGAGGAAGCCAATCATGGTACGGTGTTTCTCGATGAG
ATTGGTGAAATGGCGCTTGAGTTGCAGTCGAAGCTACTGCGTGTGCTTGAGACTGGAGAA
TTTGTGAAAGTTGGCGACACAAAGACTACCCACGTAGATGTGCGCATCCTTTCAGCCACC
AACCGCAATCTGAAAGAAGAAATAGCCAATGGGCGATTCCGCGAAGATCTTTATTTCCGT
CTTTCCGTGTTTCGCATAGAACTTCCACCATTGCGCCTGCGCAAGGAGGACATACTGCCG
CTTGCCCAGCATTTCATTGAGCGCTATGCCAAGCAAATTGGTTGCCCACCCCCTGTGCTG
TCTTCCGAAGCAAAGAATTTGTTCTTGTCTTATCCATGGCCAGGTAATGTGCGAGAAATG
ATGAATTCCGTAGAGCATGCCATCATCGTATGCGAAAGCGAAATCACTAATCATGACCTG
CCTATAGACATGCTTTCGGACAATACATCCGCTGTAGCCAATGATTCCTTTGACCTGAAG
AGTGTGGAGCGCAACCACATCATCAAGGTTCTCCACCATACTCACGACAATAAGACAGAA
ACGGCTCGACTGCTCAAAATCGGACTTACCACTCTCTATCGTAAGATTGAAGAATATGGG
ATAACCGTATAAATGCTCCACACTGTCATTCCCGCCCTTCCAAAGTGAATGTGTTTATTT
CATTTTGGAAGGGTTTTTATTTGCTACATTTTCAATCTTTATCTTTGTATGATATTGATA
CACAGTATAATATATGATTAAAAACATATTTGGCACATCCATTGCGATACATAAGGTGAC
AACGATTTCGTTAAGCCATATGAACAAAGTCGAGTTTACTCGAGCTTTGCCATGGCGAGA
AATCGCACTTTTAAAAACATTTATGTATAACTTTTAAAAACAGAAAGAAAATGGATTTGT
TTACAATCGGTTTCGCAATTTGCTTGTTGAGCGGCATAGGCTGCTTCTGGCTATTCTTCA
AATGTATCGACTGGTTCGAGAAAATCTAAAAAGGAGGTAGAGATTATGTACACAACATTA
TTTATCATCAGCTTGGTGGTTTTTGCGTACCTAATGTACGTACTCATCAAGCCCGAAAAA
TTCTAAATGACGTATGAATACGGAAGTTTTGGGAGTAATCCTACAGATTGTCGTTATGGT
GGGACTCGCCTGGCCACTTGGCAAGTATATTGCCCGAGTGTATAAAGGCGAACGAACGTA
CCTCGACTTCATGAAGCCGGTGGAACGCCTTATGTATAAGTTGAGCGGTGTGAATCCCGA
CGAGGAGATGGACTGGAAGAAGTTTCTCCGTGCACTGCTTGTGGTGAACCTCTTCTGGTT
TGTGTGGGGTATGGTGCTCTTGGTAGCACAAGGAGTATTGCCTCTCAACCCCGACGGCAA
CATCGGACAGACATGCCACCAGGCTTTCAATACCTGTATCTCGTTTATGGTTAACTGCAA
CCTGCAGCACTACAGCGGTGAGAGCGGTCTGACTTATTTCACGCAGCTCTTTGTCATCAT
GCTCTTCCAATTCATCACAGCCGCTACAGGTATGGCAGCAATGGCTGGTATCATGAAGGG
TTTGGCGGCAAAAACAACGCAGACTATTGGTAACTTCTGGCGTTATCTGGTGTTGAGCAC
TACCCGCATCTTATTGCCATTGTCTTTAGTTGTAGGTATGATTCTGATAGTGGAAGGTAC
ACCCATGGGCTTCGACGGAAAAATGGAGCTGACCACCCTTGAAGGTCAGAAACAGGAGGT
GTCGCAAGGCCCTACGGCAGCCATCGTGTCCATCAAACAACTTGGAACGAATGGTGGCGG
TTATTTCGGCGTGAATTCATCGCATCCGCTTGAGAACCCCACTTACCTTACAAATATAGT
AGAGTGTTGTAGTATCCTGATTATCCCGATGGCATTGGCTTTTGCATTCGGCTTCTATCT
GAAACGCCGCAAGTTGGGCTATAGCATCTTTGGAGTGATGCTCTTTGCCTATCTTGTGGG
TGTGGGCATCAACATGTATCAGGAGATGAACGGCAATCCACGGATATGTGCCATGGGGAT
TGCACAGAATGGAGGAGCTATGGAAGGCAAGGAAGTGCGCATAGGTTCGGCCGCTGGTGC
ATTGTGGAGTGTCACTACCACTGTCACCTCCAATGGCTCGGTCAACTCAATGCACGACTC
CACCATGCCATTGTCGGGAATGATAGAGATGCTGAATATGCAGATAAACACTTGGTTTGG
CGGTGTTGGTGTTGGCTGGATGAACTATTTTACCTTCCTTATCATTGCAGTGTTCATCAG
TGGACTGATGGTGGGACGAACTCCTGAATTCTTAGGGCATAAGGTGGAGGCACGCGAGAT
GAAGATAGCCTCGATGGTAGCTTTGCTCCATCCGTTTATTATTCTCGTTGGCACTGCATT
GGCGGCATACCTCTTCGTTCATGCTCCTGAGTTCGTTGCAAGTGAGGGCGGATGGCTCAA
CAATCCCGGCTATCACGGACTGAGCGAGATGCTTTACGAATACACATCGTCGGCCGCCAA
TAATGGTTCCGGCTTTGAGGGCTTGGGTGACAACACCTGGTTCTGGAACTATTCGTGTGG
CATAGTGCTTATCCTTGGACGTTTTGTGCCCATCGTAGGTCAGGTGGCAATAGCTGGTAT
TCTTGCTAAGAAAAAATATATTCCCGAAAGTGCAGGAACGCTGAAAACTGATACCGTTAC
ATTCGGTGTGATGACCTTTGCCGTCATCTTCATCGTGGCAGCCTTGTCGTTCTTCCCCGT
ACATGCACTAAGTACAATCGCTGAACACTTAACATTGTAAGTTATGAACAATCTATTTGA
AAAAGAACTTGTTATAGCGAGCATCAAACAGTCGTTTGTGAAGCTCGACCCGAGGCAGAT
GAAAAAGAACCCCATTATGTTCACGGTGGAGATTTGCACTGCCGTTATGCTGCCCGTGAC
CATCTATTCGGCGTTTAGCAGCGAGCAAGGCTCGTTTGCCTACAACGCATGGGTTTTGCT
TATCCTCTTCGTCACCCTGCTGTTTGCCAACTTTGCCGAGGCCATAGCCGAAGCACGTGG
TAAGGCTCAGGCTGACAGCCTACGCAAGACGCGCGAGGAGACGCCAGCAAAGCTGTATGT
GAACGGTAATATCAAAACCGTCAGCAGTTCTTCTCTGAAGAAGGGCGACGAGTTTGTGTG
CGATGCCGGCGATGTTATTCCTGCCGATGGTGAGATTGTTGAGGGACTTGCCTCCATCGA
CGAGAGTGCTATCACAGGTGAGTCTGCCCCAGTCATCCGCGAAGCCGGTGGCGATAAGAG
CAGTGTCACTGGTGGTACAAAAGTGCTTAGCGACCATATCCGTGTGGTTGTCACTACGCA
ACCTGGCGAGAGTTTCCTCGACAAGATGATAGCCCTCGTGGAGGGTGCATCACGTCAGAA
GACCCCTAACGAGATTGCACTTACCATTCTGTTGGCAGTGTTCACATTGGTGTTCTTGAT
AGTCTGCGTCACTTTAAAGCCCTTTGCCGACTATACGGGTACAGTGATCACCATAGCCTC
GTTCCTCTCATTATTCGTTTGCCTGATACCAACAACCATCGGCGGCCTACTTTCTGCCAT
CGGTATTGCCGGTATGGATCGTGCGCTGCGTGCCAATGTCATCACTAAAAGCGGTAAGGC
TGTGGAGACAGCGGGTGACGTGGATACGCTGTTGCTTGACAAGACAGGAACCATCACCAT
TGGCAACCGTAAGGCCACTGCGTTCTATCCTGCCGAAGGGGTGGATAAGGCCGAATTTGA
ACAGGCATGCCTCCTTTCCTCAATTGCCGACGATACTCCCGAGGGAAAGTCAATAGTAGA
GCTTGGACGAAACGACGGATTCAGGATGAGGGCATTGCACACCGAGGGTGCCCACATGAT
AAAGTTTACTGCCGAGACGAAGTCGTCGGGCATCGTGTTGAAGGACAGCACAGAGATTCG
CAAGGGAGCCTTCGAAACCATGCGTCATATTACCGAGGATGCCGGCTACACCTTTCCCGA
GCATATCTCTTGTCTCGTGACAGCCATAACTGGCAATGGCGGTACACCTCTTGTTGTGAC
TGTCAACAAAAAAGTTGTTGGAGTCATCGAACTACAGGACATAATTAAACAAGGAATCCG
TGAGCGTTTTGAGCGTCTGCATAAGATGGGTGTGAAGACAGTTATGGTGACTGGTGACAA
TCCACTGACTGCCAAATATATCGCAGAGAAAGCTGGAGTGGATGATTTCATTGCCGAGGC
TAAGCCAGAAGACAAAATGAACTATATTAAAGCAGAGCAGAAGAACGGCAAACTCGTTGC
CATGATGGGCGACGGCACCAACGATGCTCCAGCATTGGCACAGGCCGACGTGGGTGTGGC
CATGAACAGCGGTACTCAAGCGGCCAAGGAGGCTAGTAATATGGTAGATCTTGACAACGA
CCCGACAAAGCTCATTGAGATCGTTGAGATTGGCAAGCAATTGCTCATGACACGTGGCAC
ACTCACCACCTTCTCCATCGCCAACGATGTGGCGAAATACTTTGCCATTGTGCCTGCCCT
CTTCATGGTATCCATACCAGAACTTGCAGCTCTGAACGTCATGAATCTTCATTCTCCCGA
GAGTGCCATTCTCTCGGCCGTCATCTACAACGCCATCATCATCCCGCTGCTCATCCCCTT
GGCATTGCGTGGCGTGAAGTACAAGCCGATAGGGGCAAGCGCTTTGCTCCGACGCAATCT
GCTGATATTCGGAGTGGGAGGTATCATTGCTCCATTTGTGGGTATCAAACTGATTGATTT
AATCGTAGGTTTATTCTTTTAATTGAAATACAGATATGAAAAATTTTATAGTAGCTTTCA
GGCTAACGATGGTATTGTGCATGTTCCTGTACCTCGGTTATGTAATGGTATTATGGATTT
TTGGCAAAGTGGCAGGTCCGGGAAATGGTAATGCCGAAGTTGTGGAAGTGGATGGCAAAG
TGGTAGGTGTAGCCAACGTAGGGCAGTACTTCACCAAAGACATATATTTTTGGGGACGAC
CCTCGTGTGCAGGCGATGGATATGATGCTGCCAACTCGTGTGGCAGCAACAAGGGACCTA
CGAATCCCGAATATCTTGTCGAAGTGGAGACACGTATAGACTCTTTCCTGATACATCATC
CATACCTTGAGCGCAAGGACGTGCCGGCTGAAATGGTGACGGCGAGCGGTTCGGGACTCG
ACCCCGACATCACTCCGCAGTCAGCTCGGGTGCAGGTGAAACGAGTAGCTGCCGCAAGGC
ATCTCGATGAAAAGCAAGTTGCAACATTGGTTGAGAAATCCATTGAACGTCCGTTGCTTG
GCCTATTCGGTCCTGCAAAGGTAAATGTATTGAAACTGAATGTAGCTCTTGATAAACTTA
AACCAATCTTGATTTCACAAAAATGATGAAGATAAAAATTATTTTCGCATCTATTTTGGG
AGCGGTCATGACCTTATCGTCAGCCGCTTCCGCACAAGACAAAGTAACCGTGAATGGCAA
CATTGACTTGGTAAATAACTACGTATGGCGTGGAATGGACCAGAACTCCGGCTTTTCGGT
GCAGCCTAGTCTTGGCTTGTCGTACAAAGGATTGTCCCTGTCGGCATGGTGTAGTCAGAG
TCTGACAAATAATGCTGACCGCGACGTTCAAGAACTGGACATTAATCTATCTTACTCCAT
TGGTGGATTATCAACCACATTGACAGATTATTGGTGGGGCGGATTGCATAATCCTTACGG
TTACTACAAGCAAGGTCCAACAGACAATCCCATAGATGGAGGCCATCACTTTGAGGCGAC
TGTTGCTTACAACTTCAGCACTAAACTGCCTCTTACTCTCAGTTGGTCAACATGGTTTGC
CGGAGCCGATATGCGTACGGACAGCGACAAGCGTTGCTGTTCAACTTACATCAATGCGTC
ATACGACATCGCTTGCCCGGTCGAAGTGACATTGACGCCATCAATTGGCTTTACACCATG
GAAAGGCTACTATAACGGCAAGGCCGCAATAACCGATGTATCGCTGAAAGCATCGAAGAG
TTTTGGAATATCTGGTAAATTCTCGATACCACTCTTTGTTCAAGCAATAGTCTCACCCAC
CAACGACCATGTCTATCTCGTTGCCGGTGCAGGTATAGGATTTTGATGTGCCCGAAATTA
TGACGACCGTGCCATAATCATCATCGACTATGGCATGGTCTCCTAATGTCTTGACTGATG
GAAGAAAGTTGTTACGTTTACTTGATGGAGCTTGTCTATAATAACATCAAGCCAGAGGCG
ATATGCCCCAGAAGGGCATAACACACAACCAAGTGTAAATGAAAGTTAATTTAAAAACAT
TGGAGAAGCAACAAACTTTGTGCATTCCTATTAGTTTTGGGAAATTAAATTTATAAGTAG
AACAAGATGATTTGTAATGGGAATAATTTGGTATCAAAGCATTCTCATTATGATATCTTA
CTTCTTATTATCAGTTAGTTAAGTGCGAAGTTTAGGTTCAAGTGTGGAATCGTCCTATTG
TCTATTCCACGAACTGAGGCTCTTCCAACTGCCTATCAAAGTTGAACAGACAACGTCAGA
GCCCACGTCGATATGAAAATCATTACCGTAAAGAGACCTATATAATACATTAGACTGCGC
CAAAATGGTACAATCCATGCTTACAAGATCGCTGGGAAACTTTGAACTTTGAGATTTGAA
CTTTACTACTAGTGAAATTCATTGTTCCTCAAAGACCATTCCCGTGAGTGGAGAATAACG
GATTCGAACCGTTGACCCCCTGCTTGCAAAGCAGGTGATCTAGCCAGCTGAGCTAATCCC
CCAGATTTTTAATTCATAATTGTTAATTCATAATTCATAATTATTAATAAATCAACAATT
GATTGAATTGTTTTTTCAGAGGCAGAAGTTAATCCATGTCAAGTCATGTCATTCTAACTA
ACTATTATAATTAGTTTAATTATGAATTATGAATTGAGAATTATGAATTAAAGACTGTAG
TCCCAGGCAGACTTGAACTGCCGACCTCCACATTATCAGTGTGGCGCTCTAACCAACTGA
GCTATAGGACTGTGGTTCCCGGTGTTCATTCAAGTCGCAGGGCCGCGTACTCTTCTTCGC
CCGGCTTCCTTTTTCTCTCTTATATAAAAAAAAACAGATGTAGCAGTACAAGAAATACCT
TGGGCCACCGTGTGGTAACTCCAGGCAGGTTTCTTACAAACCTTGATAAGAAATATCACC
TTATAAATCCTTCGTGCAATCCCTCAACCTCTTAAGTTTAGTTGACTTAATCATAAATTA
TGAATTATGAATTCTTAATTATGAATTATGAATCGCACTTTTATAAAAAGATGTAGAAAA
GTTAAATATGTATATAGTGAACAATAACAGTATTAAAAAAATTACCATATTTGGGAATTT
CTCCCTTATCTTTGCAGCATAAAGGCTAAGATACATTTCACCGCATGAATATAATCTTCA
AGGAAGAAGCCTTATCTGAGCTGTATGAACAGGCAAAACCAAAGACAAGAAATACAAGCA
GATATGCAAGAATAAACGTTTGGTAGATGGCTACATCCGGGCAGTAGGAATCATTTATGA
TGTAGAGTGTACAGATGAACTAAAGAATTTCAGCTTCTTACACTATGAGAAATTGAGATA
TCAGCAGAAAGAGCTTCTAAGCTCTGTTCGACTTGTAAACAGTTTGGTAGAACGCCTGTT
GTTCAAGGAGACAAAGGATGGCATCGAAGTAGAACTAATTGAAGTTGATAGTACACATTA
TGGCAACAAGAAGTAACAGATTAGTTCCTGTTAGGGCAATCCACCCAGGAGAAATCTTGC
GTGAAGAGTTGCGGGAACGTGGTATCAAGCAAAAGGACTTTGCAAAGCAGATAGGTATGC
AAGCTACCCATCTGAGTGAGTTTATTCGTGGCAAACGCAATCTGAACGACGATCTGGCCA
TGAAGCTGGAAAACCATTTAGGGATTCCCTATAAAACCTGGATGAGCTTGCACAATGGTT
ATATGTATGACAGCAAAGCTGTCAGCAAGAAACAATCGGAAGAACAAATTGCACGTTCGT
TTGAGGACGCATGTGCTCGTGTGTTCAATCTTAAACTTCTTTATAAGAAATTGAATTTAG
CAGTTCTTCCCCTTCTTGAACGGGTGAAAGAAATAAAATCGCTTTTTTCCTTTGACCTGC
TGTCATCTGCAGAGATGAGCAAGCAAGTAGCAGGATTATATAAGCACAGCGACAAGGTTC
AGATTGACGAAAAGAATATGCAGACTTGGCTTCTGTTGAGCTGGTTGGCAACTTCACGTG
AAAAAGTAGAAAGGACTTATGTACATGGCAATGGAATAAAGGCCGCCGATACAATCGCGA
AATTGGCTAATGAGCGGAAACTTACAGCCAAGGCTATCAAGGATTGTCTTTATCAAAACG
GTATAGGTTATGTTGTAGTGGAAAAGTTGGATAAAACCCCTGTTGATGCTTTCTCTACTT
ATGTAAACCAACATCCTATAGTGACGGTTACCTATCGGTATAATGATATTGATAAATTAG
CATTTGATGTTCTTCATGAATTGTGTCATATCGAAAAGCACTTCTCAGAAGAGCACACAT
CGTTCATCTCTATCGAAGGAACTATCTACTCAAAAGATCCAAGGGAAAAAGAGGCGAACG
ACTTTGCTAAAGAGCATTTAATTCCATGTGAAGTTTGGAATAAAATTCTTTCAGGTAAAA
GCAGTAGCCTATCGCCGCATATTGTAGTGAAGGCTATTGCAAAAGAAGCTGAAAAGTATG
GAATCAGTCCGACTATAGCAGTTTCAAGGTATAAACATGATACCAACTGGTATCAGACCT
CGGCTTACAAGTCATCTAAAATTTATTGATAGAACATGAGCTGGACGACTTGACCGGCTC
TTCTTGGTCTATGGGCTTACAAGTCTATCGTTTCAGGCTTCGTTCGTCATCAACCTCATA
GCTATTTTTACTACCCACTTCCCATTCTGCATTTCTTTCGGAAGCCGATGTCTGGTATGA
AAGAATATTTTTCAGGATGCTATTAGAAAGATGAGTGTCGTGGATAGGAATAGGTTGGAG
CACTTGCAGAACTGGGAGCAAGGCTTTGAAGTTGATACCTTCTGAAGCCAAGTTAAAAAT
GCACTTGTGCGAGAAATCGACACAATAGTATTCGTCACCTTGTCTGAAAATGGCAAGATG
ATTTTCTTTTAATGCTGCCCACAAGTCTTGCTTCTCGGTTGATGCAGCCAGATTGTTCAG
CACTTCTACGGCAAATCCATTGTTGAGTTTGCTGTGAGGATCTATATAAATAAGGTAGGG
ATTTTCAATCTTCCAGATACGACAGAGTATATCACGCTCCACCTCGTTGGTGGGGCAAAA
GGCCTGGACACAGCGCACCATAAAGTTGAATTTTAATACCTTTTGCACACTGTCGCTCAG
GGCGACCTCCCTGCCATTGAGCAGCCTGAAACGGCCTTTGGAAATGCGAGTACCATACTG
TCGCCATAACATTCTGTTGAGTTCATAAGCAATCATCCGGGGATTATCCTCCAGCATGGC
ATCCACGTAGAGCTCTACCTTATTGATTCGTTCCTTTTCGCTCATGAAGTGTTGCAGTTG
TTTGATAGAGAGCACACTGCCACCTTTATACACCGTTTGTTTGGAGTGATCTACTATCAT
GTAACCGTATGGTTTGTCCTTTGAACCAAAGAAAACGAGCGATACACCAAACTTCTTTTG
CAAGATGTCTGACAGTTCACTGCGGCTGGCAACCATGTTGCGATACTTTTTCATAACAGC
CCCCAGTTGCCTACGACGTTTGTAGGTTTTCTTTTCATCAATAACAGAGAATTTTGCGGT
CAAACCTTCCATTTCGATTTTTGTTCGTACCCGTCCGCCACGTGCAATTTCGAGGTTGCC
GTCACGCTCGAAACATTCATAGCCAGATGCCTCCATGATGGCTTTGAATTGTGTAAGTGA
ATTGAAATTGTAACCAAGGGCCTCCTTCAAAAACAAACTAGCACGCAATTCCTCATCTTC
GCCAACAATTTTGTTGATGACCTCCTGCGAGCGGATGCGCTCGTGACTGTGGTCTATTTT
CTGGCCATTGGGATTCACCCGGCTGGTGATGATGTGCAGGTGATAGTTGTCGGTGTCATT
GTGCGCATAGATAAGAAGCGGCTGCCCCTCATCATCATAGTCCATTTCGTGAAGATACTG
GTGGGCAATATCCAAAAGCTGCTCTTGAGAATATTCATGTCCCCGGCAGGAAATGGCCAC
ATGGAACTGCGCCTTGCGGATATGCTCGTTTCTTGTCGAATAGTCAATCAGGTATTGTTG
CAGTTGTTCGGGAGTGTAGCCATCAGTGGCTCCCACATAACCGAAGTTCTTCATTTCAAG
GAGTACTGCCTGGCCTTTGGCCACCTTTCGCTCGTTGTACTCGACGGCATGGAAATTTGT
GCTGGAGGGAAGTATGGTTGCTATCATTGTTTTCTTGTGTTTTTGCGTTATCGTGAGAAG
ATGAAAACGGTAAATCGGTAATTACCGATGACGGTTTTTCGCTTTATCGTGTTAATCGTT
TGACTATTTGATGCTGTTCCTGTTTTACCGCTGTTAAGAGCTTTTGCAGCTCCATGATTT
GAGGGTAAAGCACTTTCTCAAAATAGGGAAGTGTCAGCTCATTAGCTATCGCCAGTTCGT
TGGCACGCTTGACCACCTGATTGAAGTTGCCGCCCATCCATGCCAAGTCCTGCTGATACT
TTTTGTAAAGAGCCGTCATCTCGTTGAGCGCGGCTATCTTCCGCTTTGTTCCCGTGTCGT
CAAATTGTTTGATGGCATCCCATATCATACTGCTGACCGTCTTGTAGTTGACCGCTTTCT
GCTTAATCAGTTCGGCATCCTGTGCTGAAATCCTTATCCAGAGTCTTTTCGTTTTCCGTT
CCATATTCTTCTGTTTATATTCTGAGTTGCGAAGAATAATCCCCAACTTGACAGAGTTGG
CAAGTCACTTTTGTCCGCACAAAAGTACAACTTGCTACCCAAACTCCGTAAGGGAAATGT
AGTCCCGCCACTTGCTTGTCTGTAATAAAGTTAGCAAGAAATGATGAGTTGCAATGTCCC
TCGCCCTTTTTTCAATAAAAGAGTTTTCGTGAAATTGGAATATCGAAATCCCGATTTGTT
GATATTGGGATAAACCGAAGTCACGAGTCCGTTGCTTCGAGAAAAACCGAAAAACCGAAG
CCGTGAAATAGTGACATTACGAGAATATATAACCACAAAAAACTACTGATTATCAATGTT
TTAGATGTCGTTTTTCTTGCTTTTCTCAGTTATTTTTCGTACCTTTAGTTGGACTAATAA
TGTTTTAAGATGCAAGTGTTTCTCTTCGTATATATCATGGTCAGGGCCATCTTCCAGCTG
ATAGGTTGGGTGATTAAAGGCTTTTTGTATGTCTTGTGGATGATTTTTGGTGGCATTGCC
TACTTGGTGAATTATCTGATGGAGCGTAAAACATAAAGCCATACCTCGAAGTGGGAGATA
TGGCTCTATGTGGTGTGTCAATAAATCATCTGATTGCTCGCTGAAGATTCTCAGCGTGCC
GTTCTATCGTGGTCTTTAGTACTTTAGCGTAGATTTGTGTAGTCCGGATGTTCTTGTGTC
CGAGCATACGCGATACATTCTCGATAGGTATGTCATGTGCGAGAGCCAATGTTGCGAATG
AGTGCCTGGCAACATGAAAAGTCAACGGCTTGTTCAACTTCAGGGCAGTCTCGATGAGGT
GAAGAAAGTCATTTGCCTTCTGATTTGAAATCTTAGGAAGGACAAACTTGTATTTCTTTA
GCACTTCCATGGCTGGTCCCAGGATAGGGGTGAAAAACTTCGATGCAGTCTTGATACGGC
TTCCATCTATGTAATACAACTTTCCCTGCTGTTCTGTCATTTTTTCAAAATCAAAGGCCT
GCACATCACAATAGGCCAGTCCAGTGTATGCAGAAAAGACGAACAGGTCTCGAACCTTAT
CTAATTTTTCGTCCAACTTAATCTTTCTCAACTTTTGTAGCTCAGCCTCTGTCAGTGGCT
CTCTTTCCTTGCATTCTCCACGTTTGAATTTGACCTGGGTATATGGATCTACTCCAATCT
TACCCTCAATATATAATAGGTGAGAATACTTTTTCAGATGTTTGTGATAGGTATGTATTC
CGACATCTGATCGCGTACCGTCGTGTAGCCATTCATCAAAAGCCACCAGATTGTTGCTTG
TCAGGTCTGTCAGCTTCTGAATCTTGCCAAATCTCTTCAATGCGTCCAGCGTGCATTGCT
TGTGTTTTCGAGTACCCTCACTAATATCTTCAGCCTCGATATGCTCTTTCATGTATTCTA
TGAGGTTGATGGAAGGCTGAATTTTCACCTTGTACTTTGTGGGGGCTATCTTCTTAGGAG
AGGAAATGAAGGTAGGCTGTTGTTCTGCACCATAATAATAAGCATCGAAAGTGGCAATTG
TCATTTCATTGCCCAGTAGCTCCATAGCTCCGACAATCTGTTCACACTTTCTTCGCTCAG
CTTTCACCTGTGGTGAGGAAGCAAATTTTTCCCACTTTTCAGCAGGGAAGTCACCTAAAG
AAATGTACTTACGCTCAGTTCTGCCAAGATAGATGCGTAATTCTACCTTGCCAGAGCCAC
GTTTCTCTACTTGTTTCTTTCGGTCAAAAATAACCGTTACATTCTCTTTTAGCATAATTT
AACTTATTAAATCGGCTAAAGGAGTAATTTTGGGGTCATCATGTACAAGTGGTAACACAT
TTTTGGGGGGTGGTAACACATATTGGTAACACATTTTGTTCCCGATAGGGCTTTTTAATT
CCCGTTACGTCCTGTTAGCCGCAGGTTCAACATTTAGCATAACTTCCTCTAAATGTGCTA
TTTAGCTAACAAGTGGCTTGTATAAACGGAAAAGAGGACTTCATTGCTGAAATCCTCTTT
TTTAGTACTTTGTGACCCGCATGGGGCTCGAACCCATGACCCCAACATTAAAAGTGTTGT
GCTCTACCAACTGAGCTAGCGAGTCTAACCAAAAACTTTCATAAACGATTAATGATGAAA
GCGAGTGCAAAGGTAAAGAGTTTTTTTTGAAACACAAAACAAAATAGTATTTTTTTATCG
GAGTGCCCGAAAGTCTCACTTAGATTTTGCATCTGTACCCCCCAACAACTCGTTGATGAA
ATGAATGTCATGACAGCTGTTGTATGTCATTTTTCTTAACAACGTGTGTCTTCATATTTG
GCGTATTTGCAAACCGACTGTATGTTGCCAGCAAATACGCCAGCTATGAGCGATTTTTGG
ATTGGATTGTCTGTCAATGCGTTACGCATGTGACGTGTTGTGGCGTACCTGTTTCGCAAG
GATTTCTTTTACAATAGCATTGCTTTTGGGGTACTGTTTACATGCTATTACACCCCAAGC
ACATGGAGTTTGTCGGTCAAAGTGGTGTTTCTTGCATGTTTAAAGACGTGACTTTTGTGG
AAAAATTAGATTTTTCTTGCCTAAAGGTCTCCTGCTTGCCTCCCGCATGTCTATTGATTT
TTTCCAGATTGGAAGTTTTCAAGTGCCGTTTTAGGGGCAATAATTGGTAAAAAAAGTCAA
CGCAAGGGGCCAGTTTCTGCTCTTGCTCATCAGCTTGGCTATATGCTGCTAACGAGCGTT
CTGTATAGGTTTTGTTGTTTTCAAAGGGTTCGTTGATGTCGTGAACTTTTACTTTTTGTA
ACATTATCTTATTTTGTTTGAAACCTAAACATAATGTGATAGGCGTAATTTTGCGGCCAT
GATAATTTTATTGTTTTATTAAAGAAGATGAGAAGATTTTTGGAATGGAGAACGTGTATC
ATGCTGTTTTTTCTGTTTGTCTGCGCATTTCCCGTCAAGGCTCAAATGCTCACGCTGAAA
GGACAGGTGGTTGATACGCAGGATGAGCCACTCATTGGGGTAAGTGTAGTGGAAAAAGGA
ACCTCGCATGGCACGATTACTGATGTGAATGGCGATTTCACTTTGAAAGTAGCTGCCAAG
ACACAGCTTGTTTTTAGTTATGTGGGTTATCAAACTCAAGTAATCGAATGGAATGGCCGC
TCGCCTTTGCACGTCGTTATGAACGATGATCGTAAGGTGCTGGATGAGGTGGTTGTGGTA
GGCTATGGCACGCAGAAGCGTGTGAACCTCACGGGAGCTGTGGCTACGGTAAATGGCAAG
GAACTGGAAAACCGTTTGTCGCATTCGGTCACCAACATGTTGCAAGGTTCGGTAGCGGGT
GTCAATGTAACCACCTCGGCAGGAAAACCAGGGTCGACTGGTGCTATCAATATACGTGGT
GTCAATTCTATTAACAATGCCGACCCGTTGGTGGTTATCGATGGCGTGACAGGTGATGCG
GGCGATCTGTCTCGGCTGAATCCGAATGACATTGAGTCTATCTCCGTGGTGAAAGATGCT
TCGGCAGCGGCTGTCTATGGTGCGCGCGCCGCTTTCGGTGTGATTTTGGTCACCACTAAG
TCGGGTAAATCCGCACAAGGCACGATGGGCAAGACCGTACAGGTGCGCTATAGTGGCCGT
TTTGGTTGGGAGCAGCCCACCACCTCGACCGATTATGAGAATCGAGGCTATTGGTCGGTG
TACCATGTTAATAAGTTTTGGCAATCGAACAGTGGTACCAATTACGTGAATTATACCGAT
CATGACATGGAAGAGCTGTTGGCACGTGTTAACGACAAGACCGAGAATCCAGAGCGTCCG
TGGGTGGTCGAGGAGATGCGCAATGGCCGTAAACAGTGGGTGTATTATGGCAATTACGAC
TGGTGGGACATGTTGTTCCGCGAAAAGCGTCCCAGTCAGCAGCACAATGTGTCGGTGACG
GGTGCGCGCAACGGACTGAGTTACATGCTCTCGGGTAACTACTACCGACAGGAGGGCATG
CAGCGCGCACATCCTGACGTGTTCAATCGGTACAACCTTCGGTCGAAGATTGATTTTGAG
ATGAGTAAGTGGGCCACATTGTCCAACAACACCTCGTTCTATCAGTCAGACTATACGTCT
ATTGGTTGTGGCGGGGTAGAGGATGCCATCGCTCTGAGTGCACGTCATGCCATGGCTTGT
TTCCCTATGCAGAACCCAGACGGAAGCTGGATTTATGCCACACCTTATTTAAAATATAAG
GTGGGCAATGGACGACACATCATTTTAAATGAGAATACACACCGCAACCTGGATAAGAAA
ATCAACTTTGCAAATACCACGCGGTTGGTGATTAAGCCCATTCAACAGCTGTCGGTGACG
GGCGATTTCACTTATCGTTTTTACCAGACCCAACACACCGGACGTACCTCAGAGTTGTGG
TATCGCGAATATCCCGATGCTCCAATGGCTTCGTACAATACCGGTGCGGGTGAGAACCAG
TTGGATGAGGCGGTGCGCTCTAACTATTTTTATTCTACCAACGTGTTTGCCAATTATGCC
GACACCTTTAATGAGCGTCATCATCTCTCGGCCATGGCTGGTTTCAACCATGAATATTAT
TATCGCAAGGGCGTATCTGCCTGGGGTAGAGACTTGTCGTCTATCGATTTGGATGACCTC
AACCTGGTGGGTCAGAACGAGAACGGAGAGACCGAAACAGGCGTGGGAGGCGGTCAGGCC
GAATATGCTTTAGTAGGTTTCTTTGGACGTGTAAACTACGACTACCTGGGTAGATATCTC
TTGGAGTTGAGTGGACGCTACGACGGTTCGTCGCGTTTTGCCAAAGAGTCGCGTTGGGGC
TTTTTCCCATCTGCATCCTTGGGATGGCGCGTGTCCGAAGAATCTTTCTTCCGTCCAGCC
AAACAATGGATTGACAACCTGAAACTGCGCCTCTCGTTTGGTTCGTTAGGCAACCAGAGT
GTGTCATCGTACTACACGTATATGCGCTTGGTGTCTATGCATAACTTTAGCAACTATACC
TTTGGCGAAGGCAGTGCCATGCCAAAGTATTCGTCACTCAGTGCTCCCATCTCCGACAAT
CTTACCTGGGAAACCGTGCAACAGTGGAATGGCGGATTTGATATGTCGATGTTTGGACAG
CGGTTATCTATCGTTACCGATTTTTATGTTCGCAATACCAAGGACATGCTCACCGCCGGT
GTAGCGCTACCATCGGTTTATGGTGCTGCCGTTCCTCGCATGAATGCCGCAGACATGCGC
ACGAAGGGATATGAAGTAAGTGTGAACTGGCAAGATAGGGTCAAGCTGCTCAATCGGTTG
TTCCGTTATCATGTAGGCTTTGTGCTGAGCGATTACAAAAGCACCATTACCAAGTACGAC
AATCCCAATAAGTCGTTTGCCAAGGCGCATTATGTAGGTCAACGCATTGGCGAGATATGG
GGCTTTACTACCGATGGTCTGTTCAAGACGAATGAAGAAGCTAAAGAATACGCCAAGCAG
GTGGACCTTAGTTATAGTAGCGGCCGACTTCGTGGCGGTTGGCAGGCCGGCGATTTGAAG
TTTGTTGATCTCGACGGTGATAACAAGTGGGGCATTGGTCAAAACACGGTTGACAAGCCT
GGCGATAGGAAAATATTGGGCAACTCGTTACCATCGCTTTCTTATGGCATCACGGCCGGA
TTCGACTGGTATGGCTTCGACGCTTCGGTATTCTTTCAGGGTACGGGCAACCACTATTGG
TATCCCAGCGGACACAACATGAACTTCTGGGGCGGATTCTCCTATTCTTATCTTACCTAT
TTGCCCAAGGACTTCTTAGGCAAGCTGTGGTCTGAGGAGAATCCCAATTCGTATTTCCCA
AGGCCACATGCCTATGGTGCTACAGGCGGTTATCTGGCACAGGTGAACGATCGATATTTG
CAAAACATCCGTTACCTACGTCTCAAGAATTTATCTATCGGCTACACCTTACCCAATGCA
TGGACACGCCACATTGGGGTAGAGAAACTTAGGCTCTACTTCTCGGGTGAAGACCTGTGC
TACTGGTCACCTCTGAAAAAGAATACGAAGTACATCGACCCAGAGGCAGCCTTCAATAGG
AGTAGTGCTGGAGACAATAACGCATATTATCCATGGCCATCTACCTATATGTTTGGGGTG
GACGTGACCTTCTAATGGTTTAACAATAATCAAGAAAACAAAGGAAAATGAAAAAGATAA
CAATCAAACTATCGGTTGTTCTGGCATTGGCAGCACTGACATCGTGCCAACAAATGGACT
TGATGCCCAAGGATCAAATGGCTCAATCGGAATATTTCAACAACAAGACTGAGCTCGAAC
TGTTTAGCAATCCCTTTTACAACGATATCTTAGACAAGACGCCTTTCGATGAGAAGAGTG
ACATCTTGGTAACCTCTATCCTCAACGAAATCATGGTGGGCGGCAACAGACGACAGGTAC
CAGCTTCGGGAGGCGGTTGGAGTTGGGGACCGCTGCGCAACATTAACACCTTGCTGGAGA
ACATCGAGCGTTGTACAGATGCTAAAGCTGTGGAGCATTACACAGCCGTGGCTCGTTTCT
TTCGTGCTTATTTCTATTTTGACAAGGTACGAAGGTTCGGTGATGTGCCTTGGTACGACA
GACAGTTGAGTTCGGAGGATGAAGATTTGTACAAGCCGCGCGACTCGCGTGAGCTGGTGA
TGACCAAGATGATAGAAGATGTTGATTATGCCATTGCGCATCTGCCTGCCGGGCGCAGTG
CCTATCGGGTGAATCGCTGGGCTGCCATGGCTCTCAAGGCTCGCTTTTGTCTCTTCGAAG
GCACTTATCGTAAATATCACAACCTAAGTGTTCCTGGACATGATGCCCGCTATTATCTGG
AGCAGTCTGCACAGGCTGCCTCACAACTCATGCAAAGTGGGAAATATAAATTGTACACAA
CTGGGCATCCTGACCAAGATTACCTTATGTTGTTTGTTCAGCATGAAGCTAATCCCGATG
AGTATATCTTTGCCGTGAAATATGATTATGCTTTGGGTGTGCGTAACAATGCCACTGGGT
TTACAATCTTGGCATCACAAGGACTGCCTGGATTGACGCGAAAGTTTGTGAATACTTATC
TCATGAAAGATGGTTCACGCTTCACCGATCAGCCAGGGTGGGAGACGATGATGTTTAAGG
AAGAGGTGAAGAATCGCGATCCACGTTTGGCACAGAGCATGCGCACACCTGGATATACGC
GTCTAAATCAAACCCGCGTTCTGCCTCCAGACCTGAAAGTGGCTATTACTGGTTACCAGC
CCATCAAGTTTGTTCAGGACCCAACCGACAATAGTAGTAATAACGATCGTACAGAGTCGT
CTGACGTTCCTATGCCCGTGTTCCGCTATGCCGAAGTGTTGCTCAACTATGCTGAGGCGA
AAGCTGAGTTGGAAACCTTGACGCAAGCCGACTTAGATGCTTCAGTGAATCTTATAAGAG
CACGTGTGGGCATGCCTAAACTGCTGATGACACAAGCCAATGCGCAGCCCGATTCTTATC
TTAGTTCCAAGGAGTATGGCTATCCACAGGTGTCGGGAGTTAATAAGGGGGTGATTTTAG
AAATTAGACGTGAGCGAGCTATCGAACTCTTGCAAGAAGGTTTGCGCATGAACGACCTTT
ATCGTTGGCGTGCTGGCCAGTGCATCAACCAACCTCTGACGGGGATGTATTTCGAGGGAC
CTGGTGAGTACGACTTGTCGGGTGATGATCAACCAGATGTTGTTTTGGTGCCTAAAGGTA
CGAAAAAGCCCAAGGAGCGCGAGGGTGTTGTCGTCTTCGAGTTAGGTAAAGACCTCTTGC
TCACCAACGGTGATCATGGATATTTGGATTACCTCCAACATGCAGAGCGCAATGGGTTCA
ATGAACAACGAGATTATCTTTATCCCATTCCTATTGACGAGCGCACCCTAAATCCTGCAT
TGAAACAAAATCCTGGTTGGAAAGATGGATTGGATTTTTAATACCTTACTCGTATCAATA
GTGCTGATACCCCACCAACCGGTCGGTACGTTCGCCGGTTCCGCGATAGTAGAGTAGTGC
TTGATACTTGTTTTCCGTTTGATAGAACGACCCCTCGGTGCTTACCGGAGCGGTCGTTCC
GTCTGTTTTTGCAACCACATACTGGTACGAATAGTAGCCCTGCTTCAGCAGCACTGCCGC
CTCGTAAACGCCGTCCTGCTCGTTGTAGTGCATCTTATATTCCGGCGTCAGTTGGTCGTT
GGTCCATGTTGCGTTGAGATATACGTCCCCGTTCTGCCTGGGTGTCTGCAACTTGAAATG
CACGATGAGATAATCAGAGCTGGTGTTGTTTTCCACATTATCGCTGTTGCGGATGTAAAA
TGTCCCGTTGGCATCCTCATCGTACACATAATTTGGGCGAGGCTCATCAGTCCAAACGTA
TGCGTGATAATCGTTTCCGTCCCAGTTGACAGATTCCAATCCCATGGTCGTATGGTTCAC
GTCCAGCATTTCAAACTTTCGATATTCATTGCCTCCGTCAAAAATCAGCTGCTTGTTGTG
TACCCATTTCAGTGCGTCGGGCATGACGTATTGCGGCTTGATGTTGAATCGTTCTTTGTT
CCACCGTCCGTTTTGCAGCACGATGGTCTTGATTTGGGTTGCCGGATCGGTTACTTGCAG
CATACCATAATTTACCTCCATGTTCACCTGCTGATGCGTTCCGTTGATGTCGATGTCTGT
GTTGGTCACTACCTCCATCTGGATACCAGCGAGAGGTTCCACCACCATGAAGCACGCAGA
CAAGATTTTCTCGTTGTCGTTGTTTTCGTCGAAGACCGTGAGACGATAGTTCCCACTCAT
CTTCAGTCTGCATCTTTCGTTGGGTATTTGCAGTCGATAGTGGGTGTAGAGCGTTTTTGT
GTTGATTGATTTTTGCACGTCATCGATGGTGTTCCCCTCTGCGAAGCCATCCAGATAATC
GCTTGCGAACAACTGAGTGGTGGTACTCCAGTCGGCTTCGCAATGCTCAATGGTGTAAGT
ATATCGGTGATATTCGTGGGTGAGGTCGTCAAACGCGATGGTTATTGGCTCACCATCCAA
CTGGGTGATGGGGGGTGAGAGCCAGTCATCCCCTGCAACTACTTGCAAGGAAGCAATCGA
CTTTTTGTAAATCTCGTTCTTCTGTGCAGTGCAAACGCTTGCTGCCAGCAAAAGACAAAT
GCCTATCAGTGCTCTGTTTATCGTATTCATTTCCATGATGTGTTTTGCAGATGGCTGCGT
GATAACACCTGTTAGAATTCGAGTATAACCTTTCCGTTAATCAATCTGCCGGTCAGATAA
TTGGGCACGGCATATTGTTGGTTCGTCACATCCGTAATCCAATAATATGAATTGACGTTA
CTGATGCCAAAGAGGTTCAGCGCGTCAATGCCCAACCAAATGTTCTTGAAGACAGATTTA
GAGCGACGGTCGTCATTGTTCAGCAGTCGGTAACTCATCCCCAGGTCCACTCGTCTGTAT
GCAGGTGCGCGGAATGAGTTGCGTTCCAATTCGCGGTGCGGGGCTGCAAAGGGAAGACCG
TCGGCAAATGCCAGCTTCAATGACATCTTCCATCGGTCGGTTCCAGGGAAGTAATCGGTG
AAGAACAGGTTCACGGCGTACCGCTGATCGGTAGGCATGGGGATGGTCTTGCCATTGAGT
TTCATTTTCGTATCCATCACGGAGAGGCTAATCCACGAATCAGTTCCTGGCACAAATTCG
CCATACAGCTTCAAGTCCAGTCCCAAGGCATGCCCCGACCCCATGTTGTCGCCATAATAT
ACCACCTTGACGTTGTTCACACTGTATGGCACCAGGTTGCCCAATGCCTTAAAGTAGGCT
TCGGCAGTGAACTTGAATGGCCGCTTGTTCATCCTGAACCGGTAGTCCATGGCGGTGATT
AGGTGGATGGAACGTTGGCTCTTCGTCTTCTCGTTAAGCCTTGCGTACGTTGTTCCGTTG
ACGGTTGTGGTGTCTCTTATCTCTTTGTAGAAAGGCGTTTGGTAGTACAATCCGGCCGCC
AAACGAAAGGTCATGTTCTCGTTAAAGGCAGGTATGATGCCCAATGAGGCACGCGGACTC
ACCACCAATTCTTTGTTGTAGCTCCATTTACTCATGCGCACCCCATAGTTCAAGGTGTAG
TGTGTGTTGCCGTTGCGGTTGCTAAACCGATAGGTGTCTTGCAGATAAGCCTCGATGCGC
CGGGCGTTCAGTTCGTTTTTGGCACGAAGAGAGTAAATCATGTACAGGTCTTTTCCAGTG
TGTGGGATGCTGTAGCCGCTTGAATCCCGCATCTCATATTCGGCTGCTTGCTCTTGAATG
TGTTCAAACTTGAATGTCAATCCACCTTCCACTTGATGTCGCTTGGATGTGTGTTTGGCC
ATCAACTTTACGTTCTCCACATGAGCTTTCAAGTAGTTACGCGCATGTTGAAAGTAGGTT
CCAACGCCCAAGTTCTCACTTGTCTCGGTTTGTGTGAGCCAATATTGCCCCTGAATGTCA
TATTTTTCACGTTCGTTGGTCGAGAAAGCTGAGGCTAAGAGTGACACTGACGTGGAATCA
CCGAAGTTGCGTGTTAAGTCGATTGAACCGAAATAGGTATTGAACCGATCCTTTTCATGC
CCATCAAAATATACTTTGAACGACTTAACGTTTTGCAAGGTACCGAAAGCCGTTTCCCTG
TTTTTTGGCGTAAACGTGTAGTGATTGTCCGATAGATTGCCGATGAACGACAGTTTCCAA
CGCTTGTTCGGCGTATAAACCAGGTAAGTTTGATAGTCTAAGAAATCGGGTTTGTATTCT
CCCTCTGTTTCCAACGACCCCAACAGATATTTGTTGGTCTTGTATCTCAGGCCGTTGCTC
CATGCCACCGTCTTGGTTCTGAAGCCTACGAACGCGCTGGCTCCCAACAAACTGGCAGAC
ACGTTGGCCTCAAATGGTTTGGGTTGCCGGTAGGTGATGTCGAGGGCCGACGACATCTTG
TCGCCGTATTTGGCCTCGAATCCGCCGGTTGAAAAACCAATTTTCTCCACCATGTCGGGA
TTGATAACCGACAATCCCTCTTGTTGTCCCGACCTTACCAAGAAAGGTCTGTATATCTCT
ATGTTGTTGATGTACACGCTGTTCTCGTCAAAGGCACCCCCCCTTACGTTGTATTGTGAT
GACAGTTCGTTGTGCGAGGACACGCCGGCTTGCGACTGTATGAGCTCTTCCACGCCGTTG
CCCGTAACCGAAGGCAAGGTTTTGGCATGTTCAGTCTTCAGGTTTTGCGTTTGTCCGGTC
TGGATTTTCTCGCCCATCACCTTCACTTCGCCCAACGTCTGGTCGTCGCTGTTCAATACT
ATCTGCAACGTTTGCTTGCCTCGCGGATGGCGCAGCACGCGCTGCTTGGTTTTGTAGCCA
ATCATGGAAAACCTGATAACAACCGAGTCGGCCGACATCAGTTGCATGCTGAACTCGCCT
TTGAGTGAGGTCACTGTGGCCTTGCCCTGTTGCAGACACGACACGGTGGCCAGCTCCACG
GGATTGAGTTGCTCGTCAACCACTCTTCCTTGCAGGGTGAATGATTGGGCTTGTGCTGCC
ATTGCGCATAGCAGCAACAGACTGATTACAACGGTTCTCAATTTCATCATTGGTCTGATA
ACGCAATAGTTGGTTGATTATTGCGTTGCCGCACGTTGTTTCAGCATTGTCGCAGAGCCG
CCAACAGCTCGTTGTTTTCGGTTTTCGTGCCGACGGTCACCCGCAAACAATCGTGGCATA
GTGCCACCTGGCTACTGTGGCATACCACAATGCCTTTGTCCAACAGGTATTGATAGGTGG
CTTTGGCATCTTTCATCTTGGCCAGAAAGAAGTTGGCCGCGGTAGGGTACACCTTCACGC
ATTGTGGCAGTACGGCGAAAGCCTGCACCATTCTTCGCCTTTCTTGCAGCAGGGTGGTGA
CCCATTTTTCTACCTCAAAGGTGCCTTGCAGCGACTTGAGTGCTTGCTCTTGCGTGAACG
AACTGATATTGTAGGGCTGTTTCACCTTATTAAATAGGTTGACGATTTCTTCGCTTGCGA
ATGCCATTCCCAGTCGAATGCCCGCACATCCCCATGCCAGACTCATGGTGTTGAGTATGA
TGAGGTTGGGGTAGGAGGTGAGTTCGGTGCGGAATGACTTCTGGGAAGAGAAGTCACTGT
AGGCTTCGTCCAGTACCACGATGCCGTCAAACCGTTGGATGATTTCCGTGATGGCATCTC
TATGAAGGTCGTTGCCTGTGGGGTTGTTGGGACTGCATAGCCAGATTACCTTTGTTGACG
CGTCGCATGAGGTCAGCAATTTGTCGGCCGACAGCTGGAAACACTCATCCAGCAGCACGG
GTTTGTAGGTCGTGTTGTTGATGTCTGCACACACTTTGTACATGCCGTAGGTTGGTTCGA
TGGCAACAACGTTGTCTTGCTTTGGCTCGCAGAAAATGCGGTAAACCAAGTCGATGGTTT
CATCACATCCATTGCTCAGGAAGATGTTTCCGGCCGGCACTTGCTTAATTTGGCTCAGCT
TTTCTTTCAATTCCCTTTGCAGCGGGTCGGGATATCGGTTAAGCGGCTTGTTGTATGGAT
TTTCGTTGGCATCCAGAAAGATGTTTGCCTCGCTTCCACCATGTTCGCTCCGCATGCTGC
CATGGGGCGTTAAAGTCCAAATATTGGGTCTAACCAGTTGTTCCAGGGTTCTCATCATGT
CATCGATTTAAAGAGTAATGGTGCCGAAATTGCGTGTCGTGAGGTGTGAATCGTTCACAT
GGCATTTCTTATTTGTTCTTAAAAATGTAATGCAAATATAATAAGATGTGGGGAGATGTG
CAAGAAATGTCGTACATTTGCCCGATGCAAAAGTGCCAAAATTACTTTTCGACAGGTGTC
GGAGCATACCGAACCGAAAGTTAATTAGTCATACTATCAAAGAACTCTTTGGCTGGCAGA
GGAAAGCTGCGTAGCCAGTATCTCAAATTTTAACGAACTATTGTGAAAAAGTATGGAGTG
CTTTCAATATTCGAAACCATCATTGTAACCATTATGTTTTTAGTTATATAAAACAAATCA
TTAGTTCTAAAATGTGATATGTCCTAATTGGAGTGCTTACGAGATTTTACTTCGAAATAA
GCTTTCATTACTATTTTCTTATTGTCTATTCTTGCATCATCAGAATATGCTGTATTACAG
AATTTATAGTTACCTTCCTTTAAAAAAACTTTAGCATAATCATTTATGCAACTATATGCA
GGTATTTCTTTTCCCATCAAAATGGAACCAAAATCATTTTGTATACGAATCCATTTTCCA
TTTACTTGTCTTTCTATCCAATACTCATCTGAAAGATATATATAATGCCACTGTGTTTGA
TTCTTAATACTATACAGTATAACAATGGAGTCTCCTTGTGAAAAACGACATTGTTTAAGC
TCTATATACAGAGAGTCTTTGTTCTTATTAGAACTTGAGGAAGATTTTGTTTGGTATTCA
GTGTCTGCTTTTGGGGCATTATTTTTGGGGATATTACATGAGAATATCCCCAAAAATAAT
ATGCAAAAAAATAAAAACTTCATTTTTCACATTTTATTAATTTAGTTAAATTCATTTGAT
TTTTGTAAAGTTAAGAAAATAAAATCAAACATAAGAAAAGTACCTGCTGAAATTAGATAC
AATTAACCGTATATTGTTTTTTTTAATTAATTGTTAAAGTGTAAAGGTGCCGAAATTGCG
TGTCGTGTGGTGTGAATTGTTCACACGGCATTTCTTATTTGTTCTTAAAATTGTTATGCA
AATATAATAAGATGTGGGGAGATGTGCAAGAAATGTCGTACATTTGCCCAATGCAAAAGT
GCCAAAATTACTTTCCTGTTCCGCTGACATGCCATTTGTTCATCTTCCTGTTGCTGTTGA
TGCTCTGTGGATGCGAGAATGAAAAGACACAGGTACGCACGCCTTGGGGCACCACGTTGG
GCACCGATACGGCCAACGTGAGCCAGGGTTTCTCGCTGGATGACATCATCGGAAACGGCG
AATTGATTATGCTGACCATCAATGGCCCTGAGACTTATTACGACTATCGTGGGCGTGGCA
TGGGTTTACAGTATTTGCTGTGTGAGCAGTTTGCCCGACAATTGGGCGTTTCCTTGCGGG
TGGAGTTGTGCAAAGACACCACGGAGATGGTTAACAGGCTCGAGCAAGGTGACGGTGACA
TCATCGCTTTTCCGCTGCCCAGAACCGATAAACGCTTGCTGTACTCGGGGCCTTCGGCTG
ATTCGTTGAAAACACAGTGGGCAGTAAGGAAAGACAATGAGGCGCTTGCCGACACGCTGA
ACAAATGGTTCAGTCCGAAACTCATTGCCCAAGTCAGGCAACGGGAATCTTTCTTACTTT
CCACCCGCAGCGTCACCCGTCACGTTTATTCACCCATGTTGAACCGTTCGCAGGGTGTCA
TCTCCCATTACGACCATTATTTTCAGCAGTATGCACCCATGGCCAGATGGGATTGGCGCT
TGATGGCGGCTCAATGTTATCAAGAGTCTACGTTCGACCCGCAAGCCCGTTCGTGGGCCG
GCGCACTGGGATTGATGCAAATCATGCCCGGAACGGCGGCGCATCTGGGTCTTTCGTTAG
CCGACATCCATGATCCGGAGCAAAATATAGCGGCCGCAGCCAAGTATTTGCAAGAACTCA
GTGCCCATTTTCAGGATGTGAGAAACGTGCAAGAACGCCAGTATTTCGTGCTTGCCAGCT
ACAATGGTGGCTCTTATCATGTGCGCGATGCGATGGCGTTGACTCGGAAAAACGGCGGCA
ATCCGCATAGTTGGAATCACGTTTCAGAATATATTTTGAAGTTGTCTGACCCTCGTTATT
ATCGTGACCCCATTGTCAAGCATGGCTATATGCGTGGTTCAGAGACGGTTGACTATGTTA
ACAAAATTCGTGCCCGCTATGCGCAATACAGAGGTGTGGCCAAGGGTGGCATCGGTTTTT
ACAGCATCCAGAAACCTTCCAGGGCCAAGCGCAAGCATCGCTTCAAACTCTGAACGTGCC
ATAATGGGTTGCCGTAGGGGCGTGATTTATCACGTTCCGCCCCTGTGCGATTGGCAAATC
ACGCCCATACGGTTTGACGGAGCGTGATGAATCACGCCCCTACGGTTTTCTTACCCCAAA
GCACCGCATTTTCAAACTCATTGCTATTGGCGGCCAAACTCTTTGCTATTGGTACTCAAA
CTCAATGTTATTGGCAGCCAAACTCAATGCAATTGGATGACGGGCTCAACGGCTTTCGTT
ATGAAAGGATTAAGTACCTGGTTTTCAGGATGTAACGATTTTCGTCTATGTCGCCGTCTT
TGTTCGTCAATGCCCATCTCCGTTTGATGCTTCGGCCGCTTCTGTTTGGATGGCTTTCCT
GTTGGATTGTGCTTGTCTGCGGGCTTCTATCGACCCATACACATAGTAGTTGACGTAGAT
GCCAACCGTTAGGAAGGCGGCGCAAATAAAGTAGATGAGGATGCAGGTGCCGTAGGTAAG
CAGGGGGAAGTAGGTAGGCAGGGTGTTTGGGTCACCACTCTGTACGCCCATTTGTGACAG
GGTGCTGGCCATGAGCAGGATGTAGACCGGCATGAGGAGAATGAGGGTGAGGAAAAAAAT
GACGATTCCATATAAGAAAAAGGTGGAAACGATGAACCCGATGCGACGCAGTCCGGTTCG
GTAACCGCCCAGCACATGCGTTTTAAACTTGGCCTCTTTCTCCTGAATGTATCTCATGGA
GGAATAGGCAAAGGGTGCTATGGCGATGAGAATGATGAGCCAGGCCACTGGAAAGAGCCA
TGCCTGCAAGCCCATTCCGGCCGTGCCGACAGCCGCTGATGCGGGTTTTTGCCCATAAGA
AATGGATAGCGTCGCAGCAGTTAGCAGCAGTGAAATCACGCCCATGACAACCACATAGGC
CAACTGAAGTTTGGCATTGCGCTTGAGGTTGCAGGCAAAACCGTTCTCGTTGAGCAGAGT
AGTGGTGCGAGCCATGTACCATACCGACGCACAGAGCAGCAGTACGTTGAGCAAACCGAA
CGCGACCAACTTGCTCGTGGGCAAGCTGTTGCTCATCGTGTGCATGGCGTTGGTGAGGCC
GAAAGCCAGATATACGCCCCCCATGACGGAGAACACTAACAGCGACAGCCAGTTTTTACG
CAGGATGGTCATGACGTTAGAGCAGAAAAGAAGGTATCCGGCCTTGATGCAACCCGATAT
GCTTCTGTTTTTATAGAGATCGTTTTCCATATTCGTTTGATTGATTTACGTTGTTATCGT
TCTTCTTTTAAATTCGCTGCACGCAATGGCCGTGGCAATGGCCACGTTGAGGCTCTCGGC
CTTGTTGGGCAAGGTGGAGAAGTTGGGGATGAGCAGCGCATGGTTGATGCGTGCGCGCAG
GTCTTTCGAGATGCCGTTGCCTTCGTTCCCCATGATGATGATTCCAGTCGCGGTGAGCGT
CTGTTGATAGATGTCCTCACCATCGAGCAAAGTGCCGTAGACAGGGGTTGACGCCGGAAG
TGCGTCCACGAAATCGCAGAGATTCAAGTAGGTGACGTCGACGTGTGCGATGCTTCCCAT
GGTGGCCTGAACCACTTTCGGGTTGTACACATCCGCCGTGTCTTCGCTGCAAATCACGTT
CCTGATGCCAAACCAGTCGGCAATGCGGATGATGGTGCCAAGGTTGCCCGGGTCTTGAAT
GCCATCTAAGGCCAACACCAGCTCATGGGTTGGGTCGATGTGAGCGGGCATGTGGCGTTG
TTCGAATACGGCCAACACCTCTTGCGGGTGCTGCAATAGACTGATTTTTTGCAGCTCGTC
GGGCGATACCGCGATGATTTGCGGTCGTCTGTCACCCTGGTTGCCCTTCAAAATCTCGTC
TTCGTGCCGTTCGAGCCATTGCTCTGTGGCGACGATGAGTTCGGGTTGGAACGACGACAG
CAGGTCGTGAACCACCTTAGGACCCTCGGCAACGAACGTGCCATGGGCCAAACGTCCCTT
CTTTGTTTGCAGCGCGTTGATGTATTTGAGTTTTGCTTTACTAATCATCCTCTTCGTTTT
GATGTGCTGTGGAATGTTGAAGCCAAGCACAAAGATAGTAAATTCTTGATTCTTCAACCG
CTTATTTAGCATCTTTTTCCTTACCTTTGCAATGATATACACAGAAGAGCCAGTTGCGTA
CGTCTACAACAGCGTTCTGTGCCATTGTGGTTTTCATCATTAAACAGGTGCATTTTGAGG
AAAGTAAAATTATCGATTTTTTTTCTGACGTTGCTGTTCCTGGTTGGTTGCTCATCGAGT
AAATTCATCCCGGAGAACGAGTATCTGTTGCAAGAGGTTGAAATCAAGTCCGATCAGAAG
GGCTTTGATGCTGCCTCGTTGGAGCCTTATATCCGACAGAAAGCCAACTCCAAGTGGTTC
TCTTTGTTCAACATTCCGCTGGGAACTTATTCTCTTTCGGGGCGTGATACCACGAAATGG
GTGAACCGTACCTTGCGAAAGATTGGCGAAGAGCCGGTGCTGTTTGATACCGTGCAGGCT
AACCAGTCGATGAACGACCTGAAGAAGGCTCTGCAAAACGCTGGATACATGCATGCGGAG
GTAGACTTGCAGACAAAAATAAAAGGCAAAAAGCTGAAAGCCATCTACACGCTTCATCCG
GGAGAGCCATATCGTATCAACCGTGTGAGATATGACATTGCGGACGAACGCATCAAACGA
ATACTGGCTTTGGACAAACCTCAGCATGCTATTCGCAGTCTTCAGAGCGGATCGCGCTTC
ACAGTGGAACGCCTGGACGAAGAGCGTAACCGAATAACCAAGCTGCTGTTGGATAGTGGT
TTTTATAAATTTCACAAGGATTTTATCGTCTTTGAGGCCGACTCGGCACGCAACAATACC
GACATCAACCTGGTGGTCAGACTGTTGAAATACCGTGCCAACAGTGACGCACCTGAGACC
AATCATCCACGTTATTTCATTCGTGACGTGAAATTCTCTTCCAGTGAGGAGTCGGGAATC
CATCTGCGTCCCAAAATACTTGAATATAATACGGCCATCAAGGCGGGAGAACCCTTCTCG
GCCGCTCATCTGCAAACGACGTACAACAACTTCGCACGGTTGCAAGCCGTGAGGTACACC
AACATCAAGTTTAAGGAATTGCCTGACACCACGCTGTTGGATTGTGACATACAGCTGAGC
CACAACAAGCCTCACACGCTGTCTTTTCAGCCCGAAGGCACCAACACGGCCGGTGATCTG
GGGGCAGCCGTGTCGCTGACCTACGAGAATAGAAACCTTTTTCGTGGCAGTGAGGTGCTG
CGGGTGCAGCTAAGAGGTGCCTTTGAGGCTATCACAGGCTTGGAAGGATATAACGACCAG
GATTATCAGGAGTACAACGCTGAGGCCAAACTGCAATTTCCCCGCTTGCTGGCTCCTTTC
CTATCAAGCGCGTTTCAACGGCGCAGCACGGCATCATCGGAGTTGTCTTTCAGTTACAAC
TTGCAGAATCGTCCGGAATTTCATCGTAGGGTTTTGTCCGCAGCGTTTAGATATCGATGG
AATGAACCGAAACGATATTCGTCCTATCGCATGGACTTGATTGATCTCAACTATGTCTAT
ATGCCTTGGATCTCTGATACGTTCAAGCGCGATTACCTGGACGACGTCAGTAGTAGGAAT
GCTATCTTGCGATACAACTATGAGAATTTGCTGGTCATGAAGATGGGTTTCGGTTTGAGA
TTCAATAATGGTCGTCATGCCATGATCGCCAACATCGAGACGGCCGGCAACATTTTGAAG
GGCTTTTCTAAAGTGCTGTCCTTCCGTAAAAACGCGCAAGGACAGTACACCTTATTTAAT
ACGGCCTACGCACAGTATATCAAAGGCGACTTTGACTATACCCGTTTGATTACTTTTGAT
ACGCACAACTCGCTGGCGTTGCACATTGATTTGGGGCTTGCTTATCCGTATGGCAACTCG
AAAATCTTGCCTTTTGAGAAGCGATACTTCTCGGGTGGAGCCAACTCGGTGAGGGGCTGG
AGCGTCAGAGAGTTGGGGCCGGGCAGCTTTCGCGGTACCGATGGGCGCATTGACTTCATC
AATCAAACGGGTGACATGAAGCTGGACATGAACATAGAATACCGCACCAAGTTGTTTTGG
AAATTCCATGGAGCGGCTTTCGTGGATGCCGGAAACATTTGGACGTTGCGACAATATGAG
GAACAACCTGGCGGTCAATTCAAGTTACATGAGTTTTATAAGCAGATAGCAGTGGCCTAC
GGACTGGGATTGCGCTTGAACTTCGACTTTTTTATCCTGCGGTTTGACATGGGTATGAAG
GCCATCAATCCAGCTTATGAAACACAGCGGGAGCATTTCGCCGTGCTTCACCCTAACTTT
GGTCGCGACTTCACCTTTCATTTCGCCGTGGGTATGCCCTTCTAATTGCCATACCTTCCA
AGAGAATGATGCATGAATCGGCCTTCCGTCTGTGCCAATCAGTAGCGGTAATTATCCGAA
CAGGGCACGGAGGGCTTCCTCAACTTTGCGCACGGGGTGGAGGGTTATCTGGTATCGTTG
TGGATTGATTCCCTGCAAATTGTATTTAGGGAGAATGAGATGCGTGAAGCCTAACTTCTC
GGCTTCAGCGATACGCTGCTCTATTCTGCTGACGGGACGCACCTCACCACTGAGGCCAAC
CTCACCAGCCATGCACCATCCGCTCTCGATGGGTGTGTCCACGTTGCTGGACAAGACAGC
CGCAATGACGCTCAAGTCCATGGCCAAATCGGTGACGCGCAGCCCGCCGGCGATGTTGAG
AAACACGTCTTTCTGCATGAGTTTAAAGCCCACCCGCTTTTCCAACACGGCCAAAAGCAT
GTTCAACCTACGCTGGTCAAAGCCTGTGGCCGATCGTTGTGGCGTTCCGTAAGCAGCAGA
AGAGACGAGAGCCTGCGTCTCCAACAGGAATGGACGAACGCCTTCGATGGCCGATGAGAT
GGCGATGCCGCTCAGTCCGTCGTGATCTTGCGTGAGCAACAGTTCGGATGGATTGCTCAC
TTGCCTAAGTCCGTCTTGCTGCATTTCATAGATTCCCAGTTCCGACGTGCTGCCGAAGCG
GTTTTTGATGGCACGCAAGATACGGTATATATAATGTTGGTCGCCCTCAAACTGGATGAC
AGTGTCCACGATGTGCTCAAGAATTTTGGGGCCTGCCAATGTTCCTTCTTTGTTGATGTG
CCCGATTAAGATGACGGGGATGCCACTGTTTTTGGCAAAATGAAGCAGCAGAGCGGCGCA
TTCTCTCACCTGAGAGATGCTGCCCGGCGAGCTTTCCACATGCTCTGTTGCAATGGTTTG
GATGGAGTCTATCACCACCAACTCCGGCTTGACGGTCTTGATTTGTTCGAAAATCAGTTC
CAGAGATGTCTCACACAGGATGACCACATGGTCACTTTCGGCTTTGGACAGTCTTTCAGC
ACGCATCTTCAGTTGGTGTGCACTCTCCTCTCCGCTGACGTAGAGCACCCGCTTGTCTGT
CATTTGGAGGATGGTTTGCAGCGTCAGCGTACTCTTTCCGATGCCCGGCTCGCCTCCCAA
AAGGGTGATAGAGCCAGAAACAAGTCCGCCTCCCAGCACGCGGTTCAGCTCGTCATCGTG
CATGTCGATGCGCGGTTCGTCAAGCGTTGAGATGTCTTTCAGGCGCAAAGGTTTGTTCTT
TTCCGTGTTGCCTTTGAAGGCATTGACAACCGAACGGGCCGTGGATTGCGACGTATCAGA
GCCGATGCGTATCTCCTTGAACGTGTTCCATTGTCCGCAATTGGGGCATTTGCCCATCCA
TTTGGGCGAATCCTGACCGCAATTAGAACACACATAAGCTATCTTTTCTTTTGCCATGGT
GGTGGGATTGTTGATAGACAAAAGTAATAATAATTTTCTGAGAATCAAAATTAATGTTTA
ATTTTGCAAGGTATGAAAAAGTTATTGCTTTTAGCCGTGCTGCTCATCTCGCTGGTTGCT
TGTCAACAGTCCACAACAGAGCGTCAACAAGTGACGAAGGCTCAGCGTGAAAAGTTGCGT
CAGGAGAATGCCGAGGCGTTGAAGATTGCCGTGATGCCAACGCTCGATTGTCTTCCATTG
TATGTGGCCCAAGAGCTGCGACTGTTTGATACGCTGCATGTAGATGTCAGGCTCAAGCCC
TTTACGGCGCAGATGGATGCCGACACAGCCATTGTCGGTGGCAGCGTAGAGGGCATCATG
TCCGACCTCGTGCGCATGGAACGGCTGAAACGAAAGGGACTCAAGCTGGATTATCTCACG
GCCACCAATCTGCAATGGCAGCTCATCAGCAACAAAACGGCGCGCTTGAAACAGCTCAAT
CAGTTGGGTGATAAGATGGTGGCCATGACCCGTTTCTCGGGTACCGACTACCTCACCGAC
GAGAGTCTCAAAGGGGTGAAGACAAAATCCAGGGTCTATAAGGTACAGATTAATGATGTG
CATGTACGTTTGCACATGTTGCTCAACAACGAAATGGATGCCATGTGGCTGACTGAGCCG
CAGGCAACAACCGCACGATTGTATCATCATCAGGTGATGACGGAGAGCGAGAAGACGGGC
ACTCGATTGGGTGTGTTGGCTTTTCGCACCGATTCCATCAAGGGAAAGCAACGCACCGCA
CAGCTCAAAGCGTTCGGCCGTGCGTACAACATGGCTGTAGATTCTATCAACAAGCATGGT
ATTCAGCACTTTTCCTCGTTGATATGTTCGTATTGCAACACCGATCAAAGAACGGTGAAC
GCCTTGCCTAAACTGAAATTCAACCACCTTTCTAAGCCCGACCCCAAAGATATTGAAAAA
GCTCAACGCTATGTAAAATAGCCGTTGGACGTAGTTTATCATTAACATAGATTGTATTTT
GGAATACTCAGATAGCGAATTACAGCAGATAAGGAATGTCATTACATCCGAACAGAACGT
AGGCGAGGCCTTGAAAAGCCTTCGTACTTTTATCCACGAGTATGAACTTCACGCTTTTAA
CGCACGCATCAGTCGTATTGAAAGCGATTACGAACTTATGAAGTCTTACATGCGCAAGGG
CCTCAATGACCCCCAGTTTGAGGAGGTTTACGACCGTTTGTTAAAAACACTGTATGTCCT
GAACGCTGACGTGCAGTTGGCTGTGTTCCTCAACGAGAATCCTTCGTACCAAGCAGCCTA
TATGGACGTGCAGTCGCTGGATGCCGATTTTGACATGATTAAGAAGCGATTGGAGGCGTT
CGTGCAGGATATAGCGTTGCTTTCGCTCGAGCCGCAGGATGCGCAGAAGACCAAAAAACA
GGAACTTTACGACCGACATCAGCAATATGTCAAAAAGCTTTTCAATGCCTTGCTGGTGTC
TCCGCAATGGAATGAAAGCACGGCTAAGTTCGCCCAAGAACTGCTTTTGTCGCCCACCAT
CGACGCCATTGACGCCCAATTGTTGCTGAGTGGCGTGATGTTGTCGGCCATCCAGCTATT
CGACATCCATCAGTTTCAAACGCTGGTGCAGGTCTATCGCCAGGCAACCGATCCACATCT
GAGGCAACGGGCGTTGGTAGGCATCGTGCTGTCGTTACCGGAAAATGAAGGAGATATCTA
TCCCGAGATACAACAGGCCATCAACACTTTGTGTCAGAATGAGCAAACCTGCCGTGAATT
AGTGGAGTTACAAATGCAGATGTTCTACTGTATGAACGCCGATGCCGATAATGAGAAGCT
GCAAAAAGACATCATTCCCAACCTCATGAAAGGCAGTAACATCAGCATTTCGCGTGCGGG
CATCGTGGAAAAAGAAGAAGATGAGGTAGATGAAATGCTCAACCCGGGGGCAGCAGACAA
GGCCATGGAGGAGATGGAACGCAACTTCAACCAAATGATGAACATGCAGAAGGCTGGGTC
GGACATCTATTTTGGCGGCTTCTCACAAATGAAACGGTTTGCGTTCTTCACCACATTGAG
CAACTGGTTCGTACCTTTCTACGAAGATCATCCTGAACTCAGGCAGGTGAACGACAAACT
GGGTGGCAACAAATTCATGCAGTTGTTGCTCGAGAGTGGGCCATTCTGCGACTCGGATAA
ATATTCTTTTGCGCTGGCACTGTCGTCAATCATTGACAAAATACCTCAAAACATGCGCGA
AATGCTCAACAGTCAAGACATCCTCGGCACCTCGGTCAGCATGGAAGAGAAAAACAGTTC
TGCCTACATCAGGCGAATGTATTTGCAGGATTTGTACCGCTTTTATCGCATCTACCACAA
CAAAAACGATTTTCACAATCCGTTTGATACAAGCGCTAGCGAAAACAGTGTGTTCTTCGT
GATGTGCCCTTATTTTTGTGAGTCGCCCTTGAAGGATAGGATGACGGAAGTAGGAAAGTT
CCTTTACAAGCACCATTTCTACAGAGAGCTGTGGCAATTGCTCGGCGCGTATGTGGATAG
TGAAGACATAGAGTATTGGCGACTGGCTGCCAGAGCGTATTGTCGGGAGAAAGATTATCG
GTCGGCCGACATGGCTTACACGAACGTTTTGGAGCTGAATGCCGATGACATGCAGGCCAT
TCGTGGGAAAGCACTCACCGGTTTTTATCTGGAAGACTATGAGCAGGCAGTCGAATACAA
CAAAAAGTTGTTGGAAATGGATGCTACGAACGAGCATGTGCAGCTGAATTTAGCTGTGTC
CCTGATGAACAATGACGAGATAGAGGAGGGGATGAGCCTGCTGTTCAAGTTGAATTACGA
CCACCCCGAGAATCTGTCCATCCAGCGTTCGTTGGCTTGGGGGTATCTCCGACAACAGAA
ACCTCAGCAGGCAGCTCCCATCTACACGCGCCTGTTGGCCAATCAGCATCGCATGCCAAC
CGATTGTTTGAATGCCGGTTATTGCCAATGGTTTCTGTCCAATATGGAAGAGGCCATCAA
CTTGTTCAAGCAATATGTGACGGAAACGAATAAAGAACGACCGATGCCGGGCGCCAACGC
TTTGCTGCATGATGTGTTTGTGATGGATGCCGACCTGTTACAACAGTATGGTATCGGAGC
GAAAGAGGCTTTTGTGATGGAAGATTTGGTAGCCAATGAGTAGTCGGGTCTAAACGTGAT
GCCTTTTTAACGCAGGGTGATGGCGGTTGGTTCGTCACCCTTTTTCCCAACATCCATCCA
TGTAAAAACGGCCCCAAGCATGAATATATGCTTGAGGCCGCTACATTTTTTGTCCAATAC
ACATTCACATTCTTATCGACAAGCAAACAAACCAATGAAGAAAAAACAAATCATCATGGT
GACAATAATGGGTATCGTTCTGGCCGCAGCCGTGGCTTTGGGCTGGCAAGCCACGAAAGG
AGCCTCGTCAGACATGGGCAACGAGGGTGAAACGTCTTTGGCACAGCAGCCGGTGGGACC
AGCATTCAACGCCGACTCGGCTTACGCTTACATCCAAGCGCAATGCGACTTTGGCCCGCG
TACCATGAACAGCGAGGCGCACGAGCAATGTGCCAATTGGATTATCCGTAAATTCCAACA
GTTTGGATGCGATGTGACCACACAAAAAACGGATGTGAAAGGCTATGACGGCACCACGCT
GCATGCCACCAACATCATGGCCAAATACAAACCAGAGGCCACCAAACGCATCTTGCTCTG
CGCCCACTGGGACAGTCGTCCGTGGGCCGACAACGACCCAGACAGCACCAATTGGCGCAA
ACCTGTGATGGCTGCCAACGATGGTGCCAGTGGAATTGCCGTGATGTTGGAGCTGGCTCG
GCTGCTTCAAAACGACACCACCCTGACCTATGGCATCGACTTCGTATGCTTTGATGCCGA
AGATTGGGGCACGCCACAATGGGAAAAACAGTCAGGTGGCGAAGACTCTTGGGCCTTGGG
CGCACAATATTGGGCGAAAAACGCATCGCACGACAATCGCCCTGAATATGGCATATTGTT
GGACATGGTAGGCGGACAAGGGGCTAAATTCTACCAAGAGTTGGCCTCTAAGCAATATGC
ACCCAACATTGTGGAGAAAGTTTGGGCGGCAGCCGAAGCGGCAGGCTACGGCAGTTACTT
CCCCAGACAGGACGGAGGCTACATCACCGACGACCACATTCCCGTGAACGAGCACGCCAA
AATACCAACCATCGACATTATTCCCTTCTACCCCGACTGCCCACAAAGCAGCTTCGGCCC
CACCTGGCACACCATTCACGACACGATGGAGCATATCGACAAAAACACACTCAAGGCCGT
TGGACAGACCGTAGTGCAGGTGCTGTTCAGCGAAGAATAGCGGTTGACAAACTCAATGAC
ATACTTGCGCTTGATTCAAAGAATTGACATCACTCGCCAACAGCATTGACTTTGCCTACC
AAAAGCATTGAGTTTGATAAGGAAAAGCATTGACTTTGGGGATCAAACTCAATGACTTTG
GAAACGAAGTGGTAAAGTATTGGATTTCAGCTATTTACTCACAAGCGTCAGAGTTGTCCG
GCTTCTACCTGTAACACCACGCGTTCGGTGAGCCGGTCAACACCCTCGGCATCATATTTT
TTCATCAAACTGGCACCGAAGGCCCAAGCGAAAGCCTGCCAAAAGCCAGCTCGTATAGGC
CCCATGAAGGCCTGTATGAGCTGATAGGAGGACGAATCGCACTCGCGATACACCAGTTTG
ATGAGCAACTTTCCTTGCTGGTAGTTCAGCTTTTTCATACGAGGCGTGTACTCATCGCGT
ATGCCTTTCTCCACCAATTTCATGTGTTCGTCACGCGCTTGCTTGTTGGGCAGCGTCTGT
AAGTAGTCGCCAGTCTCGATGATAATGCGGTTCACCTCTTTGGCTATGGGCAACACCAGT
TTCACGTTGCGCACCAATCGGTTGTAAACCGCGCGCTGACGGGCACTCTTGAAGACCGGT
TCTGGGTAAACGTAGACGTTACCAAACTCCATGTAAGGGATGGAATCTTTGCCATGCAGC
ACCTTACCCACCTTCACCATCGGTTCGAAAGTGGGACTGTCCATGTCAACCTGTCGCTCT
TCCGGCGGGGTTGGCTGGGTGCGATTGTTGTTCTGCGCATACGCTTGCAAATCCGCAAAC
AGCATGAAGGGCAGAACAATATAGACCAATTTTCTCATCATCTTTTGGACAAAAGTAGCG
ATAATTTCGCAGGGTGGAAAGAAACTCTTGCAATTATTTTGTTGTATCGATAATATTTAT
CACCTTTGCATACTGACTAATCTAAACAAAATAAAATGGAATCAGAAGGTTTACGGGTTA
AAGAACTCGAACATGTAGTCATTCGGTTTTCCGGTGATTCGGGAGACGGAATGCAGCTTG
CAGGGAACATCTTCTCTACTATTTCAGCCACGGTAGGTAATGACATATCTACCTTTCCTG
ATTATCCGGCAGACATTCGTGCTCCGCAAGGTTCACTGACAGGCGTCAGTGGTTATCAAG
TACACATTGGTGAATCGCGCGTTTACACACCTGGTGACCAGTGTGACGTGCTGGTTGCCA
TGAATGCAGCAGCCTTGAAAACGCAGTTAAAATTTGCCAAGCCTACGGCGACCATCATCG
TCGACACTGACAATTGCAAGGCAGCCGATTTGCAGAAGGCCGAAATTACCAGCGAGGATT
ACTTGGGTGAGCTGGGTATTGATCCCGACCGTGTGGTGGAATGCCCTATAACGACACTGG
TCAAGGAGTGTCTGAAGGACTCGGGCATGGACAACAAGTCTATCTTGAAGTGTCGCAACA
TGTTTGCATTGGGCATGGTTTGCTGGCTGTTCAATCGTGACTTGTCGTTGGTAGACAAGT
TCTTGGAAAAGAAGTTCAGTAAGAAACCCGAGATATATCAAGCCAATAAGAAAGTTGTTG
AGGCGGGTTACAATTATGGAGAGAACACCCACTCCAGCGTACCATCGACTTATCGCATCG
AAACACGTCATAAAGTACCTGGTAGATACATGGATATCACGGGCAACAAGGCAACGGCCT
ACGGACTGATGGCTGCTGCTGAGAAGGCTGGCGTGACGCTGTTCCTTGGCTCATACCCCA
TCACACCGGCTTCAGACATCTTGCATGAACTGGCCAAACACAAATCAATGGGTGTGATTA
CCATGCAGTGTGAAGACGAAATATCGGGTTGCGCCACAGCCATTGGTGCTGCTTTCGCAG
GCGCACTGGGCGTAACATCCACTTCAGGACCTGGCGTTTGCTTAAAGTCTGAGGGCATGA
ATTTGGCCGTGATGGACGAATTACCCTTGGTAATGATTGATGTTCAGCGTGGCGGTCCAT
CGACTGGACTTCCCACAAAGACTGAGCAGGGCGATCTCTTGCAGGTGCTTTACGGCCGTA
ACGGCGAGTCACCCATGCCCGTGATTGCACCAACCAGTCCTGTAAACTGCTTCGACGCAG
CCTACATGGCTTGCAAAATCGCCATGGAACACATGACGCCTGTCGTGGTCTTGAGCGATG
CTTACATTGCTAATGGGTCGGGAGCATGGCCCATACCGGAAGTAAAAGATCTGCCAAGCA
TCACACCGCACCGTGTTACGGAAGAGATGAAAGATAAATACACGCCATATATGCGCGATG
AAAAGACGATGGCTCGCTATTGGGCTGTACCGGGTCAAGAGGGTTATGCCCACATCATAG
GCGGACTGGAGAAAGACTCGGCCACTGGACAAATATCCAATGATCCCGAAAACCACCATC
AGATGGTGCGCAATAGAGCTGAGAAAGTGGCTCGTATTCCTGTTCCCGACCTGCATGTTT
CGGGCGATGTGGATGGTGCCGAGTTGCTGATTGTGGGCTTCGGTGGTACCTATGGACACC
TGTATACGGCGATGGAAGAACTCTTGGAGCAAGGTAAGAAAGTGGCTTTGGCTCACTTTG
AGTTCATCAATCCGCTGCCGGCCAACGCCATTGAGGTGCTGAAACGCTATCCTAAAGTGG
TGGTAGCCGAACAAAACATGGGACAGTTTGCCACCTATCTCCGCTCGAAAGTCGACGGAT
TTGTTCCATATCAGTATAACGAAGTAAAGGGACAGCCATTCGTAGTGGCTAAGTTGGTAG
ATGCATTTACAAAAATATTGGAGGATAGAAAATGACACAAGTCACAGCAAATCAATATAA
AAAAGGCCTGGCACGCTGGTGTCCGGGTTGTGGAGATCATTTCTTCTTGGCCAATTTGCA
CAAGGCGATGGCCGAAATGGGCGTTCCGCCACATGAAATAGCAGTGATTTCGGGTATCGG
ATGCTCGAGTCGACTGCCTTATTACATGAGTACGTATGCCATGCAGACCATCCATGGACG
AGCTGCTGCCATCGCTTCTGGAGCCAAAATCGTGAATCCAAACCTCACGGTGTGGCAGAT
TAGTGGCGATGGAGATGGACTGGCTATCGGCGGTAACCATTTCATTCACGCCATCAGGCG
CAATGTTAACCTGAACATGGTTTTGCTCAACAACCGCATTTATGGCTTGACAAAGGGACA
ATATTCACCTACCTCACCCCGAGGATTCGTGTCTAAATCGTCGCCCTACGGTACGGTGGA
AGATCCATTCCAGCCAGCAGAGCTTTGCTTTGGTGCCCGCGGAAGGTTCTTTGCGCGTGC
GGTTGCCAACGATACGCCGCATACTATTGAGATTCTTCAAGCTGCTTACAAGCACAAAGG
TGCATCGCTATGCGAGATTTTGCAAAACTGCGTGATCTTCAATAACGGTGCTTACGAGCC
AATATACACCAAAGACGGGCGGAAACAGCATGCCATCTATGTAGAGCATGGCAAACCATT
GTTGTTTGGAGAGAATAATGAATATGGCCTCGTGCAAGATGGTTTCGGTCTGAAAGTGGT
GAAGTTGGGCGAGAATGGCGTGACGGAGAAAGACATTTTGGTACACGATGCGCATGCACA
AGACGACACTTTACACCTCAAACTGGCCATGATGGACAACGAACATGGTTTTCCTGTGGC
TCTGGGTGTCATCCGTGACGTGGAAGCACCAACGTATGATGAGATGGTGAACAAGCAGAT
TGAGGAAGTAACAGCAAAGAAACACTATCATAACTTTGCCGAATTATTGGAGACAAATGA
TATCTGGGAAGTGAAATAACCTTTCTGCTTTCCATATAACGGAATATCAAACTAAGCCCG
AAGCCAATTGTATGCTACAAAGGATGCGATTGACTTTGGGCTTTATTGTTCACTCAAACC
GGGCATTGCCACCTATTATGATATGTTATTATATGCACATCATGGCAGGCAGTTTAATGT
TTTGGCAAATCAAAGACATGATTGATTGGTGCCATGTCGAGAAGGAAGCCTGGTGAAACT
CCACCAACGAACCAACAGTAAGCGCCTCTGCCCACCCGAAATACGCTGTCTTCATGGCAA
GTGCCATGCGTACGATGCGGTTATCACTTACCCATGAGGCATCACTCATCACAAACTAAC
AATCTGTTCATCTTAGTATTTTCCCGAAATAATGAAGAAAATTCATATCACTATCCTGGC
ACTGGCTTGTGCTGCTGGCAGCATACAGGCCCAAGTAACCTATCCCTTTCAAGATGCTCG
CCTATCGTTTGAACAGCGAGCCGACGACCTTTGTAAACGCCTCACGCTGGAGGAAAAAGC
GGGATTGATGCAAAACAACTCGAAACCTGTGCCGCGTTTGGGCATCAAGCAATTCCAATG
GTGGGGCGAAGCACTGCACGGTTCGGCTCGAACAGGGTTGGCAACAGTCTTTCCTCAGAC
CATTGGTATGGCGGCATCGTTCGACGATGAACTGCTTTTACAAGTGTTCAACATCGCCAG
TACCGAAGCACGTGCCAAATACAATGTAGCTGCCAAGAAGGGATATTTTGACACTTCTTG
GAGCGTTTCGTTGTGGACACCCAATGTAAATATCTTCCGTGACCCTCGATGGGGACGAGG
TCAGGAAACTTATGGAGAAGATCCTTACCTGACATCGCGCATGGGCTGTGCCGTGGTTGA
AGGCTTGCAAGGTGGCAAGGGGCCACACAAATATTACAAGGCTTTTGCCTGTGCCAAGCA
TTTTGCCGTGCATAGTGGCCCTGAATGGAACCGCCACTCAATCAGCATTGACGATGTTTC
GCCTCGTGACTTTCATGAAACTTACCTTCCTGCCTTTAAACATTTGGTGCAAGTGGGCGG
TGTGAAAGAAGTGATGTGTGCCTACAACAGCATTGATGGCGAGCCCTGTTGCAGCGACCA
GCGGCTTCTGGAACAACTCTTGAGAGACGAATGGGGATTCAAAGGTATTGTGGTAAGCGA
CTGTGGTGCTATCGATGACATTTGGCGTAAGGGCTTTCATGAAGTAGAACCCGATGCTGC
ACATGCTTCAGCGCGTGCAGTCAAAGGTGGTACCGACATGAGCTGCGGTCAAACTTACGG
TTCGTTGCCAGAGGCGGTGAGGCTGGGAAAGGTGACGGAAGAGCGCATCGACAAAAGCTT
GAAGCGCCTGATTGTAGGACGAATGCAGCTGGGTGAGTTTGATCCCGATTCAATTACACG
CTGGAATGCCATCTCAATGAAGGACGTCAGTACACCGGCAAGCCGAGAGGTGGCATTGAA
AATGGCACGCGAAACCATGACGCTATTACACAATCCCATGCATGCATTGCCCTTGTCCAA
GCAGCTGAAGCAAGTGGTAGTCATGGGTCCAAACGCCAATGATTCGGTCATGATGTGGGG
AAACTACAATGGGACGCCGCACCACACCGTAACGATACTCGACGGAATACGTCGCAAGAT
AGGTGCACAGCGTGTGAAATTTATTGAAGGTTGTGGCCTGGTTGAACCGCATCGAAGAGG
TAATCAGGCGCTGACCACGCAGCAGTTGGTCGAAGAAGTGGGAGACAACAAGACGGTAAT
CTTCGTCGGAGGTATCTCTCCTCAGTTGGAAGGCGAGCAGCTGGAGGTCGAGGCAAAAGG
CTTCAAAGGCGGCGATAGGGTGACCATTGAATTGCCCCAAGTGCAGCGAGAGATGATTGC
AGCCCTGCATGCCGCAGGCAAACAGGTCATCATGGTCAACTGTAGTGGCAGCGCCATTGG
GCTGGTTCCGGAGGTAACACATACCGATGCTATCTTACAAGCATGGTATCCGGGTGAACG
TGGCGGTGAGGCTGTGGCCGATGTGCTGTTCGGTGATTACAATCCGGCAGGAAAATTGCC
CGTTACGTTCTATCGGGATGACTCTCAACTACCCGACTATCTGGATTACAACATGCGTAA
CAGAACCTATCGATACTTCAAAGGAAAACCTCTTTTCCCGTTCGGACATGGTCTGAGTTA
TACGTCCTTCAAAATAGGAAAGGCGAAGATGAGGAACGGAAAACTCACGGTAAGCGTGAA
AAACACGGGCAAACGTGATGGCGAGGAGGTGGTGCAATTGTACATTAGTTGCCTTGATGA
CCCCAATGGCCCCATTAAATCGTTGAGGGGTTTCAAACGCATGGCACTGCAAGCCGGTGA
GCAACGCACGGTAACCTTGAATCTTCCACGCAAATCTTTCGAGCGTTTTGACGAACAAAC
CAACACCATCCGTGTGGTTCCAGGCAAATACAGAGTGTATTATGGCACCAGTTCTGACGA
GGCAGACTTACAATCTTTCATTTATCATTTGCAGTAAGAGGAAATAAATTTATTTTTATT
TGCTTTTTCAAGGATTTCACATTATTTTTGTGAATCCACACTTGTTGACTACCTGATGCG
GTTGATGCTAGGAAAACACCACCACATCTATTCTTAACAATACATGAAAAAGACCTTCAT
ATGCATGTTTCTTCTGCTGTTTGGCGGCTTCACCCTGGCGCAGGACAAGCTGTCCTGGGA
GACCTATTATGAGCAGTTGACCGACATTGACGGCATAGAATCGGGTTCCTGGGAGACCGC
TTATGAGGTGTTGAGCGAGCTGGCTGAGCACCCTTTGAACCTGAATGAGGCCAAAAGGGA
GGACCTGGAACAGCTTCCTTTCTTGACACCACAGCAGATAGAAGAGCTGGTGGAGTATCT
GGATCGCTATGCGCCGATACGCAGTTGGGGCGAGTTGGCGATGATTGAGTCGCTCGACGC
AACGCGTAGGAAACTGCTATCCTTCTTCGTCACCCTTGGAACGGAGCGGCCGAAGGCATT
CCCTTCCGCGGGCGATGTCATGAAGTATGGTCGTCATGAACTTTTATTCACGGGAAAAGT
GCCGTTTTACAAACGTCAAGGTGACGAGAAAGGCTACCTGGGTTATCCCTACAAACATTG
GTGGCGATACAACTTTAAGTACGGACAGTACGTCAATGCGGGTCTCGTGGGGTCGCAAGA
TGCGGGCGAACCGTGGTTTGCGGGTCGCAACAAGTGGGGTTACGACTATTATTCCTACTA
TCTCCAGCTGAAAAACTGGGGACGGCTGAAATCGATGGTGATTGGTCGTTATCGACTGAA
GTTCGGTCTGGGTGTCAGCATGAACCGTGACTTTGGATTCGGAAAGTTAGCAACATTGTC
TGCTTTGGGCAACAACACCAACACTATTCGGGCGCAGTCGTCACGCTCGGAAGCCAACTA
CATGCAGGGAGTTGCAGCCACAGTGAACGTCGTGCGCGGCTTGGATTTGACAGGATTCGC
ATCATATCGCAAGATAGACGGCACGTTGAGAAACGACGACAGCACGGCCATTGCTACGAT
TGTGAAAACGGGTTACCATCGCACGGAGCACGAAATGGCTCGCAAACACAACACAGCCGA
GCTGGTGGTCGGTGGCCATGCGCAATATTTCAAAAATGGTTTTCATGTGGGAATGACAGC
CTTTCACACGACACTCGACCGCCCATTGCGCCCGAAAACGGAACAGTTGTATCGCCTATA
CAACGCTTCGGGCAAGTCGTTTTGGAATGCCAGCGTGGATTATGGTTACGTCAGCCGTAA
ATTATCCATACAAGGTGAGACCGCCACAGGCGATTGTAGAACCTTGGCCACGGTACACTA
CTTGAGCTATCAGTGCACGTCAACGTGGTCGGTGATGGCCGTTCAGCGTTTCTACTCCTA
CAAATATCACTCGCTGTTCAGTCAAAGTTTCAGCGAAGGAGGGAAAGCACAGAATGAAAG
CGGCATCTATCTGGGAACCAACTGGCACGCCTCTCGCCATCTATCGTTGATGGCTTACGT
TGACTATGCCTACTTTCCATGGGCCAGATATCAAGTGAGCAAGGCCAGTTCAGCATGGGA
CTGTCTGCTGATGGGCAACTACCAGCGACGCAAGTGGCAGCTGCAAGGGCGCTACCGACT
GCGGCTTAGGGAGAAAGATAATGCGGAGAAATCAGCCTTGTTGCCCGAACGCATCCACCT
AGGGCGACTATCCGTGACGTTTGACGACGAACATTGGCTGTTCAAGACGCAAGGCTACCT
GTCCTATCATGACTTGTCAACCAAGAGTTTTGGCTACATGATTGCCGAAACCATGGGCTA
TCGGCAGGGACGTTTGCGTGCGTTTGCCAATATAGGGTATTTCAATACCGACGATTTTAG
CAGTCGCATTTACTGTTACGAGCGTGGTTTGCTTTACACGTTCGCCTTCCCCGTGTTCTC
TGGAGAGGGCATGCGTTATGCCATCAACGTGCGTTGGGATGCCAACAGCAAACTTATGTT
CATGGCAAAGCTGGGAACCACGCACTACTTTGACCGTGACAAGATTGGCAGTTCGTACCA
ACAAATCAACCAAAGTTCACAAACCGACCTTGAGATGCAATTGAGATGGCGATTCTGACG
TGAAATTATTTTTGTACTTTTGCCACAACAAACCAAAAGCAACATAGGGTTGATATTATT
AAGATTCAGTAGGTATTGCTTATCAGCATAGGCGCAACAAACATAACTTATTATTGCTGA
AAAGTAACACATATAATGGTTTTATATGTTATTACTAAAAAAAATATACCTTTGCAAATA
GATACATCATATTCTCATCATGCAGGCAGCAAATCAATTCATACAACCACAAGACACAAG
AAGAAGTAAAAGAATATGGAATGGGATTGTAAATTTCATACAACAACATTTTCGCTTCAT
CATGTTAATGTTGTTTATCAATATTCCATACCTATTTAAGATGTCATCGTTTGGTCGTGG
AGTACATCATTTTTTATATATGTGCTTTTCCATTGTTTGCTTAACTCTCATAATATCACT
TATTCCATATAAAAGAGTTATGCGTATAACCAAAAGCATCATTGAACTATTATCGGTTTT
GTTGCTATTTCTCTCTTTGTATTTCCTATATTTTTATCGCAGCCTACCAGATAGTGCGAT
TTTCGAAATCCTTTTAGCTACCAATCATAATGAGGCGATTGAATATCTGCAAGCCAACGT
ATTAAACTTACGGGTGTATGGAAGCATTTGTGCAGTCATTTTTGTTTTATCGGCATATAG
CCTGTTAATACTAAAATTAGAATATAAGCGTTCAGCTATTTTATTCGCATCAGCATGGCT
TACTTTTGCATCATTTTTTACAGTAGTCAACCTTGTGAAAGATGTTATAAAACAGAAAAC
AACTACACAAGATAGGTTATTACGTCAATGCTGTTCTGTCGTTTCTACCGTTTATCTTAC
ACATGACGCTATAAACGACATGCAACAGTTAAAGCAAATGAGACAGAAGGGGAATACGCG
CCCTAAGCTGTTAAAGAACAATAGTACTATACCGTATGTTGTCTATATATTAGGTGAATC
TACTACAAGGAATCATATGGGAATATATGGATATCATCTCCAGACAACACCTTATTTAAG
TAACCTTGAAAAAACTGGCGATTTAGTCAAATTTACCGATGTTATCAGTCCAAATGGACA
CACAATGGAGGTATTAGAAAAATTATTCACATTTTACAGACAAGGCGCAAAAGGGAAGTG
GTATGAATATACCGACCTATTCAGTATTTTAAATCAAGCAGGCTATTATACCACTTGGTT
ATCAAATCAAGAATCTTCAGGCATATACGGTAATAACGGAAGGTTCTATGCAGAGCGATG
CAAGTCAAATTCTTTTGTGTGCGTTAGAGATTCAAAAAGTAACTTTACAGAGCCTTATGA
TGAGCATTTGCTACCTTTATTAGACCAAACCTTAAGACAAACAAAACCCAAAAGATTTAT
TGTACTACACCTTATGGGTACACACGGGGAATACAAAAACCGCTATCCTAAAACATTTAA
GGCTTTTAGTACAAACGTAGAACAAGGTGAAAATAACAAAATAAAAGAGACAAAAGCAAC
TTACGATACCGCTGTGCGCTACAATGACAGTATCGTCAACGCCATTATCAACCGTTTTAA
AGACAAAGACGCATTGATTATCTACACCTCTGACCACGGTGAAGACGTGATGGAAATCAA
CAAAAGGATTGCTGGACACGGTGACATTGACATCAATAATCAGAAAGTAGAAATCCCCAT
GTTGGTGTATATGTCTAAGACTTTCCAGAAAAACTATCCAGATATCACAAATAGAATTCG
CCTGTCTGCCCACCGTCCATTCATGACAGACGACATGATACACAGCATTCTTGATCTTAT
GGAGATACAAACCAAAGAATATCGTCCATCACTAAGCATTTTTAACAAACAATTTAACTA
TAAGAGAAAACGTATTTGCGCTGAAAAACCTTACCCGATAAAATAGATTAATGATTCGCA
GTAATTTGGAAAAGAATATTTCTATTGCCATCAACGCCTATGATGCCGAGAAACATTTGC
CGCAAGAAGATGACTCAGTGAAGCACTTTGACGAGATTATTGTGTGCGACATGGAGACAT
CTACCATGTCATACACCGTGCAGCTTTGACCGTGACAAAATTGGCAGTTCGTACCAACAA
ATCAACCAAAGTTCGCAAACCGACCTGGAGATGCAGTTGAGATGGCGATTCTGAAAAAAA
CAGATGAGAATACACTTCATTACAAATGATTGTATTATCTTTGCCGCACAAATAGATTAT
CCTACTGAATCGCATTTAATCTACATTACGTCAGCTCACCTGAAACATCGCAGGTAAAAT
GGATTTTGCAGCAAGAACAGACCGCAAGAGCCACAAGATGAGTAGCTGAAAGAGTAAAAA
ACAAGAATGCAACATGCTTAAAGTATCAATTTTGGTGCCTGTCTATGGCGTTGGTCCGTA
TATCGAACAGTGTACCGAAAGCCTTTTCTTACAAACTTATCCCACCGTAGAATTTATCTT
TGTAAACGACTGTACGCAGGACGACAGCATTGAAAAGCTGAAAGCCTGCATGGCCCGATT
CCCGCAACAGGCAGCAAAAGTAAAAATCATTCATCATCACAAGAATCATGGTTTGGGCGC
TTCTCGGCAGACAGCTTTAGAAGCTGCCACGGGTGATGCGGTGACAATCGTGGACAGTGA
CGACTTTTTGGAACCCAATGCCATCGCTCTACTGGTGGAAAAGATGGTCACCTCGGGTGC
TGACATCGTGGAAGGAGCTTACTATAGAATGGGGTGTAAACACGAAAAGATAGTATTACC
AGCACATACTTCAAAGAAAAGGCGCATCAAAACCCTGCTTTGGCACAAAGGAAATGGGTT
TATTTGGGGAAAACTTTATCGCAGAGATTTGTTCACCCAACATGACATTAACTTTACAGA
GGGGGTAGATTACGGCGAAGATTATTCGGTTTTACCCCGTCTTCTGCTGGTAGGAAGACG
CACGTGGATAGATGATGTGGTGTACACTTACCGAACCAACCGTCTTGATTCATACTCCAC
GACACAATCTTTGAAGTCGATGATTTCATTGGCAAAGGCCATTAAAATCGTTGAGGCATT
CTTCTTGCGGAAAGATTCACAAGGAATATACCGTCAAGCCCTTCATCTTGGCACGCTGAG
CATGTATGCACATTCCATCAAATTTCACATTGATCGGGAAGATTTATCGCAGATAGACCA
AATTATCAATTATCAACCCAACGGCATGCTCAGCAGTTTTCTCTATTGGTTGTTTCATGT
TACCTATCCATCTAAAGTGACCAGAAGGTTCTTTTGCGCCGTTCGCCGCTACTATTTGTA
CGTTCATTGTTGGTAAATACCAACGCTCTCAGCCTTGGGATTGGACGGGGTTGGTGAAGT
CAAAATATTTCTTCAGCACCAACAGTGATATCAATCGTTCGCGTCGTTGATTCCTAAACT
GGTCGACATACGCATGAGCATGCGCGATAATTGCTTCTGCTTGCTCCGGATGCGCTATGT
AATAAGTCAGACGTTCCTCCAGGTCAGAGAAATCAGGCTTAATCTCTATGTAGTGATAGT
TGGGCTTCAAGCATCCCTCCATGAACCAAGTTTCGCAGGTGGGACGTGGCATCACGGCGA
CCGAGTTGGATGACATCACCCATTTAAGGTTGCTGGCGACATCATTTCCCTCTAATGCCA
TGATGAATTTATAGTCAAGATGTTCCTCTATGGTGAGCTTTTCGGTTCGCCATTGAGGGT
ATTGTGGGTCAATGACCCCGATGTTACAGAGCGGATGGCCATAGTAACGTTTCACGAAAT
CGTATCGGTTTTGCTTCAAATCAGCACCGCCATCCTGCCCAATCAGACCACGAAAAATAA
CCAAGTTCTGCTTCTCTCTAAACGGTTTGCGGTCGTTTACAAAGAGAAAATGGCGCACCT
TGTCGAGTTTCATCAACACCGAATTGGCATTATTTTCCGTCAACGGACGACTTTTGGTAA
TGGATGGCACTGCCGGAACGTGAACGATATCGCCGGGAAGCAACACCCATCGCAGCGACA
AGGGGAAATATCGGGCGTAACGATACGCATCAAGATAATACACTTTTTGACCAGTCATGG
GTTGATCTTGAACGCACACCGACTCTTGAAGGAACGCCTTGCGATCAATAGGTGTAGCTG
GCGAGAGCCGATTATAATAGTTCACACGCTGCATGACATACGCCTGATCATCCCGACTCC
GCAATGCTTTCATTTCCCTTTGGCAGATCTTTCTCAGCCAAGCGTGTGGCAGATGGATGG
CTATGTATGAAGTGAGGTAATACCATAGCTTCGAATTCTTGCCACTATGCAAGGTATAAT
AGAGTTTACGAGGGAACAATGAGCGTATTTTCATGTTGTTTGATAGTTTCGACGGTTAAC
CGTTGAGCGCCGGAATAAATTGTTTCCAGAAGGACACGCGCACGGGTTTATTGAATCCAT
GACAAGCCATGGGCAACCGATTGCCGTTAAGTTGATAGCACAACTCGGGCTTAAGATCGA
ACGAGAAGGTCAAAGCTTCCTTGACAGAAGGTACTTTCAAGGGTGGAACTAACGCCCAAA
ACAAATCCTCATTGTGCAAAGCGTCGGGCTGACTGTTGTAATATTCTATCTCATCGGCAT
ACTGCACGCAAGCCTCCTGAAACGTCTTTACCTTGCGAAGACACAATCCGCCGTTACCAA
TGCGTCCAAACATCTGACTGTGTATAATCTTATTCTTCGGTTTCAGCAACAACTTTAACT
TCAAATACTGTTTCAACGGGAACCGCGTATACCGTGGACGAGTAGGCCAAGGCGCTGCCA
CAAGGTCAAAATCTCTATCACACCACGATACCAACTCATTCTTAAACAGCCAAGCATCGA
CATGACAAATGAAGATATAAGTATAATCTTGAAAGAGCTTGTAAAACGATTCGGACATCA
TCATGCGGTTATAACCCTGAATGCCATTAGCCGTGCCCAACCAATCGCCACTCACCTCAA
TCACACCCACATTGGGATACTGCGCATTGAGCTGCGACATATCCACGTTATTAGGTTGCA
GAAAGACCACCGAAAAGCCCTCAAGCAAGGACAAATTATGATCAAGTGCCGCTTTCTCAT
ACGCTTTCAGCATCGGATGATAAACGGGTATGACCACGAGTAACTTATTTTTTTCCATTT
TATTGCGCTCCATATAACAAGTTGCAGCTTCAAACAGGACAGGATTTTCCTTCGTTATAA
AAGGTTAAACTCAGCGCTTTCCCAACCGTTCATTGATACCATCGTAATACGCCCGATGCA
ACATCATCAGGTCTTTGGGCCGCCATGCCTTGCTGAAAGGCATCGACAACAGAGCTGGGA
TGACATATCCCATGCCACTGATCCAACTTCTTAGGTATCGCACGCCCCAGTTCTTGCCAT
AATGATGGTTTAGGTAAGCCGAATTACGCACCTGGTAATAACGTTTCCACTTCTTCTTCT
GGTTGCGCACCGCCCATGAGTCTTCCGAGAAGAACGCATGCTTGTCCATCACGGCCGACG
GCACATAGAGCAGACGAAAGCCAGCCAAATGCGCTCTGAGGCAATATTCCGTATCATCAT
AGAAGATGAACAACTCCCGGTTGGGCAACCCAATCTTCTCGACAACAGACCGACTAATGA
ACGGTCCTTCAAAGTCACAGCCCACGATCTCGGTAGGCGTTGTCTCCTCACCACTAAGCT
TTTCTGCGTGCAAACTGCCCAGTGGATTGGTTAGGTTGTATCGCCGAAACTCGTGCGTGA
ACGTTTTTCCGTTCATCACTCGCCGTGGAGCCAGGATGCCCAGTGGTTTCTTGCGGTCCA
ATTGGGTTTCTTCATGCGCCACAAGGCTTAGCAGTTCATCCAGACACCCATCCTTTGGAA
ACACGTCATCATCCATACACCATATCCAATCGGCACCTTCATCATAAGCAACCTGGATGC
CTGTATGGAATCCTCCACTGCCCCCAACATTTTCTTGATGAATCACATGCAAATCATGTT
GCCCATCCAGCCACTCTTTTGTGCCGTCATTGCTGCCATTATTCACCACAACAATCTGGT
CAAGGTTCTGCTGACGGCGCAACGCTCCGATGCTTTTTTTCAGCAGTTCCAGCCGGTTGT
AAGTCACAACGATTGCAAATATCTTCATGATTTTCAGTGCTTAGTCGTTCTTTTTTCTCA
ATACTTTTCCGTCAACCACTTCCCAGTCGCGTTCAAACTCCTCGCGGGTACGCTTCCATC
GGTTATGACTCCAGAGGTAACATGCGGGTTGTTGGCGTATTGTTTCTTCCAACATACGGA
AGTACATGTCCGTCAGTTCCCATTTTTTACATTGCTTTGGGTTAAACGCCATGAGCTTCA
TTTCGCACTCGTAATAACCTCTTTTCACACGTTTCATGTCACCATAGAAACAAACTTGTC
CCGTGTGCTTGATGATGCGTTCGGCCCCAGTAAGCACGGGCGTATCATGATGCAGGAAAT
CCAACCAGTGGTGAATGTTCCACCACAGCGGTACTTGGTCGGCAATGTAACCCACAGCAA
TCGCCTGGTTGTTGCGTTTAAACTCCAATATCTTGCGAAGCGAGTTGTGCATGGGTATAC
ATAAGGCTTTATGGCGTTCTCGCACCCTCTTAAACAACCGGTCAAAGCGCTTATTCTCCA
ATGGATGATACAGCTGACAACACTGCACCTGACATGGCAACCAATTGGGCAAGGAGGTAA
TCCACTCCCAATTGCCATAATGACCGAGATAGATAGCGCACGACTGACCACTGCTCAGCG
CTTTATTAAACTGCTCCAATCCTGTGAACTTCATGCGTCTTTGCATTTCAGAAGCACTGA
TGGTCATCAGTTTGATTGTCTCCACAAGGTAGTCGCAGAACCAATGATAGAAGTCTTTCT
CTATCTTCACCAGTTCCTCGTGGCTCTTTTCAGGGAAGCTGCTGGACAGGTTTTTCCAAA
TCACACGATGCCTGTATCTCAAGATGTAAGCCATGATGAGATACAATAGGTCAGACAATA
TGTAGAGCAAACGCATGGGCAGCAATGACAACAGATACCAGATGCCGTAAACCAAAACAT
ATCCTACCTCATTCAGTACTTTCTTCATTCGAAAAGCGTTCTATTCATAGAATGCCACAA
AGTTATAAAAAATCTTCGTATTGTCATCCCTGCACCGATGGCATTTTACCACACCGCAAG
ACTTTAAGCACGTTAACCGGCAACGATTCGCCGTCAAATGAACCATAACCCCCTTGCCAT
TACTCCTGAAATAATCTGAAAATCAAAGATACATTTGCACAAAACATTGACAAATCGTAT
CTTTGCATACAACGATTGGGAACAAAATTGCGTTCCCTTAACAACAACATTTAGATGAAA
ACAAGAAAACTCCTCTTAACTCTTAGTTTATTCATTGCAGCGACTTATGCGAACGCTCAG
CAGGTATTCGACGTGAATTTATGGAATGGCCGAGCCCCACATCCCACCGGTGTTACTACC
GACACGGCGAAGGTGCGCGTGTTTCTGCCCGCTGTCAAACGCGCCACAGGACGGGCTGTG
GTTATCTGTCCGGGCGGCGGATATGCTCATTTGGCTTGGGAAAACGAAGGAACCAACTGG
GCATCGTTCTTCAATGACATGGGCATTGCTGCCATCGTACTGAAATATCGCATGCCCCAT
GGCGTGAAAGAAGCTCCGCTGAGCGATGCCGAACAGGCGATGCGGCTGGTTCGAAAGAAC
GCACAGGCATGGCACATCAACCGTAATGACATCGGTATCATGGGGTTCTCAGCCGGTGGG
CACCTTGCCTCAACCGTGGCAACCAAAAGCAAAGGCGACGCAAAGGCCAATTTCCAAATA
CTATTTTATCCCGTGATTACCATGATGCCGGGCTATACACACAAGGGTTCGCACGACAAC
TTGCTGGGCAAGAATCCAAGTAAGAGCACAGAACGCGAGTATAGTACCGACCTGCAGGTG
AGCCGTGTGTCGCCCAGAGCCTTCATCCTCTTGTCTGATGACGATACCGTGGTGCTGCCT
GCCAATGGCGTTAACTATTACTTGGAGTTGTATCGGCACGACGTACCGGCATCGTTACAC
GTCTATCCTTCGGGCGATCATGGTTTTGGATACAACAGTTCGTTCCGCTATCACGTGGAG
ATGCGGCTCGAATTGCAAGCATGGTTGCGCAGTTTCTAACACAGAAACCGTCCCGCTACG
CACCGGTTTGGCGGTTTACACCAGCAACATCTTCACGAAAAGAGGGTGATGGAATTCATT
AATCCGTCACCCTCTTTTCGTCTTTTAGAGCCAAGACCGTATCTCAGCATCTAAATCTTT
GATTTGCACATCTCGCTTCTGCAAAGTGTTGTTCTTGTCAATGATGAAATAAGTGGGAAT
ATTCTGCACGTTATAGTTCACGAGAATGGCATTCTGCTCATCAGCGTTGGCATGGACATT
AATCCAAGGCAACGCCTCTGTCTTTGTCTTCCAAAAGTGCTCATCGGGGTCCAACGACAC
TTGATAAATCTCAAATCCACGGTCGTGATACTTGTTGTACAGTTCGCGAAGGGCCATGAT
TCGCTCTGTTGACTGCTTGGAAGCGAAGATATGAAAGTCGAGCATCACCACCTTTCCCTT
CAGGTCGGTCAGCTTGCGAAGCACCCCACGGTGATCCGTCAGCGCGATATCAATGAGTCC
GGACGTTGCCACCTCACTGGCTGCCAACATCTTACGCTGGTTGTTCTGGATGATTCTCAC
ATCCTTCATACCCTCGATGGCAATGTTGTGCAAGTTAGCTCCGCGCTCAGCCTTTGGGTA
GTAAGTGTCCCAACTGGTAGCCACAGCGGCGTAAACCTTCACGTCTTCAGCACTCGCACG
TGGATTGAAAATCAGCAAACTTCCGTTCCCAACGTTGATGGTCTGGAAAAGAGCGAAATA
AGAAGATGCCTTCATCGGCTCCTTGTAGATGTAGTTCATCTTCACTTTGTCCTTATAGGC
CTCAACCACCTTCTGCAAACTGTCGTTGATGGTCTGCGAATTTAAGTTCAAATTCTGAGC
AATATCCTGAATTTGCTGTTGCAATGCCATCTGCATCAGCGTGAGTTCCTTAATTTTCGA
GCAGTTCTCCGACCCCGTCACCTCGTATTGTGAAGCCATATTAGGGTATTGAGCCTTGAC
GTTGACCGTCTCGGTAGAGTCGATCGACACGTTGATGATTTGCCCTGCCATGCGCAGGCG
GTAGAACTCCGGCGCATCGGTTGCTTTCTCACTGAATGCGAACGAGCCGTCTTCACCCAA
CCGAACAGAGTCGAGCACCTCCGGTCCGTTCAGTCCCATGTTCTCGAAATACAAGGTGGA
ATCCTTGGCATTCGCAATAGTACCGTTAACATTGAATTTCTTCTGCGTACACGAAACAGC
ACACAAAGCACCGCAGGTGATGGCTGTCATGAAAAGAATATGATGGAAAGTCTTTTTCAT
ATTTTTCAAAATAATGGTCTTTCAATGCTGCAAAGATATAGCAAATAATTGAGATTGTCA
GCCTACCCAGACGGTTTTTTGCTAGAGCATGCGTTGGCTGGCCATCAATCATGACCACCC
ATGTGAGTGAATTTTCTTGACAAGAGGCCCAATCATGCTTGCCGTATTTACAAACCATCA
CCTGCCTGCATGCAAATACGCCAAGGATGAACGTTATTTCTCAACTTGCTGTTACACAGT
ATATTGCGCATTCATCTCGCCATTTTAACTCCACCTTTTACGCCTTCACTCGGCAAAAGC
ATTGCTTTTGCATGTCAATAAGCATGCTTTTGCGGTACAACACCATGCTTATTAGGCACC
AAAGTGATGCTTATTTTCGATGAATCTCATTGCTTTTATAGCGAAAAAGGCTTGTCATCC
TACCAAAATGAGCCGTGTTTTCATCCTATAAGCCTATTGATTCTTTCTAGAATCAAAGTT
TTAATGGGTCGTTTTTGGGGCCTTTTTTGGTAAAAATAACCAACATTATACAGTGCCGAA
CATAATGGTTCAAAACCCTAAGGGTGCTAATTTCGCTCGCTTAAATTTCACAAAATCATC
TTAAAAACTTAAAAAACAAAGTAAAATTGCCTATATATAAAAGGTATAAAGAAACTTTTG
TTTACTTTTGCCGCAAATTATAAGATTCACAAAGAAACAATGCAGAAAAATTTAGTTATC
GTAGAGAGCCCCGCAAAGGCGAAGACTATCGAGAAATTTCTAGGCGAAGACTATAAGGTC
ATGTCATCATACGGACACATCAGAGACCTGAAGAAAAAAGAGTTGAGCATTGATCCAGAT
ACACTTGAACCCAATTACGAGATTCCGGAAGAGAAGAAAAAGCTTGTCAACGAATTGAAG
AAGCAGGCCAAAGAGGCCAAGAAGGTGTGGCTGGCTTCCGATGAGGACCGCGAGGGAGAG
GCCATATCATGGCATCTGTGTGAGGTGCTTGGTTTGGACGAAGAGAAGACCAACCGCATT
GTCTTTCATGAGATTACCAAGCCAGCCATTCTCGAAGCCATCAAGAATCCACGTCATTTG
AACATGGATTTGGTCAACGCACAACAGGCACGCCGTGTGCTCGACCGCCTGGTGGGTTTC
CGCTTGTCGCCCGTGTTGTGGCGAAAGGTGAAACCAGCCCTGTCTGCCGGACGTGTACAG
AGCGTGGCCGTACGCCTCATCGTAGAGCGCGAACGCGAGATACAAGTCTTCGAAAGCGAG
CCTTACTATCGCATCAACGCCATCTTCGTCATCACCAACGAAGACGGATCGGCATCGGAA
GTGAAGGCCGAACTGGACAAACGGTTCAACAAACACGAAGAGGCCCTGGCCTTTCTGGAG
CAATGTAAGGATGCCAAGTTCACCGTGGACAGCATCACGCGCAAGCCCCTGAAACGCACG
CCAGCACCACCTTTCACCACTTCAACCCTGCAACAGGAAGCAGCCCGCAAGTTGGGATTT
ACGGTTGGACAGACCATGATGGTGGCTCAGCACCTGTATGAGAACGGACAAATCACCTAC
ATGCGTACCGACAGCGTGAACCTCTCACAACTGGCAGTGAACACCTGTAAGGATGAAATC
GTGAAGGCATACGGTGCAGAATACAGCAAACCACGCAAGTACCACACGCACTCGAAAGGC
GCACAAGAGGCTCACGAGGCCATTCGCCCAACGTACATGAGCAAGCATGAGATAGAGGGC
ACGTCGCAAGAACGCCGGTTGTACGACCTGATTTGGAAACGCACGCTAGCCAGTCAGATG
GCTGACGCACAGTTGGAGAAGACAACCGTGACCATTGACGTAAGCGGTGTGAAAGAACAG
TTTACAGCCAATGTCGAAATCATCACGTTTGAAGGTTTCATCAAGGCTTATCACGAGTCG
AACGACGAGGATGAGAATAACCAAGATGACTACACCCACTCGCTGCCAGCCCTGAAGGAA
GGCGACCTATTGGAACGTCGTGAAATCACCTCAACCGAACGCTATTCGCAAAGTCCGATA
CGCTACACGGAAGCCAGTCTGGTGAAGAAACTGGAAGAATTGGGCATCGGTCGACCCTCT
ACCTACGCGCCCACCATCAGCACCATACAGCAAAGAGAATATGTGCAGAAGGGCGATAAG
AAGGGTACTGATAGGGCATACACCATCGATTCGCTGAAGGGCGGCAAGATAACGTCCAAG
ACTAAGAAAGAAGTGGTGGGCAACGAAAAAGGAAAACTGTTGCCTACGGACATCGGAATG
GTGGTGAACGACTTCCTGATGGAGAACTTCCCCAGTATCATGGACTACAACTTCACCGCA
AATGTGGAAGAGAAATTCGACAGCATTGCTGAGGGAAACACCGAGTGGAACAAGATGATG
AAGAGCTTTGACAAGAGCTTCAAGCCCACTGTAGAAAAGGTGATGAACGCACGAAGCGAG
CACAAGGCTGGCGAACGTGAGCTGGGTATCGACCCCAAGAGTGGCAAACCGGTGTTCGTG
AAGATTGGCAGATACGGACCAGTGGTACAAATCGGTACGGCCGATGATGACGAGAAGCCC
CGATTCTCACAACTCCCAGCGGACAAAAGCATGGAGGAGATGACCTTGGAAGATGCGCTC
GAATTGTTCAAACTTCCTCGCACCGTGGGTCAGTTTGAAGGCACTGACGTGGTGATTGGG
GCTGGACGCTTCGGACCCTACGTGCTTCATCAGAAAAAATATGTGTCACTGCCCAAAGAA
GAAAACCCGCTAAAGGTGACTTTGGAAACTGCCATCCAACTGATAGAACAGAAACGGAAG
CAGGAGAAAGAGAGGCACATCAAGTCGTTTGAACAAGACGCAAAATTGGAAGTGCTGAAT
GGTCGTTACGGCCCTTACATCGCTTATGACGGCAAGAATTATCGCTTGCCCAAGGCCATG
CATAGCAAGGCAGCCGACTTAACCTATGAGGAGTGCATGGACATCGTGCATGCGGCACCT
GCAAAGAAGACGGCCAGGAGCAAGAAATAATTAACTCACCCCAAGCATGGACCGCATCAT
CATTATGGGATACATGGGCTCGGGCAAGACAACGCTTGGAAAAGCTTTGTCTAAAGACCT
TGACATGCCGTTTTATGATCTTGACTGGTACATCGAAAGCAGGATGAGAAAAACCATCAA
ACAGCTCTTTGAGGAGCGAGGCGAAGAGGGGTTCAGGCAGATAGAGTACCGCATGCTGCA
CGAAGTGGCTGAGTTTGAACACGTCATCCTGAGTTGCGGAGGTGGCACGCCGTGCTTCTT
TGACAACATCGACTACATGAACCGGCAGGGCGAAACCGTTTTTCTGAAAGCCTCGCCCGA
GGTGCTTTACGGCCATTTGAAGATGGGCAGGACGGTCAGACCCCTGTTGCTGGGCAAGAC
ACCAGAGGAAGTGAAAACCTTCATCGGCACGCAACTGAAAGAGCGCGAGCCCTTTTATAC
GCAGGCAAAGCATACGCTGGACGTCAGTTTGATGGACTCTTACGGCAAGATACAGGCAAC
CGTAGACCAATTAAAAGTATTATTAAATCTATAAAAAACAGTTTCGTAAAACAACAATGA
AGAAGTGGACGATTGAAGATTCAAAAGAGTTGTACAACATCAATGGATGGGGTGTTTCTT
ATTTTGGCATCAACGAAAAGGGCAATGCCTATGTGATGCCGTGCAAGGACAATACCGAAA
TAGACCTGCGAGACGTGATGGACGAGCTGGCTTTGCGCGACGTGAGTTCGCCTGTACTAT
TGCGTTTCCCCGACATTCTTGACAACCGCATCGAGAAAACGGCCAGCTGCTTTGCGCAAG
CTGCAAAAGAATACGATTACAAAGCCGAGAACTTCATCATCTACCCTATCAAGGTGAACC
AAATGCAGCCCGTGGTGGAAGAGATTATCTCTCACGGACAGAAGTTCAACCTGGGTTTGG
AGGCGGGCAGCAAGCCAGAACTTCATGCCGTGATTGCCGTGCAATGCCAGAGCGATTCGC
TCATCATTTGCAACGGATACAAAGACCAGAGTTACATAGAGTTGGCACTTTTGGCGCAAA
AGATGGGCAAACGCATCTTCATTGTCATTGAGAAACTGAACGAACTGGACATCATCGCCA
AGGCTGCGAAGAAGATTGGCGTACGGCCGAACATTGGTATTCGAATCAAGTTGGCATCAT
CCGGTTCGGGTAAATGGGCAGACAGCGGCGGAGATGCCTCGAAGTTTGGACTGAATTCCT
CTGAACTTCTGCTGGCCTTGAAGATGCTGGAGGAGAAAGGACTCAAAGACTGTCTGCATC
TCATCCACTTCCACATCGGTTCTCAAATCACCAAAATTCGCCGCATCCAGACGGCTCTTC
GCGAGGCCGCGCAATACTACATCAACCTACATAAGATGGGGTACAACGTTGATTTCGTGG
ACTGTGGGGGCGGACTGGGCGTAGATTATGACGGAACGCGCTCGTCGAGCAGCGAAAGTT
CGGTGAATTACTCCATCCAAGAGTATGTCAACGACTGTATTTACACCTTCATTGATGCGG
CCAACAAGAATGGCGTGCCACACCCAAACCTCATCACAGAGAGCGGTCGGTCATTGACAG
CGCACCACTCGGTGTTGGTCATTGACGTGTTGGAAACAGCCAGTCTACCGTCCATGCCTG
ATGAATTTGAGCCAACCGAAGAAGAACACCAGCTGGTAAAAGACCTGTATGAGATATGGG
ATAACCTCAATCCACGCTCGATGTTGGAAGATTGGCACGATGCAGAGCAAATACGCGAAG
AGTCACTCGACTTGTTCGCACTGGGCATTGTCGACCTACAAACGCGCGCAGAGATAGAAA
GCATGTACTGGAGTGTGTGTCGGGAAATCAACATGTTGTCCAAGTCAATGAAGCATGTCC
CTGATGAGTTGAGGAATCTTGACAAGCTATTGGCCGATAAATACTTCTGTAATTTCTCTC
TATTCCAGTCGCTTCCCGATAGTTGGGCTATCGATCAGCTCTTCCCTATCTTACCGATTC
AGCGGCTGGACGAACGTCCCACACGCAATGCCACACTGCAAGACATCACCTGCGACAGCG
ATGGAAAGATAGCAAACTTCGTGACCAACCGCAATATTTCACACGTGTTGCCTCTGCACC
CATTGAAGAAAGGCGAGCCTTACTACCTCGGCGTGTTCCTTGTTGGGGCCTACCAGGAAA
TCTTAGGCGACCTGCACAATCTCTTTGGCGACACCAATGCCGTGCACATCTCCGTGAAAA
ACGGCAAATACAGCATCGACCAAGTGATTGATGGAGAGACGGTAGACGAGGTACTCGACT
ATGTTCAATACAGTCCGAAGAAACTGGTTAGACAACTGGAAACGTGGGTAACGAAGAGTG
TTAAGCTGGGAAAAATATCCTTGGAAGAAGGTAAAGAGTTTTTAAACAACTACCGTTCGG
GTCTTTACGGATATACTTACCTGGAATAATCCGTGGTGGCGACACACTTTTTTATACCTG
CTGCACACGATTCCACCAACGTCTACCTCTTGTAAAGAAGGCTTCACCAATAACAAAAAA
GACAAGATTCATCCTACTGATTAACCTAAAAAAATAGTTAAATCTGCAGGTGCATGTAAC
TTATCCCTATCTCAATCGTCATTTAATTAGAGGCAAAGATGAAGAATATCAGTTTTCGTA
ACGATGTCTTACCACTCAAAGATGCGCTCTACAGGTTAGCTTTGCGCATCACCCTCAGTC
ATGAGGAGGCCCAAGACATCGTACAAGACACACTGATAAAGGTTTGGGACAAGCGTGAAA
GCTGGAATGAAATAGAATCGATAGAAGCCTTCAGCATCACTATCTGCCGCAACTTAGCGC
TCGACAGAATCAAGAAGCACGACAATCTCAATGATTCGCTCGAAGAAAGACAGACAGAAA
GCCCAGACACCTCCTCGACACCATTCGAGGATACCCTACAACAAGACAGGATAGAGCTTG
TGAGAAACCTCGTGAATGCGCTTCCAGAAAAACAAAGAAGCTGCATGCAACTCAGAGATT
TCGAGGGAAAGCCTTACAAAGAAATTGCCAAAATACTGGGCATCAGTGAAGAACAAGTGA
AAGTAAACATCTTCAGAGCCCGGCAAACGGTAAAAGAAAGATTTCAAAAATACGACAATT
ATGGATTATAAATATATCGAACAACTATTGGAACGCTATTGGGCATGCGAGACAACGCTT
CAAGAAGAAGAGATTCTCCGCACGTTCTTCAGTCAGGAAGACGTTCCAGCGGACTTGCAA
AAGTACCGCGCATTGTTCGTATACGCTCAACAAGAAGCAACCCAAAAGGTACTGGGAGAC
GACTTTGATGAGAAGATTCTGTCCATGATCGATGAGCCAACACCGGTCAAAGCGCGCACC
ATCAAGATGAGACAACGGCTGATGCCGCTCTTCAAGGCAGCCGCCGTGGTAGCCATCATC
CTGACATTGAGCAACGCATTGCAGGTTCCGTTCATGCAGAACAACGACAACATAGGTGCA
TCCTATGATGGAACAGAACAACTACAACAAGGTACTTCAGTGGCCATTGGCGACTCTGCG
ACAATAGACAGCATGCAACAAAGCAACATAACACCCGCAGATGTGCAGCCGGCTACCATC
ATCAAATAAGATAATTTCTATGCTTTCTCAATTATAAAACATGTTTAGTAAAACAAAAAC
GAAGCTGTGAAGCTTCACTTTTCTCTCAAATTTTTCATAACATACTAACGTACTTAAGAA
ACGCCACCAAAGGGGTGGCGTTTCGCTATTTTAGTCATTTCATTTTCATGTCTACCCACC
AACAACCCAACAGCTATTCTACAGGTTCGGCTTTCTTCAATCTTCGGGACAATTGGAACA
AGGCTGGAAGCATGATGCACAGAGAGAAAAGCAAACTCATCCACACGGCTTGCTGACTAC
CTCCAAAGATGTCAACAAGATTGCCATTAGCTGAGCTGGGAATGAGATTATACACCATGA
ATATTGTAGAGTTGTTTACCCAATGCAAAACAATGCCAGGTACTATACTATTGGTGCGCA
CATACATCCATCCCAACAACAAACCCATGAGAAAAGCGTGCGGCAATTGAGCCATATTGA
AATGTGCAAGACCAAAAATCAACGCCGAAAGGATGATGGACAGCCAAGCTGTACGGCCAC
GGAAGAGTTGAAGTAAGGTGCGAAGAACGGCGCCTCTGAAAACAGTTTCTTCGGCAATTG
GCACCAAAATGCCAACGGAAAGATATCCCCAACGATTGCCCATCAGGGCATTGAGCATTC
GTTCTAAGCCAGAAGGCACCTCCACTTCCATCTGCTCAAGCAGCCATGCCGAGGGGATGA
TGGTGCCCAATGATAGTAAAACCACCCAAAACAACGCCGCCCAAGGCTTACTGCGCACAT
ACGAACGTGCCACAGGTGTCCATTTAAGCGACATGAATAAGACGATTGTCAGCACACTGG
AAACGGCAGAAGTGGCGATGACCGTCGTCGAACTGAACACGCGGTGCGACTGAAGATAGT
GCAATGCGGTCCCGAAGTCCATGCCATTGTGCAGCAAAGACAAGATGCTGACCAAATAAG
TGGCCAACACTTGAAGCATGATAAACACCACTAAATACCATGCAATATCTAATATTCCTT
TGATTGATTTGCGCATCATTTCTCTATTTTGTTAAAATAAGAATCTACTTCCCGTGCATC
TTCCGCTATTTTAGCATGTAACAACGCCAAGCTGTCAAACCGCTTTTCATCGCGAAGGCG
TTTGAAAAAGGCCACGGAGAGTTGCTTATCATAGATATTTTCATGAAATCCTTCGAGGAT
ATGAGTTTCAATTGTCAGGCTTGTTCCATTGTAGGTGGGGCGCATACCGATGCTGGTCAT
CGCCCGATACCATGGCCCTGTCCCCTCTACCTGCGCTTTCACGGCATAAACACCCATGGC
AGGAAGCAGCTGTGTGATTTCGCTTAAATTGAGATTGGCTGTAGGAAAACCAAGTTTCCG
ACCCTCTTTACATCCATCAACGACATGAGCCGTGAGCACATAGGGTCGCCCTAAACAGCG
ATTGGCCTGCTCCATTGAACCTTCATGGATGTATTTTCGAATGGCAGAAGAACTCACATG
CACGGCATCTTTGATTAAAGAAAACTCCTCACTGCGTATCACCTCGATGCCTAATGCCCG
TCCATAGCACACATAATCGTCAAATCCTTCTTCCCGATTGTGTCCAAACCGATTATCATA
ACCAATCACCAACTTGCGTACCTGTAACCGACGATGGAGCACATTGCCCATGAATTGTTG
GGCTGTCATGTTCGCCATCTCTTGCGTAAAGGGCAATACCACGACCTGATCAACAGCTGT
TGCAGAGAGTAGTTGCAGCTTTTGTTCGGTCGTGGTCAACAGTTCGGGGACATAATGACT
GTGTAACACTTGGCGAGGATGCTTGTCAAACGTGATGACCATGGATGACAATCCTGCGTC
ACGAGCTGTCTTCACGACCTGGCGTATCAAGAATTGATGCCCCAAATGCACCCCATCGAA
GAACCCAATGGTTGCCACACAGGGACTCGTTAGAACCGTTTTTTCATCCAATATCATGGT
TTTCATATCCTTACCACGCATTTATCCAATCGTTACCTGTGGTTTCGTGCATCACCTGGA
TGCCCAGTTGTGCAGCCGATTCACAGTTTTCTTTTACGTCATCAATAAAGAGTGTCTCTG
CTGCTTGCAGCTGTGAGCGCCTCAATACGGTCTCAAAAATCTTGCGGTCGGGCTTGGTAA
GCTGCAACTTGTACGACAGATAAACGTCTTCGAAATAATCATTTACCCCCAAATTGTGAT
AGGGAAAGAAATCTGTCACGCATTTCTGCCAGTGCATGTCATTAGTGTTGCTCAACAGAA
AAAGCCGATAATCTTTCTTCAAGTCAACCAAGCGTTGTTTCTTCTCATCAGGAATACCTA
CCAAAAGTTGGTTCCATGCCCAGACAATTTCCTTATTCTCGGCCTTGCATCTGCTCATGC
TGCGAACCTCATCACAAAACTCTTCCGTCGTCATTTGGCCCGTTTCAATGCCAAAAAACA
AATCAGCCGTGCGATGATCCCGAACATAAGAGGCAACGTCTCCAGCCCCTATCTGCTCAA
AAGCACGCACGCAGCGCTGTTTATCAAGCCCTACAAGCACGCAACCCAGGTCAAATATGA
TGTTTTTGACGTTCTGTTTCATGATTTTCTTGCCCTTAATCGTTTCGTCCATCGCCACAG
TTCACCCACCCAAAGCACAACAGAAGTAAAGCCAATGATGCCCAACCAATCGCTGAGCGA
CAACGGTACGGTGCGGAACATCTTACCTCCGAAGGTCACTATGAGCCACTGTCCCAAGAT
AACCAACAGCAACACGAGCAGCAGTCCCTTGTCTTTCCAAAGATAACGGAATGCCGAATG
ATTGGAACCAAGCGTCTTTGCATTGAACAGGTTCCACAGCTGAATCATCACAAAGGTTGT
GAAGAAGATGGTCAACTCACGCATACTGATGCCTTGCGACACATTACGTTCGCAATAAAT
GAGCATGGCAAACAGGAAAATAAAGAAGGTCACGCCGCAGAAAAGAATGCCTTGGCGCAT
CTCTTTATTAAGGATGAACTCGTTTTCCTTACGCGGTTTGTCTTTCATCACCTCGCGTGA
AGGAGGCAAAGAGGCCAATGCCATGGCCGCAAAGGTATCCATCAGGAGGTTCACCCACAA
TATCTGTGTCACCGTGAGCGGCATCTCCACACCGATGAAAGCCCCTCCAAGGACAAGAAG
TAGCGCTGTGATGTTGACAATAAGTTGGAAAAAGAGGAAACGTTGGATATTCTTATACAA
CGAACGACCCCACATCACGGCATGCGCGATAGAGCCAAACGAGTCGTCGAGCAACGTCAT
ATCGCTGGCTTCCTTAGCCACACTGGTTCCCGACCCTAATGACAAACCCACATGAGCATA
ATGCAATGCAGGCGCGTCATTGGTTCCATCGCCCGTCACAGCCACCACTTCTTTGCGCTT
TTGCAGCATTTCCACAAGTCGTTGTTTATCCGATGGACGCGCTCGCGACATCACTTTGAT
GGTATGAGCACGCTCGTATGCCTCTTCATCCGACAGCGCATTCCACTCTGGACCAGTCAG
TGCAGCCTCCTTGGGCGTATCATCATTCCAGACACCTATCTGCCTTGCTATCTCAATAGC
GGTGGCTTGCGTATCTCCCGTCACTACCTTCACCTCGATACCCGCTTGCTGACACTGGTT
AACAGCACTTGGAACATCCGCGCGAACAGGGTCACTAATCGCAGCAACGCACTGCAAAGA
GAGATTTTGTAAGTGATTCTTTATTTGGATATTGGATAGCACATCCGCTTCAAGTTGCTT
GCAAGCAAACGCCAAAGTGCGCATGGCCTTGTGCTGATAACCCAACAAAGTAGACTGATA
GGATTGTTTTTCAGCCTCAGACAAGGTGCAGAAGTTCATCACAATCTCTGGTGCTCCCTT
AACAAAGAGATACTTTCTGCCACCCATCTCTGCAACGGTTGCCATGTACTTGTTTTCTGT
TGAGAATGGCAACTGTGCTATCGTGGTGGCTTGGTTACGGATGGTTTGATAGTCAACGCC
ATGCTTTTGCAACCATGTCAGCAGGGCTATCTCCGTTGGATTACCGATTCCAGCACCATC
TTCTCCCAACTCTGCTGTTGTATTCAGGGCGATAGCTTGAGCCAGCACATCGTGTTCAGA
AACCTCCGTAACGACTGAAGAGCCAGCCATCTCCATGACCGTCATCTTGTTTTCTGTCAA
CGTTCCCGTTTTATCGGTGCAGATAACTGTCACCGCCCCCATCGTTTCACACGCATGCAG
CTTCCTAACCAGGTTGTTGCTCTTCAACATCCGGCGCATATTCAGCGCCAAACTCAAGGT
TACGGCCATAGGAAGTCCTTCGGGTACGGCCATCACTATCAGCGTGACAGCCATCATGAA
ATACTGCAACACCACCTCGGCCATCTTGAAATAATCTGTGCCTTGCCATACGGCGTCGTT
CACAAGGATGTCGTGTATGAGGAAGATGACGAAAGCAGCTACAGCCACTACCGACCCAAC
CACCGAGATGAGTTTAGCCAATTTGGCCAATTGGGTATCCAAAGGCGTTTGGGTATGCGT
TATTTCGCTCGAGTTGCGGGCCACCTTACCAATCTCCGTAGCATCGCCAATGGCTGTGAC
AATGGCTGCACCACGGCCATTCATGACCATCGTACTGCGCAAGACCATGTCATGAGGGTA
GGTTTTTTCATGTGCTTCTTCCTCCTCGTCATCATCCACATCAATACCCTTTGAGCAGAT
AGGTTCGCCCGTTAACGACGATTCGTCTATCAACAAATCAACGGCCTTGACGAGTTTTCC
GTCGGCAGGTATCTCGTCACCCACCTCAATGATCATCAAATCGCCTACTACCACATCCTT
TCGAGGAATCTCAACGACATACCCATTGCGTCGAACCTTCACCAACGACTCTTCATTTAG
CGCATTAAGAATGTTGAATTTCTTGGCTGCATCCCGCTCAAAGTAAAAGCCGACGCTGGT
TGCAAAGAAGATGGCAACAAAGATACCAATGGTTTCAATAAAGTTCTGCTCAACGAAAGC
TAACACCAATGAGACAGCGGCAGCAATCAAAAGCACTTGAATGATGGGGTCGCGATACTT
GTCCAAATACAATTTCCACAACGAGGTTGTAGGGGGTGGCGTCAGTATGTTTTTACCAAA
TTTTATCCTGTTAGCCGCCACTTGTTCGTCTGTCAAGCCTGTATGATGGTTCCTTGCGTT
TTTAATGTCTTGCGTACTCATAATCTGTGCAAAGTTACTTGAATTCAAGAGCATAGCAAA
ATAAATGGAACGATTCCTCTTTACTCATTTTGCTAATAATTGTAAAAAGATGCTACAACT
TCTTCTTTCTACCAATTATTCGGATTAAAATATGTAACTTTGAAACATCATTATTTATTC
TTAACATTGTTTTAACTAGAAAAATGAAAAAACTAAACGTACTTTTACTCGCCTTATTTG
TCTATACAGCCGCCATGGCACAATGGAAACCTGTTGGCGACAAAATTAAAACCGACTGGG
CCAACAAGGTAAACCCCAGCAACGTGCTGCCCGAGTACCCCCGTCCTATTATGGAAAGAA
GTCAGTGGCAAAACCTTAATGGATTGTGGAACTATGCCATTCGCAACCGTGGAGCAGCCG
GAACGAATATCAACGACGGAAAAATTTTGGTGCCTTTCGCCATCGAGTCGAGCCTTTCAG
GAGTACAGAAGACCGTGGGCAAGGACAAAGAATTGTGGTACGAGCGTACCTTCAGTGTGC
CTGCTGCCTGGTCGGGCAAGAACATTCTGCTGCATTTTGGTGCGGTTGATTGGAAAGCCG
ACGTGTTCCTCAACGACATCAAGATAGGCTCTCACAAGGGTGGTTTTTCCGCTTTCAGCT
TTGACATCACACCTTATTTGACAAATGGACAGCAAAAGTTGGTCGTGAGGGTATGGGATC
CAACGACTGACGGACACCAACCCGTAGGAAAACAACGTACCAAACCAGAAGGAATCTGGT
ACACACCCGTTACCGGCATCTGGCAAACGGTATGGTTGGAGCCTGTTAACAAAAAGCACA
TTGCAGCCGTTTACAACACCCCCAACATTGATGAAAGCAAGTTGACGGTATGCACAAAGA
CAGACGGAACCCAGCAGGGCGACGTGATTAGTGTTGTGATGAAAGACGGCAACAAGATTG
TTGCTAGGGGAAAAGCCATCGCCGGGCAGGAAGTGGAGCTGTTTGTACAGAACCAAAAGC
TATGGACACCAGATTCTCCGTTCTTGTATGACCTGGAAATCTCCCTCCTCTCGGGTGGTA
AAACCGTCGATGTTGTGAAGAGCTACAGTGCCATGCGCAAGATTTCATCGGTGCGTGATG
GGGCTGGTGTGTGGCGTATGCAGCTCAACAACAAGAACCTTTTCCAATATGGCCCACTCG
ACCAAGGTTACTGGCCTGACGGTCTTTTCACGGCTCCCACAGAAGAAGCCATGATCTACG
ACATCAAAAAGACCAAGGACATGGGCTTCAACATGATTCGCAAGCACATGAAGGTGGAGC
CAGCTCGTTGGTATACAGCCTGTGACAAGCTGGGTATTCTGGTATGGCAAGACATGCCTA
TGGGCGACATTCAGCACGGACCCGACTGGCAGAACCACGAGTACTATCAGGAAACAGGAC
GCTTAGCCAATCGTTCAGCCGAGTCGGAAGAAAACTTCAAGCGTGAGTGGAAAGCCATTA
TCGGCCAATTCTACTCCTATCCTTCCATCGTTGTGTGGACGCCTTTCAATGAGGCTTGGG
GACAATTTAAAACTGAAGAGATTACTGCATTTACGAAAGCGCTCGATTCTACCCGTCTCA
TTAACTCGGCCAGTGGTGGCAACCACTTCAAGACGGGCGACATTCTGGACCTTCACAATT
ATCCTGGACCGATGATGTACCTCTACGACTTCAACCGCACGACAGTGCTCGGCGAGTTTG
GTGGACTGGGATTGCCGCTGAAAGGACACCTCTGGCAGGCTGACCGCAATTGGGGTTACG
TACAATTCAAAAACAGCAAAGAGGTTACAGACCGCTACGTTGAGTTGCTGGAAGAACTCA
AACCCATGATTCGCCAGGGCTTCTCAGCAGCAGTATATACCCAAACAACCGACGTTGAAG
GTGAGGTGAACGGACTGATGACCTACGACAGAAAGGTGATTAAGCTGGACGAAAATCGAG
TGAGAAAGGCCAATCTAGAGCTGTACAAACTCTATAAATAACTAAGAATCCTATGAGAAA
AAGTATTAAAATCTCATTAATTACTGTCACCATCGTTGTGCTACTGGCAATCGTTGGTGG
CAGTATTTACATGATAGAATACTCGTTGAGACGCCCTTACCCCATCAACGTGTCCTACAA
AGACCGTTTTGCGCACGTCATCAATGACAACCCAGAGATTAAACCCTGGATAGACAGCCT
GACCCAAGGCAACCTCATCCATGACACCCTGGTAACGATGCAAGACGATGAGCAGCATCA
TGCCGTTTTCGTCTATGCGCCACAACCCACCCGCAAGACGGCTGTTGTGCTGCATGGTTA
CCACGACTCTCATACGGGCATGATGCAGATAGCCCACATCTATGCCCGCATGGGTTACAA
TGTGCTGCTACCCGACCACCATGCGCATGGCTGGAGCGAAGGCGAGATGGTACAAATGGG
ATGGAAAGAGCGCCACGACGTGCTGCGCTGGATGGCCATTGCCGACTCGCTTTTCAGCGA
TTCAACCGGCCATTCCGAGCAAGTGGTCCACGGTATCTCCATGGGAGCCGCACTCACCAT
GTGCGTTTCGGGTGAAGACACCCCCGACTATGTCAAGTGCTTTGTGGAAGATTGTGGTTA
CACCAGCGTGTGGGACGAGTTCAAAAACGAACTGAAAACGCAGTTTGGGCTACCTCCCTT
CCCCCTACTCTACACGGCCAGCGCACTAAACAAGCTGCTGTACGGATGGTCGTTCGGGGA
GGCTTCACCCTTGAAGCAGGTGGCCAAATGCCAAAAGCCCATGCTCTTTATCCATGGAGA
CCGCGATACTTACGTGCGAACCGATATGGTTTATCCGCTTTACAAGGCCAAATCTCAACC
GAAACAGTTGTGGATAGCCAAGGGTTCTAAACACGCTGAGAGCTACAAGGACCATCGACA
AGAATATACGGAAGTTGTGAAGAAATTTGTCAGCCGATACATTCCTTAACAACCCTCATT
TACTCCTGCCGGTCCTCCAGCTGTAACATTCTGCACAGACGATTGGCCTGGAGTAACTTC
TCACATGAGAAAACGCCGATGAAACCTTCATTTTTGAAGTCTAACAACGCGGTCATCGGC
ATCAAAACGGATATGTTCACTTTCGATGAAATGGTGCAAAGTACCGTCTTCAATGAGCTG
TTTCGTCGTCCCGGTGTGTAGCTTTTGTTGATTATCCAGCAGCCATATCTCGTCTGTTAT
CTGTAAAGCCAGTTCGATATCATGGATGGATAAGAACACGGTCTTATCCAACTCATGTGC
CAATTGGGACAACAGACGCAGCGTGTCCACCTTACTTTGGAAATCAAGAAAGGCCGTTGG
TTCGTCTAAGATGATGATGGGCGTTTGCTGTGCCAGGGCTTTTGCTATCATTACCTTTTG
CCGTTCACCATCACTTAGGCTCGAAATATTCCTTTCAGCCAACTGCTCGATGCCCACCAG
TTGCATGGCTTTCGAGATAATTTTGTGGTCTTCGTCCGACAAAACGCCCCAAAATCCCGT
GTAGGGCGTGCGCCCCAACCCCACCAATTCGGTTGCGGTAAGATTCCGAATGTCCATTCT
TTCCGTCAGAACCACACTGATTTTTTCGGCCAATTCTAGGTGAGATAGCCGTTCCAAGGG
TGTTCCTTGAATATATATTTTGCCCGCTATGGGTGGTATAAAGCCCGCCAGAGTGCGTAA
AAGAGTAGATTTACCCACACCATTTCGCCCCAGCAAACAGGTCAACCGACCGCTGTTCAG
GGTAGAATTGATATCCGATACGACCGCATGTTTGCCGTATCCGATGGACAAATTGTATAA
TTGAATGGTCTGCATGTCTGTTGCAAAGATAGCGAATTACGCAAAATATAACGTTCGTAG
CTCGTCAATTCTTGCTAAAAAGCGTATCTTTGTCCGTACTTATGTCATCACAATCGGCTA
TTTCAGAACTCAAACGTCAGAAGTTGTTACTCCAATTGGAGTATGCAACAGAGAAGGATG
CTTTCCGTAAGCAGACGGAGATGATGGGTATAGCCAGAAAGGTAAAGCGCGGTGATGCAT
GGTTTCCCGTCCGTGTGGGCAAGAGTTTTTACAACTCGCTCAATCAGTTGGCGGTCGAAG
TGTTTCGTACTGCCGATGAAGAGATTAGTCACAATTTTGAATACGGACGCCCGGTTGCCT
TCTTTCAGATGGTTCAGAAGGCAGGAAGACACGATGAAATGGGCAAAAACAATGCATCCA
CAGCTTCTAAATCACTTTCTTATTTCCCCGTAACGGGCATAGTGAGCTATGCCGATAACG
ACCGAATGGTGGTGACGTTGCCTGACAATGGCATGGTTACCTCCATCCAAACGGCCGAAC
AGGTGGGCGTACAACTATTCTTTGACGAGACTTCTTATCGGTTGATGTTCGATGCCTTAG
ACCGCGTGATGAATGCCAAAGACAACCGATTGGCCTATCTTCGCAACCTTTTTTATTCGA
CTTCGCAGACTGCCGAGTGCTTTTCTTTTGATGACATTCGGTTTCCTTGGCTCAATGACC
TGCAAGCAGAAGCCGTGAACAAGGTGTTGAAAGCCAAGGATGTGATGGTGGTTCATGGTC
CTCCGGGTACCGGCAAGACCACCACACTCGTGGAGGCAATCTACGAAACCCTCAAGCGTG
AGAGTCAAGTTTTGGTCTGTGCGCAGAGCAATATGGCGGTCGATTGGATTAGTGAACGAC
TTGTTGACCGAGGTGTGAACGTGCTTCGCATCGGCAATCCCACGCGAGTGAACGATAAAA
TGCTCTCGTTTACCTACGAACGAAGGTTCGAATCACATCCCGATTATCCGCAATTATGGG
CCATACGCAAAGCCCTTCGTCAACTCAAACAGCATCGTAAGACGGCTGGTTCTGGCTTCC
ATCAGAAGGTGGAACGCCTCCAAGAACGGGCAACCGAATTGGAGATACGCATCAAAGGAC
AGCTTTTTGGAGAAGCAAGGGTCATCGCTTCCACCTTAACAGGTACCGCCAACCGCCTTC
TGATGGGTCAAAAGTATCAAACATTGTTCATTGATGAGGCCGCACAGGCATTAGAAGCTG
CCTGCTGGATAGCCATTCGGAAGGTTCACCGCGTGGTGTTGGCTGGCGACCACTGTCAGT
TGCCACCGACAATCAAAAGCATTGCTGCCTTAAAGGGTGGATTGGACAAGACGCTGATGC
AACGCATTGTAGAGAATAAACCAGAAGTAGTGACGATGCTTGGCATGCAATATCGCATGA
ATGATCAGATTATGCGCTTCTCGAGCGACTGGTTTTATCACGGAAAAGTTCAGAGTGCGC
CAGCTATTAAGTATCGGGGAATCTTGGATTATGATGTTCCCATCCAGTGGATAGATACCG
CCGAACAGGCAGAAAACGCCCATTTCATCGAAGAATCTGCATCGGACGCACCGACATTTC
AGGAACATTTTGTGGGTGAAAGCTTTGGCAGAATCAATGAAGATGAAGCTGAATTAACCC
TCAGCGCCCTGGAACAGTATTTCAATAAGATTGGTAAACAGCGTTTATTGGACGAAGCTG
TCGACGTAGGCATCATCTCTCCGTATCGCGCACAAGTGCAGTATTTGCGCCGACTCATTA
AAAAACGTCCCTTTTTCAAGCCCTTTCGTCATCTCATAAGCGTGAACACGGTTGATGGTT
TTCAAGGACAGGAACGAGATGTAATCCTCATTTCGCTGGTCAGGGCAAACGAAGATGGAC
AGATAGGCTTTCTTCGTGACCTGCGGCGGATGAACGTTGCCATGACCCGAGCCCGCATGA
AACTCATCATCTTAGGACATGTTCCCACGCTGGTGCGCCATCCTTTCTATAAAAAACTGT
ATGACTATACGCAGAGTTTACAACAAGATGCTGTTTGGTAAACATGCTCTAAATCCCTAA
ACACCATATATTATGTTAGAACGCGACTACATTATGCGGCTTATCCGCGAGTTTCTGGCA
GCCCTGGCCCGACTGTTAGAGAAAAAAGAAGTGACCGACAGGCACGAGGAACTCAAAAAA
CTGTACGACCAATATATTGGTCCTTACACCTTCTACCATCTGGCCCCGGTGGAAAAAGTC
ATTGAGACCCTTGGCCAAGAGGATGAGGAAAAGCGATTTTACAAGATGGAAATGCTGGCC
GAACTCTATCTGGCAGAGGCTGACATGGTGTCGAAACCCGAAGGCGACCTGCTGCTTAAG
AAGTCTTTTGCGCTGTTCGATTTCCTTGATCATTACAGCAAGATCTACTCTATAGATCGC
CTCAAGAAGATGGATGCCATCCAACAGAGATTATCAAACAACAACAAAAACGAAACCAAA
ACAACCTAGAATGACAAGTAAAGTATTTTTTTTCAAGAAAAGTATCGTACTGGCCGTGGC
TGCATTGGCACTCGCCACAAGCGGCATGGCACAGAAAAAGAAAATGAGCGGCAACCCCAT
CTTCCCGGGATGGTATGCCGATCCAGAGGCTGTAGTGTACAATGGTGAGTATTGGGTGTT
CCCCACTTACTCGGCACCTTTCGACGAACAAACCTTTCTGGATGCGTTCTCATCGCCCGA
TTTGGTGAACTGGACGAAGCATCCACGGGTGCTTGACAACTCAAATGTGAAATGGGTGCG
GCGCGCTATGTGGGCTCCGGCGGTGATACATGCCAACAATAAGTATTACCTCTTCTTCGG
TGGAAACGACGTACACCAAGGAGAAGTGGGCGGTATTGGCGTTGCTGTGGCCGATAGGCC
AGAAGGTCCGTACAAAGATGCGCTGGGCAAACCGCTCATCAACGAAATTGTTAATGGGGC
ACAACCTATTGATCAGTTTGTCTTTAAGGACGATGATGGACAGTATTACATGTACTATGG
CGGCTGGGGACACTGCAATATGGTGAAATTGGCTCCCGACCTGTTGAGCCTTGTACCTTT
TCCCGACGGAGTAACGTTTAAGGAAGTAACTCCTAAGAACTATGTGGAAGGCCCGTTCAT
GCTGAAAAAAGACGGAAAATACTACTTCATGTGGTCTGAAGGAGGATGGACCGGCCCAGA
TTATTGCGTGGCCTATGCCATCTCTGACTCGCCTTTCGGTCCCTTCGAGCGCGTAGGAAA
GATTCTCGAACAGGATGACAAAATCGCACGGGGAGCAGGCCATCACTCCGTCATTAAGGG
CAATGGCAAAGACGAGTGGTACATTGTGTACCACAGACGCCCATTGACAGAAACCGATGG
AAACCATCGTGAGACCTGCATTGACCGCATGTATTTCGATAAAAACGGCTTCATCAAACC
CGTTAAGATGACCGTAGAGGGCGTAAAGAAGGTGAAGAAACGTAAGTAAGAAAGTTGAAC
AGCAAAGCAAGTGCTTGCTAATAGTAATTTAATTGCATTGACTTTGGGCTTCAAAGTCAA
TGCAATTGGCATGCAAACTCATTGAGATAGGCGCCCAATCTCAATGAGTTTGTTTTTGCA
TCTATAATCCTTTGCTTTTCAATGAGTTGCCATATCGTTTTCAAACACATTGAACAGACT
TTGACAACCATGAGGGGCAGATGCCCAAGGCTTCCCCTCGACCGAACGTATCTACCACGT
TACCATCGTACACCTCACGTTGAAGCAGAATCAGTCCAGCTGGTAAAACGGGCGCTTTCG
TACCCCCCGAGACCAACAAACGACTAGTCTCCACGCGTATTTCGTCCCACAAACCCGCAT
CGATGAAGCTCTGCAACGTCTTGGCTCCACCCTCTACCATCAACGACTGTACATGTTGTT
GATGCAAATCTGCCATCAATTGAGGCAGCGTGATGCCGTCGCGCAGCACCAAGCGCAAGG
GATCGGGGCCCGACCACTCACGCACCGTGAGGCGTGGATGCTCGCGTTCGTCCGTCACGC
GACCAACAAGAATGGCGTCGTACTGCGCCCGCAACCGATGCACCAGCATCTGAGTGAATG
GCGTGGATAATGCCAAAGGCTCTCCGTCGGCATCTAAAAAGCCATTGATGGTTTGGGCCC
ATTTCAGTAGGATATACGGTCGTTCAAGCATATTGTACACGTTGAACTGCCGATTCAGCG
CACGGCACTCCTCGTCCAACACGCCAACCGTCACGTCAATGCCCGCGTCACGAAGTTTCT
GCACACCGCGTCCGTGCACTTGGGCAAATGGGTCAATGCAGCCACATACCACACGTTTCA
CATGCTTTCTGATGATCAAATCGGCGCAGGGAGGGGTCTTGCCTGTGTGACAACAAGGCT
CCAAACTAACGTAGAGCGTGCTTTGCGGCAGCAAAGGCTCGTCTGCGGGACGGACGGATG
CGAAGGCATTGACCTCAGCGTGGGCCTGTCCACACCGCACATGATAACCTTCGCCCAATA
TTCTACCTTGATAAACAATCACTGCACCCACCATGGGATTGGGCTTAGCCAAAGCCCTAC
CCTGCTTGGCCAGCTGAAGGCAGCGCCGCATGTACATTTTATCAAGCTCTTCTTGGTTCA
TGTTCTTATTTTTTTAGTATATTTGTTGCCATGAAAAATTATCGGGAACTCTGGGAACAA
CTCACCCCCCTATACGATGAAACCGAAGCAAAAGCAGTGGTCAGAACGGTATTGGAGGTG
CGTTTTGGATTGACTCTCACCGACATTCTGTGTGGCAAAGTTAACGATTTATCGGCAGAA
GAAGGTCGTTCTTTGGAGAAAATCATGCAGCGGTTGCGGCAAGCAGAACCAGTACAATAT
GTATTAGGTGAAGCTGAGTTTGCCGGTCGCAGGTTCAAAGTGGTACCGGGTGTGCTGATT
CCACGCCCCGAAACGGAGGAACTTTGCGCCTGGATTGTCAGCGAACAAAAACCGACTGAC
GGGAATCCCACCACGATTTTGGACATCGGAACAGGCTCGGGATGCCTCGCAGTGACGCTT
AGTTTGGACATTCCAGGTGCGGCAGTGTCGGCTTGGGACATCTCTCAGGATGCGTTGCTC
ATAGCGAACGAAAACGCAAAGGCATGGAAGGTACCTGTTAGTTTTGCGCTTCAGGATGCC
TTAGCGGCACCAAAAGACTCGATGAAATGGGACATTATTGCATCAAACCCACCCTACATC
TGTCCTTCTGAAGCAGCAGAAATGGCGCAAAACGTGCTGAAATTCGAGCCGTCCACGGCT
CTGTTTGTTCCACAAAGCGACCCGCTGCTGTTCTACAAAGCCATCGCCAACTATGCCATT
GAAGCACTCATACCCGACGGAAAACTGTATGTTGAAATCAATCCACTATACAGAAACCAA
CTGGAAGAAATGCTCAAAAACGTAGGTTTCATCGATATTGAAATCCGAAAAGACGCTTTT
GGCAAGGACAGAATGGCCAGAGCGACCCGCCCTTGTCAAACCGAAAAGTCATGAAAACAT
TGTTGATGATGAACGAAAAGAAAGAAATAACCGAAAAAGAGGCATGGAACAAGCTATCTG
CCCTTTGTGCCAAAGCGGAACACTGCAGCGGAGAGATGGTTCGGAAGATGAGCCTTTGGG
GCTTGGACAGTACGGTTCAAGAGCGCATCATGGATCGACTGATTGCCGGGAAATACGTTG
ATGACGAACGCTACACGCGTGCGTTTGTCAACGACAAGATGACTTACAACCAGTGGGGAC
GCCTCAAGATTGAGCAAGCCTTGTATCAGAAAGGGGTATCGAAGGATGTGTCAAACAGGG
TTCTCGATGAGATTCCAGACGAAGACTACATCGCCATTCTGCGGCCACTCATCCAGCGTA
AGTGGAAAACTGTAACGGGTCGTAATGACTATGAGCGCAGCATGAAGCTCATCCGCTTTG
CCATGGGTAGGGGATTTGACATTGAACAGATTAAACAATGTATCGACCAAGCTGACGACT
GGATGAATGATTAGTTTTATCAGCAGAATCCTTGACCTGATATCTCCCCGCACTTGTGTG
GAATGCAGGCGGAGATTGACCGAAGGCGAACAGGTGTTGTGCGCCTCGTGCAACCTACAT
TTGCCTCGTACTCACTACGAAGACGATGCCTACGACAACGAGATGGCCCAACTGTTCTGG
GTCCGCATTCCCATTGAACGTGCGGCAGCATTGTTCTTCTATCAAGCTCGGTCGGAGGCA
AGTCGCATGATTTACGCCCTGAAATATGGCGATCACCCTGAGATTGGCGAACAATTAGGA
TGCCTAACCGCTGAGGAGTTTCAGGCTAAAGGATTCTTCAAAGGCATCGATTGCATCGTG
CCCGTTCCGCTGACGAAAGGCCGTGAGCGTCAAAGAGGATACAACCAAAGTCTTGAAATC
GCCAAGGGGGTAAGCCAGGTGTGCGGTGTACCCATCATGAAGCATGCACTAAAACGTGTG
AAGTTTAAGGACAGCCAGACACATAAGAATCGGTTGGCTCGCACGGAGAATGTGGAAGAC
GCCTTTCAACTGGCCGAAAACGCGGGGTTGATGGGCAAACATGTGCTGATCATCGATGAC
ATCGTGACCACTGGGGCCACCATCTGCGCCTGCGGAAAGGCGCTGCAGCGGGACGGAAGG
GTACACGTCAGCGTGCTTTCTTTGGGTTGGGCAAAAGGATAGAACAGCACGAATGCCGCC
AAAAAAGCCACTCATCCCTTTGGAATATAGGAGATTTCAACTATCTTTGCAATATATACT
CAACAACTTACGATATGGAAAATAACACATTAAAAAGAGATTTTGCATCCAAATTATTAC
GCATCAAAGCCATCAAGCTACAGCCCAACGAGCCTTTCACATGGGCTTCAGGCTGGAAAT
CGCCTTTTTATTGCGACAACAGGAAAACGCTTTCTTACCCCGACATACGCACTTTCGTGA
AGGTAGGGATGGTGCATGCCATCTTGAAACACTTCCCCGAGGCTGACGTCATCGCAGGTG
TGGCGACGGCAGGCATCCCACAAGCCGCCCTCATTGCTGATGTCTTGAACATGCCTTTGA
TATATGTGAGAAGCAAACCAAAGGACCACGGACTGGAAAACCTAATCGAAGGTGAGATGA
AAGAGGGTGCCAAGGTAGTGGTTATCGAAGACCTTATCTCTACTGGAGGCAGCTCTTTGA
AGGCGGTAGAGGCCATCAGAAAAGCCGGAGGAGACGTTGTTGGCATGGTTGCCTCTTACA
CTTACGGGTTCCCTGTCGCTGCACAAGCGTTCAAAGACACCAACGTCAAGCTGGTTACCC
TGACCGACTATGACCATGTAGTGGCTGAGGCACTGGCCACGGGATATATCCAGGAAAGTG
ATATCGAGTTGCTCAACGAATGGCGAAAAGACCCATCTGGCTGGCGAAAGTAATTCCCCA
TTTAGTAAAAATCATACATGCTACAAAATTATGTCAAGCAAATTTGAAAGTTCCGTACGC
GAGATTCCCTACTCACAGCAGTCTGTTTACAACATGCTGAGTGACCTAACAAACATCGAG
AAGGTACGCGACAAAATACCAGAAGATAAGATTAAGGATCTAACCTTCGACGCTGATTCC
ATCTCTATCCATTCTCCAATGGGCGATGTACAACTAAACATCATCGAAAGAGACGAACCA
AAGTGTATCAAGTTCGAGACGAAAAAGAGTCCAATCCCTGTCAATCTGTGGATACAGATA
TTGCCTGTAACCGACCATTCGAGCAAGATGAAGCTCACGATGAAGGCCGAAGTGAACCCT
TTCATCAAGGCTATGGTGAAAAAACCGTTGCAAGAAGGTATCGAAAAGGTGGCTGATGCC
TTGCAAATGATACAATATGAATAAGGTTAAAAGCAGGAAAAGAGATGGGATGAGGTGTCT
GAAACGCATCCATAAAATGAAAAGAAAAGGAATATTCCTATTTCTTTTCCTGCCCTTATT
GTTGTTGTCGTGCGGAGAAAATCAGAACCAATACAGTTCTGTTCGGTGCTTCGTGGCGAT
TAACAATCAAGAACACAACGATGCAACGCTAGCCAGTGCGATGAACGCAACGTCGCCTGG
TGTGTTTTGTTTGGTACAACAAACCATGAAGGGCGGTGCAACTTATTTCTCTTTCAAAAA
CAACCGAGGCAGCCAAAGCATGTCCATTTTCAACTCAAGAGACCAAAGAACGGCTCTCAC
CTTTGGTTATAACAATGGCGTGATCGTTGGCTTTGGCAACTTAGACTATCCTCCTATCTT
CTATGCTTACGACAATCAATGCCCCAATTGCTTCGACTGGCTCACGATACCACGCAGAAA
TTATCCTCTAACCCTGTCATCCAGCGGTATTGCAACGTGTAACAATTGTCACCGTGAATA
CAACATGAACACGGGAGGGAATATCATTAAGGGCTCTCGAGCTGAGAAAAATTACCTCAC
TCGCTATGCTGCTTCCACGTCTGGTCCATTCGGTTTGTTGACCATACACTAAGCGGAAGA
ACCTCATCTAGCCCTTCTTTCAGACCAAATTACTTTCTTTTCTATCATCAACGCAATCAG
GAAGGTGCGAAAACACACATAACTTCCTGTGAAAAAGCGAGACGATAACACGATTTTAGC
TATGCTGACCGTTCCAAACCCCGCTTCCGATACATCCAGATTTCAACGCTATTGATAATA
TTTTGCCATAGGATATAACAACCAGGGCCAACGGATGAGATGGGATTGAGGTAGGAGTAG
GCTATCCAGATGGCAAAAGCTGTATTCTTTTGGCCCAGTGCTTGACCGGCATTGACGGTA
GCATTGAAATAGTGACCGATGAAACGTCCCACGGAAAACTGTATCACACAGAGCAGCAAC
CCCAGCAAAGCGATGAGCAAGAGAAAGTGAACGGACGTTTCTGCATGCACAATATTCTTC
ATCGTGGTGCCCGTCACAATCATCAAGGAGCATCCCCAAAGATAATAAGAAAGGTCTTTT
ACACCCACAACCCACCGATGAAACCGATGAAAATAGTGCTTGACCACATAAGCTAACCCC
ATCGGAACGACCAAGACAAGACACACTTGATTGAGTATTTTCAAGAATGCACCCATAAAA
GTAATGTCACTTGTTTTCTCAATTAACGGGAAACAAATGGGAATGAGCAAAGCGGTGATA
AAGTTAGACAAGAAGGTATAGGTGGTCATCTCCTCGAGATTGCCACCCAATTTCTGCGTA
ACCACTGCGGCAGCTGATGCACATGGGCCGATAATGCACGTGAGTAGTGCTTCCATCAGT
ATGAGACTGTTGCCCTTGAGGCGAAAAGACAGGATGATGGCAATGATGACAAAGACGAAT
AACACTTGAAAAAAACTCACCCAAAGATGCCACTTGACCGGTATTAAACGCCTGAAATTA
ACCTTACAAAAGGTCACAAACAAGATTAAAAACATGAACAAAGGCAGAATGGTGTCAAAG
AAAGGCGCAAACAAGCATGCGGCCTTATCCAAAGAAGGGATGAAAGCAAACACAGAATAG
GCTGTCACTCCAATCACCATCGATATGGGCAAAGTCCAGTTTTTGATAAATCTAATAATA
CTCATAAGATGTTTCAATTAACCAACACCATCATCTATTGTAAAGCAACCCCCATTAAAA
GTCGGTAGATAGAAACCACATGAACGAAGAACACCTGTGCCAGGAGCTGTCTGTCCTTGC
GTTTAAAACCATCAAACGGGATTGCACCTATCTTAACGCGTCTTTGTTTAGTAACCGCCG
TCAACGTCCAAGCGGATTCTCTCATGTGCATGGTTCATCCGTCAGCCATCGTGTTATTTC
AATTTTTCGGTACACTCCGGACACAAACCTTTCAGCACATAATTGATGCTATGCATAGTG
AATCCCTCCGGAAGTGGAACCACCGGAACGGCAATGTGCTTGAGACAGAACGTGCGATGG
CAGTTTTCGCAATAAAAATGCGTATGCTCTTCATCAATCGAACAGTCGCAATCGTCGTCA
CAAACGGCGTACTTCAATGCGCCCGAGCCATCATCAATGGCATGAATCAGGCGATGAAGG
AGAAACAACGACAAGGTGCGCGATATAGTTGACTTGTCGACAGTGGGCAGATAGCGTTCC
AAATCGGGCAACGATACGGCCTCATCGCCTCGCATCATCTCGCGAAGAATGAGCAGTCGA
GAGGCCGTTGGCTTGATTTCCCGATGGGTTAACTTTTGTACGTAATAAGCTTCGTGTACC
ATTTTCATGCAAAAATACACACAATTCTCGTATCTTCAAAATTTTAGTAGATACTTTATT
GCCCCGAAAGCACATTGGTTGCCACTGGGGCTGGCGGTTGGTTTTCCTGCCAAACTTTCA
ACCGTAATGTTAGAAAAAATGACAATAAAACGAGCAATTAAAAATGATAAAATAGGAAAA
AACGCATCATCAGAAATCCATTTGCAATGTGAAAAAGGTTAATGAAATATCACTTTAGTC
GCCAATAACATAGCTTTTACCATCCCACCTCCACCCAATTCAACGAAAAATGCATCACTT
AACCGTGCTATCTACATGAGATTGGCACGCAAAAGCATGGCTATTGGCGGCCAAAAGCAA
TGCTATTGACCGCAAAGAGCATAGCAAAAGACAGGGAATTTGTGCACATTACACGGAAAA
TATTGACTACCAGCAAGTTGTAAAAGCGTCTCATATTTGCCGTATTTGCGACCAAGGACA
TGGTTGGTTGCAAATAAGCGAATCCTGAAGGGGTTGTTGTCAAGAAAAATGTCACCTACA
CTTCTCCCGTAGGGTCATAACTGAGCAGTTTCAACCGCTGACCATGGGGCAAATTAAGCC
TGATACACCTTGCGCACAAAGGCAAGAAAAACAGGGAGCGCAAGCGTCAATAAAAGCAAA
AAACAAAGTACAATATTTTGATTTTCAGCCGATTTAAAGTATCTTTGTCATCATTTAAGA
ACAAGCGAAATGAAAATAGCATTGATAGGATATGGCAAGATGGGAAAGATGATCGAACAG
ATTGCCAAGGACAGAGGTCATGAAATCGTGAGTATCATCGACGTGCAAAATCAGGAAGAT
TTTGACAGTGAAGCGTTTGCAAGTGCCGACGTGGCCATCGAATTCACCTCGCCAACGGCC
GCTTACGGCAACTATCTGCGCGCATTCGCACACAACGTGAAGGTGGTGAGCGGGTCTACG
GGATGGATGAAAGAGCATGGCGAAGACGTAAAGCGACTGTGCAGCGAAGGCGGACAGACG
CTCTTTTGGGCATCAAACTTTAGCTTAGGCGTGGCCATCTTCTCGGCCGTAAACCGTTAT
CTGGCTAAAATTATGAACGATTTCCCACAATATGAGGTGAAAATAGAGGAAACCCATCAT
ATCCATAAGCTGGATGCACCCTCCGGAACAGCCATCACGCTAGCCGAAGAAATCATCGAT
GAAATGGACAGAAAACGCAGTTGGGTGAAAGGAGTACAGCAGGCAGCTGACGGAAGTACG
TCGGGTACGGACGACGTGGCGGCTGACCAGCTGGCCATAGACAGCGTACGACGTGGAGAA
GTGCCAGGCATTCATACCGTGACCTACGACTGTGAGGCCGACAAAATCACCATTTCGCAC
GATGCACACAATCGCACGGGCTTTGCCTTGGGGGCAGTGTTGGCAGCCGAGTACACCGCA
ACACACACAGGATTGCTCACCACGAGCGACTTGTTCAGGTTCTAAGCAATCTAATTTTTG
AACATTTAAACATACATCTTGTTATCACTATGATTGATAAACAGAAAGCAAAACTAAATA
TGAAGGTACAATGGACCAAGTTTATCGTGGTTCTCGCCTTGTATCTTTTGTTTCTATATT
GGGTAAAAAGTTGGTGGGGACTGCTGGTGGTTCCTTTCATCTACGACGTGTACATCACCA
AGAAGATACGCTGGCAGTGGTGGAAAGACGCCGAGGCACCCGTGCGTTTCGTGATGAGTT
GGGTAGACGCGCTGGTGTTCGCACTGGTGGCTGTGTACTTCATCAACCTGTTTGTGTTTC
AGAATTACGTCATTCCATCGTCCTCTTTAGAGAAATCACTGCTCACTGGAGATTATCTTT
TCGTGAGCAAGGTGAGCTACGGACCGCGCATTCCACAAACGCCATTGACCATGCCGCTTA
CCCAACACACGCTCCCCATCATCAACACGAAGAGCTATATCGAGTTTCCACACTGGGACT
ATCGTCGAGTGAAAGGATTGGGTAACGTGAAACTCAACGACATCGTGGTGTTTAATTATC
CGGCGGGGGATACCATTTGCACCGAATTGCCGTATCAAACCGAATACTACAGCATGGTGT
ATGGCTTCGGACAACAGATTTTCGAGCAGAACAACGGGGCGCCTATCGACCTCAACACGC
TGAACAAGCAGCAACAACACGACTACTTTGAGCAGGTGTATGCACTTGGAAGACAATACG
TAGCCAGCAATCCGGTGGAGTTTGGATCTATCGACAGCCGCCCTACCGACCGCCGCGAGA
ACTATGTGAAACGATGTGTTGGACTGCCGGGGCAGACGCTTCAAATCAAAAACCGTATCG
TTTACTTGGACGGCAAGCCCAACAAGGAGCCTGACAACGTACAATATACCTATTACATCA
AGCTGAAACAGCATATCCCAGACGACCTCATGAAAGAGCTGGGCATATCCATGGAAGACC
TTGGCAGCCTGAACCAACGTGGTTGCATGCCGCTGACCAAGGCTACGGCAAAGGCTCTTG
CGGCTCACAAGGACATTGTTGAGAGCATCCGCATCAACACCGATGCCACCGTGGGCGACC
TTTATCCGCTGAATGCCGTGACGAATTGGACACGCGACAACTACGGGCCGATATGGATTC
CGGCCAAAGGGAAAAGCATCAACCTGGACATGAACAACATCGCTGTGTACGAACGTCCCA
TCCGCGTGTACGAGAATAACGAGCTGAAGATTAAGAACAACCAGATATACATCAACGGAC
GACTGGCCAAGAGCTACACCTTCAAAATGGATTACTATTGGATGATGGGCGACAACCGTC
ACAATTCGGCAGACAGCCGCTACTGGGGATTTGTGCCAGAGGACCATATCGTGGGCAAAC
CCATCTTCATTTGGTGGTCTTCCGACCCTGACCGTAAGGGACTGGGTGGCATCCGTTGGA
ACCGATTGTTCAACATGGTTGACAACATTAAATAGCAGTATGAACGCCGTCTGACCGCAA
CAGGTCAGCCGATGATGAGAAACAAAGCATCTCTTTTGCGAAACCTCTTACAATGGATGT
TATCCATCGCTGTTTGCACCATAGTCATGTTGGCTATCCGTGCATACGCCTTTACCATCT
TTACCGTACCCGACGAGGGACTCAAGCCAGTGCTTCGAAAGGGTGACAGAGTGTTGGTAA
ACAGGCTGGCACGCTCTGACTTCAAGCGCGGTGAGGTGGTATTGTTCGGACAACAACAGC
AGGCGTTGGGGCAAGTGATGGCGCTTCCCGGCGACACCATTACCGTCAAGGGCGAAAAAT
ATCTCATACCAAACCACTGCAACGCACACTGTCGCTGCGGGACTTGCCAGTATCTGTTGC
TGGGAATAGGCCGCAGACGGACGCTGGTACAGCACGGTGACATCGCCGGAAAGGCTTATT
CGCTGTTCAGATGGAAACGTTGGCCACATCTTGAAAAGCACCATGAATAGCGTTCTTCTT
TCTTCCACCTACTTTGGGCCCGTGCAGTGGTACCAGAAACTCAATCGTTACGACGTTTGT
TACCTAGAAAGTCACGACAACTACGTCAAGCAAACGTACCGCAACCGTTGCAACATCGCC
ATGACAAATGGCGTTCAGGTGCTGAGCATTCCGGTGGAAAAGTATGACTCCCTCAAATGT
CCAATGCGCGACATTCGCATCAGCGACCATGCCAACTGGCGCCATCTGCACTGGAATGCA
CTACAGTCGGCCTACGGTGAAAGCCCTTTCTTTGAGTATTATGCGGATGACTTACACCCT
TTTTTCACGAAGAAATGGACTTTTCTGTACGATTTCAATCTTGAAATCACGATGAAGATG
TGCCAGTTGTTGGCCATTGAACCGAACATACAAGAAACCACAACCTATGTGAACACCGAC
GACTTGCCACTGCAGATGCCCCAAATAACAGATCTCAGGGATGCCATTCGCCCCAAACAT
CCGCTCCCAGACGACGCTTTCACGCCCCGGCCGTACTATCAGGTCTATGCCCGAAAGCAT
GGATTCATCCCCAACCTTAGCATCCTGGACCTGCTCATGAACATGGGGAACGAGGCCGTT
CTCTATCTTTAACCTTTTTCGGAAAGGCATTTTTATCCTTATAAATGAGGATATTTTCTT
GTTTCTTGACACCAATTCCCAAAAATTATCCCTATATTTACCACAATATTCACTGAAAGG
CCTATGAACCTTCGCAAATTGTCAAACTGGAAAAACGCGCTAACCTACCGACAGAAAGTT
GCCGGGCTCATGGCTCTGGGGGTCATCGTGGGGCTTGCCGGCCTGTTTGCCTACCTGCTC
CGAATGCACACCTATATTATAGGAGACGACCCAGCCGCGTGCGTCAATTGCCACATCATG
ACACCCTATTACGCCACCTGGTCACACTCGTCGCACGGGCGCGACGCCACTTGCAACGAC
TGCCATGTGCCGCACCAGAACCTTTTCATGAAGTATTACTTCAAGGGAAAAGACGGCATG
AAGCACGTCTACTACTTCGTGACCAACGGCGAGGCCCAAACCATCAAGGCAGAAGACGCG
TCGGCACGGGTCATTATGGATAACTGCATACGCTGCCACACACAGCTGAACCAGGAACTC
GTAAAGACGGGGCGCATGGACTACATGATGGCCAAGCGCGGCGAGGGCCTTGCCTGCTGG
GAATGCCACAAAGACGTACCACACGGGGGCATGAACAGCCTGTCGGGCACGCCCCACGCC
GAGACGCAAGTGCCACTGCCCGAATCGCCAGTGCCCTCGTGGCTACAAGGCTTATTAGAC
AAGGAAAAGTAAGAATCATAAAATTCAACAGATATGGCTAAACAACTAAAACGCTGGCAA
GGATGGCTACTGTTTGGCGGTGCAATGGTCGTCGTCTTCGTACTGGGACTCATCACATCG
TCCCTAATGGAACGGAGAGCCGAGGTGGCGAGTATCTTCAACAACCGCCGTACGCCCATG
ACCGACTCGATAGTGGCCCAAAACGAAAAGTTCAAGGCCGACTTCCCGCGCGAATACGAG
AGCTGGGCAATGACGGCCGACACGTCATTCACAAGTGAGTTCAATGGCTCGAAAGCCACC
GACGAACTGGCCGACCGCCCCGAAATGGTCATCCTATGGGCCGGATACGCCTTCTCGCAA
GAATACAACACACCACGCGGCCACCGTCATGCCATCGAGGACCTACGCAACATCCTGCGG
ACAGGGCACCCAGGCATTGACGGCGACGGCGACATGCAGCCGGGTACGTGCTGGACATGC
AAAGGACCCGACGTGCCAAGGATGATGCGGGAAATGGGCACTGCCAACTTCTACAAGGCA
ACCTGGAGCGAGCTGGGCAACCAGATGATGAACAGCATAGGCTGCTCCGACTGCCATGAC
GCTCGCACCATGGACCTCAAGCCTGCCCGACCCGCCCTGTACGAGGCATGGAGCCGCAGA
GGGGAAGACGTCAAGAAGGCAACACACCAGGAAATGCGGTCGCTGGTCTGCGCACAATGC
CATACCGAATACTATTTCGACAAGCAAACCAATTACCTGTCGTTCCCACAAGACAGCGGT
CTTACGGTAGAGGCTGCCGAGGCCTACTACGACAAGACGGGCTTTTACGACTATATCCAT
CCGCTGAGCAAGACACCCATCTTGAAGGCCCAACATCCCGGGTACGAAATTTTCAAGCAA
GGCATCCATGCACAACGAGGGGTCTCGTGCGCCGACTGCCACATGCCCTACAAGAGCGAG
GGAGGCGTGAAATACACCGACCACCACATCACCAGCCCGCTGGCCAACATAGACCGCACC
TGCCAGGTGTGCCACCGCCAGAGCGAGGAAGAACTGAGACGGAACGTCTACGACAGGCAA
CGCATGGCCAGCGAGAAACGTACAAGACTGGAAAAAGAACTGGCTGCCGCTCACATCGAG
GCCAAGTTTGCCTGGGACAAGGGTGCTACCGAAAAGGAAATGAAACCCGTGCTGGCACTC
ATTCGCAAGAGTCAGTGGCGGTGGGACTACGGCTTTGCCAGCCACGGGGGCAGCTTCCAC
GCCCCGCAAGAGGTGATGCGCATCTTCAGCGACGGCCTCATCGCCGCACAAGAGGCACGT
CTGCAGATTGCAAAGGTGCTGGCACGCCACGGGTTCACGGGCAACGTACCCATGCCTGAC
CTGTCGACCAAGGCCAAGGCACAAGCATACATAGGACTTGACATGAAGAAGCTGAGAGAG
CAAAAACAACGGTTCGTCAACAACATAGTACCCAAGTGGATAGACGACGCCCGCAAGAAC
CACCGATTCGTGACGAAACCCATGTAGGCAACGTAGAGCAAACCCACTTCATGGGGACAA
CAGAAAGAGTCACTGCACGCATGCTCCATGCAGTGGCTTTCTTATGCTACCCCTGTGCAG
AAACATCCTGACACGACAACAGTATGTGGAACAAACCCTGGAAATACAAAGAAGGAATAG
CCATTGGCGCAGGACTTGTCATCACCGGCCAACTGCTCCAGCTGACAGCAGGCCCCATAG
ACTGGAGCGTTTTTGCCTTCCCGGCTAACGCCATCGCACTGGCATGCACCGTACTGGTCC
TGGCAACAATCTATGCCCTGCGCCCACACGTCTACCTTTTCCGCTATCTCACCACAACCT
ATTCGGCCACCACTGCCCTTGGCTTTGCCGCATTGATGACGGTTATCATGGGACTCACCC
GGCAGGTTCCAGCCTCCATGCCGGCGACAGACGCCATCGGCCTTACCCGTATGTTGTCGT
ACTGGCCATTTGTATGGATATACCTTTGGGTCACCATCACGGTGGGGGAGACGGCCATAC
ATCAGCTGTTGTCAATGAAACGGCGCAACATTCCCTCGCTGCTGTGCCACGCTGGCCTGC
TGCTTGTGCTGGTCACCGCAACACTGGGCAGTGCCGACATGAGGCGCCTGAAGATGATTT
GCTACAAGGGACAGCCCGAATGGCGGGCCACAGACGGCCAAATGCGAATGCACGAGCTGC
CCATTGCCATCCAGTTGGACAGCTTTACCATCGACCAATACCCGCCCAGGCTGCTGATGG
CTGACGCACGGGGCAACGCATTGCCCGAAGGAACCCCCCAGAGCCTGCTGCTCGAGCCAT
CCCTGAGACAAGGAAAGCTACTGGGATGGGGCATCAAAATAGAGCAGAACATCAGCGAGG
CTGCTCCCAAAATTATGGACGCATCGATGCAATACGTGCCGTGGATGTCATCCGGCGCAG
TGAGTGCGGTACTCGTTGAAGCCACCTCGCCCGACGGGAAAACCCGCAAGAAAGACTGGA
TCAGCGACGGAAGCTACCTGTTCCCCAGCCAAACGCTGACCCTAACGGACAGCCTCCGCC
TCTTTATGCCACAACGCGAGCCACTACGCTACGCCTCGACCGTGCAAATATTCACAAAGA
CCGGCAAGTGCGAGACAGCCGAAATAGAAGTTAACAAGCCATTCGCTGTCGATGGATGGA
AGATCTACCTGCTGGACTACAACAAACGAATGGGACGCTGGAGCGACAAAAGCACATTCG
AACTGGTTGCCGACCCCTGGCTGCCCGCCGTCTACACAGGCATCTGCCTGCTGCTGGCAG
GAGCCGTCATGGTTTTTATCACCGCACAAAGAAGAAAGGAGGAACATCCATGACCTGGCA
CTATTTCCTGGCTTTCGCCATCCTCTCGGCACTGCTATGGGCAGGGGGCGCCTGGGCATC
ATGGAAGAACAAATCCCGCAGGGCATACACCCTGACGGGTCTTGGCCTGGCCGTTTTCTT
CATGTACATCCTCTGGATGTGGATAACCCTTGACCGCCCACCGCTCCGAACCATGGGAGA
AACCCGTCTGTGGTACTCGCTCTTCCTTCCACTGGCTGGCCTCATCGTCTACAGCCGATG
GAGATACAAGTGGATACTTCCCCTCTCCACCCTGCTCTCACTCGTCTTCATCTGCATCAA
CATCCTCAAACCTGAGATACACAGCAAGACGCTGATGCCTGCCCTGCAAAGCCCATGGTT
TGCCCCACATGTCATCGTATACATGTTTGCATACGCCCTGCTGGGCGCCGCGTTCGTCAT
GTCGGCCTACCTGCTGATCATCAAGCGACAGAAGGCCAGCCTGGATGAAATGGACATCTG
CGACAATCTGACCTACGCTGGCTGGGCCTTCCTGACAACCGGCATGCTCTTCGGCGCTCT
GTGGGCAAAAGAAGCCTGGGGACACTACTGGGCATGGGATCCCAAGGAAACGTGGGCCGC
TGCCACATGGCTGGCCTATCTGGCCTACATCCACCTGCGACTGGGCGGCAAAGGAAGTTC
AAGGACCGCGCTGTGGATACTCGTCATCAACTTCGCGCTGCTGCAGATGTGCTGGTGGGG
CATCAATTTCCTGCCGTCGGCACAGGGAGTCAGCATACATACCTATAATATAAATTAAAT
TTTAGGTTAAAAAACATCATCCCCATGGCTGGCCTATAATTAATGTGTATCTTTGGAACA
CTGATTACACACCAAAACACTTTGAATGATGAAAAAGAAAAATCTTAGGGTTTCCACCCT
TCTGTTGGCAGCAACCTTGCTGACAACATCTTGCATCGGAAGCTTCGGTCTGTTCAACAA
GCTGTTGAGTTGGAACAAAACAGCCACGGACAGTAAGTTCCTGAACGAAATCATCTTCCT
GATTCTCTCGCCGGCCTACGCCATCTGTGGCACTGCCGATGTCGTGGTACTCAACACCAT
TGAGTTCTGGACAGGTGACAACCCAATGGCCAATAACGGCAAGACAAAGCAAGTGATGGG
ACAAGATGGCAAGTACTATGCTGTGAAAACTCTGAAAGACGGCTATGAGATTACGGCACC
AACTGGTGAGGTAACGAAGTTCTTGTATGACAAGTCTACCGACTCTTGGTCACAAGTAGC
CAACGGAAAGCAAACAGAGTTGTTCCGTTTCAACGAGGATGGAACCATCAAGGCCACCCT
GCCAAACGGCAAAAAGATGGATGTTGCTTTGACTGAAGCTGGCGTTTATCAGGTACACAT
GGCCGTGAATGACGGCACATACTGGGCGATGAAATAAGCTAACACACGGTAAAACGAATA
TAATACGGGCTGTTTTTGCAGGTAACAAGATGATGTTACTTACAAAAGCAGCCTGTTTTA
TTTATCCCATCCGCTTATCTTTAGAGGGCTTGTCACTGAAAAATCAACGTGGTAAGCTTG
TCCGCTGCCATGATGTCTTGTGCCACTTGTTGGATTTCTTGTGAGGTAACAGCATCAATT
TGCTCATACAGCCAATTGACATCTTTCTCGTATGCGTAGTGTAGGAAGGTCTTCCCGAAG
TCCAAAGCGAAGCTTTCACGATTGTCACAAGCCACACCAATCTGCCCTTTTATTTGTTTT
TTAGCCGCCTTGAGTTGGTAATCAGTCAGCGGTTGTTCAATCATTCTATCCAACTCTTTA
CGCACCAGTCGCTGGCATTTCGGCACATCGTGTAGGTCACAGCCAAAGTATAGGCACCAC
AATCCCGTGTCCGTGTAGCTCACCATCGAGCTTTCAACGGTATAAACCAACCCATGATGC
TCGCGGAGAGACAGGTTGAGGCGGGCATTCATGCCAGGACCACCCAGGATATTGTTCAGC
AAATACAGCGGAATCCGCTCGCGATGATGAATGTCATACGCACGATTGCCCATCATAACA
TGCGCCTGATGCGTGTCTTTCTTACGCACAATGACGATAGGGTCATTGCTGTTTGCCCAC
TGATGCGGATGAGTTGCGGACATCACAGGCGTTTTTTTCGGCATGTCTGCGGTGGCTTTG
GAGAGCAATTTGACGATTTTGTCGAACGAAACATCCCCGTCAATGAAGAAAATGGCATTC
TCCGGCCGATAAAACTTGTGAGTAAAGCGCTGCGTGTCGGCCGTCATGAAGGAACGAACC
GTATCGGTTGTGCCCAAAATATTGTGTCCAAGAGGATGTCCTTGGAAGATGGTATTCTCG
AAATCATCGTATATCAAATCGGCGGGAGAGTCGTTATAACTCTCGATTTCATCACAAATC
ACCTCCTTTTCTCTTGTCAGTTCTGCCTGTGGATAGGTGCTGTGAAACACAATATCCGTC
AGGATGTCGATAGCTCGGGCGACATGCTCTTTCAAAATGGCCACATGATAAACCGTATCT
TCCTTGTTGGTGAAGGCGTTGATGTCGCCTCCCACGCTCTCCAGACTGTTGATGATGTGC
CATGAACGGCGCCGTTGCGTCCCTTTGAACGTGGCATGTTCGCAGAAATGCGCCATGCCC
TCTTCACCAGGTTCCTCATCCCTTGAACCCACATTGAGTTGATATCCACAATAAACTACC
GACGATTGCGAAGGACGATGAATGATTCGCAGACCGTTATCGAGCACAAAAGTATGATAA
TTCAGCATGATTTAATTCTTACACAGCTCAGCGTCAAACCTGCATTCTACGAATGCAAGC
CTAACCAAGTTAGTGGTTTGCAAAGATAATCAATTTAGACAGATTTAAAATTTAATACTT
CTTTTTATTTTGAGTTACTACCTATTTACTGTATATTTGCATGAGCAAAATCAAGTATGT
TATGCGTAAGGTAATAGGTATCGGCGAGACTGTGCTCGATATTATTTTCAAAAACGACCA
GCCCATCGGGGCTTATCCCGGTGGTTCGACATTCAATGGCCTTATTTCATTGGGGCGATC
GGGGGTTCACACCACCTTCATCAGCGAGACAGGCAACGACCGTGTAGGGAACATGATTCA
CCGTTTCCTGGAACAGAACGGCGTCGATGCCAGTCATGTAAACACCTTTCCCGACAGCAA
ATCGCCCATTTCCCTGGCTTTTCTCAACGAGAAGAACGACGCGGAGTACCTTTTTTACAA
AGATCACCCTCACGACCAACTCGATTTTGCCTTCCCCGATATCCAACCAGACGATATCGT
TATCTTCGGTTCTTACTATGCTGTCAACCCCGTGATCAGACCTCAAGTGATCGGATTACT
CGACTATGCCCGCAATCATGGCGCCATCATTTACTACGATGTCAATTTCAGACCGGCTCA
TCAGCATGACGTGATGCGCATCACCCCTAATCTATTGGAGAATTTGGAGTATGCCGACAT
CGTCAGAGGCAGCAGAGAAGACTTTCAAACGCTGTACAAACTTGACGACGCAGCCAAAGT
ATATCAGGCCGAAATATCATTCTACTGCAAACGATTTATTTACACACAAGGAGCCGAAGC
CTTGCAATTGTTCGCAGAAAACAATTTCCACAAGGCCTACCCCGTGCCTGATGAAGCCCC
GGTGAGCACCATCGGAGCCGGCGACAACTTCAATGCAGGCGTGTTGTTCGGGCTGCTCAA
ACATGGCATTACGCGCCAGATGCTGGAACAAGGCCTGTCGGAGAAGCAATGGGATCAAAT
CATCAGCTACGGTTTACGTTTCGCCTCGGAGAGCTGTAAGAGCATACACAACTATGTTGA
CACCAGCTTTGCCAACCAGATGAAAGCCGAATTGGCAAAAGGATAAGCAGATATTACCTC
ATTAATCACATAATAAATTCAAATATGATAGAACTCAAGAATAAAGTCTATTATGTAGGT
GTGAACGACCGCAACAAGTCTTTGTTCGAGGGCTTGTGGCCTCTGCCAGCGGGCGTATCA
TACAATTCGTACCTGATAGACGACGAAAAAGTGTGCCTCATCGATGCTGTTCAAGTGGAT
TTCTTCACGCAATTCATCGAAAACCTGCATGAGGTGCTGGGCGACCGACCCATCGATTAC
CTCGTAGTGAACCACATGGAACCCGACCACAGCGGCTCTTTGGGACTGTTGAAGAAGTAC
TATCCCGACATCAAAGTCATCGGTAACAAGAAAACCTTCGACCTGATGGCCGGCTTCTAC
GGCATCAAAGACCAAACGATTGAAGTGAAACATGGCGAAGTGATAGACCTTGGTCATCAC
AAGTTGAAATTCTTCATGACGCCCATGGTGCACTGGCCCGAAACGATGATGACGCTTGAC
GAGACTGACCACATGTTGTTCTCGGGCGATGGCTTTGGATGTTTCGGCGCATTGAATGGT
GGTATCCTGGACGAAGAGATAGACACCAGCTGGGCTTGGTTGGAGATGGTGCGCTATTAC
AGCAACATCGTAGGAAAATATGGCGTACCCGTGCAGAACGCCTTGAAGAAGTTGGCCGAT
CAACAGATTGATTACATTTGCCCTACCCATGGCCCTGTTTGGCACGAGAAGGCAGCGAAA
GTAGTAGACCTCTATGACCAAATGTCCAAATACGAAACCGATGAGGGCATCGTCATCTGC
TACGGAACCATGTATGGCAACACCGAACGCATGGCGGAAACCATCGCAAGAGCAGCCAGT
CAGGCCGGCATCAAGAACATTTGCATGTACAACATCTCGAAGACGCACCACTCTTACATC
CTCCGTGACATCTTCCGTTACCGCGGATTGATTGTGGGAGCGCCAACCTACAACAACGGT
TTGTACCACGAGATGTCCGAACTGCTGTCTGAAATAGCCAACCACGACATCAAGAATCAT
TACATCGGATGGTTTGGCAGCTATGGATGGGCCAGCAAAGCCGTACCTACCATTGCCGAA
TGGGTAGACACCAAGCTCAAATTTGAGCCTGTGGGAACGCCCGTAGAAATGAAACAAGCC
ATGTCAAAAGACGTACGCAGCCAGTGCGAAGAACTGGGAAAGGCCATGGCTGAGCGCCTA
AAAGCCGACCGGAAATAGTGTTTTCAGGCCATTTCCATAGACCCATGACTACTTGTTATC
ATGGGTCTATGGATTTTTTCTTTTAGCGATAGGCCACTCCTCATCGGCTTATCACGCATC
AACACATGCGAAAGAAGCGAGCGCACGCCTTGTTTTTACCCAGACAGAACACGCCGAACG
TAGACAAGCTCATACTATCATTTCTTTTGACAACAACCCGTTTCTCCTTGCATTATTTAC
AACCAGCCAACCAGTTGGGCGCAAATACGCGAATTATGAGCATGTTTCATAACTCTCAAA
TACACAAAACATTACAGAAAAATATTTGCTATTACTCTTCTAAAGATGCACTTTAAAGAT
ATAAAGGCATTGACTTTGCAACACAAACTCAATGCTTTTGCACCACAAACCCATGTTAAT
TGACGTCCAAAAGGGTGTGAAAAACGAGACTATCGCTATGCTTTATAGCCAAAATACGGT
TTTTCTTGATTTTCAAAACTGAAAAAGTACGCCGTTTCATCGGTTGTCTTTTCTATTTCA
GGAGTTTACGAAAGGCATTTTATTGTCATTTTTCAGGACAAAAAGAAGGAAAGTTGACTA
TTCTTCGTCCGGCCACTTGCATGGCTTACCCGTACGAATCAGCATGGGACGCTGGGCATT
CATGCCGCGCAACTTCTTGCCCAACAACACAGAAAGCTCCTTCACTTTCTGCGGATTCTG
CCCGGCCACATTTTCTTTTTCCCCAATGTCCGAGGAAATATGGTACAACTCTTTCCGCCC
CGTGGGATAGTCATAAATCAGTTTCCAATCCCCTTGGCGTATGGCACAGTTAAGACTGAT
GCCCGGTCCGGAGCCATCCCATACGTTCGGTACGTTCCATACGATGGCTCTATGTTGCAG
AGCCTTGTCTGTACGTCCTTGCAACGAGGGCACCAAGTCCATACCATCAATGGTCTGTGG
CACCTGGTAATGGGTGATTTGTGCCATGTGAAGGATGGTAGGATACAAATCTTCTACCAT
GATACTGGCATCGTTTCGCACGCCTGCCTTCACCACGTCGTTCCATTTCACGATAAAGGG
AACTCGGATTCCCCCTTCATAGAGCGAGCCTTTTCCGCTTTTCAAAGGAGCGTTTTGGGT
GTATAACGGTCCGTCGCGCCACTGCTGAGAAGAGGCCAGTCCACCGTTATCACCTAAAAA
GATGATGATGGTGTTGTCGGCTTCCTTGTTCTTTTCGAGCCAATCCATGATGTCGCCCAG
GCTCTTGTCCATGCCCTCGACCAGCGAAGCGTAAGCAGCATCCTTGTCAGAAAGCCCCCG
GCGGACATATTTTGGGAAGAAACGCATGTCCTTGTCAATAGGGATATGCACCGCATAGTG
CGACATGTAGAGATAGAATGGCTGCTTGTAACGCTTGGCTTTGTCAAGCGCCTTGAGGGC
TTCCTTGGTGAGAGCCTCCGTTGCAAACGTTCCTGTTCCCCAATAAGCTTGCAGCCCAGG
GATGGCATTGAGCGCATATGGCTTTCCATCCTTGGTGTGACCGTAATTCAATTCGCTGAG
GTAAGTGGCCAAACCACCGGCAGCCGTGCCCGTGATGTTGACCTCGAAGCCAAAATGACA
CGGATTCTCTCCCGGCGTGTCGATGGCTCCCCAATGCGCCTTCCCACAATGAATGGTGTG
ATAGCCGTTGTCTTTTAGGAGCTGGACGAACGACTTAGCCGTGGTGGTATGAGCAACCGT
AGACACCTGCGCAATGCCGTTGCAGTTCCAGTCGGCAGGCTTCACGCTGTCGTTTCTGGC
ATCCGTCATCACATCCCGCTGCAAAGTCCAGTTAGTAACACGGTGACGTGCCATGTTCAT
GCCCGTCATCAAGCTGCAACGCGTGGGCGAACTGACCGGACAGGCGTATGCCTGCGTGAA
CATCATGCCTTGACTGGCCAACCGCTCCATGTTGGGTGTGTCGTACATCTCGTTGTAGCG
TGTCTTCTGATACCAAAACGGCACCGACGTATCCTGCCATCCCATATCATCAACGATGAA
GACGATGATGTTGGGGCGGCTGTCTTTCGGCTGCGCACAAGCGGTGCCACACCCCAAGAA
GGATGCAGCAGCCATGGTTGTGAAGAGTTTGTTGATCATGAATGAGGTAGGATATGATTC
GGGAAGCCCACGCTTGTTTTCTGGTTAGTTTAGTGATACAAAACTGGAAAAATCAAGCTA
AATCAACATGATTCACCTGTATCTTTTCATGCAAAAACACTTGGGCTTGCTCTTGAAAAC
GAATGGGATTTTCGGTTGTAAAGTATTGGCAAGAACCTGTTTTCGTACACTTTTCGTTCA
TTTCCGGGTGGCGTTTCAGATAGTCTTTCAAGCTGTTGGCCACATATTCGCCTTGGGCGA
CGATGCGAACGCCAGGGCGTTTGTACTTCTCTATCTTGGGCATGAGCAGCGGATAGTGCG
TACAGCCCAAGATAATCGTATCAATCAGGGGATCTTTCTGTGCCAACGCATCCAGTCGCT
TCTTGACAAAATAGTCGGCTCCCGGACTGTCTGCCTCGTTGTATTCAACCAATGGTACCC
AGAAAGGACAGGCAATACCTGAAACTTGTATATCGGGAAAAAACTTTTGTATTTCGAGTT
GGTAGCTCTCACTCTTCACCGTTCCTTCGGTAGCCAGCAGACCTACATGCCGACTCTTGG
TGAGACTGCCAATGACTTCGGCCGTTGGACGAATCACGCCCAGTACCCTTCTGTTGGAAT
CGAGCGAGGGTAAATCATGTTGCTGGATGGTTCTCAGTGCCTTGGCTGACGCGGTGTTGC
AGCCCAAGATGACGAGATGGCACCCCATTTCGAAAAGCTTGACTACCGCTTGCCGCGTGA
ATTCGTACACCACATCGAACGAACGCGTTCCATAAGGCGCACGGGCATTGTCGCCCAGAT
ACACATAATCGTATTCGGGCAGCAACTGACGGATGCCATGAAGGATGGTCAGTCCGCCAT
AACCAGAGTCGAACACCCCGATGGGGCCTGGCGTTTGAGGCAGTTGAATCATAGGGTGTC
TACCGTGATTACTTGCCTCCTTGTGCCAAGAGACTCAGCACTGCGTCATTGAGGTTGTCG
CCGTAAGCCATGTCTATGTAGGGCAATGCATCGCCATCGGCGTTCAGTATGAAGGCGTAA
CCACGCTCCTGTCCCAACTTCCGTATGGCAGCAAGCACTTTTCCCTTGACAGGTGCCATG
GCATCATGTTCAGCTTCTGCCAGCAACCGTTGTGCTTCTTTCTTGAAAGCGATGTTCTTT
TCCATCATATCTTGCAGTTCGGCTTGGCGTTTCTGCATGATGGTTGGTGCGAAATCACGT
TGCCCATCGAGGAATTCTTCATATTTCTTATTGAATTCATCCTCCGATCTTTTGGTCTCC
GCATCATACTTTATGCGCAGGTCAGCAATGTTTTTCTGAGCCGTAGCGTACTCTGGAACG
GCTTTCATCAAGGTGCTTAAATTGAAATAACCAAACTTAGGCAGCACTTGTTGGGCCTGT
GCCACGAAGGGCATCATCAACAAAAATAGAAATAAGAGTTGCTTTTTCATCATCCTATGA
TTTATGTTGTTATTATCGGAGGGCCATGTTTCCCTCCTCTTCTTAATTCTCTCATGCGGT
AACCTGCTACAGGTGATTGCCGTTTGCCGTATGAAAGAAACTGAAAAGAGTTAGCAAACA
GTTGTCTGTGTCTTGCACATCAGCCCTTGTCTGCCAACTCCTTTTTCTGCTTAATTAGAA
GTTTTTCCAAGTCTACATCTCCTTATAAGATGATTCTTTCAACACGGATGAATCCGGAGA
AGGCAGACCGAACTCTTCAAATTACTTTGTCTTGGCCAGCTCAGCCTTTACCTTTGCGGT
GACATCTTCGCTCAGTGTCTGACTGATATAAGGGATGCCGGATGTGATGTCCATGATGTA
AACATAGTTTCCTGCCTTACCTACGGCCTGAATGGCGTTGACCAACTTGGCCGTGATAGG
CTGCATCTTCTCTTGTTGAGCCTTCTGCAAAGCCTGTGAGTTATCGTTGTAAGCCGTGCG
AATCTTCTCATTCAGCTTCATCAACTCGTCCTCTGTCTCCTTTTGCTTCGTGGCATTCAT
GGTCGACTTCGTCTTCTCATATTCCTCAGCCTTGCGCTGCAATTCGTCTTGCATGGCCTT
CAAGTCATTCTCATACTGCTTGGCAGTGGCTTCAATCTCGCCGCGCGCCTTCACAAATTC
AGGCATATCGTTCATAACCTGCTGTGAGTTCAGATGACCAAACTTTTGTGCAAACATCGA
CATTGGTGCAAAAAGCATCAACATTAAAATAAGCTTTTTCATTTTCTTTTGTTCTTTATT
TGATTAATTATTAATTCGAATAACCCAGTTTCTGCAACACTTCGTTGCTGATATCTATCT
TCGGTGAGCCGAAGATGATGCCCGAATTGGACGCACGATCAACGACCAATGAGTATCCAC
GCAATTCGGATATATCCCTTACGGCGTTGTATATCTCTTCTTGGATGGGGCTCATCAGGC
TCTCTCGCTTCTTAAACAGTTCGCCTTCTGGCCCGAAATACTTGCGTTTCAGCTCGCTGG
CAGCCTTCTCCTTCTTCATGATTTGCTCCTGCCGAGCCTTCTTTTGCTCTTGCGAGAGAA
ACACTACCTCGTTTTGATAGTTCTTATACATCGTGGTAGCTTCCGTATTCAGGGCTTCCA
CCTCAGCTTGCCATTTCTTGCTCACCTGGTTCAATTGTTCATTGGCACGTTCGTATGCGG
GGATATTCTTCAACACATATTCCATGTCAACCAGTGCGAATTTTTGCGCACTGATGCCTA
ATGTCGCCATCAACATTAAGCTCATCAATATTATTTTCTTCATCAGCTCTCCTTTATTTT
AATTGTATTATTAGATGGACGTTTTGAAATGTCCTTTCGTTTAGCTATTAAAGAGTATTT
AACCCCTGGCAAACCAGTTTTAACTTCCTTAAAATTCTTGACCAAGAATGAAGTGGAATT
GGCTGCCACCTTTCTTTCCAAACACTTTATCAAAGCCGTAGGCCCAGTCGATACCCATCA
AGCCCACCATGGGAAGGAAGATGCGTACGCCAAGTCCGGCACTGCGTTTCATGTCAAAGG
GATTGAACTTTCGGGTGTCATCCCAAGCGTTTCCGGCCTCAATGAAGCCCAGTCCATAGA
TGGTGGTGTTACCTAAGAGGAATGGATAACGCAGCTCCAGCGACATACGGTCGTATGCAT
AACCCTCGTAGCCGTAAGGTGTCAGCGAGCCGTTTTCATAGCCACGCAGTCCAATAGTTT
CCTCCGCATAGCCGGTAGAATAGCCACTCATGCCATCACCACCCACATAATAGGTCTCAA
AGGGTGATTTCTTAAACCGATTATAGCTGCCCAAAAGTCCTAATTCCACACGCGTCATCA
AGACAAAACACTTCTGTCCGCCTGACAAAGCCGTATAAGTCTTAGCCTTGAACTTCCACT
TATGGTACTCTACCCATTTGTATTTCTCCTGTTGTTCGGCCAGGAAGGTACTCGATTGGC
GGTTCAGTGCCAAGTTCTCATAGTCTTTCTTGTCCCACTTAGACCATGGTGGCGTGAGCG
AAACCGATGCCGTGAACTCCGATCCACGACGTGGGTACAGCTGGTTGTCCGTTGAAGTAC
GGTTGATGGAGAGGTTTAAATTCAAGTTGTTGGCATTACCAGTAGTCATCAAGAAGTACT
TCCAGTTTTTCAACATATAGCGTGTATAGGCGAGCTGAACCGACAGCGTGAAGTAGTCGT
CGGGCCATCTCAGTCGCTTACCCCAACCCAGACTGGCTCCAAACATTTTGATGTAGGTGT
CAGGGTCGAGGTAGTTTTCGTAATTATTGTAAGCATAGCTTCCGTACCCATACATGTAAT
TCATGTAATTGTTGCGCCATGAGCTGTTGTAAAAATTGGTGGACACATCCGTTGACTTTG
AAAAATAAGCACCTACAGAGAATTGGGTAGGTCGCTTACCTCCAAACCAGTTGGTTGAAT
AGTTCATGTTGTACGACTGGTAAAAGCGGCCGTTGGTCTGCACACCCAATGACAACACCT
CACCATCTCCAATGGGCAAGATGCCTCGTCGCTCACTGTTCTTATTGAAAAGGTTGCGGA
TAGAGAAGTTATTCAGCTTCAATCCCACACGTCCAATCAAACCATTTTGTCCCCAACCAA
GTGAGAATTCTATCTGGTCATTGCTCTTTTGTTCAAGGTTCCAGTTGATGTCCACCGTTC
CATTCTCTGGGTCTGGCTTCACATCTGGATTCACTTTTTCTGGGTCAAAGTGCCCCATGG
ATGCCAATTCACGTGCCGATCGCATGAGTGCCTCTTTGGAAAAGAGATCGCCCGGCTTAG
TCTTTAGCTCGCGACGCACCACATTTTCGTACAGTCGGTCGTTACCATTGATACGCACAT
GATTGAGTCTTGCCTGCTGATTCTCGGTGATACGCATCTCCAGGTCAATGGAGTCGCCCA
CGATGTTCACTTCCGTTGGCTGCAAGTTGTAGAACAAATAACCATTGTTCCAATACTTAT
TACCCACGGCATCATCATCTTCAGTCAGGCGCTTAGACATCAATGTCTGATTATACACAT
CCCCTTTCTTCATGCCCAGCAAAGCATTCAGATAGTCAGTAGCGTACACCGTGTTGCCCA
CCCACGTGATATTGCGGAGGTAATACTTGGTTCCTTCATCCACTTTTACCAAGATGTTGA
CGTGTTTGTCATCCACATTCCACACGCTGTCTTCAAGAATCACAGCATCACGGAACCCGT
ATTCATTGTATTTTTTGATGAGATTGCGCTTATCTTCCTTCCATCTTTCGGGCGTATACT
TCTTTGATTTGAAGATGTTTCCAAACTTTCCCGACTCATGAATCTTCTTAAAGGCGCCCT
TGGTGAACAGGGAACCCTTGATCTTCTTATCGCTGAGCGCCTCATTGCCTATAATCTCAA
TGTGCCGAACGCGCATCTTTGCCTTCTTATCCACGATGACATCCAGGATTACACTGTTCT
TGTTGGACACGTCATCCCGCTGCATAATGTCGATGTCGGCATTGTTGAACCCCTTGTCAT
CAAAGTATTTCTTGGCCAGAAACTTCGCCCTACTGATGGTATTGGGTGTTACCTGTCCTC
CTTTGAGCAGTCCCAACTTCGTCTCCATGGCTTCGCGTTCCGACTTTTTCAGTCCGATAT
AATTGATTTCAGACACGCGTGGCAGCGTTTGCAGATAGATGTTCAGATAAATCTTGTTAC
CTACAATGGAGTCGGCCGATATCGAAACGTCGGAAAACAAACCATGCTTCCAATAGCGCT
TCACGGCATCTGTAATGTCATTACCAGGCACCGTGATGGTCTGTCCTACCGATAAGCCGG
AGATACCCGACAGCATATAGTCTTCATACCCCTGCACACCAGACACGGCGATGCCCCCAA
TAACTACCGTTCGGGGCGTCCCTGCGTAATTGATGTCAGGATGTATAATTTTATCTTGTG
CATGAACGGTCACCCCACAGGTGATTGCCGTCGCTACCATCAACACCTTATATATATGAT
TCATCTTGTTGAATTATTATCAATCTTAATCTGGTCTTCTATCTGACGCTCTGTCTTTCC
AAACCGTCGCTGCCTACCTTGGTAGTCCATGATGGCCCGGTGCAGGTCAGCCTCGTTGAA
GTCAGGCCAATAGGTATCGCAAAAATACAGTTCTGAATAGGCTATTTGCCACAACAGGAA
GTTGGAAACCCGCAGCTCACCGCCCGTCCTGATGAGCAAATCGGGGTCGGGCATGAAAGA
CGTTTCAAGACGCTGACCAACCAATTCCTCATTAACGTCGTCTGCATGAACACGTCCTGC
CTGCACATCCGCCACGATGTTTTGCAGAGCATGGGTCATTTCCCACCGTGCCGAATAGCT
CAGAGCCACCACCATGGTCATGGCTGAGTTGGCTGCGGTATGCTCCTCCGTCTCCTGAAG
TTTAGCTCTCACATTCTCTGGTAAACGCTTGACGTCGCCAATGACCCGAAAGCGAACATT
GTTCTTCATAAAGATTTCGTCTTCCAGTGAGCTCAACACCAAGCCCATGAGAGCCGATAC
CTCATCTTCTGGCCTGTTCCAATTCTCCGTAGAGAAGGTGTACAGCGTGAGGTACTTAAC
GCCCAACCGGACACATTCTGACGTGATTCGGCGCACTGTTTCCACGCCTGCCTGGTGACC
GAAGCTGCGTTCCTTGCCACGTTCGGCTGCCCAACGCCCATTGCCATCCATGATGATGGC
GACATGTGTCGGGATACGTTTCATGTCCAGTTCGTTATTCATCGTTGTTTTTGTAGTCAT
TCTGTTATTCAGCATCATTATGACACGTTCGACACTTAGCTTGGAAGCTATAAGTAAGCG
TCACCAGCAGTGCCGAATAGCCATCGGTGTTCTTGAACAATCCGCTGCTTTTGACCCGAT
AGGGATCAACCACACCGTCGAGTTTGTCGCTCAACGAGAAGTGCGCCGCCCACTCCAATC
CTATATTAACACGGTCGCCAAGCTTGTATTTCACACCCAGTCCCAAAGGTACATGGGCGG
TCCACACATCTTTCGGTCCACCCGAAACATACGTACCCCCCACTCCTCCGAAGATGAAAG
GGGTGAGCCGTTTGGCTCCCCGATAGTCTCTGCCCGTGCCGTATGGCCAAAAATTATATT
CAAAGGTAACGCCCAAGTCACCCAACGAATGATTAAACTCGTAAGGTTTGTCCTGCATGT
CAGGATAATAAGTCTGCACATCGGCCGACGAGCCTTTGAGCTTGCCATAGCTACCCTTGG
CTCTTAGGGCCATTCGAGGGTTGAGTACCCATCGCCACACAAGCGAACCCATGGGCTGCA
TGTTCTTCACTACGCTGCCATTGAAGTCGCCCAGATAGGACACCAAGCCCGCTCCGGCCC
CCACCTCCATACGATATTCCACGTCGTCTTGTGCCTGCGTTTGCACAGCGGCCACGAGCA
ATAATATAGAGAGCAGACCTTGACGCATGTTTCGTTATGTTGTATCGCTATTCAGTAATC
ACCCTTTTCACCACAGGCCAGCCCAACTTGTTGAGCCGTCCCCGCCAAACTTGTCCGGTT
TTTCCACAGACAATCCACAGGTAGTGGTCGACATCGGTCGCCATGGCAAACGATGTTTCA
CTAGAATGAAAACCATTAGGGAAGACCAGCGTGGCATGTTTTTTCCACGTCAAACCGCCA
TCCACGCTGCCATATATCTCACTAAACGCTTTCACACCGCTGCTCTCGCCTTTTCCGGCA
CCACCCATAGCCACGAGGTCATCGCCATATTTCACCACCTGAAGGTTGGTCAAGTTGGGT
AATGCGAACCGATTTCCGGCCGATGACGTATAACTTGTCCAAGGCTGATTTTCAGCCTTT
TTATCGTTCTCTTCAATCTTTCCCCACTGAGAAACACGCTGGTCGGTGGTTCCAGCCATG
AACAACTGATTGGCACCCGCATTGGTTTTCGAGGGTTGAGCCACAAAATTCAAGTCAGCC
TCTGGCAACAGTGCGTTCGAGGGACTCAAGGTTTCCGTCGTCCAGGTAGCACCTCCGTCG
CCCGAAACTAATATTTTATGATCTTCAGTCAGGGCATACAACTTGGCTTCACTGGCACCT
ACCAGCTGTTTAAGTGCGATGGCAGACACCACAGACCAGTTTTTCGCATCAGTTGATTTC
ACCACTTGACCGTCATGATAGCCATAGAATGTCTTGCCTTGCAATACTACCTGACGATAA
AAGTCACTTGTCACCTGAATGTTGGGCATGATTTCTTGCCATTGGTTTGCCGCCTTTCGC
GCAGCCGTATAGACCTTTGCCTCCGCCCCCTTGTTGCCAAAGACATACAAGTTTTCTCCA
TTCGCAAGTAAGCGCATGGCTGTTAGCTCGGCCAGCTTAGGCTCATTCTTTGTCTGACTG
TTCCAGTTGAACGTGTCACCATCCTGCTGGTGAACGTTCACATGGACGGTATAGGTATTC
ATACCCGTACCCGAATTGTTGTAAACAACAACCTGACGGGGCTTGGTAAAATCGAGTGAA
TCGGCCGAATTGAAATATTTAATCGTATCGTTGTCAGCGTTTTTGATGCCAATTACACCC
GCATTCTTAGCCGAAATGGTCGCTACCACTTTCGAAGCGTCAACACCAACCGGCAACGAG
TCGGGATTATAAATTACCCTATTGAGTTGGTCTATGTAGAAACTATAGTCGCTTGCAGCA
AAAGTCGTGATGTATGTGCTGTCGGCACCTTTACTGGACTTGGTGTGCATCAAGCGTTTC
ACGTTTTTAACCGAGAATCCTATAATGGCCGCATCGTCGTATGTCATCTGCTCATCGTCG
TTGTCTCTAAGACAAGAAGCGAACAGCAGCATCACTGAGCACAGCATGAGAAGCGGTAAA
AATCTTCTATTCATTTACTTCTGATTATGATTTTAGCTGCAAATTTATATAGAATTCCGC
AAATAGCACATCTTTTTAAGGCTTAATTATGCAAAATAGTGATTTATAGAACGTTTTTTA
AGGTTGTTTAGGGTTTAAGCCGCAGCTGTTCGCAAGCAGGCTGATTACTCACATGCGGCT
TCCTATACTTGCAAAGCAGGAGTGCGATTTATCAACTTACATACCGCCAACGACTTGCCT
CCATGGAGTGTTTCACACACAAATGAACAAGCGAACAGCATAAAAACGCAAAGCTGCATC
TCCAGAAACCACGGCTAACAAGAAAGCAATAATTAACTAAGAATTTATTTTACATTTGCT
CTCGTATGCTTCGATTATTTTGAACAAGATGTCCTTCTGTTCAGAAATACGCGAATTTTG
AGGCTTTTTACATACCTTTGATTCACAAACACTTATAAGAAAACAGCCAAAATAAGGACT
GAAAATCAGGTGCTTTTTTGCCAAAAAACGTGCAAAATCGACCGATTTCATCGTCACTTT
TCAGGGAAAAATCAATGCTTTAAGGGCATCAACTCATTGAGTTTGATTTTCAAAACGATA
GAGATTGGTGAGAAATGGCTTTCCATGCAACTTTTTTCTCGTATTATTTTTCTAAAATGA
GTTATTGAGAAGTGTTAAATTATTGTCGTTTTAATTGACATAAACAAACAAAAATTGGGG
AAGAAAAAAGGATATTTTCATTCTATCTCCACACTTTTTACCGTTACCGTCTGCCGTGTG
TCCGTTTGGTAGGAAGGCGCCCTTAGGTTGTCAACGTCATCATAATCCACCGGTGTCCAC
GTGATACCACCCTTCCCTTTGCCAGAAGAACCACTGTTGGTCCGAATCATTCCGTTACAA
AAGGCGATATCCCAGTCGGTGCGCAGCATCCACAGGGCATCCTCATGGGTATCGCCCAAG
GAGCTGCTTCCCACCACCTCATGGGCAGACAGCGAGACATACGTCCACCGGTTGGGCACA
TCGTTGACCGTCAACGAGACATCCTGAACGCCACGACCGACTGCATCTTCTGTGGCACAG
CCTGCAAGAAGCAGCATCATGCCGGCCAACATCCATAAGCATACACGTTTCATTCTGTTT
TATATTTGAGGGTTACTTTTCGGTTTTTGGCATCCGTCTTTTCTATTTTCAATTTAGCTG
CCTTGCCATCTGCGGTCTTGAGCAAGAACACTTTGACAGAGGGTTGACCTTCATCGGCAT
ACCGATAAGGCGAAGCACTCACATCAAAGGTTTTGAAGGGCTCGATGGTGAAGACATTGT
CACCACCAACCAATTCGACTGGTGCTTTTGGCTGAAAGACATACTCCGTCGGCGCATGCG
TACGGTAATCGATGACAGAGACACTTTCCAGACACCCTTGCCCCACCTTTTGCCCGATGG
CTGATTTGACGACATTCAGTTTGAAAGAGGCGTATTGCGCTTCCGGGCTGGACATGAACT
CAGTGAAGTCCATGGCAAACTCTATGCGGTTTTCCAACCACTTGCCTTGCATGGGCAGGT
CGCCACCTTGGTTGTGAAAGGCGTAGCAATAGTGATAGTTGGGCAGTGCGTCACCTTCCC
CACGTTCAATGCCAGCCATGGAAAACTTCAAGTCGTCGCGCGAATCATAGCTCAACCGCA
CCTTGAAGACCACTTTAGGTTGATACCGCTTTGGCACCACACCCTGCAACTCACCGCTGA
GCAGACGATTGCTGACACTGGGATCACGGAAGAAATCGTACGGCAGATAAAAGCGGCCAT
GGTCATGCGCCCACGAGCCCCATGTGTTGGCCACGATGAAGGCGCCTTTGTGCTGCCGCC
CTTTCTCGTCCTCGTATTCCACCAGGTCGTCATAGCCCACAATGGTCAGCGCATGAGCGC
CGCGGGTAGCCAGTTTTCTCAGCAAAGAGTGGTAGCCTGTTGCCGACGGTCCCTTGTATT
GTCCATCTATCTTCCACCCGTCACTCTGCGTGGAAAAGGTCAATATTCCGCCTGGTCTGC
TGCCGTTTCCTGCATCATAAAGATAGCGTTTGAGCAAAGGGATGCTGTCATCAAAGACCA
AGATTCGCTCCACTCGATTCTGCATGGCCCGCAAGTATTTGTCATAGCCGGTGCACCATC
TGAACTGCGAGACGGCCGACCCGCCATAATCGGCCTCGCTCATCATGCCATACCGTTGAG
CCAGGTACAGTCCTTCCTCAGCAAACCCTCCCTGGTCCTCACCGCCATTCAGCATATTCC
ATGAAAACAGATAGTCCATGCGATTCTCGGCGCTGGCCGACGCGTCACGATCCAACAATC
TGTTGAGTTCGTAAGTGAGCATGTAGCCAATGGCGGAAGCCTGCGCACACGAGCCACCAC
GCTGTGAAAGGATGGGTGGAAAATACTTCGTCTTGCTGTTATCCACCGATGTGGGCAACT
GAACGGCATCTTCCGCAGCCTCGCTGACGGTGGTACGCAGCTGCCGAATGTCCACCACAG
CCTGCGTGAGGCGTGGTTGTGGGTAGACTTTTCGTTGTACAAATTGAGCTTGTACCCGAC
CTATTCCCACCGCCAGGCACAAGCTCCAACAAAAGATTATTTTATTCATTAATCCGTTTA
TACGTTTTCAGCGCCTCGTCTTTTACTGCTTGCGTATAACCTTCGCCATTGATGATGCGC
TGGCATGCAGCCGAGATAAGTGGACGCTGATAAGAATGTGTACGCCAACCCATGGCCTCC
AGCAAAGCTATCTCAACCTGCTCGTTCTTCTCTTGCTCGAGATAGCGCAACAAATCCGGA
ATCATGGCATGAATCATATAATTGCGCGTGAAGCGTATCAGCTGCAGCTTTTTCTTTACG
GGAACGGTAGGATCCAAAATCTTCCGCGTGTCCTCAACCCAGCGTTCTGAAGCATGATCG
ATGGCATTGTATATCAACGTACGGACAGAGTCTTTATGTATGTAGCACACTTCAGGTCGG
TCAAACTGAAGTGCGAACTCTTTCAGGAGCTGACTCTTGGGGAATACGGTCAACGAGTTG
ATCGCATCGAAATTGATTCTGGCTGACGTGGCATTGGCGATGGCAATGCTGATGAGCTGC
GGGATGAGCCGTTCGTCACCGCTCTTGCCCATCATCACCACGGCACAACGCTGCAACAGT
TCGTAACTGTCGTTGGCAGCCAGCTGCAACAACTTGATGAAATTGTCGTCTTTGTAATCG
CAAATGAGTGTAAAGGCTTGCATTCTGACGATATAAGAGGGCGAATTGCGGTAGATATTC
AATAATTCGGCCGATGACATCGCCTTGAGCTGACAAAGAGCCTCCATAGCCAAGCACTGG
CGTTCTGGCTGGTCTGACTTGAGTAGTTTGCGCCATGCGCCCTCTTTGTTCTCGCTCACC
AACCGGTCTACGTCCATGCCCTTGCCCTCAGTGGCGAACTTAAAGGTGGGATCTCCAATG
ACATGCAGCTCCAAGTAATGGGCGTACTTCACGACATCACCCACGCAACCGCCATCTGCA
ATCAGTCCAATGAGTTTGTCTGCCCATTTGTCTTGCAGCGCATTGACGCTGTTTGCGATA
CACACCACGGTGTTTCCGGGCTGGAAGACATACTCGTTGGCGATGCAATCATTCAGATGA
AACGACCCACAAAAGCAGGCATCAATCACCACAACAGGCGTGTTGGGAGTGAACTGGTAT
GCGCGGAAGTCTTCAAGATGCAGGTCGGCAGCGGCCTCATAGATGGAGTCCAGGCGAGCC
AACGAATCACTCTGCGCATGCAGAACCCACGAGTCGGGCAGGTCAAACTTCTTCAAAAGG
GCGGTAGACAGCGAGTCGGCATTTTTATTGCGCTGCTTAGCGTGATAAATATGCTCCCTG
AGATTGCGCATGATGAAGGTCTTGGCACTGGCTACCGTGTTGGGCAAAATCAGATTGTTG
AGGTATTGGGCATCAAAAGAACCGTGATGGTGCAGCATGGCAAGGTCCATATCCTTGCGC
ATGAGCTCGCTCATCAGTCGCTCCTTCACGGGATTGACATCGTCGTGAGAGATATAACCA
ACTTGATGGGTGCGCCGTTTGAGCTGTGGAAAATGCTCGAAATAAGATATTTTCTCGTCT
ATTCGGGCATCTTTGGAAGCCGAGATGTATCCATGTCCATCAAAATAGAACATGTTGTTC
AGCTTTCTGTTCGTCCGTTTGAGTGCCACCAGCTTCTGAAGATAGGCCTTTAGCTTGGCA
TATCTACTGGTTCCACCAACGTCGGTAGGTCGTATTCTTCCCGTGTAAATGTTGGGTTGC
AGGCGTTGAGAGCCCCTTGCTGTGAGTGAATAGTAATAATAAGGCGTACCCTCATCATGC
CCCACAGACTTGAATTGCAAGGAGAAGTCGTCATAATATCGGTCTGAAGGAACCGACGAC
TCCTGTCTTGGGTTGGTTTGATTCATCTTAAAGGCAGAGGTGAGATGCTGTGCATCGCGT
ATCATAGGCACAGGAATGTCACCCACGAAGACGGCTCCTACAATAGGGTCACGCTTCTGA
TAATAGAGTCTTTGAAGTGCGGTACGGATAGAATCGGGTATCCCCCAGAGGTCAACAACC
GTATAAACCTTGAGGCCATTGACTTGTTCTACAGCCTGGGCATAAGCCTTCAACTCAGCT
TGGGCATATTGGTAACTTTTGGTATCAACCACAATGGCAAATCCACTCTTGGCCATACCA
TGCCCTACCAACACAAGCAGGCAGAGCGATATGATGATGATTCGTTTCATTTCAATGTTT
TTTAGATGTAAAAAAGTATTCATTAGGCGTTTTTTGATGGTTGCCTTACGCACACTCATT
CAGTCTTCTTGGATTTCAATATGTCAAAATTGCATGTAAAGACCGGTACTGATACCCACC
CGCGACGTATGCCTAAGCGCACGAGCGAATGCGGCGTCGTCCGCATGAAGCCATGTATCC
ACCTTGATGTTCAGTCCGACATTCATCCGTTTCAGGGTACGTTGCACGTCCAACATGCCG
CCCATGCGCACACGCCTCGCACTTAAATACTCAAATTGAGGAGCGACATAGCGGTCGGTG
ATGTTACCCGTTTCTTCGGATGCTGATGCAAATTGGCGTTCTGACAATGGGAGATAGTAC
CCTCCATGGACTGAAGTGTTGAGCGTATAATGCCTCCATTGCACGCTTGTACCCACTGTT
GCCTGCATGAAAGCAAGCATCCATGCCTGTTTTTGTGTCCCTAAATCACTGGCATGTTTA
ATCCATCTCTGTGTTGTTCCTATCTTGCCTTCCACAAAAAATGGCATGTCCAACCGATAA
CCCAAGTCGGTTGACAACCGATAGTCTTGGTGTACGCGCGCCTTTCCCAACACCTTGTAA
TCAGTTCGGTTGCCATGTTCGATGTCTGTTACTGCCTTCTGGTCGTACCAATAGCCATCG
CCCTGATGCCAATGTACATGCGCCAGAAGCTGATGAGTCGTGCTGCGTCCAGAATGAAAG
ATAAGCCGGGCTTGTCCTTTCAGGCTTGAAAACTGATAATCTCCACCTTTGAAGACGTAA
GCCTCACCACCGTCTACCGCGTTTTCATAACCCCGTGAGAACGCTATCTCTGTGAAACCG
CTCCATCGAGAGGCCGTGGGCGTATAGGTAAGTTGGGTACCAACTTGTGTTGTTTGACCG
TCATATTTGCGCTGATAACCAGGATTACTGGCTGTAGACCGCCTGAAATATTCGCCAAGT
CCTTTCATGAGAAAGAAACGATGGTTGTTAAGCGGATTGACAACCGTATAACTTATGTTT
GTACGAACCATTTCCATACCTACCGATACGCCCAAGTGCCAGGCTGCGTTTAGTTGACAT
TCGGCACCAAGCAAAACGGGGAAGGAGGATGAAAGCGTCTTGGGGCGAGGGTCATCCTGG
TCGGAAGAGCTGCCCATCATCAAACCGACACCGGCTCCCAACAACCATTTTTTGGAACAT
TGCCATGCCAACTCGGCACTCATACGGAACACTTCGGAGGAAGGTTCGCTCCAAACAGAA
TCGCCCAATACAAAGGGATTGTCCGGCATGAGATAGAATGACGAGTTCCATCGACGGTCT
GTCTCCTGCCTGTTTTGATATTGCAGATGTCCACTAAGCTTGACCTGCCTCAAATCTTTG
AGCCCACCCACATACACATCCAGCTGCCGTTGCCTTTTGGCAGCATCCACAGCCTTGAAC
GATCCATTATGTTCGCCATAGGCCACCCTCGCTGTTCCTGCCGTAGACCGCTGATTATAG
GCGATGCGAATGGGGTTGTTGCCGGAATATCTGACATTCGTCAACTCGTTCAGATGGTCC
TCATGCCATGGGTCATCGGTATGGATAAAGACGGTTTGCGCAACAACAGCCTGCACGAAC
AACATGCAAGACAGGCAGCACAAGACGCGAATGGATGGAACATGTATCATAAATGACTGA
ATAAAGGTTCCACCGCCAAGACCTCACGACGACGGTCTTGGCAGCGGAAATGATAGCTGA
ATGAATTGGATTATTTATCAACCTCCGTGAAAACACGCCCCGGTTGAAGTGGCTGGTTGT
TGAGGAAGTCGACCGACGAGTTATTGGTGTCCTTGAAATAAGCACGCCCGTTCACCACTT
TCTCCACCTTGCGACGCAGGCATTTGCCCTCCCAAGCCTTGCTGGCCTTGACAGCTTTGG
CATCGTCAACAGGCAAGAATTGTGGGAAATATGTCTCTGCATCGGATTTAGACATATCCA
CAGCATCCAGCACATACTTGCTTGGCATCAGCAAGAATTGCATCTTTGATGTGGTTCCTG
GCGTAGTCTTTAAATTATTCTGGTCGGCAGCAAACTGCTTTGGGGTGATGCCAGCTGGCA
GTTTGGCCAAGATGTAGCCACCATTGAAGAAGCCTAACCCAAAGGCCTTCATGTTTTTAT
TGTTCTGGAAGATGATATCCATGTTGGGAGCGGGATAATCCACCTCACCTTTTACATTGT
CAATATATACCTCCCACTGTGCTTTCGACAGATCTGGGCAATGGTTTCCCTCCGGAGCCA
TCTTGCCATGGTCCACTGCATCACTGGCAATCACGGTGCTTTCGCCAGGCTTGAGGGCAA
TCGACTTACCATCCTTACCTACGGGGAAGGCGATAACAGTGCCTTGTCCACAAGCATAGC
GGTCCTTGTAGCCGTTGGCTTGCCAAACGTTCTGCTCCTTCTTTTGTCCTCCAGGATTAG
TCATTAGGATAACACCGTCTAGATATTGCACCTCATCAGAGTTGTTCACAATCTCAAAAT
AGTTATCCAACACATAGCCCTTTTTGCCTCCTGTGGTATAGATTTCCTTGAAGATGAGCG
TCGACTTGCGCACCTTTTGCAGCTCAATAGTGGCTTTTTTGTTCGCATAGAGGTCTACTG
AGAGCGTCCCTGTGAGGTAAGCATTGGCCTCATCCTTGACCTTTGCCGTGAGCAGCAAGT
TGTACTGTCCCTGCGGAAGCGTTGTCGATAAGTCCTTCATATCCCTCAACACCAGGGTAT
CCTCTTTCGTTTCCTTTGTCAATACCAGCTTGGCATCGCTGATATCGTCTGCCTTCAATC
CGTCAGGAAGTTGATAAGACAGCGTCAACTCGTAGTTCGCAATACTCGGCTCATCGTTTT
TATTACAAGAAACGAAGCCTAAAACAACGGTCAGCAGCAACAGAGCCGAGACCATTTTTC
CAATACATTTGTTCATACTTATTACTGATTTAAATTGTTTTTTATAATTTGATTTTCACT
TCCGCACCAAAATAAGGAGCAGGGTACAACTGTGTTCGTGACAGACTGTGAGGATTGGTG
TGCCATCGTGACACATTAGGAAAGTTGTTGGCCGTGAATGAAAGTTCGGCCACCTTGCCT
ATTTCTTTTGTAAACCGCAGGCTCAACAACACCCATGGATGCGTTACATCTTTCTCAAAG
TCGTATAGATAATAACGTCCCATCATGCGTTGACGCACGACATCGCGCTCTGCATCGGCC
GACCAGGGATAGTAATGGCCGTCCCGCGTGTAATATCCTATAGGCGAGACGCCCAGATAT
TCACGCCCCTCATAAGTGAACTGATGATAGCGACTCTTGCCATCCGGCTGTCTATACACC
GCCCTTTCGCTTTCATACCACACCACTTGTACGGCCGTGGTGAAGACCATTTTGACAGCC
GGCACATGGGTAACGAAGCGGAAGGTAGAGTTGACGCGGTCCCGGATGTAGCCCGAACCG
TTTGGCATGACAGGAACATAGTCGTAGTTGTAATCAACATACCTAAGCTGGTCTTTCTCA
TCAGTACGCTCCGTATGGAACCAAGCGCCGTTGATGCTCAAGGATGTACGCAAAAGACTG
AGCGAACCCAGGTCTATGCCATATTCTATTCCATGCTTGTGCGACTGTGTATTATTGGTC
GGTCGGCTCCAAGTAGACATATCCACCTGCTCAGTTTTGCCGGCCATCATACGCACACCA
TTGTGCAGATAGCTCACATCCCCTGTCTCTTCATGAAATTTCGGGAGGGCAGCCTCCACG
GGCAGGCTGAATTTGGGATATCTATTCCAATACAATCTGCTTTCAAATCCAAACTCATGA
TGATGACGCTCGTTGTAATAAGTCACAAAGCCTCTGACCTTCCCGATTCGGAAAGTAAGC
CCACACTCCCACTTTTGAGTATGCGTAGGCATCAAGTCGGGGTTGCCAACCTGCCCTATC
ACGTCTGTCTGCAGCAGGGCCAACCGGTCTTCCTCACGCTCACCGTATTTACTCAGGCAC
ACGTTGTCATAATAAACATTGTCGGGGTAGAGATACATCAAGGTGGGCATCTTGTTGGAA
ATGCCATAACCACCCGTCAAAGAGAGTTCGTCTATCCATGGATTACACGTCTTGTCCAGC
AGCGTATACGAAGCATTCAGTCGAGGCTCTGCAACAAACATTCCTCGCTTTCCGCCGCTC
TTTCGCTTGTTCAGGAACAAGTTGCTTACCCGAAGGCCACCTTCCACCGTCAGATGCCGC
TGAAAAACCTGCAACGACAGCTTGTCACTGACGAATGCCGACAGGATGTTCAGCGCAGGA
ATATCCTTAAAAGCACGGGGGCGAAGGGTCTGCGTTCCCATTGACTGAGGCGGATTTTGC
ATGTCGAACTGCAAGCCCTTGCCATGGTTGGCGCTATGAACAAACTCCACGCCCAGCTTT
ACATTGGTATAATTGGCGGTTCCCAATTGCAGATACTTGTTGCCCACAACCTGACCATAG
AGGTTAAGTGGTGCCCCAAGAATCTCGTATTTGGAGAAATAACTCTTGTTCTTGAAGATG
GCAGGATGGATGCCCGGCGTGCGAACATCCGTGATGACACCGTCGGGATTGGACACAAGA
TTGTCGTGTTGGTCGGTGGTTTTGGAATATTGTAACGACAGATTGTACGACAATGCCGAA
AGAAAGGTACTGCGCGCATGATATTTTCCGGATACAGACAGGCGCGTTCCAATGTTCTTG
TTGGTGAAGCGGAGCTGCATTTCCCGGTATTGTGGGTCGTCTTTACGATTGTTGACGTTG
CTGTAAAAAGCCCCTTTAATACTAAAGGTATTACGCCCGGCGGTCTTTGAATACCCTCCC
GTGAACGTCAGGCGGTCGTATCCATTGCTATGTTTGCGCGTATCAGCCCACGACTGGCTC
CAGTCTGCACTGAAGTTGACTGCGCCTCCGCGTTTCAAGTTGAAGCCCTTTCCAACATAA
AGCAGCTTGGAATACGGGTCAGCCTGCGCCTTTACTTCCCACGGCGTATGCCCCATCTTG
GTCTTCACGATGAGCATGCCCGACGTAAGGTTGCCATATTCGACTGACGGAATGCCCCGA
ATCACCTCCACGCTCTCCACATTGCCGGCACTCACCGTACGCAAGTCGGCTCCACGTCCG
GCCGTGGTCTGGTCGCCCATACCGTCAGCTTGCGCTCCCGAAGAAGCCCTGAACCGGGCC
GTACCCAACACTTGCAGATTGGCATCGTTGCTTACCGGCGTGCCATCCACCACCACAAGA
GCGCCAAGCGCGTTGTTTCTGTCACCGTCTATCTCGCGGATATGGGCTTGCGCCAACTTG
TTCAGCGTGGGATTCTCAATCAGATTGCCCGGCACCAGTTGCAGGATGTCGGTCACGCTC
TTGGGTTGTATGTGCCTGATGGCATCTTGCCCGATGAGCGACTTCGAACCCATAGCTTGC
TGTCGGGCGGTAACCTCTACCGTCTTGAGCTGCAAGCCCAACTCACGCATCTGCACCTTG
AGCTGTGGCGTATGGGCACTTATCGCCACCGTTCCACTGACCGTTTCGTACCCAACGAAC
GTGATGCGATAATCATAACGACCGGCCGGAACGTTGAGAAACTCGAACAGCCCGTCCTTG
TTCGTAAATGCCACCAAGCTATTGTTGAGGCTGACCGAGGCCAACTCGATGGCCTGGCCA
TGCTCATCGGTCAACTTACCTGCAAACCGACAGCCTTCCGGCTGTGCGTAAGCCTGGCTC
AACAACACGCTGATACTGATAAAAAAGATAAAAACGGTCAATCTTTTCATATGAGAAATG
GAATAGGACTGCTGAAAACAACAAAAATTTTTAAGACCATAACTACCAACTATTTTGCAA
AAGTACTCGTTTCGCCATTTTCCGACAATACCCAAAAATAGGTATTTACTTGTTTGTCGT
CTCACGTGCAGTCACACTTAGCCCTCCAAAAGCCAACACCTACCTACCGCTTGTTTGGCT
GATTAGAGCAGAGCGTGACAATTCATCCCTCTGTGAGAACCAGAGAAAGCTACAATAAAG
TGTCCTGTTTTTTCATAAAAAAGCGGCCTTAAAACGGCACTATGAAACTTTCAATCTGGA
AAAATTCAATAGGCACGCAGGATGCAAACAGGCGATGATTGAGTTAGAAAAAACGAATTT
TACCACAAAAGCAATGGTCTTACACCATCAAACGCATCACTTTGATTCGCAATTTACATG
CCTTTGCATCACAAATGCATACTGATTGCGCTCGAATATGAATGCTTTTGTCGTTTCAAA
ACCAGAAAAGCAGATGCTCCAGAATATAAGAAAGCCATAAAACATTGCCATATAGGAAGA
TAGAAATGCCGCTCATATTTTGCGTATTTGCGACAAAGAGAGGAGTGATTACCAAATACG
CGAAATATGAAGAGGTTGGTTGTCAAGAAAATTCGGAACCAAAACCCATTTAATTATAAA
TTAATATTAGTGGGGTTCATAAGGAATCGCAGTATGAAAGTAAAGCCGCTCAAAAAAAAT
ATCAACGTAAAAATTTGGCGGAAGACTAAAAAACGATTACCTTTGCACCGTCTTTTTAGC
GAGTGACGCTTTTTAGGAAGCTTCAAAAGGCGACGAGAAGGCTTAAATGCTTGTCCTATG
GTGTAATGGTAGCACAACAGGTTTTGGTTCTGTTTGTAGTGGTTCGAATCCGCTTAGGAC
AACAAACAAAAGACAAATAAAAAAGAGNGTTACTAATAAAGCCATCTCCAGGCACCTCGC
ACCCCTTGTCAGGTAGGCTTTCTGGCCTTTCATTTCAGCCTCTCAAGTTTTGCTTTTCAA
AAGCATTGACTTTAGGGGCCAATCTCCATGAGTTTGGCACTCAATCTCAATGACTTTGGT
GGTCAATCTCTATGAGTTTAAAACCGAAGGGGTAAATGGAAGAAAGAAAAATTAGTAACT
CTTCGATAACCGGCTGTGTGACATGCGGTTATGCGGAGCTTACTGAAGCGGTGCCGACTT
GCAGGCGTTGGGTGCCCTAATCTGAATGGATTTGGCGATGGTTGGCGCAATGCGGTCAAC
CGTCACGGGCAAGTTGATGCGCTGTGGTTTGATGCCTGTCCCGTAAAAAATGATGGGGAA
GGGTACGAACGATGCGCGTGCGACATAATTGTCTTGATTGTCTTCGTTGTACAACTGCCA
TCCTGGCGCAACCTCTATGAGCAAATCGCCACTGACAGCGGGGTTGTAAGGACTCTCGGT
GGCGTTGCGTATGCCCGCAATCTGAATGAGGAAGTCTTTCGAACGCGAGATAACGTCCTC
GTAAGAGAGCAGCCTGTCTTCAATGAGCTTGCGGTTCAAATATATTTGGTTGCGGTAGCA
TGTCTCCACATAGCGGGCTTGTCCATAGATGGCCCCAAGGTACATGTTCAGCAGGTTGGC
CGTTCGGTTGATGTAGAACGTCCCGGTTGGGATGCGGTATTTGGCATAGTCAACCTTTGG
GTCTTCGGTGTATCCCGTACTGGTGAGTACGAAGAGCACCCGATTGGCACCTACTGCCTG
TTCGATGCGGGTAATGAGCGACGCCAGGGTCTTGTCCAATCCGCGGTAAACGGCCTCTAA
ATCCGTTCGCCATGCATCGGTATTGCCGCCTGTCGCCGACAGGGTGACTGACAAAAAGTC
GGTAACTTCGTCCTTACCCATGGCATTGTTGACCACGCAGCTCACGGAGGCGTTGCTCAC
AGCGTCGTTCTGTTGCGTCTTCTCTTTGCCGGGTCGGGGCCTGGTACTGCTGTAGGCGTT
GATCCATTTGCGGGCTTTTTCGCCGTAATAATTTGACGTTGTCCAGCTTCCGGTCTTCTC
ATCTATCCAGATGGCACCATCTGCTGCATGTCCTGCTGACAGCACGGCAGCTTCTCTGTT
GGCCGCCAGACCGTAAACGATGGCCGAACCACCGCTCGAAACTTTCAGTTCGTCACCAAT
GGTGGACGTGGACATGCGTTGCGGTGAGGACTTATGTTGGGTGTCATCAACACAGAACAC
TGGGCGCAACGTCTTTCGGTCGAGCCACTGCGTGCTGATGATATTATGGTAATAGGGGGT
AGTTCCGGTGACGATGGTGGCTATGGCGGAAGCCCGGTCGACAGGCGTGAACGGGTAACT
GGCAGCTTCGTAGACGCTGCCTTTCTGCAATAGTTTCTTGAAACCGTCTTGGGAATAAAG
TGGCGAATAATGCTCTATATAATCGTTGCGCAACTGGTCGATGGTGATGTTCACCACCAA
TCGCGGTGCAGCTTGCAGGGTTTGCGCCTGAACAGTGGTTCCCGTGAGGGTTGCGACAAT
CATCGCGGAAAGGCATTTATTCGTCATTTTACCGGTTTTCTATAGGTGTGAATTATCAAC
CATCCATACCTTAAAAGTAAAGACAGTGCCATAATGACCATGCCTTCTGCATAGGTTTGG
AAGAAAGCTAGCATGAGATTGGCCACCAACAACAGGCTGTACAGCTTGATGTAGGAATGA
AGTCTGCCCATGCGCAAGGCTTTGATGGTGGGGAAGAGGTAGAAAAGGTTGAGCGGACAG
AGCAGCAGAATTTGGAAATTCAGTTGCACCGTGGGGTGTTGGGAGAAAACCATGGCCAGC
AAAATGAGGCCGGCTGTGCCTGTGACAAGCATGACAATGAGGTCGTAAATCCAAAGAATG
CGCCGTGTTTTCCATTCGACCAAGCATGTGATGAGCGTGAGGATGAGCCACAGAATGGCA
CAAACTACTGGTGTGACGGCAGCTTTTTCCTCAGGTTTCTCGATAGGTTGAATGAGGAAC
GACGTGCTTTCTACGAGGTTTCTTCGCTGTCCTTGACGGTCAATCACAAGGGCATGGGCG
AAATCTTCCCGCAGACTGTCGGGCAGAAACTGCTGTTGTGCGTTGTCTGTCTTAGCGTCG
GCCTTGACCCCGAGCAACAGGTCGTTGCCGAATTGGGCCCATCGATGCTGCTCGTTCCAC
TGATGAATCATTTGGCGGTACGAGGTGGTTACGTTCTTGTTCTCCGCATACAGCACGTTG
CCGTTGATGTGGTTAACAATCATATCGCGTGCCCGGGTGGTGCAATTATCATAAAAATAG
TTGTATCGATACACGCGGTTCTCGGGCCGGTAGTTCACGTCAATGGCTTGTGTGATGGCC
CATTTTTCTTCTCTGGTGAGGTTGAGCTGTTGTTCTTTCACCCAACTACCTCTGCGGGCG
TATGAGGCAATGAAGTCATTAATGTCTTGAATGCCCATTTCATAGTCGGTGAGCCCGAAT
ACAAAGCGTAAGATGAAGTAGCTTTTCTGGAAGGAAAACATGCCATAGTTGACGACGATG
TCTTGCTGGCGGCCAACATCGTTGTAATGAATGGCAGTGTGCCCGTAATACGAATAGATT
TGGTCGCCGGGGCCACAAGTAAGTAAGCTAATCTTGACCGAGTCCATACTTTTGAGCAGG
ACGCTGTCTACTTGCGCATTGGTTTGCTGCGTGGTCAAAAGGAATGCAACCAATACCAGT
AAATACTTTAAATGCGTGGTAAAACGTTTCACGATGCAAAAATAACTTATATTTCCCACT
TAATGTGCGTTTAATTAGAAAATTTTCGATATTTTTGCATCCAAAATAGAAATCAGAACA
GAATGAAAAAAGTAGCAGGTGCCCTTTTGTTGGCAGCTTTCACTATATCTACGTTTGCTC
AAAGTGGCACGAATTCTCCTTATAGCCAGTATGGTTTGGGTCTGTTGTCTGACCAGACCA
GCGGATTCAACCGTGGCATGAACGGATTGGGTTATGGTTTCAGGGAGAACGACCAGGTGA
ATTTCATCAATCCTGCCTCTTATTCAGCCTTCGATTCGCTCACCTTTGTGTTCGATGCGG
GCATCTCTGGGCAACTCACTAATTTCGCTGAGAATGGTAAAAAGAAGAATGCGAAAAATG
CAGACCTTGAATATGTGGTCGCTGGTTTGCGTCTGGCCAAGCATTTGGGCTTGAGCTTTG
GTTTGGTTCCTTTTACCAACGTTGGATATAATTATGCCAATACCTTGACCATCAACGTGG
ATGAAAACTACGCAAAGACTACGGCAACCAATACTTACGCCGGCAATGGCGGCTTGCATC
AGGTGTACTTGGGGACGGGATGGGCACCATTCAAGGGTTTCTCTTTGGGCGCCAATATCT
CTTATCTATGGGGGGAGTTGAACCGATCGGTCGTGAACAGCTATAATGACCAGTCGGTTA
ATACTGTTTCAAAGTTTTATTCGGCACAGGTAAGGAATTACAAATTGGATCTTGGATTGC
AATATACGGCTCAATTGTCGAAGAAAGACCAGGTTACCTTGGGCGCTGTGTATAGTCTGG
GACATAAGCTCGGTGCTGATCCAACGTTGGATGTTATCTCGCGAAATCCGCAAACTGGCG
TGCAAGACACTACCGCTTATAGCATAACCAACGGCCTGGAACTGCCTACAGCGATAGGAG
GAGGATTGGCTTGGAACCACCAAAACCAATTGAAGTTGGGCGTTGATTATCTGCTGCAGC
AGTGGTCAAAAACCGAATCTCCTGTCTATTCCATCGCCAGTGGTGTGCCACAGTACGCAC
TGTCGAAGAATGAATTCAACGATCGGCATCGATTTACGGTCGGTGGAGAGTTCTGCCATG
ATGTGAACAGTCGCAACTTCTTCAAACGAATCCGCTATCGGTTAGGTGCTTCCTACGCTA
CACCTTATATGAAAGTAAATGGGGTGGATGGCCCAAAGGAAATCAGCGTGAGTGCAGGTT
TCGGCATTCCCATCGTCAATGCTTACAACAATCGGTCGTTGTTGAATATCTCTGCGCAGT
GGGTTCGACAGGATTCGAAGGTCTTTATCACAGAGAATACGTTTCGTATCAATATCGGAC
TGACCTTCAACGAGCGTTGGTTCGCTAAATGGAAGGTTAATTAATCTGCTTTGTGAGGCA
GGGAAGGTAACTGAATGGTCAAGAAGTCTGTCATACCTATCTTATTATTGTTGCACATTC
TGTTTTTCATTTCGTGCGAAAAACAGAGGGAACATATTGCGCCTGCCATTCATGAACGCG
ACTCGGTGCCTATGATGACTACCTATGGGGTGAACCAGTTGATATCCGACTCGGGCGTCA
TCAAGTATAAAATAGTGACAGAACGATGGGAAATCTACCAAAATGAAACCTCTCAAAAGT
CGGTTTTCATCAAGGGAGCTTTCTTGGAACAGTTTGATGAGAGTTTCCATGTGCAGTCCT
ACATACAATGCGATACGGCCTACTATTACACCGACAAGCAGCTTTGGGAACTGCGGGGAC
GGGTGAAGATATTGACCAAAGACGGACTGGACTTTACCAGTGAGGAGTTGTTTCTGGATA
GGCGAGCACACGAGTTGTATTCGCGTAAGTACTCAAAACTTGTCACTCCCAAGCGAACGC
TGCAAGGAAGTTATTTCCGAAGTGATGAGAGGATGACCCGATACCTTGTGACCAACAGTA
GGGGTTCGTTTGAAAAATCCGACTTTACGGGCGAGTCTGACACCACTACCGTGGCAGTAG
ATAGCCTCAATACTTTCAGTCGTCCGCAAGCATCACCACGACCTAAGATGCCAACGACCC
CTTGATAAGGATTTGAACAATGAATGAACAAGTTGATTTAACGCTGATTATCGGCATCCT
CATCACGATGATACTCTCTGCTTTCTTTTCAGGAATGGAGATAGCTTTCGTGTCCAGCAA
CCGTATGCTCGCACAGATGGACAAGGAGAAAATGGGTATTTCGAAGCGCTTCTTGTCTCT
TTTCTTCAACAACCCCAATAGCTTTGTCAGCACTATGCTGGTGGGAAACAACATTGTGCT
GGTGGTATATGGTATCTTGATTGCGCGTCTCTTTGATCAAACAATCTTTTCCGGGATGGA
TGCCGCATTCACCGTGCCGGCAGATACGGTGCTGTCGACGTTGATTATCTTGTTTACGGG
CGAGTTTTTGCCAAAAACACTGTTTCAAAGCAACCCCAACCGACTGATGCAAGTGTTCGC
CTTTCCTGCCTATTTGTTTTACGTCATCTTATGGCCTATCAGCCGTTTCGCAACCTTTTT
ATCTGGGCTGATTCTTCGGCTGTTCAGGGTTCGCATTCCGAAAGACGCCATCTCGGGTGG
ATTTTCCAAGGTTGATTTGGATTATCTGATTCAATCAAGCATTGATAACGCGCGAAGTAA
TGAGGAAATAGAGAATGAGGTGAAAATCTTTCACAATGCACTTGATTTCCCAGACACGAA
GGTGCGCGACTGCATGGTGCCGCGAACTGAGATTAATTCGGTAGACATCAATACGTGCAC
ACTCGATGAATTGAGACAGAAATTCATTGAGAGTGGTAATTCAAAAATCATTGTTTACAC
GGATGATATCGATCACATCAAAGGCTATATCCACAGTTCAGAACTGTTTAAGAATCCATC
TTCATGGAAAGATGGTATCCGTTCCATGCCTTTTGTGCCTGAAACCATGCCCGCACAGAA
GCTCATGCAAATACTTTTGCAGCAGAAAAAAAGCCTGGGAGTGGTGGTCGATGAGTTTGG
AGGAACCAGCGGTATCGTCTCTTTGGAGGACATTGTGGAGGAGATATTCGGTGAGATAGA
GGACGAACACGACAGCCTAAAATATGTCGCCAAGCAGACTAACGAGGATGAATACCTGTT
GTCGGCTCGGCTGGAGATAGACAAAGTGAACGAAATGTTCAGCTTGGATTTGCCCGAAAG
CGAGGAGTACATGACGCTTGGTGGGTTGATATTGAATGCCTATCGTAGCTTCCCGAAGTT
GAATGAGATTGTCAAAATAGGAAAATTCGAGTTCAAGATTATCAAGATTGCTACCGCTAA
AATAGAGCTGGTTCAGCTGAAAGTTCTGCCCGAATGACCCTATAAAAGGGCTTGAACGCA
AAATTTCAACTGAAAAATTCATGCGTTTGCTAAGAATTTAGTATTTTTGTACGCATTTTG
TAAGTAACTAACAGTACCATGGCACAGGTTGTTATGTTATTTTGTAGTACGAACAATGCT
TCAAGACGAATATAAAAAACAAAAAATAAAACAGTATAATTAACAATGGCAGCATTAGGA
AAAATTAGAAAAAGAGGCCTGATCTTGATTAGTATTATCGGTTTGGGTCTTTTTGCGTTT
ATTGCTGAAGAGGGATTTCGTTCATGCGAAGCATCCCGAAACGACCGACGTCAGCAGATA
GGCGAAGTGTTAGGTGAGAAAGTCAGCGTGCAAGACTTTCAAAAACTCATTGATGAGTAT
TCGGAAGTCATCAAGATGCAACAAGGTGTGAACAACCTCAATGAGATGCAGTTGAACCAA
GTGAAAGACATGGTTTGGCAAACTTACATTCAGACCAAGGTGGTAGAGAATGAAGCCAAC
AAGCTGGGACTGACCGTAACAGATGCCGAATTGCAGAATATCTTGAATGAAGGAACCAAC
CCCATGTTGATGCAAACACCGTTTGTGAATCAACAAACGGGTCGTTTTGATGCGAATTCG
CTGAAGAAGTTCCTCGCTGATTACAAGACACAGCAAACCGCCAATCCACAACTTGCAGAG
CAATATCAAGCATTGTACAAGTATTGGACGTTCATAGAGAAGACGCTTCGTCAACAATTG
CTGGCGCAAAAATATCAAAGTCTTCTTGCAAGTTGCATCCTCTCTAACCCTGTTGAGGCC
AAAATGGCATACAAAGAGGCCAATGAGGAGAGTCAGATAGAGCTGGCTACGTTCCCTTAT
TCAAGTATTGAAGATAGCAAGGTGAAAATCTCTGACGCTGACTTGAAGGCGAAATACGAA
GAAGTGAAGGGCCGTTTCAAGCAGTATGTAGAAAGTCGTGACATCAAGTATGTGACGGTA
CAGGTAGCACCTTCGGCAAACGACCGTGCGGCTTTGCAGAAGTCATTCACGAAATATACA
GCCGACTTGGCCGCAGCAGCCGACCCTGCAAACGCTGTACGCAAGAGTACGTCATTGGTG
AACTATTTAGGTTTGCCTGTTGCCAAGACAGCTTATGCGGCTGACATCGCCGACAGACTT
GACTCCATGGCAGTTGGACAGACCTTTGGTCCGTTCGAAAGTCAGATGGATAACACGCTG
AATGTTATTAAACTGGTTTCTAAACAATTGTTGCCCGACTCGGTGCAGTACCGCCAAATT
CAGGTAATGGGTGCGACAGCTGACGAAGCTCAGAAGCGTGCTGACTCCATTTACACCGCA
TTGAACGGTGGTGCCGATTTCGAGTTGCTGGCCAAAAAATATGGACAAACGGGCGAAAAG
ACCTGGTTGACGACCGCACAATATCAGCAAGCTCCGTCTATGGACGCTGATACAAAGACG
TATATCAATACACTCAATAATCTTGGCGTTAGCGAAACGAGAAACATGAAGCTGGGTCAA
GGCAATGTCATCATACAGGTTGTTGACCGCAGGGCGATGATTAACAAATATACGGCTGCC
GTCATTAAGAAGACCATCGATTTCTCTAAGGAGACTTATTCAACCGCCTATAACAAGTTC
AGCTCATTTGTCAGTGCCAACCAGACACCGGATAAAATTGCTAAGAATGCAAAAGGCTGT
GGTTACACGGTGCAGGAAGCAAAGGATATCACCACTTCTACACATACATTGGTGGGCATC
AACGACACTCGTGACGCTCTGAAATGGTTGTTCGAGGCGAAAGAAGGTGAAATATCTCCA
ATGTACGAGTGCGGTAACAACGACCAGTTGTTGCTCGTGGTGCTTGACAAGATTCATCCA
AAGGGCTATCGTGCTTACGATGATCCACAAGTGAAGGAGATGTTGAAAGCCGAGGTAATG
CGTGACAAGAAGGCCGAACAGTTGATGGCTAAGGCCAAGGACGTGAAGTCTGTGTCTGCT
GCTAAGGCGAAGGGAGCTACCGTTGCTCCTGTCAATCAGGTAACCTTCTCGGCACCGGTG
TTTGTGATGAGTACAGGTGCCAGTGAGCCTGCTTTGAGTGGTGCGGTTGCTGCTACGGCA
AAAGGACAGTTCTCTGCCAAGCCTGTTAAGGGCAATGCAGGTGTCTATGTCTTCCAAGTA
ACCAACCGGACTACCCGTCCTGGTAAGTTTGAAGCAAAGGCAGAAGAAGATAAAGCTAGG
CAGAAGGCATTGCAGTTTGCAGGCAACTTCATGAACGAATTGGTGATAAAGGCCGGCGTA
GTTGATGATCGCTACTTGTTCTTCTAATGAGATAGATATCAAATTGCTCATCGTTAGGGT
GGCTCAATCAATGGTATTGACCAACTAACGTTGCATCGAAATATAAAAAACTCCGCGTAC
TTGTTTGAGTACGCGGAGTTTTTTGTAGGTTAACAGCCAAATAGACAGGCACGTGTAGAA
ACCGTTTCAGCTTGCTACCTTTGCGTCCAAGAATTCGATGTTCAATCAGAATGGGATCTA
TTGCATGGCTATGTGCTTCATTCCGGTTGCCTATTTGTCGATGTATCTTTTCACAATGTC
TTGATAGTTCTCAATCCGTCGGTCACGCAAGAATGGCCACCAGCGGCGTACTTGTTCGCT
ATGGTCGAGGTCGAGGTCTATCACCACGCTCTCTTCATCGTCATCGCACGCCTGATAATA
CAGTTCTCCTTGTGGACCAACCACAAACGAACTACCCCAAAAGTTAATGCCATTGGTTTG
TCCAGAAGGGTCGTCTTCGTGTCCAACTCGGTTTACTGTGATGACGGGAATGCCGTTAGC
TACCGCATGCCCGCGCTGAACGGTCATCCATGCGTTGCGTTGTCGCTGCTGCTCATCCTT
GTCATCGCTGCTTTCGTAACCAATGGCCGTGGGGTAGATGAGCAGTTGTGCGCCTTGCAA
TGCCATGAGTCGGGCTGCCTCTGGATACCATTGATCCCAACATACCAGCACACCTAAGCG
ACCGATGGACGTGTCGATGGGGTGGAACCCCAAGTCGCCAGGCGTGAAATAGAACTTTTC
ATAGTAAGCAGGGTCGTCAGGTATGTGCATCTTGCGGTATTTCCCAGCGATAGTTCCGTC
TTTCTCTATCACCACTGCTGTGTTGTGATACAGGCCGGGAGCCCGCTTTTCAAATAGCGA
AGTGATGATGACCACCTCTAATTTTTTAGCCAACTTGCCGAAGAACTCTGTAGAAGGACC
CGGGATTGGTTCTGCCAAATCGAAGTTGTTTACATCCTCCACCTGACAAAAGTAGAGCGA
GTTGTGCAGTTCTTGCAACACAATGAGCTGTGCGCCACGCTGCGCCAAGTCGGTGATGTT
CTCGGCTATTTTCTTTTTGTTATCGTCTACACATTTTGTGTTCCGCAATTGTAGTATTCC
TATTCTTATTTCATGCATATTTTTTAGTTTATGAGTTTATGAGGTTTGAGTTTACGAGTT
TACAAGTTTACGAGTTCACAAGTTGATAGCTTTGCCAATCATAAAGTTCAATGTTCAAAG
TTCAAAGTTCAAAGTTCAATGTTCAAAGTTAGCATTTGTTGCATGGTGAGGCAGTGCAGC
GAACCATGTTGCTTGATAACCGTTGTGGCATCTATAGGAATGATGTCGCGGTGGGGGAAG
GCCGTCCCAATGATGTCGAGTGCTTGCTCATCCAGTTCGTCTTGTTGATAAGTTGGAACT
ATCACCGCCCCATTAATGACCACAAAGTTGGCGTAAGTGGCTGGCAGACGCTCGCCTTGG
TAGTAAATAGGCTGGGGTATAGGGAGCTTGAGCAATCGATAGGACTTGCCTTCAATGGTG
CGAAACGTTTTCAACTGTCGTTCCATTTTTTTGAAATCATCGTATTGCTCGTCCTCCTCG
TCATCGGTACCTATATATAATAAGGTATCATCTGGGGCAAAGCGCACGGTTGTGTCTATG
TGTCCATCTGTGTCATCACCTACCAGCTTTCCATGGTCTATCCACAAGATGCGGTCGGCG
TGCAATCTGTCCAGTAACGTTCGTTCTATTTCTTGCTTTGTCAGCGGTTGGTTTCTGTTT
GGAGCGAGCAAGCAGAGACTGGTGGTCAGGATGGTTCCCTTGCCGTCGCTCTCGATGGAA
CCTCCCTCTAAGACAAAGTCGTTGTAATCTACATATTCGCCTTTTACAGCGTTTTGCGCT
ACCAACTGCCTGTTGATGAGGTTGTCCTTGGAGGCTTCAAACTTGTTTCCCCAACCGTTG
AATTGGAAATCTAAAAGTAGAGGAGCAGCCTTGTCGTCCTTCGGCAGCAAGGTGATGAAG
CCATGGTCGCGTGCCCAGGTGTCGTTGAGAGGACATTCTACGAACCTGATTCGTTGGCAT
TCCTGTGCTGTGAAGTGGCGTTTTGTTTCTGCCACATCTTGTGTGACGATGAGCACCTCC
TGATATTTTGCAATCACCCTTGCCAGTTGCACCTCGGTGTCAACGATGTCTTGCAAATAG
GGTTGCCAGTCGGTATGGGCATGCGGCCATGTCAATTGCACCGCTTTTTGCGGCTCCCAT
TCGGCAGGCAGGTAGTAGGGTGTCTTGTCTTTTGTCATCAGTTTATTCATTGTCGATACT
TTATCGTTACAAATATACACTAAAAAAGCGATTTACAACCTATACAATTAAAATATATGC
AACGAGGAAGATGGAATGAGGCATTAGACCGGTGCTTAGCCATTTTTTATCACGGTACAG
TCGGTTGATTCTTATATTTTTTGTGTACATTTGCCAATGTATGATAGAAATCAAGGATGC
CACCATCAAAGTGGATAGCCACGTTGTATGCAAAGACCTGTCGTTTATGGCTATGGATGG
GCAGTTGACGTGCGTGCATGCACAAGATACAGAGGCTTTGGAGGCTTTGCTGCACGCCTT
TTTAGGCTTGCAGCCGCTCGAAAGCGGGTATGTGTCGGTAGATGGCGAGCGTGTCACCCC
TCTGTCGGCTCCTTTCTTTCGGCAGATGATGGCATACGTTCCCAGCAAATTTGAGTTTGG
CGACATATCCGTGTCCTCGCTTTTCCATTTGCTGGTAGACATGGAAGCACCAGCACGACA
CGAGCAAAAGACGGCTCTTTTAAGGCAATGGCAGTTGTTGGGCGTTGACAAGTCGTGTTA
TGAGCAGCAGTTGTGCTCGCTTCCAAGCGACGTGCAACAATGCGTCATGCTATCGTTTGC
TGGCGTTCTCAATCGAAATATAATTCTTCTCAATCAGCCAACGGCTTGGCAGACACCCGA
AAGTGTGCCTTTGGTGCTGTCGTATATGCAGTCGATGAAGGCCGACGGGCATCTTGTCTT
GTGGACAACCACCGACGAGCAAGTTGCCGAAATGGCTGATGTGGTTATCAATTTGACACC
GTAGACAAAATGGACATCACTTTCATGCAATGTATGTTGGGACTCTTGCTGTTGCTTGTT
CCCTGCTATGTTTTTTATGTGTTCAACATCCCACTGCTCACGAAGACGCTTCGTTCGTTC
CTTAAAATGGCGGGCAGCCTTTTGGTGCTGGGTGTGTTGCTGTACGAAGTTGTCACACTT
GACAACCCGTTCTTTACGCTGTTGTTCTCTCTGCTCATCGTCGTTTGGGGAGCCACGTTG
TCCATTGTGCGGGCCAAGTTGCCCCTGCGGCAATTGTTTCTGCCCGTATTGGCCGGTACG
TTTGCAGGCATTCTGGTGGTTGGTCTGTATGTGCTGTTGTTGGTTATGGGAGGCACAAAC
GTGTTTGAACCCCGTTATGTGATACCAGTCGTGGCGATGCTGACCGGGCATCTCATCCAC
GCAAACAGCAAAGCCCTGTATGTTTACTATATGGGATTGCGCCACCATGGGCAGCTTTAC
CACTATTTGCTGGCCAATGGTGCCACCCACAGCCATGCGCTCGGCTACCTGTTGCGGCGT
GCAATACAGCAGTCGGCCCTGCCCAGTCTGTCAGGCATGGGGTGGGTTGTCATGGGTGTG
TCGCCGTTGGTGATGTGGGGCATGCTGTTGGGAGGCGCCAGTGTGCTCACAGCCGTGGCG
TGCCAGGTGGCGCTGTTGGTGGCCATGTTTACGGCAGCGGTACTCTCCATCATCGTCACC
GTGGCAGTCTCGCGCCGATATTTGCTGGATGATTATGCCCAATTAAAGGGGACTGAGCGG
CAGGACACCAACTGATGACCAGCCACACACTGGGCCATGTTTTCCCCACTTCTTAGCATG
AACAGGGCGAGATTTTCTCTCTGTTTTCTTTACAACAGCCCTCTCATAATTCTCGCCAAA
TTCATGACGTCCTTGGTTGCTTGCAAATATCGCAAGCATTTCAAGGTTTCTTATCGTTCA
CTGTGTCAATAAGTTATGCGAAAACGCCATTTCTTTTATCCTCTTTTTATTGATTTTTCG
GTCGAAAAGCAGCCCTTTTTCCGTGCAAATGCAATGCTTTTGGTCCTCAAAAGCATGACT
GTAGGCTGCCAAAGTGATACATATTACAGCGTTAACTCAATGCTATAACGGTGGCGTGCA
CTTGTAGAGCGTGTTGAACACGGTTGTTTTGCTTGTTTTTGTCGCTAAATATTTCTATTT
CATGAAAAACTAAATGCAGTTTTTTTGTCATTTTATTTAACAGGAGGGGGAAGCCTCCCC
TGACCCCTCCGAAGGAGGGGAGAGATGAGCTGAAGGACTAATCAACTTGTTTACTCGTTA
CCTTGTCAACTCGTCAACTAATAATTTTATCGTTAAAGTATGTAAAAAAACAAAATATCA
ATATTATTCTTTATTTTTGCATGGTCGTTTTCAATCAACATGCGCCTGATATTGGAGCGT
GAAGCAATGGCCTTGAAATGTTAAATTCTTTACTAAATAAACACCGTATGAAGAGATTAT
TTGTTGCATTTATTTGCATTGTTGCTTGTTGCATGTCAACAAACGCCAAAATTAAGACAG
ACTTTGGATCTTATGCGTTCGGAGCCTCGGGCCTCTATGGAACAAGTGGAGATTACAACC
ATGGCGGTGCCGGATTGACATTGCAAAAGTTTTTTGGTGATGAGTTCCGTTTTAGCATGT
TTGCCAACTATTTTTTCAAACAAAACAACGCCAGCTTTATTGAGTTTGGCACCGACTTCA
ACTATGTGTTTCCGTTGACTCCCAAGCTGGGCATTTATCCTGTTTTAGGTTTGGGATATT
CCATCATGAAGCTGAACAATGTGATAGAGAAGCCTGCGGGTGTCGACATTCTTCCTGATG
ACTATGCGGACGATTCGGAAGGCAATCTCAATTTTGACCTCGGGGCGGGATGTGAGTATT
ATTTCACTCCATCGTTCAAAGGCTTTGCCGAGGTAAAATACCGGTACGTTAAAAACTACG
ATCGGACGTTGTTCCAAGTAGGAGTGGCTTACGTTTGGTAGACAACAAATTGACTATTAA
CTAAATATACAGATATGAGAAAATCACTGTTTGCCGTCATTGCCACCGTATGCGTGGCGA
TGACCCTTGGTGGGTGTCAAATTTACGGACTGGTTAAAGACGCTACCGACAAGGAAGAAG
GAAAGATTATCATGAAAGATGGTAAGGAGTATGTGGGACGTGTAGAGATGCCCAATGTCA
ACACCAAGCGTCTCTCGATTGTGGTCAACGATGGGCAGAAGACCGTTGTGGAAGCTAAAG
ACATCGCCTCGCTTACCGTGTGGAAGAAGACGCATCCTGAGCGTAAGCACACGTTGAAGT
ATCTCCCATCAGAATTTCTGAGGAAAAAGATGCGTAAGCCATTGTGGATGGCAGTGACTG
CAACAGGACCGTATGTCGAATTCTATACATGCAGTTTTGATTACTCCATTCCCTCGAGTG
GATACCTTAAAATTACCAGCGTGCAGAACGGTAGCATTGAGCATCTGGCACTAAAGAAAG
GCGGCAAAATGCCAAAGACGATTTCGGTCTCTGACATCAGCAAGCGACAGAAGCGCAAAC
TGCTGTTGGAATATCTTAATGACGATGCAGCCTTGGCGAAGAAGATAAACAATCAGGACA
TCCGCCCGGATGATTTTGAAACCATTGCTGAAATTTATCATCCATAAATATCGGGGTATG
TTGTGTCACAAGCGCTTAGTATGCGCCTGCAAGAAATTATCAGCCAGCTTTCGCCTGTGG
TGCGTTTGCTGGCTGGTCATGATGATGAGCGCATGTCCATTGAAGGTTAAGGCGCAAATC
ATCCGGATAGAGCTTTCTGGTGGCCTGCAATATTTCTCCGGCATGACCAAAAAGATAGGG
TGGGACTATAATCTCGCAGGTAGGTGTATGGTAACAGACAACTGGTTTGCGGCTGCCCTG
ATACATGGTGGCTTCAGTAGGGGAACATACCCGGGCGTTTATGCCAACGAGGCGATAAGC
CTAAAGCACAACCAGGATGCTTCCTTCATGGGTGTGGGTGCGGGCTATCTGCATCCTGTG
AACGATCACCTACATGCTTATGCGCAGTTGTTGGGAGGCTGGGGAGCCATTGAAACGACG
GGTAATCCGAAACAGAAAATAGTGACCGAGATAGAAGGACACGAGTTTAAAGGCTTCTCT
GCGGCCAGCGTGTTGGGTATAGACTATTACCTGCCGTCTTCTGGAATATGGGGTGCTGAT
GTCGTGATACATTATATTGACGGTCATGTCATGCCCTCCATCAACCTGAAGTACGGCATC
AACTTCGATTTGTAGCGATGCCATGGCTCGCAACACGTTCACAACAATCCGTTCAGTGAT
TGGCTGTATTCATCTGGTGCCATGCTTGCATGTTCTTCTTTTTTATTCATGCTATGGCGA
TGGGTCGCATGAGTATAGGGTTTTGTCTTAGAAAAAGTAGGGTTGTGAAGAGTAGGTGAA
ACGGAAAATAACGTTAAAGATAGGTACAAAGTTGCGTGTTTGCCGTGAAAACACTATCTT
TGCAACAGCTAAATAATATAGGTAGCGTGAAGATAATAGAAGTGCTGAATGCCCTTGAAC
GATTCGCGCCTTTGCCCTTGCAAGCAGATTATGACAACGCTGGATTGCAAGTTGGATTGA
CAGAGGCGGAACTATCAGGGGCTTTATTGTGTTTGGATGTGACGGAACAGGTTGTTGACG
AGGCTGTTGCGCTGGGGTGTAATCTCATAGTGGCGCACCATCCCCTGATATTCCGCAGGC
TGTCGTGCATCTCCGATCAAAACTATGTGCAGCGAACCGTCATGAAGGCCATCCGTCACA
ACGTGGCCATCGTAGCCATGCACACCAATCTGGACAGTGCCAAAGGTGGCGTGAACTACA
AGATTGCCGAGAAGATGGGGTTGCAGAACCTGTCGTTCATCGGCAAGACGCAGCTGGTTG
ATGGCGTGGAAGGCGGTGAGGGTGTTGTCGGATCCTTTGCAGAACCAATGGCTGCTGATG
ACTTCATCATGATGCTCAAACGCGAATTTGACGTGGAGTGCGTGCAGGCCAATCAGCTGT
TGCGGCGACCCATCAAAACCGTTGCAATGTGTGGAGGGTCGGGTTCGTTTCTCTTGAAAG
ACGCATTACAGGCTGGTGCCGATGCCTTTGTGACGGGCGAAATGGGCTATCACGAGTTCT
TCGACATGGAGCAGCGCATTCAGCTGGCCGTGATAGGTCATTATCAGAGTGAACAGTACA
CTATCGAGCTTTTGAAACAGGTTATCGAGGAGCAGTGTCCCGGAGCTGAATGTCACCTGA
CCAACATCAATACGAATCCAATCATCTACCTTTAATAATGGGTTGAATCAATTAAAAATA
GAATAGAACATGGCAAAGAAAGATCCTACAGATTTATCAGTAGAAGAGAAGTTGAAGGCG
CTTTATCAGTTGCAAACCACCCTGTCGGGCATTGATGAGAAACGAGCTTTGCGCGGGGAA
CTGCCACTTGAGGTGCAGGACCTGGAGGACGAGATAGCTGGTCTGACCACTCGTGTGGAG
AAGATTAAGACCGACATCGACGAGTTCAAGAAGGCCATCACCCAGAAGAAGGCAGACATT
ACAAGTGCCGAATCGAGTGTGGAGCGTTACAAGAAGCAGCTTGACGAGGTAAAAAACAAT
CGTGAATACGACACGCTGACCAAGGAAATTGAGTTCCAAAGTCTTGAGATACAGCTTTGC
AACAAGAAAATCAAAGAAGCTTTGATCAAGGTGGAGGAGAAAAATGCCGATTTGGCAGAG
GCCGAAGAGCTGATTAAGGATCGTACGGCAGCCTTGAAGGAGAAGAAGGAAGAGCTTGAT
GACATCATGCAGGAAACGCGTGACGAAGAGGAAAAACTGAAAAACAAGGCCAGTGAACTC
GAGGTGACGATAGAACCACGTCTGCTTTCAAGCTTCAAACGTATCCGCAAAAACTCACGA
AACGGACTGGGCATTGTCTATGTGCAGCGTGATGCTTGTGGTGGTTGCTTCAACAAGATT
CCGCCTCAGCGACAGCTGGACATCAAGATGCACAAGAAGGTCATCGTGTGTGAGTATTGT
GGTCGTATCATGATTGATCCCGAACTGGCTGGTGTGAAAGTAGAGAAAAACGCAACGGAG
GAGAAGCCAAAGCGCAAACGTGCCGTTCGAAAAACCGCAAAGAAGGACGAGGAAGATAAA
TAAATTGCTTCAAAGAAACATCCAGAACAAGGGTGATGCCCTTTGGATATTCGGTGGGAA
TATACGAAATAAGCCAAAGTAAGGCAACAATCTTACTTTGGCTTATTTTAGTTATGCGCG
GCATAGATTATGAATAAAGTGGGGTCAGTCGTAAAACCCAGTTGCAACCCTCTCCCCCTC
ATGCACATAATTTCATAAGCCTAGCGAGAGTACAGTGTTTCCGACATTCATATCCTGTGC
TATCTTATATATGAGACAGTACAAAGATAAGAAATCAAATCGGAAAATTTTTAAATCGAT
GTATCTCATTGAATATTAACGAAATAAATGATAGTCTGGAAATTTTAACCGGACACTAGT
GTTATCTGATATTTTATTATACCATGATGATACTTGATTTTACCTTGCTAAAACTTCCAT
ATTAAACTATTGGAATTAATAGACCCCATATAATTAATATACAGTATCATCAAATTCAAC
CATATTCAAAATAATGTCCTTCTGTATTAAAGCGAAGTAAAAAATCCTCTAACGAGTTTG
CAATCTTTCTTTCGAAAAAATAAATGGCATTTTGACTACCTATTGCTTTTTTATCAATAT
GTAGATAAGTTCCTTCACACAATTCATAAAAAATATACTTGTTTCGAAAAATAGAACTAT
TATACAATTCCATATCTGGATCATACTTATAATAGTCCTGTCTAAGATTAATTTGTTTAA
AACTAATTGCATCTAATAGCCTATCACTATTATCCTTATTATTTTGGAAAAAGAAACCAT
AACCTATATGTCTATAAAAAAAATCCAACTCGAAAGGTATTTCTATTTCTTTCTTCACTA
ATTCAATTTCAGAATCAGAAATAGGAAAGAAATGATGTTTGAAATTTTTATATATTTCTT
TTTTCCTATCATTTTCATTTGGCAATACATATTTTTTTAACTGCTTATAAATCATAACTC
TAATCATTTAAATAAATATCTTGCTGGTGAATCTTTACCATGAATTAATCTCTGATGCTC
TTGTGGTTTCGCAGCAGGATGAATATTCCACCACTCATTATCGCCACCATATTTGTTTTC
TATAACCTTAATTCCGCAACACGATTATAAATTAAACTTTTTAAGTACCTGAGCAACAAA
AAGTTGCTCGGGATTTTGCTATGTCAGAATTTTCACTTATTTGGGGTTATATTATAAATT
GAATGGATACCACTTGCACATCGTCGATCTTTAGCTTTCAAAGATACTTTTTGCTATTTA
CACTTCATCTCCCATTATATTCTCTTACAAACCGTCTTATAAAGTTAAATAATTGGTTGG
TTGGTCGGTTTTGCATTGAAGATTCTTGAAATACATTTTTTTTGATTATATTTTTGCAAG
CAAGAAATGAGTCATTGAAATTTTCAGTTCAGTGATATTTTTAATTTGTCTAAATTTAAA
TAAATGAATGGTCAATTTCTTGCAGGCGATTTATTATGCTTCGTGCTTTTAGGAAGCCTT
TCTACTCTCAAATGTCAAGGCAATGTGGCTTTGACGTATAAATTTAACTATTTATGTATA
AAGTAGAAAGGGTTATCCATCCCACAACGTGGATTAGAGAACTGAAGATTGGTGAGATCA
GAATCGCCATTGTTTCATTGAAACAGAAGCATAGCTTCCGCAACTTAATCAGCAAGTACA
ACCAGTCACAGGGGTTGCTTGCTGGGAAATTCATTCATTCCACTTACAACAACAGGGGAG
AGCGCATAGCCGTTTATGCCATCACTCTTGAAGAACGTGAAAAAGAAATCAATCATGAAG
CAGATGAAAACAAATGGAAGCGAAGATTGCCACAAGACTTCAACAGCAGCAGAATGTGGC
CAGAAGGGACAGAGCATGAGTAACGCCTTGACCATGAGTCGCGGCATGGTCAACACTTCG
GACACCGTCTATACCGTGCCCGACATTGCCCGCATGCTTGGGCGTAAAGAGTGTACCATC
AGGAAGCGTATAGAAAAAGGCCTTATCCCGGCTCATAAGATGGGTCGCTGTTGGTATGTC
CAGAAGTCGGAGTTCATAGCAGAATTAAGAGATACTTAGCAATCCTCTAAATAACAAGTG
ACTAAGTTGCAAGACCTTGGCTAACTGACTGTGAAGCCGGTCGGCCAAGGCATTTTTATG
ATTAAACATTAGAGGATGATACCTAACAACCTGAGTTCGGGATAAAAATGTCCCGTTCTC
AATAGCACCCCCAAGAGCATAAATATATCTCCTCTATCTTGAGACAGAGGTTATCCATAA
AATTCCATCAAACTCTGATATGACTGGTTTTAGAACAGTGTAAGCTGCTGTCCTTGTCGG
TCTATACAGAAATCTACATTGATAGCCGGCTTCTTCTCAAAGAAACAGTAGGCTGCAAGT
GCCGACAGTGCATTTATAGCAAAATTAAAAACGCTCCTATGCCTGGAGTGTACCAGCTGT
GCCACGTTTTTCAGTTCATCATTGATGGTTTCTATGACCGATCTCTTTCTGAGTAATATT
TTGTCATACAAGGGTATTAGCTTGTTTTTCATGTTACTCCTCAGCCCCGTAACAAGGTTA
ATGCCATCATTGTATAATCTTTCGAAAAGCCCTTGGGATATATACCCCTTATCAGCAAAC
AACTTGCCGAAGAGGTTGTCGCTGAGCCTGTTGAACACTCTTTCATCCCTATCATCCACA
TTCGCCTTGGTGAACATGAAGTTGACCAACTCTCCACGCTCGTTGCAAGTCAAGTGCAGT
TTTAAGCCGAAATACCACCCCATCGTGCTCTTCCCTATTGAGGCGTATTCCTTGAAAACC
TTATTGCGACTGATGCGCTTGTTGTGGCACACTGGTATGGACGTGCTGTTTATGAAACTT
ATTCCGGTGCAACGTCCCAGACAGCACACTTGCAGAAACAGCATCATCACAACGGCAACT
CTTGATTCCAGTTCTATGAAACGGTTATAGGAGAGTTGCTCGGGAAACAAATCCCTCAAG
TGCTCCCTGACATAAAATAGATAGTAATGCTTGAAATTGCGGAAGTCATTGAAGTGGAAA
CAGATGAGAATAGTCATGATCTCAGCACGGCTCATTCGCCATTTACGCTTTCGATGCTTG
ATGCCGTCAGGCTCCTGCAGAGCCAGTTTTGCTATTTCAACATCAAATTCCTTGCAGAAA
TCATCTGCAATACAAAAAATCTCTGTAATTTTGTCTTTGGTAATCATCGCTATAATATAT
GTAACTTGTTGATAATCATATATAAAGGTACAAAAATATAGCGAGATTACCAACTTTTTT
CATCACTTTCTTATCCCGAACTCAGGTGAATATAACAATGTTTGGAGCATATTGACGGGA
TTTTAAAGGACAAAATAGAAGCAAATGTTCCTTCAAATGCAAATTCGCTGAGATTATCGA
TTTTTGATATTTTTATTGAAAGTGACATTAAGTGGTTGCTACAAATTTTGAAGCTGTTTT
TAGTATTAACCAAGACTCCTTTGAAGACATTGTTTTTTCAAATATACAAAAAGTGAGACC
TCTGCAAAACTCATTGTTCAAAATTTGCTCATTTCATCATATTTTTGTACCTTTATAGTA
TGAAACAACGTCCTTCTTCTCCGAGTTTTGCTGACCTAATAGTTGGCCATCGTAAGGTTA
AACAGACCTTTTTCTTTCAAATTGATCAGATAATCGACTGGAATCCCATTCGTGGACTTA
TTGAAATTGCTTACACCAAAGGCAACCGTCCCACTGGTCGTCCATGCTATGACAGCCTTG
TGTTGTTCAAGACCGAACTTCTTCGCACATGGTATGGCTTGAGTGACGGCACTGAAAGTT
GGGTGCATATATGGGCATAAACGAAAAAATCACAATCTCTTCGAGCGTGAAAAGATTGTG
ATTCGTTGATTTGTGAGGTACCTGGCAGAGTCGAACTGCCCTACACGGTTTTGCAGACCG
TTACCTAACCGATCGGCCAAGGTACCCTGATTGATTTTTGCGAGTGCAAAGATAAGGTAA
ATAATTTGTTCTTCCAAACATTTGTCTCACTTTTTCTCATAACACGCGGGCTTTCGATGG
GCTGACGCTTGTTTTTTCAGTATTTGGTCATGCAATGCACATCCTTTGCATCCGTAGCAT
TTGTCGTTGCTGTGTCGCCATGTCAGGTATATTCTTCGTCCTGCATAAGCTACAGCCGCG
ATGAGGATGACAATGAGAATAGTGTATTGAACAACGTGTGTCATATTGAGTTTTTATGGT
TTTATTGATGAACCAGCTATCAACATTCTATGCTGATTGGATGAGCAAGATACTGAATCA
ACCCGAACCCTTTCCATGCTTCGGAAGCTTTCTTCTTTCAGACATGGAAAGGATTCGGTG
GCTGTTAATAGCCTAGTGACGCCTCTTAATAAGCAAAGAGGGGATAGTTCTTCATCGTTT
CGTTGACTTTCTGTCTCACGTTTGCTATGACCTTTTCATCATCAGGTGCGTTCAATACCT
CTTCGATGAGTCCGGCAACGAGAAGCATGATGTCTTCTTTCGCACCTCGTGTCGTCATAG
CTGCGGTGCCAAGACGGATGCCACTGGTTTGGAATGCCGAACGTGTGTCGTAGGGTACCA
TGTTCTTGTTGACGGTGATGTCGGCAGCAACGAGTGCGTTTTCGGCCACTTTACCCGTCA
GTTCGGGATATTTTGAGCGAAGGTCAACTAACATCGAGTGGTTGTCTGTTCCGCCACTTA
CGATGCTGAAACCACGTTGTGTGAGTGCGTCGGCCAATACAGCCGCATTCTTTTTAACCT
GCAGTGCATACTCTTTCCATGACGGTTTCAGGTTTTCGCCGAAGCCAACAGCCTTGGCTG
CAATGACATGTTCAAGAGGACCGCCCTGCGTTCCAGGGAATACAGCACTGTTGAGCAGCT
GCGACATCATCTTGACATCACCTTTCTTAGTGGTCAGACCCCATGGGTTTTCAAAGTCTT
TACCCATCAAAATGATGCCACCGCGTGGACCACGGAGCGTTTTGTGCGTGGTGCTGGTGA
CGATGTGTGCATATTTGACGGGATTGTTCAGCAATCCGGCGGCAATCAATCCTGCTGGGT
GAGCCATATCAACCATGAGTAAAGCTCCTACTTCGTCAGCAATCTTGCGCATACGCTGAT
AGTCCCACTCGCGGCTGTAAGCTGAGCCACCTCCAATAATCAGTTTCGGATGGTGTTGGT
GAGCCAGCTGTTCCATCTCATCATAGTCTATGCGGCCCGTTTCCTTATTCAGGTTATAGC
CAATGGGATGATAGAGGATGCCGGATGTGTTAACACTGCTTCCGTGTGACAAATGGCCGC
CATGATCGAGGTTAAGTCCCATGAATGTATCGCCAGGCTTCAATACGGCCAGCAAAACTG
CGGCATTTGCTTGTGCGCCGGAGTGTGGTTGTACGTTAGCAAACTCGGCTCCGAAGAGTT
TTTTGACACGTGCCATCGCCAGATTCTCTACCTGGTCAACGATTTGGCAACCGCCATAAT
AACGCTTTCCGGGAAGGCCTTCGGCGTATTTGTTTGTTAGATACGATCCCATGGCCTGCA
TCACTTCGTCGCTGACAAAGTTCTCTGAGGCGATAAGTTCCATTCCTTTGAGCTGGCGTT
GATGCTCTTGCTCAATGAGATTAAAAAGTTCTTGATCTTTTTCCATGATTTTTTAATTTG
GTTTAAGTAAAGATGTTTCATTTAGAATAATCTGCAATTCACAGCATTCTGTTTGTTTTT
TTTGGTCTATTATTGATTGTTTTAGTGAGTTTGACAGGACAGGATTCAGCAGAGTTCTAC
TTTATTAATGTCTTGTTCTTTATCACAATAGTGACATTTCAGTAGACCATGTGTCTTGTC
TACCACATGGAATACGGTTTGCATGGGCTCGTTGTTGGTGATGCACATGGGGTTGTTGCA
TTTCACGATACCGCGCAATTCGTTCGGTGTCTCAACGGTTTTCTTCTCCACTACTTCGTA
ATCTTTGATGATGTTGAGAACTATTTTCGGGGCTACCACGGAGAGTCGGCTGATCTCTTC
GTCAGAGAAGAACTTGTCGGAGACCTTGATGATTCCTTTCTTTCCAATCTTTTTGGAGAC
AAAATTGTTGCCAATGGTAACTGGTGTGCCTAATGATTGGAGTTTCAGCAGATTGACAAC
TTGGTATGTTTTGCCCGCAGGAATATGATCAATAACGGTACCATTCTCTATTGCTGCAAC
TAAACGCTCTTTCTTATTCATAATCAGAATATTATTGTTGTATTACAACTTATTTGATAA
TTGTTTTATCTTGCTTGATGTCTTCAAGTGTGATGCCTAAACAATGACTGAAAATGGCTT
GTCTGGCATAGAGTCCGTTCTGTGCTTGTTGAATGTAATAGGCATGCGGATTGTCATCCA
CGTCGTAAGCAATTTCGTTGACACGTGGTAGTGGATGAAGTATCTTGAGGTTGTCCTTAA
CGTTTTTGAGCATGTCGTTGCGCAGGATGTACACGTTTTTCACATGTTCGTATTCCATCA
AGTCAGAGAAACGTTCTTTCTGTACACGTGTCATATATAGTATGTCGGCGTCTGCCAGCA
CCCTGTTGTTAAAGGCGGTGTGCTCTTGATACTTGATGCCGTTCTCTTGACAATAGAGTT
TGTACTCCATAGGCATGGACAGTTCGTTAGGAGCAATGAAATGGAAGGTGGGGTTGAAGT
GTCGCATCGCCATGATGAGTGAATGCACCGTGCGGCCATACTTCAGATCACCCACCAGAT
ATATGTTCAAGTTCTCGAGCGTCCCTTGTGTCTTGTAGATGGAGTAGAGATCCAACAAAC
ACTGTGAAGGGTGCATGTGAGCGCCGTCACCGGCATTGATGATAGGAACGGGAGCCACTT
CACTGGCATATTGAGCAGCACCTTCGATGTAATGGCGCATCACGATGAGGTCGGCATAGT
TGGAAACCATGAGTATGGTGTCCTTGAGAGTTTCGCCTTTGGATACACTGGAAGCCTTTG
CGTCTGAAAAGCCTATGACACGTGCTCCAAGTCTGTTGGCAGCCGTTTCAAAGCTAAGGC
GGGTCCTGGTTGATGGTTCATAGAAAAGTGTGGCTACGACCTTACCTTTTAATAGTTCGC
GGTTGGGATGCATTTCAAATTGCTCGGCCATGGCTAACAGATACATCAGCTCATCTTTAG
TGAGGTCGGCAATGGTGATAAAATGACGTTTTTCCATTTTGTATACTTGATATGTTTTGG
AATTGACGGCTAAGTTAGCTATTAATTTTTATTTACGAGAGATAATTAAAAGAAAAGTTG
TATTTTTGCATCAATAATATATATATGTATTGCGGAGAATGAGAAAGGCATTTGTTCATT
TCCTTTGGAAAACTTTGATCGCAGTATTTTGCGTCATTCTGATTGCGTTTATCGCGATAT
GGAATGGGTGGATAGGCTATATGCCTGAAGTAGAAGACCTTCAAAACCCTATCAGTCGTT
TTGCAACCCAGGTTTATTCGGCAGATGGCAAAGTGCTGGGTACCTGGAACTTTAACAAGG
AAAACCGCATAGTCATACCTTATTCTAAGATTTCTCCACATCTGGTTCATGCCTTGGTTG
CAACAGAGGATGAGCGATTCTATGAACATTCGGGAATTGACTTTTTTGCATTGGGGCGCG
CTATCATCAAACGTGGGATATTAGGACAAGAGAATGCTGGAGGCGGCTCAACTATAACCC
AACAATTGGCTAAACAGCTATATTCGGAAACGGCACGAAGTACATTGGAACGAATGTTGC
AAAAGCCCATTGAATGGGTCATCGCGGTGAAGTTGGAGCGAAATTACACCAAGGAAGAAA
TCATCACTTTATACCTTAATTATTTTGATTTTCTTCACAATGCAGTAGGAATTAAAACTG
CTGCAAATACATATTTCAACAAAGAACCCAAGGACTTGACAGTCACAGAGTCGGCCATGC
TCATCGGCCTTTGTAAGAATCCGTCTCTTTATAATCCCGTTCGTTATCCTGAACGTTGTA
CCGAACGTCGTAATGTCGTGCTCGGGCAAATGCAGAAGGCCGGCTATCTTTCGAAAGCAG
AATATCACCAGTACGCAGATGAAAAGTTGAAGCTGAACTTTCACCGTACAGATCACAAGA
ATGGATTGGCTACCTACTTCCGTGAATTCCTGCGCCAATATATGATGGCCTCGCGTCCAG
ATCGTTCTGATTATCCATCCTGGAACCAGAATCAATTTGTCTTCGATTCCATCGCATGGG
ATACAGATCCCCTTTATGGATGGTGCAATAAGAATTTTAAGAGAAACGGCAAACCTTATA
ATGTCTACACGGATGGTCTGAAAGTGTTTACCACCATAGATTCACGTATGCAGCTATATG
CTGAACAGGCTGTTTATAACCATGTGGCTAAGTTCTTGCAACCAGCTTTTAACAAAGAAA
AAGCCAAACGCCCCAACGCACCTTTTACCAAAGCACTGACACCGAAAGAAATCAGATCTA
TCTTGAATAGGTCTATGATGGGAAGTGAACGCTATAGGGTGTTGAAAGCCTCGGGAGCCT
CTGACGAAGAAATCAAGAAGTCATTCAACACACCTGTCGACATGGCGGTGTTTACCTATC
ATGGCGATGTGGATACGACAATGACGCCAATGGATTCTATCCGTTATTACAAGTCTTTCC
TGCGGGCGGGCTTCATGAGCATGGATCCGCAAACGGGTCATGTGAAGGCATACGTGGGTG
GACTTGACTACAATCACTTCATGTATGACATGGTGATGAACGGACGCCGGCAAGTAGGGT
CAACCATCAAGCCTTTTCTGTATTCCTTGGCCATGGAAAACGGTTTTTCTCCTTGCGACC
AAGCCCCTAACGTGCAGAGAACCTACATGGTGGCGGGCAAGCCTTGGACACCAAGAAACA
CCAGCAGGAGGCGATATGGCTCGATGGTGACGTTGAAATGGGGCCTGGCCAACTCAAACA
ACTGGATATCGGCATACTTAATGAGCCGTTTGAACCCACAGCTGTTTGTGAGTATGCTCC
ACGACTTTGGCATTCAAAATCCAGACATTCATCCCTCCATGGCACTTTGTTTAGGATCTT
GTGAAGTTTCTGTTGGAGAAATGGTCAGCGCATACACCACATTTGCCAACCACGGCATCC
GTACTGCTCCGATGTTTGTTTCTAAAATAGAAGACAATGAAGGGAATGTGCTGGCTACTT
TTCAGCCTCGTATGAGCGAAGTAATCAGTGCGGAGAGTGCCAACAAAATGTTGGTTCTTC
TGCAAGAAGTTGTCGACAGAGGAACAGCAGGTCGATTGCGTTTCAAGTACAACATCGATG
GAGAGATAGGAGCGAAAACGGGTACTACAAACCGTAATTCTGATGCCTGGTTCATGGGCT
TCACGCCACAATTAGTGAGTGGATGTTGGGTAGGCGGTGAAGACCGCGACATTCATTTTG
ACTCAATGAGGATGGGGCAGGGGGCAACCATGGCTTTGCCAATATGGGCTAACTTCATGA
AAAGAGTTTATAAAGATGCTTCGTTAGGATATAAACCAGATGCTTCATTTGGGCTTCCTG
AAGGCTATAATCCGTGCGCCAGAGATGATAAGGACGTAGATGAGTTTGGTATTGACGAGG
TTTACGAATAATAGATGAGTTGAAGTCATAGATGTTGCCGTAAACATACTATCGATTCTC
AAATTCAACAACGCGCGAATAAAGTTGCAAAATTACGATAATCTAGTAAAGATAATAATC
TTTTGGCTCAGTAGAAATTTACAGGGGATAGGAGAGGGTGCATTATATAAACGATTAAGA
TGCAACCTCCTGTTTTTTTCATAGTCAAACGAAGTTTTAGCAGACAGCAATGGAAAACAT
GTTAAGGCGCTGTTATTATCTCTTTGCGCACTGTTCCATCATCCATCACGATGATGTTGA
TGCCCAGCTGCGGCCTGCTGATTCTGGTTCCGTCTAGTCGGTAGCGTGCCTTCTCCTTAG
GCGTGCGGCTGTCTGCGAGGTGTTTGTCCACTGCGTTGGACACCTTCCGTGGCTTGATAT
TGAATGTCATCGACTGGTTCTGATAGGATATCTTTTTGAGATTCACAAATCCATCTCCGT
CTCCCAGTCCGTATACCACATGGAAATTGCCCTTTTCGTCGTAGCCGTCGATGACGAAGC
AATGTTGCGCGTAAGGCGAACTTCCTCCGTAGATGACCGGCATGCCGTCTGAAAGTTGCT
GGTACAGCGTGGTGTACCATGTGCTGTCATTTACTTCGTTGAGGAATGTTGACAGGTAGG
TCACAGCTTCGTCGTAAGCAAAATGCACTTTCAGGGCCTGTGCCACATCCATGTCATAAG
CGCCGCTGTAGTCTTGTCCATAATCCATTTTCACGGCAGCACCACAGTCGGCCATGAGTT
TTGCCACTGCTTGTTTCTCCTCTTCCGAGCTGTTGTCACCGTATGTGTAAGCATCTTTCA
TCTTCTCCCAGTCGTAGGTGCTTTTACTGAAGTCGGTTTCAACGATATGTGTCAGTCCGT
CGCCACCCTTGTATGCGTAGCTCACATTGCCTTGTCCGCGCGCTGGATAGCCGTAATATT
TCATAACCTGTGCCATGGCAGTAGCCACGCAGCCCGTCTTGCAGTGTACGTTCTTGCCAG
GAGCCAGCGGACATTGTAGATTATAGGGTGCATTCTGTCCCCAGGTTGTCTTGAGCATGG
GCGCCACCGATGGCTTTATTTTGCCCTTCATGAGGCTGAAGCATTCATATTGCGACATTT
CTTTCGCATGGATGCCCATGAGCAGGCAACATGAAATCAATGTGAGTAGGGATTTCTTTT
TCATCATGTACAGTGTATTTTTGTAGAATATGCTGTATGGTAAATAATAAAAAAACAGGG
ATGGACACGCTTGTGGCATGCTCATCCCCGTTGTATCAGAAAGTTTACTTTGTTTCTATC
TCTTCCTTCATATCAATAAACTGCTTTTTTGAATTGTAGAATTCATATTGCAAGAAAGCT
AATTTTTGTGAAGGGATGACGTTAACTCCAAGTCCATACTTCATCTGCCACTTACGTTTC
AGGGAGAACACTCCTTGATTGATATATGCGGCTACATACGGATGAACGTGGAGAGTGAAC
CGTTTAATTCCTATTTTGTTGACTAGTTTGTCAATTTTTCTTTCAAGTTGATCGGTAAAT
AAAATACTAGACTTAATTTTACCTGTGCCATTACACGTGGGGCATGTTTCGTCAACATTG
ACATCCATCACAGGTCTTACACGCTGTCTAGTGATTTGCATCAATCCAAACTTGCTCAGT
GGGAGAATGTTGTGACGTGCACGATCACTTTGCATGTTCTTACACATGCGCTCGTAGAGC
ATCTGTCGGTCTTCAGCAAGATGCATGTCGATAAAATCAACAACGATAATGCCTCCCATG
TCACGCAGCCTGAGCTGCCGTGCCAATTCGTCTGCTGCCCCAAGGTTTACTTCAAGCGCA
TTTGCTTCTTGGTCATTTTCTTTTCGTGTTCGGTTCCCACTATTTACATCCACAACATGA
AGGGCCTCGGTATGCTCAATGATAAGATAGGCACCATGCTTGTAGTTGATGGTCTTACCG
AAGCTAGACTTAATTTGTTTTGTGATGTTGAAATTATCAAAGATAGGCACTTTGCCCGTG
TACCGCTTCACAATGCCCGACTTGCTCGGGGCAATTAACGTGACATAGTCTTTAACCTGC
CTAAATGCTTCTTCATCATTAATATAAATATTCTCGAAGCTTGGGTTAAATATATCTCTT
AATAAAGCGATTGCTCGTACCGCTTCTTCATATACTAGTTGAGGTCGTTTTTGGGTTTTC
TGTACTTTGACAATCGCATCTTGCCAACGCTTTGTCAACACTTTCATTTCGCCATCCAAC
TCAGCAACTCTTTTTCCTTCTGCCACCGTGCGTACGATGACGCCGCAGTTTTTAGGCTTA
ATGCTGCGGACGAGTTGTTTCAACCTGGCGCGTTCCTCACCGTTTTTGATTTTTGAAGAA
ACGGAAACTTTGTCACCAAAGGGGATCAAAACTAAAAAGCGACCTGCAAAAGATAACTCA
GCAGTTAGTCGTGGACCTTTGGTTGAAATAGGTTCTTTAACAATTTGCACCAATATTTCT
TGCCCTAAGGTCAGTGTCGACTGAACGCTACCGTCTTTTTGGAGGTCTGGCAGATGTGAA
GCTTTGGCAAATGGATAAAGTTTTTTTCTGTCACTTTGTACTTGTTTTAAGTACTTCGCA
TACGAATTAAATTGGCTCCCTAAGTCAAGATAGTGAAGAAAAGCGTCTCTTTCATATCCT
ACATCCACAAAACAGGCATTCAAACCTGGCATAAGTTTTTTAACCTTTGCAATGTAGACA
TTTCCAACAGAGAAAGTTGCAGAGCGCGGTTCGTTCTGGTATTCAACCAGACGCTTATCC
TCTAACAGTGCCGTGGCAATGTCTTTCTCCTGGACGTCAATAACAACTTCGCTGGTCATT
TCTCTTCTTACTTTGCTTAGTTACATCAAAAAAGGGCGTGCCAAATATCCTTCATAGGAC
TTTTTGACGCGCCCCACTGTCTATATAGACTATCAAGCAATGTTATTTGCTCTTATGTCT
ATTCTTTCTTAATCTTTTTTTACGCTTGTGCGTAGCCATCTTGTGGCCCTTCTTTTTCTT
ACCGTTTGGCATAATTTTAAATGTTTAAAAATAATATGTTTTGTACTAAATTATCTATAT
TAATAGATGTAGAATACCAATTGGATAATTCTCAACTTAAAAGTTGCCTTACGCTTTCAT
CGCATTGATGAAGCTCTTTGATGGTTTAAAGCTGGGCAAATCGTGTGCATCAATTGTAAT
TGTGGTATTCTTTTGAATGTTTCTGGCAGTCTTTGCCGCTCTGTGCTTGATAATAAAGCT
ACCAAAACCTCTCAAATAAACATTTTCTCTTTTCTCGAGAAGGCTATCCTTTACAGTACT
CATGAAGCATTCTACCACAGCTGCTACTTCTTTTTTCTGCAAGCCGGTAGACATTGAAAT
TTCGTTGATGATATCTGCTTTCGTCATTGTATTTATTGTTATTTGTTGTTATTTTTTATC
TTGTACCTCGATTTTGATTTGCAAATATAGTTGTTTTTTGCGTGATAGAGAAATATATTT
AGTTATTTTTGCCAAAATACTTCATAAAAATAGTTCAGAAGTAGTTCTTATCCAAGAACT
TATATATCTACATTAAGAAAATATGCCCATTTCACCTTTGTGAATCTACCTTTGTGCTAT
GGAAAATGGGCTACTGTTTTTCCCCGTTTTATGTCACAAGCTTTATCATCATATCCATGT
TCTCTGTTCATTGCATTATCCTAAGATTGTGGAGATGTGAGAATAACTTGTAATTCGAAA
CATGTTTTTCAAGGATATTAAATGCGATTTTGAAATCTTTTTGGTGGCTGACCTTCACCT
GATGACAATAGACCACATAGGGCAGAAAAAGCACTCATGCTGTAGATGAACAGCATGAAA
TGCAGTGCCATGTTGAAGATATTCTGCCGAATAGGCGGAATTAGTATTCCATGATTGCTG
GTAATTCTTTGGCCTGATCAATCATTTTCTGAACTTCTGAAACTGAGGGTACGTGGTTTA
CCAAGTTTCTCTTATTATTAATTTCTTCAAGTTTTTGCTGTAAATTCTCTGCTACCCGGT
GTTTCAGTTCCTTCACCGTGTCAACACCAGCGGCTTCCAAAAGTTCAGAGAACTGTGGAC
CTACACCGTTAATGCGCATCAAGTCAGCATGGTTTGTCCACTTCAGAATACTTTTACCAC
TTATCCCTGTAGTTTCTTCTAGGGTTTTACGGCCGGCAGGATTTTTTGCCTTTTGCAGTA
AATCATCCACTGTATTGATACCTGCTTCAACAAGTTTTTTTGCATTTACGTTGCCGATTC
CCTCGATGTCAATAATCTTGTAAGTCATCTTTGTTTAAAATTAGTTTATGAAAGGTTTCT
TTTCGTATCGCCAAAGTTAACGATAAATACCTAGATATCAAAATATTTCCAGCTGTATTT
TGTTAGAATTTACGAGTCATTATTGTGAGCTTTCATGCGTTGTTCTTGTGCAATATATAA
TAAATGTGTAGATTTGCATGATGAGAAAAATAATCCATATTGATATGGATGCTTTCTACG
CTTCGGTAGAACAGCGTGACCATCCCGAATTAAGAGGCAAACCGGTCGCGGTAGGTCACG
ACGGACCGCGTGGGGTAGTGAGCACGGCAAGTTACGAGGCGCGCAAGTTTGGCGTGCACT
CGGCCATGGCCATGTGCAAAGCCAAGCGTCTGTGTCCGCAATTGATCATTGTGCCACACA
GAGGAGAGGTGTACCACGAGGTTTCCATACAGGTTCGTGAAATCTTTCGTGAGTACACAG
ACATCATCGAACCCATATCTTTAGATGAGGCATTTTTGGACGTAACAGATAATAAAAAGG
ATATTGTTGATTCGCGGACCATCGCCCTTGAAATAAAAAAGAAGATACGAGAAACCACTC
ATTTGACTGCTTCTGCCGGCGTGTCCTTCAATAAATTTCTGGCCAAGATAGCTTCTGATT
ATCGAAAACCTGATGGATTGTTTGAGATTAGTCATGAAGAAGCGTACGATTTTATTGGTC
AATTGAAGATAGAGAAGTTTTGGGGCATCGGACCTAAAACAGCTCAACTAATGCATAAAA
TGGGAGTTTTTACGGGCGAACAATTGCGCCATGTTTCTGAACAACATTTGATTGACGTGT
TTGGTAAGATGGGCAGTGTCTACTATCATGATGCCAGAGGCGATGATGAACGGCCCGTCA
TCAGCCATTGGATTCGCAAATCCGTTGGCTGCGAACGTACATTTCAGGAAGATCTCACCC
TGCGCTCGGCTGTCTTGATTGAACTTTACCACACGGTGTTGGAACTGATTGAACGAATCA
AAGAGGCGGATTTTGAAGGCAAGACACTGACCTTGAAAATCAAGTTTGATGATTTTACGC
AAATAACCAGAAGCGCAACGGTAGAACATTGTTTGCAGACCAAAGACCAAATACTGCCTC
TGGCAAAGAGTTTGTTGCGTGAAGTGGATTACTCCCATCGAGCTATCAGGCTGATGGGAC
TGTCTGTCAACAACCCTCATGCGGACGATAAGGGTGAAAAGGAAATACTATGGGAAGAAG
GATGGATAGATGGCTTTCAAGATGCCTAATAAAGAATCTTTCTCATAACTATGAACACCA
TCTCGTGTTAAATTTTATATTGTGTGCTAAACCCGCAAGAATGGGGCTTTGAAAAACTTG
AAATCATTTGGATGTATCAGATATCTTTCGTAATTTTGCATAGAATAAAAAAGCAATATT
TGCATTGATGATTTGGCCTGAACCTTCTTTTTTGTGCAGGTCATACATCAAATGAATCAT
CATCATCATGAAACAAACAAAGATAGTATGTTCGATCAGTGATCGAAATTGCAGTGAGGA
GTTTTTGCGAAAATTGTTTTTCGCAGGTATGAATGTCGTGCGTATGAATACTGCTCACGC
CACTATTGAGGGGATGAAAGGAGTCATCAAAAATGCTCGTGCAGTTTCTTCAAACCTGGC
ATTGTTGATTGATACCAAGGGACCGGAAGTGAGAACCACGAACGTAGCTGAACCCCTGCT
GTACAAAACAGGTGAGGTTGTAAAGATTTTCGGTAGGCCGGACGTAGATAGCACACACGA
CATCATTAACGTTTCGTATGCTGATATTGCAAAAGATTTGAAAGTTGGCAACGATATCTT
AATCGATGATGGAGCGCTGGACATGAGAGTGATCGACATTATCGGGCCGATGGTGGTGGC
ACAAGTGATGAACGACGGCGTACTCGGGGCTCATAAAAGTGTGAATATACCAGGCAGACA
CATCGACTTACCTGCACTTACCGAGAAAGACAAACACAACATTCTCTTTGCCATCGAGCA
GGATATTGACTTCATTGCGCATTCTTTTGTTCGTAATGCGCAGGATGTAAAAGCCGTGCA
AGACATCCTTGACGAACATCACAGCGACATCAAAATCATTTCAAAGATAGAAAATCAAGA
AGGAGTTGATAACATCGATGAGATTATCGATGCCTCTTATGGCATCATGATTGCCCGCGG
TGACCTGGGTATCGAGGTTCCCATCGAGGAAATACCTGGCATTCAGCGCCAAATCATTCG
CAAATGCGTCATGAAGAAAAAGCCAGTCATCGTGGCCACGCAGATGCTTCACACCATGAT
TAACAATCCGCGACCAACGAGAGCCGAAGTAACCGATATTGCCAACGCCATCTATTCTCG
GACAGATGCATTGATGCTCAGTGGCGAAACGGCATCTGGGCGATATCCTGTAGAGGCTGT
TCAGACTATGGCACGCATAGCTGAGCAGGCCGAAGCCGACAGAACATGGGAAACAACCAT
CGATCCCATGGCTCATGATTATGAAACCCAACGGGAATTCTTGGCACATTCAGCCATTGA
ATCTACCCGTCGACTGGGCGTGAAGGGCATCATCACGGCCAGCGAGACGGGGCAAACGGC
TCGCACGTTGTCGTCTTTCCGTGGTGCCACACCTATCTTAGCCATCTGTTATAGAGAGAA
AACGCAACGATTGTTGAATTTGAGTTATGGAATTATCCCTATTTACCAAAAAGAACATAC
CAGTTCTGAATACCTCTTTACGGCAGCCCTTAGGATGCTTCGTCAAAAGGGATATATCAA
ACCAGAGGATAAAATTGCCTACCTCAGCGGCAGCTTCGGGAAGAACGGTGGTACCACTTT
GCTAGAAATCAATAAAGTAGGGCAGGTATTTGATAACTCCTACGAGTTCCATCTTCCACA
CTATGTGAAGGACGAAACAGAAGCGAAGCGATAAGCAACCGTGGCAAACTTTGAACAAAA
ATGAAATGAACATCGGAATTATTGGAACGGGTAAAATCGTCAACGAAATGATTCCCGTTG
TCCAAGAAATCAGTGGTATCACGATTCAGGCCATTTGCAGCCGACCGCAAAGTCTTTCAA
AGGCAGAGCGGTTGGCTGCTTTGTTTCATATTAAAGAGGTCTACAACGATTATGATGCCA
TGCTCCGCAACAGTGACATCGATTTCGTTTACGTGGCCGTAGCCAACCATGCACACGCAG
ACTATGCGCGACGTGCGTTGCTGGCCAAGAAAAATGTCATCATCGAAAAACCCAGCTGTT
CGTCTGTTGCTGAATTAGAAGAGTTGATGCAGTTGGCATCAGCTGACAATTTGTATATAT
TCGAAGCCGTTACCCTGTTGCACATGCCCCATTATCGATTGATAAAAGACGAGTTACTGG
CGCAACTGGGACGTATCAAATTGATAACGTGCAATTACAGTCAGCGCTCCAGCAGGTACG
ATTTGTATTTAAATCACCAGCTAACGCCTGCATTTGATACGGCATGCCATGGTGGGGCTT
TGATGGACATCAACGTCTACAACATCAATTTTGTAGTGTCATTGTTTGGCGAACCCACGG
GTGTGGAATATCATCCCAATGTGGGACATAACAAGATTGACACCTCTGGAGTAGCCATTT
TGGCCTATCCTGATTTCGTGGCCACCTGTATTGGTGCTAAAGATTGTGACGGATATTCGT
TTGGAGCTATACAGGGTGACGAGGGTCGCATAGTCGTCACAGGCCCCGTCAGTACGCTGT
CTGAATTGGAACTGTGCAAGGACGGTAAATCGCAAACCATCAACATTCAGCCAAAAAAGC
ATCGGTTGGCTTTTGAATTCGAGCATTTTCGTGATATTTATCACGCCCATCAGGTTGATG
AAATGAAGCATTACTTGCAAATTTCTCACCAAGTGATGAAAGTAATCGATCAATTGCGAG
ACTATACCTTATTTAATAAATAGATTCTATGGGCCGTCCCAGAAGAATATCTACAAATCA
TGAAACAGAAAAATTTGACAGAGAGCGAATATCGCCAACGCATCAAGGAATTGGAAGAAG
CACTTGAATATGAGCGACTTCGCAATTACGCTTACGAGAAACTCATCAAGATTACTGAAA
AAGAAGAGGGTATCACGATTTTGAAAAAAGGCGATAAGCCGAACACGAAATAGCATTAAC
TATATTAATCTTTTGCCCCTTGTGTCCAAACTCATTGAGTTTGGACACCAATCTCAATGG
GTTTGCCCTTCAATCTCAATGGGTTAGGGGGATAAAGTCATAGAGATTGATTTTCAAACT
TAAATCTCTACCATCACTCTATATTTTTACATGCTGGGTAGACCATATTTTATCGGAAAT
AAGTTAACTTTTCTGATTGAAATGACGGCTTTTTTAGACGCAAATCATACCCACTCATCT
AAACCGTTATACAATGTCATGAATGCTGACAATCCATTCGTCAAAAACACGGCAGTTTTG
TTCATTTCTGCTAAACAGCATTTTCTTCACACAAAATATAAGTACTTAGGTATCTTCTTT
ATGCGTCATTATTAATCATTTACACGCGCACCCGATGGTGAATGTCGGAAAAAACTTTTT
TTATCGTAAAATCTTATCAAATTTTTATTGAAAAACTTGATGAAATGAAAAAATATGCAT
ATATTTGCAAAACAAAGAACAGTTTCGGATTTTTTTAATTTGGGTGATATGGCAAAATAC
AACATTGTTAAGAAAAAGGATAAGGATGCTGCCTACCGTTCTCTAGTCAGCCCTGAATTG
ATGGACGAGCTGCAGGAAAAAATTTTGGATGTTATTCTCATCCAAAAGAAATACAAAGAC
AAGAATTATTCGGCAAAGAAACTGGCAGAGGACTTGGGTACTAACACGCGGTACATTTCG
GCTGTCGTCAATGTGCGTTTTCACATGAACTACACATCATTTGTCAACAAGTATCGTATT
GAAGAGGCTATGGCAGTGCTGACGGATAAACGGTATCACGATTTGAATATGGAAGAGATA
TCAGATATGGTAGGCTTTTCAAATCGACAATCCTTCTATGCGTCTTTTTATAAATTGAAT
GGCTGTACACCTCGCGACTACAAGATGCAGCACCTGGCCATGCTTCCACCAGATGCATCG
GCTCCGAAGAAGGGAAAAAAGAAATCTGGTTCGAAGAAGAAAAAGAAGTAACAATCCTAT
TGTCGCTGAATGACACATGAATTTAAATATTCAGACGAACGATTTGCAGATTTGCAAATG
CTAAGGTATCGTCTGAAAGGGTTTGAGAACTTGACGCTCAAACAAAAGATTTATATCTAT
TTTTTAGCAAAAGCCACATTGGCAGGAAGAGATATCACGACCGACCAGTTTGGCAAGTAC
AACTTGAAGATAAGAAAGGTGCTTGAGGCAGTGTATGAAGAATATTCTGGCTCGAGAGAT
AGTGATGACTTCAAGAATCTGGAAATCTATCTGAAGAGGATTTGGTTCTCAAACGGCATC
TATCATCACTACGGCAGTGAAAAGATGATTCCAGAATTTTCAGAAGGCTTTTTTAGAAAA
GTAGTGTCCGGGATAGATGCCTCATGCCTACCATTGTCATCCCGTCAAACGGTGCAAGAG
CTGCTTGATGAACTTGTTCCGGTGATGTTTAATCCCGACATCTTGCCCAAGCGTGTCAAC
AAGACAGATGGAGAAGATTTGGTGTTGACATCGGCTTGCAATTATTATGATGGCGTTAGT
CAAGAGGAAGTTGAGCAATTTTACGCTGCCCAAAAACAGCCTTCGGATGATGAGCCTGTT
TCTTATGGACTGAATACCAAGTTGGTGAAAGAGGATGGTGTCATCAAAGAGATACCATAC
ACGACCAACTGCCTGTACCAAAAGGAGTTGAAACGAATAGTTTACTGGTTGGGCAAGGCA
CGAGAATTTGCCGAAAACGAACAGCAAAAGATGATAATCTCGCTGTTGATACGATATTAT
GAAACGGGTGACTTGAAGTTGTTCGACGAATACTCCATAGAGTGGTTGAAGGAACAAGAT
GGACAAGTAGACTTCATCAATGGTTTTATAGAGGTATATGGCGATCCGTTGGGATTGAAA
GGTTCCTGGGAAGGGCTTGTAGAATACAAGGATTTAGAGGCTACCAAGCGCACCCAACTC
ATCAGTAAAAATGCACAATGGTTTGAAGACCACTCACCGGTAGAAAAGCGTTTCAAGAAA
GAAAAGGTGAAAGGTGTGACCGCTCATGTCATTTGCGCAGCCATGTTGGGTGGCGATGAA
TATCCATCGTCGGCCATAGGAATCAATCTGCCGAACGCAGAATGGATTCGAGCCAGGTAT
GGTTCCAAGAGCGTTACAATCGGAAATCTCACGGAAGCTTACAATCATGTGGCCCGAGGA
AATGGTCTGCATGAGGAGTTTGTGATCGATGACGAAACGCTGGGGTTGATTAACCGTTAT
GGAGATCTTTGTGATGATTTGCATACTGATCTGCATGAATGCTTAGGACATGGCAGTGGA
CGGTTGTTGCCGGTTGTTGCCGGTGATGCTTTGGGTGCTTATGGTGACACCATTGAGGAA
GCCAGGGCCGACTTGTTTGGACTTTATTACATCGCAGACGAGAAGCTCATTGAGTTGGGA
TTGATGCCAAATGCAGATGCCTACAAATCTCAATACTATACCTACATGATGAATGGCTTG
TTGACACAGATGGTCAGAATCAAGGAAGGGCATCAAATAGAGGAAGCTCACATGCGTAAT
CGCGCCCTCATTGCGCGATGGGTGTTGGCGCACGCCGACGGTGAGGTTGCGATAATAGAA
AAGCAGGGCGTTGCTGAAGATGGCGCTGTTCGTCATTTCGTTCAAATCAATGATTATCAG
AAACTGAGACAGCTGTTTGCCAAGCTGTTGGCTGAGATTCAGCGAATCAAGAGTGAAGGT
GACTTTGAAGCCGCGAGGGCAATCGTTGAGAGATACGCCATTGACATAGACGCAGATTTG
CACAGAGAGGTGTTAAGTCGTTATCAAAAACTAGACATTGCTCCCTACAAAGGATTTATC
AATCCCTGGATGAAGCCTCAGTATGATGATCAGGGGAACATCGTTGACATACAACTTGAT
TATACGGAATCGTATGCTCATCAAATGATGAGGTATTCTAAAACATCAGAATCGGATGAA
TGAAGATATTAACGAAACAGTAAGGGAAATCAAACGTTCATTCAGACTCTTGATGAACGG
CGTTGCATCACAGTCCATGCGTCAGAAAGGGGTGGACTATAAGATAAACTGGGGGGTGTC
GCTGCCTGACTTGCAAAAAATGGCTCAACAGTATGGTAAGAATCACGATCTTGCTGTTGT
ATTATGGCAAGAGAATATCCGTGAATGCAAGATTCTGGCGACTCTCATCATGCCGCCCGA
AGAAATGGATGAGACACTCGCAAAGCAATGGGTAGGGGATATCAATTCGCAAGACTTGGC
TGAAATCGCATGTTTTAATTTGTTCCAACACCTGCACCATGCGGCTGATTTGTCTTTCGA
ATGGATGAAATCCAACGGAGAAATTGTGCGGATGTGTGGCTATCTTATTCTCTCAAGACT
CTTTATGAAGGGAGAAAATCCCCACGGAAATAGGATTAACGAATTCATGGATGAAGTGGC
CCTTGCGCTCAATAGTGACAACTTGGGCGTTCGACATGCCGCGTTGAATTGTGTGAATAA
ATTCGCAGAGCTTGGTGAAGATTTTCGTAACATGGCCGAAGAGAGGTTGAATTTACAATT
GTGAAGATTTATATAGTCATACATTACCTATATTTCAAGGAAATATTGTAACTTTGTAGA
GTTATAATGTTCGGGAAATGAAAAAAGATATCAGAAATGCTGTTAAACAGCTTCTAGATG
ATTATCTTGTAACAAACAACCTTCGAAGAACGCCAGAGAGGTATGCTATCCTTGATGCTG
TTTATAGCATCAGGGGACATTTCTCTTTGGAGGAGTTGGATGAATATCTCATCGAGCATA
ACTTTAGAGTTAGTAGGGCTACCCTCTATAACAATTTAAGATTGTTTAGAAAACTGCGAT
TTGTGATTTGTCATCGCCTGCAAGGTGGCACGGTGTATGAGTCGTGCTATGACAATAAGG
ATCATTGCCATCAGATTTGCACGGTTTGTGGCAAAGTCTCGGAGGTTAACTCCCCGGCAA
TTGTCGAGGCTGTGAATGAAACCAAACTGAGAAGATTCAAGAAAGATGGATTCACACTGT
ATATCTATGGGGTTTGTAGTACCTGTCAAGCGCTGATAACACGTAAGAAAATGAATAAAG
AAAAAACTAAAAACATAAGATAAAATGAATAAAGGTAAAGTTGATGTCCTGCTTGGTTTG
CAGTGGGGTGACGAAGGAAAAGGCAAAGTAGTCGACGTGCTTACACCAAAATATGATGTA
GTTGCCAGGTTCCAAGGAGGCCCAAATGCAGGCCATACATTGGAGTTCGAGGGCCAAAAA
TATGTTCTTCGTAGCATTCCTTCTGGAATCTTTCAAGGGGGAAAGATCAATATCATCGGT
AATGGGGTAGTGCTCGCACCTGATCTATTCATGGACGAAGCTAAAGAACTGGAGAAGAGT
GGCCACGAATTGAAAAGCCGTATTCATATCTCCAAGAAGGCTCATCTCATCATGCCTACG
CATAGAGTGCTGGATAGGGCATACGAAGCCGCACGAGGAAAGGGCAAGGTTGGAACAACA
GGTAAAGGCATTGGTCCGACATACACTGACAAAACGTCGAGAAATGGTTTGCGGGTAGGA
GACATCCTTGACAACTTTCAGGAAAAATATGAGGCTCATAAGGCGCGTCATTTGGACATG
TTGAAGGCTCTTCACTTTACAGATTTCGATTTGGAAGAAACGGAAAAGCATTGGATGGAA
GGTATAGAGTACCTCAAACAATTTAAAATTGTTGACAGCGAACATGAGATCAATCATCTT
CTTCGTGAGCAGAAAAGCATCTTGTGCGAAGGGGCGCAGGGTACCATGCTGGATATTGAT
TTTGGCAGTTATCCGTTTGTAACGTCTTCCAATACCATTTGTGCCGGGGCATGTATCGGT
CTTGGCTTAGGTCCCAACAAGATTGGAAACGTCTATGGCATCATGAAGGCTTATTGTACA
CGTGTAGGATCAGGCCCCTTTCCAACCGAATTGTTCGACGAGGATGGCAAGAAACTTCGT
GACATCGGCCATGAATATGGCGCTGTAACAGGAAGAGAGCGTCGTTGTGGATGGGTAGAT
TTGGTTCAATTACGTTATTCAATCATGGTCAACGGTGTGACTCACCTTATTTTAATGAAG
AGTGATGTGCTGGATCAATTCAAGGTGATTAAAGCATGCGTTGGTTATGAACTGAAGGAT
GGCACACAGACGAAGGAACTTCCTTATGACCTTGAAGGAGTGAAGCCAATTTACCAAGAG
CTACAAGGCTGGCACACTGACTTAACAAAAATGACCAATGAGGAAGAATTTCCACAGCAA
TTCAAAGATTATATCAAGTTCTTGGAAGAGTTTTTGGAAACACCAATCAAGATTGTTTCA
ATCGGACCTGATCGTAATCAAACGATTGTAAGAAACTAATGACAAAAGAGAAATTAAATG
ACTAACAAACCAACTATCGTCAAAGGGACTAGAGACTTCTCGCCTATGGAGATGTCTAAG
CGCAATTACATATTCAAGACTATTGAAGACGTTTATTCGCTTTATGGTTATCAACAAATA
GAAACCCCAGCTATAGAAACTCTTCAAACCCTGATGGGCAAGTACGGTGAGGAAGGAGAC
AAGCTGCTTTTTAAGGTTCTTAATTCGGGTGACTTCCTGCGTAAGGTTGACGACAAAGAA
CTTGTGGAAAGAAATACGTTGAAACTTGCATCGCAACTTTGTGAGAAAGGACTACGGTAC
GACTTGACTGTACCATTCGCTCGCTATGTTGTCATGCATCATGATGAACTTCAATTCCCT
TTTAAGCGTTACCAAATTCAACCTGTTTGGCGTGCCGATCGACCTCAAAAGGGCCGATAT
CGAGAGTTTTATCAGTGCGATGCCGACGTGGTGGGATCAGATTCCTTGCTCAATGAGGTT
GAATTGATGCAAATTGTTGATGAGGTGTTCCAAAGGTTTGGCGTGCGGGTAATCATCAAA
ATCAATAACAGAAAGATACTTTCGGGTATTGCTGAGATGATAGGTGCTGCGGATAAAATA
GTAGACATCACAGTTGCCATCGACAAATTGGACAAGATAGGTCTTGAAAATGTCAACCAA
GAGTTGGCAAACGCCGGTATCTCTCCAGACGCCATCGAGAAGTTGCAACCCATCATATCC
CTTCAAGGAACAAATGATGAAAAGCTCAACGTCATCAAAAACGTGCTGAAAGACAGCCAG
GTAGGACTGAAGGGTGTGGAAGAAGTTGCCTATATCTTAGATGTGTTGAAACCAATGCAG
CTTAATAACGAGATAGAACTTGATTTGACTTTGGCGCGAGGCCTTAATTATTACACTGGT
GCCATTTTTGAAGTAAAGGCTAAGGATGTTTCTATTGGCAGCATTACAGGTGGTGGTCGT
TACGATAACTTGACGGGTATTTTTGGCAAGCCAGGATTGAGTGGAGTAGGAATCTCGTTT
GGTGCCGATCGTATCTATGATGTATTAAATGCTTTAGACTTGTATCCAAAAGAAACAACC
AATTCTACTCAAATTCTTTTCATCAATTTTGGCGAAAAAGAGACGGCCTATTGTTTGCCT
TTGGTCAATGAGGCTCGCAGTCATGGAGTCAGCGCAGAGATGTACCCAGATGCGGTTAAA
ATGAAGAAGCAGATGAGTTATGCTAATGCAAAGCAAATCGCATTCGTGGCCATGGCTGGT
GAAAACGAGATGCAGGAAAATAAGATAACGATCAAAAACATGGAAACAGGAGAACAAATA
TTAGTTCCTATTTCTGACTTTATGGATGTCTTTTCTGAACAAAGAAAGTAAGATTTATAA
CAGAAGAATGGTGAAGTCCGCAAGATTTCACCATTCTTTTTTGTTCTTATGCTTGTAATT
GTATTGATTTTTGTATCTTTGCACTTTCAAAAAATGTACGAATATGACATCAGAAAACAA
AGCATATAATAAGTTAATCGAAGCTGGAGTGCATCCTTCAGCACAGCGGTTGGCCATCAT
GGAGTTCCTGATGGAAAATCATACCCATCCAACAGTGGAGGATGTTTATAAAGGTTTGTG
TCCCAAAATTCCAACCCTAAGTAAGACTACCGTTTATAATACGCTGCGTTTATTTTCAGA
ACATCAAGCTGCTCAAATGATAACCATTGACGAGCATCGTGTGTGTTACGATGGTTGTGT
AGAGCCCCATGTACATTTTTATTGTAAGAAATGCAAAAGGGTGATAGATATGCCAGAAGA
AGATGCACCGAAACTTGTTCAGAATAGAAATATTCACGGAAATATTGTTGATGAGATTCA
GCTATACTACAAAGGCATCTGCACTGAATGTGCGCAGAAGGAGATTGCAGAACATTCTAA
TTAATAAAAAACGACATAATCTAAATTCGTAACTATCTGAATGATAGTTAAATATAAACC
CATAGAGATTGGATGCTAATCTCTATGGGTTTGCTGTCTAAACTCATTGACTTTGGCGGT
CAAACTCTTTGACTTTAACCGCTAAACTCTTTGACTTTGGTTGTCGCACTCAATGACATA
GAATATGAAGCAACAAATTGAGCCGCCAATGAAGGAAGCTCAATTCGTTTCTTGGTTTAC
TCAAGATGCAGACTTTTCTTGATGGCATTGATTTTTTCATTGGCCTCTGCATCGCAACGT
TCATAGCATCCGGCACATTTCATCGTGCCTTTTACCTCCAGATAAAACTTGATCTTAGGC
TCCGTTCCCGATGGGCGAACGCTCACCTTGGTGCCATCATCGCAGAACCACTGTAGCACA
TTGCTGGTGTCAGGCATGTCAAGTTTGGAAATATTTCCATTAATATCACGCTGTTCAAGC
GTCTGGTAGTCTTTCCAAATAACGACCTTTGAGCCTCCAAGCTCTGTCGGCGGATTCTTT
CTGAAGTCCTCCATCATGGCCTTGATTTCGTCTGCACCAGTCTTTCCAGGACGCACTACA
TTGACGGTAAACTCCTTGGAGAAGCCGTATTCCAGATAGATGTCCATGAGAAGATCGTAA
AGTGTCTTACCTTGATCTTTGGCGTACGCGCAAATTTCAGCCAAGAGACACATGGCGCTC
ACTGCATCCTTGTCGCGAACAAAGTCGGCAGCCATGAAGCCATAGCTCTCTTCGCCGCCG
CCGATGTATTTCTTGCCGGAATCAGCAATGCGTATTTCACGAGCAATCCACTTGAAACCA
GTGTAGCAATCAATCATCTCAATGTTGTTCTTCTCGGCAACTTTCCGAATCACCTCTGTG
GTCACGATGGTCTTAACGATGTAGTCTGTTGGCTTCAACAGGCCCATGTTCTTGCGGTTG
GTGATGATGTAATAGAGGAAAATCAAGCATGTTTGGTTCCCGTTTATCAAGATCCACTCG
CCCTTGTCGTTCTTGCATGCCATGCCAACGCGGTCGGCATCAGGGTCACTGGCCATCACG
ATGTCGGCGTCTAGTTCTTTTGCATCGCGCAAAGCCAATGTCAATGCTTCGCCATTTTCA
GGGTTTGGAGAAACAACGGTAGGGAAGTTGCCATCCTTTACCATCTGTTCCTTAACGCAA
TGCACGTTGTCGAAGCCCCAATATTTAAGTGAGCGCGGAATCATCTTCATACCAGTGCCG
TGCAAAGGCGTATAAACGATTTTCAAATCGTGTTGGCGTTTAATCAATTCCGGGTCGATG
CTAACGGTCTTAACTGCGTCGAGATAAGCCTGATCGATGTCCTCTCCGATGATTTGAAGC
AGCTGTTTGTTACCTTCAAACTTAACGTCTTCTACCTTCACCTTGTTCACTTCATTGATG
ATTCCCATGTCGTGTGGAGCCAACACTTGTGCGCCGTCTTCCCAATAAGCCTTGTATCCA
TTGTACTCTTTTGGGTTGTGACTGGCTGTAATGTTCACACCAGCTTGGCAACCAAGATGC
CTGATAGCGAATGAACACTCGGGTGTAGGTCGCATGTCGTCGAACAAATATACCTTGATG
CCATTGGCCGTAAAGATATCGGCGACACTTTCGGCGAATTTACGACTGTTGTTGCGGCAA
TCATGGCACACGACAACGGATATGTCGTTACGATCCTGGAAGTTTTTCTTCAGGTAATTG
GCAAATCCTTGGGTAGCCATGCCCACCGTGTAGATGTTCATACGGTTGCTTCCGGCACCC
ATGATACCACGAAGTCCACCTGTTCCAAACTCTAAATCTTTGTAGAAAGAATCGATCAAG
TCTGTCTTGTCTTCAGCTTCAATCTTTGCTTTCACTTCTCTCTGGGTCTCCTCATCAAAT
GCGGGAGTCAACCATTGTTTTGCCTTCTGTTCACACTGGGCAATCAGTTCTGCATTGTTT
GCCATATCTTTATGCTGTTTAAGTTATACGTATTGTTTGACAAAGATAGTAATTTTAAAT
GAGAATTTTCTGGCATTAAGCGTTTTTTTGTACATTTGCAAAGAGCTTGCAAAATAGCGA
TTGATTAACAACTTCAAGTTTTAAACTTATCGATAACCATGTATTACAAAGGACTAATAA
TAGCGGTGTCAACATTTCTTATCATCGGCCTCTTTCATCCCGTGGTGATTAAGGTTGAGT
ACAAATGGGGCGTTCGTCCCTGGTGGATATTCCTGGTTATGGGCATTTTATCTGTCATAG
CGTCACTTTTTGTTGAAGATGTCATGTTTTCATCGCTCCTTGGCGTATTGGGTGCTTCGT
GTTTGTGGACGATTGGAGAGCTGTTCTCTCAAAAGAAACGAGTTGAAAAAGGATGGTTCC
CAATGAATCCGAAGCGAAAAGATCAATATGACATCATCAACCCGGATGAGAAATAAATAT
CCTGTGCCGGGTAGAAATAAGCGAATTCTCCATGAATGGTGATGGAACGATTGTGGTAGG
AAATCCTTTTAGCATATGAAAACAGAACTAATAGTGGTGGGTAAAACTGATAATCCACAT
TTTATTGCAGGTATAGAGGACTATGTACGGAGGATTTGTCATTATGTACCATTCAACATA
GCTGTGATTCCTGAGCTAAAAAACAACAAGAACAGGGGAGTGGAACAACAAAAAGTGCAG
GAAGGGCAGTTGATTCTTAAGAAGATAGAGGCTGCTGATACTGTGGTTTTATTGGATGAG
CATGGCAAAGAATTTCGGAGTATTGAATTGGCGGCATGGATGGAAAAGAAACAACAATCG
GTTAGAAAACTTGTTTTTGTGATTGGTGGCCCATACGGTTTCTCTCCGGAAGTGTATGGG
CGAGCAAATGAGAAGATTTCTTTGTCTAAATTGACATTCTCGCATCAGATGGTCCGATTG
ATCTTTGTTGAGCAGTTGTATCGAGCTTGTACCATCCTGAAAGGCGAGCCTTATCATCAC
GAATAGCCGCTAAAATCGTGTTATTGATGAGCGGACGACAGAACAAGTAGGTGCAAATAA
AAAGTCCTGAACATATGTTCAGGACTTTTTATTTGCAACCTTTCTTCTGTGGTACCACCA
GAAATCGTAATTTGTTTCCAAGTGGCTGAATATCACTAATTTTCAAAAGCTACTCAACTG
TAATCTCCTCCGTTTGCTCCACCAGTGACTTGCTGTGTTTTGCTTATCATTACAGCGGAT
GATTTCGTAACACAAAAGTAATAAACTTAATCGAATTGGCAAATTAGTAACCGAAAAAAT
ACAACATAGAGCCTTTTAAGAATATTTTCTTGAGTTTTTTTCTGTTTGTGTTGCATGGTT
GCTCGAAAATGATTATCTTTGCACATATAAAAAAGTATATCTTATGATTGAATCATTAAC
TGTCACAAACTTTTATTGCTTTAAGGAGCGTACAACAATTCTATTTACGGCGAAAAAAGA
GCGTAATAGAATGTTGGATAATAATTTTTGTGGGTTTACGACTCAAAACAAGATAAATAT
CTTAAAACTAGTATTTTTATTAGGGAATAATGGTGCTGGAAAGAGTAAAATTCTGAGCGC
ATTTGATGCATTACAGTATCTTATTGGCCAAATTCGTGAACGTAAAGATGAATCTTTGCG
TTATAGGCCATTTGCTTTTGACGAAGAATGTTTAAACAAGCCATCTGAAATAGAGATAGT
ATATCATATTAATGATTCACGGTATTTATATAGTATTAAATGGGATAAATATGCTATATA
TGAGGAGATTTTAGATGAATTACGAACCAAAACTAATATCAATCTATTTCATCGTTGGTA
TGATAAGGTTAGTGACATCGTAAAAGTTGACTTTACAGATAAAATACAAATTAGTGATAA
TGAGAATTATATTATCAGCAGTTCGTTATTGAAAAATAATTCAGTATTTAGTACTATTAT
TAAAACGAATATTTCTCATGCGTTGCTAAATTCACATTTGTTATTTTTTATGGAAGGTTT
TGAAATTGTTAATTTAGAAGATGTTGATTTAAATGAAGAACTTCCTGATGATAAAACAGA
AAATAGCAAACAATTAAAAAATGTCATTTGTTCGTTTTTAAAATCTGTAGATACTAATAT
AATGTCATATGAGAAATTGAAAATTGATGTAGAGTATCCTGCTGAGTTATTGCAAAAACT
AAAGTCATTGTCAGACAAACAAGAAGCAGAGTTAAGAATGCTGTTTAGGATGGATGAGGA
AAAACACATTGTGAATACGTTTCATCGTTTGGATAAAAAAACAGGAAATAGAAGAGGGCG
TTTGCCGCTATCAGAACAATCTGATGGCACTAAGGAGATACTTCGATTTTTAATTGTATT
AGATGAGGCTATTAGAAAAGAGAAAACGATAATTTTAGATGATTATAGTAGTGGAGTTCA
AAGAAATACGTTGAATCAGCTACTGAAATTTTTTTTAGGGGCGGCACAAAATGCTCAACT
AATAATATCAACTCAAGATTATAGTTTATTGGATTTTGATATTATAAGAAGAGATTCTAT
CCGTTTTTTGGTAAAGGATGACATTGCTTCTGCTCATGTTCAATCTATTAATTTATCATT
ACTGCATAAGAATTCTAGTTTACATCATTATGTAAGCAAAATGAATGTATATGAGCAGTT
ACCCAAAATGGATGAAGCATTATTTGAAGAACTGTTGAGAATGTACAAAACTATTGCTAT
GAGATAGTTTGGTATCGTCATCCGGTAAATCCATATGTTAATCAAAAAAGCGAAATCAAT
TTGTAATCAATAAAAACTAATAACACCTTAAAGGTCTGTTTGGAAGCAAGTTCTCGATAT
GTTTTTTTCTACTTTTGTTTTCTGATTTCGAAAACTATCTTTCGTACGCACTGTTCGGTA
TACAGCGATTTCTATTTTGAGGTAGTAGTCAATTAGTTCCACAAACTAATCCTACGCAAC
TTGTCATTAGAAGCAATTGACTGTGTGTTGCATGCCAATAACCAAGGGAGTGTTTCTCTC
CGATGTGCTTACCAGTCAAGAACACTGCGTTTCTTTAGAAGCGTAACTTTTGCCTTGACT
TTCTTCCATGCATTTCCAAGTGCACATACATATCCAGTGCCTTAACCATTCGTTTGCATC
AATACCGAGACGTTTTATCTATGTAAGATATAATATTCAATCTATACTCTTATATAATGA
GCTTCTACTTCCTAATTTCGTACCCCATTACAGACTTGGTAACTCTTTGAGTTTGGCTTT
CATCTTAATTAAAGATGTATACTCGGAAGGCATTCTCTCCTCATTACATAAAAAGGATAT
TCCAAGAACTCTACTTTTCTTACATACGATATAACAATCTTTTTACGGTTCACTTTAAGG
AAGAGTTTGCTTTCTATGAACCGAGTTATTGACTCCTTTACACATTGGACACTACGTTTG
GATTTACTGAATATCAGCGCAGCGTTTGCTTAATAAAGTAATAGGATGTTCACATCTTTC
AGGTTCCTATCCAGTTCATTGGTATGATATTCCCCAGTAGAGGACTTAAAGAACCTCTTG
GGGGACTCTCTTGGGTGCTCATTTCGAACAATTCTTCGTTTATTATGTCACTACGCAGAT
ATTTGTGTATCAGATTTATTACACCTTTCCATATTTTACGCCGCGACTGAGTATTTTTAT
TAGTTTACTATGACTTACCATGTCAAAGAAGCGTTCGAGGTCGAAGTCAACTACGTACTT
ATCTTCATCCACTATCTTTTGTGTTCTCCGCAGAGCATCACGCCCCCCTTTGGGGATAAC
CGTAATTTGTTTTCGGAAACTGACGCTTGTATAGTGAGGACAATATTTGATTTAAAGTTT
GTTACACAAGTCGGTCTATTACAATCTAGGTGTTCTAAAGGCGTTTCTTGCTATCATCCT
TAAGGTTTTCTACTCTAAAACCGGGTAGGAACAATAAGTACCGGGCTGCAAGGAACATAT
TAACTCGTTTTTATTTATCAGGAGGTCTTTTCTTATTTTGTGTTTTTTTCTGTGTTGTTT
ATTGTAGAGAAATTCAGTAATTAATAGGGTCGAAAGGCTGGATATATGATAATATATTGC
CTGTAGTTGAGTTTTTTTCGGTAAACTGTTTGTAATATTGAAAAAAAGTCATATATTTGC
AAACGAAAACATCTTCCAAGGGGGGAGTCTTGGAAGATGTTTATACCAAGTTCTACTTGG
AGGATACTTATCCTTTAAATAAGTGGCCAAGTATGGCTGGTCAGGTGCCTACAAATATTC
ACTAAATCATATATAATATGACAGCAAAAACAGGAGAAAAATGTCCAGTAAGTGGTGTTT
GGAAAGTTGATGGCTTTCCTACAACGACGGCACCTATTGCGAAAGGCAACACAATGCCTC
CCTACTGTGGTAAAGCGGTAACTTGGAGACTAATCCAATACGCTTAATTTTTAATGATGA
AAGTTTTGGCAGGTATGTCAAACCTGCTAGAACTTTCAAATCATCAAAACAATTAATGTT
GTTATCGTTATATAGCAAAGCGATAACCAACAAGGCGAATTATTATCCCTGAAGAACGAT
GGCTATAGGTAATGAGTATAACATTAATAGGCTGCAAAAGTAATAATTCGTTTAAAAGTA
TGCAAGTAATATTGTAAAAAAAGCCGAGCCGTCACTTTATTTTAATGATTATGGGCATAA
AACCTGGTCCTAAAAGAATTGCCGTGTCAACAGGTAAACCAGACAGAAGGCAAAGGGATA
ATAAGAAGACTCCTGGCAATACGCCATCTCTTAAACCTCACAATCACAAAAAAGGTGATT
AAAAAATGGCGTTCACTTTAAAGTGAACGCTAAAATTATACTATTGTGATTTACTATTTT
TATATTTTGTAATGAATAAGAGAGAGGAGTCCTTTTTTAGGAATTTGCCTCTGCTACAGT
TACCTGAGCAGGGGTAAATCTTTCTATTTAGCATTATGACATTCTCTATCATAGCTTTAT
TCTTGATAAAATGATATTATATTATTTTGTCATTGATTCAATGAATGAAATCTCTTCATC
TGATAGTTTGTATTTAGCATAGAGTTGTGTATCTATCTCAGAAATACTTTTGCTCCAATC
AATATAAGATTCATCTGTAAAGTTTTGTAATGGGACAAAACGAAAAACGTCTTGTGACAC
TTGCATTGTTCCTCTTCCAAAAAACAAGAGAATTCTGAAAAAATTGGATTTAATATATTT
GTTTACATTTTGCTGTTTCACATTTGTTGCACTAACTAATGTATGATTGATATCAATAAA
TTACAAGCTAATAATAGAGATATAGGTAATGGTTTAGAAACCACCTGTCTTCATCATTTT
GCATGATTCCCAATCATTTCAAACAGCTCAATACGAAGATAATATTATTTTGAGAATTAA
CCAAATTCTGATAATCAAAATCATACAAATTCAGCGAATTACCGGCTATGGTTGCTGAAA
TTTATACTTCAATCCATATTCTTTCAGTTTGTTGTACAGTGTCGTACGTCCTATCCCGAG
CAGTTCGGCGGCAACCTTGCGGTTACCGTTCGCCTGCTTCAACGCGCGTAAGACACGCTC
CTTGTCTTCCGCATCGCTGCGCAGGGCGAAGCTGACAGGTGAGGTCGCCCTCGTCACGGC
AAGTTCCAGATGCTCTTTCGTGACAAGACCCGTCTGTGCCTGCAACACCGCGCCCATGAT
TTTCTGACGAAGCTCGCGTACATTGCCCGGCCACGCATGGGTCAGCAATGTCTTGCGGGC
TTCTCCGTCAAATCCGATGACATCACACTCCAGTTCCCGGTTCGCAATTTCACGGAAGAA
CTCTGCCAGCGGCATGACGTCCTCCTGACAGTCGCGCAACGGCGGGACGGTTATCTTGAA
GTCATGCAAACGGTACAACAAGTCCTGCCGGAAACGCTTTTCATGGACCGCCTTCTCCAG
ATCCTCGTTGGTGGCGGCGATGATGCGGACATTGAAACTACGGTCAGATTTGTCACCTAC
CGGACGGTATCTCCGTTCCTGTATGGCTCGCAGAAGCATCTGCTGGGTTTCCGGTGCGAG
GTTGCCTACCTCGTCCAAGAACAGCGTACCGCCTTCCGCCTCGTGGAAATAACCTTTCTT
GGTGCTGTCCGCACCCGTGAACGCCCCTCTGACGTGTCCGAAGAAAGCCGACGGCGCAAG
TTCTTTGGTGAGCGAACCGCAGTCCACAGCCACAAACGGCTTTCCTGCCCGCTTGCCCTT
GTCGTGCAGCAAGTGGGCGATATGCTCCTTGCCCGTGCCGTTCTCCCCGAATATCAGCAC
GCTCATGTCGGTGGGGGCTACCAGCCTTATCCGCTTCATGATGGCTTGGAACGCCGAGCC
GTCACGCGAGAACAGGGGCATACGGCTTCGCCCGATATTCCGCTCTTTCAGTATGGTACG
GAGCAGAGGCACGAGTTTGTCCTCCACGAGTTGTTTGGGTATGTAGTCCAGCGAACCGAG
TTTCATGCTTTCAACCGCCGTATGCACTTCGGCATAGTCGGTCATGATGATGAACGGCTG
CATCCTGCCCTCCTTGCGCATCCAGCGCAGCAGGTCGATACCGTTGCCGTCGGGCAGGCG
CAGGTCGGAAACAACGATGTCCCCGTCTGCGGCTTGTTGCAGATATTTCTTCGCGGTCGA
GAGGTGAAAAGCCTGCACGGTACGGAATCCCTTGCGTGCCAGCAGGTTGCAGACAAACTC
GCAATACACGATGTTGTCCTCCACCACGATGATTTTTGTATTATCCATTTTCGTATTTTC
TCCTTTCTTCTTTTGCCAGCCGGATGATTTCCGAACCCTTATCCAGCACAGCTTTTACAG
CATTATGGATAGCCTCGTTATTTGATGTACCTTTGCTATGAAGCAATTTGTATAGTTCCC
TTAACGGTTGGTCTGCACGGAGTATCTCCCATGAACTTCGCAGGTGATGTGTCAGGGCGT
TCAGTTCCTGAAGGTCTTTCCGTTGCTCCGCATCCCTGACCGCCTGCATTTCCTTTTCGG
TTTCCGTTATCAGTTTCTCCAGCATGACGGCTTCATTGCCGTAGGACAGCAGGGAGGTGA
AATCCGGCTTTTCATTCCGGTTGCCTTTCATGGCGCATTTGTCTGAAACCTCCATCAGTT
CCGATATGGAGAACGGTTTGAGCAGGCAACCGGAGAAACCACGTTCCATAAGTTCCTCCT
TGCTGCAACTGCCCGAAGCGGTGGTCACGACTACCGGGATAGTCTTTGAATTGCCCACAT
TGGAGGTGCGCAGCAGTTCCAACAACTCGAAGCCGTTTATATCCGGCATATTCAGGTCAG
TAAGCAACAGGACGTATTCCTTTTTCCGTATCAATTCCATCAGCTCCGCTACATCGGTGC
AGATGTCACAGTGTACTCCTTCTTGGGCATACATTTCTTTCAGCATAAGGAGTAATACCT
CGTCATTGTCAATGGCTATCACATCGTGGAATGTATGGTTATGATGAATCCGTATTTGAT
TTATCTGTTCCGGCAGTTCTTCGGCTGTCTGCATGGGTATTTCCACTTTGATGTGACTTC
CCTTGCCTTTTTCGCTTTTCAGCCGGATTGTACCGCCGAGCATTGTCACAATACGCTGTA
CGATGGAAAGTCCCAGACCGAAGCCGTCTTTTGCGGTGGCGTTTGACAGACGTTCAAACG
CGCCGAACACCCGTTGCTGTTCCTCATCGGTCATGCCTGTACCCGTATCTTCGACAATGA
GTTTCAGAGCACCGTTATTGTAATCCATTGTCAGAGAGACTCCGCCGTTTTCCGTGAACT
TGATGGCGTTCGATAGCAGGTTGTTGCCTATTTGCAGGATACGTTCCTTATCGGTCAAGA
CAACTGTATCCGTTTGATTGGTTATGGTCAGAGCCAGCCCCTTGTTCATGGCGATGGGCG
TAAACTCCGTTTCAAGAATGTGCGTGATTGCCGAAATCCGGCAAGGAGAAATGTTCGGCT
GCTCCTTGCCGTTGTCCAGACGGAAGAAACTCAGCAAGGTGTTGAGCATTTCGCGCATAC
GGTCAGAAGATTGCCGGATGTTACAAATATAACGCCCGATTCGTTCTATGTCATTCTCTT
TTTCCACCAGTCCGGCATAACCCGTTATCGCTGTCAGCGGCGTGCGCAGTTCATGCGTGA
TAGTATGCACGGCTTTCTTGCGGGAGGCTATCAGAGCCTCGTTTTGCTCTACCGACTGTT
GCAACTGTCCTATTAAATCAGTCGTTTTCTGTTTGTACCGTTTGATTCGGTTGGCATTAC
GGTGTATGATGATATATGATATTACCAGCAGAAGGAAGACGAATCCTGTCAGGCTACCTA
TCTGCATAAACGACTGTTCCCTCATGGCGGTTATCTCGGCTTCCCGTTTTTGCAGATCGG
CTTGCACCTTTTTATCCATCTGGCGTATAAATCCGTGCAGTTGCCGGTTAAGTTTCGCGT
TTCGTGCCACAAGGTTGTCGGTGTGTTCCGACAGACGGCGGCTTTGCGCCCGTTGCTTGG
CTATCATGTCCCGGTCGAGGGAACGGAGCATTGTTGTGGTCACGGTTGGCTTTGGCTTTT
CTTTCTTGCCGAATATGCCGAGAAATCTTTTCCGCTTCGGTTTTTGCGGTTGTTCCTGCA
CACTTTTCTGTACGATTACGGGTACTTGACGAGTGATCTTATCATTGATGGCTTGTTGCT
GTTCAAGTACCTGCACGATTTGATGCATTTGTCGTTCCTTATCTTCGAGAAGATAGCGTA
CACTGTCTATGCGCTCTGTCGGATAAATCGTTTTGAAACGGCATAGCATACTGTCCATTG
CCATGCGTTGATAATGGTAATGTTCCAAATCTGCATATTCCCACTCCAATACTGTCTCGC
CTGATAAAGAAAGTTCAATAAGAAGAACAAATATTTCGTGCGATTCTTGGCGAAAAGTAT
CTATATGACGATTCTGAACTTCCAATTTCTCTAAATCGCACCATTCTTTATACCAAATAT
ACATTATGCCGATAACCAATAATGCCATCAGCAAATAGCCGAGTGAAATTAGATTCTTAA
TAGATTTCATACTGCCTGTAATTTATCCCAACGTCCATCTTTCAGATAAGGCAAAAACTC
CCGTATCTTATCTACCGACCAATCCCACCATTTCAAAGCCTGCATCTGTTCTATTATATC
AGGACTGAACCGCTTTCGTATCTCTTTGGCAGGGACACCACCCACAATGGTATAGGGCGG
CACATCTTTCGTCACAACCGCCCTTGTACCAACAATAGCCCCGTCACCGATATGGACACC
AGCCATAATAACGGCTTCATAGCCTATCCATACGTCATTGCCTATTACGATGTCGCCTTT
GTTGTCCCAAGCGGAAGCCACATTTGCCTTATCCAATTCCCAATCTTCATAAAACAGCGG
AAATGTGTAAGTGGATAAAGATTTTAGGGTATGGTTGGCACAGTTGAACAGAAATTTTAC
GCCGCAAGCAATAGAACAGAACTTTCCAATTATCAGCCGTTCATGGTTAATGGGATAATG
ATACAATACGTTATTTTGCTCAAACAGACACGGGTCTGAAACAAAATCATTGTAAATGGT
ATAGTCGCCTATTTCGATAGACGGGTCTTTTACGACAGCATTCAAATAAACGGTTTGCGT
GTCACCTTTACGGGGATATATCTTGTTCATCATAAATTTCAGTTCTTAGTATTGTTTATA
TTTAAGATAAATGACGGATTGTGTACCAAGCAGTATCACATATAAGTATTCCACTGCCCA
ATATGCCGCTAACGTGACATTACAATAACCTAATCCCCATAAGCAGAACAGATAAGCAAT
AGTAGTTATCACCTGAAAAATGAATACCGTCCGTGTCGCTCCCGTTCCTGTTGTAGCATT
CAGATAGACGTAACCGGGTAGTGCAAAGAAGTAATTCAATAGCATAACAAGAAAAGGCGG
CCATGCAAGCTGTACGATAGCGGGATTTTCCGTATAAGCCCCTATAATGTGCTGGTGAAA
GAACAACGCAAAAGTAATCAGTGGAATGCCTGTCGCATATCCTAAACGGATAATTTTATG
GCAAAGCGGAAAAACTTGTTTCTTTTCACCTGCTCCAATCAGGTTACTCACCAAAGAACC
GGTGACACCTGCCAATGCATTGACGATAACGGAAAACAGTGCGGAAACACTTCTTACAAT
GTTCGATACAGCCAACTCCGTTTCTCCCAAGCGTTCGATAGCCACGAAGAACAGAAACCA
AATGGCTACACTTGTAAAGAACTGGAGCATACTCCATACAGAGATAGAAAACACCTCTTT
CAATACCGTTATATCAATACGCCAGTATAAGCCATACGCTTTTTTATCAATGTGCCGAAA
CATATATGCAGCCAATACAGCCAGCGAACACATTTCGGCAGATGAAGAAGCGATAGCCGC
TCCCGATATACCCATATCGAAGCCGAAAATCAGGAGCCAGTTCAGCGGAATGTTTACCAG
TACGGCAGTGAAAGCTGCCATGTTCAGAGCTTTTGTCTGTGTAATGCCTACCAAAAACGA
GCGTAAGGCAAGGAACGGGAAAGAGAACAACAATCCCCAAATACGCCAATCCAAATAGCG
GATAACCGCATTATAGACATCATCCGAAGTTATCAGATGTTTCAACAGAACGGGAGAAAA
TATCTTGGATAGCATACAGAGGAGTACCGCCAGTATCAGCAAGAAAAACAATCCCTGAAA
GAACGTTTTTCCCGTTTCTGCATACCACTGTTCTCCGTTTCGGCGGGCAATTATTACTTG
CAACCCCAAGCTGAATCCGAAGCCGAGCATATAAATTGCCAAGAACCATATTCCGGCAAG
GGCAGATGCGCCCAATTCCACATCACCCACATGCCCTAAAAACAAAGCATCGGTAATATT
TATCAGTTGTTCGATAAGGATGCTCATCATTACAGGAAAAGCGATGAGCCAGATTTTCTT
ATAGGTATAATTCATTTGTTCAAACCAATATGATACAATACATCCTGCCGCTTTAAGCAG
CACGACAATCTTATAGATTTATAATAAGGGATAATGACAAAACAATAACAGGCAAACTTA
AAACATAAGCCTGTCTATTGCTGAATAGCAATAATTGGAAGTGCTATTCGTTGAGCGTAG
CTATATGCACAACTGCCATTTCATATTGTTGAACAACTATTTATTTTTCTGTTAGTTCTG
CAAAGATAGCGTTTTTCCCTGAACTTATATTATCGGATTATCAATTAAATTCTTGCTAAC
ACTCCATATCATCCTCATTCATCCGCTTAACAAGATTATCTATCAGATGATGAAGATATG
CCGTCCGGTCTTTTCTCTCTTTCATGGCTATATATGAAGCGTAATAATCCCCTAAATCAA
TGTGGAATATTGTACTAAGGAAATTCATCATTTCTTTAATTTCCACGTTGCCATTGTTTA
TGTCGCCCGAAGATACAAGAGAATATCCCAGTTCGATAAGATATGACTTTTTGCCTGTGA
AACGGAACGGGTATTTGAAGCATCTTTGTAGATTATCTTCTATCTGATTATTAGTTCCCA
GTTTCACCAATCGTTTATTCAGATAGATGCGCAGCATTTCATTGGCTATGATTTTAGCCA
CCTTATAATCATATCCTGTTGAGAAATTTGGGTCTTTATCGAATTGTGCGCTATCGGTAC
ATAATCGTAAATCCGCTTTTCCACGAACAAAATAATATTCATCATACACAGTGGAATGTG
AACGGTAGTATTGATAAAAGTCCAAATTGCGATTGAAGAAATAGGTCAGATTATCCAGTT
CCCGATTGATATAATTCCTAATCACTTCATCGCTACCATTAGGACATTGTGTTTCAATCT
TGTATATCTTATAGAAGAATAGCAACCGACCGAGTATTTCCGGTTTCTGAGTTTTGAAAA
ATAAAATTTCGTCCTCTTTGGTTGGAAATATATAGGTTTGTATTTTCATCCTCAAATCAT
TGAGAGCTGTTTGCAGCCTATGTACTATTGAAAGAGAAACATCAATAATATTATAGCCGT
AGAGGTCGATTTCCGAAATATCGACCTCTATTTGGGCTAATATATTATTAGCCAACTCTT
TCATTTTACTAATTTTATAAATTTAGATTCTGTACAAACGCTTAAATCCGTAGTTACAAA
CTTTCCATTGTAAAAAAGAGAAAAAATAGTGGCTGGTGTGGGAGAACTTTGTGCCTGTTC
TCTCGTTTCCAGCTTGATTACTTTTAAAGGAATACTCTTTTCTTGTGCAAGAACACGTAA
CATTCCATTTACATAATAATCCGTGTATGGACAACGACTTGAATAATAGGCAACCAGTCC
TTGTTTATCGGTACATTCTTCGATTTTTGCGCAGTCATTAAAATATGGAACTACACCATT
GTCACAAATATTCATCGCCAACAATGAAAAGCCATTCGGAAGCCTTTCTATTTCTTCAAA
TCCGTGTTTCAATAACCATTTCGTATCGCTCATGAAATGGTTCTTTTTTGTACCCACAAC
AGTGACTAATCCATTCTTCTGTTGCTTTTTAGCATCTTCAATTACAGATTGAAGCAAATT
ATATCCATGCCCTTGCCCTTTATACTGCCCTGAAACCCAAAAACAATTAATCATTAAATA
ATTGGGAGCAGTAACCGGAAGCCACGCATATTCAGCAGGAACATATTCTATAAAAACTTT
GGCTCGTGCATCAAGCCGCCTGAAAACATAGCCATTGGCAAATTCTTTCGTTAGCCACTC
TTTTTTCAACTCATACCCCGCCAAGCATTTTTTGTCAGAGAATGCGCAACAGATATGGTC
TTTATCTATATTATTTTCTGTCAGCGTTATATATTTAGGTAAATTATTTTCCATGATTCT
ATTTATTTTATAGGTATGTAGATTTTTGTAATGTTATCATTTCTATTTTCTTTTGAATAA
TTGATATATTCCTCAAAAGACATCCCATGACGAAGTGAATATTCTTGACTTACGTTAATG
ATGTTATACCAGTCCTGCAAATCAGTATAATATCCCTGCAACGTATAGACCGCATATTTA
CCCTGTGGTAGCCGGATTGTACCAAATTCGCAAGTGGGTATAATTTCTTTTTGCACTGAT
GCACAGGCATAGAAACGACATTGATTAGATTTTGTTACATTAGGGTCGTCAAAACTTAAC
CCGATAAAGCGTGTGTCGGATGTAAGTAAGTCATTTTTCTTTAAGAAATGTATCAATTTA
CTCCACGCTGTTTCATAAGGCTCTTCCTCTCCATACTTGCCCCATATACGGATATATACT
AAATCTAATCCCTCAAAATCATAAGCATCAGAATGTAAGTCATACTGCTTTCCATCATGT
ACAAACTCTTTTAATCGCTTCTTTAATTTACTGATATAGGCTTTTGGAGAAACACCGAAT
TGTTTCTTAAATGCTTTGGAGAATGATTGTGGATTGTCGTAGCCGACTAACCCAGCCAAA
TTCTGTAAACTCATATCTTCAATTTGCATATATAGTACGGCTCGTTCTACACGTTGCCTT
GCCACATAAGTATATAATGGTTCTTTCAGAGCAGAACTCATCATCCGAAGTAATTGCCGT
TGAGACATATTTACTATATCGGCTATTACATTCAACTGTAATGGCTGATGCAAATTGGAA
TTTATGTAATCAATTACTTGATTGACCTTCTGTTTATATATATTTTCGGTGCTATTTTTC
ATCTATAACAATATAATTTGCAAAATTATAGAGTTTTCATAGATATATGATTGTCCAATC
TCGCCAATTTTACCTTTTATTTTCCAAAGTTGTTTTCAACTATATTTTCATTTGGTTGAT
TTCTTTCTGAACCCCATCTAAAAAGCGGGAAGCGTGCGCCCCGTCCATTTGCGTGTGGTG
GAACTGGAAAGAAACGGTGAGCGTCGTTTTCATCAGGCGACGTTTGTATTTGCCCCAAAT
AAGAAACGGATTATTAAAAATGCCGCTATACATCCCGACAGCCCCGTCTATTTCATATTG
TGCCAAGGCGGAAGTTCCGATAACCATGCTTTCCGTCAAGTCGTGATTGACGCAACTTTC
AGCCACTTGTTTGGTTAGTTGCAGATAGTGTTGATTAAATAAAGATAAATCATCACAGAA
AGGAACATCACACGAACTTACCTCGCCCTTTCTGTTGGCGACAATGGTGTTTACTGCAAT
GGTATCGTACTGCATCAGTTTGTCGTTTACGGGCAGCAGATAAAATTCTTTCACGCTCCT
TGCGGCTTTGCCGATGCACCAGCACATCAACATATTAAACTTCATGCCCGATTTCCGACT
GATTTTCACAAGGCGTGACACGTTGAGTGTCTTAAAGAACGTCACCATTGGCATGGGTGC
GTTCATCCACATTTCAAAGGCGTATGCCCGGCTAGTTTCTTGGGGATTTACTTCTTTCAT
ACTTAATGCTATTTTCATTTAATGAATCAGACGGCAAAAGTAGGAGAAGCGTTTGAACCC
GGATAGAACAAACGGGACATTTATACGGGATTGGTGAACAAATCGGAATATGGATTTGAT
ATTTTCAGCAAAGACATGGGCGTATATCCGCAGAACTTCTTGAACTCTCGGATAAAGTGC
GACTGGTCAGCATAACCGCTGGTGTATGCTATTTGTGCCTGGTTGATTTCTTTACCCGCT
TGATGCTGCATCTGCGCCAAAGCCTTTTGGAAGCGGACGATACGGGTATATTCTTTGGGA
TTGATGCCTACAAATGAATGAAACAACCGCTCAAACTGTTTTTTACTTAGGCTGGCAATG
GAAGATAATTCGTTTACAGAGATTTGCGGAGTGATATATATTCGCTGTATGGCGGCATCT
ATTCTTTTAATTCTGTGTGTGGTATCAGCTAAATTATCGGCAATTTGTGACACCAGCCAT
TTTTCTACATAGCTTATGCAAATAGAATTATTCTCACAGTCGAATATTCGTGTAGCCAGT
TCATTCAAACTTTTGTTTTCAAGGCTGTAACCGGACACTTCTTGATTATAAAAAAGTGAA
GTCGGTATGTTCAGAAACATACTCATAGCGTGAGGGTGGAATACAACCACTATCATTTCT
GTATTGCCGTCAGCATACAAATGGGATGAAAAATTAACTTGTCCGCTGACAGTCAGTTTG
TCTTGTGTAACATTCAGTTCAGGGATATATAACGGTGCTTGCTTATGGAAAATGATTTGA
GGGCAACCGATAGGATAAGTAAAGGCATCCAGCGGTCGATTGCTCTTGAATACCCAATAA
TATCTTATATAAGGTTGCAGCAACTTACATGGCTTGTAAAATTTGAACTTCTCTTGAATC
ATTTTACAAAGATAGTAATTTCATATTGATAGCTAAGTGAACAGTTGCAACCATTTATCC
TCTTGAATATAAAACGACTGCACCATCATAAATGATACAGTCGTTTCAATTATAAGAATT
TAGTTTTCAAGTTTGTCAAGTGATACTTATCTTTGTCCTAAAGTTCCGAATGCACGATTA
CAACATGATTGACAATGAAATTGTCAGTAAAAATGCGTTCATTTACCGAATTACGTATCT
GTAATGTGTATCTTGGGTATGTAACAGAATTATTCCTTCTGTTGTTCCCACTTGGCATAC
ATCTCCCTTGAAAGCTCCACGATCTCCCGGCTCAGTTTCACAAGGTCGATGGTATGTTTC
TCCAACTTGTAGAGCAACGCCATCGCCTTCTTCTCCGAAAAGTGGATGCGCAACTCTTTA
ACGACCTGATTGTAGTTCGTACCGATGGCACGGAATTGGGCGTGGAAGTCCGACAGTTTG
GTGTAGTAGTCCACCAGCGTCTTGTCCACTTTCAGCACCTTGAACTTCTGCCCGAAGAAG
TGCGCCTTCAGAAAGACGGCTTTCGCATACACGTTCGATTCCTCGTACATCGTCAGGAAC
CTGTTCCATTCCACATCGTCGAAGCGCACCATTACGCAGTGCGTCTTCGGATTCAATTTG
GGATTTCTCCCATACTTGCTCTTCTTTTTCATTCTTCTTATTCTTTTAATTTTATGGCTT
GTCCATTGTTTAATCTTTGATTAAGGAATCCCGAAATTATCCGACTGCGGAGGATAATTC
TGCCCACGGCGGTGAAGGTGTTTTCAGTTACTTAGAATTATTCGGGTAACTGAAAACATA
TCTTGCTGTGTCTTTGAAGACACAAAAATCCTCCGCCTGTCGGATTTGTTTCCGAGTGTA
ATAACTCATCTAGGGTATCGGTTAAGCCGGTGAAGTATATCCACCGACCTAACTGACTTT
CCGTAATCCCATTAGAGTTTGCGCCACTGCTCAATGTCATCCCGATAGGCATCGAGATGC
AAGCGGACAAGGTTCTCTATCAATCCCGATGCACTCATGCCCCTTCCTCCTAGGTAGCGG
ACAACCCTGTCAAGTTCGTCACGCACCGTCTCACTGACGAACACGGGCTTGCGGTTGATA
ATCTTTGGGACTTGGAGATAGGTGGCGCGGTAGTCCTCCAACGACAATCTGCGCTGCTTG
CTGCTGACGCGCTTCTGCGGTATTGCCGCCTCCTCGACCACCACACCAGACGGTTCATCC
GTCATAGCGGTCTCTGTTTCCTCCGTGACGGTATTGCCGGGCTGCCCCGGCTCATCCGGT
TCCAGACCGATACGCCTGTAGAGGTCATCCATTGACTTGGGAGTGTAGGATTCCCTGCGT
CCCATTTTTTCCACGATTTCACGAGCCTGCTGCTCTGTAATGTTTGGTTCTCTCTTCATT
GTAAAAAAATAAATAGATTAAGTTATTGAATGTGGTCTTGGTCAGTGCCTCGACCGATTA
TCGGGAGCAAAGTAAGATGCTCCAGTGCAGTCAGTCAAGCACTTGGATTCTCTTAGGCAA
TTTTGTGTGATTCTGCTTTATGGCGGTTGACAAAGCGGTGTGGACTTCACCGTTTTGCCG
GATGTATATGTCTGAGAGGGCAAAGGCTCAATCGCAAGCGAATTTGAATTAAGCCCTTAT
TTTTGCCCTTGCCAACTTCCTATTTTTTAGAAATAAGAGAATAACCACAGCCTCCAGCCC
ATGCCAACCGCTACCACCCTGTGCCACATGCTGCCAGTAATAGTAAAAGCCATTGTCAGG
TAAAGGAATATGTATTTCTTTGCGGCAAAAGGAATAACACCCGTCCAAAATGGCATGGCA
GAAATTACGGTAGGAGCCTTGTTTACGGACAATCAACAAAGCGGCAACCCGGACAAAGAT
TACCTATTGACGCAACACGCTGCCACTTTCGGAAAATCCATTGCAGGACAGTAAATTATG
TATTCCTTTGCAGCAGAAGAAACAGTAATAACTAAAAGAAAGACAATATGGAAATCGTAG
CAATCGAAAGAAAAACCTTCGAGGAACTGGTCGCCAAGTTCGACCGTTTCGTCAGCCGTA
TGGATGCCATCTGCCATCGGCACGGAGAAAAGAGAATGAGCGAGTGGATGGACAATCAGG
ATGTGTGCCAGATGCTCAACATCAGCCCACGCACGTTGCAGACCTTGCGTGACAACGGAA
CGCTATCATACAGCCAAATCAACCACAAGACGTACTACCGTCCCGAAGATGTGCAGCGCA
TCGTCTCCATCGTGGAGGCCAGGCGAATGGAAGCGAGGTTCAAAGGCAGGACAATCTGAT
AACCGAATAGAGTAATAACAATAATTCCACTAAATCCAGAGTAACATGAACAAACTGATT
AACAAAGACAACGAGTGGATAATCCACTTCATGGGCAGCCTCGACCGCCTGCTGGACAAC
GTAGAGCATCTGACAGCCAACTACCGCCCGACATTGGATGGAGAGCGTTTCTTTACCGAC
AAGGAGGTGTCGGCACGGTTGAAGGTGAGCCGCCGGACACTTCAGGACTACCGTAATGAG
GGACGGATAGCCTATATCCAGTTGGGCGGCAAAATCCTCTACCGTGAATCCGACATCGAA
AGGATGTTGACTGAAAGTTACCGCACCGCCTATCGACAGGCGGCAACTTGATTTTCTTGA
AGGAGCGCAGTTGACCGTCTGCCCCTATGTTTGCGGCAGCAATAGAACTTCGATAAAAAG
AAAAGGAACGGCTTACGGATGAAGCATCAATGTTTATCTTCGTCTGTAAGCCGTTCCTAT
ATTTCTTCTGATTTCCCGCCAGTCGCTTGTTTCCGTTGCCGGATGCCTCGAATGCGTGTG
GCTGGCAGTGGCAAGGTTTTCGGGCTGAATACGCTCAAACCCGTTTGAGGAAGATTCTGC
CCGAAACGGCTCTGCCGCCCGACCTTGCCAATGCCCTCAAAGCCACATGCTACCTTTGCA
TCCGGGCATCGGGAACAGGTGGCTGACGGGATGAACCTCAATTATACCATAGGTTGCTGC
CCTTGCCATAGGAAACAAACAATGTGACCGGATTCCCTTTCTTGGTGGCGCAGATTTCAT
TTATTACGAACCGCCTGAACAAAAGGGTCCCTTTGCTACATATTTTGAAAGCGATGGCTA
TAATCATTTCAAAATTATACACATCATAACTGATACCATCGGGTTGCCTGATATATCGCA
TTGTTTCGGCTTCATTCAGTTCCTTGTTCTTGTAGATTGCTCGTATCGCCTTGCGGATGT
CGTACGAGAATACCCCGAACATGTCGGCTATCTCAAACTTTGTCATCCATATAGGGGCAG
TCGGCACTATAACTACGCCCGTTTCACTGATTGTTATTATTCCTCTGTTCATAATCAAAG
ATTTTTTGATAAGGCACTTTTCACATTCATCATATCTTTGAAGATGGAAGAATCCAGCAC
ACGGGCATAGTGCTGCGTCATTTTTATGTTGGAATGACCGAGCATTTTCGCCACATTCTC
AATGCTTACACCATTGGCGAGGCACACAGAGGTCGCATACGAGTGCCGGGCTGTGTGCGT
GGTCAAGCACTTTGATATGCCACACAAATCGGCTATCTCTTTCAGGTAGCTGTTCATCTT
CTGATTGCAGGGGACAGGGAGCAATACATTTTTCTTTTGGCAAGTAGGATGGCTTTTGTA
TTTCTCCAAAATCTGCATCGGAATATCGAGCAAAGGGATGTTGCACATATTCTTCGTCTT
TTGGCGAGGCTTGCGAATCCAATAATTGCCGTTGTTGTCTTGAACGATATGTTCGGCAGA
TAGCTGCTGTACATCAATGAACGCCAACCCAGTGAACGCAGCAAAGGTGAAGACATCACG
CACAACCGTAATCCTGTCCAAAGAAAACTCCTTGTTGTAGATTGTGAGCAGCTCATCCAT
AGTTAGGAACTCACGGATAACTTCCTTCTCGTGGAACTTGATACCGATAAACGGGTCTTT
GGTTATCCATTCGTTGGCAAGTGCGAGATTGGTTATCTTCTTCAGGCACTTCATATAACG
GATGACCGTATTTTGTTGGCACTCCTTTTCCGTCTTGAGATAAAATTCAAAAGCACGTAC
TAGTTCACCATTGATTTCCGACAAGGGCAAATCCTCCTTGTCATATTTCAGTTTGATAAG
TTCTGCTAGATAGCGTTTGCAGCTTTCATAACGGCGGACAGTAATCAGCGCATAGTCCTT
GCCCACAAGTTCACGGCATTGGTCGTTATGCTCCTGTATGGTTTGGATGAGTGTGCGGAC
TTCCTTCACTTCTTCGTTAGCTCCAAAGAACTTTTCTTGCAAGATTCTGGCTGTGATGGA
GTGGTTCCTCTCTTCCAGTTCATCGAACAGCTTGCGCAACTTGATTTTGGCTTGCTCGAT
GTAGAGATTGAGTTCACAAGCCTTGCGGCTCTTGCCTTTGGCGCACTCCTTCGCTTGATT
CCACAGGGCAGGCTCAATGCTCATGCGGATGTTGTTTTCCACTCGCGCACCATTCACGGT
GATGCGCATACACACGGAGGCTTCCCCGTTTTTCAGCAGTTTGGCTTTCTTGATGAAGAA
AAGCACATTGAATGAGTTTCGTTTCATGTTCCTACAGTTTTTTCGTTGGACAAAAGTAGG
AAACCATACACGCTTTCTTGATACGCAAAATATTGCAAATCAGAGAGAAATAATCTTGTT
CGGTGGAGATTCGCGTTCCACCTTTCTTGCTCCACCGATTGGAACACCGGAAACGGTAAC
ATTCTGCCGTTTTTTGCGTCCCTGCGAAAAACAAAAAATCCCGATTTCGTTTGGAAATCA
AGATTTTACTGCTTTTTGCTTTTCTTCAAAGTGGTGCCACCAGGAATCGAACCGGGGACA
CAAGGATTTTCAGTCCTTTGCTCTACCAACTGAGCTATGGCACCATTGCTTTTGCGGTTG
CAAAGGTAAGAAATATTATCTAATCACCGAAACATTTCTTGAAAAAATGTTACTGATTAA
TATTTGTTAACAAAGAAAACGCACGATGAAAGTGCATATATGCGTCTGTCATCCGAAGCG
TTTCCAATGGCCAGCTCACACACAAAGAGTTCATTTATAGCGGATTCCACCCCTGAGCCC
GTAGTGTAAATTCTTGATTGTCACGTGTGATTAGTTGGGCACCCAATGATTCTTTGGTAA
TATGTCCAATCATTCGCACGCCTTCTATCTGCTGTATCTTTTCATGATCGGGGATGGGAA
CAGTGAAAAGCAGTTCGTAGTCTTCGCCGCCATTCAACGCACAAGTCGTGACATTCATGT
TCAACTCTTCTGCCATGACGGCTGTTTGGTAGTCAATTGGCAGGTTCTTCTCATAAATTC
TACATCCGCATTTGCTTTGTTTGCATATATGGAGCAGTTCACTGCTCAATCCATCGGAGA
TGTCAATCATGGCAGTAGGGTGGATGTTAGCTGTCTGGAGCTTTTCAATGATGTCCCCTC
TTGCTTCTGTTTGCAGTTGTCTTTGCAGCAGATACTCCTTCCCAGCAAAGTCTGGTTGGA
AGTTACCAAGCTCGCTAAGTTTCTTCTTTAGGTGTTCTACAAGTTGATTGTCTTGTTCCT
TTTGCGCTGCTTTAAGCTTCTTGTTGAGTTCATCTACCTGCTGGTAATATACATCTTTCT
CACGTTCTAACAGCATCAGTCCCATGTAGGCTGCACCCAAATCGCCGCTGACGCAAATCA
AGTCAGTGTCTTTAGCACCACTGCGATAGACGATGTCTTCCTTTTTTGCTTCCCCAATAC
AGGTAATGCTGATGGCAATACCCGTGCGAGAGGATGTCGTGTCACCTCCCACAATGTCCA
CATGCCATTTGTTGCATGCCATTTGTAGGCCGCTATAAAAAGCCTCCATGTCTTCAACTT
TAAACCTTTTGTCAATGGCAAGGCTCACCAACAACTGCTTTGGTGTTCCATTCATGGCAA
ATATATCGCTGATATTCACCATGGCTGACTTGTAGCCAAGATGTTGCATGTCGATGTAGG
TGAGGTCAAAATGAACACCTTCCATCAGCATGTCGGTGGTCATCAGTACTTCCTTATCGG
GATAGTGCATCACGGCGCAATCGTCACCAATACCAAGTTTTGTTGATTGGTTCTGTATTT
GGATGTCTTTTGTGAGGTGATCTATGAGTTTGAATTCACCCAGTTTTGAAATGTCTGTCA
TTCGCTTGAGTAGTAATTTGCTGTAAAGTCTATAGATTACAAGGTGAGTTGACAGGAGTA
TCCAATCACTTTTATAGAAATGTGAGCGGGTGGATGTAACTTGTCAACTCACTCATCAGC
TTACGGTGAGCATGTGTTAACTTCTCTTGATGATTTCGCTCATGATTTCAGTCATCAGCG
GCTGAGCCTTGTTAGCAGCAGCCTGAACCTCTTCATGAGAAACTTCGACGGGTTGTCCCT
CAATGCCTAAATCTGTTATGATGCTCATTCCAAACACCTTGATGCCACAGTGACGAGCCA
CGATAACTTCGGGTACGGTGCTCATTCCAACAGCGTCACCCCCTAAACGATGATACATCC
TGTATTCTGCAGGTGTTTCAAAAGTCGGTCCCTGTACGCCAACGTAGACACCATGAACCA
CTCTGATACCTTTTTCTTTGGCAATTTTGTCAGCCAGTGTTCTTAGTTGTCCGTCATAAG
CCTCATGCATGTCAGGGAATCTTGGACCTGTTGGGAAGTTCTTACCATGAAGTGGATGCT
CAGGGAAGAAGTTGATATGATCGTCGATGATCATCAAATCTCCAATTTTAAAGTCGGGAT
TCATTCCTCCCGAGGCATTGGAAACAAACAATATTTCAATGCCCAGCTCGTACATGATGC
GCTCTGGGAAGGTTACTTCTTTCATGTCATAACCTTCATAATAGTGGAATCGGCCTTGCA
TAGCCATGATGTCCTTGCCGCCCAGCTTGCCAAAAATAAGCTTGCCAGAATGACCTTCCA
CCGTGGACAGGGGGAAGTTTGGAATGTCAGTATAGGCGAATTCGTAACTATCTGTTATCT
CTGAAGCTAATTGTCCTAGTCCGGTTCCCAGGATGATTGCTGTCTTTGGACTTGTTGTCA
TCCTTTCTTTCAACCAGGATGCTGTTTCTTGAATTTTTTCGTACATAACTAATGATTTTA
TGATTGAATGTTTCTTCATCGTTTTGAAGAAAACTTATTTGTATCGGTAATGAATAAATG
GCATTCTTGACTTGGTCAGAAAGGCCGTCTACAGCGATCAGTCGCGTGGCATCTTTTTCG
GTTGTGATGACAATTTTAGGTGAAGAGATTGTTTCAAATTGTGCATTTAGTTTGTCTATG
TCTTTCCTTGTGAACAGGTGGTGGTCAGCAAATTTTAATGGATGAATTTGCTGACAATGG
TGTTTCAGGTCTTCATACATTTGCTTGGGCGAAGCGATGCCCGTCACCAAGAGCACGTTT
GTCTTCTTAATGGTATGGAGAGAGCGAGTTTCGCCTCCGAATATTGGTTGCAAACTACCA
TATTTAATCGTCGTGAAGAACAGTGATTGAAAAGGGTAGAGGTCCAGGTTTTTGGTCAAA
ACCCGAAACTCCATTGGCTTTAAGTCCTTAGGACATTTAGTCACGATAACCATATCTGCA
CGGTTTTTCCCACTCAATGGTTCACGTAGACGACCGGCTGGCAACAGTTGGTCGTTCATG
ATGAATCGATGATAGTCTACCAGCAAGATGTTGATGCCTGGCTTTACATAGCGATGTTGG
AAGGCATCGTCGAGGATGATTACATCAACATCTTTCGTTTCTGCATCAGATGCCAGGTTC
TCAATGCCCCTCCTTCTGTTCTCATCCACAGCAATGAAGATGTTAGGGAATTTGGATTTC
ATCTGGAACGGCTCATCCCCAATTGCCTGCATGGTTGAATCTTCGTGCGCCAGTACATAG
CCTTTACTTTTTCGTTTATATCCCCTGGACAGCACACCCACTTTCATCCTGTCACCAAGG
AGGCGTACCAGGTATTCAACATGCGGTGTTTTTCCCGTTCCACCCACAGTCATGTTTCCA
ACGGAGATGATGGGAATATCGTATGTCTGTTCTTTCAGGATGCCCATTTCAAACATTTGA
TTGCGCAACCTTACACCAATTCCATACAGCCAACTCAGTGGCAGCAGCCATTCGTTAATC
TTTATATAATCTCCTTCTGTCCTCATTCATTACATTGAGTCTTACTCATGCAAATCGGCA
TCATGTATGATAGCCGCTGTTTCGATGCGAGTTAAGACCGTGGTTTTGATGTTCTTGATT
ATCTGATGTTCAGATAAAAAGGTATACGAGCTTGAATCATATTTTGCTGATTCATTGTCT
TGAGCAACATGAAAGGCTCATAATATTCGTCTAATGTGGCTCGTAATTGCTCGTCAAGAT
AGTTGCCGCCGCTCATGGCACCCGTCAATTGATCCATCCAACTTGCCTTTGCAGGATAGT
CTTGCGTGTAAAACTCATCGAGTTTAGCCAGCTTTGCAGCTTTTTCAACCGCTTTATCCA
GACCACCTAATTCGTCTACCAGTTTGATTTTCAAAGCATCTCGTCCTACGAAGACGTGCC
CTTGAGCGATAGCCTCAACTTGATTGACAGACAATTTGCGTCCGTCAGCCACGCGTTGGC
GGAAGAGAGCGTACCCTCTATCAATATATCTTGCGAGGTAACCGATTTCTTCTGCGTTCA
GTGGTCGTGCTGACGAGCCAAACGTAGAATTCTTATTGGTCTTCACTTCATCAAATTTGA
TTCCCAATTTCTGTGTAAGCAACTGACTCATATCTGGTATCATGGCAAAAATACCGATGC
TGCCCGTAAGTGTGGTAGGCTGCGCTACAATCCAATTGGCATTGCAACCCATGTAATATC
CGCCTGATGCAGCCATATCACCCATCGAAACCACTACGGGTTTCTTCTTCTTCAGTTGCT
CAACCTGATTCCACATCTGCTCTGAAGCGTATGCACTTCCGCCGCCTGAGTTGATTCTAA
GAACAACAGCTTTCACGTCATCATCTTCCGCCAAAGCCTCCAAATCCTTGCAAACTTCCG
AACCTACAATCATGTGTTCTGCACCAAACATGCTGCCAGTCACCGGATTGTCGACGATAG
AGCCGTATGCATAATACACTGCAACCTGTTTTCCTTCGGTTTCTTCCTTGACACTACGCA
TGTCAGTGACGCCCACTTGGTTGACAGGATCATCCTTGTCGAGTCCAAACATCTTCTTAA
CTTCGTCCTTCACCTGGTTGGTATAAAGCAAGCCATCTACCAATTTGGCATCTACATAGT
CCTTTGGATTGCTGAAGGTTATCAAGCTGTCAGCATATTGGTTCAACTTATCCACGTTGA
TTTTCCTGCTGTCACTCACCGCCTTGAGCACGTCTGACCAAATACCGTCGATGTAAGCCT
GCGTTTGCTCACGACTGGGATCGCTCATCTTGTCGGCGATGTACATTTCAGTGGCACTCT
TGTATTTTCCAACTTTGACGACTTGATACTGTATACCGACTTTTTTCAGCAAATCTTTCA
CAAACATCGGTTGAGCGCCAATGCCGTGCCAATCAATCATGCCTTGTGGATTCAGGAAAA
CCTTGTCAGCCACAGAGGCCAGATAGTAGTTGCCCTGAGTGTAGTTGTCACCGTAAGCAA
TGATTTTTTTGCCGCTTTTTTTGAAGTCTAAGAGTGCATTTCTTATCTCTTGTCTACTGG
CATAATTAGCCAAAAATATACCCGACTCTATATAGATTCCTTTGATTCTGTCATTATTTT
TTGCTTTTTTGATGGCAGAAAGAATATCGTCAAGCCCTGCGGAACCAAGTTCGTTTCCGG
TGAGCATTCCCCAAACATTATCACTACCTTGTTCAGCCAAACTACCTGAAAGATTTAAAA
CAAGAATTGAGTTTTTGCTTACATTTTGAGTAGCTTGCGCAGATGATATCAAACCTACTA
TACTCATCGTGCCAAAAATCACCACAATCAGTCCAAAAACGATCAGTCCTACGACTGTTG
CTCCAACATATTTGAAAAAATCTTTCATAGAGATAAAGTTTTGATTACTGAATGCAAATA
TACTTAATTTTATCCATAATGTCATGAAATACTTCGTTTTTTTAAGTAATCTGTCATATA
TTTGTCATCATGAACAAAGTAATTATCATGGGAGCCTCATCAGGAATGGGGAAAGAACTG
GCACAACTCTTTTATGATGCCGGTTGGACTGTCGGGATAGCGGCCCGACGTATCGACTGT
TTGAACAAGTGGAGAGAAGAAAATCTTATTCGGAACTTCCCCGCAAGCAATGGCTCGCAA
GCGCGCACTTCAACCATTCATACAGCCCAAATTGATGTATGTAGCGATGGTGCACCCGCC
CAGTTGCTTGATTTAATTGAGCGCATGGGTGGGGTAGACTTGTATTTACACGTGTCAGGT
GTTGGAAAAATCAACCAAGAGCTTCAGGAAGATATAGAGCTGAACACGGTAAACACCAAT
GGCATGGGGTTCGTCAGGATGGTGGGAACAGCCTACAGATATATGGCAGTGCATGGGGGA
GGGCACATTGCTGTGATATCATCCATTGCTGGAACCAAAGGATTGGGGCCGGCACCGGCA
TACAGTGCAACCAAATCCATGCAAAACATTTACATTCAGTCACTTGAGCAATTGGCCAAT
TCTCGTAAACTCAACATCAAATTTACGGATCTTAGGCCAGGTTTTGTAGACACTCCTTTG
CTCAATGGCGGCTCGTATCCCATGTTGATGAATCAGAAAACAGTTGCCGCCAAGATGTTT
CATGCCATCATGCGTCATGAACATGTACGCGTCATCGATTGGCGGTGGTCTGTTTTGGTT
GCCTTATGGAAGTTGGTACCCAATTGGATTTGGAGGAGAATACCACTGAAAAGATGATGA
AAAATGAAGTGTCTAAGGTATGTCCGAAACAGTCTGTTGGGCCATTGTTGGTTTCCTTAG
AAAACTGCTTGACACACATGACGTTACAATCTCATTGAGTTAATCGCGCAAAGTCAATGA
GTTTGGCCTCCAAAGTCATTGACTTTGCCCTCCAATATCAATGACTTTAAAACGAAATAG
ATAACAGATTGAATATCATTTGTTTACAACATTCGTTCAGTCGGGTTCTCATATTTGATA
AAGCGGCAGTGTTAGCTCTCATCTGAAGCGTGTCTCTCACATCTTTATATAATGCCGTGA
TTACAATTTGTTCAGCGTGTTATACAGTTGTTCCCCAAGTCCAATAGTATATCCTTGAGA
TGCAAATACCACTCGGTTAAATGTGTCGGCTATGATGAAGATGGGTAACTGTCGAGCATC
TTGTAGCTTCATTTGTGCCACGATTTGCTTCTTGATAGCACCATCTTTGTCTACACCATA
AATAGTCTTGTTGGGTAGCTCTCCGAAGTCACTTGACTTGAACTTCTTGGCTTCCGCTTC
TGACTCGAACAAAAGTACAAAAGGTCTGCCCAAACGGTCAAATTCGTCTTTCAGCTTGGC
AATGTCGCGCAGGGTGTGGTTGGTGGGTTCTTGTCCCACATCGATAAGGCCCAACACAAA
ATATCCTCTCCCTGTTTGCGACAGGATGCTAACCTCTTGGGCATCTTTCACAAACTTCGA
CTCGCTGTCAAAGTTGCCAATCACGCTAATCTCTGTTTTGGAGGTGCGAAGTGTCAAGTC
GAGCGTTGTCGTTTGTCCTTCTTTGATATTGAATATCTGATGGCTCTCTTTCACATTTCC
GCTGGCCATGCGAGTGCCGGTGACCAGAAAATAGGTTCCTGCATCCAGGCTCGTTCCATC
CTTGAAGGTATTCTTCCAGCTTGTTCCGCCGCCCATGTCAACCTGACCTTCATCAAAGTT
TAGCAAAACTGGAATGCCATTTTCTATTTTACTGATGCTGAAATGGTTATAATACTTAGG
GTCATCCAGATATTTGGATGGCAAATAGCTTAAAACCAGCTTTCCTTTTGGAGCTGTTTT
CTGTTTTTCTGTTTCAAAATTAACATCCATCCATTGGTCATTTAGGCGATATTGAACTTT
AGAAGTAACCACGTCCTTGCGTGCTTCGATACCAATACTGCGGGCCAAGTCGACAAAGAA
AATATCTCTTGAGCGAGCATCTGTAAACCTTGATTTCCACACGCCGATGGGCGTTTGTGC
AATTCTTAAGGCCTCGTTATCTGGGTTGATGCGTATGTTTTTTTGAATCCATTCAACAAG
CAATGCCGGATTTTGCTGAAACTTTTTGGTTGTTGCAGGGTCAAAGGCGTTTTGTAATTG
TTGTTTGAAGGGTAGGATGATCATTTCGTTCTCAACTCTCGGACTCAATTGGTTGCTCTT
CGCCAAGAGATGATCTTCGAGAATGTCCATGGAGATATCACGCAAATCTTTGTCACTCAA
TGTCTTCAAGAGCGATAGCGCTCTTTCTTCTTTCTCTGGGTACTTGTCATAAAAGTTCTT
GATGACCCGCCAGTTGCCTCGCGCTTTCACTAACAATTGTGACAACTCACTCTCATCTAC
AGCCTGATAGAAATTTGATTCGTAAGCTTTTCTGATGCTGTCTTCTTGCGCAAATCTAAG
TTTATTCTTTGCATTCATTTCCTCTGTCACTTGTGGTATTCGTGCTTTCTCTGGCGGAGG
AACAATGTCAAGAGAGTCCAACGGGTGCATTTTTGTAGCCAGATCTGTCTTCTGCGATCG
GTTGAGACGAATGGTTACTTGTTGATCTTTGCCGAACGAGGCCTTGGAAAATCCGTAATA
TCCATCTTTTGATGCCCAAACCAGCAGATCGCCTTTGCCGGCTGTGAGGAACGTCTTGCC
CTGTTGATCCGTAAATTTCCTTACCGCGGTATAAAATTCAGCATAGTTGTATATCTTGAA
ATCTACCTGTGCGTGATTGACGGGTTTACCATTTTGGTCCACAACGGTAAAGTCTACCCG
TGCGGTTTCGGCATAATGGTCAATCAAATTGATTTCCGTAAAATTGGAAGTGCGTAGAAC
AATCTCTTCAGGTCCGTCATAATGCCCGAAAACCCGTGTGTGCATGAGCATGGCTCTCGA
TGCTGGCGCGTTGAACCAGCCAAGGTTCAGTACCGGTTCGGGTTCGCAGGCACCCAGGAA
ATACCACTTGCCGTCTGCCCAAGCCTCTACCCATGCATGATTGTCGTCAGTGTGGGCCCA
ACGTGGGGTGTATACTTGTCGGGCCGGAATGCCCACAGCCCTGAGCGCAGCAACGGTAAA
AGTACTCTCTTCTCCGCAACGTCCCTGTGCGTTCTTCATGCAGGCTAACGGAGACAACGT
ACGAGCATCGGATGGGGTATAGGTGACATGTTCGTGGCACCAATGGTTCACTTCCAGGAT
TGCTTCTTGCATACTCATGCCTTGAATGCGGTCTTTCAGCATGTCATGAAAAACCTTTCT
GGCATCGTCAAGGTTTTCGTTGTTAACACGTAGCGGCACGACAAAATGGCGAAACAACAG
CTGTGGCACCTTTGTTCCCCAGGGCATGGCTTGTTGCGTGGTAAAAGTACTTCGGATATT
CTCTAAGTAAAAACGAGTAGGGTAGTCAGTGATATCAGCTACAGGCATGTAAGCATACAG
AAAATGCAAGGCATCCAGTTCGTCATCTGTCAACTTTAACCCATTGATGTCAAAGAATTT
AGGTCCTATTCGTTTCATTCTTTCATTAAAAGCTTGAAGGACCTCTTGGCGTTGTTGGTT
GTCTTTGAAAATTAAAGATGCTTGGCTAAGTTGGAAACACAATAGCATCAATAGGATTAG
GCTTGCTTTTTTCATAGGTTGAATAGATTATCTTGTTGAATGAAGAAGTGCTTGTATCGT
GTTTCGCACACGCCTTTCTGTTGTTACCTCCGTGGTCATTTCATCTTGACCTGCCATTCC
CATGTAGACGGATGGGTTATGGTATTCCATCTGGCTGTAAACACTTTCTCTGGCAGAAAA
ATGGAATTCTTTGACAAGGGTACACTGGGCGATGTGTACGATGTTTGTTTCGTTGATGCC
GCAACCAGCAAGGATGTTGATTCTTCCTTGTGCCCTGTGTTGCAATTGCTTTAACATTTC
GATACCTTCTTCCGCAGTAGGCTGTTGTCCGGATGTAAGTATGCGGTCGAACCCAAGGTC
TATCAGCTGTTCAAGAGCTTCGAAAGGATGCTTACATCGATCAAAGGCTCGGTGAAAGGT
CGTAGACATGCCTTTGGCATGCGATAAAAGTAGCTGGTTGTTTTCTATGTCAATGCCACC
ATTTTTAGTCAGGCAACCGAACACAACGCCATCTACTCCCAGTTGTTTACAGATGTCAAT
GTCTGCCAACATACACTTGATTTCAAGCGATGAGTATAGGAAATCACCTCCACGTGGCCT
GATGATCACATGCAGACGCGTTTTGTCAAGGTGTTCTCTGGCCATCTTGATGTCACCATA
AGAAGGCGTTGTGCCACCTTCTGGAATGCCGGCGCACAGTTCAACACGGTTTGCACCACC
AGCCTGAGCAGCCAAGCAGCTCTCAACACTGTTTGCGCATATCTCGAATTGATAATCGTT
TTCGCTCATCAGGATGTAGATAGAAATAAAAACATCAAGAGAACCAAGGCGGGCTCTCCT
GATGTTCATGCTATTGAATACGTATCTTTGCTATTCTGCGAGAATGTCGTCCACCTTCGA
AATCGGTAGAAAAGAACTCATCAAGAATCTTTCTTGTCGTCTCCTTGTCAACAAATCTTC
CCGGCAGAACCAACACATTGGCATCGTTATGGAGACGAGTCAAGTGAGCAATCTCGGGCG
ACCAAGCCAGTCCGGCACGTATTCCTTGATGCTTATTGAGCGTCATGCTCATTCCTTCTC
CCGAACCACACACACCGATACCGGGATAGACGTCACCCCGCTCAATGGCATTGGCTAAGG
CATGGGCGTGATCGGGATAATCACAAGAGGATGTGCTGTTGGTGCCATAGTCTTTGTACG
AAATACCTTTCTCTTCAAGGTATTGCTTGATAAACTCTTTTATTTCATAGCCAGCATGAT
CACATGCGAGGCCAACTGTCTTGATATCCATGACAAAATTATTCAGATAGATATTCTTTT
ACCTGCTTGTATACATTCTCAGCCGTGAAGCCTAACTTTTCGTCCAACACCTTATAAGGT
GCAGAATAGCCGAAGCTCTCAAGTCCAAAGACTTTTCCATTGGCTCCAACCAGGCCTTGT
AAGGTTACTGGTAATCCTGCTGTCAGACCGAAAATCTTTGCATCTTTCGGAAGAATGGAC
TCTTGATATTCTCTGCTTTGACGGCGGAACAACCCTTCAGACGGCACACTGACAATGCGC
GTCTTGATGTTGTCGTTTCTCAATAATTTTGCACCGGCAACCAAAGTTGACACTTCTGAG
CCGCTGGCCAACAAGATAACGTCATATTGTTCGTCGCTGCCAGCAACGATGTATGCACCT
TTACGTGCTTCTTGGTAGTTGTTTCCTTCTGGCAAACTCTCAATGGCCTGACGTGAAAGG
ATGAGTGCCGTCGGTGTATCCATGTTTTCCATGGCCATTTGCCAACACACTGTTGTCTCT
TCAACGTCTGCAGGACGAAACACTCTGACGGAATCTTTTCCATGATGGTTCTTTAACTTT
TCCATCAATCTGATTTGTGCTTCCTGCTCCACAGGCTCATGGGTAGGACCATCTTCACCA
ACACGGAATGCGTCGTGTGACCAAATGAACTTGATGGGAACTTCCATCAATGCGGCCAAA
CGAACGGCCGGCTTCTGATAATCGGAGAAGACGAAGAAGGTTCCACAGGCAGGAATGACG
CCACCGTGCAGGTACATGCCAATGCACATACAGGTCATGGTAAGCTCACTGACGCCAGCT
TGGAAGAAAGCACCAGTGAAATCGCCTTTCACCATGCTCTGCGTTTTTTTCAAGAAACCA
TCTGTTTTGTCCGAATTGGATAGGTCGGCAGACGAACAAACCATGTTAGGAACCTGTTCG
GCCAGGACACTAAGGCATACTGATGAAGCAGCACGAGTGGCCTGTCCTGGTTTCTGTTCA
ACCTTGCTCCAATCAATTTGAGGAGCATTACCAGAGAACCAGTCTTGCATTTGTGCCGAC
AACTCTGGATTTTTCTCAGCCCATGCCTTCTCTTCAGCGTGGCGTTGGGCAACAATCTCT
CGCAGTTCGTCCTGGCGTTTGTCGTACATTGCTTGGACTTCTTGGAAGATTTCAAAAGGA
TTATCGAGGTTTCCGCCCAGATTAAGTACTGTTTTAGTGTAAGCATCACCGCCAAGTGGG
GCACCGTGTGTTTTCACATTACGCTCGTAGCTGCTGCCATCAGCTTTCAAAGCCCCCTTA
CCCATGGTAGTCTTGCCTATGATGAGCGTGGGTCGGTGCTGTTCCGTCAGGGCTGCGTCC
AATGCTTGACGAATCTCAGTAACATCATTACCGTTGATGGTCAATACGTTCCATCCCCAT
GATTGATATTTCATTGCTGTATCTTCTTGCGTTACAGCATCGCAATCCGTCGAGAGCTGA
ATGTCGTTAGAATCGTAGAACATGATGAGATTGTTCAGCCCCAACGCACCTGCCAACCGG
CCTGTTCCTTGGGAAATCTCTTCTTGAATGCCACCATCCGATATATATGCATATATCTTA
TGTTGCATCATGGTTTTTCCAAGCTTGGCTTCCAGGAACTTTTCCGCCACAGCTGCACCG
GCAGCAAAGGTGTGTCCTTGACCTAAAGGTCCAGATGTGTTTTCTATTCCTCGAGTGATG
TCACGTTCGGGATGGCCCGTTGTTGGCGAGTCCCACTGTCTGAAATTCTTCAATTCATCA
ATCGTATATTTACCTTGCAAGGCAAGTGTGGCGTAAAGCATGGGCGACATGTGACCTGGG
TCAAGATAAAAACGGTCTCTTCCAGCCCAAGTTGCATCGTCTGGATCGTACACCAAGTAT
TCTGAAAATAGCACGTTAATAAAATCAGCACCGCCCATAGCACCTCCTGGGTGGCCAGAG
TTTGCCTTTTCTACCATGGAGACAGCAAGAATTCTGATGTTGTCTGCCGCACGGTTCATA
GTTTTTAAGTCATTCATCATGTTATGGTTATAATATTAGTTTTTTCGATGTAAGTATAAT
TTAAGGTATACAGATATAATGTATACACTTGCAAAGATAGCATATTGATTTGAGAATAGC
GATTGAATGTCCACGTTTTTACATCATTTTTTGTCGTTTGTGATTTATTATCACTATATT
TGCATGAGAAAACAATATTTGGTTATATATGGAAAAGACGCACAACCATTTGGTTATTAT
GGCAGGTGGAGTAGGGAGTCGCTTTTGGCCCATGAGCACAAGCGATAAACCTAAGCAGTT
TATTGATGTATTAGGAGTTGGTAAATCCCTTTTGCAACTCACTTTGGATAGATTCAGTGG
ACTATGTTCTCCCGATCACGTTTGGATTTTGACCAATAAGAAATATTTTCATCTGGTGCG
TCAACAACTTCCTGATGTCCCCGTTGAAAACATCCTTCAGGAGCCCATGCGCCGTAACAC
AGCACCCTGCATAGCATACGTTAGCTGGCGTATCAAGTCGTGTGACCCACAAGCTAACAT
CGTAGTGACGCCCAGTGACCATGTTGTCACCAATGGAGTTGAATTCCAAAGAGTTATCAA
ATCTTGTTTAACTTTTGCCAACGAAACAGATGCAATCATCACGTTGGGAATGAGACCCAA
CAGACCAGAAACAGGATACGGATACATCCAAGCAGATTTAACTTCCAGTTCGTTGCGCAA
TAAAGAACTTTTCAGGGTAGACAGATTTAGGGAAAAACCAGATTTACAGACAGCACAAGA
ATATATCGAGCAGAGCAATTTCTTCTGGAATGCCGGCATCTTTATTTGGAACGTCAAAAC
AATCGTCAACGCCTTCAGGGTATATGTGCCAGCAATGGCCAAGATTTTTGAGAGCATGAT
GGATATCTATGGCACCAAAGAAGAACAAAACGTCATCGACGAACGATATGGTGCGTGTGA
GAACATCTCTGTAGACTATGCGATTTTAGAGAAATCTGAAGAAATCTTTGTGTGTCCGGC
AGAGTTTGGATGGAGTGACTTAGGTACCTGGAGTTCGCTACTTCAGCAAACCAAGCGCGA
TTTATACGGCAATGGTATCATCGGAGAGAATATTTCTTTGTATGACACTCATAATTGCAT
CGTACATGCTACACAGGCCAAACAAGTTGTCATCCAAGGACTTGATGATTGCATTGTCGC
AGAAAAAGATGGTGTCTTATTGATTTGTAAGTTGGCAGAAGAGCAACGCATCAAACAATT
TTCTGGAGAAAATTAAATAAATAGGGGAGTCATGTTGATACATGCCATGATTCCTCCATT
CACTTTGATGAACACCTATTATATATAGTGGTGGATTTATCAGTAATTTTTGAAGGTAAA
ATTGTGCAAAAGGCTCTTCACTAACGATTTTCTTCCAAAGCTCGTTAGACTGTAGCCTTT
GTTGGTTGCAGTGTTGTTGTATTGCTCCACGGCTGCCTCCAACCGCGCAACAATCATCAT
TTTGGCGCCATTTTCCCAGGTACGAAATTCCGTTTTTTCCATATATTGCTGACTAAATGC
AATAAGTTGGTCCATGTTGAAGCTATCTGACTTGATTCCAGCCCCTTCCAACGTGGCCTC
ATGCGCATTGCACTCTTGTTCGACATGGACAGGTACCATCATCGCGGGCTTACCCATATA
CATGGCTTCGCATACCGACTCAAAACCACCAGTTGTTGCATAAGCCTTACAATTGGCCAG
ATAATATAAAAATTTCTGATCGTCAATGCGATGAAAAGTCAGTGTGTCGTCAATCTGTGT
GGTTTCTTCCGCATCCTTTTTGTCCCAGAAAAAGTGCAGCGAGATATCTCGATGATTGGC
ATGCCACTGCATCACCGAGTCACTGAACCCAGCATTGATGATATAGCCCGTCATGTAATC
ACCCTTACCTCTTTGTATCTTTAGTGCCTCATCACGTAATAATGGTGGTACAACAGATAG
GTTTTCTTCATCGTAATCGCCAGTTTTCCTAAACGACAAGCCTAACTTACGCGTGGCGCC
CAGGCATGTTGCTCGCGTGAACGCCAACATGAGGCGTTGGCTCGCTTTATGTTTTTTCGG
GAAAGGGTAGGATGGATGCAAAAACATGTACTGATGACCGATGCACACTTCTGGTACGCC
GGGCCGAAAAAGAAAATAGGTTAATCCTGTGAGGACTTCATAAAAATTGACGACCAGGTC
GGCACCACTCGCTTGGATATGCTCATGAAGATATCGAATGCTCGACAGGTATTTAGGCGA
TTTAAAAATGTTGTAGATGATAGATCGAGTAAGTCCTACCTTCTGGTTTGCTTTTGACGG
TAGAAAGTTAGGGCTGAGGAAGCCAAAGACAGGGGCTTGTGTTCGATGAAGAAAAAAGGA
GGGTACTTCCCTAGACCGACTTCTACCGACAAGTATCTCGGTTACTTCGTGGCCACAATC
ACGAAGTGCTTTCTCTAAAGTCAAGGCTTGTGTCAGATGTCCTCTGCCTTCACCTTGTAC
AATGAATATGACTTTCATTTTTTTTCTGTGTTATCTTATTTTGCTTACAAAAATAAAGGA
GTGTTGTTACAAAACCGTGTAAAAAAGATAACATTTCATAGAAAAAAGAACGTTTTTAAT
TCTACTGTGATTATTAATTGATACTTAAATATGGTGTACGTCCTACATCGTTATATTCTT
AACGCGCTTCTCAAATTCACTGCGGTCGCAAAGGGCTTTTTTCTTAATGCGGGCACGATA
ATTATAGATAGAATTAGGTGAATAATTGAGGAATTCGGCAATGCGGGAACTCTCCTCAAT
GCCCAGTCGTATGAGCGCAAAGATGCGCAGGTCGGTAGTCAGCTGTCCGCCGTGGGGAAT
GTGGATACGATGTTCGGGTTGGAGCAACGCGTTGAAATCATTGACAAAATTGGGAAAAAG
ATGAAGAAAGACGGTATCAAAATTGTAGAATAACTCGTTCAGCTCATTGGATTTGAGCTC
GTCGGTTTCCGTCATTTTCAACAAGTCGTTATATTGTCTGGCCTTGAGCTTTCTATTGAC
TTTGATGCGGTAGTTATCGAGTTTATCGATATATTCGGAACACGTGGAAAGGAATTTACC
GATGTACTCGTCTTTCATCTTGTTGGCATCGGAAAGCTGATGATTGGTAGATGAAAGGAG
CGTATTAGCATTGGAAAGTTGCTCGTTGAGGATTTCCAATCTACTGTTGATGCTTTTCAA
TTCGTTTCTGGCCTTGGCAAGCTGTGTCCGTTTGTGTTGAACATAGAAGATGATACCGAG
CAGAATAATGGAAAGAAGACTGACAACAACGATGAGTAACATGAGATGGTGGTTGGCACT
TTGCAGACTGTCGCGGTAGTTGTTGTTGATGAGTGTCAGGATGGGCGAAACGAGCCAGCC
ACGCATGTGCGTGCTGAAATGGGAAACGCAAGTCCACGAGAAATCCATATACTGATAGGC
TCTGTCGTTATCGCCATCCTCACTGAGCAGATTGGCGAGATTCCACAGAGAACTCTGGTC
CATGACAGCACTGTTAATGTCGCACAGGGCCGATATGGCCAGCCAACGTTTCTGCTCATC
ACGGTTTTTCATCTTGCGGTAGATCTCCGCGCGGAAGAAAGCCATGATAGCATAGTCGTG
GGTTCCGTAGCTGACCTGTTTCTCCCATTGAGTGGATGTTTTCAGTGCCTCTTGATATTG
ATCGCTGTTGTTGAGTCTTTCGGTCTTTCTCCATAAGTATGGAATAGAATTGTGGGGGGC
GATGGCATTGAGAGAATCACTATATTGGTCTGCTATATGATAATACTGTTGCGCTATCTG
TGAATCTTTCGAAAAGAAAGCTAAATCGCCATAGAAATGACTGCCTACGAAATAATAGTT
TATGCGATCTTCCATGCTAAGCCTTTCAAGAGGAATCTGCTGAAAATGGAATATGGCCTC
GTTGTAAAATCCAGAGAGTCCATACTGATTGGCCAACAGCAGCCGACGATTGTTAAGAAG
GTCTTTGCGCTTCAATGCTTTGGCTAGTTCCAGTCCGCGACCAAGCCATACGAGCGCAGA
GTCGTTGCTGTAGGAATAATATTCACGATACAATCCGTCCGCCAACTCATAGCGTGCTTG
AAGATTGCTCATGCCCTCATACTGCCGGCGTAAAACAGAAAGGCGATGTTCTTTGGTCTT
GATATGTTGTTGAGAATTTTTGATGGAGCGGTCTAAAAGTGAATAGAGCTCGTTAAGAGA
AAGCTGTGTCTCGGAACGATTGGAATGCGCCATAGACGATTCCTGGGACAAAGCGAAGAT
AAAAAATAAGAGTAAAAGTCTTATTTTCATGACGGTTAAATATAATTAATAGGCACACAA
ATATACCATATTTTTCAGTTTCAACAAACATTTTACATTGTTTTATGATGCCTTTAAGCT
GTAAAGAACAAAATCATTTCTATATTAAAACACCTGAACATAAAACACAACATCATGTAT
ATCAATAATATATCATTTTCCACCATACAGAATTATCCACATTGATACCTTTGTATGTAA
ACAAAGCTTGATTCTATTAATTAAATTTGCAAAACAAAACTTAAACATCTGTCAATAACT
AAAAACATTTAGAATGAGAAACAATCAGAAATTGTGGCCAAAAGCCATCATGCTCTCTGT
GGCGTTCCTGTGTTTTACCATGACAGCCGTCGCACAAATAATAAAAGTGAGCGGTGTAGT
CCTGGATACCCATCAAGAACCCATTATAGGAGCTACCGTGAAGGTAATAGGAACCGGCAG
CGGGACCGTAACCGATATAGACGGTAAATTTAGCCTTGAGGCTAACCGCTCTGCGCGTGT
GAGCATTTCTTATGTAGGCTACAAAACTTTGGAACAACGTGTACAACCCAATATGCATGT
TGTTATGGAGGAGGAAGCCAACATCCTCTCGGAGGTCGTGGCCATAGGTTACGGTTCGGT
GAAACGAAAAGATGTGACCACAGCTGTATCGAGTGTGAACACCGAAGACCTGGAAACACG
TCCTATTGTGAGCGCCGTGCAGGGTATGCAGGGAAAAGCAGCCGGACTGCAAATTAGTCA
GGCCAACGGCCAACCCGGTTCTGCGCCGACGATACGTGTGCGGGGTACCACTTCGCTCAA
CGGAAGCAATAACCCGCTGTATGTGGTAGATGGTGTGCCTGTAGACAACATTGACTATCT
ATCAGCCAACGACATTGACAACATCCAAATTCTTAAGGATGCTTCGTCGGCAGCCATCTA
CGGATCGAGAGCTGCCAACGGTGTGGTTATCATCGGAACCAAACAAGGAAAATCTGGTGT
AGCTAAGGTAAGCCTTAGTGCACATTATGCCTTCAATACCGTTCGTGACAACCAAGATCC
ACTCAACGCAGAAGAATACAAGGATCTCATCAATGATATGAACGAGAAGGGCGTTTTGAG
TCTGAAACTCCCCGCAGAACTTAGAGACCGAACCGACTGGAAGAAGGAAGTGTACCGAAC
AGGCAACGTGCAGAACTACCAACTGGCCATTACCAACGGAAACGATAAGCTACGCTATTA
CCTTTCAGGAGGATATACGGGAGAGAACGGTGTGATTGTGAGCTCCAGCTACAAACGCTA
CAATATGCGGGGATCGCTTGAGAACGAAATCAGCAAATGGCTCACGTTCAACGGCAGTGT
GGCTTATTCTGACTATACTTTTAAAGGAACAGGCATTATCTCGGGAACGAGTAGCGACCG
GGGTGGAGTGGTTCCCGCCATTCTGGGCACGCCGACGTATGCTCCGATATGGGATCCAGC
TCGCCCGGGTCAGTATTACACAGACTTTTATGGTGTAAATGTGGACGGACCACTGGAGAA
TATAGCCCGTACCAAAGACAACAAGAGCCAATACAACAAACTGTTGGCAACTGGAAAGTT
TATCGTTACTTTCATACCAGAACTTACATTGACAAGCACCGTTTCGTTTGATCGGTCATC
GTCAATCGTCACCAATTTTCTTGACCCAAAACTTACACGCGAGGGTCGCAACCAGAACGG
TACGGGCTATGACGGGCGTTCGACAGGAACGGTATGGACCATCGATAATGTGCTGAATTG
GAAAAAGAATTTCGACAAACACGGACTAGACGCCATGGCCGGATCTTCATGGACGCAGAG
CGACTGGAGCCAAAACTATATCAATGGATCCGACTATGCTGACGACCTCTTTCGCACACT
CAACGCTGCCAATAAAATCAGTTGGAGTGGCACCGGTTCATCTGCTTCCGACTGGAAGAT
TTTTTCATTCTTCGGTCGTTTGCAATACAACTGGAACAGCACTTATATGCTGACCGCCAA
CCTACGTGCCGATGGTAGCTCAAGACTTGCTCCCGGACATCGATGGGTGTTTTCCCCTCT
TTCTCAGGCGCATGGCGTATCTCCAACGAGAACTTCATGAAAGACATAGAATGGATTGAC
GACATGAAGATTCGTGGCGGATGGGGCCAAACTGGTAACCAAAGCGGACTGGGAGACTAC
GGCTATCTGGCTCTCTATAACTTCGGACGCATACAATGGTGGGAAACGGGCAACGAACAT
GCTGTTCCAACCCGCACACAAGGTTCACTGAGCAATCCAGAACTTACCTGGGAGACTACC
TCTCAAATGGATATTGGGTTTGACTTGACCATGTTGCGCAACCGATTGACTTTCTATTTT
GACTGGTACTACAAGAAGACCAGTGATATGCTGATGCACATTACGTTGCCGGCTGGAAGT
GCTGCTGCCAGAAATCTGACCTATAACGGAGGAGAAATTGAAAACAAGGGAATGGAATTC
TCCATAGACTCCAAAAACCTGACGGGTAACTTCAAATGGAATACCAATTTCAACATTTCG
TTTAACCGTAACAAGCTGACCCGTCTCGAGCTGGTGCCAGTGTACTGGGGTGCAGTCACC
AACGACAATGTGGGACAAAGCGTGGTGCGAAACGCTGTGGGCCATCCGTTGGGAGCCTTT
TGGGGTTACGTGGCCGATGGCGTGGATAAAGAAACGGGCGACATGATTTATCGTGACGTA
AATGAAGACGGTGTTGTTTCGGCTAGTGACCGTACCTATATCGGCGACCCTAATCCAGAC
TTTACTTATGGTCTGACCAACACCTTCTCATGGAAGGGTCTCAATCTGAGCATCCTCGTG
CAAGGTAGCGTAGGCAACGACATCTATAATGTGTCGCGTATGGAAAGTGAAGGTATGTTT
AACGGAAGAAACCAAAGCAAAGGAGTTCTGGACCGTTGGAAAGTACCAGGCCAAAACAAG
TCTGTTCCAAGAGTAGGCTTTAATCAGCAAAACTCCACCTATTATCTTGAAGACGGCAGT
TATCTGCGAGTTAAGGATATATCCTTATCCTACGATGTTCCTAAGAACGCTATCGACAAA
CTTCACCTTACCCGCCTCATGCCATACATATCTTTTTCAAATCTCCTGACATGGACCAAT
TATAGCGGTCGCGACCCGGAGGTAAACCAGTATGGGAACAGCGGTGGTGTGCAAGGAATC
GACTGGGGAACTTACCCCCTGAACCGCTCGTTTGTCATGGGACTTAAAGTAGAATTCTAA
TCATTAACACCACTATCATCATGACAACAAAACAATATATCAAAACAATACTAATGGGAT
GTGCGCTATCAGCCACAACAGCCTGTTCATTGGACACAGAGCCTATATCCCAAGCCTCGG
AACTAACCGAAGGCTCACAAACCGACACAACTACAGCCGTACTGAAGAATAGGGAAGCTG
CCCTGAGCCAGCGAACGGCTTTATACAAACTCTTTAAAAACCGACAGGAACACATGCATC
TGGACTATTTGCTGCTTGGGGAAGCCCATGCCGACAATGCCTACGGAGGAACAACTGGGC
AGGAAACCATTCCCACGGAAACCAATGCCCTGGATGCCGCCACGGGAACGATGAGCCGCG
ACTGGAGCCGGTATCTGGAAGACATTGCCAAAGCCAACGTGCTCATCAATGGTGTAGAAC
AGCTTCACAAGAAAGGAGAAGTTAGCGATGCAGAGTATCGTCAATGGTGTGCGGAAGGAC
AAATATTCCGTGCCTTGATGATGTTCCGCATGGTCAGGATGTGGGGTTCACTGCCTGTCA
TCACGAAAGTGGCGCAGACCATTACCTCCGACAATATCAAAGAGGTTTATCCCACTTACT
TTCCACCACGTTCCACAACAGAGGAATGTTATCATCAGATTATCGAAGACTTGGAATATG
CAGAGCTAAACGCCCCCGACATTTCGTCAACCGACCGCACGCTGATGTCGAAGACCGTAG
CGCAGGCCTTCCTATGCAAGGTGTACGCCGAGAAGGCCGTGCGTGATTATGACAAGGTGA
TTGCTTACGCTGAAAAGGTGAGAAACACGCCTGGCGTGGCTTTGGAAAAAGACTTTTCCA
CCCTATGGGGATGGAACGCTAAAACCAAGGACTGCATGAAGCGCAACACCACAGAGGGAA
TACTTGAGATTCAGTGGTTCCCCGGAGCCGGCAACTGGGAATCATGGATGTACGGCCGAT
GTCTGGAAGATTATGACAATAGCTTCACTTGGGCCAAATGGGTAACCCCATCACGCGACC
TGATCAGAGCCTTTGAAGCCGAGAACGACACGCTGAGAAAGAATCAGACCATCGTTTATT
ATGACTGCTCGTGGAGCAACTACTATCCGTCTTCACACTATGCCTTCATGTTTAAACTGC
GTTCGGGTTACAACAACGTATATGTTGTTCGTTTGGCCGACATCATCCTTCTTGAGGCAG
AAGCTTATGCAAACAAGGGCAATTTGGCTGAAGCAGCCAAGCTCGTGAACATCATCAGGC
AAAGGGCCAAGCTCCCCGTTTTGGATACCAAATACACGTCATCTAAAGAAAAAATGCAGG
AAGCCGTTTTACTGGAACGCCGGTTGGAGCTTGCCATGGAAGGCGAGCGATGGTACGACC
TATGTCGCAACGACAAAGTGGAAAGTGTCATGAATAGTCTCAACAGCAGAGATGAAGGAC
GCCTACCACAGGCAAGACCATTTGACGAGAACTCTTATTTGCTCCCAATACCTCAGTCGG
CTATTGACGAGAACGATAACTTACGTCAGAATCCCGGCTATTAATTCCAACCCCATCAAT
TATCAATAAACTTATGAAAAAGAAAAATATGTATATCACTTCACTGCTTTTCAGTGCCAA
CCTTTTCTTGTCTATTGCATGCTCAGTGGACAGCGGTCTCAATATTCAGCCTGAAGTTAA
GCCAGAAAATCCCACACCCTCTCCAGTTCCTCAAGCCAACAAGGTGAAAACATTCACTAC
AACATCCGACGGTTTTATACAGCTGGCTCAGAAGGAAATTTCGCTCAAAGCTGGAGAGTC
TTTAGCTCCGTCGACCATTCTCATCGATGATACGAAAGTGGGACAAGAAATCGACGGATT
TGGCTTTGCCATCACTTACAGCACATGTTACAATCTCCTTCACATGAGTGCTGCAGACAG
AGCCGATTTTCTGAAACGCACCTATTCGGAAACCGAAGGATACGGTGTGAGCTATGCGAG
AATATCTATTGGATGCAATGACTTTTCGAGTACCGAATATACCTTGTGCGATGAGAAAGG
ATTAGAGCATTTCCGCCTGTATAAAGACGAGACTGACTATGTAATTCCCATTCTCAAGGA
GATTCTGGCCATCAATCCCAAACTCAAGATTGTAGCAGCACCATGGACCTGTCCGAAATG
GATGAAAGTGAAAGACCTGAAGACAAAGACTCCATTCGACTCATGGACCGACGGACATGT
AAATCCTGATCATTACACCGACTATGCCAACTATTTCGTGAAGTTTGTACAGACCATGAA
AGCTGAAGGCATCAACATCTATGCAGTGAGTCCACAGAATGAGCCGCTCAACAGAGCCAA
CTGCGCCTCGACCTATATGCCCTGGCAGGAACAGGCAGAGTTTGTCAAAGAATTGGCCAA
AGCTTTCAAAAAGAATGCGCTGAAGACTAAGATCTACCTTTTCGACCACAACTACAACTA
CGACAACAAGGCCGATCAGGAAGACTATCCCGTCAAGATATACAACGCGCTTGGCAACGA
GTTCGAAGGGTCTGAATATGTAGTTGGTGCAGCCTATCACGACTATGGTGGAAGCAATAC
CGAGTTAGATGATATTTATGCCAAGGCTCCCGACAAGGAACTCATCTTCTCTGAGAGTTC
CATCGGTACCTGGAACAACGGGCGTAATCTTTCCGCCAGATTGTTGCCCGATATGAAAAA
CGTCATCTTGGGAACAGTGAACAGACACTGCAAGGCTGTGTTGGTATGGAATCTGATGCT
CGATGAGAAGATGGGGCCCAACCTCGACGGAGGCTGCCAGACTTGCTACGGCGCTGTGGA
TATTGCATCGGACTACAAGACGCTGCATCGCAATTCTCACTACTACATCATTAGCCATAT
ATCCAGCGTGGTGCGCCCCGGAGCCGTTCGGATAGAAGATTCAAGCCGTAGTGCACACAT
CAAGGATGTAGACTATGCCACATTCCGCAATCCCGACTCCACCTACGGCATTGTATTGGC
CAACAGTGGTGGCCACGATCAGATGATAACCGTCAGCAACGGTGCATACAACTTCCAAGT
AACAGTTCCTGCTGAAGGTGTTGTATCATGTATATGGAATCCTTCTGTAACATCTAAAAA
AGATTGAAAATGAAAAGATATATCAAACATATCCTTGCTCTCATCATTGCAGTGCCGCTA
CTTGTGGCCTGTAATGATGACGAAACCACGACAGGGAATCCTGTCATCACGGTTTCTACC
GAACGGCTTTCCGCCACGATGGGCGACAGTATAGATTATCATGTAAACTGCTCTAACAGC
ACGGGAGTTCCCCTCTCCACCCTTAAAGTAGAACTGTGTTATGGAGGGGAAGTCGTAGCC
ACGCAAACCGTCAGAACCAAGACGGAGGGAACATACAGCGGACGTATTAAAGTGCCTTTT
TACCGTTCCATTCCCAATGGTACGGCCGAGCTTCGCTATACACTACAGGATGTATCTCTG
GCAATAACAGAAAAAAGTCTTGAGGTGGACATCCAACGTCCGAAATTCAAATCCATCGAT
TTCGTTTGTGCAGATGGGAAAACTTATGCCATGACACCGTCAGCCGAGAATCCCTACTTG
TTCACCACTTTCATCAATACTCCCTCTACGGTTACCAAGGGCCATTTCAAGGCTCCTGCC
GTTGGGAATACACACGAGCCATTGTTGTTTGGATGGAATGGCAAGGAAGTGTCTCTAGGA
AACGATGGCGACATCACTTTCACATCTGAGAATGCGGGAGATGTAGAAATAAGCTTCGAT
ATGCGGTATTTCGAGTACGGACCAACCTACGAAGCCCAAATCACATTAGTTCAGTTTGCC
GCAAGCGGCGAAACACAAGTGCTGAATATGTCGCGAGGAAAACTATATGAGTTTGAGGGA
TCACCGGAAATGAAATCAGACGAATGGTATTACGACCCAGATTTCCTGAGCCGGAACAAC
GACGGCACATTCACATTCAAAGCCCTCACGGGAAGCTACTCGCTCACGGCAGACTTCGAG
AAGAAGTACTTCCGCATACATCCGCTGGCAGAGAATGGCAACCCAGCCTCACTGCAACCC
GACGGCACAGGTTGTATATGGATTATCGGAAGCGAAGGTGTGAACAAGCCTACATGGAAA
GCCATCAACCACGGCTGGTGGACTGGAGTAGATGTTGATGTGGCCATGGCTCCCATCGCT
GACAAAGTATACCAAGTGACGTTGACCATCGGACAGCAACTGAATGCCAAAGATATCAAC
TTCAAGTTCTTCGGTCAGCCCAACTGGGGTGTGGAATTCGGTAAAGCTGGTTCCGACCAT
TATCTCGTTACCGACAATCCCAACTTCAAAGTTCAGGAGAAAGATGGCAATATCGCCATC
GCCGATGATGCAACAATCAAAGATGGAGAAACCTACGTCTTCACAATCGACTGTTCAGCA
GGAATGAAGCCTGCAAAACTGAAGGTTGCAAAACAATAAGAAATGAATCTTTGAGGCCAA
AGCTCACATGGCCTTGGTCTCAAAGATTTCTTTTCACAGACGGTTATGATGATTGGCAAT
ATAGCTGCGTTATGTCATTACATATATGACGAGAAACTGCGGCCACTGAAAGAGCATTTT
GTTTTTATATTCACTGAATCTACAGACTAATACTTCCTTATGATTAGAGTTCGGGGCTAC
ACAACTTCTCACTGAAAGTCAAATAGTATCTTGTAATGTTGGGAAAGATTCTAAAGCAAG
AATCCCAATCCTCGGATGAGAATTGGGAAACCTGTTGTTTGTTTGGAATAAGTTTGAAAA
TTGTTAAGCTTCTGCTTTTTTCATTATTTCTGCGTAAGCTTCTTCTGAAAGAACAGAAAC
GGTACTCTTGTCTTTACGACCTTTTTGGAAGTAAACGATACCATCACTTAAAGCATATAG
TGTATCGTCTTTGCCCATTCCTACATTCTGACCTGGGTTATGTTTAGAGCCACGTTGACG
AACTATGATGTTGCCTGCGATAACACTTTGACCACCCCAAATCTTTACGCCTAATCTTTT
CGATTCTGAATCACGGCCGTTCTTAGAACTACCTACACCTTTCTTATGTGCCATTGTTGA
ATTCCTCCTAAAATTTAAGCGATTACTTGTTTAACTTCTACTTCTGTGAACTGCTCGCGA
TGACCATTCTTCTTACGATAGTCTTTGCGACGCTTCATCTTGAAAACGATGACTTTGTCA
CCTTTCACAAGAGGGTTCACAACTTCTACTACTACTTTTGCACCTTCTACAGTAGGTGTG
CCGACAGTGATAGCTCCTTCATTGTCTACCAGGAGTACCTTGTCAAACTCAACAGTTTTT
CCACTCTCAACATCTTTGATGTGGTGAACAAAAAGCTTTTTTCCTTGTTCAACTTTAAAC
TGCTGACCGTTAATTTCTACGATTGCGTACATTATTATTTATTAAAAAACGGTTTTCTTC
CGCAAGGCGACTGATACTTATCAGTACTTATTCTGGCCTTAACGGACTAAATCAACTGCA
AAGGTACTCATTTTTCGTTGTAATCTGATGAAATGGGAGAACTAAACACTAATTTTAAGA
GAGATTAACACAAGAATAAGCTAGATTCACCATAACTTTTTGCTCAGTTGTCTGTGAATT
ATCTAGTGAATCTTTTGTATTTACCATAATAACGGTTATCTTGAAAATTCTTTGTAATAT
TGCAGCAATTTAATAACATTTACAAATATAACAAATTATGAGAAATTTGCATCCTGTCGC
TCAAAGTTATTATGTCGCCATCTTAAGAGATGAAACTTTCATCCGTTGTTGTGTCCCTGT
TTCACGCAAAGCAATTTTGGCTAAAAGTATGAAGATTGAACATTTTGTTAATAATGCTTT
AACTATAGCTTGTAATGTTGCTCGTGATGAATATGCTACGGTTTTAGCTTATTGTCCCGT
TGATGATAGCTACTATCCTTTATTTAACTATAATCCTTTTGTCAAATTTATTTCTACCCC
TAAGCGTTAATTATGTTTGACATGGATCCTTGTGCAATCAATTCAACCCCAAAATATCAA
AATTTCACTCGCTGTGGCTCCTGTGGTTATGCTGCACTTTACTTTGATGGCTCTGGCCAT
GTTGCAGGCTTGCAGTGCTATTTTGGCAGCGATGACCTTACAATAGTTGATTTACGACAA
CCTGACGATATGTGCGATAAAGTATGATTGAACCCTCACATTTAAAGATAGTTGGAAATT
GCTTAAACCCTCGCAAAGTATACAACCCCTCTTTGCATGGTTGGATGTATTGTTCATGCG
ACAAGTGTACTGCCTGTTTAAATCAAAAAGCAACTACCCTATCAAATCGTGCTCGAGCAG
AAATTGAGCAACATAAATATAGTGTTTTCTTCACTTTAACCTATGATAATGAGCATTTAC
CCAAGTATGAAGTCTTTCAAGATTCAAACGAAGTTATACAATATCGTCCTATTGGCCGTC
TTGTAGACGATTCATCTTCCGATATGCTTTCTAATTCATGTCCAATAAACAAATATAATA
ATTATGAAAACCTTTATCAGTTTGATGAAAGTACTTTTATTCCTCCTATTGAAAATTATG
AGGATATTTACCATTTTGGTGTTGTTTGTAAAAAAGATATTCAGAACTTCTTAAAGCGTC
TTCGTTGGCGCATTTCTAAAATTCCAAATATTACAAAAGATGAAAGCAAAATCAGATATT
ATATTTCTTCGGAATATGGACCAACAACCTACCGTCCGCATTACCACGGTATTTTATTCT
TCGATAGCAAAAAAATATTGGATAAAATTAAAAGTCTCATCGTTATGTCCTGGGGTAAAT
ATGAAAGACAGCAAGGCGAACGCAACCGTTTTAAGTTTCGGCCGTTTGCGCGTCCTTCTC
TTACCTCCGATTACATCAAGCTCTGCGACCCTAACACAGCCTATTATGTTGCGTCCTATG
TTGCTGGCAATGATAACCTACCTCAAGTACTTCAACTCCGTGAGACAAAGCCGTTCCATG
TTCAAAGCAAAAATCCTGTTATCGGCTCGTATAAAGTGGATAAGCAAGAAATACTCGAAA
ACATCAATCGAGGAACTTATACAACTACTAAACAAGTCTTTGATGATAAAACAGGACAAT
TCAACGATGTTATTGTTCCACTTCCCGAAACTACTTTGTCTTCCATATTCCGAAAATGTG
TGTGCTACAGCACTCTTACTAATGATGTTAAACAACAATTATATTCGTTCTATTCAAAAT
ACCTTGAAGAATGGAAAAACCATTTAACATATGAAATTTATGACCTTATCGTTAAAGAAA
ATAACCTACATGCTTTGCAAGTATTTGGTGGATTTACTTCGCCTGATAGCTTGCGTGTTA
TCTACCATTATTTACATAGTTATCCTTATCTTAAATATCGTAGTTTTCTTCGTAAGTACC
ATAGTGAAGAGTATAATAGACTTGATATGGATACAGGCCAAAATTGGTATGCCAGCAAAA
ATGCATTTAAGCAAACCAAAGTTCTTAATTTCTCAAAGTACTATAAGCACGAAGATGCTA
TTGTCAGTTATCTGTGTCTTTTTGATAAGTATTTGTTACTTCGCAAGATGTATACTTTAA
AGAACTTCTATGAGTTACAAGACGATTTAATTAAGTCTGTTGGAATGCGCTCTGCCCTCC
TCCACTGCTATCCTACTATGTACGAAGATATTCAGACAGCTAAATGTAAAGTAAAATCTT
ATAAGTTTCCAGAATCTAATAATAATGTAATCAGTTATGTTCAACGTTATGTAAGCAAGC
ATAATTTGTTGATGAAACCTTTAAATAAAACTTTTGAACAAAGTCTGTATTATAAGACTT
TTGTCAATCAACAAGAACAACGTCTTTTAAAATCAACCAAGCAAAAAAAGTTTAACAACT
CTTTTATTAATAACCAACGTTTAATTTATTAAGTTATGTCAAAAAAAATTCCTTTAATTA
AAGCAAGCCGTGCGAATCGTCCTCGCAATGCTTTTGACCTGTCGCAAAAACATTTGTTTA
CTGCACATGCTGGAATGTTATTACCTGTAATGACATTGGATTTGATTCCTCATGACCATG
TCAGCATCCAAGCTACAGACTTTATGCGCTGTTTGCCGATGAATTCCGCTGCGTTCATGT
CTATGCGAAGTGTGTATGAATTCTTCTTTGTTCCTTATTCGCAACTTTGGCACCCGTTTG
ACCAATTTATTACAGGTATGAACGACTATCGCTCCGTACTTCAATCTGATTTGTATAAAT
CTAAATCTCCTTTAGTTATCCCCTCTTTCAAACGTAAAGAGTTGTACGAACTCTTTAATG
CTCCAGGTGGTTTCCTTAATCAACAATCAAACCAGCCCGATATTTTTGGTTTTAAAAGTA
GATTTAATTTCTTACGTTTACTTGATTTGTTGGGCTATGGCGTTTACGTAAATGCTGATG
GCTCTTCCCGTATAGATGCATTTAGTAAGTTATTGGATGACACAGAAAAGCTTTCTATTT
TCCGTTTAGCTGCTTATCAAAAGATTTATTCCGACTTTTATCGCAATACTACTTATGAAG
CAGTTGATGTTTCTTCTTTCAGTTTAGATAATATTACCGATTCTATTTCCGCTATTAATG
CGTTTAAACGTTTCGGTACTCTTCGTTATCGTAATGCGCAATTAGATTATTTTACTAACT
TGCGTCCTACACCTTTGTTTGATTTAGATAACCCGTCTCTTAATAGCTTTTACAATACTC
CAGGCAATGCTGATTCGGTATCCATAGATTCAGATTCTAATGCTGTTAATTTTCAATTAG
ATTCAGATTTACTTACCGTACAATCTATTCGCAATGCATTTGCTCTTGACAAATTGATGC
GTATAACACAGCGTGCAGGTAAAACGTACGCAGAACAAATTAAAGCGCATTTTGGCTTTG
AAGTAAGTGAAGGTCGTGATGGTAGAGTTAACTATATTGGTGGTTTTGATTCTAATATAC
AAGTTGGTGATGTTACCCAAATGAGTGGTACCACAGCATCACCTGAGCAAGGTGTAAGTA
TTAAACATGGTGGTTACCTTGGCCGTGTTACAGGTAAAGCGCAAGGTAGTGGTTCTGGTC
ATATTGAATTTGATGCGCATGAGCATGGTATTCTTATGTGTATTTATTCCTTAGTTCCAG
ATATGCAATATGATGCAACTCGTATAGACCCATTTGTAACTAAACTTTCTCGAGGTGATT
TCTTTATGCCTGAATTTGAAGATTTAGGTATGCAGCCTTTACAGACACGTTATATCTCGG
ATATACGTACCCAAACTGAAAAGTTTAAAGGTTGGCAACCTCGTTATAGTGAGTATAAGA
CTTCTTTAGATATTAACCATGGTCAATTTGCAAATGGTCAGCCACTCAGTTATTGGACCG
TTGGTCGTGGACGTGCTGGTGAAACATTGGAAACTTTTGATATTGCATCTTTAAAGATTA
ACCCTAAATGGTTAGATTCAATTTTTGCTGTTAATTACAATGGAACACAGATTACAGATT
GTGTTTTTGGTGGATGCCAATTCAATGTTCAAAAAGTAAGTGATATGTCTGAAAATGGTG
AACCTCGTATTTAATAATTTTTGATATGGAAAAAGTAAATAATTCTTCTCAGTCTATTTT
TACAGATATTGACGTGTACATGCCACATTTGTCCAATGAACAAAAAGCTGCTGCTTTCCA
GGTATATGTAAAACCTAAGAACCCAAGTCTGTGTGAGGATATTAACAAACTTGCTGATGT
TCTTTTCCCTGTGGATCCTGTTACAGGTAACCCCGATAATATGGTAGACAAACTTATTTC
TCCAAATGTTAATCCTATGGAGAAAGAGCGTATCTTGTCTTTTATGCAAAAGATGCCTGC
AAGCAAGCGTAACAATCTAAGTGATAAAGAACTCATGGATATGTTACCAAGCAGATACAA
TTCTACACTTACGGACATTGATAAAGTACGTGATTTCTTCGAAAATGAGATTTACACAAG
TCTTGAAGATGAAAGTAAGCAAGAAGATTCTTCTGCTTCAGGTACTGAAACTTCTGAATC
TACTGATTAATTATGTCAAATTTCCTTTCACCTTATATGTATGGGGACCCGTCATTTCGG
GTACCCCCTACTTTAATAAATCCCAATTCTATGTCACCTATTATTCCTTTTTTAGAACCT
GCTGCCGGTGCTTTCAACGGCTTACTTGGTGCTTTCGGTGCATCAAGACGTCAGAAACGT
GCTATTAAAAATCAGTGGGCTATGTTTGAAGCTCAAAAACAGCACCAAAACGAAGTTAAT
GAACGTGCGATGGCATTTCAACGTGAAATGAACCAACGCAACGAAGATTGGAACAACGAA
AGTAACGTCCGTCAACGTGTAGAAGACGCAGGTTATAACCCATACCTGTACCAAAACGGC
GCTATGTCTTCAAATGTAAATCAAAGTACTCCACTTGCGCAAAATGTTGCACCAACTTCA
CCTGTTGACCTACCCGACCCTTTCAGCGAGTTTGCAAACTCTGCAATTGATTCTGTTAAA
GGTATTGCAGATATCTTGTTAACTAAACAAAATACAAGAAATATTGCTGCCGATTCTGCT
CGAGCAGAATATATGCTTGGCAGACAAAAGTACAAAGATAGTCAAAAGTATGCAGGTTAT
GACTTGCCTACAGCGGAAGCTCAGTTAACTCATACCCAGCTAGAAGATGCACGTCAACTC
ATGATTAAAGATACCGTTGAGGCAAATTTGGCAATTATGACAGAAAATATTTCTAAATCT
CTTGCATTTGACGAAAACGACCAACCTATTACTGACGAATCTGGCCGTCAACTGATGTTG
AAAGAAGTGTCTGACCGTTCTCTTTTAAAATCTAATGAGAAATTATTAGATAAAATTAAA
GCTGAAATAAGACGTGTCGAAGAAGAATCAGATTTGACCAAGGTAAAAAAGAAACTAGAA
CAATTTAATCTTGATAATCTTGCACCTGCTCAGGTAAAAGAAGTTTATGCTACTATCGGT
AGAATCGAGTCTGAAATTATTCAAAAGAAAGCTGCTGCTGAGTTTATTGGCGAGCAAGTA
CAAACTGAACGAGTTAAGCGTACAGGTGAAATATTTTCGACTGGTATTAAAGCAAAAGAT
TATAAGTATTATGAATGGAATAAACTTGGCCAATTTGGTAGTAAGTTTATTCAGCTTATA
CCAAAAAGAAAAGGTATGGCAGCTAAGCCTAAGCCTTAATATACATGTATGTTATATATG
CTGTCACTATTAGTTCTAATATTAGATAGAATGCTATAATACTCATAATAATTATCAATA
TCACTTTTATTATTTTGTTCATACCATTTTGTTTTATGTTGCAAATATAGATAAATTCTT
TTTCATACTTAATAATTCAATAAGTTTAATTACGTTGTCTGTGAAGATAGCGTAATTTTT
GTTTTATCATCTTCTAACCATATTTATATCTTTTTACAAATAGTTATTAACTATTAAATA
ACTTAATATAATTTAACTTATATAACTTCTATATTATTTATGTTTAATTAACCATACCTC
AATAACTTATTAAACTTTATTAAATTAACTATTTATATTTATTATTATTTAACTTAATTC
TTTAAATATCCCTATATTTATCTATTGTTATTCTCAAAATACTATATTATCTTTAATTCT
TGTTAATATTATTATTTACATATATTTATATTTATTTAACGTCAATATAATTATTGTTAA
TTAGGTTAATGTTTAATAATTCGTCTTTAAGCGAGTTTACGAGCATACAAGGGGCATAGG
GGACGGTAGTCCCCATAGCGATAGCACCACTCCCGCTGACGGCGAAACGTGCGCCCGAGA
TGCGGAGTTTACGCAGCATCATGCGCACGAGTGAAATGCAATGGAACGACCTCATAATAA
CTTTTTATTGTTTTCATGGAAATGAGAATGCCACCGCCATTCTCCTCCGCCCTTGTTTAT
TATTGGAAAACTGACAGCACATAATATCGACAAAATCTTTCATTTTGTATATTTGCGTTA
ATATTAGTTAAATATAGTACTTTAATTTATCTTACTAACGGTTATATATAAATTTGCATG
TAAAATAACCTTATATTGAAAGTGTTAGTTTTCTTCCGTCGCCAAATATTTTGTTCCTGT
ACGAGTGACAAGTTCCTTTGCAAATGATTTGGGAAAGCCGGGACGTTTGACTTTAGCTCC
GAGACCTGTCTTTGTTTTTAAGAATCGACCGTTTCTTTCTGGCTTTATTGTCATATCGTT
GTATTTAACAATCAGATGAACTGCAAGTTGTTTCCATCGTCCAAGCATCTCTTGCGCCTT
TTTGTTTGAATAATCATTAAGATAATTAATTGCATCAACTTTGTTGGAACTATATCGTCT
TTGAGCTTCAGCTTCTATTTCTTGTTGATTGTTAAAATACGATGATTCCAAGGAATCACG
GACTGTTTTAAGGTCTCCAAACATCTGATAATAACGCGGATAAATCATGTTGCTGACCCA
ATTGCAAACCCAAAACGCATTTTTATCTGAGAATGTAACAGCATCTGCACCTGGTGTGTT
GTAACACTCTGGTTGCGTTGTATTTCCGCAATATATAGGAGTATATGCAACCATGTTCCC
ATCATCATTGCCAAACCAAAGAAGTCCACCGATTTCACGTGGCAACCAGGCCCTCATCTG
ACTGACATAGGAGAATGCAGATTGCTGAGTAGATGTAGGCCGTTCATTGAAATACTGCTT
GTCACCAACTTTATACATCAGCGGTGTAGGCCGGTATGGCATCTGCCAAATTCCACCTCC
AATATCAACACTGTCCAAGGCCAGCGGCGTACCTTCATAATGATCGCGCATGCAAGTTTG
GATATCTTGTACGCTCACTTTCTTCTTCGGAAAAATCCACAGAGGCATGTCTTCTGCATT
TGGATCTTTTCCCATTGCCCATGGCAAATAGCGAGTCATATCTTGGAAATGATTGAAGAA
ACTCCATACGCGAGCATCACAGAATCTTCTGCCAGAAAAATCAGGTTTCGCATAAACATC
CTTCCACGAAAAGTCTGCATCTTTACCTGAATACCAACCTTTCTCCCTTGCAAATTTAAC
AACGTCTTTCGCATACATGACGTTCTTCTTGTCCTTCATGTTGAACTTCGAAATGCGGCT
TTGGTTTGCATGTCCACATATAGCGTCATCAGGAATACGCATGGCCACCCATACGGTGCC
TTTACTACCAGGCCCCTTCCCCATCATTTCCATGATCCATGCTTCATTGGGATCACAAAT
AGTAAAAGTTTCACCTTCACTGTTATATCCATATTGATTGGTCAAAGTGGTCATCACCTT
GATTGCTTCACGCGCTGTTCTTGATCGTTGTAACGCGATGTATATCAGTGAACCATAGTC
GATTATGCCTGTTGAATCAACCATTTCTTCCCTTCCGCCATAAGTTGTTTCTCCAATTGT
TACTTGATATTCATTGATGTTGCCAATGACGTTATAGGTTTCAGCTGCTTCTGGAATTTG
GCCATGATACTCGTTATTATCCCAGTCGTAAATATCACGCATCGTGCCAGGTTGATGTTT
ACCTGCGGGGAAATGGCACAATCCAATAAACAGCCCATAATCATCTGCATTGTAAGAACA
GATAACTGAGCCATCTGCAGAGGCCTTCTTTCCGACAATGAAGTTCGTGCAGGCCAAAGC
GCTCTGTAGGTTGAGGACAAGTGCACAAACCGTCATGAAAATTACTTTGGTACATAGCGA
ATTAACGTTATGCTCACTCTTGGAAAAAATAAATCTCATCATAATCATATAAGGTATAAT
AGTGTTTATAAAAAAGCCTATTTTATTGCAGCTGATGCTGGTACTTTTTCATTGACATTT
TGCATTCTTTGTGATGATGCCGATGTTTGAACCGCTGATTTCAGAGAATCATTTCCGCCT
TTGTGTCTCGCTTCAGAAGATATAGAGTCAGAAGGAGCTTCTCCTGTGCGCTTCGGTTTC
GGCGCATGGATTCTAATCAAACTGATGTTTGAGATAATCATCAGCTTAAAGGTTGTGCTA
TACGCATCTGCCGAATTGCCTTTATTAAGTATGAAATATCCCTTGATTTCCTTAATGCCG
ACGTGATTGTTATCTGATATTTGAAGCGTATAATGATTTGGTGTTGATACATATACGTGT
TGTGAATAGACGCTGTCATTATTGAACTTAACGGCCAACATCGCTATAGCTTCTCGTGAG
CCATCTTGATAAATAAACTGTGTATCAAAGTTCAGCCATAAATTGTCACCAGCCTTATAG
GTTGTATCAGTCTTCAACGTGAAGGAGCTCAGATTAAAAGGTCTGTAAGGAGAAAATACA
ATCGATCGTTCCCCCGTCCACACATTGGTTGTATCTCCATTCGCCGAATTCAAGCTATAT
TGATTAATTTCACTTGCAGATGCTCCCAGTGCCAGTGCTTCCTTGCTCAGCCTTGTTGAG
AGAGATTCATATATTTTCTGTAGCAATCTTGTGTGCCTTGTGTAGTAAACCATCGAACTG
TCAAACTCAGCTTCTGACACACCATTCTTTTTCAGTACAGCGGTTTTGTAGGCAATCATG
GTTGTTGGCTCTCCGCTGTTCGATTGATACATGGCATCGGCAATGTGGTAATCGTACAAG
ATGTCTTCCATTTTGTCTGGCTGGATGTAACGGTCAGGCACAGAGGGAGTGCACGAAACC
ATTGCCAGCAAGAAGAAAGCAAAGAGCAAATAATATTTAGACGATTGATCACTCATGTGA
TTCCTCATTTTGGTCCTCTCCCTTCATGGTAGTTCCAATGAGTTCTAACTCTTTCCGGTA
GAAAAGCAGCAAAAGAACTACGCCAACGCTGATGCATGCATCTGCAAAATTGAATATGGG
TGAGAAGAAGATAAACTCTTTCCCACCAAATTGCGGCACCCATTGTGGCCATGTCGTTTC
TATGATGGGGAAATAAAACATGTCCACCACCCTACCATGTAGGAATGATGCATAGCCAGA
ACCGAAAGGCACAAGCTCAGCGACATCATAAGGTGTGGATGGAGAAAATATCAAGCCATA
AAACATAGAATCGATGATATTCCCCATCGCACCAGCAAGAATCATAGCTAGACAGATGAT
GTAACCTCTTGGTTGCGGACGTTTCACCAATTTGTACATATAGTAGGCAATCACCGAGAT
GGCTACTATTCTGAAAAGGCTCAACGTCAGCTTGTTGAAAAAGGTCATACCGTATGCCAT
TCCATTGTTCTCGATGAACCTGATGTAGAACCAATCAGCTATGTGAATAGAGTCATCCAA
GGCCATGTTGGTCTTGACCAAAATCTTGATAATCTGATCAATCACCAAAATGGCCACAAC
TATGATAATCGCTAATTTTCCGTCTGTTATATATCTCTTCATCAACTTCTGGTTACGATA
CATAGAATGCCAGCCTGCATTAATGGTTTCGTGCTTTCTTTGATGCCACGCTCAAAGTGG
CATGCGGCACAGCTTTCAATCTTTCTTTCGGAATCAATTCTCCTGTCATCCTATCAACGC
CGTACGTTTTGTTGTTAATTCGCACCAATGCAGCTTCCAAACCTTGGATGAACTTCTGCT
GGCGGTTCGCCATCTGTACCAGCTCTTCCTTGGTTTGTGTGGCACTACCCTCTTCAAGAG
CCTTATACGTAGGAGACGTATCATCAATGTCATTACCGTCAGAATTCATGATTTGTTTCA
TCATGCTTGTATAATCTCTGCGGGCCAAACTCAATTTTTCATGTATGATAGCGCGAAACT
CTTCCAGTTCTTCATCGCTATACCTTTTCTTCTCTTCCATATAAAATGAATTCAAACGTA
CAGCCAGAAACTTACAAACCTGCGCTCCTTACCGTACTTGTTGTTATGAAACTATACTTT
TTTTACTAAAATATGAAGTTTGAAATCGTCAAAGTCAACCTCTACCCCATCATTCGGTTC
AATGACAACGTTATCTGCCAACACCTGACTTTTGATGTAATCGCTAAATGCCTGTATGGC
TTCGTCAGTTTGTTCATTGGGAGAAACTGTCACGTTAATTCGGTCGGTAATCTCAAAATC
ACTTTCCTTGCGTAGATTTTGAATACGATTGATGAGCTCTCGTGCCATGCCTTCTTTCTT
CAGGTCATCCGTCAATTCAACCTCCAAGGCCACGGTCAGATTGCCCTCGTTGGACACCAA
CCAGCCTGGAATATCCTCGTTGACGATTTCAACATCATCTCTTTCAACCGTTACTTCCTG
GCCATCAACAGCAAAGCTGATGCTTCCATCATGCTCCAGAGATGCGATTTGTTCTTGTGT
GACGCTGTTCATAAAGTTAGCAACCCCCTTCATGAGTTTTCCAAACTTCTTGCCCATGGT
TCTGAAGTTACACTTCACTTTCTTTACCAGCAAACCTTCACCTTCCATGAAGTTCAATTC
CTTTACGTTGACCTCTCGCTTAATCAAATCTGCCATCGCATTGATTCGGCGTTTTTGTTC
TTCATCGATGGCAGGAATCATAATCTGCATCAATGGTTGACGTACCTTAATGTTCACTTT
GCGACGCAACGCTAACACCATGCTAGTGACTTTCTGTGCCAAGTCCATGCGTGCCTCCAG
GTCTTCGTTGACCAGTTGTTCATCGGCAACAGGAAAACGTTCCAAGTGCACACTCTCCGC
TTTGCCTCCCAAATCAAGATATAACCGATCGGCGTAGAACGGAGCGAACGGAGCCAGCAA
CTTGCTGACGGTCATTAAACAGGTATACAGGGTATGGTATGCCGAACGCTTGTCGGCACT
CATTTCTTTCCCCCAGAAACGTTTTCTGTTGAGACGAACATACCAGTTACTGAGGTCGTC
ATTGACAAAACTATCAATCATTCTGCCTGCACGAGTAGGATCATACCCGTTTAACGCGGT
CTCCACGTTTTTAATCAAGGAATTGAGTTTCGAGATAATCCACAGGTCAATCTCGGGTGC
TTGGCCCCTGTTTGAATGTGTCGTAGTTGGATCAAAACCATCCACGTTGGCATACAAGGC
GAAGAATGAATAAGTATTATATAAGGTGCCGAAGAATTTGCGACGCACCTCGTCAACTCC
TTCTTCATCAAACTTCAAGTTATCCCATGGGGCCGAGTTGGTCATCATGTAAAAGCGCAC
GGCATCGGCTCCATACTTCTCAATCATGTCGAATGGATTCTTGACATTGCCCAGGTGCTT
ACTCATTTTGTTGCCCTTGGCATCGAGAACCAATCCTGTAGAGATAACATTTTTGAACGC
CACTGAATCGAAGACCATCGTTGCAATGGCGTGCAGCGTAAAGAACCAGCCACGCGTCTG
ATCCACGCCTTCATTGATAAAGTCGGCTGGGAAGAATGCGGGCGGAATAGGCGTGCCATG
ATAGGTGCTTTCAACCATTGCCTTACGGGCATCTTCTCCGGTCACCACCCTATCCTGCGC
ATCTCGCATGGTCTTGCCCTCGGCCATGTCGCCTTCAAATGGATAATGCTGTTGCGCATA
GGGCATCGAACCACTGTCAAACCAAACATCAATCAAGTCGCTTTCACGATACATGGGGTC
TCCCTGTTCGTTTACCAGCACGATATTGTCGACGTATGGGCGGTGCAAGTCTATCTTGTC
ATAATTGGCTTGCGAATAGTCACCGGGTATAAATCCTTGATCCTTCAATGGGTTCGACTT
CATGTAACCGGCAGCCACGCTCTTTTCCAGCTCATCGTATAATTCGGCCAAACTACCAAT
GCATTTCTCGCCTTTATTCTCATCGCGCCATATTGGTAAGGGTGTTCCCCAGAAACGACT
GCGACTTAGGTTCCAATCATTCAAATTTTCAAGCCAATTGCCAAAGCGACCAGAACCCGT
AGACGCTGGTTGCCAGTTGATGGTGTTGTTCAGTTCTACCATCCGTTCTTTCTTGGCCGT
GTCCTTGATGAACCAGCTATCCAGCGGATAGTACAAGATGGGCTTGTCTGTTCTCCAGCA
GTGTGGATAGCTGTGTACATGTTTCTCTATTTTGAATGCCGTCCCTTCCATCTTCATCTC
CATGACCATGATGACGTTCAGGTCTTCAGCTTTTTCAGAAGCTTCCACATCCCACACCCC
ATTGGGATTGAACTTAGGATCATACGAGTTCTTCACATAGTCGCCGGCATGATGTGCATA
CGCTTCTACGGCCACACATTTTTCCACGAAGTTTGCATCAAGTTCTTCTACAAGATAATA
CTTTCCTTGCAGGTCAACCATGGGGCGGGTTTCGCCTTTTTTGTTGATTAAATACAAACC
TGGTATCCGTGCATCCTTTGCCACCTTGGCATCATCAGCACCGAAGGTTGGTGCAATATG
CACAATGCCTGTACCATCGTCTGTAGTAACGTAGTCGCCAAGAATTACTCTGAAAGCCTC
ACTCGCCATCTCTACAAACTGGTCTTTGCCATTTTCGCCCAGGAACACGTTCTCGGGATG
CGCCTTTGCGTATTGCTGAACAAACGGAGCCGCATTGGCGTCCACTTTCTCAGCGGGTTT
CACCCATGGCATCAGTTGCTCGTAACGCAAGCCTTCCAGGTCACTTCCTTTATAATGTCG
AAGCACTTGATAAGGAACTAGCTTCTCACCTTTATTATATGGGGGCATTTCTTCACCTGG
AGCCACCTGTCCTTTCGCCGGTAAGTAGGCATTCAAGCGATCGGCAGCTATGATGATGTT
GATTTTCTCTGCCGTGTAAGGATTGTAAGTGCGTACCGAAACATAGTCAAATTTCGGCCC
TACGCAGAGTGCCGTATTTGACGGAAGCGTCCATGGCGTGGTGGTCCATGCCACCAAATA
AGTTGCTCCCCAGGTGCTTGCTGCCAACTCGGCATCGAGCTTAGCCAGCGTATCGTTATC
CGTCTTGAACATTGCCGTAACGGTGGTGTCTTTTACGTCACGATAACAGCCGGGTTGATT
CAACTCATGCGAACTCAAACCTGTACCCGCAGCAGGCGAATATGGCTGAATGGTGTAGCC
CTTGTACATCAATCCGTTGTTGTAAAGTTGCTTCAAAAGCCACCACAGCGTTTCAATGTA
TTTGTTGTCGTAGGTTATGTAAGGATGGTCAAGATCTACGAAATAACCCATTTCTTCGGT
CAGTGTCCGCCACTCTTCAGTGAACTTCATGACGTTTTCACGACATTTACGGTTATAGTC
TTCTACCGAGATATAATGTTCAGAATCCTTATTGTCGATATCTTTCTTATTGATACCCAG
TTCTTTTTCAACACCCAGCTCCACGGGCAATCCATGTGTGTCCCATCCAGCCTTGCGCAG
CACTTGAAACCCTTGCATGGTTTTGTACCGGTTGAACGTGTCCTTGATGGCGCGAGCCAA
TACATGGTGAATACCGGGATGACCGTTTGCCGATGGAGGACCTTCAAAGAAGATGAACTG
TTCACAACCTTCACGCTCATCGATAGACTTGTGGAATATATCCAGTTCCTCCCACTTTGC
TAAGATTTCCTTGTTTGTATGGGTCAAGTCTAGCCCTTGATGTTCGGCAAATTTTTTAGC
CATAAGTATATTCTGTTAGAGTATGTTATTATTTAAAGCGCAAAGGTAACAAAAAATCTT
ATGATGCACAAAATTATAGAATATTTTGAATTCGCTGCAATGTTTTTGTTAAGTGCTATT
ACAAGGAGAGCGACATCGCAGAGTTACTGAATGCAAACAATGAATGAAATCAAACACAGA
ACGAACTATGGCAGAGAACGAAATCATTACACAGCAAGACCCTCAGATGCAGTTGTTTTC
ACAACTGATGGAAGGAATATTGAAGAAATTGGAGCGGTATTGCGCTACTGCCCGTCCGAT
GTTGGGTGGAGAGGTTTACCTGACAGGCGAGGAGGTGTGCAAACTTTTACGGTTGAGTCC
TCGCACACTTCAGGACTATCGGGACAATGGCACGATTGCCTATTTCAAAATCGGAGGAAA
GATACTCTACAGGCAGATCGACATACAAGCTATGCTTGAAAGGCATTATAATCCAATACC
GCAAACAGGTAAGTTATGAGTTAAGTTAAGAACTCAGTCGCGACTTAAGTCAAATGGTCA
GTTATGACTTTGGTCAAGAAATTAGTTTCGACCTAAGTCAAAATTAACTTTAGTCAAAAA
TATGTCAGCTCATAAAGTCAGTAAGTCAAGAAATTAGTCTAAACTTATCTCTTGACTTAC
TTCTTGAACTTTGAACTCTCGTCTATCAAAAGCACCCCAGAAAGGTTACTTTATGGAACA
TAACAAACTATCTCTTTCTTTATACTGGCAAGGTGTGTCTTTGTACCACAAATTGCCATT
TGTACCACAAAGACCCTTGCCCCAAAGGGGGATTAAATCACTCCCAAGTCGTGATTAGAA
AGCAATGAAAAAGCAGAAACAAAAGAAGCCAGACGGCAGATGTGCCACCTGCCCAAGATG
GGACAGATGGCACATCAGGATACCTAATTCTGAAGACCAGCAGAAGCTTATCAGACTCTA
CCGCAAGTCGGGAGCAAAAACGAAAAGTGATTTTGTCCGAGCAAGACTTTTAGGTGAAGC
CTTTAAGGTCATCACCCAAGACCCTGCAAAAGAACCTTACTTGGAGAAACTCTCCGAAAT
CGTTGCCATGACTCATAAGATAGGCGTGCTATACAACGAAGCCGTGAAAGCCCTCAATAC
TTATCATTCTGTCGCCACTGCTCAACAACTGCTCAGCAAACTCGAAACCTATTCCCAACT
TCTTATTAGACTTCAACAACAAGCAGTACAACTGACAAAATCCCTTGAGAGTAAACAAGA
ATGAATGCTGATAAATCATAACACCCAACGTTAGCATCGTGCTGTGATTGTCCAATCCAT
CTTTGGTCAGTTATCAATGTTAGGAAGATAGGCTTTGTATGTTGTAGACGGTAATAAAAC
TGTTCTGGCAATTCTTACATCGGTAGCGTTGTTTACCTGTACTACTTTTACCACTTCTGA
TAATATTGTTTGAGTGGCAATGCGGACATTGAAACTCAACTCCCAATCTGGAGCATAAAG
TTCCAAAACTATCCTGTTGCTTCATTTGCTTATGCTATAATTGCGAAAATAATGCGAAGG
CAAAGCGCTAATTCCTGCCTTCGCATTTTTAACTTATCAGATAGTCCTGATAATCAAGAC
CCAATTTTCACAACTCCCAATCTGGAGCATTACCTGTTCCATCGCTTTTTATAGAATGCA
AACTATCTATGCCTGTAACAAGAAGTAGTTTTTTCTTTTTCTTTGTTGAAATAGAATATA
TATCTAACAAATAATCTTGCCAATTCTTGTCTATAGTGTCTATCCTTAGTTGCAAAAAGG
TTCCTTTGACATAAAGACATTTGAATAGATATGCTTTGTTTGATGCGGTATTATAATAGG
GTAAGGATTTTATCTCTTGAAGCAAGAGATGTTTTTTATCAGAGATATTGCTATCGATCA
GCCCAATTTGTTTGAATAGCTTTATATCCGTAGAGTCCGGAAAAATAAAGATTGTATCGC
TTTCTTTTTTATTGTCCGTTACCTCTTTCCATATATTTTTTTGATTAATATTATTTTTTC
CAATTTTTATCGGAATAAAATAAGTTCTGTATCTGCTATCAACAGCTGTGTTATAAGAAT
GTTTATGATGTCTTCTTATCTTTTTATGTGATAAATCGCTCTTATTGTAAACAGCTATGT
AATATCCTGCAAAGATATTTGAGGTATCTCTGCTTTGAGCATTTATCTTCCAGCATGGAA
ATGTATAGAAAACTATTACCAATAATATAATTGTCTTTATCATCTAATAGAGGAAATCAA
AACTTTAACTTATCAATGGAGCAATATATGCTATACTCCATTGATAAGTATTTTTTATTA
ATTCACTTTCTTTGTCCAAAGCCTACCATTGCTCGTATCTGCTTTAGGAGTGTCCCGCTT
ATTAAAGAGTACCTTTATAGAGTTTTTATCTACTTTAGGAAAATCGTACGTTTTCAAAGT
CTTTCCTTCTATAGAAGTTCTTTCTATTGTATCCAATAGCTTCATGACAGATGTCTTATC
AGAATGTTCTGCACCCAAATTATGTCCAATTTCATGAATTGCTGTACTTGTATTAATATC
TCTTGAGTCAATACCCTCTTCAATACCTTTTTTAATGTTTTCTACATTGAAGTCTATTCT
AAAATTATTGGCAGAACCATATTCATTTCCATTATAAACTTCAGTTCCAACGATATTTCC
ATAATATCGTGGCTCCCCGGAGGTTGTCTCAAAGCATGTATTAAGCCTTGCTTCGTTCAC
ATCTTTTACTTCTTCGGCACTTAGATTGTATTTAGCATAAAAGGTTCTATTCTGCTCTTT
GACTTTAATTCCGCTACCGCCTCCTAAGTTATTGTATGCATTAATCGCATCATTTAAACC
TTGTTTTTGACTTTCATCTAATGTACCTTTTTTATAGAAATACTTTGCAGTAATAATATA
TGGGTCTGTTTCTGTCCCATTTCCTGTAACCATGCCATCTCTCCCATCAGGATCAATAAA
TCTTATTGGGTTATCCATCGTATAGCAATACCCAGTAACACTTGGATATTTCTCCATTAA
TGGATCTACCCCTAACCACATGGAGATTTTTGGGTCCATGTACCTGGCTCCGTAATAGTA
TAGCCCGGTTTCTTCATCTAATTCCTTGGCGTTGAAGAGGTAAGGCGTGTTCCAAGTGTT
GTTGCGCTCTTCTATGAATACTTCGCCAAACGGCACATACTCAATGTGCTGTGACACTTC
TCCGTCTAAGTTGGTGATGTAACTACTGCTGCCCAAGTGATCGGGGTGATAGTAGAACTG
CAGCCGCTCGTTAGTGCCAGCTTCGCCAGCCCTCGTCTTGACCATCGCCCTTGCCTGTGA
AGTCTCCGGCGTGTCGTCATCACTACTAAAGCCTTTGCCATTGACATAGTCGTCATTGTC
CTTTCCAGAATAAGGTAAGTCAAACGTTTTGTAATTGTCTTTAATGGATTGTAACTGCTG
ATTGTACTTATCCTTGTAATTGATAGTCAAGCCATCTGCCTCATTTCCTGCATACGGGAT
GCGTCTCGGGTCCGCACCGTAGCTTGCGAGGTCGCCGAGTTTAGATACGATACGCTGGCT
ACCCACATAGATGTGCTTGGTATATTTGCCACCTTGCCCAGCAACGAGGTATGGGCTGAC
ATAGAGACTGAAGCGTGCCGTACCGGTGTTGCCACCCGAGAACTCGGAATTGACAAAGAT
AGCTTCATTCTCACCACTAGTCTTCACCGTGCGCTCACCATCGGCATCATACCAGTAGTT
GCTCACAAAACCATTCTCGTCGGCTGCAAGGAGTCGGTTTTCTTCGTCCCACTTGTACTT
CTGCTCGGTTGCCTTTTCATCTTCCTTGCCATCATGCTTTACACGGCTGGTGTTGATGTA
GACAAGGTTTCCGTTGGCATCATAGGTGTACTTGTGTCCGTTGTTGATGTTCGTGCTGTC
CGTCGGGGTTTCTTCCGTGCGGTAGTTGATGTCACGGACACTGGCCAGTTGGAATTTCTT
GCCCTCATCATTATTATATGTATAGGTGAGGTCATAGCCTGCATTGAGGGTACCGTTGAA
CTGCACGTTACTTTGCGTGAGGTGCTGCTTCTTGCTCGTGATGCGGTGCATGTTGTCATA
GCCCATGGCAAGGGTGTAAGATGCCGTCTTATTGTCCGCACCCTTGTAAGTACCTGTTGC
GCTTGACAAACGATACAGTGGGTCATAAGTGTAGCTGTGGCTTATCTGTCCGCCTGCCTT
GCCGCTCTGCGGGAGCGGGGCGTTGTTCTGAATGCCCAGCACGTTGCTCACGGCATCATA
GCTGTAGGCATTGTCCATGATGGTGCCTGCCTTGGCGTTCTTTATTATTGCACTTTTCCG
CTTTTGACAATTCCAATTGGATACAATGCCGACATAAAAAATTAACTCCCAATCAGGAAC
ATCACCATCTAACTTTGTATATAACATTAGTGTCTTCCACAACATTTTCTATTCTGTTTT
TGAATTGTATTTTTTTTGCAACAAACTTATTTGAAGAATTAACATTTACATAAAAAATCC
TATAACTCTCCACCTTAGTTCCTCTAGTTTGATAATCATGTGAATTAATCGATTCTATAA
AAGAAGAAATAAAGGGAGAAGAAAATACTTCGAAAGTATCAACTCCATCAGTTATAATAC
CACTATTATTCATACACCATCCTTTAAACAGATCTGTAATATTTCTTCCAGTCTTGTCAT
AAATCTCCAAATCTTCCATATTATTGTATATGCCATCCAGTCCTGGTTCTATTCCTCCTC
CAGAAAAAAAACGTATTTCAGGATTGCATAAATATATTGTGTGTCTTGCCACATCCGGCA
GGACCGTAAGTGCAATAGACTTTTTCTTGTTTGTTGACCACATATAGAATACTCTCATGT
ATTTGCTTCCAAGAAAGCAATTCCTTTTTCAAAGCAACCTCTACAGTTTTCCAATTTGGC
GTGTCACTTTTTAGACGTTCCATGTCGCGCTGCATCCCGATGTTGTAATCCAACTCAGGC
AAGGTTTCATCAGGAGGGGTGACGAATAGCGCAGAATTCGTTTTTTGCAAACTAAGAAAT
ACTTGCTTGCCCGTGCGGAGTATCTCTTTATGCTTCTCCAGATTCCGAATATCCCACAAA
TTGGCAAATAGTGTTTCAAAAGATTGGTTAGGCACATCCAACTCTGGTTTATACCGATTT
CCCGCCAATGCTATCTGTTTGCGTAGTTTTTCGACACACTCTTTTCTGCCATAAGCAATC
TCTTGAAATTTTATATAGTCAGATTCGGCGGGCACACCTTGTGCCTTTAATTCAGCTTCA
ACGCTCTTTATGCTTATAAAGCCGATATGGCTATCCAATATATTTGTCACAATGCCGATT
ATCTTATCACCATCTGTATAGACTGGTGATCCTGAAAAACCTGCGTATTCCGTAAGATGC
TTCTCGTCTTCAAATACGGCATAGGCATCAAAATCACCATTTAATGCTGTATAAGTTTCA
TCCACCCTTATCTTGACCGACTGGCCAACAGCTTGACCTATCAATGTACTAGGATAACCC
CAAAATCTGAAATGTGTTTTTGCCTCTATCGGCATATTAAGCAGCGAACCATATTCATGG
CTCACAGCCTCGTCTTTCAACGTCAATATGGCAATATCCTTTCCAGGTTTTACTATTGTA
AGTTCACACTCATAATCCTCTTCCTCAATTTCTACATATATAGAATTGCCGTTTAGGGCA
GAGCCAACCACATGAAATGCCGTAAGCAGTCTATTGTCATCCACAAAGAAGGCAGTTCCC
CCTTCCGTACCACATTCCACTTTGTAAGTGATTGAAGGTATTGTACTGATATTGCTCATA
AAGTTATTTCATTAATATGTTCCACGTCTATTTTTATTCCCTCTTTCTTTAGCATCTGAA
CATTAATTTTCATCTTATTATAGATGTCGTTTTTATAATAGAGCGAATTAAAGTACATTA
TACGCTTCTTTATAGTCTTCAATAAAGGTTGATAGATGATATTAACAATGGCATGCAAGT
GTGGTGCAGAACTTGTGCATCCACAGAATATCCAGTTTGAGCTATCAATATGCTTCAAAA
GTTCTTTTGATAAATTGGCATCACTTCCATGATGAGAAACTTTGATTGCATCAAAATATA
TTTTCTCATTCAAAGATATTTGATTTTTTTTCTTATAAGCCTTTATTCCTTCTATCACAA
TCTCCGATGAAGCGTCTCCCAAGAGCAAAATTTTCTTGTTGCCTAATTCCCAAACAAACG
CAATGCTGGCTCTATTGGTTTTAGAAGTATCTTCTCTATCAGGTTTCCCATATTCGGCTT
TCATTGTGCTAATAGAAGTTGAGATTTTATTCTCAAGAAGCAAATCCTTTTGATTATAGA
GCAACGAGAGTAACTCAAATAATTCCGCTCCTTTCTCTTTCCCTTGCTCAAGCGGATATC
TCTTATAAAACTTCCTTGCAAATTCGTCAAGAATATATTTGTTCAGTTCATCTATAGCAG
CCTGGGTGGGCGATACTATAAACATCTTCCCCAATTCACCTAAAGTAAGGTATTCGCTAG
TAATGAGTGTTAGATTTTTATTCCAAGCATCCTTCCAATTTCTTTGAATCAATGTAGATA
ACGCCAATACATTTTTTGCTGCAACGGTATGTTCGGTCCTTGGCTTCCATTTGGGAACAG
TAGTCTTTAATTTTTCAATTTGTTCCTTCTCAAAATCAGTAAGTGGTTCGATCTGTTGGT
CCTCTTCCTTCTTTGCGAAAAGATTATTATAAATGATATGGCCTATTTTAAGTTCTGGCA
TTTGATTCAGCATATTGCAAATACCATCAATGTGGTCTACGTCAATATGTGTCACCACCA
GATAGTCTATATGGCAATGAAGCGTGTCTGTAACAATAGCCTTTATCTCAAGGGTGAACA
CATGGCAGTCCACCATCATAGAGAAAAAAGTACCATCATCTTTAGCTGCAAGGCAGAAAA
TGCAGTCACCATTACCAGAAGTGGGGAAAAGAAGTTTCATATTATGATAGATGAATATTA
TCAACACCTTGGGTGTTGGAATACAAGCAGTGGATGCCGACTAAAACACTCCAATGTGAG
CGGATTAAAACAAACTACTCAGACGATTTCTCCTTTATCAACTATCTTTGACAATTCTTC
CTCCACTTCTTCCACCGTAGGCAGAGCCGACTTCAAATTGTCAGGGATTGCCTTTGAAAG
TTGGTAATCGCTGACACTGATTGGCTGGTCGTAGCCAGAGAGGGCATATTGCGCCAACAC
CTTATCGCCACCATTGCAGAGGAGCAAGCCAATGGTCTTGTTGTCATGTTCGCCACGGAG
AGTGTCGTCTACTACATTGATGTAGAAGTTCAATTGTCCCATGTATTCGGGTTTGAATGG
CGTCGCTTTTAGTTCGATAACCACGTATGCATGTAGTTGGATGTTATAGAGGATGAGGTC
GGCATAGAAATCAGAATCGCCTACTTCAAAATGCTTCTGCTGTGCCACAAATGCAAAGCC
ACTCCCCATTTCCAAAAGATACTTGGTGATATGAGATACTAATTGCTGTTCAATGTCTCG
TTCTGCCATCTTATCCGTTTGCCCCATCAAATCAAAGATGTAAGGGTCTTTCATCAGATA
GTTGGCGAGGTCGCTTTGCGGTTTGGGCAATCGTGCCGAGAAGTTACTCACTTTCTTTGC
CGTAATCTGTCGAGCGAAAAGATTTGTCTCTATCTGTACTTGCAGAACATTGCGACTCCA
CCCATTAGCAACTGATTGCGTAATGTACCAATAGCACTCGCCCAAAGGAAGCTTACTATT
AAGCAGGATTACATGGCTCGCCCAGTTGGTGCGAACTATGGCAGAATGCTTGAAGATTTC
CTCTATCTGACTGATGTCGCAGTGATAGATTGCTGACAATGTTTCAGTAACTTCTTCTAA
TTGTGCAACAGGCTGTTGCGTAATTGTATTCGATCGATTTTCCGTGGCTTGGATTAGTGC
AACAGATTGTTGCACAATTTGATTGAGTTCGTTTGTCAGACTTAAAACCTTCTCTACAGT
CGGAGTTGTGAGCATGCTATCTATCCTGTCCATCTCTTTCAGCACTTCCAACGGATAAGC
ACTGGCAAACTGGCACATATAGAAGATATTTCTGCGAGAATATCCTTTCTTATCAGGATA
TTTTGAGCGTATCGCCTTGGATAGGTTGTCTATTACTTTGCTTCCCCAACCTTCTTTCTT
TTGGAGATAAAGGATAAAATGTCCCACTTTCCAATAGTGGAAAAGCATATCTGCGTTTGC
AGAAGCTATTAAGCGTATTTGTGTATGCTCAAGATCGGTACCGATGGCTCGTACAACAAG
AGATAGATCTTGGTTCCCTGTTTTATTTATTTCTTGGCTCATATCGTTTCGGTGTTATAA
TTGATTGAATTTACTCATGGCATTTGCCTTAATGTCATCTGCAATATCAATATAGGGTTT
CATAGCCTTGTAATCACTGTGTCTTGTCCATTTCATCACAACTTGAGGCGGAATACCCAA
TGCAAGTGCATTGCAAATGAACGTTCTACGACCAGCATGTGTGCCGAGTAGGGCATACTT
TGGGGTAACCTCATCAATGCGCTCATTACCTCTGTAATAAGTTTGGCGTACTGGTTCATC
GATACCTGCCAATTCTGCCAGTTCTTTGAGATAATCATTCATTTTCTGATTGGTAATGAC
AGGCAACACCTTATCATCTTCAAATGCCACGTCCTTGTATTTGTCAAGTATCGCTTTGCT
GTGGTTGTTCAGCTCGATAATCAAACTATCAGAAGTCTTGACCGTTGTAACCTCTATGTG
GTCGCCCTTTATATCACTTCTGCGAAGATTGAACACGTCGGAATAACGCAAACCTGTGAA
[truncated: 2,684,552 more chars]
