# Supplementary material for: Expansion of intestinal Prevotella copri correlates with enhanced susceptibility to arthritis
Source: eLife. 2013 Nov 5;2:e01202. doi: 10.7554/eLife.01202 (PMC3816614; doi:10.7554/eLife.01202)
Supplement: Figure 2—source data 1. — DOI: http://dx.doi.org/10.7554/eLife.01202.010 [file elife01202s003.zip › Figure_2/Panel_B/pseudochroms/Subject_028B_FE.pseudochrom.fa]

>Subject_028B_FE
TGCTCGTTGAGGAGTGGGGTGGTAAGTATCAGTGCCAGGAAATCAGTGCCAAGAAGGGTA
TCGGTGTTCACGATCTGCTCGACAAGGTGCTCCTTGAGGCTGATATGCTCGACCTGAAGG
CTAACCCTAACCGTCGTGCTACAGGTACCATCATCGAGTCTTCTCTCGACAAGGGTCGTG
GATATGTTTCTACCGTATTGGTTGCCAACGGTACCTTGAAGGTAGGCGACATCGTTCTCG
CCGGTACTTCTTGGGGTCGTGTAAAGGCGATGTTCAATGAGCGTAATGCCAACATCAAGT
CAGCAGCTCCTGCAGAGCCAGCTATCATCCTCGGTTTGAATGGTGCGCCTACTGCAGGTG
ACCAGTTCCACGTAATCGAAACAGAGCAGGAGGCTCGCGAAATCGCCAACAAGCGTGAGC
AGCTGCAGCGTGAGCAGGGCTTGCGTACTCAGAAGCGCTTGACCCTGGGTGATATCTCTC
ACCGTATCGCACGTGGTGAGTTCCATGAGTTGAACGTCATCGTGAAGGGTGATACCGACG
GTTCTGTTGAGGCTTTGAGCGACTCATTCATCAAGCTTTCTACCGAGAAGGTTCAGGTGA
ACGTGGTGAACAAGGCTGTGGGTCAGATTTCAGAGAACGACGTGATGCTGGCATCTGCTT
CAGATGCAGTCATCGTTGGTTTCCAGGTTCGTCCATCTGCCGATGCTCGTAAGGCTGCCG
ACCGTGAGGGTGTTGAAATCAACACATACTCTATCATCTACGATGCTATCGACGATATCA
AGAGTGCGATGGTAGGTATGCTCGACAAGGTGAAGAAGGAAATCGTTACCGGTCAGGTTG
AGGTTAAGCAGACCTTCAAGATTTCTAAGGTGGGTACTATTGCCGGTGGTCTCGTTACCG
AGGGTAAGGTACACGCTAAGGATAAGGCTCGCGTCATCCGTGACGGTATCGTGATACGTA
CTGCTGAAATCGGTGCCTTGAAACGTTACAAGGACGATGTTAAGGAGGTGGTTACCGGTA
TGGAATGCGGTTTGAGCCTCGTCAACTACAACGATATCCAGGAGGGCGACGTTATCGAGA
CCTTCACTGAGATCGAGGTAGAGCAGAAGCTTTAATAAAGTGAAGAGTGAAGAACGAAAA
GTGAAGAATTCATTTGTTTTTCGCTCTATCATATATATAATAAGGTAGGGATGAGTCCTC
AGCGGCTTATCCCTATTTAGGGTTAAAATAACGAAAGGTTATTCTAAATAACAATGGCAG
AAATAGAGAAAGAACAGAATCAGGTTGTCAAGGATGTGATAGACCAGAAATACGAGTATG
GTTTTACCACCGATGTACATACTGAAATCATAGAAAAGGGTCTCAACGAGGATGTTGTGC
GCCTGATCTCGCAGAAGAAGGGAGAGCCAGACTGGATGCTCGAATTTCGTCTGAAAGCCT
ACAATTACTGGAAGACGCTCAAGGAGCCAAAGTGGGGACACGTTCACGTGCCACCTATTG
ACTACCAGGAGATTTCATACTATGCCGACCCTTTGGCAAAGAAGCCAAAAAACAAGGAGA
TTGATCCTGAGTTGGAGAAAACATTCGACAAACTCGGTATTCCTCTGGAGGAGCGTCTGG
CTTTGAGCGGTACCGCCGTAGATGCCATCATGGACTCTGTGTCGGTAAAGACTACTTTCA
AGGAGAAACTCCGTGAGAAGGGCGTCATCTTCTGCAGTATTGGTGAGGCTGTGAAGGAGC
ATCCTGATTTGGTAAGAGAGTATCTGGGAACCGTAGTTCCTTATCGTGATAACTTTTATG
CAGCCTTGAACAGTTGCGTATTCAGTGATGGCTCATTCGTCTATATTCCTAAGGGTGTCC
GCTGTCCGATGGAGTTGAGCAGTTACTTCCGCATCAATGCCCGTAACACCGGTCAGTTTG
AGCGTACATTGATTATCGCCGATGATGATGCCTACGTTTCTTACCTGGAGGGATGTACAG
CGCCAATGCGTGATGAGAACCAGCTCCATGCAGCTATCGTAGAGATTATCGTCAAGGATA
ATGCAGAGGTGAAATACTCTACCGTTCAGAACTGGTATCCTGGTGATGAGCATGGTAAGG
GTGGTGTGCTGAACCTGGTAACCAAGCGAGGCGACTTGCGTGGTGTGAACTCTAAGTTGA
GCTGGACTCAGGTAGAGACGGGTTCTGCGATTACCTGGAAGTATCCTTCCTGTATCTTGC
GTGGCGACAACTCTGTAGCTGAGTTCTATAGTGTAGCTGTTACCAACAACTATCAGGAGG
CCGATACAGGTACCAAGATGATTCACATGGGTAAGAACACCAAGAGTACCATCATCTCGA
AGGGTATTTCGGCTGGTCATAGCCAGAACTCCTATCGTGGTCTGGTTCGTGCCACATCCA
ATGCCGACAATGCACGCAACTACAGTTCCTGCGACTCTTTGTTGCTGGGCAGCGATTGTG
GAGCGCATACCTTCCCATATATGGATGCCCATAACGACACAGCCGTGTTCGAGCATGAGG
CAACTACCTCGAAGATTTCAGAAGACCAGCTCTTCTATTGCAATCAGCGAGGCATTCCTA
CCGAGGAGGCTGTCGGCTTGATCGTAAACGGTTATGCCAAGGATGTGCTCAACAAGTTGC
CTATGGAGTTTGCCGTTGAGGCACAGAAACTCCTGAGTGTTTCACTCGAAGGAACTGTAG
GATAAAAAATGAATAGAAAGTGAGGCTTGTGATGAAAAAGTGTATCTTGTTATTGCTGTT
GGCAGTGCATTTGAATGCTTTTGGTCAGATCCTTTCCAAGATAAGACCTGTAAATTTGAC
TGCTCAACAAGATTCGATTGTAAGAGGTTTTGCTTCTCAGTATAGGCCGATATATACTGT
TGATGGGCATTTTTATGGCTATTTTAAGTTGGATGCTTCTGCTCCATCTTCAACGGCTTC
TATCATGCTGCAAAATAACAGTGTTTCAGCTTTCTCACATGATATTATACTCTCTGGTGA
ATGTAGCTTCGTGGTGTTAGACCCTCCTCCTTTGTTTGAACAATGGGGGTGGACCAAGCC
ACCTACATTGTTAGAATCAGTATGTGATTTATTAATTGACACAATTTTATAACAATTATG
TTAGAGGTAAAGAATCTGCATGCTACTATTGCAGGCAAAGAAATATTGAAAGGTATCAAC
CTGACTATCAACGATGGTGAGATACATGCTATCATGGGACCTAACGGTTCCGGTAAGTCA
ACCTTGAGCGCTGTGCTCACAGGTAACCCTCTCTATACCGTAACCGAGGGTGAGGCTATC
TTCAACGGCAAGAACCTCCTGGATATGAAGCCAGAGGACCGTGCCCGTGAAGGCTTGTTC
CTCTCTTTCCAGTATCCGGTGGAGATTCCTGGCGTATCCATGACCAACTTTATGCGTGCG
GCTATCAATGCCAAGCGTGAGTATCAGGGTTTGGAACCATTGAATACAAGTGAATTCATG
AAGCTGATGCGTGAGAAGCGTGAGTTGGTGGAACTGGACAGCAAGTTGGCTCGCCGTTCA
GTAAACGAAGGTTTCTCGGGTGGTGAGAAGAAGCGCAACGAGATTTTCCAGATGGCAATG
TTGGAGCCAAAGCTCTCTATCCTCGATGAAACCGACTCTGGTCTCGACGTGGATGCGATG
CGTATTGTGGCTGACGGTGTAAACAAGATGCATACCGACAAGACTTCTGCCATTGTCATT
ACTCATTATGAGCGTCTGCTCGATATGATTAAGCCAAGTGTGGTTCACGTACTCTATAAG
GGTAGAATCGTGAAGACTGCCGGTCCTGAACTTGCCAAGGAGATTGAGGCTCGTGGCTAC
GACTGGATCAAGGCAGAAGTAGATGAGAAATAATAGGGAGGATGGCTATGCATTCAGAAA
AACAATATTTAGACTTGTATCAGTCTTCTTCGAGAATAATCAAGAAGAACAGTGCTGAGG
TGCTTAATGCGGTGCGCGATGCTGCGTTTGAGGACTTCCATCGTCTGGGCTTCCCTTCCC
GAAAGGTAGAAAGATACAAGTACACAGATATGAGCGCCATCTTCGAGCCAGATTATGGCT
TGAACTTGAACCGTCTGGAAATTCCGGTAGATCCATACGAGGCTTTCCGCTGCGATGTGC
CTAATCTGAGCACTTCGCTCTACTTCGTGGTGAACGATGCTTTTTATAACAAAGCTTTGC
CTAAAGTAGAGCTTCCGGAGGGCGTAATCGTGGACTCTTTGAACAAGATTGCTGCAGAAA
ACCCTGAATTCATCGGGAAATACTACGCTAAGATTGCCAAAACCGACGAAGATGGCATCA
CCGCATTGAATACATTCCTGGCACAGGATGGCTTGCTGATTTATGTTCCAAAGAATGTAA
AGGTAGAGCGAACTATTCAGGTCATCAATATTCTCCGTTCGGATGTAGATTTGATGGTAA
ACCGCCGTGTACTCATCGTGATGGAACAGGGTGCTGAGGCTAAGTTCCTCTTCTGCGACC
ATGCAGCCGATGACAAGAACTTCCTCGCAACCCAGGTTATCGAGGCATTCGTAGGCGAGA
ATGCCAGTCTCGACCTCTATTGCCTGGAGGAGACTCATTACAAGAACCGCCGTGTCAGCA
ACGTTTATATCGAGCAGCAGGCTAACAGCCGTGTAAACCATAACGTCATCACGCTTCATA
ACGGTATTACCCGCAACCGCCTCGACCTCGTATTCAAAGGCGAGGGGGCTGAGTGCTTCT
GCAATGGTTGTGTGATTGCCGACAAGAATCAGGTGGTTGATAACAATACGCTCATCGATC
ATCAGGTGGGTCATTGTACCAGCAACGAGCTTTATAAGTATGTACTCGATGGTGAGGCAC
GTGGTGCTTTTGCCGGTAGAGTGTTGGTTCGTCATGGTGCCCAGAAGACTACTTCTCAGG
AAACCAACCAGAACCTCTGTGCTACGAAGACAGCCCGTATGTTCACCCAGCCGATGCTGG
AGATTTATGCCGATGATGTGAAGTGTGCGCATGGAAGTACTGTAGGTCAGCTCAACGATG
CCGCATTGTTCTATATGCAGCAGCGTGGTGTGAGCCGCGAGGAGGCTAAGTTGCTCCTTC
AGTTTGCATTTATCAACGAAGTCATCGACAAGATGGAACTGGAGCCATTGCGTGATCGCC
TACATCATCTCGTAGAGAAGCGATTCCGTGGTGAACTCAATAAGTGTGAGGGCTGCAAGC
TTTGCAAGTAGATAATATCCTTTTAAAGGAGTTAAGTTCTTAAAAATATGTATGATATCA
ATCAAGTAAGAGCAGATTTCCCGATTTTATCGAGAAAGGTCTATGATAAGCCATTGGTGT
ATCTGGATAATGCGGCAACCACGCAGAAGCCATTGTGCGTGCTCGATGCCATGCGCGACG
AGTATCTCAATGTAAATGCCAATGTGCATCGTGGTGTTCACTATCTCTCTCAGCAGGCCA
CCGACCTTCATGAGGCAGCCCGCGAAACCGTGCGCAAGTTTATCAATGCGCCTAAGGTTG
AGGAAGTCATCTTTACCCGCGGTACTACAGAGAGTCTGAATCTCGTGGTTTCATCGTTCT
GCGATGCCTTTATGAGCGAGGGCGACGAGGTGATTATCTCTACCATGGAACATCACTCCA
ATATCGTGCCTTGGCAGTTGCAGGCTGCCAAGAAGGGAATTGCCATCCGTGTAATCCCTA
TCAACGATAAAGGTGAGATTAACCTCGATGAATTCGCCAATTTATTTACCGAACGCACCA
AAATCGTGAGCATTGCCCAGGTGAGCAACGTGCTCGGTACGGTGAATCCGGTAAAAGAGA
TGATAAAGATAGCTCATGAGCACGATGTGCCTGTCATGGTGGATGGCGCTCAGAGTACTC
CTCATTTTGCTGTGGATGTACAGGATATGGATTGCGATTTCTTCGCTTTCAGCGGACATA
AGATTTATGGTCCTACCGGTATCGGTGTGCTTTACGGCAAGGAAGAATGGCTCGACAAGT
TGCCTCCTTATCAGGGCGGTGGCGAAATGATTGAGAGCGTAAGTTTCGAGAAGACTACTT
TCGAGAAGTTGCCTTTCAAGTTCGAGGCTGGTACTCCTGATTATGTAGCTACCCATGGTC
TGGCAAAAGCCATCGATTATGTTTCTGCGCTCGGCATGGATAACATTGCCAAGCACGAGC
AGGAACTCACCCGCTACTGTATGGAGCAGATGCGAACCATCGATGGAATCAGGCTTTTTG
GTGAGCAGGAGGGCAAAGATGCCGTTGTCAGCTTCTTGGTTGGTGATATTCATCACATGG
ATATGGGCACCTTGCTCGACCGTCTGGGCATCGCTGTACGTACCGGTCATCATTGCGCTC
AGCCTTTGATGGACCGCTATGGTATTCTTGGCACCGTTCGTGCCAGCTTTGCCCTATATA
ATACAAAGGAAGAAATAGATGCGCTTGTAGCGGGCGTAAAACGAGTGGCTATGATGTTCT
AAGGAAAAATCATTTAAGCCGCATACTGCGCaCGTAAAAGCCTTATTTAGCCAACTGGCG
AGCGAAAGACAACCTACTGGCAAGCAAAGAACAGCCAACTGGCGCTACTGCGGACAGTTG
GCTGTTTGCGTTTGGCAGTTATCAGAAAGTTGAGGTTGGAATGCCCAAATACTCTTCACT
CTTCACCCATTTGTCGTAACGTATTGTTATACTGATACTTACGCGCTGAAGAGACGCTCT
GACTCTTCACCCTCTCTTCACCCTCTCTTCACCGCCTGGTGCTATGAGGGTGAAGAGTAG
GTGAAGAGTGGGTGAAGAGTTGGTGAAGAGTTGAAATGCTCTTATCTTTGTAACTACCCT
ATAATTAGGCGGTTACAAAATAGAGGTGAAGAGTGAAGAGATAAACGTAAAATTCATCAT
AATTATGTTAGAAAGTCATTATTATAAGGATATGGTAGAGGCTGGCTGCGATGAGGCTGG
CAGAGGATGTCTGGCAGGCAGCGTATATGCAGCAGCTGTTATCCTTCCGCCCGGTTATCA
GAATGCCGAATTGAACGACAGTAAGAAGCTCACAGATAAGAAGCGCAAGGCGCTCCGCGA
GCAGATAGAGCGTGATGCTGTAGCTTGGGCTGTGGGCATTGTTACTCCCGAAGAAATCGA
TAAAATCAATATCCTCAACGCCAGTTTTCTGGCTATGCACCGTGCCCTGGACCAGCTTAA
GGTTCGTCCGGAAGCAGTTATTGTGGATGGTAACCGCTTCAAACCCTACAAGGATTTGCC
TTATACAACCATCGTAAAGGGTGACGGCAAGTATCTGTCTATTGCAGCTGCCAGCATCCT
TGCCAAGACCTATCGTGATGATTACATGGATGCGCTGGCAGAAGAATATCCGCAGTACGA
CTGGAAAAGCAACAAGGGTTATCCTACCAAGAAGCATCGTGCTGCCATCAGGGAATTTGG
AGTCACTCCATATCATCGTATGAGTTACAATCTTTTGGGCTCCGGTGAACTGTCACTTGA
TTTTAAAGACTAGGCATCATAGCTGTAGTGCTATGATTTCCATATAAAAAAGCCGCTCAA
CAGATTTGCCTGTTGAGCGGCTTTTAATTTTGATTAGAAGTCGAGAGTGATACCCTTTTC
GTCAATCTTCTTGTATGTCTTGTCGTTGACAGTCACATTCTTCGAGTTCTTAGCATCGAA
GGTGTGATTCTTTGCACTAACCTTGATGTTTTCGAGCTTCACGCCGTCAGTACGGTTGAT
GACGATACCATACTCAGCATTGTTTACCTCCATATCCTTGATGTGGATGTTGCTTACCGG
CATCTCTGGGAGACCGTTGAAGTAAGCTGCACGACGTGCTGTGCGGCAGATGACATGGTT
GATGTCGATATTGCGGAAGCAAGGTGTTGTCTCGTCTACCTTGAACTTCTGTACCTTCTG
GCTCTTAGCCTCATCGCCATCGTTGAGAACCTCAACGGCAGACTTGCCACCGTAATAGAG
ATCGAAGGTGATGACATCTGTCTGAATATCAAACATTGACATGTTGTCGATATAGATATT
CTCTACTACACCACCACGACCGCGGGTACTCTTGAAACGAAGACCTACATCGGTGCCGAG
GAACTGGCAGTCGCTCACCTTGATATTCTTTACGCCACCACTCATCTCGCTGCCAACAAC
GAAACCACCGTGCCCCTTGAATACGGTACAGCCGTTTACGATGACATTCTCGCAAGGAAT
GCCGCGCTTTCTTCCGTCAACATCCTTACCACTCTTGATGCAGATACCATCATCGCCTAC
ATCGAAAGTAGAGTTGACGATGAGTGCATTCTTGCAGCTCTCCAGGTCAAGACCATCACC
ATTCTGAGCGTAAGAAGGGTTGCGGACCAATACATCTTCTATAAGAACGTTCTCGCACAT
CAGCGGATGAATATTCCATGCAGGTGAATTCTGGAAGATAACACCATTGAGCCAAACGTT
CTTGCAGCTTACGAGACTGATCATTACAGGGCGGAGGAAACGCTTGATCTCGTTCCATTC
TTCTTCTGAAGCTGGAGTTTTAGGCACATTCATGTTGGCACTGTTGTCTGCCTTCAATGC
ACCTTCTGATGGGAACCAGTAGTCGGCTCTCTTGAACGCACCGCCACGTGAAGTAATCTG
CTTCCACTGTGCAGCGGTAACCTTCTGCTTCTTCAATGGGCGCCAGTATTCTCCGTTTCC
GTCGATGCAACCCTGACCGGTAATTGCCACGTTGGTAAGATGATGACCAGAGATAGGCGA
CTGGCAGCGGCGTGTATCCAAACCCTCAAACGATGTTTCTATAAAAGGGTAGAGGGCATC
ATCTGGTGAGAAAAGGATGACTGCACCTTTTTCGAGATGCAGGTTGATATTGCTCTTCAA
AACGATAGGACCTGTGAACCATACGCCCTGTGGAACGATGAGTTTGCCGCCGCCTTTCTG
AGTCAGCGCATCGATAGCCTTGGCAAAGGCTGTGGTACAGAGAGAAGAGCCATCTCCAAT
AGCACCAAAGTCTTTGAGGTTTACCTCATTGGCTGGGAATTGCGGACGGGTTACCTTTTC
CATCTGGAATGGCAGATTCTCATATAGAGCATCATACTTTTTGATATCGGTTGCCTGGGC
ACTTAGCGCCAACAAGCAAGCACATACCATGCTAAAAAATTTCTTCATCTATTTTTTCGG
TTTGTTGGGTTATTATATATAAGCTATTTCTTCTGCAAAGATAAATATTATCTTTTGAAA
AGCCAAAAATAGTAAGGCTTATTCTAAATAAATCGCTGTAAACGTTTTCGTGGAATGGGG
GATATGATAAGATGTAAGTGGATATATAATGATGTTATAAGTGCATATATAATAAGGTAT
ATAAACGAAAAAAGGAGAGAAGTAAAACTTCTCTCCATCTTGGTACCCAGACCCGGGATC
GAACCGGGATGGATTGCTCCACTGGTGTTTGAGACCAGCGCGTCTACCGATTCCGCCATC
TGGGCAAATACCACCTTGCTTATTTGCGGTTGCAAAGGTACTAATAATTTTTGAACTGAC
AAACTTTTTGGTGACTTTTTTTtCTAAAAATGCATTTTTAATGCAGAAACATTAAATTTT
TGTTGTTTTTATAGTCCACTTTATTAAATTTCAAGAAAATCTTTGGCACTTTCACGGATA
ATCACTAACTTTACAGATGAATTTTGAAAACCAACAAAATATTAGACTCAAGATATGAAG
AGTAACGGAAATAATTATTGTGTGATATTGGCGGGAGGTAAGGGCCGCAGACTCTGGCCT
TGCAGCCGCAGCAACTATCCGAAGCAGTTTGTCGACTTCTTTGGAGTGGGGCGCACCCAG
CTTCAGCAAACCTTTGACCGTATGGCAAAGATCGTGCCTGCCGACCATATATTTATCAAC
ACAAATGAAGAATATGTTCAACTGGTAAAGGAACAGTTGCCTGAGGTTCCTGTAGAACGG
ATATTGGCGGAACCTATTCATCGCAATACGGCTCCTAGCATGGCATGGGCCAATCATCGC
ATCTCGATGCTCAATCCTGATGCCTGCATTATCGCCACTCCTTCGGATCAGGCTATCTTC
AATGAAGATGCTTTCCGGGAAAACGTATTGGAAGGTCTGGCTTTTGTGGCAGAACATGAC
CGTTTCCTGACGATGGGTGTGAAGCCAACCCGTCCTGAACCTGGATATGGATATATTCAG
ATGGGTGAAGCTATCGGCAACGGATTGTACAAGGTGCAGTCGTTTACAGAGAAACCGGAA
AGAGAGTTTGCCAAGATTTTTGTAGAGAGTGGAGAGTTCTATTGGAATACGGGTTTGTTC
CTTTCTAATGTGAAGTATCTGCGTGAGTGTTTCTGCAAGATTCTGCCGCCTGTACTCCGT
GATTACGATAAACAGTATCCCGAATTCAGTGTGGAGACTGAGAATGCATACATGAAAGAG
AGCTTCTCTTCTTATCCTAATATATCAGTAGATTTCGGAGTGCTTGACAAACCTAGCAAT
GTCTATATGATGAAGTGTGACTTCGGCTGGGCTGATCTGGGTACCTGGCACAGTATCTAC
GAGGCGATGCAGAAGAGCAGCGATGACAACGTGGTTGTTGACAGCGATGTGATGATGGAG
AATTGTCACAACAATGTAATCAAGTTGCCTAAAGGAAAGCTGGCTGTATTGAACGGACTG
GATGGTTTCATAGTAGCCGAGAATGACAATGTATTGTTGATATGCAAGAAAGAAGATTCT
TCTGCCCTGGTGCGTAAATATGTAAACGAGGTGCAGATGAAGAAAGGCGATGAGTTCGTC
TAAGCAAGAGCTTATGAAATAAAGATATAAAAAGAGCTGCGAAGCATATTCGCAGCTCTT
TTTCTGTTTGAAACTTCTTGCATTTAAAGTTTCTTGAATTCTGTATAAATCTTATCAGCA
ATTTCCTTGAACTCTTCCTCAGTGAGTTTGAGATGCTCCTTGCGGAAGTTTACATCAGCT
TCGCTGTTCATTGGGATGAGGTGGATATGGGCATGAGGAACCTCCAGACCCAAAACAACC
TGCGCCACTTTCTTGCATGGGAAGGCTGCCTTGATAGCCTTGGCTACCTTCTTGGCGAAA
ACCTCAAACTCAGCCAGGTCTTCGTCTTCCATATCGAAGATGTAATCAACCTCCTTGCGG
GGAATCACCAAAGTATGACCTTTGCCGATAGGGCTAATGTCGAGGAAAGCATAGAACTTG
TCGCTTTCTGCACACTTGTAGCTAGGAATCTCTCCTGCTGCAATCTTTGAAAAAaTGCTT
GCCATAATCGCTAATCAATTTATAATTAATAATTTATAATTTACAATACATATTATCTTA
TTCTCTTTTTGATGTCGTTGCATCGGCTACTTTCATTTTCTATAGAGTATATCGGGTAGG
CTTACATATAACATAAAAGGAACCGTCATACGGGCATTGCTGCCGATATGATAGTTCCTT
TTATTCCGTTTTATTCAAATGAAATCTTGTCGATGCGAAGGTTGATGGTGCCGCGAGGAA
TCTTGATTTCTGCAATCTCACCTACCTTCTTGTTGAGCAATCCCTGTGCAATAGGAGTCT
TGATGGAAATCTTGCCTTCCTTCAAGTTTGCCTCGCTCTCGCTCACGATGGTATAAGTCA
TCTTTGCCTTGTTAGCCATGTTGGTCATCTCTACCTTCGACATAATCTGCACGCTGTCGG
TGCTGAGCTGCTTGGTATCGATAATCTTGGCCTCGGCAATGGTGAGCTTCAGGCGATTGA
TCTTATCTTCCAGATGAGCCTGTGCCTCTTTAGCGGCATCATACTCAGAATTCTCACTTA
AATCACCCTTGTCGCGGGCTTCAGCAATTGCGGCTGATGCCTTAGGGCGCTCTACAGATA
CGAGCTGTTTCAGCTCAGCTACGAGTTTGTCGTAGCCTTCTTGTGACATGTAAGCCATAA
TTTTCTTGTTGTTTTAATGTTATTAATAATCGGTTGGCAAGTAGCATAAAAAATAAAGAA
TTCCAGTGCCAGTGGAGCACCGGAATCCTATATCTGTATTTATGTCTCTTGTTTATCCTT
TTGTGTATAATTCGAATGCAAAGATAGGACTTTATTTCCGTATCACCAAACTTTTTGGGG
GAAATTTTAAAAAATGAGAAGCTTTTCCTGCTTTTCTTCTGCTTTACATCACTTTTCTTT
CCAAATATCCTCCCTTGCTTTTCACATATTCCATTAATTCGCTAAAAATCTGATTATTGC
GCAATATCTCCGGGTTGCCTGTCATAATCATCTGCTTTCGGGCACGGGTGATGGCTACGT
TCAGCTTGCGGTCGATGATGGCGCCGTCTTCTACGAAACTGTTGCCGGCAAGGAAGTCGA
GCTGCCAGATGTTCTGGATGGTGAAACTGTAGATGATGACATCTCGCTGGCTGCCCTGGT
ACCGCTCTACGGTATCGATACTGATTTTCTCCAGTTCCGGAATACCGAGCTTTTCGATGC
CTTTGCGCACCATGGCTATCTGGTTGCGGTAAGGAACGATGACGCCTACCGTCTTCTTGG
CATCGAAACGCTCTCCATAGAAGCGGTGGATGCGGCGAAGCAGGTCTACCACGATTGCTG
CCTCGTTGGCATTGATCTTATCAGATACATTCGGTTCCTTGCAGAATTTGGATGGAAGGA
ATATCATGCGGTGCTCCTTCAGCAGGTCGTCGAGCGCATCTTCTGATGGCAGGGTGTATG
ACAGTTCCGTCTCCAACTGGTGTGGACATGGCACGGGTTCCAGTTTCTCCCGACGGTAGA
ACATCCGGTTAGGAAACTCTGCAATCTCGGGATGCATTCTGCCTTGGCGGCGCAGAATGC
CGATGAATTCGCTGCGCTCTTCGTGATCTTCCCAATGAATCAGACGTTCGAAAAGGGAGT
TGCGGCAGTTGGTAAGACAGATGTCCTGCAGGATGCTCATGTCGATGATGCCACCTTTCT
GACTGTCGTTGATGGTAGGAATGCCTGAATCCTGCTCGCTCTGCTGCACCACGGCTGGCA
ACTGCTTGTAGTCGCCAATGAGGATGAACTTATCTACTGCTGATAAGAGACCGATGAGAT
TAGGCTCCAGTATCTGGCTCGACTCGTCGATGATGGCAAGCTTGAAGTGCTTCAGCGAGA
AGATGAACGGCTTGGAGGTCATCATCGAAGTGGTGCCCACGATTACACGCGTTCCTATTA
TATATTGTTTGATGGCTTCGAGCTTCGGACAGTCGCTGATGGCTTTCTCTATCAGATAAG
GGCGGAACCGCTCGTCGCAGGAGTACTCGCTGCCGAGGCGAAGGAATGGAATGCCCGAAT
CTACCAGCATCTCGCAGATTTCATCTACGGCTCGGTTGGTATAGCTCATCAGGAGGATGG
AGGATGCAGGCTGTTGAGCCGTCTTGCCTCCCGAGGCGATGCTTTCTGCTGTCGGCATTC
CCGTTCCATCGTTCAATGCCTCTTCTACCATAAACTTCAGGGCACGACTGGTCTTTCCTG
TTCCCGGAGGTCCCACGAGCAGGAAGTAATCCTGTGCCTGCTTGGCACGGAGAATGATGT
CGTCCAGTACATCATCGTAATGTCTGGTCAATGTAAGCGAGGCATCTCTTTGCGGAGCAC
GCTGTCCTAACAGCAGGTCGCGCTTCTCCTTGGGTGCACAGATAAACTGGTGCAGGTTAC
GTATGCTTCCGCCTGTCGATGCATCGCTCGTTCCATGTTCTATGGCGTAAGGCAGATTCA
TCTCGAAGATATCGGCATTCTGCTGTCCGTCGGTGAGATGCACCACAATCTCATCGCTGT
GAATCTCCTGCAGTACACCTTTATATAATATAGCCTTTCTTACGTCGGGTTCTTCCTTCA
GCTTGTAGGTATAGAGATACACCATGTCGCCGATACGGAAGTTGGGCAGGAAGTCCTTTC
CCTGGTCGGGCACGCTCAGGGTGATGGTATCATATCCGCTTCCTGCGCTGCTCTGTTCCT
TTCGGATGATGTGCAGGTCGGTATAGATATTGCCGGCATCTTTCTTTTCGGCGAGTGGCA
TGGTCCAGAGGTCGGAACTTGATGTGTTGGTGCCTTCCTGTGCGCCCACCTTGCTGATCA
TCTGTTCCCGCAACACGAAGGTCATCATGCGGCAGAAGTAAGCCTCCTCTAATGGGGTGA
GGTTGTGGAGCGGACTGGTGATGGCTTCTATCTGCGGCTTCAGATACTTGTTGTAGAAGA
AGTCCTGTGTGCCTGCTACATTGAGTACATCGGGTGTAAACTCGTTGAGTGCATGTTCAA
AACCTTCCTTGGCTATTTCGAAAGAAGCGGCTACCAGCTGGTTGCGGTATTCGATGGCCT
CTTTGAAGAGCTTGTGGTAATACGCTACTACCATCAGTCCGTCTTGCGGCTGATACTTGG
AGTAGAGCAGACGGATATTCACGCGGTCGTTGCTCAGCTTGAAGTTGTGCTGCAATACGC
CATAGTAGAGCAGTAGCTGTACATAGTGGGGCTCCAGCTGATAACTGTGATACCCCAGAT
CTACCTGATGGGTTTCGATATTCATGTTGCGTCCCGATTTCTGCTCCACCAGCAGTTTAC
AGTCAGTGGTCATCAGGTCCACACGTCCCTGTATGCCGAGTGCTTCGCAGACGAACGAAG
GTTCGAGGATGGCTTTCTTCCTGTCGTAAAGACTTTCGCCACGGAAGGCTGACATCTGTG
CCTGCGATGCGGTGCGGGGAAAGAGAATATCCACTACCTGCTGCAGATTGAATGCCTGCT
GGTTGGCATCGGTATAGAATTTCTTGGCATCAAACCAGGGACAGGTGCAGAACTCCAGTG
CTTTCTCTCTGAAATTCGTCTTTATGGTTTCGTTCATCTGGTATTTGCCGTTTGTATTGA
TGATGTCATCCAGCGCCGCACCGGCAAAGTTACCGAGCAGGGTAGCCTGGGTGTTGGCAC
GGGGCTTCATCTGGTTCAACAGATAGAGCAGAGGATGATGACCGAAAGCCGTAAAGCAGG
TGGCAATGCTACTGATATCTACCAGATAATCGGGTTCCATCACGATGAGTCGGGGGgTGA
TGATGGGCTGTTTCACCTGACAGTCGAGCAGGTTGAGCTGCATGCCTTCCTTCAGGATAT
CCCAGAGGTAGGTATGGTCGATATGGTTCTCTTCATCTTTCAGCTGAACGAGATATTCCT
CTTCGTCAGCATCCTGGTCAATATCCACGCGGATGAAATCGCTGTCCCAGTTCTTCACGA
TGCAGCGGATGCGGCGGTTGTTGATTTCCAGTCCTTTTTGATAAGGGCGGTTGGTATGGG
GAATGAGCACGTTCAGCTCGTGGGGAACATCCATTCCGAATACGGCAGAGATGAAGATGG
CTAGGGCACGTGCATCATATTTCAAATCTTCGCTTGAGAGCGGTTCCTGCGAATTACTGT
GCCGGCGCATGGTCTGGATGGCAATCTTGTCTGCCACCTTGATGCCGTGAGCCTTACAGA
GATAATCCACCTGGGAGAAAAGGTTACCGAAAGCCTGTTTCGTTTCCTTCACTCCTTCGT
GGCAGCAGAGGATGAGCGTATCGTGCATCATCTTGTTGCGTGTCTTCGGCTCCAGGTTGG
GGAGCGTCAGGAGTTCCCTTACCCGCTGGAAAAGTTCAGCGGCGCTGATATTGTTTTGAT
TCATGAAATATTGCTTAATCTTGAGAGATGTTTACCTCATCTCTTTCCTCGAAAATGCGA
TTATTGGCTGTTTTTATTTCCATTATGGTAAAATGTTGTATTCTCTCTTCAGCCAAAGCT
CGAAGACAGGATCGACGAATGAGAAATCTTGAAGATGTTTCTCAACGAGATCTTTCTCTA
CTAATACTTTCTTGTTACGTGTGATGCTCTGTGGCTGCCCCAGACCATACGTCTCTACGA
CATCCTTGGCATTGAAGTGCTTTTCGCCAGAAGCGATGGCTTTCAACATGCCGATTTGGG
TGGGAGTGAGCTCGTCCATCTCTGTCAAGAACAAGTCTTCGTTGGTGTCCAAAACCAGTT
GGAGCTGGTTGTCGAGGAGTTCTTGCGTCACCTCTTTGTCTGTGTGTGACCATAGGAAGA
AGCAATATTGCTGTACGTACCAAGAGTTATACTTCACTCTTTCGCATAGACATTCTGCTT
GGCTCTCAGAGATAGTTTTTCCTGTCTTCTTAAAATTGCTTATGATGTATGGAATCCAAT
ATTCCTTGGCTATTCTCTTCAGGTTCATCAGTTGTCCGAACTTAAAGAAAGGACTGTTCG
CCTTGTTGAAAATATCTTTCATCATGTGCATCTTGCTGCCGTAGAGACAATAGGTGGTAT
GGTGCTGCAACTGCCATTCAGCCCTCAGCATAGCTTCAAGGTTCTTCCATTTTGGCAGGT
TGGCGAGCTGCTGAAACTCATCGATGCAGACGATAATCTTGATGCCTTTAGCCTCGGCTA
TTCTTTCGGGGAGTTGCAGAATGTTTTCAGGACTTTCCTTTACAGGATTCACCTTTAGGT
TGACCTCTACACTATTCATTGGGTCGGAAGCTATCGTGATGCTTGGGGTAAAACGATTGA
TAAATTTCACCAAGTCAGATAATTTCTGTTCCAATGTGGAAGAAACTCCTTGTATCACGA
TGGAGGCAAATTTGTTGTAGAATTCCTCCTCAGTATGAATCTTGGAGGCATCCATGAAGC
AAACCTTTGTCTTGGATTCTTCCTGCATTAATTCTTCCATAGAGGTTCTGACAAGCGAAG
ATTTTCCCCATCTTCTTGGAGATACCAAGATGACGTTGATGCCGTGGCGAAGGAAATTTT
TCAGTTCCCTTCTGTCTTCTACTCTGTCGATAAAACTCTCTTTCTCAGCGAGTCTTCCAT
AAATAAAGGGTATATCCATAATCAATTTTTTATAAGTGATGGCACAAAGTTACAAAAATT
ATAAATGCTCTTATAATAAATGTATTTATAATTATGGATAATTAACTGTTTAACCATCCT
AAAGGTGACAACTTTTTCACGTATAAGACACAAAAATTAAGGCGTTCGTGCAAAAAAAaG
TaGTAAAGTGTCGGATATTCGTGCAAAAAAGTGTATCTTTGCAGCAAAAGTTCGTGCAAA
AAAATGTGATTATGGAAAGAAATGTCATTAAACAGCTCCTCGCGTGGAAGCAAAAGAAGA
ATCGTAAGCCTCTGATAGTCAATGGCGCAAGGCAGGTAGGAAAGACCTATATCTTGCGGG
ATTTTGGTACCAAATACTATCAGAAGATGGCTTATGTCAATTGTGACAAGAACGAAATGG
TGGAAAAGATCTTTGCGCAAGACTATAATATTGAGCGAATCTTACTATCCTTGTCAGCTC
TGCTCCATGTAAATATAGAACCGGAAAATACATTGATTATTTTCGATGAGATACAGGAAA
ATCCTGTTGTATTAAACTCTCTGAAGTATTTCTGTGAAGATGCTCCAGCCTATCATGTGG
CTGTAGCCGGTTCGCTTTTGGGCATATCTCTTCACAGCGGCATGTCGTTTCCGGTGGGGA
AGGTGGATATGATAAAGATGTATCCAATGACCTTCGATGAGTTCCTGTTAGCTATGGGCG
AGCAGCCATTGGTCAATGTGCTTCATGCCAAGGACTTTTCTCTTATAGATTCTCTATCTT
TGCGTTTGACAGATTATTTGCGTCAGTATTACTATGTAGGAGGAATGCCTGCAGCAGTCT
TGGAATTTGTGGAAAGCAAGAACTTAGAGGAAGTGCGCAACATTCAAAAACAGATACTTT
TTGACTATCAGCGTGATTTCTCCAAACATGCTCCTTCACAGGAAGTGCCTCGTATAAATA
TGGTATGGGATTCTATTCCGTCACAATTGGCAAAAGAAAATAAAAAGTTTATTTTTGGAG
CGTTGAAGAAAGGAGCAAGAGCTTCTGAATTTGAGTTAGCCATTCAGTGGTTGATAGATG
CAGGATTAGTTTATCAGATTAATCGTGTGTCGGCTCCGGAAATGCCATTGAAGTTTTATG
CAGAAATGTCTGTGTTTAAACTTTTTGTCTTGGATATAGGTTTGATGGGTGCAATGGTAG
ATACTCCGGCAGAAAGTATCTTGGTGGCTGATACTTTGCTGAAGGAATATAAAGGCTCTT
TCACGGAGCTTTTTGTCTTAACCCAACTTATGGCGCTTCAGATTCCGATTTACTATTTCA
GTAGTAATGATTCGCGTGTGGAAATCGACTTGATTGTTCAGCATGGCACTGCCATAACGC
CTATTGAAATCAAGGCAGAGGAAAATGTGCGTGCCAAATCTCTTCGCACATTCATAGAAA
AGCATCCGAATCTAAAAGGTTTGCGACTTTCTATGAAGCCTTATCAAGATCAGGAGTGGA
TGGTCAACAAGCCACTCTATGGTGTGGGTGCCTGGTTGTAAATCAATGCTGTGCAATAGA
TAATTACCCGTCATGGGGCAATAAAATCTCTCTTTGGTTGCAAAAGTACTAAAAAATAAT
GCAAGAAATGCTTGCCGTATCATTTCTTTTTtGTATATTTGTAGCCCCCAATTGAAAAGA
AGGGGTATTATTAATCTAAAAATATTAAACAATGACAAAGGAAGAATTGATGCATAGAGC
CATTGAGCTCTCAAAGAATAGCGTGAAGACGGGGGgCGGACCTTTTGGTGCTGTGATTGC
CAAGGACGGTATTATCATCGCTGAGGCTTCCAACAGTGTAACCATCGACCTCGACCCTAC
GGCTCATGCCGAAGTGAACTGTATCCGACAGGCTACCCGCAAACTGAAGACCTTCAATCT
GGAGGGTTGCGAAATCTATACCTCCTGCGAGCCTTGCCCGATGTGCCTGGGTGCCATCTA
TTGGGCACATCTCGACCGTATCTATTATGCCAACGACCGGAAGGATGCGGCAAAGATAGG
TTTCGATGATGAGTTTATCTACGAGGAGATAGACCGCAAGATAGAAGACCGCCACAAGCC
GATGATTGCCCTGATGCGCGATGAGGCGCTCGGTGCTTTCCGCATGTGGGAGGAAAATGC
GGAAAAGACGGAGTATTAATGAGATAAGATAAAAAGGGAAGGTTGCACGGAATATGAACC
GCAGCCTTCCTTTTTtCGTAGATTCTTCTTGTATTCTATCATGCTGGATAGAGAAAAATG
GAGAAAAGGAACGATTTCTCAGATTTTCTTTGTAATTTTGCCGCCAAATTCAGAAAAGAC
ACTGAATTGATGGATAATGGAAATTCTCTAATTATTATAACGACAATGGAACAGTCAATA
GAAAATCTCTACAAATTAGACGGCAGAGTGCCCGTTGGTAAAGCACTCCCATTTGGTCTT
CAGCATGTGCTGGCGATGTTCGTCAGCAATATTGCGCCAATCATGATTCTCGCTGGTGCG
ATAGGTTTGGACAGTTCGATGAGCGCCGTGCTTATCCAGAACTGTATGGTCATCGCCGGT
ATCGGTACCTTGGTGCAGCTTTATCCGGTATGGCGTATCGGTTCTCGCCTTCCTATCGTG
ATGGGTATCTCCTTCACCTTCCTTTCACTTGCCATCGCCATTGCCGGTGCTCATGGTATG
GGTACTTTGATAGGCGCTGTCATCATTGGTGGTCTGGTAGAAGGAACACTCGGACTTTTT
GCCAAGTATTGGATCAAGCTCATTCCGCCTGTAGTAGCCGCTACCGTGGTAACAGCCATC
GGTTTCTCGCTCCTTTCTGTTGGTGCCAACTCTTTTGCGGGTGGTCAGGGTGCTGCCGAT
TTCGGTAGCATGAACAACTGGATTGTGGGTACTGTCACTTTGCTGGCTTGTCTGCTTTGT
CAGATCTTCGCCAAGGGTTTCTTGCGTTCTCTCTCTGTATTGGTAGGACTGCTGGTAGGT
TACATCCTGGCGCTGTTTATGGGAATGATAGATTTCAGCGGACTTTCTGGTCTCTCTATC
GTAGCTTTGCCAAAGCTTCTTCCATTTACACCTGAGTTTAATATTGGTGCTATTCTCTCG
GTGGTTGCTGTATATCTGGTTTCTGCCACAGAAACGATTGGTGATACTTCTGCGCTCTGC
AACAGTGCGTTGAAGCGTGATCCTAAGACCAAGGAGATGGGAGCAGCAGTCTGCTGCGAT
GGTTTCGTCAGTTCGGTTTCCGGTCTTTTCGGTTGTACTCCTATCACTTCTTTCAGCCAG
AATGTGGGTTTGGCAGCGATGTCGGGAGTAGTGAACCGCTTTACCATTGCCATGGGTGCC
ATCATCATGATTATCGGTGGTATCTTCCCAGCTATCGGTTATGTATTGACTACGATTCCT
CAGGCTGTATTGGGCGGCTGTACCATCATGATGTTCGGTAGCATCCTCTTTGCAGGTTTC
GGCATGATGGCGCGTACAGGCTTCTCTCAGCGCAACATGGTCATCGTGAGCCTCTCGCTC
AGCGTAGGTCTCGGATTCACATCTGCAACAGGTATGTTCAACATCTTCCCAGAGATTGTA
CGCACCGTTTTTGCTGATAACTGTGTGGCAGTAGTCTTCCTGCTCGCCGTTATCCTGAAC
CTCGTTTTGCCGAAGAATCTGGATAAGGCATAAGAATCAAAGATATTTATAGATAAAAAG
GTGCAACTCACAAGTAAGAAAGTGAGTtGCACCTTTTTTGCTATAAACTGTTAACTATAA
ACTATTAACTAAATCACTGTCCTCCCAGTCTTTCGAAGAAGGTGATGATTTCTTCGAAGG
TCTTGAATTCATCGCTGCCGTATTCTATCGTCGTACCCATGAAACCATCGCATGGGCTAG
GGTCGATGAAGTAATCGCCGTAGAGCAGGTTCTTCTGGTTGCAGAAGATGATGTGGTTGT
AGGCTGGGGTAGAGAGATATTCCTCCACCCAAGTCTGTACCTTCGCCATGTATTCATGGT
CGTTGGTTGGCGCTGGGGCTACGATGTATACGTTGTAATGCTCTATCAGCATCTCGTAAG
CCTTGTGCATCGAGCTGGTTGCCTTCATGTAACTGTCGTGCAGGGCATCGAAGTCGATGT
ATACGATAGGGCGCTCCTTGCCGTTCTGCTTGTCGTCAATCCAGCGGATAACCGGACAGA
GATAGTGGAATGCTACCTTGTCGATAAGGCGGTGCTCGCCATGGAATGGGATGGCGAGCG
GATAGTGCTCGTGGAAGAGGTCGAAGGTATGGACCAGCGGATCAGCATCGCCGAAGAGAC
CGTAAACACGTTGCTGCTCCTCGGGAGTAATGTCCTGGAAGCAACGCTCGGTAAAGTCAC
GGTATTCCTTGATGAGACCTTTGTTAACCATCAGTTCGTTCACTCCGTCCTTTCTCGGGT
TCTGAAATTCCTGCTTGCCGGTCATGCTGCTCATTGTATCGCCCATCTTGAAGGCAGGGT
TTACGAGGATGCGGTCGTAACCTTTCAGCAGTTCGGTATACATGCCTCCCATCGAGGTAC
CGATGATGAGGTCGGGCTTCTCAGTCTCCGCCATCTTCTGCAGCATCTCTATGCCCTCTT
CCGGATGTACCGGGATGTCTTCAGCCACGAGGGTGGCATTCGGCATCAGTTCCTGCAACA
TCTTTACGGTGCCGCTCTGTGCAGAAGAGAGGAAACCGTGAACATACATGATTTTCTTGC
CCGCCATGAGGTCGGGGAATTGTTTGATATATGGATTCATATTCTTATAGTTTTATAGGG
GGCATCATATCATGCTCCCTGAACATCTTATTCATTTCTGCTGCAAAATTACGCTAAATT
GCAGACAAAACAAAaTTATTGGGCGATAAACTTCCTTGTTTGCGAAAAAaGTAGTAATTT
TGCACCCAATAACCATATTAAAGTTCAAGTCATAATGGATTTACTGAAAGAAAGAATTAT
GCAGGAGGGCAGATGCTTTCCTGGTGGAATCTTAAAAGTAGACAGCTTTGTAAACCATCA
GATGGACCCTATTCTGATGATGGACTTAGCTAAGGAATTCGTGCGCCTTTTCAAGGACAT
CAAGTACAACAAGATTATTACTATCGAGGCTTCGGGCATCGCGCCTGCCATCATGGTAGG
TTATCTGACCAATCTTCCTGTTGTATTTGTAAAGAAAAAGCAGCCTAAGACTATGGAGGG
TATGATTACCTCTGTGGTTCACTCTTTTACAAAGGACCGCGATTATACGGTTTGTGTGAG
CAACAGTTATCTTACTCCTGAGGACCATGTTATCTTTATCGATGACTTCCTTGCCAATGG
TAATGCGTCTAAGGGCGTGATGGACCTTTGCGAGAAGGCAGGTGCCAAGATTGAGGCGAT
GGGTTTCATCATCGAGAAGGCTTTCCAGCATGGTGGTGACTTCCTGCGCAAGGAGGGAAT
CCGTTATGAGGCGCTCGCTACCGTAGAGAGCCTGGACGATTGCAAGATTGTCTTGAAGTA
AAACATCTTATTATATATATTAAAAGCCGCCTGTAATAGGGCGGCTTTTTTCTTACTTGA
CGATATCAGCGGCATAGATTCCCATCGCCTTGTATCCGGCAGGGTTCGGATGGAGCCAGT
CGTTGCTGGCATATTCCCGCTTCATCCTTCTGTCATCATTCGGGTCTTGAAGCAGCTTGG
CGAAGTCTAGAATGCCATCTGCTTTCTTTGCCTGACTTCGAATCCAGTCGTTTACATAGA
GTCGGGCTGCTTCGTGGAAGTGGCTGTAGTAGCCGGCACCCTTGAATGGGGTGATGGTGC
CCAGATAAACCTTCATCTTCCGTGCCTTCGCCTTCTTCATCATTCCCTGTATGCTCTCTA
TAATCTGGCGGGCTACCGTCTCGCTGTTGCCGCTCTTGGCAGCACCTATGTCGTTGATGC
CTTCAAAGATAATTACCTTCTTTACGCCGCTCTGCATCAGAATGTCTCGGTCGAAGCGTT
CCTTGGCGAGTGCCCCGAAACCGCCCGGCACGGTTACGCGGTTGCTGCCGATGCCCAGGT
TCAGTACACCCTGGTTGGTTATCTTATGTTTCAGCTGCAGCATCTCCGACATTACATCGG
GCCACCGGTTCTGGGCATTATCCGTAGAACATTTGCCGTCGGTGATGGAGTTGCCCATGA
TGGCGATGGCACTCATGTTGTTGCTCATCGTATACACATCGATGCCGCTGATGTTGTACC
AGTGGTTCTCGCGGAAAGCCTTTTCGAAGTTGGAGTGGGCATTGGTTACTCCCTTCATGA
TATAAGAGGTGGTACGTGAGCCCATGTGAACGGTAGGCACATCGGGAGCCGAGGTGTAGT
TGATGGTGATGGCTACGCGCTCCAGGTTCTTGAGATTGAACTTCAGTGCATCGCTCACTA
TCTTTCTGCCGGCAGGGATGGTAGCCTTGTAGCTGTTGCCGAACTTGAAGTATTGAGCCG
ATTTGGCATCAATCTTGAAGGAGTCTTTGGCGTGGGCGATATAGATGGAGCGTATCACTA
CGGGTTGCATCGAGTAGATATTGCTCAGTTTCAGTCTTATCACGTCGCCTCCCACGCTTA
CCTTTACTATCTGGCGAACCGAACGGTTTGTCATGTTGTTATTATAGGGCATAAACGCTT
TCACCACAGTCTGCGGTGCCGTAGCCCAAGTTCCAATCCATGTTTGTGCCGCCATCTGTA
GTGTGTATGTGCAGATGAAGCATAGTATCATTATAAATCTTTTCACCTTGTTGTATTAAA
aAAaTATAATCCTTGCGCCAGATGAGGCGTCTCGTTACGCATTATCTCATAAAAAGGGTC
GATGCCATTAGAGGCACCGACCAATTCTGTTTATAATGATTTGATATTTTCTTCCGATAG
CCCTGTGAATTGCATGATTTGCTCTATAGGCAGACCAGCTTGACGCATTTTTAGGGCGAT
GGCATTTTTtCCTTCAGTTTTACCTTCCGCTCTACCTTCTGCTCTACCTTCCGCTCTACC
TTCCGCTCTACCTTCCGCTCTACCTTCCGCATGCCCTTCTAATCTAGCGTTTCCAAGAAC
GTCATTTTGAATCATGATGGCATTGACATGTTCATCGTAGGCGTGTCGTTCGGCATTCGA
CATAGAGTAGTATTTCAGCTTTTCGCGAGCTTCTTGCAATCCTGGTGCTTTCGTGTCAGG
ATTGATGACTCCGTTTTTGAGGTAATCAACCCATTCCTCCAATGGAGACTTGGCAACCTT
GTTGAATTCATTGACGCGCACTAGCATATAGGTTGGGAATATTTCGGCAGGCGACTTTCT
CACGATTGTATCTTTCTCCTTGGTACTGATGATGAGTTGGTCTTGCGTATGCAGGCCGAT
AAAATTGTTTTGTCCTACATAAATATAGTCCGACCCTTTGCCAAGGTCAAAATAAAGTAT
ACTAATGGAATATACCTTTTTtACTTCTTTGTAGGTGTTGCCGAGATTGATATGCTCGGT
AATGGCTTTGTCTACGCCATAAAATATACGTTCCTGATAACACAATCTGGTTATATTTTG
TATCTCGACAAGAATGTCTTCACCGTTACTATTTTTTGCCTTGATTTCTACTCGATAGAA
CTTATCTTCTGCCAGCACGTTTCCTTCGTTTTCTAGGATTTCAACAATCTTGATAGGTTC
ATTCAGAAACACGGTCAGGAAGCCCTCGAGCACACAAAAGTTCGCCTTCTGGTGAAGTTG
GTGCAAGATTGCCCAATCGAATCGAATGTATTTATCTTTTAGCTCTTCCATATAGATTTC
CTCCTAAAATTAATATTCGGTTGCAAAGTTACGCTTTTCTTTTGAAAGAAGCAAGGATTT
TTGGAAAAATGTTTGAGTTGTAAAACTACTATTGTACTGTCAATGAGTTTATACTTGTAC
AACAGTAGGCTTATGGTTGTACAACTAAAGGGTATACAGTCGTACGACTAAAGAGTATAT
ATGTATGTTAATGGGGTGTTGTCACTAGGCTCGGCAGACCTGCTGACTGCAGTCGGCAGA
GCTGCTGACTAGGCTCAGCAGAGCTGTCGAGCCTAGTGGGAATCATCAAGAAGCAGTCTG
CTTGAACCTCAGATACAGTCTCCTAGAACCTCAGATACCGACTGCTTGAACCTCCTAATC
TATATCTTTGCCCCAGCGCAGTCGTATCCTTGCGCCCGATGAGCCGTCTCGTTACGCTTA
TTCAGCCGCATTGTTATACTTGCTCAGCTTATACCCGCATATCATAAAGTCGTAATATTT
AGGCATAAGCTTGCTCCATTAATTTTTtGTTTCGTTTCCAATACTTTTGAACGATGCTGA
TTTCTATATCATCCATATTGGTTTCTGTTACTTCACCCTCGCTTGTCATTACAAGAGCAT
GATATGGCGGATGTAGATACACTACACGTATAAGGCCTTCTTCGGTTTTCGAAAATGCAT
ATCCGCAAACTATCATCATAGCATTTTCTGCCACGATTTTAATCTCTTCTTCATTCATGA
TAATCTATTTTTACTGTCTTGATTGGAGAGTAAAGCTTCTGATGAAAGATTCTTGTTGTC
CATATTTACCTCCTTATTTTAATGATTCACTTATCCTTCTGTTGCAAAAAATTCTTTTAT
TATGCTTGATAATAAATAGTATCTTCTGCATTTGACGGTTTGTATATACCAGCATCTGCG
AACAGTCCTTCAAAGCATAAATCTTCGTCTAATTCAGGCCAATGGATACCATATCTGCTC
AATACGAAAGCCTTACGCTGGGCAGGTGTGGCGTTAGCAAGACGGCTCCAACGGCTGAAA
GGATAGTTAGCCTTCCAACCATTTTGGGTTTCTGCCCAAATATGGGCATCGTCAACCCAA
ACGCGATTTACTCTATATTGCTCCATAATATCTTATTCCGTCTTTAGTGATGAAGGTATA
GTCTAATGACTCTTCCTCATCAATTTCATAGGGGTTTAGAGAATCTGATACCATAGTTTT
TCTCTACATCTTTCAGGTCTCTTCCATTTTGTACACAATCACGTATCTCTTTCTTAATCT
TAATAAGTTTCAGAAAGAAGTTTTCATTTTTCTTTTTGTCCATATTCTACCTTTTTATAT
TATGGGTTTGGATAATCTTGATTGATACCTCTAGGAAGAAAATAACCCTTGATGCAATTA
GGATTGCAGACACAAATCTGAATATGATTCTTTTCTCTGAATCCTGCATTAGGATATAGT
TCCTGTCCTTCCCAAAATACTCCTTTTACTGAATCGTATGGATGGGCATTGGCCTTTTTA
TTGTATGTTAGTGCAGTTTGAACTACAGCACAATCCAATTTCCTAATCAGTAAGTCTGTA
GATTTACCTATAGTTGTATTTTGTGGTAATTCTAATCCTGACTCTTTATAGAGTTCAACC
ATAGACTCGTAAGCATCTTTCAATTCCCGAAGATAGGAACTGTCAGTAAGGTCAAAACAA
TAACCTAAGTCTATTATTGCACCAACAACTGCAGGCTCTTTGATTTGTGAGTTCTTTCTT
TTGGCTAAATCTTTAGCCCATTGCCAAGCTCGTTCCTCATTATTTTCCAAAAAATAGATG
CCGTTTCCTAACCAGTCATAGTCATTAGTGCTGGAAAGAAGATCGGTCTTACCAGCAACT
ACGGCATCAACAACAGACTTGTCGCAGCCATGAAATCCTATTACTAGGTTGGAGCGCCTT
GAATATAAAGACTTATCCATAATTATCTCAAATGTGGTGCAACTTCTCCGTTCGGCAATA
ATATTCCAGCCTCAATGAGGAATTTTCTTGCAGCTTCTTTGCTGGCAACCGAAGCCTTTC
TTGCTGCCTCTAATCTTTCTTGTCTTTTGCTATCAAATAAATCCATATTCTACCTCCTTG
TTTTAAAAGTTGAACATTTCTTTTGCAAAGATTATGCAAACGAGCGCAATGTAAGCTTGC
TTACAGATTGCCGAGCGCCGCTAATCTTCTGCAAAGATTATGCCAGCGAGTGCAATGAAA
GTTTACTTTCAGATTGCCGAGCGCCACTAATCTTTTGCAAAGATACGCTTTTCTTCTGAA
AGATGCAAGGAATTATTGAAAAATGTTTGAGAATGAGGGAAATAAACAGAAGAATTAAAA
CCCCGGGGTCATCACCAGCATCGAATAATCTGGGAGAGGGCCTTACCGGGACTGCGCTGC
AAAGATAATAATTAAAATGGAATATACCAAAGATCTTTTCGAAAAATTACGTCCGGACGT
ATCTGTAGCTACGTCGGGACGCGTCTGTTGCTACATCGGGACGTAGGAAATGCTACGTTG
GGACGTAATTTTTGCTGCATCGTGGGAGGTTTTTCGATAAAAAGCATAGAAAAACACTAA
AAATTGAATAGAAAACAAGCGTTTTTGCTCAATGTTTTCAACCTTTTAGCTCCAAAAACA
CCTCTAAAACGCCCGAAAAACGCTGTTTTTTGCAAAACGTGGCAATAGGTGGCAATAAGG
TGACAATAGAAAAGCCCCTTATTGCCACCCGTTATTCTCTTATTATCAGCTACTTATAAT
AAGCGTGGCAAATGTGGCAATTAATTTGAGAAAACATATTCATGTGCGAAAAGGATCTTT
GTTTCTCAAACATTCCATCAAAATCCGATAGGTATAAATACTATTGCCATCGTTTCTCCT
TGGGAAAATGTTCTAGCTGTATGGTAGAAGTTTTTCGGGAAAAGTTTTGGAGATTAGGAG
ATAAAGTATTATCTTTGCCATCAGATTCAAAAACGAATAATCAAACTGAGTTATGATAGT
AAGACCAAAGCGCATTTATCGCAAGCGCATACCATACGGCATGCAGAATTTTGAGGATAT
TATAGAAAGAGATTGTTACTATGTGGACAAGACTCCTTTCATCGAACAAATAGAAGAATC
CAATATGTATTTCTTCTATATTCGCCCTCGCCGTTTCGGCAAGAGCCTTACCCTCTCCAT
GCTTGAGAATTACTATGACATCAACAAGAAAGACAAGTTTGATGAAATCTTTGGCAAGCT
ATACATCGGGCAGAATCCTACACCAGAGCATAATACATATCTCATCATCCACCTCAATTT
TGCCGAGGTGGCAGCAGGATTGGATGATTATAAGGATGGATTGGACAACCATTGTCGCCT
TGTATTCAATTTCTTCTGCGACATCTATGCACATATTCTTCCTGCTGATACCAAGGCAGG
ATTACAACAGGAGCCTGATGCGGTATCCAAGTTGAGGTTTCTTTGCCAGAAATGCCAGGA
GGTAGGAAAGAAGATTTATCTCTTCATCGATGAGTACGACAACTTCACCAACATGATTCT
CGCCCATGAGGAGCATCTCGTGAGGTATCGCAACCAGACCCACGGAGAGGGATACTTGCG
CCAGTTCTTCAACACCATCAAGGGTGCGGCTGGCAATACTCTGGGCAGAGTGTTCGTCAC
AGGAGTAAGCCCTGTGACCATGGATGACCTGACCAGCGGATTCAACATCGGAACCAACTA
TTCGCTCTCACCCGACTTCAATGAGATGACGGGATTTACCGAGGAAGAAGTGAGAAAGAT
GCTGGATTATTACGGCAGCGTCCTGCCATTCAATCACACTACCGATGAGCTGATCAAGGT
GATGAAGCCTTGGTACGACAACTATTGCTTCGCAGAGGATAGATATGGTGAGACCACCAT
GTACAACTCGGTAATGGTGCTCAACTTCGTAGATAATTACATCCGAAGCAATTACCAAAT
CCCTAAGAAGATGGTAGAGACCAACATCCGTATCGACTATGACAAGTTGCGAATGCTCAT
CCGCCACGACAAGGAGTTCGCCCACGATGCCAGCATCATCCAGCAGTTGGTAACCCAGGG
ATTCGTGATAGGCACGCTCAACGAGAACTTCCCTGCCGAGCGAATCAACGATCCAGACAA
CTTCCTCAGCCTGCTGTTCTATTTCGGCATGGTGACGATAGACGGAACATACAAGGGTGA
GACCAAGTTCATCATCCCGAATGAGGTGGTGCGTGACCAGATGTACACCTACCTGCTCGA
CACCTACAAGGAGAACGACTTGGTATATGATAGATATAGCAAGGGTAAACTGGAGAGCAA
ACTGGCATACGATGGACAATTCAAGCCATACTTTGAGTATATCGCCGACTGCCTGAAGAA
GTACTCCTCCCAGCGAGACAAGCAGAAGGGAGAGGCTTTCGTGCATGGCTTCACCTTGGC
GATGACAAGCCAGAACAAGTTCTATCGCCCTATCTCTGAGCTGGACAATGACGGCGGCTA
TGCCGACATCTTCCTCTCTCCGCTCTGTGACATCTACAAGGACATGGTAGATTCATATAT
TATCGAGTTGAAATATTGCAAGAGCCAAACCACCGATGAGCAAGTGAAAAAGCTCTTCGA
GGAGGCTTCAACTCAAATCTCTCGCTATGCGGACAGTGATATGGTCAGAGAGGCAGTAAA
GACTACAAAGCTCCACAAGCTGGTGGTTATCTACCGCGGAGCGGAAATGGTGGCTTGCGA
GGAGATATAAAACTATTTCAACCATACAGGTCGAAAATATTTGAGAGAGATAAAAATAAA
AaGGTGTATCCTCGCTTGCCCGATGTATGGGGCAAGAAGGATACACCTTTTTATATTATG
GGTTAGGATAATCTTGATTGATACCTCTAGGAAGAAAATAACCCTTGATGCAATTTGGAT
TGCAGACACAAATCTGAATATGATTCTTTTCTCTGAATCCTGCATTAGGATATAGTTCCT
GTCCTTCCCAAAATACTCCTTTTACAGAATCGTAAGAATGGGCATTGGCATCCTGATTGT
ATGTTAAAGCTGTTTGTACAACAGCACAATCCAATTTTCTAATCAACAAATCTGTAGAAT
TTCCGATAGATGTATTCTTCGGTAATTCAATCCCAGATTCTTTATAAACAGTAACCATAG
ACTCATAAGCAGCCTTTAATTCCTGAAGATATGTGCTATCTGTTAAGTCAAAACAATACC
CCAAGTCTATAATTGCACCAACAACTGCAGGCTCTTTGATTTGTGAGTTCTTTCTTTTGG
CTAAATCTTTAGCCCATTGCCAAGCTCGTTCCTCATTATTTTCCCAAAAATAGATGCCGT
TTCCTAACCAGTCATAGTCATTAGTGCTGGAAAGAAGATCGGTCTTACCAGCAACTACGG
CATCAACAACAGACTTGTCGCAGCCATGAAATCCTATTACTAGGTTGGAGCGCCTTGAAT
ATAAAGACTTATCCATAATTATCTCAAATGTGGTGCAACTTCTCCATTAGGTAAAAGAAT
TCCTGCCCTAATTAAAAAGGCGCGTGCTGCTTCTTTACTGGCAGTAGAAGCCTTTCTTGC
TGCCTCTAATCTTTCTTGTCTTTTGCTATCAAATAAATCCATATTCTACCTCCTTATTTT
AATAATTCAACTTTCGTGCTGCAAAGATACGCTTTTCTTCTGAAAGATGCAAGGAATTAT
TGAAAAATGTTTGAGGGTGAGAGATAAAAAGAAAAAGGTGTACCCCCTACTGCCCGATGG
CAATAAAAGGGTACACCTTAATTTATTTTATGTGATACTTGTAAGTTGCCGATTAACGGT
TACCACCAGCCCACCATACATTTTCGGTGAAGATATACTTACCTGCATCATTTCCTGAAC
CGAAAGCTTCCTTCACGTTAGGGTTTGAAAGAACATCGCTTGAACCATAAGGCAAACGAA
GTGGCAAACGGTTCTGACCTGCCTGAGTATTGTTAGGGTTGGTCATTGCTACAGGATAGC
TGCCATCAAGATAGTTGCAACGGCGCATATCGTTGAAGGTCTCCAACTGCTCGTCACGAG
TCTGGGCGATATACTTCTGAACCAAAATCTCGTTCAATGGATTTGCTGCAAACTTAGCAG
CAGTCTCGCCAGCAAGATAAGCAGCAACAGCATCGTCGCTGAACTCTGTAGCACCTACAG
TAGCATAGTCAGCAAGAGAAGCCTTGACTGCAGTCTCGAAATCAGCCTTGGCATCCTGAC
CCAAGCGAGCCTTTACCTCTGCGATGATGAAGTAAAGCTCTGACTTGCTCATCAAATGGC
TAGGAATCTTAACCTCGCTGATACCATTCAAGAACCAGAGAGGGAAATTGGTAGCACTGG
TTGCACCGGCTGCTTCCTTGTCACCAGGAGTCATCAAGCCCAACCGGCTAGGAGCTTTAT
ACCAGTCTGCACCATTATAATTATAGATAGCCTCACGTGGGTCCTGACGAGCTACCATCA
AGTCATCAACAGTCTTGGATGAAGCACTATACTCACGGCTATACCAGTAAGCAGACCATG
CATCAATCTGGTTGTTGCCATCGAAGATATTCAGGTTTGCACCATCGAAGCCATCAGCTA
CAGCAGCATTAGCCTCTTCCAGAATCTGAGCATATTGTGCATTCTTGTCGGCAGCACGAC
CTGCCTCATGCAAGAGATAGCGAGCCTTCAAGGCATGAGCAAGTCCACGCCACTGAGTCA
AGTTGCCATTGAACAAGACATCGTAGGCACCCGCATTCTTCATCTTGCCGGCAATAGCCT
GATCCAGATTACCCTTGGCTGCATCCAGCAATTCCAGAATGTGCTTGTAAATATCTTTCT
GAGAATCGAGCTTAGGAGCAGATACCTTGAAAGCCTCAGAGCAAGGAATGTTACCAAACA
AGTCGGTCATGATTCCCCAATCGTAAGCTGCCAGAATCTGACCCATAGCCTTGATATCAA
GCTGTCCGGCGCTATTGCCACCCTCTTCACACTTAGCAATCATCTGCTGAATGTTGTTGA
GGTTAAGATAAGTACCGTTCCACTCATTATCGAATGTAGAAGCAGCAGCAATCTCATTGA
TGCTGCGGAGCTCTGCATTCTTAAGCTGGTTGTTACCTGTACCCAGGATTTGCTCTGTAT
AAGAAGCAACATACCAGGCGAAGTTACCCGTGTTGGTAGTGAAAACACTAGAAACGATGG
CATCTGTGAGCTGGAACTTGGCAGAAACAACGCTTTCACCTGGGTGAGCCTCGTCTTTGT
TGATTCTGTCCATGATATCCTCTGAGCAAGATACAGTCATCATAGAAACTGCAGAGATAG
CCAAGATGCCAAATATATTCTTAAAATTCATCATTGTTTTATCCTTTATTAATATTGATA
CTTTAAATGATTCCGAGGTGGGTCAGCCGATTAGAATGTAATCTTGAAACCACCACCGAA
GCTTGAAGTATTTGGCAGAGAGAAACGCTCGAAAGCACCACTCATATTACCATTACCCTG
AGAAGACTCAGGATCCAGATCCTTCATCTTAGACCAGAGAAGCACGTTGCGTGCGAAACC
ATATACAGAGATGTCGATGCCAGCAAACTTAGGAAGCTGGTAGCTCAAGGTTACATCGCG
GAGCTTCAGAAAGCTACGATCGTAGATACCTGCCTCAGTCACGTTATTGTAAGCCATCCA
GTAATCCTGCTTGCTTACCTCAACCTTGTTTGGTTCACCTGTTGCAATATCAATACCCTC
AGCTACCATAGTACCCTCGTGGTATGGAATAGACTCCTTGGTTGCACCGAAATAGTTCAA
TGTTAAGATTGTACCATTGTACATCTTGCCACCCTTCTGCCAATCCATGGTTGCACTCAA
AGACAAGCGCTTCCAGCGAGCCTTCAGGTTGAAGCCCATATTGAAATCAGGTGTACACTC
ACCCAGGTTCTGGCTACCGGCAGTACCGATAGGAAGACCCTCCTGAAGCAAGAGGCGGCC
CTGCTCATCGCGCTGGAATGCTACACCATAGATATTTGGATAGGTATAACCTGCCTGGGC
ACGTATCTGTGGTTCAACGAAACCACCCAACATGATACTCTCTACGCCATCAGCCAAAGA
CTTAACCTTGTTGGTCAGCTTGGTGAAGTTTATGCCAAGATCCAAATCCCAATCCTTGGT
CTGGATGATGCTTGCGTTGATGGAAAACTCATGAGACCATGTGGTCATCTCGCCGGCATT
GGTACGGAGGTACTGATAACCTGTAGAACCTGCTGTAGGAACATCGAAAATCTGATCCTT
GATATCCTGATAGCTGGCTGTATATTCCAAGCGAACACGATTGTCGAAGAAGTTCAAGTC
TGCACCGAACTCCCAGTTCACGGTGTTCTGTGGCTTCAGGTTAGGGTCATACTTCACGTA
GTAAGGCACATAAGAGCTTACGCCGTTGATAGCATAACTGATAGGATTGAAACTATACAT
ACCGCTACCATAACCTGGAACATAGTAATAGTTAGCATAGTAGTGACCTGCCTGACCTAC
CTGAGCGAAAGAAGCACGAAGCTTACCATAAGAGAGGATGTGATTATCCTTCAAGGCAGG
AAGCTCTGTGAAAATCCAGCCGAGTGATACAGATGGATAGAAGAAGCTACGGTTGTTGCG
TGGCATGGTAGAAACGATATCGTTACGACCTGTCACAGTAAGATAAACCTGATTAGCATA
GCTCAAAGACAACTGGCCGAAGAAACCTACGGTACGCTCCTGAGCCTTATATTCCTCTGT
CAATGGCTTAACAGTGGTATTGGTCATAGTAGGCTGACCATAGAACAGGAAGTTGGTTCC
ATCGTAATCCCAGACACGCTGATAGTCATGATTGAACTCAGAACCGAGCAATGCACCGAA
ATCCCACGCACTGTCAGCACCCCACTTAGCAGTGAAGTTGGCTGTGAAGAGGTTGTTGAA
GATATTGTGCTGAACACCATAGTTTTCAATCTCACCACCAGCATTCTGTGCAGATCCCTT
CTCGTATACATCACTATTGTTAGTGGTATAAACATCAAGACCAGCCTGCTCACGGATTAT
CAGGTTGTAACGCTCTGTATCCCAGCCGAAGTTAGGACGATACTCAAGATAAGTATTACC
GAATACACGATTGGTGCGCTGGCTGAATTCATTGTTGTCCTTCCACCAATATGGGTTATT
GAATGAGGTAGAACGGAACAAAATCTGACTTGTAGGGTCGTTTGGTGCATGGGTAGGAGT
GCCCTTCAGATTGTACTCAGAAGGAGCAGAATAAACCACGTTCATAATACCGCTGTTGGC
ACCTGGAGCAGATGTAATCTTAGTTGAGCTGTAGTTTGCAGAGAAACCAGTCTTCCACTG
CTTGTTGATTTCAAAGTCAACAGCACCACGAGCTGTGGTACGCATCATACCTGTAGAAGG
AACGATACCTGTCTGATAAGTGTCACCGATACCGAAAGAATAAGCCAAGTTGCCATTCTT
CTGGGAAATACTCAAGTTTGAGTTCTGGGTAAAACCAGTATCGAAGAAATCACCTACATT
ATCATAAATCTGTGGAGTAGCCCAACCGTCAAGACCTGCTGCTGCATACTTAGGGTTGTA
GTACATTCCCTGGTGCTTGCCATAAGCCTGAGTATATTTATTGTCGGTATTACCACCATA
AGTAGCATCGTTAGCCAGATCAGCAATCTTAGGACCCCAATTCATAGAAGATGTTGGGTC
ATAAGCATTTATGCCATTACCCTGGGCATAAATATTCTGACGATCAAACTTCTTGCTGAC
AGTCTGAGCACTCAAGTCGGTAGAGAATGTAATCTGAGGGCGGCCACCATTTGCCTTACC
ACGCTTGGTGGTAATGATGATGACACCATTAGATGCACGGATACCATAAAGGGCAGAAGC
AGCCTGACCCTTCAATACGTCGATGCTCTCGATGTCATCAGGGTTGATATCGATAGAACG
ATTTGCTTTATCTGCACCAGTAACAGAGGCACCTGTATCATAGTCTGCAGAAGAAGCGAT
AGGCATACCATCTACGACATAGAGAGGAGTGTTGTCGCCAGAGAATGAACGGGCACCACG
GATGACAATCTGAGAAGATGCACCAGGAGCACCAGAAGACTGACGGATATCAACACCGGT
CAACTTACCCTGCATAGCGCTAGCCAAAGAGCTAGTACCAGCAATGTTCAAATCTTCAGA
ACCTAATTTCTGTGATGCATAACCGAGGGCTTTCTTGTCTCGGGAGATACCCATTGCGGT
AACCACAACCTCGTCAAGAGTCTTGTTATCCGCTTCCAATACAATCTTCATCTTCTGTCC
AGCCTTTACAGTCTGAGGCAACATGCCGAGGTATGTTACTTCCAACTTTGCACCAGCTGG
AACATTCAATGAGAAGTTACCATCAACATCGGTAACTGTACCGGTATTGGTACCTGCTAC
TTTGATAGATGCACCAATGATTGGTTCACCATCCTCTGCAGAGGTTACTTTACCGGAAAC
TTGAGTTTGCGCCAACGCCATTCCTAAACTAAGGAAGAGGCAGGCAATAAACGTCATGAG
TCTTTTTTCCATAAATCTCTCTCGTTTAATTAATTAATAAATATATAATGTTTTATATTT
CTTTCTCACTACATATTCTCCCACCTTTTATTGAGCGTGGGGGCTCATTTCTTGTCTCCA
ACTCTTGCCCCGAACTGGTGGGGTGGGTATGTTGCCATACCTTATTATATATAGGGAAGC
ATCTCAAACTTCACTAAATTTTAATAATATTTTTAATCGGGTGCAAAAATAAGCATTTTT
TAGGAAATCACCAAACTTTTTTCTAGAAAAGTTGCACTTTACCCGACATTTTATTATAAA
TATACGAATTTTATGCGCTTTTGCTTATGAAAAACAAAAGAAAGCGGCAGTTTTGTCAAA
AACTGCCGCTTTCGTTGAAATACTAACTTTCTGTCTTTAATTCTTTGTCTAGAACAAAGA
GCATATAGAGGGGGATGTTGATGGTTTTTGAACTGTTGTTTCTCTCGTATGGCAAGAGAC
TGGTGCGAACCGACCATTTGGGTGAATATCTTTCCCGATACAGTTTCAAACTCTTGGCAT
TCATGGTTACTCCTGCCTTTGCTTCCAGTGGATATACATCCAAACCGTCGGAAATAAGGA
AGTCAACCTCTGCAGTGGCTGAGGAAGACCAATAATAATTGGTTTCCAGAGTTTCTGTAA
AGTTCTGAAGTTCCTGACAGACATACTGTTCTGTCAACGCTCCCTTAAACTCTTCAAAGA
TTCTGCTTCCTTCTAATATTACTTTCGGCGAAATCTTGCTCATTGCCCTCAACAGACCTA
CATCCAGTAAGAATACCTTAAACGATTTGAGATCAGCATAGGCTGAAATCGGGATGTCGG
GCTTGCTGACATTGTTGGTTCTGATGATTTCACCTGCATCAGAAAGCCACATGATGGCAT
CCTCATATTCCCGTGCTCTGGCTCCCTCTCTCACCAGTCCATAGACAAACTTCTTGTTTT
CCTTCGCCAGTTGCGAAGGGATGCTGTTCCATACATAACGGATTTTCTCGACCATATTCT
TTGGAGCATGTTTGGAGAAGTCTTTCTGGTAGGCTGCTGTCAGTTCCTGCTGGATGCGGT
TTACCTTGTTGTAGTCTTTGCTGCCCAGCCACTCTGTAACAACAGCTGGCATACCTCCTA
TTATCATGTATTTTTTCAGATAATCTGTAAGGCGAGCCTCGAATGCCCCTAGGTTTCTGT
TTCCTTTATCGATATAGTCTACCAGCATATTCTCTTCGTTTGCTATCAGAAACTCTTTAA
AGGACATGGGATATAGATGCAGGAAATCTGTCTTTCCTACAGGGAAGGATGTGCCTTCGT
GCAGGGCTATGCCTAGCAATGAGCCTGCGCAGCAGATGGCATACTCTGGTGCCTCTTCGC
AGAAATACTTCAAAGAGGTGAGTGCTCTTGGCATTTCTTGTACTTCATCGAAGATAATAA
GAGTTTCCTCGGGTATTATCATCTTACCATTATATATAGAGAGCTGTTCTATGATGCGTT
GTGGTGATAAGTCGCCAGCAAATATCTCTTCGAGTACATCACTCTGTTCGAAGTTGATGT
AACATACGTCTTTGAAGTACTTGCGCCCAAATTCTTTCAGTAGCCAAGTCTTGCCAACTT
GTCTTGCACCTTCCAGTATGAGTGGCTTCCTTCCGTGACTGTCTTTCCATTTTAACAATT
GGGATATAAGTAGTCTTTCCATACGCTAAAAATTATGTTTTGGCAAAGATACTAATAAAC
AGTGAATTACGCAAGGAAAATCACATTTTCCTAAGGACTTTTAAGTATATTTATCACATT
TTCCTAAGGACTTTTCTGTTAAATCATCACATTTTCCTAAGGACTTTTAGGGGCTTAAAT
CGAGAATTCTGTCGTAATCTCAGAAAAAAAGCAAGATTACGACAACTTTTAAACGAGAAA
TCTGTCGTAATCTCAGAaAAAAAGCAAGATTACGACAGATTTTCATGATTTTTCTCTTTA
AAAGATTAATTATCTTGTTTCGTCTTTACTAATCTGTGGATGGATTAGAAATCAGAAACG
CTTACGGCTGTGATAGGCACGATGCGGAAGTTGTCCAGTGCAGATTCCCTTTATACCTTA
TTATATATATATTTAGTATTCGTATAGCTTGATGTGGAGTATTTTGTTGTCTCCACATGA
GATGCGGGCATGGCGCCCCTGGTGATCCTGATCGCCATTATCACGACGGATAAACTGTAA
TTTGCCGTTTTTGTCTATTTCAACCTGGTCTACATATCCGATACCGATACGCTTACCTTT
GAAGGTTGTGGCTTGTTTCTTTGTTTCGGTTCCACCGTTGTCTACAAATCCGTCCTCACC
AAGTTTCTTTTCTTCAGCTTGTGCTTTTTCTGTCTTGCTCTGGAAAACTACGACGATTCC
ATTACCTGCTATGATGTATTCGTTCTTGGCTAGTCTCACAATCAAGCCACCGCCTTCAGG
CCATTTACTTCCATCTGTAGCGCGAGGATCCCATGGTAGCGTGAAGAAGTGGCGGCAAGT
CATGGTGATATCTCCATCTTCAATGATGCGCTCTTTATCTTCCTGGTCGAAGAGTAATCC
CCAGTTTTTACCCTTTCCCTGATGCTGGAGCAGGAGAGGAGAGAGCTGATTGATAACCTT
ATATGAACGTCTGAGACTGTTCTTCACCTTGTAGTTAGCTTCATCGAGAGCAAACGGGCT
GAAACTGATGGCATCTGTTTCGCCGAAGGTATAATATGCCTTTACGCCGCTATTGATATC
GCATTTCACTTCTGGAGTGAAGAAAGGATTGTCGGCACGCTTGTATTTCTCTACCCATCC
CTTGTAACCGGTATCATAGATATCTGGTGCAAAAATATCGATACTTGGTGCACCGCATTT
CCAGATATCAATCAGATGGGCAAGTGGTCCGGCAGAAGGATATTCGCCTGGTTTTCTGCC
ACGACTGTTCATTGCTGCATTTACATACATCGGAATATTGTAGATGGCTTTGCCTGCTGA
GGCTAGCTGCTCTACATACTTGGCATAATAATATGCTTGGAATTTCTCGTCAGCATAACG
GTCTGTTCCGAAAACTTCTGCCCATGTACCTTTCTTCTTGAGCTTGAGTGCCTTGAGCAA
TGAAGCAGGAACGGGTTGTCTGTAAGCTTTTTCGGCAAGAGGAGAGTGGTCGCGGGCAGA
TTCGAGCATGCCGATTTCGTTTTCTACCTGCATCATGATAACGGTATTCTCCTGACTGTC
TACTGCTTTAATGTGCTTCATCAGTTCGCAGAATGCTCGCTTGTCTGCTTGAAGCAGGTT
ATCGCTGAAGGCTGTGCATATCTCTAATGGCTTACCGTTCTCTGTGAGTGAACGAGGGAA
ACGCTTGGTGTTTTCCTTTACCCATAGTGGAGCATAGCAGCTCATGGAATTCTTCCAGGC
ACCAAACCATAGGAAGACAATCTTCAAGTCATGCTTACGGGCAGTTGTGATGACGCTGTC
TACGAGTGCAAAATCATATTTGCCCTCATTAGGTTCTACAAATTCCCAATATGCAGGAAC
GAAGACAGAGTTGACTCCGCTATTCTTCATCTGTTTCAATGCTTTCCTGATGTCGGCAGG
ACTCGTTGCGGCAGAGTTGCTCAACTCACCAGCCAGGAGAAGCATCGGCTTGTCATTGAC
AACAAGCTGGGTTGCAGAGCCTTGCTTCTGCAGTTTCACTCCAGCTTGTATATTGATGCA
ACATAATAAAGCTAGAAAAGATAATACAATCTTATTCATAAATCTTCATTTTAGAGAATG
TCTGAAAATACTTGAGACAGGTATTGCGCCATTCCTTTGCATTCTCCAACTGTACATTGA
GCAGAGAGTCTGTATGTTGCCATTCCTGCTCATGTCCCTTCATATACTGCTTGGCTGAGG
TGTGCCAGAAGTCGCGGTATACTTCTACCATCGCTACGCCCATGTTGTACTTCATGCAGA
GTTCCTGCCAGAGGGTGCTGCCTGATTTCATCTTGTAAGTCCAAGGCACATGATGGAACC
AGAGGAGATATTCTTCAGGGCAAGTTGCGATGTTATCGTACAGACTGCGATATGGTTCTG
GGTACTGACCGACAGCATCTGTGCCCTTGGATGAACGGTCGAAACCTACGCCCTGTGCAT
CAGCCTTATGATAGTAGACCGGGCACCATTCCAAAGGATAACTTGCGATGAAACCATCAG
GTTCAGGACCGTAGTGGTGGTCGAACTTGAAGATATGATGCAAACCCAAAGGCATCATAT
AGTTGACGCAAGCTTCGCGGGAAGTCATCATCATCATCTCTACCGGCTTGGTAAATTTCT
CGTCCTGGTTTCCGTAGGTCTGTACGAGCCATTCGTGAGCAATCTCTTCAGCTGTAAGCG
AAGGATTCCATGCCAATCGGCCAAAAGCGTACCAGTTAGCCTGTGAGAACGGATGACCGC
ACCAGTTGGCATCATCACCGATATTGGCTACGCCCGCAATACCTTTCAACCTGTCAGGGT
TAACAAACTCAAAGAACTCTTTCCACATAGGTGCGAGATAGGTGAGATGCTTAGACTGAC
CGAGATATTCCTGGGTAATCTGAAGTTCTGCTATCTGAGGAGTCTGTTTGATGTTGTCGA
AGATAGGAGCGTATGGCTCACGAGGCTGGAAGTCGAGCGGACCATTCTTAGACTGCAGGA
TGACGTTGTCGCGGAACTTGCCATCCATATCTTTGAATTCGCTGACTGCCTGCTTTACAC
GGTCTTCACCCTTATGGTTGGCACCATATACAAAGCTTCGCCACATCACGATGCCCCCGA
ATGGTTTCAGTGCATCGGCAAGCATGTTGGCTCCATCGGCATGTGTGCGGTGGTAGTCGC
CAGGACCAGGCTGTCCTTCAGAATTGGCTTTTACCAGGAAACCGCCAAAGTCTGGGATGG
TAGCATATATCTCCTTTGCTTTCTTCTTCCACCACTGTTGTACCTTTTTATCCAATGGGT
CGGCAGTCTTGGTGTAGCCTAAAGCCATAGGCGAAGCGAAGTTGATGCTGAGATACACTC
GGATGCCGTAAGGACGCAGGATGTTGGCGATGACTTTCACCTTATTAATATATTCAGCCG
TCATCATCTTTGGCGATGCATTCACATTGTTGAGCACGCTTCCGTTGATACCCAAAGAGG
CGTTGGCACGGGCGTAGTTGATAAGGCGGTCGTGCAGACTCTTGCTGATGCTGCCGCCCT
TACCGTTTTTGCCGAGTTTGATTTCTTCCCATTTGAAGATACTCTTTCCGGCATAGCCAC
GTTCGATGCTGCCATCGAGATTATCCCAATGGTTGAGAATGCGGAGACCCACTTGTGGTT
TCTCGGTCTCATCGATAGCTTTGCTGAAGTTCTGCTGATTGCCGCTACCTGTGTTGTAGG
CATCGGTGTTCTGAAGTCGAATCAACTCGTAGGCACCATAGAGCAAACCGATAGGATTGC
TGGCGGTGATAGTTGCTTCGTACTGAATGTTGTCGCCTTGCTGGGCAGGACGGGCGTAGA
TGTTATAGCCCTCGCCCAGGTTGAGACTCTTGTCTATCTTGAGCTCAACATTCTTGCCAC
GCCAGTTGTTTTCTAACTCCTGCTTGGCAATCTTGGCTGTTGCATCATCAGGCAACTGTG
AGATGACTTGGCATGAGTTAGCATACTGCTTTCCGAGCCATAACTGTGAACCATCACTCT
GTGCAGAAACATGGAGTGATGTAAGTACCGTAAATAATAAAATGAGGTATTTCTTCATAT
CTTTGCAGATCGTTAGTTTGTATTGTTATTGTTTCTGCTGCAAAGATACGAAAAAATACC
TTTTATATATATAGCGGTCGTTTATTTTTCATTTCTCTTTGTTTCAGCATACTCGCTAGG
CGACATGCCATAGTGTTTTTTGAACACGGTAGAGAAGTGGGTCTGGTTGTTGAAACCAAC
AGAGTAGGCTACCTGCGTGATATTAATCTGCCCCTCTTCGATGAGTCGTGCCGCCTGTTC
CAGTCGGAGGTTACGGATAAATTCTCCGGCAGAAACACCAGCAATCTCCTTCAGCTTACG
GTGGAGCTGTGCACGGCTGATACCTACCTCCTCGGTAAGTTTCTCTACATTGAGGTCGGG
ATCGGCAAGGTGAGCGTTGATATATTTCATCACGCGTTCCATCAGGGCATCGTTATTGCC
CTTTACCTGAATCTGCTCAATCTTCGCCTTCTGGCCCTGTGCTCCGCTGTATTTGCCGCG
GATGCGTCGCACATTATCCACCAGGTTGTCGATAAGGATATGCAGCTCTTCCATGTCGAA
AGGCTTTGCCAGGAAAGCATCGGCTCCTCTGCGAAGTCCCTCCAACCGGTGTTCCACCTC
GCTCTTTGAGGTGAGCAGGATGACAGGAATATCGCTGATGTTGCTGTTGCTCTTGATGTT
CTTGAGCATGGTGATTCCATCCATCTCCGGCATCATTACATCGCTTATCACAAGGTCGTA
CTTGCCGGTGAGCAGCATCTTCAAACCCTCCTTGCCGTTGCAGGCACGCTCAAAGCGGTA
CCAGTCGCTCAGTTCGGTCTTGATGTATTGGGCAATCTCGCTGTCATCGTCAACTATCAG
GATATTGAAGTTACGGTTGGCCTGTACTTTCTTTTtGGTAATCTCCTGCTCCTTCTTGTC
TTCTTCTTCCAGTATCTCGCCTGGCTGCAGATGGCTGTTGCCTAGCGGAATGCTTACTTC
GAAGCAGGAACCCTTGATGCCGTCGGTACGGTTGTAGGCCTTGATCTTGCCTCCGTGCAT
TTCTACAAATGCCTTACAGAGATTGAGCCCGATACCGGTTCCTTCGATATGGAGACCGCT
GCTGTTGTTCCCCTGATAGAAACGTTCGAAGAGGCGGTCGGTCTTCTCTTCCTTCAGTCC
GATGCCTGTATCTTCTACCCTGATGGTGGCATTCTTTTCGTCTTTACCTATGATAACAGT
AATCTTTCCGCCATCAAAGGTATACTTCATGGCATTGGAGAGCAGGTTGGAGATAACCTT
GTCAAAGTTGATGCGGTCTATCCAAACCTTCAGCTTGCCTTTATCGCTGCTGAGGCTTTC
GTCTTCTTTGAGCGAAAGGGTGATGTTGCGCTCCTGTGCATTGAAGCGGTAGAGCGATAC
GATGCCATGCAGGAAATCCTTGAGCGGAGTCTCCTGGCAATGGAGATGCATCTGGTTCTT
GTCTATCTTTCGCTCATCAAGTATCTGGTTTACCAGAAGCAGGAGGCGCTGGGCATTGCG
GTCGATGGTATCGATTTCCTGTTTGCTTTCGGCATCTGTTAATCTTGTTCTCAGCTTGTT
GAGCGGTCCCATGATCAATGTCAGCGGCGAGCGGATATCGTGGGTGGCATTGATGAGAAA
CTGCATCTTGGTCTCTTCCAGGTCTGCCTTGCGGCGGCGCTCGTATGTATAGATAACATA
CAGGATGACGCTTGCTATGATCAGGAGATAGAGGAGATATGCCTCGGGTGATGCATACCA
AGGGTCGCATACCTTGATGTTGATGATGGTAGGATTCTTGGAATATCTGCCATTGCTGGT
AGCTCTCACCTCCAGCGTATAGTCGCCCGGTTTCAACTTGTTGAATGCTACGGCATTGGC
TCCCTCATTGGTGCTGTTCCATTTGCCGTCGTTGATGCGGTATTGGAAACTGATATTGTC
GGTGTTCCTGTAGTTGAACAGCGAGAACTCCAGAGTGAATGAATTCTGGGAGTAAGGAAT
GCTGAAGTCTTTGACCATACAGTTGATTGGCTTTCCGTCGATGATGAAGTTGGTGAGATG
TACATCTCCCAGTTCCATCTTCTTGGCTCTGACAACGTCAGGATAGAAGGTTGTGATACC
ATCACTGGTTCCGAAGGCGATAAGATCGCTGGCGGTATGCATGGAAGAGCCCAGCACGTA
CTCACGGGTAGTAAGTCCGTTGCCGTTGATGTGCCCGATAAACTGTCTGTTCTTCTGTTC
ATACTGCCAGATGCCCATGGTTGTACTTACCCACAAGTCACCCTTCTGGTCTTTGATGAT
GCTGCAGACCTGCTTGCCTTTCAACGCTTCTGCATGAGGGAAGTTCTTCGTCTTGTTGCT
CTTTCTGTCAAACAGATAGAGTCCTTCTTCGGTACCGATGATAATATCGCCGTTCTTTCC
TTCGCAGATACCATTCGCCTGTTTGTCTTTCAGAATGTTGAGCCATCCGAAATCCTTGAA
ACTGAGCGTTTTGGTATTGAGACAGGAAACTCCATTAGAGGTTCCTATCCATAAATGGCC
TGTATGGTCGAGCGCCATGCTTCGTACCCAGTCGTTGCAGAGAAATCCTTTATCGCCTCT
TTGCTGCATGTTCAGAACGGTAACCTTGCCGCTTTCCACATTATATATATATAGGCCTTT
GCTGTATACAGAAATGTAAAGGTTGCCCTGTGCATCGTCGGTCATGCAGTAGATGCCGGC
GCTGGTAAAGGTGAGTTTCTGCTGGTATGTACCTGTATGAGGGTTGTAGCTGTAGAGTGC
GCTGCCATTGCTGATCCAGTAATCGCCACGTCGGTCTTTATAGATGATGCCGGTACCTGC
AGGTGACTGAGGGTGGGCGATAATCTTGCCTGAAGCATCAAAACAGAACACACCACTGTT
CTGTACCGTACACCATGTTTCACCATTTTCGCCTTGTGCAATAGATGAAACGCTGCTGCC
GATGATGTAGTTCTGTGCAGAGAAACTCCAGCTGTTGAAAGCCTGCTGGCGCTGGTTAAT
CAGGTACAGACCTTTGTTGTAACATCCTATCCAGAGATTGTTGTCCTTATCTTCGATGAT
TTCGTTGACGAAGGCGGTAGCCAGATTGAAACTGCTGTTGCTGTTCTCCAACTGTTCTAC
CCTGTTGCTTCCCTTTCTGATCATGAGAACACCATGCTCGGAGGTGCTGATATAGAGATT
GCCTTCGTGGTCGAAGGTAGCATTGTTGATGGTTACATTATTCTGATAACCGCCAAAGTC
GTAGCCGGCATCAGCGATGCGGCCTGTGCGGTAATCATAATAGACGATGCCATACATGCA
GACGATGAGCATGGTCTGCGGACGATGCTGGATGAAAGCCACAGGTGCTCCGCATGGCGA
TTTGAAGTCTTTGCGCTGCACCTTGCCTTGTTTCTTGATGAAACGGGTGAAGATAGAAAG
GTGGCTACTCTGCCAGAGATAATGATGCTTATCTTCGTAGATATGGGTAAAGAATACATC
AGAATCGCGCTCAGCGTATTGCCTTTCCTGTCTGATAGTGAAAAGGTTGTCTGTTCCTTT
CTGGGTATTTCTGTCTTTTACAGAATAGAGACCATATCCTGCTGTACCCAGCAGGATATC
GCCATTGTGACTTTCTACCATTGAATAGATACGTGGCTTCCTGCCATCAGGAAACTGGAG
ACGGGCGAAATCGTTCGTCTCATAATTATAGCGCATCAGTCCTTTGGCACAACCTATCCA
TAGATTACCTTTCTTATCTACCAGCAGATCGGAGATAATGTTGTCGGTAATGGAGGTTGT
GTCTTCTTCGTTGTGCAGATAGTTGGTAAAGCGGTAGCCGTCAAACTTGCTGAGTCCGTA
TTCGGTTCCCACCCAGATATATCCGTATTTATCCTGCACCATGCAGTTGATGAGCGAACT
TGACAGTTTGCCCGATGTGAAAAGTTCACCACTGTCTGCCCATACCATGAGCGAGATGGT
GATAGCGAAGAGTGCCGTGAGGCAATGTCTGATATGCTTCATATTTTCTGTCCGTTTTCT
TGTTTAAATTAGGTTGTTACGGCTGCAAAAGTAACAAAAAaCAATGAAAGAAACAAATTC
TAATGCAACAAAATGTTTCGTTTCTTTTTGTTTCTTTATCTTTTTGTGCCCTTTTTGTAA
GCATGAAACAAATAGAAAAGTAATGGTAACTATTAAATACCTGTTATTTCATTACTTATT
AGTAAATTTGCATCGTCAACAACAATAGAAACATTAAAAGCATCATAATAACAATGAATA
AACAAGCAATAAGAATCTTATCTTTGGCGCTCGTATTGGCTGCGTCAAGTCCTGTAGTTT
TTGCCCAGAAGGTATGGAAAGGATCTTGGGCTACAGCAGTGGAATGGACTGGTAAAGGAG
ATATGCCTAAGGAAAGCTTAAGCAATCGCTCTTGCCGACAGATAGTTCATGTTTCCTTTG
GCGGAGAGGAACTCAGAGTGAAGCTCAGCAACGAGCAGAGTAAGGAGCCGGTAGAAATCA
AATCGGTGTATATTGCAGATACTGATGTTCCAAGCAATTGGGGAATCAATGCCAAGACGG
TGAAGTATCTTAAATTCAATGGCAAGAAGAATGTAACCATTGCTCCTGGCAAGGCTATCT
TTTCTGATGATTTGAAATATGCCTTGAAGAGTGGACAGCGTCTCACGATTACCATCGACT
ATGGCAAGCAGACTCCAGTGAATGCAACATCCCATCGTGGTTCACGTACCACATCTTATA
TAGTAAACGGTTTGCATCGTACTCCTAAACCGATGGATAAGAGTTTTGATGATGGCGAGG
AGGTGGATCACTGGTACAATCTTTCTGCCATTGATGTGAAGACCGATAAGGCTACCCCAG
TGGTGGCTATCCTCGGAAACTCTATTACCGATGGCCGTGGAAGTACTACCAACCATCAGA
ACCGTTGGACCGATTTCCTCTCGGATGCCCTGAATGCAGAGAAACCATACGGCGTGTTGA
ATCTCGGAATCGGTGGCAACTGCGTAGTGGAAGGCGGATTGAGCGAACCAGCCATGAAGC
GTTTCGACCGTGATATCCTGGGACAGGCAGGTGTGGATAAGCTCATCATCTTTGAGGGAA
CCAACGATATCGGTTGCTGCGGAGGAAATTATGAACATGTAACAGATACCCTGATTGCCT
GCTATAAGGTGCTGATAGCAAAAGCCAAGGCAAAGGGCATCAAGGTATATGGCGGAACCA
TTACCCCAACCAAGGGCAACGGATGGTATTCTTTCTGGCATGAGGCGATGCGACAGACCG
TGAACGAATGGATCAGAAAAAGTGGTGCCTTCGACGAGGTCATCGATTTCGATGAGCTGA
CCCGTGATCCGAAAGATCCTCAGCGTCTGAAAGCAGAATATTCTGACGACTGGCTGCATC
TCAACCCTAAGGGATATGAGGCAATGGGTAAGTTTGCCGCAGAGAAATTGAAGTAAATGT
TATAAATGCACCTATATATAAAAGGTGTAAACTTAATGATTGGATAAAAATGGAACAGAC
AACTGTAACACAGGAATCTAAGGGATTCTACAAACTGAATTGGCTACAACGCATCGGATT
CGGATCTGGAGACTTGGCGCAAAACCTCATCTACCAGACTATCTGCATGTATCTGTTATT
TTTCTACACCGACATCTACGGTCTCAATCCGGGTGTGGCTGCCACCATGTTCTTGGTGGT
TCGCCTGGTGGATGTACTCTGGGACCCATTGGTGGGAACTTATGTAGATAAGCATAATCC
ACGTTGGGGTAAGTATCGTTCTTATCTCGTTCTGGCGGGTTTGCCACTCACCGTACTTGC
CATCCTCTGCTTCTGGAATGGTATGGAGGGACAGACAGAAACCATTAAGCTCATCTATGC
TTATGTAACATACGTAGGCTTGTCGATGCTCTATACATTGATCAATGTGCCTTACGGAGC
CTTGAACTCTTCGCTTACTCGCGATACAGACGAGATTACCATTCTCACCTCTGTACGTAT
GTTCATGGCAAATGTGGGTGGACTCTGTGTATCGGCAGGTGTACCTATCCTGGTAGCCAT
GCTTGCTGCAGCCAAGGATCTTCCTATCGAGATGGCGCTCTTCATGGGCTTGGGTTCTCT
GCCATCCTTCATTTTTATGCCGCTGGTGCCTGCCATCAAGAAAAAGGTGGGCAAGAAGAA
TATGTTCTACATCTTCCTTACTGTGGCTATCGTGGGTATGGCGATGCTTTATATCATCAG
CAAGATGGGACCTGTAAAGGATCATATCACGCTGGTTTATATCGCTCAGTTCATCAAATC
AACAGGCGTAATCGTAGCTACAGGATATATGTGGGCTCTGATTCCAGAGGTTATCTCTTT
TGCAGAATTTACCAGCGGCAAGCGTATTGCCGGCATCGTCAATGCCCTGACCGGTATCTT
CTATAAGGCAGGTATGGCTCTGGGTGGTGTTATTCCTGGTGCAGTTCTTGCATGGACCGG
TTATCAGGCAGCAGCTGCTCAGGAGGGCAACTCTCTTCCTACCGACAGTAATGCTTGGTT
TGTTGCCATGCTGATTTTTGCCCTGGTAGGTTTCGCCCTTCTGGTATTCTGCTTTACCCA
AACCAAGGAACGTGTGGTAATGGACGAGAAGGAAACCAAGAATGTTAAGGTGAGCGACCT
GTGGACAGAATTTTTCCACAACCGTCCTCTCCGTATCGTGGCACTCTTCTTCATTACAGC
CTTCGCCATGATGTCGGTAGGTAATGCTGCCGGTGCTTACTTCATGAACGATTTGGAGCA
GCAGACTCCTCTGGCACAGGAGGGTATCCGTTGGCTGGTATGTGTGATTCCTGCCATCTT
GTTGGGCTTGGCGATGTTCATCATCTCTAAATATGAGTTGACCGATGAGGTCATCGACGA
CATCAACAAGAAGATTGAGGCCCGACACAAGGAAGAAAACTAGAGACTATAATTATTAAC
GAGAAAAATAGATATAAGATATGAAAAAGATCACAACTCTGGCACTGGGGCTGATGCTTG
CTTCAACAGCTTTCGCTCAAAAAGCGAACTCAGCAGCTCAAATCCCAACATTCCAGGAAA
CTATGGGTAAGTACTTCCTGGTAGGTGCTGCCATTAATACCGATTTGCCTGATGGAAAAG
ACCCTGCAGGTGAGGAAGTAGTGAAGAAACAGTTTAACCAGGTGGTTGCCGAGAACTGTA
TGAAGGGCGAGAAGAATCATCCGGAGGTGAATCGCTTTGATTTCACTGATGGCGATAAAC
TCGCTGACTGGGCAGAGAAGAACGGCAAGACCTTGATAGGTCATTGTCTGGTTTGGCATT
CTCAGCCACCTAAGTGGATGTTTACCGATGATAAGGGTAATCTGGTAAGCCGTGAAGTGC
TTATCGGCAGAATGTATAACCATATTATGAATGTGGTTACTCATTATAAAGGTAGAGTAA
AGGGTTGGGACGTTGTGAACGAGGCTTTCGAGGATGATGGCTCTTACCGCAAGTCTTTAT
ATTATAAGATTATCGGTCCGGAGTTCATCGAACTGGCTTTCCGCTTTGCTCATGAGGCTG
ATCCAAACGTAGAACTCTACTACAATGATTATTCTACTTCGAAGCCAGCTAAGCGAGAGG
CTATCTGCAAACTGGTTCGCGATTTGAAGGCTAAGGGTCTCCGTATCGATGCAGTAGGTA
TGCAGAGCCACAATGGTTTTGATTATCCTGACTATGCTGAGTATGAGAAGAGCATTGAGG
CTTTTGCTGGTGAAGGCGTGAAGGTGATGCTGACTGAGCTGGATATGAACATGCTTCCTA
ATCCGGAAGGATTCGGCGGAGCGGAAATCAGCCAGAAGTTTGAACTTCAGAAAAAGTACA
ATCCATACGTGAAGGGACTTGACAAGAAGGCGCAGAAACTCTTCAACCAGCGTTATCTCG
ATCTCTTCAAGATTGTAGAGCGTCACAAGGATGTCATCAGCCGTGTAACCTTCTGGGGTG
TCAATGATGGTCACTCTTGGTTGAATGGCTGGCCTATCCCTGGCAGAACCAACTATCCAC
TGCTCATCGACCGCAACAACAATGTGAAGCCAGTGGTGAAGGAAATCGTCAATCTCTTTA
AGTAAAATCTCTTTTGATAATATTGTACATCTCTTAAAATAATAAACAACAATGAAAGCA
AGATATTTGTTCCCAAAGGATTATATGGCAGACCCATCTGCCAATGTGTTTAACGGTCGC
CTGTATGTTTACCCATCTCATGACTGGGACAGCGGCGAAAGCTTCGACGATGATGGCGGT
CACTTCCAGATGAAAGACTATCATGTTCTCTCTATGGACGATGTGATGGAAGGTGAGGTA
ACCGATCATGGTGTGATTCTCGATGTGAAGGATGTGCCATGGGCTGAGAAGCAGATGTGG
GACAACGATGTAGTAGAGAAGGATGGCAAGTACTATCTCATCTTCTCTGCCAAGGATTAT
AATGGCGTGTTCCATCTCGGTGTGGCTGTGGCTGATAAGCCTGAAGGTCCTTTCGTTCCG
AATGCCGACCCTATCCGCAAGTCATACAGCATCGACCCTTGCGTGTTCAAGGATGATGAT
GGCAAGATTTACTGCTACTTCGGTGGTATCTGGGGCGGTCAGCTTCAGTGGTACAAGGAC
AACAAGGCACTGAAGGATGAGCATCTTCCAGAGGGCAAGGAGAATCCATTGCCATCTCGT
GTAGCCATGATGACGGATGATGTGCAGCAGTTTGCAGAAATGCCAAAGCCTGTTGTCATC
GTTGACGAGGAGGGTAAGGTATTGCCAGCTGATGATCCACATCGCTTCTTCGAGGCCAGC
TGGATGCATAAGTATAAGGGCAAGTATTACTTCAGCTACTCTACCGGTGATACTCATTAT
CTCTGCTATGCTGTAGGTGATAATCCTTATGGTCCGTTCACTTACAAGGGCGTCATTCTG
GAACCGGTAGTAGGTTGGACAACCCATCACAGTATCTGTGAGTACAAGGGACAGTGGTAT
CTGTTCCATCACGACTGTGTGCCATCAAATGATACAACCTGGCTTCGCAGCGTAAAGGTG
GCTCCTCTCTTCTATGATGAGGATGATAACATCTTGCCGGTTCAGCCTGAATAAGAGTAT
TATAAGTATTAGATGACATACGTTAGAGTTGACTTTTAGGTTTATAATAGTTTTGATGAA
TAGTTGATATATAAGTTAATGTTAGTTTGGAAGAAACGGCATCTTCGTGAGGAGATGCCG
TTTTTGCGTATGTTCCTATTCTTTCTTTTCTTCTCTTTCTGTTTTCTCTTACTTTTCATC
TAATGTTATTTTTAAGTTATTTCTATCATTTTGTAGGAGATTTCGGATATTTTTGTTTAC
CTTTGTGCCCGTAAACCATAAAAAGAATAATTTATGTTGAGATTACTTTTAAGGCTTTGG
TGGTTGCAGCAGCGCCGTAACTTCCACAAGCGAGATGCCTTCGTGGCGTGCTACATCATC
TTCCTGTATGTGGTGATGGGCGTGAGCTTCTTTCTCAGCTTCACCGAGAATGGGGgAGAA
CTTGGGGGCGAAGACATGCCTGCCCTGTTGGGAGCCGGTATCGTTGTCGGTATGCTGATT
CCAGACATTATCATGAAGATGGTGATGAAGCGGGATATTACGGCGATGGATGATTACGTG
AAGTCGCGCCCTGTGCCGGAGAAAATCTGGAACAAGTTCCTGCTCACCACCAATCTCGTG
AGCTTCTGGAACTATGTGCTTCCGGTGCTTATGCTTCCGGTATTTATCTATTTCCTGCCT
GTAGGTCAGGTTATTGCCAGCTTCTTTCTGTTCCTGGCATTTTCTTATATTGACGGCATC
TACATCACCTGCTACCGCAAGGCAACAGAGTGGATTCTGAAATGGCCTTTGATACTGGGA
TGGATGGGAATGTTTGCCGTGCTGATAGGGTATATGTTTGTGGCTTCCTTCTTCCCGGTA
TGGATGGGATGGATATGTATCTTCTTCCTTGCCGGAGCGGTATTCGCCGGACTTACCATC
TATCTCTATCACGAAAAGATTTATAACGAGCAGAAGCAGAAGGTTTCCAGGTTCCGTGGT
TTCAGCCATATCAACCTCTTCAGTCTGCAATATATCGGCACATTGAGAGCAAAGCGTGTC
CGTACGATGGTGATTATGATTACCGCCATCTTCCTTTTCGATGCCTATCTCTTTGCCTTG
CTCCCGGCAGAAGCGGGACAGGAAATGGGGGACAAGGTGGCTATGACTACCCTCTATGTG
GCGGGTGCCATCCTGCTGCCATCGGTGGTGTTGTCGCAGTGGACCTTTGGCATTGAGGCA
AACTTCTTCCATGGTTTGATGACCAAGCCTGTCAAGGTTAAACAGATGCTGCAGAATTGC
TTCTATTATTATATGGTGGTGAGTGCTGTCGCTTTGTTGCTCACCCTTCCGTTCCTTTTC
TTGGAGGCAGGAATCGGAATCCAGGTGCTTATCAGCGGTTTCTGTCTGGCAGTATTCATC
AATCTCTTCAATCTGCCGACGGCACTCTTCTCTTCCCGTCTGGAGATATTCCAGACTTCC
ATGTTCAGCATGCAGGGAGCGAATCTGAAGATTAATCTTTATGCCATCGCCTTCCTCTTC
CCGCTGGCTGGTGTCTGTGCCGTCTATCATTTCTTTGGTGAGACTGCATGGTTTATCACC
TGCGTAGCGCTGTCTGTCATCAGCATCGCCATCCATAAATGGTTCATCGCCAAGATTGCT
GCCATCTTCGAGAAGAACAAGTATAAGCGCATGGAGAAGTTTATGGAAAGCTAAGTAAAC
ATTAAACACTACACATTAAACATTAGAATAATGGATATCAAGATTCAGAATCTCAAAAAG
ATATATAATGGCAATACCGTACTCGATATTGATAATCTGGGTGTTGCAAAGGGCGAGTTG
ATAGGGCTCGTAGGTAATAATGGTGCGGGCAAGACCACCTTGCTCCGTCTGATTCTCGAC
CTGATTCAGGCTGATGATGGTTTCGTGGAAAGCAATGGACAGAAGGTGAACGAGAGTGAG
ACCTGGAAGGAATATACCGGCAGTTACATCGACGGCAGATTCCTCATCGACTTCCTCACC
CCTGAGGAATACTTCGATTTCATCGCTGATGTTTATCACATTGACGATGAAACCCTGCAG
GAGCGATTGGCTCAGTTTGAGGGCTTTATGCACGATGAAATCATGGGAACCAAAAAGTAT
CTCCGCGATTTTTCTCAGGGCAACCGCCAGAAGATTGGTATCATCGGAGCGATGATCATC
AATCCGAAGGTTCTTCTTCTGGATGAGCCATTCAACTATCTTGACCCATCTTCTCAGATG
ACTATCGCCCACATGATTCAGCGCATCTGCAAGGAGCAGGGCACCACGGTCATCATCTCC
AGCCATAACCTCAACTTCGTTGCCGACATCTCCTCCCGCATCCTCCTGCTGGAGAAAGGC
AAGCTGGTGAAGGATCTTCCTAATGCCGATGGTGCTGCCATCGCCGAACTCAACGAGTAC
TTCGGTATTCAGGCGGAATAAACTTTTTCCGTTAATATTATACAAATTCCATGATATGAT
TTGTATAATTATCGTTAAATGCTTACCTTTGCACCCAAACGAAGAAAAAAGAATCAATGA
GCAAAGGAAAATTAGCAAAGTTTGCGGATATGGAGCGTTTCGAGAACGTGTTCCAGTATC
CATATAGTGTAGTAGATGACGTGCCTTTCGATATGAAGGGCAAGTGGCGTGAGATGTATT
TCCACAATGATAATCCTATCGTGCTGGAGTTGGGATGCGGCAAGGGTGAATATACCGTGG
AACTTGCCAAGCTCTATCCTGAAATGAACTTCATCGGTGTGGATATCAAGGGCGCACGTA
TGTGGACCGGTGCCAAGAAAGCGATAGAGGAAGGACAGAAGAACGTGGCTTTCCTTCGTA
CCAACATCGAGATTATCGACCGCTTCTTTGCCGAGGATGAGGTGCAGGAAATCTGGCTCA
CCTTCTCTGACCCGCAGATGAAGAATCCTCGTAAGCGTCTTACATCTACTTATTTCATGA
ACCGTTATCGCCATTTCCTCGTGGATGGCGGCATCATCCATCTGAAGACGGACTCCAACT
TCCTCTTCACCTATACTACTTATATGGTGGATGGCAACCATCTGCCTGTGCTCTTCCGCA
CCGAGGACCTCTATCATCAGGAGGGCATCGATGAGGAAACCCGTAAGATTCTCTCTATCC
AGACCTATTATGAGAGTATGTGGATAGAACGTGGCTTGAACATCAAGTATCAGAAGTTTG
CCTTGCCACGTGAGGGTGAACTGGTGGAACCTGATATTGAGATTCCGCTGGATGATTATC
GCAGTTATCGCCGTGATAAGCGAAGCTCAAAGGATACAGCGAAGTAGATTTCTACAATGA
TTTGAATAAGCTTCCGCAATGCTTTGAATGCCTTTCCTCAAGCGTTATTGGCGTTTGAAG
AATGCGTCATAAGTATCTGAAAGAAGTAACTGAAGTTGTTCGGAGATACAATAGAAGTTG
TTGGAACAGTAAGTATCTCGAAGCGCACAACAGTTGATATGCGGTCGCACATCAGCTGTT
GTGCGCTTGTCTTTCAGCTGTTGTGCATGCGTAGAACAGCTGTTGTGCGGCTTTTTAATG
GCAATTCTATTGATTGTCTTTGTTAATCAAGTTGACGACTACTTTTACCATTACATCTTT
TTCCTCAGTTCTACTTTCTGCAATCATCAGAGTCAGTGCTACGAGTGTGTTGTCGGCAAT
CCTCTTATGTCCATTTTCTGCATACAGAATGCCATTCTTCTCCATAAACCAAAGAAAAAG
CATGGCCGCAATTCTCTTGTTGCCATCGCTGAATGAATGGTTTTTTACGACAAGGTAGAG
CAGCATGGCTGCTTTTTCTTCTACCGAAGCGTAGAGTTCTTCACCGCCGAAGGTTTGGTA
AATCTGACCTATGCTGCTCTTGAATGAATCATCCTTCTCATTGGCAAACCATTTACTGCC
TCCAAACTTTTCTTTCAAAGCATTGATGGCTTCCATTGCATTTTCGTAGGTGGCATGGAA
CGGCTCGGCTTGAGTCGTCTTGTCTATGAGTAATGTCTGATAATCATATTTGTCGAGAGT
ATCCAGGGCATAAACATAGTCGCTGATGACATTGAACAGTCCGTTATATTCGCCCTCGGA
TACTTGGTCTTGCAATGTAATTGCACGTGACATCAAACGAACCACTTCTTTCAGTTCGTT
GTAATTGTCTAGGCGTTTCTGGTTGATGGCGTAACCCTTGATAATGTATTGCTTCAAGAT
AGAGGTTGCCCAACGGCGGAAAGAGGTCGCATTCTTGCTATTCACTCTGTACCCTACCGA
AATAATCATGTCAAGATTATAATAAGGAATATCACGAATGATTTGTCTCTTACCCTCAAA
ACGAACCTGTGCATTTTTTGCACAAGTTGACTTTTCGTCTAGTTCTTGACTCTTGTAAAT
GTTGCGAATGTGTCGTGTAACAGATGTTCTGTCAACAGCAAACAACTCTGCCATTTGGCT
TTGTGTAAGCCAAACGGTATCATTCTCTAATTTTACATTCAGCTCTATGTTGCCCTCTGG
AGAACGATAGATTTCGATGGAAGATTTTCTCTGCTCCATACCTTTCATTATTTAAATGTC
CTTACCCTAGTACCCAACTTTTGGATAATTCGGCAAAGATACGATAATTGTTTGATTCCT
ACAAGGTTTTCGAGTATTTTTTCTTCTTTTTGATGAAATTTGCGAAAGATTTTAATGGAA
GGAATGTTTTGTTTTTGATTACTTCCAGATTAAATATCAGGACTAGTCTTAGGTTGGGGA
TATGTATAGTATGTTATGTTCTTCCTATACCTTTTGTTAAATCCGGGAATAATCTTGTTG
AATTCAAGAAAAAAAGGTGGAAATGCTTGGCGTTTCCACCTTATTTTATTATATTTGCAG
CAAGTTTTTGAAGAAATGCAGTATTCTCAGGGACTGCATGGAACTGACGAAACGACTAAA
AGAACAGAAAAGTAATAACTAACGAAATAAACGACAAAATGATGAACTACAAGAAATTGG
CTCTTACCGTTGCGGCTGGAGCGATGGCAACTACAATGATGGCGCAATCAGCACCCAAAC
TGAATGCCAATAACATCGACGAAGTGATCAAGGCGATGACCTTGGAAGAAAAAGCCCAGA
TGCTTGTGGGCGGTGGTAACGATGGATTCGTGGGCAGTGGCGCTATGCTCGGACATCAGA
AGAAGTTCGTGCCGGGTGCTGCGGGTATTACTGTAGCCATCCCTCGTCTCGGCATTCCTG
CTACCGTACAGTGTGATGGTCCTGCCGGAGTTCATATTGATGCTCATCGCGAAGGTGACA
GCCGTAGCTACTTTGCCACCGGTTTCCCTATCGGAACCTGTTTGGCTTCTACCTGGAACA
CCGACCTGGTGCGCAAGGTGGGTGAGGCTATCGGTAACGAAACCCTGGAGTATGGATGTG
ATGTTGTGCTCGGACCGGGTATGAACCTGCATCGCAATCCGCTCTGTGGCCGTAACTTTG
AGTATTATTCAGAAGACCCAATCGTAACGGGTCTTATCGGAACCGCCTTTGTACAGGGTG
TACAGAGTCAGGGCGTGGGTGTAAGTGCCAAGCACTTTGCCGTGAACTCCCAGGAGACTG
ACCGTACCAAGGTGGATGAGCGATTGAGCCAGCGTGCTCTCCGTGAGTTGTATCTGAAGG
GTTTCGAGATGATGGTTCGCAAGAGCAATCCTTGGACTATCATGTCTGCCTATAATAAGA
TTAACGGTGTTTATGCTCAGGGCAACAAGGGCCTCCTTACTGATATTCTCCGCAACGACT
GGGGATATAAGGGAATCGTGGAGACCGACTGGATTGGTAAGCGTGCCGACCTTCCTCTGG
AACAGGAAGTTGAGGCTGGCAACGACCTGATGATGCCGGGTTATCCAGCTCAGGTGCAGG
ATATTGTTGATGCAGTAAAGAATGGCAAGCTGGATATCAAGGATGTGGACCGCAATGTTC
GCCGTATGCTCGAATATATCGTGAAGACTCCTCGATTCAAGGGATATAAATATAGTGGTG
AGCCAGACTTGAAGGCTCATGCTGCCATCACCTGTCAGAGTTCTACCGAGGGTATGGTGC
TCCTGAAGAATGATGCCGCTCTTCCTATCCAGGGCTTGAAGACCGTGGCGCTCTTCGGTG
TCAACTCTTACGACTTCATGTCGGGTGGTCTTGGTAGTGGAGCCGTTAATGTAGGCTATT
CTGTAGATATGGTTACCGGTTTGAAGAATATCGGTGTGGCAACTACTCCTCAGCTTACGG
AAATCTATCAGAATTATGTGAAGTATGCCAAGGCTAAGTTGAAGGCAGACAAGAATCCGA
TGATGTGGTTCCTGGATCAGGGTCAGCCAAAGCTCGATGAAATCGAGATTACTGAGCGCT
GTGTAGCTAGCGAGGAGCCAAAGGCAGATGCTGCCATCATCACCATCGGCCGTCAGGCAG
GTGAGGGTATGGATCGTCAGATCAATGGTGAGTTCAACCTCAGTCAGATAGAGCAGGATA
TGATTTTCCGTGTATCTGATGCTTTCCATGCCAAGGGTAAGAAGGTGATTGTCATCATCA
ACTCTGGTTCTGTGATGGAGACTGCCAGTTGGAGAGACCGTGTGGATGCTATTCTCGTAG
CTTGGCAGCCAGGTATCGAGGGCGGCAACTCTGTTGCTGATATCCTGACCGGTAAGGTGA
ATCCATCGGGTAAGTTGACCATGACCTGGCCTATCGCTGCCACTGATCATCCTTCTACTG
CCAACTTCGCCAAGGATTACGATATGTACACCTACAAGAACCTGCAGGATAGCAGCAAGG
GTAATATCAAGGGTTACGATTATAGCAACCACGAGGAGGATATCTACGTAGGTTATCGCT
ACTTTGATACCTTCAAGAAGAATGTGGCTTATCCTTTCGGTTATGGCTTGAGCTATACTA
CCTTCGAGTTTGGCAAGCCATCTGTCAAGGCTAAAGGCAACAATATCGAGGTTAGCGTAA
CCATCAAGAATACCGGTAAGGTTGCCGGCAAGGAAGTTGCTGAGGTTTATGTCACCGCTC
CTAAGGGCGCTTACGAGAAGCCAGCCAAGGAGCTCAAGACCTTCGGCAAGACCAAGTTGC
TGAATCCAGGTGAGAGCCAGACTTTGAAGATGACCCTCGAAAAGCGCGATCTTGCCAGCT
TCGATGAGGCTAACAGCCAGTGGAAGGTAGATGCAGGTAACTATCTCTTTAAGGTAGGTA
GTGATGTAGAGAACATCAAGGGTACTGCTACTTTGAAGGTGGCAGAATATACCGAGAAAA
CAAGCAATGCCTGCGCTCCTAAGGTTCAGTTGAACTATCTGAAGCAGAAGTAGTTAGTGG
CTCGTGCGAAATGAAATAGATTAAACAGAAACGCCTCTATCCCAGAAAAAGAGATAGAGG
CGTTTTTtCTTTCATTTTATTCTTTATGCCAACGGCAATCATATCCTACTTTGGATGATA
TGATAGTAGTAGGTGTGAAAAACAAGATGCTGAAAAGCAAGTGCCGTGAAATCTATGAAG
AAGTGAAAAGTGCATTGGGTATTGTCCCTTCAAAAGCAGGAAAAATGTGATGAAGCAATC
TAAAACATTAGGAATATTGTGACAAAGTTGTTTTTTATAGCCTCATTTCCGATTTATCTG
CCTCATTTTTTCACCAAAATGAGGCAGATAAATTCATTTTTGGGCATATAACTGAGAAAA
TAATTGTATTTTtCTTTTTTTTTtGATACAACTTTCAAAAATTATCATTATCTTTGCAAC
TGTAATCCTTGCTGAAAGCCCACGATTGGGCTAAGGTGGGGATACATATACATAAATAAA
GGCGTAACTGACGCTTTGGTTTTGACGGTCTATGAACTTCGCAACTTCAACTGTCGGTCA
GAAACAAAGCAATGGGGACGCCCTATGGGGTGTATTATATACAGCCCTCATTGGCTTCGG
ACATGTCAGCGTTCGTTGGTAGGGAGGGTGAATTATATACATGCATCGGCGTGGGGCTTT
CGGCGTTGCTCGTTTCGACTGACAGGGGCAATGCGAAGGCCTATAGACCGTGGAACGAGC
AGCAGACTGGCTCCACGTTTTCGTTTTTGTATATCCAAGAAACTAAATATTAACTGCCAA
TCAGGGAGTCGTTGGCCTATTTGACAATAAAGACAATGAAAGCAGTTGGTATTTTATGCG
TCCTATTTTTGACGATGTGTGCATCGCCTTCATTTGCTCAAATCTCAAAGGAGCAAGCTA
AAGAGCGCAAGGTTCTCATGAAATCGTCAAAATCAGAGCTAACACAAAAAGCAACAAAGG
TGGCAAGAAAAGAAGCCAAGAAATTGAGCAAAGAGGGATGGACTACTACCCCAGGCTCAC
TCCCAATCGAGAAGCAGTTGGATAAGGCTTACATGATGTCCTACGAATACGACGACAACA
TGTTTCCTAAGTATATCATGGGAGAAGCTATGAGCATTGGTGAAAATTATGATGCCGCTA
AGATGCAAGCCTTGGAACTCGCCAAGCAAAATCTTGCCGGGCAAATCCAGACAGAGGTGA
CTGCATTGGTGGAAAACACCGTTGCCAACAAGCAACTCTCACAAGAGCAAGCAGCATCCG
TCACTCAAAGCATTATGGTAAGCAAGAATCTCATTTCTCAAAGTATTGGCAGAACCATTT
CTGTAATGGAAGTTTATCGCACACTTTCCAACAAAAACAAGGAAGTACTCGTCCGCATTG
CTTACAATAGCAACATGGCAAAAGAAGCTGCCAAGAAGATTGTACGTGAGGACTTAGAGA
AGAAAGGCGACAAATTGCACAAGGACTTGGACAAATTGCTTGGTTGGTAAATGAGATTGC
GCTATGTTTTCATCCTACTGATGCTTCTGAACCTTCTCTCCATATCTGCTCAAGAGATAG
AGAAAGTTCATGGAGAATACACTTACCACGTACCAGATAACGTTTCGTTGGAGGAAGGTA
AGCGTACAGCCCTCGAACGTGCCAAGATTCAAGCCCTTGCCGATGCCTTTGGTACTCTTG
TCTCTCAAAACAACTCTACCATTATAAAGAATGAAAATGGAAAATCATCTGTTGATTTCT
TATCGATAGGCGGAAGTGATGTAAAAGGGGAATGGATAGAGACGATTGGTGCTCCAAAGC
TTGACATATTTTATGAGAGCAACATGCTAACCATCAAAGTAAGCATTGACGGAAAGGCTC
GTGAAATCAAGAATGCAAGCATCGACATTGAGGCAAAACTTTTGCGCAACGGCACGGAAG
AGAAATATGAAAGCGATGAGTTCAGAAATGGAGATGATCTATACTTGTATTTTAAGTCAC
CCATCAATGGTTATCTCGCCGTTTATCTGTTGGATGAAAATACGCAGCAAGTCTTTTGCC
TCTTGCCATACAAGAGTTCTGGAGAGCCTGCATACAAGATCATTCACGACAAGCCTTATG
TGTTTTTCTCTTGCCAAAAAGCAGAAGAGAAACCAAGCGAAGTTGATGAATACACCATGA
CTTGTGAGCATCCGATAGAACAAAACACCATTTACATCGTGTTTTCGCCGAATATGTTTG
CAAAGGCATTTGCAGAGGATGAGAACATTGGACTTCCAAGACAACTGCCACTGAAGGAGT
TTCAGAAATGGTTGGGGAAATGTAAGGCAAAAGCTTTAGAAACACAAGAAAAGAAAATTA
CTATAACTATAAAACAATAATTGATATATAATGGAAAAAaGCTATTTACCATATAAGAGT
GAACTAACATCCCGTATTGCGCTTTACCCTATCTGCAAAAAGTCATTTGAAAAAGGTTTC
AAACTCTTGGACGAAGGTAAAATCAAAGAAGGACTAAAAGAAATTCATTATGCAACAGAA
CTTCTTTTAAAGATAGTTTTAAACAACAATAAGTCTTTAGAGCAGCAAATAGACAAAGAC
ATAGAAAAAATTATAGAACTCAATGGGTGGGGAAGTACTGTTAAGACTTTATTTCCTATG
TTAAAGGATATACTCTTAAAGACTTTCGAAGAAAAGGGTGAAAAGAATTTTAAAATCAAT
CTCTTTAAGGTGGAAATCAACAATTTCATTGATTCCCTTCTGTCTAAAAAACAATTAATG
GTAATACAATAATCATGGCAAAGAATAGAAACATAGAAGAGATTTACAATCATCTCTCGG
ATTTAGACAGAATGCGTACTCTTGCTTCTAACAAACAAGAAAGAGAACGTATTGAGAACT
ATACTCGCACTTATGTTAATAGTTATATCGACGATGATATCTATGCTCAAATAAGTGAAG
GAAGTGCAAGTGGTCTTTTCGCTCATGGTCATTATGACTTCGACATGGAGCGTAGCTTGA
GTATATTAGAAAATATGTTGTAAAAAaTATATCAGATAATGAGAAATTTTATTATAGCAA
TATTATTATTGGTGTCACCATGTCTGTATGCTCAAAATCAACCAACTTTTGAGCAAGCAT
GGCAAGCTGCACAAAATGGAGATGCAAATGCTTATTACTGGTTAGGGTGCTTTTACTATC
AAGGAGAAGGAACAAAACAAAATTATACCGAAGCACTTAAATATTTCCAAAAAGCTGCAA
ACAATGGTGATGCCTATTCATATGCTTGGATAGCTAAAATATACTATTACGGCAATGGTT
GTGCACAAAATTACGAGGAGGCATTTAAATGGCTTCTAAAAGCAGCCAACGCTGGTCAAA
CTGTTGTTTACGGGTGGCTTGGCTCAGTATATTACGAAGGGAAAGGATGTAACAAAAATT
ATGgTGAAGCTATCAAATGGTTTAAAAAaGCAGCAGAAAACGGAGATACACGAGCATATA
TTGGCCTCGGAGCAAGTTATAAACAATTAAAACAATACTCCGAAGCAATATCTTGGCTAA
AGAAGGCTGTAGATTATGGCGAAAATCAAACATATATTTGGTTGAGTGAATGCTATTATG
CACAATTAGACTACGAAGAAGCAATTATCTGGGCTCAGAAAGCTGCCAACAGCGGAGAAA
CACGAGCATATGTTGCTCTCGGTGCAAGTTACATGCAGCTAAAACAATACTCAGAAGCAT
TACCATGGTTAAAGAAAGCTATTGATAATAACGAAAGTCTAGCATTTtTTtGGTTAGGTA
TATACTATTCTTTTGTACAACAAAATTACCAAGAGAGCTATAAATGGATGAAAAAAGCAG
CCGAGTCTGACATTCATGACGCTTACGGTCATTTAGCAAAGATGTACCTTACAGGAATGG
GTACGTCTCAAAATCCTACCGCGGCCTTTAAGTGGGCCAACAAAGCTGTAGAAAATGGAG
AAATTGCTTCAAATACAGATTTAGGTCTCATGTATTTAAAAGGATTGGGGACAGAACGCA
ATGAGAAAGAAGCATTAGACTGCTTTAAAAAGGCGGCTTCTATCGGAGATTCTGTTGCTT
ATTCTTGGTTAGGAGAGATGTATTTTAAAGGGAAAGGAACATCTATTAATGAAGCTGAAG
GATTCAAATGGACTAAAAAAGCCGCAGAAACAGGATTTACAGGTTCATACATAGCACTTG
GGGATTGTTATGAAGAAGGAAAAGGAACAGAAAAAGATTTTAGTGAAGCCATAACTTGGT
ATAAAAGAGCCTATGACAAAGGGGAATCAAATGCCCCTATGTTTCTCTGCACTGCATACT
ACACCCAAAAAGACTATAAAGAAGCCAAGAAATGGGCAGAACTAACAATCAACCAAAAAG
AATTTGCCTTTGTTGGGTATCGAATACTAGCACTATTAAATATATACGGATTAGGAGTAC
CCCAAAACAAAGATAAAGCATTTGAACTCATTGCCAAAGCCCTAGATGGAGCTAAGCAAA
AAGGATGTCCCATGCCTAATACTTTAGATGCAGAAGGAGAAGTATATTTGGCAGACAACA
ACATCAATAAAGCAAGAGGAATCTATAATGCAATATTAAAAGAAACACCAGACTTCTATG
CCAAAAATGAAACAAAACTATCCAAGTTCATGAAAGAACACAAAGGGAGCGATGTTGACT
TTGACATTCCGATGGCAAACAATATAAGTAACAACACCTTTGCCGTCGTTATCTCCAATG
AGAAATACCAAATGGAAAAGCCTGTACAATATGCAGAGAATGACGGAAATACTTTTGCTG
AATATTGTAAAAAAaCATTAGGGCTTCCAGAAAAGAACGTACATTTCATTACAAATGCCA
CGCTCAACAACATCAAGCATGAAATAAAGTGGCTCGAAGATGTCATTGCTGTCTATCATG
GTGATGCTAAAGTCATCTTCTACTACGCAGGACATGGCATTCCAGACGAACAAAACAAGA
GTGCTTACTTGTTACCTATAGACGGCTATGGTTCTGATGTAACAACAGGCTATGCCTTAG
AAGACCTATATAAAGCATTGGGCAGTTTACCATCTAAATCGGTAACAGTATTCTTGGATG
CTTGTTTCAGCGGGGCAAAACGTGATGGTGACATGTTAGCTTCAGCGCGTGGTGTCGCAA
TAAAAGTAAAGCAAGCTACACCTGTAGGAAACATTGTTGTCTTTTCAGCAGCACAGGGAG
ATGAAACTGCATACCCATACAAAGAAGAAGAACATGGATTGTTCACGTACTATTTACTTA
AAAAACTTCAAGAAACGAAGGGGAACGTTACATTAGGAGAACTTAGTGATTACATCAAGA
CGCAAGTTGAACGCCAATCCATAGTCATTAATGGAAAATTGCAATCACCTTCTTTTGTAT
CAACAGCAACTATTGCTAATAGTTGGAAAAAATGGACTTTAAAGTAAAAGTTATATTAAA
TTAAATAGTTATGAATAGAATTAAAATTTTtCTTTTATGTTTAGGCTTAATTAGCTGTAC
ATATTCTTTCTCACAAGAAGAAACACTTGAAGTTTTGTTAGAAAAAGCAGAATCTGGCAA
TGCAGATTATCAGTACAAACTAGGTAGATACTATCTAAATATTAATGAAAGTTCCATAGG
TTTTCCTTGGTTTCAAAGAGCTGCTTTGCAAAATCACAAAGTAGGAATGTATTTTACGGG
ATGGTGTTATTACTATGGAGAAGGTGTAAAAAAaGATTTACGCAAAGCATATTATTGGTT
CACAAAATGCGCCCAAAAAGGAGATAGTCAATCTAAAAAAATGGTAAAATCCATAAAAAA
TCAAATTAATGTGGATGATATTATTTTTGCCGACCCATTCGATCCATCAAGACCACCAAT
TTTGGAAATTGTCCCAAATTCCATTCTGTTTACAGATGCAAATAAAAATAACGCCATTGA
TGCTAACGAGAATTGTTGTATAAAATTTAAAATCCATAATAATGGAAAAGGAAATGCCAT
AAATTGTTTTGCAAAAATTATACCAAATGAAACAACTAAAGAAATAAAATATGCAGATAT
AAATATACCATTGATAAAACCTCAAGAAACAATTGATGTAAGTATGCCTTTAACTTCTAC
GACTAAAGTTTCTGACGGAATTGCAAATCTCATACTTAAAGTAGAAGAGCCGCATGGATT
TGGAACGGAAACAGCATCTATCAGTATAAATACTAAAAAATTTGATGCTCCACTACTACA
AATAGTGGATTCTAAAGTCTCACCATCAGAAGGTAATACTCTTAAGAAAATGAGCCCTTT
TTATTTGCAAGTTTTATTACAAAACACAAAAAAaGGAAGTGCAGACAATGTAAAAGTAAA
AATTGGGCTACCAACTAATGTGCTTTTAATGGAATCACAAAAAGAAGAAGAAGATTTCGC
TTATATTAGTGGTGGAGAAACAAAATCCATCAATTACCCGCTCATTATAAACAATAACTA
TGCTTCAAATGATGTCCCTATTACTCTATATGTCAAAGAAAAGTATGGTGAATATGCAGA
GAACAAAACCATCAATTTACATATTAATCAGAGTATTACAAATAATAATATCATCATCAA
AGAAAAGGAAATCAACACAAAAAATCAAGATATAAAAATTGCTTCTATCAGTTCAGACAT
TGACAAAAATATTCCTGAAGCAATTAATTCCAATAGCAACACCTTTGCCATTGTCATAGC
TAATGAAACATACAATAAAGAGGCAAATGTACCATATGCAGTCAATGATGGAAATATCTT
TAAAGAGTATTGCAGGAATTGCCTCGGCATTCCAGAAAAGAATATACATTTAATAACAAA
TGCTACACTTAATGACATCAGACATGAAGTAAAATGGATTCAAGATGTTGCAGAAGTTTA
CAAAGGCGATGCCAAAATTATCTTCTATTATGCAGGGCATGGTATCCCTGACGAAAAAAG
CAAAAATGCTTATCTACTACCAACAGACGGGTATGGTTCAGATGTAGCTACAGGTTATTC
ATTAGAAAACTTATATAAAACTTTTGGAAGTTTACCATCAAAGTCTATCACAGTTTTCTT
GGATGCTTGTTTCAGCGGAGCTAAACGTGACGGAAATATGCTAGCTTCAGCTCGTGGAGT
AGCCATTAAAGTAAAACAAACTATACCTGTAGGAAATATGGTTGTCTTTACCGCTGCACA
AGGAGATGAAACTGCATATCCTTACAAAGAAGAAGAACATGGGTTGTTTACTTATTATCT
TTTGAAGAAGTTACAAGAGACGAAGGGAAATGCCACTTTAGGAGAACTTAGCGACTATAT
TAAGGAACAAGTTGAACGCCAATCGATTGTTACCAATGGAAAGTTACAGTCACCTTCTAT
TATGGCGACTTCTTTAATTGGTAATGAATGGAAAAACTGGACATTAAACAAATAATGGCA
GCATGAATATCCCACATTTCAAAATAGCTTTTATTGCCGGAGCAATATTTTTTATTGCTC
CGACAACTTCTTCTGCTCAAACTAACGACTTCCAGTCTCAATATGAGAACTTTAAAAAGC
AAGCAAAGGCAGAGTATGAGGACTTTCGTGCTCAATGCAATGCAGAATATGTAGAGTTTG
TAAAAGAAGCTTGGAAGGAGTACAAGGCCCTTCCTGCTATTCCTCGTCCAAAAGACGAGA
TAGTTTTTCCTGTTATCAGACCTAACAAAGATAAAGGGAAGAAGATGGAGGATAAGGCTA
TCACCATCAAGGATATAGTTTCACCAATAGAACAAGCTCCGCAACCCAAGCCTATCACCC
CTATCTATGAAAAGGAACAACAAGCGGAAAACAAATGTCAATTTATATATTGTGGTACGG
ACTGTAGTGTTCGCTTCCCATCTGATATCTATATAGACTTGGACGTCTGTGATAATCAGT
ATATTGCAGAAGCATGGAAGAAACTGTCAACCGACCAACTTGACAATACCATTCGAGACT
TCCTAGAGATAAGAATCAGAATGCAGCTATGCGATTGGGCGTATCTCAACTTAATAGATA
CTTTTGCCAAAGACCACTTTGGCATAGGGAACTTGGCGACACTCACCACAGCTTATATCT
ATAGTCAAAGTGGATACCAGATGAGAGTAGGTCGTAATGGCAACAAACTGTATTTACTTT
TtGGTAGCAAGCATGGCATCTACGACAAAGGATACTTCCTCATAGATGGTATCCACTACT
ATTCTCTTAGCAATGATACTCAAAAAATGGAAGTATGCGACTTTGCTTTTCCAAAAGAAC
AATCCCTTTCGCTATATATGCCACAAAGTCAACTCTTTACTTACCAACCTACCCCGATAA
GGAATCTATCTTCCGATAGATATAAGGATATGACCTTGAATGTGCAAGTCAACAAGAACC
TCATCGACTTCTATAACACTTATCCAACATCGGAAGTCAATGGTAATTTCATGACGAGAT
GGGCAATGTATGCCAATACACCTATGGAGCAAGAAGTGCAAAAACAACTGTACCCTATTC
TTCAAGAAAAGATTGCAGGTCTGAATGAACACGATGCCGTCAATAAGCTTTTGAACTGGG
TTCAAACGGCATTCGTATATGACTATGATGATAAGGTTTGGGGgCACGACCGTGCTTTCT
TTGCAGAAGAAACGTTATTCTATCCCTATTGCGATTGTGAGGATAGAGCCATTCTATTCA
CTCGTATAGTTCGTGACTTGCTCGGCTTAAAGAGTATACTGATATATTATCCCGGTCACC
TCGCCTCGGCCGTTTGCTTCAACCAGCAAGTGACAGGAGATTACATCTTGCTGAGTGGCA
ATAAGTTTGTGGTTTGTGACCCAACCTACATTGGAGCACCAGTCGGTTTGACCATGCCTA
ATATGGATAATAAATCTGCAAATGTCATTATTTTGGAGTAAAAACAGCCGATAACGTGCG
AAAGTTGATGTTTTTAAGTATGTTTTCGTGCGCTATCGGCTATTCCCTATACAAATTAAA
TCTTCATCACATCACATGGCAGGAATACTCGCATACCCTTTACACAATGAGTTGGAGACT
CCTTTAAGAATAGTACAAGATGAACTTCCTGCCCTTTCTTAATAAAAGGCAAGTTCTTAG
CTTTCTGCTCCAAAACATCCATGAGCCTGTCGGCATCTTCATCGTGCGTCCATTTACATT
CTCCCACCAAGATATGCTTCTTATCAATAGACTCTGCCACAACATCCAACTCAACCATCT
TATCATCCTTATATTCTGGTGAAAATATCTTACCCCACCAACGAGATGCGACATTGTAGG
CTATGCCATCTATAATATTTCCACTAACATATTCACGACAAAGTAATTCCCAGCATTGAC
CTATAAATTGTGGAAGTTGAGCTGTAACCACTTGCATCACCATATCCATTCTTTCCAATT
CCAAAATAGAACGATAAGGCACAATAAACTGATAGTGAAAACGTAAAAGAGAATCATTGA
TATGATAAATCCCCTTCTTACTTTTCTTAGGACTCTCACCAAAAGGAACTTCTCGACTAA
CATAGCCGAGATCTCGCAACTTGCTTAAAGGTTCAGAAATCGTGTTGCTGTCTTTACCTG
CCCTAGTTGCAATTTCAGACAATTTGTTGTCACCATTGCCTATAATTGTCAACAAAGTAG
ATGCCTGCACCATATCCCTCATATCATCACGAAGTAGGCGTTGAGGTTCTTCTATCAAAG
GTCCCTGCGGATCAAGCAATACCTTACGAATGGCCGTTTCCTTATCAGGATAATCCCTAC
GCAATTCCCAATAACGAGACACTCCTCCCCAAATAGCATATTCTCGTAATTCTGCTACAG
GAATAGACCACACAGCGCACGCAGATAGTTCGCTTTTATTCTAGCATTGTTCGGTTACCT
CTTCGTAGATTTCGCGGCATCGCTTTTCCTTCATTTTATTCTTTACGCCAACGGCAATCA
TATCCTCTACGGTCGGATGCCCAGTCCCATTTACAGATGTTGCGTGTTCACCATTATATC
CCTCGGTGCAATGGGTGAGGTCGTAGGCTGGGGCTAAATGCCAATGCCATTTGCCATCGC
TCTCTTTCTGAACCAAGAAAGAGAAGTTCTTGCAGTGGTCGTCCTTGTTGTCCATTATAT
AATTAAAAACCATGCGGCGGAACATCTCTTCTACATCCTCTTGGCTCTGAGTAAGATAAC
CTGTAAGTGCCAAAAGGTTAAGGTAATCGAGAATGGGGTTGGAAAGGGAAACGTTGAGCA
AGGCTCCAGCTGTGGCTACGTGAATGCGTTCGCCTGTTGGAGAAATGTCGAAGCGACGGC
AGGCAAAATACTTGTCGTTTATCAGTTTGAAGTCTGGTACTTGAATACCACATTGCTTGG
CTATCTCATTATAATGATACTCTTGCTTTCCCATATCTTGTGGGTCATAGGTATGGCGAA
ATTTGACCAACCAATGACCATCCTCATTTGTAAAAATGGCTTTCGGGCGACAACCGCCAC
TATTACCACTATTATATAATAGCAATCCTGCGTCATTATCCTGTTGCTCCTTCAATACTT
CCAAGGCTTTGGCTTGTAAAAGGTCAAAGTCCTCTATCTCGTGTCCTGTCTGGACAGAAG
TTATAGGTTCGTAGGTCAATGCGCCCATACCTCCATTGCCCACGATGCTCAGTCGGTCGA
GAGCAGATAGCTCAAAGTCGTTGATACCCTCTTTTAGCAAGGTTTTATGCAATAGGTATC
TACCATATCCATCGGGAAGGCTGTCTTCGAAGATGCCAAAGTTCCCGTTGAAAGGGGTGG
CTTTGGCAATGAAAAGACCAGGCTTCAGTGGCAATTCCAACGGAGATATACTAAAGCCAG
ATGCCAACCACTGATTGTCATACTCGAATGTGCATACTTTTCCATCGGCACTCAATGACA
GTGTGCCGACTTTCTCCTGGTGATATTTTACGGCTAAAGATTCTATATGTTTCATTGTCT
GTAAGCCTTTTTCTTGTTAGCGTTTCTTTTTATCTGTTGCAACTCCTCCATGGTGGAGTA
CTTGGGTTGCGAGAAGACGTTCTTGATTTCTGAGGTGTAGTCCAAAGCTATGGCGATACC
AATCAGATTTTTGAGGGAGATGAGGCCCTTTTGCTCGAATCTGGTGATGTTGCTGACGGC
AACGCCTGACTTGTCTGCCACTTGCTCACGTGTCAGATTCTTCTCTATTCTTCGTTTTCT
GAAGTCGTTTGCCATCTCCTTTGCAATCTCATCAGGATTGTCGTGGAGGTAGTTATCTAA
TATTGCTAATATATTATTCGTTTCTTGCATAATCGTTTGGATAATAATAAGATATTGTCA
GTTGCAAAGATACAAAAAATAATGTTATGTTCCAAATAAAAATCAACTAAAAAGTCAAAA
TCCCTTATAACCTTGTCTCTTGTCCTCAAAAACAAAGAACTCCCGTCTCTTTTCTGAGAT
GGGAGTTCTTGTTTAAAAGGAATACTGGGCGGAAATCATCAGTTCGCGAGGGCGAAGATA
ATAGCAGTCGGTCAATGTACTGATGCCGCTATAGATGGTTTCCATATAATTCTTCTTATT
GAATAGGTTTCGAAGCTCTGCTGAAAGGCGGAGCTTTTTCATTCTCCAAACTGCCGAGGC
ATCGCCAAGGAGGGTGTTAAGGTGGCTGCCCTCTTGCAGTTCATTGCGATAATGTACGAG
CGAGAAGGAGAGGTCCACATGGCTGATGGTAGCGGTGGCAGATACGCTTTGACGCCAATT
AAATAACGATGACTTCGCCATTTTTTGACGTTTCGAGTTGTAAAAAGAGAATTCTCCCTC
ATAGCTAAAGGCACACCAGGCCGGCGAGAAGTCGATGCTAGGCTTCACTGTATAGTTGTC
GGCGGTGTAGCTGATGGCTTTGCCGCTGCTGTATTGCTCACCCTTGCTGTAGTTGTAACT
GCCCTCCAGGCGGGTCTTCAAATGAAGGTCGTAGAAGCCCTTCGATATGTAGAGTGATGC
CCCTAGGTTGTTGCTCTTGCTGTCCTGCTTATATAATGAGGTATAGTATTTGCCATCCTC
GATGCGTAGGTCGGATGCCGTATTCATCCAGTTTTTGCTGGCATTGACCGATGCGCTGAA
GAAGATTTCCTTGATAGGGCGCTTGTAGTCGTAACTCAACTTGCCATAAAGAGAGCGAGT
TATCGGAATGATGTCGCTCGAAGCGTACCAAGAGCGATAACTTTGACGATATTGCTTCAT
GGCGTAGTTTGTGGCATTGCCTGTTCCAGTACTGTATCCTGTGTAGATTGTCAACTCTCT
ACGGAAATCCAATTTCTTATATAAGTAAAGGTAGGGTGATATGGTAAGTAGAGTTTTCTG
TGGATAGGTGAAGCGTTCCCACATGAAATCGGGAGAGAACGACATACGGAACGTCTCGGT
CTTGTATTGCCAGTAAGGGGTGAACTTCCCTGTGATGTTAAGACTGTTTTTGCCGATTTC
ATCGCTTCTTTTCTGATATTTTGCATAGATGTTGTAGAGGTCGATACTCATTCTATATTC
CTGTATCCAGTGGAAGCGATTCCTCATCCACTGTAAGGCGTGGGCTGTATGCCAAAGGTT
GGTGCGGATGCGATTCCGCTCTTCGTTAACGTAGAGGTCCGCCACACCATGGTGATAGTC
GGCAGTGCTACGCCAAGAGAGTTGACTTTTCTTGAAGACGAAGAGGCGGTAGATACTTGT
CGAGAGGTCGAGCTTTGGGATGCGGACACGTTGGGTAAGCGTGTCGTTGATGTTTGACAA
ACCGTCGCTTTGTGCTGCGCTGAGGCTGATGCTCTCGTTGCCATAATGTTCAGCCTTGTT
TACCTTGTTCTCCCATTGCAGATTGAAGGCATCGCTGATCATCGTCTTTTGGTTGTGCTC
AGTGGTAACTGTGGGAGCTTCGCCGCCGAGGTCGTAGATACTCATGTTCTCTCGCTCTTG
TCGGGTTACCGTACGAAGATAGTTGGCTTCTATGCGAGTCTCTGCATCGTCCTTATTCTT
CTTGATATGGTTGATGGAGTATTTTTGTGAGGTGTTGAAGCGCAGGCGTTCTTCGTCGAT
AGGAGCGTCAAGCGATGGTACTGATATCCATGATGGAAGGGAGGCTGGAGCCAGACGATT
GCTGTAAGATGCGAGTTGGTTAAGTGCATAGCCGAGATTTTTACCTGTTCTGTCGTATTC
TGCATCATACATCATCTGTTTCTTCTTGCCAATTTGCATGATATTGATGCTTCCGCCTAC
GTGGGATGGATGCCCTACGAGTAAGTAGGGCTTGAGAGTAGGCATCAGTTTGTCGCGGGC
ACTATCCTTCAGGGCGATGTTCATCGCTACATTATCCGTAAAGGTCTTGTTCTGGAGCGC
CTTGATAGGTTGGTCATGCTCGATGACTTCGGCCTTTTTCACATCTTTTGCCTTGATGTT
TTCTTCCAATTGGTTATATTTGCCACCGGTCAGGTCGAGACCTTCCACAGTGAATCGGTT
GATGGGCTTACCATTGTAGTTGATACGACCATTCTTCTCTATATCTACGCCTGGCAGCTT
TTTCAGTACATCTTTCAGTGAGTTATCTCGTTCGTTGGCAAAGCGGGTGAGGTCGAAAGA
TATGGTGTCTCGACCTGTGATGCGAGAGCCTTTTACTTGTACTTCCTTCAAGACAAAAGC
TGTTGAAGCCATACTGATGATGGTTTCTTTTCCCGATGAAATCGATGTTTTTGTCTTTTT
ATACCCCATAAACGTGGCCTGTAGTTTGTCGTTGGCTTGCTTTTTGGTGATAGAAAGCAC
GAAGGTTCCGTCCTCCTTTGTTCTTGTAAACTTCAAGGGCTTTCCATTGCGGAGCAGCGT
GATGGAGACGTTGGCTAGACGGTTATGGGTCAATGAATCTTCGACATAACCGCTAATCTT
CTCTTGGGCAAACGCATGGCACGCCACGAACAGAATAGTGAAAAGAACTATTATTTTCTT
CATCTTTTtCTCTCTTTtCTATTTTACCTTAGACACTTATCTTGCTGATGTCTTTAAGGC
GCTTGTCTGGCAAAAAAGTAAACTGCTAATTATCTTTCAATCGGATTGTATGGCTCAGCA
CGCTTGGAATGCTTCAGGATATTTCCTTTTTCATCCTTGATCTTTACAATTGCAGCATAC
TTGGCATCTTGAAGCAGATAGCCGATAGGGTCGGCATAGTATTTCTTGTAAATGGAGGTC
AATGATTTGCGGTCGATAGGCTCGAATGTCTTACCTTTATAATAGATAGGTGTGGAGCCT
TTGTCTGTTGTGAGTCCTACAGCTGTAAATCCATAATCGTTCTCGGAGTCGTGAGCTTTG
AGAATCAATCCCGGCAGTCCGCTCAGCTTCCAGGGACCATTGTCAATAGGGATGTCTTCC
GTGTACCATGCAATCCATGTTCTACCCTTAAACTTGGCAATAGCCTGGTGGCACTCGTAA
CCGCAGATGGAATCGATGCTGTCTGTGAGTTGCCAGTCTATCGGTTCCATCGGTTCAATG
CACAAATATCTGTCAGCAGCAAAGAAATCGAGATAGGCAGTCTTGCCCGGTTCTGGATAG
TTCTTATATACTTTCCAATTAATCTGTCCGCCATTACCGGAGAAATTGACTGGTATTCCT
TTTGCCATATTTGCGGAGATGGTAGAGTCTCTTTGGAATATCGGATAACTGTAGAATGCG
GAATACTTGTTGCCAATCTGCAAGAGCATTTTCTCTTCTATGCGGCCAATGAGGGTGTCG
GTCTTGGTATATTTCTTTTCGTAAATATACTCGGCATCATATACTACCTGATACTTTACC
TGATCAATGGAATCTCCCATGCCAATGCTTGATTCATCGAACAGGTTTACTGTTTGAGCT
TGGAGCATGCAAGCATATAATGCAAGCCATGCTATTAATAATACCTTTTTCATAATCTTC
GTCTATTTATTCTTTGTTTTATCTGCTTTATTCATTTTGACGATGCAAAGGTACTGTGAT
TATTCGATGAAATCGATGATTTCTGTTACTGAGTTATTACTTTTGCTTCTTTTCGCCTAT
TATTATTTTATTACTCATGCCTTTGTTTACGGATTTTTCAGTAACTTTGCCGTCAAATTC
AAAAGATCAGGAATGTATGAACAGTAACAGCAAACTGAAAATAGTATGGATGGTATGTGG
GGTAGCAATCGTATTGTTGTTCTGCACGCAGGCTTATTGGCTCCATCTGCAATGCCAATA
TAGCTTAAACCAGCAGGTAGAGCAATTCAAGAAGGATTGTGATGAGGTGTTGGCGCAAGA
TTTGAAGAATAGAAAAAAGTTGCAGGAGAATTCATCTACAAAAGGTAGAAGAGATACGGT
TATGCTCAAGGTAGAATCTCAATATGATATGAAGAAGGGATATAGTCGTACAACGCTTTC
TTTTTGGAACAATCATCGCTTCCTTGTCCGTTTGAATGATCCTGATCTTACGGGTGATGA
TGCTTATCTCATCATCAGCAGATATCTGGCTTATATAGGTAAGCATCCTTCCTTGGCTGC
CTATCAAAGATTACTGGATGATAAGGGATATGGGAAGATATCCTTTTTTCGCCATCTGGA
TTACAAGACCGTCTTCCTGAATGCAAAATATGATGTCGAAGGCAGATGGTCACGTGTGGT
GACGGTGAAGTATCAGACGAACCCAATGTTTCGCCAAGGTATTTCTTTTCAGGTGCCCAT
TCCTATTACTCGAACGCTCAAAGCCATGATGTGGCAATTGATAGGAAGCATCTTTCTCTT
TTTCATCTTGATAGGATGTCTGTATTATCTGGTTAAGACCATAGTCTTCCAGAAACGCAT
TGACGGCATTCGCCATGAGTTCCTGAAGAATATGATTTATGAGTTGAAGCAACCGAAAGA
AGACGACAAAGGTGAAGAATCTGCTGTTTTTATCGGTTCCATTGCTTTCTACTATGCGCA
GAATGAACTGCTATGTGGTAATTCCAGAGTAGTCATCACATCTCGTCAAGCTGAAATTCT
GAAGCTTCTTGCCGAGAACCAGAACCAGCTTGTAGAGCGGGATTTCATACTGAATGAAGT
ATGGGGTGATGACTCATACTCCAATTCCCTAGCCCTGAACGTGCAGATTACCTATCTTCG
CCGGGCATTGAACCTGGATGAAAAGGTAAGTATCGAAGCTGTCATCAAGAAGGGATATAT
CCTGCGAACCTGTTGATCTTGTTATCAACTCTCATCTTTTTAGAAAGGTGGGAGTTTTTT
TATCTTAATTTATTTTGTCCTTCACCTATTTTGTTGTAACTTTGCAGGCAGAAATTCGAA
TTTAAATTATTTTATGTAATTATGGCAAAAAAaGCTCTTTTAATGATTCTCGACGGATGG
GGAATCGGTAAGCATGATAAGGGTGATGTTATCTTCAAGACTCCAACTCCTTATCTCGAT
TATTTGACAGCAGTTTCAGCACATTCTACTCTCCAGACTTGTGGCGAGGACGTAGGTCTT
CCTAACGGTCAGATGGGTAATTCAGAGGTTGGTCACCTCAACATCGGTGCTGGTCGTGTG
GTATATCAGGACCTCGTTAAGATCAACAAGGCTTGCGAGAGCGGTGACATCTTGAAAAAT
CAGGAGATCATCAACGCTTACAGCTATGCTCAGAAGACAGGTAAGAAGCTCCACTTGATG
GGCTTGACTTCTACCGGTGGTGTTCACTCTTCTTTGGATCACCTCTTCAAGTTGATTGAG
ATTGGTAAGGAATATGGTTTGAAGGAGACATACGTTCACTGCTTCATGGATGGTCGTGAT
ACAGACCCTAAGAGCGGTAAGGGCTTCATCGAGGAGGTTCAGGCTTGCTGCGACAAGAAC
GGTGCACACATCGCAAGCATCGTAGGTCGTTTCTATGCTATGGACCGTGACAAGCGCTGG
AACCGTGTAAAGGAAGCATACGACTTGCTCGTTGAGGGTAAGGGTAAGCAGGCTGACGAT
ATGGTGAAGGCAATGCAGGAGAGCTATGATGAGGACGTAACAGACGAGTTCATCAAGCCA
ATCAATAACTCAAAGGTTGACGGTACTATCCAGGAGGGTGATGTTGTTATCTTCATCAAC
TACCGTAACGACCGTGCCAAGGAGTTGACCCAGGTATTGACTCAGCAGGATATGCCAGAG
GAAGGCATGCACACCATCAAGGACTTGCAGTACTACTGCATGACTCCATACGATGCAAGC
TTCCAGGGCGTTCACATCCTCTTCCCTAAGGAGAACGTAATGAATACCCTCGGTGAGTAC
TTGAGCGCACAGGGCAAGAAGCAGCTCCACACTGCAGAGACAGAGAAGTATGCTCACGTA
ACATTCTTCTTCAATGGTGGTCGTGAGACTCCATACGAGGGCGAGGACCGTATCCTGGTT
CCTTCTCCAAAGGTGGCTACTTACGACTTGAAGCCAGAGATGAGCGCTTACGAGGTAAAG
GATAAGTTGGTTGGTGCAATCAACACTCAGGAGTACGACTTCATCGTTGTAAACTTCGCT
AATGGTGATATGGTAGGTCACACAGGTATCTACAACGCTATCGCTAAGGCTGTTCACGCT
GTTGACAACTGCGTAAAGGACGTTATCGAGGCTGCTAAGGCTAACGATTATGAGGCTATC
ATCATCGCTGACCACGGTAATGCAGACCACGCTATCAACGAGGACGGTACCCCTAACACC
GCTCACTCTTTGAACCCAGTTCCATTCATCTACGTAACTGACAACAACTCAGCTACCGTT
AAGGATGGCCGTTTGGCAGACGTTGCTCCTTCTATCCTCCACATCATGGGCTTGGAGCAG
CCAGCTGATATGACAGGTGAGAACTTGATTATTGACTAATAATAATTTCGGAAGTCAAGG
CTTTTTTGCGCCTTGACTTCTTTAACTTAAATCATTATGGACGTAAAGATAGAAGAAAGT
TGGAGACAGCATATAGGAGAAGAATTCGACAAGCAGTATTTTGTTGACCTCACAAACTTC
GTAAAAGAGGAATACTTGCGTACACCCTGTTATCCTCCGGGCCGTTTGATTTTCAATGCC
TTCAATCTCTGTCCTTTTGATGATGTAAAGGTAGTGATTATCGGACAGGATCCATACCAT
GAGCCGGGTCAGGCGATGGGACTGAGTTTCTCTGTGCCGGATGGAATCACTTTTCCACCA
TCATTGATTAATATATTCAAGGAGATTCAGATGGATCTCGGCACTCCGATGCCAGCCACG
GGCGATTTGACCCGCTGGGCAAAACAGGGAGTACTGCTTCTCAATGCCACGTTGACTGTT
CGTGCCCATCAAGCGGCAAGTCATCAGCGCAAAGGCTGGGAGGAGTTTACCGATGCTGCC
ATCAAGGCACTCAGCAAGGATAAGGAGCACCTGGTATTTATCCTTTGGGGCGGTTATGCC
CGGAGCAAGGCGAAGCTCATTGATACAAGCAAGCATCTGATATTGGAAAGCGTTCATCCT
TCGCCATTATCAGCCAAcAGAGGCGGATGGTTTGGCAATCATCATTTCTCCCGCTGCAAT
GCGTATCTGCAGCAGAACGGAATTGCGCCTATCCAATGGTAGGTACACCTATTAATATAT
AGCTATCCACTCATGGGTAGCTATCATTATTTTTATTATACACTCAAAGAAATTTATTCA
TCTCAAAAAACATTATGAAGAAAGACGAACTGCGTATTCTGCAGGTGGGTAACGTGTTGG
TTTCACCTGATATTATCACCGAAAAATTCTGTTGCGACCTTGATGCCTGCAAGGGCGAGT
GCTGCATCGAAGGCGATGCGGGAGCTCCTGTTACCCTGGATGAGATTATGGAGATTGAGA
ATGCGCTGGATGTGGTTTGGGATGATCTCTCGGCTTCTGCCCAGGCTATCATAGATAAGC
AGGGCGTGGCTTATACCGATATTGAAGGCGATTTGGTGACGAGCATCGTGAATGGTAAGG
ATTGTGTGTTTACCTGCTATCAGGATTTGAAAGACCTGGGCGATGGACATACGATTCCTA
ACTGTTGTCTCTGTGCCTTGGAGCGTGCTTATCGCGAAGGAAAGTCGAAGTTCAAGAAGC
CTATCTCCTGTGCTTTGTATCCAACCCGTGCCAAGGATTTCGGCAACGAGGTGTATGGCA
TCAACTATAACAAGTGGCGCATCTGCAAGGATGCCATCAAGAAGGGTGAGGAGTTGAACC
TTCCGGTTTATAAGTTCCTGGAGGGTCCGCTGGTAGAGAAGTTCGGCAAGGAATGGTATG
ATGAGCTTTGCGAAGTGGCAGAGCAAGTGCTTGCCGAATTGGAAGACTAAATTCAGTTAG
AGACTTTGGAAGATAATAGTTCCGAAGTCTTTTTTtGTTTtATAAAAAAaGAGATTTCGA
AACGCTGTTGAGCTTATTCCGAAATCTCTAATCCTTCTATATTTGTGATATTACTTCTTC
TAAAACCTTTATCCCATGTTATCACGAAATCTTTTTGATGCTCAGCATGGATGCGGTAAT
AGGCTTGCTCGTCCATTTCGCCACTGCATACATATTGGTTTCCGTTAATATGAAGTGTTG
TTCCTTTGCTGGCATTGCGTATCGTGAGCCGGATGGTTCCACGGAACGGACGTCCGAAGT
CTATACGGCATCCTTGATGATTAAATTCCTCCTGGTATGGTTCTAATACCATTTGAAGCT
TGTTCTGGGTGAAGTATGGCAGCTGGTCAACAAAGATATAGTTTGTTGAATCTTTGAAAG
CACCTGTCGGATGAACCCATCCTGCAGATTGGTATTCTGCTGATTTCCACTCAGTAGTGT
ATATTCTATTGTCAAAGTGTTCTTTTTCGTTGTAACTGCCGCCCTTCAGGGGTTTGCACC
ACCATGTTTCGTCTGCTTTATGATAAAAAGGAACAGAATCTGTATACCAGCCATGAAGTT
CCAGCGAGAGTTGTTTGCTCTTATTTCTTATTCTTCCTGGTGCATACCAGACCGCGATGA
TGTTTTCGCCCTTTTTCAGATATCTGGAGATATCTATGGTTTGCATCAGAAGGATGCTGT
CTCTGGCTCCTTCGTTGAAAATGCTTGGTGTAGCATTTCTTTCGTTGATGTATAGGCGGG
TATTTCCTCCACTTGCCATGTTTATCTCAGCCTTTAAAGGCTTTTGATCAAGATGATAGA
TTTTCCTGTATAATATCTCAGAAGAATCATTGGGGAATGGATATGATACCCAATGGGTAC
CGAATTCCTGTGCATAGGAATTCAGCACCCAGAGAGTTGTAAAGATGAGAATTGTAAAAT
ATCTCATAGATGATTATTTGTCTATTTTATGAGTTTTGTTTCGCCAGCCTTGAAACTAAA
TGTTTTCAACTTACCATTATACTTGACGGTCAGGTTTCCGGTATTCTTGCTGGTGATGGA
AGCTTTGCTGACCTTTCCATTGTTCCATACGAGATTAATCTCGTAGTTTCCACGTGCTTT
GATACCCTTAATTTCGCCTGCAGGCCATTCTTTAGGTAGAGCAGGAAGAAGATGCATAGT
CTCGCCATCGCATTGCATCAGCATCTCGCATACGCCTGCTGTGCCTCCGAAGTTGCCATC
TATCTGGAAAGGTGGATGGGCATCAAAGAGGTTAGGGTAGGTGCCACCGCTGCGGTGTTT
GCTGTCCTTGTAGACTTCAGGGCTTACGTAGGTGAGCAGCTTGCGGTATATCTGATAAGC
TTTGTCGGCACGATGCAGACGAGCCCAGAGGTTGATTCTCCAGCCTGTACTCCAACCGGT
GGAATTATCGCCCTTGATTTCCAGAGTCTTGGTTGCTGCAGCAGCAAGTTCCGGAGTCTT
GTTTACCGAAATCTGATGGAATGGATAGAGCCCCAGCAGGTGTGACTGGTGGCGATGATG
CCAATCCTGGTCTTCCCAATCGTGGTACCACTCCATTAGATTGCCTCGCTTACCGATGTG
GTAAGGGCGCAGGCGATTGAGGGCTGATTGCAACTGCTGCTGGTAATCGTTGTCGATGCC
CAGGGCTTTTGCTCCCTTGATGGTATTCTTGAAGAGCTCGCGGATGATGGCGAGGTCGGC
GGTTCCGCCATAGAAACTGCTGCCACGGTAGCCCTTATCGGTGATGTAATCTGCCTCTGG
CGATGTGCAAGGAGCAGTAATCAGCTCGTTTGGATTGTGTGGATTCGGAATGAGCCACGC
AAGCATGAAGTCGGCAGCCCCCTTCATCAGCGGATAGGCTGTATTGCGAAGATATTCGGT
ATCGCGGGTATAGTCATAGTGATCCCAAAGGGTTTCTACAAGCCAGGCTCCACCCATAGC
CCAGTTGCTCCATTGCGGACTTTCGTTTCCGGTTCCTACAGGATTGGTCATTGCCCAGGC
ATCAGTGTTGTGTCCAGCGCACCATCCCTTATCGATACCATAGAAGTGCTGGGCATTGTG
GCGACCTGTCACAGCCATACCCTCTACCAATCCGTCTACTGGGGCTACCAGTTCTGAGAG
GTTCGCAACTTCTGCCGGCCAGTAATTTTCTTCCAGGTTGATGTTGATGGTATAGTTGCC
GCGCCATGGCGAACGGAGGGCTGGTGCCCAGAGTCCCTGCAGGTTGGCAGGCACTCCCTT
GGTTCTACTGCTGCTGATGAGCAGGTATCTGCCATACTGGAAATAGAGCTGTTCCAGATA
AGGGTTGCTCTCGTGGTTGTCGCTGTAGGCGAGCAACTGTTTGTCGGTAGGGCGGGTGGC
ATCAAACTTGGCTCCTTTCAGGTTCAAACTTACTCTATCAAAGAGTTTCTTGTAGTCGGC
GATGTGACGCTGTTTGAATTCTTCGTAAGTGAAGTTGGCAAGGTGCCAGGCTTCATCGGT
TACGTTCTCGATGTATGGAGCTCCTTCCTTCACAGGATGCTTGTCGAATCCGTTGTAACT
TGTTTCGTTTACGAGATAGATGATAGCCTCGCTCACATCCTTCAGATGGAGTACAGAATC
GCTTGCCCACACTTTTCCGTCGGTGTTCTTCACCTGAAGCATGGCACAGTAATGCGTACT
GTTGGCTTCATCGCCGAGAACATGTCCCGTCATGGTGAGTTGTCCTCTGGATGCTTTTAC
CTGATGGGGAATGAGGGAAGTGAGTGAGATGTCGCTGTTGATGGATCTCTTCTGGGAGGC
ACTCAGCTTGATGGCAATCATCTTGTCGGGATGAGAAGCAAAATACTCTTTGGTGTATTG
GATGCCGTTGCGCCTGTAATGAACAGTAGCCAGGGAGTTGTCGAGGCTCAGTTCGCGGTA
ATAATCCGTAAACTCGCCCTGGTTGCAGTCTTTGATATTGATCATGCCCAGTGGCTGATA
GAACTCCGAGTTATGGCCTTGCACATAGTGTTGCAGGGAATCGGCGGTCTTGTAATCCTC
CTTGAACAGCGCCTCTCTGATTTTCGGAATCCACTTGTAGGCTTCACCACCTTCGTTGGG
ATTCACAGGCACGCCCGTCCAAAGGGTGATGTCGTTGAGCTGGATAGAGTCATTATTGGC
TCCACCATAAACCAGCGCACCCAGTTTGCCATTGCCTAATGGCAGTGACTCTTCGAAGGC
GTATGCAGGCTTGTTGTACCACAACTTGTTGGGTTGCAACTCTTTACTTACTGTTGTTGC
CTGGCAGTTCCATGTACTAGAGGCAGCTAACGCAATCGTAAAATATATATGCTTCATAAA
GATGGTATTGTTGGTTTTTAAATTCGATGCCCGGAAACGAATTCGGAAGGTGATGCTCAT
TGGATGAGGCTATCCAAAAAAGGGGGAAGACTCTCGCTGAGTCTACCCCCAATATGTTCG
TGTTAACTTTAAGCGTCGATATTGGCGTAAGTAGCATTCTGTTCGATGAACTCGCGGCGT
GGTTCTACATCATCACCCATCAACATAGAGAAAATCTCATCAGCCTGGGCTGCGTTCTCG
ATAGTAACCTGCTTGAGCAAGCGTGTAGATGGGTCCATAGTAGTTTCCCAAAGCTGCTCT
GGGTTCATCTCACCCAAACCTTTGTATCGCTGGGTGTGGATATTCTTGTCTTCTACTCCA
TCTCCATACTTGTCGATGAATGCCTGGCGCTGCTGCTCTGTATAGCAATACTCGCTTACC
TTGCTGCGATAAGTACACTTGTAGAGTGGTGGGGTAGCGATATACAGATGGCCTTCTTCA
ATAACCTTTGGCATGAAACGATAGAAGAGTGTCATAATCAATGTGTCGATGTGAGAACCA
TCGACGTCGGCATCGGTCATGATGATAATCTTGTCGTAACGCAACTTGTCGGTATTAGCC
TCCTTGCTGTCTTCGCCATCTACACCGAAGCGGACACCGATACTTTGGATGATGTTCATG
ACAGACTCAGCTTCAAATACCTTGTGCCACTGTACCTTTTCTACATTCAGAATCTTACCA
CGCAATGGGAGAATAGCCTGACGGAAACGGTCGCGACCCTGCTTGGCAGAACCACCGGCG
GAATCACCCTCGACGAGGAAGATCTCGCATTCTTTAGGATCCTTCATTGAGCAATCGGCA
AGTTTACCAGGAAGACCACCACCTGTCATGAAGTTCTTGCGCTGTACACTCTCACGTGCC
TTGCGGGCAGCTATGCGGGCCGTAGCAGCCAGGACAACCTTTTCGCAGATTCGCTTTGCC
TCGTCTGGATGTTCTTCCAGATAATCAGACAAAGCCTCGTTTACAGCCTGCTGAACGGCA
CCTTGTACCTCGCTGTTACCGAGCTTGGTCTTGGTCTGTCCCTCAAACTGAGGTTCAGCT
ACCTTGATGGAGATAACGGCAGTAAGACCCTCGCGGAAGTCTTCTGGTGCAATCTCTACC
TTTGCCTTCTCAATCTGCTTAGAGATGGTTGGGTCAGCTTCTGCGTAAGCCTTCAAGGTG
CGGGTCAACGCCATACGGAAACCAGTCAGGTGGGTACCACCCTCAATGGTGTTGATGTTA
TTGACGTATGAGTGGATATTCTCAGAGTAATCTGTGTTGTACATCACAGCAATCTCGATA
GGAATACCCTGCTTTTCTGTCTTCAGATAGATAACATCATCGAAGAGATGAGTGCGGTGG
CGGTCTACGTAACGGACGAATTCCTTCAAACCATCCTTAGCGTGGAAAACCTGCTCCTTG
GTCTTACCTTCCTCGTCAGGGCGCAAATCTTTCAAGGTAATCTTGATACCTGCATTGAGG
AATGCCAACTCGCGCATACGGTTGGCAATGATGTCCCACTTATAGACAGTGTGAGTAAAG
ATGGTTGGATCTGGCCAGAACTGCTGGCGTGTTCCGCGCTTGTTGGTTTCACCTACCACC
TTAACCGGATAGAGAGGCTTACCCTTCTCATATTCCTGCTGGTAGATTTTGCCGCCACGG
AACACCTGTGACAACATGTGGGTAGAAAGTGCATTCACACAACTTACACCCACACCATGT
AAACCGCCAGATACCTTGTAAGAACCCTTGTCGAACTTACCACCTGCGTGAAGCACGGTC
ATAACGACTTCGAGGGCTGATTTATGTAGTTTCTCGTGCATATCTACAGGGATACCACGA
CCATTATCTTCTACGGTGATAGAGTTGTCTTCGTTGATGGTAACTTCGATGTCGGTACAG
TAGCCCGCCATTGCTTCGTCAATAGAGTTGTCTACAGTTTCGTTTACCAAGTGATGAAGA
CCCTTTTCGGAGATGTCACCAATATACATCGCCGGACGTTTGCGAACAGCTTCCAGGCCT
TCCAGAACCTGAATGTTACTCGCAGAGTAATTATTTGCGTTGTTTTGATTTTCTGCCATT
TTAGTATTGTCTTATTTCCGTGCAAAGATACTAAAAAAAGCTGAGAAACAGGAACTTTTG
TTTGTGAAAAATCACCAAAAAGTGAAGAAAAAaCGTAGAATGTGAACTTTAGCGGCAAAA
GTGTCTTGAAAAAGCTGTTTTATAATCGTTTTGCGCGTTTTTATAGGGTATGTTGTAGTA
TAAAACCGGTTGTGATGGGAAGATTTTATGATGCAGGAAATGGGTAGTCGGGTTCATAGA
AATAGAATAAGGCTGCGACCCTATCATAGGATTGCAGCCTTATTTATTTCTTTGCTTTGA
CTTATAAGTTAGGCCAACTTAGCGATGTGCTTTGTAAGACCAGACTTCAAGTTTGCAGCC
TTGTTGTCGTGGATAACGTTGATCTTAGCCAACTTGTCTAAAAGCTTCTGAACAGTAGGA
TAGAGCTTTGCAGCCTCTTCCTTGTCAGACATGTTGCGCAACTTGCGGACAGCATTGCGC
ATAGTCTTTGCATAATACTTGTTGTGCAAAGCCTTCTTCTTGTCCTGACGGATTCTCTTG
ATTGATGATTTGTGATTTGCCATCTTCTTTATGTTATTTTTTTtATTTCTTAAATGTTTG
TAGTCCCTAGCAGAGTCGAACTGCTCTTTAGAGAATGAAAATCTCTCGTCCTAACCGATA
GACGAAGGGACCATTGCTTATTTGCGGGTGCAAAGTTACTACTTTTATTTGAATCTAGCA
AATTTTTCATAGAAAATTTTCGCTAAATGCGCATTTTTTtGTATTTTTGCCCTGTTTTTC
ACTAATATTAGGCAAAATGGAGATAAAAACTAGTGCTATCGTATTGCAAACCATCAAGTA
TGGGGACTCTCAACTTATCGTGGATTTCTTCACCGAAAAGTTGGGAAGACTCTCCTTTAT
GGTACGTGTGCCTAAGTCATCTAAGGGGAAGATGAAACGGCAGCTTTTCCAACCGCTCAT
GGTCTTGAATTTAGAATTTGATTATCGTCCCAAGTCAAATCTGCAGCGCCTTAGGGATGT
TTCGATTCAGATTCCATTCTCTGATATCCCTTTTTCTCCATACAAACTTGGCATTTCCAT
GTTCTTGGCAGAACTGCTTTCATATGCTACCCGTCATGAGCAGGCTAATGGTGCGCTCTA
TCTTTTCATACAGGACAGTATCGAATGGTTAGACCATGCTAAAGGTGCTATTGCCAATTT
CCATATAGTCTTTATGATTCAGCTCTCTTTTCATTTGGGTTTTATGCCCAATATAGAGAG
CGGTATGTCTGGCGATTATTTTGATTTGGTAGATGGATGTTTTGCAGCTCATGTTCCTTC
GCATGTACATTATTTAAATAAGGAAGATTCTATGCGGCTTGTGTCTTTGTTCCGTTTAGA
CTATAAAACAATGCACCTCTACACAATGTCCCGTATCGAACGGAACAGGTGTGTAGAGGT
GATATTGGAGTATTATAAACTTCATTTGCCAGGTTTCCCGGAAATGAAGAGCTTTGCTGT
TCTTCAGGAACTTTTTGCTTAGTCATTTTTGGTTTCCTCGCTTACTTGACGTAAAACTGA
AATAAACCTAGCCTATATTCTCTGTTTAGGCAAAACTGATGACGCCCTGTACAGAAGAAG
CATCATCGTTATTGTCTTCTTTCGGTTCTGTATTACCGGAAGCTATATTACGGATTTCTT
CCAGAGTCTGTCGGGTACGCTTATAGGTAGGCGTGTTTTCTACCTGAAGGATGACATCCT
CGTTATCCAAATCTTCCTGGCGGAACAGGAATATGTGTGGATGACGCTTATACTGTGTCG
TATTGCCATCGCTGCCATAATAGCGCTTGCGGCGGTCTTCTCTTTCAGCACGTTTCTCCT
CTTCTTCAGCGAGACGGCGAGATTCTTCCTCAGTATGTTTCTTGAGGTGGCGGTTCATTC
CCTCTACATCCTCGAGTCCGAAACCTGTTGCGAGAACGGTTACCTTTACGCGGCTTCCCA
ATTCAGGGTCAATGGCAAGACCCCATTTCAATTCGAAGTCGTCACCGAATTTCTCCATAA
AGTCGTTGACATCATTCATCTCGTCCATGGTCAAGCCAGGATTATCTTTCTTCTCGCTTG
CAAATGCGATGCTGAGCAGAATCTTCTTAGAGTTGAATACGTCATTATCGTTAAGGAGTG
GTGAGTTCAAGGCATCTTCTATCGCTTTCTTTACTCTTCCTTCTCCCTCACCGTAACCTG
TACTCATGATAGCCACACCGCCATCTTTCAGTACGGTCTTCACATCATTGAAGTCGAGGT
TGATGAGACCATGTACGGTAATGATTTCAGCGATACTCTTGGCAGCTACACTCAAGGTGT
CGTCAGCTTTGCCGAAGGCATCGAGAACGGCAAGGTCTGGATAAATCTGGCGAAGACGTT
CATTGTTGATTACAAGTAAGGCATCTACATGTTTCGACATCTCCTCTACACCATCCAATG
CCTGGTCAATCTTCTTAGGACCTTCAAAACGGAATGGGATGGTTACGATACCAACGGTAA
GAATACCTAACTCCTTACTTACTCTGGCGATGACAGGTGCTGCACCTGTACCGGTACCGC
CACCCATACCCGCTGTGATGAATGCCATTTTTGTTCCATCGTTGAGCATGTTCTTGATAT
CTTCAAGAGTCTCTTCGGCAGCCTGGCGTGCCTTGGCAGGTTTGTTTCCTGCACCCAGAC
CTTCCTTGCCTAGCTGCAGGTGTACAGGCACAGGTGAGTCGTTAAGTGCCTGGTTGTCTG
TGTTGCAGAGTACGAATGTTACATCGTGTATACCTTCGCGGTACATGTGGTTGACGGCAT
TTCCACCGCCACCACCAACACCAATCACCTTGATGATGCTATTTTCTTTTtCAGGTTCCC
CAAAGTCAAGAATATGAGGAGCGTTTCCATTATCTAGCATAGTCGTATAATCTTTATAGG
GTTTATCTATCTGATTTTTtATTTAACCTGTTGTGAAATCTGTTTTCTGATAGCCTGGTC
TTTGGCATCTTATTCTTCTTCAGAAATGGTATCTTTCACAAACTTCTTGAAACCTCTCAT
CATTTTATGGATGAGACTGTTTTCTTTGCGTCTCTTTTCTTCTTCTTCGGCTTCTTTTTC
TGCCAGAAGTCTTGCCTCAGCTTCTTCCAGTTCTTTTTGCTTGCGGGCAGCCTCGTCAGC
AGCCGCTTTTTCTGCCGCAGTAAGAACAACGCCCTTGCCGGCAGTCTCGTTAGGGTTTCT
AGGAGCCTTGTGCTGCTCGGCTGCTACTGGCTTTTCTGCAGAATTGCTGAAGAGATCAGT
GCCGATTTCGTCACCTGCACAGTTCATGTCTCCCTTTGCCAAGAGTCCCAATACGGTGTT
CATTGTACCATCGTGATTGGTAATCTTAGGATCCTTGGAGTTGACTGTTTGAGAAACAAA
CTTGGCAATGCGTACTTTGTCGATGTGGGTATGTGTCTTGAAAACCTTATCGATTTCAGG
CATGTTGCTGCCGCCACCTGTAAGGATGATACCACCCAACAGCTTATCTGAGAATTCCAC
AGGAATCTGGAACCATGCGTTTTCTACGATTTCCTCTACGCGTGCTTCTACGATTTCGAT
GAACTTCTTGCTTTCAACCACTCTATCCTTGTCGATTGGGTAGTTCAGGGTTGGGTCGAT
ATTGTTGATATCGGTATAAGCCTTGGCATACTTGAGTTTCATCTTTTCAGCATCAGGCTC
TTCAATCTGAAGACAAGTTAAGTCTTTGGTCACGTTGCCGCCGCCCAATGGGATGACAGA
GAGATGACGAAGTATACCTTTATAATATACAGAAACGGTTGTCGTATCGGCACCCAAGTC
AACAAGCATACAGCCTGCACGCTTTTCTGAGTCTGTCAAAACGCTGTCAGCCATAGCTAA
AGGAGCCAGGTACATTTCTGCAATAGGAATGTTGGCATTTTCAAAACAGGTATTGATATT
GTTATAGAAGTTCTTGCGCCAAAGTATATTCAGGAAAATGCCTTCCAGATGGTTACACTG
TATTCCTACAGGGTCTATCTGGTATTGGTTGTCTATCTTGTATTCCTGAGTTGCAGCATC
CAGGATTTCCTGGTCCGGATAGGTCATGTTGCGGTTGATATCCATCAGTTCATTGATCAT
CTCTTGTGAGATGATGGTGTTACCTGGGAGATCCTTGACAATGACGTTCTTGATACTGCG
TATAGAGCGACCGCCCACGCCTACATAGACCTGGGTAATATCCTGTTTCAGTATATTCTT
CAACTTCTTGATGATGTTGGTCAAGCATTGGCAGGTTTTGTCAATGTTATAGATTACACC
CTTTCTGATGCAAGAAGATGAATCTTCCTCTACGGTGGCAAGTACGGTGATGCTGCCGTC
CAAATTCTTCTGACCTGCTATACCTGTCATCTTAGATGAGCCAAGTTCGATAGCTACAAT
AAATTCCTTTGGCATAGTTCTTATATGTTATCTTAATCTGTTTCTATTTTCTAATTAGCT
ATTTTGATGCTTTTTACATATGATCTGGTTGTCGAATTCGATATTGATATACGAATACTT
GTTCCAGCCAGCTTGTGAGAGTCCATACTTATAGAATTTCTCTAATCGATTCATCTTCTT
GTTGACGAAATCGTTGATGGCTTGCTCTCGTTTGTCGATGAGGTTGGTCTCTGGCAGGTT
ACCTATATATATAATGTGGTTGCCTACTCGCGGTACCAGTTCTATTCCTCTATCAGGCAG
GACATTGATCTGTTCTATCTGGTTTCGCCAGAGTTCATTCGTCATCAGCGCTTTGCTTAG
TAATGAGATGTATTTTTTAGCATACCACTTGTTGATGTAGCCCGTTGCGATGATAATGTC
GCATGTATAGTTCGTGTTGGGCATGATCTGATTGTGGTCATCAATATAATAGTCCTCGTT
GCTGATGCTTTTGATTCTGACGATTGGCATGCGTTGGGTGAGGTAGATGTCAACAAGACC
ATCCTGAGTCTTTGAACATTCTGCCGTCTTGACGAAAGGACTGGTCTTCAAGGTTTCTTC
TATCATGCGGGCGTTCACCTCTTTGAGCGGTTCCCCCAGCGGATAGAGTTTCCTGGCTTC
CAGTCGTTTCTTGATTTCCTTCGCATTCAGAAAGCCATTCGTCATCTCATCTTGAATGTT
GATGTTCACCTTGGTGCATACCAACTTCGTTTCATCAGGTTTGTTAAACCTGGTGAAGGC
GAATACCAGATAAGTACCGAGTACTAAATCCAGTGCGATGATGATGGTTTTCTTCCAATT
GATATGCATTTATTTCTCTTCAAGTATTTTGGTAATTTGTGGAACATAGTTGTCCAAATC
GCCAGCTCCTAAGATAACTAGAACATCGAAGTCTCGATTCTTTACCAGGTCAAGAACGTC
TTCTTTGTGAATCATGCTCTTTTCTACACCTGGTTTCAGATTGTCATAGATAAGTTTGGA
GGTTACTCCTGGAATAGGCTGCTCGCGAGCTGGATAGATGTCGCAGAGGATAACCTCGTC
CAAGAGACTCAAACTGTTGGCGAAATCTTTATAGAAATCGCGGGTTCTAGTATACAAGTG
AGGCTGGAAGATGGCTGTTATCTTACGGTCCTTGTATAACTCTCTGATACTCTTAGCACT
CTGATATATCTCCTTTGGATGATGAGCATAATCAGACAGGAATACCAGTTTGTTGTTCTT
GATCTTAAAGTCGAAACGGCGGTCAACTCCTCCGTAGGTCTTCATGCCGTTACGGAGTTC
GTCGGCTGTACAACCATTCAACTGTGCCATTGCCATTGCTGCCACACCATTTGTGATGTT
GATAGGCACAGGCTGTCCGAGTTCTACGCCCGTTACGTTCTCGATAGGAGAGATGAAATC
AAAGGTGATACCTCCATTCTCTATCTTGATGTTCTCAGCGTGGAAGTCGCCCTCGTCCTG
GCTGTATTCGTATATCTTGACACCGTCTTGTACGTGTTGCTTCATCTCCAGACCTTTGTG
GATGATGAGTGCACCGCCCGGTTGAATCAGTTCTGTATAGTGACGGAAACTCTCCAGATA
AGCCTCCTTGGTGCCGTAGATGTCGAGATGGTCTGGGTCTGTAGCCGTGATGACGCTCAT
CCATGGTCGCAACCAGTGGAAACTGCGGTCAAACTCATCTGCTTCAATGACAACATAGTC
GCTCTTGTCGGAGAGGATATAGTTGGTGCCATAGTTCTTTGAGATACCTCCCAGGAAGGC
ATTACAGTCAATATGGCTTTGGTGCATGATATGAGCACACATGGTAGATGTTGATGTCTT
TCCGTGTGTACCCGCTACGCACAGTCCCTTATGTGTACGGGTTAATGTACCCAGAACCTG
AGCTCGCTTCTCGATGGTGAAGCCATTCTCATGGAAGAAAACCAGTTCCTTGTGTTCAGC
AGGAATTGCCGGTGTGTAGACTACCAATGTTGTCTTGGCGTCCTTGCAGGCTTCTGGTAT
GAGGTCAACATTCTCCTCATAGTGGATAAGCATTCCCTCTTTCTCCAACTCATGAGTTAG
ATTGGATGGAGTCTTGTCATATCCGGCTACAACCAACTTCTTGCTGAGGAAGTATCTGGC
GATGGCGCTCATTCCGATGCCGCCCGCTCCTACAAAATAAACTGCTTTAATATCTTTTAT
TTCCATTACTTTGTTGCTAATTTGATTACTTCGTCGGCGATGACGTCGGCAGAGTTCTTT
AATCCTAATTTCTTGATATTCTCACAGAGCGAAGCAAGCTTAGCCTCGTCTTTTACCGTG
TCAACTGCTTTCTTGAGCAATACCTCTGGTGCATCGGCATCCTTTACGTAGATGGCAGCA
TCTTTGTTGACTAATGCCATGGCGTTCTTGGTCTGGTGGTCTTCTGCCACATTAGGGCTT
GGAACCAGGATAACCGGTTTGCCGATGAGGCAGAACTCGCTGATACTGCTGGCACCTGCG
CGGCTGATAACCAGGTCGGCTGCCTTGTAAGCTGCACCCATGTCGCTGATGAAATCAGTA
ACCTTGAGCATTGGCAGCTCCTGACCTTTCAGTTGCTCCATGATGGCAGCATTATAGTAT
TTACCTGTTTGCCAGATAAACTGTACGCCGCTTTCTTTCACCAGGTCGAGGTGCTGGAGT
ACACTCTCGTTGATGGTTCTTGCGCCAAGGCTGCCACCTACGAGCAAGATGGTCTTCTTT
TCAGGGTCGAGACCGAACTGCTTGCGTGCTTCTTCCTGGGTGATGGTAGTTTCCAATACA
TTCTGGCGAACAGGATTACCGGTCATGATAATCTTGTCTGCTGGGAAGAAACGCTCCATT
CCTTCGTAAGCCACACAGATTTTTTCAGCCTTCTTGGCCAAGAGTTTATTGGTTACACCA
GCGTATGAATTCTGCTCCTGGATGAGGCAAGGTATTCCTTTGCTGGCACAAACATTGAGA
GTCGGACCGCTAGCATAGCCACCTACACCCACAGCCGCCATAGGCTTGAAGTTTTTGATG
ATGCTCTTTGCCATGTGCTGGCTCTTCCATATCTTGAAGAGTACGGCGATATTCTTGAGC
AGATGCTTTCTGTCAAAGCCGCAGATAGGCAAGCCCTTGATCTCATAACCCGCAGCAGGT
ACACGCTGCATTTCCATTCTGCCGAGTGCACCTACAAACAAAATCTTAGCATCAGGGCGC
TTTGCCTTGATGGCGTTTGCAATGGATACGGCAGGGAAGATATGACCACCTGTGCCGCCT
CCGCTTATGATAATTCTTAATTCATTATTCATATCCGTTCATGTTTATAACGCAAAGGTA
TAaAAAAaTATCGATTTAACGGCATTTTCTGCCATTTTTTCACCTTAATTTATAAAACTC
TTGTCAGGCAGCCACCATTTTGCTGTCGTCGAGCTCATTTTGAGGTATCTCTTTCTTCTT
GGCTGTTCTACTGATACTCAGGATGATGCCCATGTACAGACAGTTGATGATGGTAGATGT
ACCACCTCTACTGATGAGTGGTAGTGGCTGTCCTGTAACAGGAGCCAAACCTACTGCTAC
TGCCATGTTGAAGAGTGCCTGGGTAACCAGCATGATGGCGAGTCCCATGCAGAGGAAGGC
AGGGAAATTGTTCTCACACCGGTTGGCTATTCTGCCAGCTCTGAACAGGAGGATGATGTA
GAGGAATGCAACCAGTGCGGCTCCCCATATACCCATCTCTTCGATGATGATGGCATAGAT
GAAGTCTGAGAACGCCTGTGAGAGGAAGTCTCTTTCTACTGAGTTTCCAGGCCCTTTGCC
TACGATGTTGGAAGAGGCGATGGCGATGTTGGCATGTGCCACTTGGGCATCTTTGTCGAG
ATCGACATCCTGTGGGGCTACAGGTTTGGAGTTCATAAACTTGTCAATACGGGCTTTCCA
GGTGTCGGCTCTATGGAACATCTTTTCTGCCATGTTAGGCTTGTTCTGTTCCTGCTCAAC
CTTCTCGGTCAGCGTATTTtCCGGTTTATTGCCCTCTTCGCCCTTGTCCTGTCCTACTAT
CATGATACCTGCAAAGGCTGTGACGATGACAATCATGCACAGTCCCACCAGCTTGCCAAT
CTGGTTCATCGGCACTCGTCCGATGAGCATCATGGCTAAGATTGTGATACTGAGGAGCAT
GGCTGTGGATAAGTTTTCCAGTCCGATGAGAATTACAAATGGAGCGGTTGCTACAAGTAT
AAACTTGAATGCCTTCCTGTTGGCTCCCTGAGTTGTTTGCATAGCACTAAGAATCTGAGC
AACAGCCAGTACTACCGCTCCCTTCGCTATCTCTGAAGGCTGGAACTGTATGCCCATCAG
AGAGAACCATCGGGAGGCTCCGTTGGTAGATTGACCGGTAGCCAAGACCAGAACGAGCAA
CAGTAATGAGATGCCCATCACGACGGGGGTAACAATCTTGAAATACTTGCATTTCACCTT
GAGCATGCAAATCATGGTGAACAGACCGCCTCCCAAGAGCAAGATGTGGCGGATGACAGG
TGCCATGTAGTTTCCTGTCTTGTACGACAAGGAGCTGGAGGCAGAATACACCTCCACGAT
GCTTATCATACAGAGAAAGAAGAAGACCATCCAGATCACCTTGTCTCCCTTGAAAATATT
ACCAATGCTCTTGTTATTCATTTCTTTATAGTTCTATCTGTTCTATTGTTGAAAACTGTT
ATTCTCCGATAGCTCTTGCCAGCGCCTTAAACTGCTCGCCTCTATCTTCCATGTTCTTGA
AGAGATCGAAACTTGCGCAGCATGGGCTGAGGAGTACGGTATCGCCCGGCTTTGCCAATT
CCTGGCAGGCTGCCACGCAATCCTTCATGCTGTGAGTGTCGCGTACAGGGATGCCGAGTG
CGTCAAAGTTGTCGTGCAACTTCTGGTTGTCGGCTCCGAGATATACGATACCAGCACATT
TCTCCTTTACCAGGTCCTTGATCTGGTTATAGTCATTTCCCTTATCCTTACCGCCGATGA
TGAGGATGGTAGGGGTGGTCATACTCTCCAGCGCATACCAGCAGGCATCTACGTTGGTAG
CCTTTGAATCGTTCACATAGTAAACGCCCTGGAACTTGCCCACTTTCTCCAGACGGTGCT
CTACACCAGGGAAGTCGCTCAAGCCTTTGTGCAGGGTCTCGTGGTCGATGCCTACGATGT
TGCATGCCAGACCTGCGGCCAGACTGTTATAGATGTTGTGCTTGCCGCGTAGACTCATGT
CTGCCTGTGGCATTTCGAAGTCTGAAGGGAAGTTGAGTTTGTATTTGCCGTCTTCGATAA
AGCCAACGCAACCTTCCTCCTTGAACTCAGAGAATGGGCAGAGATGTGACTTGAGGTTGT
ACTTAGCCAGCTCCTTTGTAACGATAGGATCATCGTTCCAGAAGATGAAACTGTCTTCTT
CTGTCTGGTTCTGGGTGATTCGCATCTTGGCATCGGTATAGTTCTGCATCTTAAACTCAT
AACGGTCCAGATGGTCTGGAGTGATGTTGAGCAGGATGGCCACATTGGCACGGAACTCAT
ACATATTGTCGAGCTGGAAACTGCTCAGCTCGATGACGTAGTACTTATGAGGAGTTTCAG
CCACCTGAAGGGCCAGACTCTTTCCGATGTTGCCTGCCAGACCTACATCATAGCCAGCCG
ACTTGATGATGTGGTAAATCAGCGAGGTAGTGGTTGTCTTACCGTTACTTCCCGTGATAC
AGATCATCTTGGCATCAGTATATCTGCCCGCAAATTCTATTTCGCTGATGATAGGTGTAC
CCTTAGCCATCAGTTTCTGTATCATAGGTGCTTCCTTAGGAATACCCGGACTCTTGATGA
CTTCATCTGCATCTAAAATCTTTTCTTCTGTATGGTGACCTTCTTCCCATTCGATGTTGT
GGTCATCCATCAACTTCTTGTAGTTATCCTTGATCTTTGACATGTCTGAAACAAAGACCT
CGAATCCCTCTTTCTTTGCCAGCACGGCTGCACCTGCGCCACTTTCGCCAGCTCCTAAAA
TTACAATTTTGCTCATTGTCTTATTCTCTATACTTGTCGGGCTGATAAGAGCCTGTATTT
TATCTGATCTTCAATGTGATGATGGTCAATGCTGCCAGAATGATGGTTACAATCCAGAAA
CGGATGGTAATCTTTGATTCATGGAAGCAGTTGCGAGGCTTCTTCCACAGATACTTGCAG
TCAGGATCCAGCTGACTGTCCTGTGTGCGGAAGTTGTCGTGGATAGGTGTGCGCTTGAAG
ATACGCTGCTTCACACCTCTCCGCTTTCCTATCTTGTAATAGTAAACCTGCATCATCACG
CTGAGGCTTTCTACGAAGAAAATACCGCAGAGGATAGGCAGCATCAGCTCCTTGTGGATG
ATGATGGCACCTACTGCGATGATACCGCCGATGGTCAGCGAACCCGTATCGCCCATGAAT
ACCTGGGCAGGGTAGGCGTTGTACCAGAGGAAACCGATGAGGGCTCCGATGAAGGCACAG
AAGAACACTACCAGTTCCTCAGATCCAGGAATATACATGATATTGAGGTAGGCGGCAAAC
TCGATGTGCGACGACACATACGCAAGTATGCCTAGCGCCACACCTATGATGGCGGAGTTT
CCGGCACACATTCCGTCCATACCATCGTTGAGGTTGGCACCGTTTGATACGGCTGTTACA
ACGAAGATGGTCATGATGACGAAGAGAATCCAGCCTGCTGCTACCTTGTACTTACCGCAG
AAACTGGTGATGCTGGAATAGTCGAGGTTGTGTCCCTTGACGAATGGGATGGTGGTCTTC
AGCGATTTTCTTGCTTCCGTACGATGCTTTACCACCGTTTCCTGTCCCTGTTGCTCGATG
GCGAGGTTCTCGTTCATCTTTACATCAGGTGAAGACCAGAGTACCAGTCCCACGATCAGG
CCGATACCAATCTGTCCTATAATCTTATATTTGCCCTTCAATCCCTCCTTGTCGCGCTTG
AATATCTTGATGAAGTCGTCCATTCCACCGAGAAAGCCGAGCCATACGGTGGTGATGATC
ATCAGGATCAGATAGATGTTGCGCAAACGTCCGAGTAACAGTACCGGTACGAGGATAGCC
AGGATGATGATGACACCACCCATAGAAGGAACGCCAATCTTCTTGACACCGAACGGGTCG
ATGCTGGCATCGCGCTGTGTCTCTGTAATTTGCTTGCTCTTGAGATACTTGATGAATTTC
TCGCCGAACCAGGCAGAGATTACCAATGATAAAATCAGCGCAAGCAGGGCACGGAATGAG
ATGTAGCCCCACATGTGAGAACCTGTGATGCCCCACTGTTCCAGAAATCTAAAGAGATAG
TATAACATTTTTCTTTCTTTTCTTGATTGATTTTACTTCTGTGAAATTCCGAAGATGTCG
CGAATCACCTCCTTATCGTCAAAGTGGTGCTTTACGCCCTTGATCTCCTGGTAATCTTCG
TGTCCCTTACCGGCTACGAGAATCACGTCGCCCTTCTTTGCCAGCATGCAGGCTGTGCGG
ATGGCTTCCTTGCGGTCTACGATGCTGATTACTTTCTTCATCTGCTGGGCATTGAGTCCG
GCAAGCATGTCGTTGATGATGTCCTGTGGCTCTTCGAAACGTGGGTTGTCGCTGGTGATG
ATTACCTTATCGCTCTGCTTTACAGCCTCCTGTGCCATCAATGGGCGCTTGCCCTTGTCA
CGGTTGCCACCGGCACCGCAAACGGTGATGACTTCTCCGCCCTTGCCTTCGAGCACTTCG
TGGATGGCGTTCAATACGTTCTCCAGTGCATCTGGTGTATGGGCATAGTCAACAATGGCG
GTATAACCTTCTGGCGACTGGATTGGTTCCAGTCTTCCGCTTACGCTGTGAAGGGTACTC
ATCACTACGAGTACATCCTCTGGCTTCTTGCCGAGCATAATGGCTGCACCATATACGGCG
AGCAGGTTGCTCACGTTGAACTTACCGATGAACTGTACGCCCACTTCTTTGCCGTCAATC
TCCAGATACATGCCGCCGAAGTGACACTCCAGGATCCTGGCTCTGAAGTCTGCCATGCTG
CGGGTAGAGTAGGTTTTCACGGTAGCCTTGGTGTTCTGTACCATGATCATGCCGTTCTTG
TCATCGGCATTGGTAATGGCAAAGGCTGTCTTAGGCAGTCCGTCGAAGAAAGCCTTCTTG
GCGTTACGGTAGTTCTCGAATGTCTTGTGATAATCGAGATGGTCGCGGGTCAGGTTGGTG
AACAAGCCTCCGGCAAACTGTAGGCCTCCGATACGCTTCTGTGCGATGGCGTGAGAAGAG
CACTCCATGAAGGCATACTCGCAGCCAGCCTCTACCATCTTGCCCAGGAGCATGTTCAGT
TCGATAGGGTCTGGGGTGGTATGGTCGGCAGGGATAGCCTCGTCCTCAATGTAGTTGCAG
ACGGTAGAGAGCAAGCCACACTTATGGCCGAACTTGCGGAACATATTATATAATAAGGTG
GCAATGGTGGTCTTACCATTGGTACCTGTTACGCCTACCAGTTTGAGCTTTCTTGAAGGG
TCGCCGTAGAAAAGGGTTGCTACCTTGCCGACAGCATCCTCGGTCGAAGCGACCTGAATG
TAAGTTACGCCCTCAACTTTCTCTTCAGGCATGTCTTCGCACAAAACCGACTTTGCGCCC
AGTTCCAATGCCTTTGGAATAAACTTGTGACCGTCAACCTGCGTTCCCTTCATGGCAACG
AAGAGATGACCTTCCTTAATCTTGCGAGAGTCGATGTTTACTCCCGTAACCTCTACATCA
GCATCGCCGATTATCTGAACCGGCTCGATGTTTTTGAGTAATTCTTGTAACTTCATATCC
TGTTTCTGTTTTATATTCTATATATTTTTTATCTACACCTTATTATATATAGGGCTTCAG
ATAACTGTTTCTGAGTTTTATTCGAGCACAATGCTGCATACGGCACCTTTCTTGATGACC
GTTCCCGGCACCAGACTCTGCTTTACTACCTTTCCTCTACCTGTAATCTGGGTCTTGATG
CCCCGGCTCTCCATATTGTAGATAGCGTCTCGGGCTCCCATTCCGGTAACGTCGGGTACG
ATTGTCTTGCCGTATTGTTTCTCCCTGATGAGCTTGATGCTGTGGTTACCCACGCGCTCT
GCCTTGCCCCAGATAGGGTTGCCGTCGGCATAGCTGCCACTCCAGTTGGCATTGGTCTTG
ATGCCGAGGTGGCTGAGCACATAGTTGGCAGCAAGGATATTGCCTGCCTTTACGTCAGGA
ACGAAGACGGATGCTGAGTCGCGGGCGTCCTTTACGTCAACTTTCAGACTCTGCGCCATG
ATGCCTTCTGAAATCTCATGGAAGACCTTACCGCACATCGTACCGCCCGAAGCAGGCAAA
CCGGATTTCTGTATGCAGACGATACAGCTGTAGCGTGGCGCATCGGCAGGGAAGTAGCCT
GCGAAACTGATGAGATAGCTGGTTCCGCCACTCTTATATCCGCCGGCACCTTTTGAAATC
TGGGCTGTACCGGTCTTTCCTGCCACTTTGAAGTTAGGCGAACCGGCTTTCTTTCCCAGT
CCCACGCTTACCACCTGTTCCAGGATGGTTTGCAGTTCCTTGATGCTCTTCTCCTTGGCT
ATCTGCTGGCGCATCACTTCAGGAGGAAATTCCATGATGgTTTCTCCGTTCTTCATTACC
TTGCTCACGAATCTTGGTCGCATCATCTTGCCGTTGTTGGCGATGGTGTTGTAGAAGGTG
AGGGTAGAGATAGGCGGTATCTGGGTCTCATATCCGATACTCATCCATGGCAAACTGGTC
TTTGCCCAGTTGTCATATTGTCCGTTCTTGTTTCTGTGCGGCATGCGGATTCTGGCTGGC
GTTGCTCCCACCAGCGGAATCTTCAGGTCGTCGTGCAGACCGGTACGGTAGATACCCTTT
ACGAATTTCTCCGGGTTGTTGCGGTAATGGTCGTCTATGATGCGGCTCACACCGATGTTC
GAACTATACCACAGGGTCTGTGCGAGGGTCAGCATTCCGTATCCGCCTTTTCGCCAGTTG
TGGTCTTTCATTTCTCTGCCGTACATCGGCCATATACCGCCACCGGTTTCTACATGATAG
GTGGTGTCTACCACTCCGTCGTCCAGCGCTACGAGGATAGAGGCTGGCTTGAACACCGAA
CCTGGCTCCAGAAGGTCGCTCACGGCATGGTTGTGGATTTCTCTGTATTCGCCGTCGAAA
CATTTCTCCATGTTTACGATGGCCTTGATGTCGCCCGTAGGTACATCCATCACGATGGCT
ACACCCACATTGGCGTTGATTTCCTTCAGCTCGTCGATGAGTGAGCGTTCGGCAAGGTCT
TGTATGCTCACATCGATGGTGGTCATGATATCGGCTCCGTCAATAGGAGGGGTATCGGTA
ATGTCGAGGAACTTGTTGCGCACCTTGCGGCGATGCACGATACCGTTGGTGCCTCGCAGG
ATGGAGTCGTAACTCAGCTCCAGACCGAAGCGGGCAGTATCCTTGGCGCCATACATGGCT
CCGATGGTACGGCCTGCCAGCGAACCGTAAGTTCTGGTTCGGGCATTATATTCTTCCCAG
TGGAAACCGCTCTGGTAGGGTTTCAGGCGGAATACAGGGATGTCCTTTATCTCGGTGAAG
GTGTTATAGTCTACACGCTTCGGATAAACCGGCCAGTGGCGGCTCATCTTGGCGCGACCT
TCGGTGAGGTGCTTCTTGAAATCAGATTCGCTCAGGTTCGGGAATATCTGGTGCAGGCAA
AGACAGATGGAGTCTTGCTTGACATCCCACAGCGAGTCGTTTTCTGCATCTTTCAGCGCC
TTGAAGTCCATGAAAACCTTAAACTCCGGCAGCGAACTTGCCATCAGCTGTCCTGTGCAG
CTCAAGATGTTGCCTCGGTTTGGCTTTACGGTCACGGAATCCTTCTTCTGCCGTTCTGCC
ACCTTCATCCAGTAATCATGCTTGGCGGTCATGATGTAGAGCGCTTTACCCACTACGGCT
ATGGCGAAAATCGTCATGATGATGGCGATGGCGCTGTAGCGGGGCATTACTTTCTTATGA
TCAAATTTGCTGCTCATTCTTCGGGTACGTTTATGATGTATGGAGGTTGGGTAGCGATGT
GCAGCACGCTGTCTTTGTTGTTTTTCAGCATGTCGAGCACATTACTTTCACGACTCTTCT
CTGTTATCTGGCTGCTTGTAGACAGCGCTTTATATTTTGTGTCTTGCAGTTCTTTCTGCA
GTTTGTCCAACTCGATGATATCGTTCTGGATATTGTATCGGTTGGATATGTAGATAATGA
CAAAAAACACGATGAGGATAACGAGCCATATCTGCCGGCGTATGATCTGTGCGGTAAGAA
TGTCTCCACCCAGAATCTTTCGCAGCGTAAAGCTCGATGATCCTGAAGCCTCTTCCTCGA
TGGCTTGCTTGGCTATCACTTCCTTGAGCGAAGCCTGTGGGGCTTCCTGCTGCTGTGGCT
CTTCCTGCTGCAGGTTCTCCTGCTTCGGGGTTTCCTGCTTCGGCGGTTTCTGTGATGCCT
GTGCCTTTTCTTCGGCGATAGGCTTCTCGCTGATGTTTATGTCTTTATCGTTTATCATTT
CTTTTCTGCTATTCTTAGTTTGGCGCTTCTGCTCCTAGGGTTTCTTTCCTGCTCGTCGGC
ATCGGGAACGATAACCTTGTTGTTCACGAGTTTGAAAGGGGTTTCTATTCTTCCGAAGAA
GTCCTGCTCTATCTTGCCTTCTGCATTGCCCGCTTTCATCATGTTCTTTACGATTCTGTC
TTCCAGCGAGTGATAGGTGATGACGCTGAGTCGGCCTCCCGGTTTCAGAAGTTCCGTGGC
TGAGCGGAGCATCTCTTTCAGGGCGTCCATCTCGTGGTTCACTTCTATGCGCAGCGCCTG
AAAGAGTTTTGCCATGTCTTTCTTCTCGCGTTCCCGCTTGAAGAGAGGCTCTACGGCTGC
CATGAAGTCTTTGGTGGTGAGGATGGGCTTCTCGGCTCTTGCCTTGACGAGTGCCGAGGC
GATGCGGCGCGAGTTCTTCAGCTCACCATATAGGTAGAAGATGTCGGCAAGGGCACCTTC
GTCATATTCGTTTACGATGTCGGCAGCAGTCTTGCCTGCACGCTTGTTCATGCGCATGTC
GAGTGGGGAGTCGAAACGGAAGGAGAAACCGCGGGTCTCGTCATCGAAGTGGTGGCTCGA
TACGCCCAGGTCGGCTAACAGTCCGTCGAGTCCGTCTACCCCGTAGTAGCGCATCCAGTT
TTTCAGGAATCTGAAGTTGGAGCATACGAAGGTGAAGTTTTCGTTTGCCACCACGTTGCG
TTCTGCATCGGCATCCTGGTCGAAGCTGTACAGGTGCGCTCCCTCCGTCAGGCGCGACAG
AATCTCTCTGGAGTGTCCGCCGCCACCGAAGGTTACGTCTACATAGATGCCTCCTGGCTG
TATGTTCAACCCGTCAACGCTCTCCTTGAGGAGCACCGGTACGTGATATGTTTCTGCTGT
CTTTATCATATATCTTTTTGCTGTCTTATCGCGTTATAATATTGCGTGCGTACTTATTAG
TGTATAAATTTGGGTTCAAAGGTACATAAAAATCTCCATATAGCCTTACATTTTCCCACA
AAATTTATAAAACTTAATGAAAAAGTTGTTTTTGGTCAACTTCACCTTCCAGTTTCGGTC
ATCGCCTTTTTGTTCTCATCAAGTGTGATGTTTTTGCAAAAATACGTGCAAAATGGGCTC
GATTTGTCGTGATAGTTTAAAAAAaCTAATAAATTTTCGCTTTTTTGCTATTTTTTtGGA
AAAAATGGCACGTATTTGAAAAAGTTGAGTTACTTTTGCACTAACTTATATAAGTTTTAG
CAAACATGAGTGAATCAATAGAGAAAACGATAGACATAGATAAGATTCTTAAGAGCAAGA
TGGGAAGCAAGGTGAAATTCGTACCGCGCTTCCTGGTTTCCTGGCTCAAGAAGATTATTC
ACGAGGACGAGGTGAACAGGTTCTTGTGGGAGAGCCGTGGCCTTTCGGGTACTGAATGGC
TCACCGAATGTGTGCGCTATCTGAAGATGGATGTTGAAATCGTAGGCTTGGAAAACCTGC
CTGACAAGAACGACGGCAAGCTCTATACCTTTGTTTCCAATCATCCTCTGGGCGGACAGG
ACGGCGTATGTCTCGGTTCCATCATCGGCAAGCACTATGATGGCAAGTTCCGCTATCTGG
TGAATGATCTTCTGCTCAACTTGCCGGGTTTGAAACCTGTAAGTATCGGCATCAACAAGA
CGGGTCGCCAGAGCCGCGATTTCCCACGTATGGTGGAGGCGGGCTTCAAGAGTGACAACC
ACATGCTGATGTTTCCGGCTGGCTTGAACAGCCGCAAGCGCAAGGATGGAACTATCCACG
ACCTGCCTTGGAAGAAGACGTTTATCTCTAAGAGTGTAGAATATCAGCGCGATGTGGTGC
CTATCCATTTCGGAGGGCGCAACTCTGAGCGTTTCTACCGCATCGCCCGATTTAGCGACA
AGTATCTGCCGTTCAATCTCGCCATGCTGTTCCTGGTTGACGAGATGTACAGAAATGTGG
GCAAGCATTTCCGCATCTCCATCGGCAAACCGATTCCTTGGCAGACTTTTGATAAGAGCA
AGTCGGCTACAGAGTGGGCGCAGTATGTTGAAGACAGGGTTTATGAACTTTAATGGTTAG
CAAAACCCGGGAACATTGTTTTATATTAACGAAATCGTAGAATCATAGCATATAAGAAGA
GTAATATGGAAGAAGAAATCATCCAACCGATTGACCGTGAGCTCCTGAAGAGTGAGCTTA
CACCCGACAAGCAACTGAGAATGACCAATAAGAGCCATAACGAGATTTACATCGTTACGG
CAAATGATTCGCCTAATGTGCTGAAAGAGATTGGTCGACTTCGTGAAATCGCTTTCCGCG
AAGCGGGAGGCGGAACGGGCAAATCTATGGATCTTGATGAGTTCGACTTTGGTGACAACT
GTTACAAGCAGCTGATAGTCTGGAACCCTGAAGCCGATGAGATTATCGGCGGTTACCGTT
ATCTCCTGGGTAAGGACTGGGAGCTCGATGAGAAGGGACAGCCTAAGCTGGCAACCAGCC
ACATGTTCCATTTCTCCGACAAGTTCCTCAAGGAGTATATGCCTTATACCGTAGAGTTGG
GCCGTTCCTTCGTTTCGCTCGAATATCAGAATGTACGTACCAACACCAAGAGCATCTTTG
CTCTCGACAATCTCTGGGATGGTTTGGGCGCCTTGACGGTTCTCTATCCGGAAGTAAAAT
ATTTCTTCGGCAAGATGACGATGTATCCGTCTTACATCCGTCGTGGCCGCGACATGATTC
TCTATTTCCTCAAGAAGCATTTTGATGACAAGGAGAACCTCGTAATCCCGATGAAACCGC
TGAAATTGGATACTCCGGAGAGTGATTTGGCTGCTATCTTTACAGAAGATGACTTCAAGG
CAGACTATCGTATCCTGAACCGTGAGGTTCGCAAGTTGGGTTATAATATCCCTCCTCTTG
TTAATGCCTACATGAGTCTGAGTCCTACGATGAAGCTTTTCGGTACCGCCATCAACTATG
GCTTTGGTGATGTAGAGGAGACCGGTATCCTTATCGCCATCGATGAGATTCTCGAAGAGA
AGCGAGTTCGCCACATCAACAGTTTTATTAAGGAACATCCTGAGGCTCTGAAGATTACGA
GCGGAGCCAATAATTTGATTTATAAGGAAAAAGGTATCTAGACTATACCGCAGAATCCCA
TGTTCTTATTGCTTATTGGCAATAGAAACATGGGATTTTTGTTTTCTGTAAAAACTGCTT
GCCTCGGTTAAATAGTCTTAATGAATCTCGGAAAAGGCAGCGGAATCTTGGTTTTATGTG
TCGAAAAGTGTATCTTTGCGCAGGTTTTATGTGTCAGAAAGTGTAAAGATATATCACCAA
CATGCCGTTATACGGGGTGTCTTTAAAATGAATTGCAATATGGACAGAAAATTATCAATC
AGATTTTATAAAGACCGGGAAGTAAGAGCGGTTTGGGACGGGGAATACAACAAGTGGTGG
TTCTCTGTGCTGGATATTATCGGCGTATTGAACGAGCAGGACGATTATAGCAAGAACCGT
AATTACTGGAAGTATTTGAAAAATAAACTGAAGAAGGAAAATAATGAACTGGTTAGTGCT
ACTAACCAGTTGAAATTACAAGCTCCTGACGGCAAACTGCGTTTGACCGATGTCCTCGAC
AACGAAGGTATTATGTTGCTAGCCAGGAACTTTCCTAACAATAAAGCTGCCGACTTCCTG
GATTGGTTTACCTATAGCGATAATACCATTGATGGCCAGAGCCGCAAGAAAGCATACACT
CTTTTTGAGAGTGAACTGATTAATTCCATTACTGAAGGTTCTGTCAAAGGTTTGCAGCAG
ATTCATGCTTTCCTCTTTGGTGGTCTATACGATTTTGCGGGACAGATCCGAACTATGAAC
ATTGCAAAGGGCGGTTTCCAATTTGCCATGGCGCAGTATCTTCCACAAACACTTGCTGGA
ATCGAACAGATGCCGGAAAGTACGCTGGATGAAATCATCGACAAATACGTAGAAATGAAC
ATTGCTCATCCTTTCCGTGAGGGAAATGGCAGAGCTACGCGCATTTGGCTTGACTTGATA
TTGAAGCGCAGGCTGAAAAAATGCGTGGATTGGAGCCTTATTGACAAGAACGATTATTTG
GCTGCGATGACACAAAGTGTTGTTGATAGTAGTAGCATCAAACAGCTTATTTCCAATGCT
TTAACAGATCAAATTGAAGACCGTGAGGTCTTCATGAAGGGCATAGACTATTCTTATTAT
TATGAGCAGGTGGATGAATAAATAAAAAGAAAAaTAACACGGACAAATTCAAATTGTCCG
TGTTATTTTTtAGTTTAAGATTTGTTTTATCCCTTACATTTTCCCTTATACAATAGGCAG
ACTGATTCCGTTGATCTTCTGATAGATGTCGAGCGCATAGATGTCGGTCATGCCGCTGAT
GTAATCAATTACCGCCATGATGCGCTCCTCCAGATTCTCGTTCTCTATATCATACTGGCT
GCTTACCCGGCGCAGGAGCTGCTTGGAGTAGAAACGCGATGGGTTGACGGCTGCCTCGAT
GAAAACCTCCATCAGAGTTGCCATGATTTGATAACCCGACAGTTCTATGTCGAGTACCGG
CTTGCTTTGGTAAATCTTGGAGTAGGAAATCTTCTCACATTCCTTGTATGCCTTTTTCTG
GCGCTCGGAAATATGGTCGATGAGACTGCCCTCGAAAGTTCCGGCAAGGATTTCCTCTTC
GTGAGCCAGGAAGGCTGCCACACATTCGTTCTCCAGTTTGCCGATGACGCTGGCTCTCAT
GTAAACCACTTTCTCGTTTTCGTCAGTCAGTTCTTCGTCGATGATGCGCTGGCGTATCTT
CTGCTGGATATCTTCATCGAAGAAACTCAGCAGCAAGTGCTCCGTCTCGGCAAAGGAAAG
AATCTTGAGCTTATGGGAGTCTTCGATGTCCATGATTTCGTAGCAGATATCGTCGGCAGC
TTCTACCATATATACAAGTGGATGGCGGGCGTATTTGAGAGGCTCACCCGGTGCAGATTT
GCAAAAAATGCCCAATTCATCGGCAATTTTCCTATAAGATTCCGCTTCTGAAGCAAAGAA
ACCGAACTTGCCGTGGTTGCCGGCAAGACTGCTTGCAAACGGGTATTTTACGATGGAAGC
AAGCATGGAATAGGTCATGACGAAACCACCCTGACGGCGCCCCTTGAACCGGTGGGTCAG
GATTCTGAAGGCATTTGCGTTGCCTTCGAAATGCGTAATATCATCCCAAAACTCCGATGA
AACCATTGATTTTATCTTCTGACCCGGTCCTTCAGAGAAGAAAGTCTGGATGGCTTTCTC
GCCGGAATGACCGAAAGGCGGATTGCCCAAATCATGTGCCAGACAGGCTGCACTTACGAT
GGTACCTATCTCCTCGAAGAGCGTATCCTTCAGTTCAGGCCGCTTCCGGATGACGTGTCG
GGAAATGTCGTTACCTATCGACATGCCCACACTCGCCACCTCCAGACTGTGGGTGAGGCG
GTTGTGAACGAAGATGCTGCCCGGCAAAGGGAAAACCTGCGTCTTGTTCTGCAGGCGGCG
GAATGCCGATGAAAAGATAAGACGGTCGTAATCGCGCTTGAATTCAGAGCGATCATCATG
GCGCTCGGCATGCTTATGCTCCTGTCCGAAACGCTTGTTGGATATCAGTTGTTTCCACTC
CATATTATTGTATTACTTGATTCTGTAGCGCAAAAATACACTAAAGTAAGCACAAATCAA
AATAAAATATGATAAATTACATGTTTTTATCCTCAAAAATTCATTTATTCCATCAAAATT
GCTTATTTTTGCAGATTATTAAACTCAGACACAGATAAAAAAGGAAAAGTCATGATAAAA
GTACAGATTATCAACAAGGGGCATCAGCCTCTACCTGCGTTTGCCACACCTCAGAGTGCC
GGCATGGATTTGCGTGCAAATATCGATGAGGCAATCGTGCTTCATCCTATGGAGCGACGG
TTGGTGCCAACCGGTCTTTATATGGCTTTGCCTGCAGGTTATGAAGCGCAGATCCGTCCT
CGCAGCGGTCTGGCTTTGAAGCATGGCATTACCGTACTGAATACGCCGGGAACCATCGAT
GCCGATTATCGCGGTGAAATCATGGTTCTGCTCATCAATTTCTCTACAGAGGATTTCGTT
ATCAACGATGGCGAGCGTATAGCCCAGATGGTGCTGGCTAAGCATGAACAATGCGATTTC
ATCGAGGTTAATGAACTCGATGAGACCGAGCGTGGTGCCGGCGGTTATGGTCATACGGGA
GTAAAATAACAGATTATTAAAGATAGAATAGAAAGGATTAGAATCGTGAAGATGAATCTT
AGAAATATCAGTTGGGCAATGGGGCTGGTCTTGCTGGGTTCGGTAGCCATGCCGTCGCTT
GCCCGTAAAAAGAAGGTGCAGCCGGTTCAGAAGCCGGCGGTTCAGGAGGACCATCTCTCT
CCGAACGACCGCCAGCGCTACAACTATTTCTTCCTGGAGGGAGCGCGCCAGCAGGCTGCC
GGCAATTATTCGGCGGCTTTCGACCTTTTTGAGCATGCCCGGAAGATTGACCCGAAGGCG
GCTGAAACCTATTTCTATGAGTCGCTTTTCTATTCTCAGCTCAAGCAGGATTCCCTGGCA
CTTGCCTATATGCAGAAGGCAATAGAACTGAATCCGGAAAACCAGACCTATGCAGAGCAG
TTGGGCAGATATTATATAGGTAGCCAGAAATACGATCTTGCCATCGATGCCTATGAGGCT
CTGTATGCCAAAAACCACGATAATACCGATGCCCTCCGCATCCTGGTTCAGCTTTATTCC
CAGAATAAGGATTATAAATCAGTACTCAAAACCATTTCGCGTCTTGAGGTGGAAGAAGGT
GAAAGCGAACAGTTCACCCTCTCTAAAATGAGAGTTTATGAACTGATGAACGACAAGAAG
GCTGCCTATCAGGAACTGAAGTCGCTGGTAGACCAGCATCCGCTGGATATGCAGTACAAG
ACGATGCTGGGCAACTGGCTCGTACAGCACGACCGCCAGAAGGAAGCTTACAAGTGCTTT
ACCGATGTGCTGAAGGAAGAGCCTGACAATTCCTATGCCCAGATGTCGCTTTACGACTAT
TATAATGCCACCCATCAGGAGCAGCTTGCCGGGCAGATGCTCGATAAGATATTGATGAGT
CCGAAATCGGATCTGGAGACCAAGGTGATGATGTACCGCTCTTTCATTCAGAAGAACGAG
AGCGAAGGTGGCGATTCTACCAAGGTGATTGCGCTGTTTGACAAGGCGCTCAACGTGGCT
CATCCGTCAGCCGATGTGGCAGAGATGAAAGCGGCTTATATGAGTTTAAAGAAGATGCCT
GCCGACTCTGTTTGCCGTGCCTTCGAAAAGGTGCTTACCATAGCGCCGGATAACGTGAAT
GCCAGAATGCAACTCGTACAGATGCTCTGGAACGAGAAGAAATATGACCTGGTTTCCCAG
CAATGTAAGGCGGCTCAGGAGTATAATCCCGAAGAAATGGTGTTCTATTACTTCGGTGGA
ATGGCGTATTATCAGAAAGATAAGGAAGACGAGGCGCTCCGTGAGTTCCGTCTCGGATTG
GCGCAGGTGAATGCACAGTCGCCTGCCGACCTGGTTTCCGACCTCTATGCCGTAACCGGC
GATATCCTTCATAAGAAAGGTGAAGAGCAGGAAGCCTTTGCGGCTTACGACTCCTGCCTG
CAATGGAAAGATGACAACGTGATGGCGCTGAACAACTATGCCTACTATCTGAGCGAGAAG
GGCGTTGACCTGCATAAGGCTGAGTCGATGAGCTACAAGACCATCAAGGCAGAGCCGAAC
AACGGTACTTATCTTGATACCTATGCTTGGATTCTCTTTATGGAAGAACGCTATGCTGAT
GCCAAGACTTATATAGACCAGGCACTCAAAAACCGCGATTCCACCGCAGATAACAGTACG
GTTATTGAGCATGCCGGAGATATCTATTATATGAATGGTATGGCCGATGAATCCGTAGAT
TTCTGGAAGAAAGCCTATACCGGCGAGAACCAGACTGAGGTGCTGGCATGGAAGATTAAG
AACAGACAATATATTACCGGAGAAGAACTGAAGAAGCGTAATGCGCCAAAGCAGAAACCT
GCCGCTACGAAGAAGTCAGTTAGAAAAGGTAAGAAGAAATAAACGGAAAGTAGAAAAATC
AGGAAAGATGAAATATACAATGAAGAAGAATAAGAAGATGCTGCTTGCCGCAGCCTGCAG
CATCCTGCTCCTCGGTTCTTGCGGAACCAGCAAGAATTTACAGGGCTCTGGCTCCACATC
AGCCAGTCATCAGAAAGAGAATGCCACCAAGGGTTCTGGCTCCCGTCAGAGTGAGACGCT
CAGGAAGTTGGCTTTCGTACAGAAGGTTTCAGACAATCAGGTGTATACCAGGAATATTGT
AGGCAACATGTCGTTTACGCTCCAGGCTGGTGATAAGGACATTACTGTGCCGGGCAAACT
GAGCATGCGTAAGGATGAAATCATCCGCATCCAGCTCTTTATTCCTATCTTGGGTACAGA
GGTGGGCCGTCTGGAGTTTACTCCCGACCATGTACTTATCATCGACCGTCTGCACAAGGA
ATATATCAAGGCAGATTATACCCAGGTAGACTTCCTCAAGAAGCAGGGCATCTCCTTCTA
TTCTCTGCAGGCTCTCTTCTGGAACCAGCTGCTCCTGCCGGGCGAAAGGACTGTGAAGGA
ATCAGACCTCAAGAAGTTTGATGCCAGACTGGATGTGGCAGGAGATGCTGTGCCGGTTAG
TTTCAGGAACGGCAATATGACCTATGCCTGGACAGCCAACCGAGGAACCGGCCGTATCAC
AGCAGCAGATGTTGTCTATAAGAGTGCGCAGAACGGCACCTCCAATCTCCACGTCTCCTA
CGGCAACTTCAAGAGTGTAGGCGTCAAGATGTTCCCTGCCTCCCTGAATCTGGCGATGAC
CACTACTGCTACCAGGAAAAAGCAGGAGGCTAAGATCAGTCTGGAATTGAATCAGGTGAA
GACCGACAGCAAATGGAGCACTCAGACCGAGATTTCGGGCAAATACAAGCAGATTTCTCC
AACAGATGTGCTCAGCAAGATATTGAGTATGTAAATGCTCATCAAGAGTTTGAAATTATA
GAACATGGGTTTTTAATATAAGAAATGAAGCGAATCTTATTATTCATCATGGCGATCACC
TTCTCGCTCGCACCTTTTGCGCAGAAGCATTCTGCCCAGAAGAAGCCGGTGAGAAAGACT
GCCGTAACTGCGAAAAAGAAGGCTACTACTCCTGCCAGAAAGACCAACAGTAGAAGTCAT
GTGGTCAGAAAAACATCCAAATCAGCTGCGCCAACCAGAGCAGAACGCAAGGCGGCAACC
TATAGCAATGCCTCTATCCGGGGTTTGCAGGGACAGCGCGCTTCTATCCGGAAGAAGATC
AGAGAGCAGGAGCAGGCTTTGCAGAGAAATAAGGCGGATGTGAAGAAACGTCTTGAAGAC
CTGATGGCGCTGAACGGAGAAATAGACCAGCGTCAGAAGAAGATTGACGGTATCCAGAAG
GATATCCATCATATTGACGGCAATATCGGCATTCTGCAGGCACAGTTGAAAACGCTTCAG
CAACAGTTGCAGGACCGCAAGAACAAGTATATCCGTTCCATGCGCTATATGAGCCGTCAT
CATACGGTTCAGGACAAGCTGATGTTCATCTTCAGTGCCAAGAATCTGACACAGATGTAT
CGCCGCCTTTCCTTCATCCGCCAGTATTCTTCCTATCAGAAGGTGCAGGGCGAGGCTGTA
AAGGCTAAGCAGAAGCAGGTGAACGAGAAGCACCAGCAGTTGCAGCATGTAAAGGGACAT
AAGAACACCTTATTATATAAGGGTAAGCAGGAGAAGACGGTATTGGAAGGTAAGCAGACC
CAGCAGCAGGAAATGGTGCAGGGACTGCAGAAACAGCAGAAGACCATTCAGGCTGTCATC
GCCGACCAGCGTAAGAAAGATGCGGCAATCAACGCTCAGATTGACCGCTTGATTGCTCAG
GAAGTAGCCAAGGCTCGTGCCCGTGCTGCTGCCGAGGCTAAGAAGAAGGCCGCTGCCGCT
GCTGCCGCCAAGAAACGTGCCGAGGAACTGGCTCGCAAGAAAGCTGCTGCCGAGGCTGCT
GCCAGGGAGAATGCCCGTCGTATAGCCGAAGCCAAGGCGCGTGAGGCTGCTGCCGAAGCT
GCCCGCAGAAAGGCTGCCGAAGAAGCAAGACTGGCTGCCGAGGCTGCAAGAAAGGCTCAG
GAGGAGGCTGCTGCCCAGGCTGCTGCTCAGGCGAAGGCAAAAGCGCAGGCTAGGGCGCGT
GCTGCTGCCGAGGCTGCCAAACGTGCCGCCGCAGAACAGGCTGCCCGTGAGGCTGCTGCC
GAACAGGCTGCAAGAAAGGCGGAGGCTGAAAGACAGGCTGCCGAGTTGAAGGCGAAGATG
GATGCGGAACGCAGTACCCGTGAGATTGCCGCTGCCAGGAAGGAGGCACAGGAGGCTTCT
ACCTTGAGTTCGGTAGACCGTATGCTGAGCGGTGGATTCGAGGCTAACCGTGGTAGATTG
CCGATGCCTATCAGCGGAAGTTACCGTGTGGTAAGCCATTTCGGCCAGTATAATGTAGAA
GGTTTGAAGGGTGTAACGCTCGACAATAAGGGTATCAACATCCAGGGTAAGCCGGGTTGT
GTGGCTCGCAGCATCTACGATGGTGAGGTGAGTGCCGTCTTCGGTTATGGTGGCATGTGG
AATGTGCTGGTGCGTCATGGTGCCTACATCTCTGTTTACTGTAATCTGAAATCGGTCAGC
GTTCATAAGGGTCAGAAGGTACGTACCCGTCAGGCTTTGGGTAGTGTTGGCTCTGAAAAC
ATCCTCCAGTTCCAGCTTCGCAAGGAGACAGCCAAACTCAATCCGGAGGCTTGGCTGAGC
CGATAATGTATGAATAGTTGCAGCCGGTAGTGTTTTTACTGCCTGGCTGCTGTAGATGAT
AGAAATGAAACCTCCAATCGACTGGGTTCGGTTGGTGGTTTTTGATTGCTTACTAAAGAG
GTGGTTACTGGCTTTTTTTGTGTTGTAACAAAAACTTTGTCTCATTTATCATTTAATTTT
TATTAAATATTGCTTAAGGGCTGATTCAATTTTATGTTGTAATTTTGCAACCGCAAATTT
TCGAAAAGAATTAATAACGAGAAAAGAAGTTTTATAAATATGAAGCATTCATGAAAAGAT
GTATAGGGCTATTCTTATACTGTTGGTTCCTTATCATTTTGTTTACTTCTTGCATTTATG
ATGACTATTCCGGTTGTCCGCAAAAGGATGGCCGTAAAATGGTGCGGATTAATGTGGATT
GGCATTTGTTTGATAAAGAGGTGCCTACTGGTATGACGGTCATGGTGTTTCCCTGGTCAG
GTGGTGCTCCGCAAACTGTCTTGACTAATGAGATAACTCATGCCGACTTTTCCTTAGAAC
CTGGAAAATATCGTATCCTTGTATTCAACCAAAGTACGACAGAGTTTGGTACACTCGACT
TTCTGGGAATGGACTCTTACGAGACAGCACGGGCTGTGGTACAGCATGCAACATCGCGTT
GGTACTCGCGTGGAGATGATGAACAGATAGGAGTTGAGCCCGAGTGGCTTGCCTCTGATA
AACTCGATGAATTCGAGGTTTCTGGAGACTTTTCTGAGGTTACTTTAACTCCAAGGAATG
TGCTTTCGCAAATCCATGTCAACGTGAAAGTTCCAAGTATAGGATACCTGCGTTATGCGA
GAGGATCCTTAACTGGTATTTCAGAAGGCTATCTGCTGGGGCAGGGGAAGCCGCTTAAAA
GCAAGGTGACTTATCTTCTGGAATCCTGGACGAAATCGATTGATGAGAATGACGCGACGC
TGGGAACGTTGAAGACATCGCTTAAATGTTTTGGTCTACCCGAAACCGACCATCCTTCTG
CTGAAAACAATAAGCTATCCCTTTCTGCTTTGTTGATAGACAACAAGACGCAGGTAGATT
ATCAGTTTGCGGTAGGAGATAAGTTTAAGAAAGATGAAAATTCATCGGATTCAGGTTATA
TAGTTTCTCTCCATGTAGATGTTGATGTGCCACCTTTACCTGAGGTGAAGCCTTCTGAGG
GAAGTTCTGGCGGTTTTGATGTCACCATCCAGGATTGGGGTAAACCTGAGGATATTGATA
TGGAACTATAGAAAAAGTGATAAGAATAAGATAAAGTAATGATAGATTAGTTTAATTTAA
AAATCAAAACAGATATGTATAAGAAATTTTTTATGGCTATTGCTGCCATGGCAGCGTTGA
CATTGGTAAGTTGTTCAAGCGAAGACTTGAATAGCCTTTCAGACAATTCTTCTAAGGGGG
ggCTATCAGCTTTGATGGCTATTTGGGAAGAAGTGCAGTTTCTGTAAATGGTTCACGTGG
TAGCGTGATAAATAAGGCTGAGCTTCAGACAAAAGGCTTTGGTGTGTTTGGTAACTATAA
AGAAGCTGATGGCCTGGAGTTTGGTTCTAATTGGTTCAAAAATGTGCAGGTAACTTATTC
TAGTAAAGATGCAAAGTGGACATATACTCCTCTTCAGTATTGGTTACCACAAGGCCATAT
TGATTTCTTGGCGTATGCTCCTTATGAAGATGGAAAAACGTTAACAAATAATTGTATTGA
TTTTACTGTTGCAGGTGAGGTTGCTAACCAGAAAGATTTGTTGTGGGCTAATGCTGCGAA
TCAGACAAAGGCAAACACCTTTGGTGCAGGTAAAAAAGTGAAATTCCAATTTGCTCATGC
TTTGTCTAGACTTGGTTATACTGTAAAGTTAAATAAGGTTTATACAGGTACAACCATTAC
GTTGAACAATATTACATTGGCAGGATCTCCTGATGGAAAAACAGGAGCTTTCCATACAAA
GGGTACCATAGATTTGTCTAAGCCTTCTTCTACAGGTCTTTGGACACCATCAACTTCTGA
TGCTAAGCAGAATTTTGAATGGTTCACTGGAACTCAGAATTTAACTACAGATGCTTCTGA
TTCTAAAAATCCTGATGCGAATTATTTGTTTGTAATTCCACAGGATTTCTCTGCTCAAGC
AACTGATAAACTTTATGTTATCGTAGAGTACACTATAAAAGGCTATAACGGTGTAGAGAC
ACAAATGAAAAATACGGTTTGTAAGCAACTTTATAATAAATTCGAGCAGGGCAAGGCATA
TACCATCAACTTGAATATTGGTCTGACTCCAATCGAATTCGATGCTGAGGTTACTGATTG
GAAAACTACAGATGATACTTCAATCGAAATCGATTCTTGGAATTAATCGTATCAGATAAA
AATAAAGAATTAAAAAGTATCATAAGATGAAGTTTCTTCGTTTAGCCTTTTATGTTTTGA
TAGCACAGCTGGTATTATCTGGTTGTGCCGGCGAAGGCGTGGAAGAAACTTCATCTTCTT
CATCTTCTGAAATCAACTTTGATGCTTATCTGGGTCGGAATGCTTCAACCCGTGCTGGAG
AAACCAATATTACTTCTCTCCAAGGGAAGTATCCTAACTCCGGATTTGGTGTCTTTGCAA
GATACAACCACGATGGGACAATCTCATCTCTGATGGATAATGAACACGTAACCTGGAATG
GGAATCGTTGGGGATATACAAATACCCGATATTGGCCAAATCAAGGAACTGTGAATTTCT
ATGCCTTTGCGCCTTATCACAAAAGCGTAAAACTGGTAAACAAACCTAAGAGTGACGATG
CCTATCCAACTTATATAGAGTTTACTTCTTCAGCGTCTGTAGATTTGGTATGGGGAGCAC
AAAAAAATAAAACCGCCCCAACATCTCCGACTGACAGTAAAGTGAAATTTGAGTTTAAAC
ATGCTTTGGCTCGTTTGGCATTTGATATCACAGCCAAACCGGAATTAGAGGAAAATGGTG
CTGTGATAAACGTTAAAGAGGTGAAACTGTATGGCAGAACAGAAAATGAAGGTGCCTTTG
ATGTCCATGGCTATCTGAATCTTGAAGACGGTACATGGTCTGTTGATGGTCCTGTAATAA
GTACTAGAGTGGTTTATACTTGGACACCAACTGGCGCAGATGGAACCAGCTTTAAGTTAA
CTGCACCTCAGTTAAACCATAAATGTACAAAAATAGAAAATGATTCCAATTCTTATCTCT
GTATAATCCCTCAGACGAAGTACAATCAGTTTTATCTGCAGATAACTTATACGGTACAGC
AGGGAAGTTTTGAGGAAGAGGTGACGGTAAGTAAGAATCTGTTAGATGTTCATGATCCTT
TTCCGTTTGAAAAAGGAAAGGCGTATGTCTTTCATTTGAAACTTTCACTTGATCCTATCA
ATTTCAACATAACGGCTGATGTCGAAAAATTTGTTGAGGGGAAAAATGAATAATGTGTTT
ATAAGGATAATCGGGAATATGAAGCGGAATATTTATAGTAAGTTATGGATGATTTTCTTT
GTCTTGATGGGTGCAGCCTGTACCAATCAGGTGGAGGATGCTATTCCTGTATCTGATCAG
CCTATTGAGTTTTCCGTGCAATCAGATTGGAAGGAAATTCCCAATACTCGCTCGAATGAT
GGTAAAACGAAATTTAACACTGGTGACGAGATTCAGATTTTCGGCTTCCATAAGTCTTCT
TCTGGTGAGGTTCAGAAGTTTATGTATCGTGAAGATGGCTGGATTAGAGGTCAGAAAGTA
AAATTTGATGGTACAAACTGGAATTATTCACCCAAGCGTTTCTGGCCAAAAGAGGGAACG
CTAGATTTTTATGCCGGCTATCCAGCGTACTCTGTTGGCTATGACGAAAAGCATAATAGG
ATGACTTATAAGCAGGAGACCCATCCTTTGGAGCTTGATCTGTTGTGGGGCGTATCTACC
GGTCATGATTGTACAACAACAGGTCGTAGAAGCAACGTAGAAATCACGATGAAGCATGCC
TTGGCTAAGGTGATTATCCGTTTTGACTCCTCTTTGGGTGAAATCAAGCAAGCTATAGTT
TCGGCTTACAATGCTGGCGATTTCTCTCCAAACGAAACACAGGGAATCCCTCATTGGAAT
GTTGATACAACGTCTATCCAGAAAGTTACCATTATTCCTTATTATCAAGACCAGACGGCA
ATTGGTGATGCTACCGTATTTATCTTGCCAAATAAGATTACGGGACTCATACTGACAAAA
AAGCTTGATGGGACAGTGATTGATGCTTCTAAAGAAATCAAGAAATATACGTTTGAAGCA
GGAAAGTTATATGATCTCACGATAAAAGGAGTACAGAATAATACAAATACCCGTTCTGTA
GCAATGTCTGTCCGTTGTGTTTCGGAATAGCGAAAAAATATCGACCTGTACGGTTGAAAT
TACCCACACGCCCTGAACCAACGGTCACCGGCCGAAGGGAAAGGTAAAGGGCAGAAGCTC
CTAGCCCAGGGCATCGCCCTGGGTTATTACAGACGCAAACTTGTCGCCCTGTAAGGGCAA
AAGCTTTAAAATACCTGGCAGTATACAAAGCTTTTGCCCTTTCAGGGCGTCTTGCTGATT
GCTATTATGCCCCCGGCTCGCCCAGGTATTCGAAGATGGTGGATACCTGGCGGGGAGGGA
AATACTGGCTATGCTCCTGGTAGCCTAAACGTTGCAGCTCGTTCCAGAGGGGCTCGCAAC
GCTTAATCCATCCCATGATATGACGGCGCGCTGTCGCCCCGTCGGTTGTGTCGGGAAAGT
AGAGCAGACCCAGCTCGGTCTTGCTGTACATACGTTGGGGATAATTCATAAGCTTTATAT
TTTTTACAATCCTTCTACACCATGATCCTTAAAGAAACCTATCATCGCTGTGGTCATATA
GCCACCCATGTTCATCTTCTTGTTCGAACGCCTGCAGTTGGCTATGTAATAATCCTTTCG
CTGGAAGAAGTCCTCCAGGTCGCCAATCATATCTAACCTGAGATAGCCGCTCAGCTGGTC
AGCCTTCTTCTCGCTCACATCATAATTGTATTGCAGCCGGAGTTTCAGTTTGCTCCGCTG
CCCTCTCAGTTCGCTGCTCACTTCTGCACCCTCCGCAGTTTCGCCAGAAGTGCGACGGTC
GTGCAGGGTAAAGGTGATGTGTTCGGGCAGGTGATGCTTCTCTTTTTTACCCTCCTCCAG
AAAGAAAGGCTTATAGGTAAGATACTGGTCGATGATGTGGTTCTGGTAAAGGCGCTTGAG
GTCTTTGCAGGCAAAAGTCAGACATTTGTTGTCCAGTGCCGACCAGGTCTTGTAGTAATC
TTCCCTGCCATGCATCAGTTGCTGGATATGCGCCGTTTTGCAGATGGTGAATCCCTTTGC
ACCCCAGCAATTCATGATGATATATAACTTGATGCTCGATGCGCTGCGGCATTGGTTGAT
GGCATTGAGGTCGATACGGCTGACTCCCTTGTCGAAACTGTAGAAAAACCGTATCACGTT
GTTGTCGAAGCGGAATTTTACCATCCAGTTCTTGTGCCGGTCTTGGTATATCTCACTCTT
AAACAGGCATGCAAATTTCCGGTATAATGTCTGTTTTTCCAGCTTAAACGGCAGCAGGAT
GGGCTGGGATTCTATACGCTTGATGGCATCGCGCAATTGCGGATAATGATGAGCACCATA
AGGAAACTCCGACAGTTTCATGATGACATCGGTGTGGTCTGCAGCTCTCTGTTCTGCGGT
GAAGCCATTAAAAGTCTGTGAAGTTACCTGATAAGGGATGACATAGCCCAAGATGGCTTT
CTGGGCATGCTTGATAATCTGCAGAACGATTTTGAGTTCTAGCACAGAATAGTTCTGGTA
AGACAATCCCTGTACGCCAAGGATGGCTATCAGTTGTTTCTCTTGTTGATTTGTCAGAGG
GAAGGCCTGCTGCCCGCCCTGCTGCTGTTGATTAAATTGTTCCATTGTCGGTTTCTTTTA
AAATTGTTAGTGGCCTACCGATTGGGGCAAGTCTTGTTGTTGTTTATTGAAAACCGGCAT
GGAATTGGAGTAAGGATAACCTCGCAAGATTAATGAACAATCACAAAGGAAAGTTTTCCA
CCATCGCTCTTGCTATCAAAAGACCTTACTTCGCATCCATGCCGATAAATTTTCATCAAA
TTTATCAGGCATAGAATGCCCTGTAAGGATTACCTTTTGATCACTCACTTTTCAGGGTGG
AAAATCCTACTCAATGAGCTATGTTCTAATCCTTAACCGAAAGCATTTCCCGGTGTCCTT
CATCGGGAGGAGAATCACATTCTCCGCGCTTTCATGATGCAAAAGTAATATTTATTTCAG
ACTTATGCAAATTTTTGAAGAGAAAAAATGCATTTTAAAAGCTGAAATGTTGAAAAAAAA
aTCTTTTTCCTCACGTATTACGTATAGTGTAAAAGATGTAAATGTATATATATAATATAC
TTGGTATAGTATAGGGAAGAAAAAACGGCATCTAACTGTATGATATTCAGTACCTTGTAT
TTTTAAGATTCTCCCTGGTAGTCATTCGGGCATATCATAAAACTCATGATTGTCCCTGAT
GGTACCTGTTATTGTCCCTGATGGTACCCTCAGAAAGGCTAATTCTCCCTGGTAGTCATT
GAGCACTCAAATGAGGTAAACAAATAATGTACTTCCGTTTACCAACTGATGTGGCTGAAC
TGGGTTAAGGATATGGCTGCGTTGGGTTAAGGATTCGACTGTATCGGGTTACGCAGTCGG
CTGTACTCGCTGATTGAGCCACTTGAGTAGTCTGATTGAGCCACTTGAATAAGCTGATTG
AGCCACTTGAGTAAGCTGACTGAACCACTTGAATAAGCTGACTGAACCACTTGAATAATC
TGCAGCATACTCCGATTTTATTTAACAAGTTAGGGCGCATCCTATCCGGATGCGCCCTTT
TTCTTTTCATTCTCTAACTTTTTCAGAAACTTTTCCTAGAAATCTCTTGCAGATATGAAA
ATAAAACCGTAACTTTGCGCTATAGAATTTTAAAACAGATGGTTATGAAGTACTTAGACC
CTAAGGCAGACCTTACGTTCAAGAAGATATTCGGCAATCATCCTAAAAGACTGATCAGCC
TTCTGAACGCCCTCCTGCCACTCAGCGAAGAAGAGCAGATACACGAGATAAAGTATCTGC
CTACAGAACTTGTGCCTCAGCTCGAAGGGGGCAAGAACACCATAGTGGATGTACTCTGCA
CAGATGTCAGAGGCAGGAAGTTCTGCGTGGAAATGCAGATGGAATGGTCTGACGCATTCC
AGCAGCGAGTACTGTTCAATGCATCCAAGCTCTATGTGAGTCAGGCAAAAAAGGGAGGCA
AATACAGCGAACTGCAACCAGTGTATTCTCTCAACCTGATAAATGATATCTTTGCGCATG
ATACTCCGGATTTCATCCACAACTACCGCATCGTGCACGATAAGGACAGCAATAAGGTCA
TCGAGGGCTTGCATTTCACCTTCATTGAACTCCCTAAGTTCACTCCTCATTCCATTGCTG
ACAAGCGCATGATGGTCTTGTGGCTCCGTTTCCTTACAGAAATAAATTCCAATACGAAGG
ATATTCCTGCCGACCTGCTCAATGATCCAGAGATAGGAAAAGCCGTAGAAGATCTTGAAG
TTTCCGGCTTTACGGATGCCGAACTCCGTGCCTATGATAAATTCTGGGATTCGGTAAGTG
TTGAAAGAACCCTTCTGGATGACAGATATCAGAAAGGAATGGAAGAAGGTATGGAAAAAG
GCAGAACTGAAGGCATAGAAGAAGGCATGAACCAGCGAAGCCTTGAAATTGCCAGGAAGA
TGCTGGCAAAGGGTATGGATGAAGCGTCTATCATGGATATGACGGGGCTGACGGTAGAGG
AGATAAAGCTACTGAAAGCGGAGATGTAGATTACGAATATCTCCATATAATCAAGGGTCT
ATACGCCACCTGTTCATCGTGGCATATAGGCCCTTGTTGTTTCACCGTGAGGTGCAAAGT
GTGCAAACGATTGCCTCTTTTTTATATCATTTTTCCTATATTCCTTATTCGGTATTCTAA
AAAGAAGTCTTATCTTTGCCAGCGAAAGTAAGTAACAAGATAAAAGATGATGGAAAACAG
AAAAGCGTGGTTATGTCTAAGGCATAACCGCGCTTCGTTTTTtATTGTATTCTATATAAT
AATCAGAACGAATATCTCTTTCAGATGCTGGCTCCATCCAAGAGTTCCCGGTATTTAGCT
ACAGCATCTGAAATCTCGCTTATTCTGATAAATTCATCGGCAGAATGGGAGCGGGAAGAC
TCTCCTGGTCCCAACTTGAAGGAAGGGAAGTGCATCAGAGCCTGGTCGCTCAACGTTGGA
CTGCCGAATGGCTTCATGCCCATGGCTATGCATTTCCTGATAAGAGGATGCGCCGGGTCG
ATGCGGGATGACTTCAGGCGGAAACTGTGCGCCTTTACCTCGCTCTTCAGGTGCTGGCAG
ATAAACTCGTAAACCTCCTCGTTGTCGTAAAACTCGTTGGTGCGGATATCCACAAGCATC
GTACACTTATCCGGAATCACATTGTGCTGGGTTCCGGCATTCACTACGGTAAGCGTCATC
TTGGTAGGTCCCAGGAACTCGCTCACCTTCTCAAACTTATAGTCACGAATCCATCGCATA
TCATCTAATGCCTCGTAGATAGCGTTTACTCCCTCGTTGCGGGCAGCATGTCCGCTCTTG
CCGTGAGCAATCACATCCAGCACCATCAGTCCCTTTTCGGCAACAGCCGGGTTCATGCCG
GTAGGTTCACCTACGATGGCAAGGTCGATATGCGGAAGCAAAGGCAGGGCACGGGTAATG
CCATCCTTTCCCGACACCTCTTCTTCGGCGGATGCCAGATAGATAAGATTATACTGCTGA
GGCTTTGCGGTCAGCATTCTGAATATCTGGAGGAGCGAACAGAGTCCGCCGCCGCAGTCG
TTGCTGCCCAAACCGTAAAGTACACCCTCTTCTACATCCGGTGAAAACGGGTTGCGTATC
CATGAAGCCACAGGCTTCACGGTATCGATGTGAGCATTGAGCAACAGGGTTGGGCGGCTC
TCATCATAATGAGGGTCGATGATCCAGATGTTGTTCGCCTCACGATGAGGTTCAAAGCCA
TAACTGCGGATGGTCTGCTCCATGATGTCGGCAGCCTCCTTCTCGTTTCTGCTTACAGAT
GGGGTGGCGATGAGCTTTTTCAGCAAATCCACGGCATCGCTTACATATTCTTCTTGTGTC
ATCATAATCTCCCTATTTTTTGATTTTTCTGCAAAGATACGAAAAAAaGAGCAGATAAAG
TGGAAAAAaTATCTTTTATTTTGTGTTCTTGACAAATTCTATTATCTTTGCATCAGAATA
TAAATATAAGCTTATGCAGATTAATAGTCATCTTTCGGTACTGGTACATGATCTCGCCAA
GAAATGGGGAGAGAAAACTGCTTTAACTTTCAGAAAGTTTGGCAGCGACCAGTGGCAATC
GGTTTCATTCAACCTCTTTTCCTTAAGAGTGAAACAAGTGAGCAATGCCCTCCTGAATCT
TGGGGCAAAACCTCTTGACAAAATCGCTGTCTTCTCGCAGAACTGTGTGCATTATCTGTA
CACCGACTTCGGTGCGTACGGTATCAGAGTAACCTCTGTGCCTTTCTATGCCAACAGCAG
CGAGCAGCAGATTCAATATATGATTAATGATGCGCAGATTCGCTTCCTCTTTGTTGGCGA
ACAGGAGCAGTATGACAAGGCTCACCGTATCTTTGCCCTCTGTCCTTCTCTGGAACGTAT
CATCATCTTCGATTCCAGTGTGCGCATCAGTACCCACGATCCTGCTGCCCTCTATTTCAA
GGACTTCCTGAAGTTGGGTGAGAATCTTCCTCGTCAGACAGAAGTAGAGGAACTCTACAA
GCAGGCAAGTATGGATGACTTGGTTAATATCCTTTATACCAGTGGAACAACTGGAGATAG
CAAGGGCGTGATGCTGACCTATAGCCAGTATTATGCTGCTTTGAAGGCAAACGACGAATG
CGTGCCTGTTACCGACAAGGACCGCGTCATCGACTTTCTTCCATTCACCCATATCTTTGA
GCGTGCCTGGTCTTATCTCTGCTTGAGCGAAGGCGCCGAACTCATCATCAATACTTATCC
TCATGAAATTCAGGAGAGTATGCGTGAGACGCATCCTACCTGTATGTGTAGTGTGCCACG
TTTCTGGGAGAAGGTGTATATCGCCGTAAAGGCTAAGATGGATGATGCCGGTCCTCTTCA
GAAGAAACTCTTCTATCATGCTTTGGCAGTAGGAAAGAAGCGGAATATAGAATATCTGGC
AAACTGCAAGCGCCCTCCTCTGACATTGGAGTTGGAATATCAGATTATCAACAAGACCGT
TCTGAGCATGGTTCGCAAGCAGTTGGGCTTGGAAAAACCGAATATCTTCCCTACAGCGGG
TGCTTATGTAAGTCCGGAAGTAGAGGAGTTTGTACATGCCATCGGTATCAATATGGTGGT
GGGTTATGGTCTGACCGAGAGTCTTGCCACCGTATCTTGCGATCATTCTGACAAGAAACG
CAGTCTGGGTTCGGTGGGTCGCCCTATCTCCTGCATTCAGGTAAAGATAGGTGAGGATAA
TGAGGTGCTCCTCAAAGGTCCTACCATCACTCCGGGCTATTATCATCGTGATACCACCAA
TGCCAAGGCATTCGACAAGGACGGATTCTTCCATACCGGTGATGCCGGCTACTTGAAGGA
CGGCGAGCTTTATCTCACCGAGCGTATCAAGGACCTGTTCAAGACATCCAACGGTAAATA
TATCGCTCCGCAGCAGGTAGAATCGTTGCTCCTGGTAGATAAGTTTATCGATCAGGTGGC
TGTGATTGCCGACCAGCGCAAGTTCGTATCAGCCCTCGTCGTTCCAGAGTTCCGTCTCGT
GGAGGACTGGGCACGTGAGCATCATATCGCCTTCACCTGCCGTGAAGATTTGTGTGCTAA
CGAGAAGGTGCAGAAGATGCTGATGGACCGTATCCAGATTCTCCAGCAGCATCTGGCTTA
TTATGAGCAGATTAAGCGCATTACCCTCCTGGCTCACCACTTCTCTATGGAGTCGGGTGA
GTTGACCAATACCTTGAAGATTCGCCGCCCTATCATCAACAAGAACTACAAGGCGGAGAT
TGACAAGATGTATGAGGAGTGATCATCAAGTTTAAAGTTTAAAGTTTATAGTTAAGAGTT
AATGATTACAGCTGACCAGTTGAAGGATGTGATGGACAGAGCTGACGCTCTGCATCACTA
TCTCAATATAGACCAGAAGAAAGTAGAATTTGAAGAGGAGCAGCTCCGCACCCAGGCTCC
TGACTTTTGGGAAGACCCGAAGTATGCACAGGAGCAGATGAAGAAGGTGAAGGGCATCCA
GAAATGGCTGGATGGCTATAAGACCGTGCGTCTTTATGCTGATGAACTGCAGCTTGCCTT
CGATTTCTATAAAGACGAAATGGTGACCGAGGAAGAGGTGGATGCCGATTATGCCAAGGC
GATCAAAGCCATCGAAGACCTGGAGTTGAAGAACATGCTTCGCCAGAAGGAAGACCCGAT
GGACTGCGTGCTCAAGATTAATTCCGGTGCCGGTGGTACAGAAAGCCAGGACTGGGCACA
GATGCTGATGCGTATGTATATGCGCTGGGCTGAGGCTCATGGCTACAAGGTAACCATCAC
CGATATGCAGGAAGGTGATGAGGCTGGTATCAAGAGCGTCACCATGACCATTGAGGGCGG
CGAGTACGCTTATGGCTATCTGAAGAGCGAGAACGGTGTGCACCGACTGGTGCGTGTTTC
TCCTTTCAATGCCCAGGGCAAGCGAATGACCAGTTTCGCCAGTGTCTTCGTAACTCCGCT
GGTAGATGATACCATCGAGGTATATGTCGACCCAGCCAAGCTTTCCTGGGATACCTTCCG
TTCGAGTGGTGCCGGTGGTCAGAATGTGAACAAGGTTGAATCCGGTGTCCGTCTGCGTTA
TTGGTATACCGATCCTGATACAGGTGAGGAAGAAGAAATCCTCATTGAGAACACCGAGAC
CCGTGACCAGCCAAAGAACCGTGCCAAGGCATTGTTGCTCCTGAAAAGTCAACTCTACGA
CCGCGCCATGAAGAAGCGTCTGGAGGCTAAGGCTAAGATTGAGGCTGGTAAGAAGAAGAT
AGAGTGGGGAAGCCAGATTAGAAGTTATGTCTTCGACGACCGTCGTGTGAAAGACCACCG
TACCAACTATCAGACATCGGATGTAGATGGCGTGATGGACGGCAAGATAGATGATTTCAT
CAAGGCATACCTGATGGAGTTCCCTACGAATGATGACGAACAACAATAATAATCTAAAAA
ATATACGACTATGAGTGGAAATAAAGACTTAAGAAGAGCCAAACATGAGGCTTATCAGAA
GAAACAGGCTGCAAAAGGCGAGAAAGTAATCAAGTGGATATTTATAGGATTGATAGTCCT
TGGTATGCTATTCGCTTTCTATGCAACAAGATTAGTATAAAACAATGAGTGGATTAGAAA
TAGAAAGAAAATTCCTCGTTAAGAAGGGCGACGCTTACAAAAGTGCCGCCTTTTCTTCTA
GTCATATCCAGCAGGGATATATTCCTGCCGAGGGGGCTACGGTGCGGGTTCGCACACGGG
ATGAGAAGGCTTACCTTACCATTAAGGGCAAGTCGGTAAATGGCGGCATGACCCGCTATG
AGTTTGAAAAGGAGATAACGATGGACGAGGCGCAGCATCTTCTGCAACTTTGTCAGGGTG
GCGTCATCGATAAGCGTCGCTATCTGGTGAAAAGTGGCAGTCATACCTTCGAGGTAGATG
AGTTCTATGGCGATAATGAAGGTCTGGTCATGGCAGAGTTGGAGTTGGCTAGCGAGACCG
AAGCCTATGAGAAACCAGATTTCATCGGTATGGAGGTAACAGGCGACAAGCGGTTCTACA
ATTCGCATCTCTTGGGCAATCCTTTCTCGAAGTGGCGTGATACCTTGCCGGCTGAATATC
GTTAGAAAATGTATCGAAAAAGTCATTTCTGCGTCCTAAAACAGACTAAATAGCATAAAT
ATTACTAAATTTGCGTTTTTGCTTTCAAATAATTCATTTATTTCAGAATTATTTTATAAT
TTTGCACGAAGAAAAaTTAAAAAaTAAGAAATTAGTAATAGAAAGATAGAAATGACTGAT
TCAAATAGAGGAAGTTTTGGTAGCAAGATTGGATTGATTCTTGCTACAGCAGGTGGCGCC
GTAGGTTTGGGTAACGTATGGCGCTTCCCTTATATGGCTGGTCAGGAAGGTGGCGCAGCC
TTTATTCTGGTATACATCGGAAGTGTGCTCCTGTTGGGCATTCCATGTATGATTTCTGAG
TTTATCATCGGCCGTCATGGTGCCTCTAATACCGCACGTGCCTATACCAAACTCTCTAAT
GGTACGGCATGGAAGTGGGTAGGTTACCTGGAGGTGCTTACCGGTTTCCTGATTACGGGC
TATTATGCGGTGGTTTCGGGCTGGTGTCTGCAGTATGTCTATGCCAGTATCATGGGCGAA
CTGCATGGTGACCCTACCTTTGTGGCGAATTACTTCAAGGAGTTTTCTTCTGATCCTGTG
CGTCCGGTTATGTGGACGGTAGCGATATTCCTGATTTGTCATTTCGTGATTATTCATGGT
GTGCGCGGCGGTATAGAGAAGGCTTCTAAGGTGATGATGCCTCTCCTGTTCATCCTGCTT
TTGATCATTGTGGTAGCAGCTTGTCTGTTGCCTGATGCAGGTAAGGGCGTGGAGTTTCTG
TTGAAGCCTGATTTCGGAAAGGTAGACAGAAACGTGTTCCTGAATGCCTTGGGACAGTCG
TTCTATTCAATGAGTATCGGTATGGGCTGTATCTGTACGTATGCTTCTTACTTCAGCCGT
CAGACCAATCTCTTCAAGAGTGCTTTGCAGATTTCCATCATCGATTTGCTGGTAGCAGTA
TTGGCTGGTCTGATGATTTTCCCTGCAGCCTTCTCTGTAGGAGTATCACCTGATAGTGGT
CCTTCGCTCATCTTTATCACTTTGCCAAATGTCTTTAATCAGGCATTTGCATCGTTCCCT
GTATTGGGATGGATCATCTCGCTGCTCTTCTACGTGTTGCTGTCGGTAGCTGCCTTGACC
TCTCTGATGTCACTTCATGAGGTGAATACCTCTTTCTTCTACGAGGAGTTGAAGATAGAC
CGCAAGAAGGGTGCTACCATCGTTACGGTTTCCTGTGCCATCATCGGAGCCTTCTGTTCG
CTCTCTTTGGGTGCAACAGATAAGCTTTCGTTCTTCGGAAAGGCGCTGTTCGATTGGTTC
GACTTTGTTACGGGTCAGATATTCCTTCCTCTGGGAGGATTCCTTACCTGTCTGTTCCTG
GGCTGGTATGTACCTAAGCAGATAGTACAGGATGAGTTTACCAACTGGGGAACCTTGAAG
GGACGTCTCTTTGGTATTTATCTTTTCCTGATTAAGTTCGTTTGTCCTGTCCTCATCTTC
CTGGTATTCCTGAACCAGTTTGGTGTCTTCGGATAAAGCATTTGTAATCGGATAGATAAT
AATCATATATATAATTAAGGTATATAATATATATAATAAGGTGTAGCATCTGCCGTTTCT
TCGGAAAACAACAAACACTACACATTAAAGATTTAGATAATGGAAACAAGAGGAAATTTT
GGTAGTAAGTTGGGCGTTATTCTTGCCACAGCCGGCTCGGCAGTCGGTTTGGGTAATGTG
TGGCGTTTCCCTTATATGGCAGGTCAGAATGGTGGCGCCGCCTTCATTCTCATCTATTTG
GTATGTATCATTCTGCTCGGATTGCCTGGCATGATGAGTGAATTCATCATCGGCCGTCAT
TCTGCATCCAATGCAGCCCGAGCTTATACCAATCTGGGCAAGCACAAGGCTTGGGGTGCT
TTGGGATTGATGGGTATCATCACCTCTATGATTATCCTGGGTTTCTATGCCGTAGTGGCT
GGCTGGTGCCTGCAGTATCTCTATGCCAGTATCATGGGCGGTGTTCATGGCGACGCAGCG
TATGTGAAGACCTATTTCCAGACCTTTGCAGCCGATCCTATCCGTCCTACCTTATGGGCA
GTAGGTTTTATCCTGCTTACCCACATGGTGGTAGTACGCGGTGTGCGCAATGGTATAGAG
AAAGCATCCAAGATACTGATGCCTATGCTCTTCTTCCTGTTGATTGTGATTGTGATAGCT
TCCTGCTCTCTGCCGGGAGCGATGAAGGGAGTGGAGTTCCTGTTGAAGCCGGATTTCTCT
AAGGTAGATGAAAACGTGTTGCTCGAAGCGCTGGGACAGGCGTTCTTCTCTTTGAGTATG
GGTACGGCATGTCTGTGTACTTATGCCTCTTACTTCAACAGACAGACCAATCTCTTGAAG
TCGGCTACTCAGATCGTGACCATTGATACGGTAATCGCCGTATTGGCAGGTTTGATGATT
TTCCCTGCAGCCTTCTCGGTAGGTGTGCAGCCAGACAGCGGTCCTTCGCTCATCTTCATT
ACCTTGCCAAACGTATTCCAGCAGGCTTTCGGTAACATGCCGGTTGTCGGTTATGTGATT
TCGGTGTTGTTCTATGCTTTGCTTGTATTGGCAGCCCTGACTTCTACCATCTCGATGCAC
GAGATAGGTACCGCCTTTATTTATGAGGAGGGTAAGATAAGCCGTGCCAAGGGAGCCTGG
TTCGAGACCATCGTTTGCAGCATCATAGCTGTATTCTGTTCGCTCTCTCAGGGTGCCGTA
CCTGATTTGGGTTTCTTCGGCAAGGATTTCCTGAGCAATTGTGACAACTTTACTGCCCAG
CTGCTCATGCCGTTGAGTTCATTCATCACCTGTCTGTTCCTGGGATGGTATGTGCCAAAG
AAGATTGTGCGTGATGAGTTTACCAACTGGGGAACCCTGAAGGGAACTCTCTTCCCAGTC
TTCCTGTTCACCATCCGTTTCATCTGTCCAATCTGTATTCTGCTTATCTTCCTGCACCAG
TTTGGTGTCATTTAGCAAAACCGGCAAACTTGCAGACAGGCTATCTTGCTCCTAGTAGGC
AAGATACGGCTTAATTCTTTCTATTTCGGCAGGTGGAAAGTCTTTGAGGAGACGCAGCTC
TTCAGCACTTTTCAGCGGACCATGGGTTCTGCGGTAGTTTACGATTTCCTTTGCCTGGTA
AAAGTCCAGGTAAGGATGTTTGCGCAGTTCGGCTAAACTGAGCTGGTTGACATTCATTTT
CCGGATATGTTTTGCATCAATATTCATATAGTGGAGGGCTGTCTCGGGCACGCCTTCCAC
TTCTTGTATCTGGCTCATGGAAACAAAACCGCCTAACCGCTCTCTGTAACGGATGATGCT
TCTGGCATAGTAAGAGCCTATGCCGGGAATTTTCTGCAGTTCGGTCGTATCAGCAGAATT
GATGTTGATATACTGACCTTCTTTCAGTTTTCGTGGATAACTGTATTGGGTAGTGTTTTT
CTTCCTTTCTTCTCTGGTTCTTATAGCCGTCTCTTGATAGCCGTAGTTGTATCTTTCTCT
TGGATAAAAGTTGGCAGCCGGCTGGTAGTCTTTACCAATTCTGATAAAGGGCAGCAGTTT
TTCGAATTGCTTCTTGGTTAGTCCGTAAACCCGTGCAAAGTCTCTAGGTGTCCTGAAGAT
ACCTCCTTTATTTCGATATTTGATGATGTTTCTGGCTTGCCATGATGCCAGTCCCAGCCG
TTGGAAATCAGATTGGCTTGCCGTATTGGGGTCAAAGGCGAATACTTCGCTCGACTGAAG
TCCTTCGTCATAATAGCCTGGCTGTTGCCGCGTGGCATGTCTGATGATACTGTCGTTATG
GGCTCGTTGCTTTTCTGAGGGCATGGTTTCTTTAGAACCTACAATGAAAATCATTGTGGT
ACTGACAACGAGCAGGGTCAGGATTACGAGTAATGCTCGCCGTTCATGGTAATTGATATA
AAAAAAaTCCTTTAAAAACTTCATAGGCTTACGGATTTTAAGTCTATATAATTGTTTGGT
CGGGATTACTGGACTCGAACCAGCGACCTCATCGTCCCGAACGACGTGCGCTACCAACTG
CGCTAAATCCCGATATCTGCTGCAAAGGTACATTAAATAATGGACAACACCAACAAAAAT
AGACTTTTTtATCTTTTTTtGAAAGAAATTTCCCGAAAAATTTGCAGGAACCAGAAAAAA
GTATTACCTTTGCACCCGCAAATGATAAATCGCGATTTGTGAAAGTTGGTGCCATAGCTC
AGTTGGTAGAGCAAAGGACTGAAAATCCTTGTGTCCCCGGTTCGATTCCTGGTGGTACCA
CTTCTTTATGAGACTGAATCTTCGTAACAGGATTCAGTCTTTTTTtATGCCCTTTTTAAA
AAGTTTATTTTATACTTGTGCAAACGTTTGCGTAAGAAAAATGCGCCAGGATGTTTTATA
ATAGCTATTTTTTCACTACTTTTGCATTGTAAAATTCAAAAACAAACCAAAAAAATAATC
TAACAAACATTCGTTAAAATGAAAAAAGCTTATTTGTTATTGTTGGCTGGAATGTTGTCT
ACGGCAGTATTTGCCGGCAGCAAACAGACGATAAAGATTGATGGTCAGGTCATAGAAAAG
ACTGTCTCAGAGATTACCTTTGATGGCGACAATGTTGTTCTTCAGTATAACAAATGGTCA
CCAGCAGCCATTGCCTGCTTTGGCAAGCATTCTTGACGCTTATACTTCTGGTGTTGTTAA
GGTGTTCGGTGAGAGCAATGCTTCTGGCGAAGGTGGTTCTACCGGAGGTGGCGAGACTGG
TGGTTCTACTGATGGTACAGAAGGTGGCAGTACTAAACTTGTACCTGTTAAAGAGTAAAG
GTATAGAACTGATTTAAAGATTCCTGTCTCTTTAATGACAAAACGGACAAAAGCTAGATA
AAGATTTGCTTTTGTCCGTTTTTtCTTTATTTTTGTCTTAAATCTATCTGCTGTTTTTTt
CTCTTTTCCCTACTTTTGCAACCGAAAACAATTTTAAACGCAACCTAAAAGTAAAACAAT
GAACGCAATCCAGAATTTAGCAAAGAGAAGTTTGCTTCTCGTGGCATTGTTCGTCATCGG
ATGTCTGCAACTCATGGCGCAGACAAGAACCATCAAAGGTGAGGTGACAGATGCGCAGAA
TGGTGAGGCTCTGATTGGCGCCACTGTCATGGTGGAAGGCGAAAAGGGCGGTACAGTTAC
TGATTTTGACGGTAACTTCAGTCTTCAGGTATCTTCTTCAGCCAAGAAGATCAAGGTATC
TTATATCGGTTATATTGATAAGGTACTTTCTATCTCAGACAATATGAAGGTGAAACTCGA
ATCTGACAGCAAGGCGCTGGCTGATGTCGTGGTCATCGGATATGGTACGGCAAGAAAGAG
TGACCTGACTGGTTCCGTAGCTACCGTGAAATCGAAGGACTTTAATAAAGGTCTCGTTTC
TTCTCCAGAACAGTTGATCAACGGTAAGGTTTCGGGTGTACAGATTATGTCCAACAGTGG
TTCTGCCTCTGCCGGTAGTACCATCCGTGTGCGTGGTGGTGCATCTCTTAATGCCAGCAA
CGACCCTCTTATCGTGCTTGATGGTGTGCCATTGGAGCAGGGTGGTATCTCGGGTAACAG
CAGCAACTTCCTCAGCATGATCAACCCTTCTGATATCGAGAGCATGACTGTATTGAAGGA
TGCTTCTTCTACAGCCATCTATGGTTCCCGTGCATCTAACGGTGTCATCATCATTACCAC
CAAGAAGGGACAGCAGGGTGCTGTAAAGGTGAACTTCAATACCACCAACAGTTTGCAGAC
CCGTGCGCAGATGGTAGATATGCTGAGTCGTGATGAATTCGTGAATGTCATCAACCAGTT
TGGTACAGATAACCAAAAGTCATTGCTCGGTACAGCCAATACCGATTGGAACGATGAGGT
TTACCGCACAGCTTTCGGTACAGATAATAACCTCAGCGTGAGCGGCAGCATCGACAAGTG
GTTGCCATTCCGTGTGTCTGTAGGCTATTATAACCAGAGCGGTCTGGTTCGCAAAGACAA
TGTAGAGCGCTGGACAGGTAACGTGGTATTGACTCCTAGCTTCTTCCAGGATCACCTGAA
GTTGACCATCAACGCCAAGGGAACGCTCAATAACAACTCATTCAATAATGGTGGTGCCGT
ATGGGCAGCTGCCACATTCAACCCAACCATCCCGGTTTATTCCGGTAACGACAAGTATGG
TGGCTATAATGAGGCACTCGATGCTGATGGCTATCCAGTGAATGCGGGTGTAAGAAACCC
TCGCGGTCTGGTTGATCTGTATGATTCAAAGAGTAAGGTAAGCCGCTTCATCGGTTCGAT
GGATGTAGATTACAAGGTTCATTTCCTGCCAGACCTCAAGCTCCATGCTACCGTGGGTGC
TGACTATGCCAAGGGCGACGGAACCGTTTATGTTCCTGCCTACGCAGCACAGAGCTACAA
CAAGGATGAGTCTTTGGGCGGTAGCGATTACAAGTATGGTCCTCAGAAGAACGAGAACCG
CTTGCTTACCCTTTATGCCAACTATGCAAAATATTTCGAAGATATCAAGAGTAATGTAGA
TCTGACAGCCGGTTACGACTACCAGTACTGGAAGAGTACTACACCTCTTTATTATACCAA
AAGTGCGGCAGGCACAAACCTGTCAACCGTAAAGGCATCAGATTACCGTCATGTAATGTT
GTCATATTACGGACGTATCAACTATTCATTCGATGGAAAGTATCTCCTGACGGCTACCGT
TCGTCGAGACGCATCTTCCCGTTTCTCTAAGGATACCCGTTGGGGTACTTTCCCATCTGT
TGCTTTGGGCTGGACTTTGACAGAAGAGCCTTGGTTGAAGAACCAGAAGGTACTTTCTAA
CTTGAAACTCCGTGCCAGCTATGGTGTTACCGGTCAGCAGGAAGGTATCGGCAACTACAA
CTATCTGCCGGTTTATACCTACAGCGTGGCAGGTACCGAAGCATTCATCAACGGACAGTA
TATCAATACTTACCGTCCTGAGGCATACGTATCAGACTTGAAGTGGGAGACTACAACCTC
CTGGAACTTCGGTCTCGATTTCGGATTTCTGGATGGCCGTATCGGTGGTGCCATCGATTT
CTATACCCGCAAGACCAAGGACCTGTTGGCATCAGTACCAACAGCAGCAGGTACCAACTT
CTCAAAGACTATCCTTACCAACGTAGGTAATGTGGACAGCAAGGGTATTGAGGTTTCTCT
GAATGCAACCCCTATCCAGACCAAGGACTGGGAGTGGAATCTGAGCTACAACTTTACCTG
GCAGAACATGAAGGTGAAGAACCTTTCATTGATAAAGGGTGGAAGCCAGACCAACGTGAA
GGTAGGTCCATCTATCGATGCTTACCAGTTCCAGGTACTCTCTGAGGGATATGAGCCATA
CATGTTCTATGTATATCATCAGCTCTACGACTCTAAGACAGGCAAGCCAATCGAGGGCGC
TTATGCCGATCTCAACAACGATGGCGAAATCAATGAGTCAGATCTCTACCGCTATCATTC
TCCAGCCCCTAAGTACATCATGGGCTTGAGCACATCTTTGAGATACAAGCAGCTGACACT
CGGTATGAGTTTCCGTGCCAACATCGACAACTATGTATACAACGGAATGGGTATGAGTAC
AGGTGCTTTCGAGACAGTAAGTTACAACAACTCACAGCTCAACAACCTCAACACCAGTTT
CCTGAAGACTGGTTTCAAGACCCGTCAGTATCTCTCTGATTACTACGTAGAGAATGCTTC
GTTCCTGAAACTCGACAACCTGAGTTTGAGTTACAATGTAGGCAAGATCAACAAGTGGGC
TTCGCTCACCGTATCTGCAATGGTACAGAATGTATTCACCATCACCGGTTACTCAGGTAC
AGATCCTGAGGTGCCAAACGGAATGGACAACTCATTCTATCCACGTCCTCGCACTTACTC
AGTAAGCCTCGGACTTCAGTTCTAACAATCAAAACAGATAACAATGAAACTTAAGAATAT
ATTATATAGTATGATGATGGGAACAGCGGTGCTGACAGGCACAACCAGCTGTGTTTCCGA
TCTCGACCAATATCCTCATACAGAGACAACCTCTAAGGATGTTTATACCTCGCTTGCCAA
TTACGAGGCTGTGCTGGGTAAGATTTATGCTGCCATGGTGACTAGTGGCCAGGGTAAGGG
CGGCGATAATAAGGATATGGAATCCGTATTGAACGCCGGCAGTGGTTTCGATTACATGCG
TATGTTTATCAATATGCAGGAGTGTGGTACCGATGAATTTGCCTCTACCTGGCTGACAGG
TGAGCAGACCACCGGCCTGACCTATCTTTCATGGGATGCCAACGATGCGTGGGTATCAGA
TATGTATTATCGTATCTACTACAACATCGCCCTTTGCAACGAGTTCCTGCGCAATGCCAA
TAATGCCAATTTCTCGGGTGCTGATGCAGAGAAGATGAAGGAGTATAAGGCAGAAGTCCG
CTTCATGCGCGCTCTGTTCTATTACCATGCCCTCGATTTCTATCGCAACATTCCGATGGT
GACAGAGAACGACCCTGTGGGCAGCTACATTCCTCCTCGTTATACTCCTCAGCAGACATT
CGATTATATCGAGAGCGAGTTGAAGGATTGTGTAGGTGATATGCTTCCTGCATCCACCTG
TCCTTACGGTCAGGCTTCTCAGGGTGCTGCCTATACCTTGCTTGCCAAGCTTTATCTGAA
CAGCGAGGTTTATACCGGCGTTGCCAAGTATGCCGAGTGCATGGAGGCTTGTAAGAAGGT
GATGGATATGGGCTACTCTTTGGAGTCTGATTACAGCAAGCTCTTCAATGCTGATAACGA
CAAGCGTACCAACGAAATTATCTTCGCCTTGCCAGTAAGTGCAGAGCATACAGTAAGCTG
GGGTTCTTCCACTTACTTGGTGTGTGGACAGTTGAGTATGTCGAATGCCAACCAGAATGT
TGCCGATTTCGGTGCTACCAGTGGCTGGAGCGAGTTCCGTCTCCGTCCTGAGTTCGTGGA
TAAGTTTACCCAGACCGATATTGACGGCAGTGGCGACAAGCGCTGCAAGTTCTTCACCAA
TGGTCAGAGCAAGGATGTAACCAGCATGACCGATGAAACCGCCGGCTATCTTTCTGAGAA
ATGGAGTAACCTGAAGGATGATGGAACCACTGCATCCAATACAGGAGATGCAGGTGTGGA
TACCGATTTCCCTCTCTTCCGTTTGGCTGATGTCTATCTGATGTATGCCGAGTGCGTGGT
TCGTCTGCATAATGACTGGGATAACTGGGCTGGTGGTAGTGATGCTGCAGATCCTGACGT
GATTGCTTCCCGCAAGCAGGGTGCTATCTATTGGATCAACCAGCTTCGTGAGCGCTCTCA
TGCTTCTGATGTATGGGCAAGCAACTTTGCTGATGACGATGCCTTCCTTCAGTTCATCCT
CGATGAGCGTGCCCGTGAGCTTTATCATGAAGGTTATCGCCGTACCGACCTGATTCGCTA
TGGTCAGTTCACAACCAACAAGTACATCTGGCAGTGGAAGGGTGGCACCCACGATGGACA
GGCTGTTGACAGCAAGTACAACATCTATCCAATCCCTAACACCGAGCTTACCGCCAATCC
AAATCTTCATAACGACAACTATTAATAGGATAAAAGAATGAAAAAGATATTTAGAAACCT
GATGATGCTTCTCTGCGCACTCACCGCCCTGGTGAGTTGCGACGAGAGTGGCGACAAGAT
ATATCTGGATGGCTTCAAGGCATCCGATCTGATGGCATCGGCATCCGATGTGAAGCTGTC
TGTAGATAACAGTAAGGACGTTGTCCTCTCGTTGGCTTGGCAGAATCCTACCTTGTTTTC
GAGCGATGAAACCAAGCCTGCGGGCAGCGGAGTGTTGAAGACTTATCTGCAGGCATCCGC
CTCAGAAGATTTCGCATCAGTAAAGGAATACACCGTAACCGACCTTTCCAAGGCTTTCAC
CGGTGCTGATCTCAATGCTGCAGCCAAGGATCTCGGCTTGTCTCCTGATGTGAGTTCACC
TCTTTATTTCCGTATCAAGAGTCAGATGGGTGCCAATCTTGATGCCGCTTACAGCAATGT
CTGCCAGGTAAAGGTTACTCCATACCTCATTGATATGAGCTACATCAATATCCTGAATGA
GAAAAAGGATCAAGTTCTGACCAAACTCTATTCTCCTAATTCTGATGGAGTTTATTCTGG
CTACATGAATGCCTCTTCTTGGTTCCATATCTGGGGTAAGGAAAATGATGGTACCATTTG
GGGTAATGTAGGACAGGATAACCATGTGTACGAAATGGATAATACTGAGTCTGCATGGAA
CATCTGGTTCCCAGGTCAGACAGGTATTTATTATACAGTTCTTGATACAAAAGCTAAGGA
ACTTAAGCCAACTTACATCAAGTCGATGCAGTTGAATGGTGAAGATATGACCTATGATGC
TCCTAACTATGCTTGGACCAAGGTGATTACAACCGCAGCCGATAATACTCCAATTAGCAT
CGTAGCAACAGGTGCAGAGTACAGCAAGGATACAGGTACAGAAGATGCTGCAGCTGTGGT
GAAGACCATGAACTATACTTTGGCTGATGGCAAAATGACAGATGCTGCAACAGCTGGAAG
TGTAAATATTGCCAAGGCTGGTACTTATACCGTAACCGTGAAAGTTGGTGAGCACAGCCA
GCTGGAATACACCATCGTTGAGGGCGACCAGACAACTCCAGAGCCAGAGGTTAGCAATAC
CCTCTGTATGTTCTCTAAGGATGGTAACACCCTTCTTGCTGTGATGAACAAGGTGAGTGA
TGGCGTTTATACCTGCAAGTACAAGCCAACAGCTTGGGAGAATTTCCGGTTTATCTTCGT
AGGTGAAAACAAGGACGACAAGCAGACTTGGTATGGTTCTGATCCAAGCGATCTTTTTAA
ATTGTCAACAGCTAGTGACTGTTGGGACATTTGGTTCAAGGATGATGTAACTGGTGGTGA
AGTTACCGTTACCGCTGACCTCAACACCATGACATGGAAATATGAATAATTAATAAGAAA
AATAACAATGAAGAATATATTTGGAAAAGCCATATTGCTGGCTACAGCACTCTTGTTTTC
TATCACGGGCACGAGTTGCAGCAATGATGATAATACCACTCCCGAAAAGGAGAAGACATA
CGATATGAGCGGTTTCGCCAAGGGCGCCGATGTAAGTTGGCTCACAGAGATGGAGAAGGA
TGGTGTGAAATTCTATAATCAGAATGGCAAGGCTACAGAATGCATGAAACTCCTTCGCGA
AGAGGGAACCAATTCCATCCGTCTGCGTGTCTGGGTAAATCCGGAAGGTGGCTGGTGTGG
CAAGGATGATGTCATCGCCAAGGCTTGGCGTGCTCAGCAGCTCGGCTTCCGTCTGATGAT
TGACTTCCACTATTCTGATACCTGGGCTGACCCGGCTCACCAGACTGTTCCTGCTGCATG
GCAGGGCTATACAGCCGAACTGATGAAACAGGCTGTGGCTGATCATACCAAGGATGTGTT
GAAAGCCTTGAAGGATAGAGGTGTAACCAACGTAGAGTGGGTGCAGGTGGGCAATGAAAC
CCGCGACGGTATGCTCTGGAATAGCGATGAGGCTGTAACCGGTCAGGTATCTAAGAATGC
AGCCAATTTTGCAGCTTATATCAACGCCGGATATGATGCTGTAAAGGAAGTTTATCCTAA
GGCAAAAGTCATCGTGCATGTAGATAAGGGTCAGGACCTCGGTGGTCTTACCTGGCTCTA
CGATAACTTGAAAGAAAATGACGGAAAGTGGGATGTCATCGGACTGTCTCTTTATCCGGA
AGATGATAACTGGCAGAGTTATGCAGAGAGTTGTCTCTCTAACATCCAGACTCTTTCTTC
CAAGTATGGCAAGGACGTCATCATCTCTGAAATCGGTATGTGGTGGGGCTCTGACCAGGC
TGCGCCATTGATGAAGAAGATGGTGGATGGCTGCAAGGCAATCTCTACCTGCGAGGGTAT
CTTCTATTGGGAACCAGAAGTTTACAACAACTGGAAGCCAGCTAACTATACCACTCTGGG
TTGGGATGCATATACCAAGGGAGCGTTCGACAACAGCGGCAAACCAACTGCCGTATTCGA
TTCATATAAATAAGAATATTAAATAGCAATATGATCAAAAGAAGCATTACTTTCATTACT
CTTGCCCTGGCACTCACTACGCTGTGCCAGGCGCAGAGCAGAAAGGTTATCAACCTGCCT
TCATGGGACTTCTCCCGTGATGGCAAGGTGTGGCAGCAGGTAGCTGTTCCGCACGATTGG
GCTATCTCGGGACCTTTTGATAAGAAATGGGACCTGCAGATGGTGGCCATCGAGCAGAAT
GGCGAAACCGAAAAGACCGAGAAGTCGGGACGTTCTGGTGCGCTGCCTTGGATAGGTGAG
GGTATGTATAAGATGAACTGGACGGCTCCTAAGGGCTATAAGCGTGCCGTACTCGTCTTC
GACGGTGCCATGAGCCAGCCTGTTGTCAGCGTCAATGGCAAGGAGGCAGGCAAGTGGGCT
TACGGCTACAATGCCTTCCGCATCGACATCACACCTTTCATCCAGTTTGGTAAGAGTAAT
CTCATCGAGGTACATCTTAATAATGTAGAGGAGAGCAGCCGATGGTATCCGGGAGGCGGC
CTTTACCGTCCGGTTTCCGTAGAACTCTATGGCAACGAAAACTTCTCTACCTGGGATACC
TTCGTCCGTACCCTGAAGGCTGATAAGCAGGAAGCTGAAGTAGAAGTAAATGCGCTGCTG
GAAGGAAAGACTGGTAAGTCGGGCAAGACCGTCATAGCCCTGTTGGATGAGGCTGGCAAG
AAGGTTGCCGAGCAGACTGTCACAGGTGCCAATCCTGAAATCAAGACTACTCTGAAGGTG
GCGAATCCTCAGCTCTGGTCTCCGGAATCTCCTTACCTCTATCAGGTAAAACTTACCCGA
TATGAAGGAAAAAAGGTGGCTGATGTGCAGACCCTGAAGACCGGTATCCGCACCATTGCC
GTATCCAAGGATTATGGTTTCCAGCTCAATGGCGTTACCCGAAAGCTGAAGGGCGTCTGT
CTGCACCACGACCTCGGTCCATTGGGTGCAGCAGAGAACAAGGCAGCTCTTATCCGTCAG
ATCAAGATGATGAAGCAGATGGGTTGCGACGCCATCCGTACTGCCCACAACATGCCTTCT
ACCATGCAGATGGAAATCTGCGATTCCCTCGGTATGATGGTGATGGCAGAGAGTTTCGAT
ATGTGGATTTATCCTAAATGCAAGAACGGCTATGCCAAGTTCTTCAAGGAGTGGAGCGAT
AAGGATATCACCAATCTGGTAAAGCACCACCGCAACCATCCTAGCATCGTGATGTGGAGC
ATCGGTAACGAGATTCCTGAACAGTGGAGCAAGGAGGGTGTGCAGATTGCTAAGCGTCTG
CAGGATATCTGTCATCAGTACGACCCATCCCGCCCTGTAACCCAGGGTATGGATAAGGCA
GAAGATGCCTTGAAGAGCGGCTTTGCCCAGACCATGGATGTACCGGGCTTCAACTATCGC
GTACATAAATATTATAAGAATATCGAGCAGTTGCCTCAGGGATTCCTCCTCGGTTCTGAA
ACCGCCTCTACGGTCAGCTCCCGTGGCGTATACAAGTTCCCGGTAGTGGTAAGTGATAAG
GCTACCTATCCTGATGGTCAGTGCTCAAGCTATGATACCGAATACTGTTCCTGGAGCAAT
CTTCCGGATGATGACTGGAAGATGCAGGATGACTACAGTTGGGTAATCGGTGAGTTTGTA
TGGACCGGTTACGACTATCTGGGCGAGCCGACTCCTTACGATACCTACTGGCCAAGCCGT
AGCAGCTACTTCGGTATCTGCGACCTTGCCGGACTTCCAAAGGACCGCTACTATATGTAT
CGTGCCCGCTGGAACGAGCAGCAGCATACTACCCATCTTCTTCCTCACTGGAACTGGAAG
GGCAGGGAAGGACAGGTTACCCCTGTATATTGCTATACCGATGGTGTGGAAGGCGAGCTT
TTCGTCAACGGCAATAGTCAGGGCAGAGTGCGCAAGGACAAGTCAAGCCGTCTGGACCGC
TACCGTCTGCGCTGGAACAATGTGAAGTATGAACCGGGTGAGATTCGCGTGGTTACTTAC
AACCAGTATGGCGAAAAGGTTGGTGAGGACGTGAAGCGTACTGCCGGCGAGCCTGCACAG
ATGAAGTTCAGCGTAGAAACACCTGATCATGAGCCTATTGCCTGCATGGTAGAAGGCTGT
ACCGATGAGCACAATGTGCTGCTGAATGCCGATGGCAACGACCTTGCCTTCATCACCGTG
AGTCTGCAGGATAAGGACGGCAATGAATGTCCGCTTGCCGATGACGAACTGACCTTCGAG
GTGAGTGGTGCCGGCACTTTCAAGGCAGCCTGCAACGGCGATGCCACATCGCTCGAACCG
TTCACCCAGCCACAGATGAAACTCTTCTCTGGCAAACTCGTTGTCATCGTACAGAGCAGC
AAGCAGAAGGGCGACATCATCCTGAAGGTAAAAGACAGCAAGCGAAATATCGAAAAGTCG
ATTACGCTCCAGGCAATATAAGAAGACTGAGACAGATTTCAGTTGGTTATAAAGTATATA
GTTTATATCGGATCCTCTGGGAATAGCAGCGGCTATTTTTCCCAGGGGATTCTTTTTTTT
tGAATTTTCTCCGATATTTTTTGGCGTTATCATGAATATTGTGTAAATTTGCACACATGA
AAAAGTCAAAAGAACCTATAAACCGCATCAGCATGGCAATTGCTATGCTCTTTATTTCGC
TCGCCATCTATGCGCAGCGTTTCGTTAACACCTCCCTTGAAGGTGCTCAGTCCGTTTGTG
CCATTACCCAGGACAGTGATGGAATGATATGGCTCGGAACCGACAACGGTCTTTACAGCT
ATGATGGTTATCATGGCTACCGCCATTTTCAGGAACATACATTCAGCAATACGCGTGTCA
ATGCGCTCGGCTTCGAGGGCAGGATGCTCTATCTGGCTACTGGCAACGGCATCCTGAAAT
TCGATACGCAATCTTATCAATATGCCGAAACACCAGCCATGAAGGCTTTTGCCGATGAGG
CGAAGCGCAAGCAGCTGAAGGAACTCCGTGTGCTCGATATCAAGGGTGGTAAGACTGACT
TCGGTGGCGATGTCTATGCCTTGCTCTCTACTCCGCAAGGCTTGCTCGTAGGTTCGCTTG
CTGGTCTGCGTCTCGGCAGCAGACTGATTCCGCTCCGTGCCGGAGAACAGCCGCTGGTCA
ATGCGCTCGCCTATGATGCCAAGCGCCGATGCTACTGGATTGGTACCGAGGGCGCTCTCT
ATTGTGCCGATCTGCAACTCAGGAACTTCTCACAGATTCCAGCTCTGAACGGCAATTCCA
TCAAATGTCTTTCTGTAGATGCTGCCGGCAATCTCTATATCGGAACAGATAACGGACTCT
ATCAGATGGCACTCTCCAATGCCATCACCCATTATATCCACGATTCCCGCGATGATGCTT
CTATTCCTAACAACATCGTCTGGGCTTGCTTTGTAGATAAATGGCAGAATGTATGGGTGG
GTACTGACAATGGACTCTCCCGTCTCACTACCCATACCTATTACCGCTATGTATCGCTCG
ATAAGATTACGATGTCGGGTGAGGGCAACTGTCTCCATGCCATGCTCCAGACCCGTAACG
GCGAATGGTGGATGGGCGGTACCAACGGACTGATTCATTTCACCCGGAATGCTGAAGGTT
ATCAGAATGTGGCATGGTACAAGCAGAACAGCTCTGCCTTCCCGCTGAGTCATAACCGTG
TACGCAAGATTTATGAAGACCATGACGGCGATGTATGGATCTGTACCGACCATGGCATCA
ACTTCTATGACCGCAGTTCCCGTCAGATGCGCAACTTCATCGTTTACGATAAGAGTGGCA
AGTATTCTACTGCCTGGGCTTACGATATTCTCCAGGACAAGAAGGGCAGGATATGGATGG
GTTCTTATCAGGGCGGTGTCTTCGTGATGGATAAGGCGGCTCTTCTGAGCGGCAAGACCA
TAGCCGACTGGCATTACTCGGACAAGGGAAAAAATGCGCTCTCTGGTCTGCATGTAGGTC
AGATGGTGATGGATGGAAAGGGTAGGATTTGGGTTTCTACCTATACCCGTCTCGACTGCA
TCAATCCGAACGATATGAAGGTGGTGCAGGTAGCTAACTCAGATGTTGTCAACTATCTGA
TGGCAGACAGCAAGGGCAATATCTGGATGGGTGATAACAATTCGGTAATCTGTTATTATG
CAGCCGGTTCTGTGCTGGGTAACAGCTTTTCTTCCAAGACATGGCAGATTGGTGGCAAGG
TAAGTACCATGTGCGATGTGGAAGGCAAGATATGGGTGGTATCGGGCAATGAATGCTGCG
TAATCAATCCACAGGGCGAGAGCCAGCGTTTCATGATTCCTTCTGTTGCGCCGCTCAACA
TCTGTTACAGCAGACAGACTCATGAGGTAATGATGGGCGGCAATGACGGCTATGTGGCAA
TCAGTTCCGATGTAGCACAGAAGCCTAAGCAGTTTACCCGCCTGATGCTGGCTGGAATCA
TCGTAAACGGACAGGCTCGTGAGGAGCGTGGAGAAATCCTGAAACTGAAGAGTGATGAGA
ACAACTTCATCTTGCAGCTCACCGACCTTCCTTTTGCTGATCATCCTTCAGCCGTTTATG
CTTACAAACTCGAAGGCAGCGACCACGACTGGCATTATCTGAACTCCGGCAATATCGATA
TCACCTACAATGGTTTGTCTTATGGCGATTATCATCTTACGGTTCATGCCGTGGATGGTG
AAGGCAAGATAGCTGCCGAGGTTTATTCGCTCGACATCTCCGTCCTGCCGCCTTGGTATC
TCTCCTTCTGGTGCAAGCTCTTCTATATCACGGCACTTATCGTGTTTGTGGCATGGCTGG
TAAGCTGGTATTTTCTGCGCAAGGAACTAGCTGATGCCCAGAAGCAGAAGGCTGAGGTGT
TGGAGCAGGTACAGATGCGTATGGACTTCTTCAACCGTCTGACGGAAGATTTGAAGGCTG
CCGTAGCTCATCATTCATTTGATGAGGTGACAGCTCTGATGGTCCGCTACCTGAATGTGA
AGAAACCAGAGGAGCCATCAGCTGTTGCCACTGGGTTATCCGCTTCGCCTGTATCTGAGC
CTGAGTCATCATCCTCAGAACCAGTTCCTGCACGCTCTGAGTCTTCTGAAGAGGAAAAGA
AGGAAGTAAATGTCTGCGAGTTGGATGGGGCAGACAAGCGTCTGCTCGAAGAGATCAATG
AGGCGATAGAGAAGCACATGATTGATTCCGACTTCAATGTTTCGATGTTGCAGGATGTGA
TAGGCATAGGTGGCAAACAGCTGTATCGCAAGACGAAGGCGATAACGGGTCGTACGCCTG
TAGAGTATATCCGTGAGATGCGTATGAAGCGTGCAGCCGAGCTCCTGAGCCAGGGCAAGT
TCAGTGTTTCCGAGGTGATGTATACCGTTGGTTTTTCCAACAGCAGTTATTTCTCCAAAT
GCTTCTCCAAGGAGTATGGCATGACTCCTACGGAATATATGAAGGTGAAGAGGTAAATAA
ATGATGTGCTTCCGTTTGCCTATAGATATGGCTGCGTGGGGTTAAGAATATGGCTGCGTG
GGGTTACGGATACGACTCCGTTGGGTTACGGATACGACTCCGTAGGCTAATGGAGACGTA
TCCTTCGGCTTGTCGAGATATCTGCGTCAGCTGATTGAGCCACTTGAGTCAGCTGATTGA
GCTACTTGCGTTAGCTGATTGAACCACTTGCGTCAGCTGATAAAATACGTTCCGATGCAG
TAAAAAATACGTCCCGACGTAGTACAAGCTACGTCGGGACGTAATTTCAGCTTTATGAAA
ACGGCTGCATAGAAACAAAAAAAaGTATGTATTGAACTTGTTTTTGCAAACTGTAATCGG
ATGTGACAAAAAATCGACAATTAACTAAATTTATGAGCAAATATGCTAAAAAACATAGAT
ATTTCATATCAAACATTTAAATTTTAAGCGATAATCTTGGGCAAATAAGAAAATATTCGT
AATTTTGCACCGATTTAAGTTAAATAGGTATTTCCATGCGTGCATATTAGTGAAAGAATG
TATAAATGGAGGGGCGAAGTGTCGCCCTGAGTGCTTTCGGCTTTTACCAAACGAGAaAAA
AATAAGAAAAAAaTTATAATTATTAATTAATAAACTTGAAACAAACAAGGATGAGAAGAT
TAACTCTTTTACTTGTCTCACTTGTATTGTTGTCTATCCAATCGGTCTTGGCGCAGAGCT
TCAGCGTCAAGGGTACAGTCGTGTCTGCTGAAGACAACGAACCGATGATTGGTGTGACCA
TTATGCAAGAGGGAACATCAAATGGTGTGGTGACCGATATTGACGGTAACTATACCATCG
AAATTAAGGGTGCTTCGAAGGCTACGCTTGCCTACTCTTATGTGGGTTGCGTTACGCAGA
AGCACGTTGTGAAAGCGCAGACAAATACGCTCAACATCACCCTTGCTTCGGATTCCAAGA
TGATGGACGAAGTGGTTGTGGTGGCGTATGGCGTGAGAAAGAAGGGAACCATTGCGGGTT
CCGTGTCTGCCGTAAAGTCTGAAAAGATAGAAAATGTGCCAGCGGCAAGCTTCGACCAAG
CTTTGCAGGGACAGAGTACTGGTTTGCAGGTCATCTCTTCTTCGGGTGAACCTAGCAAGG
CGGCTACCTTCCAGATCCGTGGTACCAACTCTATCAACTCCGGCAAGTCGCCACTCTTTA
TCCTCGACGGCGTGCCAATCTCAAGTTCTGATTTCAATACCTTGAGTCCTAACGATATCG
AAAGTATCTCTGTATTGAAAGATGCCTCTTCTACCTCTATCTATGGTGCACGTGCTGCCA
ATGGTGTGGTTGTCATCACTTCCAAGCGAGGCTTGTCAATGGACAAGGCGAAGATTACGC
TCCGTGCACAGTATGGTTTCTCTGAGTTGGCACAGACCAACTGGAAAATGATGAATACCG
ATGAGCGTATCCAGTTTGAGAAAGAAGTAGGTCTGGATACAGGTAAGGATTACAATCTCC
TTTCAAGAGTAAACGTAAACTGGCTGGACGAGGTGTTCAACGACCGCGCTCCGCTGCAGA
GCTACGAACTCTCTATCAACCGTGCTACCGACCGCTTGAACTACTATGTTTCTGGTGGTT
TCTACGATCAGGACGGTATCGCACAGAATTCAACCTTCCGCCGTTACAACATCCGCACCA
ATGCTGATGTAAAGGCAGGCAAGTGGTTGAAGGTAGGTACCAACACCATGGCTGCCTATG
AGGAGGCTCAGCAGGCTGACGACGGTAGCTATAATACCGTTACTCCTATCTCAGCATGCC
GATTCATGCTGCCTTACTGGAATCCATACGCAAAGGATGGCAGTCTGGCTTCACTTGCTG
CAGGCAACTGGGCTGGAACCAGCGAGAACCCTATCGTTTACATGGGCTTGAATCCTATCA
AGAACAAGAAATATAAGGTGCTCTCTACCATGTATGCTGAAATCTATCCGATAGAGAATC
TGACTATCCGTACTCAGTTCGGTGCCGATTTCACCCATTCTACAGCGTTCCTCCAGTCGT
TCCCAAGTCTCTCTTCAAATAACGGACAGGGTACTGCGGCACGCCAGAGCAGCGATGCCA
TCAACCTGACAGAGACCACTACGGCTAACTACCGTTTCACCCTGAACGATATCCATTCGT
TCAACGTGATGCTGGGTCAGGAGGCTGTCAATTTCCACTCTGAGGGTTTCCAGGTATATT
CCAAGGGTCAGACCAGCGATCTCCTGACCAACGTATCATCAGGTACACGTGCCAGCCGCT
GGGCAGATTCATCTTCTGACTACTCTTACCTGTCATTCTTCATGCGTGGCGAGTATAACT
ATAAGGAGCTCTACTATGCCGACTTCTCTCTGCGTACCGATGCTTCTTCACGTTTCGGTA
AGGATCATCGCTGGGGTACATTCTGGTCGCTCGGTTTCATGTACAACGTGAAGTCTACCG
ACTGGCTGAAGGATATGAAGTGGCTCAGCACAGCCCAGATTGCCGTAAGTTCCGGTACAT
CGGGTAACTCTGAAATTCCTAACTATTATCACCTGGCTCTGGTATCTGGTGGTGCCAACT
ACGATAATACTGCCGGTTTCTCTCCATCACAGAGTGGTAACGAGGAATTGGGTTGGGAGT
CAACATGGGCAAACAACTTCGCCCTCCGTTTGGGCTTCCTCGACAGAATCAACTTCAGCT
TCGAGGCTTACTACAAGCGTACCTCCAATATGCTGATGCGCGTTCCTGAGTCTTACACCG
TTACCGGCGAGGGCTATCGCTGGAAGAACGTAGGTGTGATGGCTAACAAGGGTATCGAGC
TGAGCGCTGACGGTGATGTAATCCGCACACGCGACTTCACCTGGAATGTAAGTGCCAACG
TATCTTACAACCAGAACCGATTGAAGGAACTCTATAACGGTGTAACCGAGTATGTAAACT
CAACCACCGGTTTGAAGTATGTGGTAGGTCACTCAGTAAGCGAGTTCTTCCTGAACCGTT
ATGCCGGTGTGAATCCAGCGAATGGTGAGCAGCTCTGGTATGATAAGGATGGCAACGTGA
CCAACGAGTTCCGTGAGAGCGACAAGGTGATGACAGGCAAGACCTATGATGCACCTTGGA
TGGGCGGTTTCGGTACAAGCTTCCGTTGGAAGGGCTTGCAACTTTCTGCCCAGTTCAGCT
GGATTGGTACACGCTACGTGATCAACAACGACCGTTACTTCGAGGAGAGCGGTGTAACCT
TCGGTACTGCTTACAACCAGTCAAACCGTCTGTTGTACGACCGTTGGAAGCAGCCAGGCG
ATATTACCGACATCCCACGTTGGGGCGAGGTAACCCAGCTCGACGACCGCTTCTTGGAGA
ATGCATCGTTCCTCCGTCTGAAGAATCTCAGTCTGTCCTATTCATTGCCACAGAGTCTGT
TGCGCAAGACCAACTTCTTCTCTATGGTCAGAATCTACGGTCAGGCACAGAACCTCTTCA
CCGTAACCGGTTTCAACGGTCTGGATCCTGAGGTTTCATCCAATATTTACCAGGCACAGT
ATCCAGCATCACGCCAGTTTACTCTGGGTGTTGAATTGCAATTCTAACCAAGAAAGGAGA
AAAAAaTGAATATCAAAAATATAAAGACATACATCCTGTCGGGAATCCTAGCCCTCTCGA
TGTCTTCCTGTCTTGATAAGTATCCTGAGGATTCTATCCGCATGGACCAGGCTATCAATA
CGGTGGGCGACATGGACAAGCTGGTGTACGGTATCTACGACAGTTTCAAGAGCAGCGCCC
TCTATTCGGGCAATCTGACAATCCTGCCAGATCTGCAGGCAGACTTCGTGTACTGCGTGA
AGGGCTACTCTAATGCCTATGGCGATATCTACCGTTGGAAAGATATCAAGGCTACCAACA
CCGACATCGAGGCGGTATATGCCGATCTTTATGGTGTTATCAACAATGCCAACTTCCTGC
TCGATAATGTAGATAAGGTAAAGGCAAACACCAACAGTGATAAGGAGCTCGACAAGTTGG
AGCAGTGTGAGGGCGAGGCTTATTTTGCCCGTGCCCTGGCTTACTCAGAACTGATCAAGT
GTTTCTGCAAGGCTTACGATAGCGATGAGCAGGCAGAGAAGGAACTCGGCGTTGTACTTA
CAGAGCACTATTACGGCAATGAGCCACAGAAAAGAGCCACTCTGAAGGAATCATACGATT
TCGTATTGAGAGACCTTGACAAGGCTGCCGAATATCTGAAGATAGACGAGGACTTCTCTG
GAAGTCTCTACAACGAGATTTACTTCAATGAGTATACCTGTCATGCCTTGCGTGCGCGCG
TATCCTTATATATGCACAAGTATGATGATGCCATCAAGTATGCATCTAAGGTAATCGGCA
GTAAGTATTATACGTTAGAGAAGGCTTCTTCCAACACTTATACAAACCAGGTGAACGATT
ATAAGTATATCTGGACCTATGGTGATTCGCGTGAGGCTATCTGGAAGGTAGGTTTTACCG
TGAACAGCTATGGCGGTGCACTGGGTACCATCTTCGATAACTACAACTATGTAACTTATC
GTCCAGACTATGTGCCTGAGACATGGGTCATCAACTCATTCGACGCCAATGACCTCCGTG
CTGCAGCCATCTTCACAACCCGTGTAACAGGTTATGAGCACGGTTTGCAGTGGCCTTTGC
TGAGCAAGTATTTCGGCGATGCAGAATTCCTGAACAACAATATCCTGCATGTTCATCAGC
CAATGGTGTTCCGTCTGTCAGAGCAGTATCTGATACGTGCTGAGGCTTACGCCATGAAGG
GGgACTATAGTAAGGCAGGTAAGGACATCTCTACCTTGCGTACAGCCCGTTACTCATCTT
ATGGTGGTAACACCTCGATGAGCGAGAGCAACGCCATGAAGATAATCGAGGCAGAGCGTG
TGAAGGAACTCTATATGGAAGGCTTCCGTCTGAACGACCTCAAGCGCTGGCACAAGGGAT
TTGAGCGTAAGGCTGCCGACCAGCCTGCTGCCAACTTCGTGCAGAGCAGTCTGAAGGTTG
AAAAGGATGACCCTCTCTTTGTCTGGCCAATTCCTCAGCATGAGCTTGAGGCACCAGGTT
CTGAGATTCAGCCTAATGAAAGTAACAAATAAAATAAAGAGAAGATCATGAAGAAAATAA
TGATGGGATGTTTGGCAGCCGTAGCTGCACTCATCGCTCTTGTGAGTTGTTCACAGGATT
ATACCACTTATGCTGGTCCAAGTCATATCATGTTCTCTGATACGCTCTATCAGTATGCTG
TACAGGAAAGCAATGAGGTTTTCAATGTGCCTGTATCTGCAACCGAAAAAGCTGACTACG
ACCGCACCTTCGGCGTGGAGGTAGTAGACAAGCAGAGCAATGCCATCGAGGGTAAGCATT
ACCGCATCCTCAACAACACCGTTACAATCAAGGCGGGCGAGATGGTAGGAAATGTGAAGG
TTCAGGGTATCTATGATAACATCGGCAAGACCGATTCGCTCGGCTTCACCCTGAAACTGG
TGATTCCGGAGAAGTATAACTGGACAGAGCTCTATAAGGACTATGCCCACGTGGTAATGC
AGAAGTCTTGTCCTTTCGATATCCACAACTTCTCTGGCTGGTGCATGGTAACATCTACCT
TCTACAGCAAGTATCTGAACAACGTAACCAACCGTCTGATCAAGACCGAGGTGGTGGAAG
GCGAGGAGAATACCGTTCTGCTGAAGGATGTTTACTATAAGGGCTACAACCTGAAGTTGA
AGTTCAATACCAAGAACATGCTTGAGCCAAAGGTAGAGATGGACGACCAGATAGCCGGTG
AAACCGGCGAGGCGTTCGGTACCATCTATGGAGACGGCAAGTTGCGCATCAGCCAGCCTT
CTCTCTATACCTCTTATTATAACACCTGCCAGAACTATGTATTGCAGTATGTCACCATGA
GTGTTGACAACAAGGATGGTTCAAGCTTCGGCAACGTAGGAACCTTCATCACCATGTATG
AATGGATCAGCGATGCAGAGGCAGAGAAATTGAAAGAACAAGGATATTAATCGTAGAATA
AAAaGAAAATGAAAACATTGATTTCAAAATATTGGCTCGTATTGATGGCGCTGGTATCAG
TGACTCTGTTCACCGCTTGTTCCAGCGATGACGATGCCGTAACTCCTGTGTTCCCACAGG
TACAGACTATCGGCGGTGCAGCTGGCGCTGAGTTGGACTTCACCTTCGATGCCAACGAGA
GTTGGAGCCTTTCTTCAGACAAAATCTGGTGTAAACTGGTGCAGGGCGAGAAAACAGACG
CCTTCGTACTCAATGGTACTGCAGGCAAGCAGACCATCAAGGTTAAGATTACTGCTGATG
ATGCCAGCGATGATATGAGCGTGGCTCAGCTCTTCCTGAATATGGGTGGTCAGAAGGTTG
CCATCGCTGAGGTTAAGCGTTCGGCTGCCGACCATATACTGACGGTTTACGATGCGGATG
GCAATGATATCACCGAGACAGGTATCACTGTAGGTTACAATGTATACAACAAGTTTACTG
TAAAGTCAAACTTCCGTTTTGCTGTTACCAATACTCCAGCTTGGGTAGACCTGGAAGGTG
GCTTCCTGGTAGGTACACCTAACAAGGATGCTGTAGGCGGTGTTGCCTTCAAGGAGAATC
AGGGCGTAAGTGCTAAGTATGCCATCGCTAAGGACGGCAACTACACCATCACCTTCACTT
CTGAGGATGGCAAGGCTGCTGTAACCGTACCTGTTATCTATAATGGTATGACCACCAGCA
CCATGGATGTTACTTATCCAACCTCTTCACAGTGGGCAGTATGGAATGTATCTCTCGATG
GTAAGGTGTTTACTCAGAATGGTTCTAGCCTGACTGGCGGTGATACCAACGATTTCACCT
TCTACAACTTCGTTCCTTTCACCCTCAAGACCTTGGGTGATGCTTATCAGCTGGTAGTCT
TCGAGAAAGAGAAGGATGGTCTGCGCGAGGATGTAACTGGCGCTGTGAAGTTGCAGGGTG
AGAAGGGTGACGTTAAGCTCACTATTGATGCCTTGAGCAGCGGAAGCCGTGAGTTCCTGG
TTTATGCATTACCACAGGGCGTTTATGCAGATTTTGAGAACGGTCTCGATGAGATGCTTG
AGAACGACTACACAAGCGTGAAGAGCGATTACGACCGCTACTTCCTGATGGATGTTGTAC
AGAAGAAGGCCAACTCTTCTGCTGATGATCAGTCTGCAGCACCGACAATCTTGAAGATGA
ACTACTTGCCAGTAGAGTGCAAGAAGGATAAATCAATGTATGGTTCTATCATATCAGAAG
CATTTGGTTACAATGGTGACGAAATATATGTTGCTCAGTCAGAAGTAGGAAGTTCTCTTA
CAGTTAATCCTAATATCAAGGATTGGGACCCTACCACTATGATGGAGACAGGCTATCTTA
CAGCTATGGATAGTAACGGAAATGATGTTAATGCAGAGCCTAGTATGGATGCGAATAATA
ACTGGGTATTCTTCGTAAATGTTCCAGCTGCTACTCCGATATTTATGGTATTCAAGGACA
ACGGAACTCCTGTAAAGGTTCTTGTTGTTGAATCTCCTGGTGAGGGAATGAGTAAGAAAC
ATACTTCTATCAGAAAAATTAGAAAGTAATGAACAGAATGAAAATATTTTCAAAGGCACT
CTTGTTGCTCTTGGTCTCTCTCCTGACCTTAGCAGCAACAAGTTGCTCGGATGATGAGAC
CGGAGGCTGGGACGGCACATACGGATATGTGCAGTTCAAGCTCAGTAAGAAGGTTTCTTC
TAGAGCTACCCGTGCTGCTGCCCTTGACAAACTTGAGAAACTGGATGATGCCAAGAAAAT
CAAGGTGGTCATGGAGCACAACGGTACAACTGTGTCTCAGACACTGGTGCTCAATTCTTA
TAATTCAGAGAATGCAGAGTATGGTCTGAGAAGTGAAAAACTGCAACTCGCTTCGGGTAC
TTACACCGTCATCGGTTTCTATCTCTATGATGCGGTAGACGAGGAGTTGCTGGCTTCTTC
TGCCGGCGAAACATTTACTGTAGTAGGTGGCGGTCTGGAAGTACAGAACCTCATGGTGGA
GACTGTGGAGCGTGGTAAGGTGAAGTTCAATCTCGTGAAGGAGTGGGAGAAGACCCGTGC
CGGTGGTACTGAGTATCTCTTCTCTAATATCCGTCTCGTTGACGTCAGCGTAACCAACCT
CTTTACCCGTGAGACCTATACCTTCCCTGAACTGAAGGTGAAATATAAGGAGGGAAGCAA
GGAGAATCAGAATCCTGACAATGAGAACGATAAGTATATGGACACAGGTACAGCTTACTG
CGATTCTACCGTATGGTTGCCTGCCGGTACTTATCAGGTTACCTCATATACCACCTATGG
CAAGACTGGTGCGGTAAAGACCAAGTATGAGACCCAGCCTGTAAAGGGTGAGGCTTTCAT
TATAGAGGACAATCAACTCAATGATAAAGCTCAGGTGCCTATCCTCCTTTCCAAGACAAA
GGAGTATATCAAGGACTATGAGGCTTTGAAGGCTATCTGGGAATCTCTCCAGGGTAAGGA
GTGGAGCTTCTATGGTGATGCTACCTTCAAGGGAGCTAACTGGAACTTCAACAAGGAACT
CGATATGTGGGGCGAACAGCCGGGCGTAACGCTCAACAGCAACGGCCGTGTCATCGGTCT
TATCATCGCCGGTTTCGGTGCAAAGGGAATCGTACCTGATGCCATTGGACAGCTGACAGA
ACTCCAGGTGCTCAACCTCGGTTCTCACGATGAGAAGATTGGTGCCAACATCTTCAATGA
TTATGATGCAAACAGTCTGACTGCAGCAAAGAAGAACAGCATGCGTCACGACTATGAGAA
CAAGTTCCTGAAGTATGACCCACGTGCCAACATGTCGGAGATGATTGTAAAAAGCTACAA
CTCTGATCCTAAGGTGGCACCGAAGAACAGAATCAAGAAGGACAGCCGCATCAACCTGAA
GGATGCACAGATCGGTACATTGACCAACAAGATTACAGGTGTATCTAAGGCCATCTACCG
TCTGACCAAATTGCAGCAGTTCTATATCGGTAACTCTTCTATCACATCCGATGAGGTTTG
TGCGAAGTTCTACAATGCTGACGATCCTGTTTACGGTAAGTTTGCGCAGGAGTTTAAGGA
TGAGGATTGGGACAAGATGGAAAACCTGACCGATATCGAACTTTACAACTGTCCGAAGAT
CAGTCGCATTCCAGACTTCTACTATAAACTCCCTAAATTGCAGGCGATGAACCTGGCACG
ATGCAAGGGCATCTCTGCTAATCAGTTGAGAAATGATTGGACTCGCTTAGCTGAGGAGAA
GACAGGTAAGACTCTTCAGATTCTCTATATGAGTTACAATAACCTGGAGGAGTTCCCTGA
GTATTCTGCATTGAAAAAGATGGTAAATCTCGGTCTGCTCGACCTGGCTTACAACAACAT
CAAGAAGGTACATCCGTTCGGTTCTGAGGTAGCACTTTCTTCACTCTATCTGAACAACAA
CCAGATTGAAGAGATTCCTGCTAATCTCTGTGCCTTTACAGATGATGTAGAGAGTCTGAC
CTTCGCTCACAACAAACTGAAGAAGATTCCGAATATCTTCGATGCAAGTTCGGTTCGCGA
GATGGGTTCTGTAGACTTCTCTTACAACGAGATTACAGGTGTAGATACTAGTCATGGTAC
CTACAAGGGTATCAATGCAGCTTCAGTCAGTCTGTCAAACAATAAGATAGAGAAGTTCCC
TTCAGAGCTGTTTACTGCCGGTTCGCCAATCACAACCATCGATTTGAGCGGCAACCGGAT
GCGTACCATCCCTAAGGGTTCCATCAAGGGCAAGAAGGCTTATCTGCTGCAGGTTATCGA
CCTCCGATTCAACAAGTTGACATCCCTCTCTGATGACTTCCGCTCAACCACATTGCCATA
CATTACCAATATGGACTTGAGCTACAACTGCTTCACCGAGGTGCCAACCCAGCCGTTGAA
CAGTGCCGTGCTCCGTGCCTTTGCCATCAACCACCAGCGTGATGAGAATAACGACCAGCG
TTGCCTGCGTACATGGCCTACAGGAATCACCACCTGTCCAAGTCTGATTCAGTTCCAGAT
TGGTTCCAACGATATCCGTAAGGTAGAAGAGACACTGACCTCTCACCTTTATATCCTGAA
TATCGCAGACAACCCTAACATCTCTATCGATGTAACCAGCGTTTGCGCATACATCAAGGC
AGGTATGTATAAGCTGTTCTACGACAAGAATCAGGACATCCGCGGTTGCGATGCTTTGGA
TCTCGAAAATTAAACGAATAGAAAGTAAGATAATATGAAATATATTAATAAACTTACATG
GCTCCTCGTTCTGGGTGCAGGTCTGATGACCGCATCCTGCAGCGATAGCGATGATGTAGA
TATCCCTGGAGGACTCGCCATCGACAAGGAGCAGATTGAAATAGCAGCTGAGGGCGGTAG
CGAACAGCTTGCCATTGCTGCCTCACAGAATTGGGTGGCTAACGTGGATGAGCCTTGGCT
GATGCTCACTCCTGCCAATGGCGTGGGTTCTACTACTGCAACTGTGGTAGTTGACTCTAC
TCTGATGAACGGACGCCGTACTACCGATATCGCCTTTATCGGCGATAACGGTCAGCGCCG
CACCGTTACCGTAAAACAGTTTGGTTATGGTAAGCAGATTGACATCAAGGAACCAACTGT
AGAAATCGAAAATTCTGAATCATACGATAAGCGTGCTTTCGAGAGTTTGATTTCTGCCAA
TGTAGAATGCAAAATCGGTAAGATAGAGTATTCTTTCGAGGGTGATATGACTGATGCCGA
GAAGGCAGAAAACGAGAGCGAGCGTGAAGGTTGGCTTCTGAATAGTAAGGATGAGGATAA
ACTGACAGATACCAATCTCGGAATCGTACTTGATAGAAAGGCTCGTCCTCGCAGCGTGAA
GTTCAAGTTCCGCTGGGCGATGAACGTGGTTCCTGCCGTTCGTGTGGCTAAGGTTCATCT
CGTGCCAGTCAAGGCTGAAGACCAGCTGGTAGATGCAGCTGGCAAACCTATCGATGATGT
CATCCTGACCGTTCGTCAGAAGGCAGCACCAAAGATTGAGGACAACCGTGCCGGTGACTC
TCTCTCTGTCATCATGATCAACCAGAAACTGGGTAGCATTGCTACCTTCGATTCCAGCGA
TAACATGCGCAACTGGAGCGGCGTAACGCTCTGGGAAGCTACTGATAAATTCGTGAAGGA
TCATCCTGAGGCTGTAGGACGTGTACGTTCTGTCAAGTTCAGCATGTTCAACCTTAAGAG
TGGTGAAACTCTTCCTAAGGAAGTGGGCAACCTCAAGTTCCTGGAGTCATTCTCTGTTGC
TGCCAACGAGAACAACCAGATTCGTGAGGTGAAGCTCGGTGATGATATCTGCTCGCTGAA
GTATCTGAAGAATCTTACCGTTCAGGCTTATGGTCTGACTCAGTTGCCTGCTAGCTTTGT
TAAGTTGGGTAGCAGCCTTGAAACGCTCAACCTGGTAAGTAACAACTTCAACAAGTTGTC
GGATATCACCAATATCGTCAACGAGAAGAACTTCCCTAAGTTGCGTAACCTCATTCTCTA
CGCACAGCGCCGTACGGATGTTGTCACCAACATCGCTTCGCTGGGCGAAAAGAATGCATC
AGGCGTCTATGTTTATAATAACTATCCTATCGGACTGTATGGTAAGGTAAATGCCGGATC
CGCAGACCGCCAGGCGCTTCTCAAGCTCCTGACATGGGATAAGTTGAATACACTGGAGTT
GTCTTACTGCTTCCTGGAGGGTGAACTTCCTACCGATGAAGAGATGACAGAGGCACTGGA
GGTTGCCGGAAAGGCTACCCGATACAGCGAGTCTGACTTCTCTACCAACAAGAAAGATTA
TCTCGACAAGCTGGTAGGCGATACCTGCAAGTGGTTGCTCTCAGGCTGGGATAATCCAGT
AACCTGCAAGCACAAGGATGGTTCTGTAGTTAGTGAGGATGTTTATCCTCTCAGTGTGCC
ACGTGTATTGCCAAACTGCCGTCAGTTGTCGCTCAACCTGAACTTCTTTACAGGAAAGGT
GCCAAACTGGATTCTCTTCCATCCACATCTGGTAGAATGGAATGCACCAACGATGATCTT
CAACCAGCAGCCTAAGGGTAAGAACAGCGATGGCGCTGCCGTTGGTTTCTCTAATATGAC
AGAAGACAGCTACAGCTACGACTACTATTACGGAACCGGCGACCCAGGCAACAAGTGGGA
GGTTACGGGTGTAGCTTATCCGCTCTACTACCGCAAATACGTGGCAGCAGGCGATATTAA
TGAAGCTGCGCTGATGGCTAAGTACAGGAGAACTAAGAAAAaGTAAGATAAACATAAAAA
CAATATAGAAGCAAACAATGAAGAAAAAGTTTTTCTATATAGCAATGGTCGCATTGGCAT
TGACGGGCTGTTCTGACAGCCTGTCAACCATCGGCTCTTCTGACGGCAATTCAGAAATCA
CCATCCCTGCAGATGCTGAGgCGGgTGAACTGCTGATTAAGTTCAGTCCGGAAATGAGCG
ATATCCTCGACCAGGCACAACTGAGCAAGACTCGCGCCGGAAAGGCTACCCGCTCGGGTA
TTCCATCTACCGACGAGGTGCTCGACATCCTGGGAAGCTACAGCTTTGAGCGTGTGTTCC
CGGTAGATGCTAATACTGAGGCAAGAACTCGCGAGGCGGGACTCCACCTCTGGTATACGG
TGAAGTTTAATAAGGGAACCGACCTGAAGGCGGCTGCCGAGCGCCTGAAGCAGTTGGGAG
AAATCTCAAAGGTTCAGACCAACGGCCGTATCAAGCGTGCTTACAATACCGACAGCAAGC
GCATCTATCTCAGTGATAAGGCGCTTCAGCAGAAGTCTACCCGCGCAGCAGCCGAGGACG
AGCCAAACGACCCTGGCTTTGCTAGCCAGTGGCACTACCGCAACCTGGGCGAGGGCAACT
ATGACTTCGAGAACCGCAACAAAAATCACGTGGGTGCTAAGGCTGGATGTGATGTGAATG
CACTTGAGGCATGGAAGACCTGCACAGGTGATCCTTCTATCATCGTGGCTATTCTCGATG
AGGGTGTGATGTATACGCACCCTGATTTGGCAGCCAACATGTGGTGCAACCCGGGCGAAA
GTGTTCAGGGTGCCCAGACTGACGGTGACGGAAACGGTTATGAGGGCGACCTCCATGGCT
ACAACTTCGTTACTGAGAGCGGCGATATTACCTGGACTGATGCCAATGACTCTGGTCATG
GTACTCACGTAGCTGGTACCATTGCAGCCGTAAATAATAATCGTATCGGTGTATCTGGTG
TTGCCGGTGGCGATGGTACTCCAAACTCTGGTGTCAAGATCATGTCTTGTCAGGTATTCT
CCGGTCAGAACAGCGTAACCTTGGCAGGCGAGGCGAGAGCCATCAAGTATGCTGCCGATA
ATGGTGCAGTCATCCTGCAGTGCAGTTGGGGTTACAACTCTTCAGAGTCTAGCATCATCA
ACGGTTATACTCCGGGTCCTGCTACCGAGAAGGAATGGGCTGAGACCTATCCGCTGGAGA
AGGAAGCTCTGGATTACTTCATCAACAATGCCGGTTCGCCTAATGGTGTCATCGACGGTG
GTATTCCTGTCTTCGCAGCCGGTAACGAGTATGCTGGCAATCCTGCTTTCCCAGGTGCTT
ACTCTAAGTGTGTCAGCGTATCTTCATTAGCTGCCGACTATACTCCAGCCTGCTACACTG
ATTACGGTTCGCTCGTAACCCTGAGCGCTCCTGGTGGCGACTTGGAATATTACAGCAAGA
TTGGCGAGCAGGAAGATGAATACTGGGCAGAGACGACAACCGAGCAGAAAGGTGCTGTGC
TCTCTACGATGATCCAGAACGGTAAGCCTGCTTACGGCTACATGGAGGGAACCTCTATGG
CTTGTCCTCACGTTTCGGGTGTGGCTGCCTTGGGTCTCGCTTATGCTGCCAAGACGAACC
GTCATTATCGTGCTGCCGATTTCGTAGCCCTGATGAAGAAGTCTGTAAAGGAATTGGATA
GTCATTATCAGAATGGTGCAACCAAGACCTACTACATGAACCATACTACCGTAGGTGCTT
CGCCAGAGATTGTACAGCTCTCTAAGTACATCGGCAAGATGGGTGCTGGTCTGATTGATG
CAGCTCAGCTCTTGAATAACATCAAGAACAAGAAACTCAGTTCTGATATGAAGTTGCCTA
ACGTGTATGTGGGCATCGAGAAGACTGTTTCTCTCAACCTCGCTGCATATTTCGCAGGTC
GGACAGAGGGATTCTCTTGCTCTGTAGCGAATGGTAGCGTAGCTTCTGCTTCGGTAGATG
GCAAGACGCTCATCGTGAAGGGACTCGCTGCCGGAAGCACATCGCTCACCGTAACAGCTG
CCAATGGTACCAGCCAGACCGTAGTTGTGACCGTTAGAAAGAGTGCCGGTAACAATGGTT
GGATGTAATTGAATGTAATATGAAGATATTTGCTTTCCTATCGCTTTTCTTCCTGGCTTT
GCCTGTTACGGTGAATGCGCAGAAGGAACTGCTGAAGTTTGAACATCCGCTTATCGATGC
AGGTACGATGACCGAGGACGATGCGCCTCGCACCTTCACCTTCGTAGGTAAGAATGTGAG
CAAGAAGATACTGCACATCACACAGGTGAGAACCACCTGTGGATGTACCAGTTCTTATGT
CAAGGGCGATGTGATGAAGCCTGGCGATACTTGTCAGGTGCAGCTCACCTTCACGCCTAA
CCGCTATCCGGGCACCATCAATACGGGTGCTTATCTCTATCTGAAAGAGGTAGAGGGACA
GCCTGCCGTTAAGCTCGCCTTAACGGGAAAGGTGCTGCCGGGTGCTGACCAGTGGGCACG
CTATCCGCACAAGATGGGCGTACTCAGACTGAAACAGGCGAAGGCAAGTATCACAGAGGT
AAAGCCGGGCACAGAGCCTGAGGCACGCATCCTCTGCGGAAACAGTGGTGACAAGCCGCT
CCGTATATCCAGCCTCCTTCTTCCTCCTTATGCCCGTCTTACGACAGAGCCTGAGGTGAT
AGAACCGGGTGATGAGGCTGACCTCGTCATCACCATCATAGCCGATAAGATTCCGGCTAC
GATGCCCGAATCCTTCACCTTCCCTGTTATTCTGGAGGGCTTGGACGCCCGTCCGTCTGA
CAGGACGATACAGGTCGTTGTAAAGGTACAAAGGTAAAAGGGTAAAAAaGTAAAAAaGAA
AAAAaTACCAAGACAATGAAATATTTGAAAAAACTCTTCACCCTCCTGGTGATTGCTTTG
TTTGCCTGCGGCTTTGCAGCCTGCAGCAGCGATGATGAAGAACCGGAGGAGCCTTCTCTG
GAAGTTACACCTGCCAATCTTCATGGCACATGGGAGTTGGCTGAGTGGAACGGTGAACCT
CTTGCTGAGGGCACATACTGCTACATCGTTTTCAACCGCAAGGACCTGACTTTCGAGATG
TATCAGAATTTAGACAGTATGTATGGTCGCCATATCACCGGTTCGTTCGCTATCAAGAAC
GATCCATACCAGGGCTACATCATCAGCGGAAGCTATGATAACGGTAAGGGCGACTGGAAC
CAGAGTTATCTCGTAACCCGTCTCCTGGCATCAGGTTCGATGATATGGACCGTCAAGGAC
GATGCTACCGACATCAGCCGCTACAAGCGTTGCGATGAGGTACCTGCCGAGATACTCAAG
GATTGTAAAGATCTCACTGAAGAATAAAAAAaGAGCGAATTATCAGCAAATTCTGCGGAT
TATTCGCTCTTTTTTtGTATCTTTGCCCTCAAACTTATCATCGGGTTCAAAGTTTAAGAA
TATGATATTAACGATTACAGGTTCAGACAGCACCGGAGGCTCTGGTGTGCAGGCGGACAT
CAGGACGATTGCCGAGTTGGGCGGTTATGCTGTTTCGGCAATAACCAGCATCACTGTGCA
GAATACGCTCGGTATTCAGGAGTTCTTCGATATTCCTGCCGAGATTGTTTCGGGGCAGAT
TGAGGCTATCATGAACGATATGCAGCCTGATATAGTGAAGATTGGTATGATACGCAGGGT
GGAAACGCTGAATGTGGTCATCGATGCGTTGACCAAGTACCGTCCTGCCCATATCATCTA
TGCCCCTGCCATCTGGTCGAGCCAGGGCGATGCGCTGATGACGGAAGATGTGGTGAGCCA
GATCAAATACCGTCTGCTGCCGCTCTGTTCTGTCGTCGTGTCACGCAAGAAGGAGAGCGA
CATCATTCTTCAGAATTCCAAACTGCTGAGCCTTGCCGAGAAGCAGGGACTCCGGATCTA
TCGCCTCGACAATGCCAATTCGCATGGTCTCATCAACCGTTTCTCTTCAGCTCTTGCTGT
CTATCTGAATCAGGGCAAGAAGATGGAGGAGGCGTTGGCGATGGCGCAGGATTTCATCAA
TGTAGAACTCGTGCGCCAGAGCAATCTGCAGGGCAGGAGTTCCGAGCTCTACAACCAGTT
TATCTCGCAGGTCAATAACTTCTGCCGCACTTACAGCGATGTTCATTTCTATGCCGACCA
GTTGAATGTGAGTGGCCGTTATCTGGCTCAGGTAACCCGCCGCATCTCCGGCAAGACGCC
GAAGGCAATCATCGATGAATACATCGTGAAGGAGATAGAGCGCGAACTTTCTACCACCAC
GCATACGGTTCAGGAGATTGCCAATACCTTCGGCTTCTCATCCCAGGCGCATCTCACCAA
GTTCTTCAAGAAGATGAGAGGGGTCACTCCTTCTGCTTTCAGGCAACCAAAACCTGTTGA
TTAAAATGAGTCCATGTTTAGCCATCTTTGCCATGGCTATCGTTGAATTCTCTTGTTTGT
TTTGCAACACTAAGATAAGTGAATTCTTCGACATGACAAAATCCTGGGCAACTTTTTGTT
GCTCAGACACTTAAAAAGTTTAATTTATAATAGTGTTGCGGAATTAATGTAAAATAATAA
CAAAACATGAAACGTACTTTTTTCGCATTTCTTTCCCAATGCCTGCTTGTCATCATTATA
CTGACATCATGCAGTGACGACCAAACCGATCTCTCCCCTGATATTAATACCCCGATTACC
GGTTATTGGCAAATAGCCGATGGTGACATCAATGGCGATGGTGCCATTCAGGGCATCGTG
GTACACAGTGACGAGACTGTCAGCGAATGGTTATATACCGGTGAAACCGCTAATCCTTAT
CACCTGGGTTTTAAAACAGGTAAATGGAGCGTTAACGGCAACCACTACGAGATGCAACTT
CCTATCAGCAATGGCGCCTATTATAATGTGACAGTGGCGGGAAACAATGACAGAACAATG
TATCTTGCGTATAAAGGAAAAaTATCCGTAGTGCCTTTCTATAAGCTGACATCCCTCCCT
GGAAATGGAAACGAGATGATCAGCGAACTTGAGGGCATGAAAATGTCGGGTTACACGATG
GCTGACATCACGGGTTATTGGGAACAGGATAACGAGAACGGCACAGGCTTCTATATCGAT
AATGAAGGAAACATCTCTGATTTGACATGTTTGTATGGTGTGGAAAAATATTATTCCGTG
AAATATCATTCGGCAGAGGTGATACTAAATGGCAATAGCTGTGTCATCTCTTCTTTGGGT
TCACAATGGATGGTGTATGCCGTTGGCAGCAACTCATTGCTTGCCATTGACCGCAATAAC
AACAGTCAGCAAGTGGAACACTTCGTGAAGAAAGATGTTCCTGATGAGATGATGCGAGCC
GACGAGATCATGAAGACCCCTGTGCCTGCAGGACTGCTTGGCAAGTGGGAAACCATCCAC
TATACGCGCATGATCAATGGTGAGAATGTTACCGATATTGACGTTCTCAATGGTGATGAT
TGGAACAAGCAGTTTTACCACACATTAGCTTTTTCAGAAAATCACAAAATAAGCAAATGG
GATAGGTTTGGAAGTCAGCTCTACGACCAATGCTTCATGTTGAAGGGTGACAACATCACT
ATTGCAGAAGACTTGACCAATCTCCTTTTCCCAAAATACAGTTATACAGAAACATGGACC
ATAAGCGACAAGACTGAAAACAGTATGAAGCTTACGCGCGAGCAAGATAATACAACAGAA
TGTTATACCTATAAACGAAAATAATTTCAATGAAACATATCATAACAGTCGTTATCATGA
TGTTGTTGCCTATGTGGACAACAGCTCAAAaCGAAAGTCGCCACGTGTCTGTCATTCCAC
ATGCAGGCGTAACAATAGCCAAGATGAATGGCGCTGCACTAACGGTAGCAGAGAAATGGA
AAGCCGGATATACTGTTGGAGCAAGCGTTGAGTTTCCTTTGTCGCAGAATTTTTCTCTGC
TTACGGGAGCTGACTTCAGCCTGATAGGTACTGGACTTGAGAAACAGAAAGAGAAATATG
CGTCTGCCGATGAAAAACTTGACGTGACATATCTCTCCGTGCCTCTGCAAATCAAGACAT
ACTTCTCTGGTGTGAAAGGATTGGCTGCACATATTGGTGTGCAGGCTGGCATACTCCTCT
CGGCAAAGGATAAGATGACTATACACAGCATACGCACGATGAACCTCGGCAACGATGTAT
CATCAATGTACCTATGGGAATCGTACAAAGAGAAGAAATCGGAGGATGTAAGCAGCAAAT
TCCGCAATGTTGTTATTGGCATTCCCCTTGGAGTGAGCTACGAATGGCGACATATCACCC
TCGACGCCTCCTATTGTTTCGAACTGCGACAGGCTATCAGTCTGAAGACAGACAACCCCG
GTGGCTGGGGCTTTAACAACTCACCAACGGCACGCAACCATGCCATATATATCACGGCAG
GATATAAGTTCACGCTATAGATAGAAAGGCGAGCACACACCAGGAGTAGGATACTTCTGG
TCTGGCTGTGCCAAATCTGCCAAGTATGGACTGGAGATTGTCGACATAGCCGTGATTGAT
GCAGATGAGAAGGAGATAGAGCGCGAGCTCTCTACCACCACGCATACGGTTCAGGAGATA
GCCAATACCTTCGGTTTCTCATCCCAGGCTCATCTCACCAAGTTCTTCAAGAAGATGAGA
GGGGTTACGCCTTCTGCTTTCAGGCAGAAAGGATAAGTTAGTTTATAGTTGAAAGTTTAT
AGTTGAAAGTTTATAGTTTATAGCAATCTTGCAAACGGCTACGCCCTATCAACTATTAAC
TATCAACTATTAACTTTTTCATTGGGGGGgTAACAGGGTTAACAGTTAACAACTGTTTTT
tGCATGGTCCCCCTCCTTTTtACCTATATAATAATAAATACATATATACTTATTTTtATG
TGTGAGTAGGGGAAAGTATGCATTTTTGGGGTGTTAACTGTTAACCCTGTTAATCCCTAG
CTGTTTTTCTCGCCCAACTTATGTTCCTTCTTAAGATAGCTAAGTGCCTTATATGAAGAT
AGATAAGGGCCTTAAATGATGCCTCGTGAGAGCGATAATCAGTCATCATGCAGGCTGTTT
TTATTCCCTCCCGATGCATTTTTTAGTGCATCCCGATGTATTTTTCATTCCCTCGCGATG
CAAAAAATAGAGAGTTTCGAGCCAAAAAACTATGGCTTTCGCATCAAAAAACTATGAGTT
GGGATTTTTAACATAATGACTCCTGACAACCAAAGCGTGAGATTCTGTTACCTGATGCAG
AACGGTTGATAATGTGAAAATACTACTATTATTTAGACCCCATTTTATTATAAATATAAT
ATATATACCTGATAATCAGTTGTATTGTGCTTTTCTGCAGACTTTGTATTTTAGACCCTA
TTTAGTTCTATTATTGAAAAATATTTTGTATTTTTGCGCCCTGAATGTAATTATACTAAA
TATGAGAAGAAGTATTTCGTTTACGATATTGTTTTTTATGATGCTTTCGGTGTTGGTATC
ATGTTATCAAAGTCATAAGAGAGAGTTAGACTTAGCTTATACGTTGACAGAGTTTAAGCC
TGATAGTGCTTTGGCCTTTTTGAACCGTATCAATCAAGGTAAACTCTCAGATAAAGATAT
GGCGAAGTATGCCCTCATTTATTATATGGCACAAGATAAGTCGGGCTTGGATGTAGATAA
CGATTCCTTGATTCGCATAGCGTATGATTGGTATGAGGGTCACCAAGAAGATTCGCTCTA
TGTTTTGTGCTTGAATTATATGGGAACATTCTATTTACTTGTTGATAGTATGGAACAAGC
TAAGGCTTGTTTGGAAAAGGCTTATTTTATTTCGGATAGTCTTCATGAAATGAATGTAAA
ACACTTGGTTTTGGATAAGTTGATAGAAGTAGAAGAGCAGTTGGAACCTTACAAAGCGTT
GAGATATGCTAAAGATTTGGTGAAGATGTATGACTCTATGGCAAATGTTACTATATATAA
TAAGGTGGCAGCACGTTTGAGATTGGGTGAGAACTTCTTTTATGTTGATAGCTTGCAGCA
TGCTTTAGAAGAAGAGAGAAAAGCATATAGAATGGCAATGAAAGCTGGCGATAGCAACTT
GTTGTCTTATGTAAGGCAAAATCTAGCTAGTACATTTGAGGAGATGGGTGAAAAAGATAG
TTGTTTGTATTATGCACGACAGGCTTATGACTTGACTGCTGCAAATAGATTTTCTTGCTT
GTTGACGTTGGCTTCTGCTTATATCTCTGTTGATTCTATAAACCAAGCCTTTAGGTTGTT
GAAACAAACAACGCCAAAAACGGCAGAAGACCGCTATTCTGTGTTTTATATTCAAAGTCA
AGCTGCTATGAAAGCGCATGATTTCAAGTCTGCTAAAAGTTTTAGCGATTCGGCGTACCA
TTATTTGGAGGATATGTATCGAATTGCATTACAAGGTAAGACTGCTTATTATACATCCTT
TTTGAAAAAGGAAAGTGAAAGAGCTAAAATGCAAGGTAAAGCAGAAATGCAGCAGTGGGT
ATTTAGTTTGATAGTCTTATTGTGTTTTATAGTAGTCATATTTATTTTATATATTTATAA
ATCATATAAGCACCAGATAAAACTACGTATGGAGCATGAAAGAGAGGTTCTTCTCCAAAA
GCAACAAATGCAGGAAAAAATACACCAAGAGGAACTTTCGCATAAAGAGATTCAACTATC
TGTGATGCGTAATTATTTACAAAAGAAAATAGATGTTGTAGAAAAATTAAATTCGATAGT
TCCAAATGAGAATAAGCATATAGTGTTGTCGGAGAGTGATTGGGACGAATTGGAGGTGTT
TTTAGATAGTGTGGAAAACCTATTTGTGAAAAGACTCAAGCAAAAGCATCCTAATTTATC
AAAGAGTGTTTTACGACTAATGATGCTTTTGCGTTTAAAGCTATCTCAAAAGGCGTTGGC
TTCTATCTATTGTATAAGCGAGAAAGCAATTAAGCAAAAATTGTTCTTGTACAAAGATAA
AGTTGGTATTAAAAATGAGCAATTTTCGCTACGTACGTACATCGAAAACTTCTAATATTT
TCCTAACTAAAGTAAGTTTTAGACCCATAGTATCTGGGGggggggCGATTTTAAGTACTT
GATTTTTAGAATTATATGGTTTTTATGGTGTTTTAAAAAAATAGACCTGTTTTGTTAGGA
TGGTATCGTAAAACGCTGTAATTTTGCAGCCGAAGTTTAATAATATCAAAATGTGGAGAA
TATGAAGAAAATACAAATTTTTAATCTGCTTTTATTGTTGATGCTTTTGGCTTCTAGCAA
AATGTTAGCGATGTATCCTTCCCAAAATAAGGTTATTCCTATGCATAAGGAAAAAGGTCA
TTTAAGAGCGCGAACAGAAGAACCTAGCATTGTGGCAAATTTGCAACAAGGAATGCTTAT
TGTGAGTGTAAGTCGTTATTTTGGCAAAACGGCAGTCTATATCTATGATGACAATGGTTG
CTTAGTAACTAGTATGTCAACATTTGTAGATGGTAAAGAACTATACAGTTTTGATTTGTC
AATAATGGAGAAAGGTGCTTATAATGTGGTGATTGAATTAGGTGATTCGATTTATGTTGG
CGCATTTGAACTCTAAGTTATTAACTAGATAAAAAGATACATATGAAAAAATTTAATTTA
GAAGCCTTTAAAAGGGATGAAGTCGCTTTGAAAAACTTGTCTAATGTGCAAGGAGGTAGC
GGTGCAGGAAGCTCAACTATGGTGTTTTATACTTATTGCATTCCAAGTGATTCTGATAGT
GCTTGGTGGTATGGTGATACGGACAATTAAAATTATAATAAATGTTTGATATGAATATAT
TTTCTAATAAATATATTTGGCTGTTGGGAGGACTTCTGTCTATATCTGTACAAGGTATGG
GACAAGAAGAAATAAACCATCTTACAGGTACTTTAGTCTCTGATACTCAGGATAATCCTA
TGGGGTATACAGAAGTACTTGTTACAGATCTTTCAAATAACACTGTGGTAAGTGCCTTGA
CCAACGAGAAAGGCTTCTTTTCTATAGACTTGGAAAAAGGAACGTATATATTGAACTATC
GTGAATTAGGTGAGGTGTTGAAACAAGACACCCTTAATCTTATGGCTGATACGAACTTAG
GTCGAATTCATGTTCCTATAATCAACAAGACCCTTCAAGAAGTATCTGTTGTGGCGATGA
AGAAAATCATCACTTTTGATAAGAATAGAGTCATCTATAGCGTAAAGAACAGCCCCTATG
CCAACGGATTCAATGCCAAAGACGTTGTGATGAATGTTCCTGGGATCAATCCTACTAAGC
CAGATGATGTATCTCTTGTAGGTAAGGATGGTGTCATTGTTCTGATAAATGGTCGCAGAT
CAAATCTTAAGGGTAAGGATTTGGTAAACTATCTGAATAGCATTCCTTCAGAGAACTTGG
ATAAGATAGAGGTTGTGACCAATCCTTCATCAGAGTTCAGTGCGTCGGGAAATATGGGAG
TCCTAAATATTGTTCTGAAAAATCGTATGAACCTTGGCTTTGATGGCTCTCTGAGAACTG
GATATACTCAAAGACATGCGGCAATTTTCGAGGAAGGAGGTAATCTGACATTCTCAAGCA
AGTGGCTTATGGTAGAATACGGTGTGGGCTATTGGAAAGAAAAGAGAAAGCATGATGTAA
GAAACAGTTTTGAATATGCAGATTATACAAAGTTGATTAATAACGATGCATGTCAGAAGT
CGGATTACGTCAGTCAGAACTTGAACACAAACATTTTTCTGAATGATAAGATGAACCTGG
GATTTTTAGCCTCGTTCAATTGTATGGATGGGAGTGTTGCCTCGGATGTCTATCAGGAAC
TGTCTGGTAGTAGAAACTCATTTTCTTCGGAGACCACTTGCTCAGACAACAGATACAAAG
GCTTTTCTTTTTCGCCTTATTATGAGTGGAACATCGACAGCTTAGGTAAGAAGTTGGTGG
TCAATTACAACTACAGTTTGGCGAAAGACAGAACCAACAGCTATTATTCATCGGACGACC
ACTTGGAGGTGGTCAATAGTTTGAATAACAATCGCTATTTTGTGAATACGGGCAATCTGG
ACCTCACTTTGCCTTTTTCATGGCTCAACTTCGAGCTAGGAGGGGAATACTCGCATTATC
ATGCTGACAATTACGCTTGTCATAATGCCGTGGATGATTTCCTCTACAAAGAGACTGTCA
GCTCTTTCTACACAGATATCAACAAGTCTTGGAAAAGATGGTATTTCAAAATAGGAGCAC
GGTACGAACATACAAAATCGGAAGGATTTCCGCAAGAGGAAAGCAAACATTTCTCACGAA
GTTATGCAGACTGGTTCCCTTTTGTCGAGATGACGTTTAAGCCTAACGACAACAATGTGT
TGTATTTAGGCTATAGCAAAAGAATCAATCGCCCGGACATGACGCAGTTGAACCCGACAA
GGTCATACTCTGATGCTTACACCTATTCTGTGGGCAATGCTTTTCTGAATCCGTCCCTCA
TGGATTATTTGGAGTTCAGATATCAATATAAGACTTTGAATGTCGGTGTATCGTATGTCC
ATTCGTCAGACGGCGTTGGATACCTGGTTGAAGACAAGGCAGACTCACAGATAGAACAGA
CATACAGCAATTGTATTTCAACAAATAGTCTGGTTAGTAACGTGAACTATAATTATAGTC
ATAACAGATTCAATGTGGCAGTTCAGCTTTCTGTTAACTATAACAAGTCCAAGGCATCCA
ACAGCTCTATTGATGGCTGCTCATTGGAGGGGGTTAGTTCCTTTGCTTCCACCAAATTGT
CTTACATGGTTGGTAGCAAGGCACTTGTTTATGCAAGTTATCTGTACTCTTTTCAAGGAC
AAGAACAATATATTCACTATAAATCATTTCAAAATTTATCCATGGGGGTCAATTATGTAA
TGTTGAAGAATAAACTTGTGTTGAGTGCAAGCGTTAATGACTTGTTGGGAACATATTACA
ATCGCAACCATGTGGTATATAAGAACTTTGTGTTTAACAACCGCAACGATTATGACAACC
GATGTCTAAACATAATACTTACCTATAGGTTTGGCAACCACAAGGTTAAGCGTAGTAATG
TTGACATCGATAACAACAACAACAGATTACCAAGTGCAAAAAGATGAAAATAATACAGAG
TTTCTGGTCGGGCAACAACGACTGCCTAAAAGATGGTTATGGCTGGCTAAGTCCCATTTA
TCATTATGCAAGTTGGATATTGAGTTGCAATCAACTCCGAAAGTATTACGACGATGTGAT
ATTGGTTACGGATAGAGCCGGGTACGACGTGCTTATCGACAATTTGCATCTTCCATACAC
AAATGTCATCGTATGCCTTGACGAGTTATCAAAATACAGCTCTAATCTATGGGCCTTGGC
TAAGATAAAAGCCTACAACGCTTTAGACGAGCCCTTTATTCATGTAGATGGTGATGTATT
TGCATGGGACAAATTTGATGGTTGTTTGGGGGAGCATGACCTGATAGTCCAAAACATAGA
AACAACAACGGATTATTATCGCATGATGTGGAATGAGATACGTCCTTCAATAAACGTTCT
TCCGGAAGCTATGGAGGACTATGACCAAAATGTCAGCCACAAAGCTTATAACATGGGCAT
CTTTGGAGGAAATGACATCTTGTTCATAAAAGATTATTGCAAGCAAGCCCTTGAATTCGT
TGATCTGAATCTAGAACAAGTCAATAAGTTGCAAGGAATCAATTTTAATATCTTCTTTGA
ACAGGTGTTGCTGCATGAGTTGGCAACTCGCAATGACAAGGATGTGGCTACATACATAAA
GGAAGACATCGGTGATAACGAATATCAGGGGTTTGCAGACTTTGACAATGTACCCGAAGA
CAGGAAGTATCTTCATCTGTTAGGATTTTACAAGAAAATCCCTACGGTATGTAATAAGAT
GCTTGCTTATGTCATCAAGTATTATCCTGAATACATTATGCGCTTGGAGAAATTACTCTC
CCTTGCCCCcATCATAACAGAACTTGGTCAGGATACAACTCATAATAAGATGAGAACAGA
AATGTTGTCTTACAAAGAGTCTGTATTGAAAGGAGAATTAGAAACAAGTTCCAAAGACAG
AAATATCATGTTTCGTGATATAGTTTCTGTTGGCTTATCCAGAGAGTTAAGAACTCTTTT
GGATTCAGGAGAAAAGTTTATAATGGCTCCGACAAATGATTTCTCGTTGGAAGAGAAATG
TATCAAAATCAAAGAATTGTATGGTAATGTAGTCAGAGTGCCAGTATTATCTGTTGATTC
TGTGATATTTGACATTATTGGCAAGAAGATAGACAATGAGAGATTCTGTAATGAAGCGGA
GAGTTGTCTAGATGATAGTTTTCCTATAGACAAAAAGCAAGAATTCAACGATTTCCTTTG
GAAAAGAATATCTCTTTTGGTGTCTTATGGATTGTTAGTAGTCAGTAAAAGTAGTCTATA
ATTATCGATAAATATAGAAATGGGAACAAGTGGATGCCCCAAAGAACGCATTAGTATTAA
TATTTTTAATCAATTTGAGAAATGAAAAAGATCAATTTGAAAAGTTTCGAGAGTGACAGT
TTGGTTCTTAATGACCTTATGAGTGTAAGAGGTGGTAGTGGCAACACATCTACCCTTATA
ATTTCAACGTCTTGTCATGGAAGTGATCATGACAATGGCATTTTTGATGCAGATTAAGTA
GTTAAGAGCATATATACTCTATTTTGGCTGTAGTATTAAACTACAGCCAAAATTATAGCA
ACAATAAAATAATATGATAGTAATTTTTTCACGTGGAGATGACTTTTCTACTAGAGATGT
CAAGAACAAACTCATAAGTATGGGGCAGGATGTTGTTGTTATAGAACCAATGGCTGCCAT
GGAGAAATTTTCTGAAATAAGCAGTGATGGCATTATCTTTGAATCTTTAGACGGAAAACG
ATATAATCTTCTTGATGCAACAGCTTGTTGGTGGAGAAGAACAGGTATAGGCATGAATAA
TCTTGTAGATTATGTACCAACAAAATTGACAGCAGGCGAACACGACCTTTCAAAAATTCT
TAATAGTCCGAGAAACCATTTTAATGAGGAGTTTAAGGATTTAAGAGATTATATATATAA
TACGATGTATAAGAAATGCCCCATACATATTGGTAATCCAAACCGTATGGGACTAAACAG
AATGTATGCATTGGACTTGGCAAAGGAGATGGGACTTAAAGTTCCTGAATATGCTGTCAT
TACCAACTATAATCAGCTGGAGAAATTGAACAAGATAAGTGATAGGTTTGTATCAAAAGC
TATCAGTAATGGCATATACGACTTCTTTGGACACGATGCATATTACACTTATACAGAAGC
TCAGGACAAAGCTGATTTTGCCAATAAAAATATAAAACTATTTCCTTCTTTGGTAATGAG
TTTGGTGAAAAAGAGTTTTGAGATTCGCTCCTTCTATCTACATGGAGAATTTTATTCAAT
GGCAATTTTCTCACAGAGAAACAAGCAGACTTCTGTTGATTTTAGAAAGTATTGCACAGA
ACTTCCCAATAAGAACGAGCCATTTAAACTTCCTGATGACATCGAAGAGAAACTTGACAA
GCTATATAAGAAGTTGGACTTAAATACAGGCTCCGCCGACTTTATAGTTGACAAGGAGGG
TAACTATGTTTTTTTGGAGATTAATCCTGTTGGACAGTTCCAAATGACCAGCTTGCCATG
TAACTATAACTTGGAACAAAAAATAGCAAATTATCTAGTATATGGAGATTGAAAAAATAG
AATTGAGTGACAACGAAATGGAGAATCTTCCTTTATTCTTTAAAACGATTTATCACAATC
TTCTGATAGATCCGAACTTTGAAGAGAAACTGATGATGTATAATCCTGAGACCAAATTCA
AGGAAATGAGATCTGCGATTCCCCAAAGAACACTTCCGTTATTTTATAACTGTGAAAAAA
TAAATAAAGATGGACAAGTATTATAATCAATATTTTATATTGTCTTCAAGTTGCGCCTTA
ACCAAAGGTGCAAAGCGGACTCTGATACAAGATTTCCAAAGAAGCAATGCCGATTTTGTG
CCTAATGACTATTTTAGCTTGTGTAACTTGCTAAACAGACATAAAATTTCTGATGTTGCC
AATGGGATAGAGGAAGGCTCGTTGCCAGACTATTATCAATTTGTAGATTTCATGATAGAA
AAAGAGTATGCTTTTCTCTCTGATAATCTTCAAACATTCCCTGAGATTTCATCTGAATTG
TATGAGGGAGAAAATGAAATTAATGATGCTATTATTGACATTGATGAAAATAGCATCAAG
GTGGAGAAGTTGGATATTTTTTtGAAGGAATTGAAGAAGTTGCATTGTACAGATTTGCAA
GTGAAAGTTTACAAATATTCTGACCTAAGCAAACTTCATTATCTTCTAAATAAGATTTGT
AATCATATCTTCTATTATGTGGAGTTACATCTAAGCTCATCCGAACAGATTACTTATGAA
GACTGTTGCAATATTATATTGAACTATCCGTCGGTAACCAACATCTATCTATATGGTGCA
ACCTCAAATAGAAGCTTGGATTATAATGAGAATACAGTGGGATGCTATCCTCTTAAAATG
GGGACAGTATATTACGTGGCAGCCAATTTGGATAATAACAACTGTGGTTGCATCTCAGAT
TATTCAAAAATCTACAGAGATGCAGGATTCTATAAGATGAGCCACGTTCATAATTCTTGT
TTATACAAGAAGGTTTCCTTGGATAAGGATGGTTATGTCAGAAATTGTCCCTCCATGTTG
GAGAGATATGACTTGTCTGACGGTTTGGAAAAAATAATAAAAACGCCAGCTTTCAAAAAA
TATTGGAATATTACTAAAAAGGAAGTCGAAAGTTGTAAGGATTGTGAATTCCGATATAAT
TGTCTTGATTGTAGAGCACATACAAAAAATGGACTGTTCGGCAAGCCCATTACATGCAAG
TATAATCCTTTTATAGCAAAAAAaGAGTAATGAATATCGTAAGAGCAATGAACGAAATAG
GGGAAAGACTTAAAAGATTTCCTTGTTACATTCAATTTGATATGATGGATTGCGGACCAG
CTGCTTTGGCTTCAATCGCTTCGTATTATGGTAAAGAATATGGTATTCCAGAACTACGAG
GATATTGTTTCCTTACTAAGGATGGTGTAAGTCTGTTGGGAATAGAAGATGCTGCGAGAA
ATATCGGATTTGAGACGCTGGCTGTAAAAACTTCAGTCCCAAAACTGTACAGTAAAAAGC
CTTTTCCTTGCATTCTTCATTGGGATAACGTGCATTTTGTTGTGCTTTATAACATAAGAA
AGTCAATCGTTACGGGGCAAAGATTTTTTTATATCTCTGACCCTAGTTATGGTAGGGTCA
GAGTTAATGAAGATGAGTTCTGCTCACATTGGTGTGGAGCAGACGGAGAAGGTGTGGCTT
TGCTGATGACACCTGGAGAGAAATTCTACGAAATGATTCCAAAATATAGTAAAAGTCATT
ATAAGAAGAATTTTCTTTCATTCTATAAAACATTTAGAAATGAGTATTCTATTCTGTTCT
GGGGTATGCTATTTAGTAGTATTTTTGCTCTGATTTTCCCTTTCTTGACTCAGTCTTTGA
TAGACATAGGAATAGGCAGAAAAGATATCCATATTGTCTTTGTGTTCCTTCTGGCTCAAT
TATTTCTGTTTATAGGTTCAACATTGATAACTATAGTCAGAAACTGGACACTCTTGTATA
GTAATTCAATAATAAATATTGATATTATTCATGATTTTCTGGCAAAAATCATTAGGTTGC
CATTTAAGTTCTTTGATACAAAGCAGCTTGGGGACTTTACCGCGCGAATAAACGACCATA
ATAGAATTCAGACGTTCTTGACATCCAGTAGCATTACTGTCATCTTTTCTTTTCTGACAT
TTATAGTTTACTTCATTCTGTTGACATATTATGATGTAAAGATTTTGTTAGTTTACATAG
GCATAACAGCAATTGCGATAGCATGGTCTGTTGCTTTTGTAAATAAAGAAAAGAAAATTG
ATTACTCTAGATACAGAACTGATAGGGAAACGCAGCAGAATGTATATGAGATAATTAATG
GTATATCCGAGATAAAACTTAATGGAACAGAGGAATATGAATTGGGATGCTGGAAGGATA
GTCAGGTAAAGCTGTTTGGTATTGATGTCGATATTCTAAAACTCAGTCAACTTGAAAGTA
TTGGGTATGAGTCCTTTAATAAACTCAAGGATATTGTCGTCGTTTTTATGGCTGCTTATG
ATGTGATAATAGGAACCATGACACTTGGTACGTTACTTGCAATATCTTATATCATCGGCT
CTTTAAATCAGCCTATCAGCCAGATTATAGAGTTCATACGTAGTCTACAATATGCCAAAC
TAAGCTATGAACGTCTTACTGATGTACAGGCTTTGGAGGACGAGGATAAAAATACTGCTG
TCAAAATAAGTAATGATACATTTAAAATCTTTGATGGAATCCATTTAAAACATGTGGATT
TTCAATATTATGGTCCTCGTTCACCCAAGGTTATCAATGATATGACATTAGACATTCCAT
TTGGTAAGACAACGGCCATCGTTGGAGAAAGCGGTAGTGGTAAAACCACGTTGATGAAAT
TGTTATTAAAATTTTATGACAAATATGATGGCACAATACTTTATGGAAATGCGGAGTTGA
AGGATATTTCTGCTCGAAGCCTTCGTGAACATTGTGGGGTAGTTATGCAGGATGGGTATA
TCTTTTCCGATACACTTGAAAGAAACATTGCTACAGGCAAACAGCCCATTGAGCAAGAAA
AATTGAAGAAAGCTATCGACATTGCACAGTTGACAGAATTTGTTGAGAATCTCCCCCAAG
GACTCAAAACGCAACTGGGAACAGGTGGAAATGGTATTTCAGGAGGGCAACGCCAACGCA
TCCTCATTGCTCGTGCTGTATATCAGAATCCTCCTTTTGTCTTATTTGATGAAGCAACTT
CTTCGTTGGATGCCAAAACGGAGAACAAGATATATCATGATTTAGATAAGTTCCTTACAG
GTAGAACTGTTCTCAAAATCGCCCATCGTTTGAGTACTGTGAAAAATGCAGACCAAATTA
TTGTCTTGCATGAAGGAAAAATCACAGAGCGAGGTACTCATGATGAACTTATTGCCCAAA
AGGGAACTTATTATGAGTTAGTTAAAAATCAATTGGATTTAAGTAATTAATTATGGAACG
AATGAATTTTAGGATGATGCTATTTATAAGATATGGTCTTCTCATAGTATTTCTTTCAGC
AATCATTGTCTTTCTCCTATTGTGGATATTAAGAGTTGATGATAAACCTTTGCTGAATAT
GATAGTTGCATATTTTCTAAATCAATCTCTATGAAATGAGGAACTAAAACAAAGGAGTAA
GTACTTATAATTAAAATTTATGGTAGCAAGTATTCGGGTAACAAGAATACTTGCTACATT
TCTTCACAAAAATCATTTTTTCACATTGTAAAAATCCTTGGAAATGCAATTTGTAAAGAA
AACAAACTGTTAGAATAGTGATTTTTGAATAAAAGTTCATATTTCTGCAATTTTCTCCAT
GTAAGTTATAGGATATTTAGAAAAATATCGTATCTTTGTCCCCGAATTGAGGCGTTCTTT
GCATATTGCAAAATACAGAAACGAGCAGAAGTCCGCTCGTTTCCATATTGTTACCTATAT
AATATAGGCAAACGCCCAAGTTCTTGATATTCAATCAAAGTCCAAATTAGAGCGAGTTAG
AATTTTTAACACATAGATAAACCTCTCTCTTGCAGAATCGCCAGCGAAGCTTTTTTACAG
CTTTGCTGGCGATTTCTCTGTATATAATCTTACTCAATCATGTTCTTGAGTATCCATTTC
CTGAAGAATGGGTCTTCTATATTCCATAATCGAAATTTTTCGTTACGAAATTTTTCGCTA
AGATACAAAAAATGTAGAAGTTCAGAAGGTGAACTCCTCTCGGTTTCTCTTAGCAGTACA
ATCTGTGTACTGCTTTATATATTCAGGAATATCTCTTATATATTTGCGAATCTCTCTTTA
TACAAAATGACTCAATGTTTGCAGAAAATGGAACATTTTTCTGCTATTTCGCTGAAAAAT
GTTTCCTTTGCAGCCGTAATTGAATAAAAATATAAGAATTATGGCAGAAAATAGACAAGA
ATTGAACCGCAACTTGGCTCAGATGCTCAAGGGTGGTGTGATTATGGACGTAACAACTCC
AGAACAGGCAAAAATCGCAGAGGCAGCAGGTGCATGCGCAGTAATGGCGCTGGAACGTAT
TCCAGCTGATATCCGTGCAGCAGGTGGTGTTTCACGTATGAGCGACCCTAAGATGATCAA
GGGTATTCAGGAGGCTGTTTCTATCCCTGTAATGGCTAAGTGCCGCATCGGTCACTTTGC
TGAGGCTCAGATTCTTCAGGCTATAGAAATCGACTATATCGACGAGAGCGAGGTGCTCTC
TCCAGCAGATAATGTTTATCACATCGACAAGACTAAGTTCGACGTGCCATTCGTTTGTGG
TGCCAAGAACCTGGGCGAGGCGCTCCGCCGTATTGCTGAGGGTGCTACCATGATCCGTAC
CAAGGGTGAGCCAGGAACAGGTGATGTGGTTCAGGCTGTTACCCACATGCGTATGATGCA
GAGCGAAATCCGCCGCCTGGTTTCTATGAGCGAGGATGAACTTTACGAGGCAGCCAAGCA
GTTGCAGGCTCCTTACGACCTGGTGAAGTATGTTCACGAGAACGGCAAGTTGCCAGTGGT
TAATTTCGCTGCCGGTGGTGTGGCTACTCCAGCTGATGCTGCCTTGATGATGCAGCTCGG
TGCCGAGGGTGTATTCGTAGGTTCAGGAATCTTCAAGAGCGGTAACCCAGCTAAACGTGC
CCAGGCTATCGTGAAGGCTGTTACCAACTACAACGACCCTAAGATGCTGGCTGAGTTGAG
CGAGGACCTCGGCGAGGCAATGGTAGGTATCAATGAGCAGGAGATTGCTTTGCTCATGGC
TGAAAGAGGTAAGTAATAATAAATGAGATAACGGATAAAAGCCCCTCCTGCAAAAGAAGG
GGCTTTTATATTAGATAAGTATGTTATGAGAATAGCAGTATTAGCTTTACAAGGCGCTTT
TGCTGAGCACAGACAGAAGTTGGCTCAGTTGGACGTGGATAGTTTCGAGGTTCGCCAGTT
GAAGGATTGGGACCAGCCTAAGGATGGCTTGATTATTCCGGGCGGTGAGAGTACCACCCA
GGCGAAACTCTTGAATGAACTGGGATTGATGGAGCCTGTAAAGGAGGCCATTGCAGCAGG
CTTGCCTGTTTATGGTACTTGTGCCGGTTTGATTCTTCTTGCCAAGAAGATTGAGGGCGA
GCCTAGTCAGCGCATTGCTTCGATGGACATCACGGCTTTGAGAAATGCCTACGGTCGCCA
GTTGGGCAGTTTCTACATTGAGGCTCCGATGAAGGGCATCGAGGGCAATATCCCAATGAC
TTTCATCCGTGCTCCTTATATTAAAGAGGTGTGGGGAGATGCTGAGGTTCTGGCGGAAGT
AGATGGCAAGATTGTGGCTGCCCGCCAGGGTAACCAGCTGGTTACCGCCTTCCATCCTGA
ACTGAACGAAAGTCTGGAGATTCATAAGTATTTTCTGGGAATGTGCAGCAAGTAGGCTTC
ATCCTGAGATGAAACTTATTTCGTTGGCCGATGAAACAGGCTTCATGGGCACATGAAGCT
ACATAGCAAAGTATCTTAGGATACATAGCCAAGTATCTTAAGATACATGAGCAAGTATCC
TAAGATACTTTTTTATTGAATGTCTGATACTTTTTTCCGATAAATGTTTGCCGTTTACAA
ATATTCATCGTATCTTTGCATTATGAAATCTTCGTTACGTAAAACTCATAATGATGTAAA
TGCTTATGGTACAGCTAAATCCTTTTGTTATTGAAGGCTATCTTTCGCCGGAATATTTTT
GTGATAGGGTAGAGGAAACAGCTCTTCTTACCCGCCATTTGACCAATCGGTGCAATGTCG
CATTGATTGCGCCAAGACGTTTGGGTAAGTCGGGACTGATTTATAATTGTTTTCAGCAGG
AAAACATCCGTGAGCAGTATCATTGCATCTATATTGATATTTATGATACGAAGAATTTGA
ACGAATTCGTCTATGCGCTGGGCAAGGGAATCCTGACGGCACTCAAGCCAAAGGGCAGGA
AAGTATGGGAATTTTTCCTGAATATGCTCCAGTCTCTGAAGTCAACTATCTCTTTTGACA
TCAATGGAAATCCGGAGTGGAGTGTTGGTTTGGGAGATATTCAGGCTCCGGATATTACGC
TGGATGAGATCTTCGCTTATCTCGAACAGGCAGATAAACCTTGTCTGGTGGCGATAGATG
AATTTCAGACAATTGCAAACTATCCAGAGAAAACCGTTGAGGCAACCTTGCGTAAACGAA
TACAGAATTGCCACAATGCAAACTTTGTCTTTTCTGGCTCCAAGCGCCACATGATGGCAT
TGATGTTTACTTCCCTGTCACGCCCATTCTATCATAGTTCGAGTATCATGGGGTTGGAGG
CAATCAATGAGCAAACTTACCTGGAATTTGCCAATCACCATCTTGCCAGGAACAATAAAG
AGATAAGTGCAGCAGCTTTTACCTATTTATATCATCATTTCGATGGCATTACCTGGTATA
TTCAGTATGTTCTCAATATGCTTTACACTTCAATATCTGATAAGTCTTTGTTGCAGGAAG
ATGATGTCAGGATGGCGATTGATGGCATCCTTTCCCAGCAGCGTTTTGCCTATCAGGCCT
TGCTGTATCAGCTTACAGCCAAGCAGAAACTGCTTCTCATAGCCATTGCTCAGGAAGGTA
AGCCTTTTTCCCTGATGTCGCAAGAGTTCTTGCAGAAGTATCATCTTGGTGCAAGCACCG
TGCAAGGAGCTGTCAAGACCTTACTGGACAGAGACTTTATCACGCAAGATGAAGGCGTTT
ACCAATTATGTGACAAGTTCCTGGAGTTGAGCCTGAGAGCAGGTTGAGTAAGTAAAAGAT
TCGTCTGAGTAAGCGAAATGATGCGGCAGAGTGAGCCTACTGATATATCTGAATAAGCCT
ACAGATATGACTGAGCAAGCACAAGGATACGATTGAGTAAGCACAAGGATACGACTGAGT
AAGTGAAAGAATACGTTTGCTCAGGTTCAAGAAGTCGGAATATCAGGTTCAAGGAGGCTG
TTTCTAAGAGATTCCCACTAGGCTCAGCAGCTCTGCTGAGCCTAGTCAGCAGGTCTGCCG
ACTGCAGTCAGCACATCTGCCGAGCCTAGTGGCAACACCCTATAATCGTACAACTACACA
CCTTTTAGTTGTACGATAATAACCGTTTATAACAACTCCGGAAGCTGGAAGAGCTTCACG
CTGTTGCTGCCCTTGATGAGGATGTAATGGTCGTGAGGCTGGTTCGCCTTGAGCGCTTCC
TTCACTTCCTCTACATTCTGGAACTTGCGGTAGCTGCATGGAATATCCTTGAACTCATCG
CCCACCAGCCATACATTCTCCAGACCGGCTGCCTGCAACTGGTCTACTACCTTCTGGTGC
TCCTCGTGGCTCACTTCGCCGAGCTCGCCCATCTGTCCGAGAATCGCCATCTTATGAGGC
ACATCCATCACGCGGAAGTTCTCGATGGCGGCTGCCATGCTCGATGGGTTGGCATTGTAG
GCATCCACCACCAGCTTGTTGTGCGCCGTCTCTTCCAATTGCGAACGGTTGTTGCTCGGG
ATGTAGTTCTCCAGGGCATGATCTATCTGCTGAGGCTTCACATCGAAATGAAGACCGATG
GTGATGGCGGCAAGCATGTTGTCGATATTGTAAGAGCCGATGAGATGAGTCTGAACCTCA
TGCCAGTCGAAACTCTCGGTGCGCCAGCGGAACTTCAGAAAAGGCGCGCAGGAGATGACT
TCTCCCCATACATCGCAGTTCTCATCCTTGCCGTAGGTGATGAGGCGGTTGATGTTGCGT
TGCTCTGCCATCTGCATCAGATGCTCGTTGTCGGCATTGATGAAGACGAGGGCATCGTTG
GCTGCGAGGTAATCATAGAGCTCTCCCTTGGTCTTCTTCACGCCTTCGAAACTGCCGAAT
CCCTGCAGGTGGGCACGGCCTACGTTGGTAATCATACCGCAGGTTGGCTCCACGTATTCC
ACGAGTTTTCGGATGTCACCAGGATGGGAAGCACCCATCTCTACAACGGCAATCTCGTTT
TCCGGAGAGAGACGGAAGAGCGTCTTTGGTACGCCTACATCATTATTGAAGTTACCCTGG
GTGAACATCACGTTGAACTTCTCGCCGAGAACAGCAGAGACGAGTTCCTTGGTGGTGGTC
TTGCCGTTGGTTCCGGTGATTCCTACTACAGGAATATCGAAGTGGCGGCGATGCTCACGG
GCGAGTTCCTTGAAGGTGGTGAGGCAGTCCTCTACGAGGATGTAGCGCTCGTCGCCCTCC
TTGGCATACTCTTTTTCATCTACAATCACATAGGCACAGCCTTTCTCCAAAGCCATGTCG
GCAAACTTGTTGCCATCAAACGATGCGCCCTTCAAAGCCAGGAAGATGCTGCCCTCTGGG
CAGTCGCGGCTGTCAGTGGTAATCACTGGGTGCGCTTGGTAAATCTGATAGAGTTCTGAA
ATATCCATAGTCTATAACTGTTATTTTGGGTGCAAAAGTAATCTAAATTATGGACATAAC
AAACAATTTTCCCAAAAAATGATGGTAATCTCGAATATTCTTTCTATTTTTGCAGAAATA
TTCGATGAATCTTTAGAAAGTGAGGCTCTTTATGGGTAGTAGAGATGAAAAAGATAAAAC
GAAAGTAAGGAAGGAAAAGCTGGCAGGCTATTTCTATAATCTATCCCAGTTGATATTTAC
GGGAACTGGGGTTGGAGGCGTGTTGCCGTTTTTACATGGAACGGCTTCATTAGGTGATAT
TTCCGTATTAGTTTTTGGCGCAGTTGCAACAGCAGGCTTTGCGTATGCTGCCAATCGAAT
TTTAAAATATTAAAGTTATGAGCTATTTGGCATTGTTTTTTTtAGTATGCTCGATTTTCA
GTCTTGGTTTTATTGCTTGGACTTATACTAAGTCGGGTGAAAAGTGGCTTAAAGAATTGT
AGAATCATGAGCTATTTGGCATTGTTCTTTTTAGTTTGCTGTATTGTCGGTGGAAGTTTT
TTAGCTTGGTTATATACAAAACCAGGCGAAAAATGGTTGAAAGATTTGTAAAATATTAAG
CTATGGAAGTTTACAATGGACTATTGTTTTTCTTTGTGGTTGGAACAATCATAGGTGGAA
GCTTTCTTGCCTGGACTTACACAAAGCCAGGGAAAAAGTGGCTTAAGGAGTTATAATCCG
ATGGAATATACAATCAATATCAAGGGGTGCTTGATGGATTTGAGTACcccTCAGGTGATG
GGCATCCTGAACGTTACGCCCGACAGTTTCTACTCTGGCAGTAGAAAACAGACAGAAATG
GAGATAGCTCAGAGAGCTAATCAGATTATAGAAGAAGGTGGAAGCATCATTGATGTGGGC
GCTTTCTCCACCCGTCCCGGTGCCGATGAAGTATCGGAAGAGGAGGAGGGAAGACGCCTG
AAGTTCGCTTTCGACATCGTTCGCAGGGAGCAACCGGATGCTGCCGTCTCCGTAGATACC
TATCGCCCAACCTTGGCACGTAAGTGTATCGAGGAGTGGGGAGCTGACATCATCAACGAT
GTATCAGAAGGTGGAATCACAGGCATCGCCAATGTGCCGCTGGAGCAGAGACAGGAGGAA
TATCCTGAAATGTTCCGGGTGGTGGGCGAACTGAAGGTACCTTATATATTAATGTCGGTG
CAGCCTACGCTCGAAACGATGATGAAGGGCTTTGCCAGAGAGGTACAGCAGTTGCGCGAC
CTGGGAGCTAAGGACATCATCCTCGACCCGGGCTTCGGCTTCGGCAAGAATCTCATCCAG
AATTATCAGATTTATAATGAGATGGAGAAGTTGAACGTGATGGAACTTCCTGTTCTGGTA
GGCATCTCCCGCAAGAGTATGATATACAAGCTGCTGGGTGGAGATGCTACGACATCGCTC
AATGGAACTTCCGTGCTCGACACCATCGCTCTGATGAAGGGCGCCAGCATCCTCAGAGTG
CACGATGTAAAAGAAGCAGCTGAGGCTGTGAAGATAATAGAAGCAATGAAGGAGGGACGC
ACATGATAGAATTTGGCATCAAAGACTTTCTCGATATTCTCCTGGTAGCCTCGCTGCTGT
TCTATGTTTATCGTCTGATGAAGGAATCGCGCTCACTGAACATCTTCGTGGGCATCATGC
TCTTCGTGCTAATCTGGCTCTTTGTGAGTCAGATACTGGAAATGCGTCTGCTGGGTTCTA
TCCTGGATAAACTGGTGAGCGTGGGAGTCATCGCCCTCATCGTCATCTTTCAGGAGGATA
TCCGTAGATTTCTCTATGAAATCGGTTCGCAGAAAGGTATGCGCCGGCTGGTTCGCTTCT
TCCACTCCAGCAAGGAGAGCCAGAAGGAGGCTAACAAGGAGACCATCATGCCGATTGTGA
TGGCGTGTATGAGTATGGCGAAGAAATACGTAGGTGCTCTTATCGTTATAGAGCGAGGCG
TTCCACTGAAGGACATCATGGATACGGGTGAGGAGATAGACGCCAAGATTAACCAGCGGC
TGATAGAGAATATTTTCTTCAAGAATTCGCCGCTTCATGATGGAGCCATGGTGGTGAGCA
ATAAGCGCATCATGGCAGCCGGATGTATTCTGCCTGTGAGTCATAACCTCGATATTCCGA
AGGAACTGGGACTCCGCCATCGTGCCGCTCTCGGAATATCACAGAGCAGTGATGCCATCG
CCGTCATCGTATCCGAGGAGACCGGACGAATCAGCGTGGCCATCAAGGGCGAGTTCAAAC
TCCGACTCTCTGCCGAGGAACTGGAAAGCATCCTTACTCTGGAAATGATATAAGTTAAGT
GAAGAGTGAAGAACGAAGAGTGAAGAATTCATCACTTTTCCTACTACGTAAACCTTTACG
ATATGAATAATCTCCCGATTTAGCTTTTTTTACACATTTTAATCGCTGCTATTTCAAAGA
AAATGTGTACTTTTGCAAAGTCGATGTGGCAAAAAGGCGAAAAACAAGATAACAGCGCCT
TACACTTTGACAGATCTACTTAGGAAACAACAAAATATATAAAATATTAAAAaGTAAAAT
GGATTTATTACAGCAAATCGTAGCTCGCGCTAAAGCTGACAAGCAGCGCATCGTGCTCCC
TGAAGCAGAAGAGGAGCGTACATTGAAAGCAGCCGATAAAGTTTTGGCTGATGATCTCGC
AGACATCATCCTCATCGGTAACCCTGCCAATATTAAGAATCTCGCTGCTCAGTGGGGTCT
TAACAACATCGACAAGGCTACTATCGTTGATCCACAAAACAACCCTAAGACTGAGGAGTA
TGCTGAGAAGCTCGCTGAACTTCGCAAGAAGAAGGGCATGACCGTAGAGCAGGCTCGTGA
ACTCGTAACTAAGAACAACCTCTACCTCGGTTGTATGATTATCAAGACTGAGGGCGCTGA
CGGTCAGATTTCTGGTGCATTGAGCACTACTGGCGATACTCTCCGTCCAGCTCTTCAGAT
CATCAAGTGCAGTCCAGGTATCACTTGCGTAAGTGGTGCTATGTTGCTCATCTCAGACCA
GAAGCAGTATGGTCAGGATGGCGTTGTAGTAATGGGTGACGTTGCTGTAACTCCAAACCC
TACAGCAGACCAGCTTGCTCAGATTGCCTATACTACAGCTCATACAGCTCAGTCAGTGGC
AGGTATTACTGATCCACAGATTGCCATGTTGAGCTTCTCTACAAAGGGTAGCGCAAAGGA
TGCTATCAACAAGGAGACTGGCAAGAGCGTTTATATTATTGACAAGGTAAAGGATGCTGT
AGCTATCGCTAAGGAGAAGTTCCCAGAGCTTCACCTCGATGGTGAACTTCAGGCTGATGC
AGCCCTCGTTCCTGAGGTAGCTGCCAAGAAGGCTCCAGGTTCTGACGTAGCTGGTAAGGC
TAACGTATTGGTAGTTCCTAACCTCGAGGTTGGTAACATCGGCTACAAGCTCGTTCAGCG
CTTGGGTGGTGCCATCGCTATCGGTCCTATCCTTCAGGGTATTGCCCGTCCTGTAAACGA
TCTTTCTCGTGGTTGCTCTGTAGATGACATCTACTACATGGTAGCTATCACAGCTTGCCA
GGCACAGGACGCTAAGAAGGCTTAATTCAACATTCAACATTTAACATTCAACATTTAACA
TTATGAAAGTATTGGTTCTGAACTGTGGTAGTTCATCTATCAAGTACAAATTATATAATA
TGGACGATGAGTCTGTATTGGCACAGGGTGGTGTAGAGCGTATCGGTCTTGATAACGCTT
TCATCAAGGTGAAATTGCCTAACGGCGAGAAGAAGCAGATCATGCACGACATGCCTGACC
ACAAGGAAGGTGTGAACTTCGTGTTCAAGTGCTTGCTCGACCCGGAAATCGGCGCAATCA
AGGATTTGAAAGAAATTGACGCTGTAGGACACCGTGTCGTACAGGGTGGTGACAAGTTCA
AGGAGAGCGTTATCGTTGACAAGAGCGTAGAGGATGGTATCGAGGAACTTTGCGACCTCG
CTCCTGTTCACAACGCAGGTCACCTGAAGGGTATCCGTGCCGTTGACTCTTTGATGCCTG
GCACTCCTCAGGTTTGCGTATTCGACAACGCATTCCACAGCACAATGCCTGACTATGCTT
ACCTCTATGCAATTCCTTACGAGTTGTACGAGAAGTATCACGTACGCCGTTATGGTTTCC
ACGGAACATCTCACCGTTATGTTTCTAAGCGTGTTTGCGAGATTCTCGGTCTCGACCAGA
ACAACTCTAAGATCATCACTTGCCACATCGGTAACGGTGGCTCTGTAGCTGCTGTATTGA
ATGGTAAGGTATTGGATACTTCAATGGGCTTGACCCCATTGGCTGGTTTGATGATGGGTT
CACGTTGTGGTGACATCGATGCTTCTGCCGTTACCTACTTGATGGAGAAGTTGAACATGA
AGCCACAGGAGATGGCTGACTTCCTGAACAAGAAGAGTGGTGTGCTCGGTATTACAGGTA
TTTCTTCTGATATGCGCGACATCGAGAACGCTGCCAACGAGGGTAACGAGAAGGCTCAGC
TGGCTCTCCGCATGTACGAGTATCGCATCAAGAAGTACATTGGTGCTTACACTGCAGCTA
TGGGTGGCGTTGACGCAATCGTATTCACAGCAGGTGTAGGTGAGAACCAGACCGACCTGC
GCGAGGAAGCTTGCAAGAACCTGGAGTATCTTGGCATCAAGATTAACAAGGAAGTGAACG
ATAAGGTTCGTGGCGAGGAAGCTATCATCTCTACTGACGACAGTAAGGTGAAGGTAGTTG
TAGTTCCTACCGACGAGGAGATCGTTATCGCTCGCGATACAATGGAGTTGGTTGCTAATA
AGTAATCATACGCTATATATAATAAGGTGAAGACTAGAAACATAAGTGAATGGTCTTCAC
CTTTTtAAATTTTTAGAATTATGAAAACAAAGATTGTAACTTTCGGAGAAATATTGCTTA
GGATTTCTAAGCCTGGTTATCAACGTTTATTTCAGGGACATCATATGTTTGGCAATTATG
GTGGCAGTGAGGCTAATGCAGCCATTTCTTTGGCTTATTTAGGCGATAATGTAGAGTATG
TAACCCGTGTGCCATACGGTGAGATGGGTGAGGCGGCGTTGATGCATCTCAGAGAGTACG
GTCTGAATGTTTCTCATGTTGTGCGTGGCGGCGAACGTCTCGGAACTTATTATTTCGAAG
AAGCTGTAGCTATGCGCAATTCCCGTGTGGTTTACGACCGCAAAAATTCTTCTTTCTATA
CGCTGAAGCGCGGAATGGTGAAATGGGAAAAGGTGCTGGCTGATGCTGCCGTATTCCATT
GCTCCGGCATTACCTGTGCTATCAGTCGCGATGCGATGGAGTCAACTATGGATGCCATCA
AACTTGCTGTTTCTGACGGGTTGACCATTGCCTGCGACATTAATTACCGTAAGAATCTCT
GGGGATATGGTCTGGAGCCTCATGATGTGCTGTTCCAGATGATGCAGTATAGCGACATCA
TCTTTGGTGACCAGAACGAGTGGGAGGTAGCCAGCGGTGTGCCTCATATTCCTTTCGAAG
CTTTGGATGCAGACTATGAGATTGACAAGGAGGCTTATCTGGAGTATTTCCGCAAGATGC
ATCAGCTCTTCCCGAAGTGTAAGAAGATGGTGATGGCGGTAAGAAATCAGATTGCCAGCA
GTCATCATACCTTGAGCGGCTTGCTCTATGATGCTGTAGAAGATCAGCTCTATACTACAA
GAATCTATGATATTGAGCCGATTGTTGATCCGATGGGGGTTGGTGATGCCTTTATTGCTG
CTTATATTCATGCCCATCAGAAGTGGGGCGACAAGAACCAGTATTGCCTGGATTTCTCAC
TGTCAGCAAGTGCGATAAAGAATACGGTTCCGGGTGATCAGAATCTGGTTACAGAAGAGG
AAATCATCAATAACATGACTTCTTCAGGAGGTCGCATACAGCGATAACAATAAAGGGCAG
CTCATAAaGCTGCCCTTTATTGTTATGGTTGGCTTTCGCCTTCCACATATTCTTCCATAA
ACATGTGTTCGCCATCGAATACGGCGTAGGTGAACTGCCATATCCAGTCGCCCAGAATCA
TCAGTCGGGTCTTTTTGCTCAACATCAGATCCAGTTCGATGTGGCGATGGCCGAACATGA
AGTAATCTATATCCTTGTGACCTTGCATATACTGTTTGGCAAAGCGCACCAGGAACTCCT
TCTTTTCGCCCATATAAGGCTCTTCCTTTCCGTCAGCACGTTTCAGTCGGCTATGCTTAG
CCCAGTTCAAGCCTAAAGCCATTCCCCAGCGAGGATGAATCGCATTAAGGAGGCGTTGGC
AAGTATGATTTTGGAACATTCTTTTCAGAAACTTGAATTTCTTGTCTGGGTCACCCAGTC
CGTCTCCATGTGCCAGATAGAATACTTTATCGTATATCTCTATGGTCTGAGGCTTATAAT
GTACGGTAACGCCACACTCTTCCTCCAGGTAGCCATAGGTCCAGAGATCGTGGTTACCCG
TAAAGAAATGTACTTCCACTCCCATATCGGTCAACTCCGAGAGCTTACCTAAGAAGCGTG
TGTAGCCTTTTGGTACGACATATTTATATTCGTTCCAAAAGTCAAACATGTCACCCAGTA
GATAAACTGCAGCAGCCTTCGTCTTGATGCTGTCCAGGAAACGGACCAGGCGGCGTTCTT
GCATGCGGGCATGCGGAATGGCTAATGAGCCAAGGTGCGCATCTGAGAGGAAATATACAT
TTTTCATAAGCGATTCTTTTTAAATGAAGAGTAAAGAATGAAGAGTGAAGAATTCAACGC
TTTGTCTTTATTCAAAGCCGAGTTCTACGCGAGCTTCCTCGCTCATCATACTCTGATCCC
AAGCCGGTTCGAATACAAGGTTCACATTGGCCGATTTTACGCCTTCCACGCTGTCTACCT
TGCTTCTTACATCCTCCAGGATGAAGTCGGCAGCCGGGCATGAAGGGGCTGTGAAGGTCA
TGTCGAGATCTACGGTGGCATCGTCTTTCACATCTATTTTATAAATCATACCGAGGTCCC
AGATGTTGACAGGAATCTCAGGGTCGTAAACGGTCTTAAGCACATCTACGATCTTTTCTT
CTATCTTTGTCTTTTCTTCTTGTGTCATAATAATCTTTGTTTTTGCCTACAAAGATAATA
ATTATTGCAGACAAAACAAAAAGAAAAACTGTTTTTTTtCTTGCAGAAGGTCTAATATAC
CCCAAATAGACTACAATTTACCTTTATCGTGATATGAATAAAAGGCACCATCGGTTATGA
TGACATGGTCCATAAAGAAGAGGCGCATGATTTCGCAGGCTTTGGCAATCTTCTGGGTAA
GTACATCATCGGCTTTGCTTGGCTGAGGATTGTTGCTGGGATGATTGTGGCAGAAGGCGA
TAATGGTAGCGTTGTTGAGCACCGCTTCTTTTATGATGAGCCGGATATCGGTTGCCGTTT
CTGTAATGCCGCCTTTTGAGATGCAGCTCGCTTTGATGAGCTTGAAGTTCTGGTTCATCA
TCAGGAGCCATGCTTCCTCTGTATCTAAATCCTGCATCTTCGGAAGCATATAGTTGTAGA
TGGCAAGGGATGAGCCTAAGTCGGGACGTGTGCCAATCTTATCGAGAGCACGGCGCTTGC
CCAGTTCGCAGGCTGCAAGAATGGTGATGGCTTTGGCGGGTCCCATTCCTTTATATTGCG
TCAGTTCTCTGATGGACTTCTTTCCTAGCTGGTTCAGGTTGTTGTCGCAATCCTTCAGAA
TGCGTTTCATCAGGTCTACGGCACTTTCGTCAGTAGATCCCGAACCAATCAGTATACCTA
AGAGCTCGGCATTGGATAATGCTGAGGCACCCAAGCGCTCCAGTTTCTCGCGAGGCTTGT
CTTCTTCTGCCCAATTGGCAATGGTTAGTTTCTCTGCCATAATAATAACTGATTAGTAGA
TTATTATTGGCTTCTCTTTTGGCGGGGAAGTCTTATTTGTAGAAAGTCTTGTTGTATGCG
CTGAATTCGCTCTGTCCCAGTACGCATCTCTTCCACCATGCAGAAAGGAATCCGCATCCG
TAACCCATCAGCTGTGTGAAGGCAGCGCGAATGCTCAGCAAGCCTATCTTCACGCTGTGA
TTCTCTCTGCTGCTGTCGATAAACAGTGCGATGGTATAGAGAATGATGCCGGCGAGACCG
ATGCAGCCCAATGCTGCCATCGCATTGCCCAAGGTTGGGAATACGTGAACGGTGCCAAGC
ATGTATGGCAGGAAGCCGAAGAAGAGCAGAAGCAGTGTGCCTATTACGCCCACGGTGAAG
ACCATAGGAAGGAGATGCACGAGTTTGAGACTCTCTGGATATTTCTTGTAGAGATTGATG
CGGGCGATGCCACTGTTGTAGACCTGTCGCCAGAACTTGCGGAAGTCGGTGCGGCGCTTA
TGCCATACCCATGCTTCAGGGAACAGACGGCAACGGCAGCCTGCCTTGAAGATACGGATA
GAGAAATCGATGTCCTCACCGAAACGCATATTGGAAAAGCCATTCAACCTGAGATAAACA
TCCCTGCGGATGCCCATGTTGAATGAACGGGGATAGAACTTATCCATCTTCTTCTTTCCG
CCACGGATACCACCGGTGGTAAAGAAAGAAGTCATGGAATAAGAAATGGCTTTCTGAGTA
TCTGTAAATGATGAGTGCGCCTTGTCGGGACCGCCGAAAGCATCGGCTGGCTCACGGCTC
AACTCATCACTTACAGCCTTCAGATAACCTTCTGGCAAGACCACGTCGCTATCGAGTATC
AGAAGATACTCACCCTTGGCGCGCTCGGCACCATAGTTGCGACTCTGGCCCGGACCAGAG
TTCTCCTTATAGTAATAATGTATATCCATCATGTGCTCATATCGCTTGCACACCTCCTCG
CAGGAAGTCTGTGAGCCATCCTCAACGATGACAACTTCGAAGTCTTTCTCAGATTGATGA
GTCAGACTCTCTAAAAGTTCGTCCACTTCGTCAGGACGATTAAATACAGGTACTATGATG
GAATATTTCATTCTTCTTACTATTAAGGGTTAGTTTTACTCAATAAGAGCACAATCTTCC
TGTTGGAGGATGTATTACTCGCTTACACGACCGAGGTAGCTACCGTCACGGGTGTCGATC
TGGATAGTCTCGCCTTCGTTGACGAACAAAGGAACACGAACCTCAGCACCAGTCTCCAAT
GTAGCAGGCTTTGTAGCGTTGGTAGCAGTATTACCCTTTACACCTGGCTCAGAGTGAGTA
ATCTTCAAAGTAGTCTTCACTGGCATTTCAGCCAAGAGGATAGTACCATCAGTTGTATCA
GTAACCACCTCAACAACGTCACCCTCCTTCATGTACTGGCCACCAGTAACGTTCTCCTTA
GCGATAGGCACCTGCTCGAAAGTCTCCTGGTTCATGAAGATGCAACCAGTAGCGTCCTCG
TAGAGGTACTGGTAAGGACGGCGCTCAACGCGAACATCCTCCAATTTGAAACCTACCTGG
AATGTACGTTCCAATACACGACCGTCGGCAACATTCTTCAATTTTGTGTTCATTACGGTG
TTACCTTTACCTGGCTTTCTGTGCTGAAAGTCGATGCAAACCCATACTTTGCCATCCATG
CGGATGCAAGTACCAATCTTAATTTCCTGTGAATTAATCATTTCTTGTTTATCTTGAATG
TTATTATAATAATCTCAAAATCGAGTGCAAAGTTACGGCAAAAACATGAAAAATCAAAGG
AAATATCGAAAAAAACATAAATATTTAAGCTAAATTTGGTAGTTTTCTTGGTTATTTCAG
AAAATATGCGTAATTTTGCAGCCCAAAAAGGGCGTGTTTTGCACTTTTGTGAAGAATATT
AATTAAAAAaTAAATAAGAAAAATGAAAAGAACATTTCAGCCTCACAATCGTCGTCGCGT
AAACAAGCATGGTTTCCGTGAGCGTATGGCAACTAAGAATGGTCGTCGCGTATTGGCTTC
TCGCCGTGCTCATGGCCGTAAGAAGTTAACTGTATCTGACGAGCACCACGGAAAGTAATT
CCGAGGAAAGATTCGTCTGTTGACGATGACATTAAAAGCAGCAAAGATGTATTCTTTGCT
GCTTTTTGTTGTTTATAACGCCCCTTCCTTTTCTGAGATTGCTCTTTTGGGAACAAAGAT
GTTTTGTTTTTATATCATAAAAATAGGTGGTGAGAGTGCAAAAACTTTCCTTTTtATTTT
GTTCTTCCCCCAAATACTTGTATCTTTGCACCAAAAAATAATATATGACTTCATCAGAGT
TTATAAATAAGTTTAAGAGTAAGTACCTTTGGGGGAATATCGGTGCCATGATTCTGGTGC
TGGTGTTGCTCTGTGTCGGTGTCAAGTATGGCATTGATATCTATACCCATCATGGTGAGG
CCATCCGTGTGCCGGATATTCGATATAAGAATATCGATGATGCTACACATATCCTCGACG
ATGCGGGATTGGAAATTGTTGTAACGGATACGGGATATGTCCGCTCTTTGCCGCCTGATG
TCATTCTGGAGCAGACTCCGGTTTTCGGAGAAGTGGTAAAGTCGGGACATGTTATCTATG
TTACCATCAATTCAGATCATTCTCCACGTATCACCATTCCTGATGTCATTGACAACAGTT
CGTTGCGAGAGGCAATGGCTAAACTTACTGCTATGGGATTCAAACTGGGTACACCTGAAT
ATATTCCTGGCGAAGAGGATTGGGTTTATGGTATCCTCGTTAAGGGTAAGCATGTTGTAG
CTGGTGATAAGGTTTCTATCGATGATGTGCTTGTCATACAGGTTGGTAATGGTAAACGGA
GCGTTGATGATTCCATCGATGTGGTAGATCCGGTTTATCACGGCGAAGAAGATGTGATGG
AAGGCGAAGGTGACATGAGCGGAGAAACTCATGAAGACAACTTCGAGGTGGTTCCTGGAA
CGGAAGCCACAGAGCCTGCTCCTTCGCATGAACACCATCAGAAGGAAGTGGTGGAGTAGG
AGAAATGAAAAGTGAAGAGTGAAGAATTCAATAGTAATACGAATGATATTTTtAGATTAT
ATATATAATAAGGTATATGCTCCTGTAGAGGATGACTTCGGGTTTGATGATGCAGGAGAT
ATGGACGAACTGGATGATGAACTCCAGATGGAGGAAGGAAACGCTGCTTCTGGTGAAGGA
GGAGATGAACTCTATGAGCACTGGAAGGTTCAGGTGGATGCCAACCAGGATCCGGTGCGT
ATCGATAAATACCTGGCTGATAAGATGGCCTATCAGAGCCGTAACCGTATTCAGCAGGCT
GCTGATGCCGGATTCATCCATGTCAATGGTAAACCGGTAAAGAGCAACTATAAGGTGCGC
CCTAATGATCTGGTTACTCTGATGCTCGACCGTCCTCGTCACGAAACGAGTATCAAACCT
GAAGAAATCGCTATCAATGTGGTTTATGAAGACGATCAGCTGATGGTGGTCAACAAGGAA
GCAGGTATGGTGGTGCATCCGGGTGCAGGCAACTTTCATGGAACCTTGATTCAGGCGGTA
GCCTGGCATTTAAGGGATATGCCTGAGTTTGATGCCAATGATCCGGAAGTGGGTTTGGTG
CATCGCATCGATAAAGATACCAGCGGACTGCTCGTTGTGGCAAAGACTCCTACGGCAAAG
ACCGTACTGGGTAAGCAGTTCTTCAACAAGACTACCCATCGCAGTTACAATGCGCTCGTT
TGGGGCAATATTGTAGAAGATGAAGGTCGCATAGAAGGCAATATCGGCCGTGATCCGAAG
AACCGCCTCCGTATGAAGGTCTTCGATCCGGACAGCGGAATAGGCAAGACGGCGGTTACG
CATTACAAGGTGTTGGAGCGTTTCGGTTATACCACCTTGGTGCAGTGTGTGCTTGAAACG
GGCCGTACCCATCAGATTCGTGCTCACATGAAGCATATCGGTCATCCGCTCTTTATGGAC
GAAACGTATGGCGGAACAGAGATTCTGAGAGGTCAGCGCAGTAGCAGCTACAAGGCATTT
ATCCAGAACTGCTTCAAACTCTGTCCGCGTCAGGCTCTCCATGCCAAGACACTCGGCTTC
GTGCATCCTACAACCAAGCAGCAGATGGATTTTGACAGTGAGTGGCCAAATGATTTTAGA
CAATTAATAGAAAAGTGGCGCGGCTTCATCGCTGGCACCACACAAGATACATTCAAAAAT
ATTTAGTAATTATGGAAAATAGCAAGAGAACGATAGCCATCGTATGTGGTGGTGATTCTT
CTGAGCACGATGTATCATTGCGCTCAGGACAGGGTTTGTACTCTTTCTTTGATAAAGAGC
GCTACAATATTTATCTCGTCGATGTGAAGGGCACCGACTGGCATGTCGCTTTGGATAATG
GTGAGACTATCGAGATTGACAAGAACGATTTTTCTTTCGTTATGAACGGCAAGCATGTCT
ATTTCGATTATGCTTATATCACCATCCACGGACAGCCTGGTGAGAATGGTGTGATGCAGG
GCTACTTTGACCTCATCCATCTGCCATACTCTACAAGCGGTGTTCTGGTAGAGGCAATGA
CTTTTGATAAGTATGTGCTCAATAATTATCTGCGCGGTTTCGGTATAAACGTAGCAGACA
GTATCTTGCTCCGTCGCGGTGAAGCTTATGATGAAGAAGAGATTGCCAAGCGCATCGGTA
TGCCTTGTTTCGTAAAGCCTGCTGCTGACGGCAGTAGCTTTGGTGTGAGCAAGGTGAAGA
ATGCTGACCAGCTGGCTCCAGCCCTCCGTGTGGCTTTCATGGAGAGCAATGAGGTAATGA
TCGAGGGCTTCCTTGATGGTACCGAGATTTCACAGGGCATCTACAAGACAGCAGAGAAGA
CTGTTGTACTGCCAGCTACCGAAGTGGTGACCACCAACGAGTTCTTCGATTACGATGCCA
AGTATAACGGTCAGGTACAGGAAATCACTCCAGCCCGTCTCTCTCCTGAGACCGCAGAAG
AGGTAGCCAAGACCACATCCCGCATCTACGACATTCTTCATGCCAACGGTATCATCCGTA
TCGACTATATCATCTCTAAGGATAAGGATGGTAAAGACAAGGTGAACATGCTGGAGATCA
ATACCACTCCAGGTATGACCGTTACCAGTTTCATTCCTCAGCAGGTTCGTGCAGCAGGTC
TTGATATCAAGGATGTGCTCAGCGAAATCGTGGAGAATCAGTTCTAGAATAACAAACTCA
TATATGGTTCTGCGATTTTTTCGCAGAGCCATATATATATTAATAGGTATATATTATGAA
TATCCCTCAAGAATTTGATACCATCCGTCCTTGGGAGCCTGAAGATCTCCCAGAGGTATT
CGACCGTTTGCTTTCAAACGATCAGTTTAAACAAGTGCTTGCCTATCTCTATCCACAAGT
ACCTTTCGAGATGATTGCCCAGAAGTTGAAGGCATGTAAGACCAATCTGGATTTCCAGTT
GGCTTTTGCTTACGATTTTGTTCATGGCATTCTGAAGAAGGCAGCAACAGGCTGCGAGAT
GGATTGCACATCGCTCGATAATACCCGTAATTATACTTTCATCAGTAATCACCGTGATAT
CGTGCTCGATTCAGCCATTCTCGATGTCCTTCTTATCGATAACGGGTTTAAGACCACCTG
TGAGATCGCTATCGGTGATAATCTCCTTTCTCTTCCTTGGGTCAAGGACCTGGTACGTGT
CAACAAGGCGTTTATCGTAGAGCGTGCCCTGAGCATGCGACAGATGCTGATGTCGAGCAA
GCGTCTTTCCGACTATATGCATTTTGCCATCAAGGAGAAGAACGAGAACATCTGGATAGC
CCAGCGCGAGGGTAGGGCCAAGGACAGTAATGACCGCACCCAGAAGAGTATTCTGCAGAT
GATGTCGATGGGCGGTGAGGGTAGCATTATCGACCGCCTGAAACAGCTTCATCTTGTACC
GCTCTCTATCAGTTACGAATATGATCCATGCGATTTCCTGAAGGCAAAGGAGTTCCAGCA
GAAGCGCGATAATGCCGATTGGAAGAAGGGACCAATGGATGATCTGGTAAGCATGCAGAC
CGGTATCTTCGGTTATAAGGGTCATGTGCATTATCATGCAGCTCCATGTCTTGATGATTA
TCTGGACAGTCTTGATCCTGATATGCCTAAGCAGGATATATATAATAAGGTAGCCGCCTA
TATGGATGAGCAGATATTCAAGAACTATCGTCTCTATCCTGGCAACTATGTGGCTCTTGA
TTTGCTTGAAAACTCAACTGCTCATCAGGCTGAATATACTGCCGAAGATAAGGCAAAATT
TGAAAAATATATGGCTGGTCAGCTTGCGAAAATTTATCCTTTGGCGCATCAAAAACGTAG
TGAAGCGCCACGGTAGCCTCTACGAATCCGAGGTTCGGCCCCACATGACCGCCATGCTTG
CTTACACGGTTCAGCACAGCCTGTCTGGTTTCATCAGCCACCACCTGCAGCTCCTTCAAA
TCCAGCTTCTTCAAGTCGGCTGGTGACTTTATTTTCTCAATATACATTTTCTTATAGTTT
TAATTATGATTTCTGGGTGCAAAGATACGAAGAATCCTGAAAACACGCATTACCCCAACT
ACAGAAAAAATGAATGATTTTCCGGAAATCTCATCTTGGAATATTCTTCAGGAAAACTCA
TCTTGGAAATCAGCCTGCTGCCTTATCCCTATCCTTCAGAATCACAGCCATGTTATCCAG
CGCCCATTCTATCAGATGATCCATAATAGGAATAAGGGTTtCAGCACGGGGTGTGAGAGA
ATACTCCACTCTTGGCGGCACTTCGGCATAAGCCTTGCGGGTAACGTAGCCATCAGCCTC
CAACGATTTTAACGTGCTGGTAAGCATTTTCTGCGAAATATCCGGAATCAGCTTACGCAG
GGCATTAAACCGGAGGGGgCCATCCTGATGATATTTCAGGGTGTAGATTACCAGTAGCGA
CCACTTGTCGCAAACGCGCGCCAGGACGTTACGGATGGGACAGTCCTGCACTACCATTTC
TTTTATCATTCTTGCCATAATCTATCTTCTTTATATTCTACAATAATCTATAATGTTCTG
CAAAACTCTACAATATTCTGCAATAGGCTACAAAAGTAACTAATATCCGAAAAGATACCA
AACATACCAAGTTAATCTAAGTTAACGCTTCATTTTTCTTTCTCCCATTCCCACGCAATA
GTTACCTCCCAGTAACCATCTTACCCCCAAGTGCCCTCTTGCAGGAACCGTTTTTTCGCA
GTATCTTTGCAGCGCAATTCAGAAGTGAAAGCAGAAAACAGAAGAATTCACAAAAAGAAA
GAAAAAAGAAATATAAACATTTTAAAATAACAGACAAGATGAAAGAAACAAAGATTATTG
CAAAGGCTGAAAACTTCACAGCCACAGATTTTGGCAAGATGAGTGAAATCAAGGATTACA
CCTTAGAGATGGGTCCTGAGATTAAGATTCCAGGAAAGGTATTCGGAGGTCAGAGCGTGA
ACGCTATTGGTGGTGAGTTCTCATTCCAGAGCTTTGCTCCTGACGCAGAGACAGGTTTCC
TTCACACCCACAAGAACCACGAGGAACTGTATTTCTTCCTCAGCGGCAAGGGAGAGTTCC
AGGTAGATGGCAAGGTATTCCCTATTCAGGAGGGAAGCGTGGTGAGAGTAGCACCAGCCG
GCAAGCGCTCTGTTCGCAACAACGGTACAGAACCACTCGTGATGCTCTGCGTGCAGTATA
AGGCCGAAACCTTTACAGCCGAAGATGCAACCGACGGCGTGATTCTCAACGATAAAGTGG
AGTGGTAGAAACTACTCCACCACCTCCATGATTTCAGGATGCTCAAGCTTTTCCTGTTTC
TTGAGCTTCTTCACTACTTCTGAATAACTGTGGCGAATCAGGGCCTGGATGAAATCATCT
TCCAGCGTGCCATAAAGGTTTACCTGATTCCAATATTTCTTATTCCAATGCCATGCGCCT
TCTATTTCGGGATGCACTTCCCGGAGTTCGAGGGCGTAATCAGCATTACATTTCATCGTA
ACCCACTCGGGGCGCTCCAGATCAACACAGGCAAAGATCTTGCCCAAAATGCGAAACACC
AAGGTCCGCTCATCAAAAGGAAAAGCCTCGGTTACGAGGGGAAGCGAGAGGCAATACTCT
CTAACAGATTCTATATTCATTATTTCTTCTGATTATTTCTGATTAAAATGTTTCTATGTT
TTAGGGGACAAAGAAATTGCAAACGAGCGCAATGAAAGCTTGCTTTCAAATTGCCGAGTG
CAGCATCTTTTCTGCAAAGATAATAAATTCTGATGAAACGGCAAGCCTTATTCCATAAAA
ACACGCAGCTTATCCGATAAAATTCCGTTATATTAAAATCGCTTTCTTTCCTTATCCGTA
ATTTTGCAGCATCATTCGCATTTTTTTGCGGCATTTTTTACTATAAAATTAAAAAGAAGA
TTATGAAACATGAATTGATCATGAGCGGCTTGCTCTTCTTGGGAAATCAGATGATGGCAA
ACGCTCAACAGACAAAGACCACTACAATAGAAAGCGTTTCTACAGAGAGTATTTCTACAG
ATAGCATCCAGGCGATGAAGGAAAAGCTGCGCCAGGACAGCATCCAATGGGAGAAACAGC
TCGCAGCCGTAACCATCAAGGGAACCCGCTCGCAATTCCGCCAAAAGAACGGCGGAATCG
TGGCTCGCATCTCGGGAACTTCTCTCGAGAAGGAACCGAATGCTACGGAAGTGCTTGCCA
AACTTCCCGGAATGTTCAAGAACAAGGATGGCAAACCGCAGGCATTTATCGGCGGCTCAC
CCGAAATCTACATCAACGACAGAAAGGTGCAGGATTACAGCGTGGTAGAAAACCTACCCG
TTACACAGATAAAAGAGGTGAAAGTGATTCATCATCCCGGAGCAGAATACGGCAACAACG
TAGGCTGCGTGCTGCTCATCACAACCAAGAAGAACCTGCAAGGACTCGCCATCGTGGAGA
ACTCCGGCTTCCTCTTCGACTCCTTCGTGAGCAACAACCACGACCTCGACCTTACCTACA
CCCGCGGCAAAATGACGTATTACGCCAAGCTTAGCTACGCCAACTGGCAGGGGATATGGA
AAGAACAGGACATCGCTACAAATTACGTAAGCGGCAACCAGGCAGGCGATAATACTGGAA
ATAATGCAGGCGATAACGCCACCAACTACATCGCCTCTTCCACCCTCGACTGCAAGCACA
GCTACTACGACCGCTTCTACTGGAGCGCCGGAGCCGACCTCGCCCTGACTGAAAAGCAAA
CCATCGGAGTAAAATACGATGGCTACAACATCCATCAGCCAATGCCTTTCAAGATGACGA
GCTATGCGAAGACCAACGATCACGTAGATGATAACGTAACGGGCAACAACAAGTTCCTCT
ATTACGACTGGCAGCACCACGTAAACGCCTTCTACCAGGGCAAATACGGAGAAAAATGGA
AGCTGAACTTCTTCGGCGATTTCGTGAAGCTTCACACGGAGCAGGCTCAATTCGTGGATG
AGATTTCGGAGAAGAATCTGGCGAATGGAGTTAACGAGGAAGACGCCAGAAACAAGTTCA
CCCTCCTGCCGCAAAGCGATGGAACCATCTGGGGAGCAAAGGCCCGCGCCAACTACACCA
TCAACGACAAGCAAACCTGGATGATGGGCGCCGAGTACAACTACGTGAAGAGCGAATCGC
GTACCGATTACACCCCTGCCGATAAGGGAACCTCCACCCACAGCATCACCAAGGAAAATC
ATGCTGCCGTCTTCGCCGAGTATTCACTCGATTTCAAGCCCTTCTCATTAAGAGTAGGAT
TGAGATACGAGCACGTAGACAGCCGCCTGGATTATCTGAAAGATGAAACTGGAAGAACTG
GAATTGGAAGTTCAGAAACTGGAACAACTGGAACTGGAACGCCAGGAACAGCCTCCACCG
AGCCGCTTCATCGCAAATACGACAACCTCTACCCATCCCTCCTGCTCTCTCATCAGGCAG
GCAGATTCTCCCAGTCCCTGAGCTACCGTTCTTCCGAAATCCGCCCAACCTTCCAGGAGT
TAAACACAGGCACGGTTTACGCAAACCGCTACATGTGGCAGATAGGAAACAGCCAGCTGG
AGCCATCCCAGCGCCACGAGTTCCAATACCAGGCAAGCTACGGCGATCTCTTCCTCCAGG
CAAGCTACACCTACGTGAAGGATTACATCACCAGCATCATCGAACCCGATTCAGATGACC
CGCAAACGGGCTACATCACCTGGACCAACATCGACCATTGCTGGAACTGGGGCAGCTTCC
TCGGCTACCGCCACCGCTGGGGCTTCTACGAGCCACAGGTGCAGGCAGGCATCCAGCAGG
GTTTCATCAAGGCCGTCAGCATGGGCAAGGAGAAAAGCTTCCACGACCCCTACTACATCT
TCAGCCTCTACAACGGCTTCCATCTTCCAAAGGGCTGGTACCTGAACCTCTCGTTCTCCT
ACCGAAGCAGCGGCACCTACGATTTCCTCACCCTCTGCAGCGTGCACAACTTCGACTTCC
AGCTCTACAAGAGTTTCCTGAAAGACCGTCTCTCGCTAAGCCTGAACGTGAGCGACATCT
TCAACACCATAAGCCGAAAGACCGACGGTACCTACGGCAACGTACGATTCCAGCAGCAGA
AGTGGGAAGACACCCGAAGCGTGCAGCTCCGCCTCACCTATCGCTTCAACCAGGCCAAGA
AGCAATACCGTGGCGAGAACTCTGCCCAGGAAGCCGTGGGACGAATGGGAGGAAAATAGA
GCAGAGACTTTTTTtCGAAAAGGGGTATAATATTATAAATAAACTTGCATATTTTCTTAA
AATATCGTATATTTGCAGCGTGATTCTTGCTTAATTGCAATATCATCACATAAAAACAAT
TAAAAGTAAAGCCTATGATCGACTGTCAGATTATAAGAGATGGAAAGGTAGAAGGAGAGG
TAAGGCAAAACGGCCTTACCTTCATCGACAACCATGGGATGGAACGGAGCAACCACATCG
AATCGGATGCAATGGATGTTTCGCTCAAGGAGTGGCATTACCAGAAGTTTGGCATTATGA
ACCAACACTATCTTGGCAAGGCGAACAACACCAAGTTTATCGCACAGCACGAGGTTCGAC
CAGCCCTGCTCTTCTCCATGCCAACCCTTGGCAGCAGCATGAAAGAAGTGTACGGCGGTC
GTGGTGCAAAAAAGGAAaTGATGTGGAAAACAGGCGAGGCAAGCCTCTGTTTTCTAAGCG
GCGAAGGTGGTGCCAACACTCACTTGAACCAGGGCACCCAATTCGAAATCTTAAACGTGG
TCATCCCGCAGCAATTCATAGAAGCGCTTATCGAGCACGACCCGGAGGCTTTCGAGCAGC
TCTCCCCTCTAACCAGCCCTACCTTCAACACCCAGACCATCATCAAGTACAACCAACCCG
CCATAGCAGCAGTCATCAAGGCGGCACGAGACATCCAGCGTTCCCGCCTGTTAGGCAACC
AAGCCTCCAAATACCTGGAATCGAAGATTACCGACTGCCTCTCGGGATTCCTCCTGCCTG
CCAGTCTCTTGCCAAGCGCCCAAACCTTCAGTCTCAGCATCCGTGACAAGATACACGATG
CCAAAAGCATCATCCTCACCCACTATCAGGAAATGCCATCACTTCACGAGTTGGCGGCAA
TGGTGGGCACAAACGAATGCACCCTGAAGAAAGCCTTCAAGCAGGAGTTTGGCACCACGG
TATTCCAGTATCTCTTCGATTTCCGCATGGATTTAGCGGTTCATTATCTCCTAGATACGA
GCTTGCCGATTGCAGACATCGGAATCAAATTGGGCTACGATTACCAGAGTCATTTCTGCA
CGGCATTCAAGCGGAAACACGGGGTAAGCCCAATGGAATTCAGATTAAGACGTGGAGTTA
TCGCAAGAACCTGATGATGGCTTGCAATAACTCCATCTCCATTATCCTATTATATTATTG
ATAATAACATCTATCACTTCATCAAAATGATTCTTCTTGATAAAACGGTTATTTCTTTTC
ATTACATCGCTCACATTAAACATATTAACCAAATGAGTAATAAAGAACGATTGCTTTCCT
AATGGCTTATTCAACCATTCATCCTGTATTTTAATAGTATACTCCGGAAAATGGTTTTTC
GTAGAAATCAAAACCGCATAAAACATTCCATCCTCATCCTCCTGCAACTCATTTCTAGAA
ATAACAAGAGCAGGATGAGGAAGAATAGAACCGTCAGGCATTATAAACGGAACCTCAACA
ATTTCTCTTTGCTCAACAGAACTTACAACCATTTTTCTATTGATTTTTGAACTTTAGGTG
AACGATAAGGCTTATATTTCTGATAATCTATCTGAGATAAATCTGCATGGTCTGTATCAT
CCCAATCGGTCGTCGCAGAAAGCGTAGCAGCCAGTTCCGCATCAGATTTTCCTGCACAAT
GAATTCTATGATGTTTTCTCTGATGTGTCAACATATCCAAACACAACACCAAGGTTACTT
TGTCATCAGACGAAGCAACAGCATCCATCACCTGATGGCGCAAAGCATCAAGCTGATGAG
CAGAAGAAGTACTAACTGTTACCGGTTCTTCAACCTTATCACCAGAACCTTCTTCAAATG
GGTTTATATAAGGTTTTACATCCATAATCTTAATCGTTTAATTTCTAGATGCAAAGATAC
ATTTTTCTCTTTAAAGTACAAAGATTATTATAACTTTTTTATTGTAATTGCCTCATTTAT
TCCTAAAATGCCAAGATAGCCCCCATTACATACTAACCAAAAACATATTTTTCTTTTTTT
tGgATATTTTTCAATAAAATATTTGGTAATTACAATTTTTtATTGTAGATTTGCAGCAGA
TTTTTTAAAAAAAGAAGCCAATGGAAAAaGGACTGCTATCCCAAATATTCCATCTCTATT
ACGATGGTTTCAGGACGATGACCCTGGGCAAGACGCTCTGGGCTGTCATCCTCATCAAGC
TTGCTATCATCTTCCTGGTGCTCAAGCTCTTTTTCTTTCCAGATTTTATCAATACGAATG
CCAAGAACGGAGACAAGGCTGGCTTCGTTTCCAAGGAAATTCTGAACAGATAAGACTCTG
AATCCCCGCAACCTTCACATCGAAAGAAATACAAAAACATTATATAATAACAATTTTAAA
ACCATTCAACTATGATGACAAATCTATTGTTAGACATTACATCAGCCACCATCGACTGGT
CTAGGGCGCAATTCGCACTCACGGCCATCTACCATTGGCTGTTCGTGCCGCTCACCCTGG
GACTGGCAGTAATCATGGGCATCGCCGAAACATGCTACTACCGCACCAACAAGCCGTTCT
GGAAGCACGTAACCCGTTTCTGGCAAAAACTCTTTGGCGTGAACTTCGCCATGGGCGTTG
CCACAGGCATCATCCTGGAGTTTGAATTCGGCACCAACTGGAGCAACTACTCCTGGTTCG
TGGGCGACGTGTTCGGCGCTCCCCTAGCCATCGAAGGCATCCTGGCATTCTTCATGGAGA
GCACCTTCGTGGCCGTGATGTTCTTCGGCTGGGATAAGGTGAGCCGGGGCTTCCACCTTG
CCTCCACCTGGCTCACGGGACTTGGTGCCACCATTTCTGCCTGGTGGATTCTCGTAGCCA
ACGCCTGGATGCAATATCCTGTAGGACAGGAATTTAATCCCGACACCATGCGCTTCGAGA
TGACTTCGTTTATGGATGTGGCACTCTCGCCATTCGCCATCAACAAGTTCACCCATACCG
TTACTTCCTCCTGGATCATCGGCGCCACCTTCGTGGTAGCCGTAAGTTGCTGGTATCTAC
TGAAAAAGAGAGAAACCCAGCTGGCGAAGGCGAGCATCAAGATGGGTGCCGGAGTAGGAC
TCATCGCCACCCTGCTGGCTGCGATGACCGGCGACAATTCCGCCTATCGGGTGGCACAAG
TGCAGCCGATGAAACTGGCTGCGATGGAAGCATTATATAATGGTGGAAACGGCGAAAGCC
TCACGGCGATAGCAGCCGTTCACCCCTTCCAGCAGCCCGATTACGAAAACGAACAGGAGC
CAGCCATGCGCATCGCCATCCCTAACATGCTCTCGTTCTTAGCCACCCGCACAGCCGATG
GCTACGTGCCAGGCGTAAACGATATTATCAAGGGTTACACCCATGAAGATGGCACCCGGG
AACCATCCGTGCAGGAAAAGATAGCCCGGGGCAAGAAGGCGATTGTTGCCCTGAAAACCT
ATCGCGAAACGAAGGCGAAAGACCAGCTCCCTATCTTAAAGGAGAACATGAAATACTTCG
GATATGGTTACATCAAGGACGCCAAGGAACTGGTGCCGAGCATCCCGATCTGCTTCTACG
CCTTCCGCCTGATGGTGGGAGTAGGCAGCCTGCTCATCCTCTTCTTCGCCCTCAGCCTAT
TCCTGGTCTATAAGAAGGAAATCGCCCAATACCGATGGTTCCTCATTTCCGCCATCATCA
TGATTCCGCTGGCTTACATCGCCTCAGAATCGGGCTGGATAGTAGCAGAAATCGGTCGCC
AGCCTTGGACCATCCAAGACCTGCTGCCAGTAAGTGCCGCCATCTCCGACATCGAGGCAG
GCAGCGTGGCCACCACCTTCTTCATCTTCCTGGCACTCTTCACCACCATGCTTGCCGTAG
AAATCAGCATCCTGGTGAAGCAGATCAAGAAAGGACCGGAATACGAATAAAAACTTAAGA
TTATGAATTAACTTTATGACATTAGCATTATGACATACGAATTTTTGCAATCATACTGGT
GGTTCCTCGTATCATTATTAGGAGCCCTGCTGGTGTTTCTCATGTTTGTACAGGGAGCCA
ACACCTTGATATTCTGTTTGGGAAAAACGGAAGAAGAGCGTCGCCTCATTATCAACTCTA
CGGGACGAAAGTGGGAGTTCACCTTCACCACGCTCGTCACCTTCGGCGGAGCCTTCTTCG
CCTCGTTCCCGCTGTTCTACAGCACCAGTTTCGGCGGAGCCTACTGGCTGTGGATGATCA
TCCTGTTCTCGTTTGTGATTCAAGCCGTGAGCTATGAATTCCAGAACAAGATAGGTAATT
TTCTTGGACCAAAGACCTTTCAGATCTGCCTCATTATCAACGGCATCGTGGGTCCGCTGC
TTCTTGGCGGAGCCGTAGCCACCTTCTTCAACGGCAGCAATTATCTGATAGACAAGGGCA
ATATTACCAACAGTCTACAACCCGTTATCAGCCGATGGGCAAACGCCAGTCATGGTCTTG
ATGCCCTACTCGACCCATGGAACGTGGTGCTGGGACTTGCCGTACTGATGCTAGCCCGCA
TCCTGGGCATGCTCTACATCAAGAACAACATCGAGCACCAGCAGATTCAGGAGCGCTGCA
CCCGCCAGTTGCCATGGAATGCCCTCCTCTTCCTATTGTTCTTCCTGCCATTCCTCATCA
GATTGCTGGTAAAGGATGGATTCAGCACTTCTTCCGGCATTACGATAGAGAGCATGAAGT
ATCTTCACAATCTTCTGGAGATGCCAATCTTGCTTGTAATATTACTAATAGGTGTAGTAC
TCGTTCTTTTCGGCATTTTCAAGTCATCGAGGAGCGTGCAGTATAGAAAGGGAATCTGGT
TTACGGGCATCGGAACCGTGCTTACCGTGCTGGTTCTGCTGCTGATAGCCGGCTGGAACA
ATACCGCCTACTATCCGTCGAACATCGACCTTCAGAGTTCGCTCACTCTCGCCAACAGCT
GTAGCAGCGAGTTCACGCTCCGCACCATGGCGATAGTCTCCCTCCTCATCCCGTTCGTGC
TCGCCTACATCGTCTTTGCCTGGCGCGCCATCGACCGCAAGCGCATCACGCAGGAAGAGA
TAGAGCAGGGAGAAGCGTATTAAAAAaGGCAGGGAATTAAAAAaGACAAGAAAAGTGAGC
CTCTTCAAAAGTCCCACAGATACCACAGATTTACACAGATTCATTCTTGCCATAATCGGG
AGGAAAATTCCCCAAATATCCTAACAAAAAATCTGCGgAATCCCcCGACCGAACAGGTCC
AGAATCTGTGTAAATCTGTGAAATCTGTGGGACAAAGAATAACACAAATaTCCtAACAAA
AAAaTCTGCGAAATCCCTCGACCGAACAGGTCCAGAATCTGTGTAAATCTGTGAAATCTG
TGGGACAAAGAATAACACAAATCTCCAACAAAAAAATCTGCGAAATCCCCCAACCGCATA
GGTCATAAAATCTGTGTAAATCTGTGAAATCTGTGGGACAAAGAAAATCCTACAGCTCTA
TCACTTCCAAATCATCCGGAACAAAGATTCTACCCTTGAAGTTCTCTGCCGCTTCACGGG
TATAATTTTCTTTACGATTAGCAAGCGTTCCAGTTGTTCCAGTTGTTCCAATTGTTCCAA
ATAGGTTTTCATAGGACAATACCCCTTTATAGAGACTCTATAACTACTTAATATATAGAT
AGTTATATATATAAGAAGGTAGAATGGAACGCTCAAAAAATTAATTGGAACAACTGGAAC
TGGAACGCTCCGCCCAACCCAACTTCTCTCTAAAAGGCTCATAATCAATAAATTATGTAG
AAATAGAGACTAAGAATTTGAAGTACAATATCCCCATTTCAACCGCTCCGACGATGAAAA
AGCCGGGAAAAGGCATCGAATAGGTGCAACTTTTGCTCTCTCAGGCATCAAAAGACATGC
AGGAACCCTTATTTCCGATGCTCTTCCCGATACTCGAAGTGGAGATAAATGGGGCTATTT
TTCAGTATTCCGCCCTCAATTAGGGGAAATCATACCGTATGAAGACCTATCTTGTTGCCG
ATTCGGGCTATAATAAGGAACAACTGTCCAACATCGCTGAAACTATCTGTCCCAACTTCC
GTGAACACGAAGAAAAGAGATTGGAGAAAAATGTTCCGCTATCGCACGGCATCGCACGCT
ATCGCACAACTGATAAATCGGGATTTCGTATCTTTGCATCGTGATTCAGAAAGCGCGCAA
AATCACTTGCCCAGTTGGAGAAAAAAaTCTCCCTAATTGGGAAAATAAAAAGGCCTGATT
TAACCCGATAAAAAAaGAGCCCCCAATGCGGGAAAAACATCGGGGGCTTTTATTTTGATA
TCAAAAATCCTTAGTAAGGAAACAGAAGCGGAAGAACGAAGGTCATCACAATGCCGATGA
TAATCTGCAGAGGCAAACCTACCTTCACGTAATCCATAAACGTATAGCCACCCGCCTTCA
TCACCAGCGCATTAGGAGGCGTGGAGAACGGAGAGGCAAAGCACATGCTGGCGCCCAACG
TAACCGCAAAGAGGAAGGAATAAGGACTCACACCTACCTGCTGGGCCGCCACCAGGGCAA
TAGGAGCCATCAGCACAGCCGTGGCAGTATTGCTGATAAACATCGTCATCAGAGAAGTGG
TGAAGTAGATACCTGCCAAGAGAGCTGTAGGTCCCATCGAACCCAAACTCTCTACCAGCC
CCTGAGAAACCAAGGCCGAAGCACCCGTCTTCTCAAGCGCCGTAGACATCGGCATCATGG
CGGCTATCAGCACGATGCTCTCCCAGTTGATGGTCTTGTAAGCCGCCTCCACATTCCGGA
AACATCCGGCAAAGACGGTCAGCAGTCCGGCGATGATAACCGCCGTGACCGGAGCCACAG
GAATGAAATCGAACACCATCATCGCAATCATCAGCAGCATGATGGCAGCCGCCACAGGCG
CCTTATAATCCAAGAGCACCTTGTCGGCAGTCTTCTCTGGCTGGTCGATAACCACCCAGT
TGCTCGTATCGGTAGCCAGATGAGCCAGATTGGTCCATTCGCCCTGCACCAGGAGCATAT
CGCCCACATGCAGCTTGGTGGCTATCAGATTGTCGGTAATATATTCATCGCCACGCTTTA
CGCCCAGCACGTTGATGCCGAAACGCTTGCGCAGGTTGGCATCGCCTATGCGCAGACCGG
CAAAATTAGACGTAGGCATCACCACGATTTCGGTCAGTCCCAGGTCGTAGAAATCAATCT
TCACATCCTTCATCTTCCTGAGGCCGTAATCGCTGGCAAAGCGTTTCATCTTCTCCTCCT
CACCTATTATATATAAGGTATCGTGAACCTGAATGGTGCTGCTGCTCTTCGCCATGTTCT
GGCTCACATCCTTCACCAGTCCCAGTCGCGATTTCTTCTCGTTTCTTATCTCGATGATAC
TCACGCCATATTTCTTCTGGATGCTCAGATCCTTCAGGGTTTTGCCCACGATATCCATCT
GCTCGCCATTCTCGTCGAGGGCGGCAGAAGAGCGTCGGCTAGGCACGATGTAGCGATGCA
GATTATCGAGCAGCTGATATTCGTCTACCAGGTCATCAAGCGATTTGCCCTGCTTCTTTT
TCTTACCGCTCTGCTTTTTGCTGAGGAAGATTTTGCTGAGCGGCATGAGCACGATGATGC
CGATGGCGATGACGATGATGCCCACAGGGAAGAAGCTGAAGAAGGCAAGCGGCTGATAAC
CGCTCTCTGTCAATACTTCATCGATAACCAGGTTGGGCGGCGTACCGATGAGGGTGAGCA
TTCCGCCCAGACTTCCGGCAAAGGCGAGCGGCATGAGAAAACGCGACGACTGCATGCCCG
AGCCCGCAGCTATGCTCATGATGATAGGCATCATGAGGGCCACCGTTCCGGTATTGCTCA
CGAAGGCGCCGATAAAGGAGGTTACGAGCATTACGAGCAGGAAGGTGATGGTTTCGTTGC
CGCGCGAGAGCGCCATGAGTTTATTGCCCGTAAGCTTGGCAAGTCCGGTCTGCATGATAG
CTCCACCCACCACGAAGAGTCCTATCATCATGATGACGATGGGCGAAGAGAAGCCCGCCA
GCGCCTCGGCAGGCGTCAGGATACCCAGAACCAGGAGTGCTGCCAGGGCGGTAAGCGCCA
CGATGTCGGCCCTCACCCTGCCCCAGATAAACAGGGCTACCGTAATAACCAATATGATAA
GTGTTGTTGTCATGTTTTTGAAAATTTTTATGTTATAATTACTGTGTTCATTCTCTCACC
TGCTGCGGCGTCATCCCGGTATGTTTCTTGAAATAGCGGCAGAAGAAACTGGCATCGGCA
AAATGATATTCCCATGCCATCTCCTTGATGCTCTGGGCGGAGCGCTTGAGCTGCATCTTC
AGCTGGAGCACCACATACTGGTCGATGATGATCTTGGGCGTATGCCCCGTTACCTGCCTC
ACGATATTCGAAAGATACTTGGAGGTGATGTTCATCTGCTCGGCATAATAGTTGACATCT
CTCGATTTCTTGTAATCGCGTTCCATGAGCATCATGAAGCGGTTGAAGAGTTCCCTCACC
CTGTAAGATTTCACCTCGTCGGGGCAGTTCTGCGGATTGCGTTGCAGATATTCGTGGAAC
CCTATGAAGAAGGCCTTGAGCTGATAGAGTACCAGCTGCGGGATGCAGGTACAGTCGTGC
TGCTCGAAATAGAGCCTGAGGAGGGAAAACATGCTGTCGATGATATGGGTAACTACGGGC
GAATCCTGCCGGCATCGGTCCTCGCGCAGGGCTGAATAAACCGTCTGTTCCAGCTGCAGA
CTGGCTTCGCGCAGCAGAGATGGATTATATTTCAGCATCTCCACTTCGAAGGCAGAAGCA
TTCATGGCGGCACAGGCATCTCCCTCGCAGGAAGCGGAAGACTCCATCTTCTTCACCTCT
ACCACATCATTCGGAAACAGGGTGATGACGGCTCCCTCATAGAGATCCCAATCCTTATAA
TTCACATTCAGCACGGCCCTGCCCTTGCGGCAAAGGAGAATGGCGCCATAGGTCAATACC
TGCGGACCCTCCTGCCACTCGCTCAAATCGGAGCAGAAAAGACTGGCCTCCTGATAACTG
TTCAGTTCTGATAATTCTACCATAAATACCTTTTATTCGCTTTTTGTGTGCAAATATACG
GAAATAATGTGAGAAAAAAGAACTTTTGTTCCGAAAAAATCCATGCGGCACGAAAAATTT
AAAACGGATATTCGCCAAAATCGCCGTACCTTTGCACCCGAATTCATGAGATAACGGAAT
TTTTAAAGAATAATAAAAAACAGATTTTTGAATGATAAAGAAAATGATGATTGCAGGCCT
TCTCATCTGGGGAGGCTCTCTATGGGCTGTGGCTCAAACCAGAATGACCATCGCCCAACT
CTTCGAAAGAATCGAAGAAAACAGCAAGTCGCTACGAACCTCGAAATCGGGCGTAGAAGC
TGCCAGCATCGGAATCGAATCGGCTAAAAGCAAGAAACTGCCCGACCTCGATGCATCCCT
CTCCTTCAGTTACATCGGAAACGCCCTGATGACCGACCGCGACTTCAGTAACGCCCAAGG
TTTGAAATCGCCCCACTTCGGCAATAATTTCGCCTTCCAGGCACAGCAGGTGGTTTATGC
TGGTGGCGCCATCAACGCAGGCATACGCCTCGCCGAACTGGGCAAGCAGCAGGCAGAGGT
GGGCGTGAAACTCACCCGTCAGCAGGCTCGCTTCGTCGCCCTGGGACAGTATCTGGACCT
CTACAAGATAGACAACCGTATCAAGGTATATGAAAAAAaCATCGAGCTCACCCGCCAGCT
TATCGCCGACATCAAGGCGAAACAAACCCAGGGAATGGCGCTCAAGAACGACATCACCCG
ATACGAACTGCAGATGGAGAGCCTGAAACTGGGACTCACTTCGCTACGCAACAACCGCAG
TATCCTGAACCACCAGCTTCTGAATACGCTCGGCATGAACCAGGGAGAACAAGGGGgACA
GGAGATGCAGATTATTCCAGACGCCACGATTGCCGACAAGGCTTACGCCAAGGATGGCGA
AGCTTACTGGCAGACGGCAGGCACGATGAATTCGCCCCTGCTGGAACAGAGCAGCAACGC
CATCAGGATAGCGGAACAGAAGGAGAAGATTGCCAAGAGCGACCTGCTGCCGAAAGTGGC
CCTGGTGGCTGCCGAGAATTTTGACGGACCTATCCTCTTCGAGTTGCCGCCGATAGACAA
GAATCTGAACGTATGGTATGTGGGCGTAGGCGTGAAATACAGCCTCAGTTCGCTCTTCAA
GAGCAACAAGCGCATCAGACAGGCTGCCGTAGAAACCCGACAGGCAAAGGAAAACCACGC
CCTGCAGGCAGAACAGCTGAACAACAACGTGCAGGCTGCCTACGTGCAATATCAGCAAAC
CTACGTAGAACTGGAAACGCAACGCAAGAGCGTAGAACTGGCGCAGCAGAATTACGAGGT
GATGAACGCCCGCTATCTCAGTCAGCTGGCGCTGGTAACCGACATGGTGGATGCATCGAA
CCTGAAGCTCAACGCCGAACTGAACGAGGTAGACGCCCGCATCAACATCGTATACGCTTA
TTACCGCATGAAATACGTAGCGGGAGAAATTTAGGAAGTGAAGAGTTCATCTGCTCTTTT
TCAAACAATAAAACAAACATAAATTATGAATAAGAAGATTATCAAGAGAATATATAATGT
AGTTATCATCCTCTGTTTTATAGGAGCCATCGGCTGGTGCTTCAGCCATTTTTATCATGG
TAGCGACGTGGTTTATACCGATGATGCCCAGGTGAACCGCCACATTACACCTATCAACAC
GCGTGTTTCAGGATTTATCAAGGAAATCCGTTTCTCCGACTATCAGCACGTGAAGAAGGG
CGATACACTCGTCATTATCGAAGATTCAGAATTCCGCCTGCATGTGGCTCAGGCAGAGGC
TGGTCTCCGCGGTTCTAAGGCAGGTTCTTCGGTTGTATCAGCCAGCATGGGAACCACCAC
TACCAACGTGCAGACGGCTTCGGCAGGTATCGAAGAGGCACGTGTAGACATGATGAACGC
CAAGCAGGATTTTGACCGTTTTGCAGCCCTGATGAAGAAGGATGCGGTTACCCGCCAGCA
ATATGATAATGCCTACGCCCGCTATCTGGGAGCCAAGGCACGTTATGAGCAGGCAAGCAG
CCGGAAGGCAAGTGCTGCCTCGGTCCGCAACGTACAGACCCAGCAGCTGGGCGGTTCGCG
TGCCGGCGAGAGTGTGGCTGAGGCGCAGCTCAATCTGGCCCGTCTGAACCTTTCTTATAC
CGTAATCGTGGCTACCTGCGACGGCGTGATGGGAAGGAAAGATATCCACGAGGGACAGCT
GGTTCAGCCAGGACAGATGTTGGCACGCATCGTGGACGACAACGATGTATGGGTAGTAGC
CAACTATCGTGAAACCCAGATGGACGGCATCCAGGTGGGCAAGGCGGTAGATTTTACAGC
CGATGCCATTCCGGGTGTCGTATTCCATGGCAAGGTAGAGGCACTCTCTGCAGCTGCCGG
CAACGCCTACTCCATGATTCCGGTAGATAATGCCACCGGCAACTTCGTCAAGGTAGAGCA
ACGCGTACCGGTTCGCATCGCCCTCACCCCAGATAACGACCCTAAACAGGTAGCCCTGCT
CCGTGCCGGTCTGAACGTAGAAACCAAGGTTCGCCTCAAATAGAATGTTCTATAAACTAT
AAATTATCAATTATTAaTTAAAAAAAaTGCCAGGACCTCCTATGTTACAGGGACCCTTCC
GCGTCCCTTCGTTCAACGGATATATTCCTCGCCGGTTGCAGCCTTGGATTTATCTCCTCT
TCGCCTTCATCTTCCTGATGTCGGGCGGAATTTATGGAGGAGCCATGAGCCAGGTAATGG
GCGAGTACAGTTTGATGAGAGAAGACGTACTCATGATTGTCATGTTCAACGTGGTGGGCG
TGGCGATGCCATTCCCCTTCCTCTTCAAGATGAAGTTTCATTTTACCAACCGCCAGCTTC
TTCTGAATGCGGCGTTGGTAGTGGCGGCTTGCAATTTTCTCATCATGTGGACCGATTCGG
TTCCCGTGATGTGTATTCTCGCCTACATCGCAGGTTTCTTCAAACTCTGCGGCACCTTCG
AGTGTATGAGTACCATCCAGCTATGGATGACCTCCAAGCGCGATTTTACCATCTTCTTCC
CCCTGCTCTACTGCATCGTGCTGGGAAATATGTTCCTCTCGCCTTGGGTTACCGAACACC
TTATTTATATATATCAGGATTGGCGCATCATCAACTGGACGATGACAGGCGCCCTGCTGC
TGGTAGCACTCATCATGTATGTCACCACCCACGACTTCCGCTTCATGAAGCCCCTGCCCT
TCATCAGCCTCGATTATCTGGGGTGCATTCTCTGGTCGGCATGGATGCTGGAGTTCATCT
TCTTCTTCACCTACGGCGAGCATTACAACTGGCTCGATTCGAAGATTATGCAGATAGATG
TCGTACTCTTTATCATGACCGGCTATTTCTGCATCCAGCGCATGCTCCACATCCGTCATC
CTTTCATCGCTCCCGCGGCATGGAAGTACAAACGGCTTATCCCCCTGCTCATCCTCTTCG
CCTTCGTAGAGTTTATGGGCAGTACGCCCAAGGTGCTGCAGACAGCCTTTACGGGCGGCG
TGCTTCATTTCGGCACGTTTACCACCAATGTGCTCAACTTCGTAGAATGGGTGGGgTCCA
TCGCCGGTTGCCTCTTCTGCCTGTTCTGGTGCAAGGTGCTCCATCAGAAATATACCCGAC
TGCTCACGATAGGCGTGGCAACGATGGTATGTTATCCCGTAATGATGTATTTCCTCATCG
ACCCGGGACTCAACATCGAGGCACTCTATCTGCCCATCTTCCTCAGAAGCATCGGCAACG
CCATCTTCTTCTGCATGTTGACCATCTATCTGGAAGAGCTGATGCCGTTTGAGCATTTCT
TCATGGGACTGACGATGGCAGGCATCATCCGCAACGGCCCAGTTTCGGCGATGTGCTCCG
GACTCTACAGCTACGGACTTCGCCATCAGATGGCAGAAAACATGTCGCGCGGACTGCCTT
ATGATGCCGGCAACCTGCTGATGATCAGCATCCGCGAGCTCTACGGACTAACCTGTCTCA
TCGGCATCGGCGTGCTCATCATCTTCCTGCTTTGGGACATCCAGCCTATCCGCAGCACCC
TGAAGAAGATGCCTGCCTGGAACTTTGTGGGAAGAAAAATGAAGAAAATTCTTGCATAAT
ACAGAGATTTATGCTAACTTTGCAAACAAAAAAaGTTAGCAACATGACAAAGAAAGGTAA
ACATACCGTATTATTTATCTGCCTGGGCAACATCTGCCGCTCTCCGGCAGCCGAGGGAAT
CATGAAGAGTCTTGTAGAAAAAGCAGGGCTTCAGGATGAGTTTGAAATCGATTCTGCGGG
CATCGGGGGCTGGCACATAGGTCAGTTGCCCGACAGCCGCATGCGCAAATGCGGCGCCGA
GCATGGCTACAATTTCAATAGCCATGCCCGCCAGTTTCAGAAGTCAGACTTCGCCCGTTT
CGAAACCATCGTGGTAATGGACAACGAAAACTACCGTGCCATTACCTCCATGGCTTCTTC
AGAGTCTGATAGGAAGAAAGTGGTGCGCATGGCCGATTTTCTGACCCATCATCGTGAATA
CACCACAGTTCCCGATCCGTATTATGGCGACTATAGCGACTTCGAGCTCGTCATCACGCT
TCTCGAAGATGCCTGCCAGGGATTGCTGGACAGCATTATCGGGGAAGGGTAAAAaGTATA
AATTCCTATGCAGTTTGATTTTTTAGAGAAATAAATCAATAAAAGTGCTATTGTTTCGCT
AAAACTTTGTATCTTTGCAAATAGATTTGTTAAAGCAATAAGATTATATTAAATTATGCC
TAAAGTACTTCTCTATATAACTGCCAAAATAATATGGAACTTTCTGTTTTACAATACAGA
TTTCCATGAAAACAGAGCTCATGTTCATGTGGGTAAACGAGGGACAGAAGAACTCTGCAA
AATTTGGTTAGAGCCAAATATAGAATTGGCAAAACAAGGTGACTTAACAGATAAGCAGGT
CAAAGAAGTGATTAAGATAGCAGAAAAATACCAATCTAAATTACTTCATCAATGGAAGCA
GTTCAAGAAAGGTAAGACAATAAGAATCATTAAAATAAAAGAGTAAGAATATGTATCAGA
AAGAAGGTTATTGGGATGTAAAGCCAAAGATAAAGGCTTTATCCTTTCCCAAAAGAGGTA
AGTTTGAAGTTACCCTGCAAGATGGCCGTTCCATAACGATGCCTATCTCTGCATTCCCAA
GCATGAAAAAAGTGCCAGTAAAAGAAAGAAACAACTGGTATCTCATGGGGGgTGGCTTTA
CTTGGGATTCTTGTCCAGAAGTAATCCATATTGAACAGATTTTGGGCAACTATGCTAATT
ATGCCCACGAGCAAAATGCCTGAAACAGAATTATAAATATTGGGAGTATTCAGCAAATAC
AAAAATGCTGATATACTCCCTTTTTtCTTTTtATACCATTTTATACCGTAATCTCGCCCG
AGCCATAGCAACGATGATGATGCTCATCATAAACTACGCAGAACTGGCCGGGAGCCACGC
CGTGGATGGCCTCTTCTGAATGTATCATCCATCTGCCATCTTCGAGCTTTTCGATAGTAG
CAGGATGATACTCCGGCGTATGACGAATCTTGAAAGTTACCTTCTGCATCGCAACCTCGC
GTGTGAGGAAATGGAAATCGTGGAGAGGGAAATCCTTCTTGTAGGCCGACTGCGGATCAT
AACCATGACTCACATACAGGATATTGTTCTCTACATCCTTCTTAATCACAAACCAGGGAC
CGCCGCCAAAGCCCAAGCCCTTGCGCTGGCCGATGGTATGAAACCACAAACCCTTGTGCT
CGCCTATGCGCTTGCCCGTTTCCATCTCTATAACATCGCCCGGTTTCTCGCCCAGATAAC
GGCGGATATAATCATTATAATTTATCTGTCCCAGGAAGCAGATTCCCTGACTGTCCTTGC
GCTTGGCATTTATCAGATGCTCCTCCTCGGCTATCTCGCGAACCTCATTCTTGATATGAT
GGCCGATAGGGAAAATCGCTTTTTTCAATTGCCAGCTCTCTATCTGAGCCAGGAAATCGG
TCTGGTCTTTCACAGGATCAGGACTCGTGACAAGCCATTTATCGCCATTTTCATCCGTTT
CGGTCTGCGCATAATGCCCCGTGGCGATGAGGTCGTAGTTGTGACCCATCTTCTCATCGA
AGGCGCCAAACTTAATCAGGCGGTTGCACATCACGTCCGGATTAGGCGTAAAACCAGCCT
TTACCTTCTCCATCGTATAACGGGTTACCTCGTTCCAATATTCATGATGGCAGTCAACCA
CTTGCAGCTTGCACCCATACTTTCTAGCCACAGCCGTAGCCATCTCCAGGTCCTCCTCCG
AAGAGCAGTCCCACTCCTCTTTCTCCTCAGGACCAATCTTGATGTAGAAGCAATCAGGAT
GCAGGCCCAGCTGGGCAAACTCCCAAACCACAACCGAACTGTCGACGCCTCCCGAAAGGA
GCACGGCAATTCTCTTATCTTTTATTTCGTCAATATTCAGCATATTCTTTCCTGTTTATA
ATATTCCGGTTGCAAAATTACGAAAAAAAaCTGATATAATGAGCAAAGAAAGGGCTAGAA
ATGCATAAGAAAGAGAAAAGAAAAGCCCGCAAAGCCTATTTTCGCTATAGAAAACACTTA
TAGCCGCATTCGTAGCTTTTAAACATAAAACGAGTTTTGCTTTCGTTTTTATCTATACCT
TTGCAATCGATTTCAGAAATCGATAAGAAAGAATGTTTTTGAAAATTCAGTATTTACATT
AATAGATAAAGAAAAATGGAGATTTTAAAAAATCTATTTTATGGCTTCCCAGACCTTTGG
GGAGGCGGAGTAGCCCACTCTGTGATGATTCTTTCGCTGGTCATCGCCTTGGGTTTGTGT
TTAGGTAAGCTCAGAGTAAAAGGTGTTTCCCTGGGCTTGGCTTGGATTCTGTTCATCGGT
CTTATCTTTGGACATTTCTCTCTCAACCTTGACGAGCATCTGCTCCACTTTCTCAAGGAG
TTTGGCTTGATCCTCTTTGTCTACTCTATCGGTCTGGAAGTAGGTCCGGGCTTCTTCGCT
TCGTTCAAGAACGGCGGCAAGAGTCTCAACCTGCTCAGCATGATTGTTGTGGCCCTGAGT
ATCATTACTACCTTAGTCATCTTCTCATTTTCGGGAACATCCATCACCTCTATGGCAGGT
ATCCTTTCGGGTGCCGTAACCAACACTCCTGGATTGGGTGCAGCCCAGCAGGCATTCAGC
GACCTGCGCCACATCGACGCCCCATCCATCGCAGCCGGCTATGCCATCGCCTATCCTATG
GGTGTGCTCGGCGTTATCCTCAGTTTCATTATATTAAGGTTCGCGCTACGCGTAGACAAG
CAGAAGGAAGAGGAGGAAGCTAAGCGAGGCAAGGGACATCTTGAAGCGATGACCCTGAAC
ACCTTCGCCGTAAAGGTTTCTAACCAGATGGTTTTCAAAGATACCGTCAAGCAGATTCGC
TATCTGCTGAAGCGCGACTTCATGGTTTCTAAGATTATCCGTAACAACGGCGAACGCCAG
GACGAGGTAGTTAACGGACAGACCGTGATAGAAGAGGGCGACATTCTGCAGATTGTGGCT
CATCCTACCGTAGAAGAACCTATCATCGCCCTGCTCGGCGAGAAGGTTGACGTAAAGGAC
GAGGAATTCAGCAGCGAACTCATCAACCGCCGAATCCTGATTACCAAGCCGGGCATCAAC
GGCAAGAGCATCAGCCAGTTGCAGATTAGAAGCAACCTTGGCGCCAACATTACCCGCGTG
AACAGAAATGGTGTAGACCTCATCGCAACCCCAGACCTGAAACTCCAGTTGGGCGACCGC
GTAACCGTAGTGGGCAAGGAGCTCGCCATCGCTCATACCGAGAAGGTGCTGGGTAACCAG
ATGAAGCGTCTGAACTACCCTAACCTCATCCCTATCTTCCTAGGCATCATGCTGGGTTGT
ATCGTAGCCAACATTCCGTTTTTCATCCCAGGCATCAACGAGAATCTGCGTCTCGGACTT
ACCGGCGGCCCTCTGGTAGTAGCCATTCTGATAGGTTATTTCGGACCGAAATACAACCTC
GTTACCTACAATACCATTTCAGCCAACCTGATGCTTCGCGAAATCGGAATCTGCATCTTC
CTGGCTTGCGTGGGTCTCGGCACAGGCGAACAGTTTATCCAGACCGTAGCATCAGAAAGC
GGACTGACCTGGATACTCTACGGCATCGCCATCACCATGATACCAATCATTCTGGGCGGC
ATCATCGGCAAGCTCGTGTTCCACATCAATTATTATACATTACTCGGCGTATTGGCAGGT
GCCAACACCAACCCTTCTGCCCTGGCTTACGTACGTGAGCAGACTTCGGCAGATGCGCCA
ACAGTAGGCTATGCGAATGTATATCCATTCGCCATGTTCCTCAGAATTGTAACCATTCAG
ATTATTATTTTTGTATTTGGATAAACATATATGACAGAAAAAGAATTGAAAACCTGCGCT
TGCGTAGAGGACAACTGCAACTGCAAGGAAATAGCAGAATCAGAACTCAGAAGAAAACTC
GACTTATTATTACGTACCGGTAGCATTCTCATGGAGAGTGCTGCCGACACATCCCGCATC
ATGCGAACCATGAAGCGTGCAGCAGCTTTCCTCGGTCTCGACGAGCGATACATGCACCTT
TACATCAACTGGAACGTGCTGATGGTAAACTATAGCGACGAGGAGCATTCCTTCTCCAAG
TTCCAGAGATGCGAGAAGCACGGCATCAACCTCACCTCTATTTCCCAGGTAAGTAAGCTC
ACCTGGAAGGCCATCAAGGAAAACTATTCGCTCGAACAGTATGAGCAGGCCCTGAACGAC
ATCAAGGCCACCCCACGCAGCTTCACCCCTTGGCAGGTAGCCATCGGCGGCGGTTTTGCC
TGCGGCGGATTCTGCATCCAGTTCGGTTGCGACTGGCCAGCCTTCTTCTTCTGTTCGCTT
GCAGCCATTCTGGGTTTCCGCCTGAGAATGTTTTTGCCAACCAAGGGCTGCAACAACTAT
GTAGCCATCGGCATTTCGGCTTTCGTAGCCACTCTGATAGCCTGGTTGACCTCATTCCTT
TCGCTCAACCCATCGATTGCCGAAGCGCTTCCAGCCTTCATGCATTCAGATACCCCTTGG
CATCCGCTGATGGCGTGTGCCCTCTTCATCGTGCCGGGAGTTCCACTCATCAACTTTGTG
TGCGATATGCTCGACGGATATATTGAGGTGGGAATGGTTCGTGCCCTGAACACCCTGCTG
ATGATCTTCGCGATGGCGTTCGGTATCGCCTTCGCCATCCAGGTTTGCCATATCGACAAC
TTTGTGAAGGATCTTACGATGACTCCTCATCACGAATACTGGGAGTTTGCCATCGCAGCT
GCCGTATCGGCCATGGGTTTCTCTACCATCTTCAGCATACCTCGCCGTCTGTTGCCGGCT
GTAGCTGTGGGCGGTATCATCGCCGTTTGCTTCCGCAATTTCGTCAATCTGGGTCCATCT
AACGGCAACATCGGTCTCGACATGGGTCTGAGCATCGGTTCGCTTGCCGGTTCTGCGCTC
ATCAGCATCATCGTGATCAAGGCGCGCCATTGGTTCCATACCCCTCACCAATGCATCACC
ATTCCTAGCGTTATCCCAATGGTACCGGGAGTTCTGATGTATCGTGCCCTCTTTGCCTTC
ATCGACATGCATGGCGTGGTAGGCGAAGTAACCGTGGGTATGAACAACCTCATCAAGGCT
TCGCTCGCCATCATCTGCATCGCCCTGGGTGTGGCAATTCCAAACGTATTCTTCCGCCGC
TTCATCGCAGACAACCGCAAGCGCAAGCTGTTGGATATGCTGGTAGAAAGAAAGAAGAAG
AATGGCGAATTCGTAGATTTGCACGAAGTAGAAATCAAATAATCATTTGGTTGGAAATCT
GATTTTCATCGGATGATAACCGGATAAAAAGAAGTAGAGATGCGATAAAACATCATTTTA
TTCTTCAaAAAAAGAGGATATTAAAATAAATGTTTTATCTTTGCACCCAAATTTAGCTAT
CGGTTATTTCTATAGCCGATAGCTTCAATAAAGGAACAATATGGAAATACGACAACTGAA
ATATTTCTTGAAGGTAGCCGAGACGCTCAACTTCTCAGAAGCTTCGCGCAAGTTATACAT
CACCCAGAGCACCCTCTCACAGCAGATTTCGCATCTGGAACAGGAGATAGGTCTGCCTCT
CTTCGAGCGCAATTCTCATGAGGTTTACCTCACAGAGGCGGGCAAGGAATTGAGACCTTA
CGCCCAAAACGCGGTCAATTCTGCCGAAGCCTGTGTAGACCACATGAACGATCTGAAGGA
AATGCTTACAGGCGAACTGAACATCGGCGTAACGTTCTCCTTCAGCAACATCATGTCCGA
GACGCTCATCGCCTTTCTCCACGCCTATCCTCATGTAAAGCTCAACATCCAATACCGCAC
CATGCAGGAACTGATGGACGGACTGAAGAAGCGCGAACTCGACCTCGTTCTGGCTTTCAA
GCCTCTAAAGAACGAGAAGGCGGTAGACAGCCGAGCTATTTTCAGCAACCGTCTTGCCGC
CATCGTGAACGTGAATCATCCGCTGGCGCGTCTTTCATCGGTCAAGCTTTCCGATTTGGA
GCGTTACGACCTCATCCTTCCTTGCAAGGGTCTGCAGGCACGCAACGCCTTTGAGCACAT
GGTAGAGGGCAAGGATTTGAACTACAAGATTATGGTAGAGGTGAATAATGTAAACATCAT
CTTCGACCTTCTGAGCCGCAGCAATCTGGTGACCATTCTCTCCGAATCGACCACCATTCT
GCAGAACGGCCTGAAGGCGATTCCTATCGATGCAGCCGACAACGAAATGGATGGTTGCAT
CCACATTCTGAAAGATGCTTACATGAAAAACTCAGCCCAGGAGTTCATCCGCATGCTGAG
CCAGTCAACATCCATCCTCGCCAACTTTGCCCTGAAGGATATCCTGAGATAATCATCTTA
ACGCCTGGCGGCTTACGAGCCTATTTGCTTGCGGCTAGAGCAGATAAAAAATCCTCGTTC
GAGTTCTTTTTCGAGCGAGGATTTTTTCTTCTTTTtACCTTTTTACCCTTTCTTTCTTGC
GATGATAATTGTTACGCCAGCCAGGATAGCGAGGATGCCTATCGCCAGCTGCAGAGAGAA
ACTCTCGCCGAAGACGCAGACGCCGATGATTACCGCTGTTACCGGCTCCAGGGCTCCCAT
GATGGCGGCTGGCGTGCTGCCGATGAGATTGATGGAGATGGTCATGAAGAAAAGCGACAA
TACCGTTGGCAACAAAGCCAGCTGGGCAGCACAGAGCCATTGTTTAGGCGTTTGAAGCAT
CTGTATCGGCTCGCCTGCAATAAACGAATAGACAAACATCGTAAGCAGTCCGAAGACTAA
TATATAAAAGGTAAACTTGATGTTCGACATGCCCGGATTCTTCCATTGGTTGATGGAGAT
GATGTAAAGGGCATAGAGCAGGGATGAACACATGACGAGGGCAAAACCCGCCGTGCTCAA
CTTATCGTTTCCATCGCCCTGATAGAGCAATCCTACTCCCGATACCGCCAGAAGAATGGC
AAGCGAGGTAGACCACGTTACCTTCTCGTGGAAGAAGACCGTCATCAGGATGGCTGTCAT
AATAGGATAAACGAAGAGGATGGTGCTGGCAATACCTGCCGCCATATAATGGAAACTGAC
ATAAAGCGTGGCTGATGAGAGCGAAAACATGCAGCCCAGCACGCCAAGACGAATCAGATG
TCCCCACTTCACCTTGAAACTCTCCTTGCGGAACAGCATCACCACGGCAAACATCAGTAC
CGCCAAGAGATAACGATAGATGAGTACAGAACTGGAATTGAATCCGTCGCCATAGAGTTC
GAGCGTGCCCAAAGGATTGGTACCATAACATACTGCGGCAACAATGCCCGCCGCAAAGCC
TTTAACTTTATTACTGCTTGTCATTAGATTAAATACTATTTTTTtCTTATACTTCTTGTT
ATCTATCTATTTCGGGCTACAAAGTTACAGCAAATATTCGAGATAAGCTAACAAAATCGT
ATAAATATATTGTAATATCTGAGAAAAAACGCTCTTTTCTTGTGCTTTACGAAAATAAAT
TGTACCTTTGCAATATCTTTGAAAAAAGATAATCAGATGAAACATTAAAAACTAAACAAA
AGAATTTATAACAATGGAACAGATTAAGAATGATCAGCTCACACTTGAGATTTCATCTCT
CGGAGCAGAACTTCAGAGCATCAAGGATGCTAATGGTAATGAATATCTCTGGGATGGCGA
CGAGAAATACTGGAACCGCCACTCTCCTATCCTCTTCCCTATCGTATGCGGATTGTGGAA
AGACACTTATCGCACAGAGGGCAAGGAGTATCACCTTCCTCGCCATGGTTTCGCACGCGA
TACAGAGTTCAAACTCGTTGGCAAGACTGCCGACCGCCTCACCTTCGCGCTCATCGACAA
CGAAGAGACTCAGAAGAACTATCCTTACCACTTCAACCTTGCCATCTCTTACCGCCTGCA
GGGCAACGAGATTCATGTCATCTGGCACGTAGAGAATACCGACGACAGGGAAATCTTCTT
CCAGATTGGCGGTCACCCAGCATTCATGGTTCCTGGCTGCAAGAAGGGCGAAGAAATGAA
GGCTACCCTGAAACTCGACAACGAGGCTCCTGTTCGTCTCTATGGTAACGTAGGCGGATG
CATCGACCGTCAGGCTAAGGAAACCGTAGAAACCGACAAGGGTATCTGGGAAGTAAACGA
GGAGACTTTCGCAGAAGATGCTGTTATCTTCGACAAGAGTCAGGTTAAGCAGGTGAGCAT
TCTCAACGAGCAGGGCGAACCTCATGTAACCCTCGAGTTCAAGACTCCAGCCGTAGGTAT
CTGGAACCCAACAGGCAAGCACGCTCCATTCATCTGCATCGAACCATGGTATGGTTTGAG
CGACTGGGCTGAATATGATGGCGAGTTTAAGGACAAGTATCTGATGAACCGTCTACAGCC
AGGTGCAAGTTTCATGAGTGAATACATAATTCGAATTGAGAAATAATGGAAGAAAAAGAC
AATTTGCAACTCCCCGAGAACGCATTCCGCGAGCTGAAAGACGGGGAAGAATATAAGCCG
CTGATGTCGCCTGACAAGGTTTATCCTGAGGTGAACGGATGGTCAGTTACATGGGGAATC
GTGATGGCAGTCATCTTCTCTGCCGCCGCAGCTTATCTGGGCTTGAAGGTGGGTCAGGTG
TTCGAAGCAGCCATCCCTATCGCCATCATCGCCGTGGGCGTAAGTACCGCTACCAAGCGT
AGCAAGGCGCTGGGCGAGAATGTCATCATCCAGAGCATCGGAGCCTGTTCGGGTGCTGTG
GTGGCAGGAGCCATCTTTACCCTGCCAGCCATCTACATCCTGCAGGCTAAATATCCGGAG
ATGACTACTTCGTTTATGAAGATCTTCATGGCTTCGGCCTTGGGAGGTGTGTTGGGAATC
CTGTTCCTCATTCCTTTCCGCAAATACTTCGTAAGCGATATGCATGGTAAGTATCCATTC
CCTGAAGCTACGGCTACCACACAGGTACTGGTAAGCGGAGCCAAGGGTGGCGACCAGGCT
AAGCCGCTGCTCATAGCCGGACTGGTGGGTGGTCTTTACGACTTTATCGTAGCCAGCCTG
GGATGGTGGAACGAGAATTTCACATCGCGTGTGGTAAGTCTGGGATGCGACCTGGCTGAC
AAGGCGAAGCTCGTGTTCAAGGTAAACACAGGTGCTGCCGTATTAGGTCTGGGTTACATC
ATCGGATTGAAGTATGCCTTCTTCACCTGTCTGGGTTCGCTCGTAGTATGGTGGCTGATA
GTTCCGGGCATGAGCGTTATCTTCCATGATAGCGTGCTGAGCGCCTGGGATCCTAGCATC
GTGAAGACCGTGGGTGCGATGAGTCCGGAGGAAATCTTCCGTGCCTACGCCCGCAGCATC
GGTATCGGCGGTATCGCCATGGCGGGTATCATCGGCATCATCAAGAGCTGGGGCATCATC
AAGAGTGCCGTAGGTCTGGCTGCCAAGGAGCTGAAGGGCAAGAGCGATGTGGATGAGAAC
GTGAAGCGTACCCAGCGCGACATCTCTTTCAAGATTATCGCTATCGGTTCACTTGTTACC
ATCCTCGTAACCTTCCTCTTCTTCTGGTTTGGCGTGATGGAGGGCAACCTTCTCTTCGCC
ATTATCGCCATTCTGCTCGTGGCTGCCATCGCCTTTCTCTTTACTACCGTAGCGGCTAAT
GCCATCGCTATCGTGGGTTCAAACCCTGTTTCGGGAATGACCCTGATGACGCTTATCTTC
GCCTCTGTGGTGATGGTGGCTGTAGGCCTGAAAGGTCCTGGCGGCATGCTGGCTGCCCTG
ATTATGGGTGGTGTGGTTTGTACAGCCCTCTCGGTAGCAGGTTCGTTTATTACCGACCTG
AAGATTGGTTACTGGCTGGGAACAACTCCTAAGAAACAGGAGGGATGGAAATTCCTCGGT
ACCCTGGTGAGTGCGGCTACCGTGGGCGGCGTGATGATGCTGCTGAACGAGACTTACGGT
TTCGCATCGGGTTCGCTTGCAGCTCCTCAGGCTAATGCGATGGCTGCGGTTATCGACCCT
TTGATGAATGGCGTGGGAGCTCCTTGGGTGCTCTATGGCATCGGAGCCGTGATAGCCATC
GTGCTGACTTATTTCAAGATTCCTGCCCTGGCTTTCGCTCTGGGTATGTTTATTCCGCTG
GAACTGAACGTTCCTCTGCTCGTGGGTGGAGCCATCAACTGGTATGTTACTTCGCGCAGC
AAGGATGCCAAGGTGAACAGCGAACGTGGTGAGAAGGGAACGCTCATCGCCAGCGGCTTC
ATCGCCGGTGGAGCCCTGATGGGTGTGGTTAGCGCCCTTCTGAAGTTTGGCGGCATCGAG
GTAAGTATCGCCGACAGCTGGTGGGTTAATCCGATGTCTGAGGTTTGTTCGCTTCTGGCT
TACATCTGCCTCATCGGTTTCTTTATCAGAGCCACAAAGAAATAAAGAATAGGCTTTTTA
CAAATAAGACAATCGCCTGGATGCATCTGAGCACCCAGGCGATTTTTTATTCTATCCGAA
TAGTTTTTCTATCCTACGATTCCGCAGCTACGAAATCCATCGGCTTGACGCCAAACTGCT
TCTGGAAGCACTTGGCAAAATAGCTAGGACTGCTGAAACCTACCATATAGCTGATTTCGC
TGATGCGGTAGTTTCCTTCTTTCAAGAGCTTTGCGCCCTTCTTCAGTTTCACGAGCTGGA
TCATCTCGTTTGGCGTAACATCGGCAAGACCGCGAATCTTATTAAAGAGCGAAGAGCGGC
TTATGCCCATCTTTTCGGCAAGAAACGCCACGTTGAGTTCCGGATTCGCCACATTCTCTT
CGATGATGCGAGACATTCGTTCCAGGAACGCATTATCAACCTGAGTTTGAGCTATCTCTG
CTATCGGCTCAAGCGGAGTATGAGAGAACTTACTCCTCAACAGACGGCGCATCTCAAGAA
GCTGTCTTACGCTTGCCTCAAGATACTTCATCAAGAACGGTTTTTCTATGTAGACATCGG
CTCCACAGTTCATACTCTCCGTCTTCGCCGCATCATCGGTCTTTGCCGTGAGCATCACGA
ACGGGAGATGAGAATATTCAGAATTTTCACGCACCCTACGGCAGAACTCCGGACCGTCCA
TCTCTGGCATCATCCAGTCGCTTATGATGAGCGAAACCGGATGTTTCTCCAGTTTACGGA
GCGCATCCTTTCCGTTGTCGGCGGTATAAACCGTATACATCTTTTCGAAATGAGCCTTCA
CAAACTGGCGCATGTCTTCATCATCATCCACAATCAGCATCACCGGTTTTGCCGGTTCAC
GAAGCGGACAGGCAACAGCATCGCCTGCCTTTTGAGAACCTTGCTCAACTGGAGTTTCAT
CTGTCAGCAGATTTTCCTCAGCAACAGTTTCTTCTTCCTTCACCATTTCATCCGCCTTCT
CTACCACAGCATCCATCTGGTTGAGCGGCAAGGTTACGATAAAGGTAGATCCCTTACCTA
CTGCAGATTCTACTTCAACCATACCATGATGAGCCTCAACGAGATTCTTCACGATGTTGA
GACCGATTCCGGTTCCCGGTTTGTTGTCGCGTGCCTGATAGAAAGCTCCGAAGATTTTCT
CCTTTTCGTCAGGACTGATTCCCAAGCCGTTGTCTTCCACCTCTATGCGGAAATGGGTTC
CATTCTCCAGCAGGCGGCAGGACAAGCGTACATAATCCTCGGTATATTTCAAGGCGTTGC
TCATCAGATTGCTGATAACCTTGGTAATGGCCTCCTGGTCAATCATCGCCACGAGCTCAT
GGGCAGGATAATCTACATCAAGACGGATGCTTTTCTGCTCGAAGGTAGGAGCAAAGCGCT
CTGCCACAGCATGCATCAGCTTAGAAATGTTGTTCAAACGGAAATGAACCTGCATGCCCT
TCTGCTGCACTTTGTTGAAATCGAGCAGCTGATTGACGAGCAAGAGCAAACGCTGGGCGT
TACGGTCAATAACAGAAAGCGTCTGCGTGATAGTCTCACCATCGGAAAGTTTTCCGGAAA
CCTGTTTCCAATGCTCTTTCAGACTCTCCAAAGGTCCGATGATAAGCGTTACCGGCGTAC
GGATTTCATGGGCTATCATCGTGAAGAACTGCAGGCGGGCATCTCTCATCTCCTGATCCT
GCTTGAGTTCCAACTGGTCGAGTTCTTCCTGATGACGGAGTTTCTCACGTTTCAACCGGC
TCTGCATGAACCAGTAGATTGCGTAACCGATGAGCAGAAGATACAGAATCTTGGCTGGCA
GAGACCACCAGAACGGCGGATGAACCACAATCTTCAGTTTTGCCTCATTCTTCGACCATA
CACCATCATTATTGGTTGCCTTAACCAGGAAGGTATAGGTTCCGGCAGGAAGATTGGTAT
AGTTGGCACGATGCTCGTGGGTATAAATCCAATCCTTGTCTACTCCCTCAAGTTTGTAAG
CATACTGGTTCTTCTCAGGCGATACATAGCTCAGGGCGGCAAACGAGATATTGATGGTAT
TCTCGTTATGAGACAGATTGAGTTCTGCTGCATGACTCAGAGATTTCTCCAACTGGTCGC
TACCCGCCTCTATCGGCTGACCGAAGAGTTCTACCGAGGTGATTGCTACAGGAGGAGCTA
CCTGGTTGATCTTGACGAGATATGGATAGAAGCAATTGAAACCTCTTGTAGAACCGAAAT
AGATTCTGCCATCAGAAGCCAGGAGTCCGGCGTTTGGCATAAACTGGTCGCAAGTGAGTC
CGTCATATTTATTGAACAGCTGGACAGGTTCACCCGGCGTATATTTCACAATACCCTTGC
TGGTAGAAATCCACATTACTCCCTGCGAAATGACAAGACTCGTGAAATCCTGACTAGGCG
CATCGATGGAGATTCGGCGGAATATACCTTTTGAAGGCAGAAATTCGCAAAGTCCTTCGC
TGGTTGCGACATAGAGCTGCCCCTTTTCGCCGATAGCCAGACAGTTTACCTGATCACTCA
CCAGCGAAGTAGAATCATTCTCTACATATTTATACTGTTTCCAGGCATTATTCTTGTCCA
AGCGCCACAAGCCGCCTCCCTGGGTAGCAAACCATACGTTACCCTGAGGATCTTCCTTCA
TATCGATGGTAAGCGACTTGAACGACTTGATTTTGCTGAACTTCTGCTGTCCTTCATCGA
AGAGGTTGGCACCATCCATCGTAGCCGCCCAGAGCCGTTTTTTCCGGTCGCGATAAATAC
AATAGGCATTACCGCCCGAAGCCATTCCATCGGTCAGGAAAACCTGCTGCGCTCCGGTAG
CCATATTCATTCTGATGACACCATTGCCATAGGTTCCCACCCACAGATCGTTTTCATCAG
CAAAGAGCGCATGAACATTATACTTGCCCATAGCCGCCTTGCCCGGATAAGAAACAAAAC
TGTTGGTCTGGGGATTGAAGCAGTCGAGTCCGGCATCATCGGTAGCTATCCAGATGCGAT
GCTGCTGGTCTTCGAAGAATCTTCCTACCACATTACCGCGCAATCCGCCCAGACGGGCAG
AATAAGCATGGAAACGCTCTTCAAAACTCGTAGAAGGAAGATAATTCACACCACCATAGT
AAGTAGATACCCAAATGCCACCTTCATTATCATCCGCAATACCATAAACAAAGCGCTCGC
TCGTACTCCGGCTCGGATTGTTGACTTCCGACAACATGTGCCAGATACGGTTCTGAATGT
CATACTGCACCAATCCATCATCGCTGGCTATGAGAAGAGACTTGTTGTCGTTGCAGTAAA
GCTGATGGATATGATGAACAGCATTACTCAAGGTTCCGCTGATGAGCTGTTCGGCACTAC
CATCGGCGTTGAGCTTGTAAAGTCCGTTTTCCCAGGTTCCGACATAAACATTGCCATCGG
AAGTAGCCAGCATCGCCATGCCGTGAAACATGGTTGCATCGCCCTTCAGAGGGAATGCTT
CAAACTGGTCGGTCGACTTGTTGAGATGATAGATGCTGGCTTCACCCTGGTTACAGAGCA
TCCATACCTGGTTGTTGGCATCAACCAGCGTACATTTCACTTTACCCTGAATATTCTTCA
TCGGATACTGATGCAGTTCGTGAGTAGTCCGATTGTATCTGAACACGCCCTGTCCGCTAG
TAGAAATCCAAACATTCTGATCGCCGTCAAGCGAAAAATTAAGGACAGGCGCCGTAATCT
TATCACTCAGTTTCTGGAATTGGTCGGTTGCATTAGAGAACAGATAGGCTCCATTATTGC
AACCTACCAGCAGTCCTTCTTCGCAAGCAGTAAGGGCGCTCACAAACTGGTCTACAGTCG
TAAAGGGATTATAATAGGTTCTGACATCGTATCCGTCAAAACGGCACAATCCGTTGTCTG
TACCAAACCACATGTATCCCTTGGAACCTTGAACCACGCTACGCACAGCATTACTCGGCA
AACCATTATCCATCGTGATAGAGCGCACCATAGGGTCGATAGCAGCCAATTGTGCACCCG
AGTTGGTTTGCGTTACCGAATGTGGCTGCGCCTGAATATCCGTAGCCCCTTTCGAAACGA
AGGCTGTCGGTACCTGCGCCTCAGCCCCTACAGGCATCATCATGCAGAGCACAGAAACCA
TTAGAGTAGATATCTTTCTCATTATATGAGTCTTTATTTTCTGTTGTTAGATAATTTAAT
GCCGCAAAATTACAAAAATATAACGAGAAATACAACAAAAAGAACAAAAAAaGCCCCGAA
ACAAGCAAATAGCTACTTTTtAAAAGTAAGACTATCCGTTTGCTTCAGGGCAAAACTTAA
ATAATGATTCAAGTGAGAAGTTTCACTATCAACAGATTGAAACCAGAATTACTTGCTCTT
TACATCGCTCCATTTAGGCGGTTTCACACCCAGCAGATTCTTCACGAAGAAATCGTAACG
CTTGTGCTCGCCATAGAGTTCGCCCATGGTATGATGGGCTCCAGGAATCACCACGAGTTC
GAAATCCTTGTTCGCCTTTTCCAGCGCATTCACTACCTGATAAGTGCTCGAAGGATCTAC
GTTGTCATCTATCTCGCCTACCACCAGCATCAACGGGCGCTCCAGCTTGTGGGCGTTCTC
CACGTTGCTGCACTCCACGTAACTGGAATCGATAGGCCAGCTCATCCATTGCTCGTTCCA
CCAGATTTTATCCATCCGGTTGTCATGACAGCCGCAGGCACTATAGGCTGCCTTGTAGAA
ATCGCCATGCAGCAATACGGCTGTGGTACTCTCCTGTCCGCCTGCCGAACAGCCATAGAT
TGCCACATTATCAGCATCCATATAAGGATACTTCTTGGCTGCAGCCTTTATCCAGAGTTC
ACGGTCAGGGAATCCGGCATCCTTCAGATTCTTGTAGCAAACCTCCTCAAACTTCTTGCC
GCGATAGGAAGTTCCCATCGCATCGAGCTGGACTACGATGAAACCGAGTTCAGCAAGCGA
AGTGGTGTACCAGTTGTATGGCATGAAACTCTTCGGAGTATAGGCATCGCCCGGACCCGA
ATAGATATACTCGATAACCGGATATTTCTTGTTCGGATCGAAATTGGTAGGGCGCTGGAT
GATGCCCCACATATCAGTCTTGCCATCACGCCCCTTAGCCACAAACACCTCAGGAGCTAC
CCATCCGTGCTTCTTCAAAGTAGCAATATCAGCCGTCTCCAGAGTCTTGACGAGCTTACC
GGTCTGCGCATCTCTGAGCACGGTAATAGGAGCAGCATCCACCTTAGAATAGGTATCCAG
AAGATAATGGTAATCATAGGTATATTGGGCACTATGATTTCCCTCTTCAGGAGTGAGCGC
CACCATATTCTTGCCGTCGATACCTATTTTATAATAATGTACCAGATATGGGTCCTCATT
CCTGTTCACGCCACTAGCCGAGAAATAGATTTCTCCCTTCTCTTCATCCACACGCTGGAT
GCCACGAACAAACCAGTCGCCCTTTGTAATCTGTCGGATAACCTTCGACTTCTGCACATC
GTAGAGATACAGATGATTCCAGTTGTCGCGCTCGCTCATCCAGAGCAGTTGCTTGCCCTC
CTTGATAAACTGACGCCACAGACGACCATAGTTCACGAAGGTATTGGCACGCTCCTCTAC
CACGGTACGAAGCTTGCCGGTTTCGGCATTCATCGCCAGCATCTGATAGAGATGATGCCC
ACGCTGGTTGTACTCCATCGTCACCTCCTTGCTGTCTGGTGTCCATTGCATCCACTCCAG
CTCATACTGGTTTTCTATCTGATGCTTGTCAGCCTCCACCTTCTTTCCGGTAGCCACATC
GATGATGACCGGATAGTGCTGTGGCAGGGCATCGCCCGGCTTAGCATACTCCTGCTTGTG
GAGGATAGGCTGCAGCTGGTCGGCAGGCGAAGATTCTACGTAGTAGGCATAGCGTTTCTC
TACCGGAACACGCTTGCATACGAAGATGTGCTTGCCGTCTGGGCTCCATTGGATGCGGTT
GCTGTAATAGCATCCGATGGTACCATCCTGAGTAAGGATTCGCTTGGCTTCGGTATAAGG
TTTTCCAGCCTCATGAACCACCACGTTGTAACCTTCGATGTAGGCTTCCATCTTGCCGTC
GGGCGAAAGTACCGGATAAGCCTCCTTCTCCTCGTCTACCTCCATCCAATGGCGCTCATG
GCGTCTGCCAAACTGAGGTTTGTTGGCAGGACGAGGCTTGATGCCCAGCGCCTTCTCCAA
CGCTTCCTGCGAATCATAAGTCTTCATCTCATCCTTGTCGGCATCATAGGATACAAACTT
CTTGCCCTGAGGAGTAGAAATCTGATAATGCAGTACGTGGGTGGAATCGCACCAAGCCGA
TGATCGTGCCCAATGGAACACGGAATCGGCTGAAAACTGATGACGCAGCGCATAGGCTCT
GTTGTAATCTTCTAATGTGCCCTGTGCTGAAGCTGTAGCTGCCGGCATCGCCAAAGCTGC
GCTCAACAGCGAAAGAGCTAAAATCTGATTCTTCATTATGCTTGATATTTTACTTGTTAA
CTTCTTTAGTTTTTTtCTCCAGTTAGGAAAATATTATTTCCCAGTATAGAAATCTGTGAT
GCGTCGGATAGCACGCTGGCAAACCGGACAGAAATCATCCACTTCGTTGATTCGCATACG
GCAGACCTGTGCCGGACGGTAACATCCCTTGCTCTGGTTGCCCGCCCCCTCGAACACACC
AATCTTGAAGACGGCTTCGTTGAGTTTCTTCTGCTCCTTCGCGTTTCTGATATTCTTATA
ATCTGGAAGTTTGGCAAGCGGCGTAGGAATTTTCACGCCCTTCGGCATCATATCTGCCCA
CTTGCTCTGGAAATCCTTCAGCGTGGTAAGGTTCGGTTCCCAAGGCTCAGTATCGCTAGG
ATACATCGGGTCGTACTCATCGGTACTGTACTCATCGCCCAAACCCGCATAGCCATGACC
GAACTCATGTACCAGCACCTTCTTGAACGTAGGATGATCAGAGGTAGAAAGCGTAACCTG
GTTGTAGATGCCGCCGCCACCATACGTAGGAGAATTCACCAATACGATGATCTGCTCGAA
AGGCACATTACTCAAGGAATCATAGATGCGATGAATCTTGCTCGTGGTGAGATAACGGTT
CGAATAAAAaGTATCGTAATGAGAGCAAGCCATCGTATTCTTCCATTTCCCTTCGTGCGG
AATACTTGGTCCCTCATCGAGCGATGGAGCCGCAACTGCCACCACGTTGAACCTCGACTT
GAGCGAAACAAAAGGTTCGCGCTCGAAGATGGCATCTGCTGCCCGCTGCGCATCCTGATA
GAATTTATCCATCTGGTCCTGGCGATAGCCCTCGGCGATGATGGCGAGGTCAACACAGTC
GGCAGCATCTCCGCTCTTCACGATGTAGCGGTAAGGGATGCCATTCTCGCCCAATGGTCG
GATGAGGATATCCTGGGGATTGATGGTATGGCGCAGTTCTGCTGTCACTTTCTGATGCGT
ATCGCTCAGGGTGATGCTTACATCCACCGGCTTCTTCGGGAACGGCACGAGGAAACTGCT
CTCGAATGATTTCTGCAGATGCTTAGCCTCCTGTGTAAGCTGCCACTCCTGGAAGAGTGT
AGAGAAGGTGTTTACATAGAGCACCTTGTTGGTACCATGTTCATACACGGTTACCTGTCC
GTTTCCGTTCAGGAATTTCTCATCCAGTCTTGTCTTTCTGCCCGCCCAGATAGGGTTGCT
GTAAGCCTGTTCAAAATAGATAGCCTGGTTCACGCTATCGCCCGCCACGATGTAATCCAG
TCGCAACGTTTTGTCTTCGAAGTTGTCTTCAAACTTCTGTGCCTGCATCGGCATCGCCAT
CATTAGGGCGAGTGATGCCGATAATAAAGTCTTATTCTTCATAAGCGATGATATTTTTtA
TTTTATGCAGATGATTCTTACTTGATTCCTACTTCACTCTTACCTCATAAGGGAAACGGC
GGGAAGATGGATCGAGCGAATGATTCGAAGGAGCTCCCATCACCACGAGATAGAGCGCCT
TGAGAGGCTGGGACTTTGGAGCCACAAGCGAAACCTTTCCATTCATCGCTTCGCCCATCT
GACTGTAGATGCATTCATCGGTATCGGCGGTTACTCCCACCAATCCATAACGGTAACCGA
TGGTTCGTGCCATCTTGTCCTTGGATGCCTTGAACGCCTTGCCCTCGGCATCGAGTGCTC
TGAAATCTACAGTAACCTTCTTTCCTGCCTTCGGGATTTCCAACTTGATGGCATTAAAGC
CATAGTTCTCTGGAACCGAAGCTGTATCCGGACGGAGATAACCATTCTTCTGCTTCAGCA
TCCTGGTATCGAAGGTGCAGGCATAAGGTCGGGTCTCCTTACGGGCATAACCGAAATCGA
AGTTCACGAGATGACGATAGCAGTCGAACATCTCATCATTAAACTGCTTCTGAGTCATCT
TATACTTCCGCTTGTAGGTAACAACCGGGTCCTCTCCTACTTTTCCCTCACGATAGAGCT
GGGCGATGCTTTCCAAACCATGCTTCTCAGCCCACCACTCTATCACGTATGGCGAATGAT
AGATGTTGTCCAGATGCAGATAACCCTTATGGGTAAGCTGTCTGAAGGCATCAAAATGAT
ACTTCTCGTCTGTTATCCAGTCGGGATTCACTCTCCAGAGCATCCATTGGGATGTCATCT
CGAAGAAGCCACTTCCTCCCCAGGCTTCGCCCGTTTTGTCTGCCATAATCTGAAGTTGGA
AACTGTGTCCCAACTCGTGAGCCAGACAGTTGAGTTTCTTATCTTGAATACGGTTAGGTG
TTACCCAGAGCGCTCCGATAAAGTCATCGTAAGTTCCGCCGTAAGCGGTTCCTTCCAGCG
AATAGTTCACCATCACCATCATCTTATACTTGTCACAGATGCTACCCGGCAGAGAGAACT
TCAGGGTATCGCGGAAGAAACGGTAGAACCGTTCTACCTGAGTCTGCAGATTACCCAGAT
CGAATTTCATCGAATGCCCTTTGAGCGAAGGAGGATTCTGAGGATTATCCCCAAACGGCT
TTTCCCAGAAATACACGATATTCTGGGTCTGTGCACTATGTCGCCAGCACCATCTCTCAT
CATCCTTGTTGAAATCATAGGGTTTCAGAGAGTCCGGTACGAAGATGAGTTTCTGTGATG
CAGAAACAGGATTTACGGGTCTGGTGGCAGGAGCCTCAGATGGGTCCTGCTGTGCCAGGA
CTGCAGTAGCCCAAGGCAAGGTTGCCGCTGTGAGTATCAGCGATAAGAAGATTCGTTTCA
TTTCGGTTATGATTTTTGCGTTATTTATTATTTTTGCGTTATTGATATTTCGCCACAAAA
GTACTGATAATCTAGCAAAAACGCTCGCAATATCGTCTAAAAAGATACAAATATCGTATT
CTTTGTTCTTTTTGATGAAAGAATGCTTTCTTTAGTATTCTTAAAAGGCTAAAACACATA
GCTGATATGATGAGAGAAGCCCTATCTATCACCTTAAAGAATTAGATCTATGTGATTGCT
GCCATATGCCAGCAAGGTTGTCGGCAATTGCCAGCAATGTTGCTGGCAAATGGCAGCAAG
ATTGCCGGCATATGCCAGCAACCGCACAAATCAAGATATTCAAACCAAATAAACGTGGAT
GTATGACTGTTTAAGTTATGAGTTATAGGGTATTAAGATAACACACCTTACGCTTCGGAT
ATGTACGTATAAAACAATGGCAGTATCCAAACTACCAGCCAAATGGGTTTAGTACATTTC
ATTTCGTTTATGTTTAAATAAGTTTATGTTAAGTTCCGCTTGCAAAATAACTATTTTTTC
ATGAGACAAACAGAAAGAATCGTTCAAAATATCATCAAAATAATAGATTTACGCAAAAAA
aCTTGGAAGATATTACAAAAAGTAGTATCTTTGCCAAAAGAATCTATAAAAAGAACAGAT
TATGAGATTATCAGAAGAACGATATATCAGCTTACTTACCGACTTTGGTTTCAAACGTAT
CTTTAGCCTCAAGGCTTACCGAGATATAAAAAaTTCGATCGATACTGCGAAGGAAGAAGG
CAGAGAAGAAGGCAGAGAAGAAGGCATTGCCAAAGAAAAGTTGGCTACCGCAAAGCGTCT
TCTCGGCATGGGGCTCACACAAGAGCAAGTTGCCCAAGGAGCAGGTCTTTCAATAGAAGA
TATAGAGAGACTTATTTAAACCATAATAAAACAAGAAAACCATCCAGTAGCATTAGTTCT
ATCGGATGGTTTTCTTGTTATTTAATTATCTTAGAAAGTCTCACCATCAATACACCATGA
GCAGGAATAGTTGTCTTGGTATTCTGAGCAGTAGTACCAATATCCTTATGTTTCCAAAGA
TCCCTGATAACATATTTATTGGCATGAATGTTCACCTCGTTGGCAAAATAGATAGTCTGG
GCTCTCCAGTTATAGTCCAGCTTCCAAGGGAAATCGGTACGGTTCAGGAAGCAGACTGCC
AGTTCGCCATTGCTCAGAGGCTTTGCCCAGATTTCCTTCTCTCCCATATCCATGAATCGG
CGTCCCTGCTCGCCCATAGGGTCCTGGTCAACGGCAATCACTTCCTTGTTAGTCAGTATC
TCATGGGTATCCTTATCCATCTTGGTCAAGTCGTTGCCGGCCATCAGCGGAGCTGCCAGC
ATACACCACATAGAGAAATGAGTAATATACTCATCCTTGGTCATACCGCCATTACCCACT
TCCAGCATCTCGGCATCATTCCAATGACCCGGTCCAGCATACGGATAAAGATCAGCCATC
TTGTCGATGACGTTGAGTACACCTACGCCACCCCAGTCGAAGAGACATTGGTAGCAATCT
CTGATATCGGCAGTAACGCGCCACAGATGTCCGATACCCTTACCCCATTTCCAAGGTTCA
TGCTCGCCCCATTCGCAAATACTGAGAATGATAGGTCTACCAGACTCCTTGATTGCATCG
CTCATAGTAGCATAAGCAGCCTGCGCATTCTGTCCCTCATCAGAGCACCAATCATACTTC
AAGTAATCTACACCCCATTTGGCATACATCAAGGCGTCCTGAAACTGATGACCACGGCTG
CCAGGGCGACCTTGACAGGTGTAGCTTCCAGCACAGGAATAAAGACCGAACTTCAAGCCC
TTGCTATGAATATAATCAGCCAGGTATTTCATTCCGTGAGGAAAGCGGTCGGGATCTGCC
TGAATGAAGCCAAGCGAGTCGCGTTCTACCTGCCAGCAGTCATCAATAACAACATACTGG
TATCCCGCATCCCGCATACCAGACTCTACCATCTTATCCGCCATATCCATAATCAGCTTT
TCGCTGACATTACAACCAAACTTATTCCAGGAGTTCCATCCCATAGGAGGAGTTTGAGCC
AGAGCCAGATAAGCAGAATCAGAAACTACCTTTGGCTTACCAAAGAACATCTGACCATTT
GCCGGCTGCGCCATAGCAATCGCTAATGACGCAGTCAATAAATACTGAAACTTCAAAATA
ATAAAATTAAAAAGTTATACCTAAATCAACTTTGTACCATTAAACTTCACTTGATAAGGC
CATTGTGCCAATGGCAACTGAGCCAAACTCCAGTGTCCATCCTTTGGACCAGCAGTAACT
ACAAGCCACAAATGAGCCAATTGCTCGTTTTTAGGCAACTCAAATGAAACAGAAGCATTA
CGATTGTCAAAGTCTGCTGTTCCAACTTCACCATAGACAGACTTACCCGACTCTGTTACA
CCAACAAAGCCAAAACGGTAACTACCACACCACCACCAATCACAAGTGTAATTAGGATCA
CCCATGATATTGTTGAAATTCACAGATACTGTTGAACCAGTGGTTGGAACTTCCAACTTC
AAAGCATTAAAACCATAGTTTTCTGGACAGTGGCTTGGATCTACCTGTAACCAACCATCA
CCTATCTCATTCATATACTCTTTAGCACTTGGAAAAGAGTTAGCATACTTACGGGTTACA
TCACGCACACGGTCATAATCAAAGTTTACCAAGCGAGCATAACAATCATACATCTCATCA
AGGAACTGCTGTTGAGATATTCCTGTCACATTCTGGTATACCGCAACTGGATCCTGGTAC
TCTTGAGCAGCCTTCCAAAGCTTCGCCATAATATCTTTTCCATGCTTCTGACTCCAATAC
TCTAATACATATGGAGAATGATAGATATTATCGCCATGCAAGAAAGCTTTGTGAGTCAAT
CCCTTGAAAGCATCCCAATGGTAAGTTTCATCATCTATCCAGTTTGGATTAATCTGCCAA
AGCATCCATTGTGAAGTCATCTCATAGATACCACCAAACGTACTATCAAATCCATGTGCT
CCATCAGCCTGCAATTGCAACTGGAAGCTATGTCCTAACTCATGGGCAACAGTATTGAGT
TTTGGATCTTTCAGTCGATTAGGAGCTGCCCAAAAAGCTCCAATGGTATTATCATAAGTA
CCACCATACGCAGTGCCATCCAAAGAATACTGAAGCATCACCATCATGCGATACTTGTCA
GCCTTAGAACCTTCTGTATGGAAGCCAAGGTCATCACGATAGAACTTATAAAATTTCTCC
AACTGAGTTTTGAGATTTTCCAAGTCTACACTCATATCAGTACCTTCCAAAGAAGGTGGA
GATGCTAAGTCCTTACCAAATCCGCTCTCCCAAAAAATGGCGAGATTTTCAGTATAAGCG
GCACGATTATAACAATACTGGAAGGTATCATTACGCCAATCCTGACCAGAGAATTCTCTT
GGACGATACAATGATTTGCCATCAGGGATAGGATAAGTTACTGTATAAGGGTCGTGCTCG
GTATAATCAGTACATGAAGTCATGCCCAAGAGCAAAGCCAAAGCCCCAAATATATATTTA
TTTTTtCTCATAAGTATTCGTTTTAATATATTATTTTTATCGGGAAGGTTCTTTGGCTAA
CCACAGGAACCTTCCCTTTTTATCTCTTTACTCATAAGGAGCTCCATCTATCAAATTAGA
GCGACGTAACTCATAACGAGGAACAGGCATCCAATAATGTGCCCCAGCAGGAGCCTCACC
ATTAAATATACGATTGGCTACAACATTACCAGTCTGATACTCCTTGTGTCCATCTCTATA
TTTGTAAATGATTACTCCCGTAACAGGCTTACTATAGCACTCTTCCATCTTCTTCCAACG
GCGAAGATCAAACCAATGCTGACCTTCAAATACGAGTTCTATCTGGCGCTCGTAATAATA
AGCATCCCAAGCTTGCTCTGTATTTGCAGCAGTGGCAGCAGGAAGAAGGGCACGTGTACG
CACCTTATTGATATAAGTCATCGCCTCATCGATATTGCCCAACTGGATTTCGCACTCCGC
ATAGTTGAGATAAATCTCAGCCAAACGAATGAAGAACCAAGGCGTAACATGCTGGGTTGT
ACCGTAGTTGTCGTATGAAGGATCCAAGAACTTACGCATAGAATAACCAGTATTGCTGGC
ATTCCACCACGATTCACCCTGATTACTATCCTTACCAGTTACAACACCATCCTCAGCCGG
AATGAAGGTTTCCACTTCACGGGCAGAGTTGCCATATCCCCATTTATCACCATCCAAGAT
AAATGCTGCATTGAAACGGATTTCACGACCACCCCATGGATAAGAGGTATAACGGTCTTG
CAGAACAGGCTTGGTACCATCAGCCATTTGGAACTTATCTACTATTTCCTGGCTTGGGTC
AAAGTTTCCCCAACCTTCAAAACCATTTCCACTGCCACAAGGAGCTTGGAAAATATAAGA
ATTATTCTCTCCTGCACCATATTTAGGATCATAGAGTTTCTCGAAGATAACCTCAGGGTT
TGTTGGATCCAGGAACAAGGCACCATAATCCTCACTGTTACTTACCGATTTAAGAGAGTA
TACGCCCAAATCCATGACTGCCTTAGCTGCATCAGCTGCAGCTTTCCATTTTTCACGTGA
AGGAGTACCGAAGAGAGGACTTGCCTTATAGAGCAGAATTCTTGACTTCAAAGCCAAGGC
TGCTCCCTTGGTAGCACGTCCCAACTCTGAATCATCATATTTTACGGGTAAGAGAGTGGC
AGCCTCGTCCAAATCCTTACAGATGAAATCTGCAACCTCATCCAATCCTGCACGTTTCAA
CTCAAATTTGTCATTGAGTTGGAAAGTCTTGTCAACCAATGGTACACGACCATAGAGGCT
ATAGAGCAAATGATAGTTCCAAGCACGAAGGAAGAGTGCCTGTCCTTTCTGGCAATTGCG
CTCCGCCTCATCACCAGGCACATTATCAATTTTCTCCAACATAAGGTTCAAACTCTTAAT
ATAGCCATAAATTGTGCCCCAAGCATCATAATTGGTCTTATCCCAACCAAAACTATAGGT
GTCACAGTTAAGAAGACCTGCGGTCACCGTCTCTGAACCATAAAGGTGCTTTTGGTACAC
TTCTTCTGTATAATTTGAATAACGAGTACCCTTCATGTTTTCTGCCTCAAGATTGGCATA
CTGAGCATTCAGATAAATCTTTGACAGAGCCAAATCCCCCCACACAGCATCGTCGGAGTA
GCTATTGAGCGGGCTCTGATCAAGTAAGCCGTCGTCACAACTAGTCGTGAGCGAAAGCGT
CATTGCTGCGAAAGCAATCGACATAATATATTTTGTTCTCATTGTATGATCATTTATTTG
TTAGAATGTGACGTTTGTACCTATGGTAACCATGCGTTGCAATGGATATCCAAGAATACC
ATTAGAGTTGATCAAGTAGCCATCGTCATTGTAAGAAGAACCGATTTCCGGATCACAAAC
CTTCATCTTATCAATAGTGAAGAGGTTGTTTCCATTGATATATACACGGAACTTCTCGAT
ACCGATCTTTTGAGTGATACTCTTAGGTATGGTATAGCCCAATTCGATAGACTTCAAGCG
AAGGAAGGCTGCATTACGTAACCACCAGTCGGAAGCTACACCATTCCAAGTGTCCCCATA
TGTCTGCTTGATAAAGGCCTTTGGCCATCGAGCTTTCATATTTTCCTCAGGGGTATTATC
TGCACGCCAACGTCCCTCATAGAAGTCTGTAATCATATTCATGGTTGGCTGAACAAGTTG
CACAGCTTCAGCTTGACCTTGGAAGAAAACATTCAGGTCGATACCCTTCCAACTACCATT
CAATGTCAATCCGTATAGGATTTTAGGTGTAGCCGACTTATTGATTCGAACAGCGTCATC
CCATGTAATTTTACCATCGCCATTGGTATCCTGGTAAATCAGGTCTCCAGGCTTGGCATT
ATCTAGGTGAGGAGTGTTATCCACCTGCTCCTGAGTCTGATAGATGCCCAAAGCATGATA
AAGTATAAGTCCATCAATAGGATGGTTGGTTGTACGCTGCCAGTCTGGGGTACTAGCTGC
CTCATCCATATATTTCACCTTATTTTCGGCATAAGTAAAGTTACCAGTAACACTCCACTC
GAAATCACCCTTGCGATCACGATAGGTAGCCACAAGTTCGATACCAGAGTTATTCACCTT
GCCCAAGTTTTCATCTGGCAATACTAATCCAGAATATGATGGAATAGAAGCATTGCGTCT
AATCAAGATATCACGACGGCGAGACTGGAACCAGTCGATATCCAATGAGAATTTGTTATT
AAGGAATGTAGAGCTAATACCTAAGTTGAGCGTATTGGCAGTTTCCCAAGTTACCAATGG
ATTGGCTGTTCGTGTCAGATAGAATCCTTTGTTAATGGATCCTTTCTCTCCTGCTCCGAA
GTAAGCACCAGTTTGTGTAAACTGATAAGTTGAAAGGTACTGATACTTAGAGATATTATC
ATTACCCATCTGTCCCCAAGAACCACGAATCTTCAAGAAATCCACAACATTCTTCAATGG
TTTGAAGAATGGCTCGTCAGAAATAACCCAACCTGCAGAGAATGAAGGGAATGTACCCCA
ACGATGACCTGGAGCAAAATTCATTGAACCATCCACACGTACCGTAGCCTCGAAAAGATA
CTTATCCATATACGAGTAATTTATACGGCCAAAGTAATTCATACGAGTGGTAAGGTCAGA
ATATCCACCATTATCCTTATCAGCAGGCACATCACTACCTGCAAAAATATCCATCAACTT
ATTTGAGAGGAAGTTTGTACGATAAGCATTAATGGTGTGATACTTATACTTGCTCTGCTC
ATAAGCCACGAAAGCCCCCACCTTATGCTTTTCAGCAAAGGTTCGGTTATAACCCAAGCG
ACCGTTTAATGTAATAGTATAGTAGTAAGAACTCCAATCGTTCAGACTTATTTTACTAGT
ATCATTACGGCGATTGTTATACTCTTGCTTGGCATTATCGTATTCGTAGAGATCGTAAGG
CTGATTTATTTGTTTACCATTCTGCTGAGTATAGTCTAAACCAGCATATCCTTCCGCATA
CAAACCTTTAGTAATCAAGTCAAGGTCAACATGCAACTTTGGCTTAGCATTAAAGATCAA
ATTCTTGGAGTTGTTGGAACCAGGAGCACTCGACACCATGACTGCAGCATTATTAGTCAG
TCCATCATAACCCGTACGTGGAAGTCCATTAGGGAAATAAGGTGCACTACCGGGGAAGGT
ACTCATCAAATAAGTAAAGAGATAAGGGGTAGAATAAATACCACGCTTACGCTCCTCCTG
ACGGAAATTCAAGTCAAGACTTAGCTTTACTCTCTTATTCAGCTTTGCATCCAAATTAGA
AGCAAACTGATACTGCTTATAACCATGATCAGAATTCTTATAAATAGCATTCTGATTCAT
ATATTGGGTTGAGAGATAATAGCTTACCTTGTCCGAACCACCTGAGATAGAAAGACTATG
TTCTGTTTTGGTAGTCCAATCCTTTGCCACTTCGCCCCACCAGTCTGTACTTGGATAGTT
GACAGGATCATCACCTGTACGATAATGTTCCAAGGCCTCTGGAGAATAAGTAAGACCGGC
CTGACCATGACGCTCATCGGCATCATATTCATTCACATAGTTAGCATACTGATACGAGTT
AAGCATCTTAGGAATGCGAGTAGGCTGAGTAAAAGTAAGGCTACCATTATATTGTACGCG
TGTACGTCCACTGCTACCACGCTTGGTTGTTACCAAGATAACACCATTAGCTGCACGTGC
ACCATAAATGGCAGCAGAAGCATCCTTCAACACAGAAATACTCTCTATGTCCTCAGGATT
CAAACGGCTAAAACTACGACCAGCAACACCATCCACCACGATAAGCGGTGAGGTATCACC
CAGAGTTCCCTTACCACGTATGAGAATAGAAGCCTCATCGGCACCTGGTTCACCACTACG
GTTGTTGGCTATGATACCAGCAGTCTTTCCAGCCAAAGTATTAGCCACATTTGTAGCTGC
CACTTTCTGGAGATCATCACCCGAAATCTGGGAAACAGAACCTGTAAGGGTTGCTTTTTT
CTGTGTACCATAACCCACGACTACAAGCTCATCCAAGAGTTTATTGTCTGACTGAAGTAT
AATCTTACCACCCTTAGCAGTAGTAACGCTCTTATATCCAATATAGGATATAACTACGGG
AACCTTACCACCTTTTTTtAATTGCAGAACATAGTTACCATCTAAATTGGTAACCGTTCC
ATTAGAAGAACCCTGTTCTACGACGCTGGCACCTATAATAGGTTCACCATGTTCATCTAC
TACCACACCTTTAATGGTGGAACTATTCTGTTGAACAATTTGAACAGAAAGGCTTGATGA
GGTCTCACTTGCTGCCAGAGTAGGTAATGTACCCCCGCAGGCAAGGACCAAACACGCGAT
GGCTTTTACATAAGCTTGGCTATGTACAAAGCCTGAAATGATTTGTGTCTGTCTCATTTT
CTATTTTTGTTAGGTTTATAATTGTTTATAAAATTTCGATTGCAAAGTAACAGAAAAAAT
AACATACTAGACATAATTATCGTCCAAAATAACAAAAAAaTCGTCCAAATCGGTGGATTT
AGACGATTTTCTTATCATTTTATAGGATTTTATCAACGCTTTCACAAGAAAGATCATATT
TAAAAGGCTGACATTTTCAAGAAGTCTCGCAGATGAACATGCTTGATTCCGTCGACGTTT
GTCTGTCCGTACATTCTATCCATAGAGACTACATATTTAGGATGGCTGTCCTTGATGAGT
TTCAGGTTGCCAAACTCTCTTTCCACAGTATCTTCCGAAGCCAGCAGATAAGTAACCTGT
ACATAAACGATGCTGTCAGCTTTCTCTGCCACAAAATCAATCTCACCCTTTAACAATTGT
CCTACGTATACTTTGTAACCCATACGGCAGAGATGACAATAGACAGCATTCTCCATTACC
TTTTCTATATCAAAGCTGCGATTGCCGCCTATGATATTATTCCTGATGCCCAAATCCTCA
AAATAGAACTTATCTCCAAGTTCGAAAAGTTTCTTGCCATGAATGTCATATCTGTTCACC
CGGTCTATGATATAGGCATTGCAGAGATACTCCAAATAGGAAAGTATCACTTTTGCCGAA
GTATCAGTATTCTGAGATTTGAGGAATTTTACGATGCTCTGAGCCGAGAATTGCTTGCCG
ATATTATCGCTGATAAACTTGAGTAATGTTCTCAACAGAGGTATATTGCGAATATTTTCA
CGTTCAATGACATCACGCAAAACAATCGTATTATACACATTGTCGAAATAATCCTCCACG
AGTTCAGGATTGTCCAATCCCAAATTACGCAACTGAGGCAAGCCTCCATTCTGTAAATAC
AAAGTTAGCGAAGCATCATCATCTTGCAAACCATGAAACTCCAGGAACTCCTGATAGCAA
AGTCCCCTGATGCGATAAGCTACATATCTCCCTCTCAAACGGGTTGCCAATTCACCTGAA
AGCATCTTGGCATTACTGCCTGTTATCATGATTTGACAGGTCTCGTCAGACTGGATGCTC
AGGATGGCTTTCTCAAACTCAGAGATTTCCTGTACCTCATCTATGAAAAGAAAGTTTTCC
TTCCCCTTTTCTATATGACTGGTAACATAAGATTCCAAGTCCTGATAAGTGGCGATACCA
TCAAATGCCGTTTTCTCCTTATCTATATAGATTACATGATTGTCAGCATTTTGAGCTACA
TGATCTCGGATGCGACGCATCACACAACTCTTGCCTACACGTCTCTGACCTGTCAATGCC
ACAATAACTCCACGACCAAACATACGTTCGATACGATCAGAATAGCCAAATCTTTCTAGT
ATTTGCTGTTTCATATAAGTAAAACTTTTCACTAAAACACACTTTTTGTTTCTCATAAGA
AAAACTTTCCGCAAAAATAGCATTTTTGTTTCTCATAAGAAACAAAAaCAAAGAAAATCA
TTGATTTGTTACTTATAATTAACATAAAAAGCGAAGAAAAGGGCATGTCTGATGATTGAC
ATTCCACTTTTCTCCGCTTTTTCTAAACTAACTAACAAATAACAACCTATTGTCCTGTTG
CCTTCTTCAGTTTCTCCACAGCGGCATTAATCATGTCGTGGGTTCCACTTCCGTCGGTCA
CATATTTCTGAACCATTCTGCCATAACTGATAGCATCTTTCAGTTCTGTGCTTGTGGTCT
CGTCTGGCCATCCCGCTCTTCTCAGGAAAGCAGAGAGTGGGCGCAGGTCTTCCATCTCTG
CAAGATTACCAGGGCGCATCGTGTTGATAGCACGATTCAGAATAGCAGTGTTGCCTTCCA
ATTCGTCCAAAGTAACCTTCTTCTTACCCTTAGCTATCAACGCTTGAGCCTGTTCCATCG
CCTTGAGCATACGCTCATAACCATTTGGTGCCCATGGAGCATACTCCGGAACCTTCTGAG
AGAGGACATTCCACTTCTCCTGGTCTGACTTACGCAGCTTTGCAAGATTCAAGAGAGAAT
TCAACTCGGTAAAATCAACTTTCACCTTGGATTTCTTCTTCGCCTGTGCATCAGTCAGGT
TGATGCGGTAGTAGTGGGTGCTGTTGGCATTGCGATAATAATCTGGCTGGAATTCCTTGC
CATCCAACTTCAGGGTAAGGAGATTGGCTCCAGCACCTGTAGTCACGCCGTTCGATTCGC
CCACGGTGATCTTGCTCAATCGGGAGTCGATGTTCAGCGTAGCCTGATTCCAGGTCTGTG
CGCCTGTACCCGCCATCACCAATGGTCCGTACATCAGGGTTCCTACCCAGGATGTCTTCA
GCGGAGTACCATCCAGACTTGCCACATCACTCGAAAGCTTGTCGGCACCATATTCGATAT
GCTTACTGAATGGCATGTCGATTTCTACGACATCTCCCACCTTCCAGTGCTTCTGCTCCA
GTTCTACATAGGTGCTAGGCTGATAGCTCTTTGCCACTTCCTTGCCGTTCACCTTGATGG
AGAAACCTTGCGTAGCCCAATATGGCACACGGAGTTTCAGGGTGAAATCGCCCTCGCCTT
CCGTAATCTTGATGGCTGAATGCTGTGCCGGCCATAGGCAATCCTGCTTGATGGTCACGC
CCTTCTCTTTCCAATGGAGGgTGGTTGGCATATAGAGACCGACCCAGAGGGTATGATCGT
TGGCAAAATAAGCCGACTGCTGGTACTTGGTGTGGTTTTCAGAACCTGTACCACCGCAGC
AGGTGCTCTGAGGAGTCTCGTTGCCGAATGGCTTGGTGGCATTCAGACCTACAGCATACT
GATAGCAGGTCTGATACTGGTCCGGATTGAGGGAACCGATAATCTGATTGTACAGCGTGC
GCTCGATATAGTCGAGATACTGCGCATTATCAGGGTTATAACAGTTCAAATCCTTGCTCA
ACTTGACGAGGTTATACGCGCAGCAGGTTTCGTTGATATCCGGATAAGCCTCCGATTCGC
CTTCCTGCAGTCCATTGGTTGCCATACTCAGAATCTGGGTATATGGCTGGCGGAACATCT
CTCCATTTCCTACACCACCCATCGCATACATGTATCTGCCCTGCACCAGTCTCCAGAAGT
TCTCAGCCAGATTGTAATAGTATGGTTTCTGATTGCTCTTGTAGCTGCGCAGCGCTCCGA
TAATCATCGGAATATGCTGGTTGGCATGGCGGGTGCGGATGTCATCGATGTTCTTGCTCA
GCGGATCATAGAACTTAGGCGCATCGAAACAGTTGGCAGCCTCTAGGAGCTTTGCCTTTT
CATCCGGATTGGAAACCATCTCAGAAAGACGGGCGAGCGATTCGCTCATACCTCCCACCT
CACCGGCGATGTACATGTCCCACATCTCGTAGCGGTTACCCGGCTTGGCTCTGCGCTCAT
CCTGGGTGCCGTCCTGCTTTACGTAAGTGCGGTAGTGCATGCGGTTCCATACCCAGAGTC
CCATATCCTTGGCGATGAGGAGTGCCTTATCGCAGATTTCCTTATCATCAAAGTAAGTAG
CGATGTCTATCAGACCGGCAAGTTGCTTGTGTACACTATAATAAGGTGCCCAAACCCAAT
CAGAGTTGTTGTAAGCACGATACATTTCAATCAGAGCACAATGCTGAGCCGGAATGGCGT
TGATATAGCCGTAGCCATAAAGTTCAGGGTGCTTCTTATACTCATCAAAAGCAGTCCAGG
TGCCCTTCATCTCTCTGAGTTCTGCCTCAGGTGCGAAATCACGAGCCTCCCAGTTGCGCT
TCAGTTCCTTATTATATACGAAGGTCTTCTCCTGACACTCTCGCAACTCATTCACCATTC
GGGTGATGTTCTTGCGGAGGATTGCCTTCTGTTCAGGATTGGTTGCCACGGCGTATGCCT
GTGCGATTGCCGACATATAGTGACCAGATCCATGACCCTTGAGCTTGGTGTCTGGCGAAT
CCCAGCCATCACTCTTGGTATACCCTTCGGTACTGAGTCCGTAGGTATCACGATAGTTGT
AGAGTTGTTGGGTAACATCCCAGGAACAGATCTCACGGAGTGCCTCATCCCGGTTGTGGG
TGAGTCGGTTGTCACCATCTATGCTCACATCAGCGAGTGAGAAGGTATGAGCCACTTCCT
TTTCTGGAGTCTGATAGCCTTCAGCCACCACCTTGATTTGTGCCTTGACAGGATAACCAT
TGTCGGTAGTCTCATCACCAATCACAAAACCACCTATCTCATATTGGCTCCCGGCAGGAT
GTTTCTGCGCATCAGCCTCAGCCTGCTCATCAGCAAGCGGAGCGTTAGCCCAGCGCACCT
GGCGATACTCTGAATAACCATCAGAATAGGTTACCCATACGAGATTAGGAAGTCGGGGAG
CTGTGCCCACCGGACAATCCACTGATATTGCCTCCACCTTAGAGATAGTGCGATAAACCG
TGGCTGCTGTTGTCATTCCAGGCAAACAAGCTACTCCTATTAATAATGTGAACTGCTTTA
AATCCATATCTTCTAGGTTTATTATTGTTTCGTTTATTTTTCTGGCTGCAAAATAACAGA
AAAAATCAACGAAGTCCTAAAATTATCGTACATAAAGATGCAACTATCGTCTAACAGGGG
GCTTTTGATACGATATTTTCATCATTTTGGACTTTCTTTGCATTACATAAACAATTCTAT
TCGTAAATTTGCAGCAGAAATAAAAACTTGTGGTAATCCGGTAATACAGGCATTGCCACC
AAGCGAACAACAAAACGGACAAAACAACAATAAACCTAGAAAGTTATGGTTAAGAAACTC
TTTTTCATCGCCACCTTATTATATATAGGGGCAACAGTATCGGCAGAGAACTATCTGGTA
ACATCACCAGATGGTAAAATCGTTGCAGAACTCAACACCAACAAGTATCTCTCTCTTCAA
TTTAAATACAATGGCTCCATTCTTTTACAGGAGTCTTCAATAGGTGTAACGCTGAACGAT
GGAACGGACATGGGTAAGAATCCGAAGGTAGCAAGCCACAAGCTTAGCAACCATAAGGAA
ACCATCCATGCGCCATTCTATCGTCAGCAAAACTTTGAAACAGCTTATCAGGAACTGAAT
CTGAAACTGAAGAATGGTTTCGGCATCATCCTGAGAGCTTACGATGAGGGAGTGGCTTAC
CGGTTCTATACCCAGCGAAAAGGCAAGACCATCATCCTGAATGAAACCGCCGCCTACCAG
TTTGGCAAGGACAAGAAGGCATGGTTGCCATACACTACGACACCAGAAAAGCCTTTTGCC
ATGGCTTTCCAGAATACCTATCACGAGACTCGGCTCGATACCGCTAAGCAGGATTTGGCT
TTCCTCCCGGCAACCATAGACTGCGGAAAGGCGAAAGTCACTATCCTGGAGAGCGACCTT
GAGAAGTATCCGGGCATGTGGCTGAAGGCTAACAGCAGCGAACAGGATCAGGAGAAGGGA
ATCCTGAGAGCCGCCTTTGCTCCCTACCCTAAGGAGATGACCTACTACCCTTGGCGACAC
ATGAGCCACGTAAAGAGCACCTGCGATTACATCGCAACCAGCACCGGCAAACGCAATTAT
CCTTGGCGCATCTTCGCCATCACAGAGCACGATACCCAGATGCCGACAAACAATCTGGTG
TACGCTCTGGCTGCTCCCAACAAGATAGGCGATACTTCCTGGATCAAACCGGGAAAGGTG
GCTTGGGACTGGTGGAACGACTGGAATCTGAAAGGTGTGGATTTCAAGGCAGGCATCAAT
TTCGATACTTATAAATATTACATAGATTTTGCTCATAATCACGGCTTGGAATACATCATC
CTTGATGAAGGATGGTACAACTCGAAAGAGGGAAGCATTCTGAAACCAATAGACGATATC
CAGTTGCCTAAGCTCATAGAATATGGTAAGAGCAAGGGCGTGGATATCGTACTCTGGGCA
GTCTTCAACGTGATGGACGAGAACCTGGAAACCATCTGCAAGACCTATGCTGATATGGGC
ATCAAGGGACTCAAGGTGGATTTCATGGACCGCGACGACCAGACCGCCATCGAAATGGTG
GAACGTCTGGCTGCCTGCACCGCCAAGCACCATCTCATCCTCGACCTGCACGGCATCTAC
AAGCCACACGGCCTAAACCGCACCTATCCTAACATCCTCAACTACGAGAGTGTATTCGGT
ATGGAAGAATGCCGCTGGACGGAGGTTAAGAATGATATGCCACTCTACGATGTCACCTTC
CCATACATCCGAATGATGGCAGGACAGGTGGATTTCACACCGGGAGCGATGAGAAACGGA
ACCCGCGACAACTGGAAGGCTATCTACACCAAACCGATTTCGATGGGTACCCGATGCCAC
CAGGCTGCCTGCTACATCGTACAGGACAGTCCGTTTACGATGCTCGCCGACACTCCTACC
AACTATGAGGCGGATGAGCCATACACCCGATACATTGCTTCATTGCCAGTAGTTTTCGAC
AAGACCATCGTGCCACAGGGCGAAATCGGAAAGTATATCGTTACCGCCAGGAAGAAGGGC
AACGACTGGTATGTAGGCGGTCAGAGTAACTGGGATGAGCGCACGCTCACCCTGAAGTTT
GATTTCCTCACAGATGGCGATTACGAAGCAATCGTACTGAAAGACGGCATCAATGCCAAC
CATGATGCCGAGGATTACAAGATAGAGAAATCCGTCATCAATCAGAAATCGGAAATGAAG
ATTCATCTTGCTTCTGGCGGTGGATTCGTCATTAAACTTATTAAGAAATAAATATTTAGA
AAAGAAGTTCATATGGTTAGTAAAAATATAATTGTAACATTGTTAGTAACTGCAGCTGCG
GCAGCGCCTGAGACAGGTGCTGCCCAGAAAGCTGCTTACAACACTCCGGGAGCCGGCAAC
CCTATCCTACCTGGTTACTTTGCCGACCCAACCATCAAGAAGTTTGGTGACACCTATTAT
ATATATGCTACTACTGACGGTAGCGGAGCCGGTTTCGGACCGGCACAGCTCTGGTGCAGC
AAGGATTTCAAGAACTGGACCCTGATGCCGATGAACTGGCCGGACAGCCACTGGATATGG
GCACCGGATGTGATGAAGAACGAAGCCGACGGCAAGTATTACTATCTCTACTGCCAGCCT
TGCAAACTTCATCTGGGTGTGGGCGATACGCCTCGCGGTCCTTGGAAGAACGTGTTGGGC
GAGAGCGAAGCCGTGCTCGTACCGGACAGATTCGTAAAGAATGCCATCACCCTGGATGGT
CAGACCTTCCGAGATGATGATGGTTCGGTCTATATGTATTGGGGAACCTGGGGCATCTAC
AAGGGCTTCGGTTGCGGAGCAGGTAAGCTGAATCCTGATATGAAATCATTCAGCGAAACC
AAGCTCATCCCGAATACCGAGGTTACTCACTTCTTTGAGGCTCCTTTCGTCTTCAAGCGC
AACGGCATCTACTACTTTCTCTACTCCTGCGAGCATTGCGAGGATGCCAGCTACCGCGTA
GATTACGCCACAGCCAAGAGTCCACTCGGTCCTTATACCTACCACGGCACTATCCTCAAG
ACCAATGCCGATGGAACCGTTCATGGTCCGGGACACAACAGCGTGCTGCAGGAAGGCGAC
AACTACTACATCGTATATCATCGCCACGACAATCCACATTCCAACCGTGGATTCCATCGT
CAGGTGGCAATCGATAAACTCGAATTCAATGCAGACGGTACCATCAAGGAGGTCATTCCA
ACGCACGAAGGTATCGACCTGAAGCCGGAGATGAAGGTAGCAAAGAACCTCGCCTTCGGC
GCCAAGGTTACCGCCTCTTCCTACTACGACAACGATTTCCGTCCGGAATATGCGGTTGAT
GACAACAACGGCACACTCTGGCGCCCTCGCACCACCGGACCAGCCTGGATTCAGCTCGAC
CTGGGCAAGAAGCAGAGCATCAAGAGCATCTGGACTCAGTTTGAATACGGAACACAGTTC
TATCAGTATCTCATCGAGACATCGAATGATGGAAAGCACTGGCAGACCTTCTCCGACAAG
CGACAGAACCGTCTGGCTGGTTCGCCGATGGTAGATTTCGGAAATGCCAAGGCGCAGTAC
ATCCGCCTCACCTATACCGGCGGACAGAAGAATGGTTTCGGTGGCGCCATCTGGAACATC
AAGGTTTACGGTTCCGTAGAAGATTCTGCCCCACAGCAGTGGCTAGGCCTGACAGCAGCC
GATTTCGATGGTACAACCTGGCATAACAACGAGGGAATGCTTGCTGGCAAGTTCTCGCTC
CTTCAGGGCACCGCCCTCAGAGAGCGCATGGCTGGCAAAGATGCCATCACCCTGCGACCA
GGTGCCCAGCTGGTGATGACTCATCCGCAGCTCGGCAAGACACGCAAGCATACCCTCACC
GCCCAAGCTTTCGACAACGGAAGCTGGCATCAGATAGATGAAAACGATCCTCGACTGAAT
CTTTCTGAAGGAAAACTGGAAATTAGTGCAGGCGAAAAGCAATTTACCCTCACCAATCTC
CGTTATTATAACTGGGAACAGGAGGCGGCAGAAAAGGCTTTCGATGCCCAGAGCAACATC
GTGCGTGAGGCAGTAGCCGACAAGAACTGTCAGGGACTGGTGGTAGATATCAGCGCTGAC
TACTACAACGAGGGCGATACCGTGCCTTACATCAAGAACGGCAGTCCGCTGAATGTTCAC
CTCAAGGGCGAGTTCGAGACGCAACACGATACAGCAGCCATCATCAAGACCATAGAGGGC
AAAAAGGCATTCGTCTTTACCGGCAAGGAGAGTTATAGAAGCAACTTCATGCTCCCAGCC
ACTATCCGCGACAACGCTCCATACACCATCGAGGCATGGATTCTGAATCCGGAGATTGCC
GAGAATGAATGCGTAGCCGATTTCACCTCTTCTCACGATGAACTGGAAAAGCTGATGCTG
GTAAACGGCACCGAACCACGCTGCGGTGTGATGAACCATTACGGATGGTATGAGGATGCC
GGCTACAAGGAGATGAAGACCCTGGAAGGCAAGTGGCAGCACGTACATGTCTGCTTCGAT
GGCAGAATCGAGAGCATCTACATCAACGACAAGCTCATCAGCCAGAAGGATATCCAGCTC
CTCGTCAAGCCATCGCAGTTTATGCTTCTGGGCAAGAATGCCGAAGAGGCATGGCCTTTC
TCAGGCTATCTGCACTCATTGAAACTCTGGGATGAATATATTCCTTACAAAAAaCCAAAC
AAAATAAACTAGCAATACATGAAGAAGATTTTAGTAACATCAGCCTTGGCAGCATTGGCA
TTGATGCCTGCCTCGGCACAGAAGGTAAACAAGAGTTCGGGTGGTTATCCTATCACACCG
GTGCCTTTCACATCAGTAAAGGTTTGGAACAATACGTTCTGGGGACAGCGTATCGAAACC
TCTCGCAAAGTAACCATCCCGCTGGCTTTCAGCAAATGCGAATCAGAGGGAAGATACAAG
AACTTTGAACGCGCAGCTCATCCCAGCGACACCTATGATGTGGGCAAACTGATGCCCTAC
AGCTTCGACGACACCGACCCATACAAGACCATCGAGGGTGCTAGCTACGTGCTACAGACC
TATCCAGACAAGAAACTCAAGGCGTATATCGATAGCGTGCTCGATATCATTGCTCCGGCT
CAGGAGGCTGACGGATATCTCTATACCGCCCGTACACAGAATCCGAAGCATCCTCATTTC
TGGGCTGGCGACAAGCGCTGGAGCAAGGAAGAGGATCTGAGCCACGAGCTCTACAACCTC
GGTCACATGGTAGAAGGTGCCGTGGCTCACTGGCAGGCTACAGGTAGCCGCAAGTTCCTC
GACATCGCTATCCGCTATGCCGACTGCGTGGTTCGCGAGGTTGGTCCTAACCCAGGACAG
GCTTGCGTGGTACCGGGACATCAGATTGCCGAAATGGCACTCTGCAAGCTCTATCTCGCT
ACAGGCAACAAGAAATATCTCGAAGAGGCTAAGTTCTTCCTCGACTATCGTGGCAAGACA
TCTATCAAACAGGAATACTCTCAGAGCCACAAACCGGTATTGGAGCAGGACGAGGCTGTA
GGTCATGCCGTACGTGCTACCTATATGTATGCTGGTATGGCAGATGTAGCTGCCCTTACC
GGAGATACTGCCTATATCCACGCCATCGACCGCATCTGGGACAACATCGTAAGCAAGAAA
CTCTACATCACCGGAGGTATAGGAGCCACCAACAACGGCGAGGCTTTCGGAAAGAACTAC
GAGTTGCCTAACATGAGTGCCTACTGCGAAACCTGCGCAGCTATCGGCAATGTTTATGTC
AACTACCGTCTCTTCCTCCTCCATGGCGAGAGTAAGTATTACGATGTATTGGAGCGTACC
CTCTACAATGGTCTCATCAGTGGTGTGAGCATGGACGGCGGCGGCTTCTTCTACCCTAAC
CCATTGGAGAGCATGGGGCAGCATCAGCGCCAGGCTTGGTTCGGCTGTGCCTGCTGCCCT
AGCAACATCTGCCGTTTCCTGCCATCCCTCCCAGGCTACGTATATGCCGTAAAGGATAAG
AATGTATATGTCAACCTCTTCCTCAGCAACTCTTCTTCTCTGAAAGTAGCCGGCAAGAAG
GTTTCCCTGAGTCAGGATACACAGTACCCTTGGAACGGCGACATCGCCATCAAGGTAGAT
GACAACAAGGCAGGTCAGTTCGGTATGAAGATCCGCATCCCGGGCTGGGTAAAGGGTCAG
CCAGTACCATCAGACCTTTACTACTACAGCGACGGCAAGCGACTGGGCTATACCATCACC
GTAAACGGCAAGAAGGTAGAGGCTAAGGTAACAGAGGATGGCTATTATACCATCAACCGC
AAGTGGAAGAAGGGCGATGTGGTTCGCGTTCACTTCGACATGGAGGCACGCACCGTACGT
GCCAACAATAAGGTAGAGGCCGACCGTGGCTGCATCAGCATCGAGCGTGGTCCTATCGTA
TATTGTGCAGAGTGGCCAGACAACCAGGGATTCGACATCATGAGCATCCTGGAGAACCGC
GAACCTCAGTTTGCTGAGGGCAAGCTCTCGTACGATGGTTTCATCGACCCTAAATATAAG
AATGTACTGACACTCTACAAGGGTCAGAACATGGAGACCTTGACCGAGAACGTGCAGACC
CTCGCCTACGACAAGAGCGGCAAGCTGAGCACCAAGGACCAGACCCTGACTCTCATCCCA
TACTTCGCCTGGGCTCATCGTGGCAACGGCAACATGAAGGTATGGTTGCCACAGGATGTC
AAGGCTGCCAAGCCATCAGCTCCTGCAACTCTCGCAGCTCAGGCTAAGGTAGAATTCTCT
TCTCCTGTACCAGCCAAGAGCAGCATCACTGACGGACTGGTTCCAGCCGATGAGAACGAC
CGTTCTGTCCCATACATTCACTGGTGGCCAAAGAAGAACACCACAGAGTGGATTACCTAC
ACCTTCCCAGAGAGCAAGGAAATCAAGACCAGCACCGTATATTGGTACGACGACCAGCCA
TGGGGCGGTTGCAAGGTACCAGACAGCTGGAAGCTCTACTATCAGGACGAGGCAGGCAAC
TGGAAGGAAGTTCCAGGAGCCGATGCTTATCCATGCAAGCGAGGTGTAGCCTGCATCGTG
AATTTCGACCCAGTGAAGACCAAGGCTGTGAAGCTCGAACTGAAGCAGCCAGAAACTCTG
TCCTGCGGTTTGTTTGAGTGGAGCGTGAAGTAACAAGATTTATTTTTAAATATTTTTCTT
TCAAGAATTGCCATATTGCCATACCAGCCAGTAATCTCTCTGATTACAAAGCTGTTAGGG
ATATGGCAATCCTTTATTTTtAGGGGTTATCTGCCATATATTGCCATGAACAATCTTTAT
TCATAACTTCGCCATCGATGCGGAAGAAATTACGTCCCGACGTAGCATCTGATACATCGC
GACGTAACAACAACTGCGTCCCGACGTAGCATCAGATACGTCGCGACGAAAATGAGGGTA
CTAATTCTCACTATAACAATATATGGCAATTCCCGGCGCTTTTCCGAGAATTGCCATACG
TACTTTTACGCTGAATATCAACCATTTGCACATACAATATGGCAATATGGCAATTAAAAC
AACGCATTCAAACTTTTTTtATTTTTtCTTCACCAGTCTAATGACATACCCAGACCAAAG
GCACCATACGGCAAGTATTCCCATCACGAAGATAAATATATATGTAGCAATACTACCTAT
GAAGATTCTACCGCTATGAGCCTCCAGAGCCACATTCCATAATGACATGGGCAGTTGGTT
CATATAAGCGGGTTGTGGCGCAAAGTCGGTTCCTTCATTATACTCAGCAATGACAGGCGT
ATCAGAGAAATCCTGGCTCATACCTGCTATCGCCTTTTTtCCGAATGGTGCGCCAGCGTT
CTTTAAAGCAGCTTTCCCGGTAGAATAATCAACGGTTGTCCCCTTTACTCTATCCCAAAC
AAAGAGACCACTAAACGAACCGCAATACCATTTACCATCTTTGTTTTGCTGAAGGACATT
CAATCCCATAACACTGACTGGTGGAGTATTGGAGATGGACTCCAACTTTCCTGTCTGGAA
ATTCACGGAAAAGAAACCATCCGAAGTTGACAAGAGCCAGTCACCGAACTTTTCATCATA
ACGCACCACACGGAGTTTGTCATTCCAAGGGTTCTTGCTATGAAGCGTCGTCCCAGGAAT
AGACGGCATCTTGTTCAACACCAAGGCTATCATCACAGGTGGACGAAGGCACCAACCTGT
CAGGGCTATCAACAAAGTAAGCATGATGGTATATCGGCCTATTTTGTCATGCCATTGTAG
CGAAAAGCGAAGCAACCTCTTCTGTTTAGGCTTTAACCAGAAGATAAGACCTGAGATGCA
GAGCAACACCAGGATGATGGCAATGCCATCTACGATGAGTTTACCTATGCTGCCAAACAA
CTCTCCACTGTGAAGCAGCCATATCGTACGAAAGACTGTAACCTTCCCATCATACTCCTT
TGGCATAGGCAATTCTATCCGGTGGAAATTCTGATAAGGTGGCAAGGATACATAAGCATA
GGAGCGGCTGAGAACCAAAAGCGTATCTCCATGAGCAGAAATGTCGCTCAACTTCTCTTC
CGGCTCTGTCGGAAGAGTTACGCTTTTCCATATTTTGTGACTCCCCAACCGGTAGAGTGA
AAATGGAGATACCGACCAGACAGAACCATCATCCGTTCTGATAACATTTCTTATCTGTCG
GCAGTCTGCTCCTGCAGGAATCCCCTTATTAAAGTCCTTGAATGTGGATGCTGTAGAATC
CGTTTGCCAGATTCCCCCGTTTCcATACAGCAATATGGCATCATCCAAAGCAAGCGTTCC
CCTCAGCAACCCGCCATTCCAATTCTTGAATTCATAGCGACTTGGCAGATATTTCCTGCT
CACGTCCACATCTTTGATAAGCGAACGGTGGTTGAGCAGAATACCCGACAAGCAGAACAT
CAGCATGAAAAAGCTCATACCGATGCCTAACCATTTATGTTGTTTTCTCCAAGTTATTTT
CTTATTTAGCATATTCATAATCATTATTACTATCTTGAATCAGGCTGCAAAGGTACATAT
TTCTAAGAAAGTATGCAATACCTAAAAATAATGATAATGAGGATGCTATTACAGCCATTG
CATTAAGAGTTTGGTTAGCATGTTTAAGGCAAGAACTCATAAAACGTTCATTTTAAGCTA
TTTAGAATCTTTAGTATGATTTTTTCCTTAAAAAATTTGGTAATTTCAAATTTTCGCCTT
ATCTTTGCACCCAATATCAGAAAATTCTCGGGGTTGACTGGATTTGACGGCGAGATGAAA
TGGTACGTAAGCATGCGGAGGCTCGTTGGCTACCTCCTAAATCCTAGTGAACAAAAAATT
AATTGGCGAAAATAACTACGCTCTCGCTGCCTAGTCGAAGTATAGTAAACTAGCTTTATT
CCAGCACAGGGTGCTGGAACGAGACATCGCTCAACGGATGTTGTTCCGAATCTTGTTGAT
CAAGCGGTGCAGGTAAATCGGAAATAGTTCATGTACGCCTCGTTGCATGGATGAAATTTT
AGAGGATAAGGGTATGATTGGTGGTCCAGGTCCTGTCATGCCTCGAAAACCGGAGGCTGG
AATAAGCATGTAGAAAGCGTATGGTTTCCTTGTGCGGACGAGGGTTCGAATCCCTCCAGC
TCCACCCTATTTGATAGAAACAAAAAACTCGCAGATTCTTTCTTTAGAATTTGCGAGTTT
TtATTTTGCTGTTATTGTTTTCTCAAACTTTCACGATACTTCAGAGGTGACATGTGCAGA
TGCTCTCTTACATATTTACCGAAGAATGAGGTATTGGAGAAGCCCAGTATACCTGAAATC
TCCTTGATTGTTTTCGTTGTAGAACGGAGATAATAGGTGATATCAGCAAGCGTATACTCC
GTAATCCACTCGATGGCTGTCTTGCCGGAATGGCGCTTGCAGATGATGGAGAGATATTTT
GGCGTGATGCAAAGCTGCTGCGCAAAATATTCTACAGGCTGATGCTTGATTTCGCTCTGC
TGCAACATCTCCAGGAACTTATCAAAGAAATCGCTGGCACTGGTTCCCAACGTTTCTTTC
GGGAGATCTGTCAGCAAAAGATTGCTCACGGCAAGAAGAGCACTCTTCAGGAGCGTCTCC
ACTATCTCACGGCGATAAGGTTTCCACGAACTGCGGTCGTTGAACTTCGGATCCAGACAG
AGGCGCACCAAGTCGGTAAACTTAGAATAGAATACCATATCCACCTCATTCATCTTCAAC
ACCGAAACCTTGCTCACATACATGGCACGGTTCCATACCGAGATATGAGAACGAAGAATA
CCAAGCAAGCCGTGATTGCTGACACACATGGCTGTGCATGCAAAATCTTCCGACACCTCT
TTGATGTCGAGAATAGAGTTAGGCGGACTGATAAATATATCGCCCTTCTCCACGGTGAAT
TCCCGCCCGTTGAGTTCAGCTCTCAGGCTGCCTCTCTGACAGGATGCAATCATGTTCATC
TGGAATCTCATAGGGTCGGGGTTCTGCAACACCTTGACATTATCTATAATCAAGATGTCC
TCATCCAGATAGCTCGCACTGATTTCTGCACTCTGTGCAAACTCACCTTCTTCGATACGC
TGCCTGACGTCCTTCTGTTCTTTCATTAATATGCTTTTTAAATTTCTTCACTCTTCGTTC
TTCACTCTTCCCTATCAAAAAGCCTCTCTGTATTTATTTTCGTCCTTATCCTCCAACATA
GAGAGATAACTCTGATAGCGGCTAGCTGCAATATAATGTTCCTCAACCGCCTTGATTACC
GCGCACCCCGGTTCGTGGGTATGGGTACAGTCAGAGAACTTACAATTCTGAGAGAACTTG
AAGATTTCCTTAAAATAGCTGGTCAGCTCTTCCTTTTCGATATCAAAGGTACCAAAGCCC
TTGATGCCCGGAGTATCAATGAGATAACCACCTTCCGGCAGTTCCAGCATCTCACTGAAG
GTTGTGGTATGCATTCCGCTATTATGCGCCTCGCTGATTTCTGCGGTACGCTGCTCAGCA
TCAGGGATAAGCTGGTTGATGAGGGTTGACTTTCCTACCCCGCTGTTGCCGCTCAACAAA
GATTTCTTATCCTTGATAAGAGGTCGCAACAGTTCAACACCTTCGCCTGTAGCTGCCGAC
AATTCGATACATTTATATCCGATGGTTTCATAGAGTGTACACATCATCTTCTCGTAATGC
AATTCTTCTTCTGAAAGTATGTCACTTTTATTGAAGATGATGATAACAGGCACTCTGTAG
GCCTCAGCGCCAGCCAGGAATCGGTCGATGAAGGTAGTAGATGTCTGCGGATAATTCACC
GTTACCACAAGCAGCGCCTGGTCTACATTAGCTGCCAGAATATGACTCTGCTTACTGAGG
TTAGGTGATTTACGAATGATATAGTTTTGGCGGTCTTCGATAGAAGAGATAAATGCCGTA
CCCTCCTGATTGGTAATAAGCTGCACATAATCGCCTACAGCCACAGGATTGGTGCTGCGG
ATGCCCTTCAATCTGAAATTGCCCTTGATTTTACTTTCTATCAGCTGGCCATCGTCTGTC
TTGACGGTGTACCAGCTGCCTGTATTTTtAATAACGAGTCCTCTCATTATCACTTATTAA
ATAATGTAAGTCCAGAATGATTTAGACTGTCATGATTTCCTTCTCCTTCTCGTCCATTAG
GTTTTCGAGCTGCTTGATGTACTTGTCGTGGAGTTTCTGCAAATCGTTCTCAGCATCCTT
CTCCAAGTCTTCAGAAAGTCCATCCTTGATAGCTTTCTTCAACTTCTCCTTGATTTCCTG
GCGCACGTTGCGCACCTCAATCTTAGCACGCTCAGCAATCTTATTACACTGCTTTACGAG
TTCCTTACGGCGCTCACCTGTTGGCTGAGGAATACCCAGACGTACGATTTCGCCATTGTT
CTCTGGAGTGATACCTACACCACTATCCATAATAGCCTTTTCGATATCCTTGATAGCCTT
TTTGTCCCAAGGGCGGATAGCGATAGTACGGGCATCAGGGGTTGTAACTGTAGCTACCTG
GTTCAGAGGAACCATACTGCCATAACTATTTACGCGCACACCATCGAGGATGGCTACATT
AGCACGACCAGCACGAACATGAGAGAGTTCCTCTGCGAGATACATTGCTGCCATCTCCAT
ACGCTCTGCTGCAGAATTCAAAGTTTCTTTAACGTCTATCATAATTATATGTTTTTATTT
tATTAATTCTAATCTTTTCAATTCTTCGCCCACATAGTTGGTGAGTTCTACAAACTGCTG
GATAGTGAGCTGTTCAGGGCGCTTGGTCATGATGTCTGTGGTGTAGAAATCCTCGCGTGG
TGTTACACCAGGGAACATCTGCTTGAGGCTTACACGGAGCATCTTGCGACGCTGGTTGAA
GACTGTCTTTACCAGACGCTTAAACAGTTTTTCATCACAGCCAAGGTCAGTCACCTTGTT
ACGAGTCATACGGATTACCGCACTCTTTACCTTTGGTGGTGGGTTGAACACATTCTCATC
TACCGTAAAGAGATATTCCACATCATACCATGCCTGGATGAGCACACTGAGGATACCATA
GGCTTTGTTGCCTGGTTCTGATGCCATACGCAATGCCACCTCGCGCTGGATCATTCCGGT
ACAGCAAGGAATGAGATCCTTGTAATCGAGCATCTTGAAGAATATCTGCGATGAGATATC
GTATGGATAATTACCTGTCAGTACAAACTGCTTTCCATCGAATATCTGGTTCAAATCCAT
TCTCAGGAAGTCTTCACCGATAATATTATCCTTGAGTGTCGGGAAATTCTCATGAAGATA
CGCCACCGACTCCGAGTCGATTTCCACCGCCTTGACGGGTCTTGGTTTCTCTACGAGATA
TTGGGTAAGAACGCCCATACCTGGTCCGATTTCGAGAACAGGTATATCCGGGCAGGCATC
CACCGTATCGGCGATGCGCTTTGCTATATTGAGGTCGGTCAAGAAGTGCTGACCGAGATT
CTTCTTAGGCTTTACAGCTTTCATATCTTATCTTTATATTATATATTTTGCAAAAATACG
ATTATTTTTtGAGAATCCACACGAAGTATGCGATTTTTTTtATCTTTTtGGgTAAAAAaG
GGAAAGAGCCACTTGTTTCTTAAAAAAaaGGCTATACTTTTAGCCATAAATGGCGCCCAA
GCGTTTATTTATGCTAAAAATATGCAGATTCGAACGATATTGTCAATAAAAGTATTATCT
TTGCATCTAATTATGGATATTAAGAAGATAGCAAACAACATATGGAAGGTGGCTTTGTCG
CTCATTCTGGGTGGCGCCATCCTTTATTGGATGTATCGCGGATTCGACTTCAAGCAAGTA
GAAGATGTTCTGCTTCACAAGATGAGTTGGACCTGGATGCTGCTGTCGTTCCCTTTTGGC
ATCTCTGCCCAGGTGTTCAGAGGATGGAGATGGAAACAGTCGCTGGAACCATTAGGCGAG
AAGGCACGTTCCAGTATCAGCATCTACTCCATCTTCCTGTCCTATGCTCTGAGTCTTGTA
ATTCCTCGTGCGGGCGAGTTTGCCAGATGCGGCGTATTGAAGAAATGGGATGATGTTTCG
TTTCCGAAAGCCTTGGGTACCGTCGTTACAGAAAGAGCCATCGATTCACTCCTCGTGCTG
CTGATTACGGCGCTGGTCTTTGTGATGCAGATTCCGGTATTCCTCAATTTCTTTGAGAAA
ACAGGTACGAGCATGGACAGTTTACTCTGCCAGTTTACAGCCACAGGTTACATTGTGACC
GCTATCTGTGGCATAGCAGTACTCATCCTGGCTCACTATCTGCTCAAGCGACTCGCTATA
TATAATAAGGTGAAAGCAACATTGGGAGGACTCTGGCAAGGTATCATCTCGCTGAAAGGT
GTCAGAAATGTACCGCTCTACATCGCCCTTACACTGGGCATCTGGTTGAGCTATTTCTTC
CACTACTATCTCACCTTCCAATGCTTCGAGGCAACCTCCCATCTCAATCTGATGTGCGGT
CTGGTGACATTCATCGTGGGCAGCATAGCGGTCATCGTACCAACTCCTAACGGAGCCGGT
CCTTGGCATTTTGCCGTCAAGACAATGCTCATACTCTATGGCATTCAGGCAAACGATGCC
CTCTTCTTCGTTCTCATCGTACACTCCGTGCAAACCCTGCTTGTAGTCCTTTTGGGAATC
TATGCCTGGATAGCACTGGCGTTTACCGGGAAAGTGAAGAGTGAAAAGTAAGGAGTGAAG
AATCCTCATGCTTTAGGGCGTATGCCCAACTTAACATTGAACATTTAACATTAAAaTAAA
AaTATTATGGCTGACATTAAGAATTTGAATCCAGTTGAAATCTGGCGTAACTTTGACAAG
TTAACACAAGTTCCACGTCCATCTGGACATTTGGAAAAGATTCAGGCTTATTTGCTCGAT
TGGGCAAAAGAAGCAGGTGTAGAGGCTTTCCAAGACCCAGCAGGCAACATCGTGATGCGC
AAACCTGCTACTCCAGGTATGGAGAACCGCAAAGGCGTTATTATGCAGGCGCACATGGAC
ATGGTTCCTCAGAAAGCACCAGACAGCAAGCATAATTTCGAAACTGACCCTATCGAAACC
ATCATCGATGGCGACTGGGTACGTGCTAATCATACAACACTCGGTAGCGACGACGGACTT
GGCGTAGCTACCATCATGGCGGTAATGGAATCAAAGGATTTGCAGCATGGTCCTATCGAG
GGTTTGATTACCGCTGACGAAGAGACAGGCATGTATGGTGCCAACGATCTCCCAGCAGGC
GAACTGAACGGTGACATTCTCTTGAACTTCGATACCGAGGTTTGGGgCGAGTTCGTTATC
GGTAGCGCTGGCGGTATCGACATCACAGCAACTCTCGATTATAAAGAGGTAGAAACCGAC
AAGGAAGATGCTGCCGTTAAGGTAACCCTCAAGGGATTGAAAGGCGGTCACTCCGGTATC
GAAATCAACGAAGGCAGAGCGAATGCCAACAAGTGCATGGTTCGTTTCGTGCGTGAAGCT
ATTTCAGAACTCGATGCCCGTCTAGCTTCATGGCAGGGCGGCAACATGCGCAATGCCATC
CCATTCCAGGCTGAGGTTGTTCTGACCCTGCCCAAGGAGAACATTGAAGCTTTGAATGAC
CTGGTAGCAGACTGGAAGGACGAAATCTGTGATGAGTTCGAAGGCATTGAAACAACTGAG
AACATCGAGTTCTTCGCTGAGAATGTAGAGACTCCAAAGATGCAGGTTCCTGCCGAAATC
CAGGATAATCTTGTAGATGCAATCTACGCTTGCCACGATGGCGTATTGCGTATGGCTCCA
TCTATGCCTGAAATCGTAGAGACCTCTTCAAACCTCGCAATCGTTGAGATTGGTGACGGC
AAGGCTGCCATCAAGATTCTGGCCCGTTCCAGCCACGAATACTACAAGATGTATCTTGCC
ACAATGGTAGAGAGCTGTTTCAACATGGCAGGCATGAAGGTTGAATTCAGCGGCAGCTAT
ATGGGATGGAACCCTAACCCTAAGAGCGACATTCTGGAACACGTATTGAAGGTTTACAAA
GAGCAGAACGGCACAGACGGTAAGGTACAGGCTGTTCACGCAGGTCTGGAGTGCTCTATC
ATCCTGAGCAAGTATCCTAACCTCGATGTCGTATCATTCGGTCCTACCCTTCTTAGCCCT
CACACAGCCAATGAGCGTTGCCAGATCAGTTGCGTAGCTCCTTTCTGGAACCTCGTCAAG
CAGCTCCTGACGGAGATTCCTGCAAAGTAAAAAATGGGGAACGAAATTACAAAAAGATTA
AAAAaGAAAGCCGAGAGTGAAAATTCTCGGCTTTTTTGTTCCAGTTTTCAAAAGAAATCA
TTACCTTTGCAGTCGATTTCGCAAGTCTTGTAAAATCTCTGTAGCAGATCATACAAATTC
ACTTGCATAAGTTTCATTAAAATAACACCAAAATGGACGATTATCACGCGGAGAACAATA
ATGAATTGTAAGGCGTGGAGATTCAGCAACGATGAAGCCTTTCAGTAGGCCGTACCCAAG
CGCTAGTCTCCATACCCCAAACTTTTATTATGTGGAGATTAGCAAACTATGAAGACTTAT
TGGAATATAGACAAGAATCTGACTGTACTCAATGAGTGGCAGCCAAACTGCTGGATACAA
GTAACATGTCCAACTGATGAAGACCAGCGCTTGCTGGAAGAAGAATTCAAGATCCCTGAT
TATTTCCTCTCGGATATCAGCGATACCGATGAGCGTGCCCGCTATGAATATGACGATGGC
TGGATGCTCATCATCCTCCGTATCCCTTATGTCAAGGAAATACGCAGCCGTACCCCATAC
ACCACCGTGCCTCTGGGTATCATCCATAAGCGCGATGTTACCATCACCGTATGCTATTAC
GAAACCAACATGATGATTGATTTCGTAAGCTACCAGCAGAAGCGCAGCGAGGGGTTCACC
GACTATGTAGACATGACCTTCCGTCTCTTCCTTTCATCAGCGGTTTGGTATCTGAAGCGA
TTGAAACAGATCAATTCGCTCATAGAAAAGGCAAAACGAAACCTCGATCATGGTGTAAAC
AATGAGAGCCTGATTGGCCTGAGCCGCCTGCAGGACTCCCTTACCTACTTCATCACCTCT
ATCCGAGGCAACGAGAATCTCCTGTCTAAGTTGAAGTTCAAGCTGCAGGTGGACGAACTT
GATGCCGACCTCATCGAAGACGTAAACATCGAGATGACACAGGCACGCGAAACTACAAGC
ATCTACTCCGACATTCTGGAGTCGACGATGGATACCTATTCGAGCATCATCAACAACAAC
ATGAATACCACGATGCGTACCTTGACCAGTATCAGTATCGTCATGATGTTGCCTACGCTG
ATTTCCTCATTGTTCGGTATGAACTTAATCAACGGTATGGAAGACAGCCATTACGGATTT
GCCATTGCCCTGGTTATCTCCGTGCTCGTTTCTGCACTTTCATGGGGCTTCCTCAGATAC
AAGCGCCTGCTCTAAGCATATACCACTCTGATATGCATTAAGTAGCCCGAAAGAGCACAT
AAAACGATGATTAGCAAGAAAAAGGCAATTATAAATaCAAAAAAAaTtAAAAAAtCGAaT
ATCATGGCAAGATATtCGATTTTTTTTTTTAAGTTTGCAACTTATTAATAATATAATTTT
GTATGGGGTCGAATTGCGGATAAGCGACTACCGGCCCAAGAAACTCGAATCATAAACTAA
ACAAAGTGACATGATGGACTCTCAAGAAAAAGCTCTGTTGCAGCAGAGCACCCTGGAAGA
CCCTGCCAAGAAGGCTTATGCCACCAAGCAGGAAGTGCTCGAAAGAGTAAAGGAAATCGC
TCATAGCAGCGAAAATCCAAACAAGGAGGAACTCGACCTACTCAAGACTACTTTCTACAA
GATTCATCTCGCAGAAAGAGACGCACAGATGAAAGAGTATCTCGCAAAAGGCGGTGACCC
AGAGAAGTATATCCTTCTACCGGATGACACCGAAGAAGCCTTCAAGGCTGAGATGCAACT
CATCAAGGAGAAAAGAGCCAAGATCTTCCTGGCACAAGAAGAAGAAAAACAAGATAATCT
CCGCAAAAAAGAGGAAATTATCGAAAAGATAAAGGCCATGACCACCTCACCGGAGGAGGC
CAACAAATCATATCAGGACTTCAAGGCCTTGCAGCAGGAATGGAAGGAAATCAAGAACAT
CCCTGCAGACAAGGCAAACGAGGTATGGAAGAACTACCAGCTCTATGTAGAGCAGTTCTA
CGACATGCTCAAGTTGAACAGCGAAGCCCGCGAATATGATTTCAAGAAGAATCTTGAAGC
CAAGACCAAACTCTGCGAGGCTGCAGAGAAGCTCAATGAGGAAGAGGATGTTATTTCTGC
CTTCCACCAGCTTCAGGACCTCCACCAGCAATATCGTGAGATTGGTCCTGTTGCCAAGGA
GTTGAGAGAACAGATTTGGGAGCGTTTCAAGGCTGCCAGCACTGTTATCAACAAGAAGCA
CCAGCAGCACTTCGAAGACCTGCGTGCCAAGGAAGAGGAAAACCTCGCCAAGAAAACTGC
CCTCTGCGAAAAGGTAGAGGCTGCCAACCAAGGAGAATACAAGACTGCTAAGGACTGGGA
GAAGGTTACCCAGGAAATCATAGAGATTCAGAAAGAGTGGCGCACTATCGGTTTTGCCCC
TCAGAAGATGAACGTCAAGATTTTCGAGCGTTTCCGCATCGCCAACGATGAATTCTTCAA
CAAGAAGGCAGAATTCTTCAAAGGATTGAAAGATACCTACTCTGCCAATCTCGAAAAGAA
ACAGCAACTCGTAAACAAGGCAAAGGAACTGGCTGACAGTACAGACTGGAAGAAGACTGG
CGACAAGTTCATCGTTCTTCAGAAAGAATGGAAGAAGGTGGGTACCGTACCTCATAAACA
AGGCGAATTGCTCTGGAAGGAATTTCTGGATACCTGCAACAAGTTCTTCGAAGCCCGCAA
CAAGCAGAATGCCGGTTCACGCAGCGAGGAACATGCCAATCTGGACAAGAAGCGCAACAT
TATTGCCCAGCTCAAGGAACTTGTAGTTGCAGAGATTTCAGACAACGATTTCCAGAAGAA
GCTCAAAGATCTTGCCAAGCAATACAGTGCAATCGGACACGTTCCTTTCAAAGAGAAAGA
CAAGGTCTATAAAGAGTATCATGAGGCTATCGATGCAGCCTACGAGAAACTTCATGCCAC
CAACGCAAAGCGCCACTTCGACAACTTCAAGAACAACTTGAAGAATGTTGCCAAGGAAGG
CGGCAATGCACTCGGCAATGAGCGTGGCAAACTCTTGCGCCGCTACGACCAGTTGCGCAG
CGAGATTACTACCTACGAGAACAACCTCGGTTTCTTCAATACGGCCAGCAAGAAGGGCAA
CAGCCTGGTAGAAGAAATGAACCGTAAGATTGAGAAACTCAAGGCTGACCTCGAAATGGT
AAAGCAGAAAATCAAGGCTATTGATGCCGAGAAGAAATAAATACAATAAACCCCAGGGCG
AAaGCTCTGGGGTTTATTGTTATGAATACTCCATAAAACAGAATTCCTATAAACAAAAAA
AaCACCTTTCATTACTGAAAGATGCCTTACCGTATGAGTTGGGATACCCGGACTCGAACC
AGGAATGACAGGACCAGAATCTGTAGTGTTACCATTACACCATATCCCAAACTTAAAATA
GAACTTTTtGATTGTTGGGATACCCGGACTCGAACCAGGAATGACAGGACCAGAATCTGT
AGTGTTACCATTACACCATATCCCAATATCAGCAAAAGAGATGTTCATTTCTCAATTGCG
AGTGCAAAGGTACtAGTTTTtTTtGAACCTACAAAATTTTTCGGCACTTTTTTCTAAAAA
AaGCGCAaTTTCTTTAATTTTCTACATTTTTTTtGCCTTTTAAGTCGATTTTCCATTATA
ATAATGTATCTTTGCAGAAAAATAGAGAATATAAATTAAGTAAGAAAGAAAAGATAAATG
AACACAGTTAAACAACTCGTAGAGACTATTAAAGAAGGTATACAAGAAAAGAAAGGTCAA
GACATTGTTATCGCCGACCTGACAGAAATCGATGGAAGCATTGCCAAGTACTTCATCATC
TGCCAGGGAGGAAGCCCTACTCAGGTTGAAGCTATCGCAGGTTCTGTGGGAGACATCGTG
CGCAAGAACCTGAAAGAAAAaCCTGTAAATGTAGCAGGTCTCGGCAACGACCAGTGGGTG
GCAATGGACTTTGTCGACGTATTAGTACACATTTTTCTTCCGGAAGTACGTGCTTATTAC
GACCTCGAACATTTATGGGAGGATGCAAAGCTCACCCATATACCTGATCTCGACTAGTCA
GTCTCTCCCATCCTACATGATGGATCAGACATTGTTTTCGACTAAAAGTTATACATATAA
AATAAAATGGAACAAAGCAATAATATGAAGCCTCGTGGCAATGGTGGACCAAAGATGCCA
CGATTTAATATGACCTGGCTTTTCACCATCTGCCTCATCACCATGATTATCCTCTTCTTT
ACAGGAGGAGGCGATGCGATTGGAGGCAGCGCTGCCAAGGAAGCCACATACACCCAGTTC
AAACAGTATGTAGACAAGGGTTATGTGCTCAGTGTTGTGGCCAATAAAACAGAAAGCACC
CTCAAAATATACATCAACCCGAAATATACGCGCGATGTATACAATATGCCGGCAAAGTCT
GTTGGTCCTAACCCATACGTAAAAGTACAGTTCGGCTCGGTTGACGAAGTGGAACGCTAT
GCCAACCAGATGTTGAAGGAAAAGAAGATACGCTCCTTCAGCTACGACAACCAGAAGGAT
AACGACTTCTTAAGCACGCTCTTCAATCTGGCACCTCTGCTCTTCTTCGTATTCTTCATC
CTTTGGATGTCTGGAAGATTCAGCGGCGGTATGGGCAGCGGCGGTATGGGCGGCGGCATC
TTCAGCGTGGGCAAAAGCAAAGCTAAGATGTACGAAAAGGGAAATGCCATCGGCATCACC
TTTAAGGATGTGGCCGGACAGGAAGGTGCCAAGCAGGAAGTGAAGGAAATTGTAGACTTC
CTGAAAAACCCACAAAAATATACCGACTTGGGTGGTAAGATTCCAAAGGGAGCCCTTCTC
GTAGGCCCTCCGGGAACTGGTAAGACACTCTTGGCTAAGGCTGTTGCCGGCGAGGCTGGC
GTACCTTTCTTCTCCATGAGCGGTTCCGACTTCGTTGAAATGTTCGTAGGTGTAGGTGCC
TCACGTGTACGCGACCTGTTCCGCCAGGCTAAAGAGAAATCACCTTGTATCATCTTTATC
GATGAGATTGATGCTGTAGGCCGTGCCCGCAGCAAGAACCCAGCCATGGGTGGTAATGAT
GAGCGCGAGAACACCTTGAACGCTCTCCTTACAGAGATGGATGGTTTCGGCACCAACAGT
GGTGTCATCATCCTTGCAGCTACCAACCGTGTAGACATGCTCGACAGCGCCTTGCTCCGT
GCCGGACGTTTCGACCGCGAAATTCACGTAGATCTCCCTGGTTTGAACGAACGTAAGGCT
ATCTTCCTGGTTCATCTCAAGCCTATCAAGATAGACGAAACAGTAGATGTTGATCTACTG
GCCCGTCAGACTCCAGGGTTCTCGGGTGCAGATATTGCCAACGTTTGTAACGAGGCAGCC
CTCATTGCTGCACGCCACGACAAGAAGGCTGTGTGCAAACAGGATTTCCTCGATGCAGTA
GACCGTATTGTAGGCGGTCTGGAGAAGAAGACTAAGGTGATGACTGCCGACGAGAAGCGT
AGCATCGCTCTCCACGAAGCAGGCCACGCAACCATCTCATGGTTCTGCCAGTATGCCAAC
CCTCTCATCAAGGTTACCATCGTGCCTCGTGGTCAGGCTCTCGGTGCTGCATGGTATCTG
CCAGAAGAGCGCCAGATAACCACAAAGGAACAGATGCTCGACGAGATGTGTTCATTAATG
GGTGGACGTGCCGCAGAAGAACTCTTCACCGGTCATATTTCGTCAGGAGCCATGAACGAC
CTGGAGCGCGCCACAAAGAGTGCTTATGGTATGGTAGCTTATCTCGGTATGAGCAAGACG
TTGCCAAACATCTGCTTTTACAACCGGAACGAATATGCATTCCAGCGTCCGTACTCTGAG
TCTACAGCCCGCGAGATAGACCAGGAAGTTCTGAAGATTGTCAACGAGCAGTATACCCGT
GCCAAGAACATTCTGATGGAGCACAAGGAAGGCCACAATGCCTTAGCAGAGCTCCTGATC
AAGAAAGAGGTGATTATGGCAGAAGACGTAGAACATATCTTTGGCAAACGCCCTTGGTTG
AGCCGTTCGCAGGAAATCATGGAAGACGAACAGCCTAAGATAGACGATGACGCCGTAAAG
GAACTTCCTGAAGTTCAGGCTGCCATCAAGGAGCATGAAGAGAACCAGAAGAAGAATGCA
GATTCTGAAGAGACTTCCAAGAAGGATGAAGGTTCGGAAGAAAACAAGAACGAATAAAAC
AAACCGATATGACTGACAAACAGAAGAATCTAGTGATAAGATCCATCACAGGCGTATTTT
TCGTGGTGTGCATGGTATCTTGCTTTCTCAATCCCAGGGCAATGGTTATCCTGTTCGCCC
TCATTACCGGATTGAGCATATGGGAGTATTGCGGATTAGTTAACCAGAAGGAGAATGTTA
CGGTAAACCGTTTCATCAGCACCGTGGCGGGTGTTTACTTCTTCCTTGCCGTGGCTGGCT
TCCGCATGGGCATTGTGGGCAATTTCGTGGTTTTCGTACCTTATCTGCTCACCATTCTCT
ATCTCTTCATCAGCGAACTGTATACAGGCAACAAGGATGCCATCAACGATTGGGCTTACA
CTATGCTCTCTCAGTTGTACATCGCCTTGCCTTTCTCGATGATCAATGTATTGAGTTTCG
AGACATCAGCTTTCGATGGCCAGATACATTACGACATGCTGCTGCCTTTGAGTATTTTCA
TTTTCCTCTGGACCAATGATACCGGTGCCTATTGCAGCGGTTCGCTTTTCGGCAAGCATA
AGCTCTTTCCTCGCATCAGTCCAGCCAAAAGTTGGGAAGGCAGCATAGGCGGAGGCATAT
TCGTACTGATAGCAGCAGGTATCATCGGCTATATTGCCAATGATGGGGAAGCCCATCGTC
TCAGCATTCTCGGTTGGGAAGGTTTAGGTCTGGTTGTGGTATTCTTCGGCACATGGGGCG
ATCTGGTAGAAAGCCTCTTCAAGCGTACCCTCGGAGTAAAGGATAGCGGCAACATCCTGC
CAGGACATGGAGGTATGCTCGACCGCTTCGACTCTTCGCTCATGGCGATACCGGCAGCAG
TAATCTACCTATACACCATCCAGTTGTTTGGATAATACATCTTTTATGAGATAAAGGCCA
AACTTTAGTTTGGTCAAGCACAAAGAAAGGCAGGGATTCCTCAAAGAACCCCTGCTTTTT
TTtCATATCACCATAAAAAACACAAGTAGCTTCGTTGGCTCACGAAAGTACTTGCGATAA
ACTATGCTGTTATCTGTTATATTTCTTCAGTGCCTGCTTCACCATCTTGCCCCATGGCTT
GATGAGATCATCTGTCCAGTTGCCGGTAGCCTTGGCACGTGGCAAAAGCATGGAACAGGT
TTCATCCTTATCCGAAACCGACCAGTTTACCCAACTCACCTTGTTTTTCTCCATTACATC
GAGCCATTTCTGATACTCTTCAGGAGCTAGAGGACCATTACCCGAAGCCTCCATACCAGC
ACATTCTGATACAAAGACCGGCAAACCGCTCTTCACGGCAGCCTCCAGTTTATCACGCAG
ATAATCTTTATGGGTGGCTGCATAGAAATGAAGGGTATACATCACATTCTCCACACCCTC
GATAGGGCTCTTTGCCACGATATCAATATCCTGGTCCCAATGCGGACAGCCCATCAGGAT
GATATTATCCGGATCATACTTTCTGATTTCCGTGATGATGGTTTTAGCGTATACCTTCAA
GTCTTCCCATTTATCCTCAACAGGTTCATTGTAGAGTTCGTAAAGCACATGAGGATATTT
ACCATACTTCTGCGCCATCTTTCCGAAGAAGGCCTTAGCCTCGGCTGTATGCATCTTGTG
CGCATGCCAGTCGATAATCACGTAGGTATCATTCTTGATGGCGGCATCTACCACCTGGGT
AATGCATTTCAGAGCAAAGTCTGGATTTTCCAGATAGTTGTCGTCTATCTGAATTCCCAT
GGCTGCTCTGATGATGTTGGCCTGCCAGTCTTGCACAAGCCATTTCACCGCTTTTTTGTT
GTAGAACCGAGGCCAGATGTTGTGCCATCCCAGACTCACGCCTCTCAACACTACAGGGTT
ACCACTCTGGTCGCAAAGCTGCGCACCTTTTACCTGCAACTGTCCCCATTGCTTTACAGG
GTTTGCTGCATACACTTGTGCCATACAAAAGAGTGCACAAATGAGGGTCATTAGTTTTTt
CATTTTTTTtAGGGTTTAAAATTAAATATATATTTTtGGGTTTGTTTTTtAGGATAGCTA
ATACTCCTACATAGGTAGCAGATTACAAATCTGCCTTAGTCAGCAGTTCTGCAGCGGATT
GATATCCGCCACAGAACTGAAAGAGATTACTTTTTATTAAAACATTTCACCTTTTTCCTG
TTCTTCTTCAAAGTGTTCACCCTTCTGGGCTTCCTGCGCCTCATACTGTGCCTGGGCTGC
ACGCTGCTGAGCCTCACGTGCTTTAGCCTCAGCCGCCAGTCGGGCTTTTTCTGCCCTTAT
TCGTGCCAGTTCAGCCTCTTCTTCTGCTCGCTTCTGCGCCGCCAAAGCTTCCTCTTCGGC
ACGTTTCTTAGCAGCCTCGGCTTCAGCTATCGCCTTCTGTCGCGCACGTTCTGCAGCCTC
AGCTGCAGCTTTGGCTTCAGCTTCAGCACGCTCACGAGCCATACGGAGAAGCATTTCCCT
ACGCTTAACCAGAAGATCAAACATGATGCCCGCAGCCTCATCCGGCGCAACCTTATCGCC
TAACTGAGTTCGAACTTCCTGATATTCTGCCAACATCTTATCCCTGCCAGGTTCTCCCGG
AAGAATCTGATAAAGTTCGTTGGCAATACCATCAACCGAAAAGCGGTCGGCAAGCATCTC
CGGCACAATCTCTTTATTAGCGATAAGATTCACCAGCGAGATAAACTTCACTTTGATGAT
ATGCTTGAAACCGAAACGGATGAGATGAGGTACAGGCGTTTCATAACATACCACCTGAGG
CACATCGAAAAGAGCCGTCTCTAAGGTTGCAGTACCACTGGTAACAAGAGCTGCCGTAGC
ATGCGACAAGAGCGGATAAGTCTTGTTACGCACCAGTTTGACAGGTGTACCCTTGATAAA
CTTCTCATAGTAAGCATCGTCTATCGAAGGAGCACCGGCAAGCACCATCTGATAATCTTC
AAAACGCTCAGCCACCTCAATCATCGCCGGCAGATTGTCTTTGATTTCCTGCAGACGGCT
TCCTGCCAGCAAAGCGATAACAGGACGATAGGTGTCAAGATTATTCTCCTGACAGAATTC
CGTAAAACTCTGATGATATCCCGACCTGAACTCCCCTACTTCCTGAGCCGTAGGATTACC
TACATAGTGAATAGGATAACGGTGTTTCTTTTCGAAGAACGGCACCTCGAATGGCAAGAT
TGAGAAGAGTTCTGCGATATCACGTTTAATGCTGCGGATCCGCCACTCCTTCCATGCCCA
TATCTTAGGAGAAATGTAATAATAGGCAGGGATATTGGTGTTCTTTTTCAAGAACTTAGC
TATCTTGAGATTAAATCCCGGATAATCTACCAGTATCACTACATCCGGCTTCCATTTCAC
AATATCTTCCTTGCATCTCTTCAGGTTCGAAAAGATGGTACCCAAATGTAGCAGTACAGG
CACAAAACCCATATAAGCCAACTCCTTAAAATGCTTGACGCGAGTGCCACCTTCAGCAGC
CATCAAATCACCGCCGAAGAAACGGAATTCAGCAAACTCGTCTATTTTTTTCAACGAGCG
CATCAATCTGCTGGCATGCAAATCTCCACTAGCCTCGCCTACTATCAGGTAATACTTCAT
AATTCAAAATTATTTAACCAATCATAATCCGTTACATCAATCTTAGTTGGGGTAATAGCG
ATGTAACCATGATTCACAGCCCACTGGTCGGTATCCGTTGCCTCCGGTTCGTCATTACGG
TATTCACCCACCATCCAATAATAATCATATCCATGCGGATGAGTGCGATGATCCACCTCA
TTGATCCAGGAGCCACGAGTCATCCGGCAACCCTTGAAACCCTTGAACGGAGGCAAAGCC
GGGAAGTTGACATTCAGACAGGTATATTCTGGCAATCCCTTCTCCAGCACCATCTTAACA
ACCTTCAGTACCCCATCGCGCAAAGGAGTGAGATCAGCATTTTCATCATAATTGCAACTG
CTGAAGGCTATACTTGGAATATGCTGCATACAGCCCTCCTTAGCTACACCCATAGTTCCC
GAATAATGATTATTCACGCTCGAATTGTCACCATGATTGATACCGCCGATAATCAGATCA
GGCTTGCGATCAGCAAGAAACTGATCCAACGCCAGTTTCACACAGTCAACCGGTGTGCCG
CTACATGACCAAACCTCCACATCATTCCCCATATTGTGGCGACGCTTCAGGCGCAAGGGA
GTAGTAGCCGAGAAGGCACAGGCGAATCCCGAACGGGCACTTTCCGGTGCTACAACCAGC
AGGTCGCACCAGTCTTTCAGAAAGTTCACCAGGGTCTTGATTCCATTGGCATGATAGCCA
TCATCATTCGAAATTAATACTAATGGTTTCTTATTTTCCATAAAAATATCTTTCTTTTTG
GTGCAAAAGTACGAAAAAaCCTTTAAAGATAGCGACTTTCTCACAATATTTTtGTATCTT
TGCCGAAAATTTACTAAGAAAATGGGAAAAaTCATCGCATTAGCTAACCAAAAAGGCGGT
GTAGGAAAGACTACTACCACCATTAACTTGGCAGCATCGCTTGCCACGCTAGAGAAAACT
GTACTCGTAGTGGACGCCGACCCACAGGCAAACGCTTCCAGTGGATTGGGCGTGGACATC
AGCGAGGTAGACTGCTCGCTCTACGAATGCATCATCGACCATGCAGACGTGCGCGATGCC
ATCTACACCACCGACATTGATGGACTCGACATCATACCTAGTCATATCGACCTAGTAGGT
GCCGAGATAGAGATGCTGAATCTCAAAAATCGCGAAAAGGTGATTAAGACATTACTGCAG
CCTATCCGTGACGAATACGACTACATCCTGATAGACTGTTCGCCTTCGCTCGGTCTCATC
ACCGTCAATTCGTTGACGGCAGCCGACAGTGTCATCATCCCAGTTCAATGTGAATATTTC
GCCCTTGAAGGTATCAGCAAATTGCTCAACACCATCAAGATCATCAAGAGCAAGCTGAAT
CCGAAACTCGAGATAGAAGGTTTCCTGCTCACCATGTATGATAGTCGTCTACGCCTTGCC
AACCAGATATACGACGAGGTGAAACGCCACTTCCAGGAATTGGTGTTCAAGACCGTAATC
CAGCGCAACGTGAAGCTGAGCGAGAGTCCGAGCCATGGTCTCCCAGTTATCCTTTACGAT
GCAGAAAGCAATGGAGCCAAGAACCATCTGGCCTTGGCAAAGGAGATTATCAACAAGAAT
AGTTAAGATTTGGAAATTGAACTCTTTCAGGAAGTTCAATGTTCAAAATTAAAaGTAAAA
AAaTGGCAGTACACAAGAAATACAACAACGGTACAAAGAGCAACGCTTTAGGACGCGGAC
TCGATGCCCTCATCTCTACCGAGGGAGTGCGCACCCAGGGCAGCAGTACCATCAATGAAA
TTCCTCTCGACCAGATTGAGGCGAATCCCAATCAGCCACGCCGGGAGTTTGACGACGAAG
CCCTACATGAGCTCGCCGAAAGCATCAAGGCCATAGGCATCATCCAGCCTATCACCTTAA
GACAGGTTTCAGAAAACAGATTCCAGATTATCGCCGGTGAACGCCGCTGGCGCGCTTCAC
AACTTGCGGGGCTGACAGCTATCCCTGCATACATCCGCACCATCAGCGATGAGAACGTAA
TGGAAATGGCGCTCGTAGAGAATATCCAGCGCCAAGACCTCAACGCCATAGAAATAGCAC
TCGCCTACGAACACCTTCTGGAAAACGAGGGTATGACACAGGAGAAAATTTCAGAACGTG
TGGGCAAGAGCCGTGCAGCTATCGCCAACTATCTGCGACTGCTCAAACTTCCTGCCCAGG
TGCAGATGGCACTACAGAAGAAAGAAATCGACATGGGTCATTGCCGTGCCCTACTGGCCC
TCGACTCACCTTCGCTGCAAATCAAGTTGTTCAAGGAGATACAGAAGAACGGCTACTCAG
TAAGAAAGGTTGAAGAGATGGTACAGCGACTCAAGAGCGGAGAAGACATCGAGAGCGGTA
AGAAAACCATCACGGCTAAAGCTCAGATGCCTGAGGAATTTACACAACTCAAAAACCGCC
TGTCACAGTTTCTCAATACCAAAGTGCAGTTCACCTGCTCAGCTAAGGGCAAGGGAAAAA
TCAGCATTCCATTCGCCAACGAAGAGGAGCTGGAGCACATCATGAATGTTTTCGATCAGT
TAAAGCAAGAATAAAAGTGAAACTCAGTATATCACAAATCTGTTTGGCAACCCTGCTGCT
TCTGGCACCGATGGGCGCACAGGCACAGAAGTCGAAACAAAAAAACAAGTGACCGATGTG
CCAACCATTGCATCAGCCGACTCGGCAAAAATAGCTATAGACTCGATGCTTACCGCACAA
GACAGCAGCAAACTGGCAAGCCTCACCCAACCAGCAAAACCTGTACGCAAAAAGCGCAAC
TGGGCAACCTGGCGACCTGATACCAAGCGTGCCATGTGGTTGGCACTTGTATTACCTGGT
GCCGGACAGATATACAATCGCAAATATTGGAAACTGCCTTTCATCTATGGCGGTTTCGTA
GGCTGTACATACGCCATCACCTGGAACAACCAGATGTATCACGACTATTCACAAGCCTAC
ATGGATATTATGGACGATGACCCAAACACCCAGAGCTACAATCAATTTCTGCACTTGGGT
GCCCAGATCAACGAATCGAACATAGAACGCTATAAGGAAATCTTCCGCAAGCGAAAAGAT
AAATATCGCCGTTGGAGAGACTTGGGAACCTTCGTCATGATAGGCATCTATGCCTTCTCA
GTGATTGATGCCTACGTAGATGCATCGCTCTCGGAATTTGACATCTCCGATGATCTCTCG
CTCAGAATAGAGCCTACCATGCTGAATAACGGCAACAAGACTGCCAATCCGCTGCGGTCT
GGAAGCCTCGGCGTAAGTTGCTCACTCACATTTTAATGCGTGAGGAGTTAGAATACACCT
ATATATATTATAACGCAAAATAGAAATTAGAAACATAGACGAGATAAAACATCAATATGA
AGAAAATACTAGTCATGGCAGCAGCGATGCTGTTCAGCTTACAAGGCATTCATGCCCAAA
CCGACGTTACAGAAGAAACAGATAACGATGATATCATCACCGTTACCGACAAAGACGGAA
AGCAGGAGGAAATCGAAGTACCTGAGGGAATGGAAGATAACCTCGACAGCCTGCTCCACC
TTTACAATGCACAGACTTACATGATGGCAGATACAACCTGCAAATACCGCGATGTAAACC
CTGTCTTCGAGAAGGAAGTGTATATCGACCGCCTGAAGAGAATGCCTACCATCATCGAAA
TGCCATACAATGAGGTAGTACAGAAATTCATAGACCGTTACAGCGGTAAACTACGCCGTT
CGGTAAGTTTTATGTTGGGAGCAAGTAACTTCTACATGCCTATCTTCGAAGAGGCATTAG
AGGCTTACAACCTGCCACTGGAACTGAAATATCTGCCAGTTATCGAATCGGCACTCAACC
CTAAAGCTGTATCACGCGTTGGTGCCACAGGTTTATGGCAGTTTATGCTGCCTACCGGCA
AGCGATATGGTCTGGAGGTAAACTCACTCATCGACGAACGCCGCGACCCGGTAAAAGCAT
CCTATGCAGCCGCTCACTATCTGAGCGACCTGTACAAAATATTCGACGATTGGAGCCTCG
TGATTGCAGCTTACAACTGCGGTCCAACCAATGTCAACAAGGCCATCCATCGTGCAAAAG
GCAATGCCGACTACTGGAACATCTATCCATATCTGCCAAAGGAAACACGTGGATATGTAC
CAGCTTTCATCGCTGCCAACTACATCATGAACTACTACTGCGATCATAACATCTGCCCTA
TGGTAAGCGAACTGCCAGTAAAGACAGACACTATCGTAGTATCAAAAGATATCCACCTGG
AGCAGATTTCCAAAGTGCTGAACATCAACATTGAGCACCTGCGCAATCTGAATCCACAGT
ATCGTCATGATATCATCAACGGATTGAACCATCCGATGGTATTGCGTCTTCCATCTACCC
TCATCGGTAGTTTCATCGACCAGCAGGACAGCATCTGTGCTTACAGAGCCGATGAACTCT
TCCAGAAGCGCGCTACCGTAGATGTCAACGATGCACAGCCTACCTATAGCCGCCCACGAA
GCAGCTACAGTCGCCACAGCGCTTCTTCACGCAGCAAGAAGAGCAGCAAGCGAGGCAGAA
ACAGAAAACAAGGCAGCAAGAGTGTAACCATCAAGAATGGTGATACCCTTTCTGAAATAG
CAGCACGCAACGGAACAACCGTTAAGAAACTGCGCAAACTGAACGGCATCAAGGGTAACA
GTATCCGTGCCGGAAAGAAAATCAAAGTGAAATAAAAGAACTACGTATGCTGTAGTTTTT
tCAGTCTAATTACGAACATTATTTATTGGAGGGACCCACTATGGATGACCAGAACTTGAA
AGACCTCGAAAGAGAGCAGGCTGATAACCAGTTGATTGGCGATGCCTTTCAACACCTGCT
TGACACCTACCTGAGTTCGCGACACCGCAAGAAGGTAGATATAGTGACCAAGGCATTCAA
CTTCGCCCGGCAGGCGCACAAAGGTGTGCGCCGTCTTTCGGGCGAACCATATATCATGCA
CCCTATCGCCGTGGCTCAGATAGCCTGCGAGGAGATGGGGCTCGGCTCAACGAGCATCTG
TGCCGCACTGCTTCATGATGTGGTAGAAGATACCGACTACACCGTAGAAGATATCTCAAA
CATCTTTGGAGCCAAGGTGGCACAAATCGTTGATGGACTCACCAAGATCAGTGGTGGAAT
CTTCGGCGATAAGGCATCAGCACAGGCAGAAAACTTCAAAAAaCTGTTGCTCACTATGAG
CGATGACATCCGTGTTATCCTTATCAAGATTTGCGACCGCCTGCACAACATGCGCACGCT
GGAATCGCAACCGGCCAACAAACAATACAAGATTGCGGGCGAAACCTTGTATATTTATGC
ACCTCTCGCCAACCGATTGGGCTTGAACAAAATCAAGACCGAACTCGAAGACCTCAGCTT
CCGCTACGACCATCCACAGGAGTATGCCAACATAGAGCATAAACTTGCCGATACCGAATC
GCAGCGCGATACCCTCTTCGAGAGTTTTACTGCACCAATCCGCGAAGAACTCGACAAGTT
AGGCGTAGAATACAAAATCAAAGCACGTGTGAAGAGCCCTTATTCTATTTGGAACAAGAT
GCAGAACAAGCACGTTACCTTCGATGAGATTTACGACATTCTTGCTGTGCGCATCATCTT
TACGCCAAAGGTGAGAGCAAACGAAGTAAACGAATGTTTCAATATCTACGTAGCCATCAG
CAAAATCTACAAGAGCCATCCAGACCGTCTACGCGACTGGTTGAACCATCCGAAAGCAAA
CGGTTATCAGGCACTCCACGTTACCCTGATGAGTAAGCAGGGAAGATGGATAGAAGTGCA
GATCCGTTCCGACCGTATGGACGAGGTGGCAGAAAAGGGGTTTGCTGCCCACTGGAAATA
CAAAGAAGGAAACGAAGGTGAATATACAGAAGATGAGAACGAACTGAACGACTGGCTCAG
CACCATCAAGGAGATTCTGGACGATCCGCAGCCGGATGCCATGGACTTCCTCGATGCTAT
CAAGCTGAACCTCTATGCTTCAGAAATCTTCGTCTTCACACCAAAGGGAGAAATCAAGAC
GATGCCGGCAGGCTGTACTGCCCTCGACTTCGCCTTCCAGATTCATACCTTCCTGGGCAG
CCACTGTATCGGAGCCAAGGTAAACCATAAGCTGGTTCCGCTGAGCCATAAGCTGCAAAG
TGGCGACCAGGTTGAGATTCTTACTTCCAAGAGCCAGCATGTACAGGAAGAATGGGTAAA
CTTCGTCAGTTCAGCCAAGGCAAAGAGCAAGATTCTTGCCATCCTGCGCCGCGATTCACG
AGAGGTTCAGAAGAAAGGAGAAAACATACTCACCGAATGGCTCAAGAAGAACAGCATCGA
GATGAGTGCGTCGGTGGTAGACCGTCTATGCGATTTTCATAATATCCAGAAGCCTGAAAC
CCTTTTCCAGTCATTGGGAGACCATCAGATTATCCTAGGCGATAAAGATTTCGATGAGTT
GCAGGGCAAGCCTAAGAAACAGCAGGCCAGCAGCTGGCGCAATTATATCCCATTCCTGGG
CAAGAGCAAGGAGAAGGCTCAAGAAAAAGGCATCGTGAAGCCTCAGGATCTTTTCGTGGT
GGGCAAAGACTTCAACAAGAAGAAGCCACTCATCCTGACCGAGGAGAACATCAACCAGTT
TATCTTCCCTAGCTGCTGCCATGCGATTCCTGGTGATGACGTTATGGGCTTTATCGACAA
CAAGAACCGTATCGAAATACATAAGCGCTCTTGCAGCATAGCAGCCAAACTGAAGTCCAG
TTTCGGCAACCGCATCGTAGATGCCAAATGGGATATGCACAAGCAGATACTCTTCGATGC
TACCATCGAAATCAAGGGTATCGACCGTAAGGGCATGCTGTTGGATGTAAGTAAGGTGAT
TAGCGACCAGTTAGGCATCAATATCCATAAGTTAACTATCAGTAGCGACAACGGCATCTT
CGACGGTACCATCGAACTCCGTGTTCACGACCGCGAAGAAGTTAAGACCATTATGAACCA
ACTCCGAAATATTGATGATCTGCAGGAAGTACAGAGAATCCTGTAACTTAGGAGTTTATG
ATAATAAAGAAAAGATAAATAATAGAGAATCGCCGGATTTTAAATCCGGCGATTCTCTAT
GAAATCATACAGATTTCAACATCTTATAAAAACAGATTCAAAACAACAAACTTAAAAACA
ATATGAAAAAATTATTCTTATCATTTTTAATGATGTTGACCTTGTTGCCTCTGGCAGCAG
CCAACAAGTATGACAACCCCGACACGATTGTAGTATCCCGTGATGGTACCGGCGAATTCC
GCACTATCGACGAAGCCATCGAAGTATGTCGTGCTTTCATGGATTACAGCAAGGTAATCT
ACGTAAAGAAAGGCGTGTACAAGGAGAAACTCATCCTCCCTTCATGGCTCACCAACATCA
CCATCTGTGGTGAAGACCGTGATAACACTATCATCACATGGGACGATCATGCCAACATCA
AAATGCCTGTAGGTGGACTCGATTCAGAAGCAGCTGTAAAGGGTAAACCGATGGGCACAT
TCCGCACTTATACCCTGAAGGTACAGGGCAGTTACATCACCCTGAAGAACATCACCATCG
AGAACAATGCAGCCAAACTGGGACAGGCTGTCTCCCTGCATCTTGAAGGCGATCATATCC
TGGTTCAGAACTGCCGTCTGCTGGGCAATCAGGATACCGTTTATACAGGTATAGCCAACA
ACCGTTCAGCCTTCTACGATTGCGACATCGAAGGAACCACCGATTTCATCTTTGGTCCGG
GAAGAGCATGGTTTGAGAATTGTGAGATTCACAGCAAGGCCAACAGCTACATCACAGCCG
CGTCCAGTCCTGCCGGTCAGGAATATGGCTATGTATTCAACAAGTGCAAGCTTACCGCCG
AGCCAGGTGTAGACAAGGTTTATCTGGGCCGTCCATGGCGCCCTTATGCAGCTACCCTCT
TCATGAATTGCGAAATGGGCAGCCACATCCGTCCAGAAGGATGGCACAACTGGGGCAAGC
AGAGCAACGAACAGACAGCCCGCTACAGCGAATATAACAACCACGGTGCAGGTGCTGCAA
CCAAGGGTCGCGTAGCCTGGAGCCGCCAGCTCACCAAGAAAGAAGCAGCTAAAGTTACCA
TCAAGAATGTCTTCGGCGAAGAAGCGTGGTAACCCTAGCTAATCATAAAGTCCAAAGTTA
CTAAACCAGTCCATCGAGCTGCCTTTTGAGTTCTTTGAGCTGGTCTCTTACAGAAATAAG
GGTGTCGAGAACTTCAGAAGATTTCTCGGCACCCGTTCTGTTTTGGTTCAGATACTTACG
GGCAGCCGCAATCTTCAATCCCTTCACCTTGATAAGGTTGTAGATAAGCCTTACCTGCTC
AATATCCTTATCGGTATACTGGCGCACTTTATTGCCAGCAACCTTCGGTTTGAGAAAAGG
AAACTCCTTTTCCCAATATCTCAACGTAGAGTCGTTTAGACCAAACATTTCACCTACTTC
CTTGATAGAATAGTACAATTTCGTTGTTTTATCTGGAATTATTGCCATTTTTTCCGTCTT
TAATTTCAAAAATAATTAATTTAGTTGCAAAATTAAACAATTCTTCTTATCTTTGCAAAG
ATTTTCGGAAGAAAATGCCCTAAAGGGCAAAAATATTTTCTGAGAGGACTCTCAATCCCC
TCTCCAAAACAGGAAAAAGAAATTAAAGATAAATATAAAAAAGATATGATGACAGCTAAT
GAAGTGCGCGAATCCTTCAAGAAATTCTTCGAAGGTAAAGGCCACAAGATTGTTCCATCA
GCACCTATGGTTATCAAGGATGACCCAACGCTGATGTTTACAAACGCTGGTATGAACCAG
TGGAAAGACATCATCCTCGGTACAAAAGACCCAGGCAAGGATGTTCGTCGTGTTGATACT
CAGAAATGTCTCCGTGTAAGCGGTAAGCACAACGACCTCGAAGAGGTGGGTCACGATACT
TACCACCACACCATGTTCGAGATGCTCGGTAACTGGAGCTTCGGCGACTACTTTAAGGAG
GGTGCCATCGATATGGCATGGGAATACCTGACCGGAGTGTTGAAACTCAACCCTGCCGAC
CTCTACGTTACCGTATTCGAGGGTAGCAAGGAGGAAGGTCTGGAACGCGACAACGAGGCT
GCAGGTTACTGGGCTAAGCACGTGCCAGCCGACCACATCATCAACGGTAACAAGCACGAC
AACTTCTGGGAGATGGGCGATACAGGTCCTTGCGGTCCTTGCTCAGAGATTCACGTGGAT
TCTCGTACTCCAGAGGAGAAGGCTCAGGTGCCAGGCCGTGAGTTGGTAAACAAGGATAAC
CCTCAGGTCATCGAAATCTGGAACATCGTGTTCATGCAGTACAACCGCAAGGCTGATGGT
TCTCTCGAACCTCTCCCAATGCACGTTATTGATACAGGTATGGGCTTCGAGCGCTTGGTT
CGCATGTTGCAGGACAAGCACTCTAACTATGATACAGATATCTTCCAGCCAATCATCAAG
GAAATAGAGGCTATCTCTGGCAAGAAGTATGGCTTCACTACTCCTACTGGTGAGAATGGC
GAGGGCAAGGATGAGCAGGAGAAGATTGATATCGCTATGCGTGTCTGCGCCGACCACCTC
CGTGCCGTAGCCTTCTCTATCGCCGATGGTCAGTTGCCAAGCAACGCCAAGGCAGGTTAC
GTAATCCGACGCATTTTGCGCCGTGCCGTACGATACGCTTACACATTCCTCGGTCAGAAG
CAGGCATTCATGTACAAGCTCGTCAATGTATTGGTAGAGCAGATGGGTGCAGCCTTCCCT
GAGTTGCCAGCTCAGCAGGAGCTCATCACCCGCGTGATGAAAGAGGAAGAGGATTCATTC
CTCCGCACCTTGGAGAAGGGTATCAACCTCCTCAATGGCGATATGGACGAGCTCAAGGCT
CATGGCGAGACTCAGCTTGATGGCGTAAGCGCATTCCGCCTCTTCGATACCTATGGTTTC
CCTCTCGACCTGACAGAACTTATCTGCCGTGAGAATGGTTACACCGTAGATGCTGCAGGC
TTCGACGAGGAGATGAAGAAGCAGAAAGAGCGTGCCCGCAATGCTGCTGCTGTAGAGAAC
GGTGACTGGGAGGTTTTGAAAGAAGGCGACCAGAACTTCGTGGGTTACGACTATACAGAA
TATGAGTGCCACATCCTGCGCTACCGCAAGGTGACTCAGAAGAAGAACTCTTTCTATGAG
TTGGTACTCGACAACACTCCATTCTATGGTGAGATGGGTGGACAGGTTGGCGACAAGGGT
GTACTCGTTAGCGAGAACGAGACCATCCAGGTTATCGACACCAAGCGCGAGAACAACCAG
AGCATCCACATCGTAAAGGAGTTGCCAAAGGATGTAAACGCTGATTTCATGGCTTGCGTA
GATATCGAGAACCGCGAGGGAAGTGCAGCCAACCATACAGCTACCCACTTGCTCGACTAC
TGCCTGAAGCAGGTTTTGGGCGACCACGTAGAACAGAAGGGTTCTTATGTAGATAAGGAC
ACCTTGCGTTTCGACTTCTCTCACTTCCAGAAGGTAACTGATGAGGAGCTCCGCAAGGTA
GAGCACATGGTAAACGAGATGATCCGTGCCGACTATCCATTGGATGAGCACCGCGATACT
CCTATTGAGGAGGCTAAGGAACTTGGCGCTATCGCCCTCTTCGGCGAGAAGTATGGCGAC
AAGGTTCGTGTGGTTCGCTTCGGTCCATCTGCCGAGTTCTGTGGTGGTATTCATGCCAAG
AGCACAGGTAAGATTGGTTTCTTCAAGATTATCTCTGAGAGCAGCGTAGCAGCCGGCATC
CGCCGTATCGAGGCTTTGACTGGCAAGGCTTGCGAGGAGGCTATCTACGGTTTGCAGGAT
ACCATCGTAGCCTTGAAGGGCTTGTTCAACAACGCCAAGGATCTCGAAGGTGTCATCAGA
AAGTACATCGACGAGCACGATGCCTTGAAGAAGGATGTTGAGAAGTTCCAGGCTCAGGCT
GTAGAGCGTGCCAAGGATAAGCTTGTAGAGAATGCAAAAGAAATCAATGGTGTGAAGGTT
GTTACAGCCGTATTGCCAATGGAGCCAGCAGCTGCCAAGGATTTGGTATTCAAGGTTCGC
GAGGCATTGCCAGAGAACATGATCTGCGTGGTAGGTTCTGTTTATAACGACAAGCCTATG
CTCAGCGTAATGTTCAGCGATGATATGGTAAAGGATCATGGTTTGAACGCTGGTAAGATG
ATTCGCGAAGCTGCCAAGTTGATTCAGGGCGGCGGTGGCGGTCAGCCTCACTATGCTCAG
GCTGGCGGTAAGAACAAGGACGGCTTGAGCGCTGCAGTAGATAAGGTTGTAGAGTTGGCT
CAGCTGTAATCTGCTTCCACATTTGAATATATGATAGAGTTATCTTAACTCTTATATATA
ATAAGGTATAAAGGGTTGCAATCCATCTTTTCGAGGATTGCAACCCTTTTTCTATTGACA
TTAGAGGAGTCTCCATGTCATAATTATCAATTTATGATAATCATCAAATGATAAAATTCC
TTATTTTATTATCATTTTATGATAATCACTTTATGATAATCGGAATAAAAGTTGTATCTT
TGCAGAAGAAACAGCAAACGTTGAATATATAATTAAGGTATAGATATGGTAATGAAGAAT
CCTTTTGTAACAAATGGTTACGCCGGTCCGGAATACTTCTGCGACCGTATGGAAGAAACC
CAGCATATCACAGAGATGCTGACCAATGAGAATAACATGGCTCTGATTTCCCCTCGACGC
ATCGGAAAGACAGAGCTGATTCACCATTGCTTTGCCCAGCCAGTCATCCAAAAAGATTAT
TATACTTTTATCATAGACATCTATTCAACCAATTCCGTCAGCGATCTGGTCAATATGTTC
GGCAAAGCCATTATTGATGAACTTCGCCCTAAAGGCAGAAGCGCTTGGGAGAAATTCCTG
ATAGCACTCTCTTCTCTCCGTTCAGAAATCTCTTTCGATATCAACGGGGCTCCAGTTTGG
GGAATAGGCATCGGCAACATAGTAAATCCCGAAATTACGCTTGATGAGATATTCTCTTAT
CTCAACCAAGCCGACAAGCCATGTCTTGTTGCCATCGACGAGTTTCAGCAAATCACCAAC
TATGCCGACAACCGCATAGAAGCTTTACTCCGTACCTACATTCAGCGTTGCACCAATGCC
CACTTCATCTTCTCGGGTTCTCACCGCCATCTGATGGCAGAAATGTTCACATCTCCTGCC
CGCCCATTCTATCAGAGCGTGACGCTGATGAACCTGAAGCCTCTGGATGTGGAGAAATAC
AAGGAGTTTGCCACAGCCAAGTTCGAGGAGCGCAACAAACATCTAGATACTGCCATTATC
GGAGAACTCTTCGCCCGTTTCGGTGGTGTCACTTCATACATCCAGCGAGTAATGAATGTT
CTCTTCCTCAAGACTCCCGAACAGGGTACCTGCACTCTGGATATGGTAGATGACGCCATC
AACTACAATCTCAACATGGCATCAGACACCTACGAGACCCTTCTGCGCCAGATGCCGGAA
AAGCAGCGCAATGTCTTCATCGCCATCTCTGCAGAGGGCGAAGCCAGAAGCGTAAAGAGC
GGAGCCTTCGCAAAGAAATATCATCTCCCGTCGCCAAGCTCTGTAAATTCCGCCCTGAAG
GGATTGCTGGAGAAAGATTTCATTACCCAGCAGGATGATGCCTACGTGGTATATGACAAG
TTCTTCGATTTGTGGCTGAAGAAGTATCTGAAATAGTATAAGGTGATTTCAATATTTTTG
TTACCTTTGCACCCAAATTTAAATATATATTCAATATGGCTATTATAAAGACAGTAGAGG
GAAAGACTCCTCAATGGGGAAAGAATTGTTTTATCGCTGAGAACGCCGTACTGACCGGCG
ACTGTATTCTTGGTGATGACTGCAGCATCTGGTATAGTGCGGTATTGCGCTCTGACGTGG
ATGCCATCAGATGTGGAAACAGAGTGAATGTACAGGATTGTGCATGCATCCATCAAACCG
GTACGATGCCTTGCATCCTGGAGGATGATGTATCTGTGGGACATGGTGCCATCGTCCACG
GAGCCACAGTCAGAAAAGGCGCACTCATCGGAATGAATGCCACTGTGCTAGACAAGGCTG
ACATTGGAGAAGGGGCTATTATTGCTGCAGGTGCTGTAGTTACCCATGGCACCAAAGTTC
CTGCACATGAGATTTGGGCGGGTATTCCAGCCAGGAAAGTAAAGGTCTGCGCTCCCGGCC
AAGCCGAAGAATTTGCCAAGCATTATTCCGGCTACATCAAAGACTGGTATCTGAAGGAAG
ATAAATAATCACTTTATGATTATCATAAAATGAGAATAAAACGCCATTTTTATCTTTTAT
AGAAGATAAAAGCAAAATATTTAGGATTTTCATCCATTATAAAAGATAAAAATCGTATAT
TTGCAGAAAATTTCATTTATAAGTGATAAAAATATGGCAACTATTATTCGTCAATCATAT
ATCGACAAGATAGAAAAGTATCTTGGAAAGGAGACCATCATCGTATTAGTAGGTCAACGT
CGTGTAGGTAAAAGCTGCATGATGAAAATGATTCGTGACCGCAAGAAGGCAGATGCCTGC
AACAATATCATCTTTATAGATAAGGAGAAAAGAGAGTTTGACAACATTCAGACCTATCAG
GATCTCAACGACTATATCGGAGAGCACTTTTTATCCGATAAACATAACTATATCCTTATC
GATGAGATACAAGACATCAGGGAATTTGAACGCTCCATCCGAAGTTATCGCAAAGAATCC
AACACCGACATTATCATCACAGGTAGCAATGCCCGCATGCTGAGCAATGAACTGAGCACA
CTCATCGGTGGCAGATATAAGGAAATCTATATCCAATCGCTGAGCTATAACGAGTTTCTG
GAATTTCATCAACTATCAGATAATGACGAAGCACTTGCTCTGTACATTCAGTATGGTGGC
CTGCCTGGTCTAGCAAAGATAGGACTGGAAGAGGATGATGCACGTGAATATCAAATGGAT
ATTTACCATACCGTCTTACTTAAGGATGTCATTATGCGCAACCAAATAAGAAACGTGCCA
TTCTTAGAGAATTTAGTACGTTTTCTCGCAGACAACACCGGTAAGTTGATTTCCGCCAAC
AGTATCGCCAAATATATGAAATCACAAGGCGAATCTATAACGTCCACGGCTATCATCAAT
TACATATCCTTCCTTTGTGAAGCCTATATCCTGCACAAGGTGAACCGCTATGACATCCAC
GGCAAACGTATCTTTGAAACCAACGATAAGTTTTATTTTGAAGACAACGGCATTAGAAAT
GCCATTGCCGGGGGAACACGTGAAGGAAACATCGAGAAAGTGATAGAGAATATCATCTAT
CAGAACCTCATACGCTTGGGCTATCAAGTTTATGTAGGACAACTGCAAGCTGGAGAAATC
GACTTTGTTTGTACCAAGCCAGAAGGCGAACGCATCTACGTGCAAGCTTCCTACATCATA
GCCGACGATGCAACCAGAGAACGGGAGTTCGGTAATCTCCGTGCCATCAAGGACAATTAT
CCGAAGTACGTTATCTCCATGACTCCTCTGCTCACAAAAAATGATAATGACGGCATCACG
CACCTGCATCTTCGCAAGTTCCTGACTGAAGGAATATAAAAACGATAGAGCAAACCAGTT
AAATAGCGTTAATGCAATAAACCTTATCGGGTTTTAGAAGTCCAAAAGATGGTTTTGGTA
GAAACCATGACTCACTTCGTGTCGAATTAACTCCATTTTAGTGTCATACTTGTTGGGTAT
ATAAATTAATAATAAGAATAACAGGAGAAAATCCGATGAAAAATTTTATGAGAAATTATT
CAGGAAAACTACAACAACTACTTTGCTTGCTGACATGTGTACTGATGATTGCGGCTGTCA
GTATTCGAAGAGACGGCAAGGTGGTAGGACAGAATGTGAATCAGCAACAGACAGTAGCAC
CAAAGACTGAGCCCATGGCTGTGCTTGAAGATGGTTCTGTACAATTGAATACTACAGAAC
TTGGAAAAGACATTGTAGGCTACGGAGGCATCGTGCCATTGGAGATTACCTTGCAGGATG
GCAGGGTAAAGAGTATCAGAGCACTTGCCAACTCAGAGTCTCCCGATTTCTTTACAGAGG
CTTCTGCCCTTCTTACAAAATGGAACGGCAAGACGATAGAAGACGCTCAGAAGATGAAGG
TGGACGCCGTTTCTGGTGCGACGTTCTCTTCAAAGGCAATTATCGGAAACGTGCAGCGAG
GACTTCAGTATGCAGCCAAGAATCCTGTAAAGACTTCAGTATGGTCAGAGTCTGAATTCT
CTGCTAAGGCTATAGCCGGACTGATTGTTGTGCTCATGGCAGCCATCGTACCGCTTTTCA
TTAAGAACAGACGATATAGGATAGCTCAGCAAATCCTGAATGTGATAGTGCTTGGTTTCT
GGTGTGGCTCATTTCTTAACTATACATCAATCGTCAGCTATATGTCAAATGGCATGAACG
TAGTGGCATTGATAGTGCCGGTAATCATGCTAATCACGGCATTCGTATATCCTCTCTTCG
GCAAGAAATCATACTATTGTACGCATGTGTGTCCCTTCGGTTCTTTGCAGGAACTTGCAG
GAAAATGCGTTGGATATAAAGTCAGAATGAAACCAACTACAGCCAAGCGTCTAGATTGGT
TCCGCCAGATTCTGTGGACCATACTCATGCTGTGTTTGTGGACGGGTATATGGTTCGACT
GGATTGATTATGAACCCTTCTCTGCCTTTGTATTCCAATCAGCATCATGGGTGGTCATAG
CCATTGCCATAACCTTCGTAGCACTCTCAACGGTAATCATGCGACCATACTGTCGCTTTG
TCTGTCCTACAGGTTCGCTCTTGAAATACAGTCAATATTCTATTTTAAAGAAAAaGAAAT
AAAAACAAACCGGTCATTAGAACGCATGATAAACGATGCATTCTGATGGCCGGTTTTTAC
TTGGTATGAACTTTCAAAAACAAAATCATCATTTCTAGGTATTGCATATTTCCTGAAAAG
TCAGTACCTTTGCACCCGCAAACAAGACCGAGGCAGGAATGGCATATATTCCAGCCTCAG
CCGGAAAGCATGGAATAAAAGCAACGGATAAGCGAGAAACAGTCATTGCCCATATCATTC
CTTACATATTATATAATAAGGTGTAACTGCCTTTTTATATTTATATCCCTGAAGAATGTG
CTAGGCCCGACGTATAATTACTCCTTATGGTACCACAAATTATTTTCCAGCAAAACGGAA
ATAACTTTGATATGATAAGAAGCAACTATATACGTAGGGGCATATTGGCTCTATGCATGC
TCATCATGACGATAGCAGCATGGGCACAGCACGATTCAGACTCCCTCAAAAATGATTTCA
GTAAGCATCATCAGCAGGATAACTATAGAAAAAATCCGCATGGTGACAAGTTAAAACAAA
CCCAGCATCTGGGCGAAGTAGTGGTTCGTGGCAACCAGGTAAAGCGTGTCAACTCGTCGG
CATTCAATGTCATGGCAGTAGATACACGTCGCCTGCGCAACACCAACCTCGACCTGGCGC
ATGTTCTCGACCGCATATCGGGCGTGAAAGTGCGTGAGGACGGAGGTCTTGGCTCTGGCG
CAAGCATCAACCTGAATGGCTTTACGGGCAAGCACGTGAAACTCTTTATCGATGGTGTGC
CGATGGATGGAGCATCATCCAGTTTCAGCATCAACAATATACCTGCGAGCTTTGCCAACC
GCATCGAGGTATATAAGGGTGTCGTACCCGTAGATTTCGGTGGAGATGCCCTGGGAGGTG
CCATTAATATCGTGACCGACCACTCGCCGCATACATACGTTGATGCCAGCTATAGCTATG
GCTCATTCAATACTCATCGCAGTAATCTCTCTCTAGGATGGACGGGCAGATCGGGACTTA
TGCTCCGCTTGAACGCCTATCAGAACTATTCAGACAACGACTATAAGGTAAAGACGCAAT
GGACTGATCTTGAGACCAATGCGGTGAGCAACGAAGAGGCGTGGTTCCGCCGGTTCCACG
ACAGATACCACAACGAGGCTGTCATCTTCCAGCTGGGTGTGGTAGATAAAACATGGGCCG
ACAAGCTCGTCTTCGGCTTGAACTATAGTCATGAATATGCACAGATACAGAACGCCAATC
TGATGAAAATCGTGTTTGGCGGCAAATATCGCACAGCGCAAGGATGGACTCCCTCACTGC
TCTATGAGAAGCGAAATCTTGCTATCCCAGGTTTGAACTTCCGATTGTCGGCACGCTACG
ACATGGTGAAGACCAATAATGTGGATACGCTCAGCCGCACCTATAGCTGGACGGGTGAGT
ATAAGGTAAACGCCTATCAGGGTGAGGGAGTTCCAACACTTGCCGAATTCAAGGGTTACA
CCCTGGCTACCGTTGCCAACCTGACCTATCATCTTGGCGACCAGCATTTCTTTACGCTCA
ACGATACTTATACCCATTATCGCCGCCGCACCACCAACGCAGCATCCAATAGCGTTCAGA
GTTCAGCAGCCACCTTCATGCGCCGCATCAATGCCAAAAACACCTTGGGACTGTCGTACA
AGTTTATCCCCAACCAGCATTGGAACATGGTGGCCTTCCTGAAGTACTACGACTCACATG
TTAGAGGACCTGTGAACATCGCTTCATCCGGGCGTGCCGACTATCAGGAGCAGGAACGTT
CTACCGATGCCTTGGGATATGGTGCAGCAGGAACTTACTTTCTGTTGAACAAAGACTTAC
AGATAAAGCTGTCGTATGAGCGAACCTATCGTCTGCCTACCGACCGTGAGCTTTTTGGTG
ATGGCGATTATGAGGACGGCAATGCCACCCTTCGCCCGGAGAAGAGCGACAACGTGAATC
TGAACCTGGGCTATCAGCATACTTTCAATGATGCGCATACCCTAAGTGTAGATGCAGGCT
TCAACTATCGCCACGTAGCGGATTACATCATCCGAACCATCGGACAGAAGGGAGTAGCCG
TGAGCACCAACCACGGCAAGGTGCTGGGACTGGGAATGGACCTGGGCTTGCACTACTATT
ACAAGGATGTGGCAAGTATCGGTGGAAACTTCTCCATGCAGAACACCCGCGACAGAGAGC
GACTCAACAGTATCGGGGCAGAATCGGTAACCTATGGCGACCGTGTGCCTAACTTGCCTT
ATACCTTTGGCGGTGCTGATGCAAGCTATACTTTCAAGCATGTGTTGGGCAAGGCAAACC
GACTTACCATAGGCTGGAACATGAGATACGTACACCGGTTCTTCCGCTCATGGGCAAGCG
AGGGTGCTAAACTCTATGTGCCAGAGCAATGGAGCCATGATGCCAACCTGGTGTATGCGA
TACAAGGCGGCAGATACAACGTATCGATAGAGGCGAACAACTTCACCAATGCCCTACTCT
ACGACAACTATAGCTTGCAAAAGCCAGGGCGCAGTTTCAGCATCAAGTTCCGCTATGTGT
TTTACAAGCAATAGTAAGGGTATTATCTTAGGAAAATATTGATTCAGAATACATTATAAT
TAATCAGTAACATACGTTTAAAAGAATGAAAAaGACTTATTTATCACTGTCAAGAATGGC
AGTGACAGGGCTATTCTTGTGCCTTTTCGGAATCACACCCGGGCTTACAAGCTGTAGCAG
CAGCGATGATATTTCGGGTGCAGACAGTGGCTCGGGAAATGAAAACGGAGACGGTTCCTC
TTCGGGTTTTGATGAAGCAGTAAAGAACGGGAAGGGTTCTTACTTCATTGCCGTAAAGAC
CGACAATGGTACAGAATACATCATGCAGACTAACAGTCTGACGGCAGGCAATCTTGACAT
CAGAAACAACATCATGGAATTGCCACAGACAGAATATACCTGGATATTCAACAACCACGA
TGCCATCGGTATGGTTTATCAGCAGCAGTTTGCCGGACTGGGATATGGGCTGCGCTGGAC
ATCGGATGATTCACAGTTTTCCAAGCTGGGTGAGTTCCGCATCGACACCCGCTTCTCCAA
CTATGGCTTCTTCAATGGTCAGTTGCTGACCAGTGTAGGAGGTCAGGTTTCTGCCGACGG
CAAGCGAAACGACGGAGCCACCTTCGCCTTCTGGAACATCACTGCAGACGGAGTGAAACT
CGATCATGCTAAGACCATCTGGACGGAAGACATCACAGGCAATGGTCAGCAGGTCACCTT
CTCCAGCATCATCGACAATGGCGACGGAACTTTCCTTACAGCGATGGTTCAGTCTGCATT
CCACCAGACGGGAACCGGTGATGGCTCCAGCATTGGCGACGTGAGATATCCTGATAGCGT
ATGGGTGGCAAAGATGGATAAGGATCTGAACGTACTGAAGGTTTATCGTGACGACCGTAT
CAGCTATGCAGCCGGCCAATATCGCTCTCAGGTTCTCCACGAAGTATTCAAGACCAACGA
TGGCACGGTGTATGTCTTCTCCAATGCATTCAATACCGCAACCACCCGCAAGGCTGGTGC
TCTGCGCATCAACAAGGGAGCAGAGGAATTTGATAAAGATTATTATTTCGACATTCAGAC
TCCTGCCGATGGCTACAAGTTCCGACGTGTATGGTACATCACAGACAGTAAGTTCCTGCT
CGAAATCTACAACGAGAAGAATATCAACACCATGACAGTCGGCCATCAGTTTGCCATCGT
AGATATGGAGAGCAAGAAGTTTACCTGGCTCAGCGGCATCCCTACGAAGAATCTCATCAC
ATCGGGTACGGAAACCGGAGGCGTTCCGATGTATGCAGATGGAGTAATCTATCTCCCTAT
CACCCAGTTTGGCCAGGATGCAGCCATCTATCAGGTGAATCTAGAGACTGGTGTGGCAAC
CAAGGGCATCAGTATCAAGGGTGTGACGGAAATCAGAACACTCGGAAAATTAAACAGATA
AATTCATATCATTCATATATAAATAGAAATTAAAAAAaCATGAAGAAATTTTTCTTTTCA
GCTGCGCTTATGGCGCTTGCATCATGCATGACATTCACATCATGCTCAGATGATGACAAC
AGTGGAAATGACGGTGGTGCCTCTGGCATCGACCCAAAAGAGGTTAGTTTTATCGTAACT
TCCGGCGACCCTAATACCGACCTTACCGGTGGTGTCTATATGAAGGTTTACAATGACCTT
TCAACAGCCAAGAATGGTGAGACGGTGTATGGCGCATCAGATGCTGTGAAGTGTTACGAC
AGCTTCACACAGGTTACTTACAATAAGACCAGCGGCATTTTTACGGGCTATATCTATGCC
CGCGGTGCTTCTGCTGAAGGTATCGGCAGTCTGAAGGCAGGTCTCCGAAGCTATCAGGTA
GAGAATGGCAAGATGACAGAAGTGGGTTCACCAGTCCTGGTTTCAGCTTTCGGTAACACA
GGTACATTCGGAACCAATTCCTACGCAGCACAAATCAGTCAGCCATACGCCATGGTAGTG
GATAAGACAGGTGCTGGCAACAACATTGCGGTAAGTCTTACCCAGTATGCCATTGACGAA
GTAAACCCTAACATCTCCAATATTGTGGATATGGGCAATAATCAGGTGGCAATGGTCGTG
AACTACAGCAATCGTGATTCTGCCGCAGTCGCCATCTGCGACTATAGTCTGAATATCAAG
AAGATGATTTACGACGATCGCATCGGCACATCAGTAGGAGCCATGCGCTCTGTCCGCTAT
ACCCAGAGCGGTGCCGATGATAATGGCAACATCTATGTATTCTCAGGTTCCAGCGCTACA
GACAGCAAGGTGGGTGCCCTGCGCATCAAGAAGGGTGAGACAGAGTTTGACAAGAACTAT
CAGTTCAATATCTTTGCCGCATCAGATGGTTACCGTTTCCGCAAGGCATTCCACATCAGT
GGCAGCAAGTTCCTGCTGGAATTCTATCTCGACAAGAACAAGTATGGCAACATGGATGCT
TCCGGCAAGATGGCTGTAGTGGATATGGATGCTAAGACCCTGACATGGGTAAGCGGACTT
CCTGATGCCTCAACCGTATCATTTGGCTGGGGCGACGGCTATGCTGATGCCTACTATCTG
CCAGTGGCTGCTCCTACAAGCATGAGTGGTGGTTCAGGAAGCGGTTCTGGCGGTAGCTGG
AATCATGGCGGCAAGAGTGTAACTCGTGCAGAGAGCACCTCTTCCGTTACCCcAACCATC
TACAAGATAGATGCAACTACAGGTGTGGCAAGTCCATTCATGACCTTTGGAAATGGCGAC
TTGCTCAAGGCTATAACAATTCTTAAACAATAAATTATTATAATGTATTTTTCAAATTGT
ATGCATAAACTTAACAAAATGCTCATAGTCGCCTTGGCGGCTATGGGCTTTGCTTCGGCA
AATGCACAGACTACTCTTCCTGGCAGCATTCCGGAAGCAGTGAAGGAAAATGTAAGCGCA
AAGGCTGTGATGGAGAACATCATGACCCGTACAAGCGTAAGAAAGTTCAAGCAGCAGCCA
GTGGAGGATGTCAAGATAGAAGCCTTGCTCCGTGCCGGTATGGCTGCACCTACAGCGAAC
GATATGCAACCATGGCATTTCGTGGTTCTGAAGGACAAGCAGGATATTGAGAAATATGCA
GAATCCAATAAGTATCATGCAGAGGATATCAAAAAGACACCTCTCTTCATCTTTGTCTGC
GCTGATACCACCCGTATGGCAGAGGGACAGGGCAAGGAACTCTGGGTACAGGATCTTTCC
GCCGTTTCCGAAAACATTCTCCTGGCAGCTCATGCCATGGGATTGGGAGCCTGCTGGACA
ACCATCTATCCTATCCAGAAGAAAGTGAATGGCATTTCCAGAACATTGAATTTGCCTGAC
AATCTGATTCCGCTAAATGGTATCATCATCGGTTATCCTGACGAGCCTGAGCAGCCAAAA
GATAAGTGGGATACCAAGAAGATTACCTACGGAATACCGAACTAGGGAATACCTAAAAAT
GATGATTTTTAAAAGCGGCTTTGTCTGTTACAGAATTATTTTGTAATTTTGCGCAATATT
ATCAAGGATATAACAAATATAATTATGAAGAAAAGAACATTGATTTTAGCAGCAATATTA
AGTATGGGAATGGCTAGCAGCATGATTGCAACAACCAGAAGCTCACACTCTGAGGTAATG
ACCAAGGAAGCTGACGGTACTTACATCATCAATACCACCACACTGTGCAAAGACGTTAAG
GGATTTCGTGGCAATACGCCCCTTTCTATCTATATCAAGAAAGGAAAAATAGTAGGAATC
AAGCCGCTTGCCAACAAGGAGTCTCCCAACTTCTTCAATAAGGTAAAACAGGGGTTGCTC
AACAAATGGAATGGCATGAAAGCCAGCAAGGCAGCTACTGTCCAGGTAGATGGCGTTACG
GGTGCCACCTTCTCCAGCAAAGCAGTAAAGGAAAATGTAAAGCGTGGCATTGCTTATTAC
CAGAAGCATAAGTAGGGAAAGATTGATTCATAAAATAATAAATCCCGGCAGGAGATAGCA
TGCAGCTATTCTCTTGCCGGGATTTTTGGTAATGTAGCTTAGCCCCTTGAATTTCCCATT
TTCCTGAAGAGAAATACTAAGCCCTTATTCCTCCCCATTCAGGCATTCGCCCGTCTCATA
ACTCTTCGTCATATCCTTTAAGATATCAATCATCTCCTGCCTCAAGTTCTCGGGCTTCAG
TACGATGATATTTCTGCCATGCCATAACAGTTCCTGAAGGAAATCACGGCTGGGGCGAAT
GGTGAGGGTATATTCCCGATACATAGTTAACTATCTTAAGATACTTTGCCATGTATCTTA
AGATACTTAAAAAaGTAACCTAAGATACTCTCGTACCCTTTCTTCTGTTATTTCAAATAC
TCTATGAGCATATTGAAGTTCTTTTTACCAAGATTATTCTCAGACAAAGACTGACTCATG
TTCTTATTAACGATAAGACGTGATTGCATTTTTTCCCAAACATCAGCATCTAATAATTCC
TTCCATTTTGCTGCACTTCGCATAATAACAAACACCACATCTTCTCTTTCATAAGCCAAA
TATCTAATTAGTTTCTTCGTTAATTCCTGAGATGGCAACACAACACCCCTTGGAAAATCC
TTAAAAGAAACAGAAGTGTAAGCACAATACTGAACTATTGCAAAGTTTCGGAAAAACTCA
TATTCCTTTTGATGATTTATGTTGAGTCGATTAATATTATTATACCAATAATAGTCACCA
ATCTCATTCAACGCATCTCCATAATCTACATTACTTAAGTTTATGCTACATTTCTCTTTG
TATTCTTCATGCCCCTTAACATAATATTCTTGAGGAAACAGCAAGCCATCTACCTTAAAT
GTCAACGTATCGCACAATTCGGACATAGCACCCTCTCGCAAACGAATGTCAACATTATCT
TTCACCTCATCATTCACACCTAACTTAAATCCTGGATTTAGGCTAAGAATAACGACTTTT
GCCTTGAGCGGGTTACCTCTCCATGGCTCAGCAGGAGCACCAAGTACATACTTATAATCT
TCCTTTGCATTTCGGTTGAACTCATCTATTACCTGTTCTTCATAAGGATTTGGATAGACT
ATCTTTATATCCTCATTATACCAATGAGAACGCATATATTCTCCAACCAGCGTAGGCCAA
AGATTTTCTTTAACAATATCTGATTCTGAAACGCAGTAAAATCCTGACGGATTGACAATT
CGTTTGAGTAGCTCTTCACTTTTCAAAGACTTTTTCAACGAAGCCAAACTATCCCATCTA
AGATATTTCTGCGTAAAATTTACAGACTTATCGTCTTCTGTATAAGAGAATCTCAATCTA
ATCTCCATCATGAGAAGATCCAACACTTTCTCTAAGCTAAGCGTTTCTTTAAGATAATTA
GCCATTGCAAACCGGTCATCCACATATCTATCGCCTTCAGGGTATCTAAGATGCGAAACG
AAATACGCCAATGTTTGCTTGATACTATCTTGGGCAATCTCAGGATGATTGTCTAAAAAC
TCACGAATATGCGATAAGATATCAAAGCCCTTGTCGGCAACATAAAGCAGATGCATCAAC
TTTGTGTCTGTATCCGTCTGTCCAAACTCGTGACAATAATCGTCTACATAAGCCTTGATA
TGCCTCTCTGGTAGACTAACACGCTCTCCTCCTACTGGATAAAATGCAATTCTTCTCATA
ATTAATCGTTTTGATGTTACACTTTTTGCTTCAAATCTTACTACATCCACAAAGATTATC
AGCATTTTCGTTTTTGCGGATTGCTATATAACGGATTATCTAAAACTATATTGCATAGGG
AACTCATTTTTTGTATTTTATAGAAGATAAAAATAAAaTGTTTCCGATTTATATCCATTA
TAAGTGATAAAAATATGGCAACTATTATTCGTCAATCATACATCGACAAGATAGAAAGGT
ATCTTGGTAAGGAGACAGTCATCGTATCCTCAGATTGGGCACACAGTGTGTTCCCGATCT
GAGGAATCTTTTAATTTTCAGGGACTCCTAACCCCTCTTCTTTCTGCATTCATACCTTAT
TATATAGAGTTATTGTCAATTCTGCTGCAAAACTACAATCCGGTGGCGACAAAAACTGAC
ATAGGGAGAAGAAAAATGAAGAGGGAAGATTAAATTGCAGATGAAATACATTCGGCAGAA
AGTCCCATCGCCAGCAAACGTTGTGCTGTTTCTGTGTTGACCTCATGTTTGCCTTCAACT
CTGCCTTCTTCCATACTTCCGGGAGAAGTTGCTGAAAAAGTTTTATGGTTGCATGCAAGC
ACATGAAGAAGAATACTCAAGTGGTTCAGTCAGCTAACTCAAGTAGTTCAATCAAGCAAC
TCAAGTAGTTCAGTCAGCGAGTTCAGACGTCTCTGTTAGCTGATGCAGACGTCTCGATAA
GCTTACAGATACGTCTCCGTTAGCCTACGCAGTCATATTCGTAACCCGATGCAGCCATAT
TCGTAACCCGACGCAGCCATATTTGTAACCCGATGCAGCCGTATTCGTAACCCGACGCAG
CCATATTCGTAACCTGACGCAGCCATATTTGTAACCCGACGCAGCCGTATTTGTAACCCG
ATGCAGCCGTATTCGTGAATAAGTTTTATGTAATCATCTATCATCCATCACGTTTTGTAT
CCATTTATATCTTAATATGCTAATATTCAGATACTTGAATAGCGTGATAGATACTTCAAA
AACGGAAATATCCATCACGCTATCCATCACGATTTGGGGTTATCCCTCACGATTTTATCA
CTTATTGTCTCGTGGCTATTGTTCATCATGATATGCAATTGAAACGCTCGACATATGAAG
TTTTGCAGATTCTAAGCATTTCATTGACGGACTCATGAAATGAACGAATGTGTTTTATGA
TAAGCACCATATAGCACGCAGGGATTCCTGCGTGCCAATGGTTAAGCTTCTATCAAATTA
GAAGCAGGAATATTACATCAAGTCACACTTCTCCCCAGTGTTCTTCTCGACCTTCTCGCC
ATCTTTCAGGATGCGAGCCTTATAGCCAAACTTCTCAAAACCTTTCTGGAGTTTCTCTGG
GGTTGTCTTGTCGGCATTATACTGTACTGTGACAGTCTGGTCTGGCACAGAAGTCTCAAT
GCTCTTGATACCCTTCTCAAAGCGAAGGTTGCTCTTGATTTTATTCTCACAAGCCGCACA
GTGCATCTGTGGGGTTGTGGTGAACACTACGGTCTTGATGTCCTTGGCAAAGGTTACCAT
TGCCACCATCATCATTGTGAACATTACTAAAATCTTCTTCATAACTTTTCTATTTGCTTT
AATAATTCAACATTCAACATTTAACATTCAACATTCTCCCTTAAAAGTGTACCCTCACTC
CTGCGTAGAACATCCTGCCCTCTACAGGTCCCCAAACCAAGGTTGGCTCGAAATCGCTTC
CCCATGGGTTGCTGGCACCATAGATAGGAGTTTTCTGCTTGAAACCAGTCAGGTTCTCGC
CTCCCACATAGATACTCCAATGGCGGAACCATCTCGTAACCTGTGCACTCACTTGCCCGA
AGCTATGGAAACGAGGAGACCATGACTGGCTTCCATCTGCCAACTGGTAAGGCTCAGGAT
TTCTGCCTCCACCATTCAACTGCACGGTGGCATCAAATTGCCAAAGACCAAGTGGAGTCT
TATAAGAAGCCGTGAAGAGCGCCTTATACTTGCTGGTCAATGGCTTTTCTTTTTTGCAAG
TCTCTTATATTTTATTTTCAGGGACTCCTAACCCCTCTTCTTTCTGCATTCATACCTTAT
TATATAGAGTTATTGTCAATTCTGACAACTCCAACATTTTTACTTTTCGAAACCGCCATT
TCGGAAAAACAAGAAGCACACAAACAAATAAAAAAAaCTTAAATTAGAGAACAAACAAGC
TGATATTCAGGATTTTTTATTATCTTTGCATTCGAAACCGCCATTTCCGAAACAGCGGTT
TCGAAAAATAACATCAAAAAGAAACTGTAAAATTATAGAAATATGAAGTTCTTTGGAAGA
CAAAACGAAATAAAAGAATTGCAAGAAATAAGAAATCTATCTTTGCAAACGGCCCGTTTT
ACAATCGTAAACGGACGCCGACGTAGCGGTAAGACATCCTTATTGATAAAAGCATACGAG
GATGTTCAGGATATGCTGTATTTCTTTGTTGCAAGAAAATCAGAAGCAGAACTCTGCAGA
GATTTTATCGAAGAGATGACGAGCAAACTTCAGCTTCCTATTCTCGGTGAAGTAACACGC
TTTGCTGACATTTTTAAATATCTGCTTCAACTATCCAAGATTCGCCCTATCACTCTCATC
ATTGATGAGTTTCAGGATTTCAAGCGGGTTAATCCATCAATCTTTTCAGATATGCAAAAG
ATATGGGACCTTAACAAACAGGAAGCTCATATTAATCTTGTGGTCTGCGGTTCTGTTTAT
TCACTTATGAACATCATCTTTAAAAATAACAAGCAACCTGGGGTTATCCCTCACGATTTT
CTCACTACACTCTATCAGATACTGCATATTTTTGTTGAAACACTTACGATGGATGGCACC
AGGAAATGGACACGGTTTCATGTAATGAAACATTATGTTTCATACCATGAAACTGTTCGT
TTCAAGCGGAGAAACACTTCGTTTCATCCTGTGAAACGAACCGATACGTCACAAAGCTTT
TGCCCTAGCGAAAGTTCAGGGTTTTGCTTTACTCGTAAATGAATTAGGTTACTTCTGCAT
AATGATTAGCAGAAAATCGTGATGGATAACCCCAAATCGTGAGGGATAGCGTGATGGATT
TTGTAAATATTTCGTCAATCTATCACGCTAAACAAAAGAGATAATAACCTCATTATCAGA
TAATTAAAGTTTCGAAAAACGGGAAACGTGAGGGATGTGAGGGATAAAACAGATTTTTTT
tAAAAAAaTGAGGGTGTGTCATGGACTTATGACACACCCTCTTTATATATAATAATGTGT
CTAATACGCAGATTATTCTACATCATTGTTGTGATCCAAAGAGTCGTTGAACTCCTTAGG
AGCCTGCTCATCATTACGATGCTCGTAACGACGTGGCTGACGAGCTGGACGCTCACCACG
ACCTTCATGACGATCATCACGACGACCGCGACGCTCACCGCGCTCAGGACGTGGACGACG
CTCACGCTCTACATAACCCTCTGGCTTCTCCATCAATACACGATGAGAAAGTTTGTACTT
GCCAGTCTTAGGATCAATCTCCATCAACTTCACCTTGATCTTGTCGCCTTCCTTGATGCC
AGCCTCTTCAACTGTCTCAAGACGCTTCCAATCAATCTCAGAGATGTGGAGCAAACCATC
CTTACCAGGGAGAATCTCTACGAAGCAACCGTAAGGCATGATAGAGCGAACAGTACCCTC
GTAAACCTCACCAACCTCAGGAACAGCTACGATAGCCTTGATCTTAGCCAAAGCTGCATC
GATAGAATCCTTGTTAGGAGCAGATACCTGGACGTGACCCTTACCATCAGTCTCCTCGAT
AGTGATTGTCGCACCAGTATCCTCCTGCATCTGCTGGATAATCTTACCACCAGGGCCGAT
AACAGCACCGATGAACTCCTTAGGGATATCGAATGCTACGATACGTGGAACCTGTGGCTT
CATCTCAGCACGTGGCTCAGAGATTGTCTCCATCATGCAGTTGAGGATGTGCTCACGACC
AGCCTTAGCCTGCATCAAAGCCTCCTCAAGAATCTCGAAGCTCAAACCGTCGCACTTGAT
ATCCATCTGTGTAGCAGTCAAGCCATCGCGGGTACCAGTGGTCTTGAAGTCCATATCACC
CAAGTGGTCCTCATCACCGAGGATATCACTGAGGATAGCGTACTTGTCCTCACCTGGGTT
CTTGATAAGACCCATAGCGATACCAGAAACTGGCTTCTTCATAGGAACACCTGCATCCAT
CAGGGCGAGAGTACCGGCACAAACAGTAGCCATAGAAGAAGAACCGTTAGACTCCAAGAT
CTGGCTTACCAAACGTACTGTGTAAGGGAAGTCTGTAGGAATCTGACCCTTCAAACCACG
CCATGCCAAGTGGCCGTGACCAATCTCACGACGGCCTACACCGCGCTGAGCCTTAGCCTC
ACCTGTTGAGAATGGAGGGAAGTTATAGTGAAGGAGGAAGCGCTGGTAGCTCTTCTCGAG
CACACCGTCGATAAGCTTCTCATCCATCTTTGTACCAAGAGTACATGTAGAGAGAGACAT
AGTCTCACCACGCTGGAAGATAGCGCTTCCGTGAGGCATTGGGAGTGGAGAAACCTCGCA
CCAAATAGGGCGGATTTCTGTAGTAGCACGGCCATCAAGGCGCAAGCCCTCGTCGAGGAT
GCAACGGCGCATAGCATCGCGCATTACGTCATCATAGTAACGGGTAGCCTCAGCGTGCTT
CTCCTCCAAGTCTTCCTCAGAAAGATCGGTATGAGCAGCGTCATACTTCTCGAGGAAATC
AGCCAAAACCTTGTCGAAAGCATCCTGACGTGCATGCTTCTCCAAAGCCTGGTGGTTGAT
ATCATAAGCTGGCTTGTAAAGCTCTGACTTAATCTGTTCACGGAGTTCCTCATCGTTGAT
CTCGTGGTCATACTCACGCTTCACGTCAGTACCCTTCTCCTTAGCCAACTCATACTGGAG
TTCGCACATAGGCTTGATAGCCTCGGCAGCCACCTTGAGGGCACCAATGAGATCCTGCTC
AGAAACTTCCTTCATCTCACCTTCTACCATCATGATATTGTCCTTGGTAGCACCAACCAT
GATATCCATGTCTGCCTCTTCCATCTGCTGGAATGTAGGGTTTACAACATACTCACCATT
GATACGAGCTACACGAACCTCAGAGATATAGTACTCGAAAGGAATATCTGAACAAGCCAT
GGCAGCTGAAGCAGCGAAACCTGCGAGGGCATCTGGCTGGTCAACACCATCGGCTGAGAG
CAACATTACCTGTACGTAAACTTCTGCATGGTAGTTAGAAGGGAAAAGTGGACGCAAAGC
ACGGTCCACAAGACGAGATGTAAGGATTTCCTCATCGCTAGCCTTGCCTTCGCGCTTGGT
GAAACCACCAGGGAAACGACCTGCAGCACTGTACTGCTCACGATAATCTACTTGCAAAGG
CATAAAATCTGTACCCGGAACTGCATCCTTTGCTGCACAAACAGTTGCGAGAAGCACTGT
GTTACCCATGCGGAGAACCGCAGCACCATCAGCCTGTTTTGCAACTTTTCCGGTCTCAAT
TGTGATGGTTCTTCCATCAGGCAACTGAACACTTTTTGTAATTACGTTCATCTAAATTAA
AAAACTTATTGTTTTGTCTAACATCTAAAATATCTAAAACGCTGCAAAGATACCTCTTTA
ATTATTAATAAACAAATAAATCAGCAATTATTTTCCACTTTTTtAAATAATTTATCTATA
GAAGGTGCATTATTCGCAATTTTATTACTATCTTTGCACTCGATAATTTTGCAAAATAAT
AAAATTCATGAAGATAACTAGACTCTTTTCAGTGGCAGCGATTATGGTAGCTGCACTGGC
TTTGACTTCTTGTAACAACAAGAAATTCCACATCAACGGCAATATCACAGAGGCTCAGGA
CTCTATGCTCTATCTGGAGAACATCAGCCTGAACGGTCCTGTGAAAATCGACTCTGTGAA
ACTGGGCGAGGATGGTGCCTTTGCCTTCGATGAGGCTGCCATGGACTCTGTTACCCCAGA
GTTCTACCGCTTACGCATCGCCAACCAAACCATCAATCTTTCCATCGATTCTACAGAAAC
CGTCAAGGTAAAGGCGGCTTATCCGCAGATGAGCTTCAAATACGAAGTGGAAGGTTCTGA
AAACTGCAACAAGATCAAGGAGTTGTCTCTTAAGCAGATGACTCTCCAGAGCAATATCAA
CGGGCTCGTGAAAGATCCTAACATCGGCAACGATTCTATCGAATCCATCGTAGGCCGCAT
GCTCCAGGCTTACAAACAGGACATCAAGACCAACTACATCTTCAAGGAGCCAATGAAGGC
ATACGCTTACTATGCGCTCTTCCAAACGGTACAGTTGGGCAATGTGAATACACTTATCTT
CAACCCTCGCAACAACAAAGACGACGTGAAGGTATTTGCTGCCGTAGCAACCAGTTGGGA
CACCTACTATCCTGGCGCTGAGCGTGGCAAGAACCTCCACAATATCGCCATCGAGGGAAT
GAAAGACATCCGCATCATCGAGAACCAGATGGCACAGCAGCAGATTGAGGCCAGCAAGGT
GAGCGTAAACGGATGCATCGAACTTGCACTTCAGGACAACAAGGGACAGGTACGCCGTCT
CTCCGACCTCAAGGGCAAGGTGGTACTGCTCGACTTCCATCTCTTCGCCAGCAAAGAGAG
CACCAAGCGCATCATGATGTTGCGTGAACTCTACAACAAGTATCATGCTGCCGGACTGGA
GATTTATCAGGTATCAGTAGACCCTGACGAGCACTTCTGGAAGACCTCTACCGCTGCCAT
CCCTTGGATTTGCGTACGCGATGAAGATGGCATTCAGGGCAAGAGTCTGGCTCTCTACAA
TGTCCAGAGCATTCCTACCTTCTTCCTGATCGACCGCACCAACACCCTGCAGGCACGTGA
TGCACAGATTAAGGACATAGAGGCAGCCATCAAGAACCTTCTTTAAGATAACCAGAAGAT
AACCAGGAGTTAGAAGTTTGGAGAGAACAGTTTCGGCTTTTCACCTTCCAGCTTCTAACT
CTTATTCTTTAACGTCAGTTCTGTATCTGCTTTCATGATAACATAGATGGCAATATCAGA
ATACGAACCATACAAGGAACTTAAGAACAAAAAAaCGATAAACTTTTAAACCCTAAAAAa
TGAATAAGAAATTTTTAGCAATGGCAGCCTTGGCGCTTATCACAACTGGAGCACAGGCTA
AAGTAAAGTTGCCACACATCTTGGGTGACAACATGATTTTACAGCAAAACACAGAGGCTA
GTCTCTGGGGATGGGACAAACCAGGAACCACAGTAGAGGTAACCACCTCATGGTCTGGGA
AGAAATATTCTGCCAAGACCGGAAAGGATGGCAAATGGGCTATCAAAGTACAAACCCCGA
AGGCGAGCTACAACCCACTCTCCATCACTTTCGATGATGGCGAAAAGACCACTCTCAACA
ATGTGCTGGCAGGAGAAGTATGGGTTTGTGCAGGTCAGAGCAACATGGAGATGCCTGTAA
AAGGATTCGGCAACTGCCCTGTAGAAGGTTACAACAAGGCGGTGCTCGAAGCAAACCAGT
ACAAAGGCGTACATTACGTAAAGATTCCTAGCGTAATGAGCAGCAAACCGTTAGATGATG
CCAACTGCGAATGGAAGGAGGTTAACCCGGAAACCGTAGGCGATGCATCTGCTACAGGAT
ACTTCTTTGCACAGGTAATAAACAAGACTCTTGATATTCCGGTAGGTCTGGTCATGGCAA
ACAAGGGTGGAAGCCGTGTAGAAAGCTGGCTCGACCGCGACTACCTGAAGAAGAACACCA
AGGAAGATCTCGACTCTGTAAAGATGACCAAGAACCCTAAGTTTAAGTGGGATTTCCTCT
ACCCTCTTCTCTGGGGTAACGGAACTTTCCACCCTATCCTCAACTATAGCGTAAAGGGTA
TTCTCTTCTATCAGGGATGTTCTAACGTGGGCGACCCGGACGGCCAGTATACCAAACGTC
TTGCCGACCTCGTTGCCCAGTGGCGCAGAGACTTCAAGCAGGGCGAACTGCCATTCTATT
TCGTACAGATTGCACCTTATCATAATGGCGACGTAAATGGCGATTGGGGACCTAAGCTCC
GTGAACAGCAGTTCAATGCAGCCAAGGTGATTCCAAACAGCGGCATCGTCTGTACCGAAG
ACCTGGTTTACCCATACGAGGTTGAGCAGATTCATCCATGTCAGAAACAGCCTGTAGGCG
AACGACTTGCACTTCAGGCACTCAGCAAGACCTATGGCATGAAGGGACTCTTCAGCGAGA
GCATGACCTTCAAGGAGATGAAGATTGTAGGTGATACTGTAAAGGTGCATTTCGACAACA
CCTACGGAGCCTACAACCGCTTTGAAGGTATCGAAGGTTTCGAAGTTGCAGGCGAAGATA
AGGTATTCCATAAGGCTACAGCCAAGCACTTCTGGCAGGAAGGCAACGATCCTTGGAATG
AGTGCGTCATCGTAACCAGTCCTGAGGTAAAGAAACCAGTAGCCCTTCGCTACTGTTTCC
GCAACTTCCAGCTCGGCAATATGGCAAATGCAGGCAACCTGCCTCTCTTCCCATTCCGTA
CAGATAATTGGTAAATAACAGATAACCAGCGGCCGATCTTTGTTCAGCAGTCAAAGACCG
GCCGCTTTTCGATTATAACATGATGATAAATCCTTTTCCATTAAACATCAATCATTATAC
ATTAATCATAATATGAGTCACGTATTAGATAAGTTTCAGTTTTGCCCGGTTTGCGGCTCT
AATCATTTCGAAATCAACAACATCAAGAGCAAGAAGTGTAAGGACTGCGGATTCTCTTAT
TACCTCAATCCAAGCAGTGCTACGGTAGCTCTCATACTCAACAGTAAGGAAGAGCTCCTG
GCAGTAAGGCGCAAGAAAGACCCAGCCAAGGGGGCACTCGATTTGCCAGGCGGTTTTGTT
GACATGGATGAAACAGGTGAAGAAGGTATGGCAAGAGAGGTAAAAGAGGAAACCGGACTG
GATGCAACTGAGGTTAAGTATCAGTTCAGCTACCCAAATCTCTACCTTTACTCAGGTTTC
ATGGTTCATACCCTCGATATGTTCTATGAAGTGAAGGTGAAAGACGACACTCATATAGAA
GCAATGGACGATGCAGAAGAATCATTCTGGATACCATTGAGCAGACTCAATCCTGATGAG
TTTGCATTCGATTCCATACGCAAGGGGCTCCATCGTTATTTGGAAACAAAATTGGGGTAA
AAAGGGTTCAATACAGCCAAATATGGCTCCCAAACATTAAAAAAaCCAAAAAAaCACCAT
ATAATAAGGTATAAGCAAAAaGTTTACTTACTTTTGCCAACCGAAAAAAaTTGTGTATAA
GCTTATGCAAGAGAATTTAGTAATCGTCGAGAGCCCTGCGAAGGCTAAAAAGATCGAAGA
GTTTTTAGGTAAGGACTATAAGGTTATGTCTTCTTACGGTCATATCCGTGACCTGAAGAA
GAAGGAACTTAGTATAAACGAGAAAACCATGGAACCTGATTATGAGATTCCAGAGGAAAA
GAAAAAaCTCGTTACAGAATTGAAAACGAATGCGAAGAAAGCCAAGAAAATCTGGTTAGC
ATCCGATGAGGACCGCGAGGGAGAAGCCATCAGCTGGCACCTTTGCGAAGTACTGGGATT
GGATGAGGAGAAGACAAACCGTATTGTCTTCCACGAGATTACCAAACAGGCTATTCTTGA
TGCAATCAATAACCCACGCCATCTGGACATGAACCTGGTGAATGCTCAGCAGGCTCGTCG
TGTACTCGACCGACTGGTAGGTTTCAAGCTTTCTCCTATCTTGTGGAGAAAGGTTAAGCC
AGCCCTTTCTGCAGGTCGTGTACAGAGTGTTGCTGTCCGTCTGATAGTAGAACGTGAGCG
TGAAATCCAGAAGTTCCAGAGTGTTCCATACTATCGCGTTACCGCTATTTTCGCCCTGAT
CAGCGACAGCGGCAATGCAACAGAGGTAAAGGCAGAACTGGACCAGCGATTCAATACCCA
CGAAGAGGTTGAAGCTTTCCTTGAGAAGTGTAAAGACGCTAAGTTTATGGTTGAATCTGT
AACCAAAAAGCCTTTAAAGCGTTCTCCTGCACCACCTTTCACTACTTCTACTCTGCAACA
GGAGGCAGCACGCAAGCTTGGTTTCACCGTTGTACAGACCATGATGATAGCCCAGAAACT
TTACGAAAGCGGACGCATCACTTACATGCGAACCGATAGCGTAAACCTCTCTACGCTCTG
TTCCAACGCCAGCAAAGATGAGATTATCAGAGAATATGGCAAGGAATACAGCCAGACTCG
TGCCTACCACACCAGTTCAAAGGGTGCACAGGAAGCGCACGAGGCTATCCGTCCTACATA
TATGAATGAACCAACCATCGAAGGAACCGCTCAGGAGAAGCGCCTTTACGAACTCATCTG
GAAGCGTACCATTGCATCTCAGATGGCTGACGCACAACTCGAAAAGACAACCATCAACAT
CAATATCGGCAACACAAACGAAAAGTTTGTTGCTACCGGCGAGGTTGTTTCATTCGATGG
TTTCCTCAAGGTTTATCTCGAGTCAACCGACGATGAAGAGCATGCAGAGGATTCTTCACA
CATTCTTCCAGCCTTGAAAGAAGGCGATGAATTGCAGCGCAGAGAAATCCTTGCTACAGA
GAAGTATTCTCTGGCTCCTGCAAGATACACAGAGGCCAGTCTGGTGAAGAAACTGGAAGA
TCTCGGCATCGGCCGTCCATCTACCTATGCTCCAACTATCAGTACCATCCAGCAGCGTCA
ATACGTAGTAAAGGGTGACAAGACGGGTGAAGAGCGCACATTTACCATAGATTCTCTGAA
GGGCATCAAGATAACCCAGAAGTTGAAGAAAGAGATGGCAGGCTCTGAAAAGGGCAAGCT
TCTGCCTACTGATATTGGCATCGTAGTAAACGATTTCCTGATGGAGAACTTCCCGAACAT
CATGAACTACAACTTTACGGCAGACGTAGAGAAGAAGTTTGATGATATTGCAGAAGGAAA
GACCGAATGGACCAACTGGATGAAGGATTTCGACAAGGGCTTTGAGCCTGAAGTGAAGGA
AGTCCTGGAAGCCCGCAACCAGCACAAAGCCGGCGAGCGCAATCTCGGAAATGATCCAAA
GACAGGAAAGCCAGTATTCGTCAAGATTGGCCGTTTTGGACCAGTGGTACAGATTGGTTC
TGCAGAAGACAAGGACAAGCCTCAGTTTGCCCAGCTGCCATCAGACAAGAGCATCGAAAC
CATCACCCTGGAAGAGGCTTTGGAACTCTTCAAGCTGCCAAGAGAACTCGGTGATTATGA
AGGCATTACTGTAACAGTTGGCTCTGGTCGCTACGGCCCTTACATCCTCCATAACCGCAA
GTATGTTTCTATTCCAAAGGAGGATGATCCGCTGACCATCACCCTGGATAGAGCCATCGA
ACTGATCAAGGAAAAGCGCGAAGCCGAAGAGAAGCGCCATCTCAAAGTCTTCGATGAGGA
CGATAAGATGGAAATTCTCAATGGCAAGTATGGTCCATACATTGCTTACGACGGCAAGAA
TTACCGCATTCCAAAGGCAAAACATGAGAGTGCAGAGGAGCTTACATACGAGGAGTGTAT
GGAAATTATCAAAGCTGCTCCAGAACCAAAGGCTAGAGGCAGAAAGAAATCATAAACATG
CCTCATTGACATAGAAACAGAAGAAAATGAAGTCAATCATCATCATAGGATACATGGGCG
CCGGCAAGACAACGGTCGGCAAAGCCCTCGCCAAAGACCTTGGCGTTATGTTCTACGATC
TCGACTGGTATATCGAGAGCCGAATGCGCAAGACCGTTAAACAGATCTTCGACGAAGTTG
GAGAAGAGGGATTTCGCAAGATAGAGCACAATATGCTACACGAAGTGGCAGAGTTTGAAA
ATGTAGTGGTAAGTTGCGGAGGAGGAACACCATGTTTCTTCGACAACATGGACTACATGA
ACCAACTTGGCGAAACGTTTTACCTGAAGGCATCTCCAGAGACCCTTCACGCTCATCTGA
AGATGGGCAAAGGCGTACGCCCTCTGCTGCTCAACAAAACACCGGAAGAGGTAGACAAGT
TTATCCATGAGCAGCTGAAACTTCGCGAGCCTTACTACGAGAAGGCAAAACACATCATCG
ATATCAACGTGATGGACAATTATGATAAAATCAACGCTATTGTTCAGCAGATCAGAGACC
TGCTGAACATATAGCCGTATCTAATAAAATAATAAAGGTAACAAACAAAACTGATTTCCA
GCAAGCAAGATTAGAAAATGAAGAAATGGACTATTGAAGACTCGAAGGAGCTCTACAACA
TCTGTGGTTGGGGTACTTCTTACTTTGGCATCAACGACAAGGGTGATGTCTATGTAACTC
CATGCAAGGACAACACACAGATAGACCTGCGCGACATCATGGACGAGTTGGCATTACGCG
ACATCAACGCTCCCGTACTGCTCCGTTTCCCAGACATCCTCGACAACCGCATCGAGAAAA
CAGCCAGCTGTTTTCAAAAGGCAAAGGAAGAGTATGGATACAAGGGAGAAAACTTTGTCA
TCTATCCTATTAAGGTGAACCAGATGCAGCCGGTCGTTGAGGAGATTATCTCTCACGGCA
AGAAGTTCAACCTCGGACTGGAGGCTGGCTCTAAGCCTGAACTCCACGCCGTCATCGCCG
TACAGGCACAGAGCGACTCGCTCATCATCTGTAACGGCTACAAGGACGAGAGCTACATCG
AACTTGCCTTGCTGGCTCAGAAGATGGGCAAGCGCATCTTTATCGTAGTAGAAAAGCTCA
ATGAGCTGGATATCATCGAAAAGGTAGCCAAAAAGCTCAACGTAAAGCCAAACATCGGTA
TCCGCATCAAACTGGCTTCTTCAGGTTCAGGCAAATGGGCTGAAAGCGGCGGCGATGCAT
CTAAGTTCGGCTTGACCAGCGCAGAACTGCTCACAGCCCTCAAGAAGATAGACGAGATGG
GATTCCACGACTGTCTGCGCCTTATCCACTTCCATATCGGAAGTCAGATTACCAAGATTC
GCCGCATTCAGACTGCTCTCCGTGAGGCAGCCCAGTTCTATATTAGCCTCCACAAGATGG
GTTACAATGTAGATTTCGTAGATTGCGGTGGCGGACTCGGTGTAGATTACGACGGCACCC
GCTCTTCCAGCAGCGAGAGTTCCGTAAACTACTCTATCCAGGAGTATGTGAACGACTGTG
TCTATACATTCGTAGATGCAGCCAACAAGAGCAATATCGAGCACCCTAACCTCATCACCG
AGAGCGGTCGTTCGCTCTCTGCCCATCATTCTGTCCTGGTCATCGATGTCTTGGAGACAG
CTTCCCTGCCAGAAATGCCTGAGGAGTTTGAGGCGAAGGAGACCGACCACCAGCTGGTGA
AGGATCTTTATGAGATATGGGACAACCTGAATCCTCGCAACATGCTGGAAGACTGGCATG
ATGCCGAGCAGATTCGCGAAGAGGCCTTGCAGCTCTTCTCTCACGGCATCGTAGATCTGA
AGACCCGTGCAGAGATTGAGGCAATGTACTGGAGCGTGTGCCACGAGATCAACAATCTTG
CCAAGCACATGAAGCATGTACCTGAGGAGCTCAGAGGATTGGATAAGATTCTTGCCGACA
AGTATTTCTGCAACTTCTCTCTGTTCCAGAGCCTGCCAGACAGTTGGGCTATCGACCAGC
TCTTCCCTATCATGCCTATCCAGCGTCTGAACGAGCATCCTACCCGCAACGCCACCTTGC
AGGACATCACCTGCGACAGCGACGGAAAGATTGCCAACTTCGTTACCGACGGACATATCG
GCAACGTTCTTCCTCTTCATCCATTGAAGAAAAACGAGCCATATTATCTCGGTGTTTTCC
TCGTTGGTGCCTACCAGGAGATTCTGGGCGACATGCACAATCTCTTCGGCGACACCAATG
CTGCCCACATCTCTGTAAAGGACGGCAAATATTGCATCGACCAGATATTCGATGGCGAGA
CCGTAGAGGAGGTATTGGATTACGTACAGTACAATCCGAAGAAGCTCGTCCGCCAGTTGG
AGCAGTGGGTAACCAAGAGTGTGAAGGAAGGCAAGATTTCGCTCGATGAGGGCAAGGAAT
TCCTGGGCACCTATAGAAATGGTCTCTTCGGATACACATATCTTCAGTAAGAATTAACAG
TTGATAGTTAATAGTTTACAGCAAGATTGCCCTATAAACTATTAACTATTAACTATAAAC
TAAACTTAAAAaTGGAAAAaGTAACAGTAGTAAAGGTAGGCGGTGCCATCGTTGAAGACA
GCGAGCAGCTGGCACAGCTCTTGAAGGATTTCGCAGCCATTCCTGGCAAGAAAGTATTGG
TACATGGCGGTGGCCGCCGTGCCACTAAGGTAGCCGCAGCCCTCGGCATAGAGAGCAAGA
TGGTAAACGGCCGCCGCATCACAGATGCAGACATGCTGGAAGTGGTAACAATGGTTTATG
GCGGTCTGGTCAACAAGAGCCTGGTTGCCAAGCTCCAGGCTAACGGCGTGAATGCTCTCG
GTCTGACCGGTGCTGATATGGACGTAATCCACAGTCACAAGCGTCCGTTGAAGGACGGTA
TCGACTTCGGATTCGTGGGCGATGTAGAGCGTGCCAACGGCAAGATGCTCCAGACCCTTA
TTAATGAAGGCATTACTCCAGTGATGGCCCCATTGACCCATGACGGCAAGGGCAATATCC
TCAACACCAATGCCGACACCATAGCCAGCGAGACAGCCAAGGCTCTGGCTCCTTACTACG
ATGTGACATTGATATATAGTTTTGAAAAGAAAGGCGTGCTCAGTAATCCTGAGGATGACG
ACAGCGTGATTCCAGTGATTACCCATGCCGATTTTGAGAGATATAAAGCAGATGGTACCG
TGGCAGGCGGCATGATTCCTAAGTTGGAGAATGCCCTTGCAGCCATCGATGCTGGTGTGA
AAGAGGTGATTATCACCCTTGCTACCGCCATCGACGGAAAGCACGGAACGGTGATTAAGT
GAAGAACGAAGAGTGAAGAGTGAAGAATTCATTACCTTTTTtCTTAACAAGAGTTAAAAA
TAGAAATAATTTAAGATTGGTTGTAACTTTCTTATAACATAGTCGTCATTAATTATAGAG
GGATGAAAGAAATCAGTTTCCAGAACGATGTTTTGCCGCTGAAGAACAAACTCTTCAGGC
TGGCCCTTCGCATTACTCTCAACCGGGAGGAAGCGGAAGACGTTGTGCAGGATACGCTGA
TTAAAGTCTGGAACGCCCGCGACAGATGGCAGGAGCTTGACTCCATCGAGGCATACAGCC
TCACCATCGCTCGCAACCTCTCGCTCGACCGCATCAAGAAGATGGAAAATCAGAATGATT
CGCTGGAAGAGCAGAATACAGAAAGGTTAGACGAAAACACTTCCACCCCCTCCGAAAGGA
TGATTCAGAAAGATAAACTGAACATCGTAAAGAATATTATCGACGAGTTGCCTGAAAAGC
AGCGCAGCTGCCTGCAGCTTCGAGACATCGAAGGAAAGTCCTACAAGGAAATAGCAGACA
TCCTCTGCATCACGGAAGACCAGGTCAAGGTGAACATCTTCAGGGCTCGTCAAACAGTCA
AACAAAGATTTCAACAATTCGACAGATATGGATTATAAGTACATCAACCAACTTTTGGAT
CGCTACTGGAAGGGCGAGACTTCTCTCGAAGAAGAGGAGATTCTCCGCGCATTCTTCAGC
CAGGACGAGTTGCCTGCCGAGCTGAAACCATACCAAGCGCTCTTCTCTTACGAGATGGGC
GAGGCTAAGCAAGAGGCGCTGGGTGATGACTTCGACCAGAAGATGATGGCGATGATTGAG
GACGAATACACCAAGAAGCCTAACAAGGCAAAGGTGATTTCTTTGACAGAGCGTCTGAAG
CCTCTCTTCAAGGCTGCTGCCGTGGTAGCTATCATCCTGACATTGGGCAATGCTGCTCAG
GTTCCTTTCCAGAGCAATGACATTGATTCTGTTGAAAACGTAGGATACATCAAGAGTGGC
AAGGGCGTGTCCGTAGCCATGGGAGATTCTGCTTCGGTTGATTCTATGCAACGCACAGGC
ATCGATCAGGTAAGCACTCCAACAACGTCTCCAACGTTATTAAAGTAGATTATTTCTATG
CTTTCTCTATAAAAAATCATGTTTAGTAAAACAATTCTGAAGCTGTGAAGTTTCAATTCT
CTCAAATTTTTCATAACATACTAACGTAATAGGGCTGCCAGGATGTACTGGCAGCCCTTA
CTTATTTAATATATTTTGCACGCAAGCGTATGATAAAGGATACACAAGTGGCTCAATTTA
TCGCCACTGCGAGGCTTCATTTAAGCCTTCTGCCGGTCATCATAGATGACACTTACTAGG
CTCAATATAAGCCACTTAACCTATTATCAAGAAGCATCTGAAAGGCTATTTCCCCTAATG
GGGGTTAACAGAGTTAACAGTTAACAGCCCAAAATGCCTACTTTCCCCCACTCACATATA
ATAATAAGTATATATATTTATATATAATATAAGGTATGGGAGAGGGGGAGGATGCAAAAA
ACAGCTGTTAACTGTTAACCTGTTAACCCTTTGCCCCTTTTGTTAAAAATACTAACTCAT
AGTTTTCTCCTCCAGAACTCACCGTTTCTCGGGGCAGAAGTCATCGTTTTCTTCTTGGGA
ATACATCGCCTACCGGATGGAAATCCTTGCATTTCTTTATGATTTCATGCTAAAAAAATA
ACACGGACAAATTGAATTTGTCCGGACAAATTGTCCGAGCGTTCATAATTCGCTGATTAT
TGGATAGTTACAAGCGTCCGGACAAGCAAGCCGGACAAATTCAATTTGTCCGTGTTTTAT
TTTTCAGCCGAAATCAGCCATTTTGTTTATTGCCAATAAACAAATTTGCGGCTTTTTATT
TACTGGCAATAAACAAATCGGATATAAGTTCTATCATCGAAGCTCTTATTGCCCTCTACG
ATGCCCTTGGTGGCGATAAAGGAATGGATGTTCTGAGGGTCGTTGGCTATCTGCTCTGCC
AATGCCGCCTCGCTCGCTGCCAAGGTTGGCTTCAGGAACGGATATCCATCGCTCGCCAAA
ACTATCTCGAAGGAAGAAGATGGAATTGTATCTGATGCAGAAGCGGAGCCTGAGCAGGAA
ACAGGATCTTGAACAGAACAAGAGTCTGAAACAGAGACAACCTTCACTCCCTCCCGATAG
ATAGGAAATCCATCAATAACCGTATAGGTCTGGTTCTGACCCGAAAGCATCGCCTTGATA
AGCAATGGCTCTATCTGCTTTCTAGCCTCAGCAGGCGAAAGGCCCTGCTCTATCAGCTCT
ACCCTCTTACGGGCAATCTTCTCCTCATAAGGCTTGCCGTTCTCATAGAGCTTTCCGCCG
ATGATTGCCTGACAATCACCCACCATCCAGACTTCATTCCTTGTCCGGCTATAAAGGATA
GCCGAGGCGGTAAGCCGCTCTTCCGGATGCTCCTTCAACCGCTCTTCCACTCCTAGCTTT
TCATACACCTTATTATATATATACGCCATTACGCCCTGGCAGAAATCATCTACCGAGGCA
TCCGCCTTCAGTTCCTCCCGGATATACTCCGAGATAAGCATCATGGCGTATCTTCCGTTC
TTCATATCAGGATTGAGATGCTTCGGCGTCTTGCTCGTACTGCCATCTATCACAGCGATG
AAATCATCGGTAACTACCATTCCATCCTCACAAGCCTCAGGGCTCTTCTTTCCTATGATA
CTGCTTTCTATAATCTTCATAAAATCAACTTATCTATCCGGTTATATATCTGAAAAAAGG
CTACCCATCCAGGTAACCTTTTTACTCGTTTATTTATCTCTTAAGCCTTCACCTTCTTTA
ATCTGATAACCAGCTGTATGAAACTTGGGATCATGATGCAGAGAGAGAAGCCTACGGCAT
AATACATCGTTTTCTCATCACCATGGAAGAGGTCGATGAGTTTGCCATCGCTCTGAGGCA
TGATATTGGACAGGACATACGCCATCGTATTATTCACCCAGTGGAGCAGGATGCCCGGAA
CAAGACTCTTGGTGCGATAATACATCCAACCCAGGAGTAAGCCCAGCAGGAGAGCATTGA
CAAACTGCGCTACGTTGGCGTGAGCCAGACCGAAGATGGCAGCCGAAATCATGATGGCTA
CCCAATGGTTCTTCTTGCTCATAAGACCCAGCAGGGTGCGGAGAATGGCTCCACGGAACA
CAACCTCCTCAGCAAAAGGCGCCAGAACGCCGATAGCCACATAGCCCCAAGGCTCCTTCA
TGAGCGATGCGAGTATCTGCTCGGCATTCTCGTCCATCTCGATGCCTATCTGCTCATATA
TGAGCTCCAGAGGAATGATAGTTCCCAGGGAGAACAATGCCACCCAGAGAAGCGTTGTCC
AAGGCTTGGAAAGCAGATAATCGCGGGTCAGCGGTGTCCACTTCGTCTTCAGGAAGATGA
CGAGGGTGATAACGTTGCTGAACGCTGAGGTAAGCGCCATCAGGATAGGATTGCTGCCCG
AACTGATAGCCAGGAGCGTTGTCTGGTAACCTTCGCCCTTAATGCCCGCCCAGATTCCTG
CGCCAGCATACATCACGATAATCTGTACTACTATAAATATAATCAGGTAGAGGACGATAT
CCGTCAAACCTCTCTTTAAATTAATCTTTGCCATTGCTTTTACTGTTTATAATTAATCGT
TTATAGTTAATAGCATTCTCGCTATCATTCCGCTTCCTTTTCAAAGAGATCCAGCACGGT
CTGCTCATCCTCTTTCAGCTGCGCCGCCAACTCCTCGGGACTGTCAAACTTCTGTTCGCC
CCTTATTCGCTTCACGAAGCTTACGAGCAAGAGCTGGTCATAAATATCCCCGTCGAAATT
GAAGATGTGCGTCTCTAGCGTCAGTTGTCTGCCATTGAAGGTTGGGCGATTGCCCACATT
CATCATTCCCCGTTTCCATACCACCGTATTCTCCAGTCTTACCCTTACGGCATAGACACC
AGGGGCAGGAATCAGCTGTCCGAAGTGAGAGATGTCAAGATTGGCTGTAGGGAAACCGAG
CTTTCTGCCTTCATGGAATCCGTTCACCACCTTTCCGATGAGGGTGTAAGGGAATCCGAG
GCACCGGGCTGCCATCTCCACTTCTCCCTCTTTCAGGAAAGAGCGGATTACGGAAGAAGA
GATGTTGATGCCATCTATCTGGAAGGCTTCGTTCCTGATTACCTCGATGCCCATCTCCTT
GCCATAGCGCACGTAATCTTCGAAAGTCTCCTCGCGGTTGTGACCGAAGCGATGGTCGTA
GCCTATGAAGAGTTTCCTTACGTTGAGATGGTCGTGGAGCACCTGCTGCATAAACTCTCT
TGCCGACATGGCAGCCATCGCCTTGTCGAAATGCAACACCACAGCATTATCCACTTCCGT
CTTCGAAAGCAGCAGCAGCTTGGAATCGAGCGTACTCAGCATCTCTGGCTGGTAATCCGC
CTGCAACACCTTGCGGGGATGCGCATCAAAGGTGATGACGGTAGATTGCAAGCCATCCTT
TCGTGCCGTCTCTACGAGATGATGAATCAGGAACTGATGTCCCCGATGCACCCCATCGAA
GAAACCGATGGTTGCCACACAAGGCGGCAACTGCACGATATCATTATAATGTATTGTATT
CATAAGGACTGTCTTTAACATTCATATCAGAAGAAGAACTCCGATGGATTATCTTCTCTT
TGCTATCATTCTCTTAAAAGTTCTCCACAGCTCGCCCACCCAAAGTACAACGGAGGTTGA
GCCGATGATGAGCAGCCACTCGTGGAGCGACAATGGTGTGGTGCGGAACATTTCGCCACC
AAAGGTTACGATAATCCACTGACCCACCAATACCAGTACAAGCACCAGAATCATTCCCTT
ATCCTTCAGGAAATGGCGGAAAGCAGTATGATGGCTCATCAGCGCCTTGGCATTGAAGAG
GTTCCAGAACTGTATCATCACGAAGGTGGTGAAGAACATGGTCAGTTCATGCACATCTAC
GCCACCCTTGCCTCTGCGCTCACAGTAAACCAGCAGGGCAAACATAACGAGGAAGAAGAC
GATGCCGCAGAACAGAATGCCGAAACCGATGCTCTTGTTGATGATGAAATCGGATGCCTT
GCGTGGTTTATCCTTCATCACCTCGTGAGATGGAGGCAATGAGGCAAGTGCCAAGGCTGC
GAAGGTATCCATGATAAGGTTCACCCAGAGAATCTGGGTTACCGTCAACGGCATTTCAGT
TCCGATAACTGAGCCGCCAAGCACCAGCAGGAGGGCTGCTACGTTTACTACCAACTGGAA
GAAGAGGAAGCGCTGCAGGTTGCGATAGAGCGAGCGTCCCCACATCACGGCATTGGCGAT
AGACTTGAAGGAATCATCGAGCAGGGTCATATCCGAAGCCTCCTTAGCCACGGAAGTTCC
CGAACCCAGCGACAAGCCCACATGAGCATAGTGAAGCGCCGGAGCATCGTTGGTACCGTC
GCCTGTTACGGCAACCACCTCGCCACGCTTCTGAAGCATGGCCACCAGTCGCTGCTTATC
GGTAGGACGGGCACGGCTCATCACACGAATATCCTTTGCCCGTTCGTAAGCCTCTTCATC
AGAAAGAGCCTCCCACTGTTCACCCGTAATCATCTGCTGGTCGAGCGAGGTCAGAGAGCC
ATCTGCTCCGATATTCTCAGGTTCATCTTCGAAGACACCTATCTGCTTGCCTATCTCCAA
GGCGGTGGCAGCCGTATCACCCGTAACCACCTTCACCTCGATACCCGCATGGCGGCACTC
CTGCACGGCGGCAGGAACATCCGGACGGATAGGATCAGCAATGGCTGCAATGGCCTGCAA
CTGAAGATCGTTGGCATCGAGAAGTGCTACCACTTCGGCAGTAGAGGTTCTGGAAGTTCT
CATGATAGAAGCTTCTATCTTCTTATAGGCGAACGCCAGGGTTCTCATCGCCTTATGCTG
CCACTCATCGAGTTCTTCGGCTGACTGTCTCTGCATTCTATCTTCGATGATGCATTTCTT
CATCACGATTTCAGGCGCACCCTTTACGAAGAGATAGGTCTCGCCATCAACTTCTGCCAA
GGTTGCCATCATCTTTCTCTCGGTAGAGAAAGGCAACTGCTTGAGCACGTTCACCTGCTT
GCGAAGTTCTTCATAATCCTTGCCCTGGGCATCGAGCCAGAGCAGGAGAGCCGACTCGGT
AGGGTTTCCGATAGGTTTGCCGTCATTCAACTCAGCTGTAGAGTTGAGGGCAATGGCAGT
ATCGAGCAGCGCCTCATCGCCCTGCTTGAGTTCCAGGGCACTCACCTGCATTTTGTTCTG
GGTAAGCGTACCGGTTTTATCGGTACAGATTACGGTAACGGCGCCCATGGTTTCGCAGGC
ATGAAGCTTGCGCACCAGATTGTTCGACTTCAGCATCCTTCGCATGTTGAGCGCCAAGGA
AAGGGTAATCGCCATCGGCAATCCCTCCGGCACCGCCATCACAATCAGGGTAACAGCCAT
CATGAAGTATTTCAGCACGATCTCTGCCATATAGAAATAATCCTTGCCGCCCCATGCCGG
ATTGGTGAGGATATCGTGAATCAGGAAGATGAAGAAGGCTGCCACAGATACCACGGAGCC
TACCTTGGAAATCATCTTAGCCAACTTGTCGAGCTGCATGTGAAGCGGTGTCTCCACCGA
AGTCTGCTCGGTAGATTTCTTCGCCACCTTACCAATCTCGGTAGCATCGCCCACGGCAGT
AACCACGAACTCGCCCCTGCCATTCATCACCATGGTAGAACGGAGGATGACGTTGCGAGG
ATAGGCTCCATCCCCACCGCCTTCCAGAGATTTCTCGGCAACAGGTTCGCCCGTAAGGGC
AGATTCGTTAATCTGCAGGTCGTTGCAGACGATGAGTTCTCCATCGGCAGGCACCTCGTC
GCCCACTTCTACGAGCACTACATCTCCCACCACCACATCGTGGCGCGGAATCTCCATCAC
CTTACCATTGCGGCGCACCTTAACCGGCTGCTCTTCGCTGAGCGCCGTGAGCAGATTAAA
CTTCTTGGCAGCATCGCGCTCAAAGTAGAAGCCCACGGTAGTAGCAAGGAAAACAGCCAC
GAAGATACCGATGGTCTCCATGAAATTCTTTTCGATAAGAGCAAGGATAAGGGATACAAA
AGCCGCCACAAGAAGTATCTGGATAATCGGGTCGCGATATTTATCCAAATACAATTTCCA
TAATGAAGTACGTTGAGGAGGGGTAAGCACGTTCTTGCCATGCTGTTCCCTACTCTGTTT
AACTTGTTCATCGGTAAGACCGATTCTTTTATTTTTGTCTATGTCCATTTCTGAATAGAA
ATTCTTTTCCTTTTTtGTACGATTAATAAGTACATACGCACGTGTGCGCACATAATTTGG
TGCAAAGATACGCTATTTTTCTGATTCTAAGAAAATTTTTAAGATTTTATTTGGTTATTT
GCCCAAAATCTAGTATCTTTGCACTCGAATTTAATAAAAATTCAACGGACTTGTAGCTCA
GTTGGTTAGAGCAACAGACTCATAATCTGGAGGTCCTAGGTTCAAGCCCTAGCTGGTCCA
CGCTTCTATTACAGCGACTTACGAGCAATCGTAGGCCGCTGTTTTtCTTTTTtCACAAAA
CGTATCCGACAGAAAAAAAaGAGGCCAACTGGAGCTTTTGCAACCAAGTTGCAGAAACCT
TTTCGTAATTTTGCAACCGAAATAGAAAAAGGAACTGAATGTTCCTGGTTATATAGAACT
AAAAGTATTGCAAAATTATGGAAGAAATGAAACATTCTCACGAACATCATCATGAGCACA
ATCATGACTGCTCATGCGGCACAGAAGAACATGAGCACCAGGGGTGCGGTTGCCACCACC
ATCACCATGAAGAAGGCGGTTTGAAATCCAAACTCTTTCTGATAGGAGCAACCATCATCC
TCCTGATTATCGCTGTTTTCATCGAAAAGGAATACAGTCTGGCTACCTGGCAGTTACTCC
TCGTCTATCTCATTCCTTATTTATTGATAGGACACGAGACGCTGGGCGAAGCTGCAGAAG
GTATTGCCAAGGGCGATATGTTTAACGAAAACTTCCTGATGGCTATTGCAACCATCGGAG
CACTTTGCATCGGATTCTTCCCAGGATCAGATACAGAATTTCCAGAGGCAGTCTTTGTGA
TGCTCTTCTTTCAGGTGGGCGAACTCTTCGAAGGATATGCGGAAGGAAAGAGCCGCGACA
GTATTTCACATCTGATGAATATTAGACCGGATGTAGCGAATGTTGAAAGAAACGGAAAAa
TAGAGTCGGTTTCGCCGGAAGACGTCAAGATAGGAGAAACTATCGTAATCCGTCCGGGAG
AGAAAGTTCCATTGGATGGTATTGTTGTTGAGGGAAGCTCAGCCTTGAATACCATTGCCC
TGACAGGTGAGAGTATGCCACGGGATTTGAATGAAGGCGATACTATCATGTCCGGTTGCA
TCAACCTTTCAGGAGTAGTTCGTGTACGCACCACCAAGAGTTTTGGCGAAAGTACCGTAT
CCAAGATTATTTCTCTGGTAGAGAGTGCAGACAAGAACAAGTCGAAGAGCGAGGCCTTCA
TCACCCGTTTCGCCCGAGTCTATACTCCTATCGTTGTTTTCGCAGCCATTGCCCTGGCGG
TTATTCCTCCATTCCTGGCAGCAACAGGAATCGTAGGTGAAGGAACCTTTGGCGAGAACT
TCCCATTATGGCTCAACCGCGCCTTGATATTCCTAGTAGTTTCCTGTCCTTGCGCCCTGG
TCATCAGCGTGCCCCTCACCTTCTTTGGCGGCATCGGCGGAGCATCCCGGAATGGTATTC
TCATCAAGGGCAGCAACTATATGGATGCTTTAGCCAAGGTGGGAACCGTTGTGTTCGACA
AGACCGGAACTCTGACCCATGGAGAGTTTGCCGTGGCAGCTGTTCATGCTGATGATTCCT
GCCCAGACCATTCATCCCACGATGCAGATAATGTGCATATTGGCGAATATTCTGACAAGG
AGAAAATCCTGCTTCATCTGGCAGCTCATGCTGAACATTTCACTACCCACCCTATCGGCG
CAGCCCTGCGGACTGCCTTCCCGCAAGAAGCAACGGATGGCTGCGAGGTGACCGATGTAG
AGGAAATTGCAGGACAGGGTATCCGTGCCAAAGTGAACGGCAAGGTGGTTTGCGTGGGCA
ACAAGAAGATGATGGAAAGCATCGGTGCAAAATGGCACGACTGCAACCAGGTGGGAACCA
TCATCCACGTCGCCATTGATGGCAAGTACGCGGGACATATTGTGATCAACGACACCCTTA
AGGGAGGAAGCGCCCATGCCATCAGAGAGCTGAAAGAACTGGGAGTAGAGAAAACGGTAA
TGCTGACGGGCGACCGCAGAGAAGTAGGAGAAGATGTTGCCCACAAACTGGGACTGGACG
AGTGCCGCGCAGAACTGCTGCCAACCGATAAGGTTTCGCATGTAGAACAACTGCTGAAGA
CAAAAACAGCAGGCAAGACACTCGCCTACGTAGGCGATGGAATCAACGATGCCCCTGTAT
TGAAGCGTGCCGATGTGGGCATTGCCATGGGTGGACTGGGTAGCGATGCAGCCATCGAAG
CTGCCGATGTAGTACTGATGGATGATGACCCTAGAAAGATTGCCCTTGCCGTGAAGATAG
CCAGAAGAACCATTCATATCGCTCACGAGAACGTGATATTTGCCATCGGAGTGAAGGTTG
CCGTACTGATTCTCGCCACTATTGGTCTCGGCACCATGTGGATGGCTGTCTTTGCCGATG
TAGGTGTTACGGTACTGGCCGTATTGAACGCCATGAGAAGTTTGGGTAAAAATCGTCTTT
TTTATCGTTAAATACCAAAATAAGTTGTATCTTTGCAACCGAATTGTATTATACAATACT
GAATGGTTATGTATAAAAAAGACATTTTGACTATGAATAAGATTATCAAACTCATCTTCG
TGCTCTGCTGCTTCTGCGGCATTGCACAGGCTCAGCCTCAACGCCCTAAGCTCGTTGTAG
GCATCGTTATCGACCAGATGCGATGGGATTATCTCTATCGCTACTACGCCCGCTACGGCG
AAGGCGGATTCAAGAGAATGCTCGGAGAAGGATTCAGCGTAGAAAATTGCAAGATTCCTT
ATATCCCTTCGGTTACAGCCATCGGCCACTCTTCTATCTGGACCGGTTCCGTTCCTTCCA
TCCACGGAATTGCAGGAAATAACTTCGTGAAGGATGGAAAAGTAGTGTATTGTACTGCCG
ACGATACCGTCAACCCGGTAGGTTCTGACAGCAAGGCTGGCAAGATGTCGCCTCGCAATC
TGTGGGTAACCACCATCGGTGATGAACTCCGTCTGGCTACCAACAACCGCTCTAAGGTGA
TTGGTGTAGCCTTGAAAGACAGAGCATCCATCCTCCCTGCGGGCCATCACGCCAATGGCG
CTTTCTGGTTTGATGACAAGTCGGGCAAGTTCATCACCAGTACTTTCTATATGGATAAGT
TGCCTGAGTGGGTGAACAAGTTCAACAAGCAGAAACTCCCAAACAAGTATCTTTCCAAGA
AATGGGAGACACTCTACCCTATCGATTCCTACAAGGAGAGCACCAGCGATGACAACAACT
ACGAGAATGGAATTGTTGAAGGCGAAAAGGCAGTATTACCACTCGACCTGCCTACCTTAT
ATAAAAAGCATGGTTACAAGATTCTCCGCAGTACCCCATTCGGCTGCAACCTGACTTTCG
ATATTGCCAAGGCTGCCATTGAGGGAGAAAATCTGGGTAGAAACACAGATACTGACCTGC
TGACCATCAGCTGCTCCAGCACCGACTACATCGGACATCAGGTGGGCGTGAACGCCATCG
AAACAGAAGATTGCTATCTCAGATTAGATAAGGCATTGGCAGATTTCTTCACTTATCTCG
ACCAGACCGTGGGCAAGGGAAATTATCTCACCTTCCTCACCGCCGACCATGGAGGCGTGA
ACAACGCTACCTTCCTGCAAGACCAGCGAATCCCTGCCGGCATTTGGAACAAGAAGGGAC
TGGTAGATGAATTGAACAAGAGTCTGAAGACAAAGTTCAACACCGACAAGGACCTAGTAA
AGACCATTATGAACTATCAGGTATTTTTCAATACAGACATCATCGAGGAACTCGGTCTGG
ATTACGCAGCCATCAAGCAGGCGGTAGTAGATAGACTGAAGAAAGACAAGGACGTGCACT
ATGCCTTCGACATGGAGAAGACCTCTATCGAGAGCATTCCTGAAGAGTTGAAGTTCCGTG
CCATCAACGGTTACAACCGTGAGCGCAGCGGAGGTGTTCAGATAGTTCTGAAACCAGGTC
ACTACGATTATTACAGCAGCAAGGGAACTACCCACGGAGCATGGAATCCATACGATATCC
ATATTCCTTGCCTGTTTATGGGTTGGGGCATCCAGCACGGCGAGAGTGCTCAGCCTCACT
ATATGACAGATATTGCCGCTACCGTTTGTGCGATGCTGCATATTCAGGCACCTAACGGCT
GCATCGGCACACCGATATTCTAATAAAAAGCAAAAAGCCAGATAATAACAAAGGCTAGGT
TCACGATTCAGGAAACCTAGCCTTTATTTTTtATTCAAAAGAAGATGTTCTTCTATTCCG
AGAAGAACATCTCTTATTCTTCGTTCATAATCTTCATATATTCCTCGTAAGAAATATATC
TGCCACCCATCGATTTGAGATGAGGAGTCTCCAACTGACAATCTATCATCTTGCCACCGT
GCTCCTGCAAGTATCTGGCAAGGAAGATGAGGGCAATCTTAGAAGCTGACGGAACCCTGG
AGAACATGCTTTCTCCTATAAAAACCTTGCCGATGGTGACACCATAAAGTCCCCCTACCA
GTTCATCAGTTTCATTATCCCATACCTCTACGCTCGCCGCAAAGCCCTGCTTATGGAGGG
CAGTAAATGCCTGGATGATGTTCTCGCCCAGCCATGCGCCATCTTCCCAATACCGTCCGT
TGGTCTTGCTGCATCCCCGTATCACGCCATCGAAATCTTCGTTGATTCCTACGCTGTATC
GGTTCTTCCTCATCAGGGTACGCATAGAATGACTGATGTGGATTTCATCAGGGAAGATGA
CGAAACGCTTCATCGGACAGAACCAGAGTATTTCAGGCTGGTCACGGAAACTATACCAGG
GAAAGATGCCATTGCTATAAGCCAGCAACAGGCGGTCGATACTCAAATCGCCACCAATCG
CAAAGCATCCATCCTCATCGCCATAATGCGGATCGGGAAAGTAAATCTCGTCCGCAGTAT
CATCTATCTGTAATATCATACGCTTATCTTTTATCAAGAATATTCTTGACTAGACTTTCA
TTCTAATAATTAATCACCAGTTCCTTTCCGTCAAAGTCGACATGCGCCTTGCCACTCTTC
TTGAGTTTGCCGAAGAGCAGCGCCTTCATCAGGATCGGTTTCAGGCGGTTACCGATGACA
CGTTCCATCTCGCGGGCACCATATTCCTTGgTAAAGCCCCATTTCAGCAACTGTTCACGC
ACAGCATCGGTTAACGTTACGGTAACTCCCTTTGCTGCCAGTTTCGCATCGAGTTGACGA
AGTTTCTTGGCAAGAATCAGTTCTGCCATGTGCTTATCCATATCGTTGAACACCACCATG
TCGGAAAGTCGGTTGATAAACTCAGGCTTGAAAGTCTTCTTCACCTGTGCCAGCATCGCT
TCGCCACGACTTACGTTTCCATTGAAACCTACGCTAGCCCGTGAAGCATATTGTGCTCCG
GCATTTGAGGTCATGATGAGAATCACGTTACGGAAATCAGCCTTCTGACCCTTGTTATCA
GTCAGACGGGCATAGTCCATTACCTGGAGCAGGATGTTGTAGATATCGCTATGCGCCTTC
TCTATCTCATCGAGCAGGAGTACACAGTTTGGCGTCTTGCGGATGGCATCGGTCAGAAGT
CCTCCATCCTCATAACCCACGTATCCAGCTGGCGAACCGATAAGTTTTGCCACGGTATGC
TTCTCGGTATATTCACTCATATCGAAGCGTACCAGTTCGATGCCGAGTTCCTTGGCCAAC
TGCCGTGCCACCTCGGTTTTTCCTACTCCGGTAGGTCCCACGAAGAGGAGCGAAGCCAAT
GGTTTGTCATCATCTGTCAATCCCGCCTTTGCCATCATCACAGCCTCAACCACCTTGTCT
ACAGCCTTGTCCTGACCGTAAATCTTGTCGAGTATGCGCTGGCGGAGCGTAGCCAGAGCA
TCGTTGTTTTCATCTTTCATCGCAGCCGCATCAATCTTGCAGACTTTAATCAGAATCTGC
TGGATGATTGACTTGGTTACGTAAGAGCGCTGGCGATATTCCACAGGATGCACCTCCAGA
TAAGCACCCGCCTCATCCATCAGGTCGATGGCCTTGTCAGGCAGGCAACGGTTGCTGATG
TATTTGGCGCTGGCACGAACGGCATACTCCAGAGCATCCTTGCGATAAGTCACGTTGTGG
AACTTATTATATTTATACTGCAAACCCTCCAGTATCTTGATAGCCTCCTCCTCGGTAGGT
TCCTTGATGTCAATCTGCTGGAACCGGCGCACGATGCCCTTGCTCTGAGCCATATACCGG
TTGAATTCCTCATAGGTGGTAGAACCGATGAATCGGATATCACCAGCCTCCAGATATCGC
TTCAGCATATTGGAAGCATCCGGTCCGCCATCAGAGCCACGACCGGCACCTATCATATTA
TGAATCTCATCGATGTAGATGATGGTGTTGCCTTCCTTCACGGCTCCTTCCATCACCATC
TTGATACGTTTCTCAAAATCGCCGCGATACTGGGCGCCGGCAAGCATCTGTCCCATATCC
ATACCGTAGATGCGAGCCCCCTTGAGACGTTCAGGAACCTGGTTTTCGTTGATGAGTTTG
GCGAGACCATAGACCAGAGCTGTCTTGCCGACTCCGGCTTCTCCGATGTGGAGCGGATTG
TTCTTCTCGGCACGGCAGAGCACCTGGATGGTTCTGTCCAGTTCCTGTTCTCTTCCGATG
AGCGGATTGTGCTCTTCTACCTTGTCAGAAATACAGGTAACCAGCTGATGCCAATCCTGT
ACAACCTGTCTTCTGCCTTCTTCCTCGTCGTCATCATACTCGTTGGCATAATCGTCATCA
TCAAAGTCTGCTCCCATGCCCATGCCAGCCTCTCCTGTATCTTCTCCAATAGGATAATAA
CTGTCAACGCTCGCCAGAAACTCGCCCTGCCGGTCGCCCACATTCTTGCACAGCAGGAAG
GCGGCTTCTGAATTCTGCAAGCCAAACATCGCCTGCACAAAATGGGGTACATTCACCAGC
TGTCTGTCGGCAGCAGCAGCCAGGGCGCACGCCGTTCCAAACATGGTTTTGAAGAGCGAT
GACGGCTCTGGCAGATACTTGATGGTTTCAGGCACCCGCTCCTGCTTGGCGAGCCATTCC
ACCAAGTCTTCGTGCATCTTGAGGCTGTCTACGCCTTCTTCCTGCAGCGCCTGACAGAAT
GCATACTGCCTGAGCAACGCCAGCAGCATGTGCTCGGGCATCACGAACTCGTGGTCGAAG
AACCGGGCTTGCTTCATGGCATCGTCCATCAGAACACTCATATATCGGGTCAATCCCATA
CTGTCCATTCTATTTTTtCCTTTCTTTTtCTTAGCATATATTGGGGATATTTCCCCGAAA
TCAACGCCTATTCCGGCATATAAGTGAGTTTAAGCGGAAACTTCTGCGTACGGGCTTTCT
CCATCGCTTTCTCCACTTTACTCTTGGCGATGTCATAGCTGTAGGTGCCCACCACGGCTT
TTTCTTCGTGATGAACCTTGAGCATGATTGCTTCAGCCTCAGCCTGCGACTTGAAGAAGA
TGGATTCGAGGATTTCTACCACGAAGTCCATCGGTGTGAAGTCGTCGTTGAACATCATTA
CCACGTAACGCCCCGGCTCCTTGAGCCTGGTTTTCTGGCGTTCACGAATTGCTGTTTGTT
CTTGAGCCATATTTTAATTCTTACTTTTTATACGCATTGGTAATCTCCACAACATAAACA
TCGTGGAATCCACCCTTGGCACCATACCACTGGAGCAGGTCCTTGTCGAGGAACTTCTCG
GCGGTCATATTTTCCTTATAAAGTTTGCGACATTCCAGGGTGAGTCGTGACTGCTCGAAG
GCAATGCTGCCGTTATCAGTTTCTACAGGAATCAGTCCTGTTTCCTTCACCTTATCAAAA
TCGCGTCCGCTCTTAGAGCCGCAGAAGTTATAAATCTTCCGAGCCTCCTCGCTGTTGCCG
AGGAAAGAGAGAGTCATGAATTCATTCTCCTCGATGATGCCGTGGGTGAAACGCTCCGGA
CGGATAAAGACCACAGCCACCGGCTTGTTCCAAAGCCATCCCAAACAGCCCCAAGAGGCG
GTCATCATATTGAAATGATCCTTGTTGCCGGCACATACCAGCATCCACTCCTTACCAATA
GTCTCGAAGACGTTGTCATTCAGTTCTTTTACGTTGATCTTTTCCATCTTATCTGTTCCT
TTCTTTTTAATTTCTAATTACCATAAAATTGCGACAGCAGTATTCTGATTGCAGAATGCT
GCCCATATCAACTGCAAAGATACAAGAATAATCTGAAAAAGCGAATGTTTCTTTAAGAAA
ATCGCATCACCCTATTGAGGATTATGCCTAATTAATACTTTTTTATGCCACAAGAAGGCT
GAATTGAATACGATTTGTGAGGTAGGAAACCGACCTTGATTTACATTAGCTTTGCATCGG
CAGTTGAAAAAATAATTCACATTTTATTTTGTCAGTTGCCCAAAAGGCAGTACCTTTGCA
CCCCGAATGCCGAAAGCCGGGAAGGCGGAAGGCTTCGATTTATTATTCATTTATAAACAT
TTAATTTAATGTACAAAACAATTTTCAACAAGCGCAACAGCTTGAAGTTCAACCGATTCT
CTAACAAGAGCTACTCACTCTTCGCAATTTTGGGAAGAGAGGTACTTGTTGGTGCACTCA
GCGTTGCTACCCTGAGCCATGCTAAGGCAGCAGGCGTAAGCACAGAGGGAGCCAAGGTTG
ATTCTACCCTCTACAAGGGCGGAAAGGCTTACGAGCTGGATGCGGTGAGCGTTACCGGAT
CTCGTGCGCCGATGACTGTAGAGCAGTCACCTAAGATTGTGTCTGTCATTACCCGCGACG
ATATTCATCGTGCGGCTGCGCAGACTATCAACGATGTATTGAAATTAGCTACCGGCGTGG
ATGTCCGTCAGCGTGGTGGCTTTGGTGTTCAGACGGATATCTCCATCAATGGTGGAACCT
TCGACCAGATTACCATTCTCTTGAATGGCGTCAACATTTCCAATCCACAGACTGGTCATA
ATGCTTCTGATTTTCCTGTAGCTCTTGCCGACATCGACCACATCGAAGTGCTCGAGGGGg
CAGCATCGCGCGTATTCGGAACTTCAGCTTTCAATGGTGCCATCAACATCGTGACCAAGA
AGGCTAAGAGAGAGGGGGTATCTGCAAGTGTAGAAGGCGGAAGCTTTGGAAGTTTCGGAG
CACAGGGACGTATTCAGACGGCTTTTGAAACAGGCAAGTGGACTCAGGCTTATTCTGTAA
GCGGAGGCTACAAGCGCTCGGATGGCGGCACGGAGAACAGCGACTTCGAGAAGGGACAGG
GCTACGGCAATCTCTCTTTCTCTTACGACCAGCGTTTCGACATCATCGCACAGTTGGGTA
TCGCTACCCAGAGCTATGGTGCCAACACTTTCTACAGCGCCAAATACAACAACCAATATG
AGAAGACTGACCACGGTCTGGCTTCACTCAATCTGAGTCTGCACAACCAGGAGAAGACCT
GGGAGATTGCGCCTCAATTCTATTATAACAAATTCAAGGATCACTATCAGCTGATTCGTG
GAACTCAGACAGGCGAAAACTATCACGACCTCGATGTTTATGGTGGTGGACTGAATGCCA
ACGTGGCTTGGGCTTTGGGTAAGACTGCGATAGGCTTCGATATCAGCAAGGAGTGCATCT
ACTCTACTGCATTGGGCGAGGAACTCGCAGAGAAAGACTATAAGGATATTTCGGGTTCCG
ACCGTCAATATACCCGAAAGGGTGAACGCACCAACACCAACATCATGTTGGAGCACAACT
TCATCTTCGGTGGTTTCACCTTGTCGGCTGGTGTCTTGGCTAACAAGAATACAGGTCTTG
ACAACGACTTCCGCTTCTATCCTGGTGTGGATATGAGTTATCGTCCTAACGACAACTGGA
AGTTCTACGCTTCCTGGAACAAGGCTTTGAGAATGCCTACCTACACCGACTTATATATAA
GTAATGTTGTGCAGCAGGGCGACATCAACCTAAACCCAGAGAAGAATTCAACCTTCAAGA
TAGGAACCCAGTATCGCCAGACCGGTTTTGCAGCAACCATAAGCGGATTCTATGCTCACG
GCACCAACATGATTGACTGGGTTCAGACATCCGTGACTGAGCAGAACGACAGCAAGTATC
ACGTGATGAACATCGGAAAACTCAACAATATGGGTTACAACGTGGATGCAACCATCTACA
TGAGAGAGTTGATTCCAAACAGTTTCATCACCCGCATCAAGTTGGGATATGCTTATATCT
ATCAGGATCATAAGACCGAGACCAACATTCTGAAATCGCTCTATGCATTGGAGTATCTGA
AGCACAAGGCAGTATTCGGTTTGGATCATCAGATATGGAGCAAGCTTTCAGCATCTTGGA
GCGTAAGATGGCAGCAGAGAATGAACGGTTACCATCCATACACCAAGATGGATTGCAAAC
TGATGTGGGACGAGAAGAAATACAATATCTTCGTGAAAGCCGACAATATCACTTGCCACC
GCTACTACGACCTTACTGCCGTTAAGCAGCCAGGTTTGTGGATTATGGCAGGAGCCAGCG
TAAATCTCGGCTGGTAATAAACTGCCAATAAATAAAACGAGCCTTGATGGAGGATTCATC
CTACCGTCAAGGCTCGTTTCCGTTTCCGCTTATTTCAGCAATTCTTATTCCGGTTATTTC
TATTATTCTTATTCCGCTTATTTCAGCAATTCTTATTCCGGTTTCTGATATTTTCCATTC
ACTTTAATCGGTTCGAGATGGATTCCCACATGGGTATCTGCCCCGAAGTGCTGCTTCAGT
TTTGTTTCGATATGAGTAGCATGTTCATGCGCCTCATAAAGCGAGAGAGAACCCGGCATG
CGGACGTGCATCTCTATCGCAATCTTGTTTCCGATGCGACGGGTAAGCAGGTTATGAATC
TCTCCCACTCCCGCTTCTTCATTTGCAATCTTCAGGATTTCATCTTCCTCAGTCTCAGGA
AGACTGGCATCCGTCAATTCCTTTACAGATTGCATCACCAGTCCCCAGGCAGCCTTGATG
ATGAACGCACTCACCACGATGGCAGCCAGCGGATCGAGCACCGCCCACTTTTCTCCCAGG
ATGATGGCGCCGCCTATACCGAACATCGTTCCGATACTCGATAAAGCATCGCTGCGATGA
TGCCAGGCATTCGCCACTACAGCCTCGGAATGATATTTCTTTCCGGCTTTTACCGTAAAC
TGATAAGCCCACTCCTTCATCACGATACTTACGATGGCAGCAATCAAGGCTACAACACCC
GGCTGCTGCAATGTCTCGCCGCAGATGGCACGATAGGTCTTGGTTACGCCCGAATAGCAG
ATTATCACACCCACCACGAAGAGCGAAATGCCGATGATGGCTGTGGCAAGCGTCTCGTAT
TTGCCATGACCATAATCATGGTCCTTATCCATCGGCTTATTGCCCAGTTTTACGAATACC
AATACCACCACATCTGTGGCGAAATCGGTGAGCGAATGAATTGCATCCGCTATCATGGCT
GCCGAATGTCCGAGGATACCTGCCGCGAACTTCAATACGAGCAGCACCACATTGATGATG
CTTCCCGCTATCGTTACCTTATATACTTCCTTTACTCTATCCATTTTATAAAATATAACG
GAAGTCCTTTACTTCCTCTTATTATGTTTTTGTATAACCAAAAAATCTTTCTTTCCTGTC
TTTCATGAATTGAGCGGCAAAAGTACATCTTTTTTCTGAAATCGGATAAAAAGAGAGATT
AAAAAaGTATAACGAAAAGGGAATAATGTGATGACGGAGAGAGAAAAGTATGGAATTTTG
TGATAAAACATCTAAAAACAATAGGAATTTTGTGATTTTCAGTCCGAATTCCTTTGGAAT
TTTGTGATAAAGTTGTATCTTTGCACACGAATAAGGACTATAAACATATTGATTATGAAG
CTTTTGCGCAGAAAGATTGATAATTATCTCAAGGAATGGAAAAGCGATAAGGAGAGAATG
CCCCTCATCGTGAAGGGAGCCCGACAAGTGGGAAAGACCGCTTCCATCCTACAATTCGCC
CATGACAACTATCAAAATGTGGTTGCCATCAACTTCGTATTGCAGCAAAAATACAAGGCA
ATCTTCGAAGAAGGTTACGAGGTAGATAGCATTATCCGGAACCTCACCCTCATCAATCCT
TCTCTCAAGATAGAAGCAGGTAACACGCTCATCTTCTTCGACGAGATGCAGGATTGTCCT
GCCTGCGCCACCAGTCTGAAAGCCTTCAAGATAGATGGCAGATACGATGTTATCTGCTCC
GGTTCGCTTATGGGTATCAATTATCGCGAGATAGAATCAAACAGCGTGGGATATAAGGAA
GACTACACAATGCACTCAATGGATTTCGAGGAATTCCTATGGGCAAAAGGTTATGATTCT
GCCTTTATAGAACGCCTTTACGAAAAGATGGTCTCCATCACACCACTTTCTAATATAGAA
ATGGATGTATTGGAGAGGCTATTCCGTGAATACATGACCATCGGAGGAATGCCTGCCGTA
GTCAATATGTTCGTGAGCAACGGAAACTTCAGCGGCACGCTCAAGATGCAGCACCAGCTT
CTTCTAGACTATGAGGAAGACATTACGAAATATGCACAAGGACTCGACAAAGGAAAAaTC
AAGAACGTGTACGACCATATTTCTGTCTTCCTGGGACAAGACAACAAGAAATTTCAGATA
AGTAAGATTGCTCATGGAGCAAGAAACAGAGAATACATAGGCACCATCGAATGGCTTCGT
GATGCAGGTATCATCAACGTTTGCTATTGTCTCGCCCAAGTATCCTTACCTCTGAAAGGC
AACTACGACCCGAAATCGTACAAACTCTATTATAAGGACACGGGCTTGCTGGTTGCCTCG
CTAGATGAGGAATCGCAAGAAGACATCAGAGTGAACAAGAACTATGGTACCTACAAGGGC
GCCATCTACGAAAACATCGTTGGCGACATGCTGGTAAAGCAAGGCTATAATCTCTACTTC
TATCGCAACGAGAAATCTACCCTAGAGATGGATTTCTTCATTCGCGACGCCCAGTCGCTC
ATCCCCGTTGAAGTAAAaGCCACGGATAATGCCACCCGATCACTCGCTAAGCTAACAGCA
CAAGATGGTAAATATCCCGATATCAGATACGGCATCAAACTCTGCAATAAGAACATCGGT
TTCAATGGCAAGTTTTACACCTTCCCCTACTTCCTCACCTTCCTGCTCAAACGATTTGTG
AGAAGAGAAAGATAGAAATGCAGAAAAATCCCTCAGAGAGGGATGATTCTGTATTTACCA
TTATAAGTTAACGAACTTAAAATGTCAAGCCGTAACCGTTAATTCTGCGAAAGAAAACTG
CGGAAATCCGCAAAAATCTTTCCTGTTATGATTGTAAATATAGAGACTAATATCTACCTT
TGCTACGTATAGACGATAGTTTTATAAAGTATGTGATAACAGGCGACCTCATCAAGAAAT
ACCAAAACGATGACGGCATCGTATTTATGGACGTATTTGATTTCTTGTTGGATAAAGACT
CTATATGATAATTTATAAGGAAAAGGCTAATGGCAATCTTGGATATTTCGCCTCCAAGAT
TGCCATTTATCCCTAAGCAAATCGAGAGTTATAAACTCGAATATTTTATGAAAGCCCAAA
GACTATCGGGATAGTATATTTCACCCTAACACAGTTTCCCTTAAGCTTCCCTGGTTTCCA
TTTAGGCATAGCCTTGACTATTCGCATAGCCTCTCTATCCAAAGAAGGATCAACACTTCT
TGTAATCTCAACATCTGTAATTCTTCCATCTTTATCGACAACAAATTTTACTATCACCCT
ACCTTGGATTCCATTTTCTTGTGCAACTACAGGATATTTGAGATTAGCCGCAATGAAGGA
TAATAAGGCATTAGAGCCACCAGGGAATGAAGGCATTTCTTCTACTTGTTCGTAAATTTT
ATCTGTATCAACCAATTCCGAATTGCCATCTATAGGCATCATAATCGACTTGACATGTTC
CTCTTTTTTAAAGACATAGACATAATTTGTAAGATACTTGTTTTTTATCCCCAAATCATT
AAATTTTACGACCAAAGGCTTGGCATCTTTATACGTTACCTTTGCTGTATCTGCATCTAT
GAAGAAATCATCATTTATTTCACCATAATACCCTTCTCTATTGCCTCCACGCCAAATCCA
ATAAGGCTTTCGATTTACGAGTATCGAGGTCGGACAAATCATATTCTGAACATAAACGAA
CTTGCCAAAACGACGTAGTGGCTCTGCAGTCTGAAATCCCCCATGCTCATTAAAATCCTT
TTGAAATTGTGGAGCTTCTGCTATAGGCACAGATACATATATAGTAGCTTTTATTTCATT
AAAATTGCATGTAATAGGAAAATATTCTTTGTCTGCATTATACTTTTCCAAATCCAAGCT
CCAATTATCCCCAATTCTATCCACAATTGCGTCATAGCAAATGGAGTCAAACACAAACTT
TGAAGATTGCTGTAAACGCAGTTCGTAAGCTGTAGTCTTCTCGAATTCTCTTATCTCATT
CCATGCACTAAATTTTTCCTTCACATTTTTCAAGACTCGTCCTCTGTCGGTCATTTCATA
TCGTTCGCGTTCTGATTCTTTTGCAGCATTCTCAATAAGTCTTTGCCAAAACAGTGTATT
TGAATCCACCGACTTTTTATTTCTTGCACCTCTATTGTTCTTACCCATAGAAGTGGTCTT
ACCCTTAACCGTTTGAGACGTTTGCCCCATTTTTCTCATTTGAGGCTTTCTCGTTTGAGC
ATTGCTACCAACCATACATAGCAAAGCTACTATAAGTAAAaTAATATGTTTCATAATTTt
CCTTTTTATAGAAAaGCATTAGTACTATTTATTTCCATCTTTATCCCATCATTTTCTCCT
CGCGAAAATCTTACGAACCTTTGTCCATCCCACTCTTGAGATTTTCTGACGCAATAAGTT
TGGAAGCCATATCCCTTATCTACGATTCTTACCAGAAAAGGATTCCAATCGTAATATGCT
TTGTTTATCACTTCTGTTATATCCACGCCATCCAATTCCTTCCGTTCTTTCATCGGAAGT
TCCAGCACGCAGCTTCCATATTGGTTAAAAGCATCAACGGTATGACGTTCACACTCTGCA
GAATGCCAAAACGTTTTACTAGGATACTTCATCTCCATTATCAGAAGCAATCTTCTTTTC
AACTCGCCTGATACAATTGCAGGAAAGACAAAATCCTCGTATGATGTTTCATCGTCATAA
ACGTACACATTATCACCTCCATCCGTCAAATACCAGAAATAGTCATCACCCTCTTTCAGC
ATTTTAAATGCATATACTTCTTGTGCTTCGTCAGATAAAGTATCACCTTTTGTAGTTTGT
GCTTTTGCTGCTTCTTTCACAAGCTCTCTGCCCCCTTCTTTCAGTCCTACTTTTATCCCA
ACAAACAGAATTACCACAAGTATAGCAGAAAGCACCTTCCAAGACTTTCGCCAGAAAGAT
GTTTTCTCCTCACGATCAACTGTGGTGCTTGCCTCTTCAGGCTCTATACTATCTACTTTT
TGAGTCATAGACTTTTCTGTGTCAGCATCAAGCCATTCACCGCAATATCTACATTTTTTT
GCCACGGCAAGGATTTCCTCCCCACAATAGGGGCAACGTTTATGCTTTGTATCCATACAT
TTCTATTTGTCAAACAAATCTTGATAAACCTTAGCCCATTCTCGCCAAGAATATCCACGA
GAAGGATGACGCTGGCGAATCATAAGAGCCTTATCTTCGCCGCCAGTGCTAAACCAACGA
GTATTAACCTCATCACCATTAGCCAGAAACAGTTTCTCACCATCTTTCTCGCCAAGAGGA
TAAAGTCTATTGAAGAGACCATAACCCCAAGTTATGATAACATCAGGTTTCAACTCTTCA
AGAATTTCCTTGAATGCCGAAACAGAGCTATTAAACTCGTCAGAAGTATCCTTTACACCT
GGTCTTGCTATATTGAACTGAATAAAATTGTAAAAAGCAAGTTGATTCCAAACGCATTCT
CTATCATCTACAGATATTTCCCTGTTCAACAAAGCCTTTGTTTGGCTAGTATAGCCTCTA
TAGAAAGAGGCATCTTCACCACTTACAAAACCGTCCACAATTTCTTGAGTAAATGTATGG
TGACAAGGAGCACCAGCATTTTCTTCATTATAATGGCTTAGTCCTAACAACAACACTTTC
TTGCCACTATTCAAGAATCCTTTCTCGTAATCCTTACCAACAAAAGGATAAGCATTTACA
TGTTTCATACGCTATTCTATTTTAAAGTTATTAAATGTCGGGGACAAAGATAGTGATTCT
ACTTGATACTATCAAGTCCATAATGGTTCATAAGCGAAATTTCTTGATTTCGGCTTAACA
AAAGTAGTAAAAATCGTTCTGTTTCATTGGTATATTATCATTTTGCCAGGTGTTCCCGAG
ACTTGGCGGGTTAAGATTTCGGTTTCGGCAAAATAAAAAAGCGTGGGAACTTACCTGTCA
CTCGTCCCACTCTCTGAGGCCTTCGCATTGCCCTGCACTGTTGAACGAGCAACGTCGAAG
CCCACGCCGATATGTATACACTTTTCCCTATACGGATATAAGACCTATCGCTTTGACGCA
ATAAGCCATACCAGTAAAGGGATGTGAATTAACACATCCCGAGAGCACCTACCGTTGCTA
TGTTCATTGACAGTGCATGAAGTTTGCGAAGTTTCAGAAAGTCAAGAACAAAGCGCTAAG
TATGCGCCTTTTCCATTATGTCGTGATCCTTACTCAGAATCATCGGCAAATATACGAATA
ATGTTTGAAAGAACAAAAGTTTTTTGCAAAAAATCCTCATTGAGGGATAAAATTCATCAA
AATCCTCCCTCTCTGAGGGATTTTTCTGTATTTAACCACGCTATGCGAAATTTTTATTGT
ACTTTTGCACCCGTGCTTGGAAAAGCAACAAATAAAACTGAAGAGTAAACGATATGGCAG
AAAAGAATAGCATACCCCAATTCGTGAATAGCGAATCTATTATGTCGGATAGCAACTATG
TGAAGTGGCTCTCCGATTTGAAAAGTCGTATTCGCATCGCCCAACTCAAAGCGGCTATCA
AAGTCAATGAAGAGTTGCACAAGCTTTATTGGAGCTTGGGAGAAGACATTTGTAACAAGC
AAAAGCTATATAAGTGGGGCACTAATTTCATAAAACAGCTTAGTTTGGACTTGCGTTCTG
CATTTCCAAATGTAGAAGGTTTTTCTTGGTCAAATCTTTATAAAATACGCAAGTGGTATC
TCTTCTATTCTTCGCAAAATGAATTTTTGTACCAAGCTGGTACAAAATTAGAAACCTTAG
AAAGTACTAGCGTTCCTATGCCTGCGATTTTGCTTCGTGTACCCTGGAGGCATCAGACTG
TCATTGTCTCAAAATGCAAGACCATATTGGAGGCAATGTTCTATCTCAACCAAGTGATTG
AAGGCAATTTGAGTCGTAATGAGTTAGAACATATTATCGAAGCCCATCTTTATGAGCAAA
AGGGAAAAGCCTTGAATAACTTTGAGTCCACACTCCCTGCGCCACAGAAAGCCTTGGCTA
ACGAGATGCTCAAAGACCCTTATAAATTAGATTTCTTATCCATGGCTGGCGACTTCTCGG
AAAAGGACCTAGAGGATAAGCTGGCTCAAAACATTACTCGTTTTTTACTCGAACTGGGCA
AAGGTTTTGCTTATGTTGGGCGACAAATGGAACTTACCACACCAAGTGGAAAATCATACT
TCCCCGACATGGTATTCTATCATACCAAACTCAAATGTTATGTTGTGATTGAGCTAAAAG
TGGTTGATTTCATGCCTGAGTTTGTTGGCAAACTTAACTTTTATGTTGCAGCAGCCGACG
AACTTTTAAAAGACGAAGGAGATAACCCTAGCATTGGTATTCTGCTATGCAAAGACAAAG
ATTCATCTGTTGTTGAGTGGGCTTTAAGAGGCATTACCACTCCATTAGGTGTTGCAAGTT
ACCAGCTACAAGAGGTATATGAGCGAACTTTACTCGAAATGAAAGAGCAATCCGCAAAGA
ATTCCACTAGCAATAACAACGATTAAGAAAGCATAAACAGAATATGGTTTTAAATTACAT
TTGGATAGCATTTTTCGTGATTGCGTTCATCTTCGCACTCATCGGATTGGCAATGGGAGA
TACGACTATCTTCCAGAAGATTGTAGATTCCACCTTCGACTCATCCAAGAATGCCTTCGA
GATTTCTCTCGGACTGACGGGCGTGCTCGCCCTCTGGCTTGGCATCATGAAGATTGGAGA
GAAGGCGGGAGTAGTGAATGTGTTGGCAAGAGCACTCAGCCCGGTCTTCACCCGTCTCTT
CCCCGATATTCCGAAGAACCATCCGGTGATGGGAAGCATCTTCATGAACATCGCTTCGAA
TATGCTGGGACTCGATAATGCGGCAACACCTACAGGATTGAAGGCGATGCAGCAGATGCA
GGAACTCAACACGAAGAAGGATACGGCGACGAACCCGATGATTATGTTCCTGGTTCTGAA
CACCTCAGGACTCACCATCATCCCTACCACCATCCTTGCCTTCCGTGCCTCCTACGGAGC
AGCCCAGCCTACGGATGTCTTCATCCCTATCCTGATGGCTACGCTCGTGGCTACGCTTGC
CGGAATCATCATCACTTCGCTCTGGCAGCGCATCAACATCCTGCAGCCGGTATTGCTCGC
TACCCTGTTGGGAATGTGCGCCTTCGTAGGCATCATCATCTGGGGATTCGGGCAGATGGA
CAAGGATACGATGAACACGGTTACCACCCTGGCTTCTAACATGATTCTCCTGGGCATCAT
CCTCAGCTTCATCCTGGCTGGTTTCTGGAAGAAGGTGAATGTTTATGATGCATTTATCGA
AGGAGCGAAGGAAGGTTTTACTACTGCGGTGAAGATTATCCCTTATCTCGTAGCTATCCT
TGTGGGCATCGGCGTGTTCCGTGCTTCGGGAGCGATGGATATGGTGATTCAGGGCATTTC
GTGGTCGGTAGAACAATGCGGCTTGAATGCCGATTTCGTAGGCGCCCTGCCTACCGCTAT
TATGAAACCGCTGTCGGGAAGTGGTGCACGAGGCATGATGCTGGAGGCGATGAAGAACTA
TGGTCCTGATTCGTTTGTAGGCAGATTGAGCTGCATCTTCCAGGGCTCCACCGACACCAC
CTTCTATATATTGGCTGTATATTTCGGAAGCGTAAGCATCAGGAATACCCGCCACGCCGT
GGCTTGCGGCTTGCTTGCCGATTTGGCTGGAGTCATCGCAGCAATCACTATAGCATACCT
TTTCTTTTAAAGGTAAAAAGTAAAAGGTAAAAGGTAAAAAaGACTTAGATTATATATTCA
TCTAAAAAaTGAAAATATGGGCAATAATGTCATTTATGAATTAAGCAAAAAGTTTGCCAT
ACGAATAATCAAACTTTATGTTTTCCTCAAAGAAGAGAAACATGAATTCGTTATGTCTAA
ACAAATATACAGATGTGGTACAAGCATTGGAGCAAACATTGCAGAAAGCACTTATGCTCA
AAGTACACCAGATTATATAAGCAAACTTAGCATCTCCTTAAAAGAAGCAAGTGAAACTCA
ATATTGGCTGGATTTACTTCAAGAAAGCAATTATATAACAACAGAACAATACGAATCAAT
ATCCAATGATGTTAAGACAATCATAGGAACTCTCGTAAATATCATCAATAAATTGAAACA
AAAAAaTAATCAATAAACAAAAGTAAAAAGCAAAAAGGCTGAGAATCAAGCTTTCTTTtA
CCTTTTtACCTTTTtACCCTTTTACTTTTAAACATATGGCAAGTTTAAAATCACTCGCAA
AGGATACCGCCATCTATGGTTTGAGCAGTATCATCGGCAGATTCCTCAACTATCTGCTTG
TACCACTCTATACGGCAAAGATCAGCGCCGCAAGTGGTGGTTATGGTGTCATCACCAACA
TGTACGCCTATACGGCGTTACTCCTCGTTATCCTGACCTACGGAATGGAGACCACCTTCT
TCCGTTTTGTCAACAAGGAGGGAGAAAACTCAGAAAAGGTTTATCACACGGTATTGAGCA
TGGTGGGCTTTACTTCCCTACTCTTCATCGCCCTGGTATTCCTCTTCATCACGCCTTTGA
GCGATGCGATGGGCTACGCCGACCATCCGGCTTATGTATGGACCATGTTCGTAACCGTGG
CTATTGATGCCTTCCAGTGCATCCCGTTCGCTTACCTCAGATACAAGAAGCGCCCATTGA
AGTTTGCTGCCTTCAAGTTGCTCTTCATCGGTCTGAACATTGCGCTCAACCTGGTTTACT
ACGTCATCATGGATGGTCACGATGTGGGTTATGCTTTCTACATCAACCTGGTTTGTACCG
CCTCCATCACCTTCTGTTTCTACAAGGAACTGAAGGAAGGATTCATGGGCGAGAAATGTT
CCAGGAACGAATGTAAGGTGCTCGTCAGGAAGATGATGGGCTACAGCTGGCCAATCCTCG
TGCTCGGTATTGCCGGTATTCTGAACCAGACAGCCGACAAGATTCTCTTCCCTTACATCT
ATGAGAAGGGCGATGCGCATGCGCAGCTCGGAATCTACGGAGCAGCCAGTAAGATTGCGA
TGATCATGGCGATGATTACCCAGGCTTTCCGCTATGCTTACGAGCCGTTTGTTTTCGGCA
AGGCAAAGGATAAGGACAACCGACAGACTTACGCTTCGGCGATGAAGTATTTCGTCATCT
TCACCCTCTTGGCTTTCCTGGTGGTGGTAGGTTATCTGGATGTATTGCGCCACATCATCG
GTCGCGACTACTGGGATGGTTTGAAGGTAGTGCCTATCGTAATGGCTGCCGAAATCATGA
TGGGAGTATATTTCAACCTCAGTTTCTGGTACAAGCTCATCGACAAGACCATCTGGGGTG
CTTACTTCTCGGGCATCGGTTGTGCGGTATTGATTGCCATCAACGTTATCTTCGTACCTA
TCTATGGTTACATCGCCTGTGCCTGGGCTGGTTTTGCTGGATATGGAACAGCTATGCTTC
TCTCCTACTTTGTAGGTCAGAAGAAGTATCCAATCAACTATCCGGTGAAGGAGATTATGA
TTTATGTGGTTCTCGCCCTCATCCTCTTCGCAGGAATGACCGAGGCTAACAGATACTTCT
CCAGTGGAATTGCCTGCCTCATCAATACGGTGCTCATCCTCATCTTCGCTGCTTATCTCG
TGAAGAAGGATTTCCCATTGAAGAGTCTGCCAGTAGTGGGAAAATACTTTAGAAAGTAAG
AGATTCCAATCATTGAGATTATATTCCAAGAAGTCCGTGGACAATGTGTAAGTCCACGGA
CTTCTTTTGTTTATATTGTACAGAACCTTCGCATGCGGTTCAAGAATAGACAAAAGGACC
CAATGTTCCTGGTCCCGAGCAATACTCAGGATATAATAGCAGCCAGCAAGGCGCCCTGTA
AGAGTTAAAGCAAACGGCTGAGTGAACGAAACGAGACGACTGAGTATTTTGAAGGATATG
ACTATGCAAGCTGAAGGATACGGCTCCGTTAACCGAAGGATACGGCTCCGTAAGCTGAAG
AAGACGACTGCGTAAGCTGAAGAAGACGTCTGATCAGGTTCAAAGAGATAGAATATGGAG
TTCAAGGAGACTGCTTCTGGAAAGTTGCCACTAGGCTCAGCAGCTCTGCTGAGCCTAGTC
AGCAGGTCTGCTCACTGCAGTCAGCAGGTCTGCCGAGCCTAGTGACAACACCTTTTAATC
GTACAACTATACCCCCTTTAGTTGTACGACTGTACACCTTTTAGTTGTACAACTACACAC
CCTTCAGTTGTACAACTATAAACCTTTAGACGTACAACAATGAATCCATCGATTGTTCAA
CTTGACTTTTTCTCCCATTCTATACCTCAAAAACAAGAAATAGTCCAAGAATTCTCAAAA
AAAGTAATCTTCCTTTTCGTTATTCCCTCATAAAAGTATATCTTTGCAACGATTATTCCC
TCATAAAAAATAAAAAGCATGAGAAAGAAACTACAGGACAAGATCAATATGAACGATATC
AACAAGATATGCATCATGACACAAGGCAAGGAGAACGACCACCGGAAGGAAGAGCTTTAC
CAACTCACCTTCGATGAAAACGACCGCGTATCGTTTAATGCGCTTTGGGCTTTAACCCAT
TTCGATGAAGCCAACAACCTATGGCTCTTTCAGAAGCATGACGAACTGATAGATAGGGTT
CTCGTAGAGAAGAATGAGACCAGGCGCCGCCTGATGCTCCATCTTCTTCTCCGTCAGCCT
TTCGAGGAAGAATCACTCCGTTCTGATTTCATCGATTTCTGCATCGCCAAGATTACCGCC
TGTTCCCAGCCCTACGCCATCCGCTGCTACTGCATGAAGCTCGCCTACGAGCAGATGAAG
TACTATCCCGAACTCCTCGAAGAGTTAAGAATGGCATTGGATATGCTGGAGCAAGAGGTT
CTATCACCAGGAATGTTATCGGCAAAAAGGCAAATTATGAAGAAAATCAAGCGAAGCCTT
GGAAAATTCGGGAAATAGTCGTAACTTTGCAAAGTTAAATATCAAGCATTACATCTATGA
ATAAAGATAATATCAACGAGTTCGCATCCTTCGATGAATATCTTCGACAAGGAGAACCTT
CGCAGAAGGAAAGTGCTGAGAACTGGAAGACGGCTATCGGATTGCAGGCTGTAGATGGGC
TGCAACCATCGGCGTATCTCATAGATGTGGCTAAGCGAAACATCGAAGGAGAAATCACTC
TAGATGAAACCAGAAAACTGATTGACTCTTACTATCAGAGCAAAACGGTCCGCACACCTA
AGGATGAAGACGAAGAAGAGGCAGATAAGGTTTCAGCCAACATCGCGAAGATTCTCGCCA
GCAAGACCTTTGCCTTCAATACCAACGGATATGTTTCCCTGCACCGAAGAATTTTCGAGG
GAGTATTCAAGCACGCAGGAGAAATCCGCCAATACGATATTTCCAAGAAAGAATGGGTGC
TCGAAGGAGATTCCGTAAACTACCTGAATTGGGAAGACTTGCGAAGAGCCTTGGATTGGG
ATATTGAGCAGGAGAAGAACTTCTCATATAAAGGTCTGACGGATGATGAGAAGATTGAGC
ATATTGCCAAATTCATTTCAGGCATCTGGCAAATCCATGCTTTTAGAGAGGGCAACACCC
GAACCACAGCGATTTTCACCATCCAGTATCTCCGTTCGTTAGGATATGAAGTGAACAATG
AAATGTTTGCCAAACACTCCTGGTATTTCCGCAATGCCCTGGTTCGTGCCAACTATCGCA
ACGTTCAGAAAGGCATTGATTACTCTCCTATCTATCTGGTTCGTTTCTTCAGAAACTTAC
TCCTAAAAGATGGTTGGGTTCTCAAGAACAGGTATTTGCATATCCGGCCTACTGATGATT
GGAAAGAGCAGCCAAGAATAGGTACCCCACAAGTACCCCGCAAGCTATCCTCAAGTACCC
CACAAGTACCCCACAAGTTCAGTCAACATGTGGAGACTCTTGTCAAGTGTATGGGTGATA
CATACATGTCTTCTGCGGAAATCATGAAATCACTCGGGTTGAAAGACAGAAAGAGTTTTA
GCGAGCTATACTTAAACGTAGCCCTTTCCGAGAATGCCATAGAGCGTAAATATCCCGATA
CGCCAAAGCATCCTCGCCAACAGTATAGGCTGACTCCACAGGCTAAAGTATGGAAGGAAA
ATAATAAAGGTGTGTAATGAAAGAACCAACATTACACACTTTTATGATATAAAATCATCA
CTCAGAAACAGAGCTATTGCCCCTTTAGGAACTCCCTTACATGTACGCACTCTATCCCTT
CATAATTGCCTTCTGCCGCTAGCGCATCCATGCAAACTACCTTCTTAGGATAATCATCCT
TGATGCGTCGGAGATTGCCAAATTCCCTATCCATCGTCTCTTGGGTAGCCAGCAGATAAG
TAACTTGCACATAAACCCTGTCTCCTCCACGCTCTGCCACGAAATCCACTTCGCCATTCT
GGAGTTGTCCTACCGTTACTTGGTATCCCTGGCTGCACAAATGCAAGTAAACCACATTCT
CTAGCAATTTTTCAATGTCCATTCGCAGATTGGAACCCACCAGCACATTGCGAAGACCAA
TATCCTCGAAATAGTATTTTTCATTGGTTTCAAACACTCGCTTGCCACGAACATCAAAAC
GTCTCACTTGGTCTATGATATAGGCATTGCATAGATAGGAAAGATAATTGGATGTCAATG
TTGGAGAGATTGTGATATTCTGCGAAAGCATGAATTTCCTGATGCTGTTGGCAGAAATAT
TCTTTCCAACATTATCACCAACAAAGCGCACCAGATCAGTCAAGAATCGCACGTTGCGAA
TGCTCTCTCGGCTAATAACATCTTTCATGATAACCGTATTATAGATATCCCCCAAATAGT
CTGTCAGCATCTGGCGATTGTCCAGCCCAATATGCGCCAACTGAGGCAAGCCACCCCAGG
TAAGATATTTCAAGAAGGTATCATCCGTATCAGGCAATCCATGGAACAGCAGGAATTCCG
AATAATTGAGACTCTGAATATGAATCTCCACATATCTACCTGAGAGATAAGTAGCAAGCT
CGCCTGATAACATCTTGGCATTGCTGCCTGTCACCACAATATCACACAAATCCTTGGCTT
GAAAATTGCGCAAAGCATTCTCAAACCCATCGATATCTTGCACCTCATCAACGAAAAGAT
AATTGTGCCGCTGATTCTTCAAATGAGCCGCCACATATTCGTTCAGATCTTCATCTGTCT
TCAGACTGTTGAACTCAGCATACTCCTTATTGATATAAATCACATTGGCAGAATCATCCT
TAGCTGTGATTTGCTTGGCTACACTCTGCAAGATACAGCTCTTGCCCACACGCCTTTGAC
CTGTCAATACAAGAATCAAGCCTTTGCCTAAGTAGCCCAATACTCGATCTACATATTGTT
TTCTATTGATAATTTCCATAAATCATTCTTTTTTATGGCGCAAAGATAGCACTAATTTTT
CACTTATACAAGAAAAACTCGCTACTTTTGTAACCTTTTTTATGTATAAGTGAAAAACAT
TGTGTTTTTATCGAATATTTCTAGTATAAGTGAAAGAAATAACTCTAAAAAGGAAACTTT
GATGGGATTTTCTGCTTTTTTCTGTTCTACTTGATGTTATCTCGCAGAAAAATCGTAACT
TTGCAAATCATATAACAACAACACAAAGAATAAAATGAAGAAAAAAGCAACGGTCCTTAT
CGCCTCTATCATGGCGTTCTGCGGAATCAACACCGCACACGCTGACGAGGGAATGTGGAC
GATTTACAACTTGCCTAACGCTGTGTATGAGATGATGCAGCGCGAAGGCTTCAGTATGAC
TTACGACCAGCTCTACAACGGCGAAAACGCCTTGAAGAATGCTGTGGTTAACTTCTCTGG
CTATTGCTCAGGCGTAGTCGTTTCTCCAGACGGTTTGGTATTTACCAACCACCATTGCGG
TTTCGAGGCTATCAGAAGCCACTCTACCGTGGAGCACGACTATATGCTCAACGGTTTCTT
TGCTAAATCTTACGCAGAGGAATTGCCTAACGAGAATATGTTCGTCAGCTTTATGGTTGA
ACAGAAGGATGTAACCGATAAGGTGATGAGCCTCGGATACGAGAAACTCGACAACAAGAA
GCGCGATGAACTCATCGATTCTCTGGAGAACGAGATGACTAAAGAGGCGAAGAAGAACGA
TTCTACCCTTCATATCACCGTTCAGCCTTTCTACGAGGGCAACAAGTGGTACGCTACTAC
TTACCGCGACTTCACCGACCTGCGTCTGGTTTTCACCGTACCAAAGTCTATGGGTAAGTT
TGGTGGCGATACAGACAACTGGATGTGGCCTCGCCAGACCTGCGACTTCTCTGTATTCCG
CATCTATGCCGACCCTAAGACCAATGGTCCTGCTGCCTACAGCAAGGACAATGTGCCTTA
TCATCCAAAGCGTTGGGCACAGGTTTCTCTCCAGGGTTACAAGGATGGCGACTATGCGAT
GACCATGGGTTACCCTGGCAGCACAGAGCGCTATCTTTCAAGCTACGGAATCCAGACTAT
GCGCGATGCTGAGAATGCGCCTCGTGCCCAGGTTCGTGGCGTAAAGCAGGAGGTGATGCA
GAAGCACATGCGTGCCGACGAGGCTGTGCGCATCAAGTATGACAGCAAGTACGCCCAGAG
CTCCAACTATTGGAAGAATGCCATCGGTATGAACAAGTGTATCGACTCTATCGGCATCGT
TAATCTGAAGCGTGAGTACGAAACCCGTCTCCGTACTTGGCAGGATACAGCCAAGGCAGC
CAACGACCTTGCCCACAAGGTAGATTTCGACAAACTCGCCAAGCTCTACAAAGAGAGCGC
AGACGTAAAGTACGCCTGGACCAACTTCTCTGAATCTTTCACAAGAAGAAGCAACATCGA
GTTCTCTACCCGTGCCATCAAGCTCCAGACCAATATGGAGGTGAAAGGTCCTGAGAAGAA
CAAGAAGAAGCAGTATCAGGAGTTTGAAGATAACTCTGCAGAATGGGATATGGCGCTCGA
TAAGGAAGTGCTCGCTACCCTCTTGAAGAATTACAAGGAGCACGTAAATGCAAAATGGTT
GCCTAAGTTCTACAAGACCATCGACGCTGAGTTTGGCGGCAACTATGCCAAGTATGTGGA
TTATCTCTGGGAGAAGTCGCTCATCATGAAGAAGGGCGCCAAGCTCTATTTCAACAAGAA
GGGATATGAGAAGGATCCAGGCGTAAGCTTCGGTATGGATCTGAACGATGTATTTGCAGA
TTTCGCTGCTCAGATGGGCAGCATCAACGACAGCATCGCCGAGCAGGAGAAGTATCTCTG
CGCTGCCAAGCTCCGTATGGAGGAAGACATGCCTCACTACAGCGACGCCAACTTCACCAT
GCGATTGAGCTATGGTCAGGTAGGCGGTTTCGACCTCGGTGGCAAGCCATCAGGCTATTA
TACCACAGCCGAGAGTATCGTTGAGAAGATGAAGCAGGGCGATAAGGTCATCGATTACTA
CGCTGAGCCTATCATGCACGAGCTTCTCTCTGAGAAGGATTTCGGCAAGTATCAGGATAA
GACGACTGGCAAGATGCAGCTCTGCTTCCTCACCAACAACGATATTACCGGTGGTAATTC
TGGTAGCCCTATGTTCAATGGTAAGGGTGAGTTGATTGGTCTTGCCTTCGATGGCAACTG
GGACAGCCTCAGCTCTGACATCAACTTCGACAAGCGCCTGGCTCGCTGCATCGGTGTAGA
TATTCGCTACGTGCTCTACCTGATGGATAAGTGGGGACACGCAGACAGACTCTTAAAGGA
GATTAATGCAAAGTAAATTCCATATCTGAATCAAAAGAGATGATATAAAGGTTTATCCTG
GGTAAAGATTAGTCTCAGGATGATATAAAAAGAGCGGAAAATCAGCTGTTAACTGTTAAC
CTGTTAACTCCTGGCTTTCCGCTCTTGTTTTATTTTGTCTTTCTATTCTTGCTATCTTAC
TGATTTTCAACTAGTTTTATCTTACAGATTCGCAACTTACAGAATTCCTATTAATATTGC
GAGATATTATTCAGCTCCTTCAATGAAACCTGACGAGGCTTTTCGGCGAGTTTCTTCTTC
AATTCATCCACCGATATTTCAGAAGATGGATTGAAATCGGCAGAGCGCATGTAATCAATT
ACACTCTGATAGAAAGCCTTGCCTTCCGGATATTTGGCAGCCTTCTCCAAATCGCTCATG
CAGACGAGAAGCTTTCCGGCTCCGACCTTCCACTCCATCACCAAACCCAACTTATGATTT
CGCTCGATATTATCTATCACCTGAACTATCGGGCGATAATTCTTCTCGAAGTTGTCGAGC
ACCAGCGGATGCGACTCCTTGATAACCGGGAACCACTGCCAGTTGGTGTGCATTTCCGTA
GGGAATCCCTTGAATATCGGATGTTCCGGATTCGTCAGAATGCCCAGGGTTCCTGGAGAA
ACTTTCTTCTTGTTGTTCTCGCAGATGGTCTTGAACATGCGATAGTTCCAGTAATCGGTC
TGGAAGAGTCCGCCAACAGTATAAGGAGTAGCATTATCTGCCTGCGAAAGCGTATCATCG
GCAGCCACGAAATGGCTGGAAGCCGTAGGCATCCAAAGCACCTTTCCGCCCTTTTCCAAG
ACTTTCACCACTTCCTCATTCAAATCCTTGGCTATGATAACGCCCTTCTTTTCCAAAGCC
TTCTTCGGATAAATCCAAAGTTCGTAGGAGTTTCTCGCCTCTGTTCCTTCAATGTTTAAT
GTAAGAAGCAGCTTGGTAGGTTTCTGCACGTGGAAAACACCATTCAGTTCACCCACATCC
ACCAAACCTTCATCGTATGAAAAGATGTTCAATACTCCCTCATCCTCAGCCATCAAGTCG
CCCACATTCTTTCTCACTTCACCATCCTTGGTGCTGAAAGTTCCATCATCCATACAGAAC
AATCCGTTTTCGGCAGCCAGATGCCATTTCAGTTTCTTGCCTTTCAGCGAAGAACCGCCA
TAATTGGCTACCTTTACCTTAGCCTGAATCTTCTCGCCATCCACGAAGCAGAACTTCTTC
ATTTCCAGCAGAGGAACCACAGGCGAACACCACTGGCGCCATTCCTCGGGCGTAGTGATT
CCCTTACTCTCCATAAACGCATCCAGGATGCCTACGAAAGCACTTCCCTGACCGGGATAA
TCCTGAATATCGAGCAGTTGGAAGCCCGCCATATTCCGGGTTCTCAAATCCATCTCTATA
TCGGCTTTATAGAGTTTCACACTCCATAAGCCCGAAGCCTTGTGGAAATCATCAGCCTGC
GAGAGCATTCCGGCAACAGCCAGCCTGCGACGGAACACCTCGAAGTTATAAGGATGAAGC
ACTCCGGTGTATTTCTTTATTTCCCGATAGTCAGGATAGGTCTGAAACTGGCCTGTTTCG
TGAGAGATGATTGGGATTCCAGCCTTATCGCAAGCCTCATCAAAATTCATCGTAGAATTC
GGATGAAAATGATTGATCATTCCTCCATCGTAGGCGTCGGCAAACGAGAAAGAACCACGG
GTATGGGTATTGTATTTGCCCCATCCCTCGCCTCCGATGCGACAAGTGGTGAAGTAATCC
ATTCCTTCTTTTATTCCCTGATAACCGAGATAGTAATTGCTTCCGAAGGTATAGTATTTA
TCGGGCGCAATCTTGCGGAAATCATCCACAAACTCCTTCATCTTGTCGATGTCGCCCCAG
AGTTCATTCCCCAGCGCCATCATTCGGAAAGATGGATGATGACCATACTCCCGCAGAATA
TTCACTCCCTCCTGATGCAGAAAGGTCATGAGTTTCTCATCCTTCTTGTCAAAAGAACCC
CAGAAAGGAAGTTCCGGCTGGAGATAGATTCCCAGACTGTCCGCTGCCACGAAAGCCGCC
TCCGGTGGGCACCAGGAATGAAAGCGCACATGATTGATTCCATACTCCTTGCAGGTTCCG
AGATACTTCATCCAGCCTTCCACGCTCATTTCCACATGTCCCGTCAGCGGCCATACAGCC
GCATCGTGCTTGCCACGGAGAAATATCCTATGACCATTGGCGTAAAAGTGAGCGCCCTCA
ATATGGAAATCCTTGGCGAAATCAGGCATCTGAAGGGCGGAAGGAGAAGCTACAGAACGG
CTAGGGATTGCTCCTGTTAGAGTTTCTGCAGATTTGCTCTCTACAGAGCTGGCTAGCTGG
AGTTCTATCCTTCCGATAATTCCATTCCAGTTGGTCTGCGTATCTTCCGTATAAGCATGG
CTGGAGCCGTAAACCTGCTCTGGCACACCTCTTCCATTATCCACCACGATTTCCAGAAGA
TGCTTGCCCGGCTTCACCTTCTTTGGCAGAAGATAGCGCTGGGGAGTAGAGATAAAGTTA
CAGGAATCCACCAGTTCTCCATCCACATACACCCATGTCGGTCGGGTACGTTCCAGGAAG
AGTTCTACCGGCTTCTTCTTCCAATCCTTCGGGATATTGATTGTTCTGGAATATCTTGCA
GCTCCTTTATAAGCATAGAGTCTCGTAAGATGCGTAGTCTCCATCGTATCTTTCGGAGCG
AATCCCAGATGGTTCGTGTCGATGGTGCCTGGGAGGATGGCACGCTTCACCTCACCTTGC
GAGGCACGCTTACTCTTGGCAAAAGCACTACCGCTCTTTCCCAACTCCACATTCCATTCA
CCAGCGAGCGAAATGCTCTGTGCATGCAAGCCCAGACTTACCAGTCCCAGACAAGCGATA
AGAATAGTTTTCTTCATTAACTTATAATTGTCTAATAGTTCATACCAAAAGCCCAGAGAG
GAATAACATTGCCCATGCCTGTCTCTATATCATCCTTCACAACATATCCTTCTTTAGCCT
CAGAAATCTGCTTCTGACCTTTCTTTTTACCACCAATCTCAAAAGTCTTGTCTTCTATCT
GGAAATCAGAGATTGGAGAATTGAAGACAGCATGATTCACACGCATCTGATTAAAAAaGA
AAGTCTCTCGTTGATTGCCAATATCAGGTACCGAAGAAGAGAGAGCAAAGGAGAGATTGG
TATTATCAAGATACACCTTTTCTACCTTGCCCAAACCACGCACACCTCCTGTGGACTCGT
GAAGCTGGGCTATCAAACCTGCACGCTCCATCAGTTCGAAGTAATCGGGCAGATTATTGC
GATCCACCTTGATAGTTGTAGCAATGGTACTCATGTTTGGCTTGAAAGGCACACTATCAG
CTATTACCTGCATCAGTTCCTTTAATTTTCTGGACACCATCACCGTATAATTGGCATATT
GTGGAATATCCGTCTCCAAAGTCATACTCACCACTTGATTCAGTCGCATCCTATAGCCCT
CATCCTTTGAAAAAGGATAGTAACCCTTACGCAGATATTCATGAAATAATGCCAACGGAT
GCTCTATCTCCTCCGGCAATACGACCTCATTATTTACAATTTGTTCCAATGTAGAGACAG
GAATGTTTATGCCCTTTTCCATACCGATGTATTCACGAAAAGACAAACCTTGCATCGTAA
AGACCAATACCCGGCGACTTAAATCTGCTGTACCTTTATAAATATCAAGCACAGAAGAAC
CGGTAAATACCACTTGCAGAGTTGGCAGATTATCGTATATCATTTTAAGTTCTGTAGCCC
ATCCCTTATATTTATGTATTTCATCGATAAAAAGATGCTTGCCTCCAAGTTGGCTAAACT
TCATTGCTGTTTCAAAGAGAGTATGATTAGCGAAATAGATGGATTCCGCACTCACGTAGA
GTGTGTCTTTCATCTGAAGATTCAATTTGATATACTGCAAAAGAAGTGTTGTCTTGCCGA
CTCCACGAGGTCCGACAAGAGCCGTCATCCGATTCGACCAAGGAATCTGATGATACATAT
ATCGTAGGTATCGAGTATCGGTACGCTTGATAAGATTGTCTGAAAGTTGCTTCAATAATT
CCATATTTCTTGCCTTATTTGATGTTTACGGCTGCAAATATACAAAAATTGCGGTAAAAA
CACCGCAATTTACCAAAGAAATTGCTGTATTTTTACCGCAGAACATGAGTTTTACTTCAA
AAGAAGCATCTTGAAGTGTCTTATACGTGAAAAAGTTGTCACCTTTAGGATGGTTAAACT
AAATTTGTTACTATCTATTTTTCTTATCACTAAATGAGTTACGCATTTTTATTTTTATCA
CTATATGGGTTGTCAGCGGATACCCATTATACCTAACTAGGTTACTCTTTTTAAGGAGCT
ATCCCTAGAAAGGTTACGGTGATGATATTCTTTCAAATGCAAAGATACACATTTTCAACT
AATTAGAAGAATTTTCCCAAGGATTTTTCCACATTTTCTGCTGTGGCCCCACTTGAGTAT
GTGCAACTGATGGTGTTTGATTACCGATACTCATATGCGGTCTTTCGTCGTTATAAAACG
CAATAATCCTGGTCAGTTCCTTCTTACATACTTTACGAGTAGGAATTGTCATTCTATAAA
GCCATTCTGTTTTTAAAATGCCGTTTGCACGTTCTGCTATAGCATTCTCCAAAGGATCTC
CTGTTTGAGTCATACTTATTTGTGAGCCATGACTTTTTAGGATAGATACATAATTCTGAC
TGCAATACTGGCTTCCTCTGTCAGAGTGATGAATGAGTCCTTTTGCAGTTTCTTCATCAA
TGCTTTTATATGCCATTTTAAGCGCTTCTAATGGATATACTGTTTCTAATGTTGGACCAA
CAGCCCATCCAACGATTTTATGGGAATACAGGTCTGTTATAAGCGAGAGATAGCACACAC
CTTCATTGGTTTCAACATAGGTGATGTCACTTGCCCAAATCTGGTTCGGATGAGTAGGAA
CGACTCCCTTAATCAGGTTTGGGTATTTGCGATAATTATGGTCGGAATCTGTTGTCTTAT
AGCGCCTACGGCGCTTTATACGTACCATGAGTCCATGCTTACGCAGCATCTCAATAAATG
CGTCACGACCAGGGAAGCAGCCTGTATCCTCAAACATCTGTTTCAATATGGCATGCAACT
TTGCAGCTCCTAAGCCAGGATTCGACTTACGATACTCACGTGCCTTTTCAATGATGATAG
ACTCAATGGCCTCTTCAGCAAAGCCGTCAGAGACATTGCGCTTATTATATGCTTGCCGGG
TGAAACCAAACAGCCCGCATAGAGTGCCTAAACCTTGGCTCTGGCACTCTGTGCGGAGCA
AGCTTACTGTTTGGTACCAGATTTTTTtCTCACAGGAATATTGAAGGTTTCTTCTGCGAG
ATCAATCATGGTGGAGAATGCCTTAGAGCGAAGCTTCTCTAACTCCAAAGCCTTGCGGAG
ACGCTTAATCTCTGCATCTTTCTCTTTCAACTGTTCATTTGTTGTCTTTGCCATATCGTC
ACGGTTTTGGTCTTCTGGCGGCAAAGATAACAAATCTTTTTCATTTAAGAACTTATCCAT
CCAAGAAAATAGCACTGTACGACTGCTTATATAGTATTTCTTGATGATTTCTTCTGCTGG
GAGCCCACTCTCCATATACTCTCGAACTATCATGATACGATCATCATCTGTAAAAGAGTA
GCTATTCAACTCTACCTCACGGGTCTCAAACCAACCTGTGTCCTCATTATACACACGTTC
AATTCTTGTCTTACGTTTCATTGTCACTTCTGTTTGTTCCTAAGTGACAACCTTTTTCAG
GGAAGTACAAAGAATGGATGATATCCATATCCAACTGTTACAGGAAGTAAAAACAATTCC
TGTTAACCTACAAATTTCAAAAAAaGTTTTCTTTTCATCATATATAGTCCACAATTAAAA
ATTTTCTTTTCTTTTTATGGACTTAAGAAATTCTAAATAACTATTTATTTCTTGGTTGTT
GCAAAACAAGAAAATGTCTTTATAACTGTCAGCTAAAACTCCTATACGTAACTCATTTTT
GAAATGGGTAAATCTCATGGATAAATTACATTCTTTCCACTTGATATCCCCAAAACCATT
TTTTAATTGTTCTTCTCCAATCAATGCTGGGATTGACATATTGATATTTTCGTTCCAATA
CTCAGATAATTTCATTCCTTTAAGTTGACTTATTTTCTGAGAGTACATTTTTTGCAAAAT
TTCAAAAATATGAATATGGCGAGCTATATCATATGAAGAAAGTTTAACTTGATACATATT
GGAATTTACACCAAACTCAATACATTTGAACTTTCCGTTATTATCAACTACCCTATAAAC
ATTAGTATATTCGTTGCTATATGCTGTTTTTACTTGCCCTATCAATCGTTTTTTGAGGGC
AAGAATTGCATTATCTAATAATTTTTCGTTTACAGAAGCATTTTGAGGGGCACAGCCATA
TTTATAATAATCAAGTACCCACGTTAAATAATGGAGACATTGATCATAGCATTCATTTTT
CAAGTAATTATCAGCCCATCTCAGAAAATTATCGAAATTTTCTGACTTTCCGCATAAAAG
AGACCTGGACGCATATGGTTCCGTCTCACTTGGTTTATTTAAAGAGGAATTTAAAGAATC
TTCATATTTAAATGTAATTATGAAAGATGCTAATTGAAATTCTTTAAAAGGTTCTGCATC
ATTAGGCACATAGTATGTATAGCTGGGTTCTACCTTTATAGAGCCTATACAAGAGGAACC
TTTTGGGGTTGGGAATATGAAGTAGTTATAATGTAAATTACTTCCATCATTCAATTCATG
CTTTGCCTCAAAGATATATTTATTTTCTATTAAACGTATTGATTTATCTAAAATTTTCTG
TATTACTTCTTTCTTTTTTGATTCAATAACAGCCTCTACTTTATAAACGTTTTTGCTATT
CCTATTATAAAACACAGTTATTTCTGAATAATAACCATGGAACATTCCTTTGAAAATTCG
TTGTCCCAAAGGAGCATTTTGGGATTTTTCTCGATTTAGTTTTATACCTTTAGCTAATAG
TTTTGACTGAAATTGGGATATAGTTCCCGTTATAGGAATTCCAGAAAAGTTCAAGTGTTG
AGAACTCACACAAATAGAACTGAATAGAAACGCAAATAAAAGTATAAGCTGCTTCATGAT
ATTTCCCCTCCAATATCCATCCCAGCACTTCGGATGGACCCCTAATTAAACGTGAAGCGT
GGTACTGACTATGCCACGTTCTGAATTGGAGGTCCTAGGAAAACCTTAACGCACGAATGT
GTTATAGCAGCCCACGCTATGCGTGAGAACCACTATGCCACCCTTGTGCGTTTGAGAAAT
TTCCTAGGTTTCCAATTCACAAGATAAGCATAACGCTTCTTATTAATTTCTAACATATCT
GGAGATGATTTTCACCAAATCCGCCTCAAAGATACAAAAGATATTTGAAAACACAATAAC
TTTTGTAGAAAAGTTTAGAATTTCATGAAAAAAaCTTGGAATGTTAGCTAAAATGTATAC
TATCACCGAGTGCACCAATTGGCAATATCGTCTACATGCGTAGTATTAGGCATACATTAT
AAAATAGCAAAAGCCTGCATCAAACTGGGAGTATTATCCCTTTGATGCAGACTTTCATCT
TATTATAAATCGCTGCCTAAATTACTTCTTCTTAGGTCTGCGGCGAGCCCAGCCTTCTTC
CTCGAAGTTTGGCTCCTCACCCTTGAACTTCACGTTGTCGTTGTTCTGGAAGAACTGGCG
CCAATCGCCTGTATCCTCCTGAGGGCGAGACTTTCTGCCGCCACGAGATTCGCCACGGCT
TCCACGTCCTCCCTTTCCACGAGCATCACGAGAATCTCTTGCATCATCAGAAGAACCTCT
TCGGCTACGTCCGCCTCTTTCTGAACCACGACCGCCTCTGCCCTCAGAACTGCGTCCGCC
GCGGGCTGCTCTGCCATGACCTTCCTCATCAGCATCGTTACATCTTACGGTTCTGCCCTT
GTACTCAGTACCGTTCAAAGCCTTCATCACGCGCTTCGCATCCTCCTCAGGCACCTCGAT
GTAGGCAAACTTACTCAGCAGGTCGATGTGACCCACCTCCTGGCGACCCTTCACGTGCTT
GTTCAGATACTGCATGATTTCGCCCGGATAGAAACCATCCGCCTTACCCAAGTTGATGAA
CAGGCGCTTGAAACCAGCCTCAGTCTCATGCTTCCTGCGACCATTGGAAACCTTGCCACG
GCCATCGCCACGACTTCCACGACCTTCGCCGCCACGGGAACCCTTGCCTGTTTCAGGCTT
GATAATCTCAGGAGCATTCTTATAGTAATCGAGGAACTTACCGAAGGTGATGGTCACCAT
CTTCTTGATGATGTCCTCCTTGTCGATGTACTCAAACTGGCGGTTAATTTCAGCCATGTA
TGGTTCAATCTGATCCTCGTCCACATCGGTCTTCATAATGTCGTCCATGGTCTTGAAGAG
CTGCTTCTTGCAGATTTCCTCTGGGGTTGGCAATACGCCGTCCACGAACTCCTTGCCAAT
CTGCTTCTCTATCTGGCGAACCTTGAACTTCTCTCTGGTATGGATGATAGAGATGGATGT
TCCCTTCTTTCCGGCACGACCGGTACGACCGCTTCGGTGGGTGTAACTTGCCACATCATC
AGGCAAACCATAGTTGATGACGTGAGTCAAATCTTCTACGTCCAGACCGCGGGCAGCCAC
ATCGGTAGCCACCAGGAACTGAACGGTATGGTTGCGGAACTTCTGCATGGTGAGGTCACG
CTGCTGCTGACTCAAGTCGCCGTGCAGCGCCTCTGCATTATAACCATCCTTAATCAGCTT
ATCTGCAATATCCTGAGTCTCCAGCTTGGTGCGGCAGAAGATAATCGCAAAGATGCGTGG
ATAGAAATCCACCACGCGCTTCAGGGCGAGATACTTGTCCTTGGCATTTACCAGATAGTA
GATGTGGTTTACATGCTCAGCTCCCTCGTTGCGCGAACCCACTACGATTTCCTTGTGGTC
GTGCAGATAGTTGAGGGCAATCTTCTCGATGTCCTTGCTCATGGTAGCCGAGAAGAGCAG
GGTGTTTCTATCTTCCGGAACGTTCTCGAAGATGGCATTGATGCTCTCTGAAAAGCCCAT
GTTCAGCATCTCGTCAGCCTCATCAAGCACCACGTTGTTCACGTGCTCCAACTGAGCCAC
GCCACGATTAATCAAATCGAGCAGACGGCCAGGGGTAGCCACGATAATCTGCACACCATG
CTTCAAGGTGCGAATCTGGCTTCCGATGTCGGTACCGCCATAAACAGCGGCAATATGCAA
ACCGTCGATGTACTTGGCAAAGCTGTTCAAATCGTCTGCTATCTGGAGGCAGAGCTCACG
TGTAGGACTGAGGATGATAGCCTGTGTCTGCTTGCTTTTGGCATCAGTTTTCTGGATAAC
CGGAATACCGTAAGATGCAGTCTTACCCGTACCGGTCTGCGCCAACGCAATCACGTCGTT
CTTATTACCAAGCAAATATGGGATTACTTCTTCCTGAACTGGCATTGGATTCTCAAATCC
AAGCTCTTCGATGGCACGGCGAATCTCCTCGCTCACGCCTAATTCTTCAAATGTCTTCAA
ATCTTTTTAACCTTAATTCATTATAATCAAAATGGAAGGCCGAATTCACCCTCCCAGCCA
TGAATTAGGGTGCAAAATCCTTCCGAAACGCTTGCGGCAATCCCACGCATTTATTAAGAT
TGCCTAAATTCGGGTGCAAAGATACGAAAAAAaTGTGAGTTTCTTGCAGATTTCTGCAAT
ATTTTATTACCTTTGCATGAAAGTTACAACAAACAGATAACCAAGAAAACTTGAAATATA
TGAAAAAaGTTATTTTCACCCAAGAATGGATTGCTTTGCATCCATACGAAAAAGCAGACG
AAGTTGATCTGTATTATACAGAACTCGCCAACGAAATATACCACGCTCTTGACGAGGCGT
GCTACACCCATAACTTCAAGAATATGGATGAAGCCAAGCAGCTGGCACTCAGCATTTCCG
GTTATTTCGAAGATGTGATTTCGGGCACAGGCATCTGGAAGACTTTCACGGAAGAATGCA
AGCAGCGCTACGGCACCTACATTCCTTTCTATGAGAAAGAAAGCGAATTCATCAAGAGTA
CGCTCAACGAAGATGACCCGGCTTACGACCCTGAGGAAATCAACATCGCTGATGTCAAGT
TCCTGCTCTGGCACCATTACCAGCAGAGCAGTTTCGTACAGGAAGCCGTTCCTTTCCTCT
TCGGAACCCTGGAACTGGCTGCCAAACTTGCCTACAACATTCTCGACAGAGAATATGAAA
CGGCTCCGGAAAACGAGCGTCTTCTGACTTATCTCAGCGAAATGCCTGAGATAGAGGGCA
ACGCTGAAACGACCGAAGAAGAAATCGAGAAGAACAAGGAGTTGGATGAGATTCACCGTC
GCGACACCCTGGCGTGGTTCCATTATGGCTGCTATTTCAACGTGGGCAACCAAAAGCGCC
TGCAGTTTACCCTCCAGCAAATAGCAAACTCGCCTCAGGGTCTCACCGAACCGCTCGCTT
ATTCTGTGCAGATGGAAATGACCATCGCCGGCAGAAACAATCTCCTGGCGCTCACTTCTT
ACGAATGGCTCCGCAAGATTTGCAGGAACATGCCTACTCATAAGCTCTGGGAGGATGAGG
AGTTCAGGAAGAAGGCTATAGAGCTACATGAAAAGATGGATCATGAGAAGGCGATTCACG
ACTACAATCTGCTCAAGGCGAAGGGATACGAAGACAAGTTCATCTTCCTGGAAGATGTGA
AGACGCTGAAGGAATTCCTCAAGGAGATTGAATTCGAGTTGCCAAAGGACATCCGATTCC
CTCAGAAATACGAGAAAGGCATCATCTTAAGCGGAAGTCCATATACAGGCATCAACATCA
GTTTCGGTCTGGCTCATTGCATCGCATCGCCTGAGAACCCATACTATGTACAGGAGCGTG
CAGAGACCGACAGCTTTGGCATTATCAGCGGCAATGGTCTCCCATTCCCTTACGAAATTG
TCTGCAAACTGATAGAAAACAACCTGATTCCTGACGCAAACATCTTTACGAGCCAGTATG
TAAAGGAAGAAGGCTTGAAGATTACGCAGGCAAACCTCCAGTTCCTTGCCGATTACTACT
TGATGGGCAGAAAGGATAAAGACCTGTCGCCTAAGGAGTTGTGGTAAAGACGCATTCAGC
ATATTCAAAAAGTTCACTACGCTAACTCCATTTTTTAAGGCGTTAGCGTAGTAGACTTTT
ACAGATTTATAGAAGAAAGAGCGGAAAATCAGCTGTTAACTGTTAACTCTGTTAACCCCA
GCTGTTCTTCCGCTCTTTTATATTCTAGTATTTTCTCAGTTAGTTATTTCAAAATCACTA
ATTTAAAAATTACTTGCAATAAAGAAATACTACAGCCATAAAAACCGTGTTATTCTACTT
TGAACAAATCATCCAGCACCACCTCGTTCTGAATGTTTTGCCAACCAGCATTATGCTCCA
CACCATACGAAGTTATCATCGTTAGATGGAGAGTCTTCTTCGTTCCTGTAGCTTGCTTGA
ACAACTCCCTGCGCTTGATTAACCAAGCCGCATAATCGGGAGTGATGGAATAAGGATGAT
TGACGAACTTCATCTCACAGAGATTAATCGTCTTGTCTCCCCGATCTATTATCAAGTCAA
TCTGTGCCCCAGGTTGCTTATTACCCTCTGCATCCGTAAAAGCACGGCACGACCACGTGC
AGATATTCGACAGAATGCCACCAATTCCCAACTTCCTCTTGATTTGAGGAATATGATGCA
GACAAACCTGCTCGAAAGCATAGCCCTCCCAACCGGAAATGTCCATCTGGCGATGACTCC
AATAATGCTCATCCTCCCCATGATAGTTCTTCACATACTTCAGATAGAAAAGCGAATACA
GGTCGGTCAACTGATACATGAAATCCCTATCCGTCTTGCCAAAAGCCGAATACTTGCGGA
TGAAATCGCAGTTGCATAAGTCGGAGAGCACGGTAGATACATAGCCGGAATCCTCCACCT
TCAGCTCCTCTATCAACTCAGGGCGAGTCATTCCCTTCAGTTTCTTAGCCAAAGCCTCCA
CCACCCTTCTATAGAGCGTGGATTCCTTGAAGAGCGATTTGAAGAGGAAGCCATATTCGC
TTCTCAAAGGGGCACTTGATGAGAAGAAGAGCTCGTCGATATTCTGCGCCACGCTCAGCG
AACGGTTCAGCATATTGAGATAAAAAGGTGTTCCACCTATCGCCATATACAACTCGGCTA
TCTGGAAGCGCTCCATCGAGAATCCTCTTGAAATAAGGAACTCCTCCGTCTCTGCCAGAT
TGAAAGGACGGAGATAGATGGAGCGAGTCACACGATTGTGCAAACCGCCCTTGTTGCCCA
ACAAGGTATTCGTCATCCAGGTGGTTGCCGAACCACAAACTATCAGTTTCAGATTGTCCT
GCTTCGAAGCCCACTCGTTCCAAAACAGTTCGAAAGCCTTGAGAAAGCGAGAATAACGGG
TGTCCAGCCAAGGCATTTCATCAAAGAACAAGAGCACTGGTTTTtCCTTTtTtAATGTCT
CCAGATACTTGCGAAGCATAAACAGAGCCTCCATCCAGTCTTTTGGAGTTTTCTGTTCCT
TATGAGAATAAAACTCCAGCTGATGGGCAAAGTTTGCCAACTGCTCCTTACGGGTACCCT
CATAGATACCCGTCATATAAAAGTCGTACTTATCGCTAAAGAACTTGTCGATAAGATAGG
TCTTACCGATACGTCTTCTGCCATAAACAGCCACGAACTCCGCCCTAGGAGACTCGTAAA
TCTCCTGCAACAGAGCAATCTCACGCTGTCTTCCTATAATTCCATTAAAAGTACCCATAC
TTGCAAACTTTATATTTTGTTGGGTGCAAATATACAACTTTTTCTCGGGAAACACAAGCA
AAAACGAAAAAGTTTACTACGCTAACGCCATTTTTTAAGGGGTTAGCGTAGTAGACTTTT
ACAGATTTATAGAAGAAAGAGCGGAAAATCAGCTGTTATCTGTTAACTCTGTTAACCCAA
CTACATCTTATAATAGGATGCAAAAGATACAACATTTTGTCGTCAAAATCCCCAAATCTC
GAAAAAAAaCATACTTTTGGGGgATTTAAAGGCAAAAAGTTAAGATATAAGACAGATTAA
AAATCAAAAAGGGCACGATTGCTCGTGCCCAAAAGAATTCTTTACCTACTGATCTGATAA
GAGGGAGTTAGCAGGCTTCACTCCCAATAATGATTGATCTAATAATTCTTTCCTCTCTGA
GTGTTCTAGAATATCCAAAGAGGGAAAGGCAAACTTTCGCTTAAAGATTGATGTTGATGT
GCACGCGTACACAACAAATCACAAATAACAAAAACATGGTATCCCACATACTTGCTAAAA
TTTTTAATTAACTTACTCATCTACAAAATTACTTGAATCTATCATTATATTGCGTTCGCT
AGCCGAAACTATTGAACAGCAACTTTCTTCACACTACCATCACTATACTTCACGATGTTC
AAGCCCTTGGCTGGAGCAGACAATCTCTGACCATTTACAGAATAGCGAGAGAGTTCCTTG
GCATCGGTAGAGGTTGTAAACTTATCAATGCCAGTTGCATCGAACTCTACTATATTCTCG
AAATAGCCAAATTCTGACACAAAATAATCATCATAAGTTCCTGTTGGTACATAAACCGTA
CAAATCTTTGCGTCACATTCTTTAAATATATCTTTCCCCAACTTTGGTGTTTTTTCCAGA
TATACATAAATGGAGGTCAAACCACTGCAATATGCAAAAGCATAAGAACCTATCGAAGTA
ACACCGGAAGGGAGGGTCAAGCTAGTCAAACCACTGCAACCTTTAAAAGCTGATTCACCT
ATCGAAGTAACACTGGAAGGGAGGGTCAAGCTTGTCAAACCACTGCAATATGCAAAAGCT
TCATCACCTATCGAAGTAACACtGGAAGGGATGGTCATGCTAGTCAAACCTCTGCAATAT
GCAAAAGCTTCATCACCTATCGAAGTAACACTGGAAGGGAGGGTCAAGATAGTCAAACCA
CTGCAATATGCAAAAGCTTTATAACCAATCGAAGTAACACTGGAAGGGAGGGTTAAGCTA
GTCAAACCACTGCAACCATCAAAAGCTCTATAACCTATCGAAGTAACACTGGAAGGGAGG
GTCAAGATAGTCAAACCACTGCAACCATAAAAaGCaTAAGAACCTATCGAAGTAACACTG
gAaGGGAgTGGTTAAGCTAGTCAAACCACTGCAACCATCAAAAGCTCCATAACCTATCGA
AGTAACACCAGGAAGGATGGTCAAGCTAGTCAAACCACAGCAACCTGCAAAAGCTGATTC
GCCTATCAAAGTAACACTGGAAGGGATGGTTAAGCTAGTCAAACCACTGCAACCATAAAA
AGCTCTATAACCTATCGAAGTAACACTGGAAGGGAGGGTAAAACTAGTCAAACCACTGCA
ATCTTCAAAAGCATACCAGCCTATCGAAGTAACACTGGAAGGGAGGGTCAAGCTAGCCAA
CCCACTGCAACCATAAAAAGCATAAGAACCTATCGAAGTAACACTGGAAGGGAGGGTCAA
GCTTGTCAAACCACTGCAACCATAAAAaGCATAATCGCCCAACTCATCATTAGAGGTATA
CTGCTCGTTATCCAATCGAGCAACATATAGTAATCCACCTTTTACAATTTTAGCATCAGA
CAAATCTAATATAGATAGTTTTCCGTCGGTTTTTCCCAACCCATGATTACTACCAGCCAT
CTCACGGATAAGACGCCAATCCGTACCATTAACTTCACCAACAATCTTTAAATTGGTAAT
CAGATACTTCTTGCTACTACTAATCCTATCAGGTAAAGTACCAGCCTTATCCAACTTGAT
CGTAATTTGCTTAGTAATCAAGCCTTCATCAGCTGCTTGGATTGCCAAGCACCCAAACAA
CATAAATACTGTAGTCAAAAACAGAGTTTTCAATGTAGATAAATTCATCATATTCTATAA
ATTAATCGTTCTAGTTATTCAAATCATTCCATCCTAAAGGACCATCGCCTTTATCTGAAA
GATAGCAAATAGTTCTCACTGTATCATAGACAGAATCAATACGCGCAACGAAAGAAGTTA
AGGCTGCCTCTCCTAACTTCCCTTCAAACAGTTTAATCAACTCATCACCACATTTTTTAT
TGGCTACACCATCATCTCCTTCCGAAAGCGCAGCTAACATATAATCAACTATTGCTGCAT
GAATCTTAGCATCATCCAATGGACACTTTGTTGCATCAGCCTCTTGGTTGATGACATCTT
GCAAATGTTTCTTTGCTTGTTCTAATGTACTCATATTTATTCCTTTCTTGCTCACTTCTG
AAATCCCATAGAAACAAGCATAAATTAAAACGGAAAGCGTGGGATCTCCTCGTTACTCGT
CCCACTGATTGAGGCCTTCGCATTGCCCAGGATTGTTGAACGAGCAACGTCGAAGCCCAC
GCCGATATGTGTACACTTTTCCCTATACGGATATAAGACTTATCGCTTGTCGCAATAAGC
CATACCAGTAAAGGGATGTGGCTAAAACACATCCCGAGGGCATCTACCGTTGCATTGCTC
ATGACAATCCTTGAAGTTTGCGAAGTTTCAATCAGTCTAGAACAAAGCGCCAAGTAAACG
CTCTATATTATGTCACGATACACCAACCCTCCCAAGTCCTCGTCTCACCCATCTCCCCTT
TAAAAAGGAAAAAAaGCATCAACTCGGCGTGAGCGAACGGGTATCTGCGTGCAAAGGTAA
TGAAAATAATCGGAAAGTTGCATCATTTCCGATTATTATTTTTCAAGAAACATAAAAATT
CTACTGTGTGAAGGCACACAACAGACATAAAAATAGACTATAGCGTAGAAAGAGCGGAAA
ATCAGCTGTTAACTGTTAACTCTGTTAACCTCAGCTGTTCTTCCGCTCTTTATTTATTTC
TTATTTCAAATTCTTATCCAGAAACTCCAGCATTTTCTCCTGCGCCTTCAATCCGCAGGA
ATGAGGGATTTCCCAAAGCTCCGTATCCAGCAGATTATCTGCTCCCTGACTCTTCCAAAC
CTTGTGCATTTCGGCGAAAGCATCTTTTACACCAGGTACCGGGAAGAGCTTGTCTTTTGT
GCCATTGATGAAGAGCATCGGTTTCGGACAGGCGAGAGAGGCGATGTGAGGATAATCGAG
ATATTGGCGAAGACCCGGAATGCAATTCGCAAAACCGCCATTCTCCTTCCTTCCGAATCT
CCGGGTAAGCTGAGCGTCCGTAGTAATCATCCAGCAGATGGAAGCACCCGCCTTGATTCT
ATCCGATAATGCAGAGAGCATCCACGAACGATAGGCTCCCATCGAACACCCCACGCACCC
TATACGCTTCGCATCTACCATCGGCAGCGAAGCCAGGAACTCGGTACTGGAAATATCATC
GTAAGTCATGAAGGCAGAGAGGTCTCTACCCAGCATCATCATGTTGCCGGCTATCAGGTC
GTATTTGTTTCTATCTACGCCCTCCTTCCGGCCTCGCTCTCCCCACATCGGCGCATCTGC
CGAAAAGACCACGTAGCCATGTTTCGCCAGATAATCGCCCACGTACTGATTATCATAAAG
CTGCCTTGCCCACGCATCCGCATCATCCAAGATCTCCTGACAGAGTGCCTGCTTCGCTGG
AGCATCTTGTTCTTCCGGAGTAAAGAAAGGGCGAATCATCTTCTCCTTTCCGATAAAGAG
ATGGGCACCATGATCATGAAGCGCATTGACTGTTGGGAATGGTCCCTTGCCATCCGGAAT
CAGGAGATAAGCCGTAATTCGGGAATAGGCGTTGATATTAAAGGCGATTTTCTGCGCCTT
ATATCCGTCTCTCTGCTCCTCGCCCAAAACTTCCATATCCCAAGCCGCAGCCGCTTTCGG
AGGCGTCATCATGCATTCGAACACCTTCGCCCTTGCCGTCTTTTTCCACTTCTTGAAGTT
CTTAATCGGACTGTTTCCCCAAGCCATCGGATAGGTCAGTTCCTTCTTCAGCGTTTCTAC
ATAGGTAGGAATCTCTCCCTGCCATTCATACTTCTCCCGCTTCTGAAGCTTCGGCTTCGG
AGAGGTTTTTGCAAGCGATACAGAGGTTTGTGCAAGCGCCACCGATGCCTGCAACAATGC
GATGATACTATATGTGATAATCCTTTTCATTCTCTTGTCTTGTTTTGTTAGAAATCTTTC
TTCCTGTTTATAAGATTAGTTATTGTTTGCAAAATTAAGAAATTATCCGCAAAAAGAGCC
CAATAATCTCGATATTTTTACGTACCTTTGCCTAAAACATTTATAAATAACGAATAAAAC
ATTCATAACAACAGATAAAACATCATCAAATAGAAAATAAAGACATGAAAATAGCAGTTT
TTtGTTCAGCAAATAAGAATATCGACCCCGACTTCTTCACGATGACTGAAGAGATGGGAA
AGTGGATGGCTGAGAACGGCCACGACCTGGTTTTCGGCGGCTGCAACTCCGGTCTGATGG
ATTGCATCGGCAAGGCAGTAAAGGCGAATGGCGGCAGAACCATCGGTGTGGTTCCTACGC
TTGTAGAGCGAGGCGGCAGAACCTTCTCAGACCTCGACATCGAGATTCCGTGTGATAATC
TCAGCGACCGCAAGGACCTGATGCTTGCCCAGAGCGACATCTTCGTAGCCCTTCCTGGCG
GCATCGGCACCCTGGATGAAATCTTCACCATCGCCGCCGCCCACACCATCGGCTACCATC
ACAAGATGGTGATTCTCTACAACATGAAAGGCTTTTGGAACTCCACCATCGCCCTTTTGG
ACGATATGGCAGAGAAAAGCATGATTCGTGGCGATTGGCGAGATGTGATAGAAGTGGCGG
ATAACCTGGAAGAGCTGGCAAAGCTCTGCGAGGGATAGAACCCTCTATAGAAAAGTAAAG
CTACCTTCTGCCGAATGACTTCTCGGTAGAAGGTAGCTTTACTTCATAATACATCATTTT
ATGACGTTTTTTTGTGTCAGACACAATTTTGGGGAGTAAAAACACGGTTTACTTCAGCAT
CCATTCCCAAGCAGGAATTATATGCACCGTCTTCCCATCCACGGTAAGCTCCTCTTTCTC
ATTTAGCGTAATGATGTAACCCTCTGATAAATCATAGATTTCCATCGCCTCTTGCAGGCC
CTCTATCTCACGCTTGCGAGTCTTCTCATCATCCATCTTCACCGTAACCTGGTAAGCCTG
GGTAATCCTTACACCTTCTCTCACCACAAAGTCGCACTCCTTCTTGTCGGCATGGTAGAA
CAAGTCGTAACCCCTTCGCAGCAATTCGATGAAAACGGCATTCTCCAGTTTTACACCATT
GTTATCCGTGACATTGAAACCCATCCTGCTGATGATGGCATTATCAATAAAATACACCTT
CTTCGGGCTCAACATCTGGGTCTTTACCGATGGAGCATACTTCAACAACTGGAATATCAT
GTAGGTTTGCTGAATATATTCCAGATAGTTCTTGATGGTTTCGGGATGGCGAATGCCCAC
TATCTTTCCCAGCGAGTTATAGGTAACACGCTGGGTGGCATTGCTGGCAAGATAAAATGC
AAGTTCTTTAATTTCCTTGTCGTTTGTAAGACCATTGCGAGCCATCACATCCCGGAAGAT
AATGCTCTCATAAAGTGAGGACAGGTAACTGACGGAACCCGACTGAAGATATTTCGGGAA
ACCTCCCCTCTCCAAGAAATCACGGAAATGCCCCAACAGTTTGGAACGACTCGCCATCAG
ATAGAAATCCTTCTGCGAAGGCTCAATATGCTCCAGCTGCAGGTATTCGGCAAAAGAGAA
AGGATAAACCTCCACAGAGATATAACGCCCTGTGAGATGAGTGCCCATCTCCTTGCTCAG
CATCCGGGCATTGGAGCCTGTCACCACCACCTTATTACCTTCATTGTAAAGGCGCCTCAC
AAAGGTTTCCCAACCCGCAATGTTTTGAATCTCATCAAAGTAATAGGTGTGTTGCTCACC
AAAAAGCTCAAAGAAGCATTCCTGCAAGGTTGCAAAATTTTCAAGCTTAAAGTTTACGAG
ACGCTCATCGTCAAAATTGAAGAAGAAATCTTTCTCCTCCAACTTATCACGCAGTTGCTG
CAGCAACACCGACTTTCCACATCGTCTTACACCAGTTATGATAAGGATTTCCGAGGTGGT
AAGCCATTCCTCTTCTATGTGTCGAGGGATGGCATCCTGCATAAGATGCCTGCAGTTGTC
CTGCTGCTCAAATATTATTTGTTTCAACAGTTCTTTCATTGCTCTACTATTTTATGATTC
GTGGGCAAAAATAAGAAAAATATCTGAAAGTAGCAAGAGAAAAAaCAAAAaTCTTTCATT
CTGAATGAATAATTTTTCAGAAATCTTTCATTTCGAATGAATACTTTCACCTAAAACCTT
TCATTTAGAATGAATGGTTTTCGATTAGTTCCTTAAAAAACAAAAGAAAGAGCGGAAAAA
CAACTGTTAACTGTTAACTCTGTTAACCCCAGTTGCCATTCCGCTCTTTTATAATAATCT
CTAACAAGAAATCTTTATTCTGCCAGCAGTTTCTCTGCCATAGCCTTACCCAGAGCCTCG
CACTGCGCCTTTACCTCTGGAGTAATCGCCTGCTTCATATCTACAGGCTCGCCTACAGCC
TCGTAGTGGAGCTTGGTTTCGTTCCACTCCTGAATCTTTGCTACTGCCTTGCTTGCCCAG
CAATGAGAACCGTACCAACCGAGGAGGTGGTTCTTGACGTCCTTATTGGCAAGCTCGGAG
AGGAGAACCTCCATCTCGTGATAAAGACCGGCATTGTAAGTTGGAGCACCCACGATAAGG
CCCTTGTAGCGGAAGATGTCGCGCAGGATGTAGCTGTGGTGAGTCTTCGAGATGTTGTAC
ATTACGATGTTCTTCACGCCTGCCTTGCTTGCTGCACGGGCGATGATTTCAGCCATGCGC
TCGGTGTTGCCGTACATGGTGCCGTAGCAGATAACGAGGCCCGGCTCCGTCTCGTACTTC
GACATCTTATCATACATGCCGATCACCTTCTCAATATGCTCGTGCCAAACCGGACCATGG
GTTGAGCAGATGTAATCCAGTTCCACGCCAGCCAACTTCTTCAAGGCATTCTGAACAGGG
ATTCCATACTTACCCACAATGTTTGAGTAGTAGCGAACCATCTCCAGCCAGAAAGTCTCG
CAGTTGATTTCCGTATCGATGATTCCGCCGTTCAGCGCACCGAAGCAGCCGAAGGCATCA
CCCGAGAAGAGCACCTTGTTCTTTGCATCCAGGGTAACCATGGTCTCTGGCCAGTGAACC
ATAGGGATGAGAACAAAGCTCAGCTCGTGGTTGCCCAATGAAAGGGTTCCGCCATTCTTC
ACCTCTACCACGTCATCAGTTACGCCGTAGAAGCCTTCGAGCATTCCCAGGGTCTTCTTG
TTGCCCACAATCTTGATGTTAGGGTAATATTTCTTGATGAGGGCGATGGAGCCGCTGTGG
TCAGGTTCCATGTGGTTGATGATAAGATAATCGATTTCGCGGTCGCCAATCACCTCGTGG
ATATTCTCGAGGAACTGGGTGAAGAAATCAACCTCTACAGTATCTACCAGCGCTACCTTC
TCATCGTCAATGATATAAGAGTTGTAGCTCACTCCGTTAGGCAAAGGCCAGAGGCCCTCA
AAACGATGCTTGTTGCGGTCGTTTACGCCTACGTAATAAATCTTGTTTATAATTTCTGTC
ATATCTTTTATATTTTTATAATTCCTTCTTCTTTTCTTCTCCGAATTCCTTGGAAACATA
ATTGTAGATGTCCTTGCAGCATTCGGTGGAGAATTCTTGAGCCGAAACAAGGAGACTGTC
CCATTGCGCCTCAGATAAGCCGCGGTCGATGTCCTCGCGGGTGATTCCATCCTTGATCAG
TCCGAAAACGAAACCGGCATTGAAATTATCGCCGGCTCCGATAGTGCTCACCGGCTTCAT
CTTCTTCGAAGGATAACTCTTGGCAAAGCCGTTCTCGGCACGAACCTCTACAGGCTCAGC
GCCCTGAGTGCAGATAAACTTCTTGCAGTAGAAACTGATTTCGGCATTATAAACCTTATC
CGCCTCCGGTTTCTTGTAGAGGATTCCAAAATCCTCGTGGCTTCCGCGTACGAAATCAGC
CATCTCCAGGTTCTCTATCAGATTAGGTGTAATCTTCATGATTTCGTTCTGATGAGAAGC
ACGGAAGTTGATGTCGTAATAAAGAATGGCGCCATGCTCCTTCGCATACTCCAAGAAGCC
GGCAACCTGAGGACGGACCACAGGATTCAGAGCGAAGAACGAACCGAAGAGCACGATGTC
GCCAGGATTGATTTCCGGTGTGGCAAACTCCAGCTGGTCGTGAGGATGATCTTTATAGAA
GATGTAGTCGGCATTGTTGTTCTCGTCGAGGAAAGCCAGCGAGAGCGGCGACTTCGATTC
CGGGAAGATGCTCACTTTGTCAGCATTCACCCCATTATCTCTCAAAAACTGAATCACATA
CTCTCCTATGCGGTCGTTGCCCGCCTCGCTGATAAACGAAGCATTTACGCCCGCACGGCC
CAACGAGATGACTGCATTGAATGATGAGCCACCCGGTACTGCCTCTATCGGCTTGCCGCC
CTTGAAGATGATGTCAAGCACGGTTTCTCCTATTCCTATTACTTTGCGCATTGTTTTTtG
ATGTCTATATTTATTTTTtGGGAGCAAAGATAAGTCTTTTTGGCGATAATGCAAAATAAA
TGACTATTTTTTtGGATAAATTACATTTTCAGTGTAACTTTGCACCTTGAAATGAAATAC
AATACTTATACACTCGATAATGGACTCCGCATCATCCACCTGCCTTCAGACAGCAAGGTG
GTGTATTGCGGTTACCAGATTAACGCCGGCACCCGAAACGAGGAGCCGGGCGAAGAAGGA
CTTGCCCACTTCTGCGAGCACGTTACTTTCAAGGGCACAGAGCGCCGCAAGGCGTGGCAC
ATTCTCAACTGTCTGGAGAGCGTGGGAGGCGACCTGAACGCCTACACCAACAAGGAGGGC
ACGGTTTATTACTCCGCCATCCTCAAGGAGCACATCGCAAGAGCCGTAGATCTGCTCACC
GACATCGTTTTCCATTCGGTTTATCCGCAAGCGGAAATCGACAAGGAGGTAGAGGTAATC
TGCGATGAGATAGAGAGTTACAACGATTCTCCTGCCGAACTGATTTATGATGAGTTTGAG
AACATCCTGTTCAAGGGTTCGCCGCTGGGACATAATATTCTGGGCACAGCCGAGCAGGTT
CGGGCTTTTACCACAGAGGATGCATTGCGCTTTACAAGGAAGCTCTATCGGCCGGATAAT
GCGATATTCTTCGCTTACGGGGATATTGATTTCAAGAAGCTGGTGAAGCTTATCGGGAGG
GCGCTCGCAGATAATGATTCTATGAGCAAGCTTGCTAACAATGAAGTCCCACAGATTTCA
CAGATAACACAGATCTCAGGGGATAAAAATTCCATTGCAGAAGAAAAATCTGTGTCATCT
GTGAAATCTGTGGgACCTAAAAATTATCCATCTGTGGggTCAGAAAATTATCCATCTGTG
GGGAAAGAGATTGCCGGGCAGACGATTGTGATGCAGAAGAATACGCACCAGGCTCATGTG
ATGATTGGAACCCGCGCCTACGATGTGAACGATGACCGCAGAATGCCACTCTATCTGCTC
AACAATATGCTGGGCGGACCGGGAATGAACGCCAAGCTGAACCTCGCCCTGCGCGAGCAC
AACGGACTGGTTTACACCGTAGAGAGTACGATGGTGGCTTATGGCGATACGGGCATTTGG
AGCATTTATTTCGGCTGCGATGAGCACGACGTGAAGCGCTGCCTCCGTCTGGTTCGCAAG
GAACTGGATAAGTTCATGCAGAAACCGCTGAGCGAGGCGCAGCTCAAGGCCGCCAAAAAG
CAGATAAAGGGACAGGTAGGCGTGGCTTGCGACAACCGCGAGAACTTTGCCCTCGACTTC
GGCAAGAGCTTCCTTCACTATGGCTGGGAGAAGAATGTAGACCGACTCTACGAGCAGGTG
GATGAGATTACTGCCGAACAGATACAGGCTGTGGCTCAGGAGTTGTTTGATAAAGACAGG
CTCACCACGCTGATTTTCAGATAATGTTGATTTTCAGACAAATAGCTCAAGTAATAAGAA
AATAAAGAAGGCAACAACTTGGGTCGTCATGCGACTTCCCTCGTTGTTGCCTTCGTAATT
TAATGAATTAAAAACTGCTTTTTTCTTAAAAACAACTAACAATTAACCTAAAAACTTAAA
CCTAAAAaCCTAAAATGAAAATCTATAAAACCTAAAACGAATTCTTAACAATCTATATAT
GAAATCCCCAATCAGAATTTATCACGAAAACTCTCAGGGGACAGTATGAATTTCAAATGA
AAAGGAGTTTTTACTCTCCTCTCTGATTTCGGAAGCCCTTTTGGCTCCCTACTGTTTTTT
ACTCAGCTGTGCATTGCTGCCAGCCATTTTTTAATCTCGGCTCTTTTGGAGCCCTTCGCA
TGGCTAATTTCCGATTAAGCCAACTTGTTGCTAATAGCACCAACTTCAGCTACACATGCA
ACAACTACTGCGAAAATCATTCCTAATACTAACATAATCTTTTCCTTTCTTAAATTTGTT
ATCTTAAATATACAATCTTGTTGTTTTACCTAACAAAATCTTAACTCTCTTTATTTCTTA
CCTCCCGAAGGAGGATTTCTATGCTCTCTTAGCTTCGTAGCTTATTTGCCGCAGTTCATA
CCGAGGTTCATACCTGCGCAAGCAACTACTGCGAATGCTACTACTGCTACTGTCATTATC
CCGAACATTGCCATAATCTTTTTCCTTTCTTTTAACCTCTTAATCAGTCTCTTCGAGATT
TTCCAGAAGTCCTCGTCCGAATCTCAGAACCAGGTTCCGAACCGGCCTCAAACTTGTCTC
GAATCGATTTCATAAGTTATCCTTACTGAATCAATCTTTTATCCTTTTTtCTTTTtCTGG
TGCAAAGGTACAACTTTTTGTGTGCGCACACAAATATTTTAGGAGAAATGTTTCAAAAAG
CCCTTTTTTCTTGATTAAGGTCAAGAACATTTACATTCTCATTACAAAAACGGGCTATTT
TAAAGCTTTTGCCCTTTCAGGGCGACAGGCGTGCTGCTAAAACGTGAGGGGCGTGGCATT
TCACCACGCCCACTCCTTTATCACCGCTACGCAGCCACTCCTGGCGTTCCGTAGTGCCCG
TACTTGGTGATGAAACGGGCGGTCTTGGTGAAGGTGCCGTCCTCGTTCTTCATGATGAAG
CCACGCTTCTTCCAGTTGCACAGCAGGATGGCAAGCTTCGTCTTGGTGCCATGAACCTGA
CAGATGTTCTGAATCTCAGTCTTGTCAAAGGTGTCATGAACGTAGAGAAGAAGATTGCTC
ACACCGGGAGTATGGCACACAGAGCGGCTGTCTGCATCTATCGCCTCCTGCATCTGATTG
CCGAAGAAACGCATCTTGCACCACAAATCATACTTCACGCTCCATACGATGAAATCCTCT
ATCGCCTTCTCCCACTTCTCGCCATTCGCCAGATAAAGCACCATCGCGCGGCGGAAACCA
TTCGCCAGGCCACGCTTGGCAAACTCGGCGTAAGGCTTGTTGTAAGCCAGCTGAGCCATC
TCCATAATCTCATTCTCCAGGCGCTCGATAAGCTGGCGAGCCTTACGGCACTCCTTGAAA
CCGCTGGCTGCGTTCAGCTGCTGGATGTAAGGAGAAAGCTGCGACTTGAACTGCGCATCA
TAACTGCCCACCTCCGGACGCGGAGCGAAATCGGGACGGATGATGGTGGCGAGCGACAGG
CGGCTCACGGCTCCATCAGCCACCTCACGAACCGAGAAGAACTTCTGCGTAACGGCAATG
GTGCTCGAAGCATTCCAGTTGAAACGGGTCTTTACGCGGGCTGTAACGCTCTTGGTGCCT
ACTCGCTCCTGGCCGTCCTCTGAATTGTCCCAGCAGAGGCGAATCAGCTGGCTAGGGTCG
TTGAACTTCCTGAGCATGTCTACCTCGTCCATCTTGCAGTAGAGATAAGCATCGCCAGCC
TTCTGCACATCGTCGAGGCGCTGGATGTAGGCAGCGCGCGTCAGGTCGGGCGAAACGATG
CGGATGCAGATGTCTTCAGGGCGCACAGGCTTCTTCTTGTTGTCGCCCATGGTGTTCACC
TCGTCCTTCCAGTCCTGCTCCTTCTGGCGGTTCACCTTGTCCATCTGAACCAGATCTTCG
ATGATGCAGTCGATGGGTCCGTTGACGAGCGATTTGCCCGACGACATGGCTGCAATGAGC
AGATTCATCATCGCCGCCTCGTGCACCTGATTATCCGTGTAGCGGAAGGTTACGCCCTTA
AGATGAGCGGCAAGCGCAGGGAAGACCGCCATTGCCACAGCCGCCTTGAAATCGGCAGGC
ACCTTGCTGGTGAGCAGTTTGATGAGCTTAGGCAGCTTGGCTGGCAACTGAGGAGGAACA
TCGGCGTAGATTCCCGCCTTCTCGGTGGCCTGCTTGGCGAGATGATTCTTGCGGGCAGTC
TCTACAGCCTGCTTTACCAAATCAGGAATCGCGGTAGATTGCGCCACCTTGCAGGCATTC
TCTACGGTGGCGAACGCCTTCGCCTCGTCTTCGCCAAAGGTTTCTATTACCTGCTTGATC
CAAGCCGCCTCACTATTACAGATGTATCTCAGCAGGCAGGCTTCACGATAGATGAAGTTG
TTGCGGTTGCCGTGGACAGGAGCGCCGCCCATCAGCTCTACCAGCGCCTTCACAATCTCC
CCGTAAGGAACGCCGTCGTAAGTCTGCTCATACTGCACGGCATTGGCAGCCCGTCTCGCC
TTCTCCTCCTCGCTCTCGATGGGTTCGAAATCTACGTTTGGAGCAGAAGATGCATTCTGA
AATGCCTGGCTCTGAGAAGATGCATTCTGAGAGGCTCCTGACCGGGCTGAATCTACATCC
AGCGGACGTCCGTCAATATCCAGTCCTCTCTTGCGGTAAGCCTCACGGTATTCAGCCACA
GCCTCCTTATCCAGGCGCTTGTACCAGTCATCGGCAGTATAGATCTGGCTTGCAGCATCG
GTGATGAAGATGATGCGCTCAGGGGTGATGCAGCTAGGATCTTCGGTGGCGTGGATGAGT
TTGCAGAAGGCGCTCTGAGCCTCAGCAATGGTCATTCCTACCGGGATGCGGATGTCGATG
TGGGCCTTGTTGCGGGCTGAGCGCTCGATGTGGAGCACCTTTCCCTTCCAGAGTTCGATG
TCTTCGGCTGAGAAGATTTTCTCTCTGAAGAGCTTCTCTGTAGGCTCATCAAACATTCCG
TTCAGCAGAAGGGCGTTCTTCACCGCCGGCTCAACCTCCTCAGGGTTATCAATATCCACG
GTTGTCTGGAAGGTGAAAGCCTCTGGGTCGATGAACTTCTGGGCACGATGGTCTTCGAGG
AAGTGGAAGTAGTGAGGTGAGCGGAAAGGCAACTGCTTCTTGAGGTCAGTAATCTTGCGG
TCGAGCTGCCGGTAAGTCTCTCCTGCCTTCATCTCCTCCTGCATCATCTGGTTCTGCTGG
GCGGTGAGGTCACGGATCTGACCAACGAGCTGTGCGAGCCAAGGCTGCTTGGTAAGCTCG
GTGTAGTAATCGAGGAGATGGGATGAAATCTGTCCCATGTTCGCTCTGCGGTTAGGGTTC
ATTGCGATGATGCGGCTGCTGAGCTGCTTGCATTCATCAAAGGTTAATGATTTTTGTGTC
ATAAATCTATATTTTTtAGTTGTAAAAGACAGGCTCTTTGCAGAAACCTGCCGCCTTCCA
TTCTGAAAAGCGGTGCAAAGATAAGGAAAAaGAAaGTAACTCCATTATTATACCTCTGCC
GATAAAAGCTGTATAAAAATATCGGGCAAGAGGGATAAAAGTTTTTAGATTCAGGTATAA
AGAGAGGTATAAAACAAGGGAGAAGAAAAGAAACAGGCTACAAGAAAAAAGCGTTGGCAA
CAGATTACAAATCCGCTGCCAACGCCCATTATTCTTTTAGCCAATCATCTAACATAATAC
CCTTCTTAAAAGCTTCTTCTCCCAGGATTTTCATAAAAATATCAACAATCTCACAATAAC
GGTTGAATTTTGCCTCTTGTGTATTAATCAATTCTTCCTGCTCCAGATCTTTCCATTTCA
AAGCTTCATGGTTGGAAAAGGGAGCGATTCCTGCTTGCCTCAAATCATCCCTACCGCAGA
GACGAGCTTTCGGACCGGATATTTTTTTGCCTTCAAATAGCTCTTCCAAGAATGTACAGA
ACGATTGAGGAGATTTGGGTGGGAGTAATTCCCAATCGCCCATCAGGCGGAAAATAGGAT
ACCAATAGGCCTGTTTTGAAAGAAACATGCCATAATATCCCCTCTTCTGATAAACAGCAA
TCTTCAAGACTGCCTTTTTCACCAGTGCCATGAGTTCCTTCTTATGCTCTCCAATCGCAG
GTTTCTTCCCCACAGTCTTCATCGCTATCAGTGACTCCTCATCGCCGTGCTTGCCCCATT
GCTTCACATCGTCCACCCTGCCGTTCATAATCATCAGCACGATGCCCGAGAGCAACTGGA
GCATCTTCTTTCTAGGCACACGCTTATAGAACACCTGACGGAGGAAATCTACAGGGTCGG
CCTTGAATGTTGGGTAGAGATTGTGGGGGAAGGCGTGCAGCTGCTGTTCTATGGCGTCCA
GCTGGTCTTTATAATCGTAGGTGCCCGTTTGCTTCTTCTTGATGGCATTCGGGGCCTCTA
CGAAGAAAGAATAGGCCGCACGCTCGCGGTAAGCCGAACTGGTGATGAATCCCATCTCGG
TAAGCAGAACGGCCCGGAGGCGCTGCAGTTCATCATCGTCTATCTGCTCCAGTTTATGAA
GAATGCGGTTTCTGGTCTGCGTCATTTCGCGGGAATAATCGCTGCGCTGGATTTCGAGGA
AACTGCTGAGCCGCTCTCTAGCCTCAGAAAGGCAATCAGAAAGTTCCTCGCGCAGCATCG
CCTCAGTTTCTGCATCAAGAGAACGGTTCTCTGCCTCAGAAGAGGTTTTATCCGATGCAG
AAGAGCTCTTATCCGAAGCGCCTTCAGAGAGCGTATTCCTGAGACAGATGATGCTGTTGA
TGACGCCTTCGAGCATCATGGTGCAGTCGCTGAAGCGGGTGAGCTGTTCGATGGGCAGCA
CAGGACCAGAGTATTGCCAGTCATCATAAATCTTATCATCATATATTTCGCGGCGCGCCT
GCTCCATCTCCTCATCAGAAACATCAGAGAGTGCCCTCACCATGAGCTGCAATCCAGCCT
TATCGCCCTCGTTCTTGCTGTTGCAGCCTATGCAGCGGGTGCGCAGGTTCCGCTCCTTAC
GGGCGATGATGAGGGCGCGTACGTCCTCGCCTTCCAGGGCTGAAACATAGCCTATGAGCT
GCTGTTTGTCATAAGCTTTCACCGCCAGCATGTCGAAGGTGTTGGCGTCATCGGGCACGA
GGCAGATGGTTCTCCCCTCTGCTTCTTTAGCATACTCTACCTCATGGCCTTTCACGTCAT
TATGGGTGAGTCCTACGATATGGAATGTGAGATTCTTCATTTTATGTTGTTATTATTGTT
TTTACGTTTGTTTGCAGTCAGGTTACAAAAGTAAGGTTTTTCGGTGAAACCACCAAGCAT
TCTTGTTTAAATTTCCTAAAAGAGGGGACGGAGAAGCCGAGGGGGTTTTAAACTTCGGTT
AATTTATAGTTGAAAGTTTATAGTTTATAGCAATCTTGCGAACGGCTACGCCCTATCAAC
TGTTAACTATAAACTATTAACTTGTTGTTGGGGGgTTAACAGGGTTAACAGTTAACAGCt
GTTTTTTGCATGGTCCCCCTCGCGTACCTTATTATATAATAATATATATATACTTATTTT
TATATAAGTGTGTGGATGGAAGTATGCATTTTTGGGGTGTTAACTGTTAACCTGTTAACC
TTTCCCTCTCAGAACGCTCCTCTCCCAACAGAACGCCCCCTCTCCCGATGCCTGTTAAAA
GAAGACTGGCTGAGCCTTGGCAGAAAAAGCTCAAACACCCTGCTACAGTCCATTTTACGG
GCTTATATGAAGGCTGGCACGAGGCATAAATGATGACTGATACGAGGCTTAAATGATGGC
TGAAAAGGAGGCTAAATGATGCCTCACGAGGGGATAGATCATGCATCGCGACGGAATGAG
AAATGCATCACGAGGGAAGAAAaTTTtCATCACGATGGAAAAAAaTCAGCCTCGCGAGGC
AGAAAATTGGAATATTTTtCATAACTTTGCTGCCAAAATATGAACAATAAATTTTtAAGA
GTATGAATTCAAAATCAGCAGCAAAATTGGCTGCTTGCGCCTCATTAGCGCTATTTTTGA
GTGGAATTCCTTCACAGAAGGCCTGTGCACAAGAGCAGGAGAAGAAGGTTGTGGTAGAAG
ATGCAGACAACGAGAAGCGCTATCTGCCAGCCAACAGCATCAGCGTAAGCAGCGGATATT
CATGGCTCAGCAACGAAATTCTTACGGCCAACGGCGATAAACTGGGCAGAACGCCTACCG
GCTTCGACGTGACCATGGAATACGCCCATCTGTGGAAACTGAAGAACACCCGCCGTCCTA
TTTATATCGGCTTCTCCATTAATGGCGTGGGCAGCAGAACCAAGGTGAAAATCCCTAGAA
ACGGCGGCAACGACGTCGACGATGTAATCATGAACTATTTCGTCGGTGCGGGTTACAAAA
TGGCCTACAAGACCAACAAACGCTTCATCTGGAATCTGCTGCTGAGCCTTGGCTACGCCT
GCACAGACGAAGATTTCGCCACCGTAGATGGCTTTGGCGTCTATGCGGAAATGGGATGCG
AATACATGCTCAGCAAGCACTGGTCGGCTGGCGTGAATCTTGGCGGCATGTCATCCGCTT
ACAAGCAGCCGGTAGGCTGGGACGGCAGCAAATATAAATTCGGAATCGATCACAATGGCT
TGCGCGCAAAGCTGGCCTACTACTTCTAATTACGGAACCAGGCACATTGATTTTAAAAGC
AGCGAGGCGATACTCTTCTCTTATAGGAAGAATATCGCCTCGTTGCCTTCATTGAAAAGA
AGGTCAAGGATGCTCATATTGGGCTGAAAACCGTGTTTCTGCTCGTAATAACAGGACTTC
AGAAATTTTCTGTAGATATGGGCCCGCAAGCGTGCCAGCATCCCGAAATATCAGGTTTAC
AACAATGCCCTGCTAAGTGTTCTGAGCGGATTGTCGTTTAAGGAAGCCGTAACTGACAGC
AAGCGATGGGGACAGATTTTCGAATCAGCCATAGGAGCTTATATCATCAGCGAAGCCTTC
GTCCATCGTTTCGAGGTTTATTATTGGCGCGAAGGCAATGATGAGGTAGATTTCGTTCTC
AAGAAGAACCAAAAGATTGTAGCCATAGAGGTGAAGAGCAATGGCGAAACCAAGACAACC
AGCATGGAACGCTTCCACAAGCTCTTCAATCCGCTAGCCACCATAGTTGTGGGCGAGAAT
GGCATTCAGCCTGAGCTGTTCCTCAGCATGGATCTCAGAAAGCTTTTCGAATAAAAGAAA
CTAAAAATGCCTGCTAGAGCAAATTTCTCTCTAGCAGGCATTATCATATCGGGCTTATTA
TTTTCTCACATACTTACGAACGGAACCATCGGATTTTTTCTCGATGACAATACCATCACT
AGTAGCTATGCAGCCATTAATACCATATGTTAAAGATTTAGAATCCTTACTAGTCAAGAC
ATTCTTGATACCAGAAACTTCACACTCCTCTACATTGGTAAAATATTTCCAAATTGGAGC
TGTCTTATACGCCTCCAAACTTTCCTTAGGAACAATCAGTTTACAATTGTCGTAGGTGTC
TTCTGAGAAATAGTCATGACCTTCCCTGCCAACAACTGGTGGAATTGACGACAGGATGGT
AAATTTCTCAATGTAATGACTACAAACAAAGTCGAGCGGAATCTCTTTCACGTATTTACC
CAAAGTTACTTCCTTTAATCCGGAACCACTTAAGTCAAAGAAACCTGGACGACCTATATA
AGCTATTTCCGCACTGCCAAACATCCCCCAATTCATATCCAACTCGTTTTCTCCATCTTC
AAGTATAACGCTCTTTATCGGAGTCTTGCTGAATGCACCATCGCCTTTGATTCGCATTAC
ATTACTAGATATATTTATCTGCGTCAAACCAGTCTGGCTGTAAGCATAATCTCCAATGCT
TTGAAGTTTTTCAGGAAATTCGACGGATGTTATTCCTGTACAACCTTCAAATGCGCTATC
TGAGATGTATTCTAAACTTTCAGGGAAAGTAACATCCGTCAGTTTGCTCTGTCCCTTAAA
AGCCTCTGAACAAACACAAATTATGCCCTCTGGTATTGCGACAGAAGCAGGAGCTTCTCC
CTTGTATTCATAGAGACTCTTTCCGATAATAACCATGCCATCTGGTTGTTTATCCAACCA
TGCAGTTGAATAGAAGGCTCTATTTCCAATAGAGTCAACAACTTCTGCAAAACTTATATC
CGTAAGTTTTTTATTCATTAAGAAAGCACAATCGCCGATAGTGATGAATTGGCGAGCATC
TGTCTTTGACTGACATTTCTTAGCACTTGCAGGCGTTTTTACAGACGAGTATTGTACCCT
TTCCAAGTCATGGCACCAAGCGAATGCATATTTACCAATTCGCTTTAAAGACTTGGGTAC
GTACACTGTAGAAAGATCCATACCTGCAAACTGGTAGTCATGTATCTCTGTCATATCTTC
CGGAATAATTATCTCATTCACTTGTTCTCCATTGATTCGCAAAATGCCCTGTCCGTCTAT
GGCAAACATTTCTTTCTTTAAATTGAACTTGATATTAAGCCACTCTTCTATTGTGCCATC
ATAATCAATCGCATTTGCCGTAGGAACATCACCCTCACCTGTAACCTGCTTTAAGTTTTT
AGAGATTACAACATTATGGATTCCCTCCTCTTGGATCCAGTCGCTCACATAAAATCCATA
TTTGTCGATTTGCAGATTCTCTGCCTGTATCGTTACTTTATCAAGCAAACATCCAAGAAA
AGCACCTTCGCCTACACGCTTTACCCAAGAAGGAATCGTTACTGTTTTCAATCCTCTATA
CCCTGTGAAAGACCATGCGTTAACAGTATTTACATTAGCAGGTATCTCCAAGTCCGTAAC
AAGTCCAGCTCCTATATAGAATTTTTGAGCATGGGTAATCGGATTCGTATCGGTAGGATA
ACCAGTTCCCGCATCTTCAGGGCAATCATGGTCTATTATCAGATAGTCAAAATTAATGCC
CAACCATTCCTTAAGGCTACCAGAAAAAGTCAATTTTGTAAGATTAACCCCGCAAAAAGC
TCCACCTCCCACATATTCCAAAGAGTTAGGGAGTACCAATTCTGTCATACTTTCACAATC
ATCAAAAGCATGTATTCCAATACTTTTCAAAGGAGTTGGCAGGGTCAAACTTTGTAAATT
CGAGCAACCCTCAAAAGCATGATCTTCAATAGCCTCTACATTTCCATTAAAATAAAACCT
TTGCAATGCCTTGCAGTTTCGAAAAGCCGACTTAGGTATTACCTTCAGGTCGTGAGGAAG
ACTAATCTCCACAAGACTGGAACAACCGCAAAACATTTCCTCACCCAAAGATTCTAAATC
ATTCGGGAGGGACACCGATGAAAGAGAAGAACAATTTTCAAATACATTTCTTTCAAACGA
GGTATTCCCTTTTATGGTCAAAGAAGTCAAATCTTCACAATTCTCAAAAGCATTTTCCCC
AACATTTTTCAATGAACTAGGCAAAACTATATTTGTCAATTTCGCACCACAAAATGCATC
ACTACCTATACTATCAAGAGTATTAGGAAGCTCTATGCTCTTAATACCAGAGTCCTTAAA
CGCCCAATCTCTTATAGTCTTCAAATTTGGAAAAGACACTGTTTTTAGCGATGTAGTTCC
ATAAAAAGTTTCTCTTTCAATAATTGTTATACCATTGCCTTCTACTGTTTTCAACTTAGT
TTTACCATCCAAAGATGGTAAATGTGTTATATTGTCACCAAGGTGCAAATTTACAAGATT
TTGGAAGGAACTTAAGTAATCGTTATTATCGTTAACAACACGACTTATTGTTAAATCGGT
TACCGGCGTATCATCACTAATACCTAAGTATAACTTCTCCTTGCTTTCCTGTATTACTAG
GTCTCCCAATACGCTACAATTTGATAATCCTAAATGTGAAACGGTACCTGGGACTACCAG
TGTATACAATGAAGGACATCCATAAAGCTTGACATCATCAGCAGTACTTGGAATATCCAA
AGTCGAGATATAAGCATTTTCCAACTCAATGGACTTCAGTTGTGGAAGAACTATTTCTTG
CGCATAGCATTTATTTATTTTCAAATCTTTGATAGGCGCATTTATCGTTATTTTTGTAAG
TCCATAACTTTCTTCAAATGCATTCTCGTCAATCCCCACAACGTGATAGGTTACACTTGG
TTCATAAGCATATTCTTTACACACTACCTCTTCAGGAATAACGATTTCACCAGAATAAGT
TCCACCAGTTTCCGGTTTTGATACAATAGCGCCACCATCAGACTCCCGATAATACACTCC
CTTATATTCAAAAGCGAATGAATTATAACATCCAAGCAGAAGCAACATTAGAATAAAAAA
ATGTTTCATAATTAGCTTTTTGAATTACCTAGCAACGTCCCCTTCACTAGAAATTAAATG
ATTATCCTTGCTCCGCCAAAaCAAAAAaGCGTGGGAACCTTACCAGTTGTCCGTCCCACT
CTTAGAGGCCTTCGCATTGCCCATCTTGTCGAAACGAACAACGTCGAAGCCCACGCCGAT
ATGAATATACTATCCCCTATACAGATATTTGACATCTCGCTATACGCAATATGCCATACC
CATAGTAAGGAATGTGGATAAACACATCCCGAGAGCATCTACCGTTGCACTGTCTTTGAC
AAGATTTGGAGTTTGCGAAGTTCCTAAGAGTCAAGTTCAGAGCGTCTAGTAAACGCTTTT
CCATTATGTCGCAAACACATACTGCCCCCACTAGTTGGACAGAAATACTTTCTGATAAGT
AAAAACTGCCCTCTTATCGGTGCAAGCTTAATGTGCTCAATGCAAAGATACACAAAATCC
GAAATTTTACGCTTAAAATATGAATAATTTTtCCTTTTCTACCTCATTTTTTATTTTATC
TGCATCATTTAAGCGTAAAATGATGCAGATATTTTTGTTTTAGGGCAGATAATTGGAATA
TTCTTTGTAAATTTGCAGCAGAACAAATAAACAAAAGACTATGCATCAATTCGACTACAA
AAATACACCCGAGCAACTGCTCACACCATCCATCGTGAGACAGCTCGCTATCTTGCACGA
ATACAAGGGCAAGCAAGACCTTTACGTATCGGCAAAATCCGACACCCTCTCTGCCTTGCT
CAATATCGCCAAGATACAGAGTACCCGCTCTTCCAACCGCATTGAGGGAATCTACACCTC
AGATGAGCGCATCCATGCACTCGTCATGGAGAAAGCCGAGCCTCAAAGCCGCTCAGAAGA
GGAGATTGCAGGTTATCGGGAGGTACTGACCACCATACACGAGAACTATGAGTACATTCC
TATTCGCCCCAACAACATTCTCCAACTGCACCGAGACCTCTATTCTTACGGCGGGAAGGA
GATTGGAGGACGATTCAAGAACACCGACAACATCATCGCTGAGACCGACAGCGAAGGGAA
GGAGCACATCAGGTTCACGCCGATGCCAGCCTTCCAAACTCCCGAAGCAATGGAAGACCT
CTGCTGTGCATTCGACGAGGCAATAGATGAAGGCAAACATGATGCACTCTTGCTTATTCC
GATGTTCGTGCTCGACTTCCTCTCAATCCATCCTTTCAACGATGGCAATGGCAGGATGAG
CCGTCTTCTTACCCTTCTTTTGCTTTATCGCAGCGGGTACATTGTGGGCAAATATATCAG
CATCGAGATGCTCATAGAGAAATCGAAGGAGACCTACTACGATGCCCTGAAATCAAGTTC
CATCGATTGGCACGACAGCCAGAACTCTTATCTTCCATTCGTAAGCTACTATCTGGGGAT
ATTCATCAAGGCTTACCAGGAATTCCAGGACAGGGTGGAACATCTGCACGGCAAAACGCT
TTCGAAAGCTGAACGCATCAAGGCCGTCTTCCACAAGAAGTTGGGAAAAATCACCAAGGC
AGACATCGCCAACCTCTGCCCTGACATCAGCATCAGCACCATTGAGCGCACGCTCAAGGA
AATGCTCGTTGCGGAGGAAATTGAGAAAGTGGGAAGCGGAAGAGGAACGGGATACGTTTT
AAAATAAAAaCATGAGCCACTGAGGATTTTTTGCATTGGGGTTAACAGGTTAACAGTTAA
CAGCGCATTTTTGCATACTTCATCAGATAAGAATAAAGAAATGAGGCGATACTCTACCTT
ATTATTTATAGGTAGAATATCGCCTCGTTGCCTTCATTAAAAAGGAGGTCAAGGATGCTC
ATATTGGGCTGAAAACCGTATTTCTGCTCGTAAACCTGGTAATAGCGCTTCGACTCGAAT
TCGGGGTCAGGGAGCGGTTTCTTGGGGCGAATTGCATCGCGGAAATCACTTATCTGAGTG
TTGAATGTTGAGTGTTGAATGTTGAATTGGGCTTGCGCCTCTGGGCTATTGAATTGGCTT
TCCCTTCGGTCGCCGAACGTTGTTTCTTCACTCTTCACTCTTCGTTCTTCACTCTTCACT
CTTCGTTCTTCACTTAAAACGTATTCGTCAGTGACGCTTATCTTCGGACGGATGTCGAGG
AGTTCTATCATCTTCGCGGTTGTCTCCATGTTGAAATCGAAGAGGAACTCGTATTTCTTC
TCGTAGAAGGGGCGGATGTCGTCCTGATAATACTCGAAGAATGGGCTCTCGCCGTAGGCG
GAAAGGAGTGCATTCCAGTGGACGTGGCGCCAGTTGGCGTGGTCGGAGATGCGGATGTCC
TTCATCGACAGGGAGATGTCGTGATTGGTGGGGATGGTGAGCGAGAGGGGGCCGTTGGTG
GTAGGGATGAGCATACGGTTACGATAGGTTTGCTTGATAAAGCTCTCGTGGCGCTCTATC
AGGCATTCATCGTAGCGGTTCAGCTTCTGGTACCACTGGATGGGGCCGAAATATGTGGAA
GAAAGAAGGGCTTTCAATTTCTGCTTTGTTATGAAGGGTTAATGATGAAGAGGGGGACGA
GCGATGGAATCGCTCGGAACGGGGGCAGACGGGGGACAAGCTTCCGGCGGGGCTCTAAGC
AGCGGCGAGGAGCACGAGAGAGCGAGGAGCGGCAGCGCGAGGGAGCTAGAACAGCTTATG
GGCTTTGCCTATCATCTGGTGCTTGTGGACGAGCTGCTGGCCGGTTGGCGTCTTCAAGAG
ATAGAAGCGGCAATCCTTACAGCCGCAGCGCTTGCAGCATACGGTTGGGATGACGAACTG
CACGGTGTCGATGCGCAGCGTATCGCCCGGAAGCTTCTCTATCCTGCCTATGAAATGAGA
CTCGAAGACGCGCTTGCGGTGTTGGTTCTTGGGCTGGTAAACCACCGTATCGGTGAAAAC
AACCACATCGCCACGCCCGAAATTTTCGCAGTCAATCCTGTTCACTATCACCCGGTTGCC
AGCCTTCAGCTGGGGCGGAAGCCCACCCTGAGGCACCGAGAAGATAGTGAAAACATAGGT
GCGCACTGCCCAAGCCAGGAGCAGCGACAACACCAATGCTATTAGGAATTTGACGGCAGT
CTTCAATTCTTATTTCTTTTTtCTTACTTAATATTGTCTACAAAAGTGAAGAGGCGGTTC
CAACGGATGCCTGAGAAGCCCGGATGATCTGGGCTGTGGCTCCACCAGATGAAGATAGGC
TTGCCCACGATGTGGTCCTCAGGCACGAAACCCCAGTAGCGGCTGTCGGCTGAGTTGTGG
CGGTTGTCACCCATCATCCAGTAGTAGTCGAGCTTGAAGGTGTAGCTCTTCGCCTGCTTG
CCGTTGATGAAGATGCGGCCAGCATTGTCTACCTTCAGGCCGTTGCCCTCGTAAACCTTG
ATGCAGCGCTCGTATACAGGCAGATTCTTCAGCGTAAGAGCGATGCTCTCGCCCTTCTTC
GGAATCCAAACCGGGCCGTAATTATCTCTTGTCCAGCCGGTATAGGCGTTGAGCGGATAG
AGGTCGCCATAGGTTGCATCCGTATTGATAGAGATGCTCTCTACGAGGTTTCTGTTCGCC
TTCAGCGCCAGATAAGCCTTCTTGGTGAGCGGAATCACGCCACTCTGATTATACATCAGC
AGGTCTTCGTTGGTGATTCCCAACTCATCGGCAAGGTCGATTGGGAACTCGCCCTTGAGC
TTCATCTTATAAGTATACTGCACGTTATCAGGCTCCTTGTTTGCCTTTCCGTTCAGATAA
ACGATGCGGTTCTTGATCTGCAGGGTCTGACCAGGCAAGCCCACGCAGCGCTTTACATAG
TTCTCGCGGCGGTCGGTAGGACGGCTGATGATGTCGCCATATTCGCCCGGCATGCTGCTG
ATGTAGTTGCGGCCAGTAGCATAAACCTGCTCAAAATAGTGGCGCTGCTGCAATGGGTTC
ATCGCGCGCACATCCTTTTCCTGTCCGTTCTGCTGCATCAGCTGGTCGCCGATGCTGTAA
ACCATCTGGTAGTAATCATTCGCCTGATAGCGCTCCTCATTGACGAGCGTATCGCCTGCA
GGATAGTTGAATACCACGATGTCGTTGAGCTTCACGTTGCCCAAACCCTTCACGCGGCGG
TAATCCCAGTGAGGCCACTCAATGTAGCTCTTCACGTTGACCAGCGGCATGGTGTGCTGG
GTGAGCGGCATGGTGAGCGGAGTTTCAGGAATGCGAGGGCCGTAGCTTACCTTGCTCACG
AAGAGATAATCACCCGTGAGGAGACTCTTTTCGAGAGAGGAAGACGGAATGACGTAGTTC
TGGAAGAAGAAGAGGTTGATGAAATAAACCGCTACAAGAGCAAACACCAGCGCATCTACC
CAGCTCATGATGAAACGGATAGGACCTTCTTCATCCTTCCACCACTGCCAGTGAATCTTC
TTGGTGATGTAAACGTCGAAGATGAACGGAACCACGATGAGTCCCAGCCAGCTTTCTACC
CAAACCAGAAAGAGAAGATAGAGGGCGAGAACCACTGCGAACTTCGCCCACTGTACCTTC
ATATTGAGTTTTTGTTTCTGCTTGTCTATCATAACTTCTGCTTAGAACTTAAACAAATCT
GATGTGGTGAGCAAGCCGGAATGGTTGGCTGTAAACTCAGCTGCGAGAACGGCTCCCAGG
GCGAAACCCTTGCGAGAATGGGCACTGTGCTCGATGGTAATCATATCAGCATCGCTGTCA
TACATCACGGCGTGGATTCCCGGAACCTCGCCATCGCGTACGCAGTTGATAACCAAATCC
TCATCAGTGATGTTTGCATCGCCCTCATCGTGATGACCATCCTCTGTCCAGTAGGTTACG
CCACGCTTCCAGTCCTTCTTGCGGTCGATGTTGTCGATGATTTCCTCGGCAAGGGTGATG
GCTGTACCTGATGGCGCATCAAGCTTGTGCACGTGGTGGGTTTCCTGCATGCATACAGAG
TACTGTGGGAATCCATTCATGATTTTAGCCAGATAGCGGTTTACGGCAGAGAAGATAGCC
ACACCGATGCTGAAGTTAGACGCCCAGAAGAGGGTCTGCTTACCGTCGGCGCAGAGTTTC
TCCACGTCTTCCTTATGGTCTTTCATCCAACCTGTAGAACCTGAAACCACCTTCACATTG
TGAGAGAAAGCCTTCAGATAGTTGCCGTAGGCGGCAGTAGGGTTGGTAAACTCAATAGCA
ACATCGGCAGAGCAGAACTCCGGGCTGTCGATGTCTTGAGGGTTATTCACGTCAATCTTA
CAAACAATTTCGTGGCCACGCTGCAGGGCGATCTCCTCGATCATGTGTCCCATCTTTCCG
TAGCCGATCAAAGCAATTTTCATCTTTATCTATTTTTATTTTTGTTCTTATTTCTAAACC
TTTCGGCAAAAAAAaTGCAAATGAGCGCAATGAAAGCTTGCTTTCAAATTGCCGAGTGCT
GCTTTTTTTATGCAAAAATACACATTTTTCTTCGAAAAACCTTGAAAAATCCTTGTTATT
ATAATAATAAATAGAAAATTTTGGTTATTTTTGCAGTGATTTAAGGCTTTTAGCCTCATT
TAGTAACTAAAAAAGAGAAAATTATGAGCAGATATATTTTTGAGACGAAGATGGAAGTAA
GAGATTATGAGTGCGATATTGAGGGCATCGTGAACAATGCCAACTATCTGCACTACATGG
AACATACCCGCCATCTCTTTCTGAAGGAATGCGGCCTCAGCTTTGCCGAAATGCACAACA
AGGGCGTGGATGCTGTGGTGGCGAGAATGAACCTGCAGTATAAGGTTCCGCTGCAATGCG
ATGATGAATTCTTCTCGCGTCTGTGGCTGGAGAAGCAGGGCGTGAGATATGTTTTCCATC
AGGACATCTTCCGTGCCAAGGACGAGAAGCTCTGCCTTAAGGCAACCGTAGAACTCGTCT
GCCTCATCAACGGAAAACTGGGCAACAGCGAGGACTACGACACGGCATTCGAGAAATACT
TCTCTCCTCAGGGTTAACAGGTTAACAGTTAACAGCTGATTTTTCAATACCCCTTCCGCA
CACGAGCGAAGAACTTGCGTTCCGAAAGAGGCAATCCTATAAACCATAAAAGCCGAAACA
ATATGGAGCAACTCCTTCATTATGTGTGGAAGCACAAACTCTTTCCACTCTCTCCACTCA
CCACCACCTGGCACCAGGCTGTGGAAGTAATTGACCCCGGACTGCACAACCGCAATGCAG
GGCCCGATTTCTTCAATGCCAAAATCAAACTCAACGGAACCCTATGGGTGGGAAACGTGG
AGATTCATGACAAGGCAAGCGACTGGTATGTGCACGGACATGATAAGGATGAACGCTACG
ACAACGTTATCCTGCACGTTTGCGGAACCATCGATGTAGAAGCCAAGAACTCGAAGGGCG
AGCCCCTCGTGCAGTTGCAGCTCGACATCCCCGAAAACGTATTGAAGCATTATCAGGAGC
TGCTGAGCATCGACCAGTATCCACCCTGCTACCAGATCATCCCATCGCTCACCCGCCTCA
CCGTGCACAGTTGGATGAGCGCCCTGCAAACCGAGCGCTTATCGCAGAAAACCGATGCAA
TAGAGGCGCGCGTGAAGCAATGTAACGGCGATTGGGAGAACGCCTACTTCGTGACCCTGG
CGCGCAACTACGGGTTCGGAATCAACGGCGACGCCTTCGAGCAGTGGGCTTACCATCTGC
CGCTGAGAGCCGTAGACCATCACCGCGACGACCTCTTCCAGATAGAAGCCATCTTCCTGG
GGCAAGCCGGACTGCTGGAACTGAACACCATTCCCGAAAGATATCAGAAAGACGCACTGA
ACGACGGCTATTTCTCCCGATTGAGGAACGAATATCTCTATCTCTCGCATAAATTCTCGC
TGCAGCCGATGGATTACAAGCAGTGGCGCTTCCTGCGCCTGCGTCCGCAGAACTTCCCTC
ACATCCGCATCTCGCAGTTAGCCAATCTTTATTATAACCGCCGTGCGGGGCTGAGCCAGC
TGCTCGAGGCAAGCACGGTGAAGGAGGCGAAGCAGGTGCTCTCAACCAGCGTTACGGAGT
ATTGGGAAACTCATTATACCTTCGGCAGCACGAGCATCCGTAACGAGAAGCACCTCTCCC
CTTTCTCGCTCAATCTGCTCATCATCAACACCGTGGTTCCCATCCTCTTTGCCTATGGAA
GGCACCGGGGCGAGGAGAAATACTGCGACCGCGCCTTCGACTTCCTGGAGGAGCTGAAGG
CCGAGAATAACCACATAGTAAGGATGTGGAAGGAATGCGGGCTGCCGGTGGAGAACGCCG
GGGATAGCCAGGCGCTCATACAGCTGAAGAAGGAATACTGCGACAGGAAGGAATGCCTGA
GGTGCAGGATAGGGTATGAATACTTGAAGAGATAAAGGGGGACGAGCGCTGGAATCGCTC
GGAACGGGGGCAAGAGGGAGCTATGCTTGCTGCTGCTTGCTGACTGCTGCTTGCTGCTTT
ATTCTTTTTtCATTTATTAATTATTATTTTTAAGATTATGGGTGACCAACAGGAAATATT
AAATACTATACTTTTAACAAGGCTCAATTACTTCAGTCTGGCGGGAATGCTGGAGCTATA
CAGAAAGGTAGGCTCCGCCACGCTCATCCTGGAGCATAAGAACAACCTCAGAGACATCCT
CCCCGATGCCTCGGATAAACTCGTGAGCGCTATCCAGAACTGCGAAGAAGCCCGAAAACG
CGCTGAGGAAGAACTGGAGTACGACATACGCTACGGAATAGAACCCATTCCGATGAACGA
CGACCGCTATCCGCAACGCCTCAAAGACTGCGATGACGCACCTCTCATCCTCTTCTATAA
AGGCAACGCCAACCTCAACCAGCAGCGCGTCATCAACATCGTAGGAACCCGCCACTGCAC
GCCTTACGGCGAAGACCTCATCCGCCGCTTCATCACCGACCTGAAGCAGCTCTCGCCCAA
CGTGCTCATCATAAGCGGACTTGCCTACGGAGTGGATATCGTGGCGCACCGCCAGGCACT
CGCCAACGGCTACGAAACCATAGGCGTACTGGCTCACGGTCTGGATGACCTCTATCCCCG
TCAGCACCGGGAAACGGCGGCAAGAATGATAGAACAGGGCGGACTGCTCACCGAATTCCT
TACCCGTACAAACGCTGATAAGATAAACTTCGTGCGCCGCAACCGCATCGTAGCGGGAAT
GTCGGATGCCTGCATCCTGATAGAGAGCGCAGCTCATGGCGGCGGCCTCATCACCTGCGA
TATTTCGCAATCCTACGGTAGGGACGTCTTCACCTTCCCGGGCAGGATAGGCGACCACTA
CAGCGAAGGCTGCAACAACCTCATCCGCAACAACGGCGCCACGCTCATCACCAGTGCCGA
GGACTTTGTGAAGGACATGCGCTGGCAGGATGACGCCACCCTGATGCGAGCTAAGCAGCA
AGGCATCGAGCGCAGCCTCTTCCCCGAGTTATCACCCGAGGAGCAACTCATCGTAGAAGT
CCTCTCCAAGACCAACGACCTGCAAGTGAATCTTATCTCCGTAAAGACGAATATCGACAT
TTCTCGCCTCACTTCCCTCCTCTTCACATTGGAGATGAAGGGAGTCATCAAGACCTTTGC
AGGGGGAATGTATCATCTTTTGAAGTAGTATTTTCTTTATTTTCAGAAAAAAGCAGTAAC
TTTGCAGCCGCAAAAAAGAAGATATACATCATAGGAATAAGAAGATTTCACTCGAAACTC
ATGAAAATAGGTAATATAGAATTTGGGCCTCAGCCCCTCTTCCTCGCTCCGATGGAAGAC
GTAACAGATATTGGTTTTCGCATGCTCTGCAAGCGATTCGGAGCCGCCATGGTTTATACA
GAGTTCGTATCGGCGGAAGCCTTGGTGAGAAGCATCAAGAGCACCGTCAGCAAGCTTACG
ATAAGCGATGAAGAGCGCCCTGTGGGCATTCAGATTTATGGTCGCACCACCGAGGATATG
GTGGAAGCTGCAAAAATCGTAGAACAGGCGAAGCCGGATGTGATTGATATTAACTTCGGT
TGCCCGGTGAAGAAGGTTGCCGGAAAGGGTGCAGGAGCCGGAATGCTCAGGAATATTCCG
CTGATGTTGGATATTACAAGAGAAGTGGTGAAAGCGGTAAACGTGCCCGTAACCGTGAAA
ACCCGACTGGGTTGGGATTGCGAGAACCTCATCATCACCGACCTTGCCGAGCAGCTGCAG
GATTGCGGAATCCAGGCGCTCACCATCCACGGAAGAACCCGCAGCCAGATGTACACGGGT
GAAGCCGACTGGAGCCTCATAGGAGAGGTGAAGAACAATCCCCGCATCCATATTCCTATC
ATCGGCAACGGCGACATTACGACCCCGGAAGAAGCCAAGCTTGCCTTCGAAAGATACGGC
GTAGATGCGGTGATGATTGGTAGAGCCACCTTCGGAAGGCCATGGATTTTCAAGGAAATT
CGTGATTATCTGGATAATACGGGTGCTGCCCCATTAACCGTAGATGAGAAAATTGACCTT
CTGGAGGAGCAGCTTCGCATCAACGTGGAGCGCATCGACGAGTACAGAGGCATTCTCCAC
ACCCGTCGCCACCTTGCCGCCTCCCCTATCTTCAAGGGCATCCCTGATTTCCGTCAGACG
AGAATCGCCATGCTGAGAGCCACTACCGTGGAGGAACTAACTGGGATTCTGAAAGAATGT
AGGGAGAGAATCAAGGCGATAGAATAAGAAACAAAAAGGGAGAATCCAACAGACACCTGT
TAGTTTCTCCCTTTTACTTTTAAAAGATTGACTTTATATAATCCATCAAATTTTCATTCT
TATAGCTTGGAGTTTGAAGTGATCTACCACCCTTAAAACCATGCTTAATCAAAACACTTT
CATTCAATTGGTCTCCAGAATATTCTGCAACCAACTTTAATCTAAAAGTAATATCCGCAG
GAGCTTGCTCGAGCCAATATTCTGAATCCTCACGCTTGCAATTATCGGCAACAACTTGAG
TTTTAAATCTAACGTTTCTAGTATTTGACATAAACAAATATACTATATCTCCTACTTCAA
AATTAGCTGTATTTACCCAACTTATAAATCCACTCTTTATCAAGCTCTTTGCGTGATTAC
ATTTTTTCTCATTTGCAAAAGCAATCCACTCTTTATTCCCCATTATTTGAAAAATATTTG
ATAATATCATCTATTGTTGCCTTAAACAACCTACCATAATCAGAACTTACACTATTAGGT
GCCCATATCTTAAAACATTTTTGCCCTAATGTGCTACCATAAAAGAAAGTATATGTCAGT
CCCATCACTTCGAAATCAAAATGTTCACCAGACTTTGCTGTTTTTAAAGTTTCAGAAAAG
TCTTTTAGATTTTTTACAGCAGTTTCCTTATCTCCCAACAACAAATTCACATCATCATGA
AATTTTGAATTATTACGTAACGTTAGAGAATACACACCCCCTTTCTCTGTTGTAGACTTC
ATCAAACTGACGGAACCATTTGTAAACCCCTTTACCCTCTCTATTGAACCAGACTTTTTT
AATTGCGCATGACTCATAATTGGGCAAACACTTAAAATTAATGATAAAAGAAGTATAACT
TTAAATCTAAACATAATCAAAAATAATTATCAAATTACTATTGTCTCATCCACAGCAAGT
CAAAGTACATCAATCTGGTTGCCATTTTGATTGGCTGCCCCTTCTTTCCTCCTGTATACA
AGAACTCCTGCTCTTCAGAGGTAAACAGAGGTTGAAAACCGTTTTTTTGATAGAAAGAGA
TTACTTCGGGAGCATTGATTGCATCTACTATCACAAAGCGACAACCAGACTTGTTGTCAT
GAGACATAAACCAACCCTTGATGAAATCAATGACTTCACTGCCTATTCCCTTTCCACAAA
AATCCTTGTTTACGCCCAAACGACCGATAAGAATACCAGGGTATCTACGCAGAGGCTTTT
CATGATGCGTAAGACTTTTCATATAATCCTTACGGCTTCTTGGCAAATCATAAATACGAA
TGCTATCATTAGAAACCGTAAAGGCACAAACGATTTTGGTGGGGTCATCATTCTTTCGAA
AACAATATGATTTCCCCATCAAATAATAAGCATAGCGTGTGGCATCATTCTTGAAGAAAT
CATCCAGATCTTCATTGCCACACGAGAATGGTTGACAGGTGGATAATAAGTCATCTGTCA
ATTCACTAAAAAAGCATTGTGAACTCAGAAACATAAATGCCTCCTTTCTTATCTCATACC
TGCCTTTTCCAAAATGCTGCGAGCCATTACACAAAAGGGATGTTCTTCGATATTTTTGAA
TCCCTTAAAATTGCGCTCGGCCTCTTCTGCATGGCGCAAAAACTCTTTTGCTTCTTTACC
ATGCAATGTTGGTATTGCTTTGATTGCTGTTGCCATAATCTTATCTCCTATCATTATGTC
AACTGCCAACCTGTAACAAAGTTAACAGGTTAACAGTTAACAGCTGTATTTTCTATACTT
CTACCTGAAATTGAAGAAACCTAGCTTCCTCAAATTATAGAGAACGGCTTTACTTCTTCA
ATATAGAAGCACCTTCGAGCAGGGCGAGTGCCTTATTCTCGTTCTCCTCCATGATTTCAC
GCTCTCCCGGACCCTTGTCGTTGATTCCGCAGAGGTGCAGGATGCCATGGATGATGACGC
GATGGAGCTCATCATCGTAGGTCTTGCCAAACTGCTCGGCATTGGTGCGGACCGTATCCA
GCGAAATCACGATGTCGCCGTTAATCACATCATCCTCATCATAATCGAAGGTGATGACAT
CGGTATAGTAATCATGACCCAGATACTCGTTGTTCACTTCGAGAATCTTCTCGTCATCTA
CAAACATATAGCCTATCTCTCCCACCTTGCGGCCATGAGAGGCAGCTACCTTACGAATCC
AGGCACTCGTATCACGCTTCTTAATCTTTGGCATTTTCACGCCGTCTACATTGTATGTAA
TCATACGCTTCTTCCTCCTATTTTTATTTTATTCTTGGTAAAAATTCATCTACTTCTCTT
CCGAAGAATCTCAGCTCCCTAACCAGCGTTGAGCTGATGCTGCTGTATCTTGGGTCTGAA
AACAGCAGGATGGTTTCTACGCCGCCCAACTGCTTATTGATGTCAGCCTGCTCTCTTTCG
TACTCGAAATCCTTGGCAGAACGGACGCCACGAACCAGAAACCTGGCTCCCATACGATGC
GCCAAATCGATGGTGAGATCATCGTAAGAAACCACCTCCAGGCGATAACCCTTAGATGCA
TCCTCCGCATCTACCAGTTCCGAACATTCCTTCGGGAAAACAGCCTTGATATCCTCCACA
CGCTTCGAGATTTCCTCGCTGGCGTGCTTCAGCTTGCTCACCGCCACTGCAATCACGAGT
TTGTCGAACATCGGCAAGGCACGCTCGGCAATGTTCTGATGTCCTATCGTAAATGGGTCG
AATGTACCCGTAAAAATCCCAATCTTCATAAATGTTTATCCCTTTACGGCGCTAGCCCTA
ATTTAACATTCAACATTACTCAAACAAGTCTCCCTGCATAATATTGCTTGTATACGGATT
TCTGCCGAGATGCTCGTAGGCAAGCGGCGTTGCCATTCTGCCTCGCGGCGTGCGCTTGAT
GAAACCCTCCATGATGAGGAACGGCTCGTAAACCTCCTCTACGGTGCCGCCATCCTCGCC
TATTGCCGTGGCAATGGTGCTTACGCCTACCGGACCGCCACGGAACTTGTCGATGATGGT
GGTGAGAATCTTATTATCTATCTCGTCCAAGCCATACTGGTCGATGTTGAGTGCCTTGAG
CGCCATTTGGGCAATATCGTAAGTGATGGTTCCGTTGCCCTTTACCTGGGCGAAATCACG
CACTCTTCTGAGCAGAGAGTTGGCGATACGAGGAGTTCCGCGCGAACGGCGGGAGATTTC
CACTGCCGCCTCATCCTCTATCGGCACCTTCAGGAGCATCGCACTTCGCTTGATAATCTT
CTGAAGCGTAGCCGGGTCGTAATATTCCAGATGCAGATTGATTCCGAAACGGGCACGCAG
AGGGGCTGTAAGCAGACCGCTTCTCGTTGTCGCTCCCACGAGGGTAAACGGATTCAAGTC
TATCTGGATGCTGCGAGCCGAAGGACCCTTGTCTATCATGATGTCGATGCGGTAATCCTC
CATCGCCGAATAGAGATACTCCTCTACCACAGGCGAAAGTCGGTGGATTTCATCGATAAA
GAGCACATCGTTGGGCTCCAGCGAGGTAAGAATTCCTGCCAGATCGCCCGGCTTATCAAG
CACAGGACCCGATGTAATCTTGAATCCTACGCCCAGTTCGTTGGCGATGATGTTGCTCAG
CGTGGTCTTACCCAATCCCGGTGGACCGTGGAGGAGCGTATGGTCGAGCGGTTCGCCACG
ATATTTGGCAGCCTCAACAAAGACCTCGAGATTTTCTACCACGCCATTCTGTCCGCTGAA
ATCAGAAAACTTCAGCGGGCGCAGCGCCTTCTCGAATTCCTTTTCGGCAGGCGAAACCAT
TTCTTGTCTTATATCAAAATCTTCGTTCATTCTATGACTATTATCGATAATATGGGTGCA
AAGTTACACATTTGTTGCGGAATTAAAGAAGAAAAGCCGAATTATTTTGCCCATGATTTT
GCACAATCCCAAAAGATTCGTGCAGATTTGCAAGCGCTACCCTATAAAAATGTTATAATT
TATCATTTTCTTGCAGAATAATTTGTTTATCCGACAGAAAAGACGTACTTTTGCACTCGA
TATTGAAAGCGAGGAAAGAAATAAATAAGAGAGAAATATCAGGATTTTAAAAGAAATAGA
ATTATGCTTAAGTTATTTCAAGGGCTCAGCAAGCTGCTGGCCAATTACACATCTATCTTC
GTGATAGGTGTTGCTGTGTTCACATTCTTCTTCCCACATACCTTCGACTGGGTGCGCGGA
ACTACTCAAACCGTCATTCTCGGCATCATCATGCTCACCATGGGCTTGACCTTGACCACC
AACGACTTCAAGATTCTGGCTCAGCGCCCGCTGGATGTCTTCATCGGAGCCTGCGCCCAG
TTTATCATCATGCCGGGTGTGGCTTACACCCTGGTTCATGTGTGGCATCTTGACCCAGCC
CTAGCGCTCGGAATCCTGCTGGTAGGTTGCTGTCCAGGCGGCGTTTCGAGCAACATCATG
AGTTATCTGTGTCATGGCGATGTAGCTTTCTCCGTAGGAATGACCTGCGCCTCTACCATT
CTTGCACCAGTGATGACTCCGCTGCTGATGAAGATTACGGCAGGCGAGATTATCCATGTA
GATGCTGTGGGAATGTTCATCAACATCCTCATCGTAACGATTATTCCTGTAGCCATCGGC
TGCGCCCTCAACTATATTTACGGCAAGAAAGACTGCTTCCCTACCATCCAGAGTCTGATG
CCGGGCATCAGCGTTACGTGTCTGGCAATCATCGTAGGCGGTGTGATTTCTACGGTTCAT
GATGACCTCGTAGCCCGCGGCTTATCGCTTTTCCTCTGGACTTTCGCCGTGGTTTTCTGC
CACAACACCCTGGGTTACTGTCTCGGTTGGCTTGCCGGGAAATGTGCCGGATTCAATACC
GCCAAGAAGCGTACCATCAGTATTGAGGTAGGAATGCAGAACGCCGGTCTTGCTACGGTA
CTTGCGGGCAACTTCTTCGCAGCCCAGCCTCTCGCCGTATTACCTTGCGCCATCAGCTGC
GCCTGGCACAGCATTTCCGGCACCATCCTTGCCGGAATCTATCTGAAATGGGACCATCTG
CATGAGAAGAAGTAAATGACTTCTGAAAAAGATAAATACAAAAAAGGTCGTGAGATTTCT
GATTGAACCTCACGACCTTTTCTTATATCATTACCTCACGGGGTTAACAGGTTAACAGTT
AACAGCCGTTTTTtCTATAGTTACACGAGCAAAGCACTTGAATTATTCACTCTTCGTTCT
TCACTTAATCTACTTCCCCGTAGTCAGCAGCTGCACGGCCCGCTGAACTATCTCGTTTGT
CTCGTTCCAAACCTGGAAGTATTGGCTCATATCCCAGATATCTCTTGCTACAAGGGCTTT
CAGCTGCAGGGCGAGGTATTTCTTCGTCTGAATTAATTCAGCCTCATCCTTTGGCTCTAT
CTTCTCCTTCTTGCCCTCGGCGATAATGCCATCTATCAGCGAAGAAGGAACCTCGTAGGT
GGCGAGGAACTTATCGAAATCCTTATACTGGCTCTTCAGCTCCTTACGATGCGCATCGAT
GAACTTCAGACTGTGGTTGATGACGATGCTCTTGGCAGCCAACTGACGGTGCATCTTGGT
GTACTTGGTTGTATCCAGCGGAACGAAATAATCTGGCATGATTCCACCACCACCATAAAC
TACACGATGCTTGCGCAAGGTGTAATACTTCAGACTGTCTGAAAGATGGATGCTGTCCTG
GTTGGTGAACTCGCCATGCTTGTAACGCTTGTCCAGATCCATCGCATAATCCAATCTGTC
ACCTTTCTTATAAGGCTTCTGGATGCATCTGCCGCTAGGCGTATAGTAATGGGCGATGGT
GAGACGAATCTCGCTGCCATCATCGAAAGTGAGCGGACGCTGCACCAATCCCTTGCCGAA
GGTTCTGCGACCAACCACTACACCACGGTCCTGATCCTGGATGGCTCCGGAAACAATCTC
GGCGGCAGAAGCGGTAAACTCATTGGTGAGCACCACCACCTTGCCCTTGCGCCATCTGCC
GTTAGCCTGCGCCTTGTATTCCTGGCGAGGCGCTGCACGACCGCTGGTATAAACGATGAG
ATCGCCCTTCTGCAGGAACTCGTTGGCAATCTGAGCCGCAGCCTGAAGATAGCCTCCGCC
ATTATCCTCAAGGTCGAAGATAAGGTCCTTCATTCCCTTCTTTTTCAGCGAATCCATCGC
TATTGTTACCTCTTTATGACTGGTAAGACCGAAGCTTCCCAATCGGATGTATCCGATGCC
CGGACGAATCATATAAGCCGCATCCATCGTAGTTACCGGAATTTTATCGCGCTTTACCTT
GAAGATGAGTTTATCCTTGATGCCACGGCGCACGATGGTAAGGTTCACCGTTGTTCCCTT
AGGACCACGAAGGCGCTTCATGATTTCCTCCTTGCTCATCTTCACGCCCGAAATGGCAGT
ATCGTTTACAGCCACAATGCGGTCGCCGGCAATGATTCCCACCTTCTCAGAAGGTCCGTT
CGTAACCGGCTGGATAACGAGCAGCGTATCATCTACCATGTTAAACTGCACGCCAATGCC
ATCAAAACTGCCGTTAAGCGGCTCGTTCATCGCCTTGGTTTCCTTGGCTGTAGCGTAAGA
AGAATGAGGGTCGAGCTTTTCGAGCATGCCTCGGATGGCGTCCTCTACGAGCTTATTCTC
ATCCACACTATCCACATAAAGGTTAGTAATGGCGATTTCAGCCCTTCCCAACTTCTCTAT
CGGGCTGTTCTTGCCCATCTTGATACGCAACTGGGCACTGGCAGAAGTTACTGCCAGGAA
TGCTACCAGTGCCATGAATAGATATTTCTTCATTTCTTAAAACTTAAAGTTTATGAAAGA
GAGAAATCCTTCAAGAGTTAACAGGTTAACAGTTAACAGCGCTTTTTTCAATGGTTACCC
CCcGAAAGCACTTGAATTCTTCACTCTTCGTTCTTCACTCTTCACTTCATTTAATCCAGC
GGCTCAGAGTCTTCCTCCGGAATATCCTCTTCTATCACCAGATTTTCGATGATGAAGTTC
TGGCGCTCCATCGTGTTCTTACCCATATAATATTCCAGCAGCTTCTGCACCTGATCGGTT
TTATGCAGCGTAACCTGCTCCAACCGCATGTCGGGACCGATGAAATGGGCGAATTCATCA
GGCGAAATCTCTCCCAATCCTTTGAATCGGGTGATTTCAGGGTCAGGACCCAAATCGCGA
ATCGCCTGCTGGCGCTCCTCATCGCTGTAACAGTAATGCGTGATGAAATCGCTCTTTTTC
TCCTTGCTTCCCAGTTTCGCATCCGCATCAGCCACAGCCTGCTTGTTCTTGATCTTGGTT
CGCTTGTTGCGCACTCGGAACAATGGGGTCTGAAGCACGTAGACATGGCCCTTCTTGATG
AGATCTGGGAAGAACTGAAGGAAGAAGGTGATGATAAGCAGTCGGATGTGCATTCCGTCG
ACATCCGCATCGGTTGCCACAATCACCTTGTTGTAACGCAATGAATCCAAGCCGTCCTCT
ATATCGAGAGCCGCCTGAAGCAGATTGAACTCCTCGTTCTCATAAACCACCTTCTTGGTA
AGACCGAAGCTGTTGAGCGGTTTACCACGCAGAGAGAACACCGCCTGGGTATTCACATCG
CGGCTCTTGGTGATGCTTCCGCTGGCAGAATCGCCCTCGGTGATGAAGATGGAACTCTCC
TCCTTGCGCTCGTTCTTGGCGTCGCTGAAATGGATGCGGCAGTCGCGGAGCTTGCGGTTG
[truncated: 2,861,973 more chars]
