# Supplementary material for: Expansion of intestinal Prevotella copri correlates with enhanced susceptibility to arthritis
Source: eLife. 2013 Nov 5;2:e01202. doi: 10.7554/eLife.01202 (PMC3816614; doi:10.7554/eLife.01202)
Supplement: Figure 2—source data 1. — DOI: http://dx.doi.org/10.7554/eLife.01202.010 [file elife01202s003.zip › Figure_2/Panel_B/pseudochroms/Subject_030B_FE.pseudochrom.fa]

>Subject_030B_FE
TTAGATTCTTCATAAACAGTTAGGATAGATGGGGGATTATTTATAAAAGTATTGTCCTTT
CTTCTGAGTCTGGTGACCAAACTCGATGGCGTGATGCGGACAATGGTGATAGCAGGTAAA
GCAGGTGAGGCAATCCTTGTGATGCAGCCATTCCGGATATTCTCCATGACCGCCCTTGAT
ATCGCCTATAGGACAGACGTTGGCACAGATGCCACACTTCACGCACTTGTCTTTCTCCAC
ATGGAACCGCTTGTCGGTGATGAGCACCTTCTCAAAGAATCCGCCCACAACCTTGGTGAA
GAACCAGGGAATAGGACCTTTTACCAGACGGTTCACGCCTTCTTTCCTGTCGAATATCTC
TTCGCAGATAACCGCCAGTTCCTGTGCCGATTTCGATTTCTTACGAACTTCGCGCTCCTT
CGGATCAACATCCATGAAAGGAAGTCCCACATAAGATTCCGGCATGATGAGCGAGTAGGA
AGCAGAAACCTCCGTGATGCCCAATGCCTGAAGCGATGCATTCAGCGCAATCGTATCGTT
GAGGTTTTCGATGGTGAGTCCGATGCTGTCGCCTGCAGTACAGACGCAATAGGCGAAAGG
ATGTTTCCTGAACGTCTCCTTGTCTTCAGCAGTAGCATCAGGAGTTTCTCTCCGTATCTT
CATCTTCCTGATAAACTCCCTTACAAGGCGTGGAACCCTCCAGCCATGTACGGGGAAAAC
GAATCCGAGCCGTTCATTCTCTTTCAGAATAAACGGCTCGGCTATATTGTGGCTTGAATC
GTCCGCCCGCATATAGGGGGCGATAGGAATCAAGTCTTCGTGTGTAGCCGCTGCCAGTCT
GGCTGCTGCCCACTTGGTATTTCCAGTTCCAGAGAAATAGAAAATCATGCTTACATTTTA
AATATGTATTGAGCTAGATTATTTCTTTTCTGTCATAACACCTTCTATATAAAGACGTGA
CATTTCTACATTGCCGTTAGAACGGACGGTGATGCTCTTCTTGAAATGACCAGGGAACAT
GCCCTTGCCGTTATAGGTAACACTAATCTGTCCCTTCTCGCCTGGAGCGATAGGCTTCTT
GGTGTAAGAAGGTATGGTACAGCCGCAGCTGGCAATAGCCTGGTTGATAATCAAAGGCTT
GTTGCCCACATTGGTGAAGGTAAAGGTAGCCTTCTGTACCGGGTTTGACTCTTCGAACGA
ACCGAAGTTGTGTATCAGTTTGTCGAACTTAATCTCTGCCTGAGCAGATGCAGTAGCTAC
AAGAGCCACCAGCATAGTGAGTGTCAATATGATTCTTTTCATCTTCATATCCTTTCTTCT
TTTTtATATTTtCTCTTTAATTTGTTTCTTATTTTtATTtAATTCGATGCAAAAGTACAT
ATAAAGTTTAGTATTACGTtACTTTttACATTATTTAAAACAATTATGCCTTATATTTCA
TGTTACAGCCTTCTTTTCTGTGGAAAAGTGGGGgCGCAATACTCCTCATTATGAAGAAGT
TTGCAGATTCCTGAACAAAAAaTCCCCcAaCCcTTAATCACTTAAGATTGGGGGAgAGAG
TAGAAAAATAATAAAGTATGAACAATATCAACTGAaTAGAGGGCTAAATGTGGAATTTGA
TTTCATTCAGCCAAGCCTGAACACAGAAGCAGGGACAGGACTTGTGGACGTTCGGGAGAT
CACGATGACCTAGGATCTCGGCTTCGGGATAGTCTACGCACAGACTCGTCAGGAGATTCT
GGAGCGACTGCTTCTGAGCCTTCGTACGGGTATCTGCCGGATTGCCGTCGGCGTCGAGAC
CGCCTTCGTAACAGATGCCGATACTGTGTGCATTGAAATGGCGGGCGTGGGCGCCGATTT
CTGACTCGGGACGGCCGGGATAGATGACGCCGTCTTTCGTGATGTAATAGTGATAACCGA
TGCTGCGGAAACCACGGGCTAAATGACAGGCTTCGAGCTTTTCGAAGGTGAAGTCCTGCG
TGACGCGTGTGGCTGAACAGTGAATGACAATAAGTGATATTTTTCTTGTGTTTTTCATAG
TGCTGAATCTTTAAAGGGTTGATACTACTGGCAGCTCTGCACACAAAAGGCAGAGGCTAC
GGCGGTGAGAACGGTAATGACGAAATTCAGAATTTTCTTGAGTGTTTCTCTTTTCATTTT
CATTTGATTTTTAAGGTTAATAAATGGATTGGGGGCTCGGATTTCCTATATCCGGGCGAT
ACTGGAGAAGGAAGGCTGACAGGATGAGCAGATGGGCTTGATAGCGCGTGTTTCAATGAT
GCTTGCTATATTGATGAATAGCCGGGGgTGCTATAGCCGAATCCCGGACTGCATCCTGTC
TAAAACCTTCTTTCTTCATCTACTGGCGAGGGGGTTACTCCAGGCCGTCGCTACCATCGG
AGCCGCTGCTCTCGGTGTTGCCTGATCCGCCAGTTTGGGTTGAGTCGCCATCCTGATTTG
TGCCGCCACCCTGGTTTGTGCCGCCACCCTGGGTAGTATCGCCTGTGTTGTCCTTACCGC
CGTCTGGTGGAGTAACATCTCCTGTTACGGCTGTAGCCTTCTTCAGGGATACATCGAGGT
TCAGACTGTTTGCCTTGAACTCACCGGTGCCACGGGCACGGAGCTTCAGTCCGGCAATGT
TCTTGGTGATGCTGAACTCCTTCTCGGAGGCAGCACCTTCCTTGTTCTTGATGCCGATGC
TGAAAATGGCGAGGTCGGGAATCTTCACGGCGATACCCTGCAGAACCAGTTCTCTTACGC
AGCTCACCATGTCGGTGAGCATACCTTTGATGGCTCCCTTTGAGAACGGGGTGTTGTGAC
TTTCCATGTGCTCTGCGAGTTCATCAAGACCATAGGTCTGGGTGATTACAGGGTAGGCGA
AAAACTTGCCGTAAGCGGCGCTCAACTTCTCGTTGACATACTTCTTCAATGTGTACAGAA
TCATAGTGTCTTCaTTTTTAAGGTTAATAAATTGTGTTTGTGTTGTAGGGGgCGCTGCGC
ATTGCCTCTTGGTGGTATGAGATGTTATCTCTGAACCACAATGCAAAGATACGAAATCGG
TGAGGAGTCAACTCACAGTTGCTCATACTTGCTCATGTTTTTTCATACTTTTTCATAGAT
TCTTTTTATTCTGGAGTTTATAAGCCCATTATAATGAATCATCATTTGCTTGAATCTTAC
AAAAACAAGTAAGTCGGCAAAAGCTATGGATGGCGGTCTCCTTACCGCACTTTTAATGGG
TGATGTGCAATATAATAACAGTTTTTTATCAAGCTGCTAAATAAACTTAAAAATCACTGT
GTTTATGCGGAATAGTGATGTATTATAATTACCTTTGTAATTAAATATGCATCTGCATAT
GGCAAATAATAGACTGATAAAATGACAACAGACAATAAAGACAACAAACTCTCAATAGGA
AGTAGCGATTAGGCTGAGATACTGCGACACGCTGTCGCAGTAATTGAGCATGCACGGACA
GAAATAGCCCGACATGTCAATGGCTACGTATCTGCCGCCTATTGGGAGATTGGTCAAATG
CTTCATGAGCGCAAGATTGAAAGTGGGTATGGTGACAGCGTTGTAAGAAGATTGTCAGCA
GACCTGAAAGAACGATACCCGAAGATGGGTGTTTCACCACGAAATCTGTGGTATATGAAA
AAGTTCTATGAACGTTATGCTGGACATAATGAGAAAGTGCAACGCTCCGTTGCACTTTTG
CCGTGGTCACACAATATGCTGTTGTTGAGCAAGGGGCTGAATGATGAAGCCACGCTATAT
TATGCTCAGGAAACTATAACCAAAGGTTGGAATCGTGACTTGTTGCTCAATGCCATCAAA
CTCAATATGTATGAGACACAGGCATTGGCACGAGTAGATAACAATTTCGACCGCACTCTT
CCTGCCGAACAAGCGCAGTATGCCAACGAGGTGTTTAACAGCAGCTACAATCTTGGTTTC
TTGGGAGTAACAAGTCCCATTCTGGAGCTTGAACTTGAAGACCGCCTTGTAAAAGCTATC
ACTCGTTTCCTTATGGAACTTGGTAATGGCTTCACTTTCATTGGCAACCAGCATGTATTG
GAATACAATGCTAAAGAAAGTAAGGTAGATATGTTGTTTTTCCATCGTGGACTGCGCTGC
CTTGTTGCTGTTGACCTAAAGATAGGTCCTTTCAAACCAGAGTATGCAGGTAAGATGAAC
TATATATCTGTCTCTGCTTGACCGTCTTGAACGTGGTGCTGACGAGAACCGTTCTATAGG
AATCATACTTTGTGCGGAGAAAGAAAACAAAGAAACATTATAATATGGACATTCAAAGAA
TAAATCTGCATACATCCGCTTTCAACGAGATAACGCATTACATTGAGAGGTGATAAATTA
TGGCAAAGAAATTTGAAATACGAAACAGTACGGCGGAATTCCTGACTTTCGTGGCAGAAG
GTAAGGAGCAAGGCGTACAAGTGTTATATAAAGACGAAGCGGTATGGGCTACTCAAAAGG
CTATGGCACAGCTTTTTGACTGTTCAATAGATAATATCGGATTGCATCTTAAAAACATCT
TCAAGAGTGGAGAACTTGTTGAAGATTCAGTTACCGAGAAAAaCTCGGCAACTGCCGCAG
ATGGTAAGAATTACATGACAAAATTCTACAACCTCGATGCAATCTGCCGATGATAAGAAT
TGAAAGCCAAAGGGGgATGAGGTGACCTCAAATCACCCCATCTTCCGTTTACTAGTCTAT
GTATGATGTAACTGAACTTTCGCAAGTTTTACCCCACACGCCCTGATCAGGGCGTGTGGG
GCTTACATGATAGCTTCTGCCCTTTACCTTTCCCATCTGCCGGTGACCGTTGGTTCAGGG
CGTGTGGGCAAAACTTGCGAAAGTTCTGCGAGATACATTCCGATATATCTTGGCGAGAAC
AGCACATGGGGAGACACTTTCTGCGAAACCTCAGAACTCAACTGATAACAGTTCAGAATC
TTTACATCCACTTTCCGATGAGTACAGAGATTTCATCCAGAAGAATCTTGATGCATGGTG
CGCCAATTCGGGCTATAAAGACTGTGATGACTGTACTGTGAACATGCTTACCCTCTCCCG
CACACTTTCCATCCCTAAGGATGAGTTATCAGCATACTTCGATCAGTATCTGAAAACCAT
ATTTAGAATAGGGCTCGGTGACTTTATAGTGGCATTGTTTCTTCTGCTGTTCGCCATAGT
CATGAGCTATGCCATGGTTCAAGACTACAGGATATATCTTGATGGAAACAACAAGGCTCG
CTACAGTTTCTGTGATTTCATCAAGAGAGGAAGATATTATATCTATCTGTTTCTCAGACA
GTCTTTCGTCATCATCCTGGGAATGACAGTATATCTGACGGCAATGAGAGAATAGGTGCT
TCGGTGGATAATGCCGCTGCATAGTGGCAAGATTTGGCTGAATGCACAAAAGTATTTTTT
TTtACAAGAAATTATTAATTTAATAACTAACAATATGAAAACGAATTTTGTAAAATTGAG
ATGGCTTTTCACGATGCTTTTGTTCGTGACAACCATGATTATGCCAACCATGATGTTGGC
GAAAAGTATTGATCTAAAAATACCGGAAGGTGATGGCGCAGGAACCCCATATAAAATTGG
TACTGCTGAAGAACTTTATTGGTTTGCAGGTCTGGTGAATGGTACGCTTCCAGGCGTCAA
AAAGGATTTATCTGCCAATGCAATCCTCACGGATGACATTATCGTGAACACGGGCGTTCT
TGACCCAAATAAAGATCTGGTAAGCGGAAACGACTTTATAGAATGGATACCTATTGGTAA
ATCTTCTTCTGATGATGATGCATATACTGGCACCTTTGATGGCAATGGACACACCATCAG
CGGATTGTATTTCAATAAATCTAACTCATGGTATGTTGGCTTGTTTGGCTGCATAGGAGC
CGAAGGCAAGATTTCCAACGTAGGAGTTTCGGATTCATATTTTCAGTCCAGTAACTGTCC
GTATATAGGCGGCGTGTGCGGATCGAATTCTGGCGAACTCCAAAACTGTTCTAACAGCAG
CACTGTAATTGGCAAAGAAAACGAGTATAGAATAGGCGGCGTGTGCGGCTATAACAGTGG
CACTGTCAAAGATTGCAAAAATACAGGTTCTGTCAGAGGAAAAGAAACAATAGGCGGCGT
GTGCGGATATAATGAAAGAAAATATAATGAAAAAGGCGGAATAATAGAAAACAGCTTTAA
TGAAGGCACTGTCAGCGGAACAGGTGATTATGATGTTCTTAATATCGGCGGCGTGTGCGG
CTATAACTATGGTGGCACAATCAAAAGCTGCTATAACACAGCTTCTGTAAGCGTAACAGG
TAAAAAAGTCGGCGGCGTGTGCGGCGATAACTCGGATGGTACAAGTACAATAACAAATTG
CTTTAATGAAGGCACTGTCAGAGGAAAAGAAACAATAGGCGGGGTGTGCGGCAATAACAG
TGGCACAATCAAAAACTGCTATAACACAGCTTCTGTAAGCGGACAATATTCTGTCGGCGG
CGTGTGCGGCGATAACTATGAAGGTCCAATAACAAATTGCTATTATCTTAGTGGCACAGT
CGCAGACGGTAAAGGCGGTATAGGAGGAAAGGATGATGAGAATGGCAAGGCAGTGGAAAT
GTCCAAAGATCGGTTTAAAAGTGGCGAGGTGGCATGGCTACTTAATGGTTCCAAATCTGT
TTCTACCGAAGAAAGCACCTTGGCATGGTATCAGAAGTTGGGTGAGAATGCTGACGCTTA
TCCAGTCTTGAAATCCACTGACCACAATACTGTATATAAAGCACCCCTCTTCTCTTGCGA
CGGGACAACCCGTATTGGTGAATATGCAAACAAACCAGAAGGCGACAAGTTGTCTCACAA
CTATCAGATGGCAGAAAAGGCTGATGAAGGAACGTCAAATCTTTATAGCGAGGAATGCGC
TATATGCCACAATTAAAAGATGGAACAAAGTACATCAAGGACTTCTGTGGCAACAAAGAC
AACATTATTAAGCTAACAGCGGAGTCTGACGGTTCATACAAGGCAGCCGAGCCTGTTGAC
ATCAATGACAATGCGGCTTACGACAGCCCTGTGGACTTCACTGCCCCAACGCTGAAATAC
ACGCAACTATCTCGGCGCAGACCAGTGGCAGGCTGTGTACGTGCCTTTCGAGACTCAGGC
TACAGACTGGACAGACAACGGCATCACCGTGGCAAGCATCAACAATTTCCATGAGTACGA
GAAGAAAGATGGCAGCGGCTATGAGACGGTACTCGAAGTGAAGAAGGCTACATCTGGAGA
GTTTGAGGCTAACACCCCATACTTGTTGAGAACAAAAGATAGCGGAAGCAAGACTATCAC
TATCAATAATGTCAAGTTGCATAAGGCAGAATCGAAGACATACTACTGCATGAGCATGAC
TCGCAAGTATAACTTCACTGGCATCTACACTCCACAAAGTGGATTAGGTCAGGATGAATC
ATCAGTTGCCGTATATGCTCTCAACAAGCAAGGACTCATAGCTCCGTTAAACCCTTCTAC
CGAAGTTGGTGCACAGCGTTGATATCTTACGGTAAGTAATCGTAATAGTTCTAACATGTC
ACAGGCATCAAAATCCCGTTCTATCAGCATAGATGAGGTCGGCGAGGGAGCAACAACTGC
CATAAAGGGCATCCAAGTTATAACCAACAATGAGGCTGATAACACATCTCTAAATGGTAT
ATATGACTTGCAAGGTCGTAAGCTCAGCAAAGAGCCTACTCATGGCATCTATATCAAAAA
TGGCAAAAAATATGTGAAATAGATATGTAAAATTTAAAAaGTAAGGAATATGAAAAaGAA
TTATCAGAAACCATCAATCACTGTAGTTGAGTTGGAAAATTCCTGTGTTCTATTAGCTGG
GTCTAACCCATTGCCAGAAGGCTATGAGCAGGTTCGATTCACTGGTGAAGATTGTGATCC
TGCATAGTATTGTGTTTTAGTTTATGCCAAATGGATCTACAAAATATCTGGCATAATTAT
CAACCCATACTTTGCGGTTGTTCCAAGGGTCTATACACCTCGACAAAAGGGTGTATAGAC
CCTTTTtCCTATTGTATGATGTCTTCAGTTAGAAGTACCTTTtGTTGGCTCATTTTCAGA
TTAGGCGGAACAGGGTTAGGGCTCACCGAGGAAGTAGAGAATGTAGGAGACTTGCATCGG
GGTGAACTCCTTGCAGTTCTTGCCGTAACCGGTGGCGGCGAGCTTCTGGAGAAGGTCGGG
GATGCGCTGGATCCATCGCATCAGGTGAGCACTGGCTACTGCTGGAGTAGCATCGGGAAA
ATACAGAAGAGCTAGCTCTTGCTTGGTATAACTTCTTAAATCCATAGTTTTGTTTGATTT
TTTAAGGGGTTTATGATTGAGTTGCGGTTCATAAGCTACTGACTTTTGCATCGTAAGTCT
CTGACTTTTGCACCGTAAGTCCTTGGTTTCCGTTTCGGAAGTAACTGGCTTCCGGGTGAC
AGGGTGACAGGGGTGACAGGGAATTCTGAAGATTTACTCTCGCGCGGGCAGGCAGGAAAA
ATCAGGCCGAAAGTTCCTGCCTGCCCGCGTGCGAGGCGAAATGTTGAAAAACTCGTGTCA
CCGTGTCACCGTGTCACCCTGAACCGGATGGAACCGAAGGTTTGGAGGAACGGCTAGAAC
GGGGCATCATCATCGCATTGCGGTGGGTTGATGCAGACGGATACCTGGTAAGCCTTGATT
TCCTCGGCAGTACGGACGATTGCCCTGTAACCACGGCTGTGCTTGGTGCGCATCTTTTCG
AATCCGAGATCATTGAAAGCCTTGCCCAGTTTCGAACTGTTCAGCTTCTGGGAGATGTTG
CAACTGATGATCTGCATCGCTCTGGCTATGGACACGAACTCCCCTGTCTCCGCCTCCGTT
GGCTTTCGGAAGTAGAGATCCACAAGTTCCTGTTCTAGTCTGGGCGCCTCAAAAGCGCGG
TTGTGCCGGTTCTGCTGTTCTATCTCCTCATCGGTGAACCAGTAGCGGAAATCACTCTTG
TAGAGGGCGTAAGCCTGGGCGTAGATGCCTTCGTAATTGAACGGATGCTCACGGGGCGAG
AGGATGCTCTCTATCTCGTAGGGCAGCCAGCGACGGTTACCGGTAGGGTCGCTCAAAAAC
TCGGGATTGTTGCCCGTGCCGCAGAAGGTGTTGATATGCTTGCGCTGCTCGGCATAATGG
CCGTATGCCGCCCTTTCGTTGGTATACTGCATCGTTACCACAGCCTTCAGCTGGTTCAGT
TCCGATGGACTCATCGTGTCGAGCTCTTCATAACAGATGAGTGCATACTGCGAAAGGGCG
ATGATATCATCCTTCGTCATGCGCCTGGCATTCGCCTTCGTATAGAAGTATTGCTTCAGT
TCCGGCGGCAGAAGATAGTTGAACCAGGTGGTCTTGTAGGCGCCCTGTCTGCCGATGAAT
ACCAGGATGACATTGTTTACGGCACCTTCGTCTATCCATCCTGCTATCATCGCCACGAGC
CATTTCCTGAGGGCTTCACAGAAGGGCATCACGGGGTCTCCCTTCATCTTTACCGTGGCA
GCGAGTTCGGCAATATAGTCCTTGTCGCCTTCCTGCCAGGGTGGGAGATTCTCCAGATAA
TCGGTGAAGGGATTGTAGGGCGGGCTATAGTCGCTCTCGATGACATTGATCATGTCGCTC
TTGCTCACCCTTGCGGTTAGCGACATGTTGCTCCATAGCGTATTCAGATTGCGGTCCTGG
AGGATTCGCCATTTCTCCTTCAGATACTCGTAGCGCAGGGTGATGAGGTTGAAGCGGAGT
TTGATATGTCCGTCGAGGAAGTCTTTGATTTCATCTACGGTGGCATAGGGGATCTTTCCG
GTTTCTGCCTTCATCTTCTGTGGGTGAGAGGTGTTGTCGTAGCACGATTTGAACACCTGT
TCTACGTCGTCGTATTCGGGAAACTGCCTGATAGCCCACTGGGTGGCTTCTTTCCTGTCG
TACCGCTTCTTAGCCATCATGTAGCCCACCCGCATCACATACTGGTTGTGGTTGCCGGGT
TCGTACCTGATCTTTTCGTTTTCCAGCTTGGGTTTGACGATCTGCTCGTAGTAGTCGGCG
ATGCGTTCCTGTTTCTTTTTCTTCTGGGCGGTCTTGAGCGTAGCGGAATGGAAATGGCTG
ATTTCCTCGGCGCTGAAGGCTGTGGCTTCAGGATTGAAATAGACTTCGGGGTCGTAGGCG
AGTCCGCTGAGCCTTGTGATGTTCTTGCAGAGCGGATCGCTTTCCTTGCCGATGAGATGC
GCATAGTAGTCGTTTCCCATGGCGAAGGCGGCGGGATAATCATTGCCTTCGTAGCGGTAG
ATGACGCGCAGTCCGTTGCCGCTCATGGTAACGTAGCAGAGCAGGGTGTGGGCATCGTGG
CAGATTCTCTCTTTGAGCGAGCGCAGGGTGCCGTCATCCGGTTTTTCTGTGATGTGGTCG
AAGTCGACCAGCGACAGATGTGTGAGGCTCCGGATGTTGTCCTTGCCTTTTCCGCCTTCG
AAGATGCAGGCTACGGCGAAGAGGGGTGCATCGTGCTTGTACGACTTATTCCCCGTTTTC
CGGTAAGACTCTGTGAAAAACCTGAGTTTCTCATCTTCCTTCATGAAGGTTACCAGGCCT
TCCAACTGACCAGATGAAGGAATCTTGCTGGCCATGTTAATGAATGTGCTGATGTTCATA
TTCTCCTAAAAATTTTATATTGTTATTGTTATACAATATATGTATCAGTTATTCGTTTTA
TTATTGGTAAGCAGATTGTTGAATCTGTTTTATATGGTGCAAAGATACTAAAAAGAAAaT
AAAAAAGAGTTCCCGTAGCAGGAACTCGTATACAATAATTATAAACATTTTAAAAAaTTT
AAAaGAATGAAGATTGTTAATTTTGAAGCAGACAACAGCCGTTTCGGTGTTGTTCTGAGT
GAAGAGATGAAGAACCATCATGTATCTGGTTCTGATCTGATGTATTATGCTGGGATGCAT
AAGGAAAACATTTTTGCAATCTAAAAGGGTAAGGGCGATTATCGGCTCAGTGTTTATGTG
AGGATTGTTTCTGCTCTTCGGTACTTTATCGAAGACTCGGCAGAATATGCCCGAGTGAAG
CAACGCCTTATCGAAGCTGCCTTCGATGATAGTTACTTTTTtAACAAATAATTCTTTtGA
aTTGGTTTtttAAaTTAAAAaGTGGAATCCGGCGGTTGTCGGATTCCACTGATATCGtAT
TTTTTtCGACGTTTCGCAAGTTTATCGCCACACGCCCTGAAACTTCAATTTAACGCAAGA
ACTTTCCGGTAAGGCTTGCCTTGCAGGCAGCTACTTCTTTCGGAGTTCCGGCAACAACAA
GATTGCCGCCCTTATCGCCGCCTTCAGGACCGAGGTCGATGATATAGTCGGCACACTTGA
TGACATCCAGATTGTGCTCAATCACTACCAGCGAATGACCCCTTTCTATCAGGGCATTGA
AGGCATGGAGCAGGCGCTTGATGTCGTGGAAGTGAAGACCCGTGGTAGGCTCGTCGAAGA
TGAAGAGCGTAGGCTCCTGTTCCTCCTTACCTATGAAGAAGGCGAGCTTTACACGCTGAT
TCTCACCACCCGAAAGCGAACTTGAATTCTGACCGAGCTTGATATAACCCAGACCCACAT
CCTGAAGCGGCTTCAGGCGGTTTACGATGATGCGGCAGTTGTCGAAGTCGCCCTCGTTGC
GCTGCAGCTTTTCATCGCTGAAGAACTCAATGGCCTCATTTACCGTCATGTTCAGCACAT
CATTGACGTCTTTTCCGCCATAGCGAACCTCCAGGATATCGTGCTTGAAACGCTTGCCCT
TACAAGCCTCGCAGGTCAGCGTGAGGTCTGCCATAAACTGCATCTCGATGGTAACATATC
CCGCACCCTTACATTCCTCGCATCTTCCGCCTTCAGTATTGAAAGAGAAGTACTGCGGCG
TGAATCCCATCTGCTTAGCCAGTGGCTGGTTGGCAAAGAGGGCACGTATCGCATCGTATG
CCTTCAGATAAGTGGCAGGGTTGCTGCGGGTACTCTTTCCGATAGGGTTCTGGTCAACAA
ACTCTACATGATGGATGCTCTTCCAGTCGCCTTCCATCGATGCATATTCGCCTGGTGCAT
CTGCTACGAGGTCCAGACGGCGACGCATGGCAGGATAGAGGATTCCCTTGATGAGCGAAC
TCTTGCCTGAGCCTGATACACCGGTTACGCAGGTGAATACGTTGAGCGGTATCTTAACGT
CGATGTCGCGCAGATTGTTCATCCGGGCTCCCTTGATTTCGATATACTGGTTCCAGGCAC
GGTGGCTCGTTGGCACCTTTATCTCCTCGTTGTGGGTCAGGTACTTGATGGTATAACTCT
CCGGATATTCAGCTAGCAGCTTTTCCTGTTCACCCTTGTCGGTGGTTGAATATTCTGATG
ACGGACCGGCGTAGACCACTCTTCCGCCCAGTCTGCCGGCATCGGGACCAATATCGATGA
GATAGTCGGCTGCCCGCATAATCTCTTCGTCGTGTTCTACCACAACCACCGTATTGCCCA
GTTGCTGCAGTTCTTTCAGCACCTTAATCAGTCGGGCAGTATCGCGGCTATGGAGTCCGA
TACTAGGTTCGTCGAGGATATATACGCTACCCACGAGCGATGAGCCCAGGTTGGTGGTCA
GGTTGATGCGCTGACTCTCACCGCCGGAGAGGGTGTTGGAGAGTCGGTTGAGCGTAAGAT
AACCCAGACCAACATCCAGGAGGAACTGCAGGCGGTGGGTGATTTCGGTGAGCAGACGCT
TGCTGATTTCCTTCTCATGCTCAGAGAGTTCCAGTTTCTTGAACCATTCGCTCAGGTTCA
CAATCGACATCTCAACCAGTTCGGTGATGCTCTTTCCGCCAATCTTCACATAGTTGGCTT
CCTTCTTGAGTCGGGTACCATGGCAGTCAGGACAAATCGTCTTTCCACGGAATCGGCTCA
ACATCACGCGGTATTGTATCTTGTATTGGTTCTCCTTTACCATTCTGAAGAACTCATCGA
TGCTCACCCTTTCCTGCTGTTTGCGTTTCTTCTCGCCAGGCAGACCGTGCCACAGCCAGT
CCTTCTGCTGCTGAGTCAGTTCGAAGTAAGGCTTGAAGATAGGGAAGTCGTATTCTGCAG
CTCTGCGGATGAATTCCTTGAGCCACATACCCATCTTTTCGCCTCGCCAGCAAACCACAC
ATCCGTCATATACGCTCATCGAAGTGTTCGGGATGACGAGTTTCTCATCGATGCCTATTA
TGCTGCCGAAACCTTCGCAGGTAGGGCAGGCTCCGAGAGGGGAGTTGAAGGCAAACATGT
TGTCGGTAGGCTCTTCAAACTGCATGCCGTCAGCTTCGAACCGGGTAGAGAAGTCGTAGC
AGATGTTGCTTGGCAGGAAGACGAGGCGGCAGGCTCCATCGCCCTCATAGAAGGCAGTTT
CGGCAGAATCCATCAGTCGGCTGATGTCATCCTTCTCATCGCTTACCGAAGCACGGTCGA
TGACCAGGAAGATTTCTTCATCCTTCTGCTGCATTCTCTTTCTCAGTTTATCGCCGCTTA
CTTCCAGCAGTTCCTTATCCGCCTGCTCCATGAAGTCTTCGATGCGTACGAATTCACCTT
TTATATATATACGCGCGTAACCTTCCTGGTTGTACATCTCCAGCTGTTTGCCCAGACTGC
GCCCTTCGATGACGTGGATAGGGGCGAGGATGACAAACCTGGTACCCTGGGAATACTGTC
GGGTACAGGCGAGTACATCTTCGGTAGTATGGCGTTTCACCTCCTGTCCGCTGATAGGCG
AATAGGTTTTTCCGATGCGTGCGTAGAGCAGTCGCAGGTATTCGTAGATTTCGGTGTTGG
TGCCCACGGTAGATCGTGGGTTGCGCGAAATCACTTTCTGTTCGATGGCGATGGCAGGTG
GCAATCCTTTGATGAAATCACATTCCGGTTTGCTCATACGTCCCAGAAACTGGCGTGCGT
ACGAAGAGAGCGACTCCACATAGCGGCGCTGGCCCTCAGCATATAAGGTATCAAAAGCCA
ACGATGATTTTCCCGATCCCGAGACACCCGTAATGGCAACAAACTTGCCCTGAGGTATCT
TCACATCGATATTCTTGAGGTTGTTGGCTCTTGCCCCTTTTATTTCTATATATTTATCTT
TCCCCATtTTTTtACCTTTtAACTTTTTACCTTTATTCGTGGTGGTAAGGTTCACCTTTT
ATAATAGTACATGCGCGATAGAGCGCCTCGGTAAAGATAAGGCGCACCATCTGATGCGAG
AAGGTCATCTTGGAGAGGGAAATCTTCTCGTTGGCGCGGTCGTAGACAGACGGTGAGAAA
CCGTAAGGACCGCCGATGACAAAGACGAGCCTTCTTGCCGTGGCCTGCTTGCGCTCTATC
CATTTGGCAAACTCGATGCTTCGGAATTCCTGTCCATGTTCATCCATCAGCACCACCGTA
TCCGAAGGCTGGAGGAGTTTCAGAATCAGTTCTCCTTCCCGTTCCTTCTGCTGCTGTTCG
CTGAGACTCTTGGTGTTCTTGAGCTCAGGAATGGTTGTTATATTGAAAGGCATATAATGG
GTGATGCGCTCGGCATAATCCTTGATGCCCGCAATGAAATGCTTGTTTACGGTCTTTCCG
ACCAGAATGAGTTCTGTCTTCATTTCGTTGGCGTTTTCTTCCTATACACTTTACACTTGA
ATTGACTTTCACTTCGTCCGTCGAACGTTGTTTCTTCGTTCTTCACTTTTCCTCGTTCTT
CACTTCTTCTCGTCCCTGTAATATCCTGTTCCTATTCTTTTCGGATTCTTCGGGAACCAG
CCTTTCTCGCAGCGTTGTCTCTGTTCGAAGAGTTCACCGATGCTCCAAAGGCATGAAGCA
CCTACTACGCCCAGTATGGCAGAGAAGAGCACGTTGGCAACCAGAAAGGCAGCTCCTATG
CAGATGATGCCTGCAACGAGGAAAACCCACCAATAGCGGGTGCCCGTATAATATTCCGTC
TTCATGACGATAGGGTGAAAGATACCTATTATTAAAAAaGTGGATACGGCGATGATGACG
CCCGTGTAATATACTTCCATATTCTATTGTTTTATATTTTGTTCATTCAACTTTGCTATC
TTACCAATATAATATTGCTAAATATGAGCTTTATTCTATTTTCAATTCCATTTCAATGTG
CAAAAATACAAAAAAaaCTtcATTCTTGCTTGGTTTATCAAAATTTTTATATAACTTTGT
GCGCAAATAGAGAAATTATGCATTGTTTTCGTGCACATCCTTCTCGATAAGAATTAATTA
ATAACATAATATAATCAAACTATGGCTAATAACGCAGAATTGATCAAGCAGTGTGAAGAA
AGAGCACAGCAGTGGCTCACACCTGCTTTTGACGAAGAAACCCGTAAGGAAGTAAAGGCA
ATGCTCGACGCAGAGGACAAGTCTGCTCTCGTTGATGCATTCTATCAGAACTTGGAGTTC
GGTACTGGTGGTTTGCGCGGTATCATGGGCGCAGGTACCAACCGCATGAACAAGTATATC
GTTGGTATGGCTACACAGGGCTTTGCTAACTACATCCTCAAGGCTTTCCCAGGTGAGGAG
AACCTTTCTGTAGTGGTAGGTCACGACTGCCGTAACAATTCCCGTCTCTTCGCTGAGACC
GTAGCTGCCATCTTCTCTGCCAATGGCATCAAGGCTTATCTCTTCGAGAGCCTCCGTCCT
ACACCAGAGATTTCTTTCGCTATCCGTGAGCTCGGTGCAAAGGCCGGTGTCAACGTAACA
GCTTCTCACAACCCTAAGGAGTACAACGGTTACAAGGCTTACTGGAGCGACGGTGCTCAG
GTTCTGGCTCCACACGATACAGGTATTATCGAGGAGGTAAACAAGGTTACTATCGACCAG
GTGAAGTTTGAGGCTAACTGGGATAAGATCAAGATTATCGGTGGTGAGATGGATTACGAC
TACATGACAGCCGTTCATTCTGCTATGATTGACCAGGATGTTATCAACCGTCAGAAAGAC
CTCAACATCGTTTATTCAGCTATGCATGGTACAGGTCGTGTCATCGTTCCTCTCTGTCTG
CGTTCTTGGGGCTTCCAGAACATCAATGTAGTTCCTGAGCAGATGGTTGTAGATGGCAAC
TTCCCAACAGTCGTTTCTCCAAACCCAGAGAATGCAGAGGCTATGACTCTCGGTATGAAG
CTCGGTACCAAGTTGAACGCTGACCTCGTGGTAGCTACCGACCCAGATGCTGACCGTCTG
GCTATCGTTTGCCGCGACGACAAGGACGAGTGGATGATCATCAACGGTAACCAGACAGCC
ATGATGTTCTGCTACTACATCATTGAGAACAAGAAGAAGTTGGGCAAGTTGAAGCCAACA
GACTTCCTCGTAAAGACCATCGTAACAACAGAAGTTATCGCTGAGATTGCCAAGAAGAAC
AACGTAGAGTTGCGCGATTGCTACACCGGTTTCAAGTGGATTGCACGCGAGATTGCTATC
TCTGAGGGCAAGCAGCAGTACATCGGTGGTGGTGAGGAGAGCTTCGGTTTCTTGCCATAC
GATAAGGTACGCGATAAGGATGCTCCTGCATCTATCTGTCTGATTTGCGAGATTGCAGCA
TGGGCTAAGGATCAGGGCAAGACTCTCTACGACCTCCTGATGCAGATTTATGCAGAGTAT
GGCTTCAGCAAGGAGTTCACAGTAAATGTAGTTCGCCCAGGTAAGACCGGTGCTGACGAG
ATTAAGCAGATGATGACAGACTTTCGTGCCAACCCTCCACAGGAGTTGGGTGGCAGCAAG
GTGGTAACCTGGAAGGACTATCAGTCTTTGGAGGTTAAGCATGCTGACGGCAGCGTAGAG
AAGCTCGATATGCCTGCTACAAGCAATGTACTCCAGTGGTTCTGCGATGACAACACCAAG
GTAAGTGTCCGTCCATCAGGTACAGAGCCTAAGATCAAGTTCTATATTGAGGTTAAGGAT
CCTTCATTCAAGTGCGCTGGTTGCTACAACCGCTGCACAGCTGCTGCAATGGATAAGATC
GAGGCTATCAAGAAGAGCCTGAAGTTGGATTAATTTCATAGGAAATCATATCATGGCGCT
CCGGTAATTATTGCCGGAGCGCTTTTCGTTTCAGTAGCCGTTTATTCTTCTCGAAATAGG
GTAGCAAGTTACCCTCATAATCATGTTTTTATAGAAAAAAaGCAAAAAGACTTGCATATT
TTCTGATTTTTATTTATCTTTGCACCCATATTACAAAATTATAACATAGAATTATACTCT
TATGGGAGGCATTTTCGGAACTATTTCCAAGAAAAGCTGTGTCGCTGATCTCTTTTACGG
CACAGATTACAACTCACATCTCGGCACACGCCGGGGCGGTTTGGCAACCTACAGTAGTGA
GAAGGGCTTCGTGCGCTCTATCCACAATCTGGAAAGTTCATACTTCAGAACGAAGTTTGA
ATCTACACTCGACAAGTTTGAAGGAGCTACATCGGGCATCGGCGTGATTAGCGATACAGA
TGCCCAGCCACTCATCATGAACTCTCATCTTGGCCGCTTTGCCATTTGCACTGTAGCTAA
GATAGTAAACAAGGATGAACTTACTCAGCTTCTGCTCGAAAAGAACATGCACTTTGCTGA
AATGTCTTCGGGTAGTACCAATCCTACTGAGTTGGTGGCTCTGCTCATTATTCAGGGTAA
AACCTTCAGAGAAGGTATCGAAAACGTTTTCCATCACATCAAAGGTTCCTGCACCATGAT
GATCCTTACCGAGGATGGCATCATCTGTGCGCGCGACAGTTGGGGACGTACTCCAATCAT
CATCGGCAAGAAGGAAGGAGCCTATGCGGCTTCCAGCGAAACCACCTCGTTCCCTAATCT
CGATTATGAAACAGCATATGAGGTAGGACCAGGCGAAATCGTGAAGATTAAAGCTGATGG
CATGGAGCAGATCCGTCCTGCCAACAAGAAGATGCAGGTTTGCTCTTTCCTCTGGGTTTA
CTACGGATTCCCTACATCTACCTACGAGGGCAAGAATGTAGAGGAGGCGCGTTTTACCAA
CGGCTTTAATCTCGCCAAGACCGATGATGTGGAGGTAGACTGCTGCAGCGGTATTCCTGA
TTCAGGTACGGGTATGGCGATGGGTTATGCTGCCGGCAAGGGTGTGCCTTACCAGCGCTG
TATTGCCAAGTATACGCCTACATGGCCTCGCAGTTTTACTCCAAGCAACCAGAGCATGCG
TTCGCTGGTAGCCAAGATGAAGCTGATTCCTAACAAGGCGATGCTGAAGGGCAAGCGTGT
GTTATTCTGTGATGACAGTATCGTTCGTGGTACCCAGCTTCGCGACAATGTGAAGGTGCT
TTTCGACCAGGCTGGCTTGAAGGAGTGCCACATGCGTATAGCGTGTCCTCCATTGGTATA
CGGCTGTCCGTTCATCAACTTCACTTCTTCCAAGAGTGACATGGAGCTGATTACCCGCCG
TATTATTGAGAAGTTTGAGGGTGATGCCAACAAGAATCTTGAGAAATACGCTACCACCGG
TTCTCCTGAGTATCAGAGAATGGTAGATGAGATTGCTAACCAGTTGGGCTTGACTTCCCT
GAAGTTCAACACCATCGAGCAGCTGGTAGAGGCCATCGGTCTTCCAAAGTGCCAGGTATG
TACCCATTGCTTTGATGGCAGCAGCGCATATACTCTGAATGAGTTTGCTGATGAAGACTA
AAATAAGAATATAAGTTCTTGATAGATAAGAAGATAGGTCTAGTGATCCCGCTTAGCGCG
GTGTTGCTAGACCTATTTTTATTGTTATTTTCGGAAATTTTGAACATATTGTGATAAGAT
GTGAATAGTCTTTTATCACCGAAAAGCTGTACCTTTGCATCCAGATAATAAATGAAACGT
AAATCAATAGAAATCATTAAGAAGATATGAAGAAAATAATCATCTTATGTTTCGCGCTCG
GAGCTTTCCATACTCTTGGCGCACAGGAGACGCTTACGCTCAGCCAGTGCCTGCAGATGG
CAGTGGATAACAACCTGTCGCTCCAGAGCAGCCGAAACGAAATAGCTAAGGGAAAGTACG
CTATCAGCGAAAATCAGGCTAAACTCTATCCGCAAATCAATGCGGTGGCACAGCTCAACG
ACAACTTTACGCCGCCTGTTTCGGTTACCGACGGCTCGGCTTACGGCAAGCCTTATAATG
TAACCAAGACGTTGCAGTATAATGCTTCGGCGGGTGTACAATTGCAGATGCCGCTGTATA
ACCAGATGATTCTTACCGCCATCGATATCACCAAGATTGCCGATAAACTCAACCAACTCT
CTTATGAGAAGGCGCGTGAAGACCTCATCGTGCAGACTGCCAAGATGTATTACATGGCGC
AGAACACATCTGAGCAGATTCGTCTGACGGATGACAATATCAAGCGACTGGTAGAACTCA
GAAACATCACCCAGGCTTTCTATGATAACCAGATGAGTCTGGAGGTAGATCTGAAGCGAG
TGAATCTCAATATCGAGAACCTCACCGTGCAGCGCGATAACGCCATCGCCATGCTCGAAC
AGCAGTATACCATGCTCAAGTATGTGATAGATTATCCTGCCGAGAAGGAGATGAAGGTGA
CAGCCGTAGATCCGGGAAAGATTGAGATGGTGAAGGCTGACGGACTGGATACGGGACTCT
ACGAACTCCAGTTGCTGGAACAGAAGAAATTGCTCACCCAGAAGCAGACCAAACTTGCCA
AGGACGGCTATCTACCATCGCTCTCGCTGACCGGAAACCTGATGTATTCTGCCTTTACCG
ATAGGATAGATCACTGGATTCATTCGGGCGAGTCAAACCACTGGTATGGTTCCAATGGTC
TGGGCATTCAACTGAGAGTGCCTGTATTCGATGGTTTTGAAAAGCGTTCTAAAATCAGAA
AGGCGAAGATAGAGGAGGAGAATGCACGCATCGGTTACGAGGACGCCCTGAAGGGACTGC
AGGCAAACTATATGAATGCGGTGAGCGAGGTGAACAACAGTCAGCGCAACTACAAGAAGC
AGTTTGATAATTATACCATGGCGCAGGATGTTTACAACGTAACAGCCGACCAGTATAAGG
AGGGTGTGGCTTCGATGACAGCGGTGCTGCAGGACGAGATGCGTATGAGCGAGGCAATGA
ACAATTATCTCACAGCCTACTATCGCTATAAAGTTGCCAATCTCTCGCTGCTCAAGTTGA
CTGGACAGCTCAACCAGATTTCGGTTGCTAAATAACGGAGAAGAATAAATCATTAAGAAA
TAAAATATAAACAGGAAAACGGGATGTAAAAAACTTTACTTCATATTCCCTGATTCCAAA
TTACAATAAAACTATGGAACAGAACGAAAATAAAAATGTAGAAACAGCAGAGGCTACACA
GGTATCTCACGAAGAAACCAGGAAGAAACTGAAGAAGCAGCGCGTAAGACAGATTATCGC
CAGCCTGATAGGTGTTGCTATCCTGGCTTTCGGACTCTGGAAAATCGTATGCCTCTTCCT
CGATTATAACTCTAACGAAACGAGCAATGATGCTCAGATAGAACAATATATCTCACCGGT
TAATCTCCGTGCATCCGGCTATATCGCCAAGGTATGCTTCAGAGAACATCAGGAAGTACA
CAAGGGAGATACCCTCCTTGTGCTCGACGACCGGGAGTATCGTATCCGTCTGATGGAGGC
TGAAGCAGCCCTCAAGGATGCCAAGGCAGGAGCCAATGTCATCAATGCTACAGAGCAGAC
CACCGAGACATCAGCTTCTATCTATCAGGCATCTATCGATGAAATAAATGTACGACTTGC
CAAACTCGCCAAGGACTGCGAACGCTATCGCAACCTGGTAGAAAAGAAGGCGGCTACTCC
TATCCAGCTCGAACAGCTGGAGGTGGAATATGCAGCCACCAAGAAGAAACTCGAAGGGGT
AAAGAAGCAGCAGGCTGCTGCCTATAAGGGTGTAAACGAGGTAACTACCCGCAAGCAGAA
TGTGGCTGCCTCCATCGAGCGTGCCGAGGCTGCCGTAGAGATGGCAAAGCTGAATCTCTC
TTACTGTGTGGTTGTGGCCCCTTGCGACGGTAAACTGGGTCGCCGCTCTATCGAGGAGGG
ACAGATGGTGAATGCAGGAACCACCATTACCTACATCATTCCAACAAACAACAAATGGGT
GATTGCCAACTATAAGGAAACCCAGATAGAGAATCTCTATGTAGGACAGAAGGTGCGTAT
GACCGTAGATGCCATCAGTAACAAGGAGTTTGAGGGTACGGTGACCGCCATTTCTGGTGC
TACCGGTTCGAAATATTCGCTGGTACCTACAGACAATTCGGCTGGCAACTTTGTCAAGAT
TCAGCAGCGTGTGCCTGTAAGAATCGATTTCAACAACCTCAGCAAAGAGGATAATGAGCA
TCTTGCTGCCGGCATGATGGTGGTTGTCAAGGCTGAGAGAAAGTAAAAAaCAGCTAGATG
GAAATGAAGTAATATATGGAAGAAGAATATAAGAATTATCCGTTTTATGATTGGGTGCCC
AAACCGCTCGGAATCATCTTCATGATCATCCTCTTCGTGCCGATGATTACGATGAGTGGC
GTCTATTCTGCCAACAGCGGCGAGATGATGAGCGGGCTCGGCATCCAGTCGGAATACATC
GCCTTTGCGGGCTTCTGCACCTCGATAGGAATGGCGGCTTTCTCGCCGTTCTTCTATGAA
CTGGTGTGCATCCGTAGAGAGAAGATGATGTGTATCGTGGGCTTCTCCATTCTCTTTATC
CTCAGTTTCGTGTGTGCCCAGACCGACTCGCTGTTCATACTCGGACTGTGCAGTCTGCTG
ATGGGTTTTGTCCGTCAGACGCTGCTGATGGCGCATCTCTTCGTGCTCATCAGATATGGT
TTTGGAATAGAGGCTACGAGGAATATCACGCCGGGATGCGAGCCTACTACCGAGGAAGCA
TGGGATGCGGTAGATTCGGAGAAGATGGTGTCGCAGCCGGTCATCTATCTCTTCTTCATG
ATTATCGGACAGTTGGGAACCTGGCTAACGGCATGGCTTGCCTATGCCTATGAGTGGCAG
TATGTTTATCATTTCATGATGGCATTCATGCTGGCAGGCATCATCATCGTGTTCTTCACC
ATGCCTTATCATAAGTATCCGATGCCTAAGTTCCCGATAACGATGTCGAAGTTTGGCAAT
GTTACGGTGTTCAGTATCATGCTCTGTTCGTTTGCTTATGTCATGGTTTTCGGCAAGACG
CTCGACTGGTTTGATGATCCTACTATCCGTTTCTCTTCGGTGGTCTGTCTTATCTTTACC
GCTCTGTTCATCTATCTGGAGAAGACGCGGCGTTCACCTTATTTCATCATGGAGGTGTTC
CAGCTCAGGGTCATCAACTACGGTATCCTGCTCTTTTTCCTGCTGATGGTCTGCAATTCG
AGTGCCATGTTTGTCAACGTGTTCACCAATGTGAGTATGAAGATAGATAACTGGCAAAAC
GCCACCTTGGGCAACTGGGTGATGGTGGGCTATACCGTGGGACTGATATTCGCAGTTATC
GCCCGAGCCAAGAATGTTCACCTGAAGTGGATGTACTGTCTGGGCTTCCTCTTTATCGGA
GCCTATGCGCTGTACATGTATTTCGAGGTACAGAACGACGGCATGTATGAACGTATGAAA
TGGCCTATCATCATCCGTTCTACAGGAATGATGCTGCTCTATTCGCTCATCTCCACGATA
GCCAACCAGCGCATGCCTTACCGCTTCATGTCAACCTGGGTTTGCATCATGCTTACCGTT
CGTATGGTCATTGCCCCTTGCATCGGCTCTGCGCTCTATACCAATGTGCTTCAGCACAGA
CAGCAGTATTATGTAACCCGCTTTGCCCAGGATTACGACCGCACGAACATCGAGACGGCG
AAGACTTACGACCAGACGGTGAGAGGCATGCAATATCAGGGCAAGAGTGTAACCGAGGCA
CAGAATATGGCTGCCATGAGTACGAAGGGAAAGGTACAGGTACAGGCCACGCTGGTGAGC
ATCAAGGAGATGGCAGGCTGGACCTTCTACGGCTGTCTGCTGTGTGCCGGACTGATGCTC
GTTCTCCCTTGGCGCAAGCGCAATATCGGGGAACTGACGCGTGAGTATCTGCTGAAGAAT
GTAGATGTGAAATCCCTGGGAAGAAGGTAGTGGAGTGCTAAAATATCATAAAAGATACAG
GCTGCTCATCTGATGAATGGATATTTTTGTTATCTTCGCAGTTAAATCTGAAGATAACAG
ATCCATATTCATCATGAAAATAACAGATAATATCATCATATATGAGGCTCATGAGTTTCC
TCAGCTGTTGATGCAGCCTTTCTACTCCGACTATGTCGGAATCGTAATCTGTCATCAGGG
GATGTTCCGTTTCTGCGTAGACGGAACATCCTTTGTTGCATCTGAGGGTGAAACCGTTTT
CCTCTCCAAAGGAGTGATGTTTCATGTGCAGGAAACGGGCAAGAACCTCAAATATACCCT
TCTTTTTTACCGTGCTGAACAGATTCGTCACATGTTGGGTAATACCGTGGTTACCATGCG
TCTTTATGCTACGATTTATCCCAAATCCTGCCATGTCAGGACGACGGGCTATGAGGATAT
GCTTACTTCTTATGCCCTGATGCTGAGGAAACTGGAGCTGGAAAAAGAGAAGAGTGGTGA
ACTGGATGCCTATTGTGTGCATGAGCAGAAACTGTTGCTGATGGCTGTTACGTACCGTTT
GTGCAGCATCTTCTCGGTATCGTTCAAGGCTGCCGGCAAGGAGATGGAACGGAAGATTGC
CATCTTTGAGTCGCTGGTGCTGCTGATAGAGAAGAACTATATGCGTGAGCGCAGTGTGGC
TTTCTATGCAGACGAACTCTGTCTTACACCGAAATATCTGTCGGTACTGGTCAAGTCGGT
TTGCGGTCAGACGGTCCAGCAGTTGCTTTTCAAGGCGATGATCCGTCGCAGTATCTACCT
GATGAAGAACACCACGAAGACGATACAGCAGATAGCCAATGAACTCAGTTTTCCCAATGC
TTCAGCCTTCGGAACCTTCTTCAAGAAACATACCGGTCTGTCGCCTAAGCATTACCGTAA
TTGGGAAGAGGGAATGAACCGAGATTTCATCCTATATCTATAAAATAAAAAAGGGACAGA
GGATTTGTTCTGTCCCCTGTCCCGAAACTGTGATATAACTAAAACAACTGAGCGAAAGCT
TCGGCTGTCTTTCCTGTATAGGTCTTCATCTCTGTAACCGGCTTGTAACTGAAATCCTTG
AAGGCAAGGAGCTGTGTGGCAACAAACTGGTGGTCGTCAGAGATGCAAGCCTGTAACTTC
ATATTACCCATGCTGATGGCTGAAACaGGGAATTTGCTGATCGCTGTTTCTACATCCTTA
GGGGCTGCACTGAGGATGTTCTCAAGCTTTCTTCCATCCTCTACAGAATATTCTTTCTCT
TTTATCTTAATCACACTGTTGGTAGGTTGATAGATGAGCTTGACAGTCAAACCCATGAAA
CCTTTCTTTACCTGTACATCCTGGAGTGCCAAAACATCAGCACCCATCTCTAAATGATTA
ATCTTTGCCATAATTTTATACTGTTATTTTGCTTATTCTTAATTCTTGAAAAATAATATA
TATTGAACTGTTTTTTGTTTTGAATAGGGGTGTAACCAGTCTTATCGCAAATCTTAGGAA
AGATGCGATAAACCTATATGAAATTTTAAAAAGAGAAAAGAATAAGCACTAACAGAGCAG
ATGTCGCAGGCAAATGACATAATACTTGCAGGCGACATCAAAGTGGATTGGGGCAGTTTC
CTGTCGGAAAGGCTCTATACCACCTTCTATAGCTGATAAAAGGGATGATAAATAACGGAT
TCTATTTGTAAGCAATCTACTGGCAGTCTGACTGTTGTGCATGTTGCCACTTGGCAATAA
ACGCTGCGGACGGCTGCTACAGATGCGGTAAGCAAGCTGTGAGGCGTTTTCAAGCTGTGC
CTCAGGCTGGCTCTTGTCATACTCAACCTTCGCCAAACCATCTTTCTTATGGCTTGCATC
TTCGGTATAAGAATCCTCGGGAGTAAAAGAAATAGGGGCAGCAGATACCTCTCCATAGCC
TGAGAAGACCATGGATACCAGAAAAAGGATGTATAGTATCAACTGCCTCATATTAAATAT
ATTATGGTGTCAGGATGAACTCCCGACACCAGGGATGATTAATAGCTTCTTGCGATGATG
ACACGGGCTACAGCTGGCTTGCCGCTTACCATATCTACACCTGGAGTCTGCTCGTAAGCG
AAAGGCACGCAGCGGATGGTAGCCTGAGTCTCTTCCTTAATCTTAGCCTCGGTCTCGGCT
GTACCGTCCCAATGGCAGAGGAAGAAACCACCGTCCTTCACACGCTTCTTGAACTCCTCG
TAGTTGTCGCACTCATAAACGTGAGCATCACGGTAAGCACGAGCCTTCTCGAAGATATTC
TTCTGGATGTCTTCCAGCATATTCTTTACGCGCTCAACGATACCGTCGAAGCTTACGTTC
TCCTTCTCCAAGGTATCACGGCGCATAATCTCGATGGTGTTGTTCTCCAAGTCACGGCCA
CCCATAGCCAGACGAACAGGAACACCCTTCAACTCATAGTCAGCGAACTTGAAGCCAGGA
CGCTTGGCAGGGTTGTCATCATACTTCACGGTGATGCCCAACTCGCGGAGCTGGTCGATG
ACAGGCTGCAACTTAGCAGTAATCTGAGCCAACTGCTCATCGCCCTTGTTGATAGGAACG
ATAACCACCTGGATAGGAGCCAGCTTTGGAGGCAATACGAGACCGTTATCATCGCTGTGA
ACCATGATGAGGGCACCCATCAGTCGGGTAGAAACACCCCATGAAGTAGCCCATACGTAC
TCAGGCTTGTTCTCCTTGTTCAAGTAGGTAACATCGAAACTCTTGGCGAAGTTCTGACCC
AGGAAGTGAGAAGTACCACTCTGGAGAGCCTTGCCATCCTGCATCATTGCCTCGATGGTA
TAAGTGTTGAGAGCACCTGCGAAACGCTCAGTCTCACTCTTCACACCCTGCAATACAGGA
ACACCCATGTAGTTTTCAGCAAACTCAGCGTAAACCTTGAGCATCTCCTGAGCCTTTGCC
TCAGCCTCTTCCTTAGTGGCATGAGCGGTATGACCCTCCTGCCAGAGGAACTCAGAAGTA
CGGAGGAACGGACGGGTACGCATCTCCCAACGCATTACGTTACACCACTGGTTGCAGAGG
ATAGGGAGATCACGCCATGAATGGATCCAGTTCTTATAGGTGTTCCAGATGATGGTCTCA
GAAGTAGGACGGATGATGAGCTCCTCATCGAGCTTTGCGTTAGGATCAACCTCAACCTCT
TTGCCATCCTCTGTAGAACGGAGGCGGTAGTGGGTAACTACGGCACACTCCTTGGCGAAA
CCTGCCACGTGCTCAGCCTCACGAGAGAAGAAACTCTTCGGGATGAGGAGAGGGAAGTAT
GCGTTCTGTACACCTGTCTGCTTAAACATCTTGTCGAGCTGTTGCTGCATCTTCTCCCAG
ATAGCGTAACCGTATGGTTTGATAATCATACAACCACGAACTGGTGACAACTCAGCGAGA
TCAGCCTTTACTACCAAATCATTGTACCACTGACTGTAGTTGTCAGCGCGCTTGGTTAAA
TTCTTGAGTTCTTTAGCCATATTGCTTTATTCTATTTATTTTGTTTTTtATTTCTTCTGT
TATATATATATTAAGGTATAAGCTTGAGCCTTCATCATCTGCTGACGGCAGTTCATCTGT
CTGCTGGTGTCTGAAATCCGACTTTTAGGGATTTTCCACCCCCAAATAGGTGATTTCCTA
GCTCTATTTCGATAGGAGATTTTAAAATGAAAAAGACtAATTTTGCAGTTGCAGGCCTCT
CTTTGTGCTTGCTCTTCTCTAGTTGTGGAACCAATCAGAAAACTGGTACAGCAGTAGGTG
CCGGTTCTGGTGCAGCTCTGGGTGCTCTCGTAGGTGGATTGCTCAATAATAGCCATCGTG
GTACAGGTGCTCTCGTAGGTGCTGCTATCGGTGCAGCTGTTGGTGGCGGTGCTGGTAACC
TCATCGGAAAGCACATGGATAAGGTAAAGGCTGAGGCTGAACAGGTGAAGAATGCACAGG
TTGAGACTGTAACAGATGCCAATGGCTTGTCTGCCGTTAAGGTAACATTTGCTTCTGGTA
TCCTCTTCCCAACTAACGGTTCTACTCTCAGCAGCAGCGCAAAGACTGATTTGGCTCAGT
TTGCCGGTGTATTGAAGAACAATACCGACTGCGAGGTTTCTATCCAGGGTTATACTGATG
CTACAGGTAATGATGGTATCAACTTGCCATTGAGCCAGAAGCGTGCTGAGGCAGTTTACA
ACTATCTCGCTTCTTGCGGTGTTACAAGCCGTCAGGTAAAGAATGTTCAGGGTTTTGGTT
CTGCTAACCCTGTAGTGAATACTACTGCTGCTTGTGCCCAGAACCGTCGTGTAGAGGTTT
ACATGTATGCTAGCCAGGCTATGGTTAACGCAGCCAACAACGGTACATTGAAGTAATAAC
TTTCATGCTCCCGGAAGGGAAAAACTAAATAGATGATTTTGAAGAAAATCAAGAATATAG
TAAAATGGGTGGTGGTGCTGTTTTTCAGTACCACCATTCTTGCTGTAGTGGCATATAGGT
TCATTCCTGTGTATGTCACTCCTCTGATGTTTATCCGATGCTTCCAGCAAGTAGCTGATG
GAGAGAGTATTACCCTGCATCATCATTGGATTTCGATGGATAAGATCTCGCCTCATATGC
CAGTGGCGGTAATGGCGAGCGAAGATGCGAGATTCCTGAAGCATCACGGTTTCGACTTCA
ATGCCATCGAGAGTGCGGCGAAGAATAATGCACGTGGCGGAAAGGTGCATGGAGCCAGTA
CCATCAGTCAGCAGACTGCTAAGAATGTCTTCCTGTGGCCTGGCCGTTCATGGACCCGCA
AGGGATTTGAAGTCTACTTTACCTTCCTCATCGAAATGATGTGGAGCAAGCAGCGCATCA
TGGAGGTTTATCTCAACAGCATTGAGATGGGACCGGGTATCTATGGTGTGGATGCGGTTG
CTGAATATCATTTCGACAAGAAAGCGAAAGATCTGTTTCGTGGCGAGTGTGCGCTGATAG
CAGCTACACTTCCTAATCCGCGCAAATTCAGTTCGCTGCATCCTAGCGCTTATATGAAGA
AGCGCCAGCGACAGATAGAACATCAGATGAGATTTATCCCTACCTTCCCTCGTGAGGGTG
AAGATTTCGACCCGGGCACGGCTGTGGGAGGATATAGGGGGAAGTGAAGAATGAAGAGTG
AAAAATCTGGTAAATATTGATTAATGGATTTACTGAACGACTTGAACGAAGCGCAGCGTG
CTGCGGTAGAATATATTGACGGACCTTCGCTGGTGATAGCCGGTGCAGGTTCGGGTAAAA
CGCGTGTGCTTACTTATAAGATAGCTTATCTCCTGAGCCAGGGCATGAAACCCTGGAGCA
TCATGGCGCTCACCTTTACCAACAAGGCGGCAAGAGAGATGAAGGAACGTATCGGAAAAC
TGGTGGGAAATGACCTCGCCCAGCATCTCTATATGGGTACCTTCCACAGCATCTTCTCCC
GAATCCTGAGAGCGGAGGCTGAGCATATCGGCTTCAACAACAACTTTACCATTTATGACG
AAAGTGACTCGCGCTCGCTGATCAAGGCGATAGTGAAGGAGATGGGGCTGGATGATAAGA
AGTATAAGCCTGCTGCCGTTCATGCCAAGATTTCGATGGCGAAGAACAACCTGATGAGTG
CTGCGGCTTATGAGAGCGATGCGGCTATCTTCGAGCAGAACAAGCGTGCGCAGATGCCTG
AGGTTGGTAAGATTTTCGTGGCTTACGTGCAGCGCTGCAAGCAGGCCAATGCCATGGATT
TCGATGATTTGCTGACACTTACCTATCAGCTCTTCAGGGAACATGAGGATATTCGCCACA
AATATGCCGCCCGCTTCGATTATGTCCTGGTGGATGAGTATCAGGATACCAATCACGTTC
AGATGTCTATCGTCATGCAACTCTGTCAGGAGAAGCAGCGTGTTTGTGCCGTGGGTGATG
ACTCGCAGAGTATCTATAGTTTCCGTGGTGCCAATATCGATAATATTCTCAACTATCAGC
GCCAGTTTCAGGGCACGCGTCTCTTCAAACTGGAACAGAACTACCGCTCTACCCAGACCA
TCGTTGAGGCGGCTAACAGTCTGATCAAGCATAACCGCAACCAGATTCCTAAGGATGTGT
TCAGCGAGAATGCGAAGGGTGAGAAGATTCAGTATAAGCCTGCTTACAGCGACAAGGAAG
AGGCGGCGATTGTGGCGAAGGACGTGAAGCGTATCCGGCGCGAGGATGGCTGCCAGTATA
GTGATTTTGCCATTCTCTATCGTACCAATGCCCAGAGTCGTAGCTTCGAGGAGGAGTTCA
GAAAGCAGGGTATTCCTTATCGCATTTATGGCGGACTGAGTTTCTACCAGCGCAAGGAAA
TTAAGGATATTATTGCATATTTCCGTCTGGTGGCGAATCCGGATGATGAAGAGGCTATCA
AGCGTATTATCAACTATCCGGCTCGTGGAATCGGTGCTACTACGGTGCTGAAGATTGCTG
ACTGTGCCCATCAGAACCAGGTGAGTTTCTGGGAGGTAATCGGTGCCCCTGAGCGGTATG
GACTGGCGGTTACCAAGGGTACGATGAACAAGCTGGAAACTTTCAGATTGCTAATTTCTT
CGTTTATCGAACGGGCTCAAACTACGGATGTCTATGAATTGGGTGATGCCATTATCAAGG
AGAGTGGCATCAGTCAGGATATCATGTCGGGCAAGGATGCCGATGATCTGGCACGTCAGG
AGAACCTGGAGGAATTCTTGAGCGGTATGTCGGCTTTTGTGGAGGAACGCCGTGAAGAGG
GTAGGTTTGATGAACTCTTCCTGCAGGATTATCTGCAGGATGTGGCTCTGCTTACCGATG
CTGACAGCGATGGTGATAAGGATGAACCTCGTGTTTCTCTGATGACGGTTCATGCTGCCA
AGGGTCTGGAGTTTCCTACGGTATTCGTGGTTGGTTTGGAAGAGAATATCTTCCCAAGTC
CGCTTTCTGCTGCTTCGCTCAGAGAACTGGAGGAGGAACGAAGATTGCTTTACGTTGCCA
TTACTCGAGCTGAGAAACATTGTATCCTGACGAACGCCAAGAACCGCTGGCGATATGGCA
AGATGGAGTTTGATAATCCGAGTCGGTTTATCGATGAGATTGACGGCAAGTTGATTGATA
GCCAGGATGAGGCTGGTGGAAGCTTGTTTGGCTCCAGAGCTGATTCGATGTCTGACCAGC
CGGAGTGGGCGAGAGCGCAACGTTCTCGCAGACCGTGGGAGGATGCTGAGCAGCCTAGAT
ACAGTAGCAGGTATCAGAATTCCAAACCGGTAGCATCGCAGTTTGTAGCAGATCCTAAGC
CTTCTCTCTTTGATGATGAACCGGAGACTTCACATACTTCCGGACGCTCGTCTGTTTCCG
GACGCTCATCTCTCTCTGAAGGTAATTTCAAGTCTGTTAGAGCGCTGAATGCAGCTAAAC
GTTACATGGAGACGCATTCTTCTCATCCTGCTTCTCGCAGTACAGGATCTTCTGCAGCAT
CAGTTTCTTCTTCTGCAGCTTCATCTGCTGGCAGTTCTTCTTGTGGTTTGCAGGAGGGAA
TGAAGATTGAACATCAGCGTTTTGGACGGGGAACGGTGTTGAAGATTGAAGGTACTGGTG
AGAATACGAAGGCTACGGTTGAGTTCGTTCATTCTGGCACCAAACAGCTTCTGCTGAAAT
ATGCCAAGTTTACGGTAGTAGATTAAGTTCTGTAGTCTGATGTTTATATTTAAAGGTTTA
TCCTGTTTTGAAGTTCTCTCTTACAGGTAGAATCTTATAATATAGATAAAGAGTTATAAA
AATAGATTGGGCAAGGTCATCTCTGGTCTTGCCCTTTTTGTTTCTATATACTATAAATTG
AAAAAGCGTCCCCGCAGTAGCCTCACGGTTACTACGGGGACTTATATTACTAACATCTAA
CTTTAGCATTTTtGTTtAAACTTAAAAaCGAATTCTTTATGAGAGTAATTTCTCCATTAT
CTATAAACATAAACCAAGTATCTCATATATTGCAAGTAACTTGTATCCTGCAAATATCTT
GTATCCTTAAATGCAAGTTCTTAGAAAAGTTAAACCCATAAATCAGTATCTCTACTAATA
TCTTGATTATTTTtATTTtATTGCTTTTtGtCTGTTTAATGAAAacAGATTATGACGATG
AAAGTATTCAATAAGATTGTTGACCTCCAGAACGAACTCTTCATGTGTCGTAAGGAGGGA
AAGGAAATCGGCCTTGTGCCAACTATGGGTGCGCTGCATGAGGGTCACGCCTCTCTTGTT
AAGCGCAGTGTAAAGGAAAATGGCGTGACTGTAGTTTCTGTGTTCCTGAATCCTACACAG
TTTAATGATCAGGGTGACTTGGATCGCTATCCTCGTACCCTCGATGCTGACTGCAAGCTC
TTGGAGGCTTGTGGTGCTGACTATGTGTTTGCACCATCGGTGAAGGAGATGTATCCTACA
CCAGATACACGCCACTTTGAGTTTCCACCTGTTTCTACCGTGATGGAGGGTGCCAAGCGC
CCGGGTCATTTCAATGGTGTATGTCAGGTAGTGAGCCGTCTTTTCTATATCGTTCGACCA
ACTCGTGCTTATTTCGGTGAGAAGGATTGGCAGCAGATTGCTGTCATCAAGCAGCTCGTG
AAGTACATCAACAGCGATGTGCAGATTGTGGAGTGTCCTATTGTCCGTGATGAGGATGGT
TTGGCTAAGAGCAGCCGTAATACTTTGCTGGCTCCTGATGAGCGTGCCATTGCGCCAAAC
ATCTATAAGGCCCTGAAGGAGAGTGTGGAGTATGCCAAGACTCATACCGTACAGGAAACT
CACGATAAGGTGGTTGCCGACATCAATGCTGTAGAGGGTCTGGAGGTAGAGTATTTCCAG
ATTGTGGATGGCGACAGCCTGCAGGATGTTTCTTCATGGGAGGATAGTGCATACGTGGTA
GGTTGCATCACCGTTTATTGCGGTAAGACTCCTATCCGTCTCATCGACCATATCAAGTAT
AAGGGATAATTCCTCGATAGATTTCTTTATTAAGTTTAATCCGTAACAGATCAAGTAATA
ACAGAACAATGCAGATAGAAGTATTGAAGAGTAAGCTCCATTGTGTGACCGTAACTGAGG
CTAACCTGAATTATATGGGTAGCATCACCATCGATGAGGACTTGATGGACGCTGCTAATC
TGATAGCAGGCGAGAAGGTTCAGATTGTAGACAACAACAATGGTGAGCGCTTGGAGACCT
ATATTATCAAGGGTGAGCGTGGCAGCGGTTGTATCTGCCTGAACGGTGCTGCAGCCCGCA
AGGTGCAGGTGGGCGATACCGTCATCATCATCGCTTATGCCCTGATGGACTTAGAGGAGG
CTAAGACCTTCAAGCCAACCGTAGTATTCCCAAAAGAGGGAAACAGGGTTTAATATTCAA
TGGAAACAAAaGAAAGGGTGTGTCATGGACTTATGGCACACCCTTTCTTTTGTTATGGTG
AGGACGAATCACATCGCTCTTGTTCACCACGTTGTCGCCATCCTTGGCGCTGATAGGGAT
AAATAAGGTGTAATTACTATATAATTTAAGGTGTAATTGCGATGGGTTAAGGATAGATCT
CGATATGGCTGCTGCCGGAGTTGCCATTCTTGATAATCCTTATCTGGGTGGTGATGCGCT
CGCTCATCGTGTCGGTATGACTGATGACGCCCACCTTCTTGCCTTGCGAACTTTGCAGCA
TGGCGAGGGAGTCGATGACGGTGGCTAGGGTATCAGGGTCGAGGGTTCCGAAGCCTTCGT
CGATGAACAGGTTCTCGAAGGAGATGTTGCGGGAGGATAACGCCGACAGACCCAGGGCGA
GACCGAGACTCACGATGAAGGTTTCGCCACCAGATAGGGAGGTGGTGTCTCGGATATCGT
CGGCACGGTCGTGGTCGATGACTCGGATGCCCAGCGAATGCTTTACCTGCTGCAGTTCGT
AACGGCTGTTGAACTTTCTGATTTCCTGGTTGGCGTGCGCTATCAGGAAACTGAGCGTAT
AGCATTGGGCTATCTTGCGCAGCGTCTTGCCGTCTGCTCCGATGGCATCCGTAATGGCTG
TCCAGTCGTCCTTTTCCTGTGTTACGAGATTCAGAGCCTCAGCCTTGTCACCCAACTGCT
TCACGGCTTCCTGATGGTTCTGCATCCTGGCGTTGGCAGCAATCAATTCGTTGCGCTGGC
TTCTTTCCTGATACTCCTGCTGAATGGCTAGGAGAGCATCACGGGTTTGGGCAGGCTGAT
GTTCCAAGTGCTGCTGATGCGCCTTTTCTGCACTCTGGTAAAGGGCGGTGGTTGAAGCCA
CGGCTTTCTCCTTTTCGTCCTTTTCCCGTCGGATAGCGTTCCAGTCTTCGACAGAGTGAA
GCATCTCTCGGATGATATTTCGGTCGATAAGGCTTGGCTCGATACTTCTTTCCTCGATGC
CTTCCTCTTCGGAGTCTTTTCCTTCGATGCTCTTTTCTTCAAGCTGCTTGTTATATTCCT
CAATCCAAAAGTCGAGTTCCTTTTCCTTCGTTTGCAGATTCTCTTTCATCGTTTTGTTCT
GAGACAGCATGGTTTGATGCGAACCTTTACTGTTGGCGAGTTCAGTCTTCAGTTTGTTGA
TATTCTCGTTCTGGTTGTCTGCTGCTTTCGTAGCCTCATCCTTTGCTGCTGTCAGTCTTT
GTTCAGCCGCATCTGGTTCTTCTCCATTCAGAATCTGCTTATATTTCTCCTGCCATTCCT
CCATTTCCTTCCTGGCGCTATTCCATGCTTGAGTAGCTTTCTCATAAGCTTCCTCCTTAC
TCTTTTGTTGTGAAGTAAGGTTGCTAGTAAGTGCTTTCTGCTCAGCTAGTTTTGTGCTAC
AGGTTGAAGTACTTTCTTGAGCTTCATTCAGTATCGTTGAAGCCTTGATTTCATACGCAG
CTTCATCCTTTACAGCCTTATCCTTGAGTTGGGTCAGCCGTTCTATCTCTTTCTGAATCT
TGTTAAAGAGGCTCAGTTTGCTGCTCGCATCTTTCGCCTTGTTTTCATAGATAGGCAAGA
GCAATTTTAGTTCTGCCTCAGCCTTTGGAATCTTTGGATACAGGGCGATGAGCGCCTTCC
AATCCTCTTCGTAAGTTGCGATTTCACCCGACAGTTTCTCCTGCTGTTTCTGGAGCGTCT
GTACTTCGCCGTCGTTCAGTTTTCTTTCGCCGGAAAGATCCTTCTCCTGTTTCTGCTGCA
GTTTCAGCAGATCTTCCTTGACTTTCAGAAGTTGCGAGAGTTCTGTGGTGGCTTCCTCAA
ACTGTCTGTTGTCGGTATGATAAGGATGGGTCGTGCTGCCGCAAAGCGGACAAGGCTTGC
CTTCGGTCAGATTGGCACGATGAATCTCCCATTTCTCACTCACCATGAGGGTATAGGCAT
TTCTCAGCGTCAGGGTCTCTTGGGTCAGAGCCTCGATGGTCAACTTGCCCAGCGCTTCAT
CTATCTCTGCGTTTCTCATGCCCAAGACCAGGATGCGCTCTTCATTCTTCTGCTTTTCTG
TTGTGGCAGTATCGAGATGAGCCACAACCTTGATGGCTTGCTGGACATCCTGCAGTTTCC
TGTCGGCTACAGTCTTGCTGTTCTGCAGTTCCTCTATGTTCTGTCCGGCAGTCTTATTTC
TTTCCGTCTCCCAAGCCTGTTCTGCGGCTTGCGTCGCTTCGTGCAGAACCTGTTTCTGCT
TGGCAATCTCTTCCTGTGTCGCTTTGAGGGCAAGGTTCGCTTTCTCCGTTTCTGCTTCCC
ATTTTTGGATGTTTCGGGCGTTTTCCTCCACGTCTTTCTGGGCTGTTAGATTCTCTTTCT
GCGCCAACTCCAATGCCTCTTTCTTTTCTTTCAGAGTCGGCATAGCCGCTTCCATTTTTG
TTTTCAGCGCCCTTGCTTCAGCGATGACCGGCAGCGCCTTTTCCAGCTGTTCCTGTGCCT
TGCTTACTGCTTCCTTCAGACTGGTGAGAGTTTTCTCGCTTTCGCTGATGGCAGACTCTT
GACTTTTTATGTTTGCTTCCGCTTTCAGAATGTTTTCTTCCTGCTCGTGGATGCTTTGCG
TCTGTCGCTCTACTTCCTGCAGCAGGTTGACGGCTGGCTGTACTTCATCGTGCAGCTGCA
GACGGAGAATCTGGGCTTGCATCGCTTTAAAGGCATCTGCTGCTTGCTCCATATCAGTCT
GGTAGATAGTGATTTGCTTGTTTTGCTTATCGTTTTCCTCAAACCATTGCAGGTCTTTCG
AAATGGCTTGCAACTGGCTGTCGAGTTCCTTCTCAGCCTTTTCCAAGCGGTCGATTTCCT
CCTTCTGTTGGACGAGTTCTTCATCGTTCAGCAGGTTCTGTTTAACGGCTTCCACCGATG
CTGCCATCTGGTTGTAGGCATCCGTCGCCTGGTCTTTCGCCTTCTTGATTTCAGTAGCGA
TGTTCGTATAAGTTTCCTCGCATCCGATGAGTTTTTCCAGGAGTTCGTACCGTTCGTTTT
CCTTTGCTGTCAGGAAGTTGGCAAACGAGCCTTGGGCGATGAGTACGGTACGGAGAAACT
GGTCGTAGTCGAGTCCGATGATGTTCGGCAGCTCGTTCCAGTCGGCAGTTTCCTCTGTTA
TCTCTTCTCCGTTTCTCGTGATTTTATAGAGCGCAGTCTTGGCGTTCTCGTAGCGCACTC
TCTGGAATCTGACGTGCCATTCTGCGCGGTAGATGCTGCCGTTGTTGGCAAGGAAGGTGA
GTTTGCTGTAGCCTTCCTTCTTGCCACGTGTCAGGATGTTTCTACTGTCGGTAGGTGCCA
GACGGTTGTTTTCGCTGGCATCGGCAGCTCCGAAAATCTCGATGTTCTGGTTCTTGTCGC
CTTTCTTCCTGGGGTAGCGAGGGGCGCGGTTGTAGAGGGCAAGGCAGATAGCATCGAGTA
GGGTAGACTTGCCACTTCCCGTCGGACCTACGATGCTGAAGATGGTACTCTCGCCTAAGG
CACCTTCTTCAAAGTTGATGACCTCGCCTCCCTGTTTGTCAAGCGAAGCGAGGTTGAGTA
TTTCGAGTTGTAGGAATTTCATAATGATGATGTCGTTAATAAATCGGATAACATTTTCTC
CTGTCTTTCGTTCATCGGAACGTTGTGTCTGATGGCGAAGGCTTCTTTCAGCGTGTCGAG
CGGAGGACGGTTGATGATGTCTTCTATGCTGGTGATGTGCTGGGAACCCTGGATGGTGGA
GAGGTCCAGTTGCGGGATGATGCGCTGGATTTTGCAGAGCACGGCATCCTTTTCGTTGAC
GAGTTTCTCCAGTTCCTTGATGTCATCGCTGGTCAGTTTCTCCTGTTTCACCTTCAGCAT
CACGTAGTCGAAATAGTCGCTCAGTTCGCCGTCTGTTCTCTCTGAAAGTTCAGAATTGAT
GAGCTTCTGCCATTTCTTGAAGGTCAGTTCTTCCTCATCTTCGGGCAGGATGCGGAGGGC
GTGCTGAGGCTTGTATTCCAGGAAATCTACTTTCCATTCCTTGCTCTTGCCGGTTTCCTT
TCCTTCCTCCTCTTCTCCGTGTTCTATGGTGATGAGGTCGATGCCGTGGGTGTAGTCTTT
CTCGGCAAACGACATCGGGAGGATACTTCCCGTATATCTTGCCCAGTCGGTGTTCCAGAT
ATGTTGCCGCTTGTGGATGTGTCCGCAAGTCATATAGTCGGGATGGTCGTTCCATCCTTC
CAGGTCCACTTCCTCCTGTCCGCCGATGATGATTTTCTCGCTCGCATCCTTTTTGGCGAT
ATCCGAACCCTTGGCGTACATGTGTGCCATCATGATGCACTTCCTGCCCGGGTATTTCTT
TCGAGCCTCAGCCGTCAGTTCTCTCAGAAAGTCGTTGACTCCCTGCGAGTAACTGGCGTT
CTGCACCACATCGCTTCTTAGGAAAGGTACGGCGAGGATGATGACTTCTTCTCCTGCCTC
GTTGGTTATGGGGATGATGAGGTCATCGAAGGAATAGATCCAATGTCCGCCGGTTTTATC
ATCGTCCTCGCTTTCTCCCTGCTTCCAGATTTTCCTTACGTTTCCTCTTATTTCCACATG
GTATCGGGTGAGCAGCGGACGGGGAGCCTCCAGTCGGCTGGCGGAATCGTGGTTGCCGGC
GGTAATGATGACCTGCATGTTCGGGCACAGTTGGGTAGCATCGGCAAGAAACTCGTAATA
AACGGTCTGTGCCGCTGCCGATGGATTTCCGTTATCAAAGATGTCTCCTGCTATGAGGAG
AGCATCGGGTTTTTGTCCAGCTATCTGTTCCAGGAGCCATTTCAGAAAATGCTTGTGTTC
CGGCAGACGGTCGTTGCCGTGAAACAGGTTGCCCAGATGCCAGTCGCTGGTTGCTAATAT
CTTCATACTCATAAGAATGTCTAATCTTAGTCTTTTTCTTTGTCTTTGGTTTGCAATCCT
TTGACCTTTGGTTTGCAATCTGACTACAAAGTTAACACAATTATTTGGGATACGCAAAGA
AATAAGCTCAAAAAACGAAGAATTATGGCCGGAATAGTAAAGATATTCAGGAAAAGTCTT
GTTTTATATCTGATAAAGTTGTATCTTTGCAAGGGAGAAATCTTCGTTCACCGACGTTGA
ACCGCCATTCACCGACGTTGAACCGCCGTTCATCGTCGCTGAACGGACATTCAGCGTCGG
TGAACGGAGATTTCTCCTAGGATTAAATACTTTTCTTCCTAGGTTTGTGGTCTTTTCTTC
TTAGGTATGATCATAAATACTGTAGGATGCAAAGGCTGCTGCAATAAGGAGTGATAACAA
TCTTAATAAGAAAGGAAACTGATATGGCTAAGTACAAGTTGCAAGAGTTGAATGATTTGC
GTGATGAAGGCAAGCGCAGAGTTTATCCCAAGATGGTGACCAACCGTACACTATCCCGAA
AAGAGTTCGTCAAGATGATGCAGAACTACCATCGCGGTATTTCGGAAAGTACCACGGAGG
CTGTATTGACCGATGTGGTTGATATGCTGACAGACATGCTCTCCATGGGGTACAACGTGA
ATCTGGAAGGTTTCGGCACCTTCTCCCTCTCCCTCGCTTTCGAGGATGAGAAGCCTAGGG
AAATTCTGAATCCAGATGATAAGATGACGTACCGCAAGGTGGGAGTGAAAGACATCAACT
TCAAGGCGTCCCCAGAGTTTATCAAGGATGTGAAGCGTGAAACCGACCGTGACCTGGAGC
GTGATATGGGTGGCGTAAAGGTTATCCGTAAGCAGCTGTATTCCAGGGAAGAGCGCATCG
CTCGTGCCCTGGAGGTGATAGAGAAGAACGGAGTCCTCACCCTAGGCGGTTATGCCTCCA
TCAACAACCTGAGCCGTACTGCTGCCTCTATGGAACTGAAGGAGCTGACAAATGACAAGA
CTTCACCGATAGATTCACTAGGCCGCGGCAGCCATAAGGTTTGGGTGAAGAGAAAAGAAT
AAATGCAACGATAGTATTAAAATAGATGTTTAATTTAAAGTCCAAATAATTATGAAGCAG
ATTACTATAGATTTTAAGAACGCTTTTGATTGTTCCAAGAAGGAAAAGTCGAAGGTTTGT
CGCTCTGGCTATGTACGTTTGGTTCGTTTTATGGATGATAAGAAGCATACTAGACCACAA
GTGTATGAGGGCGATTTGTTGGAGGCTATTATGGATGTAAAGAGGGGGAATGTCAAGAAC
TTCGATACATTGGAGGATATGATGAACTATCTGGAAGCTTAGACATGAGTATAAAATGCC
TGGTTAAGAAGTAAATCATTGGACTTTTGCATGTGGTTCAAGCACGGGCTGAAGGCCCAA
AAGCTCCTAGCCCAGGGCAACACCCTGGGTATTAGGGCGTTGTCCCCCcccTGCGCCCTG
TAAGGGCAAAAGCCTTGAATATATGCTGCTTTATAACCAATTCTTTTTCGTACTTTTGCA
GTTGTATGGAAGTTTAGATACTCAGAGATATGTAGTTTTACCATATGAGAGAAATAGTGG
CAATATGACTCTTATTAAAGAGAATGACTTATCTGAAAAGTATCCTATGACTTATAGTTA
TTTAAAAAAaTGTGAAACGATTCTTAGAAGAAGAGAAAAAGGTCGTTTTGATATTGATAA
TGAATGGTTTCAATTAAGTAGAAAACAGGGGTTAGCTTATGCGACTTCACCAAAACTTAT
CGCTCCAGATATTTCTATGGGGgggTAACTTTTCCTTTGATGAACAAGGTGTGTTTTATC
AAACTGCTACTCTTTATGGTTACGTTAAAAAGGACGATGTACTGGTGTCATACAAGGTCT
TAATGGCTGTTTTAAATTCTCGTTTATGTTGGTGGTTTATGCAAAATACTGGAACAGTTA
TGTCTGGTGGATTCTATCGCTATAAACCTGCTTATATAAAACCATTTCCGATTCCTTCTG
ATATGGTGTTAAGTAAAAGTAGTTTAGAAATAGAGAATTTGGTAAAGGCAATAGAACAAA
AAAaCGAAAATGACACTTCTGCTTTGGAGAATCAAATCGACTTCCTCGTCTATCACCTCT
ATGGCTTGACCTATGATGAAGTTTTGATTGTTGACCCGGAGACTCCAATCTCTCGTGAGG
AGTATGAGGCATATAAAGAGGAATAAAGACGGAATTTGGAAGTGAGATTGGTTTATTACG
AGATTGATATTCTATATTTAGTTCTAGCGCCCCCGTGAAACGCGGGGTCGCTAGAATCCT
ATTCCGAGTGTCAGAGGTGGGGAACATATTATAGGTGGAACTCTTTTTAAAGCTTTTGCC
CTTGCAGGGCGCAATGCTGATTGCTAGCATACCCAGGGCGTTGCCCTGGGCTAAGAGCTT
TTGGGCTTTCAGCCACTCTCTTTCAGCCCGTTCTTGAACCATCTGCAAAAAATCAGAAAG
AATCTTTATCCTCGAAGTGCATTATATGTTAAATTCCATTCTTTGTCAAGAACAGTGATT
TCAGCTTCTTCTTGCAGTTCTTTCTAAAATCTTCTATACTGATAGAACGCTTCCAATCTT
CTAGCCACGGGTATTGTGCTGTTAGTTCTTTTTCAAAGTCATCTGCATCAATATATTGCC
CATTCTCATACTCTTCCTCAATAGCTTCAATTCTAGCCACGGCTTCTTCTTCATTGGCCG
GATGCCAGCCAATTGGAATCGGCTGCTCTTCTTGTAATGTATATCTTTTCTCCTTCATAA
GCTCTTTCCTTTATAGTTTTCTTTTGAATTGTCTAATCAGATATCTAGGGCTTCTTCTCA
TATCCCATAAATCTACGAAAATGACGAGGTCGTTGGCTTCATCGTAGCGATAGATAATCT
TCCAATTCTCCTTGATAATCGCACTATGGTAAGGGCGGTGGAATCGCTTAAGCATTGGCT
CTCTGGGTGAAGAAAGAGGATGAAGCATCAGGCGATGCTTGATGTCATCAAGCTCTTTAT
TAAACCGTTTTACTGAAGTAGCTCCAAATTCGGCTAGTGTGTAAACCACCATATCTCGAA
GTTCCTTCTTGAAAGGGTCTAGTAATTTTATATGAGCCATAATCCTTCAGATTTAAGTTC
TGCTATAAAATCATCAAAATCTGTAGCCTTGCCTGTCCTTTCATACTCCGCCTCAATAGC
TTCTATCCTAGCCACGGCTTCTTCTTCATTAGCCGGATGCCAGCCAACAGGAATCTTGTT
CCAGTCAATATCTTCTTCTGCACATTCATCCTCGGGAAGTGCTATGGCGGCATTTCCGTG
ATAGGCTGGTGCAGGCTCTGCTGCGAAAGCTGCATCTTTTTGCTCTTCTGGCAATGTATA
TCTTTTCTCTTTCATAAACTTGCGTATTTTATCTGCTGCAAATTTACGATTATTATCTGA
ATCATGCAAGAAAAATGGGAGAAATGTTTTATAAAGTATCTTATAATCAAGGTTTTTGTT
CTTTGTTGGGCTTTGGGTCGGTTCTGAAAAAAAaGTCACAATACCTAGCTGAAGAGCTGG
GTATTGTGACTTTGCTTTTTGTTATATGTGTTTATTCGAAAATAATCACTAAATCTTAGT
GGTGTTTCAAATCACACGCAGCCTGCTCATAGTCGATGAGATGATCGATGGTAGGGTGGT
CGCCGCAGATTTCGCAGGATGCACGCTTCTTTACCTTGATGGTGCGGAAGTTCATCGTCT
TGGCATCGAAGGTGAGCAATCGGTCGGTGAGCAGTTCGCCCACACCGAGGAAGTACTTCA
ACGCCTCGGCAGCCTGGATGGTTCCGAGCATACCAGCGATGGCACCAAGGACTCCTGCCT
GGCTACTGGTAGGAACAGTGCCTGCTGGAGGTGGCTCCTTGAAGAAACAACGGTAACAAG
CCGTGCCTGGAAGATGGGTGAAGGTCTGCCCCTGGAATCTCAGGATGCCGCCATGCGAGA
ATGCCTTGCCCAGTCGCACACAGGCATCATTGATGAGGAACTTCACCGGGAAGTTGTCGG
TGCAATCAATGACGAAATCCCATGGCTTGATGATTTCCTCGGCATTGTCTGAGGCGAGGA
AGGTATGGTAGGTTGTTACCTCCACATCAGGATTGATGGCAATCATCTTCTCCTTGGCGC
TTTCCACCTTAGGGGTGTTCAAGTCCTTGGTCTGGTGGATGACCTGTCGTTGCAGGTTGC
TGAGGTCAACCACATCGGCATCCACGATACCGATATGTCCCACGCCAGCCGCAGCGAGGT
AGAGGGCAACTGGGGAACCCAATCCTCCGGCACCAATGATGAGCACCTTGGCATTGAGGA
GCTTTTCCTGCCCCTCGAGGCCTACATCCTGAAGGAGGATGTGGCGGCTGTATCTTTCTA
TCTGTTCTTCTGTTAAATCTATCATTTTATAGTACTTTATGtCTTTTTttCTTTaGtAAA
AAaTTaCTTTGTATAGCAGTTTATGCTCATACGGCAGTATAGAAAAAGGTCGCAAACAAT
TAACAGCTTGCGACCTTTGATATTCTTTATAAGAACCCGAATTATAATCCCGAATCTGGA
AGTATAATTCTCTAATTCTCAAATTCTTGATTTACTCGATAACCACGAGTGCATCCTCTT
CGAGCACAGCCTGACCAGGCTTAACGCAGATAGCAGTAACCTTACCATCCTTCTCAGCCT
CGATGTTGTTCTGCATCTTCATAGCCTCGAGAACGACAACAGTATCACCTGCCTTTACCT
CCTGACCAACAGCTACCTCGATGCTGGTGATAGTACCAGGGAGAGGAGCCTTTACAGCGT
TGGCTGTATTTACGTTGGCAGCTGGCGTAGCCTCAGCATCATCAGATGCAGCAGCTGGCT
GACCAAGCACAACCTTCTTCTTCTCTGGCTCAGCCTCCTGTTCCATCTCAACCTTGTAAG
CTTCGCCATTCACGTTCACGCTTGCGATGTTACCCTCAACAGCGTCAATCTGAACCTTGT
ATTCTTTTCCGTCAATTGTATATTTAAACTCTTTCATTTCTATTACATTATGGTTTAGCT
GTTAAACTCAAGAACTTGGCGTTCCACATCGTCTGACGTGGCTTGATAGTGATGATGCCA
GGCTCCTTGTCGTGTACGTTATTGCCCTGATACTCATAGAGTGCCATGGCAATCGCAGCA
TAAATATTCTTATCCATTTATTCTAATGTTTAATTATATCATTACATAGGCATACAGCCA
TGCTTCTTAGCTGGCAAGCTCTGACGCTTGGTAGCGAGCTGAGCCAAACCACGGCAGATG
CGGAAACGGGTGTTACGTGGCTCGATGACATCATCGATGTAACCATACTGAGCTGCCTGA
TATGGATTAGCAAACTTGTCAGTATACTCCTGCTCCTTCTCAGCCAGGAATGCCTTTACA
TCCTCGCCAGCTTCCTTCTTAGCCTTAGCTTCCTTACCACAGAGAACGGCAACGGCACCG
CTGGCACCCATTACGGCAATCTCTGAAGATGGCCAAGCGAAGTTCAAGTCGGCACGCAAC
TGCTTGCAACCCATCACGATGTGGCTACCACCATAGCTCTTACGCAATGTGATAGTAATC
TTTGGCACGGTAGCCTCGCCGTAAGCGTAGAGCAACTGTGCACCGTGAAGGATGACAGCG
TTGTACTCCTGACCTGTACCTGGCAAGAATCCTGGTACGTCAACGAGAGAAACGATAGGA
ATATTGAAGGCATCGCAGAAACGAACGAAGCGGGCTGCCTTGCGGCTAGCGTTTACATCG
AGTACACCTGCGTAAGCTGCTGGCTGGTTGGCTACGATACCAACGCTCTGACCATTGAAG
CGGGCGAAACCAGTGATGATGTTCTTGGCGAACTTAGGCTGAATTTCGAAGAACTCTCCG
TTATCGGTTACAGCACCAATCACCTTATACATATCGTATGCCTGGTTAGGATCGTCTGGG
ATAATCTCGTTCAGAGTATCGTCCATGCGGTCGATAGGGTCTGTGCACTCTACGCGTGGA
GCCTCTTCTGTATTGTTGCTAGGGATGTAAGAGAGCAGGCTTTTGATCATCTCGATAGCC
TCTTCCTCTGTCTTAGCAGCGAAGTGGGTTACACCGCTCTTGGTTGCGTGAACAGATGCA
CCACCGAGGTGCTCTGCATCGATGTCCTCACCAGTTACGGTCTTGACAACCTTAGGACCA
GTCAGGAACATATAAGAAGTCTGCTCCTTCATGATGATGAAGTCGGTCAAACCTGGAGAG
TAAACGGCACCACCGGCGCAAGGGCCCATGATAGCAGAAATCTGTGGGATGACACCAGAA
GCGAGGATGTTGCGCTCGAAAATCTCACCGTAACCAGCGAGGGCGCAGATACCTTCCTGA
ATACGAGCACCACCAGAATCGTTCATGCAGATAACAGGTGCACCCATAGTCATAGCCATA
TCCATTACCTTGCAGATTTTCTGTGCCATAGTCTCAGAGAGTGAACCACCATTTACGGTG
AAGTCCTGAGCATATACGTAAACCAGACGGCCGGCTATAGTAGCGCTACCAGCTACAACA
CCATCACCGAGGTACTGCTTCTTCTCCATGCCAAAGTTAGTGCAACGATGCAACTTGAAC
ATATCATACTCTTCGAAACTGCCGGCATCTACCAACATTTCGATACGCTCACGAGCGGTA
TATTTGCCACGTGCATGCTGCTTCTCGATGGCCTTCTCGCCACCGCCAAGACGAGCCTGT
TCGCGCTTAGCGATCAGCTCCTTAATCTTTTCTACTTGTTTGCTCATAATTGATTATTAT
GTATTATTTCTTTATTCTTTATAGAATGGTTTCCTGAATCCATGGGATGAGCGGACGAAC
CGACATCGTATAATTCGGGCGCAAAGATACGAAAAAAACCGCAGATAGCGCACTATCTAC
GGTTAAATATTTAGAATAATGTGAAAAATCACAATTATTTGGTCCTAAAATTCCAAAAGA
ATGCGGGCATTGAGCTGTCTGCCGGTAAGATAATTAGGTACGGCGTATTGCTGACCGGTT
ATATCTGTCACCCAGTAATAGCTGTTTACGTTGTCTATGCCGAAGAGGTTGAGGCAATCT
ACCCCCAGCATCACATTCTTCAGGAAGGTCTTCTTCTCCCGGCGGCTGTTGTCGAGCAGC
TGATAGCTCATACCGATATCTGCACGGCGATAGGCAGTGGCACGGAAACTGTTGGTCTCC
AGCTCTCTGTGGGGTGCTGCAAAAGGAAGACCATCGGCAAAGGCGAGTTTCAAAGACATG
CGCCACTTCTTGCTGCCCGGGAAATAATCGGTGAAGAAGAGGTTTACGGCATAGCGCTGG
TCGGTAGGCAAAGGGATGCTCTTGCCACCCAGTTTCATCTTTGTATCCATGAGCGAAAGA
CTGAGCCAGGAATCGGTACCCGGAACAAATTCTCCGTAGAGCTTGAAGTCGAGTCCTGCC
GCATGACCGCTGCATTCGTTCTGTCCGTAATAAACTACCTTCACGTTACTAACCGAATAA
GGAACCAGATTGCCCAAAGCCTTGTAATAGGCTTCGGCGGAGAATTTATAGCGTTGGTCT
CCTAGCTTGAACCTATAGTCGTAGCCGGCGATGAAGTGGATGCTTCGCTGGCTCTTGATT
TTCTTGTTCAGCGATGCGATGGTTATGCCGTTCACCGTAGATGTATCTCTCAATTCCTTG
AAGAATGGAGCCTGATAATACAGACCTGCCGCAAAACGGAGAGTTGTATTCTCATGGTTG
GCTGGTATGATGGCGAGCGACAGACGAGGACTCACGATGGTTTCTCTGTTGAAATTCCAA
TGACTCATTCTGATACCATAGTTCAGGGTGTAATGTGTCTGTCTGTTCCCGGTACTGTCG
GCTGTTCCTCCCGAAAAACGGTAGGTGTCCTGGATGTAAGCTTCCATTCGGTTGGCATTC
AGTTCGTTGCGAGCCTTCAGTGAATAAACCATATAGAGGTCTTTGCCATTGTGAGGAATA
CTGTATCCTGCGGAATCGCGCATCTCATATTCTACAGAATTCTCCTCGATATGTTCACGC
TTCAGACTTACTGCGGCCTCCATCTGATGTTTCTTCACCTTGTGTTTGAGCATCAGTTTG
GCACTCATCACGCGGGCTGTGAGATAGTTTCGGGCATGTTCGAAATAGGTACCTACACCC
AGGTTTTCTGAAGTCTCGGTTTCGTCGAGCCAGTATTGTCCCTGAATGTCATATTTCTCC
TGTTCCTTGGTATAGAAAGCACTGCCCAGAAGCGAGAGACTGGTGTTGGCTGTAAACTGG
CGGGTAATGCCGAGTGTACCGAAGTAGGTGAGGAAGCGGTCTTTTTCCTGACCGTCAAAA
TAAACTCTGAAGCTCTTTACGTTTTCCATTGTTCCGAACTTCGTTTCTCGGTCTTCCGGT
TCGAAGTTGTAGTGATTATCAGAGATGTAGCCTATGAAGTCGAGTTTCCAGCGTTTGTTG
GGCTGGTAACTCAGATAGGTCTGATAGTCCAGATAGTTTGGCTTGTATTCGCCTTTGGTT
TCCATCGAACCGAGCAGGTAAGAGGTGGTTTTGTAGCGCACGCTGTTGAGCCATGAAAGT
TTCTGGGTTCCCAGCCCGATGTATGCGTCAGCACCCAGCAGACTGGCAGCCAGACTGCCT
TCAACCACTGGCTTCTTGCTTTTTGCTTTCAGGGTTTTGTAGGTGATGTCGAGAGCCGAA
CTCATCTTGTCTCCGTATTTGGCAGCATATCCTCCGGTTGAGAAACCGATTTTATCTACC
ATATAAGGGTTGATGACGGAGAGGCCTTCCTGCTGTCCGCTGCGAACCAGGAATGGGCGG
AATACTTCTACGTTGTTGATGTATACTGAGTTCTCATCGAAGGCTCCGCCACGTACATTG
TATTGCGAAGAGAGTTCGTTGTGGGTACTCACGCCAGCCTGTTGCTGAACCAGACTTTCC
ACCCCATTTCCGTTGGCTGATGGCGTCATCTTCATGTCCTTAGTCTTCAGCTCCTGGATC
TGGTCCGACTGTATTTTCTCTCCCTTGATATTCACCTCATCGAGGGTGGTGGATGCTTCG
CGAAGTACCACCTGCAGGGTTTGTTTTCCTCGCGGTCTTCTCAGCACTTTTGTTTTTGTC
TTGAAACCGATATATGAGAATTTGACTACCACGCTGTCTGCAGAATGCAGTTTGAGGCTA
TAGTCTCCCTTGAGCGAAGTAACGGCAGTCTTTCCCTGGCTAGCCACCGAAACGATGGCA
AACTCCAGTGGCTGGTTGTTCTCGTCTACCACTTTGCCGTGAAGGGTAAACTCCTGCGCC
ATCATCTTTATGGTTGCGATGAGGCATATTGTGAGTATCAATAATCTATTTTTCATACTT
TTATTAACGTGAAAGACTGAAAAATATTGTAGATGGTTGCAAGTTTTGATGAATGTCACT
GGTTGTAATGCATTTGCGTCAGCCAGATTTGGCAGTCATGACGAGACCATAACTACATCA
ACCTTTATGATTGATGCAGCAAAGATACATTCTTTTCTGTTTCATAGCTATGCGATTTGT
GACAATTGTGTGGATTCGGGAAATAAAGTTGGCAAAAATTATATTTTTATGCCTTATCTT
GAAATTCGAAGAAATATTTCCGAAGAATAGAAAATTATCTCCGAAGGATAAAATAATATC
TCCGATAAATAGGAAAATATCTCCGAAGGATAAAATGATATCTCCGAAAGAGAATTGTCT
CCTGATTATATATCCCGGCATAGATTGCTGCAGATGATTTTCTGTTGCATGCAGAACAGA
ATTTTGGATGTGATTTTTGGGAGGTGAAGGTGAAGGGTGTATtTTtAATCTTTATATTAT
ACCTTAATTCCGCAACACTTATATTCTTTATTTTAGGGTTTTTCCGATTTTtGACCCTAG
GGTCTTTTTttCGgTTTTTACCCtAAtCCTtCACGCGTATATATAAAAAAGAGTTTTCAA
ACCTTCACCCTTCACCTTCTTGGCGATtCTTTTGATGATCAGAGAGTTACGGGTGAAGGG
TGGTGAAGGCACTTCTTTGCTTTCTTTAAACACTTTTTTGCATTTGGGCATTCTAAGGAG
AGTTTGGTTGGGAACGGAGAAATATGAACTTGCTTAGGAAAAGAGAAAGGAGATTATAAA
AAaGCCCGATAAAAGTCACTTTTATCGGGCTGGAATTGTTATGATTATTTACTTGTTAAA
TGCATAGAACAAACCATCATTCATAGCCATGCGGACCTGGTATAAACCATTGGCATCTGC
TGGGACGTTGATCTTCTCGCCACTTGGCAAGCAAGCCTGGATGCTGCCATCCTCGTTGAA
GCTGAAAAGCTCACGGATATCGCCATCCTTGCTGTATGACCAACTCTTGTGCTTCTTGTC
GAACACAAAGTATGATTTCTCACCATCTGGGTCGGTAATCTCGTAGCCATTCTTCAATGT
CTTGATGGCATACATGCGACCATCCTTACCCATTACGTCCTTAGTAGTTCCTACCTGGCC
AATCACCTTGTTGCCTGTCCAGAACTCGATAGAGTTGAGAACGAGAAGGTCTGCAAATGA
ACATACTGCGTAAGCTGGAGAGATAAGCACGAAGATAATCTCGTTTACAAACTTGTTGTC
TGTTGCTCTCTTATTCCAGTCAAGTACGGAATTTGTCAGACCAAATGAGCCGATGCAAGA
ACTGAATGTCAAGGCGCCCAACAGGACTGCGATGACAGGTTTAGTTAAATTTTTCTTCAT
AGTCATAAATTAATTTATATGTTGAGTATCTTTTACTTCGCAGACTCAAACTCGCGCAAG
AAACGAGTATCGTTCTCAGAGAAGAGACGAAGGTCGCTCACGCGATATTTCAAGTTGGTG
ATACGCTCAACACCCATACCGAAGGCATAACCCGTATAGATATTGCTGTCGATACCGCAA
GCCTCAAGATCATGAGGGTCAACCATACCGCAACCTAAAATCTCAACCCATCCGGTATGC
TTGCAGAAGTTGCAACCCTTACCGCCACAGATGTTACAGGAGATATCCATCTCGGCACTA
GGCTCTGTGAATGGGAAGTAGCTAGGACGGAGACGAATCTTGGTATCTGCACCAAACATC
TCACGGGCAAAGGTAAGGAGCACCTGCTTGAGGTCGGTGAAACTTACGTTCTTATCTACA
TAGAGACCTTCTACCTGATGGAAGAAACAGTGAGCGCGGGCGCTGATAGCTTCGTTACGG
TAAACGCGGCCTGGGCAGAGCACACGGATAGGTGGCTCATGGGTTTCCATATAGTGAGCC
TCGTCGCCTGAAGTATGGCTGCGGAGGAGCACATTCTTGGTAACATCGTCAGAGTTGGTC
TTCTCTATAAAGAAGGTGTCCTGCATATCGCGAGCTGGGTGGTCGGCAGCAAAGTTGAGC
ATCGTAAATACGTGCTTGTCGTCATCTACCTCAGGACCCTGGAAAAGGGTAAAGCCCATG
CGAGCGAAAATGTCGATAATCTGATTCTTCACTACGGTGAGTGGATGGCGGGTACCGAGT
GCTACAGGGTAGGCGGTACGGGTCAAGTCGATATCATCGCTTGATGCCTCGGCTTCTTCC
ATCTGCTCCTTCAGTCCGTTGATCTTCTCAAGGGCTGCGTTCTTCAGTTCGTTGATTTTT
ACTCCAACCTCTTTCTTCTGGTCGGCTGGCACTGTGCGGAAGTCGGCCATAAGGGCGTTA
ATCTCGCCCTTTTTGCTCAGATACTTGATTCGAAGCTGCTCTACTTCTTCTGCGTTTTGG
GCAGTCAAAGTGCTCACTTCTTTCAAGAGTTCGTCTATTTTTtCtAATAACaTGgTTAAA
aGATGAAATAATTCAAAaGAAAGTTGtACTTTTGCATGGAAAATTTGaGAAATTTAATAG
GTTTATGAAAAAACTCTGTTTATTAACGGTGTTAATGGCGGTGCTTACCATCGTTTGTTT
CACGTCTGTGGGATGTACAGACAAGAAGCCTGCGCCTGCCATTGATTCGGCTTCATCCGA
CTCGGTGATTGCCGACACCCAAGCGATGGACTCTACAGAACAGCTGATAGAGGAGACTCC
GATGCCAAAGGCGGCTGACGAGCTTTTTGATGATTTCGTGTTTAATTTTGCAGCTAACAG
AAAGTTGCAGAAAAGTCGTATTGTCTTCCCGCTGCCGGTATATCACGGTAAGAAACTGAC
CAAGAAGATAGAAAAAAaTCATTGGAAGATGGAGCATTTCTTCATGCGCCAGGATTATTA
CACGCTGATTTTTGATAATCAGAAACAGATGAAACTGATGAAGGATACTACTATCGATCA
TGTAGTAATAGAAAAGGTGTTCTATAGTAGAAAGACAGTTCAGCAGTTTGTGTTTAATCG
CATCAATGGTCAGTGGATGATGACTAGCATCTGCTACGTGCCTATGTATCAGAATAATAA
TGCCAGTTTCCTGAAGTTTTACGGACATTTTGCTACTGATACCGCTTTCCAGGCTCGCCA
CATCCATAATCCGGTGAAGTTTACCGGTCCTGATCCTGATGATGATTTCAGTACGATGAC
AGGCGATATAGAACCGGAAACATGGCCTGCCTTTGCGCCTCAACTGCCTCACGGCATGAT
TTACAATGTAATCTATGGTCAGAAATATACCGAGAGCAACCAGAAAATCTTCGTGATTCG
TGGTATCGCCAATGGTATGGAAACCTCTCTTACTTTCAAAAAAaTGGAGGAAAATGGGAA
CTGATCAAACTGAATATGTAGCTTCTTAGTTAGTAGTAATAGTTTAACCAGATATGAAGG
ATATTCGTAACTATGGCCTTTTGGCTCACAATACATTCGGGATTGATGCTAAATGCAGCA
GATTTCTGGAGTATGAATCGGTAGAGGAAGCCCGACAGATAGTGGGCTTGCTGACAGAGG
CAGATCAGCCACTGCTCATTTTGGGCGGTGGTAGCAATCTCTTGCTGACCGGTGATTATG
CTGGTACAGTGCTCCATTCGGCTATTATGGGTATTGAGGTTCTTGACAACAAGACTTTGG
CAGCTGCAGAGGGGGATGATGCTTTGTGCAATCCGGATTGGGTATTCCTTTCCTGTGGTA
GTGGTGAGGTGTTTGATGATGTGGTAGCTTATGCCGTAGAGCATGGTTATCATGGAGCTG
AAAATCTGAGTATTATTCCGGGTGAAGTAGGTGCCAGTGCGGTTCAGAATATTGGTGCCT
ATGGTGTGGAAGCCAAGGATATTATATATAAGGTGGAAGCGGTTGAGATAGCTACGGGCA
GGGTAGTGGTGTTTGATAATGCTGACTGCGAGTATAGTTACCGTCAGAGTAAATTTAAGC
ATGAGTGGAAGGATAAGTATCTGGTGACGCATGTGATTTACTGTTTGCAGAAGACCTTCC
GTCCGGATCTGGATTATGGTAATATCCGTTCTGCGCTCGAGGCTAAGCGTATTGCTGAGC
CTACAGCCCAGCAACTTCGTGATGTCATCATAGAAATTAGAGAGGCAAAATTGCCTGATC
CTAAGGTGTTGGGTAATGCAGGCAGTTTCTTTATGAATCCTATTGTAGAGAAGGCTAAGT
ACGAAGAACTGGCTGCTCTTTATCCGGGTATGCCTCATTATACAATCGATGATTCTCATG
AAAAGATTCCGGCTGGTTGGATGATTGATCAGTGTGGCTGGAAGGGAAAGAGTCTGGGAC
GGGCCGGTGTGCATGATAAGCAGGCACTGGTGCTAGTGAATCGTGGCGGCGCTACGGGCG
AGGAAATCGTAAAACTCTGTGAGACCATCCAGGAGGATGTGAAGCAGAAGTTTGGCGTAG
AGATTCATCCGGAAGTGAATGTTAAGTGAAGAATTCGGTTGTTTTCAGAAAAATATTTGA
TAATTAATGAAGGTAACTTTGTTAGGTACAGGCACATCGGGCGGTGTTCCTTCGTTGGGA
TGTAACTGTGAAGTGTGCCGAAGTACGGATCCGCATGATAAAAGATTGCGCAGTGCAGCA
ATGATAGAAACGGAGAATACCCGTATTCTGATAGATGCCGGACCTGATATCCGACAGCAG
TTGTTGCGTGTGCCTTTCAGAAAGATAGATGGCGTCCTGATTACGCATATCCATTACGAC
CATGTTGGTGGTATTGATGATTTGCGCCCTTTCTGTATCTTTGGTGATATTAATATCTAT
GGCGATGAAATCGTTACTGCGGGGCTGCCTCATACGATGCCTTACTGCTTTCCGAAGAAT
GCAGAAAAACTCTATCCGGGAGTTCCTAAACTCAAATTGCATACCATTCATCCGCATGAG
CATTATCAGATAGGTGACATTGAGTTTCTTCCTATCCGCGTGATGCACGATAAGATGCCT
ATTCTCGGCTATCGGTTTGGTAAGTTTGCCTATATTACTGATATGAAATCTATGGGTGAT
GAAGAATATGCTTATTTGGAAGGTGTGGAAACACTCGTAATTAACGCACTCAGATTTGAG
AAAACACATCACAGTCATCAGCTTGTATCTGATGCTATTGAGGTGTCGCGCAGGATAGGA
GCAAAACATACTTATTTTATCCATGTGACTCATCAGATAGGTTTTCACGATGAGGCGAAT
AAAAGGCTGTCCGAAGGCTTTGAATTTGGCTTCGATGGAATGGAGGTATATGTAGGAAAT
AGATGAATTTTTATTGAAAAaGGTTTAAAAaTAAGTTGGTAAAAGTTAAATAAACTGAAC
TGCTAAGTCTTTTGCTAAGAAAAATTTGCGAGTATCATAGATTATTTCTATATTTGCATG
TGTGTTTTTCATAGTATTAGATTTAAGGTTAACAAGGTATTGGGGTCGCAGCGGCGACCC
TTTTTtGTTTTtATCCCCTTTTAGATGACTGAAAAaTACCTTTTTCCAAGGCATCTTTCC
TTTCCCCAAAaCGGTATATGATTCATCTCTTCCGAGGTTTGAATCTCCGGTAAAGTTTCC
AAGCCAACAGTGCACCGTCGAATGCTCCTGCTCCCACCTGCAGCAAACTCTGCAGTCGCT
TGCTAGGACTCGCATTGCGTGACAGGATTTCAGGTTTTGTGAAAAGCGAGTTCCATAAAG
TCTGAATCTTGGCATCATCGGCATCAATTTCCTTGCGTATCGCCTCTTTTTTGAGTCGGA
TATCGTTTAAGGAATTATATTTTGTGATTTCTGAATGATTTGTCATGTTGCGAAAAGGAG
GTTATTTTTCCATTAAGAGGCTGGCCAGAAATCTGACCAATGGTCTCTCGATCCACTTAT
GGCGGAAAATTACAAATAATATTAATATAAATAGGTATACTGCAGCAACAATGCAGAATC
CGAAAGTCAGACTACCTATTAAGTCTGCCAATGCAAAAGCAGCGCCAAAGGATAGGTAAA
TGAGGGTAAGCGTAAGTAAGCCCAGGAGTACCACCGTCATGGTGATGACTGTAAGCAGGC
GTACCACCTTATCCACAATATCGAGCTTCAGAAATTCGCTCTGAAGCCCGATGTAATGTT
TAAGCACCTCAATGAGCTGCCCGATAGTTTCTACATTTTTATCGTTAGAGAACATCATGA
TAGGTGATGATTAAACCTCAGGAGCTGCGTCCTTGATATCGTCAACCAGATCATCAACGT
CCTTACGGCTCAACTTGATGTCGTGCTTCTTGCAGAAATCGTCTACTGCACCTGCAATCT
TACTACGTGTATCCTCACCCTTCTCAGGAGCGAAAATCAAACCGAGTGCTGTACCAGCGA
TAGCACCGCCGAGGAAAGCACCAATGTAACCTAATGTTTTCATATGCTATAAATTTTAAA
CGTTAAACGATTATATTCTTGTCATTTTCATTTGACAATGCAAATATACTAAATTCTCTT
TAAAAAACAAGTCTTTTaGCCTTAATTTTtCATTAAAAATGTTTTAATAGCCTTATTTAA
CAAACTTtAGGCGGCATATTCTTCGTTTTTCGGGcATTTTTTtGtATTTTCGCAGaGTAA
AAAaCGCATAATGCGAAATTTATATTGAATGAACAACAATAATAAACAATAAAACGAATA
AGAATTATGAAGAAAaTTACAGTATTAAGCATGGGAATGTGCGCAGTTTTGGCGCTCGCA
AGTTGTGGTACATCTAAGGAAAGTGCATACAAGAAGGCATATGAGAAGGCTCAGCAGCAG
GAACAGCAGGCAGCTCAGGCTCCTGTTGCTCAGGAACCAGTTGTAGCTCCTCTCGAGACT
CAGGCTCCTTCTGATGAGCAGACTGAGGTTGATAATGCTACTGTTCGTTCTGAGGATGTT
TCTCTCATCTCAGGTTCTGGCTTGTCAAGCTATAGCGTAGTAGTTGGTTCTTTCTCTCTC
AAGGCTAACGCTGAGGGATTGGCTAGTACATTGAAGAGCGCTGGCTACGATGCTCAGATC
GCCCTGAACACAGAGCGTAACATGTATCGCGTGGTAGCTTCTACATTTGCTGATAAGGCT
GCTGCTGTCAAGAGCCGCAATCAGCTTCGCGCTGGTGAGTATCCTGATGCTTGGTTACTC
CTTAAGAAGTAATCTGATATTATATAAGGATAAGATATCCGTAGATTAATGCGAATTTTA
TCTATAGATTACGGTAAAAAACGTACCGGACTGGCTGTGACCGACCCATTGCAGATTATT
GCCAATGGGTTGGCCACAGTTTCTACACATGAACTTTTCACTTATATCGAAACTTATATT
CAGAAAGAACAGGTGGAGCGCATTGTTATCGGAAAACCGATGCAACCTAACGGGCAGCCA
AGTGAAAACCTGGCAAGAGTAGAAAACTTCTACAACCGTTGGCGAAAGGCTCATCCTGAA
ATTCCAATTGAATATTATGACGAGAGATTTACATCAGTTCTGGCACATAGAGCCATGATA
GATGGAGGTGTAAAGAAGAAGGTGAGAAAAGAAAATAAAGGATTGGTAGACGAGATAAGT
GCTACCATCATATTACAGGATTATTTGCAATCAAGAAGATAATGATTTTACCGATTTATA
TTTATGGTCAGCCAGTGCTGAGAAAAGTGGCTGAAGATATTACACCTGATTATCCAGATC
TCAAGGTGTTGATTAATAATATGTATGAAACCCTTGATTCCAGCAACGGCATTGGACTGG
CTGCACCCCAGATAGGCTTGCCTATCCGCCTCGTTGTTATCGACCTGGATGTGCTCAGCG
AGGATTTCCCTGAGTATAAAGGATTCCGTCATGCTTTCATCAATGCCCATATCCTAGAGC
TCGATGAGGAAAATACCGACTCTTCTGAAGAGGGATGTCTTTCTATTCCTGGTATCAATG
AGAAGGTGGTTCGTCCTACACGCATCCATGTAAAGTATATGGATGAGGATTTTAATGAAC
ATGATGAGTGGATAGGGGGATATCTGGCTCGCGTGATGCAGCATGAATTCGACCATTTGG
AGGGTACAATGTTTGTTGACCGTGTGTCTCCTCTTCGCAAGAACATGATAGCAGGTAAGC
TCAAGAGTATCATCAAGGGCAATTTCCGTGCTGCCTATCGTACTAAGATACGTCGATAGT
TCTTCCGAAAATATAGTAAGCTTCATGGTAATCGTGACGATTGGGCTTACTATATTTTTT
TATTCTACATTCAATAGGTTTTATTTCAGAGAGTTACGAACAGATGAAGAAGATTCTCTT
GGTTCTTTTTATGGTAATGGGCACCATGTCGACTTCTGCCCAATATCGTGTAGACCGACT
TGTTACGGCCGGTCGGAGTGCATTGTATTATGAGGATTTCGTCCTTTCAATCAAGTATTT
TAATCTGGCTATCGGTGCCAAGCCTTATCTGTATGAGCCTTGGTATTACCGCAGTGTGGC
AAAATTTAATCTGGATGACTTTACGGGTGCCGAAAGTGATGCCACCGAGGCGTTGCATCT
CAATCCCTATATCAATGATATTTATGACTTGAGAGCCATCTGTCGCATCAGACAAAACAG
GTTTGATGATGCGATAGCTGACTATAATGAGGCTATCAGACTTGAACCGCGCAACCGAAA
TTACTGGTTCAACCGGGCTATCTGCCAGATGGAAAACAAAAaGTATGAGGCGGCGCAGCA
GGAACTGGATACCATCGTGGAAAAATGGAAAGACTGGTCGAATGCTTATTCGCTCAAGGC
TGAAGTGTATCTGCATCAGAAAGATACCGCGCAGGCTGAGAAATGGCTAGACAAGAGTCT
GCAGCTCAATCCGTATGATGGGGATGCCTGGACTACGCGTGCCTATATGGCGCTGGCTAG
AAAGGAATGGAAAACGGCAGATGAGGCGCTGACCAAGAGTCTGCATTTCAAACCTAACAA
TGTCAACAGTTACATTAACCGTGCTTTGGCGCGTATCAATCTGAATAACCTCAGAGGGGC
GATGAGCGATTATGACAATGCCCTTGATCTGGATCCGAACAATTTCCTGGCTCATTATAA
TAGAGGACTGATGCGTGTACAGTTGGGTGATGATAACCGTGCTATCACCGATTTCGACTT
CATTATCAAGATGGAACCCCAGAACTTCATGGCTATCTTCAACCGAGCTCTATTGCATGA
CAAGACCGGTAATCTGAGAGCAGCCATCAAGGATTATACTAAGGTTATCAACCAGTTCCC
TAACTTCTGGATCGGTTTGTCTAACCGTGCCAGCTGTTACCGGCGCCTGGGCATGACAGC
CAAGGCAGAGATGGATGAATTCCGTATCTTCAAGGCGCAGATGAACAAGCATATCGGAAT
CCAGCCGAGATGGAGCGCAAAGACCAAGAAGGAGATGCGTAAGCGCTCTGAGGTTGACCC
GAATAAGTTTGCTTCGCTGGTAGTAGATGACGAACCGAAGTATGAACACAACTATAAGAG
CGAGTATCGTGGTAAGGTTCAGAACCGTCAGGTAGAAACCGCCTTCCTGCCGATGTATCA
GCTCTCTTATTTCCCAAACAATCAGAATGTAAATGGAGTTCAGGCTTATGACAAGGAGGT
TGATGCGCTCAATCAGCATACCAAGGCAGACAAGGTTTATATCGTTTGCAGTAAGGAACA
GCTCGATGAGAATGGTTCTATGAAGATATTCTCGATGATTGATAAACTTTCGGCAGAGTT
GAGTGTGGCGAGCGATAATGAAACCAGAAAACGTCTCCTGATGCGCAGGGCCATCGCTCA
TAGTGTACTTCGTGATTTTGAGGCTGCCATCAGTGATTTCACCTATTATATCTCGCTCGA
TGACAAGAACTCTTTGGCTTACTGGCAGCGTGCTGTCTGCCAGGCTGAGATGGATGAATT
TAACAAGGCTGAGGGCAAGGGTGTTCTGAACATCCATTCTGCCGAGGCTGATTTCAGTGA
TGCCATTCGCCAGAACAGCAACAATGCTTACATCTATTATAATAGAGGTAATCTTCATGC
AGGCAGAAACGAACTTTCAAAAGCAATAGATGATTATACCATTGCCTTGAGAATTGATAA
CCGCCTTGCAGAGGCTTATTATAATAGAGGTATAGCACGAGCCAAGAGTGGCAATAAGCA
GACTGCCATCCAGGATCTTTCAAAGGCAGGAGAACTTGGTTTGTATGATGCCTATTCTGT
GATCAAGCGCTTGAATAAGTCGAAATaaaaaataccgcagaCAAAGTtACaCAAAAAATG
ATATgCAAAAAGTTTTTtGGCAAAAAAaCTGTCAATATTTAACCTTCGTTAAATGTTTTC
TGCATATTTCCTGTAATACTATTCGGTTTTGTAGGGTAATTTTCTTTGTTTCGCTAAATG
ACTCATAATGAGCAAGTAAATGACAGTTTGCCAATCTGTAGTTTAATCGTATACACTATC
GGGAGACTGTCATTTACTTCATTGCTTCATTATATGGATGAAGATTTCACCTTATACTAT
ATAGAGATTTCGCCCGCCAGGGATTCGGTCAGTTTTTCTCTTACCTTTTTGTTATCTGCA
TATCTTCCCTGCAGATACATCATCTTGGTGACCATAGCCTCTACCGTAGAATCGTATCCG
CTTATCACATGAGCTGCTTTCAACTGGAAGCCGGCTCCGTAGCGTTCCATCTCTACACTG
CCCGTAAGACATTGGCTGATATTCACGATGTTTACTCCGCGATGGGCAGCCTGATCCAGA
AGACGCATGATCCATGGCGTGTGAGGAGCATTGCCTGAACCGAAAGTACGCATCACGATG
CCGCGGAGGTCTGGTGATTCCATCACGTGGCGCACAATGTTATCCTGGATACCCGGGAAG
AGACTGAACACGATGACGTTCGGATCGAGCTTCAGGTGTGGAACCATTGGCTTTCTGTAA
TCCGGCGTAAGAATGTGATGGTCGTGATATTGGAAATTGATTCCTACATCGCAGAGGTGA
GGGTAGTTGAATGATTCGAAAGCATGAAATCCCTCGGCATTGATCTTGATGGCACGGTTA
CCGCGAATCAGCTTGCCGTTGAAAAAGATGCATACCTCGGGCACCATAGGGCGTCCTTCA
GCATTCTTGGCAGAAGCAATCTCTATAGCTGTCATCAGATTCTCCTTGCCGTCGGTTCGC
AATTCACCGATAGGCAGCTGGCTACCTGTCAATATTACAGGCTTGGTCAGATTCTCAAGC
ATGAAAGATAGGGCAGACGAAGTGTAAGCCATAGTATCAGTGCCATGAAGGATTACGAAT
CCGTCATAGTCGTTGTAGTTGTTGGATATCATGCTTACGATTTCTGCCCAGCGCATTGGA
TCCATGTCGCTGGAATCGATAGGTGGGTCGAATTTTCGCACATCGATTTCTGCCTGAATG
AGCTTGAATTCGGGCATGGAAGAAACGAGGTGATTGAAATCAAGAGGTTCCAGTACACCT
GTCATCGGGTCCTTTCCCATACCGATGGTACCACCGGTATAGATGATGAGAATCTTTGGT
TTTGCCATTTTCTATGTTTCTTTACATTTTGTCACGTTATCGGATGCAAAGATAATGAAA
ATATTTGTTTCTCCAAAACTTATTGGCTAAAAATGTATCTGAATTTtACAAAGTGTTACG
AAATATTGGTAGAAAAGCAGATGAAAACTTCAATATCTCAGCATTTTCGGTCTTAAAAGC
CCTTAATGTAAAGAGGTATTAGCAAAGTTTAGCAAAATAAATGTATTTTTATTCGCTTGT
TACAAAAAGAAATCGTACTTTTGCAGACGATTTAATAAAAATACTAAGTTGTTATGGTAA
AAATCACATTCCCAGACGGATCTGTTCGTGAGTATGAACAGGGCGTAACTGGCTTACAAA
TCGCCGAGAGCATCTCACCGGCTCTCGCTCGCAACGTTGTATCTTGCGGTGTTAATGGTG
AGACAGTAGAGTTGAACCGTCCTATCAATGAGGATGCAAATGTAGAACTCTACAAGTTTG
AGGATGAGCAGGGTAAGCACACATTCTGGCATACATCTGCCCACTTGTTGGCTGAGGCTC
TTCAGGAGCTTTACCCAGGCATCCAGTTCGGTTTCGGTCCAGCCGTAGAGAGTGGTTTCT
TCTACGACGTGATGCCAGCCGAGGGTCAGGTGATCTCAGAGAATGATTTCGCCAAGATTG
AGGCTAAGATGATGGAACTTGCCAAAAAGAACGAACCTGTGGTTCGCAAGGAGGTGGCTA
AGGCTGATGCTCTCGCTGAGTTCAAGGCTGACGGTCAGACTTACAAGTGCGAGCATATTG
AGCAGGACTTGGAGGATGGTACCATCACCACATATACCCAGGGCAATTTCACCGACCTCT
GTCGTGGTCCTCACTTGATGAACACTGGCCTTATCAAGGCTGTGAAGATTACAAGTGTGG
CTGGTGCATTCTGGCGTGGTGATGCCAAGCGCGAGCAGATGACCCGTATCTACGGTATCA
GCTTCCCTAAGAAGAAGATGCTCGATGAGTACTTGGTAATTCTCGAAGAGGCTAAGAAGC
GTGACCACCGTAAGATCGGTAAGGAGATGGAACTCTTCATGTTCTCAGAGCGTGTAGGTA
AGGGTCTTCCTATCTGGTTGCCAAAGGGTACACAGCTCCGCCTGCGTCTGCAGGAGTTGC
TTCGTTCTCTCCTGAAGCCTTACAACTATCAGGAGGTTATCTGCCCAGGTATCGGTGGCA
AGAGTCTCTATGTAACATCTGGTCACTATGCTCACTATGGCAAGGATGCATTCCAGCCTA
TCCAGACACCGGAGGAGGATGAGGAGTATATGCTCAAGCCAATGAACTGTCCTCACCACT
GCGAGGTCTACGCTCGCAAGCCTCGTTCTTACAAGGATCTTCCTTTGCGTATTGCAGAGT
TCGGTACCGTATTCCGCTATGAGAAGAGCGGTGAGCTCCATGGTTTGACTCGTGTTCGTA
CATTTACACAGGATGATGCCCACATTTTCGTTCGTCCAGAGCAGGTAAAGGCTGAGTTCG
AGAATGTAATCGACGTAATCCTGAAGGTATTCAAGATCTTCGGTTTTGAGAACTACGAGG
CACAGATATCTCTCCGCGATCCTAAGGATACAGAGAAGTATATCGGTTCTGATGAGATTT
GGGAAGAGAGCGAGAACGCTATCCGCGAGGCTTGCAAGGAGAAGGGCCTTGAGACACGCG
AGGAGGTTGGCGAGGCTGCCTTCTATGGTCCTAAACTCGACTTCATGGTAAAGGATGCCA
TCGGTCGTCGTTGGCAGTTGGGTACCATCCAGGTGGATTACAACTTGCCTGAGCGTTTCA
AGTTGGAGTATACAGCCGAGGATAACTCAAAGAAGACTCCTGTGATGATTCACCGTGCAC
CATTCGGTTCACTGGAGCGATTCACAGCCGTTCTCATCGAGCATACCGCCGGTCACTTCC
CATTGTGGTTGACTCCAGACCAGGTTGCAATTCTTCCTATCTCTGAGAAGTTTAACGATT
ATGCTCAGAAGGTACGTCAGTACTTAGACAAGCAGGGTGTACGTGCTTTGGTTGATGACC
GTAACGAGAAGATTGGCCGCAAGATTCGCGACAACGAGTTGAAGCGTGTTCCTTACATGG
TCATCGTTGGTGAGAAGGAGAGTGCCGAGGGCTTGGTATCTATGCGTAAGCAGGGTGGTG
GCGAACAGGCTACCATGAGCATGGAAGAGTTCGCTCAGCGCATCAATGCCGAGGTTGCAG
AGCAGCTGAAGGCAGCTGAGGAGTAATCCCGCAGATTGATATTTTCTAATCTCCCGCAGA
TTTCACAGATTTACACAGATTTTTTCTGTTGAGGGCTCTGTCCCACAGATTTTTTGTGTT
GAGGGTTTAGTCCCACAGATTTCACAGATTTACACAGATTTTTGTGTGTTCTGTTGAATA
TCTGTAACAACTGTGACGTCTGTGGGAGATTTTTTtGTTAAGGAGGATTTTAAAATCGTT
TGGTTATGACAGAAAATGAGATATCTTATAAGATCATTGGAGCTATTTATAAGGTTTATA
ATGAATTGGGACCAGGTTTACTTGAGTCGGTTTATAAAGCAGCTCTGTGCTATCAGTTGC
GCAAAGATGGACTTAGGGTAGAGAATCAGGTAAAGTTGGATGTCATGTATGATGGTAAGG
TTTTGCCTGTAGATTTCCGTCTGGATATTCTTGTAGAAGATAAAGTCATAGTCGAACTGA
AGTCTGTGGCAGAAATGAAAGATGTCTTTCATAAGCAATTGCTTACGTATTTGCGTGTGG
CGAAGAAGCATCTTGGAATATTGGTCAATTTTTCCACCACAGATATACGAAAATCAATCT
TCCGTAAAGTCAATGGATATACTCCCATGGATTGAAAGCTTTTCTTAGTCCCCACTGATT
TATTGTTTTCTTAAGTCCCACAGATTTCACAGATTTTTACAGATTTAGTTTCTTTATCAT
AAAGATCTGTGTTAATCTGTGAAATCTGTGGGACTAAAATATATCAATTTGCGGGATTAA
ATATATCAATCTGTGGGGGTAAAACATTAAATCCATTAGAAAAACAAAGAATCTGCGGGC
AAAAATGAAAATAACCCACTGAAAATTTGGTGGTTTCACAAAATAATCGTAACTTTGCAG
CCGTTTAATCAAAAAGACAAAAAAGAATATATCGAATAGTTAATGAAAAATGACAAAATG
AAAAATCAGTACCGCGTAAACGAACAGATTCGTGCACGCGACGTGAGAGTAGTGAGTGAT
GGTGGAGCAGAAGTGATGCCAGCACGTAAGGCGTTGGAGTTGGCACGTCAGCAAGAGCTT
GACTTAGTCGAGATATCTCCTAATGCGCAACCACCAGTTTGCCGTATAGTTGACTATTCT
AAATTCCTTTACCAGCAGAAGAAGCATGCAAAGGAAATGAAGCAGAAGCAGGTAAAGGTG
GAGACCAAGGAAATCCGTTTCGGACCTCAGACCGATGAGCACGACTATCAGTTCAAGCTC
AAGCACGCTATGGAGTTCCTCAACGAGGGTAACAAGGTTCGTGCATACGTTTTCTTCCGT
GGTCGCTCTATTCTCTTCAAGGAGCAGGGTGAGGTTCTTCTTCTCCGTTTCGCCAATGAT
TTGGAAGAGTACGGAAAGGTGGAGCAGATGCCAAAGCTTGAAGGTAAGAAGATGTTCCTC
TACATGAGTCCTAAGAAGGCTGGTACTGCAAAGAAGAGCCAGCAGAAGATGGACCGTGAG
AAGCGAGAGGCTGAAGCTAAGGCTGCTGCAGATGCAGAGCGTGCTGCTAATGCTGAGAAG
AATAGCTTGCTCGCCAATGCTAAAGGCGGCGATACCCTGAAGAAACTCGCAGAAGGAACA
GAGGATTAAGAAAAAAaGATGCGTAACGCCCTGGTATATGCGTTGCCATCGCTATAATAA
ATAACAATTTAAAATTAAAAGTAAAAATGCCAAAAGTAAAGACTAATTCCGGCGCAAAGA
AGAGATTCCGTTTCACCGGTACAGGTAAGATTAAGCGTCATCACGCTTTTCACAGTCACA
TCTTGACTAAGAAGACAAAGAAGCAGAAGAGAAATCTCCTTGGTGAGACTCTCGTAGACC
GTTCAAACTTGAAGCAGGTTCGCGACTTGCTCTGCCTCCGTTAATTATTAACTTTTtAGT
CGAACTTTTAAAGAAAAAAAaTTaTGCCAAGATCAGTAAATCACGTTGCATCAAAAGCAA
AAAGAACAAGAATCTTGAAGCTCACTAAGGGTTACTATGGAGCTCGCAAGAATGTATGGA
CAGTAGCTAAGAACACTTGGGAGAAGGGTCTTACCTACGCTTATCGCGATCGTCGTAACA
AGAAGCGCACATTCCGCGCATTGTGGATTCAGCGTATCAACGCTGCAGCTCGCCTCGATG
GTATGAGCTACAGCCAGTTGATGGGTGCTCTTCACAAGGCTGGTATCGAGATTAACCGTA
AGGTTCTCGCTGACCTCGCTGTAAACAACCCTGAGGCTTTCAAGGCTATCGTTGCAAAGG
TGAAGTAAATCCGACGCTAGGCTCTTTTCTTCCGTGATTTTtCTCGTAAGAAAGTGTTTA
GCCTCTAGATTAAAGAAAACTGAAGATTGCATTGGTTGGAAGTATTTCCGCTGATGCAAT
CTTTTTTTGTGCCTGGAAATCCAGGCGTTCTCGCTTGTAAGAACGTCTAAAGCGCTACCT
AATCAGACTTGAGTAGGCGAAGTAATATGGTTGAGCAAGCGAAATGAGACTGCTGGACAA
GCAGAACGAGATTACTGAGTAAACGAAGTGAGACGTTTAGTCAGGTTCAAAGATATAGAA
TATGAGGTGAAAGGAGATAGGTTCTAAGGTATAAGAAGACTGCTTCTAGAAGATTCCCAC
TAGGCTCGGCAGAGCTGCTGAGCCTAGTCAGCAGCTCTGCTGACTGCAGTCGGCAGGTCT
GCCGAGCCTAGTGACAACATCTTTAGTTGTACGACTATACATCCTTTAGTTGTACGACAA
TAAGCCGATTAATAAAATAAGGGTGTGTCATGTTCCATTATTATGGACTTATGACACACC
CTCAGCTTGATGATTTATAGTTCTTTCTCTTTACTTGATCAACTCAATACCTGCCTCAAA
CTTGGTGGTCTTTTCCATGATGGCAGGAAGCTGATTGACAACTGACTTCAAAATCATGAA
TCGTGCCAAATCTTCCTTGTCCATACCTGTAGTAGGAATCTTGTTAACCTGAGCATAAAG
CATTGCGATGATAGGAGCTACGAAATCCTTGTCAACATAGAAATATACCTTGTTGGTTGC
TGGATAAGATACGTGTACAGGAATACCGGTCTTAAACTGATCCAACATGTTAGTAATCAT
TGCCTTCTCCTGAGCATCGTCGATGTCTTCTGTAATCTTGGTTGTATTCAGGAATAAGGT
AATCATATTCTCGTTAACTACCTGGTATGAAGCGTAATCGTTAGCAACCTTCCAGTCCTT
GTCATCAGACTCTTCCTTATAGGTTGCAGAAATCTGTCCCTTCTCATTGAAGGTTACATC
CTGCAAAACGTTTCTGAGTTGGCTGTTGAGTAACATTGGAGCCATTTTGATGGCATCCTT
TATAGGATATGGTTCATCCATCAAGCCTGGGATAGTAATGGTTGCATCATTAGAACCTTC
CCAGTTTAATACAACTGAACCTGTAGAATTGCCATTTGCATCAAAACCTGCTTCCTGTAC
CTTCCAGGTTCCTTCAATCTTCTCGTTGCGTACAAAGTAGTCTTTGTCATTGTCATCATC
ATCGCTGCTACAAGCGGTGAAGAAGCCAAGGGTGCAAACCATGGCCATTAAATAAATAAA
CTTTTTCATTTTTCTTCTCTTTTTtGTGTATTAATAAATAATTATTGTATTGTTTCTATT
TATTTATATAATAATGTACGCGTACATTATATTATATATTACTTCAGCTGATACGTGATA
CCTACGCTGCCGTAGATAGGATACATCGTCTGCTCGATGGTCTCGAAATCTTTCTTGAAG
ATGCCGTTCAGACCCCAACTCAGGTCGGCGCAGAGGCCCCAACGGTTGTTCAAGCGCCAG
TCTATTCCGAAATCTACGCCCACCTGCCAGTTGCGCATGTCATCGCTGAAATCGTAATCA
CCACGCTCGCCTTCGTCATGACCCAACTTTATCTTCTGTCCGGTAGGATCGCCCTTAGGA
TGACCTTCCTCTTGGCGGCGCAAGTAACCATCGTATGCCCAGCCTTCAAACTTCTTTGAT
GTTACATAGCTAACATACGGACCCAACTTGAAACGGAGGTTGTCGCAAATGTCGTATGTT
GCCTGCAATGGTACTGTGATGAGACTCATGTCTACCTTCGTAACCACGTTGCCTGTAAAT
ATACCTTTCAGTTCTTCTCCGCCACGTACTATTCTCATATAATAGTTTTTTACGCCTGCA
TCAATCTTCATGCCCTTGTTTTCAAAGTGCAGACCTCCAACGAATCCCCATTTGCCTGAA
AGTGGGTGATAAGCATCGATACCCAGACTGAAGTTAGGTTGCAGGGTATAGCTGTGTAGT
GTACGGATGGTAGCAGGAAGACCGATAGGGGCTGTGCCTCCGATATTATACGCCACGCGA
GCCTGATACTGGTAGCCGTGAAGATATTTGTTCCACGAGGTACGCTTGCTTTCTTCTACC
TGCTTGTGCTCCTCAGTCTTCTGATTCTCATTTTCTTCTGCCCATGTAGCAGTGCCCCAT
GTCAGCAGGAGAGCTAATATTGTTATCTTCTTCATTATATAGTTTCCTCCTTAGCTTATT
CGCAAATCAACTTGAAACTGTCTATCCAAAGGGTACTGCCTACGGCACCCAGGAAGTTGG
CTCCATCTGAACTGGATGAACTGACAATAGTGAGACTGTAGCCACCATTCTTCAACTTGA
TTGGGTTTATGGCTTTCTTATACTTGAAATCTACGCTGAAGTGATGCCATTCCTTTGTGT
TTCCAATAGCAACTTTTCCGTTGTCATCATGGGTTTCACCTACCAGGGCAAGTGCTACTA
TCTGTTTGCTGGTCTGTACATTATCTCCGTAGAGCAATACGGCATTTCCTTTTTCATCGA
TGTTCTCATAGAGTACAGCATAAATGGTTCCGTAGTCATGGCGGTCAAGTTCTTGCATAT
TCTTGTCGGTGAATTTTTCGCCAGCCTGATACTTATACCAGCCTTCCAACTTTACTGGTT
TGGCACTAAAACTGAATGGGCGACCGAACTTTGTTGCCTTCATTGCATCGGTAAGGGCAT
CGGTAGCATTAAACTGTCCGATAAAGAGGTTGCCGGCAGCGATAGGTTTTTTCACTACAT
CGGCAAACCCACCTGTGCGTCGGGTTGTGAGTTGCACTCCCTTTCTCCTGTGTCCATCTT
CTATCATCACGGTAGGATATTCCTCTGGTTTAGCTGATGGGTTGCTGATATTGAATCCTG
AGTTTCCGGTTGCCCAGATGCCGAGAATATCTCCATTCCAATTTTCCTGCCAGTTGTAGT
ATCCCTTGCTGAGGTATGCGTCTTCAAATTCGAATTCTTTCTCGTTTAGTATAGTAGTCT
GTCCCTTCTTGATGCTTACCTGATAGGTGCGACTCCATTGCTTGTTTTCCGATGTAACCA
CGTATGTAACTGGACCTTTGGAGAAATCCTGAAGGCTTCCGCTTTCCGGTGAGATGGTAG
CTCCAGGTGTAAGGCGGAATATTGGTGCCTGTTTGGTAAGGGCGGCAAATGGTCTCATCG
TGAACTCGATTTTTGTCTGATCACTCTGCACATTGACCAATGTATCAGATGGATTAGTAA
ACAAGTTCAATAAAATCTTGTTGTCTACATGTATGTATGCCTGCTCGATGTCGCATTCGG
CATTGAGTGGTTCTTCCTTAAAGCAGGAGGAGAGGGTAGTGATACAACTCATTGATAGAG
CAGCTACTATAAATCTTGACTGTTTCATATCTTGAACTTTCTTTTCCTTTTGTAATCTGG
AGAATCGCTTCTCTTTCTTTTCAGATAATTCTTGAGAGAATGATTTCTCTAGCTCATATA
AATTATTGCTTTATCGGTTGCAAAGATAAACAGAAAACTCGAAACCGCCAAAGGTTTTTA
TGATTTTCGACATGTTTTGATAGAAAAATACCATGAATTAGTGGTTTTAGGACATGAATT
AGTCGAGATGAGTTTACCGAAGATGGCAGATAGTGTCCGATAGACTGAAATCTCATTACT
GAAATTTCAGTCCCCTGAATGTTATTTAGCTAATGAATAGCAAATGCCTGATCTGTTTAA
GATTAAGCCTTGCCCTCCATCTGAGCCTTCAACTTAGCGAGTGCATCGATATCACCGAGT
GATGTGCTAGCAGCAACGTTGTTGATCATAGCTGTCTCGTTGTTGCTCTTGCGACCGCCG
TTTGCACGCTTGTGAGCTGGTTTAGCAACTGGCTCGTTACCCTCCTCGAATGTACGAGAG
TGAGAGAGGATGATGCGTTTTGTCTCCTTAACGAACTCGATAACCTTGAAGTCGAGAGTT
TCGCCCTTCTTAGCCACTGTGCCGTCCTCCTTAGTGAGGTGCTTAGGAGTAGCGAAACCT
TCACCACCCTCAGCGAGAGCTACAACAGCACCCTTGTCCATCAACTCAGTGATAGTACCC
TGGTGAACAGAACCTGGAGTGTAGATTGCCTCATACTCATCCCATGGGTTCTTCTCCAAC
TGCTTGTGGCCGAGGCTCAAGCGACGGTTCTCCTTATCGATTTCGAGAACTACTACGTCG
ATAGAAGCGCCTACAGAAGTGAACTCAGATGGGTGCTTAACCTTCTTAGTCCAAGAGAGA
TCAGAGATGTGGATCAAACCATCAACACCTTCCTCAAGCTCTACGAAGATACCGAAGTTA
GTGAAGTTGCGAACCTTAGCTGTGTGCTTGCTGCCAACAGGATACTTAGTCTCGATAGCC
TCCCATGGATCTTCCTTGAGCTGCTTGATACCAAGGCTCATCTTGCGCTCAGCGCGGTCG
AGAGTCAGGATAACTGCCTCTACCTCGTCACCTACCTTCATGAAGTCCTGAGCAGAACGT
AAGTGCTGGCTCCAAGACATCTCAGATACGTGGATCAAGCCCTCTACACCTGGAGCAATC
TCAACGAATGCACCATAGTCAGCCATAACCACTACCTTACCCTTAACGTGATCACCTACC
TTGAGGTTCTCGTCGAGAGCATCCCATGGATGTGGAGTGAGCTGCTTCAAACCGAGAGCG
ATACGCTTCTTCTCCTCATCGAAGTCGAGGATAACAACGTTGATCTTCTGGTCGAGAGAT
ACAACCTCGTGTGGATCGCTTACGCGGCCCCAAGAGAGGTCTGTGATGTGGATCAAACCG
TCAACACCGCCGAGGTCAACGAATACACCGTAAGTAGTGATGTTCTTAACGGTACCCTCG
AGGATCTGACCCTTCTCGAGCTTGCCGATGATCTCCTTACGCTGCTGCTCGAGCTCCTGC
TCGATGAGAGCCTTGTGAGATACAACGACATTGCGGAACTCCTGGTTGATCTTTACAACC
TTGAACTCCATTGTCTTGCCTACGAATACGTCGTAGTCGCGTATAGGGTGAACGTCGATC
TGGCTTCCTGGCAAGAAAGCTTCGATACCGAAAACGTCAACGATCATACCGCCCTTAGTG
CGGCACTTGATGTAACCCTGGATAACTTCCTCGTTCTCGAGAGCTGCATTCACACGCTCC
CAAGACTTGCTGAGGCGAGCCTTCTTGTGAGAGAGTACCAACTGGCCCTTTACGTCCTCC
TGGTTCTCTACATAAACTTCAACCTTGTCGCCTACCTTGAGGTCTGGGTTGTAACGGAAT
TCAGAAGCTGGGATAATACCATCGCTCTTGTAACCGATGTTTACGATAACCTCTTTCTTG
TCTACAGAGATTACTGTTCCCTCTACAACCTGGTGTTCTGTTACCTTGTTAAGAGTTTCG
TCATAGGCCTTCTCGAGGTCTGTTTTGCTGACGTTTGCGCTTGTGCCATTCTCAAACTCA
TCCCAATTGAAGTCGTCCAATGGCTTTACGTTCTTTAAATCTGACATAAAAAaTAATTAA
AAAaTTAAAATTAATAAAGTTTGACTTTATGTGAaTTGTATaaaTCGGGCGCAAACCTGT
GATGTTCTTCTCTGTAATCCGTGTTTTCATCTGATTCTATGATGAAATGAAGAGGAAAGA
TAAATAATAGCGAAAGAAAAAAaCGGACGAAATTTTCATTTGTATgAAAaTGAGTTAAAT
TCATTAAAAAaaGATACCGAAATGTTGGCGATAACAAAATAATTGTTACCTTTGCGCTCA
AAATGTAATGAATATAATAAAATTAATGATATGACACTAGTCATCCTTGCCATACTGATA
TTGGCATATATTCTCATTGCAACCGAGAATATTACCAAGGTGAACCGTGCTGCCGTAGCC
ATTTTTGCTGGAACGGTAGGATGGGTTCTCTATATCTGTTTCGGTATGGACTTCGTGACC
AGTGAACACTCTTCAGATTATTCACGCTATCTGAATCTCGGAATGTGGAACGAGATAGAA
TCCACCAGTACAACGGTGAAGTATTTTATTGCCCGTAACATCTTCCTTCCTTATGTGGGT
AGAGCAGCAGAAATCGTACTATTCCTGCTTGCTACTATGACGATAGTTGAAATTCTCAAT
AACAATGGTTGCTTCGATTTCATACGCCAGTTGTTACGTACCCGAAGCGCCAAAAAAaTG
CTATGGATTCTCGCTGCCGTAACCTTTGTTATTTCGGCAAATCTCGATAATCTTACTACA
ACAGTGATGATGCTTACGATGATGCATGGAGTAATTCCAAACCGTCGTCAGCGCATGGTG
TATGGAGGTGCCATTCTTCTTTCTGCCAACTGTGGCGGAGCTCTTACCGTTATCGGAAAT
CCGGAAGGACTGGTGATGTGGAATATGGGTGCTGTAACGGCTACTCATTATTTCCTGTCG
CTTCTGCTGCCATGTCTTGCAGCTTGGCTCATTCCGTTGTTGATGATGCAGCGCATGCTG
CCTGAAAGAGTAGAGACAGAATGGATTGCTATGCCATACCGCGGGGATGATACCCGTCTC
AATGTATGGCAGCGCTTGCTGATGCTCTTTGTGGGCATCGGTGGATTGTGGTTTATCCCT
ACCTTCCATAATATTACGAAATTAAGTCCTTTCCTCGGTGCGCTCTGCGTATTGGGCGTA
CTTTGGATTGTGAACGAGATATTCAACCGTAAACTCATGAATATGGATGCGATGGCTGAC
CGTCGTACTCCTAGAGTGTTCCAATACGGAGTCGTCCAGATGATTCTCTTCGTGATGGGT
ATCATGCTTGCCATCGGAGTGGTGAAGGAGACCGGCGCTTTTGACGATTTTTCTACTCTT
CTCAACTCTGTCGGTATGGATGATAAGCGTCCTGGCGTGCTGTTGCATGGCGTCTTGGCT
GGTATCATCAGTACTGTACTTGACAACTTTGCTACAGCCATGAACTTTTTCTCCCTTCAT
GATCTGGCAAATGTGAATGATCCTTCATTCAGCATGCTTGCTGATTATCATACCAATGGT
ATCTACTGGCAGATGATTGCATATTGCGTAATGGCTGGTGGTAACGTTCTTGGTATCGGT
ACAATCAGCGGTCTTGCCCTGATGAAGATGGAACGTATGCACATGGGATGGTATTTCCGC
AATATTGGCTGGAAAGCTTTGATGGGTGGCGTCATCGGACTTGCTATCCTTTGGCTCTCT
CATATCCTGGTGGCTGGTGCCGCAAACCTAATTATTTAAATCGATAAACCCAAACAAAGC
AAGGGGTATACCCTTGGATACCTACTGTATATGTAGGGGTAATGGATGAAAAACATCATC
CTGAGAGGATAATAAACTAACATTAAaAAAaTATATATAATATAATCAAGGTATAGTTAT
GGCAAAGATTAAGACTATTGGAATTTTAACATCTGGAGGAGATGCTCCAGGTATGAATGC
TGCTATCCGTGCGGTTACCCGTTCGGCTATCTACAACGGTTTCACTGTGAAAGGTATCTA
TCGTGGTTACGATGGTCTCATCAATGATGAAATTAAAACCTTTTCTACAGAGAATGTAAG
CGGTATCATCGGCACAGGTGGTACGATGCTGAAGACAGCCCGTTCTAAGGAATTCATGAC
CGAAGAAGGTCGTCAGAAGGCATTTGAAACGATTCAGAAAGAGGAAATAGATGCGCTTGT
CGTGATTGGCGGTAACGGTTCGCTGACTGGTGCGATGAATTTCGCACGTGAGTTTGATGT
ATGCTGCATCGGATTGCCAGGAACAATTGATAATGACCTTTATGGTACAGACAATACAAT
CGGTTATGATACTACGATGAATACCATTGTAGAATGTGTAGACCGCATCCGTGATACTGC
GCAGAGCCACGAGCGTATCTTCTTTATCGAGGTGATGGGCCGTGATGCCGGTTTCCTGGC
GCAGAATTCAGCTATCGCCAGTGGAGCAGAGGCAGCTATCATTCCAGAGGATTCTACCGA
CGTAGACCAGTTGGCTCAATTCATGGAGCGTGGTATCCGTAAGTCTAAGAAAAGTTGTAT
CGTCATCGTGTCAGAGAGTCCTAAGTGCGGTGCTCTTTATTATGCCGACCGTGTGCGCAA
GGAGTTCCCTGAGTTTGATGTACGTGTATCTATCCTGGGTCACTTGCAGCGTGGCGGCCG
TCCGTCAGCCCGTGATCGTATTCTTGCGAGCCGTACCGGTTGTGGTGCCATCGAGGCTAT
CATGCAGGGACAGCGCAATGTGATGATTGGTGTACGCAATAACGAGGTAGTATACGTTCC
GCTTTCTGAAGCTATCCGCTCAGATAAGCCATTCGACCGTAAACTGATCAAGGTTTTGGA
CGAGTTGAGTATCTAATTTATAGAGATAAGGGTAAGAAGAGAGGAGTTTGAACTCCTGAC
TTCTTGCTTTTGCATAGGAAAATGGTTTAAAGGGAACTAAAAATGGTTTAATAAGGTATA
AAAGCCGAATAAAACTTTAAATTAATTTGTGGTTTCCATAAATTGTTGTTACTTTTGCAG
TCAAGAATAATATAAATATATATAACTTTtAAACTAATAAGCTTATGTCACAAATTAACG
GACGTATCTCTCAGATTATCGGTCCTGTTATCGATGTTTACTTCGATACAAAGGGCGAGA
ATCCAGAGAAGGTGCTTCCTAAAATTTATGAAGCTCTGAAGGTAAAACGTCCAGACGGAC
GCGAACTTGTCATCGAGGTGCAGCAGCACATCGGTGAGGATACAGTTCGCTGTGTCGCTA
TGGATAATACTGACGGTTTGCAGCGCGGCTTGGAGGTTATCTCTACAGGTAACCCAATCC
AGATGCCAGCCGGAGAGCAAATCAAGGGCCGTATGATGAATGTCATCGGACAGCCTATTG
ATGGTATGAATGAATTGGACATGAAGGGTGCTTATCCTATCCACCGTGAGGCTCCAAAGT
TTGACGAACTTTCTACTCACAAGGAGATGCTTGCTACCGGTATTAAGGTGATTGACCTGC
TTGAGCCTTACATGAAGGGTGGTAAGATTGGTCTTTTCGGTGGTGCCGGTGTTGGTAAGA
CGGTGCTTATCATGGAGTTGATCAACAACATTGCCAAGGGACACAACGGCTACTCTGTAT
TTGCCGGAGTAGGTGAGCGTACCCGTGAGGGTAACGACTTGATTCGAGACATGCTCGAGT
CTGGTGTTATCAAGTATGGCGAGAAGTTCCGTAAAGCGATGGAAGAAGGTAAGTGGGATC
TCTCACTTGTCGATCCTGAGGAACTTGCCAAGAGTCAGGCTACCCTGGTATATGGTCAGA
TGAATGAGCCACCTGGGGCACGTGCTTCTGTAGCTCTCTCTGGTTTGACCGTAGCTGAGG
AGTTCCGTGATCACGGAGGTAAGAATGGTGAGGCAGCGGATATCATGTTCTTCATTGATA
ACATCTTCCGTTTCACCCAGGCTGGTTCTGAGGTGTCTGCGCTGTTGGGTCGTATGCCAT
CAGCCGTAGGTTATCAGCCAACGCTGGCTTCTGAGATGGGTGCCATGCAGGAGCGAATCA
CTTCTACCAAGAATGGTTCCATTACCTCTGTACAGGCCGTTTATGTGCCTGCCGATGACT
TGACCGACCCTGCTCCAGCTACCACCTTTACTCACCTGGATGCTACCACTGAGCTTTCCC
GTAAGATTGCATCTCTCGGTATCTATCCTGCCGTAGACCCGCTGGGTTCTACCTCTCGTA
TCCTCGATCCGCTGATTGTGGGCAAGGCGCACTACGATTGTGCACAGCGAGTAAAGCAGT
TGTTGCAGCGTTATAACGAGTTGCAGGATATCATCGCCATCCTCGGTATGGATGAGCTCT
CTGATGAGGATAAGTTGACCGTGAACCGTGCACGCCGTGTACAGCGTTTCCTGAGCCAGC
CATTCACCGTAGCAGAGCAGTTTACCGGTTTGAAGGGTGTGATGGTTCCTATCGAAGAGA
CTATCAAGGGCTTCAACGCCATCCTCGACGGTGAGGTAGATGACCTGCCAGAGCAGGCAT
TCCTCAACGTAGGTACTATCGAGGATGCCAAGGAGAAGGCTAAGCAGTTGCTCGCAGCAG
CACAGGCGTAATCTTTAAATCCACGGCTTATGTTACAGCTAAAGATAGTATCTCCTGAGA
AAGTAGTCTTCCAGGGTGAGGTAGAGAGCGTACTGGTTCCGGGAACCCTCGGCTCGTTCG
AGATTCTCAAGGATCACGCGCCTATCATCTCTTCGCTCGAAGTGGGCAAGGTGGAATACA
CTACCAAGGAAGGCAAGCAGGTAATGAACATCAAGGGCGGATTCGTGGAATGTAAGAAAA
ACGAAGTAAGCCTTTGCGTAGAAGTTTAGATAAGTGATTAATTTTTAGTGATTAATTATT
AGATAATGGAAAAaGACGAAAAGTTGCGCTTGCAGACTATCAGACAGGCGAGTATCAGGT
ATAAGCAGATTTCTTTGTGGCTTACAGCAGCAGTGGCTCTTGCCGTGCTCTTTGCATGCA
GATTGTCTGCTCAATGCGATGATATGATAGCCCAGGTTGTTAACCCGTTGGTAGTGAGTG
CGATATTCTCACTCGCTGCAAGTACTGCTTATGGTGAAGCATGGAAGGCTGTTGCAAAGT
CATCGCCAGCCAATCTCGCCAGGTTCTACATGGCGGCATTGGTCTTGAAACTGATGTCCG
GTACATTGGTATTCCTCATCTATGTGCTGGTATGCGACAAGCAGAACATTCTGGGTTTTA
CCGCAATCTTTGCCCTTTTCTATGTCGTACTTCTCGTGTTCGACTGCATCTACTTCGCTC
GGGTAGAGAAAAAGAACCGTCTTTCATAAGCGGTTCTGAAACAAATAATTAATAAACAAA
AGTAAGAATTAAAGAATATGAAACATCTCAAGCAATTCCTCTTGATGGCGATGCTGCTCT
TCACGCTGGCACCTCTGCAGGTATCGGCTAAGGAGAACATCGATGTGAAAGAGATATTGT
GGGGTCATATCAAGGATTCTTATGAATGGCATATCACCAAGGTGGGAGATCATCCCGTAG
TGATTCATCTGCCTGTCATCGTGAAAACCTCGACAGGCTGGCACGTGTTCTGCAGCAGCG
AATTCTCGGAAGAGAAGGATGCCAATGGAGACCGTCCGGGCCCTTATAATCTGGTGATCA
AGAACGCTGATGCGCAGGCGAATCCCAACAAGATAGTAGAGAAGGTGGGAGACCAGGAGG
TTCGTCCTCTCGACATCTCCATCACGAAGACCGTTTGCGTGCTCTTCATCGATGCTATCA
TCCTGTTGCTCTGTGTCCTGATACCAGCCCGCTGGTGCAGGAAGCACAAGGTGGATGATC
CTGCACCAAAGGGTTTTGTGGGACTGATGCACATGTTCATCATGTCGGTATATACTGATG
TAATAGAGGCCACCCTGGGTAAGGAAGCCCCAAAGTACGCACCATGGTTGCTTACTTGCT
TCTTCTTTATCTTCGTGGCGAACATCATGGGTATCGTACCATTCCCTCCAGGTGGTGGTA
ACCTGACGGGTAATATCGCCTGCACCGTATTCTTCGGTGTAACGACATTCCTGATCACCA
ACTTCACCGGTACCAAGGAATACTGGAAGGAAATCTTCTGGCCGGAGGTACCAACGTGGT
TGAAGGTGCCAGTGCCACTGATGCCATTCATCGAGCTCTTCGGAATCTTTACGAAACCGC
TGGCTCTGATTATCCGACTCTTCGCCAACATGATGGCGGGTCACGCCATCGCACTTTCGT
TTGCGGCTATCATTTTCATCATGTTCAACATCAGTGAGAATGCTATCGCCAACTATGTGG
CAGGTACGGGTATGACAATAGTAAGTGTTGCGATGAGCGCCTTTATGATGCTCCTCGAAG
TATTGGTAAGCTACATTCAGGCATTGGTATTCACCATGCTGAGTGCAGTATTCATCTCGC
TGGCTCATGTAAAGTCTCATGAGGCTGAGCCAGAGGTAGTGAAGTAGTTTATAGATTATA
GATTACGGATCTAATTTCATTCAGATAATAAACAAAGAAAATATAAACAACTTAAATTAT
TAAGATTATGTTATCACTTTTATTAGCAGCAGAGATTGCAAAGTTGGGTGCCGCAGTAGG
TGCAGGTTTGGCCGCTATTGGCGCAGGTATTGGTATCGGTCGCATTGGTGGCCAGGCTAT
GGACGCTATGGCTCGTCAGCCAGAGAAGATGGGCGACCTCCGTTCTTCTATGATTATCGC
AGCTGCGTTGGTTGAGGGTGTTGCGTTCTTCGCTGTCATCATCGCCATCCTGGCAATCGT
TATGTAATCATCTCATCTGTCACTATCATCTGCCCCGATAAAAGGAAGTCTCAGGCATCA
GCCTGATGTCTTTCCGGGGCATGATAGAGATGATTCTAGAGTTAGTTAAAACAAAACGTT
TAAGTAAAACTTTAACCAGTATATATGGATTTATTAATTCCTGATAGCGGTTTGCTCTTC
TGGATGACGCTGGTCTTCATCATCGTCTTCATCATTCTTTGGAAGGCTGGATTCCCAGCC
ATCATTAAGATGGTGAACGAGCGCAAGGCTTTCATTGATGATAGTCTGAAGAAGGCTCAC
GAAGCCAACGAGAAGCTTGCCAATATCCAAAAaGAAGGTGAATCCATCTTGCAGGAAGCT
CGCGAGAAGCAGGCTGCCCTCCTCAAGGAGGCTGCCGAAACCCGCGATGCCATTGTAGAG
AAAGCACAGGATAAAGCACGCGAAGAAGGCGCACGTCTCCTCTCTGATGCCAAGAAGCAG
ATTGAGACCGAGAAGCAGAACGCCATTCGTGAAATCCGAGGCCAGGTAGCCGAACTCTCT
GTTCAGATTGCAGAGAAGGTGCTCAAGGCTAAGCTCTCTGATGACAAGGCACAGATGGAT
ATGATAAATCGACTGCTGGACGAGGTTTCTTCTGACAACAAATAGTAAAGCTTATGGATA
TAGGTGTAATATCGGTGCGTTATGCCCGTGCCCTCATCAAGGCTGCACTCGGCATGAAGC
TCGAAGATCAGGTCTACCAGGAGATGCAGACGCTCTTTAAGAGCTACATCGACGTGCCTG
AACTGAGATTTACGATAGACAACCCTATGCTTTCCAAAGACAAGAAAGAGGCACTTCTCA
TCACAGCCCTGGGCAAAGAGCCTACGGAACTGAGCAAGAAGTTTATCGCTCTCGTCTTGA
AAGAGGATAGGGAGAGCACCCTGCAATTCATGGCTGCTTCGTATATCACTCTTTACAGGA
AACAGAAGAACATCATCCGCGGTAAGCTGATCACCGCCACTGCCGTTGACGCCTCTACGG
AGGACAAGATGCGCAAGATGGTGGAGCAGAGAACGAAAGGTACTGTGGAGTTCAAGACCG
AGGTGAACCCTGAACTGATTGGCGGTTTCATCCTTGAGTATGATACTTACAGAATGGATG
CGAGCGTAAAGACTAAGCTCAACAGCATTCTGACACAGCTCAAAAAGTAAAAaTAATTAA
AGTAAATAAACAATGTCAGATAAAATTAAACCAAGTGAGGTGTCTGAGGTTCTTCAGCAG
CAGCTCCAGGAGGTTAATGGCTCTCAGCAGTTTGACGAGGTGGGTACCGTGCTTACCGTC
AGCGATGGCGTGGCTCGTATCTATGGTCTGCGTAATGCCGAGGCTAATGAGCTTCTTGAG
TTTGAGAACGGAACCATGGCTATCGTCATGAACTTGGAGGAAGACAATGTAGGTTGTGTC
CTCTTAGGTCCTACAGCTGGCATCAAGGAGGGACAGAGCGTGAAGCGTACACACCGTATC
GCTTCTATCCGTGTAAACGACAACTTCCTCGGACGTGTCGTAAACCCTCTGGGTCAGGCT
ATTGATGGTCTGGGTGATATCGACCTCACCGATTCTTTCGAGATGCCTTTGGATCGTAAG
GCACCTGGTGTAATCTATCGTCAGCCAGTAAAGGAACCTCTTCAGACTGGTTTGAAGGCG
GTAGACTCTATGATTCCTATCGGTCGAGGACAGCGTGAGTTGATCATCGGTGACCGTCAG
ACCGGTAAAACTGCCATCGCAGTGGATACCATCATCAACCAGAAGAGTTTCTATGAGGCT
GGCAAGCCAGTATATTGTATCTATGTAGCTATCGGTCAGAAAGCATCTACCGTTGCAGCA
TTGGTACAGAACCTCAAGGAGCATGGCGCCCTGCCATATACCATCATCGTAAGTGCTACC
GCTGCCGATCCTGCAGCCATGCAGTATTACGCACCATTTGCCGGTGCAGCTATCGGTGAG
TACTTCCGCGACCGCGGTTACTCAGCTCTCGTCGTATACGATGACTTGAGTAAGCAGGCT
GTGGCTTACCGTGAGGTATCTCTGATCCTCCGCCGTCCATCCGGACGTGAGGCTTACCCT
GGTGATGTGTTCTATCTCCACTCTCGTCTGTTGGAGCGTGCCGCTCGTATCAACGACCAG
CAGGAGGTAGCCGAGCAGATGAACGACCTTCCAGAGTGCATGAAGGGTCACGTAAAGGGT
GGTGGTTCTTTGACAGCCCTTCCTATCATCGAAACACAGGCAGGTGACGTATCAGCATAC
ATCCCAACCAACGTGATTTCTATCACCGACGGTCAGATCTTCCTTGAGACCGACCTCTTC
AACCAGGGCTTCCGTCCAGCTATCAACGTAGGTATCTCCGTATCCCGTGTAGGTGGTTCT
GCCCAGATCAAGAGTATGAAGAAGGTGGCTGGTACACTGAAGATTGATATGGCTCAGTAT
CGTGAGCTGGAGGCCTTCTCTAAGTTCTCTAGCGATATGGATGCCGTAACAGCGATGACT
CTGGACCGTGGCCGTAAGAACGACCAGTTGCTGGTTCAGCCTCAGTACCGCCCAATGCCG
GTAGGCGAGCAGGTAGCTATTCTCTACTGTGGTGTTCACGGATTGATGCACGACGTGCCA
ATGGATAAGGTTCGCGACTGTCAGGATCTGTTCCTCGATGCAATGCGCAGCCAGCACGCT
GATGTGATTGAGACTTTGGGCGATGGTAAACTCACCGATGATGCCATTAAGGCAGTCGAG
GAGACCATGGCTAATGTTGCAGGACAATATAAAGCGTAATAGCCTATGCCGTCATTAAAA
GAGATTAAAACTCGCATAGCCAGCGTTAACAGTACCCGTAAGATTACGAGTGCGATGAAG
ATGGTGGCTTCCAGTAAGTTGCATCATGCTCAGGTAGCTATCCAGAATATGCTGCCTTAT
GGAAATATGTTGGAACATATCCTCAAGAGTTTCCTGGTAAGTACTCCGAATGTCGACCAT
CCGTTGCAGTTGGAGCACAAGGAGACCAAGCGTATAGCTCTTGTGGTATACAGTTCTAAC
AGCAGCTTGTGTGGTGGATTCAATTCCAACGTTATCAAGATGATGATGCATGCGGTGGAC
GAGTATAAGGCTCAAGGCATTGACGACATCACGGTATATCCTATCGGACGAAAAGTGGCA
GAGAAGGCACAGAAACTGGGTTTGAAGATTGGCGGTAACTTTAATGATCTTGCCGATCAT
CCTCGTGCCAGCGCCTGTGCAGATATCGCCTATTCACTTGCCAGGCAGTATGCTGCTGGT
GAGCTCGATAAGGTGGAGATGATTTATCATCACTTTAAGAGTGCCGGTTCACAGATTCTG
ACCCGCAAGACTTTCTTGCCTATTGACCTCAGCACTGAGGCGATAGGAGTGGACAACGAT
CGTGACCTTACCTCTAATGTGGCTACGGCAAAGGCTCAGGAATATCTGCGCCAAAAGCAG
GCTGAAGCTGACGGACGCCAGAGTTCTGAGGCAAAACCTCTGAATGATGACTTCATTGTA
GAGCCAGACTTGGAGACTGTTTTGGGAGTCTTGATTCCTAAGCAGCTTCGTCTGATGATT
TATACAGCGTTGCTGGATAGCCAGGCGAGTGAGCATGCTGCCAGAATGGTGGCCATGCAG
ACCGCTACGGATAATGCCGATGAACTCTTGCGCGAACTCAACTTGCAGTACAACAAGAGT
CGTCAACAGGCCATTACCAATGAATTGCTTGATATTGTGGGAGGTAGCGTAAACAACTAA
GTTTCCTTCCATCTGTATAATGTTTAATCGGGgTAAATCACTTATTGAAAGCTACTTAGT
GATATATAGAGAAAGAAaGTAATATTTTATGGAGAAATACTTTAATATCAACTACGAATT
CTCGCCTCAGGAAGTAGGGCGAAGAATCGATGAACAATTATCAAAAAACGAGTCTGACTA
TATATGCGTGGCGGATGGAGTAATCCTAAACAACGCTAATAGAAAGCCAGACTACTTAAA
GATTGTAAATGGCGGTATGTTTGCCATCTGTGACAGCGGATATGTGCCGCTCTACATCAA
ATGGCTGTATGGTAAAAGGTATCCGCAATACTGCGGTAGCCAGATTTTCAAGGACTTGGT
CAGTTCGCAGAAATACCGGATGTTCTTTATGGGTACCAACCAGAGAACACTCGACGGGTT
AAGAGAGAACCTGAAGGCGATGAACCCGAAGGTAGAGAACATGAGCTTCTATGAACTGCC
CTTCAAGGCTGTGGATGAGTTTGACTATCCTGCCATCGCAAAGATGGTGAACGAGGATGG
GGCGGATATCATCTGGGTGGCGCTGGGCGCTCCGAAACAGGAAATCTTTATGAGCAAACT
GAAACCTTATCTGAAAAGAGGGGTGATGATTGCCGTGGGGGCTGCCTTTAAGTTCTACAG
CGGACAGGATGAGAAGCGTGCGCCGAAATGGATGCTCGATGCTCATCTGGAATTTGTTTA
CCGCATCTTCTGCGACCCGAAAAAACAGTTGAAGAGATGTGGCTGGATTGTGGTTACCCT
GCCTATGCTGCTTTATCAGGAGTGGAAGCGTAAACGTTTCATGCAACTATAGATAATGCT
ATAAAAAGTAACAATTTAGACTATTTACTTTTATGATTGAACCAATTTATATTTTCCTGC
TGGTAGCACTTGTTGTGTCTGTCACCATCGCCATGCTGGTGTTGCCTAACATCCTCCTTA
TCTCGCATAAGAAGAAACTCTTTGATATGCCGGATAAGAGAAAGGTGCATCATGCGCCGG
TTCCCCGTCTGGGCGGACTCTCGTTCTTCCCTGTGATGCTTATTACCATGGGCGGCCTGG
TGCTGATATATCATCTGATGGGACTGAGCAGCGGGTCGATGCACGGGGAGGTGCCTTATG
AGTTCCTGGCGCTGCTGGTGGGTAGCATGATGCTGTTCCTGGTGGGACTTGCCGACGACC
TGATTGGAGTGGGGTACAAGAAGAAGTTCCTGGTGCAGATAGTGGCGGCATCACTGCTCG
TGGCTTCGGGTGTATGGATCAAGTCGCTCGACGGACTCTTCGGAATCTATCAGTTGTCGC
CATGGGTGGGCATGCCTTTCACCGTGCTCATCGTGGTGTACGTAACCAATGCCATCAACC
TGATTGACGGCATCGACGGACTGGCTTCCGGACTCTGTGCCATCTCGCTGGTGGCTTTGG
CGGGTCTGCACATCTGGCTGCATCTGTTTTCCTTTGCCCTGCTCTGCATTACGGCGCTGG
GTGTGATTATCCCTTTCTGGTTCTACAACGTGTTTGGAAATGCCATGAGGGGCAGGAAGC
TCTTTATGGGCGATTCGGGTTCGCTGTCGCTGGGCTACATCATCAGTTTTCTGATGATTC
ACCTGAGCACGGTGGATGTGAGCCCGCATGTGGTGTCTGACTACAACATGGTGTTTGCCT
TTACCACGATGCTGGTGCCGCTGCTCGACGTGGTGAGAGTGGTGGGTCACAGACTGAGAA
ACAGGCAGAATCCGTTCTTGCCTGACAAGAGCCACATCCACCATAAACTGCTGAGATGCG
GACTGAGGGTGAGACAGGTGATGGTGGCTATCTGCCTGCTCTCGCTGATGTTCATCCTGC
TCAATTTCCTGATGATCGGCCACGTAAACATCACGTATATCCTGGGCATCGACATCGCTG
TATGGATAGTGTTCCACCTGGTGCTGGATGTCATCCTACACACCAGGAGGGCGGAAATGG
ATATTTAATCCTCTATATTTAAAACTATGCTATTCCCGGCTCTGAGATTCAAAAATGAAT
CTCTGGGTCGGGATTATTTTTTTtGTTAAAAaTCGTAGAAATGCTTGGTTGTTTCGGGGA
TTTGATGTATATTTGCAATTCATTAGACTGCGTTTGATTATGGCAAGAAAATTATATCCT
ATAGGAATTCAGACATTTGAACGGATCCGCAAGGAGGATATGTTCTATGTAGATAAGACG
GAATACATCTATCAGATGACACATACCGATGGAACGTATTTCTTCCTGAGCCGACCACGC
CGTTTCGGCAAGTCGCTGCTGGTTTCCACTTTCAAGAGTTATTTCGAGGGTAAGAAGGAA
CTCTTCGAGGGGCTTGCCATTGAGAAGCTGGAGAAGGAGTGGAATACTTATCCCGTGCTG
CACTTCAGTTTGGCTGGAGGCAAACATATGGAGAAGGAACAGCTGGATCGATACCTCTTA
TATATATTAAAGGAAAATGAGGATAGGTTTGGAGTAGATTGTGATTCTCCAGATCCGAAC
GTCCGTTTGCTCAACTTGATAAAAACTGTTACAGCAAAGACTGGTAAGCAGGCGGTGGTG
CTCATCGATGAATATGATGCACCGCTGCTGGATGTGGCTCACGAGAAGGAAAAACTCGAT
GTTTTGCGTAATACGATGCGCAATTTCTACAGTCCTTTGAAAGATTGCGAGCCATTGCTT
CGCTTCGTTTTCCTGACGGGCATTACGAAGTTTTCGCAGTTGAGCATCTTCAGCGAGCTG
AACAATATCACCAACGTGAGCATGGATGAGCCTTATGCCGGTATCTGCGGTATCACCAAA
GAGGAACTGTTGACCCAGATGAGCGATGACATTGACGCTCTTGCCGAGCATCTTGAACTG
AGCAGGGAGGAGACCATCCAGGAGCTTAAAGACCATTATGACGGTTATCACTTCACTTGG
CCATCTCCTGATGTGTTCAATCCTTATAGCTTGCTGAATTGCTTTGCCAAGCAGGAAATG
GATGATTACTGGTTCGGATCGGGCACACCTACCTATCTCATCAATATGATGAGAAAATAT
GAATTCCTGCCTGCAGACCTTGGCGAGGCCATAGAGGTGGGCAAGAAGGACTTTGATGCC
CCCACAGAAACGATGACCACCATCGTACCTTTGCTCTATCAGAGCGGGTATGTCACCATC
AAGGGATATGACAAACCGACAAAGTTGTATCAGTTGGCATTGCCTAACCAGGAGATTAGG
GTGGGGCTGTATGGTAGTCTCTTGCCTCATTATCTGACGGACAAGTCTGCGAAGGCTAAC
ACGACCATCGCCAAGATGTCGGTATTGGTAAAGAAGGGGgATATGGATGCTGCCTTCTGC
CTGCTGAACGACTTTTTGGAGACGGTGCCTTACTGTGACAATACTAACTACGAGGGGCAT
TGGCAGCAGACGCTCTACATCATGTTTGCCCTGCTCACCAACTATAGCATCCATGTGGAA
CCGCATACGGCGAAGGGCAGAATCGATATCACGATGGAAACGGCAGATACCATCTACGTG
ATGGAACTGAAGTTCAACAAGAGTGCCGAGGAGGCTCTCGCCCAGATTGAGGCAAAGCAC
TATGTCGACGCCTTCAAAATGAGCGGCAAGAAGGTGGTGAAGATAGGCTTGAACTTCTCG
GTGAAGGACGAGGTGAACAGCCTGGAATGGAAGATTGTATCTTAAGACAGGATTGTATCT
TGAGGCAAGACAAGCTGAAAATGCAGAAAATTTCTGTTATAGTCCTGTATATTTCCTGAT
AGCCTTGATGAAGGTATCGCCATATTTATTGAGCTTGAATTCTCCGATACCACTGATCAG
GCTCATGGCATTCTTGGTGGTAGGTTTCATCCTTGCAAGTTCATGAAGGCTCTTGTCGCT
GAGTACGATATATGGAGGATAACCCTGTTCGTCGGCAAGGTTCTTGCGTATCTTTCTGAG
GTGTTCAAAGAGCCCTTTGTCTTCCACGCCTTTCGAGTCTTCCTGGAAGATGACACGTTC
GGCATGCACCTCAGGAATGAGATTTCCCGGCTGGGCGATGGCGCCCTTCCTATTGCGTAC
CGTTTTCTTTGGGCGGGTGGCTTTATCATCTTCTTCGATATAAGCCAGTGAAACATGGTG
TTCTCCCTTCAGTACCTTCCAGCCTAAATCGGTAACCTTCATGTAGTTGTGGTTGTTGTA
AGCAATCTCGAAGAATCCCATCTGTAGCATCTGCAGCAGATAAGCATTCCAGTCCTTAGA
TGTTGTATCCCTGCCCACACCGAAGGTTTTCATCTCGTTGTATTTGTTTTTCACAACTGC
AGAAGAATGCATGCCTCTCAGAATCTCGATGCAGGTACCTACTGCTATATGCTCACCCGA
ACGGACCACGGCACTCAGGGCTTTCTGGGCTCTGATGGTGCCGTCGAAGGTGCGTGGAGG
ATTCTTGCAAACATCACAGTTGCCGCAGTTGCAGGATGATGTCTCGCCAAAATAATTCAG
CAGAATGCGTCGTCGGCATACTCTCGATTCGGCATATTCCTCCATGCGGCGCAGTTTCTC
CATGTTCACATCACGCTGTCCGCTTTCTTCACAGAAAGAACGGAGGGTGATGATGTCGGC
CATCGAATAGAACAGCACGGTATCTGATGGTGCTCCATCTCTTCCGGCTCTACCTATTTC
CTGATAGAAACTCTCTATGCTTTTAGGCATATTATAGTGGATTACCCAGCGCACATTGCT
CTTGTCGATGCCCATTCCGAAAGCGATGGTAGCACATACCACCTGAATCTGGTCCATCTT
GAACCGCTCCTGTACTGATGCTCTGGTCTGGGCAGTCATTCCGGCATGATAGGCTGCGGC
ATTGATACCCAGATCGATAAGTTCCTGAGCTACCATTTCGGTGTTCTTGCGGGAGAGACA
GTAGATGATGCCTGCTTCTTCCGGATGATTACTGATGAAGCGGGTGATGTATTGGAGCTT
TGCCTTTTTGGTGCTCTCCTGTCTTACGGTGAGGGAGAGGTTGGGGCGGTCGAAACTGCT
TACGAACGTCTGCCCATTGAGATGAAGCTGGCGTATGATATCTTCGCGCGTTATCTTGTC
GGCTGTGGCTGTGAGCGCCATCACCGGGACATTGCGGAAATTCTCGTGCAGCATACCGAG
TTGCGAATACTCCGGACGGAAATCGTGTCCCCACTGGCTGATGCAGTGGGCCTCGTCAAC
GGCAAAGAGCGAAATCTTGATGTTGCTGAATAAATAAGGTATCTCGCTGATGAGTTTTTC
GGGCGAAACATAAAGAAGTTTCAGTTCTCCCTTCTCGCATCGGCGGCGGATGATGAGTTC
ATCGGTCGTGTCGTTTCCGCTGTTCAGTGCTTCTGCCGGGATACCGTTTGCCTTGAGCGC
CTCCACCTGGTCGTGCATCAGACTGATGAGCGGTGAAATGACCACAGCGGTACCTTCCAT
CGCTAATGCGGGAACCTGGTAGCACAGACTCTTTCCACCACCAGTCGGCATGAGAACCAG
ACAGTCGTGTCCCTGCATTACCTCTTTGATAATCGCTTCCTGGTTGGGGCGGAAGGAATC
GTATCCAAAATAGCTTTTtAATATCTCGTTTATCTGCATGATTGCCGTTTTATGATTTAT
GCCTTTGCCGGCATGTTTTTGTTTtGTTTtTTATGCAAAGGTAATGAATAATCTGCATAA
ATAAAaGTTTtCTCCAAGAAAAaGTGCATaTTTCAAGTAAAAaaCTTTGCAAAGAGCGAA
AAACAGGAGGAAAAGTTTGGTATGTGgAAAAAATGTATTACTTTTGCATGGTAAATACAG
ATAAAAATGGCAAAATGTAATGTAAACACTCAAGAGCGATTTGCCGATATCCAGATGCTC
CGTTATGAGCTGAAGGGTTTCGAAAACCTGTCGCTCACACAGAAAATTTATATTTATTGC
TTGTCGAAGGCAACCCTCTTGGGACGTGATATCACCTTCGACCAGCAGGGCAAATACAAC
CTGCGCATCCGTAAAACCCTGGAGGCTGTATACCGTCATTACGAGGGTAATCGCGAAAGC
GAAGATTTCAAGGCTTTCGAAGTTTATCTGAAGCGTGTCTGGTTTGCCAGCGGCATCCAT
CATCACTATGGATGTGAAAAGTTTGTGCCAGGATTTTCAGAGGAATCTTTCTATGAAATG
GTTGAGGCGATTGCCGATGAATATCTGCCTCTTTCCAAGGGACAGAGCAAGGAAGATCTG
TTGGGCATTCTGGTGCCTGTCATCTTCAATCCGGAAGTCATGCCTAAGCGCGTGAATCAG
ACGGATGGCGAGGATCTGGTACAGACTTCAGCCTGCAATTTCTATGAGAATGTTTCTCAG
GCAGAAGTAGAACGTTTCTATGCCAGGATGAAGGAAGAGGGCAACGAACAGGCACCTTCG
TATGGACTGAACTCTAAACTGACCAAGCGTAATGGTGAACTGGTGGAGCTGAAATGGACA
GAAGACGGCCTCTATGGCGCAGCTATCAAGGAGATTGTTTCCTGGTTGCTCCGTGCTCAG
AAATATGCAGAAAATGAGGAACAGAAACATCTCATCGATCTCCTGGTGAAGTATTACCGT
ACAGGCGATCTGAAGGATTTCGACCGTTACAGCATCGCTTGGGTGCAGCAGCACGAGGGA
ATGATTGATTTCATCAACGGATTTATCGAAGTGTATGGCGATCCGCTCGGACTGAAAGGT
ACTTGGGAAGGCATCGTAGAATATAAGGATCTTGAAGCAACGAAGCGCACCCAGACCATC
AGTCAGAATGCCCAGTGGTTTGAGGACCATTCACCTGTAGACCCACGTTTCCGCAAGCCG
GAGGTGAAGGGTGTTACAGCCAATGTCATCTGTGCTGCGATGTTGGGTGGCGAGGAATAT
CCAGCTTCTGCCATCGGCATCAATCTTCCGAATGCCAACTGGATCCGTCAGGAATATGGT
TCTAAGAGTGTGACCATCGGTAACCTGACCGAAGCATATAACAAGGCAGCTCAAGGCAAT
GGTTTCCGCGATGAATTCGTTATCGACGAGGATACCATCAGTCTGATGAATCAGTACGAG
GATATTACCGATGATCTGCATACCGACCTGCATGAGTGTCTGGGGCATGGTAGTGGACAG
CTCTTGCCTGGTACCGACCCCGATGCACTGAAGGCGTATGGCAGTACGATAGAAGAGGCG
AGAGCCGATCTTTTCGGACTCTATTATGTAGCCGACCATAAATTGGTAGAACTGGGTCTG
ACTCCGAATGATGAGGCATACAAGGCTCAGTATTACGGTTATCTGATGAACGGTCTGCTC
ACCCAGACCATCCGCATCAAGGAAGGCGACAAGATAGAGGAAGCCCACATGCGCAACCGT
GCGCTGATAGCCTGGTGGGTGATGGAACATGCCGAGGGTGCTGTGGAACTGGTGAAGATG
GATATGAACTATGCTTCTGCCGAGGATGCTTTGAAGGACAGTGAGGGCAATATCATTACG
ACGAAGACTTATGTGAAGATTAATGATTATGCCAAGCTCCGCCATCTCTTCGGCGAGTTG
CTTGCTGAAATTCAGCGCATCAAGAGTGAGGGCGATTTCGAGGCTGCCCGCCTGTTGGTA
GAGAAGTATGCCGTGAATATTGATCCGGAATTGCATCGCGAGATACTGGCAAGATACAAG
AAACTGAATCTCGCTCCATACAAGGGATTCATCAATCCGAAGATGACGCTGGAGATGGAT
GAAGAAGGCGAAATTACAGACGTGGTATTGGATTATGAGGAGAGCTATGTCGACCAGATG
TTGCGCTACTCTGATGAATACGGAACTTTGTAATAAGAGAAACGATGATAGATAATAAGA
ACGAGGAATTTCCGATAGTAGATGAAATGGGCAACATCCTGGGCGCTGTTACCCGCGGTC
ATGCCCATGACGGAAGCAAGATATTGCATCCGGTAGTTCATCTGCATGTATTCAACAGCC
GGGGTGATCTGTATCTGCAGCATCGTCCAGCCTGGAAGGATATCCAGCCGGATAAATGGG
ATACAGCCTGCGGCGGTCATGTTGATTTAGGCGAAAGTGTGAGTCAGGCATTGCATCGCG
AGGTAAGGGAAGAATTGGGTATCACCGATTTTGAACCGGAATCTCTTGGACATTATGTCT
TTGAGAGTCAACGGGAAAAGGAACTGGTTTATGTACATCGCTGTGTATATGATGGCGAGG
TGAAACCGAGCCAGGAAGAATTGGCCGGTGGCAGATTCTGGACCAAGGATGAAATCAGCG
AAAACATCGGCAAGGGTGTTTTCACTCCGAACTTCGAAAACGAATACCAGAAGTATTTCA
TGTAATGGCGAAATTAGCCATAAAAATACGTCCCGACGTAGCATTTGCTGCATCGGGACG
TATTTTTTTGTATGTCAGGACGCAGCAAATGCTACGTCGGGACGTATTTTCAGCAGGGTT
GTGGCCTGTTTCTGACCGCATCTGCAGAAGCGTTAAATCTCGTAGATACCCTTGAGTGCG
CCTCTTGCAATTTTCTCGAAATCTTCACCGAAGTCGCAGAAACGGAGAACCGCATTAGAG
GCAGCATGTTTTATTCCTATGTTGTCACCCTGCAATGCTGTGGCAGCCTGATCCAGGAAT
TCGTTGATGCCACGCTCGTTAGGCTCTTTTCCATTGGCAAAGAGACGGGCAAGGAGCTGG
AAACCGGCAATCTCATAGAGCGGCTTATCACTTGCTATCCACTGGTAGGCGATGACAGGC
GCATAATCTACGTGCTGCAATAGGTTGAAGGCAAGCATCTCTGCCATCTCCTGACTCTGT
ACCTGTTCCATCCATAAATCTGTGATTTCCGGAAGCATCTTATCGGCAGGCATAATGAGT
GTAGCCAGAATCTTGCACTCCCGGATATCTTCCTTCCACAGTTCGATGGCGAGGTCATAG
TCTTTACCATATTCCTCAGCCATCTTTTTCAGTTCATAGAATGGTACGCCCCAATTCAGT
TTATATCCCAGTCCCTTATCGCGCATAGATTGCGATCCCGGACCGTTCATCAGCAAGCGG
AAGCTTCGCTTGATAGTCATCAGTTTCTGATGTGTTTCTTCGTTCATTATATTTAGAGTA
AATTATTAACAAAATTAAAGTTTCATTATTTTACAGAACATTCCTTCGAACTGTTCCTCT
ATATTTGCAGGTTTATGCTTGAAGATACCGAAGATGGCACTTCCGCTACCACTCATCGCT
GCATATACGGCACCCAGTTTGTACAGCTTCTGCTTGATTTCAGGCAGTTCCGGGTGCATC
TTGAAGATAGGTGCCTCAAAATCGTTGACAAGTTCCTCTTTCCAAGTCTCGATAGGCTGG
CGTACAATGTCGCGGCAACATTTGGCTGGTGCCTGTGGGGTGATGGCTGCATAAGCCTCT
TTGGTGCTGACGGCAATGTCATCGCGCTTCACCACAACCAGATGATAGCCCCTCAGATTA
TCGCCAGGACCACTTACCGGCATCAGTTCTTCGCCGATGCCTTCTGCATAGCATGCAGTG
TCACCATCTTCGGGGTCAGCAGAAATGAAGTAGGCACAGTCTGCGCCCAGTTTGGCAGCA
TATTTTTCCATCTCCGCATTACCGATGTTGAGGCGGAAACGCTCGTCCAACAAACGGATC
ATGAAGGCTGCATCGGCAGAACCGCCACCCAAACCTGCCTGCGAAGGAATACGCTTCACC
AGGTGAGCATGGATGCGTGGAATCCTGAAGTCGGCAGCCAGGAGATTATAAGCTTTTACA
ACGAGATTGTTCTGTTCATCGCAGTCCACTGCGTTACCTGTAATCTTCAGATCACAAGGA
ACATCGCTAGGGAATTCATCGCCCATGAGCTTGATTTCAAGTGCATCGGTCAGCGGAATA
GGGTAGAACACCGTTTCAAGATTGTGGTATCCATCTTTCCGCTTGCTAACTATATTTAAA
CCAAGATTGATCTTGGCGCAAGGAAATGTAATCATAaCTTTtCAGTTTAAAGGTTCGTTA
CTATTtCTTTTtttGCAAAGATACGGAAAAATATCTAACATGGTGCAtCTTTTACAGGAT
tATTTTTATCAGTAGCaTTAAAAATATtAAAATAAGCCCTGTTTTGCAATATCTTTTGTA
TCTTTGCAATTACAAATTATTAATAGATTATGAAAAAaGGAGATAAAGTCAGATTCTTGA
GCGAAGTGGGTGGCGGAAAGGTTGCCGGCTTCCAAGGTAAAAATATTGTGCTCGTTGAGG
ATGAGGATGGTTTTGAGATTCCGATGCCTATCAACGAGGTGGTTGTGGTGGAGCAGGATG
AATACTCCATGGGCAAGATGATTTCGGCTAAGATGGATGCGCAGCAGAAGGCTGAGGAGC
ATGCCAATACCGAACTGCATCAGGACAGCCGGAGTATCAAGGCTATCTTGAATGATCACG
ATGACGTGGATATGGATGTAGAGGAATATGATGCTGCCGACCGTGAGATAACCTTTGTGA
AACCGGTTCAGGAACGTACGGGTGGCAACAAACTCAGTGCTTATCTCGCCTTTGTACCTA
TCAACATCAAGGACGTAACCAATACCCGTTTCGAGACCTATATGGTGAATGACAGCAACT
ACTATCTCCACTATACCTATCTTGTGGCTGAGGGAAATGCATGGACTCTGAAAGCAGAGG
GAGAAATAGAACCGAATACCAAACTCTTCATCGAGGAATTCGGTCGTGAGGCTCTGAACG
AGATGGAGCATATCGCCATCCAGATGATAGCTTACAAGAAGGACAAGCCATTTCTCCTGA
AGCCGGCAACAGATGTTCAGTTCCGTCTCGATCCCGTGAAATTCTACAAACTTCATCTTT
TCGAAGAGAACGATTTCTTCGAGACTCCAGCCTATCTCTTTACGATTGTAGAGAACGATG
AAATAGCCCGTCCGCTGGTTATCGATTCCAAGCGCCTGAAAGAGCAGATGTATAAGGATG
AGAAGGTTGTCGCCAACACCAGCAAGAAGAAGAGCAAGAAGGATGATGGTACCCTTGTGA
TAGATCTTCATGCGGATGAAGTGCTTGAAACAACTGCTGGAATGAATTCTGCAGATATTC
TTCATTATCAGATGGATATCTTTAAGAAGACCATGGAGGAATATAAGAAAAaGAAGGGAC
AGAAAATTATCTTTATTCATGGAAAGGGCGAAGGTGTGTTGCGCCAGACTCTCATTCATG
AGTTGAACTATCGCTATAAGAGTTGCACCTATCAGGATGCTTCTTTCCAGGAGTATGGCT
ATGGTGCTACACAGGTAACAATAAAGTAATTTATAATGAAGTACGGATTTATTAAGGTAG
CTAGTGCCATCCCTGCCGTAAAGGTGGGTGATGTCATTTTCAATACCCAGCAGATAGAGG
AACAGATAGCGCTGGCTGAGGGAAAGGGTGTAGAGATCATTACATTTCCGGAACTCTCTA
TTACGGGCTATTCCTGTCAGGATCTCTTCCGTCAGCAGATGCTTCTTGAATCATCAGAGC
AGGCGGTGATGATGTTGCTCGATTTCACACGCAAACTCGATGTCATCTCTATCGTGGGTG
CGCCGGTGATAGCGGGCGACTTGTTGCTCAATTGTGGTATCGTTATCCAGCATGGACAGA
TTCTCGGTATTGTACCGAAGACATATCTTCCAAACTACAGCGAGTTTTATGAGAAACGCT
GGTTTGCCTCGGCTCAGGACCTGAGAGATTGCGAAGTCCGTTATGCCGGACATAAGGTGA
AACTGACGCCTGATGTTCAGATTTTTCAAACTTTCGATGGCGTACAGTTTGGTGTGGAAA
TCTGCGAAGATGTATGGGCTCCGGCTCCTCCTAGCAACAAACTGGCGCTAGCAGGAGCAG
ACCTGATTTTCAATCTTTCTGCAAGTGACGAACTCATCGGAAAACATCATTATCTGAAGA
GTCTGCTCAGCCAGCAGAGTGCCCGTACCATGACCGGATATATCTACAGTTCCTGCGGAT
TCGGTGAGAGTACGCAGGATGTGGTTTATGGTGGAAATGCCCTGATTTATGAGAATGGAG
TTTTACTTTCACAGAGTGAACGTTTCTCTATTGAACCGCAGATGGTTATCTCACAGATAG
ATGTAGAAAAACTCCGCTCTGAGCGTCGTACGAATTCTACTTATGTAAATGCCCAGCGCA
ATATTAAGTATTCTGTTCTCGGCGGTCAGTTCAATATCCGTAATATCGAAGCCGATCCTA
CCGAAAATGAACGCGATTTTGTGTTGGAACGTGAGGTGAATCCTCATCCGTTTATTCCTA
CCAGCAGCGATATGAATGCCTCTTGCGAGGAAATTTTCAATATCCAACTCATGGGACTAG
CCAAGCGTATCGTTCATACCCATGCCAAGACCGTAGTAATCGGTATTAGCGGTGGTTTGG
ATTCTACGCTGGCCTTACTCGTTTGTGTAAAAGCTTTTGATAAACTCAAAATGAACCGAA
AGGGTATCGTTGGTGTCACTATGCCGGGATTCGGAACCACAGACAGAACCTACAATAATG
CTATCTCGCTGATGCAGAGTCTTGGTATTACCATTAAGGAAATCAGCATCGCCAAGGCTG
TAACCCAGCACTTTGAGGACATCGGTCAGGATGCCAGTGTGCATGATGTGACTTACGAGA
ATTCCCAGGCTCGTGAACGTACCCAGATTCTGATGGATTTAGCCAATAAGATGGGTGGTA
TGGTTATCGGTACCGGCGACCTTTCAGAGTTGGCATTAGGATGGGCTACCTATAATGGTG
ACCACATGAGCATGTATGGCGTGAATGCCAGCATTCCTAAGACCCTGATCCGACATCTCG
TAAATCATGTAGCAGAGAGTGGGGTAGACGAACAGAGCCGCATCACTCTTCGTGATATCA
TCGATACGCCTATCAGTCCAGAGTTGATTCCGGCAGATGAGAATGGAAATATCAAGCAGA
AGACGGAAGATTTGGTGGGACCATACGAACTGCATGATTTCTTCCTCTACTATTTCCTGC
GTTTCGGTTTCCGTCCTTCCAAGATTTACATGTTGGCAAAGAAGGCATTTATTGATTCCG
AACTGGAGCGTGTAAAGATCAGTGATAATGATCCTGACAGCTATGATGAGGAGACTATCA
AAAAGTGGCTGAAGACCTTCGTGCGCCGTTTCTTCAATCAGCAATTCAAGCGCAGCTGTC
TGCCAGACGGCCCGAAAGTAGGTAGCGTAAGCCTCAGTCCTCGTGGCGACTGGCGTATGC
CTAGTGATGCAGCTTCAGCCATCTGGCTGCAAGAGGCTGAAAACCTCTGAATTTGATTTC
GGACAAGCCAAAAGTACAATATTCTTTCTGTTTTCTGGCGCGCCCGTTATATTAATTATA
TACTCTTAAAGGGGCTGGATTTTGTAAATATTTGGTTTACAGAATCcAGCCcttttttta
tttAcAAAAATaTCAGCAGAAAAGTGaAaTATCTTGTTGGGCGGATAGAAATAGTTTGTA
ATTTTGCGGCAGATAATTCAACTATTCAATTTTAACTTAACAATTTCATTATGAAGAAAC
TTGCCGCAAAATTATGGGCAGTTTTAATGCTCATGTTGGTCTCTATGCAGACGATGGCTA
CAGACACGTTTACCAGCAATCGTACTGATTTCCGAGACGAAAGTATCTATTTCATGATCA
CCACCCGTTTTTACGATGGAGATCCAAGTAACAACGTGCTCTGCTGGGATAACCAGGAAG
CGCAGAAGAGTACCAAGGACCCTTGTTGGCGAGGTGACTTCCAGGGTGTGATCGACAAGC
TCGACTACATCAAGGCTTTAGGTTTTACAGCCATCTGGATTACACCTGTCGTTCAGAATG
CGTCTGGTTATGACTACCACGGCTATCATGCCATGGATTTCTCTAAGGTTGACTGCCGCT
ATCAGAGCGGTGACGGCAGCAAGAGTGGTGACGTGATGTTCCAGGAACTCATCAACAAGG
CTCACGACAAGGGTATCAAGATCATTCTTGACATCGTGCTCAACCACACCGGTAACTTCG
GTGAGGAGAAGCTCTGCAAGATGTTCGACCGTGATACTCATCTTCGTAACCAAGCATACA
TTGATGCTTGTATGATCCCTGATGAGAGCAAGTTGGGCAACGATTACTTGGGCAATGTAA
AGATACAGTATCAGCGTCGTCTTGCCCTGATGAAGAATACAGATGGCAATAACCACGATA
TACACAACTATTGGCACCATACTGCCAACAACTGGAACTGGGACTTCCCAAGCCGTTGGA
TGGGTCAGATTGCTGGTGACTGTGTGGATCTCAACACAGAGAACGACTACGTGGCTAAGT
ATCTCGTAGATTGCTATGGACAGTTTATCAAGATGGGTGTCGATGGCTTCCGTATTGATA
CATCTGGCCACATCTCCCGCTTGACATTCAACAAGGAGTTTATCCCTCAATTTGAAGCAC
TTGGTAAGCAGTACGAGAACAAGCGCTTGAACAAGGCACCTTTCTTTATGTATGGTGAGG
TTTGTACACGTATGAACGATGTAACCTATAGAGGTCAGGCAAACCTCTCTTGCTACTTCT
ATACCTGGAAGTCGGACGAGGCCTTGCTCAACAAATGGGATGGAAGCAAAAGTTACTGGG
ATAATCAGGTGATTCCTGAGGGTTCTGAGCCTGTAGGCCCACAACTGCTTTGCTTGGAGG
AGACTACTTCTCCAAAGAGCAACAATGCCAAGATGCTCAATGGTGCATGGCATGAGCCAG
ACTATTCTCAGTCAAGCGGATTCAACGTCATTGACTTCCCTATGCACTACAGCTACAACA
CTGCCCAACAGGCTTTCAGCTTGGCAAGCGGCGACGAGTGCTATAATGACGCTACTTTCA
ATGTGGTATATGTAGATAGCCATGACTATAGTCCAGGTCCAAGCGATACCAACCGTTTCG
GTGGTACAGATGCTCAGTGGGCTGAGAACCTCTCTCTCTTGTTTACCTTCCGTGGAATCC
CATGTCTCTATTATGGTTCTGAGGTAGGTTTCCGTCGTGGTGTAGTAATTGATAAAGGTC
CTAATGGTCCTCTTTCTAACACCGGTCGTGCTTACTTCGGTGGTTATATCACAGGTGATG
TAGAAGCATCAGACTTCGGTGAATACAAGGCTTCTGGTAATGTGGCTGCCTCTTTGAATC
ATGATGTGGCTCAGCACCTCATCCGTCTGAACAAGATTCGTCAGGCAGTGCCTGCTCTCC
GCAAGGGTCAGTGGACTACAGATGGTTGCACTGCCAATGGCGGTATCGCTTTCAAGCGTG
CTTATAAGGACAGCTATGCACTCGTAGCCCTCAATGGTGGTGCTACTTTCACAGATTGCC
CAGCTGGTACTTATACAGACTTGGTAACAGGCAAGACTTACACAGGTCCTACTATCACCG
TTGATGCTCCTAATAATCAGGGTCAGGTTCGCGTACTCGTGAAAGACTGGACTGGTGGCA
AACTCATTGAGGATGGTGCTTTCATCTACGAAACTGCTGCTCAGCATAAGGGTGGTCAGA
CCTATGATGGTAATGAAGAGGCTGGTACAACTTGGATTGATGAGGCTCCTATTCAGCCTG
CAAGCGTTTCATTCTCACAGGCAGGTGGATCATTCCGCACTGAGACTATTAACATGACAG
TTACTCTCTCTGAAGACGCTAAGTCTGGTTGGTATCAGATACAAGGCCAGGATAAGGTGA
ACTTGACTCCTGGTGTGAGTGAGAACCTTACCATCGGCGAAGGTATGAACTTTGGCGACA
CCAAGACTATTGATTGGAGCGCAGAGGGCCAGGACGGTAAAGTGAAGAGCGGTAGCTTGA
CCTTCACCAAGGTAGATCCTAATGCTTCTATCATGGTATATGTAAAGGCTGCTAATGCTC
CTCACATCCATGCTTGGACAACAGGTACAGACGGCAAAGACTTGACAGGCGCATGGCCTG
GTAAGGTAATGGCCGGTCCTGTGGAGATTGATGGTGCTAAATACTGGACTTACTCTTTCG
ATGGCGTAGAGAATTTCAATGTCATCTTGAATAATGGAAATGGTGCACAGTCTGGTGAAA
TCACTGGTATCACAGGCGATATCTACTTGGAGTATGATGGTGGTACAAGTGCCAAGAAGA
TTGACGCTCCTGTCAATACTGCAGCCAAGGTTACTTTGAGTCCTAATGGTGGTGACTTCC
AGAAGACTATCTCCGTAACAGCAACCCTCAGCAACAATGCCAAGAGCGGTTGGTATAAGA
TTGGTGATGGCGAGCAGGTGGCTCTTACTCCTGGTAAGGCTGCTACATTCACCCTCGGTG
AAGATATGCTGGAAGGCGAGAGCAAGACTGTAACTTGGAGCGCAACTAATGCAGAAGGTG
TGGAAAAGACAGGTACTGCTACCTTCAACAAGAAGAAAGAGGTTGTAATTCCTACTCCAA
CAGGTATCTTCGCTTACTTCCTCGCTCCTGCAGAATGGAGTGACATCCACGTATGGGCTT
GGAATGATACAGACAACTTTACCGGTGGTACCTGGCCAGGTGTAAGCTGTACCAAGACTG
ACATGAAGAAGAATGGTCTGGATGTCTGGATGTGGAAGTTTGATGGTGATTTGACAGGTG
CTCCTACTAATATTATCTTCAACAATAATGGTAATGGTGTCAACCAGACAGAAACTTTTG
CTTTCGTCAACGGTGCAGTTTATAACCGCAGCGGTAAGACCAATGAGAAGATTGACGCTC
CTGTCAATACTGCAGCCAAGGTTACTTTGAGTCCTAATGGTGGTGACTTTCAGAAGACTA
TCTCCGTAACAGCAACCCTCAGCAACAATGCCAAGAGCGGTTGGTATAAGATTGGTGATG
GCGAGCAGGTGGCTTTTACTCCTGGTAAGGCTGCTACTTTCACTCTCGGTGCTGACATGA
TGGAAGGCGAGAGCAAGACTGTAACTTGGAGCGCAACCAATACTGACAATGAAACCAAGA
CTGGTTCTGCAACCTTCAACAAGATAAAAGAGGTAGTTATTCCTACTCCAACAGGTATCT
TCGCTTACTTCCTCGCTCCTGCAGAATGGAGTGACATCCACGTATGGGCTTGGAATGATG
CAGACAACTTTACCGGTGGTACCTGGCCAGGTGTAAGCTGTACCAAGACTGACATGAAGA
AGAATGGTCTGGATGTCTGGATGTGGAAGTTTGATGGTGATTTGACAGGTGCTCCTACTA
ATATTATCTTCAACAATAATGGTAATGGTGTCAACCAGACAGAAACTTTTACTTtCGTCA
ACGGTGCAGTTTATGACCGCAACGGTAAGACCTATGAGTCTGTCTCAACAGGTATCAACC
AGGTAGGTTGCAAGAAGGCTCCTGCTAAGTTGCAGATTTACTCTATCAATGGTGTGAAGG
TAGCCGAAGTGAACAAGGTTTCTGATGCAGAGTATGTCCTGGCTCCAGGTATGTACATCT
GCAATGGCAAGAAGTTTGTTATCAAGTAGTCAATGGTTAGCCGCCATTATTTTTAGAAAC
ATTTAGTTTATCATATATCATTTATTTTAGGTTTAAGTACTCCTAAATGACTTGAAAAGA
GCAATTTTTCAGTCATTTAGGAGTCTTTTTTGtATATATAAGTAGAAAATATATTAAAGA
TTTtGGGtAaaCCcTTTTTTTtGtAACTTTGcGCCCAAAaGTAAAAACAaTATAAAAATA
TAAGATAATATGGCTAAGAAATTTGCCGAGCACAACGGTCTGAATCTTACTCAGACAAAC
AATGACGTACTAGCAGCGTGGGAGAAAAATGATATCTTCCACAAGTCTATCGACGAGCGT
GAAGGCTGCCCTCAGTTTATCTTCTTCGAGGGACCTCCATCAGCTAATGGCCACCCGGGT
ATTCACCACGTGTTGGCACGTAGTATCAAGGATACATTCAACAGATACAAGACCATGAAG
GGGTTCCAGGTTCACCGCAAGGCGGGATGGGATACCCACGGACTCCCTGTTGAACTCGGT
GTCGAGAAGGAACTCGGCATCACCAAGAAGGATATCGACAACAAGGCTTCTGAGAAGTAT
ATCTCTACAGAGGATTACAACCACAAGTGCCGCGAGAACGTGATGAAGTTCACCGCTGAG
TGGCGCGAGTTGACCGAGAAGATGGGTTACTTCGTAGATCTCGATCATCCTTATATCACC
TACGATAACAAGTATATCGAGACTCTCTGGTGGCTCCTCAAGCAGCTCTACAACAAGGGG
TTGCTCTACAAGGGTTACACCATCCAACCATACTCTCCAGGTGCAGGTACAGGCTTGAGC
TCTCACGAGTTGAACCAGCCTGGCTGCTATCGCGATGTTAAGGACCTCACCACCACAGCC
CAGTTCCTCATCAAGGATCCTAAGGCTGAGTGGACCAAGTGGGGCAAGCCATACTTCATC
GCATGGACCACTACACCTTGGACTTTGCCATCAAACGTGGCTCTCTGTGTGGGTCCTAAG
ATTGACTATGTAGCCATCGAGACCTACAACCTCTACAATGGCGAGCCTATGACACTCGTG
ATGGCTGAAGCTCTGGTAGGTTCATATCTGAAGGCTGACCAGGAGTGCAAGGAAGGCAAT
CTCCTGCCATTCGACAAGGAGAAGAAGCAGTGCCCATGGCGCATTATCGACCACATGAAG
GGTACAGACCTCGAAGGCATGCACTACGAGCAGCTCCTGCCATGGGTAAAGCCATGCGAG
AAGGTAGATGCTTTTGCTCTAGCTTTCGTAACAGAATATGCTGCTGCTCATCCTGAGAAG
GTATTCGCTTCTGAGGATGGTCGCGATCAGTTCGTAGAGATGGAGAGTGAGGCTTTCCGC
GTCATCCTCGGCGACTACGTTACTACCGATGACGGTACAGGTATCGTTCACATCGCACCT
ACATTCGGTGCCGATGATGCCAAGGTAGCCAAGGATGCCAACATTCCTGCTCTCTACCTT
ATTAATAAGAAGGGTGAGACCCGCCCAATGGTTGACCTCCAGGGTAAGTTCTATCTCATC
GAAGACCTCGATGACAACTTCGTGAACGCTTGTGTCAACAAGGAGGCATATGCTCATCAC
GCAGGCGGCTACGTGAAGAATGCCTACGACCCACAGTTTAATGTGGATGGCGTCTGGGAC
AAGAAGGCTTCTGATAAGGCTGAAGACCTGAACATCGTACTCTGCTACGAGTTGAAGCAG
GAGGGCAAGGCTTTCAAGAGCGAGAAGCACGTGCACAACTATCCTCACTGTTGGCGTACC
GACAAGCCTATCCTCTATTATCCATTGGATAGCTGGTTTATCAAGGATACAGCCCGCAAG
GAGCGCATGGTAGAACTCAACAAGACCATCAACTGGCAGCCTGAGAGCACCGGTACAGGC
CGTTTCGGCAACTGGCTCGAGAACCTGAACGACTGGAACCTTTCACGTTCCCGCTTCTGG
GGTACTCCATTGCCAATCTGGCGTGACGAGAACCGTGGCGAGAAGTGCATCGGCAGCCTT
GAGGAACTCTATGCTGAAATCGAGAAGTCTGTGGCTGCCGGTATCATGCAGAGCAACCCA
TTGAAGGAGAATGGTTTCGTTCCTGGCGACTACAGTCAGGAGAACTATGATAAGATTGAC
CTCCACCGTCCATACGTTGACAAGATTGTATTGGTTAACGAGGAGGGCAAGCCAATGTAT
CGTGAGAGCGACCTCATCGACGTTTGGTTCGATTCAGGTTCAATGCCTTACGCCCAGCTC
CACTACCCATTCGAGGGTGAGATGGCCCGTGGCACAGAGGCAGACCGCGATGCACTCATC
CACAGCACCTACGAGGGATATGCTATTCCTCCTAAGTTCTATCCAGCCGACTTCATCAAC
GAGGGCGTGGATCAGACCCGTGGATGGTTCTTCACTCTGCACGCCATCGCTACCATGGTA
TTCGATAGCGTAGCCTTCAAGAACGTAATCTCTTCTGGTCTCGTTCTCGATGCCAAGGGT
AACAAGATGAGTAAGCACGTGGGTAACGTGACTAACCCATTCGAGATGATTGACAAGTAT
GGTGCCGATCCTGTTCGTTTCTATATGATGACCAACAGCGAGCCTTGGGACAACCTCAAG
TTCGACCCTAATGGTGTGGACGAGACCCGTCGTAAGTTCTTCGGTACCTTATATAATACC
TACAGCTTCTTCGCTCTCTATGCTAATGTAGATGGTTTCGATGCAGAGACTGCTCAGGTG
CCATTCGAGAAGCGCCCAGAGATTGACCGCTGGATTCTCTCTTCACTCAATACCCTCATC
AAGGGCGTTGACAGAGAGTTGGCTGGCTATGATCCAACCCGCGCAGGCCGTCTCATCGAT
GCTTTCGTCAACGATGACCTCTCTAACTGGTACGTTCGTCTGAACCGTAAACGTTTCTGG
GGTAAGGAGATGAGCGAGGATAAGCTGAGTGCTTACCAGACTCTCTATACCTGCCTGATG
ACAGTGGCTAAGCTGCTGGCACCATTCGCTCCATTCTATGCAGACGAGTTGTATCACGAC
TTGGGCGGCGAGTTGGAGAGCGTACATCTCGATAAGTTCCCTGTAGCTGATGAGGCTGCT
ATCGATGCCGACCTGGAGGAACGTATGGCCATCGCCCAGAAGATTACTTCTATGGTATTG
GCTTTGCGCCGCAAGGTGAACATCAAGGTGCGTCAGCCACTCCAGCAGATCATGATTCCT
GCAGTAGATGATGTACAGAAGGCACACATCGAGGCAGTAGCAGGACTGTTGAAGAACGAG
GTGAACGTGAAGGAGGTTAACTTCATTGAGGGTCAGGGTATTCTCGTAAAGAAGGTGAAG
TGTAACTTTAGAGTGATGGGTAAGAAGTTCGGCAAGCTGATGAAGGGTGTTGCTGCCCAG
ATGTCAGCGCTCGATCAGGACCAGATTGCAGCTTTTGAGAAGGCAGGCAACATCACATTG
AATATCGACGGACAGGAAGCCGTGGTAGAGGTAGCCGACGTGGAGATTATCTCTGAGGAT
ATTCCAGGATGGCTCGTATCTAACGAGGGCAATCTGACCGTAGCGCTTGAGGTAGAGTTG
ACCCCAGAATTGAAGAAGGAGGGTATGGCTCGTGAGTTGATCAACCGTATCCAGAACCTC
CGCAAGGAGACAGGTCTGGAGATTACCGACCGCATCAACGTAACTGTGGCTCCTAATGAG
GAGACCAACGCAGCCATCGAGTCATTCGCCGACTACATCAAGGGTCAGGTATTAGCAGAC
AGCATCGAAATCGGTGACAACGCAGGTGTTGAGACCGAGTTTGATGACTTTAAGTTGAAC
ATTCTCGTAGAGAAGAATTAAATAGTTAGGAGTTAGGAGTTAGAAGTTAGGAGCATTTCC
AAACTGCTTGCTTCTAACTTTCTAGCCCTTATTTCCTAAAAaCATTAACAAATAACATAA
TAGATAACATCTATGGCTAACGAAAAACTACGTTATAGCGATCAGGAGCTCGAGGAGTTC
CGCGCTATTATTGATGAGAAATTGAAGGTGGCAAAGCAGACTTATCATGATTGCATGGCT
CAGCTGAACCACTCAGACAGTAATGATGTGGTAGATACATCACCAACCTACAAGGCTCTT
GAGGAGGGTAGTGAAGCACAAAGCAAGGAAGAAATCATCCAGATGGCCCAGCGTCAGCAG
AAGTTCATCAAGGGATTGGAAGCAGCTTTGGTTCGTATCCAGAACAAGACCTATGGTATT
GACCGCGAAACAGGTGAGTTGATTCCTAAGGAGCGTTTGCGTGCTGTACCTCATGCCACT
TTGAGTGTAGCTTCTAAGGAGGCTAGAAAAAAGTAATAAATGGAGAAAACAAGTAAAATT
AAATACGGATGGCTCGTCACGGCAATGGTGGTTGTGCTTCTTGTTATCGATCAGATTATC
AAGGTGTACATCAAGACCCATTTTTGCCTTGGCGAGTCTGTTCGTGTTACTGATTGGTTT
TATATCGAATTTGTAGAGAACAACGGAATGGCTTGGGGTATGTCGTTTATCGGCAAGTTC
TGGCTAAGTCTGTTGCGCCTGGTAGCCATCTGTGCTTTGAGCATTTATCTGCATCGCATC
ATTAAGCGTGGTACCTATCGCTTGTTATACATCATTTTGGTGGCACTGGTTCTGACAGGT
GCAATCGGCAATATGATTGATTCCATCTTCTACGGACTTATCTTCACCGGTGCCTCACCT
TATTATGTATCTTATCTTGTGCCTTTCGGCGAGGGGTATGCACCCGTGCTCATGGGCAAG
GTGGTTGATATGTTCCGTTTTCCGTTCTTCACCTATACATGGCCTGAATGGTTCCCTTTC
TGGGGTGGACAGCATGGTACATTCTTCGATCCTGTATTCAATTTTGCAGATTCCTGTGTA
TCAGTCGGCATCATTTCTCTCTTGCTTTTCTGTAGAAAAGAACTGGAAGCTCTCGGAGGT
GATGATAAGGAGAAGAAGGTTAAAGATTCTTCTTTTATTGAAACTGCTGAAGAAAAGATA
AAGTCTCAATCTCAAGAAAATAAGGAGGACAAGTAATCATGAAGAAAGCTTTTCTTTATC
TCTGTTGGATAGTAACCTTTTGTGCAGCCTTTGCTTCTTGCAAGCCTTCGCTGCCAAGAG
ATGTGCTCTCTAAAGGAAAGATGACGGATATTCTCTTCGATTATCACATCGCTCTTGCTA
TGGCGCAGAACGAAGACGGTGGTAGTGAGAAGAATAGTCTGGCTTATCGCGAGGCTGTAC
TGAAGAAACATGATGTCACCTCGGCAGACTTCGACAGTTCGATGGTTTATTATATGCGCC
ATACAGAATTGCTGCATGATGTGTATAAGGATTTGGCTGAAAGATTGGATAAAGAGGTGG
TTGCATTGGGTGGAAACAGTACAGGAAATAGTGATTTTGACAATCTTACTGCTGTTGGCG
ATACTGCCAATATCTGGAAGGATGCTACTTCGATGGTATTCTCGCCTGATGAGGGCTTCA
ACAGTCGCAGTTTTAAAATTGAAGCTGATACTGCTTTCCATAAGGGTGACCGGTTCCGTC
TTGATTTCGAATCGCAGTTTATCTTCCAGGATGGTATGCGTGATGGCATCGCTTTGCTGG
CTGTTCAGTTCAAGAACGATAGTGTGGCACAGACTGTAATTCATATTCAGAGTGCTCAGC
ACTATAGTGTAGAACTCGCTGATAATGATAGCCTTGGAATCAAATGTATAAAGGGGTACT
TTATGTTGAATGAGGGTGGCTTCAGTTCTGATGCCGGTTCTTTGACGACTCTTAAACTGA
TGTTTGTCAATAAGATTCGTCTCATCCGTATGCATCCTAAAAAGGTGGCACCGGTTTCTT
CTTCTGCAGCATCTTCTGATTCGGCAAAAGTAGATACAGCTCGTAAGACCCGTATACCAG
GTCCGAGTGTTCCAGCGCGTCCGGATGGAGCTTTGGCGCCTCCGACCAGTGCACCGGTTT
CTATGCCTGATAAACCTATTCAGATGACGAGTAATTAGTCTGGATGTTTTAGATATGGCT
GAAATGAAGAGATGCGGAGCCCATCAGGTGATATTGCCGGATGGCTCGATATTGCAGCAG
GCTGTGGTAGAAATACAAGAGGGCAGGGTGGTGAACTACTTCGAGTTTCGCGAGGAGTTG
CCGATGACCGAATGGTTAGGCGGCGAAATCCGGGTGGAACGCGATGAGGAAGGCATCCTT
CGTGCCCTGTGGAACGGAAAAGTAATCAATAAACATTAAACATAAACATTAATAATATGT
TAAGCGTAGATCAATTAGAAGACAAGTTGATAGACTTGGCATTTGCTGAGGATATCGGTG
ATGGCGACCACACAACTTTGTGTTGTATCCCAGAAGACGCCATGGGTAAGAGCCACTTGC
TTATCAAGGAAGATGGCGTGTTGGCAGGTGTTGAAATGGCAAAGAAGGTATTTGCCCGTT
TCGATCCTACCATGAAGGTAGAAGTGTTGCTTCAGGATGGAACCCATGTTAAGAAGGGTG
ACATTGCAATGATTGTAGAGGGTAAGACCCGTTCTTTGCTCCAGACAGAGCGTTTGATGC
TCAATATCATGCAGCGTATGAGTGGCATTGCTACCATGACTGCTAAGTATGTAAAGCGTC
TTGAGGGTACAAAGACTCATATCCTTGACACCCGTAAGACTACTCCAGGTCTCCGTATGT
TGGAGAAGCAGGCTGTGAAGATTGGTGGTGGTATGAACCATCGCATTGGTCTTTTTGATA
TGATTCTCTTGAAAGATAACCATATCGATTTTGCTGGTGGTATCGATAACGCAATCGACC
GTTGCCATGCTTATCTGAAGGAGAAGGGCCTCGACCTAAAGATTGAAATCGAGGTTCGCA
GTTTCGATGAACTTGACCAGGTATTGAAGCATGGTGGTGTAAATCGTATCATGCTCGATA
ACTTCTCTGTGCCTGATACTAAGAAGGCAGTAGACATCATCGCAGGTAAGTATGAGACTG
AGTCTTCTGGCGGTATCACTTACGATACCATCCGCGATTATGCAGAGCAGGGAGTTGATT
TCATCTCAGTTGGTGCCTTGACACATAGTGTGAAGGGCTTGGATATGAGTTTCAAGGCTT
GCGAATAAGTGAAGAATGAAGAGGGAAGAGTGAAGAATTCAAATGCTCTTCTCTTTTTGT
ATATATAAATTAAGGTATATTTTATGAATAAGATTTTTGCTTCTGCCTTGATGGCTGTGG
CTATGTTGGGCAGTGTCTCTGAGGCTGAGGCATGTACCAACTTTATAGTAGGGAAAAAAG
CATCGGTTGATGGATCTGTGATGTGTTCATATAGTGCTGATGACTATGGTATGTTCCAAA
ATCTCTGTCATTTTCCTGCCGGTAAGCATGCTAAGGGCGAGATGCGTAAGATTTACGATT
GGGATACCAATAAATATCATGGTGAGATTCCGGAGGCTGCCGAGACTTATAATGTGATTG
GCAATATCAATGAATGGCAGGTCACCATCGGTGAAACTACTTATGGTGGACGTGAGGAGA
TGGCTGATTCTACAGGTATCATGGACTATGGTTCACTCATTTATGTTGCCCTGCAGCGTA
GTAAGACTGCCCGTGAGGCTATCAAAGTGATGACAACCATCGCCAATACTTGCGGCTATA
ATTCAGAAGGCGAGACCTTTACCATCTGTGATCCGAACGAAGCTTGGATTATGGAGATGA
TGGGCAAGGGACCAGGTTCTAAGGGCGTGGTTTGGGTAGCTCTCCGTATTCCTGATAATG
CAGTTTGTGCACATGCTAACCAGAGTCGCATCGGCAAGTTCAATATGAAGGACAAGAAAA
ACGTGATGTATGCCAAGGATGTCGTTTCTTTTGCTCGCAGTAAGGGATGGTATCAGGGCA
AGGATGCTGATTTCTCATGGAAAATGGCATATGCTAAGCCTGATTTCTCAGGACGTCGTT
TCTGCGATGCTCGTGCTTGGGCTCTTTTGAATCATTTCTATGATATGAGTCCTTATCTTG
ATTGGGCTTTGGGCAAGGATCCTAATGCGAAGGATATGCCTCTCTGGGTGGTTCCAAACA
AGAAGGTGAGTGTTGCTGATGTTGAGGCTTGCATGCGTGACCATTATGAGGGTACACCTC
TTTCTGTTGCTGATGGCACTGATATCGGGGGTGGTATCTGGCAGATGCCTTACAGGCCAA
CTCCATTGATGTTTAAGGTGGATGGAAAGCAGTGCTTCAACGAACGACCGGTCAGCACCC
AGCAGAGTGGTTTTGTTTTtGTTAGCCAGATGCGTTCATGGATGCCTAGAGAGATTGGCG
GTGTTCTTTGGTTTGGTAATGATGATGCCAATATGGTAGCGTTCACACCAATCTACTGTT
CTTCTACAGTTCGTCCTGAGTGTTATAACACACCGGGAGCAGATGCTGTGAATTTCAGTT
TCAAGAATGCTTACTGGGTGTGCAATATGACCAGCAATATGGTTTATCCTCGTTACAGCC
AGATGTTCCCAACTTTGAAGGAGGTTCGTGATAGTCTGGATAACAGCTATTTTGCTGCAC
AGCCAGGTGTTGAGGCTAAGGCTCAGGAACTGTATGCACAGGATCCACAGGCTGCTGTCA
AGTATCTCAATGATTATGGTATTGAGAAGGCACAGCAGATGTTGGCGCGTTGGCAACAGC
TCTTCCAGTTTATGGTAGTGAAGTATAATGACATGATTATCAAGCCAACCAAAAAAGATG
GCAGTTTCGAGAAGACTCCTTATGGATTAGGTGCAACCCCAGTTCGTCCTGGGTATCCTG
AGAAATATGCCAAGGAACTTATTAAGCAAACAGGAGACAAGTTCCTGGTTCCTGAAACAA
AGTAACAATATTTATCATCACATAAAGAAAGCCGATTCAAGTATATTACTATACAAGAAT
CGGCTTTCCTGTTTTCTTGACTTACAATACTAAATAGTATTATAATTTTTAAAGTTACGT
CTTTTAAAATCTATTACTTGAAGTATCTCTTGTAGAGACCTGCAAAACCTGCACAGTGGC
GGGCTTCATCCTTAGCCATCTCATGAACGGTATCGTGGATAGCATCTGAACCCTGCTCCT
TAGCAAGCTTGGCAATGCGGAACTTATCCTCACAAGCACCCTTCTCTGCTGCAATACGAG
CCTCGAGATTGCTCTTGGTATCACCCAAAACCTCACCGAGAAGTTCTGCAAAACGAGAAG
CGTGATCAGCCTCCTCATAGGCATAACGTTTGTAAGCCTCTGCAATTTCAGGATAGCCTT
CACGATCTGCCTGGCGTGCCATAGCAAGATACATACCTACCTCGCCACACTCACCATTGA
AATGGTCCTTCAAACCCTTGATAACGTCTTCATTAACGCTATCCTTAAATGCCTGACCGA
GAACGTGAACGGTAGCAAATGTCATATCGTCATCAACTGCATCTTCCATCTCTTTGAACT
TGCTGGCTGGAGCCTTGCAGATAGGGCACTTCTCAGGTGCTTCTGTACCTTCGTAAATGT
AACCGCAAACGGTGCAAATAAACTTTTTCTTCATAATGCTTTTGTTTTAAATGTTGTTGT
ATAATTATTGTCTTTTGAATTAGTGAACAGTCTCTGTGAGAGGTGACTTTACGCTTTTTT
TAGCGCATTCTGTACAGATTCCTCTGTAGTAGAGCTGTTCTTCCAATACGATGTTTCCTT
CAATTTCCTTTCCTGGTTCCACTGTTGGAGCAGGTTCGCCGAAAAAGTCAATTACCTTGC
CACAATTTCTGCAATAGAAGTGAACGTGGCTTTTAATATTTCCATCATAACACACGCGAT
GTTCATCGATTGTGATCATTTGAGCCGCATTGTGCTCACTCAACATTCTGAGTGTATTGT
AAACGGTTGTCTTGCTCAATGTTGGGATACTTTCAGCTAATCCTTTGTACACATCCTCGA
TAGTTGGATGAGTGGGATGATTAATAAGCCAATCCATGATGGCAATACGCTGGAGTGATG
GTCGGATACCTTTCTCCACGAGTCTTTGATAGGCTTCTGTCTGCTTCATAATTACTTGTT
GTTATAATTTGTTGTTGCAAAGATAAGCAATTCTTTTGTATCCGCCAAATATTTTtGCAA
AAaTtCCAAAGTATTTTtGAATATTTTACAATTGCATAGTTGTTTTAAGATTTGTTGTGC
AAAAAGGTAGATCCTATGATTCGCTTTTGGAAATTATtGATACTAAAACCCTTTTGGAAA
AAGTAATTCCCCGTCACGCTACCGGAAGGTTGTGGCGGGGAATCTTATTTGAAAATAAAC
TTTATACGATATTTCAGGCGATTATCTCAGGTCGATGACTTCAGCTCCTGGACATTCCTT
GCTGTTGAAATTGAATGTGCTGTTAGAAACGCTCTTGGCTCTGAAGTTACTTACCGTGAT
GGTACTCCAGGTATTGCCCTGTCGCATCTTGACAACTGATGGAATATGTGTCTTTTTGTT
GATGGTGATATACATTTCGGCTACAGAACGTTTCTGGTTATTGGCAACGAGATGTACTAC
ATAGTTACTGCCTGCTGTCTTGAGCGTTGACTTATAACCAGTCTTATATATATTAATAAA
GGTATAAGGGTTCATGGACATCTGCTGAGCCTGTGTAGGGTTGCTGACATTCACCTCGTT
AGTTTTCTTTAGATAAGTCCACTGGGTCTTGCCGTTGAACCAGACGATGGCTTGCGGGGT
ACGGGCGTTAAACTTGTTGCCTTTGATGGCAATACTGCCGCTTGCTGATCCATACTTAGA
GCTGCTCATCTTGAAGTTGGCGCTAGCTCCACCTTTGTTGCCAATAACGGCAGCGGTCTT
ATCAAGTACCTGTTGCGCAGTCTGCGCCATGGCTCCGATGCTCATCATTGCAACGAAAGC
CAATGCTAAAATCTTTTTCATTTTTATCTTTTCcTTTCTTTTAAAATTCTATGTTATATC
TTCTAAAaTTTCATACTCTATCATAAAGCCGTAAAAACGTCTTTTCTCTCTTAGACGTTT
TCACGGCTTCAGGGTTTAATAATTTAACCTTTTCCAATATTATCTTCTTTCATACCCTTA
GTTATTTACTAAAATTAAGAGTTTCGAAGTGCCATTAACAGATTATTAAGCTGGTTTTCA
TCCTGTATCAGTACCTCACGAGGCTTGCTGCCCTGTGCTGCACCTACGATGCCTGCAGCT
TCCATCTGGTCCATTAATCGTCCTGCACGGTTATAGCCGATACTGAACCGGCGCTGGATC
ATGCTGGTAGAACCCTGCTGTGAAAGAACAATCGCATGGGCTGCCTCTTCGAAGAACGGA
TCCAGTTCGCGGGCACTGATGCTGCCGCTTCCACCTGCGCTTCCTTCATCATTAGCTGGT
TCTGGCAACTCCATAGGTTCGATAGGGCCAGGCTGTTCGCAGATATACTCGTTGATGCGC
TCGATTTCAGGTGTATCAACAAAGGCACACTGTACACGTACAGGTTCGTTGCCGCAGAGA
TAGAGCATATCACCACGACCAATCAGCTGGTTGGCTCCTGTACGGTCAAGAATGGTCTTT
GAGTCGATGGCAGATGTAACCTTAAAGGCGATACGGCCAGGGAAGTTAGCCTTGATATTA
CCCGTGATGATGCTGGTTGTAGGACGCTGGGTGGCAATAATCATGTGGATACCCACGGCA
CGTGCCAGCTGGGCGATACGGGCAATAGGAAGTTCTACTTCTTTGCCGGCTGTCATGATC
AGATCACCGAACTCATCTATAATCACCACGATGTATGGCATATACTCATGTCCATCTGTC
AACTTCAACTTGTGGTTGATATACTTCTGGTTGTATTCTTTGATGTTGCGTGCTCCTGCC
TTTTTGAGCAAGTCGTAACGGCTATCCATCAGTACACACAGACTGTTCAGGGTTCTAACC
ACCTTGGTTACGTCGGTTATGATAGGTTCTTCCTCATCAGGAACCGCAGCCATAAACTTA
TTGGCAATACGGGAGTAGACGCTAAACTCCACCTTCTTAGGGTCGATGAGAACCAGTTTG
AGTTCGTTTGGATGTTTCTTGTATAATAAAGAAGTAATAATGGCATTCAAACCTACAGAT
TTACCCTGTCCGGTAGCACCCGCAACAAGCAGGTGAGGAATCTTTGCCAAATCAACCATA
AACACTTCGTTGGTAATGGTCTTACCCAAAGCGATAGGTAACTCCATCTTGGTTTCCTGG
AATTTCTTTGAGTTTAAAGTACTTTCCATACTAACGATGTTCGCCTTTGCGTTAGGTACC
TCAATACCGATGGTTCCCTTACCTGGAATAGGAGCGATGATACGGATGCCGAGAGCTGCC
AGACTCAAGGCGATGTCATCTTCCAGATTCTTGATTTTAGAGATACGTACGCCTTCTGCA
GGCTGGATTTCGTAGAGTGTGATGGTAGGACCAACCGTAGCACGGATGGTTTTGATCTGT
ACGCCAAAGTTGCCCAGCACCTCGATGATGCGGTTTTTGTTGGCGCGCTGCTCTTCCTCA
TCGATGGATACGCCGTCATCCTCATACTTCTTCAGAAGGTTGAGTACCGGATATTTATAT
CTGGTGAACGGCTCCTTCGGATTGATCGGAGTATTCAGTACTTCTGCATTGCTCAAGGTG
TTGCCTGTAGCCTTCTCGTCGGCTGTGGCTACAGAGATGTCCATACCTATATGCTCAGAA
GCTGCAGCAGCCTCGGCAGCTTGCTTTTCCAATGCTTCCTTTTCAGCCCGTTTTGTACGG
AGTTCGCGCTGACGTGCAACGAGTGACATATTCTCGTTCTGCGTGCCGTTGGCTATAGCG
ATGGTTTCATCTTTGTCTGTATCACCTTCTGTTCCTGTAGCTTCCTGTCCGTCTGCCTCT
GACTCAACAGACGTAGAAGGTGTGTTCGGGTTTGCGAAAGTCTGGTCCGGATCCAGATTC
AGGTCGATGACTTTGGCAGGTTCTTCTTCCTTATATTCTTCTTTCTCATCCTCTGTGCCA
GGACCATATGCTGCGTTGGCGTATACCTCGTCGATAGCTTCCGTATCTTTCCTGTTCTTT
CCATGGTTAGTAATCTCAAATTTCACCTTATTTGATATATAACCGATAGGGTTGAGTGCT
TTTCTGATAACCGTAATAGTTTCAGTGGTGAGATAGGTGAGGAATGCTACCGCCACGAAG
AAAAGAATGGCAGTAAGTCCTGGAGGCCCCATGATGTTCTCCAGATTCTGCACGACAAAG
AGTCCGTGCTTTCCGCCCGGATTGAAGATGAGGCTTGGCATGATAGGTGCGATGAACTTG
GCAAAGGTTACCGACATCCATAGTATGATCACAATCATGCAGAAGAACCATTTCCACAGG
TTCAGCTTGTAGGCATGCATCATCTGCAATCCCACCATGATGACAAAGAATGGGAGCAAG
AAGGCTGGAAATCCGAAATTGATGACAATGAGCCAATAGGATACAATGGCTCCCCAGGAT
CCGCAGTAGTTCTGAAACTGTTTTtCCGTGTTGGTCCATTCGCCCGGCTTCAGAtTTTCG
AGCAAACTCTGGTCATTGGCTCCTGTGTTGAGAAaGGAGATCATAGCGATGATGATAACC
ACAGCAATGACTACCAAGGCTAATCCTATGAAAAAGTCAGTGATAGTATTGTTGAAAATA
TACTGTAAACCAATAGCTTCGCTAAAGGTTTTGGTCTTTTTTTCAGTTCTTTTtttAGCc
ATTTTATAtATTTTtGAaTAATTtATCTGcAAAATtAGCGAAAATAaTtGAgAAAACAaT
TCTTTTtcTCAtCTttttttCTAATTTTGCAACTtGTAAAGAaTAAAAAGTATAATGAAG
ATTATTTTCACTAGTTTCGACAAGGCGGCAATCACGAATTTGCCAAGAGCTTTGTTTCCT
GGCAAAATCGTAGTCGTTGACAAGCCTGAAGATACAGAAGCGGCTGTTAATGACCTACTT
AGCCATTATATACTGGGCGTGGATACTGAAACGCGCCCATCATTCAAGCGTGGTCAGGCT
TACCATGTTTCGTTGTTGCAGGTGAGTACACATGATACATGTTATCTCTTCCGCCTGCAT
CATACGGGCATGACTCCTGCCATCATTCGCTTGCTCGAAGATACCACCGTGCCAAAAGTA
GGACTTTCCTGGCACGATGACTTGCTGCAGCTCCATAAGCGAGCTGCTTTTAAGGCTGGT
TACTTTATCGAGTTGCAGGATGTTGCAAAGAACTTTGGTATCGCAGACATGAGTCTGCAG
AAACTGTATGCTAACCTGTTTCACCAGAAAATCAGCAAGGCGCAACGGTTGAGCAATTGG
GAGGCTAGCGATTTGAAGGAATCGCAGGCTCTCTATGCAGCTACAGATGCCTGGTGCTGC
ATTAATCTGTATGAGGAATTTAAGCGTTTGTCTACTACAGGCGATTACGAGCTCGATGAA
CTCAGGGCATGATATAAGGTGGTAAGGAATAGAAATTGATAATCGTAAGAAACTTCATAT
ATAAAAATATGTATAAAAGCGTATATTTAAAGAAAGGTAAGGAAGAATCGCTCAAGCGTT
TTCATCCATGGATCTTCTCGGGTGCTATCCAGACAATGGATGAGGGCATAGAGGAGGGCG
ACATTGTGAGAGTGTTTACCCGTAGTGGTGAATTCATTGCTATAGGTCATTATCAGATCG
GTTCTATCGCTGTACGTGTTCTTTCTTTTAGAGATATTGAGATTGATGAGGAGTACTGGT
GTGCCAGATTGGATTCGGCATATAAGATGAGACTCGCTTTGGGTATTGCCGGTAATTCAT
CCAATACTACTTATCGCTTGGTCCATGGTGAGGGCGATAACTTGCCGGGACTTGTTATCG
ACTGCTATGGTCCTACTGCTGTCATGCAGGCTCACAGTGTGGGTATGCATGTTTGCCGCA
TGGAGATAGCCAAAGCTTTGAAGAAGGTGATGGGCGAAGCGCTGGAGAATATCTACTATA
AGAGTGAGACAACCTTACCATATAAGGCTGACCTCAGACAGGAAAATGGCTTTATACTGG
GAGGTGATGCTGACGATGTTGCTGTAGAGAATGGACTGAAATTCCATATCGACTGGTTGC
GTGGTCAGAAAACGGGTTTCTTCGTAGATCAGCGTGAGAACCGTTCGCTGCTCGAGCATT
ATGCCAAGGGTAAGAGCGTGCTCAACATGTTCTGCTATACCGGCGGTTTTTCTGTTTATG
CGATGAGAGGCGAGGCTAAGGCTGTTCACTCCGTAGACAGCAGTGCCAAGGCGATAGAAT
TGACCAATGAGAATATTGCGCTCAATTTCCCTGAAGATGCACGCCATGAGGCTATCTGCG
AAGATGCCTTCAAGTATCTTGATGAACATGACCAGCAGTATGATCTGATAGTTCTTGATC
CTCCTGCTTTTGCCAAGCACCGTGCGGCTTTACGCAATGCGTTGAAGGGCTATACCCGCC
TGAACGTAAAGGGCTTGCAGCGTATTAAGAAGGGCGGCATCCTTTTTACCTTCAGTTGCT
CTCAGGTGGTTACGAAGGATCAGTTCCGCAATGCTGTGTTTACTGCTGCAGCGCAGGCTG
GAAGAAAGGTTCGCATCTTGCACCAGTTGCACCAGCCTGCCGACCATCCTATCAATATTT
ATCATCCGGAAGGTGAATATTTGAAGGGATTGGTTCTCTATGTAGAATAACAAATGATTA
AAGGATAGATAATGAATAAGTTCAAAACGTTTACAGCCTTGATGCTCTTGCTGGCTATAG
GATTTGCAGGATGTGGCAAGTCGGAAGCAGAACGTCATCGTTTGAGCAAGAAGGAAAAGG
CTAGATTGGATAGCCTAGACCGTGCTGCGCTGAAGATAGCGGTGATGCCAACAATGGACT
GCCTGCCAATCTTTCTGGCATGTGATGACAGTATCTTCCAGCAGCAAGGTGTAGACGTAC
ATTTGCGTAGATATACTGCACAAATGGATTGTGATACTGCTATCGAGCGCAAGCGCGTAG
AGGGAGCCGTGACCGATCTGATTCGTGCTCATCATATAGAGAAACGGGGTACTGCTTTGA
CGTACCCTATTTCTACCAATCTTTATTGGCAGTTTATCACCAATAAGCGTTCGCGTATAT
CCGAACTGAAACAACTGTCAGATAAGATGGTGGCAATGACCCGCTACTCTGCAACTGATT
ATCTGGCTACTTTAGCAATCGATAGCGGTAAGCCTAAATATGATGCTTATAAGGTTCAAA
TCAACGATTTGAACATCCGTCTGCGTATGTTGCTTAACAACGAGATGGATGCCATGTTGC
TGCCAGAACCTCAAGCAACCAAAGCCCGACTTGAACAGCATGTAAAACTCTTTGACAGCA
GAGATAAGAACTTGCAGTTAGGTGTTGTGGCTTTCCGCAAGAAAATACTTTCAGAGCCGC
GCCGTAAAGACCAAGTTGCAAAGTTTATCAAGGCGTATAATATTGCTGTTGATAGCATAA
ACAGTCGTGGGGTACAGCATTATGCAAGTATCATCACAAAGTATACGGGTGCCGATGCTA
AAACCATCAGTAATCTTCCAAAACTTAAATATGAACATGCTATGGAACCAAGACGTCGTG
ACCTGGCTGTAGCACAAAAATAAGCGGCTTATGAAAAGAGAAGATTTTAGCTGGATAAAG
TTTTCGCATGAACATGTTACTACTATATCCAGAATTGAGGCTATTCGCAAGATAATTGAC
CAGGAAGTGGGGCTCGAATCGTGTCAGCCTGGAATTGCGGAAATTGAAAAAAGATATGAT
GATTTGTATCATGATTATATAGACGGCAAGCTTAAACACCGAGAGCTTTATAATCTTGCT
CAAACTTTAGATCTTGATACTGATAATTTCTTTGGTAAAGTGCGTCACGCTTGGATTTTG
GCAAATGAGCCTACGTTTGTTGCACTTAACAAAAGAGCCCTGAAACTGACAAGTTTTGAT
GAGGTACAGGAAACCTTTGAGAAATTTGCCACAGATGAAGCTATGCTTAATCTGAAAGTT
GGCTTTTCTGAAGAACAGATAGACGAGGAAAGACAAAAGATACAAGAGCAGCTTAATGCT
TATCGCAATATGGTGTTTTCTTATATTTTGACAACTGATGAATGGAATGATGATTTTGTC
AAGGATATTCTTGATATCATCGCTTCCGATTTGGTAGATCCATATACCATCAATATGATA
GTTTCGGCTGTTTCATTGTCATGCTCTGTATTCATGGATGCCCCTAGACTTGCAGTCTTG
ATGCGCTTAATCAAGTCTGACGACAGTACTTGCAGTGTTCGCCAGCGAGCTTTGGTGGGT
TTTGTTTTCTCTGCAATAACCAATTCGGGTGAAAAACAGAAATATTGGGATTCTGCTGCT
GGTTTGATCATGGATGATGAATTTTTGGCAGCCTGTGTTGATCTCCAACGCCAGATGCGT
CTATGTCTTACAAGTAAAAAGGATAGCAAGGAGATGATGCATTCCGTGGTGAAGACCATG
CTCACTTCTTTTACTCAGGATTTGGCCGAAAAGATAGACCAAACGGGTGAATTGGGACTT
AATTGCTTCTCTGCAGATGGGGAGAATCCTGATGATGCCCTTAAGGGAGCCTTCGACTAT
ATGTTGAATTCAGAAGATATAGGAGTTGATGTCTATTATCATCAGTTTGCCAACCAGAAG
AGCTTCGGTCATTTCCATTCACTCTATAATTGGTTTGTTCCTTTCTATGTCCGTAATTCT
ACGCTCAAGAATGTTCGGGCTACGATGAAACAGCATCGCAATTTCATCAACAATCTCTTG
AGAGGTGCCTCTATGTGTGATACCGATCTGTATAGCATCATTCTTTCATTGAATAATGCA
TCTAAGGAATTTATTGAATCATTGGATGTTGCTCCGGAAAATATGGTGTCTGGTCCTGTT
TTTTATGACGAAGAAGATGAGGTGGAAAAAGAGCAGAATACCGAAGAGCCAGTAGAGGAT
GAGACTGATTCTACAGAAGCAAAGGATTCTGAAAATGTCACACTGCTTGATTCGGTAATG
GAACATGAAGAGAATCTCTCTGAAGAGGAAAAGAAGAAACGTGCAATCAGGGTTCGTCAT
CGCTATGTGCAGGACCTCTACCGTTTCTATACTCTCTCTCCAATGAGGAAGGCATTTGAT
AATCCTTTCGAAGTGCAGAAGGAAATTCCTTTCTTTACTACGGGACTGTTTGCTAAACCG
GAATATGACAAGTATCGCCTGTCGCTGGCCCGTTTCTCTGCTAAAAGAGGTGACTATGCC
TTTGTTAGCAAGATTTTGCGTAATCTGGAAAAATATACCGACGAAGAGCATATGATGCTT
GCATTGGCATACAAATCGGAGGAAAAATATGATGAAGCGCTTGAACATCTCTACGTGATT
AAGAATACAAGCCCAACTTATAAGGCTGCCACGGAGTTGAAATTAGAAATAGAAGAAGAG
ATAAAAGACCCGGCGGCTTTAATAACATTGAATTGCTTGATTAAAGAAGAATCAGATGAG
AGTAAGCAGTTTAAGCTCAAGCTGAAAAAGACCGATCTCTTATTGAAACTCCATCATTAT
AAAGAGGCTTTGGAATGGGCTTTCCAGATGGATGAACAGTATCCTAAGGAAGAACAGGTT
GAATGCAGACTGGCTTTCTCTTTGCTCTTTTCAGAATCGAAAGGCGATAAAAACATTGAC
CATGCAATGGCTTTAATAGAACCTTATCTGCAAAATAGTGATGATAATGAGATCAGGGAA
ATATTGAATTCTGACATGACAGATATGGATAAGGCTGATAAGGAACGCATGTTCATGAAA
ATGTTATCTGCGATGGTGAGCAAAGTTTCCAAGCCACAAGACCACAGATGGGAGTCTATG
AAATTTTTCTATTATGGACTCTGCGTTCTCGTGAAAAAGGGAGGAACTGCAGCTATCAGA
TTTTTGAATGAAGCATCTGGTCATGCAGCTTTTTCCCCTAAGGAAGATATAGATGCATTC
GGTCTGCTCGAGATGGGAGATTGGCTCGATAATCGTGGTATTGCGCCTATAGAATTGGAA
TTTATAACAAAAAAaGTTTtCGAGGAAAGgAAAAAaCAATAACGATGGCGGAGAATAATA
AAAATAAGAATAAGGTACAGATAGATCCAACCTACGCCCATTTGCAGCCGCAGGCTGTGA
ATGTGGAGCAGGCGGTACTGGGTGCCTTGATGATAGATTCTGATGCCTTTTCGGTGGTGT
CGGAGTTGCTCAAGCCGGATACTTTTTATGACCCGCGTCATAAGAGAATATATCAGGCTA
TCCAGGTGATGAACATGGAGGAGCGGCCTGTGGATATCATGACTCTTGCCGATCAGTTAG
CCAAGACTGGCGAACTGGATAAGGTGGGAGGAGCACAATATCTCATGGATATTTCTGCAG
GCATGGCTTCGGCTGCCCATGTAGAGTCGCATGCCCGTATCCTGGCGCAGAAATATATGC
AGCGCCAGCTGATTCATTATGCCGGCGACATCGAGACGATGGCGTATGAAGAAGGTGTGG
ATGTGGATGAACTGATGCAGAAAGCTGAAGGTGAACTCTTCCAGCTTTCGCAGAACAATA
TGAAGCAGGATTACACACAGATTGATCCGGTTGTAAAGGAGGCCGTTGCCATCTTGCAGC
GCGCTGCTCAGAACTCGGGTGGTCTTACCGGTATTCCTACGGGTTATCGTGGGTTGGATG
ATATGACATCAGGTTGGCAACCGTCCGACCTTGTGATTATTGCCGGTCGTCCTGCCATGG
GTAAGACTTCCTTTGCATTGAGTATTGCCAAGAATGTGGCGGTAGATTATGATGTGCCTA
TCGGATTCTTCTCTCTGGAAATGAATAACGTTCAGTTGGTGAACCGACTCATCTCGAATG
TTTGCGAGATTTCGGGTAAAAAAATACTGAACGGACAATTGGAACAGCCAGAATGGGAGC
GGTTGGATAAAAAaCTGAGAAAACTGACAGGTGCACCTATTTATATTGATGATACGCCTG
GTCTTTCTGTTTTCGAACTCCGTACCAAGGCGCGCCGACTGGTAAGGGAAAAGGGTGTTA
AACTGTTGATGATCGACTATCTCCAGCTGATGAATGCCAATGGTATGAAGTTTGGTAGCC
GTCAGGAGGAGGTATCTACCATCTCCCGTTCGCTCAAAGGTATTGCCAAAGAGCTGAATA
TTCCTGTGCTTGCTCTTTCGCAGCTCTCCCGTAATGTAGAGAACCGTGAGGGTTTGGAAG
GAAAGCGACCTCAGTTGAGTGACCTCCGTGAATCCGGTGCCATCGAGCAGGATGCCGATA
TGGTGCTTTTCGTTCACCGCCCGGAATATTATCATATCTATCAGGATGAAAAGGGTAATG
ACCTTCATGGTATGGCACAGATTATCATTGCCAAGCACCGTAAGGGCTCTGTTGGAGATG
TTCTCCTGAACTTCCGTGGAGAATTTACCCGATTCCAGGATCCGCAGGATGCTGCAGCAG
CACCTGTTGAGGAAGGTGGTGAGATTGTAGGCTCAAGGATGAATGGCGGAGGGCAGGATG
GTAGTCCGCTACCACCACCGCCTGCAGAGAATCTGCCTTTCTAAGGTTAGAGTTTGTCAT
TTTTTtCaCTAAAAAaCTaGGCAaTTTGTtATCATTTCTATTAAAAAaGTTATAAATTGT
TTGCTAGTATCAAATAAAAGTGTTATCTTTGCATGCGAATTTAAGAATATGACATAATAT
GATAGATATGAGAACAACATTGTTGAACATTACAAGCATTATTATTCGACTTCGACTGCA
GTTTGTGGGCGGAAGTGATAAGGTGTGCGTATAGTTCATCGCTTAAGATATTAAAAGCCT
TTCTACACTTCCGTCTATGGAGTGGGGgAAGGCTTTTTACTTTATCTGATGCTTCTGCAC
GGATTGCTATATAAACGTAGTGCGTTCTGAATGTGTAGCTCTTATATATATAATAAGGTG
TAAATTTAAAATTTTAATGATATGAGTGACAGATTATACATTTTCGACACGACCCTCCGC
GATGGCGAACAGGTTCCGGGATGTCAGTTGAACACAGTTGAGAAGATTCAGGTGGCAAAG
CAACTGGAGCAGTTGGGCGTGGATGTAATTGAGGCTGGATTTCCTATATCAAGTCCGGGC
GACTTCAATTCAGTGGTAGAAATCTCTAAGGCTGTAACCTGGCCTACTATTTGTGCACTT
ACCCGTGCCGTAGAAAAAGATATTGATTGTGCTGCTGAGGCTTTGCAGTATGCCAAGCAT
AAGAGAATCCATACCGGTATCGGTACCAGCGACAGTCATATCAAGTATAAGTTCAATTCT
ACCCGCGAGGAAATTATCGAACGTGCTGTAGCTGCTGTCAAGTATGCTAAAAAGTATGTT
GAGGACGTTGAGTTCTATGCTGAGGATGCAGGCCGTACCGATAATGAGTATCTGGCTCGT
GTCGTAGAGGCTGTTGTCAAGGCGGGTGCTACTGTAGTGAACATTCCTGATACTACAGGT
TATTGTCTGCCTGATGAATATGGTGACAAAATCAAGTATCTCATGGAGCATGTTGATGGC
ATTGACAAGGCACGCCTTTCTACCCACTGTCATAACGACCTCGGTATGGCTACTGCCAAT
ACCCTGCAGGGTGTTTTGAATGGTGCACGCCAGGTTGAGGTTACCATCAATGGTATCGGT
GAGCGTGCAGGTAATACTTCGCTCGAAGAGATTGCCATGATTCTGAAGTGTCACAAGCAT
ATCAATATTGATACCAACATCAATACCACTAAAATTATTCCTACCTCACGCATGGTGAGC
AGCCTGATGAATATGCCTGTCCAGCCAAACAAGGCTATCGTGGGTCGCAATGCATTTGCT
CATTCTTCCGGTATCCATCAGGATGGTGTCTTGAAGAATGTTCAGACTTACGAAATCATT
GATCCTAAGGATGTGGGATTGGATGACAATGCTATCGTATTGACAGCCCGTTCTGGTCGT
GCTGCATTGAAGTACCGTCTCCATGTCAATGGCGTAGAGATTAATGATGAGGAGAAGCTC
GACAAGATTTACAAGAAGTTCCTCCAACTGGCTGATAAGAAGAAGGAAGTTACCGATGAG
GATGTTTTGATGCTTGCCGGTGCTGATTCTGCTGATAAGCATGGTGTTCAGCTCGACTGG
TTGCAGGTTACTACAGGTAAGGGCGTGAAGAGCGTGGCAAGTATCGGTCTTGATATTGCA
GGTCAGAAGTTTGAGGCTGCATCATCTGGTAATGGTCCGGTAGATGCTGCTATCAATGCT
CTCAAGAAGGTCATCACCAAGGAGATGAACCTCAAGGAGTTCACCATCCAGGCTATCGAC
AAGGGCTCTGATGATGTGGGCAAGGTTCACATGCAGGTAGAATACGATGGTCATGTATAT
TATGGCTTCGGTGCAGATACCGACATCGTTACGGCTTCTGTTGAGGCTTACATCGATTGT
ATCAACAAGTTCAAGGTAAGATAAAATTAATTCAGATAAATATATAACAAACAAGATATT
ATGAATACATTATTCGACAAGATTTGGGACAAGCACGTTGTCCAGATTGTAGAAGACGGC
CCTACACAGCTTTACATCGACCGTCTCTACTGTCACGAAGTAACATCACCTCAGGCATTC
GCTGGTATGCGAGCACGCGGACTCAAGATGTTCCGTCCAGACCAGATTTTCTGTATGCCT
GACCACAATACTCCTACTCACGATCAGGATAAACCAATCGAGGATCCTATCTCAAAGAAG
CAGGTAGATACCTTGGCAAAGAATACCGCTGATTTCGGCGTAACTCACTTTGCCATGAAC
ACAAAGGATAATGGTATCATCCACGTAGTAGGTCCAGAGAAGGGTCTTTCTCTTCCTGGT
ATGACCATCGTTTGCGGCGACTCTCATACTTCTACTCATGGTGCAATGGGTGCCGTTGCT
TTCGGTATCGGTACTTCTGAGGTGGAGATGGTGATGGCTTCACAATGTATTCTCCAGAGC
AAGCCAAAGTCTATGCGTATCAGCATCAACGGTAAGCTCAGCAAGGGCGTTACTGCCAAG
GACGTTGCTCTCTATCTGATGAGCCAGCTCACTACTTCAGGTGCTACCGGTTACTTCGTT
GAGTACAGTGGCGATGTAGTGAAGGATATGTCTATGGAAGGTCGTCTTACCCTCTGTAAC
CTCTCTATCGAGATGGGTGCCCGTGGTGGTTTCGTAGCTCCTGATGAGACAACATTCGAG
TACATCAAGGGTCGTGAATATGCACCTAAGGGTGAAGAGTGGGATAAGGCTGTGGCTTAC
TGGAAGACCTTGAAGAGTGGCGATGATGCAGTCTTCGACAAAGAGTTGACTTTCGAGGCA
AAGGATATCGAACCACGTATCACCTATGGTACCAACCCAGGTATGGGTATCAGCATTACC
GAGAATATCCCAACTCTCGATGAGATTCCTGAGGAAGAGCAGGCTGGTTTCAAGAAGAGC
CTCAACTACATGGGCTTCCAGCCAGGCGAGAAACTCGAGGGTCATCCTATCGATTATGTA
TTCTTGGGCGCATGTACCAATGGTCGTATTGAAGACTTCCGTGCTTTCGCTTCTCTTGTT
AAAGGAAAGAAGAAGGCAGATGGTGTAACTGCTTGGCTTGTACCAGGTTCATGGTTGGTT
GATAAACAAATACGTGAAGAGGGAATTGATAAGATTGTTGAGGCTGCCGGCTTCGAAATC
CGTCAGCCTGGATGCTCTGCCTGCCTGGCAATGAACGATGATAAGATTCCGGCAGGCAAG
TACTCTGTAAGTACATCCAACCGTAACTTCGAGGGTCGTCAGGGACCAGGTTCCCGCACC
ATCCTTGCCAGCCCATACGTAGCAGCTGCTGCCGCTATCACTGGTAAGATTACCGACCCA
AGAGAGTTTATGTAATGTTAAGTGTTCAATGTTAAATGTTAAATTGAAATGAAACAGAAA
TTCAATGTAATTACATCAAGCTGCATTCCTCTTCCTTTGGAGAATGTAGATACAGACCAG
ATCATCCCAGCCCGTTTCCTCAAGGCCATCGATAAAGAGGGCATGGGCAACAACCTCTTC
CGCGACTGGCGCTACAATGCCGACGGAACTCCAAAGCCAGACTTCGTGATGAACGACCCA
TCTTACAGTGGTGTCATCCTCGTAGCTGGCAAGAACTTCGGTTCCGGTTCTTCCCGTGAG
CATGCTGCCTGGGCTATCGCAGGTGCAGGCTTCCGTGTAGTCATCAGCTCTTTCTTTGCT
GATATCCACAAGAACAACGAGTTGAACAACCTCGTATTGCCAGTAGTAGTAAGCGAGGAA
TTCCTGAAGGAACTCTTCGAGAGCATCGACAAGGATCACAAGACAGAGGTGAAGGTAGAT
CTTCCTAACCAGACCGTGACCAATCTTGCTACCGGCAAGAGCGAGCACTTCGAAATCAAC
GGCTACAAGAAACACTGTTTGGAGAATGGTTTGGACGATGTAGACTTCCTCGTTCAGAAC
CGCGACAAGGTTGAGGCTTGGGAAGCTAAAAACAAGTAATTATGAACGTTAACGCAAAGA
GAGATAATTCCCGCATCAAGGAGATTGAGATCATGGACTGCACGCTGCGCGACGGCGAGC
AGACCAATGGTGTCAGTTTTCTTCCTCACGAGAAGTTGATGATAGCAAGAATGCTGTTGC
ACGACATCAATGTAGATCGTATTGAGGTGGCTTCAGCGCGTGTGTCAGAAGGTGAAAAGG
ATGCTGTCGCTCGAATTTGCCGTTATGCTAAGACTATAGGTAAACTGGATTCCGTTGAGG
TATTGGGATTCGTGGATAACAACAAGAGTGTGGATTGGATTGCTGAATGCGGCGGTCATG
TCATCAACCTCTTGGCTAAGGGTAGCTACAAGCACTGCACCCAGCAACTCAAGATGTCGC
CTGAGGAGCATCTCGCTCATATTAAGCAGACCATCGACTATGCTTTGAGCAAGGGATTCA
CCGTGAATCTCTATTTGGAGGACTGGTCGAGCGGTATGCGTGACAGTCGTGACTATCTCT
TCATGATGATGGATGAGTTGGTAAAACTGCCTATCAAGCGCTTCCTTCTTCCTGATACGT
TGGGTATTCTGAACCCATTGCAGTGTGTGGAGTATATGCGCCAGATGGTGCGCCGTTATC
CGAATTCTCACTTCGACTTCCATGCCCATAACGACTACGATCTGGCTGTGAGCAACTCGC
TGGCTGCCGTATTGAGCGGCGCCAAGGGTCTTCACGTTACCGTGAATGGTCTGGGTGAGC
GTTGTGGCAATGCACCATTGGCAAGTGTTCAGGTGATTCTGAAAGACATGTTCGAGGCAA
AGACCAATATTAAGGAAGACCGTCTGAACGATATTTCCCGATTGGTTGAAGGATATAGTG
GCATTGCCGTGGCTCCGAATACTCCGGTAGTAGGAGACAACGTCTTTACCCAGGTAGCTG
GTGTGCATGCCGATGGTGACAACAAGGACAAGCTTTATTGCAACGACCTAGTACCTGAGC
GTTTCGGCAGACATCGTGAGTATGCGTTGGGTAAGAACTCCGGTAAGGCGAATATCGTGC
AGAACCTCAATGAACTGGGATTGGAACTGACGCCTGAGCAGACCAAGGCGGTGACCAAGC
GAATCACAGAACTCGGCGACCGCAAGGAACTGGTAACCCAGGACGACCTGCCATACATCG
TGAGCGATGTATTGAAGCATGGAGCTCCAGAGGATAAGGTGAAACTGGTAAGTTACATGG
TATCAACCTCATACGGTTTGAAGCCTATAGCCAGTGTAAAGGTAGAAATCGATGGCAAGG
AGTATGAAGACCAGAGCTCCGGTGATGGTCAGTATGATGCTTTCGTGAAAGCCCTCCGCA
ATATCTACAAGGTGAAGCTCGGCAAAACCTTCCCTAAGCTCGACAACTATCAGGTAACCA
TCCCACCTGGTGGTCGTACCGATGCCCTCGTTCAGACCGTCATCACCTGGCGTGAAGGAG
ATCGTATCTGGCGCACCCGAGGCTTGGATGCTGACCAGACAGAAGCTGCTATCAAGGCAA
CGCTGAAGATGATTAATATGTATGAGGCAGATAAGAGCGACGAACAGGCTGTATCGCCTC
GAAATCTGGATATGGAATAATATCTCCGAAGATTACGAAATTATCTCCGAAGATTACGAA
ATTAACTCCGAAGATTATGAAAATATCTCCGAAGGTTATAAACAATAAAACAATTAAAAA
ATCAAATAAGATGAAATTAAACATTGCAGTTCTCGCCGGTGATGGTATCGGACCAGAGAT
TATGAAGCAGGGCGTAGCAGTTATGCAGGCCATTGCAGAGAAGTTCAACCACGAGTTTAC
TTACAATGAGGCTATCTGCGGCGCTCACGCTATCGACGAGGTAGGTGATCCATTCCCAGA
GGAGACCTTCAAAACTTGTATGGATGCTGATGCAGTGCTCTTCGCAGCCGTTGGTGACCC
ACGTTTCGACAACAACCCTACAGCCAAGGTTCGTCCTGAGCAGGGCTTGCTCGCTATGCG
TAAGAAGTTGGGCCTCTTCGCCAATGTTCGCCCGGTAGCCACATTCGATTGTCTGCTCCA
CAAGTCACCATTGAAGGATGAACTCCTGAAGGGTGCTGACTTCGTAGTTATCCGCGAGTT
AACTGGCGGTATGTACTTCGGTGAGAAGTATCAGGATAACGATAAGGCATACGATACAGA
TATCTATACCCGTCCTGAGATTGAGCGCATCCTGAAGGTAGCTTTCGAGTTTGCCATGAA
GCGCAACAAGCACTTGACAGTAGTAGATAAGGCAAACGTATTGGCATCTTCTCGTCTCTG
GCGTCAGATTGCCAAGGAGATGGAGCCACAGTATCCTGAGGTAAACACCGATTATATGTT
CATCGACAACGCTTCTATGCGCGTATTGACTGAGCCTACATTCTTCGATGTTATCGTAAC
AGAGAATACCTTCGGTGATATCCTGACCGATGAGACTTCTTGCATCACCGGTTCTATGGG
CTTGCAGCCATCCAGCTCTCTCGGTGAGCACACACCATTGTTCGAGCCTGTTCATGGTTC
ATGGCCACAGGCAGCGGGCAAGAACCTGGCTAACCCAGTAGCTCAGATTCTTTCTGCAGC
TATGTTGTTGGAGCACTTCGGCTTGAACGAGGAGGGCGCCTTGATCCGCAAGGCTGTAGA
TGCTTCTCTCGATGCCAATGTCCGCACACCTGAAATTCAGGTTGAGGGTGGTGCTCAGTA
TGGCACAACTGAGGTTGGCGCATGGATCGTTAACTGGATTAAGAATGCTTAATCTGTGAA
TGGATTTTTCGGCGCTGGGTGAATTTTCTATCCAGATGCTTTCTTGATAAAAACCTTAAG
AGGAAtGTTTCTTTCTCTTAAGGtCTTTTTTtGTTgattgtcctgTcttTCTGaatttta
gttctTTTGTAAACTCAAATAAGTTTTATAGTTTTTtATTTGGCAGTTTGCAAAAGTCTT
CTTAACTTTGCACCATGAAAAGTTTTTATACATTATTATTGGCATCGGTGGTTTCTTTGT
CTGTATCTGCGCAGAACGTAGATGCCGACAAGGCACGTGCTGCTCAGAATAAAGCCTTGC
GCGATTCACTCTCCAAGGCTACAGAAGTGCTTGCATATCATCCCGACAGTATCAATCTGC
GACTGAAAAAGGCTGCTTGGAATATCCAGTTGGAGCAATGGCAATATGCCAAGGATGATC
TTGATAAGGTACTCTTTCTGAACAATACCAATATCGCCGGTTTGTTCTATCGTGCCTTTG
TCAATGAGAAGTTGCTCCGTTATAACTTTGCGCGTCTAGATTATCAGAATCTTCTGGTAC
TTGTTCCTGGCAACTTCCAGGCGCAACTCGGTCTGGCTTTGCTCAATGAGAAAGATAAGC
ATTATACCGAGGCTTACGATGGCATTAACAGTCTGATAGAGCAGTACCCTGACAGTGCGA
TGGCTTATGCTGCAAGAGGTGGCATGGAGAAGGAGAGGGGTATGCTTGAGCTGGCAGAGT
TTGATTACGCCAAGGCGATGGAGTTGGATGCCGGTAATGAGGATTTTGCTTTCAATCATG
TAGACATCCTGATTCAGCTTGGAAGAAAGGACGAAGCCTATCGTGATTTGAAGAAACTGC
TCGATGCCGGTTGCCAGCCAGGCAGGTTGCAAGGTTTCTATGCAAGGTTGAAAAAGAAGA
AAAaGTAGTATTTAAGAGTTATAAAAAAGAGTTTTTAAAGATAATAAGACAAGAATGCAT
AAAATTATTTCCTATATCCTGGCTGTTTGTTGTCTCTGTATGATGGCATCCTGCGATACC
GTCTTCGATGTTCATCCGTATGATGTGCAAATCGACGGCGATAGAAATCTGAATGTTACC
AATATTCAGAAGATTGAGGCTGCAGTAAAGTCGAAAGATACCATCCGTTTTGCTATGATC
AGCGATTCACACCAGTGGTTGGATGATTTGAAGAGTGAGGTTAATGATATCAATCGCCGC
AGTGATTCCCTCGATTTCGTGATTCATTGTGGGGACCTTACCGACTTTGGTGCTACCCGT
GAGTTTCAGTTGACCCGTGACCATCTTCAGAAGTTGAAGATACCTTTCGTGGCTCTGCTG
GGTAATCATGACTGTTTGGGAACAGGTAACCAGGCTTATGAGAAAATCTTTGGTAATCCG
GATTTCAGTTTCATTGCCGGCAAGGTAAAGTTTGTTTGCCTCAATACCAATGCCATAGAG
TTCGACTATTCCCGCCCTGTACCTAATTTCGATTTCATGGAAGAGCAGGTTAAGGCAGAT
GCAGATGACTTTTCGCGTACCATTGTCTGTATGCATGCTGCCCCTTATTCAGAGCAGTTT
AATAATAATGTAGCTAAGGTCTTCAATTTTTATACGCATCAGTTCCCAGGTTTGATGTGC
TGTCTTTACGGTCATGGTCATCATACCAAGCAAGAAGATATTTATGGCGATGGCATCATC
TATTATCAGGTGGCCAATGCCGCTAAGCATCAGTACTATATATTCACCATTACTCCAAAA
GATTATCGTTATGAAATTATTGAGTTTTAAGCATATATTCATTTGGGGAGCTTTGCTTGC
TGCAGGTTCTGTACAGGTTCATGCTGCCGATGAGGTTACCGGGAAAAGTGAGGAGTTGGA
ACTGACGGATAGTATTGTTCATGATACGCTGGTGTTGGCGGATGGCAAACTGACCCGATA
TGACCGCCGCGTCATGCGCTACCGCAAGCACTGGGATTTGCTGATACCTACTAGTGGCAT
CATTCAGACCTGTGGCAATATGGGTATCATTTCGCTGGGTATCGGATGGGAATATGGTAA
GCGCCGCCAGTGGGAAACGCAGCTCTTGTTTGGCTACATCCCGAAGTTCAGTTCTGACGA
TGAGAAGTTAACCATGACGCTCAAGGAGAATTTCATTCCTTGGCGTTGCAATATCGGTAA
GGGCTGGTGGTTTGAACCGCTGGAGTGCAGCCTGTATTTCAATACGGTGTTCGGACATGA
TTTCTGGACTAAGCAGCCTACCAAGTATGAAAGCGGCTACTATCCGTTCTCTACCAGAGT
CCGTCCTAATATCGCCTTGGGTGAACGTTTTAAGTATGATATTCCGCACAATAAACGTAA
GCGTATCAAGAGTATTACGTTCTTCTATGAGTTGGGTACAACGGATATCTACTTTATGCG
TTTCTACCGTAACGGCAATGCCGGTTTCTGGGATGTCTTCGGCCTCTCTATCGGTGCCAA
AGTGCAGTACCTTTAAATCAAGAACTGGTTGATGAGTTTGCTTACTCTGATGATATCTTC
ATCGTTGAGCGATGAGTTGCAAGGCAGACTCAGTTCTTCGTCAGCTATTCTCTTAGCTAC
CGGAAATTCCAGATGATTCATTTCCGGATAGCATGGCTGCAGATAGGGTGGGCGGAAGTA
ATGAATCTTTGTGCCGACCCCATTCTCTGCCAGAAATGCTTTCAGTTGGTCTCGTTTCCG
GGTAAGGAAAGGGAAGACGTGGAAAACATTTTCATGAGCAGGAGAGATGAGTTTCGCAGC
GATGCATCTGTCCTTGATATCGTCATCCAGATGTTCCAGGTATAGCTGTATCTGTCTGTG
TCTCGCTTTCTGTTCGTTCTCAGGATATTGCAGTTTCACATTCAGTACCGCAGCCTGAAT
CTCATCCATGCGCGAGTTGACGCCCTGATATCTGAAGATGCCGTCTTCTATCTTTCCATA
TTCGTGTAGTGACATGATGGCTTCCGCCAATTCCCTGTTATTGGTAGTTACAGCTCCCGC
ATCTCCCAATGCTCCCAGATTCTTGCTAGGATAAAAACTGTGGGCAGCAGCATCCGAAAG
ATTTCCGGTATATCTTCTTTTTGATGGTTTTTCAGAAGAATCAGATAGAGTAGTGGAGCA
TCCGAATCCCTGCGCATTGTCTTCGAAAAgCAAGAGATGATGCTTCTTGCAGATTTCAGC
AATCTTTGGAGTCCATGCCAGTTTGCCATAGAGATGAACAATCATGATGGCTTTGGTCTT
CGGTGTAATTCGGGCTTCTATCAGTTGGTCATCTATCTGTAATGTATCGATATTGGCATC
CACCAATACAGGTGTCAGTCCTACGCTGCTGATGGCAAGTACGGTAGCGAAATAAGTGTT
GGCAGGCACGATTACCTCATCACCTTTCTGCAACTTTCCGATAGCCAGTTCCCCCATCAG
TATCAGTTTGAGCGCATCCGTGCCATTAGCGCAGCTGATGCAGTATTCTGTACCGATAAA
CTGTGCATACGATTTCTCAAACTTCTTTACGGCTTCACCTTGCAGATACCATCCGCTGTT
GACCACCTTGTTGATAGCATCCTTTATCTCCTTCTCGTATGGCTCATTGATAGCCTTCAG
GTCGAGATAAGGTATCTTCTTAACTTCTGTTTCCATTGTTTTCTTCTGTGATGATTTATA
CAAGTGATAAAACTTGTTTCTTTAAATAAAAaCGGATGTTTTGCGGTATTTATTATATGG
GGAGCTATAAAAAAGACAAGAGCAGCTATCTTCTCAGACAACTGCTCTACATTCAATAGG
TATTAGTTTTcTTTAAGGTAAAAaGATTGTATTCAGGATAACGTTTGttttaaaaaagta
ggtatgcGTTTAAtCTTTatAGATAGCATTACtGAtATTTtCTTtAATTATATAACTTTA
TTTAGTAACTAGATATTTTtCACTTTTGGTGTATCGAatAAATTTTtACGAACTAaCcAA
AAaGCTGTTATAATCATAGCAATAAAACATATtCCAAAAACGAATATAACTCGTTTTGGA
CCAGCTGGCTTTATCGGAACACTAGCACTTTGAAGTGTCGTAAATGCAGGCGTTTTCTCT
TGTAACTTTGCTTTCATAGCTTCAAGTTGTGTACGCATAGCACTATATGTATTAAATTTT
AATTGCATTTCATTTTCCAACTCATCTCTTTTTGATATGTATGACTGAAGTtCTACATCT
tGgTTTGAATCGCAAAAAGAACTATAAATAGAAACACTTTTAtCATACtCTTTTTtAGCT
TCTTTTGCTAATTTTGTGTAATGTACAACATCAATTCTGGCTTTATTTGTACGATAACTG
GTTATGAAATTTTGAAGATGCTGACGTACGGAATCCGCCATTGTTGCGCAAACTAATGGA
TCTTGATCTTGTACTGTAATTGAAATGACAtCGGTTTTCTTGTCAACATCACATGTGATT
TTTtGTTTGATACCTTCAATTATATCATATTCTTTCTTTGACATTTGAAATGCAGAAAGT
TTTTGGCCTCTTGTATGAATAGAATTTCCTTTGGAAaCCTCTTTAGAAACAAAGAGACCG
CCAATTGCTTGAAAGCATTTTTGAAATGGCTTTTTtACCCAGTtAGCTTTTTGGTGTTTC
GCTAAATACGTATAGTAATCGGTACATAGTAATCCATCTTTAGTCTTTATTTTTACTGCT
GTAAGATTGATGACAAATTCGTTAGAACTCAATACTTCTGGGTATAGCATAGGATAGATT
GCGTCAGAACCATTGCTACCACCTATGTTTACTCCAAATTGTGATGCAACAGATGCCAAG
CCGCCTGAAAAGTCTTCACTGGTCATCTCTGGGGCCAGTGTTACTTTGCATTTGTAATAT
CTTGGCTCTGAAAAAATCCACAAACTTGATAATGCAAATACAATTGGCAGAACTATAAAG
AAAACTTTTTGCTTTTCTTTAAGTTGTTTAGAGATTTCTGCTAAATCTATAATATCTTTG
CTTTGCTCCATTTCTTGTATTATTTATATAATCAGTTTTTGATATTTTTATATGGGGAAT
TCTTACTTACTCATATTAGCAATCGTAGCAATCATAGCGGCGATGCTGCTAACTTATCCC
TGTTTCCAACTCTCAACTCCTCTTGTTTTGCTGGAGAAGTTGATGCCAAGCTTGACAACT
GTTCGCTTATCCATAGCGAAAGGAGCTGCATAGTTTTTGACTTCTATCTGTTGCAGAGCT
TCTTCGGCGCTTCCATCTAATTTGCATTCGATGATGTAGATGTAGTCGGAAGTTTGAATG
AGAACGTCCATCCTGCCATCACTTGTCGGTATTTCTACCTGTGTGTGGAATCCCATAATC
TTAAAAATGAGATATAGGGCATTTTGGAAGTAAAGTTCTGCTTCGCCTGCTACCTGATAG
CTGTTGTCTGCAAAGAAAGCGGTAAGCCGATTCATAAATTGTTCGACATGTCCTGCTTCA
ACATCCTTCACAAACTCATCGACCATAAAGGCGGAACGGTCACCTGCAGAACAATATAGC
GGCAGCAGAAAGTTAAGAAAACCTTCTTCCACTTCTTTGTTAGGGAAGCCTAGTAGATAT
TTCTTAAACCTTTCGTCATAGCCTTTGATAGTGAGATAACCACTCTGGTATATCACTGGT
ATCGGATTGGTTGACAGCGAGTCTACGCTGTTGATTACATCGTCTGATACCCTTTCCTTT
GTCATGTCTGGCAAACGATAGTTGTGCATTTTCAGCAAGTCAACTAGAAATGTGGGTGTG
CCAGTCTCAAACCAGTAGTTTTTATAGCGAAGTCTTGACAAAGTGTTCAGTACGCTGAAT
GGGTTATAGATGCCTACTGTATTTTCCTCGAAATGATATCCGTCGTATCTTGCCTTCAGT
TTTGCTATTGTGGCTTCTTCTGTATCGCCATTAGCTTCGGCTAATTCGCTGATACCTTCC
TTGAAATTCGTAAGCAGTTCCTTCTCTGTCATTCCGCAGATGCTAATATAGCGGTGGTCC
ATCGAGATATCCGTCAGGTTGTTGAGGTCGCTGAACACGCTAACCTTGCCAAACTTGGTT
ACACCGGTGAGGAATGCAAACTTGATATATCGGTCTTGTGTCTTCAATACCGAATAGAAT
GCTTTCAGCTGTGCACGGTGTTCAGCCTGTAACTCTGGGTCGCGCAAGGTCTGAAGTATA
GGCTTGTCGTATTCATCTATAAGAATTACAACACCACATCCTTCTTTCTCTGCAGCTCGT
GCTATCACACCCTTGAAACGAAGGGCCAGTGTGGCTTCTGACTCACGGGTTCCATATTTG
CATTCCCAAGTTGTGAGGTAGTCATTAAGAACTGTGTACAGACTGTCTTTCTCTCGAAAG
TTGGCTGTGTTGAGATCAATATGGAAGATAGGATATTTCTTCCAATCTGTTTCCAAGTCA
TATATGGCTAAGCCCTCGAAGAGTTCCTTCTTACCCTGGAAGTATGCTTCCAAAGTAGAC
AGAAAGAGACTCTTTCCGAATCGGCGTGGACGACTGAGGAAATAGTATTCTCCCTCTGTC
GCCAACTTGTACACGAATCGGCTCTTATCTACATACGAATATCCATTTGTACGTAGCTTT
TCGAAATCTTGTATTCCTATAGGATATTTCATAAAATGACTCCTTTTTTATAGGTGTTTG
ATTATTCTTACTTACTCATATTAGCAATCGTAGCAATCATGGCGGCGATGCTGCTCATGC
TGCTTCCCATACTCATCATTTCTGCGGTACTCATCTTGCGCTTCAGCTTAGCTGGGACGA
CAATCTCGCTGCCTGGCTGCACTTTGGCACCATGAGAGAGCTTGGCTACCTTGCCATTCA
TATAGATGATGTATGCCTTGCTCTTTAATGCATCTGAGGCAAAACCACCTGCCTGATCGA
TATAGTAGCTTGCCTTCTTGCCCTTTTCGTAGGCTACCGTGTTAGCAAACATTACGGCAC
CATTGATCTTTACCGTACCATTGTACTGAGGAATGACCAGACGGTCGCCTTCGCGCAAGA
TGATGTCGGCATCGCTGCCTGGGTTCGCCAGTGCTTCTGGAAGGTCGATACCTACAGGGT
ATTCGCTAGGTACATTGAACTTCTCTATATTGGTGCGCTCTACATCCTTAGAGGTCTGCG
AGATGGCACTGGCATTGTTGCTGCTGGAGGCTAGCTGCAGAAGACTTTTCTGTATCTCTT
CGCGCTGCATCTTCAATACTGCCTCCATGCGCTGCTTCTCTTGCTCGTTGGCTTTGCGGA
TGATGCGGGCTCCCTTGAGATATGCCTGGTCGGTAGCTCCACCTGCCTTCTTGAAGAGTT
CACTCAGGCGGGCGTTGCGACGGTCTAATGTATAGAGACCGGCAAACATCACTTCACCGG
TAATTGATACATTCTGCTGCTCTACATACGCCGGACTCTGACGAATCATTACTTCATCAA
ATGGCATCAGCTTGAAGCCTGGAGTGCCGTCGATAACGAAGCCGTCTTTAAGAGATAAAG
TGTAGGTCTTGGCGATAACGCTATCTGGACGTAAAGCCTTGGCATCCATCACTCTACGGC
TTACCATTACATTAACGGTTGAAGCTTTGTCGGTCAAGCCGCCTGCCTGAAGAACGAAGT
CTTCGAGGGTCTCATTGTCGGCATATTGATAGACGCCTGGATACTGCACTTCGCCACGGA
TGGTGAGGGTGCGCTCTACAATCTTTTCCTGTCGGGTAGGGATGAAGAGAACATCGTTTT
CCTTCAATGGGATATCTGGAGTCTTGCCGTTCATGATGCCGGCAATGTCTACACTTACTA
CTTCGAGTGAGCGGTCTGACTTCATGCGGTGCATTACGGCACGGTTAGTGAATGCCTCCT
CAGTCAATCCTTCGGCATGCTCTACCAGGGTGCGTACGCTGTTGATCTGCTCGCCCAGAT
TGTACATGCCCGGACGGAATACGGCTCCTTTCACCTCTACGGTGTTGGCGTAGCGTGGCA
GGATGCTGTCTACGCTGATTGAGTCGCCGTCATCGATACGGAAACTGGAGAAGTCGAACT
CTTCTATATTATATACGGCACGTTCTCTGCCGGTCTTGCGGTTCAGTCTTACTGATTTCT
TGTAAGCATCTCCTGTAAAACCACCGGAATACTTCAGAAGGGAATTGACACTCTCGTTCT
TCTTCATTTCGTAAATCATCGGGCGCTTAACCTTTCCGGCGATGGTTACGAGACAATCGT
ATGGACCTACTACGATAACATCGTTGTCGGCAAGACGGACATTACCCGTCAGCTTTCCGT
TTAGAATATAGTCGTAGATATCAACAACCGTTACCAGTTTGTTGTGTCTGTATACCTTGA
TGTTTCGCAATGTACCCAGATCGTTGGTTCCGCCAGCCATGTAGAGTGCATGGAATACGG
TAGCGAAGGCTGAGAGGGTATAGGTGCCCGGAATCTTAACCTCGCCCATTACGTTTACCA
TGATGGTCTTGGTCTGTCCTACGGTAAGCTTGATGCGGCTTGAACGGTATCTGCTGCCAA
CGGTATTGCGCAGGCGGGCATTAGCCTGAACTACGGTTAAGCCTGAAACGCTGACCGGTC
CATAACCCTCGATGGTTACTTCACCATCTGGCGAAACGGTGCTCTCGATGGTTTTCTGAG
AGGCGCCATAGATATCTATGATGACGGCATCGCCAGGCCCCAGACGATAGTTCTGTGGGG
TAGCGATGTTCATGTTTGGCTCGAAACTGAGATCTTTGTTATTGAAGATGTCACGGCCGA
AAACCTTACTGCGCTTCTGGTTGAGCTCAGCCTGCAGCTGTTTTACCATGGTAGCTGTAT
CGGGTACCAGGGCGTTCATTTCCTTGCTGAAATCGTCATAATCTGGGTTGGTTTCATCAT
AAGATGAGTAGTAGCTGTCGTTCTGCTTGCTCTGGATGCGATAGTTGCTATAGGTTGAAG
CCTGCTTCTCTTTGTCCTTGTCCTGGTAATCTTCTCTATGCTTACCATTGTTGGTCCGCA
TTCTCTTGTTGCCTGCATTTCCTGCAGCGGTTGTGCTGTAGAGCTCGTTCTGCTGCGACA
TCTTCTGATACTTATTGCGTACACGTCGAATCTGGGAGATGTCTACGCCCTTCTGCATCA
GTTTGGTAACAATCTGAGAATTGGCTGTGCCACGCTCATGTTCTTTCACCACAAAGCTCA
TGACCTGATCATCGGTCATGTGTGAACTCTGTGCGAAAAGAGGCCCTGAAGACAGGACGA
GCGCCAGTACAAGTATGATATGTTTCTTCATTTTTGTTCTATTATCTTAGTTATATTTAT
GTAATAACTCGAAAAAaGTGATTTTGTTGCTATAGAAGGCTGAAAAGATGTTAATAAAAA
CAAGTAACCCAGGGTTCAACCCTGGGTTACTGATGTTCTGAGCGAGATACGGGAGTCGAA
CCCGCCTCACAGGCTTGGGAAGCCCGTGCACTACCGATGTGCTAATCTCGCGAAGGAAAA
TACTAACTCCTTTCACAAGAAAGAGCCACGAGCGGGACTCGAACCCGCGACCCACGCATT
ACGAATGCGTTGCTCTACCAACTGAGCCATCATGGCTTTTTGCCCGAAAGCAGATGCAAA
GGTAATGAATATTTTTTGAAATAAGAAATTATTGCCTAAACTTTTCTTGTGGTTAACTCT
TATTAACTAAAGTTCATTGGTTGCTATACCGGGTTCATAACAAAAGAGGGACTATCGCCA
GTGGATAGTCCCTCTTCAGATTATAGTTTCTTGAATGTCAATTCTTCTTTTTTCGAATTT
TTGCCTACCGAGATGGTGTCGCCTGGCTTCATTGTGCCATCGAGTAACATCTCGCAAACG
GAATCTTCGATGTAGGTCTGGATGGCGCGGCGGAGTGGGCGGGCACCAAACTGCACATCG
TATCCCTTCTTGGCTACCATCTCCTTTGCCTTTTCGGTAATCTGGAAATGGTATCCCAAG
TCTTCTATTCTCTTGACCAGTCCTTCCAGGTCGAGGTCGATGATGCGCTTGATGGCATTG
AGATCCAGCTGGTCGAAGGTGATGATGTCATCGAGGCGGTTCAGAAACTCTGGAGCAAAC
TGCTTGCTCAGACTCTTCTGGACGATGCTGCGGGCATACTCCTTGTCTTTCTCATCCATC
GCCAATCCGCCTTTTATACCTGCAGAAGTAAAGCCGACGCCTCTGCCGAAATCTTTCAGC
TGGCGGGTTCCTGCATTAGAGGTCATGATGATGATGGTGTTGCGGAAGTCGATGAGTCTG
CCGTTGCCATCGGTAAGTCTGCCTTCGTCGAGTACCTGTAAGAGCAGGTTGAATATCTTG
CTGTTGGCTTTCTCTATTTCGTCGAGCAATACGATGCTGTATGGTTTGCGGCGTACCTTT
TCGGTCAGCTGTCCACCTTCGTTATAGCCTACGTATCCTGGAGGCGCACCTACCAGACGT
GAGGTGTTGAAACTCTCGGAGAATTCGCTCATGTCTATTCTGATGAGTGAATCTTTCGAA
CCAAACATTTCCTCGGCAAGTTTCTGGGCAAGATAGGTCTTACCTACACCTGTAGGACCC
AGGAACATGAATACGCCAATAGGATGGTTAGGGTCGCGCAAGCCTACACGGTTCCTCAGA
ATGGTCTTTACCATCTTGTTGATGGCATTATCCTGAGCAATCACCTTGTGCTTCAGGTTG
TGTTCCAGATCTTTCAGACGTTTGCTTTCACCCTCTGCCATGCGTTGAGCCGGTACGCCG
GTCATCATGCTGATAACGTTGGCAATATCTTCGGCTGTCACCTCAACATATTCGCCAATC
TCTCCCTGCTGCCATTGCGCCTTCATGTCCTCAATCTCTTTCTCGATCTTGGTCTGGGCA
TCTCTGCATGAGGCTGCCATCTCGAAGTTCTGGTTTGCTACAGCCTGCTGCTTCTTGCTG
ATTATCTTTTTCAGTTCTTTTTCCAGCTTGATATATGGAGCAGGAACACTTGCATTATTA
ATATGTACGCGCGAGCCGGCTTCATCTATCACGTCGATAGCCTTGTCTGGGAAGTGGCGG
TCGGTGATATAGCGCTCTGTCAGTTTGACACATGTCTCGAGAGCTTCGTCTGTATATCTC
ACACAGTGATGCTTTTCGTAATGTTCCTTGATGTTGTGCAGTATCAGCAGGGTCTCTTCG
CGTGTAGTTGGTTCAACGATAACCTTCTGGAAACGGCGCTCCAAGGCTCCGTCCTTCTCA
ATGCTCTTGCGATATTCATCGAGCGTGGTGGCACCGATACACTGGATGATACCTCTTGCC
AGGGCTGGTTTCAGAATGTTGGCTGCATCCATGCTTCCTTCGCCGGAACCGGCGCCTATC
ATGGTGTGAATCTCATCTATGAAGATGATGATCTCCGGATGGTCCTCCAGTTCCTTGATG
ACATTCTTGATGCGCTCTTCAAACTGTCCGCGGAATTTGGTTCCTGCAACGATGGCAGTC
AGGTCGAGACTTACCAGACGCTTGTTGAAGAACATAGGCGATGTTTCCTGGTTGTTGATG
AGTTGTGCCAGTCCTTCTACGATGGCACTCTTTCCTACGCCCGGTTCACCTATTAATACT
GGGTTGTTCTTCTTTCTGCGACCCAGAATCTCGAGCACACGCTGAATCTCCTTCTCTCTG
CCCACGACAGGATCCAGTTTTCCATCGGCTGCAGCCTTGGTCAGGTCGAAACTGAATTTG
TCGATGGTAGGGGTGCTGCTCTTTTTGCGCGGAGTTCCATTTGAACGGGTAGACAGTCTC
ATCGGGTTCTGGTCCTTTTCCATATCGAATGGCTCTTCGTCAGTTTCCATCATGTCGTTC
TGCTCGTTGTAGTCATCTTCTGCTTCTATTCCACCAGCCATCTCCAGGCTCTCTGCTTCC
TCCTGCCTGTCAGCATCAGGGGTTTCTGAATCTGGTGTTTGGGGTTCCATTTTGAAATCC
TTCGGCTCTTCTGTCTTCTGCTCATCATCCTTGTCAGTAGGATAGAGCATTTCGATGGCA
CGGTCGTAGCTTAAGCCCAGTTGACTCAGCCAGTTGGCTACAGGGTTCTTGTCATTTCTC
AAGATGGCAAGCAGCAGATGTCTTGGCTCTACAATCTTGGAGTGCTCGTAGTTGTTTGCC
TCGCGGATAGAGTCTCTGATAATGCTGTCTGTTATCTGGCTGAATGGGATGTGGCTGTTC
TCCTTCACGTTATCGGCAGGAGTTTCTTCCACACGCTTTTCCAGTTTGCTGTTAAGGACT
CCGCTGAAAGCCATCGGACTGATGTCTGCGCCCTTCAGGAGCTTGTTGACATCGCTGTCG
TTCTGGCTGATCAGACTCAGCATCAGATGCTCCACGCTGATTTCTCTTCCCAAGGTGCGT
GCTGCTTCTTTGCTACTTCTGTTCAGTATGTCCTGTATATGTGAAAACGGATTTATCATA
TTTGCTTATATTTTAAAAAAACTCAGTGCAAAAGTACACATtATTTTCAATAATAGCAAA
TGATATGCCAACTTTTTTGCATTGTTAAAATACAAATAATGCTAAAATAATGCGATTTTT
CGTCTCTAAAGCGTTTTAGTATCAcTAAaGtCGTTTtAGTATCtATTTTTTTGTATCTTT
GTCGGgAaTTTtAAAaGGGTAAAACGGCTTAGAACGCAAGGAAATGCCCTTAAACGCGAT
TTCCGGATGGAAAACAGACGTTTtGAAAGTAACGAATAAACAATAATACATTAATATAAG
AAATGGACGAAAATCAGACAATGGATCATGATAGAATCATGAAGATCAACATTGAGGAGG
AGATGAAGTCGAGCTACATCGATTATTCGATGTCAGTTATCGTGGCTCGTGCCCTCCCTG
ATGTACGTGATGGTTTCAAGCCTGTGCACCGCCGTATTCTTTACGGTATGCTCGGTATTG
GAAACACCAGTGACAAACCTTATAAGAAATGTGCGCGTGTTGTTGGTGAGGTGCTCGGTA
AGTATCACCCTCACGGCGACTCTTCTGTTTACGGCGCTCTGGTGCGTATGGGACAGGAGT
GGAACATGCGTTATACCTTGATTGACGGACAGGGTAACTTCGGTTCTGTTGATGGTGACT
CTCCTGCTGCCATGCGTTATACAGAGTGCCGCCTCTCCAAGATGGGTGAGCATATCATGG
ATGACCTTGACAAGGAAACGGTTGATATGACCAACAACTTCGATGATACCCTGCAGGAAC
CTACCGTGATGCCTACCAAGATTCCTAATCTTCTGGTAAATGGTGGTAACGGTATTGCAG
TAGGTATGGCTACCAATATGCCTACCCACAACCTGGGTGAGGTAATTGACGGTTGCTGTG
CATATATCGATAATCCTGACATCGACACCGATGGATTGATGCAGTATATCCCTGCTCCTG
ACTTCCCAACCGGTGCTACCATCTATGGTATCCAGGGAGTGAAGGATGCATACGAAACGG
GTCGAGGCAGAATCGTGGTTCGTGCCACTGCTGAGATTGAAAGTGGTGAAAACCATGATA
AGATTGTTATCACCGAGATTCCTTATGGTGTTAACAAGGAGCAGCTCGTGATGGCTATTG
CTGACCTTGCCAAGGAAGGCAGAGTAGATGGCATTGCTAATGTAAACGATGAGTCTGGCC
GTCAGGGTATGCGTATCGTTGTTGATGTGAAGCGTGATGCCAATGCTAATGTTCTTTTGA
ACAAACTCTTTAAGCTGACAGCTCTTCAGAGTTCATTCTCAGTGAATTGCATCGCTCTTG
TTAATGGCCGTCCACGTCTTTTGAGCTTGAAGGAGTGTGTGAAGTATTTCGTAGAGCATC
GTCATGATGTTACGATCCGCCGCACCCAGTTCGAACTGAAGAAGGCTCAGGAGCGTGCTC
ATATTCTCGAGGGCTTGATCATTGCTTGCGACAACATCGACGAGGTGGTACATATTATCA
GAGCCAGCAAGACTCCTTCTGATGCCCAGCGCAACTTGGAGAAGCGCTTCGAACTCGATG
AACTTCAGAGTAAGGCCATCGTGGATATGCGCCTCAGCCAGTTGACAGGCTTGCGTCTGG
AACAGTTGCACAATGAATTCAACGAGTTGATGAAGACCATCGACTACTTGAACCAGATTC
TGAACGATCCTGAACTCTGCAAGAAGGTAATGAAGGATGAACTCAACGAGGTGAAGGAGA
AGTATGGTGACGCACGTCGTACCATGATTAAGCCAGATGACCATGAGTTCAATCCAGAAG
ATTTCTATCCAAACGACCCAGTGGTTATCACCGTGAGTCATCTCGGATATATCAAGCGCA
CCCCATTGTCAGAGTTCCGTGAGCAGGCTCGTGGTGGAGTAGGTTCTAAGGGTGCCCGTA
CCCGTGATAAGGACTTCACCGAGTATATCTATCCTGCTACCATGCACCAGACCATGCTGT
TCTTCACCAAGAAGGGCCGCTGCTACTGGTTGAAGTGTTACGAGATTCCTGAGGGCGACC
GCAATTCCAAGGGTCGTGCCATCCAGAACCTCCTCAACATCGAGAGCGATGACCAGGTGA
ATGCATTCCTCCGCTTGAAGGGATTGAATGATGCAGAGTTCATCAACAACCATTATGTAG
TCTTCGCTACCAAGAATGGTACCGTGAAGAAGACCTGTCTGGAGGCATATTCCCGTCCAC
GTGCCAATGGTGTGATTGCTATCAACATCGTAGAGGGCGATGAGGTGGTAGATGTTCGTC
TGACAAATGGTCATAACGAGCTGATTATTGCCAACCGCAATGGTCGTGCTGTCCGTTTCG
ACGAGAACGAGATCCGTACAATGGGCCGTACGTCTACCGGTGTTCGTGGTATGCGCCTCG
ATGAGGGTAATGATGCTGTAGTAGGTATGATTGTTGTCAACGATCCTGAGAAGGAAACCG
TGATGGTAGTGAGCGAGCAGGGTTATGGTAAGCGTTCTGATGTACTCGATTACCGCGTTA
CCAAGCGTGGCGGTAAGGGTGTGAAGACACTGAATATTACCGACAAGACCGGTCGACTGG
TAGCTATCAAGAACGTAACCGATGATAACGACCTCATGATTATCAACCAGAGTGGTATCG
TAATTCGTCTTGCCGTAGCTGATTGCCGTGTCATGGGCCGTGCTACTCAGGGTGTCCGCC
TCATCAATCTTGCTAAGAAGAATGATGTCATTGCCAGCGTATGCAAGGTGATGAGTTCAG
AGCTCGAGGCTTCTGTAGAAGAGGAGAGCCGTTCTGCCTGGGCTAAGAAGAGCGAGGAGA
TAGAGAATGATACCGTAGGTGCCAAGACTGCTGAAGAGGCTGCTGAGGCTCATCTCGCTG
ACGAAGCATCTGGAGCAGATGATACCGATTCGGACAACGTAGATTTCGAATAAAAGAAAA
GACGCGTAAAAATAAATAACAACAACTTTTAAACTCATTAAGAAAAATGAAAAaGTTTTT
AGTAGCTGCAATGATGGTACTAGGTGCCACATCAGCATTCGCAGGCGACAGTGACGCTCT
CAAGGCTGTCATGAAGGCTAAGTCTTATGCCGAGGCTGAGGCTTTGGTTAAGCAGAATTT
GGGTCAGATGGCTAACGATGCAGAGAAGGCCAAGGCTTACAACAAGCTCGTTGATCTCGC
TATGAAGCAGTTCAACGACCAGCAGAGCATCCAGCAGACCAATCAGATCATGAAGAAGAA
CGACCCGGTTGACGAGGCTGCTATGTCTGAGGGCGCATACAATGCATTGATCAATGCTAT
TGAGTGCTACAAGTACGACCAGCTTCCTAACGCTAAGGGTAAGGTTGCTCCTAAGTTTAA
CAACAACGCTAGCCGTGTATGGGGTGCTCGCGTTCAGCTCGTTAATGCGGGTCAGACTGC
AGCCCAGAACAATAAGGCTGATGAGGTATTGAAGTATTGGGGTGCATTCCTAGATACAGA
CAATGAGCCTCTCTTCGCTTCTGTAGACCAGAAGCAGAAGGATGGCGAGAAGGAGTATAT
CGGTCAGGTTGCTCTCTTTGCAGCCCGTTATGCATACCAGGCTAAGGATGCTGCCCGTTG
CGAGAAGTATTGCGACATCGCCATGAAGAGTGAGAAGGAGGCTAAGGATGCCCTCAACCT
CAAACTCTATGTGATGAAGGACGGCTTGAAGACTCACGAGGATTCTCTTGCCTATGTTAA
CAAGCTCAAGGATATCTTTGCAAAGGACGAGACCAATGATGTTGTTCTCGATGGTTTGAA
CTCTATGTACTCTTCATTGAAGATGGAGAAGGAGCAGACTGAACTTTTGGACGCAGCTAT
TGCAAAGAACCCTAACAACTTTGTAGCTCTTGCCAACAAGGGTATGATGTATATCCAGAA
GAACGATGCAGACAACGCTATCAAGTGTTTGAAGCAGGCTCTTGCTGCAAAGGAGGATAA
CGTAGTTGTTCTTACTTATCTGGGTGCTTGCTACAACAGCAAGGCTGGTAACTTGCAGGA
TCCTAACGGCCGCAAGGTTGTTTACCAGGAGGCTATCAAGGTTCTCGACAAGGCTAAGCA
GCTCGATCCAGAGAAGGCTCAGGCTAACTGGGGTTACACCCGTTACCAGGCTTACTATGG
CTACTATGGTCCTAATGCACCTGAGACCAAGCAGGCTGAGGCTGAGAGCAAGTAAAGTTT
AAGCTTCAAATAAGTATTTGATTCTCATAGGGGGATGTCACCTAGTGTGGCATCCCcTtT
TTTTtGTTTCTttGACATAGGGTTGTTCCGGTAAAATAACAAATAGAACTGTGTTTTTAG
TGGCTAAATGATTGATAAAAACATCAGCGAGTAATGTTGGTTTGCTATAGGCGTCCATCA
GCTGGTCTACGCATGCACAACAGGTGTTGTGCGAGCGCATATCAGCTGTTATGCAAGCGC
ACAACAGCTGTTGTGCGGCCTACGGAGTTAACTTCTCCGATAACCTATACTATCTTTTCC
GACAACTTCATCTGTCTTTTCTGACAACTTCTTCCGCATTCTGCGATTGTATCTTACGCT
TGCGTGCATTTATTGAAGTTGTTCATGTGTCGTAAAAAGCTTCTTGGTATGTCCGTATTC
CATAAAAATAGGCTGAGCCATCATGCGATGACTCAGCCTTAATTCTTTTTTATCCATTCA
GAACTTTACTGCTGAACAGGAATCTTCTTGACGCGACGCTCGTGACGGCCACCCTCGAAT
GTTGTGGCAAAGAACTCGTCGAGAATAGCCTCGGCGGTCTTGTTGTCTACGAAACGACCT
GGAAGTACCAATACGTTGGCATCGTTGTGCTGACGAACCAAATGAGCAATCTCCTTGCAC
CATGCCAATCCGGCACGTACACTCTGATGCTTATTCAATGTCATGGCGATACCTTCGCCG
CTGCCGCAAATGCCGATACCTGGATATACTTCGCCGCTCTCAATGCCTTTAGCAAGAGCA
TGACCGAAGTCAGGATAGTCTACACTCGCATCGCTGTATGTACCATAATCCTTTACAGGA
TAACCCTTCTTTTCCAAATATTCCAATACAAATTGCTTCAATGGAAAACCTGCGTGATCG
CATGCAATACCAACTGTCTTTACTTCCATAATACTTAAGTTTTTAAGTGAAGAAAACGGG
GTAAACCCTTATCCTTCACAAGGTTAATATTAAAAGAGTGAAAGGAGTCGGATGCCGGAA
ATGGAAATCTGCCATCCTGCAAAATCTCCAACTCCAGCTTCCAACTCCTGTTTAGTTTAT
GCTAATTAAGCCTCTGCCAAGAAAGCCTTTACCTGCTTGTAAACGTTCTCGCCTGTGTAA
CCGAGCTTCTCATCAAGTACCTTGTAAGGAGCTGAGAAACCGAAGCTCTCCATACCCCAA
ACCTTACCATTAGCGCCTACGAGACCCTGGAGTGTTACAGGAAGACCGGCAGTCATACCG
AAGATCTTAGCGTTCTTTGGCAATACGCTCTCCTGATATTCCTTGCTCTGACCACGGAAC
AAGCCCTCTGATGGAGCACTTACCACGCGAACCTTGATGCCGTCGGCACGCAAAGCCTCG
CAACCAGCCTCCAATGTAGAAACCTCAGAACCGCTAGCTACCAAGATAACGTCTGGATTC
TCGTCGCTGCCTGCTACGATGTAAGCACCCTTGGCTGCCTGCTCATAGTCTGTACCCTCT
GGCAACTTGGCAATGCCCTGGCGAGAGAAGATCAAAGCTGTAGGAGTCTCAACATTCTCC
ATAGCGAGCTTCCAGCAAACTGTAGTCTCGTCAGCATCAGCTGGACGGAATACGCGAACG
CTGTCCTTACCTGCGTGGTTCTTCAATTTCTCCATGAGGCGAATCTGTGCCTCCTGCTCA
ACTGGCTCGTGAGTAGGTCCATCCTCACCAACGCGGAATGCATCGTGAGTCCAGATGAAC
TTCACTGGAACCTGCATCAGGGCTGCGATACGTACAGCTGGCTTCATATAATCAGAGAAT
ACGAAGAATGTACCCATTGCTGCAACCACACCACCGTGGAGCATCATACCAATACACATA
TCTGCCATAGTCAACTCTGCAACACCAGCCTGGAAGAAAGCACCAGAGAAGTCACCGCGA
ACGATGCTCTTGGTCTTCTTCAAGAAACCGTCTGTCTTATCAGAGTTAGAAAGGTCAGCT
GAAGCACAGATCATGTTAGGAACCTGCTCTGCCAAAACGCCGAGACAAGCAGCTGATGCT
GCACGTGTAGCTGAACCAGCCTTCTGCTCAACCTTGCTCCAGTCTACCTTAGGAGCCTTG
CCGCTGAACCACTCATCCATCTGGGCAGCCTTCTCTGGGTTAGCCTTGCGCCACTCAGCC
TCTGCAGCCTTGCGCTCAGCTACGATCTTCTTCAACTCCTCAGCACGCTTAGCGTAGATT
TCCTTTACATCGTCGAAGATAACGAATGCATTCTCAGGATCACCACCCAGGTTCTTGATA
GTATTTACGTAAGCGTCGCCACCGAGAGGAGCACCGTGAGTATTGATGCAAGCCTCGTAG
CTTGTGCCGTCTGCGCGGAGAGCACCCTTACCCATTACGGTCTTACCGATGATGAGGGTA
GGGCGGTCCTGCTCCTTCTGGGCAGCATCGAGCGCCTCACGAATCTGAGCTACGTCGTTA
CCGTTGATCTTGATGACATTCCAGCCCCAAGCCTTGTACTTCATCTCTGTATCCTCGTTC
ATTACAACGTCACACTCTGTAGAGAGCTGGATGTCGTTAGAATCGTAGAACATGATGAGG
TTGTTCAGACCGAGGTTACCGGCGATACGACCAACACCCTGTGAAATCTCTTCCTCTACA
GCACCATCAGAGATGTATGCGTAGATCTTGTGCTGCATCATGGTTGAACCCAGACGAGCC
TCGAGGAACTTCTCTGCAACAGCTGCACCAGCTGCGAGGGCATGACCCTGACCGAGAGGA
CCAGATGAGTTCTCGATACCACGCTGAAGGTCGAGCTCTGGGTGACCAGGAGTTACAGAA
CCCCACTGGCGGAACTGCTTGAGGTCTTCCATAGAGAAGAAACCACGCAAAGCCAAACCA
GCATAGAGCATTGGGCTCATGTGACCAGGGTCGAGGAAGAAGCGGTCACGGCCAGTCCAT
GTTGGATCTGCTGGATCATAAACCAGGTACTCAGAGAAGAGCACGTTGATGAAGTCAGAA
CCACCCATAGCACCACCTGGGTGACCGGAATTTGCCTTTTCTACCATTGAAGCAGCCAAG
ATACGGATGTTATCAGCTGCATGATTCATTACTTTAATGTCGTTCATAATTTTATATTTA
TTATTGTTGTTATTTCTGCTGAAATATTCTTGTTTTTCTAGCTCTGAAGGCTACTCAAAA
GAAGGATACTTCCTTTTTTCGCCTTCAAAGATACTATTTTATTTTCAAAACTACGATAGA
TTTTGCAGGAATTTTTACCTTAAGGGTGTTTTTCTTtACTTTTGCATCCTTAAAAACTGC
AGGCTTCACTACATCCGGGTGTGCGAAGTCGTTGTAATCGCTCACCTTGTTGCAGGAAAG
AATCTGTCCTATTACAGTTTTTGGAGCAGCTGCACCATCCAGATTAAACTCTACCTGCTG
AGCCTTGTCAAGACTGACATTGGCAAGAGCAACCACAATGGTTCCATCTGCCTTCTTGGC
TGCTGAAGTAGATACCAATGGAATCTTTCTTCCATCTTTTGCATGATCATCGCCGCGAAC
ATCCATAGAGTCGCACTTTACATCCATTGGGAGATAGGTTGCCTCCTGGAAGTCCTTGTA
CATGTTGAATACATGATAGGTTGGAGTCAGAACCATGTGACCTGTTCCCTTTGTATCTGT
CAGGATCATTGATTGGAGTACGTTGACAATCTGTGCGATATTGGTCATCTTCACACGCTC
TGTATGGCGGTGGAATACATTCAGCGAGAGTGCTGCAACGAAGGCATCGCGCATACAGTT
CTGCTGATAGAGGTGGCCCTTGATAGTGCCAGGCTCCTCATCCCACCAGGTTCCCCATTC
GTCAACGAGGAGGGCTACCTGCTTCTTTGGATCAGCCTTGTCCATGATAGCCTCGTGCTT
CTTGATGACATCTTCTATGCCGAGCGCCTTGCCCATGGTCCAGTAGTAATCCTCATTGTT
GAACTTGGTGGCAGAACCCTTGCTGCCTGTCCAGCCTGTTACTGTATAATAATGTAGAGA
GATGGCGTTGGCACGGTTGCCGATACGGTCCATCAATACCTTAGTCCAGTTATAATCGTA
ATCGCTCGCTCCAGATGCAATCTTATAGAGCTGGTTCCCGTCATAGTTGCGGCAATAAAC
AGAGTAGCGGCGGAAGAGATCTGAATAATACTCAGGACGCATGTTGCCACCGCAGCCCCA
ACTTTCGTTACCAACACCGAGGTATTTTACCTTCCAAGCCTTGTCGCGGCCGTTCTGTCG
GCGGAGTTTTGCCATAGGAGTATCTCCATCGCTGGTCATATATTCCACCCACTTTGCCAA
TTCCTCGACAGTGCCGGAACCCACGTTACCGCTGATGTAAGGCTCGCAACCCAACATCTC
GCAGAGATTCAGAAACTCGTGTGTACCGAAAGAGTTGTCCTCAATGGTTCCACCCCAGTT
GTTGTTCTGCATCTTTGGTCGCTTCTCACGTGGACCGATACCATCCATCCAGTGATACTC
GTCAGCGAAGCATCCTCCAGGCCATCTTAATACAGGCACTTTCAGGTCCTTGAGGGCTTG
GAGCACGTCGTTGCGGTAACCCTGAGTGTTAGGAATCTTAGAATCAGGACCTACCCAAAG
ACCACCATAGATACAACTTCCGAGATGCTCGGCAAACTGGCCATAAATCTCTTTATTGAT
TTTCTGTGTTCCCTGGTTGGCATGGATTGTTCCTGTTACATCCTGAGCTTGAGCTGAGAA
TGCAACTGCTGTTGAAAGCAATGTGGTAGCGAATAGTTTCTTCATCATTGTTCTTATTAT
TTGTTGTCGATTTTTAGTATAATACGTTTGTGGAGGTAGAATCCCCACAAACGTATTTAT
CGTTTAGTTACTTTTTGTTCTCAACTGCTGCCTTTTCGATAGCAAGACCAGCCTTGTAGG
TTTCAATATATTTATCAAAACCGGCTACATCTTCGGCAGTAGGTGCAATCTCTACACCAG
TATTGCCTGCAAATACCTTCTTGTCGAGATAATCTGCCAGGCTTAACTTCTCTTCGTTGT
TAACGAGATAACCTGCGAGCAGGGCGATACCCCATGCACCACCTTCGCCTGCTGTCTCCA
TGACAGAGATAGGGGAGTTAATGGCTGCAGCAAGGATGCGCTGACCTACACCCTTGGTCT
TAAACAAACCGCCATGACCTGTGATGCGATCTACCTGTACCTTCTCGTCCTTGAACAATA
CATCGTTACCAATCTTCAATACAGCTACTGAAGCATAGAGGTTGGCACGCATGAAGTTGG
CAAGATTGAAGTGGTCGTTGGCAGAACGTACGAACATAGGGCGACCTTCTGCAAGACCTG
TTACAGGCTCACCAGAGATATAGTTGTAAGCAATCAATCCTCCGCAATCAGCATCGCCTT
CAAGAGCGTGGTTGTAGAGCTTGCCGAATACCTCGTTCATATCTACTGGAACACCGAGCA
ACTCCTGATATTGCTTGAACAAACCTACCCATGCATTGAGGTCGGAAGTACAGTTGTTGC
AGTGAACCATGGCTACAGGGCTGCCGTCTGGAGTAGTCACCATATCAATGACTTCGTAAG
GTTGGCTCAAGGCTTTCTCCAATACAATCATAGAGAAAGAAGATGTACCTGCACTGACGT
TACCTGTGCGCTGACGTACAGCGTTGGTAGCTACCATACCAGTACCTGCATCACCTTCTG
GAGGACAGAGTGGGGTGCCTGCCTGGAGTGTGCCTGATGGGTCGAGCTTCTTTGCACCTT
CCTCGGTCAATACGCCAGCATCTTCGCCTGCGTTCAGCACCTCAGGGAGAATGTCGAGAA
TCTTCCAGCCCAGGTTCTTAGGCTCGATGAGCTTATCGAACTTAGCTACCATCTCTGCAT
CGTAGTTGTTGGTGTTAGAGTCGATAGGGAGCATACCTGATGCATCGCCTACGCCCAAAA
CCTTCTTGCCTGTGAGCTGCCAGTGGATATAACCGGCGAGAGTGGTAAGGAAGTCAATCT
TGTTGATATGGTTCTCACCATTCAGGATAGCCTGATATACGTGAGAGATACTCCAACGCA
ATGGGATGTTGAAGTGGAAGAGTTCTGAAAGTTCAGCTGCAGCCTTGGCTGTATTGGTGT
TACGCCATGTGCGGAAAGGAACGAGAATGTTCTCATCCTTACCGAAAGCCATGTAGCCGT
GCATCATCGCAGAAATACCGATGGCAGCCAACTGCTTGATTTCGCAGTCGTACTCAGCCT
TCACGTTCTTGCGGAGGTCGGCATAACAATCCTGCAAACCTTTCCAGATTGTGTCGATGC
TGTAAGTCCAGAGACCATCAACCAACTGGTTTTCCCACTCAAAGCTACCCTGTGCGATAG
GGTTGTTGTCGGTGTCGATCAAGACAGCCTTGATTCTGGTAGAGCCAAACTCGATACCGA
GAATGGCCTTACCTGATTCTATAATAGTTTTTGCGCTCATTATTGATTCTTTCTTTAATG
TAAGGAACAAAGAGAAAAGCAATGGAATTCTTCACTCTTCGTTCTTCACTCTTCACTTAA
ATTATCTCAACGCCTTGTTGAGCATGTAGTAAATCTCGTTGTTGCGGAGCTGCTGCTTGA
AGCTGCTGATAGTTGTGTTCTTGTCGATGTTGACGAACTCAATACCGAGAATCTCGCAGA
AGTCTTCCCAGTACTCAGCAGTGATATCGTAAGAGAATGCACTGTGGTGAGTACCACCAG
CAAGGATCCAAGCACCTGCACCAATCTCGAAGGTTGGCTGTGGAACCCAGAGAGCTGAAG
CTACAGGGAGCTTAGGCATTGCCTTTGGCTCGATGCACTCTACCTCACTTGCGATGAGAC
GGAAACGGTTGCCGAGGTCAACTACAGTTGCCTTAACACCCTTACCTGTCTTAGATGTGA
ATACCAAACGGGCAGTCTGCTGCTTGCGGATACCGATGCCGAGGAAGTGAACCTCGAGCT
TTGGCTTGTCTGTTGCAATCAATGGGCATACCTCGAGCATGTGGCTCTGGAGGCTAGATG
TGCGGTCGGCAGCGAAGTTGAGTGTGTAGTCCTCAAGGAATGAACAACCCTTCTCCAAGC
CCTGGTTCATTACCCAGAGTGTGCGGTAGAGGCAAGCTGTCTTCCAGTCACCCTCAGCAC
CGAAACCATAACCCTCTGCCATCAGGCGCTGTGAAGCCAAACCAGGAATCTGGTCGAAAC
CGCAGAAGTTTGGATCGTCGATGTCAGCATCGCCGAGGTCATCGAAGTTGGTTGTGAATG
CTACTGCGTTCTCATCCTTCAATACGCGACGGAGAGCAATCTCAGCCTTAGCTGCGTTCT
TCACCTTCTCCCAATATACTTCCTCGCCAGACTCATCAATCTTGATGGTGTACTCCTTCT
TGTATTCCTCAACGAGAGCATCTGCTTCTGCATCAGTTACCTTCTTGTAGTACTCCATGA
GTGAAGATACTGGGTAGTAATCTACATGGTAACCCAAGCGCTGCTCGAACTCTACACGGT
CGCCATCTGTTACGGCAACGTTGTTCATGTTCATACCGAACATCAAGCAGCGTACGTTGT
GAGCATCAGCAACACCAGCAGCTACGCGAGCCCATGTTGCAATCTGCTTCTGAGCCTCTT
CGCTCTTCCAGTAACCTACAACTACCTTTCTAGGGATGCGCATACGGGTGCAGATGTGAC
CGAACTCGATGTCGCCGTGGGCTGACTGGTTGAGGTTCATGAAATCCATATCGATAGAAT
CCCAAGGGAGTTCTGCATTGTACTGAGTGTGGAAGTGGAGGAGAGGCTTCTCGAGAGCCT
GCAAGCCCTTGATCCACATCTTAGCTGGAGAGAAGGTGTGCATCCATGTGATGATACCTA
CGCACTTCTCATCGTTGTTGGCAGCCTTCATGACAGCCTCAACTTCTGCAGAAGAGTTAG
CTGTGCCCTTATAAACTACCTTGATTGGGATGATGCCACTGTTGTTCAGACCATCTACCA
TGTCCTTTGAGTGACCATCAACTATCTTAACTGTTTCGCCTCCGTAAAGAAGCTGTGCAC
CAGTTACAAACCATACCTCTAAATTTTCAAATGCTTTAATCATGATTGTTTGTTGTATTA
ATTGTTATTGTTAATGTGATTTAATATCTTTATTTGAAACACGCTTTAATTAGTGCTTTT
TCTGTCCGTAGTAAGCGTTAGGACCGTGCTTGCGGTTGAAGTGCTTCTCTACGAGCAATG
GGTTCATGGTGGTGTTTGGATTAACAGAGAATGAGATGAAAGCCATCTTTGCTACCTGTT
CAGCTACTACTGCGTGATAAACAGCCTGGTCAGCATCCTTACCCCATGTAAAAGGACCAT
GGTTCTTAACCAATACGCCAGGAGTATGAACTGGGTTGATGTTATCTTTCTTGAAACGGT
CAACGATGACAACACCTGTGTTGTGCTCATATTCTGCCATCATATCCTCTGTCATCGCAT
CAGTGCAAGGGATGCAATCGTGGAAGTAATCAGCATGAGTTGTACCAATATTAGGGATGT
CCAAGCCAGCCTGTGCCCAAGCGGTAGCATAAGTAGAGTGAGTATGAACTACGCCACCCA
ACTCTGGGAATGCGCGGTAGAGAACCAAGTGGGTTGGTGTATCAGATGATGGATTCAGAT
CGCCTTCTACTACCTTACCTGTTTCCAAGTCTACCACTACCATATCGCTAGCCTTCATGG
TGTCATAATCGACGCCTGATGGTTTGATGACAACCAGACCTTTCTCGCGGTCGATACCAC
TCACATTACCCCATGTAAAGAGCACGAGGTTGTGCTTAACGAGATCAAGGTTTGCCTTGA
ACACTTTTTCTTTtAATTCTTCTAACATAATATCTTTTGTTTTAAGTTGTTTATTCTATT
TCAAGTTGAACGATGGGTCTTCCTCGTATGCTTTCTTGTTGAAGCGGTAGAGGGCGGCGC
CTCGTTTCGAGTTGACTTTATCGATGAGTTCTGTTTTCTCGATGAAGTCGATATCCTTCA
CGCGTTTGCGGAAGTTGCGCTTATCAATCTCTTCGCCTATTACTGCCTCGAATACGTGCT
GAAGCTGTGTCAGCGTAAAGAGGTCTGGGAGGAGTTTGAAGCTTAATGGCTCATGATTGA
TGCGGCGGCGTATCTGTGCGATAGCGTTGCGGATCATGAGTTTGTGGTCTGAGTAAAGTT
CTGGAAGTTCGTTCAGACTAACCCATTCCAATCCGTGTTCTACACGGAGGCTGTCATCAT
AGTCTTTCACATTGATGAGAGTGCAATAGGCGATAGAGATAACTCGCTCACCTGGGTCAC
GGTCGATGCGGCCGAAAGCTCCTACTTGTCTTATATAGAGGTTTTTCATTCCAGTAAGTT
CCAGGATGACTCTGTTGGCAGCATCTTCGAGATTTTCTGTTGCGCCAACGAAACCACCAT
AGAGTGACCATTCGCCTCTTCCCGGGTCCATCTTGCGTTTGCCTATCAGTACCTGGAGGT
TACTACCGTCGAAACCGAAAATGATACAATCGACGGATACTAATACTTTGGAGTATTCAT
TATAAAACTGGGTCATGGTCTTTCTGCTGTTTTGATGTAATGATTCAATGTATGTATAGT
TGTGTTCTTTTGCTTGCTCTTCATAGAGCAGGTTCGAGAGGAAAATCAAGGAGTAAGAAG
GAGAAGAAAGGATCGCGGATTTTTTCAACAGAAACAGTTTTGTCTGATCTTTGAGAAAAT
TCCAGACTCCTCACTTCTTGCTCCTGACGTGAATAATATTTTACCAGAAGTATGCGTAGA
ATGCTGCGCAGAGGCCGATTACTACGAGGGTACCGATAATATCGAAGGCACTCCAACTCT
CACGGATAGACTTCTTGAAGTCTGATGTGAAGGTGATTGCCTCTACCTGCTCCTTGCTTG
GAGCTGGAGTGAAGCAGCTTACTACTACCATGAAGATGATGAGGAATACGAGCAACCAGC
ACTCGAATACGAGCCAGTTGGTCTGCCAGAACCATGCGGTGTAATCCCAGAATGCACCAT
CCATTGTAGCCTTACCTGTATCAGTGATGACGTTGGTAACGAGGCGGAGCATACCGATGA
GGAAACCTGTAATCATGGTATATTCACCTGACTTTGGAGTAATCTTCTTGAAGAAGATAC
CCATTGCAAATACAGCTACCATGGCTGGAGCCAAGAGTGACTGGATACCCTGGAGATAGT
TGTACAAAGTATCCATCTTCATCATGATTGGCAACCATGCGAAACCTAGAACCACAACTA
CTACGGTAGCGATACGGCCAACGAGTACGTAGTGAGCCTCAGACATGCCCTTCTTCAATG
GTTTGTAGAAGTCCTCGGTGAAGAGGGTAGCACAGCTATTGAAGAATGCTGCCAATGAAG
CAACGAGTGCGCAGATGAAACCGATGGTTACGATACCCTTGATACCTGCAGGAAGAACGG
TCTTTACCATGATGGCGAAGGCTGCATCAGTCTCGTTCATCTGGATGGCACCCTTCTGAG
CCAATGCGGCTGCAATCATACCTGGGATGAGGAACATGAAGCAAGGGAGTACCTTGAAGA
AACCGGCTGCGATAGTACCACGGCGGGCACGCTTCATAACCTCTACGTTGCTCTCGCCAG
GAACCTGACCGAGTACACGCTGAACGATGTGCTGGTCAGTACACCAGTACCAGAAACCGA
TGATGGTTGCACCGATAAATACTACGAAACCAGGATACTCCTGATACATAGAGTCACCTG
CCTCCCAGTGGAACATGTGAGTTGTACCATAACCATTGTTCAGCTTGCCGCAGTAATCCA
TCATGTCGGCCCAACCAGCAGCTATGCTGCCACCGCCAAGGGTAGAGAGACCGAGGAAGA
GTACGAGGAAAGAACCGATGACGAGGATAGGAGTTTGGATAGTTGACAATGTCATCACAC
CCTTCATACCACCGAATACGGTGAAGATGGTGGTGAGGATAATCAGACCGATGGCACCAA
CCCAGAAGTTCAAGCCCCAAAGATATTCAAAGAAGATACCACCTGTAAGGGCTGTAACGC
TCACCTTAGTAAGGATGTAAGCTACGAGGGTGATGATAGAGAGCCATGAACCTGTGCGCT
GGGTATAGCGGAACTTCAGGAAGTCTGGCATGGTGATGATCTTACCCATCTTGTTAATGA
GCAACTGGTAGAAAGGTACGAACAGCCAACCCAAGATGAGGATCATCCAGCCCTGCATCT
CCCAGTGTGCCATACCAACACCACTCTTGGCACCTGTACCAGCCAAACCAACGAGGTGCT
CAGAACCAATGTTGGCAGCAAAGATAGCCATACCGATTACATACCATGGCTCACCCTTAC
CGAAGAGGTAGGCAGAAGAGTCTTCACCTTTCTGAGCCTTTCTGTCTTTCACGATTGCGT
GCCAGACAGCCCAAATTACGCCGATAACACCAATGGCGAGTATAGCCCAATCAAGCCATA
CGAATTCTGTTGAATTCCAATTCATAATTACTATAAGATTGTTTGTTTATTATTATTTGT
TTATTCTTTTCTTTtATTGAATGCTTATTATGTTAGTTTCTTATCCAGCACATTtCGTTT
TtttttGTCATTGCGAAAACTTCTTGTTGGATGTTAGTTGTTCCGGCGGACTTTATCCGC
CGGTTCGCTGACTTTTAAACTAACTTACGCTTACTTTTTAACGCTGAATTTGTAAGCGAG
GTGAGAATAGTATTTCTCTCCTGGTTTCAATGTGGCATCTGTCCAATTCTTTACACCCTG
AGCAATCTTGGTTGGAGAATCAGGATATTTCTGGCTCTCGAAGCAAACGCTTACGTGTTT
AGGATACTTGATGCCATGCTTGCAGGCAATACCTGTGCCTTGGAAGTTACCGGTGTAAAC
CTGAATGCCTGGCTCGTTGGTAAATACTTCAAGAAGGATACCGCTCTTTGGTGAGTAGAG
GCTTGCGCAAACTGTTTTGTCATCGCCCTTACCATTCTTATATGTGTTCAAACACCAGTT
GTGGTCGTAACCTGTGGCATTCTTAATCTGATCAAAGTTATAATCAACCTTCTTGCCGAT
TTCTGCAGGTTTACGGAAATCCATAGGGGTTCCATCGACACTCTTGATTTCACCAGTTGG
GATGTAAAGTGAATCTGCAGGAGTGAACTTATCTGCATTGATGTACATTATCTGATCGAA
ACCTTCCTTAGATGGATCGCCATTCAAGTTGAAGTAACTGTGGTTGGTCATATTGACAAC
GGTCTCTTTGTCTGTTGTAGCGCCAAACTCGATGTCGAGTGTGTTGTCACTCTTGACTGT
ATATTTAGCTGTTGCTGTTACGTTGCCAGGGAAACCATTCTCGCCATCCTTCGCATTGAT
AATGAAGGTAACGGATGAGTCGTTCTTCTCTGTAATGTCGTAAACCTGGTTCAACCATCC
TGTAGCACCACCACCATGTAGGCAGTTGCCATTATCATTTGCCTTCAACTGGTATGTTGA
ACCAGCAAGTGAAAGTTTAGCATCCTTGATACGGTTGGCATAACGTCCTACAGAAGAACC
ATAGTCTGAAGGAGAGTTAAGGGTGTCAGCATACTGATGGATATTATCGTAACCAAGAAC
CACATCTGTTGGCTTTCCGTCCTTGTCTGGAACGGAAATGGAAACGACACGTCCACCATA
ATTGGTGAGGCAAACTTCCATGCCGTTTGCATTCTTGAGAGTTACTAACTCAGTCTTCTT
GCCCAATACTGTTGAATCGAAATCTGCTGGATTCAAACCAGATTGTGTGAGACTTGCATT
GCTGCTTGATGAACAAGCTGAGAGGGTAGCGATAGCCGCAAAACCAACTCCCATAAATAG
GGTCTTAAATGTACTCATTTTTAGGCTGTTTTTtATTGTCTATTCATTTTGGGTGTAAAA
TTaCAaTTTtATTTCGAATCTGCAAGCGTTTTCCCtAACTTTTTtCCTTCTAAAGTGTCT
TTTtAACACTATTTGTATGAAAACGCCTGTTTTTGTCTTATTTGGGACAAAAAAACTGCA
GTTAGCAATACTAACTGCAGTTCCTTTTTATATATAATGTATATATtAGCAAACCTTGTG
AGAACCCTCAGAGATTATTACAGGGTAAATCTCTGGAGCATGACCATATTTAGCTGTGAA
CTTAGCTGTAATGTCCTCAACGAACTTGTCGTATATATCGTCCTTTACCAGGTTGATGGT
GCAGCCACCGAAGCCACCGCCCATGATACGGCTACCAGTAACACCATTCTCCTTAGCAAC
ATCGTTTAAGAAGTCGAGTTCCTCGCAGCTTACCTCGTATTCCTTGCTCAAGCCGTAGTG
AGTCTCGTACATCTTCTGACCTACTGTCTCATAGTCGCCCTTCTCAAGAGCATCGCAGAC
AGCCAAAACGCGGTCCTTCTCGCCCAATACGAAGTGAGCGCGGCTGTAATCCTCTTCGCC
TACCTCAGCGCGAACCTCTTCCAACTGCTCCCATGTGCAATCACGGAGAGTTTCGAACTT
AGCTTCTGGGTGCTTTGCTGCAATGTGCTTAACAACATTTTCGCAAGAGTTGCGGCGGTC
GTTGTATGGAGAACCTGCCAACTCGTGCTTTACCTTAGAGTTTACCAGGCAGAGTTTATA
GCCCTTAGGCTCGAATGGGAAGTATTCAAATTCGCGGCTGTTGCAATCGAGGCGCATCAA
CTTACCTTCCTTGCCGAAAACAGAAGCAAACTGGTCCATGATACCGCAGTTAACACCTAC
ATACTTGTGCTCAGTAGCCTGACCAGCGAGAACGAGATCCCATTTAGAAACCTTGTTGTC
ACCAAAGAGGTCGTTCAAAGCAAAAGCAAAACAGCTTTCAAGAGCAGCAGAAGAAGACAT
ACCTGCACCGAGAGGCACATCACCATAGAATGCTGCATTGAAACCCTTTACGTCAACGCC
CAATGCCTTCATCTCCTGGCAAACACCATAGATGTAACGTGCCCATGAAGCGCGTGGACC
TTCAGGATCATTAACCTTGAATTCTACACGGTCCTTCAAGTCGATAGAGTAGAGCATGAC
GGTATCTGTTCCGTTAGGACGTATTTCTGCCATGATACCCTTATCTACTGCACCAGGGAA
AACAAATCCACCATTATAATCGGTATGCTCGCCAATCAGGTTAATACGACCTGGTGACAT
GTAGATGTTACCTGTTTTACCATCGAAATGCTTGATGAAGCGGCTTCTTACTTTTtCAAT
ATCCATAATTAGTTAAGTTTTTGTTGTGTTGTTACTAAAGATTTGATTATATGATTTAGC
CCCAAGACTATATAAGCCTTAGGGCTAATTTATTTCGTGTTATTAATCAACAGGAATATC
CTTGTTGATGTTCTTGCAGCCAGCTACAGAATAGAAGAACATGTATGCCATACAGATGAG
AGGCACAATGTAACTAGCCATATAGCCAGCATTGTCTGCGATGAAGTTCTGTACCAATGG
CATCAATCCGCCACCTACTACCATCATCATGAAGATACCTGAAGCCTGGGCTGTATACTT
GCCAAGACCCTCAGTAGCAAGGTTGAAGATAGAAGACCACATGATAGAAGTGCAGAGACC
GCAGAGTACCAGGAACATGGCTGCGATAGGCACTGTTACCATCTGGAATGATGTACCTGT
AAATACAGGCATTTCTACTGTTGTTGACTTGCCGAGAAGTACGGCGAGGACGATAAAGAT
CATACCTGCACCATTGGCAATCATCATCATCATGCGGCTAGATACCTTGTCAGCAATAAA
ACTGGAACAAAGACGACCAACCAGCATCAGGAGCCAATATGTACCTGCAACGAAACCACC
GATAGCTGCTGCATTTGCCAAGGCTGTACCATTGATGAAACCACCACCATTTGCTGTTGT
ATCAGAAATGTAGAAGTTCAATGTTCCAGGAATGCCTACCTCAACACCTACATAAACGAA
GATTGCGATAACGCCGAGGTTGAAGTGACGGAAAGCCCATGGTGAATGCTCGAATACAGT
CTTGTCTGTAGTCTTACCCATCTCTGGATCCTGGATAGGGATGAAGTTCAAGATAACGAA
TGCTGCTGCGAATACGGCAAGGGCAATGTAAAGCACGAGGTTCACATCTACCATTTTGGT
ATTAGCAGTAACAGTACCGATAAGGGCACCTACGAGCATTGGGGTTAAAGTTCCGGATAA
ACTGTTCAATGTACCACCTATGAGGTTCAACTGGTTACCGCGGTTACCACCACCACCGAT
GAGGTTCAACATTGGGTTTACAACAGTATTCAAAATACAAACTGCGAAACCTGAGATGAA
CGCACCGAAGAGGTAAACGGCGAAGCCTGAGATGTCGGCACCGAACTTACCTGAAAGGAA
CTGGATGAGCACGCCTACGAATCCGGTAGCGATACCGGTGAGGGCGGTCTTCTTGTAACC
GATCTTGGTGAGCAACTTACCTGCAGGGATACCCATGAAGAGGTAAGCCAAGAAGTTCAT
GGCGTTACCCAACATACCGATCATGTTAGCACTTCCGCTGTCAGCGAATACATTTTTCCA
AATAACTCCGATAGGAGCAGCCAAATTCGTTACGAACGAAATCATGGCGTAGAGGAACAT
CATCGTGATAATGGCGATGATATTGCCATTTTTACTTTGGTTTtCCATTTTTTTTGATAG
TTGATATTGTTATTTGTTATTATTATTTGCGAAAAGCTTGTTTATACTCTTTTTGAAGAG
GTTATTGATTCTCTTTTATGGTAAAGAGGTTGTTTCTTCTTTAAAGACGTTAAGACTTCT
CTTTAAGATTGTTGTCGCGCTGGATGGGTTTTGTCATTCAAGCGCGAAAATGGAGCAAGT
GCTGTTTAGAGTACCTGCTCCATGATTTATTCTGATTTATTTGTCAATTCCAAACTTATA
GATTGTCTTCTGGATGTATGTTTCACCCGGATTTAATCTGCAACTTGGGAAATAGGTGTG
ATTTGGAGTGTCTGGGAACTTCTGTGCCTCGAAGCAGACTGCACTGCGACGTGGGAATGT
TGCACCAAACTGTCCTGAGATACCTGCAAGGAAATTACCTGTGTACATCTGCAAACCTGG
TTCTGTGGTATAAACCTCCATGGTACGGCAGCTTACAGGGTCTTTTATACGGGCAGCGAA
ACTCAACTCACCTTCTTCTGTCTTGTTCAATACATAGTTGTGGTCATAGCCCTGACCATT
CTTGATCTGCTCGTTGTCTGCATTGATGTCCTGACCAATTGGCTTTGGTGTACGGAAATC
GAATGGTGTGCCCTCAACCTTCAAAATCTCACCTGTAGGGATAGAATACTTATCGATAGG
GAGATAGTAGTTTGCGTTCACCTCACAGATGATATTGTCAACTGTTGGGGTAGGATTAGC
AATACCCTGGATTGAGAAGAAAGCGTGATGTGTCAGGTTGCAGATGGTTGTCTTGTTGGT
TGTAGCCTGATACTTGATAACGAACTCATTGTCGTCGGTCAATGTGTAAGCTACCCAAAC
TGTCAACTCACCAGTGAAGCCTTCTTCACCATAAGGGCTCGTGTATTTCAATACGACAGC
GCTATCACTCATGCGGGTTGCATCCCAAACTTTGGTGTGGAAACCTGTAGGTCCACCATG
CAGGTGGTTGGGACCATCGTTGCATGCTAATTGATACTCCTTGCCGTGAAGTATGAACTT
GCCTTCTTTAATACGGTTGCCATAACGACCGATGAGCACACTCAAGAATGGCTCTGGCGA
GTTGATGACGTCCTGTATGTTGTCATGGCCTTGGATGAGGTTGGCATAGTTGCCATCCTT
GTCTGGCATCATGATGGCTACGACTGCTCCACCATAGTTAGTCACTGCAACTTCGTTGCC
TTGCTTGTTTCTTAACACGAAGAGATCAGTCTTCTTGCCATTCACTGTGGTCTGAAAATC
TTCTCTTTTCAAACCACACTTATTTGCTGGTTCTGTATTCATAATATCTCACTTTTTTTA
GTTACCTTACTTTGGTTTAAGTAATGTACTGCtGAGTATTaCAAAtATTTtATGAACTTT
TtGaTTtAAAAAaTCCTAAAACGATTCTGATAGCAAATCGGCAACGACGTAACTAGATCC
GCCAATAAAGATAAAATCATCTTTTTTTGCGTTTGCTTTTGCTTTGTTAAATGCCTGTGC
GATAGTTTGATAGCATGTTCCGTTTAAGCCGTGCTTTTGTGAGTATCCGTATAATTTGTC
TACAGGAATCGCTCTTTTGGTTGATGGCTGTGTCCAATAGAAAATCGTGCTTTCTTTTGG
CAACTTTTCTAATAGTCCCATTACATGCTCTACATCTTTGTCGTCAACCATTCCGAAGAC
AATATGTTTCGTATCGGCTTTGACGGATGCAATCTGAGGTTCCAGATACTCCCATCCGGC
AAGGTTATGTCCCGTATCACAGATGGTGAGAGGGTGCTCGTTGAGTTTTTCCCATCTGCC
ACGTAAGCCTGTCAGCTCGCATACATGTTCGAAGCCGATTTTTATGCTTTCATCTTTGAT
TTCTATTCCTTCTTCCTTCAGGCATTCTACGGCTGCGGATATGGTGCAGAAGTTCTTTTT
CTGATAGTTGCCTTTCAGTTCGAAGTTCATGTCTGCGTCAGTTGCATGTGCAAAATGGAT
AGGAGAATTCTGCTCATGGGCTTTCTTGATGAACACAGGTTGGGTCTCTTCGTTCCATTC
GCCAATAACGACAGGTATCTGTGGCTTGATGATACCCGCCTTTTCGCCTGCAATCTCGCC
GAGTGTATTCCCGAGGAATTGGGTGTGGTCAAAACTGATGTTCGTGATAACGGATAGGAT
AGGAGTGATGATGTTGGTACTATCCAGTCTTCCTCCCAATCCAACTTCGATGACGGCAAA
GTCTACCTTTTGTTCTGCAAAATACTGAAATGCCATCATGGTGGTCAGTTCAAAGAACGA
AGGATGTAGCGGTTCGAAGAATTTCCGGTTGTTTTCTACAAAGTCGATTACATACTCTTC
GCTTACCATCTCACCATTTACGCGAATGCGTTCTCTGAAATCTACAAGATGTGGAGATGT
GAACAGACCGACCTTATAGCCCTGGCTCTGCAGGATTGCAGCAAGTGTATGGGATGATGA
ACCTTTTCCGTTGGTTCCTGCAATATGGATACATTTATATTGGTTATGAGGATGTCCGAA
GTGTTCATCCATTTTATACATCGTATCAAGCCCAGGTTTGTATGCCTTGGCTCCAATCTT
TTCAAAAACCGGCGTGCTGGTGAAAAGATATTCAACAGTTTCTTGATAATTCATGTTATA
CCTTATTATATATACAGATAATCCCCGAAAAGAGCGAACCGTTCTTTCGAAGATAGTTCG
CCCTCTTCGGGGATTGCTCTTTACAGTTTATTTTTTAAAGAGATTCTTGAAACTTTCAAA
GAGAGATTTCTTCTCTGCATTATCTGCTTTGAAATTATCGCATTCCTTGAATTTCACAAC
AAGATTCTTTTCTTCTTTGGTCAGAGATGTAGGGATGAAAACGGTAATATTGACGATAAT
ATCACCACGGCCATAACCATATCCCTTAATAGCCGGCATACCTTTGCCACGCAAACGAAT
CTGTTTGCCTGGTTGTGTGCCTGGTTCTATTTTGATCTTCGTCTTACCATCCAAGGTAGG
GACTTCTACCTCGCCACCCAAAGTGGCAGTTGCAAAGTCAAGAACAAGATTATGGTATAA
GTCCTGACCAACACGCTCGAAATCATCGTTCTTTTCTACGCTTACCATTACCTGTAGGTT
TCCGTAGAGACCATTGTGCTTGCCTTGGTTACCCTTTCCTTCAACGGTAACAACCATATC
GTTGTCGACACCTGCAGGGATATTGATTTCTACGAGTTCCTCGCCCTTCACGATTCCGTC
GCCACCGCATTCCTTACATTTGTTTTTAATGATAGTTCCCTCACCGCCACACTTTGTACA
TGCAGCCTGAGTTTGCATCATGCCGAACATGCTGCGCACCGTTTTTAAGACATAGCCGCT
TCCATGACATTCCGGACATGTTTCTGGCTGGGCACCACCTTCGCAACCTGTTCCGTGACA
TGCAGAGCAAGTTACATCCTTGCGAATCTTGAAGCGCTTGGTAACACCTGTTGCTGCCTC
TTGGAGAGTCAGTTTTACTCTTACGCGAAGGTCGCCACCCTGGTAAACCCGCTTCTGTGA
GCCGCCACCGAAACCGCCGCCACCAAAGCCGCTGAAACCGCCGTGTCCGCCAAAGATATC
TCCAAACATAGAGAAGATGTCGTTCATGTCCATGCTGGCACCACCGCCGAATCCGCCGAA
TCCACCTTGTGGCCCGTCGAAACCAAACTGGTCATACTGCTGGCGCTTCTGGGCATCGTG
GAGAACTTCGTAAGCTTCGGCAGCTTCCTTGAATTTCTCTTCCGCCTCTTTGTTGCCAGG
GTTGCGGTCTGGATGATACTTAATGGCTATCTTTCGATACGCCTTCTTTATTTCGTCTTC
TGATGCCGACTTGTCTACGCCCAGCACCTCATAATAGTCTCTCTTAGCCATTTGCTTATT
TCAAATATTGAATTTTCTTGCAGAATTCTAATGGAATGTTCTGGATTTTGAAAAATAATT
CTTGATATTTCTTTCTTACTGACCTACAGCTACCTTGGCATGGCGAATCACCTTGTCGTT
CATCGTATAACCTGTCTGGACGCAGTCAATGATCTTTCCCTTCTTGTCATCGCCCATTCC
CGGAACCATAGCAATAGCCTCGTGGAAATCTACATCGAAATCCTTGTCGTTGGTTTCAAT
CTTCTTAACGCCAAGACCTTCGAGTGTCTTTACGAACTTGTTGAAAATCATCTGGACACC
TTCCTTGATAGCCTTAGGGTCTTCGCTCTTGTCAGCGATGGCACGCTCAAAGTCGTCGAG
AATAGGCAGAATAGCAGCTACAGTCTTCTCGCCGCCATTCAAAATCAGTTCTGCTTTCTC
TTTGAGGGTACGCTTGCGGTAATTCTCAAACTCAGCAGTCTTATAGAGCAACTGTTTCTT
GAGTTCCTCTACCTCTTGCTGTGCTTTTGTTAAAGGATCAATCTCTTCTGCCTTCTTGTC
AGCAGCGTCTGTATTGTTGTCACCTTCTTCTGCCTTGTTGTCAGTATTCTGATTTTCCTC
AGTATTTTCATTTTGAGTTGTCTGCTCATTATTTTCATTCTGAACAGTCTCCTGAACGTT
TCCGTCCTCTATATTGATTTCTTTTTCTTTTGACATAGTCTTAAATTTTTTAAACaTGAT
AATTCTTGTTATTGGTTGTTTGACAAAAAGTGTGCCAACCCGATTCTCATCGAATTGGCA
CTATTAAATTATAAGATAATTTGTGGTTGCTGTTTAAAACAGCAGAATAACTTTCTGTTT
AGAATCCGTACATCTTAGCCTTCTGCTCCTTGATAGCTTCATCGTAGATATACTCATCAT
AAGACATGAGCTTGTCGATGGTGCCTGATGGAGTGAGCTCGATGATGCGGTTTGCCACGG
TGTTGATGAATTCGTGGTCGTGGCTAGAGAAGAGGATATTGCCCTTGAAACCTACCAGGT
TGTTGTTGAATGCCTGAATACTCTCCAGGTCCAAGTGGTTGGTTGGTGTATCAAGAATCA
GGCAGTTGGCGTTCTGCAACTGCATGCGTGCAATCATACATCTCATCTTCTCACCTCCGG
AGAGGACATTTACCTTCTTCAGTACTTCTTCGCCGCTGAAGAGCATTCTTCCGAGGTAGC
CCTTCATGGCAACTTCGTTACCTGGACCATACTGGCTCAACCAGTCTACCAGGTTCTTGT
CGCTCTGGAAGAATTCTGTATTATCGAGTGGGAGATAAGCTGTTGTGATAGTAACACCCC
ACTTGTAGTCACCTGCGTCAGCCTTTCGGTTGCCGTTGATGATTTCGAAGAGTGCGGTCA
TCGCCTTAGGGTTGTGAGAGAGGAATACTACCTTCTCGCCCTTTTCTATGTTGAAGTTTA
CATTGTCGAAGAGCACTGTTCCGTCTTCGTCGCATGCTTTCAGTCCCTCTACCTCCAGAA
TCTGGTTACCTGGCTCACGGTCCATCTGGAAGATGATGCCTGGGTATTTACGGCTTGAAG
GACGGATTTCTTCAACGTTCAGTTTCTCCAGCATCTTCTTGCGGGATGTTGTCTGCTTAC
TCTTGGCAACGTTAGCTGAGAATCGGCGGATGAATTCTTCCAACTGCTTCTTCTTCTCTT
CAGCCTTCATCTTCTGGTTCTGAGCCTGGCGGAGAGCCAACTGAGAACTCTCATACCAGA
AAGAGTAGTTACCTGCAAACATCGTAATCTTACCGAAGTCGATATCTACGGTCTGGGTAC
TTACAGCATCGAGGAAGTGACGGTCGTGAGATACTACGAGTACGGTCTGTTCAATGTTGC
TGAGATAGTCTTCCAGCCACTCAACAGTGTCGAGGTCGAGGTCGTTGGTAGGCTCATCGA
GAAGGAGGTTGTCTGGGTTGCCGAAGAGTGCCTTTGCCAGCATCACGCGCACCTTCTCTG
TATTAGAGAGATCTCCAACGAGTTTGTCGTGGCGGTCTTCCTTTACGCCGAGGTTCTGCA
GAAGTTGTGCGGCATTGCTTTCAGCCTCCCAACCATTCATTTCTGCAAACTTGAGCTCCA
GCTCAGCAGCGAGGTTACCATCTTCTTCTGTCATCTCTGGCTTAGCATAGAGGCGCTCGC
GCTCCTTCATGTTTTCCCATAATGGCTGATGGCCCATCAGGACGGTATCCATCACGCGGA
AATCGTCATATTTGAAGTGGTCCTGTTCCAAGACAGAAAGGCGCTCGCCTGGTCCCATTT
CTACTGTACCCTTGTTTGGTTCAAGGTCGCCGCTGATAGCGCGGAGGAAAGTAGATTTTC
CGGCGCCGTTAGCACCGATGATACCATAAATATTACCATGAGTGAACTTGAGGTTTACAT
CCTTGTAAAGCACTCTCTTTCCGAATTGGATCGCAAGATTTTGTACTGTAATCATTATTT
GTTCCTAAATATCTTTTATTCTGATTATAtCTTTAATTCaGCTGCAAAATtACAAAAAAa
TATTtGAAaCaCAaTGATTTATTGGCAAAAGTTACtAATTTTtaGTTAAAAACATGGTGG
CTTTTtGTTATTTTGCAGAAAAGTCTTACTTTTGTAGGCTGAAACGGAGAAAATGCAGCA
TTGATTCTGTGTTTTTCATGTTAAGAAAATGATATCGATAACAATATGAGACAACAAAAT
AGAAAAGGAAATTTTAATAAGCATACCAATAATGCTTATGGCTACGGAAACCCAAATGAA
TATGAGCATTACAAGGTAGAAAAACCTGCTCCGTTGCTGGAATGGCTGATGGAGAATGTG
AAGGGACCTAGCAAGACTAAGGTGAAGCAGACTCTGCAGGGTAGGGGAATCAAGGTAAAT
GGCAAAACCATTACCCAGTTTGATTATGCCCTGAAGCCGGGTATGAAGGTGAGTGTGAGC
AAGACAAAGAAGAATCAGGAGGTATTTAAAAGCAGATACCTTAAGATTGTTTATGAAGAC
AGATATCTGATTGTTGTCGAGAAAAACATTGGTATATTGAGTATGGCAGCCGGTCATTCT
ACTTTGAATGTGAAAACGGTGCTTGATGATTATTTTCATAAGACTCGCCAGAACTGCCAG
GCGCATGTAGTCCACCGACTGGATCGTGATACTTCGGGCTTGATGATTTATGCCAAGGAT
AAGCAGACGGAGTTGGCTTTGGAGGATGATTGGCATCATAATGTGTACGACCGTAGATAT
GTGGCTCTGGTTTCCGGAGAGATGGAAGAAGATGAAGGTACCGTTGCCAACTGGCTGAAA
GATAACAAGGCTTATATTACTTACAGCAGTGATACGGATAATGGCGGCAAGTATGCTGTT
ACCCATTTCCATACATTAGAGCGTACAACGGCTCATTCTCTGGTGGAGTTCAAACTCGAA
ACGGGCCGTAAGAATCAGATTCGTGTTCATACGGCTGATATGGGGCATCCGGTGTGTGGT
GACATCAAGTATGGTAATGGTGATGATCCATGCCAGCGCTTGTGCCTGCATGCCTATGTG
CTGTGTTTCTATCATCCCGTAACGCATCAGCCTATGGAATTTGAAACTCCGATACCGGCT
GAATTCCGCAGGGCATTAAAGAATGACCGTTAATAGGGTGATGAATACTGATTGGTAGTT
TATACTATATAATAATGTGATATGAATGATTTTGGATATTATGCGCTGGTATTGGTAGTC
CTTGTTGTAGGACTGTTTGTCTTAAAGAAGGTGGCTACCTGTATGATTAAAGCAATGGTA
GCTGTTGTTATGATAGCCGTGCTGGCAGTTCTTTACTGGCTCTTCTGTTGATAGTAGAGT
TGTATGATGATGACGGGATGAGATTTTAGATATTTTTGATTGGTAAATTGGTTGCGGTTG
TCCGGGTGTAAACTTTGGATGGCTGCAACTTTTTTtATaTTGATATTTAAaGAGGTATAA
AGTGATATTTAAAGGTGATATTAAATGGTAGGGAGAAATATAAAACAAAAAaGAGCATTT
CTGTTAAGAAATGCTCTTTTTGTACACCCTTAGGGATTCGAACCCTAGACCCACTGATTA
AGAGTCAGTTGCTCTACCAACTGAGCTAAGGGTGCAACTGTTTGTTGGTGACTCCGCAAG
GATTCAAACCTTGAACCTCTTGATCCGTAGTCAAGTGCTCTATTCAGTTGAGCTACGGAG
CCAAAACCGTTTGTTTCAGTGAAGCTTTGATAGGAGAGTGACTCCGCAAGGATTCAAACC
TTGAACCTCTTGATCCGTAGTCAAGTGCTCTATTCAGTTGAGCTACGGAGCCAATTCTTA
TCTTTTGTACACCCTTAGGGATTCGAACCCTAGACCCACTGATTAAGAGTCAGTTGCTCT
ACCAACTGAGCTAAGGGTGCAGCATTTAAAAGCCTCATTTCTGAATTGCGAGTGCAAAGG
TACTACTATTTTTTGATTCCACCAAATTTTTTCGCAACTTTTTtCGAAAAAAATCAATTT
TTCTTCATCTTGAAGGTTCCTAATGTATGTCTATACCCCTTCTTGTTGATGCTTACCACG
CGGTAGATACCCTCCTTTAAGTTTCTAACATCTAGCGTGTTATCTTTTGCATGGAGGTGC
AGAATATCGCATCCTTGCAGGGTTTCGACCATCAGAACGTCAAAAACGAGATTTTTTGTG
GTTTCTGCTAGATATACCTTCTTTCCGTCACATTTGAGTAATTTCGCAGCTCCTGTGCTT
TGGGCAAAAAGTGGATTTTCTTCCTCTTTTTCTTGGGTTGGCTGACTTTCTATGCCATAT
CCGTCCATTGAAGTTACGGCAACAAACAGATGTTTTGCATCAGAATTTTCTATTTTGAAC
GAATTTCCTATGATTCGTGCGGCAACCAGGTTGCGTGCATCGGTGATGTCTACCGGATAT
TTCTTGCTCGCGTATACATTATTATATATATAAGGGGTTGCGATTTTAGTGCCATCCGTA
TAGTTTGAAGGATTGCTCCAGGAAACTGATACCTTGTTATCGGTGGTGATTACCGATAAT
TGTTGTGGCTGTTCTGGTTGGTTCTTGCTTGCCCAAGTCATCGGCGGAACCAATGATGGG
TATGGATTGAAACGTTGGGTAAAGTCGAGGATACCCTGTTTGTTGTCCAGGAGGAACTTG
TTTCTGAAGAATGCATATCCCATTCCGAGGTTTCGGATATGATACATTTCTGCCGTCACG
TCATTGATGTTCCACTTTCCTTCTTTCGGATCGAGAAAGTAGATGCCCAGTCCTGGAACC
ACAATCTTGCCATGGCTCTGTTCCTGCCAGTCGATGGCAAACGGATAGAAGTGTTCGTTC
TTGAAATACATCATAGGGAAGAGCTCGTCCATCAGACCGCTCTTGAGCCAGCCCTGTGCA
TCCTGGCAGACCTTCGTGTATGCATTCCAGCCAAAACTTCGGTATCTGCTCAGGTCATCA
TACTTTCCTACAGGTGAGCAGCTCATCTTTACCCAAGGTTTTTCAGCCTTCACTGCATCG
TGAATCTTTCTTACGATGTTGGTGATATACCGGCGTCCCTGTTCCCGGCTCACTTTAATG
TTCCAGGTTTCAGGGTAACGGATGTAGTCGAGGTGAATACCGTCTACATTATATTTATGT
GTAATTTCCCTGCAGATGTTTGCTAGATAATCACCAGTCCGACTGTTTTCCGGATCCATG
TATCCGTCGGCTCCAATCTTCTTGATGAGTTTCGGCATCTTCTGTCTGAGGGTTTTGCAG
CCGAGTGCGTTCCATTTTCCTACAGGGATGGTTACCACCCAGGCATGCAGTTCCATACCG
CGCTTATGGCATTCGTCGATGGCAAACTGCAGGGCATCATAGCCCGGACTTCTGCCCGGA
AATCCTGACAGACATCCATCCCAAGGTTCGTATGCCGACGGATAAATCATGGTACCTCTT
ACGCGAGTCTGTATCAGTACAGTGTTGATTTTAGCTTGCTGTAACCGGTCCAGTATATCC
GTCAGTTCCTTTTTCTGCTTTTCGGCAGAATAAGAAGACTGGGCATAAGAGTGTGGCCAG
TCGATACCTCCTATGGTTGTCAGCCATACAGCTCTTACTTCATGTTTCGGCACCTGGTTA
TTGAACACGATACTCTGGGATTTTGCGGCCAAAACAGAGCATAAAACGaTAAAAAATaTC
TTAAATCTCTTCATAATCTTACAATTTGgCAaCAAAGATAAAATATTAAAATAAAGTGCA
TTTTGCACCGAAAaGaGAGAAAATTTTAaGCAATAAAaGAAAAaTGGTCAGTTTCGTTAT
TAGTTTGGTTGCCCTTGTATTGGGTTACCTTCTTTATGGAAAGTTTGTGGCGCATGTGTT
CGGTCCTGATGACCGCCCTACGCCTGCAGTGACCAAAGCCGATGGGGTCGACTTTATGGT
ACTGCCTAGTTGGAAGATCTTCATGATTCAGTTCCTCAACATTGCAGGAACGGGTCCTAT
CTTCGGTGCCATTATGGGTGCCTGGTACGGACCGGTGGCTTATCTGTGGATTATCTTCGG
GTGTATCTTCGCAGGAGCCATGCATGATTACATGAGCGGTATGCTCAGTATCCGTAACGG
TGGAGCTGGTTTGCCGGAATTGGTAGGTAAGTATTTGGGTGGACGCACCAAGAAAGTGAT
GTTGGTCTTTTCGGTACTTTTGCTGATGATGGTGGGAGCTGTGTTTGTATACAGTCCGGC
TATCATTATGAGTGGCATTTGTAATACGGATGCATTCTGGGGCAGCCAGATGTTTTGGAT
TGTGGTGATTTTCGTTTATTACGTCATTGCTACATTACTGCCTATCGATAAGGTTATCGG
AAAGATTTATCCGCTCTTTGCCTTCTCGCTTCTCTTTATGGCGGGTGCTCTGATGATAGT
TCTCTTTGTGAAGTGGCCTTCATTGCCTGAACTCTGGAGCAATTTGCAGAGTTGCAATCT
CAATGAGAATCCGGCTTGGTTGGGAACGGAGTCTTTTGTACAGAAGAGTCCGATTTTCCC
TTGCCTCTTTATCACGATAGCCTGTGGTGCCATCAGTGGTTTCCATGCTACGCAGAGTCC
GCTCATGGCCCGATGCATGAAGAATGAGAAGATGGGACGCCCTATTTTCTATGGTGCCAT
GATTACAGAAGGTGTTGTTGCCTTGATATGGGCTACGGTTTCCATGTATTTCTTCTACTA
TGGTGGATGGCGTGAATGCGTAAGTCCTGAGGCGGCTCAGCAGTTTATTGCTCAGTTTGA
TGGCGGCAAGTCGCTTATCCAGAACTTCGATGCGCCTACCGTTGTGAAGATAGTATGTTC
CAGCTGGTTGGGTGTGGCTGGTGGAATCCTGGCTCTGCTGGGTGTTGTTGCAGCGCCTAT
TACCAGTGGCGATACGGCTTTGAGAAGTGCCCGTCTGATTATCGCTGAGTTTATCGGTTT
GGAGCAGCGCTCAATGCGCAAGCGTCTTTATATCTGCGCTCCGTTGTTTGCTCTTACGGT
GGGCATTCTGGTTTGGCAGATGGAGAATCCTGATGGTTTCAATATCATCTGGCAGTATTT
CGGCTGGGCTAACCAGACGCTTTCTGTGTTCACTCTCTGGACATTGACGGTTTATCTGGT
ACAGCAGAAGAAGCCTTTTGTGATGACGCTGGTTCCTGCCTTGTTTATGACCGTGATATG
TTCAACCTTCCTGCTCATTTCGCCAACAGCTTTGGCTTTGGGTGAGAGCCTGGCTTATAC
GGGCAGTGTCATCATTCTGGTGATTGCCTTGGTATGGTTCCTGGGTTGGTATCGCAGTTA
TCAGAAGAAACAATAGATTTATATATAAGTATTAATCAATATACGTGAATTTATATGATA
CGAATGAAAAAAaTAGCTATTGCAGCATTGGCACTTGTCGTTTCGACAACTGCCCATGCT
CAGTTTGAAAGTGGAAAACAGTATATAGGTGCGTCGATGACGGGCTTAAACTTGAGTTAT
AATGGCTCTCAGGACCTCAATCTCGGTATTCAGGCTAAGGCAGGATACTTCGTAGAAGAC
GACTGGATGCTGTTGGGGCAGGTAGAATATAATCATTCTGGTCTTGAAGGCGTGAAGGAT
TATTTCTCTGTCGGTGCCCAGGCACGTTATTATATCGAGCAGAATGGTCTGTATCTGGGT
GGCGGCGTAAAGTTGGCTCATTCCGGAGGTTATAATGATTTCATGCCAGGGGTAGAGGTA
GGTTATGCTTTCTTCCTCGGCAAGTCGGTTACCCTCGAGCCAGCTATCTACTACGATCAG
AGTTTCAAGAAGCATGTAGATTATTCTACCGTAGGTTTGAAACTGGGTATTGGTATTTAT
CTCTAAACTGCTAAGATGCAACAACAGTTTTCTTCGACTTTGTTGGAAAAGGCAGTGGCG
GAGTTTTCTAAATTGCCAGGTATAGGGCGCAAAACAGCTTTGCGCCTTGTACTTTTTATG
CTCAAGCGTAAGAGTGAGGATGTGGAACTCTTTGCTGATACCATTTCCAGGATGCGGCGT
GAAGTGAAATACTGCAGAGTTTGTCATAATATCAGCGATACTGATGTCTGTCCGATCTGT
TCTGATTCCCGGCGCGATGCTTCTACCATCTGTGTTGTCGAGAATGTGCAGGATGTACTG
GCGATAGAAAACACGCAGCAGTTTCACGGACTCTATCATGTCTTGGGCGGCATCATTTCG
CCGATGGATGGTATTGGTCCTTCGGATATAGAGATAGAATCGCTGGTTCAGCGTGTGGCT
GAAGGTGGGGTGAAGGAGGTGATTTTTGCTCTCAGCAGTACGATGGAGGGTGATACTACC
AACTTCTATATCTCCCGTAAACTTGCTGATTATCCTGTTAAACTCTCTGTTATCGCCCGT
GGTATCTCAGTGGGTGATGAATTGGAGTATACAGATGAGGTTACCCTCGGACGGAGTATT
CTGAACAGAACTCCATTTGGACAATAACAAAAGACAACAAAATGAAAATCAAACAAGTAC
AACGAATATTGATGACCAATTTTCTCTTTGTCCTGTTGGTAGGATTCCTGCTGGTCTTGC
TCTATGAGACAGAAATTCTGGAACCTACTAATCTGGCAGGTGATGTCACGTTGGTCTATG
TGATTACCGTAGCGATGGAGTTTCTTACCATTGCCGTTATTCCTTTGGCGCTCAAACTCT
TCAGTTTCAAGGCCATTCACCGTCAGTTGGTAACCCGTAAGGGAGATGCACTTCTTCCTC
TGGGCACTGCCCGTCTGAATATGCTCTGCTTGCCAATGCTGATCAATACGTTTATGTATT
ATCAGACGATGGCGCCTGCTTTTGGATATATGGCTATCATCCTTTTTCTCTGTCTCTTCT
TTGTTTATCCTTCTGTCGGAAGATGTGAAGAAGAAACAACAGAGGCGGAAGGTTAAACTC
TCAGTATCTAATATTTGATATTCGATATGAAACTCAGTATTGTCATAGTAAGCTATAATG
TGAAGTACTATCTTGCCCAGTGTCTGCGTTCGGTAGAGAAAGCTATCGGCGTGTTGGAGT
GTGGGCAGCAGGGTGATGCAAATGGCGATACGGCAGAGATTATCGTGGTTGATAATCATT
CTCAGGATGGAACGGTGGAATATCTCGAACATTGTTTCCCGGCTTCCCGATATCCTAATC
TCCATGTTGTAGCCTGTACGCATAATAACGGATTTGCCCGTGCCAACAATCTTGCTATCC
GCAAGAGCGAGAGTGATTTGGTTCTTTTGCTGAATCCGGATACCATTATCGGTGAGCATG
TTCTCAAGGATGCTGTCAGTTTTATGCATTCTCATCCTGATGCCGGTGCTCTGGGTGTAA
GGATGTTGGGAGCCAATGGCAAACCAGCTCCTGAGAGTAGGAGAGGATTGCCTTCTCCGA
TGGTGGCTTTCTATAAGATGATGGGGTTGTGCAGCCGTTTTCCTCAGCATCGCAGTTTCG
GTCATTATTACATGGGTTATCTTCCATGGGATAAGCCGGCAAAGATAGAGGTTGTGAGCG
GTGCTTTCTGTATGATTCGTCGTGAAGCCTTGCTGAAGGTGGGGTTGCTGGATGAGGATT
TCTTCATGTATGGCGAGGATATTGATCTTTCTTACCGTATCTTGAAGGGTGGTTATCAGA
ACTATTATCTGCCTGTAGATATCCTGCATTACAAAGGTGAAAGTACTCAGAAGTCGAGCT
TCCGCTATGTTCATGTGTTTTATGAGGCGATGCTTATCTTCTTCCGTAAACATTATTCGG
GTATGTCGCATCTCTTGAGTATTCCTGTCAAATTTGCCATCTATGCCCGTGCCTCTGTAG
CCTTTACGCAGATGATGACTGCGAAAATCAGAAAGAGTCTGGGATTCTTTTCTCCTTCTC
ATGTCGACCTGTCAAACCAGGTATTGTTTGATGCTGACGAGATGAGCTATGAAGAGATGC
TGCATCAGCTTGCGCAGCGGTCTGACGAGAATATCAAACTGGCTACCTATACGAAGGTCA
TCGGTAAGGTGATTACGGATAGGGAGGTGATGGATAAGGATGAATTTGGTTATTTATAAG
GATAGATTTATTTCTATATTATAAGGTACGCGCGTACATTATTAATAAGTGTAGTTTATG
AAAGAACCGAATATTCGATTACGTGCTTTAGAGTTGGAAGATCTTGATTTTCTCTACCAG
ATAGAGAATGATGATCGGCTTTGGGAACTGGGTGTTTCCAATGTTCCATATTCGCGCCGG
GTGCTGCTCGACTATATAACCAGTGCTTCGGCAGATATTTATGTAGACAATCAGGTGCGC
CTGATAGTAGAGAATGAGCAGAATGAGCAGGTGGGCATCCTGGATCTTACAGATTTTGAT
CCCCGTCATCACCGTGCCGAACTCGGAATAGTCATCAAAAAGGAGTTTCAGGGGCAGGGT
TACGCGAAGGCTTCTGTGTCACGCTTGTTGCAATATGCTCGGAATGTACTTCATCTTCAG
CAGATTTATGCTATTGTAGGTATCAGAAACCAAAAAGCGGCTAAAATGCTGCAATCTGTT
GGATTTGAGGGGAATAATGTCCTGAAACAATGGCTTTGTAGCCAAGTTGGATATGAGGAT
GCGAtGTTTTTtCAATATTTtCTgTAAAAAagTTGCaTAAAAATTTGGTAGAACCAAAAa
aGTAGTACCTTTGCACTCGCAAATGAAAAATGAGTGTTAAGACATTTAATTTGATTTCAT
GTTTGGTGCGTTAGTTCAGTTGGTTAGAATGCCTGCCTGTCACGCAGGAGGTCACGAGTT
CGAGTCTCGTACGCACCGCTCAAAATCATCTTACAGGTTTGCCAAAATAGTTTGGTGCGT
TAGTTCAGTTGGTTAGAATGCCTGCCTGTCACGCAGGAGGTCACGAGTTCGAGTCTCGTA
CGCACCGCTAATTTCATTTGAACATTTCGACTCCTCCATAATAATAATGGTGCGTTAGTT
CAGTTGGTTAGAATGCCTGCCTGTCACGCAGGAGGTCACGAGTTCGAGTCTCGTACGCAC
CGCAGAAACCTTCGAGAGTGATCTCGGAGGTTTTTtGTTTTTATGTAAATCTAAGAGAAT
ATGGCTATCGTTATCACAGTTCTGGCATACTTCTGTGTGCTGCTGCTCTTCAGTCATCTT
ACTGCCCGTAATATGGCAAGTAATGAAACTTTCTATCGTGCTAACCGCCGTTCGCCTTGG
TATATGGTTGCTTTCGGTATGGTGGGAGCGTCTATTTCGGGCATCACTTTCGTCAGTGTG
CCGGGCATGGTGATGAGAACGGATATGACCTACCTTCAGATGTGCATCGGTTTCATCCTG
GGTTATTTCCTGGTTGCCTTTCTTTTGCTTCCTATCTATTACCGGTATAATCTCACTACG
ATTTACGGTTATCTGCAGCAGCGGTTGGGGGAACGTTCGTATAAGACTGGAGCTTCGTTC
TTCCTCTTGTCCAAGATGACGGGTGCGGCGGTCCGTTTCTTTGTCGTCTGTATCCTCTTG
CAGCGTTTCGTGCTCGATGGGATTGGTGTTCCATTCTGGGTCACGGTTCCTGTCATGGTA
CTGCTTATCTGGCTTTATACGCGCAAGGGTGGCATCAAGACGCTGGTGTGGACGGATACC
TTTCAGACGCTCTGTATGTTTGCGGCGCTCGTCCTCATTATCTTTCAGGTGATGTCGGCG
TTGGGCATGACTCCTTCCGAAGCAATCACTGCGATTGCTCACGACAGTCATTCCCGTATT
TTTGTCTTTGATGACTGGATGTCGAAACAGAATTTCTGGAAACAGTTCCTCAGCGGTGTC
TTTGTAGTGATTGTGATGACCGGTCTTGATCAGGACATGATGCAGAAGAATCTTACCTGC
AAGTCGCTCCGTGAGGCCCAGAAGGATGTTTGCAGCTATGGTTTTGCCTTTGTGCCTGCC
AATCTGCTTTTCCTGAGTCTGGGGGTGTTGCTGGTAATGCTGGCTCAGAAACAGGGAGTG
GCTTTGCCTGATGCTCCTGATGATCTGTTGCCGATGTTTGCGGCTTCGGGGGCGATGGGA
AACCTGGTGGTGGTCTTGTTTACCATTGGCATTGTGGCGGCAAGTTTCTCCAGTGCCGAT
TCAGCATTGACCGCGATTACTACGAGTCTATGCGTGGATATTCTGGGCAAGAAGGATGAT
ATGAAGCTCCGCAAGCAGATGCATTTGGCGGTAGCTTTGGTGTTCATGCTCTTCATCATT
GCTTTCAAGGCGATTAATTCTACGAGCGTGATAGATGCCATCTACATCCTCTGCTCTTAT
ACTTACGGTCCGCTGTTGGGTTTGTTTGCCTTCAGTCTGCTCACCAAGCGTCAGGTAAAC
GACCGCTGGTCGCCATGGGTCTGCATCGCCAGTCCGCTCATCTGCTTCGCCATCGATACC
CTTACCTCGCAGTATGTGGGCTATAAGTTCGGCTATGAGCTTCTGATGCTGAATGGCGCC
CTGACATTTGCAGGTCTCGCCCTTATAAAAAAaGAAACAGTTAAATACAAACAATAATGA
GAACAAAAGTATTATTTGCAGCATTGTTGCTCAGTGCAACAACTGCTTTTGCCCAGCAGG
AGAAGTTGGGCTCCGGTATTGACAAGACCAACATGGACTTGACCATCAAGCCGGGTAATG
ATTTCTATCGCTATGCCGCAGGCAACTGGATGAAGAATCATCCACTCGATGCCGAGCATA
CCGACAATGGTGCTTTCACCGATCTCTTTGAGCAGAACCAGAAGCGCATCCAGGACATCA
TCCTTGAATATGCTTCCAAGCCACAGCAGAAGGGGTCACTCGGACAGAAGATCGGTTCGC
TCTACAACCTCCGTATGGACAGCGTTCGCCTGAATAAGGAGGGATGGGCACCTATCAAGC
CAACTCTCGACCGCATTGCAGCCATCAAGGACCGCAGAGAGTATCAGCTCGTTACCGCTC
AGCTCGATTTCCGTGGCGAGGGTACCATGATGTATGGCATCGGTGTGGGCGCCGACCTTC
GTGATGCCGCCAACAACCTCGTTGAGGTAGGACAGAGTGGTCTTGGTCTTGGTGTACGCG
ATTACTATGTAAACGATGACGAGCAGACCAAGAAGATTCGTGATGCATACAAGGCTTATA
TGAAGAAGCTCTTTCAGATGGTAGGCAACGACGAGGCTACCGCCCGGAAGAAGATGGAGG
CTGTGATGGCTATCGAGACCCGCATCGCTAAGGCAAGCTATAGTCAGGTACAGCTCCGCG
ACATCGATAAGAACTATCACAAGATGACCTACAACCAGCTCGTGCTCGATTATCCTGGCA
TCGACTGGGGCAATGTGTTCCTGGCATCCGGTTTCCCTGCTTTCAAGGAAATTTGCGTGG
GTCAGCCTGAACCAATCCACGAGGTTGAGAAGATTCTCGCAGAGACCTCTCTGGATGATC
TGAAGACATACGCAGAGATCAAGGTGATTTCTGGTGCAACCAGCGTATTGAGCGATGATT
TCCGTGCCGTATCCTTTGAGTTGAGCAAGGTAATGAGCGGTGTTCAGCAGGACCGTCCTC
GCTGGAAGCGTGCCGTAAGTACCGTGAGCGGTGTGTTGGGCGAGGCTATCGGAAAGATTT
ACGTAGAGAAGTACTTCCCGGAGAGCAGCAAGAAGCGTATGCTCGACTTGGTTCACAATC
TCCAGACTGCGCTTTCACAGCGCATCGACGAGGCTACCTGGATGAGTGCTGCTACCAAGG
CACAGGCTAAGGATAAGCTGGAGAACTTCATCATCAAGATAGGTTATCCTGACAAGTGGA
AGGACTATAGCGGATTGCAGGTAGATGACAGCCTCTCTCTCTACGAGAATATGGCAAATA
TCTCTGAGTTCTTTACCAAGGATGCCATCGCCCGCAAGGTGAACAAGCCGGTAGATAAGA
CTGAGTGGGGAATGACTCCTCAGACTATCAATGCTTATTATAACCCAACTACCAACGAGA
TCTGCTTCCCTGCAGCTATTCTCCAGCCTCCATTCTTCGACCCGACAGCCGATGATGCGA
TGAACTATGGTGGTATCGGTGGTGTAATCGGTCATGAGATGAGTCATGGTTTTGACGATC
AGGGTAGCCAGTTTGACAAGACCGGAAACCAGAACAACTGGTGGACTGCTGCTGACAAGA
AGAACTTCGAGTCTCGCACCAAGATCCTGGTTGACCATTTCAACAAGATTGAGTTGGCTG
GCAAGAAGGTAAACGGCCAGATGACCCTGGGTGAGAACATCGGTGACAATGGTGGTTTGA
ACATCGCTTTCCGTGCACTTCAGAATGTGATGAAGACAGAGAAGTTGGGTGTGAAGGATG
GATTTACTCCAGAACAGCGCTTCTTCTTGGCATGGGCACGTGTATGGGCAGGCAATGCCC
GTCCTGAGTACCTGCAGTATCTGATGACCGTGGATGTTCACTCTCCAAACGAGGCTCGTG
TGAACGGTGCCCTCCCAATGGTGGATTCATGGTATAAGGCATTCAACATCAAGAAGGGCG
ACAAGCTCTTTGTTCCTAAGAACAAGCGTGCACATATCTGGTAAAAACATAAAAAaGTCT
TGCAGGCACATTGGCTTGCAAGACTTTTTTATAATCATTACTTCGTTCCGAAGTAGAGGA
AGAGCATTCCGAGTAATACCAGGAGCAGATCTACGAACTTCGCCTTGAGATTCTTCTCGT
GGAAGATGGCTGCACCGAAGAGGAAGCTGACGATGACCGAACCGCGGCGAATCATGCTCA
CGATACTGATCATGGCGCCAGGCAAACTTAGAGCGTAGAAATAAACGAAGTCGGCTGCCG
AAAGGAAGATACTGATGAAGATGATACTCCAGTGCCAGTGGAATGGGGTAGAATTCTTCT
TGGTAGGCCACCATATCATCAGCAGCATGGCTCCCATGAGGAAACACTGGTAGATGTTGT
ACCAACTCTGCACAATCATTCTGTCTAATCCTACACCACCATTCTCTGGTGGAGCCATCA
GATACTTGTCGTAGAGGCCGCTTATTGCACCGAGCACGGCAGCCAGCACGATGAAGTAAA
TCCATTTGTTGTGCTTGAAGTCGATACCCTCTTTCTTGCCGCTGCGCGAAAGCATGGCAA
AGGAGATGATGGCAAGTATGACACCAATCCACTGATACAGATTCAGAACCTCGCCATAAA
CCAGCAGGGCGCCTACGAGTGTCATTACTGGTCGGGTGGCGTTGATAGGTCCCACGATGG
TGAGCGGCAGGTGTTTCATGCCGAAATAACCGAAGATCCAGCTGCTCAATACGATGAAAC
TCTTGAGCACGATGTACTTGTGAACTTCCCATCCGCCTTCTGCTACATGAAACATCGTTC
CATCCAGCGAATTTCCTGTATAGCTCATCACGATGAACGGCAGGAAGATGAGCGATGAGA
AGAGCGTGTTCAGAAAGAGCACGGGAATCACTGCGTTACCTGAAAGCGCCTTCTTCTTGA
AGGCATCATAAAATCCCAGCAGCGCTGCTGAGAGAAATGCTAATACTAACCACATTTTTA
TGAATGTTAAATGTTGAATGTTGAATGAGGCTCGCGCCCTTGTGTTTCTAATCATTTAAT
CTTTTAAATCATACCCTACCTCTTCCAGGAACAATGCGTTACCCGGCATGCTTTCGCCTG
CATCGCTGCGGCTTCCGTTGTGCAGGATATTGAGAAACTGTTCCATCGTAATCTTTTCTC
TGCCTACATCGATGAGCGTTCCCACTACGGCTCTCACCATGTTTCTCAGGAAACGGTTGG
CGGTAATCTCGAAATACCAGGTGGTAGGAGAGGTCTGTATCCATCGGGCGGCTGTTACGT
GGCAGATGGTGGTCTTGTTGTCGCCACCCGCCTTGCAGAACGCTGCATAGTCTTCGTGAT
GCAGAAAATGCTGAGCCGCCTCGTTCATCTTCTCGAAATTCAGGGGATAGTTTATCTGCA
GTGAATAATGGCGCTCAAACGGATCTTTCTGCGTATGTATATAATAATGGTATGTGCGCG
AGATGGCAGAGAAACGGGCATGCATCTCTGGGGCTACCTCCCTTACTTCGTATACGGCGA
TGTCGCGGGGCAGGATGCGGTTCAGGCGGTATACCAGCTGGTCGGGTTCCATCGGAATCC
TGTCGGTATCGAAGTGGGCTGTCATGTGTCGGGCATGTACGCCGGTATCGGTCCTTCCTG
CTCCCACCACCTCCATTTCCTTTCTCAGAAGTATGGAGAGGGCGCGCTGCAACTCCTGCT
GCACCGAATTGGCATTGGGCTGAATCTGCCAACCGTGGTAGTTGGTGCCGTCGTAACCGA
AGAATATGAAATATCTCATGATGATCTTTGATTTTTTTGTTTTTtGCTATGAACTTTGAG
CTTTGATTTGTTCTAcgTtctttgcttaattcgggtgcaaaGttCAAAAaTGGTACAATC
TTGAAAGAAAaGTTCATTTTtATTTTGCAAATTGACAATAATTGtGtACTTTtGCCAACG
TTTTTGATATTATAGATTATGGCACAGAATATATTCAAGGGTTTAGGTGTTGCCCTTATT
ACTCCTTTTAACACCGATGGCTCGGTTGATTATCAGTCGCTCAAGCGATTGGTAGAGTTT
CAAATTGACAATGGTGCAGACTTCCTTTGCATCCTTGCCACAACTGGTGAGGCTCCATGT
CTTACACAGGAAGAGAAAGATAAAATCACAGAATTGGTGAAAGATGTGAACAAGGGTCGC
ATCAAGATATTGAAATATTGTGGCGGTAATAATACTGCTGCTGTCGTTGAAGAAATCAAG
AACACCGACTGGAGTGGCATCGATGGCATCCTCAGTATCTGTCCTTACTACAACAAACCT
TCTCAGGAAGGTCTCTATCAGCACTTCAAGGCCATCGCCCAGGTTAGTCCGCTGCCTATC
GTGCTCTACAATGTTCCTGGCAGAACCGGTATCAACATGAAGCCTGAAACAACCTGCCGT
ATCGCCCGCGACTTCCCTAATGTGGTAGCCGTGAAGGAGGCTAGTGGCAGCCTGGAGCAG
GTAGATGAGATTATCAAGAACAAGCCTGATAATTTTGATGTTATCAGCGGCGATGATGCG
CTTACCTTCTCAATGATTGCCAGTGGTGCTGCCGGCGTTATCTCTGTTATCGGCAATGCC
CTGCCTAAGGCTTTCAGCCGTATGATCCGTCTCGAGTTCCGTGGCGAATATGAGCCAGCC
CGTAAGATTCATCATTCTTTCACTGAACTCTACAGTCTGCTCTTTGTTGACGGTAACCCT
GCCGGCGTAAAGGCGCTCCTCAATGATATGGGTTTCATCGAGAACGAGCTCCGTCTTCCT
CTGGTTCCTACCCGTATCGCAACCAAGCAGAAGATGAGCGACATTCTGAAGACTTTGAAT
ATCTAAAATAGTGATTAGTTATTAATCATTTAGTACCATGGTAGATGATAGAAGAATCAT
ACACGAGATAACACCGCTGATGGGTAAGGATGTGCTCTATATTGCAGACCGACACAAAAA
GGAGTTTACTTATCCTATCCATAACCATTCGGTGTACGAGTTGAACTTTGTAGAGAATGC
AAAGGGAGTAAGAAGAATCGTTGGAGATTCGCAGGAGGTGATAGGCGATTATGATCTCTG
TCTCATCACATCGCCCGATCTGGAGCATGTATGGGAGCAGAACGAATGCCACAGCGATGA
CATCCGTGAGATTACCGTCCAGTTTGATTTCTCCATGAGTGATGAAACGCTCTTCGGAAG
AAATCCCTACGCCAGTATTACCCGTATGATGCAGGAAGCGAAGAAGGGACTCTCATTCCC
GATGCAGGCAATCATGAAGGTATACGGAATGCTCGATACTTTAAGTTCTGTAAAAGACGG
TTTCTATGCCGTACAGCAGTTCCTGACTATTCTCTACGAACTGTCACGCTGCGAAAATGC
CCGCACCCTGGCTTCAAGCAGTTATGCCAAGGTAACGGTAGAAGACGATAGCCGGCGCAT
CCTGAAGGTGAAGAATTTCATCTCCAAGAACTATATGGATGAACTCCGTCTGCCGGAACT
TGCCTCGCTGGCAGGCATGAGCAGCAGTGCGTTCAGCCGTTTCTTCAAGCTTCATACCGG
CAGAAATATCTCTGAGTATATCATCGACCTGCGTCTGGGTTATGCTGCCCGTATGCTGGT
AGATACCGCCAAGAGTATCAGCGAGATAGGTTTTGATTGCGGATTCAACAATCTCAGCAA
TTTCAACCGCATCTTCAAGAAAAAGAAAGGATGCTCGCCAAGCGAGTTCCGTGAAAGCTA
TCATAAGACAAGAATCATTGTATAATACAGCCAACGTAATCGTTTAAGTGAAATTATCAA
AAATATTTCGCTTAAACGATTCTTTTTtCCGATATTTGTtGTACCTTTGCGCTACAATTC
ATAGTGAATAAATAAACATTTAAAAaCTACGATAACGAATTATGAAGCAATTTATGGATG
AAAACTTCCTGCTCGACACTAAGACTGCACAGGATCTTTTCCACAATCATGCGGCTAAAA
TGCCAATTATCGATTATCACTGCCACCTCATCCCTGAGATGGTAGCCAATGATCACAAGT
TTAAGAGTATTACAGAACTTTGGCTCGGCGGCGACCACTACAAGTGGCGTGCTATGCGTA
CCAACGGTGTAGATGAGCGCTTCTGCACAGGTACTGATACCAGCGACTGGGAGAAGTTCG
AGAAGTGGGCTGAAACAGTGCCTTATACTTTCCGTAACCCTCTCTATCACTGGACTCACC
TGGAGCTCAAGACTGCTTTCGGTATCGACAAGCAGCTCAGCCCTAAGACTGCCCGTGAAA
TCTACGATGAGTGTAACGAGAAGTTGCAGTTGCCTGAGTTCAGCGCTCGTGGCTTGATGC
GTCATTATAACGTAGAGTGCGTTTGTACTACAGACGACCCAATCGATGATCTGCGTTACC
ACAAGCAGACACGTGAGAGCGGTTTCGAAATCAAGATGATTCCTGCTTGGCGTCCTGACA
AGGCTATGAACATCGAGAAGCCAGATTTCGCTGACTATATGAACAAGCTCGGTGAGGTAG
CAGGTGTTAACCTCGTTACATTCCAGGATATGGTTGATGCTTTGCAGAAGCGTCACGACT
TCTTTACTGAGAACGGCTGTAAGTTGAGCGACCACGGTATCGAGGAGTTCTACGATGAGC
CATACACAGATTCTCAGATTGAGACTATCTTTGCCAAGGCTATGCGTGGCCAGCAGCTTT
CTGCGCTCGAAATCCGTCAGTACAAGCATGCATTCCTCAAGGTTTGCGCTGAGATGGATC
ACGCTGCCGACTGGACACAGCAGTACCACTATGGTGCTATCCGCGACAACAATACACTGA
TGTACAACAAGCTCGGTGCTGATACCGGTTTCGATTCTATCGGTGAGTTCACTACAGCCA
AGGCTATGAGCAGCTTCCTTAATGAGCTCAACATGGAGGGTAAGCTCACACGTACTATCC
TCTATACTTTGAACCCATGCGCCAACGAGGTTATCGCTACCATGCTCGGTAACTTCCAGG
ATGGTTCTTGCCCAGGTAAGATTCAGTTTGGTTCTGGCTGGTGGTTCAACGATCAGCTCG
ATGGTATGACTCGCCAGATGAACGCACTCTCTGTATTGGGTCTCCTGAGCCGTTTCGTAG
GTATGTTGACCGACTCTCGTTCATTCCTCAGCTACCCACGTCACGAGTACTTCCGTCGTT
TGCTCTGCAACCTCCTCGGCAATGATGTAGAGAAGGGCTTGCTTCCTAACGACATGGAGA
GCCTCTCTCGCATGGTAGAGGATATCTCTTACAACAATGCTCGCAACTACTTCAAGTTCT
ATTAATCCATAGAACTGAAGCAATTTATACTAAGACAAATCCCTTCACGGCATCCCGGTG
GTGTTGTGAAGGGATTTGATGTTTCATCGTGAAACCAATACTTTAAACTTATGGGGGTAA
TAGACAGAATACTAGGTTTTTACGAAGATATCAGAGAATTCAATTCTTCTAATATCAAAG
ACTTTCGGGGCAGACTCAAGTCTTGGATCAAGATGGGTATGCTTGCCGGTCGCATCTTCT
ATCTCAAGGATATGTGGGCCAGGGATGTGGCTGCCTTGACTTTTGCCTCCTTCATGGCTA
TGATACCTTTCATGGCTATGATGTTTGTCATAGCCCGTGGTTTCGGCTATGCCTCTCTGC
TCGAATCCTGGCTCTCTACCACCTTCGAGGCACAGCCTGTTGTGGCGCAGACCATCGTTA
ACTTCGTTCACAATTATATCGAGAATACGCAGAGCAACTACATCATCGGTACGGGTATCG
TGATGTTTCTCTATACCATCGTTTCGCTGATGCAGAAGATAGAGCTTACCTTCGATGACA
TCTGGCATACGGGCGAGCGTTCGTGGAAACAGATTGTTACTGAATATCCTACCATTCTGT
TTGGTCTGGGACTGCTGATACTCTTTGCTTCGAGCATCAATGTATGGACGGTGAATATGG
TGGATAATGTAGACAGAATAGCAGATATCGGGGATAGCATTCCTTCGTTCATCCTTCATC
TGGCGGCTTTTGTTCCGATGTTCCTGTTCTTCGTGTTCTGCTATTATGTCATCCCGAATA
CCTATATCCGGGTTCGCAGTACCCTGGTTCCATCGTTCCTGGCGGGTGTCTGCATGACGG
CACTTCAGTATGGATATATCTATCTGCAGGTTTTTCTGTCCAGCTACAATGTCATCTATG
GTTCGCTGGCAGCCATTCCGCTTTTCCTGTTATGGCTTCAGATTTCGTGGGCTATCGTAG
TGTTTGGCGCCTTGCTTTGCCATACCAACCAGAACATCCATTATTATGATGGTGATTTGC
AGTACGATCACCTGAAACTGGTGCAGCGCATCAAGGTTTGTGGGGTAGTGATGCATCTGG
TATGTCGTCGGTTCAATCAGGGCGAACAGGCGTATACTCCGAAAGAAATTCATGATTTAA
CGAAGATACCTCAACAGATTGTCAACCAGTCGGTTAAGGAGCTGTTACGTGCCCGTTTGC
TGGTAGAAATCCGGAATGGTAAGAAAAGCAGTTTTGAGGAATCGGTGGTTCTTCATCCGA
TAGAGAAGATAGAGCATCTTACCTATGGTGTAATGATAGAGCGCCTCTTCAGTTATGGCG
AGGATGTCTCAAGCCTAGCCGCATTGGAGTCGGATATGGCGATGTGGAAGGATATCGACA
TCGTGAATGCAGAGTTCATAGAAAAGGGAAAGCAAATCGCTTTCTGATAATAAACGGTGT
TTTTTAGGCACGTGTAATCCGTGCCTGAAAAACTATCAATTTATAGTATCTTATTTCTGG
TCATATCCGTCAGAAATCTTTTTtCCCAGTGCTAGCGCCAGTTCAACCTTGGCACCATAT
CCTTCCAGCTGGTCGGCAAACTTTGCTACCGAATTGCCGGATGCGATGATGTCATCAAAG
AGAATGATCTTTTTGCCCTGGAAGAAAGCCTCGTCGATATGGAGTTCATCTACAGGATCG
CCATCTTCATCTACATCATGCGTGTAGCTGAAGGCAGGGTAGGCGTTGGTCATGCCCGTA
GCCTTGCATATCTCCTCGCTGAACTCCTTGAAACGGCGCTTGGTATGCGCCTCAAGAGCT
GCAGGAATGCAGACCAGGGTAAACTGTGCTGCCTCTTCGCCCAAAAGATTCTTCAGCTTG
TCTGATACCATTTCGATAGCCTTCTTCAGGGCTTCCTGATGGTCCATCTCCGTAGTGAGC
TCAGAGTTACCTTTAAAGTTGACGATAAGGTCGCGTTTTTCCCATTCCTCTGCTGTGAGT
TCAAAAGTACCGAAGGCGCTGAATGCAGCGTAGTCGACAAGCCATTTGTAGTGCAGTCCG
TTTTTCAGGACTGGCCACGAGTTGATTTCATTTTCGTAATTAGCCATAGACTAGAATTTT
TTGATAATTAATAATGCATAGTTTCTGCAAAAATAGGAAATCTTTTCGAATTAAGGTGCC
GGTTTCATAAAAAaGATTTGTTTTTtAAGTAATATTTCACGTAGCTGCCCTTTTTTtACT
tATTTTTtAGTACCTTTGCACCGCATTTtAAGAAATACGTATATTTATATGACGAGAAAA
aCAAAACTTCATGAAATCCGCGACTACGTTATCATTGCCCTGGCGATGATAGAAGGTAGT
ATCGGTTTGAACATCTTCCTGCTTCCCAATCATATCACGATGGGTGGTGTAGGAGGTATT
GCTTCTATCCTTTATTGGGGATTTGGCATCCCGGCATCTGTATCTTATCTGGCGCTCAAT
GTGTTCCTGCTTCTCATCGCATTCCGCATTCTGGGCTATAAGTTCTGTCTGAAGACCATC
TATGGTGTTGGTATCTTTGCCTTAACTACCCGTCTGATAGAGACGCATACGGTAGGCATG
ACGCCGCTGCTTCACGACCAGCCGTTCATGGCAACGGTCATCGGTGCGTTCTTCATGGGT
AGCAGTGCCGGTCTGGGTCTTTCCTGCAATGGTTCTACGGGTGGTTCTGATACCGTAGCG
GCGATGATCAACAAGTATTGGAACATTTCCCTGGGTCATGCCATCATGATTTGCGACCTG
TGTATCATCACCAGTTCTTATCTGGTATTGCGCGATTGGGAGATGGTGATTTACGGTTAT
GTCTGCCTCTTTGTGCAGTCGCTCTGTGTAGATCATGTGGTGAATGCGTTGCGCCGTTCG
GTTCAGTTCTTCATCATCAGCGACAAATATCTGGAGCTCAGTGCAGCCATCAATACCGCC
GCCGACCGAGGTTGTACGGTGATGGATGGTCATGGCTGTTACAGTGGCAAGGATGTCCAC
ATGCTGTTTGTATTGGCGCGTCAGCGTGAGTCTCAGAAGATATTCCGTCTTATCGACGAG
ATAGATCCTACCGCCTTTGTCAGCCAGAGTGCCGTCATCGGTGTTTATGGCGAAGGTTTC
GACCGTTTCAAGGTAGGCAAGAAGATAGGTTTGCCGAAGAaGAAATAGATAAACAGAAAA
AGGGTGTGTCATAACTGCATGACACACCCTTTTTTAGTAATTTTCTAAGTATAGACATCT
ATATCCTCTGGCTTCGGCTAGATATGGAAATCTACCAACTTCAGCCATCGCTTGACATCA
AACGACGGACAGTCTTTGTGAACGTTTGGCAAATCGCGGTGGCCCAGTATCTCTGCATCA
GGATAGGAGAGGCAGAGGCTCTCCAGAAGCGAATACAGAGCCTGATTCTGGGCTGGAGTG
CGCGTATCGGCAGGCTTGCCGTTCTTGTCGAGACCTCCCTCATAACAGATGCCGATGCTG
TGGGCATTGTAATGACGGGCATGGGCTCCGACTTCCGATTCCGGACGACCCGGATATACC
ACACCATCCTTCGTGATGTAATAATGATAGCCGATACTCTTGAAACCGCGGGCAAGATGG
CAGGCCTCCAACTGCTCGAATGTGAAATCCTGAGTCACTCTCGTGGCAGAACAGTGGATC
ACGATGAGTGAAATGCTACGATGTTTCTGTGTCATGGCAACCTCCTGCCATACGCTTCCT
TGATTGTCTTGTTCTTGTTCTTCACTAACTTGATGAGAATCATACTTTTAAAAATTTAGT
TTTAGTAAAAaGCAGTCTGTGTCTCCGCCGAGACCGTTGCTGCATCAACCTCTCTGATTG
ACGATACAAAGATACAACATTcccGAACCCCCAATTATGCGATTTGTGCGATTTGCAGGG
ATTCGGGAAAAAaaGGTTGAAAAAaGTGGTATTTTTATAGAAAGATTCTGCCCAAATATT
CAGAATAGCTTAAAATGAGCGATTTATGAGTGTTTTACCTCAATAGAGGTAATAATTTAG
CAaCGGTTCTAATTTCTGCAATGTGCATATGTTTGCTTGTCAAACAACTCTTTTCGTTTG
CAAAAATATAACAATTTATTGGATACACAATAAAATGTATGTTTTTTAACGATTGATATT
GACAAGTGAAAATTCTGTGGATGAACATCTCGGTTAATAAATCCTGAGATATTCATCACA
CAGAATTTGGGTATTGCATTTTAGAGGTTGATTTGAAAACCAATACTTTTCTAAAAACGA
TTAATCTCATCCTCAGCAGAACCGCTTCCGTTGTATTTATCTTTGAAACTATTGAAGTTG
TAACTAATGGAAGCTATGATGCAGCGATTGAAGTTATTCACCTTTCTGTTCTGCACCACA
AAATTAACCCTCTTTACATCGTTCAACTTCGAGCTATCAAACAAGTCCTCTGCTTTCAAT
GTTATCGTCAATTTCTTTTTAAGTAACTGTTTCTGTACCATCATATTGAATGACGAATAA
CCGTTTTGCTCGTAGATGCCATGATGTCCCTTAATGTTCCAAAAGAAATCACATCGAAAA
AGCCAATCGTTCCTTAGTGCCACTACATTTTGGAAAGCGAAGAGACCGTATGGATGATTG
TAGTCTAATTGCTCTCCATTATATGATAGCGTGAAATAAGGTTTATAGACACCCACCGTC
AAAGTAGGTCGCCAACAACCAAAAACAGGTGAAACAACACATTGCACTCCTAGTTGCTGG
AAATCCTTGGCGTTGGTTGACATCCAAGTTACCGTTCCAGGTTTGCCGGATACAGCAACG
ACAGTCGGATAGATGTAATCCTTGATATACTGATAATCCAACTTGAAGTCGAATATGCTA
TAATTCACACTAAGTTCTGAATCATACACGTATTGCGGTTTCAGATAAATGTTGCCTTGC
TCATAATGGTATTGATTGTTGTAGCTCACACTGTTGTTCAACTGACGAAACGAaGGACGG
TTGACCCTGCTACTGAAATCAAGATTCATCCCCACTCTCCCAAACATAGTGGAAAGAGAA
AGGGATGGAAGTAAGTCCGAATAATTGGTCTTGTTCTTTACTTCTCCTTGGTCTGTGTTG
ATGGCATGAATGTACTCATAGCGAAGCCCGATGCTTCCTTTCCATTTGGAGACAGACAAA
CGAAAAGTGGCAAATCCTGCATACTTGGTTTCCTTATTCTTGAATTGGTCATCGGCTATC
TTCCCTTCTTCGTTTACAGACATACCCCATGAACTGATTTTACTGAAATCCGTTCCGAAA
TCAAGCCTATTATTCTTATTCATGTTCCAGGCAAACACCCCTTTGAGTGCAGTCGCACGA
TTTCGCTGGTTGTTTTGCATATGCGTGATTTCTGAGACAGCATCTATTCTACTTGTCTCG
CTCACTTGTTGCTTATGTTTCAGTTGAGCATAAACATAGTCGACATCCAAGTTGAGCTGT
AGGTTGTCTGTTAGTTTGCCGATATAATACAGATTGACATTGTGAAACCTTTCCTTTTCA
GATTCTTCAGTCTTGTTGTCTGTAGATGTCAGCAGTTCATCATTCTTGTACGTCTGCATA
TAGTCGAAAGGAGAGTCGAGCATCTTGTAGTTGGAGATGCTTCCCAAATATCTTCCGCCG
ATAGTGTGATTCTTGTTTATGGCATAATTCATACCAACATTATAGTCATGAGAGTGAGAG
CGGTCGGAATATTCAGAAGCAGAAATCTCATGAAATGTATCTTGCTCGTAATTGAACTGG
TTAACATCATATCTGATGTCACTTCTCGTATTGTCATATTGATATGCGAGGAACATATCC
AAAGCTCCCTTGTGGATGTTGAGGTTGACCTCCTCGTTGTTAGACAAATTCTTATGTTTG
GAGATTTCCGCACCCACAATACCAGAAAGTCCATCCAAGGAATGGTGTACGGTAGTGATG
TTTATGACACTCCTTGTTTCTGCATCGTATTCTGCCCCAGGGTTTGTTATGAGCTGTACA
GACTTCACGTTGGTAGAAGAAAGGAGTGACAACCCTGAAGTATTAGTCTGCTTTCTTCCA
TCTATATAGATGACAGGCTCACCCTTACCAAACACCTCATACTTTCCATTTGTATAGAGC
ATCCCAGGAATATATTTGATAACATCTGTGGCCTTGCCAATATTTTTCAAATTGGAATTT
TGAACGTCAAGCGTAAGTTTACCGTTTTCTCTTGATATGTATTTGCGATGCCCTTTAATC
ACAATTTTTTGCAGATTAATTGTAGCATCCTCCAAGGTTATGGCACCAACCTCACCGGTA
CGATATGCATTACAGTAAGTTTTGTAGCCCACACAACTTACTTTCACAATCGCCTTTTTC
ACCTCGCAAGGAATTACGAACTGACCATTTTCATTTGTTACACCACCCGTGATTAAACTG
GAATCACTAACATTGAGCAAAGCGACATTGGCGAAATCGACAGGTTGATGACGAGTGTCT
ACAATGCGCCCCATCATTCTGTTAGAAGCCTTTTGGATACATTCAACGATAATAATATTA
TCTACTTGTTTCATTTTGATAGGGTAAAAACCAATCAAGTTCATGATGGCATCTGGAACA
CTTTCATTCTTGATGTTCTTTGTCACCTTGAAATCCTCCAACTCGTCATACACAAAGTTG
ATGACATACTTATCCTGTCGAGCATTCAAATCCTTCAATGCCGCAGAGAATGACACATTA
TTATATTGTCGAGTGATACGTTGGGCAGAAACGCCCATACTTATTACCGAAAGCAAAATC
AAACTTATCAGATATTTACTCATAGCCTATTCCCTGTTTTATAGTCCATATACTGTATAT
ACAGTTGAGCCAAGCAAAAAACTAAaGCAAAAcaataacttttTTTTATTTCTTTTCTtC
TtCTTCTTCTTTTTGATGCCGAAGAAATCGCGGAGGCCGTTGAAGTCTTTCTTCATGATG
AGACCGAGACCCTGCGTGTTCAGACTGTTGCGCGTAAAATAGCGGTCGTTGGTCTGATTG
TACATGCGTATGGCGAGGTTGCCGTTAGGGAAGATGAGGTAGCGGAGGTCAAAATCACCG
ATGAAACTTTGCGTGGCATTCGGATTGTCGCGATAACCGAACTGGCCATTGAAGAGTAAC
CGGTTGTTGAGCAGCTTGCCACTCAGAATGCCCTCATATTCGGCATTGTTGAAACCTTCA
TCGCCCGTAGATATGTTGGCACCGAAATTCCAGTTGTTGCTCTTCACCACGTTGGAAAGT
ACGGTGTTCAGCTGCTGCGAGATAGTGCCGCTCAGCAGGCTCTGCATCGCCAGCGAAGTC
TGACTCTGCTGTTCGCCATCCTCGCTCACCTGGTTGTTGTTGGTCTGGGCGTAGAACCGG
CCGATGCCCAGAAGATAGAGCACCTGCTGGTTCATCTCTTCCTGCGAATTGATGATAGAG
TAGATCATCTGCTTCGCATCGCTGTTAACCGTAGGCAGGTCCATCGAGAAATCTACCTTA
GGCGATTGAGGCGTGCCGGTGATGTCCATCAGGCAATCTACGCGGATGTTGTTGCCCGAG
AACGAACGGCCTATGCGCAGGTCACTCAGCGGCACTCCGTTTACGGTATATTTAGCCCGC
AGGTTGAGTGGGGCGTTGTATGGATTGCCACCGAAGGCGATGGTGCCGCCCGGCATAAAC
TCGAACTCCTTCTTGATGAGATTCTGGATGGTGAGCTTGTAGGTGCCGTGGTCTACCACA
TAGTTGCCAAACATGTCGAACGAGCCCTTGTTGAAGTAGTTGGCGCGAATTACGCCATCT
CCGTTCAGGGTGAGGTAATCGCCCGACTGCTCGTCCATAATCAGCTTGAGCGTGAGGTTC
TGGTTGGTGTTTACGAGGAAGTTGATGCGCATATCCGATTCGAAATCGATGTCATCCTCT
CTCTGTTTCGTGGTTGGAGCCCCGTTCAGGCTGTCCATGATATCCGGCACAATCTCATGC
CAGTGGATAAAGCTCTTGTCGCTGATGGCGTCCGGACTTGCCACATTATATACAAAGATG
CTGCCCGGTTCGGGCTCGGCGTTGATATCGATGACGGTTTCGCCGCTCTTGCCGTGGATG
CCTACCTCGCCCGTGGCATAGATGGTGCCATAGAAGGTGTTGTCGCCAAACTCGCGGGTA
TCGAAGCCCAGGAAGTTGTGCGCCTTGATATCGAGGTCGTAGCTCAGCCTTGTGAGGTGC
TTGTGGTGGATGCCTCCGCTCAGGATGGCTATGTTGCGGTTGCGGTCGAAGATGGTATCA
TTCTCTATGAGGATATCATCTGGGATAGCGTGGGCACGGAGCGCATCGAAGGTATAATCG
GTGTTGAGCTGCTTGAGGTGCACCTTGCCATGAGCGGTAATATCGCCTACGAGATTGACG
CTTTTCAAATCGCCCACCACATTGAGATGACCATCGCCCCAGGCTTCTACCTGGTTCATG
AAACTGCCGCAGAAATTCTCGAGGAATTTCATGCTGGTGCCCTGGGCATCGATACCCAGG
TCGATATAGTTGCGCTTAGGCGAGACGTATCCGTTGATGAGCGTCTGATGCTCCGGACCA
TCGTCGGCAACTGCATGAATATCAATCTGTTCGAGCTCCTTGTTGAAGTTGACACCAGCA
TGGAGTACACCGAGCGGTCCGTTTTCGAAGGTAAACTCCTTCACGTCTAGCTGGGCGTAG
GCATCAGGGTCGTTGAAGAGGCTCTTGATGATAGCCTTACCCGAAGCCTTGCCGGTGAAA
TCTACCGAATGGAAATTGATGAGGTTCAGCACGTATGCCACATCCACATCCTTCAGGTCG
GCTACGATAGAATCGGTCTTCTCGGGTGTGGCAAGACCGGAAACGATGACGTGCTGCTGG
TCGTGGCTCACGGCAAAATGGTCTACCAGCAGGCGCTTCTTGCTGTAGATGATGTCGGCA
GGATGAACCTTCCACGGTGTGCCGTCGATTCTGATTTCAGACGGGTGTATGGTTACGTGG
GCGGTAGAAACATGATCTTCGTTCTTGAAGAACTGCGCCCTCGTATCGATGATGCCTTGG
ATAGGGAGCTTGGCCGAATGGTTGTTGTAGAAGAGCTTGGCGAAGAGCTGGTTGTCGGCA
GCGGCTGCCTTTACGTGGATGCCCGGTCCGTTATCTCCCCATTTGCCCTGCCTGATCTGC
GCATCTATCTTGAGCGAATCGTTGATGGTATGCAGTCGCACTTTGGCTCCATGATAGTCT
TTTGCGTCATAGCTGAAGTCAGGCACGCTGGCATAGATGTTGACAGTTTTCTCGGCATCG
TTCATGAATCCATCGGCAAAGACGGGCTGCTCTATCTTCAGCGGAATGCCCAGCATGCGC
TGCAGTATCTCGGTAGAGGTGATTTCTGCCTGGAAGGTGAAATGATTCTTCGCGCTCCTG
TCTACCTTGCCGATGCCCGGAAGGGTAGGCAGTTTGCTGGCTACCAGGTTGGTGAAGCTC
TTGGTGAGGGTAGCGTAATCGTACTCTCCGTTAACATGGATGCTGGCGAACGGGGCTTCG
AGGTCGAAATAGCTGTCCTTGCCCTGGTTCTTGGCGCTTACGGTGATGTCATCGAGACTG
TAGGTCTTGTCGGCTACCTTCAGTCCCAGGATGGTTGGCAGCAGATGCTGTACATGGGCA
GTAGCGGCATACTGCTTGCGGGGGATGGAGTAGGAGCCTTCTACCTGGATGTTGGCGTTA
GGGTCGGCGATGGATGCGAGTCCCTCGAGCAATCCCCGGTTATAGCTGCCGTCTATCTGA
ATGTTGCGGTAGCTGTACTTGTTGAAATCGAAGCGCGGAATGCTGCCCTTGGCATAGAAA
TGTTGCTTGTTGCCGTGAGCCGAAAGCGATGCTGCCAGGATGCCGAACTGCCCGTTGTCG
AGGATTCGGCCCAGGTTGATGCCCTGGGTGTTGATGCTAGCCTTGAGCTCGGAGCCAGCT
TTTTCGGCCTTGATGGCAACTTCGCCCACGCCGGTCTTCAGCTGGCCGCGGGTGCCTGCC
TTCTTGCCAGCACCATATACTTCACCTATATAATATATGTCGCCCAGGCGCAGCACTTCT
TTCGGAATGCTGATGCGTTTGCCCAGATTTCTGGAAACCTCTCCGATGCCATCGCCTGAT
ATCTTGAGGGCTGAGATGTTTGCCTTCCAGCGCAGAAGGCGGTCCCAATCGCTCACACGG
CCGTTAGCCCTGAGCATCAGACTGCCGCTCTGAGTCTTGAATTCGAGGTTATGGATGCGG
GCAGATGTACTGGTGCCCGAAAACTGGAGATGAAGCTGCAGGGCATCCTTGAACTTGCGG
AGTTCAGGCACGAAGCAAGCAATATCGGCAAGCGTGATGACGGATGGCTTGATGCCGCCC
TGAAACTGGAGTGTAGGCTTTACGATATGCTTGTTCTCGATGCGGTAGGTAGCGCGCAGG
TCATCAAACTGCAATTGCGAATGAGGGAGCTCGATGCTGAAGTCTCTGAGCAGGGCTTGC
TGCTGGTCGGCATCGAGTTTGAATCTCAGATTTCTGAGTTGAAGTCCTGATTTATCTTTC
AGCGATATCTTCTTGACAGTCAAATGGATATCCTTGTCTGTGAGATGGCCCAGAATAATG
TGGGCAGAGAGGTCGGTGATGCCTAGATGCTGCGGCGAAAAGACGCCCGGCTCAGGCGCA
ATATCGCGCTGGTTGTAGGCAACGGCACCATGGCGGATAATCAGGCTTCCGATGTGCAGG
TCGAGCGGAGTATGGCGGGTGGTATCTTTCGAAGCCAGCGAATCGAGCACGAACTGGATG
TTCATCGGGCTCTTGGCATCCTGTTTGTAGATGTTGGCATTGAGCCCGAAGAGCTGGGCA
GATGAAACCGAAATCTTGCCATCCTTCAAAGGCAGGAAATCGAGCTTTGCCGATACGCGC
GAAGCACAGATCATGCTGTCGCCCTTCTGGTCGAGCATCATCACGTCATCTATGATAATG
CGGTTGAAGAAGCCCAGATTCACCTTTCCGATACTTACCTGAGTGCCGAATTTCTGAGCC
AGCGCACCGGCTACTTCAGAGCCGATGAAGGCCTGTACTGGTGGCACGTGCAACAGTACG
ACAAGCAAGAAATAGACAGCAGCCAGCGTCCATATAATGCTATTGATGATATGTTTTAAA
TGTTTCAGAGTTGCTTTCTCTAGTTTACAAAAATGTTACTAATTTGAATTTTGCGACAAA
ATTACTGAAAAATCGGCATAAAATCGAATAATTCACACAATTTTtCTTTTTTATATCACT
TTTTTtCACTATTTTTGCAGCACGTTAGAAGTTTCAGCATAGAAGAAGATAAAATATATG
TTTTATGGCAGATGGCCAGTATAGCGTCTTGATGAGGGCGCTGACGCATATATCTTGAAG
TGATTAGTAAATTTATATTTAATATTTTTTAATGTAGTTATGGCAAATGTAATTAAGTTA
CGTAAAGGCTTGGACATTAACCTTACGGGTAAGGCTTCCAAGGATGTAACGCTCCAGGTG
GCTCAGGCTGGCGAGTATGCGCTGGTTCCTGCGGCTTTCGTGGGTGTGACTCCTAAGGTA
GTGGTACGCGAGGGCGAGCATGTCAATGCCGGAGATGCCTTGTTTGTGAACAAGGCTTGC
CCGGAGGTGAAGTTTGCCTCGCCAGTGAGCGGAGAAGTAACCGCCATTGAGAGAGGTGAG
CGCCGAAAGGTGCTCTGCGTGAAGGTGAAGGCCGACGCAGTACAGACCTCTACGGATTTT
GGTAAGAAAAACGTTGATGCGTTAGACGGTGAGGCTGTCAAGCAGGCGCTGCTTGAGGCT
GGTCTCTTCGGATACATCAACCAGTTGCCTTATGCTGTGTCCACAACTCCCGACACCAAG
CCTAAGGCAATTTTCGTTTCTGCCCTCCGCGACATGCCGCTCGCAGCCGACTTTGAGGTA
GAACTCAAAGGCAACGAAGAGGCTTTCCAGACGGGTTTGACAGCCTTGAGCAAGATTGCG
AAAACTTATCTTGGTGTTGGCGTTGACCAGCACAGCAATGCGCTCGGCGGGGCTAAGAAC
GTAGAACTCAATGTATTCGACGGTCCTTGCCCGGCAGGTAATGTAGGCGTACAGGTGAAC
AACATCGACCCGGTAAACAAGGGCGAGGTGGTTTGGACAGTAGATCCAGCATCGGTTATC
TTCTTCGGAAGACTCTTCCTGACAGGTAAGGTTGATTTGCACAAGACTGTAGCTGTGGCT
GGTAGTGAAATCAAGACTCCTGGCTATGCTGAAGTATTGGTAGGTACACCTTTAAGCAGT
TTTGTAGCCAATCAGCTGAAAGCTGCTGACCATGTGAGACTTATCAATGGTAATCCTCTT
ACCGGTATAAAGACGACCACAGCCGATTTTGTAGGTGGTCATACATCAGAGATTACAGCC
ATCCCAGAGGGTGATGACAACGACGAGATGCTGGGTTGGATTCTTCCACGTACCGATCAG
TTCTCTACATCGCGTTCATATCTCTCCTGGCTCTTCGGCAAGAAGAAGGAGTATAATCTC
GATGCCCGCGTGAAGGGTGGCGAGCGCCACATGATCATGAGCGGCGAGTATGACAAGGTG
CTCCCGATGGACATCTATGGTGAGTATCTCATCAAGGCAATCATCGCCGGCGATATCGAC
AAGCAGGAGCAGCTCGGTATCTACGAGGTAAGTCCTGAAGATTTTGCTGTGGCTGAGTTC
GTGGATTCATCTAAGCTCGAATTGCAGAAGATTGTACGCGAGGGCTTGGATACCCTGCGC
AAGGAGAACGCTTAGTTTTTAGTACTGTTAATTATTAAAATAATGAGTGCATTAAGAAAT
TATCTCAATAAGATAAAGCCTAACTTCCAGAAGGGAGGTAAGCTGCATGCCTTCGAGAGC
GTGTTTGACGGTTTTGAGAGCTTCCTGTACGTGCCTAATACGACAGCGAAGAGCGGAGCC
AGCATCCACGATTCCATCGACTCGAAGCGCATCATGAGCTTTGTGGTAATCGCCCTGATT
CCTGCTTTGCTCTTCGGTATGTATAATGTGGGATACCAGAATTTCAAAGCTGCAGGTACA
CTGGATACTGCCAGCTTCATCGAGGTCTTCGGCTTCGGATTCCTGGCTGTCCTCCCTAAG
TTGCTGGTTAGCTACATCGTGGGTCTCGGCATCGAGTTTGCCTGGGCTCAGTGGAAGCAC
GAGGAAATCCAGGAGGGTTACCTCGTCAGCGGTATCATCATCCCATTGATCATTCCTATC
TCTACACCGCTGTGGATGCTCGCCCTGGCGTGCGCCTTCGCAGTTATCTTCTGCAAGGAG
ATCTTCGGTGGTACCGGTATGAACATCTTCAATGTGGCTGTGGGTGCCCGTATGTTCCTC
TTCTTCTCATATCCATTGGCTATGAGTGGTGATAAGGTCTGGGTGGCTAAGGATGCTATC
TTCGGTCTGGGTAACACCCTGCCTGATGGCTTCACAGCTGCTACTCCTCTCGGACAGCTG
GCTCAGGGCAGCATGCCTTCAGCTAGTCTCTGCGATTCTATCATCGGTTTCATTCCTGGC
TGTATCGGTGAGACTTCAGTCATCGCCATTGCCATCGGTGCCATCATCCTTCTCTGGACA
GGTATCGCATCATGGAAGACCATGGGCAGCGTATTCGCAGGCGGCATCGTGATGGCGCTT
ATCTTCCAGGCTCTCGGCATGACACCTATCGCCTGGTATGAGCACATCATTCTCGGTGGT
TTCTGCTTCGGTGCCGTATTCATGGCTACCGACCCTGTAACCTCTGCCCGTACAGAGAAG
GGTAAGTACTTCTACGGATTCTTCATCGGTGCCATCGCCGTTATCGTACGTGTGATGAAC
CCAGGTTATCCAGAGGGTATGATGCTCGCTATCTTCTTCGGCAACATGTTTGCTCCACTC
ATCGACTACTGTGTAGTTCAGGGCAACATCTCACGCCGTGCTAAACGTGCTATTAAATAA
TGTAGGAGGAATGTAGATATGAAGACAAATTCAAATAGCTATACTATTATCTATTCGGTT
ATCATCGTGGTAATCGTGGCATTCCTGCTCGCGTTCGTGTCTTCTTCGCTGAAGGCAACA
CAGGATGCCAACGTGGCTCTTGATACTCAGAAGCAGATTCTCAACTCGCTGAACCTGCGC
GACCTTGACAACGCTACTGCGGCTGCCAAATATAAAGAGGTGGTGAAGGACGAGAAGGAG
AAGGACGGCATGAAGTATTACGAGTGCGAGATTGATGGTCAGAAGAAGACCGTTTACTCT
GTAAAGGGTATGGGTCTCTGGGGCGGCATTTCAGGCTTCATCGCCGTGGATGCCGACAAC
AACACCATCTATGGCGTATATTTCAACCACGAAGGCGAGACTGCCGGACTTGGTGCTGAA
ATCAAGGACAACCTGAAGTGGCAGCAGAAGTTCCAAGGCAAGAAGATTCACAAGGATGGA
GTAGAGGGCATCGCTCTGGGCGTTGAGAAAGACGCTCCTGCCGGCGACCCTAACAATGTA
GATGCCGTTACCGGTGCTACATTGACATCCGATGGTGTGGATGCAATGCTCAAGGAAGGT
CTTGCTAAATTCATTAAATAATTAAGCGAAATTATGGCATTATTTAGTAAACAAAATAAG
GAGGCATTCATCAAGCCACTGAACGGCGACAACCCTATCCTCGTTCAGGTGCTTGGTATC
TGTAGTGCCCTGGCTGTTACTTCCCAGCTGAAGCCAGCCATTGTGATGGGACTTGCCGTT
ACTATCATCACGGCATTCTCTAACGTGATTATTTCCATCATCCGCAACACCATCCCTCAG
CGCATCCGTATCATCGTCCAGTTGGTGGTAGTTGCTGCCCTGGTTACCATCGTGAGCCAG
GTGCTGAAGGCTTTCGCCTACGACGTGAGCGTGCAGCTCTCCGTGTATGTGGGTCTGATC
ATCACTAACTGTATTCTGATGGGTCGCTTGGAGGCGTTCGCCATGATGAACAAGCCTTGG
CCTTCATTCCTCGATGGTGTAGGTAATGGTTTGGGTTACGCCCTCATCCTCGTGATTGTG
GGTGCTGTTCGTGAGTTTCTGGGCCGCGGCTCATTGCTCGGTTTCCAGCTGATACCGGAG
GGAGCTTACAACTTCGGATATGTTAACAACGGTATGATGACCATGCCAGCCATGGCATTG
ATTCTCGTTGGATGTGTAATCTGGGTACATCGTGCCTATATTTATAAGGAGGAGAAGTAA
GATGGAGCACGCAATAAGTTTGTTTTtCCGTTCGATTTTCGTCGATAACATGATCTTCGC
CTACTTCCTGGGTATGTGTTCATACTTGGCAGTATCCAAGAACGTGAAGACCTCTTTGGG
CCTGGGCTTGGCAGTAACCTTCGTGTTGCTCATCACCGTGCCTGTAGATTACCTGTTGCA
GACCAAGGTGCTCAGCGCCGATGGCATTCTGGGTGTTGACCTCACTTACCTGAGCTTCAT
CCTCTTCATCGCCGTCATCGCCGGTATCGTGCAGCTGGTAGAGATGATTGTAGAGAAGTT
CTCACCATCGCTCTATGCAGCGCTGGGTATCTTCTTGCCATTGATTGCCGTAAACTGTGC
CATCATGGGTGCATCGCTCTTCATGCAGCAGCGCATCCTGATGGAGCCTACCAATACTCA
GGCTATTACCTCTGTATGGGATAGCATCGTTTATGCCGTAGGTTCCGGTCTGGGTTGGAC
TCTCGCCATCGTTCTGATGGGAGCCATCCGCGAGAAGATGCAGTATTGCGACGTGCCAAA
GCCATTGCAGGGACTCGGCATCACATTTATCACAGTAGGCCTCATGGCAATGGCTATGCT
TTGCTTCTCAGGCTTGAAAATCTAAAATAGGAGGACTATAGATATGGGTAATACATCATT
TATATTGGCTAGTATCGGAGTTTTCCTCGTGGTGATTCTCCTGCTGGTTATCATCCTGCT
CGTGGCTAAGAAGTATCTGAGCCCTAGCGGAAATGTAAATATCGTAATCAATGGCGACAA
GACCATCAACGTGCCTCAGGGCAGCAGTTTGATGACTACGCTGAATGAGAACGGCATCTT
CCTGCCTTCTGCCTGTGGCGGTAAGGCAAGCTGTGGCCAGTGTAAGGTTCAGGTGCTCGA
GGGCGGCGGTGAGATTCTCGATTCTGAGAAGCCTCACTTCACCCGCAAGCAGATTAAGGA
CCACTGGCGCCTGGGATGCCAGTGCAAGGTGAAGGGCGACCTGAAGATCAAGGTGCCTGA
GAGTGTGATGGGCGTGAAAGAGTGGGAGTGCGAGGTTATCTCCAACAAGAACGTTTCATC
ATTCATCAAGGAGTTCAAGGTGGCTCTGCCTCCAGGCGAGCACATGGACTTCGTTCCGGG
TTCTTACGCTCAGATCAAGATTCCTGCATACGACTGCATCGATTACGACAAGGATTTCGA
CAAGGATCTCATTGGCGAGGAGTACATCGGAGCATGGAAGAAGTTCAACATCTTCTCTCT
CAAGGCTCACAATCCAGAGCCTACCGTTCGTGCTTACTCTATGGCGAACTATCCTGACGA
GGGTGACATCATCACCCTGACCGTACGTATCGCCACAACTCCATTCTTGCCACGTCCACA
GGTAGGATTCCAGAACGTACCAACAGGTATCGCTTCTTCTTACATCTTCTCTCTGAAGCC
AGGCGACAAGGTAATGATGAGTGGTCCTTACGGAGACTTCCATCCTAACTTCACATCAGG
CAAGGAGATGATCTGGATTGGTGGTGGTGCCGGTATGGCTCCATTGCGTGCGCAGATTAT
GCACATGACCAAGACCCTGCACACTACCGACCGTGAGCTTCACTTCTTCTACGGAGCGCG
TGCATTGGGTGAGGCATTCTTCCTTGAGGACTTCTGGGAGCTTGAGAAGGAATTCCCTAA
CTTCCACTTCCATCTTTCATTGGACCGCAAGGACCCAGTGGCAGATGCTCAGGGCGTGAA
GTACTACGAGGGATTTGCTGTTAACTGCATCCGTGATACCTACTTGAAGGATCATGAGGC
ACCAGAGGATTGCGAGTACTATCTCTGCGGACCTCCAATGCTGATCAAGACAGTAACAGA
TTATCTGGATTCTCTCGGAGTAGATCCTGAGAGCATCATGTACGATAACTTCGGATAAAA
CGATAATTCAATCAAAAGAGCAATGCTTGTTCTCAAAAAATGAGAGGcAAGTGTTGCTCT
TTTTTATTTTtCTGAaTATATACAATATAATAGAGATAATTACGTTTTtATCTTGAAAGT
ATAGATTTAATTATGAATAAGATAAAGGTAGGTGTATGTTTTGCCCTTTGCAGTCTGGCA
GCCCCATCTATGGCACAGTATATGTGGCAAGAGGAGGATGGCACGGAGAAGATAGATCTT
CGGGAAGATATACAATATGGTGTTGAGATGCAAGGATCGTTTTCGAAAGGTAAAACCCCA
TTGTGGCTTAACGCAAACAAACATGGATTAAGTTCTTTAGAGAAGAATAACGGCTATCTC
AGAGGTAGTCTGGTTCGTCCGCTTTCTGCAGATTCTGCTCGCCGCTGGGCTGTAGGATAT
GGAGTAGATGTGGCAGTACCGGTAAACTATACCAGCCATGTAGTGGTGCAGCAGGCTTAT
GTGGAGGCCCGCTGGCTTTATGGTGTGCTGACTGCAGGTGCCAAGGAATATCCGATGGAG
CTAAAAAACCAGTCGCTCTCCAGTGGTAGCCAGTGTCTGGGTATCAATGCCCGTCCGATA
CCTCAGGTTCGTCTGGCGCTTCCTGAATATTGGACGCTTCCGTTTGGTAGAGGCTGGCTG
CAACTGAAAGGTCATCTGGCTTATGGTATGACTACGGATGATGGCTGGCAGCATGATTTT
ACGAAACGGCAGACTAAATATTGTGACCACATGCTCTATCACAGCAAGGCAGGTTTTCTG
CGTATCGGAAACGAGAATGCTTTCTGTCCGCTCAGCATAGAAATGGGCTTGGAAATGGTT
GCTCAGTTTGGTGGCAATGCATATCGTCTAATAGGTGACAGTATGGTACAGATTCCTACC
GAGAAAAATCTGAAAGGCTTCTGGCATGCGCTGTCGGCAACGGGCTCTGATGCAGGTGAA
GGGGCTTATGCCAATGTTGCCGGCAACCAGTTGGGCAGTTGGCTGATGCGTATCAATTAT
GACACTGACAGTTGGAAAGCTGCCATCTATGCCGATCATTATTTCGAAGATCACAGCCAG
ATGTTTCTCCTCGACTATAATGGATATGGTGAGGGCGCAGACTGGAATAAGAAAGTAAAA
CGCCGTTTCTTCATGTATTCGCTGAAGGATATTATGCTGGGCTTCGAACTGAATCTGAAG
TATTCGCACTGGCTGAAAAATGTGGTGCTGGAGTATCTCTATACCAAATATCAGAGTGGT
CCGTACAATCATGACCGTACATCGGGTATTGCAGACCATATAGCGGGTACTGATGATTAT
TATAACCACAGCATCTATCCTGGATGGCAGCATTGGGGCCAGGTGATAGGAAATCCACTC
TACCGTTCGCCTATTTATAATAATGACGGATGTATTGATATCAGAAACAACCGTTTCATA
GCTTATCATCTGGGTTTTGATGGTCAGCCTACACAGCGGTTGGGCTATCGTATATTAGGC
ACCTATCAGAAAGGTTGGGGTACATATAGCAACCCGTTTACAAAAAAGCATCATAATGTA
AGTTTTCTGGTAGAGGGTCATTACGATTTCCCGCATCAATGGCAGTTGAAGGCAGGCTAT
GCGATGGATTTCGGAAGCGAAAAGATGCTGGGACATAATGCCGGTATGCAGATAACCATC
AGCAAAAGAGGTTTGCTGACGAAAAGAAAATAATAATCGATAAGATAGAAAATATGAAAA
AGATAATAGGGGTGCTTTCCCTTGCTGTTATGATGCTCACTCTAAGCTCATGTGAGGTAG
AAACAAGCCAGAATGGTGATTTGGATGGTTTCTGGCATCTGGAGCAGGTAGATACTTTAG
CTACAGGGGGGACTTGTAACTTTGCAGATAAACGCGTGTTCTGGGGCTGCCAGTATAAGC
TGATTCAGGTTGCTGATTATGATCGCTTCGAGGCTGGTAGAGGATTTTATCTGCGTTTTG
AGCAAACCTCCGACAGTTTGCTGATTACATCTGTTTATCGTAATAAATGGCATGAAGATT
ATGGAGGCGATGTACTTTTAACAGAAATGAATGATTCTTTGCGTAGCTGTGGCATCAATC
ATCTGAATGAGCATTTTGCCAAGGAGGTAATGACCGGAGGTAAGATGCAACTGAAGAGTA
AAACCCTGAGATTGCGGTTCAGAAAATTCTGAAAAAAAGCCCTCGATGCATGCAGCACCG
GGGGCTTTTTTGTAGTATACTCGGTTTCTTACTTCTTCCTTTCTGATTCCTTGATGAAAC
CATGTCGGTAAGCATAGAGAAGCTCCTTCAGGTCTTCTATCTGCTTACGGAGTTCGCAAC
CTATATCTGTGTCGGCTACCAGCATTCGGCGGTTCGACATTTCTACAATCTGTGTGGTAC
TCTTGATGTCGGTACCTTGCTTGATGGCATCTTCCATACTCGTAAATGGCTCGTGCTGGA
CCAGCTGAAATCCGCGGGAGTGGTATACTAAGGTGTAGCCGGCAATGCCAGTCTCGTTGT
GGTAGGCTTTAGAGAAACCTCCATCGATAACCATCAGCTTGCCGTTTGCCTTGATAGGGT
TCTCGCCCTTGGTTGTGCGAACGGGCACGTGCCCATTGATGATATGGCGGTTAGGACCGG
TTACCCCAAACTCATCCATAATATGGTCGATAACCTGTTCGTTATCGCGCAACAGGAAGT
AGTATCCCTTCTCTTCTTTATGAGTCTCCTTATCGGTAATGAAATAGCGCTCGAAGGTGG
CCATCTTACTCTTGTCGAAGAGCGGACTGTCAGGACCGCACCATAGGTAGATGAAATAAT
CGATGGCATATTCCTTCTCATTCGGATCAGAATCTGATTGGAAAGCTGTGCGTATCTGCA
TGCCCGTATGATGCATCAGGGCTCTGCCGCTGAATTTCTTGCCAGGATATATTTCTACCT
CTTTTAATGAACCATCTTCGTTGAGCGGACAGGAAGCATGGAAGAGCAGGTTGTTGTTGA
AGATAGCGTACATGCAACCATGCTGCAGCATAACCTTGATATGCTTGTGCAGCTTCTCGC
AGACCATAAACGAATGATGCAGTTTCTGAATCAGAATTTCCTCTTCTTCAGATAGTTTGT
CTGGATTGTCCGGATCGATGGTAGGGAAGTGGCATGAGGTCATGTCATACTCTTTTCCGT
AAATCTCTACCTTGCCTTTCCTGTAATCGATATGGTCAAAAAGACAACGGTCTTTCATCT
TCCATTCCGGATGCTTCTTGAAAAGCTGGCTCTCTAATTTAAACTGGATGACAGCTATAG
CCTTGTGCATCTGAGAGGTGAGCCGCTGAGTCTTTTCATCCATTGCTGCTGCACCTCCGC
TGAGCTTAGGCAGAAATTCTTTGCAATCATCATCCTTGTAGGTTTCCATCGCAAAAGTAG
CGAGTGGTACGAGGTTGATGCCATAGCCTTCTTCCAATGTCGAGAGGTTGGCGTATCGCA
GGGAGAGACGGATCACATTACAGATGCAGGCATCATTGCCGGCAGCTGCTCCCATCCATA
GTACATCGTGATTACCCCACTGGATGTCCCAACTGTGGTAGCGGCGCATCTTGTCCAAGA
TGATGTGGGCTCCTGGACCTCTATCGTAGATATCGCCCAGAATATGGAGCTGGTCGATAG
CCAGGCGCTGGATGACGTTGGCTATAGCGATGATGAAATCATCGGCTCTGCCTGTGCTGA
TAATCGTATCAACAATAACATTGACATAGGCTGTCTTGTCATGATCTTCGGTGTGCTCGT
GCAAAAGCTCCTGGATAATATACGAGAAATCGCATGGCAGCGATTTTCGCACCTTGCTTC
GGGTATATTTGCTGGAAACATCACGGCATACAGCCACCAACTGGTGCAGGGTGATGTGAT
ACCAGTCGTTGATGTCGGGTTCGTTCTGCTTGACGAGTTCCAGTTTCTGCTCAGGATAGT
AAATAAGAGAGCAGAGTTCTCGCTTCTCCTGTTCGCGAAGGGTATTGCCAAAGAGTTCGT
TCACCTTACGCTTGATATTTCCTGATGCATTTTTCAGTACATGCAGGAAGGCCTCATACT
CACCATGGATGTCGGCAAGGAAATGCTCGGTACCCTTTGGCAGGTTGAGGATGGCTTGCA
GGTTGATAATCTCGGTGCTCGCCTCTGCTATAGTAGGGAACGACTGAGAGAGCAACTGCA
AATATCTCATGTCTTGTTCTATATTATAATGTTTCATGTTTTTTCCATTTTCTTAGAGCC
TTTTTACTATTTATTATCTTTTGCAAAGATAGTATAAATAATAGATCAGATTTTtGCAGT
ATTTTTGCAGAAGAAATATAATAATTCTTCAAACTAACTATATTTGATTATGAAACAAAC
TATTCTTGTTACTGGTGGTACAGGCTTCATAGGTAGCCATACTACAGTAGAGTTGCAGCA
GGCAGGCTACAATGTTGTTATCGTAGATGATCTCTCAAACTCAAAGATTGAAGTACTCGA
TGGTATCGAAAAGATTACAGGTATCCGCCCTGCTTTTGAGCAGGTTGACTTGCGCGACAA
GGCTGCTACCGAGGCTGTATTCCAGAAATATCCTGATATTGAGGGTATCATTCACTTTGC
TGCAAGCAAGGCAGTAGGCGAGAGCGTACAGAAACCATTGTTGTATTATCGCAACAATAT
CGTATCGCTCATCAATCTCCTGGAACTTATGCCAAAGTATCAGGTAAAGGGTATCATCTT
CTCTTCTTCTTGTACCGTTTATGGGCAGCCGAAGCCTGAGAATTTGCCTGTAACAGAAGA
GGCTCCTCATCAGAAGGCTACTTCACCTTATGGCAATACTAAGGAGATTAATGAGCAGAT
CATAGCTGATTATATCCATAGTGGTGCAGCCATCAAGAGCATTGTATTGAGATATTTCAA
TCCTATAGGTGCACATCCTTCTGCTGAGATTGGTGAGTTGCCAAATGGTGTGCCAAACAA
TCTGATTCCATACGTTACTCAGACAGCTATGGGTATCCGCAAGGAACTCACTATCTTTGG
TAATGATTATGATACTCCTGATGGAACCTGTATCCGCGACTATATTTATGTTGTAGACTT
GGCTAAGGCACATGTAGCTGCTATGGCACGTGTTCTTGATAAGGAGACTGAGCCTATCGA
ATATTTCAATATCGGTACAGGTAATGGAAACTCAACTCTCGAAATTGTTGAGACTTTTGA
AAAAGCTACAGGTGTGAAACTGAATTGGAAGTATGGTCCACGAAGAGAGGGCGATATTGA
GAAAATTTGGGGTGATTGCACCAAGGCGAACAAGGTACTCGGCTGGAAGGCTGAGGCTAA
GCTTGAGGATGTGTTGGCTTCTGCTTGGAAATGGCAGCAGAAACTTCGCGCTGATGGCAT
CATGTAAAGTGTTGGTTGTTTTAGAAAATAATGTGAATTGGCTTCTTTTTtCCTCTGAAA
GGTTAAAAAaGCTAATTTTtGGGAAaCTTACCGTCGGGAAGACGGtAaGTTtCCTTTTTT
ttAtATATCTTTGCAGAAAGAACTATTGGTTTAACGAAACTTGAAAATATATGAAACGGA
CTTTACTTTCAATATTAACAATTGCAATGTTAGCGCTTTCTGTTCCTTCGGATGCTATGG
CCAACGAGGGAAACATAGAATGGGCAGACCTTGATGTGGCAGATATCAACTTGAACTATG
CTGGGGGCGTGATGCATATCACCGGCGCTAGCGGGCAAGTGGTGAGAATATATAATGTGG
CAGGTGTTACAATCAAGACCTTCCGCATAGAAGGTAATGACAAGCGCGTAAACTTGCCAT
TGGCTGATGGTATCTATATTGTAAAGGTGGGGAATACCTTTACGCGCAAAATTTGCGTAA
AGCATTAATAGTACTATAGAGGCCTTAGAATGCCGTTTAACTTTAATCAGAAAGTGAAGC
TCTTTCATACTTCGTTACTTATCATTTTTTGCTGTTTGATGTTTTGTtCTTGCCACGACA
AAGTACCAAACAGCAATTTTCAGTTATCGTTAGATGAGTTCAAAAACTCTCGTTCTTCGG
CTTATGCTATTAATTCAAAGGTTATAAGAAATCTGTTGGATAGTATCATGCGAAATGATA
AAGACCGACATGCTGCTGATTTGCATACCCGTCGATATTACCAGAATAAAGGTAGTCTGC
TTTGGATTACACGTCATGGGGTAAATAGTCAGGCTGACTCCCTGGTGACTTGCCTGCGTA
CTGTAGCGGATATGGGATTTGATAAACGTCGGTTCTATGTGGATGCTATTGCCCGAGATA
TTGACAGGTTACGAGATTTAAATCTAGATTCAGCTGATAATCAGATAAATCAAGTGATAG
CCCGACTGGAGTATCGCTTGACCAAAGCTTACTTCAGATATACGATGGGGCAGAATTTTG
GATTTATGAATCCTAGTTTTGTTTTCAATCGTTTAGATACTCTTGCTCCCAATCCTTATG
ATAGTATCAAGAGACCCGTTAGGTTCAGAGGCCTGTTTGATGTAAAAATGGCTCATGCAG
ATGATGCGTTCTATCAGAAGGCTATGCAAATGGTTAGATGCGACTCGGTGGCTTCCTTCC
TGAAAGAAGTACAGCCTAAGAATCCTTTCTATTATCAACTGCTGGAGAAATTGAAGGCTG
GAGGACTGGGCAAGGCGATGAAAATCAAAATTCTCTGCAACATGGAACGTTGCCGCTGGA
GACAGTATGATAATCCCTGGCAACACGAAAAATATGTGGTTGTCAATATACCATCGTTCC
ATCTGATGGCTATTGATCATCAGGATACGCTCTCGATGCGCATAGGATGTGGAGCCAGTA
AAACCAAAACCCCGATATTGAACAGTCATATCAAACGTATGGAGTTGAATCCTCAATGGT
TTGTTCCCCGTAGTATCGTTCTCCATGATATGATACACCGGGTGGGGAATCATGGCTACT
TTCGCGCGCGTAACTACTATGTAAGGGAAGTGGCAACAGGTAAGGAGGTTGACTTAAACA
GAGTAACTCGATCTATGCTTATTTCTGGTGCTTATGGCATAGCCCAGCGGGGCGGAAAGG
GGAATGCTCTGGGAAGAATCATCTTCCGTTTTGATAATAATTTCTCGGTCTTCCTGCATG
ATACTAACAGTAAGGGCGTGTTTGGACAAGAGGATAGAGGAGTATCGCATGGATGTATCA
GAATAGAAAAACCGTACGATTTCGCTGTCTTTCTATTGGCTGACAAAAACGAGAAACTGA
AGGAAAAGATATACTATTCGATGACAGCAGATTCGCTAGCCAATAAAAAACTTGTTGTGA
ATAACGTAAAGGTTAATCCTCAAGTTCCTCTCTTCATAACCTATTATACACTCTATCCGT
TAGCAGGAGGCAGAATAGCTGATTATTCTGATGTGTATGGATTTGATGCGGTAATATTCG
ATATGTTGAGAAGATATCTATAaaCAACACATTTGTAAAAGCAATGATAAACGATAAAGA
ACTCTTGGCGATGATTAGGGATCCTAAGACCCAACGCGAAGGCTTTGCTGTACTGGTAAG
TCAGTATAGCGAGCCGTTGTATTGGAAGGTTCGCCATATTGTCTTAGATCATGATGATGC
TGATGATGTGTTGCAGAATGCCTTTGTTAAGGCTTGGACCAATCTGGATTCGTTTCAGGG
AAAGTCTTCGCTCTCAACATGGCTTTACCGTATAGCAATTAACGAAGCGCTTGATTTCTT
GAGACGCAAGAAGCAGATGGTTAGTGTCAGTACCGAAGACGAGCCGGGCTTGGCTTCACG
TCTTCTTGCCGATGACTATTTTGATGGTGACCAGATTCAGGCAGAACTGCAAGAGGCTGT
AGCCCTACTGCCCGATGTTCAGCGCACAGTTTTCACTCTAAAATATTATGATAATATGAA
ATATTCAGAGATGAGTAAGGTGCTGTCAACAAGTGAAGGAGCTTTGAAGGCATCCTATCA
TCTTGCTGTGAAAAAAATAACCGATTTTTtCAATCGTAAGGATTAAACCTTTtCGGTTAG
TTTTCGTCTATTTAATAAAGTATAAAAGAAAGGAATGAGGAATATGTTAAAAGAAGACAA
TATATTGAATAGCCGTTTTGGTAAGAAAAACCATTTCCAGGTGCCGGCTGGTTATTTCGA
CCAGCTTACTGATAGGGTGATGGCAAATTTGCCGGAGCAGGAACCCCGCATCATTCACAT
GCAGCCTAGCTTATGGCAGCGTATGCCGATTCGAAAGATTGCGGCGGCTGTTGCTGTTTT
GGCTGTGATGGGAGGTGGCTCGGTACTGGCGCTGAAATATACGGGAAGCAGTAAGCCTGC
TATGGCACATGTGGACCATATGGTTCAGAAAGCTGCTGTGAATAATAATGAAGATGCTAC
TTTTAATGAGATGGCCGATTATACGATGATGGATAATGAAACTATCTATGCATCGCTGAT
TGCAGAAAATTAATGGTTGGTATTtCTTTTTGTCTACAGATAAAGATTTTTTAAAACGAT
AAGGTATGAGAAAGATAATGCAACATAGGTTTCTTGCGCTTTTAGCTATGCTGATGATTA
GTCTGGTTTCACTTGCTTCACAGCCTCAGGGTAGAAAACATCATGATGGATTTAATCCTA
AAAGGTTTCAGGCAGAACTAGAACAGTTTATTACGACTAATGCCTGTCTTACGCCGAGAG
AAGCTGCTAAATTCTTCCCGGTATATAGACAGATGGGTAAGAAAATGCGTATGATATTCG
ATGAAATGCGCCGATTCCGTCATGTGAATCCGAATGATAATGAGGCATGTGCCGAAGCTA
TCAGGAGAAAGGATGAGTTGGATATTCAGCTGAAACAGTTGCAGCAAGAGTATCATTCTA
GATTTATGACCATCTTACCACCTAATAAGGTGTTCAGTGTCATCAAGGCAGAGGAACGGT
TCCATCGCCAGGCATTCAGACGGATGAAGAAATAAATCTCTAAAAAAGTaGAGATAAAAC
TATTTAATATGTATTTATGTGAATTTTGGTCACATTAATAGGGTCGCGAAGATATTTTTA
ATAATATTTTCGCGATTTTATTTTGTCCTTTCCGTTATTTGTTGTACTTTTGCACTTTGG
AAAATAATAATATAATATAATAAGGTATGTACAGAAGTAATACGTGTGGAGAGTTACGTC
TCTCTGATGCCGGCAAGGAAGTGACACTTGCCGGTTGGGTACAGCGCTCAAGAAAGATGG
GTGGTATGACATTCGTCGATTTGCGCGACCGTTATGGTATCACACAGTTGGTCTTCAACG
AGGCTGATAACAAAGACTTGTGTGATGCAGCTAACAAGCTAGGTCGTGAATTCTGCATTC
AAATAAAGGGTGTAGTAAGTGAACGACAGAGCAAGAATCCTAAAATGGATACTGGTGACA
TCGAAATCCTGGTGAAGGAACTCAATGTCCTCTCTCAGAGTCAGACCCCTCCTTTCACTA
TCGAAGATAATACTGATGGTGGTGATGATATCCGTATGAAGTATCGTTATCTTGATTTGC
GTCGTCCTGCAGTGCGCAAAAATCTGGAGTTGCGTCATCGTATGTGCATCTTGATTCGTA
ACTTCCTCGATGCACAGAACTTCATGGAGGTTGAAACTCCAATTCTTATTGGTAGTACAC
CAGAGGGAGCCCGCGACTTTGTTGTTCCTTCCCGTATGAATCCAGGTCAGTTCTACGCTC
TTCCACAGAGTCCTCAGACTTTAAAGCAGCTCTTGATGGTTGCTGGTTTCGACCGCTATT
TTCAGATTGCCAAGTGCTTCCGTGATGAGGATCTTCGTGCTGACCGTCAGCCAGAGTTTA
CACAGATTGACTGTGAAATGAGTTTTGTTGATCAGGATGATGTCATCAACCTTTTCGAGG
AAATGGCTCGCCATTTGTTTAAGGAGATTCGTGGTGTAGAACTTCCTAAGTTGGAGCAGA
TGACCTGGCACGATGCTATGCGCCGTTTCGGTAGCGATAAGCCAGACTTGCGCTTCGGTA
TGGAATTTGTTGAGTTGAAAGATGCTTTCACAGGTAAGGGTAATTTCTCAGTATTCGATG
AGGCTAAGTATATTGGCGGTATCTGTGTTCCTGGTTGTGCTGATTATAGCCGTAAGCAGT
TGAACGAATTGACTGATTTTGTTAAGCGTCCTCAGGTCGGTGCCAAGGGCTTGGTATATA
TCAAGTACAATGCTGATGGTACCGTAAAGAGTAGCATAGATAAGTTCTATTCTCCAGAGG
AACTTGCTGAAATCAAGACCGTAATGGGAGCCAAGGATGGTGACCTTGTTTTGATTTTGA
GCGGTGATAATGCTAACAAGACACGCATTCAGCTTTGCTCTTTGCGTTTGGAAATGGGTG
ATCGTTTGGGACTTCGTGATAAGAATGTATTCAAGTGTCTTTGGATTATTGATTTCCCTC
TCTTTGAGTGGAGCGATGAGGAGCAGCGCCTGATGGCTACGCACCATCCATTCACTATGC
CAAATCCTGATGATATCCCATTGCTCGATGAGCATCCTGAGCAGGTTCGTGCCAAGGCAT
ACGACTTTGTTTGCAATGGTATCGAAGTAGGTGGAGGTTCTCTCCGTATCCATGATACTC
AGTTGCAGGAGAAGATGTTCGAGGTTCTCGGCTTTACTCCAGAACGTGCTGAGGCCCAGT
TCGGTTTCTTGATGAATGCTTTCAAGTATGGTGCACCACCTCACGCAGGTCTTGCTTTCG
GTTTGGACCGTTTCGTCAGCATTATGGCTGGTCTCGATAGTATTCGCGATTGTATTGCCT
TCCCAAAGAACAACTCAGGTCGAGATGTTATGCTCGATGCTCCTTCTGAACTTGACCCTA
AGCAGTTGGATGAATTGGAGATCAAACTTGATTTGAAGGCTGAATAAAAaTAGAGAAACG
AAGGTATTCACTCCATAAAAGAGTATGCGTAAAATGCCTTGAGAAAAATTCAATGATTTA
TAATAAGTAATTGATTTTTAGTAAATAAAGTGCTGCGCTTCTTGACGTAAATCAAGAAAT
GCAGCACTTTTGTTTATAAGTAGTAGTTTTTtCTATTTTTCTAACACTATTTCGAAATAA
AAGTTATAAATTTGCAGCAGATATTAAGGTTGAGCTGATGAAATGAGGCTCAATAGAATC
ATAAAATTCTTAAAACATGGTAGAAAAGAAAGCGACAACTAAGACTGCTGCAAAGAAGCC
AGCAGCAAAGAAGGCTCCAGTAGCAAAGAAGGCTCTTGCAGCAAAGAAGGACGTTCTTTA
CTTGAACGCAGAGAACGCAGGTTTTAGAGCTGGTGATGTATATCAGGCATTGGCAGCTTC
AGAAAAGGCTCTCACAGTAGCAGAAATTGCTAAGGCTGCTAAGATCAGTACAGAGGATGT
AATCCTTGGTATCGGTTGGCTCTTCAAAGAGGGTAAGATTAAGGATGAGGACAACAAGGT
TGCTCTCGCTTAAATAAGGTTTATTTTtCAAAGAGCCGCGATTGCTTGTAAGTGAGTAAC
CGCGGTTTTTtCTTTTtGTGTCTTCTCTCTTGAAAGAGGACGAATGTTATGATTATTATA
TGAAACTTGATCAGGAGATATTCAATGTTCTTTTGGCTGCGGGTGCAAAAGGGTTGAAAG
TaGAAAAAATAGCTCGTCATGTATATAATTCCTGTAATTCGATTTTTACACCTCTGAATT
ACAAGGATGTTCATAGCTATGTTACGCAATATCTCACCAGATGCGCTAAAGACCCACAAT
CGCTTATAGAAAAAGGTAAGGGGTATGGTGTATATCATGTTAATTTTGATTCAAAGGCCG
TACAGCAACTGATGCTCAATTTTTCTTCTTCTGTATTAGAAAATAGTAATGAAGGGGAGG
ACAAGGCTGACGATAGTGCTCCTCAAAGTCTTTTTGATGAGAATATGTTCTAAATTATTT
TTTtATGAGGGGAATGTTGTAGTATGTTCGTATAATATATGTAGACTTTATAAAAaCTGA
TAAAAGTTAAACAATAAACATATAAACGAATAAACTATGGCTAGTAGATATTTATTAGGT
TTTGACGTAGGCTCAAGTTCTGTAAAGGCTTCGCTTACTGATGTTGACAATGGAGAAATC
GTAGCTTCTGCATTCTATCCGGATCATGAAGCACCCATTATGGCTGTAAAGACCGGTTGG
GCAGAGCAGGATCCTCAGATGTGGTGGGATAATGCTAAGCTGGCGCTTAAGAAAATCATG
GCAGAATCTGGTGCCAAGGGTGAAGATATCCTTGCTATTGGTATCTCGTACCAGATGCAT
GGCTTGGTTTGTGTTGATAAGAATCAGCAAGTTTTGCGTCCTAGTATCATCTGGTGCGAC
TCTCGTGCCGTACCTTACGGCGAGAAGGCTTTTCATGATTTAGGTGAGAACTTCTGCTTG
CGTAATCTGCTCAATTCTCCTGGAAACTTTACTGCATCTAAACTTGCATGGGTAAAGGAT
AATGAACCGGAACTGTTTGATAAGATTGATAAGATTATGCTTCCTGGTGATTATCTGGCA
ATGAAACTTTCAGGTGAAGTTAAGACTACTATCAGTGGTCTTTCTGAAGGTATGATGTGG
GACTTCAACCAGAAAAAGCCTGCTAAATTCCTGCTTGATTACTTTGGCTTCGATGAAAGC
ATTCTGGCTGATATTGTTCCTACTTTCTCTGTACAGAGTGTAGTAAGTAAAGCGGCAGCT
GAAGAACTTGGTCTGAAAGAAGGTACACCAATATCTTATCGTGCGGGTGACCAGCCAAAT
AATGCTGTGAGTCTGAATGTGTTCAATCCGGGTGAAATAGCAAGTACTGCAGGTACATCA
GGAGTTGTATATGGTGTATTGGGTGATGTTAACTATGATCCAAAGAGCCGTGTCAATACT
TTTGCTCATGCTAATTATACTACAGACCTTGACCGTCTTGGTGTATTGTTGTGTATCAAT
GGAACTGGTATCTTGAATGCGTGGGTTCATCGAAATATCACTCCAGATGTAAGCTATGCG
GATATGAATGATCTTGCAGCTTCTGTACCAATAGGTAGTGATGGTGTTAAGATTATCCCA
TTTGGTAATGGAGCTGAGCGTGTATTAGAGAATAAGGAAGTTGGTTGTTCTATTCGTGGC
ATCAGCTTTAATAAGCATAATCGTGCTCATATTGTTCGTGCAGCACAAGAGGGTATCGTC
TTCAGTTTCTGCTATGGAATGGAAATCATGCAGCAGATGGGTATGGATATCAAGAATATT
CATGCAGGTAAGGCTAATATGTTCCTCAGTCCGTTGTTCCGAGATACCTTGGCGGGTGTG
AGTGGTGCTACTATCGAACTTTATGAGACAGATGGTAGTGCAGGTGCAGCTAAGGGTGCT
GGTATTGGTGCCGGTATCTATAAGGATCATAATGAGGCTTTTGCTTCATTGAAGAAACTT
GCAGTCATAGATCCTGATGAGGCTAACCGTTCTGCTTATCTCGAGGCTTATTCTGCATGG
AAAGAAGAGCTGAAAAAACTTTAAACGTTTGTAATTTACTTTAGACAAACTTTTTTTATA
ATATCAGATAAAGGGTGGGAGAAGTCTCACCCTTTATTTTtCTTTTtCCCGATTCTTTTG
ACTTTTGGGGgAGCTTCCGTCTTATTTAAGGATTGGATTTAAATATCTGTAGTTGATTTT
CTGAGTATCTATCCACCTATGTTTTGTCATGATGAACCGCTTTAGAAGATAGATAAGTGA
TTATACAATGAAAAAATCCCCCAGCCCGCTTGAGAAAGCAGGATGGGGGATTGGTATTTT
GAATCAAAACAGTTTAATTCTTGAAACTGTGGATTGGAGCCGGAATACGACCGGCACGGT
TTACGAATGCTTCGCAACTGAATGGGTTTACAGGCATGATTGGAGCATGACCGAGCAAAC
CGCCAAAATCTACATTGTCGCCTACCTTCATGCCCACAACTGGGATGATACGTACGGCAG
TAGTCTTCTGGTTAACCATACCGATGGCAGCCTCGTCGGCAATGACACCGGAAATGGTGG
TGGCTGGAGTATCGCCAGGGATGGCAATCATATCCAAACCTACTGAGCAGACACAAGTCA
TCGCCTCAAGCTTCTCGATGGTCAGCGCACCTGCCTCTACAGCGTTGATCATACCCTGGT
CTTCGCTGACAGGGATGAAGGCACCGCTCAAACCACCTACATAAGAAGAAGCCATGATAC
CGCCCTTCTTAACCTGGTCGTTCAGGAGTGCAAGAGCTGCTGTGGTACCAGGAGCACCGG
CATGCTCAAGACCGATGAGCTCGAGAATATCGGCTACACTATCACCGATAGCTGGGGTAG
GAGCCAATGAAAGGTCGATGATGCCGAAAGGTACGTTCAGACGGCGTGAAGCCTCCTTGG
CTACCAACTGACCTACACGGGTAATCTTGAAGGCGGTACGCTTGATGGTTTCGCAAAGAA
CCTCGAAGCTTTCGCCCTTTACCTTCTCCAATGCATATTTTACAACGCCAGGACCGCTGA
CACCGACACTCACTACCGCATCGGCCTCAGAAACACCATGGAAGGCACCAGCCATGAACG
GATTGTCGTCTGGCGCATTGCAGAGAACAACGAGTTTGGCACAACCCAGAGAACCTCTGT
CCTTGGTTGCCTCGGCTGTATCCTTTACGATTTCGCCCATCAGTCGGACGGCATCCATGT
TGATGCCGGTCTTGGTAGAACCCACATTGACTGAGCTGCAGACGAAATCGGTCTGTGCCA
TCGCCTGAGGGATAGAACGGATAAGGAGCTCATCGCTCTTGCTCATACCCTTGCTTACGA
TGGCAGAATAGCCGCCCAGGAAGTTGATGCCGAGTTCCTTGGCACACTGGTCGAGGGTCT
TGGCAATCTTCACGTAATCGTCGGTAGTCTTGCAGGCAGAACCGCCTACCAGCGAGATTG
GAGTGATGGAGATACGCTTGTTGACGATAGGTACACCAAACTCCTTGGAGATTTCTTCGC
CGGTCTTCACCAGGTTCTTTGCCAGACGTGTAATCTTATTATGAATGTTCTGACAGAGCT
CATCGAGATCGGTAGATGCGCAATCCAAAAGGTTGATACCCATGGTGATGGTACGCACAT
CGAAATTCTCCTGCTCTATCATCTTATTGGTTTCGATAACCTCAGATATATTGATCATAT
TGTTTGCTTTTTAAATTCTGTGCATCATATTGAAAATTTCCTCGCGCTGGCATTTGATCT
GCACGCCCATAGCCTTACCAACATTGGTGAGTTCATCGGCTACTTCCTCGAAAGTTTTCT
GCATCTTGCCCATGTCTACGATCATCATCATGTTGAAATACTCCTGTACGATGGTCTGAG
AGATATCCAAGATGTTGATACTGTTCTCTGCCAAATAGGTACATACCTTGGCGATGATAC
CAACGGTATCCTTGCCCACTACTGTAATAATCGTTCTGTTCATGTATTTATTCCTTATTT
TAAATTGGTAAGTTTTCGGCTGCAAATTTACAACTATTTTGTTAGACTACCAAATAAAAA
GTCAGAAAACTTGTAAAATCACTAACGCTTTGCAAGTTTTCTGACTCATTTTtACCTTTC
TTGTTTCCTTATCTTACTTGATACCTCTTTCGTTGAGTGCCTTAGAATATTTGGCTGCAT
TCTGCAGGTGCTCATCGTAAGTGCGGGCAAAATTATGAGTGCCGCTGAAATCCTCCTTGG
CACACATGTAGAGGTAATTGTGATGCACATGGTTGAGGACGGCATCAATACCTGCTACGC
TCGGAATGCGGATAGGCCCCGGTGGCAAACCTGGGTTCTTGTAGGTATTATACGGGTTCT
TGATAGACAGGAGGTTGTTGTAGATGCGCTTGAGGTCGAATCGCTGCCAGGCATATTTAA
TGGTAGGATCGGCCTGCAATGGCATTCCCTCTGGATATTCGGCATTGCGAAGCATCAGAC
GGTTATAATACATGCCGGCTATCATCGGTTTTTCGCCGTTATTGGCTGTTTCTTCGTCCA
CGATGCTGGCAAGGGTGATGATCTCAATCGGTGTCAGCTTCATAGCCTTTGCCTTTTCGG
TGCGCTCAAAGTTCCAAAACTTGTCGCTTTCTTTCTTCATGCGCTCCAGAAATTTATCTA
CCGAGATGTTCCAGTAGAGATCGTAGGTGTTAGGTACGAACATGCAGGCGATGGTGGCAG
TATCGTAACCGTATTTCTGACAGATGCTCTCGTCGCGCAGGGCATGGTAGAGGTCGTTGC
TGCCAAACATCATCTTCTTGCCAATCTCATCAGAGAGTTTGTCGAGCGTGCGGACCGAAG
GGATGGTAAGGCTAACCGGTTCCTGCAAACCGTTCTTCATGTGGCGCCATGTCTTGAGGG
CACCATCGCCCGGAGCAATGGCGTATCTGCCGGTGCGGATATGATCGGCATAGCCGGAAT
GGAGGGTCAGGGTCTTGAATGCCTGGAACGGAATGCTCTTGGCAAATGGGCGGAGCTTGT
TGTATACAGAGTCGATGTTATCATCGTTGTCGATGTAAACATACTCGGTGTTGCTGCTCT
TCGAGAAGGAAGAGAAACAATAGATGTAGCCCACGATGGCGATGACTGCGATGCAGCCTA
TAGCGCCATACAGATAGAGCTTAGAAAATGATTTTTTCTTTTtCATATTCTTCTTGTTTG
TTATTTTTCGGGTGCAAAAGTACAGTAAAAATAGGAAATAGCAAAGTATAGGAATTTAAA
ATAGGTTAATTGTCATCTTTCTTTATCCGTTGTGTCTGCTTTTTTGTTACCTTTGCACTT
GACATTGAGAATCAACATGTGTATCGGTGCTTTCGGGCACATTATTATAAAAGTATTATG
AAAATGAAGTTTTCGATAGCGTATGCTGCCAAGTGGGGTCATGCCCTGCATGTAGAATTA
ACTTTTGCCGCCGCTGATGGATATCAAGATACGATGGACTTGCCGATGACCACCCGGGAC
GGTTATCACTGGGAGGTGGAAATGGCGTCAAGGCAGAACCGCCATCACCCTTTCGTAGCT
GTGGCTTACTGCTACTGCGTGAAAGATGCTGGGGGAAAGGTGCTGCGTAGGGAATCGCTC
GCTTCTGCCCGCCAATATGTTTTTGATGAGAGTAAGAATTTCTATTTTCAAGACTATTGG
CTGGAGGAGGATAATCCTTACGTGGAAAAAAaTGCCTTCGTATTGCAGCAGGTGAAGTTT
ACTGATGTCAAGCCAGCGCGTCTGCCTCTCTTCGACCGTACTATCATCTTCAAGATTCAT
GCCCCGAAACTCTATGAGGGTGAGGCTGTAGCTTTGTTGGGAAATCATCCTACGCTGGGC
AAATGGAATCCGGCTCATTTCCTGAAGATGCAGAACTATCATGGCAAGGACTGGGAAATA
TCTGTGAATGTGCAGGCTATCGATGAGCCGATAGAATATAAATATGTGGTGATTGATGCA
CAGACCCAGAAACTGAAGAGGTGGGAATTTGGGGATAACAGAATCTTTGGCATTTCGGGT
AATGAACAGGCTGGCGGACAGGGAACTCCTCAGGGTGAAATCCGTGTATACCATCAGGAT
GTTTATGTGCTACACGGCGGTGAGTTCCGCATCAAGAGGGTTCCGGTTCATGCCCAGTTC
AATTTCGATACCTATATATTCGATCTTGACGGAACCCTGATTTCTTCTCTCCACGACCTG
GCTGCAAGCTGCAATTATGCGCTGAAGCTGAACGGGATGCCTGAACGTACGCTGGAGGAA
GTACGCATGTTTGTAGGAAACGGGGTGAAGAAACTGATGGAACGTGCCGTGCCGGGAGGA
TTGGAGAACGAGATGTTTGAGAAAACCCTACGGGATTTCCGCAAGCATTATATGGTGCAC
AATATGGATAATACGAAACCTTATCCGGACGTGATGGAGATGCTGGAGGAACTGAAGAAT
AGGGGAAAGAACATTGCGGTGGTAAGCAACAAGTTTTATGCAGCTACCCGGGAAATATGC
CGCCATTTCTTCGGCGACCTGGTAGATGTGGCGATAGGAGAGCGGGAGAATATCAAGAAA
AAACCGGCTCCAGATACCGTAAACGAAGCCTTGCGGCAGCTGCATGCGGATAGAGAAAGG
GCGGTATATATCGGCGACAGCGACGTGGATGTGATGACGGCAAAGAACAGCGGAATGCCT
TGTATCTCAGTGCTGTGGGGATTCAGAGATCACGATTTTCTGCTGGCACATGGAGCTTCT
ATCCTGGTATCATCACCCTTGCAGATATTATAAGAAAGGTAGGAAAAAaTGATTTGGAAG
ACCATCATAGAGAATGGTCTTCCAGATATTTCTTGATAAATTCAAAGTAGGTTTCTGATA
TCGGAATGCTCTGGTCGCCATAGGTAATGTGCTGCTGGTCTACCGTATCAAACTTTGTCA
TGTTGGCAAGGAACGAACGGTGTACACGCTTGAATTTTTCTCTTGGCAGCCTTTCTTCCA
ACTGTTTGAGGTTGCCCAGGGTTCTGATGTTAGGCCTGCCCTCAAGATGGAAACGGATGT
AGTCTTTGTCGCAGTCAACAAACAGAATATCATCTATCGGGATTCTTACGCATTTGTAAT
CTCGTTTTACCACCAGAAAACCGTCGCGCTTGATAGGGTTGTAGTTATCGTCCTGCATGT
AGCGTTCGAAGACTTTCTGGCATGATCCCATAAAGTCATCGTAGGTGATGGGCTTGAGCA
GATAGTCGAATGCATTCACTTTGTAGGCTTCGATGGCATACTCCTTGAATGCGGTGGTGA
AGACAATCTTCACGTTCTTGGGTACAACCTTTGCAAATTCCAAACCGCTGATCTGCTGCA
TGTGGATGGCGAGAAAAAGTATGTCGAGATGGTTGTGATGGATGCCGTCTACAGCATCTA
TCGCACTTTTGTAGGCTCCGATCAAATGCAGGGTCGGAGTTTTTTCtATATACTGTTCCA
GGAGTTGCAAAGCTTCCGGATCTTCATCTATGATGGCGCAATTTAAAATCATAATTTTAC
TGTTTTAGTGATTTTATTCTCGATTTTCGTAAAAaCGAAAAaTGTGTTTGTTTATTGTTT
CAAGCTGCAGATTTTTtCAGATAAAAaTCTATTTTCATGATTTTACCTTAAATTTGTTTA
ATCTATTTGGCTATTTGAGGAAAAAACCGTAATTTTGGAGATTGATAAGTCAGACTATAA
CTGTAGAATATGAAATACAATAAGAAACAACATACCAAATTGTCCTGTCGGAGCAAGTGC
TTTTTCCTTGCCTTGACTTTGGCTATGGCATCGGTTGATGCCTCAGCCCAGAAGATTTCG
CTAGGCTCTTGCATCACCCGTGACGGAGGTCAGTTTAAAGGCGAAATGGTGAGCGGAAAG
CCGCAGGGAAAAGGTACTACCATCTATAAGAATGGGGATACCTACGAAGGCTCTTATATG
AAAGGTAAGCGCGAAGGCTATGGCGTTTATACCTTCAGTGATGGCGAAAAGTATGAGGGA
CAGTGGATGCAGGACCAGCAGCATGGTAAAGGCACCTACTATTTCCAGAACAACAACAAA
TATGTAGGCCTCTGGTTCCGCGATTACCAGCATGGTCATGGCGTCATGTTCTATTATAAT
GGTGATAAATATGACGGCGACTGGTATAAGGACAAGCGTCAGGGACGCGGCGTTTATACT
TATGCCAATGGCGCACAGTATAAAGGCCAGTGGATGAACGATATGAAGAATGGAAACGGC
TTCTTCAACTGGGGAGACGGAACTACTTATGACGGTCAGTGGCTAGACAACCAGCGCTCT
GGAAAAGGTACTTTCAAATATGCTGATGGCGATGTGTATATCGGCGACTGGAAGGATGAT
ATCCAGGACGGAAAGGGTATCTATAAATTTCATAATGGCGACATTTATGAAGGCGATTAT
GTGCAGGGAGAACGCACGGGTATAGGCATCTTCCGCTCTGCAAAGGGCGACAAGTATAAC
GGACAGTTTAAGGATGGCCTGCGTACCGGTCAGGGTACCTTCATCTGGAAGAATGGCGAT
ATCTATGTAGGCGACTGGATGGATGATCTGCAGAACGGCAGGGGCAAACTGACCAAGAAG
AACGGCGACGTGTTTGAAGGTGAGTTCAAAAACGGTCTGGTAGATGGTAATGTCGTGATT
CATTATGCTGATGGCAGAAGATTCAAGGGTGCCTATCACAAAGGTAAGCGCCAGGGACCT
TGCATAGAAGAAGATAAAAACGGTAAGCGTTTCGAAGGAACCTACCGTAACGATGTGCGT
GACGGAAGATTTGTAGAAAAAGACCGCAACGGACAGGTTACAGCCAAGGGAGCCTACGAA
AACGGCAAACGATTTGAAGACTAATCTCTTCAGAAAATTAGAAAAATACAAAGAAATTAT
AAATAACGAGATAGAGAACCTTTATATTTTAAATAATGAGAAAAAGAACATATTATAATG
TTGAATATTGAATGTTCAATGTTCTGTTTTCAAGTCTCAAAGTTAAAAGTAAATGTTCAA
ATCTCAAAGCTTAACTATAATTATGGTAGTAGATACTTTAGACAATCTGGAGAAATATGT
TTCTCTCAATCCGCTCTTCGCTGATGTAGTGAAGTTTATCAAAGATAATGACCTCTCTAA
ATTGGAGGACGGTAAGCATTTTATCAAGGAGGGTAACCTCTTTGTTAACATAACGACAGC
TCACGGAAAAAGCGAGGAAGATGCTGTTTTTGAAACACATCGCAAGATGATTGATATTCA
GATTCCTCTTGACAACGAGGAGACTTATGGCTATACTCCTCTTGCTGATCTTCCTGAAGT
GGAATATAACGAGGCTAAGGATGTAACCAAGTATCCTGGTGTGAAAGCGCAGACGCTCGT
TACCTGCAAGCCAGGTCAGTTTGCTATCTTCTGGCCACAAGATGGTCATCAGCCATGCAT
CGGTAGTGGTGATATCCACAAGGCTATCTTCAAGATTAAGAATTAAAGAAGAGATCTTCA
AGATAAAATTAAAGAAGAATAATATAGAGTAACCATCTAAAATCATGATATATGGCAACA
GAAAAGAAAACTACAGCCCAGAAGGCTGCAACTAAAAAGGCAACTGCAAAGAAACCAGTT
GCAAAAAAGGCAGCGAAGGCTGTGGTAAAGCATATCGGACTCGTGAAGAACGACCCATAT
CTGGCAGACTATGAGGATGCCATCAAGGGCCGACACGACCATGCACTCTGGAAACTCGGT
CAGCTGACTAATAACGGCAAACAGACATTGAGCGATTTTGCCAATGGATACGAGTATTTC
GGACTGCATAAGACTGCCCGTGGATGGGTGTTCCGTGAGTGGGCACCTAATGCTACAGAC
ATCTATCTGATAGGTGACTTCAACAACTGGCAGGAAACCGAAAAGTATCGTGCTAAAAGA
GTAAAGAATACCGGAAACTGGGAACTCAAACTTCCGGAGAAAGCGATGAAACATGGCGAT
CTCTTCAAGATGAAAGTTCATTGGGAAGGTGGTGAAGGCGAGCGTATTCCTGCATGGGCA
CAGCGCGTAGTACAGGACGACCAGACCAAGATTTTCTCTGCTCAGGTTTGGAATCCGGAA
CCATATAAATGGAAGAAGAAAACCTTCAGACCAAATGTGGCACCTCTGCTCATCTATGAA
TGCCATATCGGTATGGCACAGGATGCTGAGAAGGTTGGCACTTACACAGAATTTAAGGAG
AATGTGTTGCCACGTATCATCAAGGATGGTTACAACTGCATTCAGATTATGGCTATCCAG
GAGCATCCGTATTATGGCTCCTTCGGCTATCATGTAAGCAGTTTCTTTGCTGCAAGTAGC
CGCTTCGGAACTCCTGAAGAGTTGAAGAATCTCATTGATACAGCTCACCAGAATGGTATT
GCCGTCATCATGGACATCGTTCACTCTCATGCCGTAAAGAATGAGGTGGAAGGACTGGGT
AATCTCGCTGGCGATCCTAACCAGTATTTCTATCCTGGCGACCGTCATGAGCATCCGGCT
TGGGACAGTCTCTGCTTCGACTATGGAAAGGATGAAGTCATCCACTTCCTGTTGAGCAAC
TGCAAGTATTGGCTCAATGAGTTCCATTTCGACGGATTCCGTTTTGATGGTGTAACATCC
ATGCTCTATTACAGTCATGGTCTGGGTGAGGCATTCTGCAACTACGGCGATTATTTCAAT
GGTCACGAGGATGATAATGCCATCTGCTATCTTACCCTTGCCAACTGTCTGATTCACGAG
GTTAACAAGCATGCCATTACGATTGCCGAAGAGGTGAGCGGAATGCCGGGCCTGGCTGCC
AAGTTTGAGGATGGCGGTTATGGTTTTGACTATCGCATGGCGATGAATATTCCAGATTAT
TGGATCAAGACCATCAAGGAACTGAAGGATGAAGACTGGAAACCATCCAGCATCTTCTGG
GAGGTAAAGAACCGCCGTTCGGATGAGAAAACCATCTCTTATTGTGAGAGTCATGACCAG
GCATTGGTGGGCGATAAAACCATCATCTTCCGTCTGATTGATGCCGATATGTACTGGCAT
TTCAAGAAGGGCGATGAAAACGAAATGGCTCATCGTGGTATTGCTCTGCATAAGATGATC
CGTCTGGTTACCGCCTCTACAATCAATGGCGGTTATCTCAACTTCATGGGTAATGAGTTC
GGTCACCCAGAGTGGATTGATTTCCCTCGCGAGGGTAATGGCTGGAGCCATAAATACGCC
CGCAGACAGTGGAATCTGGTAGATAATCATGAACTCTGCTACCACTATCTTGGAGATTTC
GACCGAGAAATGCTCAAGACGATTACAAGCGAAAAGAATTTTAACAAGACACCAGTTGTA
GAAATCTGGCATAATGATGGCGATCAGGTTCTCGCCTTTATGCGTGGCGATCTGCTCTTC
GTGTTTAACTTCTCGCCAACCCGCTCTTTCACCGACTATGGCTTCCTGGTTCCAACCGGT
TCCTACAGTGTAGTGCTTGATTCTGACAGCAAGGATTTCGGCGGTAATGGCTTGAATGAT
GACACGATGACGCATCTGACTAATTACGATCCACTTTATGTGAAAGACCGTAAGGAGTGG
CTGAAACTTTATCTGCCAGCTCGTACAGCTTTGGTGCTGAAGAAAAATTAATAGATTGAT
TTATGAAAAATAAAAGGAGTAGTACTGCGAAGATGCAAATCGCCTGTGCTATCATCTTTA
TCACATTTACCTACGTCTACCTGGCATTTTACCAGGCAGACGTACTGGCAGTGGCTCAGC
ATGTTTTCTCAGGCGGTTTGACCAACTACAGTTACACGCTGGCTCCACTGCTTATCACGC
TCGTACTCTATCTGCTGCAAGTGGGAGTGTACGCAGTAACCCGTGTGAAACGCCGTTTCC
ACGGGCTTACTTATTTCCCTTCGTTCCTCATCCTGACGATGATTACCGATATCCCCGTTG
ATATCGACCGTTATCATTCGCTGGGGGCGTGGTGGATTATCTTGCCACTCTGTCTGATTC
TATGGGGCGGATTGATATGGATAGCCCGCCAGTTGGAGCCGATAGAAACAGAGCCTCACA
GCAACGGCTGGTTCTCCCGCTATATGTGGGTGAATCTGCTCCAGATGCTGGTGATGATAT
TGCTTGTCAACTTTGTTGCTAGCAATGATCGGCTGTTTCATGAACGTATGCGCATGGAAC
ATCTGATGAAAGAAAAaCAGTATGAAAAAGCTTTGGAAGTAGGTGAAAAATCTCTGAAAA
CAGATTCTTCGCTGACAATGCTCCGTATAGCCTGTCTCAACGAAACAGGCGAGCTGGGCA
GCCGTCTCTTTACTTATCCGCTGGTAGGTGGAAGTAAGGCGATGATGCCGGATAGCGTAA
CCGTGAAGGCTATGATGTGGAAGGCGCCAAAATGGATGCAGAAACCTTCGGCATGGATGG
TTAAACATCATCTCAAGTATCGTCTGCCTGTTGACTATCAGCTTTGTGCACTCTTGCTGG
ACAAGCAACTAGACAAGTTCGTAGCAGAGGTGCAGAAACATTACAAAGTAACTTCGGGCA
AACTGCCTGTTCATTATAAGGAAGCGTTGGTTCTTTATACGCATCGCCGCAGTAATCCAA
GTATCGTTTATCACGATAATGTGATGGATACAGACTTTGAGGATTTCCAGCAGATGGATC
ACAAATATGCTAATGAGACTGAAAAGCAGAATGCTCTTCGGGATACTTATGGAAATACCT
ACTGGTATTATTATGAGTATGGAAACAAATGAAAGTTTTAATTTAGGAGATTAATATGAA
AATACAGATATACAGAAACTTATGGGTTTTACAGATAGCTTTTCTTCTGTTGGCGCCATT
AGGGTTGCAGGCACAGAAGAAGGAGATTTCTGCAGCCAAAGATCTGGTAAAGGCTGGCAA
GGATTTGGCGAAGGCCGAATCCAGTATGCGCAAACTCCTGACGGATTCTGCCAACCGGAA
TAACAAGAAAATTTGGAATATTCTCTTTGATGCTGTGAAGAAGCAGTATGAACAGGGTAA
TGAGAAACTCTACCTCAAACAGGCGTATGATACAGCCCAGCTCTTCAATGCAACCCGACA
GCTCTTCGTTATAGCCCAAGGACTTGATTCCGTTGAGATGATTCCTAACAAAAAaGGAAA
ATGTGAGTTTGATTTCCGCAAGTCTCATTCTGAATATTTGAACAGGATACGTCCGAATCT
CTATAACGGAGGAACCTGGTTTATCAGGAAACAGAAATACAAGGAGGCTTATCAGTTCTT
TGACCAGTACATAGAGTGCAGTACTGCACCGATGTTCCAATCTTATAAGTATGCCCAGAA
AGACAAATATCTTTCTTCGGCAGCTTATTGGGCTGTATATGCCGGATATAAGATGAAAGA
TACCAAAGCTACGCTTCATCATTCTTATGAGGCGCTGAAAGATACGGCTCATTATAACTA
TATGTTACAGTATCTGGCTGAGACTTACAAACTGGAGAAGGATACACCGCGCTATCTCTC
TACCTTGAAGGAAGGTTTTGAACGGGATCCGAAATTCCCGTTCTTCTTCCCGCGTCTGGT
AGAGTATTATTCGCAGGAAAACCAACTCGATTCTGCACTCGCCGTAGCAGATAAGGCGCT
GGCGATAGCTCCCGACAATGATATCTATCTCTTTACCAAGGGAACCGTTCTCCTGAATAT
GGGTGATTTCAAGCAATGCATTGAAGTGAGCAAAAAGGCACTTGCCATGAACGATTCTTT
GGCTGGTGCTTATTATAATATAGGTTTGGCTTATTTCAATCAGGCTGTTGAAATGGATAA
GAATTCGCAGCAATCTCGCAAAACTCATCAGGAGATAGACGGACTTTACAAGAGTGCGAT
GCCTTATCTGCAGAAGTACAGAACGATAGCGCCTGATATGCAGGAGCAGTGGGCTTTGCC
GCTATATACCATCTATCTGAATCTGAACATGGGTAAGGAGTTTGATGAGATAGACAAACT
CCTCAATCAAAAAAaGAAATAATGCCTCATGATGAGGAATTTATGAAAACTTCTCTTGAA
AAGAAGACTTCTCTATTGAAATTGATTATTAGAAATTTATGATAGACAGAATTTTAGATA
AACTGGGCATTGAGCTCAATGATATGCAGCAGGATTCCATGCAGGCAATCTTGCACGGGA
ACAAGGATGTGGTGATACTTTCGCCAACAGGTAGTGGCAAGACACTGGCTTATCTTTTGC
CTCTTACCCAACTTATAGATGCTACTGATGACGAGGCACAGGCGGTGGTGGTAACTCCTG
GTCGGGAACTCGCTTTGCAGTCGGCTAACGTATTGAAGAATATGGGCAGCGGTTTGCGTG
CGATGGCTTGCTATGGTGGTCGTGCTACGATGGATGAGCATCGCGTGATGAAACAGGTTC
GTCCTCAGATTGTATTTGGAACTCCAGGTCGCCTCAATGATCATCTGGATAAGGGAAATC
TTTCTCCATATCACATCAAATACCTGATTATTGATGAGTTTGACAAGTGTCTGGAGATGG
GTTTCCAGGACGAAATGAGCCGACTGATCAAGTCTTTGCCTGGCTTGCGTCGACATTTCC
TGCTTTCTGCTACCGAGGCAGAGGAGATTCCTCATTTCGTACACATGGGTAGGGTAGAAA
AGATAGATTACCGTGTGGATGAAGATCAGGTTCCTGACCGTGTACATATATATAAGGTGG
TTAGTCCGGTAAAGGATAAATTAGAGAGTCTGTCACTTTTGCTACGCAGTTTAGGCGATC
AGAGTACCATTGTATTCCTCAATTATCGCGACAGTGTGGAGCGCACCAATAAATATCTGG
TGGAGCAGGGATTTTCAACCTCTTTTTTCCATGGTGGATTGGAACAGAAGGAACGTGAGG
CTTCTCTCTATCGTTTTAGCAACGGAAGTGCCAATATCCTGGTGAGTACGGATCTGGCTT
CGCGCGGACTTGATATTCCAGATATAGATAATATCATCCATTATCACATGCCGGAGAGCG
AAGATGGTTATATTCATCGTGTAGGACGTACGGCAAGATGGGAAGCCCAGGGAAAGGCTT
TCTTCCTGTTAGGTCCTGAAGAGCATATTCCGGAATATGTGGATGCTGAAATTGAGGATT
ACGAGATGCCTGCTGCTGATCAGCTTCCTGCGCCAGCCAAACCTAAGATGGCTACTATAT
ATATAGGTAAAGGCAAGAAGGATAAAATCAGCAAGGGTGACATTTTAGGCTTCCTTTGCA
AGAAGGGTGGGCTGCAGTCGGCTGAAATCGGAAAGATTGATGTTAATGACCGTTATGCTT
ATGCTGCCATTTCCCGAACGAAGTTGCGCAGCGTACTGAATAATGTAAAGGGCGAAAAGA
TAAAAGGCGTCAAAACGATAGTGGAAGGGGTAAGGTAGTTGACAAACTGCTATTATCTTT
TCTCTGTTGCTTGCTAATGTATAATAAATGTAAAAATAGACATAAATATGCAATTATTAT
ACTAAAATGACTAACAAAATGAAAGAAaTCTGCTCAAAACGCTAAAAATGTGCAGAAAAG
TTTGGTAGTTTCAAATAAAAaGTGTAATTTCGCAGTCGTAAATACAATCCAAAGGTTTAC
TATGTATCCTATATGGATGTATTGTGCACTAATTTTTCCTGCTAACAGGATTATATCGTA
TAAAACTTAAATAATTATACAAAGATGAAGAAGTACAATTTTAACGCAGGTCCATCAATG
CTTCCACGCGAAGTGATTGAGAACACAGCAAAGCAGATTTTGGATTTTAATGGTTCAGGT
CTTTCATTGATGGAAATCAGCCACCGTGCTAAGGATTTCCAGCCAGTAGTTGATGAGGCA
GTCTCCTTATTCAAGGAGCTTCTTGACATTCCTGAGGGTTATTCCGTAATCTTCCTTGGT
GGTGGTGCGTCATTGCAGTTTATGCAGATTCCAGCAAACTTCCTCATCAAGAAGGCTGCC
TACATTAATTCTGGCACTTGGGCTAAGAAGGCAATGAAAGAGGCAAAGCATTTTGGTGAG
GTCGTGGAGATCGCATCATCGTCCGACGCCAATTTCACTTTCTATCCACAGGTTCCTAAC
ACTGTACCAGCCGATTGTGATTACTTGCATTTGACAAGCAACAATACAATATATGGTACC
GAACTCCGTGTAGATCCAGACGTAAACGTACCATTGATTTCTGATATGTCTTCAGATATC
ATGAGCCGTCCAGTAGATGTTTCTAAGTATACTGCCATCTATGCAGGTGCTCAGAAGAAT
CTTTCTATGGCAGGTGTTACCGTTATCATCGTTAAGGATGATATGCTCGGCAAGGCTCCT
CGCGAGCTTCCTACAATGCTCGATTATCGTACTCACGTTGAGAAGGGCAGTATGTTCAAT
ACTCCTCCTGTTGTTCCTATCTATACCTTGATGGAGAATCTCCGCTGGTTGAAGGCTAAT
GGTGGTGTTGAGGCTGCTGACAAGCGAGCTCACGAACGTGCTGAAGTTCTTTATGCTGAA
ATCGACCGCAACAAACTCTTCAAGGGTACTGTTGAAGAAGCATCCCGTTCTTTGATGAAC
ATCTGCTTCGTGATGAACGATGAGTACAAGGAGTTGGAGAAGCCATTCCTCGACTTCGCT
ACAGAGCGTGGCATGGTAGGTATCAAGGGTCACCGCTCAGTGGGTGGTTTCCGTGCCAGC
TGCTACAATGCACAGACTATGGAGGGTGTTCAGGCACTCGTCAAGGCCATGCAGGATTTT
GAAGCACAACATTAATTTTtGAATTTGTATGAAAGTATTAGTTGCAACAGAAAAGCCATT
CGCAGCGGCTGCTGTGGAAGGCATTAAGAAAGAAATAGAGGGAGCAGGCAACGAATTGGT
GCTGCTCGAAAAATATACAGAGAAGGCTCAGCTTCTCGATGCAGTGAAGGATGTGGACGC
GATGATTATCCGCTCTGACAAGGCTGATGCCGAGGTGCTCGATGCAGCAAAGAACCTGAA
GATTATCGTTCGTGCTGGTGCAGGTTATGATAACATCGACCTTGCTGCTGCTACTGCTAA
TAATGTAGTGGCTGAGAATACTCCTGGTCAGAACTCTAACGCAGTAGCTGAGTTGGTATT
CGGCTTGTTGGTCTTTACTGTACGTAATTTCTACAACGGCAAGGCTGGCAGCGAGTTGAA
GGGTAAGAAGTTGGGTATTCTTGCTTTCGGTAATGTTGGTCGAAATGTGGCTCGCATCGC
CAAGGGATTTGGCATGGAAGTAGCTGCTTACGATGCATTCTGCCCAGCTGATGTTATCGA
GGCTGCCGGTGTTCATGCTGTAAAGTCACAGGATGAGTTGTTCCAGACTTGCGACATCGT
TTCTCTTCATATCCCTGCTACTCCAGAGACTATCAAGAGCATCGACTACAAGACCGTAAA
CCAGTTGCCTAAGGGTGGCATCCTCATCAATACAGCGCGTAAGGAGGTTATCAATGAGCC
TGAGCTCCTGAAACTTCTTGCTGAGCGTGAGGACTTGAAGTTCATCACTGATATCAAGCC
TGATGCTGATGCAGACTTTGCCAAGTTCGAGGGTCGATACTTCTCAACTCCTAAGAAGAT
GGGAGCACAGACTGCAGAAGCAAATATCAATGCCGGTATTGCTGCAGCTAAGCAGATTAA
TGCGTTCTTTAAGGATGGATGCACTAAGTTCCAGGTAAATAAGTAATTATTCTTCCCATA
CATATAGCTCATGAAGGGTGCTTTTTCACAGAAGCACTCTTGATGGGCTTTTCATGTTTT
TATTAAACTAGTCAATTTAAATGAAATATTATGGCAATAGTAAAACCTTTTAAGGGAGTA
AGACCTCCTAAAAaTCTCGTTGAGCAAATTGAGTCTCGTCCTTACGATGTTCTCAATTCT
GAGGAAGCACGTGCCGAGGCAGGCGATAACGAGAAGAGCCTTTATCATATTATTAAACCT
GAAATCAATTTCGAACCTGGTACTTCTGAGTACGATCCTCGCGTTTATGAAAGCGCTGCA
GAGAACTTCAGAAAGTTCCAGGAGAATGGCTGGTTAAAACAGGATGATAAGGAACAGTAT
TATATCTATGCACAGACTATGACTGGCAAGACTCAGTATGGTCTTGTTGTAGGTGCGTAT
GTAAACGACTATATGACGGGTGTCATCAAGAAACATGAGCTGACACGCCGCGATAAGGAA
GAAGACCGTATGAAGCATGTGCGTGTATGCAATGCCAATATCGAACCAGTATTCTTCGCT
TATCCTGATAATGAGGTGCTTAATGAACTTCTGATGCGTTATGCAGCAACAACACCGGAA
TATGATTTCATTGCTCCAATTGATGGTTTCCGTCATCAGTTCTGGGTTGTAAGCAATGAT
CAGGATATTGCCACAATTACAGCGGAATTTGCCAAGATGCCTAGCCTTTATATTGCTGAC
GGTCATCACCGTTCTGCAGCAGCAGCTCTGGTAGGTGCAGAAAAAGCTAAGCAGAATCCT
AATCATACAGGTAAGGAGGAATATAACTACTTTATGGCAGTTTGTTTTCAGGCAAGTCAG
CTTACCATTCTCGATTATAACCGAGTTGTGAAGGATTTGAACGGTCTGACTTCTGATCAG
TTCCTCGATGCTTTGACAAAGAATTTCGAGGTGATAGATATTGATGCAATCAATGTGAAT
GTATCTGGTGATGAAGAGGGCATTCCTTGCTATGAAAAGATGGATATTGATGATGCTATC
AGCCAGTTTGGCTTGGATATTCTGAAACCAGCTGCTCTCCATTCTTTCCTCCTCTATCTG
GATGGTAAATGGTATGGTTTGTTTGCCAAACcGGGAACCTACGATGATGCTGATCCAATC
AGCGTGCTTGATGTGGATATTTCATCTCGCCTGATTCTTGATGAAATTCTGGGTATCAAG
GATTTGCGTTCTGATAAGCGCATCGATTTTGTGGGCGGTCTTCGCGGTCTCGGTGAGTTG
AAACGTCGTGTGGATAGCGGCGAGATGAAGATGGCACTTGCTTTGCATCCGGTTACTATG
CTGCAGATTATGGACATCGCTGACAGTGGTAAGATTATGCCACCTAAGGCAACTTGGTTT
GAACCTAAGTTGCGTAGCGGTTTGATTATTCACAAGTTGGATTAATGATAGACGAATTTA
AGACTATATCAGATACGATAGGCGAGGGATATTACACCGAGAAAAGGAGTAAGTTTCTCG
CCTTTGCTCACCATGTTACAACTGTTGACGAGGTGAAGGAAATTGTTGCCGGGTACCGTA
AGAAATATTACGATGCCCGACATTGTTGTTATGCATATATGCTAGGTCCTGAACGGACAG
AGTTCCGTGCCAATGATGATGGCGAACCTTCTTCTACGGCAGGAAAACCAATCCTCGGCC
AAATCACGAAATCAGAATTGACGGATATTTTAATTGTCGTCATCCGATATTTCGGAGGAG
TGAAATTGGGAACCAGCGGACTCATTGTTGCTTATCGTGAAGCTGCCATTGATGCTTTGG
CTCATTGTGAGGAGGTAACGCAACAGATAGAGGAAATAGTAACCTATGATTTTACTTATC
CGATGATGAATGATGTGATGAGGATAGTCAAAGATATGAATCCGCGTATCCTGGATCAGA
CTTTCGATAATACTTGCAGCATCAAACTTTCTATCAGAAAGAGCGAGGCTGAGCAGTTAC
GTTCCCGTCTGAAAAAGCTGTCGTTTGAATAGCAGATAGCTGACAGCCAGATGAATAACT
GCTGGGTAAATAAAAAGAGGGTGAATCATTAATTTATGATACACCCTCTTTTTGATGGTT
ATTTCTTTTGAATTTATCCCTTTTCTTCCAATTCCTTCTGCAATCGGATGATTTCATCGC
GATATTGGGCAGCTTGCATGAAGTCGAGGTCTTTGGCAGCTTGCTTCATCAATGCCGTAG
TATTGGCAATGCTCTTCTCCAATTCTTCCTTGCTCATACTGCGAACAATAGGGTCGGCAA
CGAAGGCTGCACTTTCCGGTTCCACGTAAACGCGAGGCTTGGAACCCTCGGCTCCCATCG
GAACAATCTTTGCTCCTTCTTCCTTGCTAGTAGGCAGAGCTGAGGTTATTGCTTTCACAA
TCTGTTTTGGAGTAATGCCATGGTCGGCATTGTATTTCAACTGGATGCTTCGGCGGCGGG
CAGTTTCATCTATCGTTTTCTGCATGCTGTCTGTGATGTTGTCTGCATACATGATTACCT
TGCCGTTCACGTTTCGGGCAGCACGGCCTGCCGTCTGGGTCAGAGAACGGTGACTGCGAA
GGAAGCCTTCCTTGTCTGCATCGAGAATAGCTACGAGCGAAACTTCCGGCAAGTCGAGTC
CTTCACGTAACAGGTTGACACCCACCAGTACATCGTATACTCCTGCACGGAGATCGTTCA
TGATCTTTACTCGGTCTAAGGTTGCCACATCACTGTGGATATAGGCAGCCTTTACGTTGT
GGTTGAGCAGGAACTCGGTGAGTTCTTCTGCCATGCGCTTTGTAAGAGTCGTAATCAGAA
CTCGCTCGTTGCGGTGTGTTCTTGTTAATATTTCGTCCAGAAGATCATCTATCTGATTCT
CACTTGGACGAACTTCGATTTCCGGGTCCAGGAGTCCTGTAGGACGAATCAACTGTTCTA
CAACCACGCCTTCGGCTTCTCTCAATTCATAGTCTGCCGGAGTTGCACTTACGTAGATGG
CCTGCGGAATGAGATCGTGAAATTCCTCGAATTTCAGCGGACGGTTATCGAAGGCAGCAG
GTAAGCGGAAACCATATTCTACCAGGTTTTTCTTTCGTGCCCGGTCGCCTCCATACATGG
CTCCAATCTGCGGGATGCTCACATGGCTCTCGTCAACCACAAGCAGGAAATCTTTAGGGA
AGAAATCGAGCAGGCAATACGGGCGTTCGCCTTCGTGTCTGCCATCAAAATAGCGGGAAT
AGTTCTCGATGCCCGAACAGTGGCCCAATTCCTTGATCATTTCCATATCATATTCTACAC
GTTCCTTGATGCGCTGTGCCTTGATTCCATCTCCAATACTCTTGAAGAATTCTACCTGTT
TAACCAGGTCGTCCTGAATTCTGCGAATGGCACTTTCCTGCTGTTCTTTTGTTGTTACGA
AAAGGTTGGCTGGATAAATCTCGTAATCTTCGAACGAGGCAAGGCGGTGATAAGTGAGCG
AATCCACTTCTTCGATACTGTCAATCTCATCGTCCCACCATGTTACGCGCAAAACATGAT
CGCTGTAAGCCATAAAGATGTCAACCGTTTCGCCTTTCACTCTAAAGTTGCCACGTTGCA
GTTCTATGTCATTTCTAACGTAAAGTGCATCAACGAGTTTCCTCAGAAATTCATTTCTGT
CGAGTCGCTGCCCGCGATGAATCTTGATGATGTTCTCCTGCATCGCCACAGGTCCGCCCA
TACCATAGATGCACGATACGGATGAGACAACGATGACATCCTTTCTGCCCGAGAGAAGGG
CAGAAACAGCACCGAGTCGCAACTTGTCTATTTCATCATTGATGGCGAGGTCTTTTTCTA
TATATGTATCAGTCGTTGGCAGATAAGCTTCCGGCTGATAATAGTCGTAGTATGAAACAT
AATATTCTACAGCGTTCTCAGGGAAGAAACCCTTCATCTCCTGATACAGTTGGGCGGCAA
GAGTCTTGTTGTGGCTCAAGATGAGCGTAGGCTTCCCCACGTTGGCAATCACGTTTGCCA
CCGTAAAGGTTTTACCCGAGCCGGTTACACCCAACAACACCTGTGCAGGGTCTCCTTCAA
GCACCCCCTCTGTGAGTTGCCTGATGGCTTGCGGCTGGTCGCCAGTTGGCTTATATTTTG
ATGTAATCTTAAAATCCATTTTCTTCCTGATTTCTTCTCAAAAGTTCTGTTTCAAGGTGC
AAAATTACAAAAAAACGCCATTAATCGTTATAAAGATTAATTTTTTACGaAAAAaTGTAT
CTTTTCTTTTGATAATAAGTAAATTATGAGTAACTTTGCAGTTCAAAATGAGAATTATGA
AAAAaTTGACTCTTATTGCATCGTGTGTTGCATTGCTCTTGTCAAGCTGTGCCCACGAAT
ATAACCAGGTATTGAAATCAGGCGATTATACTTATAAGTATGAGTACGCCAAGCAGAGCT
ATGCCCAGGGCAAGTATTCCCGTGCCATTCCTCTTCTGCAGGAACTGGTAACGATGAAGA
AAGGTTCTACCGAGGGTGAGGAATGTTTGTACATGCTGGCTATGGCCGAGTATGGTATGA
AGGATTATGAGACTGCTGCAGAGTATTTCAAGAAGTATTACTCTTCTTATCCTAAAGGTA
AGTTTGCTGAAAATGCAAAGTACTTTGTGGGAGAGAGTCTGTATCAGAATGCTCCAGAGC
CTCGTCTTGACCAGAGTACCACGATTACAGCCATCGCAGCCTTCCAGGAGTTTCTGGATC
TTTATCCAGATGCCCGACTCAAGCAGCAGGCTACAAACCGCCTTTTTGCTCTTCAGGACC
TCTTAGTTGAGAAGGAGTATAAGAGTGCCAAGCTCTATTTTGATATGGGCACCTATTTCG
GCAACTGTACCAGCGGAGGCAACAATTATGAGGCTTGTATCGTAACTGCACAGAATGCGC
TTAAGGATTATCCTTACAGCAACCGACGCGAGGAGTTTGCATCGCTCATCATGAAAGGTA
AATACGAACTGGCAAAGATGAGTGTCGAGAAAAAGCAGCTGGAGCGCTATCAGGATGCTG
AGGATGAGTGTTATGGCTTTATCAACGAATATCCTGATTCAAAGGACCGTGCACTTGCCG
AGAAGTATATTGAGAAGTGCAAGCAGTACGAGAAAGAGCATCCGGAGTCAGCTCTCGACC
AGCTTGGCAATAATGCCAATTAAAAAAaGCATATATATAATAAGGTAAAAaCAATATAAT
AATAATAGTACTATAATTATGGATTTCAaAAAATCAAAGGCACCAGTAAACACAGTAACT
CGCAACATTATGGATCTCTGCGATGATACCCATAACATCTACGAGAGCGTAGCTATCATT
GCAAAGCGCGCTAATCAGATTTCTATCGAAATCAAGCAGGAGTTGAGCAAGAAACTTCAG
GAGTTTGCTTCTTATAACGATTCTTTGGAGGAAGTTTTTGAGAACCGCGAACAGATTGAA
ATCTCTCGCTACTACGAGAAGTTGCCAAAGCCAACTTTGCTCGCTACAGAAGAGTTTATT
GAGAATAATATTTATTGGCGCGATCCTACCAAGACATCTGCACCAATGGTTCACGAGAGC
GAAATTTAATATTCCAGAGCTATATGATACAGCGTAAACAGACATTATTTCTGCTCTTTG
CTGTCATCGCCATTGCTATCTGTCTTTTTCTTCCTATCGCCAGCATCGCAGCTAAGACGA
TGGGAGGAGACACTATGGTTTATAACCTCGGAGTGGTAGGGGAGGCAGGAATGCAGATTT
CAACTACTTGCGTTCCTCTGTTCCTTCTGCTCGCCGTTTCAGCCATCATAGCATTGGTAA
ACATCTTTTTGTACAAGAATCTGAAGCTTCAGAAATCACTCTGTTCACTTGCCATGCTTT
TTGCAGGTTTATGGTATGTAGATTATATCGTGATGTTCATGGGCTTGATTCCTGTTCCTG
AAGCAGAAGGAACGATGAAGTTTCAGTTTGCCGCTTGCCTTCCTTTGGTAGCAATCATAT
TCGAATGGATGGCAATGAAAGGTGTGAACGATGACATTAAACTCTTGAGAGCAGCAGACC
GAATCAGATAAAAAATGCTAAAAAAGCATTTGAATATCGATAAAAGTTTGCTCAATTCAA
ATAAAAGTAGTAATTTTGCACCCGCTGTCACGAGATGGCAGCATAAAATTCAAACCTCAT
TATAAATTAAATTAAAATTAAGATTTAAAAATGGCAACAAAAATCAGATTGCAGCGCGGC
GGTCGTAAGAGCTATGCTTTCTACAGCATCGTAATCGCTGACGTTAGAGCACCACGTGAT
GGTAAATTTACTGAGAAGATTGGTACTTTCAACCCTAACACCAATCCAGCTACTGTAGAT
TTGAATTTCGAGCGCGCACTCTACTGGGTAGAGACTGGTGCACAGCCAACAGACACAGTT
CGCAACATCCTCAAGGGCGAGGGCGTTTACTTGATGAAGCACCTCAAGGGTGGCGTTAAG
AAGGGCGCATTCGACGATGCTGAGGCTCAGAAGCGTTTCGACGCTTGGAAGAATAGCAAG
GACGCTAAGATTTCTGCTGTTCGCGAGGGCGATGCTAAGGCAAAGAAGGAAGCTGCTGCT
AAGGAGCTCGAGGCTGAGAAGAAGATGAACGAGGCAATCGCTAAGAAGGTAGCTGACAAG
AAGGCTGCTGCAGCTGCTGCTGAGGCAGAGGCTAAGGCTGCTGAGGAAGCTCCTGCAGAG
GAGGCTCCAGCTGAGGCTTAATCTTCGACAGAATCTTCTTTtGAGATTTtAAAGTATAAA
GGTTGAATTTCTCTTTCGGGAAATCCAACcTTTTTTTGTTTCTTTtGATTATGGGTGATA
AAAaGGAAAACAGTTATTCGCATATTCTGAAATATACAGGATTGTTTGGCAGTGTGCAAG
GATTGGGAATTCTTGTAGGAGTTTTGCGCAATAAATTTACGGCGCTCTTCCTCGGACCTT
CTGGAATGGGACTGCTGTCTCTTTTCTGCTCAACGATTTCTGTTCTCAGTTCTGCGTGTA
ATTTCGGCATTCCTACAAGTGGTGTTAAATTTATTTCTGAAAAGGAACATGCTGCAGATG
AATCGCAGTCCGAAAAGGCTGATATCGCCGGGGCGGTTCTTCTTGTCCGCACCTATAGTC
TGCTTGCTGCATTTTTCGGAGCCATCGTCTGTGTGCTGCTGGGTCCGTTACTCAATGGGT
TTACTTTTTCCTGGGGCAATCATACGCTACATTTCATTCTCCTGGCACCAACCATTTTCT
TCACGATTCTGGCTGGAGGTGAAACTGCCATTCTGAAAGCTACCGGACAGTTGCGTGCGT
TGGCGATGCAGGCAAGTCTTCTGGCTATTCTTCTGCTTTTGGTTTCGGTTCCGGTTTATT
GGATATTTGGTGAGAGAGGTATTCTGCCCGTTCTGTTTATTTTGGCATTTATGCAATGGG
CTCTGAATTTTCGATATTCCCGACGAGTTGTACGGTGGGGCGTAAATATGCGAAAAATGA
CGCTAGTTGCAGGTTTCCCACTTTTGCGACTTGGCGGGGCATTTGTACTTTCGGgTTTGA
TGAATAGCGGATGCGAATTTCTGATTCGTGCCTTTTTGAACCAACAAGGCGATCTGGAAG
TTGTCGGACTTTTCAATGCCGGCATAACGATAGTCTTTGTTTATGCGGGAATGGTGTTCT
CGGTCATGGATCAGGATTTTTATCCCCGTCTCTCCGGCATTTCGGGTTCCAGAAAAAaCG
TGGAGTCTGTAAAAGAGCGCAATCTCTGTGTGAACCGCCAGCTTGAAATGAATGTCCTGT
TGCTGGGGCCTATCGTTGCAGCTATCATTTTAGGTCTGCCTCTCATTATTCCGATTTTAT
ACAATGCCCAGTTTATGGGGATGCTCCATATGACTCAGCTTGCTGCTGTTGCCATGTTGT
TCAAGGCGGTTTATCTTCCAATAGAATATCTCCCGCTGTCAAGGGGAGATTCCAGACTTT
TTCTCATTCAGGAAAGTTTTTGTGTTATCTTGCTGATAATCTGTGAAATAGCTGGTTATC
AGTTAGATGGATTGAGAGGAGTAGGAGGAGGCATTGCTGTGGCTTATGCCATAGAGACCT
TAGCAGTATTGGCTTTCAGCAGAGCCGTTTATGGTTATCGGTTATCCGCTCTTGGTTTCA
GATTCTGTATCTTTCAGCTTCTGATTCTGCTCTTGGTGTTGTTCCTGGTTTTCATGATCA
GTTATCGTGATTGGCTTTACTGGCTGATTGGCGTAATCATTGTACTTATGAGCACATCGT
TTAGTTTTAGGAAAATTCGAAAACTGGTTAGATAAAAATAGAAACTCTGTAGGATAAATT
ATTTTCTCCGAAAGATAAATTTTTATCTCCGATAGATAAATAAATATCTCCGAGaGATAA
TTTTTtATtCCAGTAAGAtATAAAGaTTATTCCAGTaGGATAAATaaaaaaaagaccttT
GATTCTcaaGGCttttATATGTTTtGTATCTCAAAGAAATTACTTCTTGTTGATAGCGAG
GTCGATAGCTACGGCAATAGCAACAGTAGCACCTACCATAGGGTTGTTACCCATACCGAG
GAAGCCCATCATCTCTACGTGAGCAGGAACTGAAGAAGAACCTGCGAACTGAGCGTCTGA
GTGCATACGACCCATAGTATCAGTCATACCGTAAGAAGCAGGACCAGCAGCCATGTTATC
TGGGTGCAAAGTACGGCCTGTACCACCACCAGAAGCTACTGAGAAGTATGGCTTACCAGC
AGCAATACGCTCCTTCTTGTATGTACCAGCTACTGGGTGCTGGAAACGTGTAGGGTTTGT
AGAGTTACCAGTGATTGATACGTCTACATCCTCGCTCCAGTTGATAGCAACACCCTCGCG
AACGTCGTCAGCGCCATAGCAGTTAACCTTAGCACGTGGACCGTCGCTGTAAGCGATGCG
GTTAACAACCTTCAACTCACCTGTATAGTAGTCGAACTTTGTCTGTACGTATGTGAAACC
GTTGATTCGGCTGATGATCTGAGCAGCATCCTTACCAAGACCGTTCAAGATAACGCGCAA
TGGGTTCTTGCGAACCTTGTTTGCCATCTCAGCAATCTTGATAGCACCCTCAGCAGCAGC
GAAAGACTCGTGACCAGCCAAGAAAGCGAAGCACTGAGTCTCCTCACGGAGCAAACGAGC
AGCCAAGTTACCGTGACCGAGACCAACCTTACGGTCGTCAGCTACAGAACCTGGGATGCA
GAAAGCCTGCAAACCGATACCGATAGCCTCAGCTGCATCAGCAGCAGTCTTAACACCTTT
CTTGATAGCGATAGCAGCACCAGCTACATACGCCCACTTAGCGTTCTCGAAGCAGATACG
CTGAGTATCTTCACACATCTGATAAGGGTCAACACCTGCGTCCTCGCAGATTTGATTAGC
CTCTTCCAAGCTCTTGATACCGTTAGCATTAAGAGCAGCAAGAACCTGCTTCTCGCGACG
TTCCTGACTTTCGTAACTTACTTTTCTAATCATATCTGTATCTCCTTATTATTCTTTACG
TGGATCAATAGCTTTAACAACACCCTGCTCAGCAGTTGTACGACCGTAGCTACCTGTGAA
CTTCTTGACAGCCTCGTTAGCGTCCATACCGTTCTTGATAGCTTCCATCATCTTGCCGAG
GTGAACATACTCATAACCACAAACCTGGCTGTCCTTATCGAGGAACTGCTTTGTGATGTA
ACCCTCTGTCAACTCGAGGTAACGTGTACCCTTAGCTACAGTACCATAGAGAGTACCAGT
CTGTGAACGAAGACCCTTACCCAAGTCCTCAAGACCTGCACCGATAACGAGACCGCCCTC
AGAGAAAGCGCTCTGGCTACGACCGTAAACAATCTGGAGGAAGAGCTCGCGCATAGCTGT
ATTGATAGCATCGCATACGAGGTCAGTGTTCAAAGCCTCAAGAATAGTCTTGCCTGGGAG
AATCTCAGAAGCCATAGCAGCTGAGTGAGTCATACCAGTACAACCGATAGTCTCAACAAG
AGCCTCCTGAATAACGCCTTCCTTGATGTTCAAAGAGAGCTTGCAAGCACCCTGCTGAGG
AGCACACCAACCCACACCGTGAGTATAACCAGAGATGTCTTTGATCTCTTTTGCCTGAAT
CCATTTTCCCTCTTCAGGAATTGGAGCTGGTCCGTGGTTAGGACCCTTAGCGACAACGCA
CATGTTGTCTACTTCTTTAGAATAGATCATATTCGCTAAATTTTATATTAATGAATATTA
TAAGTATAAAGTTCTGTACTTAATTCATATTGTTTTGCTGAAACATCGGTGCAATCACCT
CAATTCCGAGCACAAAAGTaCAAAAAAATCCGGAAAaTACCTAAAaTTGGGTATTCTTTT
TAACTCTTTAACCTAATATTTAgATTTTTtCTTGGGTtTATGCACAATTTCATGTATCTT
TGCAAACTGAAAATTGCAATTTTGTAGATTATGATCGAAGTAAAGATAAACGATGCCAAG
CTTCAGCATGCTGCCGAGGCGGGCATGGATGAATTTGTAAAGGCTTTCGTGGACGCTATC
CGCGAAGCGATTGGTGGTGAACTGACTGCCGAAACCATGGCGCAGCTCAACAGCGACCAG
ATTACTCTTCTGGCTTGGGATATCCTGCATGAGGAGATGATGGATGGCGGAATGGTTCAG
CTCATACATAACGGTTACGGTGCTTTCCTCTGGAAGAACCCTACCGACAAGGCGTTTAAA
AACTGGGGATTGACAGATCTCGCCAAGCTTATCAAGAAGAGTCATTTCCTGTATAAGACA
AACCATGAAGAGATTGAGCGCGATCTGACCGATGAGGAGTTTATGGCGCTCTACGAAAAA
TTTCCTGAGTTTGATGATTTTGACGATGAGTTCGTTGAGAACGAAGAAGAGTGGACCAGC
AAGGTTGCCTTCTACATCGATGATCATATCGACAATTTCTGCGAAATTGTCAAACTATAA
ACTTATAATACATTATTATATATATGAACAAGCAAGAACAGGAACTCCGTAAGAAGAGTC
CGATACAGATACGCAACAAGAAGGCTTCGTTCGAGTACTTCTTCGTTGACACATATACCG
CAGGCATTGTGCTTACGGGTACAGAGATAAAGTCAATCCGTGGCGGAAAGGCTTCGCTGG
TAGATTGTTATTGCGATTTCTATCAGGGTGAACTTTGGGTCAAGGGAATGAACATCTCTC
CTTATTTCTATGGCTCTTTCAGCAATCATGAGGCTCGCCGCGACCGCAAACTTCTTCTCA
CCAAGCGTGAATTGCGCCGTCTTGAGGAGGACAGCAAGCAGCCCGGTTTCACCATTGTTC
CTACCCTCATCTTTATCGATAATCATGGTAGAGCCAAGGTGGACATAGCCCTCTGCAAGG
GTAAGAAGGAGTATGACAAGCGCCAGACTCTGAAGGAGAAGGAAGACAGAAGAGAGATGG
ATAGAGCAATCAAGCACTTTtAGCCAATGATGAATTTAAGAGAGATTGTAAAGGAGAAGA
TTCTGATTCTCGATGGTGCCATGGGTACTGAGATTCAGAAGTATAATCTTACAGAAGAAG
ACTTCAGAGGCGAGCGGTTCCGCGATTTGCCGGGTATGATGAAAGGCAACAACGATATGC
TCAACATCACTCGTCCTGATGTGATATCTGATATTTACCGACGCTACCTGGAGGCTGGCG
CCGATATTATTACCGCGAATACTTTTTCGTGCCAGCGCATTTCGCAGGCTGATTATCACC
TGGAGAACTGCGCCCGCGAAATGGCATTCGAGGGTGCACGCCTGGCACGTATCGAATGCG
ATAAGTTTTCTACGCCTGATAAACCACGCTTCGTTGCAGGAGATGTGGGACCAACCAACA
AGACTTGCTCCATGAGTCCGGACGTCAGCAATCCTGCCGCCCGCGAGATTACCTACGATG
AACTTTTCACCGATGTATGCGAACAGGTGGATGGTCTTATCGAAGGCGGTGCTGACGTGA
TTCTCATCGAAACTATCTTCGATACACTCAACTGCAAGGCGATGATAGATGCAGCGCTCA
CCATGATGAAGAAACATGGAGTAGAGTTGCCTGTCATGATCAGTCTTACGGTAAGTGATC
TGGCGGGCAGAACGCTCAGCGGTCAGACTATAGATGCTTTCCTGGCTTCGCTTTCTCCTT
ATCCTATCTTCTCTGTCGGCATGAACTGCGCCTTTGGTGCTCCTCAGATGAAACCTTTCA
TCGAGCACATGGCTCAGGTTGCACCTTATTATATTAGTGCGCATCCTAATGCCGGTTTGC
CTAACGAAATGGGCGAATATGACGAGACAGCCGAATCGATGGCTCCGCAAATAGCCGAAT
TCATCGATGAAGGCATCGTGAACATCATAGGCGGATGCTGCGGTACAAGTCCTGAATTCA
TCGCACATTACGCCCGTATAGCTGAGGGTAAGAAGCCGCATCAAGTGGTGGAGAAACCTA
AGTATATGTGGCTCTCGGGATTAGACCTTCTGCAGGTCGATGATTCCGTACATTTGCCGG
TTGACGCCAGTCGGTTTGTCAACGTGGGCGAACGCTGTAACGTGGCTGGTAGCAGGAAGT
TCCTGCGTTTGATTAACGAAAAGAATTATGAAGAAGCCATCGGTATTGCCAGAAAGCAAG
TGGCTGATGGAGCAGCTGTCGTTGACGTGAATATGGACGATGGTTTGCTCGATGCAAAAG
CCGAGATGGTTAATTTCCTGAATATGATTGCAGCCGAACCAGACATTGCGAAGGTTCCGG
TGATGATCGACTCTTCCAAATGGGACGTCATAGTGGCTGGCTTGAAGTGCTGCCAGGGCA
AGTGTATTGTCAATTCCATCAGTTTGAAGGAGGGCGAGGAAGTATTCCTTTCTCATGCCC
GCGATGTGTTGCGCTATGGTGCAGCCGTTGTTGTGATGTGTTTTGATGAGGTTGGTCAGG
CTACCACTTTCGAGCGCCGCATCGAGATAGCAGAACGTGCTTATCATCTTCTGGTAGACA
AGTTGGGCATGAATCCGCTCGATATCATCTTCGACCCGAACGTACTTGCCATAGCTACCG
GTATGGAGGAGCATGATAATTATGCCGTTGAGTTCATCCGTGCAACGGAGTGGATTCATC
AGAATCTGCCTGGCGCACATGTCAGCGGAGGTGTCAGTAACCTCTCGTTCTCATTCCGTG
GCAATACTTATATCCGTGAGGCTATCCATTGTGTTTTCCTGCATCATGCCCAGCAGGTAG
GTATGGACTTTGGTATTGTAAATGCCAAAGCCAGAATGGATTACAATAAAATTCCTGAAG
AACAGCTTCAGCTCATCGAGGATGTGGTGCTGAATAGGAGAAAAGGTGCAGCTGATGAAC
TCATCGAACTTGCGGCAGAGATAAAAGCCCAGGCTGATGCTGCCAAGGCTGCAGCTAAGG
CAGGCGGTGTTGCTCCCAAGAAACCGGCTGCTCCTGAATGGCGAAAGGAGAGTGTAGAAG
AACGTCTGAAGTATGCGCTGCGCAAGGGAATCACCGATTTCCTGCAGCAGGATATTGACG
AAGCACTTGCCAAATATCCTCATGCAGTAAACGTAATTGAGGGTCCTCTGATGGACGGCA
TGAACTTGGTTGGCGAACTTTTTGGAAAAGGCGAAATGTTCTTGCCGCAGGTTGTCAAGA
CGGCTCGCACGATGAAATCGGCAGTTTCTATCCTTCAGCCTCATATTGAGGCAGAAAAAC
AGGGTGGAGCAACAACTGCCGGCAAGATTCTGATGGCAACTGTGAAGGGCGATGTTCATG
ATATCGGAAAGAACATCGTCTGCGTGGTTATGTCATGTAACAATTACGAAATCATCGACT
TAGGTGTGATGGTTCCAGCCGAACAGATTGTACAGAAAGCTATCGATGAAAAAGTAGATG
CAATCGGTTTGAGCGGACTTATCACCCCTTCGCTTGATGAAATGGTTCATGTGGCCCGGG
AAATGCAGAAAGCTGGTTTGCGCATTCCTATCATGGTAGGTGGGGCAACGACGAGCGAAC
TGCATGTGGCTCTGAAGATTGCGCCTGAATATGACGGACCGGTCATCTGGGTGAAGGACG
CATCGCTCAATGCCGGAATATGTGCCCGCTTCCTCAACGAGGCTGAATGCCCTAAGTTTG
AGGCGGAACTGAAGGAACGCTACGAGAAACTTCGCCAGAACTATCATGAAGAGCAGGCTA
AGATAGCCTCGCTCTCAGAGGCAAGAAAGAACAAACTGGAGCTGTTCTGACAAGATAAAG
AATACAACGTTTTTAGGATAATTATATGATTAAAACTGTGATTTTTGATATGGGTGGTGT
CATCATCACCCTCGACGAGAATGAGGCAGGCAAACGTTTCATTGAGTTGGGTATGAAGGA
GTTTGCGGAGAAGATGGACCCTTATAAACAGGTTGGCTTAAACGGTCAGCTGGAAGAGGG
CAAGATTTCCGAGGAGGAATACCGTCGGGAAGTGTGCAAGAAGATTGGCCGCGAGGTAAC
CTTCGAGGAACTGCAGCATTGCTGGCTGGGCTACATGAAGGAAATTCCAGAACGCAATCT
GGTTACTCTCCGCAATCTTAAGAAGCAGGGCTACCGTGTAATCTTGCTCAGCAATACCAA
CCCTTATGTATCAGCCTGGGTAGACAGCGAGGCATTCTCTGGGGATGGTCATCCTATTGG
TGATTATTTCGATGCGATGTACCGTTCTTATGAGGTGAAGTATATGAAGCCGGATGAGAA
TTTCTTCCGTTATGTCCTTTCTCAGGAGCAGATTATGCCAGAGGAGTGCCTGTTTATTGA
TGATGGTCCCCGTAACTGCTGCTCAGCATCTGAGTTGGGTCTGTTTACTTATTGTCCGCA
GAATGGAGAAGACTGGTGCGATAAGATTTATGAGCATTTGAAGTAATTATTTGTGGTGAT
TATTTGCACTAAAATGCAAATAATTGCCATTTTATTTTGTGCTCTGCAATAAAAAATGTA
CTTTTGCAGTCGCAAATATTAAATACATAATACAATGATTAAGAAGAAAAGATGGCATTG
CTTGCCAGGTCAGCCTCTTACAGAGCTCGACAAGCAGGTAATGTTTTGGGAAAACAAGGG
TAAACTTGTTCCTACCCGTGACTTGATTAAAACTCCAGAACAGATAGAAGGCATCCGCAA
GAGTGGTGTCGTAAACACCGGTTGTCTTGATGCGGTAGCCGAGATGATCCGTCCGGGAAT
CAACACCCAGGAGATTGATGATCTCTGCATGCAGTATTGTAAGGATCATAATGCCATTCC
TGCGTGTCTCAATTACGAAGGCTATCCTAAGAGCGTTTGTACCTCTATCAACGAAGTGGT
TTGCCATGGTATTCCTAAGGAAGAGGATGTGCTCGAAGAGGGCGATATCATCAATGTGGA
TATGACAACCATCGTAGATGGCTATTACGCTGATGCCAGCCGTATGTTCATCGTTGGCGG
CAAGACTACTCCTGAAAAGGAGCAGCTGGTTCGCGTAGCCAAGGAATGCCTGGAAATCGG
TATGGAGGTTGCCAAGCCATACTCGTTCGTAGGTGATATCGGTCATGCTATCGAGAAGCA
TTGCAAGAAGTATGGTTATGGTGTGGTTCGCGATCTTTGCGGTCATGGCGTAGGTTGCCA
GTTCCATGAAGAGCCTGAGGTCCTTCACTATGGTCATAGAGGCACAGGCATGCTGCTCGT
TCCGGGCATGGTGTTCACCATCGAGCCAATGATCAACATGGGCACCTGGCAGGTTTTCCT
CGATGCCGACGATCCGTACGGATGGGAAGTAATCACCGGTGATGAGAAGCCATCTGCGCA
GTGGGAGCACACGCTTGTGATGACAGAGACAGGTGTGGAGATTCTTACACACTAGTGTTC
ATTAATAGTTGATAGTTTATAGTTAATAGGGCATTCTTGCTTGAGTCTCATGGATAAGGT
GTTTTATGCTATAAACTATAAATTATAAATTATAAACTTTGATATAATGAAGGATATATA
TATATTAGGTATAGAGAGCAGCTGCGACGATACCTCTGCTGCAGTGCTCAAGAATGGTGT
GCTGCTGAGCAATGTAACCGCCTCTCAGGAGGTTCACAAAGCTTACGGCGGTGTTGTTCC
GGAGTTGGCTTCCCGTGCCCACCAGCAGAATGTGGTTCCAGTCGTTGACCAGGCCATCGC
GCGTGCCGGCATCAAGAAGGAAGATCTTTCTGCCGTAGCCTTCACCCGTGGTCCGGGTCT
GATGGGTTCGCTCCTTGTGGGTGTAAGTTTTGCCAAGGGTTTCGCCCGTTCGCTCAATAT
CCCGATGATAGATGTAAACCATCTGCAGGGTCATGTGATGGCTCATTTCATCAAGGAGAG
CGATGATGACCAGAGTGCACCTCCATTCCCATTCATCTGTCTTCTCGTGAGCGGTGGAAA
TTCGCAGATTGTAAAGGTGAATGCCTACAACGATATGGAAGTGCTGGGACAGACCATCGA
TGATGCGGCTGGCGAGGCTATTGACAAGTGCGCCAAGGTGCTGGAGTGGGGGTATCCTGG
TGGTCCTGTCGTAGATAAGTATGCACGCCAGGGCAATCCGAAGGCATTCAGTTTCTCTGA
GCCTCATATTCCGGGTTTGAACTACAGTTTCTCTGGCTTCAAGACAAGTTTCCTCTACAG
CCTGCGCAAATGGGTGGCTGCTGATCCTGATTTTGTTGAGAAGAACAAGTACGATCTGGC
TGCCAGCATAGAGTTTACCATCGTTGATATTCTGATGAAGAAGCTCCGCATGGCTGTCAA
GCAGACCGGCATCAAGCATGTGGCTGTAGCTGGAGGTGTGAGCGCCAATAATGGTTTGCG
CAACGCTTTCCACGACCATGCCAAGCGCTTCGGCTGGACTATCTACATCCCTAAGTTCAG
CTATACTACCGATAATGCGGCGATGATAGGCTGCGTGGGAACCTTCAAGTATCGTGATGG
TGAGTTTGCAACCATCGACTTGCCAGCCTATAGTAAAGTAACATTTAAGTAATTAACAAA
ACAAGATGGAATTTGAAACAAAGATATTGAGCAAGGGCATCCAGGAGATGCTCTACAATA
GTGACAAGACAGTAGGCACAGCAGAGAGCTGCACAGGCGGTCGTATCGCCGAGGCGCTGA
TTTCTTTGCCAGGTGCCAGCAATTACTTCAAGGGTGGTGTAGTAAGCTACACCAACGAGG
TAAAGGAGAATCTTTTGGGCGTGAGCCATGAGGTTCTGGAGGAGCAGACTGCCGTTTGCG
AGGAAGTGGCTAGGGAGATGGTGCTCGGCACAATCAAGACCCTGAATGTAGACTTCGCCA
TTTCTGCAACGGGTGTGGCTGGTCCAACGGGTGGAACTCCAGCCATTCCTGTGGGCACAA
TCTATATAGGTTATGGCGATAAGAACGATGTTCGCGTGGTAAAACTCACCGAAGATTTCG
GACGCGACATCAACCTTGCAATTGCCACAAATACAGCGCTTAAAGGCATGCTCGAATTCT
TGAAAGAACATGCTGAAGAACTTAAAAAaGAGGCTTAAATTGCTAATTTAAGGCTATCAA
ATATTAATAATCCTTAAAAGACGGCGTTCTTTTAGGGATTATTTTGTTATTACCAAATTA
TTTTGTAATTTTGCACTCTGTTTGGAATAGGTATCAATTAACGAATTACAAAATTAAAGA
TAGAAATGTCTAAGATTTGTCAAATTACAGGTAAGAAGGCACAGTTAGGTTGCAATGTGT
CTCACTCAAAGCACCGTACAAAGAGAAGCTTTGATGTTAACCTCTTCAGCAAGAAATTCT
ACTATGTAGAAGAGGGTTGCTGGATCAGCCTCAAGATCAGTGCTGCTGGTCTTCGTCTTA
TTAATAAGGTAGGTCTCGATGCTGCTTTGAATCAGGCAGTAAAGAAGGGCTACGTAGATT
GGAAGGACATTAAAGTTATAGGAGAATAAATATCATGGCAAAGAAAGCAAAAGGTAATAG
AGTACAGGTTATCCTCGAGTGCACTGAACACAAGAACAGTGGTATGCCAGGTACAAGCCG
TTACGTGACTACAAAGAATCGTAAGAACACTCCTGAGCGTCTTGAGTTGATGAAGTACAA
CCCAATCCTTAAGAAGATGACTCTTCACAAGGAGATTAAGTAAGCTTAGCTTACAAGTTT
AATAATTTTATCAATTTAAATAGACTATGGCAAAGAAAGCGGTCGCTACCCTCCACGAAG
GTAACATGGATGGTCGCGCATATACAAAGGTTATCAAGATGGTTAAGAGCCCTAAGACTG
GTGCATACGTTTTCGATGAGAAGATGGTACCAAACGAGGCTGTTAAGGATTTCTTCAAGG
ATTAATTTCCTTGCAGATGATGCATCGTTGAATTTAGATTACATCAAAATTCAAATATAA
AGATAAAGGTCGCTACCCAATTAGGGGAGCGACCTTTTTTtCTTCTTTTtCTTTTCTAAG
GTCAAGAAAACAGCTTTTGCCCTTTTACAATACTACTTGAAGCTTCTTTCATCGTCTCTT
ACGAATCTTCTTAGCGTTTGTTTGCTTCCTCTAATCATCGTTTGACACCTCTCACGGCCT
GGCTCTCTAACGGATTCTCCGGCCAGAAATGCTTAGGGTAACGGCGCTTCAGTTCCTTGC
GGACTTCGAAATAAGTGCCTTGCCAAAAACTTGCGAGATCTTGAGTAAGCTGAACGGGCT
TGAAGCCGGGAGATAACAACTCAAGCAGAAGGGGCTGTCTGCCAGCATCGACAGTGGGTG
TTGATGTCATTCCGAAACACTCCTGAAGCCGCACACTCAGAACCGGGGCTTCGGTTCCCA
GGCGATAATCGATGCGGATATTGCTGCCCGATGGCACACGGATGTGGGTGGGAGCAAGGC
GGTCTATCTCCTGCTGAAGCTCATAAGGAAGGATGTTCCATAAGATTTCGCGCAGGTTGA
GTTTCTTCAGCTCTGTAACAGAAGTCTTCATCTTACCACCTTCTTCGAGATAGAAAGGGA
GCCACGCTCGGGCTGTTGTCAGGAGATGCTCTGTTGACAGGTCAGGAATCTCTAACTCCG
GATGCCACTCAGCTACTTGTGCCACGCGCAGTTGCAGACGATGAACCGATTCGTTCCAAT
CGAACATGCTGAGTCCGTCTTTTCTGGCAGCTTCGCAGATAATATTAGAAACAGTCTCTC
GGCTGGCATTCTGTATCGGCTTGCTGTCTATGATGAGTGCTCCTATCCGTGTTTCCTGCT
GCATCTTTACTGCCAGCGCTTTGCTGTCCCAGGAAATATTCTCGCAGGTTTGCACAGGCA
AGTTCTTCCAGTTGACGGGGGCTGAGAGAAATACCCTTCCTTTCCGTCCCTGCCCAGAAT
TGGATGATGAGGTTGAAGCGAGGTTGAGTGATGCAATGGCAAGCCATTCGTTTGCTGCCA
TGCTGTCGCACGGGTCGATAAAAATCGTGTTGCCATTCGACATCTTGAAGTTGCCCGCAT
GGTCGGTGGCATGGGCGATGCGCTCAGGGTAGGCTAGGGCGATGAGGTGGCCCACTTCCT
CTGCATCAATTGGCTCGTTGTCTTCCCTGATACGCAGCATCTTCCTGTATTCCTGGGCAA
TCTGAGCGATACGGTTCCAACGCCCCAGATTCTTCTTGCAGCGTGCGGAACGGAGGATAG
AAAGGCGGAGCGTCATGTCTGAATCTTCATTTTCGCCCATCGGGTCTTTCTCTTCCAGCA
GAGCAGCAATGTCGCAGGCCAGGGCTTGGCTCGCCGGAGAATCGCTGCTGATCATCATCT
TGGCAATGCGCGGATGACAAGGAAGTTGAGCCATTCTGCTGCCTTCTGCGGTGATGCTGC
CACTGAGAGCGTGAGCATCATGATCAGGAGTGAGGGCGTTGAGCGACATAAGAAGTTGCT
GTGCCAATACAAGGTTGCCCTTGGGAGGAAGGGTGAGCCAAGGCAGCAGTTCCGGTTTGT
TTTCTCCGAAAGCTGCAATGTCGAGAACCAGCGAAGAGAGATCTGCATCCAGTATTTCGG
GCAGCCGTTGTTCTGGCATCAGATGTTCCGAGGTCTGTGTCCAAAGCCGGTAACATACGC
CTGATGTGATTCTGCCCGCACGCCCCCTTCGTTGCGTAGCCATGTCCTGACTGATACGAA
CGGTTTCGAGATGGCTCAAGCCTGTACGGGCATCATAAACCAGTTTTCGGCAGAGTCCGG
AATCCACAACGATTCTTACTCCTTCGATGGTGAGAGAAGTTTCGGCGATAGGAGTGGCCA
GTACGATTTTCCGTTCACCCGGTTTGGAAGGAGCGATGGCGAGCCGCTGCTTTTCTGGCG
AGAGGTTACCGTAGAGTGGATAGATTTCCGTTGAAGATAAGGCAGAGCGAAGCAGTTCTT
CGCATTTCATGATTTCTCCCTGTCCCGGCAGAAAGGCAAGAATGTCACCTTCCTGGTTTC
TGAAAGCCTGACAGATTGTGGCTGCCATTTCCTGCGCTACCTGATATCTGTCGATGTCGT
GGTCTGCATAAATGGTTTCTATCGGAAACATTCTGCCTTTACTCTCGATAAGCGGAGCCT
GAAGTGCCTGACAGATGATAGAAGCATCGATTGTTGCTGACATGATAATGAGCTTCAGGT
CGGGGCGGATGATTTCCTGTGTTTGCCGGGCCAGCGCTAACGCCAGATCGGAATTGATGC
TGCGCTCATGAAACTCATCAAAGATGAGGCACGAAACGCCTTCGAGTGTAGCATCATTGA
CCAGCATTCGGGTGAGAATGCCCTCGGTAAGGACTTCGATGCGTGTATCATCCGAAACCT
TGCTTTCGAATCTTACCCGATAGCCGATGGTTTTGCCCACGGGCTCTCCCAGAATCTGCG
CCATCCGTTTGGCAATCTGGCAAGCAGCCAGGCGGCGCGGTTCGAGCATCAGAATCTTAC
CCTGACTTTTAAGATGATCATGGATGAAGCCTTCCAATGCCTGATCACTCATGCCCCGCA
GAATGGTGAGCGGGAGGAGGGTTGATTTACCGGCTCCAGGAGGAGCTGTAATAACAAGGT
TAGCCGACTCCATCAATGCTTCATTGACAGAGTCGGCTATCTGGTAAGCTGGCAGATGAC
CAGCCTGCTGTTCTATTCTATCTAAGTTCATTTCTTCTTATTTCACAAACTTCAGATTTC
TTTTATTTCACAAATTTCAGAATCTCTTTACTCTTTCTGCCCTTTTTGGCAGGAATCGGC
ATGAAGCCTTCTGTGAGTCCTGTTTTATCTGTCATGGTCTGGAAAACGGAGGCGGCATAG
GAAGAGAGTTTCTTCTCTGCCAGTTCTTGCTTGATAGCATCCTCATCATAATCATCAGCA
TAGAGGAGAGTGTGTAAATCGTCAAGATATTTTTGCGGAATATTCTGATGCGGCATGCGG
CTTTTTATCTGCATAATCTGTGCGATGATTGCCTGTTTGGTTTGGGCAGCGATGGCTTCT
GTCTTTTGCTGCTCGAAGACTGCCAGCGTCTCCTCATCCGTCTCCTGCCAGTTTTGCATC
ATGGCTTCAGTGTTGGTAAGATGACTGTAGCCTGCATAGCGAATCAGGGCGATGCGCTTG
TTCCAACCTTTCTTTTCCAGATAGTTTTTCTCCATAGGGGTAGTAGCTACTATGAGGTTG
GCTTTGGCGTACATGGCTTTCTGATACATAGACTGTTGCAGTGAACGCTTCAAGTAAGGG
TTCTTGCAGTTTCTCTCAGAAATATCGCCTAGTGGACAAACGATGTAGGGAATGTCCATC
TGCTTTGCTTTCTTGGCTATCTGGGCTCCCTGCCATGTCCATGCTCCTATAACCAACACA
ATGTCGGCATCAACCAGACTGTTGGTGATGTCGAGCTGTTTATTCAAGGCTTCGATGTAT
GGAAGATACATCTTCAGCAACTTCTTATGGTTGGAAATGAACAAATATACTTTCATCGTT
CTGTCGGTTATTTTTAACTGTTATTCTGATAGACTGTTACTTCCTTTTTGCCCTGTCTAG
AGTTTATGAGAAGTGAAATCGTTTTTGTCAGCCCGCCAATAGCGCAATTTGGTAGCCAGA
TTTCTCCAGATAATTCCATATTCGAAGAATGGCAGTTTGAACATCGCTATTCCGTCATCA
AAGTGTTTGATGGCCTTGTTGGCTATCAGCATTCTCACGATGAACAGCAGGAGGAAACTG
AAACCTGCGCATCCTGTAAGAATCCAATTCTTCATGAGGATAGAGTAGGCTGCAACGGCC
AGTGTTGCTATCAGGCTGAGATGTGGCATGAGATGGTCAAAGAACATGAGGGTTCGCATG
GAACCGGCTCTTTCCAAACTCTTGCGTGAAGCCTGCAGATAGAGGTGGGCATTGTGCCAA
CTCTTGCTCGATGGTGCTTCGCGGATGAGCCATGCATCGCAATCCAGTTCTGTAGCTGTA
TCGCCACAATGTGCATACTTGTTGACGAGAAAATCGTATTCGCCTCGAACATATTCCAGG
TTGCCCTGATAGCCCTGTTCCTTCATGAAGTCGCTTTTGCGGAACGCTACGTTTGGCATG
TGGCTGCGATAGCCGTAAGTCTGCTGGGCACGGCGCAAAACATAGTAAGCCTTGCGGATG
CTGTCGAAACGGCGTATGCTCTTGGTTTCCTCATCAAGGGCTACATATCCCAATACCAGA
TGGTTAGGGTCCTGGCATTGACGGACCATGGTTTGCAGCCACTTGTCGTTGCTTGGGCGA
CAATTAGGCTCTGTCAGAATAATCCATTCATGTTTGGCTGCCTTCACACCCAGTGTAATC
TGCAATTTCTTGCGACTCATATAGCGTGAACTCTCAGGAATGTAAGTATAATACAGATGA
GGGTTTTCGGCTGCAGTTCGCTTCAGAAAATCCTGTGTCTCGCCATCTGTACTCTGGCAG
ACTACGATTACCTGATAGTCGGCAGCATACTGCTGACGCAGGAACATAGGGAGATTCCTC
TCCAATTCAGCAAGATTATCGTGTGCGGTAATGAGTATGCTGACAGGAGGTTGATTCTCT
GCCGTTTCTGTTTTTTGAAAGCGCAACGAGCGCAGAAATGGATTTATCAGCGATCCGAGA
ACCGCCAATAAAACCACCACTGCGCCTGCTATTATAGTAGTTGTACTAATGATCATCATA
TTCTTTTTCTCGTAATATAGAAAGCTAGAGAAAGGAGAATCCTATAAACTCTTAACTTTT
AACTTTCAACTATATTAAAAGTCTTCTGTAATATACCCCTTTGGCAACTGGCGACAGTTA
TACTGGCTCGCCATGATCTCACCATAGGCTCCGGCTGAGCGGAGGGCGATGAGGTCGCCG
CGATGGGCTTTGTTGATGTCGACAGCCTTGCCGAAGACATCGCTTGATTCGCAGATTGGA
CCTACAACGTCGTAAGTTTCTACAGGTTCATCGCTTGAGATGTTCTCAATCTTATGGTAA
GCCTGATAGAGGGCTGGACGGATGAGGTCGGTCATTCCTGCATCCACAATGGCAAACTGC
TTGGCTGTGCCCTGCTTGATGTAGAGTGTCTTGGTGATGAGAGAACCCATCTGACCCACT
ACGGCGCGGCCCAACTCAAAGTGAAGCTTCTGACCATCGCGCAACTTCAGTTTCTTAGCG
TATGTATCAAAATAATCCTTGAAGTCTGGGATAGGCACACGGTTTGGATGGTTGTAATCG
ATACCCAATCCACCGCCTACATTGATGTTCTTTACTACGATGTGATGAGCCTCCAACTGG
TCTTGCAACTCGTTGATGCGGTTACAGAGAGCCTCGAAGTCTCCCATATCAAGTATCTGA
CTACCAATGTGGAAGTGCAGACCCAGGAACTTGATGTTCTTCATCTTGAAAGCCTCTTCG
ATTACGGCTTCCATGTCGCGCATGGCAATACCGAACTTGTTTTCTGCCAGACCAGTTGTT
ATGTTAGCATGCGTATGGGCGCCGACATCCGGATTGATGCGGAAACAAACCTGTGCAATC
TTATTCTGTTTTTCAGCCAGTTCGTTGATGATTTCCAACTCCGGAATACTCTCTACATTG
AAGCAGAAGATGCCTTTCTCCAATCCGAGGTTGATTTCCCAATCGCTTTTGCCTACACCA
GCGTAAACAATCTTGCTGGCTGGGAATCCGGCTTTGATGGCAGCCTGAATTTCTCCTCCG
CTCACACAGTCGGCTCCTAAACCAGCCTGACAGATGATATTGAGCACCTTAGGGTTGGCA
TTTGCCTTTACGGCATAGTGCACTTCAAATCCCTCGTGCTTGCCAGCCTCTTCATTGATG
GTTTTCAATGTCTGGCGCAACACATTGGTGTCGTAATAGTAGAACGGAGTCTGTATCTCC
TGAAACTTATCTATCGGAAATGTACCTTTCATTTCACTTAATCTTAAATTAATACCTTAT
TATAGTTAAATCAGAATATCCAATTTATTGTAAATCAGAATAACCAACGAAGAGTGGATA
GGAAGCATTACATACGAATTCTTCACTTTTCACTCTTCGTTTTCATTTGCATTACTTCTT
CTCGAACAATACGTTGCTCAAGTTCTGCAATGCCTGCTTCTTATCTTTCTCTCTGATGAG
GAATGAGATGTTATAGTTAGAACCACCGTAAGAAATCATGCGTACAGGAATGTTCTTCAT
CGCATCGGTAGCGATGGTCTCGAAGCCAACGTTGCTCCAGTCCAAATCACCTACAACGCA
GATAATACACATATCTGAATCTACAGTTACTGTACCATATTTCTTCAGCTCGTTTACGAT
GTCGTTAAGATGAGAATCATTATCAATACTCATGCTGACACCCACCTCAGAAGTGGCAAT
CATATCAATTGGAGTCTGATAGCTCTCGAAGATTTCGAATACCTTGCGGAGGAAACCTGT
AGCGAGCAACATGCGGCTACTCTTGATCTTGATGGCTGTGATGTTGTCCTTGGCAGCAAC
AGCCTTGATCTTGCCGCGTACGATGACATTGTCGATGATTGTACCGTCGGCCTTAGGATC
CATGGTGTTCTTCAAGCGTACAGGGATGCCTGCATACTTAGCTGGCTGAACACAGGTAGG
GTGGAGAATCTTGGCACCGAAGTAAGCCAACTCAGCAGCCTCCTCGAAGTTCAACTGGCG
TACTGCCTCAGTGTGCTCTACGACACGAGGGTCGTTGTTGTGCATTCCGTCGATGTCGGT
CCAGATCTGAATCTCTTCAGCTGGGAGAGCTGCACCGATAAGAGATGCGGTGTAGTCGCT
ACCGCCACGCTGCAGATTGTCAACCTCGCCATATGCGTTGCGGCAGATGAATCCCTGAGT
GATGTAAATCTGATAGCCCTGGTTCTGCTCCATGATAGCAGCCAACTTCTCCTTGATGTA
CTGAGGATCTGGTTCTGCGTTCTTGTCAGTTCGCATAAAGTCTAATGCGTTGAGCAATAC
AGCCTTTACACCCTGTTCCTTCAAGTAGTTTACAACCATGTTGGTGCTCATCATCTCGCC
CTGAGCCACGATGCTCTTCTCCTCGAAAGAAGTGAAGAGGTCTTTGGTGAATGAGCGGAG
ATAGTTGAATTCGCCCTGCAAGAACTCACGAGTCGTATTTTTCATCTCCTCGGTAGAGTA
GAGTTCTTCTACATGCTGCATGTATTTCTTCTCCAAGTTGTTGATTACCTCGTTGGCGCC
CTCTGGATTCTTCTTGTAAAGATAGTCAGAGATCTCAACGAGAGAGTTTGTTGTACCGCT
CATCGCAGACAATACGATGAAAGTTGGTTCACCTGATTCTGTAACCAAAGAGGCTACTCC
CTTCATGCGCTCTGGTGAGCCTACAGAAGTACCTCCGAATTTCATTACCTTCATAGTCGT
AATTTTATTTAATTATTTCACTTAATTATCTTCTCCATCCTCTGTGAGGTCGATGTGGTT
ATACTCGTTGGTTACGTCGTAGAGCACACCTTCCTTACAGCGGTAAACGATGCCTGGGAA
TTTGTCGAGCATCGGGATGTTATGGGTTGTCATCACAACAGCTGTGCCTTGTTTGGTGAT
GTCTTTCAGCAGACTCACGATGTTACTGGCAGTCTCTGGGTCGAGATTGCCTGTAGGCTC
ATCGGCGATGATGATTTTAGGATTATTGAGAATGGCGCGGGCAATGGCTACACGCTGCTG
CTCACCACCTGAGAGCTCATGAGGCATCTTGTCGATTTTATCAATCATGCCTACTTCGTT
GAGCACCTCTTCGATACGCTTTTCTCTGTCTTTTTTGTTTTtCCAGCCTGTTGCCTTGAG
TACGAATTCAAAGTTCTTGCGAACGGTGCGGTCGTGTAGCAGCTGGAAATCCTGAAAGAT
GATTCCCAATTCCTTACGCAGAGCCGGAATCTCCTTTCGCCTGATAGTTTTGAGGTCTCT
GCCGAGAATTTCAGCCTTCTCGGTTTCGCCTTCTACAAGGTCTAGTTCGCAATAAAGTGT
CTTTAATAGCGAACTTTTACCAGAGCCGACTTTtCCAATAAGGTAGGCGAATTCTCCTTC
GTCAATATGGAAATTGATGTTTTGGAGCACGCACTTGTCGGCCTGATATATGCTGACGTT
CTGATAATCTATTAACATCTTCtATTTTTTtCTCCTTAATGTTAGTTTGTTATTTCATTT
CGCCCTTGCTCTTGGCAACGCGGCGTTTCTTATCCCATTCCGGATCGTGACGCATCTGAA
GTTCTTTCACAACATCTTCTATTCTCAAGCCCTTGCTTGTGAGCAGAACGATGAGGTGAT
AGAGAAGGTCTGAACTCTCGTAAATGAGTTTCTCGTTGTTGCCGTTTGTGGCTTCGATAA
TGGTTTCAACAGCTTCTTCTCCAACCTTTTGTGCCATTTTGTTAACGCCTTTCTTGAAGA
GGCTGGTAGTGTAGCTTCCCTCTGGCATTTCTTCGTGGCGCTTGTTGATGAAGTCCTGAA
GCTCTGAGAGAAAGAGGATTGGGTTGAGTGTATTTTCTTCTGCCCAGCAGGTGTCTGTAC
CTTTGTGGCAGGTTGGACCATCTGGGTGAACCTTAACCAGCAAGGTGTCGTTATCGCAGT
CGTTCTGAATGCTAACGAGATTCAGGAAGTTGCCTGATGTTTCACCTTTTGTCCAGAGGC
AGTTGCGTGAACGGCTCCAGAATGTTACCTTTTTGGTTGCTATTGTCTTATCGTATGCTT
CCTGATTCATGAAGCCAAGCATCAAGACGTTCTTTGTAACTGCGTCTTGGATGATGGCAG
GAACCAGTCCGCCTAATTTTTCGAAATCTATTTCCATTTTATCTTGTTTTTATTTTCTTA
CATTATTATATTCCCCGTGTTCTATATTCTCACGTTGATTCCTTCTTCTCTCAGGTATTT
CTTGAGGTCAGGAATGGCAATCTCGCCAAAGTGGAACACGCTGGCTGCCAGGGCAGCATC
TGCCTTGCCTTGGGTGAACGCATCGCGGAAATGCTCCATTTTTCCTGCACCTCCTGAGGC
GATGATAGGAATGCTTACTTCTTCAGCAAGACGGGCGAGGGCTTCGTTTGCGAATCCCTG
TTTCACACCGTCATGATCCATACTGGTAAAGAGAATTTCACCGGCACCCCGGTCGGCTAC
TTCCTTAGCCCAGTCAAACAGTCCTAGTTCCACCCGTTCTCTTCCGCCTTTTACATAACA
GTGCCAGCCGTCAGAATCGAGACGTGCATCAATGGCGCATACGCAAACCTGTGAGCCATA
ATGGTTGGCAATTTCATCGATGAGCTCCGGATGTCGGATGGCAGCACTGTTGATGCTAAC
CTTGTCGGCTCCTGCGTTGAGCAGGCGGTCAACATCTTTGAGTTCATTGATTCCACCTCC
CACAGTAAATGGGATATTGATTTCGGCAGCCACGCGGGTTACCATATCCGTAAAGGTTTT
GCGCTCTTCGAAACTCGCTGTAATATCGAGGAATACGAGCTCATCGGCTCCAGCATCGCT
ATAAGCTTTTCCCAGTTCTACCGGGTCACCAGCGCTGCGAAGGTTTACGAAATTGGTTCC
CTTTACCGTCTCGCCGTTCTTTACATCAAGACAAGGAACGATTCGTTTAGCTAATCCTTT
GCTTTTACTTTGAATTTTCACCATTGTATTTTAATTCTTATCGATTGAAGCTTTTGCCCT
TACAGGGCGTGTCGAGAATAGTTCCGAGCAATCAACTGTCAGCTATTAATATTAACTGTC
AACTATTTAACTATTAACTAGTTTCTTAACATCGATTTTCCCTTCGTAGAAAGCTTTTCC
AAATACTACGGCAGGAATTCCTGCAGTTTCCAATGCTTCGATGTCTTCGTTGCAACTCAC
TCCGCCTGAGGCAATAAGATGCAGTTGAGGATAGGCAGCCATTACTTCTTTGTAGAGTTC
TATGGCAGGTCCCTGCAGCGTTCCGTCTTTGCTGATTTCTGTGCAGAGAACATAGCGTAC
TCCTTTATCGATGTACTTTTTCAGGAAAGGAAGGAGATCTTCAGAAGAATCTTCTTTCCA
TCCGTTGATAGAAATCTTTCCGTTTCTTACGTCGGCTCCCAGAATCAGGCGGTCAGCTCC
ATACTTGTCTAGCCATTGCATGAAGAGTTCAGGATTGGTGACGGCAATGCTGCCCACTGT
AACCATGCTTGCTCCTGCAGCAAAAGCTTTCTCAATATCTTCTTCGGTCTTGATTCCGCC
ACCGAAATCAACCACGAGAGAGGTTTCTGTGGTAATGGCCTTCAACACCGCATCATTTAC
GATGTGCTTTGACTTGGCTCCATCGAGGTCTACTACATGAAGGCGTTTGAAGCCCATCTG
CTCAAACTGTTTTGCAATCTCGGCAGGATTGTCATTGTAAACCTTCTTCTGGTCGTAATC
GCCTTTGGTAAGACGAACACACTGGTCATTTATCAAGTCGATAGCTGGAATTAATTCTAT
CATATTTGTATTTTCTCTTTTATTTTATCTCTAAAAAATTCTTTAAAATCCGTTCTCCCA
CCTTTCCGCTCTTTTCCGGATGGAACTGGCAGGTATAGAAATTATCTTTGTGGAGCGATG
CGCTATAAGGAAGAATGTATTCTGCCTTGGCAATGGTCTCCTCGCAGAGTGGCACATAAT
AACTATGTACGAAATAGGAGTAGGGATGAAGCAGTGCATCAGCGGTAGACTTGTCTGAGT
CAGAATCCATTCTGTTTCCGAACCCCTTATAAAGGTCAGTCTTCAAATCATAGATTTCAT
TCCAGCCCATAGCAGGCACCTTGTCTTCGTGTTTCTGAGGCAGGAATCGCTTTACATCTA
CATCAAAGATTCCGATGCAATCTACGTCACCTTCTTCCGAATGGCGGCACAAGAGTTGCT
GTCCTACACAAATGCCCAGGACGGGTTGCTTCAAGTTCTTGATTACTTGATCAAGCTGAT
GAGCCTTCAGATATTCCATTGCTTCTCTTGCCTGGCCTTGTCCTGGGAAGAGAACGCGGT
CAGCCTTCTGGAGCATTTCTGCATCATCTGTAAGTACAGGTTCGATGCCTAAACGCTTCA
TGGCGTTGACTACGGAATAGATATTTCCGGCATTATATTTTACGATTGCTACATCCATAA
CCTAACGTAATTCGTTTCTATTTCTTATTTTTCGAtGCAAAGGTACacattttcAagaaa
atAaaagCAaaaagaTTACGAAATATAGTAGATTTCTTTCAGAAAGTTAGAAATATGGCG
TGTTTTtACGTTTCCGTTAAGTGaAAAaGGAGCAATTGAATGTAAACCAACATCTAATTG
CTCCTTTTGAAGTGTTTATTTTGATAATCGAAACTTCTTAGTTTTCTTCTTCACTGTCTG
CTGTGCGGAGAATGATAGAAGTTGCTCCGATGGTGAACAGGGTTCCGTCTTCGATAACGC
GGCGTTCTCTGTCACCCAGAATCTCATTGTCAACGAAAGTTCCTGTATAACTTGGTCCAT
CGCGGAGTACATATTTCAATTTGCCTTTCTTGTCGCGGCTAACGTTGATTACGCAATGGT
TCATGTCAACGCTTGGGTCTACGGTTTCGATAGGGCAGTTGATTCCGCTGTTCTTCATGT
AGCGGCCGATGATGTTGTCGCCTAACTGGAGCGGGATGACCTGTTTGTAAGCGAATACGT
TCTCGATGACAACGATAGAACCGTATCCCTTCTCGTTGGCATTCTCGTCAAGTTTTTCCT
CCTTGCGAGTTTCGCGGAGCTTGGAAACTCCCATTCGGATGCCAAACTGCTTATTGCAAT
TAGGACAAACGAAAACGAGACTCTGACCTACCTGATACTTGGTCTCATCGAAGGTGATAA
AATTATCGCATTTAGGACAACGTACTCTTTTCATATTCTTTTTCTTACTTTTCTGTCTTT
ATTATAATAATGTGTTGTAGAAGTTTCCGATACTCCTTGCTATTTGTTCTAGCTATAAGC
TATAAACTCTTAACTATCAACTATTCTTTCACTTTCGTAATCCAGCCGTCAGTAAAAGCA
TCATAGTTGTGTAAACGGTTGAGAGCAGTATAAGCTTCGCCCTCGGTAGAGTATGTTCCG
TATATAACTTTTACATTATTATCCGTAATTAACACCCTAGCTTCCTTGAATCCCTTGTTT
TGGAGAAGTTCAGCATAGCTCGCAGCATTGCGCTTGGTAACACGACTTGCCAAAACGATG
CTATAGTAAGAAGAAGCTGTTTGCAATTCGTTGTCCTGAGTCATGTTGACAGACTTGGCA
GGAATGCTCTCTTCTGCCTGTGATTCTGTACTAAGAACCAGTTCTTGAGGTTGCGCAACC
TTATTAATCTCCTTAGGCATGATGCGGTTCAGCATGCCTGTGTCGATTTGGCTCTTCTGA
ACGGTTGGGGTTCCCAATGGAGAAGAGTAGGTGAAGAATGCAATGAGAGCGATGCAGGCT
GCTGCAATATTGCGCAACCAGCTCTTCTTGATGCTGATGAATTCGGCATTTGATTCTTCT
TCGTTAACGAACACAGAATTGTTGACAGAGAGTCCACTCTCCATCTTCTGGTTACTATCC
TGATTCTTGACTTCGCTTTCTGTACGATTGTTTTCTACTGTCTTTGCTGGCATTTCAATG
ATTGAAGCAGCAGAATCTTCAGTCTTCTGAACCTCTTCTGCAGAAATCTGCGCGAGTGGG
AGCATGTTTAAGCCACCCAAACCATACAACTCAGGGGTAAGAATGCCCGCCTCGCATGGT
TCGAAGGTATAATTTCCGTCTTCGTTCAATATGATGGTGCCAATATCATTCAGTTCAAAT
TTTCCTGAATTCTCCAGAGTCTGTCGCATCTCTGTCACTTCATCAGCAATGCGGTTCAAA
GCTTCCGGATAGCTGATGTCGTATGCTTCAACATACGAAAGTGCAAGGAGAGAATCGTTC
ATCTGGAGCTGTGGGTTAAAGCCAATAGTTCTCAGCGGTGGCAGAAACATGCTGTCTCTG
CCATCGTAACGCGCATCTACATGATGAGCCATGAAGCCACCAAATCCTGGGACAATCACG
CAATCGTTGCTCAAAAGTAGGATCTCTATATGTCTTTCTAGTCTATTCACGTTTGCAAAG
GTAGTGATTTTTTCGGAAATGACCAACAGAAAATAGAGAAAATTTTCGATGAAATCATAA
AAAGTCTAATTTGTTTTGTCGTTTCGGGAAAAAGTATTACCTTTGTGCCTAAAATAAATA
AGGTATAAATCAATGAAATATACAGAGACAGAAATTGAAGGAGTCTGGCTGATAGAACCT
CGGGTATTTGAAGATGCTCGCGGCTATTTCTTTGAAGCATGGAAGCAGGCTGACTTTGAT
GCTCACGTTGGAGGGCATGTGGAGTTTGTGCAAGACAATGAATCGATGTCGGCTCGTGGT
GTGCTCAGAGGTTTGCACTATCAGAAAGGTGAATTCTCGCAGGCTAAGTTGGTGCGTGTC
ATCAAAGGCCGCGTGCTGGATGTAGCTGTTGACTTGAGAAAGGGCAGTAAGACTTTCGGT
AAATATGTAATGGTTGAACTGAGTGGAGAGAACAAACGTCAGTTTTTCATTCCTCGCGGT
TTTGCCCATGGTTTCCTGGTACTGAGTGACGAAGTCATCTTTACTTATAAAGTAGATAAT
GTTTATGCTCCTGATTACGAAGCCAGTATTCATTGGGATGATCCTACTATCGGAATAAAA
TGGCCTATTGAAGGAGTTGAGGTGCTTACGTCAGAAAAAGACAGAATCAAGGCAAAGTCT
TTCGAAGAGGCTGATTATTTCGAGTAGAATTGGCATCAGCTTTTACCGATTAATTTATTT
AAAGAACTCATCATGAAAAAGATAGTTAATTTATGGCTGCTCAGTTGTATCTTGACTCTT
GTTGCTTGTGGGCAGAAGGTCGAAAAGCAACAGGAAGTGAAGGAAGATACTGCGGCTAAG
AAGATGTTGCAAGGCATTTGGTTGAACGATGACGATGAGGATGATGTGGCGTTCCGCGTA
AAAGGCGATACGATTTATTATCCTGATTCAACCAGTCAGCCTGTCTACTTCTACATTGCT
GGCGATACGCTTGTAATGAAGGGTGCTAATCTTGCAAAATATCCGATTGTAAAACAGGCT
GAGCATATTTTCCAGTTTAAAGTGCAGAATGGGGATGTGGTTAAGCTGGTGAAGACGGAA
GATAAGTCTTATTTGCAGCAGTTCATCCACAACCATGCTTCCGTGGCGCTGAATCAGAAT
ACGCTGATTAAACGTGATACGGTGGTTGTAAGGGGCGATGAGAAATATCATCTCTACGTA
CAGGTTAACCCAACAAGTTATAAGGTCTACAAGAGTTCTTATAATGATGATGGTGTTGAG
GTAGACAATGTTTATTATGATAATATTGTGAACTTGCATGTTTATCATGGTGCCAACTGT
CTGTTCTCTCGTGATTTTCATAAGAAGGATTTCGATAAGCAGGTTCCTGCTTCTTTCTTG
GACCAGTCTATATTGAGCGACATCGTATTCAATAAGATAGATGAATCTGGCATTCATTAT
CTTGCTGTTCTGGCAATGCCTGACAGCAGTTTGAGTTATCAGGTTGAGGTTATCATTTCC
TTTGAAGGAAAAATGCGAATGCGGGTTAAGAGCTAAAAAAaTAAAAAGTCGCCCTGAAAG
GGAAAGCATTGAATGTAAGATGCTTTTGTCCTTTCAGGGCGATTCTTTTTTATGTGCTTA
TCCTGGAGGGATAGCTTGGTGGCTCAACTTTTAATTGAAGAATCCCAGCAAAGCTCCGGC
TGCAACGGCAGAACCGATGACTCCCGCAACGTTTGGTCCCATGGCGTGCATGAGAAGGAA
GTTGTGGCGGTCGTATTCCAGACCTAGGTTGTTGGAGATGCGTGCACTCATTGGTACGGC
ACTCACTCCGGCGTTTCCGATAAGTGGGTTCAGTTTCTTGCCTTTTGGCAAGAAGAGATT
CATCAGCTTGACGAATAAGATCCCGCTTGCCGATGCGATGATGAAAGCAAGAGCACCGAG
AGCAAAGATTTTGATGGTGTTTAATGTCAGAAACTCTGAAGCCTGGGTAGAACAGCCTAC
GGTCAGGCCGAGGAGGATAACGACAATATCATTCAAGCTGCTGCTTGCTGTCTTGGCGAG
TCGGGTTGTCTTTCCACTCTCTTTCAGAAGATTTCCGAAGAACAGCATTCCTAATAATGG
CAAACCGGATGGAACGATGAAGGTGGTGAGAAGCAGACCGATGATAGGGAAGAGAATCTT
TTCGGTCTGTGAAACCTGACGTGCCGGTTTCATCTTGATGACGCGCTCTTTCTTGGTTGT
AAGTAGTCGCATCAAAGGTGGCTGGATTACAGGCACCAGTGCCATGTAAGAGTAGGCGCA
AACCGCAATGGCTCCCATGAGGTTCGGACTCAGTTTGCTGCTCAGGAAGATGGCGGTTGG
TCCGTCTGCTCCTCCGATAATGGCAATGCCAGCTGCCTGGTTAGGTTCGAATCCCAGAGC
CAGTGCAATCATATATGCGCCGAAGATTCCAAATTGGGCAGCGGCTCCAATCAGGATGAG
CTTCGGGTTGGAAATGAGCGCAGAGAAGTCGGTCATGGCTCCAATGCCCAGAAATACGAG
TGGCGGGTACCAGCCCTGTTTCACTCCCTGGTAGAAGATGTTCAGAACGGAGTTGTCTTC
GTATAAACCTATTTCGAGTCCTGCATCGGCACAGAATGGAATGTTGCCAAGAATGATTCC
CAATCCGATAGGAACCAGAAGCAGCGGCTCAAAATCTTTCTTGATGGCGAGCCAGATAAA
GAGTGCTCCCACTAGAATCATGATGAGGTTTCCTGCCGAGGCGTTGGCAAAGCCCGTAAA
GGTAAGAAACTCATTGAAGTTTTGTATGATGAAATCCATAATTTACTTTGAACTTTGAAA
GTTGAACATTGAACTTTATGATTAGTCTTTTGATTGGAAGAGTAATCATTAGCTTTTTGT
CTAAACAGCTTATTAAGCGATTGTCACAAGCGTGTCTCCTTCCATCACAGCGTCTCCCTT
GTTCACGTTGATGCTGGTAATGGTTCCTGAAGTTTCTGCATCGATGTTGTTCTGCATCTT
CATGGCTTCGAGAACGACAACAGTATCGCCTGTGTTCACCTTGTCACCGACTTTCACCTT
GATTTCGTTGATAGTGCCAGGCAGAGGGGCAACAACTGGTTTGCCTGCAGCAGGAGTTGC
CTGTTTGCTTGATGAAGCAGAATCAGAACTTGCTGCAGATCCTGCGCTTGCAACAGAGCT
GGCAGAAATGTTGTTTTGTCCATCACTTAACTTCACTTTCTGCTTACTGCTCTTAACCGG
CTGTTTCATTTCCACTTCGAATGGAATTCCATTCACGGTTACATTGGCGATATTGCCTTC
AATATCCTGTATTTCAACGACGTAATCTACGCCTTTAACCTTATATTCGTACTTTGCCAT
AGTTTTTATATTTTAACGTTGTTATTGTTGTTGTTGAATTTCGGAGCATTCCATCTGGTC
TGTTTTGGCTTGATGGTGATAATGCCTGGTTCTACATCATGAACATCTTCCAGATATTCC
TGTAGTGCAAGGGAGATGACTGCCATGTAAATCTCCTTATCAATACCCTTGGTTTCTAAA
CCATCTTTCAGAATCACGTTGGTCTTATGACTGAGGCCTTGAGTAACCTCGATGGTCTTC
TTTCCTGTCTTATATAATAAGGTGGCGTGCTTCTCAGTAGCACGGGCGATGCGCTGTTTA
TGTTTCATGTAGGCTCCGAAAACCCAGAACACGATGAAGAGGAGAGCAAGGCAGGCAAAT
ACGATTCCCATTGAAAGTACGGCGATTCCTATTCCGTATGGGTCGCTTTTCTTCAATTGC
TGGGCTTTACTCAAACCTGTGTTTTGAGGCAGATAGCCTGGAGTTACTGATCCGGCAATG
GCTTTCTCCCATGTCTTGAAGTCCTTACTCAGTTCAAAACTCTCATCGGCAGCCAACACT
GGCACGCTTACGGAGTCTATCAGGTCAACGGCATTTCCGTCATAGAGTGCTATCCAGTTG
GGCATCTTTTCCTGTAGAATAAGATTGAGATGAAAAGGTCCCGAGTTGGAAGAATTCTTT
GCCTTCCAATGTTGTCCGTTCCTGCCATCCAGGTACCAGGAACTGCTGTCGAAGATAACG
ATGCTTTTCTTGCCTCCCAATGTGGTTCGTGGTTCATTGTTAGGCAATGGACACATCAGC
TGTCGGCGAGCTTCAGGCGATATTTTCTTGTCGAGAACCCTTCGGTCGGTGGTTAGGAAC
ATACCGCGTACATTATACGTGGTAAAGGAGGAATTGCTCAATTCCACCCATGGTTTGTGC
TGCCCGTACTCATCTACAAGATTGGTACGGTTGTCGGTCATCACCTCCGTAATACGGATA
CTTTTGGCTCCTTGACTCCAAGCGGGCAAGGACGCGATGACTAGCATGGTTATCAGAAAT
CCCAATTTCTTCATACGCTTACTAACGTTTATAGGGTTATTGTTTCATATTTCGAAAAAA
TCTGCATCATATAGGAACGATAGCTGTTCCTAGAAGATTCATTAGGTTTGTTTCTTGTGC
TCAAAGGTACGAAGAATTTCTGAAAAGACAACAAAAAAGGTGCACAAATTTTTGTCTTTG
TGCACCTCTTTTATAATTTATAACTATTTTCAGTTGTTTTGTTAACTTTTGTAAGTCTTA
CGCTCCGCAGAAGAACAGCACCACTATCTGGGCTGTAAAGATACGGAGGAACATGCTCAA
TGGATAAACCGTAGAGTATCCTACAGCTGGAGCCTCTTTAGAGCAAGAAGCATTTGCATA
AGCCAATGCAGGAGGGTCTGTGTAAGTACCGGCGAGCATACCCATGATGGTGAAGTAGTT
GAACTTAAACTTCAGGCGGGCAATCGTACCGATGATGAGGATAGGAATAACGGTGATGAG
GAAACCGCATCCCACATATTTCAAACCGTCACCCTGTACTACTGTGTCCCAGAATCCGGC
ACCAGCCTTGATTCCCACACTCGCCAGGAAGAGTACAAGTCCTATTTCTCGCAGCATCAT
ATTAGCCGAAGTCGTCGTATAAGTTACCAGCTTCATGCGATAGCCGAAACGACCGATGAG
GATGGCGATGATAAGCGGACCTCCGGCAATACCCAACTTCAAAGGCACCGGCATTCCCGG
AATGGCAAATGGGAGAGAACCGAAGATAATACCTACCATAATGCCTACGAAGATAGTGGC
AATGTTAGGCGCATCGAGGCGCTTTACAGAGTTACCCATGATTTCAGCCACACGGTTTAC
ATTCTCTTCAGGACCTACAACCAGAATCTTATCACCTACGTGGAAGTGGTGGTTTCTGCC
TGCAAAAATGTCCATTCCCTGACGGGAAATACGGGTTACGTTAACGCCGTATACGCTGGA
GAAGTGCATCTTACCCAAGGTCTTACCGTTCATTTCCGGACGGGTAACGATGATACGGCG
AGAAACAAAGTGCTGTACTTCATCCTTCTCGCGGTCCCATTCAGCTTCAACCTCTGGTCC
GATAAAAGCCTTGATGGCTTCAGCATCAGCCTCTGCACATACAACGAGCAATTCGTCTCC
AACCTCAAACTTAGTCTTGCTGTTAGGAATGCTCACCTCGCCATTGTGGAGCAGTCGTGA
ACATACAATGTCACGGTTCAAAAATTCTGAAACTTCTCTCAGCGTTCTGCCTGTAATATA
AGCATTTTCCACGCGCAAGTGCATGTTATGGGCCTTAGCGTGTGGGTTGGCAGCATCTTC
TTCGTTAAGCTGTTCTTCCTCATCAGCAGTATTAATCTTACAGATGTACTTGATAAGGAT
AGTAGCACCGATAATGCCCACTACACCAAGAGGATAAGCACATGCATAACCATTGGCAAT
ACTTGGAGCACCATTAGGGAAGACGCTGAGCAAAGCCTCGTTGGCAGCACCAAGACCCGG
AGTATTAGTAACCGCACCATAGAGAGTACCTACCATCATAGGCAGGTTGTTAGGGTTGCT
CGTATCAAAGAAGAGATAATAGCAACCAAACATCACGAGGATGTTGAGCAGAATAGCGCT
AGCCGAAAGCATGTTGAGTGTAACACCACCTTTCTTGAAACTCTCGAAGAAGCCAGGTCC
TACCTGGAGACCAATCATGAAGACGAAGAGGATCAAGCCGAAGTCTTGCACGAATGTGAG
AATTTCCTTTGGACCGGTGAAGCCAACGTGGCCAGCCAAAATACCTGCGAAGAGAACGAA
GGTGACACCTAATGAAATGCCGCCAATCTTTATCTTTCCGAGGTAAACACCAATAGCTAT
CACGATAGCGTAGAGTAGGGCGATGTGAGCCACCGACTCGGTATTGGTGAAGAGATTAAC
AATCCAATCCATGTATTCGTTTTAAAATCAGAAAATTATATTCCTGTAGTTTACCAAATt
ATTTTAGAATTtATGTTTtCTGTTGCTtGTTTTAAATGAAAGATACAGTTCTGTTTATAG
AGAGAATCTGTAGATTATTAGGGATTCAATTAAAACTGAAAATTGGAGGACATCACATAG
GATGCCCTCCAACCTATTTTTTCTTGTAAAAAATCAAGCCCTTTTTGCAAATGGTTTTCT
TTTTGACATGAGATTACTTTTCGATAGCTGCTACACCTGGCAATACCTTACCCTCGATAG
CCTCGAGGAGTGCACCACCACCTGTAGAGATGTAAGATACCTGATCAGCCAAACCGAACT
TGTTGATACAAGCTACAGAGTCACCACCACCGATGAGTGAGAATGCACCTTCCTTAGTAG
CCTCAGCGATTGCCTCAGCGATAGCCTTAGAACCACCAGCGAAGTTGTCGAACTCGAATA
CGCCTGCAGGACCGTTCCAGAGGATAGTCTTGGCACCCTTGATGGCAGCTGCGAAAGCCT
TGCGAGTCTCAGGACCTGCGTCCATACCCTCCCAACCGTCAGGAATGTTGTTAGATGGGC
AAACCTGAGTGTTGCAGTCGTTCTTGAAGTCGTCACCGCAGATAGAGTCTGTGCCGAGTA
CGAGGTTTACACCGTTCTCCTTAGCCTTCTTGATTACGTCGAGAGCAACGTCGAGCTTGT
CATCCTCGCAGATAGACATACCAATCTTGCCACCGAGAGCCTTAGAGAATGTATAAGTCA
TACCACCGCAGAGAATCAAGTTGTCAACCTTAGTCAACAGGTTCTCGATGATACCGATCT
TAGTAGAAACCTTAGAACCACCCATGATAGCTGTGAATGGGCGCTTGATGTTGCCGAGAA
CTGCGTCAACAGCCTTAACTTCCTTCTCCATCAAGAAACCGAGCATCTTGTGATCCTTGT
CGAAAGAATCAGCGATGACAGCTGTAGAAGCGTGCTTGCGGTGAGCTGTACCGAATGCGT
CCATTACATATACGTCAGCGTAAGAAGCCAACTTAGCCGCGAACTTCTTCTGGCGCTCCT
TCATCTCAGCCTTAGCAGCATCGAATTCTGGAGTACCCTTCTCAACGCCAACTGGCTTGC
CTTCCTCTTCTGGATAGAAGCGGAGGTTCTCGAGCAAGAGAGCCTCACCTGGCTTCAAGG
CAGCTGCTTCAGCATCAGCGTTACCGCAGTCCTTAGCGAACTTAACGTCTACGCCGAGAG
CGTCTGATACGTTCTTAACAATCTGAGAGAGAGAAAGCTCTGGTTTAACCTTGCCCTTTG
GCTTACCCATGTGGCTCATCATGATGAGCGCACCGCCGTCTGCAAGTACCTTCTTCAATG
TAGGAAGGGCACCGCGGATACGAGTGTCGTCTGTTACATTACCATTTTCATCCAATGGCA
CGTTGAAGTCAACGCGCACGATTGCCTTGTGACCGGCAAAGTTAAAATCTTCAATTTTCA
TTTTACCTAAATTTATTTAGTTTATGTACTAATTTATTGTTCTAAACCTTTCTGCTGGTT
TCAAAAACCGAAGGCAAAGATACAAATTATATTTGAATCAGCAAAATATCGTAGCGGTTT
TTATTATTTTTAGTAGATGAAATCGCCTGTTTGCTATATCGGGTTTGCAAAATTCGTATT
TTGCGCTTCCTTCTGCTTGATTTGTTAAACAAAATGGAGAGAAATGAAATATATTCTTAA
CAAATTACTTTTTTTtGGATTTTTCGATAaTAAATAGTACCTTTGTGCGCAGTTAAAACG
TTATTACATaTAAATGAGATAAAATGGCGAAAGATAAGATTGCTTTTGTGTGCAGCAATT
GCGGACAGGAAAGTGCCAAATGGATGGGAAAATGTCCTAGCTGCGGACAATGGAATACAT
TTAAGGAAATTCGTATTGCTGCTGATTCCGGATCGCAGGCTGCGAAGAATGCCGGAATGA
CCATGCGTCATGGTGGGGTTGCCACGATGTTTGGCGGGCAGCACAGCGAGCATGACGCTG
CGCCGATGAAACTTCGCGATATTTCTGCGATTGATGAACCGCGCATCGATATGAGGGACG
AGGAGCTGAACCGTGTGCTGGGTGGCGGAATGGTCCCTGGCAGCATTACGCTCCTGGGCG
GTGAACCGGGAATCGGTAAGAGTACGCTCACCTTGCAGACTATTCTGAACATGACTGACC
GCCGCATCCTGTATGTGAGCGGAGAGGAAAGTGCCCATCAGATTAAACTCCGTGCCGACC
GGTTGGCTAAAGGACAGGCGATGCTCAGAGATGGCTCTTCTGCGGACACTCTGAAAACGG
CTTCTCTTTCATCAGAAGGAGCCTTTGATCATATTACGGTTCTCTGTGAAACACAGTTGG
AGAAAATCTTCAGCCATATTCAGGAAGTGGCTCCTCAGCTGATAGTTATAGATTCTATCC
AAACTATCTCTACAGAAGAGGTTGACAGTTCGCCAGGTTCTGTTTCCCAAGTTCGCGAGT
GTGCAGCCTCCCTGCTCCGTTTTGCCAAGACGAGTGGCATTCCGGTCATTCTGATAGGTC
ATATTAATAAGGAGGGAACGCTTGCCGGACCAAAGATTTTGGAGCACATCGTAGATACGG
TAATTCAGTTTGAGGGCGACCAGCATTACATGTACCGCATCTTGAGAAGCATCAAAAACC
GATTCGGAAGTACTTCTGAGTTGGGAATCTACGAGATGATGCAAGGCGGACTCCGACAGG
TGAGCAATCCTTCAGAGTTGCTGCTTACTGAAGATCATGACGGGCTTTCGGGTGTTGCCA
TCAGCGCAGCCATCGAGGGTGTCCGCCCGTTCCTGGTAGAGACGCAGGCTTTGGTTTCAA
CAGCTGCCTATGGAACTCCGCAACGTTCGGCAACGGGTTTTGACCAGCGCCGTTTGAACA
TGCTCCTGGCGGTTCTGGAGAAACGTGTGGGGTTCAAACTGATGCAGAAGGATGTGTTCC
TGAATATTGCCGGTGGATTGAGAGTCACCGATCCTGCCATGGACTTGAGTGTGTTGGCAG
CCGTATTGAGCAGTAATGTTGACACGCCTATAGAGCAAGGTTGGTGTATGGCAGGCGAGG
TAGGTCTGAGCGGTGAAGTCCGTCCGGTGAGCCGCATCGAGCAGCGTATTGCTGAGGCAG
AAAAACTGGGATTCCAGCACATTATCATCCCGAAATACAACAATCATGGTTTCGACCATA
AGAAATATAAGATAGAAATTCATCCCGTAAGGAAGGTGGAAGAAGCATTCCGCTGCCTAT
TCGGGTGAAGTAAAAGTAATCAAACAGTTCAAATTTCAAATTTCAAAATTCAAAGTAAAA
TGAAGGATTCAGTAATCATTGTGAGCGGTGGCATGGATAGCATCACGCTGCTCTACGATA
AGAAAGACGAGATTGCACTCGGCATTAGTTTTAACTATGGAAGTAATCATAACGAGCGTG
AAATTCCCTTCGCCAAGATGCATTGTGAGCGTTTGGGAATCAAGCATATTACGATAGATT
TGGGTTTCATGCATCAGTATTTCAAGAGTTCTCTTCTTGAAGGTGCCGATGCAATTCCTG
AGGGTCATTATGCTGATGATAATATGAAGAGTACGGTGGTTCCTTTCCGTAATGGAATCA
TGCTGAGCATTGCCATCGGCATTGCTGAGAGTAATAATCTGAAGAAAGTTTTCATCGCTA
ACCATGGTGGCGATCATACGATTTACCCAGACTGTCGTCCGGAGTTTATCAAGGCGATAG
ATGAGGCTGCTGAAGCAGGAACGTTCGTTGATGTGCGCGTGGTGGCTCCTTATACGAATA
TTACCAAAGGGCAGATTGCGGAGATAGGCAAGAAGTTGGGCATTGACTATGCTGAAACCT
GGAGCTGCTATAAGGGCGGTGAGAAGCATTGTGGCAAATGCGGAACCTGCGTTGAGCGCA
AGGAGGCTTTGGCCGAGGCGGGTATTGAGGATACTACCGAGTATGAAGAATAAGGATGAC
GACGAACCAGGCGTTCTTCGTTCCCTATATATAATAAGGTGTAATCAGAATAAATATAAT
AAAAGAAAAaTGAAAACAGCGATTTTATCTGCGGCTCTGATGCTTGCATCAACCGCTGCA
ATGGCTCAGAAGAGCAACTTCCAGTTGAAGGTGGATTTGAAGAATTTCAATTCCGATTCT
GTACTTGTTTACAAGGGCAGAAATGTTAAGATGGATACGGTTTTGGTGAAGAATGGCAAG
TTTACCTATTCTGCAAACCTTGATAAGGCAGCCGGATACGTTTTCCTCTCACCTGAAGCT
TATCGTGGTGCAGGTCAGTTTATGTTCAACCTGCCTTGTGTTCCTGGCGAGAAGGCTGAA
GTTAAGGGCGATGCAAAGACCCGCTTCGATATTTCGGGTTCTAAGTTCTATCAGCAGTAT
CATGAAGTAGATGTTCTGCTGGAGAATGCTAATAAGGAGTTGAGAGATTACGAAGCTTCC
CTGAACCAGAGAATCAAGAATGGTGAGACCCAGCAGACCATCATGGCAGAGTATGAGCAG
AAGGCTCCTGCCCTGCAAAAGGCAAAGGACGATAAGATTTTCAATTTCGTAAAACAGCAT
CCTGATTATGAGTCTTGTGCTACTATCTTCGAGCAGTTTGATGATGTCAGCAAGATGGAG
AAACTGCTGGGCTTGCTCTCTGAGAATGTGAAGAACGGCAGAATGAAGGCTTTCTACCAG
CCAATGATTGATATGGCTAAGAAGCGTGCTGAGGCTGAGGAGAAGGCTAAGAAGGTGCAG
GCTGCCGGTGTTGAGGCTCCTGACTTTACGCTGAAGGATATTAAGGGAAATGATTTtAAG
CTTTCCAGCCTTCGCGGCAAGATTGTCGTACTCGATTTCTGGGGTTCATGGTGCGGATGG
TGCATCAAGGGAATGCCTAAGATGAAGGAGTATTACGAGAAGTACAAGGGTAAGTTTGAA
ATTCTTGGTGTAGATTGTAATGATACAGAGGCTAAGTGGAAGGCTGCTGTTGAGAAGCAC
CAGTTGCCATGGATTCATGTTTACAATCCGAaGGACAGCAAGGTTCTCAGCGACTATGCT
GTTCAGGGTTTCCCTACAAAGATTGTGATTGATGCTAACGGTAAGATTATCAAGACTATT
GTTGGTGAGGATCCTGCTTTCTACACATTGCTTGATGAAGTGTTGGGCAAGTAATGTTAA
CATAAAACAATGTCGCCCTGTAAGTGCAAAATTATATTTGCTCTTACAGGGCGATTTTTG
TTTGTTCAGTACTTTACTTCTTTTtCTTTTTCAATTCCAGTTTCGGAATCTTGATTTTCT
GTCCGGCTTTTACGGTGCTTGTACCATTCAGGGCTTCTACGTAGCATTCCATGCCGGAAC
CTAAATAGCGGGTACTAATCTGTTCGAGGGTCTGACCGGCGCCAACCGTAACGGTCTGGG
CAACTCCTATGATTCGGTAAGCTCCCGTGCGTACGCGAGCGTCCTTATCATACTGGGATG
ATGCTATTTTCGAAGCAGCCTTTTCTTCGGCTTTATCTTTAGCTTCTGCCTTAGCCTTTG
CTTCAGCCTGCTTAGCCTTTTCTGCGTTAGCACTTTCCTCATCCGAATTTTCAGCCAGTT
TTACTGCTTCTGCAGTTTTAGCCATACGGATGCTGTCTTCCATCGCTTTCTGGCGGAGTT
TCTGTTCCTGAGAGAGTGGGGCGGCAGCTGGTTTGGCTGGGACTTTCTTGGCTGGAGCCT
GATGATACTGGTTTAGCTGCATGGCTAGATGATCGCGCTGGGCAGTCATCTGACCATAGT
TGAAGGCAAACCATCCCATTCCGCCAATCAAAGCTACTACGATGAGACAGACTGCAACGA
CCAGATAGCGAGGAATAACAATATGATGAGAATTGGAAGATTCTTCTTCTTCTTCCTTCT
CTTCTTCTTCAGATTCATCTGATGCAGGTACTGCTGGTTCAACAACTGCTTTCAGGGCTT
GCTGTTGCTGGGCTAATTCAAGCTTCTCTTGCTCCAGTCTTTCCTGCTCCAGTCTTTCCT
GCTCTTGCTTTTCTTTCTGTATTCTTTCCTGCTCCAGTTGGGCTTGTTTTAATCTTTCCA
GTTTAGCTTGTTCAATAGCAATTTGCTTTGCCTGTTCGTCTTCTTTTTCCTTTTCAGATT
CAATTACGACAACCTCCGGATTTGGAGTTGCAGTTTTTTCTTCGTCCAGAAAATCGATTA
CTTGTTCAGGAGCATCTTCTGTCTGTTCTTCTCCAAACTTCTCATCTATTTCATCGAAAT
CTACGCCGTCATTTACCACCACCGTTTCAAATTGGGCGAATGGCTTGTTCACGATTTCTT
TCAGGATGTTGTCAGGCGTGAAGGTGAGTTTGTCTCTGCCTTCAATGGTGAAGCGCTCGC
CCGTGTTCACATTGATGCTTTCACGGTCTTTCGTGGCCTGTACCTTAAAGGTGCCCAGCC
ATTTTATCTTCACCTGCTTGTCGGCATCGAGTCCCTGGTTGCACACATCAAACATTTTCC
GGATGAAGAGTTCTGCTTCCACCTGGCTCAGCCCGCTCTTATCTGCAAGCAGTTTTCCGA
GTGTATTTAAACTGAATTTGCTCATTGCTCATCCCCTCCATTCTTTAGTTTTTCCTTGAC
CGAAGCTACCGGTCGGAAACCCAACACCAACTTAGGCGGCACCAGCTGACGCTTCTTGGT
AGTAGGATTAACCACCACTCGCTCCATGCGCTTCTTCACTTCGAAGGTGCCAAAATTGGG
GATAGAGACAGCTTCTCCATCCTCAAACTCGGCAATCATAGCGTCTATCGCCTTGCGCAC
CAACTTCTGGGTGTCTTCCTGCGAATAGCCGGTTTGCTGAGCCAGTTCAGCGATGTATTC
CTTATTGTTCATATTTATTTAATATGTAGTCAAAATTTCTAAAACTCCAGGCTATGGGGG
AGAGAATGATTATTTCACCACCTTGCCATAGAGGTCAAATTCCTCGCTTGTAGTAATTTC
TACCTGATAGAAACTACCCACGCGCAGACGCTTCTCATCGGCACGGATCAGAACCTCAGG
GTCTACTTCCGGAGAGCAGAACTCTGTTCGTCCGATGTAGTAATCGCCTTCCTTGCGGTC
GATGATAACGGTCATGGTTTTGCCCACCTTATCAGCCTCGACCTCAGAGCTGATGTCTTG
CTGCAGAATCATCAGTTCGTCCAGCCGGCGCTGCTTTACCTCGGCAGGCACGTTGTCTTC
GTAGTGGGTGGCGCTGTAGGTTCCTTCTTCCTCAGAGTAGGCAAAGGCGCCCATGCGCTC
AAATCTCTGTTCGCGTACGAAGTCGAGGAGTTCGTGGAAATCCTCATCTGTCTCGCCTGG
AAAACCAACCATCAGCGTAGTGCGGATGTGAATGCCTGGCACGCGTTCGCGGATGGCCTT
CAGCAGATTGATGGTTTCCTGCTTCGTTACGTGGCGATGCATGCTGGTGAGCATGTGGTC
GCTGATGTGCTGGAGGGCAATGTCGAGATATTTGCATACGTTTGGCTTCTCGCGCATCAC
GTCCAGAAGATCCATAGGGAACTGGTTCGGATAAGCGTAATGCAGGCGAATCCATTTCAC
GCCCGGAATATCAGCCATCTCGCTGATGAGTTCGGTAATATGATGCTTGCCGTCAATATC
TACGCCGTAGTAGGTGAGTTCCTGAGCGATAATCTGAAACTCCTTCACGCCTTCTGCTAC
CAGTTCGCGCACCTCCTGCAGAATCTCTTCCTTCGGACGGGAAACGTGCTTGCCGGTGAT
GATAGGAATGGCGCAGTAGGCACAGTGGCGGTTGCAGCCCTCAGCTATCTTGATGTAGGC
ATAATGGCGCGGAGTGGTGAGATGACGCTGGCCGTTGCAGGATGAAACTTCCGCCTTGCC
GAGTTCCTGCAGAAGCTGCTTGTAGTTGAATTTGCCGTAGAACTTATCCACTTCGGGCAT
TTCTTCTTCCAGTTCCTTCTGGTAGCGCTGCGAGAGGCAGCCCATTACATAGAGCTTTCT
GAGTCGGCCTTCTTCTTTAGCCTGGATAAACTCCAGGATGGTGTCGATGCTTTCCTGCTT
TGCATCCTCAATGAATCCGCACGTATTGATGACGGCTATCTCGCCCTGAGGGCGCTTGGA
ATCGTGAACGCAATGGTAGCCGTTTGCCTCAAACTGCTTCATCAGCAACTCGCTGTCTAC
GAGATTCTTCGAGCAGCCCAGGGTAATAATATCTATCTGATTTTTCTTCATTTTCTAATT
TTTAAAGAGAGAGTCTACGAATTCTGTCTTGTTGAAGAGCTGCAGATCTTCCATTCCTTC
GCCCAGTCCGATGTATTTTACAGGCACCTTGAGCTGGTCGCTGATGCCGATGACAACTCC
GCCCTTAGCGGTTCCGTCGAGCTTGGTGATGGCGAGCGAGGAGATGTTGGTAACGGCAGA
GAACTGCTTAGCCTGCTCGAATGCATTCTGTCCGGTACTTCCGTCGAGCACGAGCATTAC
CTCGTCTGGTGCTTCAGGCATTACCTTCTTCATCACTTCCTTtATTTTCTTGAGCTCATT
CATCAGGTTCACCTTGTTGTGCAGTCGGCCTGCCGTATCGATGAGCACCACGTCGGCGCC
GTTTGCCTTGGCGCTCTGCAGGGTGTCGAACGCCACGCTTGCCGGGTCGCTTCCCATCTG
CTGTTTCACTACAGGCACACCCACGCGCTCGCCCCAGATGCAAATCTGCTCTACGGCAGC
GGCACGGAAGGTGTCGGCAGCTCCCAGAACAACCTTCTTGCCAGCCTTCTTAAACTGGTA
AGCCAGCTTGCCGATGGTGGTTGTCTTGCCCACGCCGTTTACGCCTACTACGAGGATAAC
GTAAGGCTTATGGTCGGCAGGAAGTTCCCAGTCTGCCAGGTCATCGCTGTGATTCTCGGA
GAGGAGAATGGCGATTTCCTCGCGCAGAATGCGGTTGAGCTCGCTGGTTGAAACATATTT
ATCGCGGGCCACACGTTCTTCGATGCGGCGGATAATCTTGACCGTGGTTTCTACACCTAC
GTCTGAAGTGATGAGTACCTCTTCGAGATCGTCGAGCACATCATCATCGACGGTAGACTT
TCCGGCAACGGCGCGCGCCAGTTTGCCAAACACACTCTCCTTGGTTTTTtCAAGTCCCTT
ATCGAGAGTTTCCTTCTTTTTGTTGCTGAATAATCCGAATAATCCCATAATCTTGTTTAT
ATTTTTTGCAAAGATAACGCAAATGAGCGCAATGAAAGCTTGCTTTCAAATTGGgTTTTA
TGTCATGACAGAAGGTTTTTTACCGATAATGTGGGTTAATAAGGTTTAATAAATTAATGT
TGTCTGCTACAAAAACAATTCGCCCTGCAAGAGGACAGAAGCGATTCTGCTTCTGGACCC
CTGCAGGGCGTTCTGTTTATTTCTTCATCATTTCCTTTACGGCTCTTTCGAGCTGGGTAT
CATGGCCATTGATGAAATCTTCCGGACTGTTGTAAACCTCGATGTCTGGGTTCAGCTGGG
TGTTCTCGCCGAACACGCCACGCATGTCGCGGCAGCCTACCTGAGGAATACCGAATACAA
GCGTGTTGTCCATCAGCGTTTCCCACCATACGGCTGTCATGGTTCCTGCTACAGGAGCAC
CGATCAGCTTGCCGATTCCGAGTTCCTTGTAAACCCATGGAAAACCGTGACCGTTGCTGT
AATCATTCTCGCAGATCATAACGCAAGATGGCTTCACCCATTTGTTGAACGGATCGCGGC
CAACGACCTTGCCGTGAGGTACAAACTCCTGATACTGCTTGCCGTTGAGCAGGGTGCAGA
GATCATCGTGCAACCAGCCGCCACCATTATGGCGCTCGTCTACGATTACAGCGTCTCTGT
TTCGGTTCTTGTCGCTCAGCAGTTCGCTGTAAACGGTGCGGAAACTCTCCGAATCCATCG
CCTTAACGTGAACATAAGCGATGCGTCCGCCCGAAATACTGTCAACGAAAGCGCGGTTGC
GGTCTACCCATCGCTTGTAGAGCAGGTTGTTGAGTTTGCCCTGAGAGATAGCCTTCACTG
TAACCTCCATCTTCTTACCCTTGGCGTTTCTGATGCCGAGGCGTACATTCTTGCCAACCT
TTCCGTCGAGCAATGGGAAGTAGTCCATTCCGGCTTTAATCTCCTCGCCGTCGATGCTCT
CGATGATGCTGCCGGCTGTAACGCCCGTATTCTTCACATCGAAAGGACCACGCTTGATAA
TCTCCTGAATCTTCAGGCCGTCGCCCTGATACTGAGGATCGAAGAATACTCCCAGATTGG
CGGTGGTAAGCGCGCTGTTCGAAGCGTAGTAGCGGGCTCCTGTATGCGAAGCGTTCAGCT
CGCCAAGCATTTCGCTCAACATCTCCTGGAAGTCGAAATTGTTGTTGATGTAAGGCAGGA
ACTTCTCATAGGTCTTGCGGTAACCTTCCCAGTCAACACCATGAATCTTAGGGTCGTAGA
ACTTGTCTTTCACCTGTCGCCATATGTGGTCGAAGAGATACTGGCGCTCCTCGGCTGGCT
TATAGTTGAAGTTAGCCTCAAAGCTGATGTCCTTGGTGCTGAATCCGCTCAGATCCACCT
TCTTGATGCTGCTTCCGTTGCAGATGAAGAGGTTCTTCACATCCTTGTCGGTCTGCAGGT
TGCCCTGGCCTACGCCCTTCATCACGAGCTTGGTAGAGCCGTCCTTCAGGTCGTGCTGCC
AGAGGTCGTAATCATCCTCGAAGGCTGCCTGGTAGTAGAGCTTGTCGCCGTCTTTAGAGA
GCACAGCATCGCCCATGTGCGAAGAGTTTGCGGTGAGGCGTACGATTCTGTCGCGGCAGT
TTTCGATGTCCAGCTCCAGTGGCTTCACTTTTTCCACCTCTATCTTTCCGGTCTTCTTCT
GCTTTTCGTCAGCCTTCTTTTTAGCCTCTTCCTTCTTCTCGTCTTCCTTCTTCTCCTTTT
CGTCCTTGTTGGCGTCAGCCAGTTCTATTTCTTCCTTGCTCATGTTGAAGCGGTTGTAGG
CGTCCAGGTCGAAGAACATGATGTAGGCATCGTCTTCTGCTCCCCAGCTTCCATGACTGC
GGTAGCCGGCTCTGTCGCTCTGGAAGAGCATTGCCTTGCCGTTGAGCACCCATTTGCCGT
TGCTGTCGCTGTAGCCGGAATTGGTCAGGTTGTGAACCTCTTTGCCGTCAGCCTTTACCA
GCGCAATATCCTGGTTGTTCCAGCCGCCGTTGCCGATATAGGTTGAAAGGAGCCATTTGC
TGTCTGGCGACCATTCGAAAGCAATGTCTCCATCGCTGTAAGAGTAGACGTATTTGCCGT
CGAGCACGGTGCGGATTTCCTTCGATTTCAGATTGACGATGCGGAGTGCTGCACGGTCTT
CGAAGAAAGCCACTTCCTTGCCGTCAGGAGAGTATTGCGGATACTGCGATGTAATGCCTG
TTTTCACCAACTGCTCTTCCTCGATGTCGGTAGCGTAGGTGAAGTTCTTCTCTTTCTCGT
TCTTGATCTTAGACTGGTAAATCTGCCATACGCCGTTGCGCTCGGCTGCATAGACCAGGG
CTCTGCCGTCTGGCGAGAAACTCAGGTCGCGCTCCTGCTGCGGTGTGTCGGTAATGCGCT
TGGTAGTGGTGTATTCTACAGAAGTTACGTATACGTCGCCATGCATCACGAAAGCCACTT
CCTTGGCGTCTGGCGAAACGGAAATCTCTGTAGCTCCCCAGCTTTTAATCTGACGTACGA
GGCTTGGAGCGTCATTATCTGTTGTAATGGAGATGTTCACCTTCTGAGGCTCTCCACCTT
CTTTCACGGTGTAGATTTCGCCATCATATCCGTAGCAGAGCAGGTCGGCGCTGGATGCGG
TGAGGAATCTTACCGGATTGCCTTTGTGGTGGGTAATCTGCTTGTCGCTTGAACTGTTGA
GGCTGCGGCGGTAGATATTGAATGTGCCGTCCTGCTCGCTCAGATAGAAGAATGATTTCT
CGTCTGATGTCCATACTGGCGAGCGGTCTTCGCCGGCAAAGGTAGTCTGCTTGGTAAACT
TTCCGTTACTCTTCAGCCAGATGTCGCGTGCGATAGGTGATTTCTGGTGTTTGCGCCAAG
GGTCTTCATATCCCTTTTTGTCGTGGTAGAGAATGTCGCCGTTCTTGGCGATGCTGATAT
TCTCCATGGTGAGGGTAGAGAAGAGTTCTGGTCTTCCGCCCTTGGTGCTTACCTTATATA
CTTGTGGGAATGTGTTGTCGCCGAAGATGATGCTCTGGGCTGTAGGCTGCAGACTGGCAG
AGTAGAGCACATGGTCGTTGTCTGCAAAGGCGATAGGTGTTTCGCTGCCGCTGTTGGTGG
TGAGTCGGGTAGGAGCACCGCCTTTTGCATCGATTACAAAGATGTCGAGACTTCCTTCGC
GGTTAGACTGGAAGGCAATTTTCTTGCTGTCAGGGCTCCATACAGGATGCGAATCGAAGG
CTGCATGGGTTGTGAGCTGTCGTGCTTTACCGCCGTTGACAGAAACACTGTAGAGGTCGC
CTTTATAAGCGAAGGCGATGGTAGTGCCATCGGGCGAGATGGCTGGGTAGCGCATCCAGA
GCGGATGTTCTTCTGCGCTGGCAGAGAGTGCTGCTGAGAGCAGGGCTACTGAAAAGATTA
ACTTTTTCATTTGCGTATGTTTTATGTTTGAATATGCGTTATAAAAATCTCTTCTCTTTC
GGGGTCAGAATGCTGTTTCTTGCTCCTAACGGATGCAAAGGTAGTTATTTTTtGCGATAT
TTAAGCATAAAAAAaGAAAAAAGTGAGAAAAAGTTTGGTGTATTCAAAAAATATATGTAC
CTTTGCAGCCGCAAATAaGAAAAGTGGCTGATTGCGTTATTGGTTAGCTGGTTTGCGTTT
TGAAAAGTGTTGGTTCCGTAGCTCAGTTGGATTAGAGCAACAGCCTTCTAAGCTGTGGGT
CTTGGGTTcGAACCCcAaCGGAATCACTATAATAAGCAAAATGAAACTTATTTGTaCAAA
aaTAGCGTGAGAGAACAATAGTAGTAAGTTACTTATTCATAGGCACTTAtCTCTGTTGTT
CTTTTTGTTTTTAAATATATTTtATCACTTATTCCTCTTTTACATACTCTTTTtGTAAAT
AGCTATTAATCAATATGTTATGGATTTGACGTATTGAGAAATCATCCATGTGTGTTACAA
ATGTGTTATCAAAAAGCGCTAATGTGTTACCAGAATAGAGAAGTTGAAATCCTTAATGAC
CGGAAATGACCGTGACCTTAATGACCGGAAAATGGCCCTAAACATTTATTTGTTTTTCTG
ATGAAACTCCTTTCTTGTCTTTGCCATTGCTTCCGTAGCCCTATCGTGGGTTTCTATCAG
CAGTGGACTCTTGTGATATTGCACAATCTTGACCCCGACTGAGTTGTGCCTTTTCTTTTC
CTCGATGCATTGAATGATCAAGTCGGAGTTGGCTCTCGCCTTCCTCCCTCGCGACTCGGC
AGAGATTGCAAGCGAGCTTGCATCTTTGCTCTCGCTGCTCGTTCGGTTGGCTGATTTAGC
CGTTGGAGTCTTGTCAAAGTTCTGAATATAGGCGGCATTGGTCAGGAAGAGAATGTCGGA
ACCTTCCGGTATTTCCTGCATTACCTTCACCATGAGGGTTAGCATCATGCGGAACTCCGT
GGTGTGCAAGTCGCTGATTGCATCACGGCTGATGATGTTGCCGTTATGCTCAATCACAAC
GGCAGCACCACCAGCTCGCTCTTTATGACCATAATCACATGAGCCACCTATCCAAACGTA
ATATGTAGATGTATCTTGTGTCATAATTATTTTATCTTCAATGTCCGCAGATATTCCTTC
TGTTCGGGCGTGATTCTGTAGCTCTCGATGGCCTTCTGGATGGTCTTGTTGTGCGTCCAG
GGAGCAAGGCGTTGTTGCTCGATGTAGGGAATCGCCTGGTCCCATTGCTTGGCAAGGGCG
GTGGCGAAGAACCAGGCTACCATCATCTTTACGTAATACTCTTCGCTCCTTACTGATACA
GGAATTTCAAGATACTCTGCCTTGAAGTCTTTATCCAGGTAATGAGACATAAGCGCCTCT
ATTCCAAAACGACAAGTATAAACGTGTGACGATTTTCTCCAAGTCTTGATCTTCGCCAAT
AGCTCCTTCTTGTGTTTGGCAAACACCTTCGGAGACATAATGTCGCAAACAGCCCAGTTG
TCCACGAATGGCAGGAAACTGTCTGTAAGACGAATGCATTCCTCGTAGTCCTTTACCTCG
GAAATGAGGAGACCGTGAAGCATGTTCTCATCGTAGTATTCGTGAGGAAGCTGCTGAAGG
AACTCCTCGCATTCTTTCTCCTTTGTAAATTCTTTTGCGAACTTGCGGAGCACAGGCACA
CGAATGCCTATGAAACTTTCCATAGGCACTCCGGGTGTCAATTTGCCCTGGAAAGCAGCA
TACTGCTTATCCTGTATGGCGAACAGTCTTTCTTGAAGTGAAGTCATAAATCTTATTGTT
ATTTTATCTTGTTATATTCCTCATCGCTCACAGCCTCCTGCCATTCGTTGGATGTGTTCT
CGCCAGGTATTTCAAAGGCTAGGTGGGCAAACCAGCTGTCTTTGGCTGCACCGTGCCAAT
GCTTCACGTTGGCAGAAATATGGATGACTGTGCCGGGGAGGATTTCCTGCGCAGGCTTTC
CTTTCTCCTGATACCAGCCACGTCCGGCTACACCTACCAGCATTTGTCCGCCTCCCTTTG
TGGCGTGGTGCGTATGCCAGTTGTTACGGCAGCCAGGCTCAAAGGTAACGTTGAAGAAAG
GTATCTGACTGTCAGATATTTGTGCCAGATAACTGTTGCCTTTGAAGTATTTGGCGTAAG
CTGTGTTGGGTTCGCCAATAGGGAATATCATCTCGCGCTGGAAAGCAGCCTTGGCGTCTT
CTCCTTTCACATCTTCGTTCCATACCTCCTTTGCCAGATTGAAGGCGGCCCAGGCCTTTG
GCCAACCTGCGTAGAAGGCGATGTGAGTAATAATCTCTGCCGTTTCAGTGCGGGTAATTC
CGTTATTCTTTGCCGACTGCAAGTGATATTTCAGCGAGCTGTCGGTGATTCCTTGGCTGA
TGAGCGAAGTGATTGTTACCAAACTGCGGTCGCGCAATGAAAGCAGGTCATTGCGGCTCC
ATACTTCTCCGAAGAGGATGTCGTCGTTGAGGTGGGCGAACTCCGGGGCAAACTCACCCA
GCTGGGTGCGCCCTGCTGTCTGTACTATTTTCTTCATTGTATCATTtTTTTTtAaTtCTt
CTCCaTATTTtccAAATTCTTCTCCaGAAAACATCTTCGATGTAAAAAaTACAGTTATTC
TATATATGCTTCATTATATTTAAGCAGTCTTGCGGTACTCGCTTGGAGTCTTTCCCGTCT
GTGCCTTGAAAAAGCGGACGAAGTGCTGAGAATATTCAAAGCCGAGGCGCTGGCTGACTT
GCGTAATGGTTAAGGTTTCATCTACAAGTAGTTGGCGGGCTGCAGAAAGCAGTCGGTCGC
TGATCAGACTCTTTGCGGTTCTGCCAGTCTCTGTCTTGACTAATTCACCGAAATATTTGG
TAGAATAGCAGCATTTGTCGGCAAAGTAGGCTACGGTAGGCAGCCCCTCACGCTCTGCTT
TCCGAGCAATGTATTCATCGAGCAGAGAGATGAATTTCTTTACCACCGAATGATTTATCT
CCTCGCGTGTGATAAACTGACGGTCGTAGAAGCGCAGACAATAGTTCAGCAGCAACTCGA
TGTTTGAAACGATGAGTTCACGCGAATGTCTATCTATAGGATGCTGAAGTTCCTGCTTAA
TCATTGAGAGTACATCACGGAAGATGTTTACCTCGGCAGCGGATAGATGTAGAGCTTCGT
TGCTTGTATAGTCGAAGAACTCATAGCGGGAGATGTTCTTGCCAAGCTGGGTGCGGTTGA
GCAACTCGGGATGGAAAGCCAATACCGTATATTTGGCAAGCGGTACTCCAGGAATGGGTT
CAACCTTAATCGACTGACCTGGAGCAAAAGAGGTGACGGTCATCTCGTCAAAATCATATT
CTGTTCTGCCGTATGACAATTTGCAGCCCTTGTTTTCCTTCAGGAAGAGGGCATAAAGTC
CGTAATGGTGCACAGCCTCCTCTATCGGAGAGGTGTTCTCTACACGTGCAATGCTTACCA
GAGGATGAAGCGTTTTCACCCCAATGTAGTCGTTGAACTCCTGTATTGTATTAAAGAATA
ATTCCTTCATAATCCTAAGCCTTTTAAATTTCTTGGGTGCAAAGATACGCACATTCTCCT
AAAGAGCTTATACCTGGTTTTCGGAAGATTTTACCATTATCGGAGATTTATTCCATTCTT
CCATATTTCATCTCCACGCCTTCACATTACTCTTTATTCCTTTCTCATTTTTATCCAATT
AATTTAATGATCTGTTTATCCGAAGCGTCAGGCAGGATTTCTTTCAGATGCTCGAAAATC
CTCTGATAAGATTCCTGGGGAGTGCGATTGCATTGGCAAGCCTCCCTGCCATAGAGATCT
TCGGGAGTATTGAGCAGCGACCAACCCCAGCCATATTCGTGATTGTGCTTGTCACGAGGA
TAGATGAAATCCTCGGTCACGATGTAAGTCGCCATTTCCAGTCGGGTGAGATAACCGTCA
AACTTGCTTCTCATTCCCTTGCCGGTGAAACCGCAGGCTGCCCGAAGTTCTCTTGTGATG
AGACTACCGGTAGATTGAAGCGTGCTGAGAATGGCTCCTTCTATTGATTCATCATTAGGG
CGAGAGTATTTGCTTCTTCTGTAGTTACAGAAGTCCGGCCACCATTCCTGGCTGATGAAT
CCAGCCTTCTTGTTAAAGAACTTTCCGTACATACACGGCATTTCCTGAACGATTGCGCCC
TTCCATTTCCATAGCGGCCAGTCCCAACCGCCTTCAGGAAGTCTTACGTAACCGCAGTCT
TCCGCCACGATGTCTTCGGCTGAGAATCCTTCAATGCCACTATCAAGGAGAGGGAGGAAG
CCGATCTTCTGGATCAGTTCTATCATGCCTGACGCTGAATATATTTCTGGAAAGTTCATA
AGCTTCGTTCTTTATCTTATTATCAATTCATTCAGTTTATCCTCTCTGATAATCTTCGGC
TGAGCCTTGCCAGCGAGAATGAGAATCTTTTTACCATTACGATAGATATGAAGCTGTCGT
GAGCGAACTACGGCAGTCAACTCCTCATCATTCTGCATGGCTTGCCAGATAGGATAATAT
ACTCCCTCAGGTTCAAACAACTTCTTTTGAAGATGCGAGCAGAGGTTTGTTGTATCAATA
GTCATTTATTTTtCCTTTATCGTTTCATTAAATGTATTCCATTGCTTCTCAAATGACAAA
TCCTTTTCTATCGAATCAAAATAACTGATGTTGAGATTTTTCTCCCAAGGATTCCAGTTG
CCGCAAATTCTGCCATCATGGGCGATAACAGGAAAGAAAATGCCATTATTAGTGTATGCA
GACGGCATTTGATGTGAATGGATTACTAATTCCCGGCTTTTATAACCAATCAGATATTCA
TCAAAGGGAGCTATCAGATGAGTCTTTCCTCTTCTGAATCCACGTGTTCGACATGATTCA
TGCAGGTAGAACTGATAGTCTTTCCATTTTTCAACCCTCAGTTCTGAACCAAGCAACTCA
ATGCCTCGTTGGCAATCAGAAGTGCTCAGTCCTGACCACCAGACATAATCTTCGAATGTG
GCTGGCGAATGGCTCTGAAAATATTTTCTTGCCAGAAGCATCAGCATTTCATCACGTTCC
AGCCTGGCTGTTCTTGGAACCTTCTTTTCTGTGAGACTGTATGTCGCCTTTGTAGGAAGA
AGATTGCCGCTGCAGAAAGTACCGTTCAATTCGTTAAAGCGAATGTGGTAGGATAGGCGA
TGTTTGTCCATGATGATGCCCTTTTCGAGCAAAGCCTCGTTCAGGTCTTTGCTTGTTACA
GACTGCATCTCATCGGTTTTTTGAACAAATATCTCGTGAATCAGATTGAGCTCAGAATCA
TCGATGCTGATTTTATTACTCTTCATCCATCCTTTTACAACAGAAGTTGCCTTAGGTGAA
ATCAGGTCCAGCATCCACCAATAGTCTTCATTTGAAACCAGTTGCCAAGTGCCACGCAGC
AGGTGAAGACGGACTATCTCACCCTCATCGAATGCTTTTTTGAAAGCGATGGAAGATGGT
TTGCGAGTACGCATCATCACAGCCCATCTTACCATCCGGTAATCCTGGGCTTGCATGGCT
CCAAAATGAGACACCACCTTTTGGGGAGTATCAAATTGAGGGCAGATGAGCTGCTGCGAA
AGCAGGCGTATTGCTATTGGATTCATTGTTTCTGAGTCGTTAAAATTACGTTGATTATTT
CAAAGCCTTGCCGTCAGAGAATGCGTTTCCGACTTTCTCGCCCAGCTGGATATAGCCGTG
ATGAATAGGGTCGAAGACAATCAGTTCCATCTTCTCCATGTCTGGATTTCCGTCTTCTGC
CAGATACTTTTCATCCACAAGAATATTGACGATTTCGGCAACGAGATAATAGCCGGTTTC
GCTTTCGTCATACTTCTCCTTGATGCGGCACTCCAGGGTCATCGGGAAATCGGTGAACAC
AGGAGCGTTGACCATAGTCGCCTTCTCGATGTTCCATCCCGTCTTCTCCATCTTCTTCGG
GGCGTTCTTGGCAGAAACAATGCCTACGAAATCAGAAGCCACCATGGTTTTCTTGGTAGC
GAAGGCAACGGTAAACTCACCGCCAAGCTTCAGGTTGTCTGTGGTGACGTGATTTCCCAT
CGAGATCATAATCTCCTTCATGTCCCACTGTCCTGCCCAGGCAGCGTTCATTGCGTTGGC
AACTCCTTCCTTATTATATGTGCCGATAATCAGCACAGGCTGTGGTACTACCCACGGCTT
TGGTGCAAAACTTTTCATATACTTCGTTATTTATTTTGTTTTTTAATTCATGTGTAAATA
CGCCATCAGCGCAATCTGTATCAGCAGAATGGCAGGAATGCCGTATTTGAATTTCTTGTG
CATCGTCTTATGGTGCCAGACTTTCATTCCAATCCATGCCCCGATGCTTCCTCCAAGAAC
AGCCAGCAACAAAAGCGTGGCTTCGGAAATGCGCCACTTGGCTTTCTTCGCCTTGTATTT
GTCAATGCCGTACACGATGAATGTAACTGCATTGATAGCAAGGAGATAGTAGGCGAGATA
ACTATGTAAAGTGTTCATACTCATTTTCCTATTGTTACTCCTTTATTCTTTTATGTCAAG
AAAGGATCAAGCGTAGCCAGAAGTTCGGCTTTATCTACCACACCGCTTGTGCGCCACAAT
ACTTCTCCGTTTCGGAAGAGCATCAGCGTAGGCACGGATTGGATGCGGTATTGGCTTGCT
GTTACGCCGTACTTGTCCACATCCACCTTGATGATTCGGATACGGTCGCCCAACACACTC
TTCACCTGTTCCAGAATGGGGTGCATCGCCTTGCAAGGTTGGCACCAGGTAGCAAAGAAA
TCGACCAGAACAAGCTGGCCACTGTTTATTACATTATTGAATGTTTCCATAATTATTTAT
CTATTTCCGTGAAACGATTAAAAGTTTTGCCGTCCCTCGTAACTTTCCcGAAGAACATAT
CTTCCGGTCTTACCCAATAGGCTTGGTCTCCATAGAGAGCCTGATAAACCACCATGCGCT
CCTGAGTCTCGGAGTCGAAGGCAGAATGGATGAACTTGTATTTGCCGCCCTTAAAGTGCT
GGAAATATCTTTCTTCCTTTGCTGAAAACTCCATCAGCATTTTCTGGGCAAGGGGAGCGT
ACCAGGTCTTCACCTCCTGCTCTGTAGGCGTATGGCCGCCTGGGAAATGGAAGGCTTGGT
TGTAGTGCTCCAGGAAGAGAGGGGAGAAGTGAGCCAGGGTGTCCTGTTCACCAAAAAGTC
CCCACGCACGATTCTTATAATAGGGGTTGCAATGGTCAAACTGCACGGCTTCCAGTTCCG
CAAACTCCTCTATCAGCGCCTCGTCAATCACCAGCCGCTGATTTCCGTCCCTTCTCGGAG
CCTTGTATTCATGCTCGCCGATTCGCTCCTTCAGAAAATCCGTCATCATGAAATACGGAT
TGCCGAGCAGGGCAGGAATGCCCACCACCGGAGCCAGCATCTGGGCGAGGAAAGAGCCGC
AACTGTTGCCCAGAAGCAAGTCGGGCTGCTCCCGGTCGATGATGGAGCGAATCTCCTTCA
ATGCCTCCTTTGGGTGCAATGGGAGGTCGGGAGTCAGCACTACCGCCGTCCCCTCAAACG
CCTCTTTCAAGGCTCTCGCCATCGGACAGCTGCCCGTGGCGAAGAATCCGTGTAGGAATA
ATATCTTCTTCATGCTCTAATCATTTGATAATGATGCGCCTGTAATCTAGGAGGATAAGC
TATGCTTAACTCCCATATTAGGCAATATATCTGCAAAAATACAAAAAATATTCAGAAAAG
TGATTTTATGGATGGATTTTGTTGGCAGGGCGAACTTGATTTAACCTTATTTTATAAGAT
AGAGGGATATTTTGATAATCTGAAATCCTTAATGACCTTAATGACCATGACCGGAATCTT
TGGGGGGTGAAAATGATGATGACCCTTAATGACTTTGACCCTTCATGACCGGCTTTCTCG
ATAGAACGAAAACGACCGCTCTCCTCGTATTAAGGTGAGCGGTCGATTTATTTATGGCTG
AGTCTCCTTATTATAATAAGGTGGACTCCATGTTCTTTATCCCATGCAGCTCGTTACTCC
GAGCGTAGTAGCGATAGCGGTCAAAATGCTGATGGCTATCTGAAGAATTGTTTTCCAGGT
GTTTGCTTTCATCTTTTTAGTGTTTAATGTTTAGTGTTTAATGTTTACTTTGGGGAGGGC
GGATAGGCTGGGCTAGGGGCTAGCACCCTAGCCAGTCTATCCTTGGGCTATTCAAGGCCG
TCGCCAGTATCGTCCTTGCCGGTAGTGCCGCCGCCTGGTTCAGAGCCTTGGCCATCGCTG
CCGGTCTGACCGGTATTTGAACCACCTGGGGTAGAACCGCCTGGCGTATTATCCGGAGTA
GTTGGGGCGTTGAGGTCAACGTTGGTCTTACCCTCCTTAATCGCCTTGATAACGGCTGCC
TGAGCACTGCGGCTGGCTACGAGGTTGAACTCGGCGTCATCGCGAAGGTTCTTGAACTCC
TGACCTGGCTCCCACTGAACCTTCACGCCAGTGATGTTCTGAGCGGTGAACTTGTCAGCA
TCTTCAGCACCCTTCGAAGTGAGAAGGAGAGAGAAATCACCAAGATCGCCCAGACGGATT
TTCTTGCCCTCAAGCAACATCTCACGCATGCAGTCTACGGCGATGTAGAGGATGGCGCTG
ATGTCGGCTCTTGAATAAACACTGCCATGAGAGGTGATGTGCTTGGCAAACTTCTCGATG
GTCATGATGTCGGTGTACTGTGAGATGGCGAAAGCGTTCTGCTTCTCAGTCTTCACGAGT
TCCAGGTCCTTTGGGTCAGGGGTTGTACCCTCCTTCTTTGCCTGGTTGATGCGTGACTTA
GCCTGGTTGATTTCCAGAAGATTTGCGTTCACGCTACGCATTACGATGCTGTAATTAATC
ATAGTCGTTTGTAGTATGTTTAGTGTCCGTGTTTGCAACTCCCCAGAACGCCCCGTTCCT
GCCGTTTTCGGGGTCTTCATTGATGACCGGCGCCTGCCATCATTTATGACCCGTGTTGGT
CTTAAGAGAAGACCCGAGCAAGGCATAAAAGGCTGTTCTTTCGATTGCCGGTGCAAAGAT
ACAACATTTTCGGGCAGAATGCAAGCTTTCACCCTGACTTTCTTTGCCGGAAATGACGTA
AGTACCTGATAGATAATACTTTCTATCGTTTTCTATCTGAGCTTTATTGCAGAAGCATAG
CAAAAAGGGAAAATACGCATTGAAGGTAGCCGAAGAAACGTGAAAAAGCGGTCATTAAGG
TCAAGgTCATTAAGGTCATTAAGAAAATGGGAATCGGTCATTTTGAGCTATAGTATATAT
AAATATTATTTATATATATACTATAGGAAAATGTTTTTCCCCCGAAACCTTAATGACCTT
AATGACCTTGACCTTAATGACCGGATAGAATATTTCTGTTTTAAAGGCTTGCAGTAAATA
AGGTAACGTATCGTAATTAGTTGTTTATTACACATTTATACCAGTATATTAAAGTTGCTA
TTAATGTTTTTATGTATAAGTATAATCTACATTCGTAAGCGTCTCCGCGTTTATACCTTG
CATAATTCAAAAAAAaGCaGTAACAGCTGATTAAACTAaTgCtGTtGCTGCTTTTTCcAt
cGGTcAGGAAGTGCTCTCTGTCTTAATTTAAAATGCTCACATTGTGGGTCATTAAGAAAT
ATACAATAGCGACCACCTTCCTGCTTGTGTGGGCAACGACATAGGATAAGGTGGCCGTCT
AAAGCTTTGCTATGCCAATCGTAACTTTTAGCACAATCCTTACAATGATAGATTGTTGCA
GTTGCGATTGGCTTTATTTGTTTCTTTCTTGGTTTGGGCATAAATCAATCTTTATAATTG
TGTTATCGACGAAGACTTCTGGTTTCTTCTCTTTGTAGAAGAGTATCGCTCATAGCAAAT
GATGCAACTGTTCCACTGCCAAGTGCTCTGGTAGCTGCCTTAGCGGTATTGCCTGTATCT
ACTACATTGTCGATAAGATAAGGTGTACGATTTGAGGGCAAGTCTTTATATCTGTAGAAG
CCCATATCTTCGGCAGAAAGCGTCTGCCCTCTTTTCTTGGCATTATATTGTGAGTTTCGC
TCTATGCCACGAAGGGCATCAACGATAGGGAGGTGAGTATATGACGAGATAGCCCTTGCC
AACTCCATGGTTTGTGCGGCTTTGCCATGATGTCCTGGAATTGGAACGAGAACCGCATTT
TGAGGTAACAGCTTTGCTATCTGGCGAGCAGCATAGTCTATGGCATCATGGTCTCCATCT
TTCAGTTTATGTGCTACCCACCGGTTGATACCATCATAATATCTACCAGTGGATAGGAAT
GTGATACCGTCTGAAACAGTTTTGATTGGTTCGTTTTCTGTCATGGAGTAAATAATAACA
TGAATTCTGCATAACGTCTGCGCTCAATGGAAGGGATTCGTTTCCCTCGCCAATGGCAAT
GGTTCACATAATCGTCTCTGATGTTCCGGTTGCCTACTTCGAGTTTCTTTAAAACAGAAC
TTTTAGGGTATTTGCCTTTATATCCGGTCACCTTGTATGGTCCGATATTATATGATAATG
CAGCAAGGAGTAGGGAGTCTTGACCATAGGAACGAAACATAGCGCATAACTCTCTGAGGT
CTTTACGAAGAAGTTGCTCTGCTTCATATGTTGACATATTAGCTGAGTAACGTTCTCCAG
GTCTGAGCTTATGTCCATAACCTACATAAGGATAGTCCTTAGCTCGGTGCATGCCTTCAT
AGAACTTGATACAGCATACCGCACGCTCGAAAGGTGGCAACTCGAATATGGATGCCGGTG
TTGATGCCGGTCGCTCTGTCGGCATTCGAGCCTGGACATTCACAACCAGGCTCAGTGATA
TAAGCAGGAATAATATTATCTTTCTGAAAATCATTTTATCTTGAATTTGTTTATCTCGTC
AATCATATTCTTGACATCGAGGTTTACACTTACGAAATTCTGATATAGGATTCGCTCCTT
GGCATCCTTGGATGGGAAGGTGTAGAACTTCGGTATCTTGTAGTTCGCATAGTCAGCTTC
TTCCTCAGCAATCTTCTTCATATCGAAGTCCGTCTTGCAATAGAACTTAGAGGTCTGGAA
CTCTGCCGACTCCTGGATGTTCATGCTGTCGCCTCGTCCGGTCTTGGTCTTAATGAAGTC
ACGAGCAGACTGACCGCATATCCAACCAGTAGGCATGTCTGAGATTTTACTGGCAGGAAC
AAGGCTGTCCATGTTCTCATTGAGATTGATGGAGGTCTTGTCACGGTCGATAGTTACACC
TTTCTTTAACTGAACCACCTTTCCAAAGATGTCGTTGGAGAGCCATTCCAAGGTTTCTTT
TGCTCTTGCTGAACCACTAACCACGTTACCAACAGTTGTGATGACCTTTTGCATACCCAC
CTTTCCGTAGTCGGATTCAAGCTGTGGAAGCTCCTGAAAACCGAGAGCCACGCTAACCTT
GTTGCTTCGGGCAGTACCGATAAGTCGGTCAATCTTGTGAAAGTAGAGCGTAGGCAACTC
GTCCACGATGATGCTGACAGGGATATTCTTGCCTTGGCCAGTATTGACACGGGTGACGAG
GCGGTTCAGAATCAAAGCATTCAATGCACCAATGATACTTTCCATCTCTGGGTCATTGGC
AATGAGCAGATATGAAGGATTCTTCGGATCTGACACCTTCAGGTCAAAGTCATCACCATC
CTTATGGAATATCCAATACGACTCCTTGGTAGCCAATCGGGAGGTATAGACACGGAGTGT
ACCAATCATACCTTCCAACTGTTCCATAGCCTTATTCTTCATGGCTGTCTGGAAAGGACC
GAGGAGAGGAGCAACCTCTGGATCTGTTTCCAAAACCTCAAAGATAGTCTGGTAATCGAG
ATTGAGAAAAGAAAGGATATGTGGCATATCACTGTACTTGCCCAGCCAAAACTCTGGCTC
CACCTCTCTACCGGTATGATCAAAGACTCTGCCAGTAGGTTTCGGACGATGAGTCTTTGG
CTCTGTTGTCATCTCAGCAATAAGAGGATTGCCGTTCTTGTCGTATGGCACCTTCTTGTA
GTTGACAAAGAAATAGATACAAGCTGCCAGGAAGTTGACCGCTGATGTTTGGAAGAACTG
GTCGCTACCGCCACCACCTTCCTTCTTACCTTTCTGCAGAGACTCCAACAGAGTTTCTGC
AGTTTCACTGGCTGCAGCAAGGTTGCCGATATATTTCTGCTGAATAGGATTCACACGTCT
GGAATACTCCACATCCACAAAGTTGATGATGTTGAACTTGCATCCTGGTGGCACTTTCCC
GGCTTTCTGGTTTATCTTGTAGTGATAATACAGCTTCTGCGCAAGTGTCGGGAACTTGTA
ATCATATACAACCATAGCAAACCCCTTGGCACTGTGCTGGCGGATGAACGGCTCGATGAT
GGAGAATGTCTTACCAGAACCAGGAGTACCAACTACCCATGTTCCTCGGAAAGGATTCAC
GATATTCACCCAACCTTTGCGGAACTTGCCCTTGTAGTAATAGCGCATCGGGATGTTTAC
GCTATACTTGTTCTCCTGCAGTTCCTGGCATTGCTCAAAAGACTCGTTCTCGAAGTTGAA
ACGGTCTTTGAGCAATCCTTCCTTCAGGAACTTGGAGATATTGTCGAGGGCAACATGGAT
GCAGATGGTACCAAGAATAGAGGCAGCCATGTAGAGCCAGATGTTCAGACTGATGGTATA
GAACCTCATATCCATACGATGACCGAAAAGCCATATAGACAGTATGGTAACGAACAGTCC
ACCCACCAACGGATAGAACACTTGACGACGAGCATCAAACTCCAAATGTTTCTTGTTTCG
GGTGCCAATGCAAGTGATACAGATAAGCACGATGGTAGCAATCTTGCTCCATACTAGGTT
GCCATCCAGATAGATGAACCACCTCTTTACACGGCTATGAATGTCACAAACAATGCCACC
CCAATAGTCAAGCAACGCAGGGTCTATAGCATACTCAAAGAACTCCACTATCAATGATAA
GTATATCAGACAGCGGAATATCTTATACATGGTCTGTAATTCTTTTGTTTCCTCCATGAA
ACCTTATTCTTGTGTTATAGTGAATATTTAATACTAATTATATAAAGTGATGATAGGACG
GACTTTATGTACTTGCGTCTTTGGTGTTTCTTGAAGTGCTCCTGAGGCTAACGAGTACAA
CCAGGCTTTGGCTGTTTCCTGGTCTTTAACCTCTGTCGAAGTCCAATACCAACACTCATC
CGGATTGTCTGGAATCACATCGCCTCCGCACTTGCGAATATACGTATTTACCGCACTGCG
TGCTTGATACAAGAGTTTGATCTGAGCAACGGAAGGGATGTAGGCACTCTGACCATATTG
CCACATGTCAAAGACTGCTGAAGCTGCAGGTGAAGTGCCAGTGGAATACATAGCATGAGT
ATTGCCGTTACCGTCAAATGCAGCAATATCAGCTGATGTGTTATGCTTCATTCCGAGAGA
GTCAGAATAGGCAAACGGCTCAATGTCCTTTAGATAGACAGCATAGCCTGTGCCTTGGAT
GTCCTCGTTCTGATTCACATAGAACACCACAGCAATAGGAGTCTTGTTTTGGGACTTAAC
TTCCTCGAATCTTACGACTTTGCCATCTGTACAGAGGATGTCGCAGGTCTTCATTGCCGT
ATCAGGAAAGTCTCGATGCTCATCGCATGAGGCAAATGCTACTGCCATGAGAGTAGCACA
AATGATATGTAGTATCTTCATTGTTGCTATTTCTTTAATGTGGGTATCTTGAATCCTATC
ACGATGCCTGTGCGAAACAAGTCTTCCCGTTTGGGAAGAGTGAGATCACATTTGGCTTGA
ACAAACAATCCCCACCCATGACGTAGGGCAAAATTATGCTCGTAACCGACATGCAAGCCA
CCGACAAACTTGTCAGTGTCACTGCCAGCACTTGCGCCAATTCGGAGGTTTCCGTAGTTG
TTCCTGCCTCTTGCCACACAGGGTTTGTAGGCAGCACCAATTCCCCATGTTCGGTAGTTG
TTCCAAAACGACTCAGGGCAGACGTGTCCGCATGATGCACATTCATCCCATTTGATGTAA
CCGTTGATGAAGTACTCCCAAGCGTTGTGGTAGCGTGTTTCATGTTCCCATGAGATTGTG
GCATCCAAGCCTCTCTGATATAAGGCTCCTGCACCAACGGATATTCGGTCGCTATGGCTC
TGGGCGAATGATGAGACTGAAACAAACAGTCCCATCATCAATGATAAAATGTATTTCTTC
ATCGTCCTATTCCTCCATCATTAAGTATGAGTTGAATGAATCGGCATACAGAACATCTTC
ATAGTCTATATCCAAACTGATGGTTCTTCCACTAATCTGCTTCTCAGAAATCTCAATAGT
CAGCACCTTGTCGTTAGGGAATGTCATCTTTTTCAGGACGATGACGTTTCTATAACCATA
CTTGAAGGTCTTGGACTGGTCAAGTACCAAAGCAGGAGTAAGCTCAATCATCTGGGCATT
TGTAGCTTTAGAAATCTTCTTGTCATTCAGTTTGATACGCATCTCATCGATGTCAAAGCG
GATATTGGTGCGGTTCTCTATGCTGAAATCAATGAAGAAGTACTCTCCAACAGAGTAGAT
GTTGTTCAACCTTATGTTCATTCGTTGCTGCTTGGTACTCACATTTCGTATTCTTGCCGG
TGAGTTCCATATCTTTCTGGCATATATGGTCATATCCTCAGTACTCATTGATACAGAAGG
ATTATGATATGGAATCTTCTCAGAGGCAAGTATCTGCTTATCTGTAACTGCCTCCTGCAA
TCGTGTGGTGTATATCAAAGCATACTGGGTTCTGTAACGCTCTGTAACAATAGTGACGAT
AGCCAATATGTCACCATCAGCATGTACATCAGCACCTTCCTTGGGTTTCAGACGGATGGT
ATTGTTGATTGGCTGGTCGCCAACGACTGCATCTGTAGATATGTCAACGAAGCGTACTGG
CTCGGAGGCGGTAATGACAGTTGTGACATTCTCATTGATGGTAAGCTGCTCCATTTCCTG
ATACGTCTGTTGTGCAAGGGATGGGAGGGAGGCTAATGCGCATACTGCCAATGCGCAGAA
TTTCTTGATAGTCTTCATATTTATATATGTTTTGCTCGTTATTATTTATCTTTCTGGTTT
GAACGTGAATTGATGAGATACACAAAGGTTCCGTATTTCAGCTTGGCTGAGTTCTTCTTG
ATGGCTTTGCTAATGGCGTTGCTCGTCTTCTGAACGGCATTGGTAACGGCTTGTGCTCCC
CAACTTGCCAGGTTGCCACCTCCAGTAGATGTGCTGTTGGTTAGGGTTGAAGTATTGCTC
AAAGCACCGCTTCCAACATCTTTCGTGGTTTCTCGGAACTGGCTGCTTGGTACATACAAT
CCTTCAAGTCCGTCGGTATCATAGAGCGAAAGGTTTACCTTGACGATGTCATCATCTACC
ATGATACTCTTGACTGTACCCTTGACACGCTGTGAACCGAAGCCGCTCATGGTGGCATAG
ATGTAGGAGCCTTTATGAATGACTGCTTCATTGATGACAATATCATCGAGCAGACGAAGT
CTTACTCTTGATCCATCCACCGCCTTGATGTTCTCGTCTATGATAGCCTTGATAAGTCCA
ACTTCCTTGTCATTGTCACACAGGGTGTTGAAGTAGTCGGAAGTAACCTTGACCTTCTTG
ACGACCTCATGCGGTTCATCATAGATCTTCTTCTTTTCCGGAATTTCAACCTTTCCTTCC
TTGGCATCGCCCGTTTTGGCAGTTACTTCGGCCTGCATGGATGGGGTAGAGACCTGCTGA
GCCTGAATCCTTGCCTGGGCAATGGCTCGATTGAGTTCTTCCATCGCCTCCTGCTCACGC
TGTTTGCCACGAGCTAAGCGATCATTTTCTGCAGAATTGTTGCCTTTGGCGATTTCCTGG
CCTTTCTGTGCGCTCTCCTGTAGCTGCCTTTGCATCTCAGAGAGTTTCTCGGCTTCCTGG
GCTTCCACCTGTTTACGTTCTTCATCTGAGTACTTTGTATCATACTCTTCCTTGGTATCT
TCTTCATTGCGTTCAATGTTTCCTACTGCTGAATAATCGTCTATCTTACCGTATGATTTA
AGCATGCTCTCATACTTGTTACCAATACCGTCTCCCTTCATCTTGGCATCAGGCAGGTCA
GGATTAAGATATTCTGTCGTTGTGAGACCATCAGGAACCTCTGCCTTCTCCGTATGAAAG
AGGTCAATGACGAAGTAGCCGACAAACAACAGAGGGAAGTAGATGATAAGTGGTATCATA
TACTTGGGCTGTTTCCAGTTAATCTTTTTCAATGCGTCCATCGTTTTCTATCTTTTCGTT
ATTATTCTTTTGATTATCTCTATTCATGGCAGGATGCGTGGTGTAGGCATTTTCAACAGC
TTTCCAGACTTTGCTGTGTCGCAGACGCAACATCTGCTCTTGCCTTTCCGTAGCACTTTG
TCTTGACTGTTGATGACTATACACCACTACCATCCTGTAGATGTTCAGACCAAAACAGAA
GATTATGAAACCAAATACAAGGTAGAGGAACAACAGTTTATGGTCATTAGCAAACAGTTG
TACCTTGGCTGCAAGCACATCAAGCTTCATAGTCTTGGCAAAATTGCGTCCTGCCTTCAC
CTCAGTCTCATATCTCTGACGATATTGAGGATCATCTTTGTCCGGCATCTTTTCACCGAT
AAACATTTTCTTCCATCCCATATCAATATGTCAGTTTAGTCTTTTGTTCTATATCCTTAT
TGAGAAGGGTTCTCCAGTTGGTGATAAGCAAACCATGTGGGTTATTGTCGGTTCGGGGAA
CTCGCTTCAAATGACCTGCCGTCACAAGTTCTCTGGTAAGAATGCTTGTGCGTCGCTCAA
TACGCTGTCTGCCATAGTAAGTGAACTCCATCTTCTCCTTGTCGAACTTAATACTGTCAC
AGAAGATGCTGAATACGGCACTTGTACCCATGATGTTTGAGTAGAAGCCTTTCTCCTTCA
ATGTATTGTACTGCGCAAGACCCGTTTCATCAACCAGATACATGGCTTTATCCATTGTAT
ATTTGATGTACTTGTCATCTGGCGCAAGAGTGAAGAAGTAATGATGGAACATTTCCACAT
GGCTCTTTGCCTCCACATCGAGTGTTTCTTCCATGGTGCTGCGCTGAACGAGAATAGGAA
CATTGCCATCCAGTACATACACTTTCTGATGAGCATCTGAAACCATTTGCTTAGCTGTCC
AAATGCTGGAGATACAGATGATGATGCAGCCCACAAGGAAGAGTGAACAGATAATCATCA
CCAACTTGATTTTGTTTTCGAGATTCTTTATTACCATACCTTATTATATATGTATTATTT
GCTGTTTACATCACTTTGCTAATCATGCCCTGGGTTGAAATCTTGGCTTGCTGTGCCACA
CCTTCACCGAAGTTTCGGGTAGAGAATGCTGTATCTCCTTCAGGAATCATCCATGCAGCA
AGGTCTGGAACGAGGTTCAGACATTTCAATGCCACAATGCTTGCTGCCATCAGATAACCG
GCTGAGAAGAACGAGTTCTGCAGATATGCTGCCATCGTCTGCTCACTTTCGGTAATGGCT
GTAAGGTTCTCCACCTGAATGCAGAGCACTATATCAAAGAGTAAAAGGACATAAAAGCCC
ACGAAGTATAGCATTGCTCCATAGAAATGTACCGTGAGATAACGTATCAGCCACTTTGCC
CAGGCTCCTTCCCATTTCGGCAAGAGAGAGAATGCCCATTGTATCGGACCGAATATTGTC
AGCATACCCAGGAGTATCTGTTGGCAATAGATTGTTGCCCACCAACCTATGCGGAAGACA
ATCAATGCTATGAGCATAATCACCTTGTCTATGCCTACCACCGCACCAGCTGTGAGTGAC
GTGAACCAGAGCTTTGAAGCATCGGTTTCCATGTTTGTCACTTCATCCACACCTGCCTGT
TCCATGGTGGACTCTATCAGGTTTGGATCCGATGTGCCAGAATGGGCTACGTCAGCCTGG
GCTTGTAATGAGTTATAAAGAGTATCACGTGTATAGATGAGCTCCTGGACTTCTTCAAAC
TTATCCTCAATCTGTGCGGACTCCGCTTCATACAAGTCGTGGGTGTATGAACCTATGCAG
TTAGGAATATAGGAGAGAAAGTCGAGTACACACCAGCTGCTGCCGTTGTTTGTTATGCCG
GTATCTGCAGGTGGGTACCACCAACAGAGGATCACACTGACCACAAGGGGCTTGAACAGC
TTCATGATGTCTATCGGCTCATGCTTTACCATCATCTTGTAGGCCATACTGCCAGCTACG
ACTATCGAGAACAGCGCAGCCAAAGCCATACACATCTGCAATATCCACCAAAACGGACCT
TGTGAGCCTGTGAACGTGGCATCACAAAGGAACTCGTTGGTCTGGAAAATCACATCATCA
ATCTCCTGTTCGAGGATCTTGATACCGAAATCGGAAAGGATGTTTGAATCTGCCATGTTT
TATTGTCTTACTATGTTATTTTCGTCGGAGTCATCAGTTCCTGAGCCTCCGGAGTTATTT
CCTATACTCTTTTTGCCTGCTTCACGCCATCGGCTGATTGCTGATGATGCGTGGCTGGCC
ACATTGTTTCTTCTTTCAAGTCGGGCAGCAAGCAAGGATGATGTCTTTCGCTTGTTGCTT
AGTTGGATAAGAAATGAGATAAGTGTCTTATTCTGCTTCGTAATGTCATCATAGATGGCA
AGATACTGCTGTTTGCGCTGGGCATTGGGCATATAGGCATCCTGCATCTCCTTGATGGCT
GTCTTGTACATCTTGTAGTATTCTGTCCATCGTGTCTTGTCTGAAACAGAACCACCAGCG
CTTACTATTCGGTCAATATTCGCCTGAAAGTCCGAGAGCTTGGAGTTGATCTTGGTTCCT
TCTGCAAGCCAGGCAATGTCAATCTGCCGGTCTGCAATGTTGAGTGCTTCTATTTCTGCC
CGTTGGGTAAGAGATGCTTTGATACTGTCAGCAACATCCACCTGCTGATATGCAGAGACT
CCTGCCATGGTCCTGAAAAACTGCTTGTTCTTTTTTGCTGCAGTCTTCTGATAGCTGTTG
TGTAAGGCATCATAATAGAATGCAGGAGTGAGACCACCAGAACCAATCTCCTGAACCGTA
ATCTGATTCATCTTGGCTGCATCATGGTTGTAACTCACATATCCTTGGGCTGATGCGTTA
AAGCATAACGTCAAGCCACATAAGCAAAGTGCTGTCCGTGAAGAGATTAAATGTTTCATA
TTCATTGATTTTTATTTATTATCCTAATAGCCTAAATATCCTGCGCCCCTCCATCTTCCA
AAGGCATCACTTATGATTTCCTCCTTGCTCTTGGCACGGTACACCTGTTTTTTCCAATAG
CCGATTCTCACTTGGATATATTTCCAGGTTTCGAAGTATGCCTTGTTGAGATGCTTGTTG
ATGTTGTCGAGCGAGTTGTTGATGCTCGTAATGATGAGAAGCAAGTCGGACGTTGAACAT
GCCGCAGCTCCAGTAGCATATAGCAGCAAATCACTGACTGACCTATAGAGATTGTCGCCT
TCATCTGCAATCTTAGCCAAAGCCTTGGTGTTGATGGTGATAATCAGCGTATCGGTACTC
ATGATGTTTCCTCTTTCCAGGCATTTCTTCCTGAAATCATTGAGCATCTTTCTATAGTCA
CCGACTTTGTCACTCACATTCTCATAGGTGCTGTACACATTGAGACTGGTACGGAGTGAC
TGATACAGAATGTCAATCACATCAAATGCCCTGGTGTACTTATCCAGTTCCTTATTGATG
TCCCTGAATCCAATGTTGGCATCGCCGCTGTAGTCATGCAGCAGTTTATTGCTTGCCTCC
AAGGTGGAACGCACAAGCAGCAGACTACGCTGTTGCTTGTGATCTTTGATATAGGCCTCG
ATAGAAACTGCATCAAAGCCTACCTGAGCCTTTGCTGCTGAAGGCAAAAGAGTCAACAGA
CAAATGAGTATTGTCAGTATCTTGCTATTCACTGTTGTCTTCTTCATCGTCATCATATTT
TCCGTTATAACTATCTGAATGTCCACTATCGGCTGCATGTCGCAACCATCGTTTCCTGCA
TTGTTCAATGAGAGTCTGTCTTCTGCCTTGCTCGTCATTCAGTGGGGGAGCAACACTCCT
TAAAATGTCTATGATGGAATGCTTGTAGTGCATCATCTTCTCCAATGACACCAGATCTGC
AAATATCTTGGTGAGACGGCTGTCTATCTGACGTGCAATCTCCAGGCGGTAACTTGACCA
GAGCAAATGATAGGTATCATCCGTATTGTCTGATTCCACAGGATTGTTCTTTGCATATTC
TACCGTTGGATCGCAGTCTGGATAGTCACGGGCAATCTCAGCAAGTTTGGCATTCACTTC
GGCTGCTTTCTCCTCATCGGTCTTAGCCGGGTTGAGGTTTACTACAGCTACCACTTGCGT
ATCGCTATATTCCGTGGTCAGAGTCCATGAAATCTGCACAATGGCACGGTGTATCTTGAT
GCCCATGAAGTACTTGGGCTTTCGTGCTATTGAGACTGTTGCCTTGAAAGTGATGACACC
ATTGATATTTGGCATGGAAGCAGTACGAACGAAAGTATTACCTTTCCAAGCCCCcGAACC
ATTCCAACTGAGATTATAGGCAGTCTTGCAATCCTGCATGATGGCAGGTATGCGGTAATA
ATCATCTGTCACGGCATTCTCACCATCAATGGCCTCTTGCTTTGCCTTTTGGTACTGGGC
AAGTTCTGATTCGGCAGTGCTTTTATCAGACTTCAATGCTGTGATGCGGTCTTTGTTGGC
ATTGTACTGTTGACGATACCTCGCAGTATCATTCACATTTGAATTCTTAATTTTTCTCAG
AAGTTCCGAATTTTCTGCCTCCAAGTTTGTGATTTCTGATTGAAGAGAAGCTATTTTCCT
CTCTGTCTCCGCAATCTTGGAATCAATCTCTGAGGTGTTGACACTTTCATGAGTGACACT
TGTGGCCATAGCACACTGCTTGGTGTGTCCATTCACGCTACCTCCACAACTCGAACACTT
GTATTGGGTTGACGCTTCACCAAGTTTGGTACCGCCATGGCAGGTAACACTGATGGTTGC
TGTTTCACATCCTGCAATCTTCTTGGCATCGGTTGTCTGATAGTATCTCTTTGCATCACT
TAAAAGATAGTAGGTGTAACCTTCCTCGTTATCATTGAGTTCTTTCAGTCGTGCATTCAA
TCCGGCTTTGAACGTGTTCATGTCCATTGTGTAGGAATCAAAGACATCCTCATAGGCAAC
TTCCTTTTTATACCAGCTCTTTGAAACATGAATCTCGTAAGCATAGGCTTTAGCATATTG
ACCACTTTTCTTCTTACTGAGAATATAGCCTGACATATAGTAGGTTATGCTATAATTGAA
GCCGTCATTCGAGTTGTTATGCTGCTGAACATCACTTCGACTCCATCCAGCATGGCTTTC
TGAGTTTCTCAATGCAGCTTCTCTTTCTGCCGATGTTGGAGTATAGTTTTTGTCCTTTGT
GCTGATACGATACCAGTGATCACCTTTGATGATGGCATCATTGTCTGTAGGTGGATAGTA
GTCGCACAGCTTCACATTACCGGCATCAACTCTATAGATATACCATCGCTGGGTGTAGTA
TTGTCCCATTCCTTCACGGGCATAGTCTGTTACCCAAGAGGTCAGATTGTAGTTCGATAA
AGAGAAGAGATTTGCAATGCTGTCCCTTCCTCCAACAAACTGCAAGAGCGTATTGCCTGC
ATTTGCAGACAGATTGTTGTAGAGTCCATACACATTTTCTGCAATCTCAATGACGCTGCT
TGTCTTATCCATCATCGTACCACTGAAACTACTGTTGCCAAGGATTGATCCTACAGCATT
GCCAGCTCCGGCAGAAGCAAGGTTGACTCCCATGGCATACAGGTTGTCTATGTCTTCCTT
CAGATTCTCCTTCGTAAAGTTGGAACCGAACCCGGAAAAGTTGTCAAACATCGCTTCCCA
ATCTACGTTGCCCAACTCCGAGAGTTTCAGAATAGCCGCCAATTCCTGGTTGATCTCCAG
AAATGCAATATCCTTGAATGAGAGGGTGCTGTTGGTGACGATTGACTCAAACTGATAGCA
GAGAGTCTTGGTCTCTTCACATACCTTATATAAATAGCTTCCCCAGTAGAGAGCATTCTG
TGGACTTTTGAGCATCATTCCAGCTACAGTCCATATCTTCGGCATGATCTTGGCCGACAC
CATGTTGTAGATACGGCGGTAATAGTAGTTCTCCGTCGAACTTGTCCATAGTCCCAGATG
GGTGAGGGCTTTACGGTCAAGGAACTTTGAAGTAAAGATTCCTGCCGCAGCCACCTCTGC
CGCCTGATAGTGTTCACGTATCTTAGCTACCTGTTCGGCATAATACGCCTCAGTAGCTGC
CTCTGTTGCAAAAGCGGCTGTCATTGCTTCTACAGTGCGCTTGTCATAGTTTACACTGTA
GTACTGTGCCATCGTCGGTACTACGGCACAGAGATAGAGAGTAAGTATTATCAGATAGCG
TTTCATTGTTTGAATATTATCGTTTATGACTTGTTACATATACTCATCAAATTTCCTCTT
GGGTTTGAGGTTCAGCACATGACCAGTCTGGTTCACCTTCTGGGCAAATGGTAGGGATTT
GGTGATTCCTGACAGTTCCCAGTCTCGGCAATAGGCTTCGATGGCATGCTGATGGTCGCA
TTGCAACTCTTTCTTGTAGAATTTCAGCGCTTCCTTTTCTGCTCGCTCGGTGGTATAGGT
CATATAGCACTCGTGAGGTTCCTCAACTCCAAACACGCCTCCGACACTTCCTCTTCGGAT
AAAGACTTCTCGGAAGAAGCTTCTGCCTTCCTTGTTTTCAAGTCGGTTGATGGTGAAGAT
CTTCTTGCAGTCTACATCTGTCAAGCCAAGGATTGCCTTGATCTCGTCGAAACGTTCACG
GAACTTGCTTTGGTCAAGCAGCATCACCACATCAGAGTTGTTGATGATGGCTTCCTTCAC
GATAGGACTTCCCACGATGTCCTGAATCTCCTGAGTAACCACACCCACCGATGCCCAGAA
CTTACGGGCTGTCTTGTAGAGGTACTTGATATATTCTGCCATCATTGGCGAAGCTATGGC
TTTCCATGCCTCCTCGATGACAAGCACCTTGCGGTTCTTCTTGATACGCATCTTCTGAAT
GAAAACGTCCATGATGATAAGTGTAACAAGAGGGAAGAGGAGAGGGTCATCCTTGATGGA
GTCAATCTCAAAGACGATGAAGGTCTCATCAAACAGCTTTGTGTCGAGGTTCTCATTGAG
TGTAAGCTCATGACTACCGCCCTTATAGAAGTCCTTCAGCAGATAGTTGTAGGATGCCAA
GTCTATTCCTGCCAGATTGTTCTCCTTTATAATCTGAGGAATACGGACTTTACTGTACTC
GTAGAATGTGTTGAACGACAGGTTCTCTATCTGTTTCTTCATGAAGTATTCCTCGAAGTA
TTCCGTGATAACCTGCTCTATGAGACGGTCTTCCGTCTTGGTGACTTCACCTTGGGTACC
TTTCCAGATGAGCATGACCAGATTTTTCAGGAAGCCTATCTTCTCGATGTTCAACTCTTC
ACGCTTGATGGCAAAAGGATTCATCGTGATAGGATGCTCGTCTGTGTAGCTGATATACTT
TCCACCGACATATTCGCAGAGTCCTTCGTATGAATTACCGGTATCAACCATCACAACGTC
GGTGTTCTGTTCCCACATCTGACGGACTACACTATTCATGTGGAAGGACTTACCGCTTCC
AGACGGACCGAGGCAGAAGAAATTGGAGTTATCCGTTATCTTGTTCTTTCCTTCCTTACC
ACTGATGTCGATGGCAACAGGTACACCTTGGCGGTCTGTATAGTAAATCTTCAATGGGGT
TTCCTCACTATGCTGAATGCGCTCTTTGTACATGAGACAGGCGGCTGCATCACTGAGAGT
CAGGAAGCGGTCATACTCTGGGTTGGTGGAGTAGCAATTACCAGGGAATGAGTTGACAAA
CAGCTCCAACTGGTTGTAGGCTCTTTTGCTGATATGAATGCCCAATCGACCAAAGGAGTT
CTCCAAATGGTTGGTACATTTCTGAATATCAGCATCTATAGGTACTCCAACGACAAGGTT
GAAGTGAGCATATATCAACTGTTTGTTTTCTCTTGCTATCACATCCTGCACCTTCTTGAT
GTCCTCCACGGCTATCTGGTTGCTTGGATTAGGCATACTGGCATGACGGTTTTTCTTCTT
GTCGAGTAGGGAGAGCTCTCTTTTCTGGTTAGGAATAAAGAACATCTGGTTATACACTAC
TACATCTGCAGAAGGAATGCAGTCAACCAATGATACCATATCCACTGGCATAGATACATT
GTTCACCTCAATATTGGTGAATGGACGGACTATAGATGGTGTGCTGACACAGTCAACATC
AACAAGACTATAGACCTTGCATCGTTTGTTGCCCATGCTGATAGACTCTTCATCAACTTT
GAAGTTTGTCATTGACACAGTCTTGTCGTTGAAGTTCATGGAGAAATAGCGGTCAACATA
TTCACGAGCCGTATTGCCATCGAGGTAGGATGCTTCCACACCGGAATCTTTCAACTGATC
TTTGACTTTTCGGATCTTCACCATAAAGTCACGCCATTTCTTATTGTCAAAAGAGAAGAT
ACGACTTTTCTTATTCTCCTGGGTGATAATCAGATAAGTCTGGCTGTCGGTATAGGAACG
TCCATTGAAATACTTGAAGTAAGACTCTGACAAGAACTCATGGTTGTCGTTACTCTCATC
CTGGAACTGCTTACGCACGAAGACATCCTGCTTATGAATGGCATAGCCTTCACCGAGGGT
CTGGGCAAGTGCGGTGACAAGATGATTGAACTCATAGTAGCTGTCTATATTGGCAGAATA
CTTCTGTACCGGGTTCTCCATCTTCAAGATGGCTGAGTATTCGCCAGTCTTGGTGTAGAG
CACGCCAATACCATCCACATCCTCAACAGAGAAGTAGATGTCCTGAAAAATCTTCTTGCG
TTTGCCTCCGGTTCCAAAAGCAGAGACTGAGATAGCCATGCCTATGAGTATAGCTACAAA
TGCTATGATTACATATATGATCATTGTTATTTGCTCTTTTATCAAATGAAGATAGGCTCA
TCCTTGCGAGAGGGTGAGCCTACCGATTTACACTATTCAGATTTCAACACACTTGCTCAT
TTGTTTACGTTTGAATTTTGTTTGATTACATTCTATGCGAACAAGCATAGATGAACACAC
CATGCTCTTCCTTCTTGGTATGCAACCCTTTCTTCTGTTTGAAGAAAATGAGGGCGGCTC
CCGAACAGAGGGAAACAGCAAGAACCACAAGACCAACCACAAAGCCGAGAATGCAATATG
CTATGATAAAGCCGAGGATGGCTCCACCAACGGCACAGGCTGCCCAGGTGATGTAGCGTC
CCTGGAATCCCATAAATTCAAGGGGCTTTTGGAGACCCTTGAACATGGGATAGCTTACGT
ACTGATTTTCGTTTACTTCTCCTGACATGATGTATTCTTTAATGCTTGAGCGATAGATTA
GAGACCGAAGAACAAAGGCAGAGCCTGGGCTGCAGCAACGAGGAAGATACATGCGCCAAC
AACCATCATGATCTTCTTCTTGACATCCTGCTCCTCATTGTTCATAGCGATGTAAACGCT
GATAGCACCTACAACGGCTACTACACCGGCAATGGCATAGCAGAGCTTAACCACAAAAGG
TACATACTTGGCAATCTCCTCCGTCACAGTTGCGAGGGCATCTGTTCCGGCTGTGTAATC
ACCAGCTGCATTCTGTGCATAGGTCGCCAATGTTCCACAGAAAAGGAGCATGGCGAGCGT
CTTCATACGCTTGGCACTGAAAAGTTTTTTTGCGAAATTCTTGATTTTCTTCATTTGATT
TCTTTTGATGTTACTTAAAAAATTTACACTCATTTATCTCTCCTGCAGGTTGAGATGTTT
TGTTATCCTATCTTTTTACCTTATACTATATTATAACCGAAGAATGCAGGGAACAGAATA
GTTGTACCTATCATGAACAGGCAGGCACCAATCAGCATCATGATGGATTTTGTTACATCA
CCTTCGCCCGTATTCATCTTTATATAGATTTGTAAAGCTCCTATGATGGCTACGATGGCT
GCTATGGCATACACCAGATAGACTACATAGAGCATCATTGTTACCGTAAAGTCATGAGCA
TTGCTCAGTGCGTCTGCTCCCCAGCTATAATCGACACCTCCGCATTTGGCAGATGCCAAC
ATTGACTGGAAGAGCATGACACCTATCAACATTATGGCAAACAAAAGATTGTGTTTACAG
CTTATCTCTGGCATTCTTCTTTTCTATTTTTCGGGTGTTGTGCTTATTGTTGAGATTCTG
CATAAACTCATCTGAGAGGTAACTGCATTGTGGCACTGGATCTATGTGCTCCAAAATCTC
ATCGTTTTTCTCATTGAGTTCTTCACTGGTCACGGTATGTGACTGTGGTTGCTGCGACAG
TTCTTCATCTGAAGAAGGTTGCGGATATGGCACGTTTCCTGTCGGGTTGACAACTCTGAG
TCCATCATCCGTGATTTGCTCCGTGAAGGTCATGTCACCCTCGTCAGGACCCTCGTTGCG
TTCTTCGATTGCAACTGGCTGTTCCTCATTGGTCAAATCACCTACATCATAGGTCTCTTC
TTCTGTTTTCTTTTCATCCTTCTTCCCATGTAGGTCTAATGTGATCATTACTGCAAAGTA
CACTACATACACAAAAGTGAGGACGAGCGCAAAAATTACGAATCCTGACATTTTCAATCT
GAATTTTATTTGTTATTTTTATTGTTATCATACTCGGAACTTACATCCGACGAGTCGGCG
TATTTTCCAAAAACAGTGCAAAGGAACATATATTTATGCGATAAATGAAaAAaCAAAGCT
AAAACTGTTTCAGTCTTAACACAGATTATAAAAGAAGTATGATAATATTTTAATAATCAT
ACTATAGAATAACGAAAGGGCGTATAAAACAAAAAAaGGAGACCCTCTCGAAAGAGAACC
TCCTGATTGGTTAGTGTCATGGCAGTTTCACACTATTTGGGTGGTTTGATGATACCATTG
ATTACATCATTAACATCTTTGTAGTTGACGTATCGATGAGATTCATTTATCACCTTATCC
TGATAAGCAGCTTTTATCTTCTCTACAGTCTTTGCACCTGCATCATCGTTATCAAGATAA
CAATGTATCACGGAGTATTCCTGCAGGTATGGCATCAGAACCTTGATGTTACTGACAGAG
TTGAGAACGAGATAGTCGCATTCATGTGGCAGGCTAAGCTCATTTCCTGTTATCCATCTC
TTGATACTGGCATATGTCAGCATATCAAAGAAACCTTCAAAGATACAACATTCTTTGTGT
GGCTCGTTGTTTGGTCTGATAATTGAAATCGACTTTTTGCCGATGCTACGTTTGCTGTAT
TTGTTTCTTGCTTCCATTCCGCCCTCGATATTCTCGAAGGCTATGGCATAGTAACTCTTG
TCATAGATACGATAATGTACTTCCTTGCAATACTCCTTGGCTATGTCATAGTCTATTCGT
CTCTGCAAAATGTAGTCTCTGAGATAAGGGTGACTGAGCCCAACAATACGCTCAATGATG
GTGTTGGCTTCTTTTGCCTTCTCTCGCTGGGCAGCTTGGTCTTGCTTCCAGGCTTCCTTT
CTCTCATCTTCCTTCCTTTGGGCTTCATAATCCTCTGAATATTGAAGATGGTGTTCCTTT
ATCTTCTGCTCCAGATAGGTCAGAACTTCATGATTGTTCCAGGAAGGATTCATTTTCTGA
ACCAGATTGATGAGGTTGCCACCTTCGCCTGCTCCAAAGTCATTCCATAGATTCTTCTTG
GGACTGACATTGAATGAAGGCGATGCCTCAGTCCTAAAAGGAGACAGATACCAATAGTTC
TCCTTTAATATATAGACATGATGATAGCCCTGTGATTCCAGGAACTGCACAATGCTGACT
GATTTGATTTCTTCTATAGTCATGCTGTTACATATTTTATGGGCACATATTAGTTTAATA
TATATATACCCAGTTAAACTTAAACTTATAAACTTACTTGGACGGAAACAGAGTAGGGTT
ATAATGGTAGCCGTCTTTTTCTTTTGTTATCAACTTTCGTTCATTGAAAATTTTTAGCAT
CTCCTTCATGGCATTATCACCACGCTTGTAACCTTCTTCGGCGTAAGCTTCACCCAGAGC
CTTTACCAGATCGACGTATCTCTGTGGAGTACTCTTGGAGAATATCTTTTGAAGTACCAT
CGTATGAACATCGTCCGGAAGAGAGGTGAGCGGCTTGTCTTTGGGCTTGACAACAGTGAC
GTGATAACCGACATCAAGTACAGGCAGAGAGTTATCATCAATGTGGAATGCCCAGCTCGA
AAACTCTTTGTCTCGCATGTGCATGGGTCTAACCTCACTGATATTGGCATCCTGCTTGTT
CTTGCTGATAATCAGCACCGTTTCTGCCTTATTCTCCAACTCAGTACCAATATGGCCACG
AGTGTTGTTGTCATTCTTGTTAAGGTGGAGCACGCAATGGATATGCAGATCATACTTGCT
TGTCCATGCCATCAGCATCGTCATTACGTCTGTTGACTCCTTGGCATTGTTGATGTCATA
CATGAGATCTCGCAAACCATCGATAATAACAAGTCCCACACCATCAAATGTTCTTAGCGC
ATAATCTATGAGGGCTATGCGTAGAGTAGGGGTGAACTCCCTTAGTCCATAGAATTTGAT
GCGCTTGTCTTCTTTGTTAAGGCTGAGCCCTGCCAGTCGGTAGATTCGCTCAACAACATT
GTGACAATGATAGCGACTCTGCTCGGTATCGAAATAGAGAATTTGTCTCTTTCCTTCTGG
AAAACTTGCCCGGTAGTTGAGTACCGTGGAATTGGTTAACGCAGCTGCTACCATCGCCGT
GATGTTGAACGTCTTTTTGCTCTTTGCCTTACCTGTTGATGCACTGAAATTTCCGAAAGT
GGCAATGGTACAGTCACCGACCCATAACACCTGGGGTGGTACGGGCGGTTTTTCTGAAGC
TTTTATCTCTCCTTGTCTGAGATAGCTTTCCAGTTCACTGTCGTTGAAAGCGCTCTTGCA
CAGCATGCCTACTTCCAGGGAACCTGCTGCAGACTCTTCTTTTTCACTTTTACTGTTTCT
TCCTCTTGCCATTGCTTCTTTCATTTTGATTTCTACACTTTGAGGGGTCAATCACTATCT
CAGACTTTTCCAAGAGAGCCGTCAGTTGGACATCAGAATAAACTCTGGTCTTGTTTTTCT
TTCTGTCTTTCATAACGCTTCTCTATTTGTTGGCACTGTCCTTTCGTGCCGGGGTAATAT
GGTTGTTGCGCATCCATTTCAAAAGCTCCTTCTTGTCGAAATAGATGGTTTTGCCCTGTG
GCTTGTAGTGAGGAATCTCCATGTTCATGGTGAGCTTGTATATCTGAGACTGAGAAACGC
CAAGATATTCAGCAACCTCGGTGGTGGTGAGCATCTCTTTGTTTGAGAAATATCTTTCCT
CAATCTTTGAAAGACGCTCGTTAAGTGCCTCAGGTTCTACCGAAGTGAGTTCCTTTACTC
TCATTTCCAAGAGTTCTACTCTCTTGGCAAGTATGTTCATGTCAATTTTGCTATTTCCCA
TTTTCTTATTACTTTTAATGTTAGACAATAAGGGGGCTACCCCCGAAACAGAATCGATTC
GGGGGCAAAATTACCCCAaTAAAATCTAATACAACTGACCTTACTCCTGACACTCGGAAG
TGTCAGGGGGGATGTAAGGAGATTTTTCTTTTCAGTTGTTTAACTTACTTTACTTCATCG
CATTTCTTTCAGTTGTTTTGCAAAATCCAAAAACTCCCCACTTGGGAACTTTGCAGATGA
AGCCTTCAGTTCACTAAGTCGGCTGCTGATAGCACCTCGCTTGGATGCCTTTCCCGTACT
CTTAGGGGTGAGCAGCTGATTGTCCGCAATAAGTGATACCCAGTTGTGGGGAATCATCTT
CTCGATAGACAAAGCATACAGCAATTGAAGTACCTGTCGCATGTTGACTACTACCAGAGA
TTCTTCCAACGCACATTTGAAGAATCCGTCCATCGTTTCTTCATCGATACCATCTACAAA
GAAATTCGACTCATTGGCGAATTTCGTAATGAGTCGAATCTGTTCTGGAGTGAATGAAGC
AAGAATGCGAGGACTTTCAACCACAACTTCAATGTGGTTGAACTCATAAACCATTGTTTC
AAAGTCTCCTTTCTCAAATGAGGAATTGGTGAAGTACTTGGTGACAAGGTCTTTTCTGGT
AGTAAGCAACTCATACAAGCTGAATACATGCTTGAAATGGTTGCGGACGATCTGCTCCTC
AGAAGAGAAGACAGGGAGGTGATAGCTAACAAAGTCGTTGACATATCTGTCATACAACTT
GCCATCGTTAAGGATTTCCGACTTGTACTGCTCGTAAGCAGCACGATAGAGTGTCCAAAG
CTCATCTTTGGAAAGCTCAATCTCTTGTTTTGGACAATGATCTGAGCATTGTAAACACAA
AAAGAGAGAGCACAGAGGAATTGTTCTTCTGACTCATATTACTTTTTGTTAATGAATAAA
TTTGAAATACGCCTACTTAATGAAGCAGGCGGAAATGTGTATTTTACTTGACTGATATTT
GCTATGTAAGTCATCATTTCAGTGCAAAGATACaCTAAAATTGTGCAGTCTATCTGCATT
CAGTATAAAAaTTAACATCAGTATGATTATTTAGACTATTATCAAAAGAAAAGCCTACAT
TAGGGAATATCCAATGTAGGCTTCTGAATTTTAGGCACTTATCTGTCCTATAAAGTTCTT
CGTCTTGGTCTTTTGCTGAGTATCTGATTAATCTCCATAGTGCTGATTGGAGCCTCTATC
TTGCAGCCAGATTCCAACCATTTGATAAGGTCATCCCTAAAGAAGGTGTATTTCTTACCC
TTCTGATTGACAGGGATTTCTCCGTTCTGTATGTAAGTGTACATAGTGGATTTCTTGATT
TTAAGAAATTCACATGCTTCCTTCACATCCATTGGAATATGATCTGATAGGGAAGGTCTT
TTAGTCCTGCGTACCTCTTCTCGAATCAGTTCCATAGACTGGTCAAGAAGATCGAATCTT
TTCAGTATCTCTGACAATACTTCCGGTATGTCATTGAATGTTATTTGTCTTTCTTCGTTC
TGCATATTAAAAACTTTCTTTATTTCTGATGATGAAATTGATAATCATTGTAATCGGGTA
CATCTATCTCTATTACGCATTTGCCCTTCTGTCTCAATGTACGTCTCATGCTTTCTACTT
CAACATCCTGGAGCTCGGTAGGGAAACACAGCTTTATGAAGGTAGCTCGTTTCTGACCGC
TCCAACCAAGGCGTTCTCCAATATTCCAGGAGTAATGTCTGATGTCAAGAGTATTCAAGG
TTCCATTTGTTTTCACAGGAACAATACATGATTCAGGGATGTCGTACAGTTTTATATTCT
GACACAGCATCTCCAAGTACTCATCCGTCATATATGGCGAAAGTACAGAGTAAGTATAGT
CTTTGACTGCATCATATTTTGAACTTTCAAGACTATACTGCCTGTTGCGATAGCGTTCAC
GCATTTCTTCTGCTTTCTCCACATCCGAGATGGATGGTTCGTTGGAAGAAATACTGTTGT
TGATCACGATGTCTCTCACCGCTTGCGGCTTACGCAAGCACATGAATGCACAGACAATGA
TGGCAAATGATATATAGTAGAATATCATCGGCAAAGAGAAACCGGAATCTGAGTCGGAAA
CTGTCATCATCAGGTTAGCAATCGCTCCATATATTCTTGGAGCGACTACTATCATAATGA
TGGTGAGCATATTCGAAATGAGGAGAATCAAGAAGTTCTCTTTtAACTTTTtAATCATTG
CAATTGTTATTTTTtGGAGTTTTTGTGACTGCAAAGATATAGAGAATCTTGCTATTTTCT
ACTATTTCGTATCAACAAAATGTGTCTCTTAAACACTATTTATTATTCTGTGTTTCAACG
CTTTAAACTATATTTTAGTTTCTCTTTTTTGCCTTTTTATAATCTTATTTTCTCTTATTT
GCTTTTTGGTGTATCGTACTTTCTGTTGGCTTCTCGTCATCTTTCACGTTCGTTAACGTA
ATTCTGCCTGCTGCCTCACGTGTTTTTGGGTTTGCGTGGGAAGCGTAGATCTGTGTCGTG
CTGACATTCTTATGGTTGAGCAGATGCTGAACGGTATATATGTCTGTACCAAGTTCGAGC
TGCAACGAGGCATACGTATGACGGAAACAGTGGAAGGTGATATGCTTTTCGATACCGCAC
TCTTTCAGCCAGCTCTGCATCACACCATACGTCATAGCACGTTTGAAACCTTGAAAGATA
TATGTTCTGTTGGTCTTTGGATGGATTAGAGCATACGCATCATCACCAATTGGAACCTGG
GTCTGGCATTTTGTCTTCACGCAAATGAAATCCAGATAATATCCACCATCAGCATAGCTA
CGGATATTCTCCCATTTCAATCTCAGGATGTCACTGATACGGAGACCTGTAAGACAGGAG
AATAATGCCGCCTTTCGAACCACCGGAATAGAACATTCAGTGGCATACATTCTTCTAACT
TCCTCCAATGTAAGACTTTGCTTCACTGGCGTTGTACATGAAATGTTTTCCAAAAGGCTG
GCAAGATCATCTGTCAGTCTTCGCTCACGGTATGCCTTTGTCAAGACCTGCTTGAACACA
TTCCAATAGGCTGATGCCGTATTTCTGGAAATAGACTTCTTGATAACATGTCCACCTCTT
GATGATACTTTGGTATCAAGGAGATATTCCATATACTTGTTACAGTAAAGAACATCAAGC
ATCTCAAATGTACATTTGCCTTTACTGAACTTCTCGAAATGCTTGTAGGCTGCATCACAC
TTCACATAGTTGCGATTGACCATATTTCTGAAATATCCGAGAAAGTCCTCCTTCAATCTG
TCACGGTTGAAGAAATCATACTTCTCATCGAGAACATCAATATACACCTTACAACGAATA
GCTTCTGCCTTGGCGAGAATCTTGTCGTTGTAGAGCTTCTGCTGCTTGTTGGCAGGATCG
GCATAAATGTACATGCCAAGTGAGCGACGGCGTATCAACTCCATCGTCTCCGGGTCTCTA
TATCCTGGCCAAAAGTCCAGGAAAAGTGACTTTGTTCCGTTGCGTCTGTCACGCATACGG
AGCTTAACGGTTTTACATACTTGCATAATATATCTGATTTTTGTATTAATAAAATTCGGT
TGCAAAATTCCTAAATGATACTACATTGACAACAGTAAAGAGAAAGTAAATCATACTATT
CGGTATAATCTGTTTTCAAATCATCATTTTTGAAACGTTTTTCCATGAGTCTGTCGAATT
CTTCTTTTCTAAAGAACATGAATTGCCCCTTCTTTACTTTAGTGACTTTGTAATGCTTGA
CGTAATAATGAACAATATCCTTTGTCATTCCATACTTCTTCATAGCTTCTTCGACTGAAT
AGTAGCGTTCTCTTCCTTCGAAATATCCAGTCTTCAGCGCCTGGATGTGCTGCTTTGAAT
AGTAGGTTACTCCATATTCAACTTTTGAAGGTATCTTATGCCGGTGGATGAATGAACGTA
CTGCATCATGCGTCATCTTGTAGGTATCTCTCATCTCCTCAGGAGTAATCCAGTCATTTA
TATCCGCATACTTATGCTTTTGATTATACAGGATATCGATGGCCTTCTTCTCATAGAAGT
TGAAATTTTTAAGAGCTATTTTAGGAGTTTTGTTCTCTCTGGTCATCACACCGACATGCT
TGATGGTGATCTTGAACATTTCTGCCACTTCCTCAGTTGAGTAATATCCTTCTGGAGTAG
GAGGACATGCTCTCTCCTGTGCTTTTGCTTGGAAGATGACACGTTCTGTTCCATCCAAGT
TCTCAACTTTCTTGGTGTTGCCCATTCGCTGTTGAGTAATCTTGTCGAAGTCGGTTCTAT
ATATCATCGTGAACTTACCTCGCTTCTCAGTCCTTACATCATAATTTTTAAGAGTGTAGC
TAATCTGATCCTTTGTAAGGCCATACTTTTCTGAAATCTCTTCGTAAGTGTACCAGTCCG
GATCTACCTCATTACCTTTTTGCTTGATACTATCAATATGTATCTTTGAGTAATAGGCTT
TACCATTTCTGTTTACCCTTGGTACCTTGTGATAGGTTACAAAACTCATAGCGTTAGTTC
GAGTCATACCATACATGTCCATCACCTGATCCATTGTATAGTAGTTGCCGAGATTGATTT
CTTCAAGAAGGTCTGCAAACTTTGCATCAACTGCCTTTTTGCTGAAGAAGGTGTTACGAC
CTTCATAAACTTTTGGAATACCCATACGGTCACAACGTCCCCATACGGCTTTGCGGCCGA
TGTGATATTTCTCCATGATTTCACGAAGGGTATAATACTCCTGCTCTTCCTTGATTTGAT
ATTTTCTCTTCTTGTATGGTGAAGCTTCATCGAACATCTTATCTAGGTCTGATGTTCTAA
CAAAAGTTTTATTTCTAATTTTTATAGCTTTAACAATACCAGTTTGGAAATATCTATATA
CGGTAGCACGGCTTACACCGAATAGAACGCCAACGTCTTTCGGGGTAAGGAATGCCTTTT
CTCGCAAGGATTTTATCTTCTCTTCCTCACGCAAAGCTTCGGCACTTTCTTTCTCATTTT
TCTTCTTTTCGGATTCTCTTTTCCGGAAAGCGACACGTTCACAGCGTCTTGAACAGTATT
TACTGGTCATTTTGCTGGCAACAAACTCCTTTCCACAGACTCCACACACCTTAATTATTC
TCATTTTTACATGCTCTTTTTGGTTAATGAGGTCGTCGATTTTGTCTCAGACTGTCTCAC
ATATTCTCAGTATTTCTCACGAGGTGCCAAACATGAGAAATGGTCGAAGGATTGAAACTG
TCTCATTTTGTCTCAGAAGGTACCAAAaCATAGATTTTTtCCTTTCCATTTTCTCACAGA
ATTGAGGGCCACGAATGAAATTTGAGCCAAAAATACACCAAAATATTGGTTTCAGCAAAT
TACAAATGGAATGTGTTAAGACGAAAAAaGCCACCTAAGTAGGTGGCTTGCAAGCAGTTA
TAAAAATGTTCGCTTTAGAGCTGTCCAGGGGGTTACTTTCCGATGCAAAAGTGCTTGAAG
ATATTGTTTAGCGTTTCCTGGCTACTGATCTGTCCGCCAGTGATTTCACCCAGTTCTTCC
AACACCATTTTCAGGTCTTCGGCGATAATGTCGCCGCTCATGCCCATTTCCATCGACTCC
AATACTCGGGAGAGGGAATCATGGGCACGGAGTAGGGCCTCGTAGTGGCGGGCACTCGTT
ATGATGACGTCGTTCTCGGTAATCTCAGGAATATCAGCGGCTTTTACCAATGCCTGCTCC
AGGGATGAAACGTTCTCGCCCGTGCGGGCACTGATGAAAAGTGGGGATCCTGCTTCAGTG
GATTCTGATTCACTGGAATCTGAGCCACAGGAATGGGTGAATTTATCGAACGCAAGTTTA
TCATTCTCAAGTTTATCCATCTTATTAAATACTACCAGCAGCTTCTTGCCCTGGTTCTTC
AGCTTCATCTCCTCGATTTCTGAGGCTGACGGCTGCTCATCTAATAGCCAGATTACTATC
TTCGCCTCTTCCATCTTCTGGAAAGTGCGCTCTATTCCGATGTTTTCTACCACATCATCT
GTCTTGCGGATTCCGGCTGTGTCAATAAAGCGGAAGGTGATTCCGTCGATGAGGGTGGTG
TCTTCGATTACATCTCGGGTGGTTCCGTGAATGTCGCTCACGATTGCCTTCTCCTCGTGG
AGCAGACGGTTGAGCAGGGTGCTCTTGCCCACATTCGTCTTGCCTACGATGGCTACGGCT
ACTCCCTGCTTTAGGGCATTGCCGGTTTCGAAGGAGTGGGCGAGGGTGGTAATCTTGTGA
TTGATTTCTTCGGCTAGTGCCTGGAGTTCGCTGCGGTCGGCAAACTCCAGTTCTTCGTGG
TCGCTGAAGTCGAGCTCCAACTCCAGGAGCGAAGTCATCTTTAATAATTTTTCGCGAAGG
AGGGAGAGCTCGTTGCTGAAATGACCCTTCAGTTGGCTGAGTGCCATCTTGTGGGTTGCC
TTGTTGGTAGAGGCGATGAGATCAGCTACGGCTTCTGCCTGAGAGAGGTCCATCTTGCCG
TTGAGATATGCACGACGGGTGTATTCGCCCGGTTCTGCCTGGCGACATCCTACCTCTGTA
AAGCGATGGAGAACCTGCTGAAGAATGTATCGGCTGCCATGACAGGAAATCTCGGTGGAG
TTCTCGCCTGTATAACTGTGGGGTGCACGGAACACGCTCACCAGTACATCATCGATGGTG
TTGCCATCCTTATCCTTGATTTCGCCATAATGCAGAGTGTAGGGCTTGGCTTCTTCCAGG
GATTTGCCGTTGGCAGACTGGAAGATTTTGTCGGTGAGGGTAATGGCGTCGGAGCCACTG
AGTCGGATAATTCCGATAGCACCGCCGGCTGGGGTTGCCAGGGCGCAGATACATTCTTCT
TGATTCATTTTTTtATTGTTTAAATTCTATCTAATACAACCTTGATGAGATTGTCGATGG
TGCTCTTGTAGCCGGTGTTGGCGCTGAGGGCACGGCGGTTGGCGATGACCATGCAGCAGG
TTAATGCCTTATGACCGAGGAGAAGGGAAAGACCGGCGAGGGCTGAACTCTCCATCTCGA
AGTTGTTGACGCGCAGACCGTTATACTCGAATGCTTCAATCTTCTGATTAAGTTCCGGGT
CGGCAAGTGGGGCACGGAGCTCGCGGCCCTGAGGTCCGTAGAAACCGCCACAGGCTATGG
TGATTCCACGAACCATATCATCGCCGGCTATCTGGTTGAGCAGTTCCGGATTGTTGTCTA
CACAGTATGGGTTGCCAATCTGGTCGTTCCATTTTACCTGGCGCTTGAATTCTGCCTCTG
TTTCGAGGTCGCAGATTTCGTTGCGACGAGCATAGAAGTTGATGAGTCCGTCGAAACCAA
TGCTCTTCTGCGAGGCTACGAAGGTTCCGGCAGGGCAGTTGAGCTGCAGGCCGCCGCAGG
TTCCGATGCGCACGAGGGTGAGCGTGGTGTGCTCGGGTTTCTCGGTGCGGGTTTTGAAAT
CGATGTTCTTCAGCGCATCGAGCTCGTTGACTACGATATCGATATTATCGCATCCTATTC
CGGTGCTCTGCACAGTGATTCGCTTGCCTTTATATGTGCCGGTGATGGCGTGGAATTCCC
GACTTGAAACTTCGCATTCCTTCTCATCGAAATGGGAGGCTACGAGGGCTACGCGACCTG
GGTCGCCAACGAGGATTACTTTGTCAGCCACTTGTTCCGGGCGAAGATGAAGGTGGAAGC
AGCTTCCGTCTTCATTGATAATCAATTCTGATTCTGCAAAATATTTGCTCATGGTTCTTT
TGATTTTAAGTTATACATTATTTATATTGGGGCTTTGCGCCCCCTCTGTGTTTAAGATAA
GCAAAGATACGaataaaaaaAAATTCGTGTGCAAAGATAATTAAAAAaTTTGTTTCTGCC
AAATATTTTGCcTATCTTtGCACAAAAAAATAAAAATGGCTAGTCAAATACCCTATTTAG
ACGTTCAAAACCTCACCAAACGCTTTGGTGCACAGGTTCTTTTtGATAATATTTCCTTCT
CTATCGCTGAAGGACAGAAAGTGGGACTCGTGGCGAGAAACGGCACGGGAAAGTCTACGC
TCATGTCGGTGCTGATGGATAAAGAGGGACACGAGAGCGGAGACATCATCTACCGACGCG
ACTTGAAGGTGGGCTATCTGGAGCAGGCGCCGCAGTTTGATCCGGAAGAAAGTGTGCTGC
AGGCGTGCTTCAATCATGAGGATGATCCGGAGAAGGTGCTGAAGGCGAAACAGATTCTCA
CCCAGCTGCACATTACCAACCTGGAACAGCCGATGGGACAGCTCAGCGGCGGACAGCAGA
AGCGAGTGGCGCTGGCGAATGTGCTGATTACGGAACCCGACTTCCTGATGCTGGACGAGC
CGACCAACCACCTGGACCTGGAGATGATAGAGTGGCTGGAAGGTTATCTGAACCGCGGCA
ACAAGACCATCTTCATGGTTACGCACGACCGATTCTTCCTGGACAAGGTGTGCAATACGA
TTCTGGAACTCGACGACCGCACCATCTACACCTACCGCGGCAATTATGCCTATTATCTGG
AGAAGAGGCAGGAGAGAATGGACAATCTGAGAGCCGAAATTCAGCACTCGAAGAATCTCT
ACCGCAGGGAACTCGACTGGATGCGCCGTCAGCCTCAGGCTCGCGGACACAAGGCAAAAT
ACCGCGAGGATGCTTTCTACGAGCTGGAGAAGGTGGCGAAGCAGCGCATCGAAGACAGGC
AGGTAAGGCTGAAGGCTTCTACCGTTTATATAGGTTCGAAGATTTTTGAATGCCAGTATG
TGAGCAAGGCTTTCGACGACAGGGGACAGAAGAAGGTGATTCTCGACAACTTCTACTACA
ACTTTGCCCGCTTCGAGAAGATGGGTATTGTGGGTAATAACGGAACGGGAAAATCGACCT
TCATCAAGATGTTGCTGGGCGAAGTTCAGCCCGACAGCGGCAAGTTTGACATCGGCGAGA
CGGTTCGCTTCGGCTATTTCTCGCAGGAGGGACTGAAATTCCGTGAAGACCAGAAGGTGA
TTGACGTGATTACGGAGATTGCCGATTACATAGATCTGGGCGGTAAGCACATGACGGCTT
CGCAGTTTCTGCAGTTCTTCCTCTTTACGCCCGAGGAGCAGCACAACTACGTTTACAAGC
TGAGCGGCGGCGAGAAGCGCAAGCTTTACCTCTGTACGGTGCTGATGAGGAATCCGAACT
TCCTGGTGCTGGACGAGCCGACCAACGACCTCGACATCCAGACGCTGCAGGTACTGGAAG
AATATCTTCAGGATTTTGCGGGTTGCGTCATCGTGGTGAGCCACGACCGCTATTTCATGG
ACAAGGTAGTAGACCATCTGCTGGTTTTCAAGGGCGAAGGCGAAATACAGGATTTCCCAG
GCAACTATACGCAGTACAGGGAATGGAGCCGGATGCAGGCGAAGGACGAGGCGGAACAGG
CGAAACCGGCAAAGAGCGGAAATGCAACGGCAGAAAACGACGGAGCTGGCACGGCCAAGC
GCGACGCCAATTTTGAGAACAAGCGCAAGATGAGCTACAAGGAGAAGCGCGAATATGAGC
AGCTGACCCAGGAAATAGATGCGCTGACCGAGGAACAGAAGAAGCTGGAAGAGGAACTCT
GCAGCGGAAATCTATCGGTTGAGGAACTGACAGAGAAAAGCAAGCGCCTGCCTGAAATCA
AGGATGAACTTGATGAGAAGGAAATGAGATGGCTGGAACTGGCTGAAATGCTCTAGACTT
TGAGCTTTGAGCGTTGAACATTGAACTTTATGATCAGTTGATGTGCGGCCGTTAATAATA
AATATTTATAAAAGAAAAATAGAAAGAATGGAAATTAAGAAATCAGAATTTACAATATCG
GCTCCACGAGTGAGCATGTGTCCGAAAGATACGAAGGCTGAATATGCTTTCATTGGCAGA
AGTAATGTGGGAAAATCGAGTCTCATCAATATGCTCTGCAACCACAAGGGTTTGGCTAAG
ACTTCAGCCACACCGGGTAAGACGCTGCTTATCAACCACTTCATCATCAACAACGAATGG
TATCTGGTTGACCTTCCTGGCTATGGTTTCGCCAAGCGTTCGAAGACCGTACAGAAGCAG
CTGGAACAAATGATAAGCAGTTATATTCTGCAGCGCCAGCAGTTGGCTAATGTCTTTGTG
CTCATTGACGTGCGCCACGACCAGCAGAAGATAGACCGCGAGTTTGTAGACTGGCTGGGC
GAGAGCGGCGTTCCTTTCTGCATCGTCTTTACCAAGGCCGACAAGTTGGGTCCGGTCAAG
GCTCGCATGAATGCGGAGAAATGGATGCATGCGCTGGAAGACCGCTGGGAAGCACTTCCA
CCTTATTTCATTACCAGTAGTGAAAAGAAGATGGGACGCGACGAGGTGCTCGACTATATT
GACGAAATCAACAAATCGCTCGCCGGAGAATAATCTTTCGGGAGAGAATAAACCAACAGA
GAATGAAACAGATTAATTGGGGATTTATCGGCTGCGGAGAAGTAACCGAAAAGAAAAGCG
GACCGGCTTTCAACGAAGTGGAGGGTTCGCAGGTGGTGGCTGTGATGAGCCGAAGCGAGA
ACAAGGCACGCAGCTATGCTGAGCGCCATCATGTGCGCAAATGGTACACGGATGCATCGG
AATTGATAGAAGACCCCGATGTGAATGCTGTTTACATCGCCACGCCACCTTCTTCTCACG
CCATCTTTGCCATCATGGCGATGCGTGCGGGCAAACCCTGCTATATAGAGAAACCGCTGG
CAGCGAGCTACAACGACTGCATCCGCATCAACCGCATCAGCGAGCAGACGGGTGTTCCCT
GCTTCGTAGCTTACTATCGCCGTTATCTTCCTTACTTCCAGAAGGTGAAGGAGATTATCG
AGAGCGGAACCATCGGTAACGTGGTGAATGTTCAGGTGCGCTTCTCGGTTCCTCCGCGCG
ATCTCGACTTTCAGAGCGGCAAGGAAATGCCTTGGCGACTGCAGCCGGATATTGCTGGCG
GCGGCTATTTCTACGACCTGGCTCCTCATCAGATAGATTTGCTCCAGAATCTGTTTGGTG
TGATTACCCGTGCGCACGGCTATCCTGCCAACAGAGCGCATCTTTATCAGGCTGAAGATA
CGCTCTCGGCGTGCTTCTTCTTTGAGAGTGGAATTCCGGGCAGCGGAAGCTGGTGTTTCG
TGGGACATGAGAGTGCGAAGGAAGACTGCATCGAGGTGATTGGCGAGAAAGGTTCGCTCT
CATTCTCGGTGTTCACTTACCAGCCGATAGAAGTGATTACGAGCGAAGGAAAGAACTTGA
TTACGGTTCCGAATCCGCCTTATGTGCAGCTGCCGCTCATCAAGAGTGTGATTCAGCATC
TACAGGGAATAGGAAAATGCGACTGCACCAGCGTTTCGGCTACGGCTGTCAACTGGGTGC
TGGACCGAGTATTGTGGAAGAACTGATTTTTTACAAAATCATCATCAGGATTAGAGCGTA
AGTTATGAAGAGATGTTTCTGTATAGTAGGATTTATCTGTTCCCTTGCCTGCACTTCGGC
AAGGGCAGGGGAGTCCGTGGATTCTACCATGCTGGGAACGCTCTTCAACAAGACGATGTT
CATGTCCAATTCCCAGGACAGCCTCGTGAAAGAGCGCCATCGCAAAACCTTCTTCCATCA
GGTGGGAGATGTGTTCACCCGGTTCTTCAGAGAATTCAACAGTACGGATTCGGCTTATAT
AGAAGACCAGCATTACAATTATACGGTGATGCTGCAGAACACCAATACCTACGAGGAATA
TACGCTCAGAAACAGCGAAGGACAGAGCATTTCCTTCTCGCCTGATCCTTCTTACCGCCT
GGGGCCTTATCTGGGCTGGCGATGGGTGTTTCTGGGTTATACGTTCGACCTGAAGCACAT
TAATTTCAGGAATAACCACACTAATAAAAAGGAGTTTGACCTGAGCCTCTACAGCAGTCT
GCTGGGAATAGACCTGTTCTGGCGACAGACGGGAAATGACTATCATGTTCAGCGGATGAA
TCTGGGTGAGCACATCGATTGTGCCCCTATCCGCAAGGCTCCTTTCGACGGTTTCAAATC
GAGCATCAAGGGATTCAATCTTTATTACATCTTCAACCATCGCCGCTTCTCTTATCCTGC
CGCCTATTCGCAGAGTACGGTGCAGCGGAGAAGTGCCGGTTCCATGCTTCTGGGAATCGG
TTACACGGAGCATGAACTGGAGGTGAACTGGGATAAACTGACCAATCTTGTAGATGAAAA
GCTGAATAAAAATCTGACAAACGGGGGAACTCCGGAAGCCAAGATAGACAGTTCGCTGAT
GTTCAGCAAGGTGAAATACAGCGATGTGAACGTAAGCTGCGGCTATGCTTACAACTGGGT
TTTCGCCAAGAACTGGCTCTTCAACGCTTCGCTCTCGGTAGGTGTGGCTTACAACCGCTC
GAAATCGGATAATGAAAGGGAACATCTGGACATTACCAACTTCAGTTTCAAGAATGTGAA
CCTGGATGGAATAGGCCGCTTCGGTATTGTGTGGAACAACACGCATTGGTACGCGGGCGC
CAGCACCATCATCCATTCCTACAACTATAAGAAAAAACAGTTTTCTACCAACAATTCGTT
TGGCTCACTCAATATTTATGTGGGTGTGAACTTCGGCAGGAAACGTCATCATTAACATAT
AAAAAGAGAAGAGATGAAAATATTTACGAAAATGGCAGCTGTCGTGCTGGCTTGCGTGCT
GGCTGTTCCGGGAGAAGCCAGGGTGAATGTGGTTTATCAGCGGCAGGACAGTCTGCGGAT
TGTAGGACTGCTGCAGCAGGCAAGGGCGATGAAGAAGAAACCAGCCAGTTGGATGCTTTG
GTTCGGCAAGCAGATGGCGGGCGTTCCTTATGTGGGCGGCACGCTGGACCGAACGAAGGA
AGAGGTGCTCATCGTGAACACCCGTGAGCTGGACTGCACCACATACGTAGAGATGGTAAC
GGCGCTCACCCTATGCGCCAAGAAGAATGAGACTTCTTTCTCGGCTTTCTGTGAACATCT
CCGGAATGTGCGTTATGTGGGCGGAGAGGTTTCCTATGTGAAGCGCCAGCATTATTTCAC
GATTTGGATGGATGCAAACGAGCGCGAGGAAATCGTGAAGAATATTGCGCCCAATCCTCC
TTTCTCGGCCGTTCAGACCGTGAACATCAACTGGATGAGTACGCATGTTTCGAGCTATAA
GATGCTTAAGGCTCATCCGGAATGGAAATCGGGAATCAGAAAACTGGAACAGAGTGTGAA
CGGCAAGCGTTACCGTTATGTTCCGAAGGGCAAGATTGCCAACACGGCAGTTTTCCGCAA
CGCTATTCATGATGGTGACATTATCGCCATCATTACCAACAAAAAGGGTCTCGACACAAC
CCACATCGGTATTGCCTCCTGGCACAAAGACGGATTGCATCTGCTCAACGCCAGCAGCAT
TCACAAGAAGGTGATTGATGAACCGATGACACTTTATACTTACATGCATAAACATCCGGT
GCAAATAGGAATCAGGGTTTGCAGAGTTCAGTAAAAAAATATTAGAAAAAGAAAAGATAA
ATGGAAGAGAAAAAGAATTTTGAAGCTGTCTTCAAGGAAGATCTTTATCAATATCTGCTG
GGTATTGATAAGGTAGACGCTCATTTGCCGGAAGCTCCGGATTTGGAAGAGCTGTGGCAG
AAAGTAGGCGAGAGTTATCTGCCTGATGCGATTCGCGAGTTTGCCAAATATCCTACGGTT
TCATTGGGTTGGATCATGTATGTAGGAATGGCGCTTGCCAAGTATTGGGATGAGGATTGG
GAACTCTACAGCAAGGTAGAGAATCATTATGAATATCTTCGTGACAGAATAGATTTCGAC
CACATGGATGATTACATCTGCGAAAAGGTTCTGCTGCTGAATGAGGAAGCGCATAAGGCT
GTTACGAATGTAGTGGCAGAATGTGCTTCGCGCTCTTACAGCAAGCTGATTCATCTGAAT
CTGCAGCCTGGAAGCGAGGAAGCCTTCCGTGGTTTCGTTGCCGCCCTTCACCAGATGTTC
CTCATGGGAATAGCCGTAGAGCTAAAAATGCTGGGTTACCACATGACTAAAATGTAAAAG
AAAGTCCGTAGGCGTTCTGTTAAAaTGCCTACGGACTTTCTTACTTATTACTAAAaTAAT
TACTTCACTTTCTTGAGATATTCTCCAGCGCGGGAATCGCCGAGTTCCTGGGCTTTCTTC
AGGTTCTTGATGGCCTCTTCCTTATTTCCTTTCTCCTTCTGGAGCAGTCCTAAGAGAAGG
TAGCCGTCAGCATATTCAGGAGCCAACTCTATGCAATGGGTGGCTGCGCTGATTCCTTCA
TCATAACGCTTTACACGCAAGTCGAGACTTGCCCATTCTGCAAAATAAGTAGGCTCTTTA
GGAGCCAGGTAACAGGTGCGGGCAATATCAAGCAGGGCTGGCTGCCACATGCGTAACTTG
GTTTCGCATTGGTAACGGGTGTAGAAGAAGGCTGGCGAAACAGGACGGGCAATGGAATCG
TACATATTATAATCCTGAATAGCGCGGCGGAATTCACCCTGCTCCTTCAGAAATTCTCCA
CGTGCCAGATAATAATTCGCAACCATTCCGATCTTGTTTCCAACGCTTACCGCACTATCG
AGCAAAACCTCAATCTCCTTGGCTGGAGCCTTGAGATTCTTCTTAGCCTGGGCAGCCTCA
AAATAGAGTTCGCCGCTGAGAAGTGAAGTATTGGTCAAATCCATGAAAGTATCGTAAGCT
TTCTGATACTCACCCTTTACAAAATTAATCTGCGCTTCCTGATGGCGGTAAATAGGCTGA
GCCTTGATTTCGTATGCCTTTTGAGCCTCAGCTATGGCCTTATCAAGCGTCCAATCCTTA
TAAACAGAATCGCCCTTGTAAATAATCTTCTGATAAATCAGGTCGGCATAGTTGGAATGA
GCCTCATCCTTGGCAGCCGATTTCTTAATGCCTTCTTCCATCAGTTTGGCAGCTGCATCA
TATTCGGCCTTATCCGTCAGATAAGCGGCTTTCTCCTTGTAACCGAAGGCTGAAGTAGGA
AATTTGCTGATAAACTCATCGCTATATTTCGCATACTCATCAGCTGTAGTCTGGCCTTTC
TTCAGCGTCATCATCGTCATCGCTTCGTTCTCTGTATCAGGAAGAGCTGTACGGATGGTG
GTTTCGCGAAGTGCTGCATCAAGACTCGAAAGACCGGTTACCTTCAGCTGCTTGGCGTAG
TTGGCGTCGATGGCCGTAACCTGACCATTGCTGTGCATCAGACCGATGACCTGACCGTTC
TTGTTGGCAAACGGACAACCTACTGCATTTTCGGGAGCACTATTCGAGAAGATGTAATAG
TTGTACGTAGTCTTGAACTTCTCTACGCTGCTGATGTCCTCCTGCTGGTAAGCCGGCTTC
TTGATAGAATATGGAACCAGCCAGACCTTGTCGCCAGCAGCCGATTCCTTGGTTGCAATA
GGGGCAGCAACTGTAGAGGCGTTGATGCGGAATTTAGCCACATCGTAGAGTTCGTCGGCT
CCCATGATGGCCTCAACAGGAATCGATTTTCCGGAAGCGTCAACAACGCTAGCCTTTACA
GCTCCGACAAATGGCTTGAAGGTGCTGATAGCCGTTCCCTTGTTGTCGATAAAAACACCT
TGGGTAGAGGCGATAATGTCGCCTTTCTGATTGAAAGTAGTCAAGGTGAAAACGCTCTTA
GCCAGTTTCTGGACCGAACCCGGCTGGGCATAGAGGGACGATGCTCCGAGCATCAGTCCC
ATCATGATCATATTTATTTTTTtCATAATCTTATTTGTGTTGCTTGTGTTTATTGAGCAA
CTCCTTAGCATTTGCCAGGGCAGCAGGCGTAATGTCGCTTCCGCTGAGCATCTGGGCGAT
TTCTTCTATGCGCTGCTGCTCGTTGAGTTCCTTCATGTGAGAAAGAGTTCCCTCTTCGGT
TTCTTCTTTCAGAACCTTGTAATGATGGGTTCCCATGGAAGCAATCTGCGGCAGGTGGGT
GATGGAAATAACCTGACGGTTCAGGTTGCCCATCTCTGTCATGATTTCAGCCATCTTTTC
AGCAATCTTACCGCTTACTCCCGTGTCGATTTCATCAAAGATGATGGTTGGCAGTTTTAC
GGCGCCGCTGATCATAGCCTTCAGAGAAAGCATGACGCGGGCGATTTCTCCACCGGAAGC
AACCTGACTCACCGGCTGGAGAAGCGTGCTCTTGTTGGCGCTGAAGAGGAAATTTACCTT
GTCAACACCATCAGAACTGAGCGGCTTGGCGGAGAATGAAATTTCGAAGCGGACGTTTGG
AATTCCCAGAGGAATGAGACGTTTCTTCATTTCTTCTTCTATCTTTCTAGCCGATTTCGT
TCGGATGGCAGTCAGATCACCAGCCAGCTTTTCAGCCTTGGCAAGCAGAAGGGCAACTTG
CTTTTCCAGCTCTTCTATGTCTTCATCTCCATTATCTATGTGCTGCAACTGTTCGTTGAT
TCGCTCGCGAGTGGCGATGAGTTCCTCTACATTTTCCACATGGAATTTCTGCTGGAGCGA
GTAGAGCTGGTCAAGCCGGGAATTGATGGTTTCAAGCCGGTTCGGGTCGAACTCTATATT
GTCAACGCTTCCGCTTATTTCCTGGGCAATATCCTTGAGTTCTATATAGCTGCTCTGCAT
TCGCTCAGCCACCTCTTTCACATCCGGATAAACCTCCTTGATGTTGTCAATCTGCTGGGC
TGCATTTTTCAGTTTGTCGAGAATACTGCCGTCTTCGCCCGAGAGTGCATTATCTGCCTC
ATAGAGCGCAGTCTTGATGTCTTCAGAATGGCTCAGGGTTTCTGCTTCCTGTTCCAGTTG
CTCAAGTTCGCCTTCCTGCAGGTTTGCATCATCCAGTTCCTTAAACTGGAAGCGCATGAA
TTCCTCGTTCTCCCTGTTCTTTGCGATTTCCGCTTTCAGGTCTTCCAGCTGCTGCTTAGC
CTTTTTATAGTTCTTGTATTCGGCAAGATAAGCCTTCTTCTGCTTTTCATCGTGGGCAAT
AATGTCGACCACGCTGAGCTGGAAGTCTTCCTTCTGCAGTAGGAGGTTCTGGTGCTGCGA
ATGAATATCGACGAGCTGTTCGCCCAGTTCTCTCATCTTGCTCAACGGAACAGGCGTATC
GTTGATGAAGGCACGGCTCTTTCCGGCAGCAGTCAGTTCGCGGCGGATGATGGTGTCTTC
TGCATCATAATCAATATCGTTAGCATCGAAGAAATCCTGCATTCCGTATTTTGACAGGTC
GAAGTGGGCTTCAATCACGCATCGGTCTCTTCCTGCCTTGATGGCCTTGCTGTCAGCACG
GTTGCCCAGGAGCAGTCCGATGGCTCCGAGAATGATGCTCTTTCCGGCACCCGTCTCGCC
CGTGATGACTGAGAATCCTGGATAAAGAGGTATGTCCAACTCGTCAATCAACGTGAAATT
CTTGATGTATAATTGCTTGAGCATAATTTCTTATCTTATTGTTTTAAAGGAACTTAACCT
ACCTAGGAAGAATCTTTGCTTTATCATCCGAGAAGTTGCCTCGAATCATTCTGCATGTAG
CCTTATTCCTTGATTTTGTCCCAATATGAGTTTTGAGAAGGATTGATGGAGAAGAGCAGC
TCATAAATGCTTTCTTTCTCTTTCTGAGTGCCATGTTTCTGATAGATGTTAGCAAGCTCG
TCCTTCTTATAGTCGGTCCAGATTTGTGGCAGCAGACTGAGCGGTCTGTCTGTACGTGCC
TTCTTCAGATCCTGGAGCAGGGTGTTGGTGATTTCAGTTCTGCCTCGTTCCACATTATTC
GCCATTTCATCGAGCCCTTTTCTGTAATAGTTGTATTGCAGCATTCTGAAAGGTTCCATG
GCTCCGTCGAGATAATCGGAAATTATGGCGAACCGGTTTCTGTTGTCACTAAACGCTTTC
CAGCCCGGAAAATCAAGATTCTGGGCGTTGTTGGTGAGGTTCATGCAACGTTGCAGAATG
TCTTCACCACCTTTAGGCGCAAAACTGTCAAGATCTAAACCGATGATGAGGTAAGCATAG
TAGGCGAGCAGAGCCGTTAGCTGATTGTCAATCCGCTCTTCGGTAAACTCCAGCTGATCG
AACTCGGCAAACTTGAACGTGAAGTTTTCATCCACATTATTATATAAGGTGGACGTATAG
GCTGAATTGTAGACGGGACGGTTGGCCTGGATGAGCGCCTTGCAGGTAAAGATATTCTGG
TCTTTATCATACTTGCTTACCGTGATATTGAAGTTGCACACGATGCGCTCGTTCTTCCTG
AATTGAAGATTCGTCCATTGCCTGTCGTTCACAAACTGCTCAAGAGTTTGCTGCAGATTA
TCGAATACCCGTTTTTCCGTGCCcTGAATCTGTGCATGGTTGATGGTAATCTTAGCCTGC
AACTCCTGAGCGGCTGATGTGATGGGACTACAAGAGATGAGCCAGCTCGTTGATAATGTC
ACGAGCCACTTCAGTTTTCGGTTTCTTCTCATATTCTTTCTTACCCTCTTCAGAAATAAT
CGTTATCTGGTTGTCATCCGTACGGAATGTGGTTCCCGGATTGCGAGTAGAGTTAAGCAC
GATGAAATCGGCATTTTTCTTTTTGCGTTTTTTCTGTGCATTAGCCTCTTCATCGTTGGT
TTCCAGGGCGAAAGCCACAATTCTCTGATGTTTTTGTTTCATCTTGCCAAGGGCTGCAGC
AATATCGTGAGTAGGGACGAGGCGGAGTTCCAGATCATCTTTCTCGCGCTTGATTTTCCT
GTCAGCAATCTCGCTTGGCTTGAAATCAGCAACAGCAGCACAGAGAATGGCTGCATCGGT
AGAGGCAAAAGCTTTAGTGGCAGCCTGATACATTTCCTCGCAACTTTCTACATCGATGCG
ATGAATGGCTTCGGAACAGCTGAGCGAAACCGGACCTGCAACCAGCGTAACCTCAGCACC
ACGACGGCAGCATTCTTCAGCAAGGGCAAAGCCCATTTTGCCGGAAGAATAATTGCCGAT
GAAACGTACCGGGTCAATCTTTTCGTAAGTTGGTCCGGCTGTAATCATGATCTTCTTGCC
TTTCAAATCGAGCTTATCGCTTTCTTTTTCCTTGCAGTTTTCTGATGCAGCTTCATCGGT
CTTCGCATTCTGCTGAGCCTGTTCATCGAAGAATCTGTCAAGGCATTCTACGATAATATC
AGGTTCTTCCATGCGTCCCTTTCCTTCCAGTCCGCTTGCCAGGAATCCCACTTCGGGTTC
TATGATGTGATTTCCATAGCCCAGAAGTGTTTTCATGTTGGCTTGGGTAGAAGGATGCTT
ATACATGTCGAGGTCCATGGCTGGAGCGATGAAAACAGGCGCTTTCATCGACAGATAGGT
TGTGATGAGCATGTTGTCAGCAATTCCGTGAGCCATCTTTCCCATGGTAGAGGCTGTGCA
AGGAGCGATGAGCATGGCGTCGGCCCACAGACCTAAGTCTACGTGCGAATTCCAGGTTCC
ATCGCGCTGCGAGAAGAATTCGCTTACCACAGGCTTATGCGTAAGAGCCGAAAGGGTGAT
GGGAGTGATGAACTCCTTTCCTGCAGGCGTAATGACCACCTGCACTTCGGCTCCGCGCTT
GATGAGACCTCGTATGATGAGGCAAGACTTGTAGGCTGCAATAGAGCCCGTAATACCCAA
TACGATTTTCTTTCCTTTTAACATGAATTTTTCTAACTGTTAAGAAATAAATCCGAGTTT
CGCAAGAGGTTTGTTCTTCAACAGCTTGCGAAAGCCCGGTAACAATTATTTTCCCATTCT
CTTGTTGAATTCACGAAGGCGGATGCGGgTAAGTACCTGCTTGGTATTGTTGGTGAAATC
GCTTCCCAAGACCCATGTAAAATAACCCGGGTCTTTGGTCAGAATCTCAGCCACATCCCA
TCCTTTGTATTTGCCGAAGTTGAATACTTCGTGCTTCAAAGGATTTCCGTTCTCATCGTT
TACAACGTTGCCCTGGGCGTCTTTTACCTCTTCCCAAACGATGCGTCCGGCGAAATCTAC
ATTATCCTTTTGCTTAGAGAAATCGGCAAGTTCATCCATATTGTTGTTGAGCACGCGCTC
AGGTTCGTCCTGCACGCCTGGAGCATACTTGTCGAGCTCGCCCATGAGCACGCGGTAAGT
AGCCTCTGTATCCTGATCTGCACGATGAGCTTCGAAATCTTCCTCCATCTTTCTGCCGCA
ATAGAACTTGTAGGCAGCAGCCAGGTTACGGCGTTCCATCTTCATGAAGATGGTCTGCGC
ATCGATGAGACGGCACTTGTTGAAATCGAAGTCGATTCCAGCACGCAGGAATTCTTCTGC
GAGCATCGGTACATCGAAGTGGTTGGAATTGTAGCCTGCGAAATCGCAACCTGTAAATTC
CTTCTCTAATGTAGAAGCCAGCTGCTTGAAGGTTGGCGCATCTTTTACATCTTCGTTGCT
GATGCCTGTAAGGGCAACTACTTCGGCAGGAATCTCCTTGCAAGGATTTACATAGAGGTT
CTTGCGGTCTTCAGTTCCATCAGGCATTACCTTGATGTAAGAAATCTGTATAATACGATC
CTTGATCATGTCAAGACCCGTTGTCTCCAGGTCGAACACGATCAGAGGCTTTGTTAAATT
GAGTTTCATTTTTGTAGAAATACTTTTCTTTTtGTTGTTTCAGAGAAAGCCCGTGCTCCT
TTAGTCGTTAAGGAGCATAGGCATGATGAGCATCAGAATATCTTCGTTCTCAGGCTGTTC
TGCTGGTACGATGATTCCGGCACGGCTTGGGTCTGCCAGCTGGATGATGATGTTGTCGCT
GGTGAGATTGCTCAGGATTTCCATCAGACTGCTTCCCTTGAAGCCGATGCTGATAGGAGA
GCCGTTGTATTCGCAAGACAACTGTTCCTTTGCAGATGTTGAGAAGTCAATATCCTCAGA
AGAAACCTCGAAACGGCCTGACTCGATGTGGAAACGGATGAGCTGGCTGCTCTCGCTTGC
AAATGGCAATACGCGGCGCAAAGCACTCTGCAAGCCTCTGCGGTCTACTGTAACCTCGTT
AGGGTTGTTTGGAATGACAGAGTTGTAGTTAGGGTAGCGGCCATCAATCAGTCTGCATCT
CATAACGCCGTCAGTAAACTGGATTTCTGCGCTTCGGTCATCAAACTTGATGATAGCGTC
GTCGCCGTCCTTGCTCAGAATGTTCTTCAGCAGAGAAGCTGGCTTCTTAGGCAAGTTGAA
TGCTGAAGGAGATTCGCTCTTGATAGTGAAGTTCTTGCTGCGAACCAGCTTGTGACCATC
GCTTGCTACGATAGCGAGAGCATCTGCTGCCAGGTCGAAGTAAATACCGTTCATGACAGG
GCGCAACTCATCGTTGGCTGTAGCGAAGAGCGAGCGTGAAATGTTGTTGATCAGCATTTC
TGTAGGCAAAGAAACGGTGGTGCAAGCATCGTTCATGCTCTGTGTGCGAGGATATTCCTC
TGCGCTCTGACCTGTGAAGTTGTAAAGACCGTTCTGGTAAACAATCTTGATGGCAACGGC
TTCTCCGGCAGCATCCACATCGAAGTGAAGAGGCTGCTCAGGCAGTTCCTTCAACGCATC
GAGGATAACGCGGTTAGGCACACAAAACTCACCTTCTCCATCGTGGTCGGTAAGAGCGAG
TGTACTCTTGATGACATTATCACTATCGCTAGCCGTGATGCCCATTTCACCGTTAGCAAC
TTGGAAAAGGAAACAATCGAGGATTGGCAACGAATTCTTGCTTCCAATCACTTTTGCGAG
CATGTTGAGCTTGCTGCTCAATGCAGAACTTGATACTGTAAATCTCATGAGTATTTTATT
TAAATTTTATTTTGTTTTCTGTTTCACCTTAATTTAATTAGGCAATATCACCTAATTGAG
CACAAAAaTACAAAAATAaTCGCTGATAAGcaaaaataTAATTtCGCAGTCaGAAAGAAA
AAAaCACCcTTTAAACAAAGGAAAAACTTTAAATATTATCATATGGAATTACAAGGAAAG
GTTATTGCCGTTTTGCCTGAAAGAAGCGGCGTCTCTGCAAGAGGAGAGTGGAAAGCTCAG
TCGTTCGTAATTGAAACCCACGAGCAGTATCCAAAGAAATTGTGCTTTGATGTTTTCGGA
GCAGACCGTCTGGCTCAGTTCAACATTCAGAGTGGAGAGGAACTCCTGGTTTCTTTCGAT
ATTGATGCTCACGAGTATCAGGGCCGTTGGTACAACAGCGTCCGTGCCTGGAACATCCAG
CGTGTTGACCCTAACGCCGTAGCTGGTGCTATGGGCGGAATGCAGCCAGGTGCGTTTCCT
CCAGTAGGTGCTCCTGTAGCTCCTGCTCAGCCAGCAGCTCCTGCTAATGGCGCAACTGCA
GCATTCCCTCCAGTTCAGCCTGCAGCTCCTGCAGCAGAGGGTGGTAGCGCAGATGATCTT
CCTTtCtAAAAACAGAAAAGTAAGATAAAAATAAGAGCACTTCGCCTGAGATTTTCTTCT
GTCTCGGATGAAGTGCtCTTTTTTtATtCATAATCTTATATTTCTCTTTATTAACTGTTT
TCTATTCTCTACGTCTCTTCTCAAAGAATTGTTTCGAAGCGGCAAAGAAGAGGAGAACGG
AAGCTGCATTttCTATAGCAACCATCCAGAATGTTCCGTTGTAACCGAAATGTTCTGCCA
CAACTCCGCCTAGCAGACAGCCGATTCCGAAGCCCAAATCCCAACCTGTAAGAATGCTGC
TGTTTGCCGTTCCACGCTGGTTGTGACGAGCCACATTAATAAACATGTTGAGGAAGGCTG
GGTAAAGATGACCGTTGCCCAGGCCGATGAGACAAGCCGAAAGATAATAGGCTACCGGGT
GCTTGACGGCAACAAAGATGATGAAACCAACAAGCGAAAGCAGCATTCCTTCGGCCGCAT
TCTGGGTAAGTTTGCCCTGGCTCAAGGCTTTTCTTCCCTGCAATCTTGACAGGAACAGAC
CCATGGAAAGAAGGGCAAAATAAGTGCCCGTTCCGCCCGTAATTCCGAGTTCCTCCTTGC
TGTAGATTGCGAGATAATTGCTCAGAACGCCCCAGCAGAAACCGAACATGGCGATGTTGA
TGACAAGGAGCCAGGCACGCGTCAGGAAGAAGCGGTCGAGAGAAAGCTTCTCCTTGTTCT
TAACGATTTCCTTTtCGGGGAGGCGGATGGTTCCTGCAATCACAACTGAGGCAATCGCCA
CGATGAAAGCTATCCAGAAGAGAATCATGTAACTGTCTACCGCATTATGGAGATAGATTC
CGATGGATGGAGCAATTGCCATGGCAAAATTGTTACTCAGTCCGTAGAGTCCGATTCCTT
CATTTCTCCTACTTGCCGGAAGAACGTCGATGGCGCAGGTGCTGTTGGCAACCGTTACGG
CTCCGAACGGACCTCCGTGCAGGGTTCTGCAAATGGCAAACATCAGGATCGTGCTGGCTG
CAATATAGCCGGCAAAGAAGATGGCGAAGGCCGAGAGACAGACCATCAGAACCTTCTTGC
GCGAAAAGCTGTCAACCACATATCCGCTGAACGGACGAATGATAAGGGCGGCAACCGTAT
AGCCGCTCAGCACAATTCCAATCACATCTTTCGTGGCTCCAAAATTTTCGCTCAGATAGA
GAGGGAGCAAAGGTGTGAGCAGATAGAAGGCGAAATACAACAGAAAGTTGGTAGTCATCA
CCTTGATGTAGTTTGCATTCCAAAGTTTCTCTTTCATCATTTTTAGAGTTTATCCTCACT
TTTAGAGTTTGTCCTCATTATTAGAGTTTGTCCGCCAGCCAGGCGTCGATGAGTTTTCGG
GCGATGGAAAGTTTCTCAGGGAGAATAGGGAGATTCTCTTTCGTGAACCATTTACCACGA
GAGAGCTCTTCTTTCTGAAGATGAATTTCTCCATCTACATATTCTGCCGAGAAGCCAATC
ATCAGACCGCTCGGATAAGGCCAAGGCTGGGAACCGAAATATTTCAAGTTCTTGATAGTC
AGACCGGTTTCTTCCATTACTTCACGATGAACCGCCTCTTCCAGATTCTCGCCAGTCTCA
ACGAAACCAGCCACGAGACTGTCGAAATTTCCCTTGAAATTGCGAGCGTGTACCAGCAAG
ACCTGATCATCTTTCTTAATCAGAACGATGATGGCTGTGGCAAGCGAAGGCCAGACCTGT
TTGCCGCATTCTGTACATTTCTTACTGATGTCGGTTGCCATTTTCATCGGAGCTCCGCAA
ACGCCGCAGAATTGGGTATTCATGTCCCAATAGTTGAGCTCCTGACACTTTCCTGCTTTC
TGGTAAAGGGCAGGAGAGAGTTTGTAGAAACTAGGGCGCAAACCGCACATTTCGTACTTC
GGATTGCCGGTAACGGGCTCAGGAATGGTGAAGGTCTTCACCTCTGTTCCGTCTTCCATC
GGGGTAATGTTGAGAATGTGAGTCCAAGGCTTTGTTGGGATTGGACTCTCTTCTGAACAA
GGAATCGTATAGGTTCCGTCTTCTTTCTTTTCGAGCAAGAGATCAGTCTTGCAAAATATA
AACCAATACTTCATTCTTTATTTTGAACTTATTTGCTTTTTTACAATACTGCGTTAAATT
AACATTTAATCGTCTATAAATCAATAACTTATATTAAGAAATGCTTATGAAAACTTAACT
ATAAAAAGTTGGTCAAGTCAATTGTTTTTACTTTGATCTTTATAATATGCTTTTCCAGAA
GCGTTTCGAGGAGCTATTGCTTCTTACCGAACAGCAATTCGAAATCGCGCTGGGCAGCAG
GTTTGGTCCATGCTTCCGGCACAAACTTCCAGTTGTTGTTTGGTTTTGCATCAACCGTTC
CCATCTTTTCAATTTCTTCCATCAGATAGTAACGCTGGTCGCGCTTGCTGCGATAGATAA
TTCGGCTTTCAAGACTGTCTTTCGGGATTCCGGCACCCTTGGTAAGGAGTTCACCGCCAC
CATTTCCACGATAGCTGTTAACGGCTACCTTGTACCATTTCTTCTCATCGAAAGGTTCGC
CGTTGCTCATGCGCAGAATTTTCACCTTCTCGCCATCTGGCTTGGTTACGTCAACTTCGT
AATCGATTCCCGCAGCACTATCAAAGTTGAACGAGAGATTCTTGAAGCCGAGGCGTTGCT
GGTCGCCAACGGTCTTCTCATCGAGCAGCAGGAGATGGTCGTCCGGGCTCTTCATGGTGT
TCACCCAGAGGTCGTAACTCATTTCCAGATGCTTTCTGATTTCTTCGCCCGTCATGCGCA
TTACGTAGAGCTGGTTCTCATATTTATAGAGATTGAACATGTCGCTCACGTAGATTGGGC
CGGCTTTCAGAACCGCGTTGAACTGAAGGGGAGCGTTGAACGAAATGTCGGCTTTTGTTA
TCTGCAACTGGAGGTTGAGGATGAAATCGTTGAAAGCAGAACTGCCGAAGAACTGGTCGC
GGCTGTAGATGGTAGTCTTGAAGTTGCCAATCTGCTTGCCCACATATTTCTTTACTTCCG
CAATCTGAGGTTCGAAAGTCTTCATGAAATCCTCGTCGATAGGACAATCTGTCACATCCA
CAATCTTGCCTGTCACCTTTTTGTCAGTTACCACCAGCTGCTTCTTTCCGTTCACCTTTT
TCTTGTTGAGGGTGAGAGTTATTTCAGCATCAGCCACGCTAATGGCGTTGTTGGCAGGAT
CCAGGCAAACCACCTGCTTTCCATCAGTATTGGTTACGGTTTCGTTGTCGCGCGTATGGT
CGTGGCCGAAGAGAACGAGGTCGAAGCCCGGCACTTCTTTTGCCACCTTGATAGAGGCGT
CTTCATCATATTCGGCAGTCTGGATGCCTCCGTCTTTTCCGCTGTGGAAGAGGCCGATGA
TGACATCCGGTTTCTCATTCTCCTGAAGATATTTCACCCATTTGCGGGCGTTTGTTACCA
TATTTTCAAATTTCAGTCCGCTCCAGAGATTCTCCGTGAGCCAGTTTGGAATGGCAGGAG
TAATCATTCCCAAGACTGCCACCTTCACGCCCTCGCGGTTCAGGATGAGATAAGGCTTAA
CGTATGGCTGGCCTGTAGAAGTGCTGATGATGTTGGAACCAAGAACTGGGCAATTGAGTT
CTTTTATCCATTTGTCGTAAACTGGATGACCCGTTTCAACATCATGATTGCCAAACACTT
GCGCATCATACTTCATGTAGTTGACCACATCGGCAGCCACGTTTCTAGCCTCTGTGTTTA
CATAATTATAATAATAGCAGGTAGGCTGTCCCTGCAGAATATCGCCATTCTCCAAGAGGA
TGAGGTTATCCTTGTAGTCTTTTCGCAAATTATTGACGTAGGAAGAAACGCGCGCCAAGG
TTCCTGCTTTTGGCTTACGGTTGATGAAATCGTAAGGGAAGAAAGAGCCGTGCACATCGC
TTGTCTCTATCACTCTCAGTTTTACGGTACGTTGTTGTGCCATCGCTTGTGAATTGAAAG
TTAGCGCCAGAAGAAGCGCAGCAAATAATTGTTTCATATAAATTAaTGTATTACTTTTGA
GTAATGAAAGCCCATCAGTTGAGCTCTGTTTCTTATTTtCTCTGCAAAaGTacaaaaatt
ttaaaaCTAAAAAaTAGGAGGTTTTATAATATGGCATTTGTTGATTATTACAAGATTCTC
GGCGTAGACAAGAACATTCCGCAGAAGGATGTGAGAGCTGCGTATCGTAAACGTGCAAAA
CAGTTTCACCCAGATTTGCACCCTAACGACCCGAAGGCGAAGGCTAAGTTCCAGGCGCTG
AACGAGGCGTATGAGGTGATTTCTGACCCAGATAAGCGTGCTAAATACGACCAGTATGGC
GAACAATGGAAGAATGCTGATGCATTCGGCGGTTTCGGCGGAGCTGGTGGTGCAGGCGGT
TCCGGAAGCTATGGTGGAGCAGGTGGAAATCCATTCGAGGGTTTCGACTTCAGCCAGTTT
GGCGGAGGCGGAGGTTTCTCCAGCTTCTTCGAAAATCTCTTCGGAGGGCGTGGCAGAAGC
CAGCAGTCGGCTGGAGGATTCGGTTCCGGCAATTTCGGCGGTTTTAATGGTTCTGCCGGT
TATGGTAGCGGCTTTAATGGGGCTGGCTACGGAGCTGGTGCTGATTTCGGTACTGGTGGT
TGTGGCGGCGGTTGCGGCCAGAATGGTCGTGCCAATAACGGCGAAATGAACATGAATGTG
AATATCGACCTTTATACGGCTCTGCTGGGCGGCGAAGGAATCATTAAATTGAGTAATGGT
TCTAAAATCAAACTGAAGATTAAGCCGGAAACGCAGAATGGCACGAAGGTTCGTGTTCGC
GGAAAAGGATATGACCGGGGGGACGGAACCTTTGGCGACCTGATGATTACTTACAACGTG
AAGTTGCCAACCGGGTTGAATGATAAGCAGAAAGATTTGCTCCGTCAGATGAAGGATGCA
AAGTAATTTCTAAAAGAAGGGAACGGGTTCTTGGACATGAGAACCTTCCCGAAACATGAA
GGTAAAAAGAAACGCCCTGCAAGAAGGGAACATTCAGAAATGAAGTTCCTGATCTTGCAG
GGCGTTTTTTATTCTATTCTGCGGCATTAATCTTCGACATGTTGAACGCAGAAACCTTGC
CGTCTGGCGAAACGGTTGCGTTGATTTTGAAATGGTTGGTTTTCTTAGTACCGTCGGTAA
GCTGAACTTCCTCACGTGCTGAGAACTGAACCTGATATTCATAATCTTCGTCACCCACCT
CGCGCTTCTTGATCTTATAATCGTTGGTGAGGAACCAGTTCAGGTTGGTCACATCTTCCT
TATAAAGCTTATTCATAAAGGTAACAACATCTGCCTTGGTAGCAGAATTCTTACCCAGAA
GCGAAGAGAGAATGTCTTCGCATGAAGCCTGCAAACCATCAGCATCGCGGGTATTGATGC
TTTGGAAGAAATGGCGGAACAGACTGCTTACCATATCTTTCTCTTCTGGCTGCAAATCTC
TGCTCTTGGCTTTCTTCATCGCATTCTCAGCCTCTTCGATATGCGAACCGTCAGCATGAG
CGGCGAGATAAGCCTGGTAAGCTTCTACATTATCAGCATTCTTTGCCACATTCCAGTCGA
TGGAATCTATCTTGTTCAAAACCTCCTGCTTGTGTGGACTGTTTGGGTATTTGTCGAGAT
AAGCCTGCAGGGCCTCTTTCGAACCGCTTACTACGGCGTTGGTCCAGTCCTGATCGGTCT
GTTTCAGAAGTTCGAGGTGAGCCATGATGGAATCACGATGCGCCTCGTCAGCATCTTTGT
AAGTATCTAGGTAACTCTGCAGAACCATCGGGTCGCTACTCTGCATCGCATATTCGTAAG
CTTCCAGCTCCTTATTCTTATTGGCATTATCATATAAATATAAGAAAATGCCACAAACGA
GGAAGGCGAAAATCAGAGAGATGATGATGACGCCACGAGCGCTCTTTTTCTCTGCCTGCG
TTCCTTCTCCGTTTCCGCCGTTCTGAGAATGGGTTTGCTGTGGGCGAACCGGTGGAACAG
GTGGAGTAGGAGGAGTTGTGGTTCTGACAGATGTCTGAGGACGAGCCTGCTGTCTGAGAG
CCTCCTGACGGCGGATTTCTTCTTGTCTGATTGCATTCTGTCTGGCTGCGTTTTCAGCAT
CTTGCTGCTGAGTCATAGAAGCCTGGCTGGCAGGAGTCTGCTGGCTCATTCCTGTCGGAG
GCGTCATTCTTGTGAGCGAAGGATTCAGCTCATGGCAGTTTGGACACATTTCCAGGTTGC
TGAAATAAACCTCGCCACAATTTGGGCATTTGGTAATTTTGCCTGCTATTTCTACTCCGC
AACTAGGGCAGGTAGGTGCTTTATCGCTAATTTGGCGTCCGCATTCCGGACATTTTATAA
TTGCCATAATTCTATTTTGTGTTTATTAATTTACTTATATAATTCATGCTTCTCTACTTC
CAGACCTTATCCACTCTTTACCTTGAAGCTAATCATAAAGTTCCAAGTTCAGGGTTCCAT
GTACTATCGATGTCTGAATCTGATTTCTCTGAGCTTGTGGCGCCCCATGAAACGGCTTTT
GTCAACATAGCCGTTTATTCCGTTGAGTTTGCCCTTACCCGTATATTGCCACATTTCGAA
ATCTCTACCATCGCGCAATACAGGGATGCGCTTCGTATACTGGGCAATCATCAGCTTGTA
GCTGTCTAGCTTGCCTAGAAGATAGTTGTCATAGAAATTGGCTCCCGTATAGATGAGGGG
TTTCTGCTTATATGCTTTCTCTACGAGATGCAGAAACTTAAAGAGCGAATCGCAGAATTC
TTCTGTATTCATGCCGCTTTTCGTCTCCACATCAATCATAGGTAAGAGGTCCTGATCTCC
CGGACGGCATTGGGCCTTGAAATTTTCCAACTGCGTCTGCTGTGGGATGCGGGGTCTGTA
GAAATGATAAGAACCTACTTTCATTCCGTAGCGATGAGCCAGGTCGATATTCTTCTTGTA
TTTGCTGTCGATGTTGGTTCCGCCCTCGGTAGCTTTCAGATAAACGTAAGCCATCTTAGA
GTTGTCGCCCACGGTTTCCCAGAACACGTTGCCCTGATAATGACTCAAGTCGATGCCGTG
AACGTGCCGACAAGTGTCTTCGCATTGCACCTGGGCATGGGCTCCCAAGGCAATAATGGA
TGCTATAATAGAGATAAATAACTTTTTCATAGATGCAAAGATACGAAAATCAGATGAAAA
TCGTACTACTAAGAGATTAATTTTATAGATATTTTACTCTTCGTCCTGATGAATCCCAGG
TTAACCCCTTCAATCCTTACTGAAATTTACTCTTCAATCTCAGATAATGAACGGAAGAAA
TTGTTCATGAAATTGCTCATGGTTTCTATCGGAGCGTATTGCAGATAGCGCATGCTGCGG
CGCAGATTCTTGCGCATGGTTCCCCCCGTGGTGCGTACAAAGCCGCTGCTGGTCTGCTCA
AACTGAATGGCCTGCTGATCCATGATATTATAGTAGAGCGAACGGAGCGTCAACTTGTAG
GCGCCTCTTTCTATGTGATGAACGAATGGGATTTCGTCCTGTTCAAAATCGAAGAAGGTG
ATGAGCACGCTTCCTTCCAGCTGGGCGATGCGCTGGATGCGGAGCTTGGCAAGCCACTTC
TCCAGTTTCACGAAATCTACCTTGTCGCCTCGGGTTCTCAGGTAGTCTCCCAACTGGATG
ATTCCTCTGAGATTGATTCCGTTAGCCAGCATTCCATTTACGTTTGCCACGATGATGCGC
AGCAGATAAATAGTCTCGATAGAGGTATCGATGGCGTGGCGTTCATCTTCCTGAATCTTA
CTGAGCCGTCGGTTCAGAAAACCGTTGTTCATCTTCACCTTTCCGGCAGGAACATCATTC
ACGTTCTTGAGCATCTGAGCTATCTTTTTCTTCTTAAAGGTAGTCATCGGTTCCATTTCT
TCCTTGATGCCGAAGTTGTCGGCACGGAGCTTAGTAAAAAGGTTGCGCTGAAGAAAATTC
ATATGCCTTGTTCTTATTAATAGTCAATAATAAAGTTTTGTTCTTCCTGTCAAGAAATCT
CTAACGCAGAAGGAGACCCTCCTCTGATTTTTAGAAGTCTTCCTAACTGTATCTCTTAGG
ATAGCGCAAGAGGATGGCCAGCAGGGCTGCCACACCTATCGCCAGCGGATAGTAGAGATA
AGGAAGAATGTCCATCGGACTGAGATTGGCCAGGCCGGCTGCCAGGAGCATCTGTACGCC
ATAAGGAATCAATCCCTGAACCATGCATGAGAAGGTGTCGAGAATGCTGGCTGCCTTGCG
GTTGTCTACGCCAAACCGGTCGCCTATCTTTTTCGAAATATTTCCTACTGTCAGAATCGC
TACCGTATTATTTGCCGTACAGATGTTTACCATCGAAACGAGGGCGGCGATAGAAAGTTC
GGCTCCACGCTTGCTGTTTACGTGGGCTGTAATCTTGTTGATGATGAAATCGATTCCGCC
GTTTTCGCGGATGATTTCGAGCATACCACCTGCCATCATGGCGATGATAATGAGTTCGCC
CATGCCGATAATGCCGTTGCCCATGGCTGAGAACCAGCCAAAGAGGTCGTAGCTTCCGGA
GGCACCCAGAAGATGACTGCCTATGCCGATGGCGCCACAGAGTAGGGTGCCCAGAGTGAG
AACAGCCATTACATTCATGCCGGCAATAGCGGTAACGAGGACGGTGAGGTAAGGCAATAC
TTTCATGTATTCTACCTCGTTGATGTGGGTTGGGGTCTGAAGACCGACTCCCATGACAGA
ATAGGCGATGAGCACGAGTACGGCGGCCGGAACCACAATCATGGAGTTGACCTTGAACTT
ATCGCTCATCTTGCAGTTCTGCGTCTGCGTAGCAACAACCGTCGTATCGGAGATGAACGA
GAGGTTGTCGCCGAAATAAGCGCCACCTACGATGATGGCGGTCATCATGCCTACGTTAGC
ATCCATCGAGTGGGCCAGTCCGGCGGCTATCGGAACCAGAGCCACTACGGTTCCCACACT
TGTTCCGATAGATACGGAGATAAAGCAGGCAGCCAGGAAGAGTCCTGGCAGAATCATGCT
GGCTGGCAGGATGCTGAGCGCCAGGTTGACGGTTGCATCAACGGCTCCCATCGCCTTGGC
TGATGCGGCAAACGAGCCAGCCAGCACGTAAATCCAGAGCATGAGCATCAGGTTGTTGGC
GCCGGCACCCTTGCTGTATGTGTCCACTCGTTTCCTGACAGGCATTCCGCCGGAAATAGC
CACGGCATAAATGCTCGAAATCATGAACGCTACTGTGAGCGAGAGGCTGGTGTCCTGATG
ACTGCTGTCTACCGAATATACGGTAAAAGCCACGATGAGGACAATCAGCAAAAATAATGG
CGACAACGCCAGCAAACCTTTTTTATTACTCATACTTCTTTTTtCTTCTTAATTAAAGAG
TTACTCCATTCTTGAAGATGGAGATTTCACGATAGCCATTATACTCGTTGCGAGCCTCCT
CGCCACTTGCTACGGCTATAATCTTATCAATAAACTTGCTTACCAAGTCTTTCATTTCTA
CACCTTCTACCAGAGCGCCGGCGTTGAAGTCAATCCAGTTTGGCTTGTTCTTTGCCAGAT
TGCTGTTGGTAGAAATCTTCATCGTTGGCACAAAAGTTCCGAATGGGGTTCCGCGACCTG
TGGTGAAGAGAACGAGCTGGCAACCTGCTGAAGCCAGAGCTGTGGCTGCTACAAGGTCGT
TACCCGGAGCTGAAAGCAGGTTCAAACCGGTTGTCTCCAGACGGTCGCCATATTGGAGCA
CGCCGCTTACCGGAGCACGGCCGCACTTCTGGGTGCAACCCAAAGCCTTATCTTCGAGGG
TTGAGATACCACCTGCCTTGTTACCTGGAGAAGGGTTCTCGCCAACTGGTTCACCATGGC
TCAGGAAGTACTCCTTGAAGTCGTTAATCAGGTGAACGGTCTTGTCGAAGAGTTCCTTAT
TTTCGCAACGGTTCATCAGAATGGTTTCTGCGCCAAACATTTCCGGTACCTCTGTCAGGA
TGCTTGTTCCGCCCTGAGCTACGAGCCAGTCGCTAAATTCACCTACCAATGGGTTGGCTG
TAATTCCGCTGAAGCCGTCAGAACCGCCACACTTCAAACCTACGCGCAGTTTGCTTACCG
GAACTTCCTCGCGCTTGTCTTCCTTAGCCAGGGCATAGAGGTTGCGCAGAATCTTCATGC
CTTCCTCTAGCTCATCGCCTTCAACCTTCTGTGTTACAAGAAGTTTGATGCGGTCGTGAT
CATAGTCTCCGAGCATCTTCATGAAATCATCTGGCTGGTTGTTCTCGCAGCCGAGCGAGA
GAACGAGCACGGCACCTGCGTTTGGATGCAGACAGATATCGCGAAGCACCTTGCGGGTAT
TCTCATGGTCGCCCGAGAGTTGTGAGCAACCGAAGTTGTGATGCCATGCGTGGATGGCGT
CGATGCCTTCGCTGCCTGTTTCTTTCTTGAGGAGTTCTACCAGCTTCTCAGCCACGCCGT
TAACGCAGCCCACGGTAGGAACTACCCATATTTCGTTTCTTACGCCTACTTCGCCATTCT
TGCGAACGTAGCCCTTGAAGGTGCGGTTTTCCTTAGCGATGTTCAGCTGCTCGTTAACCG
GGTTGTAGGTATATTCGAGCGTACCGGCAAGATTAGTCTTGAGGTTGTTCTCGTTTACCC
ATTCGCCCGCCTTGAGACCGGTCTTTGCATGACCGATAGGGTAGCCATACTTCAGAATAT
CTGTACCCTCGGCAGCATCGTTGATGAGCACCTTGTGTCCTGCAGGAGTATCCTGCAATA
ATGTGATGGCCTTGCCATCTACTTCAATCGTTTCACCCTTCTTCATAGGGCGCAAGCAAA
CCACTACCGAGTCGGCAGGGTTAATCTTGATAAAACTTGATTGTTCCATACGTAGTCTGT
TTTTTATTtATTGTTTATAATTTATAATGTTCCTGTAAGAATATTCTTCCATGCGGAAAC
CCTGTTCTGCCCGATAGCCTTAGAGCTGGGTTCTGCGATAGAAATCTACATTTTCCTTCA
TCAGCAGCTCGATAGGCATATAGTTTACCGGTGTAACTTTCTTCTTCAGCACGATGGCCT
GGAAGAGCGTGTCTACGCAGGAGTAACCCTGCATGTAGGCGTGCTGGGCGATGAGGAAGG
AAATGCTTCCTTCGCGCAGACAGCGGGCGTTTTTCTCCACCATATCATAGCCCATGATCT
GAACGTCGCGGCGGTTGGTCTTCAGCAGGAAGTCGCCCACGATGTGCGCCTTCGAAGTCA
TGGTGATGCAATGGTGGATGTTCGGATGCACGGCAAAGAACTTCTCCAGCATTTTGACGA
ATTCAGCACGTGTGCCGCTCAACGGCAGGTCGAGCAAGGTAATCTTCACGTTAGGGAAGT
GGTCGTGCATGTAATGGCGGAATCCTACCTCTCGGTTGTCCTGCTGCTTGCTGACCACTC
TTCCGTCTTTGGTCTGCCTCATGAGCAGGATTTCATCTTCCTTTGCTGCAAGCATCATCA
GCATCTTGGCTGCGAAGAAACCGGAACAGAACGAATCCTGACCGAAGAAAGAGAGCGGAC
GGAGATCGGGCATGTAGGAGTCGAGCAGGATGAACGGGATGCTTTTGTGATGCAACGCCT
CGGTAAACTCGCGGGTCACGTCGAGCGATGAAGGCACCACGATGACTCCTTCCGGACTGG
CCTCAAGAATCTTGTTGCCTTCTTCGCGGAACGATTCCTCGTTGGAACGCTCATAGAAAC
GAATCTCTACATCGATATGGAAGTCACGTCGGGTATCTTCACATTTTTTTGCGCCTTCCT
CTATTTCCTCCCAGTAAGCCTCCGATTCATGTTTCGGAATCAGCAGGTAGAAGGTATAGG
ATTTGTTGTAAGCCAGAGCGCTGGCGTACACATTAGGCTGATAATTCATTTCCTTGAGGG
CTTTCTCGACCTTGTCGCGTGCAGGTTTCGACACGTTTGGACGGTCGTGCAGAACTCGGT
CTACGGTTCCAACGGATACGCCAGCTCTCTCGGCAATATCCTTGATTCTGATTTTTTCGG
CCATTGTTTTTTAGCATTACGGGTCTGGTTGCTTCGCGTGTACTTATTATATAAGGAGCC
TCTCCTGGGGGCTACGATAGATAAAACGTCGCAGGTACTTCCTAGCTGTGCACAGACCAC
AATTAGTATTAAGCAATTCTGTTGTGTGCGACCACAAGTGCGAATTTTGCCGCAAATATA
CAACAATTTTTTGAATTGTGCGAAGACACAGCAACTTTTTTGCACGGAaAAAaaaTGCGA
TTTtATTtCGTTATtCGAGAAATTATGGTTATTTTTGCCCTCGAAATTGAACGACAACTG
ATAATTGCACTTCATTTCTCTACTGAAAAGTGGAATTTAATTTGTTACTCATAACAAACA
AAaTAAAAaCAAAAAaTTAAAACTATCAAACATGGCAAAAATTGTAACATTAGGTGAGAT
CATGCTTCGTTTATCACCAGAAGGCAATGATCGTTTCATTCAGAGTGAATCACTTCGCAT
CATCCCTGGTGGTGGTGAGGCTAACGTAGCTGTAAGCTTGGCTAACTATGGTCATGATGC
TTACTTCGTATCTAAGCTCCCTAAGCACGAGATCGGTCAGATTGCTGTCAACGGTCTCCG
TCGTTACGGCGTTAACACAGAGTTCATCGCTCGTGGTGGCGACCGCGTAGGTCTCTACTA
TGCCGAGACTGGTGCTTCTATGCGCCCATCCAAGGTAATCTACGACCGTGCACACAGCGC
AATTGCTGAGGCTGACCCATCTGATTTCGATTTCGACAAGATTATGGAGGGTGCCCAGTG
GTTCCATTGGAGCGGTATTACTCCAGCTATTAGCGACAAGGCTGCTGAACTTACCAAGTT
GGCTTGTGAGGCTGCTAAGCGTCACGGCGTAACAGTTTCTGTTGACCTCAACTTCCGCAA
GAAGCTCTGGACTTCTGAGAAGGCTATCTCTGTTATGCGTCCTCTGATGAAGTATGTTGA
TGTTTGCATCGGTAATGAGGAAGATGCTCAGCTCTGCCTGGGCTTCAAGCCAGATGCTGA
CGTAGAGGGCGGTAAGACTGATGCTGAGGGTTATTACGGAATCTTCAAGGGCATGATGAA
GGAGTTCGGATTCAAGTATGTTGTTTCTACTCTCCGCGAATCTCTCTCTGCTACACACAA
CGGCTGGAAGGCTCTTATCTATGATGGTAAGGAGTTCTATCAGAGCAAGCACTATGACAT
CAACCCTATCATCGACCGCGTTGGTGGTGGCGACTCTTTCTCTGGTGGTCTGATCCACGG
TCTTCTTACTAAGGAGACTCAGGGCGAGGCTCTTGAGTTTGCGGTAGCTGCTTCTGCTTT
GAAGCATACTATCCCTGGCGACTTCAACCTGGTATCTGCTGACGAGGTAGAGAGCCTGGC
TGGCGGTAACGCTAATGGTCGAGTTCAGAGATAATTATAGTTTAAAGTTTATAGTTGATA
GTTTATAGGCAGTCTTGCTTACGGCGAAGCTCCTATTAACTATAAACTATTAATTATTAA
TTAAAATAAGTAATGGCAAAGTTTAGCAAAATGCAGGTTATGGCAGCCATGAAAGAGACT
GGTATGGTACCTGTTTTCTTCAATAAGGATGTTGAAATCTGCAAGAACGTCATCAAGGCT
TGTTACGAGGGTGGCGTACGTGTTTTCGAGTTTACTAACCGTGGTGACTTCGCTCACGAG
ATTTTCGGAGAGTTGGTAAAGTGGGCCGACAAGGCTTGTCCTGAGATGATTCTGGGTGCA
GGTACAGTTGTTGATGCCGGTACAGCTTCTCTGTATCTCCAGCTCGGCGCTAACTTCATC
GTAGGTCCTAACTTCAACCCAGAGATTGCTCCAGTCTGCAACCGTCGTCTGGTTCCTTAT
TCACCAGGTTGCGGTTCTGTAACTGAAATCAATAATGCTCAGGCTGCCGGTTGCGACGTA
ACCAAGGTATTCCCAGCAGGTAACGTAGGTGGTCCTTCATTCGTTAAGAACGTAATGGCA
CCTTTGCGTTGGAGCAACATCATGGTAACAGGTGCCGTAGAGCCAACAGAGGAGAATCTT
ACTCCTTGGATCAAGGCTGGCGTTCTCTGCGTAGGTATGGGCTCTAAGCTCTTCCCTAAG
GAGACAGTTGCTGCTGGCGACTGGGCTGCCATCACAGCCAAGTGTCAGGAGGCTCTCGGT
TACATCGCGAAGGCTCGCGCTTAATTTAGACTATTTTTCATTCGAGATGCAAATTTCAGC
ATCCTTCTTTTCCATGTCGCCATCATCAATTCTGGTGGTGGCGGCTCTTTTTCTTTCAGC
TTGTTCTCCTGCGAATAAGGCAAGGGTAGACGAGCTGAACGAGCAATCCTATGCTTATCA
TTATCGCAATCTCGATTCTACTAAAGTGCTGGCTGAGAGGGCTTTGAAACTTTCAGAAGA
TTATCCCTCAGGCCGTGCCGAAGCCTATAACAACCTTGCCTTCGTATGTATAGCCAAGAT
GGATTACAAGGGTGCCAAGGGATGGCTGAAGAAGATTGAAGAGGAGAGCGATAATCAGAT
AGAACTCGCTATTGCCGATGTTCAGAACATGCGACTCTGCCAGAGAGAATCGCACAACAA
AGATTTTTATGCTTATCGCGAAAAGGCGATGAGGCGTTTGCGCAGAATTCGCGAAGAGGT
GAATTCCATGCCCCCGAGGGAAAGCAAACGCGTGATTTATGCAAAATCTGAATTCTATAT
TGTGGCCGCCACCTATTTTTATTATGTGGGCTTAGACGAGCCGATGCTTCAGGAGCTTAA
CCGTTTGGACCCAGATGAACTGGAACAGGATTCGGCACAATATCTCAACTATCTTTATAA
TATAGGTTCGGGCGGAGCTATCGTCAAGGGAACCGAAAACGAAATCAATCAGGCGGAATT
CGACCGGCTGATCAGCTGCTACATGCTGGCTAGCGACCCAGCCCATCCTTATCCTTACTG
GCAGGCTAACGCCCTGCAGTCTATAAGCGAGCACCTCAGAAAAGGAGAGGTGAGCGATTT
CCTCATACGCAACAACCTGCCTGCCTTCCAGTATCTCAACATCGAGCAGATGCCAAACAA
TCTGCTGGCAGGCAACTTTGCCCAGCGTGCCCTCAACCTCTTTTCGAGCTACGGAGATGT
TTATCAGACTGCCGGAGCCAACCGTACGCTGGCTGAATGTTTCTGGGATATCCATGATTA
TTCTTCTGCGCTCGACTGCCTGAATCATGCCCTGAACGACAACAAGGCCATCGAGCAGGC
ACCCGACCTCGTAGCGTCGATACGTGAAAGACTCTGTCTGGTTTATTCGGCTATAGATGA
TAAGCAGCAGAGCGATTACAACCGCAATATCTATCTGGATTTGCAGGACCGTTCGCGACA
GGACCGCCAGCTGGAGGCACGTGCCGCGGCACTCGACGAGAACGCCCAGCAGCTCAACCT
GATGATTGCTGCCGTGGTGGCGATGATTGTGCTCGTGGTGGTGCTACTCTACGTTTTCGA
CCACATGAAGCGCAAGAAGATGAAGAACCAGTCGATGGATAAACTGCTTGCACCTTTGCG
TGAGTGGAGCGAGAATAACACTAAGAAAATCAACGAATTAAAAGATAAGCAGGAGGAGGT
TCAGGATGACCTGAACGTAACCCGACTGCATATCGAAGAAAACAAGAAACGCAATCTGGA
ACAAAGGGCTAAGATTTCGCTCGTAAACAGTATTACGCCTTTCATCGACCGCATGATTCA
CGAGGTAAACCGACTCTCCGAAGGGGGCGAAAGCGATGAGGTGCGGCAAGAACGCTACCA
GTATATCGCCGAACTCACGGATAAGATAAACCAATATAACAACGTGCTTACAGAGTGGAT
TCAGATGCGCCAGGGCTCACTCAGCCTGCGTATCGAAAGTTTCCCGCTCCAGCAGCTTTT
CGATATTGTAAGCAAGGGCAAGATGAGCTTCCAGATGCAGGGCGTGAAACTCGATGTAGA
ACCTACAGATGCCGTGGTCAAGGCCGACCGCATCCTTACGCTCTTCATGATCAATACCAT
AGCCGATAATGCCCGCAAGTTTACACCCGAAGGCGGAAAGGTAACCATTAGCGCCAAGGT
TTCTGACTTTGTGGAAATCAGCATCTCAGATACCGGAAAGGGTATGGACGAGGAGCAGCT
GGCGCATGTCTTCGACCGGACCTATACAGGCGGTCACGGCTTCGGACTGCTCAACTGCAA
GGGCATCATAGAGAAATATAAGAAGGTGAGTTCGCTCTTTGCCGGCTGCCAAATCAAGGC
AGAAAGCAAGTTGGGCGAGGGGAGCCGCTTCAGTTTCCGTCTGCCTAAAGGTATCGTCCG
CCGAACCCATCAGTTGTTGGGCATCATCATCATGTTCTTCGTGCTGCTGTCGGCTGCGGT
CCAGCCTTGCGAGGCTAAGAAGGCCAACGACATCCGCCAGCGCCACAATCATCACAAGAC
GAACGTAGATGCCAATCTCCAGCGTGCCGACGATTTTGCAGATAGCGCCTACTTCAGCAA
TATCAGCGGCACCTACCAGCGCACCCTGGCCTTTGCCGATTCTTCGCGCCATTATCTCAA
TGCGTTCTATCTGTCGAAATATCCCGACGGCAAGTATCTCATGGTGGCTCATCCGGAGGT
GGGAATGGCGGCAGAACTCTATTGGATGCGCGAAGGGCTTAGAACCAATTATCACGTCAT
TCTCGACCTGAGAAACGAGTGTGCCGTGGCTGCCCTGGCGTTGCACCAATGGTCGCTCTA
CCAGAGTAACAACAAGGTTTATACCCAGCTGTTCCGCGAGATAAGTGCCGATAATACGCT
CGATATTTACGTGCACACGATGCAGCAGAGCGAGAACTCGAAGACCGTGGCCGTGGTGCT
GCTCATCCTGTTGCTGCTGCAGTTGCCGCTGGCTTATTATCTGCTCTATTACCGCCACGT
GCTGAGTTACCGGTTTGCCATGATTGAACAGACCAAGGCTAAGCGGACCGACGAGGCTGA
GCAGGAATCCCTGAAACTGGAGCTGATGACCGATGAGCTGCATAGGGCTGAATATGAGAA
CGATAAACTTCATATCTCCAATTCCGTGCTCGACAACTGTCTGTCTACGCTCAAGCACGA
AACGATGTATTATCCGTCGCGCATCCGCCAGCTTATCGATTCGCAGCCCGATGATGTAGA
TTCGCTCAAGGAACTGGTAGATTATTATAAATCGCTCTATTCTCTGCTCAGCGCCCAGGC
GATGGAGCAGGTAGAAGGCAACATCAAGGCAGATGATTTCCTGAACCGCTATCTTGTTTC
TCTGATGCGTGGCAATTCCAAGGATTACCATACCGGAGTGGCTGAGATTCCGGGTTCTGC
CTACGTGAGATATTGGATTGACCAGCAGGATGTGGCCTATGATGCTGCGCTCCATGCCCA
GCTCTTCACCCCTCTGACGGGCGATTTGCGCTATCTCCTGTGCCGGCAGATTGTGAGGGA
ACTGGGCGAGATTACCAATCTGCGCGGCTGCGGCATCAAGGCTTGCCAGGGCGATAAGGG
TTGCCTCAGGATAGAGGCCGTGCTGCCGGCACGCATCAAATGGAAAAGTTTAAAATCATA
AGAAAATAAAAATATCAGAAAATGGAAAATTTTAAAGTCATCATAGTAGAAGACGTGCCC
CTGGAACTGAAAGGTACAGAGGGTATCTTCAAGAATGATATTCCCGAGGCTGAAATCATC
GGTACTGCCGAGAGCGAAATAGCCTATTGGAAACTCATCAAGCAGCAGTTGCCCGATCTG
GTTCTGCTCGACCTCGGACTGGGCGGTTCCACCACAGTAGGCGTAGAAATCTGCCGCCAG
ACCAAGGAGCAGTATCCTGACGTGAAGGTGCTCATCTTTACAGGAGAAATTCTGAACGAA
AAACTCTGGGTAGATGTGCTCGATGCGGGCTGCGACGGCATCATTCTGAAGAGTGGCGAA
CTCCTTACGCGTGGCGATGTGGCGAGCTGCATGGGAGGTAAGAAACTGGTGTTCAACCAG
CCTATCCTTCAGAAGATAGTAGACCGTTTCAAGCGGAGCGTAAACAGCCAGCTGATGCGT
CAGGAGGCTCTGGTGAATTATGAGATTGATGAGTATGACGAGCGTTTCCTGCGCCATCTT
GCGCTGGGTTATACCAAGGAGCAGATTACCAACCTGCGCGGAATGCCTTTCGGCGTAAAG
AGTCTGGAGAAGCGACAGGCAGAACTGGTTCAGAAACTCTTCCCTGACGGCAATCACGGC
ATGGGCATCAACGCCACCCGCCTGGTGGTAAAAGCCTGCGAGCTCCGCATCCTCGATATC
GACCATCTGCAGGCAGATGAAGAATAACTCGTTTCAATAAGCGCTTTTTAAAGAATGTAT
AAGAAAGTATTGGCCTATCTGGCATTATCGTTGGGAATAGCCGAAATAGTGGTGATTCTG
GTTTCGTGGCTGCTTACAGCTGCGATGCCCGAGTCGTTCGCCCATTCGCTTACCAGCCCC
GAGGGCATCCGCTGGTTTACGGGCCATTTTGTAGACCATCTCACCTCAGTATGGCTCGTA
TGGCTGGTGCTCATCAGCATCACCATCGGGGTGGTAAAGCAGAGTAGGGTGCTCCATTTC
GACCATACCCAGTATCGCCAGCGCACGGCCTTGCGCCTGATGCTCATCGAGTTGTGCATC
TCTGCAGGTATCATGCTGGCGCTCACCCTCTTGCCCCATGCCATTCTGCTGAATGCCGTA
GGAACCCTCTTTCCGGGTCCGTTCACGCATAGTCTCATTCCGTACATCTGTTTCTCGGTC
ATGGTGATGAGCATGAGTTACGGCATCATGAGCGAGAGCATCAAGGGCATCAGTCAGGTT
TATGATGCGATGAATCAAGGCATCCGCCTCCTGTCGCCCTGCTTTCTTTTCTACATTCTC
GTGATGCAGCTCTATACATCCATCCTCTATGTAATGGAGTAAGATAAAAGCCCCTGATGC
TCGTTTCCTTGCATCAGGGGCTCTTTTCTTACTCCAAACCGTCGCCCTCATTACCGCCGG
TGGTTCCGCCGCCTTCGGTATTTCCGCCGCCCGGGGTATTATCCGAACCGCCACCACCTG
GGGTGTTGTCTGGGTCTTCCACATCGCCCTTATCGTCGGAAGTAACGTTTTTCACCACTT
TGCCGTTGCGGTCGTAACAGGTAATCTGGATGGAGGTTTCCTGCAGCTCGCGCTTGATGT
CAACGCTTGGGGTGAAGATAACACGGCGGTTGGTAATCAGACTGGTAGCCACTTCGCCTA
CGGTAGGCACACTCTTGGCTCTTACGCCGAATCGCATGGTTCCCAATCCCGGAACGGCTA
CGGAATGGCCTTCGGTACACCACGCCTTGATAACCTCGCCTGCTGCATCCCAGCAAACCT
GCATCACGCCCACGCTAACGCCGCTTCTGATAGCAGCCTCCTTGATAACCTTGCTCTCTG
AGAGCTTGTTGTAAAGTTCGGTACCGAGAATGAATCTGTACTGACCCTTCATTTCGCCTA
CTTGGATAAGGGTCTCCTTTGCTTTCAAATTAATTGCCATAATCTTTTGAATTTTAAATT
GTTATAAACTATTTACTCTAAACTACCTGATGGTGATGGTTGGCACATAGTAGGTAGAAT
CTACTTTGGTGGAGATGTTGTTCTCCTGATGTTGCCGCTGGTTCTTTCCGATTACGAGTC
CTGCCGTGCAGGAGCTGGATAGGAAGGTGACGATGGCTGAGCAGATCGCCACGATGAGAT
ACCGGATGAATGCCTTCATGTTCTGGTTCATGATTTTTTtCTGCCCCCTGTTAAGTTTCG
CTAGCGAAACGACTCGTTTCGAGGCTTGGAGTCTTGTTTTCATTACTTTTTtATTTTCCC
AATTAGGGAGATATTTTTCTCCAACTGGGCAAGTGATTTTGCGCGCTTTCTGAATCACGA
TGCAAAGATACGAAATCCCGATTTATCAGGTGTGCGATAGCGTGCGATACCATGCGATAG
CGGAACATTTAATCACTAATAACTATCCCGGTTCCCCGAGGTTATCGATAATAGCCTTCA
CCTGCTTAGGCGTGAACGACTTGCAAGTCTTTTCATATCCCATCTGCTGCAATTCATCCC
AGAGCGGCTGGCAACGGCGAATCCAACTCATGAGATGATTCACGGCCGTACGTGGCATAC
TCTCGGGAAAGTACATCAGTCCCAGTTCCTTCTTCGTATACGAACGGTTTATAAAATCTT
CCATAATCTTAATTTTTtAATCATTTGTTTATCGGCTCCTTGCTCCCGGAAGTTGCAGCA
GCCCCTAAAAGATAGTATTCGCTGAAATCCTTGCAGCCCGGTGGCAACTGGTGGTGAACC
AGCTGGGGGAGCATCTCCCTGAGTTGCATGAAGAGGCTTTCGCCCGGCACATCCTGATCA
GGAAACATGTGGAATTCCACCTGATACAGTCTTCCGATATCCGTCAGCAGCTGCTTATCC
TCGGGTTTGAGGAGCGTGGCAGAAGGGATGGCAATCGCCTTATGTCCGGCAGAAAGCATC
GCCCAGCAGTCGCTACATCCCTCCGTAATGAACAGCCTCTCGCCCGGTTTCAGTCTCTTC
ACAACCGGCAGGTTATAGATGCTGCATCTTGCGCCGTAAGGGAACCGGAAGCGGGGAGCA
TCTAGCTCCTTTTCTTCGCCCGGACTTTTTtCTTCAGAAGAAACATTCCCCTCAGAAGAA
CAGCCTCCCGATGAAGATTTTTtCTTCGTGTAATCCAGGTTCCGGTTCTGGATTCCTATA
AGCCGCCCATCGGTATCGAAGTAAGGAATCTGCAGCCAGTTGATGCCCTTCTTATCCGTC
cATGAAGTCAGTCGGCACCAGTTCACCACTCTCCAGTCAATCTTCCTCTCCTCGAAGAGA
AATCTTCTAGCCGCCTGGTTAAGCCAGGGATGTTCGAAGAACCTAGCATACCTGCTTGCA
TCGAAGGAAGATTTCCCCGAATTATCACCCGAAGAAGAATCACCGGATGAAGAGCCCGAA
GAAGCCCCTCTGCCCGAAGAGCCCCCAAAGGAAGAGCTTTTCTCCGAGGAAGAATCCTCC
TCCAGCTGAATCTGATGTTCCCCAGCGAGCCATCGGCAAGCCGCCGGGAAATCCTTCCCT
AGGTATCGCATCGCCAGGTCGATGGTGCCGATAGAACTCCTCATGCAGACATAGCATCTG
CAGCTGTTCTTGTTCTTGTTGAACGTAAGGCTGGCGTGGTGGTCGTCATGGAAGGGGCAG
AGCGCCTTATGGTGCTCCACCTTCATCCCCATCTCTTTCGCGACCTTCTCTATCGGAAGT
TCGCGCAGTTTCTGAATCTCATATTTCTCCATCATATCCCTTTCCCTTTCTTTTTCTTGG
CCGGTATACCCGTCAGATATTCTGCAGTCTTGGTATAGAGTTTTGTCTGGCTGTTATAAG
TAATAAACTGGCGGTTCTTCCATACGTTGAGCTGATGCTTGGTACCTTCCTGATTCTTGC
CCAGACTCAGGCGCAGGGTTTCCAACTGCAGTTCGTTGAAGGAATTCTCCAGCTGGTCGA
GCATGTTTTTCGGACCGCTTCTCTGAGCCTCTTCCTGCCCATCTCCCGTTTTAAACATGT
CGCCGAACACCTTAACCTTCGACCACAAATCGTAGTAGCAGAACCATTCAACGAAGTCGC
CGATGGATTTCGACCAGCTCTGGTCGTTCAGAATCCACAGCACGGCTCCCTTCTTCCATG
CCGAGAAGATGCTGCGGTGGGAGAGTTCCCAGAGCGTATCATCATCAGCAAGGTCGGCCA
GGCGTGCCATTTCCTCTGCCAGCTTATCGGCTATCTTGTTGAGTGGCTTCACCACAAAAC
TGCCCTTGCAGTTGTCCAGCCTCAGCAGGTAGCCATCGAGCTTTTCGAGGAAATCTTTGT
TGTACGTTCCCTGTCGCGGAATCTTTCCGCTTCGCTCGCCACGGGCTTTGTAGGCGAAAG
GTATGCGCCCGAAGAAACCATTGGTCAGGTCTTTCTTGTAAAAGAGTCGGGCCGCCTCGG
GAGTAGAGGTAAAGGTGAGGTTCACACGGAGCAGAGGGTTGCCCGTTACGCCATCAGCCG
TGGCGCGCAAGGCTCCAGCCCTCTGACAGTCGAAGATGTTTCTTACCATCTGGCTCACCT
GCTTATGCCCACCACACATTCTGTCGGCCATCTCCACCTCAGGCAGATTGATGTACTGGG
TTCTTCCGCCCAGCTGTTCGCATGCCATAGCGTTCTGGATGAATGCAGGATTGGTGACAT
CAGAAGGTGGAAACCAGAAACTCACGTCCGGGCGCTCCGGTTTTTCCTTGTTGGCGCCCT
TGGTTTTCATCTGTCGCTGCCAGTCAACCAGTTTCTTGAACTCAGTCTCATCATGCTTTC
TGAAAGGTCTCATGATGGCCTCTACAAGATGACCCAACTGTGCCTTTCCGATACCCGATG
GACCTATCAGATGGCCCATTTGCCCGCACATTTCGTAATATTTGTTGTCGGAATACATGA
ATCTTACGTCTGTGAGATGAGCTGCTAATGCCGGAATTGCCATCGGAATGAGCACTTCCT
GCATGTCTTTAGATGCCTGAGAGATGGCAAATTTTACAAATTCAGTACCCTTGCTGGGTT
TGGGCATCGCCGGAGCGATGTTGCTAAAAATATTATAATCCATTGCTTTTTAGAGAGTTA
AATCAAATTTCATGTTCATTTTTtCTTGCTTGCAGTCTCAGTCTCAGAGTCTCAGTtGTT
TTTTttATGGtCTCGCTTCCTATATATATTATATATAACTAATTAATAATCAATAAGTTA
TAAAGACTTAAGAAGCGGGTTTGGAGTTGGATTGTGACATTTATCCTAACTGAGACTGAG
ATTTGAGACTGCTTTGAAGAGGAAATGAGGGTAGGGATAATCCTGTTACCGGcACCCCCG
AAGTCCCCATTTCCTCTAGAAAGCCTCAACTCCGTTTATCTGTCATCACTCTTGCCGCTA
ATGATGCGCAGCTCGTCGGCGGCTCCCTGGCAGAAGTCCTGGAAGGTGAAGCGTTCTGAG
AACTGCGGGCGGTTGAAGGTAGGGTAGAGCGTACCGTCTTTTTTCCGGTTCACGTTGATG
TACTTTCCTTCATACACGTGCGGATTTCTCTGCACCACCTTCTGCAGTTTCTTCTCCTGG
TCATTCTGCACAAAGGTGAAGTGGTCTTCGCCGTCGTGCGTAATGGCTCCATCCAGATAC
TCGCCAACGTCCATGCGCCCTGGCTCCTTAGTCATCAACTTGAGGTCGATACCCAATTCT
GTGTTTGGGTAGAATCCCTTTCCTGCTTTACCTGAACTTTCGTTCATATTGTCATTTAAT
ACTATATTCATTTTTACTTGAGTATTAAATAAGCCTCTCTGGTACGATGACGTTCGAAGA
GGTTTCCCCGTCATCTTTTCTAGTACCATCATTCCCCATTTTGTGATTTGCAACTCGCCT
GATGGGTAGTCATCCTGTTGTCAGATGACGGGTGCAAAAGTAAGAAGAAAAAGCCTGGCA
CAGATGCTTTTCCAAAGTGCCGTCTCCAAAGTTCTCTGAATTTCTCCGATTTTCTCTGTT
TTTCTCTGATATCCTCTCTACGTATAGTCGCATTTTTGACTTAGGGGTACAAAAAaGCGA
CCGATACCTGAACAAAAATCAAGTATCGGTCGCTATCAGAAGATATAAATCTCTATCAGG
AAAGCCCAGTCGCTATCGTCTTCTAGTCCTTATTATAATATTTACAGAAAGTCTTGTATC
CGAACCCTCCTTTCTCAATCGGCATACCCATTCGTATCAATTCTTCATGGGCATTTTTTG
TGTTTTGTGGCAGCAGCACCTTGCCCTCCTTTTTCAGTATGTTCAGTCTCTTACAGATTT
CCTGTACGTCAAATTGCTTTACCAGTCTCTCCACCTCTTTATGCACTTTCCATCCATCGT
CTTCATCGAGTGCAGGATGCACAAAATGGAAGAGTTCCTTCTGAAAACCTTCTCCTGCAG
CTTCATTGGTTTCACTAGCTTTTtCTGTCACCTCTGCCTCGTAATTCTCCTCCGTCACCT
CTGTTTCTTCAGCAAAAAAATCCTTTGCAATCTTCATCATCTGCTGTGCAGACAGATTGC
CCTGGATAGTCAGTTCTTTGTGCTGGTTGTTGTAAATAACATTGCCTGCATAATAATTAT
TACTCATATTTCTTCCTTTTTTTATATTCTTGTAATATTTTTGTATGTCTATAATTCTGA
TGGCAGCAGAGCAGAATTCCCTTCTTCCTGGTGGTCAAGATGCAGATGCTTACTATGAAC
ATCAAATGTAGAATCTCCTGCATGATAGTGCTCTGCCTGAATCGTAGGCTTCTTTGCCAC
CTCTTTTAAAGCCTTCGTCTGTTCCTTGATGGCATTAATCTGTATACCTTCTCTTGCCTC
TTCAGAAAGGAAACGCTCAGTCATATTGTCAACCCGAAGTTTATACTCTGGGGGTAAATA
TGAAATCTCGTGGTAGATGAATCTCTGCAAAACCTCAACATCTTCTCGTCTGACTAGAGT
TTGGCTGTACTTGATGATTTTATCAATAAGGTAGTCTTCCTTCTGGCTTGTTAGAGATGG
GGTAGGAGCAAAGCTGTTTGTTGGCAGCCCCAAACGCATGCGCAGACGGTCTCTAATCAC
GAAAGCAGTAAGCAATTGGCGATACCTATCCAAAGGAATGCGTGTGTAGTGAGCGCGTAT
GAGCATGGCTATCTTATCATCATGGGAATAAGGAGCCAATGCCGGAATATTGGAAAGTTC
TGTCTCTATATCTTCCAACCATGACATCATTTTCAAATTATCTGGTTTATGACAGTCGGC
ACCTTTTAAGTGCAACCAGTCATGCCATGCCCTTTTTGCTTCATGGGTGGATAGTAGATG
GGGAAGCCAACTTTTGCGGAGCTTCTTCTGGCGACCTTCATTGCATAAACCGCTCAATAA
GTGTTCTAGTTCATTCGCCATATAGCGTATCTTGTCGCCCTTTTTTGCTTCCATTGCTTT
TATGACATTCTCTATTCCCTCCTTCGCTTCGTACCATAGAGCGTATTTTCCCATTGTTAT
TAAAGTCTCTGTGTATTCCTGAAGCTCCTCTTCTTCATCTGAAGTTAACGTCTCATGTCT
CAGAATATCTATCATCATCATCGTAGCATCTTCTACGCATAAAAACTCCTCTATCATAGG
AAATAAAGGCAGGGGCGGCTCCCATTCTTTCCAATGGTCTTTATGCAAGATGGGCACAAT
TGGAGTAGAATCAGTTTCTGCTTCAACAAAAAAaTAGCCCTCTGCAGAAATTATAACCTC
CTTAACCCGAGCGCGGAAATAACCCCGTCCGCTGGTTGTCAATGCAGCCTGAGCCAATGA
TTTATATTCTTCTCTATTACGTACATAGCCTGCCTTCCGACTCGCAACGCGCGCAACAAA
AGCTTCTTCATCAGTTTCGTTAGTAGGTTCGGGTTTTACCGAAACATAGGGGTGCTTTCT
GTCCAGCATGGTCAGAAATTCTATTGTTTTTtGTTGTTCTTGTGCAGTCATATCCTCACC
TTTTACGTGGTTAGAATTTACTGCATATTGTACCCCAACTATTTTTATTAAATCTCCCAT
TGTTTGGTATTTAGATTTTTGGAAAGCTGAATTTAGTTATTACGGCCGTCCGGAGTACAA
AGTTACAAAaTAAATTCCTATTAGCaTTAAAaTGTAACATTTTTAACATTATTCGTAACA
AAAAaTCTAGATTTCGCCCTTTTTTGTGCAGCTTTTAATAAAGAAGTTCCTTTTCTCCTT
CCTATTTTCCACTCTTTCCTTCGCCTCCAATCTTTCCTCTCTCGCCCCCAATCTCTCCTC
TCTCGCCCCCGTTCTCTCCTCTCTCGCCCCcGTTCTCTCCTCTCTCGCCCCCGTTCCAAG
CGATTCCATCGCTTGTCCCCCTTCATCCTCTCTTTTCCACCCAGCCTCCTCTCCAAGCGC
CTCCATTTTCCCTATCTCCATTCCGCAATCCTTTCCGCCATCTCATTCAGTTCCAGGCAT
TGCTCCCTGGTAATAGTCTTCTTCTCCATATGGTAATCCCAGGGGCTAATCTGAAGCAGC
AGCCCCTCAGAACAGGCATAAAAACTCTCCCCGCAAGGCTTATACAACCTCGGGAACCCG
TTCTCCCTCAAGAGCACAATACGGTACCCCCGGTTCATAGCCTCGCGCAAAACCTCCTTC
TCTTTAGTCGAGATAGCAGCACTCACCAGCACGCCACCACGTTCTCCGCAAGCCAGCCAT
TCCTCGCGCAAGCGCCTCAAATCCTCCTCAGAATACCGGCGATGTACAACGACCGCCACC
TTATCAGGAATATCGAGCAAGAAACAGTTGCCCACCATCTGGCATCTGCGACCCGCCACC
TCTTTATTCTGCATCACGGTAAAAAGCCCCGGGTTCATCCTCTTCACCATCAGTCTTCTC
GGGTTATCATCCAAGTATTTCTTCCATCCCTCCAGTTGTCTCTCATGCAGCAGAACCTTG
TCATTATACCCCAATTCAAAGAGCCCCTTCCTTGGTGCCGTATTCATCCCATAAATCCTC
CAGTAAGCCTTGTTGCATCCCATCTTAAACCCCTTTATCACCATTCCCAGCGAACCCATC
TCTTTCTCTCTTTTCGCCGTCATCCCAATCGAGCCCGCTTCATTCTCTCCAGTCTGAGCC
TGGTTAGCCCCTCCAGCCGAAGCCAAGTTAGCCCCTTCTGTTTGAGCCTGGTTAGCCCCT
TTAGTTTGAGCTAAGTTAGCTTCTTTGGTCAAAGCCGAAGCCTGTCCCCCTCTCGCCTCC
GTTCCAAGCGATTCCATCGCTTGTCCCCCTCTCAAGTCCTCCTTCACCCTCACAATCAGG
TGAATATGATCAGGCATGATGCAAACCCTCCAAACCTCCACCTGGGGGTAATATTTATGA
ATCTTCGGAATCTCCTCCTTCGCGATGGCAATCCCCAGTTCAGAAAGCATCACTTTCGGC
GCATCACCATCCCCAGGACGGGCATCCACCCGTCCCCACAGTTTCCCCAGCAGAGGCATG
AGTCCCTCCACCACAAGCGTCAGCATATAAGTACCCCTTCCATGGTAATCATGCCATGGG
CTTCTGCGTTTCATGGAGTGCTGGGTTTCATGCACCCTCAATCCTCTAGCTATAGCTTCA
TCTCTATCCATAATAAAATAAGTAAAAaGTAAATAATTAAAGCTCCCGCTCCCGTTTCTC
CTGCAAGCCCGCCCCTCCAGCAAAGAAGCAAAGAAGGGAGCAGTCcccATCTCACCCCcG
TTCCAAGCGATTCCATCGCTTGTCCCTCATCGCTTTTGTCCCTCATCGCCAATCTTCACC
ATTCATCCCTGCCTTCTCCCTTCACAATCTCCTTCACCCGTTCCTCTATTTTCCTCCAAG
GTTGCCCCAGGTTTACCGTCCTCACAAAGATGCGATGCCCCGTCTCCTTATACCTATAAG
AAAAGTCGAAATCCTCATCCACGGTAGGGTAGACCAAAGCTCCGCAAGCATTCATAGTAT
GCGGCTTGCTCCGGTCTTCCTGGTTCATCACGTAAGAAAGAATCTGCGAGAGATGATGAA
GGAACATCCTAATAAGGAGAAAGAATGCAGACTCAGTTTGGGCTATGGCCTAGGTTCCAC
CCATTATTGGTATTGGGCCCCCAATACAAACATGTTCATGCACTCCCGCGACTGGGATTT
TGAGCCTTATACCGCAAGTCAAGTGGTTAAATGGTACGGGGAAGGCAAATGGAAGATTGA
GCAATAATTTGAGAGTGGGGGTGAACAAAACGTTCATCCCCTTATCAGTTTTGCTTGGGA
AAACAGCATCAGAAGGTAGCTCTCTCTGTAAATAATCCAGCAATACCTCGTTAAGTTTCA
GCATCTGCTTTACTTTTtCCTGACTATATGTTCTTTCAATTCTTGCCATAATCGAAATCA
TTTTATGTTGCAGATAAAACCTTTGATGATTCTGAGTGCCCGACAATCTTGGTTTtACCT
TAGAATTATGCCGCAAAGTTAAGATTATTATTTTGAATAAGCAAAGTTTTTttGAGCATT
TTTCTtGGCGGTTTATCAAAAATGTGCTATTTAGTGCAGGAAAACTGCAGGAACCTGAAT
ATCATGTAAAGGgaGAATTTTGAAaTGAAGaaaatgcctgaaaaTGgAaCcTGTtCACCC
ccTTTtCTGATCATTTCATTCTTTAACTTACTTTCTGCCTGTTCTGAGATTAATTCTCAT
TTCAATCAAAAAGAAATATCTCAGAACAGAATCTTACATCATGCCCGTAAGCCGCTGGAT
GGCGATGACTGCCTGGTTGTATTCATTAATCGCATCAGCATGCTTCATCAGAACAGCTAT
GGTTTCCTCGATAGCATTCACGTATTCTACATACGAAATTTCGCCATTTTCATATTCTAT
CGCACTCAACTTCGAAATTTGCGCAGAATGAGCCTGATTGTTCTGCTCGTAATATTTCAG
ACGGTTGGATGCTGCCTGGAGACGCTTCGTACAAAGACGGAAATCGCGCTCTTTTTCTGT
CTGCTCCTGGCGCATTTCGATTTCAGCCAATTCGCGGTCTTTCTGGGCTGCCTTTACTTT
TGCCTTCGTAGAACCGTAAAATAAAGGGATGCCTACGCCAATCTCGAAACCGAAGAAATT
ACCCTCGGCAAATCTCGAACGGTCTATGTTGTATGGATTCCAACTGGAAATGACACATTG
GGTGCGCAAAGATAAGGATAAACTTGGAGCAAAACCTGATTTGGCTGCCTTGATTTCCTT
ATCGAGAGCGATGAGCTTGTCCTGCTGGTAAATGCCGTCGGCAGACTGCTGATAATTATA
GGAATTGAGATTCTGGGCTGCGATGGCCGAGAGATTCTCTTCTGCCGGTTTTATGGGCTC
CTGCGTGTTGAGCTGCGTCATGAGGTCGATTTGCAGACGCTCAATTTCGCTCTTTACATC
TGCCATTTCCAGACGGTTTTCGTTGCATTTGCGGTCGGCTGAGAGATATTCCAGCTGGCG
GCTCTCTCCAGCCTTGTAACGCATTTCTGCAATCTGGCTGTAACGCTCTAATACTGAGTC
GATTCGCTCCAATATCTGGAGTCTGTGAGTCTGATAAAGCATCAGATAATAGGTGTTGGC
GATTTCAGCCTTCAGTTGCTGGCTAACCACGTTCAGGCGACTCTTTTCTGCCTGGGTTTC
AGCCTTCAGCTGGTTGCGACGTGAGGCGTAGACGATAGGAAAATCGAGGCTCTGGGTAAA
GGTAAAGCCGTTGTCCGATTCGCCACCCGTAGCAGGGTTTTGAGAGAAAGCAACCTCGGT
TTTATCCAGTTCCCAAGCCGTGCCTTGCATCACCTGCGCACGCTCTACCGACTTCTTTCC
TGCCTGCATCTGAAGGTTCTGCCTGGCAGCCAAATCGAAACATTCCTGCAGGGTAACTTT
CCTGCCCGCAATATGAGCATCAAAATGCTGGGCTCCGACTGTGGCTGGCAGCAGGAGCAG
GATGGCGGCAAAGCAAGCCACCACCCTATTCTTTGTTATCTTTATTCTGTTCATTATTTT
CATATCTTGAAATCTTACTTTTtCGTAAACATCTTATAGATGGCTGGCAGAACCAGAAGC
GTAAGGAGCGTGCTGGTAATGAGACCGCCTATTACAACCGTAGCTAAAGGACGCTGGACT
TCTGCTCCGTCGCCATGGGATAATGCCATCGGGAGGAAACCCATAGAAGCTACCAGGGCC
GTCATCAGAACCGGACGGAGACGAATCATACAACTGTCAATAATTCTGTTCTGAATAACA
GCCGCCAAACTTGCGTCATTCTCCTCAGGAACCGCTGCCGCCTGCTTCTGTATCTGGTTC
ATCTGACCTATCAGCACGATGCCGTTGAGAACCGCCACGCCAAAGAGGGCGATGAAACCT
ACGCCCGCCGAAATGCTGAAAGGCATTCCGCGCAACCAGAGCGCCCAGACGCCACCTATC
GCAGCAAGCGGAATGGCGGAGAACACGAAGAGGGATTCGCGCAGATTCTTAACCGTAGCG
TAGAGCAGCAGCAGAATGATGATGAGCGCTACCGGAACCACGATTATCAGGCGCTGGGTG
GCACTCTGAAGATTCTGAAACTCGCCACCATAATTATAATAGTAGCCCTCAGGCAGCTTC
AGCTTCTCATCAAGGATGGACTGAATATCCTTCACGGTACTCTGCACGTCCCTACCCTTC
ACGTTGAAACCTACGTAGATGCGGCGGGCACCATTCTCATGAGAAACCTGAGCAGGAGCC
GGTTCGTAAACCACATCAGCCAACTGAGAAAGCGGAATACTCTCGCCACCAGCCAGCGGA
ATACGGAGCGACTGAAGCGACTGGAAGTTGCGCTCCTTAGGGTCAAGACGCAGAACGATG
TCAAACTTTTTATCGCCTTCGTACACAGCTCCAGCCGTAGCGCCCGCAAAGGTAGTTTCA
AGAATGCGGTTGATTTCGTCAACAGTTACCCCATAAGCCGCAATGCGTTCATGGTTGTAT
TTTACCTGAATCTGAGGCAATCCGGAAACCTCTTCAACGAAGATTCCGCTCACGCCCGGC
ACATTCCTGATCATTCTGGAAACCTTATCAGCTTGCTGGGTAAGCACATCGAGATTGTCG
CCAAAAATCTTAATCGCCACATCCTGCTTGATGCCCGTAAGCAACTCGTTGTTGCGCATC
TGGATAGGCTGCGAAATCTCAGCCTTCAAGCCCGGAATCGTCTTCAGGGTTTCTTCCATC
TTCTCCATCAGTTCGGCGGTAGTTTCTGCCGAAGTCCACTCGGCTTTCGGCTTGAGTGCC
ACCATGATGTCGGCCCTTTCCATAGGCATCGGGTCGGTAGGAATCTCGGCGCTACCTATG
CGGCTCACCACCTGCTTGATTTCAGGATATTCAGCCTTCAGAAGTTTCTCAGCCTTGGAG
CAGCTCTCTACCATCTGCGAGAGCGAAGTGCCCTGCGACATGCTCATTTCTACCGCAAAA
TTGCCCTCTTCCAGACTCGGAATGAATTCGCCACCCAGGAAATGGAAGGCTACTGCGCTC
ATGCAGAAGAGCGAAACGGCGCCGGTAATCACATTCTTATATCGCGCCAAGACCCATTCC
AGAACCGGTCGATACCAGCCCTGAAGTTTCTCTATCATTCTGTCGCTAAAGGTCTTACGC
ACATATCCCTTCTTGCTCAGGAAGAGCGCACTCGCCATCGGAACATAGGTGAGCGAGAGG
ATGAAGGCACCCAGGATGGCGAAGAAAACGGTAAGCGCCATCGGACGGAACATCTTGCCC
TCGATGCCCACAAGCGTCATCAGCGGAATGTAAACTATCATGATGATGATTTCGCCAAAT
GCCGCACTCTTGCGGATGCGCGAAGCGGAATCATGAACCTCCTCATCCATCTCTGCCTGA
GAAAAACGGATGGGAGTATCGGCAGAATTTCTCGCCTTCCGCTCAATACTCTTCACGCCC
AGATGGGCCACAACAGCCTCTACGATAATGACGGCAGAATCGACTATCATACCGAAATCG
ATGGCTCCGAGCGACATCAGATTGCCGTCGATTCCGAAGGTCTTCATCATGCCGAAAGCA
AAGAGCATGCTGAGCGGAATGACGCTCGCCACAACCAGTCCGGCACGCCAGTTGCCCAGG
AAGATAACCAGCACGAAGATAACGATGAGTCCGCCTTCTATCAGGTTTCGGGCGATGGTT
CCCTCCACACGGTCAACCAGGTGGGTTCGGTCGATAAACGGCTCGATAACCACGCCCTCG
GGCAGAGATTTCTGAATCTGCTCTATGCGCAGCTTCACATTCCTGATAACCTCCTGAAAG
TTTTCGCCCTTCAGCATGATGGCTATTCCGGCAACCACTTCGCCCTCGCCATTTCGGGTA
ACGGCTCCGAAACGGGTGGCATGACCCAGCTGAACCTTCGCCACATCACCTATCTTAATA
GGAGTGCCGTTTACGGTCTTCACGGCGATATTTGCCACATCTTCCAGACTCTTCACCACG
CCTATGCCGCGGATGAAATACTGGTTGGAATTTTCCTCTATGTAACTTCCGCCCGTGTTG
GCGTTATTCTTTTCGAGCGCATCAAACACCTCGCTCACAGTCAGATTGCTGGCGTTGAGC
TTATCCGTATTGATGGCCACCTCATATTGCTTCACATAGCCTCCCCAGCCGCTCACTTCC
GTTACGCCCGGGGTTCCCGAGAGCTGTTTTCTCACAATCCAGTCCTGGATGGTTCGCAGC
TGGGTGAGCGAATATTTGTGCTCGTAGCCCTTCTCGGCGCGCACGGTATAATGGTAAATC
TCGCCCAGTCCGGTAGCAATCGGTCCCATCTCGGTTTCCACATTTTTGGGCAAATCTTTC
TCCACCTGGGTCAGCATCTGGCTCACCTGCGAACGTGCCCAGTAGATATCTGCATCATCA
TCAAAAACGAGGGTGATGACCGAGAGTCCGCTTCGCGAGATGCTTCTGCGCTCCTTGAGT
TCGGGGATGTTGGCGAGCGCCATTTCTACCGGAGTAGTTACGTATTGCTCCACCTCCTGT
GCTCCGAGCGAAGGCGCCTGGGTGATAACCTGCACCTGATTGTCGGTAATATCCGGCGTA
GAATCGAAAGGAAGATGGATGAGCGAAACGATGCCCCAGATGACGAGGGCTATCGTGAAA
ACTCCCACCACCAGCTTGTGGCGGATGGAGTAAGTAATCAGTTTCTGAAACATAATCTGT
TTTTCTTTAAAAAGCTCTTTATTGATGAAAAGCTCACCTTATATTAATGCTCATCCGCAT
GTTCGCCCGTGAGCGAAGCCAGATAATATGCATTTTCTGTCACAATCTTCTTGCCCTCCT
GCTTCAGATGTTTGCAGAGTTTTACCTCGGTATAAGCTCCATCCGAAACGCCCGTAATAA
CCTCGTGGCGGGAGAAACTGTACTCGCCCTTCTCTGGCTTGCCGTTCAGAGCGAAGACAA
ACTGCTTGCCGTCGGTACTGACGATGGCCTTGGAAGGAAGGGCGATGCACGACTGGCTGC
CCGTAGCTATCTTGCCGCTTACGTACATTCCGTCGAAGAGTCGGGCTGAGCCGTGAACGC
CGCTGGTTTTAAGAGACTGCGCATCTATTTTTACATGAACAGCAACTGATTTCGAATTAT
CGTTAAAGTATTGGTTTAAACCATAGACATGGCCGATGAGCTTGATGCCCGGCTGATTGG
TAAGCGAGAGATAAACCTTATCGCCCGGCTTTACCTTCTGCAAATCTTTCTCGAAAATGT
TCAAATCGCACTCTATCGCCTGGTTGTTCTGAATCTTCATGAGCGGAGTCTGCATGTCGG
CAAAGCTGCCCAAGCTGGCTGTAATCTGCGAAACCGTACCCGCAATCGGAGCACGCAAAG
GGAAGGCTGTGGTAAACTTGCCCCTGGCTACGGCGGCGGTAGAAATGCCCATCTGGGCAA
GCTGCTTGCCGATGCCGATGAGGTTGGCGTGGGCCACATGATACTCCTTAGCTGCCTGCT
GCGCATTCTTCTTGACGCCAGCTCCGGCCTTGTTCAGCAGTTTCTGTCGCTCCAGGTCGG
TAAGTGCCAGTTCGCACTCCTTGCTGGCAGAAAAATATTCGCGTTGCAGACTGACCACAT
CTGTATTTTCGACCAGCGCCACCACCTGTCCGCGCTTCACATTCTGTCCTTCCTTCACGT
AGATAGCCTTCACCACGCCACCCATGAGCGAAGCCACATCGCCCTTGTTCTGGGCGCGCA
AAACGAGCTGGCCGTTGGCTGCAATCGTAGCATCCATCACGCGGTCAACCGCCTCGCCCA
TCTTCAGATCTACCGCATCAACTTGTTTCTGAGAGAGCGGAATATTATCAAAATCCCCCT
CTTCATGTTCTTGCTCATGTCCGTGTTCGGCATCATGAGCCTCTGCTCCGGCGTGGTTTG
AGAAAAAGGTGAAACCACACCAGGCTAAGATTGCCGCAACGGCAACCACCAATATTCTTT
tCATTTTTtCTTCTTTTAAATTGATATTTCATTAAAaCTTGGGTGCAAAAGTACGCACCT
TTCCCTGCAACCCGGTTGCAAAAACTGCATCCTGGTTGCTCTAACTACAGAAAATCAACA
AAAAGAAGGAGGTCCTCGCCTACTGATGGCCGTTTCGTCAACACAAGGAAGGCTGGCTGC
AAACTGCTGCCAACGTACGCTAATAATCGACGAGGTAGGGATAAACAAATACTCAGAAGA
AAGCACGGAAAGAAGATGGTTGCCATCGAAAAGCTGCTTCTGAATGCTCTTCAAAATCTT
GCCGTTGGTTACAAAATGGTACATCTGATGCACGCGGCAACTATCGTTTTCATTCTCATG
ATGCTCAGTATGCTCATCGTTGAGATTACCATCCTGCTGGCAACGTTCTACAACCATACA
TATACGCCCCATGTGGTGATGATGCATCATCACCGTAGAGAGCAGCACACTCATCGTGGC
CACAAGGAGGCTGAATAAGTATAGTTTCTTCTTTGCCATTTTATTCTGTTTCCAATTTTA
CGATTGCTTTCATTCTGCCCGCAAAaTTACaTTAAaaGTACGAAATAGCCAAATAAAACT
GaGAAAATTAGCATTTTTTCTTAAAAAAaTTAAAACCGAGTACCCTTAAAGCCATCTGAA
TACGTAATATGATtAGTTTTtAGTAACTTtGCAACATAAAaTTAAAAAaTAGAAaTGAAA
AAaGTATTTTTAATCTTTCAATTACTCCTTGTAGTAATGCTGGCTCAGGCGCAGATGATG
AACCCTGTGAAGTTCACCAGCTCGCTGAAAACAGACGGAAGTGCTGTGGCCGAAATCGTG
TTTAGCGGAAAAATCCAACCGGGATGGCACGTCTACTCTACCGGTTTGGGAGGCGACGGA
CCTATTTCAGCTTCGTTCAACGTAAATAAGCTTGAAGGAGCTGAGCTCGTAGGCAAACTT
CAGCCACGTGGCAGAGAGATTGCAAAGTTCGACCCTCTCTTCGAGATGAAACTCCGTTAT
TTTGAAGGTAGCGTTACCTTTGTACAGAAGGTGAAGTTTACCCAACCTAATTATCATATT
GATGCCTATCTGGAGTATGGCGCCTGCAACGACCAGAACTGTCTGCCACCAAGCGAGGCA
GCATTTAAGCAGAGTGGTAAATCGCCAGCCGTTGATACTCCTGCAGCTGGGGCAAAAGAT
GCTCTGAATGCAAAGGATGCGAAGGCGATTGATCCTGCCCTTGCTGCCAAGATGAAGGCC
GATTCGCTTGCCAAGGCTGCCGCCCTGACTCAGACCGATAGCGCTACTCAGCCCGTAGAT
TCTGCAGCCTTGGCATCTGCTATGGAAAATCTGAACGTCAAGGACTTATGGAAACCGGTT
GTTAAAGAACTTCAGGCTTTTGGCGGAGCTAACGACATCGCCAACCATTCGCTCTTCTAC
ATCTTCTTCATCGGTTTTGTGGGCGGTCTGCTTGCGCTCGTCATGCCTTGCATCTGGCCT
ATTATCCCGATGACCGTAAGTTTCTTCCTGAAGCGTGCTAAGAACGATAAGAAGAAAGGT
ATCCGCGATGCGATTACTTATGGTTTGAGCATCGTAGTCATCTATCTGGTTTTGGGTCTT
GCCGTAACAGCCATCGCTGGTCCTAGCACCCTGAATGCGCTCAGCACAAGTGCCGTATTC
AACATCATCCTCTTCCTCCTGCTTGCCGTTTTCGCCTTCTCGTTCTTCGGTTGGTTTGAA
ATCAAATTGCCTGACAGTTGGGGAAATGCGGTAGACAACAAGGCTTCCAGCACCACGGGT
ATGATTTCTATCTTCCTTATGGCTTTTACCCTGGTATTGGTCAGCTTCTCATGTACAGCT
CCTATCATCGGTTTGCTGCTGGTTCAGACCGTTACATCCGGCGACTGGCTCGCTCCTACC
GTGGGAATGTTCGGTTTTGCGCTTGCTCTGGCGCTCCCATTCACCCTCTTCGCCCTCTTC
CCATCATGGTTGAAGTCGGCTCCTAAGTCGGGTTCGTGGATGGAGACTATCAAGATTGTG
CTCGGCTTCATCGAGCTTGCCTTCTCTCTGAAGTTCCTCTCTGTAGCCGATCTGGCTTAC
GGCTGGCACATCATGGACCGCGAGGTATTCCTCTCTCTCTGGATTGTCATTTTCGGTCTG
TTGGGTCTCTATCTCATCGGCAAGCTGAAGTTCCAGGTTGATGCTATCGGGGGCGACATC
AACAAGCCTATGCCTGTAGCCTGCATCATGTTGGGTCTCTGTTCTTTGGCATTCTCGGTT
TACATGATTCCAGGTCTCTGGGGCGCTCCTTGCAAGGCTGTGAGCGCATTTGCTCCACCT
ATTAACACACAGGACTTCAACCTCAACACCAAGACCGTAGAGCCTGCTTACAAGGATTAT
GAGTTGGGAATGGCTGCTGCCAAGGCTTCCGGCAAACCGGTATTGCTTGATTTCACGGGT
TATGGTTGTGTAAACTGCCGCAAGATGGAGGCTTCTGTCTGGACAGATCCATCGGTTGCC
GATAAGCTGGCAAAGGATTATGTTCTCATCTCACTTTATGTAGATGACAAGACTCCTCTT
CCTGAGCCTATGGAGGTAACGTTTAATGGTGAGAAGCGCACCCTGCGAACCGTTGGCGAC
AAGTGGAGTTATCTGCAGGCAAGCAAGTTTGGAGCTAATGCCCAGCCATTCTATGTGGCT
ATTGACAACGACGGCAATCCTCTTGCAGCAGCCTTCAGTTTCAAAGAAGATGTTAGTGCT
TATCTCGACTTCCTGAACAAGGGTCTGGATAATTACAGAAACAAATAATGTTTTTGATTT
AATAGTTCAAATAAGGCCGGTATTGGTTCATTTAAGTAGATTTATGAAGGATAAATTTCA
ATAGATTAGTTTATTCAAGGTAGATTATTTAGGATTGTTACTTCCCCcGACAGGTATGGT
TTCCAAGCCCAGAAGATTTAAAaCAAATCTAGCTTTTTtGtAACATTCGAAGGCGTTTTT
AGACAAGAAATTAATACAAATTAAATATGAAATATTTAGTAGCAACATTCACAATTGAAA
CGACTGCCGACTTGATGCAGGACTGTCAGGATCTGCTTGCCGATGGTGCAGCCGAAGTCG
GATTTGAATCTTTTGAAGAAACAGAAACCGGACTGAAAGCGTATGTGCAGAAAGAACTCT
TCGACAAAGAGCTGCTGGATGACCGTCTTTCTGATTTCCCTATTGGGGATGCGGAAATTA
CCTACGAGGTGAAAGATGCAGAATACAAGGATTGGAACCAGGAATGGGAAGAACAGGGAT
TCGAACCAATTTATGTGGACAACCAGGTGGTGATTTACGATGCGAAACATCCCGAACTCT
ATCCCGATACGAGCAACAGACCCGACATGATAGAAATAGGTATTGAGGCGAAACTGGCGT
TCGGAACAGGAAACCACGAAACCACACGCATGATTATTTCACAGCTGCTCCACATGCCTA
TCAGAACCAAGCGCATCCTGGATTGCGGAACGGGTACGGGAATACTTGCCCTCACCTGCT
CAAAACTCGGAGCGAAAGACGTGGTAGGCTACGATATTGACGAGTGGAGCGTGGAAAATG
CCAAGCATAATGCCGTGCTCAATGGCGTAACTAACATGGAAGTACTCTTTGGCAACAGTC
AGGTAATCAACCACATCAGCGGCGTTTTCGACCTGGTTCTAGCCAACATCAACCGCAACA
TTCTGCTCGACGACATGCGCGCTTTCCGTAGCGTGATGAACATCGGCGGAACCCTGGTTC
TGAGCGGCTTCTACGAAGAAGATATTCCTGTACTCCTGGAGAAAGCAGAAGAACTGGGAA
TGCATGAAATAAATAGACAGATTGACAACAATTGGGCCTGCCTTGTTTTAGGTTCATAAA
GATTCTTTTCTGATTCTAAACATTCAGAACGAAAAATCTGAAATCAGAAATATCAGATTA
AAACATACGAATAAAGGTTGGATTTTCGCATATTGCCAAAAGTCCAACCTTTATTCCATG
AATTTCTTCTCATTATTATTGCTTCCTATGCAGAGCTGCTTGAGCTCATAATAACTGCCG
TTGTAAATATTGAAATCTACGTAGCCTTTAATGCCCGGCAACTTGCCCACATCCGTATGC
TGCCAGAACTTCCATTTGCCCTTATACTGAACCTTGTCAACATAATAGTGGGCTATCCAG
TAAGGATAATCATCGAAGACAGGCGCACTCAGATATTGCTCCTTGAATTTATAATAGGTG
TAGATGATAGGTTTAACATGATACTTATCCTCTACAATATGCAGCCAGGTAAGCACATCA
CGCTGGAAATCCTCCACACTCTTATCTGCCGGCTTATGTTCAATATCCAGTACCGGAGGC
AAATCGCCATCCGTAAGATGAACCTGGTCTAGGAAATAATAGGCCTGCTTTCGGGCTGTC
GACTTATTGCTCCAGAAATGATAAACACCCCGGATGAAACCGAAATCGCGAGCCTGATTA
AAGTTCTCGCGAAAATTCTCATCGAGCCGTGAAGAACCTTCCGTACTCTTGATGATGACG
AAGCGCACAGGACACCCCTTGATCATCGCATTCTTGAGCTGTTCCCAGTCTATCTTGCCC
TGATAATGCGAAATGTCGATTCCATGAATCTCGTAACCTTCAGGATATTCAGCATCGCCA
TAAAGCGCACGCCATCGGAAACCAGTTGGCCCTACAAAGAAATGATAGAACAGAAAGACA
TAGAGCACGATAACCGCCGTTCCGCCTATCCACCACGCCCAACGGGGATAGCGTTGCAAA
AAAGAAGACGAACGCCTTCTACCACGGGAGCCGCCACGCCGAGGAGTTTTCTTTCTCGCC
ATGGCACTCTTTTTCTGTGAAGAAGCCGTTCGTCTTGTTGACATATAAAAAAATATTTAT
TCTATTTTTTACTTAGCCTGCTCCAACTGGAGAGTCTTTGTGGTCTGGTCGCAAACCTCA
GAAGGACCCCAGTACTGGATAGGACCTGGATAAACGTAAGCTGTTTCCTTAGCCCACTCA
TCGCGCTTAGAAGCGAAGAACTTGAATGGAGCGCCATCCAGCTCAACGAGAGCCTTGCGG
ATAACTGGCTTGTTAGCACCATTACGACGCTCGATGTTCATCATCATAGTGATTGGCACA
CCACCTGCAATCCACTCTGCTGCAGGAGCTGTTGTGTTCTTGATGATTGACATGTAACCG
GTCTTGCCGTTAGCGATGAGGCGTGAAGCGTTGAAACCGAGTGAGTAGCAGTAGTCTGCA
TCGTAGTTAGAAGGAGCTGCGCAACGTCCCTCGTAACCGAAGAAGTGGTGCTGTGCAGAG
AACTTACCAACAAACTTGCCTTCCTTCTTCCATGCAGCCAACTTCTCAGCTACCATGCGA
GAAAGCAACTTCTCTGTCTCGATGAGAGAAACCTGTACGTTTCCGTGAGGGTCGCGGTCG
AGGCAAAGCTGGCGAGCTACGTCAGCTGGCAAAGACTCCAATACTGCGAGGTTGTCCTTA
GCGATGGCACCCTTAACGAATGCAATCTGCTCCTCAGCACTTGCAAACTCACGGCTCTCG
CCTGTTGCAGGGTCTGTAAGAACCTCGTTCAATTCTGCGATGAGCTTCTTGATAGCTGGG
ATGAACTCGATCAGGCCCTCTGGGATGAGAACAGTACCGAAGTTGTTGCCCTCAGCAGCA
CGGTTAGCTACTGCAGTTGCAATATAAGTAACCACATCATCGAGTGACATTTCCTTAGCC
TCTACCTCCTCTGAAATCAAGCAGATGTTTGGCTGAGTCTGGAGAGCGCACTCAAGAGCG
ATGTGAGATGCTGAACGACCCATCAGCTTGATGAAGTGCCAGTACTTACGTGCTGAGTTA
CAGTCGCGCTCGATGTTACCGATGAGCTCAGAATATGTCTTGCAGGCTGTATCGAAACCG
AAAGAAGTCTCAATCTGCTCGTTCTTCAAGTCGCCGTCGATTGTCTTAGGGCAACCGATT
ACCTGTACGCCATACTTCTTAGCAGCATAGTATTCTGCGAGAACGCAAGCGTTGGTATTT
GAGTCGTCACCACCGATGATGACAAGTGCCTTGATGCCGAGTTCACGAAGAATCTCAATA
CCCTTCTCAAACTGGTCTTCCTTCTCAAGCTTGGTACGTCCGGAACCGATGATGTCGAAA
CCACCAGTATTGCGGTATTCGTCCATGATTTCAGAAGTAATCTCCATGTACTTATGGTCA
ACGAGACCACCAGGACCGAGGATGAAACCATAGAGCTTGTTAGCTGGGTTGAGAGACTTC
ACACCGTCGAAGAGACCAGAAATCACGTTGTGACCGCCAGGAGCCTGACCACCTGAGAGG
ATAACACCTACGTTGAAAGCAGGAAGTTCCTTAGCCTCACCTGCCTCGAATGTAATAACA
GGCATTCCATAAGTGTTAGGGAACAACGCCTTGATTTCATCCTGATTACCTACTGACTGT
GTTGCTGCACCTTCAACTGCCTTTACTGGGCCCTGGAGAGCCTTAGGCAATTTTGGCTGA
TAAGCAGCTCTTGCAATCTGCAATGCACTTTTTtCCATAATTCGTTTTtATTTTAATTAG
TTGAAACTTCAAAAacATCTGCAAAAAGATaCGGAAAGaTGCtAAAAaTGCGTTAATAGA
TACATTTTTtCCCAAAAAaTaGATGTTATTTCAAAGAAAaTGATtATCTTTGAGCGATAT
TTTTAATTATTCATTAATTAGGAGAAAAGAATTATGGCTAATAAAAGAGATTTAAAGCGC
ACGATCAACTACATTACAAGCGAACTTTTCGCCGAAACAGTAGCTGCATCTTTGTATAAT
GGTAAGCCTATACAGGAAGATGTGGATGGCATTCTTTCAGCTATCGTCATGATCAACGGC
GATTACATCAGCCGCGTGTCTCACCCGGAACCGGGAATCACGAAGGGTGAATATTATAAG
AAACTCACAGTCGACTTCAACAAGCAGGTGAGCGAAATCATCGACCAGATTTCAAACCTG
GCATAATCCTTTCATCATCAGAATCAGGAAATACACCTATTTAAATATATGGTAAAAGGA
ATTTGTCAATGGATATTGTATAAGCGCTTGGGCTATAAGAAAATCATCACCCAGGAGCTT
CCTGAAAAGTATATTATCTGCATGGCTCCGCACACCAGCAACTGGGATCTGATCCTAGGC
CAGCTCTTTGCCCATGCAGAGGGAATCAAATGTAATTTCCTCATGAAAAaGGAATGGTTC
TTCTGGCCGCTAGGTCCTATCTTCAGAAAGATGGGAGGTATTCCTGTGTGGAGAAGCAAA
CATACCAGCATGACGGATAATCTGGCTGCAGAAGCGGATAAGCGCAAGGCTTTCGGACTG
TGCATTACGCCCGAAGGTACCCGCTCGCTCAACCCGGAATGGAAAAAGGGATTCTATTTC
ATAGCCCTCAAGGCGCATCTGCCTATCCATCTCTATGGGCTTGACTATGAGAAGAAGGTC
ATCCAATGCACCAGGCAGATTATCCCGTCAGGAGATGTTGACAAAGACATGCGTGAAATC
AAGTTGTACTTCAAGGATTTCAAAGGAAAGAAACCGGAGAAGTTCACAATCGGAAATATT
GATTAAACCTTAGAAGATAACAGTTTAGTCAGCTATTAAAGAAGGAGTATTCGTAAAGTG
AAACACCAAAACATAACATATTGTTTGATAAGCAGTTTGCTGTTAGCCGCTGGAGCTTCG
CTTCAGGCTAACGGCAAATCGTTTTTTCCTATCTACGACGAGGCTAACAGCGGCGCATGG
CAAGGCATAGATTATGATGGCGACCCATGGGTGTTTAATGTTTCCCGCCCTTATTTCGTT
ACGGCAGGACTACAGAACAGGCACCTTTCACTATGGGCCTCGCACGGACGGTATTATTAT
GCCGACAGAGATGTATGGAAATGGCAACGCCCTAACCTGTTTTGCACAAACGAAGATCTT
TTTACCCAAACCATCGTCGTGCCCTACCTCATCCCGATGCTCCAGAATGCGGGAGCCATC
GTCTTCACACCCCGTGAAAGAGACTGGCAGAGAAACGAAATCGTCATCGATAATGATGAT
GCTGTCAAGTCGGTTTATTATTTCGAAAAGGAGGCGAGCAAGCGATGGAAAAAATGCGAT
TCGCTCGGTTTTGCCAACCGCTACCGACTGAAAGATGGGGAAAATCCGTTCCGCATGGGA
ACCGTGAGACAGGCGAAGACTACCAAGCGCAAGAAAACTAGCCAGGTAAGCTACCAGCCC
CGTTTCAAGGAAGCCGGCAAATACGCAGTCTACGTAAGCTACCAGTCGCTCCCCAAGAGC
GTGAGCGATGCAAAATACATCGTTTATCACAAGGGCGAAGCCACGGAGTTTTCCGTTAAC
CAGCGCATGGGCGGAGGTACCTGGGTTTACCTGGGCACCTTCGATTTCGACAAGGGCTGC
AACGAGTTCAACCGGGTAGTCTGCACCAACAAGGCTTCACGCCGTGGAGTAGTAACTACA
GATGCTGTCCGCTTTGGCGGCGGCATGGGAAACATAGAGCGTGGCGGTTACACCAGCGGA
TTGCCCCGTTGCCTGGAAGGAGCCAGATACTACGCCCAATGGGCTGGTGCTCCCTATAAG
GTTTATGGAGGCCGAAAGGGAGAAAATGATTACGCCGACGACATCAACACCCGTTCGCTG
ATGACCAATTGGCTGGGCGGCGGTTCGGTTTACATGCCTGCCAAAAATGGCAAGCATGTG
CCTATAGAACTCTCGCTGGCACTTCATAGTGATGCGGGTTACAATAAGGACGGAAAATCT
ACCGTTGGAGCCCTTGCTATCTGCACCACAGATTATAACGACGGAATACTGAACAGCGGA
ATCTCCAGATTCACATCCAAGGATTTCGCCAGGGCTTTGCGCGATAATCTCGTTACGGAT
CTGACAGCTCAGTTCGGAGAATTCGGCAAACGCTACCTATGGGACAGAAACTATTCTGAA
ACCCGTCTGCCGGAAGTTCCGTCGGCTATTCTCGAGATGCTTTCGCATCAGAATTTCCCT
GATATGAGAATTGCTCAGGATCCGCTCGGAAAATTCTATATCGCACGCTCCATCTACAAA
ACTATCCTGCGCTTCGTAAACAGCAATCATGGAACCCGATACGTGGTACAGCCGCTGGCT
CCGCAGAACTTCTGCATTACGCAGAACCAAGGTGTTGCCCTACTCTCATGGACTGCTCAG
CTGGACAAGACGGAACCATCTGCCCGCCCTACTTCTTACATTATTTATAAGGCTGAGGGA
CAAGGCGGTTTTGACAACGGAACCATCGTGAACACCACCCGCTGCCAGATGCAGCTGGAA
CCGGGCAAACTTTACCATTTTAAGGTGGCTGCGGTTAATGCAGGAGGAGAAAGTTTCACC
ACCGAAACCCTCTCTGTGCTCTATAATCCTGCTGCCAGCAAGTCTGTGCTCATCGTAAAC
AATTTCCATCGCCTTTCCTCTCCGCAGGTCGTGGATGATGAGGAAAAGCAGGGATTTGAC
CTCAATCAGGATCCGGGCGTAAGCTACGGACTGACGGCGGGATGGAGTGGCAAGCAACAG
GTGTTCGACAGAAGCAGAATGGGCAACGAAACCAGTTTCGGACTCGGTTTCAGCGGCAAC
GAAATGATTGGTAAGTTTGTGGCAGGCAATGACTTCAACTACGTTCAGGCGCATGCTACA
AGTATTGCAGCTTCGGGCAAATATAATATTTCCAGCTGTTCGAGCGAAGTCATCACCAGC
GGCAGGGTTCAGATGAAGAACTATCAGGCAGTTGACCTCATCAACGGATTGGAGCGCCAT
GACGGCTATACTCACACCTTCTTCAAGTCGTTCACGCCTGCCCTGCAGAACAGCATCAGG
CAATACGCCAGCCAAGGCGGCAGAATCCTGATAAGCGGTTCTTACACCGGAAGCGACATG
CAGACTGAAGAGGAACAGGCGTTCCTGAGCGATATTCTGAAACTCAGCTATGAGCCTACA
GGTTCTACGGCCATCACCAGGGACATCAATCCCGAAGATTCAACCGTAACAGAACGAGAC
AGTATTGTCTACACTTCGCCTAACGTCAAGGGTTTAGGTCTGCAGTTCAGCTATTATAAC
GAGCTGAATGCCCAGCATTATGCGGCAACCCATCCCGAGATATTGAAACCGGTTGGCAAT
TACGCCTTCACGGCGATGCAATACGATACGGGAACGAGTGCGGCTGTTGCCTACAAGAGC
ACAACTTACCGTAGCTTCGTCATGGGATTCCCGCTGGAATGCATCATCGACGAAAGAACC
CGCACCAGCGTGTTGCTCGGCATTCTCAAATTTCTGACAGATTAAATTAAAAGTAAAACA
GATAAAAAaTTTTAAGCTTATGTATAAGATTCAAGCCAACCAGTCTGGCACTCGCTCTAT
CGAAGTGAGCGACCAGCATTTAGAGACCATCGAAAAGTATCAGTTACTCCGCAACCTCGT
AGACAGCAACGGCATTATCGACGAGGAAGTGCTCGATAAACTGAAACTTAATGTGCGTTC
ACTCCTCGAGAGCAGCGACATCAAGGATAAGGAGTTGCTCGATCTCTGTCTCGACGTCAT
CTACAATCAGAACATGAAGGCGCTCGGTCTTCACAACCTCGTTCTGCTCTACGTAGACTG
GAAAGACAAGAAGCAGGCTGAGGCTGCAGCAGATGCAGAACCAGACGCAGTAAATGATTA
AAAAATATTGAATGGATTATAAGTTAACAGATTTCTTACCTACCACCAAGAAAGAATGCG
AGTTGCGCGGATGGGACGAACTCGACGTCATCCTCTTTTCAGGAGATGCTTACGTTGACC
ACCCATCCTTCGGCCCTGCCATCCTCGGACGAATACTGGAAGCCAACGGCTATCGGGTAG
CCATCGTTCCCCAGCCCGACTGGCACGGCGATTTCCGAGACTTCAAGAAACTCGGTCGCC
CTCGCCTCTTCTTTGGTGTTTCTCCGGGTGCCATGGACTCGATGGTGAACCGCTACACGG
CCAACCGCCGCATGCGTAGCGAGGACGCTTTCAGTCCCGACTCCCGCCACGACATGCGCC
CCGACTATCCGTCTATCGTCTATACGCAGATACTGAAGAAACTCTTTCCCGACGTACCTG
TAGCACTAGGCGGTATTGAGGCTTCGTTGCGCCGCATCAGCCACTACGACTATTGGAAAG
ACGAGCTCCGCAAGTGCATTCTCTGCGATTCGGGCGCCGACCTCATTCTCTACGGAATGG
GCGAACGTTCTATTGTTGAACTGGCCAATGCCTTTGCAGAAGGCAAGACGCTTAGCCAAA
TCCACGAAATGCCGCAGGTGGTTTTCTACTGCAAGGAAAGTGAGATTCCGGGCGGTTTCA
AGGACGATGACATCATCCTCCACAGCCACGAAGAATGTCTCCACAACAAGAAGGGACAGG
CTGAGAACGTGCGCCATCTGGAGGAAGAAGCCAACAAGATGCATGCTCAGCGCATGATTC
AGGAAGTTGACGGCAAATATGTAGTGGTGAATCCGCCTTTCCCGCTGATGACTACCGCGG
AACTGGATGCGGCTTTCGACCTGCCTTATACGCGTTTGCCTCATCCTAAATACAAGGGCA
AGACCATTCCTGCCTACGAGATGATCAAGTTCTCCGTGAACCTTCATCGTGGCTGTTTCG
GCGGCTGTTCTTTCTGCACCATTTCTGCCCATCAGGGTAAATTCGTGGTTTGCCGCAGCA
AGGAGAGCATTCTGAAGGAGGTGAAGAAAATCATCCAGATGCCTGATTTCAAGGGCTATC
TGAGCGATTTGGGCGGTCCTTCTGCCAACATGTACGGAATGCACGGCAAGAATCAGAAAG
CCTGCGAAGTGTGCAAGCGCCCGTCGTGTGTAAACCCTCAGATTTGTCCGAACCTCAATA
CCGACCACAGCAAGCTTCTGGAGATTTATCATGCTGTAGATGCTTTGCCGGGAATCAAGA
AGAGTTTCATTGGTAGTGGTGTGCGTTACGACCTTCTGCTGCATAAGAGCAAGGACGAAA
AGGTGAATCAGGCGGCTAGAGAATACACGCGCGAACTGATTATCAAGCACGTGAGCGGCC
GACTGAAGGTGGCTCCCGAACATACGAGTCCGGAGGTTTTGAAGTTCATGCGCAAGCCAT
CGTTCGACCTCTTCTACGAGTTCAAGCGCATCTTCGACAAGATCAACAAGGAAGAAGGTC
TTAACCAGCAGATCATTCCTTACTTCATCAGTTCGCATCCGGGCTGTCATGAAGAAGACA
TGGCCGAACTTGCCGTCATTACGAAGGGACTGGATTTCCATCTGGAGCAGGTGCAGGATT
TCACCCCTACTCCTATGACCATTTCTACCGAGACCTGGTATACGGGGTACGATCCTTACA
CCCTGGAGCCGGTCTTCAGCGCCAAGACTCAGAAAGAGAAGCTTGCCCAGCGCATGTTCT
TCTTCTGGTACAAGCCTGAAGAGCGCCGCGCCATCGAGAGTGAACTTCGCCGGATAGGCA
GAGCCGACCTCATCGACAAACTCTACGACAGGAAGAGCATGGGTGGCAGTTTCAAGGGTA
AGAAGACGCATTATGACGATAAGGCGATAGGTTCTACATACGATAATCCTGGTGTAGGAA
AAGGTGCTAAAGGCAAGCGTGGAACTGGCAGAAATGCGTCTGACCGCTATGCACCAAAGG
GTTTCGGAAATGTAGGCTGCTATGATGAAGATAAATATCTGAACGAAGGCCGCCCATTAA
GCGGAGGTGCCGGCTTCTTCAAGAACAAGAAGAAAAAGAGCTTCAACCCTAATTTCGACA
ACGACAACCACAGTCGCAAGAACCGCTACAACAGCGGGGATAAGAACGAACGCGGCGGCC
GTGGAAATCAAGGTCGTGGAAATCAAGGAAGAAATGAAGGTAGAGGCAGAAGAAGATAAA
TGCTAAAAAGAGGGTGAATCATATATTTATGACTCACCCTCTTTCATATTATATACTGAA
CTTTTCCAAAATAATTTAGTACTGTCTCAAAGCACCGAGTAATTCAGCATTCTCGCTCTT
GTTTCCTATCGTAATTCTCAGACAGTTGCCACACAACTGAACCTTGTTGCGGTTTCTTAC
GATAATGCCTTGTGCCACCAGATAATTATAGATGGCATTGGCGTCGGTCATTTTAGCCAG
GAAGAAGTTTGCATCAGTAGGATAAACCTTCTCGCAGATAGGCAGATCCAGGAATGCAGC
CATTACCTTAGAACGCTCCTGCAGGATGTTCTTCACCCATTCGTCAACCTTCAGCGGATT
CTTCATCACTTCCAGCGCATGCTCCTGAGTAAGCAGATTGACGTTATAAGGATATTTCAC
CTTATTGAATATGTCAACAATCTCCTTGCTCGCAAAAGCCATTCCCAAACGGAGGGCTGC
ACAGCCCCATGCCTTACTCATGGTGTTGAGCACAATCATGTTGGGAAATCTGTCGAGTAC
GCTGCGGAATGTGCGCTCCGAAGAGAAATCGCTGTAGGCTTCGTCGATGATGACAATACC
CTGGAATTTCTGCAACACCTCTACGATAGCCTCGCGGTTAATGTGATTACCCGTAGGATT
GTTCGGACTGCAGAACCAGATAACCTTTGTCTGTTCATCGCAGGCTGCCAGCAGTTTTCC
GGCAGAAATCTGATAATTTTCATCAAGCAATACAGAACGATACTCCACATCGTTGATGTC
TGCACAAACTTCATACATTCCGTAAGTAGGTGCAATCGCTACTACATTATCCTTGCCCGG
GCGGCAGAATACACGGTAAACCAAATCGATGGCCTCGTCAGAACCGTTGCCCAGGAAGAT
TTTCTCTTCAGCCACACCCTTAATCTTGCTGATCTGCTTCTTCAGTTCAACCTGCAGCGG
ATCAGGATAGCGATTGTAAGGGTCATTATATGGATTTTCGTTGGCATCGAGGAAGACGCG
GGCATTTCTGCCTGCAAACTCCGTACGGGCGCAACTGTAAGGTGCCAGATTCCAGATGTT
CTCTCGGCACAAATCTTTCAATTCTTTCATTTTTCTTTCAAAAGCTATTAAGAAGTATTT
TTACAACTTCCCTTTTTACCCTATTGTTTCAAACTGTTCACTCTCAGTCTCATCGCATTG
GCATGAGCTTCCAATTGCTCATTTTCCGCCATGGTCACTACAGCATTTCCAATGTTACGA
ATACCTTCTTCTGTAAGATGCTGGAAGGTGATTTTGCGATTATAACTGTCCAGATTCACT
CCGTTGTAAGCCAAAGCATAACCATGGGTTGGCAAGGTATGGTTCGTACCGCTTGCATAG
TCGCCTGCACTTTCGCACGCATAGTTTCCGAGGAATACACTACCTGCATTCACAACTTTT
TCTGCCAGCTGCTCGTAATCGGCTGTGGCGATAATCAGATGCTCCGGCGCATAAGTATTA
CAGAGGTCTATTGCCTCCTCTTCAGTCTTCACGAGGATAAACTTAGAGTTATCTAACGAG
GTTTGTGCCATCTCCTTACGTGGCAAACGTTCAAGTTGTACTTCAACTTCATTCTTTACA
TCATCCAACACCTTTTCAGATGTAGTAATGAAGAAAACCTGAGAATCGAAACCATGTTCA
GCCTGCGACAACAGGTCGGCAGCAGCAAACACAGGGTTGGCAGTTTCGTCGGCAATAAGA
CAAACTTCAGACGGACCGGCAGGCATGTCTATAGCCACATCGTGCAGGGAAACCTGCTGC
TTGGCAGCCATGACAAACTGGTTGCCCGGACCGAAAATCTTATAAACCTTAGGCACGCTC
TCCGTACCGTAAGCCATGGCTCCGATAGCCTGAACGCCACCCGCCTTAAAAATCTTGCTT
ACGCCCGCAATCTTTGCCGCCATGAGGATAGCCGGGTTCACCTTGCCCTCTTTATTAGGA
GGAGTACACAGTACTATTTCTTTACATCCCGCAATCTTGGCAGGAGTAGCCAGCATCAGA
ACGGTGCTAAAGAGAGGAGCAGTACCTCCCGGGATATACAATCCCACCTTCTCTATAGCC
ACACTCTTCTGCCAGCAGGTTACACCAGGGCAAGTTTCAACCTTTACACCATCAAACTTC
TGGCTATGATGGAATGCGGCAATGTTATGATGGGCGAGGTGCAAAGCGTCTTTCAGTTCT
TGAGAAACCATTTTCTCTGCCTCTTCGATTTCAGCTTCAGTCACAGCCAAAGAATCGAGA
TGGGCATGATCAAACTTCTCCTCGTAACGCTTCACGGCTTCGTCGCCATGGTTTTTCACA
TCGTCGAGTACACCTTGTACGGTCGCATTCAGCTGCGAAACATCCAGGTGTGGGCGTTTT
ACAATCTCGCTCCATTCCTCCTTTGCAGGATACTTTATTACCTTCATTCCTATTATTAAT
ATTTAATTATTAATGTTTAATGTTTAGTTTTTAACGCATAATGTCTCTAAATAAACATTA
CACATTAAACACTACACATTATTATAATATCATCTTTTCGATTGGTGTTACCAGGATGCC
CTGTGCACCGAGTTCCTTCAACTTGCCTATGATTTCCCAGAAACGCTTCTCGTCGAGCAC
AGTGTGGATAGAGCACCATTCCTCATCAGCCAATGGGATAATCGTAGGACTCTTGATGCC
TGGCAATACTTCTGTAATCTCCTGAACCTTTGCCTTAGGAGCATTCATCATCACGTACTT
CTTGTCCTGTGCAGAACGTACAGCCTCGAAGCGGAACAGCATCTCGTTCAGAATCTGATG
CTTCTCCTCGTCCATGTTCCAGTTGCCGATGAGCAGAGCCTCGCTCTTCATCACCACCTC
AACCTCAGCAAGATTGTTGCTGACCAGAGTAGAACCTGAACTTACAATATCGAAAATACC
GTCAGCCAAACCGATGCCCGGACTGATTTCTACAGAACCCGTAATGACATGGATGTCGGC
ATTGATGTTGTTCTTCTTCATAAACTTGCGCAGGATGTTAGGGTAAGAAGTAGCAATCTT
CTTGCCGTTGAACCATTGCAATCCCGGATAATCAATCTTCTTAGGAATGGCGAGGCTCAG
GCGGCACTTGCTGAAACCCAGACGGTCAATAATCTGCGCATTCTCTCCACGCTCAACAAA
CTCGTTCTCGCCCACGATTCCGATATCTGCCACACCAGAGGCTACGCTCTGAGGAATATC
ATCATCACGAAGGTAGAGAACCTCGAGAGGAAAGTTGCTTGACTGCACCAGAAGGGTGCG
TTTAGAGGCGCTTACTTTGATGTCAGCCTCTGCTAAAAGATTCATGGTGTCGTCGAAAAG
ACGACCCTTGCTTTGTACTGCTATTCGTAACATATTTCTATATTTTGTTTGAAAAACATT
GCAAAAGTACATATTTTTATTAGAATAAACAAATAATTTCTCACTTATGTGCAAAATATT
TCGtACTTTTGCAGCTGAAATGAAGAATAAAGGATATTTATACGCATTATATGCACTATT
TTTGCTCGCTGCCTGTGCCGACAAGAAACCGCAGCAGGAGCTTACGCCATGGGGAACTCC
TGTAGGCGAAATGGAGCATGCTGACAACTCTGATGGGGCTGATGGTGATGAAAAGAAACC
AGCTTCAACCAGCAAGGGGCTTTCGCTCGAAGATATTCAGGCCAATGGTGAGCTCATCAT
GCTTACCGTTAACGGCCCTACTACCTATTATGATTACCGCAGCCACGGAATGGGACTGCA
ATATCTGCTCTGCGAGAAGTTTGCCCAGCAGATCGGCGTGTCGTTACGCGTAGAAGAATG
TAAGGATACGGCTGAAATGGTACGCAAACTGGAGAAGGGAGAAGGTGATGTGATTGCCGT
GCCCCTACCCCGAAAACAGACCAGAGGCAACCTGCTGTTCTGTGGTGTTACGCCCGACAG
TACCCGAACCCAATGGGCTGTGCAGAACGGTAACAAGAGTCTTGCCGACACCCTGAACGG
CTGGTTTAAGCCTAAGCTGATTGCTCAGGTCAAGCAGGAAGAATCGTGGCTGCTTTCTTC
TGCCAGCGTGCGCCGCCACGTTTATTCACCATTTCTGAACCGTTCTAAGGGTGTTATTTC
CCGCTACGACCACCTCTTCCAGCGCTATAGCGGAACGGCTCGCATGGACTGGCGTCTGAT
GGCTGCCCAATGTTATCAGGAGAGCTGTTTTGACCCGAATGCAAAGTCATGGGCTGGAGC
TTGCGGACTGATGCAGATTATGCCAGGCACGGCTGCCCATCTGGGTTTGCCGATGAGCAT
GATTCATAAACCTGAGGCGAATGTGGCTGCGGCAGCCAGATATATGGCGGAACTGCAGGG
GCATTTCTCTGACGTGGGCGACCCGTTCCAGCGCATGCTTTTTGCCCTTGCTTCTTATAA
TGGTGGCTATTTCCACATCAGAGATGCGATGGCGCTGGCTCGCAAACATGGTCAGAATCC
GCACAATTGGGGCGTAATTCGCAATTATATTCTGCGCCTTTCTCAACCGGCTTATTACAC
AGACCCGGTGGTGAAATACGGTTACATGCGAGGCACGGAGACGGTAGATTATGTGGATAG
AATCAGAGCCCGCTGGGGTGAATACAGCGGTGGTTCAGGCTTCCATGAGAGTCTTCGTGG
CAGCAGTATGGGCAGCGGTTCCTTCCATGGAGCCCCTGTTAAATCTAAGCGCCACTACCA
GAATAAGTATCATATATAATATAAATAGGTACTGAAAACGATGAGGAAAGGTATATTTGG
GGCTCAATTTACTCTGATTTCTTGCAAAATTTGGAGATAAGAGCCCCAAATATACCAAAT
AACGGGGATGTGAGTTTGCGTTCTTTTATAGGGCGTTTTTGTTGTTTTGTAAAGAAAAaC
ACAAGATACTAAAATGTCGTTATATCATCTCCTACAACGATTAAAAGGAgTGTTTATATA
TATGTATGTATAATATCCTTACTACAGAAAATAGTAACGGAAATGATGCGAAAaTCCGCA
TTTTTTtGCGTTTTAGAAGATAAGATGCAAAAaTTAGGGGgTTAGGAAGGTATTTTACCC
CCTCTTCTAAGGGTAAAAAaTGCCCCTCCTTGGACATAAAAaCAGCCTCTGACATAATAT
ATTTTGACAAAATGCAACAGAAAACAAGGATAAAAATGTAGAATCGAACAACATATCAAC
TAACTAAAGCGACTTAATATGTAGATAATCATTATACATAAAATATTAGAGTAGGAATAC
AACAAAAATACACATAACTCACTAATAACCAACACATTCAGACACACACAAAAAaCATAT
CAGGTAAAACTCACAAGTTCATCTAGCGGTCATTAATGCCCGGTCATTTTCGGTCATTAA
GGTTTTCGGGGTGCGAAAAAGAGAGCTATAATATATATTAAATATTTTtAATATATATTA
TAGGGGCTAAATAACCGGAAGTGATTTTtCTTAATGACCGATAATGACCGGTCACTAATG
ACCGGATGCAGCCCGTTGCCACTACTCCCCTCACCTACTCTCGAAAGACTCCATTTCACA
AGATTCCGGAAAACTGAATTCAAGTTGCCGGAAAAGTATTGCTTCCTACAGCGCTTTTtC
GTACCTTTGCACCAGCAATCGAAAGAAAGCTATTTTGTACCTAAAGGCGGTCATCTATGA
AGACCGAGGCAGGGAGCAAAAGATGACAGGCACCGGTCATTAATGAAGACTCTGAAAAGG
ACAAGAAAAAGCATCTGGGAAATTGTGATTAAATAAACTCTTTAAAGCATAACATACTAT
GATTAATTACAGCATCGTAATGCGTAGCGTGAACGCAAATCTTCTGGAAATCAACCAGGC
AAAGTCACGCATCAACCAGGCGAAGAAGGAGGGTACAACCCCTGACCCAAAGGACCTGGA
ACTCGTGAAGACCGAGAAGCAGAACGCTTTCGCCATCTCACAGTACACTGACATCATGAC
CATCGAGAAGTTTGCCAAGCACATCACTTCACATGGCAGTGTTTATTCGAGAGCCGACAT
CAGCGCCATCCTCTACATCGCCGTAGACTGCATGCGTGAGATGTTGCTCGAGGGCAAGAA
AATCCGTTTGGGCGATCTCGGTGATTTCTCTCTCCTTCTCACCTCAAAGGGTGCCGAGGA
TGCCGACAAGTTCACCGCACAGAACATCACCGGCGTGAAGGTGCAGTGGGAGCCTGGTCA
GGAGTTTAAGAACCTTCGCGATGACGCCGAGTTCAACCTCGTAGCCAGCCGCAGTGCTCA
GGCAGCCGTTATCAAGGCGATTAAGGAGGGTAAGACCAACGTTGACCTCAACGCCCCAAC
CACTCCGGATAATACGCCAGGTGGTTCAAGCACCGGTCAGACCGGCAGCGAAGGCCAAGG
CTCAGAATCAGGCGGCGGTACTACCGGCAAGGACGATACTGGCGACGGCCTTGAATAGCC
CAAGGATAAACTGGCTAGGGTGCTAGCCCCTAGTCCAGCCTATTCGCCCCACAAAAAaGT
AAaCATGAAACACTAAACTTTAAACACTAAAAaGATGAAAGCGAACACTTGGAAAACAAT
TCTTCAGATAGCCATCAGCATTCTGACCGCTATCGCTACTACGCTCGGAGTAACGAGCTG
CATGGGATAAAGAACAAAAaCGACCGCTCACCTCAATATGAGGAGAGCGGTCATTTTCGG
TCACGGTCATTTTCGGTCATTAAGGATTTCAGATTATCAAAATATCCCTCTATCGTATAA
AATAAGGTTAAATCGAGTTCGCCCAGCCAACAAAATCCATCCATATCATCAACTTTCTGA
ATATTTTTtGTATTTTTGCAGATATATTGCAAgAaTGTAGGGGGTTGAGCATGGCTTATC
CTCCTAGATTATAGGCGCATAATTATTAAAAGATTAGAGAATGAAGAAAATATTTATCAT
GAGCATTATAACCATGCTATCAAGCCTGTATTCTTGTCAGGCGCAAAATAAGGGCTATAA
GAGTCTGTCGGCAGATGACTATGAGAAAGCCATCGCTGACACCGCAGTAATCCGTCTCGA
CGTACGAACCGCAGAGGAGTTTGCCAATGGGCATATTCGGGGCGCAATCAACATTGACGT
ACTGAAATCAGACTTCGAGCAGAAGGCCGCTGCCACTCTTCCCAAAAGCAAGACTATCGC
CGTGAACTGCCGAAGCGGCAAGCGAAGCAAAAATGCCGCAGCTATATTGACAAAGAACGG
CTATCAGGTAATAGAACTCGATTCCGGCTTTATTGGCTGGCAGGCAGCAGGAAAAGAAAT
CGTAAAGGAGTAAATTGAAATAATCTGATGGAAACAGAAAGATTTTTtCTCCGCTAACGT
GAAGCATTGGCACGGTGCTGCAAAAGACAGCTGATAAGCAGTATGCTGCTTTCTAAGCCA
AACTTGGGTCGTCAGCCCGTACTTGAACCACATGCAAAAGTTCAGCAAAGAAGATAGAGT
TAAACCTTCAGGCACGATTTGCGTCTAATTCTTAAGTGATGGCGTTAAAGCACTCATCAC
AACTTAGTTATTATAATTTTAAAATTTGTAGCGTATGAAAAGAATTTTGCGAATTTTGAT
GATTGCCATCTGCTGCATGGTTTCATGCAATATGGTGGCGAATGCGGGCAACGACAAACC
TATCTCTGTAAATGCACTTCCTGCCAAGGCTCAGACCTTACTCAGCCAGCATTTCAATGG
TCAGAAGGTGATGCTTGCTACCATTGAGTCGGGCGTTGTGAGCAGAAGCTACGACGTGGT
TCTGCAGAATGGCACGAAGCTGGAGTTCGACAAAAAGGGAAATCTTACAGAGATTGACTG
CAAGCAGGCCACCGTGCCAGACCAGCTGATTCCGCAAGCCATCAAGAATTACCTGATGGC
TAATTATGCAGGACAATCGGTGAAAAAGATAGAAATGAACAAGAATGAATACGAGGTAGA
ACTGGCTAACGGATTGGATTTGACCTTCAACAAGCATTTCCAATTAATAGATATTGACTG
ATTATCAAGTTAACTGAACTTTCGCATATCAGGAAGCTAAGTTTAGCAAATAGTTTAAGT
ACGGACTGAAGGCCCAAAAGCAAAAAAaTCCCAGTCAGGATAAAACCTTGACTGGGATTC
TTATTTTAAATCTCTCTCTTATTTTTCTCATCTATAAAAAGATGATTACTTCAAACcACG
ATTGATAAGAGTTGTGTTGAGAAGCATCACGTACTTACGATACTGACTGTTGTTCAAGAT
AACGTGCATGTACTTGAGATCCTTCAAAACTGCCTTGTCAATCATTGCAGAACGTTCCTC
ACCCTTTGCTGTTGCAGCATTCATCATGTCTGCGGTGAAGTTCTTGTATACATCAGCTAC
AGCCTCTACCTGGTCGATGTTCAAGCTCAAAGCATCTGCCAAGCTAGACATCTTTACATT
CATGTTGTAAGCTGCTGTTGCATTTGTCTCCTCTTCTGCTGCGAAAGTAGCTGTTGCCAT
TGCAAACATAGCTACTGCTAATACCATAATCTTCTTCATAATCTTTTtACCTTTCTTTAC
TTTGTGAGTCCTGCACATCCGTAGACGCCGGCTCTGTTAAACATTATCCTATAGTCTTTT
TCTTTAAGACGCTGCAAAGATACGAACTTTTCTCTGTGTGCGCAAACATTTCTTGGGATA
TTTTCAGTTTTCCGCCTATTTCTTGACTTAAATCAACAACAATACACCGAAATAGGCATC
AGAACGTTAGAGATATTACATTTTCTCTATCATTTTGTAaTATCATCgAAAAAAATTTGT
AATATCATCGAAAAAAAaGCCcTttttCTTCGTTTATACCAATTATTATTTGTACCTTTG
CAAAAGATTCAACCTATAAAACAAGCAAAATGGTACAGGAAAaTCATATAGACAAGGCAC
TCGCCTTTATGGAAAGTCTCGAGAAACTGGGCAACCAGCTCAAGGCGGCTGAGGAACACC
AGAAGCAGCTCATCGCCCGAATGCTGGATCTCAAGAAAGAGAATCTGACCGACGGCGAGG
AATATGCTGAACTCTCGCAGAAGAGCAAAAGTCTGCAGGATATCATCGACAAATGGCGCC
CTATCTATCTGGAGCGCATGGAGATGGTAAAGAGCGTAAGCATTCAGAAAAGAAAAAGAA
ATAATAAAAAATAAATATAGAAATGGAAACAAACAACAAAAACAAGTTTATTGTAGTTTC
ATACGCACTGTATGATGTAACTAATGGTGACAACGGCGAGGAAATGCTCATCGAGCGCAC
AACCGACGAGCGTCCGTTCATCTTCATCAGCGGTATGGGTGTTACCCTGCCAGCTTTCGA
AGAGAAGGTGGTAGACCTGGCTAAGGGTGATGAGTTCGACTTCCAGCTGGACCCAGAGCA
GGCTTACGGACAGCACTATGATGAGCGCGTACTGGAGCTCGACAAGCAGATTTTTACCAT
CAACGGCCAGTTTGATGCACAGCACGTACAGGTAGGCGCTATCATCCCATTGCAGAACGA
GGATGGCAACCACTTCAACGCAGTCGTGAAGAACATCAGCGATACAAAGGTAACCTGCGA
CCTGAACCACCCATTGGCTGGCTTGAAGCTCAACTTCTGCGGCCAGATTCTCGAGAGCCG
CGAGGCTACTGCTGAGGAGATTGCCAAGATGGCTCAGATGATCAGCGGCGAAGGTGGCGG
CTGCTCAGGTGGCTGCGACAACTGCGGCGGCGACTGCAAGGATGGCAACTGTGAAGGTGG
TTGTGAAGGTGGTTGTGAAGGTGGTTGCGAAGGCGGCTGCAACAAGTAATAAACACCTTT
ATAATATATTAAGGTAATGAGGAATACATTTGGCAATCTTTTCACTCTCACTACGTTTGG
AGAGAGTCATGGAATAGCTGTAGGAGGCGTTATTGACGGATTTCCTGCAGGCATAGAAAT
CGACATGGACTTTATCCAGAGCGAGCTGAACCGCCGACGCCCAGGACAGAGCCACATCAC
TACGGCCAGAAAGGAAGCTGACAAGGTAGAGTTTCTGAGTGGTGTGTTCGAAGGCAAATC
AACAGGAACCCCTATCGGTTTTGAGGTGCGTAACCAGAACCAGCATTCTCAGGACTATGA
GAACATGCGCTGTCTCTTCCGCCCTTCTCACGCAGATTTCACCTATCACGAGAAGTATGG
CGTACGCGATCATCGTGGCGGCGGCCGTTCTTCAGCCCGCATCACCATTGCCCGATGCGT
AGGCGGAGCTTTGGCTAAACTTGCCTTGCGACAGTTGGGCATCAGCATCACGGCCTATAC
ATCGCAGGTGGGCAGCATCGCGCTGGAGAAAGATTATCATCTGTATGACCTTAACACCAT
AGAAGATAATCCGGTGCGCTGTCCTGACCAGCGGAAGGCGAAGGAGATGGAAGATCTCAT
CGCCCAGGTTAAGGCCGACGGCGATACGATTGGTGGAATCATCACTTGCGTCATCAAGGG
TTGCTCGGTAGGATTGGGCGAGCCTGAATTTGGCAAGCTTCATGCCCAACTGGGTGCTGC
CATGCTTGGCATTAACGCCGTGAAGGGTTTTGAATATGGTGAGGGATTTGCCGGAGTTAC
TGCCCGCGGAAGTGAGCAGAATGATGTCTTTATCCCGAAGGCTGATGCTGCAGAGACGCC
AGCTGATGCTGCTGTGAATCAGGACATTGCTGCCCGTATTACAACAAAGAGCAATCATAG
CGGAGGAATACAGGGCGGTTTGAGCAATGGTCAGGACATCTATTTCCGTGTTGCCTTTAA
GCCAATTGCTACTCTGCTGATGGAGCAGAATACGGTAGATTTGGAAGGAAATGCCACCAT
GCTGACTGCCCGCGGCCGTCATGATCCTTGCGTTTTGCCAAGAGCCGTGCCAGTGGTTGA
AGCCATGGCTGCCATGGTGATTCTGGATAACTATCTCTTGAATAAAACAATAAAACTTTA
ATTAGTGATTAATTGGTAGTGATTAGTGATTAACAAACTAATCACTACCAATTAATCACT
AATATCTACCTAAAGCTTACTGTCCTTTAATAGTTTTGGGCAATATTCATTAAAAAAGCA
TTTATCGCAGAGCGGCTTCGTACTCTTGCAAATATATCTGCCATGCAGCAGAATCCAATG
ATGCGCATTCGGAATATCCTCAGCCGGAATGTGTTTCATCAGATAATCTTCTACTTTTCG
GGGCGTATCTGCCGTTTTCGGCACCAACCCCATACGATGACTCACACGGTAAACATGCGT
ATCCACCGCCATCGTAGCATGACCGAACCATACGGCACGAATCACATTCGCAGTCTTGCG
CCCCACTCCTGCCAACTTCTCCAAATCATCCGCAGCCTCAGGCACCTCACCTCCGAACAT
CTCAACCAGCTGGCGAGACATTTCAGCAAGATGCTTCGCCTTGGCATTCGGATAACTCAC
CGAACTGATCAACTCATAAATATCTTCCTCGCTCGCCTGTGCCATGTGCTGCGCATCAGG
ATAACGGGCAAAGAGAGCAGGCGTAACCATGTTGATGCGTTTGTCGGTGCATTGCGCAGA
AAGCAAGGTAGCCACCAGAAGCTGAAATGCGCTACCGAACTGCAACTCGGTAGTTACATT
CGGCAGCGCACTTCTGAAATGATTCAATATAAAATCGTATCTTTCCTTACGAAGCATTTC
TCTTACTTTTtAGCAGGAGCAGCCTCCTCTTTCTTCAGCTTTCCCTTGTAAGCCTTGTTC
AAGCCGGAAATCACCTCTTTTGTAATATCGTAAGCCTTGTCAGCATAGAGCAGATTATCG
CCGCTCTTAGAGAAGATGATGCTGTACTTCTTGTCCTTGTTATAGCGGGCAAGATAGTTG
GCAATGCTGTCGTGGAGCGCCTTGTTGTACTTCTCCTGCTCAGCAGCAAACTCGTTGCTC
AAGCGCTGCTGCAAGCCCTGCAGGTCGTTGTTCTGCTTCTGCAGTCCAGCCTGAATAGCC
TCAGCCTGCTCGCGGGTGTAAGCATTCTGCTGAATCTTCTGCTGGAAGTTGGCTGCTGCT
GCCTGAAGCTGCTGGCCCTTCTGCGCAATAGTAGCCTGAATGTTCTGACCCTTCTTCTCC
AAGATAGAAGAATACTCCTTAGCAAAGGTATACTGAGTCATGATAGAGTCTACCTCTACA
TAAGCAATCTTCAATTCAGCAGGAGCCTTGCTCTCTGACTTAGCCTCTACCTGAGGCTGA
GATTTGTTGCATGATGCCAATGACAGGGCAGCAACAGCTGCAATTGCCACTGAACTCAAA
ATGTTCTTTCTCATTTTTTCTATCATATTATATTATTACTATTTTCTAATAAGCCTTGTT
GGCTTCCCTTGCCTCGCGGTCCTGATCCACCACACAATGAATGCCCTGCTTGCGCAAGCC
CGGATTGTCGTGCACATGCTGGGAAGAGAACTTGCCGTTCTTCTTAAAAATCACCTTTAC
GCAAAATAATGCCATGCAGATAGCAATTATTAACACGCTTAATAACATTAATTTTATCAT
TTTTATTACCTTTGCAGTGCCTTAGTGCACTTTTGGGTGCAAAGGTACTATTTTTTTGGG
AATAACCAAAACAAAATAGCAGAAATAAATGTTTTATCAAAACAAAATAATAGAAAATAA
ATGAATAAAAGTGAATTGAAGCCTGCTCTCGTGTTCGAGCAGTTCGCAAAAATCAACGAA
ATACCTCGTCCTTCCAAGCACGAGGAGAACATGATTGAGTTTTTGAAATCTTTCGGAGAG
GCTCATCAGCTCGAAACGCTGGTAGATGAAACCGGTAATGTGCTCATCCGTAAAGCTGCC
ACTCCAGGCTACGAGCATGCTGAAACCATCATCCTGCAGAGCCACATGGACATGGTTTGC
GATAAACTGGTAGATGTTGATTTCGATTTCCACAAAGACGCCATCCAGACTTACGTAGAC
GGAGAATGGCTTAAGGCAAAAGGCACTACATTGGGTGCTGACGACGGTATAGGCTGCGCC
ATCGAGCTGGCTATCCTGGCAAGCAACGATATTGAGCATGGTCCTATCGAGTGCGTCTTT
ACACGTGATGAAGAAACCGGACTGACCGGTGCTCACGGCATGAAGGCGGGCTTTATGACC
GGAAAGATGCTCATCAATCTTGACTCAGAGGATGAGGGCGAAATCTTCGTATCCTGCGCC
GGTGGTCAGACAACCCATGCCACTTTCCACTTCTCACGCGAAGAGGCTCCTGCGGGTTAT
TTCTTCATGGAAGCTTCGCTGAAGGGTCTCAACGGTGGTCACTCGGGCGATGACATCAAC
AAGAAGCGCGCCAATGCCATCAAGATTCTTGCCCGCTTCCTCTTCCTCGAAAATGAGAAA
CTGGATGGAAGTCTGCGCCTCGTAAGCTTCAACAGCGGCAAAATGCACAATGCGATTCCT
CGCGACGGAAAAATTGTTTTCGCCGTCAAAAATGCTGATAAGGAACAGGTTCGTGCCGAC
TGGAACATCTTTGCATCAGAAGTAGAAGATGAATTCCACGTAACCGAACAGGCTATGCTG
TTCAATATGAGCAGCACCGATGCTGCACCTGTCATCGAGAAAGCTGTAGCTGACAAGTTC
GTAATGGCTCTCCAGGCTGTAGACAACGGTCCGCTTACTACCTGTCAGGATGAGGCGATT
GCCTGGATGGTAGAAACCTCAAGCAATGTGGCAAGCGTGATGACCGATGAAAACAGCATC
AACATCGTAGCTTCTCAGCGAAGTAACGTGATGAGCAATCTGGAGAACATGACCAACACC
GTAAAGGCAGCCTTCCTTCTGGCTGGCGCCGAGGTAACTGTAGGCGACAAGTATCCAGCT
TGGAAGATGCGCGCCAACAGCGAGCTTACCGACCTGGCTGTGAAGGCTTATGAAAAGCTC
TTCGGCAAAAAGCCATTGGTAAAGGGTATTCATGCCGGTTTGGAGTGTGGTCTTTTCTCA
GAGCGTTATCCTGAGCTCGATATGGTAAGTTTCGGTCCTACCCTTCGCAATGTTCACACC
CCAGACGAGGCTCTTCTCATTCCTACTGTAGAGATGGTTTGGGATCACTTGCTGGAGATT
CTCCGCAGCGTGGCTAAATAAGCAAGCTCGCTAAATAAAACAACGAGCTTAATAAAAGCA
GTGCGGCTTAATAAAAAaGAAGATGTCTATGATAAAGAAAATGATGTTTTTCATGGTTTC
AGGACTTGTGCTGATGTTCACCTCGTGTGGCGATCAGCACAAGGCTCAATCTCTTGTCAA
GGATTTtCTTAATGAAAACCTCGTTGAGCAGGACTGCAGCTATGAGCGGTTCTCCCGCCT
CACTCCTACCGCCATGATCAGTTTCGACCAGATGAAGGTGATGCGACAAAATGTCAGCAA
ACTGCCTTACGTCAAGAAGAATATTAATTATAATGATGCAGCTTATCCCGACACCTTATT
ATATTTAAGGGCTACATACAAGCTGACCAACCATCAGGGCGAGAAGCAGGAAGTAACCCA
AACCTTTTATCTTGATAAAGGTTTGACAAGAGTAATCGGGTTTAAGGAAAaCTAAAAAAT
AGTTAAGAATTGCCTTTCAGCAAGGCAGTAAGAATAAACAGAAAGAGTTGACTAGCATTT
TAACTAGCCAACTCTTTTTTCATATAATCTCTTATTTCTTTTCTAGCCAGAGTCAGACGA
TTCTCAGCCGCTTTATATCCGAGGTTCAGACTttGGGCAATCTCGCTCACCTGCATTCCT
TCGAAGAGATTCAGGCGGTAAACCTTGCTTCTCTTCTCTGTGAGCCGGGCAATGCCACGT
TCCAGAATCTCGTTGGTCTGCTGGGCAGAGAAAACTGATTCGCCATCAACATCATATCTT
CCCATCCAGTCGCTAGCTCCCAGGAAGTGTTCATACTCCTCAATCTTATGCTTGCGCCGG
TAATAATCGATAATCAGATTCTTGGCAATGGTGTATACAAAACAAGGTAAAGTAACAGGC
GTAATCATCTTATCGCCTCGAAGTAATCGCACAAAAGTATTCTGCACGATGTCTTCAGCC
TCGTCTGCCGGAAGCGAACGGGACATGACATACAACTTCAGCTCGTTGTAGTGTTCAGAG
TAATAATCAGCAATAATGCTGTAATTTGAATTTGTTTGTTCCATGATGGCGATTTTTTTt
AATCATGAAAAAAAaTGTGCTAAATGTTCGTTTTGAAaCATTTAGCACATATGATAGAAA
CAATTTGTAACATGAAATGTTACGCATCGCAAAGTTTTATTTCTtAATtCAAACCTTTTT
ACAGGTTGGATTACTTAATCATGTCAACGCTTCTCTTGAGGAATGCGTCGAGCGATGCAC
CCTTCAACATACCGTTCTGAAGCAGGGCAAGGTCGATGAGCTGGTGAACAATGTTGTTGT
TCTTAGCATAGCCTGAGATGATTTCGTTGCGCTTAGCCTTCTCATCGCTGATGGCCTTCT
CTGTATTGTGAACATCATCCTTCTCCTGCTGGGTAATCTCTTCAGGCTTCTTCTTGTTCT
GCTCCTGATGGAGTACGGCAAGGCGAGCTTCCTGACCCTTGATTTCTGCAAGGATTGGCT
TCAATGTTTCAGCAGTGTTGGCCTCAGCATCTTCCAATACCTTCTTTACCAGAGCATGGT
CTGAGTTCAGTACGATGTTGTAGCTGTCTGGCATCTGACCGTAGAAGTTCATGCCTGCCT
GGAACTGGCTCATCGCCTTCATACGGCGCATGTACTCGTTCTGAGTGATGAGCACTGGCT
GGTTCTGTTCGCCCAAAGCCTGAATTTCAACAAAGAATTCTGCCTTGTCAAGCTGAGGCA
TCTGAGAGCGGAATACTTCTGTCAAGTTGTCAGACTGCTCTTTGCTCAAATCGGTCTTCT
TAGCATCTTCCTTCACGATGAGGCGGTCGATGATGTCGGCGTCAACACGTGTAAAGCGGC
TCTTCTCCAGCTTCTGCTCCAGCATGTTTACCATCGGCGTATCGAGCTGACCTTCCATCA
GGAGTACAGAATAACCCTTCTGCTTGGCAGCCTCGATATAAGAATACTGCTCTTCCTTAT
TGTTGGCATAGAGATAAACCAGGTTGCCGTCCTTATCGGTCTGATTGTCCTTAATCAGCG
TCTTGTACTCCTCGAAAGTAAAGTACTTGCCCTCAACATCTTTCAGAAGTGCGAAGTCCT
TTGCGCGCTCGTAGAAATCTTCCTGAGAGAGCATTCCGTAGTTGATGAAGATCTTGAGAT
CATCCCATTTCTCTTCAAACTCCTTGCGGTTCTCCTTGAAGATAGAGTTCAGACGATCGG
CTACCTTCTTGGTGATGTAGGTAGAAATCTTCTTCACGTTGCTGTCGCTCTGCAGGTAGC
[truncated: 2,247,719 more chars]
