# Supplementary material for: Expansion of intestinal Prevotella copri correlates with enhanced susceptibility to arthritis
Source: eLife. 2013 Nov 5;2:e01202. doi: 10.7554/eLife.01202 (PMC3816614; doi:10.7554/eLife.01202)
Supplement: Figure 2—source data 1. — DOI: http://dx.doi.org/10.7554/eLife.01202.010 [file elife01202s003.zip › Figure_2/Panel_B/pseudochroms/Subject_061B_FE.pseudochrom.fa]

>Subject_061B_FE
AcACCACgACTCAGGCACATTGGCTTGCAAGACTTTTTtATAATCATTACTTCGTTCCGA
AGTAGAGGAAGAGCATTCCGAGTAATACCAGGAGCAGATCTACGAACTTCGCCTTGAGAT
TCTTCTCGTGGAAGATGGCTGCACCGAAGAGGAAGCTGACGATGACCGAACCGCGGCGAA
TCATGCTCACGATACTGATCATGGCGCCAGGCAAACTTAGAGCGTAGAAATAAACGAAGT
CGGCTGCCGAAAGGAAGATACTGATGAAGATGATACTCCAGTGCCAGTGGAATGGGGTAG
AATTCTTCTTGGTAGGCCACCATATCATCAGCAGCATGGCTCCCATGAGGAAACACTGGT
AGATGTTGTACCAACTCTGCACAATCATTCTGTCTAATCCTACACCACCATTCTCTGGTG
GAGCCATCAGATACTTGTCGTAGAGGCCGCTTATTGCACCGAGCACGGCAGCCAGCACGA
TGAAGTAAATCCATTTGTTGTGCTTGAAGTCGATACCCTCTTTCTTGCCGCTGCGCGAAA
GCATGGCAAAGGAGATGATGGCAAGTATGACACCAATCCACTGATACAGATTCAGAACCT
CGCCATAAACCAGCAGGGCGCCTACGAGTGTCATTACTGGTCGGGTGGCGTTGATAGGTC
CCACGATGGTGAGCGGCAGGTGTTTCATGCCGAAATAACCGAAGATCCAGCTGCTCAATA
CGATGAAACTCTTGAGCACGATGTACTTGTGAACTTCCCATCCGCCTTCTGCTACATGAA
ACATCGTTCCATCCAGCGAATTTCCTGTATAGCTCATCACGATGAACGGCAGGAAGATGA
GCGATGAGAAGAGCGTGTTCAGAAAGAGCACGGGAATCACTGCGTTACCTGAAAGCGCCT
TCTTCTTGAAGGCATCATAAAATCCCAGCAGCGCTGCTGAGAGAAATGCTAATACTAACC
ACATTTTTATGAATGTTAAATGTTGAATGTTGAATGAGGCTCGCGCCCTTGTGTTTCTAA
TCATTTAATCTTTTAAATCATACCCTACCTCTTCCAGGAACAATGCGTTACCCGGCATGC
TTTCGCCTGCATCGCTGCGGCTTCCGTTGTGCAGGATATCGAGAAACTGTTCCATCGTAA
TCTTTTCTCTGCCTACATCGATGAGCGTTCCCACTACGGCTCTCACCATGTTTCTCAGGA
AACGGTTGGCGGTAATCTCGAAATACCAGGTGGTAGGAGAGGTCTGTATCCATCGGGCGG
CTGTTACGTGGCAGATGGTGGTCTTGTTGTCGCCACCCGCCTTGCAGAACGCTGCATAGT
CTTCGTGATGCAGAAAATGCTGAGCCGCCTCGTTCATCTTCTCGAAATTCAGGGGATAGT
TTATCTGCAGTGAATAATGGCGCTCAAACGGATCTTTCTGCGTATGTATATAATAATGGT
ATGTGCGCGAGATGGCAGAGAAACGGGCATGCATCTCTGGGGCTACCTCCCTTACTTCGT
ATACGGCGATGTCGCGGGGCAGGATGCGGTTCAGGCGGTATACCAGCTGGTCGGGTTCCA
TCGGAATCCTGTCGGTATCGAAGTGGGCTGTCATGTGTCGGGCATGTACGCCGGTATCGG
TTCTTCCTGCTCCCACCACCTCCATTTCCTTTCTCAGAAGTATGGAGAGGGCGCGCTGCA
ACTCCTGCTGCACCGAATTGGCATTGGGCTGAATCTGCCAACCGTGGTAGTTGGTGCCGT
CGTAACCGAAGAATATGAAATATCTCATGATGATCTTTGAATTTTTTtGTTTTTtGCTAT
GAACTTTGAGCTTTGATTTGTTCTACGTTCTTTGCTTAATTCGGGTGCAAAGTTACTAAA
AAAACGTGAAATATGGTATAATAATACAGATTTTTTTCAAAAATGGTACAATCTTGAAAG
AAAAGTTCATTTTTATTTTGCAAATTGACAATAATTGTGTACTTTTGCCAACGTTTTTGA
TATTATAGATTATGGCACAGAATATATTCAAGGGTTTAGGTGTTGCCCTTATTACTCCTT
TTAACACCGATGGCTCGGTTGATTATCAGTCGCTCAAGCGATTGGTAGAGTTTCAAATTG
ACAATGGTGCAGACTTCCTTTGCATCCTTGCCACAACTGGTGAGGCTCCATGTCTTACAC
AGGAAGAGAAAGATAAAATCACAGAATTGGTGAAAGATGTGAACAAGGGTCGCATCAAGA
TATTGAAATATTGTGGCGGTAATAATACTGCTGCTGTCGTTGAAGAAATCAAGAACACCG
ACTGGAGTGGCATCGATGGTATCCTCAGTATCTGTCCTTACTACAACAAACCTTCTCAGG
AAGGTCTCTATCAGCACTTCAAGGCCATCGCCCAGGTTAGTCCGCTGCCTATCGTGCTCT
ACAATGTTCCTGGCAGAACCGGTATCAACATGAAGCCTGAAACAACCTGCCGTATCGCCC
GCGACTTCCCTAATGTGGTAGCCGTGAAGGAGGCTAGTGGCAGCCTGGAGCAGGTAGATG
AGATTATCAAGAACAAGCCTGATAATTTTGATGTTATCAGCGGCGATGATGCGCTTACCT
TCTCAATGATTGCCAGTGGTGCTGCCGGCGTTATCTCTGTTATCGGCAATGCCCTGCCTA
AGGCTTTTAGCCGTATGATCCGTCTCGAGTTCCGTGGCGAATATGAGCCAGCCCGTAAGA
TTCATCATTCTTTCACTGAACTCTACAGTCTGCTCTTTGTTGACGGTAACCCTGCCGGCG
TAAAGGCGCTCCTCAATGATATGGGTTTCATCGAGAACGAGCTCCGTCTTCCTCTGGTTC
CTACCCGTATCGCAACCAAGCAGAAGATGAGCGACATTCTGAAGACTTTGAATATCTAAA
ATAGTGATTAGTTATTAATCATTTAGTACCATGGTAGATGATAGAAGAATCATACACGAG
ATAACACCGCTGATGGGTAAGGATGTGCTCTATATTGCAGACCGACACAAAAAGGAGTTT
ACTTATCCTATCCATAACCATTCGGTGTACGAGTTGAACTTTGTAGAGAATGCAAAGGGA
GTAAGAAGAATCGTTGGAGATTCGCAGGAGGTGATAGGCGATTATGATCTCTGTCTCATC
ACATCGCCCGATCTGGAGCATGTATGGGAGCAGAACGAATGCCACAGCGATGACATCCGT
GAGATTACCGTCCAGTTTGATTTCTCCATGAGTGATGAAACGCTCTTCGGAAGAAATCCC
TACGCCAGCATTACCCGTATGATGCAGGAAGCAAAGAAGGGACTCTCATTCCCGTTGCAG
GCAATCATGAAGGTATACGGAATGCTCGATACTTTAAGTTCCGTAAAAGACGGTTTCTAT
GCCGTACAGCAGTTCCTGACCATTCTCTACGAACTGTCACGCTGCGAAAATGCCCGCACC
CTGGCTTCCAGCAGTTATGCCAAGGTAACGGTAGAAGACGATAGCCGGCGCATCCTGAAG
GTGAAGAATTTCATCTCCAAGAACTATATGGATGAACTCCGTCTGCCGGAGCTTGCCTCG
CTGGCAGGCATGAGCAGCAGTGCGTTCAGCCGTTTCTTCAAGCTCCATACCGGCAGAAAT
ATCTCTGAGTATATCATCGACCTGCGTCTGGGTTATGCTGCCCGCATGCTGGTAGATACC
GCCAAGAGTATTAGCGAGATAGGTTTTGATTGCGGATTCAACAATCTCAGCAACTTCAAC
CGCATCTTCAAGAAAAAGAAAGGATGCTCGCCAAGCGAGTTCCGGGAAAGCTATCATAAG
ACAAGAATCATTGTATAATACAGCCAACGTAATCGTTTAAGTGAAATTATCAAAAATATT
TCGCTTAAACGATTCTTTTTTCCGATATTTGTTGTATCTTTGCGCTACAATTTGAAATGT
ATAAATAAACATTTAAAAACTACGATAACGAATTATGAAGCAATTTATGGATGAAAACTT
CCTGCTCGACACTAAGACTGCACAGGATCTTTTCCACAATCATGCGGCTAAAATGCCAAT
TATCGATTATCACTGCCACCTCATCCCTGAGATGGTAGCCAATGATCACAAGTTTAAGAG
TATTACAGAACTTTGGCTCGGCGGCGACCACTACAAGTGGCGTGCTATGCGTACCAATGG
TGTAGATGAGCGCTTCTGCACAGGTACTGATACTAGCGACTGGGAGAAGTTCGAGAAGTG
GGCTGAAACAGTGCCTTATACATTCCGTAACCCTCTCTATCACTGGACTCACCTGGAGCT
CAAGACTGCTTTCGGTATCAATAAGCAGCTCAGCCCTAAGACAGCCCGTGAAATCTACGA
TGAGTGTAACGAGAAGTTGCAGTTGCCAGAATTCAGCGCTCGTGGCTTGATGCGTCACTA
TAACGTAGAGTGTGTTTGTACAACAGACGACCCAATCGATGACCTGCGTTACCACAAGCA
GACACGTGAGAGCGGTTTCGAAATCAAGATGATTCCTGCTTGGCGTCCTGACAAGGCTAT
GAACATCGAGAAGCCAGATTTCGCTGACTATATGAACAGGCTCGGTGAGGTAGCAGGTGT
TAACCTCGTTACATTCCAGGATATGGTTGATGCTTTGCAGAAGCGTCACGACTTCTTTAC
TGAGAACGGCTGTAAGTTGAGCGACCACGGTATCGAGGAGTTCTACGATGAGCCATACAC
AGATTCTCAGATTGAGACTATCTTTGCCAAGGCTATGCGTGGGCAGCAGCTTTCTGCTCT
CGAAATCCGTCAGTACAAGCATGCATTCCTCAAGGTTTGCGCTGAGATGGATCACGCTGC
CGACTGGACACAACAGTACCACTATGGTGCTATCCGCGACAACAATACACTGATGTACAA
CAAGCTCGGTGCTGATACCGGTTTCGATTCTATCGGTGAGTTCACTACAGCCAAGGCTAT
GAGCAGCTTCCTAAATGAGCTCAACATGGAGGGTAAGCTTACACGTACTATCCTCTATAC
ATTGAACCCATGTGCCAACGAGGTAATCGCTACCATGCTCGGTAACTTCCAGGATGGTTC
TTGCCCAGGTAAAATCCAGTTTGGTTCTGGCTGGTGGTTCAACGATCAGCTCGATGGTAT
GACCCGCCAGATGAACGCACTCTCTGTATTGGGTCTCCTGAGCCGTTTCGTAGGTATGTT
GACCGACTCACGTTCATTTCTCAGCTATCCACGTCACGAGTACTTCCGTCGTTTGCTCTG
CAACCTCCTCGGCAATGATGTAGAGAAGGGCTTGCTTCCTAACGACATGGAGAGCCTCTC
TCGCATGGTAGAGGATATCTCTTACAACAATGCTCGCAACTACTTCAAGTTCTATTAATC
CATAGAACTGAAGCAATTTATACTAAGACAAATCCCTTCACGGCATCCCGGTGGTGTTGT
GGAGGGATTTGATGTTTCATCGTGAAACCAATACTTTAAACTTATGGGGGTAATAGACAG
AATACTAGGTTTTTACGAAGATATCAGAGAATTCAATTCTTCTAATATCAAAGACTTTCG
GGGCAGACTCAAGTCTTGGATCAAGATGGGTATGCTTGCCGGTCGCATCTTCTATCTCAA
GGATATGTGGGCCAGGGATGTGGCTGCCTTGACTTTTGCCTCCTTCATGGCTATGATACC
TTTCATGGCTATGATGTTTGTCATAGCCCGTGGTTTCGGCTATGCCTCTCTGCTCGAATC
CTGGCTCTCTACCACCTTCGAGGCACAGCCTGTTGTGGCGCAGACCATCGTTAACTTCGT
TCACAATTATATCGAGAATACGCAGAGCAACTACATCATCGGTACGGGTATCGTGATGTT
TCTCTATACCATCGTTTCGCTGATGCAGAAGATAGAGCTTACCTTCGATGACATCTGGCA
TACGGGCGAGCGTTCGTGGAAACAGATTGTTACCGAATATCCTACCATTCTGTTTGGTCT
GGGACTGCTGATACTCTTTGCTTCGAGCATCAATGTATGGACGGTGAATATGGTGGATAA
TGTAGACAGAATAGCAGATATCGGGGATAGCATTCCTTCGTTCATCCTTCATCTGGCGGC
TTTTGTTCCGATGTTCCTGTTCTTCGTGTTCTGCTATTATGTCATCCCGAATACCTATAT
CCGGGTTCGCAGTACCCTGGTTCCATCGTTCCTGGCGGGTGTCTGCATGACGGCACTTCA
GTATGGATATATCTATCTGCAGGTTTTTCTGTCCAGCTATAATGTCATCTATGGTTCGCT
GGCAGCCATTCCGCTTTTCCTGTTATGGCTTCAGATTTCGTGGGCTATCGTAGTGTTTGG
CGCCTTGCTTTGCCATACCAACCAGAACATCCATTATTATGATGGTGATTTGCAGTACGA
TCACCTGAAACTGGTGCAGCGCATCAAGGTTTGTGGGGTAGTGATGCATCTGGTATGTCG
TCGGTTCAATCAGGGCGAACAGGCGTATACTCCGAAAGAAATTCATGATTTAACGAAGAT
ACCTCAACAGATTGTCAACCAGTCGGTTAAGGAGCTGTTACGTGCCCGTTTGCTGGTAGA
AATCCGGAATGGTAAGAAAAGCAGTTTTGAGGAATCGGTGGTTCTTCATCCGATAGAGAA
GATAGAGCATCTTACCTATGGTGTAATGATAGAGCGCCTCTTCAGTTATGGCGAGGATGT
CTCAAGCCTAGCCGCATTAGAGTCGGATATGGCGATGTGGAAGGATATCGACATCGTGAA
TGCAGAGTTCATAGAAAAGGGAAAGCAAATCGCTTTCTGATAATAAACGGTGTTTTTTAG
GCACGTGTAATCCGTGCCTGAAAAACTATCAATTTATAGTATCTTATTTCTGGTCATATC
CGTCAGAAATCTTTTTTCCCAGTGCTAGCGCCAGTTCAACCTTGGCACCATATCCTTCCA
GCTGGTCGGCAAACTTTGCTACCGAATTGCCGGATGCGATGATGTCATCAAAGAGAATGA
TCTTTTTGCCCTGGAAGAAAGCCTCGTCGATATGGAGTTCATCTACAGGATCGCCATCTT
CATCTACATCATGCGTGTAGCTGAAGGCAGGGTAGGCGTTGGTCATGCCCGTAGCCTTGC
ATATCTCCTCGCTGAACTCCTTGAAACGGCGCTTGGTATGCGCCTCAAGAGCTGCAGGAA
TGCAGACCAGGGTAAACTGTGCTGCCTCTTCGCCCAAAAGATTCTTCAGCTTGTCTGATA
CCATTTCGATAGCCTTCTTCAGGGCTTCCTGATGGTCCATCTCCGTAGTGAGCTCAGAGT
TACCTTTAAAGTTGACGATAAGGTCGCGTTTTTCCCATTCCTCTGCTGTGAGTTCAAAAG
TACCGAAGGCGCTGAATGCAGCGTAGTCGACAAGCCATTTGTAGTGCAGTCCGTTTTTCA
GGACTGGCCACGAGTTGATTTCATTTTCGTAATTAGCCATAGACTAGAATTTTTTGATAA
TTAATAATGCATAGTTTCTGCAAAAATAGGAAATCTTTTCGAATTAAGGTGCCGGTTTCA
TAAAAAAGATTTGTTTTTTAAGTAATATTTCACGTAGCTGCCTTTTTTTtACTTATTTTT
TAGTACCTTTGCACCGCATTTTAAGAAATACGTATATTTATATGACGAGAAAAACAAAAC
TTCATGAAATCCGCGACTACGTTATCATTGCCCTGGCGATGATAGAAGGTAGTATCGGTT
TGAACATCTTCCTGCTTCCCAATCATATCACGATGGGTGGTGTAGGAGGTATCGCTTCTA
TCCTTTACTGGGGATTTGGCATCCCGGCATCTGTATCTTATCTGGCGCTCAATGTGTTCC
TGCTTCTCATCGCATTCCGCATTCTGGGCTATAAGTTCTGTCTGAAGACCATCTATGGTG
TTGGTATCTTTGCCTTAACTACCCGTCTGATAGAGACGCATACGGTAGGCATGACGCCGC
TGCTTCACGACCAGCCGTTCATGGCAACGGTCATCGGTGCGTTCTTCATGGGTAGCAGTG
CCGGTCTGGGTCTTTCCTGCAATGGTTCTACGGGTGGTTCTGATACCGTAGCGGCGATGA
TCAACAAGTATTGGAACATTTCCCTGGGTCATGCCATCATGATTTGCGACCTGTGTATCA
TCACCAGTTCTTATCTGGTATTGCGCGATTGGGAGATGGTGATTTACGGTTATGTCTGCC
TCTTTGTGCAGTCGCTCTGTGTAGATCATGTGGTGAATGCGTTGCGCCGTTCGGTTCAGT
TCTTCATCATCAGCGACAAATATCTGGAGCTCAGTGCAGCCATCAATACCGCCGCCGACC
GAGGTTGTACGGTGATGGATGGTCATGGCTGTTACAGTGGCAAGGATGTCCACATGCTGT
TTGTATTGGCGCGTCAGCGTGAGTCTCAGAAGATATTCCGTCTTATCGACGAGATAGATC
CTACCGCCTTTGTCAGCCAGAGTGCCGTCATCGGTGTTTATGGCGAAGGTTTCGACCGTT
TCAAGGTAGGCAAGAAGATAGGTTTGCCGAAGAAGAAATAGATAAACAGAAAAAGGGTGT
GTCATAACTGCATGACACACCCTTTTTTAGTAATTTTCTAAGTATAGACATCTATATCCT
CTGGCTTCGGCTAGATATGGAAATCTACCAACTTCAGCCATCGCTTGACATCAAACGACG
GACAGGCTTTGTGAACGTTTGGCAAATCGCGATGGCCCAGTATCTCTGCATTAGGATAGG
AGAGGCAGAGGCTCTCCAGAAGCGAATACAGAGCCTGATTCTGGGCTGGAGTGCGCGTAT
CGGCAGGCTTGCCGTTCTTGTCGAGACCTCCCTCATAACAGATGCCGATGCTTTGGGCAT
TGTAATGACGGGCATGGGCTCCGACTTCCGATTCCGGACGACCCGGATATACCACACCAT
CCTTCGTGATGTAATAATGATAGCCGATACTCTTGAAACCGCGGGCAAGATGGCAGGCCT
CCAACTGCTCGAATGTGAAATCCTGAGTCACTATCGTGGCAGAACAGTGGATCACGATGA
GTGAAATGCTACGATGTTTCTGTGTCATGGCAACCTCCCTTCTTTTAGCAGTTCTGTACA
CAGAATGAGCTGGCTACAGCTGTTAATACCGTGATGAGGAAGTTGATGATGGTTTTCCAA
TTTACTTTTTtCATTTTGCTTTGTTTTTTAATGATTAATACAAAGTGGATAATGATAGTC
ACATGCTTGTTTTAGTGGTTGAAATTTAGTTTCAGTAAGCGTTTCTGGAAGAAGAAGGGC
GGGGGAGGAACTGCCAGCCCGGATACCCGTAAAAGGCAGGTTCTTGAGTCGTTATGATTT
GCTGTTTATCCGTAATCGTCAGGATGAAAACCAGCCGCTTTGTGCCTTCAGAATATCCCT
GTCGCCGGTCAGTTCACTCCTTCCTTCTTCTGTCGTTTCGCATATTCGAGAGACGGATTA
CTACTCCAGACCGTCTCCGCTGTCGCCTGTTCCGTCGGTACTGCCGCCTTGTGATGTACC
GCCGCCCTGTGTGGTATCGCCAGTGGTGGTATTGCCTGCAGCGCTCTCGCTAGAGTTGAG
GAGATCCATGGCGTTCTTGGCGTTGGCATCGAGAGAGAGCTGGGTGTTGCTGAGCTTGCC
GGTAGCACGGGCTCTGAGGCGGTAGCCCTCTACAAACTTGGCGAGGTTCCACTCCTTGAT
GCTGGCGGCTCCCATCTTGTTGATGATGCCGATGGAGAAGATGGCGAGGTTGTCTATCTT
CACTGCCTTATTTTGGAGCACGAGCTCCTTCACACAGCTCACCATATCGGTGAGAAGGCC
TTTGATGGCACCCTTCGAGAACGGGGTATTGTGGCTCGCCATGTGTTCGGCGAGTTCATC
GATACCGATGGTTTCTGTTACTACTGGTCGCGCATAATACTTGCCATACGCTTCCTTGAT
TGTCTTGTTCTTGTTCTTCACTAACTTGATGAGAATCATACTTTTAAAAAATTAGTTTTA
GTAAAAAGCAGTCTGTGTCTCCGCCGAGACCGTTGCTGCATCAACCTCTCTGATTGACGA
TACAAAGATACAACATTCCCGACCCCCCAATTATGCGATTTGTGCGATTTGCAGGGATTC
GGGAAAAAAGGTTGAAAAAAGTGGTATTTTTTTATGTTACTGAACTTTCAACGATGTAGA
GCGGAGCGCAGGGATATTAAGAATTGCTTTTATCTGAAAAAGGACGCCTAAAAAGGCAAA
AAATAGTAAAATAGAGCATTTGTTTTGAGTTTCAAGTGGTTGTGGCAGTCGTTGGCTTTA
GTTGGCAGTGACAAGGAAATGAGGAAAAAGAAGATTAGAGAAGTAGAAACGCTTTCAAAT
CATTACCCAATGGAAACGCCCTAATAAGCATTTTTAACGGTGGCGGTTCATATTTCCCCA
TTCTGCGTAAGTTTTGGTTTTGCCATGCAACTCTCATAGTTTAATTTTGCACCGAACAAA
AAAGTAAGAATTATGAGATGCACTTTCAAGACAGTCTTCTATGTAAATGGAAGCAAGGAG
AGAAACGGAATTGTCCCTATCATGGGACGTGTGACAATCAACGGAACTATCGCACAGTTC
AGTTGCAAGCAGAGCGTTACCAAGGCTATCTGGGATGCCAAGGGCAACAGAGCCATAGGC
AAGAGTAAAGAAGCCAAGGAGGTGAATTTTGCGCTCGACAACATCAAGGCTCAAATCGCC
AAGCATTACCAACGACTTTCCGACCGTGAGGCGTTCGTTACCGCTGAAATGGTGAGAAAC
GCCTATCAAGGCATAGGCACCGAATACGAGACCTTGCTCAGAGCTTTCGACAAGGAGAAC
GCAGCCTTTGCCAAGCGTGTAGGCAAGGACAGAGCCAAGAACACTTACAACAAGTATCTT
GTGGTGAGAAAGTACGTTGCCGAGTTCATCAAGTATCAGTACAAGCGCAGCGATATGTCC
ATGAATGAGCTTACTGAGGAGTTCATCCGTGACTATTGCCTTTACTTGAAAAATGTGGTA
GGGCTTGCGCAGTCCTCCATTTGGATTTACTCCATACCTCTGAAACATATCGTTACGGCG
GCACACTACAACGGCAAGATACCGAGAAATCCGTTTGCCATGTACCACGTTGATCCAGAC
CATAAGGAACGTGAGTTCTTGACCTTGAACGAGCTTACCGCCATGACTGAGATAAAGTTG
GAAGACCCCAACATGGCATTTGCGAGAGACCTTTTTATCTTTGGCAGTTGGACAGGTATA
GCTTTCATCGACATCAAGAACTTGACGGAAGATAACATCACCATGGTAAACGGTGCTCCT
TGGATAGTGTCCAAGCGTCAGAAGATAGGCGTACCGTTCCGAATCAAGCTGTTGGATATT
CCTATGCAGATAGTTGAGAGATACAAATCTTTCAGAAACGGCAATCACTTGTTCAACATT
GGCAACCTTGACAGCATCAACAAGCGCATCAAAAAAGTAGCGGTAATGTGTGGCATCAAG
AAACGAGTTTCATTTCATGTCTCCCGCCATAGTTGGGCTGTTTTAGCATTGGAGTATGGT
ATGCCAATAGAGAGCGTTAGCAAAATTCTCGGTCACACGAATATCACCACGACACAGATA
TACGCCAAGGTGACAAGCAGCAAACTTGACCATGATATTTCTGTCTTTGAAAGTCGAATC
AAGGGGCATTTGCCTGTAATGGGAGGAATGGCATGAAAAGGACAACTATCACTATGGACG
GAAATGGGATACTTTCCATTCCGTCCAACTTAGAGGAACTGTGGATGAGTGAGGGAGAGT
TGGTTGATATACTTTATGTTACCGCTCCGAAACTCAACTCAGTGATACGAGCCATATATA
AAGAAGGTATGTTGTCTATGTCGGAAGTCCAATGCAAGGACGAAACTCCCGTTAGTGTTT
GGCAAACGCTGTATAATTTTCCTATGATAGTTGCCATTTGCTTTCGTCTCCACTCTTTTG
GCGCAGCACAACTTCGTGAAGTTATCCTCAAGAGATTGTACGAAACAAAAGAGAAAACAA
CTATTGTCCTGCAACTCAACGGAGGGACGAATGCCTTTTGTTGAAATTGGTCGTATCTTT
GACGCTTCGGTTGTTCACTGTCGTATAGAAATGCACTTGTAATGTGATAAAGATATATCC
ATGCAAAGAATAGTGTAAGCATATATACATTGATGTCATACGTTTTACATGTTTATCGTA
TGACATATAAAACGTATGACATGCAGGAATACATTTTTGTTCATCCCGAGGAATGGTATT
CTATGTCCCCAATTCTTCGGGATTTATTTGTTTCATCCTTTGGACATAGCGAAAACCGAG
TCGTTCCTTGGAGGCTTTGCGCCTCCAGCCACTTGGGCGAACCACCGCAGTGTTTTCAAT
GGTATTAGGTTTTATTCTTGCCAAAACATTGTGTCCACAAAGACACAGCAAGGTATGTTT
CGAGTTACTCGAAACCTTTTGGGTTACTCCCAAAGACCTTGCCATAAATGGATGTATTTC
TCTCCAAAGTTGAGAAATAATAAAAACTTTATTTTACAACACCTGTTTTGTTAGGTTTAC
ATTGTTAGTTTTACAGTGCAGACACACTCTCTTCCCCTCAGTAGATAGTTATACGTGAAG
GTATTGACGGAATTATAGATAGTGTATGCATATTGGCGTTGATTCAAAATGTTCCTGATG
TCAAAAGAAATCTTCATGGCTTTCTTCCTATATGACAACCCCATATCGAACAAACTCATT
GTCTTTGACACATCTTTCGTCAATTCATTCTTTACAATGTCAGCAGAAGTGTCGAATGTA
AAGCCATCGAATGGCATGAGTTTCAATGACACTTTGTGTTGTTGGCTCAGATAGCTGTTG
TTCTGATACTTCGTGGAAAGATAAGTTTTGGCAAACATTCCGTTATAAGCCAACTCCACA
TACTTGCAAGGCTGTGAAGTCAGATATGGGGAGAATGTCCAACTCTTCCATGTGTATTTC
TGTTGATTGTCGTTCTGCAAAGTCGTTTGTCGCTTCCATTGGTAGCCACCATTCAAGGAA
ATCTTTGTCTTGATGGGTTCTATAAATTTAGTGACACCAACTTGCCCCATAAAACTTCTA
CCTGTATTTGGGGCATATATCTTCGACATCGTGATGAGAGTAGAACTTGCATCTTGACTC
ATCAGTAAGTTGTTCTTTTCCTGATTATATAGAAAGTCTGCATTGAAGAACCACATTTTC
AGTGGTATCTTATAGTCGTAATGCAATGAGGCGTTCAAACTCTTGTTGTCCGCCAAGATA
CCAGAGCCAACCTTCAGCGAGGTGTCATTGAATCTGACGGGTGTTTTCAAGAAATCCAAA
ATGTCCCCAAAGGTGCGAGCATAGAATATGTTGGTGCGAAGTACCGAGCGAGAAGTTACC
TTATAGTTGCAATATACGCTAGGACAAACAGAATAATACCAAGAACCAGACGATGCGCTT
TCCAAGTTGTCCTTATGGATTATATAGTCTATGCGCATAGGTATTTCCAATCGGAAGACA
TATTTATATTGAGGATGTGAGTACTCATATTGTGGTACCAGAGCCATTCTGAGATTCTGC
ATATTCACATCATTGCTCTCGTCTGTAGGGTGCAGGCTTGTTTGCACCTTATCCATATAA
TAATTCAGCAATATTGGTAAATAAATACGAGAATAGAGATGCTTCTTAGACATTGAGAGA
GTATTCTCTGTACGAAAACTTCTTCCATTGGCATTTTGTACCACATTATCGGTAGTTTCC
TTGTTAAGAGTTATCTTTCCCATAGGAGAACCTTGATACGACATGATAGACGTAACCGCC
CAACACAAATCCTTGTGATGCCACAAGGTAGAGAACTTGTTGTTCACATAAAACTCTCTC
ATGGTCTGCTTCTGGTTAAAGAGAGAACCGTTCTCTTTAGTAGGCAATTCTGATGTCAGA
AAAGAACCTGTGCTCGACAGTGTGTTGCTAAGATAAGTCTTTTCTGAGTTGTCCTTGTAT
TCCAACTGGATGCTTGGGCGATGTATGGTTGATAGGGGAGAATACTCTTGGGCGATAATG
ACATTGTTATCCGCATCCGCATAACTTCTCGTCAAGCTATAGTCGTACTGACTTTTGGCA
TAGCTATACCCGATATTACCTTTTAGGGTAACATCCTTTCTTATCTTTCTCAATATGTTG
AATGACAATAATCTATCTGTTGGTGAGGCATATCTGTCAACTTCAATAGGAGGAGTGGTA
GCGGAAATGTTCTCTAATAAATTAGACAACGTAGATAATGTCTCTTTGTTGTCAAAGTGA
TTCGTCCCATCAGTCAATGCAAACTGATTGATATTGCCTGCTTTTAGCGAAGCCAACATT
TGAAAGTTGGATTTGAAGAGCATACCGGCACCATTGATTTCATATAAGGTATGTTTGCCT
GCCCCTAATGACACTCCATAAGAGCCTACAGGCTTAAACTTTGCCTTGTTGCTCATGTTC
ACATTGATAGCCACGTTGTCTGAGAATACATCTTTGTTGGCTTTTACGGCTTGGTGGTTA
CTCAACACTTGGACTGAGTTGACAAAAGAAGCGGGTATATTGGTAGTGGCAATGTTGTAT
CGTCCACCCAACAAATCCATGCCATTGATATAGAAGTTAGAAATCTCCTTGCCCAGATAT
TTGATAGAACCTTTGTCACCTACTTCAATGCCAGGGAGTTTCTTCATGGCATCTTTCAGC
GTATAGTCATTCTTTCCGATATACGAGGCTAAGTTGTATGACAAAGTATCCCCTCGTTGG
TAGATGGCTGGAGCTTTTACAACAACCTCTTTTAGGTCTGTGGTCTTTTCCTTTAGATTG
AAGTTGCACTCTTGTGAGACATTCTTGATTTCTCTTTTGGTTTTCTCGTATCCGATGGCT
TCGGCAGTGACGATTAGCTGCTTGGCATCTGACTTTAGTGTTATCTTATAAGTTCCATTT
TCTGATGTTCTCGCAAAGCCAAGAGTAGCCTTATCGGCATTTACTCTTACGATGACACCT
TCCAAAGCCGTGCCAATGGCGTCACGCACTATTCCTGTAACTACACTTTGGGCAAAAGTG
CAGTTACAGAGACAAGCTAACATCATCAAAATTAAAAaCCTTATCATATTTATCAATCTC
TTTGTTTACTTCAATTCGAGAGGAACATATCCATTAGGGCGCACTCTCAGTACCACACCA
TTGACCAAGGCACTATGCCCACCATCCTCATATTTCTGAATAGTCATCTCGCTGATGGAT
TCTGCAGGAATGTTGCCCATAGGATTTTGCTCAAACTTATTCTTCGCCTTGACAAACTGT
TCCCTCGAAGTCTTGATGGTATTGGTGTAAGGCTTGAAGTTCATAGGGGTGCTTGATTTA
CGGAAAGTTATAGCTTTGAACTTATGTATGCCTTCTGAATCCTTTGCTGCCAATACCAAG
CCTGGCAAACCACAAAGTTTCCATGGTCCAAAGGATGCTGGTATGTCCGTGGAATACCAA
ACAGTCCAAGTTCTTCCACCATATTCTCCAACAGCTTTCTGACAGGTGTAACCACAGATA
GTGTCAATGCCCTCGCTCAGATTCCAATTTATGGGATTGGCACTTTCCGTATAGCTGTAG
TAGTTTGGCGTGATTACGCTATAAACGGTCAGTTTGCCCTTAGGCACATTTTGAGAGACA
GATTGGTCGAAAAGCAAATCATTTCTCTTTTCCCGTGTCTTGAACTTTTGAATCTCTGAT
TCTGGCGCTTTGCAAGCAATGGCAGAGTCTGCTTGAAACGCAGTGTAATCAGAGAACATA
GCTGAGTTTCTGCCAATTTGAAGAATGGTAGAAGTGGCATCAGAAGAGCCTTTGTCATTC
TTCATTTGGTACTCGTAGATGCATTCGTATTCATCTACGGAAGAGGAACTCGTTTTCTGC
CCGAATGTCTCTGATGTTAGGCAGATGGTGGTTATCAATAAAACAATCTTTTTCATATTC
TTTGTCTTTATTGTTGATACTAATGTTATTTCTCTTGGCTTATTGGGCAATTCATAAATG
CGGAAGAGTCAACTTTGGGATTAGAATTATACTTCACGAATAAAAGTGACTCGCAGTTTC
CAAATGCTCTATATCCGATTTTCTGCAAAGATGCAGGGAGATTGATGCCTTTAAGGTTAA
TGCATCGGGCAAAGGCAAAATCGGAGATCTCTCTCAAATTGTTCGGAAAGACTATGCGTT
CCAAGTTCTTGCAACCAGAAAATGCACGGTCGTTAATTACTTCTAGTTGATTCTTGAATA
CAAGGGCCTTTATGCCTTCGCAACAAGTGAAAGCCAGTCTTCCTATTTTGCTCACATGCT
CAGGTATCACGGATATGCAGACCTTATTACAATCCCAAAATGTCCATTCACCGATTTCTT
GCAAACTGTCCGGCAAGACGCTAAGCTCTAATTGATGGTCCATATTGAATGCACTATTGC
CGATATACCTCACTGTGTTTGGCATCTTTACGGTTTGAAGATTCTCACAAGTATTGAAAG
CTCGTTTTTCTATAATCAGCAAATTGTCGGGAAGGATGACTTGCTTGATGTACTTATTCA
TTTCAAAAGCCATTTCTCCTATTACTTTTACATCCTTAAGCTCTTGGATGTTATTAAAAT
CCACAACAGAGTCTTTTCCTTCCCATTTCACAAGGCGAGTTCCATATTGTGAATCTTCTA
CCGTAAAATGGCTCTTTCCTTTTGCCAATGAAAGTGTTGGTAACCAACAAAGGCATAGCA
GAAATAGTACAGCAACTGAAATCTTACTTTTTATCATAATCTTCTATTTTTAGTGTTCTT
TATATTCAAAGACGAAAGAATGATAAAAGGGTAAACTACTTTTTCCAATATTTTTCAGCC
ATAGGCTGCAACCTTTCCTTTATTACTTCCATAACAGTCTTGAAATCAAGAGTTTCTTTC
CATTGAATCTTTTTCAGAAATGCTTTCCAGCGAACTATACGTGCTGCGTCTGTCGCAAAA
CTTTCTGTAAACAACTGCAATTCGGGATTGTATGTAAGCCCTCTATTATCGAAAGTCGCC
TTAATCGCATCATATAATGTGTCATCAGACAAGTCTCTCTTTGTCAGGAGTTGGTAACAG
TCGAAGAAATCTTTCATGCGACTGTTGAGCACATCTCGGTCTATCATCGTATGGAATTTC
TCGGCGACAACAGTCTCCAAGGAATATGCCTGTATGTTCACAGATGGAATGTCAGGCAAA
AGCAATGGGAAGTCAATAGTTGTTGGATATGGAGTTACAACATCACCAAAGCCAATGTCA
ACAGACATGTTGTAAGCAATAGTATCCATATGGGCCGTAAAGTAAAATCTTGTGCCAGGA
TACTTCTTTTCAACAGTTATAGGCTCCAACTTAATGCTGTTAACATCAAACGATACTCCA
TCCTCATCGCATACAATGCCCAAAATTTCCTGGAACACGTGCGCAAGGAAATCCCTATCA
CGGCTAATTCTATCTGCCATGAAATCAACATCTACTGTAGGACGTGCCTCAAGTCCGTTC
ATCGCATAAAGCAAAGAGCCACCTTTCAGCAAAAAATTGTCCTTATATTGGCTTACAGAT
ACTCTGTAAAGCAACCTCTCGTTGAAATATCTTGCCAAGAGATACATATATTTATAGCCT
GTCTCATTCATCAGATTGAGCAAGCGGGTCTTAACAGACTTACCGTAGTTTTTCTTTCCC
ATCTTATTCTATAGCTATTTCAAGATAATTTTTCAATGTATTAAACACTCTGAGGCGTTG
GGCGTAATCCTGCAAACGAGTGAGATTGCGGTTTGGCTTTTTCAGATAGGTGCGTATCAC
TTCAGCACAAATATCTAACCCCAATTTATTCCTGTATTTTACAGCATCGCAAACACTTCG
CTCCATATCGGTAATACGAACATGATACCCTGAAATTTCTGCATCCATAATGCCGAACTC
CAAGTTCTCCTTCTTCCAATAATACAGCTCTATCGGAAGCGTATCTGGTATCACCACCTT
CCGCTTGTTGGCGATGGCTATACAAAAAGCAGGTGGAACAGTTGTCGAAAGCTGATGGTA
AGCCCACGCATTGTACAGGCATACAATACCATTAGGTACAATCCGTTCCACATCAATCAT
TGTATTAAGCAAAGCATCGGGAACGGCATATATGCCATGACGCAACTTTATCAAGTCGCC
ACGCTCCTTAGCTCTCAACAGTCGTTTATACTCTGACAGATGAGATATATCAGTAGTGGA
GATAGTGCCACCAAGTGCTGCTACTTTGCAAACTATATTGTTCATTTCACCTCTTATTAA
ATGTCATTACAGCTGCAAAAATACAATAAATTTCGAGAATACGGTAAGATTCTACGGATA
ATTTCATAAAATACCGCACATTTTTGCATATTTTCAGAGTCCTAATTATATTTGAGATGA
TAATAAACTCTAAAAAACATGCAACAATGCAGTATTCTAAATTTAAAATTGTATTTTTGC
CACCAAGATGACAAAGAGTTGTTTGACAATCAAACGTATGCAAATTGTAGAAATTAGAAC
CGTTGCTAAATCATTACCTCCATTGAGGTGAAAAACTCATAAATCGCTCATTCTAAGCTA
TTCGGCAGATTTTAGCGTAATTTTTCAAAGAAAATAAAGACATTTTATTCCGCATTATTT
TGCAGATACCAACTTTTTTCGTAACTTTGCCAAAAATTCAATAAAAAGCAACAATATGAA
ATATCCTATAGGAATACAAGACTTTGGAAAAATCAGAAATGATGGTTATGTCTATCTTGA
CAAGACAGACTTGATTTATGATTTAGTACACAATGGGAATATATATTTTCTGAGTCGTCC
AAGACGATTCGGAAAGTCTTTGTTGATTTCTACCTTGGAATGCTACTTCCAAGGAaAAAA
AGAATTGTTTAAAGGACTTGCCATCGAACAGTTAGAAAAAGAATGGAAGCAATATCCTGT
TTTTCATCTAGATTTCAACGGCAAGGACTTCACACAGGCAGGCGAATTGGAAAAAACCTT
GCAGACTTTTGTTGAAACCCAAGAACTGAATTATGGCAGAAACCCATTGGCCAACACCTT
GGGAGACAGATTTATGGCTGTTTTGAAAGCTGCCCACGAAAAGACAGGACTTGGCGCCGT
TGTCCTGATAGATGAATATGACAAACCTTTATTGGATGTTTTAGACACAGGGTTAAAGAC
CTTCGATTCTGAAGGCAACGAACGTTTGCTGGAAGACCGACATCGTGAAATCATGAAAGG
GTTCTACAGTGTCTTCAAGGCTGCTGACAGAGATTTGAAATTCGTGCTGTTGACAGGTGT
TACCAAGTTCTCGCAGGTAAGCGTATTCAGTGGTTTCAACCAACCAGATGACATCAGCAT
GGACGACCGCTACGAGGCTCTTTGCGGCATCACGGAAGAGGAACTGTATTCTGTCTTTGA
TGAGCAAATCAAGGCAATGGCTGCAAGATATAAAGTGTCTGAGGATGAGATGAAATATCG
GCTCAAGCGCAAATATGACGGTTACCATTTCAGCCCAAGCATGCTCGACATCTACAATCC
TTTCAGTATCTTGAACTCACTGAGTAAGAAAATCCTGAGTGATTTCTGGTTCCGTACAGG
TTCACCTACTTATCTGGTCCGCTTATTAGCTCACTTCGACGAAAACCTCAATGAACTGAC
AGGGAAATTTTATCCTACCAGCAGTTTTATAGATTACAAGGCGGATACAGAGGCTCCATT
GCCAATGATTTACCAGAGTGGTTATCTCACCATTAAGGATTGGAACATGGATACCGATTC
TTATCTCTTGGATTTTCCAAACGATGAAGTAAAAGCTGGTTTCGTAACCATGGTGGCAGC
CAACTATCTGAAGCCTAAGGAATCGCCTGATGCATGGGTCGTAGAAGTTGTTAACACGAT
GAAGACGGGAGATTGCGACAAATTGGAAAAATTACTCACTTCCTTCTTCGCCAGTATACC
CTATAGCCAACGTCGTAAAGATGACGAGCGGGAAAAAGAGCGATACTTTCAATATACCTT
CTATCTGGTGATTCGCATGATAAGCAGTTTTACCGTTCTAATAGAAAAGGAGCAAAGTGA
AGGACGGGTTGATTGCATTATTGAGACCCCAATGTTTGTATATATCTTCGAATTTAAGCG
TGATGGGTCAGCGACTGAAGCCTTGAAACAAATCGAGGAAAAAGGATATGCCCGTGAGTA
TGCTACAGACAACAGAACGATTTACCTGATAGGCTGCAATTTCTCGTCTAAGACGGGGAC
GATTGACGACTGGAAGTCTAAGGGCAAAAGCGTTTAAAAAACGGGTATTTTTTCCTGTAA
TAAACTCACCCTGGAAGGGATATGCATAGTGTGTTGTATGCATTCCCTTCCAGGGTGATT
TTTTATGGTTCATCCAGAAATTCGATGATTTCTGCTACTTGTTGCCGGCGTAGCCCGAAC
AGAGGCTCTGCTTGAGCTCGGGGCACCGGTTGATCCATCTCACCAGTCGGTTGAGCGCTA
CCCTGGGGGTAGCGGTGGGAAAGTAGAGCATGGCGAGCTCCGCCTTCCCGTAACTTCTGT
CTTCTATCATAATTTGTTCTTTTTAGTCTGTTTTTGTCAGTTGCTTCTTTCTTCTGCCTG
GTAGAATAAAATCCCTCCGAAAGATACAGAAATCCCTCCGAAAGATACGGAAATATCTCC
GAAAGATAAAAAAATATCTCCGAAGCAGAATTTCCTAAAATGGGAGATCTTCGGGCGGAA
TATTCTCGCTGCCATCCATCTTCTGGTTGTTCTCTATCTCGTCAGGACGCATTTCTATCA
CCTTCCAGCCGTTGCCCGTCTTGCGGTGAATCTTCTTGAACCCCAGCGCCTCCATGAACA
TCGAAATATCCTTGTTCGACATCGACTGGCGGAAGGCGGGGTTCGTGCAGATGCGCTCCA
TCACATCACTCGCCGTAACAAACTTGCAGAACTCGGACGGTGTATCGGCATCAGGAACAC
GGTAGAACTTGTTGATGCGCTCGGCTATATAGTTGTTCACACGGAAATAAAGATTGTGGC
GCTGTATCTCCTCGTTCTCCTCCTTCGTAAACCAGTAAACCCAGTCGCAGGGCTCACCCC
TCCGGCGCTTCTCTATCACCTCCTGAGCCAGTGCCACAGCCTGGGAGTAGATGCCCTCGT
AATTGAAGGGGAAGTCGATGGGACTCTTGATCTTCTCGATGCGCCAGATGAGGAAACGGC
GGTTCTCGTCATCATCGATGATATGAACCTCATTGCTCGTGGCACAGAACCCCGCATTGT
TCTGCAGAATGCAGTCCCACTCGGCATAAGGGATTCGCATGCTGATGTTGCGCTTCGTGA
TGTTGCTCTTGAAGGAATCCAGGTTCTTGCCGCGCAGACAACTGAACTCATCGAGACACA
CTATCGCCTTGCTGGCACACATCTGCAGGAAATCCTTGTTCTTGTAGTCGCCCGTAGAAT
CGTTGGCGAAATACTTGCGCAGATGGGGCGGCAGAAGATGGTCGAAAAACGTGGTCTTGA
AGATGCCGCCCTTGCCTACGAAAACCATGATAGACTGGTTGGTGACATCGGGGCGCACCC
AGCAAACCACCATGTTGACCAGCCATTTCTTGAAGGCATAGACAAAATCCTCCTCCGTAT
GGCGGTAACCGCCTGTCTGCATCACGGTTACCCGATGGGCTAATTCTGCGATATAGTCAG
TCTTTCCGTCCCATTTCGGCAGACTCTTCAGATATTCCTCCATGGGGTTGAATTCGGGAC
TGAAGTTACTTCTTATCACCGTATCCAGCTTTTTCTGGGTGGTGCAGATGTTCTCCAGTT
CCATCTTCACGAACAGGGAATTGCTCACCCGGGTATCCACTTCGGTCCAGTCGAGATAGA
GTTTCTCTCCGGTGTTGATGGCGCGCACTTCATACTGGTTGCTCAGCGTGTTGTGGTGCA
TTTCATATCGGGCTCCCAGCCATCCCAGCAGTGCTCTCATGCTGGTATAGCGTTTCTGCT
CATCCTCTCCCTGCTGTCTTATCTTCCAGGTTCCCAGCCGCTCGGTATGCTTGTAAATCT
CCCGTGCCACCCGCTCGGTATCGGCATATTCGCTGCCAAACTTATCTGCCATATGTTTCA
CAGCCTCCTCCTTTTCGGCTCCGAAACAGAGGCAGAATGTGGCGTATCTTACTACGTAGC
TGTTGTGATGATGCTCCTCAAACCGCTCTTCCCAGCTCTCCGCCAGTTTGTCTACATATT
GCAGAATCTCTTCGGTGGTGAGCGTCTTGGGTGGCGCTTCGTCTTCCTGTTTGCGAGGAT
TTTTCTTTTtGGGTTTTTCAGCCTCCGTCTGCCTTTTCCTGTTCTGTTCCTCCTGTTGCT
TTGTAGCTTTTTCGAAGTTCTCCACCTCCTCCCGGGTGATGGCGAGAACTTCGGCATTCC
AGTTGAAGTAAGCCTCGGGGTCGTAAGCCAGTCCGCAGCTTCTCACCATGTCCTGGCATT
GTTTGTCGCAGCTGATACCCAGCAGTTTGTCGTACATGCTCATGGCTTTCCTGATGGCGA
GCAGGTGGAGTTCGGTGGCAGTGAGATTGCACCCTTCAGGCCGCATATATCTGAGCAGGA
TGCGGAATCCCTTGCCCGAGACGGTGATGTAGAAGATCATGGTGAAGGGGATGTTCCGGG
CGGTCTGCCTGAGTGCCGTCTGTGGCATTTACACCACATACGTTGGCGATAGCCATTTTT
ACGCTGGCTTCTTCTTCCATTTCTGCTGAAAATTTCAGCACTTCTTGTTTTGTTATGTTA
TTATTTTCCATGCTGCGAAGTTACACAAAAAGCTGCACATTGGCAGTGAGGGCTATAGCC
CTCACTTTTTACAAAGAATAACCTAGGTTAAAGTTTTTAACGCAGTATTTTTGTGCCCAT
TTATGTGGGGATATTTTGCTGATGAAGAAGTGAAAGAGTGAAACATCGGAAAAGTGACGA
GGTGAAGGGTGAAGGGTATATTTTAAATCTTATATTATATTCTTTTTTTtAGGATTTTTG
GAAAAACCGGAAAGCCAGAAAAATGAAAAAACGGATTTTTTTCCTTGCCGCGCGTATATA
TAAAAAAGAGTTTTCAAACCTTCACCCTTCACCTTTTTATTTAACATTTTGTGTGTCAAA
TAGTTACGGGTGAAGGGTGGTGAAGGGTGTTTTCCGCTTTTTATAAACATATTTTAAGAA
TTCAGCCCATTTTTACATATTTTAAGCGTTTATTTTTGGTTCCAAAAGGGGGCCTTTTTT
TAGGGTCCCTTTTTTCCTCATTTCTTACCGCTTAAATCTTTGAAAAAGCGAGTAGGGTAG
GGAATCCCGTCTTATGTTGTGTTAAACAATTATCAGATAAAAGAAGTTAACGATACCGAA
AAAGGACTGATTTTTAAACAAATATTAACGCAGAAAACTTGAAGTTTCGCATATTAGATT
CAGGTTTCGCAGGTTCAGGAGTTAAGGAGTTAAAGAGTTAAATGAGTTAAAGAAGTTAAA
TGAGTTATCGCTCTCTATAGTCGCTGAGGAGTTAAGACTTTACCCCATACGCCCTGAAAG
GGCAGAAGCCACATGCGAAGTTCAGTCCTTTAACTTCCTGATATGTGAAAGTTCAGTTAT
TAGCCAATAATGATGTTAATTTCATTCAAATATTTGGCGTTATCAAGATTTTGCAGTATA
TTTGCATCCAAAAGAATTTAAATGTGAATCAAATGGTTAAGCATTTATATATAATAGCAG
GTTGTAATGGAGCAGGCAAAACGACTGCTTCTAAGACGATTCTTCCCTAGTCTTTGCTCG
TTAAGGAATTTGTTAATGCTGATGAAATTGCAAAAGGTCTCTCGCCTTTCAATCCTGAAG
GAGTAGTGATAGAAGCAGGGCGTTTGATGCTTAGGAGAATAGAAGATTTGCTGGAAATGG
GTGAATCGTTCTCCATAGAAACTACTTTAGCAACCAGATCTTATATTAACCTGGTGCGCA
GAGCACAAGAAAAAGGGTATGTTGTGCATCTCTTGTTCTTTTGGCTGGATAGTATAGAGC
TTGCAAAAAGACGTGTAGCTGATAGAGTAGCTAGTGGCGGGCATAACATTCCTTTGCCTG
TAATTGAACGTAGGTATAAGGCTGGTCTTAAGAATCTTTTTGAGATATTTATGAAAGAAG
TGGATATCTGGATTCTATTTGATAACAGTTTAAATAAAGGAGAACGTGTTGCTTTCGGAG
GTAGACTGCTTCCAACAAAGATTAAGGATATTGTTAAATTTAAAAGAATTAAGGATTATG
AGTGAAAGTGAGATTGAGGGCTTTATCAACAAAGTTGAATCAGGCTTAGTTGAAGCTCAG
CATGATATGTTGGTAGAAAAGGCTTTATACAATCGTCCTGTTGTCATTAGTGACGGAAAT
GGCGGGGTAGTAGAAGTTTCTGCCAAGCAATTATTAAATTAGAAAAGTTTTTATCATTCT
TTTAACTAGAGTCGCCCTTCCCCCTTTGCTTTACCCTTCGGTCAGCGATTTTCAATTCCG
CTACGTACCGGTGGCCGTTGGTTCAGGGCGTGCTGCTTGGTTTTGCCTGCGTTCTGCTTC
TTCTCTTTCCTTCGGCAGAGGATATAAAGCTGCAGAAAGCGGAGATGTAGATTACGAATA
TCACCATATAATCAAGGGTCTATACGCCACCTTTTATTCGTGGCATATAGACCCTTGTCG
TTTCCCGTGACGTGCGGGGAATTATACTGAAGAAAATCCCCCATCCCGCTTGAGGAAGCA
GGATGGGGGATAGTTTCTTATTTCTTCTTGAGCCCCTTGTATGCAAGGAAAGCTACAATA
ACAATGGCAAGAGCCAAGATGATGTAACCGAGCTCATGACTATACTTTAATGCCTGCTGA
TATACATCTTGAGTTGTTTTATAGTCTGTATATTGGTATATCCCCCAACCGATGATTGCT
AAAACAGTATTCCAGATGCCAGCACCGATTGTGGTATAGAGCAAGAATTTGCCTACATGC
ATACCTGCCAAACCGGCTGGAATACTGATTAATTGGCGAACAGCTGGTACCAGGCGCCCA
AAAATAGTGGATGCGGCTCCATGCTTGCGGAAATACTCTTCTGCAACTTCTACCTTTTGG
CGGTCTATCAGGCACATATGTCCGATGCGGCTGTCTGCAAAACGGTAGATGATAGGGCGG
CCTACCCATTTAGCTAAATAATAGTTGATAAGTGCACCGATATTGGCACCAATGGTGGCA
AACACGATGACTAGGATAAACGACATTCCGCTATCAGGATCCATGGCTTTCCATGCTGCA
GGTGGAACAACCACCTCTGATGGGAATGGGATGAATGAACTCTCGATAGCCATGAAAAGG
GTTACTACCCAGTAATTTAAATTGTCGAGTATCCAAAGAAAAAGCTCTGCTGTATTCATT
TGTTATCTGAATCTAAATAATATCTGTCTCAGTGTTGAAACTGAGACAGATATAGGTGAT
TTATTTATTCTGTTTTGCCCATGTATCCTTCAAGCCAACGGTTTTGTTGAATACTGGTTT
TTCTGCAGTAGAATCAAGATCGGCCATGAAATAACCGATACGCTGGAACTGGAGATATTC
ACCTGGCTTCTTGTTGGCTGCATATTCCTCAATATAGCAGTTAGGATAGTCGTGGAAGCT
GTCTGGGTTGAGCAACTCGTGGAAGTCACGTTCATCAGCAGATGGATTTTCTACCATAAA
GAGACGGTCGTATTCGCGCACCTCTGCCTTTACGCAGTGATCTGCTGATACCCAATGCAA
TGTACCCTTAACCTTACGGTTGGCACCTTCCATGCCGCTCTTACTGATAGGATCGTATTC
TGCCTGAATTTCAGTGATAACGCCATTTTCGTCCTTTGTGCATCCAGTGCACTTAACGAT
GTAAGCATTCTTCAGACGAACTTCTTTACCCGGAGTCATACGGAAGAATTTTTTAGGAGC
ATCTTCCATAAAGTCAGCACGCTCTATCCAGAGATTCTTAGAGAATGTGATGGTGTGTGT
GCCATCAGCTTCATTTTCTGGATTATTGATGGCTTCCATTTCCTCTGTTTCACCTTCCGG
ATAGTTGGTAATTACGAGTTTTACAGGATCAAGTACTGCACTCACACGACATGCTTTCTT
GTTCAAGTCTTCTCTAACAGATGCTTCGAGTAAGGCCATATCGTTGAGAGCATCGAACTT
AGTATATCCGATACTGTCGATAAACATACGAATACTCTCAGGAGAGTAACCGCGACGGCG
CATTCCGCAAAGAGTAGGCATACGTGGGTCGTCCCATCCGATAACCAGTTTCTCATCAAC
CAGCTGGTGAAGCTTACGCTTGCTCATTACTGTATAAGTGAGGTTCAATCGGTTGAACTC
AATCTGACGTGGACGATTGTCGTTTAATACATCTGCAGTTCCGTCCTTCTCCTTCAAGAA
GTCGATGAACTTATCGTAAAGCGGACGGTGAGGTACAAATTCCAATGTACAGATAGAGTG
GGTTACCCCTTCAAAGTAGTCACTCTGTCCATGAGCAAAATCATACATAGGATATGCATG
CCATTTAGTTCCTGTACGGTGATGAGGAGTATGGATGATACGATACATGATAGGATCGCG
GAAATGCATATTTGGATTCGCCATATCGAGTTTTGCGCGAAGAACCATGCTGCCTTCTAC
GGCCTCAGGAGTATTCATCTTCTCAAACAAAGCAAGGCTTTCTTCGATTGGGCGATCACG
ATATGGACTAGCAGTACCCGGTGAGGTAGGAGTACCCTTCTGCTGTGCAATTTCTTCAGC
AGTTTGTTCATCTATATATGCATTGCCCTTCTTGATCATCCAGACAGCAAAATCCCAAAG
CTTCTCAAAGTAGTCAGAAGCATAGTAGATATTGCCCCACTTGAATCCGAGCCACTGGAT
GTCTTGAAGAATATTCTCTACATATTCATTGTTTTCCTTGCTAGGGTTAGTGTCATCAAA
ACGAAGATTGCAAACACCATTATATTTCTCTGCAACACCAAAGTCCATGCAGATAGCTTT
GGCATGGCCGATATGCAGATAACCATTAGGCTCTGGCGGAAAACGCGTCTGGATTCGTCC
TCCGTTTTTGCCTTCTTTGAGATCTTCCTCAACTAACTGTTCTACGAAAGAGATACTTTT
CTTCTCTTCCAAATTGTTTTCTTCATTAATTGCCATAATTCAATAAAAAGAATAATTTTT
AAATTTATGGTGCAAAGATACAAATTTAATTGTAAGTACCGAAATTATCTGGCAGATAAT
TTTGTTTTGGGAGCGATAATTTTGTTTTGGGAGCAATAATTCACAAAATATGTTTTTAAA
CATATAAAAAGATTCGTTCGTTTCGAAAAATATGTCTATCTTTGCATCGTTATCCTGAAT
ACAATCTTTTTACCTTAAATGAAACTAATACCAAAAAGAACGCCTTCGCTGTGAAGCGAG
GGCGTTTTGCTTTTTATACCAGGTTCATATTCTATTACTTTTTGCGGAATGTTTCGTTCT
TAATAATGATAGAACCTTCTTCTGTATCGAGTGTTGCCTGCTCCTGAACGTCGGCATCAA
GACCCTTGCGGCTCAGGATAATCACTGCTGCTTTACCTTCTGGCTTAGCTGGCAATTCCC
ACTTGTAAAATTCCTTATCAAGGCCTTTTACTTTAACAGAGAAATCACTGTTCAAAGTTA
CACAGCGCTCACCATCTGCGCTCTTATATTCACCGGCTGCGGCAGCCTGAAATGCAGAAT
CGGTTACAACTGTCTGTTCTGCCTGAGCTGGTGCCTGTGCTGGTGCTTTTTTCTCAGAAC
ATGCTGTGAAAGCTATCAGGCCCATAGCAAATGCAAGAATTGATAATTTCTTCATAATCT
TTAAATTTTATATGTTAATAATAATGTTAATCTAAACCATTTTTATAATCTAACTCTTTT
TATACATTTGTTTATCTCAGTGGTATGCTATAGAAAGATAGTATTCCACTGGTACAAATG
ATTACCCAAATAGAAACGAGCCCCGTAATGATAGGGACGCTTGCAAATCTGATGTCGTGG
TTGGGCTTAAAACGTTCGGTATGCTTCCTTAAAAAATACTGAAATATATAATAATATAAG
GTGGCATAGAGAAAACCAATGAGGGTACCAATCAGGATGTCGCCAAAATAGTGTACACCG
AGATACATTCGGGAATAACTGGTTATCAATGCCCATAGGCATAAGAATATCGTGAGTTTG
CTCCGGCGAACCAGATATTGGGCAAAGAAGGCCATGCTCCATGCATTGGCTGCATGAGAA
GACGGGAAACCATATCTTCCACCCCGATATCCTTGAACAACATGTACCATCGGACTGATA
GGATTATCAGGATTGCTGGGACGCATTCTTGCTACCAATGGCTTCAGAATTCCTGATGCA
GTCTGGTCTGAAAACAAGATAATCAGAGTGATGACAACTATAGTGCTCATCACAACCTTG
ACAGGAAAATTCTTCAGCAGTACAAAGATAAAACTGGCATAGAACGGAACCCATACAAAA
CGGTCTGAGAAAATCATCATGAAGTAATCCCAATACACGTTGTGAAAACCATTGAAAAAC
AGAAAAATCTGCGTATCAATCTGTTCTATTTGATGAAGTAATTCTATCATAGTCTTTCTT
TATGAATTTCTGTAATGTTCGCTTTCTTGTTTCTGATAATCTGTTGCCCTGTCGTTTGGG
CTATTTTGCACTCAAGTCATCGTACAACTTCTGAAGATAAGCCATGCCTCGCTTCAGGTT
ATAACCTTTTTTGCCTTTATCATAAACAACCTTTTTGGATTTGTTGTCGTAGATGATAGA
GTTTTCCTCTGATACCATGCCGAAAGCATCGGGTACATCAAAGAATGCAAATTTAGGAGT
AGCATCACTCAACATGTTCTTGCTGAACAAGAAGTCTTTGTGAGGAATGGCTAATTGTCC
GAGCAGTGTAGCTGCTATATCATGCTGACTTCCTATGAGCTTAACATTCATTGGGCGAGC
TATTGCTCCACCGGTCATGATAAGTGGAATCTGATAGCGGCTGCGGTCAAAGTTGTCAAG
ATGTTCTTTGTATGCGCCAACATGATCGGCAACGAGTAATACCAAAGTATTTTTCCATCT
AGGCAATTTGCTGTATTCACGCAGAAGATGACCTATGACACTATCAGTGTAAGCAAATGC
ATTTAAACGTTTGTCTTTCAGTCTGCTATATGGTACATCGAATGGCTCATGACTGCTTGA
TGTCTGGAATACTCTCAGCATAGGCTGTTTGGTGTTCTGTTCTTTTCTGAGGTCTGCAAG
CAGCCGGTTGGCTACTATATGATCGTGTACTCCCCATTTGCTCAATTTGTCCTCTATAGG
GAAATCACTATCTGAAATGATTCTCTCATAGCCCTGGGAAACCAGCCAAGAGCGTTGGTT
GGCAAAATCAACATCACCACCATAATAATATGCATTGCCGTAATGCTTTGCTTTAGCCAA
TGAACGTGCCAATGATGGTAATTGTGCAGATTTTGCCGGGTAGCGCATGATGCTGGTTGT
AGGTTGTGCAGGATAACCGCTCAAAACAGCAACCAGACCACGATCCGTGCGGAAAGTATT
GGAATAGAATCTTGGGAAGAAAATTCCCTTTTGGGCTATTGAGTCCAAGCAGACCGCTAC
GTCTTTATGTGTTCCGACGGAAGGCATGATGTCGTTGGCAAAGCTTTCCATAATAATAAT
AAGTATATCTGGCTTTCCGTTTTTCCGAGCTTCTTCATTCAGGAGCGGGTAGGTGTTCTG
GTCGCTTGAACTTACCATTTGAGCAAAGAGCTTGTTAGCTTCTTCTTCTGACATGTATCG
GTATTGCGATGCAAAATCTTCCTGATGGGTAAGTGATTCAAACAGGCTGAACATCGGATT
GACGGCAGCATGATTCAAAAACGCATTTTGGCTGAAATATGCCTTTCCTGTATTTGTTGT
AGATACAGTAAATCCTCCTCTGATAGGGATGAAGAGAAGGGCAGTAAGCAGCAACAAAAT
AAGAGAATGGCGCATACGATGATGCTCTATGTCAGAGTAGCGTGTTCTGCGACCACTGCC
GAAATCTCCAAAACCATAGTTGCTGTATCTGCTGGAATAGCGCTTCTGGGTATGAGGCAT
GCGGAGTGCGAACCAGACGGCTATGGTAAGCAGCACAGTGATGAGGAGAGCCAAAAAGAT
GTAAAGCCCTCCAACACTTGCAAGTGCATCCTTTGGCGAAGTAAAGAAATAATATAATGG
AGTGCTATCTAGCGGGAAGTTCCAATATGGATATAATCCTGCATTCAGTATGAATGTAAT
GGAAACCAGGAAAGATGCCAGTATATAATAAGCATTCAGAATGGGACGTATAATCTCCTT
ACGAAACCAAATCATTGCGATGAGCAACAAACCCGGTAGTGCGGTGAGGTAACCAGCCAT
AGAGAGGTCGAGTGATAAACCATACCACATCACTGTAGGCATTTCGCTCCAGATATTATC
GATAGGTTGTGTAGCAGAAGCCTTTTCCAATATCATGAAAAATGGTTTCTGAAAACCGAA
CAAAATGACAAACGTAAAATACGTTTTTATAAACCACAATATTTGCTTCATATCTATGCT
TCTTGTCTAATAATTATGATATACTCGGCTTTGAGCTTGAAAATTAATGCAAAAATAACC
ATTTTATTTCATATAAACGACTTTTTTGTGTTTATTTTTCAAAAAAGTGAGAAAAAATTT
GGTCGTTCTAAATAAAAGTCGTACCTTTGTTGTAATAAATTTTATAACATAACTATGGCT
AAGTACAATATTCAACCTAAAAAaGAAAAAaTAGCAAGATATCAATCTATGCTGAGTGAA
GAAACTAAGGACCGCCTTCGCGACGAGATAATCCGTGTTCTTGTTACTGAAAGAAAGTAC
AAGGACCCAGACTATAGTTCCAAGAAACTTGCAGAGGATTTGAATACTAACTCTCGCTAT
ATTTCTGCTGTATGCGCAACTCGATTTCATAAGAATTATGCCGAGTTGGTGAATGATTAT
CGAGTAAACGATGCTATGTCTTTACTTACCGATAAACGTTATGCAAGAATGACTGTAGAA
GGTATCAGCGAAATGGCTGGTTTCAATACTCGTCAGAGTTTCTATGCTAATTTCTTCAAG
CGAATAGGCGTTACTCCTCGTCAATATCGTGCTAATCATTTTAAGGGATTGGAGTAAGTT
TAATAGTTAATAACTAGAACATGAAACAAAAAGGAGGGTGTATCATAAGTTAATGATTCA
CCCTCCTTTTTGTTTTTACAAACTATTGCGAGTTACCTCTTGAAGTAGTTTCTCAATGCC
TGGTGGCGGATACTCCTGTTCAATCTGCGTATGGTCAGATTTCGTATCTGGCGAACTCGC
TCGCGTTTGAGCCCCATATCTTCAGCAATTTCAGCCATCGTTTCCTTAGGAACCCCTATA
CCATAGAATTTGGTGATGATTTTTTTCTCTCGTGGCAATAAATCTGCAATGCTTTCTGCC
ATCTTTTTCTTCATCATTTCTATGTTCAGGGTATCATCTGCAATCTTTACATCCGGATCG
TTTAATATGTCTAATAGGGTATACGGATTGTTTGCGCTTAGTGGCGCATCTACAGATACA
GCCTTGTCTGCGTTTCTTGGGGCATATTTCTTCTGGTCTTTCGGTAAACGATAAACTCCT
GATTGTTTATCAATGGCCTGTGATATAGCCTTGTGAACGAATGGACCGGCATAAGCCACA
AAATCGGTGCCCCGGTCGGCTTGGAACTTTCTGGCTGCCATAAGCATTGCCAGCGTTCCT
TCGCTAACCAAGTCATCAAACTCAACGCCTTTACCTTTATACTGGTTGGCTACTGATTTT
ACATAGTTTAAGTTCTCACTAACTATCTTGTTTATTTCTTTTTCTGTCATATTCAATAAT
TCTTTTTGCAAATATACATAGAATAATTCAAAAAAACAAGTATTTTGCTCATTTTAACCA
ATCATTTTGGTTTCCACATATTATATATGTTTCTATGATTTGCATAAAGCTGCGTATGGA
CAGTATTCGCAACGATGCTTATCATCTGTAGGTCGGAATGGTTGGTCCCTGTCAAAGATG
TTGGCGATGAGAACTTTCAGTTGTTTCATAAACTCTTCTTCGTATACATCTATGCTACTG
ATGAGTTCCTTGCCCATTTTTAATGTCGGATCATAATCTTCTGCTCCTGCATTTTGTATA
AACAGCAAGCCTGGAGATACGGGCTCTTGAGCCGGATTCAGATTCCTGTTGTGGCTTACA
ATAATCGAGTAGAGCATAGATTGTAAATAATAATCTGTATGCTTGTTGAGCATGGATGGA
TCAAACACTTCGCTCAGTTCTCTTGGACGTGTTGTTGAAATACGTCCTGTTTTATAGTCT
ATTACGCGGATTCGTTCTGCAAGATTATTGCCATTTGCATGACCGTTAGCTGCAACAGCG
TCCAGTCGGTCGATAAAACCTCCTATTGACAGAGATAAATTGCCGATACTTGTTTCTACT
TCGACGTCAGTTTTTACAACCAGCTCTAATCCGAGTATGGTGAATGGAGCCTGGCGCATA
TCTATCGTGACAAGTTGCCGGATATACCTTGCTATTACTTCTTTATTAATCAGTTGCAGA
CCATTATATTTCGGACGATACCCTGCAGCGCTAACTTTAAAGAGTTCTTCTCTGAACGCC
TGATCTACCAGGCGATAAACAAGCGATTCATCTTTTAAGGCTTGCTCTAATTGCTCTTTT
GATACAACGATAGGACGAGTCAGTTTGAGTTCACCTTTACCGTCGGTTGTCAGAGCATCG
CTGCTTGCTAATCCCAGATAGAACAGTTCTGCTGCCCGATGGAATATATTTCCAAATACT
TTGTTGTCTACTTCGTCCTCATCCATTTCATCTGGCTCAATCAGTCCTTCTACATATTTA
TAGTAGAATTGCTTTTCACATCTCAAATAGGTATTTAAAAATGTTGGCGTAAGCATTTTC
AAATTCTTGAGCTGGCTGAGCGCATGAAGTTTTTTCTCTATTGGCTCATAAGTAGGGCGC
AGTGTGTTTTGTCCTGCGACCAAAGAAAAGCGCTCGATGTCATGATGGCTTTCTACCAGG
AGTTGTAGCATAAAACGGCTCATCTCACCCGATTGACCATCTTCTGTTGCGTTATTGTAA
CATAAAGTGATGTCGTTTGAGCGTTGGAGCAGACTGTGAAAATAATAGGCGTATATGGCT
ACTTTGTTATCTACCGTAGTCAAGCCGTATGCCTTTCTCAATGAATAGGGAATAAATGAA
GCATCGTTCACACCTTTCGGCAGTTTCCCTTCGTTGCATGAGAGTACTAAGATATGTTCG
AAATCAAGATTTCGAGTTTCCAATACTCCCATTACTTGTATTCCTTCTGCAGGTTCACCA
TGGAAAGGAATACTTGTAGACTGGATGAGCTGTTGGATGAGTCGTTCCAGAGTGATGCAG
TCTACTGCTAAGTCTCCTGTCTGGATGAGTTCTTGCAGACGGTTCAATAAGGTATAGGTC
CTGAAGAGCGATTCCTGGAATAAAGGATCGTCCTGTTCTTTACTATTCACACCTATTGTC
TTCAAAATATCCAGCAGATACTGGATGAGTCTCAAGTTGTATTCATTTTCTGTTGCAGTC
TCACCCAAATCTTTGAAAAGCAGTGACAAACCTTCATCACCATCCATGCTTAGGAATTGG
CGGGTAGGATAGAACTGCTTCTGCTCGTCAAGAGCGCTCAAGAGTTTGCTATAATTTTGA
GAAATATAGCGTGTGTATGGATGACGGAGCGCCATGAGCACATTGTGTAAGCGATAGTTG
TTACTATGCTTGGGGTGACCTACGCCCTGCAACTTGATGAGTTGTTGCAGCAAACTGTAG
AATGGTGTCTGTTGAAGCGGATAGCCCAATGTTATATTATATGCTATCTTGTCGTTCTCA
GAATAATCTGGCAACGACTTGATGTCTTCGTTAGTAGGAAGACTATGTATAACACTTTGT
AATAATCCTTCATCGGCTAATACTATAGCCACTTTTTTTCCATATTTATAGCGTTTCTTT
TCTTTAAGCCATTGGTTTACATAGCGGGCCTGAATGTTTTCTGTAGATGCCGATATGTAT
GTAATGTCTTTATTGTTATCAAAGTTATGATAAATTTCACGAAGATCATGAGGAGGCATA
TCATTCAATTCGTTAGGATAATATTTGAGATATTCACGAATATAGTGACCTGCCTCATGG
TTGTTTTGCATATAATAGTCATCGTAGTCCCAATAGAAATGTGCTTTACCCTCTTTCATC
AAGCGGTCGCAGAGTTTCCGTTCTACTACTTGCATCATATTAAAACCGACAAAGAGATAT
TTCTTGTGTTGGAATTTGATATTTTCATCATTTACAACTTTCCGATACAGAGCCCCCTCA
TAAGCCAATCCCTGTTCTTCAAGACGCATGTTGAACTGCTTATAGATATCAAGAAAATGG
CTCCATAATTGTAGAAATCTCTTTTTGAGTTCTGAGTTGTGATCATCGTTGAAATTGCTG
AAAAATTTCTTAATCAGCGTTTTCTGTTCTTCTGTAAGATATGAGATATCGTCAAGTTCA
TGTATATTGCTAAGATTGGCAAAGAGTTTTTCTGCTTCTGCCATGTTTTTATCAATATCG
TCAAAATCTGTGATAAGAAGTTGTCCCCATCCATAAAAATGGTCTAGGGTCTCATCAATA
CCAGTGCAGGCTACGAATGTTTTATGTAAATCGCAAACAAGTTTGATTGGGTCTCCAACT
TTCAATGTGCTATGTTTGCGAAACAGGTCGCTGATAGTTATGTAAGATGGCGACCAGATA
GAGTGATCAGTCAAACGTGCCAGACTCTCGTTGAGGAAAAGAGCGGCGCGTTTATTTGGA
AACACGACGGCAATGTCGCTGAGATTGTTTCCATATTTCTCGAGTATATCTCTTGCTACA
TATTTTAAAAATGTTTTCATATCTTAATGGACTTTTCAATGTTTGCAACTGTTCTTTATG
TTGCCCTGTTTTTTGGAAAGGGGCAATAGAACCATATTATTTTATTACTTCAACTATTCT
GTTAGGGTATACATACCATAGATAACCTTTTACTCGGTGATGTCCCATGCTTCTTAATAA
ACCGATGTATTTTCTAACCTGTTCATGGTGTTCTACTTTCTGTTTACCGAATTTGAAGTC
TACCACGATGGTTTCATTTTTTGAGTTTTGCATCACGCGGTCTGGACGGTATTCTGCCAT
TTTTCCATTTTCAACTGTCAGGATAGAACATTCATTTAGTATGGTCAGTTCCTTATCAAA
CCATTTTGCGACCTTTGGTGATTCAAGTCTTTTCCTGATCATCTCCTTTATTTTCTCTGG
TGTGAGGTCTTGATCGTATAAAAGTCCGTCTAACTCCAACTGTTTCAGGGCTCCATCAAT
ATCATCAACCGTGCGGATTGTAGAAAAGAGGTTGTGCAAAATGGTACCCATTTTGATATA
AAACTTCTGTTGTTCTTCCGTTTCATCACGCTTTATAAAGTCACGGCTCTGGTTACTTTG
TCTGAATTCTGGCATTTCAGGCGTAACATTTATTTTAATTTCTAAAGGTTGAGAATAGGC
TGAGAGCACGTTTGTATCCTTCTTCTCGTTTGATTTCTTGGAAGAATCAGGTACATATAT
TTCATTATAGCAGAAAGATATGTCATCTGTTTTGGCATCAGAACCTATTCCTGTTAACTC
CATCTTTACATCATTAGCTTCAAGTCGGCTGGCTACCTTGTCGAGTACAGATTCGATAAT
GGCAGAACGATATGCACTATTAGCTCGTTTGCCAATTACAATCAGATTGTGACTGGCACG
TGTGAAGGCTACATAAAGCAGATTCAAATTGTCGACTATGTTTTGCAGATGTTCATGATT
ATAATCTGCTTCATATATACTTTGCTTCATCAGTTTAGCACTGAAATCTATAGGTACCAG
TGGAAGCTCGTTGTATGGAGCTTCTTGCGGTGTGCACCAGATAGTGTTGGCTTTTTCTAG
TTGCCAGTCACAGTAAGGCATGATAACATGATCGTATTCCAGTCCCTTACTCTTATGTAT
AGTAAGGAATCTGATACCGCCATCGCCATCGCTATGAATGCTTTTTTCGTGGATACGGTT
ATCCCACTCTTTCAGAAATCCAGTGATATCACTACTGTTATCTGTGAGATATTTACTTAA
GCAATCATAAAAAGTACAGATGTAGGCAGTTTGCTTGATCATGTCTTTTATTTCGCCAAG
TTTAAGTTCTGCAAAAAGGCGTTCTGTGAGATCGAACAGTGGCATTTCCAGATACTCAGA
ACGATTGGTCAAAAGTTGTTCCGGCATATTTCCAGCTACAGAATACGTGTCACAAAACTT
GTTGAGAGTTGCTAATGCAATATTGTCATTTGGGTGTACCAGAATGTAGAGAGCGTTAAC
CAATGTGCATACTGCTTGGGAGGCATCCAGCCTGAATGCCTCATCAGAAACCAACGGATA
GTCGGAATGGTTCATAAAATACTCAGCAATGTCCTGTATGTTACGGTTGCTTCTTACCAG
GATTGCTATTTTGTTGCAAGGAACACCTCTTTCAACCAACTTGTCTACAGTGTCCAATGT
TGTTTGCATCATTCTGTCTTCAATATTTTCACCGCCCAGGAGCTGAATACTGATAGAACC
ATTAGGAACAGAATGGTGGTCTGGTACTTGCTGGCAGACATCGCTATATGCGCTTTCCAG
CTGTTTACATTCTTCAGGACATTTATCTGTCAGGTCTTCAATCTCCAATTTTACTGCTTC
TGTGAAAAAAGCATTGTTAAACTCAATGATGTTTCTATCAGAGCGGTAGTTGGTACCCAA
AGTTTCTATGCTTACTTCTTTCGCGCTTTTATTAAATTCTTTATCGATATTATTGAGCAG
TCTCCAATCGCCGGATCGCCATCTGTAAATACTTTGTTTTACGTCACCAACAATGAGGTT
ACCTGCATCTTCTCTACTCATGGTTTCTTCGAGCAGCACTTTAAAGTTCTTCCATTGGAT
GGTGCTAGTATCTTGGAACTCGTCAATCATTATATGGTCGAGTTGAGTGCCAATCTTTTC
AAAGATGAATGGCGAATCGCTATCCTTTATCAGTGAGTTGAGCAAGGTCTGAGTATCGCT
CAAAAGGAAACGGTTTGCCTCTCTGTTCATCTCCCTGACTTTTTTATCTATGCTTCCCAA
AAGGCGGAGCTGATTAAGATGCTTTATGGTCAGATCGGTACTTTTGAAGATGCGGGTGAG
TCTTGGACGATTATCTTCTGCAAACAGCAGAATAGGGTAGAGCACCGATTCTACATAATT
GAAGATATCAGTACAATTTTTCACATCAGATTTTTTGACCCATGCTTCCGGACTTTCCCG
ACATTTATTAAAAGTATCATTATGTAGATCATCATCACTGTATTTACCATTTTTCAGCTT
GTTGAAATAGCTCCAAATACCTCTCGTTTTTCCAGCTAAGTCGTCTGACGTAAAGCCTTC
TTCTTCAAGGGAATCGAAAAAAGTAGCAGCAATTTCTTTAAGCTGCTCTTTTGCCTTATC
GCGCTTTTTCTTCATTCGATCGGTAAAATCCTTGAAGAAATCTTCTTGTTCCATCAATTC
TGTCAACTTGTCGGAATGAGCTTTGTAATAATCCTTGAATATGTTCTCACCGAATTTCTT
GATCTGTCCTATGACATTCCAACTCTTATCATCATCAATATTTTCTTTGATATAATCCAT
AATCCAGAAAAGTAGACGATCGGTATCTTCAAGACTTTCTATAAGTTCATCAACGGCATG
CTGTTCTATTTGATAGTCATTGAGTTCTATCCGTAAATTGGCAGTCAGATCAAGTTCACG
TGCAAGATTTCTCAATACACTCTGAAAGAACGTATCGATGGTCATAACCCGGAAATAGTT
ATAATTATGTATGAGCAAATGCAGGGCTGATTCTGCATTTTTCTGAATTTGTTTGGATGA
AAGATACGGTAAAGCCTGCTGTATTTGATTTACATAATCGTTTGCTTCTGGTAGTCCGTG
TGCAATTTCGTATAATTTTCCTAAGATACGCATTTTCATTTCTTCAGTAGCTTTGTTGGT
GAAGGTTACTGCAAGAATGGTTCTGTAGGAAGCAGGATTAGCTATCACGAGTGTCATATA
CTCGCGAGCCAAAGTAAATGTTTTACCTGATCCTGCACTTGCTTTATAAACAGTTAGTTG
TGAACTCATATTTTGTTTTTTTTATGATGTTATTGATATTGTGCCCTAGAAATCATGTTT
TATCCATGCTTTTATGAATATTACCAATCTCTAAATAGTTCAAAACCGAAGCGACAGCCT
ATGCCATTAAACTTCGTGTTTTTGAAGGCTGCAAAGAATCCTAATGTAATAGCTCTTGTT
GTTACTCCATATCCCCATTCTGTATATGGGTGTAAATGGTTTACAACAAGACTGCTTACA
TACAGACGCTCTGCTTCTATATATTTCCCAATCAGGGGGAGCCATGCAGTTGCAATCATG
GGAGCTTCATAAGTGAAGTTTCCGCGAACGTAATAATCACTGGCATTATACCATTGGGAT
GGCAGTAATTCGAATTCTCCACTCCAGCTATCATTCCAGCCTCCAGGAATATTGTCGTCA
TGGAAATTGGTATAGTCAACGAAGTCCCAATGATCACCTTTGCGGGTATAAAAGCCAGCT
CCTAACCTTATAGAATATGATTGACGGCGTGATGCTTGAAAAATAGTTTGTGCATCTGCT
TCTACCCGTTCGTAGTCTATGTTTGAACCTAGTAGGTTTTTCCATCCCTTTTCATAGTCT
ATTTTAAAGATAGAGCCTTTCTTACCCCATGGTAACAGTTCTAAAGCTACAGCTGGTGCT
ACTGACACATATTTGCTTGGATAATTAAACAGTTTATAGAAACTTTCTACTACAGCTTTT
CGTTGATGTGAAACCAAGCCAATCTCAAAACCGACATAGTCGTTGAAACTCCAGTGGTTA
GTAAGACGAAGGTAATCATCTTTAAACTCTGTCAGTTTCCTGTTATTAGCATCAATATCT
GTTGAAATTTCCGGTAATGACAATCCTGGATATTTTGAGAATAGTGGATTTAGAAAATCG
TTATCTTCAGGTTTGCTGATGCCTAACATCTTTCGTGCAACACGATTATTCGATATTCTA
TTACCATTACCGATTTCTAACTTCAGATATCCATTGTGCTTCGGGTTATAGTTGAATGTC
ATTGGTATATTGAAATAAAATCTGTGTTGTTTCATACTGTAACCTCCTTTAAAGCGAAGC
CCCAATTCCAGATTTTCTGTAAACCTGTAGCCACCCTTCAGGTCAAACTTGTATACAATT
CCTTTTCGCTCGGAGTATCCCATATAGAGTGGGTTGAGAATAGGACTGATACGGAAGTAG
CCTTGGTTTTGCTTTCCGAAGCCTTGGGAAATCCTGTTTAATACATTGTCACCTATAACA
TCCCAAAGTATGTCTTTTGCAAAGTTTTTCTCTGGTATGTTGTTATTCAAGGAATCTGTT
ATTTGTTTTCTTTTTTCATAGAATTTTCTGTATATGTCAGCCTCATCTTGGTTTAATTCA
ATTGGGCGCACTTTTGCCATTAATGCAGTATCGGCTACATTATTGAGTGAATCACTTAAT
ATTTTCGGCAGTCCGTATACAGTTGTATACATGCCCGTTATCTTGTTACCCATAAAACTG
AAGTTAGCTCTCATGCTGCACCTTGCAGGAGAAAGTGAACCAAATCCGTCTTTACCCATA
ATGATCGAGATATAGAAACGGGTCATATCATATTCGCCCTCAAAGTCTACCATGCTTATC
TTTCCGTTTTGGGAATCAACAATGGCACGTGCTTCAATAACTTGGGTGTTTTTGAGACGT
GGATATACGTAGACTTGTGCTTTGCCGAATGGTAATTGGGTGACGGCATATTTATAATAT
CTGCGATTCTTATAGTGGAAAGGAGAAAGAATATTAGTTTCGAAAAGTGTTTCTCCATAT
ACCGTTGGAGTCATGTATTTCAGAACTGATGACAATGTGTTGCTTCTATGCGGAATGGTG
CTTATGTTCAGCAAACGCTTGGCAACTGGTCTGCCATTTGCGTCTAGCGTCATTTGGTTA
TAAAACTCGCTGATGAATCTTCTGCCACCGCCATGAGCCACCGCATACATTGTCGGTACT
AGCATGAGCGTTGCATTACGTTTGTTTGTTTTGATTTGAAATTTAGTGTAGGCATAACTC
TTGTGCTCAGCTCTACCTGTTGTGTCAACAGATTGTGAATATTTAAATACCAAACACATC
ACCGAGTCACTAAAGGCGTCTCTCGGTGACATTCTTCTTGCATTTGCTGCAAAAGCCATC
ATGCAGAAGATAATCGTCAAAATGATGTGTGTTTGATATTTCTTCATTTATTATGAGTTA
AGATGTTACTTGGCAGAAGAACTATGCCAAATATTTTGGGCAACAGCTTTCCTAACCAAG
ATATTTCATAAGGATTCCTATCTTCCCGGATTCTCTCAGTTTGGTGATGCTTTTTTCTCT
TATTTGGCGAACTCGCTCACGGGTGAGCCCCATTTTATCACCAATTTCCTCGAGCCCCTT
TTCGGTTTCCCCAATTCCGTAGCATGCGCAGATAATTTTCAGTTCGCGATCCTTGAGGCA
AACTTTTAAAACCTGTCTTAGGTCTTGTGCCATACTTTCATGGTCAACCTGCTTGTCTGT
TCTGGCATCGTCTCCGCTTGCCATTACATCTGCCATAGAGTTGTCATCGTCATCACTAAA
TGGAGCATCGATGCTTACATGATGACCACTGGCAGCCATGCTCTGAGAAATCTTGTCCTC
GTCAACACCCGTTCTGGCAGCAAGTTCTTCAACGCTTGGACGGCGTTGGTTTTCCTGCTC
AAACTTATTAATTTCCTGGTTTACCTTATTGAGTGATCCTACCTGGTTGAGAGGAAGTCG
AACAATTCGGCTTTGCTCTGCTATTGCCTGTAAAATACTCTGACGAATCCACCATACAGC
GTATGAGATAAATTTGAACCCTCGTGTTTCGTCGAAGCGTTCTGCAGCCTTGATGAGTCC
GATGTTTCCTTCGTCAATCAAGTCTGTCAAGGTGAGTCCCTGGTGCTGATATTGTTTTGC
TACCGACACCACAAAACGTAAGTTGGCTTCAATCAACTTATTTTTTGCTCTTTCGCCAGC
TCTACCTCCCTTGCGGATAGCTTGAGCCAATTCTATTTCTTCATCAATAGAAACCATAGG
GGCTCTACCTATCTCTACAAGATATTTGTCGAGGGCTTCACTATTACGATTGGTTATACT
CTTTTGTATCTTAAGCTGTCTCATTATCTTTCCTCTTAGTTACACATTGCACAATTGGCG
CAAAGATAATAAAAATATTGATACGCGACTAGAATTATAACTTACTTTAACGTAATTAAC
CTAACTTACTCATTTAAAGGTTATTTTACGGTCTTGTTCTTAACAAAACTTTGAAAAGCA
TCATCGTATCCGTTAAACACGTTGATGTCTACCTCTCCATGTATTCCTGCTACTCTTCCG
TCGGGGCAGAGTTGCCAATATACCAATCGGATGTCTGGTTTATACTCTCCATATCGTGCA
ATCCAAACCTGGTAGTTATGTTTCAGATCGGGAGCCTGTGGCAGATAGCGATTTACGAAA
GTTTGGCTGATGTAAAGAATAGGCTTAACACCAGTTGCTCTTTCTACAATTCTAAGCCAA
GTTCTAATGCGTGCAAACAATACTCCAGCCCCTCCCATTTTCTTGATTTGACTAGGAAGC
GGTTCAACATCAAGAACTGGAGGAAAATCGCCTTTCCTAATGATACTGTGTTTCAGAAAG
TGTCGTGCTTGTTCGGCAGCAGGTGTTATGGTGGTAAAGAAGTGATAGGTTCCAACCTTG
TAACCATGTGCTTTTGCATCACGATAATCTTTTCTGTAATATGGATTTAACAGCGATTTA
CCTTCTGTACTCTTGATATAGATGAAGCGAATCGGGAAGTTTACTGTTCCTGATATGGTC
TTTTTGCTGAGACGTCCAAGATGTGTAATGCGTAAACGGTTCCAGTTGATAGCATATTTT
TTtCTGCCTTTTCCATGCTGGTATTTGCTCAGGTCTATGCCATAAATACGTTCCGATGTA
TATACGAGTCTTTCGCCTTTATAGCGGTCATTTTTCCATTCGCCTATTCGTAATGGCTTC
TTGGGAGCAATGCTGAATCCGAATCCTTCACGTTTCCCGTTTTTCCAGTAACCTTCATAA
TAGGTTCCATCGTATCCTTGCCAGCATCCATGACCGTTTGGTTGATAGATACTGTCGGTT
GTACCCCGATAATATCCTAGAGAATCAGGTAAGAGGGTGTAATCAATAGAGCGTCGAAGT
GTGACTCCATGAGCTGTTGCTAAAGATGCTGCAAGTTGAGGTGAAATAGCTTTAACCCCT
TCAGGAGTTGTTTCTGAGGAAAGTTGGAATATGCGGCTTCCTTGTGCAGTTTCTCCATTC
ATAGCTTTGATGAGTTTGCATGCCTGACTCTTCCATTTTCCGTTCTCGTCTCTATAATAG
GCTTGATATGAAATGGAGCGTTTCAACTTGAAATGTCCCTTTTTCTGTACATGTTTCAGG
GAATCAATCAGTTTCTTGGCAGAATCGCGTAGTTCCAGTTCGTGTTGGGTATAAGCGCAA
ATAGAGTTGTAGCCTACATCCAGAACAGAATGAGAGTGAATATAATAGTTCAGTTCTCCA
ACTTTCCATTTGGAGTCTCTATACAAACTGTCTAAAGAATCAACTTTCTCTTTAAAGATG
CTATCCGCATCTTTGCCAAGATAGTGATTCCGGCTGATGCTGTTGTTGTAGCAGGCGGCA
AGTCTTCCTTCACATGAAGGAATCAACGCCCAACGATTCATAAAGTTGGCAGCCAGTGTC
GTAGTGTCTTCGTCGAACCGGAGTATTGTTTTTCCATTTTGAATTAATTCGTAGTGACTG
TATACTTTTATGTTTGCTTTTGCCTTGTTCACTCTATCACTTGATGGGTTCAGGCAATAA
TAGCTCCATGTGCTGGCGGCAGCCAGCAGAATGAAAACTAAACTTGTGATATATAATGTT
TTCTTTTTCATTTGATGATGACCTCCAATATTTTCTTGGTGGTTTCGGTAATCTTTGTTT
TTTCAGACGTACGTTCGCCGATAAGCCAGATGATTTCACCTTTACTATCAGTTAATACAT
GCTGTGTCTTTTTTTGTATATAGTCAAATTTCCTATCGGTCATATAGTCACTCAACAGTT
TGCTACCCTTCATGCCGAAAGGTTGAAATCTATCGCCTTCTTTTACCAGTCGGTAGGTGA
GGGGAAAACTGACTTTTTCAGCATCCAAAGTGATACATTGCGATTCTTTGCTTGGCATGA
AGTCACCCATATGCGAGAAGATTCTTATCTTGATTTGAGTTCCTTCGTCCATGTTGTAAA
TGCCTTCTTCTGGCAGTCGGAACGCTCTTTGCTCCTGAATGTTATTCAAGTCTTTTATGT
TAGAAATCAACAGCTGTTCTCTGTCGATGACTATCATATAGTCTTCGTTTTTCCAAATTT
TACCGACACCACGATCCTGACTGAAGAGGCTTTCACAGATGTCATCAATGGCATTGCCAT
GAAAACCATATCTGCCTAATTCTTTATGAAGTATGAATTCCGGACTTGGAGCATTCATTA
CAGATACTTTAGGGATATATATAACTTTCCTATAAGAGTCGGATGTACTGATGCTATCCA
TGCTCTCAAGTATACTTTTCGCTTGGCGTATGTATTTGGCAGAGAGAGCGATATTTTCAC
TTGCTGCCGGGTTGATACTTTCCAAAAGAGGTACTACATGATGGCGAATTTTATTTCTTA
AAGCATCGTCTTCCAAATTTGTTGAATCTGTGACAAAATCTTGCTTTTTTtCTTTTAGGT
ATTGCAATATATCCTGTCGGCTGATGCAGAGAAGAGGGCGCAGGATGTTTCCGTTTTTGG
GGGCGATGCCTGCTAATCCGTCTACTCCAGATCCTCTTAACAGATTCAGAAGTAAAGTTT
CTACATTGTCATCGCGATGATGGGCCACACAAATGCCTCCTGCATGCAAGTCTTTTACTA
ATTGGGCAAAATAGCTGTAGCGTAAGTTGCGTGCAGCCATTTCGATACTTACCTTGTGCA
AATGGGCATAAGTATAAGTATCAAAATGGATTCGAGACAAACTGATTCCCTGTTGTTTAC
ACAGATTTACACAAAATTGCTCGTCTCTGTTACTCTCTTCGCCGCGAAGGTGAAAGTTAC
AGTGCGCAGCAGTAATATTCAGTCCTATATTTTTCAAGATAAGCAATAGGGCAACGCTAT
CAGCACCTCCGGACAAGGCAACGATATATGGTGCTTGCCACTTGAACATACTATGGTGAA
TAATATATTTCTTGACGATATTTTCAATTTTGTTCATTCTGCGATACTTTAAAAGTATAT
GATGTTTTTTATTACTTTCTGTTTTTCAAAAAGTCTTCTGCCCGCTGCAAATCTTCTGGC
GTGTCGATGCCTACAGTTTCTACATCTGTAGTACCAACTTTTATCTTGTAGCCATTCTGC
AGCCATCGAAGTTGTTCCAGGCTCTCTGCTATTTCTAGTGAGCTTTGTGGCAGTTTGGTT
ACCTCTTTTAAAACTTCTTTGCGGTAAGCATAGATGCCCAAATGTTTCAGATAAGGAAAA
CTCTTGAGCCATTCTTCCTCTTCCTTTCCTCTTACGTATGGAATGATGCTGCGAGAGAAA
TACATAGCAAAGCCTTGATTGTCTACAACAATCTTTGGACTATTAGGATTTTTTACAGCT
TCCATACTGGTAAAAGCTTTTCCTAAAGTGGCAATTTGGGTTGTTGGGTCATCAAAACAC
TGGCAGATGGTTTCCAGTTGACTTTTGTCAACAAAAGGTTCATCTCCTTGAACATTGACA
ATGACATCCCAGTCTCCACCAATTTTTTCGATAGCTTCTTCTATGCGGTCAGTACCGCTC
TTATGATCCTTGCGCGTCATAACAGATTTACCGCCAAATGCTTCTACAGCATTGAAAATT
CGCTCATCGTCTGTTGCAACATAGGCTGCTTCTAGACAACTTGCTACTTTCTCATAAACA
TGTTGTATCACTGGTTTGCCATCTAACATGGCAAGTGGCTTTCCCGGGAAACGTGTTGAT
GCGTATCTTGCTGGAATAATTCCTATAAATTTCATAATCTTCTATATTTAAACCTGTTTA
CTATTCAATTCATGCGATTCGTTTAACTTCAAATAAAAAAGTTACACTTCCGCAGACGCA
AAAGTACAACTTTATTTTGTATTCACCAAAAAACTTTTTGTTTTTTtGAAAAACCTCAGA
GAATATTTAATGTTCTCCCATTTTTTtATTCGTATCTGATAGCCTCGATAGGGTCGAGCC
TTGCTGCCTTCTTTGCAGGATACCATCCAAAGAAAACGCCAGTAAATGTACAGACAGCAA
AACTCATAATAATGCTCCAAGGCTCTATTGGGGTGGCTATATGGAAGAAATAGTTAAGAC
TGAGCGATAAACTAACTCCCAATATCACTCCTATAATACCGCCAGTTACAGAAAGTAAGA
TAGCTTCTATCAGAAACTGGTTTAAAATATCAATACCTCGTGCGCCCACACTCATTCGAA
GACCTATTTCGCGGGTTCGTTCTGTTACAGATACATACATGATGTTCATGATTCCGATGC
CGCCTACCAGCAGCGAGATTCCTGCCACGGATCCGAGCAGGATGGTGATTGTAGACATGG
TAGAATTCATCATGCTTGAAATTTCCTCTTGAGAGCGGATATTGAAGTCATCTTCATCTG
CTTCAGTAGTATCTGTTGCGTCTTTCAATTTGTGGTTGCGTCGCAATATTTCTGTAATCT
GATCTTGGGCAGGTTGAGAAGCCTCTTCGGTGATAGCTGAGCAGACGATGCCTCCTAAAT
AGGTTTGTGCCATAATTCTCTTCATTACTGTTGTATAGGGGGCAAGTACTAAATCATCCA
GCTCCATACCCATACTATTGTAACCTTTCTTCTTCAAGACACCGATTACTCTGAATGGAA
TGCTGTTAAATCGCACAACTTTACCGATAGGATCGCTGCCATCAGGGAAAAGATAGTCAA
CTACTGTCTGTCCCAAAATACAAACTTTAGATGCAGCCTTAATGTCTGTATCTGTAAACA
TTTCTCCATCTGCCACTTTCAGTTGTCGGATGGAAAGATAGTCTTGGTTTACACCATAAA
TGGAACTTTGGGTGTTGTTGTTTCCGTAGATCCACTGTCCGGAACTGTTTACAGTAGGAG
AAATAGCTGAGATATAATTACATTCGTCTTTGATGCTCTGATAGTCGGCTTGCTTCAGCG
TCTCCATTGACGAAGCATCCTGTCTCACACCGCCACGCATGTCTGCACCTGGTGAAATCA
TAATCATGTTTGATCCCATCTCTGCGATGTTTGCCTTGATGCTGGCTTTACTTCCTTGTC
CGATGGCAAGCATGGTAATAACCGCAGCAATACCGATGATGAAGCCAAGTGCGGTAAGGA
AAGAGCGCATTTTGTTGGCAGCAATGGCGCGGATGGCTATTTTGAAAAGATTCTGATAAT
TCATTTTACTTGTTGTAATGTTAAATGTTAAGTGAAAACTTCGTTTGCTATTGGATGCTA
AGTAATTTAACATTCAACACTTAACATTGCCAGAGATGACAACCTCGTAAGTGACTACAT
TGTTTGTTGTAGTAGCTTCCAGACGAACCTGTTTTACTGTTCCCTGGAATACATCGTCAG
GATAAGCATCTACTGTAAAATTAACGCGGTCGCCTTCTTTTACACCGCCTATATCAGCCT
CGTCAACATTTGCAATCACCTGCATGTTGGTCAGATCTTTAGCGATAGTAAAGAGCTCTG
GAGTGTTGAAGCTTGCTGCTACGGTCTGTCCTTCCTCTACGCTTTTTGATATGACAGTTC
CATCTATTGGGGATGTAATTGTAGCATAGCTCAGGTTGGTTTGGGCTTTCTGTACATTTT
CCTTGGCCGAAGCTACTTGCTCTTTCGCCTGGCGATAGGTGAGAAGCGCATTTTCATAAT
CGTCAGCACTTACCAAACCTTTCTTATAGAGGGGCTGGTAGCGGCTCATGTTTGCACTCT
GATAGTTCAAACTGCTTTGCGCACTTGCCAGGTTAGCTTTGGCAGTATTCAACTCGCTCA
TCAGGTTGGTTTTGTCGAGCTCAGCTATGACTTCACCTTTTTTACCTGCGAATTGTAATC
AACATAAAGTTTGTTTACAATACCACTCACCTGTGTACCAACCGTTACAGAAGTTACCGC
TTCAATAGTACCGGTTGCAGTTACACTATTCTGCAATGTTTGTGTGGTTACAGCTTCCTG
CTTGAAGTCTATTTGCTCTTCGTTTTTACTTCCAGAGAACAGCCATGCTGCCACAGCTAC
GATGATTATCACAATCATGGCAATCCAGATTTTGCTGATTCTAAGTTTTTTCATAAAAAT
GTATGTATACCTATTAATGATTTGCAATATGTTTTCGGATGTTAATACCAATCTTTCTCT
TTAGATTCTACCGTTTTGGTAGAATTTCAACATGTTGATATTCAGAATGGTAAGATACTT
TGCCTGAAGCTCGTTCTGTTTAGCCTTCAGAAGATTATCTTTGCCAGTTCTCAATTCTAC
GATGTTCTTTAATCCCAGTTTAAACTGCTCACTTAACAGATCGTAGCTTGTTTGGGCACT
CTTGCTGCTCACCTTGGCAGCCTTAAACTGGCTTTGGTTTGTATTAGCCTGCAACCAATA
GTTTTCGATAGTAGAGTAGAGCTTAGTTTGCTCATTCTTTATATCGAGCAAGATGCTTTC
ACGCTGAATGAGTGCTTTATTGACAGAAGTCTTGGTCTGTCGGTTATCAAAGAGAGGAAT
ACTGACACCGATTCCACCACCCATGCTGAAGTTGGTTTTCATCTGACTGCCCCAACCGTT
TTTGTTCATAGATGTGGTGCTGGTCGTAGCTCCTGCATTTGCGCTGATGGTTGGCAACTT
TCCTGCCTTTGCAATCTTGATGTTCAGATCGTTCTGGTCGAGTTTGTTTTGATAGCTCAA
AAACTCAGGGCGATTCTGAAGCGCAGCTGTATAGACACTGTTCATTCCTGGGATAGAGGC
CAGAGCCATCTGGTCAGTTGTGCTTGGAATAGCGATGTCGAAAGCTTCTTCACTGGTAAT
CTGCAGGAGTTCCTTCAACTGTCGTTTATAGTTTTTAACGTTACTTTCAGCCTGCACGAT
GTTAAACTCATCTTGTGCTCTCTGTGCTGTAAGTTGTGCTAAGTCTGCTTGGCTCATCTT
GCCAATTTTTACCATTTCCTTACCACGCTCTTCGTTTTGAACACTCGACAGATAACTTTC
TTTGTTTACGTTGATAGCCTCTGTAGAGTAAAGTATCTGTACGTAAAGTTGAGCTATCTG
TTCTTGCAGGTTGAGGGCTTGTGCTGTCGAATCGAGTTGTGCCGCTTCCTTTGCCAGCTT
GTTCAGTTTCACCTGATTTCTATTTTTGTTACCGTTCCAAATCGTGTAATTGCCCATCAC
ACTATAGCTGCCATTGTAATATACCTTGTCGATGGAAGCTTTGCTGAAACCTTCTCCACT
GATTCCATTAGAAACCCAAGGCGTATAGTTTACACTTTGATTGGTGCTGGCAGAGAGCGA
TGGCAGAAGCGCAGACTTTGATTGCAGATAGTCCTCCTGAGCTGAAGCTTTTGTGAGTTG
AGTCTTCTGCAGTTGAATGTTGTTAGCCAGTGCGTAACTGATACAATCCTGCAGTGACCA
TTGCTTAGCTTGTACAGCGATAGGAGCCGACATGATGATCAGCGCTACCGCCATGTTTTT
AAAACTTGCGTTCATACTCTTTTTACTTTTTGTTTTCATCTTTACAGATCTCTTTGCATC
TGTTCTGATTAAATGTGGATTAATGTTCTTATTTTCCATAATTGCAAATCTTAATAGGAT
ACATCATTTTTAGATTTGACGTAAGCGTCGCCTATAAAGTTGCAACTGATATGTGTTTTT
GATTAAAAACGTGATGATAGGTTTAACATTCTCATTTATCTTTAACAATCCTTTTCATAG
AGAAAGATTTCTTTTACTTTTCCACATTAATTTATTTATATTTCTCAAAAAAATGTTTCT
TCTTTCGTTATCTTCGCTGAAATTGTGTAACTTTGCAGAAAAATTTTAAGAAAGGAATAA
AATAAATGCCGTTAAGAATACCAGATAAGCTTCCAGCTATCGAACTGCTGAAGCATGAGA
ATATATTCGTGATGGACGAAAGTCGTGCGCATAAACAGGAGATTCGTCCGTTGAAAATCT
GTGTGCTCAATTTGATGCCCCTCAAGATTACGACAGAGACAGATCTCGTTCGTCTTCTGT
CGAATACTCCTCTTCAGTTAGAGGTTTATTTTATGAAGTTGAAAAGTCACACGCCGAAGA
ATACTCCAATAGAGCACATGATGATGTTCTACAAGGATTTTCAGGAACTTTCCAAACAGA
AGTTTGATGGAATGATAGTTACAGGTGCTCCTATCGAAACGATGGCTTATGAAGAGGTAG
AATATTGGCCTGAAATCAAAGAGATTTTTGATTGGGCCCGTACCCATGTTACTTCAACAC
TCTATATCTGCTGGGGTGCCCAGGCTGGTCTTTATCATTTCTATGGTGTTCCTAAGTATC
CTTTAGAGAAGAAGATGTTTGGTATTTTTAAGCAGAAGCCTCTCGATTTGTCTCAGCCAA
TCTTCCGCGGTTTCGATGATATCTTTAATATGCCTCATAGTCGCCATACAGAGGTAAGAC
GTGAGGATATTGAAAAAGTGCCGGGACTTGACATCATTGCCGAATCGCCTGAAAGCGGTG
TCAGCATTGTGATGGCCAGAAACGGCCGCGAATTCTTTGTGACGGGTCATCTTGAGTATG
CGCCAAACACGCTGGATAAGGAATATAAACGTGATGTGGGCAAGCGTGATGATGTAGAAC
TGCCAAAAAATTATTATTATCATGACGATCCGAACGAAGAACCTCTGGTGACATGGCGTG
CTCATGCCAACCTCTTCTATAGTAATTGGATCAACTATTATGTTTATCAGGAGACTCCTT
ACAATATTGACGAAATCAGTTAATTTGTGAAGGAGTTGGATGATTTCGAGATAGATTTCT
TATGCAAACATTAGAATTATTGGCGCCTGCCAAGAACTTGGAATGTGGTATTGCTGCCAT
TGATCATGGTGCAGATGCCGTATATATTGGTGCACCTCGTTTTGGTGCACGAGCAGCAGC
AGGCAATTCGCTGGAAGATATCAGACAGTTGTGTGATTATGCTCATCAGTTTGGAGCAAA
GGTTCATGTTACAGTGAATACTATCATCTATCAGGATGAGATGTTGGATACGCTTAAGAT
GATCCAGCAACTTGATGAGATTGGTGTTGATGCACTTTTGCTGCAGGATATGGGTGTGCT
TACTGAGGTGAGGGCGCAGAATTTGTGGAGTAGAGAATTGCATTCCAGTACCCAGTGTGA
TGTAAGAACTCCAGAAAAGGCGTATTGGCTTACCACGTTAGGTTTCAAACGTATTGTTCT
GGCTCGTGAGCTTTCGCTCGATGAAATCAAGGCGATCCATCAGGCGATTCCTGATAGAGA
AATAGAGGTCTTTGTACATGGAGCGCTCTGCGTAAGCTATTCGGGTGTATGTTATGCTTC
AGAGAAGTGTTTCGGGCGCTCTGCTAATCGTGGAGAATGTGCACAGTTCTGTCGTATGAA
GTTTGATCTGCTCGATTCCAATGGTCAGGAGATAGAACATCAGCGTTATCTGTTGTCTCT
CAAGGATCTTTGTCAGCTTGATCATCTTAAGGATCTTGCTGATGCTGGAGCTACTTCGTT
CAAGATAGAAGGAAGATTAAAAGATATCAACTACGTCAAGAATGTGGTGGCTGCCTATAG
CAGTCAACTCGATGCAATCGTAAAAGCTGAACCGCGTAAGTATCGCCGTGCATCGGTGGG
ACATGTTCAATATAATTTTACACCTAATCTGAAGAAGACTTTCAATCGTGGCTTTACCCA
TTATTTCCTGAATGGGCGACAGCCGGATATTGCTTCTTTCGATACACCGAAAGCTATCGG
CGAGTTTGTGGGCAAGGTTAAGGAAATACGTGGCAACATTTCTTTCAACATAGCCACAGT
AGCCAGCTTTAAAAATGGCGATGGACTGTGTTTTATCAATGATGACCGTGAGTTGGAAGG
CTTTCGTGTGAACAGAGTAGAGGGCAATCGCCTCTATCCGTTTGGAATGCCTGAACATTT
GCGTCCGGGCATGGCTCTTTATCGTAATAACGATCGGGCTTTCGAGGCTTTGCTGGCTCG
TAAGTCTGCTGAACGTAAAATCTATATTGTCATAGCAATGGAGCCTGTGATGGGTAATGA
GTTCAGGGAAGAGCCACAGGGGGTAAAGGCTGTTGTCAACATCATGAAGACGAAAGAGGC
TGATGGTGGCTTGATTTATCAGGTGGCTGAGGTGTTTAAAGAGTTGAAACTCGAAAAGGC
AAAACGCCCGCAAGGCGAAAATATAAAGGCTCAGATGAGCAAACTGGGCGATACGATTTA
CGAAGCTTACCAGGTAGAACTTCTAAAGGGAATGGAGACATACTTCGTTCCGAACAGTAT
TCTCACTGCTATCCGGCGTGAATTGATAGATGAACTTACCAAGGCAAATCAGAAACAGCT
TGATAAGTCGTTGTGGGGTGGATGGGATAGAACCTTGTTCAACAATGGTTTTGGATTCAG
TCAGCCCAGTGAGCACCGACTTACGAAAGAGGAATTTACTTGGCAGCCGGAATACGGAAA
ATGGGGATATCTCTATAATATAGCTAACTATGATGCAAGAGTTTTTTATCAGATTCATGG
TCTGTCGCCAGTAGTTCCGGCATTTGAGTTGGGTAAGAATATTCCTTCTGCATGGAATGC
TAAGACCCAGGAAGAATATGATGAGAATATAGAAAAAGACAAGGCAAACCGAAGTATGCA
ACCTAAGTTTACCAACGAAAGGGGAGAATCGCTCCTGATGCAGTGCCGCCATTGTATCCG
CTATTCGTTGGGCTACTGTGTGAAGCGTGGAGGCAAGAAACCATCCTGGAGAGAGCCTCT
CTTTCTGCAGTTGGGTGACGGTCGTCGTTTCCGTCTGGAGTTTGCATGCAACGAATGTCA
GATGAACTTATATAGTGAGAAATAAATGAAAAAGAAATGGACGATACAGATTCTTTGTAT
GCTGGGCATCCTCTTGATGTTCAGCAGTTGTTATCATCGCCGTGCTCATCACCAGATGCA
TGCAGCTATGGTAGAGTACAGTAATAAACAACTCGATTCCATTTCGTTTTCTACTACCCA
TCATTATACCAACAAATTCAATTTTCTGGTATTCAAGGATTCCCTGGAATTGATAGCGCA
ACAGCCTGAAGAATTTTTGAGCAATTTGCCTATCGACTCCTTCGCCGTCCAAAAGAACTG
CCTGCTGGTGGTTACGGATATTCGTATGGTTCCTCAGGATTCCATAGATTCAGTTTGGGT
GCAGTTGGCAACAGAAGATAATCAGTTTGGCTGGACCCGTGAGTCCCGTCTGCTGCCGAA
GGTTGTGCCCGATGATCCTATTTCAGAGTTCATTATGACCTTCAGCAATACTCACTTGCT
CATCTTCATGGTTATCATTATTCTCATAGCCGTAGCCTATACAGTTCGTAAGATTTTCCA
TAGCAATGGTAAACTGGTTCATTTTAATGATATTGATTCACCATATCCTACAGCGTTGGT
GCTTATTGTTTCGATATCAGCAACCTTCTATGCAACCATTCAGTTGTTTTTGCCAGAAGT
ATGGCGTCATTTTTATTTTCATCCTACGCTCAATCCTTTTGCCGTACCGCCTATACTGGG
CTTTTTCCTGGCTACAGTCTGGGCGATACTGATAGTAGGATTAGCTTGTGTTGATGAGGT
GAAACACCGTTTGCCGGCAGGTGATGCAGTTCTGTATCTGGGTGGTTTAGTGGGTGTTTG
CGCCATTGATTACATCATTTTCAGTGTTACTACCTTATATTATATAGGTTATTTGTTGCT
CGTAGCCTATATATGGTTTGCCATACGGGTTTATCTGTTTCCTCATAAATAAGGATAGGG
GGTGCAGAAAAAAaTATGTACCTTTGCACCCGTTATGAAAAGAATAGTATTTTATAGTAA
AAAGAGCGTATGCATTGGTTTGGCAGCGGTAGCGTTGCAGGCTAGTGCTGCGGATAACGA
AAGGGCTACTTGCTCTGACCTGTCATTGGGTACGAGTGAAAAGTTTGCAGAAGCTAACGG
CTTGCTGGCTGATAGCAGCCGAGTTTATGACATTGATGAAGTTGTGGTTGTTTCGCAGCC
TAAGGAGAATTTCCGTCTTCGTCAACAGCCTCTCAGTAGCACTTCCTTTGGTTCTTATCA
GATGCAGCGATTAGCTTCTCGCGATTTGCGCGAACTTTCCTGCTATGTTCCTAATTTTGT
GATGCCCAACTATGGCTCGCGTTTTACCAACGCCATGTATGTGCGTGGTATTGGAAGCCG
TATAAACAGTCCGGCTGTAGGAATTTATCTTGACGGAATTCCAGTGTTGAGCAAGGCTGC
TTTCAATCTTCACCATTATCAGACCAGCCGTATAGATATTCTCCGTGGTCCACAGGGAAC
ACTCTATGGTCAGAATTCTGAAGGTGGTTTGGTGCGCATCTATTCACGCGATGCTTATGA
TAGCAAGGGCACCTACGTTAATCTGGGATTGGGCTCTCATTTCTATCGTAATGTAGAAGC
GGCTCATTATATGAAGCTTTCACCTCGTATCGCATTAGGGGTAGCTGCTTTTTATGATGG
ACAGAAGGGATTCTTCCATCGTGCAGGAACTAGCGATTATGCCGACAATTATGATGAGGC
AGGCGGTAAGTTTAATCTTAAGTTCCGTTTTGATAGAGGATGGAGCATGGATTTGCTAGC
CAATTACCAATTTGTCTATCAGCATGCATTTCCTTATGGTCAGTTGGATTTAAACAGTGG
CAAGGCTGCATTACCAAATACAACATTCCCTGGGCTTTATCGCCGCAACATGCTGCTTTC
GGGTGTCAATCTTCGTCATGAAGGAGCGAAATGGGATTTTGCTTCTACTACCAGCTATCA
GTTCCTGGATGACAATATGAAGATGGATCAGGATTATCTTCCTGAAGATTATTTGAGCTT
GCAGCAAGATCAGTTGCAGAATTCTATCACTCAGGAGTTCACATTTAAGAGTCGTCAGCC
TTTCTTCGGTTTCTGGCATCTTACACAGGGTGCATTCTTCTCCCATGTGTGGTTGAAGAC
AAATGGTCCTGTAAAATTCGGTTCAGCATTGACGAAGCCTATCAGTAACGTTATCCTGAG
TCAGATGCAGCAGGCAATGCCTCCGGCAATGGCTAGCGGAGTTTCTGTCAATGTAGATAT
GGGAGCTCCGGGTTTGTTCCATACTCCTCAGAGCAATTTGGGTCTCTATCACGAGAGTAC
GTTTGATCTTTCTTCCCGTTTGAAAGCAACGCTTGGTTTGCGTTACGATTTCATGCATAC
AAGTATTCATTACGATACTTATGCTTATATGGCGATAACAGCTAAGGTGATGGGCAAGGA
GGCTACTCGTACTTTGCGTTCAATGCTCGACCGCAAAACGGGTGATGATTACAACCAGCT
CTTGCCAAAATTTGGCTTAAGTTACCAGCTTGATGAGCAGGGTAGCAATGTTTATGCCAC
GGTGAGCAAGGGCTATCGTGCAGGCGGTTATAATATCCAGATGTTCAGTGACATCTTGCA
GACCGAACTGAATGCTAACCGTCAGCATGCGATGCGAGGCGATTATGACGTTCCTCATAC
CGATGAAGATTATGATAGGGTGAACCAGACTATTGCCTTTAAGCCGGAAACCTCATGGAA
TTATGAGGTAGGAACGCATCTTAATCTTTTTGATCATCGTCTTCATTTCGATTTGAGTGC
CTTCTATATGCAGGTTCGCAATCAGCAACTCTCTGTGATGGCAGGAACCTATGGCTTTGG
CCGAATGATGGTTAATGCAGGTAAGAGTCACAGTTGTGGTATTGAAGCTGCGCTCAAGGG
GCAGGCTTTCGACGGTGCTTTTGATTGGGGTGTAAACTATGGTTTTACACGCGCCGTATT
TGATGAATATACTGATGGCGAGGGTGATAAGACAGTGAATTATAAGGACAAGAAGGTTCC
TTATGTTCCTCAGCATACGATAGCAGCCATGGCTGACTATCATTTAGGACAGTTTACCTT
CGGATTGAATATGAATGCGCAGGGCAAGACTTATTGGGATAATGCCAATACCTATAGCCA
GAAGATGTATTTTGTGATGGGTGCGCATTGTGATATTGATTTCAGTAAGATGAGCATCAG
TATCTGGGGTAAAAACCTCACAGATACTAATTACAATACCTTTGCTGTTGATAATGCAGT
AACAAAAAAGAAACAGTATTTTGCCCAGCGTGGCAATCCTTTCCAATGTGGTGTTGATCT
GAAATTCCACTTTTAGGATTAAATAGAAAAGGAGTTCCGGCATTCTGAAATGCTAGAACT
CCTTTTCTTTTTAATCTCATTTATTTCCTTCCTTTATTTTAATTCTCCATATCCTACTAG
CCGGTCGGTGCGGTCGCTCTGAGCCCGATAGTAAACCAGTACATTGTATTTGTTCTGGGT
CTGGTAGAAATCTCCTTCTGATGGGAGCAGCCTGATGCTTCCGTCCTCCATCTTCATGAG
ATACTGATAACTGTAATAACCTTGCTTCATGAAGAGACGTGCGTGATAGGTTTTCGTCAT
TTCATCATATTCCATCCGGTATTCGGGGAGGAAACGGCCGTAGGTCCAATCTGCGTTCAG
ATAAACATCGCCTGGCAGTTTTGGAGCTTTCAGGGTAAAGTGAATCTGTGCATATTCGCA
GGTGTTGTTGTTTTCTACGTTGTCGCTGTTGCGGATATAAAACGAACCTTTGGCAGCTTC
GTCGTAAACGTAATTGGGGCGAGGGCTGTCGGTCATTACCTTTACCTGATAGTCGCTTCC
ATCCCAATCTATAGCGTCTATTCCCATGGTTGGATGATCGGTATCCAGAAACTCAAACTT
TCTGTATTCATTGCCCGCATCGAAAATCAGAGCTCTTACATGCTGCCAATTCATTTTCCC
CGCACTCAGGTAGTCGGGTTTAGGGTTGATGACAGCATTGTCCCATCTTCCGTTCTGAAG
CACTACGATGTTCAGCTGGTTGGGATGAGTGATTCTCAGCTGGCTGTGATCCAGTTCCAT
TTTCAGTTGCTGGTGGTCCTTCTGGATATCTATATCTGTTGTTGAAGTAGCTTCTATCTT
CAGTTTAACCAATGGCTGAGGCTCTGTAATCATCCAGCAGGCTGTAAACATTTTGCCTTC
TTCCTCGTTTTCCGCATTGTCGTCATAAACCGTCAGTCTGTAGTTGCCGCTCATGGTAAG
TTGGCAGTCGGCATTGGGAATTGCCAGATGATAATGAGTGTAAGGATGATTGGTGTTGAT
GGATTGCTTTACATCTTCAATAATCTGATTGCCGTTGAAGCCTCTCATATAGTCGCTTTC
AAAGAGCGAAGAAGATACGTTCCAGTTTGCATCACAATGTTCAATCTTGTAGCTGTACCG
ATGATAATCGTGCGTCATGTCGTCAAAATCGATATGGATAGGTTCTCCGTCCAGTGACGA
TACTGGGAGCGATAACCAGTTCGTTCCGCCTACAACCTGTAGGGTTCTGATGCGCTGGTT
GAATATCTCGTGCTGCTGCGCCCAGGCAGGATAGGTAAACAGAAAGAGAAGGGAGATGAC
AGTGTATAATAGTTTCATATGGCTCCGTACGTATATATAAAAAAaTAACTTGCAGTAGCC
TTTTGATAAAGAACTAAATGCAAGCTTAGACAATCTAAATTAATACATGAAAACACTTTT
GTAGTCGATAGGGGAATCGAACCCCTATGCCAAGATTGAGAATCTTGTATCCTAACCATT
AGATGAATCGACCATTCAAAAAATCTCTATTGGTCTCCCGACTTATAGAGACTTATAAAT
CTAATACCATGAAAAACACATGTAGTCGATAGGGGAATCGAACCCCTATGCCAAGATTGA
GAATCTTGTATCCTAACCATTAGATGAATCGACCAACGATACATTTTTGTACGATAGCTT
GCGGAAGGTGGGGGATTCGAACCCCCGGTACGGTAACCCGCACGGCAGTTTAGCAAACTG
CTGGTTTCAGCCACTCACCCAACCTTCCAGTCGGATTCTTAACCGAATCAACCAAGCATC
GTTCTCAAATGCGAGTGCAAAGGTACTACTTTTTTCTGATTCTACCAAATCTTTTTGCAA
CTTTTTTTCGATAAAAATGCATTTTCTTTGTAACTCCCACATTATCAGGGGTTGTTTTCT
TTTAGTATTATGAGTGTTTTATTCCTAAAACGAGCAGAGGCGGATTTCTTTCTCAGAAAT
CCGCCTCTTGTAAAAGAAAGGGCCGCTCGATGATGTGATGAAACTCCGAATGTATAAACA
TTTGAGAGTCCTCCGCCTTTGTAATCCACCGGCTTTTCAGCTTACCTGCCTGCTGCAGTT
TATGTGGCCCGCCATGAGCAAGAGAATGTCCTCTCGGTTTCAATAGTGTAATTTGATGAG
TATCCCGATCGAACCGAAACGACCCTTATTCATTCTAGCACCCATGCATCATCACGATGC
AACGGTGCAAACATCTTAGTCATTATTTGATAATGCAAAGATAATGCAATATTTTGAAAC
TACCAAATGTTTTAGCTGTTTTCTTCGAATATTTTTTCGAAATATTTTCTCAACTCTGTT
TTGTCCTCTATGATATTGCGCAGTTCGTTGAGCGCTTTTTCGTTAGGGGAGTTGGGAATC
CATAACCTGATGTATCCGTTTCTTGAATATTTCTCGTCCATGTGTTGGCTGAACCGCTCC
CATTGATGCTCCTTGTCATCATCTGGATTATTTTCTTTGCCATACTGTATGGCGCGCAGA
AAAATTTCGTGAACATCAATATCGCGATCGGCTTCTGCCACAATCTTGCCATAGATACTG
CGAGGCTGACGGCTAGATGAAGCCCGATGGTCCTCAACAGCTTCTTTCATAATTTTGATC
TGTTCTTTATTGAACCAGCGCTTCAGTCTTGAATCTGCCTGCAGAATCTTACCGCTGGTA
ATATGATGAATGGCACGCGGACCGCTCATCCCCAGGTCGTGGTAAGCGGCTATTACATAC
ACCATATCGATGTCGGCTCCGGTTACCGGAACCAGTTTCAGAGAGTTTCTGATGACTCGG
GTAACATGTCTGAGTCCATGACTTTCGCCAAAAGCATTATATTTGGGGAGAATCTGTTTC
TCCACAAAGTCCATGATTTCGAGATTTACCTGTTGCTTCATAGATATTCCTCCACTTTAT
TTATATAATAAGGTACGCGCGTACATTATTAATAGTTTATTATTGTTCAGTTCGCCATTC
CGATGATGATCAGGGATGATACAATGCCGAAACAGAAGATGTTCAGAGCTGTTTTGCCTA
GAATTCTGTTAAGTTCTCTGCCTTCGCCTATCTTTTTCATCTCCATATAGGTTTTGTTGT
GCAGAATGATATAGAGTGCTGCAAGCGGCAGGAACATGCTGCTGGCTTCATGCTGAAATA
CTTCGTAGATGGTGACACCTATTATGGTAATGATGCCCAGATTGCCCAATGTGCAGTATA
ACCGCTCGGCATTCTTCTTTCCTATGTGAACCACAAGAGTCTTCTTGCCGGCTCTCAGGT
CGTTGTCATGATCGCGGTAATTGTTCAGAATGAGCAGCGTATCAACTACCAGTCCGCAGG
CTGCAGATACGAGAACTGCTTCCATGCTTACTCCCTGCATGGTTTCGGGCATTACGAGAT
AGTATGTGCAGCATACGGGTACAATGCCGAAGAAGAGCAGTACCAGAAAATCGCCCATGC
CCAGATAGCTGAGACAGGTAGTATAGAGAAAACAGAAGACTACGCAACAGATGCCTACGA
TAACCATTTCCCAACCTCCGAAAAGAACCAGCGGAAGCCCTATGGCACAGCCCAGAAGAG
TAGTGAGGATGATTCCCCATTTCATGGCTCCCAATGTTATCCAGCCTTCAGCGCAGGCAC
GTTTCGGTCCCAGCCGGGTTTCGTCGTCATTGCCATGTTTACAGTCGAAATAATCATTCA
CCAGATTGCTGTCTATCTGCATCACCCATGCAAAGAGCAGGCAGAGTAGGGCTGGCAATG
TCTGTATCTGCTGAGCGTCTTTATAAGCCAGCGCAATACCCAATAAAACAGGAACAGCCG
CCGCCGTCAGAGTCTTCGGGCGAGCGGCTAGATACCATGCTTTTATAGAATTTGTTTCTA
TCATATTCTGAAAAGATTAAAATTGAATCTCCTGAAATTCTTAAGGAAAGTCAGAAAGAT
TAATTGAAGAAGTTCCAACTTACTCCAATACGGAACACTCTTTCGTTCATCGGATAATGA
GGAGCGAAGAAGTAGTTCTTGTCGCCCTGTCCTGCATTGATATGGCTCATCATTACGAAG
AAACGGGTGTGCTTGATGTGAACGTTGGCGTAAACATTGACGATAGGATAGTTGCCTATC
TTTACGTTGTTCTCGCCGTTGCCCTGTACCGTATACTGTCCCATATAAGGTGAATAGTCG
GGAGCTTCATAGCTTGTAAAGTAGCGCATGTCAGCACCCAGGTCTACGTTCAGCACCTTT
ACTACCTTGAACTTGATGTAGAGGTTGGTGTAGGCATTGAAGGCTGGTACTGGCAGAACA
CTCTCCTTGCTTGAGTGCTGGTAGGTAAACTGGTTTTCCCAGTTCAGAATGCCTAGTCTG
AAGTTTTGCTCCAGTTGTGCTGTCAGCAGGTTGATTCCTCCGCTTTCCTGCATCGGTGTT
ACTATGACTCCTGTTCGCAAACCTTCTTCTGTAATGTCATAGCTCTGCGAGAAGTAGGTG
TAGTTCTTGATTTCATCTACAGCCACTCTCAGCTTGGTGCGTGTCTTAGGGAAGGAGAGC
GTACCCATGATGCGGGTATGGATGGTCTTGTCGAGATCATTCTCCCACCACAGATGGCGG
GCGTGATAATTGCGGTAATAGAACGATGGGGTTTCTCTATGGAAGAAAGCATCGCCTCTT
ACCTGAAGCGTGTCGCCCAGGAATGGGATGTTCACGTCTACATTACCATCTATGGCAAGG
GTTCCGGCGTCAACACCCGTCAGTCCTATTTCTGCTACGGCATTGTAGTGGAGTGTCTTG
CCTTCCTGCTTGCTCAGCTGTCCGCCTACGCTCAGTGCATGCTCGTTGTATTTTTCGAAA
CCACCTTCCATGGTTGGCAGTTCATAGTGACGGAGGTCGTAGCTGGCGAAAGCCTTCAAG
CCTGCCTTTGCCCATTTATTGAAACCTTCAAGCATGGCAATGGCGAAGGTATTCTTCATG
TGCCAGTGCTTGGTCTGGTCGTAGATGGAGTCGCCGGTCAGCCTGCCTGCATCGTAATAT
TCTTTCAGATAATAGTCGGCAGGGGTCTGATAAGCTTCGTAAATACGGCGATAGTTGTCA
AACTTTACCGTATGGATGAAACTCGTTACCGGAACATATTCGCTCTTGTAGAAAAGCGAG
TCTTCGGCATTTTTCTTCTGGATGGCCAGCAGACTGTCGGCTGCGGCTTTTCCGTTTACA
GCGATTCGGGTACTGTCGTTCCTGATGTCCTTTGCGGCTAAGTCTTTAGCCGGTTCATCG
CCTGCAATCTTGGCTCCGTCAGGACGGCCGCTGAATTTAGCTCTCTGCTGTTTGTCGTAG
GCTTTCTCATCAAATTTCTTGCCTTGTTCCTTGGCTTTCTTTCTGGCTTCTTCCTTCGCT
TCCTCTTCAGCATTTTCCTTTTTCGAAGCCATGGCAAATTTCTTTGCCTTGATTTCTTCT
TCGGTCATCTTTACCTTGCGGCTGAAACCTACGTTATAGCGGTGGGTAAAGAAGATGTGC
TGGTTGTCCAGTCGGTTCCAGTTCTGTTCCAGAACGGTAGGAATTTCATTGGTGGCAAAC
GATTCGGTATAGATTTCCGGATGTTTGATGTAATCATCGTTGGTAATACCGCCGTTCTCG
GTCATCTTCTCATGATTGGTACTGAAGAGGAAGTGTGCCTGATAGCGGTCGCCCAGGTAA
GATGCCCACATGGTGTATTTAAAGTGGCTGGTACTCTGGGCGTTATAATATCCTCTGCCA
TACTTGTAGTCGAATCTGAAACCGGCACCTAGCCTTTTGTTGGCATTTACTGCAAACATG
GCCTTGAAGTCGTCTTCTCCCGTCACCTTGTCGCCGCAGCTGTTCAGCGTTATGTTCGTG
ATAGGTGAGTAGGTGTTGGTGAAGTGGAAGTCGCTTACCGGATTTACGATATAATCGTAG
GGCTCTGTAAAGATGAAGTTGCCCTGCGTGTTGCGGCGGTCGATGAAGATTCGGTTCAGT
CGGGCAGTACCCATGTTTCCGAGGGTATTGTATTCGCCTCTCAGTCCTTCCGTGAAGGTT
GAGTTCATGTACATGTGCTGCAAGGTGTCTACTACCGCAGCCTTTGTGTCGCCGAAGCGT
TCGTCTACAGTCCATACCCTGATGCCTTTCGGAATCTCCTTGTCTGAGCCCAGTGAATCG
GTGTTCACCTTGCGGTTGGTTTGAGGACGGAACTGTGAATCTTCGTTATAGTTAAAATCG
TTTTGTGCCGCAACCGGGAGGGTCGCAGCACAAAATAGGAGTGATGAGAATATAATTTTC
TTCTTCTTCATTATTTCTTAAATAGTCGGATACATACTTCGGCAATCTTGAGCACTACAC
CCACGATGAGTACGATGTAGGCGATATTGCGGCTTTCTTCCAGCTGGGTCCAGAGTATTA
CCCCCACGATGGCGAGCAGCATGAAGGCGATGTTGAGATAGTTGCGCACCTTCAGCATGT
TGTTCTGGTCGCTGTAGGCCAATGGGCGGAGCCGGCGGTGCTGAGGTCTTACGGCGTAGC
TGGTAGGCTGCTTCTGTTCAGTCTGTTCTGTTCCCTGCTCAGCTGTAGGCTGGGCTGTAG
CGTTTTCAGGCTGCTGTGCCTCGTTCTGTTGTATCTTGTTGTCTGTATTCTGATTATCCA
TTTTTCTTCAACTTATTGTTTTACTAATGCAGCTAACTCTGCGAATATCTGGTCTTTGCG
GTCGATGGTGCATCTGCGGAACTTTCCGAAGATTTTAGCCAGGTCGTTCTGCTTCTTGTT
GAGCGCAATCTTGTCGCTGATTACCTCTTCTGCAGGTTCCTTGAAACCGGTACTTCTTCC
TTCCTCGTAGTTGTAGATGATGCGGCAGAGCGAGAGATTCAGATGATTGTCTGAAATCCT
GGCTATCAGCTGGTATTTGAATTCCGTGCGGTCGAGCGAGATGAATGACTGGCTGAAAAC
GAGCCATTCGTCCATCGTGTTGGCGATGATGTGTTCAGCATCGTTTACCAATGCTACTCG
GCTTGCTATGTTCTGCTTGTTATGTGTCAGTTCACTCATGTATTTTAATACGATGTCGTA
AATCTGCTTGGCAGTTTTTCCGTTAGCATCCGTATCGAGTGTGAATTCTATCTTGTTTTC
ATCATTATATGTGATGGCGCCTGCCAGATATTTCATATCCACTTTGGCTGTTGTACCATT
TGCCAGCTTGTTGGCAGGCTTGGCAGCCTCCTTTGGCTTAGCGGCTACGGCAACAGGAAT
CGCCCATCCCGTGGTTGATGTGGTTGGTTCCTTTACAACAACTGGTTCTGGCTCAGTAGC
ATTACCTTTTTTTGCTTCCGCCTTTTTTGCTTCAGCTTCAGCCTTGGCGCTTGCAGCGTT
GATGCTGTCGGCCTGAGCCTTCAGTTTGGCAGCCTGTGCTTTTATCTTAGCCACTTCTAG
TGCCTTCTTGGCAGCTTCCAGCTGTTTCTGTGCCTGTTCCAACTGCTGCTGCTCTTCAGT
CAGCACGGTTTGGGCCTGTGCAGTCATCAGCGGGAGGAGCATAAATATGGGGATGATGAT
TTTTTTCATGTCGAATTGTTTTTATGAAACTATAAAATGACGGTTCCTTTAGGGGAACTT
AGCGGAAGATGAGGGATTCAAACCCCCGATACCCGGAAGAGGGTATACCGGATTTCGAGT
CCAGCGCATTCGGTCACTCTGCCAATCTTCCTTTTTATTTTATCAGATGCAAAAGTAATA
CATTTTTTGCATCTGACAAAATATTGCTGTTATTTTTTAACTATATTAACCCCGCTTTAT
AGGATTTTATACTATAGTTTTTACTGTTGCTGCAGAAATCTGTCGGCCTCGATGGCAGCC
TTGGCTCCCGAGCCTGCGGCAACAACACCCTGGCGGTAGATTGGGTCGGCCACATCGCCT
GCTGCGAAAACACCCGGAATGTTGGTGGTGGCAGTACCTGGCACTACTTTGATGAAGCCT
TGCTCGTCGAGATCTATTTGTCCCTTGAAGAGGTCGGTGTTAGGCTTATGTCCGATAGCC
AGGAAGAATCCGTCGATGCTGATGTCAAACTTCTCTTCGTTGGCTTCGCCCTTGTGGCGC
ACGAGATGAGCACCTTCTACACCGTTCTCGCCGAAGAGCCCCAGCGTATTGGTTTCGAAC
AGAATCTCGATGTTCTCCTTGTTCTTTACACGCTGCTGCATGATTTCTGAAGCACGGAGA
TAAGGCTTGCGCACAATCATGTAAACCTTCTTGGCAAGTCCGGATAGATACATAGCCTCT
TCGCAGGCAGTATCGCCACCGCCCACTACGGCTACGGTGCGCTTGCGGTAGAAGAATCCG
TCACAGGTAGCGCAGGCAGAAACGCCCTGTCCGCGATATTTTTCTTCATCGGCAAGACCC
AGATATTTGGCAGATGCACCTGTGGCGATGATCACGGTTTCTGCCTCAATCTCGTTGTCG
CGCTCATCTGTAAGATGAAATGGGCGTGAGTTGAAATCTGCCTTCACGATGCTCCCGTCT
CTCATTTCGGCTCCGAATCGGGCTGCCTGTTCCTTCATGTCCATCATCATCTGTGTTCCG
TCTACGCCGTTAGGATAGCCCGGAAAGTTTTCTACCTCTGTGGTGATGGTGAGCTGTCCG
CCCGGCTGCATACCTGAATAGAGTACTGGCTGCAGGTTGGCTCTGCCGGCATAAATGGCA
GCAGTATATCCTGCAGGACCGCTACCTATAATTAATGTCTTTATCTTTTCCATTTTTTAT
CTTATAGTTATATTTTTGTTTCCGATGGCTAGAAATGAGCCATTTTCTTTGCAAAGGTAC
ATCAAAACAATGAGAAATCAAAATAAAAATACAATATTTTTCTTTTCTTGCATAAATTAT
TGCTTTCGTTTGAAGAATTATTGTTATCTTTGCACCCGAAAATAAGATGCTCCGGAAAGA
ACATCAATTAGAAGAAACGAAAAATATTTACTTGATATATGAATCAGATTAAGAAGATTG
TACTGACGGGTGGACCTTGTGCGGGCAAGACTACCGCTATGGTTAAGGTGATTGAACATT
TCTCCAGTCTCGGCTATAAGGTCTTTACCATTCCCGAGGTTCCAACCATGTTCACCCAGG
CGGGCATGAATTATCTCACCTCCAACAAGGATTTTTTCTTTGAGGGCGAGAAGGCTACTT
TCCAGACTCAGATCAACCTGGAAAACAGTTTCCTGCGTATGGCTGAAACATTGCAGCAGC
CTGTCATCATCGTCTGCGATCGTGGTACGATGGATATTTCTACCTATCTCACTCCCGATT
TCTGGCACCGTATCATCTCTGAAGAGGGTTATACAGATGCCCAGCTTCGCGACCGCTATG
ATGCTGTGCTGCATCTGGTGAGTGCTGCTGATGGTGCCGAGCAGTTTTATACTACAGCCA
ACAATGCGCAGCGCCTGGAGAAGGCCGATGAAGAAGGACTGAAGATAGCGCGCGAGTTGG
ACAAGAAGATTGTTTCTGCATGGAAGGGTCATCCTCATCTCAGGGTAATCAATAACCACG
AAGATTTCAACAACAAGCTGAACCGTGTGCTCAAGGAGATAAGCAATGTGCTTGCCATTC
CGCAGCCGATAGAGGAGGAGCGAAAATATATCGTGAAGCTGACGGGCGAGGTTCCTAATG
CGATAGACAGCGATATAGTTCAGACTTATCTTACGGGAGAGCCGAGCAGCGAGATTCGTC
TTCGTCGTCGCGGTTTCGAGGGAGGCAAGTATGTGTATGTTCACACCACCAAGAAGCGTA
TTTCAGACAATGAGCAGATAGAGACCGAGCGACAGATTAATGCCAATCTTTACGAGAGTA
TGCTTCAGCAGGCTGACCCTTACCGCCAGCGCATTCATAAGCATCGCAAGAGTTTTATCT
GGAAGGGCCAGTATTTCGAGCTCGACGAGTTTCTTGAGCCGGTTTCCGACCTGATGATTC
TTGAAACCCGTGGCATTTCTGCCAACGAGAGTGTGAAGTTCCCTCCTTTCATCCAGGTGC
TGGAGGATATTACGGGCAACAGCAAATATTATAATTATAACATAGCGCTGAAGCGGTAAA
ATCAGCCAAAAATGTAAAAAGTTACGGAGATAATTCATATTCTCTGTAACTTTTTACATA
AACCACTCACTTTTGGTGTTATTGAGTTTCATCATTCTATTTTCTCCTTTATCCGTTGTA
CTTGAACACCTTGACCATTTCCTTGTCGCCACCCACGAGTTGGCTACATTTATTCAACAT
ACCAGTATCGACGAAACCGCATTTCTCCATGACTTTCCCTGATGCAGGATTGCCTGTGAA
ATGGTCTGCCCAGATGTTTTCGAAATGCTTCTCGTTGATGCAGTAGTCAAGCATCAGTTT
CAAGGCTTCGGTGCAGATTCCTTGGTTCCAAAATGGCTTTCCTACCCAGTAGCCCACCTC
ACAGTCGTTTTCTCCGATAGGGATGTTGCTGGTTTCATGGGTGTAGTAGCCGATGCAGCC
GATAGCCTCGCCAGTCTCTTTCAATACAATCGCCCATGTCGTGTCATTATGGAAGAATGT
CCGGATTATCTCCCGACTTTCTTCTACAGACTTATGCGCCGGCCATCCAGCACGTGGTCC
TACGTCAGGGTCGGAGGCGTACTTGAAGAGCGCCTCTGCATCTGATTCCTGCCAATATCG
AAGTAAAATTCTTTCTGTTTCCATCAGATTATTTCAATGAAATTCTTCGTTCTTTATTTT
GTTATCTACTGAACTTTCGCAAGTTTTGCCCACACGCCCTGAACCAACGGTCACCGGCCG
AAGGGAAAGGTAAAGGGCAGAAGCCCCTAGCCCTGGGCTAGGAGCTTTTGGGTCTTCAGC
CCGTACTTGAACCACATACGAAAGTTCAATTATTAATTTTTAAGGCAAAGATAATAAAAA
AAaGGAAAATGAGCAAAAAAATGATGATTTTTTACTCGTTTCCCTTTAACTTTCTTTGGA
AATCCTTAATGACCTTAATGACCATGACCTTAATGACCGGATTTCTCTGTTTTCTTTATC
CCATGCAGCTCGTTACTCCGAGCGTAGTAGCGATAGCGGTCAGAATGCTGATGGCTATCT
GCAGAATTGTTTTCCAAGTTTTCATTTTGTTGAATGTTGAATGTTGAGTGTTGAATGTTG
AATTTTTTGTGGGGGCGGATAGGCTGGGCTAGGGGCTAGCACCCTGGCCAGTCTATCCTT
GGGCTATTCAAGGCCGTCGCCAGTATCGTCCTTGCCGGTAGTGCCGCCGCTTGATTCAGA
GCCTTGGCCTTCGCTGCCGGTCTGACCGGTGCTTGAACCACCTGGGGTAGAACCGCCTGG
CGTATTATCCGGAGTGGTTGGGGCGTTGAGGTCAACGTTAGTCTTACCCTCCTTCTTCGC
CTGGTTGATGCGTGACTTCGCCTGGTTGATTTCCAGAAGATTTGCGTTCACGCTACGCAT
TACGATGCTGTAATTAATCATAGTCGTTTGTAGTATGTTTAGAGTCCTTTGTTTTGCAAC
TCCCCAGAACGCCCCGTTCCTGCCGTTTTCGGGGTCTTCATTGATGACCGGCGCCTGCCA
TCTTTTATAACCCGTGTTGGTCTTAAGAGAAGACCCGAGCAAGGCACAAAAGGCTGTTCT
TTCGATTGCCGGTGCAAAGATACAACATTTTCGGGCAGAATGCAAGCTATTACCCTAACT
TTCTATGCTGAAAATGACGTAAGTAGCTGATAGATAACACTTTCTATCGTTTTCTGTCAG
AACTTTATTGCAGAAACATAGCAAAACAGGAAAATACGCTTTGAAGGTAGCCGAAGAAAC
GTGAAAAAGCGGTCATTAAGGTCAAGGTCATTAAGGTCATTAAGCACTTTTCGCTCGCTC
TCTTTTCTTATAATATAATATTAAATAATTTTAATATTATATTATATATATATTCCGTTC
CCCCCGAAACCCTTAATGACCTTAATGACCTTGACCTTAATGACCGGGGAACACCAGTTT
TTGAATGTTTGTTTGCGGTATAAATACTTTACATTTGCAAAATGAGTATTGGGAGGATGC
TTATAGGTGTTGAGTTGATAATATGTCATTTTTGGTCATTAAGGTCAAGGTCATTAAGGT
CATTAAGCTTTTTGCATGAAGTTTAGAATCCGCTTAAAAAAAAaCGACCTGTGTTTGTAT
ACGTTTATAACTGTCTGAATGATAGTGTAAAAGCTTTTCTGATTGCCTGGAATTCTAAAG
TTTTTGCCCTTGCAGGGCGTGTGGAGCCTACATGCGAAACTTCAGTAAATCATGTGTTTT
TAAAAGAAAACCTCTCCCTCAGCAAATCAACAGCTAAGGAAGAGGTTTGTACAGTTGGTC
TTTTTGAAGACCGATTATAACTTAAAAATATTTGAATTTTCTTAAAGCTTTGACCAGTCG
ATGCTGCGGATAAATGCCAAGGTTGAAACCCAATCGCAGTCGAGGCAGAAAGGAGTAGGA
ACATCCGGGGTGTTGTAATAAGCCAGGGTAAACTCTGTATCTGCATCCTTAAATGCCTTG
TGGTCGATGGTTGCCTGCTTGAAAAACTGGGTTACGAGCGGCTTGTTCTTGTTTGAAGCC
TCCTTCAGTCGCTTCTGGTAGAGCGTAATATAAACACTCATGGCGTAGGCCTGCTCGTTG
AGATAGCGAACCTTTATGTTCAAGGTGTCCTTGCTCAGATTTTTGTCGAGCATTACATAC
GGTGGCAGAATCTTGCTGCGCATGTAGGTCATTGCGTCAAACTTGAAGAGGGCTGTACGG
CGCTCGTCCATGCTCTTCGTGGTGTCGTTGAGGATTGCATCAGAAGTGCGGAGCACCTCG
TTTAATACATCCTGGGCGCTTGCCTTAGCTATGCTGAGGGTGAGCGCAAATAATAATATT
ATGTATCTCATCTTTTTGAAATTATTAATTATCAATTCTTTTTAATCGTTGGTGTGGCGC
AAGAGGAAGATGCTGTGGTCGATGCACGCTGGCAATTCTTCCTTATAATGCGTTACCATA
ATCATGGTTTTGTTCTGGCGGCGACAGAAGGCTTCGATGACGTCTTTTACAAGACGGCGG
TTGCGGTTGTCGAGTCCGTGGAGCGGTTCATCGAGAATCAGCAGTTCCGGATCCTTGACA
AAGGCTCGTGCCAGGAGAACGAGGCGCTGTTCGCCGCTGGAGAGCTTCAGGAAACCACGG
TCTTCAAGACCTTCCAGTCCGAAGACTTTCATCCAGAAGCGGCACTTGTCCATATCTTCT
TCCTTCGGCTTTACATAGAGGCCTACGGAATCCATCAAGCCGCTTGCCACGATGCGGATG
GCTGGCAGGTCGCGCTGGTAAGAGCGGTGAAGCTCAGGCGATACGTAGCCGATGTGTTTC
TTGATGTCCCAGATGCTTTCGCCGCTGCCTCGAGGATTGTCGAAGAGGGTGATGTCGCAG
GCATAACTCTGCGGATTATCGGCACAAACCAGACTGAGGAGCGTACTTTTTCCGGCTCCG
TTCTGTCCGCTCAAAGCCCATCGTTCGCCGTTCATCACGGTCCAGTCGAGGTCGTTGAGG
ATGATTCGCTCGCCATACTGAATGCGCACCTTGTTCATCTTCACCACTTCCTGGGTGTGA
TATTCGCGGTCGCTGTAAGGCTGGTCTACGATGGCCTGTTCCAGCTCCGGGCTCAGCACA
TGGGCAGGCGCGGATTCTCTGCCGGCAAGATATTCGGCGAGGGTTACCTTAGGCAGAACC
TTCATATCCTTTACTTCTACCACGTGGGTGATGAAATCAGGAATATCATCGCTCTTGCTC
AGCACGAGGATAATCTGCAGGGCTCGCTCTGAAGAGAGGGTCTTGAGCAGTTCCTTGAGC
TGGTCGCGGGTTTCAGCATCGAGTCCGATAAACGGATTGTCCATGATGAGCACGCGAGGC
TCTGAGAAGAGGGTAGAGGCAAGTTTGAACTTGCGGAGCTCGCCACTTGAGAGCAGGATG
GTGTATTTGTCCATCAGGTGCTGCATGTGGAAGAGTTCGTAGATGTGCTGCTGCAGGGCT
CTGCGCTCCGGAGTGTCTTCGCCTGCCATCTGGTAGGCTTCTTCCAACTTGTCCTTTACG
ATAGGCGTGTTCTCGTCTATCTCGAGCTGGTTCCAGCGCTGCTGCAGGAAATAAGTGCGG
TCGTTATCGCCTCCGTAGGTGTCGCGGAAGGTAATATACTTGATGTTGTCGCTCACCATT
GTTTTCTGACTAGGTGAGAAATCGTAATCAGGGTCGTGCATCAGGAGTGGGTGGCGACCT
ACGATGATGTCAACAAACATTGATTTTCCTCCACCGTTCGGACCTACGATAGCGATGTGT
TCACCATCGCACGCCTCGAAGTTTACGGGGTCTGCCATACGCCATTCAGGCATACGGGTA
ACACCATTTTTAATGCTAATAATCTTTTGCATCTCTCTTATTTTTTTATTCTACTCTGAT
TCTTTGTTGCAAAGTCTTTCCAGCTGCTGTAGTGCTTGGCGTCGGTCTCCGGGCGGTTCA
TCTGCAGAAAGTGGCAGTAGGCTGCCCCCAGTGCATCGGTAGCGTCCATGAACTTCGGCA
TTTCGTCTTGCTGAATATGGAGCAGTCGCTGCAGCATTCCCGCCACCTGTTCCTTCGAAG
CCTGTCCCTGTCCTGTAATGGCCATCTTGATTTTGAGCGGCGCATATTCGTGGATAGGAA
CGCTGTGATGAATGGCGGCTGCGATGGCTACTCCCTGCGCTCTGCCCAGCTTGAGCATCG
ACTGCACGTTCTTGCCGAAGAAGGGGGCTTCGATGGCCATCTCATCGGGCAGATAGCTGT
CGATGATGCCGGTTACGCGGTCGAAGATCTTGCCCAGCCGGAGATAGGGATCGCTCTCCT
TGCGCATGTCGATGACGCCCATCACCACCAGTTCGGCCTTGTTGCCGATGATGCGGATTA
CGCCATAGCCCATCACGTTGGTTCCGGGGTCAATGCCGAGAATGATCTTCTCTGTATTCG
ATTTCTTGATCATCGCTGATAAATCTCCTGACTTTTTAAAAATGCTGTTTTAACGGTCCA
TATATGGATTGTGAGCGAGCTCTTCGCCTATGCTGGTGTATTCGCCATGACCCGGGAGAA
CCTGGGTTTCGTCAGGCAACTGACCGAGATGGCGCAGACTGTTGATGATGCGGAACATGC
TGCCTCCAGGGAAATCGGTTCTGCCGATAGAGTTGTGGAAGAGGGTGTCGCCGGTGAAGG
CTACGTGCTCTGCCTCGCAATAGAAGGTGACGGAACCGCTGCTGTGGCCAGGAGTGGCGA
TGACCAGGAACTCGTGGTTGCCGAACTTGATGACCTCTTCATCTTCGAAGAATCTGCCAA
TAGGCGGAAACTGGTAATCGAGTTGCATCTGATAGAAGGTTTCTGCCTGCTTGGCGAGTC
CCTTCATCAGGTTTTCATCTGCTGCCGATACTTCCGGTTTCAGTCCGAACTCCTGGTAGA
TGGTGTTGTTGCCGAAGTTATGGTCAAGATGGCCATGGGTTACGAGCAGGTGAACGGGCT
TGAGCTGGTTCTCCTTGATATATTGTGTAATAGCCGTGCGCTCTTCCGGATAGAAGGCGC
CGCAATCGATGATGACGCATTCCTTGGTCTCATCGCTCACCACGTAGCAGTTTTCCTGCA
ACATGTTTACTTGAAATCTTTCTATATGTAACATTTCTTACTTTGAACTTTATTATTACT
TTTCACTCTTCACTCTTCTAAGCCGGAACGTAAACCAGTTGCTTGTCCTGGCTGAACCAT
TCTTCATCGAAGAAAGTGCTGAGCGGAGTGATTTCTGAAATCTTGAAGTATTGCTTCAGT
TCTTCTTTCAGATTGCCGCCTTTCAGACACAGAAGTCCGTTAGGCAGAGCGTTTTGCCCC
TTCTGCTTAAAGTTTTTCTTGATAATCTTCATCAGGTCAGGAAGCTGCATTACCGCACGG
CTTACCACGAAATCGTACTTGCCTTTTTCGTCTTCTCCGCGCAGATGCTCTGCCTTGAGA
TTCTGCAGATTGATGGCCGTAGCCACCTCGTTGCAGACTCTGATTTTCTTGCCCGTTCCA
TCTATCAGCTTGAACTTGCATTCAGGGAAGAGGATAGCGAGCGGAATGCCCGGGAAACCT
CCGCCGCAGCCGAAATCGAGAATCTCCGTGCCCGGACGGAAATGGATGGCTTTGGCTATT
GCCAGAGAATGGAGCACGTGGTGCTCGTACAGATTATCGATGTCCTTGCGGCTGATGACA
TTGATTTTGCTGTTCCAGTCGCGGTATAATGCATCGAGTGCCTCGAACTGCTTTTTCTGC
TCTTCCGTGAGGTTCGGGAAGTATTTCTCTATTATTTCTATCATATAATTATATGTATTC
TTCTTTATTTCTACTGATTTTTCTGCAAAGGTAGTGTAAAAAATCGGAAAACACGTAATA
AAAACATCAAAATCTGTCAGATTATGCTCGTATATTAAGTTTTTTGCGTAACTTTGCACC
CGTTTTCAATATAATTTAAGCAAAAATAGATAAAAACAGACAAGGAAATATGATAAAAGC
AGCACTCTTCGATCTGGATGGCGTGGTTTTCGACACAGAATCACAGTACTCCATCTTCTG
GGGAATGATAGGCAGGGAGTATCATCCGGAAATGCCCGATTTCGAATATCGCATCAAAGG
ACAGACTCTGGTTCAGATTTACGACAAGTATTTCACCGATGAAGCCGTCTTCGCCCACAT
CGAAGGTTTTACAGGCGCAAAGGAGGAACAGGCTAAGATTACAGCCCGACTGGATGAGTT
TGAAAAGACCATGCAGTATGAATATATTGCAGGGTTCGAAGACTTCATCAGCGACTTGAA
GCAGCATGGCGTAAAATGTGCTGTGGTAACGAGCAGCAACATTCAGAAGATGCTGAATGT
TTATGAACGTCACCCGGAATTCAAGGCTTATTTCGACCGCGTGCTGACCAGCGAGGATTT
CGCCGAGAGCAAGCCTCATCCAGACTGCTATCTGAAAGGTGCAGCCTATTTCGGTGTGGA
ACCGGAGGACTGTGTAGGGCTGGAAGACAGCTTTAACGGACTGAAGGCGGTGAGAGCTTC
AGGAGCCTTCACCCTAGGTCTTGCCACAACGAACAGCAGAGAAGCCATCCAGCCGCTATC
CGACTATGTGATAGATGATTACAGAGGTTTCAGCTTTGCTGACTTGCAGCGCATCGTGGA
GAATGCGAAATAGATTCAACGCAGAACAATAAATAAAACAAAATAAAAAATGGGATATTT
ATCTACTGACAAGAAGAAAATTACCACCAAGACCTTCGCAGAAATGAAGAAGGCTGGCGA
GAAAGTAACCATGCTGACAGCATACGACTTTACAACAGCCGGAATTATAGATGCTGCAGG
AATTGACTCTATATTAATAGGTGATTCGGCCAGCAATGTGATGGCAGGAAATGCAGACAC
ATTGCCGATTACCGTAGACCAGATGATTTATCACGCCCGCAGCGTGGCACGTGCCTGCCA
GCATGCTTTCGTGGTTTGCGACATGCCTTTCGGCAGCTATCAGATCAGCAAGGAAGAGGC
GCTGCGCAATGCTTGCCGCATGATGAAGGAAACGGGTGTAGACGCTCTGAAACTGGAAGG
CGGCGTAGAAATCTGCGAAACCGTTAAGGCGCTGGTTAATGCAGGTATTCCTGTTCATGG
TCATCTCGGACTTACCCCGCAGAGCGTGAACAAGTTTGGCGGTTATGGCATTCGTGCCAA
GGAAGAGACTGAGGCACAGAAACTTATCAGCGACGCCATTGCGCTGGACGAAGCAGGCTG
CTTTGCCATCGTGCTGGAGAAGGTTCCTGCTAAGCTCGCTGCAGAAGTAAGCAAGAAGGT
GAAGGCTGTAACAATCGGAATCGGTGCAGGTAACGGCTGCGACGGACAGGTTCTGGTTTA
TGCTGATGCACTCGGAATGACACAGGGCTTCAAGCCTAAGTTCCTGCGCCATTTTGCTCA
GGTAGGTGAGGAAATGACCAAGGGTGTGAAGGCTTATATTGATGCGGTGAAGACCGTAGA
TTATCCTAGCGCTGAAGAGAGTTACTAACATTAACTCTCTTTTTAGTGAAGTGTAAGAGA
GTATAAATACGATAGATTCATAAAAGAGTTTAGAATAATGGATACACAAAACACACCAGT
ACATATCAAGCTGTGGCACAATGACTTCTGGCGATTATGCTTTGCCAACCTCTTGCTGAT
GTCGAGTGTGTACATGCTCATTTTTGCCATTCCTTATATCCTGCTTCAGGAGAAGTATCA
GATGTGGCAGATAGGGTGTGTGCTTCTTGCATACGGCTTTGGACTTTTCCTGTTTGGCGG
CTTCTGCTCTTATCTGGTGCAGCGCTACCGTAGGAATATGGTCTGCCAACTTTCCATTTT
AGGTGTAGTTGTTTGCCTTTCGGTTCTTTACTATCTGGATACGTTCTGGAACATTAGGTT
TTCTTTTGAGATTCTCCTGGCGGTCCGTTTCCTGTTAGGAGCATTTCTGGGGCTGGCTCA
GATGTCGCTTGCCAGTACGCTGGTTATTGATTCCTGCGAGTCGTTCCAGCGCACCGAGGC
TAATTATATTACCTCCTGGTTTGCCCGCTTTTCGATAGCTGTAGGACCCTTGGTGGCATG
TTTCGTTTACAACTATTTCGGTATGAACTATGTTTTCCCTACGGCTTCGTTGCTAGCTTT
GGGAGCCTTCGTGCTGGTTTCTCGCGCCAAGTTTCCTTTTAAGGCACCTGCTGAAGGAAT
TAAGACTTTCAGCCTCGACCGCTTCTATCTGCCACAGGGAACTCCGCTGTTTGTCAATAT
CATCCTGATTACTTTTTCTGCGGGATTATACTTTTCTGTGCCTCATCCTACTGGCATCTT
TCTGATGATTTTCGGAGGATTGGTCTTGGCGTTCCTGGCAGAAAAGTTTGTCTTTGCTGA
TGCAGATCTGAAAAGCCAGATAATAGTAGGTCTGGTACTGCTGGGAGCAGCTCAGCTGAT
TTCGTTCGCAAGTCAGGAGTTTGCCGTAGAAATCTTGGTTCCTGCCTTGTTGGGTTTCAG
CTTGGGAATTATCGGAAGCCGTTTTCTGCTCTTCTATATCAAGCTTGCCAAACATTGCCA
GCGCGGCACGAGCGTAAATTCGTTCTTCCTGGCTTGGGAATTGGGATTGAGCTTGGGACT
CGGTCTCGGATTCCTGTTTCATAATATTCCGGCGAGAGTGCATTTTGACGTAGATCATCC
TGTATATAATATGGTTGAATCAGGGATGTTGCACTATGCACTTCTTGCAACAATCGTATC
GTTACTGGTGTACAATTTCTTGGTTCATCCATGGTACATGAAGCATAAAAACAGATAAAA
TATTTGAAATCTCGTTTGTTTCATAAAAGCTATTCTTTAAAAGAACCTAAAAATAGCTTT
TATGAAACATTTTTAATATTATTTAGATAGCTTTTTTCGCTTTTGTGGCTTAATTTGAGT
ACTTTTGCGTTCAGTTTTGGAAATATATTGTTTGAATTAAGAAATTAAACGTAAAAATAT
AGAATTATGGCAGAAGCTATTGATATCCGCGAATTGAATATCCGGATAGAACAACAAAGT
CAGTTTGTTACTAATCTGGTAATGGGCATGAATAAGGTTATCGTAGGTCAGAAACACCTC
GTAGATTGCCTTCTTATCGGTCTTCTCTCTGATGGTCATATCCTGCTTGAGGGTGTGCCT
GGACTGGCGAAGACACTTGCAATCAAGACATTGTCACAGCTTATCAGCTCCGACTATAGC
CGCATTCAGTTTACTCCTGATCTGTTGCCTGCCGATGTGGTGGGAACTCAGATTTATTCA
CAGAAAGATGAGGCTTTCCATGTAAAGCGCGGTCCAGTCTTCGCCAATTTCGTTTTGGCA
GATGAGATTAACCGTGCCCCAGCCAAGGTGCAGAGTGCGCTGCTCGAGGCAATGCAGGAA
CATCAGGTTACCATTGGCGATGAAACCTTCAAACTGCCTAGTCCGTTCCTGGTAATGGCT
ACACAGAACCCTATCGAGCAGGAAGGAACCTATCAGTTGCCTGAAGCACAGGTAGACCGT
TTCCTGCTGAAGGTAATCATCGATTATCCTACACTGGAAGAGGAGAAACTCATCATCCGC
GAGAATATCCAGGGCGGACTTCCTGAGGTTACTCCTGTAACATCAGCTGAGGAGATTCTG
AAGGCTCGCAAGATTGTAAACGAGGTTTATCTCGATGAGAAGATTGAGCAGTATATTGCC
GATATCGTCTTTGCTTCACGTTATCCTGAGCGCTACGGACTGGGCGAACTGAAAGATATG
ATTACCTTCGGCGGCAGTCCTCGTGCCAGCATCTCTCTTGCCAAGGCAGCCAGAGCCTAT
GCGTTTATCAAGCATCGCGGCTATGTGATTCCTGAAGATGTAAGAGCTGTGGCTCATGAC
GTAATGCGCCATCGTATCGGCCTTTCTTACGAGGCTGAGGCAAGCAATGTGACAAGCGAG
GAAATCGTAAGCCGCATCATTAATAAGGTGGAAGTGCCTTGATCGTTAACAGTTTATAGT
TAACAGTTAATAGTTTATAGTTAATAGTTTAGGATTTTGGATACACAAGATATCTTAAAA
AAGGTTCGGAAGATAGAAATCAAGACTCGCGGACTGAGTCAGAACATCTTCGCTGGTCAG
TATCATTCTGCCTTCAAGGGTAGGGGAATGGCCTTTGCCGAGGTGCGCGAATATCAGTAT
GGCGATGATGTGAGAGACATCGACTGGAACGTGACCGCCCGCTTTCATAAGCCTTACGTC
AAGGTGTTTGAAGAGGAAAGGGAACTTACCGTGATGCTGCTCGTAGACGTCAGCGGGTCG
CTCGATTTCGGTACGATGAAGCAGATGAAGCGCGATCTGGCTACTGAGATTGCTGCCACA
CTCGCCTTCAGTGCCATTCAGAACAATGACAAGATAGGTGTCATCTTCTTCTCTGACCGT
ATCGAGAAGTACATTCCGCCTAAGAAAGGAAGAAAGCATATTCTCTATATCATCAGAGAA
ATGCTCAACTTCCAGCCGCAAAGCCAGCGTACCGACATCGGCTGCGCCCTGGAATATTTC
ACCCGCGTGATGAAACGCCACTGCACAGCTTTCGTAATCAGCGACTTCTACGATCATAAG
GATTTCCAGCATCAGCTGCAGATTGCCAACCAGAAACATGATGTAGTAGCCATCCAGGTT
TACGACCCACGTGCCAAGGTGCTGCCTGATGTAGGACTGCTCAAGGTGATGGATGCAGAA
ACCGGACACGAAATGTATATTGATACAAGTTCGAAGAAACTGCGAATGGCTCATACCCAG
CAATGGCTGATGCAGCAGGAGAATCTGAAAACCGACTTTGCCAAAAGCAAGGTCGACTGG
ACTTCGATTGCCACTAACGAGGACTTCTCGAAGGCGCTCCTGATGCTTTTCAAGCAGAGG
GGCTGATAAACCGAAAGCTCAAAGTAAAGAAACTATGTTTAAAGTAAAGAATATCATATT
GTCGCTCGCTCTCCTGGGGTGCTCAGGCTTAGCTCAAGCCCAGCAGGTAGAGCAACGCAT
CGACTCGCTCCAGATACTGATAGGACAGCAGACCGTGCTGCATCTGAAGGCTTCGGTAAA
GCAGGGCGATAAGGTGCAACTGCCATCTTTCAAGCCGCAGCAGCAAATTACGCCGGGAGT
GGAAGTGGTAGAGCAGAGTAAGGGCGACACTTCGCACATAGGCGACGACCGAATGGTGGT
GAGTCGCGACTATACGCTGACTTCATTTGATGAAAAGGTGTACGTGATTCCTGCGCTCAA
TGTGAAGGTAAACGGCAAGAACTGTCATGGCAACCAGCTTGCGCTGAAGGTGCTCACCGT
GCCTGTAGATACGGTTCATCCCAACCAGTTCTATCCGCCCAAGGATGTTCAGGATAATCC
TTTTTCCTGGAGCGAATGGAGTCCGCTGTTCTGGTTGAGCCTATTGCTGTTAATCCTCTG
TGGTGCATGGCTTTATCTGCGCAACAGACTGAAGAACAATAAGCCAATCATCACCCATAT
CCGCATCGTAAAACGTGTTCCGGCTCATGAAAAGGCGCTGAATCAAATCAACGTCATCAA
GCAGCAGCACGTTGAGAATCAGGAAACACAGAAGGCTTACTACACCCAGCTTACCAATAC
GCTGAGAGAATATATCGTGAGCCGTTTCGGATTCAATGCCATGGAGATGACCAGTGCCGA
AATCATCGAACGTTTGCGCGAAGCAGGCGACCAGAAGATGATAGATGAACTGAAGGAACT
CTTCCAAACTGCCGATCTCGTGAAGTTTGCCAAATATGAAACTCTGGTGAATGAGAACGA
CGCAAACCTGGTGAATGCCATCAACTTCATCGACCAGACCAAGACAGATGAGAAACCTAC
AGAAGAAAAGGTGGTTCCGCAGCTGACCAACGAAGAGCAGAAGACGCAATCTCAGCGCCG
CCTCATCAAGTCGCTCCTCTGGATAGGAGCCATCGTAGGTCTGGCTCTGTTGGGTTACAT
CATTTATCAGTCAGCCATGCTGCTGATGTAAGGCAGGGTGTACTTATGAAACGTTTTGCC
GGGCAAAGCGGTTTATTCCGAAACTCTTTGCCTGGCTATAAATAGAAAAATAAAGAAATG
GAATTTGCAAGTAAAGGCTATTTTCTGTTGCTCCTGTTGCTGATACCTTATATATTATGG
TATTTCCTCTACAGGAAGAAGAATGCGCCAACCATGCGCATGAGCGACACGAAAAAGTAT
CAATATGCTCCGAAGAGCCTGCGTGTGCGTCTCATCCATCTGCCAATGGTGCTGAGATGC
ATCTGCTTTGTGCTCATCGTCTGTGCGATGGCTCGTCCGCAGACGCATACGGCTTGGGAC
AACAAGACGGTAGAAGGCATTGACATTATGTTGGCGATGGACGTTTCCACCTCTATGCTT
GCCGAAGATTTGAGACCAAACCGTATGGAAGCGGCTAAGGATGTGGCTACAGAATTCATC
TCAGGAAGACCGAACGACAACATCGGTCTGACTATCTTTGCCGGTGAAGCTTTCACCCAG
TGCCCGATGACAACCGATCATGCCAGTCTGTTGCGCCTCTTGCAGGCAACCCGTACGGAT
ATTGCCGCCCGGGGACTGATTGACGATGGTACTGCAGTGGGAATGGGATTGGCCAATGCC
GTGAGCCGCCTGAAGGATTCTAAGTCAAAATCGAAGGTTGTGATTCTTCTTACCGACGGC
AGTAACAACATGGGTGAAATCTCGCCAATGACCGCAGCAGAGATTGCCAAAAGCTACGGA
ATACGTGTTTACACCATCGGTGTAGGAACCAACAAGGTGGCTCCTTATCCAATGCCTGTG
GCAGGAGGAGTACAGTACGTCAATATTCCGGTAGAGATAGATACGAAGACGCTGAGCGAT
ATTGCGCAGACAACCGATGGTAATTTCTATCGCGCTACGAACAATAACGAGCTGAAGAAG
ATTTACAAGGACATTGATAAACTGGAGAAAACCAAGTTTAATGTCAAGCATTTCGCTAAG
CGCTATGAAGCTTATCAGCCATTCGCCTTGGCAGCTCTCCTGGTATTGCTGGTAGAAATC
CTGCTCCGCATCACCTGGTTCAGAAGAATTCCGTAATCCGGAAACTGAAATATTTTGCTG
ATTATCGGAGATATTCCGCTATCTTTCGGAGATATTTTACCAGTTATCGGAGATATTTTA
CTGATTATCGGATAATCGAATAGAAGATATAATTAGAATAGAAAATGTTAAGATTTGAAG
ATCCTATATTTCTCTGGCTGTTGTGGATTATACCAGTACTGATTCTGATCAGGCTGATAG
GATGGAGAAGAAGAAAGGCTAAACTGAAGAAACTCGGCGATCCGGAGCTTCTGAAACAGC
TCATGCCCAACATCTCTAAATATCGCCCTACAGTGAAGTTTGTGCTGATGCTCGCAGCCT
TGGCGCTTCTTATCGTGATGGTAGCTCGCCCGCAGATGGGCAGCAAGATTTCTCACGATA
AGCGACATGGTATTGAAACCATCATCTGCCTCGATATTTCAAATTCCATGCTCTGTCAAG
ACGTAGTTCCATCCCGTTTGGACAAGAGTAAGATGCTTGTCGAAAATCTGGTCGACAACT
TTAACAACGACAAGATTGGACTCATCGTCTTTGCAGGCGATGCTTTCGTGCAGTTGCCAA
TCACCACCGATTATGTTTCGGCAAAGATGTTTCTCCAGAACATAACCCCTGGTCTTATCC
AGACACAGGGAACCAATATCGGAGCTGCCATCGATTTGGCTTCCAAGAGTTTCACCCAGC
AGGAGAATGTGGGCAGAGCCATCATCGTTATTACCGATGGCGAAAACCATGAGCCTGGCG
CACAGGAGGCAGCGGCTGCTGCCAACAAGAAAGGAATCAATGTCTTTATCCTGGGCATAG
GAAACACCAAGGGAGCGCCAATCCCTATGGGCGACGGCTCTTATCTGAAGGACAATGCGG
GCAACACCGTAATGACCGCTCTGAATGAGCAGATGTGCAAGGAACTTGCCCAGGCAGGCA
AGGGTCAGTACATTCATGTAGATAATACCAGCGATGCGGAAAGAGCATTGAATGATGATA
TTGCCAAATTGCAGAAAGGCGATGTGACGAGTGTGGTTTACAGCGCCTATGATGAACAGT
TCCAGGCTGTAGGTATTCTTGTCATCCTGTTGCTTATCATCGAAATCTGTCTGCTGGAGG
TAAAGAATCCTCTGCTCCGAAACATCAAGTTTTTTAAGAAAGACATCAGGAAGCCTTTCT
GATAAACGTTTATACATTATTATATAATAAGAATGAGATATTTAAGATATATATTGGTTT
TTGCCCTGATGGTGCTGGGCTTGGCGAAGGTGGGAGCACAGAACGACCGCAACTTCATCC
GCCAGGGAAACCGCGCCTATCATAAACAGAAGTGGGCTGCAGCCGAAACGCAATATCGCA
AGGCTATCTCCAAGAACCAGAAGAATGCGCAGGCTGTCTATAATCTGGGTTGCGCCCTGA
TGATGCAGCAGAAGGATTCGATGGCAATGATACAGTTTGAGAATGCTTCGAAACTGGAAA
CGAACAAGATGCGACGCGCCAGAAGTTACCACAATATGGGTGTGGTCATGCAGCAGCATC
AGCAATATGCGCAGGCCATAGGATGTTATGAGAACGCCCTGCGCTGCAATCCGCAGGACA
ATGCAACCCGATATAATCTTGCCCTCTGCAAGAAACTGCTCAAAAACCAGAAGCAGAACA
AGCAAAACGATAAGAATAAGAACAAAAAGGATAAAAACAAGGACAAAGACAATCAGAACA
AAGATCAGAATAAAGGCAAGAACAAGAACGACAAAAACAAGAACAACCAGAATAAGAACA
ATCAGCAGAATCAGAACAATCAGGACAAGATGAGCAAAGATAATGCTGAACAACTCTTGA
ACGCTGCCATCCAGCAGGAGAAGGATACGAAGCGCAAGATGCAGAAAGCGATGAGTCAGC
CTCGCAGAAAGCAATATGAGAAAAACTGGTAAAAAGTAAAATAATACAACGAGCATAATA
AATTTGAACATGAAACATATAGGTTGGTTTATTATTATATGGGCAATGCTTCTGGGCTTC
AGTTTGCAGCTGAAAGCCCAGCGTATCAGTGTGTCGGCACCAACACACGTGGCGGCGGGC
GAAAACTTCCGTGTGGCCTATACCATCAATACACGTGATGTAGAGGAATTCCGTCTGGGC
GGAGTAGGAGAAGGACTTGAGGTAATCGCAGGTCCTTACACCTCATCGCAGTCCAGTTAT
CAGATGATCAATGGCCATACTTCCTCTTCATCGTCGGTAACCATTACCTATACGCTCTAT
GCAGCTAAGAACGGAACCTTTGGCATTGGTGCCTCTCATGCCATCGTAAATGGTAAAAAA
CTCTCTTCCCATCCGGTTAAGATTACGGTTTCTGGCCATGCTGCACGCAACAACGGTGCA
CCTTCCATGCACGGACAGAATGATTATAATGAACCACGTATGCGAACAGCCGGATCAAGA
ATATCAGGCCGCGACCTCTTCATCAAGGTTACAGCCAACAAGCGACGTGTTCACGAACAG
GAACCGGTGCTCCTTACTTATAAGGTTTACACGCAGGTAGACCTTACCCAGTTGGAAGGC
AAGATGCCTGACCTGAAGGGATTCCACAACCAGGAAGTTCCGCTGCCTCAGCAGAAGACT
TTCCATACTGAGACCGTAAACGGCCGACCTTACCGATGCGTTACATGGAGCCAGTATGTT
ATGTATCCGCAGATGACGGGAAACCTCACTATTCCAGCCATTACCTTCAAGGGAATCGTA
GTTCAGCAGAACAGAAACGTTGACCCGATGGAAGCTTTCTTCAATGGCGGCTCCGGCTAT
GTTGAAGTAAAGAAAGATATTATAGCTCCTAGTGTGAAAATTCAGGTTGATCCGTTGCCT
CAGCGCCCTGCCAACTTCTCGGGCGGTGTAGGTAAATTTAATATTACTGCTTCCATCGAC
AAGAAGGAAGTAAAGGCTGGAGAACCTATCACCATCCGTGTAGTGGTAGGAGGAATCGGA
AACCTGAAGCTGCTCAAGCAGCCTGTCATTACCTTCCCTAAGGATTTTGACAAGTACGAT
GCGAAGGTGACAGACAAGACCCGCCTTACAGCCAATGGCGTAGAAGGCAATATGATTTAT
GACTTCCTGGCTGTACCTCGTAATCAGGGAAATTATACCATTCCTGCGGTAGAATTCACC
TATTATGATACTTCGGCTAACAAGTACAAGACAATCAAGACCCAGCCGTTTACGCTGAAC
GTAGAGAAGGGCGATGGAACTTCAGACAATGAAACATCAGATTTCAGCAACAAGGATAAG
GACATTCATGCGCTGAAACTGGGCAAGTCTAAGCTCCATGATATTGACGATATGTTTTAC
GGAAGCTTCGGCTACTGGACCAGTCTGCTGGTTCCATTGGCAGCCTTCTTTGCCCTGCTC
ATAGTCTTCCGCCGCCGTGCTCTCGAGAATGCCGACCTTGTAAAGGTCCGTTCCAACAAG
GCAAACAAGATAGCAACCAAGCGCCTGAAGAAGGCTCATCTGCTGATGCTCGGTGGCAAG
CAGGAAGAATTCTACGATGAAGTGCTCCGTGCTTTGTGGGGCTATGTAAGCTACAAACTC
AACATGCCTGCCGAAAAGCTCTCACGTGAAAACATCCAGGCTATGCTCGAAAAACATTGT
GTAGAGGAGAGAACTATCGAGAAGTTTACAACTGCGCTCGATGAATGTGAGTTTGAACGC
TATGCGCCGGGCGACCCTGCCGGCAATATGAACCGTACATTCGAATCAGCAATGACTGCT
ATTATGGATATAGAAAATGCTATCAATGCAACGCGTAAGCAGCGTAAGAAGAGTGCAACC
GGATATTCGTTCGTCATGATGATCATGGTAATGTTGGGCTGCTCTGTTTCTGCAGGCGCT
GTAACCAAGAACAATGCTGATACGGAATATCAGAAAGGTAACTATCAGCAGGCCATACGC
GACTATGAGGAAATATTGAACAATTATGGTGTTTCTGCCGAAGTTTACTATAACTTGGGC
AATGCTTATTACCGTACAGACAATATTACCAAGGCTGTGCTCAATTATGAGCGTGCCCAT
CTGCTCTCGCCAGGCGATGAAGACATCAGCTTCAACCTTCAGTTTGCACGTAGCAAAACC
ATCGATAAGATTACTCCGGAAAGCGAGATGTTCTTCGTAACCTGGTGGAAGGCGCTGGTT
AACTTTACGAGTGTTGACTGTTGGGCTAAGACAGGCATCATTGCCATCATCATGGCGCTG
GTTCTGGTCTTGGTTTATCTCTTCGGTCCGCATATCGTGTTGCGCAAGATAGGTTTCTTC
GGTGGAATCTTCTTCGTGGCAGTCTTCCTGCTGAGCAATCTCTTTGCTTACCAGCAGCGG
CAGATGCTCATTAACCGTACGGGAGCCATCATCATCGCTCCTTCGGTCAATGTGAAGAAG
ACTCCAGCCAAGACGAGTGCTGACCTCTTCCTGCTGCATGAAGGAACCCGCGTTGATATT
ACCGATAAGGCGATGAAAGGCTGGCGTGGAATCAAGGTTGGAGACGGCAGAGAAGGCTGG
ATTGAAACCAAGGCAATTGAGGAAATCTGATTAAGATAAAATCTGATTAAAATAAAGAGA
ATGGATTTTAGTAGGATACAAGATTTTGACATGCAGCTGTTGCATGTGTTTAACGGCAGC
GAGAATGTCTGGCTCGATCAGATGGCGATGGCGCTTACGTCGGGCTGGACATGGATTCCG
CTTTATATCGTCCTCTTCGTTGTTGTGATAAGAAACAACGAGATGATGGGGCAGATTGCG
CTCGTGGTTGGAGGAGCGGTGCTCTGTATCTTTCTGGCTGATGGACTGGTGGATGGAATC
ATCAAACCGCTGGCTGAAAGATGCAGACCTTCCAGCGACCCGATGTTCAAGTATACGGTT
CAGGTGGTTGACAATATGCGCCTCAAGAGTTTCAGCTTCTGTTCGGCTCATGCAGCCAAT
ACGCTTTCGTTAGCTATCTTCTTCTCATTGCTTATCCGCAGCAAACTGGTTACGTGGACC
CTGTTATTATGGTCGCTCGTTAACTGTTGGACCCGTCTTTACCTGGGTGTTCATTATCCG
GTCGACATTCTTTGCGGTCTGGCTATCGGAGCAGTGGTGGGTGTTGTCGTTTATCTTATC
TACATCAGGATGTATTACCGCATCTCCCCAAAAATTAAGTATATTTCCAACCAGTATACG
AGTACGGGTTACGACTATGATGATGTAGATAAAATCATGACCGTAGTGATATTTACCCTT
ATCATGGTTGTGTTTTATGCCACCTGTCAGATGGCTTATCTTTAGTACAGAAATAAAAGT
TCAAAGTAAAAATAAATAATGGATACAAAACACATTAAGATTAGTGATTATAATTATGAT
TTACCGGATGAGCGCATCGCAAAATTCCCTATCGCCCAGCGCGACCACAGCAAACTGCTG
GTCTATAAGCACGGCGAGGTAAGCGATGATGTTTTCCATCATCTTCCCACATATCTCCCT
CAAGGAGCCTTGATGATATTCAACAATACCAAGGTGATACAAGCGCGTCTGCACTTCCGC
AAGGAAACAGGTGCGCTTATTGAGGTTTTCTTGATGGAGCCTGCAGAACCTACTGATTAT
GAACTCATGTTCCAGACCACCGGACATTGTTCCTGGCTCTGCATGATCGGTAATCTGAAG
AAATGGAAAGAGGGAAGCCTGAAGCGTGATTTCGAAATCAAGGGCCACAAGCTTACGCTC
AGCGCCACTATGCGACGCGGAGATGCTCTCGGTTCTGAAGCGCAGGAAATGGTTGCCAAA
GGCGGAGGAACCAACTATTGGGTTGATTTTGATTGGGACAACGACAAGGTGTCTTTCGCT
GAGATTCTCGAAGCAGTAGGTGAGTTGCCTATTCCTCCATATCTCAACCGCAAGACAGAG
GAGAGCGACAAGACCACCTATCAGACGGTTTATTCTAAAATCAAGGGAAGTGTGGCTGCT
CCAACTGCCGGACTTCATTTTACCGATGCGGTTCTCAAGGATCTTGATGCGCATGGAATC
GACCGCGAAGAAGTAACCCTGCATGTAGGAGCCGGCACATTCAAACCGGTGAAGAGTCTT
GAAATCGAAGGTCATCAGATGCATACGGAATACATTGTTGTTCATCGCCGCAGCCTGGAA
AAACTCATCAAGCACGAGTGCCGGGTCATTGCCGTAGGAACCACCAGCGTCCGTACCATC
GAGAGTCTCTATTACATGGGCGTTCATCTGCTGAAGCATCCTGAGGCAAATGAAGAAGAT
CTGCACGTAAAACAGTGGGATCCTTACGAGCTTTCTGAAGATGGCAATCTGGTAGATGGA
ATCACTCCGATGCAGGCTATCCAGGCAATCATCGATTATCTGGACCGCAACGGCTTGGAG
GCACTCCATTCCAGCACGCAGATTATCATTGCTCCTGGCTATCAGTATAAGATTGTGAAG
ATGCTGGTCACCAATTTCCATCAGCCTCAGAGTACGCTCCTGCTCCTGGTGAGTGCTTTC
CTCAAGGGCGACTGGAAGAAGGTTTACGATTATGCTCTTTCGCATGATTTCCGTTTCCTG
AGCTATGGAGATTCATCCCTGCTCATTCCGTAAAAGGAGTTAGGTAAACTATAAATTATT
AATTGTAAATTATAAATTAAAAATAGATGATTTCAGTAGAAGGACTGAAAGTAGAGTTTG
GCGTTAAGCCTCTCTTTCATGATGTAAGTTTCGTCATCAACGACCGCGACCGCATTGCCC
TGGTGGGTAAGAATGGTGCCGGAAAATCTACGATGCTCAAGATTCTCTGCGGTTTGCAGA
AACCTACTGACGGCGTTGTGGCTATTCCTAACGAAACCACTATCGGCTATCTGCCACAGG
TGATGAAACTGCAGGACGATACGACCGTGAAGGAGGAAACCCGCAAGGCTTTCGCCCATA
ATACCGAAATGAAGGCGCGTCTTGACAAGATGCAGCAGGAAATGGCCGACCGCACCGACT
ATGAGAGCGAAAGCTATGCTCAGCTCGTAGAGAAGTTTACCCAGGAACATGAACGCTACA
TGATGATGGGTGGCGAAAACTATGAGGCTGAGATAGAGCGTACCTTGAGCGGTCTTGGCT
TTACGCGCGATGATTTCGATCGCCCAACCAAGGAGTTTTCCGGCGGTTGGCGAATGCGTA
TCGAACTTGCCAAGATTCTGTTGCAGAAGCCTGATGTCCTGCTCCTCGATGAGCCTACCA
ACCACCTTGATATTGAAAGTATCCAGTGGTTGGAGCAGTTCCTGGCGCAGAGTGCAAAGG
CTGTGGTTCTGGTGAGCCACGACCGTGCTTTCATCAACAATGTAACTAACCGTACCCTCG
AAATTACTTGCGGAAGGGTAGAAGACTATAAGGTGAAATACGATGAGTATGTGGTGTTGC
GTGCTGAACGCCGCGAGCAGCAGCTCCGTGCTTACGAAAACCAGCAGAAGGAAATTGCCG
ACATCAAGGATTTCATCGAGCGGTTCCGCTACAAGCCTACCAAGGCGGTTCAGGTGCAGA
GCAGAATCAAGCAGCTCGAGAAAATCGTGCCTATCGAGGTAGATGAGGTTGACAACAAGC
AGATGCACCTCAAATTCCCTCCTTGTCTCAGAAGTGGCGATTATCCTATCATCTGCGATG
AGGTGCGCAAGGATTACGGCGCCCACACCGTCTTCGACCATGTTACCTTTACCATCAAGC
GTGGCGAGAAGGTGGCTTTCGTGGGTAAGAACGGCGAGGGTAAATCTACCCTGGTAAAAT
GTATCATGGGTGAGATTCCTTTCACCGGAACTCTCAAGATTGGTCATAATGTGCAGATTG
GTTATTTCGCCCAGAATCAGGCGCAGCTCTTGGATGAGAATCTAACTATCTTCCAGACAA
TCGACAATGTGGCAACAGGCGAAATGCGTCTGAAGGTGAACGATCTCCTGGGCGCCTTCA
TGTTTGGCGGCGAGACTTCAGAGAAGTTTGTCAAGGTTTTGAGTGGAGGCGAACGCAGCC
GTCTGGCTATGATCAAGCTCCTGCTCGAACCGGTGAATCTCCTCATTCTCGATGAGCCTA
CCAATCACCTCGACATGCAGTCGAAGGATGTGCTGAAAGAAGCCATCAAGGCTTTCGATG
GAACAGCCATCATCGTGAGCCATGACCGTGAATTCCTCGATGGTCTGGTAGATAAGGTCT
ATGAGTTTGGCGGCGGCAAGGTTCGTGAGCATCTCGGTGGTATTTACGATTATCTCCGTG
CCCATAATGCCGAGAATATTAATCAGGCTCTTGCCAACCAGAGTATGGCTTCTGCCGGTT
CGCCTTCTGCCAATACTTCCGGTTCTTCTGTCGCATCAGGTTCTACAGCCGACAGTCTTG
CCTCTGCCACATCCGGCAAGCAGAGCTACGCTGAACATAAGGAACAGCAGAAGAAGATCC
GTAAGGCTGAGAAAGCCGTGAAGGAATGCGAGGCGAAGATAGAGAAGCTGGAAGCGAGAA
AGAAGGAGATTGATGAGCTTCTGATGAAGCCGGAAAATGCAACCAACATGGAACTCGTGA
CCGAATACACCGAACTCATGAAGAGCCTCGATGAGGAGAACGAGCGCTGGATGCTCCTTT
CGGAAGAACTGGAAGAAGTTTCGAAATAATAGTAACATTAATATAAAATAAAGAGAAGAA
AATGAAAATGAAAATGATCTTACCGATGATGCTGATTGCAGCTTTGCCATTAGGCGCTGA
TGCTCAGAATAAATCGGGTCTTGTCATGAGCAATCTCGACCAGACAGTGAAGCCAGCAGA
CAGTTTCTATCAGTTTGCTACAGGTGGATGGCAGAAGAACAATCCTCTTCCTGCCGCTTA
CAGCCGTTATGGCAGTTTTGACCAGCTGGCTGAGAACAACAACAAGCGCATCAACACCAT
TCTTTCTGAACTCCAGAAGAAGACTTACAAGGCTGGAACCATTGAGCAGAAATTGTCTGA
TTTCTACAAACTCTCTATGGATGTTGACAGCCGCAACAAGGCTGGAATCGCTCCAGTAAA
GCCTCTGATGGATGAGATAGAAGCTGCCAAGACCAAGGACGAGCTTCAGAAGCTTCAGGT
TAAGTATGCATGGATGGGGCTCGGCTTGAGCTATGGCGCAGGTTTCGCTGCCGATGAGAA
GAACGTAACCATGAACATCTACAACCTGATGCAGGGCGGTCTTACTCTCGGTGCCAAGGA
TTATTACCTCAACAACGATGCTGCAACCGTAGCTATCCGTGAGGCTTATAAGTCTTACCT
CAGCAAGATGTTCCAGCTCTATGGTTTCTCTGCTGATGAAGCTGCCAAGAAGGCTTCTGC
CGTATTCCTTCACGAAACAACGCTCGCTACTTTCTCTAAGAGCCGTACCGAACTTCGTGA
TCCTCAGGCCAACTACAACAAGATGACCTTGGCAGAATTCAAGGAGAATTATCCTAACAT
TCCTCTCGAGGCACTTGCCAACGCCGAGGGAATCAAGAGCGAATATCTCAAGGAGATGAT
CGTAGGTCAGCCTGCTTTCTTTGCCGGTTATGACAAGGTGGCAGCTGCAGAATGTGCAGG
CACATTGAAGGCTTTGATGGAGTGGGACATCATCTGTAGTTCTGCTTCTTACCTCAGCGA
TGAGATTAGCGAAGCCCGTTTCGAATTCTTCGGTAAGATTATGAGTGGCCGTAAGGAGGA
TTATCCTCTTTGGAAGCGCGCTACTGTTCAGGTTGAGGCTCAGTTGGGCGAGGCGCTCGG
TAGCATCTACTGTAAGCGCTATTTCCCAGAAAGCTCTAAGAAGATGATGGAGACACTCGT
GAAGAATCTTCAGATCAGCCTCGGTCAGCGTATCGATGCTCAGACCTGGATGAGCGATGC
TACAAAGAAAGCTGCCCACAACAAACTCGACAAGTTCTATGTAAAGATTGGTTATCCTAA
CAAGTGGACTGATTTCAGCAAGCTCAGCATCGACCCATCTAAGAGCTATTATGAGAACGT
AATGGCTTGCCGCAAGTTTGCCAACGATAAGGAGATTGCAGAGAAGGCAGGAAAGCCAGT
AGATAGGGATGAGTGGTTCATGACTCCTCAGACCGTGAACGCTTACTACAATCCTACTAC
CAATGAGATCTGCTTCCCAGCTGGTATTCTCCAGTATCCTTTCTTCGATCCTAAGGCTGA
TGCTGCATTCAACTATGGTGCTATCGGCGTAGTAATCGGTCATGAGATGACTCACGGATT
CGATGATCAGGGCCGTCAGTATGATGCTAGCGGTAATCTGAAGGACTGGTGGACAGCTGA
AGATGCAGAAGGTTTCAACAAGCGTGCTGATATGTATGCTGATTTCTTCAGTAACATCAA
GGTGTTGCCTGATCTGAATGCCAACGGCCGTTTCACCCTCGGCGAGAACCTTGCCGACCA
CGGTGGTTTGATGGTTTCATACAATGCCTTCAAGAATGCTACAGCCAAGAAGCCATTGAA
GAACAAGGATGGTTTCACTCCTGACCAGCGTTTCTTCCTCGCCTATGCAGGTGTTTGGGG
ACAGAACATTACTGATAAGGAAATCCGCAACCGCGTAAAGAATGATCCTCATTCTCTCGG
CAAGTGGCGTGTTGATGGTGCGCTTCCTCACATCGATGCATGGTATGAGGCATTTGGTGT
AAAGCAGGGCGACAAGCTGTTCATTCCTAAGAACCAGCGCCTGGAGCTTTGGTAATTCCG
GAAGGAAGTTTTTCCGAATAGAATTTTTCGGGAATGGTTTTTCCGAATAGATAGAAAAAA
aTAAAGTCCTGATGTTTCGTTTGTTTGAAACATCAGGACTTTTTGTTTTATGCTTGAAAT
ATTTTTTGATAAGAAAACAATAGAATAGGGGTTATTGCTTCTTCTCCAGTTCCTGAAGAT
TTTCCATCTTCTTCGATTCCAGGAATTCGTAAATGCCGCAGAGATGTTCGCGGACGCGAC
CATGACCGAACTCATAAACCTTGCTGACAAGACCATCGAGGAAATCACGGTCGTGACTAA
CCACGATGAGCGTTCCGTCGAAATCGAGCAAGGCCTGTTTCAGCACATCCTTGGTCTTCA
GGTCGAGGTGGTTGGTAGGCTCATCGAGAATCAGCAGATTCACCGGCTCCAGCAGCAGCT
TGAGAATGGCAAGGCGAGTGCGCTCACCTCCCGACAATACTTTCACCTTCTTGGTAGAAT
CCTCTCCGCCAAACATGAATGCTCCAAGCAAATCGCGTATCTTGTTGCGGATTTCACCTT
TGGCAACATCATCAATGGTCTGGAATACGGTAAGTTCGCCATCGAGCAGAGAAGCCTGGT
TCTGGGCGAAATAACCTATCTGCACATTATGTCCCAATTCCAACTTTCCTTCGTTCTGAA
GCTGACCCATGATACATTTCACGAGCGTTGACTTACCCTCTCCGTTTCTTCCCACGAAGG
CAATCTTGTCGCCTCTTTCTACGGTAAGATTCACGCCGCTGAAAATCTTCTTGCCATCAA
ACGACATCGCCACATCGCTCATCTGAACCGGATAAGCACCGCTTCGTGGGCTCGGCGGGA
ACTTGAGTCGAAGGCGACTTGTATCTTCTTCATCCACTTCGATAAGTTCCAGTTTCTCTA
GCATCTTCACGCGGCTCTGCACCTGGAAGGTTTTAGAATAAGTGCCTTTGAAGCGTTCTA
TAAAGTCCTTGGTTTCAGCAATCATCTTCTGCTGTTCCTCATATTTCTTCATCTGCTGTT
CGCGGCGTTCCTTGCGCAGTTCCAAATATTGGCTGTAAGTGGCTTTGTAGTCGTAGATGC
GACCCATGGTTACTTCGATGGTTCTTGTTGTAATGTCGTCAACGAATTTTCGGTCGTGGC
TGATGACAACTACCGCTTTCGAACTGTTGATGATGAAGTCTTCGAGCCAGCCTATAGATT
CAATGTCGAGATGATTGGTTGGCTCATCGAGCAGCAGTACGTCTGGCGATTTCAAGAGCA
GTTTTGCCAGCTCAATCCTCATTCTCCATCCTCCCGAAAACTCGCTGGTAGGGCGGTTGA
AATCAGAGCGCTCGAAACCGAGACCGAGCAGCGTCTTCTCTACATCTTCCTCGAAATGAG
TCATGTCGATGGCGTAGAATTTCTCTGAGAGAGAGGATACTTTCTCAATGAGCTGCATGT
AATCATCGCTGTCGTAATCGGTACGGGTGGTGAGCTCGTTGTTGATGCGGTCAATCTCAG
CCTGCATTTCGTGCAGATGGGCAAACGCCTGACAGGTTTCCTCGAATACGGTTCTGCCGT
CTTCGGTCATCAGATGCTGAGGCAGATAGGCGATGACGCAATCCTTGGGAGCGGAAACGG
TGCCACGATTAGCATTTCTCACACCGGCAATGATCTTAAGCAATGTGCTCTTTCCTGCGC
CATTCTTTCCCATCAGGGCTATACGGTCCTTCTCGTTGATCTGGAAGGAAATGTCTTTGA
ATAGGGTGGTGCCGCCAAATTCTACGGTCAATCCATCAACTGTAATCATATTATTTTCTT
CTTGTTCAAATTTTTGTTTCTTTAAGCAACTCCCCAGAATGCCCCGTTCCTGCCGTTTTC
GGGGTCTTCATTGATGACCAGCGCTTGCCATCATTTATGACCCGTGTTGGTCTTAAGAGA
AGACCTGAGCAAGGCACAAAAGGCTGTTCTTTCGATTGCCGGTGCAAAGATACAACATTT
TTGGGCAGAATGCAAGCTTTTACCCTGACTTTCTTTCGGAGAAGTAGTGTAAGTGATTGA
TTGATACTGATTTCTATTGGTTTTCTAGCTGAACTTTATTGCAGAACAATCTGATGGTGA
GGTGTAAGGATAAAAAGCCAGCGTGTCATTAAGGGTCAGTGTCATTAAGGGTCATTTAGA
AAAATGAAAGTGTCATTTTGAGCTATAGTATATATAAATATTTATTTATATATACTATAG
GGGATTTTTCTCCCCCGAAAATGAAAATGACCCTTAATGACCTTGACCCTTAATGACACG
CTAGATGAACTTGTGAATTTTACCTGATATAGGTTGTGTGTATTCCTGAATGTATTAGTT
ATTAGTATATTATGTGCGTTTTATTATATTTCTACTCTAACGTTCTGTGTATAATAATTA
TCTACATATTAAGTCACTTAAGTTAGCTTTTATACTGTTCAATTCTGCATTCTTATCCTT
GTTTTATGTTGCTTTTGTTAAAAATATATCATCTCAGAGGCTGTTTTTATGTCCGAGGAG
GGGCATTTTTCACCCTTAGTAGAGGGGGTAAAACACCTTTCTAACCCTCTTATTTTGCAT
TTTTTCTTCGAAATTTCACTAAAAAGCACTGATTTTTGCCTTTTGGGGTTTCTGTTTTGG
GTGGGTAAGGATTATTTACATTGCTCAGTCTGATTTCGCTTCTAGCTTCGTTTCTTTTAG
CGGATTAAAAATCCATAATGGTTCGATCTGTACGGTTGAAATTACCCAATACGCCCTGGG
CTAAGAGCTTTTGGGCTTTCAGCCCGTCTTATACCACATGTGAATGTTCTGCTTTCTTTA
CAAAACAATTAGAATTGCCCCTAAAGAACCCAATCTCAAAATCACGATTTTTCCATATGT
TTCATCACTTATTTCCAATTTTTACATGAATATGGAGCATTTTAAAaCAAAAAaGACCTT
GATTGCAGAACGCAACCAAGGTCTTCGGAGATTATATATTTAACCTATTGAAATATCGCT
AGATTAGATCTGCTCGCTCCAGTCCTCCTGGCTCTTACGAACGTAAGTCTGGTAACGGAG
CTTAGCCATCTTCTCTGCCTGAGAGAAGAGCTCATCAGCCTCCTTAGGGAATGCCTTCTG
TACAGAGAGGTAACGAACCTCACCGAGCAAGAAGTCGCGGAAGTTCTCCCAGTTAGGAGC
CTTAGAGTCGAGTGTGAATGGGTTCTTACCCTCATCAGCCAACAGTGGGTTGTAACGCCA
CAAGTGCCAGTAACCGCACTCAACAGCCAACTCTTCCTCGTGCTGTGAACGACCCATACC
GCCCTTACGCTTCAAACCGTGGTTGATACATGGTGCGTAAGCGATGATGAGTGATGGACC
TGGATAAGCCTCAGCCTCGCGGATAGCCTTCAATGTCTGAGCATTGTCAGCACCCATAGC
TACCTGAGCTACGTAGATGTAACCGTATGTAGTCTGCATCAGACCGAGATCCTTCTTGCG
GATACGCTTACCCTGAGCAGCGAACTGTGCGATAGCACCGAGTGGAGTAGACTTAGAAGA
CTGACCACCAGTGTTAGAGTAAACCTCAGTATCGAGTACTAAGATGTTAACATCCTCACC
AGAAGCCAATACGTGGTCGAGACCACCGTAACCGATATCATAAGAAGCACCGTCACCACC
GATGATCCACTGTGAACGCTTAACGAGGTAGTGATCCAAAGTCTTGAGCTCCTTGCAGAT
AGGGCAACCCTTCTCAGCGCCGGCAGCGATGAGAGGCTTCAACTCTGCAGCAGCCTCCTT
AGAACCCTCAGAATCGTTCATGTTAGCCATCCACTTGTCAGCAGCAGCTACGAACTCAGC
AGGAACATGCTCCTGAGTCTTAGCCTCCTCGAGCAAGTGAGCGATGCGCTCCTTCATCTT
CTTGTTACCCATTACCATACCGAGACCGAACTCGCAGAAGTCCTCGAACAAAGAGTTGTC
GAATGCAGGCCCCTGACCCTTAGCGTTCTTTGTATATGGAGTAGATGGGATAGAAGCTGA
GTAGATAGAAGAACAACCAGTAGCGTTAGCAATCATCTGACGATCACCGAAGAGCTGAGA
AATCAACTTGACGTATGGAGTCTCACCACAACCAGAGCAAGCACCAGAGAACTCGAACAA
TGGCTGAGCGAACTGAGAGTTCTTAGGGCTCTGCTTGATGTCTACGAGATCCTGCTTAGA
AGCTACCTTGTGTACGAGATACTCCCAGTTAGCAGCTTCCTTGACCATATCCTCTGCGTC
AACGTTGAATGGAACCATTGTCAACGCCTTCTCACCCTTCTTACCTGGGCAGACGTCAGC
ACAGTTACCACAACCCAGACAGTCGAGTACTGAAATCTCGACGCGGAAGTGCATTCCAGC
CAAAGCCTTAGGTGCCTTAACATCCTGAGTCGCGAGACCCTCGATGCCTGCGAGCTCCTC
ATCGGTCAATACGAATGGACGGATAGCTGCGTGAGGACAAACGAATGAACACTTGTTACA
CTGGATACAGTTCTCTACGTTCCATACTGGTACGAATGCCTCAACACCACGCTTCTCGAA
TGCTGCAGTACCGTTCTGCCATGTACCGTCAACTGTGTTGTGCTTAACGAAGTCAGAAAC
CTTCAAGAGGTCACCTGCCTGGCCGTTGATAGGACGAACGAGCTCCTTAACGAATGCTGG
AGCGTTATCCTCCTTAGCCTCATCGTCAGCGAGGTTAGCCCAAGCTGGATCTACTGTCAA
CTGCTTGTACTCACCACCACGGTCTACAGCGCCGAAGTTCTTGTCAACAACGTCCTGACC
CTTCTTAGAGTAAGACTTAACGATGAATGCCTTCATCTGCTCTACAGCGAGATCCAAAGG
AATAACCTCTGTAATACGGAAGAATGCAGACTGGAGAATGGTGTTGGTACGGTTGCCGAG
ACCAATCTCCTGAGCAATCTTAGTTGCGTTAATATAGTAAACAGTGATGTTGTTCTGAGC
GAAGTAACGCTTTACCTTGTTAGGGATGAAGTTAACCAACTCCTCACCATCAAAGATAGT
GTTCAACAGGAAGAAACCGTTCTTACGCAAACCACGAGTTACATCGTACATGTGGAGGTA
AGCCTGTACATGGCAAGCTACGAAGTTAGGAGTATTTACCTGATATGCACTGTGGATAGG
GCTGTCGCCGAAACGCAAGTGAGAGCAGGTGAAACCACCAGACTTCTTAGAGTCGTAAGA
GAAGTATGCCTGGCAATACTTGTTAGTATTGTTACCGATAATCTGAACTGAGTTCTTGTT
AGCACCAACAGTACCGTCTGCACCCAAACCGTAGAACTTAGCCTCGAATAAGTCGTCGCC
ACCCATTGGGATTTCTTCCTCTTCTGGGAGAGAAGTGAATGTAACGTCATCAACGATACC
TACAGTGAAGTGGTTCTTAGGCTGTGGCAACTCGAGATTCTTGAATACAGCAACAATCTT
AGCTGGAGTTGTATCAGAAGAACCGAGACCGTAGCGGCCGCCAACGATCAATGGCTTACG
CTCGTCATCGTAGAGAGCTGACTTAACGTCGAGGTACAATGGCTCACCCTCTGCACCTGG
CTCCTTAGTACGGTCGAGAACAGCGATACGTTTAACAGTAGCTGGGATAGTCTTTTTCAA
GAAGTCAACAGAGAATGGACGGAAGAGGTGAACTGCAACCATACCAACCTTCTTGCCCTG
CTTATTCAAGTAGTCGATAGCCTCGCGAGCTGGCTCTGTAGCAGAACCCATCAAGATAAT
GATGTTCTCAGCATCCTCAGCACCATAGTAGTTGAAGAGGTGATACTCACGACCAGTGAT
CTTAGTCATCTCCTGGCAGTACTTCTCTACTACCTCAGGAATTGCATCGTAGTAAGGGTT
GCAAGCCTCACGGTGAGTGAAGAATGTCTCTGGGTTCTCAGCAGTACCGCGAGTAACAGG
ACGCTCAGGAGTCAAAGCACGGTTACGGAAGTCCTCGATGAACTCTTCCTTAACCAATGG
ACGGATGTCTTCCATATCCATCTCCTCGATCTTGTGGTACTCGTGAGAAGTACGGAAACC
GTCGAAGAAGTTAATGAAAGGAACCTTTGTCTCCAATGTAGCCAAGTGAGGAACTGCAGA
GAGGTCCATAACCTCCTGAACAGAACCTGAGCAGAACATAGCGAAACCTGTCTGGCGGCA
AGCCATTACGTCCTGGTGGTCACCGAAGATACAAAGTGAGTGAGAAGCCAATGTACGAGC
TGATACGTTGAACACGCAAGGGAGCAACTCACCAGCAATTTTGTACATGTTAGGAATCAT
CAGCAACAAACCCTGAGAAGCAGTGTAAGTTGAAGTCAAGGCACCAGCCTGGAGAGAACC
GTGAACTGCACCGGCAGCTCCAGCCTCTGATTCCATTTCCTGGATAGAAACTCGCTGACC
GAAAAGGTTCTTACGACCTTTGGCAGCCCATTCATCTACATGCTCCGCCATTGGTGATGA
TGGAGTAATAGGGTAGATAGCAGCAACCTCAGTAAACATGTAGCTTACATGTGCGGCAGC
TGTGTTACCATCACAAGTGATAAATTTTTTCTCTTTAGCCATTTTACTTTTAGATAAAAT
ATTAAAAATGTTTTGTATTTTTATTCCTTTGAACTTTGATAGTTGAATCTGTTTGAGAGT
TCAATTTTCAGTTCTGTTTTTGTTTTTCGAATGTTTTTGCCCATTCCAACACCTTATATT
AATATAGGAAACCCAGAAGCCATAACGGAATCCTGTTGTCCTTGCCTACCTCGGTATTGT
ATCGGGCGTAGATGATGTCGGGATTGTTGCGCACCTTGTTTGGAGATTGCGCATCGCAGA
TTCTGAACTTCTTCTCACCATCTACAATGAAGTAGTGGTCCTTGCCGGTCTGGCTTACCT
TATGGTCTTTCCAGAGCGAGTTGACGAAGAATGTTTCCATCACCTCCTGCTTGTCTATCT
TGATAGGATAGATGGCGTACATCAGGTTGGAGTTGTGCATCATCACCTTGGATGGTTTCT
TTGGGAACTCCTGCCCGGTAGGGTAAATCATGTTGATGAGTCGCGCATCAGCAAGATACT
TGATGTAGTTCATTACCGTAGCTCTGCTGGTGTTGATCTCTTCGGCAAGCTGGCTCACGT
TGGGAGCCTTGGCACCTTCTACAGCTAGCTGATAGAAGAGCCTCTTGATCTTGGTGAGAT
ATTTCAGTTCGATTTGCTTGATGAGGAGGATGTCTACCTCGGTCATCATGTTCATTGTCT
TTAGTAGATTCTCTGTGAAGTTGCGGTTCTCCAGGAAGAATGGATAGAATCCATGATGCA
AGTAGTCCTGGAAGTATTTCATCGGGCTCACCTTGGGCAGTATCTGCTTGATGATGTGCT
CGTGATTGCGCAAGATTTCATCGAGTGTATATGGCTGGAAACTGTTGCCAGTCTGCAGGT
TGATAAACTCTCTGAAAGAGAAGCCTCGCAAATTATAGCTTTTCACGATTCCATTGAGCT
CAGGATTCTCTTCCTTCAGTCTCATCACGCTGGAACCTGTGAACACGATTCTTAACTCTG
GATACAGGTCGTAGCATTTGCGCAGCTCCTTGCTCCAGTCCGACTGCTTGAAGACCTGGT
CGATGAGAAGGGTTCTGCCGCCGTGGCGAACAAAGTCACCTGCTAAATCTGCGATTCCTC
TGCTTTGAAAATAGAAATTGTTCATATTCACATACAGACACTTTCGGTCAGTAGGGCCAA
AGTGCTCCTTGGCATATTGAAGGAGGAATGTAGACTTTCCTACACCGCGTGTTCCCTTTA
TGCCAATCAAACGGTCGCTCCAGTCGATTTCGTCCATCAGAGTGCGTCTTACTGGTGCGT
CCGTATGCTCTACGAGGTATGTATGTGTTCTGAAGAATGCTTCTTCCATGAGTTTATATC
GTTTCTAATTGTTTTTACGATGCAAAGGTAATTAAATATTTCTAATTTGCAAACTCTAGA
TAGCAAAAAGTAACTTTTtTTtCATTATTTAGCACTTGTCTAAGTAAAAATGGGGATTTT
CTTCCCTATTTTGCGCTTTTCTTTATATCTTTGCACCATGAAGTTACATATTTTCAATCC
AGAACATGATTTGGCTTTGGCTGCAAATCTGAAACAGTTCACCGCGCCTCATGCGGGTAG
ACAACTTAGAAGTGATCTTGCTTTCATTCCGGCTCTTTGGGCGGAAGAGGGCGACCTCGT
ACTTGTGGATGATATTGATTTTGCGAAGAACAGGGTGCGCCATTTTGGAGCTGAACTGAA
CAGCAAGGTTGAGTTTATCACCAAGCCTCAGCTGAAGCATCTGCTCAAGACGGAATTTCT
GGACAGTGTTCATCCCTGGGGATGGAACCTGTCGCTGAAAGGTGAGTTGGAGCGTTTGGG
AATGCCGGAGATTATGTTGCCGACTGATGCTGTATTAAATAAGGTACGCGAGGTGAGCAG
CAGGCAATGGGCTGCCCTTCATCTGCAGCGTGGCGTGGAATATGTTACTGAGACGGCTCG
CGTCAAAGAACTCATTCTCCAGCACGGCAAAGCTGTTGTCAAGGCTCCCTGGAGCAGTAG
CGGGAGGGGAGTGAAATATGTGAGTGCTGAGGACTTCAGAACAGCCGGAGATTATCCTAC
CTTCGAAAGATGGGTGGCAAACATGATTTATCATCAGGGCGGCGTAACCGTAGAACCCCT
ATATAATAAGGTGAGAGATTTCGCCATGGAGTTTGAAATGAAAGATGGCAAGGCGCTCTA
TCGCGGTCTTTCGCTATTCGATACGATCAAGAATGCCTATTCGGGCAATGTGCTCTGCTC
TGAAGCTGAGAAGGTGGAAATGATGAAACCGCTCATTAGCGAGGCTCAGCTTGCCGGAAT
CAGACAGCGTATCATCGAGGTAATGGAGCCGGCGCTGAAGGATATTTACAGTGGTCCGTT
CGGCGTTGACATGATGATCTGCACGAAAGGGGAGAAGGATGAATTCTGCGAGGCTGTGCT
GAATCAGGAAGGTGAGGACGTAAACAGAACCGGACTGGGCGTGGTTCCTTGCATCGAAAT
CAATCTGCGCAGAACGATGGGACATGTGGCAATCGATCTATACGAACATCTTGTGGCTAA
TTCGAGCGATGAGATGAAGACCAATAGGACGAACATCATGCGCGTGGAATATGATGGAAA
CAGATATCATCTCAGAATAAAGCCTGGCAGACCTTCGGAAGAGGCACCGCTGCATTGATT
TTTTGTAAAGAACATAGTTGTTTTTTtGTTAAGAAATAGTAAAATCGGCTTTTCCCGTGC
AAGGATTAGCCGATTTTTCATTTTATCTTCAGAACTCACGATTCAGATTCCGATTCGGGA
ACTGCCTTTTAAAAAGAGGAACAGTCCCTTTGGGTTCAGAAGCGTTGAGTCATTAAAATG
AACCAATAAATTAGAGAAATATGTATAAGAAAGTATTTAGTGCAGCTATTTTAGCTTCAG
CTGCAATGGCAATGACTTCTTGCAGCTCAAGCAAGAATGCACAGAATGAGAACGCAACAA
AGGCTGAGAAGATAACGGAGGCAGAGGCTGCCCGTCCGTCAGCAGATGAGGAAATGGGCG
AGGGTTATCTTGTCCTCTCAGAGGCTCAGCAGAACATCGTGAAGAAGAACAACGATTTCG
CTTTCAGACTCTATCAGCAGATCAGCGGCATGGATTCTGAGGTGGTTTCGCCAATGAGCA
TCGCCTATCTGATGGGAATGCTTGCGAATGGTGCCGACGGCAAGACTCAGCAGGAGATTC
TGAAGGCAATCGGTTGCGAGGGCGTGAGCGTGAAGGAACTCAACGACTGTTATAAGGCGC
TGATGCTTTCGGCTGGCAAATTTGACAAGCAGACAACCGTAAACATTGCCAATTTTATCG
CCATCAATAAGAATTTCAGACTGAACAGTGATTTCGCTCACACCGTGGCCGATTCTTATC
AGGCTGGTGTTGAGAGCATGGACTTTACCTCTCCTAAATCTGCCACTCGCATTAATGACT
GGTGCAAGAAGCAGACTAAAGGCATGATTCCTAGCATCATCGACCAGGTAGACCCTGCAG
CCGTTTCTTATCTCCTGAATGCTATTTATTTTAATGGAACCTGGCAGGAGAAGTTTGATG
CGAAGAACACTAGACTCGAGAACTTCAGCGGTTACACTCGTGATATAAAGAAGGTGAACA
TGATGCACCAGAACAAGAAGTTTGCCTATACTGAAAATGATATGTTGCAGGCTGTAGAAC
TGCCATACGGAAATGGATGTTATCAGATGACCGTTCTTCTTCCTAAGGCTGGCAAGAGCA
TCAGCGAGGTGATGAAGGAGATGGATGCTGATAAACTTCAGAAGTTAAGTAATGACATGG
ACCGTTGCCAGGTAGATTTAAAATTCCCTAAGTTTACCACAGAGATGGATTTGTCGCTCA
ACCAGATTATTAGTAAATTGGGAGCTCCAAGCATCTTCCAGCCAGGCACGGCAGATTTCA
GCCGTTTTGCCAATGGCAGCTTCTACGTATCGAAGATGTTGCAGAAGGCAAAGATTGAGG
TAAGCGAGCGTGGAACCAAGGCTGCTGCCGTAACAGCTGCTGTGATGCTGACCTCACTGG
GTCCTCATGAGATGAAGCGTGTAGAATTTCATGCTAACCGTCCATTCGTTTATTTCATTA
CCGAACGTAATAGTGGCGCAATTCTCTTCATGGGTCAGTTCCTGGGAGAATAATAACAGA
GAATTTGCAGGTTCTTAAAACTAGAAAAGCGAAAGCCAAGTCCGTAATCCGGAATCTGGC
TTTCGCTTTTTATTTCGCTTAATTCACTTGTTTACTCCTGAAACTTTTCAATGAACTCAT
CCTCTGTAATGATTGGAATATTGAGTTCATGGGCTTTCTTGTTCTTCGAACTCTGCGAAG
CTGCATCGTTGTTAATCAGGAAGTTAGTACTCTTGCTCACACTTCCCGTAACCTTGCCGC
CCTGGCTTTCAATATAAGCCTTCAGCTCGTTGCGGTTCTTGTAATGATGCACATCTCCCG
TTACGACGAAAGTCAGTCCTTGGCATTTGTTTCCCGTTTCTACAGGCTCATGCTCCTCGA
TAATCAGCTCGGACAGCAGATGCTGCACATGCTGGAAATGAACATCATCCTTGAACCAGG
CGATAAACTTGGCACTCTTTTCAGGTCCAATACCATCAATGCTTGCAAACTCATCATCGA
ACATGCTCAGGCGCGCCGTTTCTATCAGTTCCTTCACCTTGTAACGGCTGAGCAGTTTTT
TAGCCACATCGCCGCCGCAGAGCGGAATATTCAAAGCGTAGAGCAGATGACGACCGTCAG
TATGGCGGCTTTTCTCTACACTCTCCAGAAGATTGCTTACGCTCTTCTTGCCAAATCCTT
CGAAACAGGAAATCTCGAACGCATAATTCTTCAGTTTGTAGAAATCTGCATATTCCCTGA
TAAAACCATGATTGATGAATTTCCAGACAGTCTGTTCTGAGATTCCGTCAATATTGATTC
CTTCCTTGCTGACGAAGCGGGCAAATTTCTTAAGTTGTTTGGCTGGGCAGGCTGCATTGG
TGCAATGGAGAGTCTTGGTGCCGCTCTCACTCTCGCGTACTACGGCTGGCGCATGGCAAA
CCGGACATTCGTTGGGAATGACAAAACTCCCCACAACCTCTGTAATATTGATTACCTTCG
GGATAATCTTATTGGCCTTGATGACCTGCAGTCTGGTTCCCTTGTCACCAATGCCCAGAC
GCTCGCATTCGCTTACATTGCAGAGCGAGGCACGCTGCACGGTGGTTCCTTCTAGTTCTA
CCGGTTTGAAAACAGCTACAGGCGTGATGGTGCTGGCTGCGCACGACCATTCGATGTGGT
CGAGTACGGTGTCAGCATGTTCATCTTGCCATTTAAAGGCAAATCCTGCCCTCGTAGCGT
GGTGGCCTGTAACCGACCCAGTAGCTGCATAAGCCGTATCATCGTAGCAAATCACCAGTC
CGTCTACCGGGAAAGGATTCTTCTTGCTTGTCACCTTCTCCGTAAACTTGTCTATTTCCA
GCTGGATATTTTCTGTGGTAGGGTGGTCAATACGCTCACGTTCTACAGGATTCATTCCCA
GGTCTTTCAGCATTTGCATGCGTTCGCCCCATGAGGTAAGTTCCCGCTCAGTATAAACCA
GGGTGAACGGAATCCATTGGATGTGGCGCTGCTTCACCTCTTCAATATCCTTCAGCGCGA
GTGAGCCTGAAGCGAGGTTTCGTGGATTGGCGTAATCGCCTTCGCTTTCGATGATGAACT
GTTCGAAATCAGCATACGAAATGACGGCTTCTCCTCTTACTACAAGATGTCCTTTCTCTG
AAATGGTAGCAGGAATGCCTGAAATGGCTGGAGCCAAGTGGGTAATGTTGGTGCCGATGT
GTCCGTTACCGCGGGTAACGATTTTGGTGAGTATTCCGCCGTCATAGGTTACTACGAGGG
TCAGTCCGTCCAGTTTCCATGAAATCCAGATAGGGCGGTCTTCTGCCCATTTTACAAGAT
CACTTACCTGTTTGGTCTTTGCCAGAGAGAGGGCGGCAAATTCATGCTCCTCTTTCTTTC
CTACGATAGAATCTTCTGACACGCGATTAGTTGGGGAGTCAGGCAGAATTTCGCCTGTTT
CCTCTTCCAATCTCTTGAGCTGGTCGAAAAGGGCGTCCCACTCATAGTCGGTCATGAGTT
CGTCTTTTCCGTTATAATAACTATCCGAAGCTTGGTTGAGTCTTTCAACCAAGCTCTTCA
TCTGCAATAGTTTCTCTTCCATAATGAATGTTTGAGGATGTTAATCAAATGTTGTGTTTT
TCGATGGCAAGAAATTATTCTGCAGGTTCCATGGCTATGGAGAGTTTTTCAAAGGCGAAA
CGCTGACCTCTGTTTCCTCCATAGTTTACACGTCCGCAGATGCAGAAACCCATCGAAGAC
AGGAGGTTAATCATCGGCGTGTTGTCAAAGCTGGTGTCAACCTTGATGCTAGGTATTTTT
TCTACCTCGCACATGCTGTTCACCTTACTGATGAAAATACGCGCTAAACCTTCACGCTGG
AAACTAGGCAACGTGGCAAAGCGATGTATTACATAATAATCGCCATCAGTAATCCAGTTG
CCTACTAATTTCTTATATTTGGGTTCACCATTCAATATGACTGCTCCATAGACAACTACC
TCTTCATTTACTGTCAGAACGAAGGCATTGCCATTTTCTATGTCTTTTCTGATGTCTTTT
TCTGATGGATATTCCTCAGTCCATTGATGACGTCCCGATTCTATCATACTTTGGCGAGCC
TGGTCGATGACTTTCCAGCAAGCAGCAAAGTCCTTTATATACGCCGGTCTGAAGTTTGTC
TTCATATTAATTACGCTTTTATTATTCGGGTGCAAAATTAACAAAAAAAACGAATTAAAC
TAAAAAACGGAGGAAAAaCTTCACTTTTTtGTTCGTTTTCCTCCGTTTTTCTTGTTTGCT
GCTCATTTTGAGCTATTTTTTCTTAGCTTTTTGCTAGGAAGCCGGGTGAATAAGATTCTA
CGCCAAACACTTGTCGAGCTCAGCAATGATAGCATCTTTCTGTTCCTTGATATGCTGACC
GATGAATACGATTTTTATCATGCGGTCGCCCAATTCCTGATCCCATTCCTTCTGCAACTG
TGGGTTATTCAACAAGACCTGGGCGAGTTCGCCTTTCGGCATGGTAGCCAACCATTGGCC
AGCCTGCTTTACAGTCTTCTGCTTGCCTGCCTGTTCGAACACGTAGCACATGTCGCGCTC
ATCATCGAAATAGCAGATTCCCTTGGCGCGAACCACGTCTCTAGGCCATTTTCTTGCGAC
GAAATCATCGAAGAGACCCAGGTCGAAAGGCTTGCGACGATAGTAAACGAAGGTGCCGAT
TCCGTATTCCTCAACTTCTCCGCCTTCATGATCATGATTATGGTCGTGATGATGGTGATG
ATGATGATGTTCATGCTCGTCATGCTCGTGGTCATGGTGGTGATGATGTTCATGTGCTTC
TTCTACATCATCTTCTTCATGCTCTTCGTTTCTTTCTGATTCAATCTCCTGAATCCAACC
GGCTGAAGTGGCTACGGTTTCCCAATCAAACTTCTTGGTATTGACGATCAGATTCAAGTC
AACGTCACCATAGTTGCATTCAAAGATTTCTGCCTTAGGCTGGATGGCACGGATAATCTG
CTTAAGGTGCTCCAGTTCCTTAGGTTCAACCTCTGCAGCCTTGTTCAGAAGAATGATGTT
ACAGAACTCAATCTGCTGGATGACGAGCGAAGCTAGATCTTCCTCATCCATATTCTTCTT
CATCAGGTCGCTGCCGTTAGAGAATTCATCCTTCATGCGCAAAGCATCTACTACGGTAAC
GATGCTGTCAAGGCGCAGAATGCCATTCTCGATGTACTGAGGACCGAGGGATGGGATAGA
GCAGATGGTCTGTGCAATAGGAGCAGGCTCGCAGATTCCGGAAGCCTCGATGACAATGTA
ATCGAAACGCTTCATGTCTACGATTTCCTTGAGCTGTTCTACCAGGTCCATCTTCAATGT
GCAGCAGATGCAACCATTCTGGAGAGAAACAAGCGAATCGTCTTTCTGACCTACTACGCC
ACCTTTTTCTATCAGGGCTGCATCAATATTGACTTCACCAATATCGTTGACGATGACGGC
AAATTTAATACCTTTTTCGTTAGCTAAAATCTTGTTGAGAAGGGTTGTCTTTCCACTACC
CAGGTAGCCTGTCAAAAGCAATACAGGCACTTCCTTCTTTGCGTTCATATTAAAATATTT
TAATGTTATACTTCTTAGACCCAGTCTGCTGATAATGCTGCTTTCTCGGGCAGCTGTCAT
CTGGCAGCCTGACGGTTTTGCGAAACTGCAAAGATTGTGCCACACCTTATTTTTTGCCAT
CTTTTTTtCCTATACCCCTTTTTTGTCAGTTATCTTGTGTTATTTTTAGGTTATATTTCA
TGTTTTTCTCATTTTTCTTTGGTGGTTTCAACTAGAAATAGTATATTTGCAGAGAAAATT
TGTTTCAAACAGCACATAAACTTAATGAATAAACATAATATACATAAGTTAAGATGAAAA
AGTTTAAGGTTTTAGTTCTGACGGTTGTGGCAGTCCTTGCGCTGTCATCTTGCGGCACTA
CTCAGACGGTGCCTCTGACCGGTCGCACTCATCGCATCTCTGTATCCGATGAGCAGATTC
TCAGTCTGTCTAATCAGGAATACACAAAGTACATGGCTTCTGCCAAGAAGTCGACCAATG
CAGCCAATACGGCGATGGTTCAGCGAGTAGGAAAAAGACTTGCCAATGCTGTTGAACTCT
ATTTGAAGCAGAACGGATTTGAAGCCGATGTGAAGAATTATTCATGGGAATTCAACCTGG
TACAAGATAAGTCAGCCAATGCATTCTGTATGCCTGGCGGTAAAATCGTGGTTTATGAAG
GACTTTTGCCTTACACTCAGAATGAAACCGGTTTGGCAATCGTTTTGGGTCACGAAATAG
CTCATGCTGTGGCTAAACATAGTGCTGAGCAGCTCACCAAACAGCAGAATCAGCAAACCG
GTACAAGCATCCTGGGAACTGTGTTGAACCAGACAGTTGGTAATGGTGTAGGTAATGTGG
CAAGTGCAGTTGCCGGACGGTATTTCTCATTCCGCAATCTGAAGTATTCCCGTGATAATG
AAACCGAGGCAGATTACATGGGGCTTATCTTCGCTGCCATGGCTGGTTACGATCCTCAGC
AGGCCATTCCTTTCTGGCAGCGAATGTCGCAGGGCTCTAGCAGCAATCAGAGTGATATTT
TCAGTGATCACCCTTCAGACACCAAGCGTATTGCTGACTTGCAGAAGGAAATGCCTACTG
CGCTGAAGTATTATAAACCTCAGACAACTTATAAGGTAGGTTCTACGAGCAAGACTTCTA
CAACCAAGAAGACCAGTAGCAAAAAGAAGACTATAACCCGCAGAAAATAAGGAATTTTCC
AAATCTCTCGAATCTGAAGAATCAAATTAAAATAGTTAAGTATGGAGTATTTATCTCATA
ACCTTTGGCTGGTATGGACGTCGGTGATGTTCATCTGCCTCATCTTAGAGTTGTCTTCCG
GCGATTTCTATGTTACTTGTTTTGCCATTGGTGCGCTCATCAGCATTCCTGTGGCATTAG
TAGGAGCACCTTTCTGGGTGCAGGTAGTGGTTTGGGCTATCTGCTCTATGCTTAGCATCT
GGTTGGTTCGTCCGCATCTGCTGAAATCGCTACATAAGGGTGGGGAAGACCGCCGCAGTA
ACGCCGATGCGCTGGCAGGACAGATAGGGGAAGTGACAGAGATGATTCCTGCCGGAGGAT
TCGGCAGGGTAAAGCTGGATGGAGATGATTGGAAAGCGGAAGCTCCACATCTTGCCGAAC
CGCTTGCTGTAGGCGATATGGTTCGAATCTTAGGTCACGAATCTATCATCCTCAAGGTAG
AAAAAGTTTAGGTAGGAAAAGTTTAGAGTCAACATTATTCACTTAATCGTATAAACATCA
TGAACATAGGAATTTATGTGCTGGTGGCTCTAGTAGCACTTGCACTCGTAGTGGTTAAGA
AAACCATCGTTATCATCCCTCAGAGTGAGACGAAAATCATAGAGCGTCTCGGACGATATT
TTGCTACGCTCAAGCCGGGTATTAATGTCATCATTCCTTTCATTGACCATGCCAAGGATA
TTGTGTCTATGAGAAACGGAAGATACGTTTATACAAACAGCATCGACCTTCGTGAACAGG
TCTACGATTTCGACCGTCAGAACGTAATCACTAAGGATAATATCCAGATGCAGATAAATG
CGTTGCTCTATTTCCAGATTGTGGACCCATTCAAGAGTGTGTATGAAATCAACAATCTGC
CAAATGCCATAGAGAAACTGACTCAAACTACCTTGCGTAATATAATAGGTGAGATGGAAC
TTGACCAGACTCTTACCTCCCGCGATACGATTAACACCAAACTCCGTGCTGTTTTGGATG
ATGCAACCAATAAGTGGGGAATCAAGGTAAACCGAGTAGAGTTGCAGGATATTACACCTC
CAGAGAGTGTGCTCCAGGCCATGGAAAAGCAGATGCAGGCTGAACGAAACAAGCGTGCTA
CCATCCTGACTTCAGAAGGTGAGAAGGAAAAGCAGCGCCTGCTCTCAGAAGGTGAGAAGG
CTGCCATCGTGAACAAGGCTGAGGCTGCCAAACAGCAGGCTATCCTGAATGCAGAAGGTG
AGGCTACTGCCCGCATCCGTAAGGCTGAGGCCGAGGCTATTGCCATTCAGAAGATTACGG
AAGCTGTAGGACAGAGTACGAATCCAGCCAACTATCTCCTGGCCCAGAAATACATCAGTA
TGATGCAGGAAGTAGCACAGGGTAAGGATAATAAGGTGGTTTATCTGCCATACGAGGCAA
CCAATCTCTTGGGTTCTATAGGAGGAATCAAAGACCTTTTCAAGGGATAAAGACCTCTGA
GTCGATGGATAATGCCCTTTGACTCAAGAAATAAAGCACTCAGACATCAGTAAACTGTAA
CTTCAGTAAATATATAAAACAGGATAAAAATGAAGAAAATCTGTATCGTTGCAGGTGCAA
GACCTAACTTTATCAAGGTTGCGCCCGTAATTAGAGCAATTCGTAATGCTCAGGAAGCTG
GTAACGAAATCAGCTATCAGTTGGTTTACACAGGAAAAGAGGATGACCCGACACTGGAAT
CTTCTCTTTTCGATGACTTAGGCATTCAGAAACCGGATGCTTATATCGGTGTAGACTGTC
CAAACATGAACGAACTTACCGGACAGGTGATGGGTCAGTTTGAGCGCTATCTGCAGCAGA
ATGCTACAGATGTTGTCATTGTGGTTGATGATCTGGCTTCAACCATGGCTGTGGCTATTG
TTACCAAGAAGCAGGGTGTGCAGCTTGCTCATATTGCAGCCGGAACCCGCAGTTTTGACA
TTACCATGCCAAAGGAAATCAACCGTCTGGTGATTGATGGCTTGTCAGATATTCTCTTTA
CCGCTGGCATTTCAAACAACAGCATCGCCAACAAGGAAGGTGCAGAATTGTCTAAGGTTT
ACATGGTAGGAAATGTGCTTATCGACAACATCCGCTTCCTTCAGTCTAAAATGCAGCGGC
CTGAAGTCATGGACGAGTTTCATCTGAAAGAAGGCGAATATATGGTTCTGACCTTGAACC
GCAAGGCCATCGTCAATAACATTGATGAGATGAAATCGCTCATTTCTGTCATAGATGAAG
AGGCGCGCCAGGTTGGAGTGAAGGTGATTGCTCCGCTTCGAGGTAAAGCCTTGGGCTTCG
TGCTCGCATTCAAGGCTTATCAGGAAGAGAGTAATCATCAGAGTGGAATCCAGGTGGTTC
AGCCGCTCGATTATCTGTCGTTTGCTTATCTTACAGCTCACGCCAAAGGTGTGATTACCG
ATTCGGGTAATGTGGCTGAAGAAGCTACCTTCAATGGGGTTCCTTGCATTACGCTCAACA
GCTATACTGAGCATATTGAAACTGTAAAGGTGGGTACAAACGAATTGGTTGCTGAAGATC
CGGAGTTACTGAAGCAATCTATGCAGAAACTTCTGAAGGGTGAATGGAAGAAAGCGGGCA
TTCCTGACAGATGGGATGGCCGCTCAGCAGAAAGAATAGTCCAGATTCTCGCTGAATAGA
ATCTAAACTCATAGCGTATAATCTCATGGAGAGAGATAATTCTATGTAAACTGATTCTTT
TCAGAATAAACTTAGAGGTTCACTTCAATATGATTATATTGAAAAGTGAACCTCTTTTTT
TtATGCTTTATCTTTTCCTTAATCTTTTTCAGGCGCCTTTGGCACAGGATAGTCGTATTG
CTTGAAATAGGACGGCGTCTTGTTATCATACCATACTCCTTCTACGTTTAAGCCGATAGA
GAAAGTCTTTTTGGAATTAGTGTATCTTACACCGGCTCCTAAAACGTTGGCGCCAGGTAC
TCCCATTCCGTAGCCACCCGGCATGATTCCTCTTCCCATACCCCAAGGATACATTCCGTA
GCCCCAAGGCGAATAGCCGTAGGGACCATAGCCATAACCGCCATAACGGCCGTAAAGAGA
ATTGTAATTGTTGGCTACACTAAGCTGACCGTAAACGTAAGCCTCCCAATGCTCATTAAA
CTGGTAGCCCAGAATGCCGTAGACTCCACCGTCATGATAACTGTCTCCACCATAGTTTAC
GTTGTTGATATAAGTGCCCAGAGCCAACCAAAGTTTGTTGTCTTTGGTGAGTGGCGTCAG
GTAGGTTGCATCGATGGTCTGGGTGAAACCGCCTCTGTGAGGCACATTCTTGCCGAATGT
AGCAAAGGCAGAAAGATCTACCGAGAGATTCAATCCCTTGTGCAGCCCCCAGCCATAGCC
CAACGGATAACTCAAGCTGTTGGTAAGGTTGGAGATGGGATTATTATAATAGGTGCTGTC
TAGCGAAGCATCACCCAGTAATCCGTTTTTGCCGAGAGTTTCTTTCTTATCTGATAGTCG
GGCAGGAGTCATATATGCATTCTTCACCGGTTTTCCCTGATAAATCATAGGTTTTCCTGC
CTGGTAAACCGTATCGCCAGGCAGCAACCATTCTTCACGCGGACTGTCCGGACTGTGCAA
TGGTCCGAAGCTTACCTGTTGCTGTGCACTTGCTTCTGTAGTGAGGAATGTGCAAAAAGC
GATGATAATATATATTTTTTtCTTCATAATTGATTGCATTTTCTGTCTTCTGCTGCAAAG
ATATGAAGAATGTATGAAACAAAGGAACTTTTCCCGCATAAAAAATCAATTTTTTAGAAT
AAAATCATTATCTTTGCATCCGATAACATAAATAGATGTAAAATTATACAAAAATATGAA
GAAGATCATCAGATTATTGACACTCGCTCTTCTTACGGTGCCTGTTACGACATTCGCTCA
GAGTGAAGGCAATCAGAACACATCAGAACCAGCCGGAAAAGTTGTGGCGTCTAAGCCCGA
TTCTCTGCTCGACTGGGAAACACCGCACGATCCAACTTGCCCTCAGGTGTTGCTGGAAAC
TACGATGGGTAACATTCTCGTGGCTCTCTACAACGATACTCCCAAGCATCGGGATAATTT
CCTGAAACTTGTCAATTCGGGCTATTATGACGGTTGCATCTTTCAGCGTGTCATCAAGAA
TTTCATGATTCAGGGTGGCGATTATTCATGCAGAAAGGTGAACATGAAAAAGCCGCAGAA
GTTTGATGTAAACTATACGGTTCCGGCAGAAATCATCTATCCTAAATATTATCATAAGCG
CGGACAGCTCTGTGCTGCTCGCGAAGGAGATGATGAAAATCCGGCCAAAGCTTCGGCGTC
TACTGATTTCTACATCACCTGGGGCAGAAATTTTTCTCCCCGGCAGATGGAATATTATGT
AGAAAAACTGAAACGGGACGGCAAGTATTACGCCATTCCTTCAGAACAGTTGCAAAAGGG
CTACATCAAGCATGGTGGTGTTCCTCACCTTGACAACGGCTACACTGTATTCGGAGAGGT
GCTTGAAGGCATGGATGTGGTTGATAAGATTCAGAATGTGGCTACCGATAAGGCGAACAA
CGACAGACCTCTCACGGATGTCGTCATTCTGAAAGCCAAGCAGATGAAGTAACTTTCTGA
TGGTAAACTGAAGAAATAAGTAACTGAGCCCATTAAAAGAGAAAAAATCGATAAGTAAAA
ATATTAAATACGAGAAAAATGAAGTCATTAAAGGAATTATATAGAGTAGGTAAGGGGCCA
TCGAGCAGTCATACGATGGGGCCTCAGCGTGCAGCCAAACTTTTTCAGGAGCGTTGCCCT
AACGCTTCTTATTATGAAGTAACCCTCTATGGAAGTCTGGCTGCTACAGGTAAGGGACAC
ATGACTGATGTGGCAATAGAAGAAGTGCTCAGACCTCATAAAACTGTGAATATTATCTGG
CAGCCACAGACTTTCCTGCCTTATCATCCCAACGGAATGAAATTTGTGGGCAAGGATCTG
AACGGCGATATTATCGATGAATGGACCGTTTACAGTATTGGTGGTGGAGCCATATCAGAT
GGTACTGCCGGCAACGAAGAGCTGGGCGCCAAGGATGTTTATGATCTGAACAAGCTCGCC
GACATCAAGCAATGGTGCTATGATAACGGACGCTCATTCTGGGAGTATGTTGAGAAATGC
GAATCGGAAGATATCTGGGATTATCTCGACATGGTTTGGCAAACGATGAAGCAGAGCATC
AGAAATGGTTTGAACCATGAAGGTGTTTTGCCGGGTCCGCTGAAGCTACAGCGTAAGGCT
GCCACCTATTATATAAAGGCGAAAGGTTACCGTGCTTCCCTGCAGAGCCGCGGCTTGGTT
TATGCTTATGCGCTGGCTGTGAGCGAAGAGAATGCTTCGGGTGGTACCATCGTTACAGCT
CCTACCTGTGGCGCCTGTGGTGTATTGCCAGCTGTACTCTACCACATGTTTACTTCTCAT
GATATGAGTGAACAGCGCATCTTGAGAGCCTTGGCTACAGCCGGATTGGTGGGCAACATC
GTAAAGCAGAATGCTTCTATCAGTGGTGCTGATGTAGGTTGCCAGGGCGAGGTAGGTGTT
GCCTGCGCCATGGCTTCGGCTGCAGCCTGCCAGCTTTTCGGAGGCAGTCCGGCTCAGGTA
GAATATGCTGCCGAAATGGGATTGGAGCATCATCTCGGAATGACCTGCGACCCGGTTTGC
GGACTGGTTCAGATTCCTTGCATCGAGCGAAATGCCTTTGCTGCCGCCCGAGCTTTGGAT
GCAGACCTCTACGCTTCCTTCTCAGATGGCCATCATACCGTATCTTTCGACCGTGTAGTT
GAAGTAATGCGACAGACGGGTCATGACCTACCTTCGCTTTACAAGGAAACAAGCGAAGGC
GGTTTGGCAAAGGGATTTCCAAGAGACATTTAGTCATAAAATGCTTCGCTGAATCATAAA
ATGTTTTTCAGCTATTTTATTCTGTTTGGTAAGAGGGCTTTTATTTTGGCACGCTATTTG
TAAGTCCCCTTGCCAAACAATAATAAAGTAAATACGAATAAAAACATTTTATATTATGGC
ACAGAAAGGTAATATTGGTGTAACGACAGAGAACATTTTCCCTGTCATCAAGAAGTTCTT
ATATTCAGATCACGACATCTTCCTCCGCGAGATGGTTTCAAACGCCGTAGATGCTACACA
GAAGTTGAAGACTCTTGCAGCTCAGGGCGATTTCAAGGGCGAGATAGGCGACACAACCGT
TCGTGTCTCTCTCGATGAGAAGGCTGGAACCTTGACTATCAGCGACCATGGTATAGGTAT
GACTGAGGAGGAAATCGATAAATATATCAACCAGATTGCATTCTCAGGCGTAACTGACTT
CCTCGACAAGTATAAGGAGAATGCCAACGCCATCATCGGCCACTTCGGTCTCGGCTTCTA
TTCTTCTTTCATGGTAGCCAGCAAGGTAGAAATCATCACTAAGAGCTACAAAGAGGGAAG
CAAGGCTGTAAAGTGGAGCTGCGATGGTTCACCTGCTTTCGAAATCGAAGATGCAGACAA
GGCTGAGCGTGGTTCAGACATCATCCTCCATATTGCTGATGATTGCAAGGAATTCCTGCA
GAAGAACAAGATTGAGGAACTTCTGAACAAGTACTGCAAGTTTATGGCAGTGCCTGTTGC
TTTCGGCAAGAAGACCGAATGGAAGGACGGCAAGAATGTGGAGACTGATGAGGATAACAT
TATTAATAATGTGGAGCCTCTCTGGACCAAGGCTCCTAGCACACTGAAGGATGAGGACTA
CAAGAAGTTCTATCACACCCTTTATCCGATGCAGGACGACCCGTTGTTCTGGATTCATCT
GAATGTAGACTTCCCATTCAATCTCACGGGTATTCTCTACTTCCCACGCATCAAGAGCAG
CATCGACATGCAGCGCAACAAGATTCAGCTCTATTGCAACCAGGTGTTCGTAACCGACCA
GGTAGAAGGCATTGTACCAGAATTCCTCACATTGCTTCATGGTGTAATCGATTCACCGGA
CATTCCGCTGAACGTAAGCCGCAGCTACCTGCAGAGCGACAGCAACGTGAAGAAGATTTC
TACCTACATCACCAAGAAGGTAGCCGATCGTCTGAACTCTATCTTCAAGGAGAACCGCAA
GGAGTTTGAAGAGAAATGGGATGATCTCAAGATCTTCATCAACTACGGAATGCTCTCTCA
GGAAGATTTCTACGAGCGCGCAAAGGACTTCGCACTTCTGAAAGATGTTGAGGGCAAGTA
CTTTACTTTCGAGGAGTACAAGACGCTGATTAAGGACAATCAGACCGATAAGGACGGCAA
CCTGGTTTATCTCTATGCCAACAATAAGGAAGAGCAGTATTCTTATATCGAGGCTGCCAA
GCAGAAGGGTTATTCTGTACTCCTGATGGAAGGTCAGCTCGATACGCCGATGGTAAACAT
GCTGGAGCAGAAGCTGGAGAAGAGCCGCTTTACACGTGTTGACGCCGACATCATCGACCG
CCTCATCGTGAAGGAAGATGCTAAGAAGACCGATTTGAGCAAAGAGCAGTCTGACAACTT
GACAGAAGTATTCCGCTCTCAGATGCCTCAGCTTGACAAGGCAGAATTCTTTGTTGAAAT
TCAGGCTTTGGGCGAACAGAACCAGCCAGTGCTCATCACTCAGAACGAGTACATGCGCCG
TATGAAGGCGATGAGCCAGTTCCAGGCAGGCATGAACTTCTACGGTCAGATGCCAGACAG
CTACAACATCGTACTGAACTCAGACCATGCTCTGGTAAAGAAGGTATTGGAAGATGCTGA
GGCCAACACTGCTGAAACATTGAAGCCAATCCTTGCAGAAATCAAGGGTCAGGAAGCTCG
CCTTGCCGTACTCCATCAGGAGCAGAACAAGAAGAAGCCTGAAGAGATTACCCAGCAGGA
GAAGGATGATGTTCACAACACAGAGAAGGCCATCAGCGATGAGAAGGCTAAGCGCAACGA
AATCATCTCGGGCTATGCTAAGAACAACAACATTGTTCACCAGCTCATCGACCTCGCCCT
GCTTCAGAACGGTATGTTGAAGGGTGCTTCGCTCGACGCATTCCTCAAGAGAAGCGTTGA
CATGATTAAGTAATCCAACCTGTAAAAAGGTTTGAATTAAGAAATAAAACTTTGCGATGC
GTAACATTTCATGTTACAAATTGTTTCTATCATATGTGCTAAATGTTTCAAAACGAACAT
TTAGCACATTTTTTTTCGCTTTCCTTTGGTGGCTTTCCTTTTTTTtATTACCTTTGCAAT
ATCGATAAACGAAAAACATGATTAAAAATATCGCCATCATGGAACAAACAAATTCAAATT
ACAGCATTATTGCTGATTATTACTCTGAACACTACAACGAGCTGAAGTTGTATGTCATGT
CCCGTTCGCTTCCGGCAGACGAGGCTGAAGACATCGTGCAGAATACTTTTGTGCGATTAC
TTCGAGGCGATAAGATGATTACGCCTGTTACTTTACCTTGTTTTGTATACACCATTGCCA
AGAATCTGATTATCGATTATTACCGGCGCAAGCATAAGATTGAGGAGTATGAACACTTCC
TGGGAGCTAGCGACTGGATGGGAAGATATGATGTTGATGGCGAATCAGTTTTCTCTGCCC
AGCAGACCAACGAGATTCTGGAGCGTGGCATTGCCCGGCTCACAGAGAAGAGAAGCAAGG
TTTACCGCCTGAATCTCTTCGAAGGAATGCAGGTGAGCGAGATTGCCCAAAGTCTGAACC
TCGGATATAAAGCGGCTGAGAATCGTCTGACTCTGGCTAGAAAAGAAATAAGAGATTATA
TGAAAAAAGAGTTGGCTAGTTAAAATGCTAGTCAACTCTTTCTGTTTATTCTTACTGCCT
TGCTGAAAGGCAATTCTTAACTATTTTTTtAGTTTtCCTTAAACCCGATTACTCTTGTCA
AACCTTTATCAAGATAAAAGGTTTGGGTTACTTCCTGCTTCTCGCCCTGATGGTTGGTCA
GCTTGTATGTAGCCCTTAAATATAATAAGGTGTCGGGATAAGCTGCATCATTATAATTAA
TATTCTTCTTGACGTAAGGCAGTTTGCTGACATTTTGTCGCATCACCTTCATCTGGTCGA
AACTGATCATGGCGGTAGGAGTGAGGCGGGAGAACCGCTCATAGCTGCAGTCCTGCTCAA
CGAGGTTTTCATTAAGAAAATCCTTGACAAGAGATTGAGCCTTGTGCTGATCGCCACACG
AGGTGAACATCAGCACAAGTCCTGAAACCATGAAAAACATCATTTTCTTTATCATAGACA
TCTTCTTTTTTATTAAGCCGCGCTGCTTTTATTAAGCTCGTTGTTTTATTTAGCGAGCTT
GCTTATTTAGCCACGCTGCGGAGAATCTCCAGCAAGTGATCCCAAACCATCTCTACAGTA
GGAATGAGAAGAGCCTCGTCTGGGGTGTGAACATTGCGAAGGGTAGGACCGAAACTTACC
ATATCGAGCTCAGGATAACGCTCTGAGAAAAGACCACATTCCAAACCGGCATGAATACCC
TTTACCAATGGCTTTTTGCCGAAGAGCTTTTCATAAGCCTTCACAGCCAGGTCGGTAAGC
TCGCTGTTGGCGCGCATCTTCCAAGCTGGATACTTGTCGCCTACAGTTACCTCGGCGCCA
GCCAGAAGGAAGGCTGCCTTTACGGTGTTGGTCATGTTCTCCAGATTGCTCATCACGTTA
CTTCGCTGAGAAGCTACGATGTTGATGCTGTTTTCATCGGTCATCACGCTTGCCACATTG
CTTGAAGTTTCTACCATCCAGGCAATCGCCTCATCCTGACAGGTAGTAAGCGGACCGTTG
TCTACAGCCTGGAGAGCCATTACGAACTTGTCAGCTACAGCTTTCTCGATGACAGGTGCA
GCATCGGTGCTGCTCATATTGAACAGCATAGCCTGTTCGGTTACGTGGAATTCATCTTCT
ACTTCTGATGCAAAGATGTTCCAGTCGGCACGAACCTGTTCCTTATCAGCATTTTTGACG
GCGAAAACAATTTTTCCGTCGCGAGGAATCGCATTGTGCATTTTGCCGCTGTTGAAGCTT
ACGAGGCGCAGACTTCCATCCAGTTTCTCATTTTCGAGGAAGAGGAAGCGGGCAAGAATC
TTGATGGCATTGGCGCGCTTCTTGTTGATGTCATCGCCCGAGTGACCACCGTTGAGACCC
TTCAGTGAAGCTTCCATGAAGAAATAACCCGCAGGAGCCTCTTCGCGTGAGAAGTGGAAA
GTGGCATGGGTTGTCTGACCACCGGCACAGGATACGAAGATTTCGCCCTCATCCTCTGAG
TCAAGATTGATGAGCATCTTTCCGGTCATAAAGCCCGCCTTCATACCGTGAGCACCGGTC
AGTCCGGTTTCTTCATCACGTGTAAAGACGCACTCGATAGGACCATGCTCAATATCGTTG
CTTGCCAGGATAGCCAGCTCGATGGCGCAGCCTATACCGTCGTCAGCACCCAATGTAGTG
CCTTTTGCCTTAAGCCATTCTCCGTCTACGTAAGTCTGGATGGCGTCTTTGTGGAAATCG
AAATCAACATCTACCAGTTTATCGCAAACCATGTCCATGTGGCTCTGCAGGATGATGGTT
TCTGCATGCTCGTAGCCTGGAGTGGCAGCTTTACGGATGAGCACATTACCGGTTTCATCT
ACCAGCGTTTCGAGCTGATGAGCCTCTCCGAAAGATTTCAAAAACTCAATCATGTTCTCC
TCGTGCTTGGAAGGACGAGGTATTTCGTTGATTTTTGCGAACTGCTCGAACACGAGAGCA
GGCTTCAATTCACTTTTATTCATTTATTTTCTATTATTTTGTTTTGATAAAACATTTATT
TCTGCTATTTTGTTTTGGTTATTCCCAAAAAAATAGTACCTTTGCACCCAAAAGTGCACT
AAGGCACTGCAAAGGTAATAAAAATGATAAAATTAATGTTATTAAGCGTGTTAATAATTG
CTATCTGCATGGCATTATTTTGCGTAAAGGTGATTTTTAAGAAGAACGGCAAGTTCTCTT
CCCAGCATGTGCACGACAATCCGGGCTTGCGCAAGCAGGGCATTCATTGTGTGGTGGATC
AGGACCGCGAGGCAAGGGAAGCCAACAAGGCTTATTAGAAAATAGTAATAATATAATATG
ATAGAAAAAATGAGAAAGAACATTTTGAGTTCAGTGGCAATTGCAGCTGTTGCTGCCCTG
TCATTGGCATCATGCAACAAATCTCAGCCTCAGGTAGAGGCTAAGTCAGAGAGCAAGGCT
CCTGCTGAATTGAAGATTGCTTATGTAGAGGTAGACTCTATCATGACTCAGTATACCTTT
GCTAAGGAGTATTCTTCTATCTTGGAGAAGAAGGGTCAGAACATTCAGGCTACTATTGCG
CAGAAGGGCCAGCAGCTTCAGGCAGCAGCAGCCAACTTCCAGCAGAAGATTCAGCAGAAT
GCTTACACCCGCGAGCAGGCTGAGGCTATCCAGGCTGGACTGCAGAAGCAGAACAACGAC
CTGCAGGGCTTGCAGCAGCGCTTGAGCAACGAGTTTGCTGCTGAGCAGGAGAAGTACAAC
AAGGCGCTCCACGACAGCATTGCCAACTATCTTGCCCGCTATAACAAGGACAAGAAGTAT
AGCATCATCTTCTCTAAGAGCGGCGATAATCTGCTCTATGCTGACAAGGCTTACGATATT
ACAAAAGAGGTGATTTCCGGCTTGAACAAGGCTTACAAGGGAAAGCTGAAGAAAGAGGAG
GCTGCTCCTGCTAAAAAGTAAGAGAAATGCTTCGTAAGGAAAGATACGATTTTATATTGA
ATCATTTCAGAAGTGCGCTGCCGAATGTAACTACCGAGTTGCAGTTCGGTAGCGCATTTC
AGCTTCTGGTGGCTACCTTGCTTTCTGCGCAATGCACCGACAAACGCATCAACATGGTTA
CGCCTGCTCTCTTTGCCCGTTATCCTGATGCGCAGCACATGGCACAGGCGAGCGAGGAAG
ATATTTATGAGTTGATCAGTTCGGTGAGTTATCCGAATGCCAAGGCGAAGCATCTTGCTG
AAATGTCTCGCCAGCTGGTTGAGATGTTCGGAGGTGAGGTGCCTGAGGCTGCGGATGATT
TGGAGAAGTTGGCAGGAGTGGGGCGCAAGACTGCGAATGTGATTCGTGCCGTATGGTTTG
GTCATGCTACGATGGCGGTGGATACGCATGTTTACCGTGTGAGTCATCGTATGGGGTTGG
TGCCGAAAACGGCAGATACGCCCCGAAAAGTAGAAGATTATCTGATGAAACACATTCCGG
CTGAGGATATTCCGAATGCGCATCATTGGATTCTGCTGCATGGCAGATATATTTGCAAGA
GTACGAAGCCGCTCTGCGATAAATGCTTTTTTAATGAATATTGCCCAAAACTATTAAAGG
ACAGTAAGCTTTAGGTGGATATTAGTGATTATTTGGTAGTGATTAGTTTGTTAATCACTA
ATCACTACCAAATAATCACTAATTAAAGTTTTATTGTTTTATTCAAGAGATAATTATCCA
GAATCACCATGGCAGCCATGGCTTCAACCACCGGCACGGCTCTTGGCAAAACGCAAGGAT
CATGACGGCCGCGGGCAGTCAGCATGGTGGCATTTCCTTCCAAATCTACCGTATTCTGCT
CCATCAGCAGAGTAGCAATTGGCTTAAAGGCAACACGGAAATAGATGTCCTGACCATTGC
TCAAACCGCCCTGTATTCCTCCGCTATGATTGCTCTTTGTTGTAATACGGGCAGCAATAT
CCTGATTCACAGCAGCATCAGCTGGCGTCTCTGCAGCATCAGCCTTCGGGATAAAGACAT
CATTCTGCTCACTTCCGCGGGCAGTAACTCCGGCAAATCCCTCACCATATTCAAAACCCT
TCACGGCGTTAATGCCAAGCATGGCAGCACCCAGTTGGGCATGAAGCTTGCCAAATTCAG
GCTCGCCCAATCCTACCGGGCAACCCTTGATGACGCAAGTGATGATTCCACCAATCGTAT
CGCCGTCGGCCTTAACCTGGGCGATGAGATCTTCCATCTCCTTCGCCTTCCGCTGGTCAG
GACAGCGCACCGGATTATCTTCTATGGTGTTAAGGTCATACAGATGATAATCTTTCTCCA
GCGCGATGCTGCCCACCTGCGATGTATAGGCCGTGATGCTGATGCCCAACTGTCGCAAGG
CAAGTTTAGCCAAAGCTCCGCCTACGCATCGGGCAATGGTGATGCGGGCTGAAGAACGGC
CGCCGCCACGATAGTCGCGTACGCCATACTTCTCGTGATAGGTGAAATCTGCGTGAGAAG
GGCGGAAGAGACAGCGCATGTTCTCATAGTCCTGAGAATGCTGGTTCTGGTTACGCACCT
CAAAGCCGATAGGGGTTCCTGTTGATTTGCCTTCGAACACACCACTCAGAAACTCTACCT
TGTCAGCTTCCTTTCTGGCCGTAGTGATGTGGCTCTGTCCTGGGCGTCGGCGGTTCAGCT
CGCTCTGGATAAAGTCCATGTCGATTTCTATGCCTGCAGGAAATCCGTCAATAACGCCTC
CTACAGCTATTCCATGACTCTCTCCAAACGTAGTGAGAGTGAAAAGATTGCCAAATGTAT
TCCTCATTACCTTAATATATTATAAAGGTGTTTATTACTTGTTGCAGCCGCCTTCGCAAC
CACCTTCACAACCACCTTCACAGTTGCCATCCTTGCAGTCGCCGCCGCAGTTGTCGCAGC
CACCTGAGCAGCCGCCACCTTCGCCGCTGATCATCTGAGCCATCTTGGCAATCTCCTCAG
CAGTAGCCTCGCGGCTCTCGAGAATCTGGCCGCAGAAGTTGAGCTTCAAGCCAGCCAATG
GGTGGTTCAGGTCGCAGGTTACCTTTGTATCGCTGATGTTCTTCACGACTGCGTTGAAGT
GGTTGCCATCCTCGTTCTGCAATGGGATGATAGCGCCTACCTGTACGTGCTGTGCATCAA
ACTGGCCGTTGATGGTAAAAATCTGCTTGTCGAGCTCCAGTACGCGCTCATCATAGTGCT
GTCCGTAAGCCTGCTCTGGGTCCAGCTGGAAGTCGAACTCATCACCTTTAGCCAGGTCTA
CCACCTTCTCTTCGAAAGCTGGCAGGGTAACACCCATACCGCTGATGAAGATGAACGGAC
GCTCGTCGGTTGTGCGCTCGATGAGCATTTCCTCGCCGTTGTCACCATTAGTTACATCAT
ACAGTGCGTATGAAACTACAATAAACTTGTTTTTGTTGTTTGTTTCCATTTCTATATTTA
TTTTTTATTATTTCTTTTtCTTTTCTGAATGCTTACGCTCTTTACCATCTCCATGCGCTC
CAGATAGATAGGGCGCCATTTGTCGATGATGTCCTGCAGACTTTTGCTCTTCTGCGAGAG
TTCAGCATATTCCTCGCCGTCGGTCAGATTCTCTTTCTTGAGATCCAGCATTCGGGCGAT
GAGCTGCTTCTGGTGTTCCTCAGCCGCCTTGAGCTGGTTGCCCAGTTTCTCGAGACTTTC
CATAAAGGCGAGTGCCTTGTCTATATGATTTTCCTGTACCATTTTGCTTGTTTTATAGGT
TGAATCTTTTGCAAAGGTACAAATAATAATTGGTATAAACGAAGAAAAAGGGCTTTTTTT
tCGATGATATTACAAAATGATAGAGAAAATGTAATATCTCTAACGTTCTGATGCCTATTT
CGGTGTATTGTTGTTGATTTAAGTCAAGAAATAGGCGGAAAACTGAAAATATCCCAAGAA
ATGTTTGCGCACACAGAGAAAAGTTCGTATCTTTGCAGCGTCTTAAAGAAAAAGACTATA
GGATAATGTTTAACAGAGCCGGCGTCTACGGATGTGCAGGACTCACAAAGTAAAGAAAGG
TAAAAAGATTATGAAGAAGATTATGGTATTAGCAGTAGCTATGTTTGCAATGGCAACAGC
TACTTTCGCAGCAGAAGAGGAGACAAATGCAACAGCAGCTTACAACATGAATGTAAAGAT
GTCTAGCTTGGCAGATGCTTTGAGCTTGAACATCGACCAGGTAGAGGCTGTAGCTGATGT
ACACAAGAACTTCACCGCAGACATGATGAATGCTGCAACAGCAAAGGGTGAGGAACGTTC
TGCAATGATTGACAAGGCAGTTTTGAAGGATCTCAAGTACATGCACGTTATCTTGAACAA
CAGTCAGTATCGTAAGTACGTGATGCTTCTCAACACAACTCTTATCAATCGTGGTTTGAA
GTAATCATCTTTTTATAGATGAGAAAAATAAGAGAGAGATTTAAAATAAGAATCCCAGTC
AAGGTTTTATCCTGACTGGGATTTTTTTtGCTTTTGGGCCTTCAGTCCGTACTTAAACTA
TTTGCTAAACTTAGCTTCCTGATATGCGAAAGTTCAGTTAACTTGATAATCAGTCAATAT
CTATTAATTGGAAATGCTTGTTGAAGGTCAAATCCAATCCGTTAGCCAGTTCTACCTCGT
ATTCATTCTTGTTCATTTCTATCTTTTTCACCGATTGTCCTGCATAATTAGCCATCAGGT
AATTCTTGATGGCTTGCGGAATCAGCTGGTCTGGCACGGTGGCCTGCTTGCAGTCAATCT
CTGTAAGATTTCCCTTTTTGTCGAACTCCAGCTTCGTGCCATTCTGCAGAACCACGTCGT
AGCTTCTGCTCACAACGCCCGACTCAATGGTAGCAAGCATCACCTTCTGACCATTGAAAT
GCTGGCTGAGTAAGGTCTGAGCCTTTGCAGGAAGTGCATTTACAGAGATAGGTTTGTCGT
TGCCCGCATTCGCCACCATATTGCATGAAACCATGCAGCAGATGGCAATCATCAAAATTC
GCAAAATTCTTTTCATACGCTACAAATTTAAAAATTATAATAACTAAGTTGTGATGAGTG
CTTTAACCCATCACTTAAGAATTAGACGCAAATCGTGCCTGAAGGTTTAACTCTATCTTC
TTTGCTGAACTTTTGCATGTGGTTCAAGTACGGGCTGAAGACCCAAGTTTGGCTTAGAAA
GCAGCATACTGCTTATCAGCTGTCTTTGCAGCACCGTGCCAATGCTTCACGTTAGCGGAG
AAAAAATCTTTCTGTTTCCATCAGATTATTTCAATTTACTCCTTTACGATTTCTTTTCCT
GCTGCCTGCCAGCCAATAAAGCCGGAATCGAGTTCTATTACCTGATAGCCGTTCTTTGTC
AATATAGCTGCGGCATTTTTGCTTCGCTTGCCGCTTCGGCAGTTCACGGCGATAGTCTTG
CTTTTGGGAAGAGTGGCAGCGGCCTTCTGCTCGAAGTCTGATTTCAGTACGTCAATGTTG
ATTGCGCCCCGAATATGCCCATTGGCAAACTCCTCTGCGGTTCGTACGTCGAGACGGATT
ACTGCGGTGTCAGCGATGGCTTTCTCATAGTCATCTGCCGACAGACTCTTATAGCCCTTA
TTTTGCGCCTGACAAGAATACAGGCTTGATAGCATGGTTATAATGCTCATGATAAATATT
TTCTTCATTCTCTAATCTTTTAATAATTATGCGCCTATAATCTAGGAGGATAAGCTATGC
TCAACCCCCTACATTCTTGCAATATATCTGCAAAAATACAAAAAATATTCAGAAAGTTGA
TTATATGGATGGATTTTGTTGGCTGGGCGAACTCGATTTAACCTTATTTTATAAGATAGA
GGGATATTTTGATAATCTGAAATCCTTAATGACCGAAAATGACCGTGACCGAAAATGACC
GCTCTCCTCATATTGAGGTGAGCGGTCGTTTTTGTTCTTTATCCCATGCAGCTCGTTACT
CCGAGCGTAGTAGCGATAGCGGTCAGAATGCTGATGGCTATCTGCAGAATTGTTTTCCAA
GTGTTCGCTTTCATCTTTTTAGTGTTTAAAGTTTAGTGTTTCATGTTTACTTTTTTGTGG
GGCGAATAGGCTGGACTAGGGGCTAGCACCCTAGCCAGTTTATCCTTGGGCTATTCAAGG
CCGTCGCCAGTATCGTCCTTGCCGGTAGTACCGCCGCCTGATTCTGAGCCTTGGCCTTCG
CTGCCGGTCTGACCGGTGCTTGAACCACCTGGCGTATTATCCGGAGTGGTTGGGGCGTTG
AGGTCAACGTTGGTCTTACCCTCCTTAATCGCCTTGATAACGGCTGCCTGAGCACTGCGG
CTGGCTACGAGGTTGAACTCGGCGTCATCGCGAAGGTTCTTAAACTCCTGACCAGGCTCC
CACTGAACCTTCACGCCGGTGATGTTCTGCGCGGTGAACTTGTCGGCATCCTCAGCACCC
TTCGAGGTGAGAAGGAGAGAGAAATCACCGAGATCGCCCAGACGGATTTTCTTGCCCTCA
AGCAACATCTCACGCATGCAGTCTACGGCGATGTAGAGAATGGCGCTGATGTCGGCTCTC
GAATAGACACTTCCATGAGAGGTGATGTGCTTGGCAAACTTCTCGATGGTCATGATGTCA
GTGTACTGTGAGATGGCGAAAGCGTTCTGCTTCTCGGTCTTCACGAGTTCCAGGTCCTTT
GGGTCAGGGGTTGTACCCTCCTTCTTAGCCTGGTTGATGCGTGACTTCGCCTGGTTGATT
TCCAGAAGATTTGCGTTCACGCTACGCATTACGATGCTGTAATTAATCATACTATGTTAT
GCTTTAAAGAGTTTATTTAATCACAATTTCCCAGATGCTTTTTCTTGTCCTTTTCAGAGT
CTTCATTAATGACCGGTGCCTGTCATCTTTTGCTCCCTGCCTCGGTCTTCATAGATGACC
GCCTTTAGGTACAAAATAGCTTTCTTTCGATTGCTGGTGCAAAGGTACGAAAAAGCGCTG
TAGGAAGCAATACTTTTCCGGCAACTCGAATTCAGTTTTCCGGAATCTTGTGAAATGGAG
TCTTTCGAGAGTAGGTGAGGGGAGTAGTGGCAACGGGCTGCATCCGGTCATTAGTGACCG
GTCATTATCGGTCATTAAGAAAAATCACTTCCGGTTATTTAGCCCCTATAATATATATTA
AAAATATTTAATATATATTATAGCTCTCTTTTTCGCACCCCGAAAACCTTAATGACCGAA
AATGACCGGGCATTAATGACCGCTAGATGAACTTGTGAGTTTTACCTGACATGGTTTTTG
TGTGTGTCTGAATGTGTTGGTTATTAGCGAGTTATGTGTATTTTGTTGTATTCCTACTCT
AATATTTTATGTATAATGATTATCTACATATTAAGTCGCTTTAGTTAGTTGATATGTTGT
TCGATTCTACATTTTTATCCTTGTTTTCTGTTGCATTTTGTCAAAATATATTGTGTCAGA
GGCTGTTTTTATGTCCAAGGAGGGGCATTTTTTACCCTTAGAAGAGGGGGTAAAATACCT
TCCTAACCCCCTAATTTTTGCATCTTATCTTCTAAAACGCAAAAAAAATGCGGATTTTCG
CATCATTTCCGTTACTATTTTCTGTAGTAAGGATATTATACATACATATATATAAACACT
CCTTTTAATCGTTGTAGGAGATGATATAACGACATTTTAGTATCTTGTGTTTTTCTTTAC
AAAACAACAAAAACGCCCTATAAAAGAACGCAAACTCACATCCCCGTTATTTAGTATATT
TGGGGCTCTTATCTCCAAATTTTGCAAGAAATCAGAGTAAATTGAGCCCCAAATATACCT
TTCCTCATCGTTTTCAGTACCTATTTATATTATATATGATACTTATTCTGGTAGTGGCGC
TTGGATTTAACAGGGGCTCCATGGAAGGAACCGCTGCCCATACCGCTGCCACGAAGACTC
TCATGGAAGCCTGAACCACCGCTGTATTCACCCCAGCGGGCTCTGATTCTATCCACATAA
TCTACCGTCTCCGTGCCTCGCATGTAACCGTATTTCACCACCGGGTCTGTGTAATAAGCC
GGTTGAGAAAGGCGCAGAATATAATCGCGAATTACGCCCCAATTGTGCGGATTCTGACCA
TGTTTGCGAGCCAGCGACATCGCATCTCTGATGTGGAAATAGCCACCATTATAAGAAGCA
AGGGCAAAAAGCATGCGCTGGGACGGGTCGCCCACGTCAGAAAAATGCCCCTGCAGTTCC
GCCATATATCTGGCTGCCGCAGCCACATTCGCCTCAGGTTCATGAATCATGCTCATCGGC
AAACCCAGATGGGCAGCCGTGCCTGGCATAATCTGCATCAGTCCGCAAGCTCCAGCCCAT
GACTTCGCATTCGGGTCAAAACAGCTCTCCTGATAACATTGGGCAGCCATCAGACGCCAG
TCCATGCGAGCCGTTCCGCTATAGCGCTGGAAGAGGTGGTCGTAGCGGGAAATAACACCC
TTAGAACGGTTCAGAAATGGTGAATAAACGTGGCGGCGCACGCTGGCAGAAGAAAGCAGC
CACGATTCTTCCTGCTTGACCTGAGCAATCAGCTTAGGCTTAAACCAGCCGTTCAGGGTG
TCGGCAAGACTCTTGTTACCGTTCTGCACAGCCCATTGGGTTCGGGTACTGTCGGGCGTA
ACACCACAGAACAGCAGGTTGCCTCTGGTCTGTTTTCGGGGTAGGGGCACGGCAATCACA
TCACCTTCTCCTTTCTCCAGTTTGCGTACCATTTCAGCCGTATCCTTACATTCTTCTACG
CGTAACGACACGCCGATCTGCTGGGCAAACTTCTCGCAGAGCAGATATTGCAGTCCCATT
CCGTGGCTGTGGTAATCATAATAGGTAGTAGGGCCGTTAACGGTAAGCATGATGAGCTCA
CCATTGGCCTGAATATCTTCGAGCGAAAGCCCCTTGCTGGTTGAAGCTGGTTTCTTTTCA
TCACCATCAGCCCCATCAGAGTTGTCAGCATGCTCCATTTCGCCTACAGGAGTTCCCCAT
GGCGTAAGCTCCTGCTGCGGTTTCTTGTCGGCACAGGCAGCGAGCAAAAATAGTGCATAT
AATGCGTATAAATATCCTTTATTCTTCATTTCAGCTGCAAAAGTACGAAATATTTTGCAC
ATAAGTGAGAAATTATTTGTTTATTCTAATAAAAATATGTACTTTTGCAATGTTTTTCAA
ACAAAATATAGAAATATGTTACGAATAGCAGTACAAAGCAAGGGTCGTCTTTTCGACGAC
ACCATGAATCTTTTAGCAGAGGCTGACATCAAAGTAAGCGCCTCTAAACGCACCCTTCTG
GTGCAGTCAAGCAACTTTCCTCTCGAGGTTCTCTACCTTCGTGATGATGATATTCCTCAG
AGCGTAGCCTCTGGTGTGGCAGATATCGGAATCGTGGGCGAGAACGAGTTTGTTGAGCGT
GGAGAGAATGCGCAGATTATTGACCGTCTGGGTTTCAGCAAGTGCCGCCTGAGCCTCGCC
ATTCCTAAGAAGATTGATTATCCGGGATTGCAATGGTTCAACGGCAAGAAGATTGCTACT
TCTTACCCTAACATCCTGCGCAAGTTTATGAAGAAGAATAATATCAATGCCGATATCCAT
GTCATTACGGGTTCTGTAGAAATCAGTCCGGGCATCGGTTTGGCTGACGGTATTTTCGAT
ATTGTAAGTTCTGGTTCTACTCTGGTCAGCAACAATCTTGCTGAGGTTGAGGTGGTGATG
AAGAGCGAGGCTCTGCTCATCGGCAACTGGAACATGGACGAGGAGAAGCATGAGATTCTG
AACGAGATGCTGTTCCGCTTCGAGGCTGTACGTTCTGCACAGGACAAGAAGTACGTGATG
ATGAATGCTCCTAAGGCAAAGGTTCAGGAGATTACAGAAGTATTGCCAGGCATCAAGAGT
CCTACGATTATCCCATTGGCTGATGAGGAATGGTGCTCTATCCACACTGTGCTCGACGAG
AAGCGTTTCTGGGAAATCATAGGCAAGTTGAAGGAACTCGGTGCACAGGGCATCCTGGTA
ACACCAATCGAAAAGATGATATTATAATAATGTGTAGTGTTTAATGTGTAATGTTTATTT
AGAGACATTATGCGTTAAAAACCAAACATTAAACATTAATAATTAAATATTAATAATAGG
AATGAAGGTAATAAAGTATCCTGCAAAGGAGGAATGGAGCGAGATTGTAAAACGCCCACA
CCTGGATGTTTCGCAGCTGAATGCGACCGTACAAGGTGTACTCGACGATGTGAAAAACCA
TGGCGACGAAGCCGTGAAGCGTTACGAGGAGAAGTTTGATTATGCCCATCTCGATTCTTT
GGCTGTGACTGAAGCTGAAATCGAAGAGGCAGAGAAAATGGTTTCTCAAGAACTGAAAGA
CGCTTTGCACCTCGCCCATCATAACATTGCCGCATTCCATCATAGCCAGAAGTTTGATGG
TGTAAAGGTTGAAACTTGCCCTGGTGTAACCTGCTGGCAGAAGAGTGTGGCTATAGAGAA
GGTGGGATTGTATATCCCGGGAGGTACTGCTCCTCTCTTTAGCACCGTTCTGATGCTGGC
TACTCCTGCCAAGATTGCGGGATGTAAAGAAATAGTACTGTGTACTCCTCCTAATAAAGA
GGGCAAGGTGAATCCGGCTATCCTCATGGCGGCAAAGATTGCGGGCGTAAGCAAGATCTT
TAAGGCGGGTGGCGTTCAGGCTATCGGAGCCATGGCTTACGGTACGGAGAGCGTGCCTAA
GGTTTATAAGATCTTCGGTCCGGGCAACCAGTTTGTCATGGCTGCCAAGCAGCAGGTTTC
CCTGCACGATGTGGCTATAGACATGCCTGCCGGTCCGTCTGAAGTTTGTCTTATTGCCGA
CGAAACAGCCAACCCTGTGTTTGCTGCTGCCGACCTGTTGTCGCAGGCTGAACATGGTTT
CGATTCTCAGGTTTTCTTCATTACTACATCTGAAAAGGTGTTGGATGATGTAAAGAATGA
AGTTGAAGTACAACTTGAACGTTTGCCACGTAAGGAGATGGCACAAACCTCGTTAGATAA
CTCTAAGTTTATCCTCGTGAAGACTGAAGAGGAGGCAATAGACCTCTGTAATACTTATGC
GCCGGAGCATCTGATTATCGCCACAGCCGATTACGAGCAGCTGGCAGAAAAAGTTGTGAA
TGCAGGTAGTGTATTCCTCGGAAACTATGCGTGCGAAAGTGCAGGCGACTATGCAAGCGG
TACGAACCATACCTTGCCAACCCATGGTTATGCTTTGGCTTACAACGGAGTGAACCTGGA
CAGTTATAATCGCAAAATCACCTTCCAGCATCTTACAGAAGAAGGTATTCGTAACATTGG
AAATGCTGTAGTGACCATGGCGGAAAATGAGCAATTGGAAGCTCATGCCAATGCGATGAG
ACTGAGAGTGAACAGTTTGAAACAATAGGGTAAAAAGGGAAGTTGTAAAAATACTTCTTA
ATAGCTTTTGAAAGAAAAATGAAAGAATTGAAAGATTTGTGCCGAGAGAACATCTGGAAT
CTGGCACCTTACAGTTGCGCCCGTACGGAGTTTGCAGGCAGAAATGCCCGCGTCTTCCTC
GATGCCAACGAAAATCCATATAATGACCCTTACAATCGCTATCCTGATCCGCTGCAGGTT
GAACTGAAGAAGCAGATCAGCAAGATTAAGGGTGTGGCTGAAGAGAAAATCTTCCTGGGC
AACGGTTCTGACGAGGCCATCGATTTGGTTTACCGTGTATTCTGCCGCCCGGGCAAGGAT
AATGTAGTAGCGATTGCACCTACTTACGGAATGTATGAAGTTTGTGCAGACATCAACGAT
GTGGAGTATCGTTCTGTATTGCTTGATGAAAATTATCAGATTTCTGCCGGAAAACTGCTG
GCAGCCTGCGATGAACAGACAAAGGTTATCTGGTTCTGCAGTCCGAACAATCCTACGGGT
AATCACATTAACCGCGAGGCTATCGTAGAGGTGTTGCAGAAATTCCAGGGTATTGTCATC
ATCGACGAAGCCTACAGCGATTTCTCTTCGGAGCGCACATTCCGCAGCGTACTCGACAGA
TTTCCCAACATGATTGTGCTCAACACCATGAGTAAGGCATGGGGCTGTGCAGCCCTCCGT
TTGGGAATGGCTTTTGCGAGCAAGGAGATTGTTGACATATTCAATAAGGTGAAATATCCT
TATAACGTCAATCTGCTTACTCAGGAGCATGCGCTGGAAGTGATGAAGAATCCGCTGAAG
GTTGACGAATGGGTGAAGAACATCCTGCAGGAGCGTTCTAAGGTAATGGCTGCATTCCTG
GATCTGCCTATCTGCGAGAAGGTTTATCCTACTGATGCAAACTTCTTCCTGGCTAAAATG
ACCGACGCCAATGCCATCTATAATTATCTGGTGGCACAAGGCATTATCGTAAGAAACCGC
AACAAGGTTCAGTTGTGTGGCAACTGTCTGAGAATTACGATAGGAAACAAGAGCGAGAAT
GCTGAATTACTCGGTGCTTTGAGACAGTACTAAATTATTTTGGAAAAGTTCAGTATATAA
TATGAAAGAGGGTGAGTCATAAATATATGATTCACCCTCTTTTTAGCATTTATCTTCTTC
TGCCTCTACCTTCATTTCTTCCTTGATTTCCACGACCTTGATTTCCACGGCCGCCGCGTT
CGTTCTTATCCCCGCTGTTGTAGCGGTTCTTGCGACTGTGGTTGTCGTTGTCGAAATTAG
GGTTGAAGCTCTTTTTCTTCTTGTTCTTGAAGAAGCCGGCACCTCCGCTTAATGGGCGGC
CTTCGTTCAGATATTTATCTTCATCATAGCAGCCTACATTTCCGAAACCCTTTGGTGCAT
AGCGGTCAGACGCATTTCTGCCAGTTCCACGCTTGCCTTTAGCACCTTTTCCTACACCAG
GATTATCGTATGTAGAACCTATCGCCTTATCGTCATAATGCGTCTTCTTACCCTTGAAAC
TGCCACCCATGCTCTTCCTGTCGTAGAGTTTGTCGATGAGGTCGGCTCTGCCTATCCGGC
GAAGTTCACTCTCGATGGCGCGGCGCTCTTCAGGCTTGTACCAGAAGAAGAACATGCGCT
GGGCAAGCTTCTCTTTCTGAGTCTTGGCGCTGAAGACCGGCTCCAGGGTGTAAGGATCGT
ACCCCGTATACCAGGTCTCGGTAGAAATGGTCATAGGAGTAGGGGTGAAATCTTGCACCT
GCTCCAGATGGAAATCCAGTCCCTTCGTAATGACGGCAAGTTCGGCCATGTCTTCTTCAT
GACAGCCCGGATGCGAACTGATGAAGTAAGGAATGATCTGCTGGTTAAGACCTTCTTCCT
TGTTGATCTTGTCGAAGATGCGCTTGAACTCGTAGAAGAGGTCGAACGATGGCTTGCGCA
TGAACTTCAAGACCTCCGGACTCGTATGTTCGGGAGCCACCTTCAGTCGGCCGCTCACGT
GCTTGATAATCAGTTCGCGCGTGTATTCTCTAGCCGCCTGATTCACCTTTTCGTCCTTGC
TCTTATGCAGCAGAAGGTCGTAACGCACACCACTACCAATGAAACTCTTCTTGATTCCCG
GCAAAGCATCTACAGCATGATAAATCTCCAGAAGCTTGCTGTGGTCGGTATTGAGGTTCG
GACAAATCTGAGGGTTTACACACGACGGGCGCTTGCACACTTCGCAGGCTTTCTGATTCT
TGCCGTGCATTCCGTACATGTTGGCAGAAGGACCGCCCAAATCGCTCAGATAGCCCTTGA
AATCAGGCATCTGGATGATTTTCTTCACCTCCTTCAGAATGCTCTCCTTGCTGCGGCAAA
CCACGAATTTACCCTGATGGGCAGAAATGGTGCAGAAAGAACAGCCGCCGAAACAGCCAC
GATGAAGGTTCACGGAGAACTTGATCATCTCGTAGGCAGGAATGGTCTTGCCCTTGTATT
TAGGATGAGGCAAACGCGTATAAGGCAGGTCGAAAGCCGCATCCAGTTCCGCGGTAGTCA
TCAGCGGGAAAGGCGGATTCACCACTACATATTTGCCGTCAACTTCCTGAATCATGCGCT
GAGCATGCATCTTGTTGGCTTCTTCCTCCAGATGGCGCACGTTCTCAGCCTGTCCCTTCT
TGTTGTGGAGACATTCTTCGTGGCTGTGGAGGATGATGTCATCGTCCTTGAAACCGCCCG
GAATCTCACTTTCCTTGCAGTAGAAAACCACCTGCGGCATTTCGTGGATTTGGCTAAGCG
TCTTGCCTTCTGCAAAGGCATTGGCTAGTTCAACAATAGAACGTTCGCCCATTCCGTAGA
GAATGAGGTCGGCGCCCGAATCGCAGAGAATGCACTTGCGGAGCTCGTCTTTCCAATAGT
CGTAGTGGCTGATGCGGCGCAACGAAGCCTCAATACCGCCTAGTGCTACAGGTACGTCGG
GAAAGAGTTTCTTCAGTATCTGCGTATAGACGATAGACGGATAGTCGGGGCGCATGTCGT
GGCGGGAGTCGGGACTGAAAGCGTCCTCGCTACGCATGCGGCGGTTGGCCGTGTAGCGGT
TCACCATCGAGTCCATGGCACCCGGAGAAACACCAAAGAAGAGGCGAGGGCGACCGAGTT
TCTTGAAGTCTCGGAAATCGCCGTGCCAGTCGGGCTGGGGAACGATGGCTACCCGATAGC
CGTTGGCTTCCAGTATTCGTCCGAGGATGGCAGGGCCGAAGGATGGGTGGTCAACGTAAG
CATCTCCTGAAAAGAGGATGACGTCGAGTTCGTCCCATCCGCGCAACTCGCATTCTTTCT
TGGTGGTAGGTAAGAAATCTGTTAACTTATAATCCATTCAATATTTTTTAATCATTTACT
GCGTCTGGTTCTGCATCTGCTGCAGCCTCAGCCTGCTTCTTGTCTTTCCAGTCTACGTAG
AGCAGAACGAGGTTGTGAAGACCGAGCGCCTTCATGTTCTGATTGTAGATGACGTCGAGA
CAGAGATCGAGCAACTCCTTATCCTTGATGTCGCTGCTCTCGAGGAGTGAACGCACATTA
AGTTTCAGTTTATCGAGCACTTCCTCGTCGATAATGCCGTTGCTGTCTACGAGGTTGCGG
AGTAACTGATACTTTTCGATGGTCTCTAAATGCTGGTCGCTCACTTCGATAGAGCGAGTG
CCAGACTGGTTGGCTTGAATCTTATACATAAGCTTAAAATTTTTtATCTGTTTTACTTTT
AATTTAATCTGTCAGAAATTTGAGAATGCCGAGCAACACGCTGGTGCGGGTTCTTTCGTC
GATGATGCATTCCAGCGGGAATCCCATGACGAAGCTACGGTAAGTTGTGCTCTTGTAGGC
AACAGCCGCACTCGTTCCCGTATCGTATTGCATCGCCGTGAAGGCGTAATTGCCAACCGG
TTTCAATATCTCGGGATGGGTTGCCGCATAATGCTGGGCATTCAGCTCGTTATAATAGCT
GAACTGCAGACCTAAACCCTTGACGTTAGGCGAAGTGTAGACAATACTGTCTCTTTCTGT
TATGGTTGAATCTTCGGGATTGATTTCCCTGGTGATGGCCGTAGAACCTGTAGGCTCATA
GCTGAGTTTCAGAATATCGCTCAGGAACGCCTGTTCCTCTTCAGTCTGCATGTCGCTTCC
GGTGTAAGAACCGCTTATCAGAATTCTGCCGCCTTGGCTGGCGTATTGCCTGATGCTGTT
CTGCAGGGCAGGCGTGAACGACTTGAAGAAGGTGTGAGTATAGCCGTCATGGCGCTCCAG
TCCGTTGATGAGGTCAACTGCCTGATAGTTCTTCATCTGAACCCTGCCGCTGGTGATGAC
TTCGCTCGAACAGCTGGAAATATTATATTTGCCCGAAGCTGCAATACTTGTAGCATGCGC
CTGAACGTAGTTGAAGTCATTGCCTGCCACAAACTTACCAATCATTTCGTTGCCGCTGAA
ACCGAGTCCGAAACTGGTTTCGTTGCCCATTCTGCTTCTGTCGAACACCTGTTGCTTGCC
GCTCCATCCCGCCGTCAGTCCGTAGCTTACGCCCGGATCCTGATTGAGGTCAAATCCCTG
CTTTTCCTCATCATCCACGACCTGCGGAGAGGCAAGGCGATGGAAATTGTTTACGATGAG
CACAGACTTGCTGGCAGCAGGATTATAGAGCACAGAGAGGGTTTCGGTGGTGAAACTTTC
TCCTCCCGCATTAACCGCAGCCACCTTAAAATGGTAAAGTTTGCCCGGTTCCAGCTGCAT
CTGGCAGCGGGTGGTGTTCACGATGGTTCCGTTGTCAAAACCGCCTTGTCCCTCAGCCTT
ATAAATAATGTAAGAAGTAGGGCGGGCAGATGGTTCCGTCTTGTCCAGCTGAGCAGTCCA
TGAGAGTAGGGCAACGCCTTGGTTCTGCGTAACGCTGAAGTTCTGCGGAGCCAGCGGCTG
GACCACGTATCGGGTTCCATGATTGCTGTTTACGAAGCGCAGGATAGTTTTGTAGATGGA
GCGTGCGATATAGAATTTTCCGAGCGGATCCTGAGCAATTCTCATGTCAGGGAAATTCTG
ATGCGAAAGCATCTCGAGAATAGCCGACGGAACTTCCGGCAGACGGGTTTCAGAATAGTT
TCTGTCCCATAGGTAGCGTTTGCCGAATTCTCCGAACTGAGCTGTCAGATCCGTAACGAG
ATTATCGCGCAAAGCCCTGGCGAAATCCTTGGATGTGAATCTGGAGATTCCGCTGTTCAG
TATTCCGTCGTTATAATCTGTGGTGCAGATAGCAAGGGCTCCAACGGTAGATTTTCCGTC
CTTATTGTAACCCGCATCACTATGAAGTGCCAGCGAGAGTTCTATAGGCACATGCTTGCC
ATTTTTGGCAGGCATGTAAACCGAACCGCCGCCCAGCCAATTGGTCATCAGCGAACGGGT
GTTGATGTCGTCGGCGTAATCATTTTCTCCCTTTCGGCCGCCGTAAACCTTATAAGGAGC
GCCAGCCCATTGGGCGTAGTATCTGGCTCCTTCCAGGCAACGGGGCAATCCGCTGGTGTA
ACCGCCACGCTCTATGTTTCCCATGCCGCCGCCAAAGCGGACAGCATCTGTAGTTACTAC
TCCACGGCGTGAAGCCTTGTTGGTGCAGACTACCCGGTTGAACTCGTTGCAGCCCTTGTC
GAAATCGAAGGTGCCCAGGTAAACCCAGGTACCTCCGCCCATGCGCTGGTTAACGGAAAA
CTCCGTGGCTTCGCCCTTGTGATAAACGATGTATTTTGCATCGCTCACGCTCTTGGGGAG
CGACTGGTAGCTTACGTAGACTGCGTATTTGCCGGCTTCCTTGAAACGGGGCTGGTAGCT
TACCTGGCTAGTTTTCTTGCGCTTGGTAGCCTTCGCCTGTCTCACGGTTCCCATGCGGAA
CGGATTTTCCCCATCTTTCAGTCGGTAGCGGTTGGCAAAACCGAGCGAATCGCATTTTTT
CCATCGCTTGCTCGCCTCCTTTTCGAAATAATAAACCGACTTGACAGCATCATCATTATC
GATGACGATTTCGTTCCTCTGCCAGTCTCTTTCACGGGGTGTGAAGACGATGGCTCCCGC
ATTCTGGAGCATCGGGATGAGGTAGGGCACGACGATGGTTTGGGTAAAAAGATCTTCGTT
TGTGCAAAACAGGTTAGGGCGTTGCCATTTCCATACATCTCTGTCGGCATAATAATACCG
TCCGTGCGAGGCCCATAGCGAAAGGTGCCTGTTCTGTAGTCCTGCCGTAACGAAATAAGG
GCGGGAAACATTAAACACCCATGGGTCGCCATCATAATCTATGCCTTGCCATGCGCCGCT
GTTAGCCTCGTCGTAGATAGGAAAAAACGATTTGCCGTTAGCCTGAAGCGAAGCTCCAGC
GGCTAACAGCAAACTGCTTATCAAACAATATGTTATGTTTTGGTGTTTCACTTTACGAAT
ACTCCTTCTTTAATAGCTGACTAAACTGTTATCTTCTAAGGTTTAATCAATATTTCCGAT
TGTGAACTTCTCCGGTTTCTTTCCTTTGAAATCCTTGAAGTACAACTTGATTTCACGCAT
GTCTTTGTCAACATCTCCTGACGGGATAATCTGCCTGGTGCATTGGATGACCTTCTTCTC
ATAGTCAAGCCCATAGAGATGGATAGGCAGATGCGCCTTGAGGGCTATGAAATAGAATCC
CTTTTTCCATTCCGGGTTGAGCGAGCGGGTACCTTCGGGCGTAATGCACAGTCCGAAAGC
CTTGCGCTTATCCGCTTCTGCAGCCAGATTATCCGTCATGCTGGTATGTTTGCTTCTCCA
CACAGGAATACCTCCCATCTTTCTGAAGATAGGACCTAGCGGCCAGAAGAACCATTCCTT
TTTCATGAGGAAATTACATTTGATTCCCTCAGCATGGGCAAAGAGCTGGCCTAAGATCAG
ATCCCAGTTGCTGGTGTGCGGAGCCATGCAGATAATATACTTTTCAGGAAGCTCCTGGGT
GATGATTTTCTTATAGCCCAAGCGCTTATACAATATCCATTGACAAATTCCTTTTACCAT
ATATTTAAATAGGTGTATTTCCTGATTCTGATGATGAAAGGATTATGCCAGGTTTGAAAT
CTGGTCGATGATTTCGCTCACCTGCTTGTTGAAGTCGACTGTGAGTTTCTTATAATATTC
ACCCTTCGTGATTCCCGGTTCCGGGTGAGATACGCGGCTGATGTAATCGCCGTTGATCAT
GACGATAGCTGAAAGAATGCCATCCACATCTTCCTGTGTAGGCTTACCATTATACAAAGA
TGCAGCTACTGTTTCGGCGAAAAGTTCGCTTGTAATGTAGTTGATCGTGCGCTTTAAATC
TCTTTTATTAGCCATAATTCTTTTCTCCTAATTAATGAATAATTAAAAATATCGCTCAAA
GATAATCATTTTCTTTGAAATAACATCATTTTTTGGGAAAAAATGTATCTATTAACGCAT
TTTTAGCATTTTTCTTTCCGTATCTCGCAGAAAAGAGTTATTTTTGCAGGTGTTTTTGAA
GTTTCAACTAATTAAAATAAAAAACGAATTATGGAAAAAAGTGCATTGCAGATTACAAGA
GCTGCTTATCAGCCAAAATTGCCTAAGGCTCTCCAGGGCCCAGTAAAGGCAGTTGAAGGT
GCAGCAACACAGTCAGTAGGTAATCAGGATGAAATCAAGGCGTTGTTCCCTAACACTTAT
GGAATGCCTGTTATTACATTCGAGGCAGGTGAGGCTAAGGAACTTCCTGCTTTCAACGTA
GGTGTTATCCTCTCAGGTGGTCAGGCTCCTGGCGGTCACAACGTGATTTCTGGTCTCTTC
GACGGTGTGAAGTCTCTCAACCCAGCTAACAAGCTCTATGGTTTCATCCTCGGTCCTGGT
GGTCTCGTTGACCATAAGTACATGGAGATTACTTCTGAAATCATGGACGAATACCGCAAT
ACTGGTGGTTTCGACATCATCGGTTCCGGACGTACCAAGCTTGAGAAGGAAGACCAGTTT
GAGAAGGGTATTGAGATTCTTCGTGAACTCGGCATCAAGGCACTTGTCATCATCGGTGGT
GACGACTCAAATACCAACGCTTGCGTTCTCGCAGAATACTATGCTGCTAAGAAGTATGGC
GTACAGGTAATCGGTTGCCCTAAGACAATCGACGGCGACTTGAAGAACGAGCAGATTGAG
ACTTCTTTCGGTTTCGATACAGCCTGCAAGACATATTCTGAGCTCATCGGTAACATCGAG
CGCGACTGTAACTCAGCACGTAAGTACTGGCACTTCATCAAGCTGATGGGTCGTTCAGCA
TCTCACATCGCTCTTGAGTGCGCTCTCCAGACTCAGCCAAACATCTGCTTGATTTCAGAG
GAGGTAGAGGCTAAGGAAATGTCACTCGATGATGTGGTTACTTATATTGCAACTGCAGTA
GCTAACCGTGCTGCTGAGGGCAACAACTTCGGTACTGTTCTCATCCCAGAGGGCCTGATC
GAGTTCATCCCAGCTATCAAGAAGCTCATCGCAGAATTGAACGAGGTTCTTACAGACCCT
GCAACAGGCGAGAGCCGTGAGTTTGCAAGTGCTGAGGAGCAGATTGCATTCGTTAAGGGT
GCCATCGCTAAGGACAACCTCGCAGTATTGGAGTCTTTGCCAGCTGACGTAGCTCGCCAG
CTTTGCCTCGACCGCGACCCTCACGGAAACGTACAGGTTTCTCTCATCGAGACAGAGAAG
TTGCTTTCTCGCATGGTAGCTGAGAAGTTGGCTGCATGGAAGAAGGAAGGCAAGTTTGTT
GGTAAGTTCTCTGCACAGCACCACTTCTTCGGTTACGAGGGACGTTGCGCAGCTCCTTCT
AACTACGATGCAGACTACTGCTACTCACTCGGTTTCAACGCTTCACGCCTCATCGCTAAC
GGCAAGACCGGTTACATGTCAATCATCAAGAACACAACAGCTCCTGCAGCAGAGTGGATT
GCAGGTGGTGTGCCAATCACTATGATGATGAACATCGAGCGTCGTAATGGTGCTAACAAG
CCAGTTATCCGCAAGGCTCTCGTTGAGCTGGATGGCGCTCCATTCAAGTTCTTCGCTTCT
AAGCGCGATGAGTGGGCTAAGGAAACAGCTTACGTTTATCCAGGTCCTATCCAGTACTGG
GGTCCTTCTGAGGTTTGCGACCAGACCACAAAGACTCTCCAGTTGGAGCAGGCTAAGTAA
AAAATAGAATAAATATTTTTTtATATGTCAACAAGACGAACGGCTTCTTCACAGAAAAAG
AGTGCCATGGCGAGAAAGAAAACTCCTCGGCGTGGCGGCTCCCGTGGTAGAAGGCGTTCG
TCTTCTTTTTTGCAACGCTATCCCCGTTGGGCGTGGTGGATAGGCGGAACGGCGGTTATC
GTGCTCTATGTCTTTCTGTTCTATCATTTCTTTGTAGGGCCAACTGGTTTCCGATGGCGT
GCGCTTTATGGCGATGCTGAATATCCTGAAGGTTACGAGATTCATGGAATCGACATTTCG
CATTATCAGGGCAAGATAGACTGGGAACGGCTCAAGAATGCGATGATCAAGGGGTGTCCT
GTGCGCTTCGTCATCATCAAGAGTACGGAAGGTTCTTCACGGCTCGATGAGAATTTTCGC
GAGAACTTTAATCAGGCTCGCGATTTCGGTTTCATCCGGGGTGTTTATCATTTCTGGAGC
AATAAGTCGACAGCCCGAAAACAGGCCTATTATTTCCTAGACCAGGTTCATCTTACGGAT
GGCGATTTGCCTCCGGTACTGGATATTGAACATAAGCCGGCAGATAAGAGTGTGGAGGAT
TTCCAGCGTGATGTGCTTACCTGGCTGCATATTGTAGAGGATAAGTATCATGTTAAACCT
ATCATCTACACCTATTATAAATTCAAGGAGCAATATCTGAGTGCGCCTGTCTTCGATGAT
TATCCTTACTGGATAGCCCACTATTATGTTGACAAGGTTCAGTATAAGGGCAAATGGAAG
TTCTGGCAGCATACGGATGTGGGCAAGTTGCCGGGCATTAAAGGCTACGTAGATTTCAAT
ATTTACAACGGCAGTTATTATGAGCTCAAGCAGCTCTGCATAGGAAGCAATAATAATGAG
AAGAAATTCATGGAATAAAGGTTGGACTTTTGGCAATATGCGAAAATCCAACCTTTATTC
GTATGTTTTAATCTGATATTTCTGATTTCAGATTTTTCGTTCTGAATGTTTAGAATCAGA
AAAGAATCTTTATGAACCTAAAACAAGGCAGGCCCAATTGTTGTCAATCTGTCTGTTTAT
TTCATGCATCCCCAGTTCTTCTGCTTTCTCCAGGAGTACAGGAATATCTTCTTCGTAGAA
GCCGCTCAGAACCAGGGTTCCGCCGATGTTCATCACGCTACGGAAAGCGCGCATGTCGTC
GAGCAGAATGTTGCGGTTGATGTTGGCTAGAACCAGGTCGAAAACGCCGCTGATGTGGTT
GATTACCTGACTGTTGCCAAAGAGTACTTCCATGTTAGTTACGCCGTTGAGCACGGCATT
ATGCTTGGCATTTTCCACGCTCCACTCGTCAATATCGTAGCCTACCACGTCTTTCGCTCC
GAGTTTTGAGCAGGTGAGGGCAAGTATTCCCGTACCCGTTCCGCAATCCAGGATGCGCTT
GGTTCTGATAGGCATGTGGAGCAGCTGCGAAATAATCATGCGTGTGGTTTCGTGGTTTCC
TGTTCCGAACGCCAGTTTCGCCTCAATACCTATTTCTATCATGTCGGGTCTGTTGCTCGT
ATCGGGATAGAGTTCTGGATGTTTCGCATCGTAAATCACCACCTGGTTGTCCACATAAAT
TGGTTCGAATCCCTGTTCTTCCCATTCCTGGTTCCAATCCTTGTATTCTGCATCTTTCAC
CTCGTAGGTAATTTCCGCATCCCCAATAGGGAAATCAGAAAGACGGTCATCCAGCAGCTC
TTTGTCGAAGAGTTCTTTCTGCACATACGCTTTCAGTCCGGTTTCTGTTTCTTCAAAAGA
TTCAAATCCGACTTCGGCTGCACCATCGGCAAGCAGATCCTGACAGTCCTGCATCAAGTC
GGCAGTCGTTTCAATTGTGAATGTTGCTACTAAATATTTCATATTTAATTTGTATTAATT
TCTTGTCTAAAAACGCCTTCGAATGTTCAAAAAAGCTAGATTTGTTTTAAATCTTCTGCA
AAATTATAAAAAAaTAGGGGAAAACCTACAATTATTTAGGGAAATTCTGTATTTTTGCAT
AAAGATAAGCAATATTTTTGCATTCAGATTATTATATAATCAGAAAAGGGCTCTTTCGGG
AGTATTTTTCCTGATGGTTTATGATGGATCTGGAAAGAGAAAAATGGAGAAAAAAATTAA
TAGGAGAACAGAATATGAAAAGAAAGTATCTTCTTGCAGTCCTTATCGCAGCTGCGATGC
CACTCACTTCGATGGCACAGGACGATGACCTCTACTTCAATCCGAAGAAGGAGGCCAAAG
AAAAGGCTGAAAGACGGGCTCTGCTCCAGCGCCAGTATGCTGAACAGCGGGCACGTAGAG
ATAGTGTTTATCGGCTGTTTTGGAGCGGAAGCGACCGTTCGGTAGATGAATACAATCGGG
GCGGCAGAATCTTCAGCCATTATGAGAATGTAGGGAAAGATTCCCTGGGCAACGACATTA
TTCAGTTTCATGTGGGCAAGGGTGTGGCGCCAGACAGCATTTATGATGATGCTTACTTCG
CCCAGAAGTATGCTGACAGGGATGAAGATTTCGTACGCACACGCGAGATGAGCCGATGGG
ACGGATTCTATGATCCGTGGTTCTACGATTATTATGGTTACGGTCCTTACTACTGGCGCA
GCCGCATGTGGGGCTGGCACAATCCTTGGCGCTACGGCTATTATGCCGGCTGGTATGATC
CTTGGTTCGACCCTTGGTACGATCCATGGTATTATGGTTACTGCGGCTGGTATGGTGGCT
GGTACGACCCTTGGTATTATGGCTGGGGCGGCTACTACAATCCTTGGTATTGGGGCGGTC
CGGTAATCGGACATGTTAGCTATGGTGGACGCAATTCGGGCGGTTATGCAGGAAGCAGAA
CTTATCGTTATAATGGCGATAAAGGCTATGCTGGCAACAGTACTTACCGAAGCAACAAAA
ACCGCAATTTCGGCGGTCGCATCAACGGTAATGGCCGTTACAATAGCGTTCGCAACAATA
ATAATACCAACAACTTCGACCGCAGCAACTTTGGCGGATTCGGAAACCGTAGTGGAGCCA
GTTTCGGAGGCGGATCGCATTCCGGTGGTGGAAGCTTTGGCGGAGGAGGCGGTAGCTTCG
GAGGCGGCAGTCGCTCAGGTGGCGGCGGCTTTGGTGGAAGAAGATAGTCGCTTTTCAGCT
TATAGTTAATAGTTTATAGTTAATAGCTTGGGCTTTGTTCTGAGGATGAAGACAATTTTC
GAAAATGAAAACTTTCATCTGGGAATGAAGACCTTAAGAATTAAGAGATTATGAAGAATT
TAAAATATTTATTCCTGGCTTCATTGGGACTCATGTCAGCCCCAATGTTGGCTCAGGAAA
CTTATCAGGATACTAAGTTTGCAGAAAATTCCCTCACGGGTACTGCACGCTATGTAGGTA
TGGGTGGAGCTATGGAAGCCTTGGGCGCAGATATTTCTACCATTTCCAGCAACCCTGCCG
GTTTGGGTCTGTTCAGAAAGAGCATGGCAAGTTTCTCGGCTGGCGTTGTGGCTCAGCCTG
GAGCTGATACGGAACTCAATTTCGATAAAACTCCTTTTGGCTTCGACGGAAAGAAATCGG
TTCCTAGTTTCGACCAGATTGGTTTCGTTTGGGCTGCTACAAATGGCGATTCGAATGTAA
AGCTCAACTTCGGTTTCAACTACCACAAGAGCACGAATTTCTCTCAGATTCTTTCTGCTG
CCAATTATCTCAACGGAGCATCTCAAACCAAATGGGCTTCTGCCAAGACGGCTTATGCTA
AAGAATTGGATGAGAAACATGGTAAAGATGCAGGCGATCAGATTTGGAATGCTGTAGATG
CTAACTATAATGCGTTGATGGGTAAAGACGAGGAAGGAAACCAGATGACCTACGATGGCC
GTTCGTTCCTCTTTGGCCAGTATCAGAAGGGCTACATAGGCGAATATGATTTCAACATTA
GCGTGGGTTTCAACGACCGCGTATGGTTGGGCTTCACCTTGGGCATTCATGATGTTCATT
ACCGCAGCAATTCTGTTTATACAGAGAATTATGTGGCTGATAAGGAGGCTTACGGAACAG
CTTGGGAAAGCCAGCGTATCACGGGTACGGGTTATGATGCAAAACTGGGTATTATCTTCC
GTCCGGTAGAAGATTCTCCTTTCCGTATTGGTGCTTATGTCAATTCGCCAGTATTTTATG
ATTTGTCGATGGATGGAACAGCTGACCTGGAACTCGTTGACAAGAATATAACGGACGATA
AGGGCAATTATGCTGAGGCTAGCAATACGAACAGTTCCAGCCTCGATTATCGTCTGAATA
CGGCTTGGAAGACGGGTATCAGCTTGGGTCACACCATTGGCAGCAATCTTGCCCTGGGTG
CTACTTACGAGTATGCATGGTACAATCACATGGATAATCGTGTGAAGGATGGCGGTTATT
ATGATGGTTATTGGGACGAATATTATGAAACCAGTTCAAGCGATGACCTCATGAATGATC
ATACCAAGCAGTCGTTGCAGGGAGTGAGCACGCTGAAGCTGGGTTTGGAATACAAGCCTG
TCAGTATGTTGGCGCTCCGTCTGGGTTATAATTACGTTTCTCCGATGTTCAAGGAGAGCG
CAGACCGTGACCAGACAATCCCTTCTCAGGGAACAATCTACGCCACCTCTACAGATTATA
CCAACTGGAAGGCGACTAACCGATTTACAGCCGGCGTAGGTTTCAACTACGAGAAGCTGT
CTATTGATGTGGCTTACCAGTACAGCTGTCAGAATGGTGACTTCTATCCATTTGCAGCCT
GGGAGGAGCTTGGTGCGAATGCAGCTCCTGCAACAAAGGTTGACAACAAGCGCCATCAGT
TGCTGATGACCGTTGGCTATAGGTTCTAAAATGTGAAGTAGGGGGCTTATTGATTAAATA
ATGTGAAATCCCGATAAAAAAGCCCACTCATAGAAAAAAAGTTGGGAAAAAGTTTGGCGG
TTTCATATAAAAGCCCTATCTTTGCAATCAAGAAATCGGGATGATTTCGTGTCATAGATT
AGGTTTTTAGATTAAAGGTGTTAATCACCTTATTTTCTAGGATTAAAAAATATTAGTTTT
TTtAGTGGTTAATTTAGTTTTAGTAAGTATGTTTAGGGTCTGTTGTGAAACAGACCCTAT
TTTTTTGTGCCTTTATTTTTTGGTGCCTATACAAAAAAATCCCCCAACAGGATGGCTTGG
AAACCATACCTGTCGGGGGAAGTAACAATCCTAAATAATCTACCTTGAATAAACTAATCT
ATTGAAATTTATCCTTCATAAATCTACTTAAATGAACCAATACCGGCCTTATTTGAACTA
TTAAATCAAAAACATTATTTGTTTCTGTAATTATCCAGACCCTTGTTCAGGAAGTCGAGA
TAAGCACTAACATCTTCTTTGAAACTGAAGGCTGCTGCAAGAGGATTGCCGTCGTTGTCA
ATAGCCACATAGAATGGCTGGGCATTAGCTCCAAACTTGCTTGCCTGCAGATAACTCCAC
TTGTCGCCAACGGTACGCAGGGTGCGCTTCTCACCATTAAACGTTACCTCCATAGGCTCA
GGAAGAGGAGTCTTGTCATCTACATAAAGTGAGATGAGAACATAATCCTTTGCCAGCTTA
TCGGCAACCGATGGATCTGTCCAGACAGAAGCCTCCATCTTGCGGCAGTTTACACAACCA
TAACCCGTGAAATCAAGCAATACCGGTTTGCCGGAAGCCTTGGCAGCAGCCATTCCCAAC
TCATAATCCTTGTAAGCAGGCTCTACGGTCTTGGTGTTGAGGTTGAAGTCCTGTGTGTTA
ATAGGTGGAGCAAATGCGCTCACAGCCTTGCAAGGAGCGCCCCAGAGACCCGGAATCATG
TAAACCGAAAATGCCAAAGAACAGAGACCCAACATGATGCAGGCTACAGGCATAGGCTTG
TTGATGTCGCCCCCGATAGCATCAACCTGGAACTTCAGCTTGCCGATGAGATAGAGACCC
AACAGACCGAAAATGACAATCCAGAGAGAGAGGAATACTTCGCGGTCCATGATGTGCCAG
CCGTAAGCCAGATCGGCTACAGAGAGGAACTTCAGAGAGAAGGCAAGCTCGATGAAGCCG
AGCACAATCTTGATGGTCTCCATCCAAGAACCCGACTTAGGAGCCGACTTCAACCATGAT
GGGAAGAGGGCGAAGAGGGTGAATGGGAGCGCCAGAGCAAGCGCAAAACCGAACATTCCC
ACGGTAGGAGCGAGCCAGTCGCCGGATGTAACGGTCTGAACCAGCAGCAAACCGATGATA
GGAGCTGTACATGAGAAGCTGACCAATACCAGGGTAAAAGCCATCAGGAAGATAGAAATC
ATACCCGTGGTGCTGGAAGCCTTGTTGTCTACCGCATTTCCCCAACTGTCAGGCAATTTG
ATTTCAAACCAACCGAAGAACGAGAAGGCGAAAACGGCAAGCAGGAGGAAGAGGATGATG
TTGAATATGGCACTTGTGCTGAGCGCATTCAGGGTGCTAGGACCAGCGATGGCTGTTACG
GCAAGACCCAAAACCAGATAGATGACTACGATGCTCAAACCATAAGTAATCGCATCGCGG
ATACCTTTCTTCTTATCGTTCTTAGCACGCTTCAGGAAGAAACTTACAGTCATCGGGATA
ATAGGCCAGATGCAAGGCATGACGAGCGCAAGCAGACCGCCCACAAAACCGATGAAGAAG
ATGTAGAAGAGCGAATGGTTGGCGATGTCGTTAGCTCCGCCAAAAGCCTGAAGTTCTTTG
ACAACCGGTTTCCATAAGTCCTTGACGTTCAGTTTTTCCATAGCAGATGCCAAAGCTGCG
GAATCTACGGGCTGAGTAGCGCTATCGGTCTGAGCCAGGGCAGCGGCCTTGGCAAGCGAA
TCGGCCTTCATCTTGGCAGCAAGGGCAGGATCAATCGCCTTCGCATCCTTTGCATTCAGA
GCATCTTTTGCCCCAGCTGCAGGAGTATCAACGGCTGGCGATTTACCACTCTGCTTAAAT
GCTGCCTCGCTTGGTGGCAGACAGTTCTGGTCGTTGCAGGCGCCATACTCCAGATAGGCA
TCAATATGATAATTAGGTTGGGTAAACTTCACCTTCTGTACAAAGGTAACGCTACCTTCA
AAATAACGGAGTTTCATCTCGAAGAGAGGGTCGAACTTTGCAATCTCTCTGCCACGTGGC
TGAAGTTTGCCTACGAGCTCAGCTCCTTCAAGCTTATTTACGTTGAACGAAGCTGAAATA
GGTCCGTCGCCTCCCAAACCGGTAGAGTAGACGTGCCATCCCGGTTGGATTTTTCCGCTA
AACACGATTTCGGCCACAGCACTTCCGTCTGTTTTCAGCGAGCTGGTGAACTTCACAGGG
TTCATCATCTGCGCCTGAGCCAGCATTACTACAAGGAGTAATTGAAAGATTAAAAATACT
TTTTTCATTTCTATTTTTTtATTTTATGTTGCAAAGTTACTAAAAACTAATCATATTACG
TATTCAGATGGCTTTAAGGGTACTCGGTTTTAATTTTTTTAAGAAAAAATGCTAATTTTC
TCAGTTTTACTTGGCTATTTCGTACTTTTAATGTAATTTTGCGGGCAGAATGAAAGCAAT
CGTAAAATTGGAAACAGAATAAAATGGCAAAGAAGAAACTATACTTATTCAGCCTCCTTG
TGGCCACGATGAGTGTGCTGCTCTCTACGGTGGTGATGCATCATCACCACATGGGGCGTA
TATGTATGGTTGTAGAACGTTGCCAGCAGGATGGTAATCTCAACGATGAGCATACTGAGC
ATCATGAGAATGAAAACGATAGTTGCCGCGTGCATCAGATGTACCATTTTGTAACCAACG
GCAAGATTTTGAAGAGCATTCAGAAGCAGCTTTTCGATGGCAACCATCTTCTTTCCGTGC
TTTCTTCTGAGTATTTGTTTATCCCTACCTCGTCGATTATTAGCGTACGTTGGCAGCAGT
TTGCAGCCAGCCTTCCTTGTGTTGACGAAACGGCCATCAGTAGGCGAGGACCTCCTTCTT
TTTGTTGATTTTCTGTAGTTAGAGCAACCAGGATGCAGTTTTTGCAACCGGGTTGCAGGG
AAAGGTGCGTACTTTTGCACCCAAGTTTTAATGAAATATCAATTTAAAAGAAGAAAAAAT
GAAAAGAATATTGGTGGTTGCCGTTGCGGCAATCTTAGCCTGGTGTGGTTTCACCTTTTT
CTCAAACCACGCCGGAGCAGAGGCTCATGATGCCGAACACGGACATGAGCAAGAACATGA
AGAGGTGGATTTTGATAATATTCCGCTCTCTCAGAAACAAGTTGATGCGGTAGATCTGAA
GATGGGCGAGGCGGTTGACCGCGTGATGGATGCTACGATTGCAGCCAACGGCCAGCTCGT
TTTGCGCGCCCAGAACAAGGGCGATGTGGCTTCGCTCATGGGTGGCGTGGTGAAGGCTAT
CTACGTGAAGGAAGGACAGAATGTGAAGCGCGGACAGGTGGTGGCGCTGGTCGAAAATAC
AGATGTGGTCAGTCTGCAACGCGAATATTTTTCTGCCAGCAAGGAGTGCGAACTGGCACT
TACCGACCTGGAGCGACAGAAACTGCTGAACAAGGCCGGAGCTGGCGTCAAGAAGAATGC
GCAGCAGGCAGCTAAGGAGTATCATGTGGCCCACGCCAACCTCATCGGCATCGGCAAACA
GCTTGCCCAGATGGGCATTTCTACCGCCGCCGTAGCCAGGGGCAAGTTTACCACAGCCTT
CCCTTTGCGTGCTCCGATTGCGGGTACGGTTTCGCAGATTACAGCCAGCTTGGGCAGCTT
TGCCGACATGCAGACTCCGCTCATGAAGATTCAGAACAACCAGGCGATAGAGTGCGATTT
GAACATTTTCGAGAAAGATTTGCAGAAGGTAAAGCCGGGCGATAAGGTTTATCTCTCGCT
TACCAATCAGCCGGGCATCAAGCTCGTCGGCCATGTCTATGGTTTAAACCAATACTTTAA
CGATAATTCGAAATCAGTTGCTGTTCATGTAAGAATAGATGCGCAGTCTCTTAAAACCAG
CGGCGTTCACGGCTCAGCCCGACTCTTCGACGGAATGTACGTAAGCGGCAAGATAGCTAC
GGGCAGCCAGTCGTGCATCGCCCTTCCTTCCAAGGCCATCGTCAGTACCGACGGCAAGCA
GTTTGTCTTCGCTCTGAACGGCAAGCCAGAGAAGGGCGAGTACAGTTTCTCCCGCCACGA
GGTTATTACGGGCGTTTCGGATGGAGCTTATACCGAGGTAAAACTCTGCAAACATCTGAA
GCAGGAGGGCAAGAAGATTGTGACAGAAAATGCATATTATCTGGCTTCGCTCACGGGCGA
ACATGCGGATGAGCATTAATATAAGGTGAGCTTTTCATCAATAAAGAGCTTTTTAAAGAA
AAaCAGATTATGTTTCAGAAACTGATTACTTACTCCATCCGCCACAAGCTGGTGGTGGGA
GTTTTCACGATAGCCCTCGTCATCTGGGGCATCGTTTCGCTCATCCATCTTCCTTTCGAT
TCTACGCCGGATATTACCGACAATCAGGTGCAGGTTATCACCCAGGCGCCTTCGCTCGGA
GCACAGGAGGTGGAGCAATACGTAACTACTCCGGTAGAAATGGCGCTCGCCAACATCCCC
GAACTCAAGGAGCGCAGAAGCATCTCGCGAAGCGGACTCTCGGTCATCACCCTCGTTTTT
GATGATGATGCAGATATCTACTGGGCACGTTCGCAGGTGAGCCAGATGCTGACCCAGGTG
GAGAAAGATTTGCCCAAAAATGTGGAAACCGAGATGGGACCGATTGCTACCGGACTGGGC
GAGATTTACCATTATACCGTGCGCGCCGAGAAGGGCTACGAGCACAAATATTCGCTCACC
CAGCTGCGAACCATCCAGGACTGGATTGTGAGAAAACAGCTCTCGGGAACCCCGGGCGTA
ACGGAAGTGAGCGGCTGGGGAGGCTATGTGAAGCAATATGAGGTGGCCATCAATACGGAT
AAGCTCAACGCCAGCAATCTGACTGTGAGCGAGGTGTTTGATGCGCTCGAAAAGAATAAC
GCCAACACGGGCGGAAGTTACATAGAGGAAAATTCCAACCAGTATTTCATCCGCGGCATA
GGCGTGGTGAAGAGTCTGGAAGATGTGGCAAATATCGCCGTGAAGACCGTAAACGGCACT
CCTATTAAGATAGGTGATGTGGCGAAGGTTCAGCTGGGTCATGCCACCCGTTTCGGAGCC
GTTACCCGAAATGGCGAGGGCGAAGTGGTTGCCGGAATAGCCATCATGCTGAAGGGCGAA
AACTTTCAGGAGGTTATCAGGAATGTGAAGCTGCGCATAGAGCAGATTCAGAAATCTCTG
CCCGAGGGCGTGGTTATCGAGCCGTTTATCGACCGAACCCACCTGGTTGACCGTGTGGAG
GGAACCATCGCCCGAAACCTGATAGAAGGCGGACTCATCGTTATCTTCGTGCTGGTTATC
TTCCTGGGCAACTGGCGTGCCGGACTGGTTGTGGCGAGCGTCATTCCGCTCAGCATGCTC
TTTGCTTTCGGCATGATGAAGACCTTCGGAATCGACGGCAATCTGATGTCGCTCGGAGCC
ATCGATTTCGGTATGATAGTCGATTCTGCCGTCATTATCGTAGAGGCTGTTGTGGCCCAT
CTGGGCGTGAAGAGTATTGAGCGGAAGGCGAGAAATTCTGCCGATACTCCCATCCGTTTT
TCTCAGGCAGAGATGGATGAGGAGGTTCATGATTCCGCTTCGCGCATCCGCAAGAGTGCG
GCATTTGGCGAAATCATCATCATGATAGTTTACATTCCGCTGATGACGCTTGTGGGCATC
GAGGGCAAGATGTTCCGTCCGATGGCGCTTACCGTTTTCTTCGCCATCCTGGGTGCCTTC
ATCCTCTCGCTCACCTATGTTCCGATGGCGAGTGCGCTCTTCCTGAGCAAGAAGGGATAT
GTGCGTAAGACCTTTAGCGACAGAATGATAGAGAAACTTCAGGGCTGGTATCGACCGGTT
CTGGAATGGGTCTTGGCGCGATATAAGAATGTGATTACCGGCGCCGTTTCGCTCTTCTGC
ATGAGCGCAGTAGCCTTCCATTTCCTGGGTGGCGAATTCATTCCGAGTCTGGAAGAGGGC
AATTTTGCGGTAGAAATGAGCATGTCGCAGGGCACTTCGCTCTCGCAGATGGTAGAGAGC
TGCTCCAAGGCTGAGAAACTTCTGAAGGCTGAATATCCTGAAATCAAGCAGGTGGTGAGC
CGCATAGGTAGCGCCGAGATTCCTACCGATCCGATGCCGGTAGAACGAGCTGACATCATG
GTGGCGCTCAAGCCGAAAGCCGAGTGGACTTCGGCAGAAACTACCGCCGAACTGATGGAG
AAGATGGCAGAAACCCTGAAGACGATTCCGGGCTTGGAGGCTGAGATTTCGCAGCCTATC
CAGATGCGTAACAACGAGTTGCTTACGGGCATCAAGCAGGATGTGGCGATTAAGATTTTT
GGCGACAATCTCGATGTGCTTACCCAGCAGGCTGATAAGGTTTCAAGAATGATAAAGAAT
GTGCCGGGCGTGAGCGGAATCTTTATAGAAGAGGTTTCGGGACTGCCGCAAATTCAGGTG
AAATACAACCATGAACGCATGGCGGCTTATGGGGTGAGTGTAGACGAAATCAACCGCATT
CTTGAAACCACCTTTGCGGGCGCTACGGCTGGAGCTATTTATGAAGGCGACAAAAAGTTT
GACATCGTTTTGCGTCTTGATCCTAAGAATCGCAATTTCGAATCTCTCCAGTCGCTCCTC
ATTCCGCTGGCTGGTGGCGAGAGCATTCCGCTTTCCCAGTTGGCTGATGTGGTTTACGAA
CCGGCTCCGGCTCAGGTTTCTCATGAGAATGGTGCCCGCCGCATCTACGTAGGTTTCAAC
GTGAAGGGTAGGGACGTGCAGAGTACGGTTAAGGACATTCAGACCATCCTCGACGAGAAG
CTGAAGCTGCCTGAGGGCTACTATTATAATTATGGTGGCGAGTTTGAGAATCTTCAGAGT
GCCACCCAGCGTTTGCTTATCGTGGTTCCGGTAGCGCTCATCATCATTCTGCTGCTGCTC
TACGCTACGGTTAAGAATCTGCGCGAATCCCTCTTCGTGTTCTCCGCCATTCCGCTTGCT
GCGATAGGTGGCGTCTGGGCGCTCTGGTTGCGCGGAATGCCTTTCAGCATTTCGGCGGGC
GTAGGTTTCATCGCCCTCTTTGGCGTGGCGGTTCTCAACGGCATCGTGCTGATAGGTCAG
ATGAACCAGATACAGAAGCAGGCGGCAGCGGTTCCTGAGGAGAATGACGCAAGTTTGGCG
GCTGTTATTCAGAACAGAATTATTGACAGTTGTATGATTCGTCTCCGTCCGGTTCTGATG
ACGGCCCTGGTAGCTTCTATGGGTTTCCTCCCGATGGCATTATCCCATGGCGACGGAGCA
GAAGTCCAGCGTCCTTTAGCTACGGTTGTAATAGGCGGTCTCATTACCAGCACGCTCCTT
ACGCTTCTGGTTCTGCCAGCCATCTATAAGATGTTTACGAAAAAGTAAGATTTCAAGATA
TGAAAATAATGAACAGAATAAAGATAACAAAGAATAGGGTGGTGGCTTGCTTTGCCGCCA
TCCTGCTCCTGCTGCCAGCCACAGTCGGAGCCCAGCATTTTGATGCTCATATTGCGGGCA
GGAAAGTTACCCTGCAGGAATGTTTCGATTTGGCTGCCAGGCAGAACCTTCAGATGCAGG
CAGGAAAGAAGTCGGTAGAGCGTGCGCAGGTGATGCAAGGCACGGCTTGGGAACTGGATA
AAACCGAGGTCGCTTTCTCTCAAAACCCTGCTACGGGTGGCGAATCGGACAACGGCTTTA
CCTTTACCCAGAGCCTCGATTTTCCTACCGTCTACGCCTCACGCCGCAACCAGCTGAAGG
CTGAAACCCAGGCAGAAAAGAGCCGCCTGAACGTGGTTAGCCAGCAACTGAAGGCTGAAA
TCGCCAACACCTATTATCAGATGCTTTATCAGACTCACAGACTTCAGATATTGCAGCGAA
TCGACTCAGTATTAGAGCGTTACAGCAAGATAGCAGAAATGCGTTACAAGGCTGGAGAGA
GCCGCCAGCTGGAATATCTCTCAGCCGACCGCAAATGCAACGAAAACCGTCTGGAAATGG
CAGATGTAAAGAGCGAAATTGAGCGTCTGCAAATCGACCTCATGACGCAGCTCAACACGC
AGGAGCCCATAAAACCGGCAGAAGAGAATCTCTCGGCCATCGCAGCCCAGAATCTCAATT
CCTATAATTATCAGCAGTCTGCCGACGGCATTTACCAGCAGGACAAGCTCATCGCTCTCG
ATAAGGAAATCAAGGCAGCCAAATCAGGTTTTGCTCCAAGTTTATCCTTATCTTTGCGCA
CCCAATGTGTCATTTCCAGTTGGAATCCATACAACATAGACCGTTCGAGATTTGCCGAGG
GTAATTTCTTCGGTTTCGAGATTGGCGTAGGCATCCCTTTATTTTACGGTTCTACGAAGG
CAAAAGTAAAGGCAGCCCAGAAAGACCGCGAATTGGCTGAAATCGAAATGCGCCAGGAGC
AGACAGAAAAAGAGCGCGATTTCCGTCTTTGTACGAAGCGTCTCCAGGCAGCATCCAACC
GTCTGAAATATTACGAGCAGAACAATCAGGCTCATTCTGCGCAAATTTCGAAGTTGAGTG
CGATAGAATATGAAAATGGCGAAATTTCGTATGTAGAATACGTGAATGCTATCGAGGAAA
CCATAGCTGTTCTGATGAAGCATGCTGATGCGATTAATGAATACAACCAGGCAGTCATCG
CCATCCAGCGGCTTACGGGCATGATGTAAGATTCTGTTCTGAGATATTTCTTTTTGATTG
AAATGAGAATTAATCTCAGAACAGGCAGAAAGTAAGTTAAAGAATGAAATGATCAGAAAA
GGGGTGAACAGGTTCCATTTTCAGGCTCCAAATTTCACCTCTTTCTTTATCTCATAACGC
CTATTTACCATAATACCTGTTAGAATTAAAAAGAGGAAAGTAAAAAAAaGAGGAATTTTT
CCGTTGTTGCATCACAGGATTTCATTCCGATATCTTTCATTTTCTTCATTTCAAAATTCT
CCCTTTACATGATATTCAGGTTCCTGCAGTTTTCCTGCACTAAATAGCACATTTTTGATA
AACCGCCAAGAAAAATGCTCAAAAAACTTTGCTTATTCAAAATAATAATCTTAACTTTGC
GGCATAATTCTAAGGTAAAACCAAGATTGTCGGGCACTCAGAATCATCAAAGGTTTTTAT
AAATAAGACAATAAATATGGCAGATAAGAATATTTTTAAATTAGAAGGGAAAAGTCAGGA
ACAGGTAAAGGAAGCCTTTCTGGAATTTCTGAAAATAGACAAAACTAAGCCCGGTGGCTA
TGCCAGCGTAGGCTCAAACAAGGTTATCTGCAAGGTCGCTAAAGAGGCCTGCGGGGTAAA
CTCGGTATTGGAAATCAAGAAAGCAGAGGATGCTACAGAAGTGAGCAAACTCCTGACTGG
CAGAATAGACGAAGAATTGGACTACGGCAAGAGGCACCAAATGACAAGCCTGAGATGCCA
CGTAAGAAAATACATCGAATTTCTGAACTTCTGCGAAGGTCAGAAAGGCAAACCTGTTTA
CGAGTTTGGCAAAGACCCAGATAAGCCATTCATCGGCGCCAGCCAATTCAAGAAGATTGT
TTCCCTGCTGAAGGCAAAGAAGAACATCATCCTAGAGGGAGCACCTGGTGTGGGCAAAAC
CTTTCTGGCCAGAAAGATAGCCTATCAGCTGATTGGCTTTGTGAAGGATGAGAATATCGA
GATGGTACAGTTTCATGGAGGCTGGCGAGGCTCTACCGATGATGGAAACCGACGTGACGC
TTTTCAATCCGAATAGGCAGGAGAAGCTTATTCTTGATGCCAAGTTTTACCGCGAGGCGC
TGGTTTCGAAGTTTGGCGGCAGGGAGAAGGTTCGTAGGGATCATCTCTCGCAGATTCTTT
CTTACGTGATGAACCAGGAAGACCGGAGCAAGCCGCATACTATGAATGCTTGCGGAGCTT
TGGTCTACCCTACCGTGGATGAGGATTTCGACTTTTCTTATAGGTATAAGGAGACGGGGC
ATCGCATCTTTGTGAGGACGGTAAACCTGGGGCAACCTTGGAGGAAAATAGAGGAACGGG
TGAAGGAGATTGTGAAGGGAGAAGGCAGGGATGAATGGTGAAGATTGGCGATGAGGGACA
AAAGCGATGAGGGACAAGCGATGGAATCGCTTGGAACGGAGGCGAGAGAGGAAAGATTGG
AGGCGAAGGAAAGAGTGGAAAATAGGAAGGAGAAAAGGAGCTTCTTTATTAAAAGCTGCA
CAAAAAAAGGAGCGAAATCTAGATTTTTTGTTACGAATAATGTTAAAAATGTTACATTTT
AATGCTAATAGGAATTTATTTTGTAACTTTGTACTCCGGACGGCCGTAATAACTAAATTC
AGCTTTCCAAAAATCTAAATACCAAACAATGGGAGATTTAATAAAAATAGTTGGGGTACA
ATATGCAGTAAATTCTAACCACGTAAAAGGTGAGGATATGACTGCACAAGAACAACAAAA
AACAATAGAATTTCTGACCATGCTGGACAGAAAGCACCCCTATGTTTCGGTAAAACCCGA
ACCTACTAACGAAACTGATGAAGAAGCTTTTGTTGCGCGCGTTGCGAGTCGGAAGGCAGG
CTATGTACGTAATAGAGAAGAATATAAATCATTGGCTCAGGCTGCATTGACAACCAGCGG
ACGGGGTTATTTCCGCGCTCGGGTTAAGGAGGTTATAATTTCTGCAGAGGGCTATTTTTT
tGTTGAAGCAGAAACTGATTCTACTCCAATTGTGCCCATCTTGCATAAAGACCATTGGAA
AGAATGGGAGCCGCCCCTGCCTTTATTTCCTATGACAGAGGAGTTTTTATGCGTAGAAGA
TGCTACGATGATGATGATAGATATTCTGAGACATGAGACGTTAACTTCAGATGAAGAAGA
GGAGCTTCAGGAATACACAGAGACTTTAATAACAATGGGAAAATACGCTCTATGGTACGA
AGCGAAGGAGGGAATAGAAAATGTCATAAAAGCTATGGAAGCAAAAAAGGGCGACAAGAT
GCGCTATATGGCGAATGAACTAGAACACTTATTGAGCGGTTTATGCAATGAAGGTCGCCA
GAAGAAGCTCCGCAAAAGTTGGCTCCCCCATCTCCTATCCACCCATGAAGCAGAAAGGGC
ATGGCATGACTGGTTGCACTTAAAAGGTGCCGACTGTCATAAACCAGATAATTTGAAAAT
GATGTCATGGTTGGAAGATATAGAGACAGAACTTTCCAATATTCCGGCATTGGCTCCTTA
TTCCAATGATGATAAGATAGCCATGCTCATACGCGCTCACTACACACGCATTCCATTAGA
TAAGTATCGCCAATTGCTTACCGCTTTCGTGATTAGAGACCGTCTGCGCATGCGTTTGGG
GCTGCCAACAAACAGCTTTGCTCCTACCCCATCTCTAACGAGCCAGAAGGAAGACTACCT
TATTGATAAAATCATCAAGTACAGCCAAACTCTAGTCAGACGAGAAGATGTTGAGGTTTT
GCAGAGATTCATCTATCACGAGATTTCATATTTACCCCCAGAGTATAAACTTCGGGTTGA
CAATATGACTGAGCGTTTCCTTTCTGAAGAGGCAAGAGAAGGTATACAGATTAATGCCAT
CAAGGAACAGACGAAGGCTTTAAAAGAGGTGGCAAAGAAGCCTACGATTCAGGCAGAGCA
CTATCATGCAGGAAATTCTACATTTGATGTTCATAGTAAGCATCTGCATCTTGACCACCA
GGAAGAAGGGAATTCAGCTCTGCTACCATCAGAATTATAGACATACAAAAATATTACAAG
AATATAAAAAAGGAAGAAATATGAGTAATAATTATTATGCAGGCAATGTTATTTACAACA
ACCAGCACAAAGAACTGACTATCCAGGGCAATCTGTCTGCACAGCAGATGATGAAGATTG
CAAAGGATTTTTTTGCTGAAGAAACAGAGGTGACGGAGGAGAATTACGAGGCAGAGGTGA
CTGGAAAAGCTAGTGAAACCAATGAAGCTGCAGGAGAAGGTTTTCAGAAGGAACTCTTCC
ATTTTGTGCATCCTGCACTCGATGAAGACGATGGATGGAAAGTGCATAAAGAGGTGGAGA
GACTGGTAAAGCAATTTGACGTACAGGAAATCTGTAAGAGACTGAACATACTGAAAAAGG
AGGGCAAGGTGCTGCTGCCACAAAACACAAAAAATGCCCATGAAGAATTGATACGAATGG
GTATGCCGATTGAGAAAGGAGGGTTCGGATACAAGACTTTCTGTAAATATTATAATAAGG
ACTAGAAGACGATAGCGACTGGGCTTTCCTGATAGAGATTTATATCTTCTGATAGCGACC
GATACTTGATTTTTGTTCAGGTATCGGTCGCTTTTTTGTACCCCTAAGTCAAAAATGCGA
CTATACGTAGAGAGAATATCAGAGAAAAACAGAGAAAATCGGAGAAATTCAGAGAACTTT
GGAGACGGCACTTTGGAAAAGCATCTGTGCCAGGCTTTTTCTTCTTACTTTTGCACCCGT
CATCTGATAACAAGATGACTACCCATCAGGCGAGTTGCAAATCACGAAATGGGGAATGAT
GGTACTAGAAAAGATGACGGGGAAACCTCTTCGAACGTCATCGTACCAGAGAGGCTTATT
TAATACTCAAGTAAAAATGAATATAGTATTAAATGACAATATGAACGAAAGTTCAGGTAA
AGCAGGAAAGGGATTCTACCCAAACACAGAATTGGGTATCGACCTCAAGTTGATGACTAA
AGAGCCAGGGCGCATGGCCGTTGGCGAGTATCTGGATGGAGCCATTACGCACGACGGCGA
AGACCACTTCACCTTTGTGCAGAATGACCAGGAGAAGAAACTGCAGAAGGTGGTGCAGAG
AAATCCGCACGTGTATGAAGGAAAGTACATCAACGTGAACCGAAAAAAAGACGGTACGCT
CTACCCTACCTTCAACCGCCCGCAGTTCTCAGAACGCTTCACCTTTCAGGACTTCTGCCA
GGGAGCCGCCAACGAGCTGCGTATCATTAGCGGCAAGAGTGATGACAGATAAACGGAGTT
GAGGCTTTCTAGAGGAAATGGGGACTTCGGGGGATGCTGGTAACAGGATTATCCCTACCC
TCATTTCCTCTTCAAAGCAGTCTCAAATCTCAGTCTCAGTTAGGATAAATGTCACAATCC
AACTCCAAACCCGCTTCTTAAGCCTTTATAACTTATTGATTATTAATTAGTTATATATAA
TATATATAGGAAGCGAGACCATAAAAAAAaCAACTGAGACTCTGAGACTGAGACTGCAAG
CAAGAAAAAATGAACATGAAATTTGATTTAACTCTCTAAAAAGCAATGGATTATAATATT
TTTAGCAACATCGCTCCGGCGATGCCAAAACCCAGCAAGGGTACTGAATTTGTAAAATTT
GCCATCTCTCAGGCATCTAAAGACATGCAGGAAGTGCTCATTCCGATGGCAATTCCGGCA
TTAGCAGCTCATCTCACAGACGTAAGATTCATGTATTCCGACAACAAATATTACGAAATG
TGCGGGCAAATGGGCCATCTGATAGGTCCATCGGGTATCGGAAAGGCACAGTTGGGTCAT
CTTGTAGAGGCCATCATGAGACCTTTCAGAAAGCATGATGAGACTGAGTTCAAGAAACTG
GTTGACTGGCAGCGACAGATGAAAACCAAGGGCGCCAACAAGGAAAAACCGGAGCGCCCG
GACGTGAGTTTCTGGTTTCCACCTTCTGATGTCACCAATCCTGCATTCATCCAGAACGCT
ATGGCATGCGAACAGCTGGGCGGAAGAACCCAGTACATCAATCTGCCTGAGGTGGAGATG
GCCGACAGAATGTGTGGTGGGCATAAGCAGGTGAGCCAGATGGTAAGAAACATCTTCGAC
TGTCAGAGGGCTGGAGCCTTGCGCGCCACGGCTGATGGCGTAACGGGCAACCCTCTGCTC
CGTGTGAACCTCACCTTTACCTCTACTCCCGAGGCGGCCCGACTCTTTTACAAGAAAGAC
CTGACCAATGGTTTCTTCGGGCGCATACCTTTCGCCTACAAAGCCCGTGGCGAGCGAAGC
GGAAAGATTCCGCGACAGGGAACGTACAACAAAGATTTCCTCGAAAAGCTCGATGGCTAC
CTGCTGAGGCTGGACAACTGCAAGGGCAGTTTTGTGGTGAAGCCACTCAACAAGATAGCC
GATAAGCTGGCAGAGGAAATGGCACGCCTGGCCGACCTTGCTGATGATGATACGCTCTGG
GAACTCTCCCACCGCAGCATCTTCTCGGCATGGAAGAAGGGAGCCGTGCTGTGGATTCTG
AACGACCAGAGCTGGTCGAAATCCATCGGCGACTTCGTTGAATGGTTCTGCTACTACGAT
TTGTGGTCGAAGGTTAAGGTGTTCGGCGACATGTTTAAAGCGGGCGATGGGCAGGAAGAG
GCTCAGAGAAGCGGTCCGAAAAACATGCTCGACCAGCTGGAGAATTCCTTCAACGAACTG
CAGTTGGAAACCCTGCGCCTGAGTCTGGGCAAGAATCAGGAAGGTACCAAGCATCAGCTC
AACGTATGGAAGAACCGCCAGTTTATTACTTATAACAGCCAGACGAAACTCTATACCAAG
ACTGCAGAATATCTGACGGGTATACCGGCCAAGAAAAaGAAAGGGAAAGGGATATGATGG
AGAAATATGAGATTCAGAAACTGCGCGAACTTCCGATAGAGAAGGTCGCGAAAGAGATGG
GGATGAAGGTGGAGCACCATAAGGCGCTCTGCCCCTTCCATGACGACCACCACGCCAGCC
TTACGTTCAACAAGACCAAGAATAGCTGCAGATGCTATGTATGCATGAGAAACTCCATCG
GCACCATCGACCTGGCGATGAGATACCTGGGGAAGGATTTCCCGTCGGCTTGCCGATGGC
TCGCAGAAGAACATCAGATTCAGCTGGAGGAGGATTCTTCTTCGGGTGATAATTCGGGAA
AATCTTCCTTCGATGCAAGCAGGTATGCGAGATTCTTCGAGCATCCCTGGCTCAACCAGG
CAGCTCGAAGATTTCTCTTCGAGGAGAGGAAGATTGACTGGAGAGTGGTGAACTGGTGTA
GACTTACTTCATGGACGGATAAGAAGGGCATCAACTGGCTGCAGATTCCTTACTTCGATA
CCGATGGGCGGCTTATAGGAATCCAGAACCGGAACCTGGATTACAAGAAGGAGCAGGAAG
CTCCCCGCTTCCGGTTCCCTTACGGCGCAAGATGCAGCATCTATAACCTGCCGGTTGTGA
AGAGACTGAAACCGGGCGAGAGGCTGTTTATTACGGAGGGATGTAGCGACTGCTGGGCGA
TGCTTTCTGCCGGTCATAAGGCGATAGCCATCCCTTCTGCCACGCTCCTCAAACCCGAGG
ATAAGCAGTTGCTGACGGATATCGGAAAACTGTATCAGGTGGAATTCCACATGTTTCCCG
ATCAGGATGTGCCGGGCGAAAGCCTCTTCATGCAACTCAGGGAGATGCTCTCCCAGCTGG
TTCACCACCAGTTGCCACCGGGCTGCAAGGATTTCAGCGAATACTATCTTTTAGGGGCTG
CTGCAACTTCCGGGAGCAAGGAGCCGATAAACAAATGATTAAAAAaTTAAGATTATGGAA
GATTTTATAAACCGTTCGTATACGAAGAAGGAACTGGGACTGATGTACTTTCCCGAGAGT
ATGCCACGCACGGCCGTGAATCATCTCATGAGTTGGATTCGCCGTTGCCAGCCGCTCTGG
GATGAATTGCAGCAGATGGGATATGAAAAGACTTGCAAGTCGTTCACGCCCAAACAGGTG
AAGGCTATTATCGATAACCTCGGGGAACCGGGATAGTTATTAGTGATTAAATGTTCCGAT
ATCGCATGGTATCGCACGCTATCGCACACCTGATAAATCGGGATTTCGTATCTTTGCATC
GTGATTCAGAAAGCGCGCAAAATCACTTGCCCAGTTGGAGAAAAATATCTCCCTAATTGG
GAAAATAAAAAaGAAAATGAAACCAAGACTCCAAGCCTCGAAACGAGTCGCTTCGCAAAG
TACTTCTTCTAAGAGAAATCTGAGGAAAGAGGAAAAAGCGAAACTTAGCAGGGGGCAGAA
AAAAAaTCATGAACCAGAACATGAAGGCATTCATCAGGTATCTCATCGTGGCGATTTGCT
CAGCCATCGTCACCTTCCTATCCAGCTCCTGCACGGCAGGACTCGTAATCGGAAAGAACC
AGCGGCAACATCAGGAGAACAACATCTCCACCAAAGTAGATTCTACCTACTACGTGCCAA
CCATCACCATCAGGTAGTTTAGAGTTAACAGTTGATAGTTTATAACAATTTAAAATTCAA
AAGATTATGGCAATTAATTTGAAAGCAAAGGAGACCCTTATCCAAGTAGGCGAAATGAAG
GGTCAGTACAGATTCATCCTCGGTACCGAACTTTACAACAAGCTCTCTGAGAGCAAGGTA
ATCAAGGAGGCTGCCATCAGAAGCGGCGTTAGCGTGGGCGTGATGCAGGTTTGCTGGGAT
GCAGCAGGCGAGGTTATCAAGGCGTGGTGTACCGAAGGCCATTCCGTAGCCGTTCCGGGA
TTGGGAACCATGCGATTCGGCGTAAGAGCCAAGAGTGTGCCTACCGTAGGCGAAGTGGCT
ACCAGTCTGATTACCAACCGCCGTGTTATCTTCACCCCAAGCGTTGACATCAAGCGCGAG
CTGCAGGAAACCTCCATCCAGATTACCTGTTACGACCGCAACGGCAAAGTGGTGAAAAAC
GTTACTTCCGACGATAAGGGCGATGTGGAAGACCCAGACAACACCCCAGGTGGTGGCGGT
TCGGATAATACCCCGGGCGGCGGAAATACCGAAGGCGGCGGAACCACCGGCGGTAATGAG
GGCGACGGTTTGGAGTAAGAAAAGAGCCCCTGATGCAAGGAAACGAGCATCAGGGGCTTT
TATCTTACTCCATTACATAGAGGATGGATGTATAGAGCTGCATCACGAGAATGTAGAAAA
GAAAGCAGGGCGACAGGAGGCGGATGCCTTGATTCAGCGCATCATAAACCTGACTGATGC
CCTTGATGCTCTCGCTCATGATGCCGTAACTCATGCTCATCACCATGACCGAGAAACAGA
TGTACGGAATGAGACTATGCGTGAACGGACCCGGAAAGAGGGTTCCTACGGCATTCAGCA
GAATGGCATGGGGCAAGAGGGTGAGCGCCAGCATGATACCTGCAGAGATGCACAACTCGA
TGAGCATCAGGCGCAAGGCCGTGCGCTGGCGATACTGGGTATGGTCGAAATGGAGCACCC
TACTCTGCCTTACCACCCCGATGGTGATGCTGATGAGCACCAGCCATACGAGCCATACAG
AGGTGAGATGGTCTACAAAATGGCCCGTAAACCAGCGGATGCCCTCGGGGCTGGTAAGCG
AATGGGTGAACGACTCGGGCATCGCAGCTGTAAGCAGCCACGAAACCAGAATCACCACTA
CTTCGGCTATTCCCAACAATAATGCCAGATAGGCCAATACTTTCTTATACATTCTTTAAA
AAGCGCTTATTGAAACGAGTTATTCTTCATCTGCCTGCAGATGGTCGATATCGAGGATGC
GGAGCTCGCAGGCTTTTACCACCAGGCGGGTGGCGTTGATGCCCATGCCGTGATTGCCGT
CAGGGAAGAGTTTCTGAACCAGTTCTGCCTGTCGCTTCTCCAGACTCTTTACGCCGAAAG
GCATTCCGCGCAGGTTGGTAATCTGCTCCTTGGTATAACCCAGCGCAAGATGGCGCAGGA
AACGCTCGTCATACTCATCAATCTCATAATTCACCAGAGCCTCCTGACGCATCAGCTGGC
TGTTTACGCTCTGCTTGAAACGGTCTACTATCTTCTGAAGGATAGGCTGGTTGAACACCA
GTTTCTTACCTCCCATGCAGCTCGCCACATCGCCACGAGTAAGGAGTTCGCCACTCTTCA
GAATGATGCCGTCGCAGCCCGCATCGAGCACATCAACCCAGAGTTTTTCGTTCAGAATTT
CTCCTGTAAAGATGAGCACCTTCACGTCAGGATACTGCTCCTTGGTCTGGCGGCAGATTT
CTACGCCTACCGTGGTGGAACCGCCCAGTCCGAGGTCGAGCAGAACCAGATCGGGCAACT
GCTGCTTGATGAGTTTCCAATAGGCTATTTCGCTCTCGGCAGTACCGATGATTTCAGCCT
CTGGAATATCATTCTTGAAGATACCCTCTGTACCCTTCAGTTCCAGGGGCACGTCTTCTA
CAATGATGACTTTAAAATTTTCCATTTTCTGATATTTTTATTTTCTTATGATTTTAAACT
TTTCCATTTGATGCGTGCCGGCAGCACGGCCTCTATCCTGAGGCAACCCTTATCGCCCTG
GCAAGCCTTGATGCCGCAGCCGCGCAGATTGGTAATCTCTCCCAGTTCCCTCACAATCTG
CCGGCACAGGAGATAGCGCAAATCGCCCGTCAGAGGGGTGAAGAGCTGGGCATGGAGCGC
AGCATCATAGGCCACATCCTGCTGGTCAATCCAATATCTCACGTAGGCAGAACCCGGAAT
CTCAGCCATTCCGGTATGGTAATCCTTGGAATTGCCACGCATCAGAGAAACAAGATAGCG
GTTCAGGAAATCATCTGCCTTGATGTTGCCTTCTACCTGCTCCATCGCTTGGGCGCTGAG
CAGAGAATAGAGCGATTTATAATAATCTACCAGTTCCTTGAGCGAATCTACATCATCGGG
CTGCGAATCGATAAGCTGGCGGATGCGCGACGGATAATACATCGTTTCGTGCTTGAGCGT
AGACAGACAGTTGTCGAGCACGGAATTGGAGATATGAAGTTTATCGTTCTCATATTCAGC
CCTATGCAGCTCATCGGTCATCAGCTCCAGTTTCAGCGATTCCTGCTCAGCCTCGTCGGT
CCGCTTAGCCTTGGTCTGTTCAATCATGGCAAACCGGTAACTCAGCACGTGGCGGTAATA
GAGCAGATAATAAGCCAGCGGCAACTGCAGCAGCAACAGGATGAGCAGCACCACGGCCAC
GGTCTTCGAGTTCTCGCTCTGCTGCATCGTGTGCACGTAAATATCGAGCGTATTATCGGC
ACTTATCTCGCGGAACAGCTGGGTATAAACCTTGTTGTTACTCTGGTAGAGCGACCATTG
GTGCAACGCCAGGGCAGCCACGGCACACTCGTTTCTCAGGTCGAGAATGACGTGATAATT
GGTTCTAAGCCCTTCGCGCATCCAATAGAGTTCTGCCGCCATTCCCACCTCCGGATGAGC
CACCATGAGATACTTGCCGTCGGGATATTTCGACAGATAGAACGCATTGAGATAATGGCG
CGAAGAATCGGCAAAGGCCAGGGTGCGCTGGTAGGTGCCGCTGATATTGCTGAAGTAGGC
GCTATCTGCAAAATCGTCGGCACGCTGGAGATTGGCATCTACGTTCGTCTTGTGATGATT
GTGGCGCTGGCGGATGTCGTTGGCCTTCTTAGCCTCGCAAGGCTGGACCGAAGCCGACAG
CAGCACGAAGAGCATGATGATGATGCCCAACAACTGATGGGTTCGGCGGACGATACCTTT
AGGCAGACGGAAACTGAAGCGGCTCCCCTCGCCCAACTTGCTTTCTGCCTTGATTTGGCA
GCCGGCAAAGAGCGAACTCACCTTCTTATATTTCTCTATGATGCCCTTGCAGTTGAGCAG
TCCGAAGCCGTGACCGCCTGTATAGGTCCGGTCGAAGACATGCGCCAGCTGCTCCTCGTC
CATACCCTTTCCGGTATCTGAGATGCTGATTTCCACGAAGTCAGAAACCTTGGCGCTAAT
GGTTACCTTTCCGCCTTCGGGTGTAAACTTGCGGGCATTATCGGCTATGGTATTGACCAT
GAAGAGCGTAAGGATGCGGTCGGCCTTGACCACGGCATCTGTAGGTTCTACATCGAGTTT
CACGCCCTGCATCTGGAAGCTCATCTTGCCCTTGCTTACAATATCGAAAAGCTGCTGGAG
CGGGAAACTTTCGATACGCAGGCTGAGTGAGCCCTGGCGCATCTGAATCCACTCTGTAAG
CACGTTGTTATATTGGTTTATCTTATCCGTGAGTTCGGCGATATACTGGTAGCGTTCTTG
CCGCACCTCATCGCTTTCGCTCCCTTCGGAGAGTCGGTTTACCTCGTGAATCATGCGGTC
GATGAAAGGCGTAATACTGTTTACGAGCGAAATCTTAGCCCTTTGTTCCAGATTGCGTTT
CTTGTTTTCTTCGATATGCAGTCGGGTTACGTTCAGGTCATCCTGAACCTCCTCCTGCTT
ATCTTTTAATTCGTTGATTTTCTTAGTGTTATTCTCGCTCCACTCACGCAAAGGTGCAAG
CAGTTTATCCATCGACTGGTTCTTCATCTTCTTGCGCTTCATGTGGTCGAAAACGTAGAG
TAGCACCACTACGAGCACAATCATCGCCACCACGGCAGCAATCATCAGGTTGAGCTGCTG
GGCATTCTCGTCGAGTGCCGCGGCACGTGCCTCCAGCTGGCGGTCCTGTCGCGAACGGTC
CTGCAAATCCAGATAGATATTGCGGTTGTAATCGCTCTGCTGCTTATCATCTATAGCCGA
ATAAACCAGACAGAGTCTTTCACGTATCGACGCTACGAGGTCGGGTGCCTGCTCGATGGC
CTTGTTGTCGTTCAGGGCATGATCCAGGCAGTCGAGCGCAGAAGAATAATCATGGATATC
CCAGAAACATTCAGCCAGCGTACGGTTGGCTCCGGCAGTCTGATAAACATCTCCGTAGCT
CGAAAAGAGGTTGAGGGCACGCTGGGCAAAGTTGCCTGCCAGCAGATTGTTTGGCATCTG
CTCGATGTTGAGATACTGGAAGGCAGGCAGGTTGTTGCGTATGAGGAAATCGCTCACCTC
TCCTTTTCTGAGGTGCTCGCTTATAGACTGCAGGGCGTTAGCCTGCCAGTAAGGATAAGG
ATGGGCTGGGTCGCTAGCCAGCATGTAGCAGCTGATCAGCCGGTCGAATTCCGCCTGATT
GATTTCGTTTTCGGTTCCCTTGACGATAGCTCCGCCCGAACCTATATTATAAAGATAGTT
GAGATATTGTGCCGAATCCTGTTCCAGTTCATCTGGGTCCAGACGGTTAAGCTCCTGAAG
CATCGGCTCGTCTAAGCCCACATAATAAAAATAGGTGGCGGCCACAATATAGAATTCAGA
TTTTGCATAAATCACGCGTTTGCTTTCCCTCGGGGGCATGGAATTCACCTCTTCGCGAAT
TCTGCGCAAACGCCTCATCGCCTTTTCGCGATAAGCATAAAAATCTTTGTTGTGCGATTC
TCTCTGGCAGAGTCGCATGTTCTGAACATCGGCAATAGCGAGTTCTATCTGATTATCGCT
CTCCTCTTCAATCTTCTTCAGCCATCCCTTGGCACCCTTGTAATCCATCTTGGCTATACA
TACGAAGGCAAGGTTGTTATAGGCTTCGGCACGGCCTGAGGGATAATCTTCTGAAAGTTT
CAAAGCCCTCTCAGCCAGCACTTTAGTAGAATCGAGATTGCGATAATGATAAGCATAGGA
TTGCTCGTTCAGCTCGTCTACCCTTGCCTTATTCGCAGGAGAACAAGCTGAAAGAAAAAG
AGCCGCCACCACCAGAATTGATGATGGCGACATGGAAAAGAAGGATGCTGAAATTTGCAT
CTCGAATGAAAAATAGTCTAAATTAAGCGCGAGCCTTCGCGATGTAACCGAGAGCCTCCT
GACACTTGGCTGTGATGGCAGCCCAGTCGCCAGCAGCAACTGTCTCCTTAGGGAAGAGCT
TAGAGCCCATACCTACGCAGAGAACGCCAGCCTTGATCCAAGGAGTAAGATTCTCCTCTG
TTGGCTCTACGGCACCTGTTACCATGATGTTGCTCCAACGCAAAGGTGCCATTACGTTCT
TAACGAATGAAGGACCACCTACGTTACCTGCTGGGAATACCTTGGTTACGTCGCAACCGG
CAGCCTGAGCATTATTGATTTCAGTTACAGAACCGCAACCTGGTGAATAAGGAACCAGAC
GACGGTTGCAGACTGGAGCAATATCTGGGTTGAAGTTAGGACCTACGATGAAGTTAGCGC
CGAGCTGGAGATACAGAGAAGCTGTACCGGCATCAACAACTGTACCTGCACCCAGAATCA
TCTCAGGACAAGCCTTGTCGGCCCACTTTACCAACTCTCCGAAAATCTCGTGAGCGAAGT
CACCACGGTTAGTAAACTCGAAAACACGTACGCCACCCTCGTAACAAGCCTTGATGACGT
TCTTGCAGATTTCAACATCCTTATTGAAGAAAACAGGTACTATACCAGTCTCTTTCATGG
CTGCCATAACCTGCATTTTGCTAAACTTTGCCATTACTTATTTTAATTAATAATTAATAG
TTTATAGTTAATAGGAGCTTCGCCGTAAGCAAGACTGCCTATAAACTATCAACTATAAAC
TTTAAACTATAATTATCTCTGAACTCGACCATTAGCGTTACCGCCAGCCAGGCTCTCTAC
CTCGTCAGCAGATACCAGGTTGAAGTCGCCAGGGATAGTATGCTTCAAAGCAGAAGCAGC
TACCGCAAACTCAAGAGCCTCGCCCTGAGTCTCCTTAGTAAGAAGACCGTGGATCAGACC
ACCAGAGAAAGAGTCGCCACCACCAACGCGGTCGATGATAGGGTTGATGTCATAGTGCTT
GCTCTGATAGAACTCCTTACCATCATAGATAAGAGCCTTCCAGCCGTTGTGTGTAGCAGA
GAGAGATTCGCGGAGAGTAGAAACAACATACTTGAATCCGAACTCCTTCATCATGCCCTT
GAAGATTCCGTAGTAACCCTCAGCATCAGTCTTACCGCCCTCTACGTCAGCATCTGGCTT
GAAGCCCAGGCAGAGCTGAGCATCTTCCTCATTACCGATGCAAACATCAACATACTTCAT
CAGAGGACGCATAACAGAGATAGCCTTCTCAGAAGTCCAGAGCTTCTTGCGGAAGTTGAG
GTCAACAGAAACAGTTACGCCGTGACGCTTAGCAGCCTCACAAGCCAACTTGGTAAGTTC
AGCAGCCTTGTCGCTAATAGCTGGAGTAATACCGCTCCAATGGAACCATTGGGCACCCTC
CATAATCTTGTCGAAATCGAAATCAGATGGGTCAGCCTCAGCAATTGCGCTGTGTGCACG
GTCGTAGATTACCTTGGATGGGCGCATAGAAGCACCAGTCTCGGCATAGTAGAGACCTAC
GCGGTCGCCACCACGAGCGATGAACTCTGTGTTAACGCCGTAACGACGGAGACCGTTGAC
AGCAATCTGACCGATCTCGTGCTTAGGGAGCTTAGATACGAAGTAAGCATCATGACCATA
GTTAGCCAAGCTTACAGCTACGTTAGCCTCACCACCACCAGGGATGATGCGAAGTGATTC
ACTCTGAATGAAACGATCATTGCCTTCTGGTGATAAACGAAGCATGATCTCACCTAATGT
TACAATTTTTGCCATGTTTGATAGTTTTAATTTTTTtGTTTTTATTTTGTTTGTTATGAG
TAACAAATTAAATTCCACTTTTCAGTAGAGAAATGAAGTACAATTATCAGTTGTCGTTCA
ATTTCGAGGGCAAAAATAACCATAATTTCTCGAATAACGAAATAAAATTGCATTTTTTTT
tGTTTTCCGTGCAAAAAAGTTGCTGTGTCTTCGCACAATTCAAAAAAATGTTGTATATTT
GCGGCAAAATTCGCACTTGTGGTCGCACACAACAGAATTGCTTAATACTAATTGTGGTCT
GTGCACAGCTAGGAAGTACCTGCGACGTTTTATCTATCGTAGCCCCCAGGAGAGGCTCCT
TATATAATAAGTACACGCGAAGCAACCAGACCCGTAATGCTAAAAAACAATGGCCGAAAA
AATCAGAATCAAGGATATTGCCGAGAGAGCTGGCGTATCCGTTGGAACCGTAGACCGAGT
TCTGCACGACCGTCCAAACGTATCGAAACCTGCACGCGACAAGGTCGAGAAAGCCCTCAA
GGAAATGAATTATCAGCCTAATGTGTACGCCAGCGCTCTGGCTTACAACAAATCCTATAC
CTTCTACCTGCTGATTCCGAAACATGAATCGGAGGCTTACTGGGAGGAAATAGAGGAAGG
CGCAAAAAAATGTGAAGATACCCGACGTGACTTCCATATCGATGTAGAGATTCGTTTCTA
TGAGCGTTCCAACGAGGAATCGTTCCGCGAAGAAGGCAACAAGATTCTTGAGGCCAGTCC
GGAAGGAGTCATCGTGGTGCCTTCATCGCTAGACGTAACCCGCGAGTTTACCGAGGCGTT
GCATCACAAAAGCATCCCGTTCATCCTGCTCGACTCCTACATGCCCGATCTCCGTCCGCT
CTCTTTCTTCGGTCAGGATTCGTTCTGTTCCGGTTTCTTCGCAGCCAAGATGCTGATGAT
GCTTGCAGCAAAGGAAGATGAAATCCTGCTCATGAGGCAGACCAAAGACGGAAGAGTGGT
CAGCAAGCAGCAGGACAACCGAGAGGTAGGATTCCGCCATTACATGCACGACCACTTCCC
TAACGTGAAGATTACCTTGCTCGACCTGCCGTTGAGCGGCACACGTGCTGAATTCGTCAA
AATGCTGGAGAAGTTCTTTGCCGTGCATCCGAACATCCACCATTGCATCACCATGACTTC
GAAGGCGCACATCGTGGGCGACTTCCTGCTGAAGACCAACCGCCGCGACGTTCAGATCAT
GGGCTACGATATGGTGGAGAAAAACGCCCGCTGTCTGCGCGAAGGAAGCATTTCCTTCCT
CATCGCCCAGCACGCCTACATGCAGGGTTACTCCTGCGTAGACACGCTCTTCCAGGCCAT
CGTGCTGAAGAAGAAAGTTACACCGGTAAACTATATGCCTATCGAGCTGCTGATGAAGGA
AAATGTAGATTTCTATCGCAGAACCCAGCTCTAAGGCTATCGGGCAGAACAGGGTTTCCG
CATGGAAGAATATTCTTACAGGAACATTATAAATTATAAACAATAAATAAAAAACAGACT
ACGTATGGAACAATCAAGTTTTATCAAGATTAACCCTGCCGACTCGGTAGTGGTTTGCTT
GCGCCCTATGAAGAAGGGTGAAACGATTGAAGTAGATGGCAAGACCATCACATTATTGCA
GGATACTCCTGCAGGACACAAGGTGCTCATCAACGATGCTGCCGAGGGTACAGATATTCT
GAAGTATGGCTACCCTATCGGTCATGCAAAGACCGGTCTCAAGGCGGGCGAATGGGTAAA
CGAGAACAACCTCAAGACTAATCTTGCCGGTACGCTCGAATATACCTACAACCCGGTTAA
CGAGCAGCTGAACATCGCTAAGGAAAACCGCACCTTCAAGGGCTACGTTCGCAAGAATGG
CGAAGTAGGCGTAAGAAACGAAATATGGGTAGTTCCTACCGTGGGCTGCGTTAACGGCGT
GGCTGAGAAGCTGGTAGAACTCCTCAAGAAAGAAACAGGCAGCGAAGGCATCGACGCCAT
CCACGCATGGCACCACAACTTCGGTTGCTCACAACTCTCGGGCGACCATGAGAATACCCG
CAAGGTGCTTCGCGATATCTGTCTGCATCCAAACGCAGGTGCCGTGCTCGTTCTCTCGCT
CGGCTGCGAGAACAACCAGCCAGATGATTTCATGAAGATGCTCGGCAACTATGATCACGA
CCGCATCAAACTTCTTGTAACACAGAAGGTTGAAGGCGATGAGCTCGAGGAAGGCATGAA
GATTCTGCGCAACCTCTATGCCCAGGCTAAGGAAGACAAGCGCGAGGAAGTTCCGGTAAG
CAAACTGCGCGTAGGTTTGAAGTGTGGCGGTTCTGACGGCTTCAGCGGAATTACAGCCAA
CCCATTGGTAGGTGAATTTAGCGACTGGCTCGTAGCTCAGGGCGGTACAAGCATCCTGAC
AGAGGTACCGGAAATGTTTGGCGCAGAAACCATTCTGATGAACCGTTGCGAAAATAAGGA
ACTCTTCGACAAGACCGTTCACCTGATTAACGACTTCAAGGAGTACTTCCTGAGCCATGG
TGAACCAGTTGGCGAGAACCCTTCTCCAGGTAACAAGGCAGGTGGTATCTCAACCCTCGA
AGATAAGGCTTTGGGTTGCACCCAGAAGTGCGGCCGTGCTCCGGTAAGCGGCGTGCTCCA
ATATGGCGACCGTCTGGAGACAACCGGTTTGAACCTGCTTTCAGCTCCGGGTAACGACCT
TGTAGCAGCCACAGCTCTGGCTTCAGCAGGTTGCCAGCTCGTTCTCTTCACCACAGGTCG
CGGAACCCCATTCGGAACCTTTGTGCCAACGATGAAGATTTCTACTAACAGCAATCTGGC
AAAGAACAAGCCAAACTGGATTGACTTCAACGCCGGCGCTCTGGTAGAAGGTGTAGAAAT
GAAAGACTTGGTAAGCAAGTTTATTGATAAGATTATAGCCGTAGCAAGTGGCGAGGAGGC
TCGCAACGAGTATAATGGCTATCGTGAAATCTCCATCTTCAAGAATGGAGTAACTCTTTA
ATTAAGAAGAAAAAaGAAGTATGAGTAATAAAAAAGGTTTGCTGGCGTTGTCGCCATTAT
TTTTGCTGATTGTCCTCATCGTGGCTTTTACCGTATATTCGGTAGACAGCAGCCATCAGG
ACACCAGCCTCTCGCTCACAGTAGCGTTCATGATTTCGAGCATTTATGCCGTGGCTATTT
CCGGCGGAATGCCTGTCAGGAAACGAGTGGACACATACAGCAAGGGTGCCGGCGCCAACA
ACCTGATGCTCATGCTCTGGATTTACGTGCTGGCTGGCTCGTTTGCCGCATCAGCCAAGG
CGATGGGAGCCGTTGATGCAACCGTCAACCTGGCGCTCAGCATCCTGCCAGCCAGCATGA
TTCTGCCAGGACTCTTCCTGGCTGCCTGCTTTATCTCCGTATCTATCGGAACAAGTGTGG
GAACCGTAGTGGCTCTGGTTCCGATAGCCGCCGGACTGGCCCACTCGATGGATGCTAACG
TAGGCATGATGACCGCCATCATCGTAGGTGGCGCTTATTTCGGCGACAACCTCTCGTTCA
TCTCCGATACGACGGTTGTTGCTACGCAGACGCAGAACTGCAAGATGAGCGATAAGTTCA
AGGTCAACTCCATGATTGTGGTTCCGGCCGCCGTACTCGTGCTCATCGCCTATTCTGTCA
TGGGAGTCGGTCTTCAGGCCCCAACCCACATCAACGAGGTAGAATACATGAAAGTATTGC
CTTACCTCATCGTCCTCGTTACCGCTATTGCCGGCATGAATGTAATGGCTGTTCTCACTC
TGGGCACCCTACTCTGCGGCGCCATCGGCATAGGCAGTCATCTTCTGGGTGCCTCCGGAA
GCTACGACCTCTTTGGCTGGTTCTCAGCCATGGGCAACGGCATTATCGGCATGGGCGAAC
TCATTATCATCGCCATGATGGCAGGTGGTATGCTCGAAATCATCCGCGAAAACGGCGGAA
TCGATTTCATCATCAACAAGATTACAGCCCACGTAAACAGCAAGCGTGGAGCCGAACTTT
CTATCGCCGCCCTCGTTTCGATGGTAAACATCTGTACGGCAAATAATACGGTAGCGATTC
TGACAGTAGGAAATATTTCGAAAAAGATAGGCGACCGGTTTGGCGTAGACAACCGCAAGG
CAGCCAGCATTCTCGACACCTTCTCATGCATGGTTCAGGGATTGATTCCTTATGGCGTAC
AGATGCTCCTGGCAGCCGGCCTGGCCAATCTCAGTCCGATGGACATTCTTCCTTATCTCT
ACTATCCGCTGGCGATAGGTGTGGCAGCCCTGCTGGCCATCCTCTTGCGCTATCCTAAGA
GATACAGTTAGGAAGACTTCTAAAAATCAGAGGAGGGTCTCCTTCTGCGTTAGAGATTTC
TTGACAGGAAGAACAAAACTTTATTATTGACTATTAATAAGAACAAGGCATATGAATTTT
CTTCAGCGCAACCTTTTTACTAAGCTCCGTGCCGACAACTTCGGCATCAAGGAAGAAATG
GAACCGATGACTACCTTTAAGAAGAAAAAGATAGCTCAGATGCTCAAGAACGTGAATGAT
GTTCCTGCCGGAAAGGTGAAGATGAACAACGGTTTTCTGAACCGACGGCTCAGCAAGATT
CAGGAAGATGAACGCCACGCCATCGATACCTCTATCGAGACTATTTATCTGCTGCGCATC
ATCGTGGCAAACGTAAATGGAATGCTGGCTAACGGAATCAATCTCAGAGGAATCATCCAG
TTGGGAGACTACCTGAGAACCCGAGGCGACAAGGTAGATTTCGTGAAACTGGAGAAGTGG
CTTGCCAAGCTCCGCATCCAGCGCATCGCCCAGCTGGAAGGAAGCGTGCTCATCACCTTC
TTCGATTTTGAACAGGACGAAATCCCATTCGTTCATCACATAGAAAGAGGCGCCTACAAG
CTGACGCTCCGTTCGCTCTACTATAATATCATGGATCAGCAGGCCATTCAGTTTGAGCAG
ACCAGCAGCGGCTTTGTACGCACCACGGGGGGAACCATGCGCAAGAATCTGCGCCGCAGC
ATGCGCTATCTGCAATACGCTCCGATAGAAACCATGAGCAATTTCATGAACAATTTCTTC
CGTTCATTATCTGAGATTGAAGAATAAATTTCAGTAAGGATTGAAGGGGTTAACCTGGGA
TTCATCAGGACGAAGAGTAAAATATCTATAAAATTAATCTCTTAGTAGTACGATTTTCAT
CTGATTTTCGTATCTTTGCATCTATGAAAAAGTTATTTATCTCTATTATAGCATCCATTA
TTGCCTTGGGAGCCCATGCCCAGGTGCAATGCGAAGACACTTGTCGGCACGTTCACGGCA
TCGACTTGAGTCATTATCAGGGCAACGTGTTCTGGGAAACCGTGGGCGACAACTCTAAGA
TGGCTTACGTTTATCTGAAAGCTACCGAGGGCGGAACCAACATCGACAGCAAATACAAGA
AGAATATAGACCTGGCTCATCGCTACGGAATGAAAGTAGGTTCTTATCATTTCTACAGAC
CCCGCATCCCACAGCAGACGCAGTTGGAAAATTTCAAGGCCCAATGCCGTCCGGGAGATC
AGGACCTCTTGCCTATGATTGATGTGGAGACGAAAAGCGGCATGAATACAGAAGAATTCT
GCGATTCGCTCTTTAAGTTTCTGCATCTCGTAGAGAAAGCATATAAGCAGAAACCCCTCA
TCTATACGGGAGCCAATTTCTATGACAACTATCTTCTAGGCAAGCTAGACAGCTACAAGC
TGATGATTGCCCAGTATACGAAGCGCATCCCTGTATTGCGCGATGGTAGAGATTTCGAAA
TGTGGCAATATACGGGTAAGGGCAAACTCAACGGAATAAACGGCTATGTTGACAAAAGCC
GTTTCATGGGGCGCCACAAGCTCAGAGAAATCAGATTCAGACATCGATAGTACTTGGAAC
CCTGAACTTGGAACTTTATGATTAGCTTCAAGGTAAAGAGTGGATAAGGTCTGGAAGTAG
AGAAGCATGAATTATATAAGTAAATTAATAAACACAAAATAGAATTATGGCAATTATAAA
ATGTCCGGAATGCGGACGCCAAATTAGCGATAAAGCACCTACCTGCCCTAGTTGCGGAGT
AGAAATAGCAGGCAAAATTACCAAATGCCCAAATTGTGGCGAGATTTATTTCAGCAACCT
GGAAATGTGTCCTAACTGCCATGAGCTGAATCCTTCGCTCACAAGAATGACGCCTCCGAC
AGGAATGAGCCAGCAGACTCCTGCCAGCCAGGCTTCTATGACTCAGCAGCAAGAAGCTGA
AAACGCAGCCAGACAGAATGCAATCAGACAAGAAGAAATTCGCCGCCAGGAGGCTCTCAG
GCAGCAGGCTCGTCCTCAGACACCTGTCAGAACAGCAACACCTCCTACTCCACCCGTTCC
TCCGGTTCGCCCACAGCAATCTAATTCTCAGAACGGCGGTAACGGCGAGGGAACCCAGGA
AAAGAAAAAAaGCAACCGTGGCGTCATCATCATCTCTCTGATTTTCGCCTTCCTCGTTTG
TGGCATTTTCTACTATTTCTATGATAGTGCCAATAAGAATAAGGAACTGGAAGCTTACGA
GTATGCGATGCAGAGTAGCGACCCGATGGTTCTGCAGAGTTACCTAGATACTTACAAAGA
TGCTGACGAGGCGCATCGTGATTCCATCATGGCTCACCTCGAACTTCTGAAACAGACCGA
TCAGGACTGGACCAACGCCGTAGTAAGCGGTTCGAAAGAGGCCCTGCAGGCTTATCTCGA
CAAATACCCAAACAGTCCACACAAGCAGGAGGTTTTGAACAAGATAGATTCCATCGACTG
GAATGTGGCAAAGAATGCTGATAATGTAGAAGCTTACCAGGCTTATCTCGCCGCTCATGC
TGACGGTTCGCATATCGAAGAGGCTGAGAATGCGATGAAGAAAGCCAAGAGCAGAGATTT
GCAGCCAGAAGAGAAAGATATGGTAAGCAGTCTGTTCCGCCATTTCTTCCAAAGCATCAA
TACCCGCGATGCTGATGGTTTGCAGGCTTCATGCGAAGACATTCTCTCTTCGCTTCTGGG
TAAGAATTCTGCTACCAAGGCAGATGTTGTTACCTTTATGAATAAGCTTTATAAGGAAGA
TGTGACCAACCTGAACTGGTTCCTCACCAACGATTATAAGATCAAGAAGCGCGAGGTGGG
TGACGAAGATTATGAATATCAGGTTCAGTTCTCAGCACGTGAGGAAGTTCAGCTTACCGA
CGGTACTAAGAAAACCAACCATTTCAAAATCAACGCAACCGTTTCGCCAGACGGCAAGGT
TTCTGCGTTCAACATGTCGAAGATTAATGCCGCAGAATAGAATAAAAAACGCCCTGCAAG
ATCAGGAACTTCATTTCTGAATGTTCCCTTCTTGCAGGGCGTTTTCTTTTTACCTTCATG
TTTCAGGAAGGTTCTCATGTCCGAGAACCCGTTCCCTTCTTTTAGAAATTACTTTGCATC
CTTCATCTGACGGAGCAAATCTTTCTGCTTATCATTCAACCCGGTTGGCAACTTCACGTT
GTAAGTAATCATCAGGTCGCCAAAGGTTCCGTCCCCCCGGTCATATCCTTTTCCGCGAAC
ACGAACCTTCGTGCCATTCTGCGTTTCCGGCTTAATCTTCAGTTTGATTTTAGAACCATT
ACTCAATTTAATGATTCCTTCGCCGCCCAGCAGAGCCGTATAAAGGTCGATATTCACATT
CATGTTCATTTCGCCGTTATTGGCACGACCATTCTGTCCGCAACCGCCGCCACAACCACC
AGTACCGAAATCAGCACCAGCTCCGTAGCCAGCACCATTAAAGCCGCTACCATAACCGGC
AGAACCCTTAAAACCGCCAAAATTGCCGGAACCGAATCCTTCAGCAGACTGCTGGCTTCT
GCCACGCCCTCCGAAGAGATTTTCGAAGAAGCTGGAGAAACCTCCGCCTCCGCCAAACTG
GCTGAAGTCGAAACCCTCGAATGGATTTCCACCTGCTCCACCATAGCTTCCGGAACCGCC
TGCACCACCAGCTCCGCCGAAACCGCCGAATGCATCAGCATTCTTCCATTGTTCGCCATA
CTGGTCGTATTTAGCACGCTTATCTGGGTCAGAAATCACCTCATACGCCTCGTTCAGCGC
CTGGAACTTAGCCTTCGCCTTCGGGTCGTTAGGGTGCAAATCTGGGTGAAACTGTTTTGC
ACGTTTACGATACGCAGCTCTCACATCCTTCTGCGGAATGTTCTTGTCTACGCCGAGAAT
CTTGTAATAATCAACAAATGCCATATTATAAAACCTCCTATTTTTtAGTTTTtAAAAAaT
ATCCAACAAAAAGTATGCCTATTTAAGTTCTTTTTTGTACTTTTGCAGAGAAAATAAGAA
ACAGAGCTCAACTGATGGGCTTTCATTACTCAAAAGTAATACATTAATTTATATGAAACA
ATTATTTGCTGCGCTTCTTCTGGCGCTAACTTTCAATTCACAAGCGATGGCACAACAACG
TACCGTAAAACTGAGAGTGATAGAGACAAGCGATGTGCACGGCTCTTTCTTCCCTTACGA
TTTCATCAACCGTAAGCCAAAAGCAGGAACCTTGGCGCGCGTTTCTTCCTACGTCAATAA
TTTGCGAAAAGACTACAAGGATAACCTCATCCTCTTGGAGAATGGCGATATTCTGCAGGG
ACAGCCTACCTGCTATTATTATAATTATGTAAACACAGAGGATAGAAACGTGGCTGCCGA
TGTGGTAAACTACATGAAGTATGATGCGCAAGTGTTTGGCAATCATGATGTTGAAACGGG
TCATCCAGTTTACGACAAATGGATAAAAGAACTCAATTGCCCAGTTCTTGGTTCCAACAT
CATCAGCACTTCTACAGGCGAGCCATACGTTAAGCCTTATCTCATCCTGAACCGCGAGGG
CGTGAAGGTGGCAGTCTTGGGAATGATTACTCCTGCCATTCCAAACTGGCTCACGGAGAA
TCTCTGGAGCGGACTGAAATTTGAAAATATGGTAACAAACGCCCGCAAATGGGTGAAATA
TCTTCAGGAGAATGAGAAACCGGATGTCATCATCGGCCTCTTCCACAGCGGAAAAGACGG
AGGCATCCAGACTGCCGAATATGATGAAGACGCCTCTATCAAGGTGGCAAAAGAAGTGCC
GGGCTTCGACCTCGTTCTCTTCGGCCACGACCATACGCGCGACAACGAAACCGTAACCAA
TATTGATGGAAAGCAGGTGGTTTGCCTGGATCCTGCCAACAACGCCATTAGCGTGGCTGA
TGCTGAAATAACCCTCACCCTCAACAAGAAAAAGGTGAACGGAAAGAAGCAGCTGGTGGT
AACTGACAAAAAGGTGACAGGCAAGATTGTGGATGTGACAGATTGTCCTATAGACGAGGA
TTTCATGAAGACTTTCGAACCTCAGATTGCGGAAGTAAAGAAATATGTGGGCAAGCAGAT
TGGCAACTTCAAGACTACCATCTACAGCCGCGACCAGTTCTTCGGCAGTTCTGCTTTCAA
CGATTTCATCCTCAACCTCCAGTTGCAGATAACAAAAGCCGACATTTCGTTCAACGCTCC
CCTTCAGTTCAACGCGGTTCTGAAAGCCGGCCCAATCTACGTGAGCGACATGTTCAATCT
CTATAAATATGAGAACCAGCTCTACGTAATGCGCATGACGGGCGAAGAAATCAGAAAGCA
TCTGGAAATGAGTTACGACCTTTGGGTGAACACCATGAAGAGCCCGGACGACCATCTCCT
GCTGCTCGATGAGAAGACCGTTGGCGACCAGCAACGCCTCGGTTTCAAGAATCTCTCGTT
CAACTTTGATAGTGCTGCGGGAATCGATTACGAAGTTGACGTAACCAAGCCAGATGGTGA
GAAGGTGAAGATTCTGCGCATGAGCAACGGCGAACCTTTCGATGAGAAGAAATGGTACAA
GGTAGCCGTTAACAGCTATCGTGGAAATGGCGGCGGCGAACTCCTAACCAAGGGTGCCGG
AATCCCGAAAGACAGTCTTGAAAGCCGAATCATCTATCGCAGCAAGCGCGACCAGCGCTA
CTATCTGATGGAAGAAATTGAAAAGATGGGAACGGTTGATGCAAAACCAAACAACAATTG
GAAGTTTGTGCCGGAAGCATGGACCAAGCCTGCTGCCCAGCGCGATTTCGAATTGCTGTT
CGGTAAGAAGAAATAGCTCCTCGAAACGCTTCTGGAAAAGCATATTATAAAGATCAAAGT
AAAAAAGCAAATAAGTTCAAAATAAAGAATGAAGTATTGGTTTATATTTTGCAAGACTGA
TCTCTTGCTCGAAAAGAAAGAAGACGGAACCTATACGATTCCTTGTTCAGAAGAGAGTCC
AATCCCAACAAAGCCTTGGACTCACATTCTCAACATTACCCCGATGGAAGACGGAACAGA
GGTGAAGACCTTCACCATTCCTGAGCCCGTTACCGGCAATCCGAAGTACGAAATGTGCGG
TTTGCGCCCTAGTTTCTACAAACTCTCTCCTGCCCTTTACCAGAAAGCAGGAAAGTGTCA
GGAGCTCAACTATTGGGACATGAATACCCAATTCTGCGGCGTTTGCGGAGCTCCGATGAA
AATGGCAACCGACATCAGTAAGAAATGTACAGAATGCGGCAAACAGGTCTGGCCTTCGCT
TGCCACAGCCATCATCGTTCTGATTAAGAAAGATGATCAGGTCTTGCTGGTACACGCTCG
CAATTTCAAGGGAAATTTCGACAGTCTCGTGGCTGGTTTCGTTGAGACTGGCGAGAATTT
GGAAGAGGCGGTTCATCGTGAAGTAATGGAAGAAACCGGTCTGACTATCAAGAACTTGAA
ATATTTCGGTTCCCAGCCTTGGCCTTATCCGAGCGGTCTGATGATTGGCTTCTCGGCAGA
ATATGTAGATGGAGAAATTCATCTTCAGAAAGAAGAACTCTCTCGTGGTAAATGGTTCAC
GAAAGAGAATCTCCCTATTCTCCCAGAGAAACTTTCCATCGCCCGAAAACTCATCGACGC
CTGGCTGGCGGACAAACTCTAATAATGAGGACAAACTCTAAAAGTGAGGATAAACTCTAA
AAAATGATGAAAGAGAAACTTTGGAATGCAAACTACATCAAGGTGATGACTACCAACTTT
CTGTTGTATTTCGCCTTCTATCTGCTCACACCTTTGCTCCCTCTCTATCTGAGCGAAAAT
TTTGGAGCCACGAAAGATGTGATTGGAATTGTGCTGAGCGGCTATACGGTTGCCGCCCTC
ATCATTCGTCCGTTCAGCGGATATGTGGTTGACAGCTTTTCGCGCAAGAAGGTTCTGATG
GTCTGTCTCTCGGCCTTCGCCATCTTCTTTGCCGGCTATATTGCAGCCAGCACGATCCTG
ATGTTTGCCATTTGCAGAACCCTGCACGGAGGTCCGTTCGGAGCCGTAACGGTTGCCAAC
AGCACCTGCGCCATCGACGTTCTTCCGGCAAGTAGGAGAAATGAAGGAATCGGACTCTAC
GGACTGAGCAACAATTTTGCCATGGCAATTGCTCCATCCATCGGAATCTATCTCCATAAT
GCGGTAGACAGTTACATGATTCTCTTCTGGATAGCTTTCATCGTGGCGATTGCCTCAGTT
GTGATTGCAGGAACCATCCGCCTCCCCGAAAAGGAAATCGTTAAGAACAAGGAGAAGCTT
TCTCTCGACCGCTTCTTCCTGACGCGTGCCTGGCTCCTTGCCATCAACATCGCCATGTTC
GGTTTCTGCTGGGGCGTTCTGAGCAATTATCTCGCAATCTACAGCAAGGAGGAACTCGGA
ATTACGGGCGGAACGGGCACTTATTTTGCCCTTCTTTCCATGGGGCTGTTCCTGTCAAGA
TTGCAGGGAAGAAAAGCCTTGAGCCAGGGCAAACTTACCCAGAATGCGGCCGAAGGAATG
CTGCTTTCGCTTGTTGGTTTCATCATCTTTGTTGCCGTCAAGCACCCGGTAGCCTATTAT
CTTTCGGCTTGTCTCATCGGCCTGGGCAACGGTCATCTTTACCCAGCCTTCCTCAACATG
TTTATTAATGTGGCTCGTCACAACCAGCGTGGAACGGCAAACAGCAGCATTCTTACAGGT
TGGGATTTGGGCTTCGGAATCGGCTGTCTGCTAGGCGGAGTTGTGGCAGAACATTTCGGT
TACAACGGAACATTCTGGATGGTTGCTATAGAAAATGCAGCTTCCGTTCTCCTCTTCTTC
GCCGCTTCAAAACAATTCTTTGAGAAGAGACGTAGAGAATAGAAAACAGTTAATAAAGAG
AAATATAAGATTATGAATAAAAAAAGAGCACTTCATCCGAGACAGAAGAAAGTCTCAGGC
GAAGTGCTCTTATTTTTATCTTACTTTTCTGTTTTTAGAAAGGAAGATCATCTGCGCTAC
CACCCTCTGCTGCAGGAGCTGCAGGCTGAACTGGAGGGAATGCTGCAGTTGCGCCATTAG
CAGGAGCTGCTGGCTGAGCAGGAGCTACAGGAGCACCTACTGGAGGAAACGCACCTGGCT
GCATTCCGCCCATAGCACCAGCAACGGCGTTAGGGTCAACACGCTGGATGTTCCAGGCAC
GGATGCTGTTGAACCAACGACCCTGATACTCGTGAGCATCAATATCGAAAGAAACCAGGA
GTTCCTCACCACTCTGAATGTTGAACTGAGCCAGACGGTCTGCTCCGAAAACATCAAAGC
ACAATTTCTTTGGATACTGCTCGTGGGTTTCAATTACGAACGACTGAGCTTTCCACTCTC
CTCTTGCAGAGACGCCGCTTCTTTCAGGCAAAACGGCAATAACCTTTCCTTGTAATTCCA
TATGATAATATTTAAAGTTTTTCCTTTGTTTAAAGGGTGTTTTTTtCTTTCTGACTGCGA
AATTACTAAAAATAGTTCAAAAACTAGAACTTTTCTCCAATTATTTTTGCTTATCAGCGA
TATTTTTTGTATTTTTGTGCTCAATTAGGTGATATTGCCTAATTAAATTAAGGTGAAACA
GAAAACAAAATAAAATTTAAATAAAATACTCATGAGATTTACAGTATCAAGTTCTGCATT
GAGCAGCAAGCTCAACATGCTCGCAAAAGTGATTGGAAGCAAGAATTCGTTGCCAATCCT
CGATTGTTTCCTTTTCCAAGTTGCTAACGGTGAAATGAGCATCACGGCTAGCGATAGTGA
TAATGTCATCAAGAGTACACTCGCTCTTACCGACCACGATGGAGAAGGTGAGTTTTGTGT
GCCTAACCGCGTTATCCTCGATGCGTTGAAGGAACTGCCTGAGCAGCCTCTTCACTTCGA
TGTGGATACTGCCGGAGAAGCCGTTGCCATCAAGATTGTTTACCAGAACGGTCTTTACAA
CTTCACAGGTCAGAGCGCAGAGGAATATCCTCGCACACAGAGCATGAACGATGCTTGCAC
CACCGTTTCTTTGCCTACAGAAATGCTGATCAACAACATTTCACGCTCGCTCTTCGCTAC
AGCCAACGATGAGTTGCGCCCTGTCATGAACGGTATTTATTTCGACCTGACAGCAGATGC
TCTCGCTATAGTAGCAAGCGATGGTCACAAGCTGGTTCGCAGCAAGAACTTCACTATCAA
GAGCGAATCTCCTTCAGCATTCAATTTGCCTAAGAAGCCAGCTTCTCTGCTGAAGAACAT
TCTGAGCAAGGACGGCGACGACGCTATCATCAAGTTTGATGACCGAAGTGCAGAAATCCA
GTTTACTGACGGCGTTATGAGATGCAGACTGATTGATGGCCGCTACCCAAACTACAACTC
TGTCATTCCAAACAACCCTAACGAGGTTACAGTAGACCGCAGAGGCTTGCAGAGTGCTTT
GCGTCGCGTGTTGCCATTTGCAAGCGAGAGCAGCCAGCTCATCCGTTTCCACATCGAGTC
AGGCCGTTTCGAGGTTTCTTCTGAGGATATTGACTTCTCGACATCTGCAAAGGAACAGTT
GTCTTGCGAATACAACGGCTCTCCTATCAGCATCGGCTTCAAGGGAAGCAGTCTGATGGA
AATCCTGAGCAATCTCACCAGCGACAACATCATCATCCAGCTGGCAGACCCAAGCCGTGC
CGGAATCATCGTACCAGCAGAACAGCCTGAGAACGAAGATATTCTGATGCTCATCATGCC
TATGCTCCTTAACGACTAAAGGAGCACGGGCTTTCTCTGAAACAACAAAAAGAAAAGTAT
TTCTACAAAAATGAAACTCAATTTAACAAAGCCTCTGATCGTGTTCGACCTGGAGACAAC
GGGTCTTGACATGATCAAGGATCGTATTATACAGATTTCTTACATCAAGGTAATGCCTGA
TGGAACTGAAGACCGCAAGAACCTCTACGTAAATCCTTGCAAGGAGATTCCTGCCGAAGT
AGTTGCCCTTACAGGCATCAGCAACGAAGATGTAAAAGATGCGCCAACCTTCAAGCAGCT
GGCTTCCACATTAGAGAAGGAATTTACAGGTTGCGATTTCGCAGGCTACAATTCCAACCA
CTTCGATGTACCGATGCTCGCAGAAGAATTCCTGCGTGCTGGAATCGACTTCGATTTCAA
CAAGTGCCGTCTCATCGATGCGCAGACCATCTTCATGAAGATGGAACGCCGTAACCTGGC
TGCTGCCTACAAGTTCTATTGCGGCAGAAAGATGGAGGAAGATTTCGAAGCTCATCGTGC
AGATCAGGATACAGAGGCTACTTACCGCGTGCTCATGGGCGAGCTCGACAAGTATGCTCC
AGGCGTGCAGGACGAACCTGAGCGCGTGCTCAACAACAATATGGATGAACTTGCCGATTT
CTCTAAGCAAAAGGATAATGTAGATTTCGCCGGACGCATCGTTTGGGAAGAGGTAAAAGA
CGCCCAGGGCAACGTTGTAAACGATGAGAACGGAAATCCTTTGAAGCACGAAGTATTCAA
CTTCGGCAAATACAAAGGATGGGATGTGGCTGAGATTCTGACCAAAGACCCGGGTTATTT
TACATGGGTCTTGGGAAGCGATTTCACCAACAATACCAAGCAGGTACTTACCCGCATCCG
CCTTCGTGAATTCAACAAGAGAATGGGAAAATAATTGTTACCGGGCTTTCGCAAGCAGTT
GAAGAACAAACCTCTTGCGAAACTCGGATTTATTTCTTAACAGTTAGAAAAATTCATGTT
AAAAGGAAAGAAAATCGTATTGGGTATTACGGGCTCTATTGCAGCCTACAAGTCTTGCCT
CATCATACGAGGTCTCATCAAGCGCGGAGCCGAAGTGCAGGTGGTCATTACGCCTGCAGG
AAAGGAGTTCATCACTCCCATCACCCTTTCGGCTCTTACGCATAAGCCTGTGGTAAGCGA
ATTCTTCTCGCAGCGCGATGGAACCTGGAATTCGCACGTAGACTTAGGTCTGTGGGCCGA
CGCCATGCTCATCGCTCCTTGCACAGCCTCTACCATGGGAAAGATGGCTCACGGAATTGC
TGACAACATGCTCATCACAACCTATCTGTCGATGAAAGCGCCTGTTTTCATCGCTCCAGC
CATGGACCTCGACATGTATAAGCATCCTTCTACCCAAACCAACATGAAAACACTTCTGGG
CTATGGAAATCACATCATAGAACCCGAAGTGGGATTCCTGGCAAGCGGACTGGAAGGAAA
GGGACGCATGGAAGAACCTGATATTATCGTAGAATGCCTTGACAGATTCTTCGATGAACA
GGCTCAGCAGAATGCGAAGACCGATGAATCTGCATCAGAAAACTGCAAGGAAAAaGAAAG
CGATAAGCTCGATTTGAAAGGCAAGAAGATCATGATTACAGCCGGACCAACTTACGAAAA
GATTGACCCGGTACGTTTCATCGGCAATTATTCTTCCGGCAAAATGGGCTTTGCCCTTGC
TGAAGAGTGCTGCCGTCGTGGTGCTGAGGTTACGCTGGTTGCAGGTCCGGTTTCGCTCAG
CTGTTCCGAAGCCATTCATCGCATCGATGTAGAAAGTTGCGAGGAAATGTATCAGGCTGC
CACTAAAGCTTTTGCCTCAACCGATGTAGCCATTCTCTGTGCTGCTGTTGCTGATTTCAA
GCCAAGCGAGATTGCTGACAGGAAAATCAAGCGCGAGAAAGATGATCTGGAACTCCGCCT
CGTCCCTACTCACGATATTGCTGCAGCCCTTGGCAAGATGAAACAAAAACATCAGAGAAT
TGTGGCTTTCGCCCTGGAAACCAACGATGAAGAGGCTAATGCACAGAAAAAACGCAAAAa
GAAAAATGCCGATTTCATCGTGCTTAACTCTACTCGCAATCCGGGAACCACATTCCGTAC
GGATGACAACCAGATAACGATTATTTCTGAAGAGGGTAAGAAAGAATATGAGAAGAAACC
GAAAACTGAAGTGGCTCGTGACATTATCAACGAGCTGGCTCATCTCTTGTAGCCCCATCA
CATCAGCCGCTCAGGAGTTACAGGCTAAGATTACCATCAACCATGCCCAGATTCAGGGCA
CGGAAAACCGGGTATTCGATAATCTGCAGCAAACTCTTGAGCAGTTTGTGAACGACAGGC
AATGGACGAATCTTCAATTCAGGAAGAACGAGCGCATCGTGTGCAACTTCAATATCACGA
TAAGCAAGTATGATAAAGACCAGAATATCTTTACCTGCAAGGCGCTCATCCAGGCCAACC
GTCCCGTCTACAATTCAGCCTATACGTCCACCTTATATAATAATGTGGATGAAAACTTCA
CGTTCAAGTTTGCCGAGTTCGACCAGCTGGAGTTTACCGAAGAGCGGATTGACAACCAGC
TAACGGCTCTGCTCGCCTACTATGCTTACCTCATCATCGGTTTAGATCTTGACAGTTTTG
CGCCTAAAGGTGGTGAAGACATTCTGCAACGTTGCATGAACCTCACCAACAACGCCCAGA
ATCTGGATTTTCCGGGCTGGAAAGCGTTTAGTGACAGCAGAAACCGGTTCGCCATAATTT
CCGATTATCTCGACGGAGCCATGGAGCCTTTCAGAATGCTGCAATACAACTATTACAGAA
AAGGGCTCGATGAAATGGCGAATAATGTGGAACGAGGCAGAACTGAAATCACCAACACCC
TGCTCCAGGATCTGAAGAAGGCACGTACAGACAGACCGCTCAGTCTGCTGCCACAAATCT
GGACCGACTATAAGAAGGACGAGCTTGCTAACATCTATCAGAAACATGGCACTCAGAAAG
AGAAAGAAAGCATTTATGAGCTGCTCTTCTCCATTAATCCTTCTCAAAACTCATATTGGG
ACAAAATCAAGGAATAAGGCTACATGCAGAATGATTCGAGGCAACTTCCCGGACGATAAA
GCAAAGATTCTTCATAGGTAGGTTAAGTTCCTTTAAAACAATAAGATAAGAAATTATGCT
CAAGCAATTATACATCAAGAATTTCACGTTGATTGACGAGTTGGACATTCCTCTTTATCC
AGGATTCTCAGTCATCACGGGCGAGACGGGTGCCGGAAAGAGCATCATTCTCGGAGCCAT
CGGACTGCTCCTGGGCAACCGTGCAGACAGCAAGGCCATCAAGGCAGGAAGAGACCGATG
CGTGATTGAAGCCCACTTCGACCTGTCAAAATACGGAATGCAGGATTTCTTCGATGCTAA
CGATATTGATTATGATGCAGAAGACACCATCATCCGCCGCGAACTGACTGCTGCCGGAAA
GAGCCGTGCCTTCATCAACGACACGCCCGTCCCCCTGAGCAAGATGAGAGAACTGGGCGA
ACAGCTCGTCGATATTCATTCGCAGCACCAGAACCTCCTGCTGCAGAAGGAAGACTTCCA
GCTCAGCGTGGTCGACATTATTGCCCACGATGAAAAGCAGAAGAAGGCTTATCTTGCCGA
ATACAAGAACTATAAAAAGGCTAAGCAACAGCTGGAAGACCTGAAAGCGGAAATCGCAAA
GAACAGGGAGAACGAGGAATTCATGCGCTTCCAGTTTAAGGAACTGGATGACGCTAACCT
GCAGGAAGGCGAACTTGAGCAACTGGAACAGGAAGCAGAAACCCTGAGCCATTCTGAAGA
CATCAAGACTGCTCTCTATGAAGCAGATAATGCACTCTCGGGCGAAGACGGCAGTATTCT
CGACAAACTGAAGAATGCAGCCCAGCAGATTGACAACATCAAGGAGGTTTATCCGGATGT
GAAAGAGGTGGCTGAGCGAATGCAGAGCAGCTATATAGAACTCAAGGATATTGCCCAGGA
AATAAGCGGAAGCGTTGACAATATAGAGTTCGACCCGAACCGGCTTGAAACCATCAATTC
CCGACTTGACCACCTCTACTCGCTCCAGCAGAAATTCCATGTGGAAAATGTAGAGGAACT
CATCGCCACTCGCGAGCGAATCAACGAACAGCTACAGCACATTGATAATGGAGATGAAGA
CATAGAAGAGCTGGAAAAACAAGTTGCCCTTCTGCTTGCCAAGGCTGAAAAGCTGGCTGG
TGAACTGACTGCCATCCGAACAAAATCGGCTAGAAAGATAGAAGAAGAAATGAAGAAACG
TCTCATTCCTCTGGGAATTCCAAACGTCCGCTTCGAAATTTCATTCTCCGCCAAGCCGCT
CAGTTCTGATGGTGTTGACAAGGTAAATTTCCTGTTCAGCGCCAACAAGAGCACGCTTCT
CCAGCCGGTGAGTCAGGTTGCTTCTGGTGGAGAAATCGCCCGCGTCATGCTTTCTCTGAA
GGCCATGATCAGCGGCGCCGTAAAACTGCCAACCATCATCTTTGATGAAATCGACACGGG
AGTAAGCGGTAAGACTGCTGAAAAGATGGCGGAAATCATGACAGAGATGGGCAACCTGAA
CCGTCAGGTTATTTCCATCACCCACCTGCCTCAGATTGCTTCCATGGGAACCCATCATTA
CAAGGTTCTGAAAGAAGAAACCGAAGAGGGAACTCTTTCTCACATGAAGGAACTCAACGA
GCAGCAGCGCATAGAAGAAATCGCCCAGATGCTCAGCGGAAGCGACATTACGCCTGCTGC
CCTGGCAAATGCTAAGGAGTTGCTCAATAAACACAAGCAACACAAATAAGATTATGAAAA
AAaTAAATATGATCATGATGGGACTGATGCTCGGAGCATCGTCCCTCTATGCCCAGCCGG
GTTCGGTCCAGAAACTGGCTAAGAGCGTTTTCACCTTGACTACTTTCAATCAGAAAGGCG
ACATTATCGCCTCTACCCAAGGTGTTTTTATCGACAACAAGGGAACGGCTATCAGCACCT
TCAAGCCATTTGTCGGAGCTGTAAAGGCTAGCGTTGTTGACGCTTCCGGAAAATCGATTC
CTGTTGAGGCCATCATGGGAGCCGACGAACTCTACGATGTGGCTAAATTCCGCATCAACG
CCTCTACTGTTGCTGCCCCTATTGCAACCAAGGAATCGGCTGCTGGCGACAAGGTCTGGC
TGGTTCCATATTCTATCAAGAAGCCGGCTTACCAGCAGGAGGACATCAGCAGCGTAGAGA
AGTTCAAGACTACGTACAACTATTACATCTTCTCGAATAGTGCTCCCGAAAATGCAGTAG
GTTGTCCGTTTGCCAACAAGAACGGTCAGGTCATCGGTCTGATGCACAGCAATGGTCAGG
TTACGGCCATCGACGCCAACTACGCCAAGCAGCTGAAGGTAACCGGTCTTTCGAGTCTTG
ATGCAGCACTTCGCGAAACCACCATCCGTACAGCTCTTCCTGATACAGAGAACGAAGCGA
TGACGATGATGACTCTGAAGAAAGGCCAGACTACAGCTGATGAGTATGCGAAATATAGCG
ATGAGTTTATCAGCAAATTTCCTACTTCAGCCTTCGGTTACAAGGAGAAAGCCGCTTATC
TGACGGATAAGGCCGAATATGATGCAGCTGCCAAACTGATGGAAGAAGGCATTAAGAAAT
CGGCTGCCAAGGATGAGGCTCATTCCAACTATGCCGACCTGATTTATCAGAAGATTATTT
ACAAGGGCGATTCTGTTTATAAGGACTGGACGCTTGATAAGGCCATAGCTGAGGCTCAAA
AGGCATACGAAATCAAGGCTCAGCCTATTTACCGCCATCAGGAAGCGCAGATTAATTTTG
TAAAGGGTGAGTATCAGAAAGCTTACGATACTTTCATGGATTTGACCAATACTTCACTTC
TCAGCGGCGAACTCTATTTTGAGGCTGCCCAGGCTAAGAAGAATCTCAAGGCTCCAGCCA
AGGAGATTGAGGTTTTGCTCGATAGTGCGGTAAGCGTTGGAAACAAGATCGGAATGGTTG
CGAATTATTATCTGGCACGTGGAGAATTTCTGAAGGAGCAGGGTGAATTCCGCCGCGCTA
TTCAGGATTATAATATGTACGATTCCATTGCCCGTCCTGTTTCGCCAGCCTTCTTCTACA
CCCGTTACCAATGCGAAACCAAGTTACGCATGTGGCAGCCAGCCCTGCTTGATATTGCCC
GCACCTGTTACCTGGCTCCTAAAGAGCCTACTTATTTTGCAGAATGGGCAAGTCTCGACT
TGCGTGTAAAGCGTTATGATGAAGGAATCAGCGCAGCCACCCATTGCATAGAGTTGGCTC
CTGAATATGCTGACGGCTACCTTCTCTTAGGACTGCTCCAGAAGGAGAAAGGAAATAAGG
AAGAGGCCATCAAGAACCTGAAGAAAGCCCAGGAACTCGGCGATTCCCGCGCTGGAGAAT
ATCTCAAGAAAGTGAAGTAATTATTTTAGTAATAAGTAAGAAAGTCCGTAGGCATTTTAA
CAGAACGCCTACGGACTTTCTTTTACATTTTAGTCATGTGGTACCCCAGCATTTTAAGCT
CTACGGCTATTCCCATAAGGAACATCTGGTGAAGGGCGGCAACGAAACCACGGAAGGCTT
CCTCGCTTCCAGGCTGCAGATTCAGATGAATCAGCTTGCTGTAAGAGCGCGAAGCACATT
CTGCCACTACATTCGTAACAGCCTTATGCGCTTCCTCATTCAGCAGCAGAACCTTTTCGC
AGATGTAATCATCCATGTGGTCGAAATCTATTCTGTCACGAAGATATTCATAATGATTCT
CTACCTTGCTGTAGAGTTCCCAATCCTCATCCCAATACTTGGCAAGCGCCATTCCTACAT
ACATGATCCAACCCAATGAAACCGTAGGATATTTGGCAAACTCGCGAATCGCATCAGGCA
GATAACTCTCGCCTACTTTCTGCCACAGCTCTTCCAAATCCGGAGCTTCCGGCAAATGAG
CGTCTACCTTATCAATACCCAGCAGATATTGATAAAGATCTTCCTTGAAGACAGCTTCAA
AATTCTTTTTCTCTTCCATTTATCTTTTCTTTTTCTAATATTTTTTTACTGAACTCTGCA
AACCCTGATTCCTATTTGCACCGGATGTTTATGCATGTAAGTATAAAGTGTCATCGGTTC
ATCAATCACCTTCTTGTGAATGCTGCTGGCGTTGAGCAGATGCAATCCGTCTTTGTGCCA
GGAGGCAATACCGATGTGGGTTGTGTCGAGACCCTTTTTGTTGGTAATGATGGCGATAAT
GTCACCATCATGAATAGCGTTGCGGAAAACTGCCGTGTTGGCAATCTTGCCCTTCGGAAC
ATAACGGTAACGCTTGCCGTTCACACTCTGTTCCAGTTTTCTGATTCCCGATTTCCATTC
CGGATGAGCCTTAAGCATCTTATAGCTCGAAACATGCGTACTCATCCAGTTGATGTTCAC
GGTCTGAACGGCCGAGAAAGGAGGATTGGGCGCAATATTCTTCACGATTCCCTCGCGCTC
GTTTGCATCCATCCAAATCGTGAAATAATGCTGGCGCTTCACATAGGAAACCTCTCCGCT
CACATAACGCACATTCCGGAGATATTCACAGAAAGCCGAGAAAGAAGTCTCATTCTTCTT
GGCGCATAGGGTGAGCGCCGTTACCATCTCTACGTATGTGGTGCAGTCCAGCTCACGGGT
GTTCACGATGAGCACCTCTTCCTTCGTTCGGTCCAGCGTGCCGCCCACATAAGGAACGCC
CGCCATCTGCTTGCCGAACCAAAGCATCCAACTGGCTGGTTTCTTCTTCATCGCCCTTGC
CTGCTGCAGCAGTCCTACAATCCGCAGACTGTCCTGCCGCTGATAAACCACATTCACCCT
GGCTTCTCCCGGAACAGCCAGCACACAAGCCAGCACGATAGCTGCCATTTTCGTAAATAT
TTTCATCTCTTCTCTTTTTATATGTTAATGATGACGTTTCCTGCCGAAGTTCACACCCAC
ATAAATATTGAGTGAGCCAAACGAATTGTTGGTAGAAAACTGTTTTTTCTTATAGTTGTA
GGAATGGATGATGGTGCTGGCGCCCGCGTACCAATGCGTGTTGTTCCACACAATACCGAA
GCGGCCTATTCCATCCAGGTTCACATTCTTGAAACTGAAGTTGGTAATGTCCAGATGTTC
CCTTTCATTATCCGATTTCGAGCGGTTGTAAGCCACACCTACCGAGAGCGAAGCGTTGAA
GAGCCAGTTCTTGGCGAAAACCCAGTTGTAAGCATAGCCGCAGGTTACGTTCACATCGCT
GTATTTCACCTTGCTGAACATCAGCGAACTGTCTATCTTGGCTTCCGGAGTTCCCCCGTT
TGTCAGATTTTTATTCAGCTTTTCATCTACAAGATTGGTCAGTTTATCCCAGTTCACCTC
CAGTTCATGTTCCGTGTAACCGATTCCCAGAAGCATGGAACCGGCACTTCTCCGCTGCAC
CGTACTCTGCGAATAGGCGGCAGGATAAGAGAAGCGGCGATGGTTGAAGATGTAATAAAG
ATTGAATCCCTTGATGCTCGATTTGAAACCGTCGAAAGGAGCCTTGCGGATAGGGGCACA
ATTGATGTGCTCACCCAGATTCATCCGCTGAACATGATAGTCATTTCCCGTCTGGCGCCA
GAACAGATCTATTCCCAGCAGACTGCTGTAGAGGCTCAGGTCAAACTCCTTTTTATTAGT
GTGGTTATTCCTGAAATTAATGTGCTTCAGGTCGAACGTATAACCCAGAAACACCCATCG
CCAGCCCAGATAAGGCCCCAGGCGGTAAGAAGGATCAGGCGAGAAGGAAATGCTCTGTCC
TTCGCTGTTTCTGAGCGTATATTCCTCGTAGGTATTGGTGTTCTGCAGCATCACCGTATA
ATTGTAATGCTGGTCTTCTATATAAGCCGAATCCGTACTGTTGAATTCTCTGAAGAACCG
GGTGAACACATCTCCCACCTGATGGAAGAAGGTTTTGCGATGGCGCTCTTTCACGAGGCT
GTCCTGGGAATTGGACATGAACATCGTCTTGTTGAAGAGCGTTCCCAGCATGGTAGAATC
CACGGACTCCCCTGCCCTTGCCGAAGTGCAGACAAGGGAACAGATAAATCCTACTATACA
GAAACATCTCTTCATAACTTACGCTCTAATCCTGATGATGATTTTGTAAAAAATCAGTTC
TTCCACAATACTCGGTCCAGCACCCAGTTGACAGCCGTAGCCGAAACGCTGGTGCAGTCG
CATTTTCCTATTCCCTGCAGATGCTGAATCACACTCTTGATGAGCGGCAGCTGCACATAA
GGCGGATTCGGAACCGTAATCAAGTTTTTTCCTTCGCTCGTAATCACTTCTATCGGCTGG
TAAGTGAACACCGAGAATGAGAGCGAACCTTTCTCGCCAATCACCTCGATGCAGTCTTCC
TTCGCACTCTCATGTCCCACGAAGCACCAGCTTCCGCTGCCCGGAATTCCACTCTCAAAG
AAGAAGCACGCCGAGAGCGTATCTTCAGCCTGATAAAGATGCGCTCTGTTGGCAGGATAG
CCGTGCGCACGGGTAATCACACCAAACAGGTTCTGGAGCAAATCTATCTGATGAGGAGCC
AGGTCGTAGAAATAGCCGCCGCCCGCAATATCCGGCTGCAGTCGCCAAGGCATTTCCTTG
CCGCTCTGAAAGTCGAGATCGCGCGGAGGAACCGAGAAGCGCACCTGAACATTCACCACG
TTACCGATGGTTCCGCTCTCGATAATCTCCTTCACCTTCTGGAAGTAAGGAAGATAACGG
CGATAGTAAGCTACGAAGCAGGGAACACCCGTCTGCTCGCTGATGCGGTTGATGCGGATG
CAGTCGTTGTAGCTCGCTGCCAGCGGTTTCTCTATATAGCAGGGTTTGCCCGCACGCATC
GCCATGATGGCAAAGATGGCGTGAGAAGAAGGTGGCGTGGCGATGTAAACAGCATTCACA
TCGGGGTCTTCTATCAATTCCGATGCATCCGTGTACCATTTGCGCACATGATGGCGCTCA
GCATAGCTGCGTGCCTTGTTCTCGCTTCGGCTCATCACAGCCACCACCTGCGAACCCTCC
ACTTCGTTGAAAGCCGGTCCGCTTTTCTTTtCGGTTACTTCTCCGCAGCCGATAAATCCC
CAATTAATCTGTTTCATTCTCTGTTGGTTTATTCTCTCCCGAAAGATTATTCTCCGGCGA
GCGATTTGTTGATTTCGTCAATATAGTCGAGCACCTCGTCGCGTCCCATCTTCTTTTCAC
TACTGGTAATGAAATAAGGTGGAAGTGCTTCCCAGCGGTCTTCCAGCGCATGCATCCATT
TCTCCGCATTCATGCGAGCCTTGACCGGACCCAACTTGTCGGCCTTGGTAAAGACGATGC
AGAAAGGAACGCCGCTCTCGCCCAGCCAGTCTACAAACTCGCGGTCTATCTTCTGCTGGT
CGTGGCGCACGTCGATGAGCACAAAGACATTAGCCAACTGCTGGCGCTGCAGAATATAAC
TGCTTATCATTTGTTCCAGCTGCTTCTGTACGGTCTTCGAACGCTTGGCGAAACCATAGC
CAGGAAGGTCAACCAGATACCATTCGTTGTTGATAATGAAGTGGTTGATAAGCAGCGTCT
TACCCGGTGTGGCTGAAGTCTTAGCCAAACCCTTGTGGTTGCAGAGCATATTGATGAGGC
TCGATTTTCCCACATTACTTCTGCCAATGAAAGCATATTCAGCCTTCGTATCTTTCGGAC
ACATGCTCACTCGTGGAGCCGATATTGTAAATTCTGATTTCTTAATTTCCATTCTTTCTA
TTTTTCTTTTATAAATATTTATTATTAACGGCCGCACATCAACTAATCATAAAGTTCAAT
GTTCAACGCTCAAAGTTCAAAGTCTAGAGCATTTCAGCCAGTTCCAGCCATCTCATTTCC
TTCTCATCAAGTTCATCCTTGATTTCAGGCAGGCGCTTGCTTTTCTCCGTCAGTTCCTCA
ACCGATAGATTTCCGCTGCAGAGTTCCTCTTCCAGCTTCTTCTGTTCCTCGGTCAGCGCA
TCTATTTCCTGGGTCAGCTGCTCATATTCGCGCTTCTCCTTGTAGCTCATCTTGCGCTTG
TTCTCAAAATTGGCGTCGCGCTTGGCCGTGCCAGCTCCGTCGTTTTCTGCCGTTGCATTT
CCGCTCTTTGCCGGTTTCGCCTGTTCCGCCTCGTCCTTCGCCTGCATCCGGCTCCATTCC
CTGTACTGCGTATAGTTGCCTGGGAAATCCTGTATTTCGCCTTCGCCCTTGAAACCCAGC
AGATGGTCTACTACCTTGTCCATGAAATAGCGGTCGTGGCTCACCACGATGACGCAACCC
GCAAAATCCTGAAGATATTCTTCCAGTACCTGCAGCGTCTGGATGTCAAGGTCGTTGGTC
GGCTCGTCCAGCACCAGGAAGTTCGGATTCCTCATCAGCACCGTACAGAGGTAAAGCTTG
CGCTTCTCGCCGCCGCTCAGCTTGTAAACGTAGTTGTGCTGCTCCTCGGGCGTAAAGAGG
AAGAACTGCAGAAACTGCGAAGCCGTCATGTGCTTGCCGCCGCCCAGATCTATATAATCA
GCAATCTCCGTAATCACGTCAATCACCTTCTGGTCTTCACGGAATTTCAGTCCCTCCTGC
GAGAAATAGCCGAAGCGAACCGTCTCGCCGATGTCAAACTTGCCGCTGTCGGGCTGAACC
TCGCCCAGCAGCATCTTGATGAAGGTCGATTTTCCCGTTCCGTTATTACCCACAATACCC
ATCTTCTCGAAGCGGGCAAAGTTGTAGTAGAAGTTGTCGAGAATCACCTTCTTCTGTCCC
CTGTCATCGAAAGCCTTGCTCACATACTGGCATTCAAAAATCTTCGAACCTATATAAACG
GTAGAAGCCTTCAGCCTTACCTGCCTGTCTTCGATGCGCTGCTTCGCCACCTTCTCCAGC
TCGTAGAAAGCATCCTCGCGGTATTTTGCCTTGTGTCCGCGAGCCTGAGGCTGACGGCGC
ATCCAGTCGAGTTCCCTGCGGTAGAGATTCTTCGAGTGCTGAATTTCGGCTCTCAGATTG
TCCATTCTCTCCTGCCTCTTCTCCAGATAATAGGCATAATTGCCGCGGTAGGTGTAGATG
GTGCGGTCGTCGAGTTCCAGAATCGTATTGCACACCTTGTCCAGGAAGAATCGGTCGTGC
GTAACCATGAAGATGGTCTTGTTGCCGCGGTTCAGATAACCCTCCAGCCACTCTATCATC
TCCAGGTCCAGATGGTTGGTCGGCTCGTCCAGCATCAGGAAGTCGGGTTCCGTAATCAGC
ACATTCGCCAGCGCCACTCGCTTCTGCTGTCCGCCGCTGAGCTGTCCCATCGGCTGTTCC
AGGTTGGTAATGTGCAGCTGGGTGAGAATCTGTTTCGCCTTCAGCACCTTCTCCGGATCA
TCCTCATGATTGAAGCACGCCTGCAGCACACTTTCCTCCGGATCAAACTGCGGCGACTGC
TCCAGATAGCCCACCTTCAAGTCGCGTCGGTAGATGATGTCTCCGCTCTCGTGTCCCTCT
TTATCCATCAGCACCGACATGAGCGTAGACTTTCCCGTGCCGTTTCTCGCCACGAGTCCC
ACTTTCTGTCCTTCAGCGATAGAGAAGGAAATATTATCAAAAAGAACCTGTGCACCAAAG
CGTTTGGTGAGGTTTTGAACGTCTAAATAGGGTATTTGACTAGCCATTTTTATTTTTTTt
GTGCAAAGATAGGCAAAATATTTGGCAGAAACAAATTTTTTAATTATCTTTGCACACGAA
TTTATCAATCAATACCGTGTTTCCATTCAGAAACGCGACATTTCAGAAAAAAaTCATTAA
TATACAATATATAATATATGTATAGCAAAGAAGAATTACAAGCAAAGAGTGTCGTTCAGT
TGAAGGACATTGCCAAGGAACTGGGAGTCAAGGTAAAGAAGAGCGATAACAAGGAAACTA
TCGTCTATGCCATTCTCGACGCCCAGGCGGAACAGCCAGCTCCTGAAGCAGCCCCTAAGC
GCAAGCGCACCCGCATTGCAACCAAGAAAGAAGACCGTGTTTATTCCGTACACGGTAATG
AAGGAGAGAATTTCGACGTGCAGAAGAACCAGGTATTGGGTCCTAACGGCGGCGAGACTG
CTCCTCAGGCTATGAACGAAACTGCCCCAGCCCCAGCGGTTGAGGAAGAAATCCAGTTCA
GCCCGGCAGAGCAGAGTTTACAATCAGCTGCCCAGAAGCAGACTCTAAACCAATCAGGCG
AAGACATCGAGGCTCAGGTACTTGCCAACTTCCCGAAACACCGCGGCAGAAGAAGCAAGG
CAGAACTCGAAGCCATTGCAGAAGCCAGAGCAGCTGCCATCAGAAAGCATCAGGCGGTAA
AAGCCGAGCTAGAAGCGCAGATGGCGAAAGATGCACAGGAGACGGCTAACCAGCAGGCTG
CTACTGAGGCAGAACAGCAGGAAGAGCCAACAGCCGATAACCAGCAGACTGCTCCTGAGC
AAGTTGCCGTTCCGGAAGAGCAGTTCTCTGCCGGAAACGCTGAGAGCGCTAACATCAGCG
GTGATTTGCAGGCGATGCTCCAGGCTAAGATGAATGCACAGAACGCAGCAGCAGCTCCGG
CAGCAGCTCCGGCTCCAGCTGAGGAGGCAAAGGAAAAAGCTACTGAAAAAACTGCAACCG
ATAAGAAACAGGAGTCAGCTCCTATCCACTATACTGAAGGTATGAAGGTAGAACTCGATG
CAGACGGAACCTGGAAGGGTGATCCGGGCGATGGAACCGATTTCATCCTGGTAGTCGACA
TTCCTATCGAAGACCAGGCTGCCATTCCTACTGTCGATATCTTCGACCGTCCTACCACTC
CGCAGACTTCTCACCAGCACACACCTGCTGCTGCCCCTGCAGCCAAGAACAAGCAGGAAG
CACCAGCCTACGATTTCAGCAATCTCGTGAAATCCAACGGTGTGCTCGAAGTGATTTCAG
AGGGCTACGGATTCCTGCGCAGCAGCGATTACAATTACCTTTCTTCACCGGACGATGTTT
ATGTAGCATCCAGCTTCGTCAAGAAGTTCGGTCTGAAGACTGGCGATGTCATCGAGTGCA
AGGTGCGTCCGCCTCACGAGGGCGAGAAATACTTCCCGCTCACCAGCATCATCAAGATCA
ATGGCCGTGACCCGTCAGAGGTTCGTGACCGTGTTCCTTTCGAGCACCTCACCCCACTCT
TCCCTGATGAGAAGTTCAATCTCTGTGGCGACCGCCGCACCACCAATCTCAGCACCCGCA
TCGTAGACCTCTTCTCGCCAATCGGTAAGGGTCAGCGTGCGCTCATCGTGGCTCAGCCTA
AGACCGGTAAGACCATCCTCATGAAGGATATTGCCAACGCCATCGCAGCCAACCATCCTG
AGGCTTACCTCATGATGCTGCTCATCGACGAGCGTCCTGAGGAGGTTACTGACATGGCCC
GCACCGTGAATGCAGAGGTTATCGCCTCTACCTTCGACGAGCCAGCAGAGCGCCATGTCA
AGATTGCCGGAATCGTGCTCGAGAAGGCTAAGAGAATGGTAGAATGCGGACACGATGTTG
TCATCTTCCTCGATTCTATCACCCGTCTCGCCCGTGCCTACAACACCACAGCTCCTGCAT
CTGGTAAGGTGCTCACCGGTGGTGTGGATGCAAACGCCCTCCAGAAGCCTAAGCGTTTCT
TCGGTGCTGCGCGTAACATCGAAGGCGGCGGTTCGCTCACCATCATCGCTACTGCCCTCA
TCGATACAGGTAGTAAGATGGATGAAGTCATCTTCGAGGAGTTCAAGGGAACCGGTAACA
TGGAGTTGCAGCTCGACCGCTCACTCAGCAACAAGCGCATCTTCCCTGCTGTCAACCTCA
TTTCTTCGTCTACCCGTCGCGACGATCTGCTGCAGGACAAGACAACGCTCGACCGCATGT
GGATTCTGCGCAAGTATCTGTCCGACATGAATTCTATCGAGGCGATGAGCACCATCCACA
AGAATATGCAGCATACTCGCAACAACGACGAGTTCCTGCTCTCTATGAATTCATAACCCC
TCATCCGGGTTTACCATATCTGAATATCCGGCAAAAGGCTCCGTTCATCAGCAGTCTTTA
CTAGATATAAAAGAAGAGAGATTTGAAAGAGAAGGGCAAGTTCCATTTTCGGGATTTGCC
CTTCGTGTTTTTTtACTGTTTAAAATCATTAAAAAAaTATCGCATTTCATTTTTTATTCG
TATCTTTGCTTATCTTAAACACAGAGGGGGCGCAAAGCCCCAATATAAATAATGTATAAC
TTAAAATCAAACGAACCATGAGCAAATATTTTGCAGAATCAGAATTGATTATCAATGAAG
ACGGAAGCTGCTTCCACCTTCATCTTCGCCCGGAACAAGTGGCTGATAAAGTAATCCTCG
TTGGCGACCCAGGTCGCGTAGCCCTCGTAGCCTCCCATTTCGATGAGAAGGAATGCGAAG
TTTCAAGTCGGGAATTCCACGCCATCACCGGCACATATAAAGGCAAGCGAATCACTGTGC
AGAGCACCGGAATAGGATGCGATAATATCGATATCGTAGTCAACGAGCTCGATGCGCTGA
AGAACATCGATTTCAAAACCCGCACCGAGAAACCCGAGCACACCACGCTCACCCTCGTGC
GCATCGGAACCTGCGGCGGCCTGCAGCTCAACTGCCCTGCCGGAACCTTCGTAGCCTCGC
AGAAGAGCATCGGTTTCGACGGACTCATCAACTTCTATGCTCGTCGCAACGAAATCTGCG
ACCTCGAAACAGAGGCAGAATTCAAGCGCCAGGTAAAATGGAACGACCAGATTGGCAACC
CATACTGTGTAGACAACAATCCGGAACTGCTCAACCAGATAGCCGGCGATGATATGGTTC
GTGGAATCACCATAGCCTGTGGCGGTTTCTACGGTCCTCAGGGCCGCGAGCTCCGTGCCC
CACTTGCCGACCCGGAACTTAATCAGAAGATTGAAGCATTCGAGTATAACGGTCTGCGCG
TCAACAATTTCGAGATGGAGAGTTCAGCCCTCGCCGGTCTTTCCCTTCTCCTCGGTCATA
AGGCATTAACCTGCTGCATGGTCATCGCTAACCGCCGTGCCCTCAGCGCCAACACCGGCT
ACAAGAGCACCATCGACAATCTCATCAAGGTTGTATTAGATAGAATTTAAACAATAAAAA
AATGAATCAAGAAGAATGTATCTGCGCCCTGGCAACCCCAGCCGGCGGTGCTATCGGAAT
TATCCGACTCAGTGGCTCCGACGCCATTACCCTCACCGACAAAATCTTCCAGTCTGCCAA
CGGCAAATCCCTGGAAGAAGCCAAGCCCTACACTCTGCATTATGGCGAAATCAAGGATAA
GGATGGCAACACCATCGATGATGTACTGGTGAGCGTGTTCCGTGCACCCCACAGTTATAC
AGGCGAGAACTCCACCGAGATTTCCTGTCATGGCAGCCGATACATTCTTCAGCAGGTTCT
CCATCGATTTACGGAGGTAGGATGTCGCCAGGCAGAACCGGGCGAATACACCCGTCGTGC
CTATCTCAACGGCAAGATGGACCTCTCTCAGGCAGAAGCCGTAGCTGATCTCATCGCCTC
TACCAACAAGGCAACCCACAAGATGGCGCTCAGCCAACTGAAGGGCCATTTCAGCAACGA
ACTCTCCCTCCTTCGCGAAAAATTATTAAAGATGACTTCGCTCCTAGAGTTGGAGCTCGA
CTTCAGCGACCACGAAGAACTGGAGTTTGCCGACCGCAGCGAACTCCAGGCACTAGCCGA
AGAAATCAATCACAGGATTACCACCCTCGCCCACTCCTTCGAAACCGGCAATGCCCTGAA
GCAGGGAGTAGCCGTAGCCATCGTAGGCAAGACGAATGTGGGCAAGAGCACCCTGCTCAA
CCGTCTGCTCCACGAGGAGAAGGCAATCGTGAGCGACATTCACGGAACCACCCGAGATGT
AATCGAAGACACCACCCTCATCGACGGAATCACCTTCCGCTTTATTGACACAGCCGGAAT
CCGCAAGACGGATGATGTGGTAGAAAACATCGGAATAGAGCGCACTTTCCAGAAGATGGA
AGAGGCGAAGATAGTAATCTGGCTATTAGATGAGCAGCCGTCAGCCTCAGAAATCGAGGA
GATGAAGCTGAAGAACCAAGGCAAGAAGCTGCTGGTAGTATTTAATAAGATGGATAAACT
GGAGAATGATAAACTAGCGTTCGATAAATTCACCCATTCCTGTGGCTCAGATTCCAGTGA
ATCAGAAGCCCCACTCTTCATCAGTGCCCGCACAGGCGAGAATGTTTCATCCCTGGAGCA
GGCATTAGTAAAAGCCGCTGATATTCCTGAGATTACCGAGAACGACGTCATCATAACGAG
TGCCCGCCACTACGAGGCCCTACTCCGTGCCCATGATTCCCTCTCCCGAGTATTGGAGTC
GATGGAAATGGGCATGAGCGGCGACATCGTCGCCGAAGACCTGAAAATGGTGTTGGAAGA
ACTGGGTGAAATCACTGGCGGACAGATCAGTAGCCAGGAAACGCTAAACAATATCTTCAA
GCACTTTTGCATCGGAAAATAAGTCGTGATAAACAACGATTAATATCGACAACAAATGAT
AGTTAAGGTGCTCAAAATGAGCACCTTTCTTTTTAGCCTTACTATTGGTTATAATCAATG
GTAAGGCTTTTTTAGCACCTTTTTGTACCGCTCTTGTACCTCCACTTTTCAAAAGTAATA
ATATGAGACTCCATTTTTGGCAAATGAGTGCAAGATTGCCGAGAGTTTTGGACAATGATG
GACGATGATATAAGACTATTGAAAATAAACGGAGTAATGACAGACGACTTTTTCTACAAT
AAATTAAGTAAAAAAGTATAAAAAGCGTACAAATGACAGCAAGCAAAGAAAGAATTCTAA
AAATTTGCGAGTATTGTGGGAAGAGCTTCTATGCATTGAAATCCACAACTCGTTATTGCT
CCAAGCAATGCAACAGTTATGCCTATAAGGCAGCAAGACGTGAGGAGAAAGTAAAGATGG
CTGAGACAATGAGCCACCGAAAAGCTTCCGAGAAATCCATGTCTGAAATCCTCGTGAAAG
AATACCTCACTATTCAAGAGGTCGCTATACTTTCGGGACTAAGCAGACAGACCATATATA
ATATGGTGTATAGTGGTAAGTTGCGAGCATCCAAGATTACTTCTCGTTTATCTTTAATCA
GAAAGCGAGATATAGATTATCTTGTTGATAGTTTGCCATACACCACAAAAAAAGTGCTTC
AAAAGAAGCTGTTCATGCAAACCGAGAGCTACCTGTTCCAGAATATTACTCTGCCAAGGA
AATTGCAGAAGTCCACAACACTTACGAAACGGCCATCTATGAGATAGTCAAGATTTCAAG
AATATCCATACAAGGAAGAGTATATTGGAACAAGAAAGAGGTGGATGATTATTTTGCACA
CCTGTCTCCAGATCCAACCATCAGTGAATGGATGACTGTTATGGACATTCAACAGAAATA
TTGTATGACGAAAACAGCCGTATATAGTTTCGTTAGTCACAATGCTATTCCAAGAAAAAT
GGAAGGTAACAATGTTCTGTATTCCAAGCGTCATGTACAATTGGCAAAAGGTGAATCCGT
AGAAGACCAACTTTATTATACAATACCGGAGGCCATGAAGTTGTATGGTTTAAGTCAGGA
CCAGATTTATAAGCGTATCAAGAAATACGCTATTGAAAAGGTGAAGTTTGGCAAGTATAT
CAAGATTTCCAAGCGAGATTTAGAGAAAGCTATCGGCAAGCCTAAGGTTATTTAGCGGTT
ATCAAAAGGTTAAGTTGTACCCCATTACATAACTCTATTATTTTGCAATCGATTTCAAAG
ATCTCTTAATACGGGATCATATATGAAACATAAGTATCACATTATAAAAAGTAAACATCA
TGGTAAATACATGTACAAGAGTTTCTCTTCGCCAAAGAGCGATTAAAAACGACCGTATTT
CTCTTTATTTGGACTTCTATCCACCAGTACGCAACCCTGAGACTATGCAAATGAGTCGCA
GAGAATATTTAGGTATCTATATCTATGCTCATCCAAAGAATGAGATGGAACGTGAGTTTA
ATACAGATATGCTCAACAAAGCAGAGGCCATCCGTTGTATCAGAACCCAATCACTCATCA
ATGAAGAATTTGTTTTTTTGGACAAAACACGACAGAAAGCTGATTTTTTTGCATACTTTG
AGAAGATGACACATAAGAAAGATGACAAGTGGACATGTGTCTACAAGCATTTCTTCAAAT
TTGTTTGTTTTATCTATAAGCTGAAAAGCTTTATCAACTGGAAACTTTCAACTATAAGCT
ATCATCTAGTACCATTGTACAGCGTTCGAATAACCGCTGCGCTTGTCGTATTTCAGCGCA
TCTGTCAGGGTGGCTGCGTTACAACGGAAGGTGAAGTTGTAGCTCGTATATGGAGCGAGA
ACCACAGAACAGCTCATGTTAAAACAGTGAAGATCACGAGTCAGACTGGCGGTGGTCATA
CTGATCTTGTGGTTGTCAAAATCATAACCGGATGAGAAACTGATGTTCCAGCCATCACTG
ATTCTTACGTTACCACTCATGTTTAGAGTCTGGGTAAACTTATATGCATAGCGCATCGTC
TTCTCATTGAACTTTTCTCTTCGCGTATCCTCGCTCATTGTTACACCATAACCGAAGGTC
AGCGACCATGGCATCTTAAACGCCATATAACCATCTGAATCCGTTTCAGCCTTGCCGCCC
TTCTTGGCTGCCGTCTTACCCTTCTCCATGCTGTCGTCTACGTTGCTCTCGATGTCGGTA
TCCAGACCTTCATCGTCATCATCATTGCGCTGGCTGTCCTTCTTGTCGTCCTCATCATCG
CCCCCGCCAAAGAGTTTCTTCAGCTTCTCCGGGTTCAATGTGAACGAGAAGTTTTGCGAC
ATACCCTGGAATCGTCCGAACCTGCCCTTGCCCCACTCCGTATGGGTACCCACATAAACA
TTGTTCTGGTCGTCCAGCTCGTAGGCATAGGTGGCAAACACAGCGTTCATGTTGAAGGTA
TAGTTCTTCCACCACTTCAGTCTGAGGTTGATATTCATATCGCTCCAAGGGCGAACCTTG
GCTGCGGTATTGTAACCCATGTTGATGTCGAACGCATCGATGATACTGAGTTTCTTGTAT
CCGGTAGAGTCCTTATCGCTCTTCACCTTCATCTCGATGTTGTTGCCCAGGGTAAACGAG
ATATTACCACTCTTACCCTTGTCCGGCGCACCGTAAAGGGCATTGGCATACTTCGAGTAG
CTCACCAGTGATACGTTTCCGTCGGCATCGGTCTTCTGGTAGGTGTCCCAGTAGCCGTAG
CGTGAAGCTCCGAAGTCTGGGGCATAACTGAAGCTCACCGTAGGCGTAAACACGTGGCGC
ACAGCCTGTATTTTATCTCCGAAGAGCTTGCGGCTTGGTATGTAGAAACCATAGAGTTTG
GTAGAGAGACCTACGCTCATGTTCCAGTTATATACGTTGTTGAAACCGTAGATGGTATCA
CATTTCTCCGTTTGGCTGGCTTCATCCCATGATCTCTCCACCTTGTTGGTATACATACGG
TCGATGAATTTGAACGATGGGTTCACGTTGAGATATTTGAAGAGCGTGAATGTAGCGCTC
ACCGGTATCTGATGCTGCCATCCGTTGCGCCAGTCCTTGATGAGTGAACTGTGCATCAGC
TTATCCTCTTTGGTATTGATGCTGTTAGAGATGTGTCCCGTATAGCTCATGGCTATCTTC
TCGTACCATTTCTCGTCGCCCACCATCTTCTTTCTTCTGAACGGATAGAAGCGGGAGATG
CTGATGTTGAGGTCGGGCAGCGTCATGGCGATGGATGAATCGCGCATGTTCTGCGAGAGG
TTGGCGGTGGAACTGAGCGTCATACCGATGCTTGAGAACGAGGTGCTCCAGTTAACAGAT
GAGGTTCGCGTACTCTGCGTCATCGTCTGCGGATTGTAGAGCGAATTGAGGTTGTTGCGT
TCGTAGCTCGATGTGGCGAAGTTCACACTTGCCGAAAGCGAACTGTATGGGTTTGCCTTG
CTGTCCTGGCGGTGGCTCCATTGCAGTTTGAAGCTCTCCTGCTCGGTAAAGTCTGGCATT
CCCTTGTCGCCGTTCTTCGTATCCTGGTAACTGAAGAAGAAGGAACCCGAGTATTTGTAT
CTCTTTCGGTAGTTGCTGGCTGCCGAGAGTCCCCACGATCCCTTGGTATAAATCTCGCCC
AGCAGCTTCAGGTCCCATTTATCGTTCATGGCGAAATAATATCCGCCATCTCTGAGATAG
AATCCTCGTGCCGTTTCATCGCCGTAGGTTGGCATGATGAAACCGCTGCTGTAGCTCTTG
GTAAACGGGAAGAAGCCGTAAGGGATGGCAAGCGGCATAGGCACATCGCACACCACGAGA
TAGGCTGGTCCGAATACCACATCCTTGCCCGGCCTTACCTTCGCTCGGGAGAGCGAGATG
TAGAAGTCGGGATGCGGATCATCGCAGGTGGTATACCTTCCGTGCTGCAGATAGATGACT
CCCGATGAGTCGCGTTTCGACTTCATACCGGTCAGGAATCCGTCTTGCTGTTCTGTATAT
ACATTATTAATAAGGGCCTTCTTGCTCTTGAAGTTAAATTTGATGGTGTCGGTATCATAG
GTGTCGCTACCCATCTTGAAGACAGGTTTGCCCTTGATGCCTCCCTCCACCGTACTGTCG
GGTGTACCCATCGCCTTCACGTTGCTCTTGTCCATATCCATGGAGATGCGGTCGGAACTG
AGGTCCATGTTGGTATACTTCACGTTGGAGTTTCCGTAGAGATATGCCACCTTGTTCTTG
GCATCATATACGAGAGAGTCGTCCGCCTGATAGTTAACCGGTGCGTCTACTCCACCCTGT
TTCTTTCTGGCGATACTGTCAAGGCGAATACTGTCATCCACCACTTTATTATGTTTCCAT
ATAGCTTTCTGCAGCGAGTCCATCTGCGTGGTGTCGTCAGCCTGTTTCAGCTTGGGCTTT
ATTTCGTTACCCAGCGAGTCTACGAACACACTGTCCCCCACGCTGTCAACGGTTTCCGTC
TTCTCCGTTTTCTTCTTTTtCTTTTTCGAATCGGGCGTACCTGGGTTAGCCACCATCATA
CACGAGATGGCAGCGAGCAGCAGCATAGCTATCGTCGATTGTTTTCTCATTCAATAAATT
AGAATTCTATTCAAACATGCGTTCCCATTGCTGGAAGCGTTTTACTCCTTCCTCTCCGAA
CTTCATGAGACTTTTTTCTGCTTTCTCAATTGTTTTTTCCCGGTCGAGGTGAGTTTTGCT
GAAGAATTTATCAGCGTAGCAAATCACCTTCTCCTCCATGGTTTCCGGCAGGAAATCCTG
ATGTGGCAGGGGCAGGTTCTGTGCTATGATCTGTGCCTCTGTGATGCCTGCACCGGTATG
GCGCTCACATACGCGGGCATGTCGCTCATATCCTTCCTTGCGCAGGATTTCTGCTCCCAG
TCGTCCATGGCAGATGTAGGGCTGCGAGCCGAAACACTGTATGCCTGGGGCATCGGTCAT
GAAGATGCCGAGGTCGTGGAGCATAGCTGCTTCTTCGATAAACTGGGCATCGAGTTGCAA
TTCGGGATGATACGAAACAATCTGTAGCGCTTTTCGCGCTACAGATTGGCTATGTGTAAT
GAGGATATGCCGAAGCTCATTATCCTCAGGATAATACTTATCAATAATAGCTTGATAATT
CATTTCTATTATATTTACTCAGCATCGCGCTCGATGTAAGCGATAACATCGCCCTTGCGC
ACCTTGCTGCCCTGCTTGGCATTGATTTCTACGAGCTTGCCGCCCAATGCAGCTGGGATG
GTTTCAAACTCGCCCCAAGGAGCCTGGATATAGCAGAAGGCATCACCTTCTTTATATTCC
TTGCCGATGTATGGCTCTACAGCTGGCTGACACTCGCCCTCGCCCTGGAATTCCCAGAAG
AGCTGGCCGGCTACTGGTGCCACTATGGCATCTGCCTTGGCGTGCTTGAACTCTGCAAGC
TGTGCAGGAGTAAGGGTTGTACCGAGCTTAGCATCCTTTGCCTTCTGAAGGTCGGCCAGG
AAGTTCTTCTTTGCCTGTCCGCTCTTGTAGTTGCGATACTGCTCTGGGTGCATAGCGAGC
TCAAAGAGTTCCTCGTCGTCCTGACCGTAATCCCAACCGTTCTCGTCCATCTCCTTCTTG
AAGTCGTCGAGGGCGTTGGTGAGCAATGTGTGTGCATCAACATCTGTAAACTCGCGGCCC
TGCTTCTTGGCGAGCTCTACGAGTTCTGGGTCGATAGTTCCAGGAATCTTACCGCTCTTA
CCGAGAATCATACCCCACATAGAGTCGTCCATCATTACGAAGCGCCCCTTGCCCTGCTCC
ATGGTGAGGAGGTTCATCAGTGAGATGTTCTTTACATACTGGCTGAATGGGGTTACCAAT
GGAGGATAACCTACGCGTGGCCATACATACTCTACCTCGTCGAAGAGCTTGATGAGCAAG
TCGTCCATAGACAACTCTTCCTCACCCTTCTTCTTGCGGATATTGTTGATGGTCTGACGC
ATACCGCCGAGGTCTGCCATCATAGAACCCATCATACCGCCAGGGAGACCGCAACCGAGC
AACAATGAAGACATGATCTTGTTACCTGGGTTGATGAAGTAGCCGAGCCACTCGTCGATG
AACTCCTGAGTCATAGCACGAGCCTTCATATAAGCGCTCATGTTGATTTCAGGCACCTCG
AAGCCCTCGTTCTTCAGCATGCTGATAACTGAGATTACGTCTGGGTGAACCTTACCCCAT
GACAATGGCTCGATGGCTGTATCGATGATGTCGGCACCATTGTTGCAGACCTCGAGGATA
GAAGCCATAGAGAGACCAGGCCCTGAGTGGCCGTGATACTGGATGATGATCTCAGGATAC
TTGTCCTTAATCATCTTGGTGAGTTTGCCGAGGAATGCTGGCTGGCCGATACCTGCCATA
TCCTTCAAACAGATTTCCTCTGCACCGGCAGCGATGAGCTGGTCGGCGATGTTCATGTAA
TATTCCAGGGTATGAACAGGAGAGTTGGTGATACAGAGTGCACACTGTGGAGTCATGCCA
CCCTCCTTAGCCCACTTGATAGAAGGAATGATGTTGCGCACATCGTTCAGTCCGTCGAAG
ATACGTGTGATGTTGGTACCCTGCTTAGCCTTTACCTTATACATAAGGGCGCGCACGTCG
TCAGGCACAGGATACATACGAAGAGCGTTCAATCCGCGGTCGAGCATGTGAGTCTTGATA
CCCACCTCGTTGAAAGGTTTGCAGAATGCGCGTACGGCATCGTTAGGGTTTTCACCTGCA
AGGAGGTTAACCTGTTCGAAGGCACCGCCGTTAGTCTCTACACGGCTAAAGCATCCCATT
TCGATGATAACTGGGGCTATTTTAGCCAACTGATCCTTGCGTGGCTGGAACTTACCAGAG
CTCTGCCACATGTCTCGATAAACGAGACTGAACTGAATTTTCTTCTTCATTATTCTTGTT
CTTTTTCTTTATATTCGATGTATGAATTAAATTCCAAGGTGCAAAATTAGACAAAAAAaT
TGAGAAATCGTCCTATTCGCTTTTTTTTTATATTTATTATGTAATTTACTTCAATATTTC
CTTCTTCATCTTGCTGTTCAGCTTCTCGGCTGCAGCATGGGCCTTGGCGTTGGCCTTCAT
CGCATTGAGCGAGCGGTGGAACCCCTGGATACGACCCTCACGATCAGAGAGGGCCAGACT
GTCGCCCTTCATATATACAAAGGTGAAGGTATCGCGCTTCGTCTTTTCGTTGATCACCAC
GTCCTCCAACTCGCGGCGACCCTGCACCAGAATCAGTTTGCCGTTATAGGCATGCCATTC
CGTATACTGAGGCACAGCAGGATATTCTACCGGGCTATCGTCGTCCACATCTTTGTTTAT
CATCACCCTGCCCACGGCCACCGCCTCGCTCATGCGCTTCAGGGTGAAGCCATACTGTCG
CGGCACCATATAAGTTTCTACGATGCTGTCGGGCATATTGGCAAGGATTCTCGCCTGCTG
GCGCTTGCTCAGATGCGATACTTCGCGCAGCTTCGGCATCACCGGATAGGTCCAGGTGGC
CTTCAGCTGGTCCAGGTCTATCACCATGTCGGCACGGTTCTTCTCATCCTTCTCCTCGCA
TGGCACTACGCAAACCCAGTCGCCCACCTCTATATCTCCAAACACCTGATGGTTGCGAGT
GGCATCCAGAATATTGTATCTTACGGGGTCGCCGCCTCCGTTGGGCAGCAGCACCAGCGC
GGTATCCGAGCAGCCCAGGCAGGCGAGTCCGTAGATAGCCCTGTCGCCCTTAGCCGGTTT
CGAGAGGCTGATGGCGAGTTTCGAATTGTCCATACGTGGTGGTTTCTTTCCCCTGTGACA
TGCTGCGAGGGTTGTGGCGGCTAGCGCCAGTGTGAGTATTGTCTTGACTTTCATCTTTCT
ATTCATTATTTCAGATGCAAAACTACAACTATTTTTTGGAAGCACCAAATATTGAATCGT
AAAATAATTAAAAAaTAGGTGATATATTTTGTAGTGTCTCGATTTTGCATTACCTTTGCA
ACCGTTTTTTGGGATCAACATCCCCCTCGTCCTGCCACACACGCCGGATGATGAAAAGAA
ATAGGACAAACTCAAGAATTATATGCAACAAGAGAATATGACAGACAAGACAAATACACA
CGCTCTCCCGGCATGGACCGAGGTAGAGTATACCGCATTATGCAAAAACCCGTACCTGTT
AACCCCATTCTTCATCCCTAAGGAGGCGAAGTGCTTCACGTGCCGCGAAGATGGCACGAG
GGAAGAAGAAAGAATGGTTTTCCTCGTTTTCAAATCTACTGCAGCCCCTGCTGATGCCGA
ATGGGAAGATGATCCTGTTCCGGGCGAGATGTGGGTGCGAGCATTGGGCGATGACGATGA
GGAGATTGAGCCTGCCAAGGTGATTTACCTGGGTCAGGACATCGAGGATTTCATCCGTGT
AGCCGCTGAGGACGACCAGACCATCACCTTCGATTTCTGGTGGCGCCACGGCGAGGTGAA
GGTGGAGAAGGCTGAGAAGACGGATGACGGATTCGTATGCCGCAAGGATGATTTCGGCGA
TGACGGACTGGCTGTTACCCTGATTCCTGAGGACGGCGGCAATCCGGTTGTCCTCCGTCT
TCAGATTCCTTACATCGGTTTCTCGCTCTACGATGCCGAGGGCAACAAGGTGCATGGCGA
GCTGAGCATTCCGCAGGATAAGGTGGATGACTACACCTACGAATTTGTGGGCGATGACAA
CAACGACCGTTTCACCCTTCAGCTCGACAGCAACAGGCTGGTTTACATGTGTGTATTGCG
CCATGAGGACCATCAGCTGGTGGTTCGCAACCAGCGCGACCGTCTTTCGGTAGTAGATCA
GATTCCTACCGAGGGCAAGCTTTCTGAGTTGCTCATGAACACGAATTCTGCGCTCATCAA
GAATAGGAATCACCGTTGGCGCATTCAGATTGAGGGCACCACGCTGTCTCACGAGGTTGA
GTTGAATGTAGATGCGGCATCTCTGGTAGCATTTGCTGAGGAGCAGATGCAGAAGGGCAT
GGAGATTGACGAGCTGGGGCAGCATCTGATGGCATTGGAACAGAAGTATCATTTCCAGTG
GTTCTGGCTGAGTGAGGACGACTGGAGTCATGACAATCCAGTGTTCGACATGTTCATGAA
GCAACTTTGTGCCTTTTCGTATGTCAGTCAGAATCCTGTTCAGGCAGATGCGTTGATGGC
AAGGAACTACAAGCGTAAGATTCGCCGTTACAGCAGTATGCTGAAGGCTCACAAGCGTGG
TGAGTTGAATCTTTTTGAGGAGAGTGATGAGGTGCGAGCCGAGTATCTCCGCATCTTCCA
GGGTTTCCATCAGCCTTTCGTAGAGGCTTTTGAGAAGGAGGAAGAGGAATAATCTTTTAA
GTTTTATCCCTCACATCCCTCATTTTTTCTCTTTTCAAAATATTAATCACCTGATAATAA
GAGAATTATCTATTTAGGAAAGCGTGATGGATGGACAAAATGTTTACAATATCCATCACG
CTATCCATCACTAATAGCCTTCATCTATCACGTTTTTCAGCTTATCTTCTTGCAAAAAGC
AAGAAGATCTTTGCAGAATATGGTTATGGGACCTGGCGAAAACGGACCACACGTTGTGCT
GCGCTGGCTCACGGATATTACTGCGTCGGGTTACAGATATTACTGCGTCGGGATACAGAT
ATTACTGCGTCGGGATACAGATATTACTGCGTCGGGGTACGGATATTACTGCGTCGGGGT
ACGGATATTACTGCGTCGGGGTACGGATATTACTGCGTCGGCTAACGCAGACGTATCCGT
AGGCTTATTGAGACGGCTGAATCAGCTAACTGAGACGGCTGAATTCGCTGACAGAACTAC
TTGAATTAGCTAACTGAACTACTTGAATAGCCCGACCGGGATAAAAACAAAGCGGGCGGA
CCTCTTTTCAAGAAGAAGGCCGCCCTGTTTCCTAATTAAACTTTGTTGCATTAAAGAAAT
GCAATGCTTGAGCAAAAATATTTTTATTTCTCTATCAGTCCCTCTACATACTTGCAGAGG
ATACCGATGCCCTTGAGGTTTTCGCCACCCTGAGGAATGATGATGTCAGCATAGCGCTTG
GTCGGTTCGATAAACTGCTCGTGCATCGGCTTCAGGACCTTGAGGTATCGGTCTACCACC
ATCGATACGGTGCGACCCCTGTCGATGGTATCACGCTGAATGTTGCGTATCAGGCGCTCA
TCAGCATCGGTATCCACGAACACCTTCAGGTCCATCAGGTCTCTCAACTTCTTGTCCACC
AGCGTCATGATGCCTTCGATAATCACAACCGGCTTGGGGTCAACGTGAATCGTTTCCGGT
TCACGGTTGCATTTGATATAACTATAGGTGGGTTGCTCTATCGCCTTGCCAGCACGCAGA
TCAGCGAGCTGCTGGTGCAAAAGCTTCCAATCGAATGCCGACGGGTGGTCGAAGTTGATC
CGATGACGTTCTTCCTCGGTCATCTGCGAGGTATCGTTATAATATGAATCGAGGGGCACC
ACAGCCACATAATGAGGCGGCAGCACTTCTACGAGTTTCTTCACCACAGTAGTCTTGCCG
GAGCCTGTGCCTCCCGCAATGCCAATAACGGTCACTTTATCTTTCATATTCTTTCTATAA
GATTTCATCAAACATCTTGCGGTAGAATTCAGCCTTCTTCTCCACTGCCATAGGATAGGC
ACGGGAACTGGATGGCATGCGGTACAGACGGAGTCTGCGGCCCTCGAACTGGAATTCTGC
ATAGCCTCCCATCTCAGGCTTTTCCTTGATGCCGAAGTGTTCTGAAAATACCTTCGTGGC
AAGTTGGCCGGCTGTAAGCACCGCCCTGCAATGGGGCAGCTGGCGGAGCATGCCGTCGAG
ATCGGCGGGCTGCACGATCTGCAGGTCCTTGTCGGATGCCGTATTCTTGGTGCGTATCAC
CTGCTGTGCGGTATCATAGATGGCGACGCCCTTCTCCCTGAGAAATTCCTTAATAGCATA
GAGGCGGTAGGTCTTCTTCTCTACATCCACGAAATGGAACTTATCCTGGAAGTAGATAAT
CCCGAATATCCTCCACATATCATTCTGGAAGTTGGGATAATACCAGGGCATGCACCACCG
CTTCGCTGCAGGCGGAAACGTGCCGAGCATCAGCAGCCGCGCATTCTCGGGCAGCCACGG
CTCAAAAGGATGATTCTCTACCATTTTCTACTTTTTTCCTTCACCAGGTACATCACTACC
GGCAGGTGATCGCTGTAGCCGTTAAGCCATCTGCCGCCTGCCTTGGTACGCAAAGGAGCA
CCCTTGTACTGACCTTCCTGCTGGATGAGGTAATCGCGGCGGAAGATGTGGTTCTTCCAG
AACTTCAGAGAACTGTAGTCCTTGTTCTTACTATCCCTGTTCAGGAGATTAGGCGTGATG
ACAATCTGGTCGAAGAGATTCCATGAACCGCTGTAGAACAGGGTTCCCTTGCCCTCCTTG
GCCAGGATGTTATACCATGGGTTATACATTTCATCGGCACCCACCTCGCTGATTTCAGCC
TTCGCCTTCAGCACCTTATGCATGCTGGCGTTGGTAGGATCATCGTTCATATCACCCATC
ACGAACACCTTCATCTCAGGGTTCAGACGGAGCAAACTGTCTTTTACCACCTTAGCCTGG
CGCGCTCCACTCTCGCGATAGAACGAACCGGAGAAACGGCTTGGCCAGTGGCATACGATA
ACCGCCACATCCTCGCCCGCCAACTCACCACGTACGGTGAGGAAACCACGGGTCTTGTAG
GCAGAATCCTTGGCAAGTTCCTGTACGTAAGGCACCAATCGGGTATTCTTCACCGTGAAG
AGTGCCGGATTATAGAGCAGCGCACAATCGATGCCTCGCTTATCGGGACCCTCGATATGG
CAGAACTGCATGTTTCTTGCCTTGAGAGGCGGCTGCGCGGTGAGATCTTTCAGCACGTTG
GCATTCTCAACCTCAGCCAGACCAATGAAGGCACAACCCACGTTAGGCAGCACATCGGTA
CCCATGTCGGCAAGTGCACGCGACATATTCTTGAGTTTATTGGTATATTTCATACCATTC
CATCCCTTAGCAGGGAGATACTCATAATCATTCTTACCGGCATCATGGCAGGTATCGAAG
AGGTTCTCCTGGTTATAGAAACCCACAGCATACACCTGATACTGCTTGTTACCGGAAGTC
TGCGACTTCTTTTTCTGTGCCGTAGCGCCCAACCCAATCATGAGGAGGGCAGCCAGCAAG
AGCAAATGTTTTCTCATACTAATATTAAATATTAATGTATACCTAATTATATATGTTCAC
CTTAACGCGGTGAGGTAACAGGCAGCAAAGATACCTAAAAAACCGGAAATATCTCCATAA
AAACGAATATTTTTTCAGTTTTCATACATTTTTAACATAAATAAATTCATTTTTCAAAAA
ATTTTTTGTTACTTTGCAGCATTAAACACATTGAATCGGAACAGAAGACACAAGACCAGG
GACACGGTAAGTCCCCTTATCGCCCAAACAAGACCTAGCGGGACATATATCATCACTGCT
CAAAGAGACTACTGTTGCCGGTTTATTAATACTTAATACATATAAACTATGCAGAAGAAA
GTAAACTTAGCAATGTTAGCACTCTTCTCATGTTCATTGGCTATGGCTCAGAACGAAAAG
ACTGACCAGAACATAGCACAGGGACTTGACGAGAATGCTTTCACCTTCTCCGAGGCACAG
TTGGGCGAGGACGATGACATGTCATCCAATGTCACCATCCTCAATTCTACCAGCAACGTA
TACGCGAGCCAGGCAGGTTACCTGTTCTCGCCAGCACGTTTCCGCTATCGTGCCTTCAAC
CAGAAGTACAACGATGTCTATATCAACGGTGCTTCCATGAACGATATGGAGACCGGACAG
TTCCGTTTCTCCAACATCGGCGGTTTGAACCGATTCTCCAGAAACGTAGACTTTGCCCTG
CCTTTCGAAGCCAACGGCTATTCGATGACCGGCATGGCAGGCTCCAACAACTATGATTTC
CGTGCCGGAAGCATGCAGGAAGGACAGTATGCCAGCGTAGGTGTTGCCAACCGCAACTAT
ACCCTGCGCGGACTCTACTCCTACTCCAGCGGCTTCAACGAGAAGGGATGGGCAATAACA
GCCGGTCTCACCTACCGTTGGGCTAACCGGGGATACGTAGAGGGAACCTTCTACAACGCC
CTCTCCTATTTCTTCGGTGTACAGAAGAAGTGGATGAACGGCCACTCGCTGAGCTTCTCC
ACATGGGGTAACCCGACAGAAAGAAGTACCCAGGGAGCATCTACCGACGAGGCTTACTGG
CTGGCAAACGACTACCAGTATAACCCATACTGGGGATACCAGAACGGACACAAGAGAAAC
TCACGCGTAGTGAACGACTTTGCCCCTTCGGCTATCGCTACATGGGACTGGGAAATCAAC
GACCAGATGAAGCTCACCACATCGGTGTTCGGAAAATACTCTATGTACAAGAGCACCAAG
CTCAACTACAACAACGCAGAGAATCCACAGCCAGACTACTGGAAGAACATGCCATCAGCC
AACTACTATGTATGGGGCGACTACAAGAACGGCAACAACATGTATACCTGGGAAAACTGG
AACAACGCCGTAAACTACTGGCAGGCAAGCAAACAGAACCGACAGATTAACTGGAACCGC
CTGTACTATGCCAACCAGCAGGCAGCCAAGAACGGACAGGATCTGCTATACTATGTTCAG
GCTAAGCACAACGACAACCTGACCCTGAGCCTGTCATCCGTTCTGAACACCAAGCTGACC
AAGAAATCGAACCTGGCTACGGGTATCATGCTCGGAAAGAGTACCAATCAGCACTATCAG
ACACTGGAAGACATGCTGGGCGGTGCCATCTTCCACAACATCAACACATATGCCCTGGGA
GATTATCCTAAGACCGACCCACGTGTGCAGTACGATCTGAACACAGCCGGTCCTAACAAC
ACAGGCAAGCTGGTTTACGAGGGCGACAAGTTCGGTTACGACTATCGCATTGACGTGAAC
AAGGCAAACGCATGGAGCACCTATACAGCCGAATTCTACAACATGAAGGCGATGCTGAGC
GGACGTATCGGATATACCGGAATGAACCGCCGAGGCTACATGCGCAACGGTATGGCACCG
AACAACAGCCAGGGCAAGAGCGGCACAGCCAACTTCCTGGACGGTGGCGTAAAGGGAAGT
CTGAACGTGGATATGGGCAGAGGTCATGCCTTCAGCATAGGAGCCGGATACGAGCTGCGT
GCACCGATGGCAAACACAGCCTTCATCTCGCCTGAAATCAGCAACGACTTCGTGACTAAC
CTCAAGAACGAGCGCATCTTCAGCTCTGAATTCAGTTACCAGTATCGCAACGCATGGCTG
AGTGCCAACGTGAGCGGATACTACAGCCGACTGGAGAACGTTACGGAATGGCAGAACTTC
TACAACGATGATGAGAACTCATTCACCTACGTGAGCATGACCGGACTGAAGAAGGAATAC
TATGGTGTAGAGGTGGGCGCTAAGATCAAGCTCACATCATGGCTCGACCTGAAGACCCTG
GGCGCTATGAGCGAGGCGAAGAACATCAACAATGTAAACGCCGTATACATGCTCTCAAAG
AGTGCTGAGGTTTACCAGGACAAGGCTTACGTGATGAATATGCGCGAGAGTGGCACACCG
CTCACAGTGGGAAGCATCGGTCTCGATGCCCACGTAAACGGATGGTTCGTCAACCTCAAT
GCCAACTATTACGACCGCATCTACCTCTCTTATTCTCCAAGCTACAGATATGAGAAGGTG
CTGACCAACCGCCAGGCTGCCCACAAGGCATTCCCTGAAATCTTTGCTCCTACTACACTC
GACGGTATGAGCTGGACTGAGGATGCTGTAGCCCAGGAGAAGGGTCACGGAGGATGGATG
GTTGACCTGAGCATAGGCAAGAGCGTGAGACTGAAGAAGGGTTCTCTCAACTTCAACCTC
ATGATTACCAACCTGCTGAACAACCAGACCATCGTAACAGGCGGATATGAGCAGAACTCA
CGTTCAAGCTATACAGTGGATGCTAACGGCAACGTGAAGAATCCACGCCTCTACCAGTTC
TCCAAGAATCCTAAGAAGTATTACACCTGGGGTACCAACGGCATGTTCCAGGTATCTTAC
AGATTCTAAAGAGCAGTTTCTCTTTAACATAAAGAACAGGGAGCAATCCCGTTTCTCTAT
AACAATAAAAAGAAAGAACAATGAAAAAGATAAAATTCATAGCATTGGCATTCCTGGCAC
TGACTCTGGGGTCGTGTATGGGCGACGGTTATGCTGACCCAGACCTGACCGAGAAGGTGC
CTGCATCTCCATGGGGCAACAACAGCCTGAGGGAGAAGAATGTGATCAGCATAGCAGATT
TGAAGACCCAGTTTGCTACGATTATCAACAGCGACAATGGCTACAAGCTGATTGAGAAGG
ACATGATGATCAAGGCGGTAGTGACGGGCAATGATGTCAGTGGCAATATCTACAACCAGG
TGAGCGTACAGGATGCATCCGGCGCAATCATCATTGCCATCAACGGAAGTGGCCTGTCAG
GTTATCTTCCTGTTGGTCAGGAGATTCTCGTAAACCTGAAGGGCCTCTATATCGGAAGTT
ACAAGAAGTTGCCTCAGATTGGCGGTGTGAATACCAAGCTCTCAGATGGAAGTCTGGGTA
TAGGAAAGATAGAGCGTGCCATCTGGAACGAGCACTTCAAGATTCTGAACCCTGGCGAGG
CGGATGCAAGCACGGTAGTGCCAGAGGAGTTTGACCTGACAAAGCTTACTGATGCAGCCT
ATATGGAGGCTAACGTGTGCAAGTTGATGACCCTGAAGAAAGTGAAGTTTGCTTCTGCCA
ACGGTACAAACGTATGGGCGCCAGATGATACCAATACGAGTCTGGAACTGATTGATGCCG
AAACGGGCAAGAGAATCAACAAAAACAACCTGGTAGTGCGCAACTCGGGTTATTCTAAGT
TTGCCAACGAGGTGGTTCCACAGGGCGTATTCGATATCACCGGTATCTTCACCCGATTCG
GCAACACCTGGCAGATTGTACTTCGCAACACGGATGATCTGAAGGCATCAGAAACAGGCG
GTACATTGGAGAAGCCTTATACCGTGGCTCAGGCACTGGAGAAGATCAATGCCGGTACAG
CAGGCGATGCTAAGGTTTATGCTACCGGTATCATCGTAAAGGTGAAAGATGTAGATACTG
GCACGTATGGTAATGCTACATTCGTTATCTCTGACGACGGTAAGGATACAGAAGGCAAGA
CTCTCGAGGTATTCCGTTGCTTCAACATCGATGGTGCAAAGTGGACAGAGGAAACCAAGG
GTATCCTTGTACCAGGCAAGAAGGTGGTTGTATCAGGCACCCTGCTTGATTATAACGGCA
CCAAAGAGATTAAGGGTGGCAATCTCATCTCTATCAAGTAATTACTGATTATCAATATAG
TAACAATATTTAAAAAGACAACAATATGAAAAAGTATATATTTTCAGTTTTGATGGCGGC
TATGGCAGCCTTCACATTCAGCAGCTGTGAGGACGTACCAGAGCCTTATACACTGCCTAC
TAAGCCTGAGACTCCAGGAAACACAGATCCTAACCAAAAGGGTTCTGAAAGCAATCCATA
TACTGTAACAGAAGCCATCGCCCTCATCAAGACAGGTACAGCACCTTCTACAGCTGTATG
CGTAAAGGGTAAGATTACAGCCGTAACTTTCTTCAACGCAACCTATAGCAGTTTGTCATA
TAACATCGCAGACGAGGGCTCTTCAGATGTTATCGAAGTATACTCTGGCAAAGGCAAGGA
TGGTGCAAACTTCTCTTCCAAGGATGACTTGAAAGTTGGTCAGACCGTAGTAGTAAAAGG
AATCGTCAAGGCATTCACGAAGAATGATGGCACTATTGTCAATGAAATCGACAAGAACAG
CACCATCATATCTATCGAGAACACAGGAACTACATCTCCTGATACTCCAACAACTGGTAA
GGGTTCTCTCAGTGACCCATACAACGTGGCAGAAGCTATCGCAGCCATCAAGGCTGGCAC
AGCGCCTACCGCACAGGTTTACCTGACAGGTATCATCTCAGATGTTGCTTTCTATAATGA
CCAATACAAGAGCATCACCTATTACATCTCAGACGATGGCAAGAGCAAGGACATGCAGGT
TTACTCTGGTAAGGGACTGAACGGCGCAGACTTCGCTTCTAAGGAAGATTTGAAGGTGGG
TCAGAAGGTTACTATCCTGGGTAAGATCATGAAGTTCACCGACAAGAACGGAAATGATAT
CATGGAGGTTGATAAGACCAGCTCTATCGTTAAGATTGAAGGTGAAGGTACAGGCGGCGG
TGAGGTTAAGCCAGACCCAGCCCCAGGAACAAACGCAGGTATTACTATCAACGACCTGAC
CGTAACGTTGGCTAACAGCGGTGTAACAGCCGGCGAAAGCCTTAAGATTGACGACATCAG
CGCATTGAAACCTGATGATACTCTTAAAGAGATCAAATTGTCTGACGGCACAGTTATCGC
ATTTGACAAAAACAGCGGTACAACCCCTCCTGCTTACAACGCAAAGTTTAAAGAGTTGCG
TATCTATGCAAACAACAAGATGACTTTCACGGCCAGCAAGCCTATCGCAAAGATCATCTT
TACTTGCACATACGATACAAACAAGAAGTGGAATGCTGTAGGTAACAAAACTGCTACAGT
AGTATTCTCAGGAAATACAGCAACCTATACAAATACCTTCGATGGTACAGGCGGTGGCGT
TCAGCTCCGTATTGCCAAGATGGAAATCGTATACGCAAAGTAATTCCCCTAGTAGATATT
ATGTATTAGAAAAAATACTGATCCCCATCGTCCTCTACCCAAACAGAGGCGATGGGGATT
TTTTCTTAAACGCCTAACAGAACACATCGTCTGTCATAACTTGAGAACCTACGTAATATG
CTCTTTTCTCAAATATTTCTTAAAAAGAAGAGGAAATATTTGGTGGTTTCAGGAAAAAAG
CGTAACTTTGCAGCCTGAAATTGATAACAGGCTATAATGGGCATGCCCCGATAAGGGACA
CGAAATGATGCAACAAGCATCCCCATGACGTCTAATTTTAATAACCCAATAAAAATAAAA
AaGAAAAATGAAAAAAGGTATTCATCCAGAGAATTATCGTCCTGTAGTATTCAAGGATAT
GTCTAACGGCGATATGTTCCTCTCTCAGTCTACATGCAAGACTAACGACACTGTTGAGTT
CGAAGGCGAGACTTATCCAGTTGTTAAGATTGAAATCTCTAGCACATCTCACCCATTCTA
CACAGGTAAGAGCAAGCTCGTTGATACAGCGGGTCGCGTAGACCGCTTCATGAACCGTTA
CGGCAAATTGAAGAAGTAATAATATACCTTTTTTATAAGGATATATTTATTATCGCAAAG
ATACTGAGTGCATTCCAGCGTAGTTGCATATACGTAGGAATGCACTTTTTTTtCTCTATT
CTATCCTTATGCAATCGATTTCTACATACATTATTATATAGAAAGTACTTAATCTTTAAC
TTCAAAACATTATCGAGAATTATGAAGCATACTAAGTTTTTTATCTTCGCGCTCGTTGCT
GCGATGACGTTCTCTGCCTGCGGCACTGACGATACCCTGCAGTTCTATTATCCTGAAAAC
GGTGGTACTACCGGTGGCGGTAATACGGGTGGCGGAAGCACAGGCGGCAATACCGGTGGT
GAATCAACCGATAAGAACAATACAAACAAGAATGTGGCTACTGCCAACATGCCACAAGTG
GTAAGAAACGCTATCGGTGGTCTGGAGTTCCCAAAGCTCAAGAATAATGGTACCAGCTAT
GCCATCGTTCACATGGATAATACAACAGGTATGTTGAACTATTCTACAGAATGGGATGAC
AACATGAAGAGCCAGAGATGGAGCTGCTATACTTTCAATACAACCAATACGAAATCAAAT
GTATCAGGAAGATATGATCCTCCTTATGGTCAAAGACAATATCCTTGGGATACAGATCTT
AAAGAACAATGGGGCATTGTTGATTTTACAGATGATCCAACGCCGACAACACAGCACATG
GACCATGGTCATATCTGTCCAAATGCAGACAGACGATATAATGCAAATCAACGCTATCAA
ACATATTATATGACCAACATGCAGCCCCAATACAGAGATTTCAACCAACACGGTACCTGG
TTTTATATGGAGGAAGATCTTCGTAATAAAGCTCCAAAGATTGATTCTGATACCCTGTTT
ATCGTAAAGGGTGGAACTATTGACCCGGTAGGCAGCGAGAGTAATCTCCTGGGCTGGAAG
AAGAATGGTGCTTCTAGCGAAACAAAGAAGCCAGGCTATATCCCAATACCAAAGTATTTC
TTTGTAGCTGTACTGAAAAAGGAACTAAACAAGATCACCAACCAGTATACATACAGCGCT
TTCGGCTACTGGTTCCCTCACGAGGACAAGGAATTTGATAAGAAGAACGATAAGCTCGGC
AAGTATGTCGTAAACATCAAGACGCTGGAAGACAAAACCGGCATCGACTTCTTCTGTAAT
CTCCCGGATGAAATAGAGAAGGATGTAGAAAACGTAGATGCAGAAGCTCTCAAGAAACTC
TGGGGCTTTAAATAAATCAGGCTATATACAAACAAAGAAGAGGGTGTGTCATAAGTTTAT
GATTCACCCTCTTCTATTTGTTGAAAGAGATAGAATATGTTGCTTGAAGAGATAGGATAT
GTTGTTGGAAGAGACTGAATAAGTTGTTGGAAGAGATAGGATATGTTGTTGAGACAGTCA
GTATCTTCGGTCGCACAACAGCTGTTGTGCGCTTGCATAACAGCTGATATGCGCATGCAC
AACACCTGTTGTGCATGCGGTGGTCAACTGTTATGCACCAACTATTATTCAGACTTATGA
CACACCCTCATTTCTTGGTTTATATCATCATCTTCTCGGCAACTTCTTGATAGCATGTGG
CATGAATGCCCTGCCGGTAGCCTTACCGAAGCCAGGAGCTACAGAATCGGTTGCAGCAGA
ACGGGTCTTCTTACGGGCTCCACTCGGATTGTAGCGCACTAAATCGATTTGCATCACATC
ACCCTTAGCCTTACCGGTTCCTATCATATAACCATAGAACACATCCTGGCCCCTTTCATC
ACCCAGATAGAAACCATACTGCTTAGCACCTGCATCCATCACATAGGTAGCACCAGAATC
ATTATAACGGATATAAATATCACCATTCTTATCGATGTACCAGGCAAACTTCAGGGTCTG
GGTTTCATTGCTTCCATCATCGGCATAATCCACTTCTACACCATTACCACTGAGCGAGTT
AACCTTATCACCCGCCTGATAGAACGTCATCTCGGCATTGAAACTGTAATTATTGCGAGA
CTGGCCGTCCTCTGCAAGTTCAGAGAGCATCACAGAGCCTCTCCAGTCGCCTGCAAGAGT
CTGAGCCTCCGACAGCAGGTAATCATCCTGAGAGCCGTTAGAACCGTTGTTCCAGTCGCC
CTGATTCCATCCCCAGCCACCATGATTATAGTCATCATACCAGTAATAATCATCATGCCA
ATAATCATCATCATCACATGAGGTAAATGAGAAAGATGCTGTAGCTATCGCCATCCACAT
CCATATCCGATTAAACTTTTTCATATCTTGTTTCCTTTCTTCAAACTAAATTCCTTATTG
CCTTACTTCACTACAAAACGGCGAACAGGCTTCTGATTATCATCTGCCACCTTAACATAC
TCTACAGAATCCTTAGCTCCGCGAGAAACAATCTGGGTGTTCTCCAAGCCCGAATGCTGC
TTGCTGTAGCCCCAACCGTCATCGTAGTCCCAATCGTAGCCCCAGTCATAATCGCGCCAG
TTATAGCTGTAAGAATCGCGATAAAGCTCGAAATAAGCACGGTTGCCGTTATCAGCATCT
ACATATCCAGAGAACTTGCGGTCGCCCAGAGCATAGTCGTAAATCACAACATCGCTACCC
TCATCAAGAAGAGTGATATAGATGTTTCTGTTACGTACTGTCCAGGTAATATGGTTTGCT
ATATAATTGTTACCATGCCAATAATCTCTATCAAAGTAATCGATCCAATAGCCTGTACCG
GAATAGATGCCATCATTCTGGTCGAATCGGATTACCGAGTAGAGGGCATTGTGATTACCA
TATTCTACCAACATATTACCCTTCCATGTACCATCGAGGGTGTATGCAATATCAGAATCA
TCATCACATGAGGTGAATGAGATGCTCATCAAAGCTATGAAAGCCATTGTGAGAAGAGTA
GTAAACTTTTTCATATCAATTTATCAGTTAAGTTATTTATATTCTTATATCTTCTATACT
TTTGAGTTCTCGAAGAACAGCATTCTTTCTTGAACCCGATGCAAAGGTAGTGGATTTTTC
GTCTGCATCAAAGGGGAAAAGGATACAAACTGAGGGGGAAATCCCTATTCTTTCAAAAAC
AACCGTCTTTTTGATAATATTGTATCAAAGTTTTAACACTTTCTTAACACATCGTATCGA
TAATTTTCGTATCTTTGCATCATAAATAAGTAATTATTCAAAGAACATGCTTTTAGCACA
AAGTAAATTCTAAGAATGCGCTCAAAAAAATGAGTTTCAACAGTTTATTAATTATACGTT
AAACCTTTTAAATTATTAAGTTATGAACAAATTTTTACGCTATTCATTATCATTGGTTCT
GGCGTTCGTAGCTAGCGTTACGTTTGCACAGGAAGTAACTTTTGACTTTGCAGGAAACAA
TTGGAAACTGCCAGACTCTAAAGCACAAGGCATTACCAATGCAACAGATTTCACCAATGG
CACGTATACCATTACGGTCAGTGCACCGGAAAAAGCATACTATCTTGCATCAAACAATGC
CATCATCTATGGAAAAAAGGACGCATATATCAACCTTCCTAAGTTTGACTTTGATGTAGA
AAGAATTGATATTATCAGCCCTGCTGGAGGATCTGGTAAAACTACCAGAAACATTTTTGT
TGGTAATAAAGCTGTCAGTACACAAACAACAGGTGCTAAAGGTACACACCAGTACGAAAT
TGCTGCAGACAACCAGGTTGCCAATACGGTATATACCATCAAAGTTACAAATGCCAACAA
TGACCAAATCCAAAAAATTCTGATCTGGAAAAAGGGTTCTGCCAAACCTATAGAAACAAA
GAAGGTAGATAACATTGCTGCATTTAAAGCTATTGGTGTCGGCAATAAAGCTATTTTGAC
TTTAAAGAATGCACAGGTACAATATGTAGGCACTGGCGACATCTATATAGTTGATGAGAC
TGGTGGTATAGACATCTACCAGAGTTCTCTGTCTTATAAAGCAGGTCAAATTCTCAATGG
AACAATTGAGGCTTCTTATGATGAATTTAAAAAACTTCCAGAGTTAGTTAACATTGCTGC
TTCAGACATCAAAGTTACAGATGGTATTGTCAAGCCTTTCGAAATGACGGTAGAAGAGGC
TGCAAAACAGGAAAATGCATGCAAACTTGTTACTATCAAAGATGTTACTCTCGTAAAGGC
AGTAGAAGGCGAATACACAAACTATTACACAGATGCCGAAAAGACAATGCAGATTTTCGA
CAAGTTCAAACTTGGTTACAAACCTAATACGGAGACTGCAATGGACTATACTGGCATCAT
CATTCCATTCAATACCAAGATAGAACTCGCTCCTACTATAGCTCCTACAGCATCAACTAC
CGGCATCACTAACATAACAACAGATGAAGCTGCAAAGAATGCTCCTGTTTACAACCTCGC
AGGCCAGAAGGTAACCAAGGCTTACAAGGGTGTAGTCATCAAGAACGGAAAGAAGATGAT
TCAGAAGTAATCAAATTCAAAACAACATATCCCTACTACTCCCCCGATATTCATTTATCG
GGGGAGTTTTTTGTTAGACATAACATAAGAAGGAACCACAAGCAAATCAATCAAATTTTA
CCCCTATAATATGAAAAGTGGAATAATTTAATGCAATAACATAAAAAAATACACCTAAAA
CTACGATATCTCATTTATTTTCACTACCTTTGTTGCGATTTATAAACGTATACGAATAAA
AAATGATGAAAAGAAAATTATATATCACCCTATTAGGACTGCTCTCTACCATTATGACAG
CAGCTGTACCCTACTGCGATGTGAGAAAATTCTCTATCACAGACGGACTCGCTGCCAATA
CCATCTCAGACCTCAAGCAAGGTAAAGACAACCTCATGTGGTTCAGTACCTGGAACGGAC
TGTCGTTCTATGACGGCTACAAATTTCATACTTTCAGAGACAACCCGGATGATATTGACG
TTCTGTCAACCAACCGTATACTGAAAATAGAACCATCCTATAACAACAACGTGTGGTGTA
TCACATACGACCACAAGCTCTACGTATACGATACCCACTTCTGCCAGTTCTTTGCCGTAG
GACAGAAATTCAACGAACTGTTCAACATCGACCTGCGCGTGAGCCAGGTATACCCATTGA
AAAACGGAGCTACATGGTTTACTTCAGAAGATGGAAAATACATCATCCGATCAATAGGAA
AAACCTTTGATGAGCGGAACATAGAACTCATCAAAGTAGGAGAAAAGGGACTCAGAAGCG
GAAATGTATGGTACATCCATCAAGATATACACGGAAGAGAATGGGTGCTTACCGACAAAG
GCGCATACATATATCATTCGAAAATTCCAAGCAAACTGCCTTTCAAATGGCTCAGAGGGG
TGGGAGAAGATGAGTTCCTGGCAACTGAAGACGGTAAACTGGCAAAATATGACCTGCAGA
ACCGACTCACCATGATACCAATGCCAGAAGGCGTAACCCGTATCAACGGACTGAAAAATA
CAGGTTACCAGCTTCTGATGGCAACCAACCTGGGTGTAGTAATCTACAACCCGCGCACCT
TCAAGTTTGATATCATCAACGTACAGAGCCCGAGTCAGCCTCTGGCAGAGGTAAAGAAGA
TTTATATCGATGATTTCGGTATGGTATGGGCATTTACAGACGGTATAGGAGTAACCCTTG
TCAATCCGAAGACCGGACAGACACAGTGGCTCTTTGCCGACCAGGACGATCCGATGGACC
GCACAACCTGCGAAAGCAATTTCATCACACAAGATGAACACAAGACCCTCTGGGTAGTGC
CAAGAGGAGGAACCTTCAGTTATTTTGACCGCAAGGCAGGAAAACTGGTGCCTTATCTGC
TGAGAAGCAATTCATCGGGCAACTACCGCATACCGAAGATTACGAAATATGTACTCTCAG
ACCAGGGAATCCTCTGGCTGACAGGCTCTCACGACCTGACACAGGTAGTCTTCAAATATC
ACCCTTACATTATCAACAAGCTGGATGTGGGCGAAGACGAAGTGTTCTCGGTGAATGCAT
CGCCAGACGGACATATCTGGGCTGGCTATTACAATGGTATAATCCAGGTGCTCAACGCAT
CCTACCAAAGCATCGGATACCTGTCGCCAAGCGGACAGATCGTGCCACAGCAAGTAAACT
TCGACGAGAAGGGCATCTTCGCCATCCACTTCGATATCAAGGGAAGAGCATGGATAGGAA
CCAACGGAAATGGTGTCTATCTGATAGATAAAATGCAGGTAAGACACTTTGTTTATGATG
CCAACAACCCGTCATCGCTGCCGTTCGACAAGATACAAGACATTGTAGCCGACCGCACCG
GACGCATCTGGATAGGTACCTACGGAGGTGGGCTGGCACTTGTTAACGAGGCGGCAGACG
GCAGTATCAGCTTCATCAGTAAACGAAACGGACTGCCTTGGGAGAAACAGCACTACGACC
GCATACGCCGCATCTGCTGCACCACTACGGGAACCATTCTCGTAGGAACTACAGATGGTC
TCATCACCTTCAGTGATGCCTTTACAAACGCAAGAAAGATCAATTACCACAAGACCTACT
ACATACCGAACGATACAACTAGTCTGGCTGCAAACGATATGAACAATATCATGGAGCACA
CCAGCGGCAAGATGTATATCTCGCAACAGGGCGGTTTGATGGAAGAGATTGTGAGCAAAT
CGCTCCTGCAAGACAACCTGAAGATGAAATACTTCCATGCCATCGATGTTAACGAAGGCA
TCGTACAGGGCATGGTAGAAGACAACCAGGGAAGAATCTGGGTAATCAGAGAATCGAGTA
TCGACTGCGTAAACCCGAAAACGGGCCAGTGCAATGTGTTCGGACCTAACGACTTCGACT
TCAACATGTCGTTCTCGCAAAGCCGTCCTTACCACGATCCGGCAAGCAACAACATCTCGG
TAGGTACCCCGATGGGACTGATTACCTTCAATCCGGCTACGCTGAAGAAGAGCAACTACC
AGCCTAAAGTCATCTTCTGTTTCCTCCATTATAGCGGAGAGAAGAAGTCGGAACCTATCC
TGCACAAGGATAAAGTGGTGATTCCTGCCAACAAGCGAAATCTGACCATCAACTTCGCAT
CGCTCGACTATCAGCGTAAGTATCAGACCAGATATCTCTATCGCATAGATGGTTTTACAG
CTCCAGGCGTGTGGATATCAAACGGAAGCAGCAATACCATCGGCTTCAACCGTATCAGTC
ATGGCGATTACGTACTCAAGGTGAGAGCCACCAACTCTCACGGTGTATGGAGCAAGTATG
TGGCAGAACTGCCTATCGAAGTGCGCCCTACCTTCTGGGAGAGCATCTGGGGCAAATTTC
TGATGCTGCTTCTGCTCTTCGGTATCGTAGGCGCAATCTTCTATACCTACAACCAGCGCC
AGCACGAGAACGTAACCCACGAGATGAGCGTAATGAAGAACGAGTTCTACAACGATGCAG
CCAACCGTCTGAGAACCCCTCTAACGCTCATCGGAGCCCCGGTAAAAACCGTTTTGGATA
CCGAACCGGGTATCACCCGAAAGGGCAAGGAACTGCTGAAAATGGTGGCAGACAATGCCA
ACGAGATGCTGGTAATGCTGGACAAGGTTCAGAGATATGGCAACAAGGCAGACTTCCATA
CGAACAGCGGTCTGAGCGAGGAAGATTACGACCTGGCAGAAAGGGAGAAAGAGAACGGAC
AGATTGACGACCGCAATGCATCCGACTATCTGGAAGAAGTAAACAAACAGAAAGAAGAAA
AGGATGAAGAGGCAGAACGACTGGAAGAAATGGGCAAGGAACAGAAAGAAGCACAAGAAG
AAGCGGAACACAAAGACCAGACGGTACTGGTAGTTGAAGACAATGCCGACCTGCGCAAGT
TCCTCTACAGTATCCTCTCGCCTACCTATAACGTGCTGCTCGCAGAGAACGGAAAGGCTG
GCTTGGTAATGGCGCGCAAGGAGACGCCCGACTTTATCCTTACAGACGTTACCATGCCTG
TGATGGATGGTTTGTCGATGATTCACGAGATTAAGCAGGATACCACCCTCAACAACATCC
CAGTGATGATTCTCTCGGCCAAGGCAAGCGTAGAAGACCAGCAGCGAGGCTTTGATGAAG
GTGTTGATGCCTATATCACCAAGCCATTCTCTACCCCTTATCTGCTCGGCCGAATAGAGG
CTATCCTCACCCAGCGCCGCAACATTCAGATGGATGTCATCAGAAAACTGAAGGAAACTG
GCGATAAAGATGCCATAGCAGCCCTGAGAATACTGCCTGCAGCAGCTCCTCTGCCTGCTC
TTAACCAGGCTGAAACTAGTGCCGAGAACGAAGCGGTTAACCCAAACAGCGAGCTGGCAT
TTATGGCGGCACAGATTCAAGACAGAACCATGATGCGTATCTTCAGGTTTGTTGTTGAAA
ATGCAGGCAACCCGGAACTCAAGATTGATGACATCTCGAACGAAATCGGTATGAGCCGAA
GCGTACTATATAATAAGGTGAAAGCAACGACCGGAATGACACCGGTAGACTTCGTTCGCC
ATATACGTATCAAGAAGGCATGCGAGATATTGCGCAATACAGACGATACACTGACCAGTA
TCGCCTTCGCAGTAGGTTTTACTGACCCTAAGTATTTCTCAAAGGTATTCAAGAAAGAAA
CGGGTATCGTGCCTACTGAATACCGAAACAGAACGCAGGGATAGCCCGCATCATTACAGA
TGAAAGCAGTCATCATTACAGATGGCTGCTTTTATCTGTATTAACAAAAAGCAACACATA
TTACAGGACATATCTTCAGTTGTTGCCGGACACAGCCTTCTTCGTTATCGTACACAGCAA
AACGTTCAAACAAGGAAAAAAGCAGAATAGTCATAAAATTGAGCCGTTTTGCTTTGTTTT
TTGACCGAATATTGCAAAAAAGTATAAAAATGGGGGGGgTATTTGATTAATTTTCCCTTT
TTACTGAAAAAAAACTGAGAAAAAGTTTGGTGTTACAAGAAAATGTAGTATCTTTGCAAC
AAGTTCTTAGAAAAGTTAAATGATAGATTAATCGTAAACCTCTTTTTCTTTGTTTTTTGA
GGAAAAAGAGGTAAAGAAAAAAGAATGCAGGGTTTGTGAAAATCCTGCATTTTTTTATAC
TGTTTCATACTGATATTGTGTAGTTATATCGTCTACATATTTTATTCTTCTATATTCTAT
AGTCTAACCGATATCTATATACTCAGCTATATGGTATCTGTTTACCCAGATATACAATAT
CTATCTACATTATATATATTACGCTTATTCCTTCATCTATGATTTTGTTCGATTTTTAGA
ATTTTTAAAAAAaCTCTTGAAGTATTCTAAGAGAAAAGTAGTATCTTTGCACTCTAGATT
ATATAAGTTGAGATCGGAAATATAGATAACACATACATAAAGATAAAAAAAaTGAGAACT
GTTTACGAATTTTCTGTTAAAGACAGAAAGGGAAAGGATGTTTCCCTCAAGGAGTATGCC
AACGAAGTGCTGCTCATCGTTAACACCGCTACAAAGTGTGGTTTCACCCCTCAGTATGAG
GAACTGGAGAAACTTTATGAGACCTATCATTCTCAAGGTTTCGAAATACTTGATTTTCCT
TGCAACCAGTTTGGTCAGCAAGCCCCTGGTACAGATGAAAGCATTCATCAGTTCTGCAAG
CTTACATACGGCACAGAGTTCCAGCGCTACAAGAAGATCAAGGTAAACGGAGACGATGCT
GCCCCTCTCTTCAAATTTCTGAAAGAATGTAAGGGCTTTGCTGGTTGGGACGAGAGCCAC
CCTCTCTACCCTGTTCTCGACAAGATGTTGAGCGAGGCTGATCCTAACTACAAGGAGAGT
GCCGATATCAAGTGGAACTTCACCAAGTTCCTCGTTAACAAGAAGGGTCAGGTTGTAGCC
CGCTTCGAGCCTACCACAAGCTTCGATGTCATCGCTAAGGCTATCGAAGAGTGGTTGAAC
TTCTAATGAAAGATAGAAGTCTCGCACTGAGAATAGAATTTCTAAATAAAAGAAAATAGA
ATCTCTAAATAAAAAGCCAGGTTGCTTTTCGCAGCCTGGCTTCTTTTATAATGTGATATT
GTTATTTCAATATATCTCAAAGAATAATTGTCAACTGTTTGCTATATACTGTTAACTATA
ATTTAGTCAACCTTTGGCACATCCTTGAGGAACTGCTGGATTTCTTCATCACTCACAGAA
TAATCGTGCAAATCGCCATTGATAAAGCTATCGTAAGACGGCATATCGATAAGACCATGA
CCTGAGAGACAGAACAGGATAACCTTCTCCTTGCCCTCTTCCTTAGCCTTCAGCGCCTCA
CGTATAGTGGCTGCAATCGCATGACAGCTCTCTGGAGCAGGAATGATACCCTCGGTCTGA
GCGAAGAGCATACCTGACTTGAATGACTCCAGCTGAGGGATATCTACACCATGCAGATAA
CCATCCTTCAGAAGTTGGGAGATTATCATACCAGCACCATGATAACGGAGACCACCTGCA
TGAATGTTGGCAGGCTTGAAATCATGACCCAGAGTAAACATTGGCAGCAATGGAGTGTAA
CCTGCCTCATCACCGAAATCATACTCGAACTTACCGCGAGTCAGCTTAGGACAGCTCTCC
GGCTCTGCTGCTATAAACTCAGTATGGCGCTCGCCTGTGAAGTTGTGACGGAGGAATGGG
AAGGCAATACCACCAAAGTTACTACCACCACCGAAACAAGCAATCACCTGATCAGGATAC
TCACCTGCCATCGCCATCTGCTTCTCTGCCTCTAGACCGATAATGGTCTGGTGAAGTGCC
ACATGATTGAGCACAGAACCCAGCGTATACTTACAGCCTGGTGTGGTTGTAGCCAGCTCA
ACAGCCTCACTGATGGCAGTACCGAGCGAACCAGGATGATGAGGCTCACGAGTGATAATG
TTCTTACCTGCGCGTGTACTCATGGAAGGAGAACCCTCTACAGTGGCTCCAAACGTACGC
ATGATGCTGGAACGGTATGGTTTCTGCTGCATGGTAATCTTTACCTGATAAACTGCTGCC
TCCAGGCCGTAGAGTTTTGCTGCATAAGAGAGGGCTGCACCCCACTGACCTGCACCTGTC
TCTGTAGTGACATTGGTATCACCCTCCTGCTTACAGTAGTAGCACTGAGGAATGGCTGAA
TTGATTTTATGAGAGCCTAACGGATTGATACTCTCATTCTTGAAATAGATATGCGCCGGA
GTACCGAGTGCCTCCTCAAGGGCGTAAGCACGTACAAGAGGGGTTGAACGGTAGAAGGTG
TACTTCTCCAACACATCTTCCGGAATATCAATCCAAGCGTGCTCTGTATCAAGTTCCTGC
TTTGAGCACTCTTTATTAAATACATGTGACAAATCATCAGCATTCATTGGCTGGTGTGTC
TGAGGGTTCAACGGTGGCAATGGCTTGTTAGGCATATCTGCCTGAATGTTGTACCACTGA
GTAGGAAGTTCCTGCTCGCTTAAGATGTACTTTTTCTGTCTCATATTTATATATATGTTT
AAAATTGTTGTATGCCTGAACAAAGGTACAAATAAAAAAaTGAAATAAAGAACTTTTTTA
TGTGTTTTTCCACTATTTTTTtATTTTTATGCAATAAAATAGTTCATTCTACAGGTATTA
TTTGTTGAATAAGTGTATTTTCAGTGTCATTTTTATAAGCTTAATCAAATATTACCCCAT
AAAATACCAAATATTACACCCTATATTATAATGGAAAATAGTATCTTTGCAACAGAAAAT
TCAAAATGCGTTGTGAAACGCTTATCATCATCTTTTACTTATACAAAAAAAaTAAAACAT
TGGAGTTCAATAGGGATATTGAGATTCCAATGTTTTTTTATACACTAAACTGAAACATAT
TATCATGTAAAGTTGACATATCATCATGTAACGTTGTCTGATTTATAACCTTTCAGTATA
AATCAATAGTCTATTTTATTGTCTACTTCCACAATTGATAGAGGATTTTACCCATAGACT
GTAGACACAGATTATTTCTTTTCATTACCTAAATCAATCTGCGATATCTGATTCAACAGA
TTTACAGCCTGCCCTACAGTCTTCACATCATTGATGCGAAGCATTCGCTTGTTGAATTTT
TCCTTCAGAACACAATCTTGAATATGACTGGTAACGTAAGCGAGTATGCGGTTAAACATC
TGACTTCTGTAGAACGGACTGTTTACATTGCTCACAAACTGCATCTGCATATAGTCCTGC
TTGAGAATAATCTTCTCGCAACCTAGCTTCTTGCCTACCCTACGCAAACCTACCACATGC
ATCAGTTCGTCTGCTTCATGAGGCACAGGACCAAAACGGTCTATCATACGCTTGCGGTAA
GCCTCGACTTCCTCATCACTCTCCAGACGGTCCAGTTCACGATAAAGGAGCATGCGCTCA
CTGTCACCCGGCACATAAGTCTGAGGGAAATACATCTCCAGATCGCTCTCTATGCCACAA
TCGTCAACGAAATCATCACCCGTAAGCTGGGCACCTTCATCCATCTTCTCCTGATAAAGA
TCACAGAACTCCTCGTTCTTCAACTCTGTGACAGCCTGAGAGAGAATCTTCTGGTAGGTT
TCATAACCCAGATCTTCCATAAAACCGCTCTGCTCAGAGCCCAGCAGATTACCAGCACCG
CGGATATCCAGGTCCTGCATGGCGAGATTGAAGCCACTACCCAGTTCGCTGAACGTCTCC
AGAGCCTCCAGTCGGCGACGCGCCTCAGGAGTAAGTGCACTCTTAGGTGGCGCCATCAGA
TAGCAGAAAGCCTTCTTGTTGCTTCTTCCTACGCGTCCACGCATCTGATGCAGGTCACTC
AATCCGAAGTGATGAGCATCGCTCACGATAATCGTATTGGCATTGGAAATGTCGATACCG
TTCTCTACAATAGTGGTAGAAAGCAGTACATCATAATCGTAATTGATAAAGCCCATGATG
ATTTTCTCCAAATCCTCAGGCTTCATCTGTCCGTGACCGATTGCTACCCTACAGTCTGGA
ATATGCTTCTCTATGAGCATCTTGAGCTCCGGAAGCTTGGATATTCTGTCGCATACGAAA
TAAACCTGTCCGTTTCGGCTCATCTCGAAATTGATGGCATCGCAGATAACTTCACTACTA
AACGTTACCAGTTCGGTATGAATCGGATAACGGTTAGGTGGCGGAGTGCGCATGATACTC
ATATCCCGGGCGCCCATCAGAGAGAACTGGAGGGTTCGCGGAATCGGAGTGGCACTCATC
GTGAGTGTATCGACATTTACCTTGAGCTGACGGAGTTTCTCTTTGGTAGACACACCGAAC
TTCTGCTCTTCATCGATGACAAGCAGTCCCAGGTCATGCCATTTCACGGTCTTTGATATC
AGCTTATGCGTACCTATGAGGATATCAATCTTACCCTCTTTCAGGGCGTCAAGCACCTCT
CTGGTTTCCTTCGTTGTACGGGCTCTACTGAGATAGTCTACCCTTACAGGCATGCCTTCC
AAACGCTTTTTGAAAGTCTGATAGTGCTGGAAAGCCAGAACGGTAGTAGGCACCAGCACC
GCAACCTGCTTGCTGTCGCACGCAGCCTTGAAGGCTGCACGAATGGCAACCTCAGTCTTG
CCGAAGCCCACATCGCCACAAACCAGACGGTCCATCGGTCTGCCACTCTCCATATCCTTC
TTCACCTCCTGAGTAGCCTTATTCTGGTCTGGCGTATCTTCATACAGGAAGGAAGCCTCC
AGCGTATGCTGCAGATAATTGTCGGCACTGAAGGCGAATCCCTTCTCCCGTCGGCGCTGG
GCATAGAGTTTGATCAGGTCGCGCGCAATGTCCTTGATTCGCTTCTTAGCTTTGTCCTTG
AGTTTATCCCAGGCACCTGTACCCAGTGTAGACAGGCGAGGCGGAGTACCGGTATCGCTG
CGGCGATATTTGCTGATTTTATAAAGCGAGTGGATAGAAACATCCACCTTGTCATTGTTC
GTATAGACGATTCGGATCATTTCCTGATAGCTGTTGCCCGTAGGAACCCTAACCAGACCG
CCAAACTTGCCGATACCGAAGTCTACATGCACGATAAAATCTCCCACTTCCATCTCCTGC
AGTTCCTTCATGGTGAGTGCCATCTTGCCGGCTCTCGCTTTATCTGAGCGCAGGTTATAT
TTATGAAAACGGTCAAAAATCTGATGATCGGTAAAGAAACAGCACTTCTTGTCATGGTCA
GTAAAGCCTTCATGAAGCGTCTTGTCTACCGGTGTAAAACGGATGGCGTAGCGCTTCAGC
TCTTCGCTTTCAAAGATATCCTTCAGGCGCTGTTGCTGCTTCTGGCTATCTGCCAATATA
TATAAGGTGTAACCCTGGAGCAGGAAATCCTCCAGAGTTTGACAAAGCAAATTGAAATTC
TTATGGAAAAGAGGCTGTGGAGCAATATTGAAAGGTATCACAGCCGAACTCTCTGACGGA
GCGACCTTGCCGAACTCGATACGGAGATGAGCCGCTACTGCCTTCTTGAAATCGAGCGGA
GAAACGAGGTTGAGCTCGGTCTTCATGTCATGTCTGATGCGCTCAGCCTCTACCTCAGTA
GCTCCCTCCAGCTGCTCGGTAAGGCTCTGCGATGAGAAGCCTTCGGTATAGATCTGACCG
ATGCGGTCGCAAACGAAAGAAAGGTCTTTTGCAACGACTGGCGTACTTTCGGAGAGGAAA
TTGAGGAAACACTGCTTGTTGCTCTCGATATGGGCGAGTTCGGGCACGATTTCTATCTCT
GTGCGCTTTGCCTGCGAGAGCTGGGTCTCAACATCAAAGGTACGGATGGTGTCAATCTCA
TCGCCGAAGAAGTCGATACGGAACGGATATTCGCAGCTGTAGGAATAGACATCGAGGATG
CTTCCACGCACGGCAAACTGGCCCGGTTCATAAACATAATCGGTTTCTTTGAGTTCGAAA
TCGCGCAAGGTATGAACCACATCGGTCTGAGCAATCTGCTGGCCTACAGTCAGTTTCAGA
ATCCGTTCATCCAGATTCTGCTTAGCCACAACGAGTTCTGCCAGTGCATCGGGATAAGTG
ACTACCGGGAAATGTCCTCCCGAAGAGAGGCGCGCTAGCACCTCTGTACGTAGGATTTCG
TTCGCTGCATCACGCTGCCCGTATTTCACGGCACGCCGATAGCTGGAAGGAAAGAAGAAG
ACCTTCTCCTGCCCCATCATCTGAGTGAGATCGTGATAAAAATAGCCTGCTTCATCGGCA
TCATCCAGTACGAAGAGTACCGAACGCCTCATCTTCCCCTGCAGAGAAGCAAAGAACATC
GGAGCCGAAGAGCACAGCAAACCCTGGAGAAAAATGGAATGAACCGACTTCTTCCCCATC
AAATCAAAGAGGGCATCCGCCTGTGGCGAACGCCCGTATGTTTTTtCTATCTTTTGGATT
TCCATCCAAGTACTGATTAGTGATTACTGATTACTGAGTAGTGATTACTGAGTATTAATC
CTTCTTCGGATATTTCTTGAACCAGCCATCCAGGCGCAGTCGCATCACGCCAAAGAAAGC
CTCACCAAAGATGCCACCACTCATCTTGCTCACACCTTCACGACGGTTAACAAAGATGAC
AGGCACCTCCTTGATCTTGAAACCTATTCGATGAGCCGTATATTTCATCTCTATCTGGAA
AGCATAGCCCTTGAAGCGGATAGCATCCAAATCTATGGTTTCCAATACCTTACGTCGGTA
GCAGACGAATCCAGCTGTGGTATCATTCACCTTAAATCCGGTTACGATACGTACGTATTT
AGAAGCGAAATAGCTCATCAATACGCGTCCGATAGGCCAGTTGACCACGTTCACACCCGA
AATATATCTTGAGCCTACAGCCACATCATACCCCTCATCGTGAGTTGCCGCATAGAGACG
AGGCAAATCATTAGGATCATGACTGAAGTCGGCATCCATCTCGAAGATGAAGTCATAGCC
CTGCTCCAATGACCATTTGAAGCCCATGATATAGGCAGTACCCAAACCGAGTTTACCCGA
ACGCTCCAGGATATGCAGACGACCGGCAAACTCATTAGCCATCAAGCCCTTAACAATGGC
AGCAGTACCGTCAGGACTTCCGTCATCGATAACGAGGATATCAAACTGCTTTTCGAGACC
GAAGACAGCACGGATGATTTTCTCGATGTTTTCCTTCTCATTATATGTAGGAATGATTAC
TATGCTATCACTCATAACTTCTTCTAATTTTAATGATTCTGATACTAAATAATGTAATAC
AGATGCAAAATTACAACTTATTTTTGAAATAACAAGCGAAAAACCGAAATTATTGGTCCG
GATTCTCTACAAAACCCTGATATTTCTTGTCAAGTCCGTTCATGATCGCCTCATAGCTCT
TGTTCATCTGGTTCTTGATATTGTCAGCTCCCTTGCCTATCGGCTCGATAGGCTCATGAA
TGGTGAGCTTCAGAGGATGCCAGAAAGCCCAGTAGATATCCTTCATGCGAGGCTTCACAT
CAAAACTGCCATTGATGGTAAGCGGACATACCGGCAACTGCAGTTCATCGGCAAGCATGA
AAGCACCGCGGCGGAACACACCCATGTGCCCCGTAAACGAACGGGCACCCTCTGGGAATA
CCACCAGCGACATGCCCTCTTTAAGCACCTCGCGAGCACGGTCATAAGAAGCACGGATCT
TAGAAGGTCCGCTTTTGTCTACAAAGATGTGGTGCGCATACTCACAGGCGATACCGATGA
GAGGCACTTTGCGCAAGCCCTTCTTCATCATCCACTTGAAGTTTCTGCCCAGAAAACCGT
ATATCAGGAAGATATCGAAAGCGCCCTGATGATTGGCCACGAAAACATAACTCTGGTTCT
TCTTGAGATGCTCACGTCCCTCCACCTTTACAGGCAGGAGGAGGATGCGGACCCAAAGCC
AGGACCAATATTTACCAGGATAATAGCCCCAGAAATGACCATTACCCAGCATGCATCCCA
AAACAGTAGTTAAACTGGTTAAAACGCTAGCTACCAACAGGATAGGCAAGCATATTACAA
GCTGATACAGACGATATAAGTACTTCATTTTTTATTTAAGAATGAATAATTTAACACTCA
ACATTTAACATTCAACACTCCTCATTTTCTTTTGAGTGTGATGACCACGATTTCTGCCGT
AGCCCCTATGCGGATTGGAACGGTACCGCCCAGACCTGATGTGGTATAGAGCTGGCAACC
CTCCTCCTCGAAGAGGCCGTAATCATAAGGAGTAAACATCGACGGACGCAAGCCCAGGAT
ACTGATCTGCCCCGCATGCGTATGACCGCTCAGCGTAAGCTGCGGTGCTACGACCAGCGA
ATCCTTCCTGTCAGGTCCTATCACATCGCCATCCTCATCCTTCTCCTTATTAATAGTAGA
AGGCCAGGTCTCGCGCCATTGCTTCGGAATATGCTGCAGCATCAGCACGAAAGAGCCCGG
TCTGATGCCATACAGCGCCTTCCTTACATTGGTTCGCTTTGGATTGTCATAGTTCTCTGT
ACCAGCTACATAGATGCTGTCAGCGCCTCTATGCACCGCCACATGCTCATTCATCAGCAG
GCGCCATCCGCAACTCCGCTGGAAGTCCTGCATCCGCTTCTCGAGCGCAGCTATCTCCTG
CTCATCATCTACATCCATATAATAGGTGTAATCGTGATTGCCCAGCACACTCATCACGCC
ATCTCTGGCTTTCAGACTGCTGAGCAGCGCCTGATACTCAGGCAGTTCATCGGGCGTAAC
ATTCTGTAAATCACCCGTAAAGCAAATCAGATCAGGTTTTTCGGCATTAATGCTGTCGAT
ATCGCGCTGAGGCAGATGACCACGCCAGCCATAGTATGACCCGAGATGGATATCGCTGAA
CTGAACGATGCGATAGCCCTCGAAAGACTTCGGCAGATTAGGTACATAGATGGTGATACG
CTTGACTTGCATCTTAGGAAAACCTTCGGTAAATCCGTAGATAAAGCAGAAGAACGCCAC
CGCTCCCACTACCAGTCCGAGGAGCTTGCCCCAGTTGCGATGGCCGTGAAGGAGCCGCAT
ACAGCACCAACCGAAGACACTGAACAGGCTGAAGACAAACTGCGGAACCGCACATACTGC
CATTATCACAAACCAGATGTCGATGAGCACCGGATTGCGTGGCAGGAAGTTGGGCAGCAT
CGTGATATATGCACTGTAGGCGATAACCACGAAAGCCGGCAACCAGAAGAGCACCCGCTG
CCAGAGACTCTTCAGCCATAACTTGCCATACCTTTTATATATCCACAGATACGGCAACAG
GGTGAATACCACTACGGGTATCAATATTCTTGCTATCATTTTTTGATCAAACTTGATTGA
AGATACGTTTTCATTGCCTGCACGGGCACTCCTCTGCGCTGTGCATAGTCGCGAAGCTGG
TCGTCTCCTATCCGTCCCAGTTCGAAATACCGCGACTTGGGATGTGCAAACATCAGCCCC
GAGACACTGGCATGAGGCGTCATCATTCCGCTTGTGGTGAGCCGGATGCCCACCTGACTC
ATATCGATGAGCTGGTCGATGATGAAGTTGGCACTGGTATCGGGCAACGAAGGATATCCT
ATAGCCGGACGGATGCCCTGATAGCGCTCCAGATGCTGGTCTTCGATGCTCAGCTGCTCG
CCGGGAGCATAGCCCCAGATGCTGCGTCTCACCTCTTCGTGCAACTTCTCTGCCGTGGCT
TCAGCCAACCGGTCGCAGAGTGTCTGTGCCATCATATTGAGGTAGTCGTCCGAGCGATAT
TTCTTCTCCAGACCGCCATCTACCGTCGTGCAGAAGATACCCAGCCGGTCTGTTATTCCA
CTGTCCAGAGGACGGATGAAATCAGCCAGACAGAGATTGGGTTCTCCCTGAGCCGCCGGA
TGCTGCTGACGGAGCATCGGGAAGCGGACTTTCTGCCCTTCCAGCCAGATATCATCCCCC
TCGCTGTTCGCCTCGAAGAGTCCAAAGACGGCATAGGTATGATATTCGCCTTCCCATGAA
TGGAGCATATCGAGCGCCTCAGCCTTCAGTTTTTCCTTTTCCTCTCGAGGTTTGCCGCTC
AATCCCCAGGCATGATAAAAGTATAGCCAGTTGATATATGGCTCAATTTCGCTTACATTG
TATACTATTCTTCGCATCCGATACGATATTTTATTTTACAATTCCCGTAAAATTTTCCTT
TTTCAGGAATTGTTTCTGAACTCCAGTTCCTCTCCTCTGCAAGCGGCATCAAACACGCCT
TTGTCGTAGATAAGACGACCGTTACAGAAAGTCTGTTCCACTTTCCATGCAAACTCATCA
CCCTCTACAGGGCTCCATTTACACTTGCTCTGAATCACCTCTGCGGTCACCTTCCAAGGC
TCTCCCTTGCGCACCACAACGACATCTGCCTTATAACCCGGACGCAGGAAGCCGCGCTGA
CTGATATGGAACAGACGGGCTGGATTATGGCACATCAGTTCTACCAGGCGCTCGATACTG
ATTACCTTTTCGTCAACAAGTTGCAGCATGCTTACCAGCGAGAACTGTACCATTGGCATA
CCTGATGCAGCCTTGGCACAACCGCCCTGTTTATCCTTCAACTGATGAGGAGCATGATCG
GTACCTACTACAGTTATCTTACCATTACTCAGCGCCTTACGCAAAGCTTCTCGATCAGCA
GCGGTCTTTACTGCAGGGTTGCATTTAATGCGTGCGCCCTTCACAGCGTAATCTTTGTCC
GAGAACATGAGATGAGCCACAACAGCCTCGCCTGTAATATTTTCATCCTTACCAAAGAAC
TCCAGTTCCTTAGCCGTAGTAACGTGAGCGATATGGAGATGCGCCCCGCTTTCCTTAGCC
AGCAGCACCGCCAGACGGCTGCTTTCATAGCAAGCCTCCTCGCTGCGTATTTCCGGATGA
TGTTCTACGGCAGGGTCTTCACCCCATTTCTGCTTAGCCAGCTGCATGTTGCGGTTAATG
ATTTCGGTATCCTCACAGTGGGTCATCACCGGCAAATCCAGCTCTTTCGCCTTCTTGAAG
ATAGCCTGCAGCGCCTCATATTTATCCACCAGCATATTGCCCGTACTGGAGCCCATAAAG
AGCTTGACGCCCGGTACACGATGCGTATCGAGCTGCTCAAAATCATTTACATTATCATTG
GTAGCACCAAAGAAGAAACTGTAGTTCACATGACTCTTCTCAGCGCCCAGCTGCCGCTTT
GCCTGCCAGGCCTCTAGAGTGGTAGTCTGAGGTACCGTGTTAGGCATCTCAAAATAACTG
GTCACACCACCAAAGGCAGCAGCGCGGCTTTCGCTCTCGATGTCTGCCTTCTGCGTAAGT
CCCGGCTCACGGAAGTGAACATGATCATCAATCACACCCGGCAAAACAAAACACCCCGAG
GCATCGATGACTTCATCGTAATTGCCACGGGGTGCCTCGCCTTCATATATCTCCTTGATA
AATTCACCATCCAACAAGAGGTCGCCCACAAAAGAGCGACCCTCATTTATAATGGTTCCA
TTCTTGATTAATTTCATATTACTAAACTTATAAAATGAAGAGTTTTACAAGATGTTAATG
CCCAAGACCTTGAAAGAGCCCTGTTTCTACTCCTTACCTTCCTGTTTTTCAGGAATCGTA
GGCGCAGCCAGTTCGTTGGCTGTAGGTGCCGGAGCCGCATCAGGATTTACCTGTGGAGCC
GCTTCCATCTCTGGCTGCATGCCGCTCTGCGCATCTCGTGTACCGTTCATAATCTCCTGA
TTCTCTTGAGCTTTCTTATAATAGTCCTTTACATAAGGATCATTCTTGAAATAGTCGGTA
GCCTTGCTCATGATATCCTCAATCCAAGGAGAGAGCATCGGATACTGGTTGCCCATTGTA
ACGAGGAAGAAGACGCCCGGTCCCAGCACATTGTTGAAGTTGTCGGTAACAAACGAAGTG
ATGAGCTTGTCTTCCTGCTCAGAAAGGCGGATGGATTCCTCGTTCAGCTGCTTGTTGACA
GCCACCATATCGCTACCGTTCATGATAGCCTGGTCGTGCTTGTGTACCAGTTCGCGCAAC
TGATTCTGAATCTGCTGGTATTTCTTGAAGAATCCGAAGAGTTTATCGTTCATAGGAGTA
CCGCTTACCACCTGCTGTGTATCATCGAGCTTCACCGTAATGCTTCCACTCTCCAGCACC
AGCGGCAGCACAGGGTCATCATCCATGAAGATATTCGCCATCTTCATAGAGTCGACAGAA
CCCTGAAAATGGAACTGTCCATGCACTACATCGCAAGAATCCACGTTCTTGAATTCGTTG
TTTTCCAGTATCTTAAGGTACAGCATGCGTCCGTCCAGAGTACTTACGTTAGAAGTACCC
GAGATATCGTAACTGTTGGCACAAGATGCAAGTGCCATCAAGGCAATGAATGCGTAAAAT
ATTCTATTCATAAGCTATCTATATCACTTTCGGTGAACAAAAATACAATCTTAATTTGAA
CTGACGAAATAAATTGCTGCAATTTAATTCATTCTTACAAGATTTATGTTTTGTTTGCAC
TCCTATTGACCACCGAAAGCTTTTTCTCGTCCTTCTATATTACTGATTGTTTTCCTTCTT
CAGTTCATGAGAGATGCGATGCGTGGTATACAGTTCCAGCAGGGCTGCGATGAGGAGGAA
GACTACCCACTTATTATAGAAATAGGTGATATAGGTCTCATAATTCTCAAACCAGCGGCG
CAGGAAAGCATACACCGTATCTACCATCGAGATGCCTGAGAGCACGAAGAAGATGTCTGC
TACATACTGCATGCGCTTCAGGCGGTGGATAACCAGCGAAGGTCCCTCATAGAACTGCAT
CGCCTGCATTACACTGAACAGTATGGTGCCCAGCAGGAACCCCCAGCTCGTTACCTGCAC
CAGCTGCGGATGTGAAAAACCAAATGCGAAGCAAGCCGCACCGACAACCATCAGCACGCC
GCCCAGCAAGAAAATAGCACTTTCCAGTTTACTCAATTGTTTCATTTTCGTCTTGTTCGT
TAGTTTTTTCCGGAATATCCGAACTTAATACAAAGATGTCTTCATCATCAGCCTTCATGA
AATAACGCTGGCGGGCTATCTTCTCAAATGCCCGCGCACCATGCTGCATATCGCGCAAGG
TATGCTTGTCGTTTTCATACTGCTCACGATACTTTTCTATCTCCGAACGGAGCGTAGCTA
TCTCTATCTGGTACTTAATGTGCTGCCTTACACTGTTGTCGTCAACTACACCAACTACCA
GAACACCCGTTACAATCACTATAAGATACTTATAATGAGCGAGATAATTCCATATAATAC
CAAGTTTTTTACTCATTTCTTCCGAATTTGTTTGCAAAGATAATATTTTTTTGTTATCTT
TGCATCATCAATTAAGAAAAAATAATGGAAGAGTATATAGTTTCTGCAAGAAAGTACCGT
CCGATGACCTTCGATTCGGTTGTCGGACAGAGTGCATTGACCACCACTTTGAAGAATGCA
GTGAAGAGCGGCAAGCTGGCGCACGCCTATCTTTTCTGCGGTCCGAGAGGTGTGGGAAAA
ACCACTTGTGCCCGCATTTTTGCGAAGGCAATCAACTGCGAGCATCCTCGTGAAGACGGC
GAGGCGTGCAACGAATGTGAGAGCTGCCGTGCCTTCAACGAGCAGCGTTCCTACAACATC
TTCGAGCTGGATGCCGCCAGCAACAACGGTGTTGACCAGATTAAGGTTCTGATGGAGCAG
ACCCGCATTCCGCCTCAGGTGGGCAAGTATAAAGTGTTTATCATCGATGAGGTCCACATG
CTCTCTACAGCAGCCTTCAACGCCTTTCTCAAGACGCTGGAAGAACCACCTCAGCATGTC
ATCTTCATCCTCGCCACTACCGAGAAGCATAAGATTCTGCCTACCATCCTGAGCCGATGC
CAGATTTACGACTTCGAGCGAATGACGGTAGCCAACACCATCAACCACCTGAAGATGGTG
GCTGAGAAGGAAGGCATACAATATGAAGAGCAGGCGCTCGCCGTGATAGCCGAAAAGGCT
GACGGAGGTATGCGCGATGCCCTCTCTATCTTCGACCAGGCTGCCAGTTTCTGCATGGGC
AACATCACTTACCAGAAGGTGATCGAGGACCTGAACGTGCTCGACAGCGACAACTATTTC
CGTCTGGTAGACCTGGCTTTGGAGAATAAGGTGGCCGAGATGATGGTAACACTCGACGGC
ATTCTGAGCCGCGGTTTCGATGGCGGCAACATGATACAGGGGCTTGCCCAGCATGTGCGC
AATGTGATGATGGCGAAGGATCCTCAGACCCTGCCTCTGCTCGAGACCAGCGACGACCAG
AAAGCCAAGTTCCAGGCTCAGGCCCAGAAGGCACCTACACCTTTCTTATATAAGGCGCTG
GAACTGATGAACCAGTGCGATATCCATTACCGCGCCAGCAGCAACAAGCGATTACTGGTA
GAGCTCACCCTGATACAGATAGGCCAGATTACGCAGCCCGAGGATCAGGATGTGCCTAGT
GCGGGGCGTACGCCCAATAGATTAAAATCCCTGTTTCAGAAACTCCTGGCTCAGTCTAAG
CTTGCCTCTCAGGGTGCAGGTTCTGAGCCTTCTGGCAGCAGCGAAAACCGGTCATCACAG
CCGGGAACGTCCGCTGCTACAGCTACTGCTGTGCCTTCGTCAGGGGCACCGGCAGCCGCT
TCTGCAGCCTCCAATGCTGCATCTTATTCTGCATATTATCCTGCATCTGCCACCGCAGCC
GCATCTGCCTCTCCAGAAGGCTCAGCCGCTGCCGGAGCTGTTACTGATGCTGCATCGCCT
CACAAGCCACGACTCAAGAATATCAAGCTGGGCGGCATAGGCATGACTTTCTCTAACCTG
AAGAAGAGGGAGGAGAACCAGCGCCGCCTGCACAGTCCGTATGATGATACCAATGAGGAA
AAAGCGACCATCACGGGCGACCAGAACGAGTTCACCCAGGAGCAGGTGGAAGCAACATGG
TTCAGTATGTGCATGAGAATGCAGAACAAGCTGGATTTCATAGGCTTAGCCAACCGCATG
AAGAGTATTGTACCGAAGATAACCAACTATCCGCAGATAGAGGTTATCATCAACAACCAG
CTCTTACTAGACGACGTTTTGAACATCAAGAACCGCATTCTCAAGACTTTCGTCTTAGGT
CTTCACAACAGCGAACTGAGCATCAGCTACCGCCTTGCCGACCAGGAAGAGGTAGGCAAG
GTTCTGACCAAGAATGAAGTTCTGGAACTTCTTATGGAGAAGAACCCTGCGATGAAAAAA
CTCACAAAGGACCTGGATCTGGTCATGACATAGAAGATACTCCACACGATACGAAATTCT
CCACTCCATGTAGGACAACCTATACGGAGTGGAGAAAATTGTTTTTACAAATATCGAAAC
TTGGTGCTATAAGAGATACATAAGAGTGAAAGAGCAAAGGGCATTACAGCGTGACAGTTG
TGACAGTTGTGACAGTTTTCAGCGGAGGGGGTATATTGCGAGTTTGCAGCTATCAAATTA
TAAGTATATATATTTAAATTATTATATATATATAATAATTTACCTCTAAAGAAAGGGAAG
GAGGGGTAGGCGCTGAAAACTGTCACAACTGTCACAACTGTCACACTGTAACGCTTTCTG
GGCAAAAAGGAAGTAGTCAGAAGAAATGGCTTTTTTCATAGCATCTCATTGTTTTCTTGC
TCAAAACGCACAGAGAAACATTTTACAAAATATAGTTTTCTCCCCCGCAACTCTACGACT
TTTTTtGTTTAACTACGGAAGCCGGAATGTTAAAATCGGTTTAACATAACTCTGCAGGGT
GAAATTTGGCGGTTCAGAAGATTTGTTGTACTTTTGCACCATCGTTAAAAGATTCCCATG
AAGCGCAGACCTTGATATCGCGAAACGCGATACCAAGGTTTTACACCAAATGAAATGCAA
GGTTTGACGTCGTGAAACGCGACACCAAACTTTTACGACCCGCAAAATGCAAGGGTTGAC
GCTGTAAAACACAGCCTCAAGGTATAAAaCAAAAAAGCCCCCGATGCAGAAAAGCACCGG
GAGCCTTCGTAAGCAAATTATTATTATCTTAAAAAGATCAACTGAATATGCAGCACATCA
CAGTATACACCATGACGCACCGACAGAAAGGCTTAGATGAGGTTCATGCCCGCTTTCACA
GCCTCCTTGCGCATCTCCTCAGGCCAGATGCTAGCCTGGATCTCACCAATGTGAGACTTA
TGAAGCAATACCATACACAGACGGCTCTGGCCGATACCGCCACCAATGCTCAGAGGCAAC
TTGTCGTTCAGGAGCTGCTGATGGAAGTAAAGCTTCTCTCTATCCTCCTTGCCCTCCAGC
TTAAGCTGACGCAGCAGACTCTCCTTGTCGACACGGATACCCATAGAACTGAGCTCGAAA
CTGCGACCCAGAACAGGATACCAGATGAGGATATCACCATTCAGTCCCATCTTGCCGTTC
TCAGCCACGGTGCTCCAGTCATCATAGTCAGGAGCTCGGCCATCATGCTTCTTGCCATCG
CTCAACTTACCTCCGATGCCCTCTACAAATACAGCGCCGTACTTCTTGCAGATAGCATCC
TCACGCTCCTTAGGAGAAAGGTCTGGATACATATCGAGCAAATCCTGCGCATGAATAAAA
TGAATCTCCTTAGGCAGGAAAGGCTTCAGCTGAGGATAATGCTCGCAAGCCAGGAACTCG
GTACGCAAGATGGCACCATAGATGCGGCGCACGATATTCTCGAGGAAGGCGATGGTACGG
TCTTCCTTGGTAATCACAGCCTCCCAGTCCCACTGGTCAACATAGAGCGAATGAAGATTA
TCCAGCTCCTCGTCAGCACGGATGGCGTTCATATCTGTATATACGCCATAAGCAGGCTCA
ATCTCATACTCGGCAAGCGTCAGTCGCTTCCACTTGGCAAGAGAATGAACCACCTCAGCC
TGGGCTTCGCCCAAATCCTTGATAGGGAAACTTACAGGGCGCTCTACGCCGTTCAGGTCA
TCATTGATACCAAGACCCTTCAATACAAAGAGTGGAGCGGTAACGCGACGCAGACGGAGC
TCGGTGCTCAGGTTTTGCTGGAAGAATTCTTTTATCATTTTAATACCCATTTCGGTCTGG
CGCATATCCAGCAGCGCCTTGTACCCTTCAGGTTTTATCAAATTGCTCATTTTTATTTCA
TATTTAGTATTTGCGCTGCAAAGGTACAAAATAATAATTAATCTGCAAGCATTTTTCCGT
ATTTTTTCGCAAAATGATAGCATTTTTAAGTTTTTTAGTAGCATTTTGTAGAACAATTTG
CAAATACACATTATATATATGAAAAAATCTGCCCCAAATATTTGGTTATTTCAAATAAAA
GCAGTAATTTTGCAGTCGACTTCCGTTTCGATGTCATACAACCGGAGAAACGGACGGCAG
AAAAGAGGGTCTCGTAGCTTAGCTGAATAGAGCGTCAGATTCCGGTTCTGAAGGTCGTGG
GTTTGAATCCCACCGAGATCACCCGAAACAACAGAAATGATTAATAATTGAAAACATGGA
TTTAGTAGAACGATTTATAAACTATACGAAATTCGACACACAGTCGAGCGAAGAATCGAC
CAGCGTGCCTAGTACGGCAAAACAGCTCGAATTTGCCAAGTACCTGAAGAAGGAACTTGA
GAACGAAGGACTGAGCGATGTCGAAATGGATGACATGGGCTATATCTATGCCACTCTGAA
GAGCAATACCAAGAAAAAGACTCCTACCATCGGATTTATTTCACACATGGATACATCGCC
TGATGCCAGCGGAAAGGATGTAAAGGCGCGCGTCATCAAGAACTATGACGGCAACGACAT
CGAGCTGAGCCCGGGCATCATCTCAAGCGTTGAGACTTTCCCAGAGCTGAAGGCTCACAA
GGGAGAGGATATCATCGTGACAGACGGTACTACCCTGCTGGGTGCCGACGACAAGGCGGG
CATCGCTGAAATCGTACAGGCTATGTGCTATCTGCGCGACCACGACGAAATCAAGCACGG
AGATATCCGCGTAGGTTTCAATCCTGACGAGGAAATCGGTATGGGTGCACATCATTTCGA
CGTAGAGAAGTTTGGCTGCGACTGGGCTTATACCGTAGATGGCGGCGACCTGGGCGACCT
GGAATACGAGAACTTCAATGCTGCCGGAGCTAAAATCATCATCAAGGGTGTGAGCGTTCA
TACAGGCTATGCCAAGGGAAAGATGGTGAATGCAAGCCGACTGGCTGTGGAATTCCAGAA
CATGATTCCTGAGAACGAGACTCCTGAGCAGACTGAAGGCTACCAGGGTTTCTACCACCT
CATCGGCATCGAGAGCCGCTGCGAGGAGGCAAAACTCAGCTACATCATCCGAGATCACGA
CCGCAACAGGTTTGAAAACCGCAAGGATTTCATCGAGGACTGCGTAAACAAGATGAACGA
GAAGTATGGCGACGGAACCGTAAAGGCGATTATCTACGACCAGTACTATAACATGAAGGA
GAAGATTGATCCTAACATGCACGTCATCGACATCGTGCTCAGAGCGATGCAGGAGAGCGG
CGTTCCACCTCGCGTAGAACCTATCCGCGGCGGTACCGACGGAGCTCAGCTGAGTTTCAA
GGGTCTGCCTTGTCCTAACATCTTCGCCGGCGGTGTCAACTTCCACGGCCCTCACGAGTT
TGTGAGCATCCAGGTAATGGAGAAGGTAGTGAAGACCATCGTGAAGATAGCGGAAATCAC
AGAAGAATACAACGACTAATACAGATATGGGGAATTTAGACACATCTAAATTCCCCTTTT
TCATAAACAGAAAAATATGGCTGAAATTCCATTCTTAATAAAAGACCTTGCCCTCATCCT
GATGGTGGCAGGCATCGTAACCCTCATCTTCAAGAGGCTCAAGCAGCCGCTGGTGCTGGG
ATACATCATGGCGGGATTCCTGGTTTCGCCACATATGCCCTACACCATGTCGGTAGTCGA
CGAGACGGATATCCAGACCTGGGCCGACATCGGTGTCATCTTCACCCTCTTCTCGCTCGG
TCTCGACTTCTCGTTCAAGAAAATCGTGAAGATGGGTGCCTCTCCCATCATCGCCACCGT
GGTTATCGTGTTCTGCATGATGATGCTGGGCATCAGCGTAGGCCACGGCTTCGGCTGGGG
CAAGATGGACTGCATCTTCCTGGGCGGTATGCTCGCCATGAGCTCCACCACTATTATATA
TAAGGCATTCGATGATATGCGGCTGCGCACCCAGAAGTTTGCCTCGATGGTGATGAGCGT
GCTGATACTGGAAGATATCCTGGCTATCGTGATGATGGTGATGCTGTCGGCGATAGCGAG
CGGAAGCAGTCCTGACGGCGGGCAGATGCTTGCCTCTATCGTGAAGATAGGCTTCTTCCT
GGGCGTATGGTTTATCGTGGGCATCTTCGCCATTCCGTGGTTCCTGCGTTCGGTGAGGAA
ACTTATCAATGCCGAAACCCTGCTCATCGTTTCGCTGGGTCTGTGCTGCGGCATGGCGGT
ACTGAGCACCAAGGTGGGGTTCAGCAGCGCCTTCGGAGCCTTCGTTATGGGCAGCATCCT
GGCAGAAACCATTGAGGCAGAGAAGATTATCAAGCTTGTAGAACCGGTAAAGAATCTCTT
CGGAGCCATCTTCTTCGTATCGGTAGGTATGCTGGTAGACCCGAAGATTCTGGTAGAATA
TGCCGTTCCTATCCTCGCCCTGGTCGGTACGATACTGGTAGGTCAGGCGATATTCGGCAC
CTTCGGCTTCATGCTCGGAGGCGAGTCGCTGAAGTCGGCGATGCGCTGCGGTTTCTCGAT
GGCTCAGATTGGTGAGTTTTCTTTCATCATCGCCTCGCTGGGTCTGTCGCTCGGCGTCAT
CAGCAAGTTCCTCTATCCGGTAGTGGTAGCAGTGAGCGTCATCACCACCTTCCTTACACC
TTATATGATCCGTCTTGCCACACCTACCTATCAGGTGATGGAGAAACATCTGCCAGACAA
GCTCATCCATATTCTGAACCATTTCGCGATGAGTCATCCCCAGACACAGCAGCAGAGCAA
GTGGAAATCGCTGATCCGACAGATGCTGGTCAACACCACCGCCTACTCCATCCTTTCGGC
AGCCGTCATCGCCCTGATGTTCACCTTCGTGCTGCCGCTGATGCGCAATCTGCTGCCAGG
CTGGCATCTCCACTGGTATGCCAACGCCATCACCGGCCTGCTCACCGTCCTATTCATCTC
GCCGTTCCTGCGCGCCATCGTGATGAAGAAGAACCACAGTGCCGAGTGGAAACGCCTCTG
GGTGGAGAGCAGCATCAACCGCGTGCCGCTGCTCTTTACGGTGTTCGTGCGCTTTATGAT
AGCACTGGCTTTCATCTTCTACATCATCAATTTCCTCTCGCGCTTTACCAATGCTCTGAT
TGTCTGCATCGGTGCAGCAGTAGTGATGCTGATGATAACCTCCCGCCGCATCAAGAAGCG
TAGCATCGTGATGGAGCGCGTCTTCGTTCACAACCTCCGCTCGCGCGATATTGCGGCTCA
GGTGAATGGCGAAAAGCGGCCGCTCTACGAGGGCAGACTGCTAGACCGGGATATCCACAT
CAGCGAATTTGAAGTGCCTGAAGATAGCAGTTGGACTGGCAAATCGCTGCGAGAACTGCA
TCTGCGCCAGCGGTTCGGTGTAGACCTGAGCAGCATTCACCGCGGCTCTCACAGGCTGAA
CATCCCGAACGGCAACATGATCATCTTCCCGGGCGACAAACTGCAGGTAATCGGCAACGA
CGACCAGCTGCAGAAATTCAACACCGCCCTGCAGAGCGACCTGCTGCCTGAGGAGGCTGA
AATAGAAAAGCGCGAAATGAAACTTAGCCAGCTCATCATCAGCGGCGGCAGCGAATTCCT
GGGAAAGACACTCATAGAAAGCGGAATAAGGGATAAATACAACTGTATGGTGGTAGGACT
GGAAGAGGGCCGGGAGAACCTGACCCGTGTTCTGCCTACCCGAGTATTCGAAAAAGGCGA
TATCATCTGGCTGGTAGGCGAAGAGGCTGACCTTCAGAAGATTCAGGAAAAGAGCTAATA
AACTTGAGTTTTTTTtAGGCACGGATTACACGGATTTATAGCGCTCATGTAAATTAAGCG
ATTTACCATCTCATAAAAAATCCGTGTAATCCATGCCTTATTTATACCCCTGGGCGTGTG
GGGACATTTTCCAAGGATTTATCTCACGGTGATATGGAAGCACCCCTGCTTCACCTCATA
TTTGATATAGCAGCGGTTCTTGTTGCGGAAATCGCGGAGCACCTCGGAGAACACCCATTT
CAGGGTATCATTCTGCACCTGTCGGCGAGGCTGTTCACGGGTCTGAATCTGCTTGTAGCG
GTTGTAGCATATATCGAAGGTAGTACCATAGAGATGACACGAATTCTCGGTAGCATTACC
GTTTCGGGTACGCAGTTTCGCCACATCATCCTTGGTGCGCAGAATGCTCGTCACGATAAT
CTTATGCAGCGGAATGCCCTTAATCTGCAGCGAATCGAAATAGGCACGGCCGATATCCTG
GAGCAGCACAGAGGCACGAGGCACCAGGTAAGGAATACTGTTGTTCAGCTTGTCGACATA
AAAGAAAGGGTTGCTGCCCACATACACCAGCTTGCCCTTGCTGTTCTCCGCCTCCAGACG
GTTCTGTACCGGTTTCACACCATGCTTAGTAGCCGCCAGAATCTGCACATCCTGCTGGTC
GGGGAAAGTATTGCCGAAATGAGGCACCGAGAAGATGCGATGCTTCACCTCCTTGCCATC
CTTGTCGAAGAAGATAGAAGGCTTGCCGCTCTGTACCGTATCAGGCATAACAGAGAGTTC
ATTCTCCTTCAGGTCCTCAGCCACATTCCCTTCAGCATCAGCCGATGCATCAGAAATCTC
AGCAGAAGAAGCATCAGAAGCAGCCGAATCCTTCGCTGCCACGAGCGTAGAATCAGCCGC
ACCAGCAGCCGCAATCTTCGGTTTTGCTACTCCCGGAAAGATGACTCTTACCAGCGCCAG
AAGCAAAACCACAATACCAAAACCCTGTAAATATCTATTCTTACTAATCTTCATAATTAT
CTTATTTTCACGAAATAATATTCTATATTCTTCAGGCAAAACGGGAACCGCATCGCCAAA
TTTAGCTGCAAAGGTAACAAAATCTCTCGAAAAAATAGCTTTTTTAATATTTAAAGAATG
TTTTATTCGCCGAAATTTGCTCATTTCATGGAAAAGTAGTAATTTTGCAGCGTTATATAA
CAAAATATTAGATAGGATAGTTTAAACTTTATAGAATTAAGACATTTTGATAGAGAAACA
TATTGTACTCGAAGATATCGATCCAGTGATGTTCTACGGTGTGAACAATGCCCACCTGCA
GATGATTAAATCGCTGTATCCTAAGTTGCGTATCGTAGCACGCGACAACGTGATTCGTGT
GCTCGGCGACGAAGAGGAAATGGCAAAGGTGGAAGAGGATATTGAGCAGATGCGCAAGCA
CTTGCTTAAATACAACATGCTCAATGATGAAGACATCCTGGACATCGTGAAAGGAAAACA
GACCAAGGCGGACAGCGTGAAAGGCGTGCTGGTATACAGCATCAGCGGCCGACCTATCAA
GAGCCGCAGCGAAAACCAGCAGCAGCTGATAGATGCTTACGAGAAGAACGACATGGTATT
TGCCGTGGGACCAGCCGGTACCGGCAAGACCTATCTCAGCATCGCCCTTGCCGTAAAGGC
CCTCAAGGAAAAAGCCATCAAGAAAATCATCCTCTCACGACCAGCCGTAGAAGCCGGCGA
AAAGCTCGGTTTCCTGCCTGGCGATATGAAAGACAAAATTGACCCATACCTCCAGCCGCT
CTACGATGCGCTGGAAGACATGATACCTGCCGTAAAGCTGCAGGATATGATGGAAAAGCA
CATTATCCAGATTGCTCCGCTCGCCTTTATGCGCGGACGCACACTCAGCGATGCCGTCGT
CATCCTCGACGAGGCGCAGAACACAACCTCCCAACAGATTCGCATGTTCCTAACCCGTAT
GGGCATGAACACCAAGATGATTATCACCGGCGACCTGACACAGATTGACCTGCCACGCGA
ACAGCGAAGCGGACTGAAGGAGGCGCTCAAGATTCTGGACGGAGTGGAAGGCATCGGAGT
GGTGAAGCTGGGACAGAAGGATATCGTGCGCCACAAACTCGTAACCCGCATCGTTAACGC
ATACGACAAGTATGACAAGGAGAGAGCGGAAGAAAAGAAAACAATTAAAAATTAATAATT
GATAATTAATAATTAACAGTACTGCTCTAGGGGCAGGCTCAATTATAAATTGTAAATTAT
AAATTATAAATTAAATAAAATGAAAGCATTAACAAAGACAGATTTCCATTTTGATGGACA
GAAGAGTGTTTACCACGGTAAAGTACGTGATGTGTATGACATTAACGACGACCTCCTCGT
GATGGTCGCTACCGACAGAATCTCAGCGTTCGACGTTGTTCTGCCTAAGGGTATCCCTTT
CAAAGGACAGGTGCTCAATCAGATTGCAGCTAAGTTCCTGGACACAACTACAGACATCTG
TCCAAACTGGAAGTTGGCTACTCCAGACCCAATGGTTACCGTAGGTTTGAAGTGCGAAGG
TTTCCGCGTGGAGATGATCATCCGTTCTATCCTCACCGGTAGTGCATGGCGCGAGTATCA
GAAGGGCTGCCGCGAGATCTGCGGTGTGAAGTTGCCAGACGGTATGCGCGAGAACCAGCG
TTTCCCAGAGCCTATCATCACCCCTACTACAAAGGCCGACGAGGGTCACGACATGAATAT
CTCTAAGGAAGAGATCATCGCCCAGGGTATTGTTAGTGCAGAGGATTACGCTGTGATGGA
GGACTACACACGCCGCATCTTCGCCCGCGGTCAGGAAATCGCTGCCAAGCAGGGCTTGAT
CCTCGTAGATACCAAGTACGAGTTCGGCAAGCGCGACGGCAAGGTTTACCTCATCGACGA
GATCCACACTCCAGACTCTAGCCGCTACTTCTATGCTGACGGTTACGAGGAGAAGTTTGA
GAAGGGTGAACCACAGCGCCAGCTCTCTAAGGAGTTCGTTCGCCAGTGGCTCATCGAGCA
CAACTTCATGAACGAGCCAGGCCAGACCATGCCAGAGATTACCGACGAGTATGCAGAGAG
CGTATCCGACCGCTACATCGAACTCTACGAGCACATCACCGGCGAGAAGTTTGACAAGGC
TGCTGAGGAAGGCGACATCGCTGCCCGCATCGAGAAGAACGTAAGCGAGTGGCTTGCTGC
ACACAAGTAGTTTTTAGTTAATAGTTAATAGTTAAAAGTTTATAGCATGAACCACTTTGG
CAATCTTGCTAAACGGCGAAGCCGCTATAAATTATAAACTATATATAAATGTATAAGCAA
GAACAGATAAAGCCCTACGAGGGCACAGGAGACAAGGGCAAGCTGGTAGAGGAGATGTTC
GACAACATCGCCCCTACCTACGATACCCTGAACCACCGTCTCTCGTGGGATATCGATAAG
GGATGGCGCAAGAAGGCAATCAGGCGTCTTGCGCCCTTCTCTCCTAAAAAGATGCTCGAC
ATCGCTACCGGTACCGGCGATTTCGCCATCCTAGCCGCACAGATGCTACATCCCGACCAA
CTAATCGGAGCAGACATCTCGGAAGGCATGATGGAGATAGGCAGACAGAAGGTAAAGCAG
CAGGGACTGGAAAACACCATCTCCTTTGCCAAGGAAGACTGCCTCAACCTCTCGTTCCAG
GACGAGAGCTTCGACGCAGTAACCGCAGCCTTCGGTATCAGGAACTTCCAGAACCTGGAC
CAGGGACTGAAGGAAATGTGCCGGGTACTGAAAAAAGGCGGACATCTCTGCATCGTAGAA
CTCACCACGCCGGTCAGTTTCCCGATGAAGCAGCTGTTCAGTATCTACAGCAACACTGTC
TTGCCGATGTATGGCAAACTCATCAGCAAAGACCAGAGCGCCTACAGTTATCTCAACAAG
ACCATCGAGGCATTCCCTCAGGGCGAGGTCATGATGGAGGTGTTCAAAAAGGCAGGATTC
GCAAAGGCAGAGTTCAAGCGACTCACCTTCGGCATCTGCACACTCTATTTCGCAACCAAA
TAAAACAAAAATATTATGGACAAGTATGGACTCATAGGTTACCCTTTGGGGCATTCGTTC
TCAAAGAACTATTTCAACGAAAAGTTTGAGAACGAGGGCATCGATGCCCAATACATCAAC
TTTGAGATACCTTCTATCGAAAATCTTACCGAGATTCTCGACTCAAATCCTGAACTAAAG
GGGCTCAACGTCACAATACCTTATAAGGAGAAAGTGATCAGCTATCTCGACGTGGTAAGC
CCTGAGGCGAATGCTATCGGAGCCGTCAACGTGATCAAGGTGGAGCACAGAGGCGAAGAT
GTTTATCTGAAAGGATATAACAGCGATGTAATCGGTTTTACCAAGAGCATCGAACCTTAT
ATCGAGCCTTATCACAAGAAGGCTCTCATCCTGGGTACAGGCGGAGCTTCAAAGGCTATC
AACTTCGGTCTGAAATCGCTCGGACTGGAAACAGCCTTCGTGAGTCGATACGAGCGTCCG
GGTACTATTCAGTACGAAAAAATCACCCCTGAGGTTATCAAGGAGTATAACGTCATCGTA
AACTGTACCCCAGTGGGCATGTACCCACACGTAGACGAGTGTCCTGCGCTGCCTTACGAG
GCAATGGACAGCCACACCCTGCTCTACGACCTCATCTACAATCCCGACGAAACCCTCTTC
ATGAAGAAGGGCAAAGAACACGGAGCCACAGTAAAGAATGGCTTGGAAATGCTCTTGTTG
CAAGCCTTTGCATCATGGGATTTCTGGCACCAGGAAAAATAAGCATATCATAAAGTTCAA
AGATCAAAGTTCAAAAGTAAGAATATGAGTAACAATAGATATATGATGCGCGGTGTTAGC
GCAGCAAAGGAAGATGTTCACAACGCTATCAAGAACATCGACAAGGGTATCTTCCCACAG
GCTTTCTGCAAGATCATACCTGATATCTTGGGCGGCGACCCAGAGTATTGTAACATTATG
CATGCCGACGGTGCAGGTACCAAGTCGAGCTTGGCTTACATGTACTGGAAGGAGACGGGC
GACCTCTCTGTATGGAAAGGTATCGCTCAAGATGCTATCGTGATGAATACCGACGACCTG
CTCTGCGTAGGCGCCGTAGACAACATCCTCGTAAGCTCTACCATCGGACGCAACAAGATG
CTCATCCCAGGCGAGGTAATCTCAGCTATCATCAACGGTACTGACGACCTGCTCCACGAG
ATGCGTGAGATGGGTATCGGCATCTATCCTACCGGCGGTGAGACTGCTGACGTAGGCGAC
CTGGTTCGTACTATCATCGTTGACTCTACCGTTACCTGCCGCATGAAGCGCAGCGATGTC
ATCAACAACGCCAACATCCGTCCAGGCGATGTCATCGTAGGTCTTTCTTCTACAGGTCAG
GCTACTTACGAGAAGAAGTATAACGGCGGTATGGGCAGCAACGGTTTGACTTCTGCCCGC
CACGATGTATTTGCCAAGTATCTCGCAGAGAACTATCCTGAGAGCTACGACCACGCCGTG
CCAGACGAGTTGGTTTACAGCGGTAAGTATAAGTTGACTGATGAGGTAGAGGGTTCACCT
ATCAATGCCGGCGAGTTGGTTCTCTCTCCTACCCGCACCTACGCTCCTGTCATCAAGAAG
ATTCTCGACGAACTCCGCCCAGAGGTTCACGGTATGGTTCACTGCACCGGTGGTGCCCAG
ACCAAGGTTCTTCACTTCGTAGGCGAGAACTGCAAGGTAGTGAAGGACAACATGTTCCCA
GTACCTCCACTCTTCAAGGCGATCCACGACTGCTCAGAGACCGACTGGAAAGAAATGTAT
CAGGTATTCAACATGGGTCACCGCATGGAGATCTACGTACGTCCTGAGGTTGCCGAGAAG
GTTATCGCCATCAGCAAGAGCTTCAACATCGATGCCCAGATTGTGGGTCACATCGAAGAA
GGCAAGCGCAGCCTGACCATCAAGAGCGAATTCGGAACATTCGAATACTAAAAATAGAAT
TAAGATTAATGGATAATAACAACATATTACAGAAGCTAGAAGGCTTAGAGAGCCGATACG
AGGAAGTAAGCACCCTCATTACCGACCCAGATGTCATCGCCGACCAGCCACGCTACGTGA
AGCTCACCAAGGAATGGAAAGACCTGGGTGACATCATGGACGCACGCAAGCGATACATCA
ACTGTCTGAATAGCATCAAGGAGGCAAAGGACATCCTTGCCAACGAGAGCGATCCGGAAA
TGAAGGAGATGGCTCGCGAAGAACTCAACGAGAACGAGGCGCTGCAGCCTAAACTTGAAG
AAGAAATCAAGATTGCGCTGGTACCTAAGGACCCAGAAGACGCCAAGAACGTACAGATGG
AAATCCGAGGCGGTGCCGGAGGCGACGAGGCAGCCCTCTTTGCAGGCGACCTATTTAATA
TGTATAAGAAATACTGCGAATCGAAGGGATGGACCGTCAGCGTGACTTCTGTTTCTGAAG
GCGCAGTAGGTGGATACAAGGAAATCGACTTCGCAGTAAGCGGTACTGACGTTTACGGTA
CATTGAAGTACGAATCAGGTGTTCACCGTGTTCAGCGTGTGCCTGCTACTGAAACACAGG
GCCGTATGCACACCTCAGCTGCTACCGTGGCCGTATTGCCAGAGGCAGACAAGTTTGAAG
TGAACATCAACGAAGGCGATATTAAGTGGGATACCTTCCGAAGTTCAGGTGCCGGTGGTC
AGAACGTGAACAAGGTGGAGTCTGGTGTACGTCTCCGCTACCCTTGGAAAAACCCTAACA
CAGGCGAGGTAGAGGAAATCCTCATCGAGTGTACCGAAACCCGTGACCAGCCAAAGAACA
AGGAGCGTGCCTTGAGCCGCCTCTATACATTCATCCACGACCGTGAGCACCAGAAGTATG
TTGACGATATCGCCAGCCGCCGCAAGAGCCTCGTTTCTACCGGCGACCGCAGTGCGAAGA
TCCGTACCTACAACTTCCCGCAGGGCCGTGTTACCGACCATCGTATCGGTTATACCACTC
ACGATCTCAACGGTTTCCTGGCAGGTGATATTCAGGACATGATTGATGCCCTGACTGTAG
CCGAGAACGCAGAGAAGCTGAAAGAAACAGAATTGTAAAACCCCGATTCATCGTTCCGTA
CTTCGGGGCGATGAATCATCATATCAATCCATTATGAACAGAAAAGAACTCGTAGAGCAG
ATTTTCGCCAAGAAGAGTTTCTTGTGCGTAGGTCTTGACACAGATATCAACAAGTTGCCA
AAGTGCATCACCGAGAGTGAAGACATCCAGGGCGCAGAAGCCGAAATGATATTCAGATTC
AACCAGGCTATCATCGATGCAACAGCCCCATACTGTGTGGCTTACAAGCCAAACCTGGCT
TTCTATGAGAGCCGTGGCATCGATGGCATGATTGCCTTTGAAAACACCATCAAGTATCTC
CACAGTCACTATCCAAACCATTTCATCATCGCAGATGCCAAGCGCGGCGATATCGGCAAC
ACCAGCAAGATGTATGCCCAGACATTCTTCGAGGAGTACAATATCGACTCTGTAACCGTA
GCACCTTATATGGGTGAGGATTCAGTCAAGCCATTCCTCGAGTATGATGGCAAGTGGGTT
ATCCTCCTGGCACTTACCAGCAACAAGGGTAGCCACGACTTCCAGCTCACCGAGGATAAG
GAGGGCGAGCGCCTCTTCGAGAAGGTTCTCAAGAAGAGCCAGGAATGGGGCAACGATGAG
AACATGATGTATGTAGTAGGCGCTACACAGGGCAAGATGTTCGAAGATATCCGCAAGGTG
GCTCCTAACCACTTCCTCCTCGTACCGGGCGTAGGTGCACAGGGTGGCAGCCTGCAGGAG
GTTTGCAAGTATGGCATCATCAAGGACTGCGGCTTGCTCGTCAACTCTTCCCGCGGCATC
ATCTATGCCAGCAACGGCGATGACTTTGCTGAGGTAGCAGGTCAGAAAGCTAAGGAATTG
CAGGCAGAAATGGCAGCAGAACTTGCTAAGTTATAAAAACTCGATTTAGGCGCAAAGTAT
CTTGAAAAAGAGGCTTTGCGCCTAAAAAATACCTTTTTATGGGGAGAAAAAGCAAAATAT
TACAAAATAAAGTCGAGAATCTAAATCTTTTTTGCTATTTTTGCAAACAAATTGCGGTTA
CCTAAAGGTAATGATGCCTTGGGAACCTAAATAAAACAAACTAGAAGTCAGATAAATTAT
GGAATTTACCGCTCAACAAATAGCCCAGTTCGTTCAGGGCCGTGTGGAAGGTGATGAGAA
CGCAACAGTCAACACCTTCGCAAAAATCGAAGAAGGTAAGGAAGGCGCCATCTCGTTCCT
TTCTAACCCTAAATACACTCATTATGTTTACGAAACCAAGTCAAGCATCGTACTCATTGA
TGAGAACGTAGAATTGGAACACCCTGTCAGCACAACCCTCATCCGTGTGAAGAATGCATA
CGAGTGTGTGGCTAAGCTCCTGCAGATGTACGAATCCATGAAGCCTAAGAAGACCGGCAT
CGATCCGCTGGCTTTCGTATCTCCAAAGGCTAAGGTGGCTGAAGGCGTATATGTAGGTGC
TTTCGCATATATCAGCGATGGTGCAGAGGTAGGCGAAGGTAGCCAGATTTATCCTCATGC
CTACATCGGAGAGGGTGTGAAGATTGGTAAGAATGCACTCATCTATCCGAACGTTACTGT
ATATCACGGCTGTAAATTAGGCAATAACGTTACGCTTCATGCCGGTTGTGTAATCGGTGC
CGACGGATTTGGATTCGCTCCAGGTCCTGAAGGTTACGACAAGATTCCTCAGATTGGTAT
AGTTACCATCGAAGACGATGTAGAGATTGGTGCCAACACTTGTGTAGACCGTTCTACAAT
GGGTTCTACCTATGTTCGCAAGGGCGTAAAGCTCGACAACCTCGTACAGATTGCCCACAA
TACCGATATCGGTGCCAACACCGTGATGTCTTCTCAGGTAGGTATAGCAGGCAGTACAAA
GGTAGGCGAATGGTGTATGTTTGGCGGTCAGGTGGGTCTTGCCGGCCACATCACTATCGG
CGATAAGGTGTTCCTCGGTGCCCAGAGCGGTGTTCCGGGCAGCCTCAAGAGCGGCCAGCA
GCTCATCGGAACTCCTCCTATGGAGCAGCGCGCTTACTTCAAGTCTCAGGCCATCTTCCG
TCGTTTGCCTGACATGTACAAGGAACTCAACGACCTGAAGAAGCAGATTGAAGAATTAAA
GAAAAACAATTAAAAATAATAAGGCACGGATGACACGGATGACGCGGAGGCTAACGCCAC
TAAGGAATCCGAAGAAAaCGCAGAGAAAAAaTCCGTGTTATCCGTGCCTAAAAAaTGAAT
ATAATTATGTCAAAACAGAAGACACTGAAAGGTAGTTTCTCTCTTTGCGGAAAGGGTTTG
CATACAGGCTTGAGCCTCACCGTAACTTTCAATCCTGCACCAGAGAACACCGGTTATAAA
ATACAGCGCATCGACCTCGAAGGCGAGCCTGTTATCCAGGCTGTAGCTGAGAACGTTGTT
GAAACACAGCGCGGTACCGTACTCGGTAAGGGCGATATCCGTGTTTCTACCATCGAGCAT
GGTATGTCAGCACTCTATGCCCTCGGCATCGACAACTGTCTCATCCAGGTAAACGGTCCT
GAGTTCCCTATCCTCGACGGTTCTGCTGCTCCGTATGTAGAGAAGATCCAGAGCATAGGC
ATCCAGGAGCAGAATGCTGAGAAAGACTACTACATCATCCGTCATAAGATTGAGGTGAAA
GATGATAATGGGTCTGTCATCACCATCCTTCCTGACGAGGACTTCAGCATCACAGCCATG
TGTTCTTTCGAGAGCAAATTCATCAACAGCCAGTTTGCTACCCTCGAAAAGATGGAGACA
TACGCAGAGGAGATTGCATCAGCCCGTACCTTCGTTTTCGTACGCGACATCATGCCTCTG
CTTCAGGCTAACCTCATTAAGGGTGGTGACCTGGACAATGCCATCGTTATCTACGAGCGC
CAGGTAGAACAGACTCAGCTCGACCAGCTCGCCGACCATCTCAAGGTGCCTCACATGGAT
GCAAACAAGTTGGGTTACATCCAGCACCGCCCATTGCAGTGGGAGAACGAATGTACACGT
CATAAACTGCTCGATATCATCGGCGATATGGCACTCATCGGCAAGCCTATCAAGGGTCGC
ATCATCGCTACGCGTCCAGGCCATACCGTAAACAACAAGTTCGCCCGCCTCATGCGCAAG
GAGATTCGCAAGCACGAGATTCAGGCTCCTATCTACGATCCTAACGAGGAGCCAATCATG
GATAATATCCGCATCCGTCAGCTCCTGCCCCACCGCTACCCTATGCAGCTGGTCGATAAG
GTCATTGCTATGGGTCCTAACAGCATCGTGGGCGTAAAGAATGTAACCAGCAACGAGCCT
TTCTTCACCGGTCACTTCCCTGAAGAGCCAGTGATGCCAGGCGTTCTCCAGGTAGAGGCG
ATGGCACAGTGTGGCGGTCTGCTCGTATTGAACCAGCTGGAGGAGCCTGAGCGCTGGAGT
ACTTACTTCATGAAGCTCGATGATGTGAAGTTCCGCAAGAAGGTGGTTCCAGGCGATACT
CTCCTCTTCCGTGTAGAACTCCTCGCACCCGTGCGTCATGGCATCAGCTCTATGAAAGGC
TATATGTTCGTAGGCGACCAGGTGGTGGCAGAGGCTACTTTCACAGCACAGATTGTTAAG
AACAAGTAATAATAAAATAGAAATATGAATCAGATTAGTCCATTAGCGTTCGTTCACCCA
GAGGCAAAACTCGGTGACAACAACATTATCGGTCCTTTCTGCTATATCGACAAGGACACC
GTTTTGGGCGATAACAACGTATTGCAGAACAGCGTTACCATCCACGTGGGCGCTCGCATC
GGCAACAATAATGAATTTTTCCCAGGCGCCAGCATCTCTACCAAGCCTCAGGACTTGAAG
TTCAAGGGCGAGCAGACAACCTGCGAGGTTGGCGATAACAACAGCATCCGTGAGAACGTT
ACTATCTCTCGTGGTACAGCCTCTAAGGGCAAGACCGTAGTAGGCAGCAACAACCTCCTG
ATGGAGACTGTTCACGTGGCTCACGACTGCGTGCTCGGCAGCGGCTTGATTATCGGCAAC
TCTACCAAGTTTGCCGGTGAGGTGGTAGTAGACGACAACGCCATCGTCAGCGCCAACGTT
CTCGTTCACCAGTTCTGCCATATCGCAGGTTACGTGATGATCCAGGGCGGTTGCCGTTTC
TCTCAGGATATTCCTCCATACATCATTGCCGGCAAGGAGCCAACCCGCTACTGCAGCATC
AACCTCATCGGTCTGCGCCGTCGCGGTTTCAGCAATGAGACCATCCAGAACATCCACGAG
GCTTACCGCCTGCTCTACAGCAAGGGTATATTGAAGGAAGGTATCGAGGAAATCAAGAAG
AATCTTGAGGTTACCAAGGAGATTCAGTACATTATCGACTTCGTTGAGAGTTCTCAGCGA
GGCATTATCCGATAAAAGTAAAAGGGTAAAAAaGTAAAAaGGTAAAAAGAGCATCCTTGC
ATAGGTTTATGAAACGAGCAAGGATGCTTTTTTCTTGAATATAAAGAATGATATATGAAA
ACATTGATTGTGGTCTTAGGTCCTACCGGTGTAGGTAAAACGGAGCTTTGCCTTTCACTG
GCAGAGCATCTCGCTATACCTATCATCAATGCCGACTCCCGCCAGATCTTCGCCGAACTT
CCTATCGGAACCGCAGCCCCTACTGCCGAACAACAGCAACGGGTAAAGCATTATTTCGTA
GGAAACCACCACATCGAAGATTATTACAGCGCTGCCCAATACGAGGCTGATGTGATGAAT
CTCCTGCAGGAAGACATCTTCAAGAATCACGATGTGGCTCTGCTTACAGGTGGCAGCATG
ATGTATATCGATGCTGTATGCAAGGGAATCGACGACATCCCTACTGTTCGTGACGACATA
CGCACTTGGATGAAACAGCGTCTGGAAGAGGAAGGGCTGGAGGCACTGGTAGAAGAACTC
CACAAGATGGATCCGGAGCACTGGGCGATAGTAGACAGGAAGAATCCACGCCGCGTGGTT
CATGCACTTGAAATCTGTCATCAGACCGGCAAGACTTATACTTCTTTCCGCACAGCCGAA
AAGAAGCAGCGTCCTTTCCGCATCATCAAGATAGGTCTGAACCGCGACAGAACTGAACTC
TACGACCGCATCAACCAGCGTGTACTGATGATGATGGACGAAGGTCTGGAGGCAGAAGCA
CGCAGCGTATACCCACAGAAGGGACTCACCTCGTTGAGAACCGTAGGCTACAAGGAAATG
TTTGCCTATTTCGATGGCGAGATTGATAAGGATGAAGCCATCCGCCAGATACAGTCGCAT
AGCCGTGAATACATGCGCAAGCAGCTCACCTGGTTTAAGCGAGATGCAGAAATTCACTGG
TATCATCCCGACCAGCAGGATGAAATCATCCGATTTATTGATGAAGAGATATAGACATAA
TCGCCCGATAGCATATTCATTTTTGTTGTTAGAAATATAGTTGAGATTCCATAATATTAC
ATGGAATTCTCTGGAATCAGATTTAAATTCTGGTGCTTTATAGCCCATGAACTTTTCAAA
ATGCTCGTGTTCTTTGATGATTTTCTTCATACCTTATAAAATCAGCGTCTTGTTTGATGC
AGAATTCTAAATAATTGGAGGTAAAAATGAAATAAGCTTCATGTGCTATCGAAACAGGCT
TCATTTAGAGCAGAAGTAATCTTCCCCTGCCAAAAAGGGTATTTCTGTCAATATTTATAA
CCAAATTTTGCATACTGGTAAACTTGGAATCTAGCAACGAGAATAGGGAGTTTTGGGCAT
CTCGAATTCTCTATTTTTTGTTTCTCATTAAGCGAATACCCTATAGTTGTACGACTATAA
AGTTGTAGTCGTACGACTATATAGGGTATGGTCGTACAACTATAGAAATCCTATTTTAGC
GCTATTAACCAACAAATCCATAATTCCTTGATTATTAACATATTACCATTTTCTTCCATA
TTTTCAATATTCACAAAGAAATAAGAATCGTTTGAAAATACGAGAATCTCAGCAAGGGAA
ATGTATAAAAATAAAACGACCCGCACATTTGAGCATCGTTGAGAGGCTTGGCGGGTACTA
GTGCTGCAAAGGTACGAAGATTCTTAGAAACCAGCAAATTTTTGGGGAGAAATTTTAATT
TCGCATGCTAAAAAGTATAAAGCATTTACAAATTAAGCTACTCCGCCCCCATGCGATAAT
TCTTTGGCGATAATCCGGTATGCTTCTTGAAGAAGGTGCCGAAGGATGAGGCATTCGGCA
CAGTCCATTCGTTGAGACTTTGGTATCACTGAAAGATGAAGAAGGAGAAGAATAAAAGTA
TTATATGAGTATTTTATAAGGGTTTTATAAGACCCTTATAAAATATCGAGTTATAAGATA
TCGAGAAGTTCCTCGAATCTTGAAATACGACGGAGCTTGGGATGTTCAAATTCCTCTGTC
TTTTCATGCGCCCATGTGGTATGAAAAGGGATATGGACAGCCGAAGCTCCGATTTTTAAT
GCCGGAGCAATATCACTCTTGAAACTGTTACCCACCATCACCAGCTCGTCGGGAGTTACA
TCCAGTTCCCTGCAGAGACGATGATAAGCCTTGGGCGTCTTGTCGCTCACGATAGTCACC
ACATCAAAATACCGCTGCAGACCCGAACGCCACAACTTATTCTCCTGATCCATCAACTCA
CCCTTGGTGAAGACTGCCAGCTTATATTTCTTCATCTCACGGAAACAAGCCAAGGTTTTC
TCTACCCCTTCCAAAGGCTTGGCATCAAGATGCAGGAGACTCTTACCCAAGTCCACAATT
TGGGCGATGACATTCGCCTCCACCTTACCATGACTCACCTTCACCGCATTCTCTACCAGG
GATATGGTGAAAGCCTTGCAACCATAACCCAAATCAGCCATATTTTTACTCTCCGTCTCG
AAGAGAGCAGCAGAAATATCCTTTTCCTTTCCATATTCCGCAAGCAGCTCGCAATACTCA
TGCTCCACGTCCTCGAAATAGTTTTGTAATGCCCAAAGCGTATCATCGGCATCGAAGGCT
ATCGCCTTGATATTCTTCAGCTTTTCCATACTTTTCATTTTTTTAGTTGCAAAGTTAATG
TTTTTATCCGAAAAGGAAAACAAATTATTCTGCTTTCTTTTGCATATACCAATATTTTTC
GTAACTTTGCCAAAAATTCAAATAAAGCAACAATATGAAATACACTATAAACTACTCTTT
TAGATATATAATAAAAATCGTTGGAGTATTTAGGATATGTCTTCAGAGAATATAGGTTCG
TCAGTCGCATATCAACTGATGTGCACATGTCACTCAGCTTATATGCGGCTTTCTTGCATG
GATACTCTTTCTTATAAGATATAAAGATGATACCACCAAGGAACAGAGAAGAAACCATCC
TCGCCATCTTGCAGGCGGCGACAAGGATTATAGACAAAGAAACGAGGCATGAAATACAAC
TCCAATCCCGAATGATGATTCTCTTCTGTTGAATATGTCATTACTTCTCATTTTTTTtAT
AATCTTCAAACGACATTTCCTTGACGAGTTTTCCATCCAAATCATAAACAGACACTACAG
AATACCTACCAAACCTAGTATCTGAATAATGACGATAAGACTGGCAGATTGGTAATCCAT
CTTCAGATGTAAAGCCTACGCAGCCACGATTTGATGGTAACAATATCGCCTTTCCCGCAT
CCTTATCTACTATAAAAGTATAAATTGTATTCATCTTGTCTGTTGTTCCATTTACAACTA
CCACATCAGGATTTAGAGGGACAAGCATGGCTTCACTTGCCACAAAAACAGAATCTAGCC
CTACCGTTACACCATGTTTTTTATCTGGATTATACCATAACAAATCTGCCATAGGATGCG
CCGTAACTATTTCTTGAATATCATTCTGCTTCTTATAATACTTCCAAATGCTAACTACGT
CACCGCCATAAATGCCATCTCCCCCATCAACGCTTCTCAACAAGATTGCATCAACATCCT
CATCTGTTACAACAGTATTATTTGGCAGATGAAAATGTTTGATGATTTGTGCTATCATCG
CTTGCGAATACTTTCCATCTTCATCATTTTCATATTTCAAAAAGGCATGATTTTGAGCAG
GAGCAACTTGTTTTGCCCCCTTTTTTCCACAGCTGATAGAAAGAAAGCACAGCTGTAGCA
GTACAACTATCCAATATTTACACTCTTTCATTTTCTAACTTACGTGAGTTTAAATGACAC
AAAAGGACTTCCTTTATATCATCGGCAACATTATTAGCCAACCTTTCAAAGACCTTTGGC
CCAGAACCATTAGGCAAGCTATCTATTTCATTGACTTCTATAAGATTATAATGAGGTATT
TCGGGATGGCTATAGTCATAACGATATCCTCCAAATGTTAGAAACTCTGCATTCGGAATA
CCAATATCCTTCATACGATTGATTACATTAGTGCCAGCCCCACCGACACCGATGCACAAT
ATCTTTATATTTTCTGTATCATTTCCCATATTATAGTAGCATTATTAATATCGATTGCAA
AATTAAACAACAAATCGATAAGTTGTATCAGCAAGCCTTGTTTTTTCATTTACAAGGCTT
GCGAACGATTTTATCCCTTATTCCTCTTCTTCATCTTCATATACACTGTCTCCTATCAAT
ATGATGAACAACAGGAAAAATGAGACTGCCGAAAATAATAATGCTATTAAGAGTACTACA
GCAAAAGAAGAAAAAGGATCGATCTTTGTCATTAAATTGACAGCAAAAAGGAATGGGGCT
ACCGCATAAGACAATTTCTTTAGACATTGCTTAGTACTTAATCCCGCATCATGAAATCTA
CGTACCATAGAAGAAAGGTTAGCAGGAATAGAGGCTATAGTAATTCCTAAAAACACTCCA
GACAGTACATCAAACTTTTCGGAGTTCCAAGCCCCCAATGCTATAAAAGTAATAGGGACC
TGAACCAGCCAGAACCACCAATACTCACTCTTTGAAGCTCTTCCCTTAAAATCAAAAGAC
TTCATGTAACACATTTTAATTGAATTGAAAAATGTCATAACCGTATATTTTATTCTGTTT
GCTTATTTTGTGATTTAATTATCTTAGCTACTGCATTATCAAGAACTTCTTGGATATATG
AAGAAGAAATATCAATTGACACTTGTTTTTTAGACAAGTTACCAACATAGCAAATTCTAA
ATGACATACCCAAAGGAGCAAGAAGGGAAGCTAACTTTATCAAATCACCCTTGACCATAA
ACTCATTTTTGAGTTCTACCCTCATAGACTCTTTACTTTTTTCAAACCCTGAAATATCAA
GCTTATTCTCATCTATGGTATAGACAACAACACAAATTTGTCCTTGTATCCTTGCATGAG
CAGACAGCAGCCCATCTTCAAGATCAACAAGGATATTCTTATTAAGTTCATTCAAATACA
AATCCAGTTCTTCTCTTGGCGTTGGCTTTGGTTGATTTTGAGCATTTTTTACTTCCTTTG
GTGTAAGAATAAACTTTATTTCTCGATGAGATTGCATTCCCTTTACCAACATTGCTACAG
AATATCCTTTGTTGGCAATATCCACATAGCTGCAAGACTTAAAAGGAGAACTCTTTGCTA
CGTTTGCCATCATAATTCGCTTCTTCTGTTCTTTATTCTGCAAAAAGTCCTCAAAAGGAT
ATTTCGTTTCGTCAATTTCCAAAGTACTAACGACTGTAGAGTCTTTCAAATCCACACTTC
TAAGAGTCATACCATCCGTTAGTTTCAAAGGCATCTGCTCATTAATTTCTTCTACCGCAA
GCACAACCTCAGGATCATCAGGAGGAAGAAGACTACGTCTATAAGACTCCATACCAAAAG
ACAATAACATTTGAACTAAACCAAAAACTCCAATACCTACTCCGAGAATACTCAACTTTA
CTTTTCTTGTTACATTATGGGAATTAAGTAACCAAATACACAATAATACCAACATAATTG
TAACCACTATCGAAACAGCGCCAAAATATGCAGGAGAATTATCCTCCGCATAAGCAGTAC
GTATGGAAACCATTAAAAATGTAAACATTAAAAACTGTCTCATAACTTTTACATATTTTA
GTCATCAATAAATCTCACTTTATCCCATAAACTTTCCCAATAGACATCACCAAAAGTTGT
ATGTTTCTTTACTGGTACAAAAAGAATGGAAGACACTATTGCCAAAAAGACACCATAAAT
AACGACAGCACGAATTACCAAGTTATGTACCTTAGCACAAGTATCATATTTTTTCGAAGC
TAATAGAGTACCTCCAAGTTCTTTCTGTACCAACATTATATCACGCTTTGTTCTTTCATC
AGAATACAGATACTCAGAGTCATTTGATGCACGATAAGCATCAAACTCTCTATCATATTC
TGGTTTTAGCCGATTGGTTGAACTTAGCACACGATAAGCTTCCTGAATATTATGTTTATA
AGTTTCACCATACAAACTATAATCTATACCGGAATTATATTTAGTCATAGCTTTATTAAA
TGCCTTATCTATGTCCTCCTCAGAGGCAGATCTGTCAATATTCAACAACAAATAATAATC
CTTGAATATACCCAAGCCATCCCCTTTCAACTCATTTCCATCTTTATGTATATCTCCATG
ACTCCAATTAGAGAAATTGCGTATTTCCATCAACAACAAAGTTATTAACGAAACAGGTAA
TATATAAATGAGTACACCTATGCCTAATGGTGAACTACCCAACACAAAAAGTGGATATAC
CAAAAAGACTACAATGCTTTTATATTCTGCATCTGTAACATGTCTATTATACAAATATTT
CTTTACACTCTTCGGTACCAAATAATCAAATGTGTTTTCTGCTCTACTCTTACCGTATAT
TATAGTAAAAACACTTGTGATAGTTGCGCCCAAGAATAGACAGAACATACACCACCAATA
AAAATCTTGCATAAACACGCCTATACATATACCATAAATCTCAGTAAAGACACATAGCAT
ATCCAATATGCCCAATACCAACATACAACGGCACAAGATGCTTTTTTGCCTTGACAATAT
TGTATTAGTTCTTAACAAATGCCTTGGCATAAGCAGACAAATAAGAATAAAAACTAAAAA
GATAAAAGCACTTAAAACAAACAACAAGAGTTTGCCATTCACACTGTCATTAAAATCTCC
GAGATAAAACGTGGTAAAACCTTTCATTATCCACTGAGACTTTTCTTCCAACTGATGTTC
ACTACGGACTTCAAGCATATAAGCTTTTCTATTAGCAAAAAATATGCTTCTCAAAACAGG
TTTACCTTCTTGATCTTTAGTCGAATAAGCAATAGCTTTTCTGTTAGTTGGCAAAATCTT
ACCATAAAAAGTAGCCCAATAATTATCATAGACAATTTTTCTCTGCGCTGGTGAAAACAT
ATAGTGCTTATATACTTCCAGCTCTTTTGCAAATAGAAGAGTTTGCTTTTCATAAACAGA
ATCTGTTGCATTAGCCGAAATTAATTCTGACATGTCAAAAGTAACTAAAGAGTAAGAATA
TTCAAATGGGATTTTCTTGACCTTATAATCCCAATATGGTTCTTTTACATATTTTGTTCT
CTTTTCTTCATCGTACTCTATATTACCAAAATAATCTCTTCTTGGGATATTTACGGTATA
ATAAACCAATCTGTCTCTATATGCCACATAATTTTGCCAATATTCATATTTTCCTTCACC
TACCTCAGAAAAAGAAGACAAAAACTTACCATTAGGAATAGGACCTATCTCACGCAAGAA
ATCAGAATTGTCCTTGGTTGCTCTATTTTTGAAAAGACTTCGTGTTTTCAATGCAGATAT
TTGCTCTTTTTCCAAGTTGTCAAAAAACTTAATATTATGTTTTTTGAGATCCATTTGTTC
TTTCAAACTAACAGAAGTTATTGCTATATACACTATAGCAATAACAGATATTACCAATAA
TACGACTACTATGAAAATTCCAGAAAAAGCCCTCTTTCCATTTTTTTTCTTTCAGAGGAT
TGAATATTCCCTTTTAGTATATTAAGCATCACCAATAGCTCCTTATTCCCTTTTCAGTCC
TATAAGGTCTTTTTGTTAAACAGAGAAGCGTGAACTGCAATGCTCACATCTTCTATCGGA
GGCCCTAGGAAAGCCCATGTTCATAGATGCAACAATAGCAGCCCACGCTATGCGTGAGAA
CCACTATGCCACCACACGAACATCTTGGAAATTTCCTAGGTTTCCGACATCATGATAAGC
ATAACGCTTCTTAAATCTCAAAAATCAGTGGAAAGGGAATGCACCCTATCCGACTGCAAA
AATATAAAAAACTTCCGTAACTTCCAAACATTTTCGCTCTTTTCTTTGTTTTCGGTGGCA
ACTTTCTTATTCAATAGCAAAGCACAACAACATCTTAACAACATTGTAACACCTGTTTAA
ATCACCTGTAACATCGTACTCGTACCTTTGCACCCAGAAAAGCAAGGGGAGAAATGTATC
TAGCTATGTAGAGACAAGCCCCTATATAATAAGGTATAATAAACAATAGTAAAATATATG
GGTACAATTTATTTATGTATTGTGATCTTCCTGCTCTGTTTAGCAGTGTTCGATCTCTTC
GTAGGAGTCAGCAACGATGCTGTCAACTTCCTGCAATCTGCCATCGGAGCTAAGGTGGCT
AAGTTTCGCACGGTGCTGATTATCGCATCCTGCGGTGTGGTTCTCGGAGCCATCATGTCA
TCGGGAATGATGGATATCGCCCGCCATGGTATCATGAGTCCTGACCACTTTACATTCGAA
GAGGTTATGACGCTCTTCCTGGCGGTCATGGTGACTGATGTCATCATCCTGGATGTGTTC
AACACCTTAGGTATGCCGACCTCTACTACCGTCTCTCTGGTATTCGAGTTGCTGGGTGGT
GCTTTCATCCTCGCTACATTGAAGATGTATGGCGATGACAGCCTCAACTATGGCGTATTG
CTCAATAGCAACAAGGCGTTGGAGGTAATTATGGGTATCTTCTCATCTGTCATCATCGCC
TTCGTGTTTGGTGCCTTTGTGATGTGGCTTTCCCGTATCATTTTCACCTTCAACTACCGT
AAGCACAGCCGCTACAGCATCGCTATCTTCGGCGGTATCGCCTTTACAGCCCTCTCTTAC
TTCATCTTCATGAAGGGTTTGGGCAAGAGTCCTTACCTGCCTGCTGAGGTGCGCGATTAC
ATCGACCAGAATCTCGTTTTCCTCATCTGCATCACCTTCGTGGTATCTGCTGTTGTAATG
GAATTCCTGCACCTCTGCCGTGTCAACATCTTCAAGTTTACGGTGCTGATGGGTACTTTC
GCCCTGGCTATGGCTTTCGCTGGTAATGACCTGGTAAACTTCATCGGTGTGCCTCTGGCT
GGTCTCTCTTCTTATCAGGACTATATGGCAAATGCCAACGGTGCAGCGCCAGACCAGTTT
ATGATGACTTCATTGATGGAGAGTGCCAAGACTACTCCAGGCTTCCTGCTTGCTGCCGGT
GCCGTGATGATTATCGCCATGGCGACATCCAAGAAAGCACAGAACGTAATCAAGACTTCT
GTTGACTTGAGCCGTCAGGACGAGGGCGATGAGATGTTCGGCAGTTCTTCTGCAGCCCGC
GTGATTGTACGCAACTGCCAGGCTACAGATTCATGGTTGAAGCAGTTTATGCCAAAGGCG
CTGATGAACTGGATCAACAGCCGTTTCGACAAGAATGATGTTGAACTCGAGGAGAGTGCT
GCTTTCGACGTGGTTCGTGCAGCCGTAAACCTGGTACTTGCTTCTATGCTGATCACCATC
GGTACCAACCTGAAGTTGCCTCTCTCTACCACCTACGTTACCTTCATGGTAGCTATGGGT
TCTTCACTTGCTGATAGAGCATGGAGCCGTGAAAGTGCCGTATTCCGTGTAACAGGTGTA
TTGAGTGTAATCGGTGGTTGGTTCATCACAGCCGGTGTAGCTTTCGCAGCCTGCGCCATT
GTTTGTATCATCATGCACTTCGGTGGTGTGGGCATCCAGGCTTGCTTCATGGGCTTGGTT
ATCTACCTGCTCATCCGCAGCAACATCAAGTATAACAAGAAGGCTAAGGAAGAGGGCAAG
AGTAGTACCTTCCAGCTGATGATGCGTTCCCGCGACCCAGAGATTGTATGGGATTTGCTT
CGCCGCCAGGTTTCACGCACCCAGTCTTACGTCTGCCACTTCGCCCTGAACGAGTTCAAC
CAGATTATGGATGGTCTTGCTAACGAGAATACCCGCAACCTTCGTCATGCCAACAAGGAT
CTGAAGAAGGAACAGGATATGCTAAAGAAGTTCCGCCGTCAGGAGATGCTCGGTTTGAAG
AAATCGCCTATCGAGATTGCCATCGAGCGCAACACCTGGTTCCATCTGGGTGCCAACAGC
AACCAGCAGTTTATCTACTCTCTACGCCGTATGCTCGACCCAATCAAGGAACATGTTGAC
AACAACTTCAATCCGCTTCCTGCTGAATACATCAAGGAGTTTGCTCCTGTACGCCAGAAG
ATCAACGACCTGATGCGCATGAGCTGCGAACTGATTGAAACTGGCAGATATGACAGCTAT
CGCGAGATACTTGCCGAGGCAGATGCCTGCAAAGACGAGCTTTCAGTTCTCCGCAAGAAG
CATATCGACCGCATCCAGCACATGACAGACAATACGCTGATGCAGATTTCTCTGGTTTAT
CTCAACGTACTGCAGGAGAGTCAGGAATTCCTGAGTGTGATGAGGCATCAGTTAAGAGCT
GCAAAGAAGTTTATGGAAAAGTAAATTTTCTCTGACATCTTGTCATGAAACTACTTTTTG
GTATATCTGTTGCTTGTTGACAGATGACAGCGGATAACAAGAGTGTTATTTCGCTATCAC
AATATAATCTGAAAAGGTTAGTTTCTCATAGGTTAAGATTGTTAGGTTTAGTTTTTAGAA
AAAAGTTTTAGGTTTTTAGTTAGATAAGGGCTCCAAGTGCTAGTGATTAGTATTTGGAGC
CATTTTTTTGCCCAAATATTTGGCTATTAAGAAGAAATGTTGTAATTTTGCAGCCGATTT
CTGAAAAGAATCATCATATTCAATAACCCGAGTGCTTGGTAAACCTCGTAAAAAACAAGA
AAATGGACAAGAAAAAAACTCAAGTGAGCGTGCTGTTTATGCTTTTCAGCATCCTCTTCT
GCGTTTGCCTGATTGCAGCAAACGTACTCGAAACAAAGCAAATCGCCTTCGGGCCAATTT
CACTTACCGGTGGACTCATCGTATTCCCTGTAAGCTACATTATCAACGATGTGATATGTG
AAGTATGGGGCTATCAGAAAGCGCGTCTGTTGATCTGGACCGGCTTTGCGATGAACTTCT
TCTTCGTGGCACTGGGTGCTATCTGCGATGTAATTCCAGCAGCGCCTTATTGGACCAACG
ATGCCGGTTTTCATGCCATCTTCGGTCTGGCACCCCGCATTGCAGCAGCCTCTTTCGTAG
CCTTCATCATCGGTTCGTTTGCCAATGCTTATGTAATGAGCGTGATGAAAATCCGCGATG
GCGGCAAGCATTTCTCTGCCCGTGCCATCCTCAGTACCATTGCAGGTGAGAGTTGCGACA
GTCTTATCTTCTTCCCACTTGCCCTGGGCGGTGTGGTGCCTGCATCAGAATTGCCTTGGC
TCATGCTCTGGCAGGTGATACTGAAGACAGCCTACGAGATTGTGGTATTGCCTCTGACCA
TCCGTGTAGTGAAATACGTAAAGAAGCATGAAGGTGAAGATGCATACGACAATAACATCT
CCTACAATGTATTCAAGATCTTCAGCCTCGGCTAAAAGACATCAGTAAATATAAAACATT
AAAACATTACCAAGCGTGGATAGAAAAGAAGACGGTCTTCAGGCATTAGGTGCCAAGACT
ACATATAGAATGGATTATGCGCCAGAGGTGCTCGAAACTTTCGTGAACAAGCATCCTGGC
AATGATTACTGGGTACGTTTTAACTGCCCTGAGTTTACATCGCTCTGCCCTATTACGGGA
CAGCCAGATTTCGCAGAGATTCGCATCAGCTATATTCCTGACGTAAAGATGGTAGAGAGC
AAGAGTCTGAAACTTTATCTCTTCAGTTTCCGCAACCATGGCGATTTCCATGAAGACTGC
GTAAACATCATCATGAAGGATCTCATCAAACTGATGGACCCTAAATATATAGAGGTAACA
GGCATCTTTACTCCTCGTGGCGGCATCAGCATCTGGCCGTATGCCAACTATGGCAAGCCA
GGCACCAAATACGAGAAACTGGCAGAGCAGAGATTCGCTACTCACGAATAAAAAAAACAA
GAAACCTCGGAAGATTGGCAGATTGCTTTTCTTCCGAGGTTTTTTATTGTTTATTGCTGA
TGAAATTATGGGAACTGAGGATAATCCTCGAAGCGAGGCTTGCGCTTCTCAAGGAACGCC
TTGCCACCTTCCTGAGCCTCATCCATCGTATAATAGAGCATCGTGGCATCGCCAGCCAAC
TCCTGAATACCAGCCTGACCATCCAGTTCGGCATTCAAGCCAGCCTTGATCATACGGAGT
GCCAGAGGCGAACGCTCCATCATGATTTCAGCCCACTCTACACAGGTATCTTCCAACTTT
TCGAGAGGCACCACCTTGTTCACCATTCCCATCTCTTCAGCCTCCTTGGCAGAATACTGC
TTGCAGAGGAACCAAATTTCGCGAGCCTTCTTCTGACCCACCATTCTTGCCAGATAAGAA
GAACCGAAACCGGCATCGAAGCTTCCTACCTTAGGACCAGTCTGTCCAAAGATGGCATTC
TCTGAAGCGATGGTCAGGTCGCACATCACATGAAGCACATGTCCGCCACCGATGGCATAA
CCATTCACCATAGCGATGACCGGCTTTGGCAGACGGCGAATCTGCATCTGTACATCGAGC
ACATTCAGACGAGGTACACCGTCATTACCTACATAACCGCCTCGGCCCTTCACATGCATG
TCACCTCCTGCACAGAACGCCTTATCGCCGGCACCCGTCAGAATGACCACACGGATATCC
AAACAGTCGCGGCAATAGTTGAATGCCTGTGCCATCTCCCAAGTGGTCAACGGCGTGAAG
GCATTACGGTAGCGCTCACGGTTGATGGTAATCTTAGCGATATGATTATACTCCTCGAAG
ATGATTTCCTTGAAATCAAAACCTTCTATCTTTTTCCATTCTCTCATTTTACTTTGAACT
TTATGATTACTATTTATCTTATTCTTTTGAAAGAACTATCAGGCAAGTTCCTTACAGGTC
CTCTATCAGCACTTCTGGATAGCTTCCAGCATCTCGTTATCTACATCCATATCGGTGAAA
ACCTCCAGGAGCATCGGGCGCTCGCTCTCGGCATGAATCAATTGGCTGATGCCCTGTTCC
ATCTCTTCCATCGTATGAGCTGCGAGATATTTTACCTCATTCTGACTACAGATTCCTTCA
GCCGTTGCATGATGCTTTGCCATTATCATTTCTTCACGAGCCTGACTCTCCTTTAACCCC
TGGAACTTGCCAAAGATGGCACCGCCACCATTATTGAGCACGATGATACGGAGCTTGCCG
TTCAGATTTCTATTCCAGAGCGCATTCTGGTCATAAAAGAAACTCAGGTCGCCGAGAACG
CAGTATACATGCTTATCAGACTTGTTCTTGCACATAGAGAAACCTACAGCCGTAGAAAGA
GAACCTTCTATGCCGTTCACTCCACGATTGCAGTAAACATGGCGGTCGGCATACAGATTC
ATCAACCGGATGGCAGAACTGTTGCCGGAGATGACGCTGCTCATCAGACCAGGAAGGAAT
GTATCGAATTTGCGGTCATAGATACCATCGTCCTGAGCATCTTTACCGCCTAAGGTGAAC
GCTTTGAAATCCTGAGGCTCAACCTTCTGAAGCTGGCTGAAGAATTCCTTTACGGTAGCC
AGACTGCTGAACTCAGGCTTGAAGTTCTCTTTGCGTTCATAGCTTTTAGCCAACGCATCC
ATCCACAATTTGCGATAATCCTCCCACTGGTTGTGCCAGCCAAAATTATCCAACCATGCC
ATAGCATCACTGTTTGGCAAATCCATCACTTTAGTAAGATGCATGAACGTATCTTCGATA
TCAGCCTCTTGCGAGATTCTTATCTGCTCAACTCCTTTAAGCGAACGCAGATAAGATTTC
AGCTTCTTGCTCACAATATGTCCACCTATATAAACCACCAGGTCAGGACGGAATCTTTCA
TCGTCCTTTATTTCATCCAGCAAATTCTCGAAAGCGCCATACAAGGTGGTTTTATTCCAA
TCTTCTCCCAGTTCTTCCTGAACCTTATATAGATAAGGTGGCATTGCCAGAGATTCCCAT
AATATAGGCATCCGGTCAATATAAGCCAACAAGTCTACATATTTTTCGGTATTGTCCAAC
TGGCCTATTACCACCAATGGACGTTTGGCTTTTAACACACATTCAAAAGGGGTCCCATCA
AATGTGTCAATATTTGCCCTGCAGTAAGCAACCTCTATCTTGCGCTCAACGGGCAAAGCT
TCTTTCGTAAACGAATAGAAAGGCTCAGAGATAGGTACATTGATGTGTACAGGTCCCTTT
ACCCGTCCCATGCTTTTCAACAGCGCTTCGTTGACCAGCCGGTTGCAATACCAATGCATC
TCTTCCTGCTGCTCACCTGCGAACACTTCTGGCAGAGATACCGCTTTTCTTACCATCTGC
CCCAAAGCATCAGGCTGAGAAAGCGTCTGACCATCCAGCTGGTTGATCCACTGTGCCGGT
CTGTCGGCAGAAATCACTATGAGCGGGATTTGCTGATAATAAGCCTCAGCTACTGCCGGA
TAAAGATTGAGCAATGCAGAACCCGAAGTCACACACACTACAACAGGCTGATAACCTTCA
GCCATAGAAAGTCCAAGAGCTTGGAAGCCGGCGCTACGTTCGTCGGTTACAGGATAGCAA
GTGATGTCTTCACACTCATTGAGATTATGAACTATGGCTGCATCTCTGCTGCCCGGACAC
ACCACAGCATGGCGAACACCATGCGCTACCAGTAAACTTGTCAAAATATTGACGTTTTCT
TTATTGCTATACATTTCACCTTATTTTTTAGGTTATTTTTATGTTTTCAGATTCTTGAAG
AGCCTTTGTCTTTTAGCATTATAAAATCAGAATGAATCCCTATCATTTTCTCTGCAAGAC
CTTTACAGGACCGACAGGATGGTCTGCATCTTAGCTTCAGTTTCCTTCCACTCCTTCTCC
ATCTCGCTCTCCTTCAGCAATCCGCCTCCGGCATAGAGTTCGCAGGAGCCGTCATCCAGG
ATGTTCATGCAGCGCAGGGAAACATAGAGATGCGTCTTTCCTTTCGGCGAAATCGGTCCC
ACAAAACCACTGTAGTATTTGCGCGACTGATGTTCATGCTGCAGGATAAACCGGCGAGCT
TCATCCTTCGGTATTCCGCAGACGGCAGGCGTAGGATATAAGGCATCGAGCACATCGCCC
AAACGCCCCGTATCATGCAGACGGAAAGCGATGTCGGTACGGAGATGATAGAGATTGGCA
GCCATCGTGGTATAAGGTCCCTTCTTCTGATATTCATCCGAAAAGGCCTTGATGCAATCC
TCGATATAATCGGTTACATACTGCTGTTCCTCTCTGTTCTTCTCCGACCATTCTATCCCT
TCTACCGGATAATCGGCTATGGTCTTGGAAGGTTCAGCCTTTTGGGTGCCTGCCAGCGAC
ATGGTTGCCATCTGATTCTGTTCACCTTTGAGCAGAATTTCAGGTGTAGCCATCAGCCAT
AAACCCGATTGGGGTGTATAAACCAAGGCTACAAAAAGACGGGGATACATCCGGCAGGTC
TTCAGAAACAGAGCCTTTAAAGAGTCTGCATCCTGCACAACTGAAGCATTGGCTGTATTC
TGCACATCTGAAGTCTTGCCGGCATCTTGCGCTGCTGAAGTATGGACTGATTCTAAAGGC
TGCCGATTGCTCTGAATACGCAGTTTTCTTGCCAGAACAATCTTGCTGAATTTACCTTCA
GAGAGCTGCCGGTGAAAGCATTCAAACTCCCTTGTATAGGCTTCAAAATTACGTCCCGAC
GTAAATCCTGCAGCGTCACGACGTAAATCCTGCAGCGTCACGACGTAGGAAGTGCCGCAT
CGCGATGCATTTTCAGCCCCCTCGGCAGAAATCAGTTTGCTTTCATCCGGATGCATCAAC
ACCACGGGACATTCGCTGGATGGCGCGAAAGGAGCTATCACGAAACCTTCCTTGCCATTC
AGTTCTGCCACAGAAGAGAGTACCTCAGGTTCGCCCTCATGCTGAGCCACATAGATAGCA
TGGTGCAGATAAGGCAGACGATAATACGCAAAAGCTATCATACCTTTGTTTCTGCCCCCT
TTTTCTGATTATCTTTCTTTGGGGTGAACACATAGTTGGTTACCTGTACGGTACAGATTA
CCTCACCAGCCGTATTCTTGATATCCACCTGCCAGGTATGCAAGGTTCTGCCCTTGTGCA
CAATCTTGGCAAAGGCAGTAACCGTATCGCCCTCGCTGACCGCCTGGACATGAGTACCGC
TCACGTTGATGCCCACGGCAATCTGTCCCGGACAGAGCGCCAGGGAACCAATACCCGCCA
CATTCTCGGCAAGAGCCAGAGAAGCACCTCCACTCAAGAAACCGAAAGGTTGGCGATTAC
GCTCATCTACCTTCATCGTTGCCTGAAGCGTATCAGGCTCAGGGGTAGAAATGAAATGCA
TTCCGAGCGTCTTGGATAATCCATCAGTCTTGCTGATTCTTTTTACTAATTCATCTATGT
TCATCTTATTATCTCCTATTTTTCGTATTTTGTTATTGATTCAGAGCTATTCGTTTTCTC
TTCGCTCCAAAGTATGTTTCTGATAAACTCAACGCAAAGGTAAGACTTTCTTTAGAGAAA
ACAAAATTTATCGCACTTTTTATTTGATGAAGGGCAAACTTTACATACCTTTTCCTTTCT
TTAATAATAAAAAACATAAAAAACGGCATATAGTTCAGATTTATTTTGTATTTTTGCACC
AAAAATAAGAAAATAAAAGATATATCTGAATAGAATATGAACATTTTAGAGCTAAGCGAA
CAGGAAATCGTTCGCAGACAGAGTCTTCAGACATTGCGCGAGATGGGTATTGACCCATAC
CCAGCAGCAGAGTTTCCAACCAATGCATTCAGCACAGATATCAAAGCTGAATTCAAGGAC
GAGGACGAGCCACGCCAGGTAGTTATCGCCGGACGTATGATGGGTCGCCGCGTAATGGGT
AAAGCTAGCTTCGCTGAGTTGCAGGACTCAAAGGGAAGAATCCAGGTTTATATCGCCCGC
GACGAGATTTGTCCAGACGAGAACAAGGACCTTTATAATACTGTTTTTAAGAAACTCCTC
GATATCGGTGACTTCATCGGTGTAAAGGGTTTCGTTTTCCGCACACAGACTGGCGAGATT
TCTGTTCACGCCAAGGAACTGTGCCTGCTCTCTAAGAGCTTGAAGCCACTCCCTATCGTG
AAGTATAAGGATGGCGTGGCTTACGACAAGTTCGATGATCCAGAGTTGCGTTACCGCCAG
CGCTACGTTGACCTCATCGTTAATGATGGCGTAAAGGATACTTTCCTGCAGCGTGCTACC
GTACTCCGCACACTCCGCAGCGTACTCGACAACGCAGGTTATACTGAGGTAGAGACTCCT
ACCCTGCAGAGCATTGCCGGTGGTGCTTCTGCCCGCCCATTCATCACCCACTTCAATGCG
CTCGATCAGGATATGTACATGCGTATCGCTACCGAGCTCTACCTGAAGCGCCTCATTGTA
GGTGGTTTCGAGGGTGTTTATGAAATCGGCAAGAACTTCCGCAACGAGGGTATGGACCGC
AACCACAACCCTGAGTTTACCTGTATGGAGCTTTATGTTCAGTACAAGGACTACAACTGG
ATGATGGCTTTCACAGAGAAGTTGCTCGAAACGATTTGTATCGCAGTAAACGGCAAGCCA
GAGCGCGAGATTGATGGCAACATCATCAGTTTCAAGGCTCCATATCGCCGTCTGCCTATC
CTCGATGCCATCAAGGAAAAGACCGGTTTCGACTGCAACGGCAAGACCGAGGAAGAGATC
CGCGCATTCTGCAAGGAGAAGGGCATGGATGTAGATGAGACCATGGGTAAGGGTAAGTTG
ATTGACGAGCTCTTCGGTGAGTTCTGCGAGGGAACCTTCCTCCAGCCGACCTTCATCACC
GACTATCCTGTAGAGATGTCTCCATTGACCAAGATGCACCGTTCTAAGCCAGGCTTGACC
GAGCGTTTCGAGTTGATGGTAAACGGTAAGGAGCTTGCCAATGCATACTCTGAGCTCAAC
GACCCAATTGACCAGGAAGAGCGTTTCATCGACCAGATGAAGCTTGCTGACAAGGGTGAT
GACGAGGCAATGATTATCGATCAGGACTTCCTCCGTTCCCTCCAGTACGGTATGCCTCCA
ACATCAGGTATCGGTATCGGTATCGACCGCTTGGTCATGTTGATGACAGGCAAGACCTTC
ATCCAAGAGGTATTGTTCTTCCCACAGATGAAGCCAGAGAAGAAGATGCCACAGAGCACC
ATCAAGGAATGGGCAGAGATTGGCGTGCCAGAGAATTGGGCATACGTGCTCCGCAAGGCA
GGCTTCAACCTCATCTCTGATATCCGTGAAGAAAAAGCACAAGGCTTGCAGCAGAAGATT
GGAGAAATCAACAAGAAGTACAAGCTCGGCTACGAGAAGCCTTCTGTTGACAATATCCAG
GGCTGGATTAATGCAGCAAATGCTTAATTGATAATGCATAATTAATTATAAATTCATTCG
AAGTGTTCAACTGCGGTAAAATAGCGATAATTGGCGGCGGTAGCTGGGCTACAGCAATAG
CCAAGATTGTGGTGGGTCATACTCATCACATAGGCTGGTATATGCGTCGCGATGACCGCA
TCGAGGACTTCAAGCGCATGGGGCACAACCCTGCCTATCTGATGTCGGCACGATTCAATG
TAGATGAGATTTTCTTCTCTTCCGACATCAACAAGATAGTGCAGAATTACGATACCCTCG
TGTTCGTCACCCCGTCGCCTTATCTGAAGAATCATCTCAAAAAACTCAAGACGCGACTAA
GCGATAAGTTCATCATCACAGCCATCAAAGGTATTGTGCCTGATGAAAACCTCGTTTGCT
CAGAGTATTTCCATCAGGTTTACGATGTGCCTTACGAGAACCTCGCCTGCATCGGAGGTC
CTTCTCATGCCGAGGAAGTGGCACTGGAGCGACTGAGCTATCTCACCGTGGGCTGTAGCG
ATACCGAAAAGGCGCATGCCTTCGCCAACGATTGTCTGGCGAGTGAATTCATCAAGACCA
AGACTTCGAGCGATGTCATCGGTATCGAATATTCTTCGGTTCTGAAGAACGTATACGCCA
TCGCAGCAGGTATCTGTGGCGGTCTGAAGTATGGTGACAACTTCCAGGCGGTACTCATGT
CAAATGCCGTTCAGGAGATGCACCGCTTCCTGGCAGCCGTCCACCCTATCGACCGAAGCA
TGTACGACTCAGTTTATCTGGGCGACTTGCTTGTAACAGGTTACAGCAACTTTTCCCGCA
ACCGCACCTTCGGAACCATGATAGGCAAGGGCTACAGCGTGAAGAGTGCGCAGATAGAGA
TGGAGATGATTGCAGAAGGATATTTCGGCACCAAGTGTATGAAGGAAATCAATCGCCACA
TGCACGTCAACATGCCGATTCTCGATGCTGTATATAATATATTGTACGAGCGCATCAGTC
CGCAAATCGAAATCAAGCTCTTGACCGACTCGTTCAGATAGACACATCCTATCCTTCGAT
TTCGGCAGAAGAGTTTGTCTTCAAGTAGTAACATTAACACATTCATTTAGATATTAAAAG
AAAAATGAAAAGTATCAGCTTAAACATTACAAAGGCTGCATCATTCCTTGCAGAAGATGC
AGTAAAGGCTTACGAGCCTAAGGTTAAGGCCGCTCAGGAAGCTCTTGAGAACGGCACTTG
TGAAGGTAACGATTTCTTGGGATGGTTGCATTTGCCATCTTCTATCACTCCTGAGTTCCT
CAATGAGATTCAGGCTGTTGCCAATACTTTGCGCGAAAAGTGTGAGGTAGTTGTTGTAGC
AGGTATCGGTGGTAGCTACCTCGGTGCACGCGCCGTTATCGAAGGCCTCGGCAACTCTTT
CGCTTGGCTCGTAAACGACAAGAAGAACCCTACTATCCTCTTCGCAGGTAACAATATCGG
TGAGGACTACCTCTTCGAGTTGACTTCTTTCTTGAAGGACAAGAAGTTTGGTGTCATCAA
TATCTCTAAGTCTGGTACCACTACTGAGACTGCTCTCGCTTTCCGTCTTTTAAAGAAGCA
ATGCGAGGATCAGCGCGGTAAAGAAGAGGCTAAGGATGTTATCGTAGCTGTAACCGACGC
CAAGAAGGGTGCAGCACGTACTTGTGCTGACAAGGAAGGTTACAAGAGCTTCATCATCCC
TGATAATGTAGGTGGCCGCTTCTCTGTTTTGACCCCAGTAGGTTTGTTGCCTATCGCAGT
AGCAGGTTTCGATGTAAAGCAGCTCGTAGCTGGTGCGGCTGACATGGAGAAGGCTTGCGG
CAAGGACGTAGCTTTCGAGGAGAATCCTGCAGCTATCTATGCAGCTACACGTCAGGCTCT
CTATACTCAGGCCGGCAAGAAGATTGAGATTGTATGCAACTTCCAGCCTAAACTTCACTA
CTTCGCTGAGTGGTGGAAGCAGCTCTATGGTGAGAGCGAGGGTAAGGACCAGAAGGGTAT
CTTCCCAGCAGCTTGCGACTTCACTACCGACCTTCACTCTATGGGCCAGTGGATTCAGCA
GGGCGAGCGCTCTATCTTCGAGACTGTTATCAGCGTAGAGACTCCTAACGAGAAGTTGCT
CTTCCCTCACGATGATGAGAACCTCGACGGTTTGAACTTCCTCGAGGGCAAGCGTGTTGA
CGAGGTGAACAAGATGGCAGAGCTCGGTACACGTCTGGCTCACGTTGACGGTGGTGTTCC
TAACATCCTGGTTAACGTACCAGAGTTGAACGCTTACTACCTCGGTCAGCTGATCTACTT
CTTCGAGAAGGCTTGCGGTATCAGCGGTCTCTTGGAAGAGGTGAACCCATTCAACCAGCC
TGGTGTTGAGGCATACAAGAAGAATATGTTCGCATTGCTCAACAAGCCAGGTTATGAGGC
AGAGAGCAAAGCTATCCAGGAGCGCTTGAAGAATGAATAATGTGTAGTGTTTAATGTTTA
GTTGAGGCATACGCCATGCAAAGCATTAAACACTAAACATTAAACACAAAACATTAAATA
ATTGATGAAGGAAATTATTTTTAAATATATGAAAGAACACGGTTTTGGGGAATTCAACCC
TAAAGCCGTGCTTTTTGATATGGACGGCGTGCTGTACAACAGTATGCCAAATCATGCTGT
GGCATGGCAGGAATCGATGAAACAGTTTGATATCCACATGACTGCAGCCGATGCTTATGC
CACCGAAGGAGCCCGAGGCATTGACACCATCCAGATGATGGTGAAGAAGCAGAAGGGCAT
CGACATCACGCTGGACGAAGCACAGAAGATGTATGATGTGAAGACCGAAATATTCCACTC
GATGCCTACTGCCGAAATATTTCCTGGCGTAAAGGAAATCATGCAGAAGGTTAAAGATGC
CGGCATGCAGGTAGGAGTGGTAACAGGAAGCGGACAGCGCCCGCTCATCATGCGACTGCT
CAACGACTTCGGCGATTTTCTGGATGAAGCACATATCGTAACCGCCTATGATGTAAAGCG
CGGCAAACCAAATCCTGACCCATATCTCATGGGATTACAGAAGGCAGGAAACCTGAAACC
CTGGGAAGGCATCGTGGTAGAGAATGCTCCATTGGGCGTCCGTGCCGGCGTGGCAGCCAA
CATTTTTACGGTAGCAATTAACAGCGGTCCGCTACCAGATGAAGAATTATCCAATAAGGG
TTGCAATCTACTCTATCACCAGATGACTGAATTCTGTGATGACTTTGAAAACCTGGTTGC
TAAGGCTTAATCCGGTTCACCCACAGATATTCTGACTTATTCAATAAAAAGACATCATTA
AAAACATATAATGACATGAATAGAAAAGTAGCTTTAATTACAGGTATTACAGGCCAGGAT
GGTTCATACTTGGCTGAATTATTGTTGGAAAAAGGGTATGATGTTCACGGAACTATCCGC
CGATCATCTACCGACTACCGCGAAAGAATTGCTCATTTGGAGGGTACACCTAACTTCCAT
CTTCACTATGCTGACCTCGGTGACTCTATGAGTATCATCCAGGTAATGAACAAGGTGAAA
CCTACAGAGGTTTACAACCTTGCGGCTCAGAGCCACGTACAGGTGAGCTTCGACTCCCCT
GAGTTTACAGCAGATGTAGATGCTACCGGTGTGCTCCGTATTCTGGAGGCTATCCGCCAA
TGCGGTTTGGAGAAGACCTGCCGCATGTATCAGGCTTCAACATCTGAGCTCTACGGTAAG
GTAGAAGAGGTTCCTCAGAACGAGAACACTCCATTCCACCCTTATTCTCCATACGCTGTT
GCCAAGCAGTATGGTTTCTGGATTGTCAAGGAGTATCGTGAGGCTTATGATATGTTCTGC
TGCTCTGGTATCCTCTTCAATCATGAAAGTGAGCGCCGTGGTGAGACTTTCGTAACCCGC
AAGATTACTTTGGCTGCAGCCCGCATCAAGCAGGGCAAGCAAGACAAGCTCTATCTCGGT
AACCTGGATTCGCTCCGCGACTGGGGTTATGCCAAGGATTATGTAGAGTGTATGTGGCTG
ATTCTCCAGGCTGAGAAGCCAGAGGACTTCGTGATTGCAACAGGTAAGCAGCATTCTGTT
CGTGAGTTCGCCCAGCTGGCGTTCCACTATGTAGGAATCGAACTGAAATGGGAAGGCAAG
GATGAGAACGAGAAGGGCATCTGCGTTGAGGGTCCTGAGGAACTCATCGGCAAGACACTC
GTTGAGGTTTCTCCTGATTTCTACCGTCCTACCGACGTGGTGAACCTTTGGGGTGACCCA
ACAAAGGCTAAAGCTAAGCTCAACTGGAATCCTAACACCACCTCTTTCGAGGATCTCGTA
AAGATCATGGTAGAGAGCGATATGGCTAAGGTAGCTGCTGAGGATGCCGGTCAGAAGGTT
CGCTGCAATCTTGCAGAATATCTTGAGAAAGGTATTGTAAAGTAACTATTGATAGTTTAT
AGTAAATAAACAATGTTATCAAAAGATTCTAAAATTTATATAGCAGGACACCACGGACTC
GTGGGTTCTGCTATCTGGAATAACCTCAAGAAGAGAGGTTATAACAACCTGGTAGGTCGT
TCTCACAAAGAACTCGACTTGACCGACCAGTATGCAGTAGAGAAGTTCTTTGATGAGGAA
AAGCCTGATGCAGTAGTATTGGCTGCTGCCTTCGTAGGCGGTATCATGGCGAATTCATTG
TATCGTGCAGACTTCATCATGCAGAACATGAAGATGCAATGCAACGTAATCAGCAACGCT
TATTCTCATGGCGTGAAGAAGCTCCTCTTCCTGGGCTCTACCTGCATCTATCCTAAGAAT
GCACCGCAGCCTATGAGCGAAGATGTGCTCCTTACTTCTCCGCTGGAATATACCAACGAG
GAATATGCCATCGCCAAGATTGCCGGACTGAAGATGTGCGAGAGCTACAACCTTCAGTAT
GGTACCAACTATATCGCTGTGATGCCAACCAATCTCTATGGCCCTAACGATAACTTCCAT
CTGGAGAACAGCCACGTAATGCCTGCGATGATGCGCAAGATTTATCTTGCCAAACTCATC
CACGATGGCGACTGGCACAGCATCGAGGTGGATATGAACAAGCGCCCTATCAACCCTACT
GATAAGCTCCGCGAAATCATCGGCGAGGGTAACGTAGACGGCAGCAACTCTCACGAGCGC
ATTCTGAAGGCGCTGGAGTTCTATGGCATCTACGACAACAAGGTAGTGCTTTGGGGAACA
GGCAAACCATTGCGTGAATTCCTCTGGAGCGAGGATATGGCAGATGCCAGCGTTCACGTG
CTACTGAATGTAGATTTCAAGGACATCATCGGTATCGAGAAGTACAGTTCTGTATTCTAT
GGTGCCAAGGTAGATGGTGCTGTGGATAGAAACAACTCTGAGGGCCGTGGTGGCGCTATC
CCTTCTCTCGGTGAGATTCGCAACTGCCACATCAACGTGGGTACCGGCAAGGAGCTCACC
ATCCGTGAACTTTCTGAGCTTGTAGTAAAGGCAGTAGGTTTCGAAGGCGAGGTAGAGTTT
GACGCCAGCAAGCCAGATGGAACCATGCGCAAGCTCATCTCTGTAGATAAGCTCCACAGC
CTCGGCTGGACGCATAAGGTAGAGATTGAGGATGGTGTGAAGAAACTCTTCGACTGGTAT
CAGGAGAGTCTGAAAGGCTAATAAAGAATATCGACTATGGATACAGAACAACTTTCTATG
ACCAAGAAAACCCTTGTGGGAGTACAGTTTCTGTTTGTGGCTTTCGGTGCAACGGTTCTG
GTGCCTCTTCTAATAGGCATCGAGCCGGCAACGGCTCTCTTCACCGCTGGTGTAGGAACC
TTTCTTTTTCACTTCATCACCAAGGGCAAGGTGCCTATTTTCCTGGGCAGTTCCTTCGCC
TTTATCGCCCCTATCATCGCTGCAACCAAGCAATGGGGACTGCCGGGAACAATCGCCGGA
CTAACCAGCGTTTCTCTGGTGTATTTCGCCATGAGCGCCCTAGTGAAATGGCAGGGCAAG
AAACTGCTGGACAGGATTTTTCCTCCGGTAGTCATCGGTCCCGCCATCATCCTCATCGGT
CTCTCCCTTTCGGGCAGCGCTGTGGATATGGCAAAGACCAACTGGATTCTCTCCTTTGCA
TCGCTCATCACCGCTATCCTGGTGCTTACCTTCTGCAAGGGCTTGATGAAGCTGGTTCCT
ATCATTTCGGGGGTTATCGTGGGCTATGTCATCGCCATCTGCATGGGCGAGGTAGATTTC
TCGGGCGTGGCAGCGGCATCATGGTTCTCCTGTCCTGTATCCTTCGATACCATCACCCAT
TTCTCCTGGGCTCCATTCCTCTATATGTTGCCCGTGGCAATAGCTCCGGTGCTGGAGCAT
ATCGGCGATGTATATGTGGTGAGTGCCGTAGCCAAGAAGGATTTCGTGGCAGATCCGGGA
TTGCATCGCACGATGTTGGGCGATGGACTGGCATGTCTCTGTTCAGCCTTTCTGGGCGGA
CCTCCTGAGACCACTTATTCAGAGGTAACAGGTGCGATGTCTATCACCAAGGTAACGAGT
CCTGCTGTGATTCGCATATCCGCAGCCACCGCTATCTGTTTCTCCATCGTGGGCAAGTTG
AGTGCTTTGTTACAGAGCATTCCTCAGGGGGTTTTAGGTGGCATCATGCTGCTGCTTTTT
GGAACCATCGCAAGTGTGGGCGTTCAGAATCTGATGCAGAACAAGGTAGACATGAATGAA
ACCCGCAATGTTATCATCATCTCTGTGATGCTGACGATGGGCTTGGGTGGCGCCGTTCTC
TCATCCGGTTCCTTCGCCATTTCCGGCATCGGTCTTTCCGCCGTCATCGGCGTAGTTCTC
AACCTCGTTCTTCCTAAGACGAAGAAGAAAGAGGCATAAATAAGGAAAAAGCTTTAAAAA
CGAGATTGTTTTCAAAGCTTTTTCTTTTTTATTAGAACAAAAAGAGGGGTAAAACAAGGA
TTTTAACCTACTAAAACAGTTCTTTCAACTAAGAAAAAAaGCATTTATACCTAGATAAAA
TCTCCGTTCATAGACGTTGAATGTCCGTTCAAAGACGTTGAACCGCCGTTCAAAGACGCT
GAACCGCCATTCAACGTCTATGAACGGAGATTTCAATAGGGTTAAAGAACATTTTATCCT
ATAATCAACCAAAACTTTTCCTGAGATTAACACATTATTAATACAGAAAGAAGGAAGAAA
GGAGATAAGAGAGATGAAGAAAAGACGTTGTTTCTATCTTGAACTAAACCGATTATACTA
GAAAAGCGTGCAAGCTACATCTCTGTCGTCTGCACGCATCCTCTTTTTATTTAATCGCGC
TATGATATATAATAGCTTTTTACAATCTCGCTCCGAATCTTGCGCTTGGCAATGGAGCGG
TAAAGTAATAGTTCTGGTCGTTATTCTTATCCAGGAAATTCACCTGCTTCATACCGAAGA
AAGGCAGACCACTAGGGAAGAGCGGAGTAAAATCGGTTACACCACCAGAGAGAGCAGGAC
TGTTATCCTGATAATCGAAATTCCAAGTCTTATCGAATGCCAATGGAGCACCATTCTCCA
CTTTATCAATCTCGCAGTTGATATTCATCTTGTCGCTCTGAGTGAAACTCTTGAAGAGAG
GGTTGAACTGACCAGCCACGCTGCTCTTGATATCAGTATCAAACCAGATGCCCAAAGCTG
CATCCTTCGCCATCTGCTCTACTCCTGTCTCTGTAGATGCAAAGTAGTAGTTTGGAGTAA
GACGGCTGTGCTCCATATCAGCACCATCCTTCTTTGGCTGCTTCAGGCCGAAACGTGAAT
CATAGATGAGGTTGTTCACAAAGATTGGCTTCGCAGCCTTCTCTACCCATACAGAACCAC
CCTTCTTGTTCTTGGCACGGCGCCATCCGCAATTAACTACAGTATTGTTGTAAGCAGTCA
TCTCGGTAAGCGGAATCACCTCACTATTGCCGGCATTAGAGAGTTTGAAGGCGTTGGTGC
AGGCGTTGTAGATGATGTTGTTGGCTACATCGAGCTTGCAACCCGCCTTTACGTTGATAG
CCTCGCCGCCATCGGCTGCATTTCCGCTATCAGCAAATATATTATTGATAATCAAGCCGT
TACCACCAGTAAAGTAAGTCTGATCGTTGTAGTTATCGTGGAAGAAACTGTTTGCCATCA
CGAACTTACCATTCACATTACAGAAGTGGAAGGCTGGCACACCACCATCAATGGTAGTCT
TGAAAAGCTTGTTCTGGAAAGAAGCAGAACTCTCGGTAGGAGTAGCTCCGGCATAGGCCA
CATCCACGTGGTTGAGTACCACTTCTTCTGAATTGTAGCCACAGATGATGCCGCCCCAAT
CGGCTGGTTTCTTGGTATCAGAAGTGATGGTAACTGGCTTCTCGGCGGTTCCCAGACAAT
AGAGATTGCCCAATACCACGATTTCTACCGGTACCTGAACCTCTGATTTGCAGGTAACAG
TTACGCCCGGCTCGATGTAGAGCGATGTTCCTACAGGAATCTCCACGCTCTCGCTGAGGG
TAGTATCCTTGCTCCAAACCAGAGAGCCTTTAGGATATTCTGCCACCTTAGTTGTAATGA
CATCTTTAGAACCCTGGTTCTGGTTGCCATCACTTCCATTAGCGCCATTATTCACGTAAT
CGTATGGATTTATATTATCGTTCTCGCAAGATGTGGAGAACATTGCAGCTGCTGCCATCA
TAAGCATGCAAGCTAAAGTATTTATCTTTTTCATTTTTtACCTTTTTtCTTTTTACCTTT
TATAACTTGTATCTTACTCCCAGCAGGAAGGTTCTGCCATACTGATAAGTTCCCACGATG
GTCTTATCGCTCTTCTGGCCCTCATACTCCAGGTTGCTCTTGTTCACGGTCTTCAAGTAT
CTCTCGCGCTTGGCATCAAGCAGATTGTTTGCCTTGAAGAAGACGGAGATGCCGTTCTTG
AATTGCTTCTCGGCACTCAGGTCGAGACCGAACATAGCCTTATCCCACTGGTCGGCATCC
TTGAAGGGAGAAACCAGGGCGAGCTTGGTACCCGTGAAGGAAGAGGCCAACTGCGCATTC
CAGCCATTCTCCGTATCCTTATATAATAAGGAGATATTGGCGGTATGAGGAGCCTGGTTA
ACCAGCGGACGGGTCTGGGTTACACCCGTCTTATACTCGGCACTACCCTCCTTGTACTCA
CGCTTCGAGGTGGTGATTTCAGAATGGGTGTAAGTATAATTTGCCTTTACTCCGAAGTGG
CGAATGTATTTGATGACGTCGATTTCGAAGCCCATGTTCTTGGCATTACCCAGGTTATCC
GGCATGTAGTAAGCATCGGTTCCGGCACCAATCTTGCCATCAGATGTTACGAACACCTGC
TCTATCGGGTCTTTCAGATATTTATAGAACACGCCGGCAAGAATCTGCTCTGTCTTGCTT
GGGAACCACTCCCAGCGCAGGTCGATGTTGTCGATGCGGGCACGCTTCAGGTTTGGATTA
CCCTTTTCCTGATACTCCTCGCCCATAATCTGATAAGGCACAATCTCATAGAAGCCCGGA
CGGTTGATGGAGCGATAGTAAGAGAGACGCACGTTCATCTTCTTGGTTGGCGTCCATTTG
ATGGATGCAGATGGCAGATAATCCCAGTAGCTCTGCTCGCCCACCTGTCCCATGTTACGG
AAGTGCTGGAGCATGGTGTAAATCTGGTTGGTATGCTCGGCACGGAAACCGGCATTCAGT
TCACCTACCTCGCTCTTCAGGGTTACCATGGCGTAGGCGCCTCCGATGTGCTCCTTGGAA
TCGTAGTTGAGCTGCGAAGCCTGAGAATAAGGAGTTTTGCAAACCCAATCTATATTGGCA
TACTGCTCTAATCCGTTTCCATCCATCGTCTGCGAGATGTCGGCAGGATTGAAGATGTAA
GAATAATATCTATTGCTGCGTTCTTTTCTGCGATACTGTGCACCCGCCTTCCAGAGAGCC
TCCACATCGTTGGCGAAATGGGTATCGTAAGAAAGGTTGATGTAGCCTGCCCAGTCGGTA
TCCTTGTTGTGCTGGAACCGGCGCTCGGCACCCTTAGGCAGGGTCTTAATGATATTCTTA
TTGGCATCCCAGATGGAACCCGAAACGGCATCGCCGCCATTCTCGGCTTTTCTGCTCACG
GTATTCGTCAGGGTTACGTAGGTTCTGTCCGGATCTTCCTCCTTTGCCTGCGAAAATACG
CCCGACCAATCTACGGTAAAATCCTTGGTAAGATGATGCGTACCCTTCAGGTTAGTGGCG
AAGATGCTCTGGGTGGTTGAGAGAGAGCGCACCTCATCGTCCTGGGTATAGCTGTCGGCT
CCGATATATTCGGTGTTGACACTGTTATTGTATCTGATGCCCTTGGAATTGGTGCGCACA
TACATGTTGTACCATTCCAGCTTGTGGCCAGTCAGGGTTAAATCTATCTTGGCATGAGCA
CCCGTGGTAAGATCATGGATGCTGTAGTAGCGATGTTGCAGATTGGAAATGTACATTGCC
TGCTCGCCCGAAGCCATCTTTACGGAATTGTAGGTGCGCTCGGTGCCACGGAAAGTATTC
TGCACGCTTCCGGCAAGCATCACGCCCAGGCGGTCGTTCCAGAAGCGGTTGCCGATGCTC
AAACCTCCGATGAAGTTAGGAGATGGCATGGAATGACTCTTCAGCTGAACAGGACCTTTC
TTGAAATCACTCATCTGCGCCTTGTAGTCTTTTCCGAAAGCCTCGTAAGGAGCCTTCTTT
GTATAATCAGAGCGGTTGCTGGTAAGATAATCTCTGCCATCCTTCCAGAAATAATCACTT
GCTCCGATGGCTGCATTCGCCAGAATCTGGAAGTGGGATGGCGCATCCTTCATCACCATA
TCCACCACGCCACCGGCTGCATCGCCTTCCATATCAGCCGTCAAAGACTTGGATACCACG
AGGCGATCCATCAGATCAGAAGGGAAGATATTCAACGGAATGTAACGGTTTTTATCATCC
GGACTTGGAATCTTCACGCCGTTTACCAAGGTGTAGTTGTAGCGCTTGTCCATGCCTCGG
AGGATGGCGTAGGAAGCCTCGCCCGATGCATCACGCTCCATGGTTACACCCGATACTCGC
TGCAGAACGCTTGCCACGTTGACATCAGGCGAAAGCTGGATGCTCTGCTGGCTCATCACG
TTGAGCACGTTGCCGGCATTCTTCACGGTTTCTATGGCGCTTCGGTCGCTGCGGTATTCA
CGATGACCGGTAACCACCACTTCGCCCAACTGCTTCAAGTCTTCATCCATCGGAATATCC
ACCTTGTCTTTCTTAGCCACATCTACTACCATCTCCCTGGTCTTGTACGACATGTAGGAA
ACGATGATGGTCACCTTGCCTTTATCAGGCAATTCATGCAGGGTGAAAGTACCATCAAGT
CCAGTGGTGGTACTCACGTTGGGCAGCTCCTTTACTCGGATTACGGTTCCGATGAGGGGT
TCACCCGTTTTGTTATCCTTGACTATACCATCCAGCGTATGTGCCTGGATGGAGGTAGTC
GCAGCGGCTAGAAGCGCCGCACTCAGTAAAATTCTTTTCATCTATATCGCTATTGAAATC
TTCATTCGTTTCTTTTCGCAAAAAAGCTCCTTTTACTTTTTtACCTTTAAAACCGTGTGG
ATGATTTTTCCATCCTTGTCAATCATCGACATTCTCAGCTGCTTCTTATCTGCTGTAAAT
ACAGAGAAACCATCGGCTGGACTGCAGAACACAGTGCCATCGATAGGCTTCACAGGACGA
GCCAGAGATGAAGAGGAATTGACTACGTAGTCGATGTTGTCGCCCTTCTTCTGGATGTGC
TGGAAGTTGTGGATATGGCCGCAGGCATAAATCGCCACATTATTATATTTATGGAGGATA
GGAAGAAGGCGCTTCTGCATGTCGAGTCGCTCACTCTCCTTCTTCTCGGTGTAGGCGTAG
ATAGGATGATGACCTACCACGATGACCCAGTCTTCCTTGGCATTCTTCAGGGTTTCGTCG
AGCCAGGAGAGCTGAGCCTCTGCATCCTGCTTGCAGGCATCAGGATATTTTTCTGACGCC
TTGCGATAAGAATCGATAAGAGGTGTGGTGTCGAGGAAGATGACACGGATGGTAGTTCCC
TTGTGGTCGAACACCTTGGTGTAATATTTGGCTGGCATCATCCAGCGTCGGCTCACCTTA
CCATAGTCCATAAAAGCCTGAGTATTACCACGATACTCATGGTTTCCACAAACCGGGAAC
CAGTCGAGCATCAGGTCTGGATGAGAATAAACATATTCGTAATTGGTAAGCCACAGAGGG
TCCTGGGGGGAAGCCACGCCATTGAAATGGTGGATGTCGCCCACGGCAAGTACGCATTCA
GGATCTACCGTACCCGCCATCTCGCCCATCAGTTCGGCGATAGGCTTCTGGTCGTAGTAG
CCGTTTCGACCCATATCATTGGTCATGTAGAGGGTGATTTCACCCTTCAGTTTCTGCCAT
TCGGCAGCATTCGCCTTCCAGTTAGGATCCTGCGGAATAGCGGTTGCTGCACTCTGAGAG
CAGGTTGTTAATGCTGCGTTTTGCGCCTGTGCAGTCAAACCTCCGCCCAACAATAAAGCC
GAAGCCAAAACTACAGTAGCTACTCTACCTTTCATCATAGCAAAGCCATTCATGCTACTA
TGCTTACCCGATACTTTCTTTTCCATTTTTCTTTATCTAACTATAATACCTTTCTATAAT
ACCTTTATTAAAGATTTCCCCTTTCGGGGTAATTCCTGTTAAATTTCGGGTGCAAAGGTA
GGGGTATTATGTGTCAATGAGGTTACAAGGATTTTAATTAGCAGATAAAAGATACTACAA
TTTTATTACGGGAGTTTCCCCCGATGCTTTTAGGGAAAATCATACGCTGGTTTATGGTTT
TCCCCTTGTTGTTTTCAGCTATTCTCCCTATCTTTGCACCAGAAATAAATAAATGCAGTA
ATAAACCTTTAAAGAGAAGATAGTTATGAAAAGAATGATTATGACATTGGTAGCAGTATG
GATGATGATTACATCTATGAATGCTCAGAGACTGACAAATATTCAGGCAGAAGCCCGTTT
TATCACAGATAAGATGGTGGTGGAACTGGGATTGAGCAGCGCCCAGCGCAACAGCATCCT
GAACATCAATCTCAATTATCTCAATGGCATCCGAAGCTATCGCGACATCGATGCCTACGG
CTGGCATTACCGCAACAAGCAGCTCAAGCGCATGATGACCGCCAGACAATGGAAGAGATT
CAAGGACTCTTACTATTTCTATCGCCCTATCGGCTGGCAGAATCATGTGTATGTTCACCA
TATTTACACCAAGTATCCAAAGTATAACTGGGGACACGACAAGCGCCGCCCTCGCCCTGA
GTGCAGCTACGGAAGACCAGGATGGCCAGGCGGAACCCATGTAACTTATGGACCAGGAAA
GCCGTGCAAGCATCACAAGTATCACAAGCACGACAAGAAGTGGAAGCACGATAGAGATTG
GGATGATGATGATGATGACGATGATGATGATTGAGATAATGACAGGGAAAATGACTGAGA
TTAAGACAAACATTCGATGATAAAACAGAAGAAATCCAAGCTAGAGATGATTCTCCGGCT
TGGATTTCTCGTCAAATAAAAACTAACTATGCCGTCTAACTAATCATTAATTACTAACAA
GATGTCTTCCACAATCTGCTCATCGAGCAGGCGATTATCCGAAAGCAACTCCTTCACATC
GTATCTGTCGTAGAGTCCCTTCCTGATGCCGCCCACCATCACCTTCATTTCTGAAGTGCC
ATAGTAAGAGGCGATACGCTCGCCGAAACCGCCATCCTTCGAACCATCCTCCAGGGTTAC
CACCAACTGATGGTTTGCTTTCAGGCTATCCAGCGTCTCGGCATCCACCTCGTTCAGATA
ACGTGGATTGATGAGCGTAGCATCGATGCCCTTATCAGCCAACAGGCGGACTACATTCTC
GCCCTTCTGATAGAACGAACCGGCGGCGATGACTGCCACCTTCTCGCCCTGGTGCATTAC
CTTGTACTTTGCCTCGTAACCATATTCAGCATCAACGGCTTCTGACGTATGAACCACGCC
ATTGCTTGGCACGCGGATGGCGATAGGTTTCTTATCCTGCAGAATGCTCCAGCGGAGCAT
GGCGAAATACTCCTCGCAGGTGGTTGGAGCCAGATAGATGAGCCCCGGAATGCTGCAGAG
CATCGGAATATCGAAAAGGCAGATGTGGGTGATGTCGTTCATCGAGTTCACTCCGCCTCC
TACCACGTTGATTACGGCTGGGTTGGAATTGATGCAGAGGTCTTGCGCTATCTGGTCGTA
GGTACGTTGGATAAAGGTGCTGTAAACGGTCCAGACAGGATGCAATCCACCCTTCGCCAT
TCCCGAAATCATGGCCACCGCCTGCTCTTCGGCGATTCCCATATCGATGTGCTGCTTGCC
AGCCAGTTGGCGCTTATCGGCAGTAAAGCCACCTGCGGTAGGAGTACCGGCGGTTACAGC
GATGAGGGTCTTATCCTGCTTCATCTCGCTGAGCATCCAGTCAGAGAATAATGTACCGTA
ATCCTCTGTCGGAGCAACCTCCGGGAGGATTCCATCGGCATTCCTTCTTGGTCGCGAACC
GTCTTCCAAATTGAAAGGCATTCCCCAATGCCAAGCCTCCTTATTGGCTACGGCTGGCGC
AAATCCATGACCTTTCTCTGTGTGAATGTGAACCACGGTAGGCTTATTCGTATCCTTCAC
GCTCTCGAAAACCTGGATGAGTTTTTCGATGTCGTTACCCTCTTCCAGATACTTGTATTC
AAAGCCCCACGCCTTGAACCAGTTGTGCTCGCAGGTGCCGTTGCTCTCGCGCAAGGCACG
CAGGTTCTTGTAGATTCCGCCATGATTTTCGGCGATAGACATTTCGTTGTCGTTCACCAC
GATGACGATGCCCGTGCCGAGTTCCGAAGCCTCATCCAGTCCCTCGAAAGCCTCGCCGCC
CGAAAGGGATCCGTCGCCGATAATGGCGATGATGTTCTCATCGGTACCCTTGATGTCTCG
CGCCTTCTGCAAACCGGTGGCAAGACTCACGGAAGTAGAAGTATGCCCCACCTCAAAGTT
ATCATACTCAGGACATTCGGCAGGAGAAGAATAGCCTGAAATGGCATTCATGTCATCCAC
ATCGCCGAGGAATCCCGCAGCTCGTCCGGTGAGCACCTTATGCGGATAGCATTGGTGGCT
TACGTCAAACACGAGCTTATCCTTTGGTGCATTAAAAACGTAGTGAAGCGCCACGGTAGC
CTCCACGAATCCCAGGTTTGGTCCCACATGACCGCCATGTTTGCTTACACGGTTCAGCAC
AGCCTGTCTGGTTTCATCAGCCACCACCTGCAACTCCTTCAAATCCAGCTTCTTCAAGTC
GGCTGGCGACTTTATTTTCTCAATATACATTTTCTTATAGTTTTAATTATGATTTCTGGG
TGCAAAGATACGAAGAATCTTGAAAACACGCATTACCCAAACTACAGAAAAAATGAATAA
TTCTCCCTATTCCTTCACATCCAGCATTTCCGGATGCTCCATCCGCTCCTTTTTCTTGAG
TTTCTTCACCACTTCGGAATAACTGTGGCGAATCAGGGCCTGGATGAAATCATCTTCCAG
CGTGCCATAAAGGTTTACCTGATTCCAGTATTTCTTATTCCAATGCCATGCGCCTTCTAT
TTCGGGATGCACTTCCCGGAGTTCGAGGGCGTAATCGGCATTACATTTCATCGTAACCCA
CTCGGGGCGCTCCAGGTCAACACAGGCAAAGATCTTGCCCAAAATGCGAAACACCAAGGT
CTGCTCATCAAAAGGAAAAGCCTCGGCTACGAGGGGAAGCGAGAGGCAATACTCTCTAAC
TGATTCTATATTCATCATTTCTTCTGATTATTTCTGATTAAAATGTTTCTATGTTTTAGG
GGACAAAGATAATAAATTCTGATGAAACGGCAAGCCTTATTCCATAAAAAAAAGAAAACT
TTAAAATAACTCCCTTATGGGATACCTGAAAGCAATCTTTTTGTAACTTTTTCAAGAAAA
TATTTGGTAGTTACATAATTTTATTGTAGATTTGCAGCAGATTTTTTTAAGAAGGAGTAC
TTATGCAGAAGAAAAAGGATAAAAACCTGATGAAAACGGATGTAAAACCGATGAAACAAG
GACTGCTGTCCCGGATTTTCCATCTCTATTACGATGGTTTCAGGACGATGACGCTGGGCA
AGACGCTCTGGGCTGTCATTCTCATCAAGCTTGCCATCATCTTCCTGGTGCTCAAGCTCT
TTTTCTTTCCAGATTTTATCAATACGAATGCCAAGAACGGAGACAAGGCTGGCTTCGTTT
CCAAGGAAATTCTGAACAGATAAGACTCTGAATCCCCGCAACCTTCACATCGAAAGAAAT
ACAAAAACATTATATAATAACAATTCTAAAACCATTCAACTATGATGACAAATCTATTGT
TAGACATTACATCAGCGACCATCGACTGGTCGAGGGCGCAATTCGCACTCACGGCCATCT
ACCATTGGCTGTTCGTGCCGCTCACCCTGGGACTGGCAGTAATCATGGGCATCTCCGAAA
CATGCTACTACCGCACCAACAAGCCGTTCTGGAAGCACGTAACCCGTTTCTGGCAAAAAC
TCTTTGGCGTCAACTTCGCCATGGGCGTTGCCACAGGCATCATCCTGGAATTTGAATTCG
GCACCAACTGGAGCAACTACTCCTGGTTCGTGGGCGACGTGTTCGGCGCTCCCCTAGCCA
TCGAAGGCATCCTGGCATTCTTCATGGAGAGCACCTTCGTAGCCGTAATGTTCTTCGGCT
GGGATAAGGTGAGCCGGGGCTTCCACCTTGCCTCTACCTGGCTCACGGGACTTGGCGCCA
CCATTTCTGCCTGGTGGATTCTCGTAGCCAACGCCTGGATGCAGTATCCGGTGGGACAGG
AATTTAATCCCGATACCATGCGCTTCGAGATGACTTCGTTTATGGATGTGGCACTCTCGC
CATTCGCCATCAACAAGTTCACCCATACCGTTACTTCCTCCTGGATCATCGGCGCCACCT
TCGTAGTAGCCGTAAGCTGCTGGTATCTCCTGAAGAAGAGAGAAACCCAACTGGCGAAGG
CGAGCATCAAGATGGGTGCCGGAGTAGGACTCATCGCCACCCTGCTGGCTGCGATGACCG
GCGACAACTCTGCCTACCAGGTGGCACAGGTGCAGCCGATGAAACTGGCTGCGATGGAAG
CATTATATAATGGTGGAAACGGCGAAAGCCTCACGGCGATAGCAGCCGTTCATCCCTTCC
GGCAGCCCGATTACGAAAACGAGCAGGAGCCAGCCATGCGCATCGCCATCCCCAACATGC
TCTCGTTCTTAGCCACCCGCACAGCCGATGGCTACGTGCCTGGCGTAAACGATATTATCA
AGGGTTACACTAAAGAGGATGGCACCCGGGAACCATCCGTGCAGGAAAAGATAGCCCGGG
GCAAGAAGGCGATAGTTGCCCTGAAAACCTATCGCGAAACGAAGGCGAAAGACCAGCTCC
CTATCCTCAGGGAGAATATGAAATACTTCGGATATGGTTACATCAAGGACGCCAAAGAAC
TGGTACCGAGCATCCCGATCTGCTTCTACGCCTTCCGCCTGATGGTGGGAGTAGGCTGCC
TGCTCATTCTCTTCTTCGCCCTCAGCCTATTCCTGGTCTATAAGAAGGAAATCGCCCAAT
ACCGATGGTTCCTCATTTCCGCCATCATCATGATTCCGCTGGCTTACATCGCCTCAGAAT
CGGGCTGGATAGTAGCAGAAATCGGTCGCCAGCCTTGGACCATCCAAGACCTGCTGCCAG
TAAGTGCCGCCATCTCCGACATCGAAGCAGGCAGCGTGGCCACCACCTTCTTCATCTTCC
TGGCACTCTTCACTACCATGCTTGCCGTGGAAATCAGCATCCTGGTGAAGCAGATTAAGA
AAGGACCGGAATATGAATAAAAGCTTAAGATGATAAACTTAAGATTATGAATTAACTTTA
TGACATTAGCATTATGAGATACGAATTTTTGCAATCATACTGGTGGTTCCTCGTATCATT
ATTAGGAGCCCTGCTGGTGTTTCTCATGTTTGTACAGGGAGCCAACACCTTGATATTCTG
TTTGGGAAAAACGGAAGAGGAGCGTCGCCTCATCATCAACTCTACGGGACGAAAATGGGA
GTTCACCTTCACCACGCTCGTCACCTTCGGCGGAGCCTTCTTCGCCTCGTTTCCATTGTT
CTACAGCACCAGTTTCGGCGGAGCCTACTGGCTGTGGATGATTATCCTGTTCTCATTTGT
GATTCAAGCCGTGAGCTATGAATTCCAGAACAAGATAGGTAATTTTCTTGGACCGAAGAC
CTTTCAGATCTGCCTCATTATCAACGGCATCGTGGGTCCGCTGCTTCTTGGCGGAGCCGT
AGCCACCTTCTTCAACGGCAGCAATTTCCTGATAGACAAGGGCAATATTACCAACAGTCT
GCAACCCGTCATCAGCCGCTGGGCAAATGCCAGCCATGGTCTTGATGCCCTGCTCGACCC
ATGGAACGTAGTGCTGGGACTTGCCGTACTGATGCTAGCCCGTATTCTGGGCATGCTCTA
CATCAAGAACAACATCGAGCACCAGCAGATTCAGGAGCGCTGCACCCGCCAGTTGCCATG
GAATGCCCTCCTCTTCCTATTGTTCTTCCTGCCATTCCTCATCAGATTGCTGGTAAAAGA
TGGATTCAGCACTTCTTCTTCCGGCATTACGATTGAGAGTATGAAGTATCTTCACAATCT
CCTGGAGATGCCAATCTTGCTTGTAATATTATTAATAGGTGTAGTAGTCGTTCTTTTCGG
CATTTTCAAGTCATCGAGGAGCGTGCAGTATAGAAAGGGAATCTGGTTTACGGGCATCGG
AACCGTGCTTACCGTGCTGGTTCTGCTGCTGATAGCCGGCTGGAACAATACCGCCTACTA
TCCATCTAACATCGACCTTCAGAGTTCGCTCACTCTCGCCAACAGTTGCAGCAGCGAGTT
CACGCTCCGCACCATGGCGATAGTTTCCCTCCTCATCCCGTTCGTGCTCGCCTACATCGT
CTTTGCCTGGCGCGCTATCGACCGCAAGCGCATTACGCAGGAAGAAATAGAGCAGGGAGA
AGCGTATTAAAAAAGGCAGTGAAAGCCTATTAAATATGCTCCACACGCCCTGATCAGGGC
GTGTGGAGAAGACGTCCCATCAAACAAAAATCTGTAACCAATCTTTTGTCTTTCTAAATA
AAAGCAGTATCTTTGCAGACATGAAACAGAAAATCATAGATAAAATCAACCGATTGGCAA
GCCAGAAAGAGCCTTTTCTCTTTGTCATCAACTACCAGGCAGACGAGGCCTTCATCCGCA
AGCTATCAGATATAAATCCCGAAGAATGCCTCTTCGATTTCGAAGGAAGAGGTAACTGGA
GAGAAAACCATTCGAAAGAAATGGGGGATTCTAAAAGAATTTACGAGGAGATTTCAAGGG
AGATTCCAAAGGAGATTTCGGAGAAAAAGTTTTTCAAAGAAACTCCTTTGGACTCTCCTA
TTTCTTGGCAGATAACCCCGCCCCTTTATAACGATTATGAGCGAAGCTTCAACATCGTGA
AGAGCAACATTATGGCGGGCAACAGCTATCTTACGAATCTCACCAACCGGGTTCCCGTAA
GCTGCAATCTTTCATTAGAAGAAATTTTCCATCGTGCAAAAGGGAAGTATAAACTGCTGC
TCAGAAGAAAGAGAACTCAAGCAGAAGATAAAGCTCATCTGAAAGAAGAGAACATAGAAG
AGAATCTCACCCCCTTCGTCTGCTTTTCGCCCGAAACCTTCGTCAGAATCAAGGGCGGAA
GAATCTACTCCTATCCCATGAAGGGAACCCTGGATGCATCCCTCCCCAATGCCGAAAAGC
TGCTGATGGAAGACCGGAAAGAGGCGGCAGAACACGCCACCATCGTAGATCTGATAAGAA
ACGACCTGAGCCGGGTGGCAGAAGATGTAAGGGTAGATAAATACCGTTACGTCGACGTGC
TGCACACCAACAAGGGCGACATCCTGCAAACCAGTTCAGAAATCAGCGGTCGCCTGCCCG
AAGATTACCCGCACCATCTGGGCGAAATCCTCGATGCCCAGCTCCCAGCCGGTTCCATCA
CGGGTGCCCCGAAAGATAAAACCATGCAGATTATCCAAGAGGCAGAAGGCTACGACCGCG
GCTTCTACACGGGCATCATGGGAATCTACGACCAGGGCGAACTCAACTCTGCCGTCATGA
TAAGATTCATAGAAGAAGAAACTTCGCCGGTTGATTTTGAAGCCGACGGAGAAAAGAATT
TCAAGGCAAACGAAGGAAAGAAGCCGAAGAAAAGCCGAAAATTGTATTTCAAGGCAGGCG
GCGGCATCACTTCGAAGAGCGATTGCCGGAGGGAATACGAGGAAGTGATTCAGAAAATCT
ATCTTCCGTTTTAAATCCACCTTTCATCTTAGAAAAAaTAAAAGAGATTATGAAACAGCA
ATTTATAGAAACAATAAAGATCAAAAACGGCAAGGCTCTAGCCCTACCCTATCATCAGGC
AAGAATGGAGAGAACCATCCGCAGGTTCTTTCCAACCCTCGCATCTGAAGAAATAAAACT
CTCATCCCTCATTTCCCCAAAAGAGGAAATGAACCTTTACAAGGCACGAGTGGTTTATGG
CACCCAGGGCGTGGAAGCCATCGAGTACGCCCCCTACAAGATGAAGGAGATTCATTCCCT
CAAGGTGGTAGAGGATAATAATATCGACTACACCTATAAGAGCACAGACCGAAGTGCGCT
CAACGCCCTGGTAGCCCAGAAGGACGATTGCGATGAAATCATCATTGTAAAGAACGGGCT
CATTACCGATACCTCCTTCACCAATCTCGCCCTTTTTGATGGCAACAGATGGCTCACCCC
CAAGCATCCCCTGCTCCAGGGAACCAAACGTGCCCAGCTCCTGGAAGCCGGCATCATCCT
GGAAGCCGACCTCACACTAGAAAACCTCAGAAAGGCGGAAAAAGTGAGTCTCTTCAACGC
CATGATAGATTTCGGAGAGCGGGAAGTAACCAAGATTTTCCTACCGGATCAAAACTGATT
AAGCCCACAATTATAAAGAAAGAAATTCTACAGCTCTATCACCTCCAAATCATCCGGAAC
GAAGATTCTACCCTTGAAGTTCTCGGCAGCTTCACGAGTATAATTTTCTTTACGATTAGC
GAGTGTTTTCTCCTCCGTATGATACAGGATAAGATTCTTCACGCCCAGTTCCTCCGCCAG
TTTTCCGGCATCAAGCGCCGTACTGTGGCATTTCTCATAAGGCTTGAACGTATCGCGGTC
GGCATAGAGACAAAACGCCTCACACATCATCCAGTCAGCCCCCACTATGTAGCGTCGGTT
CTGCTCGTTATAAGGTTCATCACCCAGGCACGCCAAGACCAAAGGCTTATCCGATTCATC
AGAAGAAGGCAACTCTGCTCGGAATCCGAACTGTTTTTCCTTAGTAGACTGAATATCAAA
GCATTCCAACTTCATATCCCCCACTTCGAAGCAATCGCCATCTTCCAACTGATGGAACAC
CACCCTTTCAGCCACCTTAGCCAGTTGCTTCTTGGCAAGAATCATGTCGATGATGGTCTT
GATCACCTTTATCACCTTATCGTTTCCATACACATGCAGCAATCCCTCATATCCCTTACA
TTGTGCCACCATTCGGATTACCCAGATTCCCCCCAGCACATGGTCGGTATGCGCATGGGT
AACGAAGAGGTGATGAATGTCAGAAATCTGAACATTTATCTTCTTCAGCTGCGCCAGTAT
TCCGTTTCCTCCGCCCGCATCCACCAGCATCAGGGTGCTGGGAGTTTGGAGCACAAAACA
GGTATTATAAATCTGGGAAACCGTAGCATTTCCCGTTCCGAGCATCGTAATTTGAGTCGT
TGTCTTATCCATTGTCTTATTCGTTATCTATTTGATTCACGCCCACAAAACTACTCATTT
TCTGATAAACCACCAAGAAAAAGCCCCGAAAACTTTGCTTATTCCAAATAATAATCTTAA
CTTTGCGGCATAAAAACAAAAAGCAGGTTTCGATTATGGCAAAAATAGAAAGACAAAAGC
GAATCTATCGCAAGCGCATCCCTTACGGAATGCAGAACTTTGAGGATGTAATGGAAAGAG
ATTGTTACTATGTTGACAAGACCCCATTCATAGAGAAAATAGAAGAATCTAACATGTATT
TCTTCTTCATTCGCCCTCGCCGTTTCGGCAAGAGCCTTACCCTCTCCATGCTCGAAAACT
ATTACGACATCAACAAGAAGGATAAGTTTGAAAGCCTCTTCGGCAAGCTTTACATCGGAG
AGAATCCTACCCCTGAACGCAACAGCTATCTCATCCTTCACCTGAATTTTGCCATGATTT
CAGCAGGATTGGATAATTATAAAAAAGGACTTGATGCCCATTGCAACAACAAGTTCAATT
CCTTCTGCAGCAGATACGCCCACCTTTTGCCACCGGACATAAAGGAAGAGATGAACCAAA
AGGAAGATGCCGTTGCCCAATTGGGATTTCTATGCGACAAATGTGCTGAAGCAGGCTTGA
AGATTTATCTCTTCATCGACGAATACGACCACTTTACCAATCAGATTCTTGCCCACAAGG
AGCATGAAAAACGATACCGCGAGCAGACTCACGGTGAGGGATATCTACGACATTTCTTCG
ACACAATCAAGGGAGCCGCAGGAGATTCACTGGGCAGAGTTTTCGTTACAGGAGTAAGTC
CCGTAACAATGGACGATCTGACCAGCGGTTTCAACATCGGTACCAACTATTCCCTGTCTC
CGGAGTTCAACGAAATGGTGGGATTCACCGAGGAGGAAGTGCGCCAGATGCTGGCTTATT
ACGCCAGCGTGCTGCCATTCCGCCATAGCGTGGATGAGCTGATAGAAGTGATGAAGCCAT
GGTACGACAATTATTGCTTCTCAGAAGAAAAGTACGGCAACACAACCATGTACAACTCCG
TGATGGTGCTCTACTTTGTAGATAATTACATCCGCAACGATTATGATATTCCGAAGAAAC
TGGTGGAAACCAACATCCGCATCGACTACGACAAGATTCGCATGCTCATCCGCCATGACA
AGGAGTTTGCCCACGATGCCAGCATCATACAGGATATCGTGACCAGGGGATTCACCACGG
GAACCCTGATGGAGAAATTCCCTGCCGAGCGCATCAACGACCCAGATAATTTCCTGAGTC
TGCTCTTCTATTTCGGCATGGTAACGATAGACGGCACCTACCAGGGCAATACCCGCTTTG
TGGTTCCCAACGAGGTGGTGCGCGACCAGATGTACACCTATCTGCTGGATACTTACAAAG
AGGACGACCTCACCTTTGAGCAATACGACAAGACCCAGCTGGAGAGCAAGTTGGCTTACG
AAGGCGCATTCAAGCCCTACTTTGCCTACATAGCCGATTGTCTGAAGCGCTTCTCCTCCC
AGCGCGACAAGCAGAAGGGCGAAGCCTACGTTCATGGTTTCACTCTGGCGATGACGAGCC
AATGCAAGTTCTACCGTCCTATTTCTGAACTTGACAACGATGGCGGTTATGCCGACATCT
TCCTGCTGCCCCTCTGCGACATCTATAAGGACATAGAAGATTCTTACATCGTGGAATTGA
AATATTGCAAGCCGGGCACCAGCGATGAGCAGCTGAACCATCTCTTCGAGGAAGCCTCAG
CCCAGATAAGGCGCTACGCCAATAGCGACATCGTGCACAAATCCGTGAAAACCACGAAGC
TTCATCAGCTCGTTGTGATTTACCGGGGAGCAGAGATGGCGATGTGCGAGGAGGTGGAAT
AAATAAAACGGAATAAAAGAAAGTGGAATAAAAGACATACAGAAAGAAAGGGCAAAAGCA
TCATATCATATATTGACAAGGTAATGCTCTTGCCCTTTTATCTTTAACGGATAATGTATT
TCAAGATGCCGATGGTAGCAATCTTGGCTTCATTATCTTCCGGGATTTCTATGGTCTGGA
AGCCATCTTTATTGAGTGGCTGCAGTTCTATTTTTGAATGAACTTCCACCCCTTCTTCGT
TCACAGTTTTCTCGCTATAAAACTTTTTGATGGTATATTTTCCGCCATATTCCTCGTAAT
ATTCATTTACCTGCGAGAGTACGATTTCTCCCTCCCTTGAACCTCCATGATAACGTTCAA
ACACGCATAAGTCTCCATCCTTAATTTTCGGCAGCATCGAGTTGCCCTTGGCATGAACCA
CGAACATTTCCCTGTTCGGAGTGAAAGGTAATGAAGATACATCCACCCATCCTTCCGCCT
CCGGCTCCTCATATTCATCGAAGTAACCACAGGCAGCCTGAATGGAATACAGAGGGAGAA
AACGGGTGAAGCGGTCGGAAGGAGAGATGCTATGAAGAATTTCTGCATTCAAGCTGTCCC
CATCCATAAGCACATCAAACATATCCTGCATCATTTTCCAACCATCTGTACTACCTGGCT
GATAGACATATTCCTCATTATCATTATAATACCATATACCATTAGCAGCTATTACAATAC
CGCCAACGTAATTTATTCTGCCTTCAGCCAAGTTGTTCAACATGGAAAGACGCTTCTGCA
AAGCCTCAGCCTTGTTTTTCGTGTCTTTAGATGCAGCCGTCTGACCTCCTTTGGTGTCAA
AGATGCCGATAGTACCATCCTTCTTTTTGAAAATCCAGTCGGGATAGAAAAGTGCTTCTT
CGTTGCGTTCTTCGCTGAAATAACGAATGGCAAGCCAATCCTTACCGCTATCTCCATTCT
TAAACCACCATTCTATACCATCCTGACCCTCAAGAAACTTGTAAAAGCTCTCTTCCGTTT
TTCTGCCAGTATAGTTTTGACCCAAGAAGAAAGGATGCAACAGGCATTTCTGCTCCGTCA
ACTCATCATGTTCTTCTGTATAAGAATACATCTTCTTCAATACAAAAGGAACACTCTGCC
GCTTTCGGTTTTCCTCTCTGCGCTTACGTAATTGTTCTTCGAGCAAAGGATGGTATGCCT
TAAGCGTTTCTGTGATAAGACGTCTGAATATACTTGAAGCAGAACCGTTTAATGCATCAT
GCAAGAAAATACGATACCATTTATCTTCGTCTTCATTCTTCAGAGCATAATACTTGAACC
ACAAGCGTATGGCACTTTTCAAAGTTGGTACAGAACGCACGATGTTTCCTACCTTGCAAT
CATTATCTGATTGCGAACGCAGGATTTCCACCAAAGTGAAAGTAAAGAGTTTCTGCACAT
CACTCCTACTCCACTCGCGCTCTACCCCTTTAGCTTCCTTAAGGTTGATTCCAATATTTT
CGTAATCATAGAATTGAGCATCTGAAACAATCTCATGCGCCAAATTTCCCTTCAAGTTGA
GTCCTTTAGTTTCTAGTTTCCTTTTTACAACATCATCAAACACATCCTCATCAGTAATGC
CGAAATAGCGATTGAATGTATCAAACAGACATTGTTGGAATTCACCCGATTTACCCAAAT
CTCCATAATCTACACGCGACAGCATATCTGTCATCAGATTCGGGTCGATGATGTAGTCTT
CCCCCTTTTTGTTGTAAGAGATAAGCGTTTTTGGCTTGTTGCCCATTCCACCATAATCAG
CCTCTGTTACAGCTTTGCGCGAGAAGTTGGTATAAAGATAACCATTACGGAAAACCTTAG
ACACTTCTTCGTGCATGATTGGAACACGGAGAATTCTACCGATGGTCTGAGTACTGAAAA
TTTCAGATTTAATATCACGAAACATGACCAGAACCTGAGCACGGGGACAATCCCAACCTG
TACCGGCTGCGGTTTTAAACAGAAGGTATTCGTATTCGCTATCATTCCGTTCCAGCCCCT
CAGGCTTAGCCTTACCAGTAAACCAAGATGCAATTCTGTTTGCCTTTACCCCCTGCGAGA
TAAGATATTCTTTCGTAATCTCTTCCTTGGTAGGCTGCCCCTGTTCTATCAAGGTTTCAT
CATCATTTGGCAACTGGATAATAACTAGCGGATTGACGTTTTTGCCGAAGGCCTCAATCT
CCGCTTTAAGTTCCCTGCGCTTTTCGATAGCAAGTTTCAGCAGGACATGATCTTCATCTT
CGCCTTGATATTTATCCAAATCCTCTTTCGTCTGGGTAACGATGCTCTCCTTAATCAGCC
CTTGTGCTACCACATCTTCATGCTTTATTACCATATTCGAGTCATAATCTGCAGCTTTTA
CCATCACTTCAGGAGGCGGAGTAGCAGAGACATGAATGCAGATTTTCGGGTCGAGTTTGC
TAATCACGTCACGATTAGCAGCTTCGGTTACATTCAGATGGCACTCGTCGATTATAAATA
CTATTTTCACGCCGTTGGCATGGGTATTCTCTACAAAATCCTCGAAGTATACTCTACTCT
CATGTCGCTCATCTGGATTTTCCGGTCGTCTGTATATACGGTTTCCGGCTTTCTCGCTCA
CCAGTTTTTGCCAGTTGATGAAAAGCACATCGTTTTTCTGCAGAGCCCCAAGGCTAAAAT
CTTCTATCGTCAACAATCGACCATGCTTACTCGTAGGGAAGTAGACATCAAACTTATGCT
TGCTCTGCATGGCGAGGTCGTCGGAGAATGTAATCCATACATAAGCCACCTCTCTATCCC
AATCTGGCTGTTCTGCCATCTCGCAAATCATCTTCTGAGTCATATAAGTCTTACCGCTTC
CTGTAGGAGCTTTCAGAACAACAGGAATCTGGCAATCTCCATGTCCCCATAATCGCTTTA
TATTAGCCACCAGTTTATCAACGGCTTCTATCTGAAAAGGTATCTGTTCCATACTTTCTT
AAGCATTTAAAGATTTGTAAATATCGAGGATAGGCTGAGGAATGCTCTTCAGATTTACCC
CAGAAAGATATTCGAAATAGGAATCGAAAGAACCGACGTCGCCCCAACTGAAAATATATA
CATTCTTCACGCCCTGAAGCTGCTCTACTTCATGAACAAATTCGTTGAAATATTTCGGGC
GATAATCTTCTTTAAAATAGATTGCCGTCCATACATCATGATTTTTGTCCTTGAATATCT
GATAGCTATCAGTTTTCTTCATTTCGTAAAGCGTATTCTCAGCCAAGGCCAGCAGGCATC
CAGCCTTTTGGGCAAGGATTGTCTTGTCATGGTCTGTAGCCTGATTGGCCGTACTTGTTC
CTACGAAAGAAGTGCGATAATACTTGAGAGAATTGCCGAGAGGCGGACAAGTTTTCTTTT
TCGAGATTTCTCCTTGCAGCATAAGCACCCCATCTTTAACATGCACATCAAACGAATGAT
ACAACTTTTCATTTTCCTGCTTTATTTCGTTTATCCTTGCAAGATAATCAGGAACTTTCT
TTAATGATGTAGGAGTCAGTTCTTCCTCAAATAATACTTTCGAAATCTTTTTGTCAGTCA
CATATCCGCCAATAGCATTTTCGATACGTTTTCTTGTTATCTGTGTAATAGTTTCGAATC
CAGCATTAAAAACGCCCTTACAATTGTTCTTGGCTAACTTCTTGCCTTTTTTGATTTCAT
AAGTCTTTTCTGGCGCTTGAACTAAGATTACCTGACCTGTATAGCCTCCATCCAAAAATG
CATGCCCTGTAGACCCACTACCGGCAAAAAAATCTAGAACAACAAGATTTTTATTATTAC
CTTTAGCTATTTTCAACAAATACTGTATAAATGCAATCGGCTTCTTTCCGCCATCAAAAG
GAACGCCACCTTCTGTTCCAACCAGATTGAACTCTTGTTCAAAATCCAAGAAATTAGGAT
ATGGAATTTCTTTTGTGTCATTTCTCTGTAAAGGTGCTCCCTGGAAGTAAAATCCGTTTG
CGTGAGAACTATCGCTTCTAGAGAGGAAATATCTACCATCCCTGCCATCATCCCCCATAT
TAGGGACCTTATAAATTACCCCAAAATCATTATTTCTTTCTTCGAGGTAGCTCATGTGAA
ATCTTCCGGAACTATTACCCGTCTTTATGGAACCACGAATATTTATTTTCTTAAGATGTT
CAAAACTTGGTTCATATTCTACAATCCGATATTCTCCAGGATGAAAGACTTTTACTTTCT
TACCTCCCATCATAATTATTTCCGGATTATCTATCAACTCCTCAATTTCATAAATATAAT
CTTTAGGATCAGAATTGTCAACTATACGTTTACTTATGTTAAACTTGTCTGACTTCCTAT
ACATCAAAAGCAATTCTGTCGTTTCGTGCATAGGTTTATCACCCTTGAGAATTCTATTCT
CATGACGCACTTTTATTGTGATAGTGGTAATATAATTAGAATAACCAAAAACACTATCAC
ACAGCAACTTTAAATTTGCATATTCTTCTTCATTAATGCTGATATAGATAACTCCATCTT
CTTTCAACAAAGAAGATGCGAGTTTCATTCGTTTGTCCATAAACGACAACCAAGAACTAT
GACGTAACGGATGATTCTTTGGCAACTGGGTACCATCAGGATATTTATCTAGGAATCTCT
TATCCTTATACGTAAACCCATCACTACCCGTATTATAAGGAGGATCAATATAAATTACAT
CCACCTTACCTTGATGCGTATAATTAAGGCAAGTAAGAGCATGATAATTATCACCTTCTA
TGAGTATATGAGTAGGTTTTCCATCATCTGTCGTGATGGAAAGATCTGGTACTTCTTCAA
GAATCGGAATAGCATTTTCTCCTCCAGCTTCAAAAGCTTCAGGCACATCTATCCAATGAA
GTCCAAAACGGTTATCTTGCTTCAACTGAGCATTAAGATAAGCCACTTCACCCTCCAAAT
CTTTTATTTTTCGATGTAGTTCATCAATATTGTCTGCCATATTCTGATAGTTATTAATAG
CTGCATCCAACTATCATCAGGCTACTCACAAAGAGACACAAAAGAAGGGTGTGAACGATT
CTTAAGGTCTTCCGTGGCAAGCGTAGGAAAGTCTGAACCACCGTCAAATATAAGAATGCT
CACACCCTATATAGGGCATGAACATCGACTCTACATATTTGACGAGAGGCTCACCTATGC
TTACCACAGATGAAGCCAACCATTATTGGTGCGGTCGTATATTCAGAAAGAAAGTTTCCT
ACGCTTTTTCCGGAAGACCACAATAATAGTCAATGCTTTGTTTTTACTAAAATGTCTGGA
AGCGGCTCCTGCCGAATCCATCCGCAAAGGTACGAAGAAACTGGCAAAAAACAAAATGAA
AGGGGATTTATTTTCATTTTTTACCCAAATACAAACGAATAAATATTAATTTCTCACACT
TTACAATAGGATTTTGCCTATTAAGATACTTAAAATGCTTTTAACTCTGCAAGGCATAGG
TTACTTGAAAACTCAAGAAGAGGAATATTGGTACTACTATACTACTATTAAGAGATGACA
GAGAACCGCAAACGAACTTTCGATGATTGCGAAGGTGAAAAGAGATAAAACGGAGTCGAG
GTCTTCTAGAGGAAATGGGGACTTCGGGGAGGCTGGTAACAGGATCAAAACAGAAGTGAT
TTTCGGGCAAGCGTTCCAGTTGTTCCAATTGTTTCAAATAGGTTTTCATAGGACAATATC
CCTTTATAGAGACTCTATAACTACTTAATATATAGATAGTTATATATAAGAAGGTGGAAT
GGAACGCTCAAAAAAATAATTGGAACAACTGGAACGCTCCGCCCAACCCCACTTCTCTCT
AAAAGGCTCATAATCAATAAATTATGTAGAAATAGAGACTAAGAATTTGAAGTACAATAT
CCCCATTTCAACCGCTCCGACGATGAAAAAGCTGGGAAAAGGCATCGAATAGGTGCAACT
TTTGCTCTCTCAGGCATCAAAAGACATGCAGGAACCCTTATTTCCGATGCTCTTCCCGAT
ACTCGAAGTGGAGATAAATGGGGCTATTTTTCAGTATTCCGCCCTCAATTAGGGGAAATC
ATGCCGTATGAAGACCTATCTTGTTGCCGATTCGGGCTATAATAAGGAACAACTGTCCAA
CATCGCTGAAACTATCTGTCCCAACTTCCGTGAACACGAAGAAAAGAGATTGGAGAAAAA
TGTTCCGCTATCGCATGGCATCGCACGCTATCGCACAACTAACAAAACGGGATTTTGTAT
CTTTGCATCGTGATTCAGAAAGCGCGCAAAATCACTTGCCCAGTTGGAGAAAAAAATCTC
CCAAATTGGGAAAATAAAAAAGCCTGATTTAATCCGATAAAAAAaGAGCCCCCAATGCGG
GAAAAACATCGGGGGCTTTTATTTTGATATCAAAAATCCTTAGTAAGGAAACAGGAGCGG
AAGAACGAAGGTCATCACAACGCCGATGATAATCTGCAACGGCAAACCTACCTTCACGTA
ATCCATAAACGTATAGCCACCCGCCTTCATCACCAGCGCATTAGGAGGCGTGGAGAACGG
AGAGGCAAAGCACATGCTGGCGCCCAACGTAACCGCAAAGAGGAAGGAATAAGGACTCAC
TCCTACCTGCTGGGCCGCCACCAGGGCAATAGGAGCCATCAGCACAGCCGTAGCTGTATT
GCTGATAAACATCGTCATCAGAGAAGTGGTGAAGTAGATGCCTGCCAAGAGAGCTGTAGG
TCCCATCGAACCCAAACTCTCTACCAGCCCCTGAGAAACCAAGGCAGAAGCACCCGTCTT
CTCAAGCGCCGTAGACATCGGCATCATGGCGGCTATCAGTACGATGCTCTCCCAGTTGAT
GGTCTTGTAAGCCGCCTCCACATTCCGGAAACATCCGGCAAAGACGGTCAGCAGTCCGGC
GATGATGACCGCCGTGACCGGAGCCACAGGAATGAAATCGAACACCATCATCGCAATCAT
CAGCAGCATGATGGCAGCCGCCACAGGCGCCTTATAATCCAAGAGTACCTTGTCGGCAGT
CTTCTCTGGCTGGTCGATAACCACCCAGTTGCTCGTATCGGTAGCCAGATGAGCCAGATT
GGTCCATTCGCCCTGCACCAGGAGCATATCGCCCACATGCAGCTTGGCGGCTATCAGATT
GTCGGTAATATATTCATCGCCACGCTTTACGCCCAGCACGTTGATGCCGAAACGCTTGCG
CAGGTTGGCATCGCCTATGCGCAGACCGGAAAAATTAGACGTAGGCATCACCACGATTTC
GGTCAGTCCCAGGTCGTAGAAATCAATCTTCACATCCTTCATCTTCCTGAGGCCGTAATC
GCTGGCAAAGCGTTTCATCTTCTCCTCCTCACCTATTATATATAAGGTATCGTGAACCTG
AATGGTACTGCTGCTCTTCGCCATGTTCTGGCTCACATCCTTCACCAGTCCCAGTCGCGA
TTTCTTCTCGTTTCTTATCTCGATGATACTCACGCCATATTTCTTCTGAATGCTCAGCTC
CTTCAGGGTTTTGCCCACGATATCCATCTGCTCGCCATTCTCGTCGAGGGCGGCAGAAGG
GCGGCGGCTAGGCACGATGTAGCGATGCAGATTATCGAGCAGCTGATATTCGTCTACCAG
GTCATCAAGCGATTTGCCCTGCTTCTTTTtCTTTCCGCTCTGCTTTTTGCTAAGGAAGAT
TTTGCTGAGCGGCATGAGCACGATGATGCCGATGGCGATGACGATGATGCCCACAGGGAA
GAAGCTGAAGAAGGCAAGCGGCTGATAACCGCCCTCGGTCAATACTTCATCGATAACCAG
GTTGGGCGGCGTACCGATGAGAGTAAGCATTCCACCCAGACTTCCGGCAAAGGCGAGCGG
CATGAGGAAACGCGACGACTGCATGCCCGAGCCCGCAGCTATGCTCATGATGATAGGCAT
CATGATGGCCACCGTTCCGGTATTGCTCACGAAGGCGCCGATAAAGGAGGTTACGAGCAT
TACGAGCAGGAAGGTGATGGTTTCGTTGCCGCGCGAGAGCGCCATGAGCTTATTGCCCGT
AAGCTTGGCAAGTCCGGTCTGCATGATAGCTCCACCCACCACGAAGAGTCCTATCATCAT
GATGACGATGGGCGAAGAGAAGCCCGCCAGCGCCTCGGCAGGTGTCAGGATACCCAGAAC
CAGGAGTGCAGCCAGGGCGGTAAGTGCCACGATGTCGACCCTCACCCTGCCCCAGATGAA
CAGGGCTACCGTAATAACCAATATGATAAGTGTTGTTGTCATGTGCTTTTTTTGGCTGCA
AATATACGGAAATAAAGTGAGAATTAAGAATTTGTGGGAAGAAAAATGAAGAAAAATCTT
GCATAATACAGAGATTTATGCTAACTTTGCAAACAAAAAAGTTAGCAACATGACAAAGAA
AGGTAAACATACCGTATTATTTATCTGCCTGGGCAACATCTGCCGCTCTCCGGCAGCCGA
GGGAATCATGAAGACTCTTGTAGAAAAAGCGGGGCTTCAGGATGAGTTTGAAATCGATTC
TGCGGGCATCGGAAACTGGCACGTAGGTCAGTTGCCCGACAGCCGCATGCGCAAATGTGG
CGCCGAGCATGGCTACAATTTCAACAGCCATGCCCGCCAGTTCCAGAAGTCAGACTTCGC
CCGTTTCGAAACCATCGTGGTAATGGACAACGAAAACTACCGTGCCATTACCTCCATGGC
TTCTTCAGAGTCTGATAGGAAAAAAGTAGTGCGCATGGCCGATTTTCTGACCCATCATCG
CGAATACACCACCGTTCCCGATCCGTATTATGGCGACTATAGCGACTTCGAGCTCGTCAT
CACGCTTCTCGAAGATGCCTGCCAGAAGTTGCTGGACAGCATTATCGGGGAAGGGTAAAA
ACAGATAAAACAAAAAGGGATGAATCATCAAAATATCAGATTGATGACTCATCCCTTTTT
TCATTTTAAAATATTTATACCGTAATCTCGCCCGAGCCATAGCAACGATGATGATGCTCA
TCATAAACTACACAGAACTGGCCGGGAGCCACACCATGAATTGCCTCTTCTGAATGAATC
ATCCAGAGGCCGTCTTCCAGTTTTTCTATCGTAGCAGGATGATACTCCGGCGTATGACGA
ATCTTGAAAGTCACCTTCTGCATAGCTACCTCGCGCGTAAGAAAATGGAAATCATGGAGA
GGAAAATCCTTCTTGTAGGCCGACTGCGGATCATAACCATGACTCACATACAGGATATTG
TTCTCTACATCCTTCTTAATCACGAACCAGGGACCGCCGCCAAAGCCCAAGCCCTTGCGC
TGACCGATGGTATGAAACCACAAACCCTTGTGCTCGCCTATGCGCTTGCCCGTTTCCATC
TCTATGACATCGCCCGGTTTCTCGCCCAGATAACGGCGGATATAATCATTATAATTTATC
TGTCCCAGGAAGCAGATTCCCTGACTGTCCTTGCGCTTGGCATTTATCAGATGCTCCTCC
TCGGCTATCTCGCGAACCTCATTCTTGACATGATGGCCGATAGGGAAAATCGCTTTTTTC
AATTGCCAGCTCTCTATCTGAGCCAGGAAATCGGTCTGGTCTTTCACAGGATCAGGACTC
GTGACAAGCCATTTATCGCCATTTTCATCCGTTTCGGTCTGCGCATAATGCCCCGTGGCG
ATGAGGTCGTAGTTGTGCCCCATCTTCTCATCGAAGGCGCCAAACTTAATAAGGCGGTTG
CACATCACGTCCGGATTAGGCGTAAAACCCGCCTTCACCTTCTCCATCGTATAACGGGTT
ACCTCGTTCCAATATTCATGATGACAGTCAACCACTTGCAGCTTGCACCCATACTTTCTA
GCCACAGCCGTAGCCATCTCCAGGTCCTCCTCCGAAGAGCAGTCCCACTCCTCTTTCTCC
TCAGGACCAATCTTGATGTAGAAGCAATCAGGATGCAGGCCCAGCTGGGCAAACTCCCAA
ACCACAACCGAACTGTCGACGCCACCCGAAAGGAGCACGGCAATTCTCTTATCCTTTATT
TCGTCAATATTCAGCATATTCTTTCCTGTTTATAATAATCCGGTTGCAAAATTACGAAAA
AAAaCTGATATAATGAGCAAAGAAAGGGCTAGAAATGCATGAGAAAGAGAAAAGAAAAGC
CCGCAAAGCCTATTTTTACTATAGAAAACACTTATAGCCGCATTCGTAGCTTTTAAACAT
AAAACGAGTTTTGCTTTCGTTTTTATCCATACCTTTGCAATCGATTTCATGAAATCGATT
GCAAAGAATGTTTTTGAAAATTCAGTATTTACATTAATAGATAAAGAAAAATGGAGATTT
TAAAAAATCTATTTTATGGCTTCCCAGACCTTTGGGGAGGCGGAGTAGCCCACTCTGTGA
TGATTCTTTCGCTGGTCATCGCCTTGGGTTTGTGTTTAGGTAAGCTCAGAGTAAAAGGTG
TTTCCCTGGGCTTGGCTTGGATTCTGTTCATCGGTCTTATCTTTGGACATTTCTCTCTCA
ACCTTGACGAGCATCTGCTCCACTTTCTCAAGGAATTTGGCTTGATCCTCTTTGTCTACT
CTATCGGTCTGGAGGTAGGTCCGGGCTTCTTCGCTTCGTTCAAGAACGGCGGCAAGAGTC
TCAACCTGCTCAGCATGATCGTTGTGGCCCTGAGTATCATTACTACCTTAGTCATCTTCT
CATTTTCGGGAACATCCATCACCTCTATGGCAGGTATCCTTTCGGGTGCCGTAACCAACA
CTCCTGGATTGGGGGCAGCCCAGCAGGCATTCAGCGACCTGCGCCACATCGACGCCCCAT
CCATCGCAGCCGGCTATGCCATCGCCTATCCTATGGGTGTGCTCGGCGTTATCCTCAGTT
TCATTATATTAAGGTTTGCGCTACGCGTAGACAAGCAGAAGGAAGAGGATGAAGCTAAGC
GAGGCAAAGGACATCTTGAAGCGATGACCCTGAACACCTTCGCCGTAAAGGTTTCTAACC
AGATGGTTTTCAAAGATACCGTCAAGCAGATCCGCTATCTCCTGAAGCGCGACTTCATGG
TTTCCAAGATTATCCGTAACAACGGCGAACGCCAGAACGAGGTGGTTAACGGACAGACCG
TGATAGAAGAGGGCGACATTCTGCAGATTGTGGCTCATCCTACCGTAGAAGAACCTATCA
TCGCCCTGCTCGGCGAGAAGGTTGACGTAAAGGACGAGGAATTCAGCAGCGAACTCATCA
ACCGCCGAATCCTGATTACCAAACCGGGCATCAACGGCAAGAGCATCAGCCAGTTGCAGA
TTAGAAGCAACCTTGGCGCCAACATTACCCGCGTGAACAGAAATGGTGTAGACCTCATCG
CGACCCCAGACCTGAAACTCCAGTTGGGCGACCGCGTAACCGTAGTGGGCAAGGAACTCG
CCATCGCTCATACCGAGAAGGTGCTGGGTAACCAGATGAAGCGTCTGAACTACCCTAACC
TCATCCCAATCTTCCTGGGCATCATGCTGGGTTGTATCGTAGCCAACATTCCGTTCTTCA
TCCCAGGCATCAACGAGAATCTGCGTCTCGGACTTACCGGCGGTCCATTGGTAGTAGCCA
TTCTGATAGGTTATTTCGGACCGAAATACAACCTCGTTACCTACAATACCATTTCAGCCA
ACCTGATGCTTCGCGAAATCGGCATCTGCATCTTCCTGGCTTGCGTGGGTCTCGGCACAG
GCGAACAGTTTATCCAGACCGTAGCATCAGAAAGCGGACTGACCTGGATACTCTACGGCA
TCGCCATCACCATGATACCAATCATTCTGGGCGGCATCATCGGCAAGCTCGTGTTCCACA
TCAATTATTATACATTACTCGGCGTATTGGCAGGTGCCAACACCAACCCTTCTGCCCTGG
CTTACGTACGTGAGCAGACTTCGGCAGATGCGCCAACAGTAGGCTATGCGAATGTATATC
CATTCGCCATGTTCCTCAGAATTGTAACCATTCAGATTATTATTTTTGTATTCGGATAAA
CATATATGACAGAAAAAGAATTGAAAACCTGCGCTTGCGTAGAGGACAACTGCAACTGCA
AGGAAATAGCAGAATCAGAACTCAGAAGAAAACTCGACTTATTATTACGTACCGGTAGCA
TTCTCATGGAGAGTGCTGCCGACACATCCCGCATCATGCGAACCATGAAGCGTGCAGCAG
CTTTCCTCGGTCTCGACGAGCGATACATGCACCTTTACATCAACTGGAACGTGCTGATGG
TAAACTATAGCGACGAGGAGCATTCCTTCTCCAAGTTCCAGAGATGCGAGAAGCACGGTA
TCAACCTCACCTCTATTTCCCAGGTAAGTAAGCTCACCTGGAAGGCCATCAAGGAAAACT
ATTCGCTCGAACAGTATGAGCAGGCCCTGAACGACATCAAGGCCACCCCACGCAGCTTCA
CCCCTTGGCAGGTAGCCATCGGTGGCGGTTTTGCCTGCGGCGGATTCTGCATCCAGTTCG
GTTGCGACTGGCCAGCCTTCTTCTTCTGTTCGCTTGCAGCCATATTGGGTTTCCGCCTGA
GAATGTTCTTGCCAACCAAAGGCTGCAACAACTATGTAGCCATCGGCATTTCGGCTTTCG
TAGCCACCCTGATAGCCTGGTTGACCTCATTCCTTTCGCTCAATCCATCTATTGCCGAAG
CGCTTCCAACCTTCATGCATTCAGATACCCCTTGGCATCCGCTGATGGCGTGTGCCCTCT
TCATCGTGCCGGGAGTTCCACTCATCAACTTTGTGTGCGATATGCTCGACGGATATATTG
AGGTGGGAATGGTTCGTGCCCTGAACACCCTGCTGATGATCTTCGCGATGGCTTTCGGTA
TCGCCTTCGCTATCCAGGTTTGCCATATCGACAACTTTGTGAAGGATCTTACGATGACTC
CTCATCACGAATACTGGGAGTTTGCCATAGCAGCTGCCGTATCGGCCATGGGTTTCTCTA
CCATCTTCAGCATACCTCGCCGTCTGTTGCCGGTTGTAGCCGTGGGCGGTATCATCGCCG
TATGCTTCCGCAATTTCGTCAATCTGGGTCCATCTAACGGCAACATCGGTCTCGACATGG
GTCTGAGCATCGGTTCGCTTGCCGGTTCTGCGCTCATCAGCATCATTGTGATCAAGGCGC
GCCATTGGTTCCATACCCCTCACCAATGCATCACCATTCCTAGCGTTATCCCAATGGTAC
CGGGAGTTCTGATGTATCGCGCCCTCTTTGCCTTCATCGACATTCATGGCGTGATAGGCG
AAGTAACCGTGGGTATGAACAACCTCATCAAAGCTTCGCTCGCCATCATCTGCATCGCCC
TGGGTGTGGCAATTCCAAACGTATTCTTCCGCCGTTTCATCGCCGACAACCGCAAGCGCA
AGCTGCTTGCCATGCTGGTAGAAAGAAAGAAGAAGAATGGCGAATTCGTAGATTTGCACG
AAGTAGAAATCAAATAATCATCTGGTTGGAAATCTGATTTTCATCGGATGATAACCGGAT
AAAAAGAAGTAGAGATGCGATAAAACATCATTTTATTCTTCCCAAAAAGAGGATATTAAA
ATAAATGTTTTATCTTTGCACCCAAATTTAGCTATCGGTTATTTCTATAGCCGATAGCTT
CAATAAAGGAACAATATGGAAATACGACAACTGAAATATTTCTTGAAGGTAGCCGAGACG
CTCAACTTCTCAGAAGCTTCGCGCAAGTTATACATCACCCAGAGTACCCTCTCACAACAG
ATTTCGCATCTGGAACAGGAGATTGGTCTGCCCCTCTTCGAGCGCAATTCTCATGAGGTT
TACCTCACAGAGGCGGGCAAGGAATTGAGACCTTACGCCCAAAACGCGGTCAATTCTGCC
GAAGCCTGTGTAGACCACATGAACGATCTGAAGGAAATGCTTACAGGCGAACTGAACATC
GGCGTAACGTTCTCCTTCAGCAACATCATGTCCGAGACGCTCATCGCCTTTCTCCACGCC
TATCCTCATGTAAAGCTCAACATCCAATACCGCACCATGCAGGAACTGATGGACGGACTG
AAGAAGCGCGAACTCGACCTCGTTTTGGCTTTCAAGCCTCTGAAGAACGAAAAGGCGGTA
GACAGCCGAGCTATTTTCAGCAACCGTCTTGCCGCCATCGTGAACGTGAATCATCCGCTG
GCGCGCCTTTCATCGGTCAAGCTTTCCGATCTGGAGCGTTACGACCTCATCCTTCCTTGC
AAGGGTCTGCAGGCACGCAACGCCTTTGATCACATGGTAGAGGGCAAAGATTTGAACTAC
AAGATTATGGTAGAGGTGAATAATGTAAACATCATCTTCGACCTTCTGAGCCGCAGCAAT
CTGGTGACCATTCTCTCCGAATCGACCACCATTCTGCAGAACGGCATGAAGGCGATTCCT
ATCGATGCTGCCGACAACGAAATGGATGGCTGCATCCACATTCTGAAAGATGCTTACATG
AAAAACTCAGCCCAGGAGTTCATCCGCATGCTGAGCCAGAGCACCAGCATCCTCGCCAAC
TTTGCGCTGAAGGATATCCTGAGATAATCATCTTAACGCCTGGCGGCTCGCGAGCCTATT
TGCTTGCGGCTAGAACAGATAAAAAAATCCTCGTTCGAGTTCTTTTTCGAGCGAGGTTTT
TTCTTCTTTTTACCTTTATGGGGACCAGCGATGGAATCGCTGGGAACGGGGGACGCAAGG
GGGCTTTTTACCCTTTTACTTTTTtACCTTTTtACCCTTTCTTTCTTGCGATGATAATCG
TTACACCTGCCAGGATGGCGAGGATGCCGAAGGCAAGCTGAAGGGAGAAACTCTCGCCGA
AAATGCAGACGCCGATGATTACCGCCGTTACAGGCTCCAGGGCTCCCATGATGGCGGCTG
GCGTGCTGCCGATGAGATTGATGGAGATGGTCATGAAGAAAAGCGACAATACCGTTGGCA
ACAAAGCCAGCTGGGCAGCACAGAGCCATTGTTTAGGTGTTTGAAGCATCTGTATCGGCT
CGCCTGCAATAAACGAATAGACAAACATCGTAAGCAGTCCGAAGACTAATATATAAAAGG
TAAACTTGATGTTCGACATGCCCGGATTCTTCCATTGGTTGATGGAGATGATGTAAAGGG
CATAGAGCAGGGATGAACACATGACGAGGGCAAAACCCGCTGTGCTCAACTTATCGTTTC
CATCGCCCTGATAGAGCAATCCTACTCCCGATATCGCCAGAAGAATGGCAAGCGAGGTAG
ACCACGTTACCTTCTCGTGGAAGAAGACCGTCATCAGGATGGCCGTCATAATAGGATAAA
CGAAGAGGATGGTGCTGGCAATACCTGCCGCCATATAATGGAAACTGACATAAAGCGTAG
CTGATGAGAGCGAAAACATGCAGCCCAGCACGCCAAGACGAATCAGATGTCCCCACTTCA
CCTTGAAACTCTCCTTGCGGAACAACATCACCACGGCAAACATCAGTACCGCCAAGAGAT
AACGATAGATGAGTACAGAACTGGAATTGAATCCGTCGCCATAGAGTTCGAGCGTGCCCA
AAGGATTGGTACCATAACATACTGCGGCAACAACACCCGCCGCAAAGCCTTTAACTTTAT
TACTGCTTGTCATTAGATTAAATACTATTTTTTtCTTATACTTCTTGTTATCTATCTATT
TCGGGCTACAAAGTTACAGCAAATATTCGAGATAAGCTAACAAAATCGTATAAATATATT
GTAATATCTGAGAAAAAACGCTCTTTTCTTGTGCTTTACGAAAATAAATTGTACCTTTGC
AATATCTTTGAAAAAAGATAATCAGATGAAACATTAAAAACTAAACAAAAGAATTAATAA
CAATGGAACAGATTAAGAATGATCAGCTCACACTTGAGATTTCATCTCTCGGAGCAGAAC
TTCAGAGCATCAAGGATGCTAATGGTAATGAATATCTCTGGGATGGCGACGAGAAATACT
GGAACCGCCACTCTCCTATCCTCTTCCCTATCGTATGCGGATTGTGGAAAGACACTTATC
GCACAGAGGGCAAGGAGTATCACCTTCCTCGCCATGGTTTCGCACGCGATACAGAGTTCA
AACTCGTTGGCAAGACTGCCGACCGCCTCACCTTCGCGCTCATCGACAACGAAGAGACTC
AGAAGAACTATCCTTACCACTTCAACCTTGCCATTTCTTACCGCCTGCAGGGCAACGAGA
TTCATGTCATCTGGCACGTAGAGAATACCGACGACAAGGAAATCTTCTTCCAGATTGGCG
GTCACCCAGCATTCATGGTTCCTGGCTGCAAGAAGGGCGAAGAAATGAAGGCTACCCTGA
AACTCGACAACGAGGCTCCTGTTCGTCTCTATGGTAACGTAGGCGGATGCATCGACCGTC
AGGCTAAGGAAACCGTAGAAACCGACAAGGGTATCTGGGAAGTAAACGAGGAGACTTTCG
CAGAAGATGCTGTTATCTTCGACAAGAGTCAGGTTAAGCAGGTGAGCATTCTCAACGAGC
AGGGCGAACCTCATGTAACCCTCGAGTTCAAGACTCCAGCCGTAGGTATCTGGAACCCAA
CAGGCAAGCACGCTCCATTCCTCTGCATCGAACCATGGTATGGTTTGAGCGACTGGGCTG
AATATGATGGCGAGTTTAAGGACAAGTATCTGATGAACCGTCTACAGCCAGGTGCAAGTT
TCATGAGTGAGTATATCATCAGAATTGAGAAATAATGGAAGAAAAAGACAATTTGCAACT
CCCCGAGAACGCATTCCGCGAATTGAAAGACGGGGAGGATTATAAGCCGCTGATGTCGCC
TGACAAGGTTTATCCTGAGGTGAACGGATGGTCAGTTACATGGGGAATCGTGATGGCAGT
CATCTTCTCTGCCGCCGCAGCTTATCTGGGCTTGAAGGTGGGTCAGGTGTTCGAAGCAGC
CATCCCTATCGCCATCATCGCCGTGGGCGTAAGTACCGCTACCAAGCGGAGCAAGGCGCT
GGGCGAGAATGTCATCATCCAGAGCATCGGAGCCTGTTCGGGTGCTGTGGTGGCAGGAGC
CATCTTTACCCTGCCAGCCATCTACATCCTGCAGGCTAAATATCCGGAGATGACTACTTC
GTTTATGAAGATCTTCATGGCTTCTGCCCTGGGAGGAGTGTTGGGAATCCTTTTCCTTAT
TCCTTTCCGCAAGTACTTCGTAAGCGATATGCACGGCAAGTATCCGTTCCCTGAGGCCAC
GGCTACCACGCAGGTACTGGTGAGCGGAGCCAAGGGAGGCGACCAGGCTAAGCCGCTGCT
CATAGCCGGACTGGTGGGTGGTCTTTACGACTTTATCGTAGCCAGTCTGGGATGGTGGAA
CGAGAATTTCACATCGCGTGTGGTAAGTCTGGGATGCGACCTGGCTGACAAGGCTAAACT
CGTATTCAAGGTAAACACAGGTGCTGCCGTATTAGGTCTGGGTTACATCATCGGTCTGAA
GTATGCCTTCTTCACCTGTCTGGGTTCGCTCGTAGTATGGTGGCTGATTGTTCCGGGCAT
GAGCGTTATCTTCCATGATAGCGTGCTGAGCGCCTGGGATCCTAGCATCGTGAAGACCGT
GGGTGCGATGAGTCCGGAGGAAATCTTCCGTGCCTACGCCCGCAGCATCGGTATCGGCGG
TATCGCCATGGCAGGAATCATCGGCATCATCAAGAGCTGGGGCATTATCAAGAGTGCCGT
AGGTCTGGCTGCCAAGGAGCTGAAGGGCAAGAGCGATGTGGATGAGAACGTGAAGCGCAC
CCAGCGCGACATCTCTTTCAAGATTATCGCTATCGGTTCGCTTGTTACCATCCTCGTAAC
CTTCCTCTTCTTCTGGTTTGGCGTGATGGAGGGCAACCTTCTCTTCGCCATTATCGCCAT
TCTGCTCGTGGCTGCCATCGCCTTCCTCTTTACTACCGTAGCGGCTAATGCCATCGCTAT
CGTGGGTTCAAACCCTGTTTCGGGAATGACCCTGATGACGCTCATCTTCGCCTCTGTGGT
GATGGTGGCTGTAGGCCTGAAAGGTCCTGGCGGCATGCTGGCTGCCCTGATTATGGGTGG
TGTGGTTTGTACAGCCCTCTCGGTAGCAGGTTCGTTTATTACCGACCTGAAGATTGGTTA
CTGGCTGGGAACAACTCCTAAGAAACAGGAGGGATGGAAATTCCTCGGTACCCTGGTGAG
TGCGGCTACCGTGGGCGGTGTGATGATGCTGCTCAACGAGACTTACGGTTTCGCATCGGG
TTCGCTTGCAGCTCCTCAGGCTAATGCTATGGCTGCGGTTATCGACCCTTTGATGAATGG
TGTGGGAGCTCCTTGGGTGCTCTATGGCATCGGAGCCGTGATAGCCATCGTGCTGACTTA
TTTCAAGATTCCTGCCCTAGCTTTCGCTCTGGGTATGTTTATTCCGCTGGAACTGAACGT
TCCTCTGCTCGTGGGTGGAGCCATCAACTGGTATGTCACTTCGCGCAGCAAGGATGCCAA
GGTGAACAGCGAACGTGGTGAGAAGGGAACGCTCATCGCCAGCGGCTTCATCGCCGGTGG
AGCCCTGATGGGTGTGGTTAGCGCCCTCCTGAAGTTTGGCGGCATCGAGGTAAGTATCGC
CGACAGCTGGTGGGTTAATCCGATGTCTGAGGTTTGTTCGCTTCTGGCTTACATCTGCCT
CATCGGTTTCTTTATCAGAGCCACAAAGAAATAAAGAATAGGCTTTTTACAAATAAGACA
ATCGCCTGGATGCATCTGAGCACCCAGGCGATTTTTTATTCTATCCGAATATTTTTTCTA
TCCTACGATTCCGCAGCTACGAAATCCATCGGCTTGACGCCAAACTGCTTCTGGAAGCAC
TTGGCAAAATAGCTAGGACTGCTGAAACCTACCATATAGCTGATTTCGCTGATGCGGTAG
TTTCCTTCTTTCAGGAGCTTTGCGCCCTTCTTAAGTTTCACGAGCTGGATCATCTCGTTT
GGCGTAACATCGGCAAGACCGCGAATCTTATTAAAGAGCGAAGAGCGGCTTATGCCCATC
TTCTCAGCAAGGAACGCCACGTTGAGTTCCGGATTCGCCACATTCTCTTCGATGATGCGA
GACATTCGTTCCAGGAACGCATTATCAACCTGAGTTGGAGCAATCTCTGCTATCGGCTCA
AGCGGAGTATGAGAGAACTTACTTCTCAACAGACGGCGCATCTCAAGAAGCTGTCTTACG
CTTGCCTCAAGATACTTCATCGAGAACGGCTTTTCTATGTAGACATCGGCTCCACAGTTC
ATACTCTCCGTCTTCGCCGCATCATCGGTTTTTGCTGTGAGCATCACGAACGGGAGATGA
GAATATTCAGAATTTTCACGCACCCTACGGCAGAACTCCGGACCGTCCATCTCCGGCATC
ATCCAGTCGCTTATGATGAGCGAAACCGGATGTTTCTCCAGTTTACGGAGCGCATCCTTT
CCGTTGTCGGCGGTATAAACCGTATACATCTTTTCGAAATGAGCCTTCACAAACTGGCGC
ATGTCTTCATCATCATCCACAATCAGCATCGTCGGTTTTGCCGGTTCACGAAGCGGACTG
GCAACAGCAACGCCTGCTTTTTGAGAACCTTGCTCAACTGAAGTTTCATCTGTCAGCAGA
TTTTCCTCAGCAACAGTTTCTTCTTCCTTCACCATTTCGTCTGCCTTCTCTACCACAGCA
TCCATCTGGTTGAGCGGCAAGGTTACGATAAAGGTAGATCCCTTACCTACTGCAGATTCT
ACTTCAACCATACCATGATGAGCCCCAACGAGATTCTTCACGATGTTGAGACCGATTCCG
GTTCCCGGTTTGTTGTCGCGTGCCTGATAGAAAACTCCGAAGATTTTCTCCTTTTCGTCA
GGACTGATTCCCAATCCGTTGTCTTCCACCTCTATGCGGAAATGGTTTCCATCCTCCAGC
AAGCGGCAGGACAAGCGTACATAATCCTCGGTATATTTCAAGGCGTTGGTCATCAGATTG
CTGATAACCTTGGTAATGGCCTCCTGATCAATCATCGCCACGAGCTCATCGGCTGGATAA
TCTACATCAAGACGAATGCTTTTCTGCTCGAAGGTAGGAGCAAAGCGCTCTGCCACAGCA
TGCATCAGCTTCGAAATGTTGTTCAAACGGAAATGAACCTGCATGCCCTTCTGCTGCACT
TTGTTGAAATCGAGCAGCTGATTAACTAGCAGGAGCAACCGCTGGGCATTACGGTCGATA
ACAGAAAGCGTCTGCGTGATAGTCTCACCATCGGAAAGTTTTCCGGAAACCTGTTTCCAA
TGCTCTTTCAGACTCTCCAAAGGTCCGATGATAAGCGTTACCGGCGTACGGATTTCATGG
GCTATCATCGTGAAGAACTGCAGGCGGGCATCTCTCATCTCCTGATCCTGCTTGAGTTCC
AACTGGTCGAGTTCTTCCTGATGACGGAGTTTCTCACGTTTCAACCGGCTCTGCATGAAC
CAGTAGATTGCGTAACCGATGAGCAGAAGATACAGAATCTTGGCTGGCAGAGACCTATGC
TGATATGGGCATCAAGGGATTCAAGGTGGATTTCATGGACCGCGACGACCAGACCGCCAT
CGAAATGGTGGAACGCCTGGCTGCCTGCACAGCCAAGCATCATCTCATCCTCGACCTGCA
CGGCATCTACAAACCGGTAGGTCTGAACCGCACCTATCCTAACATCCTCAACTACGAGAG
TGTTTTCGGTATGGAAGAGTGCCGCTGGACGGAAGCCAAGAATGATATGCCACTCTATGA
TGTCACCTTCCCATACATCAGAATGATGGCAGGACAGGTGGATTTCACACCGGGAGCGAT
GAGAAACGGAACCCGAGACAACTGGAAGGCTATCTACACCAAACCGATTTCGATGGGAAC
CCGATGCCACCAAGCTGCCTGCTACATCGTACAGGACAGTCCGTTTACGATGCTCGCCGA
CACCCCTACCAACTATGAGGCTGATGAGCCATACACCCGATACATTGCTTCATTGCCTGT
AGTCTTCGACAAGACCATCGTGCCACAGGGCGAAATCGGAAAGTATATCGTTACCGCCAG
AAAGAAGGGCAACGACTGGTATGTTGGCGGTCAGAGCAACTGGGATGAGCGCACGCTCAC
CCTGAAGTTTGACTTCCTCACAGATGGCGATTACGAGGCTATCGTATTGAAAGACGGTAT
CAATGCCAATCATGATGCAGAAAACTACAAGATAGAGAAATCTGTCATCAATCAGAAATC
GGAAATGAAAATCCATCTTGCTTCGGGCGGTGGATTCGTCATCAAGGTTATCAAGAAATG
AACATTTTAAAAAAGAAGTTGATATGGTTAATAAGAATATAATTGTAACACTATTCGTAA
CAGCAGCTGCGGCAGCACCTGAGACAGGTGCTGCCCAGAAAGCTGCCTACAACACTCCGG
GAGCCGGCAACCCTATCCTGCCTGGTTATTTTGCCGACCCAACCATCAAGAAGTTTGGTG
ACACCTATTATATATATGCTACTACCGATGGTAGCGGAGCCGGTTTCGGACCGGCACAGC
TCTGGTGTAGCAAGGATTTCAAGAACTGGACCCTGATGCCGATGAACTGGCCAGACAGCC
ACTGGATCTGGGCACCGGATGTAATGCAGAACGAAGCCGACGGCAAATATTACTATCTCT
ACTGCCAGCCTTGCAAGCTCCATCTGGGTGTGGGCGATACACCTCGTGGTCCTTGGAAGA
ACGTGCTGGGCGAGAGCGAAGCCGTGCTCGTACCGGATAGATTCGTAAAGAATGCCATCA
CCCTGGATGGTCAGACCTTCCGAGATGATGATGGTTCGGTCTATATGTATTGGGGCACCT
GGGGCATCTACAAAGGCTTCGGTTGTGGAGCAGGTAAGCTGAATCCTGACATGAAATCAT
TCAGCGAAACCAAGCTCATCCCGAACACCGAGGTTACTCACTTCTTCGAAGCTCCATTCG
TCTTCAAGCGCAACGGCATCTACTACTTCCTCTACTCCTGCGAGCATTGCGAGGATGCCA
GCTACCGCGTAGATTACGCCACAGCCAAGAGTCCGCTCGGTCCTTATACCTACCACGGCA
CTATCCTCAAGACCAATGCCGATGGAACCGTTCACGGTCCGGGACACAACAGCGTGCTCC
AGGAAGGCGACAACTACTACATCGTATATCATCGCCATGACAATCCGCATTCCAACCGTG
GATTCCATCGTCAGGTGGCAATCGATAAACTCGAATTCAATGCAGACGGTACCATCAAGG
AGGTCATTCCAACCCACGAAGGTCTCGATCTGAAGCCAGAAATGAAGGTGGCAAAGAACC
TCGCATTCGGCACCAAGATTACAGCCTCTTCCTATTACGACAACGACTTCCGTCCGGAAT
ATGCGGTTGATGACAACAACGGCACACTCTGGCGCCCTCGCACCACCGGACCAGCCTGGA
TCCAGCTCGACCTGGGCAAGAAGCAGAGCATCAAGAGCATCTGGACTCAGTTTGAATACG
GAACACAGTTCTATCAGTATCTCATCGAGACATCGAATGATGGCAAGCACTGGCAGACCT
TCTCCGACAAGCGACAAAACCGTCTGGCTGGTTCGCCGATGGTAGATTTCGGAAATGCCA
AGGCGCAGTACATCCGCCTCACCTATACTGGCGGACAGAAGAATGGTTTCGGTGGCGCCA
TCTGGAACATCAAGGTTTACGGTTCCGTAGAAGATTCAGCCCCACAGCAGTGGCTCGGTC
TGACAGCAGCCGATTTCGATGGTACAACCTGGCATAACAACGAGGGAATGCTTGCCGGCA
AGTTCTCGCTCCTTCAGGGCACCGCCCTCAGAGAGCGCATGGCTGGCAAAGATGCAATCA
CCCTGCAACCAGGTGCCCAGCTGGTGATGACTCATCCACAGCTCGGCAAGACACGCAAAC
ATACCCTCACCGCCCAAGCTTTCGACAACGGAAGCTGGCATCAGATAGATGAAAACGATC
CTCGACTGAATCTTTCTGAAGGAAAACTGGAAATTCTTGCAGGCGAAAAACAATTTACCC
TCACCAATCTCCGTTATTATAACTGGGAACAGGAGGCGGCAGAAAAGGCTTTCGATGCCC
AGAGCAGCATCGTGCGTGAGGCAGTAGCCGACAAGAACAGTCAGGGACTGGTGGTAGATA
TCAGCGCTGACTACTACAACGAGGGCGATACCGTGCCTTACATCAAGAACGGCAGCCCGC
TAAATATTCACCTCAAGGGCGAGTTCGAGACGCAGCACGATACAGCAGCCATCATCAAGA
CCATAGAGGGCAAAAAGGCATTCGCCTTTACCGGCAAGGAGAGTTACAGAAGCAACTTCA
TGCTCCCAGCCACTATCCGCGACAACGCTCCATATACCATCGAGGCATGGATTCTGAATT
CGGAGATTGCCGAGAATGAATGCGTAGCCGATTTCACCTCTTCTCACGATGAACTGGAAA
AGCTGATGCTGGTAAACGGCACCGAACCACGCTGCGGTGTGATGAACCACTACGGATGGT
ATGAGGATGCCGGCTACAAGGAGATGAAGACCCTGGAAGGCAAGTGGCAGCACGTATATG
TCTGCTTCGACGGCAGAATCGAGAGCATCTACATCAACGACAAGCTCATCAGCCAGAAGG
ATATCCAGCTCCTCGTCAAGCCATCGCAGTTTATGCTTCTGGGCAAAAATGCCGAAGAGG
CATGGCCTTTCTCAGGCTATCTGCACTCATTAAAACTCTGGGATGAATACATTCCTTACA
AAAGACAAACAAAATAAACTAGCAATACATGAAGAAGATTTTAGTAACATCAGCCTTGGC
AGCATTGGCATTGATGCCTGCTTCGGCACAGAAGGTAAACAAGAGCTCGGGTGGTTATCC
TATCACTCCGGTGCCTTTCACATCAGTAAAGGTTTGGAACAATACGTTCTGGGGACAGCG
TATCGAAACCTCTCGCAAGGTAACCATCCAGCTGGCTTTCAGCAAGTGCGAAACAGAGGG
AAGATACAAGAACTTTGAACGCGCAGCTCATCCCAGCGACACCTATGATGTGGGCAAACT
GATGCCCTACAGCTTCGACGACACCGACCCATACAAGACCATCGAGGGTGCCAGCTACGT
GCTGCAAACTTATCCTGACAAGAAACTCAAGGCTTATATCGATAGCGTGCTCGATATCAT
CGCTCCGGCTCAGGAGGCTGACGGATATCTCTATACCGCACGTACACAGAACCCGAAGCA
TCCTCATTTCTGGGCTGGCGACAAGCGCTGGAGCAAGGAAGAGGATCTGAGCCACGAGCT
CTACAACCTCGGTCACATGGTAGAAGGTGCCGTGGCTCACTGGCAGGCTACAGGTAGCCG
CAAGTTCCTCGACATCGCTATCCGCTATGCCGACTGCGTGGTTCGCGAGGTTGGTCCTAA
CCCAGGACAGGCTTGTGTGGTACCGGGACATCAGATTGCCGAAATGGCACTCTGCAAGCT
CTATCTCGCTACAGGCAACAAGAAATATCTCGAAGAGGCTAAGTTCTTCCTCGACTATCG
TGGCAAGACATCTATCAAACAGGAATATTCTCAGAGCCACAAACCGGTATTGGAACAGGA
CGAGGCTGTAGGTCATGCCGTACGTGCTACCTATATGTATGCTGGTATGGCAGATGTAGC
TGCCCTCACCGGCGATACCGCCTATATCCACGCCATCGACCGCATCTGGGACAACATCGT
GAGCAAGAAGCTCTACATCACCGGAGGTATCGGAGCTACCAACAACGGCGAGGCTTTCGG
CAAAAACTACGAGTTGCCTAACATGAGTGCCTACTGCGAAACCTGCGCAGCTATCGGCAA
TGTTTATGTCAACTACCGTCTCTTCCTCCTCCACGGCGAGAGCAAATATTACGATGTATT
GGAGCGTACCCTCTACAATGGTCTCATCAGTGGTGTGAGCATGGACGGCGGCGGCTTCTT
CTACCCTAACCCATTGGAGAGTATGGGTCAGCACCAGCGTCAGGCTTGGTTCGGCTGTGC
CTGCTGCCCTAGCAACATCTGCCGCTTCCTACCATCCCTCCCAGGCTATGTATATGCCGT
AAAGGATAAGAATGTATATGTCAACCTCTTCCTCAGCAACTCTTCTTCTCTGAAAGTGGC
TGGCAAGAAGGTTTCCCTGAGTCAGGATACACAGTACCCTTGGAACGGCGACATCGCCAT
CAAGGTGGATGACAACAAGGCAGGTCAGTTTGGTATGAAGATCCGCATCCCAGGCTGGGT
AAAGGGTCAGCCAGTACCATCAGACCTTTACTACTACAGCGACGGCAAGCGACTGGGCTA
TACCATCACCGTAAACGGCAAGAAGGTAGAGGCTAAGGTAACAGAGGATGGCTATTATAC
TATCAACCGCAAGTGGAAGAAGGGCGATGTGGTTCGCGTTCACTTCGATATGGAGGCACG
CACCGTACGTGCCAACAACAAGGTAGAGGCCGACCGTGGCTGCATCAGCATCGAGCGTGG
TCCTATTGTATATTGCGCAGAGTGGCCAGATAACAAGGGCTTCGACATCATGAGCATCCT
GGAGAACCGCGAACCTCAGTTCGCTGAGGGCAAGCTCTCGTACGATGGTTTCATCGACCC
TAAATATAAGAATGTACTGACACTCTACAAGGGTCAGAACATGGAGACCTTGACCGAGAA
CGTGCAGACCCTCGCCTACGACAAGAGCGGCAAGCTGAGCACCAAGGACCAGACCCTGAC
TCTCATCCCATACTTCGCCTGGGCTCATCGTGGCAACGGCAACATGAAGGTATGGTTGCC
ACAGGATGTCAAGGCTGCCAAGCCATCAGCTCCTGCAACTCTCGCAGCTCAGGCTAAGGT
AGAATTCTCTTCTCCTGTACCAGCCAAGAGCAGCATCACTGACGGACTGGTTCCAGCCGA
TGAGAACGACCGTTCTGTCCCATACATTCACTGGTGGCCTAAGAAGAACACCACAGAGTG
GATTACCTACACTTTCCCTGAGAGCAAGGAGATCAAGACCAGCACCGTATATTGGTACGA
CGACCAGCCATGGGGCGGTTGCAAGGTGCCAGACAGCTGGAAGCTCTACTATCAGGACGA
GGCAGGCAACTGGAAGGAAGTTCCAGGAGCCGATGCTTATCCATGCAAGCGAGGTGTAGC
CTGCATCGTGAATTTCGACCCAGTGAAGACCAAGGCTGTGAAGCTCGAACTGAAGCAGCC
AGAAACTCTGTCCTGTGGTTTGTTTGAGTGGAGCGTGAAGTAATAAGACTTATTTTTAAA
TATTTTTTTtCAAGAATTGCCATATTGCCATATCAGCCAGTAATCTATCTGATTACAAAG
CTGTTAGGGGTATGGCAATTCTTTATTTTTAGGGGTTATCTGCCATATATTGCCATGAAC
AATCTTTATTCATAACTTCGCCATCGATGCGGAAGAAATTACGTCCCGACGTAGCATCTG
ATACATCGCGACGTAACAACAACTGCGTCACGACGCAGCATCAGATACGTCGCGACGAAA
ATGAGGGTACTAATTCTCACTATAACAATATATGGCAATTCCCGGCGCTTTTCCGAGAAT
TACCATACGTACTTTTACGCTGAGTATCAACCATTTGCACATACAATATGGCAATTAAAA
CAACGCATTCAAACTTTTTTTTATTtTTTCTTCACCAGTCTAATGACATACCCAGACCAA
AGACACCATACGGCAAGTATTCCCATCACGAAGATAAATATATATGTAGCAATACTACCT
ATGAAGATTCTACCGCTATGAGCCTCCAGAGCCACATTCCATAATGACATGGGCAGTTGG
TTCATATAAGCGGGTTGTGGCGCAAAGTCGGTTCCTTCATTATACTCAGCAATGACAGGC
GTATCAGAGAAATCCTGGCTCATACCTGCTATCGCCTTTTTTCCGAATGGTGCGCCAGCG
TTCTTTAAAGCAGCTTTCCCGGTAGAATAATCAACGGTTGTCCCCTTTACTCTATCCCAA
ACAAAGAGACCACTAAACGAACCGCAATACCATTTACCATCTTTGTTTTGCTGAAGGACA
TTCAATCCCATAACGCTGACTGGTGGAGTATTGGAGATGGACTCCAACTTTCCTGTCTGG
AAATTCACGGAAAAGAAACCATCCGAAGTTGACAAGAGCCAGTCACCGAACTTTTCATCA
TAACGCACCACACGGAGTTTGTCATTCCAAGGGTTCTTGCTATGAAGCGTCGTCCCTGGA
ATAGACGGCATCTTGTTCAACACCAAGGCTATCATCACAGGTGGACGAAGGCACCAACCT
GTCAGGGCTATCAACAAAGTAAGCATGATGGTATATCGGCCTATTTTGTCATGCCATTGC
AGCGAAAAGCGAAGCAACCTCTTCTGTTTAGGCTTTAACCAGAAGATAAGACCTGAGATG
CAGAGCAACACCAGGATGATGGCAATGCCATCTACGATGAGTTTACCAATGCTGCCAAAC
AACTCTCCACTGTGAAGCAGCCATATCGTACGAAAGACTGTAACCTTCCCATCATACTCC
TTTGGCATAGGCAATTCTATCCGGTGGAAGTTCTGATAAGGTGGCAAGGAAACATAAGCA
TAGGAGCGGCTGAGAACCAAAAGCGTATCTCCATGAGCAGAAATGTCGCTCAACTTCTCT
TCCGGCTCTGTCGGAAGAGTTACGCTTTTCCATATTTTGTGACTCCCCAACCGGTAAAGT
GCAAATGGAGATACCGACCAGACAGAACCATCATCCGTTCTGATAACATTTCTTATCTGT
CGGCAGTCTGCTCCTGCTGGCATCCCCTTATTAAAGTCCTTGAATGTGGATGCTGTAGAA
TCCGTTTGCCAGATTCCCCCGTTTCCATACAGCAATATGGCATCATCCAAAGCAAGCGTT
CCTCTCAGCAACCCGCCATTCCAATTCTTAAATTCATAGCGACTTGGCAGATATTTCCTG
CTCACGTCCACATCTTTGATAAGCGAACGATGGTTGAGCAAAATACCCGACAAGCAGAAC
ATCAGTATGAAAAAACTCATACCGATGCCTAACCATTTATGTTGTTTTCTCCAAGTTATT
TTCTTATTTAGCATATTCATAATCATTATTACTATCTTGAATCAGGCTGCAAAGGTACAT
ATTTCTAAGAAGGTATGCAATACCTAAAAATAATGATAATGAGGATGCTATTACAGCCAT
TACATTAAGAGTTTGGTTAGCATGTTTAAGGCAAGAACTCATAAAACGCTCATTTTAAGC
TATTTGGAATCTTTAGTATGATTTTTTCCTTAAAAAATTTGGTAGTTTCAAATTTTCGCC
TTATCTTTGCACCCAATATCAGAAAAATCTCGGGGTTGACTGGATTTGACGGCGAGATGA
AATGGTACGTAAGCATGCGGAGGCTCGTTGGCTACCTCCTTAATCCTAGTGAACAAAAAA
TTAATTGGCGAAAATAACTACGCTCTCGCTGCCTAGTCGAAGTATAGTAAACTAGCTTTA
TTCCAGCACAGGGTGCTGGAACGAGACATCGCTCAACGGATGTTGTTCCGAATCTTGTTG
ATCAAGCGGTGCAGGTAAATCGGAAATAGTTCATGTACGCCTCGTTGCATGGATGAAATT
TTAGAGGATAAGGGTATGATTGGTGGTCCAGGTCCTGTCATGCCTCGAAAACCGAAGGCT
GGAATAAGCATGTAGAAAGCGTATGGTTTCCTTGTGCGGACGAGGGTTCGAATCCCTCCA
GCTCCACCCTATTTGATAGAAACAAAAAACTCGCAGATTCTTTCTTTAGAATTTGCGAGT
TTTTATTTTGCTGTTATTGTTTTCTCAAACTTTCACGATACTTCAGAGGTGACATGTGCA
GATGCTCTCTTACATATTTACCGAAGAATGAGGTATTGGAGAAGCCCAGTATACCTGAAA
TCTCCTTGATTGTTTTCGTTGTAGAACGGAGATAATAGGTGATATCAGCAAGCGTATACT
CCGTAATCCACTCGATGGCTGTCTTGCCGGAATGGCGCTTGCAGATGATGGAGAGATATT
TGGGCGTGATGCAAAGCTGCTGCGCAAAATATTCTACAGGCTGATGCTTGATTTCGCTCT
GCTGCAACATCTCCAGGAACTTATCAAAGAAATCGCTGGCACTGGTTCCCAAAGTTTCTT
TCGGGAGATCTGTCAGCAAAAGATTGCTCACGGCAAGGAGAGCACTCTTCAGGAGCGTCT
CCACTATCTCACGGCGATAAGGTTTCCATGAACTGCGATCGTTGAACTTCGGATCCAGAC
AGAGGCGCACCAAGTCGGTAAACTTAGAATAGAACACCATATCCACCTCGTTCATCTTCA
ACACCGAAACCTTGCTCACATACATGGCACGGTTCCATACCGAGATATGAGAACGAAGAA
TACCAAGCAAGCCGTGATTGCTGACACACATGGCTGTGCATGCAAAATCTTCCGACACCT
CTTTGATGTCGAGAATAGAGTTAGGCGGACTGATAAATATATCGCCCTTCTCCACGGTGA
GTTCCCGCCCGTTGAGTTCAGCTCTCAGGCTGCCTCTCTGACAGGATGCGATCATGTTCA
TCTGGAATCTCATAGGGTCGGGGTTCTGCAACACCTTGACATTATCTATAATCAAGATGT
CCTCATCCAGATAGCTCGCACTGATTTCTGCACTCTGTGCGAACTCACCTTCTTCGATAC
GCTGCCTAACGTCCTTCTGTTCTTTCATTAATATGTTTTTtAAATTTCTTCACTCTTCGT
TCTTCACTCTTCCCTATCAAAAAGCCTCTCTGTATTTATTTTCGTCCTTATCCTCCAACA
TAGAGAGATAACTCTGATAGCGGCTAGCTGCAATATAATGTTCCTCAACCGCCTTGATTA
CCGCGCACCCCGGTTCATGGGTATGGGTACAGTCAGAGAACTTACAATCCTGAGAGAACT
TGAAGATTTCCTTAAAATAGCTGGTCAACTCTTCTTTTTCGATATCAAAGGTACCAAAGC
CCTTGATGCCCGGAGTATCAATGAGATAACCACCTTCCGGCAGTTCCAGCATCTCACTGA
AGGTTGTGGTATGCATTCCGCTATTATGCGCCTCGCTGATTTCTGCGGTACGCTGCTCTG
CATCAGGAATGAGCTGGTTGATGAGGGTTGACTTTCCTACCCCGCTGTTGCCGCTCAACA
AAGATTTCTTATCCTTGATAAGAGGTCGCAACAGTTCAACACCTTCGCCTGTAGCTGCCG
ACAATTCGATACATTTATATCCGATGGTTTCATAGAGCGTACACATCATCTTCTCGTAAT
GCAATTCTTCTTCTGAAAGTATGTCACTTTTATTGAAGATGATGATAACAGGTACTCTAT
AGGCCTCAGCGCCAGCCAGGAATCGGTCGATGAAGGTAGTAGAAGTCTGCGGATAATTCA
CCGTTACCACAAGCAGCGCCTGGTCTACATTAGCTGCCAGAATATGACTCTGCTTACTGA
GGTTAGGTGATTTACGAATGATATAGTTTTGGCGGTCTTCGATAGAAGAGATAAATGCCG
TACCCTCCTGGTTGGTAATAAGCTGCACATAATCACCTACAGCCACAGGATTGGTGCTGC
GGATGCCCTTCAATCTGAAATTGCCCTTGATTTTACTTTCAATCAGCTGGCCATCGTCTG
TCTTGACGGTGTACCAGCTGCCTGTATTTTTAATAACGAGTCCTCTCATTATCACTTATT
AAATAATGTAAGTCCAGAATGATTTAGACTGTCATGATTTCCTTCTCCTTCTCGTCCATC
AGGTTTTCGAGCTGCTTGATGTACTTGTCGTGGAGTTTCTGCAAATCGTTCTCAGCATCC
TTCTCCAAGTCTTCAGAAAGTCCATCCTTGATAGCTTTCTTCAACTTCTCCTTGATTTCC
TGGCGCACGTTGCGCACCTCAATCTTAGCACGCTCAGCAATCTTATTACACTGCTTTACG
AGTTCCTTACGGCGCTCACCTGTTGGCTGAGGAATACCCAGACGTACGATTTCGCCATTG
TTCTCAGGAGTGATACCTACACCACTATCCATAATAGCCTTTTCGATATCCTTGATAGCC
TTTTTGTCCCAAGGGCGGATAGCGATAGTACGGGCATCAGGGGTTGTAACTGTAGCTACC
TGGTTCAGAGGAACCATACTGCCATAACTATTTACACGCACACCATCGAGGATGGCTACA
TTAGCACGACCAGCACGAACATGAGAGAGTTCCTCTGCGAGATACATTGCTGCCATCTCC
ATACGCTCTGCTGCAGAATTCAAAGTTTCTTTAACGTCTATCATAATTATATGTTTTTAT
TTTATTAATTCTAATCTTTTCAATTCTTCGCCCACATAGTTGGTGAGTTCTACAAACTGC
TGGATAGTGAGCTGCTCAGGGCGCTTGGTCATGATGTCGGTGGTGTAGAAATCCTCGCGT
GGGGTTACACCCGGGAACATCTGCTTAAGGCTTACACGGAGCATCTTGCGACGCTGGTTG
AAGACTGTCTTTACCAGACGCTTAAACAGTTTTTCATCACAGCCAAGATCAGTCACCTTG
TTACGAGTCATACGGATTACCGCACTCTTTACCTTTGGTGGTGGGTTGAACACATTCTCA
TCTACCGTAAAGAGATATTCCACATCATACCATGCCTGGATGAGCACACTGAGGATACCA
TAGGCTTTGTTGCCTGGTTCTGATGCCATACGCAATGCCACCTCGCGCTGAATCATTCCG
GTACAGCAAGGAATGAGATCCTTGTAATCGAGCATCTTGAAGAATATCTGCGATGAGATA
TCGTATGGATAATTACCTGTCAGTACAAACTGCTTTCCATCGAATATCTGGTTCAAATCC
ATTCTCAGGAAGTCTTCACCGATAATATTATCCTTGAGTGTCGGGAAATTCTCATGAAGA
TACGCCACCGACTCCGAGTCGATTTCCACTGCCTTGACGGGTCTTGGTTTCTCTACGAGA
TATTGGGTAAGAACGCCCATACCTGGTCCGATTTCGAGAACAGGTATATCTGGGCAGGCA
TCCACCGTATCGGCGATGCGCTTTGCTATATTGAGGTCGGTCAAGAAGTGCTGACCGAGA
TTCTTCTTAGGCTTTACAGCTTTCATATCTTATCTTTATATTATATATTTTGCAAAAATA
CGATTATTTTTTGAGAATCCACACGAAGTATGCGATTTTTTTtATCTTTTTGGGTAAAAA
AGGGAAAGAGCCACTTGTTTCTTTAAAAAAAGGCTATACTTTTAGCCATAAATGGCGCCC
AAGCGTTTATTTATGCTAAAAATATGCAGATTCGAACGATATTGTCAATAAAAGTATTAT
CTTTGCATCTAATTATGGATATAAAGAAGATAGCAAACAACATATGGAAGGTGGCTTTGT
CGCTCATTCTGGGTGGCGCCATCCTTTATTGGATGTATCGCGGATTCGACTTCAAGCAAG
TAGAAGATGTTCTGCTTCACAAGATGAGTTGGACCTGGATGCTGCTGTCGTTCCCTTTTG
GCATCTCTGCCCAGGTGTTCAGAGGATGGAGATGGAAACAGTCGCTGGAACCATTAGGCG
AGAAGGCCCGCTCCAGTATCAGCATCTACTCCATCTTCCTGTCCTATGCTCTGAGTCTTG
TAATTCCTCGTGCGGGCGAGTTTGCCAGATGCGGCGTATTGAAGAAATGGGATGATGTTT
CGTTTCCGAAAGCCTTGGGTACCGTCGTTACAGAAAGAGCCATCGATTCACTCCTCGTGC
TGCTGATTACGGCGCTGGTCTTTGTGATGCAGATTCCGGTATTCCTCAATTTCTTTGAGA
AAACAGGTACGAGCATGGACAGTTTACTCAGCCAGTTTACAGCCACAGGTTACATAGTGA
CAGCTATCTGTGGCATAGCAGTACTCATCCTGGCTCACTATCTGCTCAAGCGACTCGCTA
TATATAATAAGGTGAAAGCAACACTGGGAGGACTCTGGCAAGGTATCATCTCGCTGAAAG
GTGTCAGAAATGTACCGCTCTACATCGCCCTTACACTGGGCATCTGGTTGAGCTATTTCT
TCCACTACTATCTCACCTTCCAATGCTTCGAGGCAACCTCCCATCTTAATCTGATGTGCG
GTCTGGTGACATTCATCGTGGGCAGCATAGCGGTCATCGTACCAACTCCTAACGGAGCCG
GACCTTGGCATTTTGCCGTCAAGACAATGCTCATACTCTATGGCATTCAGGCAAACGATG
CCCTCTTCTTCGTTCTCATCGTACACTCCGTGCAAACCCTGCTTGTAGTCCTTTTGGGAA
TCTATGCCTGGATAGCACTGGCGTTTACCGGGAAAGTGAGGAGTGAAGAGTGAAGAATCC
TCTTGCTTTAGGGCGTATGTCCAACTTAACATTGAACATTTAACATTAAAATAAAAATAA
TATGGCTGACATTAAGAATTTGAACCCAGTTGAAATCTGGCGTAACTTTGACAAGTTAAC
ACAAGTTCCACGTCCATCTGGACATTTGGAAAAGATTCAGGCTTATTTGCTCGATTGGGC
AAAAGAAGCAGGTGTAGAGGCTTTCCAAGACCCAGCAGGCAACATCGTGATGCGCAAACC
TGCTACTCCAGGTATGGAGAACCGCAAAGGCGTTATTATGCAGGCGCACATGGACATGGT
TCCTCAGAAAGCACCAGACAGCAAGCATAATTTTGAAACAGACCCTATCGAAACCATCAT
CGATGGCGACTGGGTACGTGCTAATCATACAACACTCGGTAGCGACGACGGACTTGGCGT
AGCTACAATCATGGCTGTAATGGAATCAAAAGATTTGCAGCATGGTCCTATCGAGGGCTT
GATTACCGCCGACGAAGAGACAGGCATGTATGGTGCCAACGATCTCCCAGCAGGCGAACT
GAACGGCGACATTCTCTTAAACTTCGATACCGAGGTTTGGGGTGAGTTCGTTATCGGTAG
CGCTGGCGGTATCGACATCACAGCAACTCTCGACTATAAAGAGGTAGAAACCGACAAGGA
AGATGCTGCCGTTAAGGTAACCCTCAAGGGATTGAAAGGCGGTCACTCCGGTATCGAAAT
CAACGAAGGCAGAGCGAATGCCAACAAGTGCATGGTTCGTTTCGTGCGTGAAGCTATTTC
AGAACTCGATGCCCGTCTAGCTTCATGGCAGGGCGGCAACATGCGCAATGCCATCCCATT
CCAGGCTGAGGTTGTTCTGACCCTGCCTAAGGAGAATATTGAAGCTTTGAATGACCTGGT
AGCAGACTGGAAGGACGAAATCTGTGATGAGTTCGAAGGCATTGAAACAACTGAGAACAT
CGAGTTCTTCGCTGAGAATGTAGAGACTCCTAAGATGCAGGTTCCTGCCGAAATCCAGGA
TAATCTTGTAGATGCAATCTACGCTTGCCACGATGGCGTATTGCGTATGGCTCCATCTAT
GCCTGAAATCGTAGAGACCTCTTCAAACCTCGCAATCGTTGAGATTGGTGACGGCAAGGC
TGCTATCAAGATTCTGGCCCGTTCTAGCCACGAATACTACAAGATGTATCTTGCCACAAT
GATAGAAAGCTGTTTCAACATGGCAGGCATGAAGGTTGAATTCAGCGGCAGCTATATGGG
ATGGAACCCTAACCCTAAGAGCGACATTCTGGAACACGTATTGAAGGTTTACAAAGAACA
GAACGGCACAGACGGTAAGGTACAGGCTGTTCACGCAGGTCTGGAGTGCTCTATCATCCT
GAGCAAGTATCCTAACCTCGATGTCGTATCATTCGGTCCTACCCTTCTTAGCCCTCACAC
AGCCAATGAGCGTTGCCAGATCAGTTGCGTAGCTCCTTTCTGGAACCTCGTCAAGCAGCT
CCTGACAGAGATTCCTGCAAAGTAAAAAAAaTGGGGAACGAAATTACAAAAAGATTAAAA
AAGAAAGCCGAGAGTGAAAATTCTCGGCTTTTTTGTTCCAGTTTTCAAAAGAAATCATTA
CCTTTGCAGTCGATTTCGCAAGTCTTGTAAAATCTCTGTAGCAGATCATACAAATTCACT
TGCATAAGTTTCATTAAAATAACACCAAAATGGACGATTATCACGCGGAGAACAATAATG
AATTGTAAGGCGTGGAGATTCAGCAACGACGAAGCCTTTCAGTAGGCCGTACCCAAGCGC
TAGTCTCCATACCCCAAACTTTTATTATGTGGAGATTAGCAAACTATGAAGACTTATTGG
AATATAGACAAGAATCTGACTGTACTCAATGAGTGGCAGCCAAACTGCTGGATACAAGTA
ACATGTCCAACTGATGAAGACCAGCGCTTGCTGGAAGAAGAATTCAAGATCCCTGATTAT
TTCCTCTCGGATATCAGCGATACTGATGAGCGTGCCCGCTATGAATATGACGATGGCTGG
ATGCTCATCATCCTCCGTATCCCTTATGTCAAGGAAATACGCAGCCGTACCCCATACACC
ACCGTGCCTCTGGGTATCATCCATAAGCGCGATGTTACCATCACCGTATGCTATTATGAA
ACCAACATGATGATTGATTTCGTAAGCTACCAACAGAAGCGCAGCGAGGGGTTCACCGAC
TATGTAGACATGACCTTCCGTCTCTTCCTTTCATCAGCGGTTTGGTATCTGAAGCGATTG
AAACAGATCAATTCGCTCATAGAAAAGGCAAAACGAAACCTCGATCATGGTGTGAACAAT
GAGAGCCTGATTGGCCTGAGCCGCCTGCAGGACTCCCTTACCTACTTCATCACCTCTATC
CGAGGCAACGAGAATCTCCTGTCTAAGTTGAAGTTCAAGCTGCAGGTGGACGAACTTGAT
GCCGACCTCATCGAAGACGTAAACATCGAGATGACACAGGCACGCGAAACTACAAGCATC
TACTCCGACATTCTGGAGTCGACGATGGATACCTATTCGAGCATCATCAACAACAACATG
AATACCACGATGCGTACCCTGACCAGTATCAGTATCGTCATGATGTTGCCTACGCTGATT
TCCTCATTGTTCGGTATGAACTTAATCAACGGTATGGAAGACAGCCATTACGGATTTGCC
ATTGCCCTGGTTATCTCCGTGCTCGTTTCTGCACTTTCATGGGGCTTCCTTAGATACAAG
CGCCTGCTCTAAGCATATACCACTCTGATATGCATTAAGTAGCCCGAAAGAGCACATAAA
ACGATGATTAGCAAGAAAAAGGCAATTATAAATACAAAAAAATTAAAAAaTCGAGTATCA
TGGCATGATATTCGATTTTTTTTTtAAGTTTGCAACTTATTAATAATATAATTTTGTATG
GGGTCGAATTGCGGATAAGCGACTATCGGCCCAAGAAACTCGAATCATAAACTAAACAAA
GTGACATGATGGACTCTCAAGAAAAAGCTCTGTTGCAGCAGAGCACCCTGGAAGACCCTG
CCAAGAAGGCTTATGCCACCAAGCAGGAAGTGCTCGAAAGAGTAAAGGAAATCGCTCATA
GCAGCGAAAATCCAAACAAGGAGGAACTCGACCTACTCAAGACTACTTTCTACAAGATTC
ATCTCGCAGAAAGAGACGCACAGATGAAAGAGTATCTCGCAAAAGGCGGTGACCCAGAGA
AGTATATCCTTCTACCGGATGACACCGAAGAAGCCTTCAAGGCTGAGATGCAACTCATCA
AGGAGAAAAGAGCCAAGATCTTCCTGGCACAAGAAGAAGAAAAACAAGATAATCTCCGCA
AAAAAGAGGAAATTATCGAAAAGATAAAGGCCATGACCACCTCACCGGAGGAGGCCAACA
AATCATATCAGGACTTCAAGGCCTTGCAGCAGGAATGGAAGGAAATCAAAAACATCCCTG
CAGACAAGGCAAACGAGGTATGGAAGAACTATCAGCTCTATGTAGAGCAGTTCTACGACA
TGCTCAAGTTGAACAGCGAAGCTCGCGAATATGACTTCAAGAAGAATCTTGAAGCCAAGA
CCCAACTCTGCGAGGCTGCAGAGAAACTCAATGAGGAAGAGGATGTTATTTCTGCCTTCC
ACCAGCTTCAGGACCTCCACCAGCAATATCGCGAAATCGGTCCTGTTGCCAAGGAGTTGA
GAGAGCAGATTTGGGAACGTTTCAAGGCTGCTAGCACTGTTATCAACAAGAAGCACCAGC
AGCACTTCGAAGACCTGCGTGCCAAGGAAGAGGAAAACCTCGCCAAGAAAACTTCCCTCT
GCGAAAAGGTAGAGGCTGCCAACCAAGGAGAATACAAGACTGCCAAGGACTGGGAAAAGG
TTACCCAGGAAATCATAGAGATTCAGAAAGAGTGGCGCACTATCGGTTTTGCCCCTCAGA
AGATGAACGTCAAGATTTTCGAGCGTTTCCGCATCGCCAACGATAAATTCTTCAACAAGA
AGGCAGAATTCTTCAAAGGATTGAAAGATACCTACTCTGCCAATCTCGAAAAGAAACAGC
AACTCGTAAACAAGGCAAAGGAACTGGCTGACAATACAGACTGGAAGAAGACTGGCGACA
AGTTCATCGCTCTTCAGAAAGAATGGAAGAAGGTGGGTACCGTACCTCACAAACAAGGCG
AATTGCTCTGGAAGGAATTTCTGGATACCTGCAACAAGTTCTTTGAAGCCCGCAACAAGC
AGAATGCCGGTTCACGCAGCGAGGAACATGCTAATCTGGACAAGAAGCGCAACATTATTG
CCCAGCTCAAGGAACTTGTAATTGCAGAGATTTCAGACAACGATTTCCAAAAGAAGCTCA
AAAATCTTGCCAAGCAATACAGTGCAATTGGACACGTTCCTTTCAAAGAGAAAGACAAGG
TCTATAAAGAGTATCATGAGGCTATCGATGCAGCCTACAAGAAACTTCACGCCACCAACG
CAAAGCGCCACTTCGACAACTTCAAGAACAACCTGAAGAATGTTGCCAAAGAAGGCGGCA
ATGCACTCGGCAATGAGCGTGGTAAACTCTTGCGCCGCTACGACCAGTTGCGCATCGAGA
TTACTACCTACGAGAACAACCTCGGTTTCTTCAATACGGCCAGCAAGAAGGGCAACAGCC
TGGTAGAAGAAATGAACCGTAAGATTGAGAAACTCAAGGCTGACCTCGAAATGGTAAAGC
AGAAAATCAAGGCTATTGATGCCGAGAAGAAATAAATACAATAAACCCCAGGGCGAAAGC
TCTGGGGTTTATTGTTATGAATACTCCATAAAACAGAATTCCTATAAACAAAAAAaCATC
TTTCATTACTGAAAGATGCCTTACCGTATGAGTTGGGATACCCGGACTCGAACCAGGAAT
GACAGGACCAGAATCTGTAGTGTTACCATTACACCATATCCCAAACTTAAAATAGAACTT
TTTGATTGTTGGGATACCCGGACTCGAACCAGGAATGACAGGACCAGAATCTGTAGTGTT
ACCATTACACCATATCCCAATATCAGCAAACAAGATGTTCTTTTCTTAATTGCGAGTGCA
AAGGTACTAGTTTTTTTtGAACCAACAAAATTTTTCGGCACtTTTTTCTAAAAAAAGCGC
AATTTCTTTAATTTTCCACATTTTTTTTGCCTTTTAAGTCGATTTTCCATTATAATAATG
TATCTTTGCAGAAAAATAGAGAATATAAATTAAGTAAGAAAGAAAAGATAAATGAACACA
GTTAAACAACTCGTAGAGACTATTAAAGAAGGTATACAAGAAAAGAAAGGTCAAGACATT
GTTATCGCCGACCTGACAGAAATCGATGGAAGCATTGCCAAGTACTTCATCATCTGCCAG
GGAGGAAGCCCTACTCAGGTTGAAGCTATCGCAGGTTCTGTAGGAGACATCGTGCGCAAG
AACCTGAAAGAAAAACCTGTAAATGTAGCTGGTCTCGGCAACGACCAGTGGGTGGCAATG
GACTTTGTTGACGTATTAGTACACATCTTCCTTCCGGAAGTACGTGCTTATTACGACCTC
GAACATTTATGGGAGGATGCAAAGCTTACCCATATACCTAATCTAGACTAGTCAGTCTCT
CCCATCCTACATGATGAATCAGACATTGTTTTTCGACTAAAAGTTATACATATAAAATAA
AATGGAACAAAGCAATAATATGAAGCCTCGTGGCAATGGCGGACCAAAGATGCCACGATT
TAATATGACCTGGCTTTTCACCATCTGCCTCATCACCATGATCATCCTCTTCTTTACAGG
AGGAGGCGATGCGATTGGAGGCAGCGCTGCCAAGGAAGCCACATACACCCAGTTCAAACA
GTATGTAGACAAGGGTTATGTGCTCAGTGTTGTGGCCAATAAAACAGAAAGCACCCTCAA
AATATACATCAACCCGAAATATACGCGCGATGTATACAATATGCCGGCAAAGTCTGTAGG
TCCTAACCCATACGTAAAAGTACAGTTCGGCTCGGTTGACGAAGTGGAACGCTATGCCAA
CCAGATGTTGAAGGAAAAGAAGATACGCTCCTTCAGCTACGACAACCAGAAGGATAACGA
CTTCTTAAGCACGCTCTTCAATCTGGCACCTCTGCTCTTCTTCGTATTCTTCATCCTTTG
GATGTCTGGAAGATTCAGCGGCGGTATGGGCAGCGGCGGTATGGGCGGCGGCATCTTCAG
CGTGGGCAAAAGCAAAGCTAAGATGTACGAAAAGGGAAATGCCATCGGCATCACCTTTAA
GGATGTGGCCGGACAGGAAGGTGCCAAGCAGGAAGTGAAGGAAATTGTAGACTTCCTGAA
AAACCCACAAAAATATACCGACTTGGGTGGTAAGATTCCAAAGGGAGCCCTTCTCGTAGG
CCCTCCGGGAACTGGTAAGACCCTCTTGGCTAAGGCTGTTGCCGGCGAGGCTGGCGTACC
TTTCTTCTCTATGAGCGGTTCCGACTTCGTTGAAATGTTCGTAGGTGTAGGTGCCTCACG
TGTACGCGACCTGTTCCGCCAGGCTAAAGAGAAATCACCTTGTATCATCTTTATCGATGA
GATTGATGCTGTAGGCCGTGCCCGCAGCAAGAACCCAGCCATGGGTGGTAATGATGAGCG
CGAGAACACCTTGAACGCTCTCCTTACAGAGATGGATGGTTTCGGTACCAACAGTGGTGT
CATCATCCTTGCAGCTACCAACCGTGTAGACATGCTCGACAGCGCCTTGCTCCGTGCCGG
ACGTTTCGACCGTGAAATTCACGTAGATCTCCCTGGTTTGAACGAACGTAAGGCTATCTT
CCTGGTTCATCTCAAACCTATCAAGATAGACGAAACAGTAGATGTTGATCTACTGGCCCG
TCAGACTCCTGGTTTCTCGGGTGCAGATATTGCCAACGTTTGTAACGAGGCAGCCCTCAT
TGCTGCACGCCACGACAAGAAGGCTGTGTGCAAACAGGATTTCCTCGATGCAGTAGACCG
TATTGTAGGCGGTCTGGAGAAGAAGACTAAGGTGATGACTGCCGACGAGAAGCGTAGCAT
CGCTCTCCACGAAGCAGGCCACGCAACCATCTCATGGTTCTGCCAGTATGCCAACCCTCT
CATCAAGGTTACCATCGTGCCTCGTGGTCAGGCTCTCGGTGCTGCATGGTATCTGCCAGA
AGAGCGCCAGATAACCACCAAGGAACAGATGCTCGACGAGATGTGTTCATTAATGGGTGG
ACGTGCCGCAGAAGAACTCTTCACCGGTCATATTTCGTCAGGAGCCATGAACGACCTGGA
GCGCGCCACAAAGAGTGCTTATGCTATGGTAGCTTATCTCGGTATGAGCAAGACGTTGCC
AAACATCTGCTTTTACAACCGGAACGAATATGCATTCCAGCGTCCGTACTCTGAGTCTAC
AGCCCGCGAGATAGACCAGGAAGTTCTGAAGATTGTCAACGAGCAGTATACTCGTGCCAA
GAACATTCTGATGGAGCACAAGGAAGGCCACAATGCCTTAGCAGAACTTCTGATCAAGAA
AGAGGTGATTATGGCAGAAGACGTAGAACATATCTTTGGCAAACGCCCTTGGTTGAGCCG
TTCGCAGGAAATCATGGAAGACGAACAGCCTAAGATAGACGATGACGCCGTAAAGGAACT
TCCTGAAGTTCAGGCTGCCATCAAGGAGCATGAAGAGAACCAGAAGAAGAATGCAGATTC
TGATGAGACTTCCAAGAAGGATGAAGGTTCGGAAGAAAACAAGAACGAATAAAACAAACC
GATATGACTGACAAACAGAAGAATCTAGTGATAAGATCCATCACAGGCGTATTTTTCGTG
ATGTGCATGGTATCTTGCTTTCTCAATCCCAGGGCAATGGTTATCCTGTTCGCCCTCATT
ACCGGATTGAGCATCTGGGAGTATTGCGGACTGGTAAACCAGAAGGAGAATGTTACGGTA
AACCGTTTCATCAGCACCGTGGCGGGTGTTTACTTCTTCCTTGCCGTGGCTGGTTTCCGC
ATGTGCATTGTGGGCAATTTTGTGGTTTTCGTACCTTATCTGCTCACCATCCTCTATCTC
TTCATCAGCGAACTGTATACAGGCAACAAGGATGCCATCAACGATTGGGCTTACACTATG
CTCTCTCAGTTGTACATCGCCTTGCCTTTCTCGATGATCAATGTATTGAGTTTCGAGACA
TCAACTTTCGATGGCCAGATACATTACGACATGCTGTTGCCTTTGAGCATTTTCATTTTC
CTCTGGACCAATGATACCGGTGCCTATTGCAGCGGTTCGCTTTTCGGCAAGCATAAGCTC
TTTCCTCGCATCAGTCCAGCCAAGAGTTGGGAAGGCAGCATAGGCGGAGGCATATTCGTA
CTGATAGCAGCAGGTATCATCGGCTATATCGCCAACGATGGCGAAGCCCACCGTCTCAGC
ATTCTCGGTTGGGAAGGTTTAGGTCTGGTTGTGGTATTCTTCGGCACATGGGGCGATCTG
GTAGAAAGCCTCTTCAAGCGTACCCTCGGAGTAAAGGATAGCGGCAACATCCTGCCAGGA
CATGGAGGCATGCTCGACCGCTTCGACTCTTCGCTCATGGCGATACCGGCAGCAGTAATC
TACCTATACACCATCCAGTTGTTTGGATAATACATCTTTTATGAGATAAAGGCCAAACCT
TAGTTTGGCCAAGCACAAAGAAAGGCAGGGATTCCTCAAAGAACCCCTGCCTTTTTTTTt
CATATCACCATAAAAAACACAAGTAGCTTCGTTGGCTCACGAAAGTACTTGCGATAAACT
ATGCTGTTATCTATTATATTTCTTCAGTGCCTGCTTCACCATCTTGCCCCATGGCTTGAT
GAGATCATCTGTCCAGTTGCCGGTAGCCTTGGCACGTGGCAAAAGCATGGAACAGGTTTC
ATCCTTATCCGAAACCGACCAGTTTACCCAACTCACCTTGTTTTTCTCCATTACATCGAG
CCATTTCTGATACTCATCAGGAGCCAGAGGACCATTACCCGAAGCCTCCATACCAGCACA
TTCTGATACAAAGACCGGCAAACCGCTCTTCACGGCAGCCTCCAGTTTATCACGCAGATA
ATCTTTATGGGTGGCTGCATAGAAATGAAGGGTATACATCACATTCTCCACACCCTCGAT
AGGGCTCTTTGCTACGATATCAATATCCTGGTCCCAATGCGGACAGCCCATCAGGATGAT
ATTATCCGGATCATACTTTCTGATTTCCGTGATGATGGTTTTAGCGTATACCTTCAAGTC
TTCCCATTTATCCTCAACAGGTTCATTGTAGAGTTCGTAAAGCACATGAGGATATTTACC
ATACTTCTGCGCCATCTTTCCGAAGAAGGCCTTAGCCTCGGCTGTATGCATCTTGTGTGC
ATGCCAGTCGATAATCACGTAGGTATCATTCTTGATGGCGGCATCTACCACCTGGGTAAT
GCATTTTAGAGCAAAGTCTGGATTTTCCAGATAGTTGTCGTCTATCTGAATTCCCATGGC
TGCTCTGATGATGTTGGCATGCCAGTCTTGCACAAGCCATTTCACCGCATTTTTGTTGTA
GAACCGAGGCCAGATGTTGTGCCATCCCAGACTCACGCCTCTCAACACTACAGGGTTACC
ACTCTGGTCGCAAAGCTGCGCACCTTTTACCTGCAACTGTCCCCATTGCTTTACAGGGTT
TGCTGCATACACTTGTGCCATACAAAAGAGGGCACAAATGAGGGTCATTAGTTTTTtCAT
TTTTTTAGGGTTTAAAATTAAATATATATTTTTGGGTTtGTTTTTTTtAGGATAGCTAAT
ACTCCTACATAGGTAGCAGATACAAATCTGCCTTAGTCAGCAGTTCTGCAGCGGATTGAT
ATCCGCTGCAGAACTAAAAGAGATTGATTTTTATCAAAACATTTCACCTTTTTCCTGTTC
TTCTTCAAAGCGTTCACCCTTCTGGGCTTCCTGCGCCTCATACTGTGCCTGGGCAACACG
CTGCTGAGCCTCACGTGCCTTAGCCTCAGCAGCCAGTCGGGCTTTTTCTGCTCTTATTCT
TGCCAGTTCAGCCTCTTTTTCTGCTCGCTTCTGCGCCGCCAAAGCTTCCTCTTCGGCACG
TTTCTTAGCAGCCTCGGCTTCAGCTATCGCCTTCTGTCGCGCACGTTCTGCAGCCTCAGC
TGCAGCTTTGGCTTCAGCTTCAGCACGCTCACGAGCCATACGGAGAAGCATTTCCCTACG
CTTAACCAGAAGATCAAACATGATGCCCGCAGCCTCATCCGGCGCAACCTTATCGCCTAA
CTGAGTTCGAACTTTCTGATATTCTGCCAACATCTTATCCCTGCCAGGTTCTCCCGGAAG
AATCTGATAAAGTTCGTTGGCAATACCATCAACCGTAAAGCGGTCGGCAAGCATCTCCGG
CACAATCTCCTTATTGGCGATAAGATTCACCAGCGAGATAAACTTCACTTTGATGATATG
CTTGAAACCGAAACGGATGAGATGAGGTACAGGCGTTTCATAACATACCACCTGAGGCAC
ATCGAAAAGAGCCGTCTCTAAAGTTGCAGTACCACTGGTAACAAGAGCTGCCGTAGCATG
CGACAAGAGCGGATAAGTCTTGTTACGCACCAGTTTGACAGGTGTACCTTTGATAAACTT
CTCATAGTAAGCATCGTCTATCGAAGGAGCACCGGCAAGCACCATCTGATAATCTTCAAA
ACGCTCAGCCACCTCAATCATCGCCGGCAGATTGTCTTTGATTTCCTGCAGACGGCTTCC
TGCCAGCAAAGCGATAACAGGACGATAAGTGTCAAGATTATTCTCCTGACAGAACTCCGT
AAAACTCTGATGATATCCCGACCTGAACTCCCCTACTTCCTGAGCCGTAGGATTACCCAC
ATAGTGAATAGGATAACGGTGCTTCTTTTCGAAGAACGGCACCTCGAATGGCAAGATAGA
GAAGAGTTCAACGATATCACGTTTAATGCTGCGGATCCGCCACTCCTTCCATGCCCATAT
CTTAGGAGAAATGTAATAATAAGCAGGGATATTGGTGTTCTTTTTCAAGAACTTAGCTAT
CTTGAGATTAAATCCCGGATAATCTACCAGTATCACTACATCCGGCTTCCATTTCACAAT
ATCTTCCTTGCATCTCTTCAGGTTCGAAAAGATGATACCCAAATGTAGCAGTACAGGCAC
AAAACCCATATAAGCCAACTCCTTAAAATGCTTGACGCGAGTGCCACCTTCAGCAGCCAT
CAAATCACCGCCGAAGAAACGGAATTCAGCAAACTCGTCTATTTTTTTCAACGAGCGCAT
CAATCTGCTGGCATGCAAATCTCCACTAGCCTCGCCTACTATCAGGTAATACTTCATAAT
TCAAAATTCTTTAACCAATCATAATCCGTTACATCAATCTTAGTTGGGGTAATAGCGATG
TAACCATGATTCACAGCCCACTGGTCGGTATCCGTTGTCTCAGGTTCGTCATTACGGTAT
TCACCCACCATCCAATAATAATCATATCCATGCGGATGAGTGCGATGATCCACCTCATTG
ATCCAGGAGCCATGAGTCATCCGGCAACCCTTGAAACCCTTGAACGGAGGCAAAGCCGGG
AAGTTGACATTCAGACAGGTATATTCTGGCAATCCCTTCTCCAGCACCATCTTAACAACC
TTCAGTACCCCATCGTGCAAAGGAGTGAGATCAGCATTTTCATCATAATTGCAACTGCTG
AAGGCTATGCTTGGAATATGCTGCATACAGCCCTCCTTAGCTACACCCATAGTTCCCGAA
TAATGATTATTCACGCTCGAATTGTCACCATGATTGATACCGCCGATAATCAGATCAGGC
TTGCGATCAGCAAGAAACTGATCCAACGCTAGTTTCACACAGTCAACCGGTGTGCCGCTA
CATGACCAAACCTCAACATCATTCCCCATATTGTGGCGACGCTTCAGGCGCAAGGGAGTA
GTAGCCGAGAAGGCACAGGCGAATCCCGAGCGGGCACTTTCCGGTGCAACAACCAGCAGG
TCGCACCAGTCTTTCAGAAAGCTCACCAGGGTCTTGATTCCATTGGCATGATAGCCATCA
TCATTCGAAATTAATACTAACGGTTTCTTATTTTCCATAAAAATATCTTTCTTTTTGGTG
CAAAAGTACGAAAAAACCTTTAAAGATAGCGACTTTCTCACAATATTTTTGTATCTTTGC
CGAAAATTTACTAAGAAAATGGGAAAAATCATCGCATTAGCTAACCAAAAAGGCGGTGTA
GGAAAGACTACTACCACCATTAACTTGGCAGCATCGCTTGCCACGCTAGAGAAAACGGTA
CTCGTAGTGGACGCCGACCCACAGGCAAACGCTTCCAGTGGATTGGGCGTGGACATCAGC
GAGGTAGACTGCTCGCTCTACGAATGCATCATCGACCATGCAGACGTGCGCGATGCCATC
TACACCACCGACATTGATGGACTCGACATCATACCTAGTCATATCGACCTGGTAGGTGCC
GAGATAGAGATGCTGAATCTCAAAAATCGCGAAAAGGTGATTAAGACATTACTGCAGCCT
ATCCGTGACGAATACGACTATATCCTGATAGATTGTTCGCCTTCGCTCGGCCTCATCACC
GTCAATTCGTTGACGGCAGCCGACAGTGTCATCATCCCAGTTCAATGTGAATATTTCGCT
CTTGAAGGTATCAGCAAATTGCTCAACACCATCAAGATAATCAAGAGCAAGCTGAATCCG
AAACTTGAGATAGAAGGTTTCCTGCTCACCATGTATGATAGTCGTCTACGCCTTGCCAAC
CAGATATACGACGAGGTGAAACGCCACTTCCAGGAATTGGTGTTCAAGACCGTAATCCAG
CGCAACGTGAAGCTGAGCGAGAGTCCGAGCCATGGTCTCCCAGTTATCCTTTACGATGCA
GAAAGCAATGGAGCCAAGAACCATCTGGCCTTGGCAAAGGAGATTATCAACAAGAATAGT
TAAGATTTGGAAATTGAACTCTTTTAGAAAGTTCAATGTTCAAAATTAAAaGTAAAAaAA
TGGCAGTACACAAGAAATACAACAACGGTACAAAGAGCAACGCTTTAGGACGCGGACTCG
ATGCCCTCATCTCTACCGAGGGAGTGCGCACCCAGGGCAGCAGTACCATCAATGAAATTC
CTCTCGACCAGATTGAGGCGAATCCCAATCAGCCACGCCGGGAGTTTGACGACGAAGCCC
TACATGAGCTCGCCGAAAGCATCAAGGCCATAGGCATCATCCAGCCTATCACCTTAAGAC
AGGTTTCAGAAAACAGATTCCAGATTATCGCCGGTGAACGCCGCTGGCGCGCTTCACAAC
TTGCGGGGCTGACAGCTATCCCTGCATACATCCGCACCATCAGCGATGAGAACGTAATGG
AAATGGCGCTCGTAGAGAATATCCAGCGCCAAGACCTCAACGCCATAGAAATAGCACTCG
CCTACGAACACCTTCTGGAAAACGAGGGTATGACACAGGAGAAAATTTCAGAACGTGTGG
GCAAGAGCCGTGCAGCTATCGCCAACTATCTGCGACTGCTCAAACTTCCTGCCCAGGTGC
AGATGGCACTACAGAAGAAAGAAATCGACATGGGTCATTGCCGTGCCCTACTGGCCCTCG
ACTCACCTTCGCTGCAAATCAAGTTGTTCAAGGAGATACAAAAGAACGGCTACTCAGTAA
GAAAGGTTGAAGAGATGGTACAGCGACTCAAGAGCGGAGAAGACATCGAGAGCGGTAAGA
AAACCATCACGGCTAAGGCTCAGATGTCTGAGGAATTTACACAACTCAAAAACCGCCTGT
CACAGTTTCTCAATACAAAAGTGCAGTTCACCTGCTCTGCTAAGGGCAAGGGAAAAaTCA
GCATTCCATTCGCCAACGAAGAGGAGCTGGAGCACATCATGAATGTTTTCGATCAGTTAA
AGCAAGAATAAAAGTGAAACTCAGTATATCACAAATCTGTTTAGCAACCCTGCTGCTTCT
GGCACCGATGGGCGCACAGGCACAGAAGTCGAAACAAAAAAAaCAAGTGACCGATGTGCC
AACCATTGCATCAGCCGACTCGGCAAAAATAGCCATCGACTCGATGCTTACCGCACAAGA
CAGCAGCAAACTGGCAAGCCTCACCCAATCAGCAAAGCCTGTACGCAAAAAGCGCAACTG
GGCAACCTGGCGACCTGATACCAAGCGTGCCATGTGGGTGGCACTTGTATTACCTGGTGC
CGGACAGATATACAATCGCAAATATTGGAAACTGCCTTTCATCTATGGCGGTTTCGTAGG
CTGTACATACGCCATCACCTGGAACAACCAGATGTATCACGACTATTCGCAAGCCTACAT
GGATATTATGGACGATGACCCCAACACCCAGAGCTACAATCAGTTTCTGCACTTGGGTGC
CCAGATCAACGAATCGAACATAGAACGCTATAAGGAAATCTTCCGCAAGCGAAAAGATAA
ATATCGCCGTTGGAGAGACTTGGGAACCTTCGTCATGATAGGCATCTATGCCTTCTCAGT
GATTGATGCCTACGTAGATGCATCGCTCTCGGAATTTGACATCTCCGATGATCTCTCGCT
CAGAATAGAGCCTACCATGCTGAATAACGGCAACAAGACTGCCAATCCGCTGCGGTCTGG
AAGCCTCGGCGTAAGTTGCTCACTCACATTTTAATGCGTGAGGAGTTAGAATACACCTAT
ATATATTATAACGCAAAATAGAAATTAGAAACATAGACGAGATAAAACATCAATATGAAG
AAAATACTAGTCATGGCAGCAGCGATGCTGTTCAGCTTACAAGGCATTCATGCCCAAACC
GACGTTACAGAAGAAACAGATAACGATGATATCATCACCGTTACCGACAAAGACGGAAAG
CAGGAGGAAATCGAAGTACCTGAGGGAATGGAAGATAACCTCGATAGCCTGCTCCACCTT
TACAATGCACAGACTTACATGATGGCAGATACAACCTGCAAATACCGCGATGTAAACCCT
GTCTTCGAGAAGGAAGTGTATATCGACCGTCTGAAGAGAATGCCTACCATCATCGAAATG
CCATACAATGAGGTAGTACAGAAATTCATAGACCGATACAGCGGCAAACTACGCCGTTCG
GTAAGTTTCATGTTGGGAGCAAGCAACTTCTACATGCCTATTTTCGAAGAGGCATTAGAG
GCTTACAACCTGCCACTGGAACTGAAATATCTGCCAGTTATCGAATCGGCACTTAACCCT
AAAGCTGTATCACGCGTTGGTGCCACAGGTTTATGGCAGTTTATGCTGCCTACCGGCAAG
CGATATGGACTGGAAGTAAACTCACTCATCGATGAACGCCGCGACCCGGTAAAAGCATCC
TATGCAGCCGCTCACTATCTGAGCGACCTGTACAAAATATTCGACGATTGGAGCCTCGTG
ATTGCAGCTTACAACTGCGGTCCAACCAATGTCAACAAGGCCATCCATCGTGCAAAAGGC
AACGCCGACTACTGGAACATCTATCCATATCTGCCAAAGGAAACACGTGGATATGTACCA
GCTTTCATTGCTGCCAACTACATCATGAACTACTACTGCGATCATAACATCTGCCCTATG
GTAAGCGAACTGCCAGTAAAGACAGACACTATCGTAGTATCAAAAGATATCCACCTGGAG
CAGATTTCCAAAGTGCTGAACATCAACATCGAGCACCTGCGCAATCTGAATCCACAGTAT
CGTCATGATATCATCAACGGATTGAACCATCCGATGGTATTGCGTCTTCCATCTACCCTC
ATCGGTAGTTTCATCGACCAGCAGGACAGCATCTGTGCTTACAGAGCCGACGAACTCTTC
CAGAAGCGCGCTACAGTAGATGTCAACGATGCACAGCCTACCTATAGCCGCCCACGAAGC
AGCTACAGTCGCCACAGTGCTTATTCACGCAGCAAGAAGAGCAGCAAACGAGGCAAAAAC
AGAAAACAAGGCAGCAAGAGTGTTACCATCAAGAATGGTGATACCCTTTCTGAAATAGCA
GCACGCCACGGAACAACCGTTAAGAAACTGCGCAAACTGAACGGCATCAAGGGTAACAGT
ATCCGTGCCGGAAAGAAAATCAAAGTGAAATAAAAGAACTACGTCCGCTGTAGTTTTTTC
AGTCTAATTAAGAACATTATTTATTGGAGAGACCCACTATGGATGACCAGAACTTGAAAG
ACCTCGAAAGAGAGCAGGCTGATAACCAGTTGATTGGCAATGCCTTTCAACACCTGCTTG
ACACCTACCTGAGTTCGCGACACCGCAAGAAGGTAGATATAGTGACCAAGGCATTCAATT
TCGCCCGACAGGCGCACAAAGGTGTGCGCCGCCTCTCGGGCGAACCATATATCATGCACC
CTATCGCCGTGGCTCAGATAGCCTGCGAGGAGATGGGGCTCGGCTCAACGAGCATCTGTG
CCGCACTGCTTCATGATGTGGTAGAAGATACCGACTACACAGTAGAAGATATCTCAAACA
TCTTTGGAGCCAAGGTGGCACAAATCGTTGATGGACTCACCAAAATCAGTGGTGGAATCT
TCGGCGATAAGGCATCAGCACAGGCAGAAAACTTCAAAAAACTGTTGCTCACTATGAGCG
ATGATATCCGTGTTATCCTTATCAAGATTTGCGACCGCCTGCACAACATGCGCACGCTGG
AATCGCAACCGGCCAACAAACAATACAAGATTGCGGGCGAAACCTTGTATATTTATGCAC
CTCTCGCCAACCGATTGGGCTTGAACAAGATCAAGACCGAACTCGAAGACCTCAGCTTCC
GCTACGACCATCCACAGGAGTATGCCAACATAGAGCATAAACTTGCCGATACCGAATCGC
AGCGCGATACCCTCTTTGAGAGTTTTACTGCACCTATCCGCGAAGAACTCGACAAGTTAG
GCGTAAAATACAAAATCAAAGCACGTGTGAAGAGCCCTTATTCTATTTGGAACAAGATGC
AGAACAAGCACGTTACCTTCGATGAGATTTACGACATTCTTGCTGTGCGCATCATCTTTA
CGCCAAAGGTAAGAGCAAACGAAGTAAACGAATGTTTCAATATCTACGTAGCCATCAGCA
AAATCTACAAAAGCCATCCTGACCGTCTACGCGACTGGTTGAACCATCCGAAAGCAAACG
GTTATCAGGCACTCCACGTTACCCTGATGAGTAAGCAGGGAAGATGGATAGAAGTGCAGA
TCCGTTCCGACCGTATGGACGAGGTAGCAGAAAAGGGGTTTGCTGCCCACTGGAAATACA
AAGAAGGAAACGAAGGTGAATATACAGAAGATGAGAACGAGCTGAACGACTGGCTCAGCA
CCATCAAGGAGATTCTGGACGATCCGCAGCCGGATGCCATGGACTTCCTCGATGCCATCA
AGCTGAACCTCTATGCTTCAGAAATCTTCGTCTTCACACCAAAGGGAGAAATCAAGACGA
TGCCGGCAGGCTGTACTGCCCTCGACTTCGCCTTCCAGATTCATACCTTCCTGGGCAGCC
ACTGTATCGGAGCCAAGGTAAACCATAAGCTGGTTCCGCTGAGCCATAAGCTGCAAAGTG
GCGACCAGGTTGAGATTCTTACTTCCAAGAGCCAGCATGTACAGGAAGAATGGGTAAACT
TCGTCAGTTCGGCCAAGGCAAAGAGCAAGATTCTTGCCATCCTGCGCCGCGATTCACGAG
AGGTTCAGAAGAAGGGAGAAAACATACTCACCGAATGGCTCAAGAAGAACAGCATCGAGA
TGAGTGCGTCGGTGGTAGACCGCCTATGCGATTTTCATAATATCCAGAAGCCTGAAACCC
TCTTCCAGTCATTGGGAGACCATCAGATTATCCTAGGCGATAAAGACTTCGATGAGTTGC
AGGGCAAGCCTAAAAAACAGCAGACCAGCAGCTGGCGCAATTATATCCCATTCCTGGGCA
AGAGCAAGGAGAAGGCTCAAGAAAAAGGCATCGTGAAGCCTCAGGATCTTTTCGTGGTGG
GCAAAGACTTCAACAAGAAGAAGCCACTCATCCTGACCGAGGAGAACATCAACCAGTTTA
TCTTCCCCAGCTGCTGCCATGCGATTCCTGGCGATGACGTTATGGGCTTTATCGACAACA
AGAACCGCATCGAAATCCATAAGCGCTCTTGCAGCATAGCAGCCAAACTGAAGTCCAGTT
TCGGCAACCGCATCGTAGATGCCAAATGGGACATGCACAAGCAGATACTCTTCGATGCTA
CCATCGAAATCAAGGGTATCGACCGTAAGGGCATGCTGCTGGATGTAAGTAAGGTGATTA
GCGACCAGTTGGGTATCAATATCCACAAGGTAACTATCAGTAGCGACAACGGCATCTTCG
ACGGTACCATCGAACTCCGTGTTCACGACCGCGAAGAAGTTAAGACCATTATGAACCAAC
TCCGAAATATTGATGATCTGCAAGAAGTACAGAGAATCCTGTAACTTAGGAGTTTATGAT
AATAAAGAAAAGATAAATAATAGAGAATCGCCGGATTTAAAATCTGGCGATTCTCTATGA
AATCATACAGATTTCAACATCTTATAAAAACAGATTCAAAACAACAAACTTAAAAACAAT
ATGAAAAAATTATTCTTATCATTTTTAATGATGTTGACCCTGTTGCCTCTGGCAGCAGCC
AACAAGTATGACAACCCCGACACGATTGTAGTATCCCGTGATGGTACCGGCGAATTCCGC
ACCATCGACGAAGCCATCGAAGTATGTCGTGCTTTCATGGATTACAGCAAGGTAATCTAC
GTAAAGAAAGGCGTGTACAAGGAGAAACTCATCCTCCCTTCATGGCTCACCAACATCACC
ATCTGTGGTGAAGACCGTGATAACACTATCATTACATGGGACGATCATGCCAACATCAAG
ATGCCTACAGGTGGACTCGATTCAGAAGCTGCTGTAAAGGGTAAACCGATGGGTACATTC
CGCACTTATACCCTGAAGGTACAGGGCAGTTACATCACCCTGAAGAACATCACCATTGAG
AACAATGCTGCCAAACTGGGACAAGCTGTCTCCCTGCATCTTGAAGGCGATCATATCCTG
GTTCAGAACTGCCGTCTGCTGGGCAATCAGGATACCGTTTATACAGGTATAGCCAACAAC
CGTTCAGCCTTCTATGATTGCTACATCGAAGGAACCACCGATTTCATCTTTGGTCCGGGA
AGAGCATGGTTTGAGAATTGTGAGATTCGCAGCAAGGCCAACAGCTACATCACAGCCGCA
TCCAGTCCTGCCGGTCAGGAATATGGCTATGTATTCAACAAGTGCAAGCTTACCGCCGAG
CCAGGTATAGACAAGGTTTATCTGGGCCGCCCATGGCGCCCTTATGCAGCTACCCTCTTC
ATGAATTGCGAAATGGGCAGCCACATCCGTCCAGAAGGATGGCACAACTGGGGCAAGCAT
AGCAACGAACAGACAGCCCGCTACAGCGAATATAACAACCATGGTTCAGGTGCTGCAACC
AAGGCACGCGTAGCCTGGAGCCGTCAGCTCACCAAGAAAGAAGCAGCTAAAGTTACCATC
AAGAATGTCTTCGGCGAAGAAGCGTGGTAACCCTAGCTAATCATAAAGTCCAAAGTTACT
AAACCAGTCCATCGAGCTGCTTTTTGAGTTCTTTGAGCTGGTCTCTTACAGAAATAAGGG
TGTCGAGAACTTCAGAAGATTTCTCGGCACCCGTTCTGTTTTGGTTCAGATACTTACGGG
CAGCCGCAATCTTCAATCCCTTCACCTTGATAAGGTTGTAGATGAGCCTTACCTGCTCAA
TATCCTTATCGGTATACTGACGCACTTTATTGCCAGCAACCTTCGGTTTGAGAAAAGGAA
ACTCCTTTTCCCAATATCTCAACGTAGAGTCGTTTAGACCAAACATTTCACCTACTTCCT
TGATAGAATAGTACAATTTCGTTGTTTTATCTGGAATTATTGCCATTTTTTCCGTCTTTA
ATTTCAAAAATAATTAATTTAGTTGCAAAATTAAACAATTCTTCTTATCTTTGCAAAGAT
TTTCGGAAGAAAATGCCCTAAAGGGCAAAAATATTTTCTGAGAGGACTCTCAATCCCCTC
TCCAAAACAGGAAAAAGAAATTAAAGATAAATATAAAAAAGATATGATGACAGCTAATGA
AGTGCGCGAATCCTTCAAGAAATTCTTCGAAGGTAAAGGCCACAAGATTGTTCCATCAGC
ACCTATGGTTATCAAGGATGACCCAACGCTGATGTTTACAAACGCTGGTATGAACCAGTG
GAAAGACATCATCCTCGGTACAAAAGACCCAGGCAAGGATGTTCGTCGTGTTGATACTCA
GAAATGTCTCCGTGTAAGCGGTAAGCACAACGACCTCGAAGAGGTGGGTCACGATACTTA
CCACCACACCATGTTCGAGATGCTCGGTAACTGGAGCTTCGGCGACTACTTTAAGGAGGG
TGCCATCGATATGGCATGGGAGTATCTTACTGAAGTTTTGAAGCTCAACCCTGCCGATCT
CTACGTTACCGTATTCGAGGGTAGCAAGGAGGAAGGTCTGGAACGCGACAACGAGGCTGC
AGGTTACTGGGCTAAGCACGTGCCAGCCGACCACATCATCAACGGTAACAAGCACGACAA
CTTCTGGGAGATGGGCGAAACAGGTCCTTGCGGTCCTTGCTCAGAGATTCACGTGGATTC
TCGTACTCCAGAGGAGAAGGCTCAGGTGCCAGGCCGTGAGTTGGTAAACAAGGATAACCC
TCAGGTCATCGAAATCTGGAACATCGTGTTCATGCAGTACAACCGCAAGGCTGATGGTTC
TCTCGAACCACTCCCAATGCACGTTATCGATACAGGTATGGGCTTCGAGCGCTTGGTTCG
CATGTTGCAGGACAAGCACTCTAACTATGATACTGATATCTTCCAGCCAATCATCAAGGA
AATCGAGGCTATCTCTGGCAAGAAGTATGGCTTCACTACTCCTACTGGTGAGAATGGCGA
GGGCAAGGATGAGCAGGAGAAGATTGACATCGCTATGCGTGTCTGCGCCGACCACCTCCG
TGCCGTAGCCTTCTCTATCGCCGACGGTCAGTTGCCAAGCAACGCTAAGGCAGGTTACGT
AATCCGCCGTATCTTGCGCCGTGCCGTACGTTACGCTTACACATTCCTCGGCCAGAAGCA
GGCATTCATGTACAAGCTCGTCAATGTATTGGTAGAGCAGATGGGTGCAGCCTTCCCTGA
GTTGCCAGCTCAGCAGGAGCTCATCACCCGCGTGATGAAAGAGGAAGAGGATTCATTCCT
CCGCACATTGGAGAAGGGTATCAACCTCCTCAATGGCGATATGGACGAGCTCAAGGCTCA
TGGCGAGACTCAGCTCGACGGCGTAAGCGCATTCCGTCTCTTCGATACATATGGTTTCCC
TCTCGACCTGACAGAGCTTATCTGCCGTGAGAATGGTTACACCGTAGATGCTGCAGGCTT
TGACGAGGAGATGAAGAAGCAGAAGGAACGTGCCCGCAATGCTGCTGCTGTAGAGAACGG
CGACTGGGAAGTTTTGAAAGAAGGCGACCAGAACTTCGTGGGTTACGACTATACAGAATA
TGAGTGCCACATCCTGCGCTACCGCAAGGTGACTCAGAAGAAGAACTCTTTCTATGAGCT
GGTACTCGACAACACTCCATTCTATGGTGAGATGGGTGGACAGGTTGGCGACAAGGGTGT
ACTCGTTAGCGAGAATGAGACCATCCAGGTTATCGACACCAAGCGCGAGAACAACCAAAG
CATCCACATCGTAAAGGAGTTGCCAAAGGATGTAAACGCTGATTTCATGGCTTGCGTAGA
TATCGAGAACCGCGAGGGAAGTGCAGCCAACCATACAGCTACCCACTTGCTCGATTACTG
CCTGAAGCAGGTTTTGGGCGACCACGTAGAGCAGAAGGGGTCTTATGTAGATAAGGACAC
CTTGCGTTTCGACTTCTCTCACTTCCAGAAGGTAACTGATGAGGAGCTCCGCAAGGTAGA
ACACATGGTAAACGAGATGATCCGTGCCGACTATCCATTGGATGAGCACCGCGATACTCC
TATCGAGGAGGCTAAGGAACTTGGCGCTATCGCCCTCTTCGGCGAGAAGTATGGCGACAA
GGTTCGTGTGGTTCGCTTCGGTCCATCTGCCGAGTTCTGTGGTGGTATTCACGCCAAGAG
CACCGGTAAGATTGGTTTCTTCAAGATTATCTCTGAGAGCAGCGTAGCAGCCGGCATCCG
TCGTATCGAGGCTTTGACTGGCAAAGCATGCGAGGAGGCTATCTACGGCTTGCAGGATAC
CATCGTAGCCTTGAAGGGCTTGTTCAACAATGCCAAGGATCTCGAAGGTGTCATCAGAAA
GTACATCGACGAGCACGATGCCTTGAAGAAGGATGTTGAGAAGTTCCAGGCTCAGGCTGT
AGAGCGTGCCAAGGATAAGCTTGTAGAGAATGCAAAAGAAATCAATGGTGTGAAGGTTGT
TACAGCCGTATTGCCAATGGAGCCAGCAGCTGCCAAGGATTTGGTATTCAAGGTTCGCGA
GGCATTGCCAGAGAACATGATCTGCGTAGTAGGTTCTGTTTATAACGACAAGCCTATGCT
CAGCGTAATGTTCAGCGATGATATGGTAAAGGATCACGGTTTGAATGCTGGTAAGATGAT
TCGCGAAGCTGCCAAGCTGATTCAGGGCGGCGGTGGCGGTCAGCCTCACTATGCTCAGGC
TGGCGGTAAGAACAAGGACGGCTTGAGCGCTGCAGTAGATAAGGTTGTAGAGTTGGCTCA
ACTGTAATCAGCTTCCACAAATGAATATTTGATAGAGTTATCTTAACTCTTATATATAAT
AAGGTATAAAGGGTTGCAATCCATCTTTTCGAGGATTGCAACCCTTTTTCTGTTGACATT
AAAGGGGGCTCCATATCATAATTATCAATTTATGATAATCATCAAATGATAAAATTCCTT
ATTTCATTATTATTTTATGATAATCACTTTATGATAATCGGAATAAAAGTTGTATCTTTG
CAGAAGATAAGCTGCACTCGGCAATTTGTAAGCAAGCTTACATTGCGCTCCTTTGCATTA
TCTTTGCAGCCGTTGAATATATAATAAGGTATAGATATGGTAATGAAGAATCCTTTTGTC
ACAAATGGTTACGCCGGTCCGGAATACTTCTGCGACCGTGTGGAAGAAACCCAGCACATC
ACAGAGATGCTGACCAATGAGAATAACATGGCTCTGATTTCCCCTCGACGCATCGGAAAG
ACAGAGCTGATTCACCATTGCTTTGCCCAGCCAGTCATCCAAAAAGATTATTATACTTTT
ATCATAGACATCTATTCAACCAATTCCGTCAGCGATCTGGTCAATATGTTCGGCAAAGCC
ATTATTGATGAACTTCGCCCTAAAGGCAGAAGCGCTTGGGAGAAATTTCTGATAGCACTC
TCTTCTCTCCGTTCAGAAATCTCTTTCGATATCAACGGGGCTCCAGTTTGGGGAATAGGC
ATCGGCAACATAGTAAATCCCGAAATTACGCTTGATGAGATATTCTCTTATCTCAACCAA
GCCGACAAGCCATGTCTTGTTGCCATCGACGAGTTTCAGCAAATCACCAACTATGCCGAC
AACCGCATAGAAGCTTTACTCCGTACCTACATTCAGCGTTGCACCAATGCCCACTTCATC
TTCTCGGGTTCTCACCGCCATCTGATGGCAGAAATGTTCACATCTCCTGCCCGCCCATTC
TATCAGAGCGTGACGCTGATGAACCTGAAGCCTCTGGATGTGGAGAAATACAAGGAGTTT
GCCACAGCCAAGTTCGAGGAGCGCAACAAACATCTAGATACTGCCATTATCGGAGAACTC
TTCGCCCGTTTCGGTGGTGTCACTTCATACATCCAGCGAGTAATGAATGTTCTCTTCCTC
AAGACTCCCGAACAGGGTACCTGCACTCTGGATATGGTAGATGACGCCATCAACTACAAT
CTCAACATGGCATCAGACACCTACGAGACCCTTCTGCGCCAGATGCCGGAAAAGCAGCGC
AATGTCTTCATCGCCATCTCTGCAGAGGGCGAAGCCAGAAGCGTAAAGAGCGGAGCCTTC
GCCAAGAAATATCATCTCCCGTCACCAAGCTCTGTAAATTCCGCCCTGAAGGGATTGCTG
GAGAAAGATTTCATCACCCAGCAGGATGATGCCTACGTGGTATATGATAAGTTCTTCGAT
TTATGGCTGAAGAAGTATCTGAAATAGTATAAGGTGATTCCAATATTTTTTGTTACCTTT
GCACCCAAATTTAAATATATATTCAATATGGCTATTATAAAGACAGTAGAGGGAAAGACT
CCCCGATGGGGAAAGAATTGTTTTATCGCTGAGAACGCAGTACTGACTGGTGACTGTATT
CTTGGTGATGACTGCAGCATCTGGTATAGTGCGGTATTGCGCTCTGACGTGGATGCCATC
AGATGTGGAAACAGAGTGAATGTACAGGATTGCGCCTGCATCCATCAAACCGGTACGATG
CCTTGCATCCTGGAGGATGATGTATCTGTGGGACATGGGGCCATCGTCCACGGAGCCACA
GTCAGAAAAGGTGCACTCATCGGAATGAATGCCACCGTGCTAGATAAGGCTGACATTGGA
GAAGGGGCTATTATTGCAGCAGGTGCTGTAGTTACCCATGGCACCAAGGTTCCTGCACAT
GAGATTTGGGCGGGTATTCCTGCCAAGAAGGTGAAAGCTTGCGCTCCCGGCCAAGCCGAG
GAGTTTGCCAAGCATTATTCCGGATACATCAAAGACTGGTATCTGAAGGAAGATAAATAA
TCACTTTATGATTATCATAAAATGAGAATAAAACGCCATTTTTATCTTTTATAGAAGATA
AAAGCAAAATATTTAGGATTTTCATCCATTATAAAAGATAAAAATCGTATATTTGCAGAA
AATTTCATTTATAAGTGATAAAAATATGGCAACTATTATTCGTCAATCATATATCGACAA
GATAGAAAGGTATCTTGGTAAGGAGACCATCATCGTATTAGTAGGTCAACGTCGTGTAGG
TAAAAGCTGCATGATGAAAATGATTCGTGACCGCAAGAAGGCAGATGACTGCAACAATAT
CATCTTTATAGATAAGGAGAAAAGAGAGTTTGACAACATTCAGACCTATCAGGATCTCAA
CGACTATATCGGAGAGCACTTTCAGTCCGATAAACATAACTATATCCTTATCGATGAGAT
ACAAGACATCAGGGAATTTGAACGCTCCATCCGAAGTTATCGCACAGAACCCAACACCGA
CATTATCATCACAGGTAGCAATGCTCGTATGCTGAGCAATGAACTGAGCACACTCATCGG
TGGCAGATATAAGGAAATCTATATCCAATCGCTGAGCTATAACGAGTTTCTGGAATTTCA
TCAAATACCAGATAATGACGAAGCACTTGCTTTGTACATTCAGTATGGTGGCTTGCCTGG
TCTGGCAAAGATAGGACTGGAAGAGGATGATGCACGTGAATACCAGATGGATATTTACCA
TACCGTCTTACTTAAGGATGTCATTATGCGCAACCAAATAAGAAACGTGCCATTCTTAGA
GAATTTAGTACGTTTTCTCGCAGACAACACCGGTAAGTTGATTTCCGCCAACAGTATCGC
CAAATATATGAAATCACAAGGCGAATCTATAACGTCCACGGCTATCATCAATTACATTTC
CTTCCTTTGTGAAGCCTATATCCTACACAAGGTGAACCGCTATGACATCCACGGCAAACG
CATCTTTGAAACCAACGATAAGTTTTATTTCGAAGACAACGGCATCAGAAATGCCATTGC
CGGGGGAACACGTGAAGGAGACATTGAGAAAGTGATAGAGAATATCATCTATCAGAACCT
CATACGCTTGGGCTATCAAGTTTATGTAGGACAACTGCAAGCTGGAGAAATCGACTTTGT
ATGTACCAAACCAGGCGGCGAACGCATATACGTGCAAGCTTCCTATATCATAGCCGACGA
TGCAACCAGAGAGCGTGAGTTTGGCAATCTCCGTTCCATCAAAGACAACTACCCGAAGTA
CGTTATCTCCATGACTCCTCTGCTCACCAAAAATGATGATGACGGCATCACGCACCTGCA
TCTTCGCAAGTTCCTGACTGAAGGAATATAAAAACGATAGAGCAAAACTATTACATAGCC
ATTGCCATAACCTTCGTGGCACTCTCAATGGTATTCAATTGCGCACACAGTGTATTCGCA
TTTTGAGCCACCAAAAATCCTTAATGACCGAAAATGACCGTGACCTTAATGACCGGATTT
TAGGTAGAAACAAAAAAaGACCGCTCTCCTCGTATTGAGGTGAGCGGTCGATTTATTTAT
GGATGAGTCTGCTTATTATAATAAGGTAGACTCCATGTTCTTTATCCCATGCAGCTCGTT
ACTCCGAGCGTAGTAGCGATAGCGGTCAGTATGCTGATGGCTATCTGAAGAATTGTTTTC
CAAGTGTTCGCTTTCATTTTtTTTGAATGTTGAGTGTTGAATGTTGAGTTTTTGGGGCGG
ATAGGCTGGGCTAGGGGCTAGCACCCTAGCCAGTCTATCCTTGGGCTATTCAAGGCCGTC
GCCAGTATCGTCCTTGCCGGTAGTACCGCCGCTTGATTCAGAGCCTTGACCGTCGCTGCC
GGTCTGACCGGTGTTTGAACCACCTGGGGTAGAACCGTCTGGCGTATTATCCGGAGTAGT
TGGCGCGTTGAGGTCAACGTTGGTCTTACCCTCCTTAATCGCCTTGATAACGGCTGCCTG
AGCGCTGCGGCTGGCTACGAGGTTGAAATCGGCGTCATCACGAAGGTTCTTGAACTCCTG
ACCTGGCTCCCACTGAACCTTTACGCCGGTGATATTCTGTGCGGTGAACTTGTCAGCATC
CTCAGCACCCTTCGAGGTGAGAAGGAGAGAGAAATCACCGAGGTCGCCCAGACGAATCTT
CTTGCCCTCGAGCAACATCTCGCGCATGCAGTCTACGGCGATGTAGAGGATGGCGCTGAT
GTCGGCTCTTGAATAAACACTTCCATGCGAAGTGATGTGCTTGGCAAACTTCTCGATGGT
CATGATGTCAGTGTACTGTGAGATGGCGAAAGCATTCTGCTTCTCAGTCTTCACGAGTTC
CAGGTCCTTTGGGTCAGGGGTCTTACCCTCCTTCTTTGCCTGGTTGATGCGTGACTTAGC
CTGGTTGATTTCCAGAAGATTTGCGTTCACGCTACGCATTACGATGCTGTAATTAATCAT
ACTATATTATGCTTTAAAGAGTTTATTAAATCACAATTTCCCAGATGCTTTTTCTTGTCC
TTTTCAGAGTCTTCATTGATGAtCGGCGCCTGTCATCTTTTGCTCCCTGTCTCGGTCTTC
ATAGATGACCGCCTTTAGGTACAAAATAGCTTTCTTTCGATTGCTGGTGCAAAGGTACGA
AAAAGCGCTGTAGGAAGCAATACTTTTCCGGCCACTTGAATTCAGTTTTCCGGAATCTTG
TGAAATGGAGCCTTTCGAGAGTAGGTGAAGAGAGTCATGGCAACGGGCTGCATCCGGTCA
TTAGTGACCGGTCATTATCGGTCATTAAGAAAAATCACTTCCGGTCATTTAGCCCCTATA
ATATATATTAAATATTTTAATATTATATTATAGCTCTCTTTTTCGCCCCCGAAAACCTTA
ATGACCGAAAATGACCGGGCATTAATGACCGGATTCTGAGGCTTTAATTAATACTCTTTT
AATGCTAGTATTGTACTTGTATTTTGTTCTGTATTAATGATTTATAATAAGCCATTATAT
ATTTTTATCTGTGTATAAATGTATAGAAATAAGCTACATAAGTCAGCGCCCTTTTCCTAC
AATATCGTTGCTTCTTTGCCCCATTTTTCGCCTTCCCTTCGCTCTCATTTCTGCCATAAA
TGCCCTTTCTTTGGAGCATGAATTGATGTGAGGAAGAGCATTTTTGCGTTTTTCCCTTTG
GAAATCTATAAAACCACTTTGATATCAGTTCTTTTGCTTCTTTATATAGAAGAGTAAAAA
TATCGAACATGGCTATCATAAGTATGTTTTATATCATTATCCTTTGCATAGTTTCTTCCT
TTAATATTGCTCTGTTTGGGGCGGTAAGCATTATTTACATAATCAGCTTTTATACTCATT
TCCTTGTATAAATGGTTAAAATCCCTAGGTAAGTCTTTTTCTACATTTTTGTGTTAATAT
TTATAATAAAATGTAGATGTTTCGCAATTATTTTGTACCTTTGAAGGCAATTCTGCTATA
AAAAGCAGGCTATAAATATAAAATTTAATATATAAAGAAATGACAGAACAGCAAAAACAA
GCAATTATAGAAAGTGGAAAGCAATATTTCCGTTCTATTATCATTCCTAATCATTTGAAG
AATCTGAATAAGCTTCATCTGAGTAGCTTTGATATAAATCCGTTTCTAATCAACTATCTT
GCAGCATTCTTATGTGGCAATACTCAACCAACTAGTTTGGCAAAAGCTCTAGTTTATCCA
CGTATTCTTGGAACAAGCCTCAATACTAGTTTCGGACAAAATGTCCAGGTGTTTATTTCC
CAGCTTCAGGAAGTTGTTGGTGGTGCTTCTGGTATTGATGGTATAGATATTGAATTTATT
GATGCAATCGATGGACGCCGCAAATACTGTCAGTGTAAGGCGGGTCCAAAAACAATAAAC
AAGGATGATATTACTACCATTCTAAGTCACTTCAAATACCTCATGAACAAGTCTAGACTA
GATAGAATGGGATTGCAGTTTGATGATCTTGTTGTAGGCGTTTTATATGGTGCAAAAGAA
AACTTATCAGCTTTTTACAAGGCAATAGATACACATTATCCTGTTTTATGTGGTTCTGAA
TTTTGGATGCATCTTACTGGTGATAAAGACTTTTATCATCGATTAGCAAAGGCTTTTGGT
GAGGTTGTGGACGAAGATGGAATTGATGGAAGTGCTCTTATCCTTGCCAAAGTAGAAGAA
ATTGCAGAAGAAATTAGACAGAAAGGTAGTTTATAATAATGGCATTTATATCAGAGAATA
ATTTAGCAGCCCTTATTGGAACCTCCAATCGTACGGTTCAAACATGGGGTAAAAATGGAC
TTTATCCGCTTCATCAACAAAATGGTGCTTGGGGATTTGATATGGAAGAACTCAAGTCAA
TTCCTGAAGTGGAAGCCATGCTCCAAAGTAATTGGGAGGCAGAATCTGCTGTGACACCAG
TACGCCAATTCAATTCTATTGAACTTTTTGCTGGTGGAGGCGGACTGGCTTTGGGAATGT
CGTTGGCTGGTTTCCACCACGTATTGCTGAATGAGTTTGAAACTGCAGCCTGCAAAACTC
TAAAAACAAATAAACCCGAATGGAATGTGATTGAGGGTGATGTTCGCCATATTGACTTTA
CTCCTTTAAGGGGTAAAATTGATTTTCTTTCAGGTGGTTTCCCATGTCAGGCATTTTCGT
ATGCAGGAAAAGGGGCAGGATTCAACGATACTAGAGGTACTTTATTCTTTGAACTAGCCC
GAGCCGTAAAAGAAATTCAGCCGAAAGTCTTTATGGGAGAAAATGTTAAAGGTTTAATCT
CTCATGAAAATGGGCGAACATTTGAAACAATAAAAAATACAATTGCAGAATTAGGTTACA
CACTTGTTGAGCCTCGTGTCTTGCGTGCTATTATGTATCAAGTACCCCAGAAACGTGAGA
GATTGATTCTTATAGCTATTCGTAATGATATTGCACAAAATGTAGAGTTTCATTGGCCTA
CTCCTTATCATGAAGTGTTAACTCTTCGTGATGCTCTCTATAAAAGTGTGATTTATGAGA
ATGATGTTCCTGTTTCTGAGGGTGCCCAATATCCTGAGAAGAAAAAGCGTGTTTTGGCAA
TGGTTCCCCAAGGTGGTGATTGGCGAAATCTGCCAGAAGAAGTTGCCAAAGATTATATGG
GTGGAAGTTGGTTGCTTGGTGGCGGAAAAACGGGTATGGCTAGAAGACTGTCACTTGATG
AGCCTTCTTTAACACTAACATGCTCTCCATGCCAAAAACAAACAGAGCGTTGCCATCCTT
TAGAAACACGCCCATTAAGCGTTCGTGAATATGCACGTATTCAAACATTCCCTGATAATT
GGGCTTTCCAGGGGAGTATGAGTGATAAATACAAGCAGATAGGCAATGCTGTTCCTGTAA
ATTTGGCGTGGGCAGTAGGTCGTTCTCTAATCCGACTCTTCAATGATATTCAAAGAATCA
TGCCTGAGAATACACAGAATTGTACTGAAGCTGTTAGGGAGATTATGCACAAACAGTCAC
TATTAGAAGTTGTGAAAGATCGCAACACGCAGACTTCTACAGTTACTAATAAGTATCACG
AGCTCAACTTCCTCGACCTTTTCGACCAGTATGCACTCAATAGCATTACTGACAACAGTA
TGTTGCATGATGACATTAATTGGGAGAAATATGGGGGAAAGCCGCAGCAGGCGGCTATGG
TGGATGAAACCAAGAATGTACTTATCTCGCTGGTAAAGAAAGACAACGAGAAGATGTTTC
TTGACGGCTCTGCCACCATCTACTATACAGGCAAGAAGTTCCCAACATCGGTGGCTCTCA
ACAAGCTTTTCTACTTCATGCCTTATATAAAGGGTAAGGGTGTACGTGATTTATTCTTCA
TCAAAATAGCCCGTCTGGGTTATCGTAAGGAAGGAACAGCAGAAGAAGACAGAAATGATC
TACGACTGGTGTTTGAAGTGGAGTTTGTAAAGCAGCTCTTCGAGGACTATAAGCCTGTAG
AATTGAAAATTTGGCAAACTTTTACTGATACAACCGTTGATAAACTTATAAACAAATAAA
CATATATACATTTAAGACGATGTCTAAATTTGCAATTTACAACTACAATTTCTTGCGTAT
CATTGAACCTAACCCTGAATATCAGATTGAGTTTCCCGGCTGGGTAAATGTGAATGTGAA
AGAATCGTTTGATAATCGCCAGCAATTGCTTGAAGAGGTTTTGCTGGCTGATTTCGGGAA
ACCATTTCAGTTTGAGAATGCCAGAAAGAAACTTTTCTGGCACAAGCAGATAGTGAAGCC
GCAAGATAACGTTTATGTGATGCGTGTGGCAAATGTTACGGATGTAACCATCACAGACGA
ACACCTCATGTCGAAAAAGTATGCTGATTATAGAAACTGTCTGGTCATCATCGACAATCG
ACCGGGAATCCAGCGTATCGCCATAGAGCGCAAGTCAAAGGCCTTCAGCCATACAAAGAC
GGTGGCTAACATCCTTGAAGCTTCCATCTGCAAGTGCTTGAAAGATAAACTGCTTAAGGT
TAAGCTTTCTGCGGTTTATTCTACCAATGCTTTCTGGACTACGGTGCATGATCATCCTGA
GGGATTCTGTAAGGTGAGATTTCATTTTCCTCATCTCAACCTCGACCGACTTACCAAGGC
TATGGATAAATACCTTACAACGGCTCGCGAAGATTGGGATAGTGATCTTGATTTTTCGTT
CGGTGCAAACGAGGGTGGAACAGTGTCGATTGATCCCGATAATAAACGTCAGACGGCGCT
TATAGAGGGGGCATCCGGGGCTGGCATTTTTATTGAAATGTTTCCTAAAGGCAATAAACG
CAAAGCTTTGCTCTGTGGCAAAGACCAATTCGTGGTGCAGGAGATTGATTCTGAGGTGTT
CAATCAATTGGTAGATGGTACTCAGACGCTTCCCGGTATGGATAAATCTGCCATGGATCA
GGTGAAGTTGTTCATGAAGAATATTCCAAATGTATTCTCCCATTAAGCTGGTAAATAGAT
GGAACCATTTGAACGTTTTTCAGAACAGAAACTGGAATATCTCCGTAGGCGTTATCGGGG
TGATGATTTGTTTCGCACCTGGACAAGGCTTCTCTGTATTCTAGAGCAGCAGTTGCATGG
GTTGAATGCTGTGGAAGTGTGGAGCGAAACAGAAATGGTTCGCCAGAGACTGTTGGAAAT
CAAGAACCATCGTGATAATGATGTTGAGTTTCTGTATGGAGATCTCATGAAGCGGCATCA
GTCGAAGTACACCGTTGCCACCATCCTTACGGTACTCTTTACCCAAATGTGTGATGCTGC
TCCTGATGAAGAAGATGATGCTGCCGAGCGTAATCCTAACCGAGCCATATGTAATGTCCT
GGCTCGTCTGTTGATGCTTCGTGATATTAAGCCTTTCTCTGAAAAATTAATAAGCGCATT
CAAAAGTCATCGTTACGATAACGAAGAAAACAAGATAATTTTACCTGTTACAGACTATAT
GGACGTTAAGACTCCTCTGGAACTGATGGATGAGGAAGCCCGGGAACAAGTTGAAAAGTG
GGTAGAAGGAATTGAAAAACTTACATTGAAAATCAGACCCTTTTTGAAGATTGACTGGGA
GGTTTATAAAGCTATTTGGCGAAAAATCTGCGCAAATCAAGAAATTGCCTTACTGCTCAA
TGATAAGCAACCGAATCATAAGAGTAATACCTGGGGGCATAATCTGAAACTGGTAGCCAA
TGTGCTGGGCATTCTGCATACTACTCCTTATGGGAACAAAGAAGAAGTACTTACGGGGAG
TGTTCAGTCTATTAGTAATGCATTAGGGGTCAATGTGAGAGTCTACATTAGTAACCATGC
CGACTTTGGAACAAGCAACACAACTTTGACCAGGGAATTGCATGCTAGAATTAAGCAATT
GATAGCGTCAAGCTTCTGATAAAAGCTATCTGTTGTTGATAAGATAATATGGGGCGTTGA
TGGAAATTTCTATCAACGCCCTTTTTCTGCCTGATTATCAATTGATAAACTGCTGATAGG
ATTTTGCCGCATAATTCCGAATACTGTATTTTTATCTATAACCATTTATCCATATCTTTG
CACTCGGATTTGAGATTCAACCTCTTATTTCCGAGTTTTTTGTTTTTATAATAACCTGAG
CGGAGGCGGGGAACCTCACAACGTGATTGAAGATGGCCATCGGGAATCCACGGCTTCTCT
CGCAAACCGATCAGGAATCATGGCAGATAATAAGAAGCATGAGAAAACGGCTCTGGGCAT
TGCCTATGAAGCCGTCATCAAGTTGGGCTATACGCACAGCAAACTGGTGAATCTCAATGA
GGGCGTTAACTTCCATACTCTAAGAAATATCAGAGATGAGAAGAAAGTGAAGAAAGTGAC
GGAACGATTCTATCTGAAACTTTTCTTCGACTTAATTAATAAGGAATATAATCGGCGTAT
TACCAGTGGCGCCAATGGAGCAGTCAGCCTGCTTGTCGTGATGAAAAATATCCTTGAAGC
TGAGCTGAAATAGAGAGAAAGAGAAAAGCAGTGGAAAGATGAGGGGGGATTCTTCCACCA
ACTGTTCCAGCGCATTCAAAGACTTCTTATCTTTGCACCAGCTTTCAGCAAGATCGGAGT
TGGAACTAATGAGCCTTGAAAGGAAGGCGAGGTCTTGCAGTTAATAGATTATGAACATAC
TAACGAGAGTTGTGCAGCAGGGCGAGGCGTTCGCTGTACAGAGTCAGAAAAGTGAGAACG
GACAGATGATGAAATGCAACATCGTTCTCCAGGAGATGGGCGGTAAGTATGAGAACCAGT
ATGCTGCTGCAATGCTGGGCAACATTGCCCAGTGTAAGTTCGCTCCGGGAACATTGGTGG
CGGTTACGCTCCGATTCACGACTCGTGAGTATAATGGTCAGGTTTATCAGGATATCCTGG
TTACGGACATAGAAAAGGTAAAAGGGTAAAAAaGTAAAAaGGTAAAAAGAACCTTAACCC
TTTGCAATCACGTTACCATAAAGGGTAAAAaGTAAAAAaCTGAGTTGAAACAGAGGAGGA
TTTTCCATGGTAAAGCGCGCAACAATCCGGATGTTTCTTCTCCTAAAATTCAATTCAGAT
TATGGTTAAGAAAGTAAACAAGGTTCAGAACAATGCTCAGAACAATGTTCAGAACAATGT
TCAGAACCAGCAGGTGAATAATAACGGCTGCCAGCATGTGCAGTTGGGTGGAATAGCTTA
CTATGATGATAAGCAGTATTTCCTCTTCAGTCCTGATTCTGTAAATCAGGGGGTTGTAGA
AGCTTTTCGCCGTCATGGTGTGGCTCAGCAAATGCAAGACGGAACATTTGATTTCGTAGC
AGTTTCTAAGCCGAAAAGCCAGTCGGAACTGATTAAGAAACTGGCGCATGGTCGGTTGAG
CAAGACCAAGGATGGGGCTATTCAGCTCACGCTGAAGGTGTTCTGCCATGAAGGACTCAA
CATCGCCCAAACGCTGACTGTTGAGTCAGCAGAAGGGGCTGATGCTTTAGTGGATTATCA
ATTAAAACGATAAGTAATAAGATAGATGAGTTGTTATTTAATTAAGGTGGAGAATGGGCA
CAAGGTTGCCCGCTCCATCACTTCGGAAGAGGAGTATAAGCAGCTGCGTGGAAGCAATGA
GCAGAAGGCGAATCTTCGCCTGGCTCGTGCCGGAAACGATGCTGCGAAAAGAAGACTGGT
ACAGTTTAACTACTCCGGCCATTATCCGCAAGGCGTGGTGAAGGGAATGAAACTGCCAAG
CGGTGCTTTCGGATTTGATATGGATGAGCCGGAGGCTTTCGCCAAGGCTGCCAAGCTGCT
GCTGAAAGAACCGGACAAGTACGGACTGCTGATGCTGGAACGTAGCGCACGACAAGGCGG
ACATGCGGTGTTTGAGCGCGAAAAGGGCAAGACAGTTCTGGAGAATCAGGTGAGGATTGC
TACGATGCTCAAGTGTGAAATGGATACTTCGGCTCACGACATTAATCGGGTTTATTTCAC
TACCACATCGGATGACGAAGATTTGCTATTCCTTTCGCCACGACTCTTCAAGGATGAATA
TGATGAGGCTGCCGTAGCAGCTGAAGGGAAGGTCCTGGAAGAGCGTGAAAGATACGGACA
GGAGGAACTGCCGGAAGGAGCGCACAAGGCAAACAAGCATTATGAGCCTTGGAAGGAAGA
AATCAAAAAGGATTCTCAAGGGGTTTTTAAGGGTCAGGAATTTAAGAATTCGAGAATTTC
TACTTCTGCTGCTTCATCCGCTTCTGCTTCATCCGCTTCGACTCCCTCCGTCTCTCAGGA
CAATTATCTTGGGATTCCTTATGGGGAAATCATTAAGAAGTGGTGGCAACTGTATAATGA
TGGGCAGGAGCCGATGCGCTCCAACCGCAATACGCTGACCTTTGAGCTGGCTGTGAATCT
GCGCCATATCTGTGGTTTTGACCGCAATCTGCTGGCTCAGATCATTCCCTGCTACGATGG
GTTTCCTGAACAGGAAAAGATGGCTTGCATCAACTCGGCATTGAACGAGAAAATCACGCA
AATGCCTAAGCGACTGAAGGATGTGCTCGCTGCGCTGAGACAGGAAAAGCTAAAACTGGG
GTCTTCGAACGGGAATGCAGATGAAGACAGCGAGGCACTAGTGAATGCCTTAGACGAAGC
TAACGCCAAGGATGATCTGTTCTATTACGATGCTTTACCCAAGATGCCACTAGGCGTGCG
TGATTCCATCAGTGCTGTTGGACCGGCTCTGGCAATGCCAGTGATTACAGCCATCTGTCC
TGCCATCGGAATGCTTGCTACTGGCGTGAAGGTTTCCGTTCACGGCAAGATGAACTCGCT
GAACCTTATCTCCTACATTGCCGGTGATTTTGCATCAGGCAAGGGAAGCATCGACCCCGT
GGTTGATGCATGGACTTCGGAAGTGAAACAGATGGACAAAATGTATCAGCAGCAGGAGGA
TGAATGGAGAGCCAAGAAGCGTGCGGCTAAGAACAAGAAGGAGCAACCGGAAGAGCCGAA
ACTGCCTGTAAGATGTCTGACACTGAACAATACGGTGGCGAATCTTGCAGAACGACTGGC
TAATACTGAAGGCAAGCACGCCTTCTCGTTCACTCCGGAAGCTGACACTGTAGCACAGAA
GTGGAAATCGGCGATGAGCGATTTTTCTGTCATGTTAAGACAGGCTTACGACGGAACGAG
CTATGAGCGCGAGGCAAGAAGTGCAGATGCGGTGAATGTTCATATCGAACATCTTTTGTG
GAATGTTGTGATGTGCGGAACGCCAGATGCACTCTATCGAGTAGTGAACAATTATACGGA
TGGTTTCCAAAGCCGTATTGTCGTGGCGCGAACGCCGGACAACACGTTCACTCCGCTAAC
AGACAATCTCTTTGTGCTGACCGAAACTCAACGTGAGCACATACGGCAGATAGCTCATCT
CTTGCCCCTGATGGAGGGCGAGGTGGTTCTGCCTAAGTTGGAGAATAAGGGCAGGGAGTG
GCTGGAACAGATACGATTGGAGACCATGAAAAATGACGACAAGGTGAAAGCCCGCCAGCG
TTTCCGTATCTGTCCTACCACGATGAGAATGATGACCTGCATCATGCTCTGTAAGGTGGC
CGAGACGCTGATTCAGAAACATGGTTTCCAGGGTGCCGAGAAGCAGCTGAAACAGAATCC
GCTGTTATGGAAGGAAATGATCGTAAAGACGCAGACACCAACCATGCTCGAAGCCTTCAA
TATACTGGCAGATTATCAGTTGGACAATGCACTCTACTTCTTCCGTAGTCGCATAGAGGA
TGCATTCTCATCCAAGAGTTATTGCGGTCAGACAACTTATGATCGTTCCCGACGCGGCAA
AAATGATTCCATCTTCGAGCGGCTTGACGTTACTTTCTCCTTCGAGCAGGCATTGCAGCA
AAGTATTGCGGTAAAAGGAGCAAACGTTACTCGGGAGGTTGTTAGACAGATGTTGAAAAA
CTGGAAGCGACAGGGCTTGATAGGTGTGCTGCCCGATATGCGTTACCAGAAGGTTCAACC
TACTGTATAATAGAGGTTCAAAATAAGTGACTATTAATACATCCGGTCATTAACGGTCAC
GGTCATTTTCGGTCATTAAGGATTTTCAGTAACGAAATCCTTAATGGCCCTATCAATCAA
TCAATTTTATTATTAGATATTTATGGAAATAATCATTTATCGCCGTCGCTTTACCCGATG
GGGAGTAGATGGCACATTAGTAATAAAGGGTACGAAAGTTTGTAATACCATAGAACATCC
TGAGCGTTATTTGCCTGCAGGAGACTATGAGATAGCTTTTGTTTCTATAGCTAATAAGAG
TAGGAAAATGCCTGTTATCCTGAGAAAGGGACAGGCTGTTTGGGAAGTGGGCATCAATTC
TCCTTGTCTCAAGCCCGGAAATGGTCCGATGACGCTGAAATATGGATGCATCATTCTGGG
TAAGGCTGTAGCCTCTGGGCTGGTAATTCATTCTCAGGAATACTTCGACCGACTTTGTGA
ACGATTAAGGAAGGCTTCTAAAAAGATGGAGTGTATCAAGTTACGTATCATAGATTGGGG
TAGTGATGATATCTCGATAGCATTTTAGGATTTCCACCCTAACATTCATTCATTTAAAAT
AGTAATATCATGCGTAAGATAAAGGAAATCATCATTCATTGCAGTGCGACCAAGGAAGGT
CGCAACTTCACCGTAGCGGATATTGACCGCTGGCACCGCGAGCGCGGAATGCGCTGCATA
GGTTATCATTTCGTGATTTATCGTGACGGCAGCATTCATGTAGGCCGTGCGATAGAGGAG
GTTGGCGCCCATTGCAAGGGCCATAATTCCATCAGTATAGGCGTCTGCTACATCGGCGGC
TTATCGAAGAAAGGCAAGCCGAAGGATACAAGAACCCGAGACCAGAAAGCGGCAATGCGC
TCGCTCATCGAGCAGCTGAAGGAGGAATATCCATTAGCCACGATTCATGGTCATAATGAA
TTTGCCAACAAAGCCTGTCCCTGCTTTGATGTGAAGAAGGAGTGGGGCTAACAGATAGGG
AACGCACTGCGTTCCCTATTTATACTTATTACCTGATGCGCCATACGTAGAACATTACAT
CAAGTCACACTTCTCCCCAGTGTTTTTCTCAACCTTCTCGCCATCTTTCAGGATGCGAGC
CTTATAGCCAAACTTCTCAAAACCTTTCTGGAGTTTCTCTGGGGTTGTCTTGTCGGCATT
ATACTGTACTGTGACTGTCTGGTCTGGCACAGAAGTCTCTATGCTCTTGATACCCTTCTC
AAAGCGAAGGTTGCTCTTGATTTTATTCTCACAAGCCGCACAGTGCATCTGTGGGGTTGT
GGTGAACACTACGGTCTTGATGTCCTTGGCAAAGGTTACCATTGCCACCATCATCATTGT
GAACATTACTAAAATCTTCTTCATAACTTTTCTATTTGCTTTAATCATTCAACTTTAAAC
ATTTTCAATTAAAAGTGTACTCTCACTCCTGCGTAGAACATCCTGCCCTCTACAGGTCCC
CAAACCAAGGTTGGCTCGAAATCGCTTCCCCATGGGTTGCTGGCACCATAGATAGGAGTT
TTCTGCTTGAAACCAGTCAGGTTCTCGCCTCCCACATAGATACTCCAATGGCGGAACCAT
CTCGTAACCTGCGCACTCACTTGCTCGAAGCTATGGAAACGAGGAGACCATGACTGGCTT
CCATCTGCCAACTGGTAAGGCTCAGGATTGCTGCCTCCACCATTTAACTGCACGGTGGCA
TCAAATTGCCAAAGACCAAGTGGAGTCTTATAAGAAGCCGTGAAGAGCGCCTTATACTTG
CTGGTCAATGGCTTTTCTTTCAAGGTTTTGCCATAATCGTAGGTACACTTCACATCGTTC
AGACGATAAGCCGCTGTTATCTCCAAGCCCTTCAGCAATGGATAAGAGGCATCTATCTGG
AAGGTGTGGGAATAAGACTTACCCATCAAATTGTAGATGGAGATAAGCCCCTTGTTGGCA
TCATAATCCACCACCGCTTGATTCTTGAAGTCGGTATAGTAATACTCAGCGTTCAATTTC
AGTGTCTTGCCAAACATCGGGATGTAGAAAGCGGTACTCATACCATAGTTCCAAGCCTCC
TCTTGCTTAAGTCTATCACCCGTAATCTGAAACTCCCTGCCACTCGCCAAGAGATAGTTG
TACTCTGCCAAGCCAAATACCGTGCGATAGCCCTTACCTGCTGACAAGCGGATGCTGATG
GCATCGACAGGCGAATACTTCACGTGGAACCGAGGGGTGAAGAAATTGCCATAGATAGAG
CTATGGTCGAAACGGACACCTGCCATCGCTGTCAACTTCGTGCCTAACGTATAGGTATAT
TGGGCGTATGCTCCAGGAGTCGTCTCCTTCTCGTTCATTCTCTGCATCTCCGACAAAAGA
TAAGGAGAGTCTTCTTGCCCTACTGCCGGTCTTGGAGAAACATTCACATTGGCGCGCTGT
CCCAGGTAATCATGGTTGACGCTCAAACCTACCGACAAATTGTGCTGATGAGTAAAATTG
GTCTCAAATATCAGTGAGCCATAGAGATTCTTCTCATTGAGGTTGTAGAACCTGTTGCCA
TACTGGGCATCGAGCTGGTGCATCGAAGCCGAGGACATGAAGGCAATATTGGTACCATGC
TCGTGATTGAGGATGAAGGCATGTTTCATATAACCCTCATAGCGGTTGGTATGGAGCTTG
ATTCGATAAATATCATCACTATGAACATGCGTCTCATCCTGCCCACTGGTACGAATCTCC
TTCAAAGCCCCAAGTCCACCATGAAAGATGTAGTGCTTGCCTTTATACAGCCAACGGTTC
TGTACATTATATTGTTCTCTGCCTGGCATATCATAGAAACCATCGCCATTGTCATCATGG
TTTTTGAGGATATTCTCATGATGCAACAATATCTCCGTTGCCCACTTATCCGACAGATGA
ACATTGGCATCGGCGTTTACTTCGATTCGACTCTTGGTATCACCAAAGAGGTTTACCTCC
ACCTGTTGCTCATCCTCTGGCTTCAAGTAATCCACATTGATTTGACCTGTAATCGACTCA
TAGCCATTCTTCACCGAAGCACTACCCTTGGATACTTGAATGCCTTTCATCCAAGGTCCC
GGCACATAGCCCAGGGCGTATGGGATGGCTGCACCACGGAAATTCGGCAGATTCTCGGTG
AGCATCTGTACGTAAGTGCCCGAAAGACCAAGGAGTTTGATTTGTCTTGCGCCCGTCGTG
GCATCATTATAAGCCACATCCACCGATGGATTGGTCGTGAAACTCTCGCCCAGGTTGCAA
CAAGCCGCCTTGAAGAGCTCATCCTTGTTCACGGCGATGCCATTCACGGCACCAGCCAAT
CGGGAAGTGCCCGACTTGCGAGCCACCACCTTCACCTCATGCAAGGTCTCGTCCTTGAAA
ATGGAATCCTGAGAGGAGGAATCTACAGAGTTATTTTCTACAGAATTATTATATGATGAT
GACAGAGACACAACCTCTGTCTTATTATTTTTTGCATAAGTCTCAGCACCAATAACCAGC
AAGGCACTGAGCAATATATATCTTGAATACATAAATATATTTCCTTTTATCCGAATCTTA
AATCTTCGCTTCGGATGATTTTACCTTTTTTATATATGTATGCAACCCTAAGTTTTTACT
GATAGGGATAGGCATACGACAATCTTGGCTGCAAAAGTACCAAAAAACTTTTGCAACCTA
TTTGCAAATATGGAAAAATCAAATAATCAGGAAGTTAAGGAGGGCAAGATAAGCCCTTGG
AGGCGAATGCGGAACATTCTGATTCCAATATCTTGCCTTTTGAATGCTACAGATAACAGG
ACGAGGCAACGTCTGCCAAAGGGCTGGCGCGATGCCTGCAAACATTGGTGCTGCATCGAA
ATCCAAGTGTTGGATAGAGACCGTAGGCGACAGTTTTACCAGCTCCACTTTCATGCAATG
CTTGTTCACCTGTGTGCCCAGCTTACCTTGGCAACAGTCTTGGTGCATGCTACGTTTCAC
GCAACAGTCAGTCACCATACCCACCATCACCTTGTCATAGTGAAGGCAGTGCATGACGGT
AGTACCCACGCTCAAGTAAACCACCATGAGCGAGAGCATCAAAGCCATCAATATGTTGAG
CGAACGTTTCATACCTATTTTTTTACACACCTTTCTTTTGTCGGGTTGCAAAATTAAGCA
TTTTCATCAGAATAAGAACTTAATACCCTCGTAATTTAATAACCTTTAACAGCTCTTGAA
TGAGCATGAATGACCCCACACTTTCTGTTAATCTTTACTATATTCCTGCGAGAAAACTTG
CAGGATAAAGAGAATATGAGTAACTTTGCACACGAATTTCTGAAACTATTGTCTTACAAA
GACATAAAATAAGAGAGAAACTATTTTTTAAGGATAATATTGACTCATAAGAACAAATGA
AAAAAGGACTATTTGCACTCGCGCTGGGTACCTTTACCTTGGGCATCGCTGAATTCATCA
TCGAGGGCATCATCACAGACATCGCCAACAACATGAACGTTTCCATCCCGGAAGCAGGAC
ATCTCATCTCCATCTATGCACTCGGCGTCTGCGCCGGAGCTTTCTCGTTGATTCTCATGC
ATAAATACAGACCCAAGAATATTCTGATGTTCCTGGCTTCGCTCATCACCTTCGGAGCTG
TCCTCGCCTCAGTAGCACCTAACTACTGGCTCTTGCTCTGCGCCCGCTTTATAGAAGGTC
TGCCTCATGGCGCCTACTTCGGAACGGGTACCATCGTGGCGGTGAAGATTGCCAAAGAGG
GTAAGGGAACCAATGCCGTGGCGATGATGTGTGCAGGTATGCCGGTGGCTAACCTGCTGG
GTGTGCCGGTGGGAACCTTCCTGAGTCACATGTTCAGCTGGCGAATACCTTTTGTCAGCT
GTATCGTGCTCGGACTCATCACCTTATACATGATTCGCAGATGGGTTCCGGATGTAGAAG
CACTGCCCAACAACGGTATGAAGGCACAGTTCCATTTCCTCCGCAACAAGGCTCCGTGGC
TCATCATCGCAGCCACCTTCCTGGGCAATGGCGGCATCCTCTGCTGGTTCAGTTATATCT
CGCCGCTGCTTCAGATGGAGGGCGGATTCAGCGCAGCCAGCATCTCTCTGCTGATGATTC
TTGCAGGCGGCGGAATGGTAGTAGGCAATCAGGTGAGTGCCTTGCTTGCCGACCGCTTCA
AGCCGGGCCGCTTTACCTGTTATCTCCAGTTTCTGGCGGCAGCGGCACTTCTGCTCACCT
TCTTCCTCGCCCCTTTCGGCTGGGTATCTGTGGTGCTGATGTTCATCTGCTGCGTCTGTC
TTTTCGGCATCGGATCGCCTGAGCAATTCCTCATCGTGAAGCATGCCAAGGGTGGCGAAA
TGCTGGGCGGCTGCTGCATTCAGGGCGCCTTCAATCTGGGTAACGCCATGGGAGCTTTCC
TCGGTGGTATTCCTGTTGCGATGGGATTAGGATACAACTTCCCTGCCCTTATCGGTGTGC
CGATGGCATTGGCAGGAGCCATCTGTCTGCTGATTTTCCATAAGAAATATGAATAAAAAT
GCGATAATCCGAAATAAATGATTATCTTTGCAAACGAATTTCAAATAAACAAAGAAACAT
GATGAAAATTAACAAGACTTTCCTTACCCTGGGCTTGGCCGCAACACTCTTGCAGATGCC
AGCCTCATCGTTCGCACAGACTGCGGGCGGTAACCGTCAGAATCCTCTTTTAACAAAGAG
CAGTCTTCCATTCGGTGCTCCTGACTTCAGCAAGATTCAGGAGAGCGACTACCTGCCAGC
CATCGAAGCGGCTATCAGGGAGCAGCGTGCCAACATCCAGAAGATTGTAAACAACAAGAA
GAAGCCTAACTTCCAGAACACCATCCTCGCCTATGAGGAGAGCGGTGCGCTGCTCGAAAA
GGTGACTAACATCTTCTTCGGTCTCACCAGTGCCCACAAGACTCCGGGCATCGCCGAAAC
CGAAAAGAAGGCTACCCCATTGCTGACCGAACTCGACAATGAGATTTCGTTCAACAAGAA
ACTCTTCGAGCGCATCAAGTATGTTTACGACAACGAATATAAGAAACTCAAGGGCGAAGA
CAAGCGCCTTACTGAGGTTATCTATAAGAGTTTTGTACGCTCAGGTGCCCTCCTTTCTGC
CGAGAAGATGGAGCGCATGAAGCAGATCAACTCCCGCATCTCTGAATTGCAGCAGGAATG
GGGCAATCTTCTTCCTGCCGCAACCAACAACGCCGTGGTTTGGGTGAACAGCAAGGAAGA
GCTCGCCGGATTGAGCGATGCAGACATTGCACAATGCAAGAAAGATGCTGAGAGCCGCGG
AGGCAAGGCGCCTTACTGCATCGTCATCATCAACACCACCCAGCAGCCTATCCTCACCAA
TCTCCAGAACCGCGAACTGCGCAAGAAGGTGTATATGGCAAGCATCCACCGTGCCGACGG
AACCAATCCTGATTTCAACACCTTCCCTATCGTAACCGAGATTGCCAAGTTGCGTGCCGA
GAAGGGCAAGCTGATGGGATATGACAACTATGCCGACTATTCGCTCGAAAAGACGATGGC
TAAGAACAGCAAGAATGTGGATGATTTCCTGAAGCAGCTCATCAAGGAATATGCTCCTAA
GGCTGATGCTGAAACCAAGGCGATAGAAGCGTATGCACAGAAGACTGAAGGCAAGGACTT
CAAGCTGCAGCCATACGACCGCTTCTATTATTCTGCGAAGATGAAGAAGGAGATGCTCAA
CATTACCGATGATGAGATCAAGCCATACTTCAACATCGACAGCGTACAGGTGAACGGTGT
GTTCTATGCCGCCCATCGTGTATACGGACTGAACTTCAAGCAGCGCAAGGATATTCCAAC
CTATCACCCAGACATGAAGGTATTCGAGGTGAGCGATAAGAACGGCAAGCCAATCGCCCT
CTTCTACAGCGATTACTTCCGCCGTCCTACCAAGCGTGGCGGTGCATGGATGAGCGCCTT
TGCCAAGCAGAGCAAGCAGCGCGGCCAGTTGCCTATCATATATAATGTATGCAACAACGC
CAAGGCACCGGAGGGTCAGCCATCTCTCATCACATGGGATGAGGTTACTACCCTGTTCCA
TGAGTTCGGTCATGCACTTCACGGAATCCTTTCCGACTGCAAGTACAATACCCTTTCAGG
AACAGCCGTTGCCCGCGATTTCGTAGAGATGCCATCCCAGTTTAACGAATCGTTTGCTTC
TATTCCGGAAATATTCGACCATTACGCCCGTCATACCGAGACCGGTGCTGCGATGCCAGC
CGATCTGAAAGAGCGCATGCTGAAGAGCATCAGCTTCCAGACCGCTTATTCACTGGGCGA
GAATCTGGCTGCGACCTGTCTTGACCTTGCCTGGCACAAGATTAGCGAAGAAGAGGTGCC
TTCACCTTATATGGCAGGTGCCTTCGAGAAGGAAGAGCTCCACAACATCGGTTTGCTCAA
CACCCAGATTCCTCCTCGCTACAGCACATCATACTTCAACCACGTATGGGGCGGCGGTTA
TGCTGCAGGCTATTACAGCTATCTCTGGACAGAGGTGCTGGCTGTGAACATCGCCGACTA
CTTTGCAAAGCATGGTGCCTTAGATCCAGCCGTTGGTCAGGCATTCCGCGATAAGATTCT
GAGCCGTGGCAACACCAAGGACCAGATGGAAATGTTTACCGACTTTACTGGTATGGAGAA
GCCAGATGCTTCCGGATTTCTGAAAGCAAGAGGTTTGTAATGCATAAAATTACGATATGA
AACAGGTAGAGGGTGTGCCATAAGTTAATGACACACCCTCTTTCTTTATCCTTTTACTGC
CTGAGGTGTCCAGCTCTTCAGGAATCTGAGCACCTTTTCTTCGTTATATCCCTTACCTTC
TTCCAGAAAACTGGAATCCTGGATATGGAGAACCTTTCCGGTTTCATCGAGCACCACAAA
GACCGGGAATCCTAAACGCTGAGGATTGTTCAGTCGCTTCATCAGCTGCTCAGCCTTCTT
CACCGCCGCATCACCGGCAGTTTTTCTGCGATTGTAGTTCACATGAATATATTCGAAATG
ATCATTCACCATCTTGTTGACCGCAACATTTTTCTCCACAAAATAGGCAAACTTCAAGCA
CCATGGACACCAGTTACCACCTACCTGACAGATAACAAACTTGCCATTCTTTCTAGCTTT
AGCCAAAGCCTCATCAATCTGAGCCATCGGATCGATGCTTTCATTATACACCTTCTTGAG
AGCAGTCTGCACCTGAGCAGGTTTCAATGCTCCAGCCTGGTCGAGCGAATCCAGTTTCTT
CATCATCTCCTCCGCCTTCACGGTAGAGAATGCAATCTTACCTTCCGGATTGATAAGATA
AGAGGTAGGAATCCATGAGATGTGATAATCCTTGGAAATCTTTGTTTCCTTCCATTTCTT
AAACTCACAGTATTGCAACCAGGTATACTGATTATCGCCCAGATATTTCTTCATCTTCGC
CTCATCGGTATCAAAAGAAACACCCACTACCTGGATCTTGGTATTGTATTTGTCATAGAT
AGCCTTCACCATCGGCATGTCTCTTCTGCAGTCAGGACACCAGGAAGCCCAGAAATCGAG
CACGGTCCAGACACCCGGAACCGTCTTTCCGTCTTTATCCTTCTGAGTCTTCTTATCTGA
GAGCTGGAAGATTTTCTTACCCGTCTTACTGTCAGTAATCGTGAAATCGGGAGCCTCGGT
GCCTACAGGCAGCAAGTCAAGCGAAGTCTGTGCTCTACCGACGACAGCCGTCGTCAGGAG
CAAAAAGAATAATAGTTTCTTCATACAATTTTTCTGTTTTGTCTGTTACTTCAAAATATA
TATACTTCAACCTACAAAATTACATCATTTTCCAGTATCAAGTCCATAAAGCAAGATTTT
ATTACAGAAAATTAACCATAAAAGACTAGAACTGATAATAAATGAACGGCTGTACACTCT
CCTGAGAAACCTCAACTACCATCTGCAGACAGATGATGAAGAGCAGCAGTTTGGTCACCC
AAGGCAGAAGTATGAACCGCGCCTGAAGACGGTGATACTGGCGCTCGGTAAAGAGATAGC
TCAGCATGACACCTATGATGCAAAGCGTCCAGGCAGGACGGGCATGGAAGAAAGGCACCA
GATAATCGATACTGAAATCATTTGCCACCTTATCACACATCTTCCCCAACACCCCCAAAT
CCTTAGCACGGAAGAACGACCAAGCAAAGCATATATATAAATAGGTGATGAGCCAGCTGA
GGGAATTGCCAGCCAGCGTACGAGGAAAGCTTATGCCCAACTGACGGCTGAAGAACTTAT
GCACCACAAGTCCGAAACCATGAAGAGCACCCCAGATAACGAACATCCAGGAAGAGCCAT
GCCATAAGCCTGCCACCAGCATGGTGAGGAAGTTGTTGAAATACATGCGCACCTTTCCCT
TCCGGTTTCCACCCAGCGGAATATACACATAATCGCGGAACCAGAAGGAAAGCGAGATGT
GCCAGCGATGCCAAAACTCGGTAACCGAGAGTGAGCGGTAAGGGAAATAGAAGTTGTCGG
GTAGATAGAAACCCAGGATAGCTGCCACACCGATACTCATATCGCTGTATCCCGAGAAAT
CGAGGAAGATCTGGACAGGGTAGCCGAAGAGTGCTGCCAGATTCTCGAAACCCGAGAAGG
TTTGCGGCGCATCAAACACCCAGTTGTTGAACTGTGCGATATAATCGCTCAGCATATTCT
TCTTGACCAGTCCCAGCATGATGAGAAAGAGTCCCGTCCACAGCATTCTACTGGAAGCCT
GTTCGTTTCGTTTCAGTCTGGGTATCAGATTGGCGGCACGGGTGATAGGACCCGCCATCA
GCAGCGGAAAGAAGGTGAGATAGAAGCAATATTCCAGGAGCGTTACCTCCATGTCGAACT
TACGCTTATAGGTATCTACCGCATAGCTGATAGCCTGGAAGGTATAGAACGAGATACCTA
CAGGCAGAGCAATAGACTGCAGGGAGAAGTTGGTGCTGAACATCTCGTTGACTACATCGC
CAATGATGAAATTGGTATATTTGAAATAGCACAGCAGAGTCAGGTCTACAAGCACCACGA
AGGTGAGCAGCGCCTTGCGCGCCTTCCCTTCATGCAGTCTCATTTCCTGGGTTACGGCAT
AATTGATGCAAGCCGTAAGCGGCAGCATCCACATCACCATTCCGTTCACCTTATAGGCAA
AAAAAGGCTGAAGCAGATGACATACATCATCATGGCTGTGCGCGAATAGCTCTTGAGCAG
GGTATAAATGGCAAGGAAGAAGATGAAGAGCAGCGCAAACGGAATGCTGCCCATCATCAG
CGGAGAATCTGCCTGATAAACAAACAGCCGCTCTATCCAATGCCACAAGGCACATATTTC
GAATGTTGAATAATTCATTTGTCTGTTCTGAAGATATTATTTATTGAACTCTTTCTTATA
CGGAGTCTTTATGGTTTACATGTTTTACCGCTGGAACCATCTTGTCAGCAGCCGGAGCCG
TTTTTCCAGCAGTTGCAGGTTCCTTGGTTGCAGCAGAACTTTCTGGGGTTTCAGGCACAG
TTTCCTCAACAGGCATAGAAAGAGAATCCTTCTTCACAGCCGTACTGTCAGCCCTGTGTT
TTGTTCCAGGAGGCAAGATGGTAATCTGTCTGTATCTGCGGTCACGCTTATCCGGCATTT
CCAATCGGAACGGATGCACACAATGACCGCTATTCATCCACTCTACAATCTTATCCATCC
ACATGGCAGATGAAGCCATAGTCGGATGCCGGCCGTCTTTCTGGCGTTCGAAGGTAAGTT
TGTAACTAGGATAATAGCCTCGTGGTCCCATCACCTCACGGAGGAGTTTGTTATATGAGT
CCACTTAAAAAGTGGGTTCGATTTAAATAAAACAATAGCCTTGGTCAGTTTTATTCTGCC
CTTGGCGTTAACTAACTTTGGCGAACAGGTTATGTTCATTAGTTGGTCAAACAACTTTAG
AACGCAACCTTTGTCAGAGCAACACTATCCTTCATCTCACTCTTGTCGAATGACTTCAAG
TTTATTACAAGTAACAGGACGCTTGTTATAGTCCTTGATAAAATGAAATTTCCAAGTGCC
TTCAATCGAAAGGTAGCTGGCTGAACTTTTCTTCTCAAAAATCTGAGCCTTATCCAAATT
CTCAAAAGCAAAGAACGCAGCACGGCGAGGAACACAATTCTGCTGATTGACATCTACATT
AAGCCATCTGCTGGCATCTTGTGCCCTTACCTCGCCATGACCATGAAAAGCCATGATGCC
CAGTAGAGCCAGAAACATGAAATTTCTTTTGTTCATATTCAAGAATAGTTATGATTTAAA
CACAGTTTTTTCCTATTAATGGACAGTTGACTATTTACAACATTCATTCTTTTTATTTCG
TGATCAAATCAACTCTGACAATCCCTGCAGACCGAAGTCCAGGTTTTAATTCACCTCCTA
CATAATATAAAGAATTGCCATGTAAGGCTACTTGTGCACCAGCCCGCGCTAACAAATGAC
TTTCTGCTATAGGAGAATTCCACTGTTCTGTTTTCAAGTCATAAACCAAAAGGCAATCGT
TAAATCGATACCATGAGATAGCTTTCTTAAGATAATTCTCCTTTTCCACAAGGGAATATT
TTCCACTAATGGCATCTAAGAAGATTTCTTGGTTGACCCCACCAGCACAGACAACTCTAG
AAGTAGTTGGAGAAGAATTTACTATCATAGCCGTAGCACCAGTCAAAGTGAGTTCTTTTC
CCTGCAAATTTTTAGGTGATGTAAGCGATGTCCATCTTTGTGCAAAGAGATCATAACTCA
AACCAGATGTGAACACAACGCTAGAATCACTATTTTCATAAAAACCTCCCCAAACATAGA
TAGTACCATTGCTGGCAGCACATACGGGCTGTACTCTAGGATAACCTGGCATTTGTTTTT
CATATATCCACTTATTATTCTTTACCATATCCAGTCTGAGTAAGGAACTTGACGGATGTC
CATCCTGATTGCCACCAACGACAAAGAGTTGATTTCCCATGACTGTCACACCACCATTGT
CCACTGTACATGGTAAAACTGGCAAAAAATGCATTATAGGTTTATCTGCTTTCTTATCCA
GTTGGATACTTAATACGGTTCGCAAACTGTGTTCAGAATTGCACCCACCAATAAATATCA
GACTATCGTCCAAAGTTACAACTCCACCATAGGCTGCTGGTTCAGGTAAATTACCAATCA
TTTTCCAATTAAGAGAATCTACATTTTCCGCTATCTTTGCGGCATAGATACCTGAATAGT
ACTTTTTCTTACCAGGCTCCGGAAAATTACAGCCGCCTGCGACAATAAGGTAATCGCCAA
TGAAGCCAGCGTAGCAGGCCGAGACTCCTAGGTCATACCCGGCCTCCCCTGAGGGGAAGC
CAGATATGAGTTTTATATTTGAGAATTGTGTTTCAATATTTGATTTCATCATACTACAAC
CATTTATAATTACCGCTATAGATAAAACTAAAAACGACGTAATACACTTCATTTTAAGAT
GAAATTAACTATATGTGCCACCTAAATTTAATTATTATATCCCTCTGTCTGTTTCAAAAG
ACTATTCTCACCCAAAGAATTTTGATCAATAGGCCACAACAATCGTTTGGCATTGGCGGA
AGTATACTTAGTACAATATTCTGCACCCATCAAGCGAAGGTCATACCAACGTTTTCCTTC
AAGTAAGAACTCACGGCAACGTTCTTTCAAGACTGCCTCAATAGGATTGGCATCACTACC
CACAAACGGGTTGTTTGCATAAAAAGAGTTATCGGTATCATGTGGGTAAGCCAGCTGATC
TCTATGTTCTGCAAAATATTCCTTGCCGTATGCTCTCTCACGTACTGCATTGATTTCGGC
TGAAGGATCTTCGTTTAACAGAATCTTAGTCTCTGCCAATAGCAAAAGAGCATCTGCGTA
CCGATAGATAGGATAGTCTTCAAGAAAACTACGATAAGAGTTGCCTGGAAGAGATACGCC
TATGAATTTATACTGAACCACTCCCACATACTGCAAACTACCATCAGCATTCTTTGTATA
ACAATCCTTCAAGCTATACTGTCGACGGGTATCTCCTTCACGGAACAAGTCCTTATACAG
TTTGGTGTTGAGTGGAATATATACTACACCATTCATGTCACTCATCTCACTCTTGCTCAT
TTGGGTACCATCAGAAAGATAATAGTTTTCCATCATCATCTGATTCATCACAAGATTTAA
ACGCAAAGCATCATTAAACATATTATACTCATCTCGTCCATTATGAATAGCAAAGATGAT
TTCTTTATTCTCTTTATTATCAAAAGCGAATACCTGACGATAATTGTTCTCCAAGGCTAC
ATCTGCCGTTTTTAAGCTTTCTAAAGCAGTCTTGGCTATTGTATAATCACTATTACCACC
ATTCATCTGCTTACCGCTCCACAGATATACCTCACCCTTCAGTACCTCTGTAGCTGGATG
AGACCAGTAGACTCTGCCATTGGTAAAACTCATGTCTGCACCATACGCATCCTCAGAAGC
CTTGATGTCCTTTTTGATTTGTTCCATCACCTCCTGTGCAGAAGCCTCTGCCTTACCCAT
ATTGCTGATGTCTACCTTGTTTCCTGTTGTGTAATCGAGCCAAAGCACCGCTTTACCATA
TGTTCTGAGCAGATGGAAATATAGATAAGCTCGCATACCATATGCCGCACCAAGATATGT
TTTTCTCTGCGCCTCGTTCAACACATCTGTATTTTCTGTGTGCGAAATCATAAGGTTTAT
TTGGTTGATAATGGTATAAACACCACCGAAATCAGTAACTTCTGGGGTTGTGGCATTGAG
CGTATTATTGAATAAGTTATTGTAATGTACAGCCTCACCAGAGAATGGTGTACCGGCATA
GAGGTTTGTACGCAATTCTCCCCATTCATAGAATTGGAAACTTTTTTCCCTGAACAAGCC
TTGCAAACCTACATTGAAGGCTGCAAATTGAGCCTGATCCTTCCAGTACTTGCTGTCGCT
GATGCTACTTACTGGTTCCAAGTCCATGCAGCTTGTCAAAGACAAAGCTGCAAGGGCTGT
AATAAATATATTTTTAATCTTCATGTTAAAGACGGTTTAGAATGTTACATTAAGTCCGAA
AAGAAGGGTGAGAGGAGTTGGATAACGCCCCAAGTCTACACCTTTATAATAGCTATCGAG
TTTTGGCTCAGGAGAAGCTCCGCCATATCCAGTAATATAGAAGAGATTCTGTCCTGTGAT
ATAAGCTGAAGCTTTGCTGATGCCGATATGAGTAAGCCACTTAGTTGGAATATTCCAGTT
AAGAGTTATCTCTCGCAGTGCAAGGTAATCTCCCTTTTCATACATTCTTGAACTATGACC
ATCAATATCAGCGCCATCACTCTCACGACTCAGATTTTTCTTGTTCAACTGATCTGAGTA
TGAATAGGCAGGATAGTCTGAGTTTGGATTGTCTTCGCTCCACATATCCTTTACTAAAGT
AATGTTGTTAAACTGTCCCTGATACTGCCCCATAGAACGAGCTTTCAGATGATTATAGAT
CGTATGTCCAAGAGCATAATCGAAACGTGCATAGAGTGATACGTTCTTATAGGTAAGCGT
GGTAGAGAATCCACCTGTAACATTTGGGAAAATATTACCCAATACACTCTTGTCCAAAGA
GTTGATTGTACCATCCTGGTTTACATCCTCCCAGCATACATCTCCTGGTTCGATAGGTTT
CCATCCTGCACTTGTTGCATATGTCTTACCTGTGGCTGGATTGATTTCATTAGCAAGACC
AGGACCATACAATTTTGCAACCTCATCGATACGCATGTTGGCATGAGCTTTTACATCCTC
CCAATTCTTGAAAATGTGTTGCTGCTTATAACCAACGATGTCACCCAACTTACCACCTTC
TGCGTAACCTCCTATCCATTTGGTTATCTGCTTGCCATTAGCATCTTTCTTTGTACCATC
TGCCACTTCATAGCCATCAAGTTGATTGTTTGGCTTATCACTGTTAGGCAACTGCAAAAT
CTTATTGGCTACAGAAGTTAAATTGGCACTGATATCCCACTTGAATCCCTTAGGATTATT
GAGAATATTAGCTCTTATTTCCATCTCAAATCCAGTATTGCGCAACTTACCGAGATTAGT
CTTCATCGACATAAAACCAGTATATGCAGGCAAGTTGAGGTTGGTCAACAAATCATCTGT
GGTGCGGTTATAATAATCGAGAATAAAAGCCAAGCGATTGTTCAAGAACCCCAAGTCAAG
GCCGATTTCCAGAGAACGACTCTGCTCCCATCTCAAGCCTGTATTCAGCAATGTAGAGTT
GTAATACGCAGTCTGCCCATTATAGGTTTTAGCTCCTATCTGCTTATATACACCATAGAT
GGCAAAATCATCAATGCCATTCACGTTACCATTCACACCATAACTGATACGAGGTTTGAT
ATTGGTGATGATATTGGAAATCTTAGAGTTTTTCCACCATTCCTCCTGAGTTACATTCCA
ACCTGCACTTACGCCAGGGAAGAAACCCCATCGATTATCCTTCAACTTTGAGATACCGTC
ATAACGTGCAGTAAAAGACAGCAGGTATTTCTGTTGATAATCATAATTGATGCGACCGAA
CAAGGACTCAATACGATAACGAGACTTGTAACTGTAAGTTTTACTTCTTGTGGCACCTGC
GTTCAATGTAGGAATATCATCTGTAGGCGAATTCTGAGTCTCTGCAGAGAAATCAAAAGT
ATTGTGATCGAAATACTCACCACCAATCATGGCATCCACATTATGATTTTCAGCAAAAGT
ATCTTTATAATTGAGTGTAGTATTTATCTGCACATTCGAAAATCTAGAAATTTCTGCCAC
TGCAGTTCTCACGTTGTTAGGGACGTTTGAAGTTTGCGGCTGAAAACTCTTATCAAACTT
TTCATTTTGATAGTCATAATGATAGAGTGACGCATTCGCACTCCAAGTGAGTTTCTTAGG
AATAATATCCAAATCCCAACCCAAGTTATAAGTTGATTTGCGTGTACAGTTCTCACGTGT
CAAACGAGGACGATAGTAATCTGGATTACCATCACTGGTACTCCAACCTGGTGCAGGAGA
TCCATCCTCCAAATATGGATTCCAAGTAGGGCGCTGTGAGCGTGTGCGATAGAAAAACTC
ATATTCTCCAATCCAAAGTTTTGGTTTCTTTGCCCAACTATAAGTGGCACCTGCCTTCAC
ATTCAAAATAGGCAACACTTTATAACTGGCATTCACGCTACCATTGAAACGCTGGTAACC
TGTTCCACGAACCATACCATCCTCATCATAATAGCCTAAAGATGTGAAGAAAGTTCCTCT
ATCTGAACCACCAGCCACACTAACATAATGGTCTTGAGTGAGGGATACATCACGGAAGGA
AGCATCGTCAAGTTCACCATTGTAATCTTTATAGATGAGGTCTTTGCCTGTCACAGGATC
TTTCATCTGTAGCCACCCCTTTGACAGCAAATTTTTGTTGGTGTCATCAAGAAACTTGAC
ATCACAAAGATTAGAATTGGTACCATAACCTGTTTGGTTTTCCAAATTGTTGGCACCAGA
AACATTAGCATACCGCTGATACCCCAAGCGATTATAGTAGATGTAATCATGAGCATCTAA
CATGTCATAGCCCAAACGAGCAAAGTTCATACCGAGCTTGCCCTTGTAGTTAACTGTAGC
CTTACCTGACTTGCCACCTTTTGTCTGCACGAGAATTACACCACCATTGGCACGTGCACC
ATAAATAGCAGTAGATGCGGCATCCTTTAACACCTGAATTGATTCGATATCAGCAGGATT
GATATCTCCCAAACTTTCACGAATGATGCCGTCAACAACAATCAGGGCACCATCTGATCC
ACCATTGATGCTGGCACCACCACGAAGGGTAATGGTCGGCTCAGAACCTGGCTGACCTGT
AGTCTGAGTGACACGAAGACCTGTCACACTTCCTTGCAAGGCAGAACCTGCATTACTTAC
TGCAGCCGTCTCTAAAACACGATTGTCCATCTTGGCGATAGCCGTGGTCAAAGTACCGCG
TTTCTGCTGACCACCATAACCAGTAACAACCACTTCAGCCAAGGTTTGCTTGCTTTCATT
AAGTTTTACTTGAAGAGGTTGACCGTCATACTTGATTTCCTGGGAATCATAACCAATGTA
GGATATGACAATGATGTCGCCATTCTTCACTCCAGACAAGGAGAATTTTCCATCCAAGTC
GGTTACAGTTCCGTTACTTGTACCCTTGATAATAACGGAGGCACCAATAACGGTCTCTCC
AAGGTCATCAACAACCACACCTGTACAGGTAGAGGTCTGCTGCGTGGCACTCACTGCCAA
GCTGTTAGTACCTGCGAATGCTGGCGAAGCGCCCATGCATCCCAAAGATACTGCCATGAC
TAATTGTTTCAAATCAGAGTTCATGTTCATAAATTGATAATTAGTTATTATTATTTGTAT
TTATGGTTCGTTATTTGGCCAACGTTCAATTTCATAAATCGAATGTCGTAATAGTCATCA
GGTTGGGTTTTAGGATCTTTTCTGAAAGCATTCTCCTCCAGAAGGAAGTAGATGCTGCCA
TCCTTGCCCTGAACCATGGTAGAATAGGCTGAAGTGGTATTGCTCAGCTGATAGCAGCCT
TCCCAGTTCTTGGCAATCGCCTCTGGAGTAGCATAATCAGCAGGAGTCTCCAATGCCTTG
TAGTAGATACCTACGTTGTTACGGCCTGGACCTACCGGAACACTCTGAAGCAACAGCTTT
ACCTTCTTGCCATTCTTCTTGGCATCCACTATGAGAACCTCGCCATTGCAAGAGTTCTTG
TGAGCAGCAACACCCATATTCTTAGCATCAGAAGCTATTACCTTGCCCCAAGAGCCTGTG
GCAGTCTTCTTATCCTCATAAGTATAGATGTTGATGTGGCGTCCGCCCATCGCACGACTG
CTGAGCAATACATTGCCGTTTGGCAATTCTTCGATCTTAGCCTCATCTCCGTGAGGAGCA
GCCTCGACTACATTCTTGCCCAATACATTCCAGGTCTGACCGAAGTCATCGCTATAGAGA
ATGCGGTTACCGCTGCGGGTACACAACACGGTATAGACACGATAATACTTGCCTACCTTG
ATCTGCTTACTCTGGCAGATTCTACCACTGGTAAAGAAGGCAGATTCCACTTCTGGGATG
AGATCGTAAATCTGCTTGGTCACCTCCTCGCCATACCAGGTCTTACCCTCGTCGTCGCTG
TAGTATCTACCCATCATCAGGAGATTGCCACGCTTAGACTCCCAGTAGCCGATGCCGCCC
GATGCACACATCAGGAGAATTCTGCCGCTCTTCTTATCTACTACGACAGCAGCGTCGCCA
TGAGCGCAGTCGAAACTGGTAGCAATACCGTTTCCGCCCTTAGCCACCATCTGCTCAGGA
GAGCTCCAGGTAGCGCCCTTGTCCATACTGGTCTTCATCACGATGTCGAGATGACGGCCG
CCACCGATATCTCTGTTGTGATAACGATGATCGGTAAATGCAATCAACTTACCCGACTTG
CACTCCACGATGGCAGGAATACGATACTGAGCATCCTTGTTAGAGAAGACGGTGATGCCG
CCCTGAGCGTTCACAGCCTGTGTCTCAACAGCCATAGCAGGGGTTGCAGCAGCAACCGGT
GCAGGCATCATCAGGGAAATACCCATGGCAGCAAGACACAATGCCTTGCTTATATTTGCA
GAAAAAATCATATTTTTACTATTTAGATTTTCTATTACTTATATTTAATACAAATCAGAT
ACTGTATCTGCCTGAGAGAACTGATAGAGGAATTCTACATATTCACGAACAACGGCTGCT
GCAAACATCTTGCCCTTTTCGGCTGTAGCCAAAGCTGGATTTCCGATACCAGTATCCGTT
GATACCATCGACCAGTTGCGAGGAATCCAGACCTTTCCGCTATTCAATGCAGGAATTCTG
AATCCCTTGGCTGCACCTTCGCCAGCTTCTTCCAAGTTCACCAACTCAGGATGATAATGC
ATCATCACAGAAGTCTCCACTTCATCAGCATGATCACCAGGCTGTTCGAAGAAATCTTTT
GGATTGCTCATCTTGAACCACTCACTGGAAGCAATGATGAAATCAGGAAAATCCACAGCC
AGATCACGAATCATGTTCTTAAAGGTGTTTCCTCCATGACCATTCACGATGAGGAGTTTC
TTGATTCCCTGATGCTGCAACGCTTCTACGATATCCTGCAGAATTGCTTTCTGAGTCTCA
TATCGGTAATGGATACAGAAAGCCACATCATGCTGTCCGGGATTCTGGGCACCCATAGCC
ACAGGAGGAAGTACCATGCAATTCACGCCTTTGTCGGCAGCAAGCTGTACGGCAGCATCC
ACTGCGATACTATGTGATAAGATACAATCAGTAAGATATGGCAGATGCAGGTTATGAGGC
TCTGTTGCTCCCCATGGCAGGATCGCCATCTGATACTGATTGTTTCTTACGGTGCCCAGA
TTCGATATACACAAATCTAAGTTCTTGTTCATATTTTTATTCTTTGTTCAAAATCTCATG
GCATAAAGAGTATGCCTTGATCATCATTCTCGGAATATGGAAAGGTCCCTTGAAGAGATT
ACCCTTGGCAGGCTGTGCCACGGTACCGTCTCTGTGAAGATAACCATACCACTCGCCGAA
CTCGGCATCCGGGAAGTGAGCATAGGTCCACTCGCTGATGCGCTGATGCTTGTAGATATA
CTCGTCATCACCTGTTGCAAGGTAAGCATAGAGAGAAGCGATGATGGTTTCGGTCTGTGG
CCACCAGAACTTCATATCCTGTGAATAATCCTGTACTGGAAGATTCCTGCAGTCTCTGAA
GTTGATGATGCCGCCATACTGCTTGTCCCATCCCCAGTCCCAAGACCAGTCGAAGATCTG
CAGCGCCATATCGGTTATCTCCTTATCCCAACCTCTCTGCTTAGCCACATCCAGTATAAA
CCAGGAAGTTTCGATGCAATGACCAGGATTGATGGTGCGACCCATACAGGTATCCACAAA
TTCACCGTTCATTCCTACGGTCTCCAGGAGACACTTGAACTCTGGGTGGATGAAGTACTT
CTTCAACTTGGCAATCGACTCATCAATCTGCTCGGTGAGCTTAGGATCGTTGATGACCTT
GCGGATGCAGGAAGCTACGTTGATGAGAATCATGATGATGCTATGGCTCTGCAACTGAAC
TGATTCCTCAAACTTTGGAGCCAGGATACCTGGAGTAGTGAGGAAGCGCTGGGTGTCCTT
GAAGATCTGGATGGCACGTTCTGCATACTTCTGCTCGCCGGTAGCCAAAGCATACTCTGA
CATAGCAATGGCTGCGAAGGTTTCAGAGAACACGTAGCGGCGCATGCGTAATGGCTTGCC
CTCGGCTGTGACTGAGAAGTACATTCTTCCATTCTCGTCGAAACAATGCTTCTCGATGAA
GTCGATGGTGCTCTTCGCAGCCTCCAGCCACATCGGGTTCTTCTCTACATTATTATATGC
ATAGGCGCATATAAAGGCGAATCGACCCTGAAACCACACTGACTTGGTGGAATCGATCAG
ACTTCCATCTCTATCAAGACAAGTGTAAACACCACCGTTTACCTTATCCCATCCATGCTC
CATCCAGAATGGCATGATGTTCTCTGTCAGATCAGTCTTATAAGATTCAGCCCACTGCTT
AATATATTCTTTTATGTTCATTCTTACTGGTTCTAGTGGATTTTACTTAAAACTGATTGC
AACGCTCGAAGAAGTTGATTGCCTCCAACTCTTTCTTCATTGCCTGCTCCTCCTCATCGG
TCATGTTGCGGAATGGAGTACGGTTTGGACCCAAATCGAAGCCCATCAGCTTCATGATAC
GCTTACCGCCAACGATGTTACCACGGTAGTGGCAGATGACGTTGATAACCTCCTGAGCAA
AGTTCTGCTTCTCACGGGCTATCTCGATGTCGCCGTTCTTCCAAGCCTCGATGATGCCTA
CCAACTCCTTACCATTGTAGTTGGTTGTACCACCGATACCACCCTGTGCACCGCCCTGAG
CCAGGCTAGGGAGAATGGTCTCATCCTGACCATGGAGCATGTCGTACTTGCCATTCTTGT
AAAGACGACACTGGTTATATTCATACAAACTCTCGAAGGTATATTTAATACCAGCAAAAT
TAGGAATTCGTCCATCTACAGCCTTTAACAAATCGAGCATTGGCAAATAAGCACCATTGA
ATGCAGGTATATGGTAGTAGTAGAAAGGAAGTTCTGGTGCGGCAGAAGCTATCTCCTCGC
AATACTTTACAAGTTCTTCGATACGGCCGATGTGCGGGAATGGAGGAGCCATTGAACCGA
TACCCCAAACACCTAACTTCTGTGCGTGCTCTGCCAAACGACGGCTTTCACGGAGACAAC
AGCTGCCTACATGAACGATAATTTTGAAGTCCTTTGGAGCTACGGCTACCCATCTCTCAG
CAAGGAGCATTCTCTCCTCGGTGGTCAACATATAGCCCTCGCCTGATGAACCGTTGATAA
ACACACCCTTCAGACCGTTCTTCTGAAGCATCTTGGCATAAGCCTCGATAGGTTCTAAGT
TCACATCACCGTTAGCATAAAAAGGAGTAAACGGTGCATCGATAAGTCCAATGATCTTTT
CCATAATTATATATATTAATGTAAGTTAGTTAAAATTTTATCGTTATTTTTATTCTAAGT
CATCTGTCTTTGGTTTCAAGCAAACCAACTGAAGTGTCAGCGCTGCGATAACCACCACGC
CCAATACGGCAAAGGCCAAGCCCAGATTACCGCCATCAGAGAACTTACCCATCACCTGGG
[truncated: 2,887,766 more chars]
