# Supplementary material for: Expansion of intestinal Prevotella copri correlates with enhanced susceptibility to arthritis
Source: eLife. 2013 Nov 5;2:e01202. doi: 10.7554/eLife.01202 (PMC3816614; doi:10.7554/eLife.01202)
Supplement: Figure 2—source data 1. — DOI: http://dx.doi.org/10.7554/eLife.01202.010 [file elife01202s003.zip › Figure_2/Panel_B/pseudochroms/Subject_089B_FE.pseudochrom.fa]

>Subject_089B_FE
AACGTGCCCATCCCATAAGGTGTTGTCGGCAAGGATATAACCGCCGGGATTCAAGACGCT
CATCACCATCTCATAGGTCTCGATGTAGGTGCGCTTGTCGCCATCGACAAAAGCCATGTC
GAACATAACTCCCAATTTGGGTGCTTCCACATTGGCATCACCTATGCGGAAATCTATCTT
GTCGGCTACACTGGATCCCTCTATCCATGGTCGGGTGAAATCTTCCATCTCGTCATTGAT
TTCAAAGGTATAGAGTTTGCCGCCTTCCTGCAAACCCTCGGCCAGACAGATGGCGCTGTA
ACCGCTGAAGGTTCCTACTTCCAGGATGTTTTGGGGACGAATCATTTCTACCAACATTTT
GAGCAGTCTGCCTTGGATATGACCGCTCGCCATGCGACCGTGAATCGTATGGATATTAGT
GGCGCGGTAAAGACGGTAGAGGTAATCGCCTTCTGGCTCCATGTGGTCGCAGATGTACTT
GTCGATGCTTTCTGTCTCAGTCATATTCCTATTTGTTTGCAATGATGCCAGCTATGGCAA
GGTCGTAGGATGCCAGACCGAAGCCACAGATGACTCCGAGGCAGGCGCAAGAGATATAAG
AGTGGTGGCGGAACTCCTCACGCTTATGGACATTGGAGATATGAACCTCCACACATGGGC
ACTTCAAGCTGCGGATGCAATCTTGCAAGGCAATGCTCGTGTGCGTATAGGCTCCTGCAT
TGAGGACTACACCATCGTATGAAAAACCCACTTCCTGCAACTTGTTGATCAGCTCACCTT
CGATATTGCTCTGGTAATATTCAATTTCTACATCAGGAAATTTTTCCTTCAATTTTGGCA
AATAACTTTCGAAGGAGTTGCTGCCATAAATGCCCGGTTCACGGACACCGAGGAGGTTCA
GGTTTGGACCATTGATAATTTGTATTTTCATAATCCCTTATTATTTTATCCGTTTATGAA
TATTTTTTtGTAATTTTGCAGAAGTTAGAGTGTTCTTCCATCATGGAAGATTGAGACTGT
CTCTTTTACTTCTAACTGCAAAGGTAATAATAAAAATGGAAACAAGCAAGAAATCAAGTA
CGAATATTGTTAAGGATTATGTGAGATACCTCAAATTGGAGCGTAATTACTCACCCAATA
CGTTGGAAGCTTACCAGCGCGACTTGCGTTATCTCCTTGAATTTGTCAAATCCAAGGAGA
TTTCCCTCTTGGATGTCAAACTGGAGGATTTAGAGGAGTTTTCTGCGGGTTTGCATGATA
AGAATGTTGGTGCTCGTTCCCAATCGCGTATCTTAAGTGGAGTGCGTTCTTTCTATCGTT
TCTTGATGATTGAGGATTATTTGAAAAATGATCCTACGGAGCTGCTTCCTTTCCCGCAGA
TTGGACAGCATTTGCCGGAATATCTGACTGTGGAGGAGGTGGATCTGTTGGAACAGGCTA
TTGATCTGACGAAATGGGAAGGACAGCGTAACAAGACAATCATAGAAGTCCTGTTCTCCT
GTGGGTTACGAGTGTCGGAATTGGTAAATCTCAAATTAAGCGATATCTTCGAGGAGGAAA
AATTCATCCGTGTTTTGGGAAAGGGAAGCAAGGAAAGACTTGTTCCGATTTCTGAAACTG
CCATCAAACAGTTGCATTATTGGTATATGGACCGCAATCAGATGAAAATCAAACCGGGAG
AGGAGGATTATGTTTTCCTCAATCGACGGGGTGCTCATCTTACCAGAACGATGATTCTTA
TCATGATTAAGAATGCGGCAAAGGATGCAGGAATCAAGAAAACCATCTCGCCTCATACCC
TTCGGCATAGTTTTGCAACAGCCTTGCTCAAGGGTGGTGCCGATTTGCGTGTTATCCAGG
CCTTGTTGGGTCATGAAGATCTGGGAACGACAGAAATCTATACACATTTGGAAACTTCCG
ACTTGAGGCGGGAAATCTTGGAACATCATCCGAGAAATATCATGTATCGCGAGAAGATGA
AGCCGGAAAGTGCTTCTGATGACCATCTTGACTGATAAACATTTAAAACTGGAATATTTT
tCATTCTAATGTGACTGAATATGAAAATAAATGCGTAACTTTGCAGCCGCAAATAAATGA
TATATCAATTTTTAAAAGAAGAAAAGGAATAAATATGGCATATTTGTTTACGTCAGAATC
AGTTTCTGAAGGACATCCTGATAAAGTTGCAGACCAGATATCCGATGCATTGTTAGACCA
GTTCCTGGCTTACGATGAGCATGCTCATTGTGCTATCGAATCTTTCTGTACTACTGGTCA
GGTGGTTATCATGGGCGAGGTTCGCTCTAACGAATACGTAGATTTGCAGACTATCGCCCG
CAAAACAATTAAGAAAATCGGTTATACCAAATCAGAATACCAGTTTGATGGTGACTCTTG
TGGTGTTCTTACTGCCATTCATGAGCAGAGTGATGATATCAAcCGTGGTGTGAGCCGTGA
GGAAGATGAAGAtCAGGGTGCTGGTGACCAGGGTATGATGTTCGGCTATGCTACCAATGA
GACAGATAATTATATGCCAGTCTCTCTTGACTTGGCCCAGCTCATCATGAAGGAACTCGC
TGCTATCCGTAAGGAAGGTAAGGTAATGACTTATCTCCGTCCGGATTCCAAAAGTCAGGT
AACGGTAGAATACTCTGATGACAATATTCCTCAGCGTATTGATACAATCGTTGTTTCTAC
TCAGCATGATGATTTTATCAAGGATGCAATGGGTAATGATGATGACGATGCTATGCTGGC
TAAGATTCGTGAGGATGTTATCAACATTCTTATCCCACGCGTGAAAGCACAGTTGGGCGA
CAAGGTATTGTCTCTTTTCAATGATGACATCAAGTATTTCGTCAATCCTACAGGTAAGTT
TGTTATCGGTGGTCCTCATGGAGATACCGGTCTGACAGGTCGTAAGATCATCGTGGATAC
TTATGGTGGTAAGGGTGCACATGGcGGTGGCGCtTTCTCTGGAAAGGATTCAAGTAAGGT
GGACCGTTCTGCTGCTTACGCTGCTCGCTATATTGCCAAGAACATGGTAGCTGCAGGTGT
GGCTGATGAAATGTTGGTGCAGGTAAGTTATGCTATTGGTGTGGCTGAGCCTGTCAGCAT
CTATGTGAATACTTATGGACGTAGCCATGTGAATATGAATGATGGTGAGATTGCCCAGAA
GATTTCTCAGATGTTTGATCTCCGTCCAAAGGCTATCGAGCGTCAGTTGAAGCTCCGTCA
GCCAATGTATCTGGAGACTGCTGCGTATGGTCACATGGGTCGAAAGAATGAGGTAGTGGA
AAAGACTTTCACCAGCCGTTATCATGATACCAAAACTATGCAGGTAGAGTTGTTTACTTG
GGAAAAACTCGATAAAGTAGAGGAAATTAAGAAAGAGTTTGCCCTTTAAAATGGGATTAG
ACTCAAGAAAATAGAATTTATTCCCTAGAGAGCCTGGCTTTCTAGGGATAACTTATTATT
TATAGTAGAAGGATGGCGCAACAAGCAGATTCAACAATCATAGAAACTCCTGAGTCAGAT
GTGGCACAGGAGCCTTTAAAGCATACAGGAGTATTGACTCCGAAGCAAGTGCTGAGTTGG
TTGCCCAAGAATGCGACACCTGCTCAGCAAGATTCCATGGTGCGAGCGCATATCAAACCA
TGTGAGATTCATTGGAGCGAAATGCCCGATACCTTGCATCTTCCTGGGCATCAGCCAGGC
AAGAGTTTTAGGGACGTCAGCTTACCGCAGTATTATCGTGAGTCTTTCTTCTCGAAAGAT
TCGCTCTTTCATCCAGAATTGAAGGGCGGAAGATTGGGTGTGGCAGGTGACCCGGTGCCT
TATACTGTAGCTGCCGATGATTTTGTCACGATTTTGCTCTTGTTCTGCTTTCTGATAGCA
TGTGTGGCCTTCACCAAGTCTCGTCAGCTTATCATTCGTCAGGCAAAGACTTTCTTCCGT
GTACCACGATTTGGTACCACGGTGATAACCGAGACGTCCAACGAGTTGCGCTTCCAGTTG
TTTCTGGGATTACAGACTTGCTTACTGATAGCCATCGGCTATTTTATGTATTCCAGGGCT
TCTATCAGTGATACATTTACAATAGACCAATATCAGgTGATTAGCATCTATGCAGGGTAT
GCTGCAGCTTACTTCCTGTTGAAGGCATTGCTCTATTCGATAACAGGGTGGGTGTTCTTT
GATAAGAAAAAaaCGAACAATGGATGAAGGCATATCTCTTCTTAGTGTCGTGTGAAGGTG
TACTGCTTTTCCCTGCTATCATGCTGATGACATACTTTGGTTTTTCCATTCAAGCGGCTG
TGATTTATACACTTATTGTAGTCGGAATCATCAAAATATTGTCTTTTTATAAGTGTTTCA
TCATCTTTTTTCGAAGAAAAGGCGCTTTTTTGCAAATAATTTTGTACTTTTGTGCCCTCG
AAGTGGTACCTCTTTTCGCTTTGTCAGGCGGATTGGTATTGATTAGTCATTATTTGAAAA
TAAACTTTTAGGACAAAAATGATAAAGAAGATTTTAGTTTCTCAGCCAAAACCAGCGAGT
GATAAATCTCCGTATTATGAATTAGAGAAGGATTTTGGCGTAGAATGCGTGTTCCGCCCA
TTCTTCAAGGTTGAGGGACTTACAGCGAAGGAGTTTCGTCAGCAGAAAATCAATCTGCTC
GACTATACTGCAGTAGTTTTCACCTCTCGTCATGCAGTGGATAACTATTTCAAGTTGGCC
AAGGAAATGCGTATTACTATTCCTGAAGACATGAAATACTTCTGCGTGATTGAGACGATT
GCACTTTATATCCAGAAATATGTGCAGTATCGTAAAAGAAAGGTGTTCTTTGGTGAAACA
GGTAAGATTGATGGTCTCCTCGCACAAATGTCACGACACAAGACAGAGAAGTATCTCGTG
CCACTGAGTTGTGTTCATAATGATGATATCAAGAATGCTCTCGACGAGAAAAACCTGAAG
CATACAGAATGTGTGATGTATCGTACAGTAAGCAATGATTTCACAGAAGAGGAAATCAAG
AGCTTCGATTATGATATGATGATTTTCTTCAGCCCAACTGGTGTGAAGGCTTTAAAGAAG
AATTTTCCTGATTTCAAGCAAGGTGATATCGCTGTTGCTGCTTTTGGTCCTGCTACAGCC
AAAACTGTAGAGGATGAGAATCTCAGACTCGATCTGGAGGCTCCTTCCAAGAAATTCCCT
TCTATGACAGGTGCCTTGAAAGATTATCTCGAGAGAAATAACGAATAATTAAGTTCTGGG
AGAAGTACTGAGGGATCTCTAATAAATCCGGAGCGATTTCTATGGTCCTAAGATCTCTAT
AGAACTGTATATTAATATAGCCTAATTGATAGGAATGTCAGAACAGAAGACTTTTACATT
ACCGAAACAAGAGAGGTTGTGTAGCAGAACGCTCATAGAACAACTCTTTTTGGGTCATTC
CCAACATAAGAAAGAATGGCCGGTGAGGGTAGTGTATCAAGTCGTGAAAAGGAAGGATGA
GGATGATGCGCAAGCGGAAGTCTTGATGAGTGTGTCTAAGCGCTATTTCAAGAGAGCTGT
AAAGCGCAACTTGGTGAAACGCCAACTTCGGGAAAGCTATCGTCTTCATAAGGCAATTTT
GACAGATGTACTTGCTTTGCATCCGGATACTAAAATCCTCATTGCCTTTATTTGGCTTTC
TGGACAAACCTATGATTCTGTGAAGGTTGAGAAAGCTGTTAAGGCGGCATTGGAAAAGGT
AGTAGATAGTTTGGAACGATGAAAAAGCTGCTAACTTACCTGCTGGTGATGCCGATACTC
TTTTATCAAAGATGTATCACGCCTTTTACTCCGCCGTCTTGTCGCTTTACACCCACTTGT
TCTGAGTATGCTCGTCAGGCGATTCTGAAGCATGGACCGTTTAAAGGGCTCGCTTTGGCT
ATTTGGCGAATATTAAGATGCAATCCATGGGGTGGTTCGGGTTATGACCCCGTGCCGTAA
GTTTCCGAAGGTGATTCGGGCCCCTTACACATATTTTATATAATATATAACAATCTCATT
CGATGGCAAAAAACTTTGTTGAAGAATTGAAATGGCGTGGTATGCTGGCTCAGATTATGC
CAGGTACAGAGGAATACCTCAACACCCACATGGTGTCTGCTTATCTTGGTACTGACCCTA
CCGCAGACTCTCTTCATATCGGTCACCTTTGTGGAATCATGATGTTGCGTCACTTGCAGC
GTTGTGGTCACAAGCCTTATCTGCTTGTTGGCGGTGCTACAGGTATGATTGGCGACCCTT
CTGGCAAGAGCCAGGAGCGTAATCTTCTCGACGCAGAGACTCTCTATCATAACCAGGAAG
CTATCAAGAAGCAGGTATCTAAGTTCCTTGACTTCGATGGTAATGAGCCAAATAAGGCCG
AGTTGGTAAACAACTACGACTGGATGAAGGACTTTTCTTTCCTCGATTTCGCTCGTGTGG
TAGGTAAGCACATTACCGTTAACTATATGATGGCAAAGGATAGTGTACAGAAGCGTTTGA
ATGGTGAGGCTCGTGACGGCTTGtCTTTCACAGAGTTTACTTATCAGTTGCTTCAGGGTT
ACGACTTCCTTTATCAGTATGAGAAGTATGGTGTGCGCCTTCAGTTGGGTGGTAACGACC
AGTGGGGTAACATGACTACTGGTACTGAGTTGATTCATCGTACTCTCGGCAATGATGCAG
AGTGCTTCTGCCTCACTTGTCCTTTGATTACCAAGGCAGATGGCAAGAAGTTTGGTAAGA
CAGAGAGTGGTAACATCTGGTTGGATCGTAATCGTACTACTCCTTACGCTTTCTACCAGT
TCTGGTTGAACGTAAGTGATGACGATGCTGAGAAATATATCAAGATCTTCACCGACCTCG
ATAAGGAGACTATTGATGCTCTCGTAGAAGAGCATAAGCAGGATCCAGGTCGCCGTGTTC
TCCAGAAGCGTTTGGCTGAGGAGGTTACTGTAATGGTTCACTCTCAGGAAGACTTGGATA
TGGCTATTGCTGCCAGCAACATCCTCTTCGGTAAGGCAACCAAGGAGAATCTTGCACAGC
TTGATGAGGCTACCTTGAATGATGTATTCGCTAATGTACCTCATTATGATCTCGACAAGA
ACTTGCTTGGCGGAGCAGCAGTTGACCTTTTCAATCAGGAAGGTATGCAGATCTTCCCAA
GTAAGAGCGAAATGCGTAAGCTCGTTAAGGGCGGTGGTGTTTCACTCAACAAGGAGAAGC
TTGCTGCTTTCGATCAGATAGTAACTGCAGACGACCTTATTGATGGTAAGTATCTCTTGG
TACAAAAGGGCAAGAAGAATTACTTCTTGATTACCGTGAAATAATCGTTAAAAGTATTGA
AAATATTTGGTAGTGGAGAAAAAATCCACTACCTTTGTACCCGATTTATTGTCCTATGGT
GTAATGGTAGCACTACAGTTTTTGGTTCTGTCAGTGGTGGTTCGAATCCGCCTGGGACAA
CATCTCGCAAATAACCCTTCAAGTCTTCACGGATTTGGAGGGTTATTTTTTTGTGATTTA
TCTAAAATAGAAATCGTAGAACCTTATTTCCTGAGAATTTTTACTTTTATCTGTTATTTA
GGGATAATAGACGTGAAAAACAGGTCGTAAATTAAGAAATAAGTAAAAAGTGATATTCTT
TCGTACATATTTAATAGTGAGATTCAAAAATATTTTGTATCTTTGCCCTCAGAACAAACA
AATCGAAAGAAGTAATGAAGACGAATTATGAATTGAGATACGCATCCAATCCTGTTGATG
CAAAGTCGTATGATACCTCCCGATTGAGAAAAGATTTCTTGATCGAGACTCTTTTTGTGG
CAGATGAAGTCAATATGGTGTATTCCATGTATGATAGAATGATAGTAGGTGGTGTTATGC
CTGTCAAGGAAAAACTGAAGTTGGAGGCCATAGATCCTCTGAAAGCTCCATACTTTACGA
CCCGTCGTGAAATCGGAGTTTTTAATGTAGGCGAAGGTGTAGGTGTCGTTCAGGTAGGAG
AAGAGGTCTTTGAGTTGGGGTTCAAAGAGGCTCTTTACATTGGTAGTGGTGAGCGTGATG
TATTCTTTGAAAGCAAAGACCCAGCCTGTCCAGCCAAATTTTATTTCAATAGTACAACGG
CTCATCAGAGTTATCCATGCAAGAAGGTGACGAAGGCTGATGCAATCAGTGTACACATGG
GATCACTGGAAATGAGCAATGAGCGTACTATCAATAAGATGTTGGTTAATCAGGTATTGC
CTACTTGCCAGTTGCAGATGGGTATGACAGAACTTGCTACAGGTTCTGTTTGGAATACGA
TGCCAGCCCATGTTCACAGTCGTCGTATGGAAGCTTATTTCTATTTTGAGGTTCCTGAGA
GTCAGGCTGTGTGCCATCTGATGGGTGAACCGCAGGAAACCCGCCATATCTGGATGAAGG
GCAATCAGGCGGTTCTTTCGCCAGAATGGAGCATACATAGTGCTGCTGCCACTCACAATT
ATACCTTTATCTGGGGTATGGGAGGTGAAAATCTTGACTATGGTGATCAGGACTTTTACG
AGATTACAGACTTAAAATAATAAAATACGTATGGTCTGAAGGAGTGTTTCGGAAGACCAG
CGTATGAAAGATAATCATAAACAACTATAAATCGAACAAAAACATGGATTTTTCTAAGTT
ATTCTCTCTTGAGGGTAAGGTAGCCCTCGTAACAGGTGCCGCTTACGGTATTGGTTTTTC
AATTGCTGAGGCTTATGCTAAGGCTGGTGCAAAAATCGCTTTCAACTGCCGTAGCCAGCA
TCACATGGATCAGGCTTTGGCTGACTATAAGGCTAAGGGTATTGATGCTAAGGGTTATAT
CTGTGATGTAACAGATGAAGAGCAGGTTAAGAATATGGTAGCTGATATTGAGAAGGAACT
CGGTGTAATCGATATCTTGGTTAACAATGCTGGTATCATCAAGCGTATTCCTATGACAGA
AATGTCTGTAGAGGACTTCAAGCAGGTTATCGACATAGACCTCAATGCTCCTTTCATCGT
TTCTAAGGCAGTTCTCCCTGGTATGATCAAGAAGGGCCATGGTAAGATTATCAACATCTG
CTCTATGATGAGTGAGTTGGGCCGTGAGACAGTTTCTGCTTATGCTGCAGCTAAGGGTGG
TTTGAAGATGTTGACCCGTAACATCTGCTCTGAGTTCGGTGAGTATAATATCCAGTGTAA
CGGCTTGGGCCCTGGTTATATTGCTACTCCACAGACAGCACCTCTTCGTGAGCGTCAGGC
AGATGGTAGCCGTCATCCATTCGATAGCTTCATTTGCGCTAAGACTCCAGCTGGTCGTTG
GTTGGAACCAGAGGAGTTGATGGGTCCTGCGGTATTCTTGGCTTCTGAGGCTTCAAATGC
AGTAAATGGTCACATCCTCTATGTAGATGGTGGTATTTTGGCATACATTGGCAAGCAGCC
TAAATAAAGAAGCTTTCGTCTTTCCAAAGAGAGACTTATATAAATGAAATAGGGCAGCCC
GATATGGGCTGCCCTTTATTTGTCTTAAATAATCTTTACAAATTATTCATTGATAGCATC
AGCAAGTTCTGCACCGGCCTTGAATTTAGCTACCTTCTTAGCTGCGATTTGGATCTTCTC
CTTAGTGGCAGGGTTGATACCCTCACGAGCAGGGCGCTCGCTGACACTGAATGTGCCGAA
ACCTACCAACTGGATTTTATCACCAGCAACGAGAGCCTCTTTGAGAGCGTTAGTTGTAGC
GTCAAGAGCCTTCTTTGCATCAGCCTTGCTAATACCAGCACCAGCTGCAATCTTGTCGAT
CAATTCTGTCTTGTTCATAATTTTTCTTTATTAAATGATTAATATTTTCGTTCCTTATCC
AATTTTGCTTACAAATATAGGTTATTCCTTTTAAAAAAACAACAAAAAGAGAAGAAAAAT
GTAGATTTTATTGAAATTTAAGTGTAATATGCTTATTTTATGGTGCTATAACGGATATTT
TTCGTAATTTTGCCCCAAATTTCGTAAAAAGATAAAGTTTTAGATTATGCGTAATATACC
TATAGTTACAAAGAACTTGCTGATAGTGAATATCGTGGCTTTCCTGATTACATATATATT
GGGAAAGGATGCTTCAGGTGGTTATGTTCTAAATGATCTCTTGGGACTCCATTTCTTTAT
GGCATCTGATTTTCAGGTCTATCAACTGATTACTTACATGTTTATGCATGGTGGTTTCGA
GCATATTATCTTCAATATGTTCGCACTTTGGATGTTTGGTTGTGTCGTGGAAAAAGTGTG
GGGACCTAAGAAATTCCTTTTTtATTACATAGCTTGTGGGTTAGGTGCAGGATTGTTCCA
GGAGTTGGCTCAGACTATTCAGTTTTATTTTACAGCGTCTGAACAGTTTCCGGAATTGAC
AATATCCCAATTATGGACCATAGGACATAATAGTGCTGATGTTTTGAATGGTTGGACTAC
CGTTGGAGCTTCTGGTGCCATTTATGGTATTTTGTTGGCTTTTGGTATGATATTTCCTGA
GGAACGTATTTTCATTTTCCCATTGCCTATTCCTATCAAGGCTAAGTATTTTGTAATAGG
ATATGCTGCTATCGAATTGGTTTCTGCCATTGCTACAACAGGTGATGGTGTGGCACATAT
TGCTCACCTTGGTGGTATGGTTGTTGGATTCTTTATGATTCGTTATTGGAGAAAACAAGT
TAATGGATATAGTGGCAGCAGTGCTCGTGATGCTTTCGAGAAACTTCGTGATTCTTTAGG
TGGAAAGCGTAACCGTCAGCATTTTAACTATACCCGCAATCATAATCCTCAGTCTGATAA
TAACTCTTATCAGTCTCATCAGCAGGATTGGGATTATAATGCCTACAAGCGTGCCACCCA
GGAGGAGATAGATCGAATCCTGGACAAGATTCGCAAAAGCGGCTATGATAGCTTGACAAA
AGATGAGAAGCAGACTCTTTTTGACCAGAGTAAGAAATAAGCTGGTCCTTCTGGGTGTCA
TGTATGATATTGAATGGATGTATGATATAAAGAAATAAGCGGTAAGATTATGTTTAAACA
ATTGAGGCAGTTTTCTATCAGGATGATTGCGGGAGCAAATATTGCTACCATAATCATCCT
GTTTCTTATAGGTTTTTCAGATCATCTTCATCCGGAAAGATTTGCCATGTTGTCTAATGT
TGGTTTGCTTTTCCCTGTTTTTCTCTTTATCAACTTAGGGTTTCTTATCTTTTGGCTGAT
ATTTAAGGTGCGTTATGCGCTGATTCCTTTCATGGGGTTCATTATCTGTTATGTACCTGT
GCGAGAATATATTCCCTTCAATATTCCTCAAGAGGCTCCGGAGGGTTCCATCAAGATCCT
TTCATATAATACCTGGGCTTTTGCAGAGGGAGAAATGGGAGAAGACGGCATTAATCCTAT
TGTGAAGTATATCAAGGAACAGAATGCAGACATTGTATGTCTTCAGGAAGCGGGGCATAA
TGGGGATGTGGAGAACCAGTTGGATTCTCTTCTCTATCCGATGTATGCTTATCGGGATAC
AACCTGGCATTTGGGAGGCGGTAATGTGGTAGGCATATTGAGCAAATATCCGATTCTTTC
TAAGGAACGTATCCCATATGAGTCAGCGGGAAATCTCAGTGTGGCTTATCAGTTGGAAAT
CAACCATGAAAAGGTGCTCTTGATTAATAATCATCTGGAAACGACGGGGTTGACCTTGGA
AGAACGGGCACAGTTTAAGCAACTTATCAAAGGAAAACTGGAGACTGATACTGCTGAAAT
CACTTCCAAGTTGCTGGTAGTGAAATTGGGAGAGGCCACCCGTAAGCGAGCATCACAGGC
AGAAGCAGTCGCAGATTACATCCGTCAGCATCGGGATATGAGTATTATTCTCTGTGGTGA
TTTCAATGATGGACCGATTTCTTATTCCCATCGAACCATTGCCAAAGGACTTACAGATTG
CTATGTAGCAAGTGGCAACGGACCGGGTATCAGTTATCATCATGCGGGATTTTTTGTAAG
GATTGACAACATGATGTGTTCAGATGACTGGGAACCATACGAGTGCAAAATAGACCGCAA
AATATCGTCATCAGACCATTATCCTATCGTTTGTTACCTAAAAAAGCGGGATAAATAGCA
AAAAAGCCTCAAATTATTCTTATAAAaGAAAAAAAaTGATTATTTTTGCACGTCATATGT
TGATAATAAAGAAAATTAGATGAAGATAAAATAAATAATTAATAATAAATAATAGAAATG
CAAAACAAAGGAATTGTAATTTGTGTTGCCGTCTTATTGACGCTTGCAAGCATCTTCTAT
CTGTCATTCTCAGTAGCAACAAGCTACTATGACAGTGAGGCTGCAAAGATCAAAGACCCT
ATTGCACAGCAGGACTACAAGGATTCTGTGAAGTACTTGGGTGTTTATTCTTATCAGAAT
TGCTTGGAAACTCAGATTGGTCTTGGACTTGACCTCAAGGGCGGTATGAATGTAATTCTT
GAGATTTCTGTACCTGATGTAATTGAAAACCTCGCTGACCACAAGACAGACGCTGGTTTC
ACCAATGCCATGAAGGAAGCCAGAGCTCAAGAGGAAGCTAACGGTGGTGACTTCGTGTCA
CTTTTCATTAACGCTTATCACAAGAGCGCACCAGGTCATAAACTCGCAGAGGTTTTTGCT
ACCCAGCAGTTGCAGGGTAAGGTTTCTCCTCAGAGCAGCGATGCAGAGGTAGAAAAAGCT
ATCCGCAGTTCTGTACAGGATGCTATCGACAACTCTTTCAATGTTGTACGTACTCGTATT
GATAAGTTTGGTGTTGTACAGCCTAACATCCAGAAGTTGGAAGGTCAGCAGGGTCGTATC
ATGGTAGAAATGCCTGGTATCAGCCAGCCTGAGCGTATGCGTAAGATGCTTCAGGGTAGC
GCTAACCTTGAGTTCTGGGAGACATATAACTCAGAAGAAATTGCTCCTTATCTCCAGCAG
CTTGACACTCGTCTTGCTAATGGCGACCATGAGGTAGAGGCTAAGGATTCTGTTGCTGCT
GATTCTGCTAAGAATGAAGTTGCAAAGGCAGAACCTGCTAAGGCTGCTCCTAAGTTGAAC
CTCAAGAAGGGTGATGAGGCTAAGTCTAAGATCAATGCTGAAAAGCAGAGTGCTGCTGCC
ATCAAGGCTCATCCATTGCTGGCTCGTTTGCAGTTGGTTCCTGGACAGGGTCTGAGCACT
GTGGGTTATGCAAGTGTTCGCGATACTGCAGCTATCAACAAGTTGATCCATTCTGCTTTG
GCTAAGCAGGTGTTGCCTTCAGACTTGAAGTTGCTCTGGAGTGCTAAACCAGCTGACCAT
TTGAATGTGAAGAACATCTATGAACTCCATGCTTTGAAGGTGACTACCAGTACAGGTCGC
GCTCCATTGGAGGGTGATGTGATTACTGATGCTAAGGACGAGTTTGAACCTACTACTGGT
ACTCCATGTGTAAGCATGAAGATGAATACTGAGGGTGCTCGTAGATGGGCTCAGATGACT
AAGGCTAACGTAGGTAAGGCTATTGCCATTGTTTTGGATGGTGTAGTTTATTCTGCTCCT
CGTGTAAATGGTGAAATTGACGGCGGTAGTTCTCAGATTACTGGTAACTTCACTATCGAA
GATACGAAGGATTTGGCTAACACCTTGAAGTCTGGTCGTATGCCAGCTCCTGCCCGTATC
GTTCAGGAGGAAGTTGTTGGTCCTACTCTCGGTGCACAGTCTATCCAGATGGGTATCATC
TCATTCGTTGTGGCTTTCGTACTCTTGATGGTTTACATGGTGATGATGTACAACATCATT
CCTGGTATGATGGCTAACCTTGCATTGCTTGTCAATGTATTCTTCACATTAGGTATCTTG
ACGTCATTCCAAGCAGCCTTGACGTTGCCGGGTCTTGCCGGTATGGTCTTGTCTTTGGGT
ACGGCCGTGGATGCTAACGTGCTTATTTATGAGCGTATCAAGGAAGAACTCCGTTCTGGC
AAGGGTATGAAGCAGGCTGTAGCTGCCGGTTATGGTAATGCTTTCTCTGCTATCTTCGAC
TCTAACTTGACATCTTTGATTACAGGTGTTATCCTGCTTGTTACTGGTACCGGTCCTGTT
CGTGGTTTCGCTACAACCTGGATTATCGGTATTGTTGTATCATTCTTTACTGCTGTATTC
TTGACTCGTTTGGTTTACGATTATAAGTTGAATCACGACAAGTGGATGCATTGCAAGTTT
GATACTCCAGTTTCTCACAACTTGATGCAGGGCAAGAAGTACAAGTTCATGTCTATGTAC
AAGACTACCTTTACTGTAGCAGTTGTAGCAGCTGTTGTATTTATTGGTAGCTTTGTAGTT
CGTGGCTTGAGCAAGAGTATTGACTTCACCGGTGGTCGCAACTATGTAGTTCAGTTTGAG
AAAGCCGTAGAACCAGAGCAGATTCGTACCGTTCTTGGTGATGCATTTGTCAATGCAGAT
GGAACCAAGGCTAACACAAGTGCTATTGCTATCGGTACAGATGGAAGAACCATCCGTGTA
TCTACCAACTATATGATTGAGAGCAACAGTCCTACAGTAGATGATGAGGCTGAAACAATC
CTCTATAACTCATTGAAGAAGGCTGGTTTGGTTTCTCAGCAGAATGTTGAGGCTTTCAAG
AATCCAGATGTACGTCAGGGCGGTTCTATCATCAGTAGTACAAAGGTAGGTCCTTCTGTA
GCTAAGGATATTACAATGGGTGCTATCTACAGTGTGCTTTTCGCATTGATAGCAATCTTC
CTCTACATTTTGCTCCGTTTCCGCAACGTAGCATTCTCTGTAGGTTCTACTATCGCTCTT
GCATTTGATGCTTTGACTGTTGTTGGTTTCTACTCACTCTTGTGGGGTCTTGTACCATTC
TCATTGGAGATTGACCAGACCTTCATCGGTGCTATCCTGACCGTGGTTGGTTACTCTATC
AATGATAAGGTGGTTGTGTTCGACCGTATCCGTGAGAACATGAAGCTTCATCCTAAGGGT
GATCGCCAGCAGCTTTTCAATGCTTCTATCAATGAGACATTGGCACGTACTATCAATACT
TCAACTTCTACCTTGATTGTGTTGCTCTGTATCTTCATCCTCGGTGGTGACAGTATCCGC
AGCTTCGCATTCGCTATGATTTTGGGTGTTGTATTCGGTACTTTGTCTTCTATCTTCATT
GCTTCTCCAATGGCTTACATCGTTCTTGGTCGTAAGATTAAGGAAGAGCCTGCTGAGGCA
GAGGTTGTTGCCGTTAAGTAATACTGGGCAGATCAATAACCATATAGAAGCGAATTAACA
TGAATAATTTCTCCGTCTGGTGAAAACCAGATGGAGAAAATGTTCCAAAGAGAATGTGAA
TGTTCTAAAGAGGATATTCTATGAAGTGAATATTTTGAATGAAGGACATTTCAATGATTT
GAGGAACTGAAAGATATAATAAAAGGTCGCATTCCAGAAAGGAAGCGACCTTTTATCGTT
TCAGCTTGAATGCTGACAACTATCTCCATGTGATTCCACCGAGAATCGAACTCGGATCAA
AGGTTTAGGAAACCTCCGTTCTATCCATTAAACTATGGAACCCTTTGTGGATAGTTTGGA
TTGCTTGTAAGATGGCATGAATAGCAATCTGTCTGCAAAGATAATGTAAAAATCTGACTT
GACAAAGAGAATAGGCAGAAAATCAATGCTATTTTGTTGAGAAACCTTCTAAAATTTGTA
ATTTTCATGTGTGGATACGACTTTAAAATCTCATAATTATGTTTTTATCTCTTCTTTTAT
CTTCTTTTTTCACGTTTGTAGAGTTGAATTGTGAAAACCTTTTCGATACCGTACATGATT
CTCTGAAGAATGATACGGAGTTTCTGCCAGAGAGTGATTATCACTGGACAAGAACCCGAT
ATTGGAAGAAAATCAATCATCTTTCCCAGGAAATTATTGCTTTAGGAGAGTTGGCTACAC
CTTATTATATATATAATGGCAGTCTAAGCCTGAGTAAGAAAAATCAGTTGCAAGGTAAGG
GACGCCAAAATCAATGGCATTTGCCGGATTTGGTGGCTCTCTGTGAAGTAGAAAATGATT
CTGCCATGATTGCTTTGACCAAGCGTTCTCTGTTGCGCAAGGCTGGTTATGAATATGTGA
TGACCTCCTCTCCTGATGAGCGTGGCATAGATGTAGCGTTGATGTATCAGCCTTTTTCAT
TCCGTCTGCTGCACCATCATGCTATACGTATCAAGCGTTTGCCTGAAACTCGTCCCACTC
GTGATATTCTTTATGCCAAGGGAATTTTGATGGGGAAAGATACGCTTCATGTTTTTGTAG
TTCATGCCCCAAGTCGCAGAGGAGGCGAGGCTGCTTCCCGTCCTTATCGTCTGCAGGTAG
CCAGTCAGTTATCGCAGGCTGTAGATTCTATCTATTCTTTTAATAGTGATGCTAAGATTA
TTGTGACGGGTGATTTCAATGATTATTCTGATTCTCCTGCATTGCAGTTCCTGGAGCATC
ATCAGTTGGTGAACATCAGTCAGGATGCGCATGGACGGAATGGAGCTAAGGGGACTTATC
GTTACCATGGAGAATGGCGCAGTCTTGATCAGATGTTGTGTAGTCAGTCTTTGGTAGGGC
AGAAAATCGCTTGTGAGGTGGGAGATTTGCCTTTCCTTTTGCAGGAAGACGATAAATATG
GTGGTAAGAAGCCATTTCGTACCTTTCTGGGTCCCAGGTATTTAGGAGGGTATAGTGACC
ATTTACCACTTGTTGCATGGTTTAAGTTATAGGTTATTGTGAAATAATCTTGATATTCTT
TGCTATATATATCCTATGTTTGCCAAGATTCGGTAAATATACGGAAAAGCCATTGTTCTC
ACATTTGGGTGTGAATGATGGGCTGCCTCATAATAGGTATTGGTTGTAGAAGATAACCGG
GAAATCAGGCATTATCTGAGTCAATCGCTTTCTGAAAATTATCAGGTCTATGAGGCTTCT
AATGGTAAGGAGGCTTTGGCGATATTGTCAGAGAATGAGGTGAATCTGATTCTTACCGAT
GTCATGATGCCTGAGATGGATGGTATTCAGTTCTGCAATGCAGTCAAGAGCCATCTGCAG
ACGAGCCTCTACACCAAGATGAAGGCTCTTACTGGAGAAAGCGTCAAGGAGTTTATCCGT
CGCATCCGACTCAATACTGCAGCGGAAATGATTCTGCGCAATGAGCATAGCATTGCGGAA
ATCAGCTTCCTGGTAGGTTTTGCCACTCCTTCCTATTTCACCACAAGTTTCAAGAAATAT
TTCGGATGTCTGCCTACTGAATACATCAAGAAACAGACTGAAGGGGAAACAGAGGAAGAA
GAGCGGAAAGAAAACTGAACTTTAGGTTGAAAAACtATTTTTCAGTTGGGGAAATCCGAT
TTTTGGATGAACATAAAGATAAAAAAATAGGTACGTCAGATGATGGTGTACCTATTTTTT
GTGTTAAATAAGAGAGAAATCTTGCTTTTTCCTATATAAAGTTGTATCTTTGCCTACGGA
TAAGTTATGTTCAGCGTCGTTGAATATAAGTTCAACGTTGCTGAATGTAAGTTCAACGTC
GTTGAACATAGGTTCGCCGTTGCTGAACATAACTATCTCGTAGGAGAAAGAACAACTGAA
TAGAGTTGTAAGGATTATCCTACTTAAGATTATAAACTTTAATAACAAAGAAAGGAATCT
ATGCCAAAGTACAAGTTAGTAGAGATGACAGACCTCCGTAATACGGGCAAGCGCAGGGTC
TATCCCAAGATGGTAGTCAATCGTACATTGTCTCAGTCAGAGTTCATCGACAAGATGAAA
ATGTATAGTCGTGCGTTGCCTTCCAGTATGATAGAAGCTGCGGTGGCGGATGTGCGCGAT
ATGCTCGTGCGTCTGCTTTCCATGGGTTACAATGTAACCTTCGATGAACTCGGTACCTTT
TCTCTCTCGCTCGACTTCGAGGATGATAAGCCAAGGGAGATACAGGACGATAGTGACAAG
ATGATTTATCGTAAGGTGGGCGTGAAGAGTGTCAACTTCAAGCCTTCGCCAGAGTTGGTG
AAGGATGCGAAACTGGCTACCGACTGTGATCTGGAGCGAGACATGAGCGGCGTGAAGGTG
ATTCGCAAGGAAATCTATACCCGGGAGCAGCGCATCGCCCGAGCCTTGAAGGTTATCGAT
GAGAATGGTTTCATCGGTCTCACCGACTATGCCTATATCAATAATCTGAGCCGTACTGCA
GCCTCGCTGGAACTTCGTGAAATCTGTGCTGCTGCTGATTCGCCTATCCGTTCCACAGGT
CAGCATAGCCATAAGGTTTGGGTGAGGAGGAAGGAATGAAGCCAATAAGTTTTTATAGAA
CAGACTAATTGACATAACAGAATATTGCCCAAATTGTAGTCCTTAGTTTGGGCACTTGTT
GCCCGCCTCGTGAGCAACGGTTGCTCGTCTCATGTTCACCGGTTCCCCATCACGTGGTCC
CCGTGGGACCGCTTGGAGAGCATAGCAGGAACTTCTGGAGGGGTAGAGAATAATGATGTA
GTTTCCTATATTTAGTTGACTACATTAGCTTTTGGTGAAGTCAATTTCATCAGAGAAGTG
TTCGAATTCAACATCATGATATCCGTAACTATCGAATAGTTGTTTGATGTATTCCTGTTG
TTCTGGCAGGAGTTTGAGTTTTCCCAATTTGTATCGGTAGTATTGTCCTTTGCTTCCGAG
ATATTCTCTCATTTTGGCTCGCAGTGCAGGAGCGTCTTTCACTTTTATTTCGGCAAAGAG
TTTGTCGAATCCCCATGCCATTTTCACGACACGCAGTGGTGCGAAGTACTTGCATTTTCC
GTCTTTCAGAGCATTTGGGGAAATGGCTTCTCCTCTATCCTTTTTGTCTTTATCGTAGAG
TGCAGATAGATAGTGTATGCATTTGTCTTTCATCGGACATGGTTCGGTGAAGCAATAGGT
GATGATACTAGGTACGTTTCCATACTCAAAAGCTTGTTTCAACAGTTCCTTTTCATCCAT
GTTTCTTTAAGTATTAAGAATAAAACTTTTTtGTTTTATTAAACGCAAAGATAGCCTATT
TATTGCCTGGGGATGGGATTATTATCAGTTCTTAATGCATTTTTTTTtCAAGAAAAAGAT
TTATACGTGCATATATTTCAATGATTCTTTATTGCTGACGTACTTCTTTCTAAACTTCAT
TCCTCTTGTTGGATGAATCATGTTCCCCAGATTCCCTTCCTTTTCATCATAATTCCCCCT
CGCACAACTTTTTTCGAAACTTTTTGCTAAAAGTTTTGTAGTTTCGTTTTTTTtCTATAA
TTTTGTAGGCAGGTAGCGATAGAAATGTGCAAAAACATGAAAATCGCAGCAAAAGTCTCG
AACCACGCCGAGCCTTTCATACAGGTATAATCTTTATGATAGAGGAGAGTAGGGTGGGAA
AGAGACACGACATATATAAGGCGCATACTTGGCGCTTTGTTCACGACTGATAGAAACTTC
GCAACTTTCAGATACTGTCATGGACTTAGCAACGGTAGGTGTTTACGGGTGTGATTATAT
CACAGCCAATGGAGTATTGTATACCTATAATAATAGGTAAGATACTCCATGTGGTGGCGT
ATATCATATCGGCGTGGGCTCTAACGTTGTCTGTTCAGCAGTATCGGGCAATGCGAAGGC
CTCTATCAGTGGGACAGACGACAGGCGGTTCCCACGCTTGAATCAGTATGTATTTTGTAA
GTATCTGTAAATCAAAAGAAACTTTACGGCATCAAGCGTAAATGATACCATAAAGTTCCC
ATCGTCTGCGAGAAATCAATCTTGTGTTGTTTATATCAGAAGATGAATTGTTTGCTGCAA
ATTAGCGATTAACATCCATTAACTCATCTTTTGCAATTTCAATGGCTGTAAGTTTCAATT
CGTCTTCACCCTCCAAAGCATCCAATACTTTGTCGGCAAGCCAAAGAGTGAGCATTTCCT
TTTCATCCACTTTGAAGTATGTTGCCATTTGAATTACTTGACTTCTCTTTGCTCGCCTAT
CCCCACGTTCAATCTTGCTGAACATTGGAGTATCTATTTCTAAGTATGTAGCTACTTGAC
GCTGCAATATTCCTTGTTCGTCTCTTAGAGACCTTATCTTGTTTCCTAATAACATATCCG
TTTTATTCTTTGTCTAATATTACGATTTCCCAATAGCCTCCAAATCTACCACCTGTTCGT
TTAATTTTGCCTAATTCACGAAGTTTACGTATTTGCTTCTCAACTCCTCGTGAAGACATA
TTCAATTGCATTGCGATTTCAGCGGCTGTTATATGTGGGTCTTGTTTTATAATATCTATA
ATCAAGTCCTTTGTTTCCGAACTTCTTTCCGAACTTTTCGTTTTTGTTTCCGAACTTCTT
TCCGAACCAAGTATGTCTGTTTCCGAACTGTTGCTATTCGTTTCCGAACTTTCACGACAT
CCTTCATGAACAGGAATAGTAACCAAGAACGTCAAGCGGTCATCTGTAGTTTCAAAGATG
GCACGTGGTGAACCATTCTCTGCTAACTTTGTTTGTATTGTTGGAACACCAGTTGAGCGA
CCCTCTGTAAGGTCAAGTTCTTTTAAGAAATCACCCAAACGACGGTTGCGATAGCGACGG
CTTTTTAGCATATCTCCCTTTTCTATATCCTCCTTGGAGATGCTTCTGTCAGGTCCAGGA
CAATTGAGTATAGAGATTCCGCTTGGTTCAATGGTAATCTCTATTGGTTCATGCAGCAAG
AAATCTCTGTGATATACAGAGTTTACAACTGCTTCCTCAATAGCATCGTATGGATAGTTC
CAAAAACGTTCTGCCTCCTGCCTACCGGAAATCTTATGCACATGCTCTTTGAGTACATTG
CTCTTGATGTAATCCATTGTCTGTTTTATCATCTGCGGAACACTGCCTTTGAATGTAACT
TCTGTGAAATTGTTTGGATCATTCATCTTTCCGTTAGGGAATGTCACTACATCAATCTGA
GTGTAAGGGAAGAACTTGCTTGGATTCTCGCAGAACATCATGGCTACCACATTGCGAAGC
AAACGGTTTTCTTTTGGTCCTGTGTACAGTTCCATTTGGTCAAGTATGGTAGAAAGCGGA
GTCGTTATCACATCATCAGCCAGTTTGCTACCCACTTTGACAAGATAATCACGAAGAAGC
ACCAGAGAAATATCTTCCAACTGGATGTCGCTATTGCCTCGTTCATCAAAAGGCACACGA
TTAGCCAACTCTCGCAATTCAACGAGAACTTCACCTCTTGCCTCAATGCTACTTGTGCCA
CTGCGAATGTAGAAATATTCTTTTGTCCCTTTCGCTGTTACGTTTACAGGCACAGAATAT
GGACGGTAACTGCCAGCAGGACACCATATAACTATCAACTGTTTGCCATCAACCTCCTCT
ACAGAAGTGCGAGGCAAGTAGTATGGAGTCATTTTGTTATTGTAGCCCACCATCTCTTGC
AAAATGTTATCTATATTTTCCATTGGCACGCCTTCTACAGGTCGTATTGCCATGCCTGTC
TTATCATCGGTATCTACACCTACAATGATATATCCACCACCAAGGTCATCAAAGTCATTG
GCGAAAGCACATATACTGTGATATATGCTTCCTGGGTTCCAACCTTTCTTGAACTCAATG
CGGTTAGATTCTATTTTCTGCTTGTTAAGCAGGTCGTTTATGTTTATTGCGAGTGCCATA
AAATGTTTTTTAATTGGGCATTATGTAGCCTTTGTCTTCAGCCTTGTTCACGATTTTAAC
CAAACGCTTACATTGTGAGGCAGAAGGTAAATTCTGCTTTGCAATGTAGTCTGCAATTCC
TTTTATAAAGCTACAATCACCATAAGAAAGAACGTTCTCTTTCATAAGGTCATTGTATAC
TTTCATCCAATAATTTGCTCCAAGATTGAAAATTTCCACAGATGCATCAATAGCTGCGTC
AAACTTATGTGCACGTTTTGCTGCACGTTCTGCATTTTTTGTTTCTTCGATAGACACTAA
TGTTGACAAGAATGTTTCACCAAGTGTATATTTGTAATCTTGGAAATTCTTCCATACAGC
TTGTGTACGTGATATGGTTCTAACGATACCTCCGTTTGCTTGATCCATCAAGAAGTTATG
AGTACAATACGCAAGTCTCAACAATTCTTCTGCCAATTCAGGATAAAGAGTTTGTTTCTG
CCATATATAACGCCAGTCTATATCTTTGCCTTTAGGGATGAGAGTCATGAGTTTGGCTAT
CGTATATGGTACTATCTGGGCTTTGTTACCACCTTTAGGATACCATGAAGCCTTACTAAT
CAATCCATCAAGAGTATCGAAAAGTATAACGGAGCTAAcGCATTTACGGAAGAAATCCTC
ATTTATACTATCTCTATTCTCATCGTAAATTTTTtCAATAACACCAGCAAATCTATTGAA
ATTGATTGCAGAACTTTGGCATACTTGATGTGGATTCATCAGTATTGTATTGTAACATTT
TGCAAGCTTTtCCTTTTtGATGACTTGATTCTTAGGATGCATCTCACAAAATTTCTTTTT
CTGTGCTGGTGTCAGTTTCATTTGTTCCTGTTCCCATTTGCCTCGCGAACGCTCATAAAA
CCATATCGTTTGATATGGATTTCCATTTACAGGAGGTGCCATTACCTTTTTAGACAATTT
TTCCATTAACACATGGAATGGGTGGTTAGAGAAAAAaTCAGCCTCAGAAACAGCATTTTG
GCTATTTGCACATTGTGAAATAGTCTTTGTTATGCTGTTATATTGCTCTACTTGTTCTTC
AGACAAATCATTTTCAACATTCAAGACTGTCAATTTCATCGGAACATACAAATTATCCAT
GCCATAGCGAGCTTCTTTTTTAATGATGGCATTAGCCAAAGAAGCCGTCGTTTGACCTCC
GTTGATAATTTGCAGATCCTTAAAATGTACTATTTGAGTTTTATCTGCAGAAAATGAAAC
AGAACGAGCAACAACAGCTATACCATTATTGAAAGTGAAGAAATTCTCAGGATGATTTAT
GATAGTATCTCTAATTCCTTTGTTGACTTTTCCTCTTACACTTAAAAATGCTCGCACATT
GCCTTGTAGTAGTTTGCTTCCATATTTTAGGTAAATGTCAGCAAGAAACTTACCTGGCAC
AATGCCAAGATAGGCATCATATTCACTGTCAACTCCAATGTCTGCTTTTAGACACTGGAT
ACCATCACAACCAAAGTCAGTAGTATCTATTTCTATTATCTCACTTGAATTAGAGGCAAA
TGTTTGATAGAATCGTTCTAATGTCCATACGTTAAGTTCGACAGGACGACCCAAAAATTC
AGGTTTAGACAAATTCTTCACTTGCTTGCTTAGTGTGGCATTAGACAATATAAAGAATTT
GAAACGAAGGATTTCTGTAGATAGCAATCCTTTACCTATCTTTTTACGAAACTCATTTGC
TATAATCAGTGTTGGATCGGAATCGTCACAATATTTGCTGATATTACCTTGTACACATTC
ATCAAGGAAATTCAACATATGTGTATATATATCCTCTATACGTGAATTTGTAAGTGTTGG
GGTACTATCACGTTCATTGGTAAAATCACTTGCAATCAAAATTAATGCCCCATCAGCTTC
ATCATATGCGTAAGCATCAAATGCAAGCAATCTATTTCGAGAACCGCGCATCTCTACAGA
CATTGGTATAGGATCGTTCAACTCTCCGATTTCTTCCAAGTCCGAAAGATATTTCTCTAT
GAATTGAGTTTCAGGATCAGTGCCTTCATGTTCGGCATTGAATCTCAATTCATCGATAAA
TTGTTTTCTATATTCCTCGATGTCCATAATTTAAAGATTTGTTCTTTACGAAATTTTAAA
CTTTTCTATATTTGAGAGTACAATATCATATTGTATTTTAGAAATTGCTTTAGGTAATTT
CTCTCTCATAACTCGTGGAAAATCGTTTCCTTCAACTTTATATATATTCATAGCCTTCAA
GTCGTATACATAATTGTCATTTTCGGGAGAAAAGTCAAAGCCGTATAGTCCAAGCTTAGC
AAGAAAGTAATCCTTTTGGATAGTGGAACTTATAGAGGCAATAATGTTAGTGACAAGTGC
ATTTAACCTTAACCCATTATATGATGTGCTCATCTTCTCTAAAGCATATACAACAAGGGA
ACCGCAGACTTTACTGTCCAATTGCTCTACTGACGAGATATGAACAGTCTCCTTGCCTAC
AGCTATTGTTTTAATTTCATACCATTCTTCATCAAGCGAAAAATCCTTATGAGTCTTTTC
TGGGCCAGTCCAACTTTCCAACGCCTTATCTAAACCTTTATCAGGAATCATCACACCTTT
AAGAAAAAGTAGCTCACCAATCAACCCCATGATTTCAATCTCTGAGAGATTTCCATGATT
AGGCTTAAACAATTGTTTCCAAGAAAAaTAGCGAGTTCTTAAAGTGTGATAAGCGGTTTC
ATCGTCATTGATAACTGCACATGAAGACATTAAATCTTCACAAAAAGTGCAGAAATACTC
AAGTAAAGAAGGTTTCTCCAATGAGAATCGTAAGAAAATGTCGTTGTTACAATTGATGTG
AGATACACTTATAATCTCAGAACTTTTTGTTTTGGAGATTTTAAAACTACCTCTAAAGTC
GAAAGAATAACGGCCATACTCGTCCCTTCCAACATAGATATTAATATTACGATTATTACC
TATGCGGATGAAATGACTTGCAGGGATATCTCCTGAAAGGATTGTGAAAATCTTAGTCTG
CATCGTCTACCTCCTCTTCTTCTATATCCTCAATATTGAGACGTTGAAAAATCTTGTTTA
TTTTGTAATGAACAGCATTTTCCATTCCTTGTACTCCTGGCAAACCTATTGCAAAAGCGA
TAATTTTGTCATTGCCAAGTTCTGTACGGAATTTGGTCATTCGCTCATTCTCGTCAGATG
TCGCTTCCTTGGGCGCTATGGGCATGATAATGAAAATTGGTTTCCTTTGCGGCAAGTATT
GAAAATATGCTTTCAGTTTAAATTCACGTCCTTCAGTAGGTtCTCCTTTtGAAATCCAAt
CCTCTGTACATCTTTTTtCAGCAAGCTGTATCTGCTCCTTTGATAAAGCGAATTTGCCTT
CTGAGCTACCACTTAATACTCTACGCCTTGAACTAATTTGTACTACATTTTTATTCCCAT
ATTCAATGGAACGTTTCATGCACCTTATAGCTTTTAACCCATCGAAAGAAACATGCTCTT
GGCTTTCACCACCTTCTATCACTATATCCCATAGTTCTATTCCTGTATTGTTTGGATCGG
ATAAGAACTCCAAAATGTTAGGAATGTGGAAATTACCATTTGCCATTGAACATTTTATGT
TTTTAAGAAATGAAATTACTAAATCCTTTGGTACATTCTCGAAGAATCTTGAAGTTCCAT
CGGATGCATCACACACGTCTTTATTTGACTTTTTAACCAAATCCGTGTATCTGAGAGTGT
ATCCTCCAGCAAACAATCTGGCTATCAAATCACCTGTTTGTTTAAGGTTATTTCTGTTAT
GCTCGATGTTAAAACTCACATAAGGTGTATCATAGATATTTCCATAGAATGAATAGCGAA
CATCTAAGCCAAGAGCATTACGCATCTTATTGGATGCTGTTATCTGTAACTCCACGGAAT
TGTCTCGAACCTTAATACCAAAATCTTTTGGTGTAAGGCGTTGGTCGTACATATCTTTAA
TATTGTCTTTCAATTCTTGAGAAGATCTCGCTACTTCTGCATACCATTCTGCACTATTCT
TGCTTGTCCAAATTTGGAATATATCATCATAACCAGCACGATAGCCAAACCAACGTCCCA
TCTGCATTAACACATCAAAAGTTGAAGTGTTACGATAAAAGTAACTTACAAGAAGTCCTT
CCAAAGTAAGCCCACGGGACAGGGCAAGTCCACCCACTGCAATGACACGTAAAAATTTAT
TGTTACGATAGTCAAGAGCACTGCTCTGTTTAGAGCCATTGACTACCATAATTTTAATTT
TATCTATAGCATTTAGTATGGCCTGTTTCTGTATGATGCGCTCAAAAGTTATGTCATGAA
CATGTACAAAATGCTTATTCCAAATAGTTTCAAACCTTTTGTATAAAGGCAAGGACTTAT
TGCTCTCCGAATCGTCACTAAAGTTGAATCGGATGTCATCTACTATTTTTTCGTGCAATG
TTTCAATATGTTCAGCAATATACTTTTGTACTTTTATAAAACGGCTCATATTAACTAACA
TACTGCGTGGAGAGGAATGGTTTCCTCGTAAATCACGTATTGTATTAGCTAAATAGAAAC
AATAGACAGCTTCATCCAATGATTTTGGTAGTTGCCCATTCCATTCTTTTTtATGACGGT
AATAAAATGTACCTGAATTTAATGTCTCGGCATCATTCTCTACCATATCATGATATTCTT
CTGATGTGTAATCAGGTTCTTCTATATCGGTTATGTAGCGAAGATTCCTGTAATAAGGAC
CATCCTCATAGAATATTTTTtGAGCACCCACATAATTAGATGGTGGCTCTAAAGCATAAA
TAAAATGTTCAGGAAACAGATCTGCATTTCTCATGCTGTCAACGGAGTCTGGATCTATGA
AAACATTTGCGAATGGCGTTGCTGTAAACCCTACATAAGTTGTATCTTTGAATAAGCAAC
ATACTTGGCGTATGAGCTTATTTGTTTTTGTGGGATCCGTTTCGTCTTTCTTGGTGTTTA
CGGATGCATTGTCTGCTTCATCGTCAATAAGTAACATTGGTATATCAATGTAACCCTTTA
CTGTATCAACATTTTGATCATATAACCATTTATAAAGTTTGTTTAATACAGATACATTCT
TCTTAACGACAAAAACTATAAGTGAGTTTTGTGAATTTAAAGACATGGCAATTTTATCAT
GGTTGCCAACAAAATCACTTACACATGATGTAAAAGACGTAGCTCTAAGTTGCTTGTTGT
CTTTTCCAACACCAATTTTGTTGCTAACCACTTGTTTGCCAACTTTTTTATACGTTATGC
CGACAATACTTTCGTCTATACGTTCTTGCGTTTGCTGTCGAAGGCTTTCTGTTATACCAG
CAAGGAGTATTACAACTTTATATCCAGCATCAGCAGCTTTGCAAATAAGACCTGAGTATG
TGGCTGTTTTACCGGATTGGACATCACCAATTACAAGTCCTTTTCTAAATCTCTTACCCC
CAAACAGCTCTTTTGGATTTCCAAGACAATTCATGATGTTAGGCAAAGTTTCTTCATCCA
AAAGATTTATACTCTTAATGTTAAAAGAGGGATTTGCCAAGAGAAGACTTTTGTATCTAT
TCCAAAAGTAAGGATCTTCTATTTTGTCATTGCTGTACCATTCGTTAGCATTGTCGTAAT
CGTCAAATATAACATGCCCTTTAGCGTGAGTTATCTGGAACTGGTATTCAATATCAGTAA
AAAGACGTTTTTTGGCTTTGTCATCACATGAGACTGGAAACAAAGATACAGCTCTATCTA
TATAAGAACTAATGTTCTCATATTTTACCTCTTTACCAGCGCTTTTGTCAGCGTTGATAA
ATCCATATGTAATTTGCTTTAATGATAAGTATAAATCGTCCGTCATATTTAACTCTTAAA
GTTTTCAATAAGTTTAACTCTTATTTTCGGATACTTACAAAAAGGCTCAGATTTCATCAA
GCCATTTATAATATCCTCATACGATTGATTACCTGTAGATTTTAATGTCGCGATCATAGT
TACTGCAATCTGAAAGACATCATCGAATCTACTATCTGTTTCTTCACCAGAAATTACTTC
ATTAGATTTGTCTATATACATTTGTTGTATTGGAATATTCCTTTCTATTTCAGTTAGTAA
TATTTCCAAATAACTATAATCGGAATCAGACATCTTTTCTCTGACAAATTTGTAAAGTTT
ACTTTCCCGATTTATCTGATAGAAAAAAGTATTATTACGTCCTTCTTTTCTATCCCAAAT
ATAATCGGTATCATCATCAATCTTTACAGTTCGTCCTCTATAAGTTTGCTGATTCACCGA
AATGTCCAACGCTTCAACAACAGTTCTCTTTAACTGATGAAGAATTCTCTTTGGTATGCT
GGCATTCTGTTTCTTTATGTCAATACCCCATATGTCATCAAGAGAATTTGGAATGTCTAC
ACGAATACGAGCATTCTTTGTTAGTTCTGCACGTGGTTTCATACCAAACCAAGTTCCCCA
TATAATCAAACGATTATTGCGATAAATATAAAAACCTTGTTTAGTTCTAAGGTTTTCTAT
TCCACCAATAAGTTTCTTATCGCTTTCACTCATGTCTGTAGCAAACGGCAAGACAAAAGG
CTTGATATAAATAAGACGCTCCTTGCCTTCACTATCATTTATGGCAATGGTACGCTCCTT
TTTATAGGTTGTCTTGGGATGATGCTCTAAAAAAGGATCAAGTGGTTTAACAGACTGTTT
GTTGATGTATATCTTTAATTTTGAAGTTGTGGTTTGGGACAAGAATCTATGATAGATCAA
TGCCAATGTCTTTTCAAGAGATTTTCGCAAATCAATAAGTGTTTCATATACTTGTCCATC
ACTTGATTTGGATATAACATCGAAATCCTGCCAAAGCACAAGTGTTCCTTTCTTATTTTC
TATCAATGAGTTTATATACGGAAGTTTACTTATTTCATTTTCTGTAAGTTCTTGTACAAT
CCAGTCCTGTTTCTTCTGAATATAAACATAATCCCATGTATAAGCATTGAAATTTGAATT
CGTGTCAAAACTAACGACAGTTAGATTTCGGCATTGGGAAAGAGAAGCTGCTTTCATTCC
CAAACCAAAGCGACCTAAATCATCCTGTTTACGTTCTATTTCTGAAGCCATGCAACCATA
ACGCATAGCTTCAAATAGTTCATTATCTGTCATACCGTCACCATTGTCCATAATGCCAAC
AGCTATTGAGTCGAGAGGATTAGTAGGAAATAATATTTTAATGATTGAAGCATGAGCACT
GATACTATTATCAATAACATCAGCAACCGCAGACTCAAAGGTGTAACCCATAGAACGCAA
AGAGCCCATTAGAGTTGATGCCTTCGGTACATTGATTTTATCTTTGCTCATATTTCTTGT
AATTTTTAGAAATTTTTACAATTTGAGAAAAAACAGCTTTTGCAAGCAATGGCGGAACTG
CATTTCCTATTTGTTGTTGTATGTGAGATATCGGGCCTTCAAAGATAAAGTTGTCTGGGA
AACTTTGTAAACGGGCTGCTTCTCTTACGGAAAGTCCTCTATCCTGATATGGGTGAATCA
ACATACTTTTACGATAGTTTGATATTACAACAGAAGGTTTGTTTGCAACAAGTCTTTTGT
AAATTCCACTATGACAACGCCCCTTGTCCGCATAATTTTTCATCAAATAATCAGGAATGT
TGCGCCAATTTCCACCTTGTGGAATATGCCGATACCTTTCTATAACAAGTTCATTGTTGC
GTGACACATAGTTCTGTGTAGCAACATCTGATTTCTTGCGCATTTGTTGTGCATAATCAC
TGGACTGCTCAAAAGGTATCATGTAAGGTGCTTCTGCAAGCATTTGTCCATTAGCAAGTA
TTGGTAAATCTGCTATAGCTTCTTCAACAGTGACTTCATAATCAAATGGTTTTGGAAATT
CGAATTCTATTCCATTCTTATTCCCAACCATAAAAAAaCGGTTCCTTTTTTGTGGTACTC
CATAGTCAGAAGCCCACAGGACTTCAGATTTCACTTTGTATCCTAATTCTTGAaaaCAAT
TTTCAATCATGGTCTTTGTTTGGCCTTCATTGATGTTGGTAAGCCCCCACACGTTTTCTA
AGACGAACCATGTAGGTTTAATTTCTTTAACCAATCTTACAAATTCTAAGAATAAAAAaT
TATTCTTATTCTCCATATTCCTTGTCCGTGTATTGGAAAGGGAAAAGCCTTGGCATGGAG
GCCCTCCCATAATTACAAACACAGGATGATTTTTGGAGATAAGATCAGATGATTTTATAT
CCTTAATATCACCTTGGTGTACTTCTGCCCCCTTGTGATTTCGCAAGAAGGTTTTAGCTG
CACTTGGATTAATTTCTACAGCATGACTGATTTTTATTCCAACCATTTCTGCACCAAGAC
TTAGACCTCCTGCACCAGAAAAAATATCTATTCCGTACAGCATTGTTTTTTATTACTCTT
TATTCATTTATTATAATTCAGAATTTGTTTTAACAACATTCTATTATGTTCATTTCAAGT
GACAGATTATCTTTTAAAAGAATTGTCAATTATTGACTACAAAAGTAAGAAATCTTATTC
AGACGAAAGAATAAATAATTGGAAATCTTTACTTCTAGCATCACATTTCTGTAATTTGAG
GCGATTTGTGGTAATTAACGCTACAAATCGCCTCTCATTTTCATTATCTGGATAAACCTT
GTGACTTCTTTTTTGGTGGTGCTCCTAATCCCAACTTCTGTGTTCCGTCCCAATTCGTAA
GTTGGTCAGCACAACCATTGGAGCCACCGAGTAAAACGTATGTATCTGCGCTGCACGACA
TGTAATCAATGAACGAAAGGAAGTTCTGAATGATGGGTTCGGTATAAACAACCTCATCGG
TAGCAAAGAGTTTTGTCCAGTGTGCGACACATTCTCTCCGATAGTTGCCACAACCATTCC
AATCCATACTCGCGAGAAATCTTTTATCGGCAAATATTGCTTCTTGTGGAGAGCGAAGCG
CAATGTTGGATTTTGTGGCAGTAGCCATAATACCATAATAGATTGCTTTGGCTTCTTTCT
CGTTGAAATCTATTCTGCTTGATTGTGAAAAGGCTTGGAGTTGTTCGTGACCTTCACTAA
TGAATCGGTCAAGTGCACCTTGGTATTTGTCTTGCCTGTACCTCACGTTTTGCTTCTGCT
TCTTGCGGTCTTCCACACGTTTAACAGCTTCAATTATTTCAGGTTGCTTTGTCAAGTCGT
TCCATTGAAGAACCAAAATTTTGTATTCCTCCCATAGAGTATTGTTGTAATGTCCTCGTT
TTTTGAGACTAATTGGGTATTGAGACTTTCAATAACGGCATCCTTTTGAGCGGTTACTCG
TCTGACTGACTTATACTATAAAAAGTTTCCAACCAAAAGGCGATATTTTAGTCTATGGCA
ATCCAAGCAGTTGAAGCATTCATATAGACAATGAAAACGGGCCTCAGTTATCACTAACTT
TATTTGATGGCCCTGGTTTTTATATTGACGTGATCAGTTTGTGTTTGTTTACGAACCGTC
CCGTTGACGGTATCATTTAATGTGGAATTTCCCAATTCCGAATATTCAAAACTTACATTT
TCTAAAGTCGTGTTTGTTACTTTCAGATAAGCTTTACCAGAGGCAGCCATTTGGGCTTCG
ATGATCCAGTTGCCGATACGGAACGTGTCTCCATGGCTGGAAATCTGTTTCAGAGCGGTC
TTGGAGTCAGCCACTTGCACGATGGCAAGCACTCTTGTTGCAGGGTCGAAATTGTTTTCT
ACTTTTGCCAATGCCTGTGTCTCATACATTTTGAGTTTAATGGCATTGAGCAACAAGTCG
CGATTCCAACCTTTAGAGCGTGTCTCCTTTGCGTAGAAAAGCATTGCTGCATCATCATCA
CCAACTCTCTGAAGAAGACGCAATATATGCCCCCAAGGCAAAAGTGCGACAGCTTGTCGC
ACTTTTATGTCCGAGTGACAAAAACGCTCGTAGAATTTCTTCATATCCCACAGATTTCGC
GGTGAAACGCCCATCTTAGGATAGCGTTCTTTCAGGTCTTCCGACAATCTTCTTACTACG
CTGTCGCCATACCCACTTTCAATCTTGCGCTCATGAAGCATTTGGCCAATCTCCCAATAG
GCAGTAGAGACATAGCCATTTTAGCAACTTGATGAAAAATACTCACCACAAGTTAAGTCT
ACATTTCACTCGTTGTACGCTACTTTTACAGAGCCTACCTTGCGTCCGAGTTTTCCACCT
TTCTCTATATACCGCTTCCGTCCTGACTGCAATCGGAATGAGATATTATCACGTTCCAAT
TGCGCACAGGTCGAAAGCGTGGCTTCATTATATTATTTTGGCTTGCAACCAATCGTCTTA
GAATCTTGGATAACGTCTTTGACAATGTTACGAAATGCCAGCATCGGGGCTTCCGGTATG
GGTATAGACATTAAAAAGGTAACACTTTTACCTTGAAAACCACTTTGTTTGGCTGGTAAA
GTATGATTTTAAGCCCTGATTTAACATTATTAAATATAAATGTGTCAAAGAATTCCACTT
TATCGTACTTTTTCCTGCTAAAAAGTTTGTATTATCAATGATTATTCGTATCTTTGCAGC
AACAGAATCCGCCACGCTTCCCATTTGAACAGCGAACCAGGGCGGGTCTTTTGCTTTTAT
GGGAACATTAAGATTATACACTAAACAGGCTCTTTCTATTTCCGAACAAATAGAACTACT
AAAAAGTAGAGACTTAAATATTGCTGATTCATCCAAGGCTGCAAAATTTCTTGGAGAGGT
CAGTTATTTTCGTTTTGTCCAATACCTTCGTCCTATGGAGGCAGACAAGACTACGCATCA
ATTTAAGCCTAATAGTAGATTTGAAGATGCCGTAGCTCTCTATAACTTTGATATAGAGCT
GAGAGATTTGATGTTCAAGGCTGTTCAACGATTAGAGATTGCTTTGCGCACAAAGATTAT
ACAAGAGTTCTCTTTGGCTTATGGACCGTTTTGGTTCTTTGATACAAGTCTTGCTGACGA
TGAACACAAGTTTATTGAGAATATGAACTCCATAGATAGAGAACTTCAACGTAGCAAGGA
GGACTTTATCAAAGAGCATAGGCGCAACTATGACAAGCCGATATTCCCTCCAGCATGGAA
AACGCTTGAACTTGCATCTTTCGGCACGCTTTCAAAACTCTATTACAATTTCAGTGATAA
GAAGTTGAAGAAGCGTGTAGCTCGTCAATTCAATCTTCCACAGCATGAGGTGTTGGAAAG
CTGGATGCGTAGTGTAACTGTCCTGAGAAACTGTTGCGCTCACCACTCACGACTTTGGAA
TCGTTATCTTTCCAATGCTCCACAAATGAACGCTTCTTTACGTGGTGCATGGGTGAACAT
TGATGGTGTTGATGCGAACAAAGTATATGCTATAGCCTGTTGTATAGCATATTGGCTTGA
TTCTATGGGATATGGATTGGACTTCAAGAATGAACTCAAATCATTACTCGTTTCTTATCC
ACAGGTAGATCCGACAGCAATGGGATTCCCTGAAAATTGGATTTCGGAGCCTCTATGGAG
ATAACTTTATAGATAAAATACAGACAAGCCTGTCGGTAGTGAAAATTCTTCATTACCGAC
AGGCTTTCTTCTTGATATATGAACTTTTTGATGTAAATGAAAGTTTAATACGTTAAAGAT
TATCCATTTCGTATCAAAATAGAACCTATATTGCCACTTTTCTACCGTTTAGAGCGTATA
ATACTGATAATCAACTAATAATATATTCTATCATTGTAGTTCCCTATCTAAGGTTGTCAT
CTCTGATAGTGTGACTAGGATTGGAAAAAGTGCATTTTTTtATTGTAGTTCTCTGTCTTA
CATTGCTATCCCTTATAGTGTGACTAGCGTAGAAAATATTGCGTTTGGAGGTTGTAATTT
CTCAAACGATTTTAAACAAGAATTAATCTCCCGGTTTGGAGATAATATATGTTAAATCAT
TGTGAATATATTTTAGTCATTATGATATGAAAAGTATATAAGAGGGTGTGTCATAAGTCC
ATGACGCACTCTCATAGAGCGGGGAGTTGAAAAATCAAGATAAAGCAGCAGATCAGCGGT
TGTTTCCGAACAGATAGCGGTGCCGATGATTTAGCCAAGTTACACTCCATCGCAGAAACT
GCAGTGAAGAACGGAAATTCAATGCGTTTAAATTTGCATGTTACAAATGCAATTCTTGTT
GCAGTACAGCCGTAAGACGATTACTTATGCTTATAGTGGTGCTTCAATGGGTGCTGAGTA
GTTATTACTCAAATTTTCTTTGTTACATCTTGTTAAAGATTAGCCTTGAATCAGATATTT
ATTAAAAGAAATCACTATATTTGCATTTTTAAAACTACGCTTGTATAGCAATTCACAGAA
AGCCATCGTTTGGAAAATGAGATTATGAAGTAGTTTGGGTGTATTAGTTTTAAGAGTAAT
GTGGGAAAGGAATAAAGGTATGAACAAACCGATAAGCATATTGGACAAAGAGTATTTGCA
ATGGGTCAAGGAACTCAGTAAGCGTTATCGCCAGAGCCAGATAAAGGCTGCGGTGAAAGT
CAATACAGAAATGCTCAAATTCTATTGGAGTTTGGGTAGAGACATTGTTGCCCTTAAAGC
AGAGGCTCGATGGGGTAGTAAGTTCTATAAAAATCTTAGCAAGGATTTAAAAGAAGCAAA
CCCTTTGGCAACTTGCTTCTCGCCGAAGAATCTTCTATACATGAAGAATTTTTATTGTAT
GTACCTACCATATACAGAAATTGGTCAGCAACTTGCAGACCAATTAGAGAAGAAAGATTT
TTCATCTCAACATAGGGCAAAAAATAGTAGCTTTGAAATTAATCAGCAACTTGCTGACCA
ATTAGAAAAAGATATATTCTCCATTCCATGGGGACATCACATGCTATTGATAGACAAGTT
CCTACAGATGCCTCAAAAGGCTCTTTTCTATGTCCGTCAAACAGTGGCAAATGGTTGGAG
TAGAAATGTCCTTCATAATTTCATAGACTCATCTCTGTATGAACGACAAGGGAAAGCATT
GAGTAATTTTAATCGAACATTACCTGATGCCGATAGTGATTTGGTACAAGAAATAACAAA
AGACCCATACAATTTTGCGTTTGCAGGCATTACCAAGCCATATAATGAGCGTATTCTCAA
AGATGCTTTGCTCAACAACATCACCAAGTTCCTAACTGAGCTGGGTACAGGTTTTGCATA
CGTAGGCAAGGAATACCGTTTGCAGATTGGAGAGAAAGAGAACTTTATCGATTTGCTCTT
CTACAATTTGAATTTGTCATGCTATATAGTTTTGGAAGTCAAGATAGGATCCTTCACCTT
TGCTGATGTTGGGCAACTTGGCGGCTATGTAGTAGCTTGTAACCATCTTCTTCGTAAGGA
GGGGCGAGACAATCCAACAATAGGCATACTTATCTGCAAGGAAAAaGACCGCATTCAAGC
CCAATATGCTTTGGAATCAAGTAGCCAGCCAATTGCAATCTCAGAATATGACTTGGAGAA
ATTCTATCCAGAAAAGTTAGAGGGAACGATGCCAACAATAGAGGAATGGGAAGCCAAGTT
GGGTGGAAGTATTGAACAATAGAATATCTGATTGACACTGCAAAGCTGAAAATGGCTATC
AGTGTCAATATGGGTACTCTCAAATGTGCGGGTCGTTTTATTTTTATACATTTCCCTTGC
TGAGATTCTCGTATTTTCAAACGATTCTTATTTCTTTTAGCTCAAATCATAGATTCCACC
TGGCGTCGTTGCAGAAGGGTAACTCTGGCGTATGAAGCACTCTTGCAACTCGTCGGCGTT
CACCACCAGACTTGGCGGATAGATACTTCATTACATACTTTCCTCCCTATAGTTAGGTGG
TACACTTTTAAGTTAGAATCTACATATCTATATCTTTTGGTTGAATATGTTTTTAATTGC
ATAAAGAGGAAATACCCGGATGTCGTCATAACACGAAAAGTTTTCGAGTGATGTACGAAT
TCCGTAGTCGATGCCTTTCTGTTGATGTCTTTCCTACTTGTCTTGCTCCACGTATAAGCA
AGGTTTTCTCTCTTGAGATTCAGCCCAAATCTCAAGTTCTTGGTCTATATGTCGTTTTAG
ATATTTCTTCATAATTCGTAACATATTGATAATCAATTGTAAAGATACTGCTTTTTCTAA
AATTAGGGGCATAGAATTGAGGAAATCTTCTAAAATTAGGGGCTAAGGTTAAACTAAATT
GTAGCAGCTGTAGCAAAACACCAAAGTACAGATTCCcAAAATGATTCAACAATACAGGTC
GATTTTTTTtGTGACTTAGAGCACGTTGGTAGGAACTATTTTGCATTTGTGGTCTTGATT
TCTCGAAAAATAAGGCTAATCTCGCACAATTCGAGGGAAATTATTCAAGTTTTTtATTTT
ACTGGTTTATAATTCGGAAATTTTATCTAAATTTGCAGAAATTATTAGTCTTATGGAAGA
TGAAGATTTCAATCGTATAAAGGTTGTTCTCGTTGAGCACAAGAGAACAGCCCGATGGCT
GTCAGAAGCATTAGGCAAAGATCCAGCAACTGGCAGCAAGTGGTGTACCAACACTACACA
ACCATCACTTGAAACCCTATTCAAGATTTCAGAACTATTGCAAGTACCTGTACTGGAACT
TATTAAGAAACAGAATATATAGAATATGACCGAACAAGAATTACAACAATATCTGCTTTC
CAAATATCCAAAGGAAAACGAGGAGTGTGAATGGAAAGAATTCAAGAACATGAAGAATGA
CTTCAACGGAAAAGAGAAGGATGATGTCATTTCTTATGTTTCCGCCTTGTCGAATATGGA
AGGCGGACATTTGGTTATCGGTGTTGTTGACAATACTTTGGAGATTGTCGGTACTAACAC
ATACAACTACGACAGGCAAAAAGCAAAGCTCAGAATGACAGATTTGTGCGCCAACTTACC
ATCTGAAGAATTGCTGGTTGAAGAATTTATCACGGACGACTCGCACAAGACGGTATGGGT
AATTCATATTCCAAAACACATGAAGCGTCGTCCTGTATATGCGCATAACAAGGCATGGCA
GAGGTTGGACGATTCGTTGGTGGAATTGACAGATTCTCGCCTTAATGTAATACTTGACGA
GCAAGATTCCGTATACGATTGGACAGCACAAGTCATCAAGGACGCTACGATAGACGACCT
TGACTCCGATGCCATCATTCTTGCTCGCGAAGGCTATAAGCAACGCTATCCAAAGTTTGC
AAAGGAGTGTGATTCCTGGAGTGATAAAGTGTTTCTTGACAAGGCGTGTTTGACCATCGA
CGGAAAGATTACGAAAGCCACACTATTACTTGTCGGTAAAGAAGAAAAAGCACATAAACT
CAATCACATTGCGCAGATTGTATGGAAATGTTTTCAAGACGGACAAACCTTTGGTGACAT
CTACACTATACCATTCATACGAACCACGAGTGAGTTGCTGAACAGAATACGGAATTATCG
CTTCAAGATTTACCCGAAGAACTCGCTTATTCCTGCTGAGGTGTGGAAGTATGATACGGA
GAGCATTCTTGAAGGCCTTCATAATTCAATAGCTCATCAAAGGTACGAAAGCGACGCACG
AATCATTGTCACGGAAGACAAGGACAAACTGACGTTCCAAAATGACGGCTACTTCTTTGA
AGGAAACTATAGCCAATATATAACTGGTGAGAAAATACCAAGGCACTATCGCAACCCAGC
ATTGGTAAAAGCTATGGTGAACATCAAGATGATTGACACCCAAGGTTATGGCATTCACAA
GATGTTTGTGAGCCAAAAGGAACGTTATTTGCCAATGCCTGATTATGACAAATCAACAGC
AACAGAAGTTGTCTTGACCTTGCCTGGTACAGTTATTGATGAGAATTATAGCCTCTTACT
ATTAGAAAACAAAAATATGTCTCTTACAGATGCAGTTCTATTAGACTCTGTACAGAAAGG
CAAGTGCATATCGCCAGAAGCTATTGCCATGCTCCGCAAGCGCAAACTGATAGAAGGTCG
TTTACCACATATCTTCATAGCAAAGGATATTGCCCAAGTAACAGACCAGAAGATAGAATA
TTCCAAGCACAAGGGATTGGACGACAAGAAATGTGAGGCATTATTGCTTGATTCGTTGAA
GGATCATGGTTCGTTGACGAAACCTGAAATAGTGCGTCTGCTTTGGGATGTGCTGCCAGA
TCAACTTGATGACAAGCAGAAAGACAACAAATTGGATTATTTGCTTAAACGATTAAGGAA
AGCAGGAAAAATATGGACTGAAAGAAATGAAGTTACTTCCATATGGCACCTCACGGAAAA
CTAATAAATTTCCGTGAGGTTACAAGCACTTTTTCCGTGAGGGATAAGCTAAGTCTACAT
ATGTATTTGTGTTGATAATCAGTCTATTACAGTCGCAGGTAATCTTGCGGAAAATTTTTA
TTTCAGAAAAATTCCGTGAGGTTTCCGTGTATAAACCATCAAAACAGACTTTCATTATGg
AAGACATTCAAGATAAATACAACCATCTTCTCCTGCAGAATGAGGCTCTTCGACAAGAAA
ACGAAGAGTTGAAATTGCTTCTACATGCGCACGGCATTGAATACAAGCCCAAGCACGCAG
AAGAGAAGGATGCTGTATATTCACCTTTCACCTTCCCATATGTCAAACTTTCCATAGAGG
AGCGTGTCGCCATTTTTCATTCCTTGTTCAAGGGCAGAGAAGATGTGTTTGCGCAAAGAT
GGTTCAGCAAAACAACAGGCAAGAGCGGTTACCAACCTGTCTGTATCAATGAATGGAGGC
GAGGCGTATGCGACAAAAAGAAATACAAATGTGCAGATTGTCCTAACAGACATTTTGCGC
CACTCACTTATCAAGACCTCTATCGTCATTTGGAGGGCAAGGACGAGAACTGTTGTGATG
TTGTCGGACTGTATGCCATAATGCCCGACAACAACTGTACCTTTCTTTGTACCGATTTCG
ATGACAAGAGCTGTAAGTATGGCTATAAAGACGATGTTCTTGCATTTGTTGGAGTATGCA
AAGAATGGAATATTCCTTATGCCATTGAACGCTCGCGCTCAGGTAACGGTGCCCATGTAT
GGATTTTCTTTGAGGAGCCAATTCCTGCTTTCAAGGCAAGACGATTAGGAAATGCTATCC
TTACAGAAGCTATGCGACATAATGGTCGTATGTCCTTCAACTCATACGACAGATTCTTCC
CAAACCAAGACAGAATGCCCGAAGGAGGCTTTGGCAACTTGGTCGCCTTGCCATTGCAGG
GACAGGCTCGTAAAAGACGGAATAGTGTTTTCGTAGATGACGATTTTCTAGCGTACAAAG
ATCAGTGGGCTTTCCTTTATAACATCAACAAGGTGAAGGATACAGAAGTTGATATGCTGC
TTAACATACATGTCTGTGAAGAACTTGGTGCACTCACAACTTCAAGTGAGAGCAAGCCTT
GGGTTACTCCTATACCACAAGATATTTCCAAGGGCGATTTTTATTCCGAAATAGAAATCA
CTAAGGCCGATAAGATTTACATTCCGCTAAAGGCTGTTTCGGCAAAAGTTCTGAATCACC
TTAAAAGAATAACATCATTCAAGAACCCAGAATTTTATAGCAAGCAGGCACTGCGACTTT
CCACATATTCCACACCTCGCATCATCTCATGTTTTGACATCACTGATGACTATCTCGCCA
TGCCTCGCGGTTGCGAAGATGCAATACTTTCTTTCTTCAATGAGAATAAAGTAAAGTATA
ATACTGTTGACGAGACCAACCACGGTACGCCTATATCTGTTTCTTTTCAAGGCAAAGAAC
GAGAAGAACAACTGGCAGCAATCAACGCATTGCTAATGCACAGCAATGGTGTGCTTCACG
CTACTACTGCATTTGGAAAAACAGTTACAGCGGCCGCAATCATTGCACGAAAAAAaGTGA
GTACACTTATTCTTGTTCATTCGAAGGCATTACTTGCCCAATGGCATGAACGCCTAACGG
AGTTCTTGAGTATTGACTATGTAGAATCTCCTGTGCCGAAGAAGCGTGGTCGTCGCAAGA
AATTCTCTGCGATAGGTTGTCTCGACTCTACAGGCAACTCACTTCATGGCATTGTTGATA
TAGCACTCATCCAGTCATGTCTTtATGGCGATAGCGTAAAGCCTTTTGTTGAAAACTACG
GAATGGTAATAGTAGACGAATGTCACCACGTGTCATCTGTGACATTTGAGAATGTGTTGA
AGAGTATAAAGGCACATACCGTTTATGGCCTGACGGCAACTCCTATCCGCAAGGATGGAC
ATCAACCTATCATATTCATGCAATGTGGCCCCATCCGTTTCTCTGCTGATGCTAAAAGTC
AGATAGCGAAACAATCATTTGAGAGGTGTCTTATTCCTCGATTCACATCATACCGTTCCA
TTACTGATGACAAACAGTCTATAACGACATTGTATCAGTTGCTTTCAGAAGACGAGATAC
GTAATTCGCTCATAGTAGAAGATGTGTGTAAGGCTGTTGAAGCAGGAAGAACGCCAATCA
TTCTGACCAACAGAACTACTCATGTAACCATGTTAGCCGAAATGTTGAGGGGCAAAGTGA
AGAATGTTGTAACATTGACTGGGACAGGAAATGCGAAAGAGAAGCTGGAGACGCTGCAAC
ACCTGCATGAGATATCCAGGGAAGAACCTTTGGTAATAGTCGCAACGGGAAAATATGTAG
GCGAAGGTTTTGACTATCCTCGCCTTGACACCCTTTTCCTTGCTCTGCCCATTTCATGGA
AAGGTCTTGTCGCCCAATATGCGGGCCGACTGCACCGCGAAAACGAAGGAAAGAAAGATG
TGCGCATCTATGATTACATTGACATTCATGAACCTGTCTGTGACAATATGTATAGGAAGC
GACTGAAGGGTTACGCTTCCATTGGATATAAAATCATTTCCCGACATTCACCCACATTGT
TTGACAATGTAAAAGATATAGGTATACCAGTTTGTAAGGATCAGATATTCAACGGTAGAA
CATTTTTCCGTCCTTACTTTTCAAGTATAGGAGATGCCAAGCGCTCCATCGTTGTTTCTT
CTCCCAAGTTATATAGGGTAGAGCGTAGTGTTTTGGTCAACCAGTTGAGCGAGTTGGCTC
ATATTGGAATCGAAGTTCTCGTTATCGCGACAGCAAGTAACCCTGAAACAGAATACCTTT
TGCAAAGAGGATTGTCTGTAAGAATATTGCCAGAAGTAAAACTGTGCACAACCATCATAG
ACAAAGACATCGTATGGTATGGCGCTGTAAATGCTCTTGGCTATGCAACAGAAGAGGACA
ATGTGATAAAAGTGGTAGACAACAAACTTGCCAATGAATTGTTAGAAGTTCTGCTCACTT
CCTAATTCCTGCGTAAACAAACTGTTTGAGTCATGGATATCCAATGGTATGCCACAAAAA
GACAAATAGAGATAACTCGTTGATAATCAATGAAAGTGCATAATAACGAAATATCACGGA
CTATCATTCTATTGGTCTCATAATCGAGCTAAAGGAAATAGATAGTTTGAGTATGGATAG
AGTGCTAGAGAAGTTAGGAAAGTACCCTTGTTTAGAATGGGCGATAGCATTGATTCCAGT
TGTATTAGGGTTCATGCAACAGTTCGATCTTTGCCCAGGTATCTTTGATATTTATGATTT
AGTGTGTTATATAATTCCGATAGTAATGTTTTTtAAAATAGTTTAATATGAAAAAaCAAG
AAGATTTTAGTGTTGGAGGGGCTTTTAGCAGATCCCCAAAATGACTTTTAGTCCGAGTTA
ATCGATTTTTAACTTTAGACGATTCGTACTGCAACTTTTGTCGCAATTGCGACAGTTTTT
ACAGTAGAACGCGGAAAATATGCATATAGAACACTTCTGTTATATAGATTTGTTTCTGTA
TCACAAAACGCAGAATCCTGCCGGCATCACTGCCAGCAGGATTCTATGCTTTTTCTTATA
TCCCGTCTGCAATATGTGTTCGATATTTCGCATCAACATCTTTAGCCCTTTTTTGATTTC
TATAATTGTTCCATCAAATCCGGCTTTAGCAAGAAATCCATTAACCCGACAATATAAAAT
CCATTGTTGTCATGATATGGTTTTATGTCATCGCGCATTATGATTATCTTCTTAAAGGAA
TCATCATCAGAAAGTTTGACTGCGGATTTTGTTTTTATAATTGTACTCATATCAATAACT
TTAGAATAAATCAGCCAATACTATGGAGATGATTCCTGATGCAACAGCACTTAAAATCCA
TAGGAAGACTTGTAATGCACGTCTTACAGTAAAATGTACACGAGCCCAGTGAACATCGGG
AGCTGTTGTATCCATGAGAAGTTCCAATTCGCTATATTTATTGTAGGCCTGCTGATAAAT
ATCTAACGCTTCGTTAGTATTGATACTTTCTAAAATCTTAGCTTTACGTACAGCTCTTAC
TGCATCAGAGCGTAGAGATTTATATTTTGGATAAAAAGTGCCGTTTTGTAGCACCGTCAA
ATCCACATGTCTTGTTTGTTTTTCAAATAATAAAACCGAATCGTGAATAGATAAGTTCAA
ACACTTCTCGCTTCTACTTCTGCAATAAGCGGTTTGATAATCGTATTGTAGTCGTCATAT
AAAGCTATAATTTGCTTGCTATTATCCATTTTAAATTCGTGCTAAACGTTTATCTATATC
ATTTTTTGAAACTAAACGTTTGAAAAATAAATAGACAGACCCTCTACTAACCATGTTTTT
GAGAGAGAATGCAGGGGTGAGTTTTTTGCCAATACGAGCCTCGACAAGTGCATCTAACTC
TTCCGCACTCATCTGCAATATCTCATCGTAAGTTTTTCCTAACTTCCGACTTAATGTTTC
TCGTGTCTGTTCATTCAGTATATGCATAAAACTCATTCTTACATTAATTAATGCAAAGGT
AATTATTTCTCTGTTATCTTCCAAGTATTTTTTACGAATTTAACACAAAAAaTATCAATG
GGTGATAATAACGCAGAATCCCGTCTGCAATATGTGTTCGATATTGCGCATCAACATCTT
TAGCCCTTTTTTACGTTATCTAATATAGTAATCAAAAAaTAGACATCAATGAAGAAAGCA
AATTTTAATTATTAGGGGTGGTACACTTGGAAAATTAAGATAACTTGCAATGGGTCAAGG
AACTCAGCAAGCGTTATCGCCAGAGCCAGATAAAGGCTGCGGTGAAAGTCAATACAGAAA
TGCTCAAATTCTATTGGAGTTTGGGTAGAGACATTGTTGCCCTTAAAGCAGAGGCTCGAT
GGGgTAgTAAGTTCTTTGTAAATTTAAGTCGTGATTTAAAAGAACTAAATCCAAAAGCAA
CTTGCTTTTCTCCAACAAATCTTTTGTATATGAAGAACTTCTTTCGACTCTATCAAGATT
ATAGTGAAATTACTCCCCAAGTTGGGGAGCAATTTGAAAAAGACATATTTTCATTGCCTT
GGGGACATCATAAACTATTGATAGACAAGTTCCTACAGATGCCTCAAAAGGCTCTTTTCT
ATGTCCATCAAACAGTGGCAAATGGTTGGAGTAGAAATGTCCTTCATAATTTCATAGACT
CATCTCTGTATGAACGACAAGGGAAAGCATTGAGTAACTTTAATCGAACATTACCTGATG
ACTTATACTATAAAAAGTTTCCAACCAAAAGGCGATATTTTAGTCTATGACAATCCAAGC
AGTTGAAGCATCCTAATATGCGAGCTATCAGTCCATCATTAGGTTCTTGTTTTATTTCTT
CTTTGTTCATGCAAAAACAGTTCCGCTACTTTTGGTTATCTTTCAACCCCTTTTCCAATT
CCTCGATAGTCGGCATAGATGATTTGAAGTCTTTCGGGAAGAGTTTGGAGAGCTGATATT
CCGATATACCCATTGGTTCCTTGTATGACTCCAAGGCATATGTACCGACAGTGCGGACTA
TCCACCATAAACCTCCTTCTCAGCCCCCAAGTATTAGGACTTCCGAGAGTTAACAGGGCT
GATAAAAGCAAGAGCCGACCTGGCTTGGTCGACCCTTATGCTTTGTATCAGAGTTTGCGT
TCTCCTATATGTATGTAGCGCCGTATACGAGACCCGTACGTACGGTGCAATGAGAGGTGC
TGGGGGTAACTCCCCACATCTACTCTATTATACGACTTTATCCGAACAGGTCGTCCATTG
TAATTTGTACTTGAGCCAAGGCTGCATACTGTGTAAGGCGCACGCCAAAAGTAGTAATCA
TCGTTGTGATAATACCACTTTTTATCCCTGTTTCTGCCACGAAATCAGCCATACGATTAC
GAATGCGCATATCCTCCTCCTTAGTGATCGTGTAAGGCATCTGCGAATACTTGATTTCGC
ATAGATTCACGAGATTATCGGCACGTTCTATCAGTAAGTCGATTTGCGCAGCTGGCTTTG
AAACCTTACTTCGCCAAGAATAATACTCGGTATGGATTTGGTCTATCCCCAAGAAATGCT
TGATTTGAGGAATATGCAACATACAAACTCGCTCAAAAGCCAAGCCATACCAAGTATTTT
GACGAGGTTTTCCCATCAAGTGAGTCCAATATCCCGTGTCCGTCGTACCAGGATGGCAAA
ACGTCATATAAAATAATGTATAGAGGTCGGTAAGCTGAAAGATTTGATCTTTCTGCTTTA
TCTTCTTATCCCTGGTATTATACCCTCTTACGAAATCGCAATTTATCAAGTCACTAAGAA
CCTTTGTCAAAGTTCCACCCGATTTCAGCTTCAATTTCTCCATGATTTCCTTTCGGGTCA
TACCTTGTCTGCATGAGGCAAGTACCTCTATGACACGCATATAGGCCTCAGAATTTTTAA
ACAAGGACGAATATAGTCTTCCATATTCTCGCTTCAGTTCAGCGTGGGATGAGAAAAACA
ATCTGTCGACATTCCCTTCCACACCTTGCTTTTTATCCAACAAACTGAGATAATAAGGCA
CCCCACCAAGGATGCTATATATCTGAAGGATAGAAATGCGAGTCCATGAGAATCCATAAG
CTTGCAGCATCAGTTCCGTCTCACGAAGAGTAAAAGGAGCAAGATACATCTCGTGCGTTA
TCCTATTATGAAGCCCACCATGACTATCTATCAGATTAGCTATCATCCACGATGTGGCAC
TGCCACAAACGATAAGCATGATTTCACTTTGGTAAGCTGCCCATCCGTTCCAAAAGTGCT
CAAAAGCCTGTTGAAAACCAGATTTCGGCGTATCCAAGCATGGTAGTTCATCGATAAAAA
CAACGAGTCGTTCTCCTTTCATTTTTGCCTTTAACAACTGTTTTAATGCCTCAAAAGCCT
CTGTCCAATTCGTAGGAATAGGCTGTTTGGAATCTCCATATTCCCTCAGCGCAAACCCGA
AATTAGAGAGTTGCGCCTCAGCTGGTGCCTCTATAGACCCAGACATATCAAAGGCAAACT
TATCACGGAAGAGATTTCTCACGAGATAAGTCTTGCCGATACGACGCCTGCCATATACAG
CCACAAACTCAGCTTTGCCAGAATGATAATATTCTGTCAACAGCTCGATTTCTTTCTTTC
GTCCGATAATTTGCTCCATACCTTTTTAATCTAACTTTAATGATGGTGCAAATATAAGAT
AATTATCCGAGAAAAACAAGGATACTTTAGCCAAATCGATGAATTTTAGCTCGATTTGGC
TATAGAATAGATTATACTTTAGCCAAATCGAGCAATTTTCCTTCGATTTGGCTAAAGAAC
GCCTTGTAGTTACCTTTCAAGATATATTCAGTTATGGAATCTGAATCAGATTATAAAGGT
TTATATTCTACAAATGCTTCCATCGCCTCATAGCAAGCAAGACCCAAGTTATCATACAAT
TGGGCTGTAGCGCGGTTTCTGTCTTCCGCACGCTGCCAGAAGAGACGGTCGTCATTACCG
AGGAAAGGAGCACTTTCCATCTGAGACTGGTGCTTCAGAATAGAATTACGCTTAGCGCGC
AATTCCTCTGGACTCAATGGAACACACATCTCGATGTTCTCAATCTCCCATTCTGCCCAT
GCTCCACGATACATCCAGATGCGGCAATCCTTCAGCCACTCTGCGCCTGCCTCCTTCTCG
AGGTCGATGGCAGCCAATACGGCGTCAGTACACTTGCGGTGTGTGCCGTGAGGGTCTGCC
AAGTCGCCAGCTACATAGATCTGATGAGGCTTCACCTCCTGCAGCAACTGTCTTACTACT
GCTACGTCCTTTTCGGTCATAGGGAGTTTTTCTATCTTACCGCTTTCATAGAATGGAAGG
TCGAGGAAGTGGACATGATCCAGtGGaATCTCATTATAGGTACAAGCAATACGTGCCTCG
CCACGACGGATAAGACCCTTGATAGTAAGAATaTCTCTTGTATCGAAGTCGCCCTCCTTC
TTGTTGGCAAAGAATtTCTTGATCTCCTTGTACTTGTTGGCGATGATGCTGTCCTTGGAT
TCTGCAAAGAGCTGGTTGAAACCATTGATGAAGTGCATGAAGCGTGTTACTTCCTCATCA
CCTACTGCGATGTTGCCgGATGTCTCGTAAGCCAGATGCACGTCGTGGTGCTGCTGAACC
AGACGGCGGATGGTTCCGCCCATAGAGATAACGTCATCGTCTGGGTGTGGAGAGAACACT
ACGACACGCTTTGGATATGGTTTGGCACGCTCTGGACGATAGGTaTCGTCTGCGTCAGGT
TTGCCACCAGGCCAACCGGTGATGGTATGCTGCAAGTCGTTGAAAATCTTGATATTAGCA
TTGTATGCAGAACCATAGAGAGCCAACAGTTCGCTCAGACCATTCTCATTGTAGTCCTTG
TTGGTCAACTTCAGGATTGGCTTGTTAATCTTCTGGCAGAGCCAAACCAGTGCAGAACGT
ACCAGCTTGTCTGTCCATTCGCATGATGAAACCAACCAAGGGTGCTCAATGCGGGTAAGA
TGGGCAGCTGCACTCAAATCCAATACCACCTGTGCGTTTGGGTGTGTCTGCAGGAAAGTA
GCAGGCAGGGTATCTGTGATGTTGCCCTCTATCACCTTCTGCATAATCTCAGACTTTTCG
TCGCCCCATGCTGTCAGGAaTACAGTCTTGGCTGTCAGGAGAGTGCCAACACCCATAGTG
AGTGAACATGGAGGAACCTGCTCCTTGGTCTTGAAGCTGTTTTCCATCTCCTCGCGTGAC
ATGTTGCCGATGAGGATGATACGGGTGAGCGACTGGATGCTTGAACCCGGTTCGTTGGCT
GCTATATTACCCATGCGGCCGATGCCGAGGATAGTAACGTTGAGACCGCCgAAGGTCTTG
ATGCGCTGCTCATAGAGGCGGCAGGTGTCTTGTACAGCCTCCTGTGCGATGTTGCCATCG
AGGGTGAAGATATTCTGTTCTGCAATATCCACGTGGTCGAGGAAATGCTCCTTGAGCTGG
TTGATGCTGCGGATAGAACTGTCCTTGCGGAGTGGGTAATATTCATAGGCATTGAATACT
ACAACATTGCGGAAACTCAGTTTCTTCTTCTCGTAGCGGCTTACCAATTCATCATATACA
GGATTGACAGAGAGGCCTGTGCCCAATGCCATCACATAATACTTGCCTTCGTGCTGGGCA
GCCTTAATGCCCTTCTCAATGCAGTCGGCAATATGACTACAGCCTTCGCTTACAGATGCG
AAGATATCGGTATGAATTTTCTCCATGCGGGATATTTCGGAGTATTCCACGGTCGTCTTA
GGCTTGTAGAATTCCACAGGTACCTTGTTGAGTACGATTTGTGAACTAAGATTTAATCTC
ATAACGTAATATATTTATGTAATGTAATATATTGATAATGTTGGAATTTTCTCTCGGTCT
GTTGGAATTATCTCGGTCGAGGGGTCTTTTAGATATTGTTCTTCTCGATATCCTTGAAGT
AGCGGTAGGTTCCCACTTTCAACTCGTCTGTAGCCATTTCATCACAGATGATGATGCCGT
GCTTGTGGAGCTGGAGTGCGCTGATGGTCCAAGCCTGTGTAACAGGGCCTTCGATGGCAG
CGTGGAGAgCCTGTGCCTTGTTGTGGCCATTGCAGAGAATCATCACCTCTTTTGCGTCCA
TCACGGTGCCTACACCTACGGTAAGAGCCAAAGCAGGAACAGCCTCAGGATCGTTGCCGA
AGAAGCGTGAGTTGGCGATGCGGGTGTCGGTGGTGAGAGTCTTCACACGAGTACGTGAAG
TGAGTGCAGAGTAAGGCTCATTGAAGGCGATGTGACCGTCAGGACCAATGCCGCCAATGA
AGAGGTCGATACCGCCTGCAGCCTTGATCTTCTGCTCGTAGCGCTCGCACTCAGCTTCGA
GGTCTTCTGCATTACCATTGAGAATGTTGATGTTCTCCTTAGGGCAATCAATGTGATCGA
ACAGATTCTTTGCCATGAATGAGTGGTAGCTCTCTGGATGAGACTCTGGTAAACCTACGT
ATTCATCCATGTTGAAAGTAATGACGTGCTTGAATGATACCTTGCCTTCCTTGACAGCCT
CTACGAGCGCTGCATACATACCCATTGGGGATGAACCAGTTGGCAAACCAAGTACGAATG
GACGCTCTGCTGTTGGAGCGAACTTGTTGATTGTCTCTACTACGTGATTGGCTGCCCAAC
GTGACAGCTCATCATAATTTTTTtCAATAATTACGCGCATAGTCGTTAGTATTAATGATT
TATTTTTtAACTATAAATAATGTATTTATTTAACTGATTTATTTTTGTTGAATCAATTCT
AATTTTGTCGCAGCAATGAAACCGATAGTCTTTCTGTCAGACCTTTTCAGCCTTTCTGAT
AGTTTCCCTTTCAGTTTTCCTGTAAGACTCTGTCAGCTGTTCCGGCAGTTCTGCGGACTG
CATCCGATGTGGGTCTTCACGAATTTGCAGAACGAGGCATAGTCGTCGAACCCGAACCTT
TCGGCTACTTCCTTGATGGGAATATCGGTGTATTTCAACTCAGCCCTGATCTTATCTGCT
GCATGTTCCAGGATGATGCCGATGGCAGGCTTTCCTGTGTACTGCTTGACAATCTTTGAG
AGATATTTCGGACTCACGCATTGCTTGTCAGCATAATAGGCCACGGTGCGATGACAACCG
TTGTCAACTGCCAGGGCATTGGAGAACTCCAGAAAAATCCTGTCGGCACTGTGCCTGTGC
TGCGTGGTAATCACGTTGTCGTAGGCAGGCACATGAATGTCGTTGATTACATAGAAGAAG
ATACTTGCCATCAGACTTTCCTTCAGCTCGTTGCAGTAGTGGTCGTGCCGATTGCTGCGG
AAACGCAGAATGTTGACGAACGTGCTGATGAAATTGTGGATAATCTTCTGGTTGTAAGAT
ATCAACGGTTTCTGGTTGAGAGCATTGAACATAATCCATGCATCTCGGTTGCTCGTCAGC
AGACGGCGTACTGCCGAGAGGGAATAGCCTACCATCGTGATGAGGCACCTCTCGCTCTTG
CGGATGCTATGAACGATGACATTGGGAGGAACAAGCAGCAGGTCGCCGGCAAAGAGCTCT
ATCTTGCGGTCGTCGAAATTCAGGCACAGATTGCCGTCCAGACAGAAGAGCATCATCAGG
AAATTGACCTTGATGCTTTCTTCTTCGTCGGGAAATAGCAGCAGGGGAGATGCTACTACA
TAATCCGGGTCGGAAAAAACCGAATTGCCGTCTTCTTCTGCAAAGTCTTGCAGCTGATAA
CTTGTTAGTCTGTTGTTCATCATTCTTTTATTGTCGGTGCAAAGTTAATAAAAAAaGAGG
GAATTCCATTACATATTTTTCCCCATTATTCTACCTTATACCGCAATATGGAGTAAAAAG
GCGTTTTTtAAATCTTTTTTAGGAGAAAAAAaGAAGAAAATGGGGAAAAATATGTAACTC
TAAAATGCTTATTTTCCTATTCAAATTTGTCACCTTATTATATATAGTGTATCATTACCT
TATTATATATAGTTTCATCGTCTCATTTTATTCAGATAAGGTTGTCTAATATATATAAAG
ATGTGATTTTATTTGATATAAGTTTGAAATTTGCATAAAATGTGAGCAAAATGTTAGTGT
TTTGCCAAAAAATTACTAACTTTGCACCCGCAAACTTATAAATACGATAAAAGAATGGCT
AATTTGAGATTTGAGGTTGTAGCCGAGGCCTTTAAGAAAAGACCTGTAGAGGTGGAAGCT
CCCAAGGTTCGCCCTTCGGAATACTTCGCCAAGTATGTATTCAACCGCCAGAAGATGTAC
AAGTATCTCCCATCTGATGTTTACGAGAAACTCATCGATGTGATTGATAATGGTAATCGT
CTGGATCGTTCCATCGCTGACGCTGTGGCTGCGGGCATGAAGCTTTGGGCAGAAGAAAAC
GGGGTAACTCATTATACGCACTGGTTTCAGCCTCTTACCGAGGGTACTGCAGAGAAGCAT
GATGCTTTTGTGGAGCACGACGGCAAGGGTGGTATGATAGAGGAATTTTCAGGCAAGTTG
CTTGTTCAGCAGGAGCCTGATGCCAGTTCGTTCCCTAATGGCGGAATTCGCAATACTTTC
GAGGCCAGAGGTTATTCTGCCTGGGACCCAACTTCGCCAGTCTTTATCATCGACGATACG
CTCTGTATCCCTACCATTTTTATATCTTATACAGGTGAGGCCCTCGATTACAAGGCCCCA
TTGCTCCGCTCGCTCCATACCTTGAGTGAGGCGGCTACCGAGGTGTGCCACTATTTTTAC
CCTCAGGTGAAGAAGGTGCAGACCAATCTCGGATGGGAGCAGGAGTACTTCCTCGTGGAT
GAAAGTCTCTATTCTGCCCGCCCTGACCTGATGCTTACCGGACGTACGCTGATGGGGCAC
GATTCTGCCAAGAATCAGCAGATGGACGACCACTATTTCGGAACTATTCCTGAGCGCGTG
CAGGCATTCATGAAAGATTTGGAAATCCAGGCACTCGAACTCGGCATCCCTTGCAAGACC
CGCCATAACGAGGTGGCACCAAACCAGTTTGAGCTGGCGCCTATCTATGAGGAGTGCAAT
CTTGCTGTTGACCATAACATGCTCCTGATGAGTTTGATGAAGCGTGTGGCACATAAGCAC
AGTTTCCGTGTTCTCTTGCACGAGAAGCCATTCGCTGGCGTCAACGGTTCGGGTAAGCAC
AACAACTGGAGCCTCTGCACTGATACTGGTGTTCTGCTTCATGCGGCAGGCAAAACTCCT
GAGGATAACCTCCGATTTGTAGTGTTCATCGTGGAAACCCTGATGGGTGTGTATAAGCAC
AACGGTCTGCTGAAGGCTTCTATCATGAGTGCAACCAATGCCCATCGACTGGGTGCCAAC
GAAGCTCCACCTGCCATCATCTCCTCTTTCTTGGGCAAGCAGCTCACTGATCTCTTAGAC
CATATAGAAAAGGCAGATAAGGAGGAACTCTTTGCATTGGCAGGCAAGAAGGGAATGGAA
CTGGATATTCCTGAGATTCCAGAGCTGATGATTGATAATACCGACCGCAACCGTACTTCA
CCTTTTGCTTTTACCGGCAATCGCTTTGAGTTCCGTGCTGTGGGTAGTGAGGCCAACTGT
GCATCATCTCTTATCGTGCTGAATGCAGCTGTGGCTGAGGCTCTCGAAGAATTCAAGACC
CGTGTGGATGCACTTATTGCCAAGGGTGAGGATCAGACTTCTGCTATTATAGATATTGTA
CGCGAGGATATCAAGACTTGCAAGCCTATCCGCTTCGATGGCAATGGCTATTCAGATGAG
TGGAAGGAAGAGGCCAAGAAGCGTGGCTTGGACTGCGAGGCTTCCTGTCCAGTAGTCTTC
GACCGCTATCTGGATAAGGAAAGCATCGAGATGTTTGCCAAGACCAACGTGATGAGCGAG
AGCGAGTTGAAGGCACGCAACGAGGTGAAGTGGGAGACCTATACCAAGAAGATTCAGATT
GAGGCTCGTGTGATGGGCGACCTGAGCATGAACCACATCATCCCTGTGGCTACCCACTAT
CAGAGCCGTCTGGCAAAGAATGTAGAGGGCATGATTCACATCTTCGGTGGCGAGGAAGGC
AAGAAGTTGACTGCCCGTAACGTGAAGATTATCCGTGAGATAGCCGAGCGTACCGAGGCA
ATTGAGCGTGGTGTAGAGGCATTGGTAGATGCCCGCAAGGTAGCTAACAAGATAGAGAGC
GAGCGCGAGAAGGCAGTAGCATATCACGACACGGTAGCTCCAAAGATGGAGGAAATCCGT
TATCAGATAGACAAGCTTGAACTCCTCGTAGCCGATGAACTTTGGACTTTGCCAAAGTAT
CGTGAGCTACTGTTCATCAGATAATATTTCCTGGATAAGGAATAAAGATAATAAAAAAaG
AGTGCATTGTTTGTTACGGTGCACTCTTTTTTtGTTCCGTGAATATGGTAAAGTAGGTTA
AAAGTAATATAAAGAACGTGAGGAAGTTTGTTTCGTTACTTGTTTTTTAGTACTTTTGCC
CCATAATTATGGATTCAAGTGTGGAAAATGTGTAGAATTACACAAAAAAGGTATCAAAAA
TGTGTAAAATTCCACATTTTCCCCACTTCAATAAAATATATGGTTCATCACGCATCTCTC
ACGATTTCGGCTTCATTCCTCACGATTTCGGCCATGGTATATTGCAAAAAAaCTTAGTTT
ACTATCGAAGCAGGCTTCATTGGTCATTGCAATAGGCTTCATCAGCCATTGCAATAGGCT
TCATTTGACGATGAAGTAAGCTTCATTTCAAATGTGTAGTGTGAAGTATAGAATGGCATC
TATATAAAATAAGCTCCCTCGGCTAGGAAATGCCAAGGGAGCTTTATCATTTTATGACTT
CATACAACTTCATATTACTTCACAACAACCTTGATGGTCTGGCCATTTGAAAGCTTCACG
AGGTTGATACCCTTTGTTGGAGCATTCAATTTCTGACCATCGATGGTGTAGCGACCCACC
TCTTTCACCTCGTTCCAGTTGATAACGTTAGAAATGCCGGTAAGGTCACTGTCGCCAACT
GCTACCATGTTGGTGTTATCTACCCACAAATCGTTCATGGCAGATGCAAGAGCAGTCTTG
CCATCCTTCTCTGTCTCTTTCATAGGACGGCTTACGAACGCAATGATATGCATGTTCTTG
CTCTTCCAAGCATCATCAAGCTCAACCTCATAGTCGTTTTCGTAACTGTTGCCGTTGGTC
TGAAGAGCATCACCGAGTGTGCCAGTCACAATCTTGCGCAATACATAGTTGTGGGTGAAC
CTTGGCTTTGCAATAGAACCACCTGTGTTCTGCTTGCCGATTATCTTATCCTCTGTGAGA
TAAACAGTGAGGCGGGCATCATCACCAATCAGCTGCTGGTATTGGTTGATGAGCTTACCC
ATTACCTTGATACTCAACTTGCCTGTTGCGTCATCCAGTTTAGAATCGATACCTACGGTA
GAGAATGATGGATAATATGCTGCAGACTCTTTGATGATTGTGTTGAGCATGCCAACAACA
TTATCTTGGTCGCTTGGATCCTGAGCAGCCATATTCACTGTCAAAGCCTTCTCGGCATTG
ATGACATCATTATCGTAGAAGTATCTGTTGAAGGCAGCGGAACCATCTGATGGAGTAGAG
TAGTAAGCCAACTTGTTAGCCTCAGGTACAGTGAATACATCTGTTAATGTTTCTACAGAT
CCATCTTCGTTTACCTGCTGTCCATCTCCATGGATAGAAACGATGGCAAGGTCGTCGTCT
TCACGAGCCTTGGCTGTCTTGGTGAGTACCGCGTCTGCAAAGAAGGTGTATTTTGACATC
TGGCATGTGTAGAACTCTACCAGGTTCTTGGTGCGGTCGAAGTTGTCCTTATATACCTTA
AACTTGGTGGTCAACTTGTCGTTGGTCAAGTCGCCCTCTGGTTCTTTTCCTTCTACCAGT
ACAGGATATACTGTTACCTCGTGTTCGCCAATAGCCCAATCCTTGTTGATAGGAAGTCCT
ACTGGAATATTGGAATAGTCGGCATTGGTGATTTCTCTGAAAGCATCGCCGGCAGTAGTC
TTGTCGTATGTGAAGGTACCCATTTTCTCGCCATCCACCTCAATGCCGAATTTTACGTTT
GTGATGTTGTCACGTCCGTCATTGTGGCAAGTGAAGGCTACGCCTGTCTTTGTGTTGTTT
TTCACAAATGGTGACATAGCTATCTTGTCCATTACCAAGTCGTGGAGGATGAAGTTGCCG
TCTTCCTTCTCGATAATGAGCTGGATCATGAGGTTTGAACCGTCAGTTCCGAGGTAGATA
GGCTGCCATGCCCAGCTACTTTGGTCGTGCTTGCCATCTACGTCACCATAAGCCAATGCG
CCGCAAGTTCCTGCATAGGTACCTGATGAGGCAATAGGGTAGCCTGCATCTGCACTCATG
TTGCTTGGTGTGAAATCGTAGTATGGCAACAAGCCGTCGAAGGTCTTTGTATCAATCTTG
TAAGGCTCATCAAACCAAACGTAGTTCCAGTGTGCTACAGTTGAAGGCACTTCCTTTGAT
GCCAGGATGTCGCCTACATAAGGAGTATTGTTCTCGATCTTCACGTGGCAGATACCCACC
TTGCTTGCGCCGATAGGAATGTTGACATAGAAGCGGGCACCTACAATCTTGCAACCCTCA
TATTTCTTGAAAGCGTCGCTGTAGAACAGTGTACCCAAAGAGATAGCTCCTTGTGTATCT
GCTGGGAATGTAGCTGGCCATACATAGCTCTCGTCATAGCTATAGTTGATATAGCGCTGG
TTGTCGGCGATGTCAGAACCTGCTCTTGTAGCTACTTTCTTGGTTGAATTCTCAACCTTT
TGTGGAGCAGAGGTCTCTGCCCAATTCTGGGAGGAAGCATTCATGTTGATGTGCTTCATG
CTCTGGGCATTGGCAGTCATTGCCATCATGGCAAGGGCTGCTGTCATCAAGTAAATATTT
CTCATTTTTCTTTTtGTCTTAAATTGTTATTCTTGATGGGTGCAGTGAGACACCGCACCC
ACTCAACTTATTTCTTAACGTAAACCTTCTTTGCAGTTCCATCTGTAAAGGTCACGATGT
TGAGACCTTCGAAAGGAACATTGCTCTTTTCGCCAAGGACATTGTAGTAAGCCTTTACTT
GCTTTTCGGAAAGAACGATATTGCTGATGCCCGATGTTGAGCCTTCAGCCACGCAAACCT
CATCGATGAAGAATGCGTCTGATGCAAAGGTAATCTTTACTCTGCCGTTGGCTGTAATCT
TTGCAGAACACTCGTTCCATTTGTTTGGCTCCAGCTTGAAAGTTGCTTTCTCTACAGTTC
CGTTGCTGATGCTTACGGTCATCTTATTGCTCGACAAGGAGTAAGGAGCTGCCTTGAATG
TAAGAGTTGCATCGCCGTTGATCTTGATCTCAGGAGAGGTGAAGGTGATGTTGGTGGCAC
CTCGCTTGCCTACACGAGCACACTGGAAACCTCCCTTTAAGGTCTGTACATTGGCTGTCC
AGCCGTTCTTGTCTGATGAGAATGCACTGTTGGCAAACTGGTTAGGGTTGCCAATGGTAT
AGAAGCCCTTACCGTCGTTACCACCTGTACCCAGGCACTTGTCGAATGTTTCCTGGAAGA
TATAATTCTCTTCTGATGCAGTCTTGTTCAGGTTCTGGAAAGTGAAAGATGCCGTACCGT
CTGCAGCGATAGCCATATCTGATAGGATGATGTTCATCAACTTGGTGCCGTCCGTGTTCA
GATTGTAAGTGTTGCAGGCAGGGGTGGTGTTGTTTGCCAGACGATTCTTGTTGCCGTAAG
GCCAAGGGTCGTTCTCTTCATTCTTGTCGCTCTTTATGTTGTCGGCAGGGATGAGGGTGA
TACGCTCATGGTCGTTGATACCAGACATCATGGAGTTTGGAATATTGTAATTCCAAGCCT
TCAGGTTGTAGTCGATGTGGTTGATGATTATGCCCGATCCTGCAAGTCCTGCGTCCCAAC
CTTTCTTCTGTCTGTTCTCTATCAAGTAATACTCGTCAGAATTGTTTGGATTCTTGAAGA
TGTAAGCGTCTCCGCCCTCTGCAAGGGGTTTCATGCCTGATACTGAAGTATTCTCCTTCA
GCTCGATAGGGGTAATCCAACCTGCGGCATACTTCTCGTAAGCAGTATATCCGGCAGGaG
TAAAGCCGTTGCCATTGTAGTTGCCCTGGCACATCAAATCCCAGGTTCCCATGCCGTAGA
GTCCCGTGTAGTTGGTATCGTAGGCATCAGGATAGCCGAAGCAATGGGAGAACtCGTGGC
AGATAGTTCCGATACCATCCACcTCGTTGGATACAGACAGCTCGTTGGAACATGCATAGT
TTGTCAACGTCTTGTTGCCGCACTTCACAGGGTTAGTCATTCTTCCCTTGTGTGGCCATA
TTGTGTTGACATCACCGCCGGTAGCCTCGCCACGTCCGGCATAGACCACGAATACCATCT
CCATCTCTCcGTCGCCATCCCAGTCGTATGGAGAGAAGTCGATGCCTTCTGAGGCAGCTT
TtCCCAGACATCCGGAGATCATCGCCTGTACGTTCACGTCCTGCTGGTCTCCTtCGTTCT
TGCCATAATAGGCTTGTTCGCCGAGGGTATAAGGACCCATTACGTCGAAGTTCATCTCAA
ACTTGCCATTGCTCTGTGCCTTGAAGTaGTCGGCCACGCTACCCTTGAAATTACCCTCGC
TGAACCCGGGCTCGTTGGCTACACGGTTGTAGAATGCCTTAGGGTCGTTCATGGTGAACT
TCTTGTCGGAGAACTGAGCCAGCAAGATGAGGCATCGCTTCTTGCCCATGTAAGAAGAGG
CTCTTGTGAGGCTTGTGCTTCCATTGGCACCAGTAAGCAGGCTTTTCTTGATGATGTTGT
CAGGGCAAGCCTGCTGGCGCATCACTTGGGCGCGAGTTCGTAGCTGAGCCATGTTGGCAG
GTTTCAGCCCATCGGATGTGTCGTAAGAATAGCGGTTGCCATCCTTGTCCTCCCAGAAGT
GGAGGAACTCGTCGCCACAAAGCTGAACCTGGACAGTCTGTCCAGTCTTCAGCGTAAATG
TCTTCCATATGCCACGCTTGGCAGGTACTGCGTGGATAGCAGTACCAACCATTAGCATGG
ACAAGATGAATAGCAGTTTCTTCTTCATAAAACGTAATTGTTAATTGTTGTTTTATCTTT
AACTTTATTTCGCTCTGGTCAACTTGATGTTCGTCACGCGGAAGAACTCGGCATACTGGC
CGCCGATCAAAGCATACGCAAACAGATATTTGCCTTCCTCGAAGGTAATCTCCTTACAGT
TGTCAGACCATGTACCCTTGATAGGTGTAGTGGTGAGCTTGCCGTTTTCGAGGTTACTCA
ACAGGATGTTGACCTTTCCGATTCCGTTGCCGGCATCGAAGTCCTCCATGAAGTTGTATT
TCATCAGGTTATCGAATGCCACATAGCCCTGCTTGGTAGCCGCATCGTAGTGGTAAGACA
GTCTTGCTGTTGAAGAACTCATACCCATGCCCGTCAGGTACAGGGTGTTGTTGTAGTCGC
CCTCGTCTTCATCGCTTGCACCAATGATCTTCACTACGGAAGTCATGGTCTCGCCGGTAT
AGCTTACGCCTGTGAGTACCCATTTGCCCTGCAACTTCTCGTAGATGTTGGCATCGTTGT
CCTTCAGGGAGACCATCGTGGTAGCGTTGCCTATCTTTGCACCTTTGGCAGAGACGATGG
TAATCTCGAAAGTACGATCTTCGTTGATTCCCTCGTCATCTACAGGCTCTACTTCTATGT
GTGCCGTGCTGTCGGAGATGTTGATGGTTTTGTCAGTAATATAATAATGTACGTCTTCCT
TAGCTGGGTTACTGCCCACCTCTTTCACCTCTACAGTGACATACACATTGCCATTGGTCT
TGCCAGTCACCTTGATAGGCACATTGGTCAGTCCCTGGCTCTCCTTGATTTTCATGGTGG
CATTCTCCATGCTTACGGTCACGTCGGAAGCCGTGTTCCATGAGTCATCGTCGCTGGAGC
AGGCACCGAAGAAAGCGACTACGGCCAGCAACATGAATAATTTGATGTATTTCATATCCG
AATGAATTCTTGTTTATTACTTCGTTTGATTAATAACCTGGGTTCTGCTGTCCCTTCAGA
ATTGGGTTGGCATCCAGCTCGGCCTTTGGAATAGGCCAGGTGAGGCGATAGTCGTTGGCT
TTATATTGTATCGCCTTACCCTGTTTCACGATGATTTTGTCCAGCGTCTCGTTCTCCTCG
TGGAGTGACACACGCTTGAAGCCCTTTCCATAGCGGCGGATGTCGCTCATACGCATGCCT
TCGCCGATGAACTCACGCTCACGCTCCTCTTCTACAACCTTGAGGAATATGGTTGGCTCA
GAATAGGTCTGAGGCTCATAGTCCATGATACGATTGTTGAGGAATGTGTTGAGATATTTA
TTGGCATCCTCCATGTGGTTCAGCCTTGCTTCTGCCTCTGCGGCGATGAGGTACATCTCA
GAGAGACGGAATGGTTTGCTCATATTCATGAGGTTGTTGTTGCTGCTGGTGCGAAGTTCT
GAGTTACCAGGGAACTTGTTGAACACGTATGCCTCATAGTTGCTACCTTCCACCTGAAGG
TTCTCGTAGAGTTTCAAGAACACCTCGGCACGAATGTCACCCTCGTTCATCCACAAGAGG
TCAAGTGTGCCATAGGTAGGAATGTAATCCGCCTTGGTCTCCGACTCGCTTACGAAAGGA
GTGGCGTTGCAGCCGCCAAGTTCTGTAGGAGTCATGTTGGGACGGAAGATGATTTCCGTA
CCTTCGTCGTTGGTCCATAGCTTGGCATAGTCCTTGATGGTGGTGAGTTTGTACTTGCCA
CTGTTGATGACAGCCTCGGCATACTTGGCTGCGTTTTCCCAGTCGCCCTTCACCAGGGCA
ACGCGAGCTTGAAGTGCTCTTACGGTCAGGGAATGGATGTAAGCCAAAGGCTGACTTTCC
TCTTTTTCTACTGTCACACCCGACTTCTCATAGGCCGCCAGTCCTTCATAAGCCTTCTGC
ATATCTTCCTCTATGAGGGCGAAGGTCTCATCCAGGGTAGAGCGGCTTGGATAGTCGGCG
AGGTTACCCGTAGGGTTGTATTTGGTTGACAAAGGAAGTCCGCTTGCAGCCTTGCTTGGG
TCGCACTGAGTATATGACTGGCAGAAATGGTCTGCCAACCAGAAGTATAGGTAGGCGCGC
ACGAAGTGGGCTTCTGCTGCATAATGGGCGAAAGCCACCTTGTCGTTTGCGCTGAAAGCA
TCGCTTGCCGTCATGCTGGCGGCGTGGTCCATAATGGCATTGGCGGTGGCTATGGTAGAG
TAACAGCCACTCCACTTGTTGGAAATGTCACCATCTGATATGGTGATGGTACCATTGGAG
AATGTACCAATGCGGTTACCATTGCTGATCAAGCCATGGAACTCGTCCATCTGGATGTCG
GACAAGTAAAGCCAGGTGCCCGATGTTACTCCTCTCATACTGGTATAGAGAGAATTGCGG
AACTGGCGAAGATCCTTCTCCTTTTCGATGGCAGTCTGGTCGTCCAGAGAACCGTATGGA
GCCTGGTCCATACTACAAGATGTGAACGCCATCGCACACAGAAGCATCAATGAAAAATAT
ATCTTCTTCATAATTCTTTTCTGATAATACTTTTATTTAGAATGTTAACTCTGCACCAAT
CACGAACTGGCGGGTGTTTGGATAGTTGAACTGAACGACAGTTTTGTCTGGCTCAGGGTC
ATATCCGTCGAATGGAGTGATGGTAAAGAGGTTGCGAGCTATACCAAATACTCTGATGTC
CTTGATGTAGTGTACAGACTGCATCCATTTCTTAGGGAACTGATACTGAAGGGTCAGCGT
CTTCATGCGCAGGAACGATGCGTTGCTTATGGCATGGCTGTCCAAGTAGATTTCGTAGCC
GTAGGCTGGAATGTCTGTCACCTGTCCAGGTGTGGTCCATACGTTCAGCATATCTACACA
CTGGTTGTAGGTGGTACCCTGGTTGGCGTTCTTGGTGAAGTAGTCGTCGTTTACCATCAT
GTACTTGCCCGATTGCCAAGCGAAGTCAGCGATGACGCTGAAGCCCTTCCATGTGAAGTT
GGTACCAAAACCACCAAGCCATGGGGCGTAATGGTTCTTGCCCAGGAATACGGAGTTGTT
GGTCTCGTCATACACCTTGGTGAGGTTGCCGTTTTTGTCGTACCACATAGGCTCTCCTGT
ACGAGAATCTACGCCTGCATAGCGTACCTTGTAGAACTCACCTAAGGCATGACCTACTTG
CAGTTTCAGACCAGAGCCGGAAAGTTCGTATTCGTTGCGACCAGCGAACAGTTCTGTGAT
TTCGTTCTTGTTGTAGCCGATGTTGGCTGATACTGTCCAGCTCATGTCCTTGGTCTTGAT
CAAGTCCACGTTGACGGTTGCCTCGAATCCCTTGTTGACCATTGAACCGATATTACCCAT
ACCGGATGTGAAACCTGTAGTCATAGAGTAAGGGATCTCCATCAGCATGTCGGTGGTCTT
GTTGCGATAGAAGTTGGCATCTACTGTGACACGGTTGAAGAGTCCGATGTTCAAACCGAT
GTTCAGTTTGCCCACCTTCTCCCAGGTCAGCTTATCGTTGCTTGCCTGCGTGATATCGAT
GGAACCCTCGCCATTGTAGTTGCTGCCCGAACCAAAGAGTCCGTAGAAGTCGTAAGAGCC
GGCGCCAGAATCGTTACCTGTAGTACCATAGTTGGCACTGATGGTGAGGTCGTCCAACCA
TTTCACTGAGCGCAGGAAGTTCTCTTTCTTGGCGTTCCATTTCAAGCCTACAGAGCCGAA
TGTACCCCAGCGATGCTTAGGTGCAAACTTGGAACTGCCATCGAAACGGAGAGATGTATA
TACGAAGTACTTCTCCTTGAAGTTGTATTCTGCTGTGCCGAAGAGAGAATTGGCAACCTC
CTTTGAACGGCTATCTATCTGGTCGGCAGGAGAGATGGTAGTCGCTGTGTTCAGCGTCAT
GCGGCGTGGGTCTGTCTGACCGGTTGTGAGGATGCCGAAGCTTCTGCCCTTCTGTATGCG
GGTTTCCTCGCCTAAGAGGATGTTCACATAGTGAGGACCGAAGTTGTGACGAAACTCTGC
TGTATGGGTCAAGGTGTAAGCGTAGTAGCGCTTGAGGCTTGCTGACACACCACCTGTTCT
GGCGTTAACCACCTGTCCCATTGGTGTGGTGAACTTATCGTATGGGAGGCTCGTTCTGTC
GGAAGTGAGGTCGTAGCCGAACATAGACTGCAAGGCTGTGAATGTCAATCCCTCAATTGG
AGTGAACTGTTCGTTCAAAGAAAGGTTGACGGTTATGTTCTTGTTAGCCTGTGTCGTGTT
CTTGGAATAGAACCAAGGCATTGTGAACTGCGAATAGAGAAGTCCTTCTGCACGATTGCC
CTTTACTATGTTGCCAGCTTCGTCGAAGCTATAATAATAAGGTGTATCATAAGGCAAAGC
CATCTTGGATGCTACCAGAGGGTTGGTTACGTAAATCTGGCTGTTGTCCGCCCACTGGCT
GTTCTGGCTGTAGTCCTGTACACCGAAGTTGGAGCTGAAACCTACCTTGAAGAATTTATT
CAAGCGAGAGTTGATGCGGGCTGCCAAGGCACTGCGgCGCATCTCGGAATCCTGTATCAA
GCCATCTTCCTGATGGTGGTTGAATGACACGTAATAGTTCATGGTCTGTCCACCGCCCTG
CAATGTGGCATTGATGTcGGATGTTGGAGCAGAATTGTCTATCATCTCATCGCGCCAGTT
GGTGCTGATACCATACTTGCTCACCAAGTTGCGGATGTTGTCGCTCACTGGCTGACCAAT
CATGTCGCGGAACTGGATGTACTGCTGAGAGTTCATCATCTCCTCACCCTTGCTGGTAGC
AGAAGAGATACCATACTGTGCCTTTACGGTGAGCTGAACCGACTCGTTGTACTTAGCCTG
CTTGGTAGTGATGACAATTACACCATTGGCAGCACGAGAACCATAGATAGAGGTTGACGC
AGCATCCTTCAATACGGTGATGTTGGCAATATCTGATGGGTTCAATGTGCTGAAGAAGCT
TGCGGTGATAGGAGAACCATCGAGAATGAACAAAGGCTGGTTGGAAGAACCGATAGAGTT
GACACCACGCAGACGAATCTGTGCAGATTGTGAAGGGTCACCGGCTGATGACAGGACAGA
CAAACCAGATACCTGACCGGCGAGCGCATCAGTAAAGTTAGGGGTTACGACCGTTTCCAA
CTTCTTTTCACCGATGTTGGAAATAGCACCAACTACAGATCCCAACTTCTTGGCAGCACC
ATAACCAGTAACGATTACCTGCTCCAGTACCTGCGTGTCAGGGTCCAAAACAACCTGCAT
CTTCTCTGATGCCTTTAATTTCTTTGTCACCATGCCGATGTAACTGAACTCAAGCTCTGC
TTTGTTGCTTTCAACATCCAGAGTGAAGTTACCATCGATGTCGGTAACAGTACCAGAAGT
AGTACCCACAATCTTGACAGATGCACCGATAATCGGTGAACCGTCTTCTGAAGAGGTTAC
TACACCAGAAACGTGAGTTTGTGCCAACGCCATTCCCAAATTAAGGAAGACGCAAGCAAT
AAACATCATGAGTCTTTTTTCCATAGATCTCTTTTTTtCTTTTtATTGTTATTTTTAAAA
GTGTATTCTACTAATTTTTTTCGTTATATTTGACCCTTTTTGAAGGGTCATCGCTTAAAA
CGGTGCAAAATTAAGCATTTTTTATtTTCCTTCCAAATGTTTTTGTGAAAATATAAAATA
AAAGCTATATTATTCTAATAACTTGACGTTTTATAAGGGAAAAATGGATGAAAAATCATA
TTTTTAGTGTTTATTGAACTTTTTTGTAAGGAAAAGTTAGTTTTATGTAGATTTTATGCA
AAAAACCTTGTGAATTTCGGGATAAATTATTACCTTTGCCGCCAAATGAGAGGAAAATTA
ACGCTAAAGATGCGTGATGAGTTACGAATAATAAATTTAAATATCATATTTTAAAAAGTC
GAGCGTATGAGAAAAGTTTTACTTTTTGCGACAGCATTGTGCCTTTCATCTGCAGCAATG
GCACAGACATCAATTGAATCAGCTCTCGATGCCCAGAAGGGTGAGAATACCTACAAGGTA
GAGAGCAGTGAGGCTAAGAACACTTATTGGAAGTTTACAGCAGACAAGAACTATCTTGCC
AAGGTATCTCCATTGTCTGGATCAAGCAATGTTCCTACTGTATTTACATCGGTAGAAGGA
ACAGACTCGCTCACCCTGGGTGGTGCGGGCTTGAAGTATCCTTCTAAAGCGTATGCCTTG
GAAAAGGGTAAAaCCTATTACTTCATTATGAACATGATGGGTGAGTCGGGCTTCAACCTT
GACTTGTCTGAGATGTCTTCTTATGGCAAGGGCCTCTCTCAGGACAATCCTGCCGAGTTG
AAGGTAGGTGAGGAGTTGTACCTGGGTAATCCGCTGGGTGCTCAGTATGAGAACACTACT
GCCTATGTTACCTATACAGCCGAGAAGACAGCGCAGCTTCAGCTCGCTTTCTCAAGCTAT
GTTTCAGGTGCCACTGTGAATGGTAATTATGCTTCTACAAACTATGACCAGGCTACAGGC
GGATATGTGCTGAAAGTAAGCGTAGAGAAGGGTAAGACTTATACCATCGCACTGAATCTT
CAGGGTAGTGTCGTTACAAACTCTAAGCTCGTAGAGGTGAAGGCTGGTTCTCTTGAGATG
CCATTCGCCTTGAACGAGGGTGAGAACAAGGTGCCTGCCGAGATGGGCGACTACTACTTT
ACTTATACTCCTACCAAGACGGGTTATCTGAACATCTCCAGCGATGCTGTGCTTGCTGGC
GGTCAGGTAAAGGTATATTCCAACTTGAACAATATCACCTATCAGGAGGTAGCGGCTTCT
TCTGAGCCTGGTACCTATAATGTTCGCGTTGAGATTCCTTATACAGGTTCTACCTATTAT
ATCGTAGTAAACAAGTTGCAGGATTCTGCTGCCGAGGATGTAATCAAGGCAGAAATGCAG
GAATACCAGCCAGGTGAGACTGTGAATACAGCCTTCGAATTAACTGAACTCCCTGTAGAG
AAGACTTTGCCTAGTGCCAAGGGTACCTATTATTATAAGCTCACGGTTCCTGCCAACACA
GAGAAGTTTGTTACGGTTGAGACTGATGCCAATCTCGATGCAGCTACATCTATCATCTTC
TACAACCAGCAGAATGGCGAGTATGGTGCTGCTACAGTAAAGGATGGCTTGCTGAAGACT
TACGTTGGTGGCCAGTCTTACGATATTACTTATATCCTGAAGGTTACAGCCAATGAGGAT
AATCCATTGGCATTCAAGGTTTCATATCTGGATGTAGAGAAGGGTTCTCTTGTAACAAAC
CCAGCTGAAGCAGTGGTGGGTGACAACGAGATCACCGTAGAGGGCACAGAATACTTCAAA
TATACAGCTACCAAGAATGGCAAGCTCAATGTGGAGGTTGAACCAGGTGTTACCGTCAGC
TTCCCTAAAGGTACAGGCCAGTGGGATGGTGAATACACAGCCATCAACAAGGGTACCGAC
TTCTTTATCGAGGCTACTGCCGGAACCACTTATCTGATTAAGGTATCTGGTGCAGCCAAG
GGTACAACCATGTATCTGGAAGAGAAGGAGTTCGCTGCCGGTGAGTCTCGCACCAACCCT
ATCGTCATGGAGGATGAAGAATATACATTCACCAAGGCAGGTGCTGCTGACCTCTGGTTG
CAGTATAACGTAACTGAGGATGGTGTTCTCGACTTCGCCTGCGACCAAGGTTATAATGGT
GGCAGCGACCGCATCGAAGTCTTCAAGAATGAGGAGCCATACGGAACTACCATGATGGGT
ACTGAGAACTTTGGTAGTGTTTCAGTCACCGTATATAAGGGTAAGGTTATCGTTAGCAAG
GGCGATAAGCTCTATATCCACTGCGTTATCGCAGGTAAGGTTACCGGTAGCAAGATCAAG
TTTACCAAGCATGAGGCTGAGCCAGGTGAAACTGTAACCAATCCATTGGTTATCACCAAG
GGTAAGACCGTAACAATTACAGGTGCTTCCCGCAGTACCCCTGTATGGATGAAGGCTTCA
CTCCCTGCTGGTACAACCACCTTCCGCCTGAACAGCTACTTGATGACTGCCCTCTATAAC
AGTCTGGAGGATGCCAAGAATGGCGCCAATGCCGAGGAGGTAAGAACCAATTACGTACAG
CTGCCTGATGGCTCTTACGTTTTTGAGTTTACCAAGGAGATGGCAGCAGCTGGTGATGTT
TACTTCCAGTTTATTGATTCATACGGTCCTACCGATTTCACATGGATGGATAACGATGCA
ACTGGCATCTGGAACATCGAGGCAGCTGGCGACAGCAAGGTATCTATCTTCAAGATGGAT
GGTACCCAGGTAGACCAGATTTCTGGCAATGGTGTATATATCATCAAGTCTAACGGTAAG
ACCAAGAAGGTTGTCATCAAGAAGTAATGGGTCTTCAAGTAATGGGGCTTAGCATGATGA
TGCATATATAATATAAAAAGGTGCAAGTGGGGTACAAAAACTCCGCCTGCGCCCTTTTTT
CGTCAAAATGTCACTTGCTTTAGGCCTGTTGTTACAACAGAAAAAGAGAAGAGAATTAAG
CATTTATTAATAATACACATTAAAAAACGAGAAAACTATGAGAGGTCTCAAAAGACTGCT
TTTGGCTTCCGTATTGTGTGCGGGATATACCCAAGCCACTTGGGCTATCAAGGCATATCC
CCATCCAATCATGATGCGGCAGCCTGACGGCACCACCTTGTTGGTAAGAATACAAGGTGA
TGAGAATTTCCACTTCGTTACCACCACGGATGGATTTCTCCTGAACAAAGACAAGAAGGG
TTATTTCTGTTACGTGGATTACGACAAGAAAACCCAGAAGAAAGTGATGACCAAGCAGAG
AGCACACAATGTGGATGTGCGCTCCGACAAGGAGAAGAAACTCCTGGAGTCACTGATCAG
TGCGAAAGATGCCACTGCCGACATCTTGAGCAGAACCCCTATCATGAAGAAGGCACCTAA
CAAGTTCCTGAGCCGCCGCATCGTTGCTCCACGCAAGTATGCTGTTGAAACACGAAGCGG
CGAAGCTGCTGTCAAGGAATCGCAGTATCTGGTGGTCCTGGTTAACTTCCAGGATAGCGT
ATTGCGCCACACCCAGCAGAACTTCGACCACTGGCTGAACCAGCCTGGCTACAGCGAGAA
CGGCGGTACGGGTAGTGTGAAGGATTACTACCGCGACAATTCCATGGGTCAGTTTATCCC
TAACTTCAAGGTAGTGGGTCCATACACCCTTTCCAAGCCAACAGCCTACTATGGCGGCAA
CAGCAGCAGTACCAGCGGTACTGATACCAACCCACGCGACATGGTGAAGGAGGCTGTGGA
ACTCGCCAAGAAGAACAATCCTGATATGGATTTCCGCCAGTTTGATAACGATGGCGATGG
CATCATGGACAACTGCTACGTAATCTATGCCGGTTACAGCGAGGCAAgTACAGCCAATGG
TGATGACATCTGGCCACACAGCTGGTATCTGGACGACAACACCACCATCGATGGCGTGCT
GATTCACGACTATTCCTGCTCTGCCGAGCTGGTAGGTATGCCAGGTGCTCCTGTAGTTCC
ATCTATGGACGGTATCGGAACCTTCACCCATGAGTTCGGTCATGTGCTGGGTCTCAAGGA
TATGTATGATACCGATGATACCAGCAATGGTAAGGgTATCGACCCGGGTGCCTACAGCCT
TTATGCTTCAGGCAGTTACAACAACGATAGCCGCACTCCTCCTTGCCTGATGGCATTCGA
GCGTATGCAGATGGGCTGGATGAAGGAAGGCGAGGACATCGTAGAGGTGAAGAACCCTGA
GGATGTTACCCTGACTTCTATCGCTGACAACAAGGCGCGCTTCATCAACTGCCTGCCAGA
CCGTACACCTGGTACAGGTATGGAGTGGTTCATCCTGGAAAACCGCCAGCAGACGGGTTG
GGACAAGTATATCCCGGGTCATGGTCTGCTCATCACTCATTACGACTATACCGATGAGAT
GAAGAAAGACTGGTGGGATATCAACGGACCAAACAACAGCGCCAAGCATCGCTGTATGTA
TATCGTGCCAGCCGACGGCATCGACAACGAAGTGACCCGTAGCGGCGATACCTATCCGGG
TAAATCAGCCAATACATCTTTCACAGATACCACCACCCCTAATTCCCTGAATTGGGAAAA
GGAACCGGTTAACGTGCCTATCACCAATATCATGGAGCAGGACGGCAACGTGATGTTCCA
GGTTAATGGCGGTACCAGCAAGTGGAACTTCATCAAGACACTTGTGCCAGAGAAGATTTA
TGATACACAGGCAACCTTCAAGGCAAACATCGAGAGCAACAAGGTAGATGTGGATGAGGT
AGGCTTCTGCTGGAAGGAAGGCGCTTCTGCCGACCCAACCCTCAGCGATGGCGTGAGCGC
AGCAGGAAAGGTGGAAGATATCAAGAATGCTTCTTTCACAGCCAAAGGCCTGCAGCCGGG
AACCACCTACAGCGTACGCTCCTACATGAAGATGAGCGATGGCAGCATGGTATATGGTTC
ACCGGTTCCATTCACTACCGAGTGGGCATACGCCAACGTAACCCTGGATACCCCATTCTA
CGGTAACTTCCTGAGCTGGACCGACGGCAACCCTGACGGATGGCAGATTATCGACCACAA
TGGCGATGGTACCACCTGGTATCAGGACGAGGGTGCCCAGGCCGTTCACTATTCTCTGAA
CTATTGGAACGATGCAGATGATTATCTCATCAGCCGTCGCCGCTTCCACGTGCCAGAGAA
GGGCGTGATGTTCTTTACCCGTGGTGTGACAGAGGAGAATGGTGTGGAAGACCTGGAGGT
ATTGGTTTCTACCAAGACCAACGATCTGAACGATTTCCACCTCGTAAAGCGTTTCTCTTT
TGCCGATTACTTCGGTGCTCAGCATGCTGAGGAGGTAGATTTGAGCCAGTTTGCAGGAAA
GGATATCTATATTGCCTTCCGTGTCTGCTCAGAGAGAATGCAGAACGACCTCTGGTTGTG
GAACGTGATGGTAACCCAGAAGCTCGATACGCCTAAGGACGTGAAGCTGGAGAGAACCAG
TGAGAGCGTGCTTACTGCATCATGGAGCCCTGTGGAAGGTGCTGATAATTACTATCTCTG
CCTGAGTAGAGAGACCAATAAGACCAACTCGCAGACCGTGTTCACCCCAATGGATTTCTA
TCAGAATGTAGAGGGTGATGTAGTTCTGGGCACAGGTTCTATCCAGTTCCGCAGCAATGG
TtCTGTTACCCTGAAGGATTGTCCTGACGGTATCAAGGACTGCAAGTTCATCGTCACCGC
ATCCGGTCCGCTCGGTTCTTCTGAGTTGAGCATCGAGGGTACTGAGGATGGCAAGACATG
GAATGCCGTGGGTTCCAAGATTACCCTGAAGGAATATGATTCAGAAGGTCAGGAAGAGGA
TTACTCTACCTATCTGGAGAACAAGAAGTACAGACAGCTGCGCTTCAAGTTCAAGAATGG
CGGTAGAAATGGCCGTATCAAGTATCTCACACTTACCTACAACGACGGTAAGGTTTATGA
GGACTTGGCAGCCGGTTCTGTAGGAAATGCCACAGCGATTCCTATTACCAACAAGGAAGA
CGGCGAGTATGATGAGGGCAAGTACCGTGTATGGGTAGCTTCAGGTAAGGGCAACCTTTA
CTACGATGAGTCTGCACCTGTTTACTACCAGGCAAATACCTCTACAGGCATCCACGATGT
CATCGAGGGTACCGGCATCGGCATCAGCGTGAATGGTGGCAATATCCAGGTAGATGGCAT
CAAGGCAGGCTACACCGTTACCTGTACATCTGCTGCCGGCATTCAGCTCTATACTGCTGA
GGCCCGCTCTGGCAGTCTGAACTTCCAGGTTCCTGCAGGCACTGGCATGGCTATCATCAG
CGTAAGCGGCGAGGGCAAGACCCATCGCAGCAAGATTATCATCAAGTAATAAACAATAGC
TAATAGCATCAAATAGAACATTTATGAAACATTATAAATATTCTGCCATCTTGTTGGTTG
CCATGACCTGCGGAGCTGTATGGGCTTCGGTGGATGCGCTGACTGATGGAAAGAAGGGTG
AAGGCGAAAAGGTGAAGCCATCGGAGAATTTCGTGGCTCAGTCTCGCAAGGCACCTGTCG
TTCGCTATACCAAAATGAAGGTGgAAGGCAATGCCGAAGGCGTGCCTTACGGACTCCAAC
TGATGGGTGTGAACGACAAGACGGTGAAGTTGAGCTGGATTTCACCAGAAAAGACCGATG
GCTACTTCGATGATTTCGAGAATCATCAGGACTTTGCCATCAATTCAGCTGGTAACGTGG
GCTGGTCGTATATCGACGCCGATAATAGCAATACCTATACCTGGCAGGCTTGTACCTTCC
CAACTCAGGGTCAGAAGATGGCTTTCGTGGTCGTGAACCCTTGGGAAACCTCTCCTGCGG
TGAACGAGAATCCAAATTTTCAGCCTTATTCTGGCAAGAAGATGCTGGTGGATTTCAGTT
CTATCGACGATAAGAACAACGACTACATCATTTCGCCAGAGTTGAACTTCGACCGAGACT
TCCAGTTTAGTTTCATGGCTCGCAGTTACAAGATCGAGGGCGACAACTTTGCCGCTGAGC
GTGTTCGCGTAGGTTATTCTACCACCGGCAAGCGTCCTTCCGACTTCAAGTATGTGAACG
AAGGCCCATACGTGGAACTGCCTGCGGCTTGGACACTCGTGAAGTATAACATTCCTAAGG
AGGCGAAGTATGTAACCATCAACTGCGTTTCTGAGAGTGGATTCATGATGATGCTCGACG
ACATCTTCGTGGGAACCAACAAGATTCGCCCTACCCGGAGCAAGAAACAGCTGGCTGCTG
CTAACCCAGTGGTGGGCTTCAATGTTTATCGTGATGGTCAGAAGGTGAACGAGACTCCTA
TGGATTCTGCACGTTTCACCGATAATGTGCCAGACTATGCCGACTATACCTATACGGTGA
CTGCCGTTTATCAGAATGGACAGGAGTCTGCCCAGAGTGAACCTCTGAAGGTGAACGTTC
CGGATATCCGCCTGTTGCCTTTCGAGGACGACTTCGACGACTGGACGCTCCATGCCGACA
AGTGGACTACCGTGAACCTCGACAACAACAAGGAGAGCAAGTGGTCTATCGACTACTACG
AGTATGGATTGGTTGATCCATCTGCCACCTACAGCTGGTCGGCTTTGACCAATTACAACC
AGGCACTGGAGAGCCGCGAGCTGAATACTCCAAACAAGGACAATACCTACCTGCGTTTCA
ACCTGCGTCTCCGCAACAGTCAGCAGACCAATGTTGACTACATGGAGGTGGAGTATAGCT
GCGATGGCGGAAAGACATGGGAAGGTCTCGATGTATTTGACAACTACTCTGGTGGTTTCG
AATGGACAACTTATACCTATCCTATCGGTGAATATCTGAGCAATAACCTGTTCAAGATCC
GTTTCCGTGCGCATGGCGACGATGCCAAGTGGATTAACTATTGGTACGTAGATGACGTGA
AGGTATGGAACCCGGTTTGGGCGAAGGGACAGCTGAGTGTCAAGACTCCTTCTGGCACCA
TCTCCAGATGTCCTGTTACCCTGATTGGCGATAACGGCGCTGTAATCAGCGAGACTACCG
ATAAGAATGGTGTGCTCAAGCTCGACCAGATAGAGGAGGGTACCTATACCGTAAGCATCA
TCCGTGAGGGCTACAACGAGTATAAGGGTACATGGACCGTCAAGGCCGATGGTACCAACA
ACTTCACAGCCAACCTGGAGGGTCCAAAGGTAGCGCTTTCTGCCAACGCCGTGAGTGCAG
ACCTGGAGGCTGAGGCTAACATCACCAAGAACTTCACCATCAAGAACGAGGGTAACGGTC
CTTTGATCTGGTATCTCAAGGAGAATACCAACAAGGGCACCGGCGACATCTCTCACCGTT
GGGAAACCATGCCATCATGGAACACCTCCGGCGACTTGCAGAGGTCTATCGCCTTCGATG
GTCAGTATTACTATACCACCTCTTCCGTAGAGTTGGGTAAGTTCTGGAAGTACGACAAGA
ACGGTAAGTTCATCGAGCAGTTCTCTATCCCAGAGATGTATTACAAGCTCTACGACCTTG
CCTTCGACGGCCGCTACTTCTACGGCAGCGACTGGTCTAACCGTATCTTCAAGCTCGATT
TCGACAACCGTCGCATCGTGGATATCATCACCGTGGGTGGTGTTTCCGACCTGAAGATTA
CCCACTGTACCTACGATCCAGCCTACGACGGCTTCTGGATTGGTACCTTTACAACCATCG
GATTGGTTGATCGCAAGGGTAAGTTCATCCGTAAGATGGCTGCCTTGACTACTGATGGCA
ACATCGCTGTCTATGGTTCTGCCTACGATGATGTAACTCCTGGAGGTCCATACCTCTGGT
TGTCTGATATGACTGCCGAGTCTTCAGATAAGTTTGATAAGCTGCAGCTCCGTCAGTATG
ACATCGCCAAAGGTACCCTGACCGATGTGAAGCACGTATTGACCGATGTTCCTGGTTATG
TACTGGGTGGTCAGGCCACCGGCCAGAACTATGTCTGCGGTCTGTTCTCTTCTATGGATG
TAGTTCCAGGCAAGTTGGTTCTGATGGGAATACTCAACCAGAGTCCTAACCTGGTATTCA
ACTATACCCTGGCAGAGACTAACAAGTGGCTCAACCTCTCTCCTAAGCATGGTACGCTGG
AGCCGGGTGCTGAGCAGGTAATCAaCGTAGGTCTCGATGcCTTGGAgGCAAAGAAGGGCG
ACAGCTATGCTACAACAGCTACTCTGTTCACtAACCCAGAGTTGGAAGCACAGACCATCA
GcTTCAACCTGAATGCCACATCTGAGTCTTCTGCTCCACGtCCGTTGAGCCTGAAGGCTG
CGCCTAAGGCTGCTTCTACCGTGCTCACATGGGCTAAGGGCAATGGTGCAGCTGTGGCAG
ATGGATATAATGTATATCGCAACCACGTGAAGGTGAATGCcGCTCCAGTAAAGGAGATGC
AGTTCACGGATACCAAGCTGGTTTACGGCAAGTATTCTTATCAGGTGACAGCGGTCTATA
ATGGCAAGGAGTCGGCAAAGAGCGATTCTGTAGTAGCCTTCGTCAACGAGGGTGCTCAGT
ATTATGCTCCTCTCAACCTCACTTCAAGCATCAAGAACAACAGGAATGTTCACCTGAACT
GGGATTCTCCATTGTTAGAGGCTGCCCATCGTGATACCATGAGCTGGGCTACCGGCAAGC
ACGAGGATGAGCTGGGTCTGGCTTCAGGCGGTTACTTCTTTGCAGGTGCCAAGTGGGATG
CTGAGGATTATATTCCTTACCGCAACAAGAAGGTTTCTTCTGTTTCCATCCAGTTGGTTA
ATACAGTTACCTATCTTGCACCTCGTATCTATGAGGATGGTAAGATTATCTACAGCAAGA
AATATAGAGGCGAAATCAAGTATGACGGTTCATTTACCGATATTCCATTGGATAAGGATA
TTATCCTGAAGCCAGGACATTCTTATATCTTCGCATTCCAGATCATGAACGATGCGGATG
TACATCCTCTGAGTCTCGACGACAGCAAGGCAGTGAATGGCAAGGGTAACCTGCTCTCTG
TGGATGGCAAGAACTGGTTTACTGCAGCTGAGTCTGCCATTAGCGGTAACTTGAACATCC
GTGTAAACGTGGCTCCTAACAGCAACGATACTGAGGAAACCCCTGTGGGTTATAACATCT
ATCGTGATGGCGTGAAGGTGAACAGCACTCCTGTGGCTGGTCTGTCATTCGATGACGTTC
TCTCTAACGCAGGTACCTACAGCTATCAGGTAACATCTGTATATGCTGATGGCGGTGAGT
CTGAGTTTGGCGGCAAGACTTCAGTTGAGGCTTATGCCATTGAGAACCTGACGGCTCCTC
ATCACCTGGATGCCACTGTAACCCGCAACCGCGACATCTCACTCCGTTGGGATGCTCCTA
CTGTTTCAGAGATGTCAATCCCTGCAGATTTAGCTAAGCGTCCGGTTACAACCGATGCAG
CTATGCCTGAGTTCGTAAGAGAATTCGACGGTGCGAAGTCTTCTATGGCTGTGGCTACCG
ACGGCAAGTACATCTATACCTCTATCTATAACGAGGATGGTAGAATCGATGTATTTTCTA
TGGATGGCAAGAAGGTGAAGAGCTGCGTGGTAAGCGATATCGACGGTATCCGTAACCTGG
CTTACGATGGTCAGTATCTCTATGCAGGCGACTACAGCACCAAGATGCATGTCATCAATC
CTGTTACCATGAAGTTGATGAAGAGCATCGATATCTCTGAGTACTCACGCCACTTGGCTT
ACATCCCAACACTGGATGGCGGCAAGGGCGGCTTCGAGGTTGGTGACTGGGAGTCCAGCA
TCTACATGGCTAAGGATGGCAGCAAGTTGGCTACAGGTCCTGTCCTGAAGGGTGCTTCCG
GCACAGCTTACTACGATGGCAAGCTCTATGCTTTCGAGCAGGGCAATGAGGCGAATGCCT
ATACCATCGGCATCTATGATATGGCAAGCGGTGAGCGTGTAGGCTCGCTCGATATGGGCA
AGTATCTTGAGATTGACAACATCTCTTCTTACAAGGCAGGTGGTATGTCTTCGTTCGTAT
CTCCTGAGGGCATCACTTACATGTTGCTCGCTCTGCAGCGCCAGGGTGCTGCTACCAAGT
TCGTCGTTCTGGATATGGGCGGCTTGAACACTGTGGCAGGTTACAATGTATATCGCAATG
GCGAAAAACTGAATGGCGAACCTCTTACTCGTCGTTTCTATCAGGAGACTATGAGCCAGG
AGGGCAATTACGACTACAGCGTAGAGACCGTTTATATTGATGGTACTACTTCGGCTAAGT
CGGCTGTTGCCACAGCTACTATCGTGGCTTCTGGTGAGGCTAAGGTTCCAGAGAATGTAC
AGGCAGTGCAGTCAACCTATGGTTACAACGTGCTCCTCTCGTTCAAGGATCCTGATATGT
ACAAGGCTGCAGCTTCCGTGAACTCATTCGAGTCTTCTGTAGATGGTACAGAGGTATTCG
GTGCTGAGGGCGAGAGCTACAAGTCAAACTGGATGGTAAGTTCCGACTACTCATTCGATG
GCAGCAAGTCGATTGTTGCCGGTCAGAAGGCTGAGGCTTTCGGTGTTGTGAAGGCAGAGA
ATATGAAGTATGTTCGTCTTGCAGCAAGAAATGCTGATGACCATAAGGGTAATGGTACAT
TCGATATCTATTATTCTGTAGGTGGTACTCACCGTGACAACTTCATCCGTCTGAAGACTG
TGACAACCACAGAGCAGTGGCAGGATGTGATGTGCGAGTTGCCTGAGGGTACAGAGTACA
TCGGCTTGGCTAAGGCTGCGGGTAATCCAGACCAGTATATCGACGGTATAAGCTTCTACA
AGGAGGCACCTCAGACCGACTGCTACGGATTCGACATTTATCGCAACGGCGAGAAGATTA
CAGCTTCTCCGGTACAGGGCATCTCTTACGTAGATCACAATCTTTTGATTGGTCATTATG
ATTATCAGGTGAAGTTGGTTACCAAGAACTCTGCCGAGAGTGAGTTGAGTGATGCAGTAA
GTCTCGATCTCTATTATGACAATGGTAGTCTGGCTCCAACCTCTCTGCGTGTAGAGAACA
ATGGTGGTACCAGAAACCTGACCTGGCAGACTCCTGCCCTGGGTGAGCCTATCTACTTGC
GTTGGCACAATGGCAACTGCTACGATGCAGCCGGTCAGCCTAACGGTGGTGCCTTCTTCG
CAGGAGTCAACTGGTTTGCTGAGGATTTGAAGGATTACGGTCATCTGGCATTGAGCGATG
TAGAGGTTTACATCAATCAGATTCCTGATGCTCTCTATGTATTGGTATATCAGAACAACA
CGTTGGTTCGCCAGCAGTTTGTTCCAAGCCTGAAGGAGTATGCCTTCAATACCATTCATC
TTGACGAGCCACTCCCAATCGACCCTACCAAGAGTCTCCGTGTGGCAGTATATGTAGAGC
ACAACCAGATTACAGTGCCTCTGGGTTACGATAAGGGCCCTGCTCGCAGTGGTCGTGGCG
ACCTTTATTCTTCTGATGGTATCTCATGGAGTACGATGGAGGATTCAGGTGCTGATATCG
ATGCCAACTGGAACATTTCCATCGGTTTGAGTCCATACTCTCCTGCTACTTCCATGAAGG
CAAGAAAGCTGGGTGCTGATGTTCTCTCATTCAAGCCAAAGGCGAATGTATCTGCTGCAC
CTTTGAAGGTGGCTCATGTGGCTCAGGGCGCAACTTCTCAGAAGAATGCCTTCTTGGGTT
ACAATGTTTACCTCAATGGTGATAAGTTGAACAACGACTTCATCTCTGGTAATTCATACA
CAGATAATTCTTCTGTTGTTGGCAATTATCTTGAGTATCAGGTAGCTGCCGCTTATTCTG
TTACTGGTGAGCAGTATTCTAACAAGGTGACTCTTGTTGTTACTGGCATCGATGGTGTAA
CAGCCGATAAGTTGAAGATTACTATTGCTGGCAGCACATTGCGTATCGTGGGTGCTCATG
CAGGCGACAAGGTAGCTGTTTATGCTACTGATGGTAAGTTGGTAGTAAATAGTGTTGTAA
CCGACGATTATGTTCAGAACATTTCATTGTCATTATTGCCAGCCGGCACATACATCGTGA
AGGTAGGTCATGATACCGTGAAGGTTCGTGTATCTCGTCGATAAGATTCGATTATAAACA
AAAAAaGAAGGGTGTGTCATAACTACATGACGCACCCTTTTTCTATTTCTATTTTTCTAC
AAGCAATGCTAAATCATAATATTTTTCGACTACACTCCCTATTCTCCAAAATACTCTTTT
AAATTTCCTTCTCTGCCCGGGTATATTTTTCTCCCTGCCCACGCAAGAATTTTTCCGTGG
GCAGGGAAAAATAAAAGTGGGTACAGGGGAATTGCTTTCACATCGGAGGGTGTATCATGG
AATTATGACACACCCTCTTCTTTGTTTTAACCAAAATCCTCGATGATGAAGCGAGCCACC
TCGTTTCGTGGGTAACGCTTGCTTGTTGAATTCGCGAATGGTCTTATAGTTCGAATTAAG
TTAAATATTTATAAAAGTTTTGATTGAAAACTCGTAACTTACACATAATCAAATAAAAAT
GTGTAATTTTGCAGTCCGATTATTTCGGGGATACACTTAGAGTCCCCTGGACTGGTGTGT
TAATAGCAATGTCCTGTGGCCGGGATTTGCGGTTAGAGAATCACCTGTCCGAAATAGTGA
GTAAAAAGATTAAAAACGTTTTTtAGTAGTAATTTAAATTTTAAAATGGACACATTAAGT
TTCAAGACTATCTCCGTAAACAAGGAGACAGCTAAGAAAGAGTGGGTTGTAATCGACGCA
ACAGACCAGGTAGTTGGTCGTCTTTGCTCAAAGGTAGCAAAGTTGCTCCGCGGTAAGTAC
AAGCCAACTTTCACTCCACACGTAGATTGTGGTGACAACGTAATCATTATCAATGCAGCA
AAGGCTGTATTCTCTGGTAAGAAAGAGACTGATAAGATTTACACACGTTACACTGGTTAT
CCTGGTGGTCAGCGCTTCAACACTCCAGCTGAGTTGCGCAAGCGTCCAGACGGTATGGAT
AAGATCCTTCGTCACGCTATCAAGGGTATGTTGCCAAAGGGTCCTCTCGGCCGTTCTTTG
ATGGACAACCTCTTCATTTACGATGGCACAGAGCACAAGCATGAGGCTCAGCAGCCAAAG
GCAATTGATATTAACCAGTATAAATAATTAAGGTAGAATGGAAGTAATTAATGCAATTGG
TCGCCGCAAGAGCGCTGTAGCTCGTGTTTACCTCACAGAGGGTACCGGTAAGATCACAAT
CAACAAGAAAGATATTGAGACATATTTCCCATCAGCAATCCTTCGCTATGTAGTAAAGCA
GCCATTGCAGTTGCTCGAGGCTGAGGGTAAGTATGATATTAAGGCAAACCTCGACGGTGG
TGGTTTCACCGGTCAGAGCCAGGCACTCCGCCTCGCTATCGCTCGCGCACTCGTTAAGAT
CGACGCAGAGGATAAGAAGGCTTTGAAGGATGCAGGCTTCATGACACGTGATTCACGTGC
TGTAGAGCGTAAGAAGCCAGGTCAGCCAAAGGCTCGTCGTCGCTTCCAGTTCAGCAAGCG
TTAATCAATACTATACATTATTATATATATTGGTTATATATAGCTGAACTAAGTTTAGTA
TCTAAATCGGTGAGATTCCATTAATCGGGGACTACTCATCGACTGATTCTAGATTAGAAT
TCAAAAAGAAAGTAAACAACAATTAAACAAGAAAAGACAATGTCAAGAACAAATTTTGAC
CAGTTACTTCAGGCAGGTTGCCACTTCGGACACCTCCGTCGCAAGTGGAATCCAGCAATG
GCTCCTTACATCTTCATGGAGCGTAACGGTATTCATATTATCGACCTCAACAAGACTGTA
GCTAAGATCGACGATGCTGCAGAGGCTCTCAAGGCTATTGCCAAGTCAGGCAAGAAGATT
TTGTTTGTCGCTACTAAAAAaCAAGCTAAGGATGTAGTAGCCGAGAAGGCTGCTTCAGTT
AACATGCCTTACGTTATTGAGCGTTGGCCAGGTGGTATGCTCACTAACTTCCcTACAATT
CGTAAGGCTGTGAAGAAAATGGCAAACATCGACAAGTTGATGAACGATGGTACATTCTCT
AACCTCTCAAAGCGTGAGTTGCTTCAGGTAAGCCGCCAGCGTGCTAAGTTGGAGAAGAAC
CTCGGTTCTATCGCTGACTTGACTCGCCTTCCAAGCGCACTCTTCGTTATCGACGTAATG
AAGGAGCACATCGCAGTGAAGGAGGCTAACCGTCTCGGTATTCCTGTATTCGGTATCGTA
GATACAAACTCTGATCCTAAGAaTATCGATTACATCATCCCAGCTAACGACGATGCTAAG
GATTCTGTAGAGGTAATCCTCTCTGCAGTTTGCGGTGCTATCGCTGAGGGTCTTGAGGAG
CGTAAGGCTGAGAAGGCTGACGATAAGGCTGCTGCTGAGCAGAAAGATCAGCCTAAGAAG
AAGGCTGCACGCAAGGAAGAGGCTGCTGCTGAGTAATTAGGTAGAAGAATATATACTGGA
GCCATTGATTCTGTTTATGATTCGATGGCTTTAGTAGCTTTTAAAGCAAGATTTTTATtA
ACTTTTTAATATAAAAAaaTATTATGGCTGTTTCAATTGAAGATATCAAGAAACTTCGCG
CTATGACTGGTGCTGGTCTTGCAGACGTTAAGAAGGCACTTACAGAGGCTGAAGGTGATT
TCGATAAGGCAAAGGAGTTGCTCCGTGAGCGTGGTCTCGCTATCGCTGCTAAGCGTTCTG
ACCGTGAGACTTCTAATGGTTGTGTTCTCGTTAAGAAGGTTAACGATTTCGCTGCTATCA
TCGCTCTCAAGTGTGAGACTGACTTCGTTGCTAATGGTGCTGACTTCATCAAGTTGACAT
CTGATATCCTCGACGCTGCTATCGCTGCTAAGTGCCACACTCTCGATGAGGTAAAGGCTT
TGGCTCTCGGCGCATCTGATGTTCAGGCTGCTGTTACTCAGCGCTCTGGTATCACTGGCG
AGAAGATGGAGCTCGATGGCTACAATGTACTCGAAGGTGAGAACATCGAGGTTTACGACC
ACATGAACAAGCACACTTTGTGTACTATGGTTCAGCTCAACGAGAACAACGAGGAGGCTG
GTCACAAGGTAGCTATGCAGGTAGCTGCTATGCGCCCTGTAGCTCTCGACGAGTCTTCTG
TTTCTGAGGAGACTAAGAAGACTGAGCTTGAGGTAGCTGTAGCTAAGACTAAGGAAGAGC
TCGTAGAGAAGGCTGTTAACGCAGCTTTGAAGAAGGCTGGCATCAACCCAGCTCACGTTG
ACTCTGAGGATCACATCGAGAGCAACACTAAGAAGGGTTGGTTGACACCTGAGCAGGCTG
AAGAGGCTCGCAACATCAAGAAGACTGTAGGTGAGGAGAAGGCTGCTTCTTTGAACCCAA
CTATGATCCAGAACATCGCTAATGGTCGTTTGGCTAAGTTCTTCAAGGAGAACTGCCTCG
TTGACCAGGAGTTCCAGTTCGGTGATGGCGACAAGCAGACTGTTGCTCAGTACCTCGCTT
CTCAGAGCAAGGATCTCAAGATCGTTGCTTACAAGCGTTTCACACTCGTAGCTGAGTAAT
CCACGCTTTTAGCTGGATGGATCATCACAAGATGACTCAACAACAACAACTATAATTTGA
CTTATAGTTAAATTAGAATATCCGGGAGTTATGGAGATAAAGCTCAGCTTTACTTCTAAC
TCCCTTTCTTTTtATCGGAAGTTTTGAGAGAATCTCATAGCTGAATTTCTCGGAATCTTA
TGGCAGGTTTTTCTCAGAATTTCATTCAAGGATTTTATCGGAATTTCCCCCAAATTTTAC
TTTTtGGGTTATTCTTTCTTAAAATATTGATATTATGAAGATATTTGCCATAGGCATGAA
CTATGCCGAACACAATAAATCGCTCCATGGTACGTTATCTAAACCAGAGCGTCCTGTCAT
TTTCACGAAGGCTGACTCTGCCTTACTCAATAATGGCAAGCCTTTCTTCATCCCAGACCA
TCTGGGACGTATCGAGTATGAAACCGAATTGGTGGTGCGCATCTGCAAGTTGGGAAAGAC
GATTCCGCAGCGTTTCGCTCACCGCTATTATGATGCTGTGACTGTGGGTATTGACTTCAC
AGCCAGGGAAATGCAGAaGAAACTGAGAGAGGCAGGACAGCCTTGGGAGTTAGCGAAAGG
ATTCGATGGTTCTGCCGTTATCGGTGAATGGGTAGATGTGCTGAAATTCAGAGACATACA
GGCTATTCATTTCCATCTCGACTTGAaCGGAAAAAATGTGCAGGAAGGTTGTTCCAGTGA
CATGCTCTACAAGGTGGACGAAATTATCTCGTACATCAGTCAGTATTTCACGCTGAAGAC
GGGTGACTTGCTCTATACGGGTTGCCCTACGGGTTGTGGACCTGTACAGATAGGCGACCA
TCTGGAGGGATATTTAGAGGACAGGAAGGTGCTCGACTTTATGTGTAAGTAATTGTGTAA
GAAGTGATTTGAAAAATATGGTTACAAAGGTTTGGAGATATTTTATTGCAACTCTATTGC
TGATGCTTGTCTTGCCTATGCAGGCGCAGCAGTTCTTTAACCTGACCGCTGATGAGGTCA
GGGTAGATTCCGTGTTGCCGAGATTTGTGTATTCCAAACCTTTATCCAATCATTACCAGG
ATTCTATTTATACAGCAACGGTCAAATATGCAGAGTATGTAGATATGACCGTTGCTGATA
TTGCCAACTACAATCGTCTCTCGGGTGCGGCACTTCCATCGCAGGTTCCTGTAGAGACTC
AGGTTTCGCTTTGTCGCAACGAGGCAACGCTCCTCGTCAATTTTTGTCCGTTGGTATTCC
GCAATAACAAATATCAGATATTGGTTAGTTTCATGCTCGACATCAAGGCCAAGCCTATCA
GTCGTTCAATGGCGAAGGCAAGAGCCTTGACCCGTGCTTCTGAAACAGAAAAGGATTATG
CGGCTCATTCTCTTTTGGCTACGGGCAGATGGGCGAAAATCAGAGTAGGCGAGAGTGGTA
TTTATCAGCTTACTGACCAAGTTATCCGACAGGCTGGTTTTTCTAATATTGATAAGGTGA
AAGTGTATGGTTATGGAGGTAATCTTCAGAACGAGGCACTCTATGCGTCAGAAATCTTAG
CCAATGACGATCTGAAGGAAGTGCCACAGTATGTGAGAGATGGCAAGCATTACTTCTATG
CCAAAGGTCCGGTGAGCTGGAGTAGCAATACTGCCACCCGTCGTACTCGTAATCCTTATT
CTGACTACGGATATTATTTTATCACACAGAACGACGAGGCTCCGCTGACGGTGGATTCTG
CCGCCTTTGTGAACTCATTTTATCCTTCCAGCGATTTCTATCATTCTCTCTATGAGGTAG
ATGGTTATGCTTGGTTTTCTGGTGGAAGAAATCTCTATGATTCCAAAGCGCTCAATCAGG
GAGCCAGCGAGCAGATCGTCTTTACCAATACTACAGGAAATACAGGCGGAAAATTGGCCG
TCAACATCTCTACGGGTACTTCTGCTACGGCTGATGTGGCTTTGAACGGCAGGACCTTAG
GCAAGGTTTATGCCCAAGTTTCCAGTTCGGAATACGATTTTGGAGCGGAAGGTTCGACTA
TTTTCACTCTTAAGAACCTGACTATCGGCGGCAATGATACGATTACGATTACGAACGTTT
CGGGCGGAACCATGCGCCTCGACTATGTGGCCATGGTGTGGAATGCGCCGAAGGCATTGC
CGGAATTCTCTGGAAAGATTCCAGCAGCGCAGTTTGTTTATAATATTACCAATCAGGATC
ATCATGCCGATGCACAGGCCGACATGGTGATCATCATCCCTACTTCCCAGAAACTGCTCA
AGCAGGCAAAGAGGCTCAAGACTTATCATGAAACCCATAACGGGCTGAGAGTCAACTTAG
TGCCTGCTGACGAACTGTATAATGAATTTTCCAGCGGAACACCTGATGCAGGAGCTTACC
GACGTTATCTGCGCATGCTCCAAGACAGAGCCGAAGGAAATGAGGCAGACATGCCGAAAT
ATCTCCTGCTTTTCGGAGATTGCGTATGGGACAACCGTATGCTGACTGCCGACTGCAAGA
GACTGAATCCGGATGATTATCTTCTCTGTTTTGAGAGCGAGAACTCCCTCAACAAAATTT
ATTGTTATGTGAGTGACAGCTGGATGGGCATTCTCTCTGAGGGAGCCGGTGGTTCTCCTA
CCACTCAACAGCAGGACGTAGCGGTAGGAAGATTCCCGGTATCAACACCTGAAGAAGCCA
AGATTATGGTGGATAAGACCATCAACTATATGGAAAATGCCAATGCGGGATCATGGCAGA
ACACATTGATGTTTATGGCAGATGATGGTAATGACAACCTCCACATGAAGGATGCCGACG
AAGTGGTCAACTACATTGCCGACAAATATCCTGATTTTCAAATCAAGAAGGTGATGTGGG
ATGCTTACCAGCGCACCACTTCTTCTGTGGGAAATTCCTATCCTGAAGTTACACGTATCA
TCAAGGAGCAGCAGGCTAATGGTGCCCTGATCATGGACTATGCCGGTCACGCCAGTGCAG
GTCAGTTGTCGCACGAGCAGGTGGTGAAACTGATGGATTTCAACAATTTCAAGAATACCA
ACCTCCCTCTCTGGGTGACTGCAGCCTGTGATGTCATGCCTTATGATGGAGTGGAAGACA
ATATTGGTGAAGCAGCTGTGCTCAATCCGAATGGAGGAGCTGTGGCTTTCTATGGAACAA
CCCGAACGGTTTATGCCAATCGTAATAAATATATGAACCGTGCCTTTCTCTACCGCGTGC
TGAGTACGAAGGACGGAAAACCGCTGACTATCGGTGAGGCGCATCGCCAGGCACAGAACG
ACCTGGTTAAGGGAAATGTAATCGGTTATGATGTGGAAGGTAAGCCAATCAAGGAGAGCG
ACCTGACTTCTAACCGCTTGCAGTATGCGCTCTTAGGTGACCCGGCAATGCCGCTGAATG
TGCCAACCCTGAAAGTGGTAGTAGATTCTGTGAATGGCATTTCTACTTCGGATGCTTCTG
CCAAGGCTATACTGAAAGCAGGAATGGTGGCAAGAATCGACGGACATATTGAGGGAAATG
AAGCTTTCAACGGTGTGGTGACGGCTACGGTAAGAGATTCCAAGGAACTGATAACCTGCC
GACAGAACGATGGCACAAGTGGTGCTTTCACTTTCTACGACCGCACCAAGACCCTCTATA
ATGGTTCAGACAGCGTGGTGGGAGGCAAGTTCTCTTTCCAGTTTGCCGTGCCTAAGGACA
TCAACTATACGGATGAATCTGGACTGGTCAATCTCTATGCCATCAACAATGACAGGACCA
TCCGTGCTCATGGTTCGAGCGACGCATTCAATGTGGGTGGAAGTGCGTTGGCAAAGAATG
ACTCcATCGGTCCGTCTATCTACTGTTATCTCAATTCGCCTTCCTTCGTGGATGGTGGAA
ACGTGAACCCTACGCCTTTCTTTGTGGCTGAgGTGAAAGATAAGGACGGAATCAATGCTG
CAGGAAGTGGtATCGGGCATGATTTGCAGCTCATCATCGACGGTGATGCGAACAAGACGT
ATAATCTGAATAACAATTTCACCTACGATTTCGGAACTTATACGAGCGGCTCTACCTATT
ACAGTATTCCTGAGTTGGCAGCCGGTCCGCATAAACTCCAATTCCGTGCTTGGGACATAC
TGAACAATAGTTCTACCGCTACGTTGACTTTTAATGTGGTGAGGAGTCTGAAACCATCGT
TTGATACAGGTGTGACCGAGAATCCAGCCCGGAATTCTACCACATTCATCATCACACATG
ATAGAATAGCGAGCAGTCTGGATATCGTCATCGAAGTGTTTGATACTTCCGGAAGAAAAC
TCTGGCAGCATACAGAGACGGGCGTTTCCAATTCGGGTCCTTATACTGTGAAGTGGGATT
TATCCACAGGTAGTGGAACCTTGCGTACAGGCATCTATCTCTATCGCATCAAAGTGGCTT
CAGATGGCAGTGGGTATGAGTCAAAAACCAAGAAACTGATTGTACTCAACCATTGATCAA
AATAGAAATAACATATTAACATATATATAATAAGGTATGAATATCAAGAACAGAACAGTT
AAGATATGGGCAACTTGCCTCTTGGCAGTCTTTTCTGTGCAGGCGAATGCACAGGAGAAC
GAGAAAGATCTCTTCAATCCAGTCAACTTCGCTGTGATCTCGCAGACCATCGCTCCGGAT
GCACGAGGTGGCGGTTTGGGTGATGTGGGTGCAGCTACAGACCCAGATGTCAATTCCCAG
TACTGGAACCCTGCCAAGTATCCTTTCAATATTTCGAGAGCAGGCGTGGCACTCAACTTC
ACACCATGGTTGCGCTCCTTAGTCAACGATATGAACTTAGCCTATCTGGCAGGTTATTAC
CGTATAGGTGACTACAGTGCCGTTTCCGGTTCCTTGCGCTATTTtAATTTGGGTGAGGTT
TATACGAGTACAAATGAAAATGCCACTACTATCAACCCTTATGAAATGTCGCTCGATGTG
GCTTACTCCCTGATGCTCAGTGAGAAGTTCTCTCTGGCAGCGGCAGTGAGATGGATTTAT
TCAGATATGCGCTTCGGTGAGACTGAGGAGAACTCCCCaGCTTCCGCTTTTGCCGCAGAT
ATTGCTGCCTATTATCAGAATTACGTCAATATCGGTCAGCGCGAATGTCAGTTGGGTATT
GGTTTGAATATTTCCAATATCGGTAGTAAAATCACATTCAGCGGAGAGGAGTATAGTCAG
TTCCTGCCAGCCAACCTGCGTTTGGGTGCTTCCCTGATGATTCCGCTTGACGAGTACAAC
CGACTGACGATTGCTGCAGATGCCAATAAATATCTTGTGCCAACCGTTCCGCAGCAGGAA
GAAGGTGAGGACAATGCCGACTATGAGGACCGCGTGCATAGAGAGTACAGCGACGTATCG
TCCATCAGCGGCATTTTCAAGAGTTTCAGCGACGCTCCAGGCGGATTCAAGGAGGAGTTG
GAGGAAATCAACTATGGTGTAGGTGCGGAATACGTATATAATGACAAGTTCTCAATCCGT
GCCGGTTATCATCACGAGAGTGCCAGCAAGGGTAACCGTAAGTATTTCACTGTAGGTGGC
GGTTTCAAGATGAATGTTTTCTCTCTGGATGCCGCCTACGTAGTGGCAACGGCAAAGAGC
AATCCGCTCGACCAGACCTTGCGCTTCACCTTGGGATTTGATATGGACGGAATCAAGGAT
TTGTTCAGAAGAAGATAAATTAGCAATATAAATAGACTATGAATATACGTGTAGGATTCG
GATATGATGTGCACAAGTTGGTAGAAAATCGTGACTTGTGGTTGGGTGGCATTAAGATAG
ATTACGAACTCGGATTATTGGGTCACAGTGATGCAGATGTGTTGATTCATGCTATTTGTG
ATGCCTTGTTGGGAGCAGCCAATATGCGCGATATCGGCTATCATTTCCCTGATACGGCAG
CAGAGACGCTGAATGTGGATTCCAAGATTCTGCTGAAGAAGACCATCGATCTGATAGCCA
CCAAGGGGTATGTGTTGGGCAATATCGATGCAACCATCTGTGCTGAGCGTCCTAAGCTCA
ATCCGCATGTGCCGGCGATGAAGGCCTGTCTTGCCCAGGTGATGAATACGGATGAGGAAA
ATATTTCCATCAAGGCAACGACCACAGAGAAATTGGGCTTTACCGGAAGAATGGAAGGCA
TTTCCGCCTATGCTACGGTTTTGATCGAGAAAGTTTAGTCCTTTCTTCTAATAGATACAT
TCCGTTTCTTCTCTTGACAGAAAGCAGTCTTTCTGTTTTTCTCTCCTTGAAATCAGACAG
TCAAAATAGAAAAAaGAAAGCAAAACGCTCATTAGGCTTTACAAGTTGAAAGCTTAATGA
GCGTTAATGGTTTCTTAAAATCTGTTGTGTTCGGTCACATTTTGTTGATGTAAATCAAAA
AAACGCAAAGGTACTGCATTTTCTTTCAAAAATATTTGGAGGAATCAGAAAATCGTCGTA
CCTTTGCACTCGTCAAAAGGTTAATAGATTGTTTAGGTTAGTAGTAATAGATTTAGGTTT
TTAGTTATTAGGTTTTAAGGTAGATTGTTTAACAGATAGCTAAGGAGATCGTGAGATTAC
CTTTGGTTAAGAATTTTTTTAAGTTAAACATATTGTATGCCGCAGCTCGAGGTGAGTTGC
GGCATATTTTATTTTTTCCATTCTCATTCTTTCCCTCTCACCCTTTTCATCTCTTTCTTT
CCTGACAATCTTTCTTTTATTTTTGAAAAAGTAGCTTTTTCTTTTTGTCCTTCAAGTAAT
TTGCATTATCTTTGCATTATCTTAATCTGCATTTGCAGCAAAACCCTTTGCAATAGGCGT
AATAATAAAAGATAATAGGCATGAGAGTACTCATAGTAAATACAAGCGAGAAAACGGGAG
GTGCTGCAGTTGCAGCCAACCGTTTGATGGAAGCCCTTAACAATAATGGTGTTAAGGCTA
AGATGTTGGTGCGTGATAAGGCAACAGAGAATATCACGATAGCCAGTTTGCCGCATTCTC
CTTTGCTGCAATGGCATTTTCTGTGGGAACGCTGGCGTGCTTTCTGGCATCTTCACTTCT
CTTCCGTCCATCTTTGGGAAATAGATTTGGCTTGTGCCGGCTCTGATATTACCAAGTTGC
GTGAATTTAAGGAGGCTGACGTCATTCATCTGTCCTGGATCAATCAGGGTATGCTTTCAC
TGAAAAGTATTCGCAAAATTATTAAAAGCGGCAAACCTATTGTCTGGACTATGCACGATA
TCTGGCCTGCTACGGGCATCTGTCATTATGCAAGAGGCTGCAATCGCTATGCTTCTGCGT
GTGGCAACTGTCCGCTCCTGCCTCATAAGGGTAGCAAGCATGACATTTCCAACAAGGTGT
TCAGACGCAAGAAGGAACTTTATCAGCATAGTAATATCTACTTCGTCACTTGCAGCAAGT
GGCTGGAGCGGCAGGCTAAGAAGAGTGCCCTCTTTACAGGACTTCATCTCACCAATATTC
CCAATCCGATAGATACGCGGGTCTTTTATCCTCATGACAAGGCTGAGGCTCGTCTGCGTG
CCGGACTCCCGGATGATAAGAAGATCATCCTCTTCGTTTCACAGAAAGTAACTGACGAGC
GTAAAGGCATGAGTTTCTTCGTAGAAGCCATAGACAAGTTGGTAGCCCAGCATCCTGAAA
TGAAGGAAAATACGGTAGTGGCTATCTTGGGCGGTCATTCGGAAGATGTAGCAGAGAAAC
TGTCCTTGCCAGCATTCCCTTTAGGCTATGTGAGTGACGAGAAGACCATCGTTCAGATTT
ACAGTTCGGCTGATGTATTTGTGCTCCCTTCCTTGGAGGATAATCTTCCGAATACGATTA
TGGAGGCGATGGCTTGTGGAGTGCCAAGTGTTGGATTCAAGGTGGGCGGCATTCCTGAGA
TGATTGACCATCAGAAAAATGGTTATGTGGCCAACTATCGGGATGCAGACGACCTGGCAC
ATGGCATGTATTGGGTTTTGGAGGAGGCTGATGCAGAGGTGCTCAAGAGTAACTGTCTGC
AGAAAGTGGCCCACAACTATTCGCAGCATGCCGTGGCAATGAATTATATTGAGGTGTATA
ATCAGGCAATGGCTTACAAAAATTACAGTTTGTAGGCAACAGCCGTTGATAAAAGTAGAG
ACGTTATGATCAAATTTTCGATAATTACCTGTACTTACAATGCAGAGTCTGTCTTGCAGC
GCACGTTGGATTCGGTGATGAAGCAGACCTGCTGCAATGTAGAACACCTGATCATAGATG
GTAAGTCGAAGGATAAAACCTTGGCAATGGTCAAGGCTTACAAACATAAGAATGATGTGG
GTGAAAGTGCCCATGAAATTCGGGTTTtCTCAGAACCGGACAAGGGACTTTACGATGCCA
TGAATAAGGGCATAGACCGTGCTACTGGCGACTATCTCGTGTTTCTGAATGCAGGAGATG
TTTTTCCTTCCGCCGATACGTTGGAATACGTGGAAGGTTGTGTAGGCGAGGGAGAAGTAC
TGCCGGGCGTTCTTTATGGAGATACGGACATTGTGAATATGGATGGTCGCTTTCTGCGCC
ATCGCCGTCTTTCTCCACCTAAGAAGTTGACTTGGCGTTCTTTCATTTGGGGAATGTTAG
TCTGCCATCAGTCTTTTTATGCCCGCACGGATATTGCCAAGAGTGAGCACTATGATTTGG
ATTACCGCTTTTCTGCCGATGTTGATTGGTGCATCCGCATGATGAAAGCATCCAAAGCCC
ATAAGTTGCCTTTGCGCAATGTAGGGGCAGTCATCACCAATTATCTGGATGGTGGAATGT
CGGTGCAGAACCATAAGGATTCCCTGAAAGAACGCTTTCAGGTGATGAAACACCATTATG
GTCTGCTGCCCACCTTGTTGGCTCATGCCTGGTTTCTCATCAGAGGCGTATTCAAGAAAT
AGCCCCTGATGATAGTTCTCCGAGGATATTTCGCAGTTCTTCGACGATGGTTGCGAGATA
TTCTCGGATTTTTTCTGTCTCTACCTCGTTGATATGTTCAGGAGCCAAAGCCTGCACCAG
TTCCAGGCTCTCCATCTGTATCATGGAAGCGATAGGCAGCAACTTATGAGCCGCCTTTCC
GATGTCTTCGCAAGGTAGAGTTTCTTGAGAAAGTGCATCCTGCATTTTTCTAAAATGTCC
TTCCAGTTCCTGCTTTACGGTGCTGATGATTTCAGCAGCAGCGTCTTCGTCATCTTCAGC
GAAAGCCAATAGTGGCTTGAAACGGACAGGGAACGTAGTTTTtCCTTTTtCTACTATCTG
TTCCTTTTGAGAATCAACTCTTTCTACTCCCAAGATTTCTTCCAGTTTCTCCATAGAGAA
AGGCTTGAAGAGACAATCGTCAAAACCTGCTTCATGCAATTTTGATTTGATACTTGTATC
ATGAGCCGTCATGGCAATCACCAGCATCTGACTGTGATTGATGTGCTTAATCATCTCCAT
ACCATTCATTTCTGGCATTTCGATGTCCATCATCATCACCGCAGGTTGCTCATTGTGAAG
TGCCGTAAGGGCTTCCGTCACATGATGGCAAGTGATTACCTTCCACGTATCACCTACCAG
ACGGCGCAACATCTCCTGCAGCAGTTGCAGCTGCAGAGCATCGTCGTCCAGAATGAGAAT
CTTGTGGTTGGCGAAATTCCGCTTCGTTTTCTGCTTGTCTTTtCCTTTAGATAATCTTGT
TTCTCCTTCAATTTCTCCTATTCTTTCTGTTCCACTTATTCCATCATCTTCTATTCCTCT
TTCAGTTCCTTCTTCTGCGTCAGCCTGTTGCTGCAATAGGATAGGGAAGGAAACGGTGAA
GGTAGAACCTTTGCCCACCGCAGATTCGAGCTGAATCTTTCCGCCGAGCAAGGCTACCAG
TTCGCGGGTGATAGACAGGCCCAGTCCTGTGCCCTCAATGCCCTGTGCGCCTTTGAGTCT
GGTGAATGCCTGGAAAACCTTCTGTTTTtCCTCCGAGGTCATTCCCTTTCCCGTATCTTT
CACCTGTAGAGTGAGTTCATAAGTATGCTCGTCGATGATAATGTTGTATTCATTTCTTGC
CTGTCGGATAGAAGCCATGATATGTACGCTTCCCTGGTCTGTATATTTGATGGCATTGCT
CACCAGGTTATCCAGCACCTGTCGGATGCGGAAGTCATCACCTCTGAATATTTTTCCCCA
GATATTGCCCTTATCTGCATTTTGGAACTCGCAGGAGATTGCTAACCCCTTCTTTTCTGC
CTGTAGTCTGAGCCCTTCCACACTTAGTTTCACCAAATGTTCTGGCGAGAAATTGACAGG
GTTCAGTTGCATGAGCCCGTTTTCCAACTGATGATAATCGAGAAGGGAAGCCACCAGTTG
GGAAAGATGGCTGGCTGAGTTTTTGATATTGCTAAGACATGAAGTTCCCTTAGGATCGCT
CACATACTCTTTCATCAGATCGATAAACCCGGAGATGGAGGCAGCAGGTGCCTTGATGTC
GTGGGTGATGGTAAGGAGGAGTCTTTCCCTCTGTCGCATAATGCGCTGGATTTCCTCGTT
GGCATTCTCCAGGTTTTCCCTATAGACACGCTCCTTCTTAGTGTCCTGGTAGATGTACCA
GAGCAGGATGATGGCAGCAATGATGGCGATGATGGCAAGGAAGGCAATCTGCCATATCAa
CTGCTGGCGTGCTTCCATCGCCTTGTTGATGGCATGTTGCATGGATGTGCGCTCTTTCTG
GTGTGCCTCATTCAACTTCTTGGCAGAACGCAGGGCAAGTTGCGCATTGACAAGCTGCAG
ATCCTCCATCTCCTTGTTCACGGCTTCACTATGGTGAGTAGAGACATTCTTCTCTTTTTt
CTCAATATCTTCCAGAATGTTGGCCACATTCTCTGCCACATTGATAGGCGTGGCTACAGA
ATCCACTACCGCCAGATTCGTATCTCTCTTTACGCTGATGGTTTCAGCATGTTCTTTCTT
GAAAGCGTCGGCAAGGCGTCGGAAGAATCCTCTTCGGGTTTTCAGCACTTCTACCGTAGT
GTGTTTAGCCTCGTGAGTCTGCGGGGCTTTCTTCTCTACCACAATGGAGTCTTTGCCCTT
GCTGAGACTGTCCACCTTGGCGCGCAGATAGCCTTTGCTTGACTTACCTGCCAATGCCTC
CGAGAGTTGCTTGAGATTATTCTGTTCTTCCTTGAGCAGTCGAGTCATCGTACTATCAGC
CACATCCTGCTTCTGAATATATTCGCGGGAAGCCTGGTTGATGTCGTAGATAGACTTGGT
ATTGCTATATACGAGCACCATTGCCATGATGAGGACAATGGCAGTAGCTGTATAGCCGAT
AGCAACTTTTAAAGGGACATtATTTTTTtGCATGATAAAAAATCTTTTCTTAGATGCAAA
GTTAGCTTAAAAAaTCTGATTTACCATCTAAAAGTGAAGGAAAAACAAGAAAATTGAGAA
ATAGAGGCCACATCGATACCCCCAAATACAAAAAAAaCAGGAGAACAAAGCCATGATAGC
CTTTTATCTCCTGCCCGATTGAAAGCGACGTGTAATTATTTACTGTTTTTTGAAGGTGAT
GTTATTCTGCAGTAGCTGCTGAGTCTGTAGATTCAGCTGGTGTAGCTGCTGTAGAATCCT
GAGCTGGAGTAACTTCATTCTCAGCTGGAGTTGCAGTTGTGTCGGCTGGAGCGACTGTGT
CAACTGGAGCTGCGCATGATACACTTGCCATCTTGTTAGAGGCGAACACGTTGCTAACTG
ATACCATTACCAATGCTGCGATAGCTGCAAATACTAATTTCTTCATAATTGTTATGTTTT
TAATTTGTGAATATATTATTTTATTTATTtATTTCTCTTTTGTGAAGCGCCTTATGTACT
TTTCGTCCCCTTTTTTGTGGAATTTTCCTTTCTCTTTGTGGAATTTCCTGTCTTTTAGAG
GAACATTCAGTTCGTTTGCGTCTTCGCTTAAATATATCACAATAGCCGTGCCAAAAACAT
GAAGAAAATTGTAAGTGATTGATAAATAGCGTGTTATCTGTTCTTGCGCCAAAAATAAGA
TGTGTGGAAGTGTGGGGAAAGTGTGGAAAAAGTGTGGAATATTTCCCCAAGAAGGTGTGG
AATAGCTAAAACCATTTCCCGAAACCACTATTCACGCTATAGAGAATTTGCCCCGTATTT
CTTGAGTTTGTTATAGAGAGTTTTCCTATCTATAGCAAGCAGCTGCGCAGCTTTGCTCTT
ATTGCCTCCTGCTGCTTTGATGGCTGCTTCTATACGTTGCAGTTCTGTCTGTTCATCATG
CAAGGTGATAGGGGCTTGTGGCTGAATCTGGCTCATGCATTGTTCGAGTTCATTCACGCT
GATATAGTCACCCTTGGCAAGCAGGGTGGCACGTTTCATCACGTTGTTGAGTTCTCGCAG
GTTACCAGGCCAGTTGTAGGATGCAATTCTTTCCTTGGCTTTCCCGTCCAGTCCCAATAT
CTGGCGTCCCAACTCTTTGTTGGCCTTTTTTATAAAGAGGTCTGCAAAGAGGAAGAGGTC
TGTTCCGCGGTCTTTCAACTCAGGCATATAGATTGTAAACTCATTGACGCGATGATACAG
GTCTTCTCGAAAATTGCCTTCAGCCACTCGTTGGGCAAGATTTTCATTGGTTGCACATAC
GAGTCGGATGTCGATGTCTATTTCCTTGGTGCTTCCCAAAGGACGGATCTTCCGTTCCTG
AAGAGCACGGAGCAACTGTACCTGCACCTCGTAGTTCAGGTTTCCCATTTCATCCAGGAA
GAGTGTACCGCCATTAGCCATTTCAAAAGCGCCCTTCTTGTCTTGATCAGCACCGGTAAA
GGCTCCCTTTGTGTATCCGAAAAATTCTGATGCAGCTACGTCTTTCGGAATGGCTCCACA
GTCGAGTGCAAAGAATGGCTTTCCTGCCCGTTGGCTCAGATCGTGGATGCGGTGAGCCAC
ATATTCCTTTCCTGTTCCGCTGGCTCCGAGGATGAGGACAGACATAGGAGTAGGGGCAAC
AAGTGAAACGAAGTCGTACAGTTTCTTGGAGGCTTCGCTTTCTCCTTCCAGATATTTCGG
AACATCCTGATTATTAGAGGTCTCTGAGGATATCCCAACTGAAGTACGGTTAGTCTGGCT
CTTTGTTCTTTGTGAAACAGAAGAAGCGCTTTCATCTTCAGCAGATGAAGAATCTTGGCG
TCTGATTCCTCGTTCTTCGCTCTTACCATCATTTTGTGCTTGTTTTCCAGCTTTCAATGC
CTCTTGAATtTTCTCTAACAAGATGTCTGGATGGAAAGGTTTGGCAACATAATCAGTAGC
GCCCGATTTCATGGCGAGAACAGCATTCTGAACTTCTGCATAACTGGTCATGACGATGAA
AGGAATGGTGTAATCGTGTTTTTTGAGCCATTGCAGGAGAGTGAGTCCATCATGATCCGG
GAGCCTGAGGTCGGACAAGACCAAGTCCCAGTGACTGTTGTCTTCAAAAAAATGCAATGC
CGATTTCACCGAAGTCGCTCTTTCAACCTCGAATCCCTTTTTTCTGAGCCATGTCTGTAT
CATGGTTCCGAAAGCTAAATCGTCTTCTACTATCAATATTTTAGCCATGCTGTTACAATC
TTTTTCTCTTCCGGAGTGCAGCTCCTTATGATGTTGGAGTGCTATTCCTTATTATATTGG
TACTGTTTTGAATTGCAAATATACAGAAATAAAATGTATCTGACTACCCTTTTAACTTTC
TTTTGCGTATTATGACGCAAGATTTACCAAACATTTGGTTTATAAGACAGATACGAGAAA
AATTAATGAAATAAAAGTAATATGAAAAAGTTTAAGAAATGGGCTCTTGTAGCAATAGGA
ATGATGACGCTTGCCGTCTCTTTGGGTTCCTGCTCGGACGATGATAATGATTACTATTTG
AGAACCGTTCCGAATGCTCTTGTTACGGTGAAGGTGACTGGAGATAGATGTTATTTTCAA
TTGGATGATCAGACAACATTGACTCCTGGCAATATCAGTAAGAAACCTTTTGGGGATAAA
GAGGTTCGTGCACTGGTCAACTATACGATGACCGACCGTAAAGATGATAAGTATGGAGCA
GTGGTCAACGTCAACTGGATAGACAGTATTCTGACGAAGAAACCTGTGCCTTGTCTGGCT
ACTCCAGAGGAGAATGATGCCAAGTATGGGCATGATGCAGTAGATATTGTGCGTGATTGG
GTGACGATTGTAGAGGATGGCTATCTGACGCTGCGTTTTCGCGCCCTTTGGGGGAATGTA
AAACCGCACTCTATCAATCTGATAGCTCATGTAAATCCTCAGAATCCATACGAGGTAGAA
CTTCGTCATCATACGAATGGTGACCCTCAGTTGCGCTGGGGAGATGCTTTTGTAGCTTTC
GATTTGAATGACGTTTTGCCGGACACTCAAGGTAAAAAGGTGAAACTTACTGTCAAGTGG
AAATCTACTGTGGGCGATAAGACTGTAGATTTTGATTATTGTTCCCGCAAGTCGATGACG
GCAGAAAACAATAACTGATGATATTTTATATATTGTGTATGAGGAAAGGAAGAGGGGCAC
GACCGTCATGATGATGGTTGTGCCCCTCGATTTTTTCTTTATCTAACTCTATTTGAGTAA
TTTCAGGGCTTCTGCTGTCAGATACGGCTTGATTTTATCTAAAGGAACTGTAAAGGAGAC
TAATCCCATAGCATAAGGTCCTATTTCATATTGCTGATAGATAAAATGTACTCCGTCTTT
TGCCAGATATGGGGAGGAAGAAGGCAAAGGAaTGATTCCGTTTtCTATAAaCAGATAGTC
GTTGAGCTGAGCATCTGTTATTTGTTCTTCATTTTCATTCTGTCCTTCGTTTCCTGTTTT
TtCTTCATTTGCTGTTTGACTTTCATTCCCACTCTGTTGGTTCAAGTAACTTAATACCCC
CTTGCGCAAAATCGGTTGTAAGTCCTTTACCCTGGCCGTATCTACCACCTGACTCAGTTT
CTTACCCGTAGCCTTTACGATATTGAATGAGCGTTCGAAAGTAGAGCCGTGAGCACCGGC
AAGATAGGCATACGAAAGGCAATGATAAGTAACATAACTGTCCGTTTCTGCTTCCTTATT
CAGCCTGATGTCGTAGCTCATATTTGCATTGGCACGTGGGTCGGCTTCCTTGAGGTCTTT
CATCTGACTTTTCAGATAGGCAAAATTATCCTTGCAGTATTTTTCAATCACCAAATTCCC
GTTGGCAAGATCGCCCTTGTAGCTTTCCTGCTTTTCTATCTCATCTCCATTCATGTTTCC
AAGATACAGATTGGCTAATTCCTCATTGAGGATAGCTCTGATATTCTTTGAAAGTTCATT
GGGCTCAGTTGGGTAATCAACGCTGATGGCGCATTGTACTATTTTGCCTTCTTGCAGGAT
GCAACTGTCTGTATTGACCACGAGCGTATCAGCAGCCCGTGCTTCCTTGATGTCGTTAGC
AGCCTGTGCCTTTGTCGAACTGGCTTTGCATCCCATCATGATGCTGGCTACTAAGGCAAG
TGTTATGAGTGATAAATGTTGCTTTTTCATCTGAATTCTGTTTTTAGTTGAAATATCGAG
GGTAAAGGTAAGCTATTTCTTTGATAATTGTATCTTCTGTTCACATTTTTtAGAAAATAA
AGTCTGAACTTGTCCATATTTTTGTATTTCTACCAAGAACTTGCTCCATTTTGTGCACTT
CTATCAAGAACTCTCCCCATTTTGTGCTTGTAAATGCATATTTTGCAGTTAATAATTTTG
CATTTTACAAGAATTATGTTACCTTTGCGCTTAAGTTTAGATTAGAAATGAATCCAATAA
CGCAAACCATCATCCTGTCGGCATCTGCGGTGAGAATGCTTCCGCACATTGCCTTGTATC
TGCTTCATAAGAAGGAGATAGATGCCGATTTGTGCCAAGTGCAGGACAAGAAGCCTTCTG
TCTTGAATTTTATCAAGGCATGTACACGTGAACGCTCTTTTCGCAATCTTTTTtACTACC
GCATGGGCGAATACCGCTCGGTATTTATCTCTTGGCTCTTGCCTCCAGAGCGAACTTTGA
ATATCTGGTGTCCTCGCATCGGAGAGGGTGCTCATCTGGAACATGCTTATGCAACGTATC
TCAATGCAGAGGCTATCGGCAAAAATTTCTATTGTCTGCAGATGGTGACGTTGGGCAATG
GGAAAGGCGGAAGACCTACCATTGGAGATGATGTGAAAATTTATACGGGGGCAACGGTTT
TTGGAGGCATTCGTATTGGTAATCAGGTGACTATTGGAGCTGGAGCCGTAGTTTTCCAGG
ATGTGCCTGATGGTTGTACGGTTGTGGGAAATCCAGCAAGAATAGTTGAAAAATAATATA
AAAATATAGAAGTTATGAATTATGCACTTATCATAGCAGGAGGTTCTGGTAACAGAATGG
GTCAGGACATTCCTAAGCAGTTTATGCATGTGGATAATTGTCCGATTATTATCCATACGC
TGATGGCTTTCCAAAAaCATCCTGATATTCAGGGTATTGCCGTGGTATGTCTGGCTGGTT
GGGAAACGGTTTTGCAGTCTTATGCCAACCAGTTTAATATTACCAAGCTGAAATGGATTT
TCCCTGGTGGTAATAATGGTCAGGAATCCATTCATAATGGTATTTATGGTCTGAAAGAGG
CTGGATGCAGTGATGATGACCTGATATTGGTACATGATGCGGTTCGTCCGCTACTTTCAC
AGGATATTATCTCTTCCAATATCGCTATTTGCCAGAAATATGGATATGCAATAACCGGCA
TCAAGTGTCGTGAGGCTATCTTGGAGAGTGAGGATGGATTTACATCGACTACAAGTATTC
CACGTGACAAGTTGATCCGTACTCAGACTCCTCAAACCTTCCGCTTGGGCAATCTGATTG
CTGCACATGAGGAGGCAATGGCGAAAGGCATTGCCAATTCTGTGGCTTCCTGTACCTTGA
TGGCAGAACTTGGTGGCAGACAAATGCATGTTGTTCCTGGTTCTGAGAAGAATATCAAGA
TTACAACCATAGAAGACCTCGAGATCTTGAAGGCTTTGATGAAGGTTCAGCCTGAATCTT
GGTTGAAGTAGATTTTATGGGATGTTGTAGATTCAATGGGTTGATACGGATTTAATGTCA
GTAGATTTAATAGATAAAAAAaTGTAAACAAATAGTTTATGGTAGAACATTCATCTTTTT
CAGGTCATTCTCCTAATTCAGATTATTCTCCTTATAATCATGATATAAGGAGACTCTTTT
CTGACGGATTGAATCTGGAGCGCCTTCGTGGTTCCCGTATTTTGGTTGTTGGAGCTACGG
GGTTGATAGGAAGTTGCATTGTGGATGTTCTGATGCAAAATCCGGATAAATGCTATCAGG
TAATTGCTTCAGGACGTAATCGCAATCGGGCAAAACAGAAGTTTGCTGCCTATTGGGAGG
ATGATTGTTTCTCCTTCATTGAGATGGATGTGACGCAGACGGTGCAGGAAAACCTGGAAG
GACAGACCAATGAAAAAGCTTGCAGTTACTTATTGGAAAGGGTGGATTATATCATTGATG
CTGCCAGTAATGCCAGCCCTAATTTCTTCAAACTGAAACCTGTGGAGGTCATGAAGGCCA
ATATCAATGGAGTTTCTCATCTGATGGAATATGGACTGGAACATGGTATGCGTAGGATGG
TGTATGTTTCTTCTGGCGAAATTTACGGTGAGGGTGATGGCTCTGAATTTACAGAGATGA
GCAGCGGATATGTGGATTGCGCCTCTGTTCGTGCCTGTTACCCTTCATCCAAACGTGCGG
CTGAAACTCTGTGCATGTCTTATGTCGAAGAATATCATGCAGATGTGGTTATTGCCCGTT
TGAGCCATACTTACGGTCCTGGATTTACCGAAAGTGACAACCGTGTATTTGCTCAATTCA
TCAGAAATGTATTGAGAGGAGAGGATATTGTTCTGAAAAGTAAGGGTGAGGCATTCCGCT
CCTGGCTCTATGTTGTGGATGCTGCTCATGCTATTTTGCGTCTTCTGATGGATGGAGAGA
AAGGAAATGCCTACAATGTGGCACACTCGGAGTCCAATATCTCCATTCGTCAATTGGCAG
AGTTGATTGCTGGAAAGGCGCATCGTAAGGTCGTATTTGATATTCCCGAGGATGCTTTGC
AGGGCAATACGACTCCTATTACCAAGGCTACGTTTAATACAGATAAACTGAAAGCTTTGG
GTTGGAAACCCTTGTTTGATGTAGAACAGGGCTTTGAGCATACTTTGGCGGAGTGTTCTG
CTGGCAGTCATCCTTCTTCTAAGTAGTGAGATGGTGTCATAAGTCCAAGCCCCCTTATTC
TTTTGAGGAAAGTTTCTTTTtGATTTCGTCCCAGCTTTCTCTCTTTTCCATATTGAGATA
ATAGCGCAGGTGTTTTTCCACCCGCTGTTCTACAGGAGGGAACTGCATGTAGTCTCCAAA
GAAATGGCGCAGGTATCTATCGGCTTCCTCTGGTAACAATACGGTGGTGTCCTCGAAAGG
AAACTCCTTACCCTTGCCAAGCCAGGCTTTCGGGAAGATTTCCTTATAATGATACGAACC
GGTGTTGACCAGTACATTTTTTGCCGTTTCGAAATCATAGCGATGACTCATCTCGTCCAT
TTGGCTGATCAGACGGTGACGCAATCGGCTTCTGAAGAAAAACGCTAAGGTCTTGATGGC
AAAACGTCCCCAGGTTTCCTTGTGAAGGAGCAGGGAAAGGTATTCTCCGAAAGTGTTGTG
GGTAGTGACTGCGTTCAGGCGGTTGATGGTTTTGGAGTACTTGCGATACAAGGCTTTTGC
TGTCTCCAGATCATCATCCGTAGCATCCAATGGGAAAATATCCACATAGAGTCCGATGAT
GCAAGGACGTTCTTTCTCCTCGATGAGAGTGGTTTCCCGATTGACAAGTTTGGAGAAGTA
GAGCGGGTAGGATTCATTATTATAAGGAGTCACAACCTCATATTTGCCAAAATCTTCTTT
CTTGGCAATCTCTAATAATCGGTCGTAATCCGGGCGCGGCATCAGTACATCAATGTCATC
GTCCCACGGAATCATTCCATGATGGCGTGCAGCTCCGATGGCAGTACCAGCGCAGCAATA
ATATCTGAGGTTGTGAGTCTTGCAGATTTCCATGAATGCCTTCAATATGTCGAGAATCGT
GGCATTCCATTCCTTTTTGATGCTTTTTATCTCCATGTTTTTTGTATTTATGGTTGCAAA
AGTAAGCAAAAAGTTTTGAACTTCAAACTATTTGTGCTACTTTTGCAATAAAAAGAAAAA
aTGGCAGAAACATTGAAGGAAAaGACAGCCAAGGGATtGTTTTGGGgAGCTATGAACAGT
GGTTCCACGCAGATACTGAATATTCTTTTCGGAATATTCCTGGCCCGATTGCTCACTCCT
GCTGATTATGGAATCATCGGCATTCTTACCATCTTTACtCTCATTGCAGGTAATTTGCAG
AGCAGTGGCTTTACGCAAGCCCTTGTCAATATCAAGCAACCTACCCACAATGACTACAAT
TCTGTATTCTGGTTTAATGTGCTCGTAAGTCTCACCATGTATgTGGTGTTGTTTTTCTGT
GCGCCATTGATTGCTGATTTCTTTCATCAGCCTTGTCTTACCTCCCTGTCCCGTTTTGTC
TTTTTAAGTTTCTTCATCTCCTCCTTCGGTATTGCCCAGAATGGCTATATGATGAAAAaC
ATGATGAACAAGGAAATTACCATTGTGAATTTCATGGCACTGATCTGTTCTAATATTGTA
GGTCTGGTGCTGGCTTTCAATCAAATGGCTTATTGGAGTCTTGCCTGGCAACAGGTAATT
TTTATCCTTGTGCTGAATATCGGAAGATATTATTATACGGGCTGGCGACCTAATTTCCAG
ATAGATTTCGGACCTGTCAGGAAGATGTTCGGATTCAGTGTCAAACTTCTGGTTACCAAT
ATCATCAATACGGTGAGTACCAATGTGCTTACTTTTGTCTTCGGCCGTTTTTATCCTATC
AATGATGTAGGCAACTATTCTCAGGCCTACAATTGGGATACGAAGGCCAACTCGTTTGTG
GCCAATACGGTGGGACAGATTGCACAACCTGTACTTTCTTCTATTCGTGATGATCAGAAC
AGAGAAATGATGGTGTTTCGCAAGATGCTACGTTTTACTGCATTCCTTTCTTtCCCGTTG
ATGTTTGGTCTTACTTTGGTTTCTCGGGAATTCATCCTCATCACGATTCATGAGAAATGG
ATAGCCAGTGTGCCTCTGCTGCAGATTCTCTGCATAAGCGGAGCTTTTATGCCAGTTTAT
ACGCTTTACCAGAATCTTGCCATCAGCCGTGGCAGGTCAGATGTCTATATGTGGTGCAAT
CTGGGGCAGGTCATCGGTTTGTTAGCTTTGGTGCTTTTCTGCCATCAGTATGGCATTCAG
ATGATGGTTGTTGCCTATACCTTATTTATTATAGGCTGGCTGGTAGTGTGGCAGGCAATG
ATTAAGCGCATTACGGGTTTGAGATTTCTGGATGTTGCCAAGGATATTTTGCCTTTTATG
CTTTGTGCGGCATTCACTATGGGAGTAACCTACCTGCTTACTCGTTGGCTGGAGAACATC
TATCTCCTGCTTCTGGTTCGTCTGGTAATTTCTGCTGCCATCTATTTCTGCATCATGAAG
TTGCTGAAAGTGCAGATTTTAGAAGAATGTCTGGCATTTGCGAAAGATAAATTCCGCAAG
AAATCGTAATTTGAATTTCCTGCGGAATCTATTTCCTGATTGTCTGGTATTTCTGTAAAT
CCTATTTCGTTCCCAACAATCTTCTGTATGAGAGATAGAGGAGATTGACGCAGTTTGCCG
GAATACCCCATTTGATGAGTTGGATGACGAGCCGGATAATGCGACTGTGTGGGATATAGT
TCAGAGATTTATCTACTTGAGCCAGACTGATCTTGGCATTTCTTGCCCAGCGGTAAGCAT
TTACTACACCGATGTCAATGGCTCTCCGGTAAGTGTTTGCCGTGTCATATTTCTCAAAGA
AATCTATCAGATGTCTGGTGGATTTGAAATACGAAAGAAGATTCTTCTCGGATATGTTGT
GATTGTAGGAATTGATATTATCTGTACGATAATAATAGACTACATCATTGATGCAGACCT
TGTGATTTCCATTTTTTTtGCTTCCAACTTTATGATTTCCAACTTCTCTTGTCTGTGGGC
TTGCGTTGTTTGCAGTCCTCTTGTCCTGAATGGAATGATAGAGAAATTGGGCATTCCAGA
AGAGATCTTCAGCATAGTTGATTCCTTCTTCAAAGAAGATTTCATGTTTCATGATCATCT
GTCGTCTGTAGAGTCTTCCCCATAACCGGTTTGTGATGATGTTCTGGCAGATGAGCATTT
TGAGGAACACCTCTCCATTTTCAGTAAAGGGTCTTTGAGGTTCTGAGGCCTTTCCGCTGT
TCCATTCACAGTAGCTTCCGTCTATCAGGTCAGCCTGTCCTTGCGTATTTTCCGTCAGAC
CTGTCTGTCCCTTTGTATTTTCTATCAGTTTTTCCACTGCATTTTCAGGCAGGAAGTCGT
CACTATCTACAAACATGATGTAGTCGCCGTGTGCAGCCATGAGTGCGTTTTGTCTTGCCG
CTCCCACGCCCCTATTTTTCTCATGATGGATGATGCGTATCTGCGAAGCCCTTTCTGGAT
ATTCTTGGATGAGAGATTCCAGAATGGAGATACTGCGGTCGGGCGTACAGTCGTCCACAA
ATATGTATTCGATTTGTGCATACGACTGCCCGAACAATGAGCGGGCACATTGTTCGATAT
ATTTTTCTACTCCATAGACAGGAGTCAGGATACTGACCGTTAGCATACGCTTTTCTTCTT
TTTGAATATTGATATTATCTTCTTTTTTCCTGATTCACTTCTACTTTCTATCTTGTAAGA
TAGTCGAAAATCAGTGTACTGTTGTAGAAGAATAGGAAGATGGCTAAGATTGCCAATACC
GGGCGCAAGAACTTGGTATATTTTtCCTTGCCTTGCTTGAGAATATATCCGATGGCAATA
GGGATGATGAAAGCCCAGTGGGCTGCCATGATGTAAACTTCATTCAGTCCGAATCCCATT
ACCAGATGGATGAAAGCATCGCAGAGCACCCAAGAACCAGTGAGCCACAGGAATGGGGAA
CGTCTGCCCAACCATAGACCCGTAATCAGTAGGGCTACGATTGCCAGTTCTATTATATAA
GGTATAGGAGTCTGGTATTTAACGAATATCGGTCTATGACTATGAATATCCTCCAGCAGA
TGTTCCTTGTGCAGCATCAGCGATTCGCCGAATACATTTTCTATCAGTGATTCAGAGCGG
GAAACCGACATGTCGGCCCATTTCAGCATGCCTTTCTGCTGAATGTTCTTGCCGGCAATT
TCCTTATCATGAGCCTCTTTCTGTGCCATTTTTGCTCTGAAAGTACTGTCCTTGGCAGCC
TTTTTCTGTACCAGGCGCAAACCTTCCTGACGGTTGGGAATAATGAAGGCGCGGTTCTGA
TAAATTCCTGCAGCTCCTATCAGCAGTGTAGGCAGGATAATTCCTAACGCCAGATATTTC
GGACGGAAGAGTTTCTTGCCGTTGGTGAAAAGGGCGGCAAGGAAGGTTTTGGCTCCATTG
CTGAGTGTGATTCCTGCCGTAAAGAAGAAAAGAAGGGCGCATTGCCACCAGGGCATTCCT
CGGTGCTGCTGTTGCTGGCGACCTGCCAGATAAAGCGTCATCGACAGGAAAAAGAGTGAC
ATTCCGAAGTGATCATCTACGAAAGTAACCAGCAGAACGTAGGCGAAGGAAAAGAGCAGG
AATGTGAGCAGATTACTGTCGGCAGCCTTCAGTTGCATGATCTCCCTGAAAATCCTTCGT
ATGAAAATCGTGGAATAGGTGCCCAGGAAAGTCATCATCACAGCCACGATGGTAGTGGCG
AAATTCCTGGAAGTCAGTTCCATCAGCCATTCATTGAGCATCGTCAAAGGATAGAGAAAG
AAGGGAAGCATTGGATGCCTGTATTCCGTATAATACACTTTCCATTTGGAGAGTGTGAGA
TAAGTATATGGGTCGAACCCCGATACCTGGAAATTTTTGGTAAAGATGGTCCAGTAACCT
ACATTTCCATTCTTGCTGAAATCTGCATAGTGGTAGGTTACCATCAGCACGTTGAAGGCA
ACAATGAGCAGGAAGGCTACGAGCGCAAAGAGCCTTTCTTCTTTCTTAATCTTGAATATA
TTGTTCATCCTTGAATATTATTGTTTATTCTTGAATATGTTTTTTGTTGAAACGATTTCT
TTATCTTGCAAAAGTAATTGTTTTTTTtGAATATTCAAAATGATAGGTTTTATTTTGTGT
GATTTTATGTAAAAAaCATGTTTTTGTTTTGAGTTCTCTCTGATTTAGTGTATCTTTGCG
ATTGTATTGGTATCAGGCGCACTGTCAAGACTGGTTGTTATGTCATCGCGGATAGTAGAA
CTTACTTTGCCGATGCAGTAGTATATGGGAACATTTTTCAACCGTACAGTTAGAATTTAT
TTCTGATTGATACCGTGTTTTTTtCTGAATAATATTGAATATATTTTTCAGGATGATATT
GAATATATTTTAATAATATAGAATATGATGAAACATGCTTTTTTGATAATGGCTCACAAT
AATCTGGAAATTCTGCAGACGTTAGTTTCCATGTTGGATGATGAGCGCAACGATATTTTC
CTGCATATTGATCTTAAGTCGAATATGCTCGCAAACCATCCTATGTCCACCTCCAAGGCT
CGCCTTTTTGTTTTGGAACATCGGGTGGATGTGCGTTGGGGTAATCTCAGTCAAATTCGA
ACTGAATATGCTTTGCTTGAAGAGGCTTTGAAGCATGGATCATACGAGTATTATCATATT
CTTAGCGGACAGGATTTGCCTATCAAGACGCAGGATGAAATCCACCAGTTCTTCCATGAG
CACAGAGGCAAGGAGTTTGTGGGCATCAATCGTGGTGAAGAATTTGAGTGGGATTGCCGC
CGCAAGATGATGAGATGCTGGTTTCTTACTCGCTATACACGCACCAGATGGGGCTGGTTC
AATGGAATTATCAGGCGCATCAATAAGTATCTTTCGCTCTGCCTGATGCCTTTTGTTCAC
CGCTCGAAAATGGATTTTGCCAAGGGAGCCAACTGGGTAAGTATCACACAGAAATGTGCT
GAGTATGTGGTCAGCCAGAAGGCGTTTGTACTCAGCCGATTCAATTTCACTTTCTGTCCC
GATGAGTTCTTCCTGCAGACCTTAGTATGGAATCATCCGGAATTCCGACAGGCATTGTAT
TCTGAAACAGATGAATATGAGGGGTGTATGCGACTGATAGACTGGAAACGGGGCAATCCT
TATGTCTGGACATCGGCAGATAAAGAAGAACTTCTGCATTCCAATCGCCTTTTCGCCCGC
AAGTTTGACTTGAAAGATCGGGAAATCATAAAATGGGTAAAGGAAACTTTCTGTTGAGAG
TTTCCTTTACCCATCTTTATTTTCTTTTTGGGGATTCCTCGTCCCTTTTTCCTTTTTCTT
AGGGCATTCTTGGAGCGATTCTTATTTGCCCCTTCATTTTTCGTTTCCCAGCCTTAACCT
ATCATATAATTAACCAGCAGATAGCCGTTGCTTATCCATAGATAGAGTGTGAGGGCGAGG
AGCAATCCTCGGAGTCCCCATGTTTGCCAATTCCCGGAACGCCTTTTTCCAGACAGGTTT
CCATCTTTTTCCACTTCTGCCTGATATCGGGTTCCTGCTTTTTCCACCAGAAAGCCGATA
GCGATAGGGAGAGCATACATATAATGGGCTGTCATGATGTAAACCTCATTGATGCCGAAT
CCCAAACCGATGTGTAGAGCAAAATCGAAGAGGAAGAATATCATCGTGAGCCACAGAAAA
CGTGACTTCCTGCCAGCAATGAGTCCGAGAATGAACAGAATAACGATGATTCCTTCCACG
ACGTAGTTGACTGGCGATTTGTATTTTACGATGACTGGTCGGTCACGGAGAACATCGCCC
AGCAGATGATCCTGATGCAGCATGATGGCTTCTCCGAAGAAGTTTTCCACCATGGTCTCA
CTCCTTGAAGTCGAGATGTCTGTCCAACTGCTGAATTCTCCCTTGGCAATCGGTTTTCCC
TTGTTCTTGTTCCATATCTGCTTATGGTCTCTTACATATTTGTCGCGTGCTTTCTGTTTT
ACGATTTTCTTCACGGCAATAGCCACGTCAGCTGAATCTTTTACCTGGGCAGTATCCTTG
TATTGCTGCATGAGCTTTTCTCGGGCTTCCTTGTCTTTCTTCATCTTGATTTCCTTGCGT
GCCATTTCCTTAGGCCATACGAAGGTGCGGTATTCCCAACGTGCAAATCCCCAGATGACA
GCCGAAGGCAGAATGACTCCTAAGAGgAAGtATTTGATGCGGAAGAAGTGCTTGCCATTG
GTAAAGAGGGCGGCGAGATATGTCTTCAGTCCGTTGTTGAGCGAAACTCCTGCCGTAAAG
AGGAAGAGGAGAACCGTTTGCCAAATGGTGAGCTTTCTtCCCTTTTTGATGCAGACACCC
GTGATGTAGAGCGTGGTGAGCAATATCATCATCGACATGATGAAATGGTCGGGCACCATC
GCCGACACCATGACGTATGCAAACGAGAAGTAGAATGCTGAAAGCAGATTGGCATCCCAG
CGCTCTGTACCGATCACTTCCCTGAATATTCTGTAGAGGAAGATGAAGGAGTAGAAAGCG
CAGAATACGAGAATAGCTCCCACGATGTATTGCACGCAGTTATAGCCCGTCAGCATCATC
AGTCCCTGGTTGATCTGGTTGGGAATGTACATGAAAAATGCCAGCAGTGGATGGCGATAG
ACATTATATTCCGTGTTCCACTGCGAAACTGCCGCATAGGTAAGTGGGTCAAAACCAGCT
ACATGGAAGGCCTTGACAAAGAGCTTGTGGTAGTTTTCCGAGAGTTGGGAAAACTGATTG
TTGTACTTGATGATGGTCAGCGCATTGAGGACGATGGAAACGAACAGCGCTATAATGGCC
GACCATTTTTCCTCTCCCTTGATGCGGAAAATATCGAATACTTTTTTCATGAATAGCTAT
TATTTCTTGAGAAAGAATCTTACCAGTAGGAAGTTTACCGGTATGCAGATGCAGAGCGTA
GGAATCATGGCCATCTGTTTGGCTAATCCCAAACCAACAAAGAGGTTGAGGAAGAGTGTC
TGCATACTGTAGTTCACGATATGTGAGAAAGTGAAACCAGCCCCTCGCTTGGCATTGGCT
TTCACTTTGAAGGTGTAGCGGGTGCTTGCAATGAAGTTGAAGATGAAACTGAGAATATAA
GCCAGTGTGTTGGCAACAGTAGCCAGTGTGTGGTCGCTGTTTCCCAATGTAGGGATAAGG
TTTGCCAGCAGCGGCATGGCTGCAAGATAAATGACGTATTGCAGGACGGTAGCAATACCA
CCCACGATTGCAAAACGGACGACCTCGCCAAGTTTCTGACGCTTGGCGAGGTCTATCTGG
TTATATTTTtCCTTGATATTCATATACTAATGTCTATCGTGCAGGATGAGTCTATGGTCT
GAAAGGTCTGGATTATCCGTAGATAACCTTACCGTTCGCGTCCTCATAAGGAGCCAGATC
CTTGGCATACTGGTTCATGGCACGGAGGCTCATACCCATTGATGAGAAACCACCATCGTG
GAAGAGGTTCTGCATGGTTACCTTGCGGGTGAAGTCAGAGAACATCATCACGCAGTAGTT
AGCGCAATCCTCAGCTACGGCGTTtCCGAGAGGAGACATCTTATCAGCGAAGTCCATCAT
GTTCTCGATGTCCTTGATTCCCTTACCAGCTGTAGTAGCAGTAGGGCTCTGAGAGATGGT
ATTGATACGTACGTGCTTCTCACGTCCGTAGATGTAACCGAAACTGCGGGCGATGCTTTC
GAGCATGCTCTTAGCGTCAGCCATATCGTTGTAACCGAAGAAGGTACGCTGAGAAGCCAC
GTAGGTAAGGGCTACTACAGAACCCCACTCGTTGATGGCGTCGAGCTTCTTGGCTACCTG
CAACATCTTGTGGAAAGAGATAGCAGAAATATCCAGAGTCTTATTCAGGAAATTGTAATC
GAGATCATCGTAAGTACGGTGCTTGCGTACGTTAGGGCTCATAGCAACAGAGTGGAGCAC
GAAGTCGATTTTGCCACCGAGTTTCTCCTGAGCCTCAATGAATACCTTTTCCAAATCTTC
AACGCTGGTCGCATCAGCTGCGATGATAGGGGCGTTGATTTGTTCAGCGAGCTTGTCGAG
AGTACCCATGCGAAGGGCCATAGCTGTGTTACTGAGTGCGATAGTTGCACCTTCCTCAGC
AGCCTTTTCGGCTACTTTCCAAGCGATAGATTCCTCATTGAGTGCACCGAAGATGATGCC
ACGCTTGCCTTTTAACAAATTGTGAGTCATTGTTATCTTAATACTTTTGTTTAATAATAA
CGGCTTTCCTTCTTATATATAATAAGGTATAAGACCGTCTGTCTTACCTTGCCGTTGAAA
TCGTGCGCAAAATTACGAAAAATGTGCAATATAAGCAAGCTTTTTCGATAAAAAGTGATG
TAAACGTTTTCTTTTtCTTCGATAACTTGCCAAAACCTTTAAAAAACTCAATTTTGGCAA
GTTATTGGATTGGATAACTTGCCAAAATCGATTATTTTTtGTAATTTTGGCAAGTTATTA
GATTCTTAGCTTATGGATAAACTGATAGGAAGAAAGCTTGAACAGGCTAAACTTCAGGCT
TGTATGGAGTCTGAACGCTCTGAATTTGTTGTCGTCTATGGTCGTAGGCGTATAGGAAAA
ACGTTTTTGGTAAGACGTTTTTTCAAGGACAACTATGCTTTCTCGTTTGTAGGAAAACAT
GAAATGAGACGTGAACAACAATTGGCCGAGTTTGCTAAAGAACTGATGTGCTATTCTCAT
TCAACTTTTGTTCCACAGCTGAAAAACTGGACAGAAGCGTTTGATGCTTTGCAAAGATTA
TTAGAAACTTACAACATTCCAGGAAAAAAAGTTGTTTTTTTtGACGAAATGCCTTGGATG
GACACCCCCAAATCAGATTTCGTATCGGCATTGGAAAACTTCTGGAATGGATGGGCCAAC
ATGCGTGATGATATTGTATTGGTGGCTTGCGGATCAGCCACATCATGGATGGTGGACAAA
CTCCTGCATAATCAGGGGGgACTTTTCAACCGCATTACCCAAAAAaTTTATCTTCGTCCT
TTTAAACTGAGTGAGATGGAGCAATATCTGGATGAAAAGCATTTTGGATGGAACCGTTAT
CAGATAGCCCAATGCTACATGATATTGGGCGGTATTCCCTTTTATCTGACATTGCTCAAT
CCCAAACTCTCCCTATTGAGCAATATTGACGAACTTTTCTTTGCTGATGCTCATGCCATG
CTGCGAACCGAATATAATGAATTGTATTCCACCTTGTTCAAACGTCCAGACAACTATCTT
GCAGTCATCAGGATGCTGACCGAACGGAAAGAGGGATTTACCAGAAAGGAAATCAACGAG
AAAACTAAATTGGGTGGAGCTGCACTTTCTAAGATTCTGTCTGATTTGGAACAGTGTGAT
TTCATCTTTTCTTATGCCCGTTACGGCAATGCCAAGAACAATGCAATCTATCGCATCAAG
GATTTTTATACCTTATTTTATTATAAATATGTGAATGGAATAGATACGAAAGACAGTCTT
CGTTGGACTCATCTTTCATCTACGCCTCAGGTGTCAAGTTGGCAAGGCTTCAGTTTTGAA
CTTCTCTGCCTACTGCATTTGGATGAAATCAAGAAGGCTTTAGGGATAGATAGAATTCTC
AATGATGCAAGTGCTTGGCGTAGCAGGCAACCCGAACAGAATACGCAAATCGACTTGGTG
ATAGAGCGTGCCGACCATAATATCAACCTTTGTGAAATGAAGTTTTCTTCAGGCATGTAT
GCTATTGATAAAGGTTATGAGCAGAAATTGAGAGAACGCATGTCTATTTTCCTGGCAGAA
ACCATGACCAGATGCAGCACCCGCATCACCATGGTTACCACCTATGGAGTATTGCAGAAC
AAACATTCAGGCATTGTAAATGATGAAGTTTTGCTGGATGATTTGTTCGAATGAGATTCA
TTTTCTCCTTATACAACTTTGGTATGTATAAGGAGAAAACGTAACAAATAGTAAGCAGAA
ATGCGCTATTCCTTACTAAAACCATATATTTTTGCCAAGTAATTGCATTTTTATAACAAA
ATATTTGCAAATATCCGAAATAAATTATAATTTTGCAGCCGATTATAGTTAATTTATAAA
TTTTATCAAAACGAGAGAGATTATGATGAAAAGAATCGCAATGTTGATGGGGGGGGCAAT
TCTCAGTTGTGGAGTAGCCTTTGCTCAAACATCCGTTACTGGTAAAGTTACCTCTTCAGA
TGATGGTGAGCCTGTAGTTGGCGCATCAGTCAGGATAATAGGTTCTAAGACTGGTACAGT
AACCGACATCGATGGAAACTTCTCTTTGAATGTTCCTGCTGATGCTAAGTTGGAGATTTC
ATACATCGGTATGAATCCACAAACTGTCAAAGCAAGTTCTAATATGAAGATTGTTTTGAC
TTCTGATAACAAATCACTTGATGAAGTCGTAGTTGTTGCTTATGGTACGACAACTAAGGC
ATCCTTTACTGGTTCTGCTGCAGTAATGAAGGACAAGGATATGTCTGCAGCAAAGTCTTC
ACTTGTTAAGTCACTCGAGGGTAAAATGGCTGGTGTCAATCTTGGTGCTTCTACAGGTGA
CCCAGGTTCAGACCAAAGTATTTTGATTCGTGGTATTGGTTCTATCCATGGCTCTACTCA
GCCTTTGTTTGTCATTGATGGTATTCCTGTATCAAATAGTGATATGGAAAATGCTGGTGG
TCATACCCGTTCTCAGTCTATCTTGTCTTCTATCAACCCAAATGATATTGAAAGCATGAC
CGTATTGAAGGATGCTGCCGCATCTTCACTCTATGGTTCTCGTGCAGCCAATGGTGTCAT
TATCATTACTACCAAGAAAGGTAAGGAAGGTAAGACACATGTCAACTATGATATGCAGAT
CGGTTGGAGTAATATTGCCAAAAAGAGTGCATTCGAGACCATGAATAGTGTTGAGTTGAA
GGAGTATTGGACTGATGCAGTCAAGAACTATTTTGAAATGTATCCAAATGCATTGAATGC
ATATTATCCTGGTATGGATGCTTCTGCTGCAGCTTTAGCTGAAATCCAATCTGGCTATTT
TAGTAATTATGACTCTAATGAGACAACAGACTGGTTTAAGGAAATTTACCGCACAGGTTT
CACCACAGACCATCAGATTTCTATTGATGGTGGTAATGACCGTACGAAATTCTTCACCAG
CTTTGGCTATAATAAGGTGAATGGTACTGTAAAGGGTAGTTCTTTTGACCGTTATAGTGG
TCGTTTGAATTTGGATCATAAAGTAACAGACTGGTTCAAGGTTTCTGCAAAGGAAATGCT
TTCATTTACCAATACTTCAGGTTTCCGTGATCAGGGTGACCAGGCACAGGGATTTGGTAC
AAGTTCACCAATGTCTGTTCTTTTCTCAATGGACCCTACTGCCAAGGTAAAGAATGAAGA
TGGTTCATATAATGCAAGCGCTTCTTTCTCATCTCAAATCTCAAATCCAAACTTGATGTA
TGGTGATGTAAAAGATCAGGGCGATCGTTCAGAGACATTGGATGCAGAATTGATGCGTAG
TTTGACAAATGTTGAAGGTGAATTAAAGTTGCCATACGATTTGACTTTACGTTCAGTCTT
TGGTTTCGACTATATGAGCAACAGTATCCGCGAGTTCTGGGCTCCAAAGAGTGTAAATGG
TAAGGCTCAGAATGGTATTGGTTCTCGTAGCGTTTATACAAGTAAGACTCTTACCTCTTC
TACAACATTGAATTATAATCATTCATTTGGTAAGCATAATCTTGCTGCAATGGCTGGTTT
TGAGACAGAGAAGCGCGACTTGTTGATATTGTATGCTTCTGCTCAGAATTATGCTGCTGC
ATTGCCAGAGTTGTCTAATGGCCAGTCTAATAGCAACTCCAGCATGAGCTATACTGCTGC
AATGATGTCATGGTTGGGTAGTTTAAACTACAACTATGATAATAAGTACTATTTCTCTGC
AAGTTATCGTCGTGATGGTTCTTCACGTTTGGCAGCAGACAACCGTTGGTCTGACTTCTT
CTCTGTATCTGGTGCTTGGCGTATCAGCAGTGAGGAATTCTTGAAGGACAATGATTTGTT
CAGCGATTTGAAACTTCGTCTTTCTTATGGTACTAATGGTAACCTGCCTACAGATTATTA
TGGTTATATGGGTACATATTCTACTTCTGGTGGTTATGGCTCACAACCTGCAATTTTCTG
GGGTCAGATGGCTAATGAAAAGTTGAGCTGGGAAAAATCTCACAACTTCAATATCGGTTT
GGATTGGACTTTGTATAATCGTGTGACATTGACTTTCGATTATTACAACAAGTTGACAAA
AGACCTTCTTTTCCAGATGCCAGTATCATACGCAACTGGTTTCAACAGTTATTGGAATAA
TATCGGTGAGTTGAAGAATCAGGGTCTTGAATTCTCTGTAAGCTCTCAGAATATTCGTAC
AAGTGATTTCTCTTGGACCACAGATTTCAATTTGACCAAGCAGAGCATCAAGGTCAACAA
GTTGCCTAATGGTGACGATGTTCAGTATGGTGATGGTAATATGTACTTGCTCCGTGAGGG
TGAGTCTATGCATACATTCTATTTGCCAAAAGCTAAGGGTGTAAACTCTGAGACTGGTTT
GATGGAATTCTGGATTGACCCAGAGGATGAGTCTAAGGGTGTAACACCTGTTTATTCAAA
GGCAGGCAAAACTATTGTCGGTAAGGGTGTTCCTGATTGGATTGGTGGTATGACCAATAC
TTTCCGTTACAAGGACTTTGATCTTTCATTCATGATTTCTTATCAGTTTGGTGGTGATTT
GTTCGATTATCCAGGTTACTTCTTGACTTATAGCGATGGTGTTCGTATGGGCACATTCAA
TATGTCTAAGCGTGTAGCAGGTAATTATTGgAAAAaGCCAGGTGATGTAGCAGAGTTCCC
TAAGCCAATTATGGGTAATCCTTATCGTTCAGATAAGTTCTCTTCACGTGAAATTATCTC
TACAGATAATATTCGTATGCGCGATATTACTATTGGTTGGACTGTGCCATATTTCAAGAA
GAGTATCAGCAATTTGCGCGTTTATTTCCGTGCAACCAATCCTTTCTTGATTTACAATGC
AGCCAAGGATTTGGATCCAGATGTAGATGTCAATGGTTATCGTCAGACTGATACTCCAAC
AACACGTCAGTTCCTGTTCGGTCTCAACTTCAGTTTTTAAACAATAATAGAAGATTATAA
ATATGAAAAAGATATATTTAGTATTGGGTATTGCTGCAAGCATGATGTTCTCTTCATGCA
GCGACTTCCTCGATAGAGAACCTTCTACAGAACTACCTACCAACTCTGCTATTAAGAGTA
CTTCTGATTTGCAGAATGCCGTCAATGGTATTGGCTATGTCCTCTCTGGTTCTTTGGTTG
GTTATGATAGAATGTCATACGCCTCTGAGTTTACTCTTTTTGGTGATTTGCGTACCAACG
ATTTCATGGCTCCTTCTTCACAGGGACAGACAGATGAAATCCGTCAATATGCTTATTCTC
CAAACGGAACATATCCTGATGCAGGTTATCAGATTTTCTATAAGGCATTGTCAAATGTAA
ACAGTGCTTTGGAAGCTGTTCCTAATGTGGAAGGTAAGCAGGCTACAATTGACAATCTCA
AAGGTCAGTTGATTGCTTGGCGTGGTTTGCTGCATTTCGACTTGGCTCGTATGTTCTGTT
ACATTCCAACAACAGTGGATAATCCTTCAAACTCTTTGGGCTTGGTTTTGGCAGACAAAA
CTTTCCCACAGGATTATAAGGGTACTCGTACAGATTTGAAAACAACTTACGACTACATTA
TTCAGCAGTTTACCGATGCACTTCCTTTGCTGAGCAAAACTTCTGATGTAGGTTACTTTA
ATTATTATGCAGCTTTGGCTCTTCGTGCTCGTGCTTACCTTTATGCTGGTGAATACACCA
AGGCTCTCGCTGATGCTAAGGAGGTCATAGATCATGCTGGTGAAGCAAGTTATGAACTTT
ATACTCGTAGCAATTATGTTTCTGCTTGGGCAAGTGCAGGAACCACAGAGTCTCTTTTTG
AGATGAAACTTTCTTCTGAGTATAATGCTCAACGTTATGGTCCTGGCTATTATACAGATG
CAACAGGTTATCCTGAGTGCGCTTTCAATACTAACGGCTATTTGTACAAGTATCTTTCTT
CTCATCCAAAGGATGTACGTTCTGGTCTGATTAAAAATCAGACAGATGCTAAAGAGTATG
AGGCTGCAGCAGGTTATTATCCTGCCAAGTATCCTGGTCAGAATGCTAATATCTACGTAA
ATAATCCAAAGATTATCCGTCTTTCTGAGGTTTATCTGATTGCTGCAGAGGCTCAGTGGC
ACATTGACAATCCTGGTTCATACACTTTGACAGGAACAAGTGCTGCAGCAGCTGAATACA
TCAATGCTATTCAGAAAAATCGTATTGAAGGATATGAGGATGTTACATCTGTAACTCTTC
AGGATATTCTTCATCAATATGAGATTGAGTTGTTCTGCGAGAACCAGATAACTTATGCAT
ATTGGCGTAATCACCAGAGTGTAACAAGTGGCGATGAGGAAGAAATCAAGTATAACGATT
ATCGTACTATCTTGCCTATTCCTCAGGCAGAGCGTGACTTCAATAAGGAACTGCAGCAGA
ATCCTGAGTATTAATATTGCAAAGGGATAAGCTAAGTTTCATAGATTTAGACAAATATTT
TTAATCAACGATATAGGAATGCCATGAGTGGCATTTTCTATAAATCTCTCTGGAGAGGCT
GGCTGTGAAGCTCGCCTCTCTTTTTCGATTTTAGATGTTCAAACTGTCTGGATTCATCAA
GAAATCATAAATGTTCATGGTAAGGATACCTTCCTCGTTCTGGTAAGTCGGAGTGGGCGT
TCCTACGATGACGATTTTCTTGAAACTGTCTTTTATGCGCAAAAGAGAGTTGAACTCTTG
TTTCATTTTGTCTTCTGTTGGCAAGGCATAGGCAGACTGTATGTAGTATCTCTTATAGCC
CAGATTGCAAACGAAATCGACTTCTAATGTACTGCGTTGCCGCTTACCATCCTCTCCAAT
CGTAAAAATTGGTATTTGTCCCACATCAACAGAATAGCCTCTAAGACGCAATTCATTGTA
TATTGCGTTTTCCAAGAGATGTGTAAATTCTGTCTGGCGAAAATTAAGTCTGGCATTACG
TAACCCTAAGTCTGTGAAGTAATATTTTGATGGTGTGTCAATGTATTTCTTGCCTTTGAT
GTCAAATCTGATGGATTTCTCGATGATAAAAGCATCTTGCATCAAGTCTATATAGTTCTT
GATGGTATCTTTTGAAAGACAGCTTTGTTTGACAGATTTGAAGCAATTTTCCAACTTTGT
TGGATTGGTTAGGCTGCCAATATTTGAGGCGACCAAGTTGATTAGCTCTTCCAAATCGTC
ATCTTTCTTTATTTCATATCGTTCCTTGATGTCACGGATATAGGTATGAGTAAAAAGGTT
CTTGAGGTACTCTACTTTTCGCTCAATTTCATCCATTGTGACCACTTGTGGAAGTCCACC
ATAGGTGAGATATTCATTCAATAAATCTTCACGATTACCTTCTTTTGCAGACATAAACTC
TTGAAAGCTTAAAGGCGTGATACGTATTTCGTCGCCTCGTCCTCTGAACTCTGTAATTAC
ATCTTTAGAAAGGAATTTTGCATTGCTACCTGTTACATAAACGTCTGCATTTGTGATTTT
GAGATAGCTATTGAGTACATCCTCAAACTCTGCTACCAACTGTACTTCATCAAGGAGGAT
GTAATATTGTTGAGAGTCTGTCATCCTTGAATCTATATAGTTCAACAAAGCATCAGGATT
TCTTAGAGCGGCATTACGGCGGTCTTCCATATCAACCTTGATAATATGCTGTTCATCTAC
TCCTTGTTCTAAGAGATAGTTATGAAATAAGGTGAAGAGAAGGTATGATTTGCCACATCG
ACGCATTCCTGTTATTACCTTTATCATGCCATTACCCTTGCGGGCAATGATTCTGTTTAA
GTGAATATTACGTTTTATCTCCATGTTATTCGATTTTTTTGTGATTTATCACACTTTTGT
CGAGTGCAAAGTTAGGAATATTATATGTAATCACCAAATATCATTCGATTTTTTTGTGAT
AAATCACACTTTTGACGAATACAGGGGCAAGAATGCTGGTTGTGAAGCTCGCCTCTCCTT
TTTCATATTATTGTAAAAGGTAAACACTATTAGTCTTTTAAGCAAGCCAATGGAATAACC
TTGACTCCATTAGGGCGAGTGTATGCCATACTGCCCCCAGTAAGTAAATCTTCTTCGGGC
ATGAAAGCTTAGTTTAGTGTCGCTGAATGTATGTTCAACGTCGTTGAACTTATGTTCAGC
AGCGTTGAATTTAAGTTCAACGACGTTGAACATAGACTTTATGCTGATTTAATGACTTTT
TCATGAGGCTTTATATACTTTTTCTTGCGAATTATTAGACTTATTCAAGCAATTCTTTGT
AATTTTGCATGTAAAAACATAAAGAGATGAAAATAGTAGAAAGAAATATGGTAGGCAAGA
AGAGCCAAGAGGCTTGTGAGGATGGTATCGTCGTGACTGATGATTTCATCGCTGTGATTG
ATGGAAGTACGAGCAAAACTCCTACGCATCTTTCTCCCGACATGAAGAACGGACGCTATG
CAATGGTGCTCATCTCGGAATTTATCAAAAaGGAATTAAAGGCTGAGGCTTCTGTTGATG
ACTTCTGTCAGGGTGTTTCTTCCTATATATATAATAAGGTGTATAAGACTTTAGGCATGG
AAGAGCGGATGAAACTGCATCCTGAAGAACGACTCACTGCTTCTGCTATCGTCTATTCCT
GCGCCAGGAGAGAAGTGTGGATGGTGGGTGACTGTCAGGCATTCATCGGCGGCAAACTTT
ATGAAAACAACAAGCCTTTCGAGGAAGAGATTGCTGCCAGACGTGCAAGTCTCATTCGAC
AGGGAATGCCACCGGCAGATGCACGCAAGGCTATTGAAACGCTGCTTATTCAGGCGATGC
TCGACGGACAGAACTCTCATTATGCGGTAATCGATGGATTTCCTATCTACCGTGAGGGTG
TAAAGGTCATTTCTCCAGCCATAGGAGAAATTGTTCTGGCAAGCGATGGATATCCGTTCC
TGAAACCAACTCTTGCTGAAAGCGAGGCTGCCCTACAGGCTCAACTCGCAGCCGATCCTC
AAAACATTTCCTCTTTCCTTGCCACTAAGGGACTGCTGGAGGGCTATCACAGTTTTGACG
ACCGGTCTTATATCCGGTTCAAATAAACATAAAAAAGTCCTATACAAGTAATATCCCGGT
ATAGGGCTTTTATTATAATCTCAGATCTTATCGATGATCTTATTTTTTCCTATTCGATGA
TCTTGTCTTTTTATCCTACCTGACTTCCTGGCTTTACTTTGCCAAGGAGAGAGGTCACGT
TGAGGCTGGCTGTTAAGCTCGCCTCTCTTTTTTtGTCTTTTTATTTGCGTATCTAATATT
TTATTCGTAACTTCGCATTGTCTAAAGAAATATAGCTATGGAAGAGATAAGAAAATACCC
AGTAGGAATGCAAACCTTCTCTGATATACGAGAGGGTAATTATGTGTACGTTGATAAGAC
AAGGTATATTGTCGATTTCTTGCGTAATGGTTCTAAATATGTGTTTCTGAGTCGTCCTAG
ACGATTCGGTAAGTCGCTTTTTGTCTCTACGCTCCAGGCATATTATGAGGGCAGGAAGGA
ACTGTTTGATGGTTTGGCACTTGGCGAATATGAGAAAGAATGGGTGAGGCATCCTGTTCT
TCACTTCGACATGAGTACTGCCAAAAATCAGACACCCGAGGGGTTAGAAGAGATGCTGGG
CTACATGCTTTCTGAATACGAGCAGGTCTATGGACGTGACGAATTGGCGGTGCAACCGAG
CCAGCGTTTGCAGTCTTTGGTTAAGCGTGCCTATAAGCAGACGGGGCAAAAGGTGGTCGT
TTTGATAGATGAATACGATGCTCCTCTCTTGGATGTCGTGCATGAAAAGGAAAGTTTGAT
GCCATTGCGCTTGGTTATGAGGAAGTTTTATAGCCCATTGAAATATTTAGACCCTTGGCT
GGAATTTATCTTTATTACGGGTATTACCAAGTTCTCTCAGTTGAGTATCTTTAGTGAGAT
CAACAATTTGGATAATATCAGCATGTTCGACCAGTATTCTGCTATCTGTGGTATCAGCAA
GACAGAACTTCTGACAGCGATGAAGCCTGATGTTGAGTTGTTAGCCAAGTCTTTGGGAAA
AACTTTTGATGAAACGGTTGCCGAGTTGAGTTCATATTATGATGGTTATCATTTCAGTAA
AAAaTCAGAAGATGTGTTCAATCCGTTTAGCCTGGTTAAAGCTTTGAGAAGTCAGGAAAT
AGCAGCTTATTGGTTTAGTTCAGGTACTCCATCTTACATTATCAACACTTTACGCAAACA
TCATGTGGGTGTGATGGATATTGAACAGAAATCTGTAGGAGTGGATGATTTCGATGTCTC
TCCTGAGCAGATGACTTCAGCTTTACCATTGCTTTATCAGAGTGGGTATCTCACCATCAA
GAAGTATAACCCTATCTTGCAGAGCTATCAGCTGGATTATCCAAACAAGGAAGTGTGTGT
GGGGATGATTCGCTCCTTGGCTCCTAACTATCTCTCTCCAATATCGTTGAACAATAATAG
TTTCATCTTCGATTTTTTGGAGCAACTATATGACAATAACATGGACGGTGCGTTGCAGAA
AATGCAGGCTTATCTTGCCAGTATCTCCAATCGACTTGCCAACAAGAACGAGAAGGATTT
CCAAACGGTCTTTTATCTCATCTTTAATTTGATGGGTGCTTACATCTTGGTGGAGGAGGA
TAGTGCAATAGGCAGAGCAGATGCCGTTCTTCACATGCCAGATACCATTTATGTGATGGA
ACTGAAGTTTGATAAGACGGCTGAGGAAGCTTTGCAACAGATAGATGATAAAGGCTATCT
CATTCCTTATTCTGCTGATGGCAAACGACTGGTAAAAGTAGGAATCAACTATGACAGCCA
GAAGAGAACCATTGGTGAATGGAAGATAGTAGAAGGGTAAATAATGATGGCGCTGACCTT
TACCGTAGGTTATCGCTTTACGTTATAAAAGAATAATTTGGATAGAAATAAGAAAAGCCT
CAAATCCGCAAAGGATTTGAGGCTTTTGCCTTATCTGATAATCAGATGATTCTATGATTC
TTTATCCTACCTGGCTTCCTGGCTTAACCTTGCCAAGGAGAGAGGTAACGTTGAGGCTTC
CGTCGAAGTTGACAGCACTCAGAATCATACCCTGGCTCTCGATACCCATCATCTTGCGAG
GAGCAAAGTTGGCTACGAACAATACGTCCTTGCCGATCAGCTGTTCTGGCTCGTAGTAGG
CTGCGATACCTGAGCAGATGGTGCGCTCTACGCCAGAACCATCGTCGATGGTGAACTTCA
AGAGTTTCTTCGATTTCTTCACCTTTTCGCAGTTCAGAATATGGCCCACGCGAATGTCGA
GCTTCTCGAAATCATCGAAGCTGACCTCTGGCTTGATAGGTGCAGCCTTGTATTCAGCCT
CCTCGTTAGCCTTCTTGGTGTCAGCGAGTTTCTGCAACTGTTTCTCGATGACCTCATCCT
CAATCTTCTCGAAGAGCAACTCTGGCTCACCGAGCTGAGTACCCGCCTTGAGCAAGTCTG
TGCTGCCCAACTGGGTCCATTCGAAAGTTGGCATGTTGATCATCTTGCGCAGTTTCTCAG
AAGAGAAAGGCAAGAATGGTTCGAAAGCGATGGCGAGGTTGGCAACCAACTGGAGGGAGA
TATTCAGGATAGTCTCCACACGCTTAGGATCGGTCTTCCAAACCTTCCAAGGCTCACATT
CTGTGATGTATTTATTACCGATGCGGGCGAGGTTCATAGCCTCTTTCTGAGCCTCACGGA
ATTTGAATACGTTGAGATACTGCTCTACCTTCTCCTTCACGTCTTTGAACTCAGCAATAG
CCTTCTCATCTACCTCCTGCAGTTCGCCGCAAGCAGGAACTACACCGCCCCAATATTTCT
TAGTGAGTTGGAGAGCACGGTTTACGAAGTTACCATAAACAGCAACCAATTCTGAGTTGT
TGCGCTCCTGGAAATCCTTCCATGTGAAGTTGTTGTCCTTGGTCTCAGGAGCATTGGCTG
TCAATACATAGCGCAAAACATCCTGCTTGCCAGGGAGATCTACGAGATACTCGTGCAACC
AGACTGCCCAGTTGCGAGAGGTAGAAATCTTATCATCCTCAAGATTCAGGAACTCGTTGG
CAGGCACGTTGTCTGGCAGGATATAGTCGCCGTGTGCCTTCAGCATAGTAGGGAAGATGA
TGCAGTGGAACACGATGTTGTCCTTACCGATGAAGTGAACGAGACGAGTCTCAGGATCCT
GCCACCATTTCTGCCATGTGCCCCATTTCTCAGGCTGTGCATCGCAGAGTTCCTTGGTAT
TTGAGATGTAACCGATAGGTGCATCAAACCATACGTAGAGCACCTTACCCTCAGCACCCT
CCACAGGAACAGGAATACCCCAATCCAGGTCGCGGGTCATCGCACGAGGCTGCAAATCCA
TGTCAAGCCAGCTTTTGCACTGACCATAAACATTAGTTCTCCACTCCTTGTGACCTTCCA
GAATCCATTGCTTCAGCCAGTCCTGATACTTTCCTAAAGGCAGATACCAGTTCTTGGTAG
GCTTCTTCACGAGACCGTGTCCAGGATTGTTCTTGTTGGTTGGGTTGATCAACTCCTCAG
GCGAAAGTGTAGCACCACATTTCTCGCACTGGTCACCATAGGCACCTTCAGCACCACAGC
GAGGGCAAGTACCCACGATGTTACGGTCTGTGAGGAATTCTCCTGTTACCTCATCGCAGA
ACTGCTCCTCTACCTTCTCTTCGAGCACGCCCTTATCATAGAGAGTGCGGAAGAAATCAG
AAGCAAACTTATTGTGAACTTTTGAGGTTGTACGGCTATAGATATCAAAGGAAATGCCGA
AGTCCTCAAAACTTTTCTTGATCAGATTGTGATAGCGGTCCACCACCTCCTGTACGGTGA
TGCCCTCTTTCTTGGCACGGATGGTTACAGGCACACCGTGCTCATCACTACCACCGATGA
AAACAACGTCTTGTTTTTtGAGTCGGAGATAGCGCACGTAGATATCGGCTGGCACATATA
CACCTGCCAGGTGTCCGATATGTACACCACCATTGGCGTATGGCAAAGCTGCCGTCACAG
TGGTGCGTTTGAAATTTTTCTGTTCCATATTAGCTAATATACATTTTTTtGTTATTTTGG
GTGCAAAATTACAAAAAATAGTTGGAAACTGGGAAGTTTTTCGATGCTTTTCTTAATATA
GTAAGGTGTGACTACGGAAAATAATGCGGAAAACCCTTCAGATGACTATTTTAGAAACAA
TAAGAAGAGAGTTTTGTATGCAAAAGAAGTGAAAAATAAaGGAAAATGATTGAAAATAGA
GGAAATTAGGGGAAATTAGAGGAAAATTTCCCCTAATTTCCTATTCAGATTTGAAGATTG
GTTCTTATATATGCCCTCTTTCTGCCCAATCTCCACGGTCGAGTGCACGATAGCCGATGG
CTTCTGCCAGATGATGCAGTTCCACATGCTCGCAACCTTCCAGGTCGGCGATGGTTCTTG
CTACTTTCAGAATACGGCTATAGGCACGGGCAGATAGAGAGAGTTTCTCCATTGCCATGC
GAAGCATATCTATGCCAGCTTCATTGGGTTCTGCGAACTGGTGAATCATCCTTTCTGTCA
TCTGGGCATTGCAGTGGATACCTTTGTAGTCCTTGTATCTTGCTGCTTGTATCTCCCTTG
CCTTGATGACTCGTTCCCGGATGTTGGCACTTGGCTCTCCCGGAGCTGCTTTTGAAATAT
CCTTGAAAGGTACGGGAGTGATTTCACACTGGATGTCGATGCGGTCGAGCAATGGACCCG
AAATCTTGTTCATGTATCGTTGGATCTGACCGGGGGTGCAGACGCAATGATGGGTAGGAT
CTCCGTAATAACCGCACGGACACGGATTCATGCTTGCTATAAACATGAATGAGCAGGGAT
AATCTGTAGAATATTTGGAGCGGCTGATAGTGATATGTCGGTCTTCCAATGGTTGGCGGA
GTACCTCCAGCGTGGTTTTGTTAAATTCCGGTAATTCGTCACAGAAAAGCACACCGTTAT
GAGCCAGAGAGATTTCTCCTGGTTGCGGATTGGTTCCTCCTCCTACCAGTGCTACCTGTG
AGATCGTATGGTGGGGAGCACGGAAAGGACGTTGGGAGATCAGAGATACGTTCTTGCCTA
ATTTCCCTGCGATGGAATGTATCTGAGTGGTCTCCAGACTTTCAGATAGGGTGAGGGGTG
GAAGGATAGAAGGCAAACGCTTGGCCATCATGGATTTTCCGGATCCCGGAGGACCTACCA
TGATGAGATTGTGCCCGCCTGCTGCTGCAATCTCCAGCGCACGCTTCACATTTTCCTGTC
CTCTAACGTCTGCATAGTCGAGGTCACAATGGGTTTGGTTTTTATAAAATTCCTTGCGTG
TATCTACGATGGTAGGAACGAAATTCTGCTTGTCGCTGATAAAACTGACCACTTCTGCCA
GCGTACTCATGCCATAGACTTCGAGCTTATTGACCACAGCCGCCTCCCTCGCATTCTGTT
TCGGTACAATCAATCCCTTGAAATGTTCAGCTCTGGCTCTGATGGCTATAGGGAGCGCAC
CCTTGATGGGCTGAAGAGATCCATCAAGGCTCAATTCGCCTACAAACATAAATTCCTTGA
AATGCGTTTCGGGTACATCGCCGTTTGCCCCCAAGATACCTACAGCAAGGGGCAGGTCGA
AACTGCTGCCTTCTTTTCTGAGATCGGCAGGAGCCAGATTGATGGTGATGTCGGCTACAG
GAAACTTGAAACCGCTATACTGCAAGGCTGCTGATATGCGGCTTCTACTCTCTTTTACGG
CCTCGTCTCCAAGTCCCGTAAGATGATATTGGACTCCTCGTGTGAGGCTGACCTCCACGG
TTACCGTAGTCACGTCCAATCCATTGACTGCGGCGCAATAAGTTTTGACTAACATATATT
TGAATCCATTATTTtGTTTTCTTGCAGATATCTGCTTTATGTAGAAATTCTGCCAGCTGA
TTATTTTAGCAGCTGGTCTAACTTTCGCTTCAGTTCTTCACGCTTCAGTCCCCGGGCTAC
AATCTTGCCGTTCTGCAAGACGATGACGTCTGGAACTGCGGTCATGCCCAACTTCTGCAG
CGTTTTGTCCTCCAGCATATCGCCAGTACAGATGTTTGGCCAGGAGATAGAGTCTCTTGT
AAGATTTCGCTTGCAGTCTGTGGCTGATGGGTCGATGCAAATACTCATCAATTTCAGGCG
ACCCTTGGAATCCTGCATGCGCTTCTTCAATTCTCTGAGCAGGTCCTGACTGTCGTAATT
GTAGGATGCCCAGGTGCTGATAACTGCTACTGGAGCACTGAGGAGGGTAGTACTGGAAAC
CATTTTGCCCTGGATGTCGTATGCCGTGAACTGAGGCAGGCGGCTGCCAGTATCTATTGT
CTTCAACTGCTTCAACTGTTGCAGCATCTTCTGTAAgCTACCATTCTGTGGCTGTGCCTC
TGCCACCTTTGTCGTCAATGTATAGGCCTTGGCATAATCAGGCTGGGAGGTATTGACGAA
ATACTTTCTGATGAGATAAGTGCTGACGATAGACTCTGGATGGTCTTTGATAAACtGTTC
CGCCTTtGCCTTTTCTTCAGGAGGAGAGAGCTTGAGGATGTTCTCGCGGAAcTGGTTCAT
CTGCTCATTTGCCTTGGTGCCCTTAACGGACAGTTCcTTCAGATGGGATGCGTCTGCtTT
GATATCGACAGAAGCGCCAGACTCTGCGAAGATAGGCTGCTCGGAAAAGTTaGGGAATAC
GACCATCAGCGTGAAAGGGTTCTTGCAGTCGCACTCATAGGTGAAACGGCCACCTACAAC
CTTGATTGTATCAAGACCATTGATACCACCATCCGGACTGTAAACATAAAATTCGCCTTG
ATTCATATTTAAAAATTTGCCTTCAAACTTAAAATGACCACTACTTACACCGCAAGAGGT
GAGAAAAAGCGTAGCGAATAAAAATATGATGTAAGCAAATTTTTtCATAGATGAAAAaTT
TAAAGGGGAGAGTGCCGCGAGCGGGACTCGAACCCGCACAGCCATTACTGGCCAAGGGAT
TTTAAGTCCCTCGTGTCTACCAATTCCACCATTGCGGCATGGTAAACGTTTGAGTTGAGC
GGAAAACGGGACTCGGACCCGCGACCCCAACCTTGGCAAGGTTGTGCTCTACCAACTGAG
CTATTTCCGCGTTATCGAATTGCGAGTGCAAAGGTAGTATTATTTCCTGAAACTGCCAAA
TAGATTTACATATTTTAAGAAAAAaGTAGCTTTTTATTTGCTATTTGCTGCTTTTAAGGG
ATGTCAGAGGTCAATTATAAACACTTATAACTTTGCCCGTTCCGTTCGTTGCAGTTCCAT
ACGAGAGGCTGTATTCCATCAGGCGGCTACCATCGGCTCCGTCGATAATGTTGCCATACT
CTAAGTCGTAGATGCGGTGGCACTTGGCGCAGATTACCTGTTGGCGGTTGGAAGAATTCC
AGTTTAGGGGAAAGTTGGTaCCGCCATACTGGTCGATGCAGTTTGGGCACTGGCGGTCGT
AGGCTCTGTATTTATTGAAATTACTGTTGCCGATGATAATGCCGTTGTTAGCGCCTAAAT
TGTAAACCTTGGCATATTGCAGTTCGGTAGCTGCGGTGATGCGGATGTCTTCTGTCTTGT
TCCTGCCATCGTTGGGGgTAGAGTAGATATGCCAGATGTTGTTTTTGTAGGAAGCGCTGA
CGAAGGTGTAGGTACCAAAGCCGTTGAGAGCTATTTCCAACGTATTGCCGGGATGGTTCT
GCGTATGAAaCGTAAAGCGGCAGTGAAAACGACGGCTGATGCTGTCTTCCGCTCCACAGG
AAGTAAGAGTGGAAATGCCCATCGATAGGGGCAGTAAAGGAAATAAGGTGGAGAACATGG
CTTTTGCGACCATGCTCTTCACCTTATTATATGTATAGGAATATTTTTGATTCATTCTTC
ACTCTTCATTCTTCACTTCAAAAGTTCCTTTTCTGCATTCTCCATACGCTCGAAATGGAA
TTCGGAGAGGGTGTGGTTCATCAGCTCCTCTATCTTGTCATTGCAGAGGTTGCCGATACT
GCCCTCGTGGGTATGATGGATGTCCTTGCAAGGTGTGAAGTTACCAGCCTCAATCTCCAG
GCCTACGGTCTTGTAGGCATCACGGAATGGCATTCCGTTGGCTGCCAGACGGTTCACTTC
CTCTACGGAGAACATGAGGTCGTAGCGAGGGTCGTCGAGAATATGCTCGTTCACTTCCAT
CTTGTTGATGATATAGGCTGCCATCTGCAGGCAGTCTTTCAGCTCACCGAAGGCTGGAAG
GAATACTtCCTTGATGATCTGAAGATCACGGAAATAGCCTACTGGCAGGTTGTTCATGAT
GAGCATCACCTGCTGTGGAAGGCTCTGGAGCTTATTGCTCTTGGCACGAATCAGTTCGAA
TACATCTGGATTCTTCTTGTGAGGCATGATGCTGGAACCCGTGGTGCACTCCTTAGGCAA
CTTGACGAAGCCGAAGTTCTGACAGTTGAACATGCAGGCGTCGAAAGCCATCTTGGCCAG
TGTTCCTGCCACGGTAGCCATGGCAAAAGCCACATTGCGCTCCATCTTGCCAcGACCCAT
CTGTGCATAGACCACATTATAGTCCATACTGTCGAAACCGAGCAACTGGGTAGTCATGGT
GCGGTTGAGCGGGAAACTGCTGCCATAGCCGGCTGCACTTCCGAGCGGATTGCGGTTGGT
CATGCGGTAGGCTGCCTGCAGGAAAAGCATGTCGTCGGCAAGTCCTTCTGCATAAGCACC
AAACCAGAGGCCGAAAGAGGAAGGCATGGCTACTTGGAGATGAGTGTAACCCGGCATCAG
TACATCCTTGTACTGGTTGCTCTTCTGGATAAGTTCATCGAAGAGAATCTTGACGGAATC
TACTATCTCCTTGAGTTCGTGGCGGGTAAAGAGCTTCAGATCCACAAGTACCTGATCGTT
GCGTGAACGGCCGGAATGGATCTTCTTGCCCATCTCGCCCAACTTCTGGGTGAGCATCAG
TTCAACCTGGGAATGTACGTCTTCCACACCGTCTTCTATCACAAATTCGCCCTTGTCGGC
GATGGCATAAATCTGTTTGAGCTCAGCTAAGAGCTGGTCCAGTTCAGATTTCTCCAGCAG
TCCGATACTCTCCAGCATGGTGATATGAGCCATACTGCCCAGTACGTCATACTTGGCGAG
GTAGAGGTCCAACTCGCGGTCGCGGCCTACGGTGAAACGTTCGATTTCCTTGTTTACTTC
AAAGTTCTTTTCCCAAAGTTTATGTGCCATTTtCTTTTGATTTTTTTGAATGAAAGGGGG
AGGCTTCGGATTAATCCTCGTATGGAATCATCGCCAAAGCATCAGCTATCTTCTCGATGC
CTTCAGTCAGCGGTTTCTTCACCATTCCCTTGATAAACATATTGAGTTCAGCCTTGATGG
TCAGCTTCATCTTGCAGGAATACTCGCCCGTAGGGAGCAACTGAATCCAGAAGTTGAATG
GTACAGGACTGTTTTCGGTCTCAAACTTGATGGTCTTAGGAAACTCACGGTCGATGATGC
GCATCTTGATTTCCCCCACCATAGGGGCGGTGATAGAGATGCTGTCAGTATCAAACTTGA
GGTCCTTGATTTTGTCCATCTGCTCACGCTTGTCGGCTGGAATCTGGTCTTTCACCTGTT
CAAACTTATCCTTCAGGCGCTGCAGGTTGTTGAGGTCGCTCAATGTATTGAAAACAGATT
CCTGCTTATGAGGAATCTGTTTGATATTACTTTCGAATGTACTTGTACTCATATTTCTTG
TAAATGCCTATGTAGAGACAGGTATTACTTCTTCCAGTTGGCTGGATCCTTGCGCCACTC
GTGGAGCAACTCAACGTCTTCCTGCTTGATGTAACCAGTCTCGAGAGCCTCTGCCACTAC
GTGCTCATAGTCGGTGAGTGTAACGAGCTTGACATTGGCATCAGCAAATGCCTTCTCTGC
TACAGGGAAACCATAGGTGTAGCTGGCTACCATGCCCACAATCTCATTACCGTTCTTGCG
GAGAGCCTCTACGGCCTTGAGAGAACTGCCACCAGTAGAAATCAGGTCTTCTACTACAAC
AACCTTAGCTGAAGGATCCAACTCACCCTCGATGAGGTTCTGCATACCATGATCCTTTGG
TTTAGAACGTACATATACGAAAGGCAGGTTCAGCTCATCAGCTACCAATGCACCCTGTGC
GATGGCTCCTGTGGCAACACCGGCTACGGCGTCAGCCTCTGGGAACTGCTCAAGGATGGC
GTGTACCAATTCGAGCTTCACATAGTTGCGCAACTCTGGGAAAGACAGAGTCTTACGGTT
GTCACAATAGAAAGGAGACTTCCAGCCAGAAGCCCATGTAAATGGATCGTTAGGCTGCAA
CTTGATAGCCTTTACTTTCAATAACTTTGATGCAAATTCTTTCTTCAGTTTGTCCATAAT
CTTAAAGGATTTAATATTATTATGCTGCAAAGGTACATTTCTTTTTGCTAAAGTGAGACC
TTGGTAAGGTTAAAAGTCTTTAATTTGTTGCATATATCGTAGAAATGGTGTATATTTGCC
ACGAATTAAATCAAACGAAACCtATTATAGATCAACGCTTACAATAACTTATGACAAAGC
AACCGATTCTAACTTTTTTAGGGGTGATGGCTCTCTCCGCATGGACGGgAAATGCTGATG
CCCAGAGTGAAAACCAACGTACGGCACATGCAGCTATGTATCTGCAACCGGTAACGGGAA
CTACGACGATTCCCTTCGACTGGAATGATGCGGGAAAGGAATTCCGCATCAGATGGGGCT
TGGATACAGCATGGGACGATGTGAGCAATGTGCGCCGTGGAACCAATTTCATAGGCAAGG
AAAACATGGCGACGGGACGTATCTCCTTCCAGCCAAGCGACCTGGTGGATGCCGACGGTA
ATCTTTCTGCCGCACAGAAGCAGGCCCTTGACTTGCGTATCGCTCATATCAAACGCTCAG
GAGTGACTACTGTGGCCATCAACTGTGACCATGAGAAGCTCAATGCATCTAACTACAAGG
GCAAACCTGAACAGTGGTACAAGGTAATCAAGGCTTCCGTAAAGTATGCCCAGTCCAAAG
GACTCACCGTGGAGAGCATTGCGCCCTTCAATGAGCCTGACTATACTGCCTGGAATGAAG
GTTCGAATACTGATTTCTTAAGTATCTGCAAGAAAATCAGAGCGGATAAGGAACTGGATG
GCATCCGTCTCTGTGGTGGTAATACGCTGAACTGCGACCAGGCGCTCTCCTGGTATAATT
ATCTCAAGACTTATCTCGACGAAGGAAATACGCATCAGTTGGCGGGTTCCTTCGACAATT
ATGCCGGCTTCTTCCAGAAAGTGAAGCAAGATGGAAAGGTGGCTACTGCCGATGAATTGC
ACAATGTGGGCGAGGCTATCGTAGGCATTGAATATGGTATGGAGAATGGTATCTGGTGGG
GCTTCGATGGTGTTGCCAGAGGTGAATTCTGCAAGGCAAATATGGAAGGTGGAGCCAGAT
TGGGTTATGCTGAAGACCGTGAAAGTTGGACTTCCGCAGCTGTTTATCGCCTGCCAGACG
GCAAGGTGAATGGTTTCTTGGGTTCTTCTGAGCGTCAGGCTACTACCCATACCTATGATT
TTGTTTCCAAGGGACGAGATGTCTATTACGATGGCTATGGTCCGATGAGATGTTTCTCTG
TGACGATGCCTGGCGGTACGGGTTATCAGCAGGGACAGACAAATGCCGAACGCATGGTGC
GTATTACTCAAGGTGAAGACGTGGCTCCTTATCCGATAACTAAAGGCGAGTATGTGATTG
TTAACAGATATTCGGGAAAGGCATTGCAGGCTTCTGGTAATCCTGTGCCAGCGGGTACAA
CGCTGACTCAGGGAACTGTGTATAAGAATGCGCCTTCTTTTCAGCGATGGCTGATAGACC
CTGTAAAAGAGACAGTCGGCGGTGATTTCAGCTATTTCACCCTGCGCTGCTCCAATAATC
CGGAAATGTATGCAGACCTGCTAAACTGGTCGCTCGAAGAAGGTGATGGTCTGGTTGCCT
ACAATGGTACGGTGGGTGCCAACAAGCAGTGGATATTGGAATATGCCGGCAATGGTGATT
ATTACATCCGTTCACGTCATTCTGGTCTGTATCTCCAGTCCAACAATACAACGGATGGTA
CGAAAATTACACAGGCGGCTCTGAATACGAAGGGCAACCAGCAGCGCTGGCGCATCCTGC
CGTCAGATGTGAAGTATGACGGAACGGCTCCGAAAGCTACGCAGGGACTGACGGCTACGG
CACAGACTGCTTCTGTTTTGCTGAACTGGGATGCTAATACGGAAACAGACTTGGATAGCT
ATCGTGTGCTCCGTGCATTGGCTGATGAGGCTGAACCACAATGGCTGGTTATCGGCAGAC
AGGTGAAGGAAACGGTCTTCGTGGATAATTCCTGCGAGATGGATGCCAAGTATATATATA
AGGTACAGGCGATGGACCATGCCTGCAATTTCTCCAAGGCTACCAAGACCGTGCCTGAAG
TGACGGCTACGGTAGAATTGCCAAAGAaGGACGTGTTAGTGGCTTGGTATGATATGGAAA
ATAGTCTGTATGATACTACTGAAAATCAGATGGATGCTGTGGTTAGTGGTACGGTAAGTT
ATGATGAGAGTGCAAAGAAATTGGGAAAGCAGAGCCTCGTGCTGAATGGTACAAATGCCT
TCCTGCAGGTGCCTGCTACAGTAGCTGGTATGGAGGAAATGACCATCGCTACTTGGGTCA
ACTGGAAGAATACGTCTTCTAATTGGACTCGTATCTTCGATTTCGGCAATGGTACGGATG
AATATATGTTCCTCACGCCAAGCAATGGCAGTCAGATGCGCTTTGTCATCAAGATGGACG
GGgCTGAACAGATACTTTCTGCATCGAAGTTGACTTCCGGTTGGCACCATGTGGCAGTCA
CATTGGGTGCAGATGGAGTGGTGCTCTATGTAGATGGCAGGGCAGTGGGCACAAGTCAGA
TGAGCGCCCGTCCTTcTATGATTTCTCCGAGCAGATGCTACATTGGCAGAAGCCAGTTTG
CAGCCGACCCACTTTTCAAGGGTAATATCGATGATTTCCGCATCTATAGCTTCGCCCTGT
CTGCAGAAGACATAGCCCTGGTGGCTGGCGGCAACCAGCCTAcGGGCATTGCTGCGCCTC
AGGCTCCAGTAGCAGAAGAAGTGAAAAAGACTGAAATCTATTCGCTGGATGGTGTGCAGT
TGCCAGCCTTGCAGGAGGGCATCAACATCGTGAAGGAAATTGGTGCAGACGGTACTGTAA
AAGTAAGAAAAGTACGGAAATAATGTTCCTTAGGGCAAGAAAGTTATTCCCCAGCTAATC
CGATAGATAAAACGCTGAATTTCATGTTGCCGGCTTTCAAAAGCGTCTGGCAACATGCAC
AGATAGTGGCTCCCGTAGTACAGACATCATCTACCATCAGAAAATGTCTGCCTGCGATGG
AGCCGCTTTTGTCTTTCCCTTTCTCTTGGTCGGGGCGGTAGGAAGGGTAGAGCTCAAAGG
CTTCTTTCACGTTCTCGTTTCTTCTCCAGCGGTCTTTTTGGGTCTGACTTTCCTTGAAGA
CGTTTCTTCTCACGATATTTGTGTAGATGGGGAGGTGGGTCACCTGTGCGATTCCCTTAG
CGATTTCCTCGCTCTGGTTGTAGCCTCTCTGCCGTTGGCGGTGGGGTGCAAGCGGAATGG
GAATGATGCCGTCGATGTCGTCGAAGAAGTGCACTTTCATTCCTTCCTGTGCCAGAAGTA
TTCCCAAGTCTGTGGCAACTTCCGGGCGGTGACTGTATTTCAGTTGATAGAGAATGTTGC
TGGTGAAGGCATGGCCCTTGTAATAGAAGAGGGCGCAGGCTTTCTCGATGGGAATACGAT
GCCAGAACATCTTTGCCATCTCATTATTATAAGGGTCTTTCCATGTATCGGTTCTGGGTA
GGAACAGATTGCATGAAACACAAATGCTTTCCTCCTCGCCATTGAGCCGGTTTCCGCAAA
CCGGACAGTAGCGGGGGGAAAGCATGTCTATGATTTTTGCTAAGATACTGAGTCGCATAT
ATGTAATCGTATTAAAATTCTACGTCTTCTACTCCCATTTTGTCAATGCATTTGCGGATA
ATATCCATGCTGAAGCCTCTGCCGAGAGCAAAACGGATGAGCTTCATGGAGCGCTCGTAG
TCGTTTTTCGCCTTGATGGTCTTATACTTGTTTCTCATCAGGGGCAGAAGTGTCTCCATA
TAGAGTTCGTCCTCAATTTCTGCAAAGATAGGGTCGGAGATTTCTCTGGAGATATGTTTC
AGCCAGAGAGCTTGTTCCACCTTGCGCCGTCCCCATTTATTATATTTGATTTTATCGTTG
ATGAAGAAGCGGGCGAAGCGCTCATCATCCACGAATTTCTTCTGGATGAGGAACTCCATG
TTGCGGGCGATAGCATCCTCGGGTAGTTCCCATTTCTTCATTTTGTCGAGCATTTCCTGC
GAACAGTGCTCCGACTGGGTGCAGAGGGTTGTAAGTTTCAGGAGTGCCTGTTGCTCAGTC
ATCGGCTTCTTCGCACGACGTGGTTTATAATTGTCATATTCCATATTGTTTCTtATTTTT
TAGCAGCTCGCATCATTCTCTTTTTCCCGAAAGAATCCTCCTTTGTCTCAATATCCTTGA
AACCGAAGCCTTCGAGCATTTCCCTTGTTTCCTTTTCGTAGATAGGGTTGATTTCGAAAT
AGAGGAATCCCCCACGGCGCAGTCTGATGGAAGCAATCTCGGCGATGGCCCGATAGAACT
TCAGAGGATCTTCGTCGGGAACGAAGAGGGCGATGCCTGGTTCATAATCCAAGACATTTT
TAGCCATATCTATCTTTTCTTTCTCGCAGATATAAGGAGGATTGCTCACGATCATATCCA
CTTCGGGAGAATCCTTTGTATCTTTCCTATACCTTTCAAGCAGTTTAAAGACATCCATCT
TCTCAAAGCATGCTTTAGAAGACAACAACTTGGCATTCTCTGTGGCAATTCTGCAGGCGC
AGTCGGAAATGTCTATTCCTAATACTTTCGAATTTGGAATCTCAAGGCTCAAGGTAATGG
CAATACAGCCAGAGCCTGTACAGAGGTCCATGATTCTTGGTTGAGGAGAGGCAGATTTCG
CCATCCATTCACAGAGTTCCGCCGTTTCGGGTCTCGGAATCAGCACACCTGGCTCCACAT
GGAAGGTTCTTCCAGCAAAGTCGGCTTTGCCCAGCACATACTGTACCGGTTCGCCATTTT
GCAGTCTTTCTACAATTTCTTCCAGATTTCTTTCTTCATCTGCAGATAATTCATTAACTT
TGCCGCAGATTATGTCGGTCAAAGTCATTCCGTATTTCACGTCGAGCACGGTGCGGACGA
TAGCTTGCGCTTCGCCAGTCTCATAGAGTGGAGTGAGGGATTGCCAAAGTTGTTGATAAG
TTTTCATACTACAAAGATACGCTTTTCTTGTTTTACTTTACCTTATTTCACTGTTAAATT
ATCGTAAGAAACTCCTTTTTTTATACACCGATTCTTTTATTTTATTATCTTTGTACGCAA
AAGTCCCTTGGAAAATAGTCATGAACTCAAGAAAAGTCCCTTGAAAAATAGTCATGAGTT
TGAAAAAAGTCCCTTGGAAAATAGTTTTGTATCTTTATAATACCCTGATAAAAAGGTGCT
TATGCTAAAAAGAAAGATTGAAGATGTTCTCTTGTCTTGGAAACAAGAAGAAAATCACAA
GCCCATTGTCATTAAAGGTTGTAGGCAATGTGGTAAAACCTTCAGCGTGATGAAATTTGC
GCAAGAAAATTATCAACATGTGGTTTATCTTAACTTCATGTTAAATCCGGATTATGCTTT
GGCTTTCGACGGTTCGAAAGTAGTTGATGATATGGTCATCAATATTTCAGCAATGATTCC
CGGAAGTGTATTTATTCCGCAACAAACCTGTTTGATATTGGATGAAATACAAGAATGTGC
AGCTGCTCGTACAGCCTTGAAATTTTTCAAAATGGATGGACGATATGATGTAATAGCTAC
AGGATCTCTGTTGGGGGTAAGAGGATATGGAACTCGGACAAGTAAAAaTACAGGTGAAAA
GTATAAAAACTCAATACCTGTAGGATATGAGAAGATTGTGGATATGTATCCTTTGGATTT
TGAAGAGTTCTTGTGGGCGAACGGAATCACGGCTCCTATTATTGATAAGGTGAAAAAATG
TTTTGAAGATGAGACGCCTGTTCCTGATGCCTTGCACTTGCGTTTTAGACAGCTGATTCT
GCAATATACTGTTGTTGGAGGAATGCCAGCGGCTGTAAATCTGTTTCTTCAATACCATGA
CTTGGGCAGGGTTCTGGAAGAGCAGCGCAATATTATTGCAGGATATGAGGAGGATATGGT
AAAATATGCAGATGAAGCTGACAAGTCTAGAATTAGAGAATGTTTTGAGTCGATTCCTCT
TCAACTAAGTAAGGAAAATAAAAaGTTTCAATATACAGTAGTACGTAAGAATAGTAAGGC
TTCTCAATACCAAGGCAGTCTTCAATGGATAGAAGATGCTGGAATTATAACTCGTTGTCG
CAACCTTAACATTACAGAATTGCCTTTGGATGGAAATGCTGTGCAGGATGCATTCAAAGT
TTATATGGTAGATACTGGTCTATTTGTGTCAATGTTGGAAGATGGTACACAGTTTGATAT
TTTGCAGGGTAATCTTTATGGTTATAAAGGGGCTATCTTCGAAAATCTGATGGCAGACAT
TTTTACGAAAATGAAGCGAAAGTTATATTATTTTCGCAAGGACACTGGACTTGAAGTGGA
TTTCGTGATACGTTATAAGGGGGAATGTGTATTGGTTGAGGTAAAAGCTAAGGATGGAAA
TACCAAAAGTACTAAGACGATTCTTGCCAATCCTGATAAATACCATGTGTATCATGCCAT
TAAGTTAGGTGACTATAATGTGGGTAGAAGTAAGCAACTTCTTACCATTCCTTTGTATAT
GGCTTTTTtATTAAGACAATCCTAATTATAGAAAAATATGAAACAAAATAAAGTCTCTTT
TCAGGATCCTTGGACGGGAGAGCCACTCTCTCAGCAGGAGATAGATGAAATGTTTATGCG
CCGCTGCCTGCAGTTGGCGAAGAACGGAAGGCAGAATGCAAAACCCAATCCGATGGTGGG
AGCCGTCATTGTGAGTGCCGACGGAAGAATTATCGGCGAGGGCTATCATGTGCGCTGCGG
CGAGGGACATGCTGAGGTGAATGCCTTTGCCTCTGTCAGACCGGAGGATGAGCCGCTGCT
GCATGAAGCCACTATTTACGTGAGTCTCGAACCCTGTTCGCATTACGGCAAGACGCCTCC
TTGTGCCGACCTTGTGGTAAAGAAAGGAGTGAAAAGATGCGTCTGCGGTTGTGTCGATCC
GTTTGCCAAGGTGCAGGGGCGCGGCATTCAGAAAATCCGCGAGGCTGGCATCGAAGTGAC
GGTGGGCGTGCTGGAGAAGGAATGTCTCGAACTCAACAAGCGCTTCATCACTTATAATAC
CCATAAGCGCCCTTACGTGATTTTGAAATGGGCGCAGACAGTCAACGGTTTTCTCGATGA
CGGAGGCAAGGGAATGGCTATTTCCTCTCCTTTCACCAAGATGCTTTCCCACAAACTGCG
TGCCGAGAACGATGCCATCCTGGTAGGTAGAATCACTGATGAGCGCGACCATAGTCAGTT
GAATGTGCGTGACTGGAGCGGTAAGGACCCTCTGCGACTGGTCATCGACAGAAATCACCC
TTGCTTCGAGGGCTTGGATTTCTCTCAGGGAAAGACCGGCGTGCTGGATCAGATGATGGA
CCACCTATATATTAATAAGGTGCAATCTCTGATAGTGGAGGGAGGTGCCATCACCCATCA
GGCTTTCCTTGATGCAGGACTTTGGGATGAAATCAGGGTGGAAACAGCAGTCGGGAAATC
TGTGGAGAAAGGCACTGAGGCTCCTCGCCTTCCTCACGATGTCCGTCTGCTCACCCATGA
GGAATATGATGGCAATGTCATCGATATCTATGAACGAAGTAAATATTAAACATTACACAT
TAAACATTAAAAATCGATGAGCAATAGATTTACATCGCGCCTGAGCGATAACGACGATTT
CAAGAGAGATGAACTGATTCGCAAGATAGAACATGCCGTAGAGCACATGACGCTTGCTGA
ACTGGAAGCTCTGTCCTACGATATGTTTACGAAAGGATATATCACGGATTATTAAGATAT
CGATTAAGATTACATCACGGATAATCACGGATTTCCGGAAAAGCAAATCCCAAGTCAGCA
GAAAAGCCGGCTTGGGATTTATGAGTATAAAAGTTTATGTATAAGAGTATTCTATATCTT
ACAGCTTGAATTTATAACCAATGGTCAGCTGGAGCACGTTGGTGTAGCCGTCGCCATGCT
TTGGAACCTTCGTAACACCGATGTTGTAGCGAGCATCCAGTACGAAGTTGTTGAACTCGT
AAGACATTCCCACAGGAATTGCAAAGTCGAAGGTGTTGACATCCTTAGCCTCGTCCTTGG
CAACCATGAATGCAGGCTGAATACCTGCCTTGAGTGCGAAGTTGCGGGCAACATAATAGT
TGAGTGTGATAGGAATGTTCAAATATCCTGGATTCCAAGAATATTCATCATGTTTCGTTC
CCTGGAAGGAATAGAGAAGTCCACCAGCGATGGCAGCCTTCGCATTAAACTGGTGCTGCA
ATTCTGCACCGAATACGCAACCTGCTTTCCAGTCTCCATCACCTACGGAAGAAACGTTCA
AACCGATCTTAGGCTGGATAGTTGTACTACCCACTCTGCTCTGAGCAAAAATACTTACAG
AAGACAGCATGATAACTGCCATTAAAAATAATTTCTTCATCATCTCTAATTTTAAGTTGT
TATTACTGGATTATCAATTCACTCTGATTTAAGTTAGTTTCCGAAAAAACTATTTGCAAA
TATAGTAAAAATCTCGATACGTGATTCCATTTTCCTTGATTTTAAGGCAATTTATATGTT
TTTTATGAGATGATAACAAAATTCCTGTTGCTGTATCCAGTCAAAGTCATTTTTGGTTTA
AAATTTTCCCCTGTCAAATCTCTTGCTATCATGCCATTTTTCAATTGTAACGCAATTTTC
TTATCAAAAACGATGGAGAATTCGTTTATTTGTATTATCTTTGCAATTGCATAATTCATG
TAATGCCCTCCAATATCATGCCGTGCATTACAAAAAAaCGTAGAAAACCTGTTTAAATGG
AAATCGAAAAAGAAGTAATATTACTCATGTCTCAGGGCGATGAAAAAGCTTACGGCATCA
TGTTCCGCAAGTTTTATCCTAAAGTTCATCGCTTCGTCTCCATGTTGCTGAAAAACATGG
ATGATGCCGACGACGTTTGTCAGATTATCTTTGAGAAAATCTGGAGGAAGCGCCAGAAAT
TCGCGGAAATCAAAGACTTCGATTCCTACCTTTTTATATTGGCGAAATATACCGTTATCA
ATTATATTTCCACCAAGCGAGTGATTCCGATAGACATCGATTCCTTGCCTGACCAATGTG
CCAACATCGCCTCGCCGCATGAGGAAATCGTGGCCAAGGACACCCAACTACTTATCGACA
TGATTGTGGAGAATATGCCCCCGCAGCGACAGACCATCTACCGCATGAGCCGGGAGCAAC
ATCTCAAGAACGAAGAGATAGCCCAACAGTTGGGGTTGCAGAAGAAAACCGTAGAGAATC
ATCTTAACCTGGCTCTTAAAGAAATCAAAAAAGCCTTATATTTGATGATTTTATTGCAAT
TGCATTGGGTGTAACATCTTTGAAAAATGTCTTAAAAAGAAATTACAGGTAAAAATATGG
CAACAAAGATTAAGGATATCATAAATTATTATTCAGAACATGTCGTATCAGACGAAATAA
AGGAAAGGGTCTTACAGAGATTATCGGATTCGAAAGATGAGAAGGAGGAAGATGAGGCCT
TGCGTACTTTGTGGGATAAGGCAGACTCTGCATATATGGACGAAGAGGAAATATCAACTG
CTTATAAACGGCTTTTCAGGAAAGACATTGATAGTAGTAAGGGTAAAACATTCCAAATCT
TCACTTGGCAAAGAGTGGCTGCTCTTGTCATTCCGCTGGTTATGCTTGTCGTCTTCGGCA
AGATCTATGTTCAGATGCGTAATGATCTGAAAGCATCACAGGCTATAGCGATGATGCAGG
AACATACGATAAAAGGTGAATCTAAAACATTGGCTTTGACTGATGGAACGAAGGTGAAAC
TCAGTCAGGGTTCTGTGCTCCTCTATCCTGCTTCTTTTGAAGGCAAGGAGCGAAAGGTGT
TCTTGGCTGGTGAGGCTTTCTTCGATATCAAGCATGATGACAAGCATCCGTTCCATGTCA
GCACTCCTCACTTTGAGATTACTGATTTGGGTACTTCTTTCTCGGTTTCTTCTTATACTA
CCGACGAGGAAGTTACTACTACGCTCAAAACGGGTAAGATAGAACTCAGAATTGTAGGTG
AGGACAAGGTATATAGTATGAATCCAGACGACCAGTTGGTTTATAATGTAAAGACCAAGT
CGGTAAATCTCCACCAGGTTTCCAAGGGGAATAATGGTCTGGGCTGGAGAAACAAGCAGA
TAGATCTCAATGACGTAACTCTCGCAGAAGCTGCTCAGATAATGGGCGATGCATACGGAG
TAAAATTCTCCTTCCGTTCGCAGCGTTATAAGAACACGAAGGTTACAGTTCATTTCAATC
GTGGTGAAACCCTTTCGGGTGCCATGAATGTCTTGAAAAACTTGGTTCCAGGTTTGGAAT
ATGAAGTGAGAAAAGATGAAGTTATACTGAAATAAGAAGGCGGTTCTTTACCCAAATCTC
TTTCGAAAACAGGGATTTGGGTAAGAAATCGCCCtTTTTTTATTCAAGATTGATTATGAT
AAAGAATTTGATTTTTGATTTCGGCAAAGTGCTCGTAGATTACGAATACTTTGAAACTCT
TGACCAGATATTCAAGACCCACGAACAGGCAGAAGAATTCTATCATCTTCTGATAGACGG
TAAGTGGAATGAGAATATGGATCGGGGAGACTCTTTTGAGGACACCTTCTGCAAAATGCA
GCAGATCATGCCACAATATAAGAACGAGATTGCGGTGGTAGCCCAGCGCTTCAATGAATT
TGTGCGTGGCGAAAAGGAGGGAATGCGAGACCTGCTGGCTCAATTGAAGTCAGAAGGTTA
CCACCTTTATGGTCTTTCCAACTGGTGTACCAAGTGTCACGAGACAATGGCGCAATATCC
GATTTTCCAACTATTGGAAGGACAGGTCATTTCGTCTGAGGAAAAGATCATCAAGCCCGA
CCAGGCGATTTACGAGCGCCTTTGCCAGAAGTATTCTCTTCTGCCAGAAGAATGCCTTTT
TGCAGACGACAGAATAGAAAATGTAGAAGCAGCCCGAAAATTCGGAATGCAGGCCATCTG
CTTTGAGGATGCAGTACAGTATGAGCAGGAATTGAGAAAACTATTGAAATTTTAAGTGCT
CGGCTTCTTATTCAGCAACATATCCATTTCCTTGTTCTGGTAGTCACCATCTGCCCCTCG
CTTCTGCAAGGAGTCGATGAGCCGTTGTGTCACACCATCCGATTTGATGCTCACAAAATC
GTATGTCGCCAATCTTCCCTTGCTGATAAATTCAGGAACACTCCACGACTGCACCAAGAC
ATCAAACAGATCAGTGAATCCCTTACCATTCAATCGGCAAGGAGTAGCCGTCAGTCCCAG
GAACTTAGCATTCGGGAATCTATCCCACATCTCCTTATAGGTCTTGGCAAGCGCATGGTG
CGCCTCGTCAATCACTATCATTCCCGGTTCTTCCTCTATCTCGTCATAGTGCTTCGACAA
CCATTGTATCGACACAGCCTTGATAGGAACATTGAATGCGCTAGCCGACAAACAATCTGG
CGAGACCTTTGATGCTCCACTCATCCCCAGGTGGTCCCCAAGTCCCTCAGCAGGCCGCAA
GCAAGCAGCAGCAAGCCCATCAGCAGGCCGCAAGCAAGTAGCACCCAGGCGGTCCCATCC
CGCACAATCTGGCGAGACCTTTGATGGTCCGCCAACCTTAGAGCGAAGCGGTTCCGAGCG
ACGAGGAGGAGCGGTTTCCTCCCTCGCTCCTGAGGAGAGAGGGTCGGGGTGAGAGGTGGA
GCCCTCTTTAATGGTAAAGAGGGACGGGGTGATTTTAGAAAAATTGACAGGGTGATTCGA
AAAATCCTTATAAAGAAGGGATGGGGTTTTAGAAAAAACTCTTTGAATCGTTTCTCGAAT
CTGAGAAACCAGTTCCCTTCTATGGGCAACAATCCAAACATGACAATTGGAATGTTCCCT
CAAAAACGATTCTACGACCGAAGCGAGTAGAACCGTTTTTCCCGTACCCGTTGGCATTTG
TGCCATCACGGACCGATGAAGGCGCAACGCCTTCTCAATCCGTTCCTTCATATCCTCTTG
GTAATCAAATAACTTTATTTCCTTCATTATTTAAGGGTCTCATTGACTTTACTCCAGTCT
TTATTCATCAAATCCTCGATGATGCTATGAATCTTCAAGGCATATTTTGTTCTAGGATGA
TTGCCATACTGTGTTCCTCTCAGAATACCTTCATAGAAGATGGTTACGATGATGTGTTGG
GTGTTGTTGATTTCCATAATGTATATTTATGATAATTATTCTTAATAATTCACTTAAAAG
TGAACAATCTATCAATAAAAGTATTATTTTTGCATTGCATATTAAAGAATTATAATTATG
ACACAAGTAACATTAAAGACAATAGAGCAGAATGACAACGTAGGCATGTTTTCTATCTGC
TTCGATGGAAACTCCGAAAGCGAATTTGAAAAATTCCTGATGGAGTTTAAGGACAATGCG
ACATACAATAAAGACTTCAATGCCATATTATTGGCTTTATCCAAAATTATCGATAAGGGA
GCATTAGAAAGATTCTTCCGTATCGAAGGAAGAATGAACGACCATGTTAGTGCTTTATCT
ATCGATTCCCGCAAACTCCGCCTATACTGCCTAAGAATATCCGACCAGATACTTATTTTA
GGAAATGGTGGCGTTAAGTTATCACGCACATACCAAGAGAATGAAAAGCTCAGTGGATAT
GTCATGGATTTACAGACTTTTGACAAAGTCCTGCTCAAAGCCCAAGAGAAGGGAATCATT
ACCATTGAAAAGAATATGATAACAGATATAGAAAGTGCAACCTTTGAAATTTAAGCGTTA
TGATACAGAACAAATTATTCCGTGATTGCCTCGCTGCGATACCTGCCGAGCAAAAGGCAG
AGTTCGATTTGTCTTTCGGTATTGCCGAGCGCATTAGTGAAATCCTGAAAGCCAAAGGAC
TCACCCAAAAGGATTTTGCCCGCTTACTCAACAAGCGAGACTCAGAAATCTCCAAATGGC
TAACAGGCAGACATAACTTCACGACTCAAACCATTGCTCGTATAGAAACTGCCTTAGGAA
GTAAACTCATTAGCATAGCCCATTGATTGGGCTATGCCAATAAAAAAaCTAATGTGTTTT
AAACTCCTAACGCAATAATGATAATATATTCAACTATCCCAATTTTTCATTTAAGATTTC
ACACATCTTATTATATAAGGCAAGTTCAAGACCTTGACCACCAGTTCCACTGAAATCCCC
TTTAAATGAAAACAAAGTCTCAGATTTATCTTTAAGGGCAGATAAGACATTCTCAACCTT
ATTTATATAAGGCTCATAAAAATAGCCATCGCTTTCCTGTAACCCCTGTCTTATTTCATC
ATTAAGGAATCTCACATGGATATAGCCCATTAATCGTATCATAGCACCAACCCCGGTTGT
TTTGCAGAGAATTGACCGATGTTTCATATATATTGGCCAATAATCAGAAAAGCAATCCTT
AACTACGGTATAAAAGCTAATTAACTCTGAGGCCATATAACGATACTTAGGCTTCCCACT
TATTTTTGAGAAATCTACATACCAAATTCCTTGGGGAGAAGACATATGTCTCATCAAAGC
TTCTGCCATACAAGCTTGCGAGACGAATCCTTGACCAGACCCCAACATCTTTATTTTTTt
ATAGAAAGGAGAATCTGGATTGGTATTCATGAACTTCACAAGATTGTGAGAGATATAAAT
AAAGTTTTTTtCCTTATCCGTTGAATCCTCAGAATAATTCATACCATATATATCATAATA
TAAAGAACGACTTACACGTTTTTGGTTGAAATTAACCTCAGCAAAGACTTGAGCTTGTTC
CCACGTATCAAAATTCATCATAATGGTACAATTGAAACGAAACTTTTCTAAATATTCTTT
GACGATTATATCTTCTTCTGTTTTCATAAAACCAGAGACATCCTCATATAGTTTAATCAT
ACTATAAAGTCGATGTTGTCCGTCTACTATATAAAAATCTTGTGGCATAACAAGATCAGG
AGTATCTCCTATAGAAAAACTTGTATCATCTATGGTAAAAGCCAACAGCATAGCTGTAGG
AAAGATGACTGCAACGTTTTGTTTTCGGTAGTCCTTTAGTATTGCTGTACGAATGTACTT
TTTtATGTTACGAACACGGTCTTCGTTTATCTTCCTTTGGTAATACTCATCTTCTTTACC
TGTCCGTAGTTTATAAGGATTTTGAGTTGGATCTTCCCGGTAAAAAAAaCGCGCATTATC
TTTTAAGTCCATGAAAGGGACACATGCCTGCAATAATAATTTTTGAGAGTTTTCGTCTCC
ACTCAACACATTTACTTTCATAACCCATTTATTTTAAAACATACTTGAAGAATCATCACT
ATCTTGTGAATCCGACTTAGGCTGAACAGCCTCTGCACTTTCTTCTTGATTTTCACTATC
CTTTCGAATATATTCTTTAAAATCTTTTTCAAGATTTGCAATTAAAGAATTTATATATTC
ATCATCATGTTTGATAGTTTCTTCTACGACCTTCGCCTTCATTGTATCAGCCCCTACAGA
ATTGAAGATTTTTTCTGCAGCAATAGACACCTTTCCGTCCAACTTTTCATCCAAATAAGA
CTTGGTAACATCTTCTGATGTCAGTTTAGCTGCACGTTCTGCATCTTTATTAGCCTTTTC
TTCTATAGATTTTATAGACTTATATCCAAAAAATCCGAAAATAGATAGTACCACACCAAC
TAAGAAAGTACCAAACGAGAAGTATTGATCTTGATCCATTTTTTGCTCCAAAGCATATTG
GTATCTTTCTGCTAATTCCCGTTCATGCCTCCTGACTATTGTTATCAAACTATCTGCCTG
TTCCTTAGATAAATAATTAGCCTTTTTCAAGGAATCGGAAGCCGTAATTTCAATCCTTAT
AGGTTGAACTTCAGGCTTAAAACACGTTCTACAACACCAAACAGCGGATACAATTATAAT
TGCAACTACGCAACTCGCCAATATTATATCTGCCGTTTTTATTGTTGAGCTATCAATTTC
TTTGCTCATAATTACGGAATATAAATTATATACTTTTCCTTTTCAACAAATACAGTATAC
TGTTTCTACAAAATGGGAATAACCTTGATAAGGCTTAGCGTTAAGAAGGCATGTACAATT
CTATCAGCCATAGTCTTATTGAAAGCCCCAGTTTGTAATAGTCCATGACTGATTAGATTT
CTGATATTCCATCCGTACTTATCGGTAAATAAGTTCTGAAAATATTCATAAATATCAGTA
GAAATGCGCTTATCCTCTTTCAAATTCTTTAATAATTTATCAAGAGTCTTATACTCATTA
TCTTCGTCTTTATTAAGACTAAACACATTTATACCACTATAAGCTGCTAATCTTCTTATA
GCTGACTCAAAAATAGGAACAAGTAAATGGCAGGCAACTAAGAAGTCTGAATCAAAATAA
GCTTTAATTCCTCGTTCAAATTGTTCACTTTGTTCTTTTACAATAAAAGGAGATTCATTG
AATCGTTCAATGATACTATCATATGTATAAAGTTTTTTCTCTTCCATTTTTCGAATATGT
AATTGCATATAGAATGAGAAGAAAATCATTCTTCTATATATACCATAAGACAATTTATTT
TTCTCAGCATTTTTTCCTGAGCCCAAATGAGAAATTGGCATACCTGTCCAATCATAAATA
ACAGTATGAATCATATCCATCAAAGGTGCTAATTCTTTTTCCTTCTTTTGGCGCTCTATT
TCAACAGCCATATTAGGTAAATATTCTATTGTATATGCATCTAAGACCTCTTTTATTGAA
CCTGACGTAACCTTTTCCAAATAATCATCAAACACTTTACCATCAATAGGAACAGAATAT
TCTTTAGGAGTCATTTCTTCAAATACAGTAGAACCTAAATCCTGTATTTCCGGATACAAA
TAATTTGCCTGCTTATCAAGATTAAACTTCCTAAAAACATCTTGCATTTTCTGCAACATA
GTTTGCGCCCACATTGCTCCTTTCAGCTTAAAGGAAAGACGTATACCTACTAAAGCTTTA
TCCAAAACCTCAAATATGCAATCTTGTTGTTTCTTGTTTTTATAATAATCAGCTAACAAT
TTTGCCTCATCCAAAAGAACATGAGCATATGAATCAGTAATGCAACCTTTCTCTTTACAA
AGATTAAACAACCGCTCCAACCTATCCTTGTTATCTTGTACGATTTCCATTTCGAAATCA
GCCAAAGCCTTATTATGCTTAGTCAAGAGAGAAAGGGGCTCTGCCCATATTCCAGGCATT
GAATCATCAGCATATTTGGATACATAGCCAAGGAGCAATTTCATACCTTCATTTATGAGC
TCTGACTGTCTTAAACTTATAGCTCTTTCAATAGCTATGTTCAAATAAACCAAGCCAGTC
ATACAATGTTGTAGTTTATCCTTTTTTATAATATCAAAAACAGAACGGATAAATACCAAC
TTAACAGTTTTAAAATCAACCTCTTTACCTGTTATATTCTTACTAAAATCCCACAGTAAA
CCTGTATATCGCATTTTCAGAAGTGGATTACTAGTCTCTTCTGTTCGATTGTACCAATAT
TCAAGAATTTCCTTTGTTATCTCTTTCTTATCAGGAGAATAAACTAATTCACCTGTACTT
TTTACAGTCCATGTAATCTTTGGTCCATAAAAAGTTTCCCAATCATCATGACCACCTTCA
GAAAAAGCCATGGCTAAACATTCTGCCTTAACTGCCAAAGAATTATCTTCAGAGGATAAT
TTACCTAGGTCAGAAGACAAATCATAGAACTCGAAATTCTCTTCCGATTCATATTTTGCA
AGAATATCATTTAACTCCATAATAATCAATCTTTATAATCACCTAATCCTTCTCGTAATC
TACCCACTGATTTTGCAAGACCATCCAATCCTGGATACATTGTTTCCGAGGTAATATTCA
TTTGATGCAAAGCCTTTGTCAACCTGAGCTTATCTTCTTTACCAATATTTATTTTCAGTA
CAGAAATAGCTTGCTGAGAAAGTGTTTTTTCATACGACCATTTTTTCAAATCATCTATAC
CAACAGTAAAATGATTTTCTTCATTATAATATCCTTTTAAAATGTCTTCAAAAGGAACGT
TGACCGTAGATGGTACCAAGAATAAACCTTGTTGACGACTGATGCGCTCATTACACATCC
TTGGTCTAACCATAAATAAGTATCTTGGCCTCGCAATACGGTCAATCCGTACTTGTTGAT
TTACAATAGAATCATTAGCCATTTTGTACACCTTATCATCTAATGTATCCATAGATACAG
AATCTACATGATTTTCTTCAAAATACTTTTGGTAAATAGGCAAATTTAATTCGTTTTTAT
TAATACACCAGATAGAAAAATTATCATAAAAGGAATTATCCATTGCCATAAAAAGAGCAA
CATACATGGATTGGGAAAAGTCTAATAGTCTAGTTGGAGCACCAAAATGTTGCATGATAG
ACAACCATTCTATCAATTCACCATCCTTAGGAATTAGATTTTTCTCATAACTAGGAAATT
TCCATTTAAACTCTTTGATCATCTCAGACTCGTAGATATAATAAAGAGCTTTGTCACGTG
AAGGTGTTGGATGATGGTTTTCTATCAACCTTTCAAGCGAAGTCCTTAACGACCATTCTG
AATTAGCTTGTCCACGAAATATAAAATTTGACATAAATTTCTGATTTAACAGAAACAAAT
CATTCCACTCTTTTATCTTCGTTTCTATAAAAGCACGTTTTAATTCCATAATTTAAGAAA
GCCGATAATTAACATTGTAAAAAGTAGAGTTTCCCTAGGCAGTCCCATCCCGCACAACAT
GGCGAGGGCTTTGATGCCCCGCCAACCTTAGAGCGTAGCGGTTCTGAGCACCGGAGGGCG
GTTACATCCTTCCTTCTGAGGAGGAAGGCTTGGTTAGAGGTGGAGCTCTCCTTGCAGGAG
AGACGGAGAGGTAGAAAATTCAGCACTGTAGGGCGGTTACATCCTCTCGTCCCTGAGGGA
AGAGAGGCTTGGTGAGAGGTGGAGCCTTCCTTAAGGGTAAGAAAGACGGGTAGGTTTTCG
AAAAACGGGCTACTAAGCTCCATCACCGAAAAGTAGCTCAAAAAATGGGAGAGGGATCCG
TTCGCCCGTATATCTATTATTTCTTGTTCTTCATCCTCCAGAAGAAGTGCCAAATGCGAA
ACAATGGTTCGCATAGCGCCTCACCAGGAAAATATCTCACGAGTCTTATATCCCGATACA
CCCTTTGGAGATTATGTCCAAGCTGTGACCTACCAAACCGATTCCGAGCATCATGCTTTC
CGAAGTTCCCGGCTTCCAGCACTTCATTCAGTACAAACTTACCATACTTCTCATTCGGAG
GAACAATAAGGCGAGAGGCAGGCATGCCGAACACCTCCTGCATGATATACATGATACCCC
TTGCAAACTTCCACAACCCCAACTCCTTCAATTCCTTCTGCACCCTATCGATAGCTGCAG
AAGAATTGGCAGCAAAAGAAGAGCGAGCAGCAGTAGCAGAAGTCATATACCCAATAGCAT
CCCAGCGGTCCCATCCCGCACTATCTGGCGAGACCTTTGATGGTCCGCCATCCTTAGAGC
GTAGCGGTTCCGAGCACCGAGTAGGTGCGGTTACATCCCCGCTTCCTGAGGAAGAGGGGC
TTGGGgaGAAAGTGGAGCTCCCTTTGGAAAGGGAGACGGAGGGATTCGAAAAATTTTGAT
AGACTTTATAAAAGTCGCAAAGAACATAGTAATAATCCACGAGTTGCCTTAACCCAATCC
CCTCATTCATCAGATGCGATAAGATATGAGTCAACTGGAAGATGAGATTGAATTCAACTG
TCGGAATCGCAACCTCCTCTTGCTTTACCAATATTACCCGATGCGAGAACTGCTCCTCCT
TCACCCTCTCATAATATTTCTGAAGCTTTCTGTTATTCCAGAAGCACAACAGAAAGCTAG
GCCGATAATGCACTTCAACCTCCACACCCTTATACGATGGGAACTCGATGTGGTGATAGC
ACGCCTTTTCATGAGGCGAGATAGAGCGAACAAAAGAGATAACCCGTTTATCTCCACCTT
CCACCCAGATATCAATATCACCAGGAGTCCGGGAATAAGGATTCGGATACATCAATGCAT
TTCCCTGCCCTTTCAGAATACAGGTTCTTAATCCCTTCTTCCTGAACCACTCAGAAACCT
GGATGGCAGCATCATTCAGCCGAACATTCGCTTTCTCCAACATCTGGCTTTCCGCCATCC
ATTGGAGCAGCAACTCCTTCTTCATCCCCACATGTTCCGCTGGCAGCTTCTTGATACCAT
CAAAGAGAATACCCACCAGACATTGCTTCTTGGCGATAGCATATAGCTCCTTCCAATCCA
CCTCCTTCAAAGAATCAGGTATTTCCTTGGCTGAACCAATGCAGAATCGCAAGAAATCAA
AGAAAATCTTTTGTTGTTTCAACATAAAGTTGTACTTTTGCACGCATGAAACAAGCTATG
CGCATCATATTATCCTACATAGCCGCTATCATCCTTCTTCCGATAGCCTTACTATGTAAG
TTCTTCCGAAGAAAGTAATCCTACTTTTTTCGGAAAGGATCCTTGTATATACCCAAGAGC
TGCTTACCGAAGTAATAGAAGAACTGCATGTCATCCACGAAGTAACGCTTGAAGAGGCGC
TTTGGTTCCTTCATGCAACGATACAACCACTCCATGCCAATCTTCTGCCAAATCTTAGGC
GCACGTTTCAATGTACCAGCCTCGAAATCGATGGTAGCACCGAGAGCCATAAACACCTTT
ACATTCGGCATTTGGTCACGATACTTCATAATCCACTTCTCCTGCTTAGGCGCACCAACG
CCCACCAGCAGCACATTCGCTCCACTCTCATTCACGATGCGGACCAGTTCCTCACACTCT
TCCTCATGCTTCTCGAAGCCAAAGGAAGGAGAATGAGCACCAACCACCATCTTGTGCCCC
ACCTTCTCATTGATGCGTTCCATTGCCTTGGCAGCAATACCCTCCTTGGCACCAAGCAGG
AAGATTTTGCAGTCTGCATCATCCTTATGATACATATAATAAGAGGTGAAGAAGCTGGAA
CCAGGAATCGCTTCCTTGATTGGAGTCTTCAACAACTTACCGAACAGGTAGAGAATCTTG
CTGTCACACACCACCCATTCCGACTTCTGATACACATCATAAAACTCCTTGTCTTTCTGA
AGTTTAATCAGATGGTCAAGATTAGGAGTCACAAGAACACCCTCCTTCAAGTTCTCCAAG
AGTTCCTGACGAGTTATGTTCTGAATATCTATATTTAATACTTTAATAAATTCCATAACA
TTATTTtCCATTTCCTTCATCTTTTGGTTTTAATGATTCTTTAACTTCATCTGACAACAT
TTCATATAGCTTTGCACAGATTTCATCGCCATTCTTATGCTCATTGATATATTTAATAAT
ACCATTCGCTATACGGTAGCTTTGATTTACCAAAGGCATATAGAATTTTGAACAGTTATA
TATCAATGTCCGAGATTCAGAATTATTCAAGAAAGCATATTCAATAAAGTTTTGAACGAA
AGTTTCTACATTAGGAATCTCTGTACCAAGTTCTGGTATATAATACCCAAAACAATTAAA
CTCATCGACAGACGCATGCCGACTTCCTACAGTAAAGCTATTCCTTGCCAGATTTATCAA
CGGCAAATAATCTTCTTGCTTTATATGCTCAATAAGATTACTTACAAAATCATTTTTtAT
TAAGCTTATGTCATGATTCTCGCAATACAAGTTAAAGATATTCTTCAAACCATCCAAGAC
ATATCCATCAGTATGAGGCCAAACATTTGTCCCGAGAAAACAAACAACAAAATCTTTCCA
GTATCCATTGATGATAGTACCATTCGTACTGAAAATTTCATGCACTCCACTTTCCAAACA
TTCACGTCCTACAGACACTATCCATTGTACTAATTTACAATCAGCTTCTGTCAGATTGGT
GAACAAACTACTAGGAACATAGTTAGTGAAATCTTCTTTTATACTATCCTTATCTTCTTC
TGACAAATCATCCACATATAAACTGAAATAGTTTAGCACACTTTCCCATGGCAAAGTAGT
TGCGGTTTGAATAGAAGATAGAACATTTAGCTTTGTTACAATATTCAAATAACCTTTAAG
TTTCAGTTCAATAATTCTCTGTGCCAGCCTCTTTCTGGTTTCATAAACGTTATCTAGGTT
CACGAAAATATCATTGAAACTGTCATACTTTACGCTGACATGAGCTAATTTATCTAAATT
TATATTCTCTATTAGTGGTGTCTTTGCGGCAAGAATCATAGAAAGGAAAACAAAGTCCCA
ATAACCAGATTTGTTGACATATTCATCCTGTTCATATACTTCAGAATACAGGTTGCTCAA
GACTTCTGCCTTAGGAAGATTTCTTCTTAAGACGAATTGTTTTTTtATTTGGCTATAAAC
AAAGGAAACATAATATAGCAAAGTGCAAACATTATCTTTTTCAACCTCTCCTTCATTTAT
GAGGTGTGAACAAAAGTCTAATAATGGTATAAAATCATACCTTAGGTCATTTGTAAGATA
TTCTACCAGCTCTGGCAATTTGCAAGTCTTCAGATTAGAATCAGACAAGTAATCCATCAA
TTCTTTGCTGGAAGTATAGACATGAAAGTCCAAATACTTATCTTTTGCTTCATAAAGATA
CCCCCAGAATATTTCAGCAGATGTACTTACCCAATCATCAGTCGAAAAATCATATTGGAT
AGAGTTGGCTGTTACAAATTGACGCAAAGCGTCCATCGCTATATAATAGTCCTTTCCCTT
AAACTCTGGATGTGTCTGTAACTTTTTGACTATATTACTTACCAAGCCATACTTATATTT
GTCAGAACAATGAAGTAAGAGTAATTTTGGTTCATCAGTCAATGTTTGTTTATCTATCCC
ATTTTCTTTCCATTTATTTACCAAGTAATCCCATTTATGTCTAATATTGTTTTTGTCCTC
ATCAGACAGGTTAGAGCTATCCAACTTCCCCAATCCGATGATATACCTATTTATAAGAGT
AGGCGGTACTTTATTTATAACATTTGTCAATACTGTAACAAAATGAGGGTTCTCGGCTAA
CTCATTGATATTTTGGTTGCCATCGCCTTCAAAATAGGCACGCAAATAACTACGCATCGG
TATTTGCATAGCCAGCTCATCATCACTCAATCCATAAGCTATCTTAGCCATATTAACCTT
TGTCTTTTCATGATGCACAAATAATGCTCCAACATTTTGGAATATATCATTGCTCAATAA
ATATTCGTCAAGTGCCCTGCCATTTCTATGATGACTCACTTTTCTACAAACATATAATGC
AATATCAGCTAATGGTATTTTAGCATTCCACATTCTTACCAAAGATACCATTTGGTTAAG
GAAATAAATTACATCCCTTGGATTTGGATTAGGATTCAGCACTCTAAAAACTTGATTGAT
TCGATTTTCATCCTCATGTTTGCCAAAAGCCTCAACAAAATATGAATGAAACAACAATTC
ATAGTCGGAGATAACAGGAGGGGATACTCTATATACCATTGAAAATGTTTTCTTTATAAA
GTTATCCCCAGTCTTTTGATCACCTCCCTCGGAAAATGCAGAAACTAGGTGCTTCTCATC
ATAAGGAATAATAACCCAAATGTTATTAAACGCTTCACCTGCAAAGAATGAATATATAGA
AGACCATAACTGTTTGACTTTCTCAGAAGCTAAACGATCCATATTGTCAAAAACGAGAAT
CAATTTTTGCTTATGATTGCTGCCAATATAATCAGAAATAGCTTGCATCCAATTTCTGAA
TTCCTGTATAGATGGTTCTTCACTACTCACATATTCCTCTGTTACTTTCTCTGCATCTGT
TTTGCTAACATATTGCCGCAAAGACCTAAAAGAGCAATCCATCAAAGCATAAAAGACTAT
TATTATAGCACCAAGAATATAAGGAATAGCAAACACATATGGATAATAAGCAAAAGTTTT
GCCAAGAATTTCTTTTACACAGACATAAGAAGTTCCAGAATAAACGACCATTACAAACAG
CATCCATAGGGTAAATGAAGTAATACGGACTGTAGGTTTTAATGTAGTAATAGTCTTGTT
AGACAAAAGATAACTTAAAAGAGAGCTCCATTTGTCCTCCTTCACTTCACCATTGCGCAG
TCTTACCTTACCTTTACCTACCAAAAGTTCATTTTTGATAAGCTCTGTTGTTAAGACTTC
GAGAATAGACCTACGCTGTAAATCTTCTTGATGGCCCCAAGCATCATAAGTAAATAGATA
ATAGTTCTTATTAAAATTATCTATAGTACTTAACTGCTTGATAACATTTGATTTTCCTGA
TCCCCAATCACCCTCTAATCCAATGATATGAGGTAGTTTACTACAGCTATTTATCGTATC
ATAAATAGCTGTAGCAACCAAGTGCTGAGACTTCCCTTCAAAAAAATCTTTACCCTCAGG
TGTGTTAGATATATAATTTGCCATCATAATTGAAACTTAAATAACATTTTATTTTTTTtC
AATAAAGGGGgAGTCATAAATCACCACATAGATTAATGGTTTATTCCCCAAATTTCTTTA
TCCTCTACTCTTCCTTCAAAGAACAAACAATCAGTTGTCCATTCTTCACAGCTACGATAT
AGCTATCCAAGCCTTGAACTACAACCTTGCTTTCATCGGCTGCATGAACCACGCAGTTAT
TACATTCATACAGGAAGACACTATATTTTCTTCAAAAACTTATGATACCCTATAGCCACA
ACATACGATACACACATCAGCACTACCCAATCTGCATAGAAAGGCAATATGCCTCTTGCA
AATTTGAAGTAAATACTAAATATCAGTATATGGATAAGATACCACTCATACGATACCTTG
TTGGTATATTGAAAGAAACGATTAACCCAATTGATACTCAATTTATAAACAATGAGAGCC
ATAGACATATAACCTACCAAGGAAGGAATGTCATTATACGACTTCCAAATACCGCCAGCA
AAACCAGAAACACCTGTCAATCCCAAGCCAACTACCGTCGCAACTACAAGTATCCACATC
TTAGAAAGCTTCAACTTCTCAGGATGTTCAAAGTATATCTTTGCCAACCACATACCCAGT
ACGAACTCCCATAGATATTGCAAGAAGAAACTGTTCCATACCCTTTCATCGTCCAATCCC
ATCAACGTTGTAAAGGTAGCCCATAGCAGACTGATGAGCAATGCAAATTGCCCCCCCATT
TCATTTTGAAGAGCCTAACTATCAGTGGCCAAAAGAGATAGAACTGGATGATGGTAGATA
CGAACCACATATGCCCGCCAAAGACATACTCTAATGATGGCACAAACATCTTAAACAGAA
ATACCGAACCTAGCAAAGGCATCAATACATTTTGACCACAAACCATTCCGAAATATAAGG
CACTAATCAGTACCACCATCACATACGGAATATACACCTTGGAGAATCGTTTCTTCAAGA
ATTTCCCATATCCCAATGGCTTGTGCAAGGAAGATAGGTAAAGCCCCAATCCACTACACA
AGATAAATATATGAACTCCTGCACCACCAAACGATGTAGCCTTCATCAGTAAGCCAGGCA
TAGGATAAGCTTGTACCAAGTGCATCAACACGATAGTAAATATCGAGAAACCTCGAAGAA
AATCAACAACTTCTAACCTTTTATTATTCATAGCATTAACAGATTTACAATAAGATGTGA
TGATTGTTTAGCTTGCACCAAGAAGCTATATTTTTATACAGTTTTGTCTTTTTAGCATGT
GAATTTTCAAAAGCCTTACAAAATCTATCCCGCAAATCCTTATCACTAATTTGAAGCTGA
TACTTTTTTCTAAGTATTCCAGCCATTCTCGTTATCAAATCGTGACCATTAGTAAGTTGA
TCCAAATTAGGATTCCTATTTCTACTTTGAAAATTACGAAAAGCTTTACTAGGAAACTTA
CTAATGCCTTTGGAAGATGGTTTAAAATATTGCAAAGCTATTGACTCAGATATTACCTGA
TTTGGCATACAATTAATCAAATCCAATCCCTCAAACTTGAAAGACAAGTGGCGATACTCA
TTAAACCACTTTGCAAAAGATACATAAAACAATTCCTTTTTTtGCGCACTCTCTAATATC
TATAGCCTTTACTTTTGGGAGCAAATCCTTAAAGACTTTGTAACGAACCTGCTTATTACC
TGATATAAGTAATTCAGAATCATGATAATCTGTATAGAAGACATTACTATCAAAAGGAAC
ATTACCATTCAATTGATTAAAATCACTATCAAGTATAGACAGAAATGGTTTATTGCCCTC
CCTTTCTTGCTTAATTGTATCATGAACCACCTTAACATGCTCACAACCATTACAGTCCTT
TATGTCGACTTTATTCATATCAAAGAATTTTCGATATATTGGCAAGTCATCTATTCCTTC
CACCAATACAAGAAATTTGTTAATAGTTTGAGGAACTTTATGAGCCAACAAAATAGATCT
AGCAATTCTCTTTTGACCTTTTTCAGTTTCTCTTAAACTCTTGAACTGTCCCATTTCCAC
AAAGATCATAAGTTAAATCCCATCGTCCATGAATAAAAGTTGGCGAATGTGTTGCAATTA
TCATCTGGCATCCTGATAGTTGAGCAATTTTTTCATAGTCACTCAACAACTCATCTAACC
ATGCCATATGCAAGGAGTTTTCCGGTTCATCAATTAGCACAATATGCTGATTGTTCAATC
CAAAGACTAATTTATAACATAAAACAAAAAGATTCTGTTCACCGCTAGACAAGCTATGCA
ATGGAATCTCTTTATTTGTCGAATCAGCAATAACCTTCATTGTACTATCTTTAAACTCCA
AATGTTTATATGCCAAGCCCTTAGATGTTATAAGCCCATCAAACAAAGAAAGCTTATCAT
AAAATGGTTTAAGTATATCCAATTTTCCATTTAAATCCGTAAGATACAGCTTCAATACTT
CTTCATAATGAATACCTAATTTTTCCACTACAGCCAAATCGCCCACCAGTCCATATTTCT
TGTATTTAGCAATTTTAGCTAAAACCTCCTTATGTATCACGTCACGCTTTATATGCTTTA
TTTTGCTCTTTTCTGACAGATTTGACAAACGCTTAACAAACGTTCCATCAACCTTCATAC
TATATGCATTGTAAGCCTTCTGAGCCAAATTATAAAAACTTTCAATGTATTCTTTTATAT
CATCTACAGTCTTTATAGGAAAAGAATCTTTTGATTTTCGCAAGTAGCCAATCAATCTTT
GCTCTTTAATAAACAGAAATTCCTTATCCCCAAGCAGATCTAAGACCTTACAAAAATTAT
TATGAATATAAGAATCTACTATTATATTATACGGCACATCCATTCTTTCAACAATCTGCG
AAAAGTCATAATCAGCCAAAGGATCAATTCCGTTGTTCTTCAACAAATTAGATATGTATG
TAACATCTAATATTCCCGACTCTACCAAACCTTTACTATCATAGAATGAAATGGAAAGAA
GTGCATTTACTAAAGTATTATCATTATCTCCCTTTGGGGATTGAATTTCTCTAGTAAACG
TACATTTTATACCGTCAGATAAAATTAAATCGATTGATGAAAATGGCAAAAAaTAAAAaT
ACCAGAATTTTCCAGAATAGAAATGGCTTACAATCTGCAAAATAGTTGTTTTACCAAAAC
CATTAGGACCTGTTATTATCTGAATATTGGGTTCATTCTTAAATTTTATATCATAAGAGT
ACAAATCATATAAATCTCTTATAATCAATTGTTTTATCATAATTATAAATATTTAAAATG
GCAAAATCTATTATTTTCCAAACTCTTTAATTCTCTGTTCCTCTTTCAAAGAGCAGACAA
CCAATAGTCAAATCTTCTCGGCTACAATATAGCCATCCAAGCCTTGAACTGCCACCTTGC
TTTCATCAGCTGTATGAAACTCGTAGTTCTTGCATTCATACAATCGGATGTCCTTGCCTA
CCTTAGCATTGCCAGCCTCATCCTGTGGAAGCAAGGTACGGAGGCTGCCTCTAATATAAA
TTAAAAGTATGAGCATTGTATAATGATATCGCCATAGCGAAACAGATACCTAGCTCATCG
CAAATCAAGTATTGAATAACTTCCCCATTACCCATCTTTCCAACGGATAAACAATATAAC
TTGCTATTGTAGACATTACAAACATCAATATCACACAGATAATACCTTCCAGTACATGAT
TGCCAATTTTACTTATTATTGCAAGATAAACACCAAACATACCAAAATATACTATACTCT
GATACAGATACAAAGTATAGCCCCGTTCATTCCATAATTTAATGAGTTTGAACTCAGGTA
TCTTCACTTTTGAGAAAAGCAAAGAGAAGAGGCATAGCACGATTAAATTATAAACCATAA
ATAAATAGTCAGGCGGAAACTTATGGTCTTGCATAGGTGTAAAAGTCATATCAGTACATG
ATAGAATAAGAGTCATTGTAGCAATGCAAATACTCAAAATCAGTAAAATCATTTTTTtGG
AAATCTGCTTATAATAACAATACCCTATTACCATAAAAACATTGTAACAAAATATATTCC
TAAAAAGCATATTATCAGAAAGATACTGAATTACAAAAAATACTATAATACATGCTAAGC
AATACCCCCcTATTCACTTTTGTCAATATTCTTTTCTGTATTTCAAAAGAACAAGACAAT
ACCAAATAAGGTAGAATAAACCATAAGTGCCAAACACAAGGCGACTGTGGAATTCCAGAA
AATGAAAGGATACTCCATATATCATTCCAAGAATATGTAGAAATGTTAAACATATACTTG
GTTGCTACTTTTTCTCCAAACAGGCTTATGATATTAGGCAACCAGTAATGCCATACTATT
GATAAAACTGCAACTATTGCGACCATTATAACTGCATAAATATAGTACGGCAAAACAACA
CGCTTTATGCGACTCCATATTGTTTTCTTCAAACTACGATGCCCCTTATTAAAGGACAAT
GATGCACCTGATATAAAGAAAATTAGAGGCATTTCAAAGAGCATTAATGACAGAATAGGT
TCCGATCCTATTTTTAGCCAATAGATTACATGAATGAAACACACCACGTATATCATTGAT
AATCCCCTATACAAGTCTAATTGCTTATCTCTTTCCATAGCTTTACAGATATATTAGTAT
CAAAAAAGAAATAACCCAACCAACAATACACAACTGAACAAATCTATCTTTCATCAATAC
CTTGGTCGGACTTCCACTTTTAACATCTACGATTGTTATCTGCAAGTATCTCAATATACC
AGCCAAGACAAACACTGTAGTAAGGTAAATATAATGAGAATTAAACTGCTCCATAACATC
ATCCGAAACTGTATACATTACATAAGCAACCAAAGTAACTGCCGATACAATAGTCAAAGC
CTGATTCATAAAGTCCAAGTTATAGCGGTTGACATTCTTTCTTGGCAACACTCCCGTTTC
TTGATACAATACAACATCATCTCTTCTCTTTGCGAAAGCAAGGAACAATGCTAACAAGAA
AGTCATTAGGACTATCCAATGAGAGAGAATGATATCATTGACAACACCACCTAAAATAAC
ACGAAGGACAAAACCAATTGCAATGATAAAAACGTCTACTAAAGCTATCTGCTTAAGCTT
TACACAATAGGCTATATTCATCAGATAATAGAAGCAAATAACACCAATCACCTGCATACT
GGAGTTGCCGAGAGTCCAAAACGCAAGATTTAAAGAAAGAAATAGCATCAACGCCATTAA
TCCATAAGCTTGCGGAATACTAACAGCACCAGATGCAATAGGGCGCTTACATTTCTTAGG
ATGCTTTCTATCAGCGGCTACATCATATATATCATTAAAGCAATATATGCTACTAGCCGC
AAAGCTATAACAAAAGAATGCAATTACTGCATTTATCAACATCTGGACATTTGCCAAATC
CCCATGAAAAAaCAAAGGCAAGAAGATAAATGTATTTTTTACCCATTGCTGAGGACGAAG
GAGCAATATTAAATTTTTCATTTCAGAACACCTTTCTTCAATAATAATTCTTGTATGAAA
TTAGTCTTTACATCACGATTCAGTGCGCTATAATCAATATAGATTCTTACTCTCGTTGGC
AACAGAGGAATCTGCTCCATCGTATTTGAAGGCTTATTTAAACCTAAAATCCGCTTTGCA
GGTTCTATCTTACGTACAAAACCATACAAATCTGAACTATAGCATGATTTATCCGAGTGG
TTGATGCATTTTACATAATAGTCTTCAATTTGGTTAGCAACTATGGTAGTAGCAAGAGTT
GCTCCCATTGCTACCAAACAATTGATTAGCAATAAGCCATAAATACCTTTCCTCAATATA
TTCATTCTTCTATTTACAACCGAATTTTCAGTAGCAAACAACAAGAACAAAGGAACCAGA
TAAATATAGCTTACATAGCGATAAAACCATCCACCAGGAACCAACAACTGAGTTGCCAAA
AACGCAATCGATAGCCCTATATACCATTTTCCTTTTCGTGTTTTATAAGTTTTTGACAGC
ACAAAAAGTATGATTGTTAAAATCAGCACATCAAGCCATAACAATCCTGCTCCACCTAAT
TTTGCATCTACCGATCCACATGCAGTCAAGTTTTTCAAAGGATATCCACCATAAGGGAAT
TGATAGTTTTGACTTTGCGAACCAGTTGTTGGGCGGGAGAAATCTGCTATAAGAATCTTT
TCTATATTATTATAGTGTTTGAATGACTCAGGCTCAACAATTGACATAATATCAACATTA
CTATTCCCTCCCATAAGAGGATAAAACGGAGTTTGATGATCTATTGTATTGGTAATGTAG
GGATTGAAAGAGAAGGTTAAGACCGACACTATAACCCCGACTATGCCATATACGAAAATA
TATCCAACCATGCTTCGCAACCCTTGTCTCCAAAAATATGCCATGAATCCCAAGTACAAC
AAGCCAAACCACAATAGCATATTGAACTTCACAGAAATAGCTATGACTAAAAGACAGATA
AAGACAAGCAAGAATCTAACTTTATCCTCCTTATAAAGAACCATTGAACATAATGCGATG
ACAACTATCGAATAGAGATTAAAATCTATATAAAAACTCAATAACTGATTCCAAATGATA
GGAGGAAAAGCAACAATGAATGCTACCAACCACAATTTACGCTTAGACCAGCCCTCAAAC
ATCTTCTCCAAAGCCATAAGAGAAAAGAAGAAAGAAGAAATTGGCAAGAAGAAATTACCT
AATTTTCCAATCTCCATATTTCCAGTAAATGCAACTATTGTGGCACAGATAGTTTCTTGA
CCCTTTGCATAGTGGTCAATCCAAATATGAGAGGTGTCATTGATAACTCTAGCTGAATGG
TGATCATATATAGGATTCCAGCCATGGCTCAACAGATAGATACCAGGTTGATGATACCAA
TTACTATCAAAAGCAGGGTCGTGAACAAAATAACACAAAGCGCCTACGGCAACTAAGCAG
ACTAAGAAATAGGCGATAGACTGATACAGTATTTTCTGTCTGCTAATAATCTTATTTGCC
ATAAACAACGTAAGCACTAGGGCTAATGGAAATGTAAAACTACAAATACTAGCCCCTATA
CACCAAGTTAATCCACTAACTAAAAGCAGAACAACCGGAAGTATTAATAGAGCAAACGCC
CAATAATTAATATGATTCTGTTTCATTCTATTTATTACTTTAACAGTTTCAACAAACAAT
GATCTTCATCAAAAAaTAATAACTCAAAAGAACTTCTTCCTAAAATATACGATAAGCATA
AAGATATTTTTATCCATTAATTATTTTAACGAATTCTTCTTCCCATTGCTTTACAATCGT
ATCTAGAGAGAAGCTCTTACTTTTTTCTATAGCAGCATTAGCCATCAAACAAAGCTTATC
CTGATTGTTCATGACAACAGCCATTTTATTAGCCATGGCCTCTGCATCGAAACCAATATC
TGATTTTGGCAAAATTACTCCGTCTTTACCATCTTCAATAATATCATCTACTGCCGAGAA
GCTTTGATATACAAAAGGAACGACACCAAAACTCATACATTCAGCAAGCACCAAAGGAAA
GCCTTCAAACTCAGAAGTAAGCATCAGAAGAGAAGCTCGTTTATAATAAGGTACAGGTTT
TTGGAAACCTTCGAAATTAACACGTTTCAACCCTAAAGCTTTCGCGTGATTCTCCAAATT
ATCTCTATCCTCACCGTCACCAACTATAGTCAAAGACCAATCGGGGAAACAATCTTCCAG
ATAATTCCAAGTATCAATTACTCTATATGCCCGTTTAACAACTGACTCTAATCTACCCAC
ATAGATAATTTCTTTCTTTTTATCTGCCAGAGAAAAAGGTTCATTATCCACAGTTACAGG
ATTAGTTTGCACCACGAGTTTTGAGGGATTCTTGATACCTGTAAATTTCTTAAACAAATC
AACAAAACTAGGAGAAAGGACCTCATAAGCATCGCTATGATTATATACATATCGCATGCT
TGTGCTTGTAATGAACCTAAAGCATTTCAACTTAAATTTCAACAAAGACTTGCGAAATGC
AGACTGAGTTCTTTGAATATCCAAATTGACAGAAGCGATGCGACCATTTGTGTTTACTTG
TGAATGATAAACAGATATAACTTTTACATCCATCCCCTTACGTGCCTTATTGACTACACG
GATAGGTAGAAAAGGTAGTCCCCACTGATTAACTACGATTTGAATCTTCTGTTCAATCAA
AATTTTACGAATAAGTTCAACATTATCCTTGGAATTTTTATAGCCATGTCCAATATATAA
TTTGATGTCTTTCGGAAGTCTTTCCTTCAAAACTTGGTCTTTTTCAAAGAAAGCAAAAAT
CGAAACCTGATGACCTCTAGCTATTAGAGCTTTTGCTAAAGCCATAGTTACGACTTCAAC
TCCACCTACACCAAATGATTTTGTATAAAATAGTATATTCATAAATTATAAAGCGAACCA
ATATCTATAAATTTGTTTATAATCTACGTCATGACCTCTATCTCGAATTTTTCTGGCAGG
ATTTCCCCCAACAATAGTCCAAGGCTCCACATCTTTAGTTACAACACTACCAGCTAACAC
GATAGCGCCTTCACCAATAGTTATGCCTGGCATAATTAATGCATTAGAAAATATAAAAAC
ATTATCTTCTATTGAAACAGGAGCACCCTTTGTCTTAAATTGAGAATCATTCAAATCATG
ACCTAACGTATAAATCTTAGTATTATGGGCAATACCGACATTGTTTCCGATATAGATACC
CCGGCGATTATCAAGGTAACAACCAAAATTAATGACAGTATTCTGTCCCACACTCATCTT
ACCAACATGAAAGAACTTACATCCTCGATGGATACAAGACTTGCCCCCCcATATCCGTAT
TCCGAACATTCTCAAATAGTAATTTCGAAGGGGATTTGGAACGAGTTGATAAGTAACATT
TAAAAATTCCACCAATAGGAATTTACATTGAAGAAGAATTGATTTCATATCGATTTTATT
AAAAGGGCTACTCAGCTACCCAGAAAAGTAGCTTAAAAATAAAAGGCAACTTTTCGCCCT
AAATTTGTTATACGGCAAAAATCTTACTAAAAATGACTTCAGAATTGGCATTATAAGTTG
TCTCTATACGTCCTAGCTTTACCGCCTTAAGCATAGCTTCTGCCAGTTCTCTAATATTTT
CTTTTGCCGCCAGATAGCCTGTTGTACCCTGTGAAACAATTCTTTCTATCACAGGTATAC
ATTTAAAAGCTGCAACAGGAGTTCCTAGATATAATGCCTCAATCATTACATTCGGCAAGC
CTTCATTCCTAGAAGACAACACAAAACAATTAGCATATTTCATATATATATATGGATTGT
TTTTAAACCCTGTAAATATCACAGAATCTTGAAGTTTATGACATCTTACAATCTCCTGCA
ATTCACGATATATGGGATTATCCTCTTTATAATCTCCAACAATATATAAAATAGAATCAC
CAATTTGCTGTTTTACAAGTTCATAGGCTTTTAATAATAAATCAAAACCTTTATCATGGT
GGAATCTACCAACAGCAACAAATCGAATCTTAGCTGTATCATCATAAGGACTCTTTTCTA
TTAAACATTTATCAATATATTGCTTATCAACTGCATTTGGCACAGTATGAACTAATTTGT
CTGAAAGATGAAGCCCCTGTATAAGCCCATCTCTCATTTCATCAGTTTGCGCAATTATAT
AGTCAGCAAATGGATAAGTAAGACCTAATCTCAATTTTTGAATGAAACTTTGGGTATATA
AATAATTCTCATTTCTAAGAATTACCTTACAATTCAAAAATCGCGAAGCTATTATTAGAC
GCCAATTAACAGGCATTCCTGCTCCATAAACCACATCAGGCTTTTCTCTCTTTATCACGT
TACGCATATTACTTATCAAATTATGCGTAAATTTCGGCTCCTTATGAAAAGTCCATACTC
TATTATCAGGTAAAAaCTTTTCCAACTGATTATTTGGACCAAATATATGATAAGAAACTT
TAAACTGTTCATCACTCAAGCATTTTGAAATAACGATAGCCTGACGTTCTGCACCTCCAC
AACCAGAATGGATAAAAAaGATTACTTTTTGTCTCATAACACGAATTTCAGAATTAGTAT
AAACAAGTATAGCTTGAAAAAATGCATAAAAAACAATGTATGTTTAATATCAATCTATAT
CTCAACATTTAGGCTACACTAATGACCCATTTTGATATATACTTAGGAAAACTAATAAGG
TTATTCCTTTAACTGTATAAAAAATAGCCTTAGATTTTTGCAATTCAATCGAAAAATATA
AACAAGCTAACTAATACGATTACCGCAAAATTAAGTATAAATAGGTTGTCGCAAAACAAA
ATCATTCATTTTCGAATATTTAGATTTCGACAATTTATTTTTGACAAAATTTTGAGGTGA
AAACGCATATCCACATAGCAATAACATGAGGAAACTACGATAATCAGAATACAACCCATT
TGTTGATGACATTATAACTAGTATGCCAAGCACTAAGATAAGCTTGGTCAACAAATTATA
CGCTGTGAAAACCGACTTTATCACGAAAAAATAAGCCAAAACGAACATTATAACAACAAT
AATACCAAAATGAAAAATATAGTTAAGCCAAAAATTCTCTATGACCTTAACTCCAATTGC
AATCTGCAAATTCTGAAAATCATGATATGACATTCCTGCGAGGAAATCCTTATAATTGAG
GGTTCTTGCATAGTCAAATAGTTGTAATCTCACATCTATGCTACCACCGTCTGTTTTATC
CGTCATCATCAACCTGCTACCCATATTGGTATTGAAAACTAGCAACGATACAACTACCAT
AATGAGAAACATAGAACCTATCAGTAATCTCTTCTGTTTGGTAGAAAAGCTATGAAAGTT
AATAATCGAATATAGTATAAATATTGCCGCATTCATGAAGAAAGAAGTTCTTGAATTATA
AGCCAATATTGCAATTGTCCCCAAGAAGAATAATTTATACTTCTTATTTATACTTGAAAA
AAGTAGGAATCCATTTATAATGCAAGTTATCTCGGCATTTGCCAAAGGTCCTCCCAACAA
AGCTACGGAACGAAAAACAGAATCTTCATATGATATAAATCCTTCTGTATAACCGCCTTC
ATACCAACCAATGATATGTGATTTCATTATAAACTCCAAAATTGCTATACAACAATTAAC
AACAAACACATTTATTATTACTTTTCTGATTTCATACTGTGTCACCCTTATTTGCTTAAA
CAAAAACAACAACAGAGCAGGAAATAAAAGATTCATTAAAGTCAAAAAAGAATCGGCCAT
AATTCCTCTATAAAAGCGCATTAATGCAGTTAATACTACACACAACGCTACTATAGCAAA
AGAAGAATGAAAGAAAACTTTTAGCCTTCCTTTCACAATAATGTATAATAAAGAATAGGT
AAGCAAAAAATAGGTAACTAGCTTTGGATCTATACCAATCCGTTGCCCTATGTTTGTTGT
CAAAACATATATGAACACAAATAAAAATGTAAATAATCTCATAATTTTACTTTATTATAA
AGAGCGTTGATTGTAGCCAACACCTTGTTTATATCAAAGTCGTAAATAGACTTGACATTA
TCATGTCTCACACTAGAGTCAAGTAATAACGAAGCCCATTTCTCAGAAGGATCGTTAATT
GACAATTTAAAACAATTGTCATTACAAATTACTTCTTCTGGTACTGTATCAGAAGCAACA
CATCTCACTCCATGAACTTGAGCCTCTACAAGAACAAGGGAAAAGCTTTCTTGGTATGAA
GGGAGGGCAAAAGCATCAAAGCAACTCATTAGAGCTGTCGCATCCGGACGTACCCCCATA
AATTTAACACTATCCGATAAGTGTTTCTTGGCAATTTCCTTCATCACTCTATCTCTTTCT
TGAGCTGTACCATCGCCTACTAAGAGGAGAATTGAATTGGGGCGCATTTTATGCAAACAG
TCAAAAATATCAATCAGTTTCTCATGATTTTTTACTATGTGAAATCTACCAACATGTCCC
AAGATGAAAGTATCTTTATCTATACCCAGTTCACGAGCTAGTTGGACTTTATTAAAATTC
TTTGACTTGATACTTGCCATATCCAACCCATTAGGTATGACATGTACATCTGCTGATGGA
CAAAAaTTTAAGACATCCATCTTGGCTCTCTCAGATAAGACAATTGTGTGCATACCATCC
TTCATCATTTTATGGAGTTTATGCTTTCCTGATTCTGAAAAAGGGTTTAAATATCTATTA
AAATCAGAATGTATAGTAAGAAACACCCTATCCATACCAAATTCATCCAAATTCAATTGT
TCAGAAAACATTTGCAAGTGAATAATATCTGGTTTTACTTCATTTATTATGCGAGGAATC
CTATAAGCGGTAATTCTGTGTCCTATCAAGCGATTAATAAGTTTGAACAACAAATTGTTT
CCGCCATAAAGAACAGAATAAATAGGAACATGCTCATCAACCAATCTCTGATAAAGAAAG
GTTGGATAATGTATCAGTTCCATTAAGCTCACATCTTGTCCATTTTCTTTCATTCGAGAA
AGATAATTAGCAGCAACAACCTCAGCACCACCCATTGCAAGACCATAATTAACAAATAAT
ATTTTCATCGTTTTTTtAGACTTTTTGAAGGTACACCTCCATATATATCGTTCGCAGGAA
CATCTTGAGTGACAACTGCTCCTGCACCTATAATAGCATTGTCGCCAATCGAAACAGGAG
CTAGTATAGTAGCTCCGGTTCCTATATAAACATTATTTCCGATAATAGCACGTGTTTGCA
TACCAGGATGCTTCTTACCGACAAGAACCATTGGAAGTACCGTGCAATTTTCGCCAAGCG
TATGTTCCATGATATGTCGAAATCCAGGATGTATCAAGTGCAATCCCTTTCCTGCACAAT
TAACACCAATGTAAAGAGAATATTTCAATTGAGTACGGCGATAGAAGAATCGCCACCAAT
GTTTTTtGAGAAAATCGATTACAGACAATTTGCCCACTTGTGCCTTGTTATAATAGTACT
CATAGTGTCGTAAACATATTATCAGTTTTACAATTGGATAAAACTCACTACCTTTCAACC
ATAACACAAAGAGATTACGATGTCTTATGAAATTTAAGTCTGCATCTATATACTCTTTTA
TATCTGTCTTCTTTAAAATCATATCATCTCAACTTTGATAAATAACCTAGGAATTTAACC
ATTCGTGGAAAACGATATCGATGACCATCAACAACTATCAAGCCATTTTTCATGTTGAAC
GTATGATATCCCAAACTATAATCTGGATTATCAGAATGGAATGAAGTAATGGTTTCAAAC
ACAAAAGTTTTTCCTTCTTTATTAACCTTTTGAATCTCTATACCATTTCCATAACACTTA
TTGCAATCCTGAGCAGGACGATACATCTGTTCATCAATGTAGAAGGCATCACCTGCATTA
CGTGCTACATTACTTTGAAAACTAACACTAGCTATAGACTTTGCATCCATAAGCATCGTT
TTACCATTAAAAGGATAGATCTGCAGTTTATTTCCATTTGGATTTGGCAATTGGGTACTG
AAAATATAATCTTCACCTGACGTGAATGGTACAATTGTTGCATCAGTCAATGGCAGTTTA
GCTACTTCATGAATTTTTTCCAAACAAATAGTTTGAGGGTTATATTTGTAAATGCTTATG
CCGCCAGATTTCGAATTCTCTGGCATTACATAAACTTCTCCGTCTTTTTGGTAGATAACG
GGAAACGAAAGATGAGTTGGCAATTCAAGAATAATCTTCATTTCTTGGAGAACATAGTCA
GGACGACTTACAACAAGTCTAGCTATTCTACCTTTACGGAGCTTATAACAAAACTCTTCA
ACCAACACAACTATTTGTTTATCTGTCACCTCCAATAGATAAGGATCAGCAAACCATCTA
TCAGTATAGCTGTGCTTCATCCAATGGATATTTAATTTATCAGACTTAATAACATCAGCA
ATATCATCTGTTATAAAGCCCAGATTCCACATATCTGAACGTAGAATCATTCTATCTTTC
TTTGAAAATATATTCAACATAACGTTCTTATTATTTTATTCATAAGTCTTCTCCAAAAAT
AAGTAAAAAATGGCTTTGGGTCTTTTGAGTTTATCAACATATATGACTTACACTGCCAAA
ATTCCTTAATCCACGAGAGGAAGGAAACTTCACCATGGAAAACATTCATAATGTCAACAT
ATTCAGGCATAGAATATATCTCTTTATGGAATTCGACAGGATTTTCAACCCTTCCTTGAG
TATTCCATACATACCAGATATAGGGCAAATTGACACCAGCCTTGGTGACACAATAGGCAT
TGCCGTCATTACGCATATTGATTTCCATGAAATAGTCTTTTCCTTGCTTATCCCTAACAA
ATTCAATACTGAATAAACCTGAATAACGAGCTGCACTCAAGAACTTTACCGAATTTTCAT
ATTCTGCCGAGAACAATTCCTTTGGCAGATATTTCAGATAACCTGTATTCGTATTCTCTG
GCTGGCGAATCATATTTGTCGCACCAGGGATAATCACAATTCTACCCCCATCAAGCGAGC
AGCCAATCAACTGATATTCAATCTCCTTATCTATATAATGCTGTACCTGAACAGGATTAT
TCTCCATCTTCATAGCATTTTGCAACTCTGAATAGTTACGGCAGATGTGAATATCAGCTT
TTGACCCCTCTATGCTCTTCAAAGGTTTGAGAATAACAGGAAACACATCACTTTCAGGAG
TAATCTGGGAAAACTCATAAGTGTTTGGTATCAATAATCCATGCTGCTTAGCAAACTCAG
CCATCGTTTGCTTATTCATCATCTTATTGACTTCACCTTGACAAGAGATTCCTGGCAAAT
AATATTTACTGGAAAGTTGATTGTAGTGGGCATCCAAAAGACTAGACGCAAAGTCAGAAC
ATGGAATTACCACTATTTTAGAAAGACTAAGAAAATCGCTCGGAATACGCTCAATAAGTA
CATTAAAGACTTGATTGCAAACCACCTTATACACTTTCTTTACATATCTTGAAGCTTCAA
CAAATGTTTGATGCTTATCAGTATTATCGTGCAATAAAAGAATAGTTTTTACTCCTTTCT
CACCTAATCCACGAATAACACCGAGGGTATTGTGGTGTACTCCCCCTATAACCACTGCCA
GCTTTTCTATTTCATTATTATTCATACTTGTCACATTTTAATTTATTTTTtAGTACTTTA
ATTAACAATCCTCGATACATAGGATATACCAAAATAGTCACACCTATAATAATCGCCATA
TTCCCTACAATGCAAACCAGCAACTTTCTCCATGTCCCAGTATATTCGCCCAGCGAAAAT
TCCAAGACAATGAAAGAAAAAaCGACTATGGCGAAAGGCTTAATGGTATTTAGCAGATAC
TTTTTCATGTCAAGATCCTTAACCAATTTCTGCAAGATATAAGAGTTGACCAAAGTCTGA
GATATGATACATATCAGCATCGCATAATAAGCGAACTTTGCATCCTTACCCAAAAGAAAG
AAAACATACGTAAGTGCCAAGCAAGCCAAGTTTAGATTACCTGCAATGAAGCTAAACCGT
TTTACTTTGCCTGTTGCAAAAATACCATCTTGAACAATTTGGGTTACGACAGATAATGCA
TTGCACACCAATAGTATTTTGCAGAATACTACAGCATAAGGTGGAACGTTTTTAAGCCAA
AGTTCCATTATAAAATCCATATTAATAAACAATGGCACAAATATTAACCCTATCAATAAT
ATCAAAATTTCACATTCACTAAACATCAGTTTGGACATTCGTGGGATATTTCCTACGGAA
TATTCCTTAATAATCTGAGGCCTAAATGCAGACAATACATTATTCATAAATGTTGATATG
ATACCACTAGCTTGCGTCGCTACTCCACCTGCTGCATTGAAAGCTACGCCAAAGTATTTG
TTTATCAAGATATTGATACCCTGCTGTCGCACAGCAAATGTACCATTGCCATAGAGATCA
CATGCGGCAAAAATCGTCATTTCCTTAACTATTTGCTTATGATAGCGATTGGCATAAGAG
AAACCTTCCAGTTTACTGAAGCAATATACAACATACATCAACGCTATAAGCGCAGATACT
ATAAAAAGCAAACCTCCATAAGCAATCAGACGATTAGAAAACCATACCAAGCAAAAGACT
ATAACACATTTCAAAACGACATTAACAATCTCTATCACGGCAAAAACATCCATTTTCTCA
TAGGAAATCACACTAGCATTAAACGGTACTTGTAGAATAGCAATAACAGATGAAAAAAGC
GAAAACTGATATACCCAATTTGCGGCAAACATTGATCCTGTAGGTATATTTAATTGTGAG
TTCACAAACCAAAGACCTGCAGATTCTCCGATTAATAATATAAAAAGGGCAATTATTGCA
TGTACTTGTATAGCAGAACTAATAGTAGCTTTTAACTCAAGTACATCATTTTTTGCTAAA
CAGAACGTAATGAATCGTGATGTCGCCCCACTCATTGCAGTATTCACAAACATCATGAGT
GAAACTATACCTCCAACAACATTATATACGCCAAAATCTTCAACACCTAGAAATTCCAGA
ACCAATCTAGAAGTGTAAAGGTTAATACAAACAGCAAATAGCATTCGAATATACAAGTAA
ATAGTATTCTTTGCTAATCGTTTGTTTTTATTACTTTCCATTCCGTTATTTAAAAAGGTT
CAATACTTTCTCTATTATAGGAGCCATATCGTAGTACTTGTATTCAGCAAGGCGACCACC
AAAGATGACATTCTCCTCCTTATCAACTAAAGCCTTGTACTGGGCATATAGCTCAGAGTT
CTGCTTGTCATTCACTGGATAGTATGGCTCCATGCCGTCCTTCCATTCTGTGCTATACTC
CTTCGAGATAACGGTCTTTGGGCATTCATACACTCCCTGACCAAACATCTCGAAATGCTT
GTGCTCAATAACACGGGTGTAAGGAACTTCACGCTCAGTATAGTTTACCACCGCATTACC
CTGATAGTTAGGCTTGTCTATAACCTCTGTTTCAAAGCGTACAGTACGATAGTTAAGTTT
ACCAAACTGATAATTATAGAATTCATCTATCTTACCAGTGAAAACTATCTTGTCGGCAAT
ACTTTCCCAATATTCACGGTTTTCAAAGAAATCTACATTCGTTTTCGTTTCTACTCCTTC
AAGTAAGCCATCAATGAGTTTGTTATAACCATCTACAGGGATTCCTTGATACTTATCATT
GAAGTAGTTATTATCGAAGATAAGACGAACTGGCAAGCGCTTGATAATGAAAGCAGGAAG
TTCTGTACACTTTCTTCCCCACTGCTTCTCAGTATACCCCTTGATAAGCTTTTCGTAAAT
ATCTTTTCCAATCAATACCTGAGCCTGTTCCTCCAGGTTACGAGGTTCTGTAACGCCATC
AGCTTTCATGCGAGCCACAGCTTCCGCTTTCTGCTCATCTATCTTAGCCTGAGCTTCTTC
AGGTGTGGTTACACCCCACATCTGATAGAAGGTATTCATATTGAAAGGCAGATTATAGAG
TTTGCCCTTATAGTTTGCCACAGGTGAATTGGTATAGCGGTTAAACTCCACGATAGAGTT
CACAAAGTCCCACACCTTCTTGTTAGAGGTATGAAAGATATGGGCGCCATACTTATGCAC
GTTGATTCCTTCGATGTTCTCACAATAGATGTTACCACCTAAGTGAGAACGCTTATCAAT
AACTAAACACTTCTTACCCTGCTTATGGGCAAGATGTGCGAATGTGGCTCCGAAAAGACC
GGAGCCAACTATTAAATAATCGTATTTATTCATCTTAATAACCTTTTCTTTCTATATCAC
CTCTGTTTGAGATTAATGATGCAGGATTACCTACCACAACCCCACCACAAGGAACGTCAT
GTACTACTACGCTTCTAGCTCCTATACAAACATTATCACCTATTCTTACTGGACCAATTA
TCAAAGAGTGAGCACCTATTGTTACATTATTGCCTATTATGGGAGTACCTTTATGAGTTT
TTCCAATTGTTACTCCATGTAAGATTGTGCAATTCTCTCCAATAATTGCATGTACTGATA
TAACAACAGTACCCCAATGTACAAATCTTAAACCTCCTTTAACAGATGTTTCTATTGGCA
ATTGCCGGCCAGTTTTAAATTGATAATGCCTATATATTTGCTTTACAACAAAATATAACA
AATGATACAAACCTGTTTTATATTTGAGAAAACTGCCTATTCTAAACCAGAAAAATAACA
TAAAGGTATCATTCCGTAATACCGAAAGGGAAAAATGCAAGAGATTGTTTGCCCACCGTA
TTGCAATAATCAAGCGCTATTAATTCCTTACACTAAGTCCATTTCATTTTAAATCTACTC
TAATTTAAAGTCTTAAAAAAaTAGTGAAAATACTAATTCTCCTCTAATGACAACGTTTTA
AGATCTACTTATTATTTCTCTATCTGCGATACTATATGCTTTGCAAAATCCATTCTTCCT
TCAGCAGTAAAGAAATACTTATAATATTCTTGACCCCGTTTAGCTATATCCAAGTATTGT
TTAGAAGAAGCTTTTGCTATTTTTtCTTTAAAATCAGAGAAATCCCACTTAAGAGGAACA
TATGTTACATATGGTTGATAAGCATTAGGATAAGTCTCACAATGACTCATATCTTGCTTT
ATCATGCAAGCACCATATACGAAAGTTTCAAAATCTCGTCCGCAGATCTCTCCCCAGCCA
AAAGGAGAAAGTATGGCTTTAGCATTTTGACCTTCTTTTATAAATTCAGACTTTGGAATA
CGCTTTGAAATGTCAGACATAACCACTTGATTTTTCATCTCCAAAAGAAGCTCTTTACTT
CGTGTTCGTGGATAGCCAGCTATAGGACTGTATCCAGAACCTCTATATTGAATATCTAGT
TGACGATTAGTCAGAGGAGAGGTAAATTTCGGCTTTATTACAAAAGGAAGTAAATGCTTC
CAGCCTCTTGCATATAAATCACCTATACCCACATTCCATGCCACGCGTAATTTATGCAAA
TATTGCTTTTCTGTAGGTTCATAATAGCGCTTAGTTATCGTATCATCCTCCACATGAAGC
AAATCATGATAATATTCGCAGAAAGTACGTGCTCCATAAACATCACGGCAGTAGTCTTCT
CGATTTTTAAGCAACTGCTTTTTGAAATACAAATCAACATAAGGCATTACATCAAACATA
CATGTCCCAGTGCTATCGGCAGTATCAAGCCAAATGAGCATATTGCAATTTGCTTTTATC
TTTTGCAAAATCTCAGCTCTTTTTtCCTTTGACATCTGACATAAATCTGATGTCGAATGA
TGGAAAGCCATCATCACAATATCATACTTATGTGTCATTGCCATTTTTAACGATTTATTT
TCTTGTAACTTCTGATGCTTTCGCAACACAGGAAAATAGTCAAATGGAAAATAATCTAAA
AGACTTTGATATTCTATCTTGTACCCAAGTTTTTtAAACTCATTTTTtGCAGAAATCATC
GGTTTTAACCAAGTATGCAAATAGGCACAACGCTCATAAACAATAGTAATTTTTCTCATT
TTAGCCAACTTTTTACATTTTGAAATATTCTTTATACCACTCAGCAAAAACTCTCAATCC
CTCTCTTAATGGAGTAGCTGGCTTATAACCGAAATCCTCCTCCAGCGGAGTTGTATCAGC
ATAAGTCACAGGCACATCACCTGGCTGCATAGGAACCAGCTCCTTATGTGCTTCGAAGTC
ATAATCCTCAGGCAACACTCCGGCACGGATCAACTCCTCCTGCAGGATACTTACAAACTC
TAGCAGGTTCTCAGGATGCGAGTTGCCGATATTATATACCTTATATGGAGGGATAGGCAA
ACCGTCCTCACCATTCTGCTTCTCTGGAGCATGCTGCATCACTCTCACAATACCCTCCAC
AATGTCATCTACGTAAGTGAAGTCACGCTTGCAGTTACCATAGTTAAAGATTTTGATGGT
GTCACCCTTCACCAGTTTGTTGGTAAATCCGAAGTATGCCATGTCAGGGCGACCTGCAGG
ACCATACACGGTGAAGAATCTCAAGCCAGTACTTGGAATGTTATAGAGTTTAGAATACGC
ATGAGCCATCAGCTCATTACTCTTCTTGGTAGCAGCATATAGACTTACAGGATTATCCAC
CTTGTCATCCGTAGAATAAGGCACCTTCTTGTTTGAACCATAAACAGAAGATGAAGAAGC
ATAAACTAGATGCTCCACCTCATGGTGACGGCAAGCCTCCAGGATATTGTAGAAACCGAT
GAGGTTACTCTGGATATAGGCATCAGGATTAGTTATACTATAACGTACTCCTGCCTGGGC
TGCCAGGTTGACAACCACAGAAATCTGGTTTTCTGAGAAGATTTTCTCGATAATCTCCTT
ATTGGCAATAGAGTCATGAACGAACGTCCAGTCTTTATCCAATGCCTCGATTTCTTTCAG
ACGCTCAAACTTGATGTTTACATCATAGTAATCTGTAATACTATCAATACCAATCACCTT
GATGTTCTCCACATCATTAAACAAACGCTTTACAAGATTGCTGCCGATAAATCCGGCTGC
ACCTGTAACAAGAATTGTCTTGCCAGTTAAATCTATATTATAACTTACCATAATCTTAAT
CTCTTCTAAAAATATCTCTAGTATATACCTTCTCCTTTACATCATCCAGGCAGGCATCAT
AGCGGTTGGCGATGATAGCATGGCTCTGTGACTTGAAAGCATTCATATCATTTACAACCT
TGCTACCAAAGAATGTACTTCCATCTTCCAATGTTGGCTCATAGATGATAACCTCTGCAC
CCTTTGCCTTGATACGCTTCATGATGCCTTGGATGGCTGATTGGCGGAAATTATCGCTAT
TTGACTTCATGGTCAGGCGATAGACACCAATCACACAGCTGTGCTCCTTGCTGGCATCGA
AAGTACTATTCTCGTTATAATAGCCAGCCTTCTGGAGTACGGCATCAGCAATATAGTCCT
TACGGGTACGATTACTCTCCACGATTGCCTCAATCAAATTCTCTGGTACATCGGCATAGT
TTGCCAGGAGCTGCTTGGTATCCTTTGGCAGGCAGTAACCACCATAACCGAAGCTTGGGT
TGTTGTAATGGGTGCCGATTCGTGGGTCAAGACCAACACCATCGATGATTGCCTCGGTAT
CGAGTCCCTTTACTTCTGCGTATGTATCCAACTCATTGAAGTAGCTTACTCGGAGTGCCA
GATAGGTGTTGGCAAAGAGCTTGACAGCCTCAGCTTCCTTCATACCCATGAAGAGGGTAT
CGATGTTCTCCTTGATGGCACCTTCCTGGAGCAAAGCGGCGAAGGTCTTGGCAGCTTCCT
TCAACATCTCGACATTGGTTACTGACTTGATCGCCTCGTTCTCTTCTGCGAACTCAGGAC
GCTCGATAATCTTTGGATAGCCTACGATGATACGGCTTGGGTAAAGGTTATCATAGAGTG
CCTTGCTCTCTCGAAGGAACTCTGGAGAGAAAAGGAGGTTGAACTTCTTCACGCCCTTCT
TGGCATACTTTAAGTAGAGGCTGCGAGTGTAACCTACTGGGATGGTACTCTTAATGACCA
TCACTGCATCTGGGTTTACCTCCAGAACCAGGTCGATGACTTCTTCTACATGGGATGTAT
CGAAGTAGTTCTTCACTGGGTCGTAGTTGGTTGGTGCTGCAATCACTACGAAATCCGCAT
CCTTATAGGCTGACTTGCCATCAAGGGTTGCCACGAGGTTCAATGGCTTTTCAGCCAAAT
ACTTTTCGATGTAATCGTCCTGGATTGGAGAAATCTTATTGTTGAGTTTCTCCACTTTCT
CTGGGATTACATCTACTGCTGTTACATGATGGTGCTGAGATAACAGGGTTGCTATACTCA
GACCTACGTAGCCGGTACCGGCTACTGCTATTTTTATATTCTTAAAATCATTCATAATAA
TATTGTTTTTtCTTTTTtCTAAAATCAATCCCATCCTTCCTTATTGTTAAGGAAGTTTTT
TCTACCTCTCCGTCTCTCCTGCAAGGAGAGCTCTACATCcTAACCAAGCCTTCCTCCTCA
GAAGGAAGGATGTAACCGCCCTACTCGGTGCTCGGAACCGCTACGCTCTAAGGTTGGCGG
ACCAAAGCGGTCTTCGCCATATTGTGCGGGATGGGACAGCCTTAATTGCAACTTcAAACG
TTAGATTTCTCGTATTCTCTGTCTTATTTGGCGAAAAATTGTTTTTtGAGTTCCACGATT
TTTCCACCAAAACATCATACATATCAAACCCAACCAACCTGAGATGACAGTAATTATAGT
CAATACTATAAAACTTGTTTGATGATTCTTGCTATCTAAAGTAAGCAAAGCTGCAAGCAA
AGAGAAAAATACAGAAAGTAAAGCAACGCCAAAATTCAACCATAAAGAAGCATCAGATCC
TTTCTCTAGTAAGACAAGTTCATGCTCTGCAACTTCATAAGTAGTAAACTCTGCTATACG
CCCTCGTTTTACAGAAACCTTTTCTTCTTCATGTGACTCATGACCATCCAACTTTGGGAA
CTCAGTAAAAGTTTCTTTCACTAACTGTTCAAAATGTTTATCATCCATATCAGACATTAT
CTTTTAACCATTTATTGGAACAAATTGGATTTCTCCAAGCCGCAACATTTGCAGATTCGA
CAACTATCAAGCGACTACCTTCCACTAATAGTTTTCCTATTTCATCTCTAATTTCGCTAG
CTTCCTTCGTTGTTAAAACAGCCCATGTGGACTCTGTTATATGAGCCCAACCAGAATATG
ATTTTAACTTTTCAAATAGCTTGTCATAATCTCCACCATCTGCCAAATCGTATGATACAA
TATATGATTTCTTTTCCATATACAATTCAAATATTATTTTGTGAAATCTGTCAACCGACT
ACACCACTTTTTCCCTGCATCAGGTTCTTTTCCGAACAAAACATTCAATACCTGTTCAAA
TTTCTTCGAATCTTCAGAATCAGGTTCAGAAGAAACCAATTTAGCCGAAACATTAGTGGC
CTTCTCTCTACTTACGTTTAATTCCAAAATTATCTTAACAGACTCATCGTTTTCCCCATT
ATCGATATTTGTTTtCTTTGCAAAATCAAAATTTCGACTTCCTGTCTCTTGTCCATCTCT
AAAAATCTCATTATAGTCTCTAGAGATTTTAAGGAAACGACCAAAAATAGATTTTACAGA
ATCTTCTTGTTTTATATTACAATATGTTTCATCTATTGAAATAGAAGCCACATCTATATT
ATTTCCATCATGTTCTTCTTTCTTCAGATTTACATGTATACCATTAAATGTATATTTTAG
AGGACTATTCACATACAATTCTGTTATGTATTTACGTCCCCATTCTTGAGCATCATCACA
AAGGATTAACAAAAAaGAAAAaTTCTTGTAATCCATATGGTAAATGTCATGGCATGTATG
GGATGATATTGCCCTCAAAATTTCTCGACGAATATAAAACTGCCTTGCATCTTCTTCTTT
AAAATAATAGTCTTCATTAGTACAATAGTCAGATTCTAAGAAATAGCGTAATAATTTATA
TATTACCAATGCACTTAAAATACCATGACTGTTACGCTCTAAAGACTTCTGAAACTTGAA
TAGATATTTTGGCTGAAGTCTTGCAACAAACTTAAACTGATCATTATCAGGCATCTGTTT
TTGAACCATCTTAGAGCTCATAAAACGTAGgACAAAATCATTCATTGAATTTTGTATACC
GCTAAAAGATAAATCCATTGATATAATAGGATTTGCAACAAAAGACGTCATCATATCTCT
AGTTTTACCTATTATTTGTTGAGCCTTTTCTAAAGGATAGCCTAAATCATGTGTCAAAGC
AATAAAAGTCCACATTGCCAACTTTTCTAAAGCATTTGTTTCACATTTATCATCAATTGA
AATTTGCTCTAAGAGCTTATTTTCTTTGTTTAGCAATAATCTTATTCCTAGTAACCAAAC
TCTGAAAACGTGAACTACATGATCTCTATAATATCGAGTACCTCCATATAATGCAGATTC
AAAATCTACATATTTTTTtAAAATAAGAATTTAAATCATCTACACCATAAGCAATAGGAT
ACTTTTCCTGGTTATTGAAAAAAGGTTCACGCTTGTCAAAATATCGAAGAGTAATTATGG
ATTTCTTTATCAAAGACACCCACAATTCCTTTACAATATCAATACGCTTATAAATTTCAA
AATTATCAGCATCCTTATTTAGATCAATTTTATCAAACAAAATGTTTCTAACTTCTTGAT
CCAAAGGATATTCTATTCCGTCAGCCCAAACGTCTTCGATGTAAGTATCAAAACTAGGAA
TAGACTTCTTAATATTATTTATTAATTCATAATCAGCATTCATAAGTTCACCATTTTAAA
TTGTCCATAACAAGTTTCATTACCATCTTCTTTTTTAAATGCTTCGATTCTTCTTCGTAC
AACATTTAAATAAGGAGAGTTTTGGTATATATGATAGAAACTATCATTCCATACATTATC
AGGTTCACAACCCAACAAAGAGTTCAATATGTCATCCTTGAAAACCTCACAAGGATAGAC
GTTACCATCATATCTCACATTTATCTTATCAGAAGCCGCCTTGCAATAAATACGGCAATT
ACTATCCGAATAAGGCAATCCTATTCTTACCTTTCCTCTATAAGCATCATTCAGTGTCTT
AATCATCTTATTTACCTCTCGATTATCTTCACTAGACAACTTCACAAGTGGTAAGTTCTC
CAAAGCTCTTCCTTGCAATACCAAGCGCAATATACTTACTTTGGAAACGCCAAGCTGGTA
GCACATCTCAAATATCGACTTCAAATGATTAAAGTTGATTCGCATCGGTACAACATGAGT
TTCTACGGTCAAACCGCTCGACACACAATCGCTTATAGATTTCTTCATCAAATCAAAGCC
ACCGACATCGGTTCCCATAATTTGATTATACAGAGCGGAATTATCTGCTTCCACATTGAA
GATAATCTTATCAACCATACCTCGTATTGATTCTATATACTCATTCGGCAATGAAGAGTA
AACCTCATCTTCCATATAGATGCCACTCGTATATATATAGCAAGCCAAGTGCTGTTTTGC
TATATAGCTTACAATCTCTATGATTTGTGGATGAAGGAACGGTTCACCTCCTGAAAGACA
AACAGTCTTGCATCCTAAGGCCTTGGCATCATCTACTACTCCCTTGATGATTTCAAAAGA
TATGAGATGAGTAGCTTGCGGGTTGGAATGAGACGAGCAATAGATGCAGCGATTAGGGCA
TCTTTGCAATATCTCTATTGATATTTCATTCATCATAAATGATTCTTTAGAACAAAGAGG
GTTCATTCACTATCAAATGTTCGCTAAATGACTGTATATTCCACTTTGGTGGAAACATAT
AATGAATAGACTCACCTTGTGATTTATATTTCTGCTTGATTCTCTTATTACCAACTAGTA
AATCTGGCATTTTAGCTCTTAAAAACTTATCTGTTTCACAAAAGCAATTCTGCAAATCTA
AAAGTGTAGGCTCATGACCAAGCAAAGGTTTAAACTCTGTATAACTATATTTGGCTTGTA
GTTCTTTGAAATGCTCTTTGGTATATCTAATGGCATCTTCGTAACTATTACCATGGGATA
TAAAGCATTTATTGATACCACGAATGGCTCCTATACCTGCTATGACAAAAGTATTTTCAT
CAAAATTGATATATGGTGAATAGTTGAAGTCTATCGTATATTGATAAGCTAGGAAGCCTC
CCAAGAAAGAACATCCCCTCAGCAGCTGATAAATCTCTTCGAGAGAATGTGCTTTCAATA
CTTTATCTATGATACCTTCTCCGATAAACTCTTCCTTCACCATCGTCAGCCATTTCTCAT
GCTTCGTTGACAGGTAGTCATAACGTTTATGTGAGCCTGTCATCATATAGGCATTATTGA
ATATCGGTGCATATCTCTGCCTTTCACTCAACAAAACACTTATTTTCTTGACATCAAAGT
GCTGGATCGTTATCTCACCATAAGTTTGTGCAAGATACTCCCAGGTCTCAATCTTGTTGA
AGATCTTGAAGATAAGTATGCGAAGAAGCATATCTTCCGGGCTATATCTTTCCACCTTAT
TATATATGACATGGTGAAGTAGATATTGGCTCACTCTATCACAAACCCGATATACATTGG
TAAACTTGTATTCCCGAAGTATTGGGTCTTTGGTCAAAACCCTCCTTCCCTCGCATCTAC
GCCAAAACATATTCATCCGTTCCTGAATGAAATAGAAGTAATAGCGAAAGACTTCGTCGT
TTGGAATAATGGAACTAGCTCTTTCCATCATAACGCTTAAATGTATTGAATTGACGAGGA
AGAGCTATCAATTCATTCTTTGGATAATTATCCTCTAAATATTTCCATAGTGCCAGACAG
TCTTCAAACGAAACTTTCTTTTGGCCGATATATCGATGCAAGCATCGACGAAATTTCAAA
GGAACATCTACCATATTCCTACCAAAATAGAAAAACTCTGTAGATATGAGAACAGCATCT
GTCTCTCCTGTATCTCTATTTAAATTGTATATGTTAAGCTTGCCTTTAGGAAGGCTATGA
TGTGAATCTTCTTGAACCCATTTTCCACTTTCATCATGATGATAAATATTATCACCATAC
ATAGTTTTAACAGAGCCATTCATAACTGGTCGTTTGCATAAATACTCTGCCCCTTGCCAA
TAATCGTCGAATGTTATTTTCTTAGTGACTTTCATCATATAGATAAGCTTATTATTGAGT
TGTTTATTAGCATTACCTATAACAAAATCACCAACTTGAGCCCATTTTCGGATTTTCGGC
TTACAAGTTGCTAATGTCAAGAATCCATTAAAAGGATTTGGCGCAAAGCCAAAATCGCGA
GCAACAACATAACTATAACCTTTTGCCATAATAATGATATTAACAATTAGTACGACTTTC
TCCTCTATATTCTCGTGGACTTCCATCGGCCTTACTAAATGTTGAGGCTCCATTTATAGC
ACCAATGATACTATCTTTATTCCATCCAACTATAGCATCAGCCAGTTCCTCCAATGCTGG
AGGAACATCAGAATCTTTTGCGCCTCTTACAAATACCCCCACGATTCGCTTACCTTGTTT
AGCGGCATTTCTTACTTCATAATCTACCCACTCACTATCATGAGTTTTTGGACCTATCAA
ACACACAACAGTCTTTGCCCAAGATATTCGAGAGCGAAGCAACGATTTGATATAATCAGG
ATTATTGGCTCTGTTGAATTTGTCCGATGTTACCGAACTATTTTTGAACTTATAAGAATC
ACCTAAAAGTTCTTTCATTCCTTTAATATGTTCTTCATCTTCATGATAGTGACTAACGAA
CATATGATTTTCATCCGACTTTGCCATGCTTTTAACTATTTATTCTTTCCAATATAGACA
TAATAGTATCCAAATGTTCGTCAAGAGATTTCGTCTCATCATCAAGCGATTCCATCTCGT
TTTTCGTTGGTGAAAAAGAATTATCATGAGCACTCATTTGTTGTGTCCATAAATCTTTCG
TTTTGTATCCAGTAGCACCTACAGGAATTAAAAAGTTTCCATGACTTTTAGATAAGTCAT
ACTCTTCTTGCATACCATTAGAACCTATGATCGTACCAGAAGTCTTATCTTTTTTATTCC
CCATGAGAAATATTGATATGCCTGTATTCTGTATCATCTCTTGGCGATATTGATGCCAAG
CCTCTTTCGGATTGGGCAATCCTTGCGGAAAAGGCATAATTTTAATATTTTCTTCAAATG
TTTTATGATCATTCTGAATCTGTTGTGCTGCACCTGTCAATACTTCATCACCAAATCCAA
GGCCATATCCATTTACTATTCTGAAATTATCTCGAATCAATCTTGCGCTGAGTTTTTTCA
CAAATTCTTTAACTTCTTTTTCAGAATAATTTGTGTATTCTACAGCAGCACCTGATATGA
AAACTGTACGTCTTAAATATCGTTTTTGAATTGCAGATAATATTTCTGTTATTTCACTAT
AATCATCGATAAGTATCGTTTCAACAGCATAGTTTTTCATATCTTCTATAAAAAGTTCTT
GCTCACGCTTACGATACTCAAAATCTTCAGTTTTCTCACCAGGTTCTTGAGATACTTTTC
GCAAAATATAATAATGTCTCCGTTGATTTTCACCGTGTAACATTCTAGCATATTTCAAAA
CATAATGCAAATTAGGATCGTCAAAACTCAAACCTAAAAaCAAAAATGTCTTGTTTGTAA
GATCATAACAAAAACTATCAAGAAATGCCTTGTGAGTTTGCTGATATTTTTCAAACTGAT
CACGTGTTAAAATCGTCAAATCAGGATTATCAACATCACCATGCATTTTATAAACTATAG
CATCACTTTTATCTTTTGCAATAGCTAGATTACTCGGCAAAGATTTAACATCACATATTT
TATTTACATTCAATAGTGATTTCTCTATCAACTTATCAAAATTAGTTGTCCAATAAGTTT
TGATAGGAAGTCCTGCTAAAATCTTATGATTGGCCAATGGAGTTGCCGAGACTGGAAAAG
CATTCAATATCACATGACTTAGTTCGGACTTATTACGTGTAGCATTTACATAATATTGTG
CCAAATCTACAAGATTAGTATAACTTCGCAATTGGATATTAAGCTCTTCCGCAACATCTT
TAAGTAATCCTTTCCAATCAACAAAACCTGCACCAACAGACAAACCTGCTCCTGCAAATA
TCGCAGCTCTACCATTTTCAAGAGCTTCACAATATTTCTTAATTAAAAGTTTCTTATCCA
TAACAAAACATTTTATTTAGATACTACAAATGAAAACTATCTTGTCGGTGTTATGTCGTA
ACCTGCAGCATCGTTCTCACTCTTGGCAAAAGCATTATCTATATATGTATCAATATCTGC
CAAAAAAGTCTCTTCATCAACAACAGAAATATATGATCCCGTCAAGCGATCAATACTGTG
ACATTTCTCACAATGATAAACAACAGGATTTTGATTTCGACGATTATTCGATATAATAGG
ATAAACCAGTTCTTCTTTATATCCTGTCAGCTGGTGTCCATCCTCTTTAGTTACCATATA
TCTAAACCAATCATAACCACCGTTTACTTTCATTATAACTCCCACTATTCCATTACGTTG
AGAAGTTCTATTCTTGCGAGGAATCTTCTTCAAACAGTATTCGAGTTCCCAATCTATCCA
TTTACTTTCTTTCATATGAGGAGAAATCAATACTATAGTAACGGATGTATCAAACATCAT
GTCACGAAGATGCTTTTTGATGTTTTCTGTAGAAGTATCAGTCAAATCTGGTGATTCAGA
AGTCTCACCTTGATAATATGATGCATCATCACCCATTGCATCAATAATAGCATCACGTAA
ATCTTGCGCTTCGCTATACTTATAAGAAATAAAAGTTTTATGTGCCATAATTTTATATAA
TATCTATTACACCTAACCCAATATCCAGTTTTTACGAAAATGATACCTGCGACCGTTACT
TTTAGTTCGTTAATGCCAAAGGATTAAAGCTCTTTGCCGCCGAATAATTGACCTAAAGCG
GACATCATGCGAAGTTGCTTGGCAGAGGGGGCTTTGACGCCTTTATTGGCCATATCCAAA
TAGAAGTTGAGACTGGTGGATAAGGCTTTGGTTAATCCTGACGGCATCAGCATGTGCCAT
TCCTGGTTTTCCTTATCCTCGTAGGTTGCTACCAGGTATAGCTTCTGAAGCTTATACTGG
GTCTTGCGCATCTTGCGAACCACGTAGGTGTTGGCATCGCCTTTTACAAACTCATCTACT
ATCTGGAGTTCCTGCTTGTTCAAACGGCTCAAGATCTCGATTGGATTATCCAACATCTCC
TGAGCTATTCGCCTGGCTGTCTCATCTTTCTTCAAGTTGGGACTTACGTATAAGTCGAGT
TTGTCACATGCTTTCAGCATATTGACTTTCGTTGTGCTATTGAGTAGCTGAACCAAGCGG
ATGCTATCAGCTGTGAAGTTCTTATTTGGAATTACAATCATAACATTATAATGTTtCTTG
TCCCCATACAGTATCATCTTTATGATAGACGAGGGTGCGGGAGCTACCTAAAAAGAAGGT
TGCTCCTGGTTTGATTGATAAAAAGGATTTCATGATTATATATTTTTTTGCTCCTCATTG
CAGTATCGCTCTGCACTAGTCGCCACTCGAATGAGGAGTTTATTCTAATGTCCCACAGAT
CTCACAGATTTACACAGATTTCTTCGTTGCAAGCAACGGTAGTCACTATGCCTCACAGCA
ATAGATATTTCTCTGCACGCGAATTACGTATTTTTTTtCGGAACACGAATTGCACGAATT
ACACGAATAAGTTGCTTAGTCTCGAAAGATTCGTGTTCAACACTCAATATTATTCTTTTA
AGTCGCACACGGATCTCACGGATTTTTTTCGTTGCAAGCATCGATTCGTATATCACCAAG
ACTGCGTCTCTACTATATTACTGCATATGGTGCACAACTATTAATCTTGACTAAATCTAA
TTTTTTCATTCTTACAACACACAAAATGATTCTGCTTCCTTACCGGTTCTGCGGCGATAG
TCATCACGCATACGCTTTTCCATTTGTGCTATGTATTCTGCCTTTCGCTCACTAGAAGCC
TTGAAGCGACGCATAAAATCTGCTTTTTTTtCTTCTATGTTCATAACGTAATCTCCTTAT
TAATTATTGTATTGCTTCGACTCCCCTGTCCCCCTCTTGCGAAGAGGGGGTCCTTACCCA
ATACCCAAGCCCTAAATCCCAACCATAGGGATTAGGGATGTAACCGCCCTCCGGTGCTCA
GAACCGCTACGCTCTAAGGTTGGCGGACCAAAGCGGTCTTCGCCATGTTTTGCGGGATGG
GACCGCCGGGATGCTATTGGGGCATCAAAGGTCTCGCCAGGTTGTGCGGGATGGGACCGC
CGGGGTATGACTTGCTTTAAACTTGCTATTATGCTCATATTACTCAGACAGATACCTAAC
TATCCAAGGTTTCAACTCAGGAATGTCTACTTCTATCGTATCCCATAGACTTTCGGGgTC
TATGGTATAATAGCCATGCACAAGGACATGGCGCATACGCTCAATCTGACGCCAATTCAC
GCCAGAATGAGAATCACGAAATTCTGTTGAAAGCATATAGACAGCCTCACCTATAACTTC
TACCAATTTGGTAAAGCCATAAAAGATGAGCTTATTCTTCTTGATATCTTCAAAAGTATA
TTGAGCATGAAACTCCTCTATGCTTTCTATCGCTTCAAGAATATGCTCTAACCTTCCCCT
ATCTCTAACTTTTTCTCTCATAAATCAAGAATTTATCTTGGTTGGCTGTTTCTTGAGCAA
AAGGGAGGAGTCGATTAGCCTCTACTATATCCACCTTGCGATGAAGCAAGTCTTCCAAAT
TCAACATAATACCTGCTATTTTCATCAGAGAAATTCGATTATGCTGACGATCATACTCTA
CAAGAATGTCTATGTCACTATCAGTAGTTTCTTCTCCTCGTGAGCATGAACCAAAGAGCC
AAGCCTTTGTTATTGGCTGGCTACCAAAGAAATCTTGTATCTTTGGAATCATATTTTGTA
CATTCTTACTAATCATAACAGCGTAATTTTATTGGTTTTAATGAAGTTTATACCCCATTT
CTCTGTTTATTGTGCAAATATAGGCTTTTTCTGTGAAACTACCAAATTTTTGGGGGAGTT
TTTGCTTCATATCCTAATGTCTCACACATCATCCAAATTCACATCCGCCAAGTCTGCTCC
AATAATCGTCACTCGATTGTTGTATTTGCGTATCTCATGCCCATCCTTTATTTGCTTGGT
GTAGCGATTGGCATCCAACTGGAGGCAACGACACACATTGCGACTTGCAGTTTCCATGTT
CTTGTCGATAATGATGATTTGTGCATCGTGGTTCTCTCGCAACATATCACAGAAATAGTT
GTCGGCAGAAGAGAATGAATAGCCAAGAATGATGATCTTACTTGCACGCAGCACCATCTG
AGAAGCATGATACCATGTATCAATGTAATGCTTGGATATGACAGGGCGCAACTTTAATGG
TGGCAAGAATGATGGGATGGGTATAGACTTGTGGTCTGGATTAAAACTTATCTCGGCTGC
AAGTTGATTCTTGAAAAAATCTTCTAAATCAATGGTCGTTAAATCATCATGCAGAAAATC
GTTCTTGTTTTCTACATCTACATACTCTTTGAGTGAGCCATGGAAATAGAGAGCAGTCGG
AGAAGTTTGGGAAGCATACGATGTATAGTTGAACGTGATGACTTGGCAGTCTTTTCCGTC
CAATTGGTCGTAAATAGTGTGGTTGTCTTTGTTCTCTACAGCCACATTCTCTTGCGCCTT
TCGCTGCTCCTCGCTTACCAAGTATGCCCATAGAATCCAGGATATGTATAGATAGTCGCG
GATATAATTGTTTTGCCCCGTATAAAATCCATAGAAATACCCTGCGAGCAATTGCTCTAT
ATCGAGCATATTCTTATAGATATGGCGCAAGATGGGATTGTTCGACTCATGAATGCTCTT
CTGAAGTATTTCCACGATGATGTTCTTGAATGTGTCGGTATAGTTGAGATGGCTTAAATC
TATGATGCTGTCATCTTTTACAACCGTATCAAACACCTCTTCTATCAAGTTCATCGTCTC
AGCATCTATCTCAGCTCCTTTTTtGAAGTCCAACACCTTTTTGAAAAGGCGAACGATAAG
CATACCCAACTTGCGTTGTGACTCATCAAGGCTTGCGTTGTTGGCAAGCTCATCGTTGAT
ATTATGGCAAATGGAAACAATCTCCTTATCCAAGTCTTTTGCCAAACGGTCGATGGCTGT
ACTCACAAACTTGTCGAAGTGGAAATGTACTCTGCCTATTGCCTTGCGCAAAATGGCATC
AAGCGTCTTGCCTTCATCGGTTTCCAAGAAATCGACAATGCGAGGTATAAGGTCGGCTGA
TGTCGGCAAGCCTATTGTGGCATCCACTCCAGCACCGAGCACTACCAGACTAAGTGGCTT
ATCCTTGCTTCCCAATATTTTGCGAGCGAATTCCTCACCATAGAAATATTGGTTCTGAGT
CATTGCATTGGGAGCAATTTGATTGGCTCCGTTGTTGATATCAAATGATGTATCTGCCAT
TTTCAAAATTTTAATGTTAGAAAGAGGGTTAGGATACTTTCCAAAGTATCTTAGGATACT
TGGCGAAGTATCTTAAGATACTTGCCCATGTATCTTAAGATACTTTTTtAGGGGTGTTTT
AGCGACCTGCTTGACGGATAGTCTTTTTGCGGGCCGTCCAGGCAGTATTGATTGCCACCC
GGATGTTGTCGATGGTCTGCCCTTTCTCCCATTTCGGAACGAAGGGAAGGAGAAGGGAAA
TGAAACTCTGCTTCACTATCAGCTCATCGGTGAGGGTAGGCTCTTGCTGTCGCATGGTTG
CCACCACCTCACCCAGGTCTCTCGCAGTCTTGCAGGAACGAAGGAGGGTGATGTAGCCTC
GCAAGGATTCCACCTTATTTATATATATAGATAAAGCCTGTTCATCCTCGGTGAGCGGTT
GAGGTGCTTCGCCATCCTTGGCAAGCGTCTTCTCTGCGAACTGGTCGCCATAGAAGTTTT
GCTCTGCCTTTGTAGCGTTGGGGAGGATTTGGTTATTGCCTCCGTATATATTGAAAGTTA
CATCTGCCATATTATAAAGGTAAAAAaGTAAAaGGGTAAAAAaGTAAAAAaTGACTTGCT
GGCTATGATTTCTTAATGATTTTCTTAACCTTATTCAATAGATATTCAACGTTTTTCAAT
ACCTTTCAACGGAATTGTTTTCGAACCACGGATGTTGTATCTTTGCAACAGCTTAAACGA
AGAACGAAGAGTGATGAGTGAAGAAACAGAGTTCGGCGACCGAAGGGAAAGCCAATTCAA
TACCCGGGGTGCTCGACATTCGAAGTTTGGAGTAGCTGACAATTTTAGTATTAATAATTT
AAAAGAAAGGAATCGATTATGATTGAGTATTCTATTTACATGATGGGTAATCCTATCAAA
CCAGAGGAGCCTCAAAAGGCTTATGCCAAGAACCAAGTTCGTGAAATCTGGGACTTGAAC
AAGTTTTGCAAGCACATTGCATCACATAACGCTGGCTACAGCCGAGGTATGGTGAAAGCC
ATCCTGTCGGACATGTGCGACTGCATTGTAGAACAACTGCTCAACGGCAACAAGATTAAA
CTCGGTGAGTTTGGTGTCTTTAGCATCTCCATCAACTGTGAGGGTGCGGAATCGCTGGAG
AAGTTTACCGAGGAGAACATCAAGTCGGTGAACATCAAGTTCAACCCTGGTGTGGACTTT
GAGAACCTTGTTGATAAAGCTGAGTTCAAGCTCGTGGCAAGCCGTGCTGGTCAAGCTGCC
TTGCTCAAGGCTGAAAAGGCGAACGAGACTACCGTTGACCTGGAGGCTGCGAAGAAGAAG
CCTACCAAGGACGACAACCGTGCAATGCCACTCCTGGTATATGCAGCAATTCTGCTTTCT
CATCTGGACACGTACGGCAACAGAGGTGACAGAGGAAATCTATCAGTCACAGCTTACCAA
ACTTCTGGATACCAATGCCGATATGTTCATTACCAATATTGATGGCATGCCTGCCTCACA
GATTGCATTCCTGCGTGCCGTCTGCATGGGAGAGACTCATTTCAACGCCCAACAGGTAGT
AGCAGAATATGGACTCGGTGCTCCACGCACTATCACTAAGAACAAAAAGACTCTTGTAGA
AAGAGACTTCATTGAGAAATCGGGCGATGGCTTCAAGATGGTTGACCCCGTCTTCGAACT
GTGGTTCAAACGGGAATACTGCAACATTTTGCCTCAATAAGATATAGGAGAAACAATGTA
AACCGATTAATTCCCCATCACGCAGCCAAAGCGTGATGGGGGATTTCTATTTTTTAGCAA
AGATTAATAAGCAAATTAGCCAGTATCTCACAAAATATcAATACCTTTGTACCCATGAAA
CAGATTATGAAGAAATTATTTCCACATACTTTGTGGAACAGAGATACAACTTCCCTGTTG
GGATGTGCAGCCAGTAAATTTATCGTATTCGATATCATCTGGTGCCTGCAGACTACTTTC
ACCTCTTTTTCCCTGCCAGAGGTGTATGTCAATTCCCTATTGACAGCTCTGCTGTTCATC
CTCCCATTTATGCTTACCGGTAAGAAATGGCTAGAATATATCGTGCTCTTTATTCTAGAC
GGACTGCTCaTCAGCAACCTgATGTATTGCCGTACCTACAACTCGATGATACCTCTGGAA
AGTTATCTGCTGGCTAGCAATCTGAGCGATTTTACGGCGAGTGTGATTGACTCGATGAGA
TGGATAGATGCCCTACTCCCGCTATCTACACTTATCTGCATCTATTCTCTCCATAAGAGA
AAGAACCGAGGAGCAGAAGCGTCTGGAAGAGAGCGAGGAGCTTACGCCCTGCGAATCAAG
CAATACGCCTTAACCACACTTGCAGCATTCCTGCTTTCTGTTATTTTAATCTTTGCTAAA
GGAGGACCAGAAAAGGCATTCAATAACTTGGATAATGCCAACATGTACACCTGCAAAGTG
CCAATGTACACCATCTTTGGCAATTTGATACACGAAGCGAACCAACAAAAAaCGGTATTT
ACCCCTAAGATAAAAGCAGAAATTGATAACTGGATGAAACATCAACCAGCCTATCAGCCA
CTCGCTGACAGTATCGCCAGGAAGAAAACCCTAGTAGTCATCTTCTGCGAATCGTTAGAA
AGTTGGGAAATCAACCGTAAGGTAGAAGGTAAGGAAATCACTCCAAACCTGAACCGTTAC
ATCGCCGACAGTCATACTCTCTATGCTCCACACGTTCTCACTCAGGTGAAAGGCGGACGC
AGCATAGACGGACAGCTTCTGGTAAGCACAGGTCTGTTGCCGCTGATGAGCGGATGCTAC
GCCATGCAATTTCCTTTTACCCACTATCCTTCATTGGTTAAGGCGATGAAGGAAGAGCAT
CCCGACCTGAGTTCTTATCTGATGACGGTGGACAAGCCTATCACCTGGAACCAGTCTGTG
GTGGCAGAAAACTTCGGCATCAGCCAGATGTTCTTCAACGACCAGTGGGTGAACGATGAG
AAAGTGGGCAGCCGCAAGAAACTGGGCGATGTATCCTTCATGAAGCAGATTGTGGCAAAG
CTCAAGAAAGGCGGAATCATGAAGAAGGGAAAAAGTAATTATCTGCAGATTGTAACTTAC
TCCGGTCACAACCCATTCATCCTGCCCGACAACCTGAAGCGCATTCATTTTAAAGGCGAT
TATCCGGAAAAGATGCGCGACTTCATGATCATGGCCAACTATACCGACCACGGTTTGGGC
ATCCTCCTCGACTATCTGAAGAGTCGCCCGGACTACAAGGATATGATGATTGTGATAATT
GGCGACCACGAAGGTCTTGCTGCCGACCGCAAACCTATCTGCGAATCGCCAGCCGCCAAA
GGCATCGTAAGCGACAAGCAGTTTACTCCTTTCATAGTTGTAAACGCTCCTGTAGGTGGA
ATATATAATAAGGTGATGGGACAGGTTGACCAATATCCTACCATCCTCAACCTGATGCAT
CTGGATCACTACAAATGGAAAGGTATGGGACAGAGCATCTTTGATCCTCGCAAATATCCT
GCTGCTGTAGGTTCAGATAATATGAACGTAGAAACGACAGGTAATGTACCAGAAAAGGAA
ATCAAGCGACTCACCCAAGCCCATCGTATCTCGGATTTTCTGATTCGCTACGACAAAATT
ATAAAATAAGACTTCGATAAGACATGAACATCAAGTACAACAAAGCTCTGTGGATTGTCA
CCATCCTCGCTATCGTGATGCTGATTCCTTTCCTCGGGCTTACCGAATTCAATACCAAGG
GAGAGCCTCGCGAGGCTGTAGTTGCCTACACCATGCTGGAGCATGGCAACTGGATATTGC
CTATCAATAATGGAGGCGATATTCCTTACAAACCACCATTCTTCCACTGGTGCATCGCCT
TCTTCTCGCTCTTTGCCGGACACGTAAGCGAATTCACATCCCGTCTGCCGTCTGCAGTAT
CGCTGATATTGATGACCATCGGCGGTTTTATATTCTTTGCCAAGCGCAAGGATACCCAGA
CGAGCCTCATCGCAGCCATCCTCACGCTGACTGCTTTCGAAGTGCATCGTGCAGGAATCA
ACTGCCGTGTGGATATGGTGAACACCGCCTTCATAGTGGGAGCCATGTATCTGCTCTACC
GTTGGCGGGAAAAGGGAAAaCATCAACTGCCCTGGCTTGCCATCCTCTGCATGAGTGGCG
CCACGCTGACCAAGGGACCAGTAGGCATCATCCTGCCTTGTTTTGTGATGGGTGTCTTCA
TGCTCACACAGAGaGAAAATTTCTGGGGTATCGTCTGGCGAATGGCAGCAACTGCCGTAC
TCTCTCTCATCATCCCATTCTGCTGGTACTATGCCGCCTATCTCCAGGGTGGCAACGAGT
TCCTGGAACTGGTAAAGGAAGAGAATATCGACCGCTTTATGGGAAAGATGGCCTACGAGT
CGCATGAAAACCCTGCCTGGTACAATCTGCTTACACTCATCACCGGTTGGCTGCCTTATA
CCTTATTATTATTGTTCTCTCTCTTTATCCTGCCCTGGAAGAAATTCTCCAAGAGTAAGT
TTGTAGAGAATGCGAAAAAGGCTACCCCGCTCCAGGTATTCACCTGGCTTGCTTTCCTCC
TGGTACTCTTCTTCTACTGCATCCCGAAGAGCAAGCGAAGCGTTTACCTGCTGCCTTGCT
ATCCGTTCATGGCTTATCTCATCGCAGAATACATCGTTTGGATGATGAAGGAGAAGATGG
GAGCATTCAAGGTATATGCAGGGGTAATAGCATCGCTCGCCATCCTGCTTATCGTAGCAA
GAATCGCAGTTTCATGCGGATTGATACCTGACACTATCTTCCACGGCAGACATGCAACAG
AAAACGCAGCCATGCTCCATGCTTTGGAAAAAGGACCTCAGAGTATCGCAGAAGGCATAG
GATATCTGTTCTTCATATTGTGCATTTATGCTACATTCCAATCACTCCGCAGGAATCATA
CTGGCAGCATCGTAGGTCATACGTTGATTACCATCATCAGCCTCTTCCTGATACTGGACT
CTACGCTTCAGCCAACTGTGCTCAACACCAAGGCCGACAAGCGCTGGGCACCAGTAATTG
AAAAGAAGTTTGATACATCCAAGCTCTATTCCTACATGTCAATCGATATGCTCCACTTCT
TCAGCCTCAACTTCTATTTAGGCGACAAGATCCAGCAGTTCGACAAGACACTTCCACAAG
ACGGCATCGTGATGGTATCAAATGATGATATCCAGATTTTCACGGAGAAATATGGCAGGA
ATTATACTTTCGAAAAGGTATGGGAGATTCCGAGAACTGCAGAAACCCGCTGCCCCGTAG
GTTTCTACCGTTTCGTGAAAACAAGCGCTAATTTGGCTTGCAACTAAAATACATAGTCCC
ACAGATTTCACAGATTACACAGATCTTTTTAAAGCAAAAAAAaTAAATCTGTGTAATCTG
TGAAATCTGCGGGACTTTTCTATGCGTATAGGGATTTGGCTTACGACACACCCCTTCTTA
TTTTTTATGATTTCAATATGAATTATACTCTTTCCTCGATAAAATATCTCGGTCTGCGTT
TTACCTCAGTATAGATTTTTCCGATATAGACACCTGTAACACCCACGCCAGTAGTGATAA
TGCCACCGATGAACCAGAGGGAAACAAGCAAGGAAGTCCAACCCTGTATCGTCTTGCCCT
GGAAATGTTCTATCAGCGCAAAGATAATCATGATGAAAGACACCAATGTCATCAGCAATC
CTACAAAGGTGATGAAACGCAAAGGAGCTACAGAGAATGAAGTGATGCCATCGATACTGA
AACTCAGCATCTTGGTAAGCGGATATTTACTCTCGCCTGCCTCACGCGCCTTGCGGTCGT
AATAAACAAAGCCCTCCTGGAAACCGAGTTGGCGAACAATGGCACGCAAGAAAAGATTGC
GCTCTGGATACTGCATCAGCGCCTTCAGCGTGCGATTCGTCATCATACGGAAGTCGGCAT
GATTATAAACCACCTCCTTATCCACACTCTGCATCAGTTTATAAAAAGCCTGGGCGGTAA
AGCGCTTAAAGAAAGTATCTGTCTTACGCTCCTTGCGTACTCCGTAGATAATATCCTTCC
CTTCCTGCACCTGGCGCACCATATCGATGATTACATTCTCATCATCCTGCAGATCCGCAT
CGATGCTCACCATCGCATCACAATGGTCGATGGAAGCCTCCATACCTGCCCAGAGTGCAT
TCTGGTGCCCTCGGTTATGAGAAAGTTTGATTCCTCTCACGTACGAATGTTTTTCTGCCC
cTTCCCGGATGAGTTGCCAGGTAGTATCGCGACTGCCGTCATCCACCAATAGCAAATTGG
TTTCAGCACCCGTCTCTGCCTTGATTTTCGCCACCAAATTCCCCAAAACTTCCAGGGTCT
TAGGCAAAACCTCCTGCTCATTATAGCAAGGTATTACGATGTTTATTTTCATATCAATCT
GTTTTTCTGCAAAAATACAAGAAAAATCTTAAACAACCAAGCCCAAACCTCATCTTTTAT
GAAATCCACCTGATATTATTTCCCCAACAGAGTATTTATTGGATTTTCAGAACTGCTTTT
CGCAACACAATCATTCACCAGTAATTCATCAGAACTTCCATTTCACCTGAATTTCCAAAT
CAGTCTGAGCAGAGCCATTGATTTGTTGTAATCCTGACGAAATATGATTGCGGTCGAAAT
ATTTCGTCATGGCTCCCTTGCAAACCAGCACCCAATGCTTTCCGATTTCAGCCTTCGCCC
GCAGTCCACATCGGATACCTTCACCAAAATAACTACCGAAACTCATCGTATAAAGCAATC
CCGGTTCAAAAGCATAGACACGACTCTCATAATCCTTGGTACGGAAATAGCCCAAGAAAG
CATTCAGCCTCAGCCACCGAAAGCGATATTCCATAGATTCATTGACCATCATTCCGAAGT
TTTGCGACAGGAAGGTGGCATCCACCTGAGTTTTACTGCTCCATGCTCCTTTTTCGATTC
CACAATACAGGCGGGCTCGCTGCGTAGTAACATCATATTTCTGCTTATACTGATAACGGG
CGCCAAGACGGAGAGAGCGGGAAGGCTGGAAGATGACGCTCGCCAAATAATCCATCGCAT
AAGAACTCCCCTTCATTCGATATTTCGGCCAGGCAAAATAAGCCACATCCCCATAAATAT
CACATACCCATTTAGAAGAAGGCGACCATCGCAGTCCCACATAGCAGCCACTTTCATCCT
GCACGTTGCTGCCAGCACTATAGCTATTACTGTATATTGCATAATAACGATAAGGATAAA
AACGATAAAGAGCCAAGACCGAAAACTGTTCTGAAAGCAGATAACTCGCCGTATTGACCG
TAGCCACTACTCCACAATCTCCCGTCGCCACCTCTCCCTGCAGCGTGAGCCGATGAGAAA
TATAACCATAGTCGATACTTGCATTCCAAAAGTTCTTGCCTTCGGGAGCAAAGCGCTTAT
AGAGTTGGGATTTATTGGGATGAAGCGGCAAGGAATAAGAATAACAGATGCCCGTAGCAC
CGATATGAAAGCCATTCTTAGTATAATGCAGATTACCGCCCAACAGAAAAGCGGAAGCGA
TGCCTTGCTTCTCGATTTCCTTCTCCGTGCGATGCATTCCTGTAGTTACAATCGTTGAAA
TAGAATCTTTCTTTACCGTAGCATCTATTTTGCGGTAAGATAGAAAGGCACTTACATCCA
ATCCCTTGCAAACATTCAGCGTGGCTGCAACTCCTTGCAGATAATTAGCAGCATATCTTG
AAGAATGTGTGCGAATGGAAGTTCCCATGCGCCCCAATGACGAGAGCATGGAGAGCTTTC
CGAAACCGAAATCATTATTTAATATCAGTCCCATACCTTCCCGAAGGCGATACTTACCCA
AAGTCAGATTTTTCAACCTGCCCCATTTCCGTATCTGCAGATAATAGGAATAAAAATCAT
AACCCAAGCTGTTCTTGCCTCCAAAAAACGGTTCTCCCGCATCCTGCGAAGCCACAAATC
CCATCTTCACATAATCACTATAATGAAACTGATAACGCAGCCAATGCTTGTAGGGATAAC
CCAAATACCCATCCTTGTCTCCCTTGCGCTCATAAAGAGGAACCTTTACGGCAGCCACCA
TTTCATGCTTACCATATTTTGCGATTTGGGAAAAAGAAGGGAAAGAACGCTTCTTTACTT
CCCCGGCATAGACAAAACAACAAAGCAACTGCCGCTCATACCAACTGATACTTTCTATCA
TCGCCAGTTCGCCCAGACTTTTCATCTCACCATATTGATAGATGTAGGCCTGGATATCCT
CTATCTGTTGGGCAGAAAGGAAGGGAAACTGTTCCAGATCTTCCTTGGTTGCAGTATTGA
GATTGATTGGATTTTCAGCATATCCCTCCAGAACATCTTCATAGCTTTCCCAATTCATAT
CCTCATATTCCTCCTGTTCACTGAGTTGTTCGAGGTATTCCTGCCAAGGaCGGGTGACAA
CAGATGTATTCCTTTTCAAAAAAACATCATTTGTATCTTGCGCACGACAAACCAGAACAC
TACTTACCATCAGTAGCATTCCCATCCACTTTTTACAAGAAGTATTTGTATTCATTAGCT
TTCACATATATATAAATGGAGTTATTTCTTCTAAATGACACTAACGAAGCATCATCCATA
CTCATAGCATCATCGCTGTGTGCAAAGATAATACATTTTTAGGAAATAGAGAAAGAAATC
TATTATTTCTTGATTATTTTCACGATAATCCCTTATAAACTTGTTGTAGAAAGCAAATAG
AGTTACCAAATAAGGCTTTTAAATTACATTTTTAACCACAAATCGACAGAATAATTGTAT
ATTTATCAAAAAAaTCCAAGAAAAaCTTATTTTTtATCACTTTTTATTGTTATTATCAGA
ATAAATATGTACCTTTGCAAACGACAAAATATTATTAACATAAAAaCAAGAAAGTATGAG
AAAGACTTTACTTTTCGCAGCTGCATTGTGCCTCGCATCCACAACTGCCATGGCACAGAC
GTATGCAGATCCACTTAAAATCCAGACTGGTGACAACACCTGTCAGGCATCAGAACCAGG
TTCTTACTATTGGAAATTCGTAGCCGATGATGATTACATCGCTACCATCGGTCAGTATGG
AGAATCTGAAGTTCCTTCTGTATCCGTCGAAAAAAACGGTAATCCCAGCAACATCTATGG
CGTGACCGCCTCAGACTGGGTTACTAAGATGTACGCCTTGGAGAAAGGCAAGACCTATTA
CTTCGTCATTGATGCAGAAGCAAAGGGTGAAATAGGATTCAGCCTCAAGTTGGACAAGAC
GGAGAATCTGGGCGCAGGACTTACCGCAGCCGACCCTGTAGAAATCAAACTGGGTACTAC
ACAGGTTTTGGGTAACCCTTGCAAGTCAGATGAAAAAGACGTAAACGTGTACACCACCTA
CAAAGCTGAGAAAGACGGACAACTCCAAATCAAGACCGAGCAAAGCGTAAGCAGCGCAAA
GGTAAATGGAGTAAGTGTCTCTGCAGATTATGTAAAAGGAAAAaGAATTTTCAAGATTAA
CACAGAAGCAGGAAAGACATACGCTATCAACTTTACAATGAGTGTTCCTTTCTTTATTGC
CACATCAGAATTAGTGGAGGTAAAAGAAGGCTCTATAGATATGCCTTATACATTGAAAGA
GGACGGCGACAATACGATTCCTGCTGCTGCAGGCAAGTATTTCTTCACTTACAAGCCTAC
TAAAAAAGGATTCCTCAATATCACCAGCGATGCCCAAAACACCGATGGACAGATAAGTAT
TTATAGAAACAAATTCAATGCCACCGACGGTATCAATGCCGTAGGACAGTCTGCAGATGG
CAGTTACAGCGTGCGCGCAGAAATTGCGTCAAACTACTACACCTATTATATCGTAGTAGA
TAAGAAGACGGCTACCGCTAATGCCGAGACTTTCAAATGTCAGATGGAAGACTATCAGCC
AGGAGAAACCGCAGACACAGCCATCCCTATCGAAGTGACCGATGTTGCAACCAAGAAAGA
ATTACTAAAGGCAAAGGGCACCTTCTATTATTCTATCAAAATACCAGCCAATACCGATAA
ACTCTTGGTTGTAGAATCCGCCACTGACCTGAGCGAGGGTACCACTGCATACGTCAACAC
GTTGGCAGGCAGCACATATGGTGCCAGCAAGATGGAGAATAAAATCATCAAGAGAGATGT
CAAGAATACAGTTGACAAGACATACTACCTCACCGTCAACTCTAATGAGGAAAAGCCTCT
CACCTTCACATTCTCACTCGTTGACGCTGCAGAGGGTATGTTGATTACAAATCCTAAGAA
AGCCAATGCAGGAAGCAACACTATCGACTTCGAAGGTACCGAGTATTACACCTATAAGGC
TACTCAGAGAGGTAAACTCGCCATTACGGTAAGTGATGGTGCGAAAGTTACCTTCCCACT
CTCTGCTACAGGATATGGTGTGAACGACACCTACCAGAATGGCAACACCTATTTCATCGA
GGCAACAAAaGGCAAAGAATACTTGATAACAATTTCAGGTGTGAAAAAGGGTACTACCTT
CAATCTTGCCGAGACTGAGTTTGCAGCAGGTGAACTCAAAAGTAATCCTATCGAAATGAC
AGAGGACACCTATACATTAGGAGAGAATACGGGTAACCTTTGGTTGAAATATAAAGTTAC
TCAGAGTGGTGTCATCGACCTCGCTTGCGATGTACCTTTCAATGATAACTTCTTCCTTGG
TGTCATCAAGAATAGTTCACAATCTGCAACCAGCATGGCTGACGACATACAAGACGAAAA
GACCTTGAACGATAAAAAGCCACAACGCATCAAGTTGTATCAAAGCACCTTCGAGGTAAG
CAGTGGTGACATATTGTACATTCAGGCTATCATGCCAGGTGATGTTAAGGGCAAGAAAAT
TACCCTTACCCAGCGCACTCCAGAAGCAGGAGAAACCATCAACAATCCTATTGTTTTGAA
ACAAGGAGAAACCATCAATGTAGCAAAGGCAAGTTTACAGAAACCTATTTGGGTGAAGCC
AAACCTTACCGACAACACAAACACCTTCCTGGTAGCTGATGGCTACATCACTCCTATCAG
CTATTGTAGGCCAAGTGGTGATGGTATCACCTATGATGGGCTACCTGTTACATGGGATGA
AAGCGGTACAAAATTCTCTGTTTCAGGTGTCTTCATGATAGGATATACCGAGGGTAATGC
CACCGTGACATTCATCGACCCTACTGCCAACGGCATCAACAACATTGACGCTGCAACTGA
CGGAAAAATGTCTATCTTCACTCTTGACGGCAGAAAGATCGACCAGATTAACAGCAATGG
TATCTATATCATCAAGTCTAATGGAACAACCAAGAAAGTAGTCATCAAGAAGTAATCTTT
ATTCTGACAACTATCTACCATAAAGAGGGTATTACCGCACGGCAATACCCTCTTTTCTGT
TTCTATTCCATCATATCTTATTCCGTAATGTCTTTTGTCTCCTTGACAATCTCAGCAGGA
ACCTCACTGCAACGCTCATAGCGGCAAACATCTGTGGCATCATCCTTGCCTGTCCATATC
ATAGAGCCCGAAGACACCAGACGAGTGACAATATAACTCTGATACCAGTCGCCCGTGCCG
TAATCATAGTTACCACTGATGATATAGCCTTGATAAGGATCATTCTTGATGGAGAATGAG
CCTGTGATGTGGCGACCATACATTGAGTCAAACTTCTGATACATCTCAAAAGTCTGCTCT
CTGCGGTTGAACACGATATAGCAATAATTACCTTCAGGTACCTGCTCACCATTATTCCAC
TCCACCAGTTTCCATGTACCAGCGATATTGGCAGGAGTCACAGGCAACGAAGGAACCTCT
GGTTCATCGTCATCACTACTGCAAGCAGCAAAGCCACAGGCAAACAAGACAATCACCAAA
AGGGTGAAAAATTTCTTTAAATATTTCATTGTCTTAATCTTTACTTATTTATGAATGTAT
GGATTACTAATAATATTACTTGATTCGAGATACCGTTACCTGTATGGTTCTGTCAGAAGG
ACGTGCATCCAATCCCTCCAAGATAACAGGGAAGGTGAAAGTCTGTGGCATCATCGCAGG
AATCTTATCTGCAATGATGGTGATGACGAGATCTGCCTCATCACCAGTTTCCAACACCTC
TGGTTCTGTGGTGAGACGAGCATAAGGCGGTAGGAGCAAaCTGGTGATACGAAGAGGCTG
TTCGCCACTATTGCCACAAAGAATGCGAGCCGATGGCTGTGTACCAGCTTTCACCTCATC
AATACGAACCTTCGCCTGTTTCAGTCGCAGCGCTCCCATCTTATAAGGATAGCGAGCCCA
TACATCTGCACCAGGCAACACCTTACCTGACAAGGCAAGTTTCACGGCTGGCCGTCCCTC
CACTTCCTTAAGATAGAGGAATGCTCCTGTATTGATGGTGCCAGGATAATGATTCGGGTT
GAAGATGAGTTGTACCTGACATGTATCACCAGGTTGCATCACATCACCCTTGACAAAAGA
AGTGGTACAACCACAGGTGGTCTTCACCTGGGTGATATGCAACACTTTCTTACTCACATT
CTTGCCAACAAATGTATAGGTGCGAGGAGCATCATCCTCGGTCATCGTACCTGCATCAAT
AAGCGGATGCTCAAATCTCAGTAGTTCCGTCTGGGCTTTTGCCTCTATAGGTGAAACCAA
GAGACAAGCCAAGAGGGAAACCATGAAAGCGAATATTTTCATATATCTTTCATTATTATA
CTGTAATCCACATTGCCACACTCTGTTTACATCCAGCCGTTGTTACCTGCACTCTTGCGA
ACCGTAACTACCACGGTTTGTGTAGTACCATCGGCAGCCTTAACAGTAAGTGAAGTACTA
CCTGCAGCAAGTCCCTTCACAACGAGCATCTTtCCTTCCACTGATGCCGAAGCAACATTG
GCATTCGCTACAGTACAAGTATAACCATCCTCCTGTCCACCATAGTAGTTGGCGAGATTC
AGCGAAGAAGTTTTCTCAATACCCACATACACATTAGGCAACTTCATATCAGAACTATTT
tCCTTGTTCTTGATATTTTCCAAGAGCTGAGCTGCATCAATCAGACCTGTACCCATCTTG
CCGATATACTTGGATAAATCGATGGTCTCAGGAGAAGCACCTACAGTGGTATGGTTTAAG
TAATAAGTCTTGGTGGCACCATTCTCATAATAGCGGTTCAAGTCCTTGACAGACTTCTTC
ATCAAATTGATAAAGTCAGCCGCACGATAATGGCGATGCTGCTTAGCTGCATAAGCAAGT
CCCAAAGCAGCCACACCTGAAACGTGAGGGCAAGCCATGGAAGTTCCCTCCATATAACCA
TATGCAGGCTTACCATTCTGAATCAAAGTAGAAAGCACAGCACCCTTCTGTTCGGCAGTC
TCTGCCCAATACTCATCCTCTTCTTCACCTATCTTGCCATAGtATTCCAAGTCGCCACCA
GGAGCACTCAAGGTAACGAGCGTACCATAGTCGGTATAGCAGGCTGGCGTATAGTCGGCA
GCTACAGAAGCTACACATACACACTTGGAATAAGCACCAGGGAACGCAGGATTTTCGGCA
TATTCATTACCTGCTGCAAAGACAGGAATACCTCCATCGATGACACCATTAGGAGAACCT
GCATTATGGATGAAATAATCCAAAGCCTCCTTCTCCAAAGGATAGGTTTCAGCCCACTCT
TTCTCTGTAGCAGGACCAGGAGTATAGCCATTCAGTTCACTACTCTCAGAAGAGTTGTAA
CCCCAACTGCACTGCAAAATAACAGCACCATTGTCGGCTGCATATTTAATAGCTCTTGCC
TCTCCTGCTAAAGTTACACTATTCTGACCAGAGAACACCTGACAAGACATAATCTTCACA
CCTGAGTTTGGAGTACCGTCACCGCCGGCCACACCACAAACACCAATGCCGTTACCATTG
ACAGCGGCAATAGTACCAGCCACGTGAGTACCATGACCAGAATCGTTGGCATCGGTCCAA
GTGATATCACCACTTTCCTCTACAAAGTTATAACCGTGAAGGTCACCATCATAACCATTA
CCATCACCATCGGTCTTAGCACCCTGGGTAGTCTCGCCAGGATTGCACCACATGTTGGCA
GCCAAATCAGGGTGAGTGTACATCACACCTTCATCGAGCACAGCAACGATAATGGAAGGA
TCACCAGTACAGGTTTTCCAAGCCTCGGCAGCATTGACATCACAGCCTGCCGTAGCACCA
GCCTGATTTCCGTTCAGATTTTCGAAACCATAATTGCCTGCACCTAAATTGTTATAGTGC
CACTGGAAGGCATAACCTGGATCATTGGGTGTACCATCGGCTACAGCGCGGGTAGCAGCC
TTAGCCTTGAGTGCATCCTCATTCAGATAGATACGCTTGCTATCTGTCTTGTAGGCACGC
TTGATACGGCCATTGGTCTGCACCTTGGAAATCTCACCAAGTTGCTTCAATCGCTCTGCA
GCAGCCTTCAAATCAGTATTCTTGTCAAACTTCACGGTGTACCACAAGTGAAGACCTGCC
TCGCGAGTACGAGCCTCTGTCTTTTCATCCACAGGGAACACACGCTTGAAGCTGTAGCTG
CCCAGAATATCGAGCACCTCATCTGTAGAAGGAATACCCGAACGGGTACCTGCTACACCA
GCACGAGTCATTGTGCTTTGTGCCTGGTCGAGAATATCGCTCATCTCAGGACTGAACTTA
ATCAACAGTTCACCATTCTCAGCATCTGCAGGAATGACAACCCCGTTGGTCTTGCCATCA
GAAGAGTCGATGCCCGACAGGTTGTCTGCACAACCTGTCAAAGCCAAAGCGACCATTGCT
ATATAGAAAAACTTTTTCTTCATTGTTTGCTTCTATATTGTTAGAAATTATCTTTTCAAA
aTTACGGTTCTCTTGTACTTGGCAAGCAGTGCCTCCTCATCAATGTCACCTGCAGCCACA
TAAGTACGATAATAGAGCGGATAAGCTACTCCTGGAACCTCCCACTTAGATCCTGGGTCA
CTGGTTCCATAATAATAGTCGAGACTACAATTCTCCTCCGTCATATTAGAGAAACCTACT
GCAGCACCTGTTCTGTCCTTGCCCTTAGGCTGTTGGTTGAACACCAAAATAGCAGGACTC
CACTCTACCATGTGTGGGTGATAAAGAATCCACTTAGGAACTGCACCCGTGAAGAAGTTG
AGGTTGAGTGACAATGTACGGCAGTTTGGCAGCACACGTGGCACCTGGGTAGGATATACT
TCTTCATAAACTACAGAACCATCCTTGTGCTTGCTGGTTACTGGATTATTAGAACCTGAG
AGCAACCACTTACAGGTATCACCTACCAGCTTATCAAgaTAATCAGCCTTATtGGTTGAG
AAATCAGACTTACTGTAGCGAGTTGGCTTACCTGCCGCCTCCAGAGCCTCATCCATCTCT
TCGTCTGTAGGAAGTTCACCCTCCAAGAAGCAATAAGAAaGCTCCAGAGCATTCAACTTG
TCCCAAGTAAGGAGTTTCAAGAGTGCCTGACGGTCAGAAGAGCCCTTGCTCACATTGCCA
TACAAACCAATAGGATAACTGTTATAGACAAAATTACCAGCACTATTTCTATCCAGCACA
GAGAGGTCGATGGCAACATCGGTACGACGCTGTGCATAGAGGATAAGTCTGCGCAACTTA
GGGAAATTCTTCTCGTTGACAACGTCAGTGATGTCAGACAACTTATTGAAGTTGTTGCTC
ACCAAGTTAATTGACTCCAAAGACTTACCCAATTTAATAAAGTTCGCTGGCAAGTGGGTC
ATACCGTAAGCCTGCACTGTAAGGTGCTTCAAATACTGTAACTCACAGATTTCCTCACCC
AACTCTACTTCCTTAATTTGGTTGTTCTCATTGGCAGCAAGTGTGAAAGACTCCAGATAC
TTGAGATTCTTCACTTCCTTAGGAAGAGACTCTCCAGTCTTCAAATTGAACATACTGAAC
TTCACAGAGCGTACACGACCTAAAGCCTCAGGATGACTCTTCACGAAGGCATCAGTACTC
TCCCAAAGAGTTACATTCGACCAGTTACGCATATTGTCGCTGGTATCAAAGGTAACCATG
CTGCTGAGTTTCTCGTTCATCATGATGACAGAAAGCGAGTCACCGGCACGATTGTCTTCT
ATCTTCTGTGCTGCCTTCTGACGAACTGTCAGGATCACATCATCGGTAGGATTACCATCC
GCATCCACCAGTTTGTCTTCTGCCTTCACTGGTACCAGGTGAACCTTTGCCACACGAACA
GCAGGAACAACATTCATCGCCCAGCGGAACTTGAAGTTGACGCTTCGAGGACGAGCCTTT
CTATCAAGGACGATTCCGATATTGGTACCTGTCAGTTTATCTTCATCCTTGCTATTCAGG
AGCCAACCCTCACGCTCGCTCTCGTTTTCCGCTTTCTCGGCATCAGTCATATTACCCTCG
AAAGAATACTCAATCTTGCCGATTTTGCATTCCACATTGGCGGAAATCAAACTCTCGAAA
GCACGCTTATCGTATGAATCTGAATTTTCGATTTCTACAGTTGGTTCCTTGATATCAATC
TGCTTACCATAACCAAACTGTACTACAGAAACGGTGCGGCGCTGACCGTTATCGCCGATA
AAGGCGATATCGGTAGTACGGCGTCCGTTCATCAGAGTAGAGTCAGCTACCACAGTTGCA
GTAGTAGAACCCACGCCATTGGCAGGAGTGAGCATCAGCCAAGGCTCATCCACATTAGCC
ACCCAATTCTGTGAGGCAGCAATGGCAAGCTGTTCGCTACCGCCCTGAGCTCCTATTTCT
ATCTGCTCCTTGTCGATGGAGAGTCCGCCTGGGATATCTACATCATCGCTATCGCTGCAG
GATGCAGTCATCAGACCAGCACCCAGAACGAGGAGCCATGTAAGTTTATTAATATATTTC
ATATTATCTTACTTtCTTTtCGTTTAATTTTCGAGATCCAAAGCATCACAACCGCGGATG
TCCTGATTCTTGTCGTAGAACAGCTTATACATACCTGCCTTGATATATGCGCAGACGCTG
GTTACATCAATGGAGATATTAGGGTTGCCCTTAATATTCAGAATATACATGTGAGAAGTC
AATGTTtCTTCCACCTTACGAATATCATtATCGCCTATCTGGAACTGAATCAGACTTGGA
CAGGTAGTGATTCCTGTTGGCCAATTGCGCAAGCAACGGTTGTAGTTATCATCACGCTGA
TGATTAATAGCAAACGCACGCAAGTTGGCACTGTTTAATGGCTGGGTTGGCACCTCGCTG
AAACTGTTGTAGCTCACATCCATATTAGTAATATATGGCAATGTGGTTGAGCGGAAATCA
TCAGAGAGAGAAGTCAGCTTGTTGAATCGGAAGTCAATCACCTGCAAGAGGTATGCCTTC
TTTCCCTTGATGGAACCCTTAGGGATGGTGCGCATCTGGTTACCACTCAAGTCAATCGTT
GTGATTGGAGAACCTGCTGTAAACAACTCAGAAGGGAACTTCTCTATCTTATTGTTTGAC
AGGCTGACTGTTGCCGCATTGATACCCTTATAAGTACCATGACTTGTATCTACACCTGTA
ATCTCATTGTAAGAGAAATCCACAGAACCCATCTCACGAACCGAACTTGCATCGAAGATA
TTAGGAATCTTCTTCAACTTGTTGTGAGCGAAAGTCAGACTTTCCACATCATCTGTAAAG
GCACAGAGATTAGCAGGAATCTCTTCTATCTGGTTGTTGTTCAGATAGAGAGAAGAGAGA
GCTACCTCTGAACCAAACGGATGCACCTTCTTGACATTATTGTAAGCCAGGTCGAGCAAA
CCGAGATTTACCATCTTTCTCAATGCAGAATACTCAGGGAACTCCTCCAGGTTATTGTAA
CTCATATAGAGAATCTGGAGAGTCTTACCTGTCTTCTCCTCAGCTAAGCGAGTCCAATCA
TTTCTCAACTGATTAGCAGAGATACCCTTGCATCGAGCCAGGTTCATCGCCTGCAAATTA
GGGAGATTATAGTAGAAGTCTGGAATTCGACTGATCTTTGGACAGTTGTAAAGCTCGATA
TCGGTAAGGTTGGTCATCTTGTCCCAATCCTCTTCCTTGAACTCCTGAGCAAACTTACCG
TAAACAGGATCGTCTGCATTGTAGAACTTCGCACAAACCTCGTCGGATGTGATAGAAGAG
TTACCGATATAGAACTGCTGCAACTTAGTCAGGCGATAGATAGCCTTAGATACACCTGTA
ATCTTGTTGGTCAATGTACCGATCTGAGCATCCTTCAGGTTGATACGGCTGTCCTTCTTG
ATTCTGTTCTTAGGAGCCACCTTAGGGTCAGAGTTGTAGCTTTCTACAATCATCTCCGAC
ATATAGGCACGTGGGTCATACTTCAAGAACTTGTTCTCATAATCATGACGCATGGTACTC
TTCTTGGTAGCATTCAGACTATTAGCATCATAATTATTGAAGATGTTGGCACCTATCTTC
TCATCGTGAGAACCAAGGTTGAGTACCTGAAGTTCTGTGAGCTGTCCGATAGCATCTGGC
ACGATACCCTTGGCACCGAAACCAGCGATGACGAGACCGATGACACGACCATTGCTGTTG
AGTGTAACACCTGGCTGGTCGCCCCACATATCGAGTTCCTTATTGAAGTTCCAGTTAGCG
CCCTTGAAAGTAGCATCGCCATAGAAGCTCCACTCCTTACCATGGAGAGATTCCCAGATA
GCCTTCAGAGCCTCATAATCCTTGATGTATTCCTTGGTCTTGGAGAGCAGGATAGGCACC
TGAGCCTTATCATTCAGTTGATTATCCTCTACGATAAACGCCTCACCCTTTACAGGCTGG
GTCTCATACTTGGTCTTTACCGCACCGGTCTTGCCGTATGTGGTGTAAGAAGTAACCTGA
TAAGTACCGGCTGGAAGCCATACAGTAGAATCACAGTAGGCAGTACCCACCTCCATATAC
TTATCGTTTTCATTATCCGGATTCTGATGTTCCTCACTTGACTCCTTATATTTCACCTTC
AATTCTGGGAATGTAAAGGTTTCACGAGTAAAGAGGTTGGTTACGCTGACATCAACCAGA
CGGATGTTAGAGAAGAGATACTCGGCATTGCCAGCACGGGTCTTCTCCCACTCCTTGACA
AGATTGAACTTCACCTTACCGCGCTCtACAGTCTCTACCATCAGATCCTGAACTTTCAGA
CCGCCACCAACAACGGTGAATGTCTCACCGGCAGAAGAAGCCAACAaCTCCTCATCTACA
GCATCATAGAGATAGAAACCGATGACGGTGTAGGTACCAGAGGCGAGTTGAAGTTTgTCA
CTTCTCAGACCATACTCAGCATTCTCTGAATTATAAGAATTGAGCACCAAAGTCTGAGAC
ACAGTCGTACCATTGTGCTCCATGACTACCTTGATTTTCTTGGCATCATCCAATTTCTCA
AGTTTGTCAATGGCAGCAGCACGTGTAGCTCTTGCAGAAACATTCTTGCTGAGTTTGAAC
TGCACATATCCGTATGTGCCGTCCCAGCCTTCGGTTTCATCGTCAGAGCAGCTTGTCACA
GTAAAGGTCAACATTGTGACCAAGAGCAACAAGAGTGCTTTTGAATATTTTATTAAACTA
TCCATTCTGTCCTTTTGAATTAATAATCATCACGCTCTATAACCAAGACTCTCAACACAT
TGCCACTTGCATCCTTGAAAGCCATAAAGATAGGAGCATTTTCGGTAACCTGCAAGGTAA
ATATCCAGTTATCTTTTTCGTCCATACTAGGTTCTGGGCTTACAGGTTCGCCAGAACTGT
CAAAGCAATAAACATTGCTGAAGTCTTCTTCATTAGGTGCCCAGTCTGTGATATTCGGAT
ATACAGTAACCGCCTTTCCAACGGTAGCATTAACTACATAGACTTCATCACCATAATAGT
TGAGATAACTATTAACCACCTCCGTGTACATGCCAGACTGGTCTTTCTTGCACTCTAAGT
TCTCCCAGTTGTTACGCAATACAGTAGGAGCCTTAGCCTCAACTTTATTTTCTTTCTGCA
CAAGATTCATCAGGAAGTAGCGGTCATAATCACTCTTTACAGTAAACTCGTTCTCCAACA
TATCGCCAAGACCATTCTCCAAGCTCTCATATACAGCCTTAGGCAAGGCATAAACGAGGA
ACTCACGGCTACCGCTTGTCAATGGAGCAACAGTAAGCTTCACGTCACCCTTCTCACCCT
GCAACTTCACTGCACCAGATGAATCCTCGGACAGACCATTCTCCTTGCTTTCGAAGACAA
CCAGCTGATAATCATCATTAAACGTATTGAGTTGGAATGGAACGAAGTTATGGTAGGTAA
AATCATTGGTAGCCTCGCCTGTCAAGCTTGTACTATTCTGAGAGAATACCTTTCCGTCCA
TTGATACATTCCATACCGCCCATGGTGAAACCGTAGGATAAGTGACATCCATTGTGTTGG
TGGTCATACCATTATACATAACAGGTACGGTCACAGCAGCCTTACCATCCTCTGAAGCAA
AAGTAATGGTGTAATTGTCCTCCTTGGCAATGACATACTTAGCACTCAAGCCCTGACCAT
CTTTGAAGGCAGCACCACCTACAACTTCATTATTTGGGGTACCTACCAGGAAGCCGCCTT
CCAACTCTACCCAAGCAGGAGTGTTGGTCACAGCAAAACGATAGGTTGACTTAACAATAA
ACTTGTTGTAGATAGGCTGACCTGCAACATTCTTGTAACCTACAATAATACCGGTCTCAG
TAATATCGTTGCCCAACGCATCATAAACCTTGAGATCATAGCCCTCAGCAGAACGCTGAA
TCTCAGCAATAGTCACTTCCTGACCGCCCATCTTCAAGTTCAACTGAGCCACGCTCATAT
CCTTGCTGGCATCATCGTCAGTAATAGTTACCTGGATAGTCTGCTTACCAGCAGCACCAT
TGAGCACGAAACCAGGCTTTACAGCAGCCTTCGCCTCTTCCTGATTCTCATTCTGAGCCT
CTACCTTAGAGATCTTACACCAGATCTGATTAGAAGAAAGACTCCAGTTCTGGTTGGCAT
CGAAAGAAAACTCTTTCACATCGCCAGCAGCACCTGCGATAGTCTGTACCTGTGGAAATA
CAGGATTTACGGCATCGTCGTCGCTGGAACAAGCGGTGAACAAGGTCACTGAAACCAGCG
TCACAAGTACGAGCCAATATCTTGAAATTAACTTTTTCATATTGTTATTCTGTTATTATT
TTCTTGAATATATCTGCGTTATATAAGCACCCGAAAGGCTTAATAACCTTGTTCTTTGAG
TCTCTCTGCCTCTGCATCGCTTACCCACTCAAACATGGTGATGAAGGTTCCTACATTACC
AAATGATGTACCATCCTTCTTATCGACACTCATGTTGACATACTGCAATACATAGTTCTG
GCAGGTATTATAATAAGAGGTATAGAGTGAAGGTTGGCTGATGCGCAACTTGCCATCTCC
ATAAATAGTTCCGAACGCCTCACCGGTCTCACCGGCTATCTGGTCGTCCATCTCTACCTT
TGGTTCCAGAAGGTTGCCAGTCTTAAACTTCAACTTCAGGTCATATCCCTTATAATATAC
ATCCTTCAGGAGTACTGTATTCTCCTCGCCTTCTACCACCTCAGTCTTGATCAGACGGTT
GGTCACGTTGTTCAAATATGAACTGTAGAAAGTAGAAGTAACCATACACCAACCAGAGAA
ATTGTGGATATCGAAAGGACAAGCCTTCTGCATCACCACGTGAGTATAGTCCTTGTAGAG
TTCAGTCCAGTTGTACTTCTCAGGAATCACCAGTTTCAGCGTGAAACCTAAGGAGTCCGT
CTTTCCGATATTATCATAGATACCCTGAACCTGCACATTTCCTACCATCTCGCCTGCCTT
GATAGTGACAGTATTGTTGAGCACACGATAATGCTTACCCTCGATGGCATTGCTCTCTTT
GTCTATAACTTCCACACCGAAGGTGCGGTCGTAATCcACTTTTTCTGTAGCCGATACAGG
AACATTGAAGATTTCgTTGTTTTCCTGTACtGGATACTGATAGAGCGTATCAGAGAACAT
GATATGACTCGGACCAGAATAGGTaGTAAAATCCTGCGAACAGCTCGCAAGAGCGATGAG
TACAGCTACTGCTGCCAAACATCTCATCATTATTTTCTTCATGATCGTCTCTTTATTAAT
AATCCGTTATTTATTACTTTCATTAGGCTCTATCTCTGAACCTGGTGCTTCCAGCTCATG
CTGTGGAATTGGCCAGACAAAGAGTGGATCATCCTTCTCTACCTTCAAGCTGCTCTGTAC
GAAGTTGGCAGCAGGCTGATCAGAAGCCTTACGCTCGAATCCCTTGTGCCAGCGCTTGAG
GTCGTTCAGACGGAAACCTTCCATATAGAGTTCCTTCACACGCTCTGCCTCGATAATCTT
CATGGCATTGCTCTCGCTCAAGGATGTGTTACCACCGTATGATGAGTAACGGGCTGTACG
CAAGGTAGAGATGTCCTTACCAGCCTTGCCATATTCACCCTTCATGGCATAAGCCTCTGC
ACGGATCAGATACTGCTCTGAGAGACGGAACACCATTGGCTGGTGAACATGCAGGATATT
ACTGTTCAGGAATTCTGCATCACCAGAATACTTGCTCAGCAAAGGCCACTGCAATCCGTG
CTCATAACCTGTTACACGGGTGGTGAAGATGGCTGCAGGACGAAGGTCGTTGCTGTCGTA
TGAATTGATAACCCAAGTCTCTGGCACATAGTCAGGACGATAAGTTACATAGTTGTAGTT
ATCAAAGATAGTACCCAAAGCACCACCATAACTGTTTACAGTAAAACCAACCTTCCAGAT
AGCCTCACGGGAATCACCATAAGTCCAGATGTACTTATAGTCGTTCACCTGACTGGAATA
GGTATTAGAAGACGCCTTCTCCAATGTATAATATTTGCTGCCGATAACCTTAGAAGCATA
CTTGATGGCATCATCCCAGCGATGCATATATAAGGATACGCGCGCACGCAAGGCATGGCA
AGTATATTCATTGAAGTAAATCTCGTTGTAGAGACTTCCAGTAAAGTCATCTTCCAACTT
CAGATACTCTGTAGCCTTATCAAGGTCTCTCAATACGAACTCGTATGAAGCCTTCAGGCT
GGCACGTTTCTGTGGCTCATTGCCGTAATAATGCTCAGTGAGTACCACACCCAGGTCTTT
CTCTGCCTGCTCATCATTATCATAAGCCTTGCAGAACATCTTGATCAACTCAGAATAAGC
CAAGGCACGAGCGAAGTAAGCCTCACCCTGATACTGCTCCAACCTGTCCAGTTCTGTATC
ACTGGTGGTATTGAGCTTCACTTTCTCTACATTGTCAAGCAGGAAGTTGGCACTATTGAT
AACACCATAAAGGGCACCATATACAGACTCGATGTCGGTATTGGTAGGCTTGATATCCTT
CCAGCGATAGATATCGCCATAGGTATTGGAGTAGCCCTTCACACAATACACGAAGTCTGT
CTGCAAGTCTGGCAAGAGTGTCAACTTGCCtGAGTACAATGCGCTGCTCTTAAAACTGTC
ATAGATTCCATAGACCAGCTTATCTACATCATCCACgGTATTGATAGCCTCATCCATGCG
GATAGAATCCTCAGGATACTTGTCAAGACAGGAAGAAAAAGACAAGGTCAGGACAGCTGA
CAGTATATATGTCTTAATATGTTTAATCTTCATTATTATTATCTCCTTTCTTTGTTTAGA
ATGACAGTTCTACACCAAGCGTAAACTGGCGTGATGCTGGATACTGCGCCTGATAAACAT
TGGATGAAACCTCTGGGTCAAGACCATTGAAGCCTGTGATGGTGAAGAGGTTCTGTGCCT
GAGCATAGACTCTTACCAAAGAGAAGAACTTGGTCTTGCTCAACAGACTCTGTGGCAAAG
AGTATGACAAACTGAGGTTCTTCATACGCAAGAAAGAAGCGTTCTCTAAGTAACGGTCAT
CCAACTGGTTAACCTCACCCCAGCGAGGGATATCGGTAATATCACCTGGATTCTTCCAGC
GGTCATACAACAAGCGGTTAGACTGGTTGTAAGCTGTACCGAAGGTTACACCACTCTCCT
CGAAGAAACGGTCGTTATTGATAACATAACGTGTACCGATCCAGCTGAACTGAGCAGACA
ACTGCAAGCCCTTCCAGCGCAAACTGGTACCGAAACCACCCATCCAAGGTGCATCGTAGG
TCTTGCCCATCATCACCTTGTCGCTCTCACGGAACTCGTTGGTCACGTTACCATCCTTGT
CATACCAGAGCTGTTCACCATTCGCTGGGTTCACACCTGCATAACGATTCAGGAAGAACT
CGCTTACTGAGTGACcTACTACATATTTCAAACCGGTGGTTGAGTTTACATACTCGGTTA
CACCGTTATAGAGTTCCTTCAATCGGTTCTGATTGTAAGATACGTTGGCGCTTACATTCC
AGGTAAAGTCCTTGGTGCGGATTACATCACCGTCAGCACTCAACTCGATACCCTTGTTAG
CCATCACACCCACGTTCTTCCAGCGATAACCCTCACCGGTTACGGTGTAAGACTCTGGCA
CACGCATCAACATATTGGAAGTGCGCTTGTAATAAGCCTCAAAACTGAAGTTGATACGGT
CGAAGAAACCAAGACGCAAAGCAAAGTTGCTTGCCCAAGTGGACTCCCAACCCAATTCCT
CATTACCACTCTGTGAAGGATAGAGACCAGCTGTATCGTCATAGTTGGCGTCACCACTCA
CCAATGCGAGGTGATAATAGTTAGGAATCTCTGAGTTACCGGAAGTACCTGTGCTGACTG
CCAACTGTGCGTTACTCAGCCAGTTATACTTCTTGAGCCATTCAGTCTGCTTCACATTCC
ACATGAAACCTACAGACCAGAAAGTACCCCAGCGATGATCCTTACCAAATCGGGAAGAAG
CATCAGTACGGAGAGAGAAATCTGCATAATAAAGTTCCTTATAGTTGTACTCGCCACGCA
TGAAGAATGACAAGTAAGAATAATCAGAAGAAGAGTCAGACCAGCGGCTGGCACGTGTAC
CAGACGAAATATTGGTCAGCAAGTCATTATTCTGTCCTCTGGAATAAACATTGAATCCCT
CTGAATGATAATCGACAGCCTCCTGACCCAGCATCACGTTGAAAGAATGGATATCCTTCA
AGGTGAAACGATAGTTGGCTGTTGTAGTCTCAGTCAAATTGAGCATATCGCTGCTCTGGC
GAGCCGCAAGACCCTGTCCATTGTTAGAAGAGAGACTTGGGAAAGACTGCATGAATGCGG
TAGAGTGAGAGAAATCTGCACCAAACTGGGTGCGGATAGTCAGATTCTCGATAGGATAAA
TCTCTGCATACATAGTAGAGAGAATCTTATACTTCTTGTTCTTGATAGGATTCTTTGCCA
TATATACGATAGGGTTCTCGCTCGTACCAGCCCAGTTGCCGGCTGCAAGAGAAGCAAGAC
TGCCATCCTTTGCGTATGGATTCCAATATGGAAGCATGAAGCGGCAAGCTGAAATTGGGG
TAACGGTGTTATAAGAGCCATCGTCTGCCTGCTGGGCTTCCTCGTAAGCTGCCATGGTGT
TGGTACCAATCTTCAACCAGTTGCTCGCCTTCACATCTGCATTGGTACGGATGTTGTAAC
GGCGGAAGGTAGAATTCTGCGCAATACCATCCTGATCATAGAAACCACCAGAAACATAGT
AGTTCAAACGGTCAGTAGCACGATTCACGGAAAGTTCATAGCTCTGCAAAGGAGCCGCAT
CATTGAATACCTCGTCAAGCCAGTTGACATTTACCTTAGAGAGGAGATTGTAATCCTTAC
CAGCATCCAGTCCTACTTCTTTCTCAAACTGGATACGCTCATCGGTATTCATCATAGACC
AGTTGGTCTGCGCCAACTGTGAGAAACCATACTGAGCACGGAGGGTAACCTTTGCCTTAT
CCATAGAAAGACCACGCTTAGATGTGATTACAACCACACCATTAGCAGCACGGGCACCAT
AGATAGAAGTAGAAGACGCATCTTTCAACACAGAAATACTTTCGATGTCATTAGGACTCA
AAGTATTGAAATCAGAACTGGAAATTGGCACACCATCCAGGATAAAAAGTGGTGACTTAC
CAGAGTTGATAGAGTTTGTACCACGGATCTGGAAGGTAGCAGCCTTGCTTGGTTCACCAG
AAGAGCTGATGACCTGCAAACCAGTACTCTGTCCTTGCAAAGCCTGGTCGAAGCTTGCCG
CAGGGACATTTTCAATTTTTtCAGCTTTCACAGCAGACACGGAACCCGCAATGGTTCCTT
TCTTACGAACACCATACGCCACAACCACGACTTCATCCATCACTTTGGAATCAGAAGTAA
GCGTAATGTTCAGCGTTTTCGTCTGTGCATTGACAGGATGTTTCTGAGTCACCATACCGA
TGTATGAAATCACCAGCGTAGCCTTAGAAGCGTCCTTCACCTCGATGGTATAGTTTCCGT
CAACATCGGTCACTACACCATTCGTTGTACCCTCTTGAAGGATGGTTGCACCAATCAGCG
GTTCATTGTCATCACCAGACATAACCGTTCCCTTGACGCTAAAGGTTTGCGCCAAGGTTG
TTTGGACAGTCAACACAATCAGAGAGACAAGCAATAGGGAAATTCTTCTCATTCTTGTTT
GTTTCAATTGTTGTTTATAAATTATTAATAATTATTTTTTTCTCGTTGGAGTAAACGGTT
GCATATATTAAATATGTTGCACGCCTAACAAACCCACCGTTCTCTCACCTGATACAATTT
TTCACAAATAACAAACATAAGTATAGCTATTTGATTAAAAGCGGTGCAAAATTACTAATA
ATTTCTCATTTATTACAAGTTATTGCTTTAAAAATTATTATTTTAACAATAAAAGGCTAA
CATTTCCCGCATTTCAGGGCATCTGAGCCGTATTTTGAAGCATTTCTATCCCCTTTTTCA
TAAAAAAGaCGAAAAAAaTATCTGCATACAAATTATTTGTGTAACTTTGCCATCTGATTG
ATTTAGAGACTAAAATGAGAAAAAATTTAGAGACTAAAATGAGGACAGAAAGATGAAATA
CAAAATACTTTTTTTGATATGCCTGATGTTAGGTACGACTCTGAGAATGGCTGCACAGGA
TGATGAGAccaTCCGGAAAACAGGGATGTGGATATGGACAGCCCTACCTTCGAGCCGATG
GTGAAAGTCGGCAAGGTATTGCAGGGAAAGgACAGCATACAATATGTGGAGGTCAACAAT
GTCTATGTATATCCCGAACCGGTATTCAAGAATGCCAAGCAGCGCATGGCTTACAACCGA
CTGGTATATAATGTAAAAAAGGTGCTGCCTATTGCTAAAGAGGTAAGAAAGATTATCATC
GAAACCGGTGAATATCTGGAAACTCTGCCTAACAAGAGAGCAAAGGATGCACATATGAAA
CTGGTAGAGAAAGGTATCAAGGAGGAATACACGCCAAGAATGAAAAAACTGACATACGCA
CAGGGTAAACTCTGCATCAAGTTAGTTTACCGCGAATGCAATTCTTCCTCTTACCAACTG
ATACAGGCTTTCCTGGGTCCAGTGAGAGCTGGCTTCTATCAGGCCTTCGCTTGGGCTTTC
GGTGCGAGCCTTACCAAGAAGTATGATCCGAACGGAGTAGATAGATTAACAGAGAGAGTG
GTAAGACAAGTTGAGTCTGGGCAGATATAATTTCCGTTCAAAGACGTTGAACCGCGGTTC
AAAGACGTTGAATGTCGGTTCAAAGACGCTGAACGGACATTCAACGACTATGAACGGAGA
TTTCAACAGGGCTAAAAAAGAAGTGTTCCCAAAGAAAGCAACAACTTTCCTTAGGAACAC
TTCCTTTTATACCCAAATGCGGTGCCTATCTATTCCTCTGTATAAAGCACCTGAATCATC
GTCTGACCCACAGCCTTCAGAACATTTTTATCCAAATGAGCCATATCATCACTTACGGTA
TGCCAGGTAGGACCAAAACTGCTCTGCTGGCAGTCAGGATAATAGGCTATCACATCAATC
GTAGGAATCTTCGCCTTTTCATTTACCGGGATATGATCATCTGTTATCATACCGCCATCA
CTCTTAGGGAAgAAACTGCCATAACCAGCCTGACGGGCTGCTGCCCAAACCTTCTTGACA
ATGGCAGAAGCATACTGCATAGACATTCCCTCACGATAGAACTTGGCACCCTGTCCACCT
ACCATGTCGAGAAGGATTCCATAACGAGGAGAATAACCGTCTGGCTTATTCTCACTCCAA
TACTGAGCGCCCAAAGCCCAGGTATCTCCACTATCCTGAACATCAGCCCATTGAGGAGTT
CCCCAATCCTCTGTATCGAAACATACAAAATCTACTCCGATAGCAGGATTCAACTTTTTG
TCAGCCTGCAACTGGCGGGCGATTTCCAGCATGACTGCCACACCACTTGCACCATCATTG
GCTGCCATCACAGGCTTGCGCCAGTTGGTACTGTCGGGATCATTATCTGCCCAAGGACGA
CTGTCCCAATGGGCACAGAGCAGGATACGGGTGGTAGCCTTCGGATTATAATGAGCGATG
ATATTGGTATTCTTCAATATCGTGCCATCATATCCCTTGAGGTCTGCTTTCTGCTCCTCT
ACCTCACATCCGAACTGCTTGAACTTCCTTACAATCCATTCGCCACAAAGATCGTGCGCC
TCGCTATTCATCGTGCGAGGACCGAAGTCGCATTGAGCCTGACAATAAGCAAAGGCTGAA
TCCGCATTGAAAGCTGGACCTACTGGATTCAGTTTCTCTGCTTCTTCCACTTCCTGTGCC
TCAGGCGAACTTGTGCCATGAGTAGATTTGTAAGTATATGCACCTGCCACAATAGCCGCA
GCAGCCACAACACCcAATATGATTTTCATTTTCTTCGTCATCTTGTTTATTTTGAACTTT
CAGATTTGAACTTTATGATTATCTTTTCTCTATAGAATTACCTTTCaACTCACCGGTAAC
ATTTGAATTCTTCACTCTTCACTTACCTAACAGCCTGTACTTGCGCCATTACTCTGAGCC
AGTTGCCACCCCATATCTTGGCGATATCCTGTTCGCTATACCTGCGACGGAGCAACTGgA
TGGTAAAGTTGATGAGTTCAGAAGAGTCGGCTAATCCGCAGATTCCGCCATCACCATCAA
AATCAGTACCAAGACCCACATGATCGATACCCATGATGTCGATAGCATGTTCCAGATGGG
CAATAGCATCCgTGATGTCAGCCTCACCCTCTTTGCGAAGGAAGCCGTGATAAAGTGTGG
TATGGGCTACACCTCCTCTGGCAGCAAGCGCACGCATCTGATCATCGGTCAGATTGCGAG
GCACATCACAGAGCGCCTTACTGCTACTATGACTGCAGACGATAGGCGTCTTGCTGATTT
CCAAAGCATCATAGAAGCTCTTCTCGCCAGCATGACTCAAATCTACCATGATGCTCAGGC
GGTTCATCTCCTGGATGACCTTCTCGCCAAAACTGCTCACACCATTGTGAGTATTGCAGC
CACGGGCACTATCGCAAATATCATTATCCCCATTATGGCAGAGCGTAATATAGACGATGC
CACGCTGGGCAAAATGCTTCACGTTGGCAAGGTCGTGTCCAAGCGCCAGTCCGTTCTCTA
TACCGAGCATGATACTCTTTCTTCCCTTCCGCTTGTCGCTATAGAGGTCGGCAGGCGTAC
GGGCGATACTCAGGTAATTGCTGTTCTTGCTCACAATAGTCTCTATCTTGTCAAAGATCA
GGTCGGCATACTGGGTAGGACCAGCCACATCAAAATCTACCTTGCTGCTGAAGGTCTCAC
CCAACTTAGGCTGCGGCAGGTAAGCCACCATCGTCGTTGCATCCTGATGACCGTCGGTCA
TTTTATGCAAATCTACCAGAATACGGGAGTCGCGATGGTCGAAACAGATACCCTGCGGGA
AGAACATCGGCGTATCGCAATGTGTATCAAGAATAAGGATGCGCTGATGCAACTGCTTCG
CCTGATAAAACTCGGCAGCCTGAGCAGTAAGCCATTGGAAAATCTTCAGTCCGTCTTTCT
CCAACCATTCCGGATGCCATTGCACACCGAGGATAGACTTGTACTCGCTACTTTCCACAG
CCTCTATGATGCCATCAGTAGATTTGGCGATGCAGCGCAGTTTATTTCCCGGCATACTCA
CAGCCTGATGATGGAAGGAGTTGACAAAAATCTTCTCGCTATTATATATATTAAATAAGG
TGGAACCCTTCACTATCTGCACACTATGGGTAGGTTCCTCACGCTCAGCATCCTGCGAAT
GCTTCACTCCCTGTCTGATGTCCTGCTCCACCTTTCCCCCTAAAGCTATAGCCAAAGTCT
GAATGCCACGACAGATACCCAACATCGGAATCTGTCGATTATAAGCCAGGCGAACCAGGA
GGAACTCAGCAAGATCACGCTCCCGATTGATATGATGGAGCTTAGGAGAAGGCTCCTCAC
CCATCCAGAGAGGGTTGTGGTCGCCGCCACCAGTAAGAATCAATCCGTCCAgATGCTGGA
GCGTATTGACGATAACATCaGcATCaGCAACAGGAGGAATGATAACAGGAGTTCCGCCCG
CAGCTATCACTTGTTTATAATATCGGTCACGAAGCGTAGCATCTATGCCCTCGTAaTTGG
CGGTAATACCAATTACCGGCTGATGAGGAGCCTCGGGAAAAACAGAATATACACCTTGCA
AGTGTGAATCCAAATCAAATGTTTCCATCTACTTATTTACATAAAAAAaGGATGTTTCAC
AAAGGAACCACTCACGACCGACTTAAGTCTTAACCTATGCCTCTCCTCGGTCATAAGTTG
CAACACCCATGTGAAACAACCTTACCATTTATATTTACGTTAAATACTTATTCTTCTTCC
AAAATAACAGGAATTTCTCGCTTGATACTCTGCTCAAGAGAAATCAGGGTCTCCGTAGAA
ACCACACCAGGAATAGCCTGCAACTTATTGTTGAGCAAATCCATCAGCTGCTCATTGTCG
CGCGCATAAAGTTTAAGAAGCATGGTGTAAGAACCAGTAGTAAAGTGGCACTCCACGATT
TCCGGTATATTCTGAAGGCGTTCTACCACCTTCTTATACATATTACCACGTTCCAGATTC
AGACCCACGTATGTACAGGTAGAATATCCCAAGCTCTTAGGGTTTACGTCGAATCCACTA
CCCGTGATAAATCCTGCCTCCATCAAATGCTGCACACGCTGGTGGATAGCTGCACGGGAT
ACGCCACACTCTGCCGCAACATCCTTGAAAGGAATGCGGGCATTCTTAGACAAGATACCC
AATATCTTTCTGTCAAGATTGTCTATTTTCTCCATTTCTGTTGTTTTATGTTATTGTATC
TTTGATGGTATCATCTTATACCAGATAGCAAAATTAGGAAAAACTATTGATATAAACAAC
AAAAAGCACGATTATTTTGCAATTTTCGTGCTTTTTGATAGTATTTATACGGATTTTAAC
AGAAAAATCGCTTTTATGGCATAGAAATTATAGACAATAAAAGCGTTCCACCAGTTTTTT
ACGATACAGGCGTCCCACTTTGACATAGCTTATGCCATCAAACGGCGGATAGAAGTGGCA
AACATTATCGACCACCTCTATCAGATAATTCATATTGATAATAAATTTCTGGTTTACTTG
CATAAATTGCTTGTCCACTCCCAACAGGTCATTACTCTTGATGGTCCGCTTCAGGCGAAC
AGGCGCCTTGCTACCAGCCACCACAGCCTCCCAACAACGCACTTCATGATTATACTGGAA
GAGAACGATGTCACGCTTGTCCACCAGTTTGAAGTCTATAGTATTTGTATAGAGGAGAAA
CTTACCATTGTCCGACACTATTTCTTCCTGATCCCGTCCATCTGATTGCAGGGTTGGCAA
AAGGGGCTGTTCGGTTAGTCGCTGCATGATGATGTCCAATTCCTTGTCATCGATAGGTTT
CAATAGCACGTCAAAGGCTTTCTTCCTGAAAGCTGGCAACACAAACTCATCGTAAGCAGT
ATACATCACTACTCTACTGCGACCATAAGTAAAAGAATCGACTCGTTCCAGGAAATCTAT
TCCCGAAATGTCTGGCAACTGCACGTCGAGAAAGAGCAAGTCTGGTTGAAACTCACTCAC
GCTCGCCAGCCCATCTAATCCAGAGTGCTCTATGGCGACCACTTCTATCTCAGGGTATCT
GCCCAACTTTTCTTTCAGATTTTCGGCAGCCTGCTTATTGTCATCTATAATGATTGTCTT
CATCTTGCGGTTCTTCTGTCAAATAAAAAGTTTGATATTATCAGGAATAACTATCGTAGC
AACGCATCCTACGTTTTTTCCGCACTCTTGCTCATTACTGAGCGAGAAGGTCATTTTGCT
TTTGTTTCGCTCGTTGACGATGGCTATGGTTTGGGTGATAACACTCAGTCCTGTACGCTT
CTTTCCTACGCTACGGATATCAAATCCAGGACCATTGTCCTTGACCTTGATGCTGGTTGC
TTTTtCTTTCTTGTCTATCTCGATGTGAATAGACTTATGACCATCCCATCCCTTCAGCCC
ATGCACGAAGGCATTCTCCACAAGTATCTGAACGAACATGGAAGGAATGCGCACCCTATC
GGCATCCACCGCTTTGGCCTGGTCGATGCGGAACTCGAAGTCATCGCCCATCATTTGTTT
CTCCACATGGACGTACCGCTCCACAAAATCCAACTCTTCTCGTAACGTCACATCCAGGCG
GCACGACAAGTCAAGGTTCGCCCTTATCAATTTTGTCAAGTCGAGCAATTCATTGGCATC
CTGCTCATTCGACTTCAATATTTTACCATTGAGGACGTTAAATACAAAGTGTGGAGAGAT
GCGGTTGCGCACACTTGCTAACCTCAGTTGCATGATGCGCATCTTATCTTGTGCATATTG
CTTGCGAGAGCGCATGAAAAGAAGGGCAAACATCAGAATGATGACCACGACCAGCAACAC
AGCGGCCACCGTGATGGTGTTGGCACTTTGGACAACTGCATTTTTATGCTCCATTTCCAG
TCTATGGTGTAAACGAATGGTATCTTGCGCAAAACGGTTCATAATTTCAGAGGCACACAT
ATTAAGTCGGTTATGTGCCAGAGAATCATCCATTTGGGCATCCGACCTAAGATTTTCATA
CGCTCCCCGATAGTCGCCTATTGACTCATAATACTTGCGAAGATAACGATTGCGAATTTG
GCGAAGATTGAACTCCATATTGTCCAGTTTCTTCTCATGTTGCAATATATCTTTTACCTT
TGCCATGTTTCCTCGTTTCACAGCTTGTCCGATACGGATGGAGTTGACATAGTAAATTGC
CACATCGTTGCCATTCTTGGCAAACCATGGCTCTATCTCTTCGAGGCATTTTTCCGACCT
AACTACATCGCCCAGATTGAGATACACATCTGCGAGGTTGAGCTTGCAGAGATACATGTC
GAAGGTTTCCGTTTTATGGTGCTTTTCCAGAAAAGCCTTCAAGGTTAAAAACTTCTGGAG
GGAAGCTTTGTAGTCCCTGGTATAATAACCCCAGGGCATCGCCCTGGGTATAATAGCAAT
CGGCAAGGCGCCCTGAACCAACGGTCACCGGCGCATAGCGGAAAGGTAAAGGGCAAAAGC
TTTAAAATTCATCTAACTCAACTTTCGCAAATAGGGAAGTTTAAGAAGTTAAAGCCATAT
GCTTTACAGCTAAATATACAAACAATAAGGCTGTTGTCTTAACTCCTTTAACTCCCTTAA
CTCCTGAACATTTCCCTTACCCCCCAAAAAAaTAAACAAAAACCATTAATAAAAATGCAA
CTCAGACTATACGAAAAAGCAGAGCTTGCCATGCTCTACTTCCCCCATTCGACCCCCAAG
GTCGCAGTCAACCGACTCTCACGTTGGATCAAGAACATTCCCGAACTCTACGTCGCACTG
CAACGGTGCAACGTAGGGAAGAACTCTCATTTCTACAGCCGCCAGCAAGTAGATCTCATC
TTTCAGTACCTTGATGAACCCTGAAACATGCTGTAGCAGCTCATGCTGCTACAGCTCTTT
GCAAAGAACTGTCCGAAACTACTCCCGTCTTTCTTTTGCCATAATGATGGCTTTTTTCGA
AAACCCACCAGTCCTCCCTTGCCATAATGATGGCTTTTTTCAAAAACCCACCAGTCCTCC
CTTACCCTTAAGGGAGGGTCCACCTCTTTAATGGTAAAGAGGGACGGGGTGATTTTAGAA
AAGAATTCATTAATACTAAGGAAATCAGGTGGGTTTTCGAAATCCCCTTCACAATCAATT
GCGAAATGATGCAATCAAAAAGCATCATTTCGCATCATTTGGCACCATTTCTCATGACAT
GTTTTATTTGGCATCATTGCCAAATAAAATCATCGTATCTTTGCATTGTCATTCAGAGAG
AATGAACTTAGTGCACTCAAGTAATTCATTAACCAAAATCTAAAAAAaCTATGATTCTCT
ACAAGTTAGTAAAAAACAACAACAAAAAGTTTCCAGGAACGTACGGCAAGTACTATGCCC
GTCCTGCAGTCACCACAACCATCAGCATCGACCAACTCGCCGAGCACATGTCGAGCCACA
ACACACCCTTCTCGGCAGGAGCCGTACGCGGCATCCTCACCGACATGGTGAAGTGCGTCA
AGGAACTCGTCCTCAGCGGCTACTCCGTGAAGATCGACGACCTCGCCATTTTCTCCATTG
GCATCCGACCCAAGAAGGGAGCCGACACGAAGGAATCCTTCACCGTGGCAAAGAACATAG
AGGGCGTCAAGCTCCGTGCCCGTGCCACAGGCAAGCTCACCAACAGCCGTCTTGACCTCG
ACGCCACCCTCAAGGATGCAGCCGACATCCTCGAAAGCTCTTCCACCACGAAGCCAGGCG
GCACCACAGGCGGAGGCACCACTACCCCATCCGGCGGCTCTGACAGCAACCCTTCAGGAG
GCACAGGAAGCAACCCTTCAGGAGGCTCTGACAATAACCCATCAGGAGGCGAGAATACCG
GCGGCGATGGAGAGTAATGTCTTAACTCCTTAACTCCCTTTAACTCCCTTAACTCCTCGA
AAGAAAAAaCATTAACCATTTAAAAaTTAAACCATTATGAAAAAGAAACATTAAAAAaCA
TCATCAACTTCGTCATCACCGTTCTCACCGCCATTGCCGGCGCCTTCTGCGTCACCAGCT
GCGGCAGAATGTAGACGAACCACCCCATCGTTTGTTAaCCAAAAAaTCTGACGACAATGA
AAAACCACCGTAACATCTCTCTCATCGTGCTGCATTGCAGCGCGACGAGAGTCACCCAGA
GTTTCACCATCGAGCAGCTCGAAGCCTGCCATAAAGCCCGTGGCTATAGCAGCGTCGGTT
ATCACTACTACATCACCCGCGACGGCACCCTCTACCCCTGCCGACCCGAGAACGAAGTAG
GCGCCCACGCCCTCCACTTCAACAAGAACAGCATAGGCATCTGCTACGAAGGCGGACTCG
ATGCCAAGGGTCGTCCTGCCGACACCCGCACCGAAGCACAGAAGATCACCATGGAAGAAT
TGCTCCGCAGCCTCTGCGTCGACTTCCCCGATGCCGAGATCCTCGGTCACTGCGACCTCC
CCGGCGTCCGCAAGTCCTGTCCCTGTTTCGACACCCGCAAATGGCTCAAGGAGATCCATT
TCCACATCTGAAACTCCTTAACTCCCTTAACTTCCTTACTCAAGTTTCGCAAGTGGTTTA
AGTACGGGCTGAAGGCCCAAAAGCTCTTAGCCCAGGGCATCGCCCTGGGTTTTTtATGTT
CGCAAACCTGGCGCCCTGTAAGGGCAAAAGCTTTACATATCGCAACTGATTTACCATTTT
TATTATGTGTATTTTAAAGCTTTTGCCCTTACAGGGCGCATTGCTGACTGACCTCATACC
CAGGGCGATGCCCTGGGCTAAGAGCTGCTGCCCCTTCAGGCGTGCTGGTTGCGAGGGCTT
GCATACTGTGCTTCGGGCGGAGAACATTGGCTCAGGGCATGCTGATTCTATAAGTTTCTG
ACCATATAGGCGGTCTAAAAAGGCTGTTGTCTTAACTCCTTTAACTCCTTAACTCCCTTA
ACTTCCTTACATTTTTtCTTTtATCATGCCTCCTGCTCGTGAGAGTCGGAGGCTTTTTTT
ATCAAAATTAAGCCAATCTTTTTGCATATATCACATGAAAACATTATCTTTGCAGAAGAT
AAGCTGCACTCGGCAATTTGAAAGTAAATCTTTCATTGCGCTCATTTGCATTATCTTTGC
AAAAGATAAGCATATTAATCAAGGAGAACCAAACATGACAGACATCAGCAACAGAAAGCT
GCCGACAGGCATTCAATCGTTCAAAGAAATCAGAGAAGAAGGTTATCTTTATGTAGACAA
GAGCGACCTCATCTGGCATTTGGCGAATCATGGCAAAAAGTACAACTACCTGAGCCGTCC
CCGCCGTTTCGGCAAGTCAATTCTTATCAACACACTACAGATGTACTTCGAAGGGAGAAA
AGAACTCTTCGAGGGACTGAAAATCATGCAGTTAGAGAAAGAATGGAAACAATATCTTGT
CATCCGTCTCGATATGAGTCTGGCAGGAGCCGAACCGAAAAGAGTGTGGAGTTATCTTGA
CAATGTTTTTCACAACCTTGAATCGGAATACAACATTGCTGTGCGGCAGGATAGCTCTCT
TGCCGTAAGATTCCAAAACATCATTGAAGGTGCATACAACAAAACCGGCAACAAGGTAGT
CATTCTCATCGACGAATACGATTCACCGCTGCAACATTCATGGAAGACGGAACATCACAA
AGCCTGCACCGAAGTCTATCGCGATGTCTTTGCAGTACTGAAGGCCTGCGACGAATACGA
GAAGTTTGTCTTCATCACGGGCATCACAAAATTCACGCAGATTTCACTTTTCTCCGTGCT
CAACAATTTGACCAACATCAGTTTCCTGCCAGAATATGCAACCATCTGTGGCATCACAGA
AGAAGAAATATTAACAAACTTCAAGCCAGAGCTGGAGAAAATGGGCGAAGTCAACAACTG
GACACTTCAGGAAACTCACGACAAGTTGAAAGCCTATTATGACGGCTACCATTTCAGCCG
CCGCAATATGACAGACATCTACAACCCCTATAGCCTGATCAACGCATTGAGCACACAAGA
GCTCAGCAATTACTGGGCAGCATCAGGGGCCACTTCGCTGATACCGAAATTTGTCGACAA
CATGGAGCTTCGATTGAAGAACTTCGAGAATTGCCGTATCATGCGAAACACCTTAGAGAC
ATCCGATGTCAGTGCAGGAGGTTCCGAGCTGTTCCTTTACCAGTCAGGCTACCTCACCAT
CAAGAAATACGACGAGTTTGGCTATACACTTGGCTTCCCCAACGAAGAGGTGAAACAAGC
CCTTTACGACCAGGTTCTCCCATCCCTCGCCCTCCGTTCTGAGAGCGACCTCCAATCGCT
CCAAGCCAACCTGTACGCCCAATTAGGGACAGGCGAGACAAACGAGGCAATGAAGACCCT
GAAGGCCTTGATAGCCGACGTGCCGTACAGCAATAAGAAACTCGCCTCCATGGACATGGA
AGAGCGTTATCGTCTCATTATCAGTACCATCCTCAATGCCATTGGACTAAAGGTAGAAGT
AGAGAAAATGATTTCCACAGGTAGAATCGACATGACAGTACAGACCTCCCGCTATATCTA
CGTAATAGAATTGAAATTGCAAAACAACGGAGGCAAGTCTGCTGCCACTCATCAGATTTT
CGACCGCCAGTATCTGGAACCTTTCCTTGCAGACAGCCGTCAGGTCATCGGATTAGGCCT
TGAGCTCGACGATAAAGGCAAAGGCCTCGTAGATTGGCAAGAAGTCCAGCAGTAATTCCT
GCATCAACAAGCACCCATCAGCAGCAATCAAGCTTCGAGCACCCAGCCAGCATCGGGCAA
ATAGTAAGCAAGCACCCAGCAAGCATCGAGCAAACTGTAAGCAAGCATCAAGCAAGCACC
CAGCATGAGCAGCAAGGAGCAAGCTGCCCATAACCAAGTCCTTGAGTGAAAGCGGGTTCA
TCCCCGCACAAAAAACCGCAGCTCCGCTGCTGGCGAAGACCTCTGATGGTCCGCCAACCT
TATAGCGAAGCGGTTTGAGCACCGAGTAGGGCGGTTTCCTCTTCTTCCCTGAGGGGAGAA
GACCGAGATGAGAGGTGGACCCTCCCTTAAGGGTAAGGGAGGACTGGTGGGTTTTCGAAA
AACCTCTTATTATGGCTAAAAAAGGACAGGTTGATTTTCTAAATAAAATCCCCCTCTTTT
AAGAAAAAaTATTATTTTGTCATAGCCAAAAACTATGACAAAATAACATTAGAATAATAA
AACATTCTCTTCCGCAGCCATACCCATGTCCTCCCTTTCCGGCAGCCTGTATCTCAGGTC
CCTGTCCTGGATGAAGATATGGTTGAGCGTGTACTCCAGCGACTCAAGCGTCTTCTCTCT
CCTCTCCCCTTTCAGTTCACACTCCCAGATGGTGATGCAGTGCCACCTCATCTTTGCCAG
CTGCTTCTGTTCCTCCCGGTCTCTCTCCTTGTTGCGTGAGATTTTCCTCTCCCAGAACTC
CGTATTCGTCTTCGGCATCCTGAAGTATTTGCATCCTTCGTGACCGTGCCAGAAGCATCC
GTTCACGAAGATGCACGTATGGTATTTGCGCAATACGATGTCTGGGTGTCCAGGCAGCCT
CGGGTTATTCACCCTGTACCTGAACCCCCTGCTCCACAAGTATTTCCGCACCAACATCTC
CGGCTTCGTATCCTTGCTCTTAACGGCCGCCATATTCTTGTGCCGCTGCTCTATGGTCAA
ATGGTCTGACATTGGATATAAATCTTACGATACAAAATTATATTCTATATTCCTTCAGTA
TTTCTGCTGTTGTAAACAGAGGTTCTCCAGGAACATAACTCTTAAACTTCTTCAGATGGG
AAGTCCTGTAATTTAAATATTTGCGCTGCAAAGATACACTTTTTCGAGGATAAAAACAAG
AGAACAACACACTTTTTCAGAGGATAACAAATGTTAAATCATACACTTTTTCGATGATAA
GAAGGAAAAATCATCCTCCAAAAACTTTAATGACACTTAATGACACCTGAATCAACAGGA
AATGCATTTTTGAATATAAATATACCAAACTTTTTCCCCATTTTTCTTTCTTATTTCATG
ATATTTTCTTATTTTTGCAGCAAAACAAAAATAAGAAATATGACACAAGAAGAACAATAT
AAAAGTTTTATCAAGTATTGCACAAAAGCTGGCAAAAGTATTAGCAACTATAGCGATTTT
AAGCGTATAAATGAGACTATTGCCAAAATCAAAGGAGTTGAAAAATATGATATCTACTCT
TGCGTACATACAAAAGAGTTGCAAGATATGATAGACTTACTTTATGAAAATGAGGAATTC
AAAGCATATAATACTAAAGGCGGTAATCAATATTCTAACGCCTTAGAAACATACTTAAAA
TTCCTTCATGCTAAAGAAATTTTTGCAGAAGAAACAAAGCCAAAGTATTCTCCAATTCTT
TCCTTACAACAGATTTATTATGGTGCTCCCGGCACTGGTAAATCAAAGGCTATCAAGGAT
TTGACTTTCGGAGAAAGCGTGATTCGCACTACATTCCATCCCGATTCAGACTACGCCTCT
TTTGTTGGAACTTACAAACCTATTACAGAAGAAGTGGTACTCCGAGATTGCTATGGCAAA
AAGGTCATTGATGACGAAACAAAGGAAGTCGTAAAGGAAGAAAGAATTGCCTATAAGTTC
ATTCCTCAGGCTTTTCTTGAAGCCTATGTTGAAGCGTGGAAGAAACTTGGATCCGGCAAA
AAGCAATATCTTATTATCGAGGAAATAAATAGAGGTAATTGCGCTCAAATCTTTGGTGAC
CTGTTCCAATTGCTTGATCGCAACGAATATGGTTTTTCAGATTATCCTATCGTTGCAGAT
AAGGATATGCAGAAGTATCTCGAAAAGGAATTTGAAGGATGGGAGATTACGAATAAAGAC
GAAATCAACCAGCTCTATGGCGAAGCCAATATGGTAAACCTCATCATGAAGGGAGAGCGC
CTTGTTCTGCCTTCAAATCTCTATATTTGGGCTACAATGAACACCAGCGACCAGAGTCTC
TTCCCTATTGACTCAGCCTTTAAGCGCCGCTGGGATTGGAAGTATGTGCCTATTCGCGAA
GGTCGTGACAAAGAAACCAACACTCCTCTCAACTGGTACATCAACACGGGAGATAAGCAA
TACAATTGGTGGTCATTTATCAGCAAGGTTAATAAGCTGATTGGTTCACTTACCAATTCA
GAAGACAAGAAACTCGGCTATTTCTTCTGCAAGGCAAAGGATGGCGAAATCGATGCCGAC
TTGTTCGTTAGTAAGGTTATCTTCTATCTCTGGAATGATGTGTTCAAGGACTATGGTTTC
GATGATAAGGACTTTCAGGATGTAGAAGGCAAGATTCTGTCTTTCGATAGATTCTATGAG
GATAAGAAAGGAATAACTAACGTTGATATAGCTATCGTTGAGCAGTTCTTGGATAATTTG
GGAGTAGAAAAGGCTTCTTTTAATAAAGAAGAAGAGGATGTAGACGATGAAGATTCTATT
GAGGAAGAAGAATCCTCAAATAGTACTACTGAAAAAAGAAGCAGAGACAATTCACATTAT
ACTATTAACGGACGAGGCGACTATAAGAAAGGTCCATTAGCCCTTGCTGTATTACAGAAT
TACACCAATCGTAATCCAACAAAGACAGTAAAGGAAATAATGGAAGATTGGGCACCAGTT
GTAGTAGCAAATGTCCCACACATGCTCGAAACACAAGAAGAGTATAACACAAGAACCTCA
AATTCAAAAGATAAAAGCAATCGTAGCAGAGCCAATATCGTAAAATGGGGCAACAATAAT
GTTATCTATATTTCTACAGAATGGAACATAGATACCTTCTCAGAGTTTATCCAAAAGGTA
AATGCGCAAGATTGGGGTATTAACATTGAGAAAATAGAAGAATAATCAGATAATGAGAAT
CCTCATAGAAGAACATCAGTATCAGGCTGAACAGATTAGGGATGTCCTGCACGGCATCGA
CGCCATGCAGGACATTGATGGCAACGTCAGCATCAACTACGTTGGGTATTACTACAATAC
CCAGCTCAACGATTGCGTCTTTATTTTGCCGAAAGTACTGCTCGAAGACACCCCAGAAGG
CGAAAAAGTATTCGGCAAATACGCCCCGGAAACCATCGTCAACCTGAACCAGAACAACCC
ACTCTCTCAACAGGAGAAAGACTTCATCTATGAGTTCTCTGTCTGGATTTACCGCACCAT
CGAGGTTTACAACAATACCACCAGAAACGGCATTGTCTATCACCAGAAAATAGCGTGCCT
CGGTAAAAGTAACAGACAAATCACTAACACATTCCTCGATATTCTGCTGGCTCTCATCGA
CTTCAACAAGCATAACCAGGATTTCATCTTCTTCATCCTGAAGAACATCCATTCCGGTTA
CAACCGCATTCATTGGTCAAAGACTATATCTACCACAAGAGCCATTGTCTGCAAAAACAG
TCCTGTTTATACCAATCCTGTTAACAGGAAGAAACAGATTAACTTCGATGAAGAATTACT
GATTATTTTCTTTTCCATCCTGAACTATATCAGCGAAAGATATGGTTTCACCAATCATAT
CAACTGCAATTTCCAGTTGATAACAGGCTATCGTTTCAAGACTTATCTGGATGGATTAGG
AAAGACCAGACTCCTCCAGATAAAATATAAGTATTTTTCTGATAAAGCATTATATCTCTG
GCAGTTGTGCTATGATTTCTTTGACAATGCCAAGCGTATGAATATCCAGCAGGAACGTAA
AGAGTATCTTCTGGTTAAGAGTTTCAATATCGTTTTCGAAGCCATTATTGATGAACTTCT
GGGAGAGAAGAACATTCCAGCCGGTCTGAAAGAACAGGCTGATGGAAAACGTATCGACCA
TTTGTACACCTACCAGAACCTGATTACAAGCAAAGAGCCAGAGCCTGTTTATTACATCGG
CGACAGCAAATATTACAAGCTAGGCCATGCCATCGGAAAGGAATCTGTATATAAGCAGTT
TACGTACGCCAGAAACATCATCCAGTGGAACTTGAACCTCTTTATGAACGACGATAAGGA
CGATGAAGAACTGCAATACGATAAGCGTAATTTTGGCAACGTTCCGAAGCTTCGTGACGA
TTTGACGGAAGGCTACAACATCATTCCGAACTTCTTTATCAGCGCAAAGATGGCTGAGAA
TCTCTCTTTCTCAGACCAGATTTCGTCAACCAACAGGGAGCAGAAGTGCTTCAACACCCA
GCATTTCAACGACCGCCTGTTCGACCGCGACACCCTTCTCGTCTTCCATTACGATGTCAA
CTTCCTCTATGTTGTATCTCTGTATGCCCGTCATAATGAGCACCAGAAATTCTCGTGGAA
GAACAGAGTTCGCAAGATGTTCCGTGATGAAATCCAGAAAATGCTGGATGAAAGATATGA
GTTCTATCGCCTCACGCCAAAAGAAGGTACCCAAGTAGAAGAATTCGTCAGCAGGCATTT
CAGAAAGCTTATAGGCAAGATATTCTCACCATCGAAATCCTATGATTATCTGATACTTGC
GCTCGAAAAGAACGATTCTGACGAGAAGCAAAAAGAAGAGATAATAGACGTTATCAAGGA
GAAATTCCATATAGAGAAATTCGCTTTATCGGATAATGAAGGAAATGACTAACAGGTACT
CAAGTCAGGCGTAAGGAAATACACAACCCGCTAGGCGTTCTTTGCTGACATCTGACGGGC
TTGACTTTTCGCTTTTACCTTTTAAAAAGTCTTTTTTGCGCATATTTTTCAGATATAATT
TGGTGCTTTCAGAGAAAAAGTGTACTTTTGGAAAGATATTTAATTGAAAGAAAAGATTAT
GGCAACATTACAATACCAGCAAGTAATGGGCATTATAACATATTTGAGTTTCCATTATGC
GACTTATCTAAAACATTTAAATTAGAGGGGGACAAATTATGAAAACAATAAAGGGGATTG
GAATAAAGAGCCGAAACTTCGATAAATTTAAGAAAGTAGCCGATCTCATCTATTTTGATG
GGGCACTATTGTCGCACTATGTAACAAACAACGGCGACAACTATCTCTTCTATTGGATTG
ACCAAGATGATACGGACAATCGCTGGATGTTCATCAGAATCGATTACGACATGATACAAA
AATACATCAAGAAAGAGTTGACTTTGCGCAAAGTACTGAGTTCGCCATTAGATGACATAG
TATATACTGTAGATATAGATATAGAAGGAAAACATCACAACTTCCAGGCACACTCTATAG
AAGATCTTCCAAAAGACTATCTCCCTGCCGAAGATTCTTATTACGAATTTGAACCAGAAG
ATGTCAACAAAGAGAATATGTCTATAGCAGAAATGAGTGGCAAGAAGCTCGATTGGTTCC
GCAAGGTCTGTGCTGCGGTTCTATAACTCTTAGCGTGATATTTTTCAAGAAACGAGCAAC
GCACTAACTACCCCCACATCCGCAGCAGCCCAGTCGAGCTCTTTCAAACTTCGGACACTT
AATGACACCAAACCTTAATGCTTCTTACGTCCAGAATTCGGAGTCGCCAGTGGGTAGCAT
CTCGCCTCCACAACGGGGGCAGGTGTGGTGATCCCAGAGGTGTATGCGGTCGGAACCGCA
ACGGAGGCAGAGTCTGCCTACAAGGGAGTTGAAACTGGGGGCGGCATCTCCTATGACACC
GCCTACGACAAGGGGGACTATGTTGTGGCAGTCGGGGCAGGTCATGGCTTCTATGTGTTG
GCCCATGAAGCCACGGCCTTCATATATGTCCGTGGCGTAGCCGCATTTCTTGCATTTATA
TTTGCTTTTTCTTGACATAAAaGTGTTTTTTTtGTTTTTTtCAAAAAAAaCTAAAaGGCT
TTTCTTAACCATTAAAAAGGTATTTTTTCGAAAACCCACCAGTCCTCCCTTACCCTTAAG
GGAGGGTCCACCTCTCATCTCGGTCTTCTCCCCTCAGGGAAGAAGAGGAAACCGCCCTAC
TCGGTGCTCAAACCGCTTCGCTATAAGGTTGGCGGACCATCAGAGGTCTACGCCAGCAGC
AGAGCTGCGGTTTTTTGTGCGGGGATGAACCCGCTTTCACTCAAGGACTTGGTTGCGGGC
TGCTTGCTCGATGCTTGCTGCTCATACTGGGTGCTTGCTCGATGCTTGATGCTTGCTGGC
TGCTTGCTTGATGCTCGATGCTTGCTGAGTGCTTGCTTGATGCTCGATGCTGGTTTGCGG
GGGGCTGGTGATTACTGCCGAGGGTTATTTGGAGAGTTTCTCGGTCAACATGTTCTTGAG
GAAGAGGGTGTTGCCGAGGATGTAACGACGCCACATGCGGCGAGGCTCTTTCAGGAGACG
GTAGAGCCATTCGAGACCGTGGTTCTGCAACCATAAGGGGGCACGCGCTACGGTGCCGGC
AAAGAAGTCGAAGACGGCTCCGATGGTGCCTACATGACAGTGGATGTCGAGCTCTGACCA
GTGGGAATAGGTCCACTTCTCTTGCTTCGGAGCTGTCATGCCTATCCACAGCAGGTCGGG
ATTGGAGGCATGGATGGCGGTGATGATGGCGCGGTTGTCCTCGTCGGTGAACTCGGGCTT
GTAAGGGGGTGAATAGGTGGCTACCTTGAGATGGGGATATACCTCGGCGGCTCGCTTCAC
TATCATGTCGAGTACTTTCTGAGAGCTTCCCATAAACATCACAGTCTTAGGACTTTCGCC
TTTGGCGGTTGATGCTTCACTCTCACGTTCAAGACGGTTCATCTCGTAGTCGAAGAGATC
CCAGCCTGCGATGCGCTCACGAGGCTGCGACTTCGCTCCTATCCATCGGCAGGCTTTCAC
GATGCTCACTCCGTCGGGGATGAGTACGTCACCACACGACAGGGACTCGGCAAAAAGAGT
ATCCTTCAGGGCTGTGTTGTAGGAATGGGCGTTGATCGTATTGATGAGCAGCTTGCCCTC
GGGGAGGGTGGATAGCTCGGCCTTGCTGCCTAATATCGTTAATGTCTTCAGTCGGAACAT
ATGTCTTTGTGTTATTTGAATTGATATTCTTAGACTCGACAAAGGTATGGCTTTTCTATG
AGACTGCCAAATATTTATTAAGAAATCAGTGAAAAGAGTAAGAATGTTTGGCTAATTGAA
AACTATTTCCTATTTTTGCAAAGAATAATGTGGAGGAGGTTTCAAAGGAGATTACAAAGG
AGTTAAGGAGTTAAAGGAGTTAAGACAAATGCTTTAGTGGGCAATGATTTCTCCAAGGGG
AGTTATGAGCTTTTAAAGCTTTTGCCCTTACAGGGCGCATTGCTCATTGGCATAACAACC
CAGGGCGCTGCCCTGGGCTAAGAGCTTCTGCCCTTTCAGGGCGTGCTGGTTGCATGGGGC
TGGTATTCGTGCTTCGGGCGATGAACATTGGTTCAGGGAGTGCTGATTATAGTAGCTTCT
GCCCTTACAGGCGGTATAAAAAGGCTGTTGTCTTAACTCCTTAACTCCCTTAACTTCTTA
ACTCCCGAAAGTCGTGGACTTATATAACTTCTGAACTTGAGATAATAAAATAATATAATA
TATATGACACAGCAAGAAATGCTGATGAGGCAATGGGTGGATAAACTGAACCAGGCCTCG
GAGGCTTACTATAACGGTAAGGGGGAACTGATGAGCGACTACGAATGGGACGCTCTGTTC
GACCGGCTGAAACTGATGGAGGAGGAAACGGGTATCACCCTGCCCGACTCGCCTACTGCC
AAGGTGTCGGAAGACAACGTGGCGGGACAGAAGGAGGAACATGAGTTCCCTGCCCTGTCG
CTTGCCAAGACGAAGAGTGTGGCTGAACTGGTGAAATGGGCTGACGGAAGGTGTATCTGG
CTGTCGTGGAAACTGGACGGTCTGACTCTCGTCGTGACCTACGACAACGGTAGGCTGACC
AAGGTGGTGACTCGTGGTAACGGGCACATCGGTACCAACATCACTCATCTGGCACCTGCC
ATCGCGGGTATTCCTCTACAGATAGACGAGAAGGGACACTTGGTGATTCGTGGCGAGGCG
GTGATCTCCTATCCTGACTTCGAGCGATTTGTGTTGGAGACGGAGGGCGACTATGCTAAT
CCACGCAACCTGGCTTCGGGGTCGCTGGCTCTGAAGGACATCGAGGAGGTGAAGCCTCGA
CATCTGCAGTGGATTCCCTTTACCTTAGTATATACGGAGCACGACATCACTTCGTGGGGC
GAGAGGATGGACTTCCTCGTTTCGCTGGGCTTCAACCCCGTGGAGCGCGAACGCATCGAC
CTCCCTACTGCTGAGAATATCCAGGCGGTGGTGGACCTCTTCACCCACAAGGTGACGAAC
AAGGTGTTCCCCTTCCCTGTCGACGGTCTGGTGATTGCCTACGATGATACGGCGTATGCT
GCTACGGGGTCGGTGACCGGCCATCATGCTACACGTGCGGGCTATGCCTTTAAATGGCAG
GACACGCATGCCGACACTACCCTGGACCACATTGAATGGTCGTGTGCCGCCAATACGATT
TCGCCCGTGGCTGTCTTCACGCCTGTGGAGTTGGAGGGTACTACCGTGCAGCGTGCCTCG
CTCTGTAACATCAGTGAGTGTGAGCGACTGGGCATCGGTGGCAAGGGTACGCGTCTGCAG
GTAATCAAGGCCAACAAGATTATACCGAAGGTGATTCGCATCACAGAGAAGGTGGGTGTG
CTTGAGGTACCTGAGGTGTGCCCTGTATGTGGTGCACAGGCGGTGGTGACGGAGAGTGAG
AGCGGCACGAAGACGCTGCACTGCACCAACCCCGACTGTACGGCCAAGCAGCTGAAGAAA
TTCTCGCGATTCGTGAGCAAGGAGGGCATCAACATCGAGGGCATCTCGGAACAGACGGTT
TCGCGATTTATCAACTGCGGTTTCATCCACGAATATGCCGACTTCTATCATCTGTCGCAA
TACAGCCACCAGATTGCTACCTTCGAGGGGTTCGGCCGCAAGTCGGTGCACAACCTCTTG
GAAAGCATCGAGAAGAGCCGTACCACCGACGGTCGTCATCTGCTCTATGCGCTCAGCATT
CCGCTGTGTGGCGGAGATGTGGCGAAGAGACTGCTGGCAGAATATCCGGTGGCAAAGCTC
ATCGAGGTGGCACGCACGGCTCTCTTTGACGACGAGCTGGCAAGCATCGAGGGTATCGGA
CCGGAGAAGAGTGCTAAGTTTATCGGCTTCTTCCGCGACGACAAGAACTTCGGTAAGGTG
CAGCGACTCCTGAAGGAACTCGACATCAGGGAGGAGGAGCCTCAGGAGAAGGGTTCGATG
TGCGAGGGACTGACCTTTGTGGTGACGGGCGACGTGCACCACTACAAGAACCGCAACGAG
CTGAAGGCTTACATCGAGCAACAGGGCGGTAAGGTGACGGGAAGTGTGAGCAAGAGCACG
TCCTTCCTGATCAACAACGATGCTGCCTCGGCAAGTACCAAGAACAGGAAGGCGCAGCAG
TTGGGCATTCCTATCATCACGGAAGACCAATTCGTGGAGCAGTTTACGAAAGAATCATAA
CAACGGATTGATAATATACTTATAACAACATAACATGTACATAGCAATAGCTGGCAACAT
CGGCAGCGGAAAGACGACACTCACCAATATGCTCGCAAAGCATTATGGATGGAAGAAATT
TCTGGAGCCTGTAGATGATAACCCATACATCGACGACTACTACAAGGACATCTCGAGATG
GGCGCTCAACCTGGAGGTGTATTTCCTGAAACAGCGCTTCAAAAACCTGTTGGAGATAGA
AAAGAGCAAGGAGACCATCATACAGGACAGGACCATCTTTGAGGGCGTGTATGTTTTCGC
TACCAACAACAAGAATATGGGGAACATGGACGAGCGGGACTACGATACCTATATGGGACT
CTTCGACTCGATGATGCAGGTGATCAAAATGCCTGAACTCATGGTGTATCTGAGAGCTTC
GGTTCCGCACTTAGTTAAGAACATTCAGAAGCGGGGACGCGACTACGAGCAGCAGATGCC
CATCGACTATCTGCAGGGCATCAACAACCTTTACGATGAGTTTATATACAAGAAGTACAA
GGGTAAGGTGCTGGTCATAGAGGTGGATAACCTCGACTTCGAACACAACCCCAGGGAGTT
TGGCGAAATCGTCGACAGAATAGACTCGCAACTCTTCGGACTCTTCTCGAAGGAGGAGGA
GGAAAGATAAATAATAACCATCATAAAAAATAAATAAAGAAATGCATATAGCTATAGCAG
GCAACATAGGAAGCGGAAAGACTACGCTCACCAAACTACTCAGTAAACGTTACGGTTGGA
AGCCTAACTTCGAACCTGTGGACAACAACCCTTACCTCGCTGACTACTACGAGGACATGA
AAAGATGGTCGTTCAACCTGCAGATCTATTTCCTGAACAAGCGCTTCCACGACGTGGTGG
AAATTGCACAGAACAAGGAAACCATCATCCAGGACCGTACTATCTTCGAGGACGCTAAGA
TTTTCGCACCCAACCTGCATGACAAGGGACTGATGAGCGACCGTGACTTCGCAAACTATA
CTGATCTCTTCGACCTGATGATCAGTTTGGTGAAACTGCCCGACCTGATGATCTATATCC
GAAGCAGCATCCCTACACTCGTGAGTCATATCGAGAAGCGTGGACGTGACTTCGAGAAGA
GTATTCGTATTGATTATCTGCAGGGGCTCAACGACCGCTACGAGGAATGGATCAAGGGGT
ATAAGGGGAAGCTGATCATCGTTGATGGCGACAACTTGCACTTTGAGGAAAATCCTGAGG
ATTTCCGCAAAGTGACGGATCAAATCGACGCTGAACTCTTCGGATTGTTCCCAATGTAAC
AGTGATAATGAAACCTCGTTTCTCTTTTTCCTTTAGAGAAACGAGGTTTTTGTTTCTCGA
AACTCCACCAGTCCTCCCTTAGCCTTAAGTTTTTTtCGAAAACCCACCAGTCCTCCCTTA
ACCTtAAGTTTTTTTTCGAAAACCCACCAGTCCTCCCTTACCCTTAAGGGAGGGTCCACC
TCTCATCTCGGTCTTCTCCCCTCAGGGAAGAAGAGGAAACCGCTCCTTCTCGTCGCTCGT
AACCATTTCATTCTATGGTTGGCGGACCATCAGAGGTCTTCGCCAGCAGCAGAGCTGCAT
TTTGCGGTATGCGACCGCATGGACACGAATCGCTTACGGACTGCAGAAAGGCCATGAAGC
CCATAGCAGCACGCCCTGAACCAACGGTCACCGGCCGAAGGGAAAGGTAAAGGGCGTGCT
ATTTCTGTGAGCTTCTTGGTCTTCGGGGCGTGTTGCTTATATGGACTTTTAATTACCCAA
TACGCCCTCCTGTAGGATTGAAATTACCCTGCACGCCCTGAAGGGGCAGAAGCTCTTAGC
CCAGGGCAACGCCCTGGGTATAATGTCAGTCTGCAATGCGCCCTGTAAGGGCAAAAGCTT
TAAAAAACTACTTCCTTAACGCGATATTATAATTATAATATTGTGTATTGCCTGTGATAT
CCTCTTTCACATGGATGAAGGGAGGAAACTTGACACTCTCTTGCTTCGCAATGCCCTTGG
TCTCGAGAATGACTAATCCTGGAGCGGGAGACTCGAAAGAATCCAACTCGAAGTACTGAC
CCTTCCAGATGAAACTCTTGCGATGCTTGCGGATGGTGACACGATAAGGATCGGCCTGCT
GAAGCATGGACTCGTAGAGATTCTTACCTATCTGGCGCTCCGTCTCTATCTGCTCGTTGG
AAGGAAGCAACTTCTTGGTGGTATGAACATACACTGTCTTGCCCTCGAAGACACGCTTGC
GAAGACGTACCTCGCAACCTGGTTCGGTGGTAAGATAAGTCTGTACGATGTCGCTGTCGA
TGCTTCCTGCTATATCGCCCGTCACCTCGACAATGTACTTACGCTCCTCCTCCACGGGCT
GAGGAATACCCAGCACATTGCTAATCTCCTTGAGAACACGGTTCAACTTGTTGTTGAAGT
CGTCGTGATTGTTGATGACACGCAGATGAGAATGACCCGTCCAGGCACTGATAACCTTCT
TGTCGAGTTCGCGGGCTATCTGCAAACCTTGTTCATCGGCACGCTCCAAGCGCTGAGCAT
TGTTGCTCGTGGTATAAAACTGCTCGGCGCCATCGGCTGCTGAAACAAGATGGAGTACGG
CATCGTAACGCTCATCGCGTAATTGGGCTGTGGTATACCCCAATTCTCCGATGATACGGT
TCCAAAGCTCGGGAGTGAGATACGAAGAGATATCCATCGCACCACGGTCGCATACGATGA
TGACTGGCTTGTCTATCGTCTCTGCCATGCGCATCATACTGTCTTCTAAAGCCAACTGTA
TCTGGAGCGTAGCCTTCTCGCCCTCATAGAAGAACTTGGCGTTGTCGGTAAGATAGTTCA
TACCTGCCTGAGTAAACATGGTAGGTACCTCGGGAATGGTGAATACCTTGTAACCCAATC
CCGAGAAATGCTCTATGATGCGTACTAATGCTGTGGTCTTGCCTGCGCAAGGACCGCCCG
TAAGGACTATTTTCTTAATATTATTCATATGGTTTGCGTATCTTTTTCTGCTTAACATTT
GCAAAGTTAATGCAAAATTCTGAGGTAACGAAAAGATTGATACTATTTTTATTCATTGTC
ATGAAGATTTGACAAAATCAGGCTCTTAACAAAATTAAATCACACATTTATTTTGATATT
TTACCGATTTGATGTATCTTTGCAAAGTTTATTAGATTATTTTGAAGCAAGATATGATAT
ACTGTATTTCCAAAAAGTTAGAAATATCCGCTGCCCACTCGCTCCAGCTCAGCTACGAAA
GCAAGTGCAGCCGCATGCATGGACACAACTGGCAGATAGAAATTTTCCTCGTCAGCAGGG
ACAAACTCAACGAGGACGGAATGGTGGAAGACTTCACTCACATCAAGAAAGTCATACACA
GCAAGATGGATCATGCTAACCTCAACGAGATTTTCGACTTCAACCCTACTGCCGAGAATA
TCGGTAAATGGATTGTCGAACAGTTCGACGCATGCTACAAGGTTAACATACAGGAAAGCT
TCGGAAACAAAGCTACTGTCATCGACGAGAACAAAATAAAGGGTATAGAGTTCATCGTCA
AGTAACACTGACTGACCGCAGATATTCACAGATAACAAAGAATGAAAACTTACAGAGTCA
ACGAGATATTCTACTCACTACAGGGTGAGGGAAGATGGACTGGCAGACCTGCCGTCTTCG
TAAGAATGAGTGGGTGCAACTTGTCGTGTCCTTTCTGCGACACCGACTTCACGCACTATA
AGGAGATGACGGCACAGGACATCGTGGAGCAATGTTTACGCACGGGAAGTGAATGTCGGT
TTATCGTGCTGACGGGAGGAGAGCCCTCTCTGCAGACCGACGACGCCCTCATTGAGGCAT
GGCATCAGGCCGGCTACTATGTGGCTGTGGAGACCAACGGAACGCATCTGCTGCCACAGG
GAATAGACTGGATAACCTGTTCGCCAAAGAAGGCCTTTGTAGAGACTCAGGCGGCTGTCG
TCCTCCCTCATGCCAACGAACTGAAACTCGTTTTCGACGACAAGCATCCTGTGGACTGCT
GCCATCTGAAGGCCGACTACCTGTATCTGCAGCCTTGCGACACAGGCAACGATGAGCAGA
ACGCCATCATCATGAAGCATTGCATCGAATACATCAAGCAGCACCCGGAATGGCAACTCT
CGCTGCAAACTCACAAAATAATAGGAATTCAATAAAACTCAATTAAAATATGGAACATAT
CAAAACTCTCATTATCGGAAGTGGACCTGCTGGTTATACAGCTGCCATATATGCTGGTCG
TGCTGACCTGAAACCTGTACTTTATGCCGGTTTGCAACCAGGCGGACAGTTGACCACCAC
CACCATCGTAGAAAACTTTCCTGGCTATCCCAATGGTGTGGACGGCAATCAGATGATGAT
GGACATGCGTGAACAGGCTGAACGATTCGGAACTGAAATGCGCGACGGAAGCATCACTCA
CATCGACTTCGAGAACCGTCCTTATCGTGTGGAAGACGAAGACGGTAAGGCTTTTACAAC
CGACACCATCATTATTGCCACAGGAGCCACAGCCAAATACTTGGGGCTTGAAGACGAGGA
GAAGTATAAGGGACAGGGTGTATCGGCATGTGCCACCTGCGACGGTTTCTTCTATCGCAA
GCGTACGGTGGCTGTTGTGGGCGGTGGAGACACGGCCTGCGAGGAAGCTCTCTATCTGGC
AAGTCTCGCCAAGAAGGTGTATATGATCGTGAGAAAGCCTTTCCTGCGTGCTGCTGAGAT
CATGCAGCAACGAGTCAAGGAAAAGGAGAACATCGAGATACTCTTCGAAACCAACACCAC
GGGGCTCTTTGGCGACAACGGTGTAGAGGGTGCCCACCTGGTACGTCATCTAGGCGAACC
CAACGAGGAGGCCTTCGACATTGCCATCGACGGGTTCTTCCTCGCCATTGGTCATAAGCC
CAACACCGAGCTTTTCAAGGGCCATATCGATCTCGACGAGCAGGGATTCATCAAGGTGGT
TCCGGGCACTGCCACCACCAATCTGCCCGGTATCTTCGCTGCAGGCGATGTTGCCGACCC
CGTTTACCGTCAGGGAGTTGTAGCTGCAGGATCTGGTGCCAAAGCTGCCATTGAAGCCGA
CCGCTATCTACAAAAGCTTTAATGGCAAAGGAGTCTCATGACGCGCATAGAGCAAGAAAA
GAAAACGGTAAGCCAAATGGTGGAGATATACTGCCATGGCATGAAGCATACGAAAGAAGG
ACTTTGCGAGGAGTGTTCGGCCCTACTCGACTATGCCTACACCAGATTGGAGCATTGCAA
GTTTGGCGAGAAGAAGCCGACTTGCAAGAAATGTCCTATTCACTGCTATAAGCCTGACAG
AAAAATACAAATGCAGGCTGCTATGCGCTATGCAGGCCCCCGTATGTTGTGGCATCACCC
CATTGCTGCAATAAGACACATGATGAATGAATGGTAACATCCAGACATTATTCTGTCGCT
TTCAATGTATAGATTTCGCTGGGCGTCTTGCGCTTCAGCACTTCGAGCATGAAGTCCTTG
CCTGCCACGATACCATAGCTACGCAGAATCTGTTCTACAGTCTTGCGTGCCAATTCTGGA
TGATTGTTCTCCTCGCTCAAATGGCATAACCAAACATGGCGCAAAGCTTCTGTTGCATTC
TCTGCCAGAGCCTTACCGCATGAAGTATTACTCAGATGACCATTAGGACCAAGAATACGA
TCTTTAAGATACTGAGGATAAGGTCCCTGCTTCAACATCTCCTCATCGTGATTAGCTTCT
AAGACAAGATAATTAGCACGACCTATAAAATCGTGCATCTCATCAGTGATATGACCTACA
TCTGTTATCAAACAGAAAGTCACACCACCACACTCCACCTGATAGCCCACATTGTCGGTA
CTGTCGTGGGGAACACCAAATGGAGTGATACGAAACTCACCCAGCACGAAGGGCACACCT
TTCTCTACGACATGCACATTGGCACCATTGATCTTCTTGCGAACACAATAGTTGTTCTCA
ATGCCACTATGCACCTTACGAGTTGTATAAACAGGCAAGTGATAATCATTGCTTAGGCTT
CCCACAGACTTGACATGGTCGGCATGGTCGTGAGTGATAAGAATGTTGTGCACATCCTCG
AAGCGCAATCCATAGTTATGAAAGTGCTTTTTCAGTGTCCTTATTCCTACTCCCACATCT
ATTAATAGTGAATCCGTCTCAGTAAAAAGATAGTAGCAATTACCACTACTTCCGCTGCCG
AAGGAAATAAATCTTAGCATCTTAATTTTtATTTTCATGCAAAGTTAGCTAAAAAGATTC
TAATTACAAAGTTTTTtCTTACCTTTGTGGCGTTTTTAAGCTAATTTAAAAAGATACTGA
TATGAGAACAAGAAGAATTTATCTTCGATGGATCCTATTGGCTGCCGTGAGCGGCATGAT
GATGATGGCAGGTTCTTCTTGCAAGCACGAACTGAGCGAAGAGGAACAACTGCGAATGGA
TGCCGACTCCTTCGCCGTGAACTACTACAACTGGCACTTCGAGAAAGCGCTGCGTTACTG
CACGCCCGAGTCGGAGAAATGGCTGAGGTTTGCTGCCAGCAATGTGCACCAGGCGGATGT
CGACTCGCTGCGTGCTAAAAACGAaGACGCCCAGATTGAACTGGGCGACATCGAATGGCA
AGACAATGATTCGCTTGCCTCAATAGAAATAACGGTTTCAGACTTTCTGCAGATGGACAC
CATAGGAAAGGTTGCCCGAATGACAGAGAAAGCCAACTTCTGCCTCCCCATGGTAAAGAG
AGACGGAAGATGGATGGTTAGAATGGGAAGCCCACTGCGAAGTGAAACGCAAAGTCGCGA
CTGAGTCGTGGATGAATGATTGCCCAGTGCTCCTGCTCGTTCTCATAGGCGGGATTGATG
GCTTTCATACCCATATCGAAACGCAGGATGAAATAGTCGAAGTTAAGACGTATTCCCAAG
CCGTAAGCCACAGCTATCTGCTTGTAGAACTCATCCAACTTGAACTGTCCGCCTGGCTGC
TCATCGTAGGAACGAAGGGTCCAGATGTTGCCGGCATCTACGAAGAACGCACCCTGGAAC
TTCCAGAACAAAGACGTGCGGTACTCGGCATTGAGGTCGAGCTTCAGATCGCCCGTCTGG
TTGATGAAGTCGATACGCCCGTCGGTACCTCTGAACTTTCCTGGTCCCAACTCTCTTACA
CCCCATCCTCGCACGGAGTTGGCTCCACCCGAGAAATATCGTTTTTCGAAAGGCAGCACT
CGGCTGTTGCCATAAGGATAGGCTATGCCGAAACCTGCATGCAGCGCCAAGGCGTTGCGC
TTGTCAAACTGCATCAGATGGGTGTAGTCGAAATCAAACTTAGCATACTGAGCGTAGGCT
ATATTAAATAAGGTGTACTGACCCTCTCCATTCTTCTTCAGTCCGAACGCCTTGGCTGCT
CCGTTGAGCAGATTGCCTGCTGTCTCGATATTTGCCCTCATGGCGTCTATACCATTATTA
TATGTAATACCAAAACCTATCTTCATAATGAAAAGGTCCTCGTAGTTGTAACGCAGGATG
GCGTTACGATTGTCTGCATCGTCGAGGTAGTCATTCTTGAAGGTAGGAGAAATCCACGGC
ATATACACATAGTTGAGATCGAGCAGGTCGATGCGCCAGTTGAGATGGTGTCTGGGTTCT
GCCCAGCGATAGCGCCAGGCTGTAGAGAACACCCTGCGATAGAACTCTGGACGGTTCTGC
ATGTCCCAACTCACAGAGAGCTCAGAACTTGCCGTCTGTCTTCTACGGAAGCTCTTCGAC
AGGAATGGTGCTAAGAATCGCGGAAACATCAACTTGGCTTCTGCCGAATACTCGATGTAG
TTCTGGTCGGTGTAGCCCTCCAGTCCCTTGATGGCCTCGTAGGCTCCACGCAGTTCGATG
CTGAACTGTTCGCTGCCATGGAACAGGTTGCGGTTGGTATAGGTAAGCGAGGCTGCTGCT
CCCAGGTTGCCTGCCGTATTGGTGCCCTCGGGCTGAAACGACAGGGTGTGGGGCTTATTG
GTGCTTATCTGTATGTTGCAGTCCAACTGATTGGTGTCGGGCACTTCTACGAAACGTATG
CTCGTATACTTCACGGCCTGCAGACGGGCAAAGTTGTTGTACGTACGCTGCAGGTCGGAA
GCGCTGTAGGGCTGTCCTTCCTTCACGGCTGTGGCGTTGAGCAACACCTGATGGCGCAGA
TGGATAGGCAGACTGTCATTGCTCAAGAAGTTGACCTGACGTATCCAGTATCGCGGATGG
TCGGTGGCAGGCTGATTGCTGCTTGCCTTGTACTTCAGGAGATGGAGTTTCAGGTCGATA
TCCTTCTCGCCGGAGATGGTGTCGGCATCATACTGAATGAAGTCTTTGTTGAAACGGAAa
TATCCACTGTCTGCCAAGAGTCTTGCTATACGCTTGCGCTCGGCATCGAGCGCCTCTACA
CTGAAACGCATTCCTGGCTTCAGCAAGCGCTGACTCTCATCGCCCTGACTCAGCACCTTG
CGCACCTCGTCGTCGTAGACCACATAGGTCATCTTACCTATCCGGAATGGCTCTCCCGGA
TGCAACAGATACTGGGCATCGAGCTTCTTGCCCTTCGTAGTGGTGAAAAGCGAGACTCCT
GCCTGCAGGAATCCCTGGTTCTGCATCGCCACACAGAGGTCCTGACACGACAGGCGTGCC
TGCAACGTATCGAAGATGACAGGCTTGCGGCTGAAGGGATTTCTGAAAAGCGAGAAGATC
TTGGGGGCTTCCTTCTGACGGACATAGGGTTTGAGCGACGAAGCATCGTAGGATTTATCG
TCGCTCTTCACCTCCACCTTGTTAAGGATATATTCGCCTTCGGGAACATGCTTACTCACA
GAGCACGCACCCAACACGAGGGGGACAAACAATATGGATATTCGATGTAGTTTCAACTTT
TTTtGCTTTTACGTTATTATTTGGTGATGCGGAACCAGTCCACATCTATCCAACCACGGT
TGGTCTTGCCTTCGGGCTCCTTGGCGAGGAGTCCTACCTTGGCTCCAATCCACTTGCCTT
CGCGCATGGTAAATTCATCGCCCACCTTCTTGTACGACTTGCCATTCTGGGAGAAATAGA
ACTGCATCTTGCCCTGGCGTACCACCATTCGCATATAAGCCTGCTCGTGGATGGCTGGCT
GATAGTCTATCTTGTCTACCAAACTTGGCTTCAGCGTGTCGAGAACCTTCACTGTCTCGG
GCTTGCCCTTGTCGGCACTCTTGCAGGTAATCTGCTGCAACTGGAACTCATCGCCCACTC
GCTTGACTACCAATGCCGTGTAGTCGAGGCCCATCATGATGATACCGCCCATCTGGTTCT
GGTCCTTGGCAGTAAGCTGTAGTTTGGTGGTGACTGTGAAGTTGTCGGCTGGAGTTTTCT
GCAACAACAGGTTGGGTGTGTGCCAGATGGTTCCGTCGTTCTTGTCGGTATAGATGCGCA
TCACACCCATCGAGGTTGGCATTCCATACCACTGCTGGTAGTTGGCGTGCCATTGCCATT
GAAGGCCCAACTTAGTTTCATTGAACTCATCGCTCTCCACAGGGTTTACGTTCACATGAA
CGGCAGCCTTAGGCATCTTATAAGTTTCGTAAGGTTCGCCGCAATAGCCCTTGGCTGGCA
CCTTACCCATCACAGGCCAGTTGTCCTTCCAGGTGACAGGCTGCAGGTGAACCACACGTC
CGTAGGCTTCCTTGTCCTGGAAATGCAAGAACCAGTCTTCGCCGTATTTTGTATGAACCC
ATCCGCCCTGATGAGGGCCATTGATTTTGCTCTTGCCCTGGGCAAGCACCTTCTTAGCCT
CGTAAGGACCAAAAGGCGACTTGGAGCGCATGGCAATCTGATGACCTGTAGGAACACCTC
CGGCAGGGAACATCACCCAGTACCAGCCGTTGCGCTTATAAAACTTAGGACCTTCGCAAG
TGCGATTCTCTGTTCCGTTGCCGTCGAAGACTATGACAGGATCGCTAATGGCCTTGGTTC
CTTCGGCATTCAACTCGCGAACAGTGATGACAGATGCGAAGCGATTGCGCGAATTGGCCC
AGCCATTCACCAAGTACACACGGCCGTCCTCGTCCCACAGAGGAGAGGTGTCGATCATTC
CCTTGCCAGGAATCACACACACTGGATCGTCCCATTTGCCGGCTGGATTCTTGGTCTTCA
CCATGAACACACCGTAATCGGGGTCACCCCAATAGATATAGAACTCGCCATTATGATAAC
TGATGCAGGGAGCCCACACACCATTGCCATGCGATGGCTTATCGAACTCGCTCTCAGGCT
GGAGCTTGGTGACAGCATGTCCGATGAGTTCCCAGTTGACAAGGTCCTTGCTGTGAAGGA
TGGGCAGACCGGGAATACAGTTGAAACTGCTGGCTGTGAGGTAATAGTCATCACCTACCG
CCACCACGTCGGGGTCACTATAGTCTGCATTAATTACAGGATTGGTATAAGTTCCGTTAC
CATTGTCCGGATTCCATACCTGCGACACGTAAGGTTTGGCTGTCTGAGCAAAGGCTCCTA
AAGATGCCGACGCAAGAAATAATACGATTAGTTTTTtCTTCATTGGTTATGAAAAGATTT
AGTTTGTTAAAAAAAaTAGTTTATTTGAATGATATTTTATTTATTTAAAGAAATGACGTA
TTAAACATATTGTTTGGTGAAAGAAGTTATATATTAAACATTTTGTTTAGTATTCTGCTC
TATCTTTCTTACAGTCAGATGATAGCGATTACCATCAAAGAGAACCTGCATCATGCGTAG
AGGATGCTCACCATGTCCACTGAGAGCCAAGGCGACATGTCCCATCGTGCGACGGAGATT
GAGTTCGATGCAGGGATTGATAAAGACATCCTTGCTTCCGGGCTCTTTGGCGCACACCAT
CATGTCAACTCCGAACGGACCGCTGTAGACTCCCTTCAGAGCAGGCTGCATCACCTCGCA
GACATGCTGGCTGATAGCTTCCAACTGCTCATGGCTGACATAAGACTGCAGCATTTCCTC
CTTCTCTTCCTCCGATGCAAGCACATTGCCCGTATAGGCATTCTTCGCAACCTGGAAAAG
AGACAGTCCTCGATAAACAATCTGTCCATCGATGGCTTCAAACTCCATACCGAAATCTTT
CACCTTATTATAATAGGGCTCTACTGTGACACCGCCCTGTTTTTCGATGATACGTTCAGC
CCAGCGCGAGAAGCCTGGGTCTTGCAACATCTGAGCTGTGAGATAGCGCACGCCCCTGCC
GCTGCTGCTCCATGGAGCTTTGACTACAGCCCGCTGCATTTGCTGCACCAGAAGGATAAG
ATCCTGCAGGTTCGACACAAACTTCACGTCGCTCTGCAGATGCGTGGATGCCCATTGGCG
AGAACTCAGTTCTCTTATCTTTTGCATGGTTTCATCGGTAGGAAGCAATATGTCAGGGCA
ACCTATGCGGCGCAACTCCTCCTTGAGCGAGAGATTCCAGCCCCAGGGATGAATGCTGTC
CACCGACATGGTATCGGCAAATATCTTCTGCAGCTGCAACTTGGTGACGAACTCCACCCT
GTCCTGATTCTCATAACCGCAGAGATGACGCACCTTGTCGCGGGCATTGTCTATGTCGTC
TACCAGCACCAAATCTCCATCGTCAGCCCATAAGGCAGGGATGAAAGACAGGTCGCCCCG
AAGGAGACGACCAGCATGGGGTGCGGTGAATATTTTTTGGTTGGCAGCTAACGCCAAATC
GTGGTCTGGATTGAAAATATGCAACTTCATGAGTGCAAAGTTACTAAAATCTCGCTATAT
TTTACCTCATTTTACTTAGATTAGTGCTAAATAATGAAAAAAAaGTTGTTTTTTGCTATC
TTGAGTTTGCAATTTAGAAAATAAATATTACCTTTGCACTATTAAAAACAATACGAAAGA
ACATAAACTCATGGAAGAGGCTTTCTTCAGAACACATCGATATCTGGTCGAGCACATCAA
CGCTCCGGTTCGTCGCACCCTGATGGATGAGATTGACTGGAACGACCGCATGATTGGTAT
CAAGGGTACACGAGGAGTCGGAAAGACTACTTTCCTACTGCAATATGCCAAGGAAAAGTT
TGGTGCTGACGACCACAAATGTCTCTTTGTGAACATGAACAACTTCTACTTCCAAGGACG
TGGAATAGCCGACTTTGCCGGCGACTTTGTCAGACAGGGCGGACGCACATTGCTTATCGA
CCAGGTTTTCAAACAGCCAGACTGGAGCAAGGAGCTTCGTCGTTGCTATGACCTCTATCC
CGAACTGAAGATCGTCTTTACTGGTTCGAGCGTGATGCGACTGAAAGAGGAGAATCCTGA
ACTCAACGGCATCGTGAAGAGTTACAACCTGCGTGGTTTCTCCTTCCGCGAGTTCATCAA
CCTGCAGACAGGTAACAACTTCCAGCCATACGAGTTGGAGGACATCCTGCAGAACCACGA
GCACATCATCAAGCAGATCCTGCCCAAGGTGAGTCCGATGAAATACTTCAAAGACTATCT
GCATCATGGTTTCTATCCCTTCTTCCTGGAGCAGCGCAACTTTACCGAGAACCTGCTCAA
AACCATGAATATGATGACCGAGGTGGACATACTGCTCATCAAACAGATAGAACTGAAGTA
CCTCACTAAGATAAAGCGACTCTTCTACCAGTTGGCAGTAGAGGGAGCCAAGGCGCCCAA
CATCAGTCAGTTGGCTGAAGGCATAGAGACCAGCCGTGCCACGGTGATGAACTACATCAA
GTATCTCGCAGACGCACGACTCATCAACATGATTTATCCGGACAATCAAGAGTTCCCCAA
AAAGCCATCCAAGGTGATGTTGCACAATCCCAATCTGATGTACGCCATCTTCCCCCTGCA
GATAGACGAACAGGAAGTGATGGAAACATTCTTTGTCAACTCCATGTGGAAAGACCATAA
GGTGCATCAGGGTGGACACGACCATTTTTATATGGTGGACGGTAACAGGAAGTTCCGCAT
ATGCGACGCCCAGGCTACTAATAAATTAAGGTATAACCCCGACACCATCTACGCCCGTTA
CAACACCGAGGTGGGAAAGGACAACAGAATACCGCTCTGGCTCTTGGGATTCCTTTACTA
AAAGGAAAGCGCAACAAGAAAGGTCTCGAAGAAAAATCTCGAAGAAAAGCCTCAGAGTTT
ACACCTCGAAGGAAAAATAAAAGCAAAGCAAGACTATTAAGACAAAAATAAAATAAGTAT
ACAAAACATTTTTAATATTTTATCTAAAAGTAAAATGGCTAAAGAAAAAAATTTATCACT
TGTGATGGTAACACAGCTGCCGCTCATGTAAGCTATATGTTTACTGAGGTTGCTGCCATC
TACCCTATCACTCCATCATCACCAATGGCGGAGCATGTAGATGAATGGGCTGCCAAAGGT
CGTAAGAACCTCTTCGGTCAGCGAGTTTCTATCCAGGAAATGGAATCTGAGGCTGGTGCA
GCTGGTGCTGTTCACGGTTCTCTTCAGGCTGGTGCCTTGACTTCAACTTACACTGCTTCT
CAGGGCTTGTTGTTGATGATTCCTAACATGTACAAGATCGCTGGTGAGTTGCTCCCTTGC
GTGTTCAACGTATCAGCTCGTACATTGGCTTCTCACTCTCTTTGTATCTTCGGTGACCAC
CAGGACGTTATGGCTTGTCGCCAGACTGGCTTCGCTATGTTCTGCTCTGGTTCTGTTCAG
GAGGTGATGGACCTCTCTGCAGTTCCTCACTTGGCTACATTGGAGACAAAGGTTCCTTTC
ATTAACTTCTTCGATGGTTTCCGTACTTCTCACGAGTACCACAAGATCGAGGAGATGGAT
ATGGAAGACATCCGTCCATTGGTTAAGGAAGAGTACATCGAGGACTTCCGTAACCGTGCA
TTGACTCCTGAGCGTCCTGTTACTCGCGGTACCGCTGAGAACCCAGAGACATTCTTCACT
CACCGTGAGGCTTGCAACTCTTACTACGATGCAATTCCTGAGGTAGTAGAGAAGTACTGC
CAGGAGATGACTAAGATCACTGGCCGTGAGTATCACCTCTTCAACTACTATGGTGCTGAG
GATGCTGAGAACATCATCATCCTGATGGGTTCTGCTACAGAGCCTGCTCGCGAGGCTATC
GACTACTTGAACAAGCAGGGCAAGAAGGTTGGTATGGTTGCAGTTCACCTGTATCGTCCA
TTCTCTGTTGACTTCTTGAAGAAGGCTATCCCAGCTACAGTTAAGCGCATCGCTGTTCTC
GACCGTACTAAGGAGCCAGGTGCAGAGGGTGAGCCATTGTACCTCGACGTTAAGTCTGCT
CTCTACGATGACGAGCGCAAGCCATTGATCGTTGGCGGTCGCTACGGTCTCGGTTCTTCT
GATACAACTCCAGCTAAGATCGTTTCTGTATTCAAGAACCTCGAGTTGCCACAGCCAAAG
AACCACTTCACTGTAGGTATCGTTGATGACGTTACATTCACTTCTCTCCCAGAAGAGGAG
GAGATCCCAATGGGTGGCGACGACTTGTTCGAGGCTAAGTTCTACGGTTTGGGTGCTGAC
GGTACTGTTGGTGCTAACAAGAACTCAGTTCAGATCATCGGTAACAATACCAACAAGTAT
TGCCAGGCATACTTCTCTTACGACTCTAAGAAGTCTGGTGGTTTCACCTGCTCTCACTTG
CGTTTCGGCGACAGCCCTATCCACAGCGCATATCAGGTAAATACTCCTAACTTCGTAGCT
TGTCACGTACAGGCTTACCTCCACATGTACGATGTAACACGTGGTTTGCGTAAGAACGGT
TTCTTCCTGTTGAACACAATCTTCGACGGCGAGGAGTTGGTTAACTTCATCCCTAACAAG
GTAAAGCGTTACTTCGCTAAGAACAACATCACAGTTTACTATATCAACGCAACTAAGATT
GCTCAGGAGATTGGTCTCGGCAACCGTACCAACACCATCCTCCAGTCTGCATTCTTCCGT
ATCACAGAGGTTATTCCTTTGGATCTCGCTGTAGAGCAGATGAAGGCATTCATCGTTAAG
TCTTACTCTAAGAAGGGTCAGGACGTTGTTGACAAGAACTTCGGCGCTGTTGACCGTGGT
GGTGAGTACAAGCAGTTGACAGTAGATCCAGCTTGGGCTAACCTCGCTGACGATGAGGCT
AAGGAGGATAACGCTCCAGCATTCGTTAAGGAGCTCGTTCGTCCTATCAACGGCCAGGCA
GGTGACCTCTTGAAGGTTTCTGACTTCGTTAAGCACGATACAGTTGACGGTACATGGCAG
AATGGTACTGCAGCATTCGAGAAGCGTGGTGTTGAGGCATTCGTACCTGTATGGAACGTT
GAGAACTGTATCCAGTGTAACAAGTGTTCATTCGTTTGTCCTCACGCAGCTATCCGTCCA
TTCGTATTGACAGATGAGGAGCTCGCAGGCATCAAGGGTCTCGAGACTCAGGATGTTAAG
GCACCTAAGGCTTTGGCTGGCATGCACTTCCGCATCGAGACTTCAGTACTCGACTGTCTG
GGTTGTGGTAACTGTGCTGACGTCTGCCCAGGTAAGAAGGGTGAGAAGGCGTTGACAATG
GTTCCATTCAACGTTGACGCAGAGGATATGGTCAAGGAAGCAGCTAACTGGGAGTACCTC
GTACACAACGTTGCTTCTAAGCAGGATCTCGTTGACATCAAGCAGAGTCCTAAGAACTCT
CAGTTCGCTCAGCCATTGTTCGAGTTCTCTGGTGCTTGCTCTGGTTGTGGTGAGACTCCA
TACGTTAAGTTGATTTCTCAGCTCTTCGGTGATCGTCAGATGATCGCTAACGCTACTGGT
TGTTCTTCTATCTACTCAGCTTCTATCCCATCAACTCCATATACAAAGAACGCTAAGGGT
CAGGGTCCTGCATTCGACAACTCATTGTTCGAGGACTTCTGCGAGTTCGGTCTCGGTATG
GTAATGGGTAACAAGAAGATGAAGGAGCGTATCGCTCACTTGCTCGAGGAGGCTAAGGCT
AACGAGCATGTTCCTGCTGAGTTCGTAGCAGCTGCTGACAAGTGGGTTGCTAACATGAAC
GATTCAGAGGGTTCTAAGGAGGCTGCTGCAGAGTTGAAGCCTCTCATCGCTGCCGGCACT
GAGAAGGGTTGCCCAATCTGCAAGGAGCTCAAGACTTTGGATCACTACCTCGTTAAGCGT
TCACAGTGGATCATCGGTGGTGACGGTGCTTCTTATGATATCGGTTACGGTGGTCTCGAC
CACGTATTGGCTTCTGGTGAGGATGTTAACATCCTGGTACTCGATACTGAGGTTTACTCT
AACACTGGTGGTCAGTCTTCTAAGTCAACTCCACTCGGTGCCATCGCACAGTTCGCTGCT
CAGGGTAAGCGTATCCGCAAGAAGGATCTCGGTTTGATGCAGACTACATACGGTTACATC
TATGTAGCTCAGGTAGCTATGGGTGCTGACAATGCTCAGACATTGAAGGCTATCCGTGAG
GCTGAGGCTTATCCAGGTCCATCACTCATCATCGCTTACGCACCATGTATCAACCACGGT
TTGAAGCGTAAGGGCGGTATGGGTCGTTCACAGCACGAGGAAGAGTTGGCTGTTGAGTGC
GGTTACTGGCACTTGTGGCGTTACAACCCACTGTTGGCTGATGAGGGTAAGAACCCATTC
ACACTCGACTCAAAGGCTCCAAACTGGGAGAACTTCCGCGACTTCTTGCTCGGTGAGGTT
CGTTACCTCTCTGTACAGAAGGCTTATCCTAAGGAGGCTGATGAACTCTTCTCTCAGGCA
GAGAAGATGGCTAAGCTCCGCTACCAGACTTACGTTCGCAAGAGCCAGGAGGACTGGAGC
GAGGAAATCTAATCTGATTCTTCTATATCAGTAATTCTGCGTCATCTGCGTGAGATTCTT
AAGTCACGCAGATTTCGCAAATGGCGCAGATTTCCTTTTATTGCACTTCCAGATAATCAA
ACGAAACGTTCGGAAGACCGGAGAGGATTATCTGATAGGTACCGGCATTGATCTGAGAAT
CGGTAGTGGTACCGATGGTCTTGAACTTGTTCGGCGTTTTAGGGAAGGTCATGTCTCTAT
CCAGCAGGACGATGCCCTTGCTGTCCACTATCTTCAACCTGCCTACCTGCTGCTCACCGG
TGGTGTTCTTATAGCGGAAACGCAACATGTATTCGCGGGCCACACCGGGATTGATGGTCC
AGGTTGAGGTCTTGCTCTTATAGCGCACAGCCGGGAACACTTCGTTGTCCTGAGGCAACA
GTTCCTTCGGATATTTCTCTACCACATCCTTATCCAGGTCAGCCCAGTAAGTCTTGCTCA
TTCCGCTCGCAGGCTTGCTGCCCTTGAAGGCGGTATTCCACTTCTCAGCATCTCCTATCT
CTCCCTTGGCAGCAATGGCGATGGCAGAGATGATAGCCTCTCCCACCTTAACTTCCGGGA
AAGAAATGGTCAGcAGACCGCCCTTTACCTTGACATCTACCACCTTCTTGCAGGCTCCCG
CAAAGCCAGCCTCAGCCCAAAGGTCGAGGTCATCTACTACCACGGAATCGTTGATAGCTA
CATCAAAGATGCGCTCGCCATCACAATCGATACCGGTGCCCTCATGCTTGCCCAGCCAAG
GCTCGGCAAAATAGAGTTCTACGCGATATTCTCCATCCGGAACAGCAAACTGATAATTCA
GCGCATGACGGCCCCAACGGAAATACTGGAAGAGCTTTGCATCAGGAGCCGCAGCATGCT
GAGAGGCTGCAGACGATGATTTCAAACCATGAATGCGGGAAGTGATATGTCCCTGACTCG
CCGTAAACGGATTCATGCCGAAACGCTCTGCCCAGGAATGAGAATAGACGCTGTCGTCCT
GCTCCCACTCGCTGCCATAACTGTCTGTAACGGCATCACCGCCGCAGTTCACTCTATACA
GATAGGTATAACCCTCGGCTGGTTTCAGAAGATCTCTGTTGCGGTCGGCAGCTGTAGGCG
TAAGCGTATCAGGCTGCACCTTCGTATAATGATTGCGATACCAGTAGAAGCCTTCGGTAG
GCTGTTCCCAAGGCGTGAGAAGTCCCTTGTAATTGAACGGTCCCACCTTGTCGATGCGtC
GGTAAGCCTCATCTGGCTGCACTCTGCCTGGGTTCTCATGCGATACGAAGAGCCACTGGA
AATGGCCGCAGACGCTGTCCTTGGCGCTTTCTGCCAGCATCGCCTTCTTGCTGAGAAGAG
ATACAAAGGCATCTTCGGTATAGGCTTTTGACAGGGCCTTCGCATCACCGGCATGCAGTT
TCTCTGCATCGGAACTGCGGAAACCGAGCGTGCGCCAGGCACCATATTCACCATTCAGCA
ACTGGTTAGGCTGTTTCAATTCCTGATCATATTTATCGGCTGTTCCGCCGTAGGTTCCGC
TCCAGTTCTGAATCACATTCCAGTCGCTTCCCTCTCCTCCATTACAGGTGGTGATGGCGC
GCATGGTCTGGGCGGTAGGGTCCATCTCCCGGATAATGGCAGCACACTCCTCGGTGAAAT
CCTTCGGCATCACACTCTCGTTCTGAATGCCCCAGAGAATGACGCTAGGCGAATTGCGGC
GCTCCTTAATCCAGCGGCGCAGCAGACGCTTGAAGTTCTTGCGGAAGGCGGATGTATCAT
ACCAGACATGTGCCGAGAACTGACTCCAGAACAGCATGCCCTGCTCATCCAGCAACTGCT
GGTAATAGAGATTATGTGGCTGATGAGCCTCACGGAAGGCATTGAAACCTGCCTGGCGCA
TCATCTTGACACGGGAAGCTATCTGCTCGTGAGAGAAGGCATGACTCTGACCGAAGAGAT
GCTCGTAATCGCAGGTTCCGTTGATGAAAACCGGACTGCCGTTGAGATAGAATCTGCCGT
CTTTCTTATCCATCTGGGCTGAATCGCCACGGAGCGCAGCCTGTTTCTGTCGGAGTACCG
GCCAGGAGATGGAGCGGATGCCGAAAGGGGTAGCCACATCATCGATGGTCTTGCCCTCTC
GTTTGATGATGCTGGAAAGGGTATAGAGATAAGGATCCGTGATGCCCCACAGATGGGCAT
CGCTGACCTTTGCCTGATGACGGACCACCTGGGTCTCGCCTGCCTTCAGGGTAATCTTTC
CGGCCTGGCGGAAAGCGGTCTTGCCGCTGCTCAGCGCCAGTTTACTGATTACCTCGATGG
TCTGCTCATGGTCGGAATAGTTCTTCACCTCAGTATCTACGAAGACGCTGTCGCATACTT
CGTTGTTCCAGACGTGTACTCCAAAAGGCTCTACCCTCACCTCATCGGTTTCGATGAGCG
ATACCGGACGGAAGATGCCGAAAGGCTGACTGCCCTCCGAGAAGCCCCACTCTGACGAAC
AGCCACCACAAGgCCAAGGATTATTGGTCTGCATGGCAGGATgTTCTACCTTGATATTCA
ATGTATTATCGCCCTCACGGAGCGCATCCGAGATATCGAGCATAAAGCTGGTTCTGCCTA
CCAATTCCTTCGGATAACTCTTGCGGTTCACCTTGACCGTAGCAAAGGTTCCCACACCTT
CCAACTGCAGGAAATAGCGTTTTCCGGTCTGTTTATGAACGGAGAAATGCTTCTCGTAGG
TGGCGGTACCATGCAGGTTGCCGTGCTTCAGCTGGCGGTAACCGTAATAATCGTCCAGAT
TGTTGGGCACATTCACCCGGAAGGTTCCCATCTTCTTCGTGATACTATCTTCCGAAGTCT
TGCCGAAGCTTACCTGCCAGTCCTGATTCAGACTCATAATCTGTCGCTTTCCCTTCTTTT
CTAGTGTCGGGAAAGAAACCTGCGAACGCCCCATCGGCACGCTGGTAGCCACGGCAATGC
CTCGCTGTCCGGCATGGTTCACGGCACAATAGAAATGGTAAACCACACCCTGATGCTTCA
GCACATAACTCTTATGGGCGAACATATCATCATAAGGTTTGGAAGGATAAATCAGGTCGG
CTCCCTCCCAGTCCTGCCAGTTCACCAGGTCCCGGCTCACGGCAAAGGTATTGTAGGCAT
TGTATTTTCTCTTCGGATTAAAGGCAGAGAAATAGAACATGACATAATAATGCGGGAACT
TCACGATCTGTGCATCTCCCGTAATGATGCCAGGAGCCTCATGAAAGAAGACCGGATTGC
CTGTCTTCCGCTTGGCTGTGCGGAGAGGCAGACGGCGCCAGGAAGTCATGTTGCTGGAGA
GGGCGATACCGATGCGTTCTGCCTTCAACTGGTTGGCAGGGTTGATGCCAGCGGCATTAT
AGAACATGACGAAAGGTTTGCCCAGCGTCTTGTTCCTATCCCAGTAGACGGTACTTTTAT
AATGGGTGAGTTTCTCCCACCACTGTGCAtTCTTGTCGTTGATAGAGAGAACAGGCGCAG
GGGATGTTTCCCAAGGATGAGCCTGGGTGATATCGCCTTTGGTAGAAGCCATACCCATAT
TGAGAGGCTTGCGGACGGACTCATAGCCCGTACCTTCTCCACCGAAATAGCTCATCCAGT
GGCGACCTTTGTATTTTGCCATCTCATAGGATCCGTTCCAGGTCCAGTCTATCAGCGCCG
GATATCCTGCACGCTGGTTCATATCCCATCCCTTGTCGGCATAGCAGAGCAGGCGGCCCA
GGGTTTTCCATTGCAGCAGGTCATCGCTGGTAGCGAGCCATGTTTCATACCCTCTTCCAT
CCGTTCCGTCCTTGCCGTTGTATACCACATAGGTCATAAACCACCTGTTTCCTTCGCGAT
ACACCATCGGACAGTCTATCTTGTGGTAGTTGTCCTCAGGTGCAACCACCATACCATATT
TATAAGGTGTCTTTACCTCGTCGTATATCTTCTGCATCACGTTCTGGCTGATTTTCTGTG
CAAAAGCGGTGATGCAGCCAAAGACAAGAAGAGATAAGAGTACCAGTCTTTTTCTTTCGA
TCTTCATATTTTtATTTTAGTACATATTAATTTTAAATCTTACAAATACAAAGACGTTTG
GAGATAGTTTTTGTAACTAATTACATAAAGTTTATGCTATTTAGAATTATTAACCATAAA
AAGTAGGAGATAAACACCTATTATTAGCATTCACCTCCTACTCGAGTATATATTAGTTAA
ATCTAAAAAAAaTTAATAACCAGGATTCTGGTATTCAGCGCCATTATTAATACCATTTGT
AAAGGTTGTTGAAATTGGACGAAGAGCATACTCTGGTTTGAAATACCTAGCCAAGTCTGG
ATGTGTAGCCTGTAGATATGAATTGTCCTTGAACATTCCTGTGCGCTTCAAATCATAGAA
GCGGCAGTATTCACCACATAACTCACGACCACGTTCATCCAATACTGTACGAACAGAAGC
AGAACCAGTGAGAAGGGTAGCCCCTGCACGTTGGCGAACCTTATTAATATAGCCCATAGC
GTTAGCCCCGCCATTTAGATAGATATCAGCCTCTGCTGCAATGAGGTAAATCTCAGCCAT
GCGTATAATGAATGTAGCATTCAAATTTCCATTACGTTTTTTGCTGGCATTAGCAACATA
ATAGTTGCTGCTATTATGCTTGTTAAGAGATGGATAGAAGTAGCGGAACATGTTTTCACC
TGCGCCACGCTCGGTTATCACATTCTTATTTGCATCATCATATACATCCTTATAATCTAC
TATTAAGTAGTTGGCTGTAACTTTCTTACTTACTTCCGcTGCATAATCTGCATCCTGAGG
CATCACGATTTTGATGGCCAAGTCGCCTGTATTGAGCTTCTTGCCAACAATGGCATCTTC
CTTACCAAAGTTGTTCTTTGAACTTTCGTCCCACTCATAATTCCTATTTGCGTTCCACTG
AGTAGTGAAAGACTTGTGGAAACGTGGGTCTAGTGTTCCATCCTGCTGTACATATAGATT
GAGCAAATACTGAGTTGGCATGAAGATACCTGCCTGACTGCCTTCCCATGTTAGACGGCT
AGTCTGATTGTCTTCACGAGCACCAAACTTATTGATATTACAGAGGAACTTCTCATCGTT
ACGATTCAATTTGAAGTTACCATTACTAGAACCATGTCCATCGCTGCCAGCATACCAGCG
ATGCTTCCATAGAGCCTCCTTATTTTCTTTATTATTTTTCTCAGCAAAAACCTCCTCATA
CGTAGGATACATGTAAGCACCATATGTAGAGCCACCCGACTCACAGTCAGTTATCAGCTT
TTTAGCTGCATCAAGCGCCTCAGGTATATACTCATCCGTAGCATACTCTTTGGTCTGCAG
ACAAACTTTTGCCAACATTCCAAGTGCAGCTTTTTTGGTAGGCTGTGTAGTAGTTGCGTC
ATTGCCTTTATCCAGCCATTCCACAGCAAACTCCAAGTCAGGAATGATAATTTCCTTATA
AATCGTTAGAGGTTCTGTACGGGTAGGAGCAAAATTCATAGAGCTAGCCGGTTCTGTAAT
CATGGTAACCCCACCAAACTGCTCTACAGCATTGAAATAATAGATAGCACGCAAGAATCT
AGCTTCTGCAACTTTGACATTTCTTTCAGCCTCAGTTTTAAAAGGGGCTTtATTTGCCAA
ACTGATAGCCATATTGCAACTGCCAATACCATCATAGAGAGAGTTCCAGATACCATTTGT
ATAGGTGGTGTTAGGTGCTGCACCTGCGAAGAACCAAAAATACTGAGTATAGGAAGTATT
CTGATTTCCTTGGTAAGTCCAGAGGTCTGTATCACCTTCTGTCAATTCCATGAAACCATC
CGTACCATACAAGAAACGTTCCATACCAAAATAGCACTGATTAAGCAAAGTCTGGTATGA
CTCAACCGAGTTCGCTGCCATGTTCTCCATGGTAAAACCACCAGGGTTTTCTTCTTCCAA
AGAGCACGAAGCTAAAGACATCGCACCAGCAGCGAGGGCTGCAGAGAACAATATATTCTT
AAAATTCATCTTTTTCATTTTTCTTAATTGTTTAGAATGTGATATTTATACCAAAAACAA
ACTGCTTGTAAGTTGGGAAAGTATCCGAGCCACCCATTTCAGGATCTGTACCTTTCAACT
TACTGTCCATAGCAAAAATCCAAGGATTATAGGCAGTAAAATAGAAACGGCACTTCTCCA
TAAGTGCATGCTTAGAGATGCTCTTTGGAAGTGTATAACCCAATGTGATGTTCTTTATCT
TGATGAAAGAACCATCATATACATTGATGGCTGTATTGCCAATCGTTTGGTCATCACCAC
TACCAGGGCGTGGATAATAAGCACCTTGGTTTTCTTCTGTCCAATAGTCTATACCTGAAA
TTTGATTTGTATCAATTCCAGACTTTGCTGTATATGAACCGAGCATTTTGCTATAGATAG
TCTGACCGAAGCGTCCCATTGCATAGATAGTCAAGTCGAAGTCCTTATAGACGAAAGTAT
TGTTAAGACCAATAATCCAGTTAGGATTCTCATGTCCCAATACCTGACGGTCATCCTGGC
TGTACTTATGCACACCTCCGTCACCATTGCCATTTTCGTCAAATTTCTCAATCGTCTCAA
CCTTTACCCATCCAGGTTTCACGCCATACTTATCAAGTTCTTCCTGTGAAGCATCAGTAC
CCCAGATACCAGCATACTTGTAATCGTATATAGCATGAATAGGTTTACCCACGAAAAGAT
TCTCTGAAATCAAGTCACCATTAGGTAAGCTCTCGATCTTTTCCTTGCTCCAAGTTCCTG
TCAATGTGGTATTCCATTTAAAGTCCTTGGTAACGATATTACGGCTGTTGATGGTGAACT
CCACACCCTTGTTGCTAGTCTTGGCAATATTTTCCCAGCTAGCCAAAGGAGAGCCCCAAC
CTGTGCTGCCACTTGTTATAGGCATAGTACGCTTGAAGAGCAAACCACGTGTTTTAGTGG
TGAAGAAATCCAAACTGCCATCAAGACGTCCTTTGAGTACAGCCATATCTATACCGAAGT
TCCAATTATAAGATTTTTCCCATCCCAAAGAAGGACTACCATAGGTACCGGTATATTGAG
TGAACGGCACTATGTTGCCATTTATAGTGATGCCGGCAGAAGTGTATTTATAGGCATTTG
TTTGTGTTGAATAAGCACCTACGCCACCTGAATTACCTGTAATACCTGCACCCACTCTGA
GTTTCAAGTTGTCAAGCCACTTTTCTGAGCTTTTCATGAAACTTTCATCTGACACGCGCC
AAGCTAATGCTCCTGCAGGGAATGAATCCCATTTCTTGCCTGGAGAGAAGAATGACACAC
CGTCCCAGCGATTTGAGAAAGTGAAGAGGTACTTACCTTTATAGGAATAATTAAATCGCA
AGGCGTATGACATTTTTTGGgTGGTTGTCAGTCCTGACTCTACACGTTGGCTATTAGCTG
CCAACAAACGCCAATACTTCCATATGTCCAAATCCTGGCCACTACCATCTGCATTGGTAT
ATTCATTAGAATTCTTCTGCCAAGAAGTAACGCCTGTAACACCAATGTTATGGTCATTAG
CAATGCTGAAGTTGTATGAAAGAATATTCTCCCATGTATAACTATAACTGTCTGAGTTCT
GTATCTGTGCGTGTGGCGAACCTGCATATGTAGGTCTGTTGGCATGACACAAATTGCCCC
AATAAGTACCTTGGCgGCCATGACCTAACGAACCGTTAAGTTGAGTACGGTAAGACAAAC
CCTTGAAAGGAGTAATCTCTGCATAACCAATTGCATTGATATAAGTATAACGGTTATTAT
TGTCATACTGATTCTTGATATAATCGCCCATAGGAGAGTATTGGTTATTGATATACTCAG
AGTTATACTCACCAAATTCATCAAAGACATCACCAAGAGGAAAAGCCCTCAATGCTCCTG
TGAATGTCTTGTTGTCGCCGCGGTTACGGATGCTATAGTTGAGATTGGTCGACACACCAG
CCTTAAACCAGTCAAATACCTTTTgATCGATGTTCAAACGTACAGAATATTTGTTGAGTT
TCTCATTAGACAGTAATCCCTGGTCACGGTTATACACCAATGAAGCGTAAACATTTGTCT
TGTCAGTTCCACCCTGGATGGAAAGTGAATATTTTTGAGTAGTAGCTTTATTATCCATAG
CCTGATCTACCCAGTCTATCCATTTTCCTGCATTATAAGCATCTACATAATCCTGGTTAC
CACCGAAGAGGTCTGAAACGCTCGCTGGAGCTACGCCATTTTTATATTTATACGCCTCTG
TATAATAATTAACCCATTCATCACCAGTCATGCCACTCTTGTACTCAGGAGAACCACTCC
AACCATAGTAAGCGTCAAAATTAACCCTTGTCTTAGAACTCTTCGCTCCACGCTTGGTTG
TTATAATGATGACACCATTGGCACCTGCTGAACCATAgATAGCGGTAGATGAAGCATCCT
TCAATACATCGATGCTCTCTATATCGTTAGGGCTTATGTCATCATAGCTTCCAGGCAGTC
CGTCGATAATAAACAAAGGACTGTTATCGCCATAGATAGAACGAGAACCGCGAAGCAAAA
TATTTACTCCGCCACCAACCTGACCACTGGATTTTGTAATATCAAGACCTGCGATTTTAC
CTTGCAAAGCCTCCATTACGTTGGAAGTAGGAGCCGCTACAACATCTTCATTCTTTACGG
ATACTACAGAACCTGTCAAGTCACGTTTTTtCTGTGTACCGTAACCTACAACAACCAACT
CCTCAAGACCTATAGCATCAGGCTCCATCTTGATTCCCATATTTTGCTTGGCAGAAATAG
TAAAAGTTTTATAACCTGTGTAACTGATTTCCAAGACTGTACCAACAGGTACATTTACAG
AAAACTTGCCATCCAGGTCAGTAATGGCACCGACACCACTACCTTTCTTTTTGATGGTTA
CACCAATCATCGGCTCGCCAAGCTCATCAACAATAGTACCATTGATGGAGTTTGACTGCT
GCACTACAGAAAGAGGTGTTTGAATTCCTCCTTGAATTTTACTTGCCATCATAGTTGTTG
GAGTCAACAGGATAGTCGAAACCAACATTACCTTAGAGGTAATTCCTGAGATAGCGTCAG
GATTTTTCAATTTCTTCATAATTGAGTCTTTTAGGTTTGTTTTTATATTTTAATCTAACT
TCATAAATAGTCTGTTCCCAATCATCTGTGcCGTGATGTTAGTATACTACAAACAAATAA
GATTATCATAAAGACGAAAAGAATCCAAATATTGTAATCACCTTCATTGAGATTTCTATA
CGTTATATACACATGTTTCTTGCTCTATTGCCCAGTGTTTCAAGATGATCGCATAGCGTG
CTAAAGTTGTTTGcTCAACTAATGAACACTAACTATTCGCCAGAGTTAATTAACGCCAAG
GGCAGAATATAACTGCCaAAGGTTATCGTTTGATTTAAATAGAACCCACTTTTTCGAGTG
GACTCACCTAATAAAAAAaGGATAGAGCATAACACATGATTTGTGCTATACTCTATCCTT
CCAATTATATCATTCTATTTAGTAGAACAGCCAATCAATCGCCTTATCGGCACCTGAGAG
GCCGGCATCGCGAGCGGTAATCTTATCGCCCGTAGCACCGAGCACTAGCAGGAAGCCTTT
TGGCAGGAGCAGGGTGTGCTTGCCGGCAGCAAACTCGTACTTGTGGATGTTCACCTGTGG
CATGCCGTCGATGCGGATGGCGCTGGTGAGCTGTGGCTCTGCCTGACCGTAATCGTTGGC
TGTGGCATCGGTCTCCAACTTCGGAGCCTTGGCATATTTCATCTGGTCATCACGGAAATA
ACCTATCAAGAGCTGCACAGGCTTCTTGGTGGTAAAGATGAGCGAGGTAGATGCGCCACG
CTGCTTGCTGCTGTTCATCACGTAAGCATTCATACCTGCCAACTCAGGAGCAAAATCGGT
TACTACACTATCAAAaTCGTTGAAGAGCTTGGCACCCTTGGCTATTTTCACAGTCTTGAA
ATTAGCCTCGCCATTGATATTCTCCATCaGGAAAGCACCCGTCTGTTGGGTTGCATCCTT
CAAAGGCTTGATATCCTCTGCCTTCATCTTGTAGGTACCCGCAGCCTGAGCCTTGAGCAT
GGCGATATTCTTCTTCAGATTCGCCAACTCCTGCTCATATTTTGGTAAGAGTTCGCTCCA
ATGCTTCATGTTGCCGCCATCACCTCCGATAGGGATGCGGCGCTGGGCGGTCTGCATCGA
ATTGGCATAGAGATAGGTATCCTTGGTGAGATCCACCAGCTGACGGTAATATTCCAGACT
CTTTTCGAGTAGCGGAACGGCAGCATCCAATTCCTTGATATCCTTACTCCACTTATAGTT
GAGCACGTGCTGAGCTGCCTTCACCTTCCAGCCGAAAGCGTAGGCAAAAGCACGGTAGCA
ATGCATATCGTTCTGAAGACGGCGGAACTCATCCTGATTGCCGGTTACACGACTCGCTAC
GGCATCGATGGCAGCCACAGCCTTGTCGCCGTGAGCCTCGGTCTGAGCTACGATATCGAG
TGGCAACTCACCCACATGAGGCTGATGCTTCCACTCCTTCTCTACATATTCGATGAGTTT
CTCGCCCTCAGGACCGCAACTCTCATAGAAACCAGGATAGATGGTGTACTTATATGGATT
CACTAGCTGACTCATGAACATACCCAGGAGCAGCGTCTGGCGGTTGCCCTCGGTAATACC
GAAACGGCGGAGGAGCTTAGGCGCAATCTCACCGCTCTCATCGTATGCCTTGCGAATGCT
GTCGGCAACAGCGGCATCAGTAGCATAGTAATCGGCAAGCACCTTATCCCAGTAATTACC
CTCGGCAGCTACATCGCGACGGCAGTTCCAGGCATATCTTCCCCATGTCTTGTACCACAT
CCAGTCGCGGTCTAACTGCTTCTCGCGCTTTCCGCCAGGCAATTTATCTGCCGTATAAGG
CCAATCCCAGTAACTGGCCTGCGGATAGAGATGCAGGGCATTGGCATGATGAACATCGTG
CATCGCCGTTACCGCCTTCTGAACGAACGAAGGAGATGACCAGCGGAATGGTTCGAGATT
GGCAAGGATATGCACGTTGCTTATATGGGTAGAACCCAGGGCTGCCAAATCAGTATGAAT
CTTGGTCCAAGGACCACGAGGCTGATAGGTGGTAAGCGACTCTCCATTATACTTATGCAT
CGTATAGAGGTTCTTGTAGAGCGGCAGCGCTGCCTCCATCACCATCTTGCAGTCGGTATC
GTGGGCACGGAGCAGGACTGGCGGTTCGTCGGTTCTTCCCAAAGCCTTCAGTCCGTCCTT
GACACCCGGGATGATGGTCTTGGTCATCCATTCCACATCATCCTCGTAGGTATTCATCGC
CTCACCGAGACAGACGAGCAAGCCTACATTGGGATATTTCTCGATGAAGGCAGCTACCGA
CTTGCGGGTATAATCGCTGATGAGCGGAGTGATAGGACGGTGACGGTCCTGTGTCTTCAA
ACCATAATGATCAGCAAAAGGCTTGGAGAGGATGATGTTGTAGAACATCTGAATGACGAA
GATGCCACGGCGGTCAGCCTCCCTGGTCAGGAACGAGAACATCTCTTCGTTCTTCTTGAA
GGTAGCCTCATCCACCTCAAGGGCGAAAGGATAATCCTTCAGTTTGACGAGCGAAGCAAA
AGGGTGACCATTCCAGAGATAGAGCGAATTCATCTTGTTGTCTACGAGCATATCGAGATA
CTGAATCCACTGTTCCTTGTCATAAAACCAAGGGAAATTCTCAGGGGTATAAGGGTATTC
GTAAACCTGATGGCCCGGcAGATAAACaGTTTTCTGCAAACCTACACAAGCACCACGGAG
CACCATTTCAGGCGCATCCTCCTGCATCAGCGGCACATTGAGAGAACCATGCTGAGCCAC
GTATTCAGCAATTTCGTTACAGCCGTAgATGACACCCGAGCCATCATTTCCCTGCAACTG
GATTTTCTTTCCCTTGCGGGTCCATGAGAAACCTTCCTTCTTCAGTCCGGCAGTATCCTT
GGCTTGCGAGAGCGAAATGCGATATTCGCCCTTCTTGCCGTTCACCACAGTAGGGAAGCC
CAAACGGTTGAGCTTCTTCTGCAAGTATTCAGCAGCATACTGTTCCCGATTAGAAGCCGT
CTTTTCGGTCAGGATATTCACTTTCTGGGCAAAGGATACAGATGGAATCAGCACGAGGGC
TGCCATCACAAAAATCTTTTGTACTTTTATCATTGTCTTAGTCTTTGTTTTATAGATAAA
GACGCAGTTTCCTTCTTTTTGTAATCAATGAAGGAACTTTCGCTTGGGGAATTTAAAACA
ATAAAAGGATAGAGTATGATATCTATCCTTTTTATTTACTATTTTCTTATTTTATCTTTT
TCAAATCCACTTCCTTATACGCCACTCTCTGGCGACGCCAGGTGTAGATGCAATGCAACT
TGCCATCCTTTCCCTCGATGATGCCTGGATAGGAATACTGGTTGATAGGACTGTCCTCCA
GGGTGAGGAGATGGCGCCAATGGGTGCCgTCATCGCTGATGGCAAGACTCAATGGCGTGC
GAGATCCCTTCTTGGTTCCCGGCAACGTCTCGAAATTGTTGTAGATGAGCACGTGTCTGC
CATCCTTCAGGGTAACAGCATCCGTACCGCTCTGGTTGTTCTCGATATCGAGCAGGGTAA
CCGGAGTCCAGGTATCACCACCGTCGCTACTAAAACTGGTGGCAAGTTTGGCATTATGAG
TACGCATCAGAACCTGCAATCTGCCATCCTTCAACTTCAGGATAGATGGCTGGATGCTGT
AGATTAATCTCGCCTTTTCTCCCTCCTTGTAGATAGGATGCTCCATATCTACCGTAGCCG
AATCTACATCATCGGTACGAGGCTTCAGTTCGGCATCTACCGGACCCACATACTTCCACT
TATTGGTCTTCAAATCGAGGATCTCCACATGGAATCGCCAACCATTCTTCTCGGTACTGG
AACCGCAGATGAGTCTGCCGTTCACCATTTCCGGCTTGTTCTTGATAGGACCGAGGAAAC
CGTCTGGCAATGCCTCCGGATCACTCCAAGTCTTACCGCCATCCTTCGACTTCACAAGAC
AGCCCGTCCAGTCGCCAACGGTAGATCCCACCTTATAGAACAGCCATATTTCGCCATCCG
GCATGGTATAGAGCACAGGGTTCCAGCAAGACTTGCGCTTCAGATTGGCAGGCAACTTGA
TATTGGCTGACTTAGAGCGGAAATCATATTTGTAGCCGGCAGGCACACCGAAACGGCGCA
ATCCGTCCTTGATAGGTCCCTTATCAGCCGGAGTCGTCTTCTCATCGATGCCCGAAAGAC
CCGCCTTCTTAGCCTCAGGAGTACCCAGGCGATAAACACCATCGGCAGCCAGGATAGGCT
TCTCCCAAGCCTTGGCACCCTTcGGTTTCCGACTTACCCAGATGCAGACATCCGGATTGC
GCTCGAAGGTACCGCCGAAGTAAGCAGCCACCAGGTCACCATTCTTCAACTGGaTGATGG
TAGAGGCATGAGCCGATGGGAATCCGCTGTAATCATAGAGGAATTCATCCTTCAGGATGG
CAGCATCGCGGGTAGGGATTTCTACCGAATAATGATAATCGCCACTACCCACCGTTTCAA
CCTTGCCATCAGGCAGATAGACATCGGCTGTGGTGTTGCAAGGCACGGTGATATCCCAAT
CCACATGCTGCAAAGTCTTCTTCCACTGGCTCTTCACTACTCCGTATGGAGTCTCGTAAT
CTGCTTTTACCGATTCGCAGTTCTGAATACTGAAGGCTGGCTTCAACACGATGTGCTTGT
AAGCCACGCTGGCATCAGCCTCAGCCACCTGCTGCACGTTGACACCCTTCTGCTGGATAC
CTCCCAGATACTGATAGCACCAGGTAAGCAAGTCACCCAGAAGCATCACATGATTGCCCG
AATTCATCTTCGGATCAGCCTTGTCGCCATTCCAGAGTTCCCAGATGGTAGTAGCTCCGT
TCTCAGCCATATAACCCCAAGACGGATAGGTGCGCTGGGTAGCCAGGAGATAAGCCACAT
CAGGGAAACCGTTGTCGCTCAAACCGCGAAGGAGCCAGGAGATGCCGATGACACCGCAGT
TGACATGTTCCTTGGCATCGATGCAGATGCCCTTCACTACCTGCTTGATGAGTTCGCTGC
GCAACTCCAGAGGAGCGATGCCGAAGGAGAGCGCCAGGAGATTGGCGGTAGAGGTATTGT
TGCCATAATAGATGCTGTCTGGATAAAGCACATGaCCCGGACGTCGGGAAGTTCCTGCCT
TGTTGGTGAGGAACTGCCTGTTGAAGGCTTCTATCATCCCGCTTCTGCGGTCAGCCCAAA
CCTTAGCTTCTTCCTTCAAGCCCTGCAGGTTTGCAAACTGCTCTGCCAGCTGCAAACAGC
GGATTGTATAgGCGGTGGCTATCAGCTTGCCATCGGTCTTTCGCTTCGGATCCTGACTGT
GAATCAGTTCCAGTTTCTCCGGTGGCACGCACCAGTCGCCGTATTTATCCTTGGTGATGA
TGCCGTTCTCATCCGTATATTCAGCCAGGATATGGTTGATCCATTTTCTGATGGATGGAT
AAGAATCGATGATAGGCTGCCTGTTGCCAAACTGATGGTAGAGCATATCACAGGTGAAAG
GCAGAGCTGCCGGCCAGGTGACATCATCGGTATAATAATTCCAGAAAGCAGGAGCCACAT
CCGGGATGTTGCCATCCGAACGCTGGGCATCACAGATATCGTGCATCCACTTGCTGTAGA
GTCGCTCGTTGTAAAAAaCGAAACTCTCTCCCAGCGAACCCACCGTGCGGTCGCCCAACC
AAGGCTGGCGCTCGTTGCGCTGCGGACAGTCTACCGGCATACCCTTGTAATTGCCGTAGA
TGCCCCACCATGCATTCTTCAACACCTTATTTAATATCGTATCAGAAGTCTCGATATGTC
CGATGGTAGCCATCTCATCGCTCACGGTATAAGCGGTGAAATCCTCCTTGCGGGCATTCT
TCATACCGGTGATGGCAGCATAGCGGAAACCATGATAGGAGAAGACCGGGCGCCAAGGCT
TGCCGTTCTCCTTACCATTGCAGACATAGATATCCTCAGAGAGGGCATTGCGGAAGTTGT
CGAGATACAGACTGCCGTCAGCCTGCAGTTTCTCGGCATATTTCACACGGATGGTATCAC
CCTGCCTGCCACGGACCTGGAAACCGATCCAGCCCGCCATGTTCTGTCCGAAATCTACGA
TGAGTGTATCGTGGCGATGCTTCAGACTTACCGGATGACCGAATTCCTTCTCAACCATTC
CCGTCATCGGCTGCGCCATCAGCGTACCGTCAGGAATGGCACAGCGCTCGGCTTTCTGCC
ACTGGCTATCGTCGAAACCAGaCTGGGTCCAGCCTTTCAGCGCCTGTTCCCTGCGGGCAT
CATACTCCTCGCCATCATACTCGTTGTTGCTGCGGATAGGACCATCGAAGCTCAACTTCC
ATGTATTGTTGGTAGCCCAGGTTTCAGTCTTTCCGTTCTCATACTCCACCTTCACGTTGA
TGCGGCATTTCGGATAACCGAAAAAaGGCGTCTTGTATGCCTTCTCCTGTCGCATCGGAA
ACATTCTTCCGTTGCCCAGTTTGATGGCGATGGCATTCTTCTCAGTCAGGAGCGAAGTGA
CATCGAACGTATTGTAGTAAATAGTCTTGCGGTAATCGGTTGGTGCAGGCTGCAATGCCT
GGCTGCCGCCCATACGCTGTCCGTTGACGTAGAACTCATAGACACCGAGTCCGGCAACAT
AAGCCAGCGCCCGCTTCACCTTACCTTTTGCCGCAAAGTCCTTGCGGATATAGCGTGCTG
CtAGTCGGGTATGCATGCCTTTCTGTTCTCCAGGCTGCAGGTCTTCCAAGCCAATCCAGG
TACCGCTCCATTTGGTTTCACCGAGCAGTCCGATGGTGAAGAGCTGCGGTTCGGTCCATT
CCGaTTTTCCTTTATTGGTAGTGATACGCACCTTCCAGTAAGCTTGAGCGCCACTCAGCA
GCGCCTTGCCCTGATAAGGAATCCACAGCTGTTCATCGCTGTTGCGTTCACCGCTATCCC
ATAAATCCGCCTCGTTTCTATCCAGTTTTTCTCTGGAAGAAGCTACAAGAATCTGATAAC
TCGTCTGCACCACACCCTTCCTGTCAGAAGTAATCTGCCAGGAGAAGCGAGGGGTTGAAG
TTCCGATTCCCAAAGGATTCACCCGGTTCTCCGTCCGCATCTTCACCACGTCAACATGAC
TGGCAGCGGAAAGCGGAAGTGCTGCCGACAGCGATGCCGTCAGCAACACACTCATCAATA
TATTATTCTTCATTTGAAttcttcactcttcgTTCTTCACTCTTCACTTTATTTACTCAT
TCAAATCTCTTTTCTTACCAGCCAGACTCTGGTCTTCTATCATCTTCTGGTCTTTCTTCA
GATAGTCCTTGCTGGCATCAATGGCGATGAAAACACCATCGCTGATGCCGCGGGTAGCCT
TCTGAGGAGCGAAGGTGATGAtCTTGTTGTCAAACTCTCCGATGTATTCCAGCTGTCCGT
TGGCAGCATCCATCCACCATACGTTCTTTCTGCTGCCCGAAACCTTGCGGAGGTCGAGTT
TCATCGGAACACAGTTGTAATTGTAAACCAGCAGATAATCGTTGCCTCGGGTAGCCAGCA
GACGGTTATATCTTTCGCCATTCTCACCGGCAATAATGCTCTGGTCAGGCACACGCTCAA
AGTATGGCAGAGAGAGCATCAGATTCTTGAGATGCTTCATCTGGTTGAATCCAGGATCGT
TGAGCGCCACATACCAAGGCTTCTCGGCTCCATCACTTCCATAACTGGTAGGATAGCCCG
GCTTCAACATCTGCATGATGGCATTATGACCATAGGTATGGCCGCAGGAACCGGCAAAGA
CACTCCAGTAGGCATAGCGGCGAACGTCATAATCCTGCCAGCGCTCCTCGTTAGGATCGT
GCAAGCCCTTCGGAATATCCTCGTAGCTCGGTTCGGCATCGAGCACAGGTTTGATAGGCT
TGTATGCCCAGGTAGAATCCACATACATCCAGTTGTCCTCCTCGGTATTGTCAGGGATAG
GATAATCCTTATTACCCATACGCTGACCATACTTGCGATGACCACTCTGGAAGGTATGGA
AATCGAGCCATTTCGCCTTGCTCCACCATTTGGCAGAAGTATATCTGCCACGAGGATGAT
AGGTCATGAGATGATTGTGATCGATGCTCTTGATGCTGGTAGCGAGCGACTCCCACACCT
CTGGGTGGATATCACCCTGGATATCGCCACCCATCACCCAGATGATATTAGGCGAATTCT
TATAGCGGTTGGCAAGGAACTTTCCGTATGCCTTAGCCTGCTGTGCATTGATATTCTCTG
CCTTTACCTGAGAACCCCAGATGGTTACCATGCCGATGTAGATGCCGTTCATCTCGGCAA
GTTTGATGATGTAGTCGAGATGATCCCAATAGCTGTAGACACCTGCAGGGTCTGCCTTTG
ACAAATCCCATCCGGCAGGGAGCGACTGCTGACCGTAaaTATTAAAGGAAGGTGTGCCGT
CCATCACCTGGATGAGAACGGTATTGAATCCCGCTACACGGCATTTCTGAAGATAATACT
GTGCCTCGGCTCTATCCAGACGTTCCGGCAGAAGCCAGCCGGTATCACCCAACATGAAGA
ACGGCTGTCCGTTTTCAAACTGCAGGAATCGCTGGTTGGCAGAAACCTGTAATTTACCAT
TAGCCCAAGGCTTTTCGTTTTTAGCGGCAGAGGCAGCGGTAAAGATTCCGCAAGCCAGcG
CCAATGTTATCATTATTTTTTtCATTTTCTAAAGGAGTTTAGATGTTAAGGAgTGAAGAC
CCATGTTTTTAAAaCAATCGGATGGTCTCTCCCTTTCGTGTAGTGATGTCATAGGTATTT
GCCTTTGGCAACACCACCTTGTTGAGTTTCACTTCTGAATGATTCTGCATCTGTGGCTGT
TCGAAGGCAGAGAAGAGCGGATTCGGATTCTTgCCCTTGGCAGATTTCATACCCTTAATG
CCCTTTAACCGGTTGCCTGCCGGCAGACGGAGACGGAGATTGCCACCGAGAGTAGAACGG
ATCTTGAGCGAGGTAATTCTGCCATTCTTCCATGCCAGTTCCTCGATGAGGAAACCACCT
CTGGTGCGGAGCCCCTGTACCTTTCCTTCAGCCTTCCAGACATCAGGAAGAGCCGGCAGA
ATATTGACACATCCGTCATGACTCTGCATCAGCATTTCTGCGATACCGGCTGTACAGCCG
AAGTTGCCATCTATCTGGAACGGTGGATGCGCATCGAAGAgATTGCGATAGGTTCCACCT
TTCTTCTTGTTCAATCCGTAGGCGAGGAAGTGGTCATCCGTCAGGGTCAACTGGTTGTGA
ATCAGCTTGTAGGCATGATTACCATCCAGAAGGCGAGCCCAGAGACAAACCTTCCATCCC
ATCGACCAACCTGTACTCGGGTCGCCACGATGTATCAGCGAAGTACGGGCAGCATCGAAG
AGTTCCGGTGTCTTCTCCGGTGTAATCTGATTACCTGGATAGAGGGCGTAGAGATGACTC
ACATGGCGATGATTATCCTGAGGATCATCCCAGTCCTTGATCCATTCCTGCAGCTGTCCC
CACTTGCCAATCTGCATCGGAGCCATTTTTCCTAACACTTCCTTCAGATGAGCTGCATAT
CCGGCATCTTCTCCCAGAATCTCGCTCGCTCTGATGACAGAAGAGAAGAGTTCGTGGAGC
AATTCATTATCCATCGTGGTGCCATAGCTCATGGCTATCTTTCCATCCTTCGAAGGATGC
ACATTCTCTGGACTCACAGCTGGCGAAATCACGAGCCAGCCATGCTCTGGCTCCGGTATC
AGCATCTCATCGAGGAAAGTGGCTGCACCTTTCATAATCGGATAAGCCTTGCGCAGAAAT
TCCTTGTCGCCACTATAGAGATAATGTTGCCAGAGATGGGAGGAAACCCAGGCACCACCG
GTCATCCACATGCCTGATGCTGCCTTGTCAATACCACCGGTTACTCGCCAAATATCGGTA
TTGTGATGCAAGATCCATCCGTTCTTGCCATACATGGTCTGAGCCGATTCCTTTCCGGTT
TCGCTCACTTCACGAATCAACCGGAAGAGCGGTTCGTTGAGATCGGAGAGATTGGTCATC
TCTGATGGCCAGTAGTTCATCTCCATGTTGATGTTGGTGGTATACTTGCTGTCCCATGAC
GGGAACATCTTATCGTTCCAGATGCCCTGCAGGTTGGCTGGCTGTGTGCCTGGCTGCGAA
CTGCATATCAGAAGGTATCTGCCGAAAGCATAATAGGTGGCTACGAGATAGTTGTCGTCC
TGCTGGGCAAAACGGATAAGGCGTTCGTCGGTAGGCAGATTCTGATACTTATCAGCGCCC
AACCAGAGCGAGTTACGATGCATCATGCTCTGGAATTTAGCCACATGCTGCGCCATCTGT
TCCCTGGCATCCTTTGCCATGGCTGTATGGAGAGCCTGCTTGCTGCGCTCCACCTCATTG
CCGGTGATATCCTTGTAGTTCACGAAGTTGGTGGCGATGGAGATATAGAGTACGGCTTCA
TCGGCATTCTTCACGCTGACCACGCCGTCGCGGCAGGTCTTCGCAGCCTCGCCGCCCTTG
ACCTGAGCCGCCATTCTGCCCATGAATCTCACCTTTCCCTTCAGACCTTCGTGCTTGGCA
GCCACTCCTTCGAGTGTAGCTTCCTCGCCATCGGTACGGATGATGACATCATCgTGAGGG
GAAGTGAAGTTGGCATTGAAGGTGATGCTATGAGGCTTATTGGCGGTAAATCTTACCATC
ACCACGTTATCGGCAAAAGAGGTGATGACCTCGCGCTGATAGaTGACACCGTGGGCTGTC
CAACGGGTAAGACAACGGGCTGAATCCAGACTCAGTTCGCGATAATACCGGGAATAGTCA
TCCATCCCGGGAGCCGAAATATAGACATCACCGAAAGGTTCGTAAGGCATTCCAAAGTTG
GTATTCGACATGATTTTCTCGGTACACATATCCTGTGCCTTGCGGTATTCACCCTGCCAA
ATGAGGTTCTGTACGACAGGAAGAGCTGCCTTGGCATGAGGGTTCGCATTCTTGTTAGGC
TGTCCTGCCCagaTGGTTTCCTCGTTCAACTGCAGGCGTTCGGTGGCTGGGATACCATAT
ACCATGGCGCCCAACCGTCCATTGCCCAGAGGCAAGGCATCGGTCCAGACCAATGCTGGC
TTGTCGTACCAGAGCTTATACGCTTGTGCTGTAGCCTGCAAAGAGAGGCAAGCCAGACAG
CATATTGTGATGGTTCTTAAGATTTTCATTTGTTTTtGTTTAATCGATTAAAGTACTATT
TATTTATAGACGCAAATGAGCCGCCTTTGTCGtCAGAAAAGACGAAAAAGACCTCACATC
ATTTATAAAAACGGCGTGAGGTTTGATTTATTATCTTCTGTCTGATTATCTGATGACTGA
TTGCAAAACTTCCGGTTTTTCAACCTTCACTTTACTTTCATCCAACTTGCTGCGATCCAA
ACCGAAGACACGGATGAAGAAATCGTAGTTTGCCTGGCGCTTGTTGACACCATAATCGTG
ACGCTCCTGAGGCAGATGCACATTGGTTACCTGTTCCTTGGCACCATACATTATATATAT
ATACTGCAGATACGGATATTCGAGGGTTGGAACAGAGAATGTCCAATCGCCACCATCGCT
CACTACCAACAATGGCTTAGGTGCAAAGAAAGCCATCAACTCGGCATTACACGTACCATG
TCCCGCCAACTGaATAGGTTTGCCACTCTCGCAAGGACAACCGCCATCAAAATGAGAAGC
AAGATTCACCGTTGGCGCTGCTGCCGTGATACGGTCGTCGAGTACCGTCAGCAGGACAGT
ATGCGTACCGCCACCGCTGCCACCATTCGCTCCGATGCGCGTCTTATCCACATCCTTGCG
ATGGTTCCACATATAATCGAGCAATACCTCTGCATTCAGAGCCTGAATCACATGGGCACG
GTCGGTCTGATGCGAATTCTTGCCATATTCCGTTTTACTCTGTCCCCAACCATACAGGTC
GAAATCTACACAGATAGCACCCATCCTTGCCAAGGTTCCGAGGCGCTGCTGCTCATCGGC
ACGGTATCTGCCACCTCCGAAATGACCATCAGGACAGATAATCAACGGATGCTTGCCCTT
CTTGATTGGCGTATAGATGGAACCGAAGACATGCTCACCTGGCAGGGTTTCGATGCAGAT
ATTCTGAACCGTATAACCGTCATACCGGCGCACCTTTCCCAAAATCGGCTTCTTATGAAC
CAGCGAATCCATATAGCGGTCGATGCCCAGGATGCGGCGCACCTCCTTTCGTACCGAGTC
CTTGCGTGCTTCAAACTGTTCCCGGTTCTGGTAAAGCGTCTTGAGATAAGCAAGCATCTG
CTCACCCTCTTCGGTATGGCGTCGGGGATATTCATAAGGTTTGATCTTATAGACATTACC
ATTCTGCTTCCACCAGTTGAAGTCGAAATACTTGCAGATATTCGTCAGGGTTTCCTCCAA
CGAATAGGGTTTGATGCGGAAGTCGGCATAAGGCAACTGCCTACCAACGGTATCCACATT
ATATTTAAAGCGGACACCCCAACGCTGCGATACGTCCTGCATCACATCGTGAAGACTACG
GGTAAAATGGCCCTGATAACAGTTCTGAGCATCAGCCTTTGGCTGGTTACCGCTATTTTG
CGCACTTGCCGACAAAGACATGCTTGCCGCGATAAGTGCCATCATCATGTTCTGTTTCAT
CATAATCTATCTTGATTTCATATTCTACATCCTTATCGGTATCTACCGTTACCTCTATTT
TATCATCAGCCAATTTCTTCCAAGCCACGGCAACCTGCTTGCCATTGCTGAGTTGGGTAC
TTCCCTTAGCCCAGGTCAGGTCGCCCATCGGATGAGGAGCGATGATGACTCTGCCCTGCT
CTATCCGGATGCCTACAATATCCGGCAGGAAATGGTTGTTGATTTGCGCCATCATGAAAT
GGTTCATCGAAGCACCCATCTCCGGATTCCACTGTTCGGTAAGCGTGGTCATTCCCTTCT
TGATCTGGAATCCGTAGCCCGGCACATCATCATGCGCCAGCATCTTGTACCaaaGATCGG
CATATCCGTTTTCCAGCAATGCCTGAAAAAGGTAGCGATTGCCCACATCACCGGTTGTCA
GGCGGTCGTGATGCGCATGAATATCATCTATCAGATGCTGGAGGACCTGCTTGCGATACT
GGGACGGAACCATGCCCAGCACCAACGGAATGGCATTGGATGCCTGACTTCCCGAATCGT
AATATATCTTTTCTACTGCATCCTTTACGACAGCATCCGAAGAAGATTTCTCAGAAGATG
CAGCCTTCTCAACATGCAGGAATTCCTTTTGGAAAGCCTGCAGGATTTCAGAAGCCAGGA
TGGCATAGCGGTTGGCTTCGGCTGTCTTTCCACTCATTGCTGCAGCCTTCTGTGTCAGTT
TCACCCACTGATAATAATGGGCTGTAGCTACCAGCGGCATCGGGGTATTCTGAGAGAAGC
CCGAACGGCCTTTTCCGTAATCATACCAGTCACCCAAGCCTTGTTTCAGTATCCGGCAAC
TGTCCTTGCTCTGGAGATAATCCACATAGCGGAACATCTGCGGTGCATATTTTTTCACCA
TCCGGTCGTCACCGTAATGCTGCAGATAGAGGAACGGAAGCGCTACCAAGGCTCCACCCC
ATTCAGGTGATTCGGCAAACGGATCAAGCCACTTGCCCTTGAAATAGATATACTCTGGGG
CAGTGGTAGGAACGGCTCCGTTGGCATGCTGGGCATCAGCGATATTCTGCAACGTCTGCT
CTATCATCGAACGACAGTCGTAGTTGTATACCAATCCCTCGCCATTGAGCCAATCCTGCT
CCAGCCAACCGAGTTTTTCACGATGCGGACAGTCAGTCCATACTGCCTGCCAATTGCTTC
GGATGGCACGGTCGATAATCTGATAAGCCCGGTTGAACATCGGATTGGAGCACTCGAAAC
TACCAATCTTCGCTGCAGAATTATAAACGAAGCACGACTGGATATCCTCTATCACCGGCT
TGCCATCAGGATTCTCATCGCCCTTCATCACGGCACCTTCTACCTGGATATAGCGATAAC
CATAATAAGTGAAATGCGGATGCCAGGTCTCGATGCGCTTGCCGTCAGAAGCCTTCTCGC
CCTTTCCGCTGAGCGTATAATTAAGATAATAAGGACTGCCCGACTGTTTCTGGTTGCAGG
TTCCCTGTGCGGTCAGGGTTTCAGAGAGATAGAGTCGCACCTGCTGTCCTGCCTTTCCAC
TAACCTTGATTTGTGGGAAACCGGCAAGATTCTGTCCCATATCCAGCACAAAaGTTCCTG
CCGGAATAGGATGTTTGGCATTGGAAGCCTTGGCAATTTGCTGAGGAGTGAGCTGATGAC
GGCTCTTCACACCGAAGTATTCCATCATCTTCACGGGCTGGGCTATCTGCTGGCGCAGAA
CGCCACGAGGTCCTTTCTGTATCACTACCGGTTTCCAGGAAGACGTGATGCGGGCATCCT
CGTCTTCGCCACCATAGATACTGTTGAAGGTGATGCTGCTAGgCGAATATTTCCACGAGT
TATCGCTGACGATGCAGACGGTTCTGCCATTCTTCAGTTCGATTTCGAGCGAACAGTAGA
GCGTAGGAGGACCATAGGAAACCTTCATCTTGGTGTATCTTCCACCCTGCTCATTATAGA
ATCCGTTcCCCAGCAATACCGAAAGTTGGTTCTTGCCTTTCTTCAACAACGCAGTCACAT
CGTAAGTATTGTAAAAGACGGTCTTGTCGTAATCGCTCCACAGAGGGGCGAAAACGGCAT
CCGTCACCTTCTGCCGGTTGATGCTGAGTTCATAGAAACCCAGTCCCACAATCTTCATCG
TTGCCTTGCGGACATCAGCCGGAAGTTTCATTTCTTTCTTCAGCCAGATGCTTTGTCTTG
ACAATGGAGCCGTAGCCTTCCAGTCTGGTTTTCCCTTGGCATTCACCGTTCCTGTTCCTA
CATAATCGCGGTTACTCGGAATGTGCGCATCCTCATCGGTTATCGCACCAATCCATTGTG
GCAGAGGCGATTCATCGTCCGTCTTAAAAGCAACAGACTTTTGAGCATGAATCTGTATCA
TGCCCAAAAGTCCTATCAATATCAATAAATATTTTCTCTGTTTCATATCGTATTTTATTC
TACATTATTTGAATGCATCCTTCACTACGAGTTTGCCGAGCGTATCACGCTGCCCCGCCA
ACTTGCCATCTACCCATACCTGCAGACCCTTGCCCACATGATAGCGGGAGCCGTCCTGGT
CGTAGAGGATGGTGAGGTCGTGACCATGATAACGCACCTTGTCAAGACAGAAGTACTGCC
ATTTGCCGGCTGGGATGATAGGACGCACCTCGATGGTCTGATCGGCACGAGGACGAAGAC
CCACGATGCCGGTGATGATGAGATCGCAGAAGGTAGAATGATTGTAATATCTGCTGCGCT
CCTGATCGCCCTTCAACCAGTAACCAGTGGTTTCATCAAGATACTCACCGATGTAAGGTT
TGCCACGCATGCTCTGACTCTGTACATACTTCTCCATCTCATTGAAATAAAGGCTGTCCA
TATCGAGACTACCCTTAGCAGAAGCTGCGAGGGCAGACGGCTTCACCTGATAATTGTTGA
TGAAATTCGCCATCGCTGTCAGGGTCTGGGCGGTAGCGAAAGGCCAGATGGCACCATCCC
ACTCACACTTTCCTACGCCATGAGAGCGGAACTGAGGATGGCGGCGCTCTGCGGTGGTCT
GTCCGTAAGGAGCAGAAAAGCCCTTGCTGTCGGCAGCCTGCTTCCATGCCTCAGCAAACT
TAGCTTCATCGGCAGGAAGATTGAAATACCAAGGCAGGAAACCGATTGCCTCACGCACCT
TTGCCGATACCGCAGCATCGCCACTAGGCTGGTAACTTCTCTTCTTGGCTACCTCCTTTG
CCTCACCGGCATTCGGCTTATACACCTCGAAGAACTGCTGGTCGGCATCCCAGAGCTGGG
TTTCTACCAGATGCTTCAGGGTATCAGCCTTAGCCTCATACTTCCTTGCCAGATCCTGAT
AGCCGATGATTTTTGCCATCTGCGCGATGCCCATCGCATTTCCATACATATAACTGTTAA
TGCTAGGACGGGCATTCTTTTCTCTTCTGCCGCCACTGATGGTCTCTTCCATCGCATCAC
GCACATCATACTGCCAGTAGAGTCCGTTACCCCAGCGGTGATTATCCCACAGCTGATACT
CCTTGTCCAGATCGTTCACCAACGACTTAAACTCCTTCTGGTTGCCGTCTACGAGATAGC
GCTCCCAGATTGAAGCAGGCATCCAACTGCTATAGAAATTAATCTTAGCCATCGGCTTGC
CACCATTGCCATGATACCAGGTATTCAGGATGCCGTCGAGATACTTGCCATCGCGGATCC
AACGACTCTCGTGGATATGATGACCCACTCCAGAGGCGATGAGATTGTACTTGTCGGCAT
AGCTGCGAGGCACGAGAAACTCGGTCATCGCATAGCCTACAGGTGTATTTTCGATATGCT
TGCGGAGCGTCCACCAGCGGAAATAATACATCTCCTCGAAGTTACGCTGCGAACAGTCGA
AGAGGGGCACATTCTGCTTCATCCAGTCCCATGCCTGCGCATTCGGAATGGCTGAAGTAT
GGAGAACCTCCGGCTCCATCGCATTGAAATCGTCTACATAATGCTTGTAATCTGCGGTCT
TAAGTACTGCAGAACCGGCATCAGCACCCAGACTCTCGGTCTTGACATGGGCGATGCGGT
AGAGGGCGGTGGTATCGGTaTCACCGGCATGTTCCAAGGTTCCAAACCAGTCGGCAGGAG
TGTCGATGGTCGGGAAGGTACGGAGGTCGCCGGTACGGAAACGGATGCGCTCTATCTGAT
GCACCGGTGCAAAGAAGATGCGCCTGGTGCTCTTGCTCTGCAAAGTCTTGCCCTCTGCAT
CGAGGATACTCACGGTGAGGTTGAGCTGGCGGTGCTGGGTATCCAATGTTGCCTCAAAAC
GATAGGTCTGGTCTGCCTGATAAGGCATCACATTGCCATATCTCGCTCCGTTCTTCACAC
GGATCATTCCTTCTTTGTTCAGTTCGATGCGGGTGCAAGCGATGCCCTTCTCATCGAGGA
ATTCAATCTGCAGGGAACCGTTACGGGTCTGAGCTGCCTGCACATCGAAGGATGCCTTCA
GATAGGAAGAAGAAGGAATCTTGCGCTCTACACAGGCATAGTCAAACGGATCTTCATCTT
TCAGTTCGAGCCACTCCTGACGGAGCGAAACCGGTGCCATCAGCGGAGAATAGATATTCC
AAGTCTTGAGATCGCCGAGTTTCTGATATTGGGCGAAATCATCATCGGCATGGGCAGTAG
CCACGGTCTTGACCGGAACGGGTACATGCGCCACCCAGATATCTTCCTTGTTCATGGAAT
AGCTCACCCACATATCGGAATCCTTAGGAATGCCATTGCCTTCCTGAATGCCACGGACAT
ACTGCGGACCGCGACTCTTATAGTTGCCACCGTATCTCATCGGTGGTACTTCGCCACAAA
TCAGATTCAGTGTCTTGTATTCCAGACCGTCACCACTCAGCGAGATGCCCAGCGGCCAGC
GGTATTCTGAAGGGTTGTAGACGGTGGCATAGCTGCCGTCGGTCAACCGCTGTCCCCAAA
TCTTGGCATTGCTGTTGACGAATCCCAGGGCACGGTTGGTCGTGGTATAGGTATTACCGC
CATCCAGACTCAATGAGGTGAGGGCGTGCTTCCACAGACTGACTATTCTGCCATCCGGCA
GGGTATAGTCGCAATAAGCCTTATAGCCGTTGTTGAGCGGTATCAGTTTGTCGCCCCTAT
CAGCCTCTTCCACCCATTGCATGCGGTAACGTGGGTTGGCAAGGATTTCCTCGCAAGCCG
CTCTTACCGCCTTGGATGCTTTCTTATAATTAGGATAAGCAGTATTCTTCTCATTGAATC
CATGATTGTAATAGATGAAATAGATAGGTCCGAGCGAACCGTCTTTCTTCACCTCTCTCA
CCACACGGCCGATGCCGTTGCCATCGTTCGGGTCGTCCTTTCTGTCCAAAGCCACACCAT
AGTTTCCGGTAGCCAGGAGGATGCCACCCTTAGATACATACCAGCCCACACGCTGGTGCA
TGATAGCCTTCAATGGTTTCTGCTTGTAGACATCAGGATATTGCAGTTCCGGTTTCGGCT
GGTATTTCGCCTTCTTGAAACCGGCTGGCACATCATATTCAGGGAAGAGAATCTGTGGCT
GGCTCCAATTGTATCCGTCCTCAGAAACCTGCATCAGGGTTCTCGATGGGGGTACATGCT
CCTCGGCAGGATCGCTCAGGAAATGCATGTAGAACTTGCCGTTCCAATACGCCATCATCG
GCTGATGGTTATAGGTCCAGCCTCCACCATTTGCCTGGGAAGGATGCTCGCGGTTGGCAC
GGAGCGTCTGGATATTGTGAACTCCTACCACTGGCGACAAAGCTCCATCATGACGCGACG
GATCTGCCATCGTGGTTCCGGTATAGTGGATGCGGTCCTGTTCCAGCATGGCCTTCACGA
TGCGTTCCGGAGCACGGAAGATGGTGCCGTGCTTGTGGTTCTTCGGCACACTCACCTGCT
GGCTCACATCGGTGAAATGAACGAAATCCTTGGTAAAATGAGCGCCGAAATCGAAGAGGC
GGTAACGGTCGTAATAAATGAGATAACCATTGCCCAgCGGACTGTTCTTAGGCAgTTTGA
CGGTGGTTGGTCCTTCCATGAAATTGCCGGTGAATGGTTCTGAAGCCTTGCTCCACGGTC
CCATCGGGTTCTTGGCAAAAGCCACCTTGATATTGCGGGCATTGCGGGTATTATCCTTCA
ATACCATCACATAATCGTTCTTACCACGCTTCAGCAGAGTGGCATCTATGCAACTGAATC
CCGGATCTATCAGGAGCTTACCCTTGGTCCATGTCTTGAAATCCTTGGTTACGGAATAGT
AGAGACGGTGATTGTTCTTCTCGTCTTCGATGCCCAGGGCGAAGTGCTGGCTAGGCACAC
ACGATGCCCATACCACCATTGCCTGCTGGCGGTCTTCATCCCAGAAGAACTCCGGTGCCC
ATACATTCACGGTAGTAGGATCGTCCATCACCTCGATGAATTTCGGTTCGCTCCAATGCA
TCAGGTCGCGACTTTCTGCATAACCGAAGCCACGGTCGCCCCGCCAGCTGCTGGTCCATA
CCAGATGGAACACACCGTCAGGGGTACGGATGATGGAAGGGTCGCGCATTACTTTCTGCT
TGCCTACCTTAGGAGCCAGGAAGGTGCCCGGAATACTGTCCCAATGGACGGCATCCCTAC
TATAGATGAACCGCAAGCCGTCGGTTGCAGGCTCGTGGAAAGAGGTTGATACATAAAAAT
CCTGTGCCTGGACTGCAAAGCCCAAGGACAGCAACCATAAGATGATGAACAGTTTATTCT
TTATCTTTATCATTGTTCTAGAGTTTGTTTCTAATGATTATATAGAATAAAGACGCAAGA
CGCTCCGTTTTGTAACGTCACTATTTAAAAATAAGTTAAACATTTTGGCTGTTTTGTCTG
AATGTTGTACTTTTGCATAATATGAATAGTATTCTAGACCAAGACATCATGTTCCTGCCG
GGGGTAGGACCCAAGAAGAAAGAGATACTGAGCAAGGAGCTCGGCATCAACTCTTATAGT
GACCTGCTGGAATACTATCCatATAAATATGTAGACCGCTCCAAGGTTTTCCAtATCAGC
GAACTCAATGCCGACATGCCCTTTGTACAACTCAAAGGCAAGATaCTCAGCTACGATGAG
ATtGATACCGGcAAGCGCAACAAgCTGCTGGTAGCCCATTTCTCAGACGGCTACGGTGTG
GCTGACCTCATCTGGTATCGCGGTGCCCAATACATCATGAAGACCTATAAGGTGGGAACC
GAATATCTCGTTTTCGGAAAGCCAACCGTCTTCAACGGCAGATTCCAGTTTACCCATCCC
GATATGGACGATGCCACCAATCTCCAGATTTCAGAGATGGGCATGCAGCCCTACTACTCG
CTTACCGAGAACCTGAGAAAACGCGGCTACACCTCACGTTCCATAGAGAAGATGACCAAG
CAGCTGGTCACCATCCTTCCTCCTCTTCCCGAAACGCTGCCAAAAAATAATTTCTGTATA
TTTCTATTCAATTTAGACAGAGATTGTATATAGTCATATTTGCACATTTTTATTATTCCT
CATTTTTAGAAGACGAATCACTATCTGATTGGAACTGGCTAGCCTCTTTTAATGCTTTTA
ATAAGCTATCAATCATTGTTTGATTGTTCTTTTGGGCATTGGCCATTTCATCTACATACT
TTTGGTACATTGCAGTAAATTCATCTTTTTTATTAGCCATAAATTCGTTGGAGTTTTTTT
CTACTTTATGTAAAGTCTCCTCAGCTTGAGATTGCAAAGTGCGAGATTCAGCATCAGCTT
TTGTACTAATCTTATTGATGGCCTCATCTAATTTATTATTTAATTCAGATATTCTTGATT
CTGCCTTAGTGGCATTATCATTGACCTTCTCCAAATCAGCTTTACCCTGCTTTAACATCT
CGTCTGTCTTAAACATGGAATAGATAGAAAACACCAGAAATACAATCATTAAGATTCCTG
CCCATAATGACAGAATAACATATCCTAGCGAAATTCTATCTTCTTCCATCTGCAACAACC
CACAGATCTTACTTTCATGGCTCTGCATTAGGGCAACTATCTTTTGTTGCTTAACATCTG
ACGAATCCTTTTGCATTGAAACTAACTGCCGACTTACTTCTTCACAATCTAGCCTACTAT
TAGTAACGATAAACTCCCTACTTTTATTGTATTCACATCCAATTATTGCAAAAGTAACTA
ACACCAAAGCGAACGCAATAAAGATAGACCAAATAAAAGTTTTCCTGTAGAAATGTACCT
TATATTTATTCAAATAAAAGGAGCAATCTTTCTCCATACATTGTTTATTATCATTCATAT
ATCATTATTCAAATAAGATTTAACTTAGTTTTTCATCGAACAAATCCAGTTGGCGAGCAT
CAGCCTCCTGTTTCCTATAACGCTTCGTAAAACGTTGAAAGTGCTCATTATCATTTACCT
CATCTACTTTTATTACGGCATATGTTGGTTCTCCAATGACCTCATGAGAATTACCATTAA
GAACTTTTGTTTTTtCTACTAAATCACATTTTAAAGCTGTTGTTGAACCGAACTTGAAAT
CATTATGATACACTTGTTGAAGAAAAGATTTATCCTCAACAGCAAATTCTATAACCTTAC
CATTAAATATTCCTTTCCATTTCTTCCCATGCCCAGAAATTAATACAGGAGAACATACCC
CCAATGTAGTGCCCATATATACCTGTTTCGCTTCTTTTTCCTCTACTATATGAGATTTAA
AATCAACCGATTCGATAGAAGCATTAGCGAACTGTACATTTCCATGCTTTCCTTTAACAG
AAACACTTTTTACTTCATTCTGCTCAGCCAACTTATTATAATAAGAACTAATGAGTTTTT
TTAAAGTAGGATCTTTTCCTACAAGCGCCAAAGCTTCTTCTTTTGTTAAATCAGCTTTTT
TtATTTTATCTAGAATCTCTAGTCTTTTATTCGAATCATCAAGTTTAGACCTTCTCTTGG
TAAAAAAATAGGTTAAAAAAGCTGATAATACCGCAATAAATGCTTTACTTTCTGAAAGGT
TTTCAAGAGTTACAATTATTGTTTCTATCAAACTTCCTTCAGTACGTTTTTCTATACCAA
CTTCAATTTTTGTTTCTCCAAAATATTCCTGAAGTTCCTCTATAGCCTTCAACAATTGCA
ATTCACAAAAGTTAAAGACTCTTGCATCCATAACATGAATACTATCATCATAAAACTCAT
AATGGAATTCCAAAGAAAATTGATTGTTATGCTCCATATTATTATCCAATAGTAAGTTGA
AAGTTTTTACGGGTTATGCCCCAGACAGTCCCATCCCGCAAACGATGGCGTAGGGCTTTG
ATGCCCCGCCAACCTTATAGCGAAGCGGTTCTGAGCACCGGAGGGCGGTTACATCCTTCC
CTTTTCGAGAAGGGAAGGCTTGGTTAGGATGTGGAGCTCTCCTTGCAGGAGAGACGGAGA
GGTAGAAAAGTCAGCTCTGCGGGACGGTTACATCCTCTCGTCCCTGAGGGTTTCTGTCCC
CCAGAACTGGGGGAACCGAAGGGGgTGTAAAGACTATTGAAGAGAGGCTTAGTGAGAAAG
GTGGAGCCTTCTTTAATGGTAAAGAAGGACGGGATGATTTTAGAACACACTTCTTACAAT
AGAAATAGAGTTGCAGAAAACATCCCTTTCTCGGCAGAAAGTAATAAATGAGGCGATTAA
ATTATCGCCTCTTTAATACTTTCAACGATGTAACGGACATCATCATCCGTTACCATCGGA
CCAGCTGGCAAGCAGACACCCACCTTGAAGATGGCCTCACTTACGCCATTCACGTAAGCA
GGAGCATTCTGATAAACTGGCTGCTTAtGCATAGGCTTCCACACTGGTCTTGCCTCTATC
TTCTTGCTCAACATGAAGATACGCAATGCCTCTACATTCTCATTCGGCTGACAATCAGTA
GTAGGAGAATCCACCATGTGAATTACACCAGCTGCACCACCAACGGCTGTCTTCACTACC
TCCTTATACGCATTCTCCTGACCCTGAATCTTCAACTTCGGATCAAGAGTCACAGTACAG
AGCCAGTAGTTGGAATCATAGTCGGCATTAGGCGCCTCATGCAAGGTTACACCCTCAACA
TCCTTCAAGAACTCCTTATACAACTCCTGTACATGCTTATGGTGAGCGATGTGTTCCTCC
AATACAGTCATCTGACCACGACCGATACCTGCACAGACATTACTCATACGATAATTGTAA
CCGATGGCAGTATGCTGATAGTAAGGATAAGCATCACGAGCCTGGGTAGCATACCACATC
ACGTTGTTCTTGCTCTCGGCATCCTGGCAAATCAAGGCACCACCACCAGAAGTAGTAATC
ATCTTGTTACCATTGAATGACAATACGCCGAACTTACCGAATGTACCCAATACCTGACCC
TTCCATCTAGAACCGCAGCCCTCAGCAGCATCCTCCACTACAGGGATACCATACTTTTCT
GAAATCGCCATAATCTTATCACAATCATAAGGCATACCATAGAGAGCAACAGGAACAATC
GCCTTAGGATACTTACCCGTCTTCTCCTTACGATCGATAATCGCCTTCTCCAGCAACTCC
GGATCCATATTCCATGAATCAGGCTCAGAATCGATGAATACAGGAGTTGCACCAAGATAA
GTAATAGGATGAGAAGAAGCACAGAAAGTAAAACTCTGAACGCAAACCTCATCACCAGGA
CCTACGCCACTAGCCAGCAAACCCAAATGAACAGCAGCAGTACCAGCACTCAGCGCCACC
ACCTCACGAGACAACTCAGAGCCATCGCTATTCTTAGAAACGAAAGCCTTGAGGTCATCC
TCAAAACCATTCACGTTAGGTCCCAGAGGCACTACCCAGTTGGTATCAAATGCCTCCTTC
ACGTATTTCTGTTCCTCACCAGTCTCGCTCATGTGAGCCAGACAAAGATAAATAGTCTTT
CTTTCTTCCATTTGTATATTGTATTTAAAGCTTAATCTTTATTAAATTATAAACCATCTT
GCACCATTTTACGCCATTATGATGTATATTTGCAGTCAGAATGTATAACTTTATAATTAT
TGGCTTATGGCACAGACAGCAATGACAGTCCGTATGGACAACCTTCAGAAAGCACAGTTT
GATAAACTCTGCGAACAATTCGGTATGAGTGCGAATACCGCCATCAACATCTTTGTAAAG
GCAGTAATTCGCAGTAAGAGCATTCCATTCTCCATTCAAGCAAAGAATGAAGAAGATGAA
GTGACTGCGAAAGCAAAGGCTGCGTTCAAGCAACTTAGAGCTAAAGCAGAAAGAGGTGAA
ACCCCAGAGCTCACGCTTGATGAAATCAATGAAGAAATCAGAGAAGTCAGACGATTAAGA
AAAGAACGCAATGGTATATGCAGTCATTGATACAAACATATTTGTATCAGCCCTTATCAC
TCACAACTCTAATGCTTCAACAGCTAGAGTTCTAGAAAGTTTGCTCCTTCATCGTATTAT
ACCTTTATATAATGATGACATTATAAAAGAATACGATGAAGTGCTTCATCGTGCAAAATT
CAAGTTATCAGAGGAAGAAATCTGCACTGTTATAGAGCATGTCAAGGAAAACGGAATTGA
TTCTTCTCGTTTTCCTTATGATGGAGAAATGCCAGATGAGGACGACCGAGTCTTCTATGA
AGTATGCCTTAGCAAGGAATATTCCTTCTTGGTAACCGGTAACCTCAAGCATTTTCCAAA
AGAACCGCAGGTGATTACAGCTGCAGAAATGATGGAAATATTGGATAACCAATAATCACA
TCAATCCAACCACAAGCTCAGTTTCCCCTCATCCCCTCCACCCCAGGCGGTCCCAGCCCG
CAAAACCTGGCGCAGACCTCTGATGGTCCGCCAACCATAAAGCGCAGCGGTTCTGAGCAC
CGGAGGGCGGTTACATCCCCGCTTCCTGAGGAAGAGGGGCTTGGGGAGAAAGTGGAGCTC
CCTTTGGCAAAGGGAGACGGAGGGATTCGAAAAATAATTATTTCATTAAAAACAGAATTC
TTTTCCCTTTAAGAATTCCTAGGAATCCCAGATATCCAAGGAATGCCCCCACGCTATTAT
GTATTACATCATCCGTTTCACAAAGCCCTTTGCAAAAGACGAATTGTGAAACCTCAATAA
TCCCCGATAAGCAGATTCCCGATAAGAGGATTTTCTTGGTTTTAAAACCAAGTCCACCAA
GCAGCAATCCTATCGGCACGAAGAGCGCGATATTCAACAGCACTTCAATCAAGTCTGCAG
GATAATCCACCTGATTCCAAATATCAAGATAGTTCCAAAATGGAATCAACTCAATATGTC
GTTCCCCATGACTTGCTCTACAAATCACAGTAGAACAAAGCACCAGGAAGTAATATTCCT
CAAGCAAAGCCCCAAGCACGAACCTCTTCGCCCTACTCCCTTTCATCACCAGCATCCCAA
TCACGATTGCAACAGAAAGCACAAGAAAGGAGATGAGCACATACTCCACAGGAATCCTAG
GATTCAGCCATTCGTAAATTTCATCCATGAAGCACTAAACTTTACCCAAGAAAGCTTACG
TCAATATAATATAGCAAAAAAGGAGTAGTTATTTGATTTCCATCAAATAGTCATTCTTAG
CAAACATTTTACCATATTTAGGCTGCAGAATAGCAGCATCAACCTTATTGCCCTTTACCC
ACTCGATGATAGCCTTAGGCAAATTCACGCCAGCCTCGTAGCTAAATGGGAAACCACCAC
CAAAACGTGGATTCAGCTCCAATACACAGTATTCGCCATTTTCATTCTGCATGACATCAA
CATCAAGATTACCTATATGCTTCAATGCAGAGCCAATCTTCTTTCCAATTTCACGTACTT
CAGGCAAATCCAAAGTAATAGCCTTATCAGTCTCGCCAGCTCGCATCGCAAGTTTCTGCT
TCACACTGACAGCAACATTGTTACCCTCCAAGTCATTCATGATATCCAGTCCGAACTCCT
TACCAGTCAATTTTTCCTGAATCATGATGTACTCATCACCCACAGAAGCTGTTGCCAAGA
TTGTCTTCTTGATCTTCTTCATCAACAGATGATAGTAGATATCCAACTCTTCCATATCGG
CGATAGATTCCAAACCAATTGAGCCAGATCCCCAGCGAGGTTTCATAAACAATGGGAAAT
GCAATTCACCTGTTTCCAATGCCTTCTTGGCATCTGACAATCTAACAAATGTCTTAGGAG
ACTTAAGTCCCAAAGATTCCACCCATTGAGCAGTCTTATATTTATCAAATGCAATGTCGA
TAACAGAAAGGTCGCTTACAATAAGCTTAACACCTATCTCCTCAAAACGAGCCTTGTTTT
CAGCTAGTATTGGTAGCTCCAAGTCATTAAGAGACAACAAAGCATCAATCTTCTGCTCTT
TACAAATATCCAAAGTAAGATCAACATACTTAGGGTCATAAACAGCTGGAACTTGGATCT
TGACATCCGCAACTTGTAATGCAGGAGCAGATAATTGCATATCAGTAGCAACCACCTTAT
CGCCAGCTTCCATATTCTCCTTGAAATATTTCAAAAGATATGTGCGTCTTCCCGCACAAG
TAAATAGAATATTCATACTTATTAATATTAAATGTTTGAATTAAGAGGGCCACCAGTCAA
CCAAAACATAATATTGCCCTTAATATCATGCTTCTTTATATAATTCATCATGCCAAACAT
AGCCTTACCTGAATATGTTTCATCTAAAAGGAGTCCTGTTGATTCTTTCACACTGTTTAT
AAATCTCATCTCCTCATCTGTCGATTGCTTATCATATCCTTCCCCTATGTAGTCAGCATT
AAAACAAATACTATTTTCATAGCGTTTTTCTATACCATACTGTTTAGCTAGCATATTAGC
AAAATCTACAATTATCTTTTTACCCCGATTTTGTTGGCGAGCAATCGAAATACCGATAAG
TTTGACATCACCCCATCCAACAAGTTCCAAGCCTACTGCCATACCAGCTTGCATAGATCC
TGTTCCTGAAGCTACAAAAATGTAATCCGGTTTGTATCCATTTAAATCACAATTAGCCTT
TAATTCTTGAATGGCATTGACATAAGCAATTCCACCTGGTAAATCATGCCCACCACCATG
GACATAATAAGGTTTTAATCCTTTAGCCTTATATCTTTCCATGGCAGAATCCATAGCATT
TGAAATTGCATCGACTTTAACGAATTCATAGGTGGCATTTGTCATTTTAACCAAATCTGC
ATTGCCACCACCTTTCATAAACACACCTTTATCACCATGATAAACCAAGTGGCATTCCCA
CCCATTAGCCATTGCCATAAGAGCTATTGCACGATTATGATTACTATGAATGCCTCCACA
GGTTACAATCGCATTATAACCTTCTGAACGGAGAAACTTCTCATACTCTAAAGCTTTTCG
GGCTTTATTGCCTCCCCCATAACGTGGAAATTCATCTTCCCGTATAACTTTTATCTGAGT
ACTATTTATAGTAGCATTTTCTACTGACAGAAAGACTTTTCCTTCCATTTGTTGCTTTCT
ATACTCATCGAAATCCATTAAGTTTGGAGCTACTTCAATATCTTTTCTCTGAAGGACATT
CTTAATCGTCATAAAGATAATTTTAATATCCAAAGCAAAAGAAAGATGCTCAGCATAATA
TGCATCATACTCAAAACGCTCTTCCCATAAAACATGATTGCGTCCATGAACTTGAGCCCA
GCCAGTAATACCAGGTCTTACCATATGGCGCAATTGCTCACGTTCAGAATAATATGGGAG
ATATTTCACCAACAGTGGACGTGGACCAATTAAGGCCATATCTCCTTTCAGTACATTAAT
TAACTGCGGCAACTCATCGATAGAAGTAGTACGGACAAACTTTCCAACTTTAGTTAAACG
ATCAGCGTCAGGCAGCAGATTGCCATTAGCATCTCTTTCGTCTGTCATACTCTTATACTT
GATTACCTTAATAATCTTACCATTTTTTCCTGGACGTTCCTGAAAAAaGAACGCTCCAGC
ACCCTTATTTGCAAAATGCAACCAGACTGTTACGACTATCAAGATTGGACTAATGCATAT
CAATGCAATTAGAGAAATCCAAAAATCAAAGAATCTCTTAAAAAAATGTTTATACATACA
ATAATTATTATTAATATCTTTTTATAGATCTGAAACATAAACCAATTGCTATTTTATACT
TGTATAAAACTCAATTTGGCAACTCTGAACAAATTTTTTTtCAAAACGAGACTCTATCAT
TTGCCTTGCGTTTTGCTTCATTGTTGAACGAACGGCAGTATCAGTCAACATACGTTCCAT
CGCCACATAAAGCGCATCAGCATCCTTCGCAGGAACAATCAAGCCATTCTTCTCATTCTC
TATAATTTCTCGGCTACCATTAATGTCCGTCACAATTGATGGCAAGCCCATAGCCCCTGC
TTCAAGTACAGTATTAGGAAAGCCCTCTCTATAACTCGGCATTACAAAGCAATCTGCATC
TACATACATCTGCAACAAGTCATCACCATACTTTACTCCACAAGCTTCAATACCATCATT
TGTATCTATAAGCTGACGTGTATTATCACTTACCGGGTCAAGATTATGTTCATAATTGCC
AACCAAAACAAGCCTTGCATTCTTGTGCTTATCGTGCAACTTAACGAAAGCCTCAACCAA
TTCGTTGATGCCCTTATCGCTAACAATACGACCAACAAACACGAATGTAAACACATTAGG
ATTCTTTGTTACGACAAAACGAGCAGGTGAGAATCGCTCCATATCAACTCCTTTCACATT
ACCATAGCCTAACACTTTCATAGGTTTCTTGGTAATGCCACCATTCTTAAGATCATTAAG
CACTCCTTGCCCCTCAGGAATCACATGCGTAGCACAAGCGCAAGTAAGCCAGTCTGTCAT
CATCAACAGCTTTCTTTTCATACCTGTTGCCGTAGGCCATACAAGACCTGTAAAAGTATG
GATTCGCACAGGAACATGAGTCAGCCATGCTGCCACCATACATATCATGCCAGCCTTGGG
AGTCATAGAATGCACCACCTGTGGTTTCTCCTTACGGAATACTCTTATCATCTTTATGAG
CGACTTTAGATCTCTCACAATAGAAATATGCCTCTCCATCGGCACTGCCACACAATGGAA
TCCGTCCACATCTCTAAGTTCATCAAGTTCAGGTCCAGGCGACGTAACAGCCACCATATC
ATACCCCATTGCCCGCATCTTAATCATCACCTCTCGACAAAAGTCTAAGGATTGAGATAC
AGTAACAGAACGAATAATTTTATTTTtATTATATCTCATAGTTTATATATAGATTCTCAA
TTCAAACCACAAATAATTCTTGTAAATTTCTTTGCCCCACAATCATTCAAGTGATGTGCG
TCCTTAAATAATGTTGAATCAACCATAAATTCAGAATCAGAATGATAGTTCATACAACGT
ACGTCATTAATATCAGCTATCCGAGAAATAGATTCTTCTGCATGACGTGTCAAAACACTT
TTCTTCAAATATACAGGCGAAATACAGAGTCTTACGTCACACCCTTTTAAACGACAACGC
TTTAATGTTTTGTCTAAAAACGTAAGGAAATCTGGTGAAACTTCTACATCTTCATTTTGC
GACTCCAGTTTCTTCTCCAAGGAGAGGGCAGCATGGATATACTCCACCTTATACTTGTCA
GGCTTGTCTTCCAACAAGTTGCGATGAAAATACTCACGGACCATCGTTGCCAATCCTTCT
CTTCCGTTTCTCATATCTGTCGGGATGCTGCAGATATAAAAATTGGTGCTTGACGTAAAA
TTTAGCATACTACATACTCATCTTACGCAGCAGTTCTTCAACAACCGCCAAGTTTGAACA
TTTTATCTCTAGCTCATCTCCTGTTGGACTCGCTATCACCAGCTGTTTTACGCACCACTT
TGCCTCTGGCTGTACAATTGGCTGTTCAGAGAAGCGTTCATCTATAACCTGAAGAGGTAT
CAATGAAGGTACTTCTTCCTTCTCTACCTTACCACGCTAGAAGAGTACTGTTTCTTGTAC
TCAGACAACCACTTGTAGTCAATTCCTTCATCACTACAATACTTACGCAGGTTTCGACCT
CTACGGTTCTGGTTAAAGTCCTGTATCACCTTTTCGAAGTATTCCTTTGTTTCCATAATT
CTGATTTTTTAGAATTCGGATTCAAAGGTAAATACTTAATGTGTTAAAACTTTCGCTGTA
ATGGTGACATACTGATCAAATAGTAAGATTTTCAAAGTTCTCTCGTGCTTACAGCGTATA
GCAGCTTAGCACATTATTGAATTATTAACGAACTATTGTTATATAAAATGTTTATTCTGC
AAATCCTTAAAAGCAGCTATCAGCTTGTCGTAATCCTCGTTGGTCAAGGCACCAATATGA
CCTACACGGAAGATGGTATCCTTCATATCTCCACCATTTGGGCAGAGCCAAATACCATAC
TCATCCTTGATCTTCAAGAAAATATCGTATGCAGAAGCTGTTGTTGGATGTAGTGGAGTT
ACTGCGTTTGACAAGGACTCAGAAACTATCTCGAATGGCAAGCCCTTGATATGCTCACGA
AAATAATGAGCCAATCCTGCAATACGTTTGATTTCTGCTTCAACACCACCATTCGCATCA
ATCTCCTTCAATCGTGCATTGATTTGGCGAAGAATACCTACTGCTGGTGTCCAAGGAGTC
TGTCCACGCTCCATATTCTTCAAGGCAATCTGTAAGTCAAAGTACTGACAAACACACTTT
GTTTTGTTCACACGCTCGATAGCCTTAGGCGAAAGCACCATAATTGAGACACCAGGAGGG
CAAGCCAATGCTTTTTGGCTACCAGTCAACATGATGTCAGCGCCCAATTCCTGCATATTG
AATGAATCTGCCAAGAAAGAACTGATGCTATCCACTATCAAGAATAGGTTGTTTCGCTTA
CAGAAGTCACTAATCATATTGATGTCATAATGTACACCTGTAGAAGTCTCATGCTTATTG
ACAAGGAAAGCTGTATATCCTTTCCCCTCAAAAGGAGCAAGATGCTCAGGATTCAAAGCC
TTGCCATGCTCCAATTTGATATCTGTATATGGAATATGGTGAAGTTCCAACAACTCCACA
AAGCGATGCCCAAAACTGCCACCATTCACCACCAAAGCCTTGTCATTTGGTGTCAATGTA
TTCATGATGGCAGTCTCCATTGCTCCAGAACCAGAAGCTGTAAGGAAAACCACCTTGGAA
TCATCCGAAGCCTTGGCAAACTTCTTGATGAGTCGTTCGTTCTCAAACATGACATCAGAA
AACTCCGATGTTCTGAAATAAGGTACTTGCTCAGAACCAATTGCTCGTACAGCCTCACTT
GACTGTACAGGACCTACAGTAAAATTGATCATATCGATAATATTATATTTCAAAGAAATT
CTTGCGCTCATCAAACTGCTGCATGACTTGAGCCATACAGATGCTTTCCTTTCTTCTTAA
ACGAGCAGAAGAAAAACGCTTGTTGATGATACAGCTAATAAATTCTTGTATCTCATAGCG
GAGACCATATCCATCCCACTTGTAGAAATACTTTTTATTTTCATTTTGGTCTTCATATCG
AAGCTCAAAGTAATCTGTCTTCCACCATGGGGCAGGTACATAGGCGTAACCTTTTGTACC
AGAAATAACCAAATTACCCTCAGTCTTCACGCCGATGCCCACTTTGAAAGAACAAGTGGC
TGACGGATAGCGCATGACACCATGCGTATAGACATCCACAGAATTGTCCATTCTACTGAA
CAACATCAAGTCATCATAGTTGACACCCATCAACTTGATGATTGGCAGAAGCGGATAACT
GCCTTCCTCATGCATGGCTCCACCAGCTTGGCTTGCATCAAACTCTCGACCTGTCTTGTC
AAGCAACTGCGAACAGGAAGCCTCAATGTCAACTATCTCACCTATCAGTCCAGACTTAAT
CATCACCATCAAGTGATTGAATGCAGGGCAATGAGCTGTCTTATTAGCCTCCATCAGAAT
CACCCCATTCTTCTCTGCCAACAGATAAAGTTCTGCCGCTTGATCCCTACTCAATACCAT
CGGAGTTTCGCAAAGTACATGCTTACCTGCCTCCAGAGACTTCTTGATGTATTCATAATG
GCTCAGATGAGGAGTGGCAATATAAACGGCATCAACGGCATCATAAAACTTTTCCAAGTC
TGCATAAGCCCAAACGCTCTCGTTATCTTTCGACATAGAGACAACAGCATCCTTGTTGAA
GTCATAAGCTGCACATACATTGATTCCACTCACCACCGAAGCCTCAGCAGGAAACCGCTG
TGCAATGCGACCACATCCAATGATACCCACATTCACAATCTCCTGGTTCTCATTTCTCAG
TTTAGTAGAAGAGATACCCTGTGTACGTGGAAGATAAACTACTTGGCAATACTCGCTGAG
ATAATCAAACTTGCCTTCCCAATCAGAGCCTATGGCAAAGATGTCAACATCAtATTTTTG
GATGTCATCTATCTTCTGTCCCACATAGTCTTCGATGATGATTTTGTCCGCATAGCCAGT
AGCCTTGACCGCCTCCACACGTTCAAGCACATTATTTCTGACATTGAGCTTACCACGGTC
TCTGTCAAAATTATCATTCGTGACACCCACGATCAAGTAATCACCAAGTTCCTTAGCTCG
TTTCAAGAGATTAATATGACCTTGGTGAAGAAGATCATAGGTGCCGTAGGTTATAACTGT
CTTCATAACATTTAAACGTTTGTTTGAATTCAATATATCTTGTAAGCATCCACCCCCTAT
GACAATACAACTCCATCCCCAGTGTTTACTGGGGATACAGGGTATTTTAAGAAATTGGAC
TTTGCTGATTTTTTAACAGGTTTAACTAAAAGTGCCTCTGTCATCAAGGCATAATCCCTT
CCTCCAGCTACAATCATGTCAAAGAATCCCCTGAAGAAATCCAGTGGAGCCATTGCCATT
AGCTTGCAGGTTTCAACGAAAGTAAGGAAGGTCGCTGTAACTCTGGCACCCTGCTCACTG
CTAAATCCACCGAAGTTCTTTCGGAGATTTGTGAATGGGCGGACTGCGCATTCACAACAG
TTGTTGTCTATCAAGACGCTGCCTATCTTCGTATATGCCATCAGCTCCTTGCCTGTGTTT
ACCGACTTGTCACCAGTTTGCTTCTCATTGTTCTTGCCATGCATCTTACGGCGGCGGGCT
TGCAGTTCTCCAGTAAGCTTGTCAACCTGAGCCTGCAAACCGTCAATCTTACGATCTGCC
TCTGCCTATAGTTCCTTCTGCTTATTACCCAAGGCAATATTGGCATCCAGAAGTGTCTGG
ACAGTCTGAACCAATTCCTTTATCTGATCTAGATATTGCTTACGTTCCATATCCGAGCTT
GGATAGTGTTGAAACAGCACTGGTTGAGTCTGGCGCACCTGCAACAACACACTCCACAAC
ATTTGGAGCCTGAAACTTCTTCTTGTACCACTTTTCAAATACATGATAAGGAACTCCATT
GGATTCGAAAAATTGATTTACCGAAATACCTGCTGGTACCGCCTCCGCTTTATAGCGTTG
CCACAGACACTCAAGATCTTTACTACTTATTGCCATACTTATAACATTTAATGTTTAACA
TGGCTCAAAAGTAGCACTTATTGTTCAAACCGCCAAAATAGGGGTTGGATGCTTACATAT
GAAAACCACCCTTACCTCTAAGTTTATCAAGATTTGATCTAGGTGACGTTACCGCCACCA
AGCCATCGTCCGAATCTTAATCATCACCTCACGACATAAGCCTAAGGATTGAGATACTGT
AACATAGCGAATAATTTTCTTTTTGCTGCGAGTCATTGTATTAATACAGCTTTAACGTTC
TTTCATCCATTTCCTGCAATCCTTGAAAAAACTAACAACTATCATGATAAGCAAAATACC
AACGGGGAATGCTGCTATGATAGTTACGCCTTGTAGACTATACAAAGAGTTTTGTGCAAA
GAGAAGACCTACAGGAAGGAATATTAAGAGAAGAGCCCAGAAACCTCGAATCTTTCGGGC
AGGTTCTTCTTCTGCTGATATTTTCTTATAGCTATATGAAGATGCTACATAAGTAATGCC
ATCAAGCGTTGTGCTATAAAAGGCAATCATAGTAATAACAAGCAACATCAATGCTAAGGA
AGGAAGAGGTAGCGTATTAAAAATCATCAGGATAGCATCATACATCTCACCACCTTTACC
TATATAGCCCGTTACATCAAGCCCATGTTTCATTTGTTGAGCAAGTCCATAGTTACCAAG
AATAATAAACGACATATAGGTACCAGCAAGTCCCCAGCCGAACGAGCCAAAAACAGTATT
ACGGATAGTACGTCCTTTAGAAATAAGAGCTATGAAGAAAGGAGTAGCTACACACCAAAC
AAGCCAATAAGCCCAATAGTAAACAGTCCAATTCTGTGCAAAACCATTTTCCCGAAGAGG
ATCCATATAGGTGGATAGACCTATGAAGTTCTGAGCTAAGTTTCCGATTGACTGAAAGCC
TGTTTCTATAATAAAACGAGTCTCACCTCCTAATACTAGAAAATAGAAAAGAACACCAAA
GAATAGATAAGAACAGATTCCTGCAAGTCTGCTAATTCCTCTCACACCATATAAAACTGT
AATGGTGTAGATAGAGCAAATGAGTAGAAGCACACAAATAGTAATGGCTGTATTAACCTC
AAAACCAAACACCACACCCATTGCTTTTGTTAAAAGAGGTGTTGCTAATGAAAATGTTGT
TGCTGTTGCACATACTACAGCAAAGATAGCAGTGACGTCAATCACTTTACCCCAAAAGCC
GTCAACATTATCACCAAGCAACGGACGGCAAGCTTCCGAGAAGCGCTGGCGTTCACGTTT
ACGAACGTGCATCATGAAACCGAAACATACAGCAAGTATAACATAGAATCCCCAAGCCAA
TGGTCCCCAATGGAATAAGGTGTATGTTGGAGCCCACATAGTCATAGAACCCATTTCTAC
CAAATGTGGTTCTGCTCCATACAGCGCCCATTCTATGAGCGAGTAGAACATAATGTCGGC
TGCCATCGTTGATGTGAAAATCATTGTGCCCCACTTGAAATTACTATATGCAGGTTTGTC
TACATTACCCAACTTTATGTTTCCATACTTAGAATTCATAGCAACGTAAAGCGCACAAAT
AACACTACCAATAGCAAGTATTGGATAGTATATTCCAATAGTATCACCAAAGAATCCACG
CATAGTATCAACTACAAACTTAGATTTCTCAGGCACAATTATAAATACCGCCATCAATGC
TACTACAATAGCAAAAGGAATCAACATCGTAGTCCAATCTTTTTTTCTCTTTTGTATTTC
CATTTATTTTCTAATATTATTTAAATTCATAATTGCTCTTTCGTAACGGTCTCGTCCGTA
TGTTCCAAAATCATCGCCCTTAGCCTCTTTTATGACAGTCCATTGAGCCCAAAGGTAATC
CCATAGAATCATATAGCAAAGAATCTTTCGGAAAGCATTTTTTGGTATATTTCCATTAAA
ATACTTATCCAATATATAGTCTTGATTCTCCTTTGTGAAGGCTGCTTCAACAAATAGAGC
AGCAAAATCAGCCATAGGGTCGTTCATACCTGAATATTCCCAATCTATGAGGTAGATTGT
TCCATCCGTTGCCTTGATGAAATTCTCATATAGGGCATCATTATGACAAGGACACAATTC
AACGCCCAGCTCATTCAGATAACCTTCGAGAGCCATTACTTGTGGACGGACATCTTCCCA
ACCATCATACATTTTAGCATCAGCCTTCTGTATTAACTGATCATATTTTTCAATCTCTTG
AAAAATATTGAACTCATTTTTCAAGCGTATGTGAGAACCATGAATAGTCTGATAGATTTT
AGCTATCTTTTTCATGTTGTCATGACGTTGGATAGTTGCAGCATTAAGAGTCTCTGCATT
TTCTACGAAGTCAGCCAATTTAATACCTGTCTTTGCATTGAAGTAACGAATCTCCGGATT
CACCCCCATCTTACATGCCTCGATAGCATTGAACTCCTCATTCGTGCGTTCTACCATACC
CTCCGATCCGTTTCCCGGCACACGAAGCACGTAGCTCTTGCCTTCAAAATTCACACGGAA
GTTTTTGTTGCTCATTCCGCCTATCTGAATGATTTCAGCTGTACTAACATCCTTGTCAGG
GAAGATATTGTGTAAGTGCATTATCAGGTTGTCATGGTCAAACGGATTCTCTCGTCTGCG
AAGACGTGGATAAATGACATTCTGTAGTTTTTTAAAGTCTTCCTCGCAATCCACATCACC
CCAAATTAAGTTTTTAAGCACAAGGACAGGACGATCGAGCGGTTCCGTCACGTCCATCAG
CAAATACTCATAATTGAGGTATGGATTACTGGCATGTTCCCATGCGTTCACCAACATTTC
AAATGTGTCTAACGTGATACGGCTTACACCTATCATCTCGCCCTCAAAATGACAAACACG
ATGGCGGTCTTTGGTGATTTTTGTAACAAAGCCATTCTTTGTTTCCATAAAGCATTCATC
GCCAGAACCGCTTTCTTCAGTCATGGAAAGACAATTGCCCTCTGTACGTGCAGCCAATTG
TTCAATAAGTCGGCGCTCATAGAACGTATCGCTTTCTATGAGCAGGAAATCTTCTTTAAC
GTAGTCTTTGGCTAAAGCCAAAGAACCCATTGAAGCCGTAAACTCATAGTCTTTGTTCAC
TATTAGCGTCACATCATCTGCTTCATATTTTCTAAACATTTCTGCCTTGTATCCTACAAC
AATAAGGATATTACTAAAATGCAAATCACGTAATATTCCTATGGTACGGTCCAAAAGACA
AAGATCAGGAGCAAATGCTTTGAGAGGATAAGGTATCTCTGACTCTTTCTCTCGTCGTGC
AGCAAGAATTATAGCTGTCTTCATATCTTTTCTATCCTTATTTCGGTCTTGTCGTTATAC
TCATAAGTGGTGTCACCAACCTTAAACTGAAAATGCAGGTAATCTCCAACATGCTTGATG
TTCTTAAAGCCATATACATCCGACTCTTGGAGGTTAAGAGTTCTGCATATTGACTTTACA
ACAATCGAACGAGTATCCGCTATATAGCTATCGTCAAACAAGCGCAACTCGTCAAGGCTG
TCAAATTCTTGGATTTCACCTTCTTTATAGCGGTTGATTTTCATCTTGGGCAGTTGGTCG
ATATAACGGATATACAAATCCTCCCAATATCCCTTTCTGGTTGTATCGTTCTTATACTCC
TCAGTCATAATATTTCTGAAAGCCTCAGAAAACTCACGATTGAAAAATACATGTCCTACC
ATATACCAAGCATCACATCCGCCAACCCTTACATCCGTGATATAATCATCGGCATCGGTC
GTAAGGCAATACTCATTTGTCTCTCCCTCAGCATAAAGGGCAGAATAATAGCTGTCGTCC
GAATCATTCATGAATACATTTTCAGGGAAATAATTATCCGAACTGCAAACAAAAGTATTG
TCCAACTTGTCTATCACACGAATCAGCGAAGAGGTATTATTGTAACGTGCATAATCTTCA
TTAAGCACAATTTCTACGCCATACTTGTCGCAGAGATAGGCAAACATTTCTGCCTTATAG
CCTACAACTAAAGTAATATCAGCAATGCCAGCTTCTTTCAACTGACGTATCTGGCGTTCT
ATTAAGACCTCGCCTTTCACTTCAACTAATCCCTTGGGACGTTCGGCAGATAGTGGCACA
AATCTCGAAGACGTACCTGCTGCCATAATAATGGCATTTCGTTTATTCATTATCTTAGAA
TGCAAAATTTGCTATGAAGTTAACGTATGATTTATCGAATGACGGATTATAGATGTATTC
TGCACTCAAAGGTAGAGTCCAACCATTCTTAAACTGCACATTGTAGGTATATTTCAAATC
AAGGTTGCATACAGCAAACTTCTTCTGATAGTTTGTATAGCATGACTTGTTTGGTGTCAT
ACCTACGGCTAAAGAAAGACGATTATTGTCAAGAAAATCATAATAAGTACCTATTTCCAT
ATATGTAGAATATGCCTGCTTCTTATTTCCCGAGTCATCATCATACGCATCATCATCACC
AGCAAAGAAGTTACTGATAGTAATCCAAAGTGGAACTTTTTCCGGAGCGTACGTTATGCA
TGCCTCCAACCAATGACCGTTGTGTTTACCGCCAACATATTCGTCATCCTTACCATTGAC
AGTTGGATAATAATAATCGCTTAAGCCTAATGTCAAACCCTTCCAAGTATAACTTACTCC
TAAGTCCACTTCGGCATACTTACCATTAATGGCATATCCACCCATAGCATATGCATAAAG
TCCTTTCCATTGATAGTTTATACATGGAAACACAACTGGCGACGACTCTTCTGTCATCAT
CTCCATGCCTCGCCACATATATTTAGTCTGGAGGTCAAGACCAAGATGAAAGTTAGAAGA
TTTGAGCCTTACTCCCCAATTGTTCGACGATGCTGTTTCATTCTCATTCAATATATTATT
TTCAATGTTATCGGAACTTAAATTACTTGCTTGCATTATGGAACAAGCATTTAAGAAAGT
CATGATTGCAACTATTGTTTTATTCATATTTTCTATACAGTAAaAAAAaTTATATTTATT
TTGACAATATTATAATTAGTAATTTACACTTGATATTGCCTTTATTAGATCATCATCTGT
CAATAACACGCCATTCGGCAATTGCTTTCGTCTTCTCATTGCAACTAATAAATCCATTTT
ACCAATCAACGAAAGCAACACATTAATAAAGATTTTCACATATGAGAAAATGGTTGTCTT
AACAAACCAAAAGAAAGACTTACCATACTCTTTGTAATGAGTTGCTACCTTTATAATTGT
TTTCTGCGTCAAATAGTATTTTTTAAAGGTAGGCACTCCAAATTCACGATAGAACAACAA
AGGTTTTGCTATAGCATAAAAGTTACTATTACTTGAAGTACGTATCCAAAGTTCAAAATC
CTCTGCCCGTAAAGCCCAATCAGCATAACGATTAGCCTTAAACCATTGGGCTCGCCCCAT
TACGGTAGGATGAAAAAAAGAATCTGTCTTTCCTTCATTGTAGCTAGAGCCAATTATTTT
ATTTTTATTATCAATAGTCATTATAGAAGAACCACACACATCGACTTCTGTATGGGCTTC
CATAAACTTCACTTGCTCTTCTATGCGATTTATGCACATAATGTCATCTGCATCCATACG
TGCATAATACTTCGTCTCACACATTTCTACAGATTGGTTAAGACGAGCTATAAGTCCCCT
ATTCTGTCCATCATCAATCAATTTTATGCGGGAATCACCATTTGCCATTtCTTTTGCAAT
AGCAGTAGATTTATCAGTACTGCCGTCACACATCAACAATAATTCCCAATTCTGATAAGT
TTGATTAATACAAGATTGTATAGCATTCCTTATATATTTCTCTGCGTTATATATAGGGAT
AGCGATTGTAACCAATGGGCTTGTTATACTCATAACCTTAATTTTTTtGAATATCTTTAT
GTTCTTTATAACCAACAATATTCAGGAACCTCTTAATTCGAATTTCAGGAGAGAACTGTT
TTCTTGTTGTCTGCAATATTTTTTtCCATTCGGTTATCAAATGTGGATTTTCCAAAACCT
CTTTCATTGCATTACAGATGGAGTCTTCATCCATTCCAAATAGTCTTCCACAACCAGACT
CTTCGATTATTTCTTTACCTCCGCTGCAATTTGTTGTCAATACAGGTATTCCCTGCATAA
TAGCCTCAGTACATGTAGTTGAATACCCTTCTTTTGTAGAAGAGCATATATATGCATCTG
CTTTCGAAACGTAAGCATGCGGATTGCTTTGCTGACCAAAAAATGTAACACAATCAGTAA
TCTGTAATTCCTCGGCATATCTCTTCAAGTCGGATAGTAAAGGACCATCACCTAATAACC
ACAATGAAAATTTGTAGCCAGCATTTTTtAGACGTTGCACGCACTTTAATAACTTATCAT
ACCCTTTCTCTGGGCTCATACGAGCAACAGAAATAAAACAGATATTATCTGATTTAGGCA
TTTCTATGGATTGTATTCCCTGCTGCCTAATAGACATATCATCAATAGGATTATAGTTAT
AATCAACATCAAGATCTGGTAACTCACTCTTAAGTCTTTGAGCATTGCTTTGAGAAACGC
AAACCACTTTTCCTATTTTTTtATAGTCATCCGCATACACAAGGTCTTCGTCGCACCCAT
GCATCCACGCAATAGACTTATGATTATCATTAACACCAACGGCAACAATACGGATAGAAA
GTCCAAATTGAAAAGCAATGTTCACATCATACTTATCTCCGACTATATACTTATACAAAA
GCGATGATGGTATTTGTGAAACAATACGAGTAAAGCCTCTAAAGTAAAAGCCAAAAACTT
TTTTTACAGCAACACGTTTGTCTATGTATTTATAGCACTCTTTGTCTACCTTAAAAAGTG
GAATAAGAGTTATTTCTATACTCGGATAGCCAGCCAATCTATTTGCTATGGCTATTGCAG
ACCGACATACACCATCTTGCAGTTGCAAATGATTAAATATTAAACATATCTTCATATTAA
AAACTTTTTATAGAATCAGGCTCTATGCCCAATATTTCATTCGACTTAACATTATCAAAA
TCATAGAGATACTCCGGCAATATTTTTTCTATTGTTTTTATATCTTTCGTTAACTCCGGA
TACTTTTTCCACAATTGTGTATTGCCCACAGAACGCTTTGGATTAAAACCTGTAAATGGC
TTAGTATGTTCTTTTTCATTCAGCCCGACCATGGCAACTATCTTTTGCTTACTCTCTTCA
TATTTATATATCATATCCTCAAACTGGAGTTTAAGTACTCTCGTAGAATCATATGTTTCT
TTCTTTGCGCATTCTCTTGCAAATCTATACCACTTACAAAATAACACAGGATCGTCAACG
GGGGCAACATGATCTTCCTTCCATATCATTTTGCAAGAAACATAGAGGTCACGCGGATCT
CTATCTACAATGAATAGATAGATTGGGTCAGAAAAATACCTCATACATCTTGCAACATTT
GAAGAAGGCAATATCTGATCGACCATAAGATATGGCTGATTATCTGGATTTGCTAACGAC
AATAGCTTATGTATATATTCTTGTGTATGCTGTAGAAATTCTTTTCCATCTAAAATCGTT
CCATATTGTACTTCCTTTGATAATGGTTCAAAGATTTTTAGTGGTAGTTTCGCATATAGC
TTTGTCAGCAAAGAATATAGATAATAGACATTAACCCCTCTATCAAACATATCGTAAAAC
CAAAaTCCTTTGTATGTAAACGTCGTCAGTTTATCAATATAAGCCTTTGTCAATTTCCAA
TATTGATTTTGGAAAAAAGGCTCATATCTTTGACTGAAAGAACGTCCTGCATTGAACTTC
ATCAATTTCTTAAATCGTTTCAATGCATGACCCGAATTATGTCTATTAGGATTATCTATT
AAATGATGTTCAAGGTCTGAGATACCATCTATATCATGTATAAACCTAAACTCATAATTC
GTAAGCGATTTTACGCCCTCGTATTCTGATATCAAATCGGTCACAGCACTCGAACCGCAA
CCATAATAACTAGCACATGTTATAACTTTCATTTTTTATACATTGTTTTTACAATTGACT
TTAAGTAAGGATTGCCGATAGACATACATACAAGCAATATTGTACCTATAATAACAGCAA
GCATTCCTTTTATTAATATATTCAACAAATAATAATCAGTACTTACTAATGTAGACATTA
AGTAACCTACAGTTCCAACTAACAACAATTTCACTATATCCTTAATGATATAAATGAGAA
ACTGCCACTTAGTCCATTCAAATACGTACATGCTAATAATAGTGCCCTTAACTAAAATAG
TAAATATAGCAGAAGGAATAAGCAACCCTATGAACAAGCCCTCCATACCAAAATATTTAC
CGCCTATAAAACCAAAAACAGTTGATAGAAATGCTTGAAAAACCATGAATCTGACATCCA
AACGATGCAAGCCCATAGCATTCTGTATCGAAATCATAGGCACATTAAATAGAGATACTA
TCATCAGAAAACCTATCACAATGACAGACTTTATGGGTAATAGAAAATGATTGCCAAAAA
TCATGCCAATGAAGTCCTGTATACATGAGATATAACCGACAAATAAAATTATAGCTATAC
TGTTGGTCAAGAAAGCTGTTTTCTTGTATGCATTCTCCATTGCCTCTATATTCCTATTTA
CTGCCAAATTGCCAAAACTCGTGGTAAAAGCACCGCCCAACTGTGAATAGAGCAAACTCA
TTGTGCTTGATACAAGTTGATAATTTGCATAGTAGCCAACAATACTAATATTGCCCATAA
GTATGCTTATTAGTATACTGGGAATAGCCCCCTGTATTGTAGTTGCTATTTGAAACACAA
AAAGTGGCTTTATTGTGTCAATGATTCCTTGCTTAAGTTTTGCACCGATTTTTAATTGTT
TGTAATTAACAAGATATGGATAATGTTTTACTACGTATTTGTTGCATAATGCATTCGACA
CCAATTTCTCTGCTATAAATAGTATAAGAAACAATATATAACTTGGATATATAAGCAAGC
ATACTATCTGTAAGCCTCTAAAAAACAACTCTGCCAGCATCGTATATAATGAACTGATAC
GGTTCTTCTGATCTGCAAAGAGTATACTACGTTTGTGATATGTAAGGAAGTCGAAAGTAA
ACGAAGATGAGAATACTAAATAATAGCCAATTACATACACCATATCAATTGTAGTATGAA
CTACAAGAGGTAATATAGAAATACCAAATATAAATGTAACAACAGAAAAGATAATTGCTA
TTTTTATATAGACACCTCTATAGAAAGACATTATTTCCTTTATCTCCTCATAAGCCTCAT
TTTTAACAGGTTCATACAAATGGATAATTACAGCACTACTAATTCCTAATTCGAGCATAG
CGAAAAGATTCGTAATGCTCTGAAAAAAACTATGCAATCCGTAATATTCATCGCCTAGTG
ACTTAACTAAAAAATATCTTACCGCAAAGTTTAATATTATCATTAATAAGGCAGAGGCGA
TTCCATATAATGAATTTAAAATTGCATTCTGGGTTCTTGATTTAGCCATCAATATCTTAC
TTTAAGCGTTTGTGAAACAACATTTTTGATAAATAGATAATAATACATGCATAAGTCCAA
CTTAAAAATAAAACTCCAACTCCAGTTCGACAAGCATATAATATTTGTGAATAGACTCCA
ATACACATAGCAAACATATATATATTATTTGAATTGGTTGTGATTTCCTCTAGTTTACGA
AACAACCTTCCAATTAATAAAAAAaCTATAAGTACACCAATTACACCAAACGATATATAT
ACATCTGCAACTATAGAACTACCCGTTCCATATCCCCAATCAGAACCTCCCCAATACATA
TTTGCTATTTGAGTTGACGAATTCAACGCAATTTCATTTGGCATTAAATAGGTAATTAAT
CTATCTAATCCTGGTACAAGCAACGCAAATGAAGCAAAAAATGTTATACCATAATTATAT
GGTATAATCTCGGGTACATTGTCCATTGCAATATGTACTGTATTTATACTACCTGCTAAT
TCCTTTGTGAAAGGAGAAATTGTATTATTGGATGTCAAAAGCTCTATACCTTGAGAAAAA
GATTGCCCTTCTCCACGTATAGCGCCAAAAACACTTGTAAGTATAACACCCACAAACAAA
TAAGCTAAAGTTTTCTTTACATTAAGTTTAGTTCCTGATACATAAATGTAAGCAAACAAA
AGCATTATAACAACACGTAATGCTTCAGTTCTACGACCAGATAACATAATAGCTATTGCA
TATAAGCCTACAAGTATTCCTGGTCTTTTAAAATAATTAATAATAGAATCGCCATTACAA
TTATTTTTATACTCTATACCGCACAAATCATCAGAAAGCAGATATGGCTGTTCATGCTCA
TCGTGTTTTTCATCATTATCTACATATCCAACCGATACAGCATCCAGAAGGATCTCATCG
AATTGGATCAACTGCAAAAAGAGCTGCAAGACACGAAATATAAAGCACTGTCAACCAGCA
GTCAGATAACAGAGAAGAGTCGTGAAAGCAATGTGCTCGACATGCTGAAGCACAGCAAGG
ACAGCATCCTGCACATCGCTACACAACCTCCCTACATCATAAACGTACCAGAAGAATGAG
CAAGTTTGAGCATAAGAAAaTAATGCCGCGCTATAGTGCCATCGCCATCATCATGACCCT
GATTGCCACCGCCATCGTAGGAAAAGCACTCTACATCATGACGGCTAAGCACGACTACTG
GATGCAGGTTGCCGAGCGACAGAAaAGAGACTCCGTGACCGTGAAGCCTAACcGAGGCAA
CATCCTGAGCTGCGCAGGACAGCTGATGGCGAGTTCGCTGCCAGAGTTCAAGGTATTCAT
GGACTTCAAGGCGCTGACCGAAGCCGGCAACGACTCGCTTTGGGATGCCAAGCAGGATTC
CATCTGCCAGGGACTCCACAAGATATTCCCGGAGAAAACAGCAGAGGAATTCAAGCGCCA
TCTCATAGAGGGACGCGGCAAGAAGAGCCGCCACTGGGCGGTATATGGAAGTCGTATCGA
CTATAACACCTTCACCGAGGTGAAGGCGCTGCCAATTTTCCGCCTCACTCCCTACAAGAG
CGGATTCCACTGGGAGGAATACAATGCCCGCACCCGCACCTACGGTTCGCTGGCAGGAAG
AACCATCGGAGCCATGTTTGGTGCCAAGGATACCGCCAGATTCGGACTGGAGCTGAGCTA
TGACTCCATCCTGCGCGGAACCAATGGTATCGTGCATCGCCGCAAAGTGCGCAACAAGTT
CCTCGACATCACCGACACCCCTCCTATCGACGGTGCCGACATCGTTACCACCATCGATGT
GAGCATGCAGGATCTTGCCGAGCGCTCACTCATCGAAGAGTTGAAGGAAATCAATGCCAA
CGTGGGTGTAGCCATCGTGATGGATGTGCCTACCGGCGACATCAAGGCCATTGTAAACAT
GGAAAAATGCTTCGATGGCGAATACAGAGAGATTCACAACCATGCCGTGAGCGACCTTCT
GGAGCCGGGTTCGGTATTCAAGCCaGCCTCGCTGCTCGTAGCGCTCGATGACGGCGTGGT
AGATACTACCTATCGCGTGGAAACGGGATGTGGTGTCTGGCAGATGTACGGACGAGACAT
GAAGGACCATAACTGGCGAAAGGGCGGATATGGAATGCTGACCTTCGCAAAGACACTGTG
GTACAGTTCTAACATCGGTGTGAGCCGAATCATCGACGACCACTACCACAACTGTCCGGA
GAAATTCGTACAGGGCATCTATCGCACCGGTCTGCACGACGACCTGAAGATTCCGCTGGT
GGGAGCTACTCCTGCCCGAATCCGAATGCCGCACAGAAACAGCCACGGGCAGTATGACAA
CTGGGCAAAGACCAGCTTGCCATGGATGAGcATCGGATACGAGACgCAGATACCACCGAT
CTCTACCCTCACCTTCTACAACACCATCGCCAACAACGGCAAGATGATGCGTCCTAGATT
CGTGAGCAAGGTAGTGAAGAACGGAGAAACCATCATGGAGTTtCCtCCAGAGGTGATGCG
CCCACAGATAGCCAAACCGCAATCCATCAAGCAGATGCAGACCATCCTGGAACAGGTGGT
TAGCCTGGGACTGGGCAAAAAAGCAGGTTCACCTAACTTCAAGGTTGCCGGAAAGACCGG
TACGGCTCAGaTTTCCAAGGGAGCCGGCGGTTACAAGAGCGGCATTACCAACTATCTGGT
GAGCTTCGCCGGCTACTTCCCTGCCGACAATCCgCGCTACAGCTGTATCGTCTGCATTCA
GAAATCAGGTTTGCCaGCTTCCGGCGGcAGtATGAGTGGtAAGGTATTCCACGACATTGC
CGAAGGCATCATGGCACAGAGCCTGAAACTCGACGTGAAGGATGCCAAGGATTCAGCCTC
CATCTTcGTTCCGGACGTGAAGAACGGAAACGTGCTGGCTGCCGACTACGTACTCACCCA
CCTGGGCATCAAGACCAACACCAACTGGAGTGGAAGCTACGCCAACGGCAATCCTATCTG
GGGCAAGGCAGAACGCATAGGAAGCAGAAGTATCAAGCTCATCAAGGAGAAGCAATACGG
caaaaGCACtGTGCCgGAcATTACAGGCATGGGAGCCAGAGACGCTATCTTCTGCATGGA
GAGCAGAGGAATCAGAACCAGGATTCATGGCAGAGGCAAGGTAATCAAGCagaGTCTCAT
GCCGGGAACACCGGTCAAGAAGGGTTCCATCTGTATCATCGAATTGAACTAATATATATA
ATAAGGTGTAAATACATAAAGATATTAAATATGAAGTTACAAGAATTACTCAAAAACATC
GAGCCGATTCAGATTaTCGGTGATGCTGATGTAGAGGTTTCGGGCGTAAACATcGACTCC
CGAAAGATTAAGGAAGGTCACTTGTTCGTTGCTATCAAGGGCACTCAGGTTGACGGCCAC
CAGTTTATTTCAAAGGCATTGACCCTGGGCGCAAAGTCGGTTTTGTGCGAGGATATGCCT
GAGGAGAAAATCGAAGGCGTAACTTACATTCAGGTAGCATCTACtGAAGATGCTGTAGGT
AAAGTGGCTACACTCTTCTATGGcGATCCATCCAAGAAGCTGAAGTTGGTTGGCGTGACT
GGCACCAATGGCAAGACCACCATCGCCACCTTATTATATAATATGTTCCGCAAGTTCGGA
CATAAgTGCGGTCTGCTCTCCACCGTCTGCAATTACATTGAGGGCGAGGCGATTCCTGCC
GACCACACTACCCCAGACCCAATCGAGCTGAACATGCTGCTGGGCAAGATGGTAGAGGCA
GGATGCGAATACGCCTTCATGGAGTGCTCTTCTCATGCCATCGCACAGAAGCGTATCGGC
GGTTTGGAGTTCGCCGGCGGACTGTTCACCAATCTCACCCGCGACCATCTCGACTATCAC
AAGACATTCGAGAACTACCGCAACGCCAAGAAGGCTTTCTTCGACGGTCTGCCTAAGACT
GCCTTCGCCATCACCAATGCCGACGACAAGAACGGCATGATCATGGTACAGAACACCAAG
GCTACCGTGAAGACCTACTCTACCCGtTCTATGGCAGACTTCAAGGCAAGAATCCTGGAG
TGTCACTTCGGCGGCATGTATCTGGAGATAGATGGCAGAGAGGTAGGCGTACAGTTTATC
GGAAAATTCAATGTAAGCAATCTGCTTGCCGTATATGGTGCAGCCGTCATGCTCGGCAAG
AAGCCGGAGGATGTACTCGTtGTGATGAGTACCCTTCACAGCGTAAGCGGACGAcTGGAG
CCAATCCAGTCGCCAGAAGGCTATACAGCCATCGTTGACTATGCaCATACACCAGATGCA
TTGGAGAACGTACTGAATGCCATCCACGAgGTTCTCGACGGCAAGGGCGGCGAAGTGATT
ACCGTCTGCGGTGCCGGTGGtAACCGTGACAAGGGCAAGCGCCCGTTGATGGCACAAGAG
GCAGTCAAGCAGAGCGATAAGGTTATCATCACCAGCGACAATCCTCGCTTCGAAGAGCCA
CAGGACATCATCAACGACATGCTGGCTGGTCTCAACGCCCAGCAGATGAAGAAGGTGATC
AGCATCGTTGACCGCAAGGAAGCAATCCGCACAGCCTGCATGCTGGCCAAGAAGGGCGAT
GTAATCCTCGTTGCCGGAAAGGGACATGAAGACTACCAGGAGATCAAGGGCGTGAAGCAT
CACTTCGACGACAAGGAAGTGCTTCGCGAAATCTTCGGTATCAACAAGTAGTATTATCAT
CTAATAGAAAAAGAGAAGAAGAAAAATGTTATACTATCTTTTTAGATTTCTGGAGCAGTG
GGGCATCACAGGTTCCCACATGTGGGGTTACATTTCATTCCGTGCCCTgCTCGCACTGAT
TTTATCACTCGTCATCTCTGCATGGTTTGGCGAGAAGTTCATCAAGTACCTCAAGAGCAA
GCAGATTACCGAGACcCAGCGCGATGCCAGCATCGACCCATTCGGCGTAAAGAAGATcGG
TGTCCCATCCATGGGTGGCGTCATCATCATCCTGGCTATCCTCGTACCTGTATTGCTGCT
CGGCAGATTGCGCAACATCTATCTGATCCTGATGATCATCACtACCGTATGGCTtGGTTT
CCTcGGtGGCATGGAtGACTTCATCAAGATTTTCAAGCGCGACAAAGAGGGACTGAAGGG
CAAATACAAAATCGTAGGACAGGTTGGTATCGGCCTCATCGTAGGTCTGGTGCTCTGGGC
TTCTCCAGACGTGAAGATGAACGAGAACCTCGCCATCcAACGCCAGGGACAGGAGACGGT
GGTAAAGCATCGTGCAGAgGCACGAAAGTCGcTGAAAACCACCATACCttTCATCAAGGG
GCATAATCTCGACTACTCCAGCATCACCAGCTTCTGcGGTGAtCACAAGGTAGCTGCAGG
CTGGATTCTCTTTGTAATCATGACCATCTTCGTGGTTActGCCGTTTCCAACGGTGCCAA
cCTCAACGATGGAATGGATGGAATGTGTGCcGGAAACTCCGCCATCATAGGTGTGGCATT
AGGCATcCTTGCGTATGTGTCaTCGCACATCGAGTTTGCCGCCTACCTCAACATCATGTA
cATTCCTGGCTCCGAGGAGCTGGTGGTATTCTTCTGTGCCTTTATCGGAGCCCTCATCGG
CTTCCTCTGGTACAACGCCTACCCTGCaCAGGTGTTCATGGGCGATACCGGTTCGCTCAC
CATtGGCGGTATCATCGCCGTGGGCGCCATCATCATCCACAAGGAGCTGATGCTGCCTAT
CCTCTGCGGAATCTTCTTCGTAGAGAGCCTCAGCGTGATGATGCAGGTATATTATTACAA
GCTGGGTAAGCGCAGAGGCATCAAGCAGCGCATCTTCAAGCGCACGCCTATCCACGACAA
CTTCCGTACACAGGACAGCCAGCTGGATCCAGACTGCAAGTATCTGTGGAAGAAGCCTCG
CAACTGCTACCACGAATCAAAGATTACCATCCGTTTCTGGATtGTGACCATCATaCTGGC
AGCACTCACCATCATCACATTGAAGATTAGATaAAACAAAGGCTCTTATCAGCCTGACAA
GATaAAgATACAACAATGAGCAAAATTGTAATTTTAGGAGCTGGCGAAAGTGGCGCAGGT
GCTGCCGTGCTGGCGaagaaaGAGGGATTCGAGGTATTTGTCTCTGACATGTCTAAGATC
AAGGACAACTACAAGAAGTTGATGGACGACCACGGCATTGAGTGGGAAGAGGGACATCAT
ACTGAAGAGAAAATCTTAGACGCTGATGAAGTCATCAAGAGCCCGGGCATaCCTAAGGAA
GCCCCTATGATTCAGAAACTGATGGCAAAGGGTACTCCTATCATCAGCGAAATAGAATTT
GCAGGCAGATATACAGATGCCAAGATGATCTGCATCACAGGTAGCAACGGCAAGACCACA
ACTACTTCGCTGATCTATCACATCATCAAGTCGGCTGGCTACGATGTAGGACTGGCTGGC
AATATCGGCAAGAGTCTGGCGCTGCAGGTGGCAGAGACACCTCATAAGTACTACGTCATC
GAGCTGAGCAGTTTCCAGCTTGACAACATGTACGAATTCCGTGCCAACGTGGCAATCCTG
CTCAACATCACTCCAGACCATCTGGACCGCTACGAGTTCAAGATGCAGAACTATACCGAT
GCCAAGATGCGCATCACACAGAACCAGACAGAGGAAGACAGCTTCATCTTCTGGAACGAT
GATCCTATCGTGAAGAAGGAACTGGAGAAGTATGACCTCAAGTCACACCTCTGCCCATTC
TCAGAATTCAACGAGGAAGGATGCGTGGGCTACATCGAGGACGGCAAGTACAAGCTCAAC
TTCCCATCAGCCTTCGAGATGCCACAGGCAGACATGAGCCTGCGCGGCAAGCACAACATC
TACAACAGCCTGGCAGCAGGACTCGCCTGCAACATCGTTGGCATCGACCACGAGACCCTG
CACAAGGGCCTCAGCGACTTCCCAGGCGTAGAGCACCGACTGGAGAAGGTGGGCAAGTTC
AAGGGAGTTTACTATGTAAACGACTCAAAGGCTACCAATGTGGATGCTTGCTGGTACGCT
CTGGAaAGCATGACAACCCCTACtATCCTCATCATCGGTGGTAAGGACAAGGGCAACGAT
TAcAACCAGATCAAGGACCTGGTAAAGGAGAAGTGTGCAGGTATCGTATATCTCGGAGCc
GACAACCAGAAGCTgCACGACAACTTCGAtGCCCTGGGCATTCCTGTTCGCGACACcCAC
AGCATGAAAGACTGCGTGGCTGCCTGCCAGGAaCTtGCCAAGCCAGGCGACACCGTATTG
CTGAGCCCATGCTGCGCCAGCTTCGACCTCTTCAAGAACATGGAGGACCGCGGCGAGCAG
TTCAAGGCCCTGGCAAGAGCCATCGGTGAATAACTTTTCATTTGGCAAGAACTTAAGTGA
TAATAATTTTAGAGATAGGACAGTTAAGAAATGAACAATAAGACCATAGGCAACATATTC
AAGGGAGACAAGGTCATCTGGATGGTCTTCTTCTTTCTCTGTATGATAAGCATCATAGAG
GTGTATTCCGCCTCTAGCTCCTTGTCGTACAAGAGTGGTAACTATATGGCGCCGGTAATA
CGCCATATAGGTCTCCTTTTTCTAGGCTTAGGCACCATGATATGTATGCTCAAGGTTAAG
TGTAAGTACTTCAAGATCGTCACTCCTTTTGTGATATTTCCATCTCTGGGCTTACTCATC
TGGGTTTTGATAGCGGGACAATCCACCAATGGTGCATCCCGCTGGATTAACCTGGTGGGC
ATCCAGTTTCAGCCTTCGGAAATAGCCAAGGGAGCGGTGGTGCTGGTAGTGGCACAGATT
CTCAGTGCAATGCAGACGCAGAATGGTGCAGAACGGAGAGCCTTCAAGTATGTCTTGACG
GCCTGCTGCCCGTTTATCATCCTCATCGGACTTGAGAACTTATCCACCGCCATGCTTCTG
TGCATCACCATCTTATGCATGATGATCATCGGAAGAGTACCTATGAGTCAGATAGGCAAA
CTCGTGGGCAGCGTCTTGATATTTATCTGCGTTGTCTTCGCCGGCGTCATGATCGTGGGT
GAAGACAAGGAAAACGGAGGAAACAAGCCGGAAAATACGCTCACAGAGAACATCAACGAG
AAGGAAGAAGCACCAGGTATGGCAGAGAAGATGTTCCACCGAGCAGATACCTGGAAAGCA
CGTATCGACAAGTTTATCAATTCCAAGCCAGTGGCTCCGGAAGACGTGGACCTGGATAAG
GATGCGCAGGTGGCaCATGCCAACATCGCCATCGCCTCATCGAATATCGTGGGAAAGGGA
CCGGGAAACTCCGTAGAACGAGATTTCCTATCTCAGGCTTTCTCCGACTTCATCTACGCC
ATCATCATCGAGGAAATGGGACTGTGGGGTGCCTTCTTTGTgGCATTCcTCTACATCATT
CTGCTCTTCAGAGCCGGgCGAATCGCCAACCGGTGTGAGAACACATTCCCAGCATTCCTG
TGCATGGGACTTGCCATtATGCTGGTTATCCAGGCACTGTTCAACATGGCTGTAGCTGTG
GGCTTGGCACCGGTTACTGGTCAGCCACTTCCaCTCATCAGCCGAGGTGGAACCTCAACC
ATCATCAACTGTCTCTACCTaGGCATCATCTTAAGCATCAGTAGAACCGCAAAAAaGAAA
GATTTGCCTCAAAACGAAGcAAATTTTGACAAATTTGCTGCTGCATAACAAAAGAGTATC
ATAAATAAGGTAAAAAaTGCCATTAAATGGATTTTTTTGCTTACCTTTGCGTtAAAATTG
TTGACCCTCGGGTCGTAAACAAGAATGGATTATGAATAATGAACTGAGAATTATCATAAG
TGGAGGCGGTACAGGCGGTCATATATTCCCTGCCGTATCCATCGCAAACGCCATCAAGGC
AAAGCGCCCTGATGCCAAAATATTGTTTGTTGGAGCACTCGGCAGAATGGAAATGCAGCG
TGTTCCTGCAGCTGGTTATGAAATCAAAGGATTGCCTATCTGCGGTTTCGACAGAAAGCA
TCTGCTCAAGAACATCGCTGTTCTCTTCAAGATaTGGAAGAGCCAGCACATGGCCAAGAG
CATCATCAAGAATTTCAAGCCAATGGCTGCTGTAGGTGTGGGCGGATACGCCAGCGGTCC
TACACTCAACGTTTGCGCTAGCAAAGGTATTCCATGCCTCATCCAGGAACAGAACTCATA
CGCAGGTGTGACCAACAAGCTCCTGGCAAAGAAGGCAGAAAAGATATGCGTGGCTTACGA
AGGAATGGAACGTTTCTTCCCTGCCGACAAAATCATCATGACGGGAAATCCAGTACGCCA
GAACGTATTGGAGACTACCCTCACCAAGGAAGAGGCACGAAAGCAGTTCGGTCTCGACCC
TGACAAGAAAACCATCCTGCTCGTGGGCGGAAGCCTCGGTGCAAGAACCATCAACGAGAG
CGTGCTTCAGCACCTCGACCTCGTGAAGGAAAGCGGCGTGCAGTTTATCTGGCAGACAGG
TAAGTACTACAACGCAGCCATCATGGAGCAACTCAAGGGCAAGGAACTGCCAATGCTCAA
GGTTACCGACTTCATCAGCGACATGGGCGCAGCCTACAAGGCTGCCGACCTCGTGATCAG
CCGTGCCGGAGCCAGCAGTATCAGTGAGTTCTGCCTCATCGGAAAGCCAGTCATCCTCGT
CCCAAGCCCTAACGTGGCTGAAGACCATCAGACCAAGAATGCCATGGCACTGGTAAACAA
GGATGCAGCCATCTACGTGAAAGATGCTGATGCGCCAAACGAATTGCTCCAGAAAGCCAT
CAACACAGTCAAGAACGAGGATAAACTCAACTCACTCTGTGAGAACATCAAGAAATTAGG
ATTAAAGAACTCAGCCGACGTCATCGCCGACGAAGTAATCAAATTAGCAACAAGATAATG
GAAATCAAGGATATTAAAGCAGTTTATTTTGTAGGTGCAGGCGGCATCGGTATGAGCGCC
ATCGCCAGATACTTCCTCAGCAAGAAGTTGGTTGTAGCCGGATACGACAAGACTCCTTCC
AATCTCACTCACGAGTTGGAGAAAGAAGGAATGCTCATCCACTACGAAGAGAATGTAGAT
CTCATCCCTGAGGCTTGCAAGGATGCCAAGAACACGCTGGTTGTCTATACACCAGCCATC
CCTGCTGAGCACAAGGAGCTGGTTTACTTCCGCGAGAATGGATTCACCATCGAGAAGCGT
GCGCAGGTTCTGGGTACCCTGACCCGCACCCACAAGGGACTGTGCGTGGCAGGTACACAC
GGCAAGACTTCTACTTCtACCATGTGTGCcCACATCATGCACCAGAGCCATCTCGACTGC
AATGCCTTCCTCGGAGGAATCTCCAAGAACTATGGCACCAACTACATTCTCTCAGACAAG
AGCGACTTCGTAGTCATCGAGGCAGATGAGTTTGACCGCAGTTTCCACTGGTTGCGCCCA
TGGATGAGCGTCATCACATCTACAGATCCTGATCACCTCGACATCTATGGTACCAAGGAG
GCTTATCTCGAAAGCTTCCGTCACTATACAGAATTGATtCAGCCGGGCGGTGCGCTCATC
ATCCACAAAGACCTGGAGATGAAGCAGCACGTACAaGACGGCGTCAAGATATACGAATAC
AGCCAGGACGAAGGCGACTTCCACGCTGAGAACATCAAGATAGAGAATGGCGGAATCACA
TTtGACTTCATCTCTCCTATCGAAAACGTTACgGGcGTAGAGCTCGGACAGCCAGTGCCA
ATCAACATCACAAAtGGTGTGGCAGCAATGGCAATGGCaCAGCTGAATGGTTGTACaGCC
GATGAGCTTCGCAACGGAATGAAGACATACGGAGGCGTGGAtCGCCGCTTCGACTTCAAG
ATCAAGAACGACAAGCTCGTATTCCTTTCCGACTACGCTCATCATCCAAAAGAGATTTAc
CAGAGTGCAAAGAGTATTCGTGAGCTTTACAAAGATCGCAAGATTACAGCCATCTTCCAG
CCTCACCTCTACACCCGCACCCGTGAtTTCTACAAGGACTTTGCCAACAGCCTGAGTCTC
CTCGATGAAGTCATCCTCTGCGATATCTATCCTGCTCGCGAGCAGCCTATCCCAGGAGTT
ACCTCCAAGCTCATCTACGACAACCTGAAACCAGGCGTAGAGAAGAGCATGATTCACAAG
GAAGATGTACTCGGCCTGGTGAAGAGCCGTGACTTCGACGTACTCGTCATTCTGGGAGCT
GGCGATCTGGACAACTACGTTCCAGAGATCACAAAGATTCTAGAATCAAAATAAGCCCCG
AAGATAGGGACTTATGCAAACAAGAACAAAGTAATCAATGCATATCAATTGGCAGAAAAC
CCTACTCATCACCCTGGATGTTGCACTGGCAACCTATCTGGGATTCGCTTTCACCAAGTT
TAACAAACCTGATGAAAAGGGAATGCTATGCACCAAGGTGAACATCAACATTGAGGATGA
GATGACCAACGGCTTTCTGAATGCAAAGGAAATCAAGAAGAGACTGGAGATCAAAAAGCT
CTATCCCCTGGAGAAACCGCTGAACGGCGTGAACGCCAGGAAGATAGAGGAAACCTTAAA
GACCAGTCCCTTCGTGAAGACCGCAGAATGCTACAAGACGCAAGACGGACTGGTGGATAT
CTACCTCACCCAGCGTATGCCAATTGTGAGAATCAAGAGCATCAACAACGAGGACTACTA
TATAGATGATCATTATCAGGTAATGCCCAACACCAACTATACGAGCGACATCATCATCGC
CACAGGCAACATCAACAAATGGTTTGCTCAGAAATACATATCGCTGGTAAGCAAGACCCT
GATGAAGAACAATCTTTGGAGAAATCAGATAGAGCAGATCAACGTACTGCCCGACAGGGG
CATTGAACTGGTGCCACGAGTAGGAAACCACATTATATATATAGGTAACCTGCCGGAAAG
CAATATCATCAGCAAAAGAGAACAAGATGTAGAAGACTTCATCAACAAGAAGATGGACCG
TCTGGAAAAGTTCTACAAATATGGTCTCTCTCAAGCTGGCTGGAACAAATACTCATACAT
CAACATCGAGTTTGACAACCAGATAATTTGCACAAAGCATCATAACAGCTAATTTTATAA
TTGAAACAGAAAAAGATAATATATAAAGACTATGCCAAAGGAATTTATTGTAGCTATCGA
GCTTGGCTCATCTAAGATGACAGGTATAGCTGGTCAGAAGAATTTAGACGGCAGCATCAC
CGTGCTGGCTACCGTCGAGGAAAACTCATCTTCTTGTATCAGAAAGGGTGTTATCTATAA
CATCGACAAAACATGCCAGTGCCTCACTAGCATCATCAAGAAGTTGAAGAATTTTCTCAA
ACAAGATATTACCCAGGTTTACGTGGGTGTAGGAGGCAGATCTATCAGAAGCCTCAAGAA
CGTCATCGTGAAAGATCTGCCAGGCGCATCTATCATCTCGCAGGATATGATTAATGAGCT
GATGGACATCAACCGCAACATGACTTATCCAGACCAAGAAATTCTTGACGCTGCAACACA
GGAATACAAGATAGACAACCAGTACCAGATTGACCCTGTAGGCATACAGTGCAGCCATCT
GGAAGGTATCTTCCTGAATATCCTTTGGCGCAAGAACTTCTATAACAATATCAATACCTG
CTTCGAGAATGCAAATATCTCGATTGCAGAGATGTATCTCGCACCATTGGCTATGGCAGA
CAGCGTATTGACCGACTCTGAGAAGAGAGCCGGATGTATGCTCGTTGACCTGGGTGCCGA
CACCACTACCGTATCCGTTTACTACAAGGGTATCCTGCGCCATCTCTCTGTCATCCCATT
GGGTGGAAACAACATCACCAAGGACTTGACTTGCCTCCAGCTCGAGGATGCTGATGCAGA
AAAGATGAAGCTGAAATATGCAAAGGCCTACACCGATATCAGCAATATCGACCCAACACT
CAACTACTCTGTTGACAAGGACAGAACCATAGAGAGCAAGAAGTTTATCGAGATTGTAGA
GGCTCGCGTAGAGGAAATCGTAGAAAACGCCTGGTTCCAGGTACCTGTAGAATTCTCTGA
TAAGCTGATGGGTGGTATCATCCTCACCGGCGGTGGAAGCAATATGCCTGAAATCGATAA
GGTATTCAAGACTCATACCCATATCGACAAGGTACGCATCGCGAAGTTTGTCACCCAGAC
AGTCAACTCAAAGGATCCTAAGATCACCAATCATACTGGTATGATGAATACCGTATTGGG
ACTCCTGGCTAAGGGCGACATGAACTGCGCAGGCAGCGAATTCAACAATGACCTCTTCGA
CAACCTCGACAACCGTCCTACAACAGGAACAGGTTCAGAAGCCCACAAGGCTCCTCGCAA
CCCGAACGAGACAGTAGGCACCGGCGTGGTATTGACTGCAGCCGAAAAGCAGAAGGCaGA
AGAAGAGGCTCGCCGCAAGAGAGAACAGGAAGAGGAAGAGGCAAGACTCCTGGCaGAAAA
GGAAGCCGAGGAAGAAGCAAAACGCAGAAAAGAGAACAGCCTCGTTCACAAGTTCATGAG
AGGATTCAAGAAATTCGTGAAGGATACCATCTCTGAGGAAGAATAATATAATCATATTTT
AGAATAGACTATTATGCTAGATAACACAAATACTCCACATATTCTGGACTTTGGAGAGCC
AGAAAAGGAAAACAGCATCATCAAGGTGATTGGTGTAGGTGGTGGCGGTGGTAACGCTGT
CAACCACATGTACCGTGAAGGTATCCACGACGTAAGCTTCGTATTGTGTAACACTGATAA
TCAGGCACTCAACGATTCTCCAGTACCTGTACATCTGCAGTTGGGCAAGGAAGGTCTGGG
AGCCGGCAATAAGCCTGCCAAGGCTCGCCAGGCTGCCGAGGAAACCCTTGAAGAGATCAA
GCACATGCTGAACGACGGCACCAAGATGGCTTTCATCACTGCCGGAATGGgTGGTGGTAC
AGGAACCGGTGCTGCGCCTGTCATCGCAAGAGTGAGCAAGGAACTCGGAATCCTTACCGT
TGGTATCGTAACCATTCCTTTCCGCTTCGAAGGTCCTAAGAAGATCGACCAGGCACTGGA
TGGTGTAGAAGAGATGTCTAAGCACGTAGATGCGCTGCTGGTTATCAACAACGAGCGTCT
CCGCCAGATTTATCCAGACCTTGCAGTACTCGATGCCTTCGGAAAGGCAGACGACACCTT
AAGCGTTGCAGCAAAGAGTATTGCTGAAATCATCACCGTTCACGGACTCATCAACCTTGA
CTTCAACGACGTGAAGACCGTATTGAAGGATGGTGGCGTTGCCATCATGAGTACTGGTTA
CGGTGAAGGTGAAGGTCGTGTCAAGAAGGCGATTGAGGATGCATTGAACTCACCTTTGCT
CAACGACAACGATGTATTCAACTCCAAGAAGATCTTGCTGAGCATTGCTTTTGCCAGTGA
GAAGAAGGACAATCCTGGTTTGACCATGGATGAGATGAACGATGTAAACGACTTCATGGA
GAAGTTTGGAGACGACTTCGAGTTGAAGTGGGGACTCGCCATTGATCCAGAGTTGGGCAG
CCGTGTGAAGGTTACCGTATTGGCAACAGGTTTCGGACTCGAAGACGTAGAGGGAATGAA
CCGCCACATGAAGAAGCATACAGAAGAGGAAGCTCGCCGTATCGCAGAAGAGGAAGAGAC
AAGGGCAGAGCGTCAGAACAGACGCGAGCGCTACTATGGTTCAGACGGCAACTCTACCCA
GTATAAGCGTCATCCACACATCTTCCTGTTCCGTCCTGAGGATCTCGACAACGAGGATGT
AATCCTTCAGGTAGAGAATACACCAACTTTCAAGCGCACCCGTCAGACTCTCGAAGACAT
CCGCAATCTGGCTTCTGGCAATACAGAAACGGAGGAGGCTAAGAAGAAAGACGATAACGA
CACAGTACAGGGAGTCATCAGCTTCGCCTAGGGAACCTTCCTTAAGCGAACAACTCCTGT
AGAACAGAAAAGCTTTTCAGCTCCGGGAATCCCGGAACATGAATCCTATAATATTGCAAT
ATCACCTCTACACAGCGGTTTCGATCCAATCGGGACATTGTGTAGAGGTGCATTGTTTCA
TAGCTCAGGCGAAGCAGCCCCAACATACGCAAAGAATCCTCTTTATTTAAATAATGTACG
TGTGTAGGCACGAAGGATACAAAACGGCCTTCCTCCAAGTCGAAGAAATCGCCATGCGCA
CCACTCTCAAGGTTAGGCGAAAATCCAAGAAAGAAGGTTAGCCGAACCATAAAGACAATA
TGGAAATTGGCATAATTCCCCTGTGCCTGGTCGAGCCACGCCACACTCTCCTCTATGAAG
GAAAACAATGGAACATTCACcTGCTCGTTCCTGGTGGCTTGCCCCAAAAGCTCTGCCAGA
AACATAGACATCGCCAACTTGTAAGGCGAAAAGGGAAGATCCACAAAGGGAAGGGCGATG
GATACATCCTTCAATCGCTGCAAGTTAGCTTTCGGACGATGATCGAACTCCAGgTTGAGA
ATCATCAATGGCTGAAACAGCTGACGCTTCATCTTCGCCTTAGAAGACTTGGGTATTTTG
ACCATAAAAGAGACTCTGCCCAACTTTTCGGTGAAGAAATCCACGATAAGTTGTGCTTCC
CCATACTTAATGGTTTGTAGTACGATAGCTCTAGTTTTTACTTCCATTTTGTCTATAATT
ATTAAAAAACAGGGCAAAATTACAAAAAAaCAAGCATTTAGCGAAAATTTTCGCGGAAAA
ATTTGCAAGATTCAAATAAAAGTAGTAACTTTGCACCCGCAAATAAGCAATGGTCCCTTC
GTCTATCGGTTAGGACGAGAGATTTTCATTCTCTAAAGAGCAGTTCGACTCTGCTAGGGA
CTACAAACATTAATAAAGAATATAAAAATAAAACATAGAGATGGCAAATCACAAATCATC
AGTAAAGAGAATCCGTCAGGACAAGAAGAAGGCTTTGCATAACAAGTACTATGCAAAGAC
TATGCGCAATGCCGTTCGCAAGTTGCGCAACATGACTGACAAGGAGGAGGCTGCAAAGCT
CTATCCTACAGTACAGAAGCTTTTGGACAAGTTGGCTAAGATCAACGTTATTCACGAGAA
CAAGGCTGCAAACTTGAAGTCTGGTCTTACACAGCACATCGCTAAGTTGGCCTAACTTCC
AAGTTAAAGCAAAAGAGATAAATAAGGCTGCTATCCTTCATAAAGGGGTTGCAGCCTTAC
TCTTTTTTATACCCCTTCgACCTTCAACACATCACCACCTTAcTTTTTTCTCCTTTTTCG
CTAATTTTCACAAAGAAAACTAGCTGTTTCTCAGCTTTTTTTtGTATCTTTGCACGGAAA
TAAGACAATTCTAAAAATGGCAGAAAATCAAAACACCGCAAATAATTACTCAGCGAGCAA
CATCCAGGTTCTTGAAGGCTTGGAAGCTGTTCGCAAACGTCCGGCAATGTACATTGGAGA
CATTTCCGAAAAGGGTCTTCACCACTTGGTAAACGAGACCGTTGATAACTCTATCGACGA
GGCGATGGCTGGTTACTGTACCGACATCGAGGTTACCATCAATGAGGACAACTCTATCAC
TGTAGAAGACAATGGCCGTGGTATTCCTGTGGATATGCACGAGAAGCTTCATAAGTCAGC
CCTCGAAGTCGTAATGACCGTGCTCCATGCCGGTGGTAAGTTCGACAAGGGTTCATACAA
GGTTTCTGGTGGTTTGCACGGCGTGGGTGTAAGTTGTGTAAACGCACTTTCTACCCACAT
GTTGTCACAGGTGTTCCGTGGCGGCAAAATCTACCAGCAGGAATATGAGAAGGGTAAGCC
TCTCTATCCTGTCAAGGTGGTAGGCGAGACCAACAAGCGCGGTACACGCCAGCAGTTCTG
GCCAGACCCAACAATCTTtACTCACACAGTCTATAAGTGGGACATCATTGCCAACCGTAT
GCGCGAGTTGGCATTCCTCAACGCGGGTATCAAGATTACTCTGAGAGATCTGCGCCCAGA
CGAGGACGGAAAGACCAAGGAGCAGGTTTTCCATGCGAAGGATGGTTTGAAGGAATTCGT
TCGCTACGTGGATCGCCATCGCACCCACCTCTTCGATGACGTCATCTAtCTGAAGACAGA
GAAGCAGGGTATTCCTATcGAGATTGCCGTGATGTACAACACAGACTATTCAGAGAATAT
CCACTCATACGTGAACAATATCAACACCATCGAGGGTGGTACCCACCTGACTGGTTTCCG
TATGGCGTTGACCCGTACCCTGAAGGCTTACGCAGAAGCTGACCCAGCCATCTCTAAGCA
GATTGAGAAGGCAAAGGTAGAGATTGCACCAGAAGACTTCCGCGAGGGTCTTACCGCCGT
TATCTCTATcAAGGTAGCAGAACCTCAGTTTGAGGGCCAGACCAAGACCAAGCTCGGAAA
CAGCGAGGTtCAGGGtGCCGTACAGCAAGCAGTGAACGAGGCTTTGTCTGATTACCTGGA
GGAACATCCTGACGAGGCTAAGCGCATCTGCGAAAAGGTTGTCCTGGCAGCTACAGCACG
TATCGCTGCCCGCAAGGCACGCGAGAGCGTACAGCGCAAGAACTTCATGACTGGTGGCGG
TCTTCCTGGCAAGCTTGCCGATTGCTCTATGAAGGATCCTAAGGAATGCGAGATCTTCCT
CGTCGAGGGTGATTCCGCTGGTGGTTCTGCCAAGCAGGGCCGCGACCGTTTCCGCCAGGC
TATCCTCCCATTGCGTGGTAAGATTCTGAACGTAGAAAAGGTTCAGTGGCATAAgGTCTT
CGAGGCAGAGTCTGTCATGAACATCATCCAGAGTATCGGAGTTCGCTTCGGTGTAGATGG
TGAGGACAGCAAGGAAGCCAACACAGACAAGCTGCGTTACGACAAGATTATCATcATGAC
CGATGCCGACGTCGATGGTTCtCACATCGACACGCTGATCATGACATTGTTCTATCGCTT
CATGCCTAAAGTTATCGAGGAAGGtCACTTGTACATCGCTACCCCACCTCTCTACAAGTG
TACTTACCGCAGCAAGGTAAGCGAGTATTGCTATACAGAACAGCAGCGCCAGGCTTTCAT
CGACAAGTATGGCGAcGGCACcGAAGATAAGAATATCCACACCCAGCGATACAAAGGTTT
GGGTGAGATGAACCCAGAGCAGCTTTGGGAAACCACTATGGACCCAGCAACACGCTTGCT
CAAGCAGGTTACCATCGAGAATGCAGCTCAGGCTGACGAGATTTTCTCTATGCTGATGGG
CGACGATGTaGAGCCACGCCGAGAGTTCATCGAaCAGAACGCtACATACGCCAATATCGA
CGCATAAAGCGAACACCATATATTGGGGGCAGACTCTGCAGGAGTCTTCCCCCTTTTTtA
GGTTGCCGCCTTCAAAAAGCAACAACCCCGACtTCATGTTTTTtACAACTAACAAAACTA
AATTTATGAAGCATCTGCTTTTTACGTTTGCGCTAGCTGCCTCAACGTTCTTGAACTGCC
AGGCGGCAACAGTTAGTAAAACTCCCCTACCCAACAAGTTGTGGTACAACAAGCCTGCAT
ACGCCTTCGAAGAGTCACTGCCACTGGGCAATGGCAAACTGGGTGCGCTGGTTTACGGCG
GAGCCAACAATGATTCCATCCAGCTCAATGACATCACCCTATGGACGGGCGTTCCTGTAA
ACCCTGaCGAAGGTGGCGAAGCCTACAAGTGGATTCCCAAAATCAGAGAAGCCCTGTTTA
AGGAAGATTACAAGACTGCCGATTCCCTGCAGCACTATGTACAAGGACACAACTCGGAGT
TCTATCAGCCGCTGGGCATGATCAATATCATAGACTGCAACCAGGGAGAATTTACTGATT
ACTATCGTGAGTTAAGTCTCGACAATTCCCTTGCTACAGTACAATTCAAGCGCAATGGCA
TCCAGTACACCAAGGAGTATTTTGCTTCACATCCTGACAAGATGATCGCCATCAAGTTGA
GTGCCTCTCAAAAGAGAGCCATCAACAGCGACATATCCCTGACCTCCCTCATTCCTCATC
AGGTGAAAGCATCCAgAGGACAAATCACCATGACAGGTCATGTTCTGGGAGATGAAGCCA
ACTGTACGCATTACTGcaCGATGCTTCAGGTAAAGAgCACCGACGGACAGGTATGGGCtG
ACGATTCaGTGCTCCATCTAAAAGATGTAAGCGAGGCTATCATCTATCTTGTCAACGAGA
CAAGCTACAATGGCTTcGACAAACACCCGGTGAAAGAAGGGGCTCCGTATATCGAAAGAG
TATCTGATGATGCCTGGCATCTTGCCAACTTCACCTATGATGAATTCAAGCAGCGTCATA
TCGCTGATTACAGGAAACTCTTTGATAGAGTAAGCCTGAACCTGAAAGGTGCCAAGTTTG
ATGCTTCCCGCCCTACCGACCAGCAGTTGCTCGCCTAtAGCGACAACCACGAGAGCAAcC
CTTATCTGGAACAGCTCTACTTCCAATATGGCAGATACCTGCTCATCAGCAGTAGCCGCA
CCAAGGGAGTACCAGCCAATCTACAGGGACTCTGGGCACCAGCCCTCCGCTCTCCATGGC
GTGGCAACTATACCATCAACATCAATCTGGAAGAAAATTACTGGCCGGCAGAAGTTGCCA
ATCTCTCAGAACTGGTTGCTCCTGTAGATGGATTGGTAGAAGGCTTGTCGGTAACAGGTC
GCCACAATGCCCAGCACTTCTACGGTATCGATAAAGGATGGTGTGCCGGACATAATACCG
ATGCGTGGGCGATGAGCAACCCTGTGGGAACCGGAAACGAGAGCCCACAATGGAGCAATT
GGGCGATGGGTGGAGCCTGGCTTGTAGAAACCCTCTGGGATCACTACGACTATACCCGTG
ATACGGAATATCTCCGCAATACAGCCTATCCTTTGATGAAGGGCGCTGCCGATTTCCTGC
TGGAGTGGCTTATTCCGAATCCGCACAATCCAAACGAACTGATTACAGCCCCTTGCACAT
CGCCAGAGGCAGACTATATCACCGATAAGGGCTACCGTGGCAGCAGTTTCTATGGtGGAA
CCGCCGACCTTGCCATCATCCGTGAGCTCTTCAAGAACACTATCAAGGGAGCGAAAGCCC
TAGGTATCGACAGTGATTACCAGCAGCAGTTGCAAGCTGCCCTCGATCGCCTGCGcCCTT
ACCACATTGGAAAGCGAGGCAACCTGATGGAGTGGTATCACGATTGGGATGACCAGGATT
GGCATCATCGCCATCAGTCTCACCTGCTCGGTCTCTATCCGTTCCACCAGATTTCgGTAG
CAAAGACACCCGAGCTTGCTGCAGCTGCAACCAAGACTTTGGAAATCAAGGGCGACAATT
CTACTGGTTGGAGCACAGGCTGGAGAATCAACCTCTGGGCTCGTCTGCATCGTGCCGACA
AGGCTTACCAGATATACCGCAAGTTGCTCACCTACGTTAGTCCTGAGGTGTACAAGGATA
GCAAGCATCACAGTGGCGGTACCTATCCTAACCTCTTCGACGCCCATCCACCATTTCAGA
TAGACGGCAACTTCGGAGGAACTGCAGGTGTTTGCGAGATGCTGATGCAATGCGATGGTG
AAACGATGAATTTGCTCCCTGCTCTTCCACAGGAATGGCAGGCAGGAGAAATAAGAGGTC
TAAAGGCCCGTGGTAACTATGGCGTATCGCTCGCTTGGAACAAAGGCAAATTGACTCAGG
CAACCATCACCAGCAAAAaCGAGGGTAATCTGACTATCCTCTACAATGGCAAACAGAAAa
TCCTTACCTTCAAGGCAGGAGAAaCAAaGACCATCAGATAAAaGATTCATATCCATCTTA
TCTATAGAGTAAAAGACTATAGTTATCTAATTAGAGTAAAAGACAAAACATTAAAGaAAA
GGACAAAAGTAATTCAATGAGATACATAACAACTCTCATCATTTCTATACTTTGGGTACT
GAgCTCtCATGCACAGGAGTTCGGTACCCACTGGATATCCTATCCCCTGCCCAACGATTC
TTCTGAGGTATGGTTtCGCCAAAGTTAcATCcTGgACGAGcGCCCCACCCAGGCCTTTAT
GAATATAGCAAGCACTGGCAACTACAAACTCTATATCAATGAGAGAAACGTAACGGGAAG
tCTGAAATTCGATGGTATCAAGGACAGCATTCTTCTGAACCGAACCATCGACGTAACCCG
CTTCCTCAAAAATGGCGAGAATGTGATTGCAGTATGGTACGCCCCACAAGGCAAACCCAG
CTACGGCAAGCAACTCTCACTGGAATTCTACGGATGGCAGCAGGACAGCATTCCATTCTA
TCAGAAAGCTGACGGCAAATGGTTCTGCCGACAACTCAAGGAATGCAGCAATGGAGAAGG
CGAACGCTTCCATGCCCACACCAATACGCAGGCTTGGAAATCTGAGGAATATCACCCTTA
CGGATGGATTCACCCTACCGGTTGCGTCATCACAGACGAATATAGACAGgATACAGATTA
TGTAGCGAATTATAAAGCTTTCGGCGACAAGAAGGTTATCAAGGATGAGAATAAGCTCTA
CAAGGTATTGAAACCAGCCTGTACATACAGAGACTCCACCGGTTACAACATCGACTTTGG
CAGACCTTTCTATGGCACCATCCGCCTTACaCTGCGAGGAGCCGGCAAAGGAACCAGATT
AAAGATCAATGATTTCCTGTACaTCTGCAACGGAGAACTGGATGAGCAGGCATTCTGCCG
ATTTAAATTCAGCAAGCAAAAGATATACACGCTTACCTGGAAAGGAAGATTCAAGGAAAG
TGATATCGTGGATATTGAAGGATTAGAGATTTCGGAATAAGCTACCAAGCTTTTCGAAAT
CTCTTTTTTTtATTAATCTTCCAAGTCGGCGAGTAACTGCTCTGCCACTTCGCAAAGCTC
ATCATACCATTCCtTACCGAACTTCTCAATCAGCGGACCTTCCAGGAACTTATAAACCGG
AAGATTCAACTCCTCACCCTTCTTGATGGCATCCTTGCAGATGCGCCATTTGTTATAGTT
GATGCCATACACTTCGTTGCCGAAATCCTTGGCACGGATCGGATACAAGGCACAGGAGAT
AGGCTTCTTGAACTTCGACTTGCCTTCGCGATAAGCACGCTCCAAGGCACAAAGACAGCA
ATTCGGAATGGTATGTCCATCGCCCAAGTCTTTCAAGTCCTGATAGCAGGTAAACACACA
ATCCTTACCATTCACGATACTCGTTACCAAATCGCCTTCGATATCCGTATAAGCCACGCC
CTGCTTGTCGATGATAGCCTGAGCAGAAGCTGAGAGATCATCCCAAACCACATCGAGCGC
ATCCTCTATCTCCATGATTTCATCCAGGGTTACAGGAGCTCCCGCATCGCCTTCGATGCA
GCACTCACCCTTACAGGCATCAAGGTCGCAACAGAATTTTTCGGTGATGATATCAGGTGA
AACCAATACGTTGCCCACCTGCAGAATACGCAATTCGTCTTTCTTCATAATGTTTTtGAG
ATGAATAAATTTCTTTGAGTGTATAATAAAAATAATGATAGCTACCCATGAGTGGATAGC
TATATATTAATAGGTGTACCTACCATTGGATAGGCACAATTCCGTTCTGTTGCAGATACG
CATTGCAGCGGGAGAAATGATGATTGCCAAACCATCCGCCACGGTTGGCAGATAATGGCG
AAGGATGCACACTTTCCAATATCAGGTGCTTGCTCGTGTCAATGAGCTTTGCCTTGCTTC
GGGCATAACCGCCCCAGAGGATAAACACCAGGTGTTCCTTGTCCTTGCTGAGCGCCTTGA
TAGCGGCATCGGTAAACTCCTCCCAGCCTTTGCGCTGATGGCTCGCTGCCTGATGGGCAC
GAACGGTAAGGGTGGCGTTGAGCAACAAGACTCCCTGCTTCGCCCAGCGGGTCAAATCGC
CAGTGGCTGGCATCGGAGTGCCGAGATCCATCTGAATCTCCTTGAATATATTAATCAATG
ATGGTGGAAAAGTGATTCCATCCGGCACAGAGAAACTCAACCCCATTGCCTGCCCCGGCT
CATGGTATGGATCCTGTCCGATAATCACTACCTTTACATCATCAAAAGGACAGAGATTGA
AGGCATTGAAAATCAAACGGCCCGGAGGATAACAGGGTGTACGAAGGTATTCCTCTTTTA
CGAAGTTTGTGAGGTCAACAAAATACTGCTTGTCGAATTCTTCTCCTATATGCTGTCTCC
AACTTTCTTCTATCTTTACGTCCATAATGATTTAAGTTAAAGAAGTCAAGACTCCAAAAA
GCCTTGACTTCCGAAATTATTATTAGTCAATAATCAAGTTCTCACCTGTCATATCAGCTG
GCTGCTCCAAGCCCATGATGTGGAGGATAGAAGGAGCAACGTCTGCCAAACGACCATCCT
TTACGGTAGCTGAGTTGTTGTCAGTTACGTAGATGAATGGAACTGGGTTCAAAGAGTGAG
CGGTATTTGGTGTACCGTCCTCGTTGATAGCGTGGTCTGCATTACCGTGGTCAGCGATGA
TGATAGCCTCATAATCGTTAGCCTTGGCAGCCTCGATAACGTCCTTTACGCAGTTGTCAA
CAGCGTGAACAGCCTTAGCGATAGCGTTGTAGATACCAGTGCAATGATTAGAAGTTGATG
TAAAATTGAATCATACAGATTCCGCTGCAAAGCTAAGCATAAAATTTGGCATTGAAAaCA
AAAaGTTCCGATTTTGGAACATAACATAAATTTATTCACAATGTTTTTtAGTAAAATCAA
AAGTGAAGTCATGGGAATCAAGAATTCCTACGACTACAGACGGACATGATTTCTGTCCAC
AAGTGTTTTAATCTTTTAGTCCACAACGTGTTCTGGGCTATGCGTGAAGAACTGAAGGAA
GACCGTTTTGAGGGTGGTCTTACTGAGGAGGAGAAGCATTGGGCTTCCACCAAGTCAGCC
ATCCGCAAGGAGTTCCGGCTGTCTGATGCGTACACCAAGAGTCTGGAGGCGATGGACCGT
GATGTTTCCATCGACGACTACTGGGGCGCGATACGTTGGATGGAGTCGTTGGTTGGCGAG
GCTCACAAAGACGAGCTGCTTCGTCTGATTGACGGGTTGCTGGAACCATTGTCGCCGAAA
TGAGCGATTTTTAGATTAGCAAACAAAGCGTGAAGTGTGAAGGGGGTATATGAACTTTAG
CGTGAAAAGAGTGTTAAAAAGAAGGCATAACTATCTGATACCCTTTCTCTTTATCTTTTG
CGCACGATGTATATACAAAAGTTCTTATACACCCCCTTCACACCCACCCAAACATACAAA
CGAGAAGTAGTGATCGTAAAAGTCTGTGAAAATCTGACCGAATAGGTCTCATCTACGGAT
AAGAATAGTAGAAGGAAAATCTGCATCATCTGCGCTATCTGCGTGACTTTATTCAAGACC
GGACAGGTCTCAGAAAATCTGTGTTCATCTGTGCAATCAGTGGGACAATGTTAAAAACCA
GAAATTCTTTGGCAATTTCAGATATTTCCCTTATATTTGCAGCAAGTTAAAATAAATAGG
AGATAAAATTATGAGTACCGCAATATTATCAAATGGCACAAGCTATTACATCCCTCAGTC
GGATTTGTCATTCTTTACAGAGTTGGCAGAAAGAATGAAATGGCAAATCGTAAGCAAGGT
TAAGAAGACTGATAGGACAGCCAAACTTAATCAGGCTATGGCTCTTATGGATACGATGAT
GGTGAAGGGAGGAACGCCAGTTCCAGCAGATGCTGACGGTTTGGATATTTTGACAGAAGA
GAAGTATAGCCTATGAAAGTTTATGTAGATACAAATGTCTTGGTGGATTTTGTTTGCAAT
CGCCAAGGTTTTGTCGAAGAGGCCAAGAAGCTTTTTGCTCATGGTTATATGGAAGAATAT
GCACTAATGACATCAGCTTTGTCTATAGTCAATGCTGTGTATATAGGCCATAAATATAAG
CATAATGACATTGAGGAATGCCTTATTAAAGTGGCTTCATTTGTAGACGTTGTAGACCTA
CGTGGGCAGGTAGTTGTTGATATGCTTTCTTCTGATTGGAAAGATTATGAGGATGCGACT
CAAAATGCCTCTGCAATTTGGGCGGAGGCAGATTGTATTGTAACTCGCAACAAGAAAGAT
TTCAAAGATTCTTCGGTTCCTGTTTATACGGTAACCGAATTCTTTGGTGTATTTGGTATC
AAATAGCATTAGTACAATTCTCAAGTAATACTGTTGATAGAACATTCCCCATTCGTGTGG
CGACCAGTGCAGAGCGATACTGCAATGGGGAACAAAAAAaGGTGAAGAACAAAGAGGAAA
TTCCTTGGCTATTCCAGATATTTCCCTTATATTTGCACCATGTAAGGTACTAAATATTAG
AATTATGAGAACGTTCAATTATAATGATATGCCTCATGAAGTTTTAGAAATGGCTTCAGA
GTACGCCATTAAGGAAAGTCGTTCGGGAAGAGGCCTGTCTCATTCTCAGGCAATGGAAAA
GATTAAGGAGCAAAGAGGATGGAGAAATCATTAATATAATGGTGATAGCACATTACAGAC
AGTCAACTGTCACTGTTGTAAAAATGATTAATCGCTTCATCAAGCATCATATGCCATAAA
GTCTTCCGCCAGGCGACAAACAATCGCAATTTTATTGCGTAAGCACTCTCAGCCAGCCCT
TTAGATTTCTGTCCCCCTATAAGGGGAACCGCATAGGTTCGCAAATAATCTGTGAAAATC
TGACCGAATAGGTCAAAAAAATCTGTGTTCATCCGTGAAATCTGTGGGACGTGAATATCC
CATTTGAATTCCATTCCATCATATTACCAAAAAAaGTAATTTTtATTTTTAAAGATCCTC
ATCTTTTTAAATCCCAAATGTATCGAAACTACATCCCCTGGGAGGGGAAAAATAGCATTC
CCTCCTCACCATGGCATCCTGATTTCTAAGAGAGAAAAAACTATCCTCCCCAAGATTCAG
GATGCTTTATAACAAAAGATTATACAGCGAAAAGTAGCTTAGTAGTGTGGGCGCTACATA
ATCACCCACAACGCATCCTGCAGTTCTCATTCGGGAAGTAAGTCCCGAAAGAGGCTCAGG
ATGCTTATTATTCAAGAACTTAAAACAATGCGTAATTTTAATCAATTAAAAATTGCCGTA
GCCGGAACCGGTTACGTCGGACTCAGTATTGCTACGCTTTTATCCCAACACCATGAGGTA
ACAGCAGTAGATGTAATTCCCGAGAAAGTAGATAAACTGAATCATCATATATCACCGATA
CAGGATGAATATATCGAGAAGTATCTGGCAGAGAAACCTCTGCATCTCACAGCAACCTTG
GACGGCAAGTCAGCTTATAAAGATGCAGACTTCGTTGTCATTGCAGCACCAACAAACTAC
GACCCAGTGAAGAACTTCTTCGACACCACTCATGTAGAAGAAGTTATCGACTTGGTTCTG
GAAGTGAATCCCGATGCAGTGATGGTAATCAAGAGTACCATCCCAGTAGGTTACACTCGA
AGCCTATATCAGAAGTATGCTAAGAAGGGAGTGAAGCAATTCAATCTCCTTTTCTCCCCG
GAGTTTCTCCGAGAGAGCAAGGCACTCTATGATAATCTCTATCCAAGCCGCATCATAGTA
GGTTATCCTAAGCTGATAGAGCGCCCTGAGTTCGCAGAAGAAAACGAGGCAATCAAGACT
GTAACCAATGTCGAAATGATGAAGGAAGCTGCCAAGACCTTCTCTCAACTTCTTGTTGAA
GGCGCTATCGCATCACAGTCCGTAGGCAATTCAACACTTAACACTCAACATTCAACATTA
GAAAACAAGGGCATCCCTTGTTTGTTTATGGGCATGAAGGAAGCAGAGGCCGTCAAGCTC
TTCGCCAACACCTATCTTGCCCTAAGAGTAAGTTACTTCAATGAGTTGGATACATACGCA
GAAGTCAAGGGCTTGGATACCAAGGCAATCATTGATGGCATAGGTCTAGACCCACGTATC
GGAACCCATTACAATAATCCAAGTTTCGGGTATGGTGGTTACTGTCTCCCAAAGGATACC
AAGCAGCTTCTGGCAAACTATGCCGATGTCCCAGAGAATCTGATAGAGGCAATTGTTGAG
AGTAATCGTACTCGCAAGGATTATATTGCAGATGCCGTGCTCAGAAAGGCTGGTTACTAT
AATGAGAATAGTAGCTATGATGCAAGCAAGGAGCACAACTGTGTGATAGGAGTTTATCGC
CTGACGATGAAGAGTAACAGCGATAACTTCCGCCAGTCTGCCATCCAGGGTATTATGAAG
CGAATCAAGGCAAAGGGTGCTGAGGTAATCATCTACGAGCCAACTTTGGAAGATGGCAGT
ACCTTCTTTGGTAGCAAGGTGGTAAATGATATGGCAGCATTCAAGGCACAGAgCCAAGCC
ATCATTGCCAACCGCTATGATGCTTGTTTGGATGATGTAAAAGATAAGGTATATACACGA
GATATATTTAGAAGAGACTAGTTATGGTAGATTATAATATTAGTCTAGATGGTAAGACCA
TCTTGGTGACAGGTGCGGCAGGATTCATCGGCAGCAATCTTGTAAAGCGCCTTTTtAATG
ATGCTAAGAACGTCAAGGTAATCGGTATTGATAGCATTACGGATTATTATGATGTGAACA
TCAAGTATGAGCGATTGAAGGAGATTGAAGCTTTAGGTAAGGATTGGACATTCGTTCATG
ACTCTATTGCCAACAAGGAAGCTGTAGAGGAAATCTTCTCAAAAAACAAGATTTCTGTAG
TGGTGAATCTAGCAGCTCAGGCAGGCGTACGTTATAGTATTACGAATCCTGATGCTTATA
TTCAGAGCAATCTCATAGGATTCTATAACATCCTGGAGGCTTGCCGCCATCACGAGGTAG
AGCATCTGGTTTATGCTTCTTCTTCATCTGTTTATGGCACTAACAAAAAAGTTCCTTATT
CTACTGATGATAAGGTAGATAATCCAGTTAGTCTTTATGCTGCAACCAAGAAGAGTAACG
AGTTGATGGCTCATGCTTACTCTAAGCTTTATAATATTCCTAGCACTGGTTTACGTTTCT
TTACAGTATATGGTCCTGCAGGTCGCCCAGACATGGCATATTTtGGTTTTACCAATAAAC
TGGTAAAGGGTGAAATCATCAAGATTTTCAATTATGGTAATTGCAAGCGTGATTTCACCT
ATATTGATGATATTGTAGAGGGTATTGTAAGAGTGATGCAGCATGCGCCGGAGAAACAGA
ATGGTGAGGATGGTCTGCCTATCCCTCCATACAAGGTATATAATATAGGTAACAGTCACC
CAGAGAATCTTTTAGATTTCGTTACGATTTTACAGGAAGAGTTGATTCGTGCTGGTGTGC
TTCCTAAGGATTATGACTTCGAGGCGCATAAGGAGCTGGTGGCAATGCAGCCAGGCGATG
TGCCTGTAACCTACGCTAATACTACACCATTGGAGCAAGACTTTGGGTATAAGCCAGATA
CGTCGCTTAGAGAGGGACTTAGGGCGTTTGCACAGTGGTACAAGAGATATTATGTGAGAA
AATATAGTTAAAATAAATATATTCATTGAACACTAATTACGTGATTTTTATGATTGCTTC
AAAACAAGATTTAAAAATATATTTAGATGCGGATAGAAGGGCAAACCATATTTCCGGTTT
GTCTTTGTTTTTTAATAAGACATGGCGTTACTTAAAGTATATGAGGAAGATAGAATATCT
TACCAATTGTAGACAAGGAAAATTGTCCAAAATATTACTCTTATGGTATCGTTACAAGTT
TAGGAATCTTAGTGTTTTAACTGGAATCTCTATACCTCCTAACACCTTTGGCAAAGGTTT
ATATATTCCTCATTATGGTGCTATAGTAGTGAATGGTACCGTTCGTTTTGGAGATAATTG
TGTCATTCAGAATGGTGTtAATGTCTCCGATAAGGTGTGGGGGGgCAACATTGTTACCTT
GGAGCTGGCGCAAAAATCTTAATAGGAGTTCATATTGGAAACCATACTATAGTTGGTGCT
AATGCAGTAGTTACTAAGTCTTTTGATGAAGAGAATGTCGTATTGGCAGGTGTTCCTGCT
CGAATTATTTCCCACAAAGGATTTAAGGATAGGAAAACCGTTTGATATAAGTAGCAAATG
ATTTATTTAATTCTTATATTATTGTTTCTATTTCCCGTATATGCTTGTGATTATAAATTG
TGGAATTACGGGAACAGTTATGAAAGAGGGAATACATATAAAGGATATTACTTTTTtCTT
TATACTGTGATAGTGTTGTTCTTGGGACTGAGAAATTATGTTGGTGGCGATACAATCGGT
TATATTGACATGTGGAAAAaGATTCCTTTTCTGGAAGAACTGTCTAAATTTGACTTTTTG
CACGCCAAGTATGCTCCTATGTGGTATATAACCAACAGTTTTTGTAAAACCATCAATTCT
AATTTCTATTCATTCCAAATATTTCATGCAATATTAGTTAATGGAGTTATATTCTACATA
GTTAGCAAGTATTGTCAGTATCGTTTTACTGTAATATTCTTCTATGTAGTTGCGACAATG
CTTTATTTCAACTGCGAGATTTTAAGAGAGTCACTCAGTCTGAGCTGTGGTTTACTGGCA
ATGAATCATTATAAAGAAAAAAAaTGGGTACAATATTTTTCTTGGAGTTTACTTGCTCTG
TCTTTTCACAAGTCTGGTATAGTGTTATTGGTAATTCCTTTTTTGTATAGGTATTCTGCA
TCAACTATTAATTATAAACAACTTCTAATTCTGTTGATTATTGGTTTTATTTTTAGTAGT
TTTTTGCTTAAACATATTGTAGGAAGTTTCTTGCCATTTTTTtCAGATTCTTTTGAGGAA
TATTCTCAAATGAAAAGAGCAACGATTTTTGGTAGTGTTAGATCTTGTTTAATAGTTTTA
TTAGTAGCTTATTTAGTGAAACAGTATGAGACTGCTAATAACTGTATGTCTGCGACAGTT
ATTGTAGGAGCGAAGTTTTATTTGCTGACACAGATCTTAGGACTTTTtCTACCTATTTTT
tCCACTCGTTTTGTAAATTACTTTCAGATATATTATTTAATATTATTGGGTGATTTTATC
TGGAACCACTATGGAGCGAAGAAAATATTAATTTTTGCCTTATATGCTAATTTTATATTT
GGTGTGGTAAAACATCAGGCTAGAGATGTTTCTGATTGGGTAAGTTCCACTTCTCATGGT
TATTATTTTTATCAAATATATTACCCATATTACTCAATTTTTGATGATATTCCTTATGAT
GAGTTAAACCATAGAAAGAATATTTATTATCAAGAGCGTTTAAATCGATTAAAGCACGAA
TAATGAAACAGCATGTATTGTTAGTAGATTTTAGCTTTGCTAAATATACACAAATCAGTC
AGGTGAGTTGCGTTTCGAGTTTCTTGTCTCCACCTATATGGAAGAGACTTCTTAGCTTGT
TTACACATAAATTATATTTGGAAGATAATCCTAATTTGGAAAATGTGATCCAACAAATGG
ATGTTATCATTCTATTTGACATGAGAAAGAATTATGACGAGGTAGCGAGACGTATAGAAA
GAGTTTGTAGTCCAACTGCAAGATTAATATTTTATTCTTGGAATCCACTCTGCGAGTCTA
AAGCTCATTCTAGATTAAGTGAAAGGTGGATTAAAGCGACTTTTTCAAAAAAaGATGCAG
CTTGTGCTGGATTCATTTATGTAGGTTCATTTTATTTCAAAAACGTATTAACAGAAAACG
TATTAACAACTAAATGGGATGGGCTTTTCATAGGGCAAGATAAGGGGAGAAGAGAAATGC
TTTATAAAGTTGCAAGTTTATATAGGAAGAACCGATTACAGTCGAGAATTATTTTAGTTA
ATAACCGTAAGGCTTTGTTTAGCAGAAGATATTCTTGGCATATTGATTATAATGTAGTAT
GCAAAAATGTTCAAGCAAGCAATTCTGTTATTGAGATTCTTCAGGAAGGACAAGAAGGAA
TTTCTTTGAGAGCTTTTGAATCTATGTTTTATGAGAAGAAATTAGTCACCAACAACCAAC
ATATTGTCAATTACGATTTTTACAATTCTCATAATATTTTTATTCTAGGTAAGGATGATG
AATCTGGTTTtAAGGCTTTTATTCAATCTCCTTATGTAAAATTAAGTGACGCTATCGTTG
AGAAGTATAAAATGGCAAGTTGGTTGAATAGAATGTTAAGTTTATGAATTCAAATAAAAa
GAGTTTCCTTAAGACTTCTGCTTATGCCGTGTTTTCACAAGTTGTATCCTTGTGTTGTGG
GCTAGTTACATCATTATTGCTTCCAAAAATTTTAGGAATCGAACAATTTGGTTATTGGCA
ATATTTCTTCTTGTGTAGTAGTTATGTAGGGCTTCTTCATTTCGGCTTTAGTGATGGTAT
ATATTTGGTTTTGGGCGGTAAGAAGTTTTCCGAAATCAACAGGAAACAGTATTATCCCCA
ATTGCTGTTGGTGTCGTTTCTTCAAATGGTCATAGCCTTATTGGTTGCTCTATATTCGTA
CCTGTTTCTGAAAGGCGCTTATCAGGTTGTTTTTtATTTCCTTGGTGTTTATATCATTGT
TGAGAATGTATATAAGTTGTTGTCGTTTGTCTTGATGGCAACCGATAAAATGCGTTATTA
TTCCAAGACTGTTGTAATAGACAAGGTGACCTTCTTGGGGCTTTTGTTTGTGTTTCTGGT
TCTCTTTAACAAAGATTCATTTGTCAATGTTATTTTCTCTTATCTTTGTGCCCGTTTCAT
AGCCCTAGCATTTGTTTCCACTTGCTTTGGGGGAGTCTTCGATTTCACAGTCACATCCAA
TTTGTTTGCCAGAAATAATCTACGTGCTACATGTGGAAATATGATAGTGGGAATATCGTT
GACAATTTCCAATTTGTTGAGTACCTTCATCATAGGCTCTGGTCGTTTCTTTGTAGAGCA
TAATTGGGGTATTTCTGTTTTTGCCAAGATATCGTTTGCTGTATCTTTGTCTATGTTCGT
TTTGACATTCATTTCACAGATAGGGTTAGTTTTGTTCCCATACCTTTGTAGTATGGAAAA
GGATAGACAAAGGCAGCTGCTGGATATGCTAACTTTTGTTATAGGACTCTTTGCGATGGT
TTGCTTTATCGGCTTCGTTCCTCTGTCATTGATAATAAAGACTTGGATACCAAAGTATGT
GGACAGCCTGAGCTATTTGATGATTTTATGTCCTATAGCTCTTTTTGAGACGCGGATGGT
ATTGGTTTTTGGTACCTATTTCAAGACGTTCAGAAAGCAAATTGTATTGTTGAAAATCAA
TTTGGCTTCAGTACTATTTGCTGTTTTCTTTTATTATCTGTCTTCGAATGTGGTGAATTG
TATAAATATGCTTGTTATGGGTATGTTGGTTAGTATCATTTTGAGAAGTTATTTGTGTCA
GTTTTATCTATATCGTTATTTGAACGTTAAATTGGATAGGTTTGTAATTTGCCTGGAAAT
ACTGACCTCTGTTTTTATGATTCTTGCTTATAATCTGTTTGCAAGTATGTTACTGTTTTC
TTTGGTCTATGTCGTTTCTTTGACTATTCTGGCATTAGTTCGTAAAGAGAAAATCAAATA
TAGTTATTTATTAATCAAATCTTGATGGAAAAGTTGCTTTTTATTGCTTCCATTCAATAT
GGAGAACCTCCTACTGGTGGTGGGGCGCAAGCCAAAAATCAATTGTTGTTGGCACATCTT
AAAAAGTATTATGACGTGAGATTCTTTGATACTTGGAACAAGAGTTCTATTGTCTGTTTG
TTGTCTGCCCTAGTTTATGTAATTCTTTATAAGTGTAAATGCGTGTTGTCTATCTCTGGG
CGTGGTGCTTTGTGGTTAGGCAAGATCTTGAAAATCTTGCATGTTCATAGACAAGTCATT
TACTTTGTTATTGGAGGAGACTTGGGAAAAAAAGTAGAGGGGCATTTGAATAATGTCCCT
GTATTAAAATCATTTCATAAGATTTTAGTACAGGGACATTACATGAAGGATCAGCTTAAC
AATGTGGGGCTGAGCAATGTAGAAGTCTTGCCTAACTTTAAGCCGATAGGAGAGTTGCTT
GCGAAAAGAAATCGCCCAACTGGGGGCATTAAGTTCGTATTTCTAGGACGTTTGATAGAG
GAGAAAGGTGTTGGCTTGCTCATAGATGCATCCAGAAAATTGTATGAAGAATATGGCAAG
AAATTTTTAGTGACTTTTTACGGTTCGCAAACAAATACATATTCACAGGGATATTTTGAC
ACCTTGGATTGTGATTACATATCGTATGGTGGCTTCTTAAACTTGAAGTCGAAAGAGGGA
TTGAGACAACTTTCTGAATATGATGTGATGGTATTCCCTACATATTTTGAGGGCGAGGGA
TTTCCAGGTGTGTTGATTGATGCTTTCAAGGCTGGTCTTCCCGTGATAGCTTCAGATTTC
CATGCAAATCCAGATGTTATTTCAAACTCTTCATTAGGTGTGCTCATAAAGCCAAAAGAT
GTCGATAGTTTGAAATCGGCAATGCTTGAATTTATAGAAAACCCTTCAAGAATACCGATT
ATGTCTATGGCTGTTCAAAAGGAGGTATGCAAATATGACATAGACAAGGTGTTAAATAAG
GAAAAATTGAACAGAATCTTTGAAAAATGATACAAAGCAAACGTTTACTTTGGACCGATT
CACTCAAGGGATGGGTCGTAAGTGGGGTGAGAATACTATTGCCTTCAGGTAGCGATGCTG
TTATTGTTGGTCTTAGTTTTGTGTTATGCTTGTTTCTGACGTTCTGCATCGTAGAAGGTT
TGAAGAAAAATAAAATCACAGCCAAGGTTCTTCTTGGCAAATTATAAGCAAATAAATGAA
AATTGTAAATATAATAGGGGGATTAGGTAACCAAATGTTCCAGTATGCATTTGCTTTAGG
ACTCAAATCAAAATACCCCAATGAGGCTATTAAAATTGATTTGTCTCATTTTAAAGGTTA
CCCATTACACAATGGATATGAATTAGAACGAGTTTTTGGCTTGAAACTCTTGGATGTTGC
TTCATCTGTTGACTTAATGAAGGTATCATATTATGTTCCAAATTATAAACTCTCACGGCT
TGTGAGAAGAGTTTTCCCACATCGTAAGTCTGAGTACATCGAGCCAAGATTGTTTACTGA
TTGGAGTCTTGATATAAATGCGATAAAGGGTAATTGCTATTTTGAGGGAAGCTGGCAAAA
TTTCAACTACTTCGAAGACATAGAGATTGATATTCGTAATGCTTTTTCCTTTAAAGACAA
GCTTCAAGGCGAAAATTTACAAATCGCTAATTTGGTGGAATCAACCAATAGTGTTTCTAT
ACATATAAGAAGAGGAGATTATTTGTTGGAGGATGAATATGCTGGTATATGTGATGTGCC
TTATTATAGCAATGCAATATCATATATAAAAAATAATGTTGCTAATCCTCATTTCTTTAT
ATTTTCTAATGATATTGATTGGTGTAATGAGCATATTGTACCATTATGTGATACTGTAAC
GTTGGTCTCAGGAAATTCAGCTGAGAAGGCTTATGTTGACATGCAATTAATGTCAATGTG
TAAACATAATATAATAGCTCATAGCTCTTTTAGTTGGTGGGCAGCGTGGCTAAATGGGCA
TGCTGGTAAAATTGTTATTGCTCCTTTTGAATGGATGCATCGACAAGGTTTGACGGATAA
ACCGCAAATGCCAGATTGGAAATTAATGAAGAATATATAGAATTAAACGGTATGAGTTTA
GAGCAAAAAATTAATTATCAGTTGAACAAAGTTCCTGGTGTGAAGAAATACATCAAACGT
GCATATCAGTTAGGATGTTATACTGTGAGTAAGAAGATAAAATCAGAGGGGAACATCGAA
AAGGTTTCGCCAAATGACGATAAAGAGTACTTTTTTGGTTATTACGATAAGTCGCCATGG
GATGCAAGTATGCGCTATTTGATTTGTATGAGGGCGATTAATACTTGGAGCGAACCTGAC
CCGAAAGGGACTGCGGATATATTGCTGATCGATACTGACGTCAATAATGGGGTGAGAAAA
ATCGCAACCACTCATACGTGGAATGTTCAGCAAGGTTGTATGGCGCAATGGCTTGGTCCA
GATTTTAAATCTCGTATTTTGtATAATGATATGCGTAATGGTAAGTATTGCTCTGTAATC
TTGGATATCGTTACAGGTGAAGAACGAATATTGCCTTTGCCATGTTATACGGTGTCATCG
GATGGTAAAACTGCGTTATCCTTGGATTTTTCTCGTTTGCATAACTTGCGATTGGGATAT
GGATATGCTGCTCTTCCTGAAAAAACTAAAGGCATTCCGCTTCCAGATACTGCTGCTATT
TGGAGGATGAACTTGGAAACTGGTGAAGTTGTTGATTTGCTAAAATATACAGATTTCTCT
GGATTTCAACCACGCCATGAAATGCAAGAAAAaGGCTCTGTTCATAAAGTGAACCATTTG
ATGATTTCGCCTAATGGAAAACGCTTTATGGTATTGTATCGTTGGTTTTGTGGACAAAGA
AAaTATACTCGTTTGATTACTTGCAATATAGATGGAACAGATATGTATCTATTGAGTGAT
GATGATATGGTTAGCCATTGTTTCTGGAAAAaTGACCAGGAGATAATTGCATTTGAACGT
AAAAaGTCAGGTGGTCCAGGCTATTATTTGATGAAGGACAAAACACAAGAATATACGCAT
TTATGGCCACAATTAAGTAATGATGGTCATCCTAGTTATTGTCCTACAGATAATAATCTA
GTTATATTTGACACTTATCCAAGTAGATGTCGAGTCCAAGAATTAAAATTGGGCTATGAT
ACAGATACGACAGGGGAAAGTGTGAAAACTATAGTAAAAGTTTTTtCTCCTTTTAAATAT
GACAATGATACTCGTTGTGATTTACATCCGCGTTGGAGACAAGACGGAAAGGCGATATGT
TTTGATAGCGTATTTGAAGGACATCGAGGGTTATATGTGGTATCAATTTAATAAGCCGTT
TGTATGAAAAAATGTGTGGCGGTTCTTCTGCCGATATATAAAAACGATAGTTTGGAATAT
TTTAAGCTCTCACTTAATAGTGTCTTTTCTCAAACTTTTCATAACTATAAGATTTTTGTA
GGTGTTGATGGGGAGGTTCCTTATGCTACAAAAACTTATCTCCAAGAAATGGATAAGCGA
TGCGATGTAGAGGTGTGTTGGTTCCCCAAAAATCGAGGGTTAGCTTGTGTCCTGAATGAC
TTGATAGCTATCGCTCATGTACAAGGCTTTGACTATTTAGCACGTATGGATGCTGATGAT
GTTATGTTGTCTAGTCGTTTGCAAAAACAAATGTCTTATATGGAGTCTCATAAAGATATT
GATGTTGTGGGAGGTGCTATTGAAGAAATGGATAAACAATCTATTTCTCGTGGAAAAACG
ATAATTTATCCCTTAACTCATCAAGAATGTGTGAACTTCTTCGAGAAGCGTAATCCGCTG
GCACATCCTGCGGTTTTGTTCAGATATAGTTTCTTTGAAAAGTTAAAAGGTGCATATCGT
GCAGATCATCCAAAGAATCAAGATACGATGCTTTGGTTGGATGGACTGATGGCAGGGTGC
AAAATGGCTAACGTCCCTGATGTCGTTTTGCAATTCCGAGTGACTAATGACTTGTTTCGC
AAACGTCGTAATGGATGGAATCTTGCAATGAGACAACTTGCTGATAGGTTGGAAGTGAAT
CGAGGATTAAAATATGGGGTAATGTCATATCTTTATGCCTATGCTACTTTCTTGATGCAG
ATTTCTCCAGCATGGGTGAAAAAACTTTGTTATCGTTATTTAAGGTGATTATGGCAACGT
TAAGACTCTACATATATTCTCGGAACGCAAGACTTAATCCTTTCTTTTCTGATAAGGATG
AGCAGGAGTCATTTATTGATGACATCAGGAGAACTCTAACTCATGATTGCGAGATTGAAC
GCTTTGTCAATTCTTGTGGCGTGGTACTCCTCAATACTCAGAAGACAAGGGATGCACTGC
ATGTGTTGCAAAGCAAATATGATGCAAACCATCGTGAGATACGTAAGCTAACGATGTTCA
TCAGTGCTAATGGTCTGGCAGAAAATGAACGATTTTTTGTCTTCGATGCAGGCACGGCAA
AATGGAGCGATAGGAGATTGGCTATAGATGAACTCAGAATCTCGTCGACTTCATACGTTG
AGTTAGCTATGTATCACAATCAACATTATCATAATTACTTTGAAGTTGAACGTTTTTTtG
ATGTATATGGCTATGGCTTTGACGGAATAAAGGTCGCTGTGGGTGAGCCAGATAAGAGTA
AGAGAAAGTGTAGATTTTGCGGTTGTACAGATCCTGGTAAATACAAGGATGTAGCTCATG
CTATCCAAGACTCATTGGGTAATAAATTGCTCGTATGTTACGAAGAGTGCGATGCCTGCA
ATCATAAGTTGAATGCTGTAGAGGATCATTTCTTGCATCTGATGGATGTGAGAAGATGTA
TCTTCCATATAGCTCGAAAGAATTCGACAAAATCTCCTCATGTGATTGGAGATAACTTTG
CGTTGCATCCTGATGAGAATGGGGATGCTGTGCTCTATCTGAGAAAAGAACCTATTGAAG
CCCTCCATATTAATATCGACAAGCCTTTTGAATATCGTTTGCATCATAAGGCTAACGTCA
CGAACGAGGGTATATATAAGGCTTTGGCTAAAATGGTGATAGATTTGATGCCAACAGACA
GGCTATGTCATTTTACAAATACCATCAAGTGGTTGCGTTCTGAGGAAATTTGGTCTTCTG
ATGTCTTACCTAGCATTATTTTGGGTAGTTCGAAAGAAAATTTGTTTTATAAACAACCTG
CACTGGATATTTGTTTCAATAAAGAAGAGGATGGCCCCTATTGTACAGGCATCCTTTGGA
TTTATGACGTGGTCTATCTGTTTGTGATGCCATTCGTGGATGTTGATAGGGGAAAGTTTA
AATGGGATGGAAGTCTTGTAGAACATTGGAAATTCCTCTTGGATAGATTCATGATACAGT
CACTGAATTTGCAAGATGGATGGGACTGGCATCGGGCTGCTCCATGGATTGATATGACAA
TAGAGTTTCCCAATCCCCGAATCATACTGAAAGATGGAAATGACGATGTGTTCGTGGAAG
CTCAAGTAAAGAAAGATGATGAAGAAGCGGTGTCTTTCCCTGCTTTTACTTCCGAAGGTA
TTACTATCAATAGGGTGAAAGTAGATTTTTATTGCCAATATCATGGCGAAGCAATTCCAA
TAGAAGAACTTCACGATTTAACCTTTCATTTTGATACTCCAATATACGAGGTAGAACCAC
GTACTAATCAAATTGTTGTAAAGACAAGCATTCAAGTGAATGACACGACTGACAAAGTAG
CTTATTTCGCAGAGAGTTTCAAGGTAGTTTTCTCTTTGAAGTATTTTCGCCGTTTTGTCA
GACTAGAGTATGCGAAGAAAGGTGAACTAAATAATTTAGCAATTGATATAGCTCTTAGAG
ATTATCTTTTTGAGCAAGCCTTGAAAACTGCTGAAAATAAGGCAAAACCTAAAaGGGAAA
ACACATCTTTCGAGGTGTGCTCTTTGGTGAAATTGCTACAGTATAAAGAACGGTTGCTGT
CCTTGGCTTATTGGAAAGTGAGGATAAGAAAGCGATTCTTTGTTTTTtCAGACTGCATTA
TTCATGGAGTGGACTATCTCCCACAATAGTTACAAGCAAGGAAATGCTCGGTGGTTTCGG
ATAAATACCGGTTATGTCTTTGCCCTAGAAAATATTTAAAAaGGAAAATCATGATTTTGA
AATGGATATTTGACCGACTGATTGCTTTAGTTGGTCTAATGATGCTATGGCCAGTTTTGT
TGGTCGTGGCTATATTGATTCGTGTGAAAATGCCAGGTGGTCCTGCTTTCTTCTGTCAGA
AGAGGGTGGGGAAGAATGGCAGGTTGTTTACCTGCCATAAGTTCCGCTCCATGACGGTGA
AGCATAACGGGTCGTCGGTTTCGGTAGCAGGCGACAGTCGCATCACGCCTTTGGGAGCTA
AGTTGAGACACTATAAGTTGGATGAACTGCCCGAGTTATGGGATGTGCTGGTTGGTAATA
TGAGTTTCGTGGGACCTCGCCCAGACGTGCCAGGCTACGCCGACCAGTTGAAGGGCGATG
ACAGGGTGGTGCTTAAACTCCGTCCTGGTATCACGGGACCCGCTACCTTGAAATACCGGC
TGGAGGACGAGATGATCTCAGATTATGTAACCAAGAGGCAACTGGAGGGAGACCATCGTG
CGGCGCAAGATATTGCCGTGGAGTATAACGACCAGGTGATTTACCCCGACAAGGTACGTA
TCAATAGGTATTATTATGAGCATTATTCTTTCTGCAAGGACCTACAGATGATTTTTTGTA
CGGTGCTGGTAAAGAAAATGAAATATGCTGGAGAAACAATATAAAAGATATTACAATGGA
TAAGGAAAGAAAAACGATTTACTTGTGCCTCGCCCACATGAGCGAGGAGGGTATGGAACA
GAAATACGTGAAGGAGGCTTTCGATACCAACTGGGTGGTACCGCTGGGTCCTAACGTGAA
CGGATTCGAGGACGATCTGAAAGCTTTCGTGTCTAAGAACAGCGATGGTACTGACTTGCA
GAAGGAGGTGGTGGCACTGAGTGCTGGAACTGCCGCCGTTCACCTCGCCTTGTTAGCTTG
CGGCGTAGGTCCAGGCGACGAGGTGTGCGTGCAGAGCTTTACCTTCTGTGCCTCCTCGCA
CCCTATCACTTATCTGGGTGCTACGCCTGTCTTCATCGACTCGGAGCCAAATACATGGAA
TATGGATCCTGAACTGCTGGAAAAAGCCATCATCGACCGCAAGGAGAAGACGGGTAAGTA
CCCGAAGGCTATCGTGCCAGTGGCTCTCTATGGTATGCCTTATGACTGCGACCGCATCAT
GGCGATAGCCGACAAGTATGGTATTCCTGTGGTGGAGGATGCCGCTGAGGGATTCGGATC
ACGCTACAAAGGACAGGTGCTGGGCACCTTCGGCAAGTTTGGCGTGCTGAGTTTCAACGG
CAACAAGATGATTACCACCTCGGGAGGCGGTGCCTTGATATGCCGCAATGCGGAGGACAA
GAACCAAATCATGTGGTATGCCACGCAGGCTCGCGACTCCTATCCTTACTACCAACATAC
CGCCATCGGCTACAACTACCGAATGAGCAACGTGTGCGCTGGCATAGGAAGAGGGCAGAT
GACGGTGCTCGAAGACCATATTGCTCACCACAAGCACGTGCAGCAACTCTACAAGGAACT
GTTGAAAGGTGTGGAGGGCATCACGCTGCATGAGGCGCCTAATGCTGACTATGATTCTAA
CTTCTGGCTCTGCACCATCGTGCTGGATGATAAACTGAAAGTCAAGGGGCAGGAGAATGC
TTACAAGGAGGTGGTGAAGACTGCCGTGGGTGGTGCCGCTGGCGTGATTCATGTGGTGGA
TTCGCCTACTACCGACTGCCAGCCTAACGAGAACGTGGAGGCGATGCGTGTGTTCATGCT
ATCGAAGAAGATTGAGGCTCGCCCTGTGTGGAAACCGATGCACAAGCAGCCTGTATATCT
GGATGCTCCTGCCTATGTGAATGGCGTGAGCGAGGCTATCTTCAAGATTGGTATGTGTCT
GCCTGCCGGTCCTATGGTGAGCGATGATGATGTGCGCTATATTGTGGAGTGCATCAAGGA
AGCTATTGAGTACTAAAACAACGAGACTTAGAGAAACTCTTTATGAATTTTATTTCAAAA
CTGAGAGAATGGTATTTTACTAAAAATGCCCTTCCATACTGGTGTGTGCTTATCCTCGAC
TGTCTGATCCTTTTGTTTTCAGGTGTATTATGCTATTATTTGGATCATGGGGGCAGCGAG
CTTACAAATAACTTCTGGCCGTTGGTAGGTACGCTCTGCGTCTATCTCATAGCCTATCTG
ATAGGCATCCGGCTGATGCACACTTACCAGGCTATCATCCGCTACTCTTCGTTTGTGGAT
TTGACTCGTATCGCATCTGCCAATGCCATCGGCTTCGTTATCATTGCCATAGCCCGATAT
TACGTTCATGTGGATAGATGGTTGGAGCCAGTGCGTATACGTGAACTGTTCTTTACCTTC
CTCATCGCTACACTGATGATGACGGCTTTGCGTGTGGTTGTAAAAATGTTATACGACTCG
ATGCATACGGGCAAGGCGACACGTgTGTTTATCTATGGTACGCACAGTGGAGGCGTGGGG
TTGGCGAAGATGATTCGCAGCACCAAACCTTCTCGATTTGTTCTGAAGGGATTCGTGAGT
GATACCGTGAATGGAAAGGGCAAGTATATGATGGGCGTGGAGATATTCCGCAACGATGCG
CATCTGGTGGATGAAATGAAGAAGGAGAATGCTGATGCTTTGCTGGTTTCTCCTTTGAAG
AGTGAGGAACTGCGCAAGAATGCGGAGATGATTAACAGCCTGGTAGATAACGACATCAAA
CTCTTCGTGTTGGCGGGGGCGCAGGAATGGGATGGTAAGAGCAATTTCTCGCATTCGCAA
ATTAAGGAAGTGGACATCGAGGATCTTCTGCCTCGTGAGAAGATTGAGGTTGATATGAAG
GCTGTGGGTAATCTGCTGTCTGGTAAGCGTATCCTGATAACGGGTGCGGCTGGCAGCATC
GGTAGTGAGATGGTGAGACAGATTGCCATCTATCAGCCGAATGAACTCATCTTGGTGGAT
CAGGCTGAGACTCCATTGCATGACGTGCGTCTGATGATGGCGAAGAATTTTCCGCAAATC
GAGGCGTTCACCTTGATGGCGAGCATACAGAACAAGCCTAGGATGGAGGAAATCTTCCGT
GAACACAGGCCTGACTACGTATTCCACGCCGCAGCCTACAAGCATGTGCCGATGATGGAG
GACAACCCGAGCGAGAGCATCCAAAACAATGTGGATGGCACGAGGGTGATAGCCGACTTG
AGCGTGAAGTATGGCGTTAGGAAGTTTGTGATGATTTCCACCGACAAGGCGGTGAACCCT
ACcAACGTGATGGGCTGCTCGAAGCGTATCTGCGAAATCTATGTGCAGAGTCTGGACAAG
GCTATCAAGGAGGGAAAGATTTATGCTGATGCTTGTCTGGATAACCCTGGTATGCCAATG
AAGGCTGTGACGCAGTTTGTTACTACTCGTTTTGGTAATGTGCTGGGCAGTAATGGTTCG
GTGATTCCGCTCTTCAAGGAGCAGATTAAAAACGGCGGTCCTGTGACGGTGACGCATCCC
GACATCATCCGCTTCTTCATGTTGATACCCGAGGCTTGCAAACTGGTTTTGGAGGCTGGT
ACAATGGGAAATGGTGGTGAGATCTTCGTGTTCGACATGGGCAAGCCTGTGAAAATTGTG
GATTTGGCTAAGCGCATGATTAAGTTGAGCGGTGCTAAGGACGTGGAAATCAAGTTCACT
GGTCTTCGTGACGGTGAGAAGCTCTACGAGGAGGTGCTCAACGACAAGGAGGTGACGCTC
CCTACCTTCCACAAGAAAATCAAGATTGCGAAGGTGCGTGAGTATGATTATGCCGATGTA
TGCAAGGAACTGGACGAACTGTCATGCATAGCCCAGACCTTCGATGATATGAAAATCGTG
GGTATGATGAAGCGAATCGTTCCTGAGTACAAGAGTCAGCATTCTAAATATCAGGCACTG
GATAAATAACGGAATACCAAGCTTCGGAAAGATAAGCTGGTAGATAGGAATAAGAGATCC
CGGCTCTGAGATTCAAAAAGGAATCTCTGGGTCGGGATTTTTGCGTTTGTGAAGGTGGTG
GATGGGGGCGTGGCTGCATGGGGGAAAGTGTGATGGCTTTTCGTGTTAAAAACTATGAAA
TCTTAGGTGATTTCATATAATAGTTGTACCTTTGCGAAAATAATTATAAATGATTGAATA
AATGAGCAAGTATCGTTTTTCTATATGTAGCTATCATGCTATCAAGGAGGCTGATATCCT
GATAGATGGTATCACCGTGTTGGCAGGGCCAAATGGATGTGGTAAGAGTACTATATCTAA
ATGGTTGTATTATATGATAGATATTGCTACGGACTTTGACTCCTATCTGTTTAAAGGATA
TAAAACAGAAATAAATTCATTGCTGCAAAATGTCAGTCGTGCCATCAGGGAAATGTGGGA
ACTACATAGAGGCATTAACAATGGACAGAATATTTTGCAATCTGTTGACGATTTAAAACT
CGATGATAATTTCTCATTAGACTCAATAGGCGAATACTCTGGTAAGCTACATTTGTTTAT
AGGTGAATTTGCCTTACAACTGGATAAATTCTTGAATGCCGAGAATGTTCAAGAACAACG
AAAAGACAGAGTTCTTAATTTCTTGAATCAGAATTTGGATGGTGAGGAAAAGGCTAGGAA
TGCTCAAACTTTTGCTGAGTTGATAAGCCTACAGGTAGATAAAATGCAGCAAGAGGTATT
GTATAAAAGCGAGGATCGCTCCTTGACAGATGTCTTGTCTTTTCTTCATACATATCTATA
TGAAGATGAGATGGTTCCTTTTAAAATCTCCTTGCAAGAGGAAGGGGTCAACATTATATC
TGATGGGAGATTAGGCTCTCTCTTTAATCTGGACAAAGCGATTTACATAGACACTCCAAT
GGCTTTCGGCTTGGATGACTTCCTAAAGAATGTGTTTTGGCAAAGATTAAGAAAATTAAT
GCTAGAGGAAAATGGTTGCCATAATAAGCAAAACATACGGTTGCTATATCGCATATCAGA
AATTCTAAATGGAAAAaTTAATGTTTCTGACAGTTTGTTGGGCAATAAAGAAATGTATTA
TGAGCGCAAGGATGGCAAGCTGTTGCTTCCTTTGGATAAAATCGCTACTGGTATGAAGTC
GTTTGCCTATCTTTTCCAGTTGATAAAGAATGGTCATTTGGATGACAAGACGGTTCTTAT
GATAGATGAGCCGGAAGTTCATTTGCACCCTCAGTGGATTGTTGTCTTTGCTAGATTATT
GATTCTTATCCGTAAGTCATTGGGAGTGAAAATAGTCTTGGCGAGTCATAATCCTGACTT
TGTCGCTGCCATCAAGGCAATAGCCAAGAAGGAACAAATCTTGGATGAAACAAACTTCTA
TTTAGCTCAGAGTGTGGATGATGATGGGTTTCAATATGCTTTTAAGCCTCTCGGCAGTGA
CATCGAGCCTATCTTCAATTCGTTCAATATAGCATTGGAAAGGATTCAGCAATATGGCGA
TACAGATCTTTGATAATGGGTGTGTAGAGTCGCACCCCATTTATGAAAAAGCTGGGGCGC
TACTAAGTGACGTTTGTAAAAGGGATTATAAAGATAATTTTTTTGACGAGCGAATAGAAT
GTTTGGACATGGATACCTATGAGACAATGATTTGTGGCGGGCAAAAGCAAGCTACAATGG
ATGCGGTAATAGGCATCGCTGATTACGAAAATAACCGTAAGACTACCGGTAAGTTGCTAA
TGGTTGAGTTGAGGTTGGGGTATAAATCGACTCAAGGACTAGAGGCTGCTAGCTTGAATC
GTAAAGTATCGCATACTCTTGAACTGTTGAATCCTGCTGTTTGTCTAGTTTCTGACAAAG
CAATATTTGTTTTTGATGGCTTACTGTGTCAACAAGCGATTCATTGGATGTTCTCTAAGA
GGTATTCCAATGTCTCAAAAAAGGAGTGGGTGGTAATGAGTCCCAAGATGTTTTGCAAGG
CCTATCTCGCTCCAGAAGATTTGCCTTATCAGCCAATCAACGATTTTGTAAAAGGCAAGG
CTGACTTTGCAAAGATGTTGGAGAATAAATCTTGGCAACAGATTTATAAAAGTCTTCAAT
GGTGGGCAAAAGCTTATTATAAGTATTCTTACATCGCAGAAGAGGCAACGCTGATAGCTA
GTCTCATCTCAGAAGTATGGGAGAAACTGAAGTCTCATAAGCAGGAAATGACAGATGATG
ATCTCTTAAGTTTTAGTATTTATGCAGAGGATTATCCAGATTTTAATTTAGATGAATTTT
AATTCTCAAGATTTTAGTATATGCTATTCCCGGCTCGGAGATTCAATGGAATCTCTGGGT
CGGGATTGTTTTTTTGTTAAAATCGTAGAAATGCTTGGTTGCTTCGGGGATTTTGAAGTT
CAACAAGAGTGCCGAGGAGGCTCTCGCCCAGATAGACGCAAAGCACTATGCCGACGCCTT
CAAGATGAGTGGCAAGACAAGCTGAAAATGCAGAAAACTCCTGTTATAGTCCTGTATATT
TCCTGATAGCCTTGATGAAGGTATCGCCATATTTATTGAGTTTGAATTCTCCGATACCAC
TGATCAGGCTCATGGCATTCTTGGTGGTAGGTTTCATCCTTGCAAGTTCATGAAGGCTCT
TGTCGCTGAGTACGATATATGGAGGATAACCCTGCTCGTCGGCAAGGTTCTTGCGTATCT
TTCTGAGGTGTTCAAAGAGCCCTTTGTCTTCCACGCCTTTCGAGTCTTCCTGGAAAATGA
CACGTTCGGCATGCACCTCAGGAATGAGATTTCCCGGCTGGACGATGGCGCCCTTCCTGT
TGCGTACCGTTTTCTGTGGGCGGGTGGCTTTATCATCTTCTTCGATATAAGCCAGCGAAA
CATGATGTTCTCCCTTCAGTACCTTCCAGCCTAAATCGGTAACCTTCATGTAGTTGTGGT
TGTTGTAGtcacgttcatcgttaccgcccatGGCAGGGTTCTTGCTGCGGGCaCGACCCA
cGgCATcAAtCTCATCgATGAAGATAATGCTTGGcGCCTTTTCCTTAGCcTGtCTGAAGA
GGTCGCgAACACGAGATGCACCGACACCcACAAaCATTTCAACGAAGTCGGAACCGCTCA
TAGAGAAGAATGGTACACCTGCTTCACCGGCTACAGCCTTTGCCAGGAGTGTCTTACCTG
TTCCCGGAGGACCCACGAGGAGTGCTCCCTTAGGAATCTTACCACCCAGGTCGGTATATT
TCTGAGGGTTTTTGAGGAACTCCACGATTTCCTCCACTTCCTGTTTGGCACCTTCCTGTC
CGGCCACGTCCTTGAAGGTAATACCTAATGTATTTCCTTTTTCATACATGCGTGCTTTGC
TCTTGCCGACATTGAAGATACCGCCGCCAGAGCCGCCCATGCCACCGCCCATTCTTCCTG
ATACCCACCAGATGAGGAGGAAGAAGATGATGAGTGGGGCGAAGTTGATCAGGAGGCTGA
TGAAGTCGTTGCCTTTCTCGTTGACATAGTTGTAAGACTTGATTTTTTTAGCCTTCACCA
TGTTGTCGAGATATTTGTCAACTTCGTCTATCGAACCATACTGTACTTCAACATAAGGAG
CAGGTCCTACGTTCTTCGCACTGGTATGATATACATCTCTGATATGATTTGGGGCAACGT
ACACTTTCAGGTTGCCGTCGTTCTTATTGGCAGTAACGCTCAGTACGTATCCCTTTTCGA
TGTACTCCTTGAATTCAGTGTAAGTAGCCTTTTTGTTTGCACTTCCACCTAATGCATCAC
CACCACCATTCAGAAAGACCACTATCAAACTAATGAGGATGATGACGTAAAGCCAGCTCA
TATTGAACCGAGGCATCTTTGGCGGTTTTCCGCCGCCATGATTGTTCATTCTGTTTCCTT
GTTCCATATCTTCTGAAATTATATGAATCCTATATCGTGTATAAAACTATACAATGGTAG
TCTTACACCTTATTATATTTATACCTTAATTATATATATACCAACTCCGGATAAAGGAAG
TTGTTCTGCTGATTAGTCGAGGTCAGGAATCTCAGTCAGGTTGGCATCTTCCCAGAGGTG
CTCCAGATCATAGAACTGTCTAACTTCTGGTTGGAAGATATGCACAAGTACATCCACGAA
GTCGATAGCAACCCACTGGTCATTTCCTAATCCCGCAACATTTGCAGGTTTTTCTCCCAG
ATTTTTtCTGCAGAAATCGCCTACAGATTCAGCGATAGCTTCCACCTGTGATGGAGAGTT
GCCCTGACAGATTACGAAGTACTTTGCGATAGTACCATCGATGTGCGTCAGGTCGGCAAT
CACAATTTTACTACCTTTTTTTtCCTGTATTCCTTCTTTAATTGTCTTTACTAATTGTTT
TGTTGTATTCATTGATGATTATCTATTAATTGTCTCGTTTATGTTTTTtCTTTATAAAAG
CCTTGCAAAGATACGCTAAATACATGGAAAAACCCCGAAAAaCGATAAAAATTGAGATTT
TTTAGAAAAAAGACGCTGATTTTTTtGGTAATTCAGAAAAAAGTAGTACCTTTGCACTCG
CAATTATGATTAATGCTTATAATGATTGCTAAGATATTGGGATATGGTGTAATGGTAACA
CTACAGATTCTGGTCCTGTCATTCCTGGTTCGAATCCGGGTATCCCAACTTCTTCATCAT
TGTCATCAATCATCAACCTGCACATTGGGATATGGTGTAATGGTAACACTACAGATTCTG
GTCCTGTCATTCCTGGTTCGAGTCCGGGTATCCCAACTAAATTGTTAAACTGAATGGCAT
CTTCATTATGAAGGTGCTTTTTTTtATACATTCATACGAGAAAAAaTAAATCCCTtAGTG
TTTCAGCAAGAAGAACACTAAGGGATTCTTTTTTTtCAGGATTTTTCCTTGTATGATATA
ATGCACCGTACTTCTTTCTATTTCAGGTTTGTCAGAAGTCTGCTTTCCGTTCTATGAATA
TTTCCTTTCCTGATAAAGGATGTGTAAACCTGATAGATTCGGCATGGAGGTAGAGGCGGG
GTGCCTTCTCGCAGCCATAGAGAGGGTCGCCAAGGATAGGGGCATTCAGTCCTTCCCGGT
GGGCACAATGTACACGGAGCTGGTGGGTACGTCCCGTTTGGGGATAGAGAGCGAGGCGGA
GATGCTGGGTGTTTTCTTCGTTTCCAAGAACTTTGTATTCCGTAATCGCTTCCTTTCCCT
GTTCATGATTTACAATCTGGCGTGGACGGTCGAGATAGTCGGGCATCAGAGGGAGAGAGA
GGATGCCTTCTGGCAGGATGCTTCCTTCTTTCGCACATACGATGGCTACGTATTTCTTCT
GTATCTGATGACTTGCgAATTGTTCCTGtAGCCGATGGTAGGCAAACTCTGTTTTGGCAA
TCACCATGAGTCCGCTTGTCGCCATGTCCAGCCGGTGTACaATCAAAGGACCCGTAGCCT
ctGGGTATTTTCTTCGCATGATGGAATAGACGGAAGTGACGCCTGGTTCTTTTCCTGGTA
CGGAGAGCATTCCGGCAGGTTTGCAGATAACGGCAAGTTCCCGGTCTTCATAGAGTGTCT
CCAGGGTAAGTGGCTGAGATGCATGATTGAGCATCGTGTTGACTTCCGGTAGCATCCAGC
GGAGTATCGGTTTGCACTTACCATTGCAGGCTGGATAGAACTGCAGGTGGTGTCTGATTT
CCTCTTTCGGACTTTCGCCCCACCAGAACATCGCCATCTGCAGGGGTTTCAGATGATGTC
TGAAAGCATACTGGAGCAGTTTGGGTTCGCAGCATTCTCCGCTTCCGGCAGGAGGAACCA
TCTTCAGTGCAGCTCTTTTGGAGAGGAGTGACAGGTTCGGCTGGTCTTCCAATGCAGTAT
CTCTGAATATTTCCAACAGATCTTTTTCTTCTCCTTCGGCATTGAGCATTCTGAATTGTG
CAAATAGCCATTGCTGCAGGGCATCAGAGAGTTGCTTGCGCAGTTGCTTAAGTCTGGAAA
TATTGTTCTGATAGTCTTCGTATTCCGTCTCTAATGTTGTCTTCTCGGCAAGTGATTTCT
TGAGTCGGCGCAGTTCGGCCTTCATGAATTGGCTTTCTTTGGTCATCGCCTGTTCCTCTT
CGGCAGAGAGATTGCCCTGTTTTCGTCGGAGATCCCTTTGGGCCTTCTTTTCTTTCATCT
TTTCCTGAAAATCGGCTATGGCTTGTTGGCGCTGGGCGAGCAGGTCTGCGATGAGTGTTC
GGGCCTTCTGCATCCGTTCATCCTTTTCCAGCCGCAGGATACTTTCGTTGATGTGGGTGA
TTTCCGCCTCATGGGTCTTGAAATATCCATCAGGCTGTAGGTAGTCGAAAACGGCAGGTA
CGAAGTCATCCCAGTCGCTTCTGCCTCCTATCTGACCGCTATAGGCAGCCAAGTATCCCA
GTTGTCTGCCTTCGTGAATATCCGAAGGCTTTTCtACGAAGAGTACTCCGAACATTTTTC
CCCGGTCGATTTCCTCGCGCCATTCCTTCTTGTTCTCAAGATAGGTCTGCAACTCCTTGC
ATATCTGTATGCAAAGAGGGTGCGGTTCGTAGTCGAAAGGATTGTTCATCTTTTCGGGAA
AGTCAGTTCCTGTAGAGGATATATGGAAAGGATGTAGTATCATCATTTGTTATTTTAGGT
GCAAAAGTACATATAATTATTTGTTCCTCCAAAATAAATATTTGAAAAAATTTGTGTACT
TCATCGAAAAGCCTTACTTTtGCAGGCATAAAAAATGAACTGTCACAGAAGAACTGTCGC
AAAAAGGGATAGACGTATAAGTGTACAGATATAAAAATGTGCGGCAAAAGAAAGAATAGA
TGTAAGTATGAATAGAAACAGCAACCTCTTTTATCATCTCGTAGCATTCCTCACCGTAGC
AATATGGGGAACCACTTTCGTATCAACCAAGGTGCTGATGCTGAACGGACTTTCTCCAGC
CCAGATTTTTACCATGCGCTTTTCCATCGCATACGTTCTGATGCTGGCATTCAACCACCG
TCGCATCTTTGCCGACTCTTGGAAGGACGAAGCGAAGATGATGTTATTAGGTATCACGGG
AGGATCACTCTATTTCTTAAGTGAGAATGAAGCGCTGAATTTCACCACCACCACCAATAC
ATCCCTTATCGTATGTTCCTGTCCGCTTTTTGCTACCCTGCTGGTAAGGTTGGTATATCG
GGATTCCGCCCGCATCAACCTGATACAGATACTCGGTTCGCTTTTGGCTTTTATGGGTAT
GATCATCGTGGTTTTGAATGGTCGCTTTGTGCTTCATCTCTCCCCCGTAGGCGATGCCCT
GGCGTTTACGGCATGTATGTGCTGGGCTATCTATTCCCTGATGATGAAATCGGTGACGGG
AAAGTATAGTGCCGCCTTTATCACCCGCAAGGTATTCTTCTATGGAGTATTGACGATATT
GCCTTATTATCTGATTATACCGGGATTCCCTTCTTGCGAGGTCTTTGCCAAACCTCAGGT
GATAGGCAACCTGTTGTTTTtAGGTTGCTTGGCTTCCATGATCTGTTTTCTCACATGGAA
CTGGTGCCTTTCCAAGTTGGGTACGGTAAAGGCCACCAACTGGGTATATTTCAATCCGAT
CACTACCATGATCTTTGCTTCATGGATATTGGATGAGAAAATCACTCCTTATTTTCTGAT
AGGTGCCACTTGCATCCTGATAGGCATGTATGTGGCAGACAAAAAAaCGGTAGCATAAAC
TCCAGGAGTTATACTACCGATTTCTTTTACTTAGCAGCCAGAACCTCTACTTCAACGAGT
GCGCCCTTTGGCAACTTCTCTACTGCTACAGCAGAACGTGCTGGGTATGGCTGGCTGAAG
AACTCTGCATAAACCTCGTTCATGGCAGCGAAATCATCCATGCTGTTCAGATAAACTGTA
GTCTTTACTACATGAGAGAGGTCAGTACCGGCAGCCTTCAGAATGTTCTGGGCATTGGTA
AGACTCTGACGGGTCTGCTCCTTGATGCCACCCTCTACGAAATTGCCTGTTGCAGGGTCG
ATAGGAATCTGGCCTGATGCAAATACGAAACCGTTTACTTCGATAGCCTGGCTATATGGA
CCGATAGCTGCAGGCGCATTGTCTGTGTGAATTGCGTTCATAATCTGATAAGTTTTAAAC
AATATATAAATGGAATCCCTTAGTTTCAAGGGCTCCCTTGATTTCTTTTACATGTTCCTC
GTCGCGAGTCTCCATGGTGAGGCGGAGCACGCAGGCATTCACCTTGTTGCGGTTGGCAGA
ACGGTCGTGGTGGACGCCTGTGATATTACCGCCTAATCCGGCGATGACAGAGCAGACCTC
TACCAATTCTCCCGGTTTGTCATCCAGCTCCATCTCGATGGTGCAGAGACGGCCGCTCTT
GGCAAGACCACGGGTGATGACACGGTTCAGGATCGTTACATCGATATTACCGCCACTTAC
CACGCAGATGGTTTTCTTGCCCTTCACCGGAACTTTGTTGTACATCACGGCTGCCACGCT
GGCCGCACCGGCACCTTCGGCTACCATCTTCTCGCTCTCTATGAGTTTCAGGATGGCTGC
ACAGATTTCGTCCTCGCTCACGGTTACGATTTCGTCTACGTAGTTGGAGCAGGTTTCAAA
AGTAATCTTGCCCGGTTCCTTTACGGCAATACCATCAGCAaCGGTCGCTACAGAAGGCAA
CTTCTCCTGTTTATGATCGTGCAGACTCTGTACCATACTTGCTGCTCCTTCTGCCTGAAC
ACCATATACCTTGACGTTAGGATTCAGCGACTTGATGGCAAAGGCCACACCAGAGATAAG
TCCGCCGCCACCTACAGGAACAACAACTGCTTCTACATCAGGCAGCTGGTCGAGAATTTC
CAATCCGATGGTGCCCTGACCAGCGATGACATTCTCATCATCGAAAGGATGTACGAAGGT
ATAACCATGCTCGTCCTTCAGTTGCAATGCCTTCTGGTAGGCATCATCATAGACACCAGG
TACCAGACAGACCTCTGCACCGAGACGTTTGGTGGCTTCCACCTTACTGATAGGAGCACC
CTCTGGCAGACAGATAAGACTCTTCACTCCCATGGCGGTGGCACCGAGAGCTACACCCTG
AGCATGATTGCCAGCCGAACAGGCTATCACACCCTTCGCCTTTTCTTCATCGGTGAGTTG
TGAAATCTTATAGTAAGCACCACGAATCTTGAATGAACCCGTCTTCTGGAGGCACTCGGG
CTTCAGATAGACGTCACTCTCTGGGTTGATTCTTGGAGTGTGAACCAGCTCAGTCTTTCT
GATAACTTTGCTCAGCACGAAGCGAGCCTTATAGAAATTGTCTAATTGTAACATAACTGC
TGATATGCTTTTATTtGTTATGTGTGCAAAGGTACACATAATTCTATAAATAACAAGAAT
AATTATATCTTTTTtATTTtATAAACAAAAaTAAAACGCTTCTTTTCTCTTGTATTTGAG
GAAAATGTTGTATTTTTGCCACCAATTATTTGAGACGAGATGAATGAACCTATATGAAAA
GTGAGGCTTTCTGCGTGTTCTGCATCTCATTTTAATGTACTTTTTGATAATAAATAGCTA
AAAACAAAATGAAGAAGAAACAAACATTTTGTTCTGCCATTGTACTTTCTGCTGGTGTAG
CTATGGCTGCATCTACGGGAGTCATCGCTCCTGAAATGAGAAATACTGAGGGACAGACTT
CTGAGATTTCTACTGCTTTCAAGAAAAAGGTGAAAGCGGTAAGTGATCATTCCGATGAGG
CGAAAGAGGTGACTCCTACTGAGGAGAGTGTGACCAGTCCTATAGAAGGGGTAATCAACA
ATCAGTTTGTGGATGAGGCTACCATGAAGGGTGACCTGATGAATATGTTGGCTAAATTCT
CCAAGTATCTGAAGAATGACTTCCAGGATTGTGTTGCGCCAAATTCTGTGGGTGAGGTAT
GTGGTGCCTTCAAGTGTAATAGTACCATGCAGAATAATGAGGACGGTGTTCGCTCTAATG
CCGACCTCTCCATGATTTCTGCTTTCCTCGTAAAATATGGTAAGGACAAGGTGACTCTGC
CTGAAGGCGTTACTTGGGATGACCTGGAAAAGATGGCGATGAAGAGTCTGGTTTTCGCTT
ACTCTACCCATAAGGCAAATAAGTTGAAAACCTGTTCTGGTAATAGTTACTGGGGTTCTA
CTTCCGGTAGCGATCATGTTTGGGAAAGTTCACTTTGGGCGATGTCCGTAGCTTATTCCG
CTTATTTCCAGTGGGATAAACTCTCCGACAAACAGAAGGGATATATCGAGAAACTCCTGA
AGGCTGAATGCAATTATGAGTTGAACCGTACGATACCTACCGGTTATAACGGGGATACGA
AAGCTGAAGAGAATGGTTGGGAGGCTGATGTGCTGGCTGCCACATTGGGTCTGTTCCCTA
ACGACGAGATGGCTCCTAAGTGGTTTGAGCGCCTCCGTGAGTTTGCCATCAACAGTTATT
CTCATAAGGATGATGCCCATAATACGACAGTTATCGATCCGCATTATGACAAGAAGACCG
TGGCTGACCTCTATAAGGGACAGAATCTCTTTGACGACTATACGCTCCAGAACCACAACT
TCTTCCATACAAGTTATCAGAACGTAGTGATACAAGAGTTGGGCGAGGCTGCTCTGGCGC
TGAAACTCTTCCAGCAGAAGACCATCGGTGAGGAGAAGTGGAAGACCAACTCGCTCATGC
ACAATAATGACAAGGTGATGAAAGAGGTGCTCAACTGGCTGGCTCTGGCAGATGGCGAAC
TGGCCATGCCTAATGGTAATGACTGGAGCCTCTTCCTTTTCGACCAAATCACTTCTTATA
CTACCAATGCCTGTTTCCTGAACGATCCGGATGCGCTGATGCTTGAGAACTTGGCTTACA
AGAATATCAAGGCACGCCAGACTACAACGTCTGACGGATCCTGGCTGTTGCGCTCAGATA
TCGGTGCACGCCGTATGGGTGTAGAGGCTCACCGTGTGATGATGACCTGGCTGATGCATG
AGGCAATATCTACAGCAGATGTTACCCCTACAGATTGGGATGCGTTCAACCAGCGTTATG
CAGCCGCCCGGATATTCCCTTGCCAGAATATCGTCCGTGCATCTACTGCCGACCGTTTCA
CCTGTTTCTCATGGAGTGCAGGTAAGGGCAGTTATACCGGATACATTGCAGCCAATAGTG
CGGATAAGAaCAAGATGAtCGTACCTTACCGTGAGAACAATACCGGTAACTTCCTCGGTA
GTTATCAGGTAAGTGGTAAGAGTACAAACGCCACACCGGTAGTCAGCGGCATCTATCATC
TCCGTGGCAACAGTTATACGATGAACGGAGAACTGAATATGAACGACGGAACCCTCAACA
ATCGTTTCGCCATCTATTCTACTCCAGGCAATGCAGTCATCTATACAGATTATGTGCGTG
CCAATGCAGCTGCCACCATCACCAAGGATCAGGGAGGTCTGATGGCTATCAGTACCGACG
AAATGACGCGAACCAAGCGTACGCTCTATTTCGACAATGCCAAGAATCAGGAGACGGGTA
TGAGCCACAAGCAGAGTGATGGTTCTCAATTCCTCACCATGAATACCAACTGGGTGAATA
TCGATAATGCACTGGGTGTTGTCAACGTAGATGGTAAGACCATGGGCTTTGGAAACCGTG
CCAACAACAACTCTGTGAATACTTCCAAACTCTATGCTTCTTATAGTAACGAGAGTAAGA
ATGTGAAGGCTGGCGACATCGTAGATAAGCGCAATATCATCTATTATAGTAATGTGAATG
CTGAAAGTACCCGCAAGCTGATGCAGAAGACTATCAGTTTGAAGGAGATGGTAGCTGAGG
GATGGAATGGTGTTATCGCCACAGACCCTGATGGTGCTTCCTACATGCTCCTGTCCAACT
TCTGCGGGGAACCCCGATGCCAGTTGAAGAATGTGCAACTCAATGGTGCTGCGCCTGTAT
TTACGGTAGAAACCACAATTGTGGATTCTAAGGCAGATGCCACTTTCCTCTTGGACGTCA
ATCATTCCAAGGGCGAAATCTTAGGCTTCACGGTCAAGGGCTCCGGTTTGCAGGCTATTC
TGGATGCCGAGGATTCTACCAAGGTTTATCTCAAGAACTTACAGGCATCAAGTATCAAGG
TGACGTTGAATTATAAGGCTAAGAATGTAGAGAAGTCCATCACTCCTACTTTAAAAGCCA
ACCAGGTAATAGGCGTTTATTATAATGATAAGACCGGTGAATTGGTAGTTACATTGTGAA
TGGGAAGAAAGTCGTTCAGAGATAATCAGAAATCGTTGGACAATCATCAAAAAAaGTTGG
TTtCACCcAGAATGAAACCAACTTTTTTCTCATTTCTCATTTCCAGAAGTGGTTCAGCGC
AGCAGCCACACCATCTTCTTCATTGGAAAGAGTAACGTAGTCAGCTTCCGCTCTTACCTG
AGGAGCAGCATTAGCCATAGCCACACCGACACCAGCAAGTTTGAGCATACTGAGGTCATT
ATATCCATCACCGAAGGCTATCATGTCTGCAGGAGTGAGATTGATTTTACCCAATAATCT
CTGCAAAGACTGTGCTTTGTCGATGCCGTTAGGAACCAGTTCCAGGAAGAAAGGAGCCGA
GCGGAAAACAGACATTTTATCGCCTACAATGTCAGAAAGTTCTTCTTCAGCCTTCTGCAT
GTCGGTAGGGTCGCCAGTCATCAGGAGTTTGGTAGGATGAGGTTCCAGCGCATCAAGCAG
ATTCTCTACTTTTCTGACATTCATCTTGTTGATGCGGGATTCTTCCTTCACATACTGGTC
GTCTGGCATTTCGGTGATGATCTCATTGCCGGCATATCCTAAGAGCGCATAGTTCTTTTC
CTTGGCATACTGATATAATAAAGGTATCACGCTATCTGGCAGATATTGTGAGAAATATTC
CTCACCGGTCTTGGCATCCACAATCTTTCCGCCATTATAGGAAAGAATGAATCCTCCTCG
TTTTTCCAGTTCAAGACATTCTGCTACCGGTTGGATGCCGTATGTAGGGCGCCCGGAAGC
TAAAATGATGATAGCACCATTGTCTTGAGCTTTCAGGAGAGCCTGACGGGTGCGAGGTGT
CACCACTTTCTCGTGGTTGGTCAGCGTGCCGTCAAGGTCGAGAGCGATGGCACGATAAGG
AATCTTCTGTTCTTTTTCCATTATGTTTTTtCTTTTGTGATTTTATTTtCTTTGATGAAG
TTATTTCTATGATGGATAGTGCGACTACTATAGATGATAGAGTCTGCAAAGTTAAGATAA
AAAAAGGAGTTTGGGAAACTTTTTtGTGAAAATCTATTCATTTCTCATTAAATAGTTGTA
CTTTTGCAGCAACTTTTCTATTTTTTtATTTAGATAATCATGACATCAATATTTATATTA
CAGTTGATTTGCTGCACCATTACCGGCATGTTGGGCTTGCATATAGCAATGGCTTCTCTG
CAGGTGAGATGGAAGGTAAGACGCTACGAGACCTCTCGGTGGTTACTCTGTGGATCAATG
GCCGTATTCTGCATACATTACTTCTTGCAGATGACTCAGGGATTtCGTGCACAAGGTGCT
GATgTGGGGgCAGTCGTTAATATCATGTTCTACACTCCCGTGGTTTTtGCCATCACCCTA
TCCATCATCAATATGGAGAGCACAAGAAGCGTCATGCGTCGCTATTGTTTGCGTAGTGCG
GCTGCCTATGCGCTGATTGTCGCCATCTTTATCTTTGGCGTTTTCAGCAaCAAAAGTCTC
CATCTGGGCGGTTTGTTATACGTGATGCTCGCACTCTTTGTGGGAAGTATGGCATACTTC
ATCTATGCCAGCTATTCTGAGGTACTGAAGCGCAAGAAAAAACTGTTGGAGGAGTCGGCT
GGCGATCTTCTGCCACACGTTCGATATGCACGATCCAGTCTTGTATTGGTATGCGTCTCA
GCAGCCTTTCTTCCCATAGCCATTCTCTTCGACACCTTATTGCTGCTGATAGGTCCGCTG
ATGTTACTTGTTCTCATATTCTTTGTCCATAGTTTCATCTCGTTGGGCTATTATATTACA
CCAGTAGAGAATATGTTGGAAGAACAAGAGGATCAGGAAGAACAGGAGGAATCAGATACA
TCGACAGATCAGCTTGCCTATGGAGATCAGCAGGATGCCGTGGCTGATGGACAGGCAGAT
TTGAACATCTTCTCCCAAAAACGGATGAAAGAGATTGGAGCTGCATTGGAAAAATGGTGT
GATGACAGAATGTACAAAGACTGCAATGTCACCATATATTCGCTTGCTGCCAACTTGGGT
TGCAAGAAGAATGAACTTACCGAATACTTCAATCTTTCTCAGCATACCAATTTCCGAACA
TGGCTTAGCGATATACGCTTTAATGAAGCTGTTCGCATGATGAAAGAAAATCCGGAATTT
AGCAATGATGCCATATCTACTGAGTGCGGATTCTCATCCCATACACAGATATACCGCATT
TTCAAGCAAAAGACAGGGCTGTCGCCTAGTCAATGGCGCGAACAGATGATATAGCTTTAA
TGGTTAATAAATGTTTAAAAAGGTGTTGCATTCCTACGAATGCAACACCTTTTTTGGTAG
GAATGCAACAACAACCATAGGAATGCAACACCTCTTTTTGGATTTTTACCACTATCTTTG
CATTAAAACTTAAAaGCGAAAGATAAAGATTATGATACAAGACCAACAAAACTCTCTTTT
TTCTGTGTCCTATGTCATCGTGGTTATCGGAGTCATGGCGGTGGTGTTTTCTATATCCAT
CGTCTTTATGATGGCATACGACTATCACATCTATCTGGCGGGAAATAGAAGAAGAAAATT
CAGTTTCGCTGATTTCATCAAGCGCGAGCAGTATTATCTCTATATCCTTGTATTCTTCCT
GCTAATTATAATAGGTGAATTGTTGAGGAATAACCTCAGGTAATATCTTTGTCTGAATGT
TATGATGCAGAAGAAATTTTTCTTCATGAACGCTTGTTAGTTTACATATTATTTAGTATC
TTTGCAGCCGTAATTCAATAAATGTAGTTTTGACACTATAAACAACAAAAACAATAATAA
CACTAACTTAAAAGAAAATCATGAAGATGAAGATTACATTCAGTTCTTTATTGCTGGCAG
CGTTGGCATGGGGAACACCTCTCCAGGTTTCTGCCGCAAAGAAGGCTGCAACCAACAACA
AGTATGCAGGTTATCTCTTTGCTTATTTCGAAGGAAGTGGCAACCAGCAGGAACATCTGC
GTTTTGCCATCAGCGAGGATGCCAAGAACTGGTATGCGCTCAATGACAACCAGCCTGTCA
TCGCCAGCGATTCTATCAGTACCAGTGGCGGTATTCGCGACCCTCATATCCTTCGTGGTG
AAGATGGCTGCTACTATATCGTGGCTACAGATATGAACACCGTGAAGAATGGATGGAAGG
ATAATCCGGGCATCGTATTGATGAAGTCTAAGGACTTGGTGAATTGGACGCACTCTAAAA
TCGTGTTGAAGGAAGACTACAAGGAGCATTTCAGCGATGCCTATTGGGTATGGgCTCCAC
AGACCATCTATGATAAGAAGGCCAAGAAGTATATGATCTATTTCACCCTTCAGCGTACTG
GCGATGGCAGAAAGAGCCTCGTTACCTATTATGCTTACGCCAACAAGGACTTCACGGGTT
TCGAGAGTGAGCCGAAGGTGCTCTTCAATGCCAAGTATGGTTGCATCGATAACGACATCA
TCGAGCGCAACGGCGTTTACCACATGTTCTATAAAGGAAACATCAAGAATGCCGAAGGCA
AGGAAATCCAGAATGGTATCCAGCAGGCTACTGCCAAGAATCTGAAGGGACCTTGGAAGG
AGGACTTCAAGTTTATCGATGCTTACGCAGATAGCAAGACCGGTGTGGAAGGTTCCGGTG
TATTCAAACTTAATGACAAGAATGAGTATGTGCTGATGTACGACCTCTATGGTTCAGGCC
GTTATGAGTATCAGACTTCCAAGGATCTGAATACTTTCTCTACCAAGCCCGAGTCTTTCC
GCAAGGATTTCTTCCCTCGCCATGGAACGGTTTGTTCTGTAACCAAGGACGAGATGGAGA
GATTGCAGCAGAAGTGGGGCTATGTTCTCAATCGTTCTTATACGGGACAAGGCAACCCAA
TCCTGCCAGGTTTCCATGCAGACCCGGAAATTCTGTATTCCAACAAGACAGGTAAGTACT
ACATCTATTCTACCACTGATGGTAAACCGGGATGGGGTGGATACAAGTACTATGTGTATT
CTTCTGCCGACCTGAAGGAGTGGAAGAACGAAGGCGTGGCATTGGATGCGAAGAGCGACC
AGATTTCCTGGGCGAATGGCAATCTCTGGGCTCCAGCTGCCATCGAGGTGAAACAGAAGA
ACGGCAGCTACAAGTACTATCTCTATTTCAGTGCCCGTCCTAACGACAACGGCAGAAAGC
AGATGGGCGTAGCGGTTTCAGATTCTCCTACCGGTCCTTTTGTGGATTTAGGACAGCCTC
TCCTGGCGAAGAATCATCCTGGATGCAATGGGCAACTCATCGATGTGGATGTTTTCATGG
ATCCTGTTTCCAAGAAGCCTTACCTCTATTGGGGCAACAGTTTTATGGCGGGTGCAGAAT
TGGAGCCAAACATGACCAAGATTAAGGATGAAACCGTGACAGTGATGACTCCAAAGGGCG
GAAGCCTGAGAGACTATGCTTATCGCGAGGCTCCATACGTGTTCTATCGTAACGGACTCT
ACTACTTCATGTGGTCGGTGGATGATACGGGTGCAGCCAACTATCATGTGGCTTACGGAA
CATCCAAGTCTCCGCTCGGACCTATCGAGGTAGCGAAGGATCCTATCGTCCTGATTCAGG
ACCCTCAGCATGAGATTTACGGCACAGCCCATAACTCAGTAATCCAGAAGCCAGGCACAG
ATGAGTGGTATATTGTCTATCATCGCATCAACAAGGATTATATCCATTTCCAGCCAGGTG
TTCACCGTGAGGTTTGCATCGACAAGTTGGAATTCAATGCAGATGGTACTATCAAGCGAG
TTGTGCCTACACATGGAGGAATCCAATAAAAACATATAAACAGAATTTCATACAATTCCT
TTCTTACAATCCCCTGCAGAATTCCTGATAGGAAATCCTGCAGGGGATTGTTTTTGCCAT
ATATTCCGCAGAATTGTATATTTAGGTTAAAAAATGACAAGAAAGTTTGGTGGTTTGAAA
GGAAAAATGTATTTTTGCGAAAGAAAAGAGGATTTTTAAAGTAGAAGATAAATCAACGTT
TAAACAAAAAATAACACTATACTGGCAAAATAGGGTTACCCCGACAACATGATGGAAATA
TATTTTCGTTTGATACAGTTTTCCTTAGGACTTTACGAAGGTAAGGAGTTCTTGGATGGA
ACAGCATTGAAAGACTTCGACTGGAAGGCTTTCTTCGATTTCGTCAAGAAACAAACCTTG
GTGGGAATCGCGATGGATGGAGTCCAGAAGTTGCCTAAGGGAGTAGCTCCTAACGAGAAC
TTGTTGTTGATCTGGTTCGGACTGAGCCACAAGCTCATGATGCGCAATAGTATCCTGAAT
AAAGCCACGGCGTATGTATATAAGAAAATAAGAGAGGCAGGTTATCCTTGTTGTATTCTG
AAGGGACAGGGCAATGCCATGCTTTATCCCCGTCCTGTTTCGAGAACCCCGGGTGATGTG
GATGTGTGGGTAGATGCGTCCCGCGAAGAGATTCGTTCCTTGGCTTGTTCCCTGGCAAAA
GATAAGGGGTATGTAAGCGATGAGAGTCTCAATCATGTGGGACTTTTCATCAAGGATATA
GCCGTTGAACTTCATTCTACTCCTGCCATCATGGCCAATTTCTTCTATAATCGCCGTTTG
CAGAAATGGCTGAACGAGGAGAAGGGAAGACAGTGCAGCCATCTGGTTAGTTTGGTCAGT
CGTCCGGTTTCATCTGGTAGCGATGCACAGAAGGGACTGGCTGAGATGAAGGTTGCCGTT
CCTACGGCTTCTTTTAATGCAGTCTATCAGTTGTATCATCTCTATCATCACTATTTCTAT
GAAGGAGTAGGGTTGCGTCAGGTGCTTGATTATTATTTCGTAGTGACGGATTTGATGGAT
GAATTGGAAAAGCTGCAGACGGGTTCTGCTATTTCAGATTCGGAAAATCATTCTTCTCTG
ACTGAAATCCAGCAGACGCTGAAGCAGTTAGGGTTATGGCATTTTGCAGGAGCGATGATG
TATGTCTTGCGTGAAGTGTTAGGACTTTCGGAGGACAAGATGTTGGTTCCAGTAGATATC
CGACGAGGCGAGATGTTGCTTCATGAAATACTTGCTGGTGGAAATTTCGGCAGGTATGAT
AGTCGCAATGGTCTTGGTGATGGTTTTATTGGTCATAATTTGCAGCGTTTATGTCGCGAC
CTGCGATTCCTGCGCTATTATCCTGCTGAGGCTCTGAGCGAACCTCTGTTCCGCATCTGG
CATTACGGCTGGCGCCATTTCCTGCCAAAAAAAAaTGACAAAGACGATAAAATGAGAAAT
GAGAAATGAATATGAAAAAATGAAAAGAGGATGTGTCAAAGTCCATGACACATCCTCATT
TCTCATTTCTCATTACTAATTTATGCTTCCATGAACTTCTTGGCAGCTCTGAGCTGGTGT
CTCATCACGCTCAGGAATTCCTGACTCTCCTGGAGAATGTTGAGATAAACCAAGGAAATC
TGCATCAAACTATTATCCTTCATGTTCTGCAGGCGGTCGATGTGTTTCTTGCGAAGCACT
GAAAGTTCATCCTTGCAGGCATCAGCCTCGGCCAGAATCTCACGATAGTTCTCATATCGG
TTGGTCTCAATTTGTTCGCAACTCATCTTCATCAGGTCATTGATCTTCTGACGTACAGGA
GCAAACTCGTTGATGTATTCAGTTGGCAAAGGATTGAAGTTGTTGTCCACATGTTCCTTC
ACCGGGTCGAGCATACGGCGGAGAGAGTAGATGAACTGCTGGTTGCTGTTGGCGCCCAGA
TGGAACCAGGTGTTGCGCTCGATGGCAATCTCCATAGGAGAGCGTTTCAGACCGAGCATC
TCCTGACGGCGGAATTTCTTCAGCATGTCCTGCTCTTTCTTCAGTTCCTTGTTGGCATGG
CGAAGGTCACGGGTGCTCTCGCTGGCAAGACCATCTACGATGAGATTGAACTCATTCAGG
GCGAATTTGCAAACGAAGCTCTGGGTGCGAGATACCTGGCGACGAAGCAAATCCCATACA
ATCTCTGGGTCGTGGGAGCGCATCATCAGCTGGAAGGTGGTGCCCTTGCTTTCCtGCTTA
GCCTTCTTGTTGTACTTGATATTGCTGCGGATGAGCAAGAAgaTAACCAGAATCATGAAA
GCACTCTGAACGAGGATGCCaCCGAAATGCATGGCCATaCAAACGATGGCGCAGGCTGCG
AAAGCAACACCGGCTGTGATAAACCATCCACCGATCACACTCAATACACCAGTAACACGG
AATACGGCACTCTCACGGCTCCAGGCTCTATCGGCAAGTGAAGAACCCATTGCCACCATG
AAGGTAACGTAAGTGGTAGAAAGAGGCAACTTGAGGTTGGTACCGATGGTGATGAGCATA
GAAGCAAGTACCAGGTTGACTGCAGCACGAACTACATCGAAAGCAGCACTCTCTTCGAGT
TCTACGGCATTCTTATCGAAACGGGAATTGATCCATCTTTTCAAGGAATTTGGCAGATAC
TTGTTGAGCCAAGAATCTGTAGCCTGACAGTTGCGAACGATGACACGGGCAACAGAAGAA
CTGCCAAACATCTCATCGCCTTCATCCTGACGGCTCAAATCTACAGAAGTCTTGATCACA
TTCTGTGCCTTCTTAGAGGTTGCCATTGCAACAATCATCACGAAACCGGCAGCGAGAAGA
TAGACAGGAGTAGTCTTGGCACTCTCCATCAGTGAGGTCATCATAAAACTGTCAGGTGCA
GCGCCGTTGGCATTTGCCATATAGTCATTGTAAGAAGAAAGACCAGCCAGAGGCACACCG
ATGAAGTTGACAAGGTCGTTACCAGCGAATGCCATAGCCAGGGCAAAGGTACCCATCAGT
ACGGTGAACTTGAAGATATTGACGCGGCAGAGGTGGAGGAATTCCATCACGATGGCAGAA
ACCACGAAGGTGATACAAAGCAGCAAACCGATGTTCTGGTCGATAAAGTCGCGCCACTCA
CTTGGCAGATAAGGACTCTTGCCAAGACCCTTCATGAAGATGAAGTAGGAGAGGGCAGTG
AAGGCGATTCCACCAAAGATAGCGATGGAATAGCGGGAATGCTTTCTGTAATTGAACGTG
AAGACGATACGGGAAATCCACATCACGAGCGCACCGAATACAAAGGCGATGATGACAGAT
GAGAAGATACCCATGATTACCTCCAAAGCCTTGTTGCTGTTGAGCAATACACCATAGTTG
AGGCTATCGTCACCTATCATCTTGAGGGTGGCAAGGATGAAAGCACCTCCCAACAACTCG
AATACCAATGACACGGTAGTAGAGGTAGGCATACCTAAGGTGTTGAACACATCCAGTATG
ATGACATCAGTTACCATGACGGCAAGGAAGAGCGTCATCACTTCTTCAAAGGTAAAGTGG
TCCGGACTCATGATGCCATGACGGGCGATGTCCATCATACCTGATGACATGATAGCACCG
AGAACCACACCGCAGGAAGCGATGATCAGCACCGTGCGAAACTTAGCCACCTTAGCACCG
ATGGCAGATTGCAGGAAGTTGACAGCATCATTGCTGACTCCCACAAAGAGATCAAACACT
GCCAGACAGAGCAGGAAGATCACAATACATAAATAAATTGTACCCATATCTAATTTCTCA
TTTTCTTTTCGAGTGCAAAGGTACGATGATATTTTGAAAGCAGGGGCGCAAAGCGCATTA
CGTGTTTGTGACGATTATGTTACAAGGCAGTATTGTATGTTACAGAAAGGTTACAATAAG
GGATGGGGATAAAAAAATCCGGTTAGAACCCCCATGAGTTCCAACCGGATCTGTTCATTA
TATAGTTAGGATTATTATCTAAACCGTATTTTCATCTCTGTTTAGATGAAGATATATTTC
AGCACGAAGAGGATTGCCAATACCCACATAGTGATGCTCAGCTTCTTGATGTTTCCGCAG
CAGGCATTGATGGCCACATAGCTGATCATACCGCAGAGAATACCATCAGAAATACTGTAG
GTGAGCGGCATCATGATGATGGTGATGAAAGCAGGGATAGACTCAGCGTAGTCGTTCAGG
TCGATGTCCTTGATAGGCGACATCATATACAGACCCACGATGACGAGCACAGGAGTAGTT
GCTGCAGAAGGAACTGACAGGAACAGTGGTGCAAAGAACAGGGCCACAACGAAGCACATG
GCAGTAATGAAGGCAGTAAGACCCGTACGACCGCCCTGGGCAACACCCGAAGCGCTCTCC
ACATAGGTGGTAGTAGTACTTGTTCCGAAGCAGGCACCAGCCACGGTAGCCACGGCATCC
GCCATGAACGCCTTGTTGAGTCCATGAATTTTTCCGTCCGGTTTCATCATGCCCGCTTTG
GTGCAGACGCCCACGAGCGTGCCCATCGTATCAAACATATCGATGAAGAGGAAGGTGAAG
ACGATGACCACCATATCGATGGAGAAGACGTTGGAGAAATCAAACTGGCAGAAGATAGGA
GAAACCGAAGGTGGCACATCTACCAGTCCGTGTATTTCTGTGATGCCCATAGGAATGCCG
ATGAGCGTAGTAGCGAGAATACCGATGAGCAGGTTGCCAGGCACTTTCTTGATGACGAGT
ACGCTGGTCAGGATGATGCCGATAACACCGAGCAGGGCAGAGCCTTCGGTGATCTTACCG
ATGGTGACGAAAGTAGCCTCATTGGCAGCCACGATACCTGCATTCTTCAGACCGATGAAG
GCGATGAAGAGGCCGATACCAGCACCGATGGCACGTTTCAGGGAAGCCGGAATAGCATCC
ACCATCATCGAGCGGATACCGGTAGCGGAGAGGATGATGAAGATGAAACCTTCGATGAGA
ACAGCCGTGAGCGCCATCTGCCAGGGATAGCCCATAGTGAGGCAGACCGTGAATACGAAG
AAAGCGTTCAGACCCATACCAGGAGCCAGTCCGAAAGGTTTCTTGGCATAGACCGCCATC
ACGAGTGTACCCACAATGgCAGCCAGTACGGTGGCAGTGAACACAGCGTGTGTATCCATG
CCCTGAGCGGCGAGATGACTGAAGATGTTAGGGTTAACGGCCAGGATATAGGCCATGGTG
AGGAAGGTGGTGATACCCGCAGCCACCTCCGTTTTCAGTTTGTTTTGAGCAGGGTCAAAA
CCGAATAACTTTTGCAACATGTTTATTTAAAATTAATATGTGTTTTGAATTTCGCTGCGA
AATTACAAATAAAAACTGAAAATCGTATAAAATTATTGGGGAAAATGGAGAAAACTCATT
TGTTTTTAGTAAATTTGCCCACAAAAGAAAAAGTATATAGTTATGGAGGTACAAACAAAG
CTTACTGCCGGTCAGATAAGCATCATGATAAATGCCCGTATCAAAGATATGGCAATGTGG
TTGATGGAAGACTTCAAGTATTCTCTTGAAGAGGCATTAGATTGTGTTTATAATTCGGAG
TTATTTGAAAGACTTCAGGATTTGGAAACAGGGTTATATTATGAGAGCTCCGGGTATAAC
TATGAGTTGTTGAAGGACGAACTGAAATATGGAAAAATAGTTGGAGAATGATGGAATTAG
AGAATAAAACTTATTATATTATATATTGTGTGAGCCAATTTGCACAACGTTTTGGCTTAT
CCTTGAAGCAATCCTATGCTTATCTTAAAAGGTATAAGGGATTGGAATTCTTGTATGAAT
GTTATGGGGCAGAGCATCTTCTTTCTTTAGACGATGCAGTGGATGATTTGGCAGTTATTT
GTCATAGGTATGGAGGAGGTTATTAGTTATCTCCAGCTGATAGAAGGCATTGCAGCAAAA
CTTCCTCTGTCAGTTCCATAAAATCACATTGCTCTAACATCTTAAGTGTACAGTTTTGAA
CGTTTTAATATAGCACGTGTCTTGGCTACTTGCTTGGAGAAGTCAATGAAACCACGCTTT
TCCAATGCCTCATCAGCCGCTTCTACGAAACGAGCTGCTGCCTCACCATGAAGGACAGGT
ATTGTTTTAAATTCTATTGCCATAATCTTCTTATTTTTAATGTTATACACTTATTTAATG
CGCAAAAATATGCTTTtATTTCCACATTACCAAACTTTTTGTTAACTTTCTGTTGGATTT
TACCAAATTTTCCAATTTCACGCTTTTTCATCGCCTCATCCTTATAGTATGCTGCCTTTC
GGCGTGTGTGGAGCTTACATGCGAAACTTGAGTAACCTTACTTTATAATGCCAGAAATGA
TTTGGGATCCCTCAACAAGTTACCCCATAGTTACCCCACAGTTAATGAAAGTAATTACTG
TAATAAGAGATAACATGATGGCCGCCAAGGAGATAATGGAATGTATAAAGTTGAAAGACA
AGACTTATTTCCTTGATAAATATCTATATCCTGCAATGGAAGAAGGCTATGTTGAACAAC
TATATCCTAAAAATCCAAAGCATCCGGGACAAAAATCTATGCTTTTGGTTGGGTGCAATG
ATACACAAAAGTTATTGAATAACAATAGATTAATTGTTAAATTGTACAAGTTACAGCGCT
TTTATTGTGCAGATTGGGGTAATTCTGTTGTGCAAGTTGAGGCTATTTCGTTGTGCAAGT
TGAGGATTTTTGTTTCCTCATCATTCATGGCTATCGTTACTTGATAATCCTCGAAAAAAa
CACACCCAGGTTTTGCATGTCGAAGAATTCATTTATCGTTAGTGTAaCGAAAAAAAaaGG
ATGTGTCACAGACTTATGACACACCCTCATCTTTATATAAATCTCTCTCTATTTCTAAAG
TGATTCATATATATATATTATGTATATCGTAGTGTTCTATTCTTACTTGCTCAAGCTAAC
AGAATGGCTCATGTTAGTCATTTCTGGAATTGAGTTTACTACGTGTTTCAAGAACATGCC
CATGCAAAGAACCATACCTGAAAACATAACTGCAGCGAAAGCCATTGTAAAAATAGTCAT
CATAATTATTAACCTTTTtAAAATTTATTATTTGTTATTCCTTAAATACGAGTGCAAAGT
TAACACTTTTTTATCGAATAACGGCATCTTTTGCCGAGAAATATCATTGCAATATGTTTT
TCTTGATATGGGTCAACCACTTGTTTTTAGCCTTGAAAATGACATTTTGCTATCGGATAT
GTTGTATTTGTGACAATAATTTATATATATCATTTTTCTCGCTTTGTTATGTGTGTAACA
AGATAGGGTTTCCTGTCAGATGATAAGAAAAGAGGGTGCGTCACAGACTTATGACACACC
CTCTTTTTGTCATGTCAGAAATTTCACTTATCTTAGTGTTGTAAAATAAATAACAAATAA
AACTCTGAATGACATGGCAAAATACAAATAAAATCTGAAAAACTCACTCCTTTTGGAGGA
ATTTTTTCTATTATGGAGCAATTTGATGCTCTTTTGGCTCAAACCATAGATTCCACTTTG
GTGAGATGCTACAATGGTTATTATTGTGATAAAACTCTCAAACATCCAAATTTGCGTATT
TTCGtATATTTCATGAAAATAAATTTGCGTATTTTCAATATCATTCGTATCTTTGCACTG
CGTAAGTATCAAATAGTCAGTAACTTTTATATAAAAAaTAAAGAAAATAATGTAAAAGAA
AGGCTTGATTTGAATAGCAACCAATGAAGGTCCGTTTTCGAAAAGAGACAATCAATAGAA
GTATTAACACATTATTAATTATTAAAGGATTATGAAGAAGATTGAGGCAATTATCCGCAA
GTCTAGATTCGAGGATGTCAAGAAGGCGCTTTTAGCAGCAGACATCGAGTGGTTCTCTTA
TTATAATGTAAGAGGTGAGGGAAAAATGCGCCAGGCTCGCATTTACCGTGGTGTGATGTA
CGATACCAGCAGCATCGAGCGTGTGCTCCTGAACATCGTGGTTCGTGACAAGAATGTGGA
GCCTACCATCGCCGCCATCCAGGGCGCTGCACAGACCGGTGAAGTAGGAGATGGCAGAAT
CTTCGTGATTCCTGTACTCGATACTGTAAGAATCAGAACCGGCGAGCGAGGCGACATCGC
ATTGTATAACGCTGAGAAAGAGGAATAATTTAAAATGTTGAATGTTAAGTGTTGAATGTT
GAATTAGGCATTCTTACTTATCTTTAATAAATATTATTTAGTATTCTAATTTAACTATAA
GATATAAGTATGAGCAGTTTATTATTAACTACACTTGATACGGGTAACACAGCGTGGATG
ATCATGGCAACCATCTTGGTGCTTTTGATGTCAATCCCGGGTATAGCACTTTTTtATGGT
GGTTTGGTGCGCCAGAAGAATATTCTCAGCATCCTGATGCAGACGGTTTTCATCGTGGCA
GTAGTCAGTCTGATATGGGTAGCCTTCGGTTATTCCTGGGCATTCTCTACAGAATATGCC
GATTCGGGCAATCATCTGGCTTGCGTCATCGGTGGTTTCGATAAATGTTTCCTCCACGGC
ATCGGCTTGGATGCCATCATGCCTACAGGCATTCCAGAGCTCACCTTTGCAATGTTCCAG
TGCATGTTCGCCCTCATTACTCCAGCCTTGATTCTCGGTGCCTTTGCCGAGCGTGTCAAG
TTCAGCGGTTATGTACTTTTCACCATCCTCTGGGTTATCATCGCTTATCTTCCAATGGCC
CACTGGGTATGGGGTGGCGGTTTCCTGCAGGAGATGGGAGCCATCGACTTTGCAGGTGGT
ACCGTGGTTCATATCAATGCCGGTGTAGCTGCTCTGGTCATGGCACTCTGTGTAGGCAAG
CGTGATGATTATCGTGCGGGTCATCCTATCACCCCTCACAACATCACCTTCGTGTTTATG
GGAATGTCGTTCCTCTGGTTGGGATGGTTCGGTTTCAATGCCGGTAGCGGATTGGCAGCT
GATGGTCTGGCAGCCAACGCCTTCCTTGTAACCCATATCGCAACAGCAGCGGCAGCCACT
ACCTGGATGCTCATCGACTGGATTGTAAACAAGAAGCCAACTACGGTAGGTGCTTGTACC
GGTGCTGTTGCCGGACTGGTAGCTATCACTCCTGCAGCCGGCAGTACCGATATTTTCGGA
GCTTTCTGCATCGGTATCATTTCCACCATCGTCTGCTTCTTCATGGTAGCTGTAGTAAAG
GAGAAGTTCAAGTATGATGATGCTCTCGATGCCTTTGGTGTTCATGGTATGGGTGGTATT
CTGGGATCTATCCTCACCGGTGTCTTCGCCACTCAGTATGTAACAGGAGCCGAAGGTGTA
CAGGGTGCCCTCTATGGCGACTGGCATCAGCTCTGGATTCAGGTCATCGCTACGGTAGTG
AGCATCATCTATAGCATCGTAGTTACCTATATTATCTTCAGGGTAGTAGATAAGAGTGTA
GGTGTACGTGTTGACAAGCGAGTAGAAGAGGAAGGTCTCGACATCTACGAGCATGGTGAG
AGTGCTTATAGCAACTAATTGCGAAATTCGATTATCAGCATAAAATTTAGGTCAATGGTG
TTTCATTTTGAGGAATGAAACACCATTTTTTtATGATAAATCCTCAACTTGCATAATGAA
ATAGCCACAACTTGCACAATGAAATTGCCTCAACTTGCACAATGAAAATGCCTCAACTTG
CACAATGAAACTTTTAAGTTGTTGATATTCAATAATGTAATCCCCACCATTTTCCCTAAG
AATTCCTATATATAATAATGTGTAATCCCCGTTTCTCCTTAAATCATCTAGTTCTTTCCC
TTTTGGGATAATTTTGCGAAAGTAATCAAATTAGCTGCTGGTCTGTGAACGCTGAAGGTT
GATGCAGTTTTGTCGGTGTAAATGTCGGTGTAAATGTCGGTGTAAATATCCGAGTTCTAG
AAAAAGTTAAGCCTTTCTTCGCTATTTCGGTTCCGACTATAGAATAAACAATCTTGCGAA
TTTCTTTGATTTCAACATCAGGTATTCTACCTGTTTCGTCTGCGCATACATCACCTTTTG
TAAGACCAACATTGAAACAAAGTCCACGCAATCTTGTAACGGCACTATTTGCCTATTCTT
GTGGTATAACCTGATTGGGAGCAGGCTTCTTTGTATTGTCTTCCACGCCAATCATGATTT
GTCCTCCTTGTGCATTGGCTAAAGCCACACAAGTAGTGGAGAGTTCTTTCAATCCTTTCT
CTCCTGTTCGAATCTTTTGCAGACTCTTGTATTCTATCTTTTGTTGTTCTGTATTCATCT
TTATTTATTTCTCCTAATTTTTCCTTTAAATAGACTATCCTTAATCTTGCTGTTCTTGAA
ACCTTTTAATAAAGCCTCTACGATGGCTTTTTCTCCTTCTGAAGTACAAGGACCTAACAT
AACTTCTATATTTTCTAAAGCCTCAGTTTTGAGAGGTATGTCTCTATAGTCAAAGTTTAG
AATATAATTTTCTTTTAATGATTGATATGATGCAGACATTGCTTGCATAATTAAATTTAG
ATTATCTAAATTTTTGCTCTTTATGACATCAGCGTATCTGGGATTTACAGGAAAAAATAT
TAGTCGGAATCTGCTTTCTTTTTGGCAATCCCATTCTTTTCTTTTATAAATACCAATATG
ACTAGTGTCAATACTTACCATATCACCTTCTTGATGAATCAAATCTTTGATATAAGTCTC
TGGTGATTGGACATATTGAATATCATAAAGTTTGGCTTCATTACTTATTGCGCTAACGAA
GTAATCATCTTCAAATTTACTCATGAAATTAAAAAAGGATTTGAATTTATTGTTGATTGC
ATAGGTAATAAACATATCCTCGTCCAAACCAATTCTAACCCCTTTGTAATTTGTGTACAT
ATTCCATAATGCGATATTTTCACTTTCTTCTTTTGTCCAGCATGAGACAAATGAATATTG
GCCTAATAGGGTTTTCTGAACACCAGACCCATAGGCTGCTTCGTCAACATCGTCAACATG
GTCTAATCTATTGAAACGGATAGTCTTATTCTTTAAAATTAAGGCTAAAGTTTCTATTGA
TGTATAATGATAAATTTTCATTTTTATTATATTTTGTTTCTGTACGGAATAATTGACTTT
TTAATAGGAATATCCAATAACTTAGAACACAAGAGTGCTTTGACTCTTTTTACATTGTTG
TCGGAAGCTTGGCAAGGACCTATGATAATTTGTTGTAGGCAACTTATTGGTATTCCTACT
TCAATGTATGGTGTTGGAAAACCGTCTTTTCCTTTGCGAAATTTGGGCATTTCTCCGATC
TTTACTATGCGATGTTCTTTTTCAGCTTCATATTTGAAGTGTTTATATTTGGGAGCTTCT
TGGCAGTCTATTAAGTGCTGAATAACATCTCTCAATTCTTTGTCTTTGTCTTTATCTTTA
TCTTGAAGATTTTGTATTGTCCTACGACATGTATCCTCTTCTATTTTTATGTCATTTGGT
TCTGTATATACACATTTTATGGGATAGTCCTTGCTGTATATAAGACGAGTATCTAGTTGA
TAATTGTTATTTTCAGGATTATCTCTATCTCTTAAACGCATGAGAGGAGCACCCGGCAAT
TTGTCAAAGTCGAAGCCTAAACTTATGCCATCTCCATTTTGACCATAGCCGCGCCACATG
GTTAAATCATCTTCTTGTTCCGAAAATGAGATAAAATATAAACTTAAACCTCTTTCGGGT
TCATTTATTAATTTATCGTATTCTTCCATTAAATAACATGAGTTGTTCAGACAGTAGTTT
TCGATAGCTTTTCTAAGCCCTTCAAAATACAATTTACATTCTGTTGGATCATTTTGATAT
GAAGAATGACCTGCCCACATAATTAAGTGGGTAGGCTCTAAATTGTCATTTTGATGAAAC
AAAGAATGTTCCATCATGGAGATGAATGTATCCATCGTTGTATAATGATATAATATCATA
TAAATCCTTTCTTGTATTTTTTAATTATTGTATCCAAATTTATTCCATGCTTCGAGGACG
AGGCGCTTGGTGCGGTATTCTCCGTATTGGCGCAGCTCATTGTCTTTCAGCACACGGAAG
GTCTCGTTGATGCAGCCCTTGCCACAGACATCTTCTGGGTCGAGGATATAGCGGAGATCT
TCAGTGTTGAGGCCATAGAGATAGGCAAAGATGGCATCAAGCTCGGCTTGAAGGATGGCT
CTGCGCTCAGGATTGTAAATCCAAGGCTGCTGTGCTCCCAACTGTGGTAACTCTGCTCGC
TGCTCTTCGTTCATTTCATCCCATAATTCTGATGCCCAACCATCCATATCGTGATTGAAA
TAGCATAGCTCGGCTATTCGCTTCACGATTTGCCATTGCATGGTTGAGGGGATTTGGTCG
GGGGTGAGGACAGGGAATTGTTTGACAAAAAATGTACTCATATTTATGCCGCCGACTTTT
TGCCTTACGGCAAAATCAAACGTTAAGGATGACATCATGGCGCAAAGCGAAGCCACGGGC
ATAGTGCCACGCTCCGCATAGAGGAGCGTGGCACTATGCCCAACGCCTATGACGTTGGGA
ATAGGTGAGCAAATGAAAGTTCGTATATCAACACTTCTTGCGACACATCTGTATCCAAGC
ATCCATTTGTGCTTCCATTTCCACACAATATTTCCATCTTTGTCATATTTTACTAATCTG
TCGTTTACAGCTGATAATGGAACCCAATACCATGGCATAATGCAACTGTCTGGATTTGCA
AGTTCTGTTTCAGATGGCATGTTGATGGAATTTGGGCGCTCTCCTTCTATAGGCCATGAA
CCATAATGGTGATTGTAGTGCCAGATCATCTTACCTTCATAGAGTGGAACGTATGTTTCA
CCATTTGCTGTAGTGAAAGTATTGCCGTCTAATGTGGCACCTTGTTCCTTCAATTGAGAA
TATGTACGGAAAAGATAAGAGTCAGTTGACATATTAAACATGCTACCGAACTTAACATTC
CATGGGTTCTCTTCTGTTATGTCATTATACAAAATTGTAGAGTTGCGATAAATTTTGGCT
GTAAGCTTTGCATCGTAGCTTGTACGGAATACCGGACAGGTCTTGGTGTTTGGATTAAGT
CTAGCAAAATCATCCGTTCTCAACGTATAAACACGCCGAGGATCAAGCAAGTGGTCAATA
CGTGTCAAGAAGAATCCACCACTAACCATACGAGGCTTGTCCTGCGCTTTTCCCGCCGTA
ATAAGACAGAATTTAAAACGACTATCAATGTCAAATAGTTTCTCTCTGTTCTCGAAATCA
TATAATGAAACGAGTCTGTTTTCATCAATAAGCTTTGAGAAGAAGTACTTATTGCTATCA
TTTACTGCGATACCAGTAGGCAGCACAAGCCCCCATGCCTCTTTTGTGAAAGAGAGGCAT
AGTTCAGCAAATAACGACGAAAGTTCAAGTTTACCTACTGCGGTTAGTGGGAAACGTCCT
GAGTTCTTTACAAAGTTGCTTTGGCTTGTTAAGGCATTGCATGCTATTGTGAATTCCTCA
TATAATTTAGGGGCAGATGTTTGGAGATTGGCGATTTTCTCCTAACGTTCTGCTTGGTTG
GCTGCTTTGACAATATCCTCATCTTTACCAGCAAACCACTTCTCTTCCTCCATCTGAAGC
TTATCCCATGGCGGATTACCGCACATGACATCAAATCCCTTATTGGCTGCAAATACCTCA
GGGAACTCTACGCACCAATGGAAGAAACGCTGTTCAGCAGCCATACGTTTTACTTCCGTC
TTGAAGTCGGCAGAAAGCTGGCGATAGAAAGTAGGCAGTGGCTTGCCTTTTTCAAGGCAT
TCCATAGCATTAATTTCCTGAAGCGCACGCATCACGGTCTTGGTATATGGAACCTCAGCT
TCCAGAATCAGTTCTTTATTGCTGCCTCCATTATCTTTATAAAGTTCGTCTCTTTGAACA
GTATGGTAAAATGCACTGGTATAGATGTCGCATGCACGGCGCAGACAATCTACTCGTGCA
GACTCCATCAGCTCCTTCCAGCGTTCCTGTTTGATGATTTCTTCCTCTAAAGAATCTTCT
GGTAAGTGGTTGATAAAGCGAATCTTATCTGCCAAACCTATCTGGGCTGCAGACATATTC
TCAACACCAAAGGAATCCTCCAAACCTAATGTAGGCTCATTATCTAAAGTTCCGTTTACT
GCTTTTACGGCTTCCTGATTCATCTTCTTCAAAGCCTTCAATGTATCTTTGTCCTCTGCG
GTCAAAGCCTTGTCTGGTACACCATCTATCAGCATCTGCAAGTCGGAAACTCCCAATACG
GAATTACCACAACGGATATGATGATCGAGGAATGAAAGTGGCTTGCCTGCGCAATAACCT
TCAATCCACAATACTACTTTGCAAAGTTCTACGGCATCGGGGTTGTAATCTACGGCATAA
ACACAGCGGGAGATAACCTCACGAAGCGCCTGACGATAATCCAGCGAAGCcGGGTTGTCC
TCACCTGTGCGGAGGGTACAGATATACCAGGCAATGGTGCGAGCCATCGCCAATACAATA
TGTCCGGAGCCACTTGCTGCATCACAAACCTTCATGTTGAGTAATGCCTTTACCTTTTCT
TCTGTGGTAGTCTGTGCAGCAATCTTTTCCTTGATGACAGGTTCTAGTGTAGTCTTGATA
AGATTCTGTACCAAGTCTGGACGTGTATAATAAGAAGAAGTGCTTTGACGGTCTAAACCG
CCAACGAAGCCAAACTGCCAGTCGGAAGCGGCAACACCCGGCTGTACGAATGGGCGCATT
TCGAGAATCCCCTCATATACAGAACCAAACTCTTCTACGTCGAGAGAGGAATAGTTGATC
TTTACTTTCTGCTGACGCTCGTCTTCAAACTCGTTGAGAGCAGAAAATGCAGCGAGCAAA
TCCTTGTTGCTTACCTGGCATTGCTTCAGCCAATGCAGGGTTTCTGTGCCAAAGAGTACA
CCACCCAATGGCTTGATGCCCAGTTTCTCGCCAAAAGTATCTGGCTCGAAGAGATGGAAA
GTATCCATCAATCCCTGCCATAGGTCGGAATACTGGCGTTGTTTCAGGTACGCCAATTCC
GAGAGACGGCGCAGACGGCTTGCAGCATAGAATTTCTTGTAGATGTCCTGCCACTGGCAT
AACTGCTTGTAATCTGGAGCATCAGGTGAATCGGGAATCTGATATACCAATCCTCTTTCT
TCGATGATAAACAGGAAGAGGAGGCGGTAGATAAAGTGGATGAGTTCCTTGTTGAGTTGG
GCTGCATCTATCGTTCCATTGGCGAAGGCTTCGCGCAATGCGTCATTACCTTCACCTTCT
GATGTCAATACGGCATTTCCGATGGTTTCCATCGTGGTTTGCACGGCACGAGACAAACCA
TTGCGAATGCGGTTGCCTGACTCGATGCTCATGTTGAACCAGCGTTCCATCACGCATGGC
TCGTCACCACTTGTGCGGAAACGGGAAGCGTGAAGCAGACGGAACATCAGGCAGAACTCG
GTGTATTTGTCTTCCTCCAGCATACGGCGGAGGTCAAACTCTATATAGGTGAGCTTCACC
AGCTGTCCGGAGTTGCGGATGATTCGCAGGATTTGTCCGTTGCTGATGATGCCATATACA
TTCTCTGTGGCGTTGAGATATTCGAGCATAGTGGCATGAGCCGATTTCTTGCGCATGCCG
CCTTTAGCACGATAGTCGAGTGAACACTTGTCCAGGGTATCAATGCTTCCGTCGGCACTG
ATACCCTCACCTATGATAATGAATGGCATTTTACCCAGGTTGTGGCAGGTATAGCTAATG
TCGTAGTTGGTGCCAGCCACTTCTATATTGGTAGCCTGACGGTCGAGCGAATAGCCTAAG
CTTTGGAACAGTCGCTCCATCAGATCACGGGCACGACGGGTTCCGTATGGATCCTTGTTG
ACCAATCGCTCATTGTTGGCACGTTCCTTGTAGAAGTTCCAATCGTTGCGCAGGCTGCTC
CATACGTAGTCTATGGCCGAAGATACGGAAATATCTATTCCGAAATCCTGGTCACGGTTG
CCGTTGAGCGTGTTCTCACGCTCTATATGATGTAAGATGTCATCAGAGAGTAGATGACCA
TATATATGAATACTTGTATAGTCCATAATGAATTAGATATTTATTTGTGGCACAAACAGA
TAAGCAGCAATCACATCCATTGGCAATACAGGTTCTACCACTTGGTACTCTGATGCCTTC
AGGTAGGTGCGATACTTGGCGAAAGCTTCTACCAGATGTGAAGCTCTTTCCAGGGCTATC
TCATCTGTGTGTTGGCGAAGTTCTGTCTCATTGTTAATCCAACGGATGGCATTTGAAAGA
AGAGTCTTCTGTGTAGGCAAGTCCATATCGCCAGATGCAATTGAGTGCAGGAAAAGCTGT
TGGGCTTCTTCCTGTGTAAGGAAATCGTGGTTTTCTATCTTTCCACGATAGCCCACAAAT
ATCATTTCTTCACCCACCAGTTCTCGGTTCTCTATCTTTTTGTCACGGATAACACTACGA
ACACGCATCAATAGAATGGTGGTTCGTTTCTTCACTTCTGTTGTTGCCATTACCAAAGCT
CGGCATGCTCCCAATTCGCCACCATTGACGGAATCGTTGACAACGGCACGGCTCAAATCC
TCTACGAATGTATGGTTGCGTCCTATATACATATAATGCTTTGGAGTTGGGGAAGCAAAA
GATATGCGCACAAGCCCTTTGGATGTTGCCTTGTCGGCGAAGTAGTGGCGCAGATTTGCA
GGTAACTCCAGGAGTTGGAAACTGTAACATAAAGGTATATCGTCTGTATGAACGTTTACA
CCGACATGCAATAGTTGCTCAATTACAAAGTCACGGGTATCTTCTACACCTCCAATTACC
GATTTGGCTTCTTCCAAGGATGCAGTCAGTCGGGTTGGGTCCATCTGCTTATTGTTATGA
GCGAAGTAGGTGTGAGAAATCTTCTCGTTCTCTTCCATCTTTTTGAGTTGAATCTCAAGT
TCCTCTTCCTGTTGCTTGTTCCATTCCGGGTCGTTATCGAACAGGGACTGCTCCATATAG
TCGGTTCTTGTAGGAACCTTGGCATCGAAAATTCGCTGCATGATGTTTTCCATCAATGAA
GCATCATTGTCTGCGATAGGCAGATAGACACCCAGCTTCTTGCGTATCTCTTCCTGCTTT
TTGTATAAAACATTGAGCACGATATCGTCCACCGGGTTGTTCTTGGCATGAAGTGTGGAT
ATAAGGACAGCATCGGCAGTTTGTCCGAAGCGGTCGATACGGCCATTACGTTGTTCCATG
CGGTTTGGGTTCCAAGGAAGATCGTAATGAATAACAGCCTCAAAGCCTTGCTGTAAGTTG
ACACCTTCTGAGAGGCAGTCGGTACAGACCAATACGTGGCGGTCTTCCTGTGCCAAGGCA
TCAATCTTCATCTTGCGCTCCTCATCAGCCAAACGGCTGGTAACCACACCCACAACCACC
TTCTTGAACTTTTTGTTGCTAGCGAGCTGGTCTGTGATATATTTGCCAACATACTCTGCT
GTTTGGATATACTGGCAGAATACGATAGGGTTCATGCCACTGTCAAGAGAGAACTTCACA
ATGTCAAGAGCCTGTTTCACCTTTTCATCACCATCAGTTTCCTTGATGTGTTCCAACTGC
TTGATGAAGCTGTGGAACTCTTTCTTGTCTGTAGCGCTGGTTGTTTCTAATGCTTCAGGA
ACAACATCGTCGGCATTCAACAAATCCTTCAGAGGATCATTGAATATATATACCTGCTCG
GAATCGTCTTCTGTATTTGCTGATGATGAATCTTCCCTTTTGTCTATCTTGTTTTGCAAC
ATACTGATACCAGCATCAGGACTTGACATTACTCCACGCATCAAGGCCAGAAGATCCCAG
TAGATATAGCGCTGCTTGCGTTTGTCAGCTCCTGATACTTTCTGGATGCCATGCTTTACA
TATTCAATCAGATGCCCCAACAAATTGCGATAATCTGGAGTGAAGGAGTATTCATCCTTG
TCGATTCGGACACGCTCAGGGAAGACGATTTCATTGCCTAGATACTGCTTGATGTCGGCA
CGTCGGCGTTGTACGAAGTAATGGGACAGTTCCTCGCGCTCTGTAGCGGTTTGAAGCTGG
TAGTTCTCGAACTTAGGATTCAATAATCCGATAAGGGACTGGAACTCTTCGCTTTGACCG
CTATGAGGAGTAGCTGTCAGCAAAACCAATTGCTGCTCAGGCTTATTGGCCAAGTCGCTT
AACAAGCGATAGCGCTGTTGCTGATATTTGTTGGCACCAGTTGGCTTGGCGCAAGTATGG
GCTTCATCAACAATCACGAAATCCGGGCAATGGTCGAGGAAGATATTTCGCTTATTGCCT
TGTTTCACATAATCAATGGAAATAACCTGATAGGGGATATCACGGAACACATTCTGGTCT
GGACGCAGTTTTTTCTCCAAACGGCTGATGGTAGAAGAACGGATGATTTCTGCATCCAAG
CCAAACTTGTCCTTGATTTCATTTTGCCACTGCTCGCAAAGGTGTGGCAAGCATACTACT
GCGAAACGGTTAATTTCGTGGCGGTCGAGTAATTCTTTGGCAATCAATAATGATTCCAGG
GTCTTTCCAATACCAACATCATCAGAGATGAGCAGTCTGATCTTTTCTTGTTTGAGTGCA
AGAATCAGCGGAACCATCTGATATGGACGTGGCTCGAAAGATAGTTTTCCAAGACACTGG
AATGGACCCGCTATATCTCTGAACGATAAACGGCAAGCGTTATAAAGCACCTTTGCAGAT
GCCTTATAACTGTTTTTTCCGATGTCATCAGCTGTAGGACGACGAAAATTGTAGGAATGA
ATCTGTAGTTCATCCCCATAGAGAGGAAGGTAGAGACCGATGGTTTCGGCATCTGTACCT
CCTAATGGCTTTATTATCATAAGCTCGTCCTCTCCTGATTGCTGAACAATCCAAGGACGA
TTTCTGAATTCAATCAGTGTACCAGTCTTGTAATCCATATCGTTTATTTTACTGGGGTGA
ATATATCTGAATATTGATTGATGAAGTCTGCCAATGGCGTAGCATAATGCCAAGCCAGGA
CAACGAATCCTGCATCTTCGAGTACTTCTCTCTTCTCTTGATCGTCTTGCTGAATCTCAG
GGCGGTCGTGTGGCGTTCCATCACAGAATATGACGATACGGTCGCCATACATGAAGTCAG
GCTGCACATAGTATTCCTCTGGGAACATCGGCTGAGCCTTGTCTGGCAAGCGAAGATGAT
GCTCATGCAGATATTTTAGAAACTCATATTCAGTAGAACTGTTATGGTCTCTTGCAGCTT
CCAGTGCTGCATATTGCTCATCATAGCTGAGCGTTTGCCCAGCTCCGTGCAGCTCTACCT
TGGCTTCTTGCATCAACTTTAATGTACTGTAAATCTTGCGAATATCAATCTGCTGATGAT
ATGGCTGATTATAGTAGTTGAGCAGGTTGGAATAATCTGCAGGAGTAAGCTCGTTGAGTT
CGTCGGGTGTCAGCTCTGGCTTGTTGAAGCAAATATCGTATGCTCTATTGACCACATCCA
TATAAGCCGTAGGTTCATTGACCAAACGACTCAGTACTCCGAGAGAGCCTTCCGCATTCT
CATAGATAAGAATGTTAGGGGTCGCTCCTTCACCCATGACCTCAGCCCCCATCTCGCTAC
CTTCTATTTGGAAGACATCCTCAATGGCTTGCTTGAAGGCATAGAGGAATGTGCGCACAG
CGTACTTGTCTCTTAGCAGCAAGGCTTGTAATGGCTGGATGTAGATGGCATTGGCTGTAG
TCTCAGCGAACAACTTCACAAACTTAGTTCTGTCAGCCTCCTCTGGGTTCTTGTCTGCTT
CGGCTTGGATGCGTGCCAAACTGCTGTTGCTAATCCAGTCACCTGTCTTCGTGTCGAAGG
CAAAGCCATTTCCATTGCTGTCATTTCTTGATTCCAAGATATAAGTCAAACGGCATGATG
GAATGTAACGGATGTTTGCCAAGTGCTCACCATGTGGCGATTTTAGCTCACATTCGCTGA
TGGAACGTGAATCATCACTTGCAAAATAGGTCTTGGTCTGATAATATTTGCGTGAACGTT
CCTCTTCTTGACACGTTATCTTTTCTGTTTCAGCTGCCACCATATCTTGTGCCTCTATGC
ACATGCCAGGAATGAGCTTCGCCACACCATCGAGCGATTCACCAGTAATGATGTCGGTAT
GATGGGTAGTGTTCTCTTCATCCTTATAGACCACACCCGTCTTTGGGTTGTAGAAGAATT
TATGCGGAATGATTTCCGATAAAATCTGCATACGGCTGATGCGGAACTTTCCACCATTAT
TATATATGATGTTCTGAGGACCAAACTCGCTTAATGCAAGACGCTTTGGACGGCTGAGAT
ATTCCACCTTATCTGACTTATACTGTAACAATGCACGTTGTGGCAACTTAGTAAAGTTAT
AGCCAGGCAAGAATCCCTCACTTGCTAGATAGCGATAAGGGTAGAACTCGTTCTCTTCCT
TGTTCTTTCCTTGGTTTACACCCAACAACATGTCACGAAGACTCTCTCCACGGAGTTGTT
TCATGTGGGCATCACGCTTCTCCTTGGAGTTCTCACCGTAGATCCGGTTATTGATGACAA
GGCTTGCTTCCTCAATCTGAGTTTGTGCTTGTTTATAGAGAGAACGCCAACGTTGGAGGG
CTTTGTCGAAATCATGTTCATAATTGGTAAGAAGATGATCTATCCAATGCTCTGTAAACC
AAATAGGACGCTCAGACTCCATACGATTCTTTAAAAAGGTATCTTCCATGATTTGTGTGA
AGATACGTTTGATTTGCTCCTTGCGCTCTGGAGTGAGTTGTAGGGATGCACGAACCTCAT
CTTTCAAAGTGATGTTGTTGATGTCTGTATAATCCACTAAGTCTTTGATTCCGTCAGACA
GTTCCTTGATAGGGCATAATGACAGAATGGTAGAATGGAGGTGGGTACGGAATAGTTCTT
CGTTTACTAATTCCATTCTTGGAGCCTTTACTTCTCCCTTTACCATCTTTTCGGGATGGC
TGAGGTAGTAGTTTTCATGAGAGTTGCGTGGGCGACAGTAGGTGTAAACCAAAGCTGCCT
GTCCGCTACGTCCTGCACGTCCTGCACGCTGAGTATAGTTGGCTGGAGTAGGAGGCACAT
TGCGCATACCAACGATGGAGAGGTCTTTGATGTCGATACCCAACTCCATAGTAGGGGAGC
AATAAAGGACTGGGAATTTTCCTTCTCGGAAATCCTGCTCACGCTGTTCACGGTCTTCTT
TTGAAACTTGACCTGTATGGTCTTTTGCTTCCAGGCATACATCTTTGAGAGGTATGCTTT
GGTAGAATTGTTGGAAATAATGGTTGGGTTCTTTGTCAAGTATCTTACCACCCTCTATGG
TACGGAATCTTACAAAGTCACGGCAAATGTGTTGCTTGTCGCCAGCTTGCCAAAGTATGC
AACCATAATCCAGTTGATAGGTGCCATTATCGAATATGACATAGTTTGACAAAGCTTTGA
ATAGCCTTGTCATATAGTGTTTGTAATCTTCTTCTTTGTCTATATTACGACCAGTTTGCT
TGCTGATGTAGTCTCGAACGAAGATGCCTAATTTACTTCGGTAGCCACCACTTTCCAAAT
TATATGCATTGCGTCTGCGAGGGTTTTCAATAAACAATTCGTTGGCTTCGGCAATCTTGT
CGCTTTCATCCAGTGTCCAAGGTGCTTTCAAGTTTTCTCTTACAGCCTTGGTCGTATCCT
TTACAGCTTGTATGGTTCTCTCGCTGCTGTAGATGCACAGCTTATGGCGCAAATAATCCA
ATATCTGCGTGATGAATTCTTCTTTATGCTCATCGTCAAATCCCTCTAACTCAGGAATAT
CATATAGGCGTTCTGCACCATTATCGCCCGTAATTTCATCATGAAGATACTTGTAGCCAA
TGTTTAAAAGTGCACAATCTTCGAGGTTTGGCATAATTACAGTCCAGTTGCCAGCAAGGT
CATCATAAATGATGGTAGATAGATAGCGTTCCATGATGTTCTTGACATCGTTGGCACGCC
CTCCACGAAGTCCTTCTCGCTTGGAGTAGTCATCTACTTGAAGGTGAAGATTATCTAATA
CCATTCTGGCAATTTTAGTATTATCGATAGCCTCTGTTGCATCCTTGATGGCATTCCAAA
TAGCAGAACGTACTTTACCTATACGGATGAAGTCATTGAAGTGACCTGCTTGTAATGCAG
CATCTTGGCGAGCATCGACAAAAGTTAATACTTTACGGTCGTTTTGAGTTATCCCCATCT
TTTGCATAAGGATGATGTCTTCGTATGACAATACTGTTGTAGCAGTACTTCTACCTTCAC
CGCCTATTCTTGACAGTTTTGAGTATTCCGACTGCTTGCCTTTATATATGGCACGAGCTG
TTGGGTCGTACATCAGTGGAGAAGGTACAAATACAGCTTCCATATATCCCATACCGTCAA
GTGGCTCAGTTGGGCTGTAGGCACCAGATTGTGTCACGTAAATCTTTTGTGGAATACGTG
CTTCATATGTCTTCTTCAGTTTTCGTACACCTTTCTTGTTAGTGGTGTACCAGTCAGAAG
GTATGTCATCGGAAGTAATATCCAGCATATAATCATCTACGGATTCGCCATGATGGGGCA
AGATGATATAACCGTCATTGACATCGCTATCACCATCACCAGTGGCATAGCCGTCAAAGT
TGCGAGGCATAATCGTGCTGCCGATAATCTTTATCACATAAAACTCATGACCACTAAGAC
GGCTGAATACGACTGGGTAGTACATGATTTTTACGTCACCATGCGACAACTCTTTACAGT
AGAGCTTTTCTTCTACTGTAATCTGACGACTGGCTTGGTCACCAATGGTAAGATACACAT
TTCCTGTCTGTGGTATAAATTGGTGAATCTTGTAAGGGAGTATAGATGCTCCATTACTTA
AATTCAGTTGATTGCACCAATTTAGTAAGTCAATAATGTGCTTTTGGCATTTCTCTTCTT
CCTCTCCAGTTTGCAGTGAGAGTTTTTTTGCCATATCTTCTATGGCAATAGGTTTTCCAC
GAAAGTATTTACCTTCCTTCTTTTTGTATTCGAGTGCTATGTTTTGCTCTATCCAAATGG
CGGTAGGATATTTCTTGGCATCATCTATGTCGGAAGAAGTTGGTATGGGTGCATTGATGC
AAGCACGCAATTCTCCATCCGATGGCTCCTCATCGGATAAACCTATGGCAAGTGTTTCAT
CAATTACTTGCTCTTTTGTATATGTGCTTCCGAAGATGCAGGATGCCACTTCTGCTACTT
TTTCTCGCTGTTGTACATAACTTATGCTGTCATCAGCTACCATGGTAGCTGATGTTCCGA
AGCAAAGAACTTTTCCTGATGCAAGTGCTTTGATTCGTCTAATCAAGAAAGAGACATCAC
TTCCTTGCATGCCACGGTAAGTATGCAACTCATCGAATACCAGGAAATGTAAATTCTCTA
AGAAGCACTTTCGCAAATCTTCTTCTTTGCCAGCACGTGTCATGAGCAATTCCAACATCA
TATAGTTTGTTAATATGATGTTGGGTGGTGTTTGCTGCATCTTAGTGCGAGCTTCATCGT
TTTCTTGTCCTGTATATTTGCCGAATGTAAAAGGGCATTTGTTGCCAGTCTTTTCTTCGT
AAGTGGACTTGTAGCGACTAAGCTCTTCTGCTTGTGAGTTGATGAGAGCATTCATCGGAT
AAACGATAATGGCAATCGTTTTGTCCTTGCATACTTCTTCGTTTTGTAGAACATAATTGA
AAATGGTTGCCATAAAGGTGCGTGACTTTCCTGAGCCAGTACCAGAAGTTACGATAAACT
CCTTATCTTGGCACCCTAATTCAATCGCATCTTGCTGATGTTTATAGAATGGTTTGTCGA
AAAAATACTCCAGATCGGGATGGATAGGGAATCCCTTGGCAATAAGCTCTTTTACGCCTA
TTCCCTTCTCGAAATTTGGATTGAATTGAATCAAGGCTTTAGGCCAAAGCTCTTCGTGTT
TGATGGAATCGCTGACTTTTTCCTTAATTCGTTCATCCTTTATGGCAACAAAACTTTCCA
GGTAACTTTTGTAGCTGCCTTTCAAGTTTTCATATAATTCAATTATATTCATACTCTTTA
ATCTTTAAACAGCTACAAAGATAATATTTTtCTTTGAAAACAGGGCATATATTCAGGAGG
AAAGTGTATTTTCTTTGTGATTTTTTTTAGTTTAGAGTGAAAAACTCTATGTATGGGGGA
TAAACAAAATATTAGTTGTGTAAACTTAATGGATAGTTCGCCAAACTAGGTGATGAAATA
CTGTTGTTTATAGGCGAGTTTATATTTGATGCTAGTTCTAATCATACCTTTATGGAATTA
ATTCAGAAGTACTGACAGCTTTAGTATTATACCGCAATCTCTAGTTATAAGTGTTCAGAA
TGTGTCTCCTCCTGCCACAGCATTCGTCTCCTCCGGTCACAGCATTCGACTCCTTCAGCT
ATCGCATTCGTCTCCTCCGGTCACAGCATTCGACTCCTTCAGCTATCGCATTCGTCTCCT
CCGGTCACTGCATTCGACTCCTTCAGCTAATGCATTCGACTCCTTCAGCTAATGCAGCCG
TCTCCTTCAGCCAACTCAGCCGTCTCCTTCAGCCACCGCAGCCGTATGTGTCAACTCAAT
GAAGTAGATGAACTCGTGAAATGAAGTGGATGAACTCGTGAAATGAAGTGGATGAGTTCG
CATAATGAAGTTCATGATTTCTGCATAATAATTAATACATGCGAATGGTAAAGCAAAAAG
TGGTTGTTCGGAAATTCCGAACAACCACTCTACATGGTGCTGTTTTTCTGTTTTtATTGC
CACATCTATCACCAATGCATTTAACTCTCTGATTATAAGTGAATAATGCGTGGCAGTAAG
CGGTATTTCTGTTGCCACCTAATGCCACGCATTGCCACACTCTTTTTATGAGGGAATGAG
ATGGAAAGTGAGTAGGTTATTTCCTAACTACCAGATACTCAGTACCAAATCTTGTTCTTC
GGTTCTTCAAACCTTCTATATTCTGAAGCTCTCTGCCCAATTTCTGTATACTCGAAACCT
GGAGAGAAGAGCCGAATTTCTGCTTCAAAATATCGAAAATGGCGGCTGCCATCAGATATT
CGCCATTTTCCGGGGTACTTGCAGGCTCGAAAACCTGCAGAAAACATTGCTTGATAGGGG
AAATCTGTTCAAATTGTCTGTTATGTTGCATGATGATGGCGGTTTCCTTGGCGTCGAAAT
AGGATTTTTCGCCACGCTCCAAAGCTTGCATCGCCTGCGCATAAAGCTGCTCATAGTTCA
GTCTGCCACTCACATCGATAGGCCCCGTCAGTTCTACTCCCAGGAAACGGCGGTTGCCGG
ATGGGTCGGAAAGAATATCGGTCATGTTGCTCGTGGCGATGAAGGAGGCTAGACGAGGAA
ATTCCTGTACATGACTTCCGTATGGCGGCTTGATTTTCACCGTAGGCAACTGCAGCAGAT
TCTTTAGAAATCCCTGCTGCACCTGTGGTGAAATCTGATTGAACTCATCGAGATTGATGA
GCAGAAATTGTGACATCGCCTGCAATACCTGACGCTTTTCTGAGAGAATCATGTTGTCGC
TGAAGCCCCACGATAATTCGGTAGGGATGAGACGGCGGCAGAAGGTGCTCTTGTTGTAAC
CTTGCTTGGAAATGAGCAGCGGCATGGTACTGTTGCCATATTGACGGCGATACATGCCGC
GCCATTGGTCAACCATTCCCAGAAACCAGGTGTAAAACCAGTCTTCCCAATAAGGATTGT
TGGTGGGTACGGTTCGTGCCAGGGCACGGATGCGGTCCTTGCCGTCCCATTTTCCCAGAC
AGTCATAGAGATAGGACTCTATTGGACTATAGTTCCTGATGCGGTCTGACTCTAGAAAAT
TCCTTACATCCTTGATGCTTACGTGGATGTCGGCTATCTGAACATCCAGCGTCATGCTTT
TCTGCACACGGGCATCCACCGGTCTGAAATCGCCAACCCATGAATTGTTCGGGCGGTATT
CGGTATATTTCATCACGGTATTGTAACGGAACTGGTACCGGCTCTCCAGGTATCTGATCA
TCTGCAGAATTTCGGAACGGCCTTTTCTGCCTGAGGCTGATTTCTCCGTCTTCCTGTCTT
TGGAATGGGTATCGTAAGCGGTGCCCACTATCTGGCGGAGTTTCTCTTCTGTCACATGTC
CCCAGTTGTTGCGGCGGATATGGATGAAAGCTTCTTCTTCGCTGAGGCCCATGTTGCAGA
GCTTGATGGCGATGGCTGAGAAACCGGCAAGGAACCGGTCTTCATCGTTCTGCCATGAGA
TGTTGGCTTTTTtCATCTCTTCCTTCGTCTCTTCTGCTGCCTTGCGGTAAAGAAACTCAT
AGTCATCGTATGTCTTCAAATCGTCTACATTTTTAGGGGCTAAGGCAACCTTCTTCATAT
TTTGGGAGATGCGCATCGCCACTGCCTTGCTGTTATAATAAGGAGAGGCATCCATCGTAA
GCATGAAGTTGGAAGCCAATGATGGTTTTtCGGgTTtGATGGCTGCCTGTACCTGCGACT
GGTAGAGCGTCTTTACCTGTTCGTAGGCAGACTGGTAGAGTAAGTCGGCGTCGGCTTCTT
TTGTCGGGATTTTTCCTCCTTCGTCGCAGATGCTTACGAGCACGATGAGGCTTCTGCCGT
CGGCTCCTTCGAAGGCAGCAAAGGTCATCGGCAGCAGACTGACCGTCTTCTTGACGGCAT
CTTTTTCCTGGTCCGACATGAGGTTGATGAAGTGGAACATCACCAGTCCGTTTGATTTCT
GGAAGACGAGATTGCCGCTTTCATCCTTGTTGAATTCTGCGGCTGGATAAACGTGCTGCC
ATTCCTTGATGCCTTTGTAGTACTGGTAGTCGGTCTCCATGAGTGGCACACTCATTCTGA
AATTGGTGACACTCAGCTTGGCATCATCTTTAGCGATGCGCTCCAGAAACCGTTCTATGG
TTTTCGAACTGACCATCAACTTGTTCTGCTTGTTGATTCTTGTAATAGTAAACTTCATAT
TTCTGCTAATTTGTTGATAGGGTGATACTTAGGATTGCCGATGGTTTTGCCCAGCTTTGC
CCAAGGCGTTGGGCAAATGTGCCCGACTATGCCGGGCACTCGTGCCCGTCGTCTCGGTCA
TTCGTGCTCAATTGAAGCAATAGTTCCATGAGTTGTAAACATCTCCTTTAGCGAAGTAGA
GTCTGACTAAATCTGCTTGTGTCATAGGTTTTTGAAATTAAAATTATATAAAAAGTGGTT
TCACAGGAGTCGTAAGCTTCTAGGTGGAATCGGCAGGAATTTTTCCTGTTGGTTGCAAAA
ATACAAAAAATGTTCGAAACCGCATGCCTTTTTCTCCACTTTTTTAATGTTTTTCTCCTG
GAAAATTAAGTATTCCTCTGCTTTTTCGCTGAGAATCCCCCGCTTTTCGCCCGAGTGTGG
CAATAGGTGGCAATAGGTGATAATAGAAAATGCCCTTATTGCAACGCTAAAATGGCTAAA
AACCAATTGGTTAACTTGGAGCGTGGCAATAGTGGCATTAGTTTTAGAAAAACTTTCTCA
TACATAGACTTTCCTCTTTTACTAATAAATGTTATATTCCTGCCATTCCTTTTCCAAATC
ATTTGTTTTCTCCCGAATTTACAGTACTTTTGCAGAAAGTATCTAATTAAAGATTAAAAG
TGTGATTTATAATAAGGTATAGATTATGCAATACAAGAATATCATATTTGATTTGGGTAA
TGTCCTGGTGAAGCTCAATCCGGAAGGATGCATCGGGGCTTTCAAGGCGATAGGACTGGG
GGAACTGGCTAATCCGAATCCTCAGAGTGAGGGGATGAAGCTGATGAGTAAACTGGGTGT
TGGAATGATTACCACCGAAGCATTCTGTGATGCTTCCATACCTTCCAGAACGTGAAGTTC
GATGATTGGCTTTCACTTCGATTCTGACGGAAATGTCAGAATCGAAGCTTTTATTAAAAG
GCATCAGAATGATTTGTCAAATGGTGTCAGGCAGGCATAGAGCGGAACGTTGATCATCCA
GTCCTGATCCTTATTGCAAAAGTACTAACTATTTTTCATTCCACCAAATCTTTTCGCAAA
AAAGTTGCTTTTTTAGTCGGTTTTTAACATCTATAAAGATTTTAGCATGGCGATTTATTG
TGTATACATTATTATATATGTGCGCCTGTCTGTGTACACACTTAGGCGTATACGCAAGCG
CACAATACTATTAAGGTTATAATGCTTTTTCAGTTAATTTACTCAAGTTTCGCAAGTTTT
GTCCCATACGCCCTGAAAGGTTCTTGAACCACATGCGAAAATTCAGTTAATTTATATTTA
AAAATTGACGCTTATCCGTAGCCATTAACTTTATTTCGCTGACAATACTATAAAAGGTTA
TAATGTTTTTAAGATAACTTATATTTTAGAAGTTTACGCTTATCCATAGCCATTAACTTT
ATTTCGCTGATAATATTTTAACGGCTTATACATCAAGGATACCGATTAAACTAAGTTTCT
AGGAGTTTCTGCAGAAAGAAATCATAAAAAAAaGAGGACTTTCTAAAAAAAaTACCCATT
TCGGAATCGAAAACAAGCGCTTAAAATATGTAAAAATGGAGAGAATTCTTAAAATATGTT
TATAAAATACACAAAACACCCTTCACCACCCTTCACCCGTAACTATTTGACACATAAAAC
GTTAGGTAAAAAGGTGAAGGGTGAAGGTTTGAAAACTCTTTTTTATATATACGCGCGGCA
AGGGAAAAATGAAAGGGTACCCTAGGGTCAAAAATCGGAAAAaCCCTAAAAAAaGAATAT
AATATAAGATTTAAAATATACCCTTCACCCTTCACCTCGTCACCACAACCCAGTTTCCAT
ATCTTCGTCATCGGATTACCTACATTTGTCTTCTTAGTTTATCCTTCGGAGATATTCTGC
TATCTTTCGGAGATAATTTCTTATCCTTCGGAGATATTCTGCTATCTTTCGGAGTTATGT
TCTTATCCTTCGGAGATATTCTCCTGAATGATTCCATGATATTTTTCGCACTTTATTTCC
CGAATCCACGCAAATCGCACAAATCGCATAGGTAGAAAACGGAAAAGACGTATCTTTGCA
CTCGAAATAAAGCGAATGGCAAAAATGTAAAAAATTGTAAAATAGGGGGgggTAAAAaTG
GGTAGATTTATAAATTTATAGTTAACGAAGCTTAAATGAAGGCAGTTTTTTCTTTTTTtG
AAAGTCCTTTTGCTCATTTTTCGCTATATTTGTGGCTGAAAAAATAATTAGATTAATAAC
AAAAACAGAAATAGGAAACCGTAAAATAGACACTTTTCTATCAACAAAACAATACAGAAG
CAAATGAATACAGACAAAGGACAGCGCATGTTGCTCCTTCTTGTTTCAGCACTTTTCATT
ACTTCAGCATCAGCACAAGACTGACGCTTGAAAACGAACTTAGCATATTGGGCAACCACA
ACACCTAACATCGGAGTGGAAAAGAGGTTATCAGACCACTGGTCGCTAGATCTATCCACA
GGTTGGAACCCATTTACTTTTCGCAAGAACAAGAAACTGAAGCACATTGCCATACAAACA
GAGATGCGATATTGGCTCGACAGCCCGTTCCTGGGGCACTTCTTTGGAGCCAATTTACTC
TACTCACATTACAATGCGGGTGGTGTACACTTCCCTTTCGGGCTTTTTCCAAATCTCAAA
AAGCACAGGTTCCAAGGCGACTTGAGAGCCCTGGGCATAGTATATGGCTACAACTGGGCA
CTCGACAAGCAAAACCGTTGGAATCTGGAGGCGGCAATAGGTTTGGGATTGGGAATCACA
CGCTATACCCAATACAACTGTTATGGCAGATGCGCCACCGCCATTGAGAAGAAGACGAAA
ACTTTCGTAATGCCGACCAAGGTTGCAGTCTCGCTGGTTTACAACATCAGGCAGACAGAG
AAAAACAAATAAAAACAAATAAAATATAACTTGACTATGAAGAAGTTCAGATTTTTCAGC
TTTGCAAGTGCGATGCTTCTTGCAAGTGCAGCAGGAATGGTTTCCTGCTCTTCAGATTCA
ATTGAGCCAACAAGTGGCCCAGGTGCGACAGGACAGGTTGTAAAGACCCAGTTCGCCATA
AACATTCCTTATGGCGGTAACTCTTCGACAAACCAGGCGAAGAAGGTGACTCGTATGACT
GATGAGATGACTCAGCAAAGTAACAATTTCCGTGGCATTTCAGACATCGTCTTGCTGACT
TTCAACGGTGATCCTTCAACAGCCGGAAACACAGAGGCTACAAGAATCATCGAAATCGGT
ACAGACGCCAATGCATACGCCCATAATGAATACAGCAAACTCTACCGTGACATTGAGATT
CCTGTAGGAACTAATCACATGCTTTTCTATGGTAGAGCTACCAGGAAGAGTGGAGACACA
GACTTCCAGGCAGGTAAGATTAAAGATATAGGAACAAAAACAACCGAGAAAGTTCTTGCA
AACATATCTCATGAGTTAACTCCTATCAATAGCACAGCAAACTTTACAACAGATACTGAA
GCTGCTAAAATCATCAATGCATTGAATGATATTGCCAAAGCTAAGGTTGCAGAGGGAAAA
GATTATACCTGGGCAACAATTGGTAACGAAACAACCCTCCCAACTTGGTTAACAGAAAAC
GAGAAAAAaTTTTTAGCTGCACGCTACAAAGAGTTCATATCTCTGAAAGCAGGTTCAAGA
ACATCTGTCGTTGAATTTATCAAGAACCTCCAGACTGCATTGGTGGGTGAAACAGGAGGA
GCAACCATCCCTGATGATAAAAAATTAACTAAAGAGATTTACGATAAATGCGTTGCTGCT
TTAGGAGCTATCGAAAGTATCAACTTCCCAGGAAAGTTCAACCTGCCTGATGGTGTTGCT
TCCTTAAGTTGGATTGCAGGGGAGAGTAAATTTGCTTATAATGCTCCAGAAAACGTAACC
ATCGGTACAGGAAACTCCATCAATTACCAAAAGATTTGCTATCCTGCCGAGCTGTCGTAT
TTTGTAAATACAACAACTATGGTTTCTGATAAAGACATGTCTAATCTTAACGATTTCCCT
GCATACAATGATTGGACAAACCCAACTGGTGCAAACTGGGAAGGCAAAAACTTTTCAGAA
AATGCCGTTGCAAATACGACAAAAACTGTAGGTTTGAAAGCCCCTGTACAGTACAGCGTG
GCTGTGTTGAAATCAACAGTAAGATGTGATGCTGCTACTCTTAAAGATAACGCTAAGCAA
GCTGGAAGTTTAGACGAAGACCAGCAGATTTCGGTTCCTACAGATGGTTTTAAAGTAACC
GGTATTCTGATTGGCGGTCAGCCAGCTTCAGTAGATTGGGAATATGAGCCAAAAGCTACT
GGAGAATCTTTCGCAAATACGATCTATGATAATGTAATGAATGGTGCTCCTATGTATGCC
AAGAACGAAACTTCTGCATCAAACGCAAACTATACGCTTGTCTTTGACAACAAGAAGTCA
GATACACAAAGTCCAGTATATGTAACCATAGAGTTAGAGAACAATTCAGGACAAGCCTTC
TACGGAAAAGATGGTATCATCCAGAAGAATACGAAGTTCTATCTTGTAGGTCAGTTAAAC
CCAAACAAGACCGGACTTACAAATCCTAATAGTGTGAATTGCGTATTCATGCAGGACTAT
GTTACAACAGCCAACTTTAACATCACAGATTTAAAGAGCGCATACAACTGTATCCCTGAC
CTCAGAACATCAGGCATCAACGTAGGTCTCGCAGTAGATCTTGACTGGAAGTCTGGTATT
ACATTTGATGTAGATATTTAATCATTCAACCTTACTGAGCTTTCGCAAGTTACGAAAGCT
CAGTAGGGTAGATTTCGCTATTTATAATCCTAATAGAGGACGGAAAATGAGAAAGAAAGA
ATCATATAGAATATTTCTGATAGCTCTGATGACTTTGAGCATCGCTTTCGGATTGTCTTC
ATGCATCAATGAAGACATGAGCAAGTGTGGCAAAGACTATAAGATCAAGTATAATCTGAG
GCTCAATACACAGATTCATACCCTCATCGACATAGACCTCAATACCACCGAGGAGCGACA
CATCGCCAACCGGCTGAAACAGAAACTAGGCACAGTCTTCACCGACCATGCCCTAGACAA
CGATTTGTCTTTCTTTATCGGAAATGATCTCTACCGTCACGAAGCTAACATCATGAATGC
CAATTCGGTATCCTACACCATCTATCTGCCGCGAAACGACTACCAGAACCTTTCGCTCGC
CAACACCGGAAGCGCCAGAAACGTGAAGATTACCGGTGCAAATGCCTGCAAGGCTCTCGC
CCTGGAACAGGAGCAGAAGGATACCATTGACAGTCACAACATCGGTCTGTTCACTTCCCG
ACTCACCATCAACGAGGCCGATTTCGAACACGACCTGCAGACCACCCTCTATATGGCAAA
CTGTGCAGCAGCGGTAGTCATCAACCAGCAAGAAGTGAAACCTGCCGAGCTCTGGGGATT
CGTAGAAGGAATGGCAACCCACTTTCTCGTAAACGACAGTATTTTCTCAACATCCCGAAA
CACCATCGTGAGAGCCAAGCGAATCAACGAAGCTTCAACAGCCTCAGCCCAGACTCACGA
[truncated: 3,631,378 more chars]
