# Supplementary material for: Expansion of intestinal Prevotella copri correlates with enhanced susceptibility to arthritis
Source: eLife. 2013 Nov 5;2:e01202. doi: 10.7554/eLife.01202 (PMC3816614; doi:10.7554/eLife.01202)
Supplement: Figure 2—source data 1. — DOI: http://dx.doi.org/10.7554/eLife.01202.010 [file elife01202s003.zip › Figure_2/Panel_B/pseudochroms/wustl_ref_assembly.fa]

>wustl_ref_assembly
TGGCTATCTACAAACGCATCAATGTAGCGAACGGGATTATCCTGCTCGATGTACTCGTCC
AGACAAGCCGGAAACAATACGTATTGTCTTCTATCTTCACCTTTAATGTACTTCATAAGC
GATAAATGTTTGATAGCTACAAAGTTACGAAAATATTTCGAGAAAACCAAAGATAAAGTG
TTAACAATAAGAAATATTAGGAGACATTTTGGCTGCTATGGGTTTTCAGACAATCTCCCC
CACTTTCAAAAAAAGCCTTAACTTTGCACCAGTTTTTTACAATCTGTATCATGAAGGATT
TAAAATACTGTAAATTATAATCAAAACATAATCGATATGAATGAAGTTTTAACTAAGAAA
AAGTATGTTGCTCTTTGGAAAAAGACAGTATATTTTCTATAAAAAAAAGATCAATATGAG
AAATTACTTAACTGGAAAAGAACGATTACTGGTCGCATTGCTTACTTTTATTCTTCCATT
TTCTTTCGCGAAAGCAGAAGTAAAAGAAGATGGAAAGACGGGGCAGCAAGGCTGGTACGT
CGGAGTAGAGGGTGGAATGCCAGAGCATCTGCaTAAGAACAACTTTGTTTGGGAAAGTGG
AGTAAGATTGGGAATCAACTTGCCCTTTACCAATCATAAGTAACCCATAAAACAAGATAG
AAAATGAAAGCAAAAAGAAGATTTAATATTTGGTTATGGGTGCTGTTATGCGTCCCATGC
CTGTTGGCAAGCTGCGACCATGATGTTCATTCTGATGAGGAAGAAGGTGGCTTGTCAGTA
TCGCTCACTTGGGCAGATGAAGCCGACCAAGGTACGGAAGTGAAGGATGTGAAGCTCTGG
ATATTCAATGCCGATGACGGTTCCTTAGTTGAGGAAAAACATGATGGAAGCACGCAGGAG
GTAGCAAGCCAACGCTTCGCTCTTCCAGTAGGGCATTATCAGATTCTGGCTACCACCAAC
CTTATAAAGCCGTTTTTTATCGGTGAGGCTACAAGGGCGACCCTCAACATGAACCAGCTC
ATGTTTGGATTGTCCAATCCAAGTGCCTCTCCCGACCATGCCTATTATGGTGTCACGGAC
ATCGTTATTGACAAATCAAATGTCCACTACATAACAAAAAATGAAATGCGCCATATACTT
GCAGAACTAACCATCAGCATTGAAGGAGTTCCTGAAAATACAGCAATAAGCGGTAAGGTT
CTGAATGTGGCAACCGGACTCCTGCCCCTGCAAAAGAATGAGGATGGAACATTCGGGACG
GCAAGCTATACCAAGGAAGAGTGTGATATTCCTTTGAAAATCGCAGTGCCTGGCGCAACT
TTAAAAACGGAAACATTACGCTTGATGCCGACAGCCAACGGTTTACATACCACCAAGTTG
TTTATCCAACTGATTTCTCCTGGGGGAGTAGTTAGCAACTACGACATCGAAGCACCCGTC
ATGAAATCTGGCGGCAAGTACAAGATAAACTTGGAATTTGAGGAGATGAAACCTTACATG
TATCTTACGAGCACGAAGATAGATGATTGGACTGAGAAATGGATATACCGTGGTGAAATC
CTGAATCCAGAAGATTAAGCGCCCCTCTCATTTAAGGAAGAATCAAAACAAGAATATAAA
TATAAAATAGTAAAAGACAATGAAAAAGAAGACTTATCTCATTGCCCTGATGGCAATGGC
TTTGACATTGGGCAGCTGTTCTAACAATGAAGACGGTATCGGTGGCGAGACCTCCAAGTA
TATCACCGTTTCTACCAGCATCGGCAATATGACCCGTGTTGCCACAGATGCGAATGGCGC
TCAAACCTTTGAGGAGGGTGATGAAATCAGTGTGTATGCCTGGACAGGTGCGCCTACTGT
AGCCCCTGAGACAAGAGAGCGTGTGGTGAATAACGCCATCAATAAGCTGACAAACGGCTC
ATGGGTATCCAATCCACAGATGCTTTGGAAGAACAACCGAGACAAGCATTATTTCATCGG
TGTGTATCCTACAGCAGCAATATCCGACCTTTCTGCCGGAGAATATACATTCGATGTAAA
TAAGCAAACAGAAAGCGACCTCTTAGTGGCAGTCAACAAAGATGGCTTATCCTATAATGT
CGATGAACAGCAGACTGTACCTCTTACCTTTACCCATGTGATGGCTAAACTTGTGGTGAA
CCTCACCTATAAGAATCAGTGGGGAACAGAGGGACCTACCGTAGATAAGGTAGTTGTAGG
CAATGCCGCAAAAAAAGCAACCGTCAATTATCTGACCAAGGTTGTCACCCCATCTGCTGT
AGCAGAAGATAAAGCCGACTTCGACATGCCAGCATTAACCGCCAACAAGCAATATGCTTC
CATCATCATCCCGCAGGATGGTGTTCAGAAGATTACTATCACCATTGGCGGCAAGGACTT
CATCTACGACAACGGCACTCCTTTTAAGTTTGAGAGTGGCAAGATTACTACAGTCAACCT
AGAGGTTGGACGTGACGTCATAAAACTTGGCGATGTAAACATCTCTGGCTGGGGGTCTAC
AGGCGACCCTATCAAGGGCGAGGCTCACGAGTAACTTTCTTAAAATTAAAACATAAAATT
CGACAATATGAAAGCAATTAAAATATTAACAATGGCAGCTTTGGCAACGGCAGTTTTTGC
CAGCTGCTCCAACGATGAGGATTTGGCACAGAGCAATTATCCAATGGATAATGTGGTTAG
AATCATGACAAGTGTAGATGGCATGAATACTCGTGCCTCTTACGGAAACAGCACCGACAA
CCTTAGTTCGTTCGGTTTCTGTATCCACAATGCTGGTAGTACCAAGTATACCTATGATAA
TATCCAGGTAACAAAGGAAGGCGGCAATTGGAATCCTGCTACCCAGATGTTGTGGCAGAA
TTCAACTACCGCTGTTGATATTCTGGCTTATGCGCCATATCAGGAGACTACCGAAGATGC
AAATGGCAAAGTTAAAGTCTTCGGAAAGCCAGATTATGTCTTTTCTGTAAAGGCAGACCA
AAGCGGTGCTGAAGACTATTCATCCGACCTTATTGTATATAAGCAAACAGGATTCACGCC
TGGTTCGGAATTGAATACCAGCAAAGCGGTTGATGTCACATTCACCCATCTTCTCAGTCA
GCTGAATCTCACTATCGAGTTGAGAGACCAGTTTAATACGAATAATAATACGGTTACGAA
AGAATTTGTAACTGATGTCAAGGTGAATGGCACCATTATCAGCAGCAAAGTGGATTTCTC
TGCAAGCCCTATAAGTGTTCAAGTTGGTACCCAGGCAGCAGCCATTACTCCAGAAACTAC
AGGATTCACGCCGGCAGAGAACGCAACCGCCCATGCAGTCTTCAACTATTCAGCCATTGT
GATTCCACAGACCGTTACTGCTGGTAATTTCAGTATTTCGTTCAAGGTGAATAATACAGA
ATATATCTGGACTGCCACCGACGATGTGGATTTTGTATCTGGTAAGAAACATGACTTGCA
TCTGTTCGTTGGTAATGATGTAGTGCAAGGGGGTGCCATAACAGCGAACCCTTGGGGAGA
AGAAAACATTACCGAAAAAGAGACTGATTAAAGAATTGTTTGACATTTAAAATAGACAAG
ATATGAAGATTACAAGATATATGGGAGCATTTGCAGTTATAGCAATGCTTGCCGCTTGCT
CTACAGATGAAGAGCAGGGCACTAACACTGCCGCCAATGAGGTGAAGATTACTGCCACCG
TTGGTGGAAACAGCATTTTTACCCGTAGTAAtCCTGTGGGTTCAGCAACGGAACAAGAGA
ACTTTAATGAGAACGATGTAATCAGTGTAACGACTGAGGGCAAAACCGTTATTTATAAGA
AGACGGGCGAGGTATGGACACCTGCGAATTCAGGTGACTATCTGCTCTGGACGGGTAATG
CCCAGACTTTCGAGGCTTGTTATCCAGGGAATTCCACCAATTCTATCTCTGAGGGTCATA
TCGAAGCTGATCAATCTGACATCACGAAAATTGCTCAGTCTGATTATATGATATGCAGAA
AAGAGATAGAAAAGAAAGATATTCCTGCCGACAGACAGTTGACATTGAACTTTGAACGTC
AGACGGCTCGTGTCATAGTCAAAGTAAGTGCTTTTGGAAATGAGTTCGAAGGACTGAATC
CTACGCTTTCTGCCGTAGAAGTTTATTCTAAGCTGAAAGTTCCTGCAGAAGATGGTGACA
GCTACGCACCCATCCAAACTTATAAAAAAGAAGAAAATGGCAACAATGTATTCTATGCTT
TGGTATCTCCTGGAGCAGGCAATAATGCAGAGAATTTCCTGAAACTCACTGTGACATACA
ATGATGGTGAGGGCAACGCAACTCAGACTAAAGAACTGTATGTAACTGGAATTCCTGCTC
TTGACAAAGCTATGAGCTATACCTATGATGTAAAAATAGGTAAGGACAAAGCTATAATAG
GAAGTGTAAGTGTTACGGATTGGGGTACTGGCGATGCAATTACTGGTGGCGATGCTGTAA
CAACTACAGAAAATGCCGTACTAATTATAAAAAATGCTTTGGCTGCGGGCAAAACGAACA
TTGAAATCAAGAATTTGCCTGCAAATGCAGATAATAGTGTGTTTGATGCTATAAGAGAAG
CTCTAAGCAGTGCAAGTGAAGGCAGTATAGAATTAACTGTTTACGGAGTTGAGGCTTTGC
CGTCTAATGCATTTTCGAATTGTCAACCGCTGAAATTAATTAGCTTGCCAGATGTAAAGA
GTATAGAGTCGTTGGCTTTTCAGGGGTGTAATGGTCTTGAAACAATCTATGCTCCGAGAG
TTTCATTTATAAATGACTTTGCCTTTTCCGATTGTCAATACCTAAAATCGGTGACATTAG
GTAATATTTCCGCTGCAGGTATCCGTATCTTTGATAATGTATATACTGAATCTGTAGATT
TAATTTTGTCACAAGATCAAAAGGTTATGACAGGAAGTGATGTTGAAGGGTGGCGATCTG
ATGAATCATCTGCGGATTATGAAGATTCTGCTGATCATAGACGAAAACGATTTCTTGGAA
AAACATTCAAATCCATAAAATGTGGACGTACTAAATATTAATAACAATTTAGAAATGAAT
AACATTAGATAAACTTCTAAGCTGGGCAGGAGTATAAGTTGCCTAGCAATTATATCCCCC
CGCACTTCGGGAAACGACAAGGGTCTATATGCCACGAAGAAAAGGTGGCGTATAGACCCT
TGATTATATGGAGATATTCGTAATCTAAATCTCCGCTTTCAGCAGCTTTATCTCCTCTGA
CGTCAGCCCCGTCATATCCATGATAGACGCTTCATCCATACCCTTTGCCAGCATCTTCCT
GGCAATCTCAAGGCTTCGCAGGTTCATGCCTTCAGCTCTACCCTTTTCCATGCCTATTTC
TATACCTTCAGCTATACCTTCACGCTTGGCAGTGTCTACGGAATTCTTAATGTCGCGATA
TGCCATCTTGCTGGTCTCGTACTCCCTCATTTCCTGCGGAGTAAACTTGGCTATCTCGGC
TTCCTCGAAGAGGCGGTCGAAAACCTTGTCGCACAGCTCTTTAGGGCGCTGGGTAAGCTT
ATAGAGATTCTTCAGAGCATAGAGCCACTTCTCGTAGAGCGTATCCAATTCTTCCAGGGT
TTTGTTGAACTTGGAAATCTCTACATAGATATATTCGAGTTTGTCGTAAAATACTTTGTG
GGTAGCTGTGTCGCACAACTGCACATGATGGCGGATTTTCTCCTTGTCGAAAGCATCCTC
GTTCATGTTGAAGTTGAGCAGGGCAACGGTATAGATATTATTGAGCTTGAAATCCCACTC
ATTCCCCTTGGGCGCCTGTTCACGGATAGGGAAGGTGGAGTAGAAGAGGGCGCGATCCTT
GAAATACGTCTGGTAGGCATTCTGCATTTCTACGATGAACTTTTCGCCGTTTTCGCCCTC
GCAATATACATCAAAGATGGCTCTGCGGTCGGTATATACATCTCCCACATGCTCCGGGTT
CAGATACGATACGTCCTTTACAACCTGTCTGCCATTAAACAAGCTGTTGAGGAAGCAAAT
GAGCAAATCCTTGTTCATCGCTGTTCCGAAAATTCGCTTGAAACCGAAGTCGGTCAGCAA
GCTGATGTATCTTTCTTCTACCTGTTTCATAATCATCTGTATTAAAAATCCATGCCGCAA
AGTTACGACTTTATTTTCAAACCCGCAAGAGATTTCAGTGAAAAGTTTATGAAAAAGTAA
GAGATTGCGTTTCTTATGTGACAGGACAAGGGTCTATATGCCACGATGACAAGTGGTGTA
TAGACCCTTGATTATATGGAGATTTTCGTAATCTACATCTCCGCTATTCTGTATTTATGA
TATGGCGGATGGCATGCAGGCGGTAACAATGCCGTTTACAACCCTTTGGGGATATGATAC
GGATGCTGACTGAGTCGGAATTTATGTGTTTTATGTTGTTTTCTTCACGAATAATTTGGT
GGTTACAAAAAAACaACGTATCTTTGCAGCAGAAGTGCTACAATCGGTAATTTGAGAACA
AATTTTCATTGTGCCTGTTTGCATTATCAATAAATCAAATAACAAAAATTCTGCTTATGG
GAAAGATAGTAGATAAAACAGAGACTAAGATAGTTACGCTTGATGGAGTTGAGATTATCA
AGCAGGTAACGAAGGTACTTATGCCTAATGGTAAGTACCGATATCCTACTGTATATTTTA
CGGTTAACGATGATGTCAAGGCTCTGACAGCAGAACAATTAGACAAAATCCGCATCCCTG
TCTATAAACAGTTAATTTGAAATTAATATGGAAGAAAGTGAAGGTTATCCCTTCGTCTTT
CAAATGATAGACAGGGATAGTGCTGATCTCTCGTCATTAAAATATAATTAGGTTAACAGT
ATATATCTGATTACGGGAAACGACAAGGGGCTATATGTCACGATGAACAGGTGGCGTATA
GACTTGGTGAATGTTGAGTGTTGAATGAAAGAAATATGACGACAAAGAAAAAGGGCGCAT
CCGGATTGGATGCGCCCTAACTTGTTAAATAAATTCAGAGGGTTTCTGCTCTTGAAAAAC
CCTCTTAATGGAAGAGAATCAGGAAGCATCCAGGAGGTACTGGAGCTTCGTGGCATCAAA
ACACGGACAGGCTTTCTGAACGCCAGGCAAATCGCGATGCCCCAGGATGGTACGGATGCC
CGGAAAACGGTGGTGAAGATCCTGAATCAGATGCTTCATCGACTCCTTCTGCTCAGGAGT
GCGGGTGTCGCTGATGCAGCCCGATGGCGAAAGACCACCCTCGTAACAGATACCTATGCT
GTGCGCATTGTAACCGAGGGCATGAGAGCCCATACGCTCTACCGGGCGACAGGCATGAAC
CACTCCATCCAGCGTGATGTAGAAATGGTAGCCGATGTCAGTCCAGCCGTTGTTATGAAC
ATGGTCGTAGCGCAGCATCTTCATCGTATAACGGTGATTGCAGCGGCTGCCGCTGCAATG
CACCACTATCATATTGATGTCTCTCATAGGCATCACTCTAAAGTCCACCTGCCGAAACGC
CCAACGCCCCGAGAAGAGCTGTCAGTACGGTTACTGCAAACTTGAGAATCTCATTCCATT
TCTGCTTGTTCTTTTCTGTCATAATCTATTCTGTTTTAAAAGGTTAATTATTCTAATCCG
TCTCCAGTTTCACCACTGCCAGTGCTGCCAGTTCCGCCGGTCTGCTCGCCTGAGGTGTTG
CCACCCGTGGTATCGCTGCCTGAAGGAGTATTGTCCTTGGCAGGCTTTTTCTTAGCCTCC
TCGATGTCGAGGGTCTTGGCGCCCTCCTTCTCAGCCTTGAGGGCAGCCTTCTGTACGGCA
CGTGATGCAACCTGCTCAAACTCCATACCTACGAAGATGTTGGCAAGATCGCTGCCCGGG
ATAAACTGGATGTTCACACCCTTGATGTTGATGTCGCTCTTGAATTCGGCTGCGGTTGCC
GCACCCTCACTGGTAAGCTGGAGGCGGAACTTGCCCAACTCGCCGAAATCAATCTGGTTG
CCTCGCTGCAACTCGATGATCATGTTCTCCTGCATACTGACCAGAACGGCTGTTACATCC
GCATAGGATACAGTGGTCTGCATAGAGATCAACTTCGCAAACTTCTTGAGCGAAATAGAC
TCGTTCATCTGAGCACGGGCGTAGAACTTAGGAACTCCTGCTTTGTCACCAAATTTTGAC
GCAAGCTTTACTAAACTGTAATTAATTGCCATAATACATAAAATTTTAAAATTGTGAATA
ATCATGTTGTGCACCGGTCTCTTCCCGAATGCTGATACAAAGATACAACATCGGCGGAGC
CCCACTTGTCCACTTTGGTACGATAAGTACCAGTTGTGCACTATTTGGCTCAATTATGTA
TACTTTTGCATGTGGTTTAAGTACAGACTGAAGGCCCAAAAGTTCCAGAAGCAGCACGCC
CTGAAAGGGCAGAAGCTCCTAGCCCAGGGCATCGCCCTGGGTATAATGACAATCAGCAAG
GCGCCCTGTAAGGGCAAAAGCTTTATTAATGGTCTGGTATTTTAAAGCTTTTGCCCTTAC
AGGGCGACAGGTTTGCGACCGTAATAACCCAGGGCGATGCCCTGGGCTAGGAGCTTCTGC
CCTTTCAGGGCGTGTAGGGCAAAACTTGAGAAACCCGGAGATACGCAAGTCCGCTAGGCG
TTCCGGAGATACGCAAGTGGTTCAGTCAGCTACTCCAGATGGTTCAGTCAGCTACTCCAG
ATAGTTCTGTCAGCGAGTCAAGACGTCTCGATAAATCGACGGATACGACTCCGTTAGCCT
ACGTTGTCGACTCCTTAACCCGATGCAGTCGAATCCTTAACCTTGTCCAGCCGTCTGCCT
AACCCAGTGCAGCCATATCCTTAACCCGACGCAGCCGCTTCAGTTGGTAAACGGAAGTAC
ATCATTTTTTCACCTCATTCGAGCGCTCAATGACTACCAGAGAGAATTAGCTTTTGACTG
TTACCATCAGAGCGAATAATAGTTACCATCAGAGCGAATCATGTTTCTTCAGAATATGCC
CGAATGACTACTAGAGCGAATCTTAAAAATGTAAGATATTGAATAACAGAGAGTTAAATA
TGAAATTTTCTTCCCTACACTATACCAAGTATATTATATATATACATTTACATCAATTAC
ACTATACGTAATACGGGAGGAAAGAACTTTTTTTTTCAACAAATCAGCCATTAAAATGCA
TTTTTTCTCTTCAAAAATTTGCATAAGTCTGAAATAAATATTACTTTTGCATCATGAAAG
CGCGGAGAATGTGATTCTCCACCCGATGAAGGACACCGGGAATTGCTTTCGGTTAAGGAT
TAGAACATAGCTCATTGAGTAGGAATCGGCCCCAAAAGATGAGTGACCAAATAGTAATCC
TTACAAGGCATTCTATGCCTGATAAATTTGATGAAAATTTATCGGCATGGATGCGAAGTA
AGGTTATTTGGTAATAAGAAGAAATGGCCGATTTACAATCCTTTATGGATGTAACATTTC
AACTTATCATGTCATCCTTACTCCAATTCCATGCCGGTTTTCAATAAACAATAACCAAGA
CTTGCCGCAATCGGTAGGCCTCTAACGATTTTAACAGAAAACGGAAATGGAACAATTTAA
TCAACAGCCTCCGGGCGGGCAGCAGTCCTTCCCTCAGACAAATCAACAAGAGAAACAACT
GATAGCCATCCTTGGCGTACAGGGATTGTCTTACCAGAACTATTCGGTGGCAGAACTCAA
AATCGTTCTACAGATTATCAGGCATGCCCAGAAAGTTATTCTGGACTATGTAGTCCCTTA
CCACACAACTTCACAGACTTTTAATGGCTTCACCTCAGAGCAGAGAGCAGCAGGCCACAC
GGATGTCGTCATGAAACTGTCTGAGTTTAAATTTGGAGCTGGACATTATCCGCAATTGCG
CGATGCCATCCAGCGTATAGAATCCAAACCCATCCTGCTGCCGTTCAAGCAGGGCGACCA
GACATACTACAGGAAGTTTTCATGCCTGTTTAAGAGTGAGATATACCAGAACCGGCACAA
GAACTGGATGGTAAAATTCCGCTTCGACAACAACGTAATACGGTTTTTCTACAATTGCGA
CAAGGGAGTCAGCCGTATCGACCTCAATGCCATCAACCAATGCCGTGGCGCATCGAGCAT
CAAGTTATATATCATCATGAACTGCTGGGCGGCAAAGGGATTCACCATCAGCAAAACGGC
GCATATCCAGCAACTGATGCATGGCAGGGAAGATTACTACAAGACCTGGTCGGCACTAGA
CAACAAATGTCTGACTTTCGCCTGCAAAGACCTCAAGCGCCTTTACCGTAACCGCATCAT
CGACCAGTATCTTACCTATAAGCCTTTCTTTCTGGAAGAGGGTGAAAAAGTGAAGCATCA
CCTGCCCGAGCACATCACCTTTACTCTGCACGACCGTCGCACTTCAGGCGAAACTGCAGA
GGGTGGAGAAGTGAGCAGCGAACTGAGAGGGCAGCGGAGCAAACTGAAACTCCGGCTGCA
ATGCAATTATGATGTGAGCGAGAAGAAGGCTGAGCAGTTGAGCGGCTATCTCAGGTTAGA
TATGATTGGCGACCTGGAAGACTTCTTCCAGCGAAAGGATTATTACATAGCCAACTGCAG
GCGTTCGAACAAGAAGATGAACACGGGTGGCTATATGACCACAGCCATGGTAGGTTTCTT
TAAGGATCATGGTGTAGAAGGATTGTAAAAAATATAAAGCTTATGAATTATCCCCAACGT
ATGTACAGCAAGACCGAACTCGGTCTGCTCTACTTTCCCGACACAACCGACGGGGCGACA
GCGCGCCGTCATATCATGGACTGGATCAAGCGTTGTGAGCCTCTCTGGAACGAGCTCCAG
CGCCTAGGCTACCAGAATCGTAGCCAGTATTTCCCTCCCCGCCAGGTATCCACCATCTTC
GAATATCTGGGCGAGCCGGGGGCGTAAAGAGAATGTTGAAAAGGTAAAAGGGTAAAAAGG
TAAAAAGAGCCTAGCGGAATGTTAAGCTAGGGTGCTCTTTTTACCtTTTTTTTAGGGGAA
CAGCGATGGAATCGCTGGGGACGGGGGTACGAAGGGGGTTAGGCTTTTTTACCtTTTTAC
CTTTTTACtTTTTTACCTTTTTACCCTTTATTTCAATAACtTTTTGTAGTCCTTGTCAAA
TCCTTGAGGATGACGTCCGATGAAAAGAACATTGAGTAAGCAGTTGGCTGCCAGTTCTAC
ATCATTGAGATCAGCGCCTTTGCCTTTTTTGACTTCCTTTCCCAGGCATACATCCCATGT
GGACTGGAAACAGCTATCATTTGCTCCAACAAACATATCATTTGAGTCAGGATCTTCCAT
CAGTTCAAACTTGATAACCTTTTTGGATGTGATAGGTTGGATATTGCAAAGCATATCGAA
TGCTTTTTCAAAAATATCGCGATGCAACTGTGCATTTGGAAACATCACATTGACTGTTGG
AAATATCTCTTCAAATTCAAACGACTGCAATAGCTGGTAGAGTTTCATATGCTTATACCT
TATTATATATATAACATTCAGTTTATCTACTCTCGTAGAGAAGACTAGAACTTAGCCATC
TTGATAGCATCTATAGCACACTCATCACCCTTGTTACCCAACTTGCCGCCACTACGATCC
TTAGCTTGCTGCAGATCGTTGGTAGTCAAGAGACCATAGATAACAGGAATTTCCTGAGTA
GCATTCAGACGTGCAATACCATAGGTAACACCCTCGCAGATGTAATCGAAGTGAGGAGTT
TCACCACGTATCACACTACCTAAAATGATGACTGCATCATAGCCGCCATTCAAAACCATT
TGATGGGCTCCGTAGATAAGTTCAAAGCTGCCTGGAACAGTTTTCACATGGATATTCTCA
GTGAGAGCTCCATGTTTTTCGAGTGTTTTTACTGCTCCATCGAGCAAAGCGCCCGTTATC
TCAGGATTCCATTCTGCTACAACGATACCGAAGCACATGTTACTGGCGTCTGGTATTTTA
GTAAAGTCGtATTCAGATAAATTATGAAGTGCTGTTGCCATATTGATTTCGAATTGTTAT
CAGTACAGATTAGTTAGAAGCGCGCTCGATGTACTTGTCGATTTCGCCACTCTGTACGAG
CATAGCGTTAACATACTTCTTCTTAGCATCCTGATAAAGCTTCAAAGCCTCGTCTTTCTT
ACCCTGGCTTTCGAGAATCTCGCCAGCCTTGATAATGAATACAGGAGAAAGACTGTTGTT
TGTACCATCGTCGGCCTTGCTGTCAGCCATAGAAGCAGCCTTCTTGAAAGCATCTACAGC
CTTGTCGAGCTGGTTGAGATGCGCATAAGCATCACCTAAGGCAGCTTCAGCAGCAGGACT
GATCATCTGGTCGTCTTCTGAAGAGAAAGATTCCAGACTTTTCTGAGCTTCTGCCCATTT
GCCGAGGTTTGCATAGCAAAGACCAGCATAGAGGTTTGCCAGGTTACCTGCATCTGTGCT
GCTGTATTCGTCAGCAATCTTAGTAAAACCTACATAGCCTGCGCCATCACCCTTCAATGC
CTGCTCATACATCTGGTTAGCAAAGTAGGTCTGACCCTTAGCAAGCATAGTGCTAGCCTT
GTCCTCACGAGGACCTGAGATCTGAGATACATAACCGAATACACCTGCAATGATAACAAT
GATAGCTACTACTGCAATGATAATTGCCTTCTTGTACTTCAAGAAGAAGGCCTCACGAAT
GTTTAGGCTCTCTGTTTCCTGAGCCTGTACGTTGTTGTTTGCCATTTTTATTTTGCTTTT
TTTATTATTCTATACTTTACTTTTTAGTTTCCGGTTTAGGAGCAATCTGCTCAATAGAAA
GTTAGCTTTCAAATTGTGGAATGCCGCTAAACTTCTGCAAATTTACTCAATTTTATTCAA
TTATTGAAATTTCTAGCCTATTTTTTTTGTTTTTTCCTCTTTTTCTGCTAACTTTGCACT
ATAAAAGCAGAAAAGAGACTATGATTTTAAAGAATATTTCCATTATTAACTTTAAAAATA
TAAAGAGCGCCAATCTGGAGTTATCGCCCAAAATCAATTGTCTGATAGGACATAATGGCA
TGGGAAAGACTAATTTCCTTGATGCCATTTATTATCTCTCTTTCTGTAGGAGTGCCTATA
ATTCTATCGATTCACAGATTATTACTCATGATGAGCCTTTCTTTATGCTGGAGGGAAATT
ATGATAATGATAAGGGGGAAATAGAGAATGTTTACTGTGGCATGAAACGGGGTACCAAGA
AGCATTTCAAGAGAAACAAGAAGGAGTATAAGCGTCTTTCGCAACATATTGGGCTTATCC
CTCTGATTCTGGTTTCTCCATCTGATGTTTCTCTGATAGAAGGAGGAAGTGAGGAGCGCA
GAAAACTGATGGATGTGGTCATCTCTCAGTATGATTACTCTTATATAGAGGCTTTGTCCA
ACTATAATAAGGCTTTGCAACAGAGAAATGCTTTGCTGAAAATGGAGGAGGAGCCTGATA
TTACGATACTGGAACTTTGGGAACAGCAGATGGCGAGTAATGGTGAATTGCTGTACCAGA
AACGGCAGGCTTTCGTTGACGAACTGGTTCCGCTGTTTCAGCAGATTTATCAGCAGATTT
CGGGTGATAAGGAGCAGGTCCGTCTTCACTATGTTTCTCATTGTCAGAGAGGTCCTTTGC
TGGATGTTATCCAGCGCGACCGGTTTAAGGATCGTGCTGTAGGGTATTCTCTGCATGGTG
TTCACCGTGATGATCTGGAGTTTTTGCTGGGTGATTATCCGATGAAGAGAGAGGGAAGCC
AGGGGCAGAACAAAACTTTCGTGATTGCCCTGAAACTGGCTCAATTTACTTTCCTGCAGC
GCACGAGTTCCAATACGCTTCCTTTGCTCCTCTTAGATGATATCTTCGATAAGTTGGATG
CTCAGCGGGTTGAGGCTATTGTGAAACTGGTTGCCGGGGACCATTTCGGACAGATTTTTA
TTACGGATACGAACCGTGATCATTTGGATAAGATTCTCCATAACATGCAGGGAGATCATA
CGATATTCTATGTAGAGAATGGGGAAATAATAAAGTAATTCAAGTTTCGCAAGTGGTTCA
AGTACGGGCTGAAGGCCCAAAAGCTCCAGAAGCAGCACGCCCTGAAAGGGCAGAAGCTCC
TAGCCCAGGGCATCGCCCTGGGTATAATGGCAATCAGCAAGGCGCCCTGTAAGGGCAAAA
GCTTTGTATATTGCCAGGTATTTGAAAGCTTTTGCCCTTACAGGGCGACAGGTTTTCGCC
CATAAACACCCAGGGCGATGCCCTGGGCTAGGAGCTTCTGCCCTTTCAGGGCGTGTGGGG
CTTACTTGCGAAACTTCAGTAAAGTAGTAAACTAAAGGTTTCCCTTAAAATTTTGAGAAT
ATGTTTAAAAGAAAAGTTAAGTCAATAGCAGAACTCTTGCCCGAATTTCTGAGAAAGGAA
GGCTTGGAAACTCCTTTACAGCAGAAACGCCTGATCATGAGTTGGGATTCTGTAGTAGGG
GAAAATATTGCTGCATATTGTGGTGAGAAGTTTATCAAGAACCAGACTCTCTATGTAAAG
ATAGAGAATGCTGCATTGAGGGCTGACCTCACGATGAGCCGTGCTACCCTTGTTCGCCGT
TTGAATGAACAGGTTGGTGCACAGGTTATTGCAGATATACGCTTTTATTAATATTCCCCG
CTCTATATGCTATATGATTTCGTCCATGCATATATCTGTAGGGGTAACAGGAAGGAGTCC
TTCCTCTGTTATCTTCTGGAAGTCGAAACAGATTCCTATTTTGTATGTATGTGGAATCTG
GGCAAGAAATCTGTCGTAATAGCCTTTTCCTCTTCCTAACCGGTTGCCTTTCATATCGAA
ACTCATACCTGGGATTACGGCAAGTTCTATCTCAGGATATTTCTCTTCCGGATAAATCTT
GCCTTTCGGTTCAAGTATATGATAGGCTCCTTCCTTCAGGTCTTGAACTCCGGTATATTC
TCTCAGTTCCATATTCGTATCGTCCAGCACAACGGGCAGTATTACCCGTTTTCCCCTGGA
AACAAGTTGGTCTATATAATGATGGGTGTCCACTTCATCAGGAAGCGAATAGTACATCAG
TATGGTTTGGGCATTCTGAAGATGCGGGTTGGAATCTAAACGTGATAATACAGAAAGCGA
CAGTTCCTCAAGTTGTCTTGAGGAATACTGTCGCTTTCTGTCTTTTATGATTTTTCTTAA
TTCTTTCTTGTCCATGCCTTAAGCATTTGCTATCATACAATTATTATGGTGTAAGGAAGA
ATAGTTGTAGGGCGTATTCGCCATAGCTATCTTTTCTTTCTTCGCTGCGCCTTTTTTGGC
AGGCTCTGGTTTCTTTGGAAATGCTGCATGGTTCTCAAATACATCCAGCGTCTTTTTGAT
GACTGGATCATCAAGATTGATGTATTGGGTCCATGCCTGCTCGTCCAACATATTGTAGAT
GATACGGCTGTCGATGACACGGTCTAATAGTTTGTGTGATTTCTTGATTAAAAGATTTCT
ACGTTTCAAACCATGTTTATCGGCATAGCTGACAAACTTTTCAACCATGTCCTGACTGTC
AAGATAATCGGCAAGTTCCATCATCTCCTTGAAGTTGTTCAACTTCGGACGGTTATCGTC
TGTATAAGTGAAGGCAAACTGCAAGATGAGACCACTCAGGCTAGCCTCCTTGAAATAGGA
TGTCATGCCGAGCGTATCTTCAGGAACAAAGATGTCTGGGGTGATACCACCTCCGCCATA
GACAATACGGCCGTTATCTGTATGATAAGCTGGTCCTGTATGCTTGATGCTATCCTGTGA
GAAGAACTCTCCGTGCTGATATCTGTCGAGCAAGTCTTGCTCATAATCCTTGTCATCGCC
CAGCGTATATGGCTTCTGGATGCATCTTCCTGAAGGAGTATAGTAACGCGCAATGGTCAG
ACGGATGAGGCTGTGGTCAGGGAATTCTATCTGTTGCTGAACCAGTCCCTTACCAAACGA
GCGTCGTCCGATGATGGTAGCACGGTCATTATCCTGCATGGCACCCGCAAAAATTTCTGC
AGATGATGCAGAACCTTCATTGATGAGAACTACCATCGGAATCTTCTGGTAGGCACCCTT
ACCGTCACTCATATAGTTATGTCTAGGCGATTTGCGTCCCTGTGTGTAAACGATGAGCTT
CTTGTCTGGCAAGAATTCGTTTGCCATGTTTACTGCAGCCGTCAGGTAACCACCTGAGTT
ATCACGAAGGTCAATACAGAGGTTGGTGAATCCCTGCTGTGAGAGTTTGGCCAGAGCAAT
CAGCATTTCCGGATAGGTGTTCTCGCCAAAGTTCTTGATACGGATATAGCCAGTCTTATC
GTTAAGCATGTAAGCTGCTGTAACACTCTTTGTCGGTATTTCACCTCGGGTTACGGTAAA
GGTCTGAACCTTCTTGCTTCCATATCGTATAACTCCGATTTTCACCTTGGTATCCTTTGG
ACCCTTCAGGCGATGCATTGCCTCCTGATTGGTTACAATCTTGCCAACAAAAGGTTTGCC
GTCTACGGCTACAATCTTGTCTCCTGCCAAAAGTCCGGCTTTCTCGGCAGGACCATTCTG
TATCACATTCTGTACATGAATCGTATCTTGGCGGATGACAAACTCTATGCCTACACCCGA
GAAAGATCCTTTCAGATCGTCGGTGGCCTGAGCTGCGTCTTTAGCACTGATATATACGGA
ATGTGGATCCAGTTCTGCTAAAATCTGTGGAATTGCCTTATCTACCAGCGAGTCGATGTT
CACGGCATCTACATATTGGTCATCAATAAGATGGAGCAGGTTGTTCAGACGGTTGCTTCC
ACTATTGATAACGTTGAGGCGATTTCCAGAGAAATGGTTGGAAAAGAATGTTCCGATGAT
AATACCTATCACAACACAGAATGCCATGATGAATGGCATAAAGCGGTTGGTCTTATTCTT
ACTCATGTTCATAACAATTCTCTTTTTACTAACGTTTTATCTATCTTATCTCTAATCTTC
TACAGAAGATGTCTTTTCATCAGGATTGAGGTATTCTACCTTGATTCCTGCCCGTTGCAT
CAGTTTGATACCATCGTCCAGACGGTATTTCTCTGCATATACAACACGCTTGATGCCCGA
CTGTATGATCAGTTTGGCACATTCTATACATGGAGAGGCGGTGACGTAAAGCGTACTTCC
CTCACTGTTATTGCTGCTGCGAGCCAGTTTCGTAATAGCATTAGCCTCCGCATGGAGAAC
GTATGGCTTGGTTACGTTGTTATCCTCACAGACATTTTCAAATCCGCTCGGTGTACCGTT
GTAGCCATCACTGATAATCATTTTATCTTTTACAACCAGTGCACCTACCTGTCGGCGTTT
GCAATAGCTGTTTTCAGCCCATATACGTGCCATTCGCAAATAGCGAAGGTCGAGCTTGGT
TTGTTTGGAAAGTTCGTTTGCCATCCTCTTATCCTTTATGTTGTACCTTGATTTCGTTAC
GTTCCAGCAGTGCATCGATGGTTGGCTCTTGTCCACGGAACCGTTTGTAGAGAACCATAG
GATGCTCTGTTCCACCCTTAGAGAGTACGTTGTCACGGAAACTTTGAGCAGTCTTCTGGT
CGAAGATTCCATTCTTCTTGAATACACTGAAAGCATCAGCATCCAATACTTCTGCCCATT
TGTAGCTATAATATCCTGCGGCATAACCTCCTGCCATGATGTGGGAGAACTGTACGGTCA
TACAGGTTTCCTGCAACTGTGGCAATATCATCGCCTTTTTCCAGGCTTCCTTTTCATAAG
GCATGATGTCGGCAGTAAATTCTTTCTCTTGGGTGTAGTATGCCATGTCAAGCAATCCGA
AACTTACCTGGCGCAAGCAAGCGTAGGCTGCCATGAAGTTGCGACTCTTCATGATGCGCT
CTATGAGTTCATCTGGCAATGGTTCACCTGTCTGATAGTGGAAGGCAAATGTACGGAGAA
AATCTTTCTCTATTGCATAATTCTCCATAAACTGTGATGGCAATTCTACGAAGTCCCACC
ATACGTTGGTTCCCGAAAGACTCTCGAAGCGGGTATTGGCAAACATGCCGTGCAGACTGT
GACCAAACTCATGGAGGAAGGTTTCTACTTCTCCTAATGTCAAGAGAGCAGGCTTTTCCT
CTGTTGGCTTGGTAAAGTTCATTACCACACTTACGTGAGGACGTATGTTTTTGCCCTTAT
GGTCTATCCACTGTCCCTGGAACTCTGTCATCCAGGCACCTCCTTGCTTGCCCTTGCGAG
GGAAGAAGTCGGCATAGAATACAGCCAGATAGCTTCCGTCTTTATCAAATACCTCGTATG
CCTTGACGTCTGGGTGGTATACCGGTATCTCTTTGTTCTCCTTAAAGGTGATGCCATACA
GCTTGTTGGCGAGGCCGAACACACCGTCTATCACTTTGTCCAGCTGGAAATAAGGGCGAA
GCATTTCTGCATCGAGATTATATTTCTCCATCTGGAGTTTATGAGAATAGAAGCCGAAAT
CCCATGGTTTCATTTCGAAATCTTTACCCTCCAGCTTCTTGGCAAGGGCTTCCACTTCTT
TCGCTTCCTTTTCTGCCGTTGGCTTATAAGCCTCTATCAGGTCGTTGAGAAGTTTATATA
CATTTTCTGTATTGCTTGCCATACGATGGCGAAGAACATAGTCGGCATAGGTTTCGAAAC
CGAGTAACTGGGCGAGTTCTCTGCGCAGGTTTACCAGTCGTTTGCAGATTTCCAGGTTGT
TCTGCTCGTTATCATGGGTACATACCGTATTGCGTGCCATATACATCTGTTTGCGGAGCT
CACGCTGGGTAGAGTAGGTCATAAATGGAGAATAACTTGGATAATCGAGTGTAAAGATCC
AGCCTTCTTTTTCCTGCTCTTTGGCGGTATGCGCAGCGGCAGCTTTTGCTGTTTCTGGAA
GTCCGTCGAGCTGAGCTTCGTCAGTGATATGGAGTGTAAAAGCCTTGTTTTCTTTTAAGA
GATTCTGTGAGAACTGCAGAGTGAGCATACTGGCTTCTTCTGTAAGTTTGCGAAGTTTCT
CTTTACCTTCTTCATCTAAGAGTGCACCGCTGCGTACGAATCCGTCATAGCTGGTGTCCA
GAAGCATTTTCTCTTCAGGAGTTAGTTCTCTGTTGGGATGATCGTGAACGAACTTGATGC
GCTCGAAGAGTTTCTTGTTCAGCGTGATGTCATTTGCGTGCTTGGTGAGAATCGGACTCA
TCTTCTGCGCAATCTCTTCCATCTCATCGCAGGTTTCAGCACTCATCATGCAAGAGAAAA
CGTTAGATACACGGCTCAAGAGGTCGTAATAGTGTTCGCCCTTATCGGGATCAACTCTTG
CAATGGTATTCTCAAAGGTTGGTTCTGCCGGATCGTTTACAATCTTGTCTGTAGCCTCGT
CATCACGGCGGATTCCCTCCATGAATGCTGGCTCATAATCTTCGAGACGGATTCGTTCGA
ATGGTACTGTATCGTGCGGTGTATTGTAAGGCACGAAGAATGGGTTGGTTCTATTCTGTA
TTGTATTGTCTTGCATATTGTTACTTTTTAGCTGCAAAGTTAGCAAAAAAATGCCTTATT
GCCTTGATAATAAACGTTTTTAACTTATATTTATCGGTCGTTATACTTTCTTTAGCGTTT
GATGAGATTTTCCAGTGCAGGGATATAGATTCTGCCTCGTTCTAGCTGGATAAGTCCTTC
TGATTGTAGTTCGTTGAGGGCTTTGGATACATAGATGCGCTTTACATTCATCTCTTCTGC
TAAACGGGTCATCTTGATATGAAAGATTTTCTCGCCTGCCGGGCGGACGCTGTGGCTCTC
GAAGAAACGGATCAGGCGCTCACTCAGTGTCTTGGCAGGAACTCTGAACAGTCTGCGGTT
GTTCTTCTGGGATTGGGTGCAGACCAAGTTCAGAAGATTGATGCGGAATATTTCATATTC
ATCGGATAACTTCATGATTTCTTGCTTGCTGACTGACATGATGCTGCAGTTGTTCTTTGC
CACATAAGTGTGGGTGAAGCGCTGGGTAAGACCGAAAAGTCGTTCCAGCTGGAATGATTC
CGGTGCCGAAATGTCTTCTTCTACCTGATAGCCGTAGTCATCTGCCTGGGTTATCACCTT
AATATCTCCACTGATTAAATAATATAGACGTGTACAACTGGTGCCTTCTTCAACTATAGT
TTCACCCGCTTCCAGTTTTTGAAAGTCAAAACGGGTTTTACCTGCTACATTTTGGAAGTC
ATAGCGAGTCATTCCCAAGAATAATGGGAGTGATAATAAACTGTCGTATAGTCTATTGGT
TGACATGTAAGTTTATTTATTTAATATCTTGTTTTTGAGAGATGGTGAATACCATATCTT
GTTTTGTCCTTTCTCGTCAGCATAGATGAGATATGCACAGAGGTCCGGATGCTTTTTCAG
AATCTGTTTTGCGCCCTCCATTCCCATTACCATAAACGAGGTAGCATAGGCATCGGCTGT
AGCACAGTTCTTGGCTAAAACCGTTGCTGATAAGATGTTATGCTGTACAGGATAGCCTGT
CTTGGGGTCTATGGTATGTGCATACTTCTTGCCGTTTTTATAATAGAAGTTTCTGTAGTT
ACCACTCGTAGCCATGGCGATGTCGGTAATATCAAGTACATCCTGAATTTCCTGACTCGT
ATTGGTAGAATCGTCAGTTGGCTTGTTGATACCAATATGCCAAGGCACTTGTTTCTCGCT
AACACCGTTTACTACAATTTCTCCACCAATCTCAACCATAAAGTTGCTGATACCTTTCTT
TTTCAGGAATCTGGCAACAATGTCGCTGCCATATCCTTTGGCGATAGCAGAACAGTCAAG
CATAATCTTAGGATTTTGCTTGATGATGCGTCCCTTTTCCAGGGCTACTTTCTCATAACC
AACCAGCGTTTTGATACTGTCTATCTTGGATTTCGTAGGAGGTACCCCCTGCTTGAATCC
AAAGCCCCAGAGGTTTACCATTGGGGCAACCGTGATATCAAAGGCTCCATTGGTTTCTTT
TGAGATGCTTTCTGCCATGCGGAATACTTCGGTAAACATTTCGTCTACCTCAATATCTTT
ACCTTGGTTTACCTGTGTGATGACAGAGGTCTTATTGAAAGGAGACAAGGATTGGTCTAC
CTTCTTGAGTTCTGTTTCTATCTCTTGCTGGTAGTTGGTATCACTCTGATAGGTAATGTG
ATAGATGGTGCCAAAGATAAAGCCGGTATCTTTCTGATAGGGCGTATTATGCTGCTGACG
TATGATAACGATGGTACCAATGATAAGTATCAACAGAAATGGAATTTGCCAGATAAGTTT
CTTTTTTTTCATTCTTTACACATTATGAAGTCTTTAAATCTCTAGGGTTACATTGAATGT
TCCGCCAAGGCGTGAACCTCCCTGCTTACCGTAGCCTGGCACATACCAGGTGTTGCCTAA
TTCTCCATTGTTCTTGAAGAGGCGGCGTTTGTATCTGAAACTCCAACCCATACGGACGGG
ACCCCAGATTTTGGCATCAATACCTATTACGCCTTCCAGCCAATGATAGTTGCAGGAAAT
GCCATTGCCTCCATAGGGCGTTTCGCCGCCCCATACTGGGTCTGTAACGGGTGGGGCGCT
CAGGTCATATTCATAATAGGTGCAGGCATAACGGAAACCGCCAAACAGACGGTAGTCGTC
GTGTTTGTTCTTCAGAAGATTCCAGTCTACACCTAATCTGAAATAGGGAGCGCTGGTCTT
GTAGGTGATTTGGGTTGCCTCATCGCTGGCATCTGCCTTTCCATAACCCAATTCGAAAAC
AGGATAATACTTGTCTTTCAGATTGATACGGAGAGATGCTTCGTACTGCCCATAGTCGCT
AACCATCAACTGTACGGGACCTATCAGGTCAACTCCCACAGCCATACCTCTAAAAAAAGG
TATGGTATCAGGCTGCTGCTCTATGATCTTCTTCTTGCTTTGGGCCTGACAGGGGAGAAC
AGAAAATAGGGATAGCATACTAGTTGCGGCTGCCAAAATATATGTAGAAATGTGCTTTGG
ATGCATCATAATTTACCTCTTTTTGATTGATGACTATTGAGTCAATATAATTGTGAGTAG
TCTTAACATCGGTTATCGTATGGAAGAACGATGGACTGCAGTCTACCGACTCAAAATGAG
AGCGGTTTACCTTTGATACAGTCACGGTGTCCTTGAATACTTGCTTCGATAGGGTATGTA
TCTCGAAAAACAATACGTCTTCATCCAGGCTGTAACTCATAGGCAGACTGAAACTGTCTA
CGTTTACATCCTTATTGATCAGCACACTATCTGTTCCTTCTATCTTTTTCGTAGAAACCG
TTAGCGTGTCTTTTAGCGTTTTATTGTCGCCCATCAACTTGTATTTGGTATATACAGTAT
TGTTGAGTGGGCAGTCGAGAGATGTACATCCCATCATGGCTAGAACCATGAAAACGACGA
AAGGTATTATTTTCCGCATCTTATTTCTTTTTCTATTTGATAATCGTTACGGTTTGGGTT
CTGGCGGCTGATAAGGTCGCCCAGGAATCCGGCAAGGAACAGCTGGCTACCCAAAACCAT
CGCTACAAGAGCAATGAAGAAGTAAGGTGAATCGGTAATGAGATGTCCGTAGATGCCGTT
GTGCAGGTCGATGGTCTTGTCTATACCTAAGCCGATGAGCGATAGGAAGGCTATGAAGAA
TACGACGCTACCCAGGAAGCCGAATACGTGCATTGGCTTTTTGCCAAAATTGCTCAGGAA
CCAGAGAGTCATCAGGTCAAGATAACCATTTACAAAGCGGTTCCATCCCATAAACTTTGA
TTTGCCGAACTTTCTTGCCTGATGATGAACAGGCTTTTCGCCTATCTTGGCAAAACCTGC
ATTCTTGGCTAGATATGGGATGTAACGGTGCATCTCACCATATACCTCGATATTCTTAAC
TACGTCGAGGCGATAAGCCTTCAGACCGCAGTTGAAGTCGTGCAGATTGTGTATGCCGCT
TACTTTGCGTGCAGTAGCATTGAAGAGTTTGGTAGGGATGGTCTTGCTCAGAGGATCTCC
TTCTTTACGGTTCTGCTTGTAACCTGACACGAGGTCGTATCCCTCTTTCATAATCATCTG
GTAGAGTCCCGGAATCTCGTCTGGAGAATCCTGTAGATCGGCATCCATGGTGATGACAAC
ATCGCCCTGTGCTTCTTTGAAACCACAGAAGAGTGCTGGGCTCTTTCCATAGTTTCTGCG
GAATTTGATACCCTTCACTTGCTCGTTCTTCTCAGCAAGTTCTTCTATGACGTTCCATGA
ACGGTCGGTAGAACCGTCGTTCACAAAGATGACTTCATAAGTAAAATCGTTTGAGTCCAT
TACTCGCTTTATCCAGGCGAAGAGCTCTGGTAACGACTCTTCCTCATTGAAAAGAGGAAT
TATTACTGAAATATCCATTATCTTGTATTTATCTGTTTGTTTCTTATTTATTGTTATTTT
GTATGCTGTTGTTTATCCTTCTTTGCCATTACAGCAGCAATAATCGGGCTGAGTACAGCA
CCTGCTACCAGGTCGGTAATCATAAACATCGAAGCCCAGGCTATCGGTTTCATCATACTG
ACAGCATCAAGAAGGGCTTTAGATTCCCCTGCAGTTAACTGATACGCTTGTGCTACAATC
TGATAGTTGGTTTGCAGTTGGTTCATGAATAGACCCGTATCCATAAAACGGAACCAAAGA
TATTGCACAAGGGTAAGCAGAAGGGTTGCATTGAAGAATGTCTGGATGCAATAGTAGAAT
GCATGACGGAAAGAGATATGTCCGTCTCTTGCATAGTCACGGAATGCCTTCAGTCGCTTG
GCCACAACAAATGGGGTTGCTATGATGAGAATGTTGGAAATGAATCCCAGCATCTGGTAT
TGCGGGTCTACTGCCAGCATGGTACATACGAAACTGACAATCCAGACAGCTcCGAGGATG
GCACCATCTTGCCGGGCGAATGCTTTGGTTTGTCTTATCTTGCCTGTGTCGATGATAATC
GTTTTAACCTTATGCATTTGCTGGCTTGTTTTCTTTTCTTCCTGATTCTCGTTATTTTCT
GTATTCATTGTTTTTATTGTATTTCTACGGATGTAACATATCAATTTGCAAAAATACAAC
tTTTTTATTATATAAGGTGTAAAGGGTGGAAATATTTATATATAATTAAAGATAAATCCT
CGTGAAATAGAGGTTTCACCTGTCATGTTATGAAATATAGAAGTAAAATGTATGTAAATA
AAAAAAAGGAACCTTCCAAAAGAAGATTCCTTTTTGAGCCTCTTGTCGGATTCGAACCAA
CGACCCCGAGATTACAAATCACGTGCTCTGGCCAACTGAGCTAAAGAGGCGGGTGGACAA
GCGATTCATATCGCACCGCTACAACCAAGTACCCTTGCTATGTTCCCATCCTGGGGGATT
CCGAGGGAGCTGGTCGTATGAGACTTGTCCGTCTCAATTTTTAAGCGGGTGCAAAGGTAC
GGTTTTTCTTTGAACCTGCCAAATGTTTTGCCGAAAAACTTCAGTTGTTTAACGTTTGTT
TGCTAAAAATCAACTACCGTAATGCCTGATCCGCCAAATTGTACGTGTTCATCTGCATAA
TGGGTCACATTAGGCACACTACTCAGATATTGGCGAATGAGCTGTCTTAGGATGCCATTT
CCCTTTCCGTGAAGGATTCTGACTCTTGGCATTCCTACCAGGATAGCATCATCGATGAAG
TATTGTACCGCATTAAGTGCTTCATCGCCTCGCATTCCGCGAACGTCCAGATCCTGGTGA
AAGTTGGATTTATGTGAGTCAATGGTCTTTCTGGTTTCCTTACTGATACCGTATGAAGCC
AGATTTTCCTTGCGCTCTTCTGTCTTGTCTGCATTTTCAACAGGAGTTGTGGCATGCTCC
AGACGGTTCAGGCGCATCTTGGTTCTCATTCCTCCAAATACGGCAGTTGCTGTATCTCCA
GTAATGTTTTCTACCTTTCCGATTGTAGTCAGTCCCTTGATGCGCACCGTATCGCCAATC
TGAATATCACGTTTACTATCTGCTTGAGTCTTGTTCTGTGCATTCCTCAGTGCTGCTGCA
GCCTTTTCCTGATTCTCTTTCTTTTCTGCCTGGCGCTTGGCATGGCGCTCTTTGCGTTGT
TGAATCTGGGCTATCTTGCGGGCAATTTTGTCATCGGTCTCCTTGGTATCAATTTCCTGA
ACCTCTTGCTTGAAGGCATCAAGTTCCTGACGGATACGGCGGGTTTCTTCTTTTTCAGCC
TGGCTTTCTTTGATTTCCCGGATGGCGTTTTCGATTCTCTTGTTACTTTCTTTCAGAAGT
TCTGCGGCTTCTTCTTTTGCCTTTTTGAGAATTGCCTTTCTGCTTCGCTCAATATCCTCT
ATGTCGTTTTCGTACTTGGAGATTGTTTTCTCCATGTCTTTTTCACGCTGGTGGATATTC
TGGCGTTTGTTTTCCCAATATCGCTTGTCACGAACTATATCCTGAAGATACTTGTCGCTT
TGAATGTATTCAGAACCAACGATATCTGATGCTTCCTTGATTACTTCTTCGGGTAATCCT
ATCTTTCTTGCAATTTCGATAGCGAAAGAAGAACCTGGTCTGCCTATAGCTAATTGGAAG
AGGGCTTTCATCTCATGGCGGTCGTAGAGCATGGCGCCGTTAACCACTCCATCATGGCTG
TCGGCAAAATGCTTCAGGTTCTGATAGTGGGTGGTAATCACACCATAAGCTTTTTGCTTG
CAGAACTTGTCGAGTACAGCTTCGGCGATAGCACCACCTATGCCTGGCTCTGTACCTGTA
CCAAACTCATCTATCAGAATGATGGTCTCGCCATTGGCTGCCTTCATCATATTCTTCATG
TTCAGAAGATGAGATGAGTAGGTACTCAAGTCGTTCTCTAAACTCTGTTCGTCACCGATA
TCAATCATGATGTTTTGGAAAACACCTGTCTTTGAACGCTCACTTACAGGAATGCTCAAA
CCGCATTGCAGCATATACTGTAATAATCCGACGGTTTTCAGACAGACAGATTTGCCGCCT
GCATTTGGACCGGAGATGATAAGAATGCGTTTGTCCTGTGTAAGCATGATATCCAACGGA
ACTACTTTCTCGTTTTTTTTCTGTAGAGATAGCTGCAATAATGGGTGTATCGCACGGGTC
CAGTCTATGTGTGGGTGGTCTTCTACCTCGGGTTCTATGGCTTTGAAGATATCAGCCAGT
TTTTGCTTGGCTTGTATCAGGTCAATGATGGCAAGGAAACGGTAACTGTCCAGAATTTCC
TTGGAGTATGGGCGTACCTTGTTGGTAAAGTCGGTGAGGATGCGAATGATTTCCTTTCTC
TCTTCACCCTCCAGTTCACGTACACGGTTGTTCGCCTCTACCACCTCGGTAGGTTCTATA
AAGACTGTTTTACCTGTGGCACTCTCATCGTGTACGATACCTTTGATTTTGCGCTTCAGA
GTAGGGATGACGGGAATAACCAGTCTGCCGTCACGCAGGGTAGGGGTAACATCTTTTTCT
ACGATGCCTTCACTTTGTGCCGAGCGCAATATACTATATAAGGTACGTGAGATGCTGCCC
TCTGTCTTTGCCAGTTCTCTGCGAATCTGAAGAAGTTCAGGGGTTGCATTATCTCTTATC
TTGCCGAATTTGTCAAGTATCTGGTCGATGCGCTGaATCAGTTGTGGAAAAGTAACTACA
TCTTGCGAAAGGCGATGTAGGGCTGGGTAGGGATACTTTTTTTCTCTTTTCCATCCGTCT
TCCGGCTCGTCATCGTCATCGCTGTGATTCAGTATCTTTACCATATCGGCTATGGTAGAT
AGTGAACGTCGTAAGTCAAACAGCTCGTCCTCCTCCAGGTGACTGTTTTCTACACGGATA
CGGAGGATGCTCTCCCTTACATCATAGAAATATTGTAGGGGAAAGTCTTCTACTTCCTCC
ATCAGTCTGCGGAACTCACGCACCTGCATGAGCCATTCGTTAACTTGTTCTGCATCGCTG
CTGAATGCCATcTTGTCTACCTGTTCCTTTCCGAGTGGAGAGAGGCATCTTTCGCGCAGC
ATCTTGCGGATTTCATAGAATCCTATCTTATTTTCAAAATTATCTGGATATATCATGGGT
GCAAAGGTAGTGCAAATCGAAGACAATACAAAATaAAAAAGCAttTTTTTTATTTTTATT
GTGGAGATTCGGTCTGTCTTATTAGAAAGTAGTGTATTTTCCTCTACCAAATGTTTGAAC
TGTTAAGCGTATTCTTGGCATTTCCGGGTGTAAGTTTCTGCTTAATTACGGCAAGATATT
CCGTCCATTTTGCATCTGTTCTTCTGTTCCAGACGTCGCCTAAGAATGCAGCTCCGCCAA
AGTTCCATGCTCTCAATTGTGGAATATATTCAGGGGTGACACCTCCCAATGCAACTACTC
GCTCATTGATGATTCCATTGATGCCTGCTTCCTCTAAGTCTTTGTTAGAGAAGGAATGCT
TGTAGCCCTTCTTTGAAATGCTGTCAAAGATTGGACTGAGGAAAACATAATGGCAGGCAG
GTTTGAGAATCGCGCTCTTTTCGTCTTTGTTCTTGGATGATATAGTCTGGAGAGCTTGTT
CTACTTCCTTAAAACTATGGCAGGATTGTGAGATGCTTCCTTGAAAGCCTTCTGGAATCT
CGTGGTTTCTTCTGTTAAGATGAATACCATGAAGATGAAATTCCTGGCAAAGTTCGAAGT
GATCGTGTACTACGATCTTTTTATGCCATTTCTTGTCGATTTCCTGTATCAGTCGCTTAC
ACTCCTCTATATTTGATTCTGGTTTGCGCAGATGTAGCAGGTCTATACCAGCTTTAAAGA
GTTGGTTGATATAGTTTGATTCATTCTCTATAAAATCGGGCAGAGTGATTACTATCCATT
TCATATTCGTTGTGATTTTATTTGTTTATATAAAGGCGTTGGCTGTTATTTGATAAACAG
TGCCTTGGGTTCATAGAAATGATTCACCGGACCATGACCTTTTCCTATCTGTACATCTTT
TCCTGCCAGAATTGCGCCTGAAAGATAGGTCTTTGCCATGGCGATAGCTGTATTCATGTC
CATTTCTCTTGCCAGATAAGAAGTGATGGCTGAGGATAGGGTACAACCTGTACCGTGGGT
ATTGCGTGTGTTTACGCTAAGGCCTCGATAACTGGTAATAGGTTTTCCGTCTTCGAAGAG
GTAATCAATCTTTTCTGCTCCCTGGAAATGGCCGCCTTTGATGAGTACATATTTACAGCC
TAACTTACTGATGGCTAAAGCTGCGTTCTGGATGTCTTCCTTATTCTGTATCTTCATTCC
TGCCAGTATCTCTGCTTCCGGGATGTTAGGTGTTAGCAGGGTAGCTAGTGGTAATAACTC
TTGTATGAAAATGCTGAGAGCGTCCTCCTGCATGAGTCTGCAACCACTGGTGGAAACCAT
CACAGGGTCAATGATGAGGTGCTGGTATTTCCCTTGGTATCTTTTCAGGGCTTCAGCAAT
AGCCTGGATAGTGGTACGGTCGTTAACCATACCTACTTTGATGGCATCAGGGTGGATGTC
GTCCATCACTGCTTCTATCTGGCCCTTTACAATTTCGGGGTTGATGTCTTGGATGGCATA
AACTCCCAGGGTGTTCTGTACGGTAATAGCTGTAATGGCCGATGCGGCATATACGCCTAG
TGCTGACATTGTCTTGATGTCAGCTTGTACGCCGGCTCCTCCGCAACTGTCTGAGCCAGC
TATTGTCATTGCTGTATAATATTTCATAATTCCTATTAACTTCTTGCTTTTCCTCTAAAA
CTGTTTCTTACCAGGGCTGATTCACAGGTCTCACAGAGATGTTCTGTGGCTTGATGGTGC
TTGAAACCTTCTATCATGGCTTGGGCACGGGGTGAAGCCAGAATTTCTTCCAGCGATTGT
TCAAGCAGGTTCCCAAGTGCTACATCTCCGTTGTGGTCCAAACAGCAGGGTACCAATGTT
CCGTCTGCCAATACGCCTATCTGTTTGAGTAGGGCTTTACAGAAAACTTCTCTTTTTTCT
TCTCTGATACCTGATTTCTGATTTCCTTTTATCATTTCCTTTTCTTCGATATGGTTATCA
AAGTTGGGCCATTCGAATTTTCTGTCAAACTCCAGATAGAGATTATTGGCAAGTCTGTAA
CCGTCAGGTCGTTCTTTCCAGGGTTTGGGAACAAATTTTTCGATGTGCCCCATTACTTCC
TCATTTTCCAGGTCTTTTCCTCCTTGGTTCCAAAGTCTGAGAACTATGCAGGTTCCTTTC
TCTGCTGCTTGGGTTGAAAAAGTCATCACCTCGTTCATGTAACTGGCAAGCTCTCCCTTG
GCATTACTCTCGTGTGAGTGGAGCGAAAGCTGTATTTTGTGGGGAAGTGTGTCAAGGAGA
TCCATAGCTTTGGGTAGCAGAGTGCCGTTGGATGTAAGTACGGTTTTGAAACCTTTCTCT
CTTGCCATATTGATAAACTCGGGTAGAAGAGGGTGTAGTAGGGGTTCGCCCATAATGTGG
AAATATAGGAAACAGACCTTCCCGCGTATCTTGTCGGTGAGCAGGTCGAATTCCTCAGCA
CTCAACTGTCTTTTCTTCCTTGTATGTTTTGGACAGAAGTGGCAGTTGAGATTACATGTA
TTGGTGATTTCTATGTAACAGCGATCTATCATTGTCTTGTCTTTTCTTGCATATAGCTTA
CTTTTTAGCAAAGTTACATGTTTTCTTTGATATGACCAAATAATATAGCATAATTTTGCA
TTTGAAGTCTTCTTGTCATGGATAGTGAATGAATATGAAGGAAATATACAAATACGGAAA
TAAAAAAAGCCTTCTGAAATTTCTTTCAGAAGGCTTTTGCGGAGAGAGAGGGATTCGAAC
CCCCGGTACCTCTCGGTACGACGGTTTTCAAGACCGTTGTAATCGACCACTCTACCATCT
CTCCATTGTTTTAGTCTGGATGACTATAGCTTGGTTTTCTTAAGCGGTTGCAAAGGTACT
ACTAATTTCTGGTTCCACCAAATTTTTTGCCAACTTTTTTTCATTTTTCTTCAAAAAAAT
GCGTTTTGGGGGCTAATAAGTGGCAAAATCGGCAAAAAATAGAGAGGTAAGGCTGAAAAA
GACAATAAAAAAGGGCTACCGCCGTAGCCCCAACCTTGATAACCTTAAATCTAATACTAT
GAAAAACACACTGCAAAAATACAAAATATATCTATTCGTTATGTCAAAAGAATAGAAAAT
CTGTATTTTGAAAGGGCGATTTAATATTTTTTAAACCTTAGAGGTAACCTTTCTGCTTAA
ACTCTTCCATCAGTGGCAAGGCTAAAATCTTGGCATCAGGATGTGGTGCACCGGTAGTAC
CTAATGCGCGAAGGTCGAAGAAATGTTTCCAGTCACTCACGAAAGCGGTATGAACCAGTT
CTGTGTTGCAGTCCAATGGTAGGATGGCTCGTGCTTCCTGTGGTTTGCAACCTGCCTCTA
TCAGTTTCATGTAGGCATATTCGGCAGCCTGATTGGCGAATATCCAAGTTGTGAGTTTAC
TCCATTCTGCAGTTCTTCCTTCTGCAATGTCAGCACACATATCTTCTATTCGGTAGTCGC
TGGGATCTTGTGAACCATCGAAGCCTTCTGCTTCTACCCATGTAGGCAGGTTGATGGTAA
TCTCGTTATCAAACTTATTCTTCGAATAGTTGCAGTATCGGGTACTCTGCTCTGCCATAG
AGTTGGCACGATGACGGTTATATTCTCGGGTTATGGAAATCTGAGTAGTAAAATGAACGG
TAATACGGAGTTCGTGCTTACCTTCTTCATAGTTGCTGAGGTACTTCAGGTTGTCCATCG
CCTTGTTTTCTGCCAATACTCGGAGATTGGTTGTAATATAGTCTTTGCCGTCTAAAGTTT
TCAGACGTGAGAACTTGTTGTGGGTATAAAGCGGCAACTCTCCATGTTTGCATACCAGAT
ACACGGTTCCATGTTCCAGCATGGCAAAGTGTTCACTCTGCACCATCCGATCCACGAAAG
GTTTGGCAGAATTCACAGTGGTATTATTCTCACTTTTATAGCATACTCTTCCTGCTCGTT
CTATCTGCTGGTAGATACCGAGTTCACCTGGTTTCTGTAACCAGATTTCATACGATGGTC
TTTGTATTTTCATTTCTTTTTGTTTTTTATTCTGTCTGCAAAGGTACATTATTTTGTGCA
TATGGCAAAATAAATCATGGCTTTTTTCGTCTTATATATAATTAAGGTGTAATAATTAGT
AAATATGGAGATAAAACCAATAGCATATTTTCGTTCTCCCTTCAGTAGCAAGTTTGGCAT
ACCCAAACAGGCTGGATTGGTAGCTGAACTGGAAGGACAGATTGTTTTTGAACCCGAATT
TCGTAACCCTGATGCGCTGCGTGGCATGGAGGGCTTTGATTATCTTTGGCTGATTTGGGA
ATTTTCTGCCAATAGGCACAAAGCGCACAGTCCGGTTGTTCGTCCTCCTGTGTTGGGAGG
CAATGAGAAAGTGGGTGTCTTTGCCACTCGAAGTCCTTTCCGTCCCAATAATATAGGTCT
TTCATCGGTAAAAATTTCTCATATCGAATGGGAGACTCCTCATGGTCCTGTCATTCATGT
TAAGGGAGCTGATCTTATGGACAAGACACCGATATTTGACATCAAGCCGTATGTGGTGTA
TGCTGATTCTCATCCTGGGGCAAGGAGCGGTTTTGTTGATGACCGCAAATGGCAGAAACT
TGATGTAGAGATTTCTGAAGATGTAGACAGGCATCTGCGTCTGCAGGGATTGAATGCAGA
AAAGATTGAAATATTGAAAGAGGTACTTGCCCAAGATCCCCGTCCGCATTACCAGAAAGA
CCCTCATAAGGTCTATGGAATGCCATATGAGGGTCTTGATATTCATTTCACGGTTTGCGA
TCATACGCTTACTGTTGTCAAGTAGATTTCTTGAATGTTGAGTAGAAAATTTACTTTGCG
AAACTTTCAAAACGTACGTTTTCCAACAGAATTTTGCAGACAGCATCGATATTCTTGGCT
TCCTTGGTGTAGAAGATATTGGAGTTCTTGATGGTGATATCGTGTACCATACCTTCTGCA
CCATGTGCTTCAATACCTGTTTCGCAACCTCGTACGTAGATGTTGCTCATGTGGATATCC
TGAAAGTTTGGCAGGAATTCCTGCTTTACGGGAGTTGTCTGCTTCTGGGCACCTACATGG
TTGTCAAAATAAGTGGTCTCAAAGGTGATGGCTGCATCCTTGATATCGGTCATGTAGATA
TGGTCGATATAGATGTTCTCTGATGTTCCACCTCTCTTCACTGCACTTTTAAAGCGTAAA
CCGGTATCTGTTCCCTGGAAAGTATTGTTGCGAACAACAATATTCTTCATGCCGCCAGAG
AACTCGCTGCCGATAACAAAACCTCCATGGGCATGGTATACGGTGTTGTCCTGGATATTG
ATGTTTTCACAAGGACCTGCTGCCACACCTGCTGCGCCTGCGCCACCCTTCATGCAGATA
CCATCATCACCAGCATCTATCACATTGTTTACGATGAGTACATCCTTACAGCTGGAGATA
TCAATCGCATCACCGTTCTGGGCATTCCAAGGACATTTTACGGTGATTCCGTCGATAATC
ACATTCTTGCATCGGGTAGGGATGATATGGAATTTAGGACTATTCAGAAGTGTAACTCCC
TGTACGAGCACATTCTCGCAACTGGTGAATCTGATCATGTGTGTTCGGTTTTTCTCCTGT
TCGTCCATATTCTCAGCCACATTAGGTTTGTGCTTCAGGTTGAAAGGATACCAGATGTCA
CCCTTCTCATTTAGTGTTCCGCCCATAGTCTGGAATTCTTTCCATTCTACGTCACTAACC
TTACTGCGCTTTACCGGTCTCCACCATTCTCCGTTTCCGTCAATGGTGCCCTCGCCTGTG
ATAGAAATATTTTTTCTCTTGCTGGCATTGATGGCTGGAGTAGCACGGCTTTCTTTCTTT
CCTGTGGTCTTGTCTATCTTGAAATGATCATTCTTGTCTTCAGAAAGAACGATGATGGCA
TTCTTTTCCAGATGCAGGTCAATATTGTCCTTCAGTGAGATGAGACCGGTGAGGTAGATA
CCTGCAGGCACATTAAGATGACCGCCGCCCATCTTGTTCAGTTTGCTGATGGCTTTGGCA
AATGCCTGGGTATTCATGGTGAGTCCGTCACCATTACCGCCATATTCCAAGATACTGACA
TGATTGGCTGGGATGCTAGGCAATGTAGGTTGCTGCATCTGAACTGGTAAGTTCTGATAA
TACTTACTGTAATCTTTGGCATTGGCTGTCACAAATGAGAAACAGATCAATAAAGCTATT
AAAATCTTCTTCATAAGCTTTTTAAGTTTAGTTTGTTTAATAAATTCTATACTTTGTCTT
GTTTGTAATATCTGTTACCTTAAGGTGTGGATATAAAAAAAGACGGCCCTAACCACAGTT
AGTAACCGCCTTTTATGAAAGGAGGAGTGGTACCACCAGGAATCGAACCGGGGACACAAG
GATTTTCAGTCCTTTGCTCTACCAACTGAGCTATGGCACCATCTTGCTTTTTGCGGTTGC
AAAGGTACAATAAATATTTTAATTGAGCAAGAGAAAACGAAATATTTTCTCTTGCTTAAT
GTTTATTAACTaAATATCCCCTTGCTTGAAATTAATCTTTCAGCGGATTCCAACCTTGTG
CTTTCAGTTCAAATTCCTGTCCGTCTCTGGTAATGAGGAACTTGCCCAGATTTTCTTTGG
TGATGTAGCCAATCTGCCTTACACCCTCCATAGTCTCAATCTTCTCGTGGTCACCGATAG
GTACGGTAAAGAGAAGTTCATAATCTTCGCCACCATTCATAGCACAGGTGGTAAGGTTCA
TATTGAATTCTTCTGCCTGCACGGCTGTCTGGTAGTCGATAGGTATGTTCTTCTCATATA
CTCTGCATCCGCAATGACTCTGTTCGCAGATATGCATCAATTCACTGCTCAGACCATCGC
TCACATCCATCATGGCGGTAGGACGGATACCTGCCTCACGCAGTTGTGCTATCACATCTC
CGCGTGCCTCAGGCTGCAGTTGTCTTTCCAGGAGATATTCCTTGCCGGCGAAATCTGGCT
GGAAGTTGCGCATATTCTCTAAGTCTCTGTTCAGAAGAGCCAGTTTCTCGTTATCACCAT
TTGCTTTAGCCTCAGCCATCTTCTTTCGAATATCTTCTATCTGTCCGTAGTATACAGCCT
TTTCGCGTTCCAGCAGTTGAAGTCCCATATAGGCACCGCCCAAGTCGCCCGACACACAGA
TCAGGTCTGTTTCCTTGGCTCCGTTGCGGTATACGATTTCTTCTTTTGCTGCTTCTCCGA
TACAAGTAATACTGATGGCTAAACCGGTGAGAGAAGAGGTAGTATCACCTCCCACAATAT
CTACTCCCCATTTGTCGCATGCCATTCGAAGACCCTTATAGAATTCATCAATGTCTTCTA
CTTTGAATCGTTTACTCAATGCTATGCTTACCACCATCTGACGTGGGGTTCCGTTCATAG
CAAAGATATCACTGATGTTTACCATTGCACTCTTGTAACCCAAGTGAACCATGTCAATAT
AGGTAAGGTCGAAATGTACGCCCTCCATCAGCATATCTGTAGTCATGAGCACCTCCTTGT
CTGGATAATGCATCACGGCACAATCGTCGCCTACACCATAAACTGTAGACTCGTTTTTCT
TTTCATAACCTTTGGTGAGATGGTTTATAAGACCGAATTCaCCTAACTTTGAGATATCCA
AAATAAATAATAGTTTATAATTTATACTTAAGATCTGCGGATGATTTCTCGCATAATCTC
TGTCATCTTAGGCTGTGCGGCATTGGCTGCAATCTGCACCTCCTCATGACTGACTTCTAC
AGGTACATCGAAACCGCCAAGATCGGTGATGATGCTGATGCCGAAAACCTTGATTCCACA
ATGGCGGGCAACAATCACTTCAGGTACAGTACTCATACCTACAGCGTCACCACCCAATAC
ACGATACATGCGATACTCTGCCGGTGTCTCGAAGGTAGGTCCCTGAACGCCAACATATAC
ACCATGCTTTGCATCAATTCCCTTCTCCTTAGCGATATCGTCGGCAAGGTCGCGGAGTTT
CTTGTCGTATGCTTCGTGCATATCCGGGAAACGTGGACCGGTAGGGAAGTTCTTTCCGCG
CAATGGATGTTCTGGGAAGAAGTTGATGTGATCATCGATAATCATCAGGTCTCCAATCTG
GAATTCCGGATTCATACCGCCCGAAGCATTGCTTACAAAGAGGGTTTCAATGCCCAACTC
GTACATCACACGTTCTGGGAAGGTTACAGCCTTCATGTCATATCCTTCATAGTAATGGAA
TCTTCCTTCCATAGCCATGATGTCTTTACCTCCTAACTTACCGAAAATCAGTTTGCCTGC
ATGACCTTGAACGGTAGATACTGGGAAGTTTGGTATTTCACTATATGGAAATTCATAACT
GTCAGTTATTTCTGAAGCTAATTGTCCGAGACCGGTTCCCAGTATGATTGCTGTCTTCGG
ACTTGTTGTCATCCTTTCTTTTAGCCAGGATGCTGTTTCTTGAATTTTTTCGTACATAGC
TAATAATTTTGTCGTTAAAATTATCTTCTTGTTCCAGCATGAAACTAACCTTGATAGGCA
GTTCGTATATGCTTTTCTTAACTATTTCATAGAGTcCCTCTGTCTCTTTTAGTCTCACGG
CATCTTTCTCTGTCGTGATAATCAGACGGGGTTCTGGCATCTGTTCAAACGCCTCGTTGA
TGCGTGTGATGTCTTTATTCTTGAAGCGATGGTGATCACCGAAACTCAGCGACTGCATAC
TCTTGACCATTGGCTTCAGGTCGTGTTCCATCTGTTTAGGCGATGCGATACCAGTAACCA
GCAGAGCATGGTAGTTTTTCAACTCCTCCTTGGCTATCTGCTGGTCTTCGAAAACACCCT
TTGGCGTATCATAGTTGATGCAGGTGAAGTAGAGCTTCTGGAAAGGGTAAAGGTCCATAG
CCTTGGTGAGTACTCGAAATTCCATTGGCTTCAGGTCCTTTGGACATTTAGTGATAATCA
CAATGTCTGCACGGTTCTTACCGCTTAGAGGTTCTCTCAGTCTTCCTGCTGGCAACATCT
TGTCATAGATGATCAGACGGTGGTAATCTACCAGCAGAATGTTGATACCTGGCTTCACAT
AGCGATGCTGAAAGGCATCATCCAGTAATACTACATCTACATCCTTGGTCGGTTCTTCAT
TCTGTAACTTTTCGATTCCTCTCACACGCTTAGCGTCTACGGCTACATAGATATCGTCAA
ACTTGCTGTGCATCTGGAAGGGTTCATCGCCAATCTCTGACATTGTCGTATCTTTATCTG
CCAGCACATAGCCACTGGTCTTTCTTTTGTAACCACGTGATAGCACAGCTATCTTTACCT
TGTCGTGCAACAAGCGTATCAGATACTCCACATGGGGAGTCTTGCCCGATCCGCCCACCG
TGATGTTACCCACAGAAATGACCGGGATTGAGAATGACTGACTCTTTTTCAGTCCGATAT
CGAAGAGCCAATTGCGAAATCTGACCATGCCGCCATAAATCCAACTCAGTGGTAGCAGCC
AGTCGTTGATCTTGATAAGATCGCCTTCTGTTCTCATGTCTGTTTCCTTTCTCTTAATTC
GGTATGTCTATATATTAATGTACGCATACCTTATTATAAATGTTATTGTATGTTCAGTAC
GTAAGGAAGTGCAGCCTGAATAGGCTCTTTCTCCTTCATATTGCGTATCATGATGAATGG
CTGGTAGAGATCACCCAATGCCAGACGCAACTGTTCATCGAGATATGTTCCCTTGTTTCC
GCCCGCCATATCCAGCAACTGTTCCATCCATCCAGCCAATGCCGGATATTCTACCGCCTG
ATAACTGCTGAGATGAGCCAATTCTGCAGCCTTGTCGATGGCGTCGCTCAAGCCGCCGAA
TCCATCAATTAACTTGATCTTCTTGGCGTCTGTACCCAGCCATACTCTTCCTTGAGCAAT
CTTCTCAACCTGTTCGGTACTCATTTTTCTGCCCTCAGCCACACGATTGCGGAAGAGGCT
ATATCCACGGTTCACATAGTTTTGCATGGTGGCAATCTCTTCTGCACTCCATGGGCGTGA
CATGCCTGCAGAGGCATAGGTACTGTTGCGGTTGGTCTTCACTTCATCATACTTGAAGCC
TAACTTCTTTGTCATCAGGTCACTGAAATCTGGCAGGGCTCCAAAGATACCGATGCTGCC
GGTCAATGTTGTAGGTTGTGCCATGATATATTGAGCACCCATACTCATATAATAAGCACC
CGATGCTGCCATACCACCCATCGAAACCACTACCGGCTTCTTTTTATTTAATTCTTTAAC
TGCTCTCCAGATCTGTTCCGAAGCATAGGCATCGCCACCGCCCGAATTGATACGCAGAAC
TACGGCCTTTACCTGACTGTTATCTGCAAGTTCCTGAAGGTCCTTGATGACCTTTGTACT
TACTATCTGTTGCTCAGAATCATAGATGCTAGGAGTCTCCATCCTGACAATGGACCCCTG
ACAGTAGTATACGGCAATCTCTTCGCCCATCAGATTCGAGTCGTCTATAGTCATATCTAC
ATCGTTATAGTCAACCTGATTGATGGTATCGTCTGCCTTCAGTCCTAACTGTTTCTTTAC
CACGTCTCTGATTTCATCATAATAGCAGAATCCATCTACCATCTTTCGAGATTTCAGTAG
TTTGGTATCATCAAACACCATCAGCCCGTCAGCATAGCGGTTCAGTGAATCCTTGCTGAT
GTTTCTGCTTTTGCTCACATCTCCCAACATCTGTAGCCAGAGTCCACTAATATAGCGTGA
AACCTGCTCTCTGTTGGCATCCGACATTTTGTCTTCGGTGTATGTTTCAGTATAGCTTTT
GTATTTGCCTACCTTCACTACCGTAAAGTGAACGCCAAACTTGGCTGCTACATCTTTGAT
ATATTGTGGCTGCGATGCAATACCATGCCAGTCCACATTGCCTTCTGGGTTTACATATAC
CTTGTTGGCAACCGAAGCCAGATAATATCCACCCTGTGAGAGAGCATCACCATATGCGAT
AATCCATTTGCCGCTCTTCTTGAAATCGGCAAGTGCATTTCTGATTTCCTGCAAAGTGGC
ATAATCTGTCTCCAAGATACCTGTTTCCAGATAGATGCCCTTCACTTTATCCTCATTCTT
TGCCTTGCGGATAGAAGAGAGAATCCTGTTCATGCCTATGTTGTTAAACTGCTCGCCTGT
CAGTTCGCCGAGCCAGTTGTCTTCAGTACGGTCTTCAATCTGTCCTTGTAGTTTCATCAC
CATCACCGAATTGTCTTTCAGTGCCGGTTTACTGTTGCTCGATGCCACCATTCCGATGAT
ACAGATGAATCCCAGGATGGTCATGATCAGCCCGAAGGCAAACAGTCCTACGATAGTGGC
TGCCACGTTCTTGAAAAAATCCTTCATTATTCTATGTCAATATTTTATAAGTGAGACTCC
TAAATAAATGCCAGCGGCAGAAGAGAGATGTTTTCTCCGATTGCCGTTTACAGCAATTTT
TCTGCAAATATAGCAAAAAAGAACCAATAATCAAAGCGATTGGAACAAAAACACCAAAAA
AAGAAGAAAAAATAACATAGGGTTAACGAAAAATGCCTATCTTTGCATTATCTTAGCAAA
ACAGAATAAAGATATAAACAACATAATAAAAAAGAAAAATGAAAAAGACAATGATTTCTT
TTCTTCTGATGCTGACAGCAATTACAGCATCAGCTCAATCTACCGCTCGTAAGTTCGTAT
TGAAGAACAGTAGCGACGGACAGAGTGAACTCACCTGTTATCTTCCTAAGAATCCTTCAG
GAAGAGCTGTAGTAGATTGTCCTGGAGGTGGGTATTCTCATCTTGCAATGGACCATGAGG
GACATCAGTGGGCAGAATATTTCAACAAACAGGGTATCGCTTTCTTCGTCTTGAAATACC
GTATGCCTAACGGAAACCGCAATATTCCGTTGAGTGATGCCTATCAGGCGATGCGTACCG
TTCGTGACAGTTCTGCAGTATGGAGAATAAATAAGGAAGATGTTGGTATTATGGGCTTTT
CTGCCGGTGGACATTTAGCTTCTTCCGTAAGTACTCATGCTGAGGCGGCTGTGCGACCTG
ATTTCTCGATTCTTTTCTATCCGGTGATTTCAATGGATGAGCGTATCTCTCATAAGGGAT
CATGTGTGAATTTCTTGGGTGAAGAGCGTAATACCAATAAGAAACTGGTAGAAGAGTGGT
CTAACGACAAGGCTGTTCGTCCTAATCTTACCCCTCGTGCCATCATACTGATGTCTTTTG
ATGATAAGGTTGTTCCTCCTGTAACCAATGGCGTAGCCTATTATTCTGCCATGAGCAAGG
CGGGCAACGAGTGTACCATGCACATCTATCCGACTGCCGGACATGGATGGGGATTCCGTG
ATGCTGCCCATGGTTTCCCATATCACGACCAAATGTTGAATGACCTTACCTGTTGGCTCA
ACAGGCTTCCGTCTAAAAGTTATCTAAGTAATAAGTAAAGAGAATACCTAAAAAGAGGAT
GTATCATAAGTTGATGATACATCCTCTTCTTTTTGTTGAAAGAGCTAGGATATGTTGTTG
GAAGAGCTAGGTTATGTTGCTGGAAGAGCTAGGATATGTTGTTGGAAGAGCTAGTATATG
TTGTTGAGACAGTTAGTATCTCCGGTCGCACAACAGCTGTTGTGCGCTTGCATAACAGCT
GATATGCGCATGCACAACAGCTGATGTGCATGTGGTGACCAACTGTTGTGCGCCAACTAT
TTTCCAAACTTATGGCACATCCTCTTTTTCTTTTTATAGACTCCTAATAAGCATTCTTGT
CAGGGCAGATAATGCTCTTGGCAGTCATGAAGATAATCTTGATATCAAGCCAGAACGACC
AGTTCTCTATATACCAGATATCACGGCGGATACGTTCCTCCATCTGCCAGAGCTCCTTAG
TCTCACCACGGAACCCGGTAACCTGAGCCCAACCTGTGATACCCGGCTTGGAGAAGTGGC
GAACCATATACTTATCTATCAGGCTTCCATACACCTCTGTATGATGCAGCATGTGAGGGC
GCGGACCCACAATACTCATGTCTCCCTTAAGAACATTGAAGAATTGAGGAAACTCATCTA
TGTTCGTCTTTCTCATAAAGTTGCCGAAAGCAAATTTACGTGGGTCGTTCTTTGTTGCCT
GTGCCTTGTCTGCATCCTTGTTCACATGCATGGAACGGAATTTAAGACAGTAGAAGGTAT
CACCATTCAGACCCGTTCTTGCCTGTTTGAAGAAAATTGGACCAGGACTCTGAATCTTGA
TGATGAGAGCTATGAATGGAATGAATGGTAGAACGCACAAACATGCAAGCCCGCTCACCA
CGATGTCGAAGCTACGCTTGATAATGCGGTTTGACGTGCTTGTCAGTGGTTCTATGCGGT
TTGAATATACCGTCCTTCCCATGAAATTCTGGGCATCAAGATGCAATTTGTACTCACCAA
ACACACGTGGCAGGTAGTAGAAGTGTATCACATTCTTATCACAGAAGTGTATGATATACC
TCAGTTCGGGATAACGAGCTCTATCTAAAGGCTTTATAATGTTTTTATATAAGGGACACA
GAGGCTTGGCAACCATCTATATATCTTGGATGGTTGCTGAGACAAAATCCTCCTGTAAAA
TATGCAATGTTAGAAAAGACTCAGCTGTTTCGTATCTTCGATAACGTATCCAGTAAGTGC
CTTGGGCTTGTTGTCAAAGAAACAGTATGCCCCTAATGCAGAAATAATATTTATGATGAA
ATTCGCAACAGACCTGTGACGTGAATGTACTATCTGAGCCGTATTTTTCAACAGGTCATT
AATCGTTTCAATGATGTATCTTTTGCGTAGCATCATCTTGTCATAGAACGGCATTAGTTT
GTTCTTCATGTTCACTCTCAGTCCTGTAACCAACTGGATTCCTTCCTCAAAAAGCGAATC
GAAGAGTTTTTGCGAGATATAGCCTTTATCTGCAAACAGCTTGCCATACAGACGTTTAGC
CAATACATCGAATACCGCTGGATCTTTGTCGCTAACGTTTGCACCAGTGAGAACAAAAGC
AATTATCTCACCTCTATCATTACATCTGCCAAAAGCACGGAGATTCAGGAAGAACATGAG
AGGGAAGAATACGCGACTTCCAAGTTCTACAAAACGGTTATAAGACACTGCATTTGGAAA
ATATGACTTCAATGTTCCTCTAATAAAGAATAGGTAATAATGCTTGAAGTTTCGGAATGA
GCCGAAATGGAAATACAGCAAAATCGTCATGATTTCACTATCAGATAAAGAGGCTTTACG
TCGTCTGCGCTTTACTCCATCTTCACTCAAAAGCAATTTTCCTGCATTTTCAGCATCAAA
AACTTTGTAAAATTCATCAATAATACAAAATAATTCTGTAACTTTGtCCTTGGTAATCTC
CATAATGATAtCTTTTTATGTTTGTAACTAATTgGATTTCAACTACAAAGATACAAAAAA
TATCGGAGATTACCAACTTTTTTAGGCACtATTTCTTATCCCGAACTGAGGTATGATATT
GATGATCTCAGGATCTTTATGCGACAGGCAGCAGAAAACCTCGTCAATATTGGAAGGTTC
ACCATTGATGGTATCATTCATGGTAGAAGAGATAATCTCTTTGAGCTGTTTCATGTTTCC
TATTCTTTTCAACCCTTCCGGATTATCAGTGATGTCTTCATCTGCATAATATCCTTTTAC
GATATAACCTGCCGAGGGATCTTCTGTCATCGTCTTGTACATCTCGCTCACGGCAGGATC
GTTACCTACAAAGACGACGGTGCGTGAGTTGCGGCCCTTAGAGCGGAAATACTTTAGTAA
TTTGAGCTCGCAGAGTCGGCTTATGATGAGAGACAGATAGAATGTTATGCCGAAGATAAT
GCTAAAGGAGAACATCTTTCCCCCGTGACCGAGTAGTCTTGAGAAGGTAAAGAAACAGAA
TGTTGTTGCTGCAGCCAGATATAAAGTACGCCTTGTAACCTGCGGGAACCCGATCTTTCT
GACATGAATGATGGTGGAATAGAAGTATTCGCCTAGGAACAAGGCAGCATTGGCAACAAA
AAAGGTAATCTTTGTTGCTTTGTCGAAATACGCAGGTATGAGTTCTTGACCATATTGGGT
ATAGAACAACAGTACGATGTTGAGAATAACGAAATCGGCACCGGTCACCAGTCTCCTTAT
CATTTCATTTCCTTTATAATGCTTGTTCGTCATTTGCTTATGTTTTTTATACTCCTAGTT
GTTTATATATCTTTTTAAGTTATTTGAGGTATGCTTAAACTGATATTTGGTCGCAAAGGT
AATAATAATAGTTGAAAATCGGAAATAAATCAGCAAAAAAATATTGAAATAGACCAACTT
GAACCAACTTGAACCAGCTTTTCTTGTTTTTAATCTGTTTAAATGATGTTTTTTCTTCCT
TTTTACTTTCTTGCGCATATCTAGGTATTTTTATATGAATATCTAGGTATTTTTATATGA
ATAGGTAGTTTTTTTAGAAATTGCTTGGTGGTCTCAAAAGAAAAACGTACTTTTGCAGCC
GGATTATCACGGATGATTCTTCTTTGAGACCTGTTGGTACTGGGAGTAAACTCCTGATGT
GATGCAGTCTCTCACTGTTCATTTGTGAAATCTTAAGTATGAACAATAAACGATTTAGAT
AGTAATAATATGCAATTAATTTTATTATCGGGTGGCTCGGGTAAAAGGCTCTGGCCACTT
AGCAATAATGCTAGAAGCAAACAGTTCTTGCCATTGCTCGAAAAGGAGAATGGGGAGATG
GAAAGTATGGTTCAGCGCGTGGTACGTCAGGCTCAGGAAGCAAATCTGACTAACGATATT
ACGCTTGCTACAAACGCCAGCCAGCTGGATATCATCCAGAACCAGCTGGGAGAGCGGGTT
TCTGTGGTTACCGAACCGGAGAGGCGTGATACTTTCCCTGCTATCGCTTTAGCTGCAAGT
TACCTGAAACTGAAGAAAAAATGTGAGGATGATGAGGTTGTGGTTATTATGCCTTGTGAT
CCTTATACCGAGTTGGAATATTTCCATACCATAGCCCGTATGGTGGAATGTGTGGAGAAA
AACGTCGCCGACCTCGTGCTGATGGGTATCAAACCTACTTATCCAAGTGCAAAATATGGT
TATGTGGTTCCTTTTGCTGAAGGAGAGAAGTATCAGATGGTGAAGAGATTTACCGAGAAA
CCGGATGTGCCTACAGCAGAGAAACTCCTGGAGGAGGGTGCTTACTGGAATGGTGGTGTC
TTCGCTTTCCGTTTGGGCTATATGATGCAGATTGTACGTAAGTATATGCAGAGTGGGAAC
TTTGAAGATACTCGTGCAAGATATAGCGAATTTCCAAAAATCTCTTTCGACTACGAGGTG
GCGGAGAAGGCTGAATCGGTAGCTGTAGTACCGTTTAATGGTGAATGGAAGGACCTGGGT
ACCTGGAACACACTCACTGATGAGCTGCATCATGCCAGCATCGGTAATGCGGTGATGGGA
AGTCATTGCGAGAATACGCATGTCATCAACGAGCTCCAGTTGCCTCTGTATGTGGATGGC
TTGAAGGATGCTGTTGTTGCAGCGAGTCCTGATGGCATCTTCGTCTGTGCAAAGAAATAT
TCCGAGGACAACAAGAAGGCGGTAGAACATCTTACTCCGCGTCCGATGTATGAGGAAAGA
AGGTGGGGTACTTATCGGGTGATTGACGATTCTGAGTATGCTGACGGCAATCATTCGCTC
ACCAAGAGTATTACCTTGAAGCCAGGTAAGAATATCAGTTATCAGCTTCATCACCATCGT
TCAGAGGTGTGGACATTCGTAGAAGGTGATGGCATCTTTGTACTTGATGGTGAGGAGAAA
CATGTGAAGGCTGGTGATACCGTGGTGATTCCTCTGGAGCATTATCATGCCATCAAGGCG
ATTACACAGCTGACTTTCATCGAAGTACAGAATGGTAATCCGCTGGTTGAGGAGGATATT
GAAAGATTCGATTATCAATGGAAAATGAAATAAAACACAAGTTTTTGTGATATATTGTCA
GTATTTAAACGTGTCAAAGTGTCAGTATGGATGCTTTGGCACGTTTTTCGTATACTGGCG
GAGTGACGGGTAGCAATACCTGTTGGCAAAATAAATGTATAACAATTAAAATATTATAGA
ATCATGAACATTAAACCATTAGCAGACAGAGTGCTGGTACTTCCTGCACCAGCTGAAGAA
AAAGTAGGTGGAATTATTATCCCTGATACAGCAAAAGAGAAACCACAGCGTGGTAAGGTC
GTTGCTACAGGTAAGGGTACGAAAGACGAAGAGATGATTCTCAAAGAAGGTGATACCGTA
CTCTATGGTAAGTACGCTGGCACAGAACTCGAATTCGATGGTACTAAATATATCATGATG
CGTCAGAGCGATGTACTCGCTGTAGTAGAAGAGTAAGAATAAGTGAAGAGTGAAGAACGA
AGAGTGAAGGATTCAATTGCTTTGTTTTAACTCAATATTCAACATTTAACATTCAACATT
AAAAAGATAAAAGAAAATGGCTAAAGATATTAAATATAATATGGATGCCCGCGACCTCTT
GAAGAAGGGTGTTGATCAGTTGGCAAATGCAGTAAAGGTAACTCTCGGTCCTAAGGGCCG
CAACGTGGTAATCGAAAAGAAGTTTGGTGCTCCTCAGATTACTAAGGATGGTGTTACCGT
GGCTAAGGAAGTAGAGTTGGAGAATAAATTCGAAAATACTGGTGCTCAGCTTGTTAAGAG
CGTTGCCAGCAAGACTGGTGATGATGCCGGTGACGGTACAACAACTGCTACTATCCTGAC
TCAGGCTATCGTAACAGAGGGCTTGAAGAACGTTACTGCAGGTGCAAACCCAATGGACTT
GAAGCGTGGTATCGACAAGGCTGTTGCTGCTGTTGTTGCCTTCATTAAGGAACATGCTGA
GCAGGTAGACGACAACTACGATAAGATTGAGCAGGTGGCTACAGTTTCTGCCAACAACGA
TGCAGAGATTGGTAAGCTCTTGGCTGACGCTATGCGCAAGGTTTCTAAGGATGGTGTCAT
CACTATCGAGGAGAGCAAGAGCCGTGATACCAACATCGGTGTTGTTGAGGGTATGCAGTT
TGACCGTGGTTATTTGAGCGGTTACTTCATGACTGATGCCGACAAGATGGAGTGTGTAAT
GGATAACCCATACATCCTTCTTTATGATAAGAAGATTTCTAACTTGAAGGAGTTCTTGCC
AATTCTCCAGCCTGCTGCTGAGAGTGGTCGTCCTTTGTTGGTTATCGCTGAGGATGTTGA
TTCTGAGGCTTTGACTACTTTGGTAGTTAACCGTTTGCGTGGCGGTTTGAAGATTTGCGC
TGTGAAGGCTCCAGGCTTCGGTGACCGTCGCAAGGCCATGTTGGAGGATATCGCAGTATT
GACAGGCGGTGTTGTTATCTCTGAGGAGAAGGGCTTGAAGTTGGAGCAGGCAACTTTGGA
TATGCTGGGTTCAGCAGACAAGGTTACCGTCAACAAGGACAATACAACTATCGTTAATGG
TCATGGCGAGAAGGCTAATATCCAGGATCGCGTAGCTCAGATCAAGAACGAAATTGAGAA
TACCAAGTCTTCATATGATAAGGAGAAACTTCAGGAGCGTCTGGCTAAGCTCGCCGGTGG
TGTAGCTGTCCTTTATGTAGGTGCCAACTCTGAGGTTGAGATGAAGGAGAAGAAGGATCG
TGTTGACGATGCACTCTGCGCTACCCGTGCTGCTATCGAGGAAGGTATCGTTGCTGGTGG
TGGAACTACTTATATCCGTGCTCTCGAGGCATTGAAGGATATGAAGGGTGATAACGCTGA
CGAGACAACAGGTATCCGTATCGTAGAGCGTGCTATTGAGGAGCCTCTCCGTCAGATTGT
TGCCAATGCCGGTGGCGAGGGTTCTGTAGTAGTAAATAAGGTACGCGAGGGCGAGGGTGA
CTTCGGTTACAATGCTCGCAAGGACGTTTACGAAGATATGCGTCAGGCTGGTATCGTAGA
TCCTGCCAAGGTAGAGCGTGTAGCTTTGGAGAATGCTGCTTCTATTGCAGGCTTGTTCCT
GACAACAGAGTGTGTGTTGGTTGACAAACCAGAGCCTGCGCCAGCTGCACCAGCTGCAGC
ACCTGGTATGGGTGGCATGATGTAATTAGATGAATAATTTGAGCAAACAAAGCACATCGT
AAGACTGCGAGTTTGCAAAGCGAAAATATCAAATAGGGGTGATTCTCAGCGAATTATCCC
TAtTTTTTTGTTTTTTTAGTCATAAAGATGCAAAAAATAGCAAAATTATTTGGTTCGAAT
AATCTTTTTTTGTAACTTTGCATCGTAAATAAAAGAAAGTATCATCCGAAGGGATGGCAA
AGATATTTTTTTGATTTGTTTTAGTAGATTAGTTTTTAAGTAGTTTGTTTTTGGAAATCG
GTTGTCGTGAGACATCCGAtTTTTTTTTGTTTTTATTTTGTTTTCTCAATTTAATTGTGT
AATTTTGCAGCATAATAGAAAATTCATAGCATGAACAATATTGATTGGAAAAAAGCAGTG
GTCTTTCTGATTGTTATCGGAGGACTCATTTATATTACAAAGGCAGAGTTGGGAATGACT
ACTACAAACTCGTTCCTTACTACGCTGGGTATCTTATTGCTTCTCTTTATCGGAGATAAC
TTCGCACAGAAGATTGATGATGATCGGAAACGACGTAAACTGAATAATGATGGAAAAGCT
GATTGATCTATATAAGAAATGGGCGGGTGAAGAACCGGCTGATGTCATAAAATTGGCAGG
GCAGGGGAGTAACCGGCAGTATTTCCGTATCATTGGGCATGATGGTGATACGGTAATTGG
TGTGATAGGAACCAGTCGTGATGAGGATCATGCCTTTGTATATCTGGCTCAGCATTTCCA
GCTCAGACAGTTGCCTGTTCCCCAGATTCTGGCGGTGAGCGATGATGAACTCTGCTATCT
TCAGACAGACCTTGGTGGTACTTCGCTTTTCGATGCCATCAAGGGCGGACGAGATGCGGG
CGGACGTTACAATCAGAAAGAGAAGGAACTCCTTAAGAAAACCATTTGTGAACTTCCGAA
TATCCAGATTCGCGGTGCAAGAGGATTGGATTGGCAGAACTGCTATCCGCAGCCAGAATT
CGATGTGGACAGTGTACTCTTCGACCTCAACTACTTCAAGTATTGTTTCCTGAAGCCTAC
CGATTTGGATTTTCACGAACTGAAGCTCGAAGCCAACTTCCGGCTTTTTGCCAAGGATCT
GACATCAGAACCGATGGATTGTTTCCTTTATCGCGATTTTCAGGCGCGCAACATCATGCT
GGATGATAAGGGAAATCCATACTTTATTGATTTTCAAGGTGGTAGGAAAGGACCGTTCTA
TTATGATCTCGCCTCATTCCTCTGGCAGGCATCTGCTAAGTATCCGTTCAAACTGCGCAG
AGAACTGGTTTGGGAATACTACCAGTCATTGAAGCATTATACCGAGGTACCATCGGTGCG
CCATTTTGTAAACCGGTTGAGTCTTTTTGTGCTCTTCCGTACCTTGCAGGTTTTGGGCGC
CTACGGATTCCGCGGCTATTTCGAACGCAAGAAGCATTTCATCGACAGTATTCCGCCAGC
TATCCAGAATCTGCGAGATCTTCTGAAGATGGGTGACAAGGTGTTCCCTTATCCTTATAT
GATGGATATGTTGAGAAGACTGACCGAATTGCCACAGTTCAAGGTGATAGAGAGTGTGGC
GCTGAGTCGTGCAGACGGCTATAAGACTACCGACAACAATATCTATCGTGCGCATCCGCA
GGACGGACCTGCCACCTATTCTAAATATGATGGTAAGGGACCGCTGGTGGTAAGAGTGTA
TAGTTTTTCTTTCCGTAAGGGCATTCCAGAGGATCCGTCGGGCAATGGTGGAGGTTATGT
CTTCGACTGCAGAAGTACCCATAACCCTGGCAGATACGAGCCTTATAAGGAGTTGACGGG
TCTGGATGAGCCTGTTATCCGATTCCTGGAGGATGATGGTGAGATATTGAAGTTCCTGGA
TCATGTCTATGCACTTGCCGACCATCATGTAAACCGCTACATACAGCGTGGTTTCACCTC
TCTGATGTTCTGTTTCGGATGTACAGGCGGTCAGCATCGCAGTGTCTATTCTGCGCAGCA
TCTTGCCGAACATATTCACCGGAAGTTTGGTGTGGAAGTGCAAATCTGTCATCGTGAACA
ACAGATAGAGGAGGTTTTGCCTGCAAAATAAGAATAAATGGCGTGCAAATTTGGCTATCT
CGCAAAAAGTTAGTAAATTTGCACGCACATTAAAATATAGCTATACAGCAATGATGCAAG
CAATGATATTCGCAGCAGGTTTGGGCACTCGCCTTAAGCCACTTACCGACCGTATTCCGA
AGGCATTGGTAAGTGTCGGTGGAGAACCTTTGCTCAAACGTGTCATCTTTCAGTTGAAGG
ATGCCGGTTTCACTCGCATTGTAGTGAACGTGCATCATTTCTCCAATCAAATCATCGATT
ATCTCAGAGAGAATGATAACTTCGGTATGGACATCCGTATCAGTGATGAGAGCGAAAAGC
TGCTCGAAACGGGTGGAGGTATCCGGAAGGCATGGCCGCTCTTCAACCAGACAGAGCCTA
TTCTCATCCACAACGTGGATATTCTGAGTAATGTGGATCTGAAGAAGTTCTACCAGATGG
AGAGTCAGGACATGATAGCAGCCCGACTGATGGTGAGCGAACGCAAGACCAAGCGCTATC
TTCTCTTCGATGACAGCATGCGATTGGTAGGTTGGACGAATATTGAGACGGGCGAGGTAA
AGAGTCCTTATCCAGATCTCAATCCTAAAGATTATAAGATGTATGCTTTCTCGGGCATCC
ACATGGTAGCCCCATTACTCTTCCCATTGATGGAGGAGGAACCGGACAAGTTCCCAATCA
TGGATTTCTATCTGAAACATTGCGACAAGGTGCGCATAGAGGGATATGTAAAGAACGACC
TCAAGCTGATGGATGTGGGAAAGCAGGAGACGCTGAAAGAGGCGGAAGCATTCCTGAAAT
CGTTAGTTAATAGTTTATAGTTAATAGCGGCTATGCCGTATAGCAAGATTACTATAAACT
ATAAATTGTAAACTGTAAATTAAAATTAGATATTATGCAACAGAAGATTATTATTTTGGA
TTTCGGTTCACAGACCACACAGCTCATCGGCCGTCGTGTCCGTGAACTCGATACCTTCTG
CGAGATCATGCCTTACAACAAGTTTCCAAAGGATGACCCATCTGTCATTGGTGTCATCTT
GAGCGGTAGCCCTTATTCCGTTCATGATCCGGAAGCTTTCAAGGTAGATCTGAGCCAGTT
TATTGGCCGTATTCCTGTACTCGGCATCTGCTACGGTGCTCAGTTCCTCTCTTACGCCCA
GGGCGGTAAGGTGGAGGCTGCTGACAGCCGTGAGTATGGTCGTGCCAACTTGGAGCATTT
CGATCAGGAGAATCCTTTGTTCAAGGGATTCATCGAGAACTCTCAGGTTTGGATGAGCCA
TGGTGATACCATCACTGCTATCCCTGATGATTACAAGTGCATCGCTTCTACTGCTAATGT
GAAGTATGCTGCTTATGCTTCTACCAAACAGCCTGTATGGGCAGTACAGTTCCACCCAGA
GGTGTTCCACTCTTTGCAGGGTACACAGCTCTTGAAGAACTTCGTGGTGGATATCTGCGG
AAGTAAGCAGGACTGGAGTGCTGACTCTTTTGTTGAGACAACAGTTGCTGAGTTGAAGGA
ACAGTTGGGCGACGATAAGGTTATCCTCGGTCTTTCTGGCGGTGTTGACTCCAGTGTGGC
TGCCGTTCTCCTGAACAAGGCTATCGGCAAGAACCTTACTTGTATCTTCGTTGACCACGG
TATGCTCCGCAAGAACGAGTTCCGTGACGTGATGGAAGACTACAAGTGTTTGGGCTTGAA
TGTAATCGGCGTGGATGCATCAGAGAAGTTCTTTGCTGACCTGGCTGGTGTTACTGACCC
TGAGAAGAAGCGTAAGATTATCGGTCGCGACTTCGTGGAGGTTTTCAATGCTGAGGCTAA
AAAGCAGACTGGTGCCAAGTGGTTGGCTCAGGGTACCATCTATCCTGACCGTATCGAGAG
CTTGAATATCACCGGTAAGGTGATCAAGAGTCATCACAACGTAGGTGGTCTTCCTAAGGA
GATGAACCTTCAGTTGTGTGAGCCTTTGAAGTGGCTGTTCAAGGATGAGGTTCGCCGTGT
AGGTCGCTCTATGGGTATGCCAGAGCACCTGATTACTCGTCACCCATTCCCAGGTCCTGG
TTTGGCTGTCCGTATCTTGGGCGATATCACTCCTGAGAAGGTACGTATCCTTCAGGATGC
TGACGATATCTATATCCGTGGCTTGCGTGAGTATAAGGTGAAGTTGAGTGGTGAGGAAGC
TCGTCGCGTCCTGGCTGCCGGTGTTCCTGCTGACATGCAGAATGGCGAGATCGAGGTTTC
TCTCTACGATCAGATCTGGCAGGCTGGTACAGTATTGCTTTCTACTGTCCGTTCAGTAGG
TGTGATGGGTGATGAGCGTACATACGAGCACCCGGTTGCCTTGCGTGCTGTAACCAGTAC
TGATGCGATGACTGCTGACTGGGCACATCTTCCTTATGATTTCATGGCTAAGGTAAGTAA
TGAGATTATTAATAAGGTGAAGGGTGTAAACCGTGTATGTTATGACATCTCTTCaAAACC
ACCTTCGACAATTGAGTGGGAATAAACAGAATAAAAAAGTCGCCTTCAAAgAGGGCGACT
TTTTTTATTCTTATTTCTGGTTCTTCAGGAGATCACGTATTTCCATGAGGAGTTTTTCTT
CATTGCTTGGCTCCGGATCCTTAGGAGCTTCTGCCGGTTTTTCCTCTTCCTTCTTCTTGG
AAATCTTGTTCACCACCTTGATGAGCATGAAGATACAGAAGGCAACGATGAGGAAGTCGA
AACAGGTCTGGAGGAAGTTACCATAGTTGATGGTAGCCGCCTTCAGTTCCTCACCTCCTA
CATTGACGGTAGGGAGGGTGAATTTGAGGTCGGCGAAATTCACGCCGCCAATCAGCCATC
CTATAGGAGGCATGATGACGTCATCAACAACAGAGCTTACGATTTTGCCAAAGGCACCAC
CGATGATAACACCGACAGCCATGTCGAGCACATTGCCACGCATGGCGAATTCCTTGAATT
CATTCAAAAATTTACTCATACTTTTATCTTTTTAATTATAACTATAGTTTGATTGTTTTT
CTTTTTCTCTTTTCTTATATATATAATAAGGTATAGAATGCTGAGTTTTTCCTTTGCTTT
TTGCAATATGGAGTTGTCAGTATGGCATGTAAAGAGTGAAAATAATGCCAATATTAAAGC
TCTACTATTCTTTTTTAACTTATTTAATACTCATTCTGGTTGCAAAGTTAGAAAAAAATT
AGTAACTTTGCGCTCGAAAAGAAGAAAAAATGCTCTAAGGCGTAAAATTTTGAATGTTTC
AGCATCGGATGAACGCTCGAAAGCAGTTAAAAAAGTAATTTTTATTAAACTTTTAATTTA
AATATTAAGAACAATGATTAAGATTGGTATTAACGGATTTGGCCGTATCGGTCGTTTCGT
ATTCCGTTCTACAGTTGAGGCTGAGAACGCAAAGGAAGTACAGGTAGTAGCTATCAATGA
TTTGTGCCCTGTTGATTACATGGCTTACATGTTGAAGTATGATACAATGCACGGTCATTT
CGACGGTACTATCGAGGCTGACGTTGAGAAGAGCGAGTTGATCGTTAACGGTAACCACAT
CCGTGTTACTGCTGAGCGTGATCCTGAGAACTTGAAGTGGGATGAGGTTGGTGCTGAGTA
CGTAGTTGAGTCTACAGGTCTCTTCCTCGCTTACGATAAGGCTGAGAAGCACTTGAAGGC
TGGTGCTAAGTATGTAGTACTTTCTGCTCCTTCTAAGGCTGACGCTAACGGTAACCAGGC
TGATATGTTCGTTTGCGGTGTTAACACAGACAAGTACAACGGTCAGAAGATCGTTTCTAA
CGCTTCTTGTACAACAAACTGCTTGGCTCCTATTGCTAAGGTATTGAACGATAACTTCGG
TATCGAGACAGGTTTGATGACAACTGTTCACTCTACAACTGCTACACAGAAGACTGTTGA
CGGTCCATCTATGAAGGACTGGCGTGGTGGCCGTGCAGCTGCTGGCAACATCATCCCTTC
TTCTACAGGTGCTGCTAAGGCTGTAGGTAAGGTTATCCCTGAGTTGAACGGTAAGTTGAC
AGGTATCTCTATGCGTGTTCCTACTTTGGACGTATCTGTTGTTGACTTGACAGTTAACTT
GAAGAAGGCTGCTTCTAAGGAGGCTATCTGCGCTGCTATGAAGGCTGCTTCTGAGGGTGA
GTTGAAGGGTGTACTCGGTTACACAGAGGATGCTGTTGTTTCTTCTGACTTCTTGGGTTG
CGCTTTGACATCTATCTTCGACGCTAACGCAGGTGTTTACTTGACAGACAACTTCGTTAA
GGTTGTTTCTTGGTATGACAACGAGATTGGTTACTCACACAAGGTTGTTGAGTTGATCAA
GATCATGAAGAAGCACAACGGTTAATTCGTTGTCTCTTAACGATTAAGTATATGGCCGTC
CAGCATTTTTTCAATGCTGGACGGCTTTTTGtTTTTATAAGTGAGAATTTCTTTTCATTT
TATTTTGTTTTCTCAATAATTTCATTTAACTTTGCGGCATGAAATATTCGATGATAACCA
TATTGGGACCTACGGCGAGTGGTAAGACGAGTCTTGCTGCCGCTCTTGCAGCCAGGATCA
ATAGCCTGGGTGCCCATTTGTCGGGTACCCCTGCCAAGGGCGCTGAAATCATTAGTGCTG
ACAGCCGACAGGTATATCGCGGCATGGATATAGGTACGGGTAAGGATCTGGCTGACTATA
CCATCCATGGCAAGCAGATACCTTATCACCTCATTGACATCTGTGAGCCTGGTACGAAAT
ATAATCTCTTTGAATATCAGCAGGATTTTTATGATGCCTATCAGGATATTCAGAAGAGAG
GGGCATTTCCGATATTATGTGGAGGTACAGGACTCTATATTGAGTCGGTGCTGAAAGGTT
ATCATCTCTCACCTGTTCCGCAGAACCCGGAACTCCGTGAGTCATTGGCTCATAAGAGTT
TAGAGGAACTTACGCTGATACTGAAAGAGCTGAAGGCGAAAACGGGTTCTAATATGCACA
ATCGCACAGACGTGGATACAGCACAGCGAGCTATCCGGGCGATAGAGATTGAAAGCTATA
ATCTGGAGCATCCGATGCCCGAACGTAAACTCCCTGCGGTTGATTCGCTGATTATCGGTG
TCAGCATAGACCGGGACGCAAGAAGGGAGAAAATTTCACGGAGACTGAAACAGCGATTGA
ATGAGGGAATGGTAGATGAAATCAAGGGACTGCTAGATCGTGGTATTCCTGCCGAAAATC
TCATCTATTATGGTTTGGAATATAAGTTTATTACAGAATATTTGATTGGTAAGACTTCAT
ACGATGAGATGTATCGTGGTCTGGAACTAGCAATCCATCAGTTTGCCAAAAGGCAGATGA
CGTGGTTCAGAGGTATGGAGCGCAGAGGCTTTACTATCCATTGGGTAGATGCATTGCAGC
CATTGGAGAAAAAGGTGGAGACGGTTTTGGAGCTGATGAGGAGCTAGGCTGCGGCCTGGA
ATCTGGCTAGGGCTGGCATCCGATGGAATCGGATGCAACGGTGGCTAGGCGGAAGTAATA
TTTCTACAACTTTCAAATTACAAAGAAGAGACAATGGTAAACGAGAATAAATGGGGGCTG
CTTTATTGCCCTAGAGGAGGCTGGCGAAGTAACAAGCGCTGGGAAAAAATAGAGAAGGTG
CTCAAGCAGCAGGGCGTGGATTACGACTTTGTGCAGAGCGAGAATCAGAAGAGCGTAGAA
AGGCTCATCAGAATGTTTATCAACAATGGCTATAAGACCATTGTCATCGTTGGTGGAGAT
TCTGCGCTCAATGATGCCGTAAACTGTCTGATGCAGATAGATCCGAAAGAAAGAGAAGAG
GTGGCACTGGGTGTTATTCCTAACGGACTGATGAACGACTTTGCCCACTTCTGGGGATTC
AGCGACAGCGATATCGAGAAGACGGTGGCGTCGCTGAAAAAACGTCGTATCAGAAAGATT
GACCTCGGTTGTATCCGCTATGTGAACAAGAAGGGGGAGAAATGCCGTCGCTATTTCCTC
AACTGTATCAATATCGGATTCATCGCTGCCATTATGAACCTGAGACGAAAAACCCATCAT
ATCTTCGGTTCACGTACCCTGTCGTTTCTCTGTTCCTTCATCCTGATGATATTGCAGCGT
CTGGACTATAAGATGCATGTGAAAATCAATTCGGATGTTATCAAGCGTAGAGTGATGACG
ATGTGTATAGGCAATGGAACAGGATATGGACAGACTCCGAATGCTGTGCCATATAACGGA
CTGCTCGATGTGTCGGTGGTATCTCATCCTAAGACAACCCAGCTCTTCGAGGGAATCTAT
CTTTTTGTGAAAGGTAAGTTCCTCAACCATAAAAGTGTGCATCCTTACCGTACCCGAGAG
GTAGAGGTGCTCGATGCCCAGCATGCCCTGATAGGTATTGATGGCAGATTGATGAATACA
CCGGTAGGCCCATTCCAGATTACTGTAATTCAGGAGGTTATCAACTTCCTGATACCCGTA
TGACCAGTATGCCCGTAATAAGGGAAATGTATCAAGAAAAACGTATAATGTAAAACATAT
AAATaAAAAATAGCAGAACTTTATCCGAGTTCTGCTATTTTTATGATTTCTTCTTCCTGT
AAGATTTTGATTTTCCTTCCTTCAGTAtTGATGAGTCCTTCTGCCGTAAAGGCTGAGAGC
GTACGGATGGCATTGCTCGTTGTCATATTACAGAGATTTGCCAGATCTTCACGACTCAAT
CGGATGTCAAGAGTTTTTCCGTCTTTTTCTAACCCGTAAGAGTCTTTCAGAAATATCAGT
CCCTCGGCAAGTCGGGCACGGATATGTTTCTGGGTGAGGTTCACGGTACGGTCGTCCGAT
TTACCTATTTCCACACTGAGATATTTGATAAAGAAGAAGCCGATGTTGAAACTCTTGGAG
ATCAGTTTCATGAGAACAGCCAGCGGGAACTGGGCAACGACGCAGTTTTCCAGCGACATG
GCTGCCGTCTTGTATATCTCATCCGCAAAATAGGCTCTGAAACCAAAAAATTCAATCGGT
TTGATAACACGGATAATCTGGCTCTTGCCACCGATACCTTCTTTGTATATCTTCACTTTT
CCCGCTATGAGACATAGTGCACATTCAGGAGTGCCCTCGTTCTTGTAGATGATTTCGTTC
TTCTTATACTTCTTGATTTCCAGATGTTCTTTCAGTAAATCGAACTGGTCATCAGTGATG
cCTCCCCATAGCTTAGCAATCAGCATTGCTATATTTTCTTTATCGTATTTTTCTCTAGCT
GCCATGTGTACAAATCTTTTAAACTGAAAACTGAGTGCAAAAGTAATGCTTTTTCTCGAA
ATAATCAAGCATTTTTGTCTAAAAATATGTTTTAAAACATAAAAAGGCAATTTTTTCTAA
AAATGGCATACAAAAAACTTTGTTATACCACAAAAAAGTGTTACCTTTGAAAGCAATTAA
TTTAGTCAACAAAAATTTAGAACCTTAATGTAGATCTATGAGTTATCTAAAATTCGAAAA
GGCCCTTATGACGAATCTTCAAGAGTCGTTGCCTAAGGAGTTGTTGAGGACAAATCGATC
GGGTGCATATTCGTGCTCTACGATTGTAGACTGTAATACCCGCAAGTATCACGGATTACT
TGTCGTGCCGGTTCCTGAACTGGACGATGAGAATCATGTGCTCTTGAGTTCGCTGGATGT
TACGGTGATTCAGCATGGAGCAGAGTTTAACCTCGGCTTGCACAAGTACCAGGGCAACAA
CTACAGTCCGATGGGTCACAAGTACATTCGTGAGTTTGATTGTGATAAAGTGCCAACTAC
CCTTTATCGCGTAGGTGGTGTTATCCTGAAAAAGGAAGTTGTATTCCAGCATTATGAGAA
TCGCATTCTGATTCGCTATACGCTGGTAGACGGTCATTCGGCTACAACCCTTCGTTTCCG
TCCTTTTCTGGCTTTCCGCAGTGTCCGTCAGTTTACTCATGAGAATGCTACCGCATCTCG
TGATTATGCTGAGGTAGATCATGGCATCAAGACCTGTATGTATGCAGGTTATCCTGATCT
CTACATGCAGTTCTCCAAGAAGAACGAGTTTAAATTCTGTCCAGATTGGTATCGAGGCGT
GGAATATCCAAAGGAGCAGGAGAGAGGTTATGCTTCTAACGAAGACCTCTATGTTCCTGG
CTATTTTGAAATGGATATCAAGAAAGGCGAAACCATCGTCTTTGCTGCTTCTACATCAGA
AATCAAGGCGGTCAGCCTGAAGAAGCTCTTCGACAAGGAAGTGGATGAGCGTTCGCCTCG
TGACAATTTCTTCCACTGTCTGGTCAATGCAGCTCATCAGTTCCATCGTCGTGAAAAGAA
CGATGACCGTTACATCCTGGCAGGTTACCCTTGGTTCAAGTGCAGAGCCCGCGATACATT
CATCGCTCTTCCGGGTCTCACCCTCTCTATCGAGGAAGATGACTACTTCGAACTGGTGAT
GAAGACTGCCATGAAGGGATACTACGAGTTTATGGAAGGCAAGCCGGTCAGCGTTCATAT
TGCTGAGATAGAGCAGCCTGACGTGCCATTGTGGGCTATCTGGGCTTTGCAGCAGTATGC
CAAGGAAACCAGCAAGGAAGAATGCTTCAAGAAGTATGGACAGTTTATCAAGGATGTTAT
CAACTTTATCCAGAATAACAAGCATCCGAACCTGAAGCTCGAAGAGAACGGATTGCTCTA
TACCGATGGTAAGGACAAGGCTGTTACCTGGATGAACTCTACTGCCAACGGCAGACCAGT
GGTTCCACGTACCGGATATATCGTAGAGTTTAATGCTTTGTGGTATAACGCTTTGTGCTT
CTGTGCTTCTCTCGCTGGAATAGTTGGCGAAGAAGACAGCCAGCAGAAACTCCTGGCTCA
GGCTGATCAGACCAAGCAGGCATTCCTCGATACCTTCCTCAATGAATATGGCTATCTCTA
CGATTATGTTGATGGAAATATGATGGACTGGAGCGTTCGCCCGAACATGATATTTGCAGT
GGCTTTCGACTATTCTCCATTGTCGCAAGACCAGAAGAAGCAGGTCCTTGATATCTGTAC
ACGCGAACTCCTTACTCCTAAGGGATTGCGTTCACTCTCGCCAAAGAGTGGTGGATATAA
TCCTGTTTATGTAGGTCCGCAGACCCAGCGCGACTATGCTTACCATCAGGGTACGGCATG
GCCTTGGCTCGGTGGCTTCTATATGGAGGCAAGTCTGAAACTCTATAAGCGTACCCGTTT
GAGCTTTATCGAACGCCAGATGGTAGGTTATGAGAACGAAATGTCTTCCCACTGTCTCGG
TACCATCAGCGAACTCTTCGATGGAAACCCTCCTTTCGCAGGTCGTGGTGCCATCTCTTT
CGCCATGAATGTGGCTGAGATTCTGCGTGCGCTCGAGTTACTTGAAAAATATCAATATTA
ATAATAGGAGGACTGCTATATGAAAGTTTTAATGTTTGGATGGGAGTATCCTCCTCACGT
ATTTGGTGGTTTGGCAACTGCCAACTTTGGTATCTCCCAAGGACTTCATGCCCAGGGCGA
TGTTGATATCACATTGTGTCTGCCTCATCCTTTCGGTGATGAGGACCGCAGTGCCTGCAA
GATTGTGGCAATGAACAGTGTGCCTATCGCCTGGCGAGATGTAAATCACGACTATGTGCA
GCAGCGCGTAGGCAATATCATGAATCCGGACGATTATTTCCGCTACCGTGACCACATCTA
TGCCGATTTTAACTATATGCATGTAAATGACCTCGGCTGTATGGAATTTGCCGGTGGTTA
TCCGTCAAATCTTCATGACGAGATCAATAACTATAGCATCATTGCCGGAGTTGTAGCCCG
TTCAGAAGAATTTGATATTATCCATGCTCACGACTGGCTTACATTCCCTGCCGGAATTCA
TGCCAAGCGCGTGAGTGGCAAACCACTGTGCATCCACGTTCATGCTACTGATTTCGACCG
TAGCCGTGGAAAGGTGAACCCTACCGTTTATGCTATTGAGAAAGACGGTATGGATAATGC
CGACTGCATCATGTGTGTATCCGAACTGACGCGCCAGACGGTGATTCACCAGTATCACCA
GGATCCACGCAAGTGTTTCGCCATGCACAATGCCGTATACCCATTGAAGCAGGAGTGGCA
GGATATTCCACGCCCAAATCATAAGGGCAAGGAGAAGGTAGTAACCTTCCTGGGACGTCT
TACCATGCAGAAGGGACCTGAATATTTCGTAGAGGCTGCCAACATGGTATTGCACCGTAC
CCGCAATGTGCGTTTCTGTATGGCAGGTTCGGGCGATATGATGGATCAGATGATTTATCT
CGCTGCCGAAAGAGGCATTGCCGACCGGTTCCACTTCCCTGGCTTTATGCGCGGCAAACA
GGTTTACGAATGTCTGAAAGACAGTGATGTCTACGTGATGCCATCTGTGAGCGAGCCGTT
CGGTATCTCACCTTTGGAAGCTATGCAGTGCGGCACACCAACCATTATCTCCAAGCAGAG
TGGATGTGGAGAAATCCTGTCCAACTGTATCAAGGTAGACTACTGGGATATCCATGCCCT
TGCCGATGCCATCTACAGCATCTGTCACAACGAGAGTCTTTTCGATTATCTCTCAGAGGA
AGGCAAGAAAGAAGTAGACCAGATTACCTGGGAGAAAGTGGGTGCCCGCATCAAAGACCT
GTACCTCAAGACCTTAGGGTGGAAGTAGGTTAAGTGAAGAGTGAAGAACGAAGAATGAAT
AATTTTGAGGCTTTACTCATCTTACAAGTTAAACGTTCAAATTTCAAATTTTTATGAAAA
CAATTTGTTTATATTTCGAGATACATCAGATTACCCATCTGAAACGCTACCGCTTCTTTG
ACATCGGTACCGACCATTATTACTATGATGACTACGAGAACGACCGTAGCATCAACGAGA
TTGCTGAGCGCTCTTATATGCCAGCCTTGAATGCCCTTCAGGAGATGATTGAAAAGAACG
GCAAGTATTTCAAGGTAGCTTTCTCGCTTTCGGGTGTGGGTATGGAGCAGTTGGAACTTC
ATGCTCCTCAGGTACTGGAGAAGCTTCAGCAGCTCAACAATACGGGTTGTGTAGAGTTCC
TGGCTGAGCCTTACTCTCACGGACTTGCTTCTCTGGTTAATGAGGCAAGTTTCAAGGATG
AGGTGATGCGCCAGTGTACTAAGATTGAGGAATATTTCGGAAAGAAACCTACCGTATTGC
GCAACTCTTCGCTCATCTACAGCGATGATATCGGTAACGATGTTGCCAACATGGGTTTCA
TTGGTATGCTCACCGAGGGTGCCAAGCACGTGCTCGGCTGGAAATCTCCTCACTATGTTT
ACCATTGCGCCCTGAACCCTAAGTTAAAGCTCCTGTTGCGCGATGTGAACCTGAGCGATG
ATATCTCTCTGCGCTTCAGCAACAGTGATTGGGACGGTTATCCACTCTTTGCCGACAACT
ATATGAACCAGATTGCTGCCTTCCCAGAGGAGGAGCAGGTTATCAATATCTTCATGGAGC
TTTCTGCTCTTGGTATTGCCCAGCCTCTGTCAAGCAACATCCTCGAGTTTATGAAGGCTT
TGCCTCAGTGTGCCAAGGACCGTGGCATCACCTTCTCTACACCTAGTGAAATCTGCAAGA
AAATCAAGTCGGTAGGCGAGGTGAATGTGCCTGATACCTTGAGTTGGGTAGACGAGGAGC
GTGATGTAAGTTCATGGTTGGGTAACCCGATGCAGCGTGAGGCTTTCAACAAGCTTTACA
GTGTGGCAGACCGTGTACGTATCGCCAACGATCCACGTATAAATCAGGACTGGGATTACC
TGCAGGCAAGTAACAACTTCCGCTTCATGACTACCAAGCCAAGCAATGTGGGTCTTGACA
GAGGTATCTATTCAAGTCCTTTCGATGCTTTCACTAACTATATGAACATTCTTGGCGACT
TCATCACCAGAGTAAACGACCTCTATCCAACTGATGTTGATAACGATCAGCTTGAAAGCC
TGCTTACTACCATCAAGAATCAGGATGAAGAGCTTGAGATGAAGGACAAGGAGATTGTCC
GTCTTCAGGCTAAGATTGAAAAGATAGAGAAGGAGGCAGAGAAGCAACATGGCGAGAAGC
CTGCTAAGGCTGCTCCTGCCAAGAAGGCCGCAGCTAAGCCTGCAGCCAAGAAGGCTCCTG
CCAAGAAAACAACAAAGGTAGAGCCTGCAGAAGAAAAGAAAGATTAAAATTTTTAGATTA
CTCATAATGATTAATCCCCCTCGCTGCATTGATTTGCAATGAGGGGGATTTTTTTGTTTC
CCAAAATTTTCTCTGAAATAACGCGTTAGCTGGAAAGCGTTATTTTTCGAAATGAATCCA
GTCTACGTCGAAGAAGGCAGCATCGTTCTTCTTGGCTGTGCGGGTGTTGAAGAAACCGAG
CTTGGCACCAATCCACTTGCCTTCACGCACAGTGAAAGGATTGCCTATCTTGGTGAATTT
CTTACCATCCAGACTGTAGCTCCATTCAGCGATAGCCTGTATCTGGTTGGCGATGCCTTC
GCTATGAACCTTCACGCGGAGCCATACGTCCTGGGTGGCGATGCGGGAAGAAGGAATATC
ATCTACGGCATACTTCACGGTGTAAGGTTGAGGCTGCTTGCTGGTCTTGATGGCCACTTG
CTTTACCACCTTCTCAGCCTTTCCCTTCTCAGCCTTCTCGCAGGTTACATATTGCAATAC
AACACCCTCTTCCTTGGTATCAACAAACTTGAGTGCCGCATAGTCCATGCCTTGCATAAT
CATGCCGGCGCTTTCGCCCAATACCTTATCATTTTCCTTGTAAGCCTCGGTGCGGTTAGG
TATGAACTTCACCTTGGCAGTAGCAGTAAAGTTCTCGGTAGGGAGTTTCTGGAGCAGAAG
GTTTGGCAAATCATACAGGTTCTTTACATCTTCAGCCTGCTGCACACCATAGAGACGCAA
CTTGGAGTTCTTGGCATCACAGAAGTACCAGTACTGACTGTAAGGACCGTTCCACTGCCA
TTGCAGACCTAAATCTACGCTGTTGAAATCATCCGATTCCTTAGGCTGGAAGTTACCGCT
TGATGGCAGGTTTGGCTTCTTCCATTGCTGAACAGGGTCACCGCAGCCATCACCATCCTT
GTCGTCACCGATAACGAGCCAGTCGTTCACCCATTTGGCTGGTTGCAGATGAACCACACG
ACCATAAGCGTGCTTATCCTGGAAGTGGAGAAACCAGTCTTCGCCGTTCTGGGTATCTAC
CCATGCACCCTGGTGAGGGCCGTTTACCTTCTTGTTCTTTCCCTGTGCCATACCCACATA
CTCCTCGTAAGGACCGTATGGATTCTTGGAACGCAGTTCTACCTGCCAGCCATACTTTAC
TCCGCCCGCAGGACTCATGATATAATAATATCCGTTGCGCTTGTAGAATTTGGTTCCCTC
GATGGTTGGCTGGTCTTCATGGCCATCATATACGATGCGTGAAGGACCGATAACCTTGGT
GCCGTCaGGTGACATCGGGGCTACGAAGAGTACCGACTTGATACCGGCTCTTGAACCGGC
GCATCCATGCGAAAGATAAGCCTTGCCGTCTTCATCCCAGAGAGGGCAGCAGTCGATAAG
ACCTTTTCCCTTCATCACCCAGGTGATAGGTTCCCAAGGGCCGCGTGGATCTTGTGTCTT
GGTCATGAAGAGTCCCTGGTCAGGATCGCCACAGTAGATATAGAACCATCCGTCATGATA
GCGGATGGAGGGTGCCCATACGTAATTACCATGCTGAACCTTCTTGCGCCAATCCAGTTC
GGTGCCCTGGTATTCAGGCAAAACCGGATAGTCATCGAGTAGGGCAGCGCCTATAATCTC
CCAGTTTACCAGGTCGGTGCTGTGCAGAATCTGCAAGCCTGGGAAACACTGGAAGGAAGA
GGAGGTCATATAGTAGTCATTGCCCACACGGCATACGTCAGGGTCTGAGTAGTCGGCGTC
AATAACCGGGTTGCGGTACATTCCGTTCTTCAGGTTCGGATTCCATGTCTTGGATACCGC
CTTCTGAGCATTCACGCTCAGTGCAGAGAGCGGAGAACTCAATGCGATGGTGGCGAGAAT
GCACAGGAGTGAATGCGATTTTATTTTCATTGTTACCGATGTTAAAATGAATTATTTAGC
TACGTATTTCTTGTTGTTGTAGATATAGATACCTTTTTTGAGACCTTGCAGGTCTTCTGC
CTTGGCATTGAGTTTCACCATGCGACCGCTGAGGTCGTAAATGTTGTTGTTGTTTACCTT
GGCGATGGCAGCAATTGGCTGAATGCCTGTAGAAGTCTCTGTATAGAGAGTGAACTGCAA
GATGCACTGCTTTACCTTTGGAGTGAAAGTAAGCGTGTGCTCTACAGGTGAATCAAACTC
TACTGTATATTTTTTCAGACTTTTGTCTTTTGGAAAAACATAGGTAGAAGCATCATAGCT
TGTGCCGTTAATCTCGCCGAGATAGGCATCTGCATCTGtGTAATTGTCTTTTCCCTCGAT
ATCCATTTTGACAATCTTTATGCCGTCAGGAATGATGATGGTGTATTGATTTGCGCTATA
CTTGATATAGTTGGTACCAGAACCAGTATCGTATGTCTTTCCCTTCTCATTGCTGATAGC
GAAGCCATTGTTGAAAGAACCGGCTGTCTTATCTGTCAAAGTCTTTGAGTTTAATGTGAA
AGGACCCTTGGTATCAGTAACGGTTGAACCTGTAGACGTAGCATCACACTCGTCTGTCCA
AGTAGAATCAAACTTCTTGAGCCAGATAGAACCGCTGCTGACGGTAATCTTAGAGTTGTT
CTTGAACACGAGATTATCTACGAAGCGGATGTCGATGCCCTTTTTGGCTGAAATCTGCAC
GTTGTCGAGAGTCACGTTCTTGATATGGCTCTCAGGGCGGCCAATCAGGAAGATAGCGTT
ACCATCGCAAACATCTGTTGTCTTCACGTTCTGGAGCAGGATGCCATTGTAGGTTGGGGT
AGTACTATCAAGAGCTCTGGCATTTGCCTTGTCTACGGCAGGATCGCTGTTGTAGTTCTT
GTCGTAGTAGCAGTCGATAGAGAATGGGTTCTTCACCTTGGTCATGGTGAAGTTGGTGAA
CTTCCAGTCCTCCTCGCCACCGCCACGCAGTGTACCATTGCTATTGATACCCGTCTTCAT
GCGGATACCGGCAGTTGTGCCGTTCATGGTGATGTTGTCGAACCATACATGCTTGATGTT
TTTGGTGAAACTACCGATAGAAGCACCATGTCCTGTACCAAAGTCGCAGTTCCAAACATG
GATATACTGTGCATTGTCATCGCAAACTACGTTATCATCACCTGTACTGATGTTGCAGTT
ATAGATGTTCATGTGATGTCCCCAGATAGAGATACCGTCTGTGTTATGAGAAGGCTGTTC
AGTCTTGGTTTCAGAAGAAGGGTTATAGATGGTTACATCATGAACAGTACCATTGCTGGC
ACCATTGCTGTTACTCAAGGTGATGTTGACACCCGGAGTATTCTGAACCTTGAGATTGCG
AATCAGGAATCGGCTGCCTTTCTCGAATCGGATCATGGCTCCAGGATTGAAAGCCTCCTT
GTTGTCGCGAGCCTTCCACCAGCGGGTACCCTGACCATCGATAATAGAAGTTTCACCTTC
GCCCTCTATAACAATGTCGCTCTGGTTCTTGTTCTTGCAACCGATAAAGAGCGTTTTGTT
GTTAGGTGCCTTACCATATTCAACGAGTTTCAGAGTTGCTCCTGCGCAAAGGTGGAGTAC
AGTCTTTGACTTGATGCTGAGTACCTCGGTCTTGCTTGTCATCTGGTCTGTACTACCAAA
CATCCATGTACCGGCAGGAATCACGACCATACCACCGGTAGAAGGCACAGCATCAAGTGC
TTTTTGGATAGCCTTGGTGTTGTCTTCTGCCGTAGTAGAAGCACCATAATCCTTGATATT
AAATGTGTTTGCCGAAGTGATGGTAGGCAACTGTGGTAGTTCTACGGCAGTCCATCCTTC
AGGAGTGTTCTGTGCGTTCTGCTCGGCTGTGATACCAGCGAAAGTTTGTGCTTTAGTGAA
CATTGGCAGAGCCATGAGCGCAGCAAGCACGACTGACTTAATGATTGATTTCTTCATTTT
TTCTTAGGTTTATCTATTTTATTATTTTCTTTTCTATAAGATTTTCTGCAAAGTTACGAC
ATTTTTGCTTATCACATGCAGATTGTGAATAAAAAAGTACGAAAACGATTACGTATACCT
TACCGATAGAACCAAAAGAAAGACCGTATCCATCAGGAATTATCTCCCTAGAATACGGTC
TTAAACCTAATGATTAACGTATGTCCTGATAGGTTTTCTTTTCAACATAATGACTTTGAT
TAGTAACCAGGATTCTGGTCGGCTAATGTCAGTTGGTCATTGGCATCAATTGCAGCCTGT
GGGATAGGGCGAAGAAGCTTCTTGCCGATATACTGGGCAGCCTTGTCTCCCATCTCATGG
TTATACTTGGTGCAACGCTCTACCAGAGTCTGGGTTCTGCGAAGATCCATCCAACGAGCC
TCATTACCGAAGTTCTCGCAGGCATTCTCATCAAGGATGTCATCGATAGAGATAGTTCCT
GTAAGTGCAGAAAGACCAGCGCGCTGGTGAACCTCATTGAGTCGTGCCAATGCCTTAGGA
TTATCACCAGCCTTCAGATAAGCCTCAGCTGCTACGAGATACATCTCTGGCAAAGTGATG
ATATGGATGTCGCGATAGCAGGTGTTCTTCTCTGTCTTAGCAGTCTTGCTGTCGTCAAAC
TTCTTGCATGGACTGGAACCATATACCAGTTGCTGGTTATCGTAATATTCCATATCTCTG
CCGTCCATATTCTGTGCTTCCTTGCTCTGTGAATCCATCGGAATGCGATAGGTGTTTGCT
CTGTTTGCAGGATCTATAGCCTTCCATGCTTCAAAGTCGGCATCTGTTTCATACCATGCA
GAATAGTATCGCGTTACTGGCTTACCTACCAGACTCTCACCATTCTTGTACCAGGTCCAG
TAACCGGTATTTGCAGCATTTCCCTTGTTTATATCTGGCAATTCCTTCATGAAGGTAGCA
TCGTAACGCTGGTCTCCCTTCTTGAAACAATGCAAGGCATAGAGGGTTGGTACATAGCTG
GAGGTTGTAGCCTTGATGTTATCCTCGTTTCCACCCAGATAGTTGCAGTAGTAACCGCTC
CATTCTGTACCACCTGATGTTGTATTGTTGGCTGTAGCCAAATCATATTCCACATCCCAA
AGGAACTCTTCGTTGTCATCGCCCGATCCGTCTGCCTTCCAGAGCTTGGCAAATGGGGTA
GTCAGTCTTCTGCCTGCAATTACTTCATCGGCAAGAGCTGCTGCCTTGGAGAAGTATTCC
TGCTTGTTGAGGTCCCATGCAGCAGAAAGGTAGGTCTTGGCAAGGATAGCCTTGGCTGTT
TCCTGGCTGATTCTGCCGCCACCCTTGGTAGCTGTAGAAGCTTGGAGCACATTCTTGCTG
ATAACATCTTCGAGTTCGCTGATGATATAGGCATATACATCTGCAGCAGAAGACTTAGGA
TATCCTGTGTCTGCTGTGGTGAGGAAGTCCtTCATGATAGGGACACCACCGAAGTTGTTT
ACCAGAAGATAATACTCGTAGGCTGCCAATACACGGGCTTCGCCTACAAGCTGCCCCTTA
GTCTTTTCATCAACTTGGGCTGTCTGTGCATAATATGACACAGAGTTGGCTGCACGTATA
CCTGAATAGAGGTAAGTATAGAGATTCTTGATATCCGTATTTTCTGGAGTCAAGGTCTCG
TAAGTGTTCAATGCCTCGTTCATCTTGTTACGGGCATCGGCATACATGTCTGTACCTGCT
GAGAAACAGCTAGTGAACAGAGGAGCTGCATAAACGTTTTGCAGATGCTGATAGGCATTA
TTGACGAGGTTGTTTAATCCCTCTTTTGTCGCAAAACTCTGTTTGGCAGTTACATTCGAC
TTGTTGCTGGCATCCAGGAAGTCGCTGCAACTTGTCATGGTTCCCATGCAGCAGGCCGCC
AATGCTACGCTATATAATATCTTTTTCATAATTGTTTACTTCATTTAATGAGATTAGAAC
TTAAGATTTACACCAAACTGGTAGGTTACAGATGATGGACCGCCATTCTGCAGATTCTGT
GATGCCCACTCTGGGTCGAAGCCCTTGTAGTTGGTGAAGCAGAATGGGTTCAGAACGTTT
ACATAAACACGGAGATTTCTTATACCTACCTTGTTTACTACGCTCTTAGGTAATGTGTAA
CCCAGGGTAATGTTCTTAACCTTGGTGAAAGAGGTCTTCTGATACTGGAAGCCTTCTCCC
TTGGCTGAACCCTTGTCGCCGAAGTAACCACCAAAGGATGTATCGCTGTTGTTTGGATAA
GGATACTTTCCGTAGTGGGTCTCTGTGGCGGTTGTAATCTCACCTGTTGCATGATCGATG
ATTGGTGCTCCCTTTGGTATGTAGTAATCCAGTTGCATGTGGGCATTACCACGGTCGCTA
AACTTCATATACTTCTCATGGAAGTAGCTGCGTGACCAGAATCCGCTCTTTGTATAGAAC
ATGATAGAGAAGTCGAAACCCTTGAAGTAAACATTGGTAGTGAAACTACCTGTCCAGCGA
GGATCTGTGCAGCCATAAATCTGCTTATCGTTGTCGTCAATCTTACCGTCATCGTTCCAG
TCGTTTACTGCCATCTGACCTTCATACCACTTATACTTAGTGCCATACTTCTCGTAGAAT
TCCTTCAGGGTATAGTGCTTGTCACCATTCATGGTGTGCATGGTTACACCCTTGTCGGTG
ATGACATCGGTATGGGTATAGTCACGGAGTACATTCAGTGGCTCGCCGATAAACCAATTG
TTGGCTACCTCATCAACTTTACCATTACTCAACTCCTTAATCTTGTTCCAGTTGCGGGCG
AAGTTTACATTCGCACTCCAGGAGAAGTCTTTCTTGTTGATGATGTTAAAGTTCAAACCG
AGTTCAATACCTCTGTTCTGGACAGAACCTACATTGAAGGTTGAAGTCTTCTCACCAGTT
TCGATAGGCACTGAACGTGACATAATCTGACCATCAGAAAGACGGTTGTAGAAGTCGGCT
GTTACATTGATGCGGTTTTTCAGGAAACTCAGGTCGAGACCGAGGTCAAACTCTTTAACC
TTCTCCCAGATGAGTTCTGTATTTATCAATCCGTTAGGATAATAACCCTGTACCTCTTTG
CCGTCAATGGTTACATAAGATGGACCTGTAGCAGAAGCGATAGTTACATAGTCACCCACA
TTGTTGTTACCGGTAACACCGTATGAAAGACGGAGTTTAGCATTGTCTAACCAGTTGTTG
AACTGCTTCATCCAAGCTTCATCTGAGATACGCCATGCTGCAGCTACAGAAGGGAACCAG
CCCCATCGGTTGCCGTCTGCGAAGCGTGAACTGCCATCGGTACGGAGTGTAGCTGTAGCC
ATGTAACGGCCCTTATAAGAATAGTTGGCACGGAAAGCGAATGACTCCAGTGATGACTCA
GTATAAGAACTTGAGAGCGTCTTGTCGCCGCTGGCTGTTCCCAGATTGTGGAATGTAGTG
TGGTCGCTGGCGATACCCTTGCCTTCTTCGTACTGATATTCTGTGTTACTCTTGTACAGT
GAGAACAGTGCCATGGCGCCAACGGTGTGGTCGCCAAATGTGCGGTTGTAGTCAAACTGG
TTGTCCCACGTCCAGTCTACACGGGTTGTATTGGCAACAGAGCCGAAGTTGGTCTTGTTC
TTCTGGTAGTAAGTTGAACCTACGTCGTTACCCTCGTTCAGACCTGTTGCATAGAAGATA
CCCTGGCGCTTGTGAGAGTAGTTTGGGGAGAAGGTGGTTGTAAACTTCAATCCCTTGATG
ATGTTGGCACGCAGGTAGAAGTTACCCATCAATCGGTACATCTTAGTCTCATTGGTATAG
TTGCCGTCATTCAAATCGATGAGTGGGTTATATGTAGATGTAAACTGTGCATCTGAACCA
AAGGCTGCCTTTGCTCCCGGGTTAGGAATCAGGTTGCCATCTGCATCTGTTGGAGAAACG
AATGGGTTAAAATAGAATGCATTCACGTATGGAGAATAAGTACCATCAGTACATACATCC
TGGGTGCGGCTCATTGACATGTTAGTAGAGAAACCTGCCTCGAATATCTTGGAGAGCTTG
GCATCCATTGCTCCCTTGAAGTTAAAACGCTCATAGTCGTTGCCTTTGAATACGTTCTCT
TCTCCCTGATAACCCATACCTACACGGTAGTTGATCTTATCTGTAGCACCGGCAGCACTG
ATAAAGTGGTTCTGCTGGGCGGCAGTGCGGGTAACCATCTTCTTCCAGTCGTAACCGTCG
AAACTTGGATCCATCATCAGGTCATAAAGTTTGGAGTCTTTGTAGCTGGTTGCTCCCTTG
CGGGCAAGGAAGGCAGAATTCAAGTCGGTATTCTTGATGATGTAGTGTGGATGTCCTTcG
GCATCTACACCCTTGCGGCTAGAGCCATCGTAGCTCTTACCATCGAGCGTGGTATATCTG
GCAAAACGATAATCCATAAACTCGTTGGCATCCATAAACTCAGGCATGCGCGCCAACTTC
TTGATACCATAATATCCGTCATAAGAGATGGTTGCCTTCTGTGCCTTGTCTGCACCCTTG
CTGCCCTTGGTGGTAATCATGATGACACCGGCAGAGGCACGGGAACCATAGATGGCGGTA
GAAGATGCATCTTTCAATACATCGATGCGGTCGATATCATCAGGATTGAGGAAGTCCATG
TTGTCGCAAACTACACCATCGATAACATACAATGGCTGTGCCTGCTTGTTGATAGAAGCC
TGTCCACGAACCTGAATATTGAAGCCTGCACCTGCGCGGCTACCAGACTGGGTGATGTTG
ACACCAGGAACAGAACCCTGCAGAGACTCTGCAAGATTGGTAGTACCACGAGCGGCTATC
TTTTCAGAGTTGACAGATGCAATAGAGCCGGTTACGTCGCGTTTACGCATAGTACCATAA
CCAACGACAACGACCTCGTCAAGAGCTGCATTGTCATCTTCAAGTACGATGTTCCATGTT
TTCTGACTTCCTACTTTTACTTTCTTAGGCTTGCAGCCGATGTAGCTGAAAGTCAAGACC
GTATTAGGGTCTGCGTTCTGAATGGTAAACTTACCGTCAAGGTCGGTGATGCCACCTGCC
TTACCATTCTGGTCAGTAATGGTTACACCAATCATTGGGTCGCCATTAGCATCCTTAACG
GTACCTTGGATTGTTTTCTGTGCAAAGGCGAGGAAACAAACCGAACTCAAGGTCAGTGCC
ATGCTGGCACGTTTCAGTTGTTGATACATAACGATGTTTGTTTTGTAGGTTATTATTAAT
CTTGTTAAGTTTCTCTGGTCTAATTGAACTTACTAGCGATTAGTTGTTGTCGTGTTTGAT
TCTCAATAGATCATAAGGAATCTTCGATTTTTGGTTATAATCTTAGATTTCTGCTACAAA
GGTAATTAAAATTTTTAAATGTTGAATAAAATAAACGAAAAATCTAACGTAAACGTTTTC
GGAAGTGTTGTTTCTACAATATAGCCTTTAATGGTGTTGATTCTGGCTTGCAAGTGAGGC
TTATTTGATGGGGCAGGAGGTAGCCGGAATTACGTCACGACGTAGCATTTGCTGCGTCGC
GACGCACTGGTTATTACGTCGGGACGCAGCAAATGCTACGTCGTGACGTAATTTCAGCAG
CCCATGGTAAGCGGAGCCGCTTACCATGGGGCGTGGCAATAGGTGACAATAGGTGATaAT
AAAAATACCGCTTATTGCAACCCGTTATTCATTTATAATCAGAGAGTTATAGCACGAGTG
GCAGATGTGACAACAAAATCGAAGAAAAAAAACGGTTCAATAAATTCGGGCTTTGAAGTA
AGCTGATGAAACCATGCACTTCATAGCATGAGTTCTTACGTTTCATAGAGTCGCTACATA
CCGCTGTGCTGGCACCCAAATATGGCTGTGCTGGCTTGTAGATTCGACTGCGTTGGCTTG
TAGATTCGACTGCGTTGGCTTGTAGATTCGACTGCGTTGGCTTGAAGAGGTGTATTCGTA
GCTCGAATGAGGCACTTTATTTGATAGAATGTAGCGGCTGAGTTCGCTGAATGAAACGTC
TCTTTGGGTTCAAGGAGACGTCTCTTTTAGTTTAAAGAGATAGTTTCTTAGGTTGAAGGA
GACAGCTTCTCGAAGGTTGCCACTAGGCTCAGCAGCTCTGCCGAGCCTAGTCAGCAGCTT
TGCCGACTGCAGTCAGCAGGTCTGCtGAGCCTAGTGACAACACCTTTTAAtCGTACAACT
ACAACCCTTATAGTCGTACAACCATACACCCTATAGTTGTACGACCATACACCCTTTAGT
TGTACAACTATAACCCTTTCAGTCGTACAACCATACACCCTATAGTTGTACGACCATAAC
CCATTTAGTTGTACAACTATAACCCTTTCAGTCGTACAACCATAACCTATTTAGTTGTAC
AACCATAAACGCAAGCCCGCCAGGCGTACTTTTTACGCCTAGCGGGCTTGCGTTTTTTTT
ACTTTCAGAACTTTCGCATGTGGTTCAAGAACGGGCTGAAGGCCCAAAAGCTTCTAGCCC
AGAGCATGTGGGGCAAAATTTGCGAAAGTTTTGTTAATTTTATTGTTTCAATTTCTTAAT
CTCATCAATAGATAAGCCAGTTGATTTTGCAATGACGTCTATTGGAGTATTGTAGGTTAA
TAGGTTCAAAGCAATCTCTTTGCTTACCTTTTTGGCTTCTTTCTCCATAGCATGCTTATA
TACCGCATAATTGTCCCACATGACCATCATGCTGTTGTCGTATTTCTCCTGTTCCTCTTT
GGTCAGAGTCTTGGAGTCGGCGATTTCTGCCAGTCTCTTGAATATCTTATGCTGAGCCTC
GAAAGGCATTTTTTCCAAAGTCTCCATATGCTTCAAATTATAAATCCAACAATCTAAAAA
CGTAGTACACTCTTCCTTAGGTACTATCGCTGCAAAGATACGCTTTTTATTCGTAACTTC
CAAGAAATTAGCTGTAAAAATGAGATAGAGAATAGGAGAAAGTAAAAAAAGGTGCAATGC
CCGATTTTTGATGAGGACATTGCACCTTTAATTATATTAATTTATTTATCTGTCGGATGT
AAGTACTATTACTGTACAATCCAACGTGGGTCACCGAAATTACCATACTTACTCTGGTAT
TTGTCTTTGATGGTGAAATCACCTGTTGAAGGTGATACCCAAAGATCTGCAGATGAAATA
TCTACAGGATCTCCAATATGCAACTTTGACTTCCAAGTGTATTCTTTGGTATAATATACA
TCAACGAATGGAGCGTTCTTGTAACTTGTTGCTGTTGCATCTGCCAACGCTGCACTCTGA
CCGATGAGGGTGTTGCTAAAGTTAGGAACAATATTGTTGTTCTTGTTGGTATCGATGAGA
TACTTGCCGCCCACAACTGCGTCATACAATGTACAGTGATCTACATTTACCTTTGTCATG
CTGTTGGCTACAGCAATCATAGGACCTGCAGAGAGATTAGCGATGGTAGAGTTGGTGAGG
TTTACTGTTTCCAACTGTGCCTCTGGAGCATCTTTACCTGCTGCCAACACACCATAAGAA
CCAATCTTATTGATTAAGCAGTTGTTGAAGTTGATGCTACCGATGGTAGGTTTTATTCCC
TTCTGCAGACGGATGATACCACGGGTATTTTTGATATTACACTTGTCGAACTGAATAGAA
CCGATGTTATCGTTCGTGTTCAAGTTGAGGATGTAGTCTGCGCTGTTGTCCTTATTCTCC
AAGTTGAGGTTGTAGAAACGGATGAGATCTTTCTCGCCCTCAATCTTGATTTCCTTTACC
TTCCATATAGAAACGGCGCCAGATTCTCCCCAGAAGTATATGCTCTTGATGTTGGCAGGG
ATGATGAGTCCCTTCTGTTCGCCAGTATCAGAACTTGTCATCTGGTAAGTTGCATTCTTA
GGCATTACAATGACAACCTTGTCTGATGTTGCTTCCTTCAAGATGGTACCCAGATCCTCG
CCCTCGGCAAGAGTCATGACATCAAAGCCTTCAGGGTAAGCTTCTGTAGTCTTGAAAGAG
TAAGTTCCTCTCAGGTTCTCCTTGTTCCACAACTTCACCTTGTATGAAGAGTTAGCCTTC
AAGCCAGTGATAGTCAGCTTACCTGCTGCTACGGCCTCGGCAGTGAAGTCAACTTTGGTA
GAATCTTCTGAACTCTTGTAATAGTAAACAGCATCGATGGTCTTGCCTGCAATGAAGCTT
ACGGTAGCAGTGCTTGATGTTACATCAACACCTGTGATAATCTGTTCAGCCTTGGTTTTG
AACTTAAACTTATCCAAGTATCTCCAGTTAGAAGACTTTCCGTCTAAACTGCGGCCCTTT
ATACGGATGTAGTACTCTGTGTTTCCATCCAGATTGTAGATGCTGTCAGGAGTATCTACA
AATGAAGAGTCAACAACGCTATGTTCGGTGCCGCCCATAGGAATATCGTTGTAGAGAGAG
TCTGTACTGTACTCAACGATGTAATAGTCAGTGTTTGGCATCTTCTTGAAGCTCACCTCA
GCACGGTCGTCCAGAGGAGTAACCGAAAGTTCGATAGAGTGGAACAAGCGGTCGTAGCTA
GCGTCAACACTCCAGTCATTGTCATCGGTACAAGATGTCAATGAGGCAAATCCCAGGAGC
ATGAATGCTCCGGAGATTGCGCTTTTATTTATTTTAGATAAATTCATGATTATTCAAATT
TTATCTTTGATTAGAATGGTTGATGAATTGCTTTTCTGTAGCAATCGCTTATTAATAACC
ATAAGAATTACTCAACTTGCCCTGTGAATCGGCGATACTTGATGTCGCAATAGGGAAGAG
GTAGCGATTCTTTACAGTTGTATTGAGATATGAACTGATGAATGGCAGTTTGCCTTTCAG
ATTCTTCTGGTCTTTATCGGTTACCTCAGCGCCCCACCAGGTTACATACTCGTAATCGGC
AGTATTTTCAGGAGCCTCATACCAGCATACAGAATTCaTATCAATCTTTACATCTGTAGC
AGTCTTGATGGTCTTGTAATAGAGTTTGGCAGGATACTCATTAATCTGAGCCTCATAGTC
TGCCTTAAACTGGTCTATCTTCTTGCTCAGGAGGTTCCAGCGCTCCAACTCATATTTACG
TACACACTCACCTGCAAACTCCCAGGCATTCTCGTCAACGATGGCATTGAAAAATGCATC
CTTGTCAGAAGAAATGCCAGCTACGTATGCCTTGGCATCAGCCTTGTTGGCATCAGCGAA
TGCACGCTCATGTACCAAGCCTAGAGCGTCGCGGGCACTCAATCCGTTTACGCCGCCTGT
AGTCGCGTCAGGATTGCCGTTAAGCTCATTCATTACTTCTGCATACATCAGGaGAACCTG
TGAGTAGCGCAGGGTAATGAAGTTGATACCTGTACATACCTTTTCTGTACTTCCCAAGGC
AGCCTGGCGCCATTCCTCGCTCATCTTACGGATATCCCACTTACCGCAGTAGATACCGAA
TGGTGAGTTCTTGTCGAATGACTCTTTCATTACGCCATCAGTCTCTTTCAGGGTGTAAGG
AACACAGGTGATGTCACGACGCTGGTCCTTGTGGTCGTATGACCAGAAGAGAGGAGCTGT
CATCTTAACCTTACCTGATGAGTTACCCTTCTTACCATAGCGTGAAGAAGATCCATTGAT
GCGGACACCGATGGTGTAGCCTAACTCACCACTTCTGTTAACACCCAGTGCTACCTCAAA
GAGGTTCTCGTAGTACTTGTCATCAAGTTTGTTCTGGTTGATGAGATACCACTCGTTCTC
ATAGCTTGGGTTCAACTGGTGAATACCCTTGCTGATGATTTCATTGAGATGAGTCTGTGC
CAACAGATAATACTTGGTACGCTCAGCTGCACCTGGACGCTGTGTAGGATAGGTTGGGTC
GCTGTTCTCTGTAGCAGTCTCATATCCGTCTTTCTGACTTTCGCGGATAGCCCATCCAGC
ACGCTGCAAGGCAATCTGTGCGAGCAAGCCATGAGCATAGCCCTTGGTGATGCGCTCTGT
GGTATATGAGTTCTCGCCTACCCAGCAAAGGTCTGGGATAGCTCGCTCCAACTCTACGAT
CATGCTGTCCATGATTTCATCACGGTCGGTCTTGCCTACGTAGATGTTGCTCAAGTCTGT
CTTAGTTCCTTCCAACTTCATTGGCACGTCACCGAAGTTTCTTACCAGGTTGAAGTAGAG
GAGTGCTCTTACTGTGATAGCCTCAGCACGGTAGCGATGCATCAGTTTGATGTTGCTCTT
GGTTTCATTGCCACTCTGTGTGTCGAAGTTGTTTACGAGCTCGATTACATTGTTGCTGTA
TTCGATACCCTCGTAAAGCTTGTCCCAGGTGGTCTGAATCTTAGACCAGCTACCAGCTAC
CATGTTGAAGTTGCAGGCACCACGCTCACTGTTGGTCTGTGAAGTGGCAGATGCGTCCTG
ACCATCTATCAGCTCAATATCTGAGTTGGTACCGAGGGTGATACCCATCAACTGTCCGTA
GATACCCTCTTCTGTCAGTTCACCGTATGCCTTGTTCAAAACAAGACTTGTATAGTATGG
TGAAGTTGCTACCGCATCAGGAGTGTGCTCCGAGGGTGACTGCTGGTCGAGGAAGTCACT
GCATGATGTTGTTGTACCGAGCAACAATCCGCTTATCAATAATGCTTTAAAAATATTCTT
ATTCTTCATTGTTATATCCTCCTTGAATTAGAATGAAACGTTCACACCAAATACGAATGA
GCGGCTCTTTGGATAAGCTGCATAGTCGATACCTGGGCACATTGGATTCTTCTTAGAACT
TGTATCTGTCTCTGGATCAGAGCCTGAATAGCCTGTGATGGTTAACAGGTTGTAGGCTGT
TGCATAGAAACGTACATTGCTCAAATATACCTTCTTGATAAGGTTCTTTGGCAAGGTGTA
GCCCAATGTCAATGTCTGCAAACGGAGGAACGAACCATCCTCTACAGCATAGTCTGTGAT
AGCCATTGTACCTGTTATACAAGGATTGAATATACTTGCGTTAGCATTGATTGCATTCAG
GGTGTTATAGATGTTCTCGATACTACCATACTGAGCAATGACAGTTGAAGAAGGCTTTGT
CAGATTGACACCTGTGGCTGGATCAACGCATGTATAGCGGTTGATGAAGTCGTTGTTCAG
GTTATAGCCCTTGCGAGAACCCTGGTAGAAGCTAGATGCCAGCTTGGTACCATTCACAAT
CTTGTTGCCGAATGAGTAGTTGCAGAATACAGATGCATCGAAGCCATGGAAGGTTGCGTT
GAAACCGAAACCACCTGTCCAAGGTGCGATGGTGTTACCCAAGCGCTGCTTGATAGCCTT
GCCGTTCTCGTCTGCCTCCAACTTGATGGAACCTGGAGCCAATGTTCCACCGATGGTACC
TACGGTATTTGCGATGCTGGCATCTGCCAACTCCCATGCATTACCATTCCACTTCAAGTC
GCCTGTACCTGTCTCTGGGTTGTAAACAGTATAGAAACCGTTCATCTTGTAACCCCAAAC
CTCGCCGAGTCGGCCACCTTCTACGATTCGGAAGTTCTGGTTGTCATTGCAGAGAGAACC
TGCCCACTTATACTCTTGGAATTCAGCCTGGCTGTTCAGCTTGTCAATTTTGTTGCGGTT
GTAAGAGATGTTGCCAGTGAAACTGAATGTGAAGTCCTTCTTGTTGATGATGTCAGCATT
GATGGTGAACTCGAAACCCTTGTTGGATGTCTGACCGAAGTTCTGATACTGATAAGCATA
TCCCGAAATAGATGGGATATTGGTCTGCATCAGCAAGTCCTTGGTTGTATTCCAGTAGAA
GTCAAGGGTACCATTGATACGGCTGTTGAAGAAGCCGAAGTCGAGACCGAGGTCACGGGT
GATGGTTGTCTCCCACTTCAAGTTTGGATTAGATAAAGTCTTGTGCTCCAGCATAGTAGA
GAAATTGCCATCGAAGAATGGCAACTTTGCTGTTGCATCAGACAATGAATAGGTTGCATC
AATCAAACCGCTCTTGATACGGTTGTTTCCTGCAGTACCGTAAGAGAGACGGAACTTCAA
GTTTGACAACCAGCTGGCTGTACTCTTCATGAACTCCTCCTCGCTTACACGCCATGCGAA
AGCTGCTGAAGGGAAGTAACCCCAACGGTTGCCTGCAGCAAACTTAGAAGATGCATCGGC
ACGGAGAGTAGCTGTGAAGAGATATTTCTCAGCGTAAGAATAGTTGATACGGCCGAAGTA
AGACAAGAGGTTGTCCTTACGGCCGATGGTGTTAACGTTAGGGAGAGCTGTACCGGCAGC
CTGGTTAGCCAAAGCTTCCTTGACACTGAAGGTGATAGGGAAGGCTACGGTTGTAGATGT
GTAGCTCTCATCCTGTGATGACGACCACTCCTGACCTACGAGTACATTGAGTTTATCACC
TCTCAGGAGGGCGTTCTTTGTATCGTATGTCAAGGTATTGGCATTACGCCAGTTCTTGTT
GTCCTTGCGGATAATCTGTGTCTGTGGCTGACCTGAATAACCGAACTTAGAGTTGCGTGA
AGCGTATGTACCCCAAGCCTGGTTTGTCTTCTCGTAGCTCCATGAATAACCGAATTCAGA
ACGGAAGGTGATGCCCTTGAATGGCTTCCAGTTCAAGCCGGCATTGTAGTTCTGACGGAA
ACGGCGCTGCTGCTTGTAGGTATCGTCCATACGCTGTGTAGGACTAGCCTCTGTGCTGTT
TGAGCTTTCATCATCGTCATCGCCGCTGATGAACAAAGGATCTACTGGGCGGAATGTAAC
AGTCTTGGCTACGATAGAGTTAGAGGCGTTGCTCTCGTTGGTATCAGCACCTGAACCCAA
ACCGTTAATCTTGGTATAAGCCAAGCGGGCATTGAAGTCCAATGTCAACCACTTGTTCAA
CTTGCTGTTGAGCTTAGCGTTGATGTTGTCCTTGGTATAGTCAGAAGCCTTCATGATGCT
CTTGTCATCAGTGCGGGCATAGCTGATGTTGTACTTGGTCTCCTTGGTACCACCGTTTAC
AGCTACGTTGTAAATCTGCTGCAAGCCAGTGCGGCCGAAGAGGTCGTCCTGCCAGTTGTT
ACCCTTTACAGACTTCCAGATCTCCATATCATCGTAGTCACCATACTCAGTGTTACCTAC
TTCATACTGATAGAGAGCGTAGTTGTAAGGATCCATAACCTTGGTCTCCTTGGCCATCTT
CTTGAAACCTAAAGATGCACCAAAGCTTACCTGGGTCTTACCCTCCTTACCACTCTTGGT
AGTAACGATGATAACACCATTGGCACCACGGGCACCATAGATAGCTGTTGAAGAGGCATC
CTTCAACACGTCGATAGTCTCGATTTCGCTTGGAGCGATATCGCTGATAGAACTTACAGG
GAAGCCGTCAACGATGTAGAGAGGTGAGTTGTCCTGCGAAAGAGAACCACCACCGCGCAC
GCGGATCTTGATGTCTGCATCAGGCGAACCTTCTGTAGTTGTGATGTTTACACCGGCAAG
CTTACCAGTCATGGCCTCGCCCACGCTTGAGACAGGGATGTCAGCAAGCTCCTTGGAACC
GATGGAAGCCACAGAACCGGTAAGGTCCTTCTTCTTCATCGTACCATAACCGATTACTAC
GACATCGTTGAGGGTGGTGTTGTCATCCTCAAGCTTTACATCGATTGATTCTTTACCTGC
AACGCTTACTTCCTTAGCTTTCATACCAATGTATGAAATCTTCAGTTTCTTGCTCTTGCC
TTTTAAGTTTACTGTGAAGTTACCGTCAATGTCGGTCACGCCACCATTGCCAGCTACACC
TACCTCCATGACAGATGCGCCGATGATTGGCTCGCCCGTATTGTCAGTAACAACGCCTTT
TACTGTTTGTGCAGATACACTTGTTACTACGAACATCAGTGCGCCCGCCAAAGCAATTTT
CTTTTTTCTAAAATTACCAGACATACACTTTAGGTTTAGATAAAACTTATTCTAAATTAC
TAATTTTCTAATGTTTTTGAAATGTTTTTAAGTAAAAATCCAGTCCTGAGCAGTTGCTTT
ATCATGGCTGTTCCTCTTGGCTCCCGAAGGCTCCAGTGGGGCAACCTTGATGCATAGCGT
TAGCTAAGTCTTGGTTTTCTTGATGCAAAAGTATATAAAAAATATGAGAATATAGGTATA
TTTTGAGaAAAAAAATACGTAAACGTTTACAGATTTTTGCGTAAATACTCTGTTTTTTAC
ATTTCGATGGTCCGTTTTTCTCTGTTTTCATTTCTGCTGTTTCGGGTGTTGAGGGAACAA
AAAAAGTGCAATATCCGGCACCCTTCTGAACGAGGATGGGGATATTGCACTCCGAATGTT
ATCTGTCAATCTATTTACTTAATGTCTCTGTTTCTTTACTTTACGATGACCTTGCTTGTC
TTCTTGCTGCCATCTGCCAGGGTCTTAACTACGATGTTGATACCCTTCTGAAGATTTGAG
AGCTGTGTGCCGTCGGCTGCATAGATGGCGGTCTTGATGACTGCTGCATCTGTAGCTGAG
GCGATGTTGTGGATGCCGGTGCCCAGGACTGCTGCTGTTGCTTCGCTCAGTCCGCCCATC
TCGTTGGCTGCACGAACACTCCATGTTGCTGAAGCATCATCTACGAGGTAGGTTGGTTTG
ATGGTGAAGTCAACTACCTTGCCGTTCTTGCATACTGCCCATAGAAGAGCGTAGTCGTTG
TTGTCCCAAGCGAGGGTTGTACCGTTCAGCTTAACGTTGCTAGGTGCTGATGCCTGCTCG
GTAGCTGCAGTTGGATCCCAGTCATCATCCTGACCCATTACTGTTTCAATGGTGTAGGTT
GCAGCTTCCTCTGCTGCGAGGATAGGGTCTCCTGCTGTTTCATTACGACGGTTTACATAA
TTGTCACCATCCTTTGAATCGTAGGCATCGTAAACTTTCTTTCTGTCCTTGAGGTCTACT
ACGCTACCTGTTGATGTGTATGAGTTGTATTCAGCGAAACGCTTAGGGTAACCGCCACTC
ATCTCGTTCCATCCTGCTGCTGATGGGATAGCTTCCATCTTGGTGTCGATGTAGAGTGCA
ATAGGTGTGCCTTTGCCCCATGGACGTCCCAAGGTGTAGTTGCCGTTTAGGTCTTTTGCC
GCAGTAGCATCCTTGATAGTACAGTCTTTGAAGATGTAGCCATACTTCTTAGGCTGAGAA
GGAACTGCGAGATAGCCTCCCTTTTCACAGATCCAGAGTTCTACATTATTATAATATACA
TCACCCTTACCGCAGAGGTAGTCGGTACGACCACGAAGGATTCCGTCTTCGAAGTAGAAT
TTACCGTTCTGGTTGTTTGATACGTAGGTGTCCTGGTAAGCCCAGAGGTTTACGTTCTTA
CAGATGGTCTTGTTGCTCTGGTCGTTGAGTACGATGTCGCGACCTTTGGCATCACCCATA
CTGCTGTACATCTTCAGATCCTGGAAATAGGTGTTTGTTGCTCCCTTCTGCAAGCAGAGT
ACGTCACCCTTGCCGATACCTTCCAATACGTTGGCTGATTGGCCTGAGTTTGGAACGGTG
TTGGTCAGTGAGGTGTTGTCCATGCCTTCACCAATGATTGATACGTTTGGCGTATTCATA
TAGGTGGTTGGGTTAGCATAACTCTTGCCGTCGCTACCTGTTACCTTACTCTTCTCGTCA
GCAGGAATCTTGTAGTCGCCCTGCTTGATGAAGATGCGGAAACGCTTGCTAGTATCTGTA
CGCTTAGCTGCTGCATCAAGTGCTGCCTTGAAGTCGCCGTCGGTTGGTACGATGAAGTCG
TAGAGTGCTTTGGTTACAGCTGGCTTGGTCTTGGTAGTGAAGTTCAGAACGATTGCCTGG
TCTGTGGCATTGTCTGTCAGGTCGGCTACCGAACCTGCAGCGAGTTTGAAGGTATAAGCC
GTAGCGTAGTTCAAGCCTTTGTATGCGAAGGTGATGGTCTTGCCTGATACAGTTCCTTCT
ATCTTTGCTGTTCCGAGAGTGGCTGCAGCGTTGTCGGTGAGTTTTACCTTCTCATCAAAA
GTCAGTACAATCTTGCCGTTGGCAGATGCGTTGGTTGCGCCTTCTGTTGGTATGGTGCTT
ACGAGTACAGGGGCCTTGCCGTCGTTTACGAGCTGGGCAGTACCTGTGATGTAGATATTT
GTGATAGCGATTCCGTCGTTGTCGCCTGTTGCTCCCTTGATGGAAGAAGTCTTGTCGGCA
ATCCAGCGGATGTATACTTCTGATTTGTTGTTTGCATCGGCTGGGAGAGTGAACTCGCCA
TCGGTCCAGGCTTTGGTTCCTGGCATCTTGATGGCGCCTACCTTGGTCCAGTCGGTGCCG
TTGAGAGAGTATTCCACATTATATGTTTCGTATGCATTATAATTGTAGAGCATACTGCTC
TTTACCTTGATATCGGTGAAGGCTGTTGCGTTGACCTTGGTCTGCCAATAGGTTTCGCCC
AGTGCCTTGGTTTTCTTGGAGGTCCAGTTTACAGCTGCATTCTTTCCTTCGTAGCCGCCA
GCACTGTTGCTCTTGTCGAGCCATGCGTATGTATTTCCGTCTGCATCGCGCAGGATGAGC
TGGTCTACATCGTTGTCTTCTGCAGCGAAGTCTGCTGTACGACCTTCTCTTGCTGACTTA
TAGAAGTCCCAGCCTGCGATGAAGTCTTTTGCAGAATATGCAGCAGTGTATGATTGGTCG
ACATTCATCTTTATTTTGCGTTCTGCTCCTGTTTCACCATCATTCCAGTTGGTAAAGGTG
AGGATGTCGTTGCTGCTGGCTGTGAGGGTTACTTCTGTTCCCTCTTCATACATATTCTTT
CCGTTAACAACGGTTGGGGCAGGAGTTGCGCTTACCATATAATCGTTGGCACCACCTTCT
ACCTTGTAATCCAAAGCGTAGGTGTTTATCTTTTCAAAGTTTGCCTTCAATGCTGTGTTG
GCAGAGATAGAGAAGGTATATTCTTCATCTGTAGATACTACCTTATTATTGGCATCTGTC
CAGTTGACAAACTTGTAGCCGAAATTCTTTGTTGCAGTTACGGTGATTGGTGTTTCTGCA
TCAAATACTGTTCCTGCAGGAGATACCTTGACGGTTCCTGCTCCTACAGTTGATACAACA
GCTGACAGTGTATACTGTTCTACCTGTTGAATGGTTCCGTTCAAGAGACCGTTGATGTGT
ACATCGGCAAAGCCTTGCTGCTTAGCAGCGCCAACGCCGACGGTGCAACTCAGCGTGAAG
CCTTCAGCTGATGTCAGTTTGGCTTGCTGGTCGGCAGTGAGCTGGATGACGATGTGGTCG
GTCAGGTTTTCATTTTTCGAAAACTTGTCAGTCTCTGTTGTCTTGTTATCTCTTAATGCA
GTGAAATTACCCAAGTCTACAGAAGTTCCGTCGCTGAGTTTGGCGGTTACGGTTACTCCA
TTTTCTGCATCTGTACCGAATCGTTTTACGTAGGTACTGATAGAGGTTGGGGTAAATGTA
AGTCCCTTGCTAGGTTTAACGGTCCATTCTACGGCTTTTGTTGTACCAACAGGACCGAAA
CCAGCCATGGCCATCATGTTTCCGTCTTTGTCTTTTGTAGTCTTGAGAGAATACTTCAAG
TCACCGGTGTTTACGGAAACCAGACTGAAACCATTTTCTGGTGATTTAGTGTACTGCGTA
GCGTAGTTGTCGTCATTAAACGGCCATGAAACGCTAGCTTCTTCGTTCTGGTAGGTTTGC
GCATTTGCCACTACCATAACAAACAGGGCAATGAGTGAGAGCCCAAATCTGAGTAGATTC
TTTTTCATTTGTTTGCCTTTTTAGGTTGTTGTACTTATTATTTTTATTCACTACCGTCCC
GTTAAAGTGGACTAATCGTTCTTTGAAATCATTGAAATAAGTCTTTTATGAGCAGTTTCC
ATTGACGGACAAAACACCGCTCAGGGAACTGTTCGATAAGACTTATTCCAATGATGTCAA
AGAGCAATTTGGTCCCCTCATTCCGGGGCTATTTGATTAATATTAAACTCGTCCCAATTT
TAACGGGACTCTAATGATTTAACATATTTCTTTCCCTTAACGACAACTACGCCATGATAA
CCTTCTCCAACACGCTGACCGTTAAGATTATATATAGCATTATCTTTTTCAGATTCTCTG
GAAAGACCTAATACCGGAACAATAGTAGCAAGGCCTCCAACAAGCGTTATCTCCTCACCT
GCATTAGTTGGAATATCATAGAGATAAGTATCCGGAAGCGTAGTGGCAGGAATCTTACTT
GCATCCTTGACTATAGGCTCCGGCATGCCGTAAGGCTGCATCAAAGAATTGGTATTATTG
CCTTCTGCTACAGAAAGAGCTGTACCATCGGCATTTGTCAATGGTGTTGCAGTACGCAGA
CGTAAGTTTCCGCCGACAGTAGACTTCACTGCAAGCTTCTCTATCTTGCCGTCAACCCAT
TTCATATCTGTCACCACAAATCCGCCACGGGCACACAGTCCTTTCACTTCGCCACCGGCT
TTCCATTCCGTAGGCAATGCAGGAAGAACATGCAAGAAGCCGGCATGTGACTGCACAAGC
ATCTCTGCTATAGCTGCAGTAGCTCCGAAGTTTCCGTCAATCTGGAATGGAGGATGGGCA
TCAAACATATTTGCATACGAGCCGCCGTCGGAAGAAGCGATTGTCACATTAGGGTCGAGC
AGGACAAGCTGGTTCTTAAGAATCTTCATGGCATGGTCTCCATCAAGCATACGTGCCCAC
ATGGCTTCCTTCCATCCCATCGACCATCCGCGGGCAGCaTCGCCACGTCCGACAAGACTC
TTGTGTACTGCCTGATAAAGTGTAGCGTTTTCGTATGGAGAAACCTGATTGCCAGGATAA
GCGCCCCAGAGATGAGACAGATGACGATGAGACGAATTCTCTTTATCCCAGTCTTCCTGC
CATTCCTGTACCTGTCCGTATTGACCAATCTTCCATGGAGTAATCTGTGCCTTCAGAGCA
TCAAGAGCATCTGCGAAATCCGCATCCTTATCAAGAGCACGAGCTGCAAGAGCTGTATTC
TTCAACAAGTCATAGACCATCTCGTTATCCATGGCAACTCCTCCGAAAAGGGCAATGTTT
GCAGTTTTACCGTCAGGCTTGGTATAAGAGCCTATACCAGGATGATTCTCCGGTGAGTTG
CTCGGACAAACAACCATATACCCTGTATTCGGATCCTTCACAAGAAAATCCTGGAAGAAT
TCTGCCGCTCCCTTCATTATAGGATAGACCTCTGCAAGATATGTCTTGTCGCCAGAGAAG
AGATAACGCTCCCAAAGGTGAGAGCAGAACCATGCGTTACATGTAGGCCATACTCCTACG
GTGCCATTGTCTACCGCACCTGTCGTACGCCAAATATCTGTATTATGATGTAAAGCCCAT
CCACGTGCGCCATACATCTTCTTAGCTGTTTCCGCACCTGTAACACTTACATCCTTGACC
ATCTCGACAAACGGCTCATGGCATTCTGCAAGATTTGTGACTTCTGCAGGCCAGTAGTTC
ATCTCAACATTGATATTTGATGTGTATTTCGAATCCCAAGCCGGATACTGACGCGCATCA
GGATTCCAGATGCCCTGCAGATTAGCTGGCTGTGTGCCTGGTTGTGAAGAAGATATGAGC
AGGTAACGTCCAAACTGGAAGTAGTTGGCTGCCAACTGAGGATCAGAAGTCTTATGGAAC
TCCTTTATACGCTGTTCCGTGTTCTTGGACTCCTGTGTAGCATTACCTGCAAGAGTCAGG
TCCACACGGTCAAACTGTGCCCTGTAGACAGATTCATGATCCGAAAGCGTTGTAACATAA
TCTTTCTTGCTGTTCTCGTAAGCTTCCAGATAGGCAAGAGCTGATGCACTTGCATCACCG
CTTACATCATCATATTTCTTGAAATTaGTGGCTTGCGAAATAATGATTGTAGCGTATGTA
GCACCTGTCACATTAAGACGCGGAGCATTTGTAGCGGCTCCCACTGTTCCCTGAGCATAG
ATATTGACATTGTCGTTTGTAATAGTGCCGTCAGTGTCCACAATACGCAGATAAGTACAA
AGGTTGAGCTTGTTTTCCACATTCTCACACTTGTCACGTGCCGGTCCCATCGTTGCCTTG
ACAGTATGCTCGTCATAGAGGACGTTAGACGTGAGCTTCTCTATATTCGACTTATTACAA
CCGGCATAAGCCACATTGAAGTCGAGTTTACCTTTCTGGTCCGCTTCAAGACGCACCACT
GTGACATTATCCTTGAAAGAAGTGAATACTGTACGCTTATACCCTACACCTTTCACATGA
TACTCCACATTGCTTGTTGCTGTATTCATATCAAGATAGCGAACATAGCCTTGTGCATCA
ACAGCATCCGAAGTCTGTGCACTTTCCATATCATCGAAACGCTGTCCCGGGAAGCCAAGC
AAGACAACACCTGCTGCACGATAACTTGCTCCATGCGAGCCTTGCGACATCCAGTTCGTA
ACTGCAAGATTCTGTACCGAAGCATAATCTTTATTGAAGATGCCTTGCTGTACTTCTCTG
AGTACTCCAAAAGCATTTGCATTATAGTTCGTGTTCGGTCCCTGGTCCCAGAATGTATCT
TCGTTGAGCTGGAGCGTATCGCATGCGACACTACCGGAGTGCATAACACCAAGACGACCG
TTTCCCAACGGTAGAGCTTCTTCCCAATAGCCTGCTGGCTTGTTGTACCACAAATGATTC
TTGCTTTCTATTGTAGGAGCAGGTATCGGATTGGTATCGGCGGTGATGAAACTGAACGTC
AAGGCTTTCGCAAGCACATTTCCAGAAAGGTCACTTACTGTATTTGCCGGTAGCTCAAAG
TTATACTTCGCACTTTTGTCAAGAGCAGAATAGCTGAAACGAATTACATTGCCGTTTACT
GTTGGAGCAAGCTTGACAACACTGTTTGTATTTGCATTCGTAAGCGTTGCCTCTGCCCCA
TCCGCCACATGCACACTCTCGTCAAAGTTCAAAGCAATGGTTCCTGTTGTCACGACATTA
TCCTCATTATCCTTTGGACGGCTTGATACGAATGCCGGTGCTTCATTGTCGTCAGCAAGC
ACCTTTACATATTTCAGATTGTAATTGCTATTCTTCGTGGCACTGACAATAAAGAGTCTC
ACTATGACATTCTCCTTATTGTCGGCATCAAGAGAGTAAACAGCATCATTATATTTATTC
CAATGACTGCCGCTGACATAGTCATCAAGTGTTGTCCATGTCGTCCCTCCATCAACGGAA
TACGCCACACCAAAATGTGTGGAGCTACTTGAGCCGTCGCCTATAGCGAAATTAAGTTTC
ACGTTGTTCAGGTTTACAGTAGGGAAATTCACTTCGAAATATTGGTCATGTGTTGAGGCA
TCACCATAGTTTTCCTTTTGTGTAAATTTATCTATCGAAGCTGTGTTCAGACGCAAGACA
TAGCTGTCCTTACTTTGCTTTACCTCCCACTTACCGTCACTTGTCTTCAGCGAAAGCTTA
TAGTTGGTCCGTACTCCAGAACATGTGTTCGGCAGAAACACCGGTTGTTTACTTTTCCAT
GCGGTATTGCTTATCGCCTGCCATCCGCTGCCATCCGGAGTGTAGGTCACAACAGTTCCG
CTGCTTGAGCTTTCCCATCCCTCTGAGAACACCCATGACGCAACAGCTGTCTGTTGCGCA
TGGCTGATAACAGGATTCGCAAAGGTAAAAGCCAAAAGCATCAGAGCCACATGGAATAAA
TGACTCATCATTCTTTTCATAATTTTACTTTTTAATTGTTTTTAGATTACACTACCGTCC
CGTTAAAGTGGACTAATCGTTCTTTGAAATCGTTGAAAATAAGTCTTTTATGAGCAGTTT
CTAGAGTCAACGGACTTGAATTCGTAACTTTGCAGCCAAATACACGGCTGCGTTGACAGC
CCAGCAGATAGCCGACCTCTACAAGAACCGTTGGCAGATAGAGCTGTTCTTCAAGTGGCT
CAAGCAGCACCTCAAGATCAAAAAGTTCTGGGGAACTACCGAGAACGCTGTCAGAATACA
GATAGCGGCTGCTATTACTGCCTACTGCCTTGTGGCGATTGTCCAGCACGATATGAAGTT
GAAACGCTCGGCCTACGAGGTCTTGCAAATCCTCAGCATATCATTGACGGACAAAACACC
GCTCAGGGAACTGTTCGATAAGACTTATTCCAATGATGTCAAAGAGCAATTTGGTCCCCT
CATTCCGGGGCTATTTGATTAATATTAAACTCGTCCCAATTTTAACGGGACACTAATGAT
TACATTTTTAAGTTTGTTGGTGCAAAAATACACTTATTATTTTTATTTAAGGTAtTTTTG
TTTCGGTTTCGGTGCAAAAGTTACGTAATCGTTTTCGTAGTTTTAGTTCATTTTGGTTCA
TGTTTTTCTGAGATTCTCAAAATGATTTATTATTTTTGCCACCGAAATAAACTAGCAAAT
GAATCAAACTAAAATAAAGTTATTCAACAACTATAATATATAAACTTAAAATAAAACGAT
TATGAAGAAATTCTTTACTCTTATTGCAGCCGTAGCTTTGGCTGCTAGTGTTAATGCTCA
GGGAACTTATGCTGTGCAGGTAGGTGACAAGGTAAATGCTGGTGATAAGATTACGTCAGT
AAAAAATGTCACTTTGACTTATATGGAGAATGCTGGTACTGCTTTTGCAGATGGTAAGGC
TATCGGTAATTGGGCTGATGGTGATTTCGGTGCTTATGTTTGTGGTAAGAACAGCGGTAA
GTTGGTTTCTGGTGCTGAGCCTACTGGCTGCGCTTACAAGTTTGAGACCACAAAAGCTGG
TTCTTTAACAGTAGCAGTTCAATTGAATGCAACCAAGGGCTTCCATATCTTGGATGCAAA
TTTTGCAGAGGTAGCTCCTGCTTCTTATAATTTGCCTGCTGCTAAGGATGGTGCTTCTCA
GGAGTTCACACTGAACGAGAAAAATGAAAATATTATTGCCGAAAAGTCTAATGGTATAGT
AACCTTCAACGTTGCTGCTGGTGGTACATACTATGTGCTTGCTGCAGGTACTAAAATGGG
CTTCTTTGGCTTTAAGTATACGATAGGCACTGGCACCGGCATCTCTTCAGTAAATGCTGC
TGCAGCCAAGAAGAATGGTAAGACCTATAATATGGCTGGTCAGGAGGTTTCTTCTTCTGC
AAAGGGCTTGATTATCAAGAACGGTAAGAAGTATGTAAAGTAACAGATTGTATAAATAGA
TAAAACAAAAGGGCATTCCCAAACATGGGGATGCCCTTTTTGTTTTATAAGAAGTTTTAT
TCCTTTATTACCTTATCCACTACGGTCTTTCCGTTCTTAAACAACATCTTGCGGACGTTG
ATTCCTTTTTGAGGAGCAGAAAGGAGGGTGCCGTTGAGGCTGTAATACTTTACTTCGGTT
AATTCACTGGGATTGGAGGTGATGATCTGCGAGATGCCTGTAGGATTCTTCCATGCAGGA
TAGTATTCATCTACCTTGTTCTCTGCATCAGTATTGCCCTGCTTCATGATGTCCTCAACC
AGTGAATTGGCGTAAACCTCAAGGTTGGTGTAGTACTCCTTGCTGTCAAGCGAGTAGGTG
AGGGCATCTGAGGCATCGTTTGGATCTAAGCCGTTGGCAGTCTCCCATGCATCTGGAATG
CCGTCCTTATCGGTGTCGAAGTCAGCAGGGCGAGTGCCCTTTCCGAAGTTTGCCTCGGTG
TAGCCGTTTACATCTGATACCTTGTCGATGATGCCAGGTGAATTGGTGATGCTTCCCTTG
TACTTGGCTGTACCAGTCTTTGCCTCTTCCATGTAACGTGCATCAATCTCATCGCGGTAG
AGAGAGGCACCGCTGTATGCCAGTACTTTACTGAATGATTCGGCAGCAGAGTGGGTGGTA
ACCTCTCCTGTTGGAGCAGGAACGTCCATCTTAATCTTGACACAAGACTTGCCGCTGATG
GTTACATGGGCAACATTGTCACCATAAAAGTTTTTTGCATCCGGACTGTAATATTCTCCG
TTCAGGCTTGGAATGCCTTTGTCGTAGCTTATACCTTTCCAATCCTGATTCTTGGTAACA
GAACCCTTGGTGGTTTCGGTGGTGTTTCCGTTGATGAAGTAACGGCTGGTCATGTCGTAT
AACTCAGGATGATTCTTGTCGGAATTACTACTGGTAGATAAGGTAACCAGGGTGATACGT
TCCTGGCTGCCACGTTCCTTGCCTGTGCTTACATCTACCTTGAGACCATTCAGAGTTGTT
CCTGTAAGTCCCTGGCTAGGTCCAGCCTTGTAGTAATTGTTCACGATGTTGATCTGTCCA
CCGCCCGGACCTCCGTAGCAGGTACCTTGCGCATTGTACATCACGCAGTTGCGGAAGTCT
ACGTTTTCTGCCTGCACGGTGTTCTTCCACTGGTAGGTATCGTAATCCTTGTTGCTGGTG
TAGTCTGTCCATCCGTATCTTGCACCATTAAAACGTGGACCGCGGTTCATGAGATGACCT
ACGAAGTTGTGGTGGAAGCTGGCGAGCTTACCGCCCCAGATGCCTCCATAACCATGTGCT
CCCTTAGAGTGACCCGGATTGGTGAGACTCTCGGCAACGGTACACCACTGCATGGTGAAA
TTGTTGTTGTCGTAGAATGAAGCTACCTCATCGATACTCCAGCTGAAGGAACAGTGGTCG
AAGATGATGCCGGTCTTGTTGCGCTGCCAGGTAGCATCTGCACCGTCATTGATGTTCTTT
TCCTCTCCGCGGCGTATGCGGAGGAAACGGATGATGTTGTTGTTGCCCGGTTGAACGGTG
TAATATCTGAGGGTGATGCCCGGAGATGGGGCAGTCTGTCCGAGGATGGTGATGTTGTCA
CCTATCTTGAGATCAGACTTCAGGGCGATAACGCCAGCCACATCGAAGACAATGATTCTA
TTACCCGTTTTGACAGCCTCTCTGAAAGAACCAGTTCCGCTGTCATTGAGATTGGTTACG
TGTACTACTTTTCCGCCTCTTCCGCCGGTTACGTATCTTCCGTGACCTTCTGCGCCCGGA
AAGGCAGGAGCTTGTGCCAAAGCAGCAGCACTCATGAGTGCTGCTGCCATTGTTGTGAAT
ATTTTCTTGTTATTCATTTTTAAAATGATGTATTCAAATCTTAGCAGTTTACTTATTCAG
TCCCTGCATTTCCATTTCCAGACTAGCCCAGATGAAAGGACCTACGCCCTTGGCATCATT
GTCGCGGATTGGCTCGCTCATGTAATAGTCGAAGCTGCCGTCGCGCTTGAAGTTTGGCTT
CTTGACGTATGGACCAGGGCCAGGACCGAGTCCGCTGACAGCACAGCAGCGGGTAAGGCT
GATGGTCTTGTCAGGATTTACCTGGATGAAGTTGTTCAGGATTCCCTCATAAGCCTTGAT
ACCTGCTTCCTGATATTCCTTGCCGAGGTATCCCTTGCGGTAACCCTTGAGGAGAACATA
GGCAAACATGCTTGAAGCGGTGCTCTCGAGGTAGTTGCGAGGATCCTTTACGTCCATTAC
ATCGTACCATACCCCCGTCTTCTTATCCTGATATTTCACCACGCTCTTCATTGCCTTATT
TAATAAGGTGATGATTTCGCCGCGGCGAGCATAATCTTCTGGAATGGCATCGAGGCATTC
GGTCATTGCCATGACGTACCATCCGAGGGCTCTTGCCCAGGTATGCTGGCTCTTTCCGTC
TTCCTTGTTTGCCCAGAACTGGCTGTGGGTCTCGTCCCATGCATGTTTCCAGAGTTGGGT
CTTCTCATCGTAGGTACGCAGGTCGGTCTTCACAATCTGGTCTACCGCATCGTCGAGAAT
CTTCTTCGCCTTCTTTGGCTTGAGGTTCTGTACAGCGTAGTTGCAGTAGAAAGGCAGACC
CATGAAGATGCCGTCGAGCCATACCTGGTTGGCGTAAATAGCCTTGTGCCAGTAAACGCC
TTCCTTGGTGCGAGGCTGGTTCTGCAGCTGCTTGAAGAGCGTCTTCAGCGCCAGTTCGCT
GCTCTTGCTAGGGAAGAGGTTGTGCATGCGGAGGATGAACTTCGCTGTGCGCACATTGTC
GAGGTTGAAGTCCTCATATTTGTAGCCTGTGATGTTTCCCTTCTCGTCAATCATCTTGGC
AGGATATTCTTTCAGGTAGTTGATGATTGCCTCGTTGTTGGCTTCGGCATCAGCTCCCTT
GAAGGTGCTCTTTCCGCCTTTGTAATGGAGGTAGGTGTCGAGCATACCTTCCATCTCAAT
GCCCATTACGTAGCTCCACTTTGGCTTCTTGCTGAAGTCGAGCAGGTAAGACTGAGGCAC
GCGCTGCATCTCGCTGTGGGTGAGCCACTCTGAGTAGGTCTGGTAAGGACGGTCTTCCTT
GTTGAGAACCAGTGAACCATTGATGATGAGGTTGTCGAACTTCACGTTTCTTGTCtTGCC
GGTAACCTTGGTAGGCTGCTTGATGACACCGTCGAACTTACAGTTTTTTACATGGATGTC
GTATACGTTTTCTACTTTGTTTCCACCGATGATGAGCACACCGTAGTTGCTCTTCTGGCA
GGTAACATCTTCCATGCTCACGTTGCGCACGGTAGGTTCAAATCCGCGGTAGCAAGCCTC
TCTTGGCTCATAGTCGAGGTTGATTTTGAGTACGGCTTCCTTACACTGTCCTACGGTAAC
CTTGCGCATGTGGATGTTCTGGATGAGTCCGCCGCGGCAGTTGTTGGTCTTGATGCGGAG
GATGCGCTCCAGATGAGGAGAGTCCATCTCGCAGTTCTCGGCGTATACATTCTCGCATCC
GCCTGAAATCTCAGAACCGATGACTACGCCACCGTGTCCGTCTTCCATGCGACAGTTGCG
GATGATGATATTCTTAGATGGTTTGTTCCAAAGACGACCGTCGTTGTTTCGTCCGCTCTT
GATGGCGATGCAGTCGTCGCCGGTGTGGAAGATACAGTTCTGAATGAGTACATTCTCGCA
TGCTTCAGGGTCGCATCCGTCTCCGTTAGGTCCTTCGTTCCAAACGGTTACGCCGTCTAC
CGTGATGTCCTTGCAGAGCAGAGGGTGCATCACCCAGAAAGGCGAATTGATCATCTTTAC
GTCCTTGATGAGAATGCGCTCAGAGCGTACGAAGTTGACGAGCTGAGGGCGGAGACCCTG
TCCCATACCGAACTTGCGCTCATCGAAAGGCACACCGTTTTCTGCCATTTTCTGCAGTCT
GGCGCGGGAGCCCATCTTCTGGTGTTCCTTGGTTACGCCCTCCTTGTATCCGAAGTAAGG
ATTGCCGTTCCACTGCCACCATGTATCATTGTTGCCGCCTCCGTCGATGGTACCTTTACC
GGTAATGGCGATGTCGGAAACCTTGTAGGCGTAGATGCATGGAGAGTAGTTCCAGCATGC
CAATCCTTCCCATGCGGTGCGAACTAGCGGATAGAGTTTTGGCTCAAAGGCAAACTGCAG
TACGGCACCTTCTTCGAGGTTCAGTTCTACGAAGCTCTTCATCTCAATGGCTCCTGTGCG
CCAGGTACCCTTCGGTATGACGATGGTACCGCCACCTTTCTTAGAGACGAGGGCGATGAG
TTTGTTGATTGCCTTCTGGTTCTGTGCAGCCGAAGCGTTCTGCTTGGCTCCATAGGCAGA
AATTACATACTTCTTGGTTGCCTGCTTGATATTAGGCAACTGTATGCTCTGTTCAATGCG
CTGATATTCAGCATCGTTCCATCCGTCGGCCCAAGCGCAGGCTGGGATGAGAAGCAGAGC
AACGAGTAAGGTCTTAAAGAATTTCTTCATTGTCTTTGTTCTAGTTTTATGATTATTTGT
ATTTATTTATTTGTATGAATCTGTTTATTCGTTTGTTTGTTTGGGTTTGATGTTTAACAC
ATCGGTGCAAAGTTACGAATTTTATTTGGAAAACAGGTACTGGTAATGTTAAAATTAAAT
GTTTTTGCaAAAAAAAGTTTGGTGTTTTCAAAATAAATTGTTATCTTTGCAACGATATTT
AACATTATTAACGCAATAAATACTGGGTAGCCTATTGGATAGACATTTACTTAATAAATA
AGATTAAGAAAATGAGAAAACTCAATAATATGACAGACGAAGAGTTGGCCCTGGCTTATG
TCGGGGGCGACAACAGAGCCTTTGACCTGTTGCTTTCACGCAACGAGGTGAAACTGTTCT
CTTACATCCTTTTCGTGGTTCACGATGAGGATCTGGCGAATGATATCTTCCAGGAGACAT
TCGTGAAGGCAATCAGTCGTTTACATGCTGGCCAGTATTCCAGTTCGGGCAAATTTATTT
CGTGGTTAATGCGCATAGCGCATAATGTCATCATCGACGGTTATCGCAGTCAGTGTGTGT
TCCGCATGGTAGAACAGGGGAACGGTAATGATCTTTCCTGTCTGCAAGGCGAAGATTTTC
AGGCAGACTGTGCTGAGCAGGAGATGGTACGCAAACAGGTGCTCCGTGATGTGAAGAAAC
TGGTAGACTTTCTGCCGGCTCCACAACGCGAAGTGGTTTATATGCGTTTTTATCAGCAGA
TGTCTTTCAAGGACATAGCCGAGTGTACCAATGTGAGCATCAATACGAGTCTGGGAAGAA
TGCGTTATGCGCTCCTTAACCTCCGCAAGATGGCTAAGGAGCACAATATCTATCTGAATC
TTGATTAGTGGAGTTCTTTCAAGGCATGGATGGTAGCATAAGGGTCTGTGCTCTTGAATA
CATAACTTCCGCTTACCAGCACGTCTACTCCGGCTTTCACCAGTCTTGGAGCAGTTTCTG
CCTGCACACCGCCATCTACCTCGATGAGTGCCTGGCTTCCGCTCTCTTTGATGAGCTGGC
GCAGACGGCCTATCTTCTTGATGGTGTTCTCGATGAATTTCTGTCCGCCGAAGCCTGGGT
TAACGCTCATCAAAAGTACCATGTCTACATCGCAGATGATGTCTTCCAGCACACATACCg
GGGTAGAAGGGTTGAGGGTAACTCCTGCCTTCATGCCTGCTGCATGAATCTGCTGGATGG
TGCGGTGCAGATGGGTGCAGGTCTCGTAGTGCACGTTCATCATCATGGCACCGAGCTTGG
CAGTCTGCTCAATGTAATTTTCCGGGTGCTGTATCATAAAGTGGACGTCGAGGGGCTTGG
TGCACACCTTGCTCACGGCTTCTATCACAGGGAAGCCGAACGAGATGTTGGGCACGAAGA
CACCATCCATCACATCGAGGTGGAGCCAGTCGGCCTCACTCTTGTTAATCATCTCTATAT
CACTCTTCAGGTCAATGAAGTTGGCTGAGAGCAATGAAGGGGATACCATTGTTTTCATCT
TTCTTCTTCTTTTAGTTAGGATAGCACACCTTTAGCTTCCCATTTTGCACCATAGTATGA
TAGGAGTAGGCTATCTGCTTGATGAAGTAGATGGTCTGAGCCGAAGGTCTCATTTTCTTT
GGTGTAAATACTTGCTTCATAGGCGTGAATCTTTTTATTTGAATAATACTTCTTGTTATT
TGTTTTTAGAACGGGCATGTCTTGAGGATAAGTTTTCCTCTTTCCGTAACCTGTTCTCTA
AATAAATAACGGCGTATTGGGAAATTTATTACATTCCGGCGAATTTTTTTTTCTTTCTCC
CTATATATAATAATGTATAGTGGAGAAAACGTGAGACGAAAGTGGGGAAAAAgGGGCTCT
GGATGATAAAATAGTGTTAAATCTCAAAATTTCTCGACAAAAAGTTTGTAGTTTAAAAGA
AAAACTGTACTTTTGCAGTAGAAATGAAGAACGAAGGAGAATCTTTTCGTTAAAAAGAAA
GAAATGTCTCGTTTTTGGTAGTAACAAACAATTAAAAGAAAAAGCAATATGAATACATTC
GTATCTACATCATGGTGGTGGCGTAACTCAAGATTCCAGAAGTCGTGAGTCGAGACGCCG
TATGTGGATGTGAACAACATAATATACTAGGGGCCTGCCGTAACTTACGACAGGCTCCTT
TTCTTTTACAACGAAAAATAAAAACAAAAAATATAGGAGATATTAACTATGGAAATGAAG
GACATTTTGAACAGAATGTTGAACCACGAGGAACTTTCCCGTGAGGAAACCCGAGACATC
ATTGTAGGAATCACCAAGAGTGAATTTCCTGAGGAACAGATTACAGCCCTGCTCACCGGT
TTGCAGATGAGAGGCGTAACGGTAGATGAACTGCTCGGTTTCCGTGACGGAATTCTTGCC
ACAGGCGTGCCAGCCATCCTGGATTGCGACCGCTACATTGACGTGGTGGGAACCGGTGGC
GACCGCAAGAACACCTTTAACATTTCTACTACTTCCTGCTTCGTTATTGCGGGTGCGGGT
TACAAGGTGGCAAAGCACGGCAACTATGCGGCTACTTCGGTGAGCGGTGCCAGCAACGTC
ATCAAGAACCATGGTGTTCAGTTTACCGATGATATAGATAAGCTGAACCGCAGCATCAAC
GAGGCAGGCATCGTTTATCTTCATGCCCAGCTCTTCGCCAAGGCAATGAAGTTTGTAGGT
CCTATCCGCAAGGTTTTGCAGTTTCCTACCGTGTTCAACTTGTTAGGTCCTCTTGTTAAT
CCTAGTCAGCCTAAGTGCCAGTTGCTGGGTGTTGCCAATCTCGACCAGATGCGCCTTTAC
AATCAGGTTTACCAGAAACTAGGCATTGATTTCGGCATTGTTAACAGCATCGACGGATAT
GATGAAATTTCACTCACCAGCGACTTCAAGGTAACCACCAACAACTATGAGAAGATCTTC
AAGCCTCAGGATCTCGGTTTCGAGATAGCCAAACCGGAAGAGGTACGAGGCGGAGCAACC
GAGGAAGAGGCTAAGGACATCTTTGATGCAGTGCTTGAAAACCGTGCCCTCCCAGCCCAG
AAGAACATCGTTCTCGCCAATGCAGCCTTCGGCATCCAGGTGATGGAGAAGGGTCAGAAG
AGCATTGAGGAATGCGTGGAGATAGCAAGAGAGAGCATTGACTCGGGTAAGGCGCTCGCT
ACCTTCAAGAAGTTCGTAGAGATCAACAGTTAAAGGTAAAAAGGGCTTTTAAAAGTAAAA
AGGTAAAAGGGTAAAAAGGTAAAAAGAGCCTTAACCCCTTTTTCCCCCTTTGTCCCCCCG
TTCCCAGCGATTCCATCGCTGGTCTCCCAAGTCTTTGTCTTAAATaAAAAAAAAGAAAAA
AATGGCTGATATTTTAGAGGAAATTGTGGCTCATAAAAGAATCGAGATTGAGCAGCGCAA
GCGCTTTATCCAGCCACGGCAGATGATAACCCTCACCGAGCAGAAAATGCAGGAAGATGG
GGGAAAGGTGCCGGGCGGAAGCATGAAGGAGTCGTTGATGAACTCGGAGACGGGAATCAT
CGCTGAATTCAAGCGCAAATCGCCTTCCAAGGGCTGGATCAAACAGGAAGGTAAGCCGAG
CATCATCCCGTTCGCCTACCAGCAGAACGGAGCCTCGGCGCTCAGCATCCTCACCGACAT
TGATTACTTCGGAGGATATGATGAGTATATTCAGGAGGCGCGCCATGTGGGCGTTACCCT
ACCTATCTTATATAAGAACTTCGTGGTAGAGGAATACCAGCTGCTGCAGGCGAGATACTG
CGGAGCTTCTGCCGTGCTGCTCATTGCGGCCTGCCTGACCAAGGAGGAGTGTAAGCAACT
CATGAACATGGCACACCAGCTGGGCATGGAGGTACTGCTCGAGATGCATAATGAGCGCGA
CTTCGAGTATGCTGAACTGGAACCGGATATGTACGGCATCAACAACCGAAATCTCGGAAC
CTTCTTTACGGATGTGGAGAACAGCTTCAGATTGGCAGAGAAACTTCCGAAGGATGTGTG
CAGGGTGAGCGAGAGTGGCATCTCCAACCCGCAGACGGTTCTCCGGTTGAGAGAAGAAGG
CGGCTTCAGAGGTTTCCTGATGGGCGAACAGTTCATGAAACAGACAGACCCGGGCGTAGC
GCTTGCAGAATTTATTTCTAAATTATAGGATTGTTTGCTCCTAACGCCCTGAAAGGGCAG
AAGCTCCTAGCCCAGGGCATCGCCCTGGGTATAAAGGCAATCAGCAAGGCGCCCTGTAAG
GGCAAAAGCTTTAATGAAGAATAAACAATAAAGAAAATGTTAGTAAAGGTTTGTGGAATG
CGTGAACCTGGTAATGTAAAGCAGGTTGCGCAACTCGGCGTTGATATGATGGGATTTATC
TTCTATCCTAAGTCTCCACGGTATGCCAGTCATGTGGTGGCTCGCTCTGATGCTGACCGC
AATGTGTGCCGAGTGGGAGTCTTCGTGAATGATTCCATTTCCAATATGTTGGATAAGATT
CATTCATTCTCTCTGAATGCGGTGCAGATGCATGGAAGCGAGAGCAGGGAACTGTGTGAG
CAGCTGCGTGCAGCAAAGGGGAATATGAAGATAATCAAAGCCATTAGTGTTTCCACTGCT
GGGGACATTCAGAAATATAAGGAGTATGTAGGCGCTGTTGACTACTTCCTTTTCGACACC
AAATGTAAGACGGTGGGCGGAAGTGGTCAGCAGTTTGACTGGCAGGTACTGGATGAATAT
GATGGCGATGTTCCATTCCTGTTGAGTGGCGGCATCGGTCCGGAAGATGCTTCCCGCATC
CTGTCTTTCCATCATCCCCGATGCGTAGGAATCGACCTCAACTCCAGGTTTGAGATAGAA
CCGGGACTGAAGGATGTAGAGAAACTCAAGGAATTCCTTTTAAAGGTAAAAAGGTAAAAA
AGTAAAAAGGTAAAAAATAAAAAAGTAAAAAAAATGAATAAGATAAATGCATTATTTGCA
AACAATAAAGACCGCAAGCTTTTGAGCTTGTATTTCTGCGCCGGATGCCCAACTTTGGAA
GGTACCGGAGATGTAATTAAGGCGATGGAGCGCAAGGGGATAGATATGATTGAGGTAGGA
ATCCCTTTCAGTGATCCGTTGGCTGATGGTCCTGTTATCCAGAGTGCCGGAACCGTGGCT
CTGAAGAACGGAATGACGGTGAAGAAACTCTTCGCTCAGTTGAAGGAAATCAAGAATGAA
GTGCAGCTTCCACTCGTGCTGATGGGATACCTGAACCCTATCATGCACTACGGCATTGAG
GCTTTCTTCAAGAGCTGCGTAGAGAGCGGAGTGAGCGGTACCATCATCCCAGACCTTCCT
TTTGATGATTATCTGAAGGTGGTGAACCCCATTGCCGACAAGTATGACATCCGTGTCATC
ATGATGATTACCCCTGAAACCAGTGAGGAGCGCATCCGTTTCATCGATGAGCATACCGAT
GGATTCATCTACATGGTCAGTTCGGCAAGTATCACGGGCGCCCAGAGCAGTTTCGGCGAT
GCCAAGCTGGCTTATTTCAACCACATCAACGGCATGAACCTGCGCAACCCACGCATGATT
GGTTTCGGCATCAGCAACAAGCAGACCCTTACCAGTGCGCAGGATAATGCGGCGGGAGCC
ATCATCGGTAGCAAGTTTGTAACCCTGCTCAATGAAACCGGTGATCCGGATAAGGCTTTA
GATGGGCTTTTTGAGTGCCTCGAAAAGTAGTTGATAGTTAACAGCGGCTTCGCTGTATAG
CAGGCTTGCTCTATAAACTATAAATAATAAATTATAAACTAAGTATTATGTATCAAGTTG
ACGAAAAAGGATTTTTTGGAAAATTCGGAGGAGCGTATGTTCCTGAGATATTATATAAAT
GTGTAACCGAGTTGCAGCAGGCTTACAAGCCAATCATTGAGAGCGAGGAGTTCAAGAAGG
AATACCGTGCGCTGCTGAAAGATTATGTGGGCCGTCCTTCACCTCTTTATTATGCCAAGC
GCATGAGCGAGAAGTACGGATGCCAGCTCTATCTGAAGCGCGAGGACCTGAACCATACCG
GTGCACACAAAATTAACAACACCATCgGTCAGATTCTCATGGCCAAGAAGATGGGCAAGA
CCCGCATCATTGCCGAAACCGGAGCCGGACAGCACGGTGTGGCTACAGCTACGGTATGCG
CTCTGATGAACATGAAGTGTGAGATTTTCATGGGTGCCACCGATGTGGAACGCCAGCATA
CCAACGTAGAGCGTATGAAGATGCTGGGAGCCAAGGTGAACCCTGTGCGCACCGGCAACA
TGACGCTGAGCGATGCCTGCTCTGAGGCCATACGCGACTGGTGCTGCCACCCACAGGATA
CCTTCTACATCGTAGGTTCTACCATGGGTCCGCACCCTTATCCAGACATTGTTGCCAAGA
TGCAGAGCGTAATAAGCGAAGAACTGAAATGGCAGCTTGAGGAGAAGATAGGCCGCAACT
ATCCTGATTACCTCATCGCCTGCGTGGGTGGCGGAAGCAACGCTGCCGGAACCATCTACC
ACTACATTGATGATGACCGCGTGAAGATATATCTGGCTGAGGCTGCCGGACACGGAATAG
ATACCGATTATACCGCTGCCACCATGCACTGCGGCACAGAAGGCATCATCCACGGAGCAC
GCACCCTCGTGATGCAGACCGAGGACGGACAGATTGAGGAAGCCTTCACCATCAGTGCCG
GTCTCGACTATCCGGGCATCGGCCCTATGCACGCCGACCTTGCCACATCgGGCAGGAGCC
ATGTGCTCGCCATTAAGGACGATGAGGCCATCTACGCCGGTTACGAGCTCACCCGCATGG
AGGGCATCATTCCGGCTATTGAGAGTGCACACGCCGTGGCAGCCCTGAAGAAGATGAAGT
TCAAGAAGGATGATGTGGTGGTGCTCACCGTATCAGGCCGTGGCGACAAGGATGTAGAAA
CCTATCTCGCGCACAAGGAAATGGCGGGAGAGTACGGAAATTTTTAAATAGTTAATAGTT
TATAGTTAACAGAGACTGCGCCGTTGAGCACGATTGTTAAAGTGGTTCATGCTATAAACT
GTAAGCTGTAAACTATATACAGTAAATTATAAATTAAATGAAGTTTAATTACAAGACAGT
TACCCGCAAGATTCTCGCCGACCTCTATACGCCGGTGGGAGTCTACATGCGACTGAGAGA
TATTTATCCGCAGTCGGCTTTGATGGAGAGTTCCGACTATCATGGCTCCGAGAATTCGCG
CTCCTTCATCGGTGTGCATCCGCTGGCAAGCATCGCCGTGAGTCATGGTGAGGTCATCAA
GACCTATCCCGACGGAAGAGTAGAGAAAGAGCTGCTTCCTGCCTTCGGCGCCGGTCAGGG
CGAGGAGTGCAAACTCGCCATCTCAAAGAGTATCAACGACTTCATCTCTTCCTTCCATGT
AGAGGGCGAGAGCAAGGAGTTCTGCGGACTCTACGGATTCACCACCTTCAATGCGGTGAG
ATATTTTGAGAACATCCCTGTCAAGGATACTACCATGGAGAAGAATGATGCGCCCGATAT
CTATTACATCATGTATAAGGACATCATCGTCTTCGACCATTTCAACAACACCATGGAGCT
CATTGCGCTCCAGGAAAGTGAAGATCCTCACTCTTCACTTCCAGAGCTCGACGAACTGCT
CAAGGCGGTGAACAAGGCAAATGTGAAGCCTTACGATTTCCACCCGGTAGGCGATACCAC
CTCTACGCTCACCGATGAGGAGCACAAGGCGAATATACGCCGTTGCATACAGCACTGTTT
GCGCGGAGATGTATTCCAGATTGTGGTGAGCCGCCGCTTCGTACAGAAATATGAGGGCGA
TGATTTCAAACTCTACCGTGCGTTGCGCAGCATCAACCCTTCGCCTTACCTCTTCTATTT
CGACTTCGGCGGTTTCCGCATCTTCGGTTCTTCGCCTGAAACCCATAACCGCATCGTGGG
CAACAAGGCGTTCATTGACCCGATTGCCGGAACCACCCGACGCACAGGAGATATGGAGCA
GGACCGCAAGGCTGCCGAATTCCTGCGCAACGACCCGAAGGAGAATGCCGaGCACGTTAT
GCTGGTAGACCTGGCGCGCAATGATCTGAGCCGCAATTGTCATGGGGTGAAAGTAGATTT
CTACAAGGACATGCAGTTCTACAGTCATGTTATCCATCTCGTGAGCCGTGTGAGTGGAGA
GTTGGATGAGCATGCCGACCACATCAAGGAGTTTATTGATACCTTCCCTGCCGGCACGCT
GAGCGGTGCGCCTAAGGTGAGAGCGATGCAGATTATATCAAAGCTGGAGCCTCACAACCG
CGGTGCCTACGGAGGCTGTATCGGCTTCATCGGTCTGAACGGCGACCTGAATCAGGCCAT
CGTGATACGTACCTTCATTAGCCGAAACGGCGAGCTCTGGTTCCAGGCGGGTAGTGGAGT
AGTGGCAAAGAGCAATGATGAGTATGAGCTAGAAGAGTGTAACAACAAGCTCGGTGCACT
GACCAAGGCGATTCACATTGCAGAGAAGCTCTAATTTAACATTTAACACTTAACATTTAA
CATTGACAAAAGATGAAAGTAGTAATCATAGATAATTACGATTCCTTTACCTATAATCTT
GCCCATCTGGTAAAGGAGTTGGGAGCTGCCGTTACGGTGTTCCGCAACGACCAGTTCCAG
TTGCCGGAGCTGGAGCGCTTCGACAAGATCATTCTGAGTCCGGGTCCGGGCATTCCGTCG
GAGGCGGGACTGCTGATGGATGTTATCCGCAAGTATGCAGGCCGCAAGCCGATGCTGGGC
GTATGCCTGGGTCATCAGGCTATAGGCGAGGCGTTTGGAGCCAAGCTTACCAATCTTTCT
GAGGTGTATCATGGAGTGGCAACCCCTTGCACCCAGTTTGGCAACGATGTTATTTTCGAC
GGGTTGGACAAGCGCATAGAGATTGGCAGATACCACTCTTGGGTGGTAGACCGCTCGGGA
TTCCCTGACTGCCTGGACGTTACGGCGGTAAGCGATGATGGTTGCATCATGGGTCTGAAG
CATAAGAACTATGATATTCATGGTATCCAGTTTCATCCGGAAAGCGTGCTGACGCCAGAC
GGCAAGAAGATGGTGAAAAACTGGTTGGAAAAAGCTTAATGACCTTAATGACCAATGACC
TTAATGACCACCATGACCGCATGGTGGTTATTGAGGTTTTTTGTTTTATGATAAGAAAAA
GCAAAGCCTGACGCTCTCTCGAGTGCCAGGCTTTTCTGATAACCCTCGCTACATACCTCT
CACGAGGTTTCACGAGAAATACTAACCTAAAACCAAATCATTTCCCATAAAGGAAAATGA
AAGTAtTTTTTTTATTAATCATTTACATATCCCAAGCCACTGCACTCGCACCGAGTACGG
CAGCAGAACTGCCATCAAGGGTAGAAACAAGGAATTTAGCCTTACCCTTGAAGGTGCGGA
GCACGTGCTCATCATAAGCCTTCTGGATAGGTTTCATGATGAGGTCGCCTGCCTTGGTCA
GACCACCGAAGAAGACGAAAGCCTCTGGTGAAGAGAAGGCTGCGAAATCAGCACAAGCCT
CACCGAGCATCTTGCCGGTAAACTCGTATACACGCAGTGCCAGCTTGTCGCCCTTGCCTG
CAGCAACGCTCACATCATAAGATGTAATATCCTCAGGGTTCATCTCGCGGAGTAATGAAG
GCTCATCGCTTTTCTCGAGGAACTCGCGTGCTGTGCGAGCCACACCAGTGGCAGAGCAGT
AAGCTTCGAGACATCCTGTACGGCCACATCCGCAGATACGACCCTCTTTGCCACGTACCA
TGGTAACATGACCCAATTCGCCTGCGAATCCGTCGCAGCCGTAAACCATCTGTCCGTTGA
TGACGATACCAGAGCCAACGCCTGTACCGAGCGTAACGTCGATGAAGTTTTTCATGCCTC
TTGCTACACCGTATGTCATCTCGCCGAGCGCAGCAGCGTTGGCATCATTGGTCATACCTA
CAGGCAAGCCGCCGAGGGCTTTGCTGAACAAGTCGGCCAATGGTACCACTCCGTCGTGTG
CCCAAGGAAGATTTGGAGCGAATTCAATGGTTCCATTATAATAGTTTGCGTTTGGCGCAC
CGATACCCATTGCCTTAATCTTGTCAATGCCGCCTACCGTATCAATGATAGGCTGGAGAG
CTTCTACGGCTGCCTTCACATAGTCTTCAACTTTTTCGTAACCGCCTGTCTTGATGGCAG
TTGTTGCTTTGATTTCTCCGCGAGCATCTACGATGCCGAAAACAGAATTTGTACCGCCGA
GGTCAAGGCCTATTACGTACGGTTTAAGTGTATTATCTGTCATGTTAATTATTTAAAATT
AGTTAGAATTATTTTATTTCTCGGCAAAGATACTGAAAACTTTTGAATCTCGTTTATTTT
TAAATATaAAAAATTTTAATTTTCtTTTTTTTCTGCTAGATGATTTGCTGTCCGAAGTTT
CTCTGTTGCCCTAAATCCTGTTTATATTCATGCAGAACATCCGCGTAATCCTTGTAATCC
ATGCCCGAAAATATAAAAAACGGATATAAAATGAACTTTTAGGCGAAAAAATTGTGCTTT
GTGCCCAAAATTTTGTAACTTTGCCGACTGTTAGAAATTGTAACGATACTAAGATGAATT
TAGCATTTCCAATTGAGATAAACATCCTTGACTTCATTTTCAAAGGAATTGTCATCGGTG
TTCTTGCCTCAGCCCCTATGGGTCCGGTAGGCATCCTTTGCATCCAGCGTACACTCAACA
AGGGTCGCTGGTATGGGTTTGTAACAGGTGTGGGTGCCGCATTCAGCGACATTGTATATG
CTTTGTTTACAGGCTTGGGCATGAGTTTTGTGATGGATTTTGTGAGTAACTCCGAGAACA
AGTTTTATCTTCAGATTTTCGGCAGTCTGATGCTCCTCGTATTCGGAATCTACTGCTTCA
AGAGCGATCCGATGAAGAACATGCACAAGTCGAGCAACAAGCAGGGTACCCTGATGCACA
ATGGCATCACGGCGTTCCTCGTAACACTCTCCAATCCGCTCATCGTGTTCCTCTTCATGG
CCACCTTCGCGCAGTTTGCCTTCGTCGTACCGGATATGCCGGTAGAAATGGGAGTAGGGT
ATCTCAGCATCGTCTTCGGAGCCCTGCTGTGGTGGTTCGGACTCACCTGGCTCGTCGACA
AGATTAGGAACAAGTTTGATACCAACGGCATCGTCATTATCAATAAGGTAATAGGCAGCG
TGGTCATCATCTTCTCCATCATCGCTCTCTTCGGCACGATTTTTAATCTGTATCATCTGC
CGGAATTTTAAAGAGTTTATAGTTAATAGTTTATTGTTTATAGGAGCTTTAGCCGCTTTA
GAGTTTATAGTTAATAGGGCTTAAGCTCGTTTCTTCTTATACAGAAAAAATGTTTGTAGC
ACAAGAATTAAGAAAGAAAAGTATCGCAGAATACTTATTATATATGTGGCAGATTGAGGA
CATCATCCGAGCTTACGGATGCTCGCTGCCTGTCATCAAGAAAAATTATGTAGACCGGTT
CGACTTTACACCTGAGCAGCGCGAGGAAGAACTCGACTGGTTTGGCAACCTGATTCGCAT
GATGAACGAGGAGGGAAAGCGCGAGGGAGGACACCTTAATATTAATAAGGTGATACTCAA
GGACGTCATTGACCTGCACGGCATGCTGCTGCAGAGCACCAAGTTTCCTATCTACAATGC
CGAATATTATAAGGTGCTGCCTTTCATCGTAGAGCTGCGCCAGCGGGGCGACAAGGATCT
CAACGAGATTGAAACCTGCCTCGATGCCCTCTATGGTGTGATGATGCTGCGCCTGCAGAA
GAAGGAAATTACGCCCGAAACCGAAAGGGCCATCAAGGAGATTACCGTCTTCATAGGTCT
GCTCAGTGATTATTACATCAAAGACCGAACCGAGGGACTCAAGTTTGATGATGACGACAT
GTAGTGATTAGTTATTAGTGATTAGTTATTACTTTTTAAGAATATACATTATTATATATT
TACAACAGGATGAACGAAATAGAAAGAAGAAGAACATTTGCCATTATCTCTCACCCGGAT
GCTGGTAAGACAACATTGACCGAGAAGTTTCTGCTTTTCGGtGGACAGATTCAGGTGGCA
GGTGCCGTAAAAAATAACAAGATTCGCAAAACTGCGACTTCTGACTGGATGGATATTGAG
AAACAGCGTGGTATCTCGGTCTCTACATCTGTAATGGAATTTGATTATCTCCCTGCCGGA
CAGGAGGGAGAACCTTATAAGGTGAATATCCTGGATACTCCAGGTCACCAGGACTTCTGC
GAGGATACCTACCGCACACTTACAGCCGTAGATTCAGCCATCATCGTGGTTGACTCTGCC
AAGGGTGTGGAGGCACAGACCCGCAAACTCATGGAGGTGTGCCGTATGAGAAATACCCCG
GTAATCATCTTCATCAACAAGATGGACCGTGAGGGACGCGACCCGTTTGATGTGCTCGAC
GAGTTGGAAGAAGAGCTCAAAATCAAGGTTCGCCCGCTGAGTTGGCCTATTGGTCAGGGC
GTCCGTTTCAAGGGCGTTTACAACATCTACGAGCATCAGCTGAACCTCTTTACCCCTAAC
AAACAGCGAGTTACCGAGAAGGTAGAGGTAGATATCCAAAGTTCAGAACTCGACGAGCGG
GTTGGTGAACGTGAGGCTGCACAGCTGCGTGAGGAACTGGAACTGGTAGATGGTGTTTAC
CCTGAGTTTGAGGAAGAAACCTACCGTTCGGCCGAGGTAGCACCTGTGTTCTTCGGTTCG
GCACTGAACAATTTTGGTGTTCAGGAACTCCTCGACTGTTTTGTTCATATTGCTCCATCT
CCTAGACCCACCCAGGCAGAGGAGCGACTGGTGAAGCCTGAAGAACCTAAGTTCAGTGGT
TTCATCTTCAAGATTACAGCCAATATTGATCCAAACCACCGCTCCTGCATCGCATTCTGT
AAGATATGCTCGGGTAAGTTTGTGAGAAATCAGCCATATTACCACGTGCGCTTGGATAAG
AACGTGCGTTTCTCTTCGCCTACCCAGTTCATGGCACAGCGCAAGAGTACCATTGACGAG
GCTTATCCGGGTGACATTGTAGGTTTGCCAGACAACGGTATTTTCAAGATAGGAGATACG
TTGACGGAGGGAGAGAAGATGCATTTTCGCGGTTTGCCAAGCTTCTCTCCACTCCTTTTC
AAGTACATCGAGAATGATGACCCGATGAAGAGCAAGCAGTTCCAAAAGGGATTGGAGCAG
CTCATGAATGAGGGTGTGGCGCAGCTCTTCGTCAACCAGTTCAACGGCCGCCGCATCGTG
GGCACCGTGGGTCAGCTGCAGTTCGAGGTTATCCAGTACCGTCTGGAGAACGAGTACAAC
GCCAAGTGCCGTTGGGAGCCCGTGCATCTTCACAAGGCTTGCTGGATAGAGGCAGATGAC
GAGAAGGAACTCGAGAACTTCAAGAAGCGCAAGTACCAGTACATGGCCAAGGATATTGAG
GGGCGCGATGTCTTTCTTGCCGATTCGGGCTACGTGTTGAGCATGGCGCAGCAGGATTTT
GAACACATCAAGTTCCATTTCACATCGGAATTCTAAATCAATGTAAAAAAGATGGATGAA
GAAATTCTAGATTACAACGAGCAGAAAGAGGGATGGGGCAGTAAGATGGTGGATTGGCAG
aAAAAACATATTTCTGACCGCCAGATGACCCTTATCCTAGCTTTTATCATCGGCCTTCTG
GCGTCGGTGGCAGGATATTTCCTGCACGGCATTGTGCACGAAATACAGTTGCTGCTCACT
TCGGGATTCAACCAGAGCACCTACAATCTGCTCTTCCTGCTCTTCCCGATTGTGGGCATT
TACCTCACCATGCTCTTTATTAAATATGTGGTCAGAGATAATATTTCCCACGGTATCACC
CGTGTGCTTTACGCCATCTCTACCAAAAATTCCAAGCTCAAGGCCCATAACTGCTGGTCA
TCGGTGGTGGCATCAGGTATCACCATCGGTTTCGGTGGTTCCGTGGGAGCCGAGGCTCCT
ATTGTGCTCACGGGTTCGGCCATTGGCTCAAACCTGGGACAAATCTTCCGCATGGACAAG
AAAACCaTGATTCTGCTGGTGGGCTGTGGCGCCTCTGCAGCCATTGCTGGAATCTTTAAG
GCGCCTATTGCCGGACTCGTGTTTACGCTTGAGGTGCTGATGGTAGACTTGAGCATGGCT
TCCTTGCTGCCTATCCTTATCAGTTGTGTAACAGCTACTTGCTTTACCTACATCCTGATG
GGCTCCAAGAGTCTTTTCGATTTTACGCTTACTAATCCGTGGGCGCTCGACCGCGTGCCT
GCCTGCCTGTTATTGGGCATCTTTTGCGGTTTGGTGAGCCTTTATTTCATGCGCACCATG
TCGGCATGCGAGGGCTTCTTTGCCAAGCTTTCGCCTTATCCATACGTAAAGCTGCTCTTT
GGTGGACTGATTCTGAGTTCGCTCATCTTCCTCTTCCCTTCGCTCTACGGCGAGGGCTAT
TCGGCAGTCAACGTGCTGCTGAAAGGACAGAATGTGGAAGACTGGGGGCAGGTGATGAGT
CGTTCGCTCTTCTACGGGCACAACCAGCTGCTCATCCTCTACATCGCCTTGGTAACCTTT
ACCAAGGTTTTTGCCACCTCGGCCACCAATGGTAGTGGCGGATGCGGTGGTACCTTTGCT
CCTTCGCTCATCATTGGCGGTTTTGCCGGTTTCCTCTTTGCGCGTCTTTGGAATGTGAAT
CAGGTAGGTGTCTATGTTCCTGAGCAGAACTTTACACTGATGGGTATGGCGGGCCTCATT
ACGGGCGTGATGCATGCACCGCTTACGGGCATCTTCCTCATCGCCGAACTCACAGGCGGC
TACCAGCTCTTCATGCCGCTGATGATAGTGTGCATCTCTTCGCTGCTCACCATCAGCAtC
TTTGAGAGTCACAGCATCTACGCCCTGCGTCTGGCTAGAGAGGGCAAGCTGCTCACCCAC
CATATTGACAAGGCTGCGCTCACCCTGCTGGGCATGCAGGATGTCATTGAGAAAGATTAT
CATCCGGTAGGTCCGGATCTGCCGATGAGCAAGCTGGTGAGTGAGATAAGTCGCAGTAAC
AACAACTTTCTGCCTGTTTTGGATCAGGCGGGTGTGCTGTTGGGAGTAATAGATATTACG
AAGATTCGCCACATCATCTTCCGCACCGAACTGTATCAGCATTTCACTGTGCGTCAGCTG
ATGATGCAGCCTTCTGCAGTTCTTACCGAACATGACAGTATGGACGAGGTGATGCAGAAA
TTTGATAAAACCGATGCCGCCCAACTGCCAGTGGTTGATGTGGCAGGCGTACTGAAGGGT
TACATCAGCCGTACTAGAATCTATTCCATGTACAGGCAGATTGTAGCGGATATGTCGGCA
GAGTAGGAGTTTTAAGTGAAGAGTGAAGAACGAAGAGTGAAGAATTCAACGGCTTTGCTG
GTTTTATTTTAAAATATTAGTGTTTTATGGAGAAGAAGGATTTGAGAATTGTTTTTATGG
GAACACCAGAGTTTGCGGTGGAATCCCTCAAGCGCCTGGTAGAGGGCGGTTACAACGTGG
TGGCTGTGGTTACGCAGCCTGATAAACCGGTGGGCAGACATCAGGATACGCTGCAACCTT
CGCAGGTTAAGCAGTATGCCGTAGAGCATGGTTTACCGGTGCTGCAGCCTGTAAAGATGA
AGGACCCTGACTTTGTGGAGCAGTTGCGTTCTTATCAGGCTGACTTGCAGGTGGTAGTTG
CTTTCCGCATGCTGCCAGAGGTGGTTTGGGCGATGCCGAAATATGGTACATTTAATGTAC
ATGCAGCCCTCCTTCCGCAGTATCGCGGTGCGGCGCCTATCAACTGGGCAGTGATTAATG
GCGAGAAGGAGACGGGTGTTACCACCTTCTTCCTCGACCACGATATTGATACCGGTCGCA
TCATCCTGCAGAAACGTTTTCCTATTCCGGAGACGGCAAATGTGGAGTATGTTTAtGACG
GGTTGATGCATCTTGGTGCTGAATTGGCGCTGGAAACCATTGATGCGCTCATCGCTGCCG
ATGGCAATATCGGTTCCATTCCTCAGAGCGAAATGATAGGACAGGGTGCCGAACTTAAGC
CGGCTCCGAAAATCTTCAAGGATACCTGCCGCATCGACTTCCACAAGCCTGCCAAGCAGG
TGTATGATTTCATCCGCGGTCTTTCTCCATACCCTGGTGCATGGACTGAAATTAAGAAGA
AGGAGACAGTAGTATTCTTTGACGATCCTAAGGGAGATGATGATTACGTGAGGTTCCCTG
AGCCTACTGCTCATCCATCCCATAAGCAAAGTACACAGAAAATTCAGGTACTTAAGATTT
TTTCTACCCATCTTTCATGTATGAAGCGTGGTGATGCGCCTGTGGGATCGCTCCGCGTTG
AGGGGAAGTCGTTACAAGTAGCCTGCCTTGACGAATGGCTCATTATTCAGGAGTTGCAGC
TCAGTGGCAAGAAACGCATGGATGCTTCTGCTTTTCTCAATGGTATGAAGGACATAGCTT
ATTATGAGTGTTTGAAGAAAGATGTTAATGACGATTTTTAAGATTCAAAAGATTTTTGAT
TTTTAGTTTTATAGTATTATGACTGTAGAAGAAGACATCAAGCATGCTGTAGAGTGCATG
CGAAAGGGTGGAGTGATACTCTATCCTACAGATACCGTATGGGGCATAGGATGCGACGCC
ACCAACCCTGAAGCGGTAAAGAAAGtTTATGAAATAAAGAAACGTGACGATTCTAAGGCG
CTTATCTGCCTGATAGATTCTGCTGACCGCATGGCGCGTTATTTCCGCAATGTGCCACAG
GTAGCATGGGATTTCATCGATGCTGCCATGCCTGTAAAGCCTACTACGGTTATTCTTGAT
GATGCGAGTGGTGTGGCTAATAATTTGGTAGCAGAGGATGGAAGTCTGGCGATGCGTATA
ACCTATGAGCCTTTCTCCAAACAACTCTGTTACCGTTTTCAGAAGCCTATTGTAAGTACA
AGTGCTAATGTGAGTGGTGAGCCTGCTGCACAGAATTATCGCGACATCTCCGAGGAAATC
CTCAATGCTGTAGATTATGTTTGCTGGAGCCGCCGTCAGGAGCATAAACCTCATCAGCCT
TCCAGCATCGTTAAGATTGCTAAGGATGGTGAAGTGAAAGTAATCAGATAAGTTTTCAAT
TCATCCTTATATGAATGCCTGCTAGAGGAATATTTTCTTCCCTTAGCAGGCTTTTTTGTA
AGTTTTCAGTTTATAATATTTAAGAAGTACTATTGCAATTCGTTTATATGACAAAAAAGA
ATTTCCGCTCAATACGGATATATAACAAGAAACCCTGCAAGAAAGAATCTTGCAGGGTTT
ATCTTGGGTGGAAGGTGGGACTCGAACCCACGACATTCAGAACCACAATCTGACGCTCTA
ACCAACTGAACTACGTCCACCATATTGGTTATGTTTTGCTTTTTCAAAAATAGTTGGGTG
GAAGGTGGGACTCGAACCCACGACATTCAGAACCACAATCTGACGCTCTAACCAACTGAA
CTACGTCCACCATATTCTTGTTAAGCGGGTGCAAAGGTACGaAAAAAAAATGGTTCTACC
AAATTTTTTCGTACCTTTTTTCTTATTTTTTATTTTGCAGGGCTTGTTGGAACAACTGGA
GCTGCCTTCTGGGCATCTGCACCAGCTGCAGGAACAGCCTTCTGAGCACCTGCTGCTGCA
TCCTTGCTAGCACCTGGCATAGCAGGAAGAGCGGTCTGCTCCTGAGTGGCTCCCTCCAAA
ACACTGCTTTCGCCAGCTGCCTGAGGGGCTACATAAGCACATGCCACGCTGATGACAACC
AAGGCTGCAGCGAGGCCCCATGTTAATTTCTCAACAATGTCAGTGGTCTTGCGAACACCC
ATGATTGAGTTGGTTGAAGAGAAGTTACTTGCAAGTCCACCTCCCTTTGATTCCTGGATG
AGCACGATGAAAATCATCAGGATAGCTACCAGGACGATTAATACTACTAATAATGTGTAA
GCCATTTTTTAAAACTAGTTTTATTTATTTATTATTCTTCTTTATTTCTTCTTGCTGTTC
AGCATCAGTTTCTCAAGGAATCTGAGCTGGTCAACATAATATCCGTTCTTGTCAGGATGC
TGCTGATGCAGGCGGCTGATGATTTCGTAAGCCCTCTGATACTTGCCCTGCTTGATGTAG
ATGCGGGCGAGGGTTTCGGTGAATACACCGCTGTTTTCCTCTTCGCCATCCTTGCCGGAA
TCGGTCTGAAGTTCGGGAGTAAATTCTGGTTTGTAATCTTCGTCCTGCTGGATTTTAGGC
AGTTTGAAACCGCCATCCTCCATAAAGTCGTCGATGAGACTCATGGTGCGCGAAGTATCT
TCTGGCTCCTGCTGGTCTTCGGTCTCCATGAGATAAGCCACATAGTCTACAGCCGCGTCA
GCAGGTGTAGGCTTACGTTTCTCCTTCTTCTCTTCTTCGTCTTCTTCCATAGGAATGGAT
CCCAGGAAGTGGTCAATGAGGTCGCTAGTACGGTCTCCGTGTTTTTCTGCTCCTATTCCT
CTTACGCCTTGCTGTTTGTTGGATTCAGCCTCTTCAGGGGCGTTTTTTATCTGATAGTGG
GCTGCCTCTACCATCTCAAAGATAATCTTACGGTCGGTGATGTAGATGGCTGCACGGCGC
AGTTCTTCGTCGAAACTCGGGTCGTGGAGCAGGTACAGATTCTTCAACATCAGTAGGCGT
GCCGTCTGATAATACGGATATAAGGCCAAGAGGGCGCGCAAGTCGTAGAGCGTCTCTCGG
TTCATTTCCTCCGGGTGTTGTATCAATCTGCTTAATTCCACGATATTTTACTTTATTTTA
TTTTACTTTGAACATTGAGTTTTGAACTTTATAATCAGTAAAGCCGTTGAATTCTTCACT
CTTCACTTTTCGTTCTTCACTTACTTTACCAGTTAGCTACCGTAGCGTTGAATATCTGGT
CTACCAGGTCTTTGATAATCTGGGTTACCAGTTCTTCCTGCACCGAGGCAAGGCTCTGAG
TGGTGTCGTAGGTCTTGGCAGATGTAAACTGCTTTTCGAAGTCCTCGGCATGGTTCTTGG
TGTTGGTGAAACGTACGTTTACGGTGATACTGAGCTCGGTCTGTGCTGAGTATCCCTCAG
AACTAACCGACTTGTTGCGCTGAGAATATTGGGTGATTTCGCCCTCTATCTTCAGGTCTC
CGTTGCGTGACACCTGTATGAGCTGGGTGTTGCTGGCAAACTTATCCTTGAGTTCGTTGT
TGAACATCGGACCCATCGGACCCCACACATACGAACTTCTGATAGGGAAGTCGGCTATCT
GTATGGTCTTGGTTTTGGTGTAGTCGATGCTGGCACCGTTGAACTTGTAGCTCACGGAGC
ATGCTGCCATGACCGCCACCATCAGTGTGACTCCTATTATATATAGGTACGCGCGTATAT
GCTTCATAACTTATATTTGTTAATCTTTCTGTACAGAGTTCTGTCGGAGATTCCCAGTTC
TTCTGCCGCTTTCTTGCGGTTTCCGTTGTTTCTCTCCAATGCCTTTTCTATCATCTGCTT
GCTAAGGTCGCTGAGGTTCAGATTCTCGTTTTCTTCCTTGATCTCCTCTATCTCAGCATC
CTCGGCTTCGGGTTTGTAAGTGCCCCTAATGCCTCTTGTAGCTATTTCCTGACGGATGTG
TTGTAGCTCATCGAGATCGGTAATCGGAGGTACGGACGATACCGGAGAAACCGATGGAAC
GGATGATACGGCCGGAACCGGAGATACGGATGATACTGGAGCTACCTGGGTATTCGGCTG
AACCGGAGAAACATATCCGCCTGTACCGCCCAACTGGCGTGCCTTATCGAGTTGCTTGCG
CAGGCTGTTCATCTCTCGTCTCAGGTCGCTCACGTTGCCCCTCAGTTCGTAGAGAATCTT
GTATAGCAGTTCGCGCTCGCTGGAGTAGCTATGGTCGTCCTTGCCATCCTTCTGTATGGT
GGCGAGCTGTGTAGACTCCTCATCTCTCGGAATAAACTGAGTGAGAGTCTGTGCATCGAT
TTCTCTTTCTCGGCTCAGCACTGACATCTGTTCGGTAATGTTCTTGAGCTGTCTCACATT
TCCCGGCCACTTGTATTTCAGCATGATCTGCTTGGCCTCATCTGAGAGTGAAATCTTAGG
CAGACGGTATTTTTCGGCCATCTGCATGGCGAAGAGGCGGAAGAGCAGGAGGATGTCGTC
GCCACGCTCTCTCAATGCAGGCATCTGTATCGGGATGGTGTTGAGGCGGTAGTAGAGGTC
CTCGCGAAAGCGTCCTTCGCTCACAGCCTTGCGCATGTTTACGTTGGTGGCTGCCACGAT
GCGGACATCCGTTTTCCTTATCTCAGTTCCACCCACGCGGATGTATTCTCCCGTTTCGAG
CACGCGCAGCAGTCTTGCCTGCGTCTGAATCGGGAGTTCGCCCACCTCGTCGAGGAAGAT
GGTACCCTTGTTGGCAATACCGAAGTATCCTTCGCTTTCGCCTATGGCTCCAGTGAAGGA
ACCCTTCTCATGTCCGAAGAGTTCGCTGTCAATGGTTCCCTCCGGAATGCTTCCACAGTT
GATGGCGAAATATTTCTCTCTGCGGCGTGGCGAATTGTCGTGAATCACCCTTGGAATGAT
TTCCTTACCCACACCGCTCTCGCCAATGATGAGCACGGAGAGATCGGTCGGCGCTACCTG
TAGGGCTACGTCGAGCGCATGGTTCAATCCGTCGCTGTTACCGACGATATTGTAGCGTTG
TTTTATCTTTTGTAGTTCGGAAGTATCCATTTAGCTGCCAAAATTACTCATTTTTTCTGA
ATTATCTGCAtTTTTTTTTAATTTTAACGTTCGGGAGGTCTGATTACAGGGCAGATTTGC
CTTTTTTGCGTCATCTGCCCTCCCGAATCTTTCTTTATTCCGCTTTTTCTCGGGAATAGG
GAATCTTTCTCTTATCCCTTTTTCTTAGGGATGGAGAATCTTACCTTCTCGCTCTCGTCA
CGCTTCTCGTGGTAGAGTTTAGGCAGTGGATTCTCGTAGGCCTCATCATAGTCTTCGCGG
TTGCAGAAGGCATCCAGCGCCAAGTAGATGGCGTGGCGGAAGGAGATTGCATCGGCTTCG
TTGCAGCCCGTGATGCTGTAGCTAGGAGTGGTGTTGGCGGCGGTGTGCACGAGTGGCAGG
CCGGCAGTAAAGAGTACGCCATCCTCGGTGTAGAGAGAATGGAACGGGGTAGTAGCCTGA
TCATGATACATGGCCATGATGCCGTCGAACTCTACGAAATGGCCGTTGCCGAAGAACTCG
TCAGTAGGGTAAGGACCAAAAGCTTGTATTTTCTGCTCGGCAAGCTGGTCAATGGCTGGG
ATGATGATGCTGGCTTCCTCTGGTCCGCAGCTCTCCTCACCGTTGTTGCTAGGATTCAGG
GCGAGCACGGCGATGCGCGGGTTGGTAATCATGAAGTCTCGCTTCAGTGATGTGTGCATC
TGCTTCACCTTCTCGATGATGAGCTCCTGGGTGATAGCTGTCGGCACGTCCTTGAGCGGA
GTCTTTCCGGTTACGGATGCGATGCGAAGGTCGCCGCCGCAGAGGATGGAAAGGCCCTTG
GCACCTTCGCCCAGGCAAGTTTCTATGTATTCCTTGTGACCCTTGAACTGGAAGCCCTCA
AATTGTGCGTTCTGGTTGTTTACCGGTGCGGTAACGAGCACGTCGAAGAGTTCGTCGCGG
TAGTCGGTCATGGCTCGGTCAAGTGCCTTGATGGCTGCCGTACCCGATTCCTGAGTAGGC
ATGCCCATGTCAACCTTTACCTCCTCGTCTACGGCTGGCAGGAGGTTGATTCTTCCGTCT
TCAGCATCTTCTGCTTTCTGGATGATGGAGAACTGGGCAGGCAGATTCATCGCCTTGCGG
TAATAAGCTGCCACTTTAGGCGAACCGTAGATGATAGGGGTACAATACTCCAACATCTCT
GGCTCACTGAATGCCTTAAAAATGAGTTCGTATCCGATACCGTTGGTATCTCCGTGAGTG
ATGGCCACTCTAATCTTTTTGCTGTCCATTTATCGTTTTATTTTATAGTAGAAATCGCAG
CTTCTAGCTGCTTGATTAATATTTTCTTTTTCATTTCGGGCGCATAGACGAAGCCGATGA
TGATGATTTCATCCCCCGTTTTTCTCAGGCGGATGCGCCTCATCACGTAGGGACCTCCCA
TGGCGTCGCCCTTCATCTCCCAGAGTCCTTTTTCTGAAAGGACCGGGATTATCATGTACA
TGCTGTCGGTTTCGCCGGGCATGTTTGTGCGGAGCATGCTGTCAATCTGCTGCTTCTCTT
GAGCAGGAAAAGCATCAGAATTGGCTTTCCCTCTTCGTTCTTCCCTCTTCACTTTCATGA
GGATGAGGTTCTTCATGCCCGAACTGGCGTTGTTTGAAATCCAGATGAAGTTCCCGGCCT
TCTTGCTTGCTTGCATTTCGGCAGGGATGATCATGCTGATGCCGAAGTTCTTCTTTACCA
GCTGCTGCATCTCGCGGTTCTGCTTGCTCGGGTTGGTGGAGATGATGGAGGCGAGGTGCT
CCAGTTCAGTCTCATCTACGAACTGGCGCAGTTTCTCGGGGTTGAGTTTCTCTCTGAGTT
GTTGCAGCGAGCGGGCAGAGATGCGGATGACGGTCTGCGGTGAAGCATTCTCGTTGCGGC
TCAGCCTGACTGAGAATTCCGCTGCCGGGATGTTCACTACGATGCGAGTTCTTACGAGCA
GGTAGCTGCCGTGGATCTTGCCCTTCTTAACCTGGATGAGCCGGCAGAGCGGTTCGGGTT
GGGGCAGGGCAGGCACCTCTTCCGTCAGTATCTTCGTAACGATGCTGTCGGTATCTCCCT
CGAGTACCACCTCGTAAGGCTGTCCTGTGCTCTTGGGCAGTTTTCTGTTTCTTCCTCCTC
CCGGGCTGCAACTTGCCAGAAAAAGGAACAAAAGACAGCCGGCAAGTAGGATCTTTAAAG
ATTCTCTAACCATTTTTCCCCCACCTTTCCTTACTTATTCATCTTCTCTTCATCCTCGTG
CTCACGGATTTCTCCGATTTTCTTCGAGGTGCTGAGCAGACCGCAGGCGGCGTAGATGTC
TTGGCCGCGGCTGGCACGGATGGTGGTGAAGACACCATGCTGGGTGAGGTAATCACGGAA
CTGCTCCATCTTCTCATCATCCACACCTTGCAGAGGAATGTCTGGAATTTGGTGGAAACG
GATCAGGTTGAAGCGGCAGTCAAGTCCCTTCACCAGTTTGATGATGGCCTTGGCATGCTG
CATACTGTCGTTTACGCCCTTAAAGACGATGTATTCGAAACTCAGGCGGCGTTGATGAGA
GAAATCATAGTTCCTCAGCAGTTCTACTACCTGCTCAATGCCCATGCCCCTTTCGGCAGG
CATCAGTTCAGCGCGCTCAGAAGGGATAGGGTCGTGCATACTGATGGCCACATGGCAGTC
GCTCTCTTCCAGGAACCGCTTCAGCTTGTTCTTCACGCCCACCGAACTTACCGTGATGCG
CTTCGGGCTCCATGCCCAGCCGTAGTTGGCGGTGAGAATCTCTGTGGCGCGCAGCACATT
GTCGAGATTATCCATCGGCTCGCCCTGGCCCATGAACACGATGTTGGTAAGCTTGTCCAC
CTCCGGCAGCGAGTAAACCTGGTTCAGAATGTCGCCTGCAGGCAAGCTGCCCTCAAACCC
CTGCTTGCCGGTCTGGCAGAACAGGCAGTTCATCTTGCATCCCACCTGCGAAGaAACGCA
AAGCGTGGCGCGGTCTTTGTCGGGGATGTAAACCGTCTCGACAAATTTGCCGCTCCGGGT
AGGGAAGAGGTACTTGATGGTACCATCCACCGAATGTTGTGCATCGGAATATCCGAAGCA
TCCTATTTCGTATTCGGCAGCGAGTTTGGCACGGTTCGCCTTAGAGATGTTGGTCATCTC
GTCAATGCTCTTCACATGCTGCTCATAGAGCCACTTCGCCATCTGCCCACCGGTGAAGGC
gGGCATGCCTAAGTCCTTTGCCACCTGCTTCAATTCGGCAAGTGTAAGGCCCAAAAGATA
TTTTTTTTCATTATTCATACTGCAAAGATAGTGTTTTTTGCCGAAAAATTAGTATCTTTG
CCACATATTTTAATATAATAAGATAAAATAAAGATAAAAAACACAGATTTAGCCCCCCGA
AAAGGGCTGAAGTGAACAAAAATAACGTAAGAAAATGAGAGaAAAAATAGACCTTTTCTT
GCCTTGCGAATACATCGACGATGCGCAGAATGCCTTGTCGGTGCTTCATGAGTACAAGAC
TGTACAGCATATCCACTTCCTGGTGAGTGCTGATTTTGCTGCTCATCATCAGGTGCCCGA
AGGATGTACGTTTGTCATCACCGACCGCCTGGAAAGCAGTAACACCATTGCCAGCATCGC
TGAAAATACAGATGCTGACTACGTGATGATCTGTACCCGCCACACCACCATAGGATGGGG
AAACAACACGCTGGAGCGATTCCTCAGAGTGGCAGATGATACGGATGCCGTCATGGTTTA
CGCCGACCACTACAAGATGGTGGAAGGCAAAATGGAGAAACATCCGGTAATTGACTACCA
GTCAGGTTCTTTGCGAGATGACTTCGACTTTGGAAGCCTCTGGTGCATCAAGGCACAGGC
GCTGGCCGACTACATCGCCCAACCCGACCGCGAAGAGTATCAGTTTGCCGCCCTCTACGA
CCTCCGTCTCTATCTGAGCCGCGTGGGTGAAATCTTCCATCTCAACGAATTCCTCTATTC
AGAAGCCGAACTCGACACTCGTAAGAGCGGCGAGAAGCAGTTTGACTATGTAAACCCGCG
CAACCACGAGGTTCAGATTGAGATGGAAAAGGTATGCACCCAGCATCTGGGCAAGGTGGG
CGCCCTGATAGACACCACCTTCTACCGCCAGCCCGACTTCGGTGAGCAGGATTTTGAATA
CGAGGCATCTGTCATCATCCCCGTCTTCAACCGCGAAAAGACGGTAGCTGATGCCGTGAA
GAGTGCGCTGGGACAGAAGGCCAACTTCAAGTTTAACGTCATCGTGGTAAACAACCATTC
TACCGACCGCACCGGCGAAATACTGGATGAACTTAAAGCCGACAACCTGATACAGATTGT
GCCGGAGAGAACCGACCTGGGAATAGGCGGATGCTGGAACGAAGCCATCAACAGCAGTTT
CTGCGGAAAGTTTGCCGTACAGCTTGACAGCGATGACCTCTATTCTTCACCAAAGACACT
CCAGAAGATAGTAGATGCCTTCTACAAGCAGAAGGCAGCCATGATTATCGGCTCGTACCG
CATGTGCGACTTCGACCTCAACACCCTGCCACCGGGACTGATAGACCACAAGGAGTGGAC
CGATGAAAACGGATGCAACAATGCACTGCGTATCAACGGATTGGGTGCTCCGCGCGCCTT
CTTCACTCCGCTGGTCAGACAGATCCAGTTTCCTAACACCTCGTATGGTGAGGATTATGC
GCTAGGCTTGGCATTTTCGCGCCGTTACCGCATCGGCAGAATCTACGACGAACTCTACCT
CTGCCGCCGCTGGGGAGGTAACAGCGATGCAGCCCTCAGCGTAGAGAAGGTGAACGCCAA
CAACCTGTATAAGGACCGCCTGCGCACCATGGAACTGAAGGCACGCCAGCACCTGCTGCA
GGGCAAGGCCGACATTATGGAAGACAGCAGCATCTCGCGTTTCTTCAACCGTCAGCTGGA
GGTTTGGACCgaTGCGCGCCACCGCTTCCGCGACCTCAAGCATGTAGAAACCCGTCAGTT
CTCCGACCAGCTGAAACTGCAGTgGAACCCAGCCCGCATCGTAAGTACGGGCGCCAAGAT
AGATAAGAAAACCCTGGGCGAGCGCCCTTGTTTCCTTTGCGACAAGAACCGTCCTAAGGA
ACAGATGTCGAAGCAGATAGACGAGAAATTCCATCTTCTGGTGAATCCGTTCCCGATTCT
GCCAGTCCACTTCACCATTCCGGCACGCAAGCATCAGCCTCAGCTCATCTACAAGAATTA
CGGCGAGATGCACCGCTTCATCAGTCTGCACAGCGACCTGATGGTGTTCTACAACGGTCC
GAAGTGTGGTGCATCGGCTCCAGACCATCTTCATTTCCAGGCAGGAACCAACGGCATCCT
TCCTCTTCAGACCAACTGGCAGCGTCTCTCCCGCAACCTGACCGACATCATCTCTCTCAA
TGATGAGGAGAAAATCTCAGTGGTTCGCGACTTCATCGTTCCCGCCTTCGTCATCATCTC
GAAGAGTGCTGAGAGCGATGAGGCCCTCTTCCGCCGTCTCTACAAGGCAATGCCTCAGCG
TGGCGACGAAACCGAACCGATGATGAACATCATCTCCTGGCGCAAgGGCGAgGAATTCAT
CAGCGTGGTCATTCCGAGAGaAAAGCACCGTCCGGAAGCCTAtTTTGCCGAAGGCGACGC
CCAGTTTGTGGTTTCACCGGGAGCACTGGATATGAGCGGACTCATCATCACCCCTCGTGA
GGAAGATTTCCGAAAGCTGACCGAGGAGAAAGCCCTCTCGCTGCTGCAGGAATGTGGCGT
TTCGGAAGAAAAGATGAACGCCATCATCGCCAAACTGAAAGCATCTAAGGATGCCGAGGA
TGCAGCCGAAGCCTCtTCCAcCTTATATAATAAAGGTAAGCAGCCCGACGTAACGGTGGG
CATCGTGAGTGCGCAGAAGATTCATTTCTCGCTCAACAAACCTTATCTTGCCAAGGGCGA
AAAGGTGCTGGGCGAACAGGTGGTAGAATTCTCAGAAGGCGGTGTGCTCTGGAACGGCAA
CCAGTACAGCCAGCTCACCTTCCATCCGCAGAGTGCCGACGCCTCGTTTTCGCTGAGCGA
TGTAACCATCGGTGTCAATTTCCACTGGGAGCGCAAGGAAACCCAAACTTTCCTGGGCAC
GCTCCGCTTTGTGGTAGAATCGGATAAGATTGTGGCAATCAATGAGTTGCCTGTAGAGAA
ATATCTGGAGAGCGTCATCAGCAGTGAGATGAGTGCCACTTCGAGTCTCGAACTCCTGAA
GGCGCACGCCGTCATCTCCCGTTCATGGCTCCTGGCACAGATGAAgAAGCGCCGAGAGGT
GGCTGAGAACGGCAACAACTTCTTCTCCTTCACCAAGAAGGAAGATACGCTCATCCGCTG
GTACGACCGCGAAGACCACACCCTCTTTGATGTATGTGCCGACGACCACTGCCAGCGCTA
CCAGGGCATCACCAAGGAAACATCGCCCCATGTAGCTGAAGCTATCCGCCAGACCAAGGG
ACAGATTCTGATGGACGGCGAAGAAATCTGCGATGCAAGATTCTCGAAATGCTGCGGCGG
AATAACCGAGGAATTCCAGTATTGCTGGGAGGACACGCCGAAGACTTATCTCACGGCTGT
TCGCGACATCGCCCTGGGCGTGGAACATACACTGCCTAATCTGACCAATGAGGAGGAGGC
TGAGAAATGGATCCGCTTCAATCGGCCAGCTTTCTGCAACACGCAGGACAAGAAAATCCT
GTCAGAAGTGCTCAACGACTATGATCAGGAAACCGTCAATTTCTACCGCTGGAAGGAAAC
GCTCAGCCAGGAGAAGTTGCAGCAGCTCATCGCCGACAAACTGAAGATGGACCTGGGTGC
CATCCTTGACATGAAGGCCGTGGAGCGCGGAAAGAGTGGAAGAATCAGCAAACTCCAGCT
CATCGGAACAGAGAAGACCTTTACCATCGGTAAGGAACTCGAAATCCGCCGTATGCTGAG
CGACAGTCATCTGCTGAGTTCAGCCTTCGTGGTGGATAAATATGATAAGGATGAAATGGG
AGTGCCTCAGCGTTTCGAACTCATCGGAGCCGGTTGGGGGCACGGAGTAGGCCTCTGCCA
GATTGGTGCTGCCGTGATGGGCGAGCAGGGTTATCATTATGATGCTATCCTGCTGCACTA
CTATCAGGGTGCTGAAATTAAGAAACTTTATAAATAGTGATGTAAAATGGTAACAAAGAA
AAACAGTCGGAGTCCATGGGCATGGATTCCGACCCTCTAtTTTGCCGAAGGACTCCCCAA
CGTCATCGTAACCGCCCTCTCTGTGGTGATGTACATGCAGTTGGGGCTGACCGATGCTGA
GGTGGGTCTCTATACCGGATGGCTCGCCCTTCCCTGGGTCATCAAGCCCTTGTGGAGTCC
GTTCATAGATTTGCTGAAGACTAAGCGCTGGTGGGTGCTTACCATGCAGGCTCTCATCGG
AGCTGCCCTTGCCGGCATCGCCTTCTCGCTGCCTACCGCCTTCTGGTTCCAGGCAACGAT
GTGCTTCTTCTTCCTCATCGCCTTCTGTAGTGCCACCTACGACATTTCGGCAGATGGTTT
CTACATGATTGAGCTGGATGAACATACGCAGACTAAGTTTGTAGgCTTGCGAAATACCTT
CTACCGCCTCGCCATCATTTTTGTGAATGGCTTTCTGGTGATGCTGGCAGGTGTGCTTCA
GGTTCTCTTCCGCAACCAGATTCGCTTCTCATGGGCGCTTATCTTTTACGGACTGGCAGG
TATCTTCATCGGTTTGTGGCTCTACCACAGCCACTTCATGCCGCGCCCGAAGGATGATGT
GCAGACCGACCGAACGGTGGGTGAAGTGGCTCATGAACTGAAGAACATGTTCCGCACCTT
CTTCGTGAAGTTCGGATTGGGGGAAACCGTCTGCGTGATGCTCTTTCTCTTGCTCTACCG
ATTCCCTGAAGCGCTTCTGAACACCATGACCAAGACATTCATCCTCCGTCCTAATTCGCA
GGGTGGACTGGGCTTGTCACCTCAGGAATATGGTTTTGCCAACGGTACTGTGGGATTGAT
AGGTTTGTTGCTGGGTGGAATTCTTGGTGGTATTCTGGTGAGCAGGGATGGAATGAAGAA
ATGGCTCTGGCCTCTGGTTTGCGCCATCACCTTGCCTGATGTGGTTTACATCTATCTGAG
TTATTCGCTCAACAGCAACCTCATCGTGGTTTCCAGCTGTCtTTTTGTAGAGCAGTTGGG
TTATGGTCTGGGCTTCACGGTTCTTACCCTCTACATGCTGTTCTACAGTCAGGGAAAGTT
CAAGACCTCCCATTATTCCATCTGTACGGGCATCTCCTATCTCGGATTAATGCTGCCGGG
CATGGTTTCTGGATATCTGAAGGATATGGTAGGTTACCGTATGTTCTTCATCATCGTGAT
GGCATGTTGCGCCATCACTTTCCTGGTTACTGCTTTCCTGAAGATTGATCCTAATTTCGG
AAAGAAAGAGGAGAAGGAAGAGGATGAAGCGGAATTGGACGCGATAGAATAAATGATGAT
GTTAACGTAAAAACGAGGATGTGCGAACATCCTCGTTTTTTATCTTTATTCCCCGATAAT
CGTTGCGATGAGGTGTCGGCTTCCGCCTCCCTCTCTGAATTCACAGAGGTAAATCCCCTG
CCATGTTCCGAGGTTTAATCTGCCGTTGGTAATGGGAATGGTGAGCGATACACCCACCAT
GCTCGATTTGGCATGAGCCGACATATCCGTCGGTCCTTCATCCTGGTGCAGGTATCTTGG
GTCGCCATCCGGAACCAGTCTTTCGAAGATACCCTTCAAGTCATGTCTCACATCCGGGTC
GAAGTTCTCGTTCAGCGACAATCCGCAACTGGTATGTCTTACGAAGAGATTCAGAATCCC
TGTCTTAGGCAGCGCTGGCAGGTTCCTCATCACCTCGTTGGTTACGAGGTGAAAGCCGCG
AGGAAGCGGGCGCAATGAAAATTCTACTTGCTGTATCATATCATTCTTTGTTTTTATATT
CTTATACTTCTATCTTTATACTTTATAATTCCTTCTTCAGCCATTCACCGAAGAACTTAT
CGTATAGTTCGTAAGTTCCATCCGTCTCCGTAACAAAATCTTTCTCCAATAATCCCTTGA
TACCACCTTGTACAAAACTGGCGGAAGGAAGATTGTGCTTCTTGATGAATGCCGATGACA
TGATGTTTTGAGCCTTGCCAGCGTTGCAGATGGCTAAGAGAAGTTCCTTTTGCTTGGCTG
GCAACTGGAAAAGAAGGGCTTCATAGGCAAAAGCACTTTCGTCTATAATCGAGTTGAGCG
CCAGTTCCATCATCTTATCATCAGCCAGTTCCCTCGTCTTGTCATCAGCCTTTTCCATCA
TCTTGTCATTAGCCTTTTCCGTGAGCGAGAAAATCTTATTGAGCATCCTTTGCAGATACC
AGGTGATGCCGTCAAAACGGTCGTATATTCGATAAATGGTTTCTCGTTTGATATGCTTCT
GTCTTTCCTCGAAAAGACGAGTAGCAAAGTCGGCATACACATCTCTATCAATAGCTTTCA
GTGTTTTTATGGAGGTGCTCTGGTAGAAAGGACGGGCATGGCTCAAGAACATTTCCGACA
TCATATTGCGCTGAGATCCGGCAAAGATGAAACTGGCATTATGGCAGTGCTGGATGTAGG
TGCGCAGTATGGCTTCCACATTAGCTTCTCTATAGCTGCTGATGGTTTGGAATTCATCAA
TGGCCACGATGCAAGGCTTATCTGCGCTCTCTAGATAAAGGAAAATTTCATCGAGCGTTG
TGGTTGGACTGGTGATTTCTCCCAAATCTACTCCCCACGAAGGTACGCCATTCATATCGA
AGCTGATGGATGAACGGAGTGAGTGGAGGCAGTTAAGAAAATGTTCCACTACTTTGGTGC
CTTTAGGTTTCAGACTTTGCAGAATACTTCTGCCTAGTTCCTGAATGAAGTCGGCTAGGG
TTTTCGTGGCATAAATATCTACAAGAAATGTATAGTATTTATCCTTGATGCCTTCCTGGG
CATAGACGTGCTGCACCAACCCTGTCTTGCCGATTCTTCTAGGTGCAATCAGGGTGATAT
TATTGCCATTCTTGATTTCTCTTATCAAGTCGATGGTTTCCTTTTCTCTATCACAGAAGT
AAGCGTCGGATATGTATCCTCGCAGAATAAACGGATTCTCTATCATTGTATATTATCTTC
TTTATTGTCTTTGAATAGTCTTATATCTTTCTGATAATCATGGTGCAAAGATAATTATAA
TTTTATTATTATAATACTATTATAATGCAAATATAGGAAAGTTTAACCATTTAAGGGAAT
CTCCTTCAATCAAGTCGAGTATATCTCTTCTAATCAAGTCGGGTATTTTCTTGCTATTTG
CTTCCCCGAAAATCTTCTTCTTTAGAAGAAGGAAAAAAAACAAGAAAAATAATCCCGAAA
AAATTTGGTGGTTTTAGAATAATGATGTACTTTTGCAACCGAAATCAAGCATTAAGAGTT
GCCCAGTTGTGGCACACCAACCGAGTTTCGCATAGAGATAACCACGGTGGTAAAAGAATG
TGTAAGTGTTTAACAACTTAAAATAATTATCTTTATGAATCCAAATTCAGATTTAAAGAA
CAATGAGAATGTAATGGCAGCTAATGCCGAGTCTTCAACAATTAAGGCAGTTAATGCCGA
GTCATCAACTGTTGATGCAGGTTATGCCGAGTCAAGAATTTCAGAGTATGCTGCCCGCTT
TGCTGCATACAGCGATGAGCGCTTGAAGCAGACCATAGATCACGAGCGCAAGGTTCGTGG
TTGGGGCAGCGAGCGCAGCTACTTCCTCGCCGCCCTGCGAGGAGAGTGTGAGAAACGAGG
CATTGATTACTGCTAATCAAGCCCCATCTGTGTGAATCTGTGAATTGAAAATCGGCGGCC
GAAGGGAAAGCCAAATCTGTGGGAGTTTATGACTTGAATTCCTCGATGAAGGGTTGCAGG
TTTCCACCTCTTGGCGAGTTATGGTCTTCAAGGATGGCGAAGGCGATGAGCTTGTACTTG
TCCATGAACTCCTTCTCGTCGATGACTTCGTGAAACAGTctTGCGATATGTTTCGGAGGA
TTGTGGAAGGCACCGCAACCGAATGCACCTAGCACGATGCTGTCGTGTCCGTTCAGCAAA
CCGATACGCAGCATCGTCCTCATTTTGTTCTTTGTCAATGCGGCATCTTCTTCACAGATG
TTCCCATCTCTATCTAAATCAGGATGATTGATGGCGGCTACTGCTACGAACGACATATAG
TAAGGAGTATCGAGCAAGGCAAAGTTATCCTTGGCTCCAGCCCTGAATACGGTAGCGTCT
GGCACATAGATGCCTCCGAATCTCACAGGCATCGGATATTGGAACTTGCTTTTCTCCAGA
CCGTAATCCTCGGCATATTCCGCATAACGATACATTGAGAGAAAGAGGTTGGTGCTGCGG
AAGAGGCTCTCCTCCTGAGCCCGGCTTCCGTTCTTCACTCCACCGCCCGGGTTGCGACGG
CTTGCCAGGTTGAGAACCACGGGATTGTATCCTTCCTGTTGCAACAGATGACCGCAATGA
ATGCTGTCGTCATTCTTCACGATAATCTTGGTGGAACCATCTGCAAGGGTAGGTATGTTT
GAAGCATCCAGCGGTTTGGTATAGAATCTGCTTCCCTTCAGCATCTTCGTGTTGTCGGGC
AGTTTCACTTCCTCCCCATTCTCAGATGTGTAATGTCCCTTCAGTACAATATCTATAGTT
TGCTGATACACGTCAGCCAGTTGCCTTCTGTCGTTTATCATGATTTCTTCTGTTTTAAGC
TAAGTATCTTTAAATACTTCATTAATCTTCTGCCAATAAGTCACAATACATGAGTTTGGT
ATTTCTTAATTATCTTAATCCTGATTTGCGTAACATTTCTCTCATTTTTATAATAAAGGG
GTCTTTATTTCTATCCCTTTTCGATCTTGAAAGAAATGCTCTTTCGTTTGCTTCCATTTC
CTCACGAAAGCGGATTGCATCTTCGCCATGTAAAGTAGGGATTGCTTTTATTGCTGTTGC
CATATTTATGTCCTCCTATTAATCAATTTATTATATGTGCTGCAAAATTACAAGTTTTCT
TTGTATTCTCCAAACTTTTATATATAAAAAATGTGGTATTCTCGATATTTCTTTGTAAAT
TTGCCCACATATAAGAATGTAATTTTTTGTATATGAAGAAAATGAATTTGAAATTATGTA
ACAATAGTGACAATCTGTTGGCTGATGCTCAAAGCATAATAGATTTCGCACGGCAAGAGG
CATTCCGCTCTATCAATATTACGATGGTTCAACGCAATTGGTTGCTTGGCAAACGTATTA
GCGAGGaAATCtTGGGGTCActtctgGAtttTTTATAAATTATTGATGATTTACGCATTC
ACTGCAACTGAAATCCAGTCGAAGACGAATGAGCAAATACCGAATGCTACGATACCTACG
GTGCAGATTGCAAGCGCCAACTTGGTTGAGCATGCGCTCTGGAAAGTAGGAAGCGGATTA
TCGCTGTGCTTGATGAACATAGCCTTCACGATGAGCAGGTAGTAGTACAAGCTGATAACT
GTGTTTACCAACGCGATGAATACTACGCCGTATGCCCAGGCTCCCAATGTGGTGTGGATG
TCGTGAGTTCCAACTGCTGCCATGAACACGAAGAACTTCGAGAACATACCGGCGAATGGA
GGAATACCACCCAATGAGAACAATGCCAAGGTCATCAGGAATGCCAGACGTGGGTTGGTT
TTGTACAAACCATTGTAGCTGTCCATCTGAACTGTACCGTTGTTGTGCTCCTCAATAGAT
GAGATGATGGTGAAGACGCTCAGGTTGGCTACTACGTAAATCAATACATAGTAAGTCAGG
GCGCTCACGCTCATCGCTGAGTTACCTACCACTGCCAACATGATGTAACCTGCCTGAGAG
ATAGAAGAGAATGCCATGAAACGCTTCAGGTCGCTCTGACGGATGGCAAACAGGTTGGCG
ATAGTGATAGAAAGTACAATCACGATGTAAAGCAATACGGTCCAGTACTCTACCATTGGC
TGGAACACCTTCATGAGGATGGCGCAGAGAGTAAACGCTGCAGCACCCTTAGATACTACT
GACAAGTAACCTGTAACAGTAGTTGGTGCACCCTGATATGAATCGGCTGTCCAGAAGTGG
AAAGGAACCAAGGAAATCTTGAAACCGAGACCACTGAAGAAGAATACCATACCGGCGATG
GTCAATGGTGATGCAGAGATAACCTTTGCTACATCATCGAAGTACAAAGTACCACAAGCA
GCATAGAGCAGAGAGATACCGTAGATCATCACGCCACTTGAGAAAGTAGCAGTAAGGATG
AACTTAGCTCCTGCCTCAGCAGAATTGTGACGGTACTTATCGAATGCTACCAGGCAAGCC
ATTGGCACAGATGCCATTTCAAGACCGAGGAAGAACAGGAGGAAGTGGTTGGCACTAACC
ATCATGTTCATACCGAGCAAGGTAGAGATAATCAGCATATAGAACTCACCCTCCTTGAAG
GCTGTGTCCTTGCGGCTCAACCACTCCTTAGCCTGTACCATCACGATGAGGGTACCCAGC
GCCAGGATGGTCTTCAAGACACCGGCAGCAGGACCTGTTGTATACATGCCGCCAAATGCC
TCTGAGGCTTCTGTTGGGAAGATATTGATGGCAATGTGAGCCACCATCAAGAGACATACC
AGAGGATTGAACCACTTACGGTCTGCGCTCTTGGAACTGCAGAAGTCAGCAATGAAAGTG
ATCAACAGAACTACCATCAGGGTAGCTTCTGGAATCATATTTAAAAATTGACTGTAATTC
ATTTCTTCTGATATTTATTACATGATTACACTAAAGATAGGACCGACAGCGTCCATGATA
ATCTCCTCTGCCCAGAGTGGGAACATACCGAGACCTGCAACGCAGGCGATAAGACCTGCT
ACAGCGATACGCTCGTCCCAGGTAGCATCGTGAAGCTTCTCCAACTTAGGATTAGGAACC
TTCTGATAAAGGATCTTACCAACACAACGCAGAATGTAAACCGCAGTTACTACGATAGAG
GTACATGCGATGATGGTACATACACGATGGAACATATCTGCATTCTGGAAGGCACCTACG
AAGATGGTCATCTCGGCTACGAAACCTGAGAAACCTGGCAAACCGAGGTTAGCCAAACCA
GCTACTGCATAACCTACAGAGAGGAATGGAATGATCTTCATCAAACCACCCAGATAACGT
ACGTCACGTGTACCAGCCTGATGATAAATCATACCGATAACGGCGAAGAAGAGGGCGGTC
ATCAAACCGTGAGACAACATCTGGAGGATTGCACCAGTAGCGGCTGTCTCAGTCATCATA
CAGAGAGCGAAGAGCACCATACCACAGTGAGATACTGATGAGTAAGCGTTGATGTACTTC
AAGTCGGTCTGTACACATGCTGACAAAGCACCATATACGATAGAGATTGTAGTCAGTACG
AGGAACACCTTGATCCAGAAGCCGTGAGTAGCAGCTGGCAAGAGGAACATGGCGATACGG
AAGCAACCGTAACCACCAAGCTTCATCAATACACCGGCGTGCAACATAGATACGGCTGTT
GGCGCACTGGCGTGACCATCAGGAGACCATGTGTGGAATGGGAACAGCGCACCGAGGATA
CCGAAACCGATGAAGAGCAATGGGAAGAACACGTTCTGCACGCTCTCTGGAATCGCATGA
GCACCATTGGTATGGTGAGCGATATCGAGGATTTCGAAGGTCTGAGCACCACTGTAGAAG
TAGATTCCCAGGATACCGATAACCAAAAGGGCTGAACCACCCATCAACATCAAAGTCAAC
TTCATGGCTGAATACTCCTTTGCACCACTACCCCATACACCGATGAGGAGGTACATAGGA
ATCAGCGCAACCTCATAGAACATGAACATGGTGAACATGTCGATAGAGATGAAGAAGCCA
TATACACCGATGCTCAGGAGTGTGAACCAGAGGAAGTATTCTTTCTTCATTGGTTCCATC
TGCCAAGAAGCAAATGTACCGGTGAACACGATGATAGAAGTCAAGAGAAGCATCACCACT
GAAATACCATCCACACCGAGTGAATAGTTGATGTGCAATGGTTCAAACCAAGGCACACAG
TAGGTGAAGAGCATCGGAGCTTGGTCGGCTGGCATTGTCTCACGAGCTTCGAGAAATGCA
AACACCAAATAGATGGAGAGACCGAGCAATACGCTGGCACCTGCTACCATCACACCACGA
ACCTGCTTGTCGTTGCGTGCCAACCAGAGGCCGAGCAACATCAGGAGTGGTACTATGACG
AATATACTTAAATTCATTTCTTTTCTATTTACTTAATTGTGAGACTTTCATTAAAGAAGT
GCGAGCAGGCACAATGTCAATGCTACGGTACCGGTGAGGAACCAGATAGCATAGCTGCGA
ACATCACCACTCTGCCAAGGGCGGATGGTTTCACCTGCCTCCTGTGTACCCCAAGCCATG
AAGTTGAAGGTACCATCGATAACGCGACGGTCGAACCATGCGATTGGCTTTGAGAAGCAA
CCGAAGACAATCTTGTGGGTGAAGAACTGCCAAGCATCGTCGATATAGAAACGGTTCAAG
GCTGCCTTGTGCAACTTAGGCATCTTCTTAGCCAAAGCGTCTGCCAATGGAGTCTTCTTA
GGAGCATACATGTAAGTAGCCAGACCGATACCGATGATAGCAACGATAACAGAGGTTGTT
GCCACACTCATGTCGATATGGATATCGTAGCTCTGACCTGTAGCAGATACGAAGTGACCG
AATGGAATCAGACCGCAGAGGCAAGAGATGATGGCGAGGAATACCAATGGACCCCACATC
ACGAAAGGAACCTCCTGTGGCTTGCGACGGTTCTCTGGATCCAGCTCATAGTAGCTCTGT
CCCCAGAAGATGACATAGTAGAGACGGAACATATAGAATGCTGTCATACCGGCAACCACT
GTCATGAACCAGCCCATGAATGGAGAGAACTGGAAGCAAGCTGAGATAATCTCATCCTTT
GACCAGAAACCAGCGAATGGAGGAATACCTGCAATCGCCAAGCAACCGATGAGGAAGCAG
ATGTTGGTAATAGGCATATACTTGTGCAAACCGCCCATGTAATCCTTGAAGTTACTGCCG
ATGATGACGATGATGGCACCAGAGCAGAGGAAGAGCAATGCCTTGAACATAGCGTGGGTA
AACAGGTGGAAGATACCAGCCATGTAACCCAAACCACCATGGTGGTTATCTACTGCAAAG
CAAACGCCGAGCGCTACGAGCATGTAGGCAATCTGAGAGATAGTAGAGAAAGCCAGACCA
CGCTTGATATCACGCTGGCAGCAAGCTACGGCTGCTGCATAGAATGCGGTGAAGGCTGCA
ATGTAAGCTACATAGTGAAGAGCCTCAGGAGCATACTGTACCCAGATTGGGAAGAGGCTG
GCTACCTGATATACACCGGCTACAACCATGGTAGCGGCGTGGATCAACGCAGAAACAGGA
GTTGGACCCTCCATCGCATCTGGCAACCAGATGTGCAATGGGAACATCGCACTCTTACCG
GCACCACCGATGAACATGAGGAACAACGCTGTTGGCATTACCCAAGCTGCACCTGCCAAA
GCAGAGTTGAGCTCTGGCTGAGCATTCAAGTCGTAGTTGAAGGTTCCTACGTAGAAGCTG
TAGAACAGGATACCGATGAGGAAGAAGAGGTCAGCGAAACGGGTTACGATGAACGCCTTC
TTGCTGGCATGAACTGCAGCATGCTTTGGATAGTAGAAACCGATGAGCAGGTATGAGCAG
ACACCCACCAACTCCCAGAACAGATACATCTGGAAGATGTTGGTAGCTACTACCAGGCCC
AACATTGACATGGTGAAGAGACTCAGGTAAGCGTAGAAACGCTGCATACCCTTCTCGTAT
TCCTCAACCTTGTAGTTCTCATCGCGCTCTGCCATATAGCCGAAGCTGTAGATGTGAACC
ATGAAGCTGACGGTGGTAATCACGATGAGCATCAATACAGAGATTGGGCTCAGGCGGAAA
CCGATGTTGAAGGTGAGCAACTCAGTAAACTTCAACCATGTGAAATTAAATACGGTAACA
GTTGGGTACATACCTGTTGAGGCATCGCGACCCACTGCAAAGAAGTACTCGTATGCTGTA
TAGACAGACATCGCGAATACACAGCCCATCAATACGGTACCGATGAGTGCTGCTACCGGT
CTTTTCATCTTCATACCCACAAGTCCCAGAACCAGGAAGCTCAGGAATGGCAGAAGAAGT
ATCAAAAATGCATAATTGTATTCCATTGTCTTTTAGAATTTCATGTTTTCAATACTGTTC
ACCTGGTCACTGTGATAGTTGCGGTAAACGTTGATAATAATAGCGAGCGCTACGGCTGTC
TCGGCTGCTGCTACTCCGATAGAGAACAATGTGAAGAAGAAACCTTCCAACTGTCCTGGG
AAGAGGATGCGGTTGAACACAGCGAAGTTCAGGTCGGCTGCATTCAATACAAGTTCGATG
GAGATGAGCATGGCAACGAGGTTACGGCGTGTACAGAAGCCATAGACTCCGATGAAGAAC
AAGAGTGCTGAGAGCACGAAGAAATATTGTACTGGAATCATTTCTTATCCTCCTTTCTTG
CGATTAAGATACCACCGATGATACATGCCAACAGGAATACAGAGATAAACTCGAATGGCA
ATACATAGCCATACTTGTCAGCACCTACCAGTGCAGAACCTACCTGGTCCATTGGCACCT
CGGTGTCGGCTACGGTTGCAGCCATATCAATAAAGTGATTCTTCAACACGATGACTGCCA
AGGTTACGAAACCAACGAGGCAGACGAGTGCGCGACCTACAATCCTGCTACCCTTGACAT
GCTCCACAAGACCCTGGAGAGTACGCTTTGATACCAACTGGATAGCGAAGACATAAAGCA
TGGTGATACCACCGGCATATACAGAAATCTGAGCTGCACCCAGATAAGTATAGTCGAGCA
GGAAGAACATGCCTGCTACACCGAAGAGTACGAACAACAGGAAGGTTGCCGCACGCATGA
TGCGCTTGGTGAACACGCACATGATGGCTGAGCCAAGAATGACTACTGCCAAGATGACGA
ACATAAACAAATTTGCTGTTATCATTGTCTAAAGTCCTCCTTACTTAGTCTTGGTGTTAA
ACTTACCGATTTCCAATGGGGCACCACCATCGATGAGGTTAGGAAGGCTTCCGCCCTTAT
AAACCTCCTTGTCAAGGTGCATCACCAACTTATTGCGGTCGAAGACTGCATTCTCGAAAT
CGTTGACAAACTTGATTGCACCGAAGTTACATGCGTTCACACAGAGTTCGCAGAACATGC
AGTCGCCCAAGTCGTACTGGTAATCTACCAGCTTGCGCTTCTTCTTGCCTGTCTCTGGAT
CCTCCACCATCTCGGTTACGATCTTGATGGTATCGTTAGGGCATGACTTCTCACACAATG
TACAACCCACACACTTGTAAGCCTCGTTCTCATCACGAACGAAGACCAGACGACCACGGA
AACGTGGAGATACGTGGAGTGTAGTCTTGCGGTTCTCAGGATACTGCTCTGTGCTCTTTG
GTGTGAAGTACTCCTTCATGGTAGTCTTCATACCGATAGCGAGGGTCTTCAAACCCGCTG
CAATACCGCCGAAATATGAATTGTTAGACATACTTTTATTTTTTGTTTATTTGTTAAGAA
ATAACAGAAGTTTCAAGTTGTAGAACTATTGTCTTAACTCCTTAACTTCTTTAACTCCTT
TAACTCCTTAATAATATTATCCGTGGAATCCGAATGCTACGCATACTGTCATCAAGATCA
GGATGACCAGTGACAATGGCATCAGATACTTCCACTCCAACTTCAGAATCTGGTCGATAC
GCAGACGTGGGAATGTCCAACGTACCCACATCAGGAGCCATACAACGGCGAAGGTCTTAC
CGAAGAACCAGATGAAACCTGGAATAAGGTTCATCAGATTGTCGAAGCCCTCGATACCGA
TGTTCAATGGCGCCCAACCACCGAGGAATACGGTAGAAGCGATACCAGAAATCACGAAGA
GGTTGAGGTACTCTGCCAGGTAGTAGAAACCGAAGCCCATACCTGAATACTCAGTGTGGT
AACCAGCGGTCAACTCACTCTCAGCCTCAGCCAAGTCGAAAGGACCACGGTTAGCCTCAG
CATTACCTGCTACGAGGAATACGAGGAAAGCCAGGATAGCTGGCACATGACCCTTGATAA
TCAACCAGTTCCAAGCACCAGTCTGTGCCTCTACGATACCGCTTACCTGCATGGTTCCGG
TAAGAACTACTGCAGAAATCAGACAGAGACCGAGAGACATCTCGTAAGAAATCATCTGTA
CGGCACCACGCATGGCAGATACCACAGAGTACTTGTTGTTAGATGCCCAACCTGCGAGGA
ACACACCCAGCACGCCGATAGAACTTACGGCTGTGATGAGGAATACACCTACGTTGAAGT
CAAGAATATGTGCTCCCTTGTTCCATGGAAGGAATGAGAAAGTACCTACAGAGGCAATGA
TCACGAGGAATGGTGCCATGTAGTAGAGCAGCTTGTCGGCTCTATCTACAGCGAAGATCT
CCTTGATCAACATCTTGAGCACGTCGGCGAATACCTGGAAGATACCCCAAGGACCTACAC
GCATAGGGCCGAGACGGCACTGGAAGTAGGCACACACCTTACGCTCCATGAAGATAAGTA
CGATAGCAATGAGGGCGTATGCTGTCAAAATGCAGATACCCACGAGCACGCACTCTATCA
GAATCGACAGGAAGTCGCCCAAACCCAAGGTCTGGCGAAGCAGATTGTCGATGAATGTTG
TTACTATACTAAAATCAAACATAATTATCTATCAATATCAGGGATTACGAAATCGATTGC
TGCACCTGTAGTGATGAGGTCGGCGATCTTCTGACCACGGAGCATTGGATCCAAGGCTCC
TGTGAGTGAGAGACCCATCGGACGCATCTTCATACGGTATGGACTCTTGTCACCCTTTGA
GTCGAGATATACACCAAACTCGCCGCTGGCACCCTCTACAGAGAAGTACCACTGTCCCTC
TGGAACCTTGATGATTGGCTTCTGCTTGATGTAGTACTCACCCTCTGGAATGTTGTCGAT
CAGCTGCTCGATGATGTCCAAGCTCTGATACAACTCCTGGATGTGTACATAGTAACGATC
CATTGAATCGCAACCGGTAAGGGTGATTTCCTTCCACTCTACCTTGTCGTACATATCGTA
TGGATGACGCTTGCGGGTATCGTTCTTCCAACCTGATGCTCTACCGGCAGGACCGGTTAC
GGCATAGTTGATACAATCCTCAAGGTTCATTGGACCTACACCTTCGAGACGGTTGTGAGT
AATCACGTTGTCACCGAATACGTCGAGGTATTCCTGAATCATCGGACGGAGATACTTGCA
GAGGGTCTTCACGTTCTGAACGAAGTTAGGGTCGATATCTGCCTGCAGACCACCGATACG
GTAGTAGTTCTGAATCAGACGGCCACCGGTTGTCTCCTCCATCACGTTCAATACGTGCTC
ACGGTCGCGCATACAGTAAAGGAATGCGGTCAAGGCACCCAAGTCCTGTGCGGTACAGCC
GAGGTACAACAAGTGTGAGTCGATACGCTGCAACTCATCCATGATGGTACGGATGTAGCG
GATGCGGTCTGAGAGTTCGATACCCATAGCCTCTTCGATAACGCCTACCAAAGCGTGGCG
GTGCATCATCGCAGAAAGATAGTTCAGACGGTCGGTCAATGCCAAGGTCTGTGGATAGGT
CATGTTCTCCCACATCTTCTCGATACCACGGTGAATATAACCGAGGTGTGGATAGATGCG
CTTCACGGTCTCACCATCAATAACAGTCTGCAATCGGAGCACACCGTGGGTAGATGGGTG
GTTAGGACCGATGTTGACAACATAGTCGTTCTCATCAAAGCGACGCTTCTCTGTAGCAAC
GAGATGTCCATCCTCGCTCAAGGAATACTCCACGGTGAAGTCATCCTCTGGCTCATCGGT
GCAAGGGAACTTGTTTGCCTCAGGACTCATATCGAAGTCCTTGCGCAATGGATAGCCCTG
GAAATCGGTACGGAGGAAGAGACGACGCATGTCTGGGTGCCCCAGGAACTTGATGCCGAC
GAAATCAAATACCTCACGCTCCAGGAGGTCAGCTACCTTCCAAAGGTTAATAACTGTAGG
AATCACATCACTGCCATCCACCTTCTTGGCGATGGTCTTTACCGAGCAGCGCTCGTTGGT
CTGAGTATTCTCGAGAATATAGATACATCCGAGACCTTCCTCACCGAAGTCTTCACCGAT
GATGGTAACAAGGTAGTCGAAATGCTTCTCGTTCTTCAACTTCGCCATTTCAGAGGCGAA
ATTATCAAAACTCAATTCAATATTATTCAGTTTCATGTTCTTATACCTTATTATATTAAT
CAGTTAGACCTTTCTGAGGGTCGAAATCCTCAGGTACTTCAGTCACGATGATAGGCTCCT
TGTGTCCGAGCTTCTCGCTGTCAGAGAGGTTCTCGTTGCTCAAGCCGCGAAGACCACCCT
TACTCATAGAAAGCTCCTTCTCATCCTGAGTCATCTTGTGGTTGGCACCACCGAAGAATT
TCTCAACCTTTACCTTACGCTGCAACTGCATCATACCATAAAGGATAGCCTCAGGGCGTG
GAGGACAGCCAGGGATGTAAACATCCACAGGAACCAACTCGCTGATACCACGAACCACAT
TGTAGCTCTTCTTGAACGGACCACCAGAGATGGTACATCCACCCACAGCTACCACATACT
TAGGCTCAGCCATTTCATCATACAAACGCTTGAACACTGGTGCCATCTTATTGGTAATAG
TACCGGCACACATGATCAAGTCAGCCTGACGTGGAGAGTTACGGGTTACCTCGAAACCAA
AACGGGAGAAGTCGTAACGTGCACAACCTACAGCCATGAACTCGATACCACAGCAAGAAG
TACCGAAGGTCAAAGACCAGAGTGAGTTACTGCGTCCCCAGTTAATGGCAGCATCGAGCG
AACCGACTACCACGTTAGCACCACCCTCATTGAGCTCCTGCGCAATCTTTTCGAGGGTAT
CATTGTCCTTAAACTCGTCGTAAGGAATACTCTTGATAGAGGCTCTTTTGTTTACTTCCA
TTCCAATGCTCCTTTCCGCCAAGCGTATGCAAGGCCAAATACCAATACCAACAGGAAGAA
CCCGATGCTCACGAGAGCCATAGGTCCAAACTGCTTAACTACGACTGCCCATGGGTAAAG
CAATACTGTCTCGATATCAAACATCAGGAAAAGGATGGCGAAGAGATAGTAGCCGATGTG
TGATGGCAACCATGAGCTGCCACGTGTCGGAATACCGCACTCAAAAGGTTCACCCTTTAC
CGGATTGTATGAACGAGGACCGATTAACTTCGCGATGACATAAGCAGCCACCACCAAGGT
TACAGCCGTCAGCAAAACGGTGATAAATAGTGTAAAGTTCATAAATTTGTTATAACGTTA
TTTTATATAAATGCTTCTAAGCGGTTGCAAAGGTAACACTTTTTTCTGAAAGAGCACATT
TTTTTCTGGTTTAATTTGCATCCAAAGTAAAAAAATACAAAAAACTGCCTGATTTCATCA
GTTAACAGACAGTATTAACGAAGGTTCGGAAACAGAGAAAACGAGCGTATTTTGTAGCAA
AAAAGAAACAGAACGGTAGGAATTTTTACCCAAAAATTCATCCGCTTCGACATTGTTTCC
GGCACAACTTTCATCGTCTCTCCTACCCTTCATAAAAAGGATGAGAAAGAGATTATCTAT
AATCTCAATGGCCAGCAAGTAGATAAGACTTCAGCCCAAGGCGGCATCTTCATCTCCCGC
CAGAAAGGTAAGTTCTACAAAGCATCCGGTTCTTCCGGAGGAAGGAGATAGTTCTGCTGG
CGTATTCAGATGTTTGAATAAGCAGAAGATTATGATTGAATAAGCGTATTCAGATGTTTG
AATAAGCAAAAGGAGACGTTTCTTTGGGTTCAAATAGACGTCTCTTTTAGTTTTAGGAGA
CTGCTTCTCGAGTTTTAGGAGACTGCTTCTCGAAGGTTGCCACTAGGCTCAGCAGAGCTG
CTGAGCCTAGTCAGCAGCTCTGCCGACTGCAGTCAGCAGGTCTGCCGAGCCTAGTGACAA
CACCTTTTAATCGTACAACTATAACCCTTATAGTCGTACAACTATACACCCTATAGTCGT
ACAACTATACACCTTTTAGTCGTACAACTATAAACCTTTTAGTTGTACAACAATAACCCC
TTTAGTTGTACAACCATAAACCTTTTAGCTGTACAACCATAAACCTTTTAGCTGTACAAC
CATAAAACGCAACCCCGCCAGGCGTTCCTCCTTTGACGCCTAGCGGGGTTGCCCTTTTTA
CTTTTTTACCTTATAATAAGGACTTGGGGGACTAGCGATGGAATCGCTAGGAACGGGGGC
GCTTTTTTAGTTGATAGTTGATAGTTTATAGTTTATAGGGGGCTAACGCCGTCGAGCTAG
GCTGCCCTATCAACTATTAACTATAAATTATTAACTAAACGAAAGGGGGTTAAGGTTCTT
TTTACCTTTTTACTTTTTTACCTTTTTACTTTTTTACCTTTTTACCCTTTTACTTTTTTA
CTTTTTTACTTTTTTACTTTTAAACTCCCTTTTCAGCAAACAGGCCGAAGAGCTCGGCAT
CTATCAGGTCAGTAACCTTTCGGAAATCTTCCGGATTCTCTCCAAACTCCAGATTATCAC
CATCGATGATGATGAGGCGACCTTTATAATCCTTGATCCAATCCTCATAACGCTTGTTCA
AGCCCTGGAGATAATCGATGCGGATGCTCTTCTCGAAATCGCGGCCACGCTTCTCGATAT
GCTTCACGAGCGTAGGAATGCTGCTCTTGATATATATCATCAGGTCAGGGAGTTTCACCA
GACTGATCATCAGATCGAAGAGATCGGTATAGTTCTTGAAATCCCTGTCGCTCATCATAC
CGATATCATGAAGATTAGGCGCAAAGATACGCGCATCCTCAAAGATGGTTCTATCCTGTA
CGATGGTCTGCTCTGAACGTGAAATCTCCACAACATCATGGAATCGCTTGTTCAGGAAGT
AAATCTGAAGATTAAACGACCAACGTTCCATATCCTTGTAATAATCAGCCAGATATGGAT
TATTATCTACTGGCTCGAAATTAGCTTTCCAGCCATATCTCTTGGCAAGCATCTTGGTTA
ATGTTGTCTTGCCGCTACCTATATTTCCTGCTATTGCTATATGCATCTATTTCAATGTTA
AATGTTGAATGTTGAATGTTGAATTGGACTAGCGATGGAATCGCTAGGAACGGGGGCGCA
AAGGGGGGAAGGTTCTTTTTACCTTTTTACTTTTTTACCTTTTTACCCTTTTACCTTTCA
GAAAAGAGCCCGAAGAGCTTGGCATCTATCTTATCTACGATTTCACCAAACTGCTTGGGA
TTGTGCTCGAAATCGAGATTATCAACTTCTACGATAAGCACCTTGCCCTTATACTTGTTC
ATGATGAAATCTTCGTAAAGATTGTTGATACCTTCCAGATAACCCAGAGGCATCTTCTGC
TCATAATCACGACCGCGCTTCTGGATATTCTTCACGAGGTGAGGAACTGAAGAACGGAGA
TATATCATCAGTTCAGGCATCTCCACCACTTCCATCATAGACTCGAAAAGCCCCATATAA
GTCTCGTAGTCGCGCTGGTCCATGTTGCCCATCTTCCGGTTGTTGGCCGCAAAGACATAA
ACACCCTCAAAGATGGTGCGGTCCTGGATAACCGTCTCTTTACTGTGTTGGATTTCCAGC
AGATTCTTGAATCGCTGCTTCAGATAGAACACCTCCATATTGAGTGCCCATCGCGAGATA
TCCTTGTAATAGTCATCGATATAGGGGTTTTCAGCCACGGGCTCCAAGTACTGTTTCCAT
CCATAATGTTTAGACAGCATCTTGGTGAGTGTTGTTTTGCCACTACCGATATTTCCTGCT
ATTGCTATATACATTTATTTTATTAGTTATGTTAAAACAATTATTTGCGGATAGGGAACT
TCCAGGCAAGCACCATCAGCAGGAAGGCGATGACGGCTGGGAAGAGTGAGAACAATGACC
ATACCATCGTAAGCACAGAGTCGGTGACACTGGCTGGGTCAATCATCGTATTACCCATCT
TATCTGTTATCATGTTGGCACCTGCCCAGCCCAGGAAGAGGGCGATGAGAGAACCGGAAA
TGGCGGTACCAAACTTCTGGCTCATCGTACCGGAAGAGAAGATAAGACCTGTAGCGGATG
TTCCGAAATGCTCGGTATGGTAGTCGGCTACATCGGCATACATAGACCACATCAATGGCG
AATAGATACCGATACCCATAGAGGTAAGGATAACGATGGCTATCATCACCCAGATATAGG
ATGGATTCATCGGGATGAAGAAGAAGACAACCGAGAGAACCAGACAGAGTGCTGCAGCCC
AAAAGAATGCCATGCGCTTGCTGCCTACCAGACGGGTGAACCAAGGAGATACACCACCGA
AAATCATACAGGTTACTTCACCGAATGCCATGAAAACGGTATAGTTGATAATCAATCCCT
CGATGGTTACATTGCCATGCAGACAGTAATCAAACATATAGCCAGCTACTGCATAGCGGA
ATCCGTTGAAGAAGTTGGTGCACACGGCGATGGCTGTCATATAGAGCCAAGCCTTGTTGT
GAACGAGGTCGGCAAACTGCTGGAAAGAGAACTTCTCAGCGCGCTTCGGCTTCAGACGTT
CCTTGGTAAGGAGTCCGCAAGCCAATGTCATCACAGCTGCAATAATACCGAGCACGGCAC
CAATGACAGCATACTGATGTGCGGCTGTTCCACCTACCATCTTCTGGAGATAAGGGAAAG
AAAGCAGGGTGACGAATCCCATGGCATAAGCACCCACCATACGGAAAGAAGAAAACTGGT
TCTTCTCATCATCATCATCGGTCATCACACCGAGCAATGAGCCGTAAGGCACATTCACCA
TGGTATATACCGCCATCATCAGCAGATAGAGGGCGTAAGCATAGATTCGCTTGCCCACAG
GACCGAAGTCTGGAGTATAGAGCAAGAGGGCAAATATCAATCCGAAAGGAATGGCACCAT
AGATGAGCCAAGGACGGTAGGTACCGAAACGGCTCTGGGTACGGTCGGCAAGAGTACCCA
TCAGCGGGTCAGTAACCACATCGAACATGCGGGCTACGAGCATCAGTACTGCTGCATCCG
CAAACGAGAGTCCGAAGACGTTTGTAAAAAACAGAGGAAAAGCGATAGACATCACCTTCC
ATACAATACCACCCGCAGCGGCATCACCCAATGCATAAGCTATTTTTTCTTTTAAACGAG
CCATTGTTTTTATTTTTAATGTTAAATGTTGAATGTTGAATGTTAAGTGTTGAATGTTGA
GTATTACTAAAAAAGGGATTCGCTCCCCATCTATATTTGATAATACGGATGAGGAGAACG
AATCCCTACAATCTTGTTACCAAGATTACTATCTTTCCATAAGCTAGAATATTTAACATA
AAAAACGCATTTATGTGAAATATAATTCGTAAATTTGTGGCGTAGTTATATCAACTGCGC
CACATTTTTAATTAAAACCAAAACATCAACCCGATATGAAGAAAATAGCATTATCCTTAC
TGATAGCTCTGAGCAGCATCTCAGCCAAAGCTACAGACGGCAAGTCGCTGTTTGTATCAT
TCAACGATGGTAGCAAGATAGAGTTTGCACTGAGCACTCTACCAGAAGTAACCTTCGGAA
ATGATAAGATGACTGTAAAATCTACAGCTACTACTGCCTGTTACGAACTATGGAAGGTTT
CCACCTTCACTTATGGCACAACGACAGGCATCAAGCAGGTAGAAACCAACAACAAGTTTG
CCTTCGAAGGTGACCGTATCATCGTGGATGGTACCAACAACAAGATAAATGCCTTCGCAC
TGGATGGAAAAGCCATCAAACTCTCTCCTACAACTGCAGAAGGTAAGACCATCATCAATC
TCAATGCATTGACACATGGCGTTTACATCATCAAGATTAATAACAAATCCATAAAAGTAG
CTAGACAATGAAAAAGATATTACTCTCACTCATCACGATTCTGATGCCGCTGGCGCTCCT
GGCACAGGAGGCAGGCGATAACTTCACCATCAAGACAACTGATGGAAAAACTACTGAATG
GAGCCTTGCCGGTGGAAATAAGAATGGAGATATATCCATCATCAAACATAATGGAAACAA
ACTGGAGTTATACGCCAAAGGCTATGAGAACACAGGCGCCTGGCAGACATACAATCTCGA
TAAAATAGAAAACATTACATTTTCAGTCTTTCATAAAGGAGACTATAAGGAAGAAAGTGC
TGTGAATGCAGTGAAGAACATGGGCATCGGTACCAACTTCGGCAACTGCACAGATGCGGT
TGCCATGTGGCTGAACATGGGCAGCAACTCGGTTACTGATTTCGAGAAAGCTTGGGGACA
GGAGCCAACGACCAAACCGATGGTAGATTTCCTGAAGAAGAACGGTTTTAATTCTGTCCG
CATCCCCGTTACCTGGTTCCAGCACATGAAGGAAGACGGAACCGTGGATGAAGCCTGGAT
GAACAGAATACAGGAAATCGTAAATTACGTCATTGATAACGGTATGTACTGCATCCTGAA
TGTTCACCATGATACAGGTGCAGACGATGAGAAAGTAAAGCACTGGATCAAGGCTGATGA
AGCCAACTATAAGGAGAACAAAGAGAAGTTTGAATATCTCTGGACCCAGATTGCCACCCG
TTTCAAGAACTACGACCAGCACCTGGTGTTCGAAGGTTACAACGAGATGCTTGATGCCGA
CAACACCTGGAATGCACCAAAGAGCGCAAGCAGCTATAAGGGTTTGAATGAATATGCCCA
GAGTTTCGTGAATGCAGTACGTGCTACCGGTGGCAACAACGAGACCCGCAACCTCATCAT
CAATACCTATGCTGCAGCTAATGGTGACGACGTATTGAACAACCTCGTCATCCCTACCGA
CAAGGTGGTTGGTCATATCGCAGTAGAAGTTCACACCTATGCTCCATGGGATTGGTTTGC
CCAGAAAGGCAAGTGGGATGCTTCCTGCAGCAATGAAATCAAGAATATGTTCACCCGCCT
GAACAATAAGTTCATCAGCAAGGGCATTCCTTGCATCATCGGCGAATACGGTACTCACGG
AAGCAAGAGTGTCAGCAAAACCAGTTCTGCCAGCGAGATTCAGGCTGCTGCCGACCAGGC
TGCCGACATCGTGAAGCAGGCAAAGGCATACGGCGTAGCCACTTTCTACTGGATGAGCAT
CTTCACTGAGAAAGACAGAACTGTTCCTCAGTGGACACTCCCTACAGTAGTGGAAGCCAT
GAAAAAGGCTTATAATGAATAACAAATTATGAGAATCAAATATATTATATTGATGTTCGC
GGCCCTCCTGGCTTTCTCTTCATGCGGTGAGAAGAAAAAGAAATCGTATGACGAGATTGC
CATGAGCGGTCTCACAACCCGCACAGAGAATCTGAAAACCAACATCAAGGCGTATGCCAA
CAAAGGTACGCTGATAGGCCAGATGTATGGAACCTTAACCGGAATAGGCTGGAACCGCTG
GCAATGTGACAGCGACCGATGCGACTTGAAAACTCTCTGCGGTTACAGACCGGCAGCAAA
TGGATATGAGTTGGCTGGTATTGAAAATGGAAAATCACAGAACATAGACGGCGTTCCGTT
CAAGGCTATCAGGGAAGATGTGCTGAAACACTTCCGTAAGGGAGGCTTACTCATCATGAA
CTGGACAATGCCTGATTATAACGGCAATGATGATATGCTGGAGGAATATACCAAACAGGT
TGCCAAATATCTTGATACACTGCAAGATGGTTATGGTATCAAAGCACCTGTAGTACTCAA
TCTTCTTCCTATAGACGGTAAGACATGGTACTGTAAACTCAGCAAAGACGACTATATCAG
TCTTTACAAGAAGATACAGGATCTCTTGGATGACGAGGATGTAACGAATGTAGTTTATAG
TTATTCTGAAACCTACCAGCCGGGCAAGAATCTGATGGATCGCTATCCGGACAACAAGAT
TGATGTGATCAACGTGACATATCTGCAAAGCAAAAATGCCATCGACCTCCCACTCTACCA
GAAGAGCATCAAGGAGATTGTGAAGCAGGCTCTGCCTTTTGCCCAAGACCACAACAATGC
CTTCGGACTGACAACAGGAGTAGAATCTATTGGTGATTCCAGTATTTTTTCAGAGACATT
GCTTACAGTACTCAAGCAGCATCACTTAGCTTACCTGATGTTTGGCAGAAACCAGGGAGA
ACCGATTGAGGAGCATTACTATACTCCATATCCAGGTGTATCGAACAAGAAGACTCATGG
TTTCATGGAAATGATAAATGATGAAGTTTGTGTTTTCCTGGAAAAGCTAAACGGACTATA
TCTTGAACATTAAACAATGTTCGAAACGGATAAAATCAAAAAGAGAGGGCATTCACATAC
CCTCTCTTTTCTTTTCAACAAACTAAAAATATAACTCTATACTATTTCTGAACATACTTT
TTACCATTCTTGATTACAACACCCTTATAAGATGCATTAACCTGCTGACCAACGAGGTTG
TAAACCGGAGCATTAGTGTTTTCCTTTGGAGCTACAACAGTGCCAGAGATGCCAGTAGGA
ACTGCCTTAGTATAAAGATTTGCACCTGCAACTGTCAAGCACTCACCCTTAACTACCAAA
CCAAACTCTTTAGCTGCAGCAACAATCTTATCATCAAATACAACTACCGCCTCTGATACA
TCAAAGACATCTATAGTAGTGGACACAGACGGCCAGTTCTCACCAGCTGAAGCCAACTGA
ATCTGACCACGACGAGTCCAAGACTCGCCCTCCTTATTCACCTCTTTAAAATCCTTAATA
GCTATATGCAATTCATCACCTGCTTGTACATTTGCAAAGTTCTCCTTTGCCAAAACAACA
CCATTTTCCCAAACACCTAAAGCTGTCTCTTCTACATTTATAACAGTTTTGTTTGAAGGT
AAATCAGTTTTCTGACGATACAACATAACCGTAGCAGAAACAGGGAACTTTGCACCCTGA
TAATACCACTGAGGGCTTTCGGTTGAATTGATTTTTTCAATATCAGCTGCCGACAAAGTC
TGAACAAAGAACATTGGGATATTCCAACCACTGAGCTGAAGTTTACCCATATTATACTGG
AAATTACCTTCATTTCTAATTGCATCCTCGGCTGTAGTCGTAACTACTACGACATCACCA
GCTTTAGCTAACTTAAAATTAGCACTTGGAATTGTGACTCCACTCCAAGCAGCCGTTGTT
GACTTACCTGCAGAAGACAAATCCAATGTCATAAAATCACTAGCAGGCAAAACTGATATT
TTAGAAACAGTTATTTTCTTGCCAAGTACTGCAGGCCAAGAGCCACTCTTCTGCTGAACC
GCACCACCGAGTTTAAAGCCTTTGCCTGTTATCTGTGCCAAAATTTCCTTTGTAACTGGT
ATCGTGACAACTGAGTTTGGAGCAGGATTAAATGTACTTCCATAATACATATCACTGCTA
TCTGCTTTTTTAAACTGCAAAACATTCTGTTCACCAGAACCTGCCTCGGCATCTGTAACA
GTCAACTTCAAGAAGTCATTCACTGCGACATCAGAAGCCTCAAGAATAATAGCTTCAGTT
TCTGCCCATTTTAGACCATCTTCACCTTGAGTTGCCTCAATGGTTATTGGAGTCGTAACT
AAATCTTTCTCAACTGCACTAACGCTAAGACTTGCACATGCTGCAAACACTAGAGTAAAT
AACTTTTTCATAAGCTTTATATATTTTATAGGTTTAAATATTGTTTTTAGAATCAACACG
TTTATTGGTTCTTTTCGGTGGCAAATATACGACAAAAGTAGCGAAATACATGATATTATC
TTGCTCATTATCAATACTATTCTTTCTACATGCCATTTTTTTAGAATTTGATGCAATTTA
TATAAACTGAGCCCACTTTAAAAAGTAAGGCCTGTTTAAAATGTTTATATTTCACGAAAA
TAATCTCTGCTTTATGCTGTTATCTGGAATATTTTTCGTATCTTTACACCATCAATTAAA
AGAATGACTATGTTTAAAAAGACAGATCCGAATCCTCAGTTAGATATATTCACGGCTCCC
TCAATGCAGTTAGGAAGTCGTGCTTCAAAGAAGTATTCTGACCCCAACGCATGGCATAAC
CAGTTCTATATCCTCGTGACAACCAAGATTGATGAGGAGATATTCAAGCCTTTGTTCCCT
GAAGGCAAGAAGAGCGGCCGCCCAAATGCTTCCATCCGCATACTCGTGGCTATGTCTGTC
TTGAAGGAGGGATTCGGTTGCAGCGACGAGGATCTGTTTGAGAAGTGCGAGTTTGACCTT
CTTACCAGAAAGGCTCTCGGCATGGAACTTCTGACTGATGTAACCCCATCAATAGATACC
TATTATCTGTTTCGCCGCCGCATCTGCGAATATCAGGAAAGAACTGGCATTGACCTGATG
CAGCTCTGCTTTGAGCAGCTTGCTGGCAAGCATGTACACCTTCTCAAGAAGGTAAAGGCA
GACAGTCTTCAGAATCCTAACGATCCTGATGCAACCTATCGTGCCAAGAACGACCAGAAG
GTGCAAGGCTATGTGACCAACATCACAGAGACTGTAGAGGAAGGCAAGCCTAACATCATC
ACTTCCGTTCAGGTTGAAACTGCAGTATTTGCAGACTGCCATTTCCTTCAGGAGGCTGTG
GAAAACAGTGAACGTGTCACGGATTCTACGATTGAAGACCTGTATGCAGATGGTGCCTAT
CAAAGTCCAGACAATCGAGAGTTTGCAAAGAACCACAATGCCATGCAGCTCAAGACTGGC
AAGATGCAAGGTGGATGCAGATGGGAACTGATACCACATGACGAGGATGGTCTGACCGTC
AGGGAGATTGCTACTGGCAACACCTATGAGGCCGTCAAAGCCGTCACAAAGCAGGGCTCC
AGAAAACGTTGGAGAATCCCATGGAACAACAAAACCGGTTGGCGTTACTTTGAAGACAAA
GACATTAAAGCCTATCAGCTAAGGAAGCAGATAGAAAGCCTTCCTTTGGAGGAGCAGCAT
AAACGGAATAACGTTGAAGCAGCCATGTTCCAATACAGTTTTCATACACGTAATGGCAAG
ACCCGATACAGGGGCTTGCTCAAACATCGTATGCATGCATATAGCAGATGTATGTGGATG
AACCTCCGAAGGATGGTAATATTCCAGATTTCAACATTTCAAAGATCGATATTTGCCCTT
TTCGGGCCTATCAGAGAAGCTTTCGGCTCTTTCAAAGCGATTTCTCGACAGATATTCACC
AGCGGAGCCGATTGCTATGTTTCACTCAGAATGACCACACTGGTCAGACTGGATTCAAAA
TATGCTCCTTTTTAAAGTGGGCTCATAAACTAAACTTTCGCATGTGATTTAAGTACGGGC
TGAAGGCCGTTTCTGTGTTGGTCTCATGTTTGCCTTCAACTCTGCCTTCTTCCATACTTC
CGGGAAAAGTTGCTGAAAAAGTTTTATGGTTGCATGCAAGCACATGAAGAAGAATACTCA
AGTGGTTCAGTCAGCTAACTCAAGTGGTTCAATCAAGCAACTCAAGTAGTTCAGTTAGCG
AGTTCAGACGTCTCTGTTAGCTGATGCAGACGTCTCGATAAGCTTACAGATACGTCTCCG
TTAGCCTACGCAGTCATATTCGTAACCCGATGCAGTCATATTCGTAACCCGATGCAGCCA
TATTCGTAACCCGACGCAGCCATATTCGTAACCCGATGCAGCCATATTCGTTACCCGACG
CAGCCATATTTATAACCCGATGCAGCCATATTTATAACCCGATGCAGCCGTATTCGTGAA
TAAGTTTTATGTAATCATCTATCATCCATCACGATTTGTACTCCTAAGCTTCTTAACATA
CTAATATACAGACGTTTAAACAGTGTGATAGATACTTCGAAAACGGAAATATCCATCACG
CTATCCATCACGATTTGGGGTTATCCCTCACAATATTCTCACTACATATTACCAGATACT
GCATATCATTGTTGAAACACTTGCGATAGTTCAAATGAGGCTCACTTGAATCTGGACAGG
ATGTATCCGAAATTACATCGCGACGTATCTGGCGCTGCGTCGTGACGCATCTGTTATCAC
GTCGGGACGTACCAGATGCTACGTCGGGACGCAATTTCGGGAACAGCATTGGAGATTATA
CGGGAAAAACAGCATCAAAAACAATAGGCATTGAACCGAAAAAACGCCTTTTTGCTCAAT
GCCTCCTGCCTTTTGCCTCAAAAACACCGCTAAAAATCACCAAAAACACCTAAGTATCGC
TATTTTTATGGCAATATATGGCAGATTATGGCAATTAAAAAGCTATTGCAATATCGGTAT
CAACTAACAATCAGGCTGTTACCAGCTTATATGGCAATATGGCAATTCTTTTACGAAAAA
AAATCCTACAGAAGTCTTTCACCACAAGAAAACAAGTTAGAAATAGCATAAAGAGGATTG
ACTAATATCTTCTTCCCTTTTGGGCTGACAAACTCCCCAAAGTTCTCCAAAGAACAGCGA
ATGGCATACTTAATATGCTCTTTTTCCATAAAAACATAAAGACTCGCCATCGAACCTCGT
AAACCAGACTTCACTTCCATCGGAACAATGTCAATGCCACGAGACAAGACATAATCAACC
TCCGAAACGGTTCCACGAGTCAAGTTTTGCCAATAGTATAAGTCATGGCGCTCATTAGGC
GACATATACTTTAGTAATTCCAATCCTGCCACCATCTCCGTCAAACTACCCTTATCAACT
AAGTCTGCAGCATTGTCAACCAATAGTTCTTTCACTATAGAATTAGTAGAGTCTCCTATT
CCTAACAGATTGAGGAGAAAGCCATGATCTATCAGATTATACTTCACAAACTTCGGATTA
ATCTCTGCACCAAGCGGAATGCCATTTGCCGCAGTATGCCATACAGGTATAATGATACCA
GCATCTCTAAGCATCTCCAAAGCATTCTTGACTTGCGCAGTCGTATATCCCCCTTCCACT
TGGCTAAACACGAATTTACTCCCCACTTGATGAGCCACACTAAACAATGTTTGACGCAGC
AAAACAGGATTGACCTTGGCTTTATATTTCACGAAATCATCTATATAAGTTTGCTTCAAC
TCACTAAGCACAGAGTCTACTTCCAAATAACTATTCGTATCAACGTACTTACCACAGCAG
CAGGCATACCACCTATAAGCAAGAATGAACGAAACCTCTCCACTAATCGCTCATAGAAGA
CATTCATCAATGGCTTTTGAGAGGTTGCATTCCGTTTCATACTTACCAATCCATCATCAC
CTAAAGCATAAAGGAATTCATCAAAAGACATCGGATATACAAACATCGAGCGGATACGCC
CTACTCCATAAGCACCTAAATCCTTCAATGCAAATTCCAATAGCGATCCAGCCGCCACTA
CATGAAGTTCAGGATAATCTTCCTTGAAAAACCACAAGCTATGGATGGCATTAGGGCATG
CCTGTATCTCATCTAAGAACAACAAGGTTTTGCCAGGAATAACGGGAACTTTGAAATATG
CCGACAATTGCTCCGAAATAAACTTCACGTTTAAATCGCCATCAAAGAATTCCTTGACAG
TCTTATCACGCTCAAAGTTCACTTCCAAGAAATAAGGAAAGGACTCTCCCAAGTGTCTAA
TGGCACTTGACTTACCTACCTGCCTTGCTCCTCTCACAAGCAATGGTTTATGCTCTACAG
AACTTTTCCACGCTTCAAACTCTTTATCTATTTGTCTTTTCAGATACTTCATATCTCTAT
ATTATTGATTTTCAATGCAAAGATAATGCAAACGAGCGCAATGAAAGCTTGCTTTCTGAT
TGCCGAGTGCAGCTTATCTCATGCAAAGATAGCACTTTTATCTGAATAAAAGCCAATCAA
TTAAGCTTTTTTATAAAAAAGTCAGAGGTTATTTGATGCTAAATTATAAAAAAGTCAGAG
GTTTTTTGATGTTAAATTATAAAAAAGTCAGAGCCTTAGCTGTAGCAGGCAACGAAAAAA
GCCAGAAAAAAGAGGGTGCACCATGAACTGATGGCACACCCTCCTAAAACAACTAACAAT
TTCACTAAACTTATAACTTACCAATCTTCTTCATTCTGTCTACCTGCGTCTTTACTACAT
CCAATGTAGATTTATCAGTAGAAAAAACGGAGTTCAGACCTTGCGCTTCCTGAGCAGGAT
CACCGGTGTAGTCATCACCTACCTGCCACTGCTCATGCTTAGGATTGGCAAAGCCGCCCC
ATCCCCAGAAGTTGCAACCGGCAAAGTAACCGCCAGATGCAGCATTGTCGCCAACAAGAC
TGAACACATACTTATAATATCCATCACGTGCTTCTGTTGTAGAAGAAGTTGAAAAAGAGA
AACCATCACGAGGATAGCCGAACTCCTCCATCACCAATGGCTTCCTGATACGTCCGCATT
CCTCAAGATGCTCATCAATATACTCCTTGGTGTTCTTGCAGGAGATTCCCAAATCTTCCT
GCAAATGGTCTTTTCTCGCCCAACTCCAGTTGTATGGCCAAAGATGAATGTTGCAATAAT
CTACATTCTTGTCGGCACAGATCCGCTCCCAGCAGTTCAGTTCACCTTCACATCCCCATT
TACCTTCGCTACCGATAGAAATCAGATGATTCTTATCGAGCGAACGGATCAGCTTGCCCG
CTTCACCCAGCCACTTTTCGAAAGCAGGCAACTGCTCTTTGCTGAAAGCTCGAGGCTCGT
TACCTATCTGCCATGACATGATAGCCGGGTCGTCCTTATACTTTTTCTTTGTATATCTGT
TGGTTCTCGTAAGTATGAATTTCACATAATCATAGAATAGCTGATGCGCCTTTTCGCAGG
ATGCATATTTGGCGACGAAGTTCATGAAGGCAGGATATCCATCTTCGTTAGGACGGGGAG
CCTGGCCCAAACCAGCCTGCTCCAGGTAATAGCCATAACCGCCACTCCATTCCCAGGAAT
TGTTCAGATAGAGCACGGCCAGCATCTTGCGTTTGCCCATCTCCATCAGCAGATAGTCGA
GACCGGCAAGAATCGTATCATTATAAACGCCCGGAGCTTCCTGCAGCGTCGGCTCAACCT
TGGTCTTCACTCCTCGCTTTCCATCAGAGCCCACCAGGATGCGGAGGTTGTCAAAGCCCA
TCTCCTTCATCTTATCGAGTTCCTTGCAGAGACGCTCACGGTTGCCGCCCTGTCCTTCTG
AACCGAGGATGGCACCATACCAGAAATTGGTACCTACATAATAATAAGGTTTACCGTCGC
GAACGAAATGTCCGTCCTTTACCTGCACAAAATTTGACTTCGCAGAGATATTGCATGTAG
CCAATGCCATCATCAAAAAAACAAATATCTTCTTCATTTATTTATTAAGTTTACAGTTTA
AAGATTCATTTTCGGCTGCAAAGATACTAAATAAGGGCAAGAAAGCATGATACTTTTTTG
CCCTTTCTACATATAAATCAAAACTATGCTTATTTATTATTGCTTTTTCTCTATTTTTCT
AAGGTTTCGGATAGATTCTCAGGTAATCTTCCATCCCTTCGGCTGCTCCCTGCATCACAC
CTTTAAATATATAGGAGTCGGAAACTACCTGCTTCTTTCTGTCGAAGATGGTCATGTGGG
GAAGAGGCTGCACATTGATATCCCAGACGTATGGGATAAGTCCTGCCTTCATCATTTCGG
CAGTCACAGCACCATACCATGCCATCATACTCTCATTATGCTTCTCCTGATTACCACCGA
AGAGAGAGGCATCCTTACGGTTGGCACCATATTCACCGATGACTACTGGATAGCCCAGAT
CTACAAACTTCTGTTTCATCTTCATCACCTGATTGGTGATATGCTGGTAGGCATCCACAT
TCTTATTATTATACCAGATGGTGTTTACGGTTCGTCCCTGATCATCGGCAGGAGCATGTC
CTTTCCAATAAAGAGCCACCTTGCCCCAATCGGCATCCTTGTCCATCAGGGTAAATATAT
AAGGATCGTAGAAATGAACCTCTGCCATCAGACGGTTCTTCACCTTATCCTTCAGACGGG
TGATGTCGTAAGAATCCTTGGCTGCCAAATCAATCTCGGTCTTTGGAGTCTGTACGATGA
GCACACGGCTGGAATTATTACCACCGGTAGCACGGACGGCATCGATAAACACCTGTTCGT
ATGCCAGGAGACGATCGGCAAACTCCTTACTATCAGGAGCCAGCATGTCGCCTTGAACCT
GCGGACTGGCGCCTCCCACTCCCGGTTCGTTGAGGGCAGCAAAGAGAACCCGCTGGTCAT
ACGTCTTGAATTCCTTTGCTATATTCGTCCACAGCTTGCGGAACATCTCCTTATATTCTG
TCACATTCGCACCACTGGTAAAGGCATCATGCTCCATCCATCCACCATCCCAGTGTTCGT
TGATGATGACACAGAGACCGGCATTGAGACCATAGTTTACGATTTCCTTGATTCGTTTCA
TCCAGACAGGATCTATGGTCATATTCTCCTTATCCGTAAGATGCCCAGCCACCCAGGATG
TAGGGATGCGAAGACTGTTGAATCCCTGCTGTTTCAAACTCCGGATATAGCTCTCAGTAG
TCTTATCATTCTGCCATGAAGTTTCTGACTTCAGTCCTGCCTGATTGGTAAAGACATCAT
TCCAGTCGCACGCCTCCATCGTATTACCCAGGTTGACTCCTGGAGCCATATAGTGAGCCA
GTTCGGTAGCCGTGAGTTTCATTTTCGAGATACGACCATCCATTGATTTAACCTGTGCGC
CAGCCCAAGCGAAATGAGCAGCAGCCAATATAATCATAACTATCTTCTTCATATATCAAT
CTAACGTATTATCGGGTTTTGAAGTTATCATGTTGCAAAGATAGCGAAAAAACAGTAGCG
TGAATGTATACTTTTGATAAAAGGATAGGTATATTATGTTAGGATGTACGATATTTGCAC
AAAAAAAGGACGCACATCAGAGAAAGAATCCCCTGATATGCGCCCACACCTACTTTATAT
CAAACCTAAAGACTTAATATCTCGTTTTTTATTTAGCAGGCCACTTTGCTGCTGCAACTC
CGGCTGTAATACTCTCAAGCATATTAGTATTGCTAACACTTGCACCAGCACGGTTGAAGA
TGGTCATGCTAGGAAGACCACCATTGGTATCCCATGCCATTGGCACACAACCATTATTGA
TAGCACTAGTTACAACAGCCTTGTAATAGTCCTTAACTGATGCATCATGAACAGCATCCT
TACCGATGGCCAAACGCTGGTTGGCACCAAACTCACCAATCAACACTGGATAACCCTTGT
CGAAGAAGTTGGTCTTCATCTTCTTCATCTGAGCCTCTACATAATCCTCGTTATATTTAG
CATCAGCTGTACGACCAGCCTCAGAACCATTGGTATTGTTCTTGCCCCAATAGAGATAGT
ACTTGCCCCAATCCTTGTCTTCACTCAAATCAGTAAACTGATATGGATCATAGAAGTGAA
CCTCTACCATCAATCGGTCGGTAGCAGAATCATGGATCTTAGACATGTAGTTGTTGGCTA
CGAATTTATCGATATCGGTATTAGGACCCTGAACTATCAGAACTCTCTTGGCATTGTTGC
CACCAGTTGCACGAACCGCCTCGATGAAAGTCTGCTCATATTCAGCAATACGGTTACTCA
TATCAGCCACACCAATGATATCACCTTCACCTGCTCCTACACCTGGCTCATTCATGCCGG
CAAAGAGAAGATGCTCATCATATGTCTTGAAATTATCGGCAATCTGAGTCCATATTTTAG
TGAGCTGAGCCTTGGTAGTCTTGATGTCTGCATTGGCTGTCATACCATTGTGCTCTATCC
ATCCACCATCCCAATGCTGGTTGATGATAACATAGAGACCATCCTTGATACAGTAATCAA
CCACCTCTTTTACTCGCTTCATCCAAGCAGGGTCGATGGTGCATTTTTCAGCATCAGTAA
TATGTCCCATCACCCAAGAACAAGGAATACGGACACTCTTGAAACCAGCAGCCTTCACTG
CATCAATCAAAGCCTGAGTGGTCTTGGCATTCTGCCAGACTGTCTCTGTTTCGATACCAG
CATTCTTCCAGAGATTCTTGCTGTCGCCACCTTCCAGGGTGTTACCGAGGTTCCAACCTG
GATACATCAACTGAGCCACCTCCATGGCAGTCTTGTTCATATCAGCTGGTGGTACATCAG
GAGTAACAACAGCCCCCTTCTTGGCACGGGTAATCGTAACATCCTTACGGCTATAGCCCT
GAATGATACGGACGGTAGCAGTAGTTACTTCATCTTCCTGAGAAGCGGCTACGGTTACAT
CGAAATTGTATGTGCCGGCAGCCTGATCCTTATAAGCAACAGAGCACCAGTCGGCACCTT
CTATCACGGAAGCTGTAGGCTGAGCATCTGCCTGAACATTGATGGTCTGCACTCCGCCAG
TACCGTCAAATGAAAGCTCTGGGTTGAGAACCTTGAAGCTAGGCTCATCATAATCATCGT
CTTCGTAAGAGCAAGCCGAGAAAGCCAATCCGCAGACTATGCCCAAGAGCAACAAATATA
GATATTTGAATTTCTTCATTTTCTTTTCATTTTAGAGAGAACCCGATATGTTCTGAAAAC
TATCGGATTCTCTGTATTATTATTTATCAACCATTACCATTGTGGGACAGCGAAAAGACT
GTGAACTGTAAACTTAGCGCGCATAGACTTATTAAAGCCCAGCTCTCGCATCAAATCACC
ATCCTTGACACCAAATGCACAATTATCCTTTGTAGCAGCATAGCAATTAAACAATTCCAA
ACGATACTTAGGATTTTCATTGGCGTCAACCACCTTAGACTTATCGTAAGAAACGGCCTT
ACCGTCAAGATAGAACTCATCCAAAGTACTGTGTGTGCCTGGGAAGAAACCATAAAGGTC
AGCAATCTCAACGAATGTCATGATAGTACCACCTTCAAAGCCCGAACCTTCATAAGTCAT
ATCGAACTGATTGTTCTCGAGAGAGTATTGTCCCTTGTCACTCTTAACAACTTTCAAAGT
AGAGCCATCGTTATATCCAAACAACTGAGCTTCACCTTCACCCCAGCCACGAACGGCATT
GAATGTAGGAGTGTAGACACCAGTACCATCACTTGTGTTGGAAACAACGGTAAAGGTTAC
CTCGAAAGTATGGTTGAATGCAAGCGCAGTCTCATTCTTTGTCTCGCCTCCATCCTTATG
GAATGGAGTATCCTTCAAACCGTCCCAGCTGTCATTATGACCACATCCCCAGATGTTAGC
CATTTCTACACGGTAGTTGCCATTGCCTTCCAGGTCGCCATAGAAGAACTTGTTGGCATC
AAACTTCACGTCGTTACCATCAGCCTTGATTGCATCGATGCGAACCAGTGCCTTAGGATA
AGCAGCAGAGTATCCCTCCAATTCGAGGAGATAAACCTTACCGTTGGTACGAGGATACTG
GGTATTGAAGGTTACGGTGTAAGTCTTCAAGCCTGCAGCGCCACCCAATACATTAACGGT
AGCAGAATTCCAGGCATCAGGTGTATTCTCATCATCACCACCGTAGCAGGTAAGCTTAGC
AGTAAAGCCATTCTTCAACTCGCCTGGTACATAGTTGATACTCATATACTGATTATCGTT
TGCACGAGTAACAGCCAACTGCATGGTCTCATCAGTCAAAGACAAGATGCGGATATCCAT
ATCCTTGGTCTCCTTCACATTACCGATATAGTTAGCAGGTATCAAAGGAGCAATGCTCAA
CTTCACGGTCTTGTTTTTCTCATCAATGGTATAGGTTCCCTCGGTATCCTGGAATGTTCC
CTCAGCACCATCGGCACCAGCCACATACTGATGAACCTTAACGGTACCATCCTCATTGAA
GGTCATAGTACCCTGGCAGTTCTTGGCATCACCACCTACTGTCCAAGAGTTGCTTGCGAA
ATCAGCAGCCCAGCACCCAACATTACCTACAACAGGCTGATTATTAGTAATGGTAGCCCA
ACTGTCGTCCTTACCAAGGAAGTAAACAGGACCATCAAACTTATAGTGAGAACCATCCAG
ACGGAGGTCGATTTCCCAAGTCTGACCAATCAGCTTAGCCTTGTCAAACTTCACATTCTT
TGCTACAGAAACCGGACGGATAGCCAATGCCTGATAAACAGGAGTGGTAGTACGGCGTGC
AGCATTCTGGTCGAAGTTGTATGCCATGGCAAATCTGTTGTCTGTGGCATTGATTGAACC
AGAGAGATAGTAACCGTTCAAACCCTCGCCGGAAACATTGCCCTGAGTACGGGTACCGGC
TGCAGGCAAGAAGATAGAGTTACCATTAGGACCGGTAAACTTGTAACCAGCTACATGATT
CTCGGTATCCTCTACCCATTCTTTCTTACACTCTGTGAAAAGTTCCTCAAACTCATCGAT
GGTTGGCATGGTAACCCATGAACCATATACCTTATTGGCTACATCACGGTCGGTCTTGTA
AATATCAGCAGAAGCATAATCGTCCAGATTGATAGATGTCTGGAAACCGGTCATATCACC
AAATCCGAAGAGACCACCCAGCTGCTTCTCATCAGTAGCACCTACATTATACTTAGCCCA
CTTGGTAGAAAGGCCCAAGTCAACGAGGTCAGTATCAGGATTGAAATCAGCTGGAGCAGT
AGTGAAGGTACGGTCTTCACCATATACAGTACCATTTCCGAGGTCGAGATAGGCAGTATA
GTGGTAAGTTGTATTAGGCAACAGACCCTCTGCCTTGATTTCGTAATTGTCGTTGATGCC
GGCAGCCACGATGCGAACACCGGCACGCACCTTCTCAGAGCCCTCGACACCAGAGATTAC
GATACCGCTGGTAGCCTCCTGAGGAGCCTTCTCCAACTTACCGGTCAGGATAACAGAGTT
GGCTGTCAAATCCTTCGGTTCGCCGGTAATAGCCTTGGCATCGGTCATGATGGCACTCTG
CACAGAACCCTTGTAGGTTACCCTACCCTGCAAGGTAACATAAGCCTGATAGTAAACCAC
ATCACCTGGCATACCGGAAACCGTAGCTTGGAACTCATTGCTTCCAGAAGCAGCTACCTT
CTCACTCAAGTTATCTTCGCTCTTACCATAGTAGAAGCCTAATGCATAGGCACTGGCATT
CTGCTCTTCGAGTCCCTTTACCGTGCCATGGAATGTAGCGGATGTCACGGTCACATCAGC
AGAACCTGTGGTCACCGACTCATCGGTGAGCAGTGGAGTATTGCTGATAGAATAATCATC
ATCGCTACAGCCTGTCATGAAGATACCCATGACAAAGGCCATAATTCCGTATAATATTTT
ATTCTTCATAAGTTTGCGCTATTAAAGTTATTGAATTGTGCAGGAAACAATCTCTATGTC
GATGTTGTCGGTTGAGCCACCGTAGTCGCCAAAACCATCCAACTGAATTGACAGGTCGAG
ACATGTTGCCGTGAAGGTCTGTGTAGAACCGGTGGTATTGGTAAGTGAAACAGTAGTCTC
ACCGCCATTGGTATCTACTGCAACAGCATCAGGAAGATCGTATGCACCTGGTTCCCATGT
TTGCTTGATATTATTATCAATCAAAGCACACTTAGGAGTCTTGCTCCATGTCACGCCACC
CTTAATCTTGAAGGTAACGGTGATGGTCTGGTTCTTCTTCAGCTTCACAGACTTCACATC
CTTGAAGAGTCCCTTGCCTGTTTCACCATAATGATGGAAGCCGATGCGGAGGCAACCATT
CTCAACCCACATGATACCCTCGTTGTGGATGATGGAATTGTCGATAGCCACCTTGGTAGG
ACCAACAGGACCAGTAGCAATCTTCTTGTAAGCCAACTTAGCTACGAGATAGGAGTTGAC
CAAGCCATTCTCATCCGTTGTCTCAGGAATACCGATAGTGAGATACTGATCATCGGTAGA
GTTGCCAAGGATATAGAACTTCTTGCCCTTCAATTCGATGGTGCGCTTATCGCCTGCCAC
AGCAAATACAGAGATTTCCTTATCGAAGGTCATGGTATTCTCGGTGATTTTCACCTTACC
ATCTACCTCACCACATTCATAATTGTAAGAGCCATCAGAAGCCTTACTGATAGTCAACTC
GAAGTTATCGATTGCCTTGTCGCCAAGAGCAGGAGCCCATGTAGTATTGTACTTACCTCC
GATTACGCTCTCCCACGCCTTCACATTAGGAGAACCATTCCACCACAAGAAATCATAAGG
AGTCTCAGAATCCAAATTGAAAGTCATCTTGCTACCAACATACTTGTCACCATTGATATC
GGCAGTGAACAAGTCGGTATGGATATTCTCGAAAGTAGGAAGAATTGGCTTCACTGTCTC
AATCAGCTCCTGGTCTGCCTTAGGAATGCAAGCACCCTTGGTAGCAATCACATCCTCTGA
AACGAAGTTCCATACAAGATACCAGTTGCCCTCTGAATTGGTACGTTTTGTCACCAACTG
AAGGAGGTATGGAGTCAACTCAACAATCTGAATGTTCTGAGTATAGTTGGAGCAAACTGC
ATCAAAACCTATATTATGCATCGCATAGCAGTCGTTGAAAGTGATGGTAGGCTTGGTCTT
GTCGCCCAATCCCAGATTGAACTTGCCCACCATGTTGCTACCTGTGCTGGCACCCTTCTC
ACCCGACTCACCACGATACATGGTAGCCACACAACCATTCTTAGCATCCATGCTGAATGT
CATGTAAGAATCCATGTAAGGATCAGTTTCTGGAATCAGCCAGCTCTGGAAGCCAGGATC
CCAGTTTGGTTTCCAATTATCAGAACCGAAGAGGATATCCTTATAAACGGCATTTGCCTC
TTCATCAGCAGTATATCCTTTACCGTCGTAGTCAGGATCGTAAGGAGAGCAATACATCAC
AGGACTCGTACAACGGCCGATATTGTAATTACCATCGCAAGGATACCATTTTTTGCTGAC
ACCGGCAGCGAGCGTTTCGGCAGATGGGAAAGCCTCGCCCGTCTTGTAATTCTTATCTGC
CAGGAGGAACCACTTGTCATCGTTCAAGAGAGAGAAGTCGTTCTTTGAAAGACTCAACTT
ATAAGGCTCGCCATAAACGATACCACCAGGAGTTTCCACACCAAAGGTTACCTCATAATC
GCCGGCAAAAGGCAATTCTACATCCAAAGCCTGCTGGGACTTACGTCCCACAGGAGTTAT
CCAAAGCGGAGTGGCATCAGGAATCTTGGATTCCAGCTTCACGATGTTACCATCTATGGT
AACCGTATAAGCCTTACCCTCCACCAAATCTTCTGGAGAGTATGTATTCTTGCCAAATCC
GAAATCTTCTGGTGAGCAAGATGCCAACAAGAAGACTGCCATGGCAACAAGAAGCGTATA
TATAAGATTATGTATTTTCATATCTTCTTATTATTAAATGTTTATTATATTACCTACCCA
ACTTTACCATCCGGCATTCTGAGTCAGAACGTTACCGGAAAGCGTAATCTGAGTATTAGG
AATCTGCATCAGACCCTTCTTGCTGGTAAAGTTGTCAACAGCAAACTTGGTAGCTGCCTC
CACTCCACCATTCTTTACCTTGGCACCATTCTGAGCCTTGGCAATTTCCTGTGCTGCATA
AGAACCATCCTTGCCGTAACGCATCAAATCCCAGAAGTGAACACCTTCGAAAGCCAACTC
GATGGCGCGCTCCTTGCGAATATTCTCAATACTGTAGTCTTCTGGTTCAAGACCCACACG
GGCACGTACCTTGTTCAGACCATCGGCAGTGCCATTCAGCTCAGAGTGCATCAAGAGCAC
ATCAGCATAACGCATGATGGTATAATCCTGATAGTAAGTGATGTTCTGATGCTGCTCACC
CAACTGGAAGCCCACTTCCTGTCGAGTACCATCGGCAAAACACATTGGAGCATACTTGCG
GGTATAATAACCCGTATACTCATAAGAGTCAGACTCATCTGCTGTAAAACCGGCATCCTT
GCAGCTCCAGACACAGGCATTGAAACGAGGATCGTTTCTAAACTGCTCTACGAAATAAGG
AGTAACCGGGCAAGCTCCCCAACCACTGGCGATGCATATATCAGTAGCACAACGGTTGCG
AGGACCCAAATATACCGAGAAGGTATTACCATCACCATTGCCATTGTAATCGTGGGTAGA
GTTCAGCTTCAGGTTCAAGACAATCTCCTTAGAGAGACTACCCTGTCCTGCCTTCCAGGT
CTTTCCGTCATACCACTTGCCGGCATAGGTTGTTTCCCAGGCATAGTTACCCGTTGAAGA
AGCATCCTTGGTACAGGAAGGCATCCAGAAATCGGCATAGTTCTTCTCCAACTCATAGCC
ACCGTTTTCTACCACATCATTGATGGCAGCAGTAGCCTCAGCCTTGGAACATGCAGGATG
CTCCTCGCCGTAATATCCCGTATAATAAAGGTATGCGCGAGCCAGCAAAGCCTCAGCAGC
ATACTTGGTGATGCGGCCATCATTGGAATCACGGTCCTTCAAAGGATAAGCATCGGCAGG
AATATTGGCTGCGGCATACTTCAAGTCATCGAAGATAGACTGATATACTTCCTTCACCGG
AGTACGCGGTATGTTAGCCTCAGAAGGTTCGAGCAACAAAGGCACATCACCAAACAAACG
GGCCAAATCGAAATAGAGGATGCCACGAAGGGCACGAGCCTCGCCCATGATACGGCCTTC
TGCCTTGGTATCACCATTCCACTTGATGGTAGCATCAGCCTGAATCAGCTGATTGCAACG
GTAGATGGCCTGATAATAATTCTTCCAATCTGTATTGAAGAGATCTGTATATGATGGAGC
AACTGTCAAATCAAACTGGTCGATGGCATTATTGTTCTTGGCATCAGAAAGACCCAAGCC
TGCGAAAGCCTGCTCGGAGGCAAACTCAGCCGTCAGGTACATACCGACACCTTCATCGCT
CAATGTACGCTGCCATCCATCGTAGCAGCCCACAAGATCCATGTCTGCTGCAGCCGGTGT
GCTGTAAGCAGTCTCGGAATTCATCTTTGTCTTAGATGAAGTGTCCAGGAAGTCATCGCA
TGACGTCAAAGCCATGGAAGAGAGAATCAGGGCACTCATCAATATATGTTTCTTATTCAT
ATTACTTTCTGTTTAAGAGTTAGAATGCAAGATTTAAACCAACGATGAAAGTACGAGGAT
GTGGATAGTAACCCATATCAACTCCTGATACCCAGGAATCGCTGCTGTTACCATCTGTAC
CGTTGAATGAACCGATTTCCGGATCCATACCATCATACTTGGTCAAAGTAAAGAGATTCT
GCACCTGGAAATAGAGGCGCATCTTAGAGAGTCCCTTCCAAGAGATGAGCTTCTTGAAAT
CGTAGCCCATGGTAAGGTTCTGCAAGCGGATATAGTCACCATCCTGCAAATAGAGGTCTG
AGAACAACCAGTTACCAACATCTCCGTAGGTAACACGAGGAATCTCATTGCTTGTCCCCT
CACCTGTCCAGCGCTTCAAGATTCTGCGGCTGTAGTTAGCCTGAGATGAGCTAGGATCAC
GGTAAGACTGTGCAATCTGGAAACCGGCTGCACCTGTGAAGTTAGCACTCAGGTCAAAGC
CCTTCCATGCCAGGCTGAAATTGAAACCGAAAGTATACTTAGGAAGACCATTTCCCAAGT
CAACCTTATCGCTGGCATTGATAACACCATCATGATTCACATCAACATACTTTACATCAC
CAGGCTTCACATCTGCCTGATAAATACCGTTACCGGCAGCTATCCAATCATTGATTTCCT
TCTGGTTCTGGAAGAGTCCCGCAGTCTTGTAACCCCAGAAGTAACCGATTGCATGACCAT
TCTCCGCACGATAGAATTCCTCAGCATTCTGATAAATCTGGTTGGTAGCACCATGGATGA
TACCATCCAATGTAGGAATATTACCTACTTCATTGTGGTTATAAGCGAAGTTGGCACCTA
CACTATAAACAAAGTCCTTGCCAATCTGGTCATTCCATGAAAGTCCAACCTCGATACCCT
TGTTCTTCACATCACCACCATTGATGACAGGACCACCGGTACCAGCTGTAGCCAGGATAG
GAGCCTGAACCAACCAATCCTTAGTGCTCTTGATATAACCATCGAGAGTCAAGGAAAGAC
GCTGACGGAGGAAACGGGCATCCAAACCAACGTTATACTGCTCTGAAGTCTCCCACTTCA
CCTTCTCATTAGCCAGACGCTCTGTATAAGCACCCATCACCCAAGCATCGGTACCACCTG
TAGCACCGAAGTTGTAGTTGGTATTTGATGTGGTAACAGGAGCCAGATACTGATAGCAGT
TGATATTAGCATTACCAACCTGACCCCAAGAGAGACGGAGCTTCAGGAAATCCAACCAGG
AAGCAGAAGACTTCATGAAATCTTCCTCAGTCAAAGTCCAACCGGCAGAAACTGATGGGA
AATAACCCCAACGATGTCCCTTGGCAAACTTAGAAGAACCATCGGCACGCATGGTAGCAT
TCACCATATAGCGATCCTTCCAAGACCAACCCAAACGGGCGAAGAAAGACTGACCACGGG
TAGCATCGTAAGGACCACCACTTACCTTACGGTCAGCATGTCCCTTCTCTGTATTCTCTA
CATAGGCATGCTCCCAGTCATCAAAGCCAGCAGTCAAGTTAACACCATAACTGCCTGTTG
ACTCACCATCATACTTAGTAGTCTCACTACCTAACAAAGCACTGATATGGTGCTCCTTGA
TATCGAAATCGTAAGTCAGGGTATTGGTCCAGACAAGAGAAGTACCATTGCCATTGCTCT
GGTTCACCTTGGTGATACCATTACCGCTCTGAGGAGTAAACTTGTAAATAGGAGTAAATG
AACGATAGTTAGAACCACCATAGTTCAAGCCGAATACTGTCTTGAACTTCAAGTTCTTGA
CAGGTTCAATCTGCACATATACATTCGCATCAACCGAAGTACTCTTGCTCTGGTTGTAGC
GATTCATCATCATGGTACCATAAGGGTTACCATCATTCTTGTTCCAGTCTGAATCAACGG
TAGAATAATAGTTACCATCTGCGTCATAAACAGGAACCAGTGGAGAAGTAGAGAACGCAC
TGCGGAGGTTGTTGTTATAGATATTGCCGGTACCCATGCCACGGCTATCCTTATAAACAA
AACCTACGTGCTCACCAATAGTTACCAATCCATTCCACATCTTATGTTCAGAATTGACAC
GAAGGTTATACCTTTTATAATAAGAAATGTCAGAACCGCCAATAAGACCGTCCTGTCCGG
TATAACCACCAGAAATAGAATAAGTTGAAGTCTTGCTACCACCGGTAAAAGCCAGACTGT
GGCTAGTGGTCAAGGCACCATTGTCTACAGCCTGGTCAATCCAGTCTGTATTATAAACAT
TACCATTTGCATCACGGATAGCACTGAGAGAAGTCCAGTCGATAGGCGACATATATGAAT
TCAGCAAAGCCTCATCCATAATCTGCATATACTGGCTGGAATTGAGCATTTCAAACTTGC
GCCCCAGAGTCTGCCAACCTACATATCCATCGTATGTAATTTTGGAAGAACCTTCCTTAC
CGCTCTTGGTTGTAACAAGGACTACACCATTGGCAGCCTGTGCACCATAGATAGCAGCAG
AAGCAGCATCCTTCAATACGTCGATGCTCTCGATGTCGGCAGGGTTCAAGGTTGTGATAT
CACCACCCACACCATCAATCAAGTAAAGAGGCTGAGAGTTTCCTACGGTACCCAAACCAC
GAATGGTAACACTCATGGCTGCACCTGGCTGACCAGAAGTAGAAACGATGTTAACACCAG
GTGTCTGTCCCTGCATGGCAGAAAGAGGGTTGGTGGTGTTAAGCTTGGCAATGTCGTCAC
CCTTCAACTGAACGGTAGCACCCGTCACCAGCTTTTTCTTCTGAACACCGTAACCTACTA
CGACAACTTCATCAAGTGACTGCTTGTCTTCATTTAAGGTTACGTTGATTGTCGAACCTG
TAACTTTAATCTTTTGGGTGATAAAGCCCAGATACGAAACTTCGAGTGTTTGTCCATTCT
TTGCTTCAATGGTAAAGTTACCATCCAGGTCAGTAACGGCACCCGTCTTTGTACCCTGCA
CCATGACACTTGCACCAATCAATGGTTCATTGTCACTGCCAGAGATGACAGTACCCTTAA
CCGTCTGAGCATTGAGGACACCCGCTCCGATTCCTAACATTGCCTGGAACACCAACATGA
TGGCTACCAGAGCAACTTTGCAGAGCATGTGGCTCTGCGAGAATTTCTGAGATGTTTTTC
TCATAATTACTTTAGGTTTAAATTAATAATTGTTGCTTCTAGGTGTAATATAGGGCCTAT
GTAACATAGGTCGAATATTGCCTTTATATAAATAAGGTATAAGCCTCGGTTATGAGGATT
GCCTCGATTTATCGTTGTTTACATTTACTTTTCGGGGGCAAAGATAGATAAAAAACAGAC
ACAATGGGGTATGTTTTGGTTAATCAATTACGTATAAAATGTTGCGCAACCTACATTTTT
TAACGAAAAAGCACCAAAATATAGCATAAAATACATTTTGGTGCAAAAATAGTTTAATTA
ATATGATATTTTATCAACCCCGGCATCGGGGCTTTCAAAATCTGGGAAATCTTGAGATGA
AACTCATCCTCCATCACATTTCTCAAAGGTGATTCAAAGTAATGAGCTATGCTTCCAACA
AAACCAAGCATCGGGATTTCTTCTTCCAAGGATGAATGCCATGCCTTCATGCCTGGCTCC
AACTGGCTAATATCCTCGGTGCTCGCCTTGACATATTTAATATAAGGTGTGAGATTCTTT
GCGTAGAACTGATTGAAACTCTCCAGTATCATACGATAGAGAGACATCGCTTCATTCAGT
TCGTCAGTCCCGTTCTCGTGTTTCTCACCTTCTGCTATCTGTTCTGAGATAAAAGGACAG
ATGGAAGCCAGAAAGCGATTGGCAAGCGGCTGTCTGTACACCTTATTAATAATAGTAGGA
TAATCCAAGCCCGACCAGGCAAGATATTTATTCTTTAGCGATACAGGCAAAGTGCCCTTG
AAGATACCATTAAGGAAAAGTTTGCCGATTACTGCCCCACTACCCTCATCGCCCAGGATA
TATCCCAACGGAGGCGTGTTCATCACAATCTTCTCTCCATCGTAAAGACAACTGTTGGCA
CCGGTTCCCAAAATACAAGCGATACCCGGTTTCTTGCCAAAGAGGGCACGGGCTGCTCCC
AGCATATCACCTTCTGCCTCAACCTTGGCTTCGGGAAAAGACTGCTGCAAGAGTGATTTC
ATGCGAGACTTCATCGCCTCGGTTACTCCACTGCCATAAAAGAAAACCTCCTGAGGCTGC
TCTGACAGAACAAGTTCCTTACACAATACATCCAATATCTCGGCATCACTCTGATGAATC
GGACTGATGCCCTGCGTCTTAGAGGTAACCATCACGTTACCCTGTTCATCAACCAGAGCC
CAATCGGTCTTGGTACTGCCACTATCTGCTATGAGTATCTTCATATTCTTATCTGATTAA
TTAACGTATCCTTTGACGTTGCAAATGTAATCAATTTATATGAAAAATGCAAAAGATAAC
CCTAAAAATCGAACGTAAAGGTGCTAATATATCAAAAAAGGCGATTTTCTCTTTGCTTTT
TCACGAATTATTAATAACTTTGCAGTCAAATTTACTAAATATGAAGAAGAGACTATACAT
CATAATTCTGCTGATGGTGGCATTCGTGCTGCCAAGCAACGCAGTGCTCAAGGAAGCCAA
CCTGGACACAACGCTCTATATGCTGCGTACAGAATTGACCAACTATCACATAGACTTGGA
GAAACAGAACCAAGCTGCCAAGGCTCAACAGTTGGCTGTGATTCAGGAACTCATCAGTAT
TGTGAAACAGGCTGACCAGAACTCCATCATGCTCTATTCGCAGCGCAATGGGTATATTTT
CGACATGACGTATGCCTGTCATGAGGCTACAGAGCAGTTTAAGAAGTTTAAGACGAAGGC
TGTTCCTTTCCGCCAGATGATCAAGAAGAACAATGTTGAGGTGGCTCGTTTCGATTCGCT
CATCAACTATCTCTACGGCATGAACACCATGTTTCTCAGCGAAGAAGCACAGGTGAACCG
AAACGTTGACCTGACTCTGGCTGTCAATATCCGCCGCCAGCTGGTAGAGAAACAGAAACA
GTTGCAAGCCTATGTGCAGGCTTACGACCGAACCGACCGTAAGTTACAGGCACTCAACGA
CTATGCCAACCGCAGATACGAAGATATCCAGAACAGCATCTTCAATAATGGAGGCGACAA
CTATCTGCGCATACTCCGTAACTTCAGCATGAACTATAAGGAGGCGAAGACGTCTGTAAC
CGAGAAATACAAGCCCGTTCCGGGCATGATGTCGCAATGGGATGTACGTATCATCTTCAT
CCTCTTTAGTATCATCATCTTCTGGGGACTCATCTCCATCTTCCTCAATCTCTTTACCAT
CCGCATCGTGATTACCCAACTCATGAAGCATGGTATGTTCGAGAACAGAAAGGAAAGTTT
TATGGCAAAACGACCATGCCTTATCATGGCGATGACGGTAGTAACCTTCGCATTCATCCT
GGGTATCATAAGAATGGCGGTTACCCAGAACTTCGTGATTATGGCAAGCCAGCTGCTGGT
AGAATATTCCTGGCTGGTTGGCGTCATTCTGGTATCTATCCTGCTACGTGTAGACAACGA
TAAGATCAAGAATACCTTCCGTATCTATTCGCCATTGATGCTGGTAGGTTTCATCGTTAT
CGTGTTCCGTATCATCCTGATACCAAACGGCCTTGTAAATCTCATCTTTCCACCAGTCCT
TCTGCTCTGCGCTCTCTGGCAGTGGAATGTGATTGGCAGAAAGCACAATCAGGTGTTGCG
TACCGACAAGACATACGCATTCATATCGCTTGCCGTATTCGGAGTAAGTACCATTTTTGC
CTGGACAGGTTTCACACTGCTTGCCGTCCAGTTTATCATCTGGTGGACCATGCAGCTTAC
CTGCGTGCTTACCATCACCTGTTGCGAAGGATGGCTCAGCGTATATGCCAAGCGTAAGAA
GTTGGCTGACAAGGCGATTACCGACAAATGGCTGTACCGCTTTATCTACAAGGTATTGCT
CCCTATTTCAGGCGTGCTCTCGTTCATCATCTCTATCTATTGGGCTGCAGATGTATTCAA
CATGAGTGATACGACATGGGAGATATTCAACAAGGATTATATCAAGACCAGCAACTTCAC
TGCATCGCTTCTCAGTATTTCAGAGGTAGCTTGTCTGTACTTCCTGTTCAACTACATCAA
CATTACTTCTGTAGATTTCATGCGTCATCACTTCGAGAAGGCAGACCCGGCGTCGGCTGC
TTCAAAGATTGTGATGTTCAAGAACGTGATGCAGGTGATTATCTGGGGTATCTGGCTGAT
GATAGCCCTGAACGTATTCCAGGTTGGTAAATCATGGCTGCTAGCTATCTTTGCCGGTTT
ATCAACCGGTCTGGGTTTTGCATCAAAGGATATTCTCGAGAACATCTACTACGGCATCTC
TCTGATGATGGGCCGTGTGAAGGTGGGTGACTATATTATCTGTGACGGCACCCGTGGTAA
GGTGAGCAGTATCAGTTATACCTCTACGATGCTGGAGGCTACCGACGGTTCGGTCATAGC
CTTCCAGAACTCGCAGCTCTTCTCGAAGAACTACAAGAACATGACCAAGAATCATGGTTA
TGAGCTGGATATTCTGGAGGTAGGTATTGCTTATGGCAGCAATGTGAAGGAAGTGAAACA
GATTCTGATTGATGCCCTGATGAAACTGGACTGTATCTATCAGGACAAAGGTGTGAAGGT
GTTACTGAAGAGTTTCGATGACAGCTGCATCACCCTCAAGATTGTTGTATGGGTGAACGT
GCTTACCCAAGCCATCGATGATGCCACCATCATGGAGTGCATCTACGATACGCTCAACGA
TCACAACATCGAGATTCCGTTCCCACAGCGTGAAATTACAATTAAACAAGTTAATAATTA
ACAGTTTGTAGTTTACTGTTAATAGCAGGTTAACTCCCTATTAACTGTAAACTATAAACT
ATAAACTATAAAAAATATGGCAACATTCATAGCAGGTCCTTGCGTCATCGAGTCAATGGA
ACTATTGGAAACAGTAGCTCAGGAACTCGTCCGCATCAACAAAAAGTTAGGAACCCAAAT
CATATTCAAGGCTTCATTCGACAAAGCCAACCGTACCAGCATCCACTCTTTCCGTGGTCC
AGGACTGGAGAAAGGACTCCAGATGCTGGGAGATATCAGAGAGAAGTACAACCTTCAGGT
TACAACAGATATTCATGAGAGTTATCAGGCTTCAGCAGCAGGCGAAGTATGTGATATTCT
CCAGATTCCAGCCTTCCTCTGCCGTCAGACCGACCTTCTGGTTTCTGCAGCCAAGACTGG
CAAAATCGTCAACATCAAGAAGGCACAGTTCCTGAGCGGAAGAGATATGAAATATCCTGT
AGAAAAAGCATTGGAGAGCGGTGCCAAGGAAGTTTGGCTCACAGAACGCGGCAACTGTTT
CGGCTATAACAATCTCGTGGTAGATTTCAGAAACATCCCTGACATGAAGGAGATTGTGCC
AAATGTCATCATGGACTGTACCCATAGCGTTCAGCGCCCGAGTGCAGGTGACGGCAAGAC
CGTAGGCGACCGTAAATTCGTTCCAGCAATGGCAAAGGCGGCTAAAGCTTTCGGAGCTAC
CGGCTACTTCTTTGAAGTACATCCAGACCCAGACCAGGGCAAGAGCGATGCAGCCAATAT
GCTGGAATTAAACAAGTTGGAATCACTTATAGAAGAACTCCTGTAAGTGAAGAACGAAGA
AACAACGTTCGGCGTCCGAAGGGAAAGCCAATTCAAATGATTTAGAAATGACCGATAAAA
ATAGCAAAATAGATGATAAGATTGTTCGCGGTTATGGCGAACAGGCTCTTAGAGACGAGG
CGCAGGCCATCCTCGACCAGATACCTTATCTGGACGACAACTTTGAGAAAGCAGTAGACA
TGATGTATCATTGCCAAGGCAAGATTATCGTAACAGGTGTGGGCAAGAGTGGACACGTAG
GTGCCAAGATTGCCGCTACACTTGCCTCTACAGGCACACCAGCCTTCTACATCAATCCAC
TGGATGTCTATCACGGCGATTTAGGTGTGATGACCGACAAGGATGTGGTTCTGGCACTGA
GTAACAGCGGTCAGACCGATGAACTGCTCCGTTTCATCCCGATGGTACTCCACATGAATG
TTCCTATCATTTCCATCACCGGAAATCCAGATTCCCTGCTGGCAAAATACTCCAACCACC
ATATCACCGTAAAGGTAAAGAAGGAGGCTTGTCCGCTGAACCTCGCCCCTACCAGCAGTA
CTACTGCAGCATTGGCTATGGGTGATGCACTGGCTATCGCCCTGATGCAGGTACGCCACT
TCAAGCCTCGTGACTTTGCACAGTTCCATCCTGGTGGAGAATTAGGCAAACGACTGCTGA
CCACTGCAGAAGATGTGATGCGCAGCGATGATATGCCTATCATTCCTAAGGAAATGCACC
TGGGCGAGGCTATCATCCACGTAAGCAAGGGCAAACTGGGATTGGGTATCTCATTGGATG
AAGACAACCACGTTATCGGACTTATTACCGATGGTGATATCCGACGCGCCATGGAGAAAT
GGCAGGCTGAATTCTTCAACAAGACTGTAAGCGACATCATGACCACCACTCCGAAAATGG
TAACTCCGAAGACGAAGATTTCGGAGATTCAGCGCATCATGCACAAGTATAAGGTGCATA
CGGTACTGGTTGTAGACAAGGATAATCATCTGAAGGGCATTGTAGATCACTATGCCTGCA
TGGTATAATTTTTTAGGCACGGATAACACAGATTACACGGATTTATAGATAACACGGTTA
TAGATAAGATGAGATATTTTTTATTAATAGCAACATTATGGCTGTCTTGTTCGCTGTGCA
GCGCACAGACCAGCGATTCACTGATCGTAAATCAGCTTCGTGGGAAAGGTGTCAGCTTTT
CTCACGATAATTCAGTAACCCTACTGATGAACGGTCAGGAAAAGTTTGATGATATGTTCC
AGGCAATCCGACAGGCTAAACATAGTGTACATCTGGAATACTTCAACTTTCGCAACGACA
GCATCGCCTCCCTCCTCTTCGACCTGCTAGCTCAGAAAGTCAAGGAGGGTGTGAAGGTGA
GAGCCTTATATGATGGTTTCGGAAACTCTTCCAACAATAAGCCTCTGCGAAAGAGACATC
TCAAGAAAATCCGTGCCAACGGCATAGAGATTTATGAATATAAGCCCCTGAAGTTTCCAT
GGGTACATGCAATTTTCAATCGTGATCACCGCAAAATTGTAATCATTGACGGACAGATTG
CCTACACAGGCGGTATGAACGTTGCCGACTATTATATAAAAGGTACTGAGGTAGTAGGTG
AATGGCACGATATGCACTGCCGCATCGACGGAAGCGAGGTGAATACCCTGCAGAAGATAT
TCCTCAAAATGTGGAATAAGGTGAGCGGACAGAATGTGCACAGCACTGAGTTCTGGAGAT
ATAAGAAGAAGGATTATCTGGTAGAGAATCTCAAGCCAGATACAACAGCAACAGCCTACA
GAAAGATGGTCGGCATCATCAACCGCGAACCGCATATTACAAAGGATATCATCCGATATT
TCTATGTGAATGCCATCAATGATGCACAGGACAGCATCAAGATTATCAGCCCCTACTTCA
CCTTGAGTCATAAACTCAAAAAGGCATTGAAGAATGCTGTGAAAAGAGGAGTGAAAGTAG
AAATCATGCTCTCTACCAAGAGCGATATTCCGCTGACTCCTGACTGCGGTTTCTATAATG
CCCACAAACTGATGAAGGCAGGATGCAATGTTTGGATGTACACACGGGGCTTCCACCATA
CCAAGATTATCATGGTAGACGGCAAGTTCTGTACCGTTGGCAGTGCCAATCTCAATGCCC
GAAGCCTGCGCTGGGACTATGAAGAGAATGCAGTGATTGTGGATTCTTGCACTACCCAAC
AACTGGTACAGCTCTTTGATGGGGAAAAGAAAGACAGTTTCTTACTCAATGAGAAGAACT
GGAGAGAGTGGCGTACAGGCTGGCAAAGATTCAAAGGATGGTTTGCCGCAAAGGTACTCA
CTCCATTCTTGTAAAAACAAGATATAAGTATAACCCAACTTCACTAGCAGAAATAAAATA
AACAGAGATGAATGAAGAAATGATGAAAGCCATGGCTGGCAAACAGATGCCGGAAATGGC
AATAGTAGAGAGTAATACACTCGCCGCAATGGGACTCAGACAACTGCTTGAGTCGGTGAT
GCCCATGATGAAAATCTCGACCTTCGGTTCGTTCCGTCAGTACGAGGCAAACAATCCAGA
CCACTTTGTTCATAGCTTTGTATCTATGCACATTGTACTGGAACACCGTTACTTCTTCAC
ACAGGGCAACAGGAACCGCCACGTGATCGTTCTAACACCCAGCAACGATCCCAATTCGCA
ACTTGCAGAATTTCATTGTCTCTGCGTCAATGTACCAGAAGGATACCTGATAAAAGATCT
TCTCAACCTGCAGCATTCCGGTCATCCTCATGGCGAACATATCCCTGCCATGCCCCCTGT
CACTCAGGAAAAAGTTCTGTCGGATAGAGAAATAGAGGTATTATCTCTGGTAGCACAAGG
GAAAATCAACAAAGAGATAGCCGACCAACTCTGTATCGGACTGACTACAGTGATTACCCA
TCGCAAGAAAATACAGGAAAAATTGGGATTAAAAAGTGTGTCTTCACTCACCATTTATGC
TGTGATGCATGGTTTTGTTGACATCAATATGATCTAGCCTTCACCATAAATAGTGATGCA
GAATCATCACATACCTAAATATAATGATAGCGCCTTCCCCTCATGTGAGAGGAAGGCGCT
ATCATTTTAGGAAAAATAACATTATTTAAACGATATTCCACAGATAAACTACAGCTTTAC
AGAAGAAATATCAACCAAATTGTTCACGATGGCATAAATTGTAAGACCTGCAGGAGAGTG
AATCTGAAGCTTTCGGGCGATGTTTCTGCGATGCGTAATAACCGTATTGATAGAGATAAA
CAGGTGGTCAGCAATCTCCTTGTTGGTCATTCCCTGAACCAAAGCAACTATCACATCTTT
CTCACGGTCGCTCAACTGTTCGTCACTCATCGGAGTCTGATTAATCATGCTCGAAATCTT
GGCACTCACATCGTTCTGCTTCAGTTTACGCTCTGCATTTCTTACTGCAGGAATAAAGAT
TTCTTCCTCAACCTCAGAATGATGTTTCAGCCATTCCTCATTATTATATATATCATAAAG
AGTGGCGCTGAGCTGATTATTATGCAAGCCATCAGAAGGCAAATACTTGATAATGATACT
CTTGAGTTCCTTTAACTTCATATCTACCTGAGCATGGTGCTTCGAGAAGGTTTCTATATC
AAAGCTTGCATTGGCATTACCATCTATAAGTGCCTGAACATAAGGGAATACCATCTTTTC
TTCATACCGCATATGATTGGTTATACTATGGGCATAATCATCATAAAGTTTGAGGATAAG
ACGTGCCAGATTATCTGTTTCATCCAAAGCCTCAACGAGTTCCTTACGGATGAAAGGCAA
CTGGAAATCAATATAATAGACATGGGATGCCTTGAGATAATGCAAAAGGGTCGGTAACGA
CAAACGGTCGGCATTGTCATACTCTTTATAACCATTGATGGTATAATTGACCACAGCCAA
GAAAGTATAGGTATCCACCTGCTGTTCTTCGCAAACTTCGCGCACAGTTTTATCACCAAA
GCCCAGGTTGATGCCGAAGCTGCCGAGGCTCTGTAAAATGTTATAATTGTCTCTAATGAT
GCTGATCATCTTGTCATCAGCTTCATACATCTTCTGATTTTTCATCTTTCTTTATCCTTA
AATGAAAACATCCTTGTATCAAGAACATTCATAATGTTTCTATTTCGGTTGCAAATATAC
AAAAAAGTTTCAAAACTCGCAATACCTAAAAATGGGGATGCGATGAGAGCAAAATCAATA
TGAGTTGGGAGCACGTCAACAAGTTGGAAACAGAAGAGATACCATCCATGCAGTTCCCTG
ATGGCGAAAAGTTTGATTTGATTTATCCTGAGATTACCATTCCACAGTCGGCATGCAATA
CCGATCCTGTTCCTAGCAACTATGCCGTTCGCCTGGAATCTACCATCGGCATTGGCGGTA
CAGGTCTGATTGATGCCATCCCTAGTGAGGACATCGTTGGGCAGCCAGGTACCTTATCCA
GATACCTGGCTGTTTTAAAATATATGACTAAAAAATATCTTGATAAGTTTGCTTATCTCA
GAATTATAACGTAATTTTGCAGCAAGATTACACTAGAAAGATTTCGAAACGAACAATGAT
TAAAAAGATATTATTCATTCTCTACATACTGATTCTCGTATGCATGGCAGCTGCCAGCAT
TGTAGAGAAAACAGAAGGCACGGATTATGCGCATGTCCACTATTATGGCGCCTGGTGGTT
TATCCTGATTTGGGCAGCACTAGCCGCCCTGGGCATTTTCTATCTCATCCAGCGGAAGGT
GAAGGCAGTTTCTACCTGGGCGCTCCATCTTTCCTTCGTTATCATCCTTGTAGGTGCCTT
CATCACACATGTCAACGGCAAACAGGGAATGATGCATCTGCGCATCGGAGAACCATCGGA
TATTTATTTTTCCAACAATCCGGCAGAGGGAATCCAGCAGAAAAAACTTCCTTTTACCCT
GAGTCTTCAGAAGTTTTACATCCATCTGTATGAGGGCACAAATGTTGTGCGGGATTATTC
CTCTCAGTTTCTGGTGACGGATCATTACGAGATGGAGGAGGCTAAGGTATCGCTCAATAA
AATCTATACCCATGGTTCCTACCGGTTCTATCAGGCATCCTACGATGAGGATGGGATGGG
AAGCGTTCTAGCCATCAATTCCGACCCGTTTGGTATTCCCGTAACCTATTGTGGTTATTT
CCTACTTTTCGCTTCGTTAGTTTGGATACTCTTCGATAAGAAGGGGGGATACAGGAAGTT
GCTCAAGCGTTCCTATCAACAGTTTAGAAATCTTTTAATAGTTATATTCAGTCTTGTAGG
TATAGGATTCATCTTCCTGATTTATCATTTCAGCCACATCGATTTTTCGACTGGTGAGCA
TGCACCGATACTAAACAGTCCTTACTTCTGTCTACACGTCAGCGTCATCAGGATGAGTTA
TGTACTTCTGATACTCACCTGTCTCTGTGGTATCCTGGGCATCTGCTGGCGTTCTCGCCA
AGAGAGGATGCGAGATTTAAGTCACCTCTTCCTCTACCCTGCCCTCACCACGATGGGATT
CGACATCTTCATTGGTGCCATCTGGGCAAACGTGAGTTGGGGTAATTACTGGAGTTGGGA
CAGCAAGGAAACATGGGCACTCATCACCTTCATGATTTATGCCGTAGTAGTGCATACGCA
GAGTCTACCGGTCTTCCGCAAGCCGCTGGTATATCACATCTACATCACCCTAGCCTTCCT
GAGTATCGCCATGACCTACTTCGGAGTAAATTACTTCCTTACCGGAATGCACTCGTATGC
ATAAAAAATTGCTTTTTCTACTATATTTTATTCAAGTTTCGCAAGCTCAGAAGTTAAAGG
AGTTAAAGGAGTTATCGCTCCCTACGGTCGCTGAGGAGTTAAGACAACAGTCtttTTggc
gtagttttttaaGCTGCAAgacATACGTCttaaCTCCttaacttCCTTAACTCCTttaac
ttaaCGATAGcacTTgcttCCCATTTCTCAACGAGAATGGAATTGAGTTCGAACTGGATG
CCGTTAATCTCCTCCGTCTTCCATCCTCTCAGAGCAAAGATGTCATTGTAGAGCGAACTG
CATCGGTTGGCACGGATGTAGAAATGTTTGCAATGCTTCTCTATCTCACTGACGATTTCC
TTCGAGCAGGAACCGCAGTCTGCCCTGAAGCGATTTACACGGATGTTCTGGGATTCCAGA
AGAGCGAAGAATCTCTTATGGGTGTCTGCCTGATGAAAACGCACATTCGTGTTGCCATCG
CTGTTCTCGATATAGACTATCTTGTCACCGATAACATATACGCCAGGCCTGTAGCCGAGG
AACTTTTTGTAGGTCGGTTTTGCATCATACTTCTCCGTTTCAAGAAACTGATGGTCAAAG
TCAACATCGTATTCCTCAATTTCCTTCAACTCGCCTGTAGAAACCAAAGCGTTTATAAGC
AATGTGTTGAGTTTGTCTGCAGTATTGAAATCATAGGTCTTGCCTTGGTCGGAAGTATAG
GAGATGTTTTCCTGTGTCAGTTCCTTGATGGCTCTGAGGATGGTATCAGAGCTGCATGTA
CGAAGGGTAGGATGATACGAGAGATGGCGCATCAGTTGTGACGTTACGTCTTCCACGCAT
GAGCCGCCACAGAAATAAACGCTCATCAGCGAACGGACTATCTCGCTGAACTGATATCCG
ATGATACTGCGGCATCTCTGACCCAGTGTTGGGTCGATAACGGGTGAAAGCATGGAGTCA
AATTTCTCCATGATTGAAAAAATTCCTCCAAAAGGTGTGAGTTTTTCGAATTTTATTTGT
ACCTTTGCAGCGCCTTGTTACGATTTTCGCTTGTTTTCTAATTGCAACACTAAGATAAGT
GAAAAATCTGACACGGCAAAATCCTAGGCAACTTATTGTTGCTCAGGAACTTATAAATAA
AGTTAAATTATAGTGTTGCGGAATTAAGGTTTATCACAATGTTTAAGATAATAGATAGAA
ACAACTGGAAAAGGAATCCTTATTTTGACCATTATTTTGATAAGATTCCATGTACATACA
GTATAACGGTCAATATTGATATTTcAAGAGTTATCAGATTTAAGACAGAACAGAATACTA
AACTCTATCCTCTTCTTGTTTATGCCTTATCAAAAGCGGTAAATTGTTATGATGAGTTCA
GAACAGACATAAACGAGAATGGGGAAGTAGGAGTATGGGAGACACTACACCCATGTTACA
CTGTTTTCCATAAAGAGAGTGAAACCTTTTCCAATATATGGACGGAATGGGATAAAGATC
TGAATACCTTTTTATCCAATTATAACCGGGATATAGAACTCTACGGGAATAATACCGCTA
TAGATGCCAAACCTCAAGCTCCTAAGAATGTTTTTCCAATATCCTCATTGCCTTGGACTA
CGTTCACAGGATTTAATCTTAATATAAAGCCCGATACCGGATACTTATTGCCGATTTTTA
CGTTCGGAAAATATTTCAAGCAAGAAGATAAATTCTATATTCCGTTATCCATACAAGTAC
ATCATGCGGTATGTGACGGATTTCATGTATCAAGGCTTGTCAATACAATACAAAAAATAT
GTACGGAAATATAAATACGAAGCCTCCGGCGGGGTAACTTGCCGGGGGCTTCGTGCATCT
GCATATTTTGTGCAGGGTTAAATTGTTGCGTATTTGTCAAGCTCTTTGATTCGTTTTACT
ATAAGATCAAAACGTTTTTTAGTCAATGGGGTAAGCGTTTCGGGGTTCATACCGTCAAAG
TCCTCTCCGTAAATCAGACTATCCACACCTATACCGTGATTATAATTCTCACGAATACAG
TTGCGCAGCGTCCAGAGGTTCTGAAGGTTTACCCAGTCGGCTGTGCGGTTCTTGATTCTT
CGGAACAGTATAATGGCAGAACGCATATAGTGTCCTACATGGTCGTAATCGTGTAAGACA
CGTTCACCTAAATAATAGATGTCAATGTCTTTGTTTTCTTCGTCCTCGACCACTTGGCAA
AGGAAGAAAGGGATATTCTTCAGATTATTCCACTCGATGTAACTGGCAGATTTCATAATA
TCATTGATTTTGTCCTAAAATCCGCAACTATCATCCAATACACGATTAAGGGTAGATTTA
TGAGTCGTTAGTAGCAGCTTTCAGTAAAAAGCAACAGCACAACATCAATATGTAGCCACC
ATCCCCTTACCCCACGATGCGACTTGAGGTAATACGCAGATTCAAACCGGAAAGAAAGGA
TTCTTATCCGAATTCTGTTTTGAAGGGTTTTGCATAAGCTCGGTTCTCTGTGTAGATATT
CAGCACGTATTGCCTTGCAGTCATGATCCACTTGGCAGGTACGGAGATGAATCTGAAGAC
AAAAGCCTTTATGCGACTCGTTTTCTTGAGCCCAAAAGCCTTGGTGTCAAGCCTGCTCAT
GATGGTCTTGTAGAAATTGTGTATCAATGCAGTAAGCAGAAGAAAGACAGTATTCTCCGC
CATGAATGACTTGGGGAGCCTGCTCCAACCGAATCCGTTGTTCATGTCGTCAAAGATACG
TTCCTTGCCGCCACGCAGATTGTAGAATTCAACAATGTCCCTTGTCGATGACTTGTAATC
GTTGGTCAGAATACAACGGTAAGTGTATTCGCCTTCCCACAGGTCAAGGTCGCCACTGTT
GCGTCTTTGTCTCTGGATGACAAGACGATAGCACTTGTCTTCCCATTTCTCAACGAGAAT
GGAATTGAGTTCGAACTGGATGCCGTTAATCTCCTCCGTCTTCCATCCTCTCAGAGCAAA
GATGTCATTGTAGAGCGAACTGCATCGGTTGGCACGGATGTAGAAATGTTTGCAATGCTT
CTCTATCTCACTGACGATTTCCTCCGAGCAGGAACCGCAGTCTGCCCTGAAGCGATTTAC
ACGGATGTTCTGGGATTCCAGAAGAGCGAAGAATCTCTTATGGGTGTCTGCCTGATGAAA
ACGCACATTCGTGTTGCCATCGCTGTTCTCGATATAGACTATCTTGTCACCGATAACATA
TACGCCAGGCCTGTAGCCGAGGAACTTTTTGTAGGTCGGTTTTGCATCATACTTCTCCGT
TTCAAGGAACTGATGGTCAAAGTCAACATCGTATTCCTCAATTTCCTTCAACTCGCCTGT
AGAAACCAAAGCGTTTATAAGCAATGTGTTGAGTTTGTCTGCAGTATTGAAATCATAGGT
CTTGCCTTGGTCGGAAGTATAGGAGATGTTTTCCTGTGTCAGTTCCTTGATGGCTCTGAG
GATGGTATCAGAGCTGCATGTGCGCAAGGTCGGATGATACGAGAGATGGCGCATCAGTTG
TGACGTTACATCTTCCACGCATGAGCCGCCACAGAAATAATCGCTCATCAGCGAACGGAC
TATCTCGCTGAACTGATATCCGATGATACTGCGGCATCTCTGACCCAGTGTTGAGTCGAT
AACGGGTGAAAGCATGGAGTCAAATTTCTCCATGATTGAAAAAATTCCTCCAAAAGGTGT
GAGTTTTTCGGATTTTATTTGTACCTTTGCAGCGCCTTGTTACGATTTTCGCTTGTTTTC
TAATTGCAACACTAAGATAAGTGAAAAATCTGACACGGCAAAATCCTAGGCAACTTATTG
TTGCTCAGGAACTTATAAATAAAGTTAAATCAAAGTGTTGCGGAATTAAGGTTTATTATA
TTTGCAATCGAAAATCGATTTGAACCTTGACTAAACGATGAAATAGTTATGGAACAGAAC
TTAAAAAACATATTTTATGCGATGGGTGCGATGATTCTTGCACCCCAAACCCTCTGTGCT
CAGTCTGTGAACATCGAAGGCCTAGACTCCTTGCGCTTATCAGGTTCGGTGAGTGTAGTG
GAGCCTGAACTTCTGAAGAAGGGTGTGCTCAATAATGCCCTGGATGCCTTGATCGGACAG
ACGGCAGGTGTTAACGTCACTACCAATGGTCTTGACCGTATCGCTATGTTGAACTCCGTC
CGGGTTCGCGGTACAACTTCTATCATGGGCGGCAATGATCCTCTGGTGATTATTGATGGT
GTTACTTCTGATGTGGCGACGCTTGCTACAATCTATCCCGCCGATATCGAGAGCTTTACA
GTACTGAAGAATGCCAGCGAAACGGCACTCTATGGTTCCCGTGGTGCTTCGGGTGTTATC
CAGGTAAACACCAAGAAGGGTACGGGTAAGGGATTTCAGATTTCTTACGAGGGAAACTAT
GGTATAGAGGCGATGTACAAAAGTATGGAGATGCTCAATGCCGCCGAATACATAGCTGCT
GCACAGAAGTATGGGCTGGAGTATAACAATAAGGGATATGATACCAATTTCCGCAAGGCG
ATTACCCGAACCGGAAATATCCAGAACCATTATCTGGCCTTCAGCGGTGGCACTCCGCAG
AGCAATTACCGCGCTTCTTTTGGCTATATTGACCATAACACGATTATTCGGAGCAAGGGC
TATCGTAATCTGGTGGCTAAGATTGATGTCACCCAGAAGGCGTTTGGCGATAAACTGACG
GGAGATTTCGGCGTGTTCGGTTCGTCTTTCAAGAACAATGATATCTTCGACAGTCAGATG
CTTTTCTATTCTGCCGATGCCATGAATCCTACTTATCCTTATGATAAGCTGAACGGCAGT
TGGGTGAAGAATGGGGCTGCATCTCAGGTGAATCCTCCCGGTGCCTTGCTCAAGGAGCGT
AATGATACGAAGAACATGAACTTCAATGCTCATCTGAAGTTGAACTATGATATGACAAAT
TCTCTGAGTGTTTCTGCCTTCGGAGCATACAGTTATGCTTCCAACGAGAACAACCAGTTC
TGTCCTACCTGGGTTTGGGCGCAGGGCAATCTTTATCGTGGGGAGTTCAAGAGCGAGAAC
TGGCTTGCCAATGTATCGTTTAACTATCAGCATTCGTGGGGAATCCACAATCTGAAGGCA
ATGGTGGGTGCAGAATATCAGAAGGATATCCGAACGGGATTCTGGACTTCTGCGAAGGGA
ATCACCAACAACGACATGTATTACCATAACATAGGTGCTGCTGCATCACGGCCTTTCGGT
GGGACAGACAGTAATTACGAAGATCCGACTCTGGCTTCTGTGATGGGCAATGTCGACTAC
ACCTTATATAATAAGTATAGTCTTTCGGTTTCCATGCGTGGCGATGGTTCTTCGATGGTG
GGCAATGACCATACCTGGGGTTTCTTCCCATCCGTCTCTCTTTCCTGGGATATGAAGCAG
GAGAAATGGCTCCGTTCTCTCCAGAAAATTACCATGCTGAAACTGCGTACGGGCTATGGA
CGCTCAGGTAATCTTGGCGGAATATCTTCTTATACCACTTTGAATACGGTACGGCAGAAT
GGTATTGTTTCGGTGAACAGTTCTCCTACGGTTACGATGGGAATGATTAGCAATAACAAT
CCTGATCTGAAGTGGGAAACCCGCGCTACCTGGAATATCGGAGCTGATTTGGGATTGTGG
AACAACCGGCTGGTTCTGACGGCAGAATATTACTATTCCAAGACCACCGACATGCTCTAT
GCCTATGATGTGCCGGTTCCGCCTTTTGCCTATGATAAATTGTTGGCAAACCTGGGTTCT
ATGAGCAACCAGGGTTTGGAGGTCGGCATTTCCTTCACTCCTATCCAGAAGAAGGACATG
GAACTGAATATCAATATGAATCTCTCCTGGCAGAAGAACAAACTCCTCTCGCTGAGTGGT
GAATATGACGGAATGCAGATGTCGGCAGTCGATATTACTGCGATGGGTGCCTTGTCGGGT
GCCGGTCAGCATGGTGGTTACAACAATGTGGTCTATCAGATAGTTGGTCAGCCTTTGGGG
GTATTCTATCTTCCTCATTGCAAGGGAATTATAGAAGATGGAAATGGGTATTACCGCTAT
GATATCGAAGATTTGGACAAGAAcGGAACCGTAGATTTGAGTGATGGCGGTGACAGATAT
ATTGCCGGTCAGGCTACTCCTAAAGTAACGTTGGGTTCCAATATTAGTTTCCGTTATCGC
GACTGGTATCTTTCATTGCAGATGAACGGAGCCTTCGGACATAAGATATTCAATGGTACG
GGCTTAGCCTACACCAATATGTCGAGTTTCCCGGATTATAATGTGCTGAAGGGAGCTCCT
GAGAAGAATATCGTTGACCAGAATGTTTCTGATTATTGGCTGGAGAAGGGCGATTATCTC
AACTTTGAGAATCTCACGCTGGGCTATGATATCCCTATCCGAAAGGGCGTGGTGCAGTCG
CTCAGAGTTTCGGCGAGTGTCAATAATCTTGCCACTATCAGCAGTTACAGCGGCTTGACT
CCGATGATTAACAGCTACGTGGTGAACAGTACGATGGGTATTGATGATAAGCGGACTTAT
CCTGTTTACAGAACCTTCTCATTGGGTTTAAGTATTCAATTCTAAAATCAGAAAGTTATG
AAACGATATAGATTTTTATTTCTGCTGCTGGCGGCATTGTCTATGACATCCTGCCTGGAC
GAACATCCTAAGGATCAGTTGGACGAGGATGCCATCTATGGCTCTGCATCTGATATTTAT
ATCAATGCCGTGGCTTCTCTCTATAATTATATAGGTGGAGCTAACGAGAGTGAGAGCATC
CAGGGCACCTGCCGTGGCATTTACGATTATAATACGCTGACCACAGATGAGGCGATGATT
CCGATTCGAGGCGGCGACTGGTATGATGGTGGCCTCTGGAATGCCATGTACCAGCATCGG
TGGAGTGCCGATGACCAGTCTCTTTATGATACGTGGAAGTACCTTTATAAGGTAATCGTG
CTGGCTAATAAGTCTTTGGATATTATCAGCAACAAGTCGGCCCTGCTTTCTGCCGCACAG
CAGGAGGAATATCGGGCTGAGATAAGAGCCATCCGGGCTATGTTCTATTATTATGCTATG
GACATGTTCGGTCGGGTTCCATTGGTCCTTTCCAGTTCAGAACAGCTCCATTCCAGCCTG
TTCCAAGGTCAGACAGATCGCAGTTCTATCTTCCAGTTTGTCTTTCAGGAGTTGCAGCAG
GTATTGCCTTCACTTCCCGACCAGCACAGCAATAAGGAAGGCAATTATTATGGTCGCATC
ACCCAGCCGGTAGTCAACTTTCTGTTGGCAAAGTTGGCATTGAATGCAGAAATCTATATG
TATGATGACTGGACCCAGGGTTATGCGAGCCGTCCGAAGGGAAGTGACATTCATTTCTCT
GTGCCGGCTTCTGATGCCTCTTTGCGTAATGGCGATCAGGTGGACTTCAGAAAGTTGAAT
GCCTGGGAAACCTGCATTTATTATTGTGATAAACTGGCAGAAGAAGGCTATGTCCTGGAG
TCGGATGATTCATTCAATTTCTCTACGCATAATGAGACATCGAAGGAGAATATCTTCACG
ATTCCGATGGATAAGAATATCTATACCAACCAGTTCCATTATCTCTTCCGCTCTTACCAT
TATACGCATGGCGGTGCCTTGGGCTGGGGAAGTGAGAATGGTACCTGTGCCACGATTTCT
ACGATGAAAGCCAATCATTATGGCGAGGCTGGTGAAGATGCCCGTTGCAAGATGAACTTT
GTGGCGGGAGTGGTAAAGGTAGATGGTCATGAACTGCTGATGGATAATGGAAAGCCGTTG
GAGTATCAGCCTTTTGAAGTGGCTCAAAACCTGACCAACAGTAAGTTTGTCAAGACGGCT
GGAGCGAGGATGGCGAAGTATGAGGTGGATAGAACCTCTTATATGGACGGCAAGTTGCAA
AGTAACGACATCGTTCTTTTCCGATATGCAGATGCTTTATTGATGAAGGCAGAGGCAAAG
GTCCGAAACGGAGAGAATGGTGATGAGGAGTTGAATAGAATTCGTGCCCGTGTGGGAATG
CCTTACCGTAAGGCTACGCTCGATAACATTCTGGAAGAGCGGTTGCTGGAGTTGGTATGG
GAAGGATGGCGTCGTCAGGATCTCATCCGTTTCGGCAAATTCACCGGTGCCTACGATCTC
CGTACGCCTCTTCAGGGTGAATCCTCCGGCTACACCACCGTCTTCCCGATTCCTCAGAAA
TGCATCGATTTAAATTCTGAATTGGTACAGAATAAGGGATATGTCAATATTTTGAAGTAA
AGAAACTTGAATAGAGTATATGAGAAAAGCTCGCCAGGACTTTGATGGTCTTGGTGAGCT
TTTCTCGTTCTATTTCCCGAATCTGGAAGTATCTACTTCTTCATGCTGCTTGGCCTTGTA
GCCGCCGAATCGATAGGTGAGGGAGAGGCCTATGATTCTGCCAAAGTACATTTTGTTGAT
GACGTGCTGACCTCGATAGGTGTCGTGCAGATGGTTGTCGCCTGTCTCGAAGATGTCGTT
GCAGTAGGCTTTCAGCTGGAACTTGTCATCCTTGAGAGGCTTCCAGGTGAGGGCAGCGTT
GAGATAGCCTGAGGCTGGGATGTCGATGATTCCCTGGATGGCGTCGGTATGAACGGAAGC
ATCGAGGTTGAGAAGCACATGCTTACCAAAGAGAAAAGTGCCGTTCCACTGGGCTTGACA
GAACCATTTGCTGCGGTCGAATGGAAGATCATAGAAGTGGGAATTCTTATCGTTCTGATA
AACGCCAGTGAAGGTAAGGCGATTCTGCCACCAGTTGCCTATGTTGATTGGGGCTGTGAG
CATCAAGCCTACCTGGTTTACATGGTCGAAGTTGACATACTTGTATTCCATCTCCTTCTT
CTTGTCGCTCTGGTAAGGAAGCTGACGAAATTCATCTTTCGAGTTGTTGAAGAAGAGACT
TGCCACGTATCTGCTGTGCAGAATATAGGTAAGCGAGAGGCTGAGGTCTCGTGATGGCTT
CAACGTCGGGTTTCCTACAATCTTTCCATATCCGCCCGCATTATAGGTGGTGAAGTTCTT
CACCGACCAATAGGTAGGGTAGTCTCTGTCGCAATCAAAGTCGAATTGGATGATGTGTCC
TGCCTTTGGAAGATAGGTGATGGAGAGTGTAGGGAAGAGGTTCCACTCATCCCAGATTGG
GGTGTGGTAATATTCTTCCATGAGCGATGCTTCCATCGTGAGTTTTTGGCCGAACGACTT
GCTGGCTCCGATATAGAAACACATTTGGTCTTCGGTTTGAATGGTGTTGCCATCAGAAGA
CTTGTTGTTGTTTTCCTGCGAACTCTTGTCTCTTGATGTGGTGTAATTGATGCCGTAGTT
CAAGCCCCAGTCTTTTCCTAAGTCGTGCTCCTGCTTGAGGTAAGCGTACCATTTGTCGAT
TCGTTGCTGGCTTGTGATGTCGTAAATCTCATCGTAGAGACTGCTTTTCAGCCATTGTTC
ATCCGGTGAATTATAATAGGTGTATTCTGCTCCTGCCGAGAAGCCGAATGGTGTGGAGTA
ATCCAGGCGGAAATTGTGAAACTGACTCTTGGCATGGATTCTGAGAAGGGATGTGAAATC
GCCATCATCCTCTGACGTTCCTCTCGTGTTATTGAGTTGTGAGGTGTAGGCAAAGCTGAG
CTGATGATTTTTCGCCAGATGATAGTTGATGCCCAGTCGGATGTTGTGGTTGAGATGGCG
TTTGATATTGTCGCTATGTGTAGAGAAGGCATAGGAAGTGCCATCAGTCAAGGTGTGGGC
AAACTCATTTTCATAGTAATAATATCTCTTGCCATGACCGAAGGAATAGAGCATGTCTAT
TTCCCATTTCTTGTTGGTGAAGAGCAAGGAGGCGCGCTCTGTGTAACTGTTGCGGTTCTG
GTGGGTGTAGCCGCCGAAGAGCTCGCCTTGCAGGGAGTGAAAGCCTGTGTTGTGCTTCAG
CAGGAGGTTGATGACCTGTCCCTTTACCTGATAGCGGGCTGGGGCTGAATAGACAACTTC
GGCGTTGGCGATGCGGCTGGTAGGAATCGTTTTCAGAAGCGAATAGAGCTGCTCGCTCGT
CATGGTGGTAGCCTTGCCGTCTATCATCACGGTTACGGATTGGGCGTTGAGGGTCAAGGC
TTCATCTTGTTCGCTCACGCCAGGCAGTTGCTTGATGGCTTCATAGGCATTATCCACCGG
ATGGTTTTTGATGAGTTGAGGCAGGTCATAGGTCAATGCTGCTCCTTTCACCTTTACGAT
AGGTCGGTTGCCTTTTACCATCACATCGGGGAGGGAATGGATGATGCTGTCCATTCTCAG
GGAATCATTTCTGTTTCCTTGTGCCCAGCCGGCAAGACTAATGGCCAGGCAAGCGCTTAA
TATAACCAATCTTTTCATATTCTTCTTATCTTTTTATCGTTCTTTCGGAAAAAAaCTCCC
GATTTCGGTTGCAAAAGTACTGCAAATATCTCGTGTCAGCAAGGAATTTTGATTATCAAG
TCTTATCAGAAGTGTTATTTAGTCTTATCAAATCAGAAATAATTCCCTGAAAAGTATCTT
ACTTATCTTCTTTTTTATTACTTTTGCAAGCATGAAAGAGAAACGAAGAATATTCATATT
GACAGTTATGGCTTGCTTTTGTACATTGGTAATGCAAGCACAGGAAGTGAAGAGTGTTTC
CTTGGATTCCATTCCGAAGGCATCTTTACCTAAGGAAGGTATGTCGTTGGAATATTCTCG
TCCTTCGCTCGGTGGATTTCCTGTACTTCAAGGCAAATCTTATTACTCTGAATCGAATGC
ACCTTGGATGTCGGAAGAAGGAAAACCTTTGGAGATTGCGCCGAATGCAATACCTCATAT
TTCTCTTCTTTCCCCGAATTTGGGTACGATGGCGGTATATTCTTCGGGTATTGAAGTCCC
AGGACTGATGAATAGGCAGACTGCAGGGGTTGTTTATCAACAAAATTTCGGGCGTTTTGT
TTTTTCTCCTTATGTCGGGATAGAAAAGATAAACACGGGAGTATATGGATTTGGTAATCT
CACCAAAGCTTCTTTTGGTGGACGAATGGCTTATCAAGTAAACGACTGGCTCACAGTGGG
ATTCTATGGACAATATGTTCCAACGAAAACCTCTGACCCTCGAAGCGTCATCATGTCTCC
TTTCAATCCCAAGAGCAGCTATGGTGGCTTCATGGAAGTGATGTTCAATCAACATTGGGG
GATAGGAGCCAAGATGGGACGAGAGTTTGCGCCACAAAAGAATGGTAAATGGGGATGGAA
GAATACCACGGAGGTTTATCCGATTTTCAGAAAATGAGTATTGAATTCATCTGGAAAAAT
CTTTAATAAAGGAAAGAATGAAATTACATCTTAAATACATAGTTACGCTCGTCATCGCGG
CTCTGGTTTGCATCTTCGCATATCAGACCTATTGGCTCGTGGGGCTTTATCAGTCTCAGA
AAAAGGAGGTTGAAGCGAAAATCAAGGGTGGAATGGAGTTCGCTCACTTCATGGAGATGA
AGAAGCGAATCGAACGATTGCGCAATGATGATAAAGGGCCTCATAGACAACTGACGGGTT
CTGTTGCTTTTTCTATGGATGAAGACGATGATATTGATCAAAAGGTAAAGGTTAAAAAGG
TTCGTGGAGGAAAAATCGTTCAGTCTGTTCAAACAACTTTTACCAAGCACGAGAAGCGTC
GTGAAGATGACAAGGACCAGGAATTGATGATGATGATGTCGGGCAAGCTGGCAACTATGG
TACAACAAGCGCTGTTTGGCAAATTGAATGAAATTGCCAAACCTGACATCAATGACTATG
ACAGTGCATGGGTTGCCAAGATGCTTTCAGACAGTTTGTTGGTAGGCGACGATATTCATC
CGCTTCCGCATCAGATTCAGCTTTTTGCAGGAAAGAAGGTTTTGGCGAAAGTGACGACGA
AGGGGTATGTGCCTTCCGCCAATGCCAAGCAATACCAATATGTGGCTTGTAATGAGGGGG
AGGCGAATGAGGAGAAATATGTCCTCACCCTAGAGCCGCTTACGATGACTGTGCTCAGCC
AGATGGCAGGCATCCTTGCCACATCGCTCTTCATCATGCTCATCCTGGCTTTCGTCTTCT
GGTTCCTGATTCATACGATGCTCAAGCAGAAGACGCTTGATGAGATGAAGAGTGATTTCA
CCAATAATATCACGCACGAATTGAAGACTCCGATAGCCGTAGCCTATGCTGCCACCGACT
CCCTGCTGAACTACGGAATGCTCCAGCATCCTGATAAGGCGCACAAGTATCTTACCATCG
CCCAGGAGCAGTTGCAGACGCTCAGCGGATTGGTGGAACAGATTCTGTCGATGAGTATGG
AACGACGGAAATCGATGCTTCTCAATATTGTGGAAGTTCCAATGAAGGAGGTGATTGAAC
CATTAATCTCCCAGCATCAGCTGAAAGTGAATTCaGGAGTAAGAACGGATAAAAAAGTGA
ATGTTTCGTTGTCTGTAGAACCTGAAAATCTGATGGTTCATGCCGACCGGATGCATTTCT
CAAACATCGTGAGCAATCTCATAGACAATGCTATCAAGTATTCTGAAGATAGCGTGAAGA
TAGAAATCAAGGCTTTCCAAAAAGCCGAGGATGAAGTGCTGGTTTCCGTATCAGATAATG
GAATCGGTATTGACCACGATAAATTGCCTTATATTTTCGACAAGTTCTATCGGGTGACGG
ATGGCAATAAATATACGGTCAAGGGCTATGGTCTCGGCCTTTTCTATGTCAAGAGCCTGA
TGGATAAAATGGGCGGTTCTGTTTCCGTAGAAAGCGAGCCGGGAAAAGGAAGCTGCTTTA
CCCTGCATTTTCTTAAAGGTAAAAGGGTAAAAAAGTAAAAAGTAAAAAAGAAACAATGAA
TAAGATAAATGTATTACTGGTAGAAGATGAAACATCCTTGGCGATGATTCTGAGCGACAT
CTTGGAGGCACAGGGCTTCGAGATGCGCACGGCGCGTGATGGCGAAGAGGGGCTTCGTAT
GTTTGATGAACAGAAGCCTGATGTGCTGGTAGCGGATGTGATGATGCCCAAAATGGATGG
TTTCGAGATGGTGCGCCGTATCCGCAAGACGGATTCCCGTACCCCTGTGCTTTTCCTCAC
GGCTCGTTCGGCGGTGAATGATGTGGTAGAGGGATTTGAATTGGGTGGCAATGATTATCT
GAAGAAGCCGTTTGCCATCCAGGAGCTCATCGTCCGTATTAAGTCGCTTTGTCATCGGGC
TTCTGCAGGAAATATTTCTTCTGAAGAACAGGAAGGGGGGAATGTTTCTCCTGATAATCC
GGATGCTGCTGATCAATGGCTCTCCATCGGTCGTTATCGCCTGAATGTTACCAGTCAGAT
TCTGCAGTTGGATGGTAAAGATACAGAACTGTCACATCGTGAATCAGAAATCCTTCGCAT
GCTTGTGGAGAGCAAGAACAATGTGGTAGAGAGCAAGGATATTCTCCTGCAACTCTGGGG
CGATGACAGCTTCTTCAATTCCCGCAGTCTCCATGTTTTCATCACCAAGCTCCGCCACAA
GTTATCTGCCGATGAAAATATCAGAATCATCAATGTGAGGGGAATTGGGTATAAAATGAT
TTGCTAGAATCTTGTAAAAGAACTATTCTTCCTATCCATCAACAAGCGCATCGAATGCCT
CTTTGAAGTATTTGTCGAACCACTCGGCTGGGTGATCTGTTATCTGATGCTTGCCTGATT
TCTCGATGTGAATGGCAACAATGTCGCCAAAATCGGAAGTGCCATCAATGAAAAGAATGT
TTTCAAAAAGTGGTAGAGAGGCTCTTACTCGTTTGATGCCTTCCGTGAAGTTATATTCTA
TCACGTCTTGGTTTACATTATGACCGCCCATTGTGTATCTTTGGATAACACGAGATAGAG
AATCTTCTTTCGAGGATAAGCCGAAAAAGATGAGGCTGATTTTATAACCTGCATCTTTAA
AATCCTGAACAAGATTGACTGGCAAATCTGTAGAGAAGTTCGTTTCGAAAGCAAAATTCT
TGTTTTGTGAAATGGCTTCTTCTTTTTCTTTCATCAATGAAGAGATAACAGTTCCATCTA
TCCATCGCTCTATCCAATCAGGATGTTCGTTTCGAAGAGACATTGCTAGAAGGTCTCCGT
CAAAAGCTTTTACTGTAGAATAAAATATTCCAAGCCTACTTTTGCTAGCTCCATTTGGAC
CGGCTATAATTGTAAATTCAGGTCTTCTTTTCATAATCTTAATAGAAAAAGAGGTGTTAT
GAAGTAATTAATGGAGTAAGTAACTCATTTTCCCCTTTCCTGGAGCTGCAACTTGTTTTA
TGATAGTATATTCGCGTGTCGCAAAATCAAGAGTTGCTTCTACATCGCTTCCATCAGGAT
TAGCAAGATAGGTTTTTCCGTTTTCAAAATACGGCACGGAAATACCTTTCGCCCACGCTT
CCAGATAGATTCGTTCCACCTCATCGTGTACGGCATTGTTGATTTCCCGAATCGTCTTGC
CATTCGAGAGTCGCCAACCTTCTATTTCTTCATATTTGCACATAAGCCTTTAACCTTTAG
AAAACCTTTGAAAAATCTACTGCAAAAATACGAGGAATCTTTTTAATAGCCAAATGTTTT
AACCTCTTTTTTCTATCAGCTCATATCTGAAGCATCTGTTTTTGAAAGTTTTTCCCAAAA
AGGTTTGTGGTTTCAGGAATAATGGCTAATTTTGCGGGCTGAAAGGGGAATCGCTTGATA
GGCGATGATTCTTGGAATGATATAATATAAATAGGATATGGATAGGAAAAATGATGGCCT
CAGACTGATGGATGGGGCTGGATATAAGAAGATAATAATTGCTTGCGACTCTTATAAGGG
TTGCCTTTCGAGCAGAGAGGTGAACGAGGCGATTGCTTCGGGAGTAAAGGAATGGAATGC
GGATGCTGCTTCTCCCGAAATTATTACCCTGGAAATGAGTGATGGGGGAGAGGGAATGCT
CGATGCTTTTCTTTCGGCGATGAAGGGAGAGCGAGTGAAGATTCATGCCCATGATGCGCT
GATGAGATGGATTGAGGCGGAATACGGAATCGTGGATGATACGGCGATTATCGAGATTGC
GCAGACTGCCGGACTGGCTCTGATTGAGCCTGAACAGCGCAACCCGATGAAGGCTACTTC
CTGGGGCGTGGGCGAGATGATAATGAATGCTTATCGCCGGGGCGTGCGCCATTTCATCGT
GGGCTTGGGCGGAAGTGCCACATCTGATTGCGGCATAGGAATGCTCAAGGCGATGGGCGA
CGACTGGAAGAAAATCCGACAGGAATGCAGTTTTGTGCTGGCTTCGGACGTTACCAATCC
GCTCTGTGGTGAAAACGGGGCGGCTCACGTCTTTGCGCCTCAGAAGGGAGCTGATGCTAA
GATGGTGCAGATGTTGGATGATAGAGCGAGTAAGTTTGCCGAGGTAAGCGCCAAGCATTT
TGGATATGATAGGAGTGAGGTTCCTGGGGCTGGTGCGGCCGGAGGACTGGGTTATGCATT
CCTGCAATATTTCAATGCAGAGGCTCGTCCAGGGGCTGAACTGCTTTTTGAGAAAATAGA
GGTTGATGTGCTCATTCAGAATGCTGATCTCGTGATTACGGGCGAAGGTCATAGCGACCG
TCAGACCCTGATGGGGAAGCTGCCGCAAAGAATTCTTGAGCATGGTGCCAATCAGAAAAT
CTGGCTCGTCTCGGGTGGCGTAAGCGACAGGCAGGTGATGCTGGATGCAGGTTTTGATAG
AGTGATTCAGATTACTCCTGATTCTATGCCTTTAGAAGAAGCGATGAAGCCGGATGTGGC
CCGTAACAATATCATCAAGGTGATTCGTAGGCAATTTGCGGGTCACTTGCAAAAGCGTGT
GGATAGCATAGCACAATAAAAGCAAGCAGGTGTACGTTTATAGAGTAAACGTTAGAAGAA
AATGGAACAGTATAGACTCTTAGCGGAATGCCTATTGCCAGCCCGCATGCTTGACTGGTT
TGACTTGAAGACTGTACGTGTCGAGAAGAAAGGTGACACACAGGTGATTCACCTTTATCT
CGATGAGAACGAGCAGAAACCTGACGACGGAGAAGACCTGCGCCCCAATGGATTTACACG
CGAAAGTGTGTTTCACGACTTTCCGATTAGAGGTCAGGAAGTACTGCTTCACGTGCGCCG
TCGCAGATGGCTTGATGCAGATGGTCACAACGTGATGACCGAATGCAATCTCATTCAGGA
GTCCACCCGCTGCTCAACCGAGTTGGCGGATTTTTAAAAGAAGCGTTTGGAGACGCGCCC
TATAACGGCCCGTTCGTTTGAGGATGACTATCACATAGACGGTGATGAGTATGGCAGAGC
CTACAAGGACCACCTAAGCGGCTATCGTGAATGGTCTGAACTAGGCCATGCTGACGAGTG
GCTCATCTTCCCAGAGAACATAAGTCCTCACGTCAGCATAGATGAGACATGCTTGTCCAC
GGGAGAGGTATACACAATAGCCTCGAACAAGGATGCACATGGTCGCAAGGGATGCCTTAT
TGCTGTAGTCAAGGGCACTAAGGCAAAGGATGTCATAAAGGCATTGATGAAGATACCAGA
AGCGTTGAGAATGAGCGTGGAAGAGGTTACTCTCGACTTCTCTGAGAGTATGCACAACAT
AGTAGAGACATGCTTTCCGAAGGCTATGCGTACGCTCGACCGGTTCCATCATCAGCAGTT
TTGTCTTGAAGCCTTGCAAGAGGTACGCAGAGAGTATAGGCGTGAGCAGATGACACTTGA
TGCCAATGCTAGGGAAGAGCACCGTCTGATGATGCGCCAGCTGCAGGAGAACGATGGTCC
ATTTGTGGATGAGGAGGGCAATGCCATAAGGCGCAATGCAAGGTACTATCCCGAAAGACT
TGAGAACGGAGAGACTCGTGCAGAACTCCTTGCACGCAGTAAGGGGCTACTTATGATGTC
ACCCGAGAAATGGACAGGCACACAGAAGGAACGTGCAGAAATACTGTTCCGTGAGTTTCC
GGACATAAAGACGGCTTTCTCGCTTACCCACTCTCTTCGAATGATATTCTCGCAGAGGTG
TACTAAGGAGCAAGGTGCTGTCAGCCTGCATTCATGGTACTCGAAGGTCGGTGATTTCGG
CAACAAATCGTTCAATGATATTGCTGCCGCCATGTACGACCGTGAGGATGAGATCCTTAA
CTATTTTGTCAATCGCTCTACCAATGCATCAGCAGAATCCCTCAATGCAAAGATCAAGCA
TTTCAGAGCACAACTCAGAGGTATTATTGACCGTAAGTTCTTTCTCTTCAGACTAATGAA
GATCTATGCCTAATCCACACACTTTTACTGGTGACCCAAATCTTGTTGGGGGAAAATCGT
GCAGAATATGGGCGTGAAGTCATAAAGAATCTCTCGAAGGAGCTTACTAGTATATATGGT
AAGGGATTTACTAAGAGTTATTTATATAACTTTACAAGATTCTATAAGACTTTCCCAAAC
ATTTTCCAATCACCGATTGGAAAATCTGAGCTTCTTTCTTGGACCCATTACTGTCAGCTT
CTGGATATAGATGATGAGGCTGCTCGTAATTGGTATGCCCACGAGGCATTTGTGGGGACT
TGGAGTGTGAGAACGCTTCGTCGAAACATTGCTTCGCAATATTATTACCGTCTATTGCAA
TCGCAGAATAAAATTGTAGTGGAGAATGAGATGAAAGAAATTACTGCTCCTATGCAAAAG
GACAAATTGGAATTTATCAAGAATCCAGTAGTGGCAGAATTTTTGGGACTTGCACCTAAT
TCTGATTTTTCAGAGTCGCAGTTGGAAGGAAGTATCATTACTCATCTTCAGAAGTTCATC
ATGGAAATGGGTAAAGGTTATGCCTTTGTTGCTCGCCAACAGCATATTCATACTGATATG
GGAGATTTCTATATAGACCTTGTGTTTTATAACTATATCTTGAAATGCTTTTTGTTGATT
GACTTGAAGACTACCCAGATATCTCATCAAGATGTTGGGCAGATGGATATGTATGTCAGA
ATGTATGATGAGTTGAAAAGAACGGATGGTGATAATCCGACGATAGGCTTGATTTTGTGT
TCGAAGACAAGTGAGGATATGGCAAAGTATTCTATCTTGAAGGAGAATAAGCAATTGTTT
CAAGCTAAGTATTTGACTTATCTGCCAACCGAAGAGCAGCTTCGACACGAAATAGAGCGG
CAAAAAGAGATTTTTATGCAACAACAAGCCAATAAGGAGCAGGACTGATAATGTTGTAAA
TATAAAGATTCTCTTTTGATGCTTCAAGTAAAATTTACTCGGTAAAAGATATTTTGAGGT
ATTAAGTTGCATATTTCATTTATTTTTTGTAACTTTGCCCTCGAAAGGGGAGAGGTTGCC
GCAGGTGGCTGCTCCCTTGTAACATAAGTTGAACAAATAAAATAGAATAATAAGAAACAG
AAAGAATAAACTTTAGACATATAACATATTAATATACAAAGCGTTTACGATATTCGGAAT
ACTCTCGAAATTTGGCGATTAACAGATGTATTTCCCAACAATAGAATAAGTGAATGCCTG
CGCTATAGCGTGGGCTGAACTTATCTGTTGGGAGGGCCACGCCAAATGCCTGAGAGTATG
ATAAGTGAAGCTCACGCTTCTTTTGTATCATGCTCTCAGGTATTTTTTGCTTGTGGCTCG
TACTTCCAGAATAAAGTTCAACGCTCATAGTTTTCTATAGCGACGATGAAACAGGAAATC
CCTTATTCATCTGCGCAGCTCTTGTATTATGCCTGGCAGTTGTCACGCAATAGGGGCGGT
GCAGATGATGATAAGTTGACGGGTGTCTTGTCGGAGGCACGTGTCGATCTGAACCCCCAT
CAGGTGATGGCGGCTCTTTTTGCATTCCAGTCTCCTTTCTCCAAAGGTGTTATCCTTGCC
GACGAGGTGGGATTGGGAAAAACGATAGAGGCTGGTATTGTTATCAGCCAGTTTTGGGCT
GAACGTAAGCGTCGTATCCTCATCGTTGCTCCAGCTACCCTTCGCCGACAGTGGAGCATG
GAGCTGGAGGAAAAGTTCTTTCTGGATTCTTTTATTCTCGAAAAGAAAAAGGGGATTTCT
TTGGACCATCTTTCCGATGGCAAGCAAATCTATATCTGCTCTTATCAGTTTGCTTCCAGA
CAAGCCGAAATCTTGTCGCGCACTCATTGGGACCTGGTGGTTTATGATGAGGCTCATAAA
CTACGCAACGTTTATAAGGCAACCCCTTCGATGGCTTCCCGTCTGAAATCCGCTTTTTCT
GATAGTCATAAACTCCTCCTTACCGCCACTCCGCTTCAGAATAACATTGAGGAATTATAT
GGTCTGGTAAGTATCATCGATGACCATTACTTTGGTGACTTGAAGAGTTTCAAGGCTCAG
TATTGCTATAGTAACAAAAACGATGATATTGCTTTTGGTGATCTTCGCAGGCGTCTTCGC
CCCATCGTGCATCGCACGCTTCGCAAACAGGTTACGGAGTATGTAAAATATACTTCCCGT
ATCCCGATGGCGCAGGAATATTATCCTGCTGTTGAAGAGCAGAAACTCTATAATCAAATC
AGCGAGTATCTTCGCCGTGATGATACTTACGGATTACCAACCAGTCAACGTCAGTTGATT
ACGCTGATATTCCGCAAACTCATGTCTTCCTCAACCTTTGCCATCGGCTATACGCTCAAA
ACGCTTATCGACCGTTTGCAGACCAAGATTGCTCCATATTCTGCCGATAAACCGCAAGGC
TGGTATGGGGAAGATGGAAAAATAGCTATGGTTGCCGAAGATATGTTGGGCGATGATTGG
GATGAATGGAATGAGCAGGATGAGAACGAACAGGAAGGAGAAATCCTTACTTCCGATGAG
ATAGAAGGTATCAAGGATGAAATCAAGGAACTCCAACGTCTATATGATCTTGCCAATAGT
ATCAGTAGTAATAAAAAAGGTGATTGCCTCTTGTCGGCACTCCATACCGGCTTTCAGAAG
ATGGAAGAGTTGGGAGCCAACCGCAAAGCATTGATATTCACGGAAAGTGCCCGTACCCAG
CTCTATCTGAAACAGCTTTTAGAGGAGAATGGTTATATGGGCAAGATAGTCCTCTTCAAT
GGTTCCAACAATGATGAAACTTCCCGGAAGATATATAAGGCATGGAAAGAGCGGAATATA
GGCACATCAGCCTTTACCCCTTCTTTGTCGGCAAACAAGCGCCAGGCTATTGTAGATTAT
TTCAGAGACGAAGCCGAAATCATGATTGCTACCGAGGCGGCATCCGAAGGTATCAACCTT
CAGTTTTGTTCACTTATAGTGAATTATGATTTGCCGTGGAATCCTCAGCGGGTGGAACAG
CGCATAGGTAGATGCCATCGTTATGGACAGAAGAATGATGTGGTGGTTTTCAACTTCATT
AACAAGGCAAATGCAGCTGATGTGCGTGTGTTCCAACTGCTTTCTGAGAAATTCCATCTC
TTTGATGGTGTCTTCGGTTCGAGTGATGAGGTGTTGGGTAGCATCGAGTCGGGGGTTGAC
TTCGAGAAGCGGATGCTCAACATCTATCAGCAGTGCCGTACTCCTGAAGAAATCAATGCT
GCCTTCGACCTGATTCAGCAAGAGATGGATGCGAGTATCAAGGCAACGATGCAAGATACG
CGCAAGCAACTGCTTGAAAACTTTGATGAGGATGTGGTGGGACTGCTGAAGATTCGCCAA
GGCAAGGATATGGGAAATCTGAATAAGTTCCATCGCTGGCTTTGGACGATAACCATTGCT
ACGCTTGGTAAGGAGAATGTAGAAGTGGTAGATGAAACTAATCTCGTTTTTCGCTTGAAG
CACAATCCTTATCCTGATGTGGCAGCAGAATGTGGCATGTATCAGATAACTACGCTGCAA
TCGCAATACATCAATTATCGTTTGTCGCATCCTTTGGCTCAAAAGGTCATTGCTTTGTGT
AAGCAGAATGAGCAAAGTCTGCAGAATCTCCTCTTCGATTATAGCCTATATCGTTATAAG
GTGGCAGATATAGAACAATGTGCTTATGAAAGTGGATGGCTACAGGCTCATCTTGTTTCT
TTTATATCCGAAGGACAACAGGAACAGCACATTGTGCTGACGGCACTTGCGGAAGATGGA
ACGGCTTTAGGTCAGGAGTTTGCAGAAAAACTATTGAATGTTCCAACGATAAGTACCGGA
AATGTTCGTGTGCAGGAGGAAGCAAGCCAGAAGCTGGCTTCCCTGTATGATAACCGGCGA
GCAGCCTTGACCGTTCAGATAGAAGAACGAAACAAGGCTTTGCTTGATGCTGAAATCCAT
CATATCGAGAAATGGGCAGAAGACCAGCAGCTCACTTTGGAGAATGAACTGAAAGACATC
AAGGCTAAAATCAAGGAGAAGAAAAGACTTTTGAGTCGTTCGGAGAATGCACAGCAAACA
TTGACCCTGGAAAAGGAATTGAATACCCTTACTCGTCAGCAGAAGCGTAAGCGAGCCGAA
ATCTTTAATCTGGAAGATGAGATAGAGGAGAAGCGAGACGGAATGATAGACAAAGTGAAG
GCATTTATCCAGCAGCATATTACGGAAGAAGAACTCTTCTGCGTGCATTGGACTTTAAAG
AAATGAAACGGAATCAAAGCAAAAATAATATAACTAAGAAATAAACAATGACACAATACG
AACAGAAATTTAGAGATATACTTGCAGAAATACTGCAACTCGACCAAGCCGAACTCGACT
TTGGTATATATCGCATTATGAATCAGAAGCGTAAGGATATCGAGGCGTTCTTGAACAATC
GCCTTGTTCCTGAAGTTACAAAGATTTTGAAGGCTCAAACTGCTGCAGGAACTGATATTT
CTGCCATGGAGAATGAGGTATTTTCTCATTTGGCTAAATTCTTTAGCCGTTATTATGAGG
GTGGCGATTTTATCTCTAAACGTCGCTATAAGGACGATGCCTATGCCATTCCTTATAGCG
GTGAGGAAGTGAAGTTGTATTGGGCAAATGCCGACCAGTATTACATCAAGACTTCTGAGT
ATTTCAAGAATtACTCGTTCGTGTTGCCGACCAGCCGTCGTAAGGTACACTTTGTTCTTC
GTGATGCGGATACTGAGCAGAACAACAACAAGGCTGCCAACAATATGGAGCGCCGTTTCC
AACTTTGTGAAGAGGACTGTATCGCAGAGGAAAATGATGAGTTAAATATTTTCTTTACTT
ATGAATTGATGCCGAAGACTACCAAGCAGGATGCACTTGTCAAGGATGCTGAGGCTAAGA
TTATTTCTTCGTTTACAGAAGGAAAATATGCTGACTTTGCGGAGTTGGTTAATGAAAAGA
TGCCAACAGAAAAGAATAAGGAACGCACTTTGCTGATGAAGCATCTGCAAGACTATACGG
CAAAGAACAATTTTGATTATTTCATCCACAAAGACTTGGGCGTTTTCCTGCGTAGAGAAC
TTGATTTCTATATCAAAAATGAGGTGATGTTCTTGGATGATTTGGATGCCACTCATATCA
TGGAGCATTTGGCACAAGTGAAAGCCATCAAGTTGGTAGGAGAGAAGATTATCACCTTCC
TTGCCCAGCTCGAAGACTTCCAAAAGAAGTTGTGGCTCAAGAAAAAGTTTGTAGTCGGTT
GTGATTATTGTATCACACTCGACCGAATTCCTCGTACCCTTTACCCAGAGATTATTGCTA
ATGATGAGCAGCGTAAAGAATGGGTTCGCCTCTTTGCCATCGATGAAATCAAAGGGGATA
TGATGACCGAGGGCTATAGTGAGCCATTAACAGAAAAGTTCCTGGAAGACAATCCGTTCC
TTGTGCTTGACACTAAGTTCTTTAGTGCCGAGTTCAAGCATAAACTTGTGGGAAGTATGG
AGAAAGTAGATGAGGAGTGTAATGGATTGCTGATTAATAGTGAGAACTTCCAGGCTTTGG
ATTTGTTGCAGGAGAAGTATAGAGGAAAAATAGGTGCAGTTATTACCGATCCTCCATACA
ATACAGGTGGTGACGATTTCTTGTATAAAGACAATTACGCCGATTCCTCTTGGTTGTCTT
TAATGTCAGAAAGATTAAAACTTTCATACTCTTTGATGCGAGATAACGCATGGATTTCTC
TTAACATAAATGATATTGAATTATATAATTTAGTGAATATGATGTCAATGCAAGATTGGA
GCAATATTAACCAAATTTGCGTAAAGATGTCGCATCTTAGTGGAATGAAGATGTCACATA
TTGACAAAAAAATACCAAAGATAAAAGAACAAATAGTTACTGCAACAAAAGGGAGTGAAT
CTACATTGAATCCTATATATGAACCTTGTAGTTGGGATGATGTTTTTAGTCGTTATGTAT
CTTGGATGGAATTTAATAATTCTGATAATCCTAAAGATTGGACAAAAACTACAGTCCGTG
CAAAAGCTAAAGAGTTTGGAGTGGACTGTAATGATAAAGCTAGTTTTGACAAATTTAGAA
TAGATAATGCTTCTTGTATCTTTAGAACCGCTGTAGATGATGCTGTTGCAAATACCCCCA
AAGATGGTTTAGTTAGAAGAATTACAACAGCGCAAGGACTGCAAAAATATATTCTAAATG
GTGAAGATGTGTTGTTTGCCTCATCTTATATGAAACCTATTGAAGAGCATCTTATGCCAG
TCCAACCTAAAGGAGATATTTGGACCGACATAGGTATTAACAATGTGCATAATGAGGGTG
GAGTTCAACTTCCTAATGGAAAAAAGCCAGTTAAGTTATTTGAAAGATTAATTAAAATGC
TTTCTAATGATGGCGATTATATTCTTGATATTTTTGCGGGATCTGCTACTATTGTTCATG
CTTGTTTAAATTCAAAGTCTAGCCATAAGTATATAGCTATTCAAAGTGACTATTCATATT
TTAATGAGAAGACGTTACGACGAGCAGAAAATGTTATCTATTCTTCTGAATGGAAATTAG
ACAAGCCTGTTTCCCGTAAAGGCATTTCTCAATGCTTCAAGTACATCCGTCTGGAGCAAT
ATGAGGATACCCTAAATAATTTGCAGCCGAAGAACCAGCGACTCGACTTCGATAACGGGA
ATGGCAAGGGAGATTTCGAGGAAACCTATTTCCTCCGTTATATGCTCGATACTGAAACCA
AGGGAGATCTCTTTAACCTGGAATGGTTTAAGAATCCGTTTGCCATGTCTATCAAGACAA
CCAAGGATAATGAGTTGGTAGATACCCATGTTGATATGGTGGAAACCTTCAACTACCTTA
TCGGTCTGAATGTAGAGACGCTCCGTTATCCTAAGGATGGCTACTGTGTGGTAGAGGGAA
CTACCCATATCGGCAACGAGCGAACCTTGGTGATTTGGCGAGATTGCGAGAAGGTGAGCA
ACGAAGACTTGAATGAATTCTTCCGTAAGCAAGCCTACTGCACCACAGACTCAGAGTTCG
ATAAGATTTATGTAAATGGTGATAATACATTACCGAATATCAAGACGGATGAGGAGCATT
GGAAAGTAGTACTCATTGAGGAAGAATTTAAGAAGAGAATGTTTGAATAGGTCTTATTAT
GGCTAAGAAAATACAGAAGAAAGGAAAACTGCAGCAGGCACTGGTCCTGTTTCATTATAT
CTTGCAGCTGTTTGGCTGTAAGGACTTGGAGGCTTTGTCTCGTGACCTCAAGGATCCTGC
ATACGAAGGATTGAATGATGACCACGAGTCAAAACTCTATCATGAGCTTTGTCATAAGCT
CTATGCTACAGGTCCTTTGTCCATAGAACAGTTGTACTTTTACGACCAGCATATCGTGAA
GTTTACTGATGAGATTAACGAGAAGCGAAGTGAACCAATCAAGTGGAAGTACTTCCAGTA
TCTATCCCTCTTGTTCACGGAAATCTATCTCGACCAGTATTTCAGTAATCCGCAGGCTCT
TTGCGACAACCTGAATCGTTTTCTGCATGATGACTTCAATCATCGTGCAGAAACCTGGCA
CGAGTTGCCCGACTTTACGGTTGATGACTTGAATAAGTTGGCTTATTGGAATgCtaCCGG
TTcGGGCAAGACTCTGCTGATGCATGTCAACATCAAGCAATATCAGGAGTATGCCAGGAT
TCATCATGCCAAGAAACTCAACCGCATCATCGTATTGACTCCGAATGAAGGATTGAGTCG
TCAGCATTATGAAGAGTTGAAGGCTTCTAATATGGATGTTGCTATGTTCAGCAAGCAGGG
TGTTGGTGGTTTGTTTCAAGGCAAGGCTGTAGAAATCATCGACATCAATAAATTGGCAGA
TAAGGATGGAGATAAAACTGTAGCTGTTGAGGCTTTCGAGGGCAACAACCTAGTATTGGT
AGATGAAGGTCACAAAGGTTCCAGTGGTGATGTCTGGATGGGGTATCGCCAGAAGTTGAC
CGAGGAAGGCTTCTCTTTTGAGTATTCCGCTACCTTTGGTCAAGCCATTTCTGCAAAAAG
TAATGCCAAAGACCGGAAGGCGATGTTCGACCAATATGGTAAGGCAACACTTTTTGATTA
TTCCTATCGTTATTTCTATGCCGATGGATATGGCAAGGATTATCGTATCATGAATATGAA
CGACTGGAATGATGATGATTTGCTCAATATGTATCTCACGGCATATTTGCTATGTCTTTA
TGAACAGACTAAAATCTATCAGAGTGATGTGCGGATTCATAACAGGTTTCTGGTGGAAAA
GCCATTGGGAATATTTGTGGGAAGTAGCGTAAAGGCTGTGAGCAAGGAAAATAAGAATCA
GGTATCGGATGTAACTCAGATACTCTTGTTCTTGCAGGATTTTATCCGGAATCGTACAGA
GTTTTCAGGTTATATCCGTCGTTTGCTCAGTTCGGAAGATGGATTGAAAACAAAGAATGG
TTATTCTGTATTTGGCAACTCTTTCCTGGCGCTTAAAGGTGGTTATCTCGTAGAAGATGA
CAAACAGAAGTTTGCCGAGAACATCTACGATGCTATCCTGCGGAATCTTTTCCACTCCAA
TATCCATGGTGCCCAACTTCATATCGATCTTCAAAAaGGAGGTTTTGAGGAGATTGGATT
GAGAGTAGGAAGTACTAAGGATTATTTCGGGGTCATCAATGTGGGTGATGGTAAGGAATT
GTTGAAACTCTTGCAGGATAAAGGATTCCTTTGCGAAACGAAAGCATTCGGAACTTCCAG
CCTCTTCAATAATATCAATTCTCAAGATTCAACTGTCAACATCCTGATTGGTTCCAAGAA
GTTTACTGAGGGATGGAGCAGTTGGCGAGTTTCCGTGATGGGTCTGATGAATGTGGGACG
CAGCGAAGGTTCTGAGATTATTCAGCTTTTCGGTCGTGGTGTTCGTCTGAAGGGATACAG
ATATTCCCTGAAGCGAAGCAAGATGCTGGATGCCTGCTATCAGGACGAGATGATTCCAAA
GAATTTGTCAACCATAGAGACTCTGAATATCTTTGGCGTGCGGGCTGATTATATGGAAGC
CTTCAAGGCATATTTGGAGGATGAAGGTTTGCCAACCAATGAGATAGACTATGAGAAGAT
TGTCATTAAAACCATTAAGTCTGTTGATTTAGATGCTCTTCATCTTTCATTGCCGAAAGT
CGTAGATGGCTATAACTTCAAGAAGTCTGCCGTGGTGGAACCTGCCGATGAAAGCCTGAT
GAAAAAGGTGAATGTAAAACTGGACAAATATCCAAAGGTGGATTTGTTGAGAAGCAAGAA
TGTTCAAACTGCTAATGCTGCAAGTCGCTATATAGGTATTTTGGGACAGGAGCATCTGAA
TTGGATAGACTGGACGGAAGTGTTCTTTGCCTTGCAGGGTATGAAGGCAGAGCGAGGTTG
GTATAATCTGGAATTGCGATTGGAAGACTTGAAGTATCTGATGGCAAATCCTTCCTGGTA
CGAATTGTCAATTCCTGAAGACCGTTTGAACTTTCATGATTTTGGAAAGAATGTGGAGTT
GTGGCAGGATGTTACAATCAGTCTGCTCCGTGGCTATATGGATATGGCTTACAAGAAGGC
CAAGTCGAAGGAAGAGCAAAAGCATCTGAAGGAGACACGCGTTACCTATTATAATATAGG
TATGCCTGATGAATATGAAATAGAGGTTCGTAACGACCTGCTTAATGTGATGAATCATTT
GAAAACATTGCAGGAGCAGGTGGAGGCCAATGAATTTGGTAAAGACTTGGTTCTTGATCC
TCCTTATTTCAAGGCTTTGAATGTGGAGGAACATCTGTATAAGCCTTTGGTCTTTCTTGC
AGAGAAAAATACCAATGGTAATCGTCCTTATGTAGATGTTGTAACTGGTGAGCCAAAGTT
GAAGGTGTCTCCTGTGGCATTAAACTTGGGAGAACAGAACTTTGTTACTTCTTTCCATGA
ATATTGTAAGGCTCGTCAAGACGATGTGCTGGCTGGTAAGCAGGTTTATCTGCTTCGCAA
TGAGAGTAAGAGGGGGTTGGGTTTCTTTGAAGCAAACAACTTCTATCCTGATTTTATCTT
ATGGATATTGGATGGAGAGAAGCAATATATCACCTTCATCGACCCGAAAGGTATTCGCAA
TCTTAAAGGATTGGAGGATGATAAGATTCAACTCTTCAAGTATTTACAGACAGAAGTGGC
TTCTCAGTTGGGCAACGCTCATCTGATGTTGAACAGTTTCATTATCAGCAATACGCCAAT
GGAGCAGGTTGAGTTTTGGTTGAAGAATCCATTTGAAAAAGGTGAATTCCAaaaGAATCA
TGTGCTGTTTAAGGATGATAAAGGCTATctGGAAACGATGGTTGATATGATTTtGCAGTA
TATGTAGGAAAAAGTTTTTCTATTTTATTGTCACATCTGCCACGCAGATTGTAAATAATT
GATACACAGAAAGAAATGGGTGGCAATAAGACGTGTTCTTGTTGTCACCTATTGCCACCT
ATTGCCACGCCTTGTTCTTGCTTATTCTTCTGTAAACTTCTCAGAATCAAGAAGTTGCTT
GATTTGCGGCATCAAAACAGGAATATCCTTCTCTATGATATTCCAAAGCTGTTTTGGTTT
AATAGTATAGTATCCATGCACCAAAACaTGCCTTAAACCTATCATTTGCTCCCAAGGAAT
CTCTGTATGTTTCGCTCGAAATTCCTTTGTAAGCATATAAGAGGCTTCACCTATGATTTC
TGCTAACTTGACGAAACCATAAAAGATAATAGGATCGTCTTTAACTGCATCAAATGTGTA
CTTGTCTTTTGAGGCAAGTAAATCATTGCAAGCTTGGAGAATATGTTCAAGCCTTCCTTT
GTCTTTAACTTTTTCTCTCATAAATCAATATTTTATCTCGGTTTGCTGATTTTGATGCAA
AAGGAAGAAGACAGTCCTCTTCTATTAAATCTACAGGGCGCTTGATAATCTTTTTGAGAT
TTACCATGATTCCAGAGATATCGAACAGAGACATGGAGTCACTGTCTTGGTATCTTACCA
ACAAGTCAACATCGCTCTTCGGAGTTTCTTCACCACGAGAGCATGAACCAAACAGCCAAG
CCTTTTCTATGGGCTGGCTAGCAAGATACTGCTGTATCTTGGGTATCATTTCTTGTACAT
TCTTGCTAAGCATAAGCGATACAGTTTGATTTATGTTGCAAATATAATCTTTTTTATCGG
CTTTTCCAAACTTTTTATAAAAAAAGTGAACTTTTTAAGCCTTATTGCTAAGTAAAGGCA
GAGTGTCTACTATTTCAGTTTTATGAAAGTGATGGTGTCTACCTTTCTAGTTTATAAAGT
AAAAAGTGTCTACTGAAATCAGGAACAGTCACGATAAGGTAATGCCCGCTAGTGCCCAAG
GCGTTGGGCAAATTTACCCAACTACCTTGGGCATCTTTGCTCATCGCCTTCTGGGCGAAG
GCGGGTAGGGTTGGCATCGCCAGAGTGAGGGCAAGTGCGAAGGTATGGCAAAAAACTCAA
ACGGCGCAACATTTATTGTTCAAATATCAGTCTTTTTCTGTTTTTTTTTtGTAATTTTGC
AGCCGCTAATAGAAAAGAGTATTTATAATAGGTATTATTATTAAGGATGACAGTCAGTTT
GAGTAATTTAAGTGATTTGGCGCGCAAGCGAGTGGCGGTTGCGGCTTATTATTTTGTGCC
GGGAGTGGTGTTTGCCAGTTGGGCAAGCCGTATTCCGGATGTAAAACAGATGTTGCATCT
GAGCAACGGCCAGTTGGGAACGGTGCTTTTCGCCATTCCTATCGGCCAACTTCTGATGAT
GGCTTTCTCGGGTATCCTGGTGAGTAGATTTGGCAGCAAGAAGATGCTGGTTCTCTCTGA
GGTGCTCTATGTCCTGGTTCTTTTCTGCATCGGTAGCAGTACTACGGTTTTtCATCTGAT
TTTGAGTCTTATTGCTTTCGGAATGATGGCGAATCTGATGAACATTGCCACCAATACGCA
GGCATGTCTGGTAGAGAAGATGTATGGGCGCAACATCATGTCATCGTTTCATGGTCTGTG
GAGTCTGGGTGGATTCTCCGGTGGTATCATCGGTGCCATCTTTGCCAACACTTTGCTCCC
GATAGATGTCCACTTTGGAACTATCCTGGCTCTGAGTATTCTCATCATTGCTGTCGGTTT
CCGCTTTCTGATTAATGATGCCATGGCGAAAGCAGAAGAGGAGGATGTTCCGAAGTTTTC
TTTCAAGACCATCGACCCGATTCTGTTCCTTTTGGGACTGATGGGATTTGCAGGCATGTT
CTGTGAAGGTACCGTTTACGATTGGAGTAGCGTATATTTTTCATCAGTAGTAAAACCCGA
TGAGGCTTTTATCCGTGCGGGCTATGTGGCTGGTATGGGTGCGATGACGTTGGGTAGATT
CATGGCTGATGGGTTTGTTACGAAATACGGTCCAGCCAGAGTATTGAAGGTTTGTGGTGG
TTTGATATTGGGCGGTTTGTGGCTGGCTGCTGCCTTGCCTTATCTCATTCCTGCCACCTT
GGgTTTCCTGCTGGTAGGTTTCGGCATCTCTTCGTCGGTTCCTATCTGTTACAGTATCGC
CGGAAAATTGGGAACCATCAAGGCGAGCATCGCCATTACCATCGTTTCGAGCATCAGTTT
CTTCGGTTTCCTGGTAGGACCTCCGGTTATCGGATGGCTTGCTGAGGCTACCGGTCTCCG
CATTGCCATCAGCATTGCCGCCTGCCTGGGTCTGATGATAGCATTTGTTGCCGCAAAGGT
AGGAAAGAGATTATCCTGAATAAGGATACGGTTGATGTCTTCTAATGATATGATTGAtGT
CGTTCAGGTATATGACTGATAACGTTCTAGtATATGACAAAAGTCTTCCGAACAGTTACT
TGTAGTCTTTCAGATATATAGAATAAGTCTTCTGGAGATATTATATAGTAAGCCGCACAA
CAGCTGATGTGCGCTTGCACAACAGGTGTTGTGCGAGCGTCGCTCAGGTGTTGTGCGGCT
GTCGTTCAGGTGTTGTGCGCTCTCTTTGTTTGTTTTCTTAACGCAGACACCTTTATTAGA
TAAACAAACTTCCTATCTGGAAGACCAGGGCTGATACTACCCATGCCAATAGCGTGGTGT
AGCCGGCGGCGAAGCCTGCCCATTTCCAACTGCCCGTCTCGCCCTTGATGGCGGCGATGG
TGGCGATGCAAGGGAAGTAGAGCAATACAAAGAGGAGGAAACAGTAGGCGGTGAGCGTTG
CCTTCGCTGCTGCCTCGGCATCGCTGTAACCGTAGGTCTTTTTCAGGTCGGAAGTCATCT
GCTTCTTCAAGACTTCGTATTTTCCGTCTTCATCGTTGTAATCCTGATCATCAGAGAAAC
TGTCGTTGTTGCTGTAGAGCACGCCCATTGTTGAGGCTACAATCTCCTTGGCACCCACAC
CGGAAACCAAGCCCACATCCAGTTTCCAGTCGAAACCCTGTGGGGTGAAGATAGGCTCGA
TGGTCTTACCGATTCTGCCGATATAGCTCTGCTCCTGCTGTGCCTGGGTATCAAGTTCCT
CATTGTGAGGGAAGTAGCCCAAAGCCCAGACGATGATACTTGCCACAAGGATGATACCAC
TCATCTTCTTCAAGTACTGCTTACCCTTTTCCCAGGTATGTCGGCCTATCGCCTTCCAGG
TAGGGAAGCGGTAAGGAGGCAGCTCCATAACGAATGGGGTATCTTCGCCCTTCACCACGA
AACTGGCAAAGATGCGGCTCAGAATAACGGCTAGGAAGATGCCGATGAGATAGAGCGATA
CCATGATGAGCGAACTGTATTGGATGGCAAAGAACGTTCCGATGACCATGATGTAGATTG
GCAGACGAGCAGAACAGCTCATCAATGGCAGAATCAGCATCGTAATCAGACGCGAACGGT
GACTCTCGATGGTTCTTGTTGCCATCACGGCAGGTACGTTACATCCGAATCCCATAATCA
GCGGAATGAATGATTTGCCATGCAGACCCATCTTGTGCATCAGCTTGTCCATGATGAAGG
CGGCACGAGCCATATATCCCGAATCCTCCATATAGGAGATGAAGAAATACAGAATCAGAA
TCTGTGGCAGGAACACGATCACGGCACCTACACCACCAATCACACCATCTACCAGCATAT
CCTTCACTGGTCCATCCGGCATCGTATTGCTGATGAACTCGCCCAGCCATGCCACGCCGT
CCTCAATCCATCCCTTAGGAATCTCGCCCAGTACGAAGGTGGCTGAGAACATGATGAACA
GCAGGAGGACGAAGATCGGGAAGCCTACATATTTATTGGTCAGGATGCTGTCGATGAGGT
GGGTTACCTGATAGGTATCCTTTGCCTTGCCCGGTTCATAGCCTGCTTCCTGCAATGCGC
CATGGATAAAACCGTATTTGGCATCCATGATGGCGGTTTCGCTATCCTCCTGGCTCTCTT
CCTTCACACGTTTGGCTGCCTCATCACGGGCTGCGAAGATTtCCTTTGCAGAGTTCAGAT
GGCTTACGTATTCCTCAGCATGCTTATCATTCTCCAACAACTTGATGGAGAGGTATCGGG
TAGAGTAGCGTTGGCGGATGGAATCATCTGCCTTCAGATATTTCTGGATATGCTCGATAC
CATGTTCTATCTCATGTCCGTGGTTGATGTGGATATGGCGATAATGAGCGCTGGAATCTT
CCTTGCCTTCGTAGAGTTCGATGATGGTCTCGAAGAGCTTGTCCACGCCTCGGCCATTGG
TGAAGACGGTAGGAATCATCGAGATACCGAAGAGTTCGCCCAGTTTGTCGTAGTCGATGT
TATCGCCACGCTTCTCGGTTTCATCAAACATATTGAGGGCGCAGACCATGCGGATGTGCA
TATCTATCAACTGTGTGGTGAGATAGAGATTGCGCTCCAGGTTGCTGGTGTCGATGACGT
TGATGACGATATCCGGCGTATGCTCGATGAGCTGCTTGCGCACATAGAGTTCTTCTGGCG
AATAAGCCGAGAGGGAATAGGTACCCGGCAAATCTACCAGATTGAAGTGGTAGCCGTTGA
AATCGGCTTCGCCCACCTTGGCATCCACGGTTACACCGCTATAGTTGCCTACGCGTTCGT
GAGCACCCGAAGCAAAGTTGAAGAGGGAAGTCTTGCCGCAGTTTGGATTTCCCACCAGTG
CCACGTTGATGACGCGGTGGAGTCTTTCTGCTTCCTGTTCAGCCAGGGCTTCGTTGCTGG
CATTGTCTTTTCTTTCAGCCACGAGCATCTTGTCGCCGAGCGCCTGCTCGTCGCTATCGT
TGGAATCTACTACTTTAGAGGCAATTACCTGTTGGCGGTCTTCTTCTTCCGCCTTACTGA
GCTTTGCATCGTTCTTGGCTTCATCAATGGAAACCACCTCGATATGGTCGGCTTCGCTGT
GTCGGAGAGACACCTCGTAACCCATAATCTTGTATTTCACTGGGTCCTGGAGTGGGGCGT
TAAGGAGTACATCTACCTTCTTGCCCTTGATGAATCCCATCTCGATGACTCTCTTTCTGA
AGCCACCGTGTCCTGATACCTTGACGATAACGGCGCTTTCACCTGTTTTAAGTTCTGATA
ATTTCATATATCTTTCCTTGTTTTAATCTTGTTCTTTTTTGGGGGCATGACCTCATGGTC
AGCTCTTTTTTCTTTTCGACTGCAAATATACTAATAATTTTTtGCAACTTGGTAGCAATC
ATGTAGTTTTAAAACAAAAATACCTAGAAATGATGAGAGTATCATCAAATCTAGGTATTC
TTATCATTATTTCTGATGGTGAATGTTCTTATACCTTATTATATATATAAGAGCATCATC
ATTTTCTGTGATTACAGGTTTCTGCCGTGGCAGTTCTTAAACTTCTTGCCGCTTCCGCAT
GGACATGGGTCGTTAGGACGTGGCATGCGCTCTGCACGGTAAGGAGTGCGGTTTACCTGT
GCGCCCTCTCGGGTATCCTGGTTAGCAGCTGCCTCCTGTGCCTCACGCTCTGCATCCAAA
TCTACCTTGCTCTCTACATAGTTCTGCTGAGTGTGCTGCTCAGGAGCTGCCTCCTGAACT
GGCTGCTCTTGCTCCATTACTGGAATCTGACCACGCATCAGGATACTTGCAATACGGTCG
TACATGTCATTGATCATGGCATCCCAAACCTTGGCACTCTCCAACTTGAAGATGAGGAGA
GGATCCTTCTGCTCGTAGCTTGCATTCTGTACAGAGTGCTTCAGTTCGTCGAGTTTGCGG
AGGTTCTCCTTCCAGTCGTCATCGATAATCTGGAGAACAATGCTCTTCTCAAACTCCTTC
ACTACGTTCTTAGCCTCGCTCTCGTATGCCTCCTTGAGGTTGCAAGGAATATTGTACATG
CGCTTGCCGTCTGTGATAGGCACCATGATGCGCTCGTATATAGCACCCTGGTTTTCGTAT
ACCTGCTTGATGATAGGCAAAGCTGTAGCCTGGATGCGGTCTGTCTTACGCTTGAATGTA
GCCATAGCCTCCTGGAAAGCACGCTCTGCCAAATCCTCACGTCTGCCGTTCTCATACTCA
TCCTCGTTGAATGGAATCTCCATAGCGAGAACTTTCAGGAACTCTTCCTTGGCACCGAAG
AAGTCGTTGTTGTTAACGATGTTCAATACGCGGTCCCAGATGATGTTGGCAATATCCATA
CCGATACGCTCACCCATGAGGGCGTGGCGACGCTTCTCGTAGATAACGGTACGCTGACGG
TTCATCACGTCATCATACTCCAAGAGGTGTTTACGGATACCGAAGTTGTTTTCCTCAACC
TTGCGCTGAGCACGCTCGATACTCTTGCTGATCATTGGGCTCTCGATACGCTCGCCATCC
TCGAAACCGAGACGGTCCATTACCTTGGCGATACGCTCAGAAGCGAACAGACGCATCAGC
TTATCCTCCAATGATACATAGAATACAGAAGAACCTGGGTCACCCTGACGACCGGCACGA
CCACGGAGCTGACGGTCTACACGGCGGCTCTCATGACGTTCTGTACCGATGATGGCAAGA
CCACCTGCAGCCTTTACCTCAGGAGTCAGCTTGATATCGGTACCACGACCTGCCATGTTG
GTAGCGATGGTTACGGCACCCTTACCGTTTACTGAGCGACCTGCCTCGGCTACAATCTGA
GCCTCCTGCTGGTGCAACTTAGCGTTCAATACATTATGAGGAATGTTGCGCATCTTCAAC
ATCTTGCTCAACAACTCAGAAATCTCGACAGATGTCGTACCTACCAAGACTGGGCGGCCA
GCATTACGTGTTTCCTCGATTTCGTCGATAACTGCACGATATTTCTCGCGGGCAGTCTTG
TATACGCGGTCATCCAAGTCCTTACGCTGGATAGGGCGGTTGGTTGGAATCTCAACAACA
TCGAGTTTGTAGATATCCCAGAACTCACCAGACTCTGTACTTGCTGTACCGGTCATACCT
GCGAGTTTGTGGTACATACGGAAGTAGTTCTGAAGTGTGATGGTAGCAAAGGTCTGTGTA
GCAGCCTCTACCTTTACGTGCTCCTTAGCTTCAATAGCCTGGTGCAAACCATCGCTCCAG
CGACGGCCTTCCATGATACGTCCTGTCTGCTCATCCACAATCTTCACCTGTCCGTCCATG
ACAACATATTCGTCGTCCTTATTGAACATGGTGTAACCCTTCAGGAGCTGCTGCAAGGTG
TGAACACGTTCGCTCTGTACACCATAGTGAGCCAGCATCTCGTCTTTCTTGTCAAGACGC
TCCTGGTCGGTAAGGTCTGTACGTGCCTCGAGTTCACTCATTTCTGTTGTGATATCAGGC
AATACGAAGAGTTCCTTGTCGTTTACCTGCTTAGCCAACCAGTCGGTTCCCTTATCGGTA
AGGTCGGCAGAATTCAGTTTCTCGTCTACTACGAAGTACAATGGCTCAGTAGCCTTAGGC
ATCTCACGGTTGTTGTTTGCCATGTAGTACTCCTCGGTCTTCAGCAGACCAGCCTTGATA
CCTTCCTCAGAAAGATACTTGATCAATGGCTTGTTCTTAGGCAATGCCTTGTAAGAACGG
AAGAGTGCGAGGAAGCCTTCATCAAGGAGTTCCTGATTCTTAGCTTTTGTACCTTCGTTA
ATCTTCTGCTTAGCCTCGGCGAGCAATTCTGTAGCCTGCTTGCGCTGTACCTCATAAAGT
TTCTCAACCAATGGCTGATACTGCTCAAACATCTGGTCGTCGCCCTTTGGAATAGGACCA
GAGATGATCAATGGGGTACGGGCATCATCAATCAACACTGAGTCGACCTCATCGACGATG
GCGTAGTTGTGCTGGCGCTGTACCAGATCGGCTGGGTTGGTAGCCATGTTATCACGAAGA
TAATCGAAACCGAACTCGTTGTTGGTACCGAAGGTGATATCTGCCAGGTATGCCTTGCGG
CGCTCGTCGGAATTAGGACGGTGCTTGTCGATACAATCTACAGAGAGACCGTGGAACATA
TAGAGAGGTCCCATCCACTCAGAGTCACGCTTAGCCAAATAGTCGTTCACGGTAACGACG
TGAACACCATTGCCAGTCAAGGCATTCAGGAAGATAGGTGTTGTACCTACAAGGGTCTTA
CCCTCACCGGTAGCCATCTCGGCAATCTTACCCTGATGGAGAACAACACCACCGAAGAGC
TGTACATCGTAGTGAATCATTTCCCACTTCATATCATTACCGCCGGCTGTCCAGTGGTTG
TGATAGATAGCCTTGTCgCCATCGATGGTAACGAAGTCGTTAGCTGGATTAGAAGCCAGC
TCGCGGTCgAAGTCGGTAGCAGTAACTATTGTTTCCTCGTTCTCAGCGAAACGGCGAGCA
GTATCCTTAACGATAGCGAAAACCTGAGGCAAAACCTCGTTGAGGGCTTCCTCATACTTG
TCGAGTGCTTCCTGCTCTAACTTGTCGATCTGGTTGAAGATACCTTCACGCTCATCGATA
GGAGTGTCTTCAATTTTTGCCTTGAGTTCAGCAATCTTAGCCTTCTCTTCCTTGGCGTAC
TCCTGTACGTACTTCTGAAGTTCTTTTGTTTTTGCACGAAGTTCGTCATTGCTTAAGGCC
TGCATCTTAGGATACTCTGCCTTGATCTTTTCTACGATTGGCTGGATCAACTTCATATCG
CGAGTTGACTTGTTGCCAAACAATGACTGGAGAATTTTGTTAAAGTTCATTGTATATTTA
TTTTTTATTATTATTCGAAATATAGGAGTTAAAGAAGTTAAGGAGTTAAGACAAATGCTG
CTCTGTCAGTCCTTTTTTCCTCTTCTGCTTTTtCCTGTTGTTTATTACTAGCTTGCAAAT
TTACTAAAAATATCTGTAAATCTGCAAGGAATTGCCAATTATTACCTGTTTTTATGGCAA
ATCTTCTGAGTTTAGCTTACAGAAAGCATAAAATCAGCAGTCTGGACCTCGAATAACAAT
ACTCCCATACGGAACTTTGTATCTATGCTCCGTAGGGGAATCATAATAAATATGTGAATG
AATGCCTGTCAGAATGTCAGAAGAATGGGCGGCAAGTGTTGCCGACAGGATAGGATGATG
CGTTGCGATGCTCTCATCTTCTGATGCCGCTTTGATGGCTTTGAGCACGCAGAGAATGTC
CTCCTCCAATGCCTTCGCCTCCGGTTGCTGGATGAATTCATCGTAGGATATATCCGTAAG
CGCAAACTTCAGCGCCTGCTGATAAGTCTGCGCCTCCATGCCGGTTGCCGCCAGAACGAC
CAAAAGGGCTGTGATATATCTGTTTACCATCATTGTTGTTTATCTTCTTCTGTTCGGAAA
CAATGTTGTGCCAATCGTTTCCTTACGTATATTTTAATGTCTATTTATTCTTTCTGAATT
TCTTTACGATATGCTTCTGCAAGCCATAATTGTTTGGACTTAAATCCATCATGGTCGACT
TGACGCAGTATCTCGCTAGCAAAGTAAGTGCCAAAATACTCATACCCTCAGCATAGTTCT
GCCATATCTGCATGAACAGGGCAATGAGCAGAAGCCATCCCAGGAGTTCGAAATACCAAT
ACTGACGACCTGCTTTCATCCTCTTGACAGTTTTCCAGGCAAAGATGAGGTTGAGCGGAT
TCAGTATCAGAATCTGGAAATTTATCTGTACAGTAGGATGCTGCGAGAAGATCATGGTAA
AGAGAATCAGTCCCGGTAATCCTGTCAGAACAAGCAGGATGGCATCAAACCACCAGTAGT
TTTTCTTTTTTATACATTCTCTTACCGTTGTTCCTATGATGATGATTGCCAGGGCTATGG
CTATCATTTGTGGTGTAACAGGAGCATCGTCTGTTATTTGTACCTGGGCTGGGATAATAT
CGGATGTTTCATCTACCAGAGTGATATAGCCGCTGGCACTTGTTGCATTGGTCTTGCCGT
CTGAAGTCTGAGATGCATCAATAAAGTCGGTTCTTCCTTCTGTGGCAAAGTCTTTGCTCA
GATTGTCTGGCAAGAATTCCCATTCTCTTTGTGTGATAGGGCGGTCTGCCTGACAACCCA
AAAGAAGGTCATTGCCGAATCTTGCCCAGCGGTGCTGTCCGTTGAGCTTGTGAATCTCTT
CCCTGTAGGTAGAAGCGGTAGGGATATCTTTAAAGTTGGTACTCTGGTTCCCAAGGTTGG
AGAGAATCATCTCGCGTGCCCGGGTCGTACAGTTGTCATAGAAGAAATTGTAGCGGTATA
CGCGGTTCTCCGGCTGTGCATTCTTGTCGATGCTTCTCAGAATTCCCAGTTTCTCTGTAC
GGGAGAGGCGGAGGCGCTGCtGTCTTACCCATCTGCCTTCATGTGCATATTCGGCAATGA
AGTCGCTCATCGGGTAGATGCCGATCTGATAATCGGTGAGTCCGAAAACAAAACGGAGTA
CGAAGCAACTTTGGTTAAAACTGAACATACCCCAGTTGACGGCAACATCCGTTCCCATAG
CTTTGTTCTGGATGCGTAGAGCGGTATGTCCATAATACGACCACACCTCCTGACCTGGTC
CGCAAGTCAGGAGAGAAATGTCAACAGAATCGAGCCACGCAGTAGCTTCTTCATTGACAC
GACTGTTCTGCACAGAAATATCAGAGTCCTTGTCTCTTGAAAAATCCTGTGCAGCCACTT
CAGTAGTTAAATTGATTAAAATTACTGCTAAAATGGCACTAAAAATATGCTTAAAACGTT
TCACGATGCAAAAATACCTTATTATTTTCAATTATCCTTCTTTTTTCTAGATTTTTTTTA
ATACTTTTGCACTCTGAATATAATTTTGAATGATTATTAAAGAATGAGAAAGCTTTTTTT
AGCAACCCTTTTGTTGGGTTCCGCCCTTATGGTTAATGCCCAAAGTGGTACTAATTCGCC
ATACAGCCAGTATGGTCTTGGCATCTTGTCAGACCAGACTTCTGGTTTTAATCGCGGTAT
GAATGGAGTCGGTCTCGGCTTTCATGAGCATAATCAGGTAAACTATTTCAACCCTGCATC
TTATGCTTCGATTGATTCGATGACTTTCATCCTTGATGCCGGTATCTCTGGTCAGGTGAC
AAATTTTGAAGAGAATGGTGTGAAGAAAAATGCCAACAACTCAAATTTTGAGTATGTTGT
TGCAGGTTTCCGCTTGCTGCCACATGTAGGTATGAGCTTCGGTATCATTCCTTTTACCAA
TGTTGGCTATAATTATTCTGCATCAGAATGGGTGAATGCTGACAAGGAAGCTTACTATAC
TAATACTTATTCCGGCGATGGTGGTTTGCATCAGGCATACATCGGTGCGGGTTGGGAACC
GGTCAAGGGCTTGGCCGTAGGTGCCAACTTCTCATATCTCTGGGGTAGTATAGACAGAAG
TGTATCAAACAGCTACAGCAATTCTTATTACAAGACCCTCACCCGTTATTATTCTATGCA
GGTGAACAGCTATAAGGTTGATTTCGGTGTACAGTATACCCATCAGTTCTCAAAGAAAGA
TTGGGCTACCGTAGGTGTTACTTTCTCACCAGGACATGGTCTGGGAGCTTCTGCTGATAT
GAAAATCATTTCTAATGATACCCAGAACGGTGTTACCGATACCACCGCTTACTCTATTGA
CAAGGCTTATAAATTGCCTACCATGATTGGTGCGGGTGTGATGTGGAATCATAACAACCA
GTGGAAGGTTGGCTTTGATTACAGTCTGCAGAAGTGGGGTAGCTTGGGGTATCCTAGTTT
CGATGGAACCAACTACGCCTTGAAAAATGGTATCTACAAGGATAGAAGCAAGTTCAATCT
CGGTGCCCAGTATTGCTATGGAGAGCGAAGCCGTGCTTTCTTCAAGCGTGTTCAGTATCG
TGTAGGTGCCAGCTACGCCACACCTTATTATAAGATGAATGGTGTTGATGGTCCGAAGGA
AATCTCTGTAAGTGCCGGTTTCGGTATTCCTATCATGAACTCTTACAACAACCGCTCTAT
GCTGAATATCAGCGGTCAGTGGGTGAAGAGTTCGGCTAAGGATCTGATTAAGGAAAATTC
TTTCCGTATCAATATCGGATTCACATTCAACGAGGATTGGTTTAAGAAGTGGAAGATGGA
TTAATCTTCCGCTTATATATAATAATGTATAGAATCTCTATATAATAATGTATAGAATAA
AAGGCTCTTATGTTGTCGGTATCCTGATGTTCCTGATTTTGGCTAGTTGCCAAAACCAGG
TAGAACATACTGCGCCCGCCATCCGTCCGCAAGACTCGGTGGCGATGATGACGTCGTATG
GTGTAAATACATTGGTAAGCGACTCGGGAGTTATGAAATATCGCATCGTAACAGAACGGT
GGGAGGTGAATACCAGTAAGAATCCATCTTTGTGGATCTTTGATAAGGGACTTTTGCTGG
AGCAGTTTGATGAGAAATTCCATATTAATAGTTATATCCAGTGTGATACAGCTTATTATT
ATGATCAGCAGAAGATATGGAAACTTTATGGTAGGGTGAGCATCCTGACCAAGGATGGTT
TGCGCTTTAACAGTGAGCAGCTTACCTGGGACCAGAATAAACACGAATTGTCAAGTAACG
TGTTCAGCAAACTTGTTACTCCTGAAAGAACGCTACAGGGTTCTCATTTCTGGAGTGATG
AAAAGATGACGCGCTATTATGTGAGCAATTCGAAGGGTAGCTTTGAAAAGGGAGACCTGA
CAGGAGGAGGTGGTGCTGCCGATACTTTGAGCAGCCAGCCTGATTCTGTCAAGAATAACT
TCCGTCAGCCGGCTACACCAGTCAGAGCCACTACGATTCCTATCATGCACTAATTAAAAA
GAAAAAGATATAATGAATGAACAGGTGGATATGAGTTTAGTCGTAGGCATTCTCATTTCA
ATGGTCTTCTCTGCATTCTTCAGTGGAATGGAGATTGCCTTCGTCTCTTCCAACCGTATG
TTGGCGGAGATGGATAAGGAGAAAAACGGCCTTACGCAACGACTGTTATCTTTGTTTTAT
AATCATCCGAATGGCTTTGTCAGTACTATGCTCGTGGGCAACAATATAGCCCTTGTAGTT
TATGGTATCCTGATAGCCCGTCTTTTCGACAATACGATTTTCGCAGGTTTTGATGCAGCC
TTTACGGTGCCTGCAGATACCATTTTGTCTACGCTGATAGTACTCTTTACAGGTGAGTTT
CTGCCAAAGACGCTTTTCAAGTCTAATCCGAACCGCTTGCTTTCTATCTTCAGTCCGGTA
GCTTATCTGTGCTATGTGGTATTGTGGCCTATCAGCAAGTTCAGTACTTTCTTGAGTAAG
TGCCTGCTGCGTCTGGTGGGGATGAAGATGGATACTGAGGGGGCGGATGAAGGCTTTTCT
AAGGTAGACCTTGATTATCTTGTGCAGTCAAGTATCGATAACGCTACCAATGAAGATGAA
ATTAATGATGAGGTGAAGATATTCCAGAATGCCCTTGATTTCTCCGATACTAAAGTACGC
GACTGTATGGTGCCCCGTACTGAGATTCAGGCTGTTGAAATGGATACTTCTCTCGAAGAA
CTGCAGCAGAAATTCATAGAGAGTGGTAATTCGAAAATCATCGTATATGAAGAGGATATA
GACCATATTGCGGGATATATTCACAGTTCCGAACTGTTCCATCATCCTTCACGTTGGCAG
GATCATATCCGTACACTTCCTTTTGTGCCTGAAACGATGCAGGCACAGAAACTGATGCAG
ACTTTTTTGCAGCAGAAGAAGTCTTTAGGTATCGTTGTAGATGAGTTTGGCGGTACCAGC
GGTTTGGTGAGTCTGGAAGATATCGTTGAGGAAATCTTCGGTGATATAGAAGATGAGCAC
GATTCAGCCAAATATGTAGCTAAGAAAACCGATGATGGTGACTATCTCCTTTCTGCGCGA
CTGGAGATTGACAAGGTGAACGATATGTTTGGTCTTGAACTGCCGGAAAGTGATGAATAT
ATGACCTTGGGTGGTTTGATTCTGCATGAATACCAGAGTTTTCCTAAACTCAATGAGGTG
ATCAAGTTTGATAACTTCGAGTTCAAGATTATCAAGTCAACATCCCGTAAAATAGAGCTT
GTTAAACTCCACATCATCAAATAGCTGAGCGGGAAAAGGGAATTTGTTGCTTTTTTTGAG
GTAATAGTCAAAAAAGATAGCAAAAAATTCCCTTTTCTCGTATTATTTTTGTATTTTTGC
AGACAATTGGCTACTAGCATCAAAAGTGGTTCAATCTAAACTTAGGAAAAAATAAAAATA
ATAATAATAATTAAAACGTAATGGCAGCATTAGGAACAATTAGAAAAAGAGGCGTGATAC
TGGTTTGTATCATCAGTTTCGGCCTTTTCGCCTTTATtGCCGAGGAAGCTTTCCGCTCTT
GCGATTCAGCAAAGAATAATGAGCGCCAGCAGATTGGTGAGGTTTTGGGCGAAAAAATCA
GCGTGCAGGATTTCCAGAAGCTCGTTGATGAGTATTCAGAAGTTATTAAAATGCAACAGG
GTCAGGAAAATCTTCCTGAAGAGCAGATGAATCAGGTGAAGGATATGGTATGGAATACCT
ACATCCAGAACCAGATTATCGCTAAGGAAGCTAGTAAGTTGGGTCTCACTGTGACCGACG
CTGAGCTTCAGGACATCTTGAAGACAGGTACTAACCCTATGCTTCAGCAGACTCCTTTCG
TTAATCAGCAGACAGGTCGTTTCGATGCATCTTCTCTCCAGAAGTTCTTGGCAGACTACA
AGGCACAGAAGGCTAACCCATCTGCTAACGCACAGATGATGGATCAGTATACCAAGATTT
ACAACTACTGGTCATTCATCGAGAAGACTCTCCGCCAGCAGACTTTGGCTCAGAAGTATC
AGGCTCTTCTCGCCGGTTGCTTCCTGTCAAACCCTGTAGAAGCAAAGATGGCTTTCAAGG
AGGAGAATGAAGAGAGCCAGATTCAGTTGGCTGCTTTCCCATACTCTGATATCCAGGATG
ATAAGGTGAAGATTTCTGAAAGCGATCTGAAGGCTAAGTATGATGAGATTAAGGCACGCT
TCAAGCAACCTGTTGAGAGCCGTGACATCAAGTTCGTTGATATCGAGGTTCAGGCTTCCA
ATGCAGACCGTGCTGCTCTTAACAAGGAATTTGCAGGTTATCACTCACAGTTGGCTGCTG
CTGCAGATCCTACAGAGGTTGTACGTAAGTCAGCTTCTACTGTAGCATATCTTGGTATTC
CTGTTTCAAAGGATGCTTTCCCACGTGATATCGCTGCACAGCTCGATTCTATGGCTGTAG
GTTCTACTTCCGCTGTTAAGGCTAATGCCGGTGACAATACATTGAACATCGTTAAGTTGG
TAGCTAAGCAGGAATTGCCAGATTCAGTACAGTATCGTGTTATCCAGGTTGCTGCTAACT
CAGTAGCTGAGGCTAAGACTAAGGCAGATTCTATTCAGGGCGCTATTGCCGGTGGTGCTG
ATTTCGAGGCTATCGCTAAGAAGTATGGCCAGACTGGTGACAAGGCTTGGATGACTACCA
AGCAGTATGAGTATGCCCAGTCTATGGATAAGGACAACAAGACATTCATCAATACATTGA
ATACTGCAGCAGTTAACTCTTTGAGCCAGCTTCAGCTGGGTCAGGGATATGTAGTTCTTC
AGGTTCTTGACCGCAAGGCAATGGTCAGCAAGTATACTGCTGCCGTTATCAAGAAGCCTA
TCGACTTCTCTCAGGGTACTTACCGTACAGCTTACAACAAGTTCTCTAGCTTCGTAAGTG
CAAATCCTAAGTCAGAGGATCTCTTGAAGAATGCAGCTAAGGAAGGTTACAAGGTTCAGG
ACTTGAAGGATATTACAACTTCTGTTCACTATGTAGCAAACATCCATTCTACTCGCGAGG
CTTTGAAGTGGATCTTCGATAGCAAGGAGGGTGAGATTTCACCTCTCTATGAGTGTGGTG
ACAACAACCACCTGTTGGTTGTGGTTCTTGATAAGATTCATCATATCGGTTATCGTGATT
TGAATGATGCAGTTGTCAAGGAGACTGTTAAGGCAGAGGTGCTCAAGGATAAGAAGGCTG
AGATGATTGAGGCTAAGTTGAACGGTGTTAAGAACATCGCAGCTGCTAAGGCTAAGGGCG
GTAAGGTTTCTTCTGTAAACCAGATTACTTTCGCAGCTCCTGTATTCATCGCAGCTACTG
GCGCTAGCGAGCCAGCTCTCTCTGGTGCTGTTGCAGGTACTAAGAAGGGTGCTTTCTCTG
CTCATGCTGTGAAGGGTAACGCTGGTGTTTATCTCTTCCAGGTTACTAACAAGGCTAATC
GTCCTGTTAAGTTCGATGACAAGACATACCAGCAGAAGTGCCGTCAGAAGGCTATGCAGT
ATGCAGGTAACTTCATGAATGAGCTTTATCTCAACGCTCATGTAGTTGATAACCGCTACT
TGTTCTTCTAATTTAGACTAGTAAATTCATTCCAATAAATAAAAAAGGTGTATTGTCCAA
TAGAGCaataAGCAATACACCTTTTTtATTTATTGGGATATCTTTTATCGTATCTATTAT
GAAATCTTTTGGAGAAGCATTTTATCCGCGGCTCCACCAATGTTTCTTTTTGGGAGCTTC
CTGCTGTTCGCCGAACTTCTGTTTCAGTACTCTGCGATAACTGGTATGGTTGGTGATAAT
CTGATAAATCTCCCCCCAGTCAGGCAAACCGCCGATACCTCGGTCGTCAATGAACCAGTC
GGCTTTTAACTTGCGGGAGAAGTGGTTATTGTTCTCCAGACTCTCTTCAGGATAATCCTT
GTTTACAGCCCAGAATTCAACTCCTCTTTCTCTACACCATTCTACTGCCTCGTCCAGGAG
TTTTCCTTCGCGTACGCTCCATAGAATAAGCTTGTGGTGGTCTCTAATCAACATCTTTAA
TGTTTCTGTGGCGAAAGGTAGCTCTGTACCAATCTTCGGGTACTCGTGGGTTACGATTGT
ACCATCAAAATCTACTGCAATTGTTGCCATATAGTCTTAATGTTTTTAAAATCTAAAAGA
GTCTTCCTATCTGGATAGAAAGACTCTTTTCTTTGTTGTATGTATGTTCTTAATTACTTC
TTGATACTGTTGTCGTTGGCATTGCCATAGTGGCTGTTGCTATAGTTACCATAGCTGCCA
TACTGGCCGTAAGTTCCATATTTGCCATATTTGCCATATGATCCATAAGAACCATAGTTG
CCATATTTACCATATTTGCCGTACTTACCAACACCATAATAGAAGCTGTGCTTCTTCTTA
GAGAGATCGACGCCATTGAGTACTAAGCACAtGTTAGGCAATTTCTTCTCTTCGTTCAGA
CCATTGATCATGCCGAAACTAGCCTTTGGAGTATAATCTGCTCGGCAGACGTATACACAG
AGATTAGCCAGACGTCCTAGCTGCAAACTGTCGTTTACAAGACCTACAGGAGCTGTATCG
AGGATAACATAGTCGTAATGTTCCTTCAACTGACTGATAATGTCGTCAAGGCTTGCTCTG
GTTACTAACTCTCCTGGGTTAGGAGGAACAGGACCAGCCATAAGGAGGTCGAGTTTACTG
TTGACACCCGAAGAGAGAATCTGTTTCTGAATGTCATCCCATGTATTATGGTCGTGTACA
ATCAGATTGGTGATACCATTATGGTGGTTGTCAATCTCGAAGAGCTCTGCCAGACGTGGC
TTGCGGATATCCAGACCTACCATGATAACCTTCTTGCCCAGCAAGGCGAGCGAGATACCG
ATATTGGATGCCACGAAAGTTTTACCTTCACCTGATGTAGAAGAGGTAAACATCATCACC
TTCTCACCTTCTTTCAGCATAAACTGAATATTGGTACGCAGGCCACGGAAAATCTCCTCC
ATCAGGTTGTTTACATTCTGGTGAACCACAATATCAGCCTTTCCTTCCTTCTTGGCAGCG
TCGCTTGCTACAGGAATATCGGCAATGACAGGTATCTGAGTGAGTTTCATCACGTCTTCA
TGTCCCTCAATCTTGTACTTGAAGAATTCTCTCAGGAAGAGGATGCCGGCAGGGATTGCA
ATACCCAGTACCAGTGCTATCAGCATGATGATAGAACTCTTAGGGCTCACCTTTCCTTCC
AATGAAGGAGCATCGATAACCTTACCCTTGTCTGCCGTTGCTGCTAGCGAAATGGAGTTT
TCCtCACGTTTCTGAAGAAGCATCAGGTAAAGACCAGATTTTACTTCCTGCTGGCGACCA
ATCTGTGTAAGAACTCGCTCTTGCTCTGGCGAGTTACCTATTTGGCTGGCATACATGGCA
GCTTGTTTGGCAATGCTGTTACGCTGGATTTCCATACCCAGCTTAGCCTGGCGCATGGCA
CGCTTGATAGATTTTGTAAGGTCATCCAACTGGGCTGATAATGGGGTAACAGTTGGAGAA
TTCTCACTGGCAGAATGCAACATCTGGTTGCGGTTCAGAGCTATCTTGTTGTATTCGTTA
ATCAACTCTGTTGAACTTTCATCAGTCAGACCTACGTTTGATGGGATAGGCTGATATCTG
TTGCCAGGTTCGTTCATGTATTTGCCAAGCTCATTCAGAAGTTCAACCTGTGTGTTAGCC
TCCTGGAGTTTCTGGGCGTATGTGTCTGAGTTAGCGATGGCAGCTGTTGCGTTGAGCTTC
ATCTCTACAACATTGTTACGCTTCTTGTAGCTTTCGAGCTGGCCTTCTGTATTGCCCAGT
TCGTTGTTGATTTTCTCCAGACGCTGGTTGATGAACTGTTCTGTGCGGAAAGAAATTTCA
TTTTTGTCCTCGTTGGCCTGGCGGTTATAAACATTTACCAGAGTTCTCAGATAGTCGATG
CTGCGCTGAGGATCTTCATCTTTCATCACCAGTTCGGCTATGGTTGTAGTCTTTGAAGTC
TGGCTGACAGTCAGTGCTTTTGTATAGCCCTTAGCCGCCATTTCTGGTGACACGATAATC
ACCTTCAGGCTCTCACCGTCTTTTAATGCGTATTTGCCGTTCTGAGTGAAGTGGAGGGTT
CCTACACGTGTATTGATGCTTGCTGGCAGACCAGCTAAAGTCTTTTCAATCTTTACAGGA
TCCTTCTGATAGGAAAAGGCATCTACAGGTATGTAGTATGAACCTGTTACCTGATACTGG
CTGCCAGTTTTCTCTATAAGAAGCTTGATAGGAGCATTCAGCTTCTTGAGATGAGCCAGG
TCTAAGTCAACGCTGACTTCCTGCTCTTTATAGACTAACTGATCCCTGAAGGTTCCTTTA
TGGTAATAGTTCACGTAGCATTTCATGTCTACTACAGTCTGGTTAGCCAAGTCTTGAGCC
GAAAGAATTTCAATCTCATTGTCTATACCATTTGAGTTTGAAATAAAACCGAGGTTTGCA
GCATTTTGAATCATGCTGTTACCCATTCCTCTGTTCTTTCTCTGGTCGTCATCCTTTATC
AGTACCTTAGCGGTTGCCTGGTATTGCGGTCTTGCATGGCGTATGTAGAGATATCCCAAT
CCCAAACATaCAATGAGTGATaGAACGAACCATTTCCAGTTGAGGATAAGAGTAGAATAA
ATCAGCTGGAAGTCAATAGATGACTTCTCTTCCTGCTCTTGATCACGTCCCAAATCAAAG
TTCTTTGTTTCTTCCATTATTTTATATTCTATTGTGTTTACACCTTTTTATATTCGTATA
AGATAAATGATAGAATCTGTGCTATCTGCTTGCCGCTAGTTCTTTCAGATACTGTCCATA
ACTGTTTTTGAGCATCGGTTGGGCAAGTTTCAGCAACTGTTCTTTGTCAATCCATCCTTG
TTTGAATGCGATTTCTTCCAGACATGCTACTTTCAGACCCTGTCTCTTTTCTATGACTTC
TATAAAGGTACTGGCTTCCGAAAGGCTATCGTGGGTACCGGTGTCTAGCCAGGCGAAACC
GCGCTGTAAGGTTCTTACTTTCAGAGTCTTTTCTGTCAGATAGTGCTGGTTTACTGTTGT
TATTTCCAACTCACCTCTTGCGCTAGGCTTGATGTTCTTTGCCACATGCACCACGCTGTT
TGGGTAGAAATAGAGTCCTACAACCGCATAGTTGCTCTTAGGCATTTCCGGTTTTTCTTC
TATGCTCAGGCAGTTGCCGTTTTCATCAAACTCTGCCACACCATATCTTTCCGGATCGTT
AACATAATAGCCAAATACGCTTGCCAGTCCTTCTTCTGCAGCTTTTACGCTTTCCTTGAG
TAAACCCGTAAAACCGGCTCCATAGAAAATGTTGTCACCCAAAACCAGACAGGCTGTATC
ATTACCGATAAACTTCTCGCCAATGATGAAGGCTTGAGCCAGACCATCGGGTGATGGCTG
TTCTGCATATTCGAAGTGTACACCCAATTCGCTGCCGTCGCCTAACAGACGTTTGAAACC
AGGCAAGTCGAATGGGGTAGATATAATCAAAATCTCCTTGATTCCTGCCAACATTAGCAC
GGAAACAGGGTAGTATATCATTGGCTTATCAAAAATTGGTATCAATTGCTTACTGATGCC
TTTGGTAATAGGGTAAAGTCTTGTACCCGAACCTCCCGCTAATACGATTCCTTTCATATC
TTCTCTATTTCTAATATAATAAAGTTGAATAGTCTTATCTTAAAAACGTGGCAAAGTTAC
TAAAAAAAGTTGAATGAGTGAAATCATAAGCCATAAAAATGCATTTTTTGATAAAAAAAG
CACCTTTTTATATAAAAAACGTCGCTTTGATTTGGGTATTTACTGATTTTATTGTATTTT
TGCAGAACAATTTAAATAGATATAGAAAATAAAATAATAAAGGAATGGGAATTTTTGCTA
AACTATTCGGTCGTAAAGACGACGATAAAAAGGTAGGTGGAATGGAAGATTACATGACTT
TGGTCCGTGTATACTTTCAGGCTgCACTTGCTTCTCAGTTAGGTATCACCAATTTGGCCA
TGTTGCCAGACTTGCGTGTCTTCAAGACAAGTCTGCATGTTCCGACGGTCAACAACCGTC
TGGGTATTGGCGAAAAGGCTCAGGTGAAAAAAATGATGAAGAATATCTATGATACGGATG
ATGCCTTCTTCAAGGAAATAGATTCCAGTATCCGTAAGAACTGCCACAAACTGCAGGATG
TCAATGTATATCTCATCCAGTTCCAGAACTTCACTCAGGATCTGATGATGCTGATGGGCA
ACTTGATGAAGTTTAAGCTCCGTTTGCCTAGCTTCATGAAGAATTCACTTTACAAGCTGA
CTGCTAAAACTGTAGAAGATATCTTCACTAAGAATGATTTCTCTGATGCCAGTGTGCTGA
AAACCGTGCTTCAGTTGCGCCAGTTCAACAAGCGCTTGGCGTTCAGCCAGCAATGGGTAA
CCGACTTTACCTTCCAGGTATTGATGCTTGCCAAAAAAGAGCCACGTCCATCAGATGAAG
ACGTAGAAAAGGCAAAGCAGAAGATGGGAAAGTAACAAATGTTGCGCCCAAAATGAAAAA
ATTAGCAGAATATTTGTTTTATTCAAATAATTCTCTTAAATTTGTAGCCAAAAATAATAG
TCATGAGTGCAAATGAGAAAACAATTAATACGTTTGCCACAAGAGTAAGGCAGATGATTC
TCAAGTTTGACGAGGTCAAGCAGGAGAATACTGAACTCTATGCGATGGTGGATGAGCGCG
ATGCCAAAATCAAGGCATTGGAGGAAAAGTTGGCTCAAGCGCAGAGTGATTACGACAGCT
TGAAGATGGCGAAGATGATGACGATTTCTGACAATGATATGGAAGCTACTCAGAAGCGCA
TCGCCAAGCTCATAAGAGATGTCAATAAGTGTATCACACTATTGGGTGAAAAGTAAAAAT
CGGAACGATGGCAGAACAAGAACAAGATAAATTACTCATACGATTACACGTCTATGATAC
AGATCTTTCGGTAAGAATACCTAGGGAAGACGAGGAGTATTATCGTAAATCAGCTAAGCT
GATAGATGATATTGTAAACTCATATGCCAAGATTTTCAAAGGCAGAAAGAGCGATAAGGA
AATCCTGTATATGGCGCTCATTGATGTGGCATTGAGATATGAGAAGGAATCGGATCGGAA
TGATACGAAACCTTATGATGATATTCTTGAGAAGCTTACCTCCGAGATTGAAGACGCTTT
gAAaTAAGAATATTAATAAACATATATATAATATAATATCAATGATAGTAACTATTATAG
CAGCCTTGGTGGCACTTGTTATCGGCGGTGCTGCTGGGTATTTCATTTTCCGTTATGTCA
TTAAGGGAAAATATAATGAAATGATAGAAGCTGCCAACAAAGAGGCAGAAGTAGTAAAAG
AGAAGAAACTTTTGGAAGTGAAGGAGAAATTCCTTAACAAGAAGGCGGAACTCGAAAAAG
AAGTGCAGCAGCGTAATTCTCGCATCCAGCAGAATGAGAATAAGCTGAAACAGCGCGAGA
TTTCTCTCAATCAGCGTCAGGAAGACCTCGGTCGACGCAAGATGGAGATTGATCAGTATC
AGCAGCGTGTTGACAACGAGAAGAAACTCTTGTCTGTCAAGCAGCAGGAACTTGATAAGA
TGCAGAAACAGGAGCAGGCTAAACTGGAAGAACTTTCTGGTCTGAGTGCTGAAGAGGCTA
AGCAGAGATTGATTGAGAGTCTGAAAGATCAGGCTAAACTCGATGCTGCAAGCTATGTGA
ACGAAATTATGGATGATGCCAAACTCAATGCTAACCAGCAGGCTAAGAAGATTGTGATTC
AGACAATCCAGCGTGTTGCTACAGAAACAGCCATTGAGAACTCTGTTAGCGTTTTCCATA
TTGATAATGATGAGGTGAAGGGACGTATTATTGGTCGTGAAGGCCGTAATATCCGTGCTC
TGGAAGCAGCAACTGGTGTAGAAATCGTTGTGGATGATACTCCTGAGGCAATCGTTATCT
CAGCCTTCGACCCTGTTCGTCGTGAGGTTTGCCGTCTGGCTCTCCATCAGTTGGTTGCTG
ACGGCCGTATCCATCCAGCCCGTATTGAGGAGGTGGTAGCCAAGGTGAAGAAGCAGTTGG
ATAATGAAATTATCGAAACTGGTAAGCGTACAGTTATCGACCTCGGTATTCATGGTCTGC
ACCCAGAGTTGATTCGTATCATCGGTAAGATGAAGTACCGTTCTTCTTATGGTCAGAACC
TCTTGCAGCATGCCCGTGAAACCGCTAACCTCTGTGCGGTTATGGCTTCTGAATTGGGAT
TGAATCCTAAGAAGGCTAAACGTGCCGGTCTTTTGCACGATATTGGTAAGGTGCCTGATG
AGGAGAGTGAATTGCCACACGCATTGTATGGTGCCAAGATTGCAGAGAGGTATAAGGAAA
AACCTGATATCTGCAATGCCATTGGTGCTCACCATGATGAGATGGAGATGAACACATTAT
TGGCTCCTATCGTACAGGTTTGTGATGCTATCTCTGGTGCTCGTCCTGGTGCCCGTCGTG
AGATTGTAGAGGCTTACATCAAGCGTTTGAATGATCTCGAAGCTATCGCCATGAGTTATC
CTGGCGTAACCAAGACTTACGCTATCCAGGCAGGTCGTGAACTCCGTGTCATCGTGGGTG
CGGATAAGATGAACGATGAAGAGAGCATCAAGCTTTCTGATGAAATCGCAACCAAGATTC
AGAATGAGATGACTTATCCTGGTCAGGTTAAGATTACTGTAATTCGTGAAACCCGAAGCG
TAGCTTACGCTAAGTAAGATAGAATTATATTTGAAGTTTAAATTGTCGTTTCTCTTCTGC
AAGGTAGAGAGATGTATCTTGATAAAGCCGTACTCTGGAAAAAGGGTGCGGCTTTTCTTT
TCCCTTTTCAGAATATGATGAAAGCAGAACAGAAAGTATTAAAGCGATTCAATAAAGGAT
GTGTTGACTATCATCTTTTGCAGGATGGGGACCGTATTCTTATTGCCTTGAGTGGAGGCA
AGGATTCATTGGAACTTGTCCGTTTGCTGGCTCAGCGTGCCCGTATCTATAAACCTCATA
TCGAGGTGGAGGCGGCGCATATCATCATGGATAACATTCCTTACGAGACCGACCGTTCTT
ATCTGCAGGATTTCTGTGCAGAGAATGGTATCAAGCTCCATATCCTTCATAGTTCGTTTG
ATGAATCCACAGATCCCCGTAAGACCCGTTGCTTCCTCTGTGCCTGGAACCGACGTAAGA
CGCTCTTCGAGTTTGCGGTAAGCCACGGGTTCAATAAGATAGCTCTGGGACATCACATGG
ATGATATCCTCGTTACCCTGCTGATGAATATCACCTTCGAGGGTTCTCATTCCACCATGC
AGCCCAGTCTTCCTTTAAAACATTATCCCCTCACCATCATCCGTCCGCTCTGTCTGGTAC
ATGAGGCGGATATCCGGCAGGTAGCAGAAGAGTTGCATTTCACTAAGCAGAAGGCGTTGT
GCCCTTACGAAGAGACTACCCGCCGTGCGGATATGCAAGCCGTCTTCCATCATTTGGAGC
AGTTGAACCCAGAGGCGCGCTATAGTCTTTGGCGCTCTGTCTTTATGGAATAAAATACTG
AACTTTCGCATATCAGGAAGTTAAAGGAGTTAAGGAAGTTAAGGAGTTAAGACGTATGTC
TTGCAGCTTAAAAAACTACGCCAAAAAGACTGTTGTCTTAACTCCTCAGCGACCGTAGGG
AGCGATAACTCCTTTAACTCCTTTAACTTCTGAGCTTGCGAAACTTGAATTGATAAAATA
ATAATGGGAATTTGCGAATGGTATGAACCGATGCAAATTCCCAtTTTTTTTGTACTTGAT
TTTTCTTTCTCTCTTGCTTGAGGTCTTGATTTTTCTTAACTCTCTGTCTTTATAAACTTG
AAATTTTAACTCTTTCTCTTTTCTTATCTTCTGTGTCCGAAGCTTCCACCGCCATTGTTC
TTGCTTGGTGTAGAAGAGCGAGGGGTGAATCCGCCGCCACGGTTGCCAGACCCGCTGCTG
AATGAACGGCTCATGCTGCTGCGGTTGCCCCCGAAGATATTACTTCTTCCGCTTCCGAAG
CTGCTGTTTCCGAAACCACGGCTGTTGTTTCCGAAACCACGGTTGTTGCTGGTGCTGCTG
TTGCTGCTGCCGAAACCGCGGCTGTTGCTGGTGCTGCTGTTGCTGCTGCCGAACCCGCGG
TTAGGGCGACTGTTGCTATTGCCGAAACTACGGTTGCTGCTGTTGCCGAAACCCCCGTTG
TTATTTCCGAAGCCTCCGTTCTGAGGGCGGCTGCTGTTTCCGAAGCTAGCGTTGTTGTTA
GGGCGGCTTGCATTACCGAAACCACGGTTTGGGTTCATCTGAGGTCTGTTCTCGCGGTTC
AGATTACCGAAAGATCTTCCTCTGCCGTAATCACCACGGTTGAATCCGTCTCTCATACCT
ACTCTGGGATGTCCTCCTGGGTGAGGGCCGCCGAAACTTCTTCCGTAATACCAGCTTCTG
TTTCCGTTTACTCGCCAGCTATGACCTCCACGGTAAGATACGTAGAAGTGAGGGCGACCG
AAGTAGAAATAGTCGCGGCGCGGATAGCGGGCGTAGATGCCGAAGTGCCAGTAGCCCGCA
TGCCAGTAGAGCGGACGGTAGAAATAGGTGGCATTGAGATATGTTCTGTACTGCCAGTCG
AGCAGGATATAGCTCAAATCCATATTGCGCTGGCGCCAGTAAGCACCATACAGGTCATCG
TATGTATCTACACTCATCAGGTAGTCAAGGtTCACCTCGTAAGCTGCCTCATACTGGTCT
TCCGTAAGATTGAGCTCGTAAGCCATCTTGTCTGTCAGGAAGAGAGCCTGCTGTCTTGCC
TGCTCATAACTCATTGCAGAAGCGGTAGTGAATGTCATCATGAACATGGCTACCAGAGCT
ATTATCATTCGTTTCATAATCGTATATCTTTAAATTGTTATACTTCATGTTTCTTTTTCT
GGTGCAAAGATACGATGTTTTTTGCTTCCACGGTCGGGATTTCCCCTAAAGGGGTgGGGG
AAAATCCCTACTTCTTTATTTTGTGCCTGCGCAGTTCTATATATAATTAAGGTATAGAAC
CGGAGTGGAGCGTAAAGGTTTGCGTGAAGTTTTTCGCTGTTTTTGGAACAATCAAACGAA
ATATTTACTACCTTTGCACTCAGAAAAAAACAATCTGATGAATAGATTGGAATTTAAAAC
GGAAAGTAAAAATAATAAAAACAAAATAAACAAATCATGAAAGAGCTAAAAGCATTAAAC
AAGCGCACTGCTCCTAAGAGCGTCGCTCCAGAGAAAATCATTCAGTTTGGTGAAGGTAAC
TTCCTCCGTGCATTCGTAGATTGGATTGTATGGAATATGAACAAGAAGACCGACTTCAAC
GGTTCTGTCGTTGTAGTTCAGCCATTGGCTGGTGGTATGGTTGACTGGCTGAACGGTCAG
GACTGCCTCTATCACGTAAACCTTCAGGGTAAGGAGAACGGCCTGGCTATCAACACATTG
GAGCGTATCGACGTTATCAGCCGTGCACTGAATCCATATTCTCAGAACCAGGCTTTCATG
GCTTTGGCTGAGCAGCCAGAGATGCGTTTCATCATCTCTAACACTACAGAGGCTGGTATC
GCATTCGATGACTCTTGCAAGTTTACAGATGCTCCTGCAGCTTCTTATCCAGGCAAGTTG
GTTCAGCTCTTGTTCCACCGCTACAAGTTCTTCGAGGGCGACCCAACCAAGGGTATGATC
CTGATGCCATGTGAGCTGATCTTCCTCAATGGTCACCACCTCAAGGAGTGTATCTATCAG
TATATCGAGCTCTGGAAGGGCGATATGGGTGCTGATTACGAGGGCTTCAAGGAGTGGTTC
ACCAACCACTGCTACGTTTGCGCTACATTGGTAGACCGCATCGTTCCTGGTTTCCCACGC
GATACCATCAAGGAGATTCAGCAGAAGGTTTGCTACAAGGACAACCTCGTAGTTAAGGCA
GAAAGCTTCCACCTCTGGGTTATCGAGAAGGCAGAAAATATGACAGTAGAGCAGATGCAG
GAGGAGTTCCCAGCTCATAAGGCAGGTCTCCACGTGCTTATCACAGATAATGAGAAGCCA
TACCACGAGCGTAAGGTTACCCTGCTGAATGGTCCTCACACCGTATTGAGCCCTGTTACA
TACCTCAGCGGTGTAAACATTGTTCGCGATGCCTGCGAGCACCCGGTATTGGGCAAGTAC
ATCCACAAGGTACAGTTCGAGGAGTTGATGCAGACGCTGAACCTCCCAATGGATGAGCTG
CAGAAGTTTGCTTCTGACGTATTGGAGCGTTTCGAGAATCCATTCGTAGATCATCAGGTA
ACCAGCATCATGCTCAACTCATTCCCTAAGTTTGAGACTCGCGACCTGCCTGGTGTCAAG
ATTTATCTTGAGCGTAAGGGCGAGTTGCCACAGGGTTTGGTATTCGGTCTCGCTGCTATC
ATCACTTACTATAAGGGTGGTGTTCGCGAGGATGGTGCTCCTATCCAGCCAAACGATGAC
CAGAAGATTATGGACAAGCTCACCGAGCTTTGGGCTACCGGCGATACCCAGAAGGTAGCT
GAGGGCGTATTGGGCTTCGACTATATCTGGCACGAGGATTTGAACAAGACAGTTCCTGGT
CTTACCGAGTTGGTTAAGAAAGATCTTGACCTTATTCAGGAGAAGGGCATGCTGGAGGCT
GTTAAGACTATCCTCTAATTAAAAAAAATGTTCGTTCATAGGTTCAAATAACGATTAAGA
TTTGAAAAATAGTTATAAGGTTTTGTGTTAGCTATAATCTTCTAGCTAATAGGTTAAAGG
CGGGGAGCTTGTGAAAGCTCCTCGCCTTTTTTGCTTATTGTCAGCTTTGTGATGTTTCTG
AATCCTTAATGACCTTAATGACCTTGTCCTTAATGACAGGATGGTTGATGATGAGCGGCA
CTCTTTCTACCACTACCATGGAAGTGTCGAGGCCCAATGCCTTAGGCTCGTCAATACCTA
TCTTGCTGATAAGAGCGTAGATACTCATCAGCAGGTTCTGTTGGCGATTATCTGAACTCT
CCGGGTAATATACGCGGTGAATGATGATGAATCGGAAATCGCCCGGAATTCCGTATTTGC
GCAGCGAAGGATAGGTGCTTTGCAAATCTACCTTTCCGTCTGCTACCAGATCTTCCACTA
CTTGTCGCAGATAGAGACTCACCCTAGGCTCTATGCGGAAACCAATGTGCATGGTTACGC
TGTAGAGGGTATCGGGAATCAGGGTCTCGCAGTTGTACTCCAGCGTATCAGGAGTGTCAA
CAAACTCCATGTTGATAAGCCAGTAATGGTCAGCACGtTTCGGCTGCTTGTTGATGATGG
AGTAGAGCAACTTGTCATCTACGGCACCTTCCTTGTTGGCGTGGTTCACATAAACCAGAT
TGGAAGCGTACTTAGGGATGCTCTCGTCGGCCTTGATGTCGGAGATAATCTGATAATAAT
CATCCAGCGGTTTGGTGCTGATATAATGGCGGCGTATCTTCATGGCTTTCACCCACACGA
ACATCATCAGGAACAGGATTCCGCCAATGAGCATCGTACACCATCCACCTGCAAGAAACT
TTGACAGATTGGCAGTCAGGAAGATGGCTTCGATGATGCAGTATGCGCCCATAAACAGCA
TCGTGAAAATCCGTGCCACTCCCTTGCTGTGCAGGTAGAAACCGAGCAGCAGGGTAGTCA
TCAGCATGGTGATGGTGATGGCGAGTCCGTAGGCTGCCTCCATGTGCGAGGAGTCGCGGA
AGAGGAGGATGATGAGAACCACGCCGATGTACATGGCGAGGTTGATCATCGGGATATAGA
GCTGCCCCTTAACATGAGTAGGATGCTTGATTCGCATGCGCGGCCAGAAGTGCAGGTTCA
TGGCTTCGCTCAATATGGAGAAGGTTCCGCTGATGAGTGCCTGGCTCGCAACGATTGCCG
CACCCGTGGCCATGATGATGGCGAAGAACAGCATGCTCTGCGGCATGATGGCAAAGAACG
GATTCACTGCCAGTGCCGTATCAGCATGATTCAGCACCCATGCTCCCTGTCCCAGATAGT
TGAGAATGAGCATGGTCTTTACGAAGCCCCAGCTGATGGCGATGTTCTTTCTGCCGCAAT
GTCCCAGGTCGGAATAGAGAGCCTCTGCACCGGTAGTACAGAGAAATACGGCACCCAGAA
TCAGAAACCATTCTGGAGATTTTGCCAGCAGCATGGCAGCATAATAGGGGTTGAAAGCCT
TCAGTAtcAATGGGTAAGATGTGATGCTGAAAGCTCCCACCACgCCCAGCAGCAGGAACC
ATAGCAGCATAAATACGCCAAACGATTTGCCAATACTCTCTGTGCCAAACCGCTGCACGA
AGAAGATGATGGTGATGATGGCAAGGGTGATGGGGATAACTGGTAGGTTGGGACTGATGC
TTTCGAGCCCTTCGATGGCTGTTGTCACGGTGATGGCAGGGGTGATGATTCCGTCTGCCA
GCAGGGTGCTTGCGCCAATGATGGCCAGTAGGTAAATCCACTTGTACTTGAGTCGGCGCA
GCAAGGCATAGAGGGCGAGGATGCCTCCCTCGCCATTGTTGTCGGCACGCAGCGCCACGC
ATACATATTTGATGGTGGTCTGGAGGGTGAGTGTCCAGATGATGCATGACAGTGCGCCCA
GAATGGTGCTCTCGCTGATGCTTTCGCCTGTATGCAGGATAGCCTTCATCACATAGAGAG
GTGATGTTCCGATGTCTCCGAATACAATGCCTAATGTAACGAGCAATCCCAGAAAGCCTA
CTCTGTGATGATTGCAGGCTGCTGAACTTTCTGCTTTTTCTTTCATTTTTCTTCTCTTAT
TTAAATTAAATATTATCCTTTTTGGGACATGAAAATGTCCTTTGTGATTATAAATTTGCG
TGCAAAGGTATAAACATAAGAGGTAAGATAGAATTTGTTTAACAAGATTTATCGGATTTA
ACCTTTATTCTTTGGAGATATGAAGAGACGAATAGAGGCGAATGCCGATAAGACTACTCG
CGAGAAACTTCTGAACCTAGCGAACTTTCGCAAGCTCAGGAGTTAAAGGAGTTAAAGGAG
TTATCGCTCCCTACGGTCGCTGAGGAGTTAAGACAACAGTTTTTTGGCGTAGTTTTTTAA
GCAGCAAGACATACGTCTTAACTCCTTAACTCCTTTAACTTCCTGATATGCGAAAGTTTT
GTAAGTTTCTTTTCAAGTGACTGTTGTAAAGAAAAAAACAGTTATTCAATGATGTGGTTG
ATGACCATTCCTGCGATAGCCATTCCGAAGGTTGCGGTGATGTGGCAGAGCGAACCGTTG
ATCTGTGCCTTAGTAGAGCACCATTCGTGTTCTACCAGTTGCTGGTCGCCCGGAGCATCA
TATACGGCAGTATCGGTACCCCTCTCTCCGCTAATGAGTTTGGCTTTCGGGCATAGGCAT
CCGCCCGTGCCGCAGGCTTTGTTCACCCCTTGGTTCTGCATCGGTTTTTCTTCACTGTAT
ACGCACTGGAATTTTCGTCGTGGGAAGGTTTTGTTCTTCTTGAATTTCTTTCGCAGTGCT
CTTGCCAGCGGGTCTCCATCCACCTTCCAGAATTCAGATTTTCTTACCATGAATGGGTCG
GTGCGCAGGGCAGCTCCCATAGAAGATATAAAGGTGATTTCCTTAGGCAGGGCAGTGGCA
CGCAGAATGAGGTCAGCCTTATCCTTGAGCGAGTCGATGGCATCGATGATGAAGTCGTAT
TGCTCCATGTGGAATTCATCGGCAGTTTCTGCCTGATATATTTTCTGATAGGCTGTGATG
TTGGCATCGGGGTTGATTTCGAGCAGTCGGTTGCGCAGTGCCTCTACCTTCACTTCGCCT
ATGGTTCGGCTTGTAGCCATCAGCTGGCGGTTGCAGTTGGTTACGCATACCCTGTCGCTG
TCTACGATTGTGATGTTTCTCACGCCGCTTCTCAGGAGTCCTTCAGCGCACCATGATCCT
ACTCCTCCGATACCGAAGATGAGCACTCTTGCCTTCTGAATTTTCTCAAGATTATCCTTT
CCCAGGAGCAGTTCGGTGCGTCGCTGCATTCCCTGCTCCATTGTCGTTATTTTATTCTCC
ATTTTATTGTTTGTAAAGAATTCTAATGTATATATCTGATGCAAAGTTAGTGAATAAGAT
CCGATGTCGGCTGATATGAATAAATGTTTATAATTCTTTAACTCAtTTTTTTTATCCTAT
GCAGCTCGTTACTCCGAGCGTAGTGCCGAGCGCCGTCAAGATTGTGAGTACAATCTGAAA
AATCTGTTTCCAAGTTTCTTTCTTCATAATTTTCTAGTTTTTTTAGTGATTAATAATGTT
TTTGATTACAGGTGCAAAGGTACTACATTTTTCCTACACCACCAAAAATCACCTTGCAGA
GTTATGTGAAATTCCATTAACATTTCTGCCATATTGTGTTAAAGAAAACAACTCATCGTT
TTGCGGGTCATAACTCATAGCTTTGTGATGAGATAGTCATAGTTTTAGGGGCAATGAATG
TATGCATCTCGATACCGCTAAAAAATCGATTACAAATTACAATTTCAGTTATTACAGTTT
TATTTTGACCCAATGTCACGCTTTTAAAATGTAAGTATAGAAAAGTATATATAAATATAT
ATAATTATATATATTTATATATAAATATTTGTAGTAACAGATTGTTACTACCTTCAAACC
CTTATACCCCTCAGGAAAAAACTGTAATAACTGAAATTGTAATCGGATACCATTTCATCT
TTCTTATATTTTCGCGCACTTATAAACATTTTCCCCTTGCCAGCAACTTTTTCTAAACTT
TTCCCCGATTTTCTTGCATGTTTCGAAATAAAAGTTTATCTTTGCGGCAGATTTACAGAA
TCTAAATTGATAATTTATGGGTAGATACATCAACCCCTTTACCGATTGGGGCTTCAAGCG
TCTCTTCGGTCAAGAGTTCAGCAAGGACTTGCTGATTAATTTTTTGAACGACTTGTTTGA
AGGTGAGTTTCAAATCAAGGACGTAACATTCAAGGATAAGGAACAGCTTGGAGATAGTAA
TGATCTCCGTGGCTGCATCTTTGACATCTATTGTGTTACCGACGATGACAAGCATTTCAT
CGTTGAGATGCAGAACAGATGGGTACCTTTCTTTGTGAATCGTTCCATCTATTATGCTAG
TAAGGCTTTTGTTGCCCAACGCAAGAAATTTGATGAAGCTGGTGTCCGCACAGCTATTTT
ATACCAGTTTGTACCGGTTTATGTGGTTTGCATCATGAATTTTATGCCAAAGGAGCATGA
GGTGACAAAGTTTAGGACAGACGTAGCTTTGAGGGAGAAGTCTAGCGATTCCATGTTTTC
TGATAAGCTTCGTTTCATCTATCTTTCTCTTCCTTTCTTTGATAAGAGTGAGGAAGAATG
CGAGACTGGTTTTGAAAAATGGATTTATGTATTGAAATATATGGAAGTATTGGAAAGATT
GCCTTTTACGGCACAGAAAAAGATATTCGATCATCTTGCTAAATTGGCGGATGTTCGTTG
CTTGAGTAGTGAGGAGCAGGAAAAATACGATGAAAGTATTAAGGCTGTTGATGATTACTA
CTCCGGCCTTTATGGCTCGTATGTTGAAGGCGAGGAAAAGGGAATTGCTAAAGGTAGAGC
AGAAGGTAGAGCAGAAGGTAGAGCAGAAGGTAGAGCAGAAGGTGAATTATCTAAAGGTTT
GACAATAGCCCGTAACTTGTTGGCAATGGGTATGTCTTGGTCGCAAATCATGCAGGCTAC
TGGATTGACAGAAGAAGAATTGAAGCCGCTTCAGGCGTAGTGTATATTTCGGCTGCACCC
TTTCGGCTAGCCCCATACGCCCTGAAAGGGCAGAAGCCCCTAGCCCAGGGCATCGCCCTG
GGTATAATGGCAATCAGCAAGGCGCCCTTACAGGGCGACAGGTTTGCGCCCATAAGCACC
CTCAGCCATGCATAGAGTATGTGGTGGTACATGAACTGGCTCATATTGTGTCGAAAAATC
ATGATACCCAGTTCAAGGCAGTGTTGGATAAGCATTTGCCATTATGGGAGAAGTATAAGA
ATGAGTTGAATGAGTTTATCATATAAATGTATAATGCTACAGAGGTTGTATAAAAGACGA
TTAGGGGAATGGGGAGAGGTTATCCTCTTGATTTCCATCGGCGGAGTTATCTATTTGTTG
TTTCGCCCCAAATGTCTTTTGATGTTTTCGATAATTGAAGAAATGGGTGGTATGCCCTAT
CTCGATGGAATTAGAGAAAAGGCTCAGTTGTATACTTTGCCAAGCTTTGTAATAAATAGC
TTGCCTGCAGGGTTATGGACTGCGTCATATTTGCTTGGAATGTATATAACAACTAAGTAT
CAAAGTCGCAAGATTCGATTAATGCTAGCTCTACCTTTGCCTCTATCTGCAATTGCATTG
GAACTTATGCAACTGATAGGGTGGTGTTCTGGTACATTTGATGTATATGACTTGATATGT
TATATAGTTCCATTAGTAGTTTTTATGAAATCGGTTTAAACATAAAACAGTATGAAAAAG
AAAGAAGAATTAAGTTTAGGCGGGTCTGTTGTTGTGACCATCATTTTTGCTGTATTGGCT
CTGTTATCCTATAACAGTGATGCTGGTACTTTAACAGTCATTCCTATTGCTGGAATTGTG
ATTGGTGTGGTAATGTGTATTATGGCTGCTATAGAACAGTCAAAGAAGAGCGCACGAGAG
GAGGAACAAAACAACTTTAGTGACAAACTGGTATATGATAGCAAGCATGGAGATGAAGAT
CTTATGCTCTATTTCAATAATCAGCAGAAGACAATAACTATAGGCTCTTCTACAACTAGT
AATGTAACACAAGAAGTGGTGAATGATTTCGTTAAAACAGAAGTGGTTGATGCAGATTCA
TTTATTGCAGTTTTGGATGCCAATCAAAGAAAAGTGCTGAGAGTGAGCGGAAATGCTGGA
AAAATAAATCGAAAGACATTTAGTATCGCTGGTGATTATGAAGAAAAATGTGGCAAACGA
TTGTTATCAAGTAACCCTATATTGCGTGCATACAACGACTATGCTTTCATTACCGATGAT
GTAAATCAGTATGTTTTCATTTTAACACCAAACAAAAGTtACTTCTTGTTGTATTCAGAT
TTGGTAAGCGTTAGTTATGAGGAGAATGGTAATGATGTTTACAACAAATCTTTGGGTGGT
GCTGTTGTTGGTGGTCTTTTGTTTGGTGGAGTTGGTGCCATTGTAGGTGGCtCAACAGCT
AAAGCTAAGCAGAATAAGGAAGTTAGTAAAATGGTAATTAAAATCTTGAAGAAAGATACT
GCTAATCCTAATATCAGATTGGTTATATATTCTGGTGTAATCCTTAAGACAAAGAATACA
GCTGACAATATGCGTTATGAAGAGTTGATGAAGGAGGTTACTGGCATCAAAGATATATTC
TCTGTCATTCTTGATATTGCAGATAATCAGAAGAAGTTTAGTAAGGATGAAGAATCGGTT
CCTTCTCCTGTCAGTGTAGCTGATGAACTTACCAAGTTGGCAAATTTAAAAGCTCAAGGT
ATATTGTCAGAGGAGGAATTTGAAAAACAAAAAGCTAAATTGCTGGGGTAATGACATACA
ACCATGTGCTGTGCACATCTACCGTATTTTTTTTCAAAAAGTAGGTGGAGCTGGTGGCTG
ATGAGCTGCCAGCTCCTTTACTATGAAAATGCACACTTTTGCTAGAAGTCCTTTCCCCAA
CGATAGGTAAACGTGACTTGCTCTTATCATTAACATTCTAACAAGAAAAGGAATTACCGT
AATACAAATAATCTTCAAAAATCCTTGGTTGTTTCAAAAACATTTCGTACCTTTGTGGGC
AGCATTGCTATTGATGCTAACTTTAAATGATAAATTATGAATAAATTAGTTTTAACATTT
TTGCTGGTGTTGTCTTCACTAAGTGGTTTTTCACAGAATAAGATTGGAGACAAACATGTA
GTGTATATCGAGTTGCTTGGTAAAACAAGTATGTTTAGTACAAAAGTCAAAGTTTCTGTT
GATCTAGGACAGCCACTATCTGAAACATATAAACTTAGAGACGAAGATGGTAAGCCTCTA
AAGTTTAATACTATGGTAGGTGTGCTTAACTATATGACTTCCAAAGGATGGGAGTTTGTA
AACGCTTATCCTATCACTATTGGAAACCAAAATGTATATCATTTTATCTTGAAGAAATAT
GTTGCAAATGATGAAGAGATTAAAGAAGGATTAAAATTAGAGAAAGACGATTGATTTATT
GTAAAGAAAaCCTTATTGACTTGAAAATGTAAGAAACCAAGAAAAATAAGGGCAAAATGA
AAAATATTTGGTGATAAATGTTGCTATATGAGAAACTAATCTTATATTGATGCAGCAACA
AAGATTAATCCCGCCATCGACGTATTTTAAACTTTGTCGATGTGCGGGATTTTTTTGGCT
TTATAGAAAGACATAGTAATGGAACTTGAATTTATAATAAGCAGTGATTACAAATAAATA
TATATAATAATTACCCATGGTGGGGCGAGCTATCAAGTGGTAAATAAAGAGGTGCACCAG
CAGTAACCTATGATAAGGAGTTTTATAAAGGATTAACGACAaTGTGCTGTGCACATCTAT
TGAGTTATTTCGCTCAAAATTTCCATCAAGAAAGTTAACAGAATACAAAAACGTTAATAA
ATAAGCCTGACTTCCCAGTCTTGGCTTGACTACAAATTTGCAGGTTTCATTATTTATTAA
GAATTTTACAATTCATAATAAATAATAATAATGGAACAGGTAAATAAAAAAGGAAAAAGC
AAGCTAGATACTTATCTAAAGAATCTGAGAGAAAAGCTCATCAAGAAGTTGGGAAATCAC
CTCGACTCCTTGGTCAGTAGAGGTGTGTTGAATGCATATAAAGTGAAGAGAGATTTTGGA
ATGGGCGACTCTACCTTTAACAATCTGTGCCAGTGTAATTCTACTGCTTCTCCTGATACG
CTAGACAAAATGGCTTTTCTCATAGCATATTATCTAGACCAATATGACAAGGAATTGAAA
GCTGAACCTAATGGGAAAAGTAAGCAAGAGAAGATTGATGCTTTGACTGAAATCACAGAT
GAGTTCAAACTGCTGTATGGATGTAGAGCTGACATCGCAATCAAAATGGTGAATGAACAA
TCTGAATTATTAACTAACTAAATTTAAATCCGATGAATCTTAAGAAATTTTCGGGTGAAG
ACGCTTCACCTTGACACCATCGTGGTGTGCGCCCTTCTCGGGATGAGAATGGGCTTTTTC
TCGATAAAATAACATTTAAAAATGAAAACGAAATGGAATTTTCAATGTCCCAGTTGCCTG
AATTGATAGGACTGGGAGTTCCTGTGTTTATAGGTTGCTCGTTTGTTATGGGCAATGGTG
ATAATTTGCAAGGTTGTCCTGGCAATCGAGAGATAAGCTTGAAGGAAGAACCTGCTTGGG
TAGCTAAGGGCAGACAGGAGGAGCTAAAACTGCCTGATGAACTCAATACGCCGGAAGCTA
TCGAAATACTCAATAAACTACAAGAACACGATTATCTAGACGATTGTTATCAGCCTAAGA
GAATGTCGATCTCTGAAAAAGGTGTGTTGGCTTCTCTCATCTCTGATAAATTGAGCATCA
ACCAACCTTGGGTTACATTCGGAGAATTGTGGAATATGAACAAGGAAATCTTGCGAAAGG
GCAATTCTAAAGGAATGGACCAAAAAAGCATAGAGCGATTCATAGAAAAGATAAAAGATG
TAATGGATTGATATTTAATATGTTGCGTAATTCTTTCCTGCCTACCCCGGGGCTACCCCG
TGGCACATGGACGGGGCAACCCCGTGGCAGGTAAGTTTCAAAAACTCTTAGTACCTTTGC
CCCCGTAATCAGATGCACAGCGCGTCTGGTTGCGGGGACTTTGCGTATTGCGGGTTCTCA
ATCTTTTAATACATATAATATGTTTACAAGACTAATCAATGCAGTAAAGGTAGACGGTGC
TGTGATCACCGAGGAGAATGGTAACGTATCAGTGCGCAAGGCGCCATGGAACGAGACGGA
GGTAATCAGTGACAAGCCGCAGGTGATCAGGGGCAGGATGATATTCTCGGGTGGCGAGAA
TGGGCGAGGCGACTGGGTGGACTTCAAGCCTTATGTGCAGGGCAAGCGAGAGAAGCCCTT
CACGGAGATTCTCAAGACCAAGCATGGGGTGGTGCGCACTAGCAAGCGAACCGTGCAAGT
GAACTATGCCTTCTCCAAGGACATGAGCAAGGCGGAGATTCTGCGCTGTCTCAAGGGTGA
GCACCAGGAGATGGTGAAGGCTATCAAGCCCTTCAAGGAAAATGTGGAGTGGGAGGACTA
TAAGGAGTAATAGATAATGTATAATTAATAATGTATAATTAAGCATGAACCACTTTATTG
CAATGAATCCTCAGCGTGGGGGCAATAAGGGCAGCGCCAGCTGCCTGCCCCTGGCTGAAT
ATGACAAGCTGATAGCTCAGCCTTGGCTCCACGATATGGTGGAGCAGATACGTGGGGGCA
ATGACAAACTGAAGGGGCTGATGCCCTTCCGCTGCGGCCACTACAGCCGATTCCTCAAGA
ATCATCGCTCGCAGAAGGATGCTGACCCTACGAGTTTTCTCTTCCAGACCACCATCGACA
TCGACGATAAGGAACTGGTGGGTATCGCCATCGAAATGGCAAGGCAGCTGAATTGCAGCG
ACTCCATCTGGAAGGGAATGCTACTGCATCTGGAATACTCGGCTCGTAAGAAACTCCACA
TCGACATCCGAATGCCGATAGGTATGACTATCGAGGAGACGCagAGAGCGTATtGTAAGG
CACTTGGCGTGCCCTGCGATGAGAGTTGCTTCACCCCAGAGAGAATCCTCTTTATCACGG
ATCAGGACTCGGAGATCTATCGCTCCAaGGACTGGTATGCCGTGCTTCCTGCCGATGAAC
TGAAGGCTCGCAGAGAGGCTTATCTGAAGCGTGGTCTCACCATCGACGGCAGAGGCAAGG
CTAACCAGCCTTACGAAATCAATATCAAACCATCAACCGTAAATACTCAACAGAATGTTC
AAACAAATCGACTTTCGGGCTCTAACGGCAATCCTGCTGTTTCTCATGGCTCTGCTGGAG
GCTATCAGATTCCTGACGGATTACCAACCTCTGGTACCGCCAGCGAGAAGAGCCTGATAG
CCTTCGACCTCTTCACGGAGTCGGCAGGACTGAAGAATGTGAATATCGATACCGAGGGCT
CTCGCCACTCCTCACTTCTTGCCATCATGAGCGCAGGAGCGAGCAGGGTGATGAGCGAAG
AGGAGCTGAGAAGAGTAGTGGCAGTGAAGATGCCTAGCTTCGCCCAAGAGCGTGACTGCC
AGCAGCTGATCCATGACTTCTATGAGAAATATGGAGACAGTTCGAAGCCATTCTCTAGAG
ATGTGATCCGCATCAATGCGCAAGCAGAGAAGCAAGCGACTCTCTCAACTCCTAATTCCT
CACTCCAAACTCCTAACTGTGAAGATGATTACCCCGCTCCGCCCGAGATGCCGAAGAAGC
TGCCTAAGCTCGTGGAGCTCCTCGTGTCTCAGACACCGGATATCTATAAGCCTGCCGTAG
CCCATGCCATCTTTCCTCCGCTAGCCACCCACCTCTGCCGCACCTATTTTAATTACATCG
ACAATGTGGAGCATGAGGCTACGCTAATGTGTTGTCTCTTAGCTGGTACGGGCGCaGGAA
AGAACTGCGTGCAGATGCCTATCAACCTGATTATGGAAGATATCAGAAAACGAGACAAAG
ATAACCTGAAACGAGAGAAGGAGTGGAAGGATGAGGTGACAAGAAAAGGTGCTAACAAGG
ATAAGCGTAAGCGACCTGAAAATCTCGTGATCCAGGAGATAGACGCCGATATGACCAACC
CTGCCTTCGTGATGCGTACCGCTGAGGCGCAGGAGCATTTCCTCTATACTGCTCTCAACG
AGATAGACCAGTTTGATAACCTAAGGGGCATTGGCAACCAGCAGTTTCGTATCATGTGCC
TCGCCTTCGACCCTGGTAATCAATATGGACAAACCCGAGTGGGCACGCAGAGTGTTACGG
AGCGAGTAACCATCCGATTTAACTGGAATGCCTCGACCACCATCAACAAGGGTATCCGAT
ATTTCTCCAAGGTATTGACCGATGGTCCTATCTCCAGAATCAACTTCTGTACTATCCCAG
AGCGTGAGATAGGAGCCGAGATGCCTGTCTATGGCACATACGATGACACATTCAGAGAGA
ACTTAAAACCCTATATCGAGCATCTTAACATGGCTTCTGGTACTATCAATTGCCCTGAGG
CTTTCGCCTTGGCACAGAAGCTGAAAGAGGAGAATGCCGACTTTGCCCGTATGAGCCAAG
ACAGGGTTTACGAGAACCTCTCGTTCAGAGCCAATGTCATTGCCTATCTGAAGGCTTGCG
TGCTCTATGTGGCGAATGGTTGCCAATGGGAATCCGAGATAGAGGAGTTTGTGCGCTGGA
GCGAGCAGTATGACCTGTACTGCAAGATGAGATTCTTCCGAGATGCTATCGTGAAGGCGG
AGCAGGAGGGAGTGAAGTCGAGCAAAAGAGGGCCTTCCAATATGCTGCAACTTCTGCCAA
ATGAGTTCTCTTATCAGCAGGCTGAGCAGTTGAGAAGCGACTTGGGGCTGGATACCAAGG
GCACCCGACGGATGATAGCCACCTGGGTGTTCAGAAAGTATATCGTGAAAGTGGAGGCAG
GCGAACAAGGCGTTAATGCTGGTAATGACAAAGCTGATAACAGCCATTGCTATTACAATT
ACGGTAATTACAGTTTTTATCGCAAGCTATGTTTTCTCAAAAAAGAATCTAAATAGAAAC
AATTATGGAAATCGTACTCAAAAGAATAGCTAAGCAGAATACTTACACCATAGGGCGTAT
GTATATCCTGAAGGACGAGGAGGTGGAGCGCAAGGTGAACTATACGCTCAATAAGGACCA
GAAGCGCAGCTTCTGCCATGTGGTAGATGTGGGCAAACTGGACGGGGAGCACTACTTCTG
CGATACCCTGGAGCCAACGTGGCGCAACCTGCTGGGAATCACCCTGTTGCCCCAAGAGGA
GAATGTGCGTCTGGGGCGAGTGTCGGAGAAGAAGGCGCAGAAGATGAAGGGCAAGACTGC
CATACCCGAGGGCACTTATCCCGTGCTCATCACCAAGTCGCCGAGATTCAAGCAGTGGCT
GCCCCTGCTGCAGGGCGTTCCTGGCTTTGAGGGCATCCGCATCCATGCCGGTAACTACCC
CGATGATACGCAGGGCTGCATCCTGCCGGGCGAAAACAAACTCCGAGGCATGGTGGTAAA
CTCCCGCATCTGGCTGCATCGCCTCGTCAATGCCATCACGGCGGCGAGAGACCGAGGCGA
GAGCATCTGGATCACCATCGTTTGACACCTCTCACGGCCTGGCTCTCTAACGGATTCTCC
GGCCAGAAATGCTTAGGGTATCGGCGCTTCAGTTCTTTGCGGACTTCGAAATAAGTGCCT
TGCCAAAAACTTGCGAGATCCTGAGTAAGTTGAACTGGCTTGAAACCGGGAGATAACAAC
TCAAGCAGAAGGGGCTGTCTGCCTGCATCGACAGTGGGAGTTGATGTCATTCCGAAACAC
TCCTGAAGCCGCACACTCAGAACCGGGGCTTCGGCCCCCAGGCGGTAATCGATGCGGATA
TTGCTGCCCGATGGCACACGGATGTGGGTGGGAGCAAGGCGGTCTATCTCCTGCTGAAGC
TCATAAGGAAGGATGTTCCAAAGGATTTCGCACAGGTTGAGTTTCTTCAGCTCAGTAACA
GAAGTCTTCATCTTACCACCTTCTTCGAGATAGAAAGGGAGCCACGCTTGGGCTGTTGTC
AGGAGATGCTCTGTTGACAGGTCGGGAATCTCCAACTCCGGATGCCACTCAGCTACTTGC
GCCACGCGCTGTTGCAGACGATGAACCGATTCGTTCCAATCGAACATACTGAGTCCGTCT
TTTCTGGCAGCTTCACAGATAATATTAGAAACAGTCTCTCGGTTGGCATTTTGTATCGGC
TTGCTGTCTATGATGAGCGCTCCTATCCGTGTTTCCTGTTGCATCTTTACTGCCAGCGCT
TTGCTGTCCCATGAAATATTCTCGCAGGTTTGTGCCGGCAGGTTCTTCCAGTTGACGGGG
GCTGAGAGAAATACCCTTCCTTTCCGTCCCTGCCCAGAACTGGATGATGAGGTTGAATCG
AGGTTGAGTGATGCGATGGCAAGCCATTCGTTTGCTGCCATGCTGTCGCACGGGTCGATG
AAAATCGTGTTGCCATTCGACATCTTGAAGTTGCCCGCATGGTCGGTGGCATGGGCGATG
CGCTCAGGGTAGGCTAGGGCGATGAGATGGCCCACTTCCTCAGCATCAATTGGCTCGTTG
TCTTCCCTGATACGCAGCATCTTCCTGTATTCCTGGGCAATCTGAGCGATACGGTTCCAA
CGCCCCAGATTTTTCTTGCAGCGTGCGGAACGGAGGATAGAAAGGCGGAGCGTCATGTCT
GAATCTTCATTTTCGCCCATCGGGTCTTTCTCTTCCAGCAGAGCAGCAATGTCGCAGGCC
AGGGCTTGGATCGCCGGAGAATCGCTGCTGATCATCATCTTGGCAATGCGCGGATGACAA
GGAAGTTGAGCCATTCTGCTGCCTTCTTCGGTGATGCTGCCACTGAGAGCGTGAACATCA
TGATCAGGAGTGAGAGCGTTGAGCGACATAAGAAGTTGCTGTGCCAATACGAGGTTGCCC
TTGGGAGGAAGGGTGAGCCAAGGCAGCAGTTCCGGTTTGTTTTCCCCGAAAGCTGCAATG
TCGAGAACCATCGAAGAGAGATCTGCATCCAGTATTTCGGGCAGCCGTTGTTCTGGCATC
AGATGTTCCGAGGTCTGTGTCCAAAGCCGGTAACATACGCCTGATGTGATTCTGCCCGCA
CGCCCCCTTCGTTGCGTAGCCATGTCCTGACTGATACGAACGGTTTCGAGATGGCTCAAG
CCTGTACGGGCATCATAAACCAGTTTTCGGCAGAGTCCGGAATCCACAACGATTCTTACT
CCTTCGATGGTGAGAGAAGTTTCGGCGATAGGAGTGGCCAGTACGATTTTTCGTTCACCC
GGTTTGGAAGGAGCGATGGCGAGCCGTTGCTTTTCTGGCGAGAGGTTACCGTATAGCGGG
TAAAGAGTGGCTGAGGGCAGGACAGAGCGAAGCAGTTCTTCGCATTTCATGATTTCTCCC
TGTCCCGGCAGAAAGGCAAGAATGTCACCTTCCTGGTTTCTGAAAGCCTGACAGATAGTG
GCTGCCATTTCCTGTGCTACCTGATATCTGTCGATGTCGTGGTCTGCATAAACGGTTTCT
ATCGGAAACATTTTGCCTTTACTCTCGATAAGCGGAGCCTGAAGTGCCTGACAGATGATA
GAAGCATCGATTGTTGCTGACATGATAATGAGCTTCAGGTCGGGGCGGATGATTTCCTGT
GTTTGCCGGGCCAGCGCTAACGCCAGATCGGAATTGATGCTGCGCTCATGAAACTCATCA
AAGATGAGGCACGAAACGCCTTCGAGTGTAGCATCATTGACCAGCATTCGGGTGAGAATG
CCCTCGGTAAGGACTTCGATGCGTGTATCATCCGAAACCTTGCTTTCGAATCTTACCCGA
TAGCCGATGGTTTTGCCCACGGGTTCTCCCAGAATCTGTGCCATCCGTTCGGCTATCTGG
CGAGCAGCCAGGCGGCGCGGTTCGAGCATCAGAATCTTACCCTGACTTTTAAGATGATCA
TGGATGAAGCCTTCCAATGCCTGATCACTCATGCCCCGCAGAATGGTGAGCGGGAGGAGG
GTAGATTTACCGGCTCCAGGAGGAGCTGTAATAACAAGGTTAGCCGACTCCATCAATGCT
TCATTGACTGAGTCGGCTATCTGGTAAGCTGGCAGATGACCAGCCTGCTGTTCTATTCTA
TCTAAGTTCATTTCTTCTTATTTCACAAACTTCAGATTTCTTTTATTTCACAAATTTCAG
AATCTCTTTACTCTTTCTGCCCTTTTTGGCAGGAATCGGCATGAAGCCTTCTGTGAGTCC
TGTTTTATCTGTCATGGTCTGGAAAACGGAGGCGGCATATGAAGAGAGTTTCTTCTCTGC
CAGTTCTTGCTTGATAGCATCCTCATCATAATCATCAGCATAGAGCAGAGTGTGTAAATC
GTCAAGATATTTTTGCGGAATATTCTGATGCGGCATGCGGCTTTTTATCTGCATAATCTG
TGCGATGATTGCCTGTTTGGTTTGGGCAGCGATGGCTTCTGCCTTTTGCTGCTCGAAGAC
TGCCAGCGTCTCCTCATCCGTCTCCTGCCAGTTTTGCATCATGGCTTCAGTGTTGGTAAG
ATGACTGTAGCCTGCATAGCGAATCAGGGCGATGCGCTTGTTCCAACCTTTCTTTTCCAG
ATAGTTTTTCTCCATAGGGGTAGTAGCTACTATGAGGTTGGCTTTGGCGTACATGGCTTT
CTGATACATAGACTGTTGCAGTGAACGCTTCAAGTAAGGGTTCTTGCAGTTTCTCTCAGA
AATATCGCCTAGTGGACAAACGATGTAGGGAATGTCCATCTGCTTTGCTTTCTTTGCTAT
CTGGGCTCCCTGCCATGTCCATGCTCCTATGATCAACACAATGTCGGCATCAACCAGGCT
GTTGGTGATGTCGAGCTGCTTATTCAAGGCTTCGATGTATGGAAGATACATCTTCAGCAA
CTTCTTATGGTTGGAAATGAACAAATATACTTTCATCGTTCTGTCGGTTATTTTTAACTG
TTATTATTCTGATAGACTGTTACTTCCTTTTTACCCTGTTTAGAGTTTATGAGAAGTGAA
ATCGTTTTTGTCAGCCCGCCAATAGCGCAATTTGGTAGCCAGATTTCTCCAGATAATTCC
ATATTCGAAGAATGGCAGTTTGAACATCGCTATTCCGTCATCAAAGTGTCTGATGGCCTT
GTTGGCTATCAGCATTCTCACGATGAACAGCAGGAGGAAACTGAAACCTGCGCATCCTGT
AAGAATCCAATTCTTCATGAGGATAGAGTAGGCTGCAACGGCCAGTGTTGCTATCAGGCT
GAGATGTGGCATGAGATGGTCAAAGAACATGAGGGTTCGCATGGAACCGGCTCTTTCCAA
ACTCCTGCGTGAAGCCTGCAGATAGAGGTGGGCATTGTGCCAGCTCTTGTTCGATGGTGC
TTCGCGGATGAGCCATGCATCGCAATCCAGTTCTGTAGCAGTATCGCCATAATGGGCATA
CTTGTTGACGAGAAAATCGTATTCGCCGCGAACATATTCCAGGTTGCCCTGATAGCCCTG
TTCCTTCATGAAGTCGCTCTTGCGGAACGCTACGTTTGGCATGTGGCTGCGATAACCATA
GGTCTGCTGGGCACGGCGCAAAACATAGTAAGCCTTGCGGATGCTGTCGAAACGGCGTAT
GCTCTTGGTTTCCTCATCAAGGGCTACATATCCCAATACCAGATGGTTTGGGTCCTGACA
TTGACGGGCCATGGTTTGCAGCCACTTGTCGTTGCTTGGGCGGCAATTAGGTTCAGTCAG
AATAATCCATTCATGTTTGGCTGCCTTCACACCCAGTGTAATCTGCAATTTCTTGCGGCT
CATGTAGCGTGAACTCTCAGGAATGTAAGTATAATACAGATGAGGGTTCTCGGCTGCTGT
TCGCTTCAGAAAATCCTGTGTCTCGCCATCTGTACTCTGGCAGACTACGATTACCTGATA
GTCGGCAGCGTACTGCTGACGCAGGAACATAGGgAGATTCCTCTCCAATTCAGCAAGATT
ATCGTGTGCGGTAATGAGTATACTGACAGGAGGTTGATTCTCTGCCGTTTCTGTTTTTTG
AAAGCGCAACGAGCGCAGAAATGGATTTATCAGCGATCCGAGAACCGCTAATAAAACCAC
CACTGCGCCTGCTATTATAGTAGTTGTACTAATGATCATCATTTTCTTTTTCTCGTAATA
TAGAAAGCTAGAGAAAGGAGAATCCTATAAACTCTTAACTTTTAACTTTCAACTATATTA
AAAGTCTTCTGTAATATACCCCTTTGGCAACTGGCGACAGTTATACTGGCTCGCCATGAT
CTCACCATAGGCTCCGGCTGAGCGGAGGGCGATGAGGTCGCCGCGATGGGCTTTGTTGAT
GTCGACAGCCTTGCCGAAGACATCGCTTGATTCGCAGATAGGACCTACTACGTCGTAAGT
TTCAACAGGTTCATCGCTTGAGATGTTCTCAATCTTATGGTAAGCCTGATAGAGAGCTGG
ACGGATAAGGTCAGTCATTCCTGCATCCACAATGGCAAACTGCTTGGCTGTGCCCTGCTT
GATGTAGAGTGTCTTGGTGATGAGAGAACCCATCTGACCCACTACAGCGCGGCCCAACTC
GAAGTGAAGCTTCTGACCATCGCGCAACTTCAGTTTCTTTGCGTATGTATCGAAATAATC
CTTGAAATTAGGGATTGGCTGTCGGTTTGGATGATTATAGTCAATGCCCAATCCGCCTCC
CACATTGATGTTCTTCACAACGATGTGATGAGCTTCGAGCTGGTTCTGAAGTTCGTTGAT
ACGGTTGCAGAGTGCCTCGAAATCACCCATATCGAGAATCTGGCTTCCGATGTGGAAGTG
CAGTCCGAGGAACTGGATGTTCTTCATCTTGGCAGCCTCTTCGATTACGGCTTCCATGTC
GCGCATGGCAATTCCGAACTTGTTTTCTGCCAGACCTGTTGTGATGTTAGCGTGCGTATG
GGCgCCGACATCCGGATTGATGCGGAAACAAACCTGCGCAATCTTATTCtGTTTTTCAGC
CAGTTCGTTGATGATTTCCAACTCCGGAATGCTTTCTACATTGAAGCAGAAGATGCCTTT
CTCCAATCCGAGGTTGATTTCCCAATCGCTTTTACCTACACCAGCGTAAACAATCTTGCT
GGCTGGAAATCCGGCTTTGATGGCTGCCTGAATTTCTCCTCCGCTCACACAGTCAGCTCC
TAAACCAGCCTGACAGATGATATTGAGCACCTTAGGGTTGGCATTTGCCTTTACGGCATA
GTGCACTTCAAATCCCTCGTGCTTGCCAGCCTCTTCATTGATGGTTTTCAATGTCTGGCG
CAACACATTGGTGTCGTAATAGTAGAACGGAGTCTGTATCTCCTGAAACTTATCTATCGG
AAATGTACCTTTCATTTCGCTTAATCTTAAATTAATACCTTATTATAGTTAAATCAGAAT
ATCCAACGAAGAGTGGATAGGAAGCATTACATACGAATTCTTCACTTTTCACTCTTCGTT
TTCATTTGCATTACTTCTTCTCGAATAATACGTTGCTCAAGTTCTGCAATGCCTGCTTCT
TATCTTTCTCTCTGATGAGGAATGAGATGTTGTAGTTAGAACCACCATAAGAAATCATGC
GTACAGGAATGTTCTTCATCGCATCGGTAGCGATGGTCTCGAAGCCAACGTTGCTCCAGT
CCAAATCACCTACAACGCAGATGATGCACATATCAGAATCAACAGTTACTGTACCATATT
TCTTCAGCTCATTTACGATGTCGTTAAGaTGAGAATCATTATCAATACTCATGCTGACAC
CCACCTCAGAAGTGGCAATCATATCAATTGGAGTCTGATAGCTCTCGAAGATTTCGAATA
CCTTGCGTAGGAAACCTGTAGCGAGCAACATGCGGCTACTCTTGATCTTGATGGCTGTGA
TGTTGTCCTTGGCAGCAACAGCCTTGATCTTGCCGCGTACGATGACATTGTCGATGATTG
TACCGTCGGCCTTAGGATCCATGGTGTTCTTCAAGCGTACAGGGATGCCTGCATACTTAG
CTGGCTGAACACAGGTAGGGTGGAGGATCTTGGCACCGAAGTAAGCCAACTCAGCAGCCT
CCTCGAAGTTCAACTGGCGGACAGCTTCAGTGTGCTCTACGACACGAGGGTCGTTGTTGT
GCATTCCGTCGATATCTGTCCAGATCTGAATCTCTTCAGCTGGGAGAGCTGCACCGATAA
GAGATGCGGTGTAGTCGCTACCGCCACGCTGCAGATTGTCAACCTCGCCGTATGCGTTGC
GGCAGATGAATCCCTGAGTGATGTAAATCTGATAGCCCTGGTTCTGCTCCATGATAGCAG
CCAACTTCTCCTTGATGTACTGAGGATCCGGTTCTGCGTTCTTGTCTGTGCGCATAAAGT
CTAATGCACTGAGCAATACGGCCTTTACACCCTGTTCCTTCAaGTAGTTtACAACCATGT
TGGTGCTCATCATCTCGCCCTGAGCCACGATGCTCTTCTCCTCGAAAGAAGTGAAGAGGT
CTTTGGTGAATGAGCGGAGATAGTTGAATTCGCCCTGCAAGAACTCACGAGTCGTATTTT
TCATCTCCTCGGTAGAGTAGAGTTCTTCTACATGCTGCATGTATTTCTTCTCCAAGTTGT
TGATTACCTCGTTGGCGCCCTCTGGATTCTTCTTGTAAAGATAGTCAGAGATCTCAACGA
GAGAGTTTGTTGTACCGCTCATCGcAGACAATACGATGAAAGTTGGTTCACCTGATTCTG
TAACCAAAGAGGCTACTCCCTTCATGCGCTCTGGTGAGCCTACAGAAGTACCTCCGAATT
TCATTACCTTCATAGTCGTAATTTTATTTAATTATTTCACTTAATTATCTTCTCCATCCT
CTGTGAGGTCGATGTGGTTGTACTCGTTGGTTACGTCGTAGAGCACACCTTCCTTACAGC
GGTAAACGATGCCTGGGAATTTGTCGAGCATCGGGATGTTATGGGTTGTCATCACAACAG
CTGTGCCTTGTTTGGTGATGTCTTTCAGCAGACTCACGATGTTGCTGGCTGTCTCTGGGT
CGAGATTGCCTGTAGGCTCATCGGCGATGATGATTTTTGGATTATTGAGAATGGCGCGGG
CGATGGCTACACGCTGTTGCTCACCACCTGAGAGTTCATGAGGCATCTTGTCGATTTTAT
CAATCATGCCTACTTCGTTGAGCACCTCTTCGATACGCTTTTCTCTGTCTTTTTTGTTTT
TCCAGCCTGTTGCCTTGAGTACGAATTCAAAGTTCTTGCGAACGGTGCGGTCGTGTAGCA
GCTGGAAATCCTGAAAGATGATTCCCAATTCCTTACGCAGAGCCGGAATCTCCTTTCGCC
TGATAGTTTTGAGGTCTCTGCCGAGAATTTCAGCCTTCTCGGTTTCGCCTTCTACAAGGT
CTAGTTCGCAATAAAGTGTCTTTAATAGCGAACTTTTACCAGAGCCGACTTTTCCAATAA
GGTAGGCGAATTCTCCTTCGTCAATATGGAAATTGATGTTTGGGAGCACGCACTTATCGG
CCTGATATATGCTGACGTTCTGATAATCTATTAACATCCTAATTTTTTCTCCTTTATTTA
ATGTATTTGAAAGCTTTTGCCCTTTCAGGGCGTATTGCCAATATCTTTTTATACCCAGGG
TGTTGCCCTGGGCTAGGGGCTTCTGCCCTTTCAGGGCGAGCTGCTGCAAGATAGCCTTGA
GCTAGATATATTATTTCATTTCGCCCTTGCTCTTGGCAACGCGGCGTTTCTTATCCCATT
CCGGATCGTGACGCATCTGAAGTTCTTTCACAACATCTTCTATTCTCAAGCCCTTGCTTG
TGAGCAGAACGATGAGGTGATAGAGAAGGTCTGAACTCTCGTAAATGAGTTTCTCGTTGT
TGCCGTTTGTGGCTTCGATAATGGTTTCAACAGCTTCTTCTCCAACCTTTTGTGCCATTT
TATTAACGCCTTTCTTGAAGAGGCTGGTAGTGTAACTTCCCTCTGGCATTTCTTCGTGGC
GCTTGTTGATGAAGTCCTGAAGCTCTGAGAGGAAGAGGATTGGGTTGAGTGTATTCTCTT
CTGCCCAGCAGGTGTCTGTACCTTTGTGGCAGGTTGGACCGTCTGGGTGAACCTTAACCA
GCAAGGTATCGTTATCGCAGTCGTTCTGAATGCTAACGAGATTCAGGAAGTTGCCTGATG
TTTCACCTTTTGTCCAGAGGCAGTTGCGTGAACGGCTCCAGAATGTCACCTTTTTGGTTG
CTATTGTCTTATCGTATGCTTCCTGATTCATGAAGCCAAGCATCAAGACGTTCTTTGTAA
CTGCGTCTTGGATGATGGCAGGAACCAGTCCGCCTAATTTTTCGAAATCTATTTCCATTT
TATCTTGTTTTTATTTtCTTACATTATTATATTCCCCGTGTCCTATATTCTCACGTTGAT
TCCTTCTTCTCTCAGGTATTTCTTGAGGTCAGGAATGGCAATCTCGCCAAAGTGGAACAC
GCTGGCTGCTAGGGCAGCATCTGCCTTGCCTTGGGTGAACGCATCGCGGAAATGCTCCAT
CTTTCCAGCACCTCCTGAGGCGATGATAGGAATGCTTACTTCTTCAGCAAGACGGGCGAG
GGCCTCGTTTGCGAATCCCTGTTTCACACCGTCATGATCCATACTGGTAAAGAGAATTTC
ACCGGCACCCCGGTCGGCTACTTCCTTAGCCCAGTCAAACAATCCTAGTTCCACCCGTTC
TCTTCCGCCTTTTACATAACAGTGCCAGCCGTCAGAATCGAGACGTGCATCAATGGCGCA
TACGCAAACCTGTGAGCCATAATGGTTGGCAATTTCATCGATGAGATCCGGATGTCGGAT
GGCAGCACTGTTAATGCTAACCTTGTCGGCTCCTGCGTTGAGCAGGCGGTCAACATCTTT
GAGTTCATTGATTCCACCTCCCACAGTAAATGGGATATTGATTTCGGCAGCCACACGGGT
TACCATATCCGTAAAGGTTTTGCGCTCTTCGAAACTCGCTGTAATATCGAGGAATACGAG
CTCATCGGCTCCAGCATCGCTATAAGCTTTTCCCAGTTCTACCGGGTCACCAGCGCTGCG
AAGGTTTACGAAATTGGTTCCCTTTACCGTCTCGCCGTTCTTTACATCAAGACAAGGAAC
GATTCGTTTAGCTAATCCTTTGCTTTTACTTTGAATTTTCACCATTGTATTTTAATTCTT
ATCGATTGAAGCTATTAACTAGTTTCTTAACATCGATTTTCCCTTCGTAGAAAGCTTTTC
CAAATACTACGGCAGGAATTCCTGCAGTTTCCAATGCTTCGATGTCTTCGTTGCAACTTA
CTCCGCCTGAGGCGATAAGATGCAGTTGAGGATAGGCAGCCATTACTTCTTTGTAGAGTT
CTATGGCAGGTCCCTGCAGCGTTCCGTCTTTGCTGATTTCTGTGCAGAGAACATAGCGTA
CTCCTTTATCGATGTACTTTTTCAGGAAAGGAAGGAGATCTTCAGAAGAATCTTCTTTCC
ATCCGTTGATAGAAATCTTTCCGTTTcTTACGTCGGCTCCCAGAATCAGGCGGTCGGCTC
CATATTTGTCCAACCATTGCATGAAGAGTTCAGGAATGGTGACGGCAATACTGCCCACTG
TAACCATGCTTGCTCCCGCAGCAAAAGCTTTCTCAATATCTTCTTCGGTCTTGATTCCGC
CACCGAAATCAACCACGAGAGAGGTTTCTGTGGTAATTGCCTTCAACACCGCATCATTTA
CGATGTGCTTTGACTTGGCTCCATCGAGGTCTACTACATGCAGGCGTTTGAAGCCCATCT
GCTCAAACTGTTTTGCCACCTCGGCAGGATTGTCATTGTAAACCTTCTTCTGGTCGTAAT
CGCCTTTGGTAAGACGAACACACTGGCCATTTATCAAGTCGATAGCTGGAATTAATTCTA
TCATATTTGTATTTCCTCTTTTATTTTATCTCTAAAAAGTTCTTTAAAATCTGTTCTCCC
ACCTTTCCGCTCTTTTCAGGATGGAACTGGCAGGTATAGAAATTGTCTTTGTGGAGCGAT
GCACTATAAGGAAGAATGTATTCTGCCTTGGCAATGGTCTCCTCGCAGAGTGGCACATAA
TAACTATGTACGAAATAGGAGTAGGGATGAAGCAGTGCATCAGCGGTAGACTTGTCTGAG
TCAGAATCCGTTCTGTTTCCGAACCCCTTATAAAGGTCAGTCTTCAAATCATAGATTTCA
TTCCATCCCATAGCAGGCACCTTGTCTTCGTGTTTCTGAGGCTGGAATCGCTTTACATCT
ACATCAAAGATTCCGATGCAATCTACGTCACCTTCTTCAGAATGACGGCACAAGAGTTGC
TGTCCTACACAAATGCCCAGGACGGGTTGCTTCAAGTTCTTGATTACTTGATCAAGCTGA
TGAGCCTTCAGATATTCCATTGCTTCTCTTGCCTGGCCTTGTCCTGGGAAGAGAACGCGG
TCAGCCTTCTGGAGCATTTCTGCATCATCTGTAAGTACAGGTTCGATGCCTAAACGCTTC
ATGGCGTTGACTACGGAATAGATATTTCCGGCATTATATTTTACGATTGCTACATCCATA
ACCTAACGTAATTCATTTCTATTTCTTATTTTTCGATGCAAAGGTACACATTTTCTTTTA
ATTTAAAGAAAATAAAAGCAAAAAGATTACGAAATATAGTAGATTTCTTTCAGAAAGTTA
GAAATATGGCGTGTTTTTACGTTTTCGTTAAGTGAAAAAGGAGCAATTGGATGTAAACCA
ACATCTAATTGCTCCTTTTGAAGTGTTTATTTTGATAATTGAAACTTCTTAGTTTTCTTC
TTCACTGTCTGCTGTGCGGAGAATGATAGAAGTTGCTCCAATGGTGAACAGGGTTCCGTC
TTCAATAACGCGGCGTTCTCTGTCGCCCAGAATCTCATTGTCAACGAAAGTTCCTGTATA
ACTTGGTCCATCACGGAGTACATATTTCAATTTGCCTTTCTTGTCGCGGCTAACGTTGAT
TACGCAATGGTTCATGTCAACGCTTGGGTCTACGGTTTCGATAGGGCAGTTGATTCCGCT
GTTCTTCATGTAGCGGCCGATGATGTTGTCGCCTAACTGGAGCGGGATGACCTGTTTGTA
AGCGAATACGTTCTCGATGACAACGATAGAACCGTATCCCTTCTCGTTGGCATTCTCATC
AAGTTTTTCCTCCTTGCGGGTTTCGCGGAGCTTGGAAACTCCCATTCGGATGCCAAACTG
CTTATTGCAATTAGGACAAACGAAAACGAGACTCTGACCTGCCTGATACTTGGTCTCATC
GAAGGTGATAAAATTATCGCATTTAGGACAACGTACTCTTTTCATATTCTTTTTCTTACT
TTTCTATCTTTATTATAATAATGTGTTGTAGAAGTTTCCGATACTCCTTGCTCTTTGTTC
TAGCTATAAACTATAAACTCTTAACTGTAAACTATTCTTTCACTTTCGTAATCCAGCCGT
CAGTAAAAGCATCATAGTTGTGTAAACGGTTGAGAGCAGTATAAGCTTCGCCCTCGGTAG
AGTATGTTCCGTATATAACTTTCACATTATTATCCGTAATCAACACCCTAGCTTCCTTGA
ATCCTTTGTTTTGGAGGAGTTCAGCATAGCAGGCAGCATTGCGCTTGGTAACACGACTTG
CCAAAACGATGCTATAGTAAGAAGAAGCTGTTTGCAATTCATTGTCCTGAGTCATGTTGA
CAGACTTGGCAGGAATGCTCTCTTCTGCCTGTGATTCTGTACTAAGTACCAGTTCTTGAG
GTTGCGCAACTTTATTGATCTCCTTAGGCATGATGCGGTTCAACATACCTGTGTCGATTT
GGCTCTTCTGAACAGTTGGGGTTCCCAATGGAGAAGAGTAGGTGAAGAATGCAATGAGAG
CGATGCAGGCTGCTGCAATATTGCGCAACCAGCTCTTCTTGATGCTGATGAATTCGGCAT
TTGATTCTTCTTCTTCGTTAACGAACACAGAATTGTTGACAGAGAGTCCACTCTCCATCT
TCTGGTTACTATCCTGATTCTTGACTTCGCTTTCTGTACGATTGTTTTCTACTGTCTTTG
CTGGCATTTCAATGATTGAAGCAGCAGAATCTTCAGTCTTCTGAACCTCTTCTGCAGAAA
TCTGCGCGAGTGGGAGCATGTTTAAGCCGCCCAAGCCATACAACTCAGGGGTAAGAATGC
CCGCCTCGCATGGTTCGAAGGTATAATTTCCGTCTTCGTTCAATATGATGGTGCCAATAT
CATTCAGTTCAAATTTTCCTGAATTCtCCAGAGTCTGACGCATCTCTGTCACTTCATCAG
CAATGCGGTTCAAAGCTTCCGGATAGCTGATATCGTATGCTTCAACATACGAAAGTGCAA
GGAGAGAATCGTTCATCTGGAGCTGTGGGTTAAAGCCAATAGTTCTCAGCGGTGGCAAAA
ACATGCTGTCTCTGCCATCGTAACGCGCATCTACATGATGAGCCATGAAGCCACCAAATC
CTGGGACAATCACGCAATCGTTGCTCAAAAGTAGGATCTCTATATGTCTTTCTAGTCTAT
TCACGTTTGCAAAGGTAGTGATTTTTTCGGAAATGACCAACAGAAAATAAAGAAAATTTT
CGATGAAATCATAAAAAGTCTAATTTGTTTTGTCGTTTCGGGAAAAAGTATTACCTTTGT
GCCTAAAATAAATAAGGTATAAATCAATGAAATATACAGAGATAGAAATTGAAGGAGTCT
GGCTGATAGAACCTCGGGTATTTGAAGATGCTCGCGGCTATTTCTTTGAAGCATGGAAGC
AGGCTGACTTTGATGCTCACGTTGGAGGGCATGTGGTGTTTGTGCAAGACAATGAATCGA
TGTCGGCTCGTGGTGTGCTCAGAGGTTTGCATTATCAGAAaGGTGAATTCTCGCAGGCTA
AGTTGGTGCGTGTCATCAAAGGCCGCGTGCTGGATGTAGCTGTTGACTTGAGAAAGGGCA
GTAAGACTTTCGGTAAATATGTAATGGTTGAACTGAGTGGAGAGAACAAACGTCAGTTTT
TCATTCCTCGCGGTTTTGCCCATGGTTTCCTGGTACTGAGTGACGAAGCCATCTTTACTT
ATAAAGTAGATAATGTTTATGCTCCTGATTACGAAGCCAGTATTCATTGGGATGATCCTA
CTATCGGAATAAAATGGCCTATTGAAGGAGTTGAGGTGCTTACGTCAGAAAAAGACAGAA
CCAAGGCAAAGTCTTTCGAAGAGGCTGATTATTTCGAGTAGAATTGGTATCAGCTTTTAC
CGATTAATTTATTTAAAGAACTCATCATGAAAAAGATAGTTAATTTATGGTTGCTCAGTT
GTATCTTGACTCTTGTTGCTTGTGGGCAGAAGGCCGAAAAGCAACAGGAAGTGAAGGAAG
ATACTGCGGCTAAGAAGATGTTGCAAGGCATTTGGCTGAACGATGACGATGAGGATGATG
TGGCGTTCCGCGTAAAAGGCGATACGATTTATTATCCTGATTCAACCAGTCAGCCTGTCT
ACTTCTACATTGCTGGCGATACGCTTGTAATGAAGGGTGCTAATATTGCAAAATATCCGA
TCGTAAAACAGGCTGAGCATATTTTCCAGTTTAAGGTGCAGAATGGGGATGTGGTTAAGC
TGGTGAAGACGGAAGATAAGTCTTATTTGCAGCAGTTCATCCACAACCATGCTTCCGTGG
CGCTGAATCAGAATACGCTGATTAAACGTGATACGgTGGTTGTAAGGGGCGATGAGAAAT
ATCATCTCTACGTACAGGTTAACCCAACAAGTTATAAGGTCTACAAGAGTTCTTATAATG
ATGATGGTGTTGAGGTAGACAATGTTTATTATGATAATATTGTAAACTTGCATGTTTATC
ATGGTGCCAACCGTCTGTTCTCTCGTGATTTCCATAAGAAGGATTTCGATAAGCAGGTTC
CTGCTTCTTTCTTGGACCAGTCTATATTGAGCGACATCGTATTCAATAAGATAGATGAAT
CTGGCATTCATTATCTTGCTGTTCTGGCAATGCCTGACAGCAGTTTGAGTTATCAGGTTG
AGGTTATCATTTCCTTTGAAGGAAAAATGAGAATGCGGGTTAAGAGTTAAAAAAAGAAAT
AAAAAAGTCGCCCTGAAAGGGAAAGCATTGGATGTAAGATGCTTTtGTCCTTTCAGGGCG
ATTCTATTTTTATGTGCTTATCCTGGAGGGATAGCTTGGTGGCTCAACTTTTAATTGAAG
AATCCCAGCAAAGCTCCGGCTGCAACGGCAGAACCGATGACTCCCGCAACGTTTGGTCCC
ATGGCATGCATGAGAAGGAAGTTGTGGCGGTCGTATTCCAGACCCAGGTTGTTGGAGATG
CGTGCACTCATTGGTACGGCACTCACTCCGGCGTTTCCGATAAGTGGGTTCAGTTTCTTG
CCTTTTGGCAAGAAGAGATTCATCAGTTTGACGAATAAGATTCCGCTTGCCGATGCGATG
ATGAAAGCAAGAGCACCGAGAGCAAAGATTTTGATGGTGTTTAATGTCAGAAACTCTGAA
GCCTGGGTAGAACAGCCTACGGTCAGGCCGAGGAGGATAACGACAATATCATTCAAGCTG
CTGCTTGCTGTCTTGGCGAGTCGGGTTGTCTTTCCGCTCTCTTTCAGAAGGTTTCCGAAG
AATAGCATTCCTAATAATGGCAAACCGGATGGAACGATGAAGGTGGTGAGAAGCAGACCG
ATGATAGGGAAGAGAATCTTTTCGGTCTGTGAAACCTGACGTGCCGGTTTCATCTTGAGG
ACGCGCTCTTTCTTGGTTGTAAGCAGTCGCATCAAAGGTGGTTGGATTACAGGCACCAGT
GCCATGTAAGAGTAGGCGCAAACCGCAATGGCTCCCATGAGGTTCGGACTCAGTTTGCTG
CTCAGGAAGATGGCGGTTGGTCCGTCTGCTCCTCCGATAATGGCAATGCCAGCTGCCTGG
TTAGGTTCGAATCCCAGAGCCAGTGCAATCATGTAGGCACCGAAGATTCCAAATTGGGCA
GCGGCTCCAATCAGGATGAGCTTCGGGTTGGAAATGAGCGCAGAGAAGTCGGTCATGGCT
CCAATGCCCAGGAATACGAGTGGCGGGTACCAGCCCTGTTTCACTCCCTGGTAGAAGATG
TTCAGAACGGAGTTGTCTTCGTATAAACCTATTTCGAGTCCTGCATCGGCACGGAATGGA
ATGTTGCCAAGAATGATTCCCAATCCGATAGGAACCAGGAGCAGCGGCTCAAAATCTTTC
TTGATGGCGAGCCAGATAAAGAGTGCTCCCACCAGAATCATGATGAGGTTTCCTGCCGAG
GCGTTGGCAAAGCCCGTAAAGGTAAGAAACTCATTGAAGTTTTGTATGATGAAATCCATA
ATTTACTTTGAACTTTGAAAGTTAAACATTGAACTTTATGATTAGTCTTTTGATTGGAAG
AGTAATCATTAGCTTTTGTCTAAACAGCTTATTATGCGATTGTTACAAGCGTGTCTCCTT
CCATTACTGCATCTCCTTTGTTCACGTTGATGCTGGTAATGGTTCCTGAAGTTTCTGCAT
CGATGTTGTTCTGCATCTTCATGGCTTCGAGCACGACAACAGTATCGCCTGTGTTCACCT
TGTCACCGACTTTCACCTTGATTTCGTTGATAGTGCCAGGCAGAGGGGCAACAACTGCTT
TGCCTGCAGCAGGAGTTGCCTGTTTGCTTGATGAAGCAGAATCAGAACTTGCTGCAGAAC
TTGAACCTGCGGCAGAACCTGCGCTTGTAACAGAGCTGGCAGAAATGTTGTTTTGTCCAT
CACTTAACTTTACTTTCTGTTTACTGCTCTTAACCGGCTGTTTCATTTCCACTTCGAATG
GAATTCCATTCACGGTTACATTGGCGATATTGCCTTCAATATCCTGTATTTCAACGACGT
AATCTACGCCTTTAACCTTATATTCGTACTTTGCCATAGTTTTTATATTTTAACGTTGTT
ATTGTTGTTGTTGAATTTCGGAGCATTCCATCTGGTCTGTTTTGGCTTGATGGTGATAAT
GCCGGATTCTACATCATGAACATCTTCCAGGTATTCCTGTAGTGCAAGGGAGATGACTGC
CATGTAAATCTCCTTATCAATACCCTTGGTTTCTAAACCATCTTTCAGAATCACGTTGGT
CTTATGACTGAGGCCTTGAGTAACCTCGATGGTCTTCTTTCCTGTCTTATATAATAAGGT
GGCGTGCTTCTCTGTAGCACGGGCGATGCGCTGTTTATGTTTCATGTAGGCTCCGAAAAA
CCAGAACACGATGAAGAGGAGAGCAAGGCAGGCAAATACGATTCCCATTGAAAGTACGGC
GATTCCTATTCCGTATGGGTCGCTTTTCTTCAATTGCTGGGCTTTACTCAAACCTGTGTT
TTGAGGCAGATAGCCTGGAGTTACTGATCCGGCAATGGCTTTCTCCCATGTCTTGAAGTC
CTTGCTCAGTTCAAAACTCTCATCGGCAGCCAACACTGGCACGCTTACGGAGTCTATCAG
GTCAACGGCATTTCCGTCATAGAGTGCTATCCAGTTGGGCATCTTTTCCTGTAGAATAAG
ATTGAGATGAAAAGGTCCCGAGTTAGAAGAATTTTTTGCCTTCCAATGTTGTCCGTTCTC
GCCATCCAGGTACCAGAAACTGCTGTCGAAGATAACAATGCTCTTCTTGCTTCCCAGTGT
GGTTCGTGGTTCATTGTTAGGCAATGGACACATCAGCTGTCGGCGAGCTTCAGGCGACAT
TTTCTTGTCGAGAACCCTTCGGTCGGTGGTTAGGAACATACCGCGTACATTATACGTGGT
AAAGGAGGAATTGCTCAATTCCACCCATGGTTTGTGCTGCCCGTACTCATCTACAAGATT
GGTACGATTGTCGGTCATCACCTCCGTAATACGGATACTTTTGGCTCCTTGACTCCAAGC
GGGCAAGGACGTGATGACTAGCATGGTTATCAGAAATCCCAATTTCTTCATACGCTTACT
AACGTTTATAGGGTTATTGTTTCATATTTCGAAAAAATCTGCATCATATAGGAACGATAG
CTGTTCCTAGAAGATTCATTAGGTTTGTTTCTTGTGCTCAAAGGTACGAAGAATTTCTGA
AAAGACAACAAAAAAGGTGCACAAATTTTTGTCTTTGTGCACCTCGTTTATAATTTATAA
CTATTTTCAGTTGTTTTGTTAACATTTGTAAGTCTTACGCTCCGCAGAAGAACAGCACCA
CTATCTGGGCTGTAAAGATACGGAGGAACATGCTCAATGGATAAACCGTAGAGTATCCTA
CAGCTGGAGCCTCCTTTGAGCAAGAAGCATTTGCATAAGCCAATGCAGGAGGGTCTGTGT
AAGTACCGGCGAGCATACCCATGATGGTGAAGTAGTTGAATTTAAACTTCAGGCGGGCAA
TCGTACCGATGATGAGGATAGGAATAACGGTGATGAGGAAACCACATCCCACATATTTCA
AACCGTCACCCTGTACTACTGTGTCCCAGAATCCGGCACCAGCCTTGATTCCCACACTCG
CCAGGAAGAGTACAAGTCCTATTTCTCGCAGCATCATATTAGCCGAAGTCGTCGTATAAG
TTACCAGCTTCATGCGATAGCCGAAACGGCCGATGAGGATGGCGATGATAAGCGGACCTC
CGGCAATACCCAACTTCAAAGGCACCGGCATTCCCGGAATGGCAAATGGGAGAGAACCGA
AGATAATACCTACCATAATGCCTACGAAGATAGTGGCAATGTTAGGCGCATCGAGGCGCT
TTACAGAGTTACCCATGATTTCAGCCACACGGTTCACATTCTCTTCAGGGCCTACAACCA
GAATCTTATCACCTACGTGGAAGTGGTGGTTTCTGCCTGCAAAAATGTCCATTCCCTGAC
GGGAAATACGGGTTACGTTAACGCCGTATACGCTGGAGAAGTGCATCTTACCCAAGGTCT
TACCGTTCATTTCCGGACGGGTAACGATGATACGGCGAGAAACAAAATGCTGTACTTCAT
CCTTCTCGCGGTCCCATTCAGCTTCAATCTCTGGTCCGATAAAAGCCTTGATGGCTTCAG
CATCAGCCTCTGCACATACAACGAGCAATTCGTCTCCAACCTCAAACTTAGTCTTGCTGT
TAGGAATGCTCACCTCGCCATTGTGGAGCAGTCGTGAACATACAATGTCACGGTTCAAGA
ACTCAGAAACTTCTCTCAGCGTTCTGCCTGTAATATAAGCATTTTCCACGCGCAAGTGCA
TGTTATGGGCCTTAGCGTGTGGGTTGGCAGCATCTTCTTCGTTAAGCTGTTCTTCCTCAT
CAGCAGTATTAATCTTACAGATGTACTTGATAAGGATAGTAGCACCAATAATGCCCACTA
CACCAAGAGGATAAGCACAAGCATAACCGTTGGCAATACTTGGAGCCCCATTAGGGAAGA
CGCTAAGCAAAGCCTCGTTGGCAGCACCAAGACCCGGAGTATTGGTAACCGCACCATAGA
GAGTACCTACCATCATAGGCAGGTTGTTAGGGTTGCTCGTATCAAAGAAGAGATAATAGC
AACCAAACATCACGAGGATGTTGAGTAAAATAGCGCTAGCCGAAAGCATGTTGAGCGTAA
CACCACCTTTCTTGAAACTCTCGAAGAAGCCAGGTCCTACCTGGAGACCAATCATGAAGA
CGAAGAGGATCAGGCCGAAGTCTTGCACGAAAGTGAGAATTTCCTTTGGGCCGGTGAAGC
CAACGTGGCCAGCCAAAATACCTGCGAAGAGAACGAAGGTGACACCTAATGAAATGCCGC
CAATCTTTATCTTTCCGAGGTAAACACCAATAGCTATCACGATAGCGTAGAGTAGGGCGA
TGTGAGCCACCGACTCGGTATTGGCGAAGAGATTAACAATCCAATCCATGTGTTCGTTTT
AAAATCAGAAAATTATATTCCTGTAGTTTACCAAATTATTTTAGAATTATGTTTTCTGTT
GCTTGTTTTAAATGAAAGATACAGTTCTGTTTATAGAGAGAATCTGTAGATTATTAGGGA
TTCAATTAAAACTGAAAATTGGAGGACATCGCATAGGATGCCCTCCAACCTATTTTTTCT
TGTAAAAAATCAAGCCCTTTTTCAAATGGCTTTCTTTTAAACATAAGATTACTTCTCGAT
AGCTGCTACACCTGGCAATACCTTACCCTCGATAGCCTCGAGGAGAGCACCACCACCTGT
AGAGATGTAAGATACCTGATCAGCCAAACCGAACTTGTTGATACAAGCTACAGAGTCACC
ACCACCGATGAGTGAGAATGCACCTTCCTTAGTAGCCTCTGCGATTGCGTCAGCAATAGC
CTTAGAACCACCAGCGAAGTTGTCGAACTCGAATACACCTGCAGGACCGTTCCAAAGGAT
AGTCTTGGCACCCTTGATGGCAGCTGCGAAAGCCTTGCGAGTCTCAGGACCTGCGTCCAT
ACCCTCCCAACCCTCAGGGATGTTGTTAGATGGGCAAACCTGAGTATTGCAGTCGTTCTT
GAAGTCGTCACCGCAGATAGAGTCTGTGCCGAGTACGAGGTTTACACCGTTCTCCTTAGC
CTTCTTGATTACGTCGAGAGCAACGTCGAGCTTGTCATCCTCGCAGATAGACATACCGAT
CTTGCCGCCGAGAGCCTTAGAGAATGTATAAGTCATACCACCGCAGAGAATCAGGTTGTC
AACCTTAGTCAACAGGTTCTCGATGATACCAATCTTAGTAGAAACCTTAGAACCACCCAT
GATAGCTGTGAATGGGCGCTTGATGTTGCCAAGAACTGCGTCAACAGCCTTAACTTCCTT
CTCCATCAAGAAGCCGAGCATCTTGTGATCCTTGTCGAAAGAATCAGCGATGACAGCTGT
AGAAGCGTGCTTGCGGTGAGCTGTACCGAATGCGTCCATTACATATACGTCAGCGTAAGA
AGCCAACTTAGCAGCGAACTTCTTCTGACGCTCCTTCATCTCAGCCTTAGCAGCATCGAA
TTCTGGAGTACCcTTCTCAACGCCAACTGGCTTGCCTTCCTCTTCTGGATAGAAGCGGAG
GTTCTCGAGCAAGAGAGCCTCACCTGGCCTCAAGGCAGCTGCCTCAGCATCAGCGTTACC
GCAGTCCTTAGCGAACTTAACGTCTACGCCGAGAGCGTCTGATACGTTCTTAACAATCTG
AGAGAGAGAAAGCTCTGGTTTAACCTTGCCCTTTGGCTTACCCATGTGGCTCATCATGAT
GAGCGCGCCGCCGTCTGCAAGTACCTTCTTCAATGTAGGAAGGGCACCGCGGATACGAGT
GTCGTCTGTTACATTACCATTTTCATCCAATGGCACGTTGAAGTCAACGCGCACGATTGC
CTTGTGACCGGCAAAGTTAAAATCTTCAATTTTCATTTTACCAAATTTTATTTAGTTTAT
GTACTAATTTATTGTTCTAAACCTTTCTGCTGGTTTCAAAAACCGAAGGCAAAGATACAA
ATTATATTTGATTCAGCAAAATATAGTAGCGGTTTTTATGATTTTTAGTAGATGAAATCG
TCTGTTTGCTATATCGGGTTTGCAAAATTCGTGTTTTGCGCTTCCTTCTGCCTGATTTGT
TAAACAAAATGGAGAGAAATGAAATATATTCTTAACAAATTACTTTTTTTTTGGATTTTT
CGATAATAAATAGTACCTTTGTGCGCAGTTAAAACGTTATTACATATAAATGAGATAAAA
TGGCGAAAGATAAGATTGCTTTTGTGTGCAGCAATTGCGGACAGGAAAGTGCCAAATGGA
TGGGCAAATGTCCTAGCTGCGGACAATGGAATACATTTAAGGAAATTCGTATTGCTGCTG
ATTCCGGATCGCAGGCTGCGAAGAATGCCGTAATGACCATGCGTCATGGTGGAGCTGCCA
CGAtGTTTGGCGGGCAGCACAGCGAGCACGACGCTGCGCCGATGAAACTTCGCGATATTT
CTGCGATTGATGAACCGCGCAtCGATATGAGGGACGAGGAGCTGAACCGTGTGCTGGGTG
GCGGAATGGTTCCTGGCAGCATTACGCTCCTGGGCGGTGAACCGGGAATCGGTAAGAGTA
CGCTCACCTTGCAGACTATTCTGAACATGACTGACCGCCGCATCCTGTATGTGAGCGGAG
AGGAAAGTGCTCATCAGATTAAACTCCGTGCTGACCGGTTGGCTAAAGGACAGGCGATGC
TCAGAGAGGGTTCTTCTGCAGACACTCTGAAAACGGCTTCTCTTTCATCAGAAGGAGCCT
TTGATCATATTACGGTTCTCTGTGAAACGCAGTTGGAGAAAATCTTCAGTCATATTCAGG
AAGTGGCTCCACAGCTGATAGTTATAGATTCTATCCAAACCATTGCTGCGGAAGAAGTAG
ACAGTTCGCCGGGTTCTGTTTCCCAAGTTCGCGAGTGTGCAGCCTCCCTGCTCCGATTTG
CCAAGACGAGTGGCATTCCGGTTATTCTGATAGGACATATTAATAAGGAGGGAACGCTTG
CCGGACCAAAGATTCTGGAGCACATCGTAGATACGGTGATTCAGTTTGAGGGCGACCAGC
ATTACATGTACCGCATCTTGAGAAGCATCAAAAACCGATTCGGAAGTACTTCTGAGTTGG
GAATCTACGAGATGATGCAAGGCGGACTCCGACAGGTGAGCAATCCTTCGGAGTTGCTGC
TTACTGAAGATCATGACGGGCTTTCGGGTGTTGCCATCAGTGCTGCCATTGAGGGTGTAC
GCCCGTTCCTGGTGGAAACGCAGGCTTTGGTTTCAACAGCAGCCTATGGAACTCCGCAGC
GTTCGGCAACTGGTTTtGACCAGCGCCGTTTGAACATGCTCCTGGCGGTTCTAGAGAAAC
GTGTGGGGTTCAAGCTGATGCAGAAGGACGTGTTCCTGAATATTGCCGGAGGATTGAGAG
TAACCGATCCTGCCATGGACTTGAGTGTGTTGGCAGCCGTATTGAGCAGCAATGTTGACA
CGCCTATCGAGCAAGGTTGGTGTATGGCAGGCGAGGTAGGTCTGAGCGGTGAAGTCCGTC
CGGTGAGCCGCATCGAGCAGCGTATTGCTGAGGCTGAAAAACTGGGATTCCAGCACATCA
TCATCCCGAAGTACAACAATCATGGTTTCGACCATAAGAAATATAAGATAGAAATTCATC
CCGTAAGGAAGGTGGAAGAAGCATTCCGCTGCCTGTTCGGGTGAAGTAAAAAGTAATCAT
ACAGTTCAAAAATCAAAGTAAAATGAAGGATTCAGTAATCATTGTGAGCGGTGGCATGGA
TAGCATCACGTTGCTCTACGATAAGAAAGACGAGATTGCACTCGGCATTAGTTTTAACTA
TGGAAGTAATCATAACGAGCGTGAAATTCCTTTCGCCAAGATGCATTGTGAGCGTTTGGG
AATCAAGCATATTACGATAGATTTGGGTTTCATGCATCAGTATTTCAAGAGCTCTCTTCT
TGAAGGTGCCGATGCGATTCCTGAGGGGCATTATGCTGATGATAATATGAAGAGTACGGT
GGTTCCTTTCCGTAATGGAATCATGCTGAGCATTGCCATCGGCATTGCTGAGAGTAATAA
TCTGAAGAAAGTTTTCATTGCTAACCATGGTGGCGATCATACGATTTACCCAGACTGCCG
TCCGGAGTTTATCAAGGCGATAGATGAGGCTGCTGAAGCAGGTACGTTTGTTGATGTGCG
CGTGGTGGCTCCTTATACGAATATTACCAAAGGGCAGATTGCTGAGATAGGTAAGAAGTT
GGGCATTGACTATGCTGAAACCTGGAGCTGCTATAAGGGCGGTGAGAAGCATTGTGGCAA
ATGCGGAACCTGCGTTGAGCGCAAGGAGGCTTTGGCCGAGGCGGGTATTGAAGATACTAC
TGAGTATGAAGAATAAGGATGACGACGAATCAGGCGTTCTTCGTTCCCTATATATAATAA
GGTGTAATCAGAATAAATATAATAAAAGAAAATGAAAACAGCGTTTTTATCTGCAGCGTT
GATGCTTGCATCAACTGTTGCAATGGCTCAGAAGAGCAACTTCCAGTTGAAGGTGGATTT
GAAGAATTTCAATTCCGATTCTGTACTTGTTTACAAGGGCAGAAATGTTAAGATGGATAC
GGTTTTGGTGAAGAATGGCAAGTTTACCTATTCTGCAAACCTTGATAAGGCAGCAGGATA
CGTTTTCCTCTCACCTGAAGCTTATCGTGGTGCAGGTCAGTTTATGTTCAACCTGCCTTG
TGTTCCTGGCGAGAAGGCTGAAGTTAAGGGCGATGCAAAGACCCGCTTTGATATTTTGGG
TTCTAAGTTCTATCAGCAGTATCATGAAGTAGATGTTCTGCTGGAGAATGCTAATAAGGA
GTTGAGAGATTACGAAGCTTCCCTGAACCAGAGAATCAAGAATGGTGAGACCCAGCAGAC
CATCATGGCAGAGTATGAGCAGAAGGCTCCTGCCCTGCAAAAGGCAAAGGACGATAAGAT
ATTCGATTTCGTAAAACAGCATCCTGATTATGAGGCTTGTGCTACTATCATAGAGCAGTT
TGATGATGTCAGCAAGATGGAGAAACTGCTGGGCTTGCTCTCTGAAAATGTGAAGAACGG
CAGAATGAAGGCTTTCTACCAGCCAATGATTGATATGGCTAAGAAGCGTGCTGAGGCTGA
GGAGAAGGCTAAGAAGGTGCAGGCTGCCGGTGTTGAGGCTCCTGACTTCACGCTGAAGGA
TATTAAGGGAAATGATTTCAAGCTTTCCAGCCTTCGCGGCAAGATTGTAGTTCTCGACTT
CTGGGGTTCATGGTGCGGATGGTGCATCAAGGGAATGCCTAAGATGAAGGAGTATTACGA
GAAGTACAAGGGTAAGTTTGAAATTCTAGGTGTAGATTGTAATGATACAGAGGCTAAGTG
GAAGGCTGCTGTTGAGAAGCACCAGTTGCCATGGATTCATGTTTACAATCCGAAGGACAG
CAAGGTTCTCATCGACTACGCTGTTCAGGGCTTCCCTACAAAGATTGTGATTGATGCTAA
CGGTAAGATAATCAAGACCATCGTTGGTGAGGATCCTGCTTTCTACACATTGCTTGATGA
AGTGTTGGGCAAGTAATGTTAACATAAAACAATGTCGCCCTGTAAGTGCAAAATTATATT
TGCTCTTACAGGGCGATTTTTtGTTTTGTATTTTTTATTTCTTTTTCTTCTTCAATTCCA
GTTTCGGAATCTTGATTTTCTGTCCGGCCTTTACGGTGCTTGTACCATTCAGGGCTTCTA
CGTAGCATTCCATGCCGGAACCTAAATAGCGGGTGCTGATCTGTTCGAGGGTCTGACCGG
CGCCAACCGTAACGGTCTGGGCAACTCCTATGATTCGGTAAGCTCCCGTGCGTACGCGAG
CATCCTTATCATACTGGGATGATGCTATTTTCGAAGTAGCCTTTTCTTCGGCTTTATCTT
TAGCCTTTTCTTTTGCTTCTGCCTTAGCTTTTGCTTCAGTCTGCTTAGCTTTTTCAGCGC
TAGCACTTTCCTCATCCGAATTTTCAGCCAGTTTTACTGCTTCTGCAGTTTTAGCCATAC
GGATGCTGTCTTCCATCGCTTTCTGGCGGAGTTtCTGTTCCTGAGAGAGTGGGGCGGCAG
CTGGTTTGGCTGGGACTTTCTTGGCTGGAGCcTGATGATACTGGTTTAGCTGCATGGCTA
GATGATCGCGCTGGGCAGTCATCTGACCATAGTTGAAGGCAAACCATCCCATTCCGCCAA
TCAAAGCTACTACGATGAGACAGACTGCTACGACCAGATAGCGAGGAATAACAATATGAT
GAGAATTGGAAGATTCTTCTTCCTCCTCTTCTTCTTCAGATTCATCTGATGCAGGTACTG
CTGGTTCAACAACTGCTTTCAGGGCTTGCTGTTGCTGGGCTAATTCAAGCTTCTCTTGCT
CCAGTCTTTCCTGCTCCAGTCTTTCTTGCTCAAGTCTTTCTTGTTCCAGTCTTTCCTGCT
CAAGCCTTTCTTGCTCCAGTCTTTCCTGTTCCAGCCTTTCCTGCTCCAGCCTTTCCTGCT
CTTGCTTTTCTTTTTGTATTCTTTCCTGCTCCAGTTGGGCTTGTTTTAATCTTTCCAGTT
TAGCTTGTTCAATAGCAATTTGCTTTGCCAGTTCGTCTTCGTCTTCTTTTTCCTTTTCCT
TTTCAGATCCGATTACGACAACCTCCGGATTTGGAGTTGCAGTTTTTTCTTCGTCCAGAA
AATCGATTACTTGTGCAGGTGCATCTTCTGTCTGTTCTTCTCCAAACTTCTCATCTATTT
CATCGAAATCTACGCCGTCATTTACCACCACCGTTTCAAATTGGGCGAATGGCTTGTTCA
CGATTTCTTTCAGGATGTTGTCAGGCGTGAAGGTGAGTTTGTCTCTGCCTTCAATGGTGA
AGCGCTCGCCCGTGTTCACATTGATGCTTTCACGGTCTTTCGTGGCCTGTACCTTAAAGG
TACCCAGCCATTTTATCTTCACCTGCTTGTCGGCATCGAGTCCCTGGTTGCACACATCAA
ACATCTTCCGGATGAAGAGTTCTGCTTCCACCTGGCTCAGACCGCTCTTATCAGCAAGCA
GTTTTCCGAGTGTATTTAAACTGAATTTGCTCATTGCTCATCCCCTCCATTCTTTAGTTT
TTCCTTGACCGAAGCAACCGGTCGGAAACCCAACACCAACTTAGGCGGCACCAGCTGGCG
CTTCTTGGTAGTAGGATTAACCACCACTCGCTCCATGCGCTTcTTCACTTCGAAGGTGCC
AAAATTGGGGATAGAGACAGCTTCTCCATCCTCAAACTCGGCAATCATAGCGTCTATCGC
CTTGCGCACCAACTTCTGGGTGTCTTCCTGCGAATAGCCGGTTTGCTGAGCCAGTTCAGC
GATGTATTCCTTATTGTTCATATTTATTTAATATGTAGTCAAAATTACTAAAACTCCAGG
CCATGGGGGAGAGAATGATTATTTCACCACCTTGCCATAGAGGTCAAATTCCTCGCTTGC
AGTAATTTCTACCTGATAGAAACAACCCACACGCAGACGCTTCTCGTCGGCACGGATCAG
AACCTCAGGGTCTACTTCCGGAGAGCAGAACTCTGTTCGTCCGATGTAGTAATCGCCTTC
CTTGCGGTCGATGATAACGGTCATGTTTTTGCCCACCTTATCAGCCTCAATCTCAGAGCT
GATGTCTTGCTGCAGAATCATCAGTTCGTCCAGTCGGCGCTGTTTTACCTCGGCAGGCAC
GTTGTCTTCGTAGTGGGTGGCGCTGTAGGTTCCTTCTTCCTCAGAGTAGGCAAAGGCGCC
CATGCGCTCAAATCTCTGTTCGCGTACAAAGTCGAGGAGTTCGTGGAAATCCTCATCTGT
CTCGCCTGGGAAACCAACCATCAGCGTAGTGCGGATGTGAATGCCTGGCACGCGTTCGCG
GATGGCCTTCAGCAGATTGATGGTTTCCTGCTTCGTTACGTGGCGATGCATGCTGGTGAG
CATGTGGTCGCTGATGTGCTGGAGGGCAATGTCGAGATATTTGCATACGTTTGGCTTCTC
GCGCATCACGTCCAGAAGATCCATTGGGAACTGGTTTGGATAAGCGTAATGCAGGCGAAT
CCATTTCACGCCCGGAATATCAGCCATCTCGCTGATGAGTTCGGTAATATGATGCTTGCC
GTCAATATCTACACCATAGTAGGTGAGTTCCTGAGCGATAATCTGAAACTCCTTCACGCC
TTCTGCCACCAGTTCGCGCACCTCCTGCAGAATCTCTTCCTTCGGACGGGAAACGTGCTT
GCCGGTGATGATAGGAATGGCGCAGTAGGCACAGTGGCGGTTGCAGCCCTCAGCTATCTT
GATGTAGGCATAATGGCGCGGAGTGGTGAGATgaCGCTGGCCGTTGCAGGATGAAACTTC
CGCcTTGCCGAGTTCCTGCAGAAGCTGCTTGTAGTTGAATTTGCCGTAGAACTTATCCAC
TTCGGGCATTTCTTCTTCCAGTTCCTTCTGGTAGCGCTGCGAGAGGCAGCCCATTACGTA
GAGCTTTCTGAGTCGGCCTTCTTCCTTAGCCTGGATAAACTCCAGGATGGTGTCGATGCT
TTCCTGCTTTGCATCCTCGATGAATCCGCACGTATTGATGACGGCTATCTCGCCCTGAGG
GCGCTTGGAATCGTGAACGCAATGGTAGCCGTTTGCCTCAAACTGCTTCATCAGCAACTC
GCTGTCTACGAGATTCTTCGAGCAGCCCAGGGTAATAATATCTATCTGATTTTTCTTCAT
TTTCTAATTTTTAAAgAGCGAGTCTACGAATTCTGTCTTGTTGAAAAGCTGCAGATCTTC
CATACCTTCGCCCAGTCCGATGTATTTTACAGGCACCTTGAGCTGGTCGCTGATGCCGAT
GACAACACCGCCCTTAGCGGTTCCGTCGAGCTTGGTGATGGCGAGCGAGGAGATGTTGGT
AACGGCAGAGAACTGTTTAGCCTGCTCGAATGCATTCTGTCCGGTACTTCCGTCGAGCAC
GAGCATTACCTCGTCTGGTGCTTCAGGCATTACCTTCTTCATCACTTCCTTTATTTTCTT
GAGCTCATTCATCAGGTTCACCTTGTTGTGCAGTCGGCCTGCCGTATCGATGAGCACCAC
GTCGGCGCCGTTTGCCTTGGCGCTCTGCAGGGTGTCGAACGCCACGCTTGCCGGGTCGCT
TCCCATCTGCTGTTTCACTACAGGCACACCCACGCGCTCGCCCCAGATGCAAATCTGCTC
TACGGCAGCGGCACGGAAGGTGTCGGCAGCTCCCAGAACAACCTTCTTGCCAGCCTTCTT
AAACTGGTAAGCCAGCTTGCCGATGGTGGTTGTCTTGCCCACGCCGTTTACGCCTACTAC
GAGGATAACGTAAGGCTTATGGTCGGCAGGAAGTTCCCAGTCTGCCAGGTCATCGCTGTG
ATTCTCGGAGAGGAGAATGGCGATTTCCTCGCGCAGAATGCGGTTGAGCTCGCTGGTTGA
AACATATTTATCGCGGGCCACACGTTCTTCGATGCGGCGGATAATCTTGACCGTGGTTTC
TACACCTACGTCTGAAGTGATGAGTACctCTTCGAGATCGTCGAGCACATCATCATCGAC
GGTAGACTTTCCGGCAACGGCGCGCGCCAGTTTGCCGAACACACTCTCCTTGGTTTTTTC
AAGTCCCTTATCGAGAGTTTCCTTCTTTTTGTTGCTGAATAATCCGAATAATCCCATAAT
CTTGTTTATATTTTTTGCAAAGATAACGCAAATGAGCGCAATGAAAGCTTGCTTTCAAAT
TGCTGAGTGCAGTTTATCTTCTGCAAAGATACTCATTTTTTTTtATTTTATGGCTTTTTC
ATTTGCTTTTTCGCCCTTTTCAAGAAAAAAAGTAAAGATTTAGAGGGTTTTATGTCATGA
CAGAAGGGTTTTCGCCGATAATGTGGGTTAATTAAGGTTTAATAAATAATGTTGTCTGCT
ACAAAAAACAATTCGCCCTGCAAAGGGCAGAAGCGATTCTGCTTCTGGACCCCTGCAGGG
CGTTCTGTTTATTTCTTCATCATTTCCTTTACGGCTCTTTCGAGCTGGGTATCATGGCCA
TTGATGAAATCTTCCGGACTGTTGTAAACCTCGATGTCTGGGTTCAGCTGGGTGTTCTCG
CCGAACACGCCACGCATGTCGCGGCAGCCTACCTGAGGAATACCGAATACCAGCGTGTTG
TCCATCAGCGTTTCCCACCATACGGCTGTCATGGTTCCTGCTACAGGAGCACCGATCAGC
TTGCCGATTCCGAGTTCCTTGTAAACCCATGGGAAACCGTGACCGTTGCTGTAATCGTTC
TCGCAGATCATGACACAAGATGGCTTCACCCATTTGTTGAACGGATCGCGGCCAACTACC
TTGCCGTGAGGTACAAACTCCTGATACTGCTTGCCGTTGAGCAGGGTGCAGAGATCATCG
TGCAACCAGCCACCGCCATTATGGCGTTCGTCTACGATTACAGCGTCTCTGTTTCGGTTC
TTGTCGCTCAGCAATTCGCTGTAAACGGTGCGGAAACTCTCCGAATTCATCGCCTTAACG
TGAACATAAGCGATGCGTCCGCCTGAAATGCTGTCAACGAAAGCGCGGTTGCGGTCTACC
CATCGCTTGTAGAGCAGGTTGTTGAGTTTGCCCTGAGAGATAGCCTTCACTGTAACCTCC
ATCTTCTTGCCCTTGGCGTTTCTGATGCCGAGTCGTACATTCTTGCCAACCTTTCCGTCG
AGCAATGGGAAGTAGTCCATTCCGGCTTTAATCTCCTCGCCGTCGATGCTCTCAATGATG
CAGCCGGCTGTAACGCCCGTATTCTTCACATCGAAAGGACCGCGCTTGATAATCTCCTGA
ATCTTCAGGCCGTCGCCCTGATACTGAGGGTCGAAGAATACTCCCAGATTGGCGGTGGTA
AGCGCGCTGTTCGAAGCGTAGTAGCGGGCTCCTGTATGCGAGGCGTTCAGCTCGCCAAGC
ATTTCGCTCAACATCTCCTGGAAGTCGAAATTGTTGTTGATGTAAGGCAGGAACTTCTCA
TAGGTCTTGCGGTAACCTTCCCAGTCAACACCATGAATCTTAGGGTCGTAGAACTTGTCT
TTCACCTGTCGCCATATGTGGTCGAAGAGATACTGGCGCTCCTCGGCTGGCTTATAGTTG
AAGTTAGCCTCAAAGCTGATGTTCTTGGTGCTGAATCCGCTCAGATCCACCTTCTTGATG
CTGCTTCCGTTGCAGATAAAAAGGTTCTTCACATCCTTGTCGGTCTGCAGGTTGCCCTGG
CCTACGCCCTTCATCACGAGCTTGGTAGAGCCGTCCTTCAGGTCGTGCTGCCAGAGGTCG
TAATCATCCTCGAAGGCTGCCTGGTAGTAGAGCTTGTCGCCGTCTTTAGAGAGCACAGCA
TCGCCCATGTGCGAAGAGTTTGCGGTGAGGCGTACGATTCTGTCGCGGCAGTTTTCGATG
TCCAGCTCCAGTGGCTTCACTTTTTCCACCTCTATCTTTCCGGTCTTCTTCTGCTTTTCG
TCAGCCTTCTTTTTAGCCTCTTCCTTCTtCTCGTCTTCCTTCTTCTCCTTTTCGTCCTTG
TTGACGTCAGCCAGTTCTATCTCTTCCTTGCTCATGTTGAAGCGGTTGTAGGCGTCCAGG
TCGAAGAACATGATGTAGGCATCGTCTTCTGCTCCCCAGCTTCCATGACTGCGGTAGCCG
GCTCTGTCGCTCTGGAAGAGCATTGCCTTGCCGTCGAGCACCCATTTGCCGTTGCTGTCG
CTGTAGCCGGAATTGGTCAGGTTGTGAACCTCTTTGCCGTCAGCCTTTACCAGCGCAATA
TCCTGGTTGTTCCAGCCGCCGTTGCCGATATAAGTAGAAAGAAGCCATTTGCTGTCTGGC
GACCATTCGAAACCGATGTCTCCATCGCTGTAAGAGTAGACGTATTTGCCATCGAGCACG
GTGCGGATTTCCTTCGATTTCAGATTGACGATGCGGAGTGCAGCGCGGTCTTCGAAGAAA
GCTACTTCCTTGCCGTCAGGAGAGTATTGAGGATACTGCGATGTAATGCCTGTTTTCACC
AGCTGCTCTTCCTCGATGTCGGTAGCGTAGGTGAAGTTCTTCTCTTTCTCGTTCTTGATT
TTAGACTGGTAAATCTGCCATACGCCGTTGCGCTCGGCTGCATAGACCAGGGCTCTGCCG
TCTGGCGAGAAACTCAGGTCGCGCTCCTGCTGCGGTGTGTCGGTAATGCGCTTGGTAGTG
GTGTATTCTACAGAAGTTACGTATACGTCGCCATGCATCACGAAAGCCACTTCCTTGGCG
TCTGGCGAAACGGAAATCTCTGTAGCTCCCCAGCTTTTAATCTGACGTACGAGGCTTGGA
GCGTCATTATCCGTTGTAATGGAGATGTTCACCTTCTGAGGCTCTCCACCTTCTTTCACG
GTGTAGATTTCGCCATCATATCCGTAGCAGAGCAGGTCGGTGCTGGATGCAGTGAGGAAT
CTTACCGGATTGCCTTTGTGGTGTGTTATCTGCTTGTCGCTTGAACTGTTGAGGCTGCGG
CGGTAGATATTGAATGTGCCGTCCTGCTCGCTCAGATAGAAGAATGATTTCTCGTCTGAT
GTCCATACTGGCGAGCGGTCTTCGCCGGCAAAGGTAGTCTGCTTGGCAAACTTTCCGTTA
CTCTTCAGCCAGATGTCGCGTGCGATAGGTGATTTCTGGTGTTTGCGCCAAGGGTCTTCG
TATCCCTTTTTGTCGTGGTAGAGAATGTCGCCGTTCTTGGCGATGCTGATATTCTCCATG
GTGAGGGTAGAGAAGAGTTCCGGTCTTCCGCCCTTGGTGCTTACCTTATATACTTGTGGG
AATGTGTTGTCGCCGAAGATGATGCTCTGGGCTGTAGGCTGCAGACTGGCTGAGTAGAGC
ACATGGTCGTTGTCTGCAAAGGCGATAGGTGTTTCGCTGCCGCTGTTGGTGGTGAGTCGG
GTAGGAGCACCGCCTTTTGCATCGATTACAAAGATGTCAAGACTTCCTTCGCGGTTAGAC
TGGAAGGCAATTTTCTTGCTGTCAGGGCTCCATACAGGATGCGAATCGAAGGCTGCATGG
GTTGTGAGCTGTCGTGCTTCACCGCCGTTGACAGAAACACTGTAGAGGTCGCCTTTATAA
GCGAAGGCGATGGTAGTGCCATCGGGCGAGATGGCTGGGTAGCGCATCCAGAGCGGATGT
TCTTCTGCGCTGGCAGAGAGTGCTGCCGAGAGCAGGGCTACTGAAAAGATTAACTTTTTC
ATTTGCGTATGTTTTATGTTTGAATATGCGTTATAAAAATCTCTTCTCTTTCGGGGCCAG
AATACAGTTTCTTGCTCCTAACGGATGCAAAGGTAGTTATTTTTTGCGATATTTAAGCAT
AAAAAAaGAAAAAaGTGAGAAAAAGTTTGGTGTATTCAAAAAATATATGTACCTTTGCAG
CCGCAAATAAGAAAAGTGGCTGATTGCGTTATTGGTTAGCTGGTTTGCGATTTGAAAAGT
GTAGGTTCCGTAGCTCAGTTGGATTAGAGCAACAGCCTTCTAAGCTGTGGGTCTTGGGTT
CGAACCCCAACGGAATCACTATAATAGTCAAAATGAAACTTATTTGTACAAAAATAGCGT
GAGAGAACAATAGTAGTAAGTTACTTATTTATAGGTACTTATCTCTGTTGTTCTTTTTTT
tGTTTTTAAATATATTTTATCACTTATTCCTCTTTTATGAACTCTTTTCGTAAATAGCTG
TTAATCAATATGTTATGAATTTGACGTATTGGGAAATCATCCATGTGTGTTACAAATGTG
TTATCAAAAAGCGCTAATGTGTTACCACAATAGAGAAGTTGAAATCCTTAATGACCGGAA
ATGACCGTGACCTTAATGACCGGAAAACGGCCCTAAACATTTATTTGTTTTTCTGATGAA
ACTCCTTCCTTGTCTTAGCCATAGCTTCCGTAGCCCTATCGTGGGTTTCGATCAGCAGTG
GACTCTTGTGATATTGCACGATTTTGACTCCGACTGAGTTGTGCCTTTTCTTTTCCTTGA
TGCATTGAACAATCAAGTCCGGATTGGCTCTCGCCTTCCTCCCTCGCGACTCGGCAGAGA
CTGCAAGCGAGCTTGCATCTTTGTTCTCGCTGCTCGTTCTGTTTGCTGATTTAGCCGTTG
GAGCTTTGTCAAAGTTCTGAATATAGGCAGCGTTGGTCAGGAAGAGAATGTCGGAACCTT
CCGGTATTTCCTGCATTACCTTCACCATGAGGGTAAGCATCATGCGGAACTCTGTGGTGT
GCAGGTCGCTGATTACATCACGACTGATGAGATTGCCGTTATGCTCAATTACAACGGCAG
CACCACCAGCTCGCTCTTTATGCCCATAATCACATGAGCCGCCTATCCAAACGTAATATG
TAGAAGTATCTTGTGTCATAATTATTCTGTAGGTTTCACCACAGTTCTCCACTCCATAAA
CTGCTTGGTTGTTTCTCCGCTATGTATCCAAGTTATGGCATTTCCACGCCATTGTTTAAC
TTTACCTTCTTCATAATTGTAAAATATTATGGTTGTTATTTTATCTTGTTATATTCCTCA
TCGCTCACAGCCTCCTGCCACTCGTTGGATGTGTTCTCGCCAGGTATTTCAAAGGCGAGG
TGGGCAAACCAGCTGTCTTTTGCGGCACCATGCCAATGCTTCACGTTGGCAGGAATATGG
ATGACTGTGCCGGGgAGGATTTCCTGCGCAGGCTTTCCTTCCTCCTGATACCAGCCACGT
CCGGCTACACCTACCAGCATTTGTCCGCCGCCCTTTGTGGCGTGGTGCGTATGCCAGTTG
TTACGGCAACCAGGCTCAAAGGTAACGTTGAAGAAAGGTATCTGACTGTCAGATATTTGT
GCCAGATAACTGTTGCCTTTGAAGTATTTGGCGTAAGCTATGTTGGGTTCGCCAACAGGG
AATATCATCTCGCGCTGGAAAGCAGCCTTGGCGTCTTCGCCTTTCACGTCCTCGTTCCAT
ACCTCCTTTGCCAGATTGAAGGCAGCCCAGGCCTTTGGCCAACCTGCGTAGAAGGCGATG
TGAGTAATAATCTCTGCCGCTTCAGTGCGGGTAATTCCGTTATTCTTTGCCGACTGCAAG
TGATATTTCAGCGAGCTGTCGGTGATTCCTTGGCTGATGAGCGAAGTGATTGTTACCAAA
CTGCGGTCGCGCAATGAAAGCAGGTCATTGCGGCTCCATACTTCTCCAAAGAGGATGTCG
TCGTTGAGGTGAGCGAACTCTGGGGTAAACTCACCCAACTGGGTGCGCCCTGCTGTCTGT
ACTATTTTCTTCATTGTATCATTTTTTTTTAATCTTCTCCATATTTTCAAATTCTTCTCC
AGAAAACATCTTCGATGTAAAAAATATCAGTTATTCTATATATGCTTCATTATATTTAAG
CAGTTTTGCGGTACTCGCTTGGAGTCTTTCCCGTCTGTGCCTTGAAAAAGCGGACGAAGT
GCTGAGAATATTCAAAGCCGAGGCGCTGGCTGACTTGCATAATGGTTAAGGTTTCATCTA
CAAGTAGTTGACGGGCTGCAGAAAGCAGTCGGTCGTTGATCAGACTCTTTGCGGTTTTGC
CAGTCTCTGTCTTGACTAATTCACCGAAATATTTGGTAGAATAGCAGCATTTGTCGGCAA
AGTAGGCTACGGTAGGCAGCCCTTCATGCTCCGCTTTCCGGGCAATGTATTCATCGAGCA
GAGAGATGAACTTCTTTACCACCGAATGATTTATCTCCTCGCGTGTGATAAACTGTCGGT
CGTAGAAGCGCAGGCAGTAGTTCAGCAGCAACTCGATGTTTGAAACGATGAGTTCACGCG
AATGTCTATCTATAGGATGCTCGAGTTCCTGCTTAATCATTGAGAGCACATCACGGAAGA
TGTTTACCTCGGCAGCGGATAGATGTAGAGCTTCGTTGCTTGTATAGTCGAAGAACTCAT
AGCGGGAGATGTTCTTGCCAAGCTGGGTGCGATTGAGCAACTCGGGATGGAAAGCCAATA
CCGTATATTTGGCAAGCGGTACTCCAGGAATGGGTTCAACCTTAATCGACTGTCCTGGAG
CAAACGAGGTTACGGTCATCTCGTCAAAATCATATTCTGTTCTGCCGTATGACAATTTGC
AGCCCTTGTTTTCCTTCAGGAAGAGGGCGTAAAGTCCGTAATGGTGCACAGCCTCCTGTA
TAGGAGAGGTGTTCTCTACACGTGCAATGCTTACCAGAGGATGAAGCGTTTTCACCCCAA
TGTAGTCGTTGAACTCCTGTATTGTATTAAAGAATAATTCCTTCATAATCCTATTCATTT
TAAATTTTTGCAAAGATAATGCAAATGAGCGCAATGAAAGCTTGCTTTCAAATTGCCGAG
TGCAGTTTATCTTCTGCAAAGATACGCACATTCTCCAAAAGAGCTTATACCTGGTTTTCG
GAAGTTATTACCTTTATCGGAGATTTTTATCCTTTGTACTTAAATACTTTAACCATATCC
TTGTCGCCATCTACGAGCTGGCTACATTTATTCAACATACCTGTATCGGCAAAACCGCAT
TTCTCCATGACTCTTCCTGATGCAGGATTGCCTATGAAATGGTCTGCCCAGATGTTTTCG
AAATGCTTTACTTGGATGCAGTAGTCAAGCATCAGCTTCAAGGCTTCGGTGCAGATTCCC
TTGTTCCAATAAGGCTTTCCTACCCAGTAACCCACCTCACAGTCGTTTTCTCCGATAGGG
ATGTTGCTGGTTTCATGGGTGTAGTAGCCGATGCAGCCGATAGCCTCGCCAGTCTCTTTC
AACACAATCGCCCATGTCGTTTCATTATGGAAGAATGTCCGGATTATCTCCCGACTTTCC
TCAACAGACTTATGCGTCGGCCATCCTGCACGAGGTCCAACGTCAGGGTCGGAGGCGTAC
TTGAAGAGTGCCTCTGCATCAGATTCCTCCCAATAGCGAAGTAAAATTCTTTCTGTTTCC
ATCAGTTTATATCAATGTTTTGCTGTCTATTTATTATGTATGCTTACCCCAGCCAATCGG
TAAAGATAAGTATACATTCGTGCACCTTCTCAAAGAATCTTCCTATCCGTTGCTTAATGC
CCTTCTAATAAATCCCATTCATTGTATTACTCATATGCTTCGTTCTTTAATTTGAATTTC
TTGTGCATTGTCTTATGGTGCCAGACTTTCATTCTCATCCATGCCTCGATGCTGCAAAAA
TACAAAAAATATTCAGAAAAGTGATTATATGGATGGATTTTGTTTGCAGGGCGAACTTGA
TTTAACCTTATTTATAAGCTAGAGAGGCATTGAGGGACAACTTGGGGACATCTTGAATAA
ACGGAAATCCTTAATGACCGGAAAAACGCCCCTAATCATTATAGTTAAACTTTGTGAAAT
TCTTGCTCATTTCTTGCAAAAGTGTGCAGAAATAGAGACTTTTCGAAAATTATTACATTG
GGATTATCGTATTATAGAAATATAAGGAGCACATGAAAAaGATGCTTCTTATGATATTGT
AGAACTTAAAATACATAATGAACAATGAACAAAGAACAGAAACGCAAGGTGCAACTGCAA
CAGAGAACACTCAACGAGTCGTTGACATTCCAAACTATGTTTGGTGCAAAGCAGAAATTC
GATTCCCTGACACCTGAAATCGAAACCCGAATAAAAGAGGAGTTGCTGGTATTTGCAAAC
TTGGGTATTGCTAAGGACCTAATGACATTGAGAGATGTAATGGATAAAGTAAAAGAGCAG
TTAGGATACAGTGCTGAGCCTTCCAAGGGAATATTGGCAGGCAGCTATGTGGCATACTGC
CTTGGGCTTGAACCTAGCAACCCAATGGTGACAGGCAAGGAAATCGAACCAAAAGATTTT
CAAGTAACTCTTCCTTTAGGTCTCACCATCTGCTATGACAACGAGATTAGAAATGAGGTA
GTGAACTGGATGAAGGAGCACGGCTGTGAGTTTACCACCTATATGTCTCAGCCGATGCTG
AAATTGGAGAATACGAGAGTCATTATACGAAGAGTATTGAAGTGAAATCAATGATAAGCA
ATATTGAAATAATAAAGGGTCTGGTGAGGGAGTTTTATCAGACCCGTATGGTGGTAAGCA
TTGATAATGATGACTTTGAGTCCTTCTTTCTTACAAAAGGCAAACTTGTAGCCTTTGATT
GTGAGGAGTTTGATTTATGGAATAAGCCATATAAATTGGTTTGCAAAATAACGCAAGATA
AGCTTGAATCCTTGTGTGGGGGGCGTAAGATAGCTCGTGTACTCTTTCTTGTCTTCCAGC
CAACTGGCCATGAATTGCAAATGACAGATATGGAAAGTTTGCATCTGGTAAGTGAGTCCT
TTGAAACTGTAACGTGGGGAATAGGCTCTTGGCATGAGGATTCTGTGAGATTAGTAACCT
TAGTTGAAGTTGTATCCCAATGAATATACATAAATATCAAATAAAAAAGATGGATTTAAG
ACAATATTTCTAATAAGTATACGTTTTTCTAATAAAACAATAAAATTGAATGACGATGGC
AAGATTTCAAACATATCTAAAAGATAACGATGTTGTAGTTACTATTCATCGTGGAATAGA
CCAAATAGGTGGATGTATTACTGAAATATCCACGAAGACTTCTCGGGTCTTTGTGGATTT
CGGTCAGAACTTGCCTGGTTGTACTGTTCCTACTACACCTGAGCAAGATAAAGCTTTGGT
GCGTGACATCTTTGCGCAAAATGTTAAGCAGCACCAAGCGGTGGTATATACTCATGCCCA
TGAAGATCATGTCGGCTTGTTTGACCTAATTCCTTGCGATGTGCCTCAATATTTAGGAGT
GGGAGGTCAAGAACTAATGCTTGCGAAGTATGACCTGTTGAAAATAGCTCATGAGCAAGA
ATGGAAAGATTCGGAAGAAAAAAGTAAGATATTGATAGATGATGAGCAGAAAATAAGTAA
GATAAAAGATTTTCATGTATGGGAGCGTACGGCACCGCATACTCGGCCAAAATCTTTTAT
GATAGGGGATATCCGTATCACTCCTTTTTTTAATAGCCATagCATCTATGACTCCTATAT
GTTTCTTATCGAAGCTGACGGAAAACGCATTTGGCATACTGGTGATTATCGTGACCATGC
CTATCTTGGCAAAGGATTATATCCTACGCTTCATAGATATGCTTCTAATATAGACTTGCT
TATCACAGAAGGAACCACACTGAAGCGTGGAGACCTTTGTATTCAAGAAAGTGAGGTGTC
TAGACGTATGGCTTGTGTGATGAGTGCTTTCAAGTATGTGATAGTCTTGGTTTCTGCCAC
GGATATCGAGAGATTGGCTAGTGTGAAAACGGCAGCTCTCAAAGCTCGTAAGGGACTATA
CTACACTGGTGgAATGATGGGCAGAGCGATGCGAATcTTTACACATCGAGAAGCAAAATC
TTCAAAGGGCTTGTTTGCTTTTCACTTTAAGTATGTGGGGGAGGATGATCCTAAACTCGG
GGAGATGCAAAAGAAAGGCTTTGTCTTGGTAACAGGGGCTAGCCATTTGGATTTTGTGAA
GAAAATGTGTCAAGGATTATCTTCGTCAGAGGTTCTTCTCATCTATTCTGCTTGGGATGG
TTATTACAAAGACCCATTGCAAGTAAAGCAAAATCCTGCTTACAGAGACTTTCGAGAGGC
GTTTCCCAATGTGGTGGATATTCATACCTCAGGACATGCTTCGAGAGAGTGCATCAAGAA
AGTTATTGATATTGTTAAACCCAAGGAGGTCATCTGCATCCACAAGGAGGCAGGGGCTGA
ATTATAAACTTCATAATTATGACAGACAAAGAACGTATAGAAGAAATtATTAAAGACACT
TTTGATGTTATCCAAAAAGTGTATCATACGCAAAGAGAAGGGGATGGAAATCATAAAGAT
TTTTGTAAATCGCAATCAAGAATTATCTTCCCCAAATACAGTGAGCAATATCGTGATAGT
GAAACTCGCATCAGCGAGCAAGAGTTGAGATTTATATTTGTTGAGCAATTCAACAAGTAT
TGTGAAGCTAATCAGTGGAATGCATATTATTCTGTGGAAACCCCAACTGAAGAAAAATAT
GTTTTTAGTAAAGAGCATATAAAAGTTGTCCCATACAAAGCTGATGGAAAAGAAAAAaCG
GGACAGTCAGCCATGATAGACCTCAGTATCCACAATGATAAATTCGACAGAATTGCTCTT
ATCGAATTCAAGGCTCTAAACCCAGAAGAGTCTGCCTTCGCCAAAGACTTCTGCAAGTTG
AGTAATGAGCCTACTTGCCTAACCTTCTTTATCATGATAGTAAAAAGCCATGACAATGGA
ACTATCACAAATATCCATAAAAAAATTGAGTCAAAAGGCGCTGAAACAGAGTTTTATTGT
TTTGACTTAGAAAAAGGAGAAGACATCTCTAAGAAAATAATAGATGGAATTTCCTCTTCC
GAAAATAAATGAAGATACTTCATATTTCCGACACTCACAGCCATCATCGTCAGCTGCAGG
ATCTTCCTGCAGCTGACGTGATAGTCCATTCCGGTGACTTCACGATGGCAGGAACAGAAG
CCGAAGTTATCGACTTTATGGAATGGTTCTGTGCCTTGCCATACAAACACAAAGTTTTCA
TTGCaGGAAACCATGACGACTGTCTTTTCGGAGCCGATATCAATGGCTTGCCCGAAAACT
GCCATTATCTTTATGGTAACGGTGTAACGATAGAAGGCATAAAGTTCTTCGGCATCCCGA
TGTTCGTGGAAGATGATATAAGTGGTAACTATACCAAAATGTTGGAGAACATTCCTTCCA
ATATCGACGTGCTTATCACTCATCAGCCACCCTATCTCATTATGGATGAAAGTGCAGGTT
TACATTATGGCAGCAGAACATTGCTAGATGCAGTTAAACGCATCAAGCCGGAGGCTCATC
TCTTCGGGCACATTCATAATGCCTATGGGATGAGCGAATGCAGCACTGTGTTGTTTTCCA
ATGCCTCGATTGTTACTGAGAATTATGAGTTTTGTAATCAACCAAATATGATCAATTTAT
GATTATTCCAAGAAATGACAAGCCTTACTTTTACCCTCCCTTTTTTGACATTTCATGTTT
CTGGCAAGAAAGCACTGGGCTTAGTCATAAGATCAGAGTTTATATTCCTTTTGAAACAAC
TATGACTTTCACGCCCTTTCTGGGTGTAATGGTTAACCGAAAGCAATTTGAATATTTTAC
GATAGAGGATAATCCGATGAGAAAACCTAATGCAAAGTTGCTTTCTGATGAAGATGCAGA
GAGTGTGATTGCTTGGATAAAATTAAATCGTGTAGCTTTGCTCCAGCATTGGTACCAAGA
GATTGGTACGGACACCCTTTGCTTCAGTTTGAAGAAAATTTGAAAAAATCGTTTTAACCA
ATTACATTCCTCTTCCTCAGCAGTTCGCGAGCTTTGCCTGATATTTCCATGTCGTTGAGG
GGATATCCCAGTCTCAAACACTCGAATATCGCTTCGGTCGCTATTTGCCTGTATTTTTTG
CTCACGTTCATAAGATACTGCAGAGCTGTTTGACCGCCAACCAAATATATAGTCGATAAT
TTTTCTTCCATAATTCTCCATTCTAATGATTTTTATGCAAATGTTCAGATTCTCCTGCAT
TCGTTCCTTATGAACAGTCTTCGGGATGATGATTACATCGCTCTGCAACAGCCAGTGCAA
GGCTACCTGTGCAGCAGTCTTGCCGTATTTCTCGCCTATCTGGGTGAGGGTAGGGTTGGA
TCAGGTTCCACCTGATAAACACCATAACCCAGTTGCGGCATTTCCACGCCATTGCTTAAC
TTTATCTTCTTCATAATCTATATGTTTTAATGTTCGTTATTCCATTCTGCCATATTTCAT
TTCCACGCCCTCCTTATCATACTGCTTGCGCTTGCCGGTTGGTGGCTCAGTAAGCGTGAT
GCGAACTACAGCCGTGCGTGATAGGGAACGGGCGATGCTCTGGTCGAAAGCATCCATGTG
GTGAGGAAGAAACCGTTCACAAACTAGTCGGAGCCCATGAATCTTCTCTGCTTCATCTGT
CACGATTTCTGCCTTGCCGAATGCAATGGCTGATTTGAATTGCAGGGTGAAACTGCCGTC
CTTCGGACCAACCGTAGGCGCACAACGGGTTACGGCTGAAAGGCAAACCTCAGGATGAGT
CTTGATTGCCTCCAACTTCTTGCCCTCCAAGGCACCATGAAAATACCAATTCACATCATC
ATCTGATGCGAGTGACAGGGGTAAACCATAAGGCTTGCCTTCTTCGTCAATAAAACTGAC
AGTTATATACGGAGCCTTGTGCATTACTTCCAATGCCCACCCACTATCCATTGCTCTTGA
TTCCTTTCTCATTTTTATCCAATTAATTTAATGATCTGTTTATCCGAAGCATCAGGCAGG
ATTTCTTTCAGATGCTCGAAAATCCTCTGGTAAGATTCCAGGGGAGTGCGATTGCATTGG
CAAACCTCCCTGCCATAGAGATCTTCAGGAGTATTGAGCAGCGACCATCCCCAGCCATAT
TCATGATTGTGCTTGTCACGAGGGTAGACGAAATCCTCGGTCACGATGTAAGTCGCCATT
TCCAGTCGGGTGAGATAACCGTCAAACTTGCTTCTCATTCCCTTGCCGGTGAAACCGCAG
GCTGCCCGAAGTTCTCTTGTGATGAGACTACCGGTAGATTGAAGCGTGCTGAGAATGGCT
CCTTCTATTGATTCATCATCAGGGCGAGAGTATTTGCTTCTTCTGTAGTTACAGAAGTCC
GGCCACCATTCCTGGCTGATGAATCCTGCTTTCTTGTTAAAGAACTTTCCGTACATACAT
GGCATTTCCTGAATGATTGCGCCCTTCCATTTCCATAGCGGCCAGTCCCAACCGCCTTCA
GGAAGTCTTACGTAACCGCAGTCTTCCGCCACGATGTCTTCGGCTGAGAATCCTTCAATG
CCACTATCAAGGAGAGGGAGGAAGCCGATCTTCTGGATCAGTTCTATCATGCCTGTTGCT
GAATATATTTCTGGAAAATTCATAAGCTTCGTTCTTTATCTTATTATCAATTCATTCAGT
TTATCCTCTCTGATAATCTTCGGCTGAGCCTTGCCAGCGAGAATGAGAATCTTCTTGCCA
TTACGATAAATATGAAGCTGTCGTGAGCGAACTACGGCTGTCAACTCCTCATCATTCTGC
ATGGCTTGCCAGATAGGATAATATACTCCCTCAGGTTCAAACAACTTCTTTTGAAGATGT
GAGCAGAGGTTTGTTGTATCAATAGTTATTGCCATATTTCCTTCAACTTCTTCTTATCAC
TTTAAAATCCCAACTCCACATCCTTGCCGAATGGTGCGAGCGAAAGTCCGGCCATCTTGA
AATGCTGTTTTCCCcAaGGAATGCCGATGATCGTTATACATAAGAGAAAGCCGAAGAACA
GATGCATGAGGCAAGCCCACAATCCCCCGAAAATCAGCCAGAGTAAATTCAACGGGATGC
GAATGCAACCTGTTGGACTATTCGATTCTCTTACTGTAGAGCCAAAAGGCCATAGGCAGA
GCAGACCAATCTTGAATGTCTGTATTGCAAACGGAATGCCGATGATAGTACATGCAAGAG
CCAGACTTCCGGTGAAATAACCGATGGCAGCTTCGAGACCTCCGAAGAGCCACCAAAGTA
AGTTTCCTATTATGCGCATAAGATTATTCTTTTATATTCTTGATAATTTCTTGCCATTCC
TGATGCTCTTCCAGATGATTGGTCTTTACCAGTACGCTCTGAAAGCCGAAATTTCTGCCA
GCCTCGGCATTCTCTGCACGGTCATCGAAATAGAGAGTGGTGGCAGGATTCAATCCTGTC
TTCTGCGTCATCTCTTCGTAGATTTCGACGGATGGCTTCTCTTTCCGCATGGCGTATGAG
AGGAAGACTTCATCAAACATCTCCTcTGTGGAATATCCCAGCTGATTCATCTGACTGACC
GATTTCTGCCAAAGCGTATCGTTGATGTTGCTGAGCAGATAGACCTTGTATCGCTTCCGA
AGCTTGACCAATGCCTCCAGTCTTTCCACGGGCAGATTGCCACACAACTCTTCCAGGACT
TTCTCAATATCCCCGGTTGTGGTTCCTTTGCGGCAAAGGCTCAGCATCTCTTTCAATGTT
TCTGCTTCTGCTACCAGACCATTGATATATTGGTGCATCAGTCTCTTGATTTTGCGGACA
TGGATTAGCCGCTTGAACGCCGTAACGCCCAGGCTCTCCATGGCTTTCACAACAGAGACA
TCATCAATATTCACGATGACACCTCCATAATCAAAAACGAGTGTTTCTATCTGTTTCATG
CTCATTTTCCTGTTGTTAGAATTTATCTATTTCCGTGAAACGATTAAAAGTTCTGCCTTC
CCTTGTTACTTTCCCGAAGAACATATCTTCCGGTCTTACCCAATAGGCTTGGTCTCCATA
GAGAGCCTGATAAACCACCATGCGCTCCTGAGTCTCGGAGTCGAAGGCAGAATGGATGAA
TTTGTATTTGCCGCCCTTAAAGTGCTGGAATCCAGATTTCATCTATCGGATGTCCGGCAA
CATAGAGGTTCACTACAGTTTTCTCTCTGTCGAGCTTCTGCATCTTGCTGGCAGAAACAG
GAGGCAGAGACACAATCATCTTCTCCTGCAGCTTGATCAAAATGTTTTATTGACTGATAA
CTTGATAGTTATGCGCCATTTACGGCAGGATAACACCTGCTCAGGCACGATTCTTCTGCA
AAGATACGAATTATATTCAGAAATGGATTCATACTGCTTGGTTTTGTTGGGTCAGCAGAC
TTGATTTAACCTAATTTATAAATTAGGAGCGCATCTTCAATAATCATACTGTAAAGAGTA
TGAAACATAAAATAACATAAAGTCTGATTGTAGTGTCTTTTTGTAAATATGGTTGACTCC
TAAAGTTTCAATTACATGAAAGAATCATTAGAAGCAACACTGAAAGATGTCGAACTTACC
AAAGAAGTGTACCGTCTGTACACTCTTGAGCACCTAACACAACAAGAGATTTCAGTTAAA
TTGTGTATAGGTCGCTCTACAGTTTGGCGTAAAATTCGTACCTTTGAAGCCGAAAATCCA
GAATTGGCAGAAAAGATGAGTAAACAAGGTAAAGAAATTACTCCCGATGACTACAAAGAT
TTGGTCAAGGAGGTAGCAGAGTTAAAGAAGCAACTTAAGGCAGAACGTCTTCGTGCAGAT
TTCTATGAGGAAATGGTAGCCTTTGGGAAGAAGGCATATGGGATCAAGGTTTGGAATGCG
TAATCACCCGGTGAAGCACAAGACCATCATGCACAATGGCGTGGATTTGGCAGCTCATTA
CGAGCAAGTGTTTTCTATGTTTCCTGGGGAAGTGCCTGGCGTTGGCCATGACAATCGCTC
AGGTAAGTATGTCACAGTCAGAACTGCTGCCTATACCATCAGTTATTGCCATCTTTCTGC
TTTCTTGGATTTCAAAGGGGATGTTTGTCAATGCAGGAGAGGTGCTTGGGGTATCTGGTA
GTTCCGGAATGTCAACTGGCCCTCATCTGCACCTGACAACAAAAAAGGaTGGCAAGGTGT
TTGACCCTGTCATCCTTCTGAAGTATGTTCAAAGCATTACAAAGTAGTGCTTGATTAGCA
TCATTGCTTCTGGCATTTTACCCAAATAGCTTCGTCACCTATAGACATTTTCATCTCAGA
AACTGTAGATGTCGCAGTAATGATGGTATAAGAAGCAAATAGTTCACCCTCAACATATGT
GTTTAGTGTGTTTCCTTTCAAAGACCATGTTCCACGACCAGTTCCGAAATATCCGGAGCC
GTAATAAGAACCGTCAGCATTGAATGTGGCGTAAGTCTTTCTGAAAGGCCAGTCAACATA
AGTGCCAGACTCAGATGTCTTTACTGCAGTCATCTCCCAGGTTCCTACAATCATAGACTT
ATCATAGTCTCCATTGTCTGAATCGTCATCACTGCTGCATGATATGAATGCAAAAGaTGC
TACCACGAGGGTAAGAAGGAAAAATAAATACTTTTTCATAATGTTACTTTTtAAATTAAT
AATACTTTTTCTATGTTTTGTTTTGATAATCCTGACGATGAAGGTAACTGCCAACCGCAA
TTATCGTCATAGCACTCATCATTCTCGATGCCTTCATACTCATCACGATCGCAATAACCA
CTATTGTGGCTTGAAAATAAGAAATCGAATAGTCCCATACCTTTTCCTATTAATGTTTAA
CTTCTGCTGCAAAGGTATGAATTGATTGTGCAGTCTATCTGCACAATCAAAAGAATGTGC
AAGAATGATAGAAAAAAAAGCAGAAAGAACTGTTTCTTCCTGCTTTAATATGTTATTTGA
CCTATTATAATTGTCTTAATGTATCTACAAAGAATGCTTCTTGGGCTTTCATCGTTTCGC
AAAAGTCCGCATAAGATGTGGACATTTTGCAAATTTCAATACCCAAAATATATAGAGCAG
CAGATGAGTCCTTCAACCGTGATTTTGGAATTTTCTGCTGTCTCTCAGACAAAGGAGCTA
TAAAAACTCCTTTTGAGGCCTGTAAGTTAGTGATGTATGTGATTAACTGATGAAGGTCAT
CACGATTAACTTTTGAAACCTTTTCATAACTTTCAAGCTTCTTGTATTTTGCATCGAGAA
CAATATCATCTTTATAGAAATCTGGATAACGGATTCCACTATGATCTTCAAACAAATAGA
TGCCGCCTTTATGTTTCTTGTTTTCTGGATGCTTGAATCCCTCTTTTTGTAGAATCGTAT
TCAGATACTCTTCCCAAAGCCAAGCTCCATCAAACAGAATACCGCAAATCTCCTCATCAG
TTTCTCCGTACTTTACTTCTTCCATTCTTAGAATTTGTAAGCAAAGGCATTGCAGGGGCT
GGTATTCCGTATAGTAAGGATGACTCTTATGTCTTAGGTTCTtACCAATAATTGCACTTC
GCTCATTTTTGTTATATGAAGGAGTTAGTGAAATTATAGATTTTACATTATCTATAGTTT
CCTGATCTAAACCTAATACGGATTGACCATGTCTCTTTGACTTCATAAACTCAATTGTAT
GACGGATTAACTCCGTCATGTCATTGTCATAGGTATATTCACGAGTGGAGTATGCCACAT
TTCCTGCAAACGGAATGTTTTGGGCAATATGGCGACCCCAGTCAATAGTACCTTTTAATT
TGGCATCGTTATGTTTGAAGTTCTGATACTCTCTGTATATGCCCTGGCGCATTGCGTTCC
TTAGCAAGTGAGGGAACATAAACATAATAAAGTCAAATACATCCTCTTTTTCGTTGTTGT
GATTAAGGTCAAAGAGATTGAATGAAAAGACCTTTTGAAGCATGTAATGTAAGAGATAGT
CATCGCGTCCTTCGTCAAAACGGGATTTAATTTTtATCTGCAGGTTTCCTACACCGATAA
AACCCATCACATTTCCTGTGGTAATACGTACCTTTTCAGAGTCACTTGTATTTAGAATGG
TCATAACAGAAGCATCACCGACTTTATCGTCAGAATCCTCTATACTATAGGGAAATATTA
GCAGATTCTCATTTTCATGACATAATTGAGCTATTGTCTTGTCGGCAATAGGGAATAAAG
CTGAGACATCTTTACGAAGAAATGTCCCAGCTTCCACCTGTCCAATATTATTATCTGTTA
AGTTAATTCTCATCGACAAATTCGTTATCATTAATATTTGAGTTGCTTTCTTTGGTATCG
AAGTAAGCATTTCTCAACTTCTCCATGATTTCTTCTGATTTGCGGAAACCACGGATATAT
TCTCGAAGCAATGGTTCGATATTCATATTCCACAGCTTTTCAAAGTTTCCACCaTtATCA
CCCAACTTTAAGAAGTATGATGGTCCAACCTGGTAGGCAGGTCCAAGCCCTTCAATCTTG
GATATCTCATTATTCAATCTTACCATAACATTCTTTGCCTTAGTGGCACATTCGAGTTTG
TCGAGCATAGATTGTGTATCTTCTGGCTTTATTTCCTTCCAAGTAAATCTGCGACGCATA
GCAAAGTCCATGCTCTCGATGCTACGGTCTATATCATTCATTGTACCAAGAATGAATACG
TTCTCAGGAATATAAAATCCTTCTGCAAATACATCTGTTTCAGGGACAAGGTTCTGATAT
TGAGTCTTTACTCGAATATCTTTCTTGCCTCTATAACCAGGGTCAATGGCATAGAATAGT
TCACCAAATATTTTTGAAGCCTCTCCACGATTGATTTCATCAATGATGAAAACAAAATCT
TTTTTGACTACGTTACTTGCTGTTAATGTTGAAATGTTCTTTTGTTTGTACACTTCTTTA
AGTACAGCCCAGTAAGCTGAAGCATGACAACCTCCAATAGCATCCCTTACAGCATCGCTA
ATGTTTGAAATATTGTTCAAAGACTCTGTTGTAGTAAATACTTTTGCAAGTTTTGCCAAT
CTGTCAAAAGAAACGGTATAAGTACGATTACTACTAGTTCCAGGAGTTTTCAGTTCTATG
TTATTAAAGTCTGTAACCTTAACCACTTCCATGGATTTTCCGTTTGTTTTGAGCTTAAAT
TCATTCAAATCACCATTATTAATTTTATCAATAACTGTATTATATTTATCATTCAGTGAT
TTTTCTTCCGATAACTCAGTGAGAGTTTTTTTGCTGTCCTCCAAATTCTTGATAGCTTTT
TTGCAAAACTCTTTGAAAATTCCATCTTTACGCTCAAATCCCATCTGTCCTTCAGACATC
ATGATAGGTCTTAGACCTTCTACAAAATCAGTATAGTCGTAAGAGGGATGAAATTGCACA
AAGCACATTTCGTACTTACCACATCCCATTTCTTTTGCTATGGCCTGTGCCATAAAGGTC
TTACCGGTACCAGGAGCACCAGTCAGAACTAAGTTCTTGCTTTCTTTAAGCAAGTCAATA
TATTTTTGATACATCATAGTGCTGTCTATTTTTGTTTCAACAAGATCATTTTCATTATCT
TCCTTGTCAGTATCTGTATTTTTTAATAATGCCCTATTATAGTACCACAATACCGTTTGG
GCTGTAAGTGGCATACTTTTAATACATCCATTATTCTTTATTTCGTCATTGATGGACAAA
ATCAATTCATTCTCTTTCTCAATCTCTGGAATAACGTATTGATCCAGTAATTCGTAAAAA
TGAACAAGCTTTAGACCTGCCTTTCGTGGCTTAACCCCTAAAAGCTTACATAAATTCTTA
TATACATCATTTTTATAAAAAGTATATTTCTGAGGATTATGGAATGTCAGGAAACAACTG
ATAAGTCGCTCATCACACATTGCACTCGTATGATTGGTAAACTTTGCTTTGATCTTGTCA
TCCCATAATGTTTTGCAGCTTTCAGTAAAGTTTTCTATTCTTTCTTGTAGAAGGATATTT
TCATCAAATAGTGCTCTAAAGAGTTTTCTATACTCTTCTGGTTCATATTTCACAAAATTT
CTAATTGCGGTAATCTGTGAACTAAAACATAGATTCTTAAATTCCAGTGAATTAATCTCT
TTAGAAAAATCTACAGCATTAGGGTCTGGGTGTCCATTTTGTTTGGACACCAATTCCCAT
TTATATAATTCTTGCATTTGGTTTTCAGAATCACCATTTAGCCCATATTGGATTTGGTGA
TTCTTGAATAATGTGACTATATCTCTTAAATTCATTTCGTATCTTCTATTGCTATATCAA
ATTTAATATCCTTATTACGATAGAGATAAATCTTTGTGTCGTAGGTTATTGTCTCTACTT
CGAATCGTTCGCCATTTGGCTGACGGGCAATGTTCCACTCGTTGATGAAACCTCCATCTG
GATAGATAGAGAGCTTCTTGTTACCACAAGTTATTGACAATACTCGCCAATGGGTGAGAG
TACGCTTAGGAACGGAAACGACAGGGAGTAAATGACCTTCTATGTTCTGATCATATTTGA
GGTCATCTATCCATGCATTTGTGAAGTTCGTCAACCATTTGTCACGCACTTCAGAAGATG
GCATGTTGGTGCATATCTTGTTGGCATTGCCCTTGTCATCTCTGTAGGCTTCAACCTTAA
ACTCGATGTCGAAGTTTGAACCAATCTGTTTCACTATGTGCCAGACAGTCTGTATGGTAA
TCATCATACCCATGATACTCTTCAGATGTTCGTCCTGATAGCTAATCTTCAAATTGCCAC
CGTTCTGCTTAGCATAGGAAATGAACTCATCAATGAGACCATTCGATTTTGTCTGGAGAA
TTTCACCCAACTGATAGGTATGAATCTCCTTGAACTCATCACCAGCCAGTTTCAGCAGCA
TAGCCGATGGTTTATAAGACAAGTCCATAGACTTCGCAGAAGCAATAGGATTATCCGTGC
GAACAAAGAACATAGTGTCGTTGCCCCATTGTGCATTCAGTTGTGCATGTTCCTTGCTGC
TCATGAAGTAAAGGCTGCCGTCAATGTAAGCAATAGGGTAGAGGCACTTGCTTGCCCAAG
GATTCTTCATCTTTTTGACATCGCTCCCTTTTGCCCATGCTTTTATCTCACGGCACATTG
CCACAACTGGTTCCACTATTGCTGTCTGTTCCGATTCCATCAGACAGAAAGTCGTAGTCT
GGCTCTTTATCACAAAACGATTCATGAACTGTGGCTGCCATCCGTTTTCTCTATCCTCAT
AATCCCATTCGGTATAGTCATTGTCAGCAAACAGAACCAGTTCTTGATGAGATGCTGCAA
AGGCCTTCTCTAAATCATATAATGTGGTCTGTGATGGAGAAGTACCAGGGAATGCATCCT
TGATATTTTGAGGAACGGTATCACCCACCTCTTCCTCTTCTTCTATCCAAGCCAAAGCTG
CATCTACATCAACGAACTTGGCATATCTGAGTGTAAACTTGTCGAGGAGCATATCCTTTG
ATTTCTTCTCACGAGCTTCCATCAGGAGTTTCTTCGTAGCCTTGATGACATCCTTCATTA
CCTGAATGTTAGCCATTTGGTTAGCATAGCCAGCTCCTCCTGGATTACAGTCGAAGATAC
AGAGATGACCGTTTGGCATGATGGCGAAGTCAACGGCTCCACGTTCTTTGCCCAGAATGT
CCACCAAGGTCTGAGTGAAGGCTATACCCAATGTAAAGAGCAGGTTCTCCTCCTCATCAC
GGTTAGACATCCATTTGTTCTTTCCCTTATGGCGAATACGAATCTCGCTATAGTCGGTTT
GTATTGTGTCGCCAATAATCACATTGCGCTTCACCTTTGAGGCATCATGTGAGCAACAGC
AAGCTTTGCGCATTTCCTTACCGGTGATGGCGAAATGGTATTTTGGCTTCTCTGGCTTTC
CTTCCTTCTTTTCAGGCGTTATATTGTTAAACTCATACGGGAACTTCAATGGTTCATCCT
TGTCTGCTACATCTTCCTCCAATACTGTACGTCCACACTTAGGACAGAAGCAATATCCAT
ATCCCTTACCTTCATTGTAATAGAGTATCTTGGCATTGCCAGAGTCACTATTAGGGCGAA
CAGAGAAAAGATGAGGTTCCGTCACATTGTTTGCCCAGTCATCAGCATCAATCAGCTGAG
CACTAACTCGTGTATAGACATTACTGTCCATAATTCGGGTCTTGTCCTCATTCATATCAG
GCATGAAACCAACTGGCTGAATCAGTTCCAGCCCATAGTTATCATTCACAGTCCATTTAA
TCTGATTACTGAGCGTAGAATCATTGATCACCGTCTTGTCGCTGTTTCGATAGATGGTCT
TGTATGTTTTGTGGTTGTCATCATACATGTTGGTGATTTCTATACCACGAACGATATATA
CAACACCATCCACTGCCACGCTGTTGCCTGGCGCATACTGGGCGATGGCATCACGCAATG
AGTAGGATGGATTGGATGATGTCATAGGAGTAAAAAAGTCCTTCTTGCCATTGCTGTTCA
AATCGAGCGTGAGCACGTTGACCGGCATATTGGCATTCGGAGTGAAACGACTGGTTGCCC
AGAAGTTCAACAATCGCTTATACAACACCTCTATATACTGCATTTTCAGCTTGATGCGGA
ATTTGTCCGTGATAGGACCACCTCCCGAAAATGCAGTCTTGTAGTCTATCAGTTTGTTGC
GCAGTTCAGAGTAGCAACGCTCGTTGATTTCCTGCGCATTCTTGACCACCTGATTGATTT
GATCATCATAAACCGTACCACTCAAAAGTTTCATCAGGTCCTCACGTACCTCTGGTTCAA
GTTGCTTGGAACATAGAATGTTGAATTTCTCATACATTGTTCCCTTTGGATCGCCAAGCA
GGTCGTTAGGGTCCGCATTACTTGAATTGTCCTTCACAAACTCAATCTTGCCGTTGATTA
CCTTCACTTCAAATGGGGTATAATAGTCTGCTACCTTTTGTGTCAGGCGTCCACCATTGG
CACCTTCGGTAAACACGCCAAAGGCACGAACAAGGAATGAGTTTACATGACGCTGAATCA
CCTGTGGACTCTTCAAATCTACAGATGGTACTCTTACTGGTCGACTGATAATCTTGTCTA
TAGGATTGCTCAAAGTTCTGAGACCTATCACGTCTGAACCACAAAGAGTTATACAGGCAC
TGCGAACCTTGTTGTTACGTCCGCTTCGACCTGCACGCTGCTTATAGTTGGCAGGCAGAG
GAGGAACACTCGACAGCAATACTACCTCCAGGTTACCCAAGTCCACACCCATCTCCATAG
TTGTAGAGCAGGCAAGGATATTGATGGTATGATCCTTGAACTTCGACTGCAATCCACGAG
CCACACTCTTATCAACTTGAGCGGTATGTTCCTGTTGTACAAAAAGATTTGGGAAGGCAT
GAATATCCTCCAGACGATCAGAGAATACACCGTCTGTTCCCCAAATGTTATTGTTCCAAA
GTAAGGCTCTATGCGTCTTAGCCCAGGATTCTATAGTCTTTTTGTCTCCTTCCTTTGCTG
AACCCTTATAGTATGGGAAAGCCTCCCATTGCTCATGCAAATCCTCACGTAATTCTACAG
GTGTAGTACCTTCCAAATATGGAGAGAAACGCTTGAAATTGTTTCCGATAGGGCGCAGGC
AGACTGCATGGCGGTTACCGTCTGCTTTTGTATCGCAGAGATAAACGTCATCATAGAGCT
TGAAGCAGAGGTCATTCAGATTGAAACGAGGCGCATTGTCTTTTTCATTGACAAAGTGTC
CTGTATCATCCAGACGCTGACCCACCTGCAATATCTTATACTCATCGCCAGTCAGAGTTT
CCCAAAGAGAATCTATTACGGCAGAAATCTCATGGAAATACTGACGCTGAGCATCGTTCA
TGGTCAATGTGTTGTCATCACGGGCTATCAGCGCACAGAGATAACGCACAATACGGGCTG
TTGATACCTTGCCTTCTTCCAGTTTAGGTTTGTTAAATGGACGACGGCGAGGCTTCTCTG
TAGCAAAACGTACCGTAGAGAAGATGTCAATCTTGTCATTTCCAGGAATGCGAAGATAGA
AAGACTGGTTGCTTCGTACCGTATAGTCGAGATAAACCTGCATCAGGTTTCTCCAGTCCT
CTTCTGTAATCTGGTTAACTGGGTTGTCCAGCAAATCATTGAAGTCTTCTACAGCCTTTG
GCAACTTGATTTTCTCCAGTTGAGGATAACATGTCTCAAACAGACCCAAAGTTTCCGGAG
ATGCTGCAGATGCAGGACGATGTGCCAGATACATCACCATAATACTCTGGATATACTTGT
CAATGATTTCATCTGATGGAAGTCCGTCTTCCACCTCATCGCTATCACCCGAACGCTTCA
CGAATACGGATGCAAATACCGGACAGTATGGATCATTTTTCAGAAGTTCTACTATCTCTG
ACCAGGTCATATACTTGCACGACATCTCGTCCAGCTGCTTCTGAACCACCTTAGGGTCAG
GCGACTGGAGATTAGCCATCATTGGTGTATATTTCATCATAGACATAGGATCTGCTTGAA
CTGCAGCTAAGATTTGTGCCATAGCAGCCTCTTTGGTCAGTCCATTTGCCTTCCTGCGAC
ACAGTTCATGGTATATGGTACTGTTGAACCACATACGTTCCTGTTCCAGATTCTGTTTCA
AGGTTGCCTTTGCTGCAGCCTGACGGCTATCTACAAAACTGATATATTGCTGTCCGTCAT
GAAGTACGATGCCGCCTGTCTTTGAATCGCCTTTATCCAACTGGTCAAGGATGCTTGGAG
CCATCATGCGTGAGATGAAGTCGGCTGAGAGACGGAACTTCTGCAGACGGTTGTCTTCCA
TATTCCCGTTTGCATCACCTTCCACATCCTGGTCTGTATTGTGGTTCTTGGTCTGTTTGG
CATTGCAGTAAGGACAGCATCCCTGGATGTTGCCAACAACATGCCAGTTTCCCGTTTCTT
TTTCATCGGCAGGTGCCAATGGTTGCAGTTTGCCTCCAGGAACCAAACGGAATTTCACGT
TACCGTCTCCCTTCATGTTCTTTTCATTAGAGAGTCCGAAGATGGCATACTTCTTCGTTG
AGTTGTCATTATTTTCTGCCATGTCGAGGTCGAACATATCGCTATCATCAGTTGCGATGG
CCTCATAAGTCCAATCCTCAGTATTGACAGAAGCCAGTGCTACATACTCGCCACAATGCT
TACATCGGCTGAGTTCCAGCAGTGGAGCTTCCTCGATAGGAGTCAATGACAGAGCATCTT
CACCAATCTTCTTTCCGATGGCGTTTTCTGTATATATTTTGAAAGAACCATCAGCAAACT
CATTCAATCGGACAAAGAGTCCGTTGTTAGGGACACGATAGAAGTAGTGTACCTTCAATT
TGCATACAGGCATCTTAAGCCCCTCTGCCTTGCAGCGGTCTTCTTCTCGCTGGCACATCT
CGTCGAGCCACTGGAGTTTCTGGCTGATAGAAGCTTTCTCTGGATATAGTTCATCCAGAG
AGATATAGTCAGCCTTGAAAATTTTTCTCCAACGATCTTCGTCTTCACCCTTCGGAATTT
CTTTTTCTCCGATACGCTTACCTCCAATAGCTTCCACCTGGTCAGCTCTCACGCCAGTGA
TACCGGCAATAAACTCTTTCAGTTCTCTTTCATCCTTCTCTTTGTCCTCACCATTTCCGA
AGGTAGCAGATGATGTTGCAAAACGCACATTCTGTGCATTCACTTTGAAGGCGAGAAGTA
CACGACGAAGAAGCATCGCAAGTTCAGCTGCTCCAGCTCCAGTATAAGAGTGGGTCTCGT
CGATAGCAACCCAGCGAAGACTATGCTTTCCAGCAACAATCAACTTTGCATCGGCTCCTC
TCAGCAAGATGTATTCCAGCATGGTTGGGTTGGTCAATACAATATGAGGAGGGTTGTTGC
GAACATCCTTACGGGTATAGATCATGTGAGGATATTTCGAGTCCTTCAGCTCGTAATGTC
CTTGCCCGTCTGGATCTTTCTTTACCCATTCATATTTGCCTCCTGTCACATGCTCTATGC
GACGGCGCATTTTCTCTGCATCATCTGACTTGTCCGTATTCTTGGGTTCCATTTCTGGTA
AGTCACCATTATATACTGTATAGGTCAGGCGAGTGCCTGTAGATGATTCTGCAACCGTCA
GAAGTTCTTCCAAACGCTCCTTCTGGTCTTCCATCAAGGCGTTGAGAGGATAGAGAAAGA
GAGCCTGTATTTCATTTGGCAGTGCATTTTGTGAGAGGTCATGAATCAATGGCATCATAA
AGCACTCCGTCTTACCAGAACCAGTACCCGTAGTCACGACAACCGATTTTGGCTTATCGT
CTGCCGTTCTTTGTCTGAGCAATACATCCCAGCATTTATACTGGTGCTCGTATGGAGAAT
ATTTAAAGTTCCACAGTTTGCCCACCAAAGCCTTGGCTTCCTCAGCTTTCTCAGGCGCAA
CTGGGATATATGAGTTCATGCATTGAACTACAGGCACGGCATTCTCAGGCGCAAATAGAT
TGCCGATAAGAGTCTTCATCTGCTTGATGTATGAGCGCTGACTGTCGTTGTTCGACTCAC
CGCACCACATCGCAACGAGGGCTCTTTCCACCGCTGTTCTATTGTTGTTATATAGTTCAG
AGAAGTTCATAATCTTGTTATATTTCTTGTCTATATTTCGTTATCTATGTGTATATTAAA
CTCTTGCCAGTCAAATCCAGACTCTTCGGCAAAGCGGAGCAGTCCTTGTTTGTCTTCTGG
CGTTAATGTGCCGTTTCTCTTTTCGAGTAAAGGCTCATATATTTCCGACACGATCTTGTC
CTTGTCCATATCCATATCTCTCAATGGCTTCATCAGGAAGAAGTATGTTCCATAATGATT
TGCCACTTCGAAACACTTCAGGATGGATTCCGTGATGTCGTCCCATGCCCATGGATCATT
GTCGATATCCATTCCCAGGTTGCATTGCAGATTTTCTGTCGTACAGATGTCTTGAAATAT
CACCCCcGTACTCTTTGAGTCTGCATCTTCATCCGGATTGATAGGCTCAGGTTCAGTCTG
CTCGTCATAGTTCCAGTATAGAGCTTGTTCACCATTCCATGAACTGTGCTCCTGGTCATT
ACCGAAACATACTACCAGGCTTTCTGGCGCCATAGCATCGAGCAGCTTTCCTACATAATG
ATTGTCACTTCGCCAGGCATTTAAGGCAGCTTCACCTACTGATGGATTACCGGAGATATT
GATGAAGTCCTGCGAATAAATACTACGCAGATTCCTGCATTCGTATGCCTGATAACCTTT
CTCGCTGAaGTCATTCAGCTGAACCCTGTCTTTGAAGATGTAAGGAAGATTGAGTTTTTC
CTCATCATTCAGATACTCGATAATCTTGCCGTCAAGCATAACCtCTTTCAATAGAGTTGG
TCGATAGACATCTAcTtCATAGTAGCTTTTACCTTTTCCGTACCTGACAGGTAGTGTAGG
GGAGAGGGGATTTCCATCCATCGGTATTTCATCTTGAAGTTCTGCCTCTGTTCCATCAAC
ATTCTTGTATTTGATGAGCGTTGACTCGAAGTCTCGCTTGATAGGCGATTCAATCTCCAA
TCTTGGCAGATAAAATACGGTAAACAATAGCGGCTTTCCTTTTACTGTTACTCTTAATGT
CACCTCACCATACGGAGGTTCATCCATCTTTGTCCATTCTGTATATCTGCCGTTTTCTTG
CTTGTATTCTATCATTTCAGCCTCGGTTTCCTCCTCTGGCTGAGCATGGAGAATATCATC
CTTGGTGGCAAAGTGGCGAACGATAACATCTTCCCATCCAAATATCAGGGGCAGTTCATC
TACCTCATATTCATCGCTGATGTCTGGGTCGTCTATATAATAATGTTTCACCTTTCCGCC
ACCCACATATCTAATGATGTCGGTATAAAGTCTTGTGGTTACCTGGTCATAGCCTATGCG
GTTATACAGGTTGATTTCTTTTCCTTGTTCATCCAGGAAACTGACGCAATCATAGATGTA
AATCCAGTTCCATGTCTCGGTTGTACCAAACTTCTGATCACGGAATCGCTTGCGATACAC
ATTTTCGGCAATGGTCTCATCCTTCAGTTTGCAGCAGTTTGAAAACAGAAGAGCCGTTTC
CTTCTGAGTGTTCTGGGTAGAAGACCATGTTTCCCCATAGTCTCCCTGTCGCCAGAGTTG
GATGTATTCTGTTGTATTTTGTGTTTGAGCCAGATATTCATTACCATCATCATCCTTCAC
CACGATTTCAATCTTATCAAATCGTGATGTAGGGATGTTTTTAATCTGTACTCCTTTTTC
TACGCCAAAGGCAACGAAGTCGTTCACGCTGTGGTTCAGATAGGTGATGATAGGATTTTC
CATGGTCGATGGTTCTATCACCTCATCGCCTCTTTTGAACCTTATATATATAAATAGGTG
TAATTGCTTCTCCGGGTTTGGCACACCCCAGAGATGCACACGATCATAACGAAGATACTG
GTGCAAACCTCCACCTACCTCCTCTGGCTTCAGCCAAAGGTTGAGGCGGCGTGACATATA
GGTATAGTCTGGCGAGAATATTACTTGCCATTCGAAACGGAATTTCACCTTCAATATCTC
ATCGTTGGCAGCCTTGATGGTTGCCACAAATCGGTTCACGTCAGATGCTGCATCCTTCAG
ATCGTCTTCATGGAAGGGCATTTCTCCGTTCAGAATCTCCTTCATGTATTCATAAAGGGA
GTGCTGGCGCTTGATGCTCTCTCTGAAAGCAGCAGCTCTTGATGCTTCATCCAGATTTTC
CAAGGTATAGTTCTCGCCATGATAGATACGGCATAGTCCCTTCAGGAACTGCATCTTGTC
ATGACGGTTCAGCTCATGCTGTATGGCAAGACCACCAAGCACATAGATGGAGTAGAGCCA
TCGCTTCTGTCCGCTATCATCCTGATACAGATAGCGTTTCTTGCTGATGCCTGAGTTGGT
CCAGAGTGTTTCAAGATCCAGATTCTCTATCAGTTGGTTCCTGTTGGCACTTTGGTATTT
GCGTTTATACCATTCTGCCATATAGACAATGGTTGATGTGGCATTTTCAGGCTTTGCCAA
CGCTGCTACTCCACAATCAGACACAATAGCGCTTAGGCAGACTTCAAGTTCATTGAAaTC
TGCCTCCGACAATCTCAGTTTCCAAACGTATGGATGGCTGATGTCCAGGGATGCTATTTT
GTCTGCAAGCTTCTTGCTTAGTCTTGTTTCCATATTTTAATTTCTTTCTTGATGCCTCGG
TATGCTTCACGCAAATCCCTTAACGGATGTTCCGAATCCTTGATATGATGAATCATACTG
TGGCAGTTGCTGCATAGCGGTACCAGATTCTCCAGGAAGTTCTCGGGTACTCCATCGGTC
TCGTAAGTAGAGATCATCCTTATATGATGCACTTCCATGAAGTTGACACCCAGTTCTTTG
CCGTATGTTTCCTCAAAATCCATTCCGCAGCATTGACATTGATAGCCATACTTGTCAAGG
CACATCTGGCGGAGCTGTGGATTGCGCCTTATCACATCCGTCTCTTTCAGAATATGCTTC
CGTTCGCCTTCGGTTTCTTCCCGGAAAGATGGAGTAGAAGGTGCTGATGGTTCCGCATCA
GATGACAAATCCTCTATGGCAATCTTTGTTTTGAAGAGATTGCGGAATGCTTTTGATTCC
AGGAACCCTGACCATGTTTTCAGATGTAAAGAATACCTGTTGTCAGCAGCATTGTCTTCT
GTTCTCATCTGTCCGTCTATAGCCATATCATGGCGTACCCGGTCGTAGTAGTTATGGTCG
AGCTGTGTATAGATGCTTTCAAAGTTTGGCGACTCATGCTTTCGGATGAAGTCTGCCAAT
TCCGATTCTGTGAATCGGGCAAACTCCTCTGCATCCGTTCTGCGTTTCAGATATTCTTCC
ACGTAAGCCTTGCGGATGGATGCTGGTGTTGGTATCATACTTTTCTTGCTCATACCTTCT
TTGTATATGACTTGTTTCTATTGCCTCCATGAGCTTCCAGGTAACCGAAATCTGTCAGTT
GTCTTAAATAGCGTTTAGCTGTGGTTTCTGTCAAACCCAATTGAGTAACAAGCTGCTCGG
TTCTGATTTCTTCTTTGTCGGCCATGAAAACTATAATATCGGCCAATTTCCCTGCCAGAG
TTGGCTTTATCGACCATTTATCGACCATTTCTTGCAGAATTTCTGTTTTATCGACCATTT
TCTCTGATGTCGATATAAGGAAATGGTCGATATCTTGCTGTAGATGTTCGCAATGAAGTT
TTGCCATACAGTTGATGAAGATGTCTGTGTCCTCAGCTTCCCTGGTGTCAATGAGAGCTT
GGATGTATTCAGCTTTATCTTCCTTATATACCTTTGTTGGCAATACATCATATTCCATTT
GCAGAAGGTTCATAAGCAAGCGGCTTGTCCTCCCATTTCCATCTGCCCATGGATGGATGG
TTACAAGTTCGTAGTGCGCCCAGAAACTCAGTTCATATATAGACAATTCATCAGTTGTAT
CTATAGCTTTGCGACGTTTATTAAGTTCTTCACAAAAATCTTTCAGTTTCATGGGTACCT
TCATCCAGTTCATATACGACCTGCCGCCAGCTCCTGCTGTAACATTTAGTTTACGAAGTT
CTCCTTTCGAAGCATCAAAGCTACCACCTAATGAATAGTATTCGCCGCCTGTACGTGCCA
TTACTTTAGACGCAAGAGTTACAAGAGATTCTATGGTGATGTCCTCATGTTGCTTGATCC
AAATGCGACCATAATCGTAGGCAGCCTTCAAATCGAGGTTCATCAATTGTTCTATCAAAG
GCTTTCCTTTTGCAGTAATGCCTTCGTCGAAAAGCAGCTGAGCTTCCACCTCAGTCACAG
TACTACCTTCTATGGCTGTACTATGAGTAATGATAGAATACAGGTAGAACTTTTCGTAGT
CTATCTGATCGGTTATGCCCAACTCCTTATGGCGTTTGAGCAATTTTAGCATGATGTCTT
TTATCTCTTGTTTCATTGCGTACTTGATTTGATGTTAATGTATATCCTTACTCAGTACCG
CTTTTAGTACTGCTTAACTGGTACTGGAGTTTATCTTAGGTGGTACTGGAGTATCAAGTA
ACTGACACCGTAGTAACACTTATGTGGTACAGAGAAGGTATTTTGAAGGCATGAATCAGG
CACTCCAATTGATGTGTTCCTCGTATTTGTCGAAGTCCATTTTGGAGTCTGCTCCTACCT
TTTCAAGCATCAGTTTTATCACTTCTTGCTCCTCAGGTGGAAGAAGAATGTCACCACGCC
TGCGCTTGAAATATTGGTTACGTCCGAAGTGGAGGATGAGGGTAGTCATGAACTTGTCAT
ACTGCTGTGGGTACATCCGCTTTTGGAAGTTGGTGAATCCTCTGGCGAATATCACCGGCT
TTTTATCCCGATAGTATGTACAAGCCTCGTCCTTGCTGCATCTGGTGGGATTGATCAGAC
GCAGATACTCTTCATTCTGCTCCATCATCATGGAGTAGGCTACCTGATGTAAGCAGGTAG
CTGCCATAGAGCAGCTACTATGCTCGCATACAGGATAGTTTATCGGTAAAGCCGTATATT
CTTTCTTTGGTTTTGACATAATATGTTTGGTTTTGATATTGTTGTTATTTTAGATTTGTT
CGGGATGCCTTCGGGATTCGTTCGGGATGAATGCGACTATTCCATTGGCTTGATCATTTT
CTCTATGAAGGCTATCTCATCGTCCGACAAGCCATATTTGGCATATAACTGGCGGTCGAT
GTCCGCGATGCTCTGACTCCAGTCGATGTCGCTGTTTGATGTAAAGTCTTGGAGAGGGAC
GTATGCAAACTTTTCTTTAGAAAGGTGCTGAGTGGATGCAAGAAGGGAAATTAGAAAACG
AACAAAACAAGTCTTAAGATAAGACTGTAATGCTTTAGCCTCCAATTCTGTGTCAAAAGC
ATCTACAACAAGATAAGTCTCTGTACAAATCTCATTTGGTATTAACATATCAAGAGAAGA
AAGAATTTTTTTACGACCTTGCTTGTCTGTTTGTCCAGCATGTTCAGCTGTTAAATATGA
AATTGTAATTTTCCACTGAGGAATCATTTCCTTACCTTTCTCAATCAATGCAGACAGATA
ATAACCTTTCCCTGAATTTGTTTTTAGAACAACATCACCTGAATCCATAGGAATTACATT
GGTCGATAATCCAAACGGCTTACGTGTACTTACTCGTTCATTATAGTAATTTGCTGCTAA
ATGCTTtACTTTATCAACAATATCAACAGCCTCAAGATGTcTGATGAAAGAATCATCAGC
AGCTAAATCCCTCATAGAAGACTTAAATTTTCCTCTATGTCTGCTTACAAATTCACATAA
ACCATTTCTGTTATGTACCCAAAAGAAATAGCAAACTCCACCTGCAATATCAACATTATC
GAAACAGTCTCTTGAATCGGTGAAGTCAACAAGCTTCGAAATCTGCTTGTCATTCAGCAT
AGCATCTCTGAACGAGCCTAACCCTTTGCCATCAGTATACCATTTTGCAGGCATAATCAT
CGACATATAATTGGGTTTGATTGCTTTTGCTAAATCAACAAACTGGTTATATATAGGTTT
GGCAGATGCTCCTGCTCCACCATCCTTAATCTGATACGGTGGATTTCCCACCACAGCATT
AAATTTCATTTCTTGCTTACTTGAATTGCCCTTCCAGAAACCAACAGACTTCAGTTCTTT
TACGAGTCCTTCCTGGTCTTTAGAAGCACGTTCGATTAATAGTACGTTTTTGATATTCGC
TTTCTGGTCAACCTGGCGGAAGCCAAAGAGGGTGCGGCGAGTGATGCCCACAGCCATAGG
AGTATTGCAGATAACATACATGTTATCCTTTACAATATCATCCCAAACCACTTGTTCTTC
TTGCACGCTGACTGTCTCCTTGTCGATGCATTCCGCTTTGATGTATTCATCCAAGCGGCG
ACGGAAAAGAGAGTAGGTGACATAAAGAGGGTAGAGACCAGTCTTTGAATTGATCTCCAA
TATCTTTGTCTGAACTTCTCCTGCAAGGTCAACATTGTCAAAGAGTTGACGGGTTACATC
GCCCTGGTCAACATAACGAGGTGTGTCAAGCATTCCGGTCTTTTCGTCAAAACTTTCATC
GTACCAGCACCAACCACCAATCGTGTCACTCATGTGCATATTCACTACACGCCAAGGAGT
AAGCACCGTCTCTTTATCAGGATTGCGGAAATAAGAGAAAATCTCCGTAATCTGACGGAT
GCGTTCATCTATATGCATAAAGTCAGCCTCACGGGTAAGGGCACGATATTTCTTACCCGC
TTCCTCGAAACGGGTAGCATTGAAGCACTTACGAATCTTGTTGAAATCTTCTTTCGAGAT
TCCCTCCGGCATAAACTCGGTCCATGACTCATCCTTAATCTTTCGGGTGAAGTTTTCAAC
AGTCAGTTCATCCTTAGGGTCGCCGGCATCAGCACCACCATACATCAGCAACGGAATACG
AAGTGCAATGCCACGAATATTGGTCATGCGCTTTTTAAACTCCTCACGTTCCTCCTTTGC
CTTCTCACGTCGGGCAATACGCTCAGCTTCTTCCTTCAGCCAATCCTCACGTTCTTCATC
AGACATGGCTTCCCATTTTGCCTTAAACTCCTCGTCTTTCTTCAGCTTTTCTTCTGCTTT
CTTCTTGGCTTCAGCAATCTTTTGTCTCTTGTTTTCCTCCCATTCGGCACGTTCCTCCGG
AGTCATGTGACTGAGGTCTACAGATTTGCTTGCATCCTTGCGCTTCTCGTCAGGAGCCTT
GCCACCATTTTCACCAATATGATTAATGATTTCTGGATTCACCTTGTTCAACTCATCCTG
GTTGTAGAGGCATGGGTCGTCAAAGCCCTTGCGTACCAGTCGGTCGATAAACACATTTTC
CAACTGCTTGTAGATGTCGTTGACATCCATTGCGCTCATCTTGCCTCCATCCATGGAGAG
GACAGGACAAAGTTCGATAAATTCACGAACAGTCTCCTTGTCACGCATTTCCTGCGTCTT
CTCTTCATCACCTTCTTGTTTTTTCTTTTCCTTGGCTGTTGCCATAGAAGAGAACTTGGC
TGTTTCTGCCACAATCTTCAAGGTGCGGTCGGGCGCAAAGTCGAATACATAACATTCTTT
CTTGATCTTACCTTCATGAGTCTTGTAGGGAGACTGCACACGGAAGATGGTCTGCATGTA
AGTGGCAGCACGGTCGCCACCTTTCAGATAGAACACGGCAGTCCAAGGCGCTACAGTAAC
GCCTGTAGTCAGACGGCCACAGGATATGGTAATAGTAGAAGTCTTCTCTGGATTGTCGCC
AATCGCCTTAAGTACCTTATCGAGCGCATTCTCATTCTGCTCGTCAGTTTCGCTTCTACC
TGCTACATTCACAACATCGAAGTGACGGAAAATCTTGTGTTCTTTCAGCAGTTGCTCCAA
AGCAGCCGCTTCGTTGACATGAGAAACTACCCAAAGAGTATGGCGGAACATCTGGCGATA
TTCATTGGTAGAGAATGGAAAATTATTCTCAGCATCTTTCTTGCAGAGTAAATACAAAAA
CTCAGATACTTCCGGCTCATGTACAAAACGGCCTTTAGCACCCTCTGGCATAGATGCATT
GTCGGCTTTAGGATTACCTGTCCAGGTACGGAAGAACTCAGGGAACGAGAATACACCTGT
CTGGTCCAGGATATTATCAATATTCTTGGTAATATCGTAGGTAAAGATATTCATCTTCGG
CAGTTCGGCGTATGGATTCTTCTCGTTGGGATGTTCCAGGTTCCAGTTATGCTTGGCAGT
TTGCTCGGCAATATAGTCCCAGGTGTAGATTTCATCCTCTTTGAAATCCTCATAGAGATT
GAAAGGAGTACCAGATAGATAGAGCATCTTGGTCTTCTCTTTCTTCAAGAAGTCCTGGAT
GACACCTTTGCCCAATGAGGTAAGTGTTCCCTCGTGAGCCTCGTCAATAATGATCAAATC
CCAGTCGGTTTTCAGAATGTCTGCTTTCAGCATCTCGTTCTCCTTGGATGTGGAGTTTCC
ATTGCCCAGTTCCTTACCTGCATTTTTTGCCTGTGTCTTGCTGTTGACAAGTTCAGAGAG
ACGAATATATTGCATGGAGACAAAGAAGGCATAGTGATTGCCTGGAGTCTCGACAAACTT
TTCTAAATCATAGTAGTTACCTACAGTCTCACTCTCATCGTCCGAACGCATACCGAAGCC
ATAGGTTTTATGAATATCGCTGTTGCCTTTCACCTTAGGTTCAGAACTTTTGCTGCCCAC
AACCTGTTTGAAGGCTTTCAGCCAACTTTCTCCTACTACAGGACGGTGGGTGATGATAAG
GGTGCGCTTGACATCCAGTTCACGCATAAGCTGCATGGCACAGATGGTCTTGCCGAAACG
CATCTTGGCATTCCAGAGGAACTGGCGATATTCAGGAAGAACTTCATACTGGTATTCACC
GCGTCTTCCACTTCTTTTACAGAAACGCTCCTTCGCTTGATCGATTGCGTCCCTTTGCTC
AGATCGAAGAGTGATAAGGTCATCGGCAAACAGGTCATCCTGCGTGCCGGTCTTTATTTC
TTCAAGGGTTGAATACGTTGCCATAATGATGTTATTGATTATTATTCTTGTTTACTAACG
ACTCGAAGGTCTGTTTGATAGCCGACTTGTCGTGAAAGTCTGTATTACTCAGCGTTGCCT
TCTGAAGGTTGATGCCTTTGAGGAAGTCTTTGATAAGACAGAACCGCTCTTGTGGCTTTG
GCTTATAAGCCTTAGCTGGTTCGTCCCAGCCATCCATGCCGTCAAAAAGAGAAGGTCCAG
AATCCTGGTCCTGCTTCTTTtCTTCGATGTAAGGCTCATAGCCAGGAAGACCATAGGAGA
GTCCATTCATCTGCCACACGTTCCAGGAGATGATGTAAGCAGCACCTGGCATCATGCGCA
TCTTGTTCTGGTTGAACTTCTTTTCACCAAACCGAGCGATATAATGTTCTTCAAATGTAA
AGAAGAGAGCTTCTCTGGCAAGTAGGAGGTTATCGCCTTGCCATTCGAAACCGTATGTTG
CACGGAGGGCAATCTTAGCCCAAAGAATCCAATCCTTGGAATCCTTCGTATTCTCGGAAA
CGATTCTGAGTTTACGGTCGAGCATTCCTATGCGATATTTCACATTCTCGTTATACTCAC
CGGTAACGGCATCATATCTGTTACAGAGGTATGGTGCTTCGCCGCAGGTAATTTCCAAAC
GGGTATCTGCCACGTAGTCTTTCCAGGTCTTACCTTCAGGAAACTCAATTTTCTCCTCAT
TGTTAATCCACTTCTGAGGGTTTTCAGGGTCGGGCGAATTGAAGAGTCCTTCTTTTCTGC
CGAACCATGCTTCATCAATGAGATTGTTCTGTGCATTACAAATCCATGCAGGAGTAAACA
CCTCAGCCTTATCCTTAGCACGCTGCGTCTGTTCTTCTTTCGACTTTACGGCACGTGGTC
GGATAATCTCCTGGTAATTGTCTTTCTCCTCAGGATTCTTTTTGACCAACTCATTATATT
GCTCCTTCGTAATCACCTTGCCTTCTTTTGAGGCATAGGATGTAATCTTGTCGAGCGTGA
TAGGTGCAAAGAAAGTAAAATCCTCTCCGTAGTCAGCATACGAATCTGTTGCCCAGTAGA
TATTCTGCTGGGTGGTATGATCTTTCAGAAGATTCATACAGACCTTCTCTCCGTAGCTGT
AGAGGAGTTGGTTCTCACTTATGTCTGCGTCATTTATCATTGTTTATAATTTAATTGCAA
AATTATTATTCTATGTTGCAGTCTTTCTGCACTGTTGAATATTTTTTCAATAAGTTCTCA
ATTTTCTCAGCAATTTGCCGCCTCAACCACTCAGGTTTGAGTACTTCTACCTGATTTCCG
TATGAAAAGATGCGTGCTTCAAGTTCCTTGTTGGGACGAACCGTGAGTTTAATAATTCGC
TGTTCTTCGTCGTCAACCTCCTGTGAAGGATGGATGGGTTTATTCACCACGTAAGGGAAA
CGGGCTTCATCAAATTTCAACAGCACTTCCTCTGCAACTGGATGGTCTTCGGGTAATGTT
ACTCCAACGATGTCCTTGAAATACTCATTGAAGTCTATATCCGTATTGGGAATAAACGGC
ACATTGGCACGTGAAAACTTCACGATACGGTCAAGGGCTTTATTGGTGATGTAATTGCCA
TGACTTCCTTCCTGCAATCCGATGAGGAACCAGCGGTTATTGAATTGCTTGATATGGTAA
GGATGGAGGATGGCAGTTCGTTCATTGCCAGCAAAAGTGCGATAGAGCAAATTCAAAGGC
TGATGATTCAATGCGGACTCTATCAGTTCTCCCAAGAATTCTGTTCCCTTCAGCAGATCA
TTGTGGTCAAATGACACGATATTCTCTGTATTGGGCTTGACACCAAAACGGAATTCGAGA
TTTGAGATAACATCTTCCAACCATGCATTACTCGGCACACCACGGAAACGGCTTAGTATG
TCGATAGTGGAGCGAAGAGACTTTACTTCTTCGGCTGTCAACTCATTATTAAAGATGGAG
AAGCTTGGGTCTGAATAACGGTAGTAACTTTTCCTCCCATCGAAGGGATATGTTTCGATA
GGGGCATTGTAGGTGACTCTATCTCTCATATACTTGATGTCTTCACGTATCTGACGGATG
CTGACCTGGGAGCCATAGAGATCCATGAGGGACTCATTAACCGTGTCCATGAGGTCCTCA
ATACTATATGTTCTATGAAAATCGCTAAAGCATCTGTCCAGTATCCGGTAGCGCAGTTGC
GCATTCTTGTTTGTTGGCATAGAGTCTTTCTTAATTAGTTCATTTATCTGTTTTTATAGT
AACGACATCGTCCAGTCTGACAAGGTCGTTCATATCGCATTTGAGACAGCGAGCTATCTC
AATCAAATTCTCTAAAGTTGGTTGTGATGTATTGGTGACCCaCTTTGATATTGTTGCAGG
ATCCTTACCGAGCATCTCAGCCAGTTGCTTATtGGTTAGCATGCGTTCTGCAAGCATCAC
CTTAATCCGATTTAGAGGTTGTTTCTCCATATTTCTTGATTTTTATATTATTCAATATGC
AAAAATAAGGTTTTTTCTTCGAAAAACAGACATTTTTCATAAAAATAACACTCCTAAAGC
AAATAAATTGATGTTTTCGTCATGTTATTCGGAAAAAAAAGAGTGAGCAGATGATCTTCA
CCAACTTGATTTtGTTTTCGAGATTCTTTATTACCATACCTTATTATATATGTATCTGAA
GTTTCGCATATCAGGAAGTTAAAGGAGTTAAGGAAGCTAAGGAGTTAAGGAAGTTAAAGG
AGTTAAGGAGTTAAGGAGTTAAGACGTATGTCTTGCTGCTTAAAAAACTACGTCAAAAAG
ACTGTTGTCTTAACTCCTTTAACTCCTTTAACTTCTGTGCTTGCGAAACTTGAATTAAGA
GACCACTTGAAAAAGTCAGAGCACTATCAATCTGAAAGTTAAATAGCAAAAAGAAGCCTA
AAATGAGCTCTTTTATACTATAAATTTCATGCAGAATAGTTCTTTTTATGCTTTTAAGTT
TTAAACTATAAGCATTTTGAGGTACCCATATGTTTTGATGACACTTTTTCAAGGTGACTC
AATTAAGAATTACGAGAAGCCTTTTTGGAGTATATTTTTGCCAAATTTGGTGTAATGAGA
GTTTTTTTTCGCTTTGTTGGACGTTTTTTTGAAATAAAAACACTACCTTTGCACAAGAAT
AATGGTGATGTTCTTCCTTCTTTATGGGTTTGACATTAATGTCGGATAGCCGTAAACAGG
CAAAAAAGTAAAGCAGGTAGGTTCTCATTAATAATAAAAACACTTCAAAAAGCTCATTCT
ATGATACTCGACATACAATCGTTGGAAGCCTTGGCACACTACACTCGCGGTGGCGTGACC
ATATTCTTTGTCTTTTGGTGCTTCATGCTCAGGAAATACGAGAAACGCAGCTATATGCTG
AAGCTGCTCTATTTTTCATCGCTTCTCATTGCTGTTTGCTATGCCAAAGACGTGCTGTTC
GCTTTCACGTCGATAAAATATTCCACCCACTTGAACAACATTTGCGGCATATTGGACATG
GTTTACATACCCGTGATTTCCGCCTTCTTCCTCGAAGTGGTTCGACCGGGAGCTGTTTCC
ATGCGGCAGACATGGGCTTCGGTGGCGTTTCTCGCGTCGTTTGCCCTTATATACGTTTTC
TTGCCCTTCAAGGCGATTGAACTAATCGCTTCCTGTGTGGCGTTCGCCATTTCTGCCTTA
ACGTTGGTCTATGTTACTGTGTTTGCGGTGAGATACCGCAAAATGCTGTATGAAAACTAT
TCCTACACCGAGAATGTGGATGTCGTTTGGGTGATGCTGTCGTGCTATGCCTCTTTCGGC
TCTTTCGTCCTCTACGAACTGATGTTCCAAAACGCCGTGTGGCTCAGCGATGTCATTTTC
AACATCTCAGGCATGGTGTTGTGGACTATAGTGTTTAAGTTCGCCCAAAGGCACAGGGTG
CTGAAAATGTTATTCCAGAATAATGGCAGTCCTGCCGGCGACACCGACGAGACAGGACTG
ACGGAGACAGAGGCCGACATGCGGAAGCAAGAACGCTACAAATACATAGAATCGCGCATT
CAGCTGTTAATGGAACAAGAGAAGCTCTTCCTCATGTCAAAACTCACTATCATGGACCTG
GCTACAAAGATAGGCACCAACAAAACCTATCTTTCCGAATATCTGAACAGCAACCTGAAC
ATGTCGTTCCACGACTTTGTGAACAAGTATCGTGTGGAAGAGGCGTGCCGTATTATTGAT
GCCTTGCCGCAGGACAGCAAGCGGACGATAATAGACATTTCAATCAAGAGCGGATTTAAT
TCCATCTCGTCTTTCTACCGCCAATTTGCGAAATTCAAGGGAATAAGCCCAAGGAAATAT
CTCTTCGAGAAAATGACGAAGGCGGAGGAAAACGAGTAGCCAAAGAAGGGAAAACATCGC
AAAAAAGGTAGAAAAACGGTAAAAACAGCCCTAAGAACTCTCTTTTTTCCGTTTTGACAA
ACATTTTTCCGTTTTGACTGATTTTTTTTTCCGTTTTGACAAGTTTCTTTCGTTTTTTTC
TCGTATTTTTGCATTGTTTTTTTATAAATATTTATTGTTATGAaGCATTTATATTTTTTA
CTTACGGTAATTCTTTTAATGACTTGCACAGTAAAGGCACAGTCTCAGAGTGATTACAAA
GAGTTTGAAAATTGTGTCTTGGTGGATGGCTTGGGCTATTCCCTAAACGAGACCACGAAG
GAAGCGTCAGTGGTTCCCCACTATGCAACAGACAAGGATGGAAACGAACTGTCCGAAGGG
TATAAGGGCGATGTCGTCGTGCCTGAGTCAATAACCGTTGATGGCATTGACTACAAGGTT
ACGGAACTGGAGAAGATGGCATTCGGCATGTCCGACATTACCTCTCTGAAACTGCCATCG
ACAATCAGGAAGATGGGATTCCGCTCAGTTGACTACTGCCCCGAACTTGTCAAGGCAAAC
TTGCCGGCATCGGTGGAGGATATAGGGGAACGTCCGTTTTGCTCTTGTCCGAAACTCGAC
GATTTCACTATTGAAGAGGGCAACAAGAACTATATTCTTGAGTCGAACATGCTGATGACC
GCCGACAAGACCACGTTGCTGCATCTGTTTGGTGAGAGCGACAAGGACAAACCGGTGAGT
GTCACCGTTCCTTCCACTGTAAAGACTATTCGAGCGTGTGCGCTTTCACTCTGCGAAGGG
GTGAACGAGATTACCCTGCCCGAGGGACTGGATTCGATAGGTTATATGGCTTTCTCCAGT
ACCAGCATCACTACTATAACAATCCCTTCCACAGTAACCCATATTTCTGGAGGTTTTGTC
TTGTTGTCCAAAAACCTGAGGGAAATCATAGTGTCTGAGGGCAACAGGAACTACAAGATC
GAGGGCGGCGCAATGTATGATACCGACAAGACAATGCTTTACTGGGTGTCGCCAGCATGT
ACGAGTCTGGCGATACCTGAGACGGTGACGAAGGTGTGTGAAGGTGCCATAGAAAACACC
GCCCTGAAGGCTCTCGTCATACCCAAATCGGTGAAGGAGATTTCATTATTTGCCGTGACT
AACAACCAGCAGCTCAAGACACTCGTCATTGGTGGTGGACTGGAGCTTATCGAGTCCTTC
ACCTTTTGGAATAACTTGGCATTGCGGTCAGTCTTCGTGAGGGGCAACAAGCCCGCAACA
TTGGAAGGCGATGCCTTTTATTCAGGCGATGCGGAAGAGAATGTCACACTCTATGTGCCC
GAAGGCTCGAAGGATATCTACGCTGCCGCTGCTAATTGGAAGAACTTCAAGAACATAAAG
GAATACTCGCTCGCAGGCATCGATCAGCATCCCGGCGAAGCATCGGCAGAGTCGGTAGTG
GTGGATGGCATAGCCTACGACCTAAACCGCGAGGACATGACAGCCACCGTGGTGTGTTAT
CGATATTGGGACTCTGACAGCAGCCAGTCAATAGAGCTATGCCCTAAGTATTCCGGCGAC
ATAGTCATTCCAGAGGCAATCACCGTCGATGGTGTTGACTACGTCGTGACCGAGATAGGC
GGGTGGTCTTTATGCTCCTGCAAGTTGGCCAGCGTTTCCCTGCCTTCAACACTTAAGGCA
ATCCGCGACGGGGCGTTCACTTTCGTTGAGCAACTCAATACACTGACTATTCCGGCCTCC
GTGGAGACTATTGAGGGCGGCTCACTTGTTTTCTGCGAAGATTTGGAAAACATAGTGATT
GCAGAGGGCAACAAGAATTTCGTATTCTCCGACCAATTGCTGATGTCGGCTGACAAGACA
AAGGTATATGCACTGATTGGAGCTTCAAGAGCAGGAAGTAACGTCAGAGTCGTTGTCCCC
TCTACGGTCAAGTCATTGGAGCCTATGGCAATGTACGGGGCGTACGGAATGGCAAGCCTG
ACCTTGCCGGAGGGACTTGAGAGAATATGTGACTCCGCATTGGGCTGCAACAACCTCACC
TCGATTCATATCCCTGCCAGTGTGACCACCATAGAGGAGGCATTCTGGTTTATGGAGCAA
CTCAGGGAAGTGACAGTTGCGGAGGGAAATCAAAACTATACAGTGAAAAACGGTATGCTT
CTGACCAAAGACCTTACAGGCTTGGTGAAAATACCGCCAATGCTTGATAATTATGACATT
CCAGAGACGGTGACAACCATTTATGGAAGTTCGGCAGACCTGTTGAATACCAAGGAATTG
GTTATTCCCGATGGTGTCAAGGCATTGGGAAACTTTGCATTTGGTTGCTGCGAAGGACTT
GAGACAGTTGTCGTTGGAAGTGGCGTGGAGAGTTGGGGCGAAGAGACGTTCTTTGTTTGC
TTTGATATAAAGTCGATCTACCTGCGCTCAGAGAATGTGGTATCTCCAACCACAGAGCCT
TTCGAATCTGATATATTTGAGAAAGCCACACTCTATGTGCCAGCTGGAACGAAAAATGCC
TACGAGCTTGACACATATTGGGGACGCTTCAAGAACATTACAGAGTACACGACAACAGGT
ATCAGCAGCGTGAAGACCGACTCCAACGCTCCCGCCGAGCAGATTTACGGCATTGACGGC
AAGCGTCGCGACATCTTGCACCACGGCCTGAACATTGTGAGAAGCAATGGAAAGGCGAGG
AAAGTAATGAAGAATTAAAGTAATCAAGAATTATGATAAAGAAGAGTATTTCATTAATTG
CCGTTATGCTTACTATGGCAGTGGCAGCAATGGCACAAAAGCAGGTGGTCAAGGAAGACT
ACTGGTGGAACGACCAGCCGGATAGCTACGTTTGGTCGTCAGAATCAAATTTTATTGTAA
ACAACTATGCAGTGGCAACGATGCCGCAGGAGATGGAGGGATGTGTGATTGACGAGTTGG
CATTTTATGCCACTGAAATATCGCGTCTGACAGACATCCGCCTTTTCGTGACAAGCAAGC
TGAGCCAAAGCCTCGACAACTTTGATATGGTGCTCACGCCGAGCGAACTGCCTACTGAGC
CTGACGCAAAGGGTAGATGGCGCGTGAGCGTCAAGTTGCCAGAGGACTATACCGTTCCGT
TTGGAGGGGCATATATTGGCTACAGCTCAAAGCCAACGGAAGAGAATGCTCCTGACATTT
TCACATGGACAACTGACCCTGAAGGCGGCACTGTCTCATCTGATGAGACTATGTGCATCA
CATGCAAGAGTGATGATGGCGAGCTGTTCTGGACACCAGTGGGCAAAACCTTCGGCGCAG
CTGCCGTTACTGCCCACATCAAGGAGAGGACTGTGGAGGAAAACAGTGTGGCCCTGTATG
AAAAGACGGAGTATGTGAAGAAAACAGGAGAGAAGAATTTCGAGTATATCCTGCCTGTGA
AAAACCTCAGCGCGAAGGAGATAAAGTCACTCACATACACTATAAACATCGACGGCGGCG
AGACTAAGGAATATACCTATACGTTCCAGTATCCTTTCAAGGCATTTGGACTGAGCTCCA
TTGTGGGTACGATTGACGCTCCCGACACCGACGGATGTCATGCCATGAACGTTGAGATTA
CTAAGGTGGATGGGGTGGACAACACTTCAGACGCAAAGAACATGAAGCTGATGCTCGTCA
CCGTGCCAGAGTCTGCACCAAGATACACTATTGTAGAGAGTTTCCGAAACGCCTCAAAGG
GCATGATGCCGCTGAACATCGTCGGCGAGCGCAAACTGAAGGAACTCTATGGGGACAAGG
CAATCATCTTGGGAGCCAACAGCGGAGACTACTTCAAGTGTGACGACTATCAGGATGTGG
TGAGAAAGTATTACTACAACAATCTCGGCAACTTCTGCTTCGACCGCGCCTTGCCAGCCA
TCGACCCATATAGAGGATATCACCTGTACGACGACCAGTCGGAGATGGTGTATTCCACCA
ATGAGGCATTTGACTTTATCAATGCCCTCGTATCTGAAGCCACAGTGGGAATTGACGCAA
GATGGCATGACAGCGAATGTTCGGCGATTGATGTGAACGTAGCCACTACCTTCCTCTACG
ACCGTGAGGATGCTCCCTACCATCTTGAACTTTACCTGAAGGAAAGTCCTCTGCTTACGG
TGGGAATGGACGATCCGAACTGGGTGAACGAAGCCATCGTGAACGGCTTTTACGGGAGCA
AGGTAGAACTGCCCGAGGAGTTCGACGAGTTTGTCAATGCCTATTTTATATTGACCAATT
ATAATGTTGAAAACCAGGTGAGGGCATGTTGGGGTGCATTGTCCGGCATCGATGGCAGCA
TAACGGCTCCAATCATCAAGGATGTTCCACAGACCTACAGCGCCACGCTCGACCTGTCGG
AAATAAACATCCGCGACAAAAACAaCCTTCACCTTGTGGCAATGCTTGTCAACCCGGGAG
GCACCGTGGTGAATGCCGCTGAAGTCTCGCTCGGCAATACCACATCTATAGACAACATCA
AGGATTCGACAAAAGCAATTACTCCCGATTaTATCTATGACCTTAGAGGAATAAAAATGA
AAGAAGCGAAGAAGGGCATATATATACAAGGAGGAAAATTGAGAGTCAAGAATTAGGGAT
TATGAACAAAGCAGGTTTGATTTTTATGGCATTGGTGGCGTTAGGCACCGCCAATGCCGA
TGCGAAGAAGTTCTACCACTACTCACCAACACTTGCCTTCCTCTGCGACGACGAGACAAT
GACGGCTGAGGTGAGCGGAACGTATTACACCGAATCAAAGGGGACACTCATCATCCCCGA
AACCATCGAGACCAAGGATGGCAACACCTATACCGTGACAGCCATTGGCAACAATTTCAT
CTATCGCGATGGGTGTTATTACTCCAATGGTTTGGAAGAAGTGGTGTTGCCAAAGACCAT
CAAGTCGATAGGCATCAATGCGTTCAGGAATAGTAAATTGCAGCGCATCAACCTTCCAGA
AGGGCTTGAGTCGATAGGTGACAATGCGTTCTGGAATAGTACGTTGCAACGCATCAACCT
TCCAGAAGGGCTTGTGTCAATAGGCGATTGGGCCTTTTATAGTTGTAAATATCTTGAACT
CTCGGAGTTCCCATCGACGTTGAAGCACATCGGCAGATGTGCTTTCAGAGGATGTTATTC
CATTTCTGTTTCTTCCTTTCCTGATGGAATAGAGACCCTGGGGGCGGGTATCTTCAGTTT
TATTACGAGTAAGAATAGTCCTCTGACGAAATTCACCCTGCCGGACCACCTGAAGGAAGT
GCCCGATAGTCTGTTCCTTTATTGCTCTAATTTGGAGGAGGTCCACCTTCCTGCCAACGT
TGAGAAGATAGGTTCTGGATGTTTCAGCTCGACCAAACTGAAAGAAATAGTGTTGCCTGA
GACATTGAAGGAGATTGGTGAGCGGGCATTTTACTCTAACACTCTGTTGACTCATGTGAC
GCTTCCTAAGGGTGTCACTTCCATTCCCGCCTATGCTTTTTACAACTGCCCCTTCACCTC
TCTTGACCTGCTGCATGAGGGCATAAAGGAGATAGGAGACAACGCATTCAAATACTGTCC
AATTGAAGAGGTCATCATTCCTGACGGTGTGGTGAAACTTGGTTGCAATGCATTCGGTGA
GAACGCGCATCTCAAGACCATCTCGTTCCCCAAGAGCCTCACCGAGTTTGGGGGCAATCC
CATGGAACATTGTGACAGCCTGAAGAACATTATTATTGCCGAGAGACATCCTACGCTCCA
GCTCACTCCCGACAGTATGCTCGTTTGTAAGAATAGTGACGGTCTGTCTTTGCTCTATGT
ACATACCTCAACGATCGTTGACAGTACTTTCACTCTGCCAATCGGTACAACGGAGATTGC
AGACTATGCCATTGGACGGTATAGGGTGATTAACCGCTTGGATTTTCCTGAAGGTTTGAG
ACGCATTGGCGAGGGCAACTtCAGGTATTCGGCATTGAAGCAGGCTATTCTTCCCTCTAC
TGTAGAAGAACTGGGCTCCTATACCTTTAGATATAGCGAACAGTTGGAGAAGGTGGTGCT
GCCTCCGCATCTGAAGGTCATTCCTTTCAATGCTTTCTACAGTTGCGAAAATTTGTCTGA
GATCAACTGGCCTGATGACTTGGAGGAGATAGAAGGCTGGGCATTCTGTAGAACTAATCT
CCCTTCTGAGATAGTGCTCCCCTCCGGTGTTCACACCATCTCTTCTCTTACTTTTGCCAA
CAACAAACGTGCGTTTGAGAAGTTTGTCCTGCCCGATGGCATAGAGGATATTAACGGCGA
GACCTTCCGTGAAAGTAAATTGCCCAACGGTATTGTTATTCCGGGCAGTGTGAAGTTTAT
AGGTCCAAACGCGTTCTACAACTGTGGCATGAAGGATATTGTCATTCCCGAAGGTGTGGA
ATATATCGGTGTAGGTGCTTTTATAGGCAACAATCTGACGAATTTGCACTTGCCTTCTAC
GCTCAAATATCTTGATTCGCAAGCATTAGCATACACCAACATAGCACAAGTCACCTTGCC
CGAACACCTGGAGACGTTTGGGGCAGAAGTTTTCTGCGGATGTTCAAACCTGAAGGAACT
CGTCTTTCCTGATAAGGTAGATATTAGTCCCTTTGCGCTCTCTGGATTAGATGGTTTGGA
ACACGTCGTTTTACCTGACAGTATGCCGGAACTATCAACAGGTCTGTTCTGTGACTGTCC
CAATTTGACGAGCGTGAAACTGCCCTCAAATCTTCGATTGATAGAGTGTAACTCGTTTGA
AAACTGCAGCGCACTCGAAGAACtGTCATTCCCAGCTACCTTGgAaTGTATTGGCAATCA
GGCTTTCTCGGGCTCCTCACTCAAGCGTGTTGACCTATCGCAAACGGCTCTCAACCTCAT
CATATGGGAGGCATTTGCCAACAATCCCCATCTTGAAGAGGTGCACCTCCCTGCCACCTG
CAATTTCGTAGGTGCAAAGGCATTCGCCGGTTGCGACAACATCCGCGTAGTGGAAGTGCT
TGCCACAGAGCCTCCGACAGCCGAGGCTGAGGCATTCCAGTCGCCTGTCACCGAGCAGGC
TATCCTCATCGTGCCCGAAGGTTCGGAGGCTGCCTATCGCAATGCCGAGGTGTGGAAGGA
GTTCAAGCATATCGCCACACCTACGGGAATGAATTCCATCATTGTTGACACCAAGGATGG
AGTGCGTATCTACGATCTTCGCGGCATGGAGAAGAAGGCCGAGAAGGGTATATATATAAA
AGGTGGAAAGGTGAGAGTGAATAAATAGAGTTTAAATAATAACCCCAAAGTAATAATAGT
AATTAGAATTTTTAAATGAAGAAGACATTTTTTTCAGTGATGGGACTTGCGATAGCAGGT
GCACTCACAATTACGACATTGTCGGCATGTTCCGATGATGATGACGAGAACAAGACAAGC
TCTTATGTTATCCAGAAGAACGGAGTGGTGGAGCCTTCGCAACAGGTGGATATGGGAGTG
TTTAACATCGACGGTAAGAACTACAGGCTTATCTTTGCCAAGACCAACCTGACGGCAAGG
GGACTTGCCAAAGCGGAGAGCGACTTCGGCGACTATTTCTCATGGGCAGCTCCTGAACCA
TGGTGTACAGCATACGAGCGCACTGCCACTTCTTTGTCTCCCACGGCATGGATTTCGGGC
AAGACGGATGGATATACATTGGATAATGCGCAATACTATGACGGAACACGATACACGAAA
TACCAGACTGAGAACGAGCAGTTGTCGGCAGAAGATGATGCAGCCCACAACTTGCTCGGA
GGCGACTGGCAGATTCCGTCGCGTGCCGTATGGCAAGCCCTGTTGGATGCCAACAACCAA
TCGGTTACATGGGGCAAGGACGGAGAAATGAAAATGACCTTCATCGACGAGACGGGAAAA
CCGGGAATGAAGATTTCAAGCAAGTCGAATCCTGATAACTACATCTTCCTGCCAGCTACG
GGAAGAATAATAGAGAAGGAATTCCTCTATGTAGGCATTCAGGGCAACTATCTCAGCTCA
ACCCTCGGTACACCTTATAATATATGGGGTATGGGATTTGGCGATGGCTCTGCAGGCGTG
TTCACCACATGCCGCAGGATGACAGGCTGTGTCATCCGTCCTGTaCGACTCGTGGCTGAa
TAATAATCATTATTAATAATAAAAGTGGCTTTTCCGACGTGAAAAGTCACTTTTTTCTTT
ATTGACCGAAAGTTTTTCTTTATTGACAAGTGACTTTCAAATCTTTTTCGTACCTTTGCC
GCAAAATATTGAATTAACTAACATTATTGAGTATGAAGACAAAGTTACATCTAATCATTA
TGAGCCTCGTCCTGCTGTTTGTGGCGGGAGGGCAGAGTGTATGTCTTGCGGCTGACACGT
GGAGTTATCCTACAACGAAGCCGGAAACGCCTTTTGGCGGCGGCGACGGTTCCTCGTATG
ATCCCTACAGGATTGAGACCGCCCAGCATCTTGCCAACCTCGCCTATATGGTGACGGACG
CAAACACGTATTACAAGGACAAGTATTTCGTACTTACCAACGACATCACGCTCAACGATG
ACGTCATCGCCGATGACGGCAAAAGCCTGAAGAAATCTCTGAGTGCGTATAATCTTTGGA
AACCTATCGGTGAAGATGGAGTAATATACAATGATGACTTCATGGGCAGATTCGACGGAT
GCGGGCATACGATAAGAGGAATGGTTTGTATATGTTCTGACAGCAAAAAAAGGTATAACG
GTTTGTTCGGAGCTATTGACGAGGCACTCATCAAAAACATCAATATGGAGGATTGCTATA
TTGAACGTAAAGAAGGGGACGGAAAAGGTATATCTTTCGGAATCCTTTGTGGTTATTCTT
CCGAATCTACATTTCTCAATTGTACAGTTTCCAAGTCTTTCATAAATGTTGAAACGAAAA
ATGCGGCGTACATTGGAGGTTTAATAGGATGTATTCCAGGAGGGGCTTATTCATATATTA
TATCGCATCTTTCTAATTGTAAATTCAGTGGGAATATCAGATTATGTGTAAATGATGTCG
CTGATGTTAGAACTCTTGGTGGAATTATTGGTAATGTAATTAGTGAATTTAACGAAATAA
ATATGGATGACTGTTCGTCAGTTGGTGAGATTGAATATCATGGCAATCATAATGTTAAGG
CTCTTTATGCCGGTGGAATTTGTGGGCGCACACCAGATCGTGGTAGATTTAGTAATTGTT
TTAGCTCAATGGATATTAATATCAATTCTCCTCTTGCACAAATTAATGCTTGTTATGTCG
GGGGACTTGCTTCAAGAGCTGAGACAGAGTATGAACATGACGTTAATATGACAATTAACA
ATTGTGCGTATCTCGGGAATATAAGAATAGGAGATGCTGCCAACAAAGTGAAAACGAAGT
CTTTGCGGGTTTGCGGTATTGGTAATAATAGATCAAAGGTAAATGGCTGTGCGTTTTACG
GAAAATTTGATGTTCACTGCACCGCCGAAAAAAATGCCTTAGTTGCTCCTGTTGCCAATT
ATTGTCTTTTCGGCGATGAATACAAGCACAATGTCGTTTATTCTGTAGGGAATGTAATCG
ATGTTGATGCAGATGATTTTCACATTGACCAAGTATGCAACTTAATATTTGGGGATAAGA
AGCATCAGGACTATTACCACTTTGAAACTACTAACGGTAAAAGCATTGAATGCAAACATT
CTATTGCTCCAGCGCAATACTCCAAGACCCTTGCCCAGATGAAGGATGATGACTTtCTCA
GGACACTGAATGCCGAAGCAGGCAGCAACATGTGGGGCAAGCTGACTGGAATGAGCGACG
CGAGCCTTAACGGCCTGCCCATGCCTGTAGCTTGCGGCGGTGTGCTCTCTGACTATACAG
GAGATGGCATGTCTGAAAATTCGGCATATATCATAAAAACTGAAGATGACATTAAGAGAT
TGATGGAATCAGTCAACAATGGAAGTTCTTTCGAGGGCAAGTTTTTCAAGTTAGGCTTCG
ACATACATATTACCGGTGCTCTGGACAACTGTATTGGTAATGTTAGTGAAAGGCCTTTCA
AGGGACATCTTGACGGCTGTGGCCATGCCATCATAGGTCTGCGCAAGAGCCTCTTCGGCT
ATATGTATGGCACGGTGAAGAACCTTGCCCTCGTTGACTGCGACATTTGGGACGGCAATT
ATGCCACGGCACTTGCGAGGTCGGTTGGAGACGAGAACAATAAGGCTGAGGTGAGCAACT
GCTATGTTTCGGGTGCGATATCCTTCAGTACGCCTTGGGACCAGTTGGGTTATGCGTCAA
CCTTCGCCTTCCAACTCGCTAAGGGCTCTTCCATCCACGATTGCTATTTCAAGGGAAGAT
TTATCGTCAAGGAACAAACGTTCAGTACTTATAATGTGGCAGGGATTGCCATCTATGACG
GCAATAGAACAGTAAACACATCGGCAGAATCCCCTGAAGGCATATTCAATTGCTATGCCT
CGTTTGATGTCAAAGTGGAGGCAAGCGTGAAGGAAACCCGAAATACATACGGAATCACCA
ATGGCCTTAATAACGAATCAAATGGCAACTATTTTGTATGTTCCGACTACAGAGTGAGTG
AAAACTATAACGGTGGCAAAAAGTTGGGTTCAGAGTCGGAATTGAACGGTAAGTTCAATG
GCAAGCCAGGCTGGCTGCAAGGTGTCTATCGTCCATTGCTTGTTTCCGCCAAGCACTATA
TGGCGAAGTCGCCGGATGGAGCGGTTGCTTATTTCGACGCCATCCCCGAAGCAAACCCGA
AGAAGAACTATTTCTACAACATCAGCATTGATGATCCTTATTCCGACGTGTCGCTGTGGC
AGCTGCCAAACATGGCGGTATATGTGCCGAACGAGAAGAAGGACTATATCACCACTGGCT
ATCTCGACCAGTCGGCTGACTTCCAATACAATCGTTCAGCAGATGCCACGGCTACTGCAG
GACAGCTTCGCTACGACCTGACGCAAACCGACAAGGGCTACCACATGATTTGTCTGCCAG
GAGTGGTGGAGCGCGATGATTTGCCTGATGGCGCAAAGGTGATGATAATAGGAAAGATAC
AGACGGTTGGCGCACAGGAGCAGGTGAACGTGGTGATGGTTGACACCATACCGGCCGGAG
TGCCTTGCATACTCTATGTTCCAACGACAACAGTGACAACAGGAACAACAATACCTCTCG
TCATGCGCAGCGGCATAGTATCTACTCCTACAGTCAATGCGACTTACAGCAATTTCAAGG
GAACGTTCTCCAAGAACACTAATGTTCCTGCAGGAGCTTGCACAACGGCAAAATATAGTG
GCAACAACACCTTGCCTTGCTTTGTCAGAAATACGGTGACAACAACAGCCCAGCCCTTCA
CCGCATGGCTCGAAGGAGCAACAGGCAACAACGTGCAGATAGTTGACTATATATTGCTCG
ACGAGGAGAACAAGGCGATGACCGTGACGCTCTCTGAAGATAACGCCAAGAATTGTAATA
TTAAGATGCGCCGTGCATTGAAGAAAGATGATTGGAACACCATCTGCCTGCCATATTCAT
TAACATCTGATGAGATTTCTCCGTTGTTCGGCAGCGGCACTAAGGTAGAGACGTTCAGCG
GCTTGGAATATAACAGTGGGACTAATTCCTACACCATGAAGTTCAGCGCTGCAGCGGAAA
TTACAGCCGGCACACCTTATCTTATTAAACCTTCGAAAGATGTTTCGGGCAACATCTACG
AGATTAAGGACAGGACGATAACTTGTACTTCTGAAACATACGTTCCGACTGGTACATCCC
AAACCGCAAaTAACACCACCCTCACCATCACCATGCAGGGTGAATACAACAAGCGCATGA
TAACTCCTTTCGATGTAACGGAAAGTGAGAACATCTACGTCATCAGCGGCGACAAGATAT
ACCATGTTAATTCAGACGTGGAGATGAAAGGCTTCCGCTGCTATTTCGTGGCAAAGGGCG
CATTCAGCAACACCAAAGTGATTCACTCCGACGGCACCTCCACCGACCTGCGCCTTATAG
ACGCAAAAGCTACGGGCGACACCGATGCCGTTTATGACCTGCTCGGCAGAAAGCGCGATG
CTCAGACAAAGGGACTGGTCATTAAGAATGGAATTAAAGTATTAAAGTAACTGAACTTTC
GCATATCAGGAAGTTAAAGGAGTTAAGGAAGTTAAGGAGTTAAGACGTATGTCTTGCAGC
TTAAAAAACTACGCCAAAAAGACTGTTGTCTTAACTCCGCGCTCCTGAGTCTCGGAGTCG
AAGGCAGAATGGATGAACTTATATTTGCCGCCCTTAAAGTGCTGGAAATATCTTTCTTCC
TTTGCCGAAAACTCCATCATCATTTtCTGGGCGAGGGGAGCGTACCAGGTCTTCACCTCC
TGCTCAGTAGGCGTATAACTTCCCGTGGCGAAGAATCCGTGTAGGAATAATATCTTCTTC
ATGCTCTAATCATTTGATAATGATGCGCCTGTAATCTAGGAGGATAAGCTATGCTTTACT
CCCTTAATAGGCAATATTTCTGCAAAAATACAAAAAATATTCAGAAAAGTGATTATATGG
ATGGATTTTGTTGGCAGGGCGAACTCGATTTAACCTTATTTTATAAGATAGAGGGATGTT
GAGGGATATTTTTGAAACCCGAAATCCTTAATGACCTTAATGACCTTGACCTTAATGACC
GGAATCTTTGGGATTTGAAAATGATAATGACCCTTAATGACTTTGACCCTTCATGACCGG
ATTTTAGGTAGAAACAAAAAAAGACCGCTCTCCTCGCATTGAGGTGAGCGGTCGATTTTC
ATTTTTATGGCTGAGTCTGCTTATATCAATAAGGTGGACTCCATGTTCTTTATCCCATGC
AGCTCTTTACTCCGAGCGTAGTAGCGATAGCGGTCAGAATGCTGATGGCTATCTGCAGAA
TTGTTTTCCAAGTGTTCGCTTTCATCTTTTTTGAATGTTGAATGTTGAGTGTTGAATTTT
TTGTGGGCGGATAGGCTGGGCTAGGGGCTAGCACCCTAGCCTGGTTGATTTCCAGAAGAT
TTGCGTTCACGCTACGCATTACGATGCTGTAATTAATCATAGTCGTTTGTAGTATGTTTA
GAGTCCTTTGTTTTGCAACTCCCCAGGACGCCCCGTTCCTGCCGTTTTCGGGGTCTTCAT
TGATGACCGGCGCCTGCCATCATTTATGACCCGTGTTAGTCTTAAGAGAAGACCCGAGCA
AGGCACAAAAGGCTGTTCTTTCGATTGCCGGTGCAAAGATACAACATTTTCGGGCAGAAT
GCAAGCTTTCACCCTGACTTTCTATGCGAGAAAAGCTATAAGTAGCTGTAATACAATAAG
TTCTATTGATTTTCTATCTGAACTTTATTGCAGAAACAATCATCAATGGGAAAGTAAGGA
TGAAAAACAAGCGTGTCATTAAGGGTCAGTGTCATTAAGGGTCATTTAGAAAAATGAAAG
TGTCATTTTGAGCTATAGTATATATAAATATTTATTTATATATATACTATAGGGGATTTT
TCTCCCCCGAAAATGAAAATGACCCTTAATGACCTTGACCCTTAATGACACGCAAGATGA
ACTTGTGAGTTTTACCTGGTATAGGTTTAGCGTATGTCTGAATATGTTGGTTATTAGTGT
GTTATGTGTATTTTGTTATATTCATACTCTAATATTTTGTGTATAATAATTATCTACATA
TTAAGCCGCTTCAGTTAGCTGATATGTTGTTCGATTCTACATTTTTATCCTTGTTTTCTG
TTGCATTTTGTCAAAAATACATCATGTTAGAGACGGATTTAATGTCCGAGGAGGGGCATT
TTTTACCCATACTAGAGGGGGTAAAACATCTTCCTAACCCCCATATTTTGCATTTTTCCG
TTAAATAACGTGATAAAATTCTTTGGTTGCCAACTTTTTATTATCTTTGGTAGTAATTGA
TAAAATATTGACGTAGTAATAGTCCGGAAAGCTAGAAACTACATAATAACAATACTAAGA
TGAGAAGGGATAACCTATTGTTATATAACTATTTAGTATGTATATTCTGTGTGTAAAGCG
AATCCTGTATGTTGTGTTATGAATGGAATATATATTTACTTTGTAAATCATAGCATTCGC
TTTTTATGCATTCTTCCAATACCTGTTTTCAGCGATGAAAAACGGAAAAATTAGAGTTTT
CTGATTACATAAACCCCTTTTTTAGCCCATGAATAGCCGATTTTGCACTTTAATTCATGC
CCTCATCGAGCAGCTGAAGGAGGAATATCCATTAGCCACGATTCATGGTCATAATGAATT
TGCTAACAAAGCCTGCCCCTGCTTTAATGTGAAGAAGGAGTGGGGCTAACAGATAGGGAA
CGCATGCGTTCCCTATTTATGCTTATTTCCCGATGCAAATAATGAATGTCATTGATTCTC
AATCGGTTAAGAGTTAACGCGCTATTTGTGAGCCGCTTTCTTTCTGAATGAAAAGAATGC
TTATTATCAGCTACTTACGATTTTCGTATTTTCACTTGGTTTCACTTGATTTCATTCATT
TCGTATATCATATATCTTTACAAACACCCATTTTTAGGGGTTGAATGTTTAACATATTTA
ACCTTTGTAAACACTCAAAATCTGCATTTTCGTGCTAAAACGTGTTTTTTTATCATTTTT
GAGAGGTCGGCTTTTATCTGAATAAATCTGCCATCGTCAGCTGGCATTGGATGTCATCAG
AATAGCCGCCCGGCGCAAGTCCATAGGAGGTGATCATCGTGATGAGTACCGTTTTAATGG
TGCCTGTTTCCCTGATGAAGGTCTCCCTTCGGTTGTGGATGCGGTTGTCCTCGTCTTCTG
TAATAACGTAAGGGGCGTTGGATTATTGCATCGTCTTGATAAGTGATAAAATCAATATAT
TCTGACATGTTTCTTTCTTTTATAGCTATAGAGAATTGCCCAAAAGGGCAACTATCCTAA
AAAATGGGATAGTTCAAACAGGAGGAAGCTATAGTATTAAACATACCTCGTTGTTTAATC
ATTTCGATTTTAATATCGATATGGATCTCACTTCATCTCTTTGGGTCTGCATTTCCATAA
AGCCATAGGGTGACTTGTTATTCGTTCAACGATTGAACTTTCATTAAATAGAATATCTGG
TCTATATTCTCTCTGATTGAAGTGTTCAATAAACTTTCTTTCACCTTCTGTGAAAGATAG
AAAAGAACCAAGAAAACTAAGTACTTGTTCTTTTAGTGCGTTAAAGTCGAATTTTTCTTT
TCTGCTTAATACTGGGAGTAGATGGGCACGAACTTGCGAGAAGGAAAGTTTTTCTATGTG
CTTGATGTTTTTGATATCAAGTGTAACCTCCTCTGCTTTGCAACTGGAACCGACAGCCAA
GTAGAAAACGAGAATTTTACGGAGAAGAGCTCTTTCTTCCATTGTTTCAAATAGATTCGC
CTGTATCATACCATACACGTCATAAATGTCTCGTACAGCAGCTCTACTGATAAGTGCGTT
GAGCTTGCTGGCAAAGAGTTCCATCGGTGCGAGGGCACAAACCCTTATGTCTCCAAGAAA
GTCGATACTGATTGTACGTTCTTCCATTGGCAGTACGTGGCAACGGTCACTATAATTAAT
TTcTATCTTAATGTTGTCCGGATTTCCTCCTGCGTTTATATATCCAAATACCCACGAGTC
CAGTGTATGTGGACTTTTAGAGCCAGGCTTTAGAACATATCCCTCGTTGGACATATAAGC
AAGAATCTCGTCATTTATATTTTTTCTTGCTTTAATCATTTCTTCTCTACTGCAATTCTT
GGCAAAATCTAAGTCGATGTCAACAGATAGTCGTGGCATCTGAAAAACGGTGAGATTGAT
AGCTGTTCCGCCTTTTAATACAAGTGAATCGTGTAGAAATTCATTCTGGTTGAAATATTG
TAAAATTTCTGAAAGACGCATTACCTTTTCGAGATTGTCACGGACAAATCCCTTCTCTTT
GGCTATTTTTTCTAAATATATCTTGTTATATGAGTTCATTTTCAATAGTTTTTTCAATTA
CACAATCTTCTGGTACATAAAGCTTCCATCGACATAAATAGGTGTCAGAATCGCCTGTGG
AGGTTAGACGTTTGGTATGCAAGGCACCTTTCGAGCGGCACATTTCTATGAATTGGTCGC
TTATGTGATGATGCTCTTTGCTATGCTCCAGGATGAATCCTACCTTTTGATAGAGGAATG
CTTTATTGTACAATGCCAGATACTTTTCGAGTTTTGGCTCATCAAGCAGTGATATTCCTT
CCATGCAATGAAGCAATTCCTCAATGCCTCCAGCACGTTCTATACGGTCACAGCAGTCTA
TGACTGTTCGTTCCAAATCAGTTACACGTACATAAGGATTTCCCTTGGGAGTTATAACGC
CATTTTCCGCAGTTGGTTCAAAAGGGGTTGCACAGTACACAAAGTCTATTCCTTCAAAAG
CAAAATCTTTGAAACGGCTTTTGCTGCCAACATAGGCATTGTAGAAAGGTTGGTGGGCAA
CTCCATGTAATTCAAGAGCTGTGTGCCAACCAACATATGAAGATTCTGAAATCTTGGAAC
TCAACTCGAACTTGTCACACATGGGAGCATCTGTCGATGGATCAATAGTGACGTACATGT
TTCGCCTAATCGGTTTCAGAACCTTCTGAGATTGCCATCGGGATATGGCCGTAGATGTTC
CTGCATGAGACAATTTCATCTCACGCATCACATCTTCAAAGTTGAAGATCCTAATCTTGT
ATAAAGGCGTAAAAGTTGCCATTTTTGCATCGAAGTATTTATATATGAATAACTTTGTGC
AAAAATAGCAACTTTTCTCCAAATATCCAAATGTTTAGGCAAGAAAAATAAATAATTATA
GTATTTTTAGAATTGATAGACGAATGATGCAACCTTGCCCCATTTCGTATAACTATTCTT
GCATTTCAGCAAGGAAAAATAGATTCTCCCAAAATCCTTGACTATATGTTATAAACAAGT
TTATTTCGGCATATATACATATATGGTTTTCTTAAACTTGTAAACTTCCTGGTTTGAGTG
GCTAAAAATCGGTAGAGGTTTACTATTTGAGTTTGAAAGAACATGTATATATACATGGGT
AAACTTAAACCTGTATGCTGTATGCGCCGTAAACTTTGCCTTGGCTGCTCTTTAGCCGGT
TCAGGACTTTGCCTTCTTCTCCTTACTGAAATTTCGTAGTCCTTCTCTGCAGTTTCGCTT
GTTGACAAGAGATATTGGTTGAGCTTGCCTCTTGTCTCAGGCATCATGCTTCTCTGGTTA
GCTTCCATCTACAGACAGATGCTTACCCTTGGCAGTCGTAGGTCTGATTGTTCTTTCCTT
AACTTAGCCATATTCATGATGAAGTGTGAGTTTTCCTGCCAGTCTCTTGAACTTATAAGC
CGTATTGCGCAACCAGTTTGTTTGAACAACATCGAGGAGGATGCTGCTTTCCTTTACCCA
ACCAACTGCAGATATTTTCTACTCATCCTTTTCATTCATATTTTTGGACGAAGCATCCAC
ACTTACTTTTTCCGCTGCAAAGTTAGTGCAAGCCACATTTCTGCAAGTACCAGATGCCTT
ATTCTCAGAATTTTTTCAAAAACTTTTCCGTCTGCTGCTCATCCAAAAAACTTTTCCTGC
CCAAGGGTGAAATAATTCGATAATTCCTTGCTTCCTATGTTTTCCTTGCCAACTCTGATA
GCATCGTAAAAAATAAATGTTTCACTTCTAAAAATATTGAATTATGAAAAAGATGGAAAA
TTCTTTCGCAGTAACTGGTTTCGTAGGTAAGGATGCAAGCATCCATCAGTTTACAACCGC
AAGCGTAGCTCGCTTCTCACTGGCCATCAGCCGCAATGAGAAGAATGGCGATGAAAACTC
TCGCACTTCTGCCTTCATGAATGTAGAGGCTTGGCGCAAGAACGAGAATACCTCTTCATT
CGACCGCCTGGTCAAGGGAGCACTCCTCACTGTAGAGGGCTACTTCAAGCCAGAGGAATG
GCAGGATGCCGAGGGAGTCAAGCACAACCGAGTGATTCTCGTAGCCACCAAGTTCTACGA
AGCTGTTGAGAAGGAGAATGCTCCTGATTCTCAGCAGGGCAAGACCCAGAAGGATAAGTA
AATCCTTCTCTCCAGATAAAAGAGCGGCCTTCGGgTCGCTTTTTTTtGTGCTTATACTTC
TTGTCATTTTAATCATTCTGCTTCATTTTAATACCCTATTAAAACGATGCAAAACCGTCA
ATAACCAACAGATATACAACAGCTTTTTCTATTTTATGCTTATACTTTTCCTTGCTGAAA
GGATAGCCAGTTATAGGAGGATTTCATTCATCGACTTCTGGGAATCGGTAAGAATTCTGT
TGCGAAGGTAACGGTTCTGTCTTATCTTTACAAGGTCAGGGCGCTGCTTTGCTGAAAAAT
CTCCACACCTTTCGGGTAGTATTTTGCAGACAAAACCTTGTATGGATAGCCATAACACCT
TCTGAATGCAACATAATTTTTAACCATCCCCGAAGTAGTTGATCTACGAAAGGGAGATTA
AATCAGATGGCATTATGACAACAATTAAATCAATTCTCAGCCGACTTACCCAGGCAGTGA
GCGGCACAGACAAGGAGCTCTTCAGTGAGCAGGAGTTGAACCAGTTTGTTTCATTCTATC
TTGACAAGTGGGATGAAAACACAAGCGAGGACGTGGTGGCAGAGTCTTTCGTGGACTATT
GGTGGAACACCGACAGGGCTTGCAGACGATGCTCGGAATGTGGCAAGCTGATGCGTGAGG
GTTATTGCGCTGACATGGGAGTAGCCTACTATTGCAGCAAGGAATGTCTGCATAGCGACT
TCACGGATGAGGAATGGGCAGAGGAATGTGAATCCAACGACCAGAGTTATTATACAGAAT
GGTAATCCTAACGTTTCCCCTGACACTTTGGGTTGTTAGGGGAAGCGTGAAGGAACTCTC
GCCAGATACCCGTACCTTTGTACACGTTAATACATGTAGCCACGTACACGTGGAGCCATG
TACACATGAATACGTTTATACATATATACAAAAGATTTTATATTATGTCATTGAAAATCA
TTACATTCGCCAATCATAAAGGTGGCGTTTCGAAGACCACCTCTACAGCCTCCATCGGGG
CTTGCATGGCACGTATGGGCAAGAAAGTCCTGCTCATAGACCTTGACGGTCAGGCAAATC
TTACCCTGTATTTCATCCCTAATGAAGATGAAGTGCAGGCAAGCATCTTTGACTCTCTGG
TTGAAGGCGCACCCCTGCCAGTGAAACACATCAGGGAGAACCTCGACCTCGTTCCTTCCT
CCCTCGAAATGGCAAGCGCAGAGATTGCCTTGACCAATCTCCTGGCAAGAGAACAGCTGC
TGAGCCGACTGCTCGAACCCGTGAAGCAGAACTATGACTACATTCTCATAGACTGTCCTC
CATCTTTGGGAATCGTCACCACAAACGCTTTCCTCGCAGCTGATAAAATCATCGTTCCGA
TGACTCCAGAGCTTCTTCCTCTGAAAGGAATGAGAATGCTCGATTCCTTTGTCTCTACAT
TGCAGCGAGTGAAGCCGAACCTCAGACTGGGAGGAGTTTTCATCGCCAGATTCAACCATC
GCAAGTTGAACAAGGTGGTTGAGCAAGCCGTGAAGTCCCGTTACGAGACTATCACCATGC
AGACTCGCATCCGTGAAAACATCGCCCTGGCAGAATCGGCAGGCAGCGGTCAGAGTATCT
TTGAATATGACCCTCAGTCGAACGGAGCGAAGGACTATCAGGCATTGACAGAAGAAATTA
TTTCACGTAATCAGTAAAGACTATGGCAAAGAAGAATATGGACATTCTGCTTGGCAACAT
TCTCGGAAAGGCTGCCATTCATCCGCAGGACAGATTTGACAGGTCTCCTGGGAATCCTCA
GGAGCAACAGATTTCTGCTCCCAACCCTCAGGCAGTGAGCGATTCGCCTAATGATGAACC
CTGGCGACATTTCTCCTTTATATGCTCAAAGGAACTCGTTGACAAGGTTCAGAGCATCGC
CCGAAAAGAAGgTTTCACCATCCGTTCCTTCATGGAATACGTCATGAAACAAGGCGTTGA
AGCTTATGAGTCGAAGTATGGTAAGGTCAAGAAAATCAGGACTAAAACCATCCGGGAAGT
CATGTAGAAAGTGTGGACGTGTAGCCATGTACACATGAATACATTGATACACGTGTACGA
TGATACAAATCCCCATGTGGATATGAATACAATGAAATTAAATAACATCAAAAACGAAAA
GTCATGAAAATGAAAAAGTATCTTTCAATCGCCATCCTTCTGATGATGATGGCTTCACCA
GTAGTATTCACCTCTTGCGGCAATGATGACCCGATGGGGGAGGTCGAGAGTCCGGAAACA
AAACTGGACGTTTGGACAGAGCCATTCCACATCATGGGTGCGAATGTGGATGAGGTCAAG
AGCTATATGGCTCAATCCATGAAGCGTTACCGCCAGGTGGCTGAGACTTCCGGCGACAAC
ATCTCGTTGACCTATATGACAGggCAGGGTAGTGAAGGCGTTCTTTACAGCTTCTCCCGT
CTTGACGGTTCGCTCTATTCTGTCATTGATACGGAGCAAAGTGTGAACCGTGGGCTTGTC
ATTGACTATCTGAAGAAGCACTACACGCTTGTTTCAGCCGATGAAGCCAGCCTGCAGTAC
TGCTTCACCAACCAGGAAAAATCCATGGTGATTACAACCATGAAGATTTCAGACTCCTAT
TTCAATGTGAACTATTCATTGGTTTATTGATAGTAAAAGCCTTAAACATATATAAAAACA
GGATTTAACCCCGTAATCTGCAATAAAATTACAAATATCGGGGTTAAAACGGTTTTTGTG
GTGTGTCAGAGGTAATTTAATCGTTGAAAATCCTGCATAAGAAAGTTGCTATTTTTGTAC
GCAGATATTCGTATATGAATACTTCGATGCAAAAATAGCAACTTTTTGGATTACGTCCGC
ACTGTGGACGCAATTAGGAAAATCTAACTTTCATTGTTGTTGGTCATGTGGACGTGAATA
AATGTATATATGTATAGGTGTGTACATGAATACACATtCAAAAGCCGTAAAATGCCGAAA
AAGAGACTCTTTAAACCCTTTTTTCTAGAAAAATCGCTCAATAAACAACTTTTTTGAAAC
TTTTTTCTTGCTACGAAAAAAGACTTCACTCTCCCTTTCTACCTTTGCATCGTCAAAACA
AGGAAGTATGGGTGAGCGGCTTAAACCAGCACACTGCTAACGTGCCGAACCGAAAGGTTC
CGAAGGTTCGAATCCTTCTGGGGCGACAAGTAAAATAAACAACTTCATGGTGTAATTGGT
AGCATACCAGATTTCGGTTCTGGAGGTGGTGGTTCGAAATCGCCTTAAGCGAGAGCAGAA
GCCAAGCTTGCTTGGATTATGCCGAGTGCATGGCGATTCTCAAAGAAATCCATCTGGAGT
TTATATGGAGTTTGTAGCTCAGTTGGTAGAGTGCCAGGTTGTGGCTCTGGTGGTCATGGG
TTCGATCCCCATCAAACTCCCAAATGCTTCAATAGCACAGTGGTAGTGTAGCTCCCTTGT
AATGAGCAGGTCGTAGGTCCGAATCCTACTTGAAGCTCCACATAAGAAAGGCTTCTTTTC
AGGCAATTTTGCTTGAAAAGAAGCCTTTTAGCTTTCTTGTAAGACGATGGCTCGTTGATG
TTCACTCATAATTTTCCTCCTTTATCCTTACACAAAGTTCAGAATAGATTTGAGTCTGTC
CTGTACTTTGTTGAGCACCTGGATGGAGTCTTCGTTGTTCTTATCCTTCTTGTTTTCAAG
AAGAATGATAGCCTTCTTTATCAGCTTGCAGTCCTCTATGGATAAAGGCATTTCAGTGAT
AGAGTAGTCTGGATCAGCGTATCTGTAGTATATTCTGTCATAAACCTCGATAGGAGCATT
GTAGCCCAGTTTGTCAGATCTCATAATCTGTATGTCCATCTGAACAGTTCTGGCGCATAC
TCCTTTGGTGATTCCCTCCATGTCGTAGAGTGCATCGCTACATGCCTCCACGAGATCATC
GAGAGTCCATCTTCTGTATCTGTTTCTTAAACAGTTGTCTATAGTTTTGTACCTTATTAA
GGCATTCTTATTTGCTGGCATAGTTCTTTCATTTTAAGCGTAAAAAATGGTTGGATTTTA
TCCAGCTTTTCCTCGCCATGTCAGAGCAGATGCAAGCATTTGGCTAAAAAGAAAAAGTTG
GATTCTCCCGGCAAGGAAACTCCAACTCTTCAATATTATCTCTGTTCTCTGTGGGGCACG
CTGCTACGATACCCGATAGAAATAACTATGCGAATAATGATATGGGAATCCTATACCGGC
TGTATCTGATGTACTTGATgTATGTACATAACTATTCCGCTCAAAGCGTCGATAGCTCTG
AACGAATGATTGTGATGTTATGTGCATATTTAAATTCATTTCCGTATAGGATTTTTtATT
GTATTTTACTTCTAAATTCTTTTAACGGGTGCAAAGATACAAAAATAGTGCGAAATCTTT
TTGCGTAGCAGCAAAAAAATGGTATAAACATGCGGATTTTAACCAAAATGAGCTGTTCTT
ATAGTGATAATCGGCTAATTGTCCCTTTTAATGCTTCGCCCACGCCATAGTCCAGTAAGC
ATGAACAGTTAGCCAGGGTGTTGTTCTTTCGAGGCCGATTATATCGACTTACGAAGGAGC
AACACGCTGGTTTTAAAAACTGTTGATACTTGCTTGGCCTATTCCCACCCGGCTTTTCTA
TCCCTGCAGTCATTCCCTGTTATACTTTTTCTTCTTACTGAAACCAGAAGGCTTTGATGC
CGTATCGTCTTTGGGATTTCGGGATTCTTTTTCTGCAAAGTTATCGCGTATTTGGCAAAT
AGCAAGTCGTGATTCGGTAACAATCTTCCTTTTCCATGTAACATGCAAAAGAGTATTTTT
CCCATCAGACTTGCCTTATTGCCTTGTACGCACTTTGAAAAGCAGAAAAAGCTTCCCGAT
CCCAAGTCCGAAAGGACTTAACGAAAGGGAGAAAATAAATTTAGAGACTATGGCAAAAGA
TTTCAACAACCGCCTGATTACTCCAGAATTGGAGAAGGCAATGCAGGACTATCCGCTCTA
TTCCCAGGATAGCAAAAAGAAGGATGCAGTTTGCATCGCAGTGTTTTTCATCGGCAACGC
TCGCTGGTACATTCTTGAAGGACAGCGAGAGAATGATGATTTTGTGCTCTTTGGCATCGT
TGTAGGTTTGGCTGAGACTGAGTACAGCTACATTTCTGCCAATGAAATGGCAAGTGTGGA
GTTGGACGCAACCAAGTTCGGACTCGGCAAGGTCAGAGTGGAGCAGAGAAAGCCATTCCA
ACCATGTCAGCTTTCTGAAATCATCGACAGAGAGTTGCAGTCTTTTCTCAACAGACTTTA
CGATTGAAAACATTTTTCTCGGTGGGTAGTGGCTGATGGCTGCTACCTGCCAAGTAACAA
CACTTAAAGCAATGAACATGGTACAGGTTTACATCAAGGGACAGGAGGATAAGGAGTTGA
GCAGCTTTTTGCGCTATTATCCGGTACGTATCAAGAACATCGGTATGGATGCTTTCTTCG
ACCGCCAGGTTATCTATGATTTCAAGGATGGTCGAAATCATGCAGATGTGGCGAAGTGCG
TGGCAAAGATGCTTGTCAAGGTTGTTGGCGAACGTACCGCAGTTCATGGCACAAAGGTCA
AGAAGGAAGAGCGAGCAAAGCGCTTGAAGGAAAAGAATAATATTGAGGTGGATGCGAACT
TCTTCAAAAACAAGATAGTCTGCATTTGGGACGATGTGGTCACTACCGGCACTTCTTTCT
GTGCCTACACCGCACAATTGGAACAAGTCGGGGCGCACGTTACAAACGGCATTTTCCTCG
GCAAGACATCTTATAAATACGTACAGCAATGAAAAGAAAGAACATGACAAAGTTTGACAA
GGCTGTTTCGGCAGCCTTTACAGGACATCGCTTTTACAACTTCTCACAGCAGGAGGTCAT
AAGAGAGCGATTGACCAAAGCCATCCTCGAAGCTTACGAGCATGGCATCAGCAATTTTAT
TtCGGGATTCGCCATCGGTATTGACTTGATGGCAGCCCAGATTGTGCAGTCGTTGAAACC
TTCCTGCCCGGGAATGACGCTTACCGCAGCCATTCCTTTCAGAGGTCAGGCAGATAGGTT
CAAGCCCAGTGATAGGGTGGTTTATGATGGATTAATGGcTtCTGCAGATGAGGTGATCAt
CCTTTCAGAATACTATTACACCCGATGTTTTCTTGATCGAGACGAGTTCATGGTTGAGAA
TGCGTCCCTTCTCATTGCCTTCTATGATGGGAGAGAGAAGGGTGGAACTTACTACACTTT
CAAGAAAGCCAACTGTTTGGGCATTACGGTTGTGAATGTATATTGAATAACTCGCTAAAT
ATCAAGCTTATGAATGAATTTGTTGACATCATTGTTATCTACATCGTTCTCCGTGCCATC
CTCGCCTTCCTGGGCGCATGGTGGCATGGAGACGGACGCAACGATTTCAGACGAGACCGA
TAAAAGGATTGGTCTCAATAGTTTTGTGTACTATTTCTCAATGACCTATACGAGCATCAT
TGCTACAGAAAGTATAGTGACAATCTGGATGAATCTTCGGAAGGCTTTTTCTGGGAAGAG
TTTTACCAGACGGATTCCGAGCAAGGCTCCGATTCCTATTACCGGGAGCATCAGGAGGTT
CAGCGAGAACGAGCCCCAGGTGATATTGTCCCAGGCAAAGATTTGGAAAGGAACTTTCAG
CAGATTGACAACGAGGAAGAACCAGGCGTTAATGCCGATGTATTCCATCTTCTCCTTGCG
CATCGAGAGCAGATAGACAGACATTACCGGTCCGGCAGCATTGCCAATCATCGTGGTGAA
ACCGCCGAGCAGACCGAAGAGGGCAGAATACCACCATTTATGCATCCATCTGTTTTCCTT
GCCGAATATTTCGCTCCAAATCATTACAGCCATCGCCAGGGCGAGCGTCCAACCCATCAG
TTGGCGGAATCCCTGTGCCGGGACGAGTTTGTCAACAAAAAGTGCTACGAGAAAGCCTAA
TAAGGCTGTTGGCAAGAGCTTTGCCACAGTCTTCCAGTCGGCTATGCGCTTGTAGTAAGC
CACAGCCATGATGTCGGCCATGCAGAGCATCGGCAGGATTACGCCTGTTGATTCCTTGGC
TCCAAAAGCCATTGCCATGTAGGGCACGATAAGGAGCATCATTCCCTGCACACCGGTTTT
CGACATTCCTATGCACAATGCAGCCAGTGCCAGGATTGACCATTGAAATACGGATAAAGT
TTCAATCATTTTCTCTCTTCTTTTtATTTGTTACTATTCTATTTTATTTGTGGGTGCAAA
ATTACGGCTTCTTTCGTACAATATTATCCATTATATTTGCGTTATCATAGTGGATATTTG
CACAAACGCAGATAAATGGAGATTATGCCTATATTAGAACGAAAGATTGCGCACGAAATG
ATAACTTTGTGCAGTCATATTACTTATCCGGAGTTCGTTCTGCCCCTGCATAAGCATGCG
GAGTATGAACTCATGATTTTCACCCACGGCAGCGGAAAGCAGTTCGTGGGCGAGGGCGTT
GCGCCTTATACAGAAGGTGATGTTGCGCTGATAGGAAGCAATGTTCCGCATCTTCATCTT
TGTAAAAGCCGGATGAAGAGTGGGGAGAATGCTGGGAAAGAAGAACTTAAACCAGGGCTT
GAAACAGAACAGGAAGATAGGCTGTATAGTAGTGGCGAAGCCATCCAGTTCAGTCCTCAA
TTGTTTCCTTCGTCTCTTTTGAATCTACCCGATTACGCCCATATTTCAGAGCTTCTTTCA
AAAAGCCAGTATGGAATCCGGTTCTATGATGAGGGTTTGTATGATGAACTCTTAGAGATG
ATGAAGGCTTTCGATTCATCCACCCACACCTCACGGCTTATCATCCTGCTCCAGATTCTC
GACCGCCTGCATCATTGCAAGGAAACGCAACTCTTGTCATCAACAGCTTATAACAATGCC
AACAGACAACCTGAGTTGGAGGAGCCTATCGGCAGAATCTACACCTATTTATATAATAAC
TTCCGTGAGAAGGTGGTGCTGAAGGATGTTGCCGATTTtGTAGGTCAGAATCCGACTTCG
CTTTGCCGCTATTTCAAGAAATCCACCGATAAGAGCATCTTCCAGGTGTTGGCAGAAATC
CGCATCGAATACGCCTGCAAGCTGCTTGCCAATTCAGATTTGACCATCACAGAAGTGGCT
TTCAGTTCCGGCTACAATACGCCGACTCTCTTCTTCGAGCAGTTTCAGAAGATCATCCAT
CTTACTCCTGCAGAATATCGCAGGGAAATCAATGGGGCTGCTAAGTGATGGCGAAAATTG
CAAAGATACTCTATGATATTGCAAACATACAGAACTTTGTTAAGCGGAAAAGTCAGTAAC
TTTGCACCGTCAAAAGAATAGTTGAAATTTAAAAGATTAGTTTAATTATGGAAAaGGAAA
TATTATTGAATAATGGAGTGAAGATTCCTACACCGGGCTTCGGAACGTTTCTTACTCCTG
ATGGAGCAACCTGCGTTGAAGCTGTGAAGGCTGCCATCGCTGCAGGCTACACCCACATCG
ACACCGCTGCTATCTATAAGAATGAGAAGAGCGTGGGCGAGGGAATCAAGGAAAGTGGAA
TCAAGCGTGAGAATCTCTTTGTTACCAGCAAGGTTTGGAACACGGAGCGTGGTTACGACA
AGACCTTGAAGGCGTTTGACAAGACTTTGAGCGATTTGCAGCTTGATTATCTCGACCTCT
ATCTCATTCATTGGCCAGCCAACGAATTTCAGTTTGGTAAGGATGCTAATCAGCTGAATG
TAGATACTTGGAAAGCGATGGAACGTCTTCATGAGGAGGGCTTGATTCGCAGCATCGGTC
TTTCCAACTTCATGCAGCATCATGCAGAGCCAGTAATGGCGAAGGCAAACATCTGTCCGA
TGGTTGACCAGATAGAGTATCATCCTGGATTCACCCAGAAGGAGTGCGTGGagTTCTGCC
AGAAGAACAACATTCTTGTGGAAGCATGGAGCCCGTTGGGAAGAGGCAATGTTTTGGATA
ATCCTCTCTTGAAGTCGATTGCTGCCAACCATAACAAGAGCGTGGCTCAGGTAGTTATTC
GCTGGGTGATGCAGACAGGCGTGCTGCCACTGGTGAAGTCGGTTACTCCAAGCCGAATCA
AGGAAAaCTTCGATGTATTCGACTTTGAACTCTCTCAGCAGGAAATGCTTGAAATCGCAT
CGCTGAAAACTGACAGAATTGGTTCAGACCCAGATACATGTGACTTCTAATACTGTATAG
TTTTGGAGTGAAATGCTCCCATAAACATATAAGATGAAAATGTAAAAAGTTACGGAGATA
ATTCATATTCTCCGTAACTTCTTACATTAAGCCTCCATTTTTGAAGTTATTGGGTTTCCC
TCAGTTCTTCTATGAGGTTTTCAAGAATATAATCATCACTCATAAGCTGTAAACCATATT
TCGGGTCAGACAGTTGCTGGTACACCTTAGTAGCGTAAAACAAGTTGAGTGCCCTTTCTG
CATCAATATGCAGAGCTTCTGCAAGCATCATTATTATTCGGCTTTGTTTGCGCCATAATA
CAGAATCTCTCATAGTCAATCCTCCTTTTCTATTTGTTCTGACGAAACAAACGACAGATA
GTTGTCAACAATCTCTTGGTTCAATATGCAGAGTTGATGATTTACAGCCTTGTATTTCAA
TTGTCCTAGGGCTTGCTCGGCTGTAATGACATTGTTCTCGTAGTCTTCTACAGTATCAAT
GACATTATCGTTGGCAACGCCACCTTCCACGATGTCATACATGGTTTGCTTTGTACCTCC
TTTACGGCAATCAACTACATATTCCAGCCATTCAAGATTGTAACTGTCGAAGATTTTAAT
GCGATAATCTTTACTCTTTACCGCATCGTAATCAAATGAATATATAGACAATGTCGGTAG
GGCGTTACGTCCTTTTCTTTCAGCAATAGTCTTtGCCCATGACGAAGCCTGTAGGCGCAA
TTTGGTAAGGTAGAAGCCTTGCCCAAAGTCCACCTTCTTTCTTCCTAATTTAACAAGTGG
TTTTCCAACTTGTATATAAGAGCCATGATATAGTGTAATCATACTTCTTTCTCCCAGTTC
AATAAAGTTTCACTAATGTCGTCTGCCACCCAGTCAAGGCTTTGTGTATGAAGGTCTTCA
TACCTTTTTATCAGCCTACGGTGAATCAATCCCTGCTTCAGCAGGCGGTCGTGCATCTCC
TTTCCGGAAATACCCAATTTACGTGCTCCACTCTCTATTGCCATAACGGCGAAGTGAATA
TGTCTGTATGTATCGTTGTCTGTATATGCCATATTCTGTATTCCGTTTATTTTGTATTCT
TTATTGTTTCTTCATGCTCTAATCATTTGATAGATATGCGCCTGAATCTATGGGATAAGC
CAAGTTCAACCCCATATTGGCACTATATATCTGCAAAAATACAAAAAATATTCAGAAAAG
TGATTTAATGAATGAATTTTGTTTGCAGGACGAACTTGATTTAACCTTATTTATATGCTA
GAGGGTTGTTGATGGCATCTTGAATAACCAGAAATCCTTAATGACCTTAATGACCGTGAC
CTTAATCACCGGAAAACGCCCCTAAACATTTATTTGTTTTTCTGATGAAACTCCTTCCTT
GTCTTAGCCATTACTTCTGTAGCCCTATCATGGGTCTCTATAAGCAATGGGCTTTTGTGA
TATTGCACAATCTTGACACCAACAGAGTTGTGCCTTTTCTTTTCCTCGATGCATTGGACA
ATCAAGTCCGGATTTGCCGACTTTGATGTTGGAGTCTTGTCAAAGTTCTGAATATAGGCA
GCGTTGGTCAGGAAGAGAATGTCGGAACCTTCCGGTATTTCCTGCATTACCTTCACCATG
AGGGTTAGCATCATTCGAAACTCTGTAGTGTGAAGGTCGCTGATTACATCACGGCTGATG
ATATTGCCGTTATGCTCAATCACAACGGCAGCACCACCAGCTCGCTCTTTATGGCCATAA
TCACATGAGCCACCTATCCAAACGTAATATGTAGAAGTATCTTGTGTCATAATTATTTTA
TCTTCAACGTCCGCAGATATTCCTTCTGCTCAGGCGAGATTCTGTAGCTCTCGATTGCTT
TCTGGATGGTCTTGTTGTGCGTCCAGGGAGCAAGACGTTTTTGCTCGATGTAGGGAATCG
TTGCGTCCCATTGCTTGGCAAGGGCTGTGGCAAAGAACCAGGCAACCATCATCTTTACGT
AATACTCTTCGCTCCTTGCTGATGCAGGAATTTCAAGATACTCTGCCTTGAAGTCTTTAT
CCAGGTAATGAGACATAAGTATCTCTATTCCAAAGCGACAAGTATAAATGTGTGACGATT
TACTCCAAGTCTTGATCTTCGCCAATAGTTCCTTCTTGTGTTTGATAAACACCTTCGGAG
ACATGATGTCGCAAACTGCCCAGTTGTCCACGAATGGCAGGAAGCTGTCTGTCAGACGAA
TGCACTCTTCGTAGTCCTTTACCTCTGAAATGAGGAGTCCGTGAAGCATGTTCTCATCGT
AGTACTGATGAGGAAGCTGATGAAGGAATTCCTCGCATTCAGCCTCCTTTGTAAATACTT
TTGCAAACTTGCGAAGCACAGGAACACGAATACCTATGAAACTCTCCACAGGCACTCCTG
GTGTCAGTTTAGCTTGGAAAGCAGCATAATGCTTATCCTGCATGGCGAACAGTCTTTCTT
GAAGTGAAGTCATAAATTCTTTGTTTTATAATGCAACATAGAAGGAGCAATTGCCTCTTT
ATTCCATTCTGCCATATTTCATTTCCACGCCCTCCTTATCATACTGCTTGCGCTTGCCGG
TTGGTGGCTCAGTAAGCGTGATGCGAACAACAGCCGTGCGTGAAAGGGAACGGGCGATGC
TCTGGTTGAAAGCATCCATGTGTTGAGGAAGGAAACGTTCACAAACTAGTCGGAGCCCAT
GAATCTTCTCTGCTTCATCGGTCACGATTTCTGCCTTGCCGAATGCAATGGCTGATTTGA
ATTGCAGGGTGAAACTGCCGTCTTTCGGACCAACCGTAGGCGCACAACGGGTTACGGCTG
AAATGCAAACCTCAGGATGAGCCTTAATAGCCTCCAGTTTCTTGCCTTCCAAAGCACCAT
GAAAATACCAGTTCACATCATCATCTGATGCGAGTGACAGGGGTAAACCATAAGGCTTGC
CTTCTTCGTCAATAAAACTGACCGTTATATACGGAGCCTTGTGCATTATTTCCAAAGCCC
ACTCACTATCCATTGCTCTTGATTCCTTTCTCATTTTTATCCTATTATTTTATATCTGTT
ATACTAAACACCTTTACCATATCAGAAAAAATACATCTTTCTTGCTATATATATGATCAT
TTAATATTACTTCTAATGTCTGGATTTGGCTCTGGTTCCGCAGCCATCATTGGCTGTTCC
TCAGGAAGTATGTATCTACTGCTGATGTGGAGACCAGAATCATTGTTCGCTTCTATCTCT
CCACGCAGTCGTTCTTTCAATTTGGTGTTTCTGTTGATTACCGTCAGATTACGTATTGCA
TAAGCGAGAGCTTTGGGCTGGCCGATAAGCACACAGATTTTTTTAGCTCTCGTAATGCCT
GTATAGATGAGGTTGCGCTGAAGCATCACAAAATGAGTCATCAAAACTGGGATTACCACG
ATCGGATATTCTGAACCTTGCGATTTATGAATGGTAGAAGCATAGGCCAATGTTAGCTCA
TCAAGCTCCGTTGCTTCATATTCCACCAGATTGTTGTCAAAGTTGACACAGAGTGTGCGG
TCTTCTATGTTGACTTTTTCTACAGTTCCGATGTCACCATTGTACACATTCTTGTCGTAA
TTGTTACGTATTTGCATCACACGGTCGCCCAACTTATAAGTTGTACCACCACGGCTTATG
CCCAATGTAGTTGTATTGAGTGCTTGCTGTAGCATCATGTTCAGGTTGGCTGCACCTACC
ACGCTTCTTTGCATCGGCGTAAGTACCTGGATGTTGCTTAAAGGCTGATTGTAAGCCTTT
GGCAAGCGATACTTCACAAGTTTTACTATTTCTTCAGCCACTTGTTCCGGGTCTTCATTT
TTGATAAAGAAGAAGTCGGTCTGCTTGCCGTTGCTCGTATCTGGATAATGCCCTTGGTTG
ATGGCATGGGCACTCATGACGATTCTACTGGATTGAGCCTGCCGGAAGATGCGGGTTAGT
CGAACTACGGGAATCTTCTCGGAGTCAATAATGTCACGCAAAACATTGCCAGCTCCAACA
CTTGGCAACTGGTCAATATCACCCACAAGCACTAAGCGCATGTGTTCGGGAATAGCCTTC
ATTAGATTATACATCAATATGATGTCAATCATAGAACACTCATCCACAATCAGCGCATCA
CCTTCCAGTGGGTTCTCCTCATTCCGTTTGTAACCATCTTGTGGATTAAACTCCAATAGT
CTATGAATGGTCTTGGCTTCCATATTGGTAGCTTCGCTCATTCGCTTGGACGCACGGCCA
GTAGGTGCTGCAAGCAAAATCCTCATTCCTGCCGTTTTATACGCAGTAATAATACCTTGC
GTAGTTGTGGTCTTACCTGTACCAGGACCGCCAGTCAGTACCATCACTTTCGAGCGGATC
GCTTGTTGGATGGCAGCAATCTGAACCTCGTCATATTCTATACCAGAGGTCTTTTCAATC
GCTTTAATATCAGCCTTCAATCCGAGGTTATTTGCTCCTTGACTATTTATTAAGGTCAAG
AGTTTCTTTGCCGTTCCACGTTCAGAATGATAGAATGGAGGCAGATATATAGCTTCATTC
TCACGGATGAGATCTTCCGAAGCAATCATCTCTGAAATGGCTTGTCTGATAGGTTCTTCG
TCTGCTTCAAGCAGTTTTTTGGCTGCTTCTATAAGCTGCTCTTCTATAGCATATACATGT
CCTTCGTTGGAAAGTTCATTCAAAGTGTAACCTATACCACTTTTGCAACGTCTCAAATCG
TTTTTCTCGTAGCCCATCTTAGAGGCAATACCATCAGCGGTTTTAAATCCGATGCCCCAA
ATATCATCTGCAAGGCGATAAGGATTCTCTTTCACGTTGTCGATGCTTTCCTTGCCGTAC
TGGCGATAAATTTTGGCGGCATAAGCGGTACTTACTCCGTATTGTTGCAGGAAGATCATT
ACATTCTTGATGTCCTTCTGTTTCTCCCAACTGTCTCGGATTTTCTCTACACGCTTCTTA
CCGATGCCAGCCACTTCATATAGTCGTTCGATGTCATCTTCAATTACCTCGATTGTATCA
GTACCGAACCTCTCAACTATCAGATGAGCATACTTCGGACCAATGCCTTTCACCAGTCCG
CTTCCTAAATATTTCTCTATGCCATATACAGTTGCAGGCATCACTTCTTCCCACGTCTCG
CATACGAATTGACGTCCGTATCGCTTATCGACTTTCCAGTCACCATTACACAATAGTACA
GCGCCCACTGGTACATCCAGCAGGTTGCCTACCAAGGTAACAAGGTCTGAATAATCCTTG
ACCTTAACCCTCATCACGGAATATCCATTCTCTTGATTTTGGTAGGTAATGTGTTCTACT
ACGCAACGTATCTTTATCATTTATTTTATGTCTATCTCTGTGAAACGATTAAAAGTTCTG
CCGTCCCTCGTAACTTTCCCGAAGAACATGTTTTCTGGGCGAACCCAATAGGCTTGGTCT
CCATAGAGAGCCTGATAAACCACCATGCGCTCCTGAGTCTCGGAGTCAAAGGCAGAATGG
ATGAACTTATATTTGCCGCCCTTGAAGTGCTGGAAATATCTTTCTTCCTTAGCTGAAAAC
TCCATCAGCATTTTCTGGGCAAGGGGAGCGTACCATGTCTTCACCTCCTGCTCAGTAGGC
GTATGACCGCCAGGGAAATGGAAGGCTTGGTTGTAATGCTTCAGGAAGAGAGGGGAGAAG
TGAGCCAGGGTGTCCTGCTCACCGAAAAGTCCCCACACACGATCCTTATAATAGGGGTTG
CAATGGTCGAACTGCACGGCTTCCAGCTCCGCAAACTCCTCTATCAGCGCCTCGTCAATC
ACAAGCCGCAGATTGCCGTCCCTTCTCGGTGCCTTGTATTCATGCTCGCCGATTCGTTCC
TTCAGAAACTCCGTCATCATGAAATACGGATTGCCGAGCAGGGCAGGAATGCCCACCACC
GGAGCCAGCATCTGGGCGAGGAAAGAGCCGCAGCTGTTGCCCAGAaGCAAGTCGGGCTGT
TCCCGGTCGATGATGGAGCGAATCTCCTTCAGTGCCTCCTTGGGGTGCAATGGCAGGTCA
GGAGTCAGCACCACCGCAGTCCCCTCAAACGCCTCTTTCAAGGCTCTCGCCATCGGACAG
CTGCCCGTGGCGAAGAATCCGTGTAGGAATAATATCTTCTTCATGCTTATATTGTATTGT
CTGTATCTTTATGTAGTAAATTGGATGGAAGCTGGCTTAAACTCTTGTTTCATTCCTTTT
TCCTTACTTCCCAATGACCACTATAGCCACTGCCAACATACACAATATGAGGCATTTTTG
CGATACGACGCTTGATGGTTATAATGCTTTTCCCTGATAGTTGAGCCAGTTCACCTGTTG
TTATTTTAGGATAAACagCTACTTGATATTCTATCCATTTATCTAAGTCTTTTCCTTGAG
TGCCACCTTGAGGGACATCTTGAGTATCACCTTGAGTATCACCTTGAGTATCACCTTGAG
TATCACCTTTATTTTCCACAAAGTTTACCTCAATATCAGGATGAGATTCCTGCCAGGCTA
AGATCATATTCGGGAATGTGACAGTAAACTGGGCACGGTCGGAGAAGAAGCTTGGAAGCA
TCCTTTCCTCAAAGTAGGGAAGTGCTTTGATTGGTTTGATGATTTTGCCCATGCCCGAAC
CTTTACGCTCCATATAACCCAACTGAGCAAAGATATCTGCGATAACCGGATTGCGTCTGA
CAGAAGGAATATCTTCTAAGTTCATCGTCTGGATAAGTCTTCCTTCTGGCATGGAACCTG
GAGAATATATCACCATACGGTCATCGAACATATCTACATGCACCTCGCTACCTTGAATCA
GATAGTCGCGATGAGTCAGGGCATTCACTACAACTTCCATCACGCAACGTTCCATATATT
GAGGAATCTCAATGCGCTGCATCGGTTCTTTATACCAAAGGGTACGATTGTTGCGACGGA
TGAAGGACATGGTGTCTTCAAGAAGAGTTACAAGTCCGCCTGTAATCTCTGCGCTGTCGA
GAGCATCGATGCTTCCTCCTGCTTTTGTCTTGCCGTTCCATCTTGTGCAGAACACACGGC
TTTGGCGCAATGGACATTCGTCTGCCATCAACAGACCGGCATAGGTAAGTATTCCCTTGT
TGTCAACCAGGCCAAACGAGCGGTAGAGCTTATTGTCGAAGCTTAGACCATTCCAGGCAT
AGTAGCGGCTGCGAATCTTTGAAAATGCATAATCTTCAAACATTTCATCGCTTGGGCGGG
CGTCGAATGAAGAGTTGCGACCTCTTAGTACCAGACGCTTATGTTCGGTACTATCAGCCA
CAACCGATTCGCTGCCAATGCGCACAAAGGTTTCAAGAACGCTGTCGCCAATATAATAAT
AAGGTGTATCTTCACCGCCATGCACATGAAGAATGAGCAGTTCCTTGTCTTCTACACGCT
CTATCTTTAAGTCGATTTGGGGCATAGGGTCTATGCGCTCCTTGATTTTCTGACTGATAA
ATTCTGCATCAGCCTTGGCATCGTTCAATCCTATGATAGTATCGTCATCGGCAATACCAA
ACAATAGGCAGCCGCCACCTCCATTGGCAAAGGCACTGACGCTCTTTAGCCAACTTTTCA
CTTTACGGCGTTCCACTTCCTGCTTCTTATCGTATTCAGTAGTCTCACCTATATATTTTG
CCATGTCCATGTTTACTTAATTTTATGATTAAACAATATATCTGCAAAAATACAAAAAAT
ATTCAGAAAAGTGATTTTATGGATGGATTTTGTTGGCAGGGCGAACTTGATTTAACCTTA
TTTTATATAAGGTAGAGGGATATTTTGAAAAACCGAAATCCTTAATGACCTTAATGACCT
TGACCTTAATGACCGGATTCTTGGGGGATTGAAAATGATAATGACCCTTAATAACTTTGA
CCCTTCATGACCGGATTTTAGGTAGAAACAAAAAGACCGCTCTCCTCGTATTGAGGTGAG
CGGTCGATTTATTTATGGATGAGTCTGCTTATTATAATAAGGTAGACTCCATGTTCTTTA
TCCCATGCAGCTCGTTACTCCGAGCGTAGTAGCGATAGCGGTCAGTATGCTGATGGCTAT
CTGCAGAATTGTTTTCCAAGTGTTCGCTTTCATTTTTTTTGAATGTTGAGTGTTGACTTT
TTGGGGGCGGATAGGCTTGGCTAGGGGCTAGCACCCTAGCCAGTCTATCCTTTGGCTATT
CAAGGCCGTCGCCAGTATCGTCCTTGCCGGTAGTGCCGCCGCCTGGTTCAGAGCCTTGGC
CGTCGCTGCCGGTCTGACCGGTGTTTGAACCGCCTGGGGTAGAACCGCCTGGCGTATTAT
CCGGAGTAGTTGGGGCGTTGAGGTCAACGTTGGTCTTACCCTCCTTAATCGCCTTGATAA
CGGCTGCCTGAGCGCTGCGGCTGGCTACGAGGTTGAACTCGGCGTCATCGCGAAGGTTCT
TGAACTCCTGACCAGGCTCCCACTGAACCTTCACACCGGTGATGTTCTGCGCGGTGAACT
TGTCAGCATCCTCAGCACCCTTCGAGGTGAGAAGGAGAGAGAAATCACCGAGATCGCCCA
GACGGATTTTCTTGCCCTCAAGCAACATCTCACGCATGCAGTCTACGGCAATGTAGAGGA
TGGCGCTGATGTCAGCTCTCGAATAAACACTGCCATGAGAGGTGATGTGCTTGGCAAACT
TCTCGATGGTCATGATGTCGGTGTACTGTGAGATGGCGAAAGCATTCTGCTTCTCGGTCT
TCACGAGTTCCAGGTCCTTTGGGTCAGGATTCTTGCCCTCTTTCTTTGCCTGGTTGATGC
GTGACTTAGCCTGGTTGATTTCCAGAAGATTTGCGTTCACGCTACGCATTACGATGCTGT
AATTAATCATACTATGTTATGCTTTAAAGAGTTTATTTAATCACAATTTCCCAGATGCTT
TTTTCTTGTCCTTTTCAGAGTCTTCATTGATGACCGGCGCCTGTCATCTTTTGCTCCCTG
TCTCGGTCTTCATAGATGACCGCCTTTAGGTACAAGATAGCTTTCTTTCGATTGCTGATG
CAAAGGTACGAAAAAGCACTGTAGGAAGCAATACTTTTCCGGCAACTTGAATTCAGTTTT
CCGGAATCTTGTGAAATGGAGCCTTTCGAGAGTAGGTGAAGAGATTCATGGCAACGGCCT
GCATCCGGTCATTAGTGACCGGTCATTATCGGTCATTAAGAAAAATCACTTCCGGTCATT
TAGCCCCTATAATATATATTAAATATTTTAATATTATATTATAGCTCTTTTTTCGCCCCC
GAAAACCTTAATGACCGAAAATGACCGGGCATTAATGACCGGATTCTGAGGCTTTAATTA
ATACTCTTTTATGCTAGTATTGTACTTGTAATTTGTTTTGTATTAATGATTTATAATAAG
ACATTTATTTTTTTGTCTGTATATAAATGTATGGGAATAAACTACATATGTCAGCGTCCT
TTCCTACAATATCGTTGCTTTTTTGCCCCACTTTTCGCCTTCCCTTCGCTCTCATTTCAG
CCATAAATGCCCTTTCTTTGGAGCATGAATTGATGTGAGGAAGAGCATTTTTCACCCTGA
TTGAGGGGATAAAAACACCTTCCTAACTCCCATATTTTGCATTTTCCGTTAAATAACGTG
ATAAAATTCTTTGGTTTGCCAACTTTTTATTATCTTTGCTAGCAATTAACAAAATATTGA
CGTAGAAATAGTCCGGAAAGCTAGAAACTACATAATAACAATACTAAGATGAGAAGGGAT
AACCTATTGTTATATAACTATTTAGTATGTATATTTTGTGTGTGAAGCGAATCCTGTATA
TTGGGTTATGAATGGAATATATATTTACTTTTCAAATCATAGCATTCGCTTTTTATGCAT
TCTTCCAATACCTGTTTTCAGCGATGAAAAACGGAAAAATTAGAGCTTTCTGATTACATA
AACCCCTTTTTTAGCCCATGAATAGCCGATTTTGCACTTTAATTCATGCCCTCATCGAGC
AGCTGAAGGAGGAATATCCATTAGCCACGATTCATGGTCATAATGAATTTGCCAACAAAG
CCTGCCCCTGCTTTGATGTGAAGAAGGAGTGGGGCTAACAGATAGGGAACGCGCTGCGTT
CCCTATTTTCGTTATCTATTATTTCCAGATGCAACATGTGGAGTAACTACTCAGCACCCC
TATAGAAAACTTCTCGTTAATAAAGCATAAACTTGATTTTGCTTATTTTCTTCATCATTA
CAAACTTTTTAATGATTGAGTCGATGAGGACGTAGGCTGTTTAAAACAGTTCATTTAACG
AGTTCTTTTCCGATGATGCCTCCAACATGTCTCCTTTGTCTATTATCGCCCTTCAACAGA
TTATCTGCCAGGAGATGCGTTTTTGCATTCCCCGTAAGTCAAAAGTCTGCGTTAAGGGAT
GTAAATCGTGATTTTGCCATGTGGAGATAAATGCTTATCTTTGCACCAAAAAATGGCAAG
CGACTGTACTGACATAGATGTTGTTTTGCGCCAGATAAACCAGCGTCTGCGTAAACTTGA
GAAGTCCGACTCCGAGAAGACTGAGGAGATCGGACGTCTCAACCGTGTCATTAACCAGAA
GGACGTGGAGATACATAATCTAAAGACAGAACTTGCTTCCACAAAGGCTGAACTAGCCGT
TGCCAAAAAGCGCATCAAGGAACTCGAGGGTGCTGATGACGATACATCAAGTACACCAGG
AAAGCCCGAGAAAAACAGCAGTAACAGCAGTATCCCTCCATCCCAAGAAAGTATCGCTTC
CCGTGAGCTGCGCAGGACCAAGTCTCTTCGCAAGCCAAGCGGAAAGCCGAGCGGTGGACA
GCCTGGTCACAAGGGTCACACACTGCAGACTATAGCAGAACCAGACGTAATTGTAAAGCA
CGAACCCGTCTATTGTAAATGTTGTGGTCGGCTCTTGATTGATATACCATGCCAGAAGAT
CCGTAAGACACAGATTGTTGATATCAAGGTGGTCGTAGAGACCTGCGAGGAACAGTATTA
CGAGAAGGTCTGTGAATGCGGTTGCGTAAACAACTGCGAAGCTCCCAACTGTCGTATCAA
GTATGGTGACAACCTCCGTGCACTGGTGACATACCTTAATGTAGTGCAGTGTATTCCGTT
CAAAAGGATTGCAGAACTTATATCCGACCTGTCCGGCCAGAATATAAGTGAGGGAACAGT
GCAGAACATACTCAAAGAGAATAGCGGCAAGGCAGACTGTGCATATGAGGAAATACGCAA
GAGGCTGGAAACAGCGTCAGTCGTAGGAGCCGATGAAACTGGTGCTACGGTAGGAAAGCA
TCTGCATTGGAACTGGATATTCCAGAACGACCTGCTTACATACGTGTTCCAGTCAGAATC
GCGAGGTCAGAAGGCCATAGATTCCAAGTTTCCAAAGGGACTTCCCTATTCGACACTTGT
GACTGACAGACAtTAAAGGCATGGATTCAAAGAACAGGCGCAATAGGCATCATGGCAAAA
GCTGGCCGATATGGTGGAACTTATGCTCATCGAGACATTGCGTACCACTTTGGAATGTGG
ATTAGTCCTCGTTTCCAGCTTTTGTTGGTAAAAGAGTATCAACGTCTTAAAGCTGATGAG
CAGAAACAATTGTCATGGTCTGCCAAGCGGGAACTATCAAAGATAAACTATCGCATTCAC
ACGGATGCTATCAAAGTAAATCTCATTCCTGCGGAAGTGACTCGTGAGCAAGCTGCCATG
AAATATGCTGATGAAGCGGATGTACTCAACATAGCCATGTTCGGCATGACTGCGAAACAA
TGGCGTGAGCAGAATCCCGACAAGAAAGGCAACATTCGTGACTATGCCAGTATTAATGAA
CTTATCTGTCTCTCAAATATGGAGAATCTCAACGCTGTATTTATCAATGATGGTATGGCG
CAGTCTGAGCGACTTATCAAACTCAATCAGATTGCCATTCAGCAGATGAAAATTCTTGAA
GATACAGGCGGAAGAAACTTATTAAAATAAAGATGAATATGGCAATAAAGGATAAGGATG
GAAATACGGTGGGATGCATTTTTATCAGATGCATCCCCCTATGTAAATCCATATATTTCT
TGTAGCGGCTTTAAACTTTGTCTTCTATCTTTGTGAATAGGCATTTCCCTTTTCTATAAT
CGTTGGGAGAAATTCtTTTTTTGTCATCAAATTCTAATTTATAGTCTTCAACATCCCATT
CCCAAGCTTCTAGCATTACATAATGTTGGTCATATAGAATCCAAATGAGTTTATCCCAAA
GATAATTCGTTGCTTTAGGAACCATTGTGACTTTACTTCCAGGCTTACCACTTGGTCTAT
TTGCTTTTACCtGGTATCTTTGATGATTAAAAACaAAATCTGCACCTTTACTTACTGCGG
TTTTATCCTGCATGTAAACAGAATAATCACTTTCTGACATTCCAACTAACATCGCTGCAT
CAAATTCAGATATAACAGAAGTAATCTGTGGCGCAACACCATATTTTGATTGCCATTGCA
AGGCAATCTCAACAAGTTTATCTCTTAACATAATAATCCATTTCTTGATATTTGCTATAT
ATTAAAAACAGCAAAATTATTTCCCGATGCAAAAGTGCTTGAAGATATTGTTTAGCGTTT
CCTGGCTACTGATCTGTCCGCCAGTGATTTCGCCCAATTCTTCCAACACCATTTTCAGGT
CTTCGGCGATGATGTCGCCGCTCATGCCCATTTCCATCGACTCCAATACTCGGGAGAGGG
AATCATGGGCACGGAGTAGGGCCTCGTAGTGGCGGGCACTCGTTATGATGACATCGTTCT
CGGTAATCTCAGGAATATCAGCGGCTTTTACTAATGCCTGCTCCAGGGATGAAACGTTCT
CGCCTGTGCGGGCACTGATGAAGAGTGGGGCTTCTGATTCACTGGAATCTGAACCACAGG
AATGGGTGAATTTATCGAACGCAAGTTTATCATTCTCAAGTTTATCCATCTTATTAAATA
CTACCAGCAGCTTCTTGCCCTGGTTCTTCAGCTTCATCTCCTCGATTTCTGAGGCTGACG
GCTGCTCATCTAATAGCCAGATTACTATCTTCGCCTCTTCCATCTTCTGGAAAGTGCGCT
CTATTCCGATGTTTTCTACCACATCATCCGTCTTTCGGATTCCGGCTGTGTCAATAAAGC
GGAAGGTGATTCCGTCGATGAGGGTGGTGTCTTCGATTACATCTCGGGTGGTTCCGTGAA
TGTCGCTCACGATAGCCTTCTCCTCGTGAAGCAGACGGTTGAGCAGGGTGCTCTTGCCCA
CATTCGTCTTGCCTACGATGGCTACGGCTACTCCCTGCTTTAGGGCATTACCGGTTTCGA
AGGAGTGGGCGAGGGTGGTAATCTTGTGATTGATTTCTTCGGCTAGTGCCTGGAGTTCGC
TGCGGTCGGCAAACTCCAGTTCTTCGTGGTCGCTGAAGTCGAGCTCCAACTCCAGGAGCG
AAGTCATCTTTAATAATTTTTCGCGAAGGAGGGAGAGTTCGTTGCTGAAATGACCCTTCA
GTTGGCTGAGCGCCATCTTGTGGGTTGCCTTGTTGGTAGAGGCGATGAGATCAGCTACGG
CTTCTGCCTGAGAGAGGTCCATCTTGCCGTTGAGATAGGCACGACGGGTGTATTCGCCCG
GTTCTGCCTGGCGACATCCTACCTCCGTAAAGCGATGGAGAACCTGCTGAAGAATGTATC
GGCTGCCATGACAGGAAATCTCGGTGGAGTTCTCGCCTGTATAACTGTGGGGTGCACGGA
ACACGCTCACCAGTACATCATCGATGGTGTTGCCATCCTTATCCTTGATTTCGCCATAAT
GCAGCGTGTAGGGCTTGGCTTCTTCCAGGGATTTGCCGTTGGCAGACTGGAAGATTTTGT
CGGTGAGGGTAATGGCGTCGGAGCCACTGAGTCGGATAATTCCGATAGCACCGCCGGCTG
GGGTTGCCAGGGCGCAGATACATTCTTCTTGATTCATTTTTTTATTGTTTAAATTCTATC
TAATACAACCTTGATGAGATTGTCGATGGTGCTCTTGTAGCCGGTGTTGGCGCTGAGGGC
ACGGCGGTTGGCGATGACCATGCAGCAGGTTAATGCCTTATGACCGAGGAGAAGAGAAAG
ACCGGCGAGGGCTGAACTCTCCATCTCGAAGTTATTGACACGCAGACCGTTATACTCGAA
TGCTTCAATCTTCTGATTAAGTTCCGGGTCGGCAAGTGGAGCACGGAGTTCGCGGCCCTG
AGGTCCGTAGAAACCGCCACAGGCTATGGTGATTCCGCGTACCATATCATCGCCGGCTAT
CTGGTTGAGCAGTTCCGGATTGTTGTCTACACAGTATGGGTTGCCAATCTGGTCGTTCCA
TTTTACCTGGCGCTTGAATTCTGCCTCTGTTTCAAGGTCGCAGATTTCGTTGCGACGGGC
ATAGAAGTTGATGAGTCCGTCGAAACCGATGCTCTTCTGCGAGGCTACGAAGGTTCCGGC
AGGGCAGTTGAGCTGCAGGCCGCCGCAGGTTCCGATGCGCACGAGAGTGAGCGTGGTGTG
CTCAGGTTTCTCGGTGCGGGTTTTGAAATCGATGTTCTTCAGCGCATCGAGCTCGTTGAC
TACGATATCGATATTATCGCATCCTATTCCGGTGCTCTGCACGGTGATTCGCTTGCCTTT
ATATGTGCCGGTGATGGCGTGGAATTCCCGACTTGAGACTTCGCATTCCTTCTCATCGAA
ATGGGAGGCTACGAGGGCTACGCGACCTGGGTCGCCAACGAGGATTACTTTATCAGCCAC
TTGTTCCGGGCGTAGATGAAGGTGGAAGCAGCTTCCGTCTTCATTGATAATCAATTCTGA
TTCTGCAAAATATTTGCTCATAGTTCTCTTGATTTTAAGTTATACATTATTTATATTAGT
GCTTTGCGCCCCTcTGTGTTTAAGATAAGCAAAGATACGAATAAAAAATGAAATGCGATA
TTTTTTTAATGATTTTAAACAGTAAAAAACACGAAGGGCAAATCCCGAAAATGGAACTTG
CCCTTCTCTTTCAAATCTCTCTTCTTTTATATACTAGTTTTTGCTCCACACGCCCTGAAA
GGGCAGAAGCTCCTAGCCCAGGGCATCGCCCTGGGTAATTACGGACGCAAACCTGTCGCC
CTGTAAGGGCAAAAGCTTTAAAATACCGGGCAATATACAAAGCTTTTGCCCTTACAGGGC
GCCTTGCTAATTGCTATTATACCCAGGGCGTTGCCCTGGGCTAGGAGCTTTTGGGCCTTC
AGCCCGCACTTAAACCACTTGCTAAACTTGGGTTATGAATTCATAGAGAGCAGGAACTCG
TCGTTGTTGCGAGTATGCTGCATATTCTTGTGGATGGTGCTCATCGCCTCGATAGAATTC
ATGTCAGACAGATACTTGCGCAGAATCCACATGCGGTCGAGCGTTGTCTTGTCCTGCAGC
AGATCGTCGCGACGGGTAGACGAAGAAATGAGGTTGACAGCAGGGAAGATGCGCTTGTTG
CTGAGTGAGCGGTCGAGCTGCAACTCCATGTTACCGGTTCCCTTGAACTCCTCGAAGATG
ACTTCATCCATCTTGCTACCTGTATCGGTGAGGGCGGTAGCGATGATGGTGAGCGAACCG
CCGCCTTCGATGTTACGCGCAGCACCGAAGAGTCGCTTAGGTTTCTGGAGGGCGTTTGCA
TCCACACCACCGGTGAGCACCTTACCAGATGCAGGAGCTGTGGTGTTGTAGGCACGGGCG
AGACGGGTGATGGAATCGAGGAAGATGACAACATCGTGTCCGCATTCTACCATTCTCTTA
GCCTTCTCGAGCACGATTCCGGCAATCTTGACATGGCGCTCTGCTGGCTCGTCGAAGGTA
GAGGCGATAACCTCTGCATTCACGGTGCGTGCCATGTCGGTAACCTCCTCAGGACGCTCG
TCGATGAGCAGCATCATGAGGTAAGCCTCAGGATGGTTGGCTGCGATGGCGTTGGCAATA
TCCTTCATGAGGATAGTCTTACCGGTCTTTGGCTGAGCCACGATGAGCGCACGCTGACCC
TTACCGATTGGCGAGAAGAGGTCTACGATGCGGGTGCTGAGATTGGTGGTGCGGCGGTCG
CCACAGAGATTGAACTTCTCATCAGGGAAGAGTGGGGTGAGGTGCTCGAAAGGAACACGG
TCACGAACCTCTGACGGGTCACGGCCATTGATCTTGATGATGCTGGTGAGCGGGAAGTAT
TTCTCGCCCTCGTGAGGCGGACGCACCTTGCACTCGATGACATCGCCAGTCTTCAGACCG
AACTTCTTGACGAAGCTGGATGCTACATAAACATCGTCCGGTGAAGAAAGGTAATTGTAA
TCGCTGCTGCGCaGGAATCCGTAGCCCTCTGAAATCACTTCGAGCACACCGTTGGATTTC
ACGAGATTGCTGAAATCGTAGGCTGGTGCTTCCTGCTTGTTCTTGGCTGCAGGGGCAGCA
GCAGGTGTGTGCTGGTGAGAAGTCTGTGGAGTGGTAGGACGGTCGAAGATGTCGACAGTA
GGAATGGCAGCCTGGTCTTCGATAGGAATGTCGACTACTGGGATGAAATCGGTTCCATCG
CCCGGATCACCCTTCCAGGTTCCGTCTGCATCGAGTTCTACCTTCATACCTTCAGTATAG
TAGATAGGAGCTGACTCCTGTTTCTTATCGGTTGCAGTTTTTTCAGTAGCTTCTTCCTTT
GCGTCCTCAGCTGGAGCCGGAGCGGCTGCCGGAGCTGGAGCTGCTGCGTTCTGTGCATTC
ATCTTAGCCTGGAGCATCGCCTGCAAATCACCGCTGATGTTAGCGCTCTCAGCGTTTCCG
GCAGAGAACTGCTCTTCAGGAACGGCAGCTTGCTCAGGTGCTGCCTGCTCAGGTGCTGCC
TGCTCAGGAGCTGTCtGCTGGTTAtCGGCTGTTGCCTCTTcCGGCTGTTCTGCCTCAGTA
GCAGCCTGCTGGTTAGCCGTCGCCTGTGCATCTTTCGCCATCTGCGCTTCTATCTCGGCT
TTTACCGCCTGATGCtTTcTGATGGCAGCTGCTCTGGCTTCTGCaATAGCTTCGAGTTCT
GCCTTGCTTCTTCTGCCGCGGtGTTTCGGGAAGTTGGCAAGTACCTGAGCCTCGATGTCT
TCGCCTGATTGGTTTAGAGTCTGCTTCTGGGCAGCTGATTGTAAACTCTGCTCTGCCGGG
CTGAACTGGATTTCTTCCTCAACCGCTGGGGCTGGGGCAGTTTCGCTCATAGCCTGAGGA
GCAGTTTCGCCGCCGTTAGGACCCAATACCTGGTTCTTCTGCACGTCGAAATTCTCTCCT
TCATTTCCGTGTACGGAATAAACACGGTCTTCTTTCTTGGTTGCAATGCGGGTGCGCTTG
CGCTTAGGGGCTGCTTCAGGAGCTGGCTGTTCTGCCTGGGCGTCGAGAATGGCGTAGACG
ATAGTTCCCTTGTTATCGCTCTTCTTTACCTTGGCTCCAAGTTCCTTGGCAATGTCCTTC
AACTGAACGACACTCTTTGCTTGTAATTCTTCTTTGCTATACATATATTATATATTGTAT
ATTAATGATTTTCTTTCTGAAATGTCGCGTTTCTGAATGGAAACACGGTATTGATTGATA
AATTCGTGTGCAAAGATAATTAAAAAATTTGTTTCTGCCAAATATTTTGCCTATCTTTGC
ACAAAAAAAATAAAAATGGCTAGTCAAATACCCTATTTAGACGTTCAAAACCTCACCAAA
CGCTTTGGTGCACAGGTTCTTTTTGATAATATTTCCTTCTCTATCGCTGAAGGACAGAAA
GTGGGACTCGTGGCGAGAAACGGCACGGGAAAGTCTACGCTCaTGTCGGTGCTGATGGAT
AAAGAGGGCCACGAGAGCGGAGACATCATCTACCGACGCGACTTGAAGGTGGGCTATCTG
GAGCAGTCGCCGCAGTTTGATCCGGAGGAAAGTGTGCTGCAGGCGTGCTTCAATCATGAG
GATGATCCGGAGAAGGTGCTGAAGGCGAAACAGATTCTCACACAGCTGCACATTACCAAC
CTGGAACAGCCGATGGGACAGCTCAGCGGCGGACAGCAGAAGCGAGTGGCGCTGGCGAAT
GTGCTGATTACGGAACCCGACTTCCTGATGCTGGACGAGCCGACCAACCACCTGGACCTG
GAGATGATAGAGTGGCTGGAGGGTTATCTGAACCGCGGCAACAAGACCATCTTCATGGTT
ACGCACGACCGATTCTTCCTGGACAAGGTGTGCAATACGATTCTGGAACTCGACGACCGC
ACCATCTACACCTATCGTGGCAATTATGCTTATTATCTGGAGAAGAGGCAGGAGAGAATG
GACAATCTGAGAGCCGAAATTCAGCACTCGAAGAATCTCTACCGCAGGGAACTCGACTGG
ATGCGCCGCCAGCCTCAGGCGCGCGGACACAAGGCGAAATACCGCGAGGATGCTTTCTAC
GAGCTGGAGAAGGTGGCAAAACAGCGCATCGAAGACAGGCAGGTAAGGTTGAAGGCTTCT
ACCGTTTATATAGGTTCGAAGATTTTTGAATGCCAGTATGTGAGCAAGGCTTTCGACGAC
AGGGGGCAGAAGAAGGTGATTCTCGACAACTTCTACTACAACTTTGCCCGCTTCGAGAAG
ATGGGTATTGTGGGTAATAACGGAACGGGAAAATCGACCTTCATCAAGATGCTGCTGGGC
GAGGTTCAGCCCGACAGCGGCAAGTTTGACATCGGCGAGACGGTTCGCTTCGGCTATTTC
TCGCAGGAGGGACTGAAATTCCGTGAAGACCAGAAGGTGATTGACGTGATTACGGAGATT
GCTGATTACATAGATCTGGGCGGCGGCAAGCACATGACGGCTTCGCAGTTTCTGCAGTTC
TTCCTCTTTACGCCTGAGGAGCAGCACAACTACGTTTACAAGCTGAGCGGCGGCGAGAAG
CGCAAGCTTTACCTCTGCACGGTGCTGATGAGGAATCCGAACTTCCTTGTGCTGGACGAG
CCGACCAACGACCTAGACATCCAGACGTTGCAGGTACTGGAAGaATATCTTCAGGATTTT
GCGGGTTGCGTCATCGTGGTGAGCCACGACCGCTATTTCATGGACAAGGTAGTAGACCAT
CTGCTGGtTTTcAAGGGCGAAGGCGAAATACAGGATTTCCCAGGCAACTATACGCAGTAC
AGGGAATGGAACCGGATGCAGGCGAAGGACGAGGCGGAACAGGTGAAACCGGCAAAGAGC
GGAAATGCAACGGCAGAAAGCGACGGAGCAGGCACGGCAAAGCGCGACGCCAATTTTGAG
AACAAGCGCAAGATGAGCTACAAGGAGAAGCGCGAATATGAGCAGCTGACTCAGGAAATA
GATGCGCTGACCGAGGAACAGAAGAAGCTGGAAGAGGAACTCTGCAGCGGAAATCTATCG
GTTGAGGAACTGACGGAGAAAAGCAAGCGCCTGCCTGAAATCAAGGATGAACTTGATGAG
AAGGAAATGAGATGGCTGGAACTGGCTGAAATGCTCTAGACTTAGAAGTACGGGCTGAAG
GCACAAAAGTTCTAACGCCTCTCGCCCTGAAAGGGCAGAAGCTCCTAGCCCAGGGCAACG
CCCTGGGTATAATGGCAATCAACAAGGCGCCCTGTAAGGGCAAAAGCTTTGTTTATTGTC
CGGTATTTGAAGGCTTTTGCCCTTTCAGGGCGACAGGTTTGCGTCCGAAATTACCCAGGG
CGTTGCCCTGGGCTAGGGGCTTCTGCCCTTTCAGGGCGTGCTGCTTGCAGGTTCTCATGG
GCTAGGAGTGACCTTTACCTATCTGCAATATGATGGTTATCGTTGATTCAGGGCGTGCGG
CGACAAAAATAATAAAAATAATAAAATAGAAAGAATGGAAATTAAGAAATCAGAATTTAC
AATATCGGCTCCACGAGTGAGCATGTGTCCGAAAGATACGAAGGCTGAATATGCTTTCAT
CGGCAGAAGTAATGTGGGAAAATCGAGCCTCATCAATATGCTCTGCAACCACAAGGGTTT
GGCTAAGACTTCAGCCACACCGGGTAAGACGCTGCTTATCAACCACTTCATCATCAACAA
CGAATGGTATCTGGTTGACCTTCCTGGCTAtGGTTTCGCCAAGCGTTCGAAGACCGTACA
GAAGCAGCTGGAACAAATGATAAGCAGTTATATTCTGCAGCGCCAGCAGTTGGCTAATGT
CTTTGTGCTCATCGACGTGCGCCACGACCAGCAGAAGATAGACCGCGAGTTTGTAGACTG
GTTGGGCGAGAGCGGCGTTCCTTTCTGCATCGTCTTTACCAAGGCCGACAAGTTGGGTCC
GGTCAAGGCTCGCATGAATGCGGAGAAATGGATGCATGCGCTGGAAGACCGCTGGGAAGC
ACTTCCACCTTATTTCATTACCAGTAGTGAAAAGAAGCTGGGACGCGATGAGGTGCTCGA
CTATATTGATGAAATCAACAAATCGCTCGCCGGAGAATAATCTTTCGGGAGAGAATAAAC
CAATAGAGAATGAAACAGATTAATTGGGGATTTATCGGCTGCGGAGAAGTAACCGAAAAG
AAAAGCGGACCGGCTTTCAACGAAGTGGAGGGTTCGCAGGTGGTGGCTGTGATGAGCCGA
AGCGAGAACAAGGCACGCAGCTATGCTGAGCGCCATCATGTGCGCAAATGGTACACGGAT
TCATCGGAATTGATAGAAGACCCCGATGTGAATGCTGTTTACATCGCCACGCCACCTTCT
TCTCACGCCACCTTCGCCATCATGGCGATGCGTGCGGGCAAACCCTGCTATATTGAGAAA
CCGCTGGCAGCGAGCTACAACGACTGCATCCGCATCAACCGCATCAGCGAGCAGACGGGT
GTTCCCTGCTTCGTAGCTTACTATCGCCGTTATCTTCCTTACTTCCAGAAGGTAAAGGAG
ATTATCGAGAGCGGAACCATCGGTAACGTGGTGAATGTTCAGGTGCGCTTCTCGGTTCCT
CCGCGCGATCTCGACTTTCAGAGCGGCAAGGAAATGCCTTGGCGACTGCAGCCGGATATT
GCGGGCGGCGGCTATTTCTACGACCTGGCTCCTCATCAGATAGATTTGCTCCAGAATCTG
TTTGGTGTGATTACCCGTGCGCACGGCTATCCTGCCAACAGAGCGCATCTTTATCAGGCT
GAAGATACGCTCTCGGCGTGCTTCTTCTTTGAGAGCGGAATTCCGGGCAGCGGAAGCTGG
TGCTTCGTGGGACATGAGAGTGCGAAGGAAGACTGCATCGAAGTGATTGGCGAGAAAGGT
TCGCTCTCATTCTCGGTGTTCACTTACCAGCCGATAGAAGTGATTACGAGCGAAGGAAAG
AACTTGATTACGGTTCCGAATCCGCCTTATGTGCAGCTGCCGCTCATCAAGAGTGTGATT
CAGCATCTGCAGGGAATAGGAAAATGCGACTGCACCAGCGTTTCGGCTACGGCCGTCAAC
TGGGTGCTGGACCGAGTATTGTGGAAGAACTGATTTTTTACAAAATCATCATCAGGATTA
GAGCGTAAGTTATGAAGAGATGTTTCTGTATAGTAGGATTTATCTGTTCCCTTGCCTGCA
CTTCGGCAAGAGCAGGGGAGCCCGTGGATTCTACTATGCTGGGAACGCTCTCCAACAAGA
CGATGTTCATGTCCAATTCCCAGGACAGCCTCGTGAAAGAGCGCCATCGCAAAACCTTCT
TCCATCAGGTGGGAGATGTGTTCACCCGGTTCTTCAGAGAATTCAACAGTACGGATTCGG
CTTATATCGAAGACCAGCATTACAATTATACGGTGATGCTGCAGAACACCAATACCTACG
AGGAATATACGCTCCGAAACAGAGAAGGACAGAGCATTTCCTTCTCGCCTGATCCTTCTT
ACCGACTGGGGCCTTATCTGGGCTGGCGATGGGTGTTTCTGGGTTATACGTTCGACCTGA
AGCACATTAATTTCAGGAATAACCACACTAATAAAAAGGAGTTTGACCTGAGCCTCTACA
GCAGTCTGCTGGGAATAGACCTGTTCTGGCGACAGACGGGAAATGACTATCACGTTCGGC
GGATGAATCTGGGTGAGCACATCGATTGTGACCCTATCCGCAAGGCTCCTTTCGACGGTT
TCAAATCGAGCATCAAGGGATTCAATCTTTATTACATCTTCAACCATCGCCGCTTCTCTT
ATCCTGCCGCCTATTCGCAGAGTACGGTGCAGCGGAGAAGTGCCGGTTCCATGCTTCTGG
GAATCGGTTACACGGAGCATGAACTGGAGGTGAACTGGGATAAACTGACCAATCTTGTAG
ATGAAAAGCTGAATAAAAATCTGACAAACGGGGGAACTCCGGAAGCCAAGATAGACAGTT
CGCTGATGTTCAGCAAGGTGAAATACAGCGATGTGAACGTAACCTGCGGCTATGCTTACA
ACTGGGTTTTCGCCAAGAACTGGCTCTTCAACGCTTCGCTCTCGGTAGGTGTGGCTTACA
ACAGCTCGAAATCGGATAATGAAAGGGAACATCTGGACATTACCAACTTCAGTTTCAAAA
ATGTGAACCTGGATGGAATAGGCCGCTTCGGTATTGTGTGGAACAACACGCATTGGTACG
CGGGCGCCAGCACCATTATCCATTCCTACAACTATAAGAAAAAACAGTTTTCTACCAACA
ATTCGTTTGGCTCACTCAATATTTATGTGGGTGTGAACTTCGGCAGGAAACGTCATCATT
AACATATAAAAAGAGAAGAGATGAAAATATTTACGAAAATGGCAGCTGTCGTGCTGGCTT
GCATGCTGGCTGTTCCGGGAGAAGCCAGGGTGAATGTGGTTTATCAGCAGCAGGACAGTC
TGCGGATTGTAGGACTGCTGCAGCAGGCAAGGGCGATGAAGAAGAAACCTGCCAGTTGGA
TGCTCTGGTTCGGCAAGCAGATGGCGGACGTTCCTTATGTGGGCGGCACGCTGGACCAGA
CGAATGAAGAGGTGCTCATCGTGAACACCCGTGAACTGGACTGCACCACATACGTAGAGA
TGGTTACGGCGCTCACCCTGTGCGCCAAGAAGAACGAGACTTCTTTCTCGGCTTTCTGTG
AACATCTCCGAAATGTGCGTTATGTGGGCGGAGAGGTTTCCTATGTAAAGCGTCAGCATT
ATTTCACGATTTGGATGGATGCAAACGAGCGCGAGGGAATCGTGAAGAATATTGCGCCCA
ATCCTCCTTTCTCGGCCGTTCAGACCGTGAACATCAACTGGATGAGTACGCATGTTTCGA
GTTATAAGATGCTTAAGGCTCATCCGGAATGGAAATCGGGAATCAGAAAACTGGAACAGA
GTGTGAACGGCAAGCGTTACCGTTATGTTCCGAAGGGTAAGATTGCCAACACGACAGTTT
TCCGCAACGCTATTCACGATGGTGACATTATCGCCATCATTACCAACAAGAAGGGGCTCG
ACACGACCCACATCGGTATTGCTTCCTGGCACAAAGACGGATTGCATCTGCTCAACGCCA
GCAGTATTCACAAGAAGGTGATTGATGAACCGATGACACTTTATACTTACATGCATAAAC
ATCCGGTGCAAATAGGAATCAGGGTTTGCAGAGTTCAGTaAAAAAATATTAGAAAAGAAA
AGATAAATGGAAGAGAAAAATAATTTTGAAGCGATCTTCAAGGAAGATCTTTATCAATAT
CTGCTGGGTATTGATAAGGTAGATGCTCATTTGCCGGAAGCTCCGGATTTGGAAGAGCTG
TGGCAGAAAATAGGCGAGAGTTATCTGCCTGATGCGATTCGCGAGTTTGCCAAATATCCT
ACGGTTTCATTGGGTTGGATCATGTATGTAGGAATGGCGCTTGCCAAGTATTGGGATGAG
GATTGGGAACTCTACAGCAAGGTAGAGAATCATTATGAATATCTTCGTGACAGAATAGAT
TTCGACCACATGGATGATTACATCTGCGAAAAGGTTCTGCTGCTGAATGTGGAAGCGCAT
AAGGCTGTTACGAATGTAGTGGCAGAATGTGCTTCGCGCTCTTACAGCAAGCTGATTCAT
CTGAATCTGCAGCCTGGAAGCGAGGAAGCCTTCCGTGGTTTCGTTGCCGCCCTTCACCAG
ATGTTCCTCATGGGAATAGCCGTAGAGCTAAAAATGCTGGGTTACCACATGACTAAAATG
TAAAAGAAAGTCCGTAGGCGTTCTGTTAAAATGCCTACGGACTTTCTTACTTATTACTAA
AATAATTACTTCATTTTCTTGAGATATTCTCCAGCGCGGGAATCGCCGAGTTCCTGGGCT
TTCTTCAGGTTCTTGATGGCCTCTTCCTTATTTCCTTTCTCCTTCTGGAGCAGACCTAAG
AGAAGGTAGCCGTCAGCATATTCAGGAGCCAACTCTATGCAATGGGTGGCTGCGCTGATT
CCTTCATCATAACGCTTTACACGCAAGTCGAGACTTGCCCATTCTGCAAAATATGTAGGC
TCTTTAGGAGCCAGGTAACAGGTGCGGGCAATATCAAGCAGGGCTGGCTGCCACATGCGT
AACTTGGTTTCGCATTGGTAACGGGTGTAGAAGAAGGCTGGCGAAACAGGACGTGCAATG
GAATCGTACATATTATAATCCTGAATAGCGCGGCGGAATTCACCCTGCTCCTTCAGAAAT
TCTCCACGTGCCAGATAATAATTCGCAACCATTCCGGTCTTGTTTCCAACGCTTACCGCA
CTATCGAGCAAAACCTCAATCTCCTTAGCTGGAGCCTTGAGATTCTTCTTAGCCTGGGCA
GCCTCAAAATAGAGTTCGCCGCTGAGAAGTGAAGTATTGGTCAAATCCATGAAAGTATCG
TAAGCTTTCTGATACTCACCCTTTACAAAATTAATCTGCGCTTCCTGATGGCGGTAAATA
GGCTGAGCCTTGATTTCGTATGCCTTCTGAGCCTCAGCTATGGCCTTATCAAGCGTCCAG
TCCTTATAAACAGAATCACCCTTGTAAATAATCTTCTGATAAATCAGGTCGGCATAGTTG
GAATGAGCCTCATCCTTGGCAGCCGATTTCTTAATGCCTTCTTCCATCAGTTTGGCAGCT
GCATCATATTCTGCCTTATCCGTCAGATAAGCGGCTTTCTCCTTGTAACCGAAGGCTGAA
GTAGGGAATTTGCTGATAAACTCATCGCTATATTTCGCATACTCATCAGCTGTAGTCTGG
CCTTTCTTCAGAGTCATCATCGTCATCGCTTCGTTCTCTGTATCAGGAAGAGCTGTACGG
ATGGTGGTTTCGCGAAGTGCTGCGTCAAGACTCGAAAGACCGGTTACCTTCAGCTGCTTG
GCGTAGTTGGCGTCGATGGCCGTTACCTGACCATTGGTGTGCATCAGACCGATGACCTGA
CCGTTCTTGTTGGCAAATGGACAACCTACTGCATTTTCCGGAGCACTATTCGAGAAGATG
TAATAGTTGTACGTAGTCTTGAACTTCTCTACGCTGCTGATGTCCTCCTGCTGGTAAGCC
GGCTTCTTGATAGAATACGGAACCAGCCAGACCTTGTCGCCAGCAGCCGATTCCTTGGTT
GCGATAGGGGCAGCAACTGTAGAGGCGTTGATGCGGAATTTAGCCACATCATAGAGCTCG
TCGGCTCCCATGATGGCCTCAACAGGAATCGATTTGCCGGAAGCGTCAACTACGCTAGCC
TTTACAGCTCCGACAAATGGCTTGAAGGTGCTGATAGCCGTTCCCTTGTTGTCGATAAAA
ACACCTTGGGTAGAGGCGATAATGTCGCCTTTCTGATTGAAAGTAGTCAAGGTGAAAACG
CTCTTAGCCAGTTTCTGGACCGAACCCGGCTGGGCATAGAGGGACGATGCTCCGAGCATC
AGTCCCATCATGATCATATTTAtTTTTTTCATAATCTTATTTGTGTTGCtTGTGTTTATT
GAGCAACTCCTTAGCATTTGCCAGGGCAGCAGGCGTAATGTCGCTTCCGCTGAGCATCTG
GGCGATTTCTTCTATACGCTGCTGCTCGTTGAGTTCCTTCATGTGAGAAAGTGTTCCCTC
TTCGGTTTCTTCTTTCAGAACCTTGTAATGATGGGTTCCCATGGAAGCAATCTGCGGCAG
GTGGGTGATGGAAATCACCTGGCGGTTCAGGTTGCCCATCTCTGTCATGATTTCCGCCAT
CTTTTCAGCAATCTTACCGCTTACTCCCGTGTCGATTTCATCGAAGATGATGGTTGGCAA
TTTTACGGCGCCGCTGATCATAGCCTTCAGAGAAAGCATGACGCGGGCGATTTCTCCACC
GGAAGCAACCTGACTCACCGGCTGGAGAAGCGTGCTCTTGTTGGCGCTGAACAGGAAATT
TACCTTGTCAACACCATCAGAACTGAGCGGCTTGACGGAGAATGAAATTTCGAAGCGGAC
GTTTGGAATTCCCAGAGGAATGAGACGTTTCTTCATTTCTTCTTCTATCTTTCTAGCCGA
TTCCGTTCGGATGGCAGTCAGTTCACCAGCCAGCTTTTCAGCCTTGGCAAGCAGAAGGCC
AACATGCTTTTCCAGCTCTTCTATGTCTTCATCTCCATTATCTATGTGCTGCAACTGTTC
GTTGATTCGCTCGCGAGTGGCGATGAGTTCCTCTACATTTTCCACATGGAATTTCTGCTG
GAGCGAGTAGAGCTGGTCAAGCCGGGAATTGATGGTTTCAAGCCGGTTCGGGTCGAACTC
TATATTGTCAACGCTTCCGCTTATTTCCTGGGCAATATCCTTGAGTTCTATATAGCTGCT
CTGCATTCGCTCAGCCACCTCCTTCACATCCGGATAAACCTCCTTGATGTTGTCAATCTG
CTGGGCTGCATTCTTCAGTTTGTCGAGAATACTGCCGTCTTCGCCCGAGAGTGCATTATC
TGCTTCATAGAGCGCAGTCTTGATGTCTTCAGAATGGCTCAGGGTTTCTGCTTCCTGTTC
CAGTTGCTCAAGTTCGCCTTCCTGCAGGTTTGCATCATCCAGTTCCTTAAACTGGAAGCG
CATGAATTCCTCGTTCTCCCTGTTCTTTGCGATTTCCGCTTTCAGGTCTTCCAGCTGTTG
CTTAGCCTTTTTATAGTTCTTGTATTCGGCAAGATAAGCCTTCTTCTGCTTTTCATCGTG
GGCAATAATGTCGACCACGCTGAGCTGGAAGTCTTCCTTCTGCAGCAGGAGGTTCTGGTG
CTGCGAATGAATATCGACGAGCTGTTCGCCCAGTTCTCTCATCTTGCTCAGGGGGACGGG
CGTGTCGTTGATGAAGGCACGGCTCTTTCCGGCAGCTGTCAGTTCGCGGCGGATGATGGT
GTCTTCTGCATCATAATCAATATcGTTAGCATCGAAGAAATCCTGCATTCCGTATTTTGA
CAGGTCGAAGTGGGCTTCAATCACGCATCGGTCTCTTCCTGCCTTGATGGCCTTGCTGTC
AGCACGGTTGCCCAGGAGCAGTCCGATGGCTCCGAGAATGATGCTCTTTCCGGCACCCGT
CTCGCCCGTGATGACTGAGAATCCTGGATAAAGAGGAATGTCCAACTCGTCAATCAACGT
GAAATTCTTGATGTATAATTGCTTGAGCATAATTTCTTATCTTATTGTTTTAAAGGAACT
TAACCTACCTAGGAAGAATCTTTGCTTTATCATCCGAGAAGTTGCTTCGAATCATTCAGC
ATGTAGCCTTATTCCTTGATTTTGTCCCAATATGAGTTTTGAGAAGGATTGATGGAGAAG
AGCAGCTCATAAATGCTTTCTTTCTCTTTCTGAGTGCCATGTTTCTGATAGATGTTAGCA
AGCTCGTCCTTCTTATAGTCGGTCCAGATTTGTGGCAGCAGACTGAGCGGTCTGTCCGTA
CGTGCCTTCTTCAGATCCTGGAGCAGGGTGTTGGTGATTTCAGTTCTGCCTCGTTCCACA
TTATTCGCCATTTCATCGAGCCCTTTTCTGTAATAGTTGTATTGCAGCATTCTGAAAGGT
TCCATGGCTCCGTCTAGATAATCGGAAATGATGGCGAACCGGTTTCTGTTGTCACTAAAC
GCTTTCCAGCCCGGAAAATCAAGATTCTGGGCGTTGTTGGTGAGGTTCATGCAACGTTGC
AGAATGTCTTCACCACCTTTAGGCGCAAAACTGTCAAGATCTAAACCGATGATGAGGTAA
GCATAGTAGGCGAGCAGAGCCGTTAGCTGGTTGTCAATCCGCTCTTCGGTAAACTCCAGC
TGGTCGAACTCGGCAAACTTGAACGTGAAGTTTTCATCCACATTATTATATAAGGTGGAC
GTATAGGCTGAATTGTAGACGGGACGGTTGGCCTGGATGAGCGCCTTGCAGGTAAAGATA
TTCTGGTCTTTATCATACTTGCTTACCGTGATATTGAAGTTGCACACGATGCGCTCGTTT
TTCCTGAATTGAAGATTCGTCCATTGCCTGTCGTTCACAAACTGCTCAAGAGTTTGCTGC
AGATTATCGAATACCCGGTTTTCCGTGCCCTGAATCTGTGCATGGTTGATGGTAATCTTA
GCCTGCAACTCCTGAGCGGCTGATGTGATGGGACTACAAGAGATGAGCCAGCTCGTTGAT
AATGTCGCGAGCCACTTCAGTTTTCGGTTTCTTCTCATATTCTTTCTTACCCTCTTCAGA
AATAATCGTTATCTGGTTGTCATCCGTACGGAATGTGGTTCCCGGATTGCGAGTAGAGTT
AAGCACGATGAAATCGGCATTTTTCTTTTTGCGTTTTTTCTGTGCATTAGCCTCTTCATC
GTTGGTTTCCAGGGCGAAAGCCACAATTCGCTGATGTTTTTGTTTCATCTTACCCAGGGC
TGCAGCAATATCGTGAGTAGGGACGAGGCGGAGTTTCAGATCATCTTTCTCGCGCTTGAT
TTTCCTGTCAGCAATCTCGCTTGGCTTGAAATCAGCAACAGCAGCACAGAGAATGGCTGC
ATCGGTAGAGGCAAAAGTTTTAGTGGCTGCCTGATACATTTCCTCGCAACTTTCTACATC
GATGCGATGAATGGCTTCGGAACAGCTGAGCGAAACCGGACCTGCAACCAGCGTAACCTC
AGCACCACGACGGCAGCACTCTTCAGCAAGGGCAAAGCCCATTTTGCCGGAAGAATAATT
GCCGATGAAACGTACCGGGTCAATCTTTTCGTAAGTTGGTCCGGCTGTAATCATGATCTT
CTTGCCTTTCAAATCGAGCTTATCGCTTTCTTTTTCCTTGCAGTTTTCTGATGCAGCTTC
ATCGGTCTCTGCATTCTGCTGAGCCTGTTCATCGAAGAATCTGTCGAGGCATTCTACGAT
AATATCAGGTTCTTCCATGCGTCCCTTTCCTTCCAGTCCGCTTGCCAGGAATCCCACTTC
GGGTTCTATGATGTGATTTCCATAGCCCAGAAGTGTTTTCATGTTGGCTTGGGTAGAAGG
ATGCTTATACATGTCGAGGTCCATGGCTGGAGCGATGAAAACAGGCGCTTTCATCGACAG
ATAGGTTGTGATGAGCATGTTGTCAGCAATTCCGTGAGCCATCTTTCCCATGGTAGAGGC
TGTGCAAGGAGCGATGAGCATGGCGTCGGCCCACAGACCTAAGTCTACGTGCGAATTCCA
GGTTCCATCGCGCTGCGAGAAGAATTCGCTTACCACAGGCTTATGCGTAAGAGCCGAAAG
GGTGATGGGAGTGATGAACTCCTTTCCTGCAGGCGTAATGACCACCTGCACTTCGGCTCC
GCGCTTGATGAGACCTCGTATGATGAGGCAAGACTTGTAGGCTGCAATAGAGCCCGTAAT
GCCCAATACGATTTTCTTTCCTTTTAACATGAATTTTTCTAACTGTTAAGAAATAAATCC
GAGTTTCGCAAGGTTTGTTCTTCAACCGCTTGCGAAAGTCCGGTAACAATTATTTTCCCA
TTCTCTTGTTGAATTCACGAAGGCGGATGCGGGTAAGCACCTGCTTGGTATTGTTGGTGA
AATCGCTTCCCAAGACCCATGTAAAGTAACCCGGGTCTTTGGTCAGAATCTCAGCCACAT
CCCATCCTTTGTATTTGCCGAAGTTGAATACTTCGTGCTTCAAAGGATTTCCGTTCTCAT
CGTTTACTACGTTGCCCTGGGCGTCTTTTACTTCTTCCCAAACTATGCGTCCGGCGAAGT
CTACATTATCCTTCTGCTTAGAGAAATCGGCAAGTTCATCCATGTTGTTGTTGAGCACGC
GCTCAGGTTCATCCTGCACGCCTGGAGCATACTTGTCGAGCTCGCCCATGAGCACGCGGT
AAGTAGCCTCTGTATCCTgaTCTGCACGATGAGCTTCGAAATCTTCCTCCATCTTTCTGC
CGCAATAGAACTTGTAGGCAGCAGCCAGGTTACGGCGTTCCATCTTCATGAAGATGGTCT
GCGCATCGATGAGACGGCACTTGTTGAAATCGAAGTCTATTCCAGCACGCAgGAATTCTT
CTGCGAGCATCGGTACATCGaAGTGGTTGGAATTGTAGCCTGCGAAATCGCAACCTGTAA
ATTCCTTCTCTAATGTGGCTGCCAGCTGCTTGAAGGTTGGCGCATCTTTTACATCTTCGT
TGCTGATGCCTGTAAGGGCAACTACTTCGGCAGGAATCTCCATGCAAGGATTTACGTAGA
GGTTCTTGCGGTCTTCAGTTCCATCAGGCATTACCTTGATGTAAGAAATCTGTATAATAC
GATCCTTGATCATGTCAAGACCTGTTGTCTCCAGGTCGAACACAATCAGAGGCTTTGTCA
AATTGAGTTTCATTTTTGTAGAAATACTTTTCTTTTTGTTGTTTCAGAGAAAGCCCGTGC
TCCTTTAGTCGTTAAGGAGCATAGGCATGATGAGCATCAGAATATCTTCGTTCTCAGGCT
GTTCTGCTGGTACGATGATTCCGGCACGGCTTGGGTCTGCCAGCTGGATGATGATGTTGT
CGCTGGTGAGATTGCTCAGGATTTCCATCAGACTGCTTCCCTTGAAGCCGATGCTGATAG
GAGAGCCGTTGTATTCGCAAGACAACTGTTCCTTTGCAGATGTTGAGAAGTCAATATCCT
CAGAAGAAACCTCGAAACGGCCTGACTCGATGTGGAAACGGATGAGCTGGCTGCTCTCGC
TTGCAAATGGCAATACGCGACGCAAAGCACTCTGCAAGCCCCTGCGGTCTACTGTAACCT
CGTTAGGGTTGTTTGGAATGACAGAGTTGTAGTTAGGGTAGCGGCCATCAATCAGTCTGC
ATCTCATAACGCCGTCAGTAAACTGGATTTCTGCGCTTCGGTCATCAAACTTGATGATAG
CGTCGTCGCCGTCCTTGCTCAGAATATTCTTCAGCAGAGAAGCTGGCTTCTTAGGCAAGT
TGAATGCTGAAGGAGATTCGCTCTTGATAGTGAAGTTCTTGCTGCGAACCAGCTTGTGAC
CATCGCTTGCTACGATAGCGAGAGCATCTGCTGTCAGGTCGAAGTAAATACCGTTCATGA
CAGGGCGCAACTCATCGCTGGCTGTAGCGAAGAGCGAGCGTGAAATGTTGTTGATCAGCA
TTTCTGTAGGCAAAGAAACGGTGGTGCAAGCATCGTTCATGCTCTGTGTGCGAGGATATT
CCTCTGCGCTCTGACCTGTGAAGTTATAAAGACCGTTCTGGTAAACAATCTTGATGGCAA
CGGCTTCTCCGGCAGCATCCACATCGAAGTGAAGAGGCTGCTCAGGCAGTTCCTTCAACG
CATCGAGGATAACGCGGTTAGGCACACAAAACTCACCTTCTCCATCGTGGTCGGTAAGAG
CGAGTGTACTCTTGATGACATTATCACTATCGCTAGCCGTGATGCTCATTTCACCGTTAG
CAACTTGGAAAAGGAAACAATCGAGGATTGGCAATGAATTCTTGCTTCCAATCACTTTTG
CGAGCATGTTGAGCTTGCTGCTCAATGCAGAACTTGATACTGTAAATCTCATGAGTATTT
TATTTAAATTTTATTTTGTTTTCTGTTTCACCTTAATTTAATTAGGCTATATcACCTAAT
TGAGCaCAAAAATACAAAAAATATCGCTGATAAGCAAAAATAATTGGAGAAAAGTTCTAG
TTTTTGAACTATTTTTAGTAATTTCGCAGTCAGAAAGAAAAAAACACCCTTTAAACAAAG
GAAAAACTTTAAATATTATCATATGGAATTACAAGGAAAGGTTATTGCCGTTTTGCCTGA
AAGAAGCGGCGTCTCTCAGAGAGGAGAGTGGAAAGCTCAGTCGTTCGTAATTGAAACTCA
CGAGCAGTATCCAAAGAAATTGTGCTTTGATGTTTTCGGAGCAGACCGTCTGGCTCAGTT
CAACATTCAGAGTGGTGAGGAACTTCTGGTTTCTTTCGACATAGATGCTCACGAGTATCA
GGGCCGTTGGTTCAACAGCGTCCGTGCCTGGAACATCCAGCGTGTTGACCCTAGCGCCGT
AGCTGGTGCTATGGGCGGAATGCAGCCAGGTGCGTTTCCTCCAGTAGGTGCTCCTGTAGC
TCCTGCTCAGCCAGCAGCTCCTGCTAATGGCGCAACTGCAGCATTCCCTCCAGTTCAGCC
TGCAGCTCCTGCAGCTGAGGGTGGTAGCGCAGATGATCTTCCTTTCTaaaAACAGAAAAG
TAAGATAAAAATAAGAGCACTTCGCCTGAGACTTTCTTCTGTCTCGGATGAAGTGCTCtT
TTTTTAtTCATAATCTTATATTTCTCTTTATCAACTGTTTTCTATTCTCTGCGTCTCTTC
TCAAAGAATTGTTTCGAAGCGGCAAAGAAGAGGAGAACGGAAGctGCATTTTCTATAGCA
ACCATCCAGAATGTTCCGTTGTAACCGAAATGTTCTGCCACGACTCCGCCTAGCAGACAG
CCGATTCCGAAGCCCAAATCCCAACCTGTAAGAATGCTGCTGTTTGCCGTTCCACGCTGG
TCGTGACGAGCCACATTAATGAACATGTTGAGGAAGGCTGGGTAAAGATGACCGTTGCCC
AGGCCGATGAGACAAGCCGAAAGATAATAGGCTACCGGGTGCTTGATGGCAACAAAGATG
ATGAAACCAACAAGCGAAAGCAGCATTCCTTCGGCCGCATTCTGGGTAAGTTTGCCCTGG
CTCAAGGCTTTTCTTCCCTGCAGTCTTGAGAGGAACAGACCCATGGAAAGAAGGGCAAAA
TAAGTGCCCGTTCCGCCCGTAATTCCGAGTTCCTCCTTGCTGTAGATTGCGAGATAATTG
CTCAGAACGCCCCAGCAGAAACCAAACATGGCGATGTTGATGGCTAGGAGCCAGGCACGC
GTCAGGAAGAAGCGGTCGAGAGAAAGCTTCTCCTTGTTCTTAACGATTTCCTTTTCGGGG
AGGCGGACGGTTCCTGCAATCACAACTGAGGCAATCGCCACGATGAAAGCTATCCAGAAG
AGAATCATGTAACTGTCTACCGCATTATGGAGATAGATTCCGATGGATGGAGCAATTGCC
ATGGCAAAATTGTTGCTCAGCCCGTAGAGTCCGATTCCTTCATTTCTCCTACTTGCCGGA
AGAACGTCGATGGCGCAGGTGCTGTTGGCAACCGTTACGGCTCCGAACGGACCTCCGTGC
AAGGTTCTGCAGATGGCAAACATCAGGATGGTGCTGGCTGCAATATAGCCGGCAAAGAAG
ATGGCGAAGGCTGAGAGACAGACCATCAGAACCTTCTTGCGCGAAAAGCTGTCAACTACA
TATCCGCTGAACGGACGAATGATGAGGGCGGCAACCGTATAGCCGCTCAGCACAATTCCA
ATCACATCTTTCGTGGCTCCAAAATTTTCGCTCAGATAGAGAGGGAGCAAAGGTGTGAGC
AGATAGAAGGCGAAATACAACAGAAAGTTGGTAGTCATCACCTTGATGTAGTTTGCATTC
CAAAGTTTCTCTTTCATCATTTTTTAGAGTCTATCCTCACTTTTAGAGTTTGTCCGCATT
ATTAGAGTTTGTCCTCCAGCCAGGCGTCGATGAGTTTTCGGGCGATGGAAAGTTTCTCTG
GGAGAATAGGGAGATTCTCTTTCGTGAACCATTTACCACGAGAGAGTTCCTCTTTCTGAA
GATGAATTTCTCCATCTACATATTCTGCCGAAAAGCCAATCATCAGACCGCTCGGATAAG
GCCAAGGCTGGGAGCCGAAATATTTCAAGTTCTTGATAGTCAGACCGGTTTCTTCCATAA
CTTCACGATGAACCGCCTCTTCCAGATTCTCGCCAGTCTCTACGAAACCAGCCACGAGAC
TGTCGAAATTTCCCTTGAAATTGCGAGCGTGTACCAGCAAGACCTGATCATCTTTCTTAA
TCAGAACGATGATGGCTGTGGCAAGCGAAGGCCAGACCTGTTTGCCGCATTCTGTACATT
TCTTACTGATGTCGGTTGCCATTTTCATCGGAGCTCCGCAAACGCCGCAGAATTGGGTAT
TCATGTCCCAATAGTTGAGTTCCTGACACTTTCCCGCTTTCTGGTAAAGGGCAGGAGAGA
GTTTGTAGAAACTAGGGCGCAAGCCGCACATTTCGTACTTCGGATTGCCGGTAACGGGCT
CAGGAATGGTGAAGGTCTTCACCTCTGTTCCGTCTTCCATCGGGGTAATGTTGAGAATGT
GAGTCCAAGGCTTTGTTGGGATTGGACTCTCTTCTGAACAAGGAATCGTATAGGTTCCGT
CTTCTTTCTTTTCGAGCAAGAGATCAGTCTTGCAAAATATAAACCAATACTTCATTCTTT
ATTTTGAACTTATTTGCTTTTTTACTTTGATCTTTATAATATGCTTTTCCAGAAGCGTTT
CGAGGAGCTATTCCTTCTTACCGAACAGCAATTCGAAATCGCGCTGGGCAGCAGGCTTGG
TCCATGCTTCCGGCACAAACTTCCAGTTGTTGTTTGGTTTTGCATCAACCGTTCCCATCT
TTTCAATTTCTTCCATCAGATAGTAGCGCTGGTCGCGCTTGCTGCGATAGATGATTCGGC
TTTCAAGACTGTCTTTCGGGATTTCGGCACCCTTGGTTAGGAGTTCGCCGCCGCCATTTC
CACGATAGCTGTTAACGGCTACCTTGTACCATTTCTTCTCATCGAAAGGTTCGCCGTTGC
TCATGCGCAGAATCtTcACCTTCTCGCCATCTGGCTTGGTTACGTCAACTTCGTAATCGA
TTCCCACAGCACTATCAAAGTTAAACGAGAGATTCTTGAAACCGAGGCGTTGCTGGTCGC
CaACGGTCTTTTCATCGAGCAGCAGGAGATGGTCGTCCGGGCTCTTCATGGTGTTCACCC
AGAGGTCGTAACTCATTTCCAGATGCTTTCTGATTTCTTCGCCCGTCATGCGCATTACGT
AGAACTGGTTCTCATATTTATAGAGATTGAACATGTCGCTCACACAGATTGGGCCGGCTT
TCAGAACCGCGTTGAACTGAAGAGGAGCGTTAAACGAAATGTCGGCTTTTGTCATCTGCA
ACTGGAGGTTGAGGATGAAATCGTTGAAGGCAGAACTGCCGAAGAACTGGTCGCGGCTGT
AGATGGTAGTCTTGAAGTTGCCAATCTGCTTGCCCACATATTTCTTTACTTCCGCAATCT
GAGGTTCGAAAGTTTTCATGAAATCCTCGTCGATAGGACAATCTGTCACATCCACAATCT
TGCCTGTCACCTTTTTGTCAGTTACCACCAGCTGCTTCTTTCCGTTTACCTTTTTCTTGT
TGAGGGTGAGGGTTATTTCTGCATCAGCCACGCTAATGGCGTTGTTGGCAGGATCCAGGC
AAACCACCTGCTTTCCATCAGTATTGGTTACGGTTTCGTTGTCGCGCGTATGGTCGTGGC
CGAAGAGAACGAGGTCGAAGCCCGGCACTTCTTTTGCCACCTTGATAGAGGCGTCTTCAT
CATATTCGGCAGTCTGAATGCCTCCGTCTTTTCCGCTGTGGAAGAGGCCGATGATAACAT
CCGGTTTTTCTTTCTCCTGGAGATACTTCACCCATTTGCGGGCGTTTGTTACCATATTTT
CAAATTTCAGTCCGCTCCAGAGATTCTCCGTGATCCAGTTTGGAATGGCAGGAGTAATCA
TTCCCAAGACTGCCACCTTCACGCCCTCGCGGTTCAGGATGAGATAAGGCTTAACGTATG
GCTCGCCTGTAGAAGTGCTGATGATGTTGGAACCAAGAACTGGGCAATTGAGTTCTTTTA
TCCATTTGTCGTAAACTGGATGACCCGTTTCAACATCATGATTGCCAAACACTTGCGCAT
CATACTTCATGTAGTTTACCACATCGGCAGCCACGTTTCTAGCCTTTGTGTTTACATAAT
TATAATAATAGCAGGTAGGCTGTCCCTGCAGAATATCGCCATTCTCCAAGAGGATGAGGT
TATCCTTGTAGGCTTTTCGCAAATTATTGACGTAGGAAGAAACGCGCGCCAAGGCTCCTG
CTTTTGGCTTACAGTTGATGAAATCGTAAGGGAAGAAAGAGCCGTGCACATCGCTTGTCT
CTATCACTCCCAGTTTTACGGTACGTTGTTGTGCCATAGCTTGTGAATTGAAAGTTAGCG
CCAGAAGAAGCGCAGCAAATAATTGTTTCATTTAATTAATGTATTACTTTTGAGTAATGG
AAGCCCATCAGTTGAGCTCTGTTTCTTATTTTCTCTGCAAAAGTACAAAAAAGAACTTAA
ATAGGCATACTTTTTGTTGGATAtTTTTTAAAAACTaAAAAATAGGAGGTTTTATAATAT
GGCATTTGTTGATTATTACAAGATTCTCGGCGTAGACAAGAACATTCCGCAGAAGGATGT
GAGAGCTGCGTATCGTAAACGTGCAAAACAGTTTCACCCAGATTTGCACCCTAACGACCC
GAAGGCGAAGGCTAAGTTCCAGGCGCTGAACGAGGCGTATGAGGTGATTTCTGACCCAGA
TAAGCGTGCTAAATACGACCAGTATGGCGAACAATGGAAGAATGCTGATGCATTCGGCGG
tTTCGGCGGAGCTGGTGGTGCAGGCGGTTCTGGAAGCTATGGTGGAGCAGGTGGAAATCC
ATTCGAGGGTTTCGACTTCAGCCAGTTTGGTGGAGGCGGAGGTTTCTCCAGCTTCTTCGA
AAATCTCTTCGGAGGTCGTGGCAGAAGCCAGCAGTCGGCTGATGGATTCGGTTCCGGCAA
TTTCGGCGGTTTTAATGGTTCTGCCGGTTATGGTAGCGGCTTTAATGGGGCTGGCTACGG
AGCTGGTGCTGATTTCGGTACTGGTGGTTGTGGCGGTGGTTGCGGCCAGAACGGGCGTGC
CAATAACGGCGAAATGAACATGAATGTGAATATCGACCTTTATACGGCTCTGCTGGGCGG
CGAGGGAATCATTAAATTGAGTAATGGTTCTAAAATCAAACTGAAGATTAAGCCGGAAAC
GCAGAATGGCACGAAGGTTCGTGTTCGCGGAAAAGGATACGACCGAGGTGACGGAACCTT
TGGCGACCTGATGATTACTTACAACGTGAAGTTGCCAACCGGGTTGAATGATAAGCAGAA
AGATTTGCTCCGTCAgATGAAGGATGCAAAGTAATTTCTAAAAGAAGGGAACGGGTTCTC
GAACATGAGAACCTTCCCGAAACATGAAGGTAAAAAGAAACGCCCTGCAAGAAGGGAACA
TTCAGAAATGAAGTTCCTGATCTTGCAGGGCGTTTTTTATTCTATTTAATCTTGCAGGGC
GTTTTTTATTCTATTCTGCGGCATTAATCTTCGACATGTTGAACGCAGAAACCTTGCCGT
CTGGCGAAACAGTTGCGTTGATTTTGAAATGGTTGGTTTTCTTTGTACCGTCGGTAAGCT
GAACTTCCTCACGTGCTGAGAACTGAACCTGATATTCATAATCTTCGTCACCCACCTCGC
GCTTCTTGATCTTATAATCGTTGGTGAGGAACCAGTTCAGGTTGGTCACATCTTCCTTAT
AAAGCTTATTCATAAAGGTAACAACATCTGCCTTGGTAGCAGAATTCTTACCCAGAAGCG
AAGAGAGAATGTCCTCGCaTGAAGCCTGCAAACCATCAGCATCGCGGGTATTGATGCTTT
GGAAGAAATGGCGGAACAGACTGCTTACCATATCTTTCTCTTCTGGCTGCAAATCTCTGC
TCTTGGCTTTCTTCATCGCATTCTCAGCCTGTTCGATATGCGAACCGTCAGCATGAGCGG
CGAGATAAGCCTGGTAAGCTTCTACATTATCAGCATTCTTGGCCACATTCCAGTCGATGG
AATCTATCTTGTTCAAAACCTCCTGCTTGTGTGGACTGTTTGGGTATTTGTCGAGATAAG
CCTGCAGGGCCTCTTTCGAACCGCTTACTACGGCGTTGGTCCAGTCCTGATCGGTCTGTT
TCAGAAGTTCGAGGTGAGCCATGATGGAATCACGATGCGCCTCGTCAGCATCTTTGTAAG
TATCTAGGTAACTCTGCAGAACCATCGGGTCGCTACTCTGCATCGCATACTCGTAAGCTT
CCAGTTcCtTATTCTTATTGGCACTATCATAGAAATAGTAGAAAATGCCACAAACGAGGA
AGGCGAAAATCAGAGAGATGATGATGACGCCACGGTTGCtTTTTTTCTTTTCCTGGGTTC
CTTCTCCGTTTCCGCCGTTCTGAGAATGGGTTTGCTGTGGGCGAACCGGAGGAACGGGTG
GAGTAGGAGGTGTTGCTGTTCTGACAGGTGTCTGAGGACGAGCCTGCTGTCTGAGAGCCT
CCTGACGGCGAATTTCTTCTTGTCTGATAGCATTCTGTCTGGCTACATTTTCAGCTTCTT
GCTGCTGAGTCATAGAAGGAGTCTGCTGGCTCATTCCCGCCGAAGAAGTCATTCTTGTGA
GCGAAGGATTCAGCTCATGGCAGTTAGGACACATTTCCAGGTTGCTGAAATAAATCTCGC
CACAATTTGGGCATTTGGTAATTTTGCCTGCTATTTCTACTCCGCAACTAGGGCAGGTAG
GTGCTTTATCGCTAATTTGGCGTCCGCATTCCGGACATTTTATAATTGCCATAATTCTAT
TTTTTGTTTATTAATTTACTTATAAAATTCATGCTTCTCTATTTCCAGACCTTATCCACT
CTTTACCTTGAAGCTAATCATAAAGTTCCAAGTTCAAGGTTCCAAGTACTATCGATGTCT
GAATCTGATTTCTCTGAGCTTGTGGCGCCCCATGAAACGGCTTTTGTCAACATAGCCGTT
TATTCCGTTGAGCCTGCCCTTACCCGTATATTGCCACATTTCGAAATCTCTACCATCGCG
CAATACAGGGATGCGCTTCGTATACTGGGCAATCATCAGCTTGTAGCTGTCTAGCTTGCC
CAGAAGATAGTTGTCATAGAAATTGGCTCCCGTATAGATGAGGGGTTTCTGCTTATATGC
TTTCTCTACGAGATGCAGAAACTTAAAGAGCGAATCGCAGAATTCTTCTGTATTCATGCC
GCTTTTCGTCTCCACATCAATCATAGGCAAGAGGTCCTGATCTCCCGGACGGCATTGGGC
CTTGAAATTTTCCAGTTGCGTCTGCTGTGGGATGCGGGGTCTGTAGAAATGATAAGAACC
TACTTTCATTCCGTAGCGATGAGCCAGGTCGATATTCTGCTTGTATTTGCTGTCGATGTT
GGTTCCTCCCTCGGTAGCTTTCAGATAAACGTAAGCCATCTTAGAGTTGTCGCCCACGGT
TTCCCAGAACACGTTGCCCTGATAATGACTCAAGTCGATGCCGTGAACGTGCCGACAAGT
GTCTTCGCATTGCACCTGGGCATGGGCTCCCAAGGCAATAATGGATGCTATAATAGAGAT
AAATAACTTTTTCATAGATGCAAAGATACGAAAATCAGATGAAAATCGTACTACTAAGAG
AGTAATTTTATAGATATTTTACTCTTCGTCCTGAtGAATCCCAGATTAACCCCCTTcAAT
CCTTACTGAAATTACTCTTCAATCTCAGATAATGACCGGAAGAAATTGTTCATGAAATTG
CTCATGGTTTCTATCGGAGCGTATTGCAGATAGCGCATGCTGCGGCGCAGATTCTTGCGC
ATGGTTCCCCCCGTAGTGCGTACAAAGCCGCTGCTGGTCTGCTCAAACTGAATGGCCTGC
TGGTCCATGATATTATAGTAGAGCGAACGAAGCGTCAGCCTGTAGGCGCCTCTTTCTATG
TGATGAACGAACGGGATTTCGTCCTGTTCAAAATCGAAGAAGGTGATGAGCACGCTTCCT
TCCAGCTGGGCGATGCGCTGGATGCGGAGCTTGGCAAGCCACTTCTCCAGTTTCACGAAA
TCTACCTTGTCGCCTCGGGTTCTCAGGTAGTCTCCCAACTGGATGATTCCTCTGAGATTG
ATTCCGTTAGCCAACATTCCATTTACGTTTGCCACGATGATGCGCAGCAGATAAATAGTC
TCGATAGAGGTATCGATGGCGTGGCGTTCATCTTCCTGAATCTTGCTGAGCCGCCGGTTC
AGAAAACTGTTGTTCATCTTCACCTCTCCGGCAGGAACATCATTCACGTTCTTGAGCATC
TGAGCTATCTTTTTCTTCTTAAAGGTAGTCATCGGTTCCATTTCTTCCTTGATGCCGAAG
TTGTCGGCACGGAGCTTGGTAAAAAGGTTGCGCTGAAGAAAATTCATATGCCTTGTTCTT
ATTAATAGTCAATAATAAAGTTTTGTTCTTCCTGTCAAGAAATCTCTAACGCAGAAGGAG
ACCCTCCTCTGATTTTTAGAAGTCTTCCTAACTGTATCTCTTAGGATAGCGCAAGAGGAT
GGCCAGCAGGGCTGCCACACCTATCGCCAGCGGATAGTAGAGATAAGGAAGAATGTCCAT
CGGACTGAGATTGGCCAGACCGGCTGCCAGGAGCATCTGCACGCCATAAGGAATCAATCC
CTGAACCATGCATGAGAAGGTGTCTAGAATGCTGGCTGCCTTGCGGTTGTCTACGCCAAA
CCGGTCGCCTATCTTTTTCGAAATATTTCCTACTGTCAGAATCGCTACCGTATTATTTGC
CGTACAGATGTTTACCATCGAAACGAGGGCGGCGATAGAAAGTTCGGCTCCACGCTTGCT
GTTTACGTGGGCTGTAATCTTGTTGATGATGAAATCGATTCCGCCGTTTTCGCGGATGAT
TTCGAGCATACCACCTGCCATCATGGCGATGATAATGAGTTCGCCCATGCCGATAATGCC
GTTGCCCATGGCTGAGAACCAGCCAAAGAGATCGTAGCTTCCGGAGGCACCCAGAAGATG
ACTGCCTATGCCGATGGCGCCACAGAGTAGGGTGCCCAGGGTGAGAACAGCCATTACATT
CATGCCGGCAATAGCGGTAACGAGGACGGTGAGGTAAGGCAATACTTTCATGTATTCTAC
CTCGTTGATATGGGTTGGGGCCTGAAGACCGACTCCCATGACAGAATAGGCGATGAGTAC
GAGTACGGCGGCCGGAACCACAATCATGGAGTTGACCTTGAACTTATCGCTCATCTTGCA
GTTCTGCGTCTGCGTAGCAACAACCGTCGTATCGGAGATGAACGAGAGGTTGTCGCCGAA
ATAAGCGCCACCTACGATGATGGCGGTCATCATGCCTACGTTAGCATCCATCGAGTGGGC
CAGTCCGGCGGCTATCGGAACCAGAGCCACTACGGTTCCCACACTTGTTCCGATAGATAC
GGAGATAAAGCAGGCAGCCAGGAAGAGTCCTGGCAGAATCATGCTGGCTGGCAGGATGCT
GAGCGCCAGGTTGACGGTTGCATCAACGGCTCCCATCGCCTTGGCTGATGCGGCAAACGA
GCCAGCCAGCACGTAAATCCAGAGCATGAGCATCAGGTTGTTGGCGCCGGCACCCTTGCT
GTATGTATCCACTCGTTTCCTGACAGGCATTCCGCCGGAAATAGCCACGGCATAAATGCT
CGAAATCATGAACGCTACTGTGAGCGAGAGGCTGGTGTCCTGATGGCTGCTGTCTACCGA
ATATACGGTAAAAGCCACGATGAGGACAATCAGCAAAAATAATGGCGACAACGCCAGCAA
ACCTTTTTTATTACTCATACTTCTTTTTTCTTCTTAATTAAAGAGTTACTCCATTCTTGA
AGATGGAGATTTCACGATAGCCATTATACTCGTTGCGAGCCTCCTCGCCACTTGCTACGG
CTATAATCTTATCAATAAACTTGCTTACCAAGTCTTTCATTTCTACACCTTCTACCAGAG
CGCCGGCGTTGAAGTCAATCCAGTTTGGCTTGTTCTTTGCCAGATTGCTGTTGGTAGAAA
TCTTCATCGTTGGCACAAAGGTTCCGAATGGGGTTCCGCGACCTGTGGTGAAGAGAACGA
GCTGGCAACCTGCTGAAGCCAGAGCTGTGGCTGCTACAAGGTCGTTACCTGGAGCTGAAA
GCAGGTTCAAACCGGTTGTCTCCAGACGGTCGCCATATTGGAGCACGCCGCTTACCGGAG
CACGGCCGCACTTCTGGGTGCAACCCAAAGCCTTATCTTCGAGGGTTGAGATACCACCTG
CCTTGTTACCTGGAGAAGGGTTCTCGCCAACCGGTTCACCATGGCTCAAGAAGTACTCCT
TGAAGTCGTTAATCAGGTGAACGGTCTTGTCGAAGAGTTCCTTATTTTCGCAACGGTTCA
TCAGAATGGTTTCTGCGCCAAACATTTCCGGTACCTCTGTCAGGATGCTTGTACCGCCCT
GAGCTACGAGCCAGTCGCTAAATTCACCTACCAATGGGTTGGCTGTAATTCCGCTGAAGC
CGTCAGAACCGCCACACTTCAAACCTACGCGCAGTTTGCTTACCGGAACTTCCTCGCGCT
TGTCTTCCTTAGCCAGGGCATAGAGGTTGCGCAGAATCTTCATGCCTTCCTCGAGTTCGT
CGCCTTCAACCTTCTGTGTTACAAGAAGTTTGATGCGGTCGTGATCATAGTCGCCGAGCA
TCtTCATGAAATCATCTGGCTGGTTGTTCTCGCAGCCGAGCGAGAGAACGAGCACGGCAC
CTGCGTTTGGATGCAGACAGATATCGCGAAGCACCTTGCGGGTATTCTCATGGTCGCCCG
AGAGCTGTGAACAACCGAAGTTGTGGTGCCATGCATGGATGGCGTCGATGCCTTCGCAGC
CTGTTTCTTTCTTGAGGAGTTCTACCAGTTTCTCAGCCACGCCGTTAACGCAGCCCACGG
TAGGAACTACCCATACTTCGTTTCTTACGCCTACTTCGCCATTCTTGCGAACGTAGCCCA
TGAAGGTGCGGTTTTCCTTAGCGATGTTAAGCTGCTCGTTAACCGGGTTGTAGGTATATT
CGAGCGTACCGGCAAGATTGGTCTTGAGGTTGTTCTCGTTAACCCATTCGCCCGCCTTGA
GACCGGTCTTTGCATGACCGATAGGGTAGCCATACTTCAGGATATCTGTACCCTCGGCTG
CATCGTTGATGAGCACCTTGTGTCCTGCAGGTGTATCCTGCAATAATGTGATGGTCTTAC
CATCTACTTCAATCGTTTCACCCTTCTTCATAGGGCGCAAGCAAACCACTACCGAGTCGG
CAGGGTTAATCTTGATAAAACTTGATTGTTCCATACGTAGTCTGTTTTTTATTTATTGTT
TATAATTTATAATGTTTCTGTATTGTCGCTAGTTGGCTCCATACGCCCTGAAAGGGCAGA
AGCTCCTAGCCCAGGGCATCGCCCTGGGTAATTACGGACGCAACCCTGTCGCCCTGTAAG
GGCAAAAGCTTTAATTCTGCCAATTCGCCTTAGAGCTGGGTTCTGCGATAGAAATCTACG
TTTTCCTTCATCAGCAGCTCGATAGGCATATAGTTTACCGGCGTAACTTTCTTCTTCAGC
ACGATGGCCTGGAAGAGCGTGTCTACGCAGGAGTAACCCTGCATGTAGGCGTGCTGGGCG
ATGAGGAAGGAAATGCTTCCTTCGCGCAGACAGCGGGCGTTTTTCTCTACCATATCATAG
CCCATGATCTGAACGTCGCGGCGGTTGGTCTTCAGCAGGAAGTCGCCCACGATGTGCGCC
TTCGAAGTCATGGTGATGCAATGGTGGATGTTCGGATGCACGGCAAAGAACTTCTCCAGC
ATTTTGACGAATTCTGCACGTGTGCCGCTCAACGGCAGGTCGAGCAAGGTAATCTTCACG
TTAGGGAAGTGGTCGTGCATGTAATGGCGGAATCCTACCTCTCGGTTATCCTGCTGCTTG
CTGACCACTCTTCCGTCTTTGGTCTGCCTCATGAGCAGGATTTCATCTTCCTTTGCTGCA
AGCATCATCAGCATCTTGGCTGCGAAGAAACCGGAACAGAACGAATCCTGGCCGAAGAAA
GAGAGCGGACGCAGATCGGGCATGTAGGAGTCGAGCAGGATGAACGGGATGCTTTTGTGA
TGCAACGCCTCGGTAAACTCGCGGGTCACATCGAGCGATGAAGGCACCACGATGACTCCT
TCCGGACTGGCCTCAAGAATCTTGTTGCCTTCTTCGCGGAACGATTCCTCGCTGGAACGC
TCATAGAAACGAATCGCTACATCGATATGGAAGTCACGTCGGGTATCTTCACAtTTTTTT
GCGCCTTCCTCTATTTCCTCCCAGTAAGCCTCCGATTCATGTTTCGGAATCAGCAGGTAG
AAGGTATAGGATTTGTTGTAAGCCAGAGCGCTGGCGTACACATTAGGCTGATAATTCATT
TCCTTGAGGGCTTTCTCGACCTTGTCGCGTGCAGGTTTCGACACGTTTGGACGGTCGTGC
AGAACTCGGTCTACGGTTCCAACGGATACGCCAGCTCTCTCGGCAATATCCTTGATTCTG
ATTTTTTCGGCCAtTGtTTTTTAGCATTACGGGTCTGGTTGCTTCGCGTGTACTTATTAT
ATAAGGAGCCTCTCCTGGGGGCTACGATAGaTAAAACGTCGCAGGTACTTCCAGCTGTGC
ACAGACCACAATTAGTATTAAGCAATTCTGTTGTGTGCGACCACAAGTACGAATTTTGCC
GCAAATATACAACAATTTTTTGAATTGTGCGAAGACACAGCAACTTTTTTGCACGAAAAA
CaAAAAAAAATGCGATTTTATTTCGTTATTCGAGAAATTATGGTTATTTTTGCCCTCGAA
ATTGAATGACAACTGATAATTGAACTTCATTTCTCTACTGAAAAGTGGAATTTAATTTGT
TACTCATAACAAACAAAATAAAAACaAAAAAATTAAAACTATCAAACATGGCAAAAATTG
TAACATTAGGTGAGATCATGCTTCGTTTATCACCAGAAGGCAATGATCGTTTCATTCAGA
GTGAATCACTTCGCATCATCCCTGGTGGTGGTGAGGCTAACGTAGCTGTAAGCTTGGCTA
ACTATGGTCATGATGCTTACTTCGTATCTAAGCTCCCTAAGCACGAGATCGGTCAGATTG
CTGTCAACGGTCTCCGTCGTTACGGCGTTAACACAGAGTTCATCGCTCGTGGTGGCGACC
GCGTAGGTCTCTACTATGCCGAGACTGGTGCTTCTATGCGCCCATCCAAGGTAATCTACG
ACCGTGCACACAGCGCAATTGCTGAGGCTGACCCATCTGATTTCGATTTCGACAAGATTA
TGGAGGGTGCCCAATGGTTCCATTGGAGCGGTaTTACTCCAGCTATTAGCGACAAGGCTG
CTGAACTTACCAAGTTGGCTTGTGAGGCTGCTAAGCGTCACGGCGTAACTGTTTCTGTTG
ACCTCAACTTCCGAAAGAAGCTCTGGACTTCTGAGAAGGCTATCTCTGTTATGCGTCCTC
TGATGAAGTATGTTGATGTTTGTATCGGTAATGAGGAAGATGCTCAGCTCTGCCTGGGCT
TCAAGCCAGACGCAGATGTAGAGGGCGGTAAGACTGATGCTGAGGGTTACTACGGAATCT
TCAAGGGCATGATGAAGGAGTTCGGATTCAAGTATGTTGTTTCTACTCTCCGCGAATCTC
TCTCTGCTACACACAACGGCTGGAAGGCTCTTATCTATGATGGTAAGGAGTTCTATCAGA
GCAAGCACTACGACATCAACCCTATCATCGACCGCGTTGGTGGTGGCGACTCTTTCTCTG
GTGGTCTGATCCACGGTCTTCTTACTAAGGAGACTCAGGGCGAGGCTCTTGAGTTTGCGG
TAGCTGCTTCTGCTTTGAAGCATACTATCCCTGGCGACTTCAACCTGGTATCTGCTGACG
AGGTAGAGAGCCTGGCTGGCGGTAACGCTAATGGTCGAGTTCAGAGATAATTATAGTTTA
AAGTTTATAGTTGATAGTTTATAGACTGTCTTGCTTACGGCGTAGCTCCTATAAACTATA
AACTATTCATTGTTAATTCATATAAGGTAATGGCAAAGTTTAGCAAAATGCAGGTTATGG
CAGCCATGAAAGAGACTGGTATGGTACCTGTTTTCTTCAATAAGGATGTTGAAATCTGCA
AGAACGTCATCAAGGCTTGTTACGAGGGTGGCGTACGTGTTTTCGAGTTTACTAACCGTG
GTGACTTCGCTCACGAGATTTTCGGAGAGTTGGTAAAGTGGGCCGACAAGGCTTGCCCTG
AGATGATTCTGGGTGCAGGTACAGTTGTTGATGCCGGTACAGCTTCTCTGTATCTCCAGC
TCGGCGCTAACTTCATCGTAGGTCCTAACTTCAACCCAGATATTGCTCCAGTTTGCAACC
GTCGTCTGGTTCCTTATTCACCAGGTTGCGGTTCTGTAACTGAAATCAATAATGCTCAGG
CTGCCGGTTGCGACGTAACCAAGGTATTCCCAGCAGGTAACGTAGGCGGTCCTTCATTCG
TCAAGAACGTAATGGCACCTTTGCGTTGGAGCAACATCATGGTAACAGGTGCCGTAGAGC
CAACAGAGGAGAATCTTACTCCTTGGATCAAGGCTGGCGTTCTCTGCGTAGGTATGGGTT
CTAAGCTCTTCCCTAAGGAGACTGTTGCTGCTGGCGACTGGGCTGCCATCACAGCCAAGT
GTCAGGAGGCTCTCGGTTACATCGCGAAGGCTCGCGCTTAATTTAGGCTATTTTTCATCG
AGATGCAGATTTCAGCATCCTTTTTTTCCATGTCGCCATCATCAATTCTGGTGGTGGCGG
CATTTTTTCTTTCAGCTTGTTCTCCTGCGAATAAGGCAAGGGTAGATGAGCTGAACGAGC
AATCCTATGCTTATCATTATCGCAATCTCGATTCTACTAAAGTGCTGGCTGAGAGGGCTT
TGAAGCTTTCAGAAGATTATCCCTCAGGTCGTGCAGAAGCCTATAACAACCTTGCCTTCG
TATGTATAGCCAAGATGGATTACAAGGGAGCCAAGGGATGGCTGAAGAAGATTGAAGAGG
AGAGCGATAACCAGATAGAACTCGCTATTGCCGATGTTCAGAACATGCGACTCTGCCAGA
GAGAATCGCACAACAAAGATTTTTATGCTTATCGCGAAAAGGCGATGAGGCGTTTGCGCA
GAATTCGCGAAGAGGTGAATTCCATGCCCCCGAGAGAAAGCAAACGCGTGATTTATGCGA
AATCTGAATTCTATATTGTGGCCGCCACCTATTTTTATTATGTGGGCTTAGACGAGCCGA
TGTTTCAGGAGCTTAACCGTCTGGACCCAGATGAGCTGGAACAGGATTCGGCACAATATC
TCAACTATCTTTATAATATAGGTTCGGGCGGAGCTATCGTCAAGGGAACCGAAAACGAAA
TCAATCAGGCGGAATTCGACCGGCTGATCAGCTGCTACATGTTGGCTAGCGACCCTGCCC
ATCCTTATCCTTACTGGCAGGCTaACGCCCTGCAGTCTATTAGCGAGCACCTCAGAAAAG
GAGAGGTGAGCGAATTCCTCATACGCAACAACCTGCCTGCCTTCCAGTATCTCAACATCG
AGCAGATGCCGAACAATCTGCTGGCAGGCAACTTTGCCCAGCGTGCCCTCAACCTCTTTT
CGAGCTACGGAGATGTTTATCAGACTGCCGGAGCCAACCGTACGCTGGCTGAATGTTTCT
GGGATATCCATGATTATTCTTCGGCGCTCGACTGCCTGAATCATGCCCTGAACGACAACA
AGGCCATCGAGCAGGCACCCGACCTCGTAGCGTCGATACGTGAAAGACTCTGCCTGGTTT
ATTCGGCTATAGATGATAAGCAGCAGAGCGATTACAACCGCAATATCTATCTGGATTTGC
AGGACCGTTCGCGACAGGACCGCCAGCTGGAGGCACGTGCCGCGGCACTCGACGAGAACG
CCCAGCAGCTCAACCTGATGATTGCTGCCGTGGTGGCGATGATTGTGCTCGTGGTGGTTC
TGCTCTACGTATTCGACCGCATGAAACGCAAGAAGATGAAGAACCAGTCGATGGATGAAC
TGCTTGCACCTTTGCGTGAGTGGAGCGAGAATAACACTAGGAAAATCAACGAATTAAAAG
ATaAGCAGGAGGAGGTTCAGGATGAACTGAACGTAACCCGACTGCATATCGAAGAAAACA
AGAAACGCAATCTGGAACAAAGGGCTAAGATTTCGCTCGTAAACAGCATTACGCCTTTCA
TCGACCGCATGATTCACGAGGTAAACCGACTCTCCGAAGGGGGCGAAAGCGATGAGGTGC
GGCAGGAACGTTACCAGTATATCGCCGAACTCACAGATAAGATTAACCAATATAACAACG
TGCTTACGGAGTGGATTCAGATGCGCCAGGGCTCACTCAGCCTGCGTATCGAAAGTTTCC
CGCTCCAGCAGCTTTTCGATATTGTAAGCAAGGGCAAGATGAGCTTCCAGATGCAGGGCG
TGAAACTCGATGTAGAACCTACAGATGCCGTGGTCAAGGCCGACCGCATCCTTACGCTCT
TCATGATCAATACCATAGCCGATAATGCCCGCAAGTTTACACCCGAAGGCGGAAAGGTAA
CCATTAGCGCCAAGGTTTCTGACTTCGTGGAAATCAGCATCTCAGATACCGGAAAGGGTA
TGGACGAGGAGCAGCTGGCGCATGTTTTCGACCGGACCTATACGGGCGGTCACGGCTTCG
GACTGCTCAACTGTAAGGGCATCATAGAGAAATATAAGAAGGTGAGTTCGCTCTTTGCCG
GCTGCCAGATCAAGGCAGAAAGCAAGTTGGGCGAGGGGAGCCGCTTCAGTTTCCGTCTGC
CTAAGGGCATCGCCCGCCGAACCCATCAGTTGTTGGGCATCTTCATCATGCTCTTCGTGC
TGCTGTCGGCTGCGGTCCAGCCtTGCGAGGCTAAGAAGGCAAACGACATCCGCCAGCGCC
ACAATCATCACAAGACGAACGTAGATGCCAATCTCCAGCGTGCCGACGATTTTGCAGATA
GTGCCTACTTCAGCAATATCAACGGCACCTACCAGCGCACCCTGGCCTTTGCCGATTCTT
CGCGCCATTATCTCAACGCGTTCTATCTGTCGAAATATCCCGACGGCAAGTATCTCATGG
TGGCTCATCCGGAGGTGGGAATGGCGGCAGAACTCTCCTGGATGCGCGAAGGGCTTAGAA
CCAATTATCACGTCATCCTGGACCTGAGAAACGAGTGTGCCGTGGCTGCCCTGGCGTTGC
ACCAATGGTCGCTCTACCAGAGCAACAACAAGGTTTATACCCAGCTGTTCCGCGAGATAA
GTGCCGATAATACGCTCGATAATTACGTGCACACGATGCAGCAGAGCGAGAACTCGAAGA
CCGTGGCCGTGGTGCTGCTCATCCTGTTGCTGCTGCAGTTGCCGCTGGCTTATTATCTGC
TCTATTACCGCCACGTGCTGAGCTACCGGTTTGCCATGATTGAGCAGACCAAGGCTAAGC
GGACCGACGAGGCTGAGCAGGAATCCCTGAAACTGGAGCTGATGACCGATGAGCTGCATA
GGGCTGAATATGAGAATGATAAGCTTCATATCTCCAATTCTGTGCTCGACAACTGTCTGT
CTACGCTCAAGCACGAAACGATGTATTATCCGTCGCGCATCCGCCAGCTTATCGATTCGC
AGCCCGATGATGTAGATTCGCTCAAGGAACTGGTAGCTTATTATAAATCGCTCTATTCTC
TGCTCAGCGCCCAGGCGATGGAGCAGGTAGAAGGCAACATCAAGGCAGATGATTTCCTGA
ACCGCTATCTTGTTTCTCTGATGCGCGGCAATTCCAAGGATTACCATACCGGAGTGGCTG
AGATTCCGGGTTCTGCCTACGTGAGATATTGGATTGACCAGCAGGATGTGGCCTATGATG
CTGCGCTCCATGCCCAGCTCTTCACCCCTCTGACGGGCGATTTGCGCTATCTCCTGTGCC
GGCAGATTGTGAGGGAACTGGGCGAGATTACCAATCTGCGCGGCTGCGGCATCAAGGCTT
GCCAGGGCGATAAGGGTTGCCTCAGGATAGAGGCCGTGCTGCCGGCACGCATCAAATGGA
AAAGTTTAAAATCATAAGAAAATAAAAATATCAGAAAATGGAAAATTTTAAAGTCATCAT
AGTAGAAGACGTGCCCCTGGAACTGAAGGGCACAGAGGGTATCTTCAAGAATGATATTCC
AGAGGCTGAAATCATCGGTACTGCCGAGAGCGAAATAGCCTATTGGAAACTCATCAAGCA
GCAGTTGCCCGATCTGGTTCTGCTCGACCTCGGACTGGGCGGTTCCACCACGGTAGGCGT
AGAAATCTGCCGCCAGACCAAGGAGCAGTATCCTGACGTGAAGGTGCTCATCTTTACAGG
AGAAATTCTGaACGAAAAACTCTGGGTAGATGTGCTCGATGCGGGCTGCGACGGCATCAT
TCTGAAGAGTGGCGAACTCCTTACGCGTGGCGATGTGGCGAGCTGCATGGGAGGTAAGAA
ACTGGTGTTCAACCAGCCTATCCTTCAGAAGATAGTAGACCGTTTCAAGCGGAGCGTAAA
CAGCCAGCTGATGCGTCAGGAGGCTCTGGTGAATTATGAGATTGATGAGTATGACGAGCG
TTTCCTGCGCCATCTTGCGCTGGGCTATACCAAGGAGCAGATTACCAACCTGCGCGGAAT
GCCTTTCGGCGTAAAGAGTCTGGAGAAGCGACAGGCAGAACTGGTTCAGAAACTCTTCCC
TGACGGCAACCACGGCATGGGCATCAACGCCACCCGCCTGGTGGTAAAAGCCTGCGAGCT
CCGCATCCTCGATATCGACCATCTGCAGGCAGATGAAGAATAACTCGTTTCAATAAGCGC
TTTTTAAAGAATGTATAAGAAAGTATTGGCCTATCTGGCATTATCGTTGGGAATAGCCGA
AGTAGTGGTGATTCTGGTTTCGTGGCTGCTTACAGCTGCGATGCCCGAGTCGTTCACCCA
TTCGCTTACCAGCCCCGAGGGCATCCGCTGGTTTACGGGCCATTTTGTAGACCATCTCAC
CTCAGTATGGCTCGTATGGCTGGTGCTCATCAGCATCACCATCGGGGTGGTAAAGCAGAG
TAGGGTGCTCCATTTCGACCATACCCAGTATCGCCAGCGCACGGCCTTGCGCCTGATGCT
CATCGAGTTATGCATCTCTGCAGGTATCATGCTGGCGCTCACCCTCTTGCCCCATGCCAT
TCTGCTGAATGCCGTAGGAACCCTCTTTCCGGGTCCGTTCACGCATAGTCTCATTCCGTA
CATCTGTTTCTCGGTCATGGTGATGAGCATGAGTTACGGCATCATGAGCGAGAGCATCAA
GGGCATCAGTCAGGTTTATGATGCGATGAATCAAGGCATCCGCCTCCTGTCGCCCTGCTT
TCTTTTCTACATTCTCGTGATGCAGCTCTATACATCCATCCTCTATGTAATGGAGTAAGA
TAAAAGCCCCCGATGCTCGTTTCCTTGCATCAGGGGCTCTTTTCTTATTGTGGTAAAATC
AGGGGGGCTGTTCGGTTTTTCGGGGAGTTCGCTTACTCCAAACCGTCACCCTCATTACCG
CCGGTAGTTCCACCGCCTTCGGTATTTCCGCCGCCCGGGGTGTTATCCGAACCGCCGCCA
CCTGGGTTATTGTCTGGGTCTTCCACATCGCCCTTATCGTCGGAGGTAACGTTTTTCACC
ACCTTGCCGTTGCGGTCGTAACAGGTAATCTGGATGGAGGTTTCCTGCAGCTCGCGCTTG
ATGTCAACGCTTGGGGTGAAGATTACACGGCGGTTGGTAATCAGACTGGTAGCCACTTCG
CCTACGGTAGGCACACTCTTGGCTCTTACGCCGAATCGCATGGTTCCCAATCCCGGAACG
GCTACGGAATGGCCTTCGGTACACCACGCCTTGATAACCTCGCCTGCTGCATCCCAGCAA
ACCTGCATCACGCCCACGCTAACGCCGCTTCTGATAGCCGCCTCCTTGATTACCTTGCTC
TCAGAGAGCTTGTTGTAAAGTTCGGTACCGAGGATGAATCTGTACTGACCCTTCATTTCG
CCTACTTGGATAAGGGTCTCCTTTGCTTTCAAATTAATTGCCATAATCTTTTGATTTTTA
AATGATGAATACTCTTGTTAACTTGTAAATCCTACCGGATGGTGATGGTTGGCACGTAGT
AGGTAGAATCTACTTTGGTGGAGATGTTATTCTCCTGATGTTGCCGCTGGTTCTTTCCGA
TTACGAGTCCTGCCGTGCAGGAGCTGGATAGGAAGGTGACGATGGCTGAGCAGATCGCCA
CGATGAGATACCGGATGAATGCCTTCATGTTCTGGTTCATGATTTTTTTCTGCCCCCTGT
TAAGTTTCGCTAGCGAAACGACTCGTTTCGAGGCTTGGAGTCTTGGTTTCATTTTCTTTT
TTATTTTCCCAATTAGGAAGATATTTTTCTCCAACTGGGCAAGTGATTTTGCGCGCTTTC
TGAATCACGATGCAAAGATACGAAATCCCGATTTATCAGGTGTGCGATAGCGTGCGATAC
CATGCGATAGCGGAACATTTTCTTTAAAACACTCAACATTTAACACTTAACGTTCAACAT
TGAAAAAGCCTCCGTTCCCAGCGATTCTATCGCTGGTCCGTCACCCGCCAAGTTAACACT
AAACACTAATCACCAATAACTAATATCCCGGTTCCCCGAGGTTATCGAAAATAGCCTTTA
CCTGCTTAGGCGTGAACGACTTGCAAGTTTTTTCATATCCCATCTGCTGCAATTCATCCC
AGAGCGGTTGGCAACGCCGAATCCAACTCATGAGATGATTCACGGCCGTGCGTGGCATAC
TCTCGGGAAAGTACATCAGCCCCAGTTCCTTCTTCGTATACGTGCGGTTTATAAAATTTT
CCATAATCTCAATTTTTAAATCATTTGTTTATCGGCTCCTTGCTCCCGGAAGGTGCAGCA
GCCCCTAAAAGATAGTATTCGCTGAAATCCTTGCAGCCCGGTGGCAACTGGTGGTGAACC
AGCTGGGGGAGCATCTCCCTGAGTTGCATGAAGAGGCTTTCGCCCGGCACATCCTGATCG
GGAAACATGTGGAATTCCACCTGATACAGTTTTCCGATATCCGTCAGCAGCTGCTTATCC
TCGGGTTTGAGGAGCGTGGCAGAAGGGATGGCTATCGCCTTATGTCCGGCAGAAAGCATC
GCCCAGCAGTCGCTACATCCCTCCGTAATGAACAGCCTATCcgcCCGGCTTCAGTCTctt
cacaaCCGGCAGGTTATAGATGCTGCATCTTGCGCCGTAAGGGAACCTGAAGCGGGGAGC
ATCCTGCTCCTTCTTGTAATCCAGGTTTCGGTTCTGAATACCGATAAGCCGCCCATCGGT
ATCGAAGTAAGGAATCTGCAGCCAGTTGATGCCCTTCTTATCCGTCCAGGAAGTAAGTCT
GCACCAGTTCACCACTCTCCAGTCAATCTTCCTCTCCTCGAAGAGAAATCTCCGAGCTGC
CTGGTTGAGCCAGGGATGTTCGAAGAACCTAGCATACCTGCTTGCATCGAAGGAAGATTT
CCCCGAATCATCacCCgAAGAAGAACTATCGGATGAAGAGCCCGAAGAAGAATCCTCCTC
CAGCTGAATCTGATGTTCCTCGGCGAGCCATCGGCAAGCCGCCGGAAAATCCTTCCCCAG
GTATCTCATCACCAGGTCGATGGTGCCGATAGAACTCCTCATGCAGACATAGCATCTGCA
GCTGTTCTTGGTCTTGTtgaacgcaagGCTGGCgtggtGGTCGTCATgaaGGGGcagaGC
GCCTTATGGTGCTCCACCTTCATccccAtctCtttCgcaaaccttcTCTATCGGAAGTTC
GCGCAGTTTCTGAATCTCATATTTCTCCATCATAtcCCtTTCCCtTTCTTTTTCTTGGCA
TCAGCAGCCATCTCCTTCTGCTCGTCATCAGCCTCTTTCTTCTTTCTTCCAGAGCCGCCA
CTCTTGCCCCTGTTCCGAGCGATTCCATCGCTCGTCCCACTTCCTGTCAAGTACTCCTCA
GTCTTAGTATAAAGCCCCGTTTCTGCCGAAAAGGTGATAAACTTGCGAAACACCCATTTC
CTGATTTGCCCCTTCGTGCCATCTTTCGATTTCCCCAGCTGCAAGCGGAGCGATTCCAGC
TGCGCCTCGTTGAAAGGGTTTGGCAGGTCGTCAAGCAGGTTCTTAGGTCCTCTTCGCTGC
GCCTCGCTTACCGAGTCAGCATCCTGGTTCAGCAGGTCGGCGAATAGCTGCATCTTGCTC
CAGATATCATGATAAACCAGCCACTCCACAAGCTCACCCATCGCCTTCGTCCAAGTCTGG
TCGTTCAGCACCCAGAGCAGGCAGCCCGCCTTCCATGCCGACACGATGGAGCGCTTTGAG
ATATCCCACAGCACATCATCATCCGTCAAGTCAGCAAGCGTAGCCATATCTGCCGCCAGA
CGGTCGGTAAGCGAGTTCAGAGGCTTGATGATAAACCGTCCCTTACAGATGCTGAGTTTC
ACCAGATACTCATCCAGCTTTTCAAAGAAACAGGCATCATATTCACCCTGTCTTGGAATC
TTTCCCACTCGCGCCTGACGCGACTTATAAGAGAATACCATTCGGCCGaAAGTACCATTG
AAGAGCTCGTTCTTGTAAAACTTGCGGGCTGCAAATGGGGTAGAAGAGAGCGTGAGATTG
GCGCGCAGAACCGGATTACCTGTTATGCCGTCTGCCGTTGCTCTCAGAGCTCCGGCTCGC
TGGCGGTCGTAGATATTGCGCAGCATCTGAGAGATCTGCTTATGTCCGCCACACATCCGG
TCCGCCATCTCCACCTCGGGCAGATTGAGGTATTGCGTTCTCTCGCCCAACTTCTCGCAT
CCCATGGCATTCTGGATGAAGGCGGCGTTGGTGACATCTGAGGGTGGAAACCAGAAACTC
ACATCCGGGCGTGCCGGTTTCTCCTTGTTGGCCGACTTCGTTTTCATCTGTCTCTGCCAT
TCCACAAGCTTATCAAGTTCCTTCTCATCATGTTCACGGAAGTTGTGACAGATAGCTTCC
ACGATGTTGGACAGTTGTCCCTTATTACAGCCCGAATCGGCCACGAGATTGGCCATCATG
CCACATAATTCCTTCCAACTGAGGTCAGGATATTGAAATTTCGCCTCACTTACCTGCGCT
CCGAGTATCGGAAAGAGCATCGGAACTAAGGGTTCATGCATGTCTTTTGATACCTGAGAG
AGCAAAAGTTGTACACATTCGGTGCCTTTTCCCAGCTTTGGCATCGTCGGAGCGGTTGAA
[truncated: 3,170,161 more chars]
