# Supplementary material for: Expansion of intestinal Prevotella copri correlates with enhanced susceptibility to arthritis
Source: eLife. 2013 Nov 5;2:e01202. doi: 10.7554/eLife.01202 (PMC3816614; doi:10.7554/eLife.01202)
Supplement: Figure 2—source data 1. — DOI: http://dx.doi.org/10.7554/eLife.01202.010 [file elife01202s003.zip › Figure_2/Panel_B/src/mk_all_karyotypes.sh]

#!/bin/bash

for i in ../assemblies/*.fa; do python ../src/contig_to_circos.py $i `basename $i | cut -d '_' -f 2` > `basename $i | cut -d '_' -f 2`.karyotype; done
