# Supplementary material for: Expansion of intestinal Prevotella copri correlates with enhanced susceptibility to arthritis
Source: eLife. 2013 Nov 5;2:e01202. doi: 10.7554/eLife.01202 (PMC3816614; doi:10.7554/eLife.01202)
Supplement: Figure 2—source data 1. — DOI: http://dx.doi.org/10.7554/eLife.01202.010 [file elife01202s003.zip › Figure_2/Panel_B/src/mk_all_links.sh]

#!/bin/bash

for i in ../nucmer_out/*.coords; do
    python ../src/nucmer2links.py `echo $i | cut -d '/' -f 3 | cut -d '.' -f 1 | cut -d '_' -f 1` \
      `echo $i | cut -d '/' -f 3 | cut -d '.' -f 1 | cut -d '_' -f 2` < $i > \
      `basename $i | sed 's/.coords/.links/'`
done
