# Supplementary material for: Expansion of intestinal Prevotella copri correlates with enhanced susceptibility to arthritis
Source: eLife. 2013 Nov 5;2:e01202. doi: 10.7554/eLife.01202 (PMC3816614; doi:10.7554/eLife.01202)
Supplement: Figure 2—source data 1. — DOI: http://dx.doi.org/10.7554/eLife.01202.010 [file elife01202s003.zip › Figure_2/Panel_B/src/nucmer_all.sh]

#!/bin/bash

for i in *.fa; do
    SUBJ_1=`echo $i | cut -d '_' -f 2`

    for j in *.fa; do
        SUBJ_2=`echo $j | cut -d '_' -f 2`

        nucmer $i $j -p ${SUBJ_1}_${SUBJ_2}
    done
done
