# Supplementary material for: Expansion of intestinal Prevotella copri correlates with enhanced susceptibility to arthritis
Source: eLife. 2013 Nov 5;2:e01202. doi: 10.7554/eLife.01202 (PMC3816614; doi:10.7554/eLife.01202)
Supplement: Figure 2—source data 1. — DOI: http://dx.doi.org/10.7554/eLife.01202.010 [file elife01202s003.zip › Figure_2/Panel_B/src/pseudochrom.py]

import sys
from Bio.Seq import Seq
from Bio.SeqRecord import SeqRecord
from Bio import SeqIO

pseudochrom = []

for x in SeqIO.parse(sys.stdin, "fasta"):
    pseudochrom.append(str(x.seq))

SeqIO.write(SeqRecord(Seq("".join(pseudochrom)), id=sys.argv[1], description=""), sys.stdout, "fasta")
