# Supplementary material for: Expansion of intestinal Prevotella copri correlates with enhanced susceptibility to arthritis
Source: eLife. 2013 Nov 5;2:e01202. doi: 10.7554/eLife.01202 (PMC3816614; doi:10.7554/eLife.01202)
Supplement: Figure 2—source data 1. — DOI: http://dx.doi.org/10.7554/eLife.01202.010 [file elife01202s003.zip › Figure_2/Panel_B/src/synteny.tab]

# name	color	faa
p_copri_nora	p_copri_nora	/comp_node0/andrew/proj/prevotella/results/20120312_OTU5_v2_scaffolds.fasta
p_copri_dsm	p_copri_dsm	/comp_node0/andrew/proj/prevotella/results/20120309_Pcopri_DSM_scaffolds.fasta
p_buccalis_atcc	p_buccalis_atcc	/comp_node0/andrew/proj/prevotella/results/20120314_Prevotella_buccalis_ATCC_35310.fna
p_buccae_atcc	p_buccae_atcc	/comp_node0/andrew/proj/prevotella/results/20120314_Prevotella_buccae_ATCC_33574.fna
