# Supplementary material for: Expansion of intestinal Prevotella copri correlates with enhanced susceptibility to arthritis
Source: eLife. 2013 Nov 5;2:e01202. doi: 10.7554/eLife.01202 (PMC3816614; doi:10.7554/eLife.01202)
Supplement: Figure 2—source data 1. — DOI: http://dx.doi.org/10.7554/eLife.01202.010 [file elife01202s003.zip › Figure_2/Patient_Assemblies/Pcopri_Filtered/Subject_028B_FE.b6]

Contig0.1	contig00001	90.32	2158	146	61	8880	11007	116009	113885	0.0	2769
Contig0.1	contig00001	94.71	208	8	3	5168	5373	117287	117081	7e-87	320
Contig0.1	contig00001	91.22	148	11	2	14240	14386	113892	113746	1e-50	200
Contig0.1	contig00001	90.60	149	10	4	8499	8645	113892	113746	5e-49	195
Contig0.1	contig00001	98.75	80	1	0	33626	33705	126662	126583	2e-33	143
Contig0.1	contig00001	83.08	130	9	11	8464	8586	113746	113869	2e-22	106
Contig0.1	contig00001	82.31	130	10	11	14205	14327	113746	113869	1e-20	100
Contig0.1	contig00001	87.36	87	4	5	96712	96794	113746	113829	2e-18	93.5
Contig0.1	contig00001	100.00	37	0	0	108012	108048	178615	178651	3e-11	69.4
Contig0.1	contig00001	97.22	36	1	0	44740	44775	178616	178651	5e-09	62.1
Contig0.1	contig00003	86.12	245	27	7	70830	71071	41459	41699	3e-68	257
Contig0.1	contig00003	93.62	47	2	1	44738	44783	97932	97886	2e-11	69.4
Contig0.1	contig00003	95.45	44	0	2	108014	108056	97928	97886	2e-11	69.4
Contig0.1	contig00003	100.00	29	0	0	108015	108043	83301	83273	4e-07	54.7
Contig0.1	contig00003	100.00	28	0	0	44742	44769	83301	83274	2e-06	52.8
Contig0.1	contig00004	90.43	94	7	2	96704	96795	76629	76536	1e-27	122
Contig0.1	contig00004	89.69	97	8	2	14191	14285	76635	76539	1e-27	122
Contig0.1	contig00004	88.89	99	7	4	8450	8545	76635	76538	2e-26	119
Contig0.1	contig00004	81.69	142	16	7	39878	40014	40983	41119	9e-24	110
Contig0.1	contig00004	84.38	96	8	5	8562	8653	76537	76629	4e-17	87.9
Contig0.1	contig00004	81.91	94	10	6	14305	14394	76539	76629	1e-12	73.1
Contig0.1	contig00004	100.00	38	0	0	108012	108049	34022	34059	4e-12	71.3
Contig0.1	contig00004	97.37	38	1	0	44740	44777	34023	34060	2e-10	65.8
Contig0.1	contig00005	97.65	85	1	1	24387	24470	63902	63986	2e-34	145
Contig0.1	contig00008	85.93	270	28	10	14133	14396	30157	29892	5e-75	279
Contig0.1	contig00008	90.38	208	15	5	14214	14418	39032	39237	1e-71	268
Contig0.1	contig00008	88.00	225	24	3	14196	14418	1020	797	5e-70	263
Contig0.1	contig00008	89.05	210	17	6	8449	8655	30098	29892	9e-68	255
Contig0.1	contig00008	89.22	204	18	4	8473	8674	39032	39233	1e-66	252
Contig0.1	contig00008	88.61	202	22	1	8455	8655	1020	819	2e-64	244
Contig0.1	contig00008	92.78	97	5	2	96697	96792	1026	931	9e-33	139
Contig0.1	contig00008	89.89	89	9	0	96704	96792	30091	30003	2e-25	115
Contig0.1	contig00008	94.23	52	2	1	14172	14222	59	8	2e-14	78.7
Contig0.1	contig00008	92.31	52	3	1	8431	8481	59	8	1e-12	73.1
Contig0.1	contig00008	97.62	42	1	0	14145	14186	38996	39037	1e-12	73.1
Contig0.1	contig00009	98.78	82	0	1	24390	24470	47982	48063	2e-34	145
Contig0.1	contig00011	98.34	26357	409	27	14456	40797	2977	29319	0.0	4.622e+04
Contig0.1	contig00011	98.14	19105	311	26	41813	60907	29313	48382	0.0	3.327e+04
Contig0.1	contig00011	95.55	9757	337	79	60914	70608	48425	58146	0.0	1.552e+04
Contig0.1	contig00011	98.19	2977	48	3	11162	14138	7	2977	0.0	5193
Contig0.1	contig00011	84.14	1993	240	68	77326	79282	65733	67685	0.0	1860
Contig0.1	contig00011	97.85	745	16	0	89868	90612	73954	74698	0.0	1288
Contig0.1	contig00011	91.28	883	45	18	70796	71650	58212	59090	0.0	1175
Contig0.1	contig00011	93.85	244	9	6	71417	71657	59262	59502	5e-100	363
Contig0.1	contig00011	91.63	227	14	4	87081	87302	72898	73124	6e-84	309
Contig0.1	contig00011	96.95	164	5	0	87809	87972	73604	73767	6e-74	276
Contig0.1	contig00011	90.97	144	5	7	71029	71168	58376	58515	3e-47	187
Contig0.1	contig00011	90.97	144	5	7	70960	71099	58445	58584	3e-47	187
Contig0.1	contig00011	85.06	87	11	2	70288	70373	57907	57822	3e-17	87.9
Contig0.1	contig00011	93.33	45	3	0	108013	108057	32216	32260	4e-11	67.6
Contig0.1	contig00012	87.76	98	6	4	8560	8653	2268	2363	7e-24	110
Contig0.1	contig00012	83.47	121	9	10	96704	96818	2363	2248	1e-21	102
Contig0.1	contig00012	85.71	98	8	4	14301	14394	2268	2363	1e-20	99.0
Contig0.1	contig00012	85.87	92	10	3	14197	14285	2363	2272	2e-19	95.3
Contig0.1	contig00012	85.11	94	9	5	8456	8545	2363	2271	2e-18	91.6
Contig0.1	contig00013	93.83	81	5	0	70880	70960	28310	28230	8e-28	122
Contig0.1	contig00013	100.00	34	0	0	108014	108047	20545	20578	5e-10	63.9
Contig0.1	contig00013	92.68	41	2	1	44792	44831	12168	12208	2e-08	58.4
Contig0.1	contig00013	97.06	34	1	0	44741	44774	20545	20578	2e-08	58.4
Contig0.1	contig00014	90.43	209	19	1	14214	14422	40193	39986	2e-73	274
Contig0.1	contig00014	91.16	181	13	3	8473	8652	40193	40015	6e-64	243
Contig0.1	contig00014	88.72	195	14	7	8483	8673	38123	38313	1e-60	231
Contig0.1	contig00014	86.76	204	12	12	14224	14419	38123	38319	5e-55	213
Contig0.1	contig00014	79.32	237	31	17	14198	14426	40015	40241	4e-36	150
Contig0.1	contig00014	81.82	176	24	8	14196	14367	38294	38123	2e-33	141
Contig0.1	contig00014	81.48	189	16	15	8457	8636	40015	40193	3e-32	137
Contig0.1	contig00014	81.22	181	16	15	8455	8626	38294	38123	5e-30	130
Contig0.1	contig00014	95.89	73	1	2	96721	96792	40193	40122	4e-26	117
Contig0.1	contig00014	88.17	93	8	3	96704	96794	38293	38202	2e-23	108
Contig0.1	contig00014	88.89	90	7	3	96705	96792	40015	40103	2e-23	108
Contig0.1	contig00014	98.18	55	1	0	71228	71282	37887	37941	5e-20	97.1
Contig0.1	contig00014	97.67	43	1	0	14145	14187	40229	40187	2e-13	75.0
Contig0.1	contig00017	97.06	34	1	0	71232	71265	20690	20657	2e-08	58.4
Contig0.1	contig00017	100.00	28	0	0	8463	8490	20633	20660	1e-06	52.8
Contig0.1	contig00017	100.00	28	0	0	14204	14231	20633	20660	1e-06	52.8
Contig0.1	contig00017	100.00	28	0	0	96711	96738	20633	20660	1e-06	52.8
Contig0.1	contig00017	100.00	28	0	0	14360	14387	20660	20633	1e-06	52.8
Contig0.1	contig00017	100.00	28	0	0	8619	8646	20660	20633	1e-06	52.8
Contig0.1	contig00019	97.96	18006	314	35	103970	121938	13314	31302	0.0	3.116e+04
Contig0.1	contig00019	95.54	6098	207	46	90614	96675	1	6069	0.0	9694
Contig0.1	contig00019	95.45	2794	91	31	101106	103876	10455	13235	0.0	4423
Contig0.1	contig00019	95.10	2082	88	11	97460	99531	6849	8926	0.0	3267
Contig0.1	contig00019	93.65	1763	74	21	122025	123776	33566	35301	0.0	2601
Contig0.1	contig00019	94.91	1434	59	8	99641	101061	8949	10381	0.0	2231
Contig0.1	contig00019	95.53	627	26	2	123830	124455	35312	35937	0.0	1002
Contig0.1	contig00019	100.00	83	0	0	110094	110176	19326	19408	3e-37	154
Contig0.1	contig00019	100.00	83	0	0	109984	110066	19436	19518	3e-37	154
Contig0.1	contig00019	95.65	69	3	0	124770	124838	35932	36000	2e-24	111
Contig0.1	contig00025	87.39	119	10	4	14301	14416	51808	51692	1e-30	132
Contig0.1	contig00028	95.78	1421	51	9	6994	8410	49384	50799	0.0	2283
Contig0.1	contig00028	93.06	72	4	1	27237	27308	3415	3485	2e-22	104
Contig0.1	contig00030	94.21	328	13	5	237	561	47972	48296	3e-140	496
Contig0.1	contig00030	86.13	238	31	2	39813	40049	41019	41255	5e-68	255
Contig0.1	contig00030	80.00	90	15	2	44731	44820	16978	16892	4e-10	63.9
Contig0.1	contig00030	97.30	37	1	0	108014	108050	16969	16933	4e-10	63.9
Contig0.1	contig00031	94.44	54	2	1	14368	14420	19893	19840	9e-16	82.4
Contig0.1	contig00031	95.83	48	2	0	8627	8674	19893	19846	1e-14	78.7
Contig0.1	contig00031	94.00	50	2	1	71228	71277	19938	19890	2e-13	75.0
Contig0.1	contig00031	100.00	28	0	0	8455	8482	19866	19893	7e-07	52.8
Contig0.1	contig00031	100.00	28	0	0	14196	14223	19866	19893	7e-07	52.8
Contig0.1	contig00031	100.00	28	0	0	114987	115014	24296	24323	7e-07	52.8
Contig0.1	contig00033	96.15	52	2	0	6100	6151	19547	19598	7e-17	86.1
Contig0.1	contig00033	97.50	40	1	0	14382	14421	37903	37942	7e-12	69.4
Contig0.1	contig00033	100.00	36	0	0	5506	5541	19514	19549	3e-11	67.6
Contig0.1	contig00036	95.17	207	10	0	14214	14420	8858	9064	1e-89	327
Contig0.1	contig00036	94.57	184	8	2	8473	8655	8858	9040	2e-76	283
Contig0.1	contig00036	78.60	243	35	17	14196	14430	9039	8806	1e-34	145
Contig0.1	contig00036	81.58	190	19	12	8455	8636	9039	8858	4e-34	143
Contig0.1	contig00036	97.22	72	2	0	96721	96792	8858	8929	5e-28	122
Contig0.1	contig00036	96.00	50	2	0	14138	14187	8815	8864	8e-16	82.4
Contig0.1	contig00039	100.00	76	0	0	33627	33702	22423	22348	1e-33	141
Contig0.1	contig00042	81.08	74	9	5	19242	19312	1792	1721	2e-07	54.7
Contig0.1	contig00043	100.00	30	0	0	70882	70911	27189	27218	5e-08	56.5
Contig0.1	contig00044	88.71	425	39	7	553	971	1469	1048	8e-145	510
Contig0.1	contig00044	90.45	157	15	0	405	561	2157	2001	1e-53	207
Contig0.1	contig00044	93.81	97	4	2	237	331	2252	2156	1e-34	145
Contig0.1	contig00048	80.68	88	12	5	44738	44821	31103	31017	3e-10	63.9
Contig0.1	contig00049	96.48	256	8	1	10766	11020	34763	34508	4e-118	422
Contig0.1	contig00049	92.08	202	13	3	9099	9299	34958	34759	6e-76	281
Contig0.1	contig00050	96.93	163	4	1	40834	40995	29850	29688	4e-73	272
Contig0.1	contig00051	91.53	59	4	1	71228	71286	34528	34471	3e-15	80.5
Contig0.1	contig00052	84.47	206	24	6	39853	40054	11804	11603	2e-50	196
Contig0.1	contig00053	90.45	220	20	1	8456	8674	23746	23965	4e-78	289
Contig0.1	contig00053	89.24	223	20	4	14197	14416	23746	23967	3e-74	276
Contig0.1	contig00061	88.02	192	15	6	39855	40044	7849	8034	1e-57	220
Contig0.1	contig00066	89.86	69	5	2	27240	27308	2969	3035	1e-17	87.9
Contig0.1	contig00079	89.06	64	5	2	14360	14421	18881	18818	7e-15	78.7
Contig0.1	contig00079	97.56	41	1	0	8619	8659	18881	18841	1e-12	71.3
Contig0.1	contig00079	100.00	36	0	0	8455	8490	18846	18881	2e-11	67.6
Contig0.1	contig00079	100.00	36	0	0	14196	14231	18846	18881	2e-11	67.6
Contig0.1	contig00079	100.00	35	0	0	96704	96738	18847	18881	5e-11	65.8
Contig0.1	contig00080	95.24	42	2	0	124346	124387	17478	17437	1e-11	67.6
Contig0.1	contig00081	79.68	3460	554	139	117260	120636	5170	1777	0.0	2357
Contig0.1	contig00081	84.41	1142	159	19	115669	116801	6694	5563	0.0	1105
Contig0.1	contig00081	81.56	1307	200	40	120644	121929	1541	255	0.0	1040
Contig0.1	contig00081	82.17	1021	134	47	112474	113470	9732	8736	0.0	833
Contig0.1	contig00081	77.40	792	114	53	111232	112003	10943	10197	6e-115	411
Contig0.1	contig00081	78.61	547	69	38	110324	110855	11836	11323	4e-87	318
Contig0.1	contig00081	97.92	96	1	1	109973	110068	12104	12010	5e-41	165
Contig0.1	contig00081	86.49	148	12	8	8531	8674	1	144	3e-38	156
Contig0.1	contig00081	98.75	80	1	0	110094	110173	12093	12014	2e-34	143
Contig0.1	contig00082	91.53	118	5	5	8560	8674	6	121	8e-39	158
Contig0.1	contig00084	95.67	231	9	1	6119	6349	24304	24533	1e-102	370
Contig0.1	contig00084	93.43	198	12	1	5176	5373	24450	24646	2e-79	292
Contig0.1	contig00085	100.00	34	0	0	108014	108047	9594	9561	2e-10	63.9
Contig0.1	contig00085	91.11	45	3	1	44738	44781	9598	9554	2e-09	60.2
Contig0.1	contig00086	87.31	197	19	6	70877	71070	9118	8925	1e-57	220
Contig0.1	contig00086	100.00	35	0	0	108013	108047	24413	24379	5e-11	65.8
Contig0.1	contig00086	95.12	41	1	1	44738	44777	24415	24375	2e-10	63.9
Contig0.1	contig00089	77.26	4930	859	240	14832	19633	18145	22940	0.0	2652
Contig0.1	contig00089	78.47	1254	185	67	11626	12849	15316	16514	0.0	741
Contig0.1	contig00089	90.98	255	16	7	14145	14395	9885	10136	9e-93	337
Contig0.1	contig00089	90.27	257	18	7	8402	8654	9883	10136	2e-90	329
Contig0.1	contig00089	93.03	201	12	2	8455	8655	5346	5544	2e-79	292
Contig0.1	contig00089	89.11	202	18	4	14196	14396	5346	5544	4e-66	248
Contig0.1	contig00089	81.03	232	25	15	14196	14418	5543	5322	1e-41	167
Contig0.1	contig00089	93.62	47	3	0	14140	14186	132	86	1e-12	71.3
Contig0.1	contig00094	92.86	42	3	0	124346	124387	484	525	6e-10	62.1
Contig0.1	contig00099	97.83	46	1	0	14142	14187	3529	3574	1e-15	80.5
Contig0.1	contig00102	79.11	225	21	13	8452	8652	13804	14026	4e-31	132
Contig0.1	contig00102	91.11	90	8	0	96705	96794	14026	13937	2e-28	122
Contig0.1	contig00102	78.17	229	18	19	8453	8654	14030	13807	1e-26	117
Contig0.1	contig00102	89.13	92	10	0	14194	14285	14030	13939	4e-26	115
Contig0.1	contig00104	83.21	3388	397	144	79261	82550	12550	15863	0.0	2946
Contig0.1	contig00104	84.63	1757	234	36	62927	64665	1854	3592	0.0	1716
Contig0.1	contig00104	92.09	177	13	1	71450	71625	4177	4353	4e-66	248
Contig0.1	contig00104	87.65	81	7	3	87222	87301	16142	16220	7e-19	91.6
Contig0.1	contig00105	90.62	64	3	3	30273	30335	14236	14175	4e-16	82.4
Contig0.1	contig00108	100.00	29	0	0	101076	101104	2889	2917	8e-08	54.7
Contig0.1	contig00119	89.76	205	20	1	39855	40058	4804	5008	4e-70	261
Contig0.1	contig00122	87.52	713	79	9	5444	6151	5346	6053	0.0	815
Contig0.1	contig00122	84.71	85	7	5	8464	8544	365	447	1e-15	80.5
Contig0.1	contig00122	84.71	85	7	4	14205	14285	365	447	1e-15	80.5
Contig0.1	contig00122	84.71	85	7	4	96712	96792	365	447	1e-15	80.5
Contig0.1	contig00122	81.11	90	11	3	8560	8645	452	365	9e-12	67.6
Contig0.1	contig00122	100.00	36	0	0	108012	108047	14115	14080	9e-12	67.6
Contig0.1	contig00122	93.18	44	3	0	44740	44783	14114	14071	3e-11	65.8
Contig0.1	contig00122	94.87	39	2	0	14348	14386	403	365	4e-10	62.1
Contig0.1	contig00125	97.83	46	0	1	14142	14186	96	51	4e-15	78.7
Contig0.1	contig00131	78.69	2923	478	127	24392	27237	10695	7841	0.0	1812
Contig0.1	contig00131	90.43	209	15	5	8454	8660	1177	972	6e-73	270
Contig0.1	contig00131	88.41	207	20	4	14195	14399	1177	973	1e-65	246
Contig0.1	contig00131	95.56	90	4	0	96704	96793	1175	1086	4e-35	145
Contig0.1	contig00132	88.30	188	13	9	8473	8655	4320	4503	8e-57	217
Contig0.1	contig00135	81.19	2254	339	77	103970	106176	5922	3707	0.0	1735
Contig0.1	contig00135	79.84	1801	281	80	106243	108002	3527	1768	0.0	1240
Contig0.1	contig00135	81.39	677	102	24	103206	103870	6648	5984	2e-151	531
Contig0.1	contig00144	100.00	29	0	0	101076	101104	2962	2990	6e-08	54.7
Contig0.1	contig00148	92.08	202	12	4	14196	14395	11843	11644	2e-76	281
Contig0.1	contig00148	92.08	202	12	4	8455	8654	11843	11644	2e-76	281
Contig0.1	contig00148	82.73	220	20	14	14190	14400	11638	11848	9e-46	180
Contig0.1	contig00148	81.45	221	21	16	8449	8659	11638	11848	9e-41	163
Contig0.1	contig00148	94.38	89	5	0	96704	96792	11842	11754	5e-33	137
Contig0.1	contig00150	89.12	285	21	10	70796	71075	4428	4707	8e-96	346
Contig0.1	contig00153	90.48	63	4	2	14125	14187	317	377	2e-16	82.4
Contig0.1	contig00154	100.00	35	0	0	108013	108047	332	366	2e-11	65.8
Contig0.1	contig00154	88.46	52	3	3	44740	44788	332	383	1e-09	60.2
Contig0.1	contig00157	89.68	155	10	5	8523	8674	11998	12149	1e-49	193
Contig0.1	contig00157	85.90	156	13	9	14264	14414	11998	12149	4e-39	158
Contig0.1	contig00161	93.17	205	10	4	14214	14416	5056	5258	2e-81	298
Contig0.1	contig00161	89.22	204	17	5	8473	8674	5056	5256	6e-67	250
Contig0.1	contig00161	97.78	45	1	0	14142	14186	5017	5061	3e-15	78.7
Contig0.1	contig00165	88.62	896	82	19	5330	6215	4436	5321	0.0	1072
Contig0.1	contig00165	90.87	219	15	5	5178	5395	10382	10596	1e-78	289
Contig0.1	contig00165	90.68	118	7	3	5112	5225	413	530	5e-38	154
Contig0.1	contig00165	88.00	100	10	2	6146	6244	11362	11460	6e-27	117
Contig0.1	contig00171	89.29	1652	170	7	44818	46466	3459	5106	0.0	2063
Contig0.1	contig00171	88.55	1625	168	18	49470	51085	8073	9688	0.0	1954
Contig0.1	contig00171	80.36	1920	284	77	47156	49023	5774	7652	0.0	1371
Contig0.1	contig00171	88.59	298	31	3	44439	44735	3110	3405	9e-100	359
Contig0.1	contig00171	94.12	187	9	2	14238	14423	1	186	6e-77	283
Contig0.1	contig00171	90.12	162	9	7	8497	8655	1	158	5e-53	204
Contig0.1	contig00171	97.92	48	1	0	96745	96792	1	48	6e-17	84.2
Contig0.1	contig00173	76.64	6786	1168	358	30247	36817	2353	8936	0.0	3365
Contig0.1	contig00173	86.73	211	15	7	29976	30185	2114	2312	1e-58	222
Contig0.1	contig00173	98.08	104	2	0	14190	14293	11191	11294	2e-46	182
Contig0.1	contig00173	96.88	96	3	0	8449	8544	11191	11286	3e-40	161
Contig0.1	contig00173	96.63	89	3	0	96704	96792	11198	11286	2e-36	148
Contig0.1	contig00175	97.16	211	5	1	14142	14351	10977	11187	1e-98	355
Contig0.1	contig00175	91.13	203	15	3	8404	8604	10980	11181	1e-73	272
Contig0.1	contig00175	87.10	186	15	9	8473	8654	3415	3595	2e-52	202
Contig0.1	contig00175	85.95	185	19	6	14214	14395	3415	3595	4e-49	191
Contig0.1	contig00175	89.60	125	10	3	8552	8674	629	752	1e-38	156
Contig0.1	contig00175	97.75	89	2	0	96704	96792	11033	11121	5e-38	154
Contig0.1	contig00175	84.67	137	12	8	14263	14395	11163	11032	3e-30	128
Contig0.1	contig00175	85.37	123	14	4	14297	14416	633	754	4e-29	124
Contig0.1	contig00175	83.94	137	13	8	8522	8654	11163	11032	1e-28	122
Contig0.1	contig00175	91.78	73	5	1	96721	96793	3415	3486	6e-22	100
Contig0.1	contig00179	87.21	86	6	5	30247	30330	3075	3157	1e-19	93.5
Contig0.1	contig00198	87.96	216	18	8	39833	40044	7147	7358	2e-66	248
Contig0.1	contig00199	92.41	145	11	0	5397	5541	9239	9383	3e-54	207
Contig0.1	contig00203	91.16	215	12	5	14214	14423	2601	2813	1e-77	285
Contig0.1	contig00203	91.75	206	11	6	8473	8674	2601	2804	2e-76	281
Contig0.1	contig00203	80.63	191	19	14	14196	14377	2782	2601	2e-31	132
Contig0.1	contig00203	98.63	73	1	0	96721	96793	2601	2673	6e-31	130
Contig0.1	contig00203	79.27	193	18	15	8455	8636	2782	2601	2e-26	115
Contig0.1	contig00203	91.38	58	4	1	14130	14187	2551	2607	2e-15	78.7
Contig0.1	contig00208	91.22	205	12	6	8473	8674	6263	6464	3e-74	274
Contig0.1	contig00208	89.05	210	10	12	14214	14416	6263	6466	2e-66	248
Contig0.1	contig00208	94.59	74	2	2	96721	96793	6263	6335	6e-26	113
Contig0.1	contig00208	90.91	44	2	2	14145	14187	6227	6269	3e-09	58.4
Contig0.1	contig00211	100.00	36	0	0	108014	108049	1077	1042	5e-12	67.6
Contig0.1	contig00211	97.22	36	1	0	44741	44776	1077	1042	2e-10	62.1
Contig0.1	contig00214	88.44	199	15	8	8473	8667	10	204	4e-62	233
Contig0.1	contig00215	82.46	2748	377	101	55992	58687	5790	8484	0.0	2307
Contig0.1	contig00215	77.34	759	99	55	51228	51955	1841	2557	1e-106	381
Contig0.1	contig00217	91.51	106	9	0	14190	14295	8122	8017	6e-36	147
Contig0.1	contig00217	92.86	98	7	0	8449	8546	8122	8025	8e-35	143
Contig0.1	contig00217	97.67	43	1	0	14190	14232	8173	8131	3e-14	75.0
Contig0.1	contig00217	97.67	43	1	0	8449	8491	8173	8131	3e-14	75.0
Contig0.1	contig00217	97.67	43	1	0	14190	14232	8224	8182	3e-14	75.0
Contig0.1	contig00217	97.67	43	1	0	8449	8491	8224	8182	3e-14	75.0
Contig0.1	contig00224	97.83	46	1	0	14142	14187	1357	1402	6e-16	80.5
Contig0.1	contig00226	85.44	206	24	6	14125	14327	7588	7790	7e-55	209
Contig0.1	contig00226	85.34	191	14	12	8404	8586	7606	7790	1e-47	185
Contig0.1	contig00226	95.65	92	4	0	8563	8654	7749	7658	2e-36	148
Contig0.1	contig00226	92.31	91	7	0	14305	14395	7748	7658	6e-31	130
Contig0.1	contig00226	85.87	92	10	3	96704	96793	7659	7749	2e-20	95.3
Contig0.1	contig00226	97.78	45	1	0	71228	71272	7603	7647	2e-15	78.7
Contig0.1	contig00229	79.30	1285	192	53	94535	95768	5350	6611	0.0	832
Contig0.1	contig00230	91.14	158	8	5	14271	14424	1	156	7e-55	209
Contig0.1	contig00230	89.86	148	9	6	8530	8674	1	145	1e-47	185
Contig0.1	contig00230	85.16	128	12	7	14196	14319	125	1	3e-29	124
Contig0.1	contig00230	83.59	128	14	7	8455	8578	125	1	6e-26	113
Contig0.1	contig00230	89.01	91	7	3	96704	96792	124	35	7e-25	110
Contig0.1	contig00235	96.23	53	2	0	8449	8501	7529	7581	3e-18	87.9
Contig0.1	contig00235	96.23	53	2	0	14190	14242	7529	7581	3e-18	87.9
Contig0.1	contig00247	93.02	43	3	0	44741	44783	1852	1810	5e-11	63.9
Contig0.1	contig00247	100.00	34	0	0	108014	108047	1852	1819	5e-11	63.9
Contig0.1	contig00249	90.64	203	17	2	8473	8674	4632	4833	1e-72	268
Contig0.1	contig00249	90.29	206	15	5	14214	14416	4632	4835	1e-71	265
Contig0.1	contig00249	94.44	72	4	0	96721	96792	4632	4703	2e-25	111
Contig0.1	contig00257	86.75	234	27	4	39813	40044	5782	5551	2e-69	257
Contig0.1	contig00261	91.71	205	13	4	14214	14416	5375	5577	1e-76	281
Contig0.1	contig00261	88.24	204	19	5	8473	8674	5375	5575	8e-64	239
Contig0.1	contig00261	90.32	62	4	2	14127	14187	5321	5381	5e-16	80.5
Contig0.1	contig00269	89.60	202	17	4	14196	14395	351	550	3e-68	254
Contig0.1	contig00269	89.16	203	16	6	8455	8654	351	550	1e-66	248
Contig0.1	contig00269	81.33	300	33	18	14136	14423	611	323	7e-59	222
Contig0.1	contig00269	80.61	263	30	13	8404	8655	602	350	4e-47	183
Contig0.1	contig00269	89.42	104	7	4	96692	96793	340	441	2e-30	128
Contig0.1	contig00270	93.91	115	6	1	14128	14242	6431	6544	8e-44	172
Contig0.1	contig00270	96.67	90	3	0	8412	8501	6455	6544	4e-37	150
Contig0.1	contig00270	100.00	47	0	0	14349	14395	6544	6498	3e-18	87.9
Contig0.1	contig00270	100.00	47	0	0	8608	8654	6544	6498	3e-18	87.9
Contig0.1	contig00270	100.00	46	0	0	96704	96749	6499	6544	1e-17	86.1
Contig0.1	contig00284	80.25	1423	208	61	99668	101064	2144	3519	0.0	1003
Contig0.1	contig00284	90.59	202	15	4	14195	14394	4703	4504	1e-71	265
Contig0.1	contig00284	90.10	202	16	4	8454	8653	4703	4504	5e-70	259
Contig0.1	contig00284	94.32	88	5	0	96704	96791	4701	4614	9e-33	135
Contig0.1	contig00284	92.16	51	2	2	44738	44787	820	869	3e-13	71.3
Contig0.1	contig00284	100.00	36	0	0	108013	108048	822	857	3e-12	67.6
Contig0.1	contig00285	95.83	72	2	1	14214	14285	2897	2827	1e-26	115
Contig0.1	contig00285	82.56	86	6	7	8555	8636	2817	2897	3e-12	67.6
Contig0.1	contig00286	92.18	243	13	6	9099	9338	3	242	7e-94	339
Contig0.1	contig00287	100.00	33	0	0	108015	108047	1702	1734	2e-10	62.1
Contig0.1	contig00287	92.50	40	3	0	44742	44781	1702	1741	2e-09	58.4
Contig0.1	contig00295	94.64	56	1	2	8473	8527	5885	5939	9e-18	86.1
Contig0.1	contig00295	94.55	55	3	0	14214	14268	5885	5939	9e-18	86.1
Contig0.1	contig00300	83.71	933	131	17	5255	6170	3736	4664	0.0	861
Contig0.1	contig00300	93.68	95	6	0	8560	8654	5180	5086	5e-35	143
Contig0.1	contig00300	85.09	114	5	9	14178	14285	5069	5176	7e-24	106
Contig0.1	contig00300	87.13	101	4	6	8450	8545	5081	5177	7e-24	106
Contig0.1	contig00300	86.73	98	8	5	8559	8654	5675	5769	3e-23	104
Contig0.1	contig00306	90.69	204	15	4	14194	14395	3114	2913	8e-73	268
Contig0.1	contig00306	90.24	205	14	6	8453	8654	3114	2913	4e-71	263
Contig0.1	contig00306	93.41	91	4	2	96704	96793	3111	3022	3e-32	134
Contig0.1	contig00325	89.29	140	8	6	14190	14326	136	1	8e-43	169
Contig0.1	contig00325	89.21	139	10	4	8449	8585	136	1	8e-43	169
Contig0.1	contig00325	96.70	91	3	0	96704	96794	129	39	8e-38	152
Contig0.1	contig00329	89.26	121	9	4	8473	8591	125	7	1e-36	148
Contig0.1	contig00366	91.96	112	7	2	8564	8674	4583	4473	5e-39	156
Contig0.1	contig00366	90.16	122	7	4	14305	14423	4583	4464	2e-38	154
Contig0.1	contig00373	91.36	220	15	4	14196	14413	1	218	8e-82	298
Contig0.1	contig00373	91.58	202	15	2	8455	8655	1	201	1e-75	278
Contig0.1	contig00376	96.67	1443	48	0	6968	8410	1617	175	0.0	2399
Contig0.1	contig00376	93.22	1150	60	18	5104	6244	2867	1727	0.0	1676
Contig0.1	contig00377	89.80	147	11	4	14250	14394	2	146	7e-48	185
Contig0.1	contig00377	89.73	146	11	4	8510	8653	3	146	2e-47	183
Contig0.1	contig00377	97.30	37	1	0	96757	96793	2	38	3e-11	63.9
Contig0.1	contig00381	100.00	37	0	0	14380	14416	411	375	7e-13	69.4
Contig0.1	contig00407	90.77	65	3	3	5159	5221	4157	4094	2e-17	84.2
Contig0.1	contig00407	97.78	45	1	0	6265	6309	4138	4094	1e-15	78.7
Contig0.1	contig00409	81.51	119	12	7	8434	8544	202	86	5e-19	89.8
Contig0.1	contig00459	97.59	83	1	1	24390	24471	2440	2358	1e-34	141
Contig0.1	contig00474	96.23	53	2	0	8449	8501	3639	3691	2e-18	87.9
Contig0.1	contig00474	96.23	53	2	0	14190	14242	3639	3691	2e-18	87.9
Contig0.1	contig00474	100.00	41	0	0	8449	8489	3477	3517	3e-15	76.8
Contig0.1	contig00474	100.00	41	0	0	14190	14230	3477	3517	3e-15	76.8
Contig0.1	contig00474	97.56	41	1	0	8449	8489	3531	3571	2e-13	71.3
Contig0.1	contig00474	97.56	41	1	0	14190	14230	3531	3571	2e-13	71.3
Contig0.1	contig00474	97.56	41	1	0	8449	8489	3584	3624	2e-13	71.3
Contig0.1	contig00474	97.56	41	1	0	14190	14230	3584	3624	2e-13	71.3
Contig0.1	contig00474	100.00	35	0	0	14361	14395	3517	3483	8e-12	65.8
Contig0.1	contig00474	100.00	35	0	0	8620	8654	3517	3483	8e-12	65.8
Contig0.1	contig00474	100.00	34	0	0	96704	96737	3484	3517	3e-11	63.9
Contig0.1	contig00498	89.26	121	8	4	5104	5221	1973	1855	3e-36	147
Contig0.1	contig00515	89.71	272	21	5	123850	124119	2154	2420	1e-94	340
Contig0.1	contig00515	80.62	227	13	16	8454	8653	373	151	2e-36	147
Contig0.1	contig00515	80.00	225	18	11	14195	14394	373	151	1e-34	141
Contig0.1	contig00515	86.96	92	8	4	8456	8545	151	240	2e-22	100
Contig0.1	contig00515	96.67	60	2	0	124394	124453	2721	2780	2e-22	100
Contig0.1	contig00604	93.62	47	3	0	30276	30322	517	471	1e-13	71.3
Contig0.1	contig00612	97.26	73	2	0	14190	14262	73	1	1e-29	124
Contig0.1	contig00612	95.89	73	3	0	8449	8521	73	1	5e-28	119
Contig0.1	contig00612	98.48	66	1	0	96704	96769	66	1	2e-27	117
Contig0.1	contig00612	97.92	48	1	0	8607	8654	20	67	2e-17	84.2
Contig0.1	contig00612	97.92	48	1	0	14348	14395	20	67	2e-17	84.2
Contig0.1	contig00625	91.86	86	7	0	5175	5260	67	152	1e-28	121
Contig0.1	contig00626	100.00	64	0	0	33638	33701	1	64	5e-28	119
Contig0.1	contig00725	97.06	34	1	0	8450	8483	2792	2825	9e-10	58.4
Contig0.1	contig00725	97.06	34	1	0	14191	14224	2792	2825	9e-10	58.4
Contig0.1	contig00972	84.86	2173	259	60	554	2697	2251	120	0.0	2126
Contig0.1	contig01001	93.82	259	16	0	5389	5647	2128	2386	7e-110	390
Contig0.1	contig01001	95.29	85	4	0	5176	5260	1920	2004	4e-33	135
Contig0.1	contig01012	87.76	2091	192	54	671	2736	245	2296	0.0	2385
Contig0.1	contig01012	87.04	247	21	11	242	478	1	246	3e-73	268
Contig0.1	contig01016	82.21	1383	188	55	59366	60719	542	1895	0.0	1138
Contig0.1	contig01016	85.37	547	72	8	58785	59326	1	544	5e-161	560
Contig0.1	contig01030	78.65	459	74	19	41361	41812	863	1304	1e-77	283
Contig0.1	contig01050	93.62	47	3	0	30276	30322	523	569	1e-13	71.3
Contig0.1	contig01168	87.67	73	5	4	30247	30317	1837	1767	4e-17	82.4
Contig0.1	contig01174	86.42	81	5	6	30240	30317	1094	1017	1e-17	84.2
Contig0.1	contig01312	93.22	59	3	1	8451	8508	1946	2004	3e-18	86.1
Contig0.1	contig01312	93.22	59	3	1	14192	14249	1946	2004	3e-18	86.1
Contig0.1	contig01395	79.49	234	10	21	8450	8654	634	410	4e-32	132
Contig0.1	contig01397	92.41	2015	92	52	9143	11122	1989	1	0.0	2817
Contig0.1	contig01442	89.36	47	5	0	96709	96755	270	316	2e-10	60.2
Contig0.1	contig01541	94.05	454	25	2	5730	6182	1	453	0.0	688
Contig0.1	contig01541	95.26	190	6	3	14207	14395	1885	1698	3e-82	298
Contig0.1	contig01541	93.19	191	8	5	8466	8654	1885	1698	2e-75	276
Contig0.1	contig01541	97.35	113	3	0	5167	5279	597	709	2e-50	193
Contig0.1	contig01541	96.30	108	4	0	5172	5279	1512	1619	5e-46	178
Contig0.1	contig01541	97.47	79	2	0	96714	96792	1885	1807	3e-33	135
Contig0.1	contig01725	86.42	81	5	5	30245	30321	259	337	1e-17	84.2
Contig0.1	contig01805	97.69	130	3	0	14287	14416	1748	1619	5e-60	224
Contig0.1	contig01805	90.83	120	8	3	8556	8674	1738	1621	6e-40	158
Contig0.1	contig02021	80.17	353	50	17	86657	86999	984	1326	1e-66	246
Contig0.1	contig02141	89.31	131	4	7	33626	33750	1178	1304	2e-39	156
Contig0.1	contig02301	94.74	228	10	2	14190	14416	511	737	6e-99	353
Contig0.1	contig02301	91.67	228	14	5	8449	8674	511	735	4e-86	311
Contig0.1	contig02301	83.65	208	16	14	14196	14394	716	518	1e-46	180
Contig0.1	contig02301	82.78	209	16	15	8455	8653	716	518	2e-43	169
Contig0.1	contig02301	96.67	90	3	0	96704	96793	518	607	8e-38	150
Contig0.1	contig02301	86.46	96	4	6	96704	96794	715	624	1e-21	97.1
Contig0.1	contig02417	94.23	104	3	2	33627	33727	833	936	2e-39	156
Contig0.1	contig02452	90.80	250	19	4	724	971	1503	1256	3e-92	331
Contig0.1	contig02740	87.43	167	16	5	6146	6309	1048	1212	6e-49	187
Contig0.1	contig02744	77.06	1190	199	68	44817	45969	263	1415	2e-178	617
Contig0.1	contig02876	96.54	896	28	3	7516	8410	392	1285	0.0	1480
Contig0.1	contig02876	96.36	110	4	0	6968	7077	298	407	3e-47	182
Contig0.1	contig03146	86.05	129	12	6	70251	70375	141	15	7e-33	134
Contig0.1	contig03295	83.09	207	18	13	14215	14413	1	198	1e-44	172
Contig0.1	contig04623	87.59	137	13	4	14190	14324	198	64	1e-39	156
Contig0.1	contig04623	84.52	155	20	3	8431	8583	216	64	6e-38	150
Contig0.1	contig04623	93.18	88	6	0	96704	96791	191	104	8e-32	130
Contig0.1	contig05982	95.77	71	3	0	14190	14260	73	3	2e-27	115
Contig0.1	contig05982	94.37	71	4	0	8449	8519	73	3	9e-26	110
Contig0.1	contig06016	90.51	137	8	5	14190	14324	208	75	8e-46	176
Contig0.1	contig06016	90.58	138	6	7	8449	8583	208	75	8e-46	176
Contig0.1	contig06016	93.41	91	3	3	96704	96793	201	113	2e-32	132
Contig0.1	contig06056	91.24	251	18	4	723	971	1	249	1e-94	339
Contig0.1	contig06056	93.22	59	4	0	14214	14272	878	936	4e-19	87.9
Contig0.1	contig06056	91.53	59	5	0	8473	8531	878	936	2e-17	82.4
Contig0.1	contig06056	89.66	58	6	0	14129	14186	826	883	3e-15	75.0
Contig0.1	contig06071	96.59	88	2	1	33627	33714	28	114	2e-36	145
Contig0.1	contig06975	98.77	81	0	1	24391	24470	682	602	8e-36	143
Contig0.1	contig07743	93.46	107	6	1	14180	14285	123	17	3e-40	158
Contig0.1	contig07743	96.70	91	3	0	96704	96794	105	15	1e-38	152
Contig0.1	contig07743	94.85	97	5	0	8449	8545	112	16	1e-38	152
Contig0.1	contig07962	88.33	120	14	0	14297	14416	800	681	2e-36	145
Contig0.1	contig07962	85.12	121	15	3	8555	8674	801	683	3e-29	121
Contig0.1	contig07962	86.32	95	4	6	14196	14285	702	792	2e-21	95.3
Contig0.1	contig07962	84.31	102	5	8	96697	96792	696	792	9e-20	89.8
Contig0.1	contig07962	85.26	95	5	6	8455	8544	702	792	9e-20	89.8
Contig0.1	contig09080	76.12	289	49	18	44437	44714	411	132	4e-33	134
Contig0.1	contig09517	86.93	612	74	6	5543	6151	716	108	0.0	682
Contig0.1	contig10536	92.42	211	12	4	14214	14422	42	250	1e-82	298
Contig0.1	contig10536	94.62	186	4	6	8473	8655	42	224	3e-78	283
Contig0.1	contig10536	79.74	232	29	16	14196	14418	223	1	1e-38	152
Contig0.1	contig10536	82.29	192	14	15	8455	8636	223	42	1e-37	148
Contig0.1	contig10536	95.95	74	1	2	96721	96793	42	114	1e-28	119
Contig0.1	contig10536	87.13	101	8	5	96697	96794	229	131	6e-26	110
Contig0.1	contig10536	93.33	60	4	0	71228	71287	2	61	8e-20	89.8
Contig0.1	contig16762	92.86	70	3	2	109995	110063	17	85	2e-23	100
Contig0.1	contig16762	92.86	70	3	2	110105	110173	17	85	2e-23	100
Contig0.1	contig18116	96.72	61	1	1	554	613	170	230	1e-23	100
Contig0.1	contig18889	100.00	39	0	0	108010	108048	205	167	2e-15	73.1
Contig0.1	contig18889	93.18	44	2	1	44740	44782	202	159	1e-12	63.9
Contig0.1	contig19049	83.08	195	22	11	8908	9096	190	1	9e-44	167
Contig0.1	contig19061	91.62	191	10	6	8467	8654	188	1	1e-71	259
Contig0.1	contig19061	91.10	191	11	6	14208	14395	188	1	7e-70	254
Contig0.1	contig19061	95.00	80	2	2	96715	96793	188	110	6e-31	124
Contig0.10	contig00001	83.19	232	24	15	10767	10992	24989	24767	1e-50	198
Contig0.10	contig00001	78.15	119	12	13	36512	36623	34494	34605	5e-10	63.9
Contig0.10	contig00001	100.00	30	0	0	10819	10848	174886	174857	9e-08	56.5
Contig0.10	contig00002	93.41	577	34	4	20326	20900	101756	102330	0.0	852
Contig0.10	contig00002	92.31	104	8	0	20631	20734	101995	102098	8e-36	148
Contig0.10	contig00002	88.16	76	5	4	22735	22808	1897	1970	2e-17	87.9
Contig0.10	contig00003	88.99	227	20	5	10787	11011	41479	41702	3e-74	276
Contig0.10	contig00003	100.00	30	0	0	10819	10848	41540	41511	5e-08	56.5
Contig0.10	contig00006	90.34	321	9	7	20326	20624	50617	50937	4e-112	401
Contig0.10	contig00006	92.75	276	16	4	20666	20939	50869	51142	2e-110	396
Contig0.10	contig00008	91.14	79	4	3	22732	22808	80616	80539	1e-22	104
Contig0.10	contig00010	92.68	41	2	1	12022	12061	10887	10927	1e-08	58.4
Contig0.10	contig00011	87.50	360	37	8	10727	11082	58206	58561	2e-114	409
Contig0.10	contig00013	97.06	34	1	0	12031	12064	1653	1620	9e-09	58.4
Contig0.10	contig00023	100.00	29	0	0	12031	12059	42341	42369	1e-07	54.7
Contig0.10	contig00030	100.00	29	0	0	14169	14197	9157	9185	8e-08	54.7
Contig0.10	contig00033	92.58	256	17	2	20433	20687	19142	18888	8e-102	366
Contig0.10	contig00033	81.61	386	41	24	20394	20775	19203	18844	1e-79	292
Contig0.10	contig00033	96.67	60	2	0	20860	20919	18858	18799	9e-22	100
Contig0.10	contig00035	92.74	124	6	3	47735	47858	41972	42092	1e-44	176
Contig0.10	contig00040	86.47	133	9	6	47728	47859	37722	37598	6e-33	137
Contig0.10	contig00043	84.68	222	30	4	10772	10991	27265	27046	2e-57	219
Contig0.10	contig00046	97.09	18306	474	50	27818	46098	1	18273	0.0	3.081e+04
Contig0.10	contig00046	84.25	419	48	17	47271	47680	25053	25462	1e-109	392
Contig0.10	contig00047	85.12	242	27	8	20666	20902	27042	26805	2e-63	239
Contig0.10	contig00047	88.21	195	17	6	20433	20624	27165	26974	3e-60	228
Contig0.10	contig00048	92.31	52	2	2	6426	6476	5689	5739	2e-13	73.1
Contig0.10	contig00049	91.97	137	10	1	47705	47841	11602	11737	4e-49	191
Contig0.10	contig00054	100.00	29	0	0	14169	14197	25003	24975	6e-08	54.7
Contig0.10	contig00062	80.72	1084	163	41	45042	46098	699	1763	0.0	802
Contig0.10	contig00067	93.42	76	5	0	22733	22808	24804	24729	8e-26	113
Contig0.10	contig00067	100.00	29	0	0	14169	14197	12088	12060	5e-08	54.7
Contig0.10	contig00068	100.00	36	0	0	10813	10848	24245	24210	6e-12	67.6
Contig0.10	contig00072	83.33	66	3	7	35368	35432	18881	18939	5e-08	54.7
Contig0.10	contig00079	91.03	78	5	2	22732	22808	26462	26538	4e-23	104
Contig0.10	contig00079	88.00	75	4	5	22736	22808	1960	2031	6e-17	84.2
Contig0.10	contig00085	76.21	2488	442	143	38591	41003	18746	21158	0.0	1177
Contig0.10	contig00085	80.52	1150	188	34	43081	44212	23276	24407	0.0	850
Contig0.10	contig00087	95.48	155	3	4	47707	47859	20404	20556	2e-65	244
Contig0.10	contig00092	87.76	474	29	12	20434	20903	22929	23377	2e-150	527
Contig0.10	contig00092	98.04	102	2	0	20567	20668	23106	23207	2e-45	178
Contig0.10	contig00111	80.74	135	18	7	47728	47859	5619	5748	1e-21	99.0
Contig0.10	contig00115	85.62	452	43	20	20433	20873	441	1	7e-129	455
Contig0.10	contig00121	80.90	89	13	4	36513	36599	2426	2340	4e-12	67.6
Contig0.10	contig00122	86.29	124	9	8	20488	20607	3593	3712	2e-30	128
Contig0.10	contig00132	92.51	4061	273	31	6259	10305	4	4047	0.0	5786
Contig0.10	contig00142	95.45	132	4	2	47728	47859	197	68	4e-55	209
Contig0.10	contig00142	97.67	43	0	1	6427	6469	10961	10920	6e-14	73.1
Contig0.10	contig00150	97.20	4565	101	12	6473	11013	147	4708	0.0	7696
Contig0.10	contig00150	96.80	1498	37	6	12777	14272	7604	9092	0.0	2490
Contig0.10	contig00150	96.27	724	21	5	11348	12068	4852	5572	0.0	1182
Contig0.10	contig00150	97.28	661	13	5	12136	12793	5589	6247	0.0	1116
Contig0.10	contig00150	92.92	240	8	4	10966	11196	4592	4831	1e-94	340
Contig0.10	contig00150	100.00	118	0	0	6256	6373	1	118	7e-58	219
Contig0.10	contig00150	91.58	95	5	3	12063	12155	4801	4894	1e-30	128
Contig0.10	contig00163	100.00	31	0	0	12031	12061	10813	10783	2e-09	58.4
Contig0.10	contig00211	96.51	86	1	2	47700	47784	5743	5827	1e-34	141
Contig0.10	contig00222	97.02	2078	52	9	15150	17222	2073	1	0.0	3485
Contig0.10	contig00222	86.96	621	74	7	14272	14888	3978	3361	0.0	691
Contig0.10	contig00229	91.30	138	9	3	47714	47851	2424	2290	5e-48	185
Contig0.10	contig00238	90.73	6266	507	71	28	6255	1253	7482	0.0	8285
Contig0.10	contig00263	95.71	140	2	4	47724	47859	5166	5305	3e-59	222
Contig0.10	contig00273	97.24	2540	64	6	22963	25499	3903	6439	0.0	4298
Contig0.10	contig00273	97.77	224	4	1	17104	17327	636	858	3e-108	385
Contig0.10	contig00273	92.70	178	10	3	20945	21120	960	1136	1e-68	254
Contig0.10	contig00273	85.19	135	10	6	21205	21338	3746	3871	2e-31	130
Contig0.10	contig00273	95.00	40	2	0	21175	21214	1128	1167	2e-11	63.9
Contig0.10	contig00282	98.40	6249	100	0	7	6255	2	6250	0.0	1.099e+04
Contig0.10	contig00314	96.97	33	1	0	12031	12063	3601	3569	3e-09	56.5
Contig0.10	contig00320	97.04	135	1	3	47724	47858	1438	1307	7e-60	224
Contig0.10	contig00352	100.00	29	0	0	22735	22763	926	954	8e-09	54.7
Contig0.10	contig01722	96.83	1796	50	7	25501	27293	1792	1	0.0	2994
Contig0.10	contig03146	97.16	141	4	0	17311	17451	1323	1183	6e-65	239
Contig0.10	contig03146	90.15	132	8	5	18624	18752	355	226	3e-43	167
Contig0.10	contig07455	96.89	836	24	2	25500	26334	1	835	0.0	1399
Contig0.10	contig10102	95.06	81	3	1	22733	22812	150	70	2e-31	126
Contig0.10	contig11997	100.00	35	0	0	47825	47859	389	423	5e-13	65.8
Contig0.10	contig14039	99.62	524	2	0	27294	27817	524	1	0.0	957
Contig0.10	contig14040	90.80	522	42	6	27298	27816	5	523	0.0	693
Contig0.10	contig19064	90.54	74	5	2	22736	22808	116	44	5e-23	97.1
Contig0.2	contig00008	100.00	29	0	0	961	989	8171	8199	1e-07	54.7
Contig0.2	contig00018	97.74	12059	254	15	3710	15757	41849	29799	0.0	2.074e+04
Contig0.2	contig00019	97.88	7730	154	10	28832	36556	45311	53035	0.0	1.336e+04
Contig0.2	contig00019	97.95	7651	151	6	36631	44278	53056	60703	0.0	1.325e+04
Contig0.2	contig00019	97.95	976	10	7	27719	28694	43423	44388	0.0	1683
Contig0.2	contig00019	90.70	387	21	11	18258	18640	36824	37199	3e-142	501
Contig0.2	contig00019	94.20	69	4	0	28775	28843	45194	45262	3e-23	106
Contig0.2	contig00042	88.89	90	10	0	14356	14445	37793	37704	3e-25	111
Contig0.2	contig00048	100.00	31	0	0	36562	36592	5719	5689	4e-09	58.4
Contig0.2	contig00062	83.24	2333	291	93	41948	44231	23131	20850	0.0	2050
Contig0.2	contig00062	83.76	2186	308	45	34394	36555	30691	28529	0.0	2026
Contig0.2	contig00062	74.77	1502	259	111	38456	39896	26756	25314	2e-161	564
Contig0.2	contig00139	82.66	323	36	17	18318	18632	905	1215	7e-73	268
Contig0.2	contig00142	97.22	36	1	0	36562	36597	10932	10967	1e-10	62.1
Contig0.2	contig00193	77.04	1189	209	61	28962	30118	1231	2387	3e-180	625
Contig0.2	contig00235	73.28	1018	199	60	13548	14530	6435	5456	3e-84	305
Contig0.2	contig00280	94.44	90	4	1	28612	28700	3302	3391	9e-34	137
Contig0.2	contig00322	79.76	3394	552	124	3888	7212	306	3633	0.0	2337
Contig0.2	contig00352	83.16	2167	327	37	30414	32561	1088	3235	0.0	1945
Contig0.2	contig00352	79.53	1710	240	93	32592	34234	3230	4896	0.0	1118
Contig0.2	contig02277	75.63	1502	266	97	2219	3672	108	1557	0.0	654
Contig0.2	contig02277	75.73	964	173	60	15	950	627	1557	1e-121	427
Contig0.2	contig02894	77.95	458	73	25	34010	34453	533	90	1e-71	261
Contig0.2	contig03662	76.70	1262	214	74	2486	3709	4	1223	0.0	628
Contig0.2	contig03662	76.57	1003	170	59	15	987	256	1223	1e-140	490
Contig0.2	contig04664	73.80	893	154	69	33518	34370	853	1	2e-77	279
Contig0.2	contig04705	94.16	137	5	3	3574	3709	1064	930	4e-55	206
Contig0.2	contig04705	92.70	137	7	3	852	987	1064	930	9e-52	195
Contig0.2	contig04964	88.96	1051	91	23	2657	3695	1038	1	0.0	1275
Contig0.2	contig04964	88.72	984	87	22	2	973	972	1	0.0	1181
Contig0.2	contig13596	92.04	540	41	2	2112	2650	1	539	0.0	758
Contig0.2	contig13662	87.84	436	50	3	2216	2650	103	536	1e-146	508
Contig0.3	contig00002	90.67	75	5	2	59221	59294	1897	1970	2e-20	99.0
Contig0.3	contig00002	88.00	75	7	2	52628	52701	1897	1970	5e-17	87.9
Contig0.3	contig00003	89.61	77	6	2	59220	59295	86607	86682	8e-20	97.1
Contig0.3	contig00003	87.06	85	9	2	52627	52710	86607	86690	3e-19	95.3
Contig0.3	contig00007	95.74	47	2	0	59229	59275	2734	2780	8e-14	76.8
Contig0.3	contig00008	90.41	73	5	2	16344	16415	39032	39103	2e-19	95.3
Contig0.3	contig00012	93.09	637	35	9	106257	106889	253	884	0.0	924
Contig0.3	contig00012	92.39	578	33	11	129506	130078	292	863	0.0	813
Contig0.3	contig00012	86.92	581	28	37	105509	106059	73060	72498	6e-174	608
Contig0.3	contig00012	80.87	298	30	23	128717	128999	73102	72817	7e-54	209
Contig0.3	contig00012	97.83	46	0	1	105128	105173	2	46	2e-14	78.7
Contig0.3	contig00012	97.83	46	0	1	127763	127808	3	47	2e-14	78.7
Contig0.3	contig00012	97.83	46	0	1	127763	127808	72537	72493	2e-14	78.7
Contig0.3	contig00012	97.83	46	0	1	105128	105173	72538	72494	2e-14	78.7
Contig0.3	contig00012	100.00	35	0	0	105137	105171	72616	72650	2e-10	65.8
Contig0.3	contig00012	100.00	35	0	0	127771	127805	72616	72650	2e-10	65.8
Contig0.3	contig00016	97.79	5331	97	15	8200	13517	54710	60032	0.0	9171
Contig0.3	contig00016	98.82	1020	10	1	13659	14678	60078	61095	0.0	1816
Contig0.3	contig00017	98.08	104	2	0	129941	130044	60350	60247	1e-45	182
Contig0.3	contig00017	96.15	104	4	0	106732	106835	60350	60247	3e-42	171
Contig0.3	contig00017	100.00	28	0	0	105441	105468	49536	49563	1e-06	52.8
Contig0.3	contig00018	80.11	181	23	11	105606	105779	45726	45552	8e-28	122
Contig0.3	contig00022	97.43	15865	322	44	33611	49404	31358	15509	0.0	2.696e+04
Contig0.3	contig00022	97.58	8653	168	21	23346	31964	41585	32940	0.0	1.478e+04
Contig0.3	contig00022	97.50	4278	98	8	52683	56958	12356	8086	0.0	7299
Contig0.3	contig00022	98.02	3283	63	2	49354	52635	15619	12338	0.0	5701
Contig0.3	contig00022	99.38	1618	10	0	21659	23276	43203	41586	0.0	2933
Contig0.3	contig00022	97.34	1504	38	2	32101	33603	32927	31425	0.0	2555
Contig0.3	contig00022	98.18	1428	22	4	14698	16123	50411	48986	0.0	2490
Contig0.3	contig00022	94.31	1370	70	8	121626	122990	7832	6466	0.0	2091
Contig0.3	contig00022	97.27	1171	14	9	20376	21528	44434	43264	0.0	1969
Contig0.3	contig00022	94.45	1189	62	4	64767	65953	7009	5823	0.0	1827
Contig0.3	contig00022	95.74	798	32	2	125301	126097	4252	3456	0.0	1284
Contig0.3	contig00022	96.37	358	10	3	65966	66321	5035	4679	2e-167	586
Contig0.3	contig00022	87.83	493	28	22	15902	16379	48869	48394	3e-156	549
Contig0.3	contig00022	91.13	406	33	3	121221	121624	8313	7909	1e-155	547
Contig0.3	contig00022	87.03	401	17	22	127766	128135	397	1	2e-117	420
Contig0.3	contig00022	86.53	401	25	20	105132	105511	397	5	1e-115	414
Contig0.3	contig00022	94.93	217	9	2	104892	105107	3499	3284	7e-93	339
Contig0.3	contig00022	92.63	190	14	0	67271	67460	4257	4068	2e-73	274
Contig0.3	contig00022	93.82	178	7	4	57038	57213	8084	7909	1e-70	265
Contig0.3	contig00022	94.94	158	8	0	104729	104886	4136	3979	1e-65	248
Contig0.3	contig00022	94.30	158	5	4	66479	66634	4716	4561	7e-63	239
Contig0.3	contig00022	89.13	184	11	8	121018	121195	3466	3286	3e-57	220
Contig0.3	contig00022	95.62	137	4	2	127644	127780	3389	3255	9e-57	219
Contig0.3	contig00022	91.45	152	6	7	19041	19188	45889	45741	9e-52	202
Contig0.3	contig00022	96.08	102	4	0	57215	57316	7832	7731	3e-41	167
Contig0.3	contig00022	95.74	94	3	1	60102	60194	3381	3288	3e-36	150
Contig0.3	contig00022	96.10	77	2	1	18208	18283	45075	44999	2e-28	124
Contig0.3	contig00023	75.35	1071	200	61	22030	23068	24584	25622	2e-128	457
Contig0.3	contig00023	90.91	77	5	2	59219	59294	3650	3575	1e-21	102
Contig0.3	contig00024	91.67	60	1	4	59240	59298	27847	27903	4e-15	80.5
Contig0.3	contig00032	89.61	77	6	2	59219	59294	29534	29459	3e-20	97.1
Contig0.3	contig00032	89.47	76	8	0	52626	52701	29534	29459	3e-20	97.1
Contig0.3	contig00035	92.19	128	6	4	8045	8172	42095	41972	1e-44	178
Contig0.3	contig00035	89.92	119	7	5	13537	13654	41972	42086	9e-36	148
Contig0.3	contig00035	93.98	83	4	1	59213	59294	28382	28300	1e-28	124
Contig0.3	contig00035	90.11	91	5	4	104638	104728	42095	42009	9e-26	115
Contig0.3	contig00035	89.89	89	8	1	52613	52701	28387	28300	3e-25	113
Contig0.3	contig00036	90.54	74	5	2	16344	16416	8858	8930	3e-20	97.1
Contig0.3	contig00036	96.43	56	2	0	16319	16374	9046	8991	4e-19	93.5
Contig0.3	contig00036	83.00	100	9	6	31973	32068	8942	9037	2e-16	84.2
Contig0.3	contig00040	87.74	155	10	6	8026	8179	37576	37722	5e-43	172
Contig0.3	contig00040	89.55	134	8	5	13540	13668	37713	37581	8e-41	165
Contig0.3	contig00041	96.63	89	1	2	56384	56470	494	406	3e-35	147
Contig0.3	contig00046	97.31	8022	190	20	14	8027	37571	29568	0.0	1.359e+04
Contig0.3	contig00049	91.85	135	10	1	8066	8200	11737	11604	2e-47	187
Contig0.3	contig00049	91.74	121	8	2	13522	13641	11617	11736	2e-41	167
Contig0.3	contig00051	89.36	188	11	5	127964	128142	34532	34719	9e-60	228
Contig0.3	contig00051	90.16	183	5	7	105336	105511	34532	34708	3e-59	226
Contig0.3	contig00058	87.53	1524	167	20	9657	11169	12442	13953	0.0	1740
Contig0.3	contig00062	83.62	1587	227	31	5637	7207	13104	11535	0.0	1459
Contig0.3	contig00067	90.53	95	4	5	59204	59294	24822	24729	1e-27	121
Contig0.3	contig00067	89.77	88	6	3	52616	52701	24815	24729	3e-24	110
Contig0.3	contig00069	81.12	466	57	24	105605	106050	1696	1242	7e-95	344
Contig0.3	contig00069	91.23	171	7	7	129941	130110	25797	25634	3e-59	226
Contig0.3	contig00069	92.41	158	11	1	106732	106888	25797	25640	1e-58	224
Contig0.3	contig00069	97.87	47	1	0	105127	105173	26641	26687	6e-16	82.4
Contig0.3	contig00069	97.87	47	1	0	127763	127809	26643	26689	6e-16	82.4
Contig0.3	contig00075	92.49	173	13	0	105339	105511	187	15	5e-66	248
Contig0.3	contig00075	90.27	185	8	6	127967	128142	187	4	1e-61	233
Contig0.3	contig00075	87.85	181	15	7	104919	105094	370	192	3e-53	206
Contig0.3	contig00075	94.68	94	4	1	127644	127736	285	192	7e-35	145
Contig0.3	contig00075	93.98	83	4	1	60102	60183	277	195	9e-29	124
Contig0.3	contig00079	94.87	78	2	2	59219	59295	26463	26539	1e-27	121
Contig0.3	contig00079	92.31	78	4	2	52626	52702	26463	26539	3e-24	110
Contig0.3	contig00083	90.36	83	3	5	59219	59298	8411	8491	1e-22	104
Contig0.3	contig00083	88.75	80	5	4	52626	52703	8411	8488	7e-20	95.3
Contig0.3	contig00087	95.54	157	3	4	8047	8201	20557	20403	5e-66	248
Contig0.3	contig00087	93.62	141	5	4	13516	13654	20411	20549	8e-54	207
Contig0.3	contig00087	94.51	91	1	4	104640	104728	20557	20469	1e-32	137
Contig0.3	contig00096	82.18	2850	420	66	28424	31222	5173	7985	0.0	2368
Contig0.3	contig00096	93.02	43	3	0	36026	36068	12487	12529	2e-10	63.9
Contig0.3	contig00099	97.47	79	2	0	59216	59294	18478	18400	3e-32	135
Contig0.3	contig00099	93.98	83	5	0	52619	52701	18482	18400	2e-29	126
Contig0.3	contig00111	82.80	157	19	7	8026	8179	5770	5619	1e-31	134
Contig0.3	contig00111	96.97	66	2	0	104620	104685	5769	5704	5e-25	111
Contig0.3	contig00111	78.17	142	14	17	13540	13668	5628	5765	7e-14	75.0
Contig0.3	contig00124	81.36	118	7	14	90755	90863	12697	12586	3e-16	82.4
Contig0.3	contig00125	100.00	29	0	0	90835	90863	3638	3610	7e-08	54.7
Contig0.3	contig00131	92.59	81	4	2	16327	16406	1175	1096	3e-26	115
Contig0.3	contig00142	96.08	153	4	2	8027	8179	47	197	3e-66	248
Contig0.3	contig00142	93.48	138	0	5	13540	13668	188	51	9e-51	196
Contig0.3	contig00142	97.30	111	2	1	104618	104728	45	154	6e-48	187
Contig0.3	contig00142	97.80	91	2	0	90758	90848	65	155	4e-39	158
Contig0.3	contig00148	88.66	97	9	2	16321	16416	11848	11753	7e-27	117
Contig0.3	contig00148	100.00	29	0	0	90835	90863	11540	11512	6e-08	54.7
Contig0.3	contig00153	94.39	535	24	6	59356	59887	1391	860	0.0	817
Contig0.3	contig00153	93.41	182	6	2	105336	105511	186	5	2e-71	265
Contig0.3	contig00153	89.67	184	5	6	127964	128133	186	3	1e-58	222
Contig0.3	contig00153	98.08	52	1	0	119966	120017	3955	3904	4e-19	91.6
Contig0.3	contig00161	90.41	73	5	2	16344	16415	5056	5127	3e-20	95.3
Contig0.3	contig00165	91.18	102	9	0	15970	16071	4051	4152	1e-33	139
Contig0.3	contig00170	91.43	105	4	4	90765	90867	4392	4493	1e-33	139
Contig0.3	contig00170	89.69	97	7	3	13573	13668	4474	4380	5e-28	121
Contig0.3	contig00171	90.00	50	3	2	16368	16416	1	49	9e-11	63.9
Contig0.3	contig00173	91.21	91	6	2	16327	16416	11198	11287	1e-28	122
Contig0.3	contig00175	92.31	91	5	2	16327	16416	11033	11122	3e-30	128
Contig0.3	contig00203	95.31	64	1	2	16344	16406	2601	2663	5e-22	100
Contig0.3	contig00203	100.00	29	0	0	16394	16422	2701	2729	4e-08	54.7
Contig0.3	contig00211	100.00	73	0	0	8123	8195	5827	5755	1e-32	135
Contig0.3	contig00211	98.59	71	1	0	13516	13586	5757	5827	8e-30	126
Contig0.3	contig00214	97.50	40	1	0	90824	90863	4037	3998	1e-12	69.4
Contig0.3	contig00220	86.68	2079	215	47	11372	13432	2573	4607	0.0	2248
Contig0.3	contig00229	92.03	138	7	4	13514	13650	2426	2292	3e-49	191
Contig0.3	contig00229	91.30	138	9	3	8056	8193	2290	2424	1e-47	185
Contig0.3	contig00229	91.25	80	5	2	104649	104728	2290	2367	3e-24	108
Contig0.3	contig00251	83.93	224	25	9	64315	64532	4963	4745	3e-53	204
Contig0.3	contig00253	93.23	1595	88	20	58303	59887	314	1898	0.0	2329
Contig0.3	contig00253	92.79	1346	91	6	121626	122968	2705	4047	0.0	1943
Contig0.3	contig00253	94.04	520	31	0	64767	65286	3528	4047	0.0	789
Contig0.3	contig00253	92.81	417	27	1	66209	66622	6494	6910	9e-173	601
Contig0.3	contig00253	92.06	428	27	7	56790	57213	2204	2628	4e-171	595
Contig0.3	contig00253	95.20	250	9	1	65957	66203	1904	2153	6e-110	392
Contig0.3	contig00253	86.70	361	33	8	59697	60044	5855	6213	3e-108	387
Contig0.3	contig00253	94.40	232	11	2	57970	58200	1	231	8e-99	355
Contig0.3	contig00253	92.81	167	12	0	121458	121624	2462	2628	6e-65	243
Contig0.3	contig00253	88.82	170	15	4	121279	121446	2204	2371	8e-54	206
Contig0.3	contig00253	97.06	102	3	0	57215	57316	2705	2806	8e-44	172
Contig0.3	contig00253	83.91	174	19	9	59354	59523	4044	4212	2e-39	158
Contig0.3	contig00253	88.07	109	9	4	52598	52706	1206	1310	7e-30	126
Contig0.3	contig00261	90.41	73	5	2	16344	16415	5375	5446	2e-20	95.3
Contig0.3	contig00263	95.60	159	3	4	8029	8183	5324	5166	1e-67	252
Contig0.3	contig00263	92.59	135	2	8	13526	13654	5166	5298	3e-48	187
Contig0.3	contig00263	96.43	112	3	1	104618	104728	5328	5217	4e-47	183
Contig0.3	contig00263	96.84	95	1	2	90756	90848	5310	5216	2e-39	158
Contig0.3	contig00285	90.62	64	3	3	16344	16406	2897	2836	1e-16	82.4
Contig0.3	contig00295	92.73	55	4	0	16344	16398	5885	5939	4e-16	80.5
Contig0.3	contig00320	96.40	139	1	4	8045	8183	1304	1438	5e-60	226
Contig0.3	contig00320	94.62	130	3	4	13526	13654	1438	1312	1e-51	198
Contig0.3	contig00320	95.60	91	0	4	104638	104728	1304	1390	5e-35	143
Contig0.3	contig00359	96.65	597	18	2	125502	126097	362	957	0.0	990
Contig0.3	contig00359	88.12	202	21	3	104892	105091	914	1114	2e-63	237
Contig0.3	contig00359	96.48	142	5	0	107270	107411	2051	2192	7e-63	235
Contig0.3	contig00359	95.95	74	3	0	104811	104884	359	432	2e-28	121
Contig0.3	contig00359	95.31	64	0	3	130050	130112	3239	3300	1e-21	99.0
Contig0.3	contig00372	93.51	77	3	2	59219	59294	4278	4203	3e-26	113
Contig0.3	contig00373	91.11	90	6	2	16327	16415	2	90	2e-28	121
Contig0.3	contig00373	100.00	29	0	0	16394	16422	119	147	2e-08	54.7
Contig0.3	contig00381	100.00	29	0	0	13525	13553	511	483	2e-08	54.7
Contig0.3	contig00436	81.92	1709	273	35	41609	43299	2208	518	0.0	1411
Contig0.3	contig00436	94.14	290	17	0	43538	43827	290	1	3e-125	442
Contig0.3	contig00515	88.16	76	7	2	16332	16406	366	292	4e-19	89.8
Contig0.3	contig00558	89.74	799	73	9	44032	44828	1	792	0.0	1013
Contig0.3	contig00558	78.91	939	151	44	45682	46597	1696	2610	7e-171	593
Contig0.3	contig00558	81.87	662	92	27	46630	47277	2694	3341	2e-152	532
Contig0.3	contig00612	87.10	62	3	4	90804	90863	66	124	7e-12	65.8
Contig0.3	contig01284	94.81	77	3	1	59219	59294	1979	2055	3e-28	119
Contig0.3	contig01312	94.74	76	4	0	59219	59294	481	406	3e-28	119
Contig0.3	contig01353	93.90	82	4	1	59214	59294	1660	1741	2e-29	122
Contig0.3	contig01541	91.36	81	5	2	16337	16416	1885	1806	2e-25	110
Contig0.3	contig02301	93.90	82	3	2	16326	16406	517	597	2e-29	122
Contig0.3	contig03253	74.78	1241	213	92	43596	44786	61	1251	6e-133	466
Contig0.3	contig04623	90.24	82	6	2	16326	16406	192	112	1e-24	106
Contig0.3	contig06056	90.91	55	5	0	16344	16398	878	932	3e-15	75.0
Contig0.3	contig08615	78.61	776	90	66	105771	106504	763	22	2e-126	444
Contig0.3	contig08615	89.32	234	15	9	129486	129713	251	22	1e-78	285
Contig0.3	contig10102	93.02	129	9	0	59219	59347	150	22	8e-50	189
Contig0.3	contig10102	93.42	76	5	0	52626	52701	150	75	5e-27	113
Contig0.3	contig10536	93.75	64	2	2	16344	16406	42	104	2e-21	95.3
Contig0.3	contig11756	88.61	404	40	6	83568	83968	186	586	2e-139	486
Contig0.3	contig11997	100.00	57	0	0	104619	104675	445	389	7e-25	106
Contig0.3	contig11997	100.00	56	0	0	8027	8082	444	389	3e-24	104
Contig0.3	contig11997	97.67	43	0	1	13627	13668	398	440	7e-15	73.1
Contig0.3	contig13118	88.10	126	13	2	111293	111417	2	126	1e-37	148
Contig0.3	contig13386	95.72	537	23	0	57437	57973	7	543	0.0	865
Contig0.3	contig14057	98.46	520	8	0	128197	128716	4	523	0.0	917
Contig0.3	contig15194	88.93	280	24	7	126143	126419	357	82	5e-95	339
Contig0.3	contig15194	89.61	77	6	2	126344	126419	121	46	3e-22	97.1
Contig0.3	contig15194	91.18	68	2	4	126354	126419	99	34	6e-20	89.8
Contig0.3	contig15194	87.34	79	4	6	126344	126419	97	22	7e-19	86.1
Contig0.3	contig16941	85.19	81	10	2	56394	56474	23	101	8e-18	82.4
Contig0.3	contig17893	98.86	263	1	2	105509	105770	43	304	4e-134	468
Contig0.3	contig17893	80.14	292	35	20	128721	128999	5	286	2e-52	196
Contig0.3	contig18386	100.00	35	0	0	127771	127805	183	149	5e-13	65.8
Contig0.3	contig18386	100.00	35	0	0	105137	105171	183	149	5e-13	65.8
Contig0.3	contig19064	90.24	82	5	3	59222	59302	116	37	8e-25	104
Contig0.3	contig19064	88.10	84	7	3	52629	52710	116	34	1e-22	97.1
Contig0.4	contig00001	93.88	147	9	0	3645	3791	113746	113892	3e-57	222
Contig0.4	contig00001	91.61	143	8	3	108228	108367	113887	113746	8e-49	195
Contig0.4	contig00001	89.93	149	13	2	140674	140822	113892	113746	1e-47	191
Contig0.4	contig00001	90.00	150	9	6	88588	88734	113892	113746	4e-47	189
Contig0.4	contig00001	87.84	148	16	2	133157	133303	113892	113746	4e-42	172
Contig0.4	contig00001	95.24	84	4	0	32078	32161	113746	113829	2e-30	134
Contig0.4	contig00001	90.20	102	8	2	181724	181823	117295	117194	6e-30	132
Contig0.4	contig00001	96.61	59	2	0	140833	140891	113766	113708	6e-20	99.0
Contig0.4	contig00001	81.68	131	11	8	140639	140763	113746	113869	2e-19	97.1
Contig0.4	contig00001	80.47	128	16	9	8117	8239	113746	113869	4e-17	89.8
Contig0.4	contig00001	80.99	121	10	10	88562	88675	113755	113869	2e-15	84.2
Contig0.4	contig00001	82.80	93	9	6	76360	76450	113746	113833	3e-13	76.8
Contig0.4	contig00002	88.05	544	51	13	43748	44284	10605	10069	0.0	632
Contig0.4	contig00002	96.53	144	5	0	41145	41288	10759	10616	2e-62	239
Contig0.4	contig00003	90.91	44	3	1	140292	140335	83209	83167	5e-08	58.4
Contig0.4	contig00004	90.72	97	7	2	140625	140719	76635	76539	4e-29	128
Contig0.4	contig00004	90.00	90	7	2	8110	8197	76628	76539	3e-25	115
Contig0.4	contig00004	84.21	95	11	4	133111	133202	76632	76539	2e-17	89.8
Contig0.4	contig00004	83.84	99	7	7	32069	32162	76630	76536	2e-16	86.1
Contig0.4	contig00004	93.10	58	1	3	179024	179079	71651	71595	3e-15	82.4
Contig0.4	contig00004	83.51	97	7	7	140739	140830	76537	76629	3e-15	82.4
Contig0.4	contig00004	83.51	97	7	7	3637	3728	76629	76537	3e-15	82.4
Contig0.4	contig00004	82.11	95	8	5	108286	108375	76539	76629	2e-12	73.1
Contig0.4	contig00004	82.29	96	6	7	133222	133311	76539	76629	2e-12	73.1
Contig0.4	contig00008	88.56	271	24	5	140625	140891	30097	29830	1e-87	322
Contig0.4	contig00008	92.11	228	18	0	88519	88746	38989	39216	1e-87	322
Contig0.4	contig00008	90.17	234	17	5	108153	108382	38988	39219	7e-81	300
Contig0.4	contig00008	88.45	251	22	7	133087	133333	38988	39235	9e-80	296
Contig0.4	contig00008	89.08	229	23	2	3626	3853	39223	38996	7e-76	283
Contig0.4	contig00008	92.08	202	13	3	133131	133330	1002	802	2e-75	281
Contig0.4	contig00008	91.84	196	14	2	3635	3829	29892	30086	1e-72	272
Contig0.4	contig00008	89.32	206	19	2	140630	140834	1020	817	1e-67	255
Contig0.4	contig00008	87.11	225	20	9	114873	115092	38992	39212	9e-65	246
Contig0.4	contig00008	89.05	201	17	5	8110	8307	1018	820	3e-64	244
Contig0.4	contig00008	88.78	196	18	3	108185	108377	30086	29892	5e-62	237
Contig0.4	contig00008	83.92	255	30	9	88520	88768	1044	795	7e-61	233
Contig0.4	contig00008	89.30	187	19	1	3632	3817	816	1002	7e-61	233
Contig0.4	contig00008	88.38	198	17	6	88550	88744	30086	29892	7e-61	233
Contig0.4	contig00008	88.77	187	19	2	140648	140834	39032	39216	3e-59	228
Contig0.4	contig00008	87.13	202	21	4	108197	108394	1002	802	4e-58	224
Contig0.4	contig00008	88.72	133	11	4	8110	8240	80656	80786	1e-38	159
Contig0.4	contig00008	79.30	256	30	20	133090	133333	797	1041	4e-38	158
Contig0.4	contig00008	83.04	171	25	4	88508	88676	80618	80786	2e-36	152
Contig0.4	contig00008	80.30	198	20	14	3630	3817	1026	838	3e-30	132
Contig0.4	contig00008	82.58	155	18	9	133180	133330	80785	80636	3e-29	128
Contig0.4	contig00008	83.22	143	17	7	3629	3768	80647	80785	4e-28	124
Contig0.4	contig00008	77.83	230	29	18	133119	133337	39207	38989	2e-27	122
Contig0.4	contig00008	76.41	195	27	15	114912	115096	39195	39010	6e-17	87.9
Contig0.4	contig00008	100.00	32	0	0	140625	140656	39	8	1e-08	60.2
Contig0.4	contig00008	96.97	33	1	0	8281	8313	8	40	2e-07	56.5
Contig0.4	contig00010	84.43	469	57	16	183589	184049	64770	65230	2e-125	448
Contig0.4	contig00010	86.39	338	30	13	184178	184507	65359	65688	1e-97	355
Contig0.4	contig00010	94.83	58	2	1	88522	88579	26769	26713	1e-17	89.8
Contig0.4	contig00010	88.06	67	6	2	3800	3865	26713	26778	3e-14	78.7
Contig0.4	contig00010	88.71	62	6	1	108153	108214	26773	26713	4e-13	75.0
Contig0.4	contig00011	93.36	437	25	4	183589	184023	72098	71664	0.0	643
Contig0.4	contig00011	84.91	338	37	12	184177	184507	71510	71180	8e-90	329
Contig0.4	contig00011	84.40	109	15	2	183276	183383	72776	72669	1e-22	106
Contig0.4	contig00012	97.93	23664	451	27	8410	32049	7803	31451	0.0	4.095e+04
Contig0.4	contig00012	98.13	10728	165	23	65485	76181	55978	66700	0.0	1.867e+04
Contig0.4	contig00012	97.14	9912	215	55	32174	42059	31491	41360	0.0	1.667e+04
Contig0.4	contig00012	96.87	2776	70	12	60719	63489	51308	54071	0.0	4628
Contig0.4	contig00012	98.33	2627	43	1	5448	8074	5106	7731	0.0	4606
Contig0.4	contig00012	98.20	2390	43	0	76562	78951	67109	69498	0.0	4176
Contig0.4	contig00012	98.53	2248	32	1	79021	81268	69655	71901	0.0	3967
Contig0.4	contig00012	97.80	2276	40	9	42647	44919	42074	44342	0.0	3917
Contig0.4	contig00012	98.35	1580	26	0	3857	5436	3545	5124	0.0	2774
Contig0.4	contig00012	97.24	1415	22	8	1144	2557	868	2266	0.0	2381
Contig0.4	contig00012	97.57	1068	23	3	2560	3625	2417	3483	0.0	1825
Contig0.4	contig00012	94.71	624	29	4	42057	42678	41433	42054	0.0	966
Contig0.4	contig00012	91.41	617	42	11	82479	83090	863	253	0.0	835
Contig0.4	contig00012	91.53	614	33	16	139472	140076	72495	73098	0.0	828
Contig0.4	contig00012	86.13	620	35	39	83288	83875	72498	73098	1e-177	621
Contig0.4	contig00012	82.92	486	32	42	115566	116019	72498	72964	3e-108	390
Contig0.4	contig00012	95.31	128	6	0	76182	76309	66836	66963	5e-52	204
Contig0.4	contig00012	88.66	97	7	4	32068	32161	2365	2270	2e-25	115
Contig0.4	contig00012	86.54	104	10	4	76345	76446	2370	2269	3e-24	111
Contig0.4	contig00012	87.63	97	8	4	140737	140830	2268	2363	1e-23	110
Contig0.4	contig00012	87.63	97	8	4	3637	3730	2363	2268	1e-23	110
Contig0.4	contig00012	86.60	97	9	4	88649	88742	2268	2363	5e-22	104
Contig0.4	contig00012	90.00	80	6	2	54244	54322	51229	51307	2e-21	102
Contig0.4	contig00012	86.81	91	9	2	8110	8197	2362	2272	2e-20	99.0
Contig0.4	contig00012	84.85	99	7	5	108282	108375	2268	2363	1e-18	93.5
Contig0.4	contig00012	84.78	92	11	3	140631	140719	2363	2272	1e-17	89.8
Contig0.4	contig00012	100.00	48	0	0	76296	76343	66980	67027	1e-17	89.8
Contig0.4	contig00012	83.87	93	11	4	133222	133311	2272	2363	2e-16	86.1
Contig0.4	contig00012	97.83	46	0	1	139472	139517	45	1	3e-14	78.7
Contig0.4	contig00012	77.11	166	18	15	139473	139629	72650	72496	3e-14	78.7
Contig0.4	contig00012	97.37	38	1	0	139328	139365	6	43	2e-10	65.8
Contig0.4	contig00012	97.37	38	1	0	139328	139365	72534	72497	2e-10	65.8
Contig0.4	contig00012	100.00	34	0	0	139332	139365	72616	72649	9e-10	63.9
Contig0.4	contig00013	95.12	41	2	0	201398	201438	12151	12191	2e-10	65.8
Contig0.4	contig00013	100.00	29	0	0	140295	140323	7946	7918	5e-07	54.7
Contig0.4	contig00014	94.31	492	21	7	189035	189522	37762	37274	0.0	747
Contig0.4	contig00014	92.13	254	17	3	133085	133337	40239	39988	1e-97	355
Contig0.4	contig00014	90.73	259	19	5	88515	88771	40240	39985	3e-93	340
Contig0.4	contig00014	89.72	253	23	2	108152	108402	40238	39987	4e-87	320
Contig0.4	contig00014	92.41	224	16	1	3630	3853	40007	40229	2e-86	318
Contig0.4	contig00014	94.35	177	6	4	88572	88746	38123	38297	2e-71	268
Contig0.4	contig00014	92.18	179	8	5	140658	140834	38123	38297	2e-65	248
Contig0.4	contig00014	91.21	182	13	3	140648	140829	40193	40015	3e-64	244
Contig0.4	contig00014	91.16	181	13	3	8126	8305	40193	40015	1e-63	243
Contig0.4	contig00014	89.36	188	8	10	3626	3807	38304	38123	1e-58	226
Contig0.4	contig00014	87.43	183	9	11	108207	108381	38123	38299	2e-50	198
Contig0.4	contig00014	86.49	185	15	10	114922	115101	38123	38302	3e-49	195
Contig0.4	contig00014	85.35	198	14	13	133141	133330	38123	38313	4e-48	191
Contig0.4	contig00014	92.44	119	9	0	32041	32159	39985	40103	5e-42	171
Contig0.4	contig00014	97.92	96	2	0	32066	32161	38297	38202	6e-41	167
Contig0.4	contig00014	79.14	187	26	12	8109	8289	40014	40193	6e-26	117
Contig0.4	contig00014	79.26	188	24	13	140632	140813	40015	40193	6e-26	117
Contig0.4	contig00014	78.76	193	26	12	8094	8279	38307	38123	2e-25	115
Contig0.4	contig00014	79.56	181	21	11	140630	140803	38294	38123	2e-25	115
Contig0.4	contig00014	98.31	59	1	0	88520	88578	37885	37943	5e-22	104
Contig0.4	contig00014	77.99	159	25	9	88562	88715	38276	38123	4e-18	91.6
Contig0.4	contig00014	92.06	63	5	0	108151	108213	37881	37943	1e-17	89.8
Contig0.4	contig00014	77.90	181	13	17	76352	76515	38293	38123	5e-17	87.9
Contig0.4	contig00014	90.57	53	5	0	3801	3853	37943	37891	5e-12	71.3
Contig0.4	contig00014	95.45	44	1	1	140293	140336	59989	59947	2e-11	69.4
Contig0.4	contig00014	97.14	35	1	0	140292	140326	62087	62121	1e-08	60.2
Contig0.4	contig00014	100.00	31	0	0	140293	140323	60054	60084	4e-08	58.4
Contig0.4	contig00015	97.06	34	0	1	140295	140328	29330	29362	1e-07	56.5
Contig0.4	contig00016	96.84	1550	32	5	192932	194465	62825	61277	0.0	2575
Contig0.4	contig00016	93.18	44	3	0	192542	192585	61121	61078	2e-10	65.8
Contig0.4	contig00017	97.12	104	3	0	82513	82616	60247	60350	9e-44	176
Contig0.4	contig00017	100.00	28	0	0	3644	3671	20633	20660	2e-06	52.8
Contig0.4	contig00017	100.00	28	0	0	8116	8143	20633	20660	2e-06	52.8
Contig0.4	contig00017	100.00	28	0	0	32077	32104	20633	20660	2e-06	52.8
Contig0.4	contig00017	100.00	28	0	0	140796	140823	20660	20633	2e-06	52.8
Contig0.4	contig00017	100.00	28	0	0	133277	133304	20660	20633	2e-06	52.8
Contig0.4	contig00017	100.00	28	0	0	108341	108368	20660	20633	2e-06	52.8
Contig0.4	contig00017	100.00	28	0	0	140638	140665	20633	20660	2e-06	52.8
Contig0.4	contig00018	82.22	180	21	10	83567	83740	45552	45726	3e-34	145
Contig0.4	contig00018	81.77	181	20	11	139768	139941	45552	45726	1e-32	139
Contig0.4	contig00018	81.22	181	23	9	115844	116018	45551	45726	2e-31	135
Contig0.4	contig00020	91.41	384	28	5	185838	186219	60273	59893	1e-147	521
Contig0.4	contig00022	96.28	188	6	1	140245	140431	1	188	3e-83	307
Contig0.4	contig00022	95.79	190	5	3	84035	84221	1	190	4e-82	303
Contig0.4	contig00022	88.00	225	20	7	84455	84676	3252	3472	8e-69	259
Contig0.4	contig00022	97.22	72	2	0	141271	141342	7664	7735	1e-27	122
Contig0.4	contig00022	88.35	103	9	3	84372	84472	296	397	4e-27	121
Contig0.4	contig00022	86.41	103	6	5	76352	76451	48447	48350	1e-22	106
Contig0.4	contig00022	83.18	107	11	6	84263	84365	48350	48453	3e-18	91.6
Contig0.4	contig00022	95.83	48	0	2	142214	142260	7700	7746	9e-14	76.8
Contig0.4	contig00022	93.62	47	2	1	84428	84474	8269	8314	2e-11	69.4
Contig0.4	contig00022	94.87	39	1	1	140293	140330	43243	43205	9e-09	60.2
Contig0.4	contig00023	97.87	47	1	0	84312	84358	3813	3767	2e-15	82.4
Contig0.4	contig00023	97.37	38	0	1	140292	140328	26515	26478	7e-10	63.9
Contig0.4	contig00023	94.29	35	2	0	140285	140319	26574	26608	4e-07	54.7
Contig0.4	contig00025	90.91	99	9	0	140736	140834	51809	51711	5e-31	134
Contig0.4	contig00025	90.10	101	8	2	108282	108381	51808	51709	6e-30	130
Contig0.4	contig00025	90.00	100	10	0	88647	88746	51810	51711	6e-30	130
Contig0.4	contig00026	94.22	692	32	8	189006	189692	3061	2373	0.0	1050
Contig0.4	contig00026	96.73	153	4	1	192709	192861	2054	1903	3e-67	254
Contig0.4	contig00026	94.03	134	5	3	190348	190480	2343	2212	4e-51	200
Contig0.4	contig00026	98.95	95	1	0	192449	192543	2208	2114	3e-42	171
Contig0.4	contig00026	93.51	77	3	2	199408	199483	3070	3145	6e-25	113
Contig0.4	contig00026	94.34	53	1	2	181667	181718	27322	27271	6e-15	80.5
Contig0.4	contig00027	86.42	81	5	5	150480	150557	43030	42953	5e-16	84.2
Contig0.4	contig00030	95.86	169	5	2	181548	181714	47623	47791	9e-73	272
Contig0.4	contig00030	100.00	33	0	0	140291	140323	16924	16892	2e-09	62.1
Contig0.4	contig00031	90.74	54	4	1	133285	133337	19893	19840	3e-12	71.3
Contig0.4	contig00031	95.35	43	1	1	140295	140336	31991	32033	4e-11	67.6
Contig0.4	contig00031	88.89	54	5	1	108349	108401	19893	19840	2e-10	65.8
Contig0.4	contig00031	97.37	38	1	0	3626	3663	19856	19893	2e-10	65.8
Contig0.4	contig00031	100.00	32	0	0	140295	140326	31956	31987	7e-09	60.2
Contig0.4	contig00031	100.00	31	0	0	140804	140834	19893	19863	3e-08	58.4
Contig0.4	contig00031	97.06	34	1	0	140293	140326	31975	32008	3e-08	58.4
Contig0.4	contig00031	94.59	37	1	1	140295	140330	40623	40587	9e-08	56.5
Contig0.4	contig00031	100.00	28	0	0	140630	140657	19866	19893	1e-06	52.8
Contig0.4	contig00033	94.23	52	3	0	182718	182769	19547	19598	5e-15	80.5
Contig0.4	contig00033	100.00	36	0	0	182124	182159	19514	19549	4e-11	67.6
Contig0.4	contig00033	92.68	41	3	0	108363	108403	37903	37943	7e-09	60.2
Contig0.4	contig00035	91.94	124	7	3	126185	126308	41975	42095	3e-42	171
Contig0.4	contig00035	90.62	128	8	3	120522	120649	41972	42095	4e-41	167
Contig0.4	contig00035	90.00	130	10	3	192557	192685	42099	41972	1e-40	165
Contig0.4	contig00035	90.48	126	7	5	188848	188972	42095	41974	2e-39	161
Contig0.4	contig00036	95.10	245	4	8	88521	88761	8817	9057	4e-105	379
Contig0.4	contig00036	91.95	261	16	4	108151	108407	8812	9071	2e-99	361
Contig0.4	contig00036	95.18	228	9	2	3630	3856	9045	8819	6e-99	359
Contig0.4	contig00036	91.67	252	21	0	133086	133337	8813	9064	3e-96	350
Contig0.4	contig00036	94.54	183	8	2	8126	8307	8858	9039	1e-75	281
Contig0.4	contig00036	93.62	188	8	4	140648	140834	8858	9042	2e-74	278
Contig0.4	contig00036	89.50	219	16	7	114878	115092	8823	9038	3e-72	270
Contig0.4	contig00036	96.91	97	3	0	32063	32159	9045	8949	5e-40	163
Contig0.4	contig00036	77.31	260	31	23	133088	133333	9064	8819	2e-29	128
Contig0.4	contig00036	78.95	228	18	22	76348	76555	8836	9053	2e-29	128
Contig0.4	contig00036	80.41	194	16	17	140630	140813	9039	8858	2e-29	128
Contig0.4	contig00036	76.96	217	28	17	108154	108358	9064	8858	3e-22	104
Contig0.4	contig00036	78.74	174	17	17	3654	3817	8858	9021	1e-20	99.0
Contig0.4	contig00036	84.42	77	3	7	32087	32159	8858	8929	4e-11	67.6
Contig0.4	contig00037	97.14	35	1	0	140292	140326	1340	1374	6e-09	60.2
Contig0.4	contig00039	82.67	225	31	7	114873	115092	27858	28079	6e-49	193
Contig0.4	contig00040	90.06	161	11	2	126166	126326	37732	37577	3e-52	204
Contig0.4	contig00040	87.58	153	12	4	120515	120667	37722	37577	3e-42	171
Contig0.4	contig00040	83.33	162	15	9	192535	192692	37569	37722	7e-33	139
Contig0.4	contig00040	100.00	33	0	0	192545	192577	37732	37700	2e-09	62.1
Contig0.4	contig00041	80.44	869	138	32	18409	19261	6152	7004	0.0	634
Contig0.4	contig00041	80.00	370	50	18	20641	20995	8374	8734	9e-67	252
Contig0.4	contig00041	91.21	91	8	0	115030	115120	4	94	2e-28	124
Contig0.4	contig00041	93.02	43	2	1	192556	192598	11904	11863	2e-09	62.1
Contig0.4	contig00044	98.21	20994	344	28	160739	181719	25424	4450	0.0	3.666e+04
Contig0.4	contig00044	98.39	6977	110	2	153514	160489	35536	28561	0.0	1.226e+04
Contig0.4	contig00044	97.54	2518	62	0	150930	153447	38177	35660	0.0	4307
Contig0.4	contig00044	98.17	984	18	0	183589	184572	3711	2728	0.0	1718
Contig0.4	contig00044	98.14	322	4	2	182836	183156	2729	2409	1e-159	560
Contig0.4	contig00044	97.20	250	7	0	160489	160738	26110	25861	2e-118	424
Contig0.4	contig00044	96.36	220	5	3	183166	183383	4500	4282	5e-99	359
Contig0.4	contig00047	96.83	63	2	0	88517	88579	23686	23624	7e-23	106
Contig0.4	contig00049	90.07	141	13	1	120488	120628	11598	11737	1e-45	182
Contig0.4	contig00049	91.53	118	7	3	192581	192697	11736	11621	5e-39	159
Contig0.4	contig00049	93.40	106	7	0	126182	126287	11632	11737	2e-38	158
Contig0.4	contig00049	100.00	32	0	0	140295	140326	34481	34512	5e-09	60.2
Contig0.4	contig00049	97.06	34	1	0	140293	140326	34451	34484	2e-08	58.4
Contig0.4	contig00051	94.47	199	3	5	140235	140432	34722	34531	3e-81	300
Contig0.4	contig00051	86.48	281	11	14	84211	84464	34454	34174	3e-76	283
Contig0.4	contig00051	92.27	194	8	5	84025	84217	34722	34535	8e-72	268
Contig0.4	contig00051	86.34	227	20	8	3626	3845	34295	34517	2e-62	237
Contig0.4	contig00051	85.41	233	24	8	108157	108382	34528	34299	3e-61	233
Contig0.4	contig00051	85.41	233	20	12	88522	88746	34528	34302	4e-60	230
Contig0.4	contig00051	79.17	192	14	16	76352	76525	34306	34489	5e-24	110
Contig0.4	contig00051	84.54	97	8	7	76352	76446	21078	21169	7e-18	89.8
Contig0.4	contig00051	84.62	91	7	6	84271	84358	21165	21079	3e-16	84.2
Contig0.4	contig00052	80.08	256	34	16	189277	189522	18275	18523	2e-43	174
Contig0.4	contig00052	96.97	33	0	1	140295	140327	26702	26733	2e-07	54.7
Contig0.4	contig00053	90.73	205	18	1	3626	3829	23955	23751	6e-73	272
Contig0.4	contig00053	87.83	230	25	3	133109	133336	23742	23970	3e-71	267
Contig0.4	contig00053	89.76	205	18	3	140631	140834	23746	23948	5e-69	259
Contig0.4	contig00053	87.01	231	25	5	108174	108400	23741	23970	6e-68	255
Contig0.4	contig00053	86.96	230	25	5	88540	88766	23742	23969	2e-67	254
Contig0.4	contig00053	86.89	183	20	4	114912	115092	23764	23944	8e-52	202
Contig0.4	contig00053	92.73	110	7	1	32053	32161	23962	23853	2e-38	158
Contig0.4	contig00053	79.91	219	29	14	114912	115122	23927	23716	4e-35	147
Contig0.4	contig00053	79.41	204	21	21	133119	133311	23939	23746	2e-28	124
Contig0.4	contig00053	77.18	206	21	20	76352	76540	23944	23748	4e-20	97.1
Contig0.4	contig00056	100.00	30	0	0	192569	192598	19074	19103	6e-08	56.5
Contig0.4	contig00065	98.31	59	1	0	199369	199427	12349	12291	2e-22	104
Contig0.4	contig00069	97.03	6776	182	14	126328	133089	13058	19828	0.0	1.138e+04
Contig0.4	contig00069	98.11	5726	100	7	133337	139059	19821	25541	0.0	9969
Contig0.4	contig00069	97.62	5498	111	7	120667	126164	7586	13063	0.0	9409
Contig0.4	contig00069	96.41	4287	139	14	116217	120495	3311	7590	0.0	7049
Contig0.4	contig00069	97.50	761	15	4	114170	114929	1	758	0.0	1297
Contig0.4	contig00069	89.39	660	46	20	115575	116217	1242	1894	0.0	809
Contig0.4	contig00069	92.22	257	17	3	115085	115340	753	1007	1e-99	361
Contig0.4	contig00069	80.04	471	52	31	83297	83741	1242	1696	1e-84	311
Contig0.4	contig00069	87.83	263	23	9	139685	139942	1438	1696	2e-81	300
Contig0.4	contig00069	90.06	171	9	7	82447	82616	25634	25797	9e-56	215
Contig0.4	contig00069	97.78	45	1	0	139472	139516	26686	26642	1e-14	78.7
Contig0.4	contig00069	97.44	39	1	0	139327	139365	26646	26684	3e-11	67.6
Contig0.4	contig00070	100.00	34	0	0	140293	140326	5981	6014	3e-10	63.9
Contig0.4	contig00070	90.91	44	3	1	140293	140336	6009	6051	2e-08	58.4
Contig0.4	contig00073	100.00	30	0	0	140297	140326	21670	21699	5e-08	56.5
Contig0.4	contig00075	97.02	8584	205	37	95300	103855	10785	19345	0.0	1.439e+04
Contig0.4	contig00075	98.20	6458	111	4	88783	95239	4206	10659	0.0	1.128e+04
Contig0.4	contig00075	97.80	4316	87	8	103845	108155	19395	23707	0.0	7437
Contig0.4	contig00075	96.77	4026	107	23	84502	88515	195	4209	0.0	6693
Contig0.4	contig00075	98.14	2628	48	1	108403	111030	23702	26328	0.0	4580
Contig0.4	contig00075	97.68	950	7	7	110931	111865	26329	27278	0.0	1618
Contig0.4	contig00075	94.82	193	3	4	140236	140428	2	187	1e-79	294
Contig0.4	contig00075	94.33	194	5	3	84026	84219	2	189	4e-79	292
Contig0.4	contig00076	80.10	799	133	25	87340	88125	3020	2235	4e-163	571
Contig0.4	contig00076	77.72	893	145	53	194584	195449	10708	9843	7e-141	497
Contig0.4	contig00076	78.59	355	40	29	85776	86109	4737	4398	6e-52	202
Contig0.4	contig00078	82.82	2125	309	51	93106	95203	11969	9874	0.0	1851
Contig0.4	contig00078	98.43	510	8	0	114171	114680	2	511	0.0	898
Contig0.4	contig00079	89.06	64	3	3	133277	133337	18881	18819	4e-14	76.8
Contig0.4	contig00079	100.00	41	0	0	108341	108381	18881	18841	4e-14	76.8
Contig0.4	contig00079	100.00	39	0	0	3633	3671	18843	18881	5e-13	73.1
Contig0.4	contig00079	100.00	39	0	0	140796	140834	18881	18843	5e-13	73.1
Contig0.4	contig00079	97.44	39	1	0	32066	32104	18843	18881	2e-11	67.6
Contig0.4	contig00079	100.00	36	0	0	140630	140665	18846	18881	2e-11	67.6
Contig0.4	contig00079	100.00	34	0	0	8110	8143	18848	18881	3e-10	63.9
Contig0.4	contig00081	84.15	164	14	8	88620	88777	1	158	8e-36	148
Contig0.4	contig00081	85.61	139	15	5	3623	3759	136	1	1e-33	141
Contig0.4	contig00081	86.26	131	12	4	140706	140834	1	127	2e-32	137
Contig0.4	contig00081	95.00	60	1	2	192638	192697	1649	1592	4e-19	93.5
Contig0.4	contig00081	95.00	40	1	1	192557	192595	1766	1727	1e-09	62.1
Contig0.4	contig00082	93.64	110	3	4	3623	3730	113	6	1e-39	161
Contig0.4	contig00082	89.76	127	7	6	88646	88768	3	127	1e-38	158
Contig0.4	contig00082	95.00	100	2	3	140736	140833	5	103	2e-37	154
Contig0.4	contig00082	93.62	94	3	3	32070	32161	100	8	2e-32	137
Contig0.4	contig00082	82.65	98	10	6	76352	76446	100	7	3e-15	80.5
Contig0.4	contig00084	85.54	332	22	18	181787	182092	23967	24298	1e-88	324
Contig0.4	contig00084	100.00	64	0	0	182737	182800	24304	24367	6e-27	119
Contig0.4	contig00087	94.23	156	5	4	120494	120647	20404	20557	6e-62	235
Contig0.4	contig00087	94.16	137	3	5	188850	188983	20557	20423	2e-52	204
Contig0.4	contig00087	92.86	140	5	5	192561	192697	20558	20421	7e-51	198
Contig0.4	contig00087	95.16	124	3	3	126185	126306	20435	20557	3e-49	193
Contig0.4	contig00089	87.36	261	23	10	140576	140831	9881	10136	1e-78	291
Contig0.4	contig00089	86.29	248	26	8	8073	8315	9900	10144	3e-70	263
Contig0.4	contig00089	88.29	205	16	7	140630	140832	5346	5544	4e-63	239
Contig0.4	contig00089	87.50	200	19	6	8110	8307	5348	5543	3e-59	226
Contig0.4	contig00089	88.65	185	15	6	3635	3817	5544	5364	2e-57	220
Contig0.4	contig00089	88.17	186	14	8	88562	88744	5364	5544	7e-56	215
Contig0.4	contig00089	88.17	186	14	8	88562	88743	9955	10136	7e-56	215
Contig0.4	contig00089	87.57	185	17	6	3636	3817	10136	9955	3e-54	209
Contig0.4	contig00089	87.57	185	15	7	108197	108377	5364	5544	1e-53	207
Contig0.4	contig00089	87.50	184	17	6	108197	108376	9955	10136	1e-53	207
Contig0.4	contig00089	86.29	197	17	10	114900	115092	5352	5542	4e-53	206
Contig0.4	contig00089	86.96	184	20	4	133131	133313	5364	5544	2e-52	204
Contig0.4	contig00089	80.49	205	24	13	108185	108381	5537	5341	3e-34	143
Contig0.4	contig00089	91.40	93	6	2	32070	32161	5542	5451	4e-29	126
Contig0.4	contig00089	77.93	213	29	17	8110	8313	10134	9931	2e-26	117
Contig0.4	contig00089	78.82	203	20	17	76352	76540	5542	5349	8e-26	115
Contig0.4	contig00089	95.52	67	1	2	192629	192695	23803	23739	5e-23	106
Contig0.4	contig00089	96.23	53	2	0	88528	88580	125	73	2e-17	87.9
Contig0.4	contig00089	88.73	71	6	2	133080	133149	142	73	6e-17	86.1
Contig0.4	contig00089	88.41	69	5	3	108149	108215	140	73	3e-15	80.5
Contig0.4	contig00090	83.66	1169	147	44	184560	185706	23271	22125	0.0	1061
Contig0.4	contig00090	90.68	322	24	6	185838	186156	21993	21675	1e-118	424
Contig0.4	contig00090	91.38	58	3	2	181729	181784	23328	23271	1e-14	78.7
Contig0.4	contig00099	98.36	61	1	0	88519	88579	3525	3585	1e-23	108
Contig0.4	contig00099	93.85	65	4	0	133084	133148	3521	3585	7e-21	99.0
Contig0.4	contig00099	93.55	62	2	2	108154	108214	3525	3585	1e-18	91.6
Contig0.4	contig00099	92.98	57	4	0	3800	3856	3585	3529	2e-16	84.2
Contig0.4	contig00101	79.34	2861	467	114	29206	32001	13198	15999	0.0	1895
Contig0.4	contig00101	83.29	1299	171	41	33376	34657	17223	18492	0.0	1155
Contig0.4	contig00101	80.30	1396	192	70	34743	36096	18543	19897	0.0	977
Contig0.4	contig00102	88.89	90	10	0	8108	8197	14028	13939	8e-25	111
Contig0.4	contig00102	88.17	93	9	2	140628	140719	14030	13939	3e-24	110
Contig0.4	contig00102	88.10	84	10	0	108185	108268	14022	13939	2e-21	100
Contig0.4	contig00102	87.21	86	7	4	3746	3829	13939	14022	8e-20	95.3
Contig0.4	contig00102	89.04	73	7	1	133131	133202	13825	13897	4e-18	89.8
Contig0.4	contig00102	83.16	95	13	3	3638	3731	14026	13934	2e-16	84.2
Contig0.4	contig00102	100.00	29	0	0	192570	192598	9886	9914	1e-07	54.7
Contig0.4	contig00105	86.09	115	14	1	88521	88633	873	987	4e-28	122
Contig0.4	contig00105	89.47	95	5	4	114892	114983	1951	1859	6e-26	115
Contig0.4	contig00105	83.85	130	12	9	189282	189406	9453	9328	6e-26	115
Contig0.4	contig00105	83.76	117	14	4	108165	108277	882	997	4e-23	106
Contig0.4	contig00105	82.50	120	18	3	3737	3853	997	878	5e-22	102
Contig0.4	contig00105	81.25	96	13	5	76366	76459	911	1003	4e-13	73.1
Contig0.4	contig00108	78.40	1509	239	79	90376	91840	9831	11296	0.0	900
Contig0.4	contig00108	86.62	628	58	24	89436	90050	8867	9481	0.0	671
Contig0.4	contig00108	87.21	86	9	1	133119	133202	13339	13254	2e-20	97.1
Contig0.4	contig00111	83.54	164	19	7	126167	126326	5610	5769	2e-35	147
Contig0.4	contig00111	82.58	155	21	5	120515	120667	5619	5769	6e-31	132
Contig0.4	contig00111	81.08	148	19	8	188829	188971	5771	5628	3e-24	110
Contig0.4	contig00111	93.44	61	4	0	133088	133148	17912	17852	1e-18	91.6
Contig0.4	contig00111	95.00	40	0	2	192669	192707	5725	5763	8e-10	62.1
Contig0.4	contig00117	84.34	1648	224	33	118850	120480	10184	8554	0.0	1583
Contig0.4	contig00117	79.06	2378	391	96	116431	118749	12599	10270	0.0	1533
Contig0.4	contig00122	87.01	716	77	15	182062	182769	5346	6053	0.0	793
Contig0.4	contig00122	91.57	83	6	1	181796	181877	3345	3427	2e-25	113
Contig0.4	contig00122	96.61	59	2	0	140833	140891	385	327	5e-21	99.0
Contig0.4	contig00122	87.06	85	5	3	8117	8197	365	447	9e-19	91.6
Contig0.4	contig00122	85.56	90	7	5	76360	76446	365	451	3e-18	89.8
Contig0.4	contig00122	83.72	86	6	4	140639	140719	365	447	9e-14	75.0
Contig0.4	contig00122	81.32	91	9	6	3645	3730	365	452	2e-11	67.6
Contig0.4	contig00122	81.32	91	9	6	140737	140822	452	365	2e-11	67.6
Contig0.4	contig00122	95.12	41	2	0	32078	32118	365	405	5e-11	65.8
Contig0.4	contig00122	95.12	41	2	0	133263	133303	405	365	5e-11	65.8
Contig0.4	contig00122	94.87	39	2	0	108329	108367	403	365	7e-10	62.1
Contig0.4	contig00125	96.05	76	2	1	133087	133161	101	26	3e-28	122
Contig0.4	contig00125	91.86	86	3	4	88509	88592	109	26	1e-26	117
Contig0.4	contig00125	89.47	76	5	3	108153	108226	101	27	2e-19	93.5
Contig0.4	contig00125	83.65	104	10	7	76449	76549	15777	15678	8e-19	91.6
Contig0.4	contig00125	94.74	57	1	2	140758	140813	1	56	1e-17	87.9
Contig0.4	contig00125	94.74	57	1	2	3654	3709	56	1	1e-17	87.9
Contig0.4	contig00125	93.33	60	1	3	114885	114942	84	26	4e-17	86.1
Contig0.4	contig00125	82.83	99	10	7	88670	88764	1	96	5e-16	82.4
Contig0.4	contig00125	92.98	57	2	2	32087	32142	56	1	5e-16	82.4
Contig0.4	contig00125	95.56	45	2	0	88722	88766	15671	15627	3e-13	73.1
Contig0.4	contig00125	91.67	48	4	0	133289	133336	15673	15626	1e-11	67.6
Contig0.4	contig00125	82.50	80	9	5	115020	115096	1	78	5e-11	65.8
Contig0.4	contig00125	100.00	28	0	0	3632	3659	15646	15673	4e-07	52.8
Contig0.4	contig00130	85.87	446	31	28	150494	150926	7428	7854	1e-125	446
Contig0.4	contig00130	94.74	95	0	3	150852	150944	7645	7736	2e-34	143
Contig0.4	contig00130	100.00	75	0	0	150711	150785	7781	7855	3e-33	139
Contig0.4	contig00131	88.41	207	20	4	140629	140834	1177	974	2e-65	246
Contig0.4	contig00131	88.89	198	20	2	88550	88746	1170	974	2e-64	243
Contig0.4	contig00131	87.44	199	21	4	3633	3829	974	1170	2e-59	226
Contig0.4	contig00131	86.93	199	22	4	108185	108380	1170	973	1e-57	220
Contig0.4	contig00131	86.87	198	24	2	133119	133315	1170	974	1e-57	220
Contig0.4	contig00131	86.50	200	23	4	8110	8307	1174	977	1e-56	217
Contig0.4	contig00131	86.89	183	20	4	114912	115092	1158	978	3e-52	202
Contig0.4	contig00132	88.79	223	20	5	88526	88745	4284	4504	3e-72	268
Contig0.4	contig00132	88.11	227	22	5	3634	3857	4504	4280	4e-71	265
Contig0.4	contig00132	86.16	224	24	7	133095	133314	4284	4504	3e-62	235
Contig0.4	contig00132	84.55	220	26	8	114878	115092	4285	4501	6e-55	211
Contig0.4	contig00132	85.71	189	20	7	140648	140833	4320	4504	2e-49	193
Contig0.4	contig00138	79.62	265	40	11	201969	202226	13833	13576	6e-45	178
Contig0.4	contig00142	97.01	167	3	2	126163	126328	210	45	1e-75	279
Contig0.4	contig00142	96.10	154	4	2	120515	120668	197	46	1e-66	250
Contig0.4	contig00142	94.08	152	4	5	188823	188971	39	188	2e-59	226
Contig0.4	contig00142	91.16	147	7	6	192549	192692	54	197	5e-50	195
Contig0.4	contig00142	100.00	36	0	0	192542	192577	210	175	1e-11	67.6
Contig0.4	contig00142	97.44	39	0	1	192669	192707	90	53	4e-11	65.8
Contig0.4	contig00148	90.69	204	13	6	140630	140831	11843	11644	1e-71	267
Contig0.4	contig00148	89.42	208	16	6	8110	8314	11841	11637	6e-69	257
Contig0.4	contig00148	89.90	198	12	8	3636	3829	11644	11837	4e-66	248
Contig0.4	contig00148	89.90	198	12	7	88550	88743	11837	11644	4e-66	248
Contig0.4	contig00148	89.34	197	13	7	108185	108376	11837	11644	6e-64	241
Contig0.4	contig00148	88.78	196	18	4	133119	133312	11837	11644	8e-63	237
Contig0.4	contig00148	89.07	183	16	4	114912	115092	11825	11645	6e-59	224
Contig0.4	contig00148	80.82	219	22	15	140625	140834	11639	11846	8e-38	154
Contig0.4	contig00148	91.40	93	6	2	32070	32161	11645	11736	2e-29	126
Contig0.4	contig00148	79.31	203	21	15	76352	76540	11645	11840	2e-28	122
Contig0.4	contig00150	97.30	37	0	1	140293	140329	9012	8977	5e-10	62.1
Contig0.4	contig00153	97.57	5717	134	5	145071	150784	6728	12442	0.0	9782
Contig0.4	contig00153	97.99	2791	51	4	142287	145074	3892	6680	0.0	4839
Contig0.4	contig00153	96.71	821	25	2	141398	142217	1456	2275	0.0	1365
Contig0.4	contig00153	97.85	372	7	1	140247	140618	3	373	0.0	641
Contig0.4	contig00153	95.52	335	15	0	140887	141221	512	846	7e-153	536
Contig0.4	contig00153	95.60	182	6	2	84037	84217	3	183	6e-79	291
Contig0.4	contig00153	100.00	76	0	0	150852	150927	12368	12443	7e-34	141
Contig0.4	contig00153	96.97	66	1	1	88513	88578	323	387	2e-24	110
Contig0.4	contig00153	96.55	58	2	0	133090	133147	330	387	1e-20	97.1
Contig0.4	contig00153	94.83	58	3	0	108156	108213	330	387	7e-19	91.6
Contig0.4	contig00153	92.45	53	4	0	3801	3853	387	335	2e-14	76.8
Contig0.4	contig00153	90.38	52	3	2	139595	139644	233	182	1e-11	67.6
Contig0.4	contig00155	83.17	523	66	21	68328	68839	4895	4384	2e-129	459
Contig0.4	contig00157	94.07	135	8	0	88612	88746	11998	12132	2e-53	206
Contig0.4	contig00157	91.24	137	10	2	140698	140834	11998	12132	3e-47	185
Contig0.4	contig00157	89.51	143	9	6	3628	3767	12137	11998	2e-44	176
Contig0.4	contig00157	91.30	115	7	3	108282	108394	12035	12148	8e-38	154
Contig0.4	contig00157	91.82	110	8	1	32053	32161	12146	12037	3e-37	152
Contig0.4	contig00157	84.69	98	7	6	76352	76446	12128	12036	7e-19	91.6
Contig0.4	contig00161	91.83	257	21	0	88517	88773	5011	5267	2e-99	359
Contig0.4	contig00161	89.47	266	18	9	108147	108405	5005	5267	4e-90	327
Contig0.4	contig00161	89.80	255	19	7	133085	133335	5009	5260	7e-88	320
Contig0.4	contig00161	90.22	225	20	2	3633	3856	5240	5017	2e-79	292
Contig0.4	contig00161	87.27	220	19	9	114878	115092	5021	5236	2e-64	243
Contig0.4	contig00161	89.84	187	17	2	140648	140834	5056	5240	2e-63	239
Contig0.4	contig00161	91.58	95	8	0	8213	8307	11766	11672	4e-31	132
Contig0.4	contig00161	87.27	110	12	2	32053	32161	5253	5145	6e-29	124
Contig0.4	contig00161	77.98	218	26	18	133131	133337	5219	5013	1e-26	117
Contig0.4	contig00161	76.33	207	30	14	114900	115096	5231	5034	2e-19	93.5
Contig0.4	contig00161	77.25	189	20	15	76352	76525	5236	5056	2e-18	89.8
Contig0.4	contig00163	97.53	2996	67	7	196347	199339	4993	7984	0.0	5116
Contig0.4	contig00163	98.05	2724	45	3	199513	202229	8884	11606	0.0	4730
Contig0.4	contig00163	98.17	1747	31	1	194481	196227	3209	4954	0.0	3048
Contig0.4	contig00163	97.87	47	1	0	192894	192940	893	939	4e-16	82.4
Contig0.4	contig00163	79.41	102	13	7	184244	184341	2414	2511	4e-11	65.8
Contig0.4	contig00165	87.64	817	81	18	181994	182800	4482	5288	0.0	931
Contig0.4	contig00165	95.52	67	3	0	181745	181811	857	923	6e-24	108
Contig0.4	contig00165	88.61	79	6	3	181745	181823	10386	10461	2e-19	93.5
Contig0.4	contig00165	97.06	34	1	0	140293	140326	11518	11485	6e-09	58.4
Contig0.4	contig00165	96.97	33	1	0	140293	140325	11497	11465	2e-08	56.5
Contig0.4	contig00171	93.99	183	8	2	108221	108401	1	182	6e-74	274
Contig0.4	contig00171	93.29	164	10	1	3630	3793	163	1	6e-64	241
Contig0.4	contig00171	89.62	183	18	1	133155	133337	1	182	3e-61	231
Contig0.4	contig00171	89.67	184	12	7	88586	88766	1	180	4e-60	228
Contig0.4	contig00171	89.57	163	14	3	140672	140834	1	160	8e-53	204
Contig0.4	contig00171	90.00	160	11	5	8150	8307	1	157	3e-52	202
Contig0.4	contig00171	80.83	120	11	12	133131	133244	139	26	1e-16	84.2
Contig0.4	contig00171	78.79	132	16	11	114900	115025	151	26	5e-15	78.7
Contig0.4	contig00173	94.85	97	5	0	140625	140721	11192	11288	3e-37	152
Contig0.4	contig00173	94.79	96	5	0	8110	8205	11199	11294	1e-36	150
Contig0.4	contig00173	95.00	80	4	0	108197	108276	11215	11294	2e-29	126
Contig0.4	contig00173	93.75	80	5	0	3738	3817	11294	11215	8e-28	121
Contig0.4	contig00173	95.65	69	3	0	88562	88630	11215	11283	5e-25	111
Contig0.4	contig00173	92.98	57	4	0	8259	8315	11245	11189	1e-16	84.2
Contig0.4	contig00175	90.43	209	16	4	140575	140781	10975	11181	2e-73	272
Contig0.4	contig00175	92.39	184	10	4	8073	8253	10995	11177	2e-69	259
Contig0.4	contig00175	87.78	221	20	7	88526	88743	3379	3595	3e-67	252
Contig0.4	contig00175	86.88	221	22	7	133095	133312	3379	3595	6e-64	241
Contig0.4	contig00175	96.38	138	3	1	108197	108332	11050	11187	2e-59	226
Contig0.4	contig00175	85.32	218	23	8	108164	108376	3382	3595	9e-57	217
Contig0.4	contig00175	84.47	219	26	8	114878	115092	3380	3594	2e-54	209
Contig0.4	contig00175	94.70	132	7	0	3686	3817	11181	11050	2e-53	206
Contig0.4	contig00175	85.56	187	18	7	140648	140831	3415	3595	7e-48	187
Contig0.4	contig00175	91.85	135	5	6	88562	88693	11050	11181	1e-46	183
Contig0.4	contig00175	91.54	130	11	0	133131	133260	11050	11179	1e-45	180
Contig0.4	contig00175	88.97	145	14	2	114900	115043	11038	11181	4e-45	178
Contig0.4	contig00175	90.00	120	8	4	3623	3740	744	627	3e-37	152
Contig0.4	contig00175	87.10	124	10	5	88649	88768	637	758	3e-32	135
Contig0.4	contig00175	85.29	136	13	7	133180	133312	11163	11032	1e-31	134
Contig0.4	contig00175	91.00	100	6	3	140737	140834	637	735	4e-31	132
Contig0.4	contig00175	85.19	135	13	6	108246	108376	11163	11032	4e-31	132
Contig0.4	contig00175	84.56	136	14	7	3636	3768	11032	11163	5e-30	128
Contig0.4	contig00175	93.90	82	3	2	32081	32161	719	639	2e-28	122
Contig0.4	contig00175	84.55	123	15	4	108280	108399	635	756	3e-27	119
Contig0.4	contig00175	91.57	83	5	2	115000	115081	638	719	1e-25	113
Contig0.4	contig00175	82.61	138	15	8	140697	140831	11163	11032	1e-25	113
Contig0.4	contig00175	89.01	91	7	3	32070	32159	11033	11121	2e-24	110
Contig0.4	contig00175	80.56	144	17	10	8175	8313	11163	11026	1e-21	100
Contig0.4	contig00175	96.55	58	2	0	88513	88570	10967	11024	1e-20	97.1
Contig0.4	contig00175	96.15	52	2	0	133085	133136	10970	11021	3e-17	86.1
Contig0.4	contig00175	88.16	76	2	5	133131	133202	713	641	1e-16	84.2
Contig0.4	contig00175	92.73	55	2	2	108152	108205	10971	11024	5e-15	78.7
Contig0.4	contig00175	85.53	76	4	5	114912	114983	713	641	2e-13	73.1
Contig0.4	contig00175	81.11	90	10	5	76363	76450	719	635	4e-11	65.8
Contig0.4	contig00175	95.12	41	2	0	32119	32159	11181	11141	4e-11	65.8
Contig0.4	contig00179	88.57	70	4	3	140571	140638	68	1	4e-16	82.4
Contig0.4	contig00183	83.46	1016	146	21	130641	131645	9394	10398	0.0	926
Contig0.4	contig00183	75.95	1975	323	132	128694	130586	7469	9373	0.0	876
Contig0.4	contig00183	81.07	1009	157	32	127535	128526	6361	7352	0.0	774
Contig0.4	contig00185	86.92	130	13	4	88616	88743	10316	10189	2e-34	143
Contig0.4	contig00185	85.40	137	14	6	140702	140836	10316	10184	7e-33	137
Contig0.4	contig00196	83.15	1828	242	62	5942	7736	6755	4961	0.0	1609
Contig0.4	contig00196	82.14	1327	184	44	3860	5164	8661	7366	0.0	1088
Contig0.4	contig00196	86.06	617	75	11	8398	9008	4606	3995	0.0	652
Contig0.4	contig00199	92.52	147	11	0	182013	182159	9237	9383	4e-55	211
Contig0.4	contig00203	91.57	261	19	2	88513	88770	2552	2812	4e-99	357
Contig0.4	contig00203	90.95	243	19	3	3623	3863	2796	2555	4e-89	324
Contig0.4	contig00203	90.99	233	15	5	108154	108382	2558	2788	1e-84	309
Contig0.4	contig00203	88.80	250	23	3	133088	133333	2558	2806	2e-82	302
Contig0.4	contig00203	88.05	226	24	3	114869	115092	2557	2781	3e-71	265
Contig0.4	contig00203	91.98	187	13	1	140648	140834	2601	2785	4e-70	261
Contig0.4	contig00203	90.22	184	14	4	8126	8307	2601	2782	6e-63	237
Contig0.4	contig00203	78.45	232	24	21	133119	133337	2776	2558	4e-30	128
Contig0.4	contig00203	89.32	103	10	1	32060	32161	2792	2690	4e-30	128
Contig0.4	contig00203	78.42	190	27	14	140630	140813	2782	2601	4e-25	111
Contig0.4	contig00203	78.72	188	19	12	76352	76525	2781	2601	2e-23	106
Contig0.4	contig00203	78.14	183	26	11	3654	3829	2601	2776	6e-23	104
Contig0.4	contig00203	78.14	183	24	12	108185	108358	2776	2601	2e-22	102
Contig0.4	contig00203	85.33	75	8	3	32087	32160	2601	2673	5e-14	75.0
Contig0.4	contig00208	91.67	264	15	7	88517	88776	6218	6478	1e-99	359
Contig0.4	contig00208	90.04	231	17	6	3626	3853	6454	6227	3e-80	294
Contig0.4	contig00208	86.92	260	18	15	108151	108400	6216	6469	3e-75	278
Contig0.4	contig00208	91.98	187	13	1	140648	140834	6263	6447	3e-70	261
Contig0.4	contig00208	92.71	96	7	0	32066	32161	6447	6352	2e-33	139
Contig0.4	contig00208	79.79	188	17	13	76352	76525	6443	6263	8e-27	117
Contig0.4	contig00211	100.00	73	0	0	120499	120571	5755	5827	2e-32	135
Contig0.4	contig00211	94.44	72	2	2	192636	192706	5827	5757	1e-24	110
Contig0.4	contig00211	100.00	47	0	0	126185	126231	5781	5827	6e-18	87.9
Contig0.4	contig00214	89.29	196	17	4	88553	88746	1	194	1e-64	243
Contig0.4	contig00214	87.68	203	21	4	3626	3826	201	1	7e-62	233
Contig0.4	contig00214	86.36	198	19	8	133122	133315	1	194	1e-54	209
Contig0.4	contig00214	86.32	190	18	8	140648	140834	10	194	7e-52	200
Contig0.4	contig00214	85.79	190	21	6	114906	115092	4	190	9e-51	196
Contig0.4	contig00217	83.79	876	130	12	2560	3429	7075	7944	0.0	821
Contig0.4	contig00217	95.45	88	4	0	8110	8197	8114	8027	4e-34	141
Contig0.4	contig00217	87.39	119	12	3	140625	140743	8121	8006	7e-32	134
Contig0.4	contig00217	87.80	82	10	0	3736	3817	8017	8098	1e-20	97.1
Contig0.4	contig00217	96.43	56	2	0	8259	8314	8068	8123	1e-19	93.5
Contig0.4	contig00217	95.56	45	2	0	8270	8314	8130	8174	2e-13	73.1
Contig0.4	contig00217	97.62	42	1	0	140625	140666	8172	8131	2e-13	73.1
Contig0.4	contig00217	95.56	45	2	0	8270	8314	8181	8225	2e-13	73.1
Contig0.4	contig00217	97.62	42	1	0	140625	140666	8223	8182	2e-13	73.1
Contig0.4	contig00217	100.00	36	0	0	115057	115092	8182	8217	8e-12	67.6
Contig0.4	contig00220	87.87	478	49	9	85100	85572	5230	4757	5e-158	553
Contig0.4	contig00224	80.77	156	11	7	88519	88672	1353	1491	6e-23	104
Contig0.4	contig00224	78.98	157	14	9	108152	108305	1351	1491	2e-18	89.8
Contig0.4	contig00226	83.64	330	38	14	189200	189518	7379	7055	9e-81	296
Contig0.4	contig00226	85.31	211	18	11	140560	140763	7586	7790	1e-53	206
Contig0.4	contig00226	97.83	92	2	0	3636	3727	7658	7749	1e-39	159
Contig0.4	contig00226	97.83	92	2	0	140740	140831	7749	7658	1e-39	159
Contig0.4	contig00226	96.74	92	3	0	88652	88743	7749	7658	5e-38	154
Contig0.4	contig00226	96.70	91	3	0	32070	32160	7659	7749	2e-37	152
Contig0.4	contig00226	93.62	94	6	0	8220	8313	7745	7652	4e-34	141
Contig0.4	contig00226	94.51	91	5	0	108286	108376	7748	7658	4e-34	141
Contig0.4	contig00226	81.98	172	23	8	8073	8239	7622	7790	2e-33	139
Contig0.4	contig00226	91.21	91	8	0	133222	133312	7748	7658	4e-29	124
Contig0.4	contig00227	90.91	88	6	2	88544	88630	7614	7700	7e-27	117
Contig0.4	contig00227	84.11	107	12	5	84262	84366	765	662	3e-21	99.0
Contig0.4	contig00228	79.00	1238	194	50	102583	103792	5861	4662	0.0	785
Contig0.4	contig00229	91.30	138	9	3	120501	120638	2424	2290	2e-47	185
Contig0.4	contig00229	92.86	126	5	4	192571	192695	2290	2412	9e-46	180
Contig0.4	contig00229	90.91	132	8	4	188858	188989	2290	2417	4e-44	174
Contig0.4	contig00229	93.81	113	5	2	126185	126297	2400	2290	2e-42	169
Contig0.4	contig00230	95.00	140	2	5	3623	3760	137	1	2e-56	215
Contig0.4	contig00230	90.20	153	8	6	108254	108401	1	151	1e-49	193
Contig0.4	contig00230	89.61	154	11	4	133188	133338	1	152	4e-49	191
Contig0.4	contig00230	92.37	131	6	4	140705	140834	1	128	7e-47	183
Contig0.4	contig00230	88.31	154	7	11	88619	88766	1	149	4e-44	174
Contig0.4	contig00230	90.48	126	8	4	114969	115092	1	124	9e-41	163
Contig0.4	contig00230	94.74	95	3	2	32066	32159	128	35	9e-36	147
Contig0.4	contig00230	87.70	122	13	2	84238	84358	3	123	4e-34	141
Contig0.4	contig00230	86.79	106	10	4	8094	8197	138	35	3e-26	115
Contig0.4	contig00230	89.25	93	5	5	140630	140719	125	35	3e-25	111
Contig0.4	contig00230	85.92	71	7	3	88562	88630	107	38	2e-13	73.1
Contig0.4	contig00235	96.30	54	2	0	8261	8314	7581	7528	1e-18	89.8
Contig0.4	contig00235	96.15	52	2	0	140625	140676	7530	7581	2e-17	86.1
Contig0.4	contig00241	91.96	3571	199	79	189017	192543	864	4390	0.0	4924
Contig0.4	contig00241	92.64	421	25	6	185838	186255	283	700	1e-172	601
Contig0.4	contig00241	97.84	232	4	1	192709	192940	4450	4680	6e-112	399
Contig0.4	contig00241	94.24	139	8	0	199338	199476	841	703	8e-56	213
Contig0.4	contig00249	92.38	223	15	2	3626	3847	4823	4602	6e-87	316
Contig0.4	contig00249	90.04	241	17	5	88534	88770	4604	4841	1e-83	305
Contig0.4	contig00249	88.76	249	21	6	108169	108412	4604	4850	2e-81	298
Contig0.4	contig00249	89.79	235	21	3	133103	133335	4604	4837	2e-81	298
Contig0.4	contig00249	90.91	187	15	2	140648	140834	4632	4816	6e-67	250
Contig0.4	contig00249	89.67	184	15	4	8126	8307	4632	4813	2e-61	231
Contig0.4	contig00249	91.67	96	8	0	32066	32161	4816	4721	6e-32	134
Contig0.4	contig00249	77.78	189	19	16	76352	76525	4812	4632	3e-20	95.3
Contig0.4	contig00253	97.22	72	2	0	141271	141342	2873	2802	1e-28	122
Contig0.4	contig00253	95.83	48	0	2	142214	142260	2837	2791	1e-14	76.8
Contig0.4	contig00261	78.90	2336	382	103	73795	76078	496	2772	0.0	1480
Contig0.4	contig00261	84.36	908	120	20	79021	79917	5297	4401	0.0	870
Contig0.4	contig00261	91.13	248	22	0	88522	88769	5335	5582	4e-93	337
Contig0.4	contig00261	89.47	247	20	5	108157	108399	5335	5579	3e-84	307
Contig0.4	contig00261	89.11	248	21	6	133091	133335	5335	5579	4e-83	303
Contig0.4	contig00261	89.50	219	21	2	3636	3853	5556	5339	9e-75	276
Contig0.4	contig00261	89.13	184	18	2	140648	140831	5375	5556	3e-60	228
Contig0.4	contig00261	89.25	93	8	2	32070	32161	5555	5464	2e-26	115
Contig0.4	contig00261	76.84	190	19	17	76352	76525	5555	5375	6e-17	84.2
Contig0.4	contig00263	95.60	159	3	4	120511	120665	5166	5324	2e-67	252
Contig0.4	contig00263	95.95	148	4	2	126183	126328	5181	5328	1e-63	239
Contig0.4	contig00263	92.36	157	6	6	188833	188983	5324	5168	2e-57	219
Contig0.4	contig00269	89.16	203	18	3	140630	140831	351	550	5e-67	250
Contig0.4	contig00269	89.69	194	20	0	88550	88743	357	550	2e-66	248
Contig0.4	contig00269	89.74	195	18	2	3636	3829	550	357	2e-66	248
Contig0.4	contig00269	89.29	196	15	6	108185	108376	357	550	3e-64	241
Contig0.4	contig00269	87.86	206	21	4	8110	8313	353	556	1e-63	239
Contig0.4	contig00269	78.49	265	37	13	140580	140834	602	348	1e-38	156
Contig0.4	contig00269	80.30	203	19	12	76352	76540	549	354	6e-32	134
Contig0.4	contig00269	91.30	92	8	0	32070	32161	549	458	1e-29	126
Contig0.4	contig00270	93.33	90	5	1	140588	140676	6455	6544	2e-31	132
Contig0.4	contig00270	89.16	83	8	1	8073	8154	6462	6544	2e-22	102
Contig0.4	contig00270	100.00	47	0	0	3636	3682	6498	6544	5e-18	87.9
Contig0.4	contig00270	100.00	47	0	0	140785	140831	6544	6498	5e-18	87.9
Contig0.4	contig00270	100.00	47	0	0	133266	133312	6544	6498	5e-18	87.9
Contig0.4	contig00270	100.00	47	0	0	108330	108376	6544	6498	5e-18	87.9
Contig0.4	contig00270	100.00	46	0	0	32070	32115	6499	6544	2e-17	86.1
Contig0.4	contig00270	100.00	29	0	0	88562	88590	6516	6544	5e-08	54.7
Contig0.4	contig00284	89.10	211	21	2	114912	115121	4684	4475	2e-70	261
Contig0.4	contig00284	89.11	202	20	1	140629	140830	4703	4504	5e-67	250
Contig0.4	contig00284	90.21	194	15	4	108185	108375	4696	4504	5e-67	250
Contig0.4	contig00284	89.69	194	18	2	88550	88742	4696	4504	7e-66	246
Contig0.4	contig00284	88.66	194	20	2	3637	3829	4504	4696	1e-62	235
Contig0.4	contig00284	80.66	212	18	14	76348	76544	4500	4703	9e-35	143
Contig0.4	contig00284	91.49	94	8	0	32068	32161	4502	4595	7e-31	130
Contig0.4	contig00285	92.37	118	6	3	133086	133202	2942	2827	2e-41	165
Contig0.4	contig00285	83.75	80	9	4	3654	3732	2897	2821	1e-13	73.1
Contig0.4	contig00287	89.04	73	3	5	192624	192695	3347	3415	2e-17	86.1
Contig0.4	contig00293	95.31	64	3	0	8117	8180	5940	6003	1e-22	102
Contig0.4	contig00293	95.08	61	3	0	140833	140893	5960	5900	7e-21	97.1
Contig0.4	contig00293	96.36	55	2	0	88562	88616	5949	6003	3e-19	91.6
Contig0.4	contig00293	96.36	55	2	0	3763	3817	6003	5949	3e-19	91.6
Contig0.4	contig00295	94.95	99	3	2	88519	88616	5842	5939	4e-38	154
Contig0.4	contig00295	92.08	101	6	2	133086	133185	5840	5939	3e-34	141
Contig0.4	contig00295	88.54	96	8	3	114873	114966	5845	5939	7e-26	113
Contig0.4	contig00300	84.74	819	111	13	181979	182788	3851	4664	0.0	808
Contig0.4	contig00300	88.43	121	9	5	140736	140853	5181	5063	3e-34	141
Contig0.4	contig00300	91.58	95	8	0	3636	3730	5086	5180	2e-31	132
Contig0.4	contig00300	90.62	96	9	0	88648	88743	5181	5086	2e-30	128
Contig0.4	contig00300	90.22	92	9	0	32070	32161	5087	5178	4e-28	121
Contig0.4	contig00300	87.13	101	9	4	3633	3731	5773	5675	2e-25	111
Contig0.4	contig00300	87.00	100	4	7	140625	140719	5081	5176	4e-23	104
Contig0.4	contig00300	84.47	103	12	3	76345	76446	5080	5179	2e-21	99.0
Contig0.4	contig00300	78.68	136	17	11	192544	192672	46	176	7e-16	80.5
Contig0.4	contig00306	89.45	218	23	0	88526	88743	3130	2913	8e-75	276
Contig0.4	contig00306	90.20	204	18	1	140628	140831	3114	2913	2e-71	265
Contig0.4	contig00306	89.10	211	19	4	108169	108376	3122	2913	8e-70	259
Contig0.4	contig00306	88.32	214	23	2	3636	3848	2913	3125	1e-68	255
Contig0.4	contig00306	89.11	202	18	4	8110	8309	3110	2911	2e-66	248
Contig0.4	contig00306	80.86	209	17	14	76352	76545	2914	3114	8e-35	143
Contig0.4	contig00306	90.38	104	10	0	133086	133189	104	1	4e-33	137
Contig0.4	contig00306	91.30	92	8	0	32070	32161	2914	3005	8e-30	126
Contig0.4	contig00314	100.00	32	0	0	140292	140323	3523	3492	8e-10	60.2
Contig0.4	contig00320	94.96	139	3	4	120511	120649	1438	1304	2e-56	215
Contig0.4	contig00320	95.59	136	3	3	188848	188983	1304	1436	2e-56	215
Contig0.4	contig00320	92.31	143	7	4	192556	192697	1299	1438	5e-52	200
Contig0.4	contig00320	95.16	124	3	3	126185	126308	1424	1304	8e-50	193
Contig0.4	contig00323	92.31	52	3	1	115071	115121	27	78	1e-13	73.1
Contig0.4	contig00325	86.47	133	14	4	88612	88743	1	130	8e-35	143
Contig0.4	contig00325	93.75	96	4	2	140625	140719	135	41	8e-35	143
Contig0.4	contig00325	95.45	88	4	0	8110	8197	128	41	3e-34	141
Contig0.4	contig00325	85.93	135	13	6	140698	140831	1	130	1e-33	139
Contig0.4	contig00325	83.57	140	17	6	8176	8313	1	136	8e-30	126
Contig0.4	contig00325	86.32	117	7	9	3705	3817	1	112	1e-27	119
Contig0.4	contig00325	86.09	115	9	5	108197	108307	112	1	5e-27	117
Contig0.4	contig00325	85.22	115	12	5	88562	88674	112	1	6e-26	113
Contig0.4	contig00326	88.72	1436	138	21	197794	199218	1736	314	0.0	1733
Contig0.4	contig00326	84.06	1048	144	22	199541	200576	3010	4046	0.0	989
Contig0.4	contig00326	77.20	715	123	40	200640	201334	4077	4771	2e-106	381
Contig0.4	contig00329	89.76	166	15	2	88516	88680	171	7	2e-55	211
Contig0.4	contig00329	88.17	169	17	3	3699	3866	7	173	2e-51	198
Contig0.4	contig00329	86.98	169	15	7	133080	133245	175	11	5e-47	183
Contig0.4	contig00329	85.62	153	17	5	114878	115027	160	10	1e-38	156
Contig0.4	contig00329	85.37	123	12	4	140648	140768	125	7	1e-28	122
Contig0.4	contig00355	93.08	130	4	3	144692	144818	4674	4547	1e-47	185
Contig0.4	contig00359	93.02	86	1	5	82424	82507	3321	3239	3e-28	121
Contig0.4	contig00366	89.26	121	6	6	108286	108402	4583	4466	2e-35	145
Contig0.4	contig00366	91.18	102	7	2	3626	3726	4483	4583	3e-33	137
Contig0.4	contig00366	92.63	95	5	2	140741	140834	4583	4490	1e-32	135
Contig0.4	contig00366	86.78	121	11	5	88653	88770	4583	4465	5e-31	130
Contig0.4	contig00366	90.53	95	7	2	32066	32159	4490	4583	2e-29	124
Contig0.4	contig00373	89.76	205	19	2	140630	140834	1	203	2e-70	261
Contig0.4	contig00373	90.00	200	20	0	88562	88761	19	218	6e-70	259
Contig0.4	contig00373	90.00	200	16	4	8110	8307	3	200	8e-69	255
Contig0.4	contig00373	90.91	187	15	2	3632	3817	204	19	4e-67	250
Contig0.4	contig00373	88.46	208	20	4	108197	108401	19	225	1e-66	248
Contig0.4	contig00373	90.72	97	9	0	32065	32161	204	108	5e-31	130
Contig0.4	contig00373	79.31	203	21	12	76352	76540	199	4	9e-29	122
Contig0.4	contig00376	94.57	773	38	4	182030	182800	2559	1789	0.0	1192
Contig0.4	contig00376	91.35	104	7	2	181721	181823	2813	2711	2e-34	141
Contig0.4	contig00376	100.00	34	0	0	140293	140326	1634	1667	5e-11	63.9
Contig0.4	contig00376	100.00	32	0	0	140295	140326	1671	1702	7e-10	60.2
Contig0.4	contig00376	97.06	34	1	0	140293	140326	1655	1688	2e-09	58.4
Contig0.4	contig00377	88.57	175	18	2	114947	115120	1	174	2e-55	211
Contig0.4	contig00377	91.78	146	8	4	108233	108375	2	146	4e-52	200
Contig0.4	contig00377	91.10	146	13	0	88597	88742	1	146	1e-51	198
Contig0.4	contig00377	89.80	147	13	2	3637	3782	146	1	3e-48	187
Contig0.4	contig00377	89.19	148	14	1	140683	140830	1	146	4e-47	183
Contig0.4	contig00377	91.49	94	8	0	32068	32161	148	55	5e-31	130
Contig0.4	contig00377	84.31	102	8	6	76348	76446	150	54	7e-20	93.5
Contig0.4	contig00381	94.87	39	2	0	108361	108399	411	373	2e-10	62.1
Contig0.4	contig00409	85.11	94	13	1	133222	133314	86	179	2e-20	95.3
Contig0.4	contig00409	100.00	30	0	0	3704	3733	22	51	8e-09	56.5
Contig0.4	contig00411	79.38	2532	423	87	179178	181667	2548	74	0.0	1692
Contig0.4	contig00411	85.00	100	6	7	178988	179080	2785	2688	6e-20	93.5
Contig0.4	contig00474	87.64	89	8	3	8228	8314	3725	3638	3e-22	100
Contig0.4	contig00474	88.75	80	8	1	115014	115092	3725	3646	4e-21	97.1
Contig0.4	contig00474	96.15	52	2	0	140625	140676	3640	3691	9e-18	86.1
Contig0.4	contig00474	100.00	40	0	0	140625	140664	3478	3517	2e-14	75.0
Contig0.4	contig00474	97.62	42	1	0	8273	8314	3517	3476	7e-14	73.1
Contig0.4	contig00474	97.50	40	1	0	140625	140664	3532	3571	9e-13	69.4
Contig0.4	contig00474	97.50	40	1	0	140625	140664	3585	3624	9e-13	69.4
Contig0.4	contig00474	95.24	42	2	0	8273	8314	3571	3530	3e-12	67.6
Contig0.4	contig00474	95.24	42	2	0	8273	8314	3624	3583	3e-12	67.6
Contig0.4	contig00474	100.00	35	0	0	3636	3670	3483	3517	1e-11	65.8
Contig0.4	contig00474	100.00	35	0	0	140797	140831	3517	3483	1e-11	65.8
Contig0.4	contig00474	100.00	35	0	0	133278	133312	3517	3483	1e-11	65.8
Contig0.4	contig00474	100.00	35	0	0	108342	108376	3517	3483	1e-11	65.8
Contig0.4	contig00474	100.00	34	0	0	32070	32103	3484	3517	4e-11	63.9
Contig0.4	contig00474	100.00	34	0	0	115059	115092	3571	3538	4e-11	63.9
Contig0.4	contig00474	100.00	34	0	0	115059	115092	3624	3591	4e-11	63.9
Contig0.4	contig00474	100.00	33	0	0	8110	8142	3485	3517	2e-10	62.1
Contig0.4	contig00480	82.24	760	115	20	38821	39570	804	55	0.0	638
Contig0.4	contig00497	85.87	92	6	7	8110	8197	3475	3387	2e-19	91.6
Contig0.4	contig00497	87.32	71	6	3	3746	3814	3387	3456	1e-15	78.7
Contig0.4	contig00498	92.16	1608	109	16	184559	186158	1857	259	0.0	2255
Contig0.4	contig00515	84.08	245	13	9	114895	115115	371	129	4e-56	213
Contig0.4	contig00515	82.51	223	12	10	88545	88742	371	151	2e-43	171
Contig0.4	contig00515	79.46	224	17	12	133114	133311	371	151	1e-31	132
Contig0.4	contig00515	85.87	92	10	3	3642	3732	366	277	1e-20	95.3
Contig0.4	contig00515	82.83	99	6	9	133109	133202	147	239	1e-15	78.7
Contig0.4	contig00515	83.91	87	8	5	114900	114983	156	239	1e-15	78.7
Contig0.4	contig00612	96.92	65	2	0	8110	8174	65	1	5e-25	110
Contig0.4	contig00612	93.15	73	3	2	140625	140696	72	1	6e-24	106
Contig0.4	contig00612	98.18	55	1	0	8259	8313	19	73	4e-21	97.1
Contig0.4	contig00612	97.96	49	1	0	133264	133312	19	67	8e-18	86.1
Contig0.4	contig00612	97.96	49	1	0	140783	140831	19	67	8e-18	86.1
Contig0.4	contig00612	97.96	49	1	0	3636	3684	67	19	8e-18	86.1
Contig0.4	contig00612	97.92	48	1	0	32070	32117	66	19	3e-17	84.2
Contig0.4	contig00612	97.92	48	1	0	108329	108376	20	67	3e-17	84.2
Contig0.4	contig00612	94.00	50	1	2	3769	3817	1	49	2e-14	75.0
Contig0.4	contig00625	95.65	92	4	0	181745	181836	74	165	1e-36	148
Contig0.4	contig00725	97.14	35	1	0	140624	140658	2791	2825	4e-10	60.2
Contig0.4	contig01001	94.02	251	15	0	182015	182265	2136	2386	7e-107	381
Contig0.4	contig01001	93.62	235	15	0	181745	181979	1926	2160	5e-98	351
Contig0.4	contig01060	98.65	2301	29	2	111870	114169	2300	1	0.0	4076
Contig0.4	contig01150	96.41	807	28	1	111063	111869	1399	2204	0.0	1328
Contig0.4	contig01252	90.91	44	4	0	183853	183896	1642	1685	3e-10	60.2
Contig0.4	contig01312	96.15	52	2	0	140626	140677	1946	1997	5e-18	86.1
Contig0.4	contig01395	81.40	1226	177	49	185018	186218	1924	725	0.0	953
Contig0.4	contig01395	95.83	72	2	1	133131	133202	428	498	6e-27	115
Contig0.4	contig01395	86.79	106	3	9	3633	3733	406	505	1e-24	108
Contig0.4	contig01442	98.04	51	1	0	114895	114945	265	315	4e-19	89.8
Contig0.4	contig01442	96.08	51	2	0	133114	133164	265	315	2e-17	84.2
Contig0.4	contig01541	96.44	505	18	0	182348	182852	1	505	0.0	833
Contig0.4	contig01541	93.99	183	6	5	108197	108376	1878	1698	3e-74	272
Contig0.4	contig01541	92.86	182	12	1	133131	133312	1878	1698	2e-71	263
Contig0.4	contig01541	92.35	183	11	3	3636	3817	1698	1878	9e-70	257
Contig0.4	contig01541	91.15	192	12	5	8119	8308	1885	1697	3e-69	255
Contig0.4	contig01541	91.15	192	12	4	140641	140831	1885	1698	3e-69	255
Contig0.4	contig01541	92.27	181	13	1	114912	115092	1878	1699	3e-69	255
Contig0.4	contig01541	91.35	185	9	6	88562	88743	1878	1698	2e-66	246
Contig0.4	contig01541	95.70	93	3	1	181732	181823	598	690	6e-37	148
Contig0.4	contig01541	95.56	90	3	1	181735	181823	1511	1600	3e-35	143
Contig0.4	contig01541	93.62	94	5	1	32070	32162	1699	1792	4e-34	139
Contig0.4	contig01541	96.05	76	2	1	183071	183145	522	597	4e-29	122
Contig0.4	contig01541	80.66	181	14	18	133131	133301	1716	1885	1e-28	121
Contig0.4	contig01541	78.12	192	23	13	114900	115082	1704	1885	1e-23	104
Contig0.4	contig01805	94.96	139	4	2	108270	108405	1748	1610	5e-57	215
Contig0.4	contig01805	91.18	136	10	2	88639	88773	1744	1610	1e-47	183
Contig0.4	contig01805	94.64	112	6	0	3633	3744	1637	1748	9e-45	174
Contig0.4	contig01805	92.59	108	8	0	140727	140834	1744	1637	3e-39	156
Contig0.4	contig01805	90.65	107	10	0	32053	32159	1624	1730	3e-35	143
Contig0.4	contig01805	82.95	88	8	5	114900	114983	1646	1730	3e-14	73.1
Contig0.4	contig01805	85.53	76	4	7	133131	133202	1658	1730	3e-14	73.1
Contig0.4	contig01820	81.22	1193	167	54	185055	186219	102	1265	0.0	909
Contig0.4	contig01820	87.07	379	45	4	184574	184950	1360	1736	2e-120	425
Contig0.4	contig01857	84.29	420	54	12	81449	81862	351	764	1e-112	399
Contig0.4	contig01857	84.29	420	54	12	132	545	764	351	1e-112	399
Contig0.4	contig02148	81.02	137	13	11	140700	140831	1374	1502	2e-21	97.1
Contig0.4	contig02148	84.40	109	5	10	88640	88743	1401	1502	2e-21	97.1
Contig0.4	contig02301	91.63	227	19	0	88542	88768	515	741	4e-87	315
Contig0.4	contig02301	92.04	226	14	3	108177	108399	515	739	4e-87	315
Contig0.4	contig02301	91.15	226	18	2	133111	133335	515	739	3e-84	305
Contig0.4	contig02301	92.38	210	14	2	140625	140834	512	719	5e-82	298
Contig0.4	contig02301	91.92	198	14	2	3633	3829	719	523	2e-75	276
Contig0.4	contig02301	89.55	201	15	6	8110	8307	519	716	1e-67	250
Contig0.4	contig02301	90.11	182	16	2	114912	115092	535	715	4e-63	235
Contig0.4	contig02301	81.34	209	21	12	140630	140830	716	518	1e-38	154
Contig0.4	contig02301	90.83	109	10	0	32053	32161	732	624	2e-36	147
Contig0.4	contig02301	79.81	213	27	15	8110	8314	714	510	8e-35	141
Contig0.4	contig02301	80.28	213	19	14	76352	76549	715	511	3e-34	139
Contig0.4	contig02301	80.32	188	23	11	88562	88742	698	518	2e-31	130
Contig0.4	contig02301	98.39	62	1	0	88517	88578	436	497	2e-25	110
Contig0.4	contig02301	91.55	71	6	0	133077	133147	427	497	5e-22	99.0
Contig0.4	contig02301	90.41	73	4	3	108143	108213	426	497	2e-20	93.5
Contig0.4	contig02301	89.71	68	6	1	3801	3867	497	430	4e-18	86.1
Contig0.4	contig02740	97.66	171	4	0	181745	181915	50	220	5e-81	294
Contig0.4	contig02740	94.64	168	9	0	184560	184727	1212	1379	5e-71	261
Contig0.4	contig02740	100.00	40	0	0	181745	181784	1173	1212	8e-15	75.0
Contig0.4	contig02876	100.00	28	0	0	140299	140326	317	290	3e-08	52.8
Contig0.4	contig03295	84.69	196	18	10	3626	3816	189	1	3e-48	185
Contig0.4	contig03295	84.66	176	22	5	133120	133293	173	1	9e-44	171
Contig0.4	contig03295	81.73	208	23	12	108198	108397	1	201	2e-40	159
Contig0.4	contig03295	84.38	128	14	6	84228	84353	50	173	9e-29	121
Contig0.4	contig04623	84.21	133	17	4	133111	133241	194	64	2e-30	126
Contig0.4	contig04623	90.43	94	9	0	140625	140718	197	104	6e-30	124
Contig0.4	contig04623	84.80	125	15	2	3707	3829	64	186	2e-29	122
Contig0.4	contig04623	83.33	132	18	3	108177	108305	194	64	3e-28	119
Contig0.4	contig04623	82.71	133	19	4	88542	88672	194	64	3e-27	115
Contig0.4	contig04623	90.14	71	7	0	114912	114982	174	104	2e-20	93.5
Contig0.4	contig05982	91.55	71	4	2	140625	140694	72	3	1e-21	97.1
Contig0.4	contig05982	96.36	55	2	0	8259	8313	19	73	5e-20	91.6
Contig0.4	contig06016	88.89	144	11	5	140618	140760	214	75	2e-44	172
Contig0.4	contig06016	91.87	123	10	0	88550	88672	197	75	2e-44	172
Contig0.4	contig06016	89.52	124	11	2	3707	3829	75	197	2e-39	156
Contig0.4	contig06016	88.71	124	10	4	108185	108305	197	75	3e-37	148
Contig0.4	contig06016	87.40	127	10	6	8113	8236	198	75	5e-35	141
Contig0.4	contig06056	97.06	102	3	0	133088	133189	835	936	2e-44	172
Contig0.4	contig06056	94.23	104	6	0	88517	88620	833	936	1e-40	159
Contig0.4	contig06056	90.20	102	10	0	108154	108255	835	936	8e-33	134
Contig0.4	contig06056	87.62	105	8	5	114869	114970	834	936	8e-28	117
Contig0.4	contig06313	78.08	365	50	23	75562	75911	26	375	6e-54	204
Contig0.4	contig06561	81.53	536	73	22	113989	114514	678	159	2e-118	418
Contig0.4	contig06909	79.45	326	49	14	114135	114454	3	316	3e-57	215
Contig0.4	contig07419	79.94	718	95	43	112541	113236	37	727	6e-138	483
Contig0.4	contig07743	93.75	96	4	2	140625	140719	111	17	1e-35	143
Contig0.4	contig07743	95.45	88	4	0	8110	8197	104	17	4e-35	141
Contig0.4	contig07743	93.15	73	3	2	3746	3817	17	88	2e-24	106
Contig0.4	contig07743	93.06	72	5	0	108197	108268	88	17	2e-24	106
Contig0.4	contig07743	91.89	74	4	2	88562	88634	88	16	2e-23	102
Contig0.4	contig07743	83.19	113	14	5	8202	8313	4	112	3e-22	99.0
Contig0.4	contig07962	98.37	123	2	0	133213	133335	801	679	7e-58	217
Contig0.4	contig07962	88.89	117	13	0	108283	108399	795	679	3e-36	145
Contig0.4	contig07962	90.48	105	10	0	3630	3734	696	800	1e-34	139
Contig0.4	contig07962	88.89	108	10	2	32053	32159	686	792	2e-32	132
Contig0.4	contig07962	91.49	94	8	0	140741	140834	792	699	9e-32	130
Contig0.4	contig07962	85.56	90	10	3	8110	8197	704	792	4e-20	91.6
Contig0.4	contig07962	97.96	49	1	0	140630	140678	702	750	2e-18	86.1
Contig0.4	contig08303	83.82	272	28	15	68594	68857	780	517	3e-66	244
Contig0.4	contig08615	77.88	773	97	65	82844	83574	22	762	8e-117	412
Contig0.4	contig09517	86.76	612	69	12	182164	182769	713	108	0.0	671
Contig0.4	contig10536	95.67	254	11	0	88521	88774	1	254	8e-116	409
Contig0.4	contig10536	94.74	228	10	2	3630	3856	229	3	4e-99	353
Contig0.4	contig10536	91.53	248	14	6	108164	108406	9	254	1e-93	335
Contig0.4	contig10536	90.36	249	22	2	133090	133337	1	248	9e-91	326
Contig0.4	contig10536	94.65	187	8	2	140648	140834	42	226	1e-79	289
Contig0.4	contig10536	89.91	218	17	5	114878	115092	7	222	9e-76	276
Contig0.4	contig10536	96.97	99	3	0	32063	32161	229	131	6e-43	167
Contig0.4	contig10536	80.63	191	21	11	140630	140813	223	42	6e-33	134
Contig0.4	contig10536	77.27	264	28	27	133086	133333	250	3	1e-30	126
Contig0.4	contig10536	80.42	189	14	15	76352	76525	222	42	1e-29	122
Contig0.4	contig10536	76.08	255	43	17	88519	88764	248	3	6e-28	117
Contig0.4	contig10536	79.14	187	25	12	8110	8289	221	42	6e-28	117
Contig0.4	contig10536	79.53	171	21	13	3654	3817	42	205	1e-25	110
Contig0.4	contig10536	79.41	170	21	10	108197	108358	205	42	3e-25	108
Contig0.4	contig10536	84.00	75	9	3	32087	32160	42	114	2e-13	69.4
Contig0.4	contig11997	84.93	146	22	0	120710	120855	151	6	2e-37	148
Contig0.4	contig11997	100.00	57	0	0	120612	120668	389	445	1e-24	106
Contig0.4	contig11997	100.00	57	0	0	126271	126327	389	445	1e-24	106
Contig0.4	contig11997	94.64	56	1	2	188831	188884	444	389	1e-18	86.1
Contig0.4	contig11997	95.00	40	0	2	192669	192707	400	438	2e-11	62.1
Contig0.4	contig13823	80.73	192	29	8	7497	7684	97	284	8e-36	143
Contig0.4	contig14057	96.75	123	4	0	140064	140186	123	1	9e-55	206
Contig0.4	contig14057	96.75	123	4	0	83863	83985	123	1	9e-55	206
Contig0.4	contig17639	85.17	317	41	6	112534	112847	15	328	2e-89	320
Contig0.4	contig17893	98.34	302	5	0	139777	140078	304	3	8e-153	531
Contig0.4	contig17893	96.37	303	9	2	83576	83877	304	3	8e-143	497
Contig0.4	contig17893	96.39	166	6	0	115854	116019	304	139	1e-75	274
Contig0.4	contig18386	96.15	182	6	1	139595	139775	183	2	3e-82	296
Contig0.4	contig18386	100.00	35	0	0	139473	139507	149	183	8e-13	65.8
Contig0.4	contig18386	100.00	34	0	0	139332	139365	183	150	3e-12	63.9
Contig0.4	contig19061	91.30	184	12	4	3636	3817	1	182	5e-68	248
Contig0.4	contig19061	90.05	191	15	4	140642	140831	188	1	7e-67	244
Contig0.4	contig19061	90.76	184	13	4	88562	88743	182	1	2e-66	243
Contig0.4	contig19061	90.22	184	12	6	108197	108376	182	1	4e-64	235
Contig0.4	contig19061	89.01	191	15	6	8120	8307	188	1	5e-63	231
Contig0.4	contig19061	81.03	195	14	14	76352	76531	2	188	2e-33	134
Contig0.4	contig19061	90.32	93	7	2	32070	32161	2	93	1e-29	121
Contig0.4	contig19522	97.87	141	1	2	150790	150929	140	1	2e-66	243
Contig0.4	contig19522	100.00	75	0	0	150710	150784	78	4	2e-35	139
Contig0.5	contig00001	84.44	135	10	10	125439	125565	113877	113746	2e-27	122
Contig0.5	contig00001	91.07	56	4	1	28332	28387	178606	178660	7e-13	75.0
Contig0.5	contig00002	97.44	39	0	1	127267	127304	9974	9936	2e-10	65.8
Contig0.5	contig00002	100.00	34	0	0	127270	127303	9784	9751	8e-10	63.9
Contig0.5	contig00002	100.00	34	0	0	127270	127303	9877	9844	8e-10	63.9
Contig0.5	contig00002	95.12	41	0	2	127321	127361	9937	9975	8e-10	63.9
Contig0.5	contig00002	93.18	44	0	3	127321	127363	9751	9792	3e-09	62.1
Contig0.5	contig00002	93.18	44	0	3	127321	127363	9844	9885	3e-09	62.1
Contig0.5	contig00002	97.30	37	0	1	127858	127894	9935	9970	3e-09	62.1
Contig0.5	contig00002	97.14	35	0	1	127860	127894	9751	9784	4e-08	58.4
Contig0.5	contig00002	97.14	35	0	1	127860	127894	9844	9877	4e-08	58.4
Contig0.5	contig00003	95.35	43	2	0	28343	28385	97928	97886	2e-11	69.4
Contig0.5	contig00003	100.00	29	0	0	28344	28372	83301	83273	5e-07	54.7
Contig0.5	contig00004	97.84	29072	556	59	66962	95987	70771	99817	0.0	5.015e+04
Contig0.5	contig00004	97.85	21000	404	43	12821	33795	13042	34019	0.0	3.624e+04
Contig0.5	contig00004	98.38	12609	190	13	182	12781	10	12613	0.0	2.214e+04
Contig0.5	contig00004	97.64	11486	247	24	41659	53130	40896	52371	0.0	1.969e+04
Contig0.5	contig00004	98.31	534	8	1	33927	34459	34268	34801	0.0	935
Contig0.5	contig00004	80.79	505	71	22	66466	66957	69116	69607	1e-102	372
Contig0.5	contig00004	96.63	178	4	2	40736	40912	40242	40418	3e-79	294
Contig0.5	contig00004	90.72	194	8	8	3713	3904	3656	3841	6e-66	250
Contig0.5	contig00004	89.69	194	19	1	41462	41654	40444	40637	7e-65	246
Contig0.5	contig00004	90.26	195	8	9	3828	4014	3541	3732	3e-64	244
Contig0.5	contig00004	98.84	86	0	1	11159	11244	10705	10789	2e-36	152
Contig0.5	contig00004	100.00	81	0	0	10879	10959	10994	11074	6e-36	150
Contig0.5	contig00004	100.00	77	0	0	11078	11154	10798	10874	1e-33	143
Contig0.5	contig00004	100.00	77	0	0	10968	11044	10908	10984	1e-33	143
Contig0.5	contig00004	100.00	76	0	0	3938	4013	3541	3616	4e-33	141
Contig0.5	contig00004	100.00	76	0	0	3713	3788	3765	3840	4e-33	141
Contig0.5	contig00004	88.89	99	3	8	53935	54028	51553	51648	2e-25	115
Contig0.5	contig00004	90.14	71	5	2	108781	108850	76652	76721	4e-18	91.6
Contig0.5	contig00004	93.48	46	3	0	28341	28386	34022	34067	2e-11	69.4
Contig0.5	contig00007	81.70	530	48	38	66992	67508	3376	2883	6e-110	396
Contig0.5	contig00008	84.80	204	17	12	125379	125573	30092	29894	8e-49	193
Contig0.5	contig00008	82.73	220	19	16	125379	125586	1020	808	2e-44	178
Contig0.5	contig00008	83.18	214	15	15	125379	125579	820	1025	8e-44	176
Contig0.5	contig00008	81.37	204	24	13	125379	125573	29893	30091	4e-37	154
Contig0.5	contig00008	84.46	148	11	11	125447	125586	80785	80642	1e-31	135
Contig0.5	contig00008	85.21	142	10	8	125373	125506	80647	80785	1e-31	135
Contig0.5	contig00008	89.69	97	8	2	72729	72825	30003	30097	1e-27	122
Contig0.5	contig00011	81.82	165	18	12	41724	41882	28378	28536	2e-29	128
Contig0.5	contig00011	95.45	44	2	0	28342	28385	32216	32259	4e-12	71.3
Contig0.5	contig00013	100.00	34	0	0	28343	28376	20545	20578	6e-10	63.9
Contig0.5	contig00014	83.33	198	20	12	125397	125586	40193	40001	3e-42	171
Contig0.5	contig00014	97.06	34	1	0	91991	92024	23155	23122	3e-08	58.4
Contig0.5	contig00016	94.20	69	3	1	4044	4111	43085	43153	3e-22	104
Contig0.5	contig00017	91.86	86	2	5	10789	10872	46883	46801	1e-25	115
Contig0.5	contig00022	88.54	96	6	4	72727	72820	48356	48448	2e-24	111
Contig0.5	contig00022	86.54	104	9	5	125477	125577	48350	48451	6e-24	110
Contig0.5	contig00023	90.43	94	7	2	72727	72820	853	762	8e-28	122
Contig0.5	contig00023	100.00	54	0	0	72768	72821	3817	3764	4e-21	100
Contig0.5	contig00025	87.00	100	9	4	125480	125577	51808	51711	5e-24	110
Contig0.5	contig00025	85.15	101	6	7	125375	125470	51709	51805	1e-19	95.3
Contig0.5	contig00030	84.14	145	11	12	41724	41862	41062	41200	4e-30	130
Contig0.5	contig00030	97.06	34	1	0	28343	28376	16969	16936	2e-08	58.4
Contig0.5	contig00033	88.89	54	4	2	10816	10868	1071	1123	1e-10	65.8
Contig0.5	contig00036	84.90	192	15	12	125397	125579	8858	9044	9e-46	182
Contig0.5	contig00041	90.11	1577	149	7	115190	116763	38285	36713	0.0	2041
Contig0.5	contig00041	84.94	976	106	34	114232	115196	39312	38367	0.0	950
Contig0.5	contig00041	76.20	1000	177	58	118482	119452	34799	33832	4e-133	472
Contig0.5	contig00041	98.00	50	1	0	125526	125575	19	68	2e-17	87.9
Contig0.5	contig00041	97.87	47	1	0	125380	125426	66	20	9e-16	82.4
Contig0.5	contig00043	96.38	12164	304	91	113258	125362	14874	26960	0.0	1.990e+04
Contig0.5	contig00043	97.73	10492	199	22	101111	111573	2830	13311	0.0	1.802e+04
Contig0.5	contig00043	96.33	8451	243	56	127878	136293	29788	38206	0.0	1.383e+04
Contig0.5	contig00043	99.23	2735	21	0	98368	101102	2	2736	0.0	4935
Contig0.5	contig00043	98.93	1498	16	0	111739	113236	13390	14887	0.0	2678
Contig0.5	contig00043	97.00	1466	30	13	126458	127916	28338	29796	0.0	2451
Contig0.5	contig00043	99.25	797	4	2	125651	126446	27482	28277	0.0	1437
Contig0.5	contig00043	90.91	99	6	3	127267	127362	29237	29139	3e-30	130
Contig0.5	contig00043	97.44	39	1	0	127317	127355	29736	29774	2e-11	67.6
Contig0.5	contig00043	97.22	36	1	0	127269	127304	29774	29739	1e-09	62.1
Contig0.5	contig00043	94.87	39	1	1	127856	127894	29186	29149	4e-09	60.2
Contig0.5	contig00043	92.50	40	2	1	127900	127938	29730	29769	5e-08	56.5
Contig0.5	contig00044	93.10	58	1	3	67787	67843	7090	7145	8e-16	82.4
Contig0.5	contig00047	97.06	34	1	0	91991	92024	32830	32797	1e-08	58.4
Contig0.5	contig00051	91.11	90	6	1	72730	72819	21165	21078	2e-27	121
Contig0.5	contig00051	87.10	93	9	3	72729	72820	34395	34305	6e-22	102
Contig0.5	contig00052	82.52	143	17	8	41724	41862	11801	11663	6e-27	119
Contig0.5	contig00053	83.81	210	15	15	125380	125577	23746	23948	7e-46	182
Contig0.5	contig00056	83.15	3425	485	86	189	3565	19256	22636	0.0	3044
Contig0.5	contig00061	91.30	69	4	2	41795	41862	7921	7988	3e-19	93.5
Contig0.5	contig00082	87.76	98	5	6	125480	125573	6	100	9e-24	108
Contig0.5	contig00082	86.46	96	6	5	125379	125470	101	9	5e-21	99.0
Contig0.5	contig00083	86.29	175	14	10	10789	10959	1690	1522	5e-46	182
Contig0.5	contig00083	100.00	79	0	0	11167	11245	1599	1521	2e-35	147
Contig0.5	contig00085	90.38	52	4	1	28336	28386	9601	9550	1e-11	67.6
Contig0.5	contig00086	93.33	45	3	0	28342	28386	24413	24369	1e-11	67.6
Contig0.5	contig00089	84.69	209	15	14	125375	125573	5341	5542	2e-49	193
Contig0.5	contig00089	83.74	203	21	8	125379	125573	9937	10135	5e-46	182
Contig0.5	contig00089	81.73	208	22	13	125379	125577	5543	5343	2e-39	159
Contig0.5	contig00091	92.81	1989	133	10	127971	129954	19101	21084	0.0	2872
Contig0.5	contig00091	86.55	2535	321	20	43825	46349	456	2980	0.0	2774
Contig0.5	contig00091	88.66	1429	114	42	125783	127191	17587	18987	0.0	1698
Contig0.5	contig00096	81.25	2128	343	56	134150	136249	21478	19379	0.0	1668
Contig0.5	contig00102	88.78	98	6	4	72728	72823	13898	13804	4e-26	115
Contig0.5	contig00102	88.17	93	7	4	125483	125573	13898	13808	7e-24	108
Contig0.5	contig00102	87.23	94	8	4	125379	125470	13807	13898	9e-23	104
Contig0.5	contig00102	86.81	91	9	3	125381	125470	14026	13938	4e-21	99.0
Contig0.5	contig00102	83.33	96	11	5	125479	125572	13934	14026	1e-16	84.2
Contig0.5	contig00105	86.21	87	9	2	125385	125470	1942	1858	7e-19	91.6
Contig0.5	contig00105	83.87	93	6	7	125480	125568	1855	1942	1e-15	80.5
Contig0.5	contig00107	89.21	315	10	16	10939	11244	1	300	2e-103	372
Contig0.5	contig00107	100.00	79	0	0	10881	10959	222	300	1e-35	147
Contig0.5	contig00107	100.00	77	0	0	10968	11044	138	214	2e-34	143
Contig0.5	contig00107	97.40	77	2	0	11079	11155	37	113	4e-31	132
Contig0.5	contig00108	90.61	5253	468	25	72833	78072	13400	18640	0.0	6946
Contig0.5	contig00108	91.69	1287	95	12	71628	72909	12155	13434	0.0	1773
Contig0.5	contig00119	85.83	120	11	6	41746	41862	4827	4943	2e-28	122
Contig0.5	contig00122	93.10	58	4	0	28331	28388	14125	14068	3e-17	86.1
Contig0.5	contig00130	79.89	1696	278	60	90293	91956	5967	4303	0.0	1184
Contig0.5	contig00130	94.15	598	35	0	95391	95988	598	1	0.0	911
Contig0.5	contig00131	84.13	208	19	11	125379	125577	1176	974	2e-48	189
Contig0.5	contig00138	84.66	2653	346	56	19202	21820	5812	3187	0.0	2588
Contig0.5	contig00138	84.45	1749	222	45	12702	14429	12173	10454	0.0	1677
Contig0.5	contig00138	85.48	1088	140	18	31772	32850	1087	9	0.0	1118
Contig0.5	contig00138	79.14	1318	206	64	17762	19045	7198	5916	0.0	846
Contig0.5	contig00139	77.83	1448	249	66	78580	79991	13614	12203	0.0	830
Contig0.5	contig00139	86.07	603	72	12	89542	90139	2804	2209	0.0	638
Contig0.5	contig00141	87.10	62	4	4	10809	10868	1529	1470	8e-12	67.6
Contig0.5	contig00148	84.29	210	16	15	125375	125573	11848	11645	2e-48	189
Contig0.5	contig00148	80.86	209	24	14	125379	125577	11644	11846	7e-37	150
Contig0.5	contig00154	97.56	41	1	0	28336	28376	326	366	6e-13	71.3
Contig0.5	contig00157	84.06	138	11	10	125448	125577	11998	12132	2e-28	122
Contig0.5	contig00157	82.52	143	11	10	125373	125505	12136	11998	9e-26	113
Contig0.5	contig00161	85.19	189	16	11	125397	125577	5056	5240	7e-47	183
Contig0.5	contig00161	79.38	194	23	14	125374	125556	5243	5056	5e-28	121
Contig0.5	contig00163	93.48	138	7	2	1	137	11611	11747	5e-53	204
Contig0.5	contig00169	76.48	2211	388	122	50286	52431	9685	7542	0.0	1081
Contig0.5	contig00171	85.23	149	10	11	125439	125579	18	162	1e-34	143
Contig0.5	contig00171	81.75	137	11	11	125379	125506	157	26	2e-22	102
Contig0.5	contig00173	91.30	92	5	3	125379	125469	11197	11286	1e-28	122
Contig0.5	contig00173	84.95	93	7	6	125484	125573	11286	11198	5e-18	87.9
Contig0.5	contig00175	84.32	185	16	10	125397	125573	3415	3594	2e-42	169
Contig0.5	contig00175	88.06	134	8	5	125379	125506	11032	11163	2e-37	152
Contig0.5	contig00175	85.44	103	6	8	72727	72825	3503	3600	2e-21	99.0
Contig0.5	contig00175	85.39	89	5	7	125478	125562	635	719	2e-17	86.1
Contig0.5	contig00178	83.26	221	10	10	49436	49652	551	354	3e-45	178
Contig0.5	contig00181	87.65	251	27	4	66967	67215	8163	8411	1e-78	289
Contig0.5	contig00181	91.94	62	5	0	67249	67310	8650	8711	5e-18	87.9
Contig0.5	contig00185	86.05	129	9	6	125452	125573	10316	10190	8e-31	130
Contig0.5	contig00185	83.08	130	13	5	125379	125501	10189	10316	1e-24	110
Contig0.5	contig00190	87.02	131	7	7	125380	125503	399	272	1e-33	139
Contig0.5	contig00190	81.95	133	10	10	125450	125573	272	399	6e-22	100
Contig0.5	contig00193	84.68	124	15	4	42033	42154	2699	2820	5e-28	121
Contig0.5	contig00198	79.86	144	19	10	41724	41862	7170	7308	7e-21	97.1
Contig0.5	contig00203	83.77	191	15	15	125397	125577	2601	2785	5e-42	167
Contig0.5	contig00208	84.74	190	15	12	125397	125577	6263	6447	2e-45	178
Contig0.5	contig00208	79.27	193	23	17	125375	125556	6449	6263	1e-27	119
Contig0.5	contig00211	100.00	34	0	0	28343	28376	1077	1044	7e-11	63.9
Contig0.5	contig00217	90.43	94	6	2	125379	125471	8116	8025	4e-28	121
Contig0.5	contig00217	89.25	93	5	5	125483	125573	8026	8115	2e-25	111
Contig0.5	contig00217	100.00	38	0	0	125379	125416	8167	8130	4e-13	71.3
Contig0.5	contig00217	100.00	37	0	0	125537	125573	8130	8166	1e-12	69.4
Contig0.5	contig00220	97.50	40	1	0	72786	72825	1019	980	1e-12	69.4
Contig0.5	contig00227	87.10	93	9	3	72727	72818	760	670	1e-22	102
Contig0.5	contig00247	95.45	44	1	1	28343	28386	1852	1810	1e-12	69.4
Contig0.5	contig00249	83.25	191	16	13	125397	125577	4632	4816	2e-40	161
Contig0.5	contig00257	83.56	146	14	10	41722	41862	5741	5601	2e-30	128
Contig0.5	contig00263	86.32	95	9	4	125480	125573	6329	6238	4e-22	100
Contig0.5	contig00263	85.71	98	7	6	72730	72825	6324	6232	5e-21	97.1
Contig0.5	contig00263	84.44	90	12	1	125379	125468	6237	6324	3e-18	87.9
Contig0.5	contig00269	85.85	205	13	15	125379	125573	351	549	3e-53	204
Contig0.5	contig00269	80.57	211	25	12	125379	125579	550	346	1e-36	148
Contig0.5	contig00284	85.99	207	13	14	125379	125575	4702	4502	2e-54	207
Contig0.5	contig00284	79.41	204	26	13	125380	125573	4504	4701	5e-31	130
Contig0.5	contig00284	97.44	39	0	1	28342	28380	822	859	1e-11	65.8
Contig0.5	contig00285	85.37	82	6	6	125477	125556	2820	2897	5e-16	80.5
Contig0.5	contig00287	95.00	40	2	0	28344	28383	1702	1741	5e-11	63.9
Contig0.5	contig00293	92.42	66	2	3	125388	125452	5940	6003	2e-19	91.6
Contig0.5	contig00293	100.00	39	0	0	125527	125565	5978	5940	8e-14	73.1
Contig0.5	contig00300	90.29	103	2	7	125475	125573	5670	5768	2e-30	128
Contig0.5	contig00300	90.32	93	6	2	125379	125470	5769	5679	1e-27	119
Contig0.5	contig00300	86.46	96	5	7	125379	125470	5086	5177	1e-21	99.0
Contig0.5	contig00300	85.42	96	10	4	125480	125573	5180	5087	5e-21	97.1
Contig0.5	contig00306	87.32	205	10	15	125379	125573	3112	2914	3e-58	220
Contig0.5	contig00306	80.49	205	24	13	125379	125573	2913	3111	6e-35	143
Contig0.5	contig00317	88.33	3883	369	83	108987	112830	123	3960	0.0	4584
Contig0.5	contig00317	87.83	1454	134	31	112920	114362	4087	5508	0.0	1664
Contig0.5	contig00319	91.01	1902	122	45	119848	121724	3232	5109	0.0	2519
Contig0.5	contig00319	87.02	832	100	8	32962	33789	4	831	0.0	931
Contig0.5	contig00319	81.96	460	64	19	33933	34383	838	1287	6e-104	372
Contig0.5	contig00325	87.88	132	9	6	125379	125505	130	1	1e-36	148
Contig0.5	contig00325	86.57	134	5	11	125448	125573	1	129	9e-33	135
Contig0.5	contig00366	85.57	97	8	6	125484	125577	4583	4490	4e-21	97.1
Contig0.5	contig00366	84.85	99	8	6	125375	125469	4488	4583	5e-20	93.5
Contig0.5	contig00372	85.88	85	8	3	72742	72825	1	82	2e-18	87.9
Contig0.5	contig00373	85.32	218	16	14	125379	125586	1	212	1e-55	211
Contig0.5	contig00373	81.64	207	18	16	125379	125573	200	2	2e-38	154
Contig0.5	contig00377	86.21	145	9	11	125439	125575	7	148	3e-36	147
Contig0.5	contig00377	80.00	135	16	8	125380	125506	146	15	6e-19	89.8
Contig0.5	contig00409	100.00	32	0	0	72727	72758	46	15	4e-10	60.2
Contig0.5	contig00409	100.00	29	0	0	125478	125506	50	22	2e-08	54.7
Contig0.5	contig00411	93.94	66	1	2	67787	67851	2689	2752	3e-21	97.1
Contig0.5	contig00497	82.98	94	8	6	125381	125470	3475	3386	1e-15	78.7
Contig0.5	contig00515	86.32	95	8	5	125483	125575	240	149	8e-22	99.0
Contig0.5	contig00515	86.17	94	8	5	125477	125568	276	366	3e-21	97.1
Contig0.5	contig00515	86.02	93	8	4	125380	125470	151	240	1e-20	95.3
Contig0.5	contig00525	87.00	300	17	19	3828	4118	2539	2253	5e-88	318
Contig0.5	contig00525	88.46	234	11	11	3677	3905	2579	2357	5e-73	268
Contig0.5	contig00525	100.00	76	0	0	3713	3788	2434	2359	1e-34	141
Contig0.5	contig00525	100.00	76	0	0	3938	4013	2539	2464	1e-34	141
Contig0.5	contig00612	98.11	53	1	0	125379	125431	67	15	3e-20	93.5
Contig0.5	contig00725	100.00	29	0	0	125379	125407	2797	2825	1e-08	54.7
Contig0.5	contig00725	100.00	28	0	0	125546	125573	2825	2798	5e-08	52.8
Contig0.5	contig00863	78.96	1274	216	50	120162	121409	1261	14	0.0	821
Contig0.5	contig00872	100.00	60	0	0	11173	11232	1421	1362	7e-26	111
Contig0.5	contig00872	100.00	60	0	0	10888	10947	1421	1362	7e-26	111
Contig0.5	contig01010	97.86	2379	49	2	95989	98366	1	2378	0.0	4109
Contig0.5	contig01312	100.00	48	0	0	125379	125426	1950	1997	3e-19	89.8
Contig0.5	contig01312	100.00	48	0	0	125526	125573	1998	1951	3e-19	89.8
Contig0.5	contig01395	92.47	93	3	2	125379	125470	410	499	2e-31	130
Contig0.5	contig01395	86.18	123	12	3	72701	72823	524	407	5e-31	128
Contig0.5	contig01395	89.69	97	6	4	125478	125573	504	411	9e-29	121
Contig0.5	contig01395	90.22	92	6	2	125380	125470	628	539	1e-27	117
Contig0.5	contig01541	85.42	192	15	13	125390	125573	1885	1699	8e-49	187
Contig0.5	contig01541	81.03	195	20	15	125379	125563	1698	1885	2e-34	139
Contig0.5	contig01582	73.68	1630	318	100	74551	76124	1576	2	3e-152	531
Contig0.5	contig01603	92.50	80	4	2	3827	3905	108	186	1e-26	113
Contig0.5	contig01603	92.41	79	4	2	3937	4014	108	185	5e-26	111
Contig0.5	contig01805	86.41	103	8	6	125478	125577	1736	1637	6e-25	108
Contig0.5	contig01805	85.00	100	8	6	125374	125469	1634	1730	5e-21	95.3
Contig0.5	contig01840	72.89	712	153	38	99373	100064	226	917	2e-55	209
Contig0.5	contig02023	79.24	1079	183	38	77044	78102	165	1222	0.0	713
Contig0.5	contig02148	91.00	100	4	3	72727	72825	1412	1507	1e-31	130
Contig0.5	contig02301	85.17	209	13	15	125380	125577	518	719	3e-52	198
Contig0.5	contig03295	82.47	194	15	15	125373	125555	186	1	2e-38	152
Contig0.5	contig03295	82.45	188	19	12	125398	125577	1	182	2e-38	152
Contig0.5	contig03295	89.13	92	6	4	72729	72820	92	179	4e-26	111
Contig0.5	contig04623	83.08	130	14	5	125380	125503	191	64	3e-26	111
Contig0.5	contig04781	78.12	224	35	13	113475	113691	634	850	8e-32	130
Contig0.5	contig05982	100.00	53	0	0	125379	125431	67	15	2e-22	99.0
Contig0.5	contig05982	100.00	47	0	0	125527	125573	20	66	4e-19	87.9
Contig0.5	contig06016	88.55	131	6	9	125379	125503	202	75	5e-38	150
Contig0.5	contig06950	79.69	192	22	11	110917	111107	253	78	1e-29	122
Contig0.5	contig07743	93.55	93	3	3	125379	125470	106	16	1e-33	135
Contig0.5	contig07743	87.50	96	7	5	125480	125573	13	105	1e-24	106
Contig0.5	contig08245	87.84	74	7	2	11163	11234	196	269	1e-18	86.1
Contig0.5	contig08245	88.57	70	7	1	10881	10949	200	269	5e-18	84.2
Contig0.5	contig10536	85.49	193	12	15	125397	125579	42	228	3e-49	187
Contig0.5	contig12085	76.50	600	107	32	120963	121545	602	20	4e-82	296
Contig0.5	contig12106	91.23	604	48	5	98367	98967	602	1	0.0	817
Contig0.5	contig12722	77.27	594	99	31	110585	111160	576	1	3e-88	316
Contig0.5	contig14243	97.62	42	1	0	10888	10929	465	506	6e-15	73.1
Contig0.5	contig14243	97.62	42	1	0	11173	11214	465	506	6e-15	73.1
Contig0.5	contig16880	95.06	81	4	0	11168	11248	1	81	1e-31	128
Contig0.5	contig16880	96.15	78	3	0	10883	10960	1	78	1e-31	128
Contig0.5	contig18275	92.42	66	3	2	11166	11230	231	167	3e-21	93.5
Contig0.5	contig18275	92.42	66	3	2	10881	10945	231	167	3e-21	93.5
Contig0.5	contig18889	100.00	37	0	0	28340	28376	204	168	3e-14	69.4
Contig0.5	contig19061	86.46	192	12	12	125391	125573	188	2	4e-53	198
Contig0.5	contig19061	81.44	194	20	14	125379	125562	1	188	5e-37	145
Contig0.6	contig00001	88.76	89	4	5	34214	34299	113831	113746	5e-22	104
Contig0.6	contig00001	85.33	75	4	6	16949	17019	113755	113826	5e-12	71.3
Contig0.6	contig00004	87.45	239	24	6	68051	68286	71030	70795	2e-72	270
Contig0.6	contig00004	90.43	94	6	3	34216	34307	76537	76629	3e-27	121
Contig0.6	contig00004	81.41	156	15	12	68052	68200	70876	71024	1e-25	115
Contig0.6	contig00004	84.71	85	11	1	16937	17019	76624	76540	3e-16	84.2
Contig0.6	contig00004	90.16	61	4	2	67759	67818	71117	71058	2e-14	78.7
Contig0.6	contig00007	88.60	228	22	4	68051	68276	3147	3372	2e-73	274
Contig0.6	contig00007	85.71	105	7	7	67723	67822	3026	3127	2e-22	104
Contig0.6	contig00008	83.17	101	13	4	34214	34312	39119	39217	6e-18	89.8
Contig0.6	contig00010	91.38	58	4	1	24380	24437	26713	26769	1e-14	78.7
Contig0.6	contig00011	88.73	71	3	4	4798	4866	18788	18855	9e-16	82.4
Contig0.6	contig00012	91.75	97	4	3	34214	34307	2268	2363	8e-31	132
Contig0.6	contig00012	82.43	74	7	6	24328	24397	2275	2346	4e-09	60.2
Contig0.6	contig00013	92.68	82	4	2	55896	55976	2400	2480	2e-26	117
Contig0.6	contig00014	95.22	1254	42	16	62667	63908	69010	67763	0.0	1967
Contig0.6	contig00014	89.11	101	7	4	34214	34312	38200	38298	5e-28	122
Contig0.6	contig00014	86.21	116	13	3	24324	24438	40121	40234	5e-28	122
Contig0.6	contig00014	89.01	91	6	4	34218	34306	40103	40015	4e-24	110
Contig0.6	contig00014	96.55	58	2	0	24381	24438	37943	37886	3e-20	97.1
Contig0.6	contig00014	83.91	87	7	7	16937	17019	38288	38205	4e-14	76.8
Contig0.6	contig00017	100.00	28	0	0	34273	34300	20660	20633	6e-07	52.8
Contig0.6	contig00022	98.81	84	1	0	70243	70326	48250	48167	2e-36	150
Contig0.6	contig00022	86.09	115	8	6	34213	34323	48353	48463	2e-26	117
Contig0.6	contig00022	84.04	94	13	2	24317	24409	48350	48442	4e-18	89.8
Contig0.6	contig00023	89.66	58	4	2	55924	55979	27723	27666	4e-13	73.1
Contig0.6	contig00025	89.00	100	9	2	34214	34312	51808	51710	4e-28	122
Contig0.6	contig00031	100.00	32	0	0	34281	34312	19893	19862	3e-09	60.2
Contig0.6	contig00035	88.70	115	7	4	44736	44847	42083	41972	4e-32	135
Contig0.6	contig00036	90.91	110	8	2	16917	17025	8826	8934	2e-35	147
Contig0.6	contig00036	85.04	127	15	4	24315	24440	8938	8815	2e-29	126
Contig0.6	contig00040	82.64	121	9	9	44733	44844	37596	37713	2e-20	97.1
Contig0.6	contig00041	93.02	43	2	1	59031	59072	60	102	6e-10	62.1
Contig0.6	contig00049	88.39	112	10	3	44744	44853	11736	11626	4e-31	132
Contig0.6	contig00050	93.20	103	6	1	55875	55976	2280	2178	1e-36	150
Contig0.6	contig00051	88.46	104	6	6	34207	34307	21178	21078	9e-28	121
Contig0.6	contig00051	92.75	69	4	1	24360	24427	34451	34519	4e-21	99.0
Contig0.6	contig00051	84.34	83	10	3	24328	24409	21163	21083	5e-15	78.7
Contig0.6	contig00053	87.13	101	9	4	34214	34312	23851	23949	5e-25	111
Contig0.6	contig00053	89.86	69	7	0	16949	17017	23764	23832	2e-18	89.8
Contig0.6	contig00064	91.30	1724	117	24	12522	14240	27501	29196	0.0	2322
Contig0.6	contig00064	78.25	2322	394	103	6616	8874	20272	22545	0.0	1387
Contig0.6	contig00064	89.44	606	54	7	14244	14847	29273	29870	0.0	756
Contig0.6	contig00064	74.67	1441	281	71	5122	6528	18833	20223	1e-160	562
Contig0.6	contig00079	100.00	40	0	0	34273	34312	18881	18842	5e-14	75.0
Contig0.6	contig00081	85.32	109	5	8	34214	34316	30	133	2e-22	102
Contig0.6	contig00082	87.85	107	7	6	34214	34316	6	110	6e-28	121
Contig0.6	contig00087	87.80	123	8	6	44736	44853	20546	20426	6e-33	137
Contig0.6	contig00089	87.38	103	5	8	34218	34316	5435	5337	4e-25	111
Contig0.6	contig00089	86.14	101	6	6	34213	34309	5448	5544	2e-22	102
Contig0.6	contig00089	95.24	63	2	1	44791	44853	23803	23742	3e-21	99.0
Contig0.6	contig00099	94.92	59	3	0	24380	24438	3585	3527	1e-19	93.5
Contig0.6	contig00102	82.56	86	10	5	16937	17019	13813	13896	5e-13	71.3
Contig0.6	contig00103	97.57	6428	132	10	44862	51282	12995	6585	0.0	1.098e+04
Contig0.6	contig00103	97.38	5308	107	15	39420	44726	18315	13039	0.0	9003
Contig0.6	contig00103	97.61	2465	54	5	51282	53744	2462	1	0.0	4220
Contig0.6	contig00103	96.67	541	17	1	38890	39430	18904	18365	0.0	898
Contig0.6	contig00103	94.59	444	19	4	38151	38591	19803	19362	0.0	682
Contig0.6	contig00103	97.20	322	8	1	38573	38894	19317	18997	2e-155	544
Contig0.6	contig00103	96.34	191	4	3	51268	51456	3939	3750	3e-85	311
Contig0.6	contig00105	98.11	9635	166	16	10	9636	19032	9406	0.0	1.677e+04
Contig0.6	contig00105	97.89	6668	131	10	9626	16288	9236	2574	0.0	1.152e+04
Contig0.6	contig00105	97.15	562	14	2	25318	25878	561	1	0.0	948
Contig0.6	contig00105	96.99	465	11	3	24299	24761	1013	550	0.0	778
Contig0.6	contig00105	96.85	222	7	0	16476	16697	2386	2165	1e-103	372
Contig0.6	contig00105	88.00	150	12	6	16688	16834	2665	2519	1e-43	172
Contig0.6	contig00105	91.43	105	9	0	16915	17019	1964	1860	3e-35	145
Contig0.6	contig00105	90.91	55	1	4	9774	9826	9130	9078	5e-13	71.3
Contig0.6	contig00105	100.00	30	0	0	34261	34290	943	914	1e-08	56.5
Contig0.6	contig00105	100.00	29	0	0	23959	23987	1036	1008	5e-08	54.7
Contig0.6	contig00108	84.93	73	9	2	16949	17019	13327	13255	1e-13	73.1
Contig0.6	contig00111	81.72	279	37	14	8907	9178	272	1	4e-58	220
Contig0.6	contig00122	85.71	91	7	4	34213	34299	453	365	3e-19	91.6
Contig0.6	contig00122	84.51	71	7	4	58237	58305	6819	6751	6e-12	67.6
Contig0.6	contig00122	82.19	73	8	3	24328	24397	444	374	3e-09	58.4
Contig0.6	contig00128	81.91	1730	247	61	34781	36477	1666	3362	0.0	1400
Contig0.6	contig00128	85.71	336	40	8	34390	34721	1310	1641	2e-96	348
Contig0.6	contig00132	83.50	103	6	7	34214	34310	4407	4504	1e-17	86.1
Contig0.6	contig00142	87.61	113	8	5	44736	44844	78	188	7e-30	126
Contig0.6	contig00145	81.71	1427	217	44	51401	52805	1509	2913	0.0	1149
Contig0.6	contig00148	87.50	96	10	2	34214	34308	11738	11644	7e-25	110
Contig0.6	contig00148	87.76	49	5	1	59010	59058	11848	11895	9e-09	56.5
Contig0.6	contig00153	91.89	74	5	1	24381	24454	387	315	1e-22	102
Contig0.6	contig00157	88.79	107	10	2	34207	34312	12028	12133	5e-31	130
Contig0.6	contig00161	85.29	102	9	4	34214	34312	5143	5241	4e-22	100
Contig0.6	contig00165	97.78	45	1	0	70247	70291	10422	10378	2e-15	78.7
Contig0.6	contig00173	91.23	57	3	2	4798	4854	2375	2429	6e-15	76.8
Contig0.6	contig00175	90.32	93	4	4	34218	34308	11121	11032	4e-27	117
Contig0.6	contig00175	88.76	89	10	0	16937	17025	11038	11126	6e-25	110
Contig0.6	contig00175	83.33	108	10	8	34214	34316	637	741	6e-20	93.5
Contig0.6	contig00179	85.85	1526	184	30	43217	44725	7532	9042	0.0	1592
Contig0.6	contig00179	77.17	2006	323	121	39483	41419	3874	5813	0.0	1042
Contig0.6	contig00179	81.66	736	113	21	41506	42230	5840	6564	5e-170	592
Contig0.6	contig00179	81.48	243	37	8	3815	4053	1938	2176	6e-50	193
Contig0.6	contig00179	85.88	85	7	4	4777	4860	3075	3155	1e-17	86.1
Contig0.6	contig00181	96.98	4301	85	18	65953	70229	10515	6236	0.0	7180
Contig0.6	contig00181	97.59	83	2	0	70244	70326	3878	3796	6e-35	143
Contig0.6	contig00202	97.90	3616	63	11	55377	58989	1055	4660	0.0	6244
Contig0.6	contig00202	97.79	1041	20	3	54285	55323	5	1044	0.0	1792
Contig0.6	contig00202	87.66	559	51	16	65413	65961	7666	8216	0.0	634
Contig0.6	contig00202	100.00	29	0	0	65457	65485	7737	7709	2e-08	54.7
Contig0.6	contig00203	91.26	103	9	0	16917	17019	2569	2671	2e-34	141
Contig0.6	contig00203	83.59	128	11	8	24328	24450	2669	2547	1e-25	111
Contig0.6	contig00203	87.00	100	11	2	34214	34312	2688	2786	1e-25	111
Contig0.6	contig00208	88.99	109	6	4	34207	34312	6343	6448	4e-31	130
Contig0.6	contig00208	84.48	116	13	5	24325	24438	6334	6222	5e-25	110
Contig0.6	contig00211	98.21	56	1	0	44798	44853	5827	5772	1e-21	99.0
Contig0.6	contig00213	95.57	4672	178	19	26577	31226	1	4665	0.0	7454
Contig0.6	contig00213	97.38	3659	77	14	34376	38030	4761	8404	0.0	6207
Contig0.6	contig00214	85.58	104	5	6	34214	34312	97	195	3e-22	100
Contig0.6	contig00224	96.87	2553	77	3	59023	61574	1481	4031	0.0	4268
Contig0.6	contig00224	96.07	433	16	1	62161	62592	4528	4960	0.0	704
Contig0.6	contig00224	93.75	208	12	1	62599	62806	5991	6197	1e-85	311
Contig0.6	contig00224	84.46	193	20	8	63219	63406	6196	6383	9e-47	182
Contig0.6	contig00226	86.17	94	9	4	34217	34308	7749	7658	1e-21	99.0
Contig0.6	contig00227	89.22	102	7	4	34213	34312	763	664	2e-29	124
Contig0.6	contig00229	88.89	126	8	5	44731	44853	2287	2409	3e-37	150
Contig0.6	contig00230	88.79	107	5	7	34214	34316	31	134	2e-29	124
Contig0.6	contig00230	83.91	87	7	7	16937	17019	119	36	4e-15	76.8
Contig0.6	contig00241	100.00	28	0	0	17056	17083	6014	6041	7e-08	52.8
Contig0.6	contig00249	88.00	100	10	2	34214	34312	4719	4817	2e-27	117
Contig0.6	contig00261	83.09	136	9	9	24317	24448	5452	5327	1e-25	111
Contig0.6	contig00261	83.17	101	13	4	34214	34312	5462	5560	5e-19	89.8
Contig0.6	contig00269	87.63	97	10	2	34213	34308	455	550	1e-25	111
Contig0.6	contig00270	95.74	47	2	0	34262	34308	6544	6498	4e-15	76.8
Contig0.6	contig00270	92.68	41	3	0	16937	16977	6504	6544	4e-10	60.2
Contig0.6	contig00284	87.50	96	10	2	34213	34307	4598	4504	3e-25	110
Contig0.6	contig00284	97.14	35	1	0	59031	59065	4510	4476	3e-10	60.2
Contig0.6	contig00293	79.64	2225	345	101	56653	58823	110	2280	0.0	1500
Contig0.6	contig00297	100.00	28	0	0	17057	17084	4027	4000	5e-08	52.8
Contig0.6	contig00300	89.58	96	8	2	34214	34308	5180	5086	1e-28	121
Contig0.6	contig00306	88.66	97	9	2	34213	34308	3008	2913	2e-27	117
Contig0.6	contig00329	100.00	28	0	0	34214	34241	38	11	5e-08	52.8
Contig0.6	contig00366	88.54	96	9	2	34218	34312	4583	4489	5e-27	115
Contig0.6	contig00373	87.88	99	10	2	34214	34311	106	203	5e-27	115
Contig0.6	contig00377	87.50	96	10	2	34213	34307	52	146	2e-25	110
Contig0.6	contig00377	95.24	42	2	0	59031	59072	140	181	1e-12	67.6
[truncated: 6,993 more rows]
