# Supplementary material for: Expansion of intestinal Prevotella copri correlates with enhanced susceptibility to arthritis
Source: eLife. 2013 Nov 5;2:e01202. doi: 10.7554/eLife.01202 (PMC3816614; doi:10.7554/eLife.01202)
Supplement: Figure 2—source data 1. — DOI: http://dx.doi.org/10.7554/eLife.01202.010 [file elife01202s003.zip › Figure_2/Patient_Assemblies/Pcopri_Filtered/Subject_028B_FE.kept]

contig00001
contig00002
contig00003
contig00004
contig00005
contig00006
contig00007
contig00010
contig00011
contig00012
contig00013
contig00014
contig00015
contig00016
contig00017
contig00018
contig00019
contig00020
contig00021
contig00022
contig00023
contig00024
contig00026
contig00027
contig00028
contig00030
contig00031
contig00033
contig00036
contig00037
contig00042
contig00043
contig00044
contig00045
contig00046
contig00047
contig00050
contig00051
contig00052
contig00054
contig00061
contig00067
contig00068
contig00069
contig00070
contig00073
contig00075
contig00078
contig00083
contig00086
contig00092
contig00094
contig00097
contig00103
contig00105
contig00106
contig00114
contig00115
contig00120
contig00122
contig00129
contig00136
contig00140
contig00144
contig00150
contig00153
contig00156
contig00163
contig00165
contig00177
contig00200
contig00202
contig00213
contig00222
contig00226
contig00273
contig00280
contig00282
contig00285
contig00286
contig00302
contig00314
contig00336
contig00364
contig00371
contig00392
contig00820
contig01010
contig01060
contig01194
contig02839
contig02846
contig03308
contig03523
contig03713
contig05351
contig05701
contig06224
contig06825
contig07758
contig07985
contig11646
contig11647
contig11750
contig11941
contig12413
contig13355
contig13711
contig14039
contig14057
contig15786
contig17476
contig17893
contig17917
contig17935
