# Supplementary material for: Expansion of intestinal Prevotella copri correlates with enhanced susceptibility to arthritis
Source: eLife. 2013 Nov 5;2:e01202. doi: 10.7554/eLife.01202 (PMC3816614; doi:10.7554/eLife.01202)
Supplement: Figure 2—source data 1. — DOI: http://dx.doi.org/10.7554/eLife.01202.010 [file elife01202s003.zip › Figure_2/Patient_Assemblies/Pcopri_Filtered/Subject_030B_FE.b6]

Contig0.1	contig00008	90.62	64	3	3	30273	30335	2985	2924	2e-16	82.4
Contig0.1	contig00010	100.00	30	0	0	70882	70911	6167	6138	1e-08	56.5
Contig0.1	contig00027	82.84	134	11	9	39878	40005	4362	4235	2e-24	110
Contig0.1	contig00027	95.45	44	2	0	44740	44783	10595	10552	7e-13	71.3
Contig0.1	contig00027	100.00	37	0	0	108011	108047	10597	10561	3e-12	69.4
Contig0.1	contig00073	94.35	124	5	1	5158	5279	14940	15063	2e-48	189
Contig0.1	contig00073	95.12	41	2	0	14360	14400	16124	16164	3e-11	65.8
Contig0.1	contig00073	93.02	43	1	2	14146	14187	16080	16121	4e-10	62.1
Contig0.1	contig00073	91.11	45	4	0	8619	8663	16124	16168	4e-10	62.1
Contig0.1	contig00073	97.14	35	1	0	96704	96738	16158	16124	2e-09	60.2
Contig0.1	contig00073	97.14	35	1	0	14197	14231	16158	16124	2e-09	60.2
Contig0.1	contig00073	97.14	35	1	0	8456	8490	16158	16124	2e-09	60.2
Contig0.1	contig00093	82.40	125	12	10	39870	39989	40014	39895	3e-21	100
Contig0.1	contig00102	93.33	105	6	1	8556	8659	3025	3129	5e-38	154
Contig0.1	contig00102	89.09	110	8	4	14296	14402	3024	3132	7e-32	134
Contig0.1	contig00102	85.05	107	8	8	8559	8661	118	16	2e-22	102
Contig0.1	contig00102	85.87	92	9	4	14196	14284	3124	3034	3e-20	95.3
Contig0.1	contig00102	85.71	91	9	4	96704	96791	3123	3034	1e-19	93.5
Contig0.1	contig00102	85.26	95	4	8	8455	8543	3124	3034	1e-18	89.8
Contig0.1	contig00107	86.36	198	19	8	70877	71070	4579	4386	2e-54	209
Contig0.1	contig00111	97.65	85	1	1	24387	24470	13342	13258	7e-35	145
Contig0.1	contig00115	97.01	669	20	0	5417	6085	26004	26672	0.0	1125
Contig0.1	contig00116	96.41	251	9	0	5966	6216	1	251	6e-117	414
Contig0.1	contig00121	87.83	230	24	4	39817	40044	14486	14259	8e-72	267
Contig0.1	contig00123	93.48	138	6	3	10766	10901	30810	30674	5e-52	202
Contig0.1	contig00123	95.12	82	4	0	9218	9299	30887	30806	2e-30	130
Contig0.1	contig00124	88.18	440	35	15	8740	9171	501	71	7e-146	508
Contig0.1	contig00124	94.92	59	3	0	7002	7060	580	522	8e-21	93.5
Contig0.1	contig00125	94.19	86	5	0	5172	5257	415	330	9e-31	132
Contig0.1	contig00127	96.55	58	2	0	5168	5225	2708	2765	2e-21	97.1
Contig0.1	contig00130	100.00	28	0	0	114987	115014	5987	5960	1e-07	52.8
Contig0.1	contig00133	92.62	122	6	3	14169	14288	4458	4578	2e-43	172
Contig0.1	contig00133	91.53	118	8	2	8428	8544	4458	4574	4e-40	161
Contig0.1	contig00133	94.44	90	4	1	96704	96792	4485	4574	6e-33	137
Contig0.1	contig00133	89.25	93	7	2	96704	96794	7261	7352	1e-25	113
Contig0.1	contig00133	89.13	92	7	3	8456	8545	7261	7351	4e-25	111
Contig0.1	contig00133	89.01	91	7	3	14197	14285	7261	7350	1e-24	110
Contig0.1	contig00133	87.37	95	4	4	8564	8654	4574	4484	2e-22	102
Contig0.1	contig00133	84.69	98	11	4	8558	8653	7356	7261	4e-20	95.3
Contig0.1	contig00133	85.26	95	6	7	14305	14395	4574	4484	5e-19	91.6
Contig0.1	contig00133	83.33	102	13	3	14299	14398	7356	7257	5e-19	91.6
Contig0.1	contig00143	86.74	279	29	8	39772	40046	11859	11585	1e-82	303
Contig0.1	contig00143	100.00	31	0	0	108014	108044	29335	29305	1e-08	58.4
Contig0.1	contig00143	92.31	39	2	1	44731	44769	29344	29307	2e-07	54.7
Contig0.1	contig00144	100.00	29	0	0	8473	8501	4725	4753	2e-08	54.7
Contig0.1	contig00144	100.00	29	0	0	14214	14242	4725	4753	2e-08	54.7
Contig0.1	contig00144	100.00	29	0	0	96721	96749	4725	4753	2e-08	54.7
Contig0.1	contig00144	100.00	29	0	0	14349	14377	4753	4725	2e-08	54.7
Contig0.1	contig00144	100.00	29	0	0	8608	8636	4753	4725	2e-08	54.7
Contig0.1	contig00150	86.38	213	23	4	39833	40044	7728	7935	3e-60	228
Contig0.1	contig00191	98.75	80	1	0	33626	33705	122	201	7e-35	143
Contig0.1	contig00192	95.10	143	7	0	5231	5373	1098	1240	1e-60	226
Contig0.1	contig00193	91.22	1970	132	38	9063	11010	1416	3366	0.0	2641
Contig0.1	contig00193	96.63	89	3	0	6972	7060	1123	1211	3e-36	148
Contig0.1	contig00193	100.00	41	0	0	14360	14400	11652	11692	1e-14	76.8
Contig0.1	contig00193	97.56	41	1	0	8619	8659	11652	11692	6e-13	71.3
Contig0.1	contig00193	100.00	36	0	0	14196	14231	11687	11652	8e-12	67.6
Contig0.1	contig00193	100.00	36	0	0	8455	8490	11687	11652	8e-12	67.6
Contig0.1	contig00193	100.00	35	0	0	96704	96738	11686	11652	3e-11	65.8
Contig0.1	contig00208	85.14	222	26	7	70830	71048	6957	7174	6e-58	220
Contig0.1	contig00211	93.62	47	2	1	44738	44783	2842	2796	4e-12	69.4
Contig0.1	contig00211	95.45	44	0	2	108014	108056	2838	2796	4e-12	69.4
Contig0.1	contig00224	95.35	43	2	0	14145	14187	4626	4584	9e-13	69.4
Contig0.1	contig00239	100.00	29	0	0	8449	8477	32511	32539	2e-07	54.7
Contig0.1	contig00239	100.00	29	0	0	14190	14218	32511	32539	2e-07	54.7
Contig0.1	contig00239	100.00	28	0	0	14370	14397	11186	11159	6e-07	52.8
Contig0.1	contig00242	92.50	40	1	2	19241	19279	27915	27953	4e-08	56.5
Contig0.1	contig00243	95.74	47	1	1	14145	14190	4309	4263	1e-14	75.0
Contig0.1	contig00251	95.08	61	3	0	71226	71286	541	481	3e-21	97.1
Contig0.1	contig00260	87.32	205	22	3	39856	40058	1612	1410	2e-61	231
Contig0.1	contig00263	100.00	28	0	0	108022	108049	8301	8328	2e-07	52.8
Contig0.1	contig00266	97.06	34	1	0	108014	108047	3221	3188	2e-09	58.4
Contig0.1	contig00266	89.36	47	2	3	44737	44781	3226	3181	6e-09	56.5
Contig0.1	contig00267	88.66	97	7	4	14196	14289	530	625	1e-27	115
Contig0.1	contig00267	87.38	103	6	7	8564	8663	621	523	2e-26	111
Contig0.1	contig00267	87.50	96	11	1	14305	14399	621	526	6e-26	110
Contig0.1	contig00267	88.17	93	7	4	8455	8544	530	621	2e-25	108
Contig0.1	contig00267	86.46	96	9	4	96700	96792	527	621	1e-23	102
Contig0.1	contig00274	96.71	2732	58	16	96803	99531	810	3512	0.0	4518
Contig0.1	contig00274	96.32	1902	40	19	101106	102983	5044	6939	0.0	3097
Contig0.1	contig00274	95.61	1434	49	9	99641	101061	3538	4970	0.0	2287
Contig0.1	contig00274	98.13	801	13	2	95877	96676	1	800	0.0	1395
Contig0.1	contig00275	98.21	18932	282	35	103033	121930	1	18910	0.0	3.304e+04
Contig0.1	contig00275	96.23	504	17	2	123830	124332	21733	22235	0.0	824
Contig0.1	contig00275	98.85	436	5	0	122025	122460	21183	21618	0.0	778
Contig0.1	contig00275	100.00	83	0	0	110094	110176	6943	7025	2e-37	154
Contig0.1	contig00275	100.00	83	0	0	109984	110066	7053	7135	2e-37	154
Contig0.1	contig00275	88.89	108	9	3	123670	123776	21617	21722	3e-30	130
Contig0.1	contig00285	89.45	199	17	3	39855	40050	1516	1319	2e-66	248
Contig0.1	contig00288	86.74	181	20	4	39853	40031	12431	12253	3e-51	198
Contig0.1	contig00335	89.94	169	15	2	39877	40044	10654	10487	6e-57	217
Contig0.1	contig00345	99.24	2758	17	2	89868	92625	2754	1	0.0	4974
Contig0.1	contig00345	91.97	1844	124	21	87997	89828	4713	2882	0.0	2564
Contig0.1	contig00346	90.40	302	18	9	87021	87315	881	584	3e-109	387
Contig0.1	contig00346	89.52	210	20	2	87762	87970	209	1	2e-72	265
Contig0.1	contig00347	85.16	1314	145	45	77995	79282	4446	3157	0.0	1301
Contig0.1	contig00347	94.29	70	2	2	82476	82544	165	97	1e-23	106
Contig0.1	contig00348	95.49	14312	578	54	55993	70263	14587	303	0.0	2.279e+04
Contig0.1	contig00349	97.85	9178	174	22	46793	55960	9165	1	0.0	1.584e+04
Contig0.1	contig00350	96.96	4048	73	20	42545	46589	4001	1	0.0	6748
Contig0.1	contig00351	98.30	7221	93	13	33575	40795	7923	733	0.0	1.263e+04
Contig0.1	contig00351	98.63	730	10	0	41811	42540	739	10	0.0	1293
Contig0.1	contig00352	97.69	3420	69	10	30157	33571	3416	2	0.0	5869
Contig0.1	contig00353	98.32	15694	254	9	14438	30128	15688	1	0.0	2.752e+04
Contig0.1	contig00353	98.36	1156	19	0	12982	14137	16867	15712	0.0	2030
Contig0.1	contig00354	98.00	1801	30	3	11187	12987	1795	1	0.0	3121
Contig0.1	contig00356	97.10	207	6	0	14214	14420	17515	17721	9e-97	350
Contig0.1	contig00356	93.16	190	9	4	8473	8660	17515	17702	2e-74	276
Contig0.1	contig00356	78.90	237	28	19	14197	14422	17695	17470	6e-34	141
Contig0.1	contig00356	81.68	191	15	14	8456	8636	17695	17515	6e-34	141
Contig0.1	contig00356	97.18	71	2	0	96721	96791	17515	17585	8e-28	121
Contig0.1	contig00356	86.02	93	6	5	96704	96792	17695	17606	2e-19	93.5
Contig0.1	contig00356	97.83	46	1	0	14142	14187	17476	17521	1e-15	80.5
Contig0.1	contig00564	95.35	43	2	0	44741	44783	19164	19206	4e-12	69.4
Contig0.1	contig00564	100.00	35	0	0	108014	108048	19164	19198	5e-11	65.8
Contig0.1	contig00704	76.93	1205	202	71	44817	45983	431	1597	7e-178	616
Contig0.1	contig00704	78.15	302	47	17	44432	44723	108	400	5e-45	174
Contig0.1	contig00769	95.63	755	33	0	5397	6151	1001	1755	0.0	1212
Contig0.1	contig00840	97.69	3206	58	8	92652	95850	1	3197	0.0	5496
Contig0.1	contig00840	100.00	43	0	0	101670	101712	5376	5418	1e-15	80.5
Contig0.1	contig00840	92.45	53	3	1	44732	44784	4292	4343	5e-14	75.0
Contig0.1	contig00840	95.65	46	2	0	108012	108057	4298	4343	5e-14	75.0
Contig0.1	contig00840	100.00	31	0	0	70881	70911	7180	7150	5e-09	58.4
Contig0.1	contig02007	97.22	36	1	0	108014	108049	1380	1345	8e-11	62.1
Contig0.1	contig02007	91.11	45	3	1	44737	44780	1385	1341	3e-10	60.2
Contig0.1	contig03953	73.42	775	152	53	98528	99275	754	7	3e-65	241
Contig0.1	contig07428	88.61	79	9	0	49470	49548	100	22	4e-22	97.1
Contig0.1	contig07869	79.94	354	50	18	86657	86999	345	2	2e-65	241
Contig0.1	contig08983	100.00	81	0	0	24390	24470	138	218	3e-38	150
Contig0.1	contig09584	95.24	42	2	0	30276	30317	145	186	3e-13	67.6
Contig0.1	contig09938	98.77	81	0	1	24391	24470	513	433	5e-36	143
Contig0.1	contig10408	75.55	458	81	31	98487	98929	29	470	3e-52	196
Contig0.1	contig12789	82.63	236	14	13	70796	71029	314	104	2e-48	183
Contig0.1	contig12903	89.92	119	7	5	33626	33743	311	425	8e-38	148
Contig0.1	contig18453	87.18	78	6	4	30247	30322	157	82	4e-19	86.1
Contig0.1	contig20170	87.18	78	6	4	30247	30322	199	124	3e-19	86.1
Contig0.1	contig20653	95.10	102	3	2	33626	33725	76	177	1e-41	159
Contig0.10	contig00010	88.51	148	14	3	10797	10943	6116	6261	3e-45	176
Contig0.10	contig00110	95.83	48	2	0	41846	41893	6564	6611	1e-15	78.7
Contig0.10	contig00144	97.96	881	16	2	19403	20282	908	29	0.0	1526
Contig0.10	contig00144	93.49	584	35	3	18825	19406	1844	1262	0.0	865
Contig0.10	contig00167	100.00	29	0	0	14169	14197	7804	7832	2e-08	54.7
Contig0.10	contig00172	94.44	36	2	0	14162	14197	582	617	9e-09	56.5
Contig0.10	contig00190	100.00	30	0	0	10819	10848	23361	23332	4e-08	56.5
Contig0.10	contig00190	100.00	30	0	0	10819	10848	44865	44894	4e-08	56.5
Contig0.10	contig00200	85.20	223	24	9	10774	10992	10154	10371	2e-58	220
Contig0.10	contig00208	89.55	201	16	5	10787	10985	6977	7174	3e-67	250
Contig0.10	contig00208	100.00	30	0	0	10819	10848	7038	7009	6e-09	56.5
Contig0.10	contig00213	88.10	84	8	2	20749	20831	13600	13518	1e-21	99.0
Contig0.10	contig00214	89.53	277	7	7	20326	20602	273	19	4e-92	331
Contig0.10	contig00214	94.44	54	3	0	20699	20752	54	1	1e-17	84.2
Contig0.10	contig00232	86.77	257	30	4	20433	20687	18242	17988	4e-77	283
Contig0.10	contig00239	85.90	78	7	4	22733	22808	18667	18592	1e-15	80.5
Contig0.10	contig00243	96.69	362	12	0	20326	20687	4057	3696	6e-174	603
Contig0.10	contig00243	89.76	293	25	4	20611	20900	3816	3526	6e-104	370
Contig0.10	contig00244	91.78	73	4	2	22734	22805	1944	1873	7e-23	100
Contig0.10	contig00247	100.00	40	0	0	41854	41893	6491	6530	1e-14	75.0
Contig0.10	contig00251	86.18	246	18	16	20443	20680	399	162	3e-68	252
Contig0.10	contig00251	84.07	270	29	13	20623	20885	263	1	3e-67	248
Contig0.10	contig00280	97.44	8586	191	21	37523	46099	15932	7367	0.0	1.461e+04
Contig0.10	contig00280	96.94	3004	84	8	22963	25962	18928	15929	0.0	5031
Contig0.10	contig00280	86.49	422	43	13	47271	47685	495	81	1e-127	451
Contig0.10	contig00280	99.13	115	1	0	46098	46212	3777	3663	2e-54	207
Contig0.10	contig00280	84.95	93	10	4	21225	21315	19063	18973	2e-19	91.6
Contig0.10	contig00281	96.43	2183	67	11	15150	17327	2433	257	0.0	3589
Contig0.10	contig00281	92.20	615	37	11	14278	14888	4331	3724	0.0	859
Contig0.10	contig00281	93.46	107	5	2	21015	21120	107	2	1e-39	158
Contig0.10	contig00283	98.25	1370	24	0	12777	14146	6804	5435	0.0	2398
Contig0.10	contig00283	98.29	644	8	3	11381	12023	9455	8814	0.0	1125
Contig0.10	contig00283	97.84	649	14	0	12128	12776	8813	8165	0.0	1122
Contig0.10	contig00284	98.56	6373	87	5	3	6373	10232	3863	0.0	1.125e+04
Contig0.10	contig00284	97.57	3830	93	0	6473	10302	3834	5	0.0	6558
Contig0.10	contig00347	95.71	70	3	0	21334	21403	11394	11325	3e-26	113
Contig0.10	contig12789	85.55	256	14	8	10711	10966	336	104	1e-67	246
Contig0.10	contig12789	84.70	183	15	8	11012	11191	173	1	7e-45	171
Contig0.10	contig19791	86.59	179	17	7	10817	10992	213	39	2e-51	191
Contig0.10	contig20779	92.62	149	9	2	10296	10444	166	20	4e-58	213
Contig0.10	contig20970	100.00	28	0	0	47764	47791	7	34	8e-10	52.8
Contig0.2	contig00084	100.00	54	0	0	934	987	4357	4304	8e-23	100
Contig0.2	contig00084	96.30	54	2	0	3656	3709	4357	4304	2e-19	89.8
Contig0.2	contig00184	98.66	4473	58	2	3710	8181	26	4497	0.0	7926
Contig0.2	contig00184	92.92	1229	73	13	14536	15757	4507	5728	0.0	1775
Contig0.2	contig00275	97.68	7729	165	13	28832	36556	23180	30898	0.0	1.327e+04
Contig0.2	contig00275	97.07	5317	140	10	36631	41934	30919	36232	0.0	8940
Contig0.2	contig00275	94.20	69	4	0	28775	28843	23063	23131	2e-23	106
Contig0.2	contig00276	97.84	2320	48	2	41955	44273	1	2319	0.0	4006
Contig0.2	contig00285	94.44	90	4	1	28621	28709	1666	1755	2e-33	137
Contig0.2	contig01143	76.15	1044	175	65	34010	35022	585	1585	2e-137	481
Contig0.2	contig02266	75.77	1552	271	102	2219	3720	107	1603	0.0	686
Contig0.2	contig02266	76.04	1006	178	62	15	991	626	1597	1e-132	464
Contig0.2	contig02281	98.31	1600	23	4	2112	3709	1598	1	0.0	2802
Contig0.2	contig02281	98.08	989	14	5	2	987	987	1	0.0	1716
Contig0.2	contig12787	74.73	455	79	28	34314	34756	431	1	6e-45	171
Contig0.2	contig20265	98.48	197	3	0	35768	35964	1	197	1e-98	348
Contig0.3	contig00038	97.10	8059	190	22	23946	31970	10117	18165	0.0	1.355e+04
Contig0.3	contig00038	98.94	1503	16	0	32101	33603	18171	19673	0.0	2687
Contig0.3	contig00038	98.04	1431	27	1	33595	35025	19746	21175	0.0	2486
Contig0.3	contig00039	97.59	14371	260	51	35036	49371	1	14320	0.0	2.454e+04
Contig0.3	contig00039	98.32	3283	42	6	49391	52672	14249	17519	0.0	5746
Contig0.3	contig00039	89.33	75	4	4	59195	59265	17445	17519	6e-19	91.6
Contig0.3	contig00040	97.58	4548	93	15	52776	57316	1	4538	0.0	7773
Contig0.3	contig00040	97.14	1782	45	6	57443	59220	5223	7002	0.0	3003
Contig0.3	contig00040	90.27	1387	77	43	127644	128999	11190	12549	0.0	1760
Contig0.3	contig00040	97.35	942	25	0	65259	66200	7112	8053	0.0	1602
Contig0.3	contig00040	92.90	958	59	9	121458	122411	4269	5221	0.0	1384
Contig0.3	contig00040	95.11	797	39	0	125301	126097	10327	11123	0.0	1256
Contig0.3	contig00040	89.05	630	30	22	104892	105511	11080	11680	0.0	745
Contig0.3	contig00040	87.31	583	24	39	105507	106059	12306	12868	1e-178	621
Contig0.3	contig00040	97.37	190	5	0	67271	67460	10322	10511	4e-89	324
Contig0.3	contig00040	89.43	227	22	2	121221	121446	3953	4178	2e-77	285
Contig0.3	contig00040	96.84	158	5	0	104729	104886	10443	10600	3e-71	265
Contig0.3	contig00040	85.48	241	14	14	121018	121251	11113	11339	3e-61	231
Contig0.3	contig00040	95.74	94	3	1	60102	60194	11198	11291	7e-37	150
Contig0.3	contig00040	97.83	46	0	1	105128	105173	12828	12872	4e-15	78.7
Contig0.3	contig00040	97.83	46	0	1	127763	127808	12829	12873	4e-15	78.7
Contig0.3	contig00040	100.00	35	0	0	127771	127805	12750	12716	3e-11	65.8
Contig0.3	contig00040	100.00	35	0	0	105137	105171	12750	12716	3e-11	65.8
Contig0.3	contig00041	91.46	574	34	15	106257	106823	85	650	0.0	774
Contig0.3	contig00041	90.81	533	37	12	129506	130032	124	650	0.0	702
Contig0.3	contig00054	92.57	498	20	12	106876	107368	1291	1776	0.0	699
Contig0.3	contig00055	95.27	2730	113	10	119012	121727	16500	19227	0.0	4313
Contig0.3	contig00055	95.42	2447	76	20	111414	113830	2674	5114	0.0	3866
Contig0.3	contig00055	96.19	2020	58	17	109410	111417	50	2062	0.0	3286
Contig0.3	contig00055	95.62	1210	42	10	113975	115178	5691	6895	0.0	1930
Contig0.3	contig00055	93.74	1261	62	15	66210	67460	25673	26926	0.0	1875
Contig0.3	contig00055	92.92	1285	90	1	64670	65953	21432	22716	0.0	1868
Contig0.3	contig00055	96.56	1075	31	6	115159	116230	8489	9560	0.0	1775
Contig0.3	contig00055	96.63	889	30	0	116224	117112	9695	10583	0.0	1476
Contig0.3	contig00055	95.26	801	37	1	125301	126100	26742	27542	0.0	1267
Contig0.3	contig00055	94.14	700	37	4	121723	122420	19920	20617	0.0	1062
Contig0.3	contig00055	92.49	546	37	4	122448	122990	21529	22073	0.0	778
Contig0.3	contig00055	92.34	274	17	4	57047	57318	18958	19229	1e-107	387
Contig0.3	contig00055	95.34	236	8	2	65965	66200	23507	23739	3e-103	372
Contig0.3	contig00055	93.47	245	11	5	67586	67827	28188	28430	3e-99	359
Contig0.3	contig00055	91.11	225	19	1	56731	56955	18721	18944	1e-82	303
Contig0.3	contig00055	96.84	158	5	0	104729	104886	26858	27015	6e-71	265
Contig0.3	contig00055	93.92	148	9	0	60102	60249	18589	18736	1e-58	224
Contig0.3	contig00055	97.64	127	3	0	67461	67587	27671	27797	5e-57	219
Contig0.3	contig00055	82.40	267	22	20	104925	105174	18506	18764	3e-54	209
Contig0.3	contig00055	96.04	101	3	1	113811	113911	5597	5696	2e-40	163
Contig0.3	contig00055	84.53	181	9	10	127646	127807	18583	18763	8e-40	161
Contig0.3	contig00055	95.77	71	2	1	57304	57374	20639	20708	2e-25	113
Contig0.3	contig00055	100.00	52	0	0	104887	104938	27490	27541	2e-20	97.1
Contig0.3	contig00056	95.21	11397	498	33	72634	84000	35360	46738	0.0	1.798e+04
Contig0.3	contig00056	93.82	3154	172	17	85042	88179	47802	50948	0.0	4723
Contig0.3	contig00056	94.87	2321	102	10	88312	90628	51126	53433	0.0	3611
Contig0.3	contig00056	92.08	543	41	2	68573	69114	27768	28309	0.0	763
Contig0.3	contig00056	94.25	348	17	3	68194	68540	24146	24491	4e-150	529
Contig0.3	contig00057	96.10	77	3	0	90629	90705	7707	7783	3e-29	126
Contig0.3	contig00067	93.23	1330	50	26	127962	129271	13009	11700	0.0	1921
Contig0.3	contig00067	84.80	408	46	15	105963	106363	11796	11398	1e-110	396
Contig0.3	contig00067	90.27	185	10	5	105334	105511	13009	12826	2e-62	235
Contig0.3	contig00067	88.60	193	16	6	104919	105107	13287	13097	1e-60	230
Contig0.3	contig00067	87.88	165	14	5	127644	127805	13202	13041	2e-48	189
Contig0.3	contig00067	80.08	246	23	19	121017	121251	13282	13052	1e-39	159
Contig0.3	contig00067	77.95	254	32	21	105509	105752	12213	11974	7e-33	137
Contig0.3	contig00067	90.53	95	6	3	60102	60194	13194	13101	2e-28	122
Contig0.3	contig00071	91.99	537	33	10	59356	59887	26010	25479	0.0	745
Contig0.3	contig00071	94.29	368	13	5	127964	128324	25201	24835	1e-158	556
Contig0.3	contig00071	93.42	365	13	9	105509	105868	24838	24480	8e-151	531
Contig0.3	contig00071	88.67	300	18	15	105605	105897	296	6	7e-97	351
Contig0.3	contig00071	96.02	176	5	2	105336	105511	25201	25028	7e-77	285
Contig0.3	contig00071	78.85	260	28	23	128755	128999	24842	24595	3e-36	150
Contig0.3	contig00071	88.24	85	6	3	119966	120048	26110	26028	1e-20	99.0
Contig0.3	contig00077	98.25	4862	67	12	8668	13517	7478	2623	0.0	8492
Contig0.3	contig00077	98.76	967	9	2	13659	14625	2577	1614	0.0	1716
Contig0.3	contig00077	97.96	392	6	1	8200	8591	7881	7492	0.0	678
Contig0.3	contig00101	97.17	106	3	0	129939	130044	1527	1422	4e-46	180
Contig0.3	contig00101	95.28	106	5	0	106730	106835	1527	1422	9e-43	169
Contig0.3	contig00102	84.04	664	79	24	106078	106722	11939	11284	2e-176	614
Contig0.3	contig00102	79.87	447	60	27	129506	129931	11721	11284	6e-82	300
Contig0.3	contig00103	90.45	806	52	22	128208	128999	944	150	0.0	1038
Contig0.3	contig00103	97.70	392	5	4	105509	105898	393	4	0.0	671
Contig0.3	contig00103	90.15	203	12	4	127967	128161	1139	937	1e-69	257
Contig0.3	contig00103	91.06	179	4	6	105339	105511	1139	967	9e-62	231
Contig0.3	contig00103	89.81	108	7	4	105184	105289	1247	1142	7e-33	135
Contig0.3	contig00128	87.29	354	19	12	15949	16301	456	784	6e-107	381
Contig0.3	contig00159	87.72	57	5	2	131150	131205	8332	8277	2e-11	65.8
Contig0.3	contig00200	94.34	53	3	0	16121	16173	11247	11299	3e-16	82.4
Contig0.3	contig00200	95.24	42	2	0	16121	16162	11259	11300	9e-12	67.6
Contig0.3	contig00200	100.00	30	0	0	16121	16150	11271	11300	2e-08	56.5
Contig0.3	contig00239	89.16	83	8	1	59213	59294	18674	18592	6e-22	102
Contig0.3	contig00239	90.79	76	7	0	52626	52701	18667	18592	6e-22	102
Contig0.3	contig00244	94.44	72	4	0	59220	59291	1944	1873	9e-26	111
Contig0.3	contig00244	91.67	72	6	0	52627	52698	1944	1873	2e-22	100
Contig0.3	contig00266	75.89	1062	196	58	22037	23068	3126	2095	5e-139	488
Contig0.3	contig00266	82.77	325	40	15	23626	23942	1561	1245	5e-75	276
Contig0.3	contig00277	93.05	3166	184	32	18	3161	1	3152	0.0	4595
Contig0.3	contig00278	98.42	1015	14	2	3156	4169	5	1018	0.0	1784
Contig0.3	contig00279	97.28	3827	91	8	4202	8027	1	3815	0.0	6479
Contig0.3	contig00356	98.18	55	1	0	16319	16373	17703	17649	1e-20	97.1
Contig0.3	contig00356	93.75	64	2	2	16344	16406	17515	17577	5e-20	95.3
Contig0.3	contig00356	97.37	38	1	0	16394	16431	17615	17652	4e-11	65.8
Contig0.3	contig00563	90.11	91	6	3	59207	59295	6456	6367	2e-26	115
Contig0.3	contig02063	75.12	410	78	24	23549	23946	2400	2003	1e-43	171
Contig0.3	contig05662	77.61	746	117	47	43596	44317	724	5	2e-115	407
Contig0.3	contig06314	75.05	473	91	27	45853	46311	476	17	2e-51	195
Contig0.3	contig20645	99.43	176	1	0	105902	106077	1	176	7e-90	320
Contig0.3	contig20970	100.00	28	0	0	8116	8143	34	7	2e-09	52.8
Contig0.4	contig00005	89.77	88	5	3	114898	114983	8674	8589	1e-24	110
Contig0.4	contig00005	94.29	70	4	0	88524	88593	7603	7672	5e-24	108
Contig0.4	contig00005	82.35	119	14	5	108165	108277	7609	7726	1e-20	97.1
Contig0.4	contig00005	81.15	122	18	3	3737	3853	7726	7605	1e-19	93.5
Contig0.4	contig00005	80.21	96	16	3	76366	76459	7638	7732	2e-12	69.4
Contig0.4	contig00007	83.08	130	13	9	189282	189406	201	76	3e-25	110
Contig0.4	contig00022	95.65	46	0	2	179024	179068	3654	3698	7e-14	73.1
Contig0.4	contig00031	97.85	1677	34	2	200553	202229	5749	4075	0.0	2896
Contig0.4	contig00032	97.80	2994	63	3	196347	199339	4888	1897	0.0	5160
Contig0.4	contig00032	98.92	2215	24	0	194013	196227	7141	4927	0.0	3958
Contig0.4	contig00032	98.40	997	16	0	199513	200509	997	1	0.0	1753
Contig0.4	contig00033	98.26	230	3	1	192937	193165	230	1	7e-113	401
Contig0.4	contig00035	93.15	2162	107	38	189879	192019	2142	1	0.0	3134
Contig0.4	contig00037	94.34	53	1	2	181667	181718	9485	9434	4e-15	80.5
Contig0.4	contig00040	91.67	612	28	20	139472	140073	12871	12273	0.0	826
Contig0.4	contig00040	86.83	615	32	38	83288	83872	12868	12273	0.0	641
Contig0.4	contig00040	93.75	368	21	2	140064	140431	11865	11500	3e-157	551
Contig0.4	contig00040	90.51	369	24	4	83863	84221	11865	11498	5e-135	477
Contig0.4	contig00040	83.71	485	30	40	115566	116019	12868	12402	1e-115	412
Contig0.4	contig00040	86.41	309	26	11	84370	84676	11401	11107	6e-89	324
Contig0.4	contig00040	98.61	72	1	0	141271	141342	4605	4534	5e-30	128
Contig0.4	contig00040	96.00	50	0	2	142212	142260	4571	4523	2e-15	80.5
Contig0.4	contig00040	77.11	166	18	15	139473	139629	12716	12870	5e-15	78.7
Contig0.4	contig00040	93.62	47	2	1	84428	84474	3997	3952	3e-12	69.4
Contig0.4	contig00040	97.37	38	1	0	139328	139365	12832	12869	4e-11	65.8
Contig0.4	contig00040	100.00	34	0	0	139332	139365	12750	12717	2e-10	63.9
Contig0.4	contig00040	100.00	31	0	0	140454	140484	11339	11309	7e-09	58.4
Contig0.4	contig00041	90.26	575	38	18	82525	83090	650	85	0.0	736
Contig0.4	contig00043	93.18	44	1	2	82424	82466	1963	1921	4e-11	63.9
Contig0.4	contig00055	95.78	640	24	3	141504	142141	19864	19226	0.0	1029
Contig0.4	contig00055	95.08	183	6	3	141271	141452	19991	19811	7e-77	285
Contig0.4	contig00055	81.52	184	22	11	84492	84671	18680	18505	2e-33	141
Contig0.4	contig00055	96.83	63	2	0	141208	141270	27570	27508	6e-23	106
Contig0.4	contig00055	89.29	84	7	2	142268	142350	17536	17454	2e-22	104
Contig0.4	contig00057	97.66	2389	38	7	1144	3515	25761	28148	0.0	4085
Contig0.4	contig00058	96.57	2335	41	23	3857	6189	149	2446	0.0	3832
Contig0.4	contig00058	97.73	88	0	2	3539	3625	1	87	2e-37	150
Contig0.4	contig00059	98.62	12147	157	11	8410	20549	1976	14118	0.0	2.149e+04
Contig0.4	contig00059	98.16	1904	31	2	6167	8070	1	1900	0.0	3319
Contig0.4	contig00060	98.30	2648	42	3	20586	23232	1	2646	0.0	4638
Contig0.4	contig00061	97.78	1894	41	1	23226	25118	5	1898	0.0	3264
Contig0.4	contig00062	98.08	5930	94	10	26136	32049	954	6879	0.0	1.030e+04
Contig0.4	contig00062	99.07	1290	11	1	32174	33462	6919	8208	0.0	2314
Contig0.4	contig00062	98.47	982	12	3	25153	26133	1	980	0.0	1727
Contig0.4	contig00063	98.48	6767	98	5	33470	40234	1	6764	0.0	1.192e+04
Contig0.4	contig00063	96.53	1010	27	7	40279	41287	6761	7763	0.0	1664
Contig0.4	contig00063	96.10	667	20	4	41394	42059	7763	8424	0.0	1083
Contig0.4	contig00063	96.08	613	21	3	44308	44919	10675	11285	0.0	996
Contig0.4	contig00063	96.24	319	10	2	42329	42646	8817	9134	3e-148	521
Contig0.4	contig00063	94.33	282	14	2	42057	42337	8497	8777	4e-121	431
Contig0.4	contig00064	98.07	8799	159	11	54340	63133	1	8793	0.0	1.530e+04
Contig0.4	contig00065	93.54	836	26	13	65484	66292	2254	3088	0.0	1219
Contig0.4	contig00065	79.09	832	119	50	63231	64040	1	799	5e-149	521
Contig0.4	contig00066	98.32	3680	56	6	66329	70004	1	3678	0.0	6447
Contig0.4	contig00067	98.41	6284	91	9	70031	76309	7	6286	0.0	1.104e+04
Contig0.4	contig00067	97.94	4709	92	5	76562	81268	6416	11121	0.0	8154
Contig0.4	contig00067	94.44	1259	57	13	85094	86346	13897	15148	0.0	1925
Contig0.4	contig00067	97.82	642	10	4	84431	85069	13041	13681	0.0	1105
Contig0.4	contig00067	90.79	369	16	6	140064	140431	12656	13007	5e-135	477
Contig0.4	contig00067	86.86	373	22	11	83863	84224	12656	13012	2e-109	392
Contig0.4	contig00067	84.63	410	41	20	82985	83383	11398	11796	3e-108	388
Contig0.4	contig00067	80.90	288	33	19	83594	83872	11974	12248	8e-54	207
Contig0.4	contig00067	80.69	290	30	23	139795	140073	11974	12248	4e-52	202
Contig0.4	contig00067	100.00	33	0	0	140575	140607	13817	13785	6e-10	62.1
Contig0.4	contig00068	98.38	4142	61	4	88783	92922	2235	6372	0.0	7273
Contig0.4	contig00068	96.58	2220	51	12	86325	88519	1	2220	0.0	3655
Contig0.4	contig00069	97.75	6003	105	23	95300	101293	2383	8364	0.0	1.031e+04
Contig0.4	contig00069	98.10	2259	39	4	92983	95239	1	2257	0.0	3930
Contig0.4	contig00069	96.30	2106	59	11	101310	103407	8340	10434	0.0	3439
Contig0.4	contig00069	95.11	593	14	11	103389	103969	10362	10951	0.0	920
Contig0.4	contig00070	97.51	4185	98	3	103976	108155	1	4184	0.0	7147
Contig0.4	contig00070	98.40	3869	61	1	111061	114929	6809	10676	0.0	6800
Contig0.4	contig00070	98.42	2533	38	1	108403	110935	4179	6709	0.0	4455
Contig0.4	contig00070	93.52	463	27	3	115085	115545	10671	11132	0.0	686
Contig0.4	contig00071	97.60	18242	397	33	142262	160489	26022	44236	0.0	3.122e+04
Contig0.4	contig00071	96.42	6783	198	24	126328	133089	11664	18422	0.0	1.114e+04
Contig0.4	contig00071	97.82	6016	127	4	133337	139350	18415	24428	0.0	1.038e+04
Contig0.4	contig00071	97.71	5500	109	9	120667	126164	6185	11669	0.0	9443
Contig0.4	contig00071	97.78	4282	89	6	116217	120495	1911	6189	0.0	7376
Contig0.4	contig00071	94.57	994	21	13	139614	140605	24414	25376	0.0	1506
Contig0.4	contig00071	89.12	763	30	31	83470	84217	24474	25198	0.0	900
Contig0.4	contig00071	98.18	494	9	0	115724	116217	1	494	0.0	863
Contig0.4	contig00071	97.60	250	6	0	160489	160738	45504	45753	5e-120	429
Contig0.4	contig00071	90.57	265	16	9	139683	139942	36	296	6e-94	342
Contig0.4	contig00071	88.64	273	18	11	83475	83741	31	296	3e-87	320
Contig0.4	contig00071	88.64	264	23	7	115759	116019	24483	24742	1e-85	315
Contig0.4	contig00071	96.61	177	6	0	160739	160915	46190	46366	2e-79	294
Contig0.4	contig00071	97.06	102	0	3	150852	150950	34468	34569	1e-41	169
Contig0.4	contig00071	94.12	102	1	4	150710	150809	34611	34709	4e-36	150
Contig0.4	contig00071	100.00	35	0	0	139595	139629	25248	25214	2e-10	65.8
Contig0.4	contig00072	98.38	5754	93	0	161032	166785	1	5754	0.0	1.011e+04
Contig0.4	contig00073	97.94	15059	263	29	166801	181825	1	15046	0.0	2.605e+04
Contig0.4	contig00073	99.20	250	2	0	182798	183047	15180	15429	3e-127	451
Contig0.4	contig00073	95.40	87	2	2	183071	183156	15957	16042	1e-32	137
Contig0.4	contig00073	96.67	60	2	0	186241	186300	16073	16132	1e-21	100
Contig0.4	contig00073	95.16	62	0	3	88519	88579	16073	16132	7e-20	95.3
Contig0.4	contig00073	91.94	62	2	3	108154	108214	16073	16132	1e-16	84.2
Contig0.4	contig00073	94.00	50	3	0	3800	3849	16132	16083	2e-14	76.8
Contig0.4	contig00073	97.44	39	1	0	32066	32104	16162	16124	1e-11	67.6
Contig0.4	contig00073	95.12	41	2	0	108341	108381	16124	16164	5e-11	65.8
Contig0.4	contig00073	94.87	39	2	0	133277	133315	16124	16162	7e-10	62.1
Contig0.4	contig00073	94.87	39	2	0	140796	140834	16124	16162	7e-10	62.1
Contig0.4	contig00073	94.87	39	2	0	3633	3671	16162	16124	7e-10	62.1
Contig0.4	contig00073	97.14	35	1	0	140631	140665	16158	16124	2e-09	60.2
Contig0.4	contig00073	97.06	34	1	0	8110	8143	16157	16124	9e-09	58.4
Contig0.4	contig00074	96.51	1517	42	9	190510	192019	1	1513	0.0	2497
Contig0.4	contig00076	95.26	675	27	5	193169	193842	4	674	0.0	1064
Contig0.4	contig00077	99.12	453	4	0	194012	194464	1	453	0.0	815
Contig0.4	contig00093	93.75	48	1	2	150510	150557	47415	47370	3e-12	71.3
Contig0.4	contig00101	96.19	105	4	0	82513	82617	1422	1526	1e-43	172
Contig0.4	contig00102	83.93	666	75	29	82626	83269	11284	11939	1e-174	608
Contig0.4	contig00102	84.07	295	36	11	115259	115547	11650	11939	6e-74	274
Contig0.4	contig00102	94.06	101	5	1	3635	3734	3125	3025	3e-37	152
Contig0.4	contig00102	93.81	97	5	1	140737	140832	3029	3125	5e-35	145
Contig0.4	contig00102	95.56	90	3	1	32070	32158	3123	3034	2e-34	143
Contig0.4	contig00102	90.65	107	6	4	108280	108383	3027	3132	2e-33	139
Contig0.4	contig00102	89.90	99	8	2	133223	133319	3034	3132	2e-29	126
Contig0.4	contig00102	86.79	106	8	6	3629	3731	16	118	1e-25	113
Contig0.4	contig00102	85.05	107	11	5	84261	84365	121	18	8e-23	104
Contig0.4	contig00102	86.67	90	8	4	8110	8196	3122	3034	1e-20	97.1
Contig0.4	contig00102	86.17	94	5	6	140630	140718	3124	3034	5e-20	95.3
Contig0.4	contig00103	95.31	426	18	2	83448	83872	4	428	0.0	675
Contig0.4	contig00103	94.10	407	13	11	139674	140073	26	428	6e-175	608
Contig0.4	contig00103	87.63	299	23	11	115729	116019	5	297	1e-92	335
Contig0.4	contig00103	93.55	217	5	7	84009	84224	937	1145	1e-86	315
Contig0.4	contig00103	93.81	210	6	5	140219	140428	937	1139	6e-85	309
Contig0.4	contig00103	95.41	109	5	0	83863	83971	836	944	2e-44	174
Contig0.4	contig00103	94.50	109	6	0	140064	140172	836	944	1e-42	169
Contig0.4	contig00103	97.92	48	0	1	84374	84420	1202	1249	1e-16	82.4
Contig0.4	contig00115	89.77	938	68	24	181787	182703	25742	26672	0.0	1175
Contig0.4	contig00116	98.62	217	3	0	182584	182800	1	217	7e-108	385
Contig0.4	contig00125	92.35	183	10	4	181736	181915	415	234	2e-68	257
Contig0.4	contig00128	89.79	842	80	6	81434	82272	2643	1805	0.0	1074
Contig0.4	contig00128	87.57	571	65	6	1	568	2084	2651	0.0	656
Contig0.4	contig00133	88.98	118	10	3	8082	8197	4458	4574	2e-34	143
Contig0.4	contig00133	90.65	107	8	2	140615	140719	4468	4574	8e-34	141
Contig0.4	contig00133	91.11	90	5	3	8110	8197	7262	7350	4e-27	119
Contig0.4	contig00133	87.74	106	2	9	76352	76451	4485	4585	2e-25	113
Contig0.4	contig00133	87.91	91	8	3	140631	140719	7261	7350	1e-22	104
Contig0.4	contig00133	85.29	102	11	4	3633	3732	7257	7356	4e-22	102
Contig0.4	contig00133	85.15	101	11	4	140737	140835	7354	7256	1e-21	100
Contig0.4	contig00133	85.71	98	10	4	32066	32161	7257	7352	1e-21	100
Contig0.4	contig00133	86.32	95	5	5	3636	3726	4484	4574	2e-20	97.1
Contig0.4	contig00133	86.32	95	5	5	140741	140831	4574	4484	2e-20	97.1
Contig0.4	contig00133	86.46	96	3	7	108286	108376	4574	4484	2e-20	97.1
Contig0.4	contig00133	85.71	91	11	2	32070	32159	4485	4574	6e-20	95.3
Contig0.4	contig00133	84.85	99	5	7	8220	8313	4571	4478	8e-19	91.6
Contig0.4	contig00133	85.26	95	6	5	133222	133312	4574	4484	8e-19	91.6
Contig0.4	contig00133	83.50	103	11	5	108280	108379	7356	7257	8e-19	91.6
Contig0.4	contig00133	84.54	97	9	6	133222	133315	7350	7257	8e-19	91.6
Contig0.4	contig00144	94.44	72	4	0	88519	88590	4682	4753	2e-25	111
Contig0.4	contig00144	100.00	29	0	0	3654	3682	4725	4753	4e-08	54.7
Contig0.4	contig00144	100.00	29	0	0	32087	32115	4725	4753	4e-08	54.7
Contig0.4	contig00144	100.00	29	0	0	140785	140813	4753	4725	4e-08	54.7
Contig0.4	contig00144	100.00	29	0	0	133266	133294	4753	4725	4e-08	54.7
Contig0.4	contig00144	100.00	29	0	0	108330	108358	4753	4725	4e-08	54.7
Contig0.4	contig00144	100.00	29	0	0	140648	140676	4725	4753	4e-08	54.7
Contig0.4	contig00180	98.18	55	0	1	189469	189522	11199	11145	5e-20	95.3
Contig0.4	contig00188	96.25	80	0	3	189444	189522	13	90	6e-31	128
Contig0.4	contig00193	100.00	41	0	0	108341	108381	11652	11692	2e-14	76.8
Contig0.4	contig00193	100.00	39	0	0	133277	133315	11652	11690	3e-13	73.1
Contig0.4	contig00193	100.00	39	0	0	140796	140834	11652	11690	3e-13	73.1
Contig0.4	contig00193	100.00	39	0	0	3633	3671	11690	11652	3e-13	73.1
Contig0.4	contig00193	97.44	39	1	0	32066	32104	11690	11652	1e-11	67.6
Contig0.4	contig00193	100.00	36	0	0	140630	140665	11687	11652	1e-11	67.6
Contig0.4	contig00193	100.00	34	0	0	8110	8143	11685	11652	2e-10	63.9
Contig0.4	contig00224	96.77	62	2	0	88518	88579	4634	4573	4e-23	104
Contig0.4	contig00224	93.44	61	4	0	133088	133148	4633	4573	3e-19	91.6
Contig0.4	contig00224	91.80	61	5	0	108154	108214	4633	4573	1e-17	86.1
Contig0.4	contig00232	96.77	62	2	0	88518	88579	17712	17651	2e-22	104
Contig0.4	contig00239	100.00	30	0	0	8286	8315	32538	32509	8e-08	56.5
Contig0.4	contig00239	100.00	28	0	0	3634	3661	11159	11186	1e-06	52.8
Contig0.4	contig00239	100.00	28	0	0	140806	140833	11186	11159	1e-06	52.8
Contig0.4	contig00239	100.00	28	0	0	133287	133314	11186	11159	1e-06	52.8
Contig0.4	contig00239	100.00	28	0	0	108351	108378	11186	11159	1e-06	52.8
Contig0.4	contig00239	100.00	28	0	0	140625	140652	32512	32539	1e-06	52.8
Contig0.4	contig00243	96.67	60	2	0	88519	88578	4316	4257	4e-22	100
Contig0.4	contig00243	93.33	60	4	0	133088	133147	4316	4257	8e-19	89.8
Contig0.4	contig00243	91.67	60	5	0	108154	108213	4316	4257	4e-17	84.2
Contig0.4	contig00251	95.50	111	4	1	88514	88624	546	437	7e-45	176
Contig0.4	contig00251	90.35	114	9	2	108157	108269	539	427	1e-36	148
Contig0.4	contig00254	97.77	985	21	1	47010	47994	4649	5632	0.0	1696
Contig0.4	contig00254	86.17	629	53	24	43748	44367	3844	4447	0.0	649
Contig0.4	contig00254	93.84	146	9	0	41143	41288	3688	3833	4e-58	220
Contig0.4	contig00255	97.82	4408	88	8	47981	52382	332	4737	0.0	7601
Contig0.4	contig00255	91.42	1876	142	18	52384	54249	4779	6645	0.0	2555
Contig0.4	contig00267	88.54	96	10	1	108286	108380	621	526	2e-27	115
Contig0.4	contig00267	88.17	93	8	3	3636	3726	530	621	3e-25	108
Contig0.4	contig00267	88.17	93	8	3	140741	140831	621	530	3e-25	108
Contig0.4	contig00267	88.04	92	10	1	133222	133312	621	530	3e-25	108
Contig0.4	contig00267	88.17	93	6	5	32070	32159	531	621	1e-24	106
Contig0.4	contig00267	85.71	98	10	4	8105	8199	527	623	6e-23	100
Contig0.4	contig00267	86.60	97	5	6	140630	140721	530	623	6e-23	100
Contig0.4	contig00272	97.06	34	1	0	140293	140326	1992	1959	6e-09	58.4
Contig0.4	contig00343	76.02	221	31	22	191645	191854	2633	2842	4e-20	95.3
Contig0.4	contig00356	94.07	253	11	3	108152	108401	17470	17721	5e-106	381
Contig0.4	contig00356	91.27	252	22	0	133086	133337	17470	17721	7e-95	344
Contig0.4	contig00356	91.67	252	13	8	88519	88766	17472	17719	2e-94	342
Contig0.4	contig00356	92.89	225	14	2	3633	3856	17699	17476	2e-89	326
Contig0.4	contig00356	88.44	225	19	7	114878	115098	17480	17701	5e-71	265
Contig0.4	contig00356	90.96	188	13	4	140648	140834	17515	17699	2e-66	250
Contig0.4	contig00356	94.68	94	5	0	32066	32159	17699	17606	2e-35	147
Contig0.4	contig00356	78.64	220	21	22	133131	133337	17678	17472	3e-28	122
Contig0.4	contig00356	79.69	192	19	12	140631	140813	17695	17515	1e-27	121
Contig0.4	contig00356	79.65	172	17	13	108197	108358	17678	17515	1e-23	108
Contig0.4	contig00356	76.47	221	30	17	88562	88771	17678	17469	2e-21	100
Contig0.4	contig00356	77.66	188	26	13	8110	8289	17694	17515	2e-21	100
Contig0.4	contig00356	78.74	174	17	14	3654	3817	17515	17678	6e-21	99.0
Contig0.4	contig00356	84.21	76	3	7	32087	32158	17515	17585	6e-11	65.8
Contig0.4	contig00769	95.64	757	31	2	182014	182769	1000	1755	0.0	1214
Contig0.4	contig01237	72.69	553	114	33	52951	53486	241	773	8e-38	150
Contig0.4	contig01371	76.74	1367	202	100	112448	113765	1	1300	0.0	656
Contig0.4	contig02419	98.40	188	3	0	192754	192941	1	188	4e-92	331
Contig0.4	contig03944	79.23	573	79	37	68306	68858	883	331	9e-102	363
Contig0.4	contig04175	81.54	482	67	18	114012	114485	230	697	3e-106	377
Contig0.4	contig04830	79.81	213	31	12	111434	111640	812	606	3e-36	145
Contig0.4	contig05436	100.00	28	0	0	196225	196252	439	412	2e-08	52.8
Contig0.4	contig06580	96.02	679	22	5	193166	193843	675	1	0.0	1099
Contig0.4	contig06647	83.41	211	31	4	116895	117103	667	459	9e-51	193
Contig0.4	contig08811	81.69	344	41	20	111099	111431	227	559	5e-73	267
Contig0.4	contig12369	78.80	382	59	17	114081	114454	425	58	3e-64	237
Contig0.4	contig13297	77.36	296	55	12	7449	7738	402	113	1e-42	165
Contig0.4	contig15257	97.57	370	8	1	192020	192389	1	369	0.0	632
Contig0.4	contig15354	83.43	344	48	9	189433	189773	366	29	1e-86	311
Contig0.4	contig16527	95.24	63	1	2	189461	189522	1	62	1e-22	99.0
Contig0.4	contig18769	93.18	264	16	2	189038	189300	1	263	2e-109	387
Contig0.4	contig18937	96.13	155	4	2	192390	192543	1	154	6e-69	252
Contig0.4	contig18937	97.78	45	0	1	192709	192753	214	257	4e-16	76.8
Contig0.4	contig18978	96.64	149	2	3	192390	192537	1	147	9e-67	244
Contig0.4	contig20645	99.43	176	1	0	115548	115723	176	1	1e-89	320
Contig0.4	contig20645	98.86	176	1	1	83270	83444	176	1	2e-87	313
Contig0.4	contig20723	97.65	170	4	0	200973	201142	1	170	2e-81	292
Contig0.4	contig20772	98.81	168	2	0	193844	194011	1	168	1e-83	300
Contig0.4	contig20970	100.00	28	0	0	120551	120578	7	34	3e-09	52.8
Contig0.4	contig20970	100.00	28	0	0	126211	126238	7	34	3e-09	52.8
Contig0.4	contig21242	98.45	129	1	1	189304	189432	3	130	2e-61	226
Contig0.5	contig00001	86.64	232	27	4	66986	67215	8429	8658	5e-68	254
Contig0.5	contig00001	91.94	62	5	0	67249	67310	8900	8961	5e-18	87.9
Contig0.5	contig00005	86.21	87	9	2	125385	125470	8672	8588	3e-19	91.6
Contig0.5	contig00005	83.87	93	6	7	125480	125568	8585	8672	7e-16	80.5
Contig0.5	contig00009	95.36	4801	175	42	131492	136265	4795	16	0.0	7587
Contig0.5	contig00010	95.69	4272	113	37	127268	131482	4258	1	0.0	6804
Contig0.5	contig00010	93.07	2466	131	30	121831	124271	9482	7032	0.0	3570
Contig0.5	contig00010	99.61	1555	4	2	125651	127205	5918	4366	0.0	2837
Contig0.5	contig00010	97.44	39	1	0	127317	127355	3663	3625	6e-12	67.6
Contig0.5	contig00010	97.22	36	1	0	127269	127304	3625	3660	3e-10	62.1
Contig0.5	contig00010	92.50	40	2	1	127850	127889	3589	3551	1e-08	56.5
Contig0.5	contig00010	92.50	40	2	1	127900	127938	3669	3630	1e-08	56.5
Contig0.5	contig00011	98.60	1933	25	2	119870	121801	1932	1	0.0	3419
Contig0.5	contig00012	97.21	7986	128	54	111738	119699	7915	1	0.0	1.342e+04
Contig0.5	contig00012	98.92	2589	28	0	108987	111575	10508	7920	0.0	4626
Contig0.5	contig00019	98.12	5471	92	11	99115	104581	13252	7789	0.0	9522
Contig0.5	contig00019	98.82	4074	46	2	104693	108765	7775	3703	0.0	7256
Contig0.5	contig00020	97.78	20516	411	30	78488	98992	24679	4198	0.0	3.532e+04
Contig0.5	contig00021	98.20	5596	97	4	72833	78425	5595	1	0.0	9771
Contig0.5	contig00021	97.47	1226	29	2	71497	72720	6823	5598	0.0	2091
Contig0.5	contig00022	97.39	3710	80	17	67795	71495	3702	1	0.0	6298
Contig0.5	contig00023	93.15	1168	74	6	63985	65149	2091	927	0.0	1709
Contig0.5	contig00023	94.35	549	30	1	66967	67515	825	278	0.0	841
Contig0.5	contig00023	93.29	149	8	2	67577	67723	149	1	2e-57	219
Contig0.5	contig00026	97.61	7530	165	13	46487	54006	8737	1213	0.0	1.289e+04
Contig0.5	contig00026	88.89	99	3	8	53935	54028	2911	2816	2e-26	115
Contig0.5	contig00027	97.37	12646	292	40	21842	34463	17102	4474	0.0	2.147e+04
Contig0.5	contig00027	97.73	4144	80	9	42368	46505	4136	1	0.0	7119
Contig0.5	contig00027	93.10	232	12	4	41693	41922	4415	4186	7e-93	337
Contig0.5	contig00028	98.12	3989	51	6	17850	21838	3966	2	0.0	6929
Contig0.5	contig00029	98.09	8777	152	9	9062	17831	8768	1	0.0	1.526e+04
Contig0.5	contig00029	100.00	81	0	0	10879	10959	6666	6586	5e-37	150
Contig0.5	contig00029	97.67	86	1	1	11159	11244	6955	6871	7e-36	147
Contig0.5	contig00029	100.00	77	0	0	10968	11044	6752	6676	9e-35	143
Contig0.5	contig00029	100.00	77	0	0	11078	11154	6862	6786	9e-35	143
Contig0.5	contig00030	98.38	4935	76	4	4084	9015	4934	1	0.0	8667
Contig0.5	contig00031	97.63	4089	70	21	1	4081	4070	1	0.0	6988
Contig0.5	contig00031	90.40	198	5	11	3713	3906	253	66	1e-66	248
Contig0.5	contig00031	90.26	195	8	9	3828	4014	368	177	2e-65	244
Contig0.5	contig00031	100.00	76	0	0	3713	3788	144	69	2e-34	141
Contig0.5	contig00031	100.00	76	0	0	3938	4013	368	293	2e-34	141
Contig0.5	contig00073	92.73	55	1	3	67790	67843	12279	12227	2e-14	76.8
Contig0.5	contig00078	92.86	70	3	2	4044	4111	5861	5792	4e-22	100
Contig0.5	contig00093	84.40	141	12	10	41722	41857	40030	39895	4e-30	130
Contig0.5	contig00099	95.08	61	1	2	10813	10872	12549	12490	4e-20	95.3
Contig0.5	contig00102	85.71	112	10	6	72711	72820	130	23	9e-26	113
Contig0.5	contig00102	84.47	103	8	8	125479	125577	118	20	3e-20	95.3
Contig0.5	contig00121	86.01	143	12	8	41724	41862	14447	14309	1e-35	147
Contig0.5	contig00122	95.00	40	1	1	10829	10868	869	907	5e-10	62.1
Contig0.5	contig00143	83.33	144	14	10	41724	41862	11775	11637	1e-28	124
Contig0.5	contig00143	100.00	31	0	0	28343	28373	29335	29305	1e-08	58.4
Contig0.5	contig00150	82.50	120	15	6	41746	41862	7773	7889	8e-22	100
Contig0.5	contig00166	81.47	518	49	34	67009	67515	2593	3074	8e-107	381
Contig0.5	contig00208	92.50	40	0	2	127274	127313	5103	5139	7e-08	54.7
Contig0.5	contig00208	100.00	29	0	0	127861	127889	5131	5103	7e-08	54.7
Contig0.5	contig00208	100.00	29	0	0	127322	127350	5131	5103	7e-08	54.7
Contig0.5	contig00211	95.35	43	2	0	28343	28385	2838	2796	4e-12	69.4
Contig0.5	contig00260	83.67	147	14	10	41721	41862	1615	1474	7e-31	130
Contig0.5	contig00266	92.68	41	3	0	28343	28383	3221	3181	5e-10	60.2
Contig0.5	contig00271	89.00	100	8	2	72727	72825	2337	2434	4e-28	121
Contig0.5	contig00285	83.22	143	16	8	41724	41862	1515	1377	5e-29	124
Contig0.5	contig00288	82.64	144	15	10	41724	41862	12428	12290	3e-27	119
Contig0.5	contig00335	85.83	120	11	6	41746	41862	10653	10537	2e-28	122
Contig0.5	contig00351	81.25	144	17	10	41724	41862	1668	1530	3e-24	108
Contig0.5	contig00356	84.74	190	15	13	125397	125577	17515	17699	5e-45	178
Contig0.5	contig00564	95.45	44	0	2	28343	28385	19164	19206	4e-12	69.4
Contig0.5	contig00840	93.88	49	3	0	28337	28385	4294	4342	5e-14	75.0
Contig0.5	contig02007	97.06	34	1	0	28343	28376	1380	1347	1e-09	58.4
Contig0.5	contig02057	73.45	1371	262	98	75210	76529	9	1328	3e-119	422
Contig0.5	contig04111	78.08	762	127	36	120124	120865	159	900	6e-127	446
Contig0.5	contig05862	96.10	77	3	0	11167	11243	353	277	7e-31	126
Contig0.5	contig05862	96.10	77	3	0	10882	10958	353	277	7e-31	126
Contig0.5	contig06028	81.74	723	108	24	120334	121044	711	1	3e-168	582
Contig0.5	contig08347	78.26	115	19	6	109009	109120	298	187	1e-13	69.4
Contig0.5	contig09884	79.13	503	87	17	115398	115891	16	509	1e-92	331
Contig0.5	contig10020	86.90	84	9	2	21121	21203	51	133	5e-21	93.5
Contig0.5	contig15226	85.37	123	17	1	77961	78083	9	130	3e-31	126
Contig0.5	contig16900	92.50	80	4	2	3827	3905	244	322	2e-27	113
Contig0.5	contig16900	92.41	79	4	2	3937	4014	244	321	8e-27	111
Contig0.5	contig18935	99.22	257	1	1	1713	1968	257	1	2e-132	462
Contig0.5	contig20791	92.41	79	4	2	3938	4015	30	107	4e-27	111
Contig0.5	contig20791	92.31	78	4	2	3828	3904	30	106	1e-26	110
Contig0.5	contig20966	86.36	66	9	0	49484	49549	96	31	2e-15	73.1
Contig0.5	contig21030	91.39	151	10	3	119709	119859	1	148	6e-55	204
Contig0.6	contig00001	97.92	2599	47	7	65953	68546	10765	8169	0.0	4494
Contig0.6	contig00001	97.02	1108	26	5	62808	63908	4284	3177	0.0	1857
Contig0.6	contig00001	96.70	91	2	1	62599	62689	4358	4269	3e-37	150
Contig0.6	contig00001	98.80	83	1	0	70236	70318	8115	8033	1e-36	148
Contig0.6	contig00002	97.21	11065	243	29	44862	55900	14489	3465	0.0	1.866e+04
Contig0.6	contig00002	98.17	2893	51	2	56005	58896	3456	565	0.0	5048
Contig0.6	contig00002	98.13	1656	29	1	43071	44726	16186	14533	0.0	2885
Contig0.6	contig00002	89.18	527	37	16	65443	65958	518	1	0.0	640
Contig0.6	contig00003	97.32	2872	62	8	38573	41431	4370	1501	0.0	4863
Contig0.6	contig00003	98.37	1474	24	0	41497	42970	1474	1	0.0	2590
Contig0.6	contig00004	93.53	2658	115	42	35787	38434	2611	1	0.0	3903
Contig0.6	contig00005	96.10	4844	171	18	26392	31226	6280	1446	0.0	7882
Contig0.6	contig00005	99.06	1274	12	0	34376	35649	1274	1	0.0	2287
Contig0.6	contig00005	96.96	1054	27	5	25318	26369	7288	6238	0.0	1764
Contig0.6	contig00005	96.36	467	12	3	24299	24761	7742	7277	0.0	763
Contig0.6	contig00005	100.00	30	0	0	34261	34290	7670	7641	6e-09	56.5
Contig0.6	contig00005	100.00	29	0	0	23959	23987	7765	7737	2e-08	54.7
Contig0.6	contig00006	98.09	6666	116	11	9629	16288	7396	736	0.0	1.160e+04
Contig0.6	contig00006	97.30	222	6	0	16476	16697	548	327	1e-105	377
Contig0.6	contig00006	88.00	150	12	6	16688	16834	827	681	5e-44	172
Contig0.6	contig00007	97.95	1805	32	5	7834	9636	1955	154	0.0	3123
Contig0.6	contig00008	97.96	7782	150	9	11	7788	7779	3	0.0	1.348e+04
Contig0.6	contig00023	87.45	239	24	6	68051	68286	571	806	3e-73	270
Contig0.6	contig00023	80.77	156	16	12	68052	68200	725	577	6e-25	110
Contig0.6	contig00023	83.84	99	10	4	67723	67818	448	543	8e-19	89.8
Contig0.6	contig00070	100.00	30	0	0	59031	59060	10672	10701	8e-09	56.5
Contig0.6	contig00073	87.67	73	5	4	24380	24450	16132	16062	2e-16	82.4
Contig0.6	contig00073	95.00	40	2	0	34273	34312	16124	16163	7e-11	63.9
Contig0.6	contig00093	95.74	47	0	2	16921	16966	4861	4906	9e-14	75.0
Contig0.6	contig00102	87.25	102	10	3	34213	34312	3029	3129	5e-26	113
Contig0.6	contig00133	87.60	129	7	7	34186	34311	7379	7257	3e-34	141
Contig0.6	contig00133	92.47	93	3	4	34218	34308	4574	4484	6e-31	130
Contig0.6	contig00133	79.09	110	8	12	24317	24417	4585	4482	2e-10	62.1
Contig0.6	contig00144	96.43	56	0	2	16923	16977	4699	4753	1e-19	91.6
Contig0.6	contig00166	84.98	313	32	14	68051	68357	2805	2502	1e-83	303
Contig0.6	contig00193	100.00	40	0	0	34273	34312	11652	11691	3e-14	75.0
Contig0.6	contig00239	100.00	28	0	0	34283	34310	11186	11159	4e-07	52.8
Contig0.6	contig00251	93.06	72	5	0	24366	24437	468	539	3e-24	106
Contig0.6	contig00266	94.44	54	2	1	55924	55976	92	145	6e-17	82.4
Contig0.6	contig00267	83.33	102	10	7	34218	34315	621	523	2e-19	87.9
Contig0.6	contig00271	82.80	93	13	3	24325	24416	2339	2429	3e-16	80.5
Contig0.6	contig00285	83.10	71	8	4	58237	58305	3128	3060	2e-10	62.1
Contig0.6	contig00352	88.73	71	3	4	4798	4866	3305	3238	4e-17	82.4
Contig0.6	contig00356	90.91	110	8	2	16917	17025	17483	17591	8e-36	147
Contig0.6	contig00356	84.55	123	14	5	24317	24438	17592	17474	6e-27	117
Contig0.6	contig00356	86.14	101	10	4	34214	34312	17602	17700	1e-23	106
Contig0.6	contig00356	92.86	42	3	0	16937	16978	17690	17649	3e-10	62.1
Contig0.6	contig00563	88.57	105	7	5	55875	55976	1867	1765	7e-29	122
Contig0.6	contig01755	78.22	202	28	14	41211	41401	365	169	1e-27	115
Contig0.6	contig09584	95.35	43	1	1	4808	4850	145	186	2e-13	67.6
Contig0.6	contig18453	92.16	51	2	2	4805	4854	132	83	7e-15	71.3
Contig0.6	contig20170	92.16	51	2	2	4805	4854	174	125	5e-15	71.3
Contig0.7	contig00001	96.29	1024	33	5	376	1396	4284	3263	0.0	1676
Contig0.7	contig00001	96.36	55	1	1	203	257	4322	4269	4e-20	89.8
Contig0.7	contig00872	92.11	190	6	5	1393	1581	264	445	2e-72	259
Contig0.8	contig00001	97.60	1416	27	7	2270	3681	1418	6	0.0	2420
Contig0.8	contig00001	96.26	1096	20	11	185	1260	3267	2173	0.0	1777
Contig0.8	contig00001	97.60	667	12	3	1431	2094	2180	1515	0.0	1140
Contig0.8	contig00005	100.00	32	0	0	60799	60830	7641	7672	5e-10	60.2
Contig0.8	contig00007	83.08	130	13	9	27996	28120	201	76	1e-25	110
Contig0.8	contig00027	82.19	146	14	9	51374	51513	4384	4245	2e-26	115
Contig0.8	contig00067	90.70	43	1	3	1404	1444	14413	14372	4e-08	54.7
Contig0.8	contig00073	97.56	41	1	0	60776	60816	16164	16124	5e-13	71.3
Contig0.8	contig00073	97.14	35	1	0	60948	60982	16124	16158	1e-09	60.2
Contig0.8	contig00093	92.96	71	5	0	51443	51513	39959	39889	1e-22	104
Contig0.8	contig00102	87.38	103	7	5	2149	2248	118	19	5e-26	113
Contig0.8	contig00102	86.73	98	8	5	60889	60983	118	23	3e-23	104
Contig0.8	contig00102	86.14	101	6	7	60888	60983	3027	3124	1e-22	102
Contig0.8	contig00102	82.86	105	7	8	60774	60873	3132	3034	4e-17	84.2
Contig0.8	contig00121	86.34	183	21	4	51369	51549	14452	14272	7e-51	196
Contig0.8	contig00133	88.17	93	8	3	60894	60984	4574	4483	3e-24	108
Contig0.8	contig00133	85.29	102	11	4	2148	2247	7356	7257	1e-22	102
Contig0.8	contig00133	85.42	96	3	8	60782	60873	4485	4573	1e-18	89.8
Contig0.8	contig00133	98.04	51	1	0	60778	60828	7257	7307	1e-18	89.8
Contig0.8	contig00133	84.16	101	5	8	60888	60982	7356	7261	4e-18	87.9
Contig0.8	contig00143	84.78	184	22	6	51369	51549	11780	11600	2e-45	180
Contig0.8	contig00150	85.21	169	19	6	51370	51535	7747	7912	1e-42	169
Contig0.8	contig00166	88.71	124	9	5	305	425	2491	2370	2e-36	147
Contig0.8	contig00180	82.84	169	10	16	28183	28344	11199	11043	4e-32	134
Contig0.8	contig00180	89.66	58	3	3	28309	28364	11120	11064	3e-13	71.3
Contig0.8	contig00188	88.26	213	9	11	28158	28358	13	221	3e-65	241
Contig0.8	contig00188	95.00	40	1	1	28326	28364	147	186	3e-11	62.1
Contig0.8	contig00193	97.56	41	1	0	60776	60816	11692	11652	4e-13	71.3
Contig0.8	contig00193	100.00	36	0	0	60948	60983	11652	11687	5e-12	67.6
Contig0.8	contig00215	85.71	112	9	7	5406	5513	5768	5876	3e-25	111
Contig0.8	contig00215	100.00	28	0	0	47818	47845	5792	5765	2e-07	52.8
Contig0.8	contig00215	100.00	28	0	0	16248	16275	5792	5765	2e-07	52.8
Contig0.8	contig00216	82.00	1967	263	86	67473	69392	2045	3967	0.0	1587
Contig0.8	contig00229	100.00	34	0	0	16242	16275	6625	6658	5e-11	63.9
Contig0.8	contig00229	100.00	33	0	0	47813	47845	6626	6658	2e-10	62.1
Contig0.8	contig00229	100.00	30	0	0	47769	47798	6655	6626	9e-09	56.5
Contig0.8	contig00260	86.07	244	23	10	51310	51549	1673	1437	8e-68	252
Contig0.8	contig00267	83.65	104	8	9	60894	60992	621	522	5e-20	89.8
Contig0.8	contig00267	94.00	50	2	1	60782	60830	531	580	1e-15	75.0
Contig0.8	contig00280	100.00	36	0	0	47811	47846	10545	10580	7e-12	67.6
Contig0.8	contig00280	100.00	34	0	0	16243	16276	10547	10580	9e-11	63.9
Contig0.8	contig00280	100.00	32	0	0	47769	47800	10576	10545	1e-09	60.2
Contig0.8	contig00285	87.90	157	19	0	51385	51541	1504	1348	1e-47	185
Contig0.8	contig00286	98.33	5212	86	1	75435	80646	5221	11	0.0	9142
Contig0.8	contig00287	97.95	5266	99	9	69393	74653	5262	1	0.0	9118
Contig0.8	contig00287	96.75	3232	93	12	61067	64292	11609	8384	0.0	5376
Contig0.8	contig00287	97.98	2773	55	1	64701	67473	8034	5263	0.0	4809
Contig0.8	contig00288	98.11	5077	84	6	54261	59336	6664	1599	0.0	8833
Contig0.8	contig00288	96.52	1982	61	6	52177	54151	8632	6652	0.0	3271
Contig0.8	contig00288	95.91	1687	61	8	49972	51655	13828	12147	0.0	2726
Contig0.8	contig00288	96.64	1427	41	7	59334	60757	1631	209	0.0	2362
Contig0.8	contig00288	90.38	156	9	6	52045	52196	8856	8703	6e-52	200
Contig0.8	contig00335	87.76	147	18	0	51395	51541	10654	10508	9e-44	172
Contig0.8	contig00351	86.34	183	21	4	51369	51549	1673	1493	3e-51	196
Contig0.8	contig00356	80.18	217	25	14	60757	60965	17721	17515	8e-36	147
Contig0.8	contig00356	79.69	192	20	14	60799	60982	17515	17695	5e-28	121
Contig0.8	contig00564	100.00	31	0	0	23574	23604	20413	20443	5e-09	58.4
Contig0.8	contig00765	98.40	125	2	0	49857	49981	3963	3839	1e-58	220
Contig0.8	contig00766	98.07	1400	25	2	48489	49887	1399	1	0.0	2435
Contig0.8	contig00767	96.50	7991	257	23	34138	42115	13936	5956	0.0	1.318e+04
Contig0.8	contig00767	96.90	5197	139	19	42555	47742	5893	710	0.0	8685
Contig0.8	contig00767	97.94	632	12	1	47869	48499	648	17	0.0	1094
Contig0.8	contig00767	98.08	52	0	1	42465	42515	5949	5898	1e-18	89.8
Contig0.8	contig00768	96.39	83	3	0	28665	28747	5096	5014	1e-33	137
Contig0.8	contig00769	91.97	1905	103	39	25556	27425	3806	1917	0.0	2625
Contig0.8	contig00769	97.78	180	4	0	27570	27749	183	4	6e-86	311
Contig0.8	contig00769	98.51	67	1	0	28219	28285	176	110	4e-28	119
Contig0.8	contig00770	98.11	5439	85	15	20150	25573	5440	5	0.0	9457
Contig0.8	contig00771	98.52	4849	66	6	8279	13123	11609	6763	0.0	8551
Contig0.8	contig00771	97.62	3019	57	8	13178	16196	6682	3679	0.0	5162
Contig0.8	contig00771	98.00	2550	50	1	17539	20087	2550	1	0.0	4425
Contig0.8	contig00771	98.99	1281	13	0	6905	8185	12958	11678	0.0	2294
Contig0.8	contig00771	98.46	1105	15	2	16276	17378	3674	2570	0.0	1945
Contig0.8	contig00872	91.40	186	6	6	1	184	265	442	4e-67	246
Contig0.8	contig01231	79.34	760	118	36	16612	17351	248	988	2e-142	497
Contig0.8	contig01232	86.25	80	11	0	18539	18618	234	313	9e-19	87.9
Contig0.8	contig01659	76.29	1476	282	65	13958	15399	1455	14	0.0	725
Contig0.8	contig02147	82.71	1949	239	91	67495	69394	1901	2	0.0	1642
Contig0.8	contig02207	94.85	1729	68	17	3676	5395	7	1723	0.0	2680
Contig0.8	contig02586	97.93	1305	17	6	5526	6829	1296	1	0.0	2252
Contig0.8	contig12253	96.25	80	3	0	74597	74676	1	80	5e-33	132
Contig0.8	contig15354	96.67	90	3	0	28147	28236	366	277	1e-38	150
Contig0.8	contig16527	91.94	186	6	6	28175	28358	1	179	3e-69	252
Contig0.8	contig16527	91.04	67	1	2	27577	27643	45	106	3e-19	86.1
Contig0.8	contig17259	76.85	311	32	23	28397	28671	5	311	2e-35	139
Contig0.8	contig18769	92.08	265	16	5	27753	28014	1	263	2e-104	368
Contig0.8	contig20033	98.07	207	3	1	41108	41313	207	1	1e-101	359
Contig0.8	contig20725	98.82	170	2	0	19303	19472	1	170	4e-85	303
Contig0.8	contig20970	100.00	28	0	0	1316	1343	7	34	1e-09	52.8
Contig0.8	contig21242	98.45	129	1	1	28018	28146	3	130	6e-62	226
Contig0.8	contig21498	100.00	104	0	0	6839	6942	107	4	5e-52	193
Contig0.9	contig00027	93.10	58	4	0	2702	2759	10606	10549	4e-18	86.1
Contig0.9	contig00102	79.78	89	14	4	19102	19188	3029	3115	5e-11	62.1
Contig0.9	contig00118	79.67	246	42	8	17679	17920	10236	9995	1e-43	171
Contig0.9	contig00121	100.00	29	0	0	16111	16139	14567	14539	1e-08	54.7
Contig0.9	contig00125	100.00	34	0	0	16106	16139	26312	26279	5e-11	63.9
Contig0.9	contig00133	84.11	107	10	4	19085	19188	4595	4493	2e-21	97.1
Contig0.9	contig00143	97.06	34	1	0	16106	16139	11856	11823	2e-09	58.4
Contig0.9	contig00143	100.00	31	0	0	2714	2744	29335	29305	2e-09	58.4
Contig0.9	contig00190	97.56	41	1	0	2707	2747	41249	41209	5e-13	71.3
Contig0.9	contig00190	100.00	29	0	0	2875	2903	39918	39946	5e-08	54.7
Contig0.9	contig00211	93.18	44	2	1	2705	2747	2848	2805	3e-11	63.9
Contig0.9	contig00214	90.00	140	10	4	15894	16031	29	166	2e-46	178
Contig0.9	contig00243	86.96	299	26	13	15564	15855	3526	3818	2e-90	324
Contig0.9	contig00243	87.50	264	21	12	15796	16053	3693	3950	2e-81	294
Contig0.9	contig00250	97.50	40	1	0	15546	15585	25193	25232	6e-13	69.4
Contig0.9	contig00251	88.89	234	20	6	15813	16043	169	399	4e-78	283
Contig0.9	contig00260	100.00	34	0	0	16106	16139	1658	1625	1e-11	63.9
Contig0.9	contig00261	89.69	97	6	4	15827	15921	7968	8062	7e-29	121
Contig0.9	contig00266	97.06	34	1	0	2714	2747	3221	3188	3e-10	58.4
Contig0.9	contig00267	90.24	41	3	1	19149	19188	579	539	2e-09	52.8
Contig0.9	contig00285	97.49	11192	247	23	1	11186	13214	2051	0.0	1.908e+04
Contig0.9	contig00285	99.35	930	6	0	18167	19096	1279	350	0.0	1685
Contig0.9	contig00285	97.51	281	3	3	19258	19534	281	1	5e-136	477
Contig0.9	contig00285	97.95	244	5	0	15305	15548	2001	1758	6e-120	424
Contig0.9	contig00285	97.62	84	2	0	16056	16139	1602	1519	5e-36	145
Contig0.9	contig00356	92.31	39	3	0	19150	19188	17649	17687	3e-09	56.5
Contig0.9	contig00564	97.67	43	1	0	2714	2756	19164	19206	1e-14	75.0
Contig0.9	contig00840	97.50	40	1	0	2708	2747	4294	4333	3e-13	69.4
Contig0.9	contig02007	97.06	34	1	0	2714	2747	1380	1347	2e-10	58.4
Contig1.1	contig00001	93.33	45	2	1	279792	279835	4793	4749	5e-11	65.8
Contig1.1	contig00005	95.71	70	3	0	230518	230587	7672	7603	1e-25	113
Contig1.1	contig00005	83.78	74	8	3	164638	164708	7641	7713	1e-11	67.6
Contig1.1	contig00005	100.00	31	0	0	164770	164800	7671	7641	7e-09	58.4
Contig1.1	contig00038	97.30	37	1	0	211792	211828	7482	7446	3e-10	63.9
Contig1.1	contig00040	90.11	1193	82	30	75542	76716	12549	11375	0.0	1517
Contig1.1	contig00040	94.37	142	8	0	214624	214765	12407	12548	4e-57	219
Contig1.1	contig00041	96.74	92	3	0	63119	63210	650	559	2e-38	154
Contig1.1	contig00053	100.00	126	0	0	132473	132598	1	126	7e-63	233
Contig1.1	contig00063	95.60	1727	32	22	157384	159099	13675	15368	0.0	2728
Contig1.1	contig00063	96.29	1132	38	4	151738	152867	8002	9131	0.0	1855
Contig1.1	contig00063	97.07	1059	19	6	150158	151216	6717	7763	0.0	1773
Contig1.1	contig00063	97.22	612	12	5	154512	155120	10675	11284	0.0	1031
Contig1.1	contig00063	96.12	258	6	2	151311	151567	7757	8011	5e-117	418
Contig1.1	contig00063	95.18	228	9	2	161371	161597	15370	15596	3e-99	359
Contig1.1	contig00063	88.75	80	6	3	161676	161753	15799	15877	9e-20	95.3
Contig1.1	contig00063	100.00	43	0	0	157379	157421	14578	14620	3e-15	80.5
Contig1.1	contig00063	93.18	44	3	0	157379	157422	15057	15100	7e-11	65.8
Contig1.1	contig00063	88.24	51	2	3	158312	158361	13680	13727	1e-08	58.4
Contig1.1	contig00063	100.00	28	0	0	158316	158343	15071	15098	6e-07	52.8
Contig1.1	contig00067	94.21	1331	51	18	75269	76594	11700	13009	0.0	2008
Contig1.1	contig00067	93.48	46	2	1	64025	64070	13085	13041	2e-11	67.6
Contig1.1	contig00067	92.86	42	2	1	76694	76734	13041	13082	3e-09	60.2
Contig1.1	contig00071	94.69	377	10	6	76216	76592	24835	25201	2e-164	577
Contig1.1	contig00071	94.37	142	8	0	214624	214765	24737	24596	2e-56	219
Contig1.1	contig00071	91.67	156	10	3	214624	214778	291	138	7e-55	213
Contig1.1	contig00071	79.54	259	27	22	75542	75785	24595	24842	3e-39	161
Contig1.1	contig00073	94.92	59	0	3	230532	230589	16132	16076	4e-18	89.8
Contig1.1	contig00073	95.45	44	2	0	279773	279816	16125	16168	2e-12	71.3
Contig1.1	contig00073	94.87	39	2	0	164617	164655	16162	16124	1e-09	62.1
Contig1.1	contig00073	94.87	39	2	0	164783	164821	16124	16162	1e-09	62.1
Contig1.1	contig00086	96.44	1124	38	2	260313	261435	1183	61	0.0	1853
Contig1.1	contig00101	86.36	3005	278	94	64098	67013	2415	5376	0.0	3157
Contig1.1	contig00101	97.09	413	10	1	63107	63519	1422	1832	0.0	695
Contig1.1	contig00102	91.18	102	7	2	279713	279812	3029	3130	1e-32	137
Contig1.1	contig00102	86.41	103	7	6	164617	164716	20	118	3e-23	106
Contig1.1	contig00102	85.15	101	9	6	164619	164716	3125	3028	5e-21	99.0
Contig1.1	contig00102	86.02	93	10	3	164729	164819	3034	3125	2e-20	97.1
Contig1.1	contig00103	90.43	805	53	21	75542	76332	150	944	0.0	1038
Contig1.1	contig00103	93.84	211	5	6	76379	76589	937	1139	2e-85	311
Contig1.1	contig00103	94.37	142	8	0	214624	214765	292	151	2e-57	219
Contig1.1	contig00110	96.67	60	2	0	45665	45724	6611	6552	2e-21	100
Contig1.1	contig00110	97.78	45	1	0	94536	94580	6567	6611	7e-15	78.7
Contig1.1	contig00111	100.00	88	0	0	54441	54528	13432	13345	4e-40	163
Contig1.1	contig00133	91.67	96	6	2	164727	164821	7351	7257	6e-31	132
Contig1.1	contig00133	91.40	93	4	4	164728	164818	4574	4484	1e-28	124
Contig1.1	contig00133	90.53	95	2	4	164620	164711	4484	4574	5e-27	119
Contig1.1	contig00133	86.41	103	7	3	164617	164716	7257	7355	4e-23	106
Contig1.1	contig00133	86.00	100	10	4	279713	279810	7354	7257	1e-22	104
Contig1.1	contig00133	87.37	95	4	5	279717	279807	4574	4484	5e-22	102
Contig1.1	contig00143	96.55	58	2	0	45665	45722	29270	29327	6e-20	97.1
Contig1.1	contig00144	96.43	168	4	2	127823	127989	194	28	1e-74	276
Contig1.1	contig00150	94.78	115	4	2	132479	132592	11971	11858	8e-45	178
Contig1.1	contig00150	96.81	94	1	2	132503	132595	13646	13554	4e-38	156
Contig1.1	contig00152	96.08	51	2	0	132367	132417	54	4	6e-18	84.2
Contig1.1	contig00172	97.94	97	0	2	132500	132595	20525	20430	2e-41	167
Contig1.1	contig00184	97.48	2701	64	4	6282	8980	10599	13297	0.0	4608
Contig1.1	contig00184	94.26	1045	40	15	217	1257	5721	6749	0.0	1580
Contig1.1	contig00184	100.00	34	0	0	1258	1291	6786	6819	2e-10	63.9
Contig1.1	contig00185	96.50	1630	48	8	8984	10610	2	1625	0.0	2686
Contig1.1	contig00186	98.25	3996	62	7	19453	23442	2191	6184	0.0	6985
Contig1.1	contig00186	95.13	1787	68	16	17173	18951	383	2158	0.0	2800
Contig1.1	contig00186	98.19	276	5	0	10573	10848	2	277	8e-137	483
Contig1.1	contig00186	89.55	67	5	2	11011	11076	256	321	9e-17	84.2
Contig1.1	contig00187	99.62	1306	5	0	23443	24748	705	2010	0.0	2385
Contig1.1	contig00190	83.33	144	13	10	10724	10861	44914	44776	2e-27	122
Contig1.1	contig00190	82.31	147	10	15	10750	10888	23339	23477	1e-24	113
Contig1.1	contig00193	100.00	40	0	0	279773	279812	11653	11692	1e-13	75.0
Contig1.1	contig00193	100.00	39	0	0	164617	164655	11690	11652	4e-13	73.1
Contig1.1	contig00193	100.00	39	0	0	164783	164821	11652	11690	4e-13	73.1
Contig1.1	contig00208	81.07	243	26	19	10665	10897	6931	7163	3e-44	176
Contig1.1	contig00209	87.50	72	2	2	45665	45729	8827	8756	3e-14	76.8
Contig1.1	contig00210	100.00	40	0	0	18965	19004	7118	7079	9e-14	75.0
Contig1.1	contig00210	100.00	32	0	0	152938	152969	1080	1049	3e-09	60.2
Contig1.1	contig00211	92.86	56	2	1	39660	39713	20539	20484	4e-15	80.5
Contig1.1	contig00218	91.49	47	3	1	119398	119443	6812	6858	2e-10	63.9
Contig1.1	contig00224	96.55	58	2	0	230532	230589	4573	4630	9e-21	97.1
Contig1.1	contig00227	97.73	88	2	0	62886	62973	866	953	2e-37	152
Contig1.1	contig00232	98.36	61	1	0	230532	230592	17651	17711	2e-23	108
Contig1.1	contig00232	95.08	61	3	0	279582	279642	17712	17652	4e-20	97.1
Contig1.1	contig00239	100.00	28	0	0	279782	279809	11186	11159	1e-06	52.8
Contig1.1	contig00239	100.00	28	0	0	164793	164820	11186	11159	1e-06	52.8
Contig1.1	contig00239	100.00	28	0	0	164618	164645	11159	11186	1e-06	52.8
Contig1.1	contig00242	97.47	6206	141	14	32809	39007	7163	13359	0.0	1.058e+04
Contig1.1	contig00242	97.76	4460	86	14	58219	62671	25122	29574	0.0	7670
Contig1.1	contig00242	97.59	3530	84	1	39137	42665	13402	16931	0.0	6047
Contig1.1	contig00242	97.36	3370	84	4	54846	58213	21689	25055	0.0	5725
Contig1.1	contig00242	96.68	2110	61	9	27553	29658	1994	4098	0.0	3500
Contig1.1	contig00242	99.81	1556	3	0	25682	27237	90	1645	0.0	2857
Contig1.1	contig00242	97.63	253	4	2	54382	54633	16977	17228	3e-121	433
Contig1.1	contig00242	86.71	346	33	8	27170	27511	1676	2012	7e-103	372
Contig1.1	contig00242	93.60	125	8	0	29677	29801	4052	4176	3e-47	187
Contig1.1	contig00242	96.12	103	4	0	54699	54801	17307	17409	1e-41	169
Contig1.1	contig00242	97.70	87	0	2	132511	132595	1	87	1e-35	148
Contig1.1	contig00242	100.00	53	0	0	29801	29853	4280	4332	1e-20	99.0
Contig1.1	contig00243	98.70	77	1	0	62963	63039	3262	3338	4e-33	137
Contig1.1	contig00243	98.21	56	1	0	230533	230588	4257	4312	2e-21	99.0
Contig1.1	contig00243	95.08	61	3	0	279583	279643	4316	4256	7e-21	97.1
Contig1.1	contig00243	98.11	53	1	0	62689	62741	1	53	9e-20	93.5
Contig1.1	contig00244	96.57	379	10	3	77331	77708	1870	2246	6e-180	625
Contig1.1	contig00244	92.71	343	12	12	76850	77185	1361	1697	4e-137	483
Contig1.1	contig00244	87.90	157	6	10	77187	77340	1798	1944	9e-44	172
Contig1.1	contig00246	94.78	613	19	12	86152	86759	3966	4570	0.0	942
Contig1.1	contig00246	97.68	388	9	0	86931	87318	4564	4951	0.0	667
Contig1.1	contig00246	91.63	239	15	5	85334	85570	3896	4131	9e-90	326
Contig1.1	contig00247	95.31	4287	151	42	87297	91553	1	4267	0.0	6758
Contig1.1	contig00247	96.91	3781	93	18	93251	97024	5212	8975	0.0	6312
Contig1.1	contig00248	98.36	13511	194	16	97096	110585	3	13506	0.0	2.370e+04
Contig1.1	contig00248	98.77	3730	38	5	110577	114299	14163	17891	0.0	6626
Contig1.1	contig00249	98.05	3584	59	10	114327	117906	3	3579	0.0	6220
Contig1.1	contig00249	100.00	73	0	0	114486	114558	66	138	1e-32	135
Contig1.1	contig00249	100.00	73	0	0	114390	114462	162	234	1e-32	135
Contig1.1	contig00250	98.30	4778	71	3	121605	126382	3704	8471	0.0	8366
Contig1.1	contig00250	96.90	3608	76	26	117902	121501	102	3681	0.0	6010
Contig1.1	contig00250	91.61	143	4	4	127990	128132	8347	8481	2e-48	191
Contig1.1	contig00250	94.92	118	6	0	130104	130221	8496	8613	8e-47	185
Contig1.1	contig00250	98.99	99	0	1	132498	132595	1	99	5e-44	176
Contig1.1	contig00250	88.98	127	4	6	130318	130443	8614	8731	1e-35	148
Contig1.1	contig00251	94.34	106	6	0	230487	230592	437	542	7e-41	163
Contig1.1	contig00252	98.46	8177	126	0	132698	140874	6	8182	0.0	1.440e+04
Contig1.1	contig00252	95.12	41	0	2	175212	175251	8200	8239	1e-10	63.9
Contig1.1	contig00252	91.11	45	4	0	250175	250219	8195	8239	5e-10	62.1
Contig1.1	contig00252	92.68	41	1	1	282484	282522	8239	8199	6e-09	58.4
Contig1.1	contig00252	100.00	28	0	0	250136	250163	8239	8212	3e-07	52.8
Contig1.1	contig00253	98.17	4589	71	9	140916	145495	1	4585	0.0	7997
Contig1.1	contig00254	98.02	3634	65	7	145507	149137	1	3630	0.0	6305
Contig1.1	contig00254	75.50	649	89	59	153960	154571	3832	4447	5e-68	254
Contig1.1	contig00254	92.81	153	10	1	151072	151223	3688	3840	5e-58	220
Contig1.1	contig00254	97.56	41	0	1	48780	48820	4729	4768	2e-12	69.4
Contig1.1	contig00255	96.65	3079	98	5	164849	167925	9488	12563	0.0	5110
Contig1.1	contig00255	96.25	1575	27	15	162803	164376	7553	9096	0.0	2553
Contig1.1	contig00255	95.45	989	32	9	161637	162615	6529	7514	0.0	1565
Contig1.1	contig00255	92.65	245	17	1	164392	164635	9231	9475	4e-97	351
Contig1.1	contig00256	94.82	4207	184	22	171018	175205	3069	7260	0.0	6530
Contig1.1	contig00256	95.57	2663	70	31	168332	170955	428	3081	0.0	4220
Contig1.1	contig00256	91.03	1751	133	24	175265	177003	7244	8982	0.0	2342
Contig1.1	contig00256	93.25	252	7	2	168080	168331	1	242	1e-100	363
Contig1.1	contig00257	98.11	12801	169	34	215188	227943	36616	49388	0.0	2.223e+04
Contig1.1	contig00257	96.67	11277	320	45	183067	194308	6915	18171	0.0	1.870e+04
Contig1.1	contig00257	98.36	3238	53	0	199785	203022	21640	24877	0.0	5686
Contig1.1	contig00257	97.44	3246	58	14	177199	180441	1194	4417	0.0	5511
Contig1.1	contig00257	96.78	3163	65	30	206239	209389	27696	30833	0.0	5241
Contig1.1	contig00257	98.61	2739	37	1	211843	214581	33276	36013	0.0	4846
Contig1.1	contig00257	98.79	2717	31	2	203525	206240	24895	27610	0.0	4833
Contig1.1	contig00257	98.54	2460	35	1	180525	182983	4461	6920	0.0	4342
Contig1.1	contig00257	96.19	2233	75	9	209458	211685	30980	33207	0.0	3644
Contig1.1	contig00257	95.99	1747	54	11	196458	198192	18379	20121	0.0	2824
Contig1.1	contig00257	98.27	1389	24	0	198294	199682	20133	21521	0.0	2433
Contig1.1	contig00257	98.92	93	1	0	177107	177199	1	93	6e-41	167
Contig1.1	contig00258	97.45	2392	29	13	227954	230342	1	2363	0.0	4050
Contig1.1	contig00259	97.00	4535	123	13	230760	235289	1	4527	0.0	7609
Contig1.1	contig00259	95.89	146	3	3	235358	235501	5864	6008	7e-62	233
Contig1.1	contig00260	94.65	1421	52	15	235492	236893	8	1423	0.0	2182
Contig1.1	contig00260	93.13	888	41	20	237870	238749	2640	3515	0.0	1284
Contig1.1	contig00260	85.49	386	26	24	238885	239261	8614	8978	2e-104	375
Contig1.1	contig00260	86.97	307	28	11	236924	237223	1659	1960	3e-92	335
Contig1.1	contig00261	97.64	10805	190	30	239257	250054	10747	1	0.0	1.848e+04
Contig1.1	contig00262	96.31	4256	122	20	254664	258905	4431	8665	0.0	6957
Contig1.1	contig00262	97.99	2588	49	3	252092	254678	1812	4397	0.0	4488
Contig1.1	contig00262	97.88	1701	30	3	250265	251965	1	1695	0.0	2937
Contig1.1	contig00262	100.00	29	0	0	211695	211723	1717	1745	9e-08	54.7
Contig1.1	contig00263	97.74	8333	153	21	259027	267350	1	8307	0.0	1.431e+04
Contig1.1	contig00263	95.29	6818	241	53	267525	274316	8356	15119	0.0	1.074e+04
Contig1.1	contig00263	89.71	243	21	4	274339	274579	15187	15427	1e-83	307
Contig1.1	contig00264	97.72	1796	30	10	275202	276994	315	2102	0.0	3079
Contig1.1	contig00264	93.23	251	13	4	274573	274821	1	249	2e-102	366
Contig1.1	contig00265	97.27	2562	59	9	277023	279582	1	2553	0.0	4333
Contig1.1	contig00265	96.95	1477	42	3	281006	282480	3757	5232	0.0	2475
Contig1.1	contig00265	96.92	1202	31	5	279835	281035	2557	3753	0.0	2010
Contig1.1	contig00266	93.52	972	38	19	282475	283438	21	975	0.0	1423
Contig1.1	contig00266	95.12	41	1	1	175213	175253	67	28	8e-11	63.9
Contig1.1	contig00266	97.06	34	1	0	250192	250225	57	24	4e-09	58.4
Contig1.1	contig00266	100.00	30	0	0	250134	250163	28	57	1e-08	56.5
Contig1.1	contig00267	84.54	97	12	3	279717	279811	621	526	1e-20	93.5
Contig1.1	contig00267	84.04	94	10	5	164728	164818	621	530	2e-18	86.1
Contig1.1	contig00267	82.52	103	9	8	164613	164711	524	621	3e-17	82.4
Contig1.1	contig00271	86.49	74	8	2	279626	279698	2410	2338	1e-15	80.5
Contig1.1	contig00272	97.06	34	1	0	76454	76487	1992	1959	8e-09	58.4
Contig1.1	contig00275	87.50	64	6	2	42100	42162	8527	8465	1e-12	73.1
Contig1.1	contig00280	97.50	40	1	0	94541	94580	11614	11575	7e-12	69.4
Contig1.1	contig00331	96.72	122	0	4	132480	132599	5995	5876	7e-52	200
Contig1.1	contig00331	98.92	93	1	0	131403	131495	6084	5992	7e-42	167
Contig1.1	contig00337	94.02	1070	56	8	260304	261369	15870	14805	0.0	1615
Contig1.1	contig00338	94.74	1141	58	2	260313	261452	4094	2955	0.0	1773
Contig1.1	contig00353	92.50	40	1	2	61012	61050	10885	10847	5e-08	56.5
Contig1.1	contig00356	90.83	229	15	6	230364	230589	17700	17475	6e-82	302
Contig1.1	contig00356	90.09	232	19	4	279583	279812	17472	17701	8e-81	298
Contig1.1	contig00356	82.29	192	19	11	164617	164800	17699	17515	6e-37	152
Contig1.1	contig00356	81.09	201	25	11	164638	164831	17515	17709	8e-36	148
Contig1.1	contig00563	82.86	811	117	21	282693	283492	1610	811	0.0	708
Contig1.1	contig00563	97.30	37	1	0	250129	250165	1762	1798	2e-10	63.9
Contig1.1	contig00563	93.33	45	0	3	282566	282609	1807	1765	2e-10	63.9
Contig1.1	contig00564	100.00	31	0	0	211804	211834	20443	20413	2e-08	58.4
Contig1.1	contig00764	97.50	40	0	1	132557	132595	4206	4167	5e-12	67.6
Contig1.1	contig00840	92.65	68	3	2	175192	175257	3130	3197	2e-20	97.1
Contig1.1	contig00840	92.31	52	2	2	282461	282511	3214	3164	4e-13	73.1
Contig1.1	contig00840	95.24	42	1	1	250183	250223	3154	3195	6e-11	65.8
Contig1.1	contig00840	100.00	32	0	0	250132	250163	3195	3164	3e-09	60.2
Contig1.1	contig02063	85.65	683	88	10	282689	283366	966	1643	0.0	710
Contig1.1	contig02266	74.73	1302	245	76	131340	132598	333	1593	4e-144	505
Contig1.1	contig02911	96.00	50	1	1	54471	54519	1	50	2e-16	80.5
Contig1.1	contig02994	99.77	854	2	0	24741	25594	1	854	0.0	1567
Contig1.1	contig04993	99.75	797	2	0	131800	132596	1	797	0.0	1461
Contig1.1	contig05094	80.36	280	41	14	107114	107386	274	2	9e-53	200
Contig1.1	contig06060	73.55	552	115	28	148514	149050	169	704	3e-47	182
Contig1.1	contig08983	96.15	52	1	1	54469	54519	1	52	7e-18	84.2
Contig1.1	contig14213	90.94	254	20	3	67163	67415	362	111	9e-95	339
Contig1.1	contig14355	94.12	68	3	1	54453	54519	209	276	1e-23	102
Contig1.1	contig18166	98.95	286	3	0	131006	131291	1	286	4e-147	512
Contig1.1	contig18263	96.80	281	9	0	131738	132018	282	2	2e-134	470
Contig1.1	contig19826	97.74	221	5	0	223746	223966	221	1	8e-108	381
Contig1.1	contig19840	94.52	219	12	0	131801	132019	2	220	5e-95	339
Contig1.1	contig20051	96.40	139	4	1	62743	62880	1	139	1e-61	228
Contig1.1	contig20194	92.04	201	4	3	89996	90184	201	1	5e-75	272
Contig1.1	contig20447	90.05	191	15	3	131013	131202	1	188	9e-67	244
Contig1.1	contig20486	95.68	185	8	0	131926	132110	1	185	7e-83	298
Contig1.1	contig20488	94.54	183	10	0	131705	131887	3	185	2e-78	283
Contig1.1	contig20536	98.91	183	2	0	131402	131584	183	1	9e-92	327
Contig1.1	contig20624	96.59	176	6	0	132134	132309	176	1	3e-81	292
Contig1.1	contig20647	96.51	172	4	2	55854	56023	4	175	2e-78	283
Contig1.1	contig20970	100.00	28	0	0	86847	86874	34	7	5e-09	52.8
Contig1.1	contig21221	98.18	110	0	2	25582	25690	111	3	8e-51	191
Contig1.1	contig21271	97.80	91	2	0	97014	97104	109	19	8e-41	158
Contig1.1	contig21444	97.30	111	3	0	132020	132130	113	3	2e-50	189
Contig1.1	contig21446	97.35	113	3	0	132020	132132	113	1	2e-51	193
Contig1.1	contig21465	95.41	109	3	2	132310	132417	1	108	2e-45	172
Contig1.1	contig21473	95.50	111	3	2	132453	132562	110	1	2e-46	176
Contig1.1	contig21475	100.00	109	0	0	131292	131400	110	2	3e-54	202
Contig1.1	contig21495	93.94	66	3	1	54455	54519	108	43	4e-23	99.0
Contig1.2	contig00001	100.00	29	0	0	205190	205218	4854	4882	8e-08	54.7
Contig1.2	contig00005	94.29	70	4	0	335	404	7672	7603	5e-24	108
Contig1.2	contig00005	92.86	70	5	0	204981	205050	7603	7672	2e-22	102
Contig1.2	contig00005	92.65	68	5	0	201411	201478	7672	7605	3e-21	99.0
Contig1.2	contig00005	92.68	41	3	0	153360	153400	7629	7669	1e-09	60.2
Contig1.2	contig00010	100.00	30	0	0	53580	53609	6138	6167	2e-08	56.5
Contig1.2	contig00010	100.00	30	0	0	133538	133567	6167	6138	2e-08	56.5
Contig1.2	contig00013	93.18	88	2	4	209437	209522	11265	11350	2e-29	126
Contig1.2	contig00013	100.00	33	0	0	37243	37275	5156	5188	7e-10	62.1
Contig1.2	contig00031	97.56	41	1	0	37228	37268	4906	4866	4e-13	71.3
Contig1.2	contig00038	100.00	30	0	0	56201	56230	7510	7539	4e-08	56.5
Contig1.2	contig00040	91.09	1392	61	48	173943	175292	11498	12868	0.0	1825
Contig1.2	contig00040	92.86	70	3	1	166801	166870	11334	11401	1e-21	100
Contig1.2	contig00040	92.54	67	4	1	172776	172841	11498	11564	6e-20	95.3
Contig1.2	contig00041	79.43	491	64	34	175490	175969	85	549	3e-86	313
Contig1.2	contig00041	95.70	93	4	0	197357	197449	559	651	2e-37	150
Contig1.2	contig00067	88.42	1097	71	41	173915	174985	13040	11974	0.0	1271
Contig1.2	contig00067	85.05	408	45	15	175196	175596	11796	11398	3e-112	401
Contig1.2	contig00067	94.29	70	3	1	172773	172841	13012	12943	3e-23	106
Contig1.2	contig00070	97.30	37	1	0	158235	158271	10707	10671	1e-10	63.9
Contig1.2	contig00071	93.37	377	11	13	174739	175109	24842	24474	5e-155	545
Contig1.2	contig00071	91.69	373	11	9	173947	174308	25198	24835	4e-141	499
Contig1.2	contig00071	90.84	273	12	10	174838	175104	296	31	3e-97	353
Contig1.2	contig00071	91.78	73	4	2	172770	172841	25208	25137	4e-21	100
Contig1.2	contig00071	100.00	29	0	0	205190	205218	25415	25443	3e-07	54.7
Contig1.2	contig00073	95.16	62	0	3	349	409	16132	16073	7e-20	95.3
Contig1.2	contig00073	93.55	62	1	3	204976	205036	16073	16132	3e-18	89.8
Contig1.2	contig00073	92.59	54	2	2	201425	201477	16132	16080	3e-14	76.8
Contig1.2	contig00073	95.45	44	2	0	158255	158298	16167	16124	1e-12	71.3
Contig1.2	contig00073	94.87	39	2	0	182	220	16162	16124	7e-10	62.1
Contig1.2	contig00073	97.14	35	1	0	158427	158461	16124	16158	3e-09	60.2
Contig1.2	contig00084	88.78	98	4	6	209437	209529	1936	2031	5e-26	113
Contig1.2	contig00086	88.78	98	4	6	209437	209529	4355	4450	8e-26	113
Contig1.2	contig00088	90.72	97	6	2	209435	209529	3969	3874	8e-30	126
Contig1.2	contig00089	93.59	390	25	0	204264	204653	7840	7451	7e-167	582
Contig1.2	contig00089	82.01	289	22	22	208458	208738	2732	2466	2e-57	219
Contig1.2	contig00089	100.00	34	0	0	125137	125170	7390	7357	1e-10	63.9
Contig1.2	contig00090	93.33	165	11	0	209770	209934	213	49	5e-66	244
Contig1.2	contig00100	96.91	1455	40	4	198988	200440	11705	10254	0.0	2433
Contig1.2	contig00101	96.14	5415	169	31	193484	198881	5392	1	0.0	8805
Contig1.2	contig00102	95.96	4731	169	16	178827	183553	8349	3637	0.0	7659
Contig1.2	contig00102	95.73	2481	94	10	175311	177787	11939	9467	0.0	3984
Contig1.2	contig00102	98.93	187	2	0	178156	178342	9017	8831	3e-92	335
Contig1.2	contig00102	96.40	139	5	0	184393	184531	3691	3553	1e-60	230
Contig1.2	contig00102	96.15	104	4	0	192333	192436	121	18	8e-43	171
Contig1.2	contig00102	92.31	104	6	2	178	279	3132	3029	1e-35	147
Contig1.2	contig00102	90.10	101	7	3	158258	158356	3129	3030	5e-30	128
Contig1.2	contig00102	87.16	109	9	5	166899	167005	16	121	3e-27	119
Contig1.2	contig00102	86.54	104	10	4	172543	172644	18	119	5e-25	111
Contig1.2	contig00102	88.66	97	3	7	153355	153446	24	117	5e-25	111
Contig1.2	contig00102	84.76	105	11	5	5548	5650	13	114	1e-21	100
Contig1.2	contig00102	85.87	92	9	4	158374	158462	3034	3124	5e-20	95.3
Contig1.2	contig00102	86.96	69	6	3	23632	23698	83	16	7e-14	75.0
Contig1.2	contig00103	98.19	1876	33	1	163286	165160	4618	2743	0.0	3275
Contig1.2	contig00103	98.13	1445	18	8	165297	166739	2680	1243	0.0	2510
Contig1.2	contig00103	97.03	942	25	3	174192	175131	944	4	0.0	1581
Contig1.2	contig00103	93.42	243	5	9	173915	174153	1173	938	4e-97	350
Contig1.2	contig00103	95.24	63	2	1	172773	172835	1145	1084	2e-21	99.0
Contig1.2	contig00103	97.92	48	0	1	166820	166866	1249	1202	2e-16	82.4
Contig1.2	contig00103	100.00	32	0	0	204779	204810	1012	1043	7e-10	60.2
Contig1.2	contig00104	97.94	4657	85	10	158596	163246	4652	1	0.0	8058
Contig1.2	contig00105	98.38	3209	50	2	155029	158236	3306	99	0.0	5637
Contig1.2	contig00105	96.67	2940	68	20	145172	148089	14993	12062	0.0	4859
Contig1.2	contig00105	98.40	2688	41	2	150089	152775	8113	5427	0.0	4724
Contig1.2	contig00105	96.37	1434	27	8	153458	154867	4790	3358	0.0	2337
Contig1.2	contig00105	93.34	1322	80	8	148694	150011	9484	8167	0.0	1947
Contig1.2	contig00105	97.19	569	9	7	152765	153331	5395	4832	0.0	955
Contig1.2	contig00106	94.86	2255	85	16	141026	143250	3682	1429	0.0	3493
Contig1.2	contig00106	97.98	991	20	0	144173	145163	991	1	0.0	1720
Contig1.2	contig00106	97.95	975	18	2	139781	140754	5702	4729	0.0	1688
Contig1.2	contig00106	98.53	136	1	1	143801	143936	1126	992	1e-63	239
Contig1.2	contig00106	96.32	136	5	0	143261	143396	1264	1129	3e-59	224
Contig1.2	contig00106	97.06	102	1	2	140926	141025	4149	4048	4e-43	171
Contig1.2	contig00107	98.08	11642	190	23	103186	114813	20723	9101	0.0	2.023e+04
Contig1.2	contig00107	96.67	3930	100	22	133693	137614	4488	582	0.0	6503
Contig1.2	contig00107	96.94	3240	93	6	114950	118186	9093	5857	0.0	5430
Contig1.2	contig00107	96.11	771	30	0	132689	133459	5467	4697	0.0	1258
Contig1.2	contig00107	96.44	590	17	2	139182	139771	586	1	0.0	970
Contig1.2	contig00107	91.84	331	23	4	133398	133726	4714	4386	3e-129	459
Contig1.2	contig00107	92.37	118	8	1	131071	131188	5656	5540	2e-41	167
Contig1.2	contig00107	92.16	102	6	2	131173	131273	5588	5488	3e-34	143
Contig1.2	contig00107	91.58	95	8	0	53531	53625	4496	4590	7e-31	132
Contig1.2	contig00107	97.30	74	1	1	119496	119569	5813	5741	1e-28	124
Contig1.2	contig00108	96.62	2394	77	4	100547	102938	4470	2079	0.0	3969
Contig1.2	contig00108	92.47	1860	111	24	98780	100624	4437	2592	0.0	2632
Contig1.2	contig00108	95.70	279	12	0	102927	103205	281	3	6e-127	449
Contig1.2	contig00108	92.86	224	14	2	93375	93597	7536	7314	4e-89	324
Contig1.2	contig00116	94.59	37	1	1	158234	158270	339	374	7e-09	56.5
Contig1.2	contig00125	95.08	61	1	2	84975	85034	26160	26219	2e-19	95.3
Contig1.2	contig00127	84.92	597	58	22	26625	27213	812	240	3e-165	575
Contig1.2	contig00127	88.46	78	7	2	26440	26516	900	824	4e-20	93.5
Contig1.2	contig00128	85.98	321	31	7	183855	184162	456	775	1e-91	331
Contig1.2	contig00133	91.74	109	5	4	158373	158479	4574	4468	5e-36	148
Contig1.2	contig00133	91.11	90	5	3	153355	153442	4485	4573	4e-27	119
Contig1.2	contig00133	87.63	97	8	4	158262	158356	7259	7353	2e-24	110
Contig1.2	contig00133	89.01	91	7	3	158373	158461	7350	7261	2e-24	110
Contig1.2	contig00133	87.23	94	4	5	158264	158353	4485	4574	1e-21	100
Contig1.2	contig00133	85.00	100	11	4	182	279	7257	7354	5e-21	99.0
Contig1.2	contig00133	86.32	95	5	5	185	275	4484	4574	2e-20	97.1
Contig1.2	contig00142	74.73	1120	183	89	116637	117706	7937	6868	1e-114	409
Contig1.2	contig00144	91.67	84	6	1	204965	205047	4670	4753	2e-26	115
Contig1.2	contig00144	94.44	72	4	0	338	409	4753	4682	2e-25	111
Contig1.2	contig00144	91.78	73	5	1	187397	187469	4753	4682	5e-22	100
Contig1.2	contig00144	89.74	78	7	1	201414	201490	4753	4676	2e-21	99.0
Contig1.2	contig00144	97.83	46	1	0	166895	166940	4792	4747	6e-16	80.5
Contig1.2	contig00144	93.02	43	3	0	23657	23699	4747	4789	6e-11	63.9
Contig1.2	contig00144	100.00	29	0	0	203	231	4725	4753	4e-08	54.7
Contig1.2	contig00144	100.00	29	0	0	158281	158309	4725	4753	4e-08	54.7
Contig1.2	contig00186	89.00	100	9	2	133545	133643	179	277	1e-28	122
Contig1.2	contig00190	97.53	81	2	0	53531	53611	44816	44896	2e-32	139
Contig1.2	contig00190	93.90	82	3	2	53531	53611	23410	23330	2e-27	122
Contig1.2	contig00193	100.00	39	0	0	182	220	11690	11652	3e-13	73.1
Contig1.2	contig00193	100.00	36	0	0	158427	158462	11652	11687	1e-11	67.6
Contig1.2	contig00193	100.00	35	0	0	158264	158298	11686	11652	5e-11	65.8
Contig1.2	contig00200	94.80	1884	82	16	24039	25913	7839	9715	0.0	2922
Contig1.2	contig00224	96.77	62	2	0	349	410	4573	4634	4e-23	104
Contig1.2	contig00224	95.08	61	3	0	204976	205036	4633	4573	7e-21	97.1
Contig1.2	contig00232	96.77	62	2	0	349	410	17651	17712	2e-22	104
Contig1.2	contig00239	83.37	890	71	48	26539	27383	36100	35243	0.0	752
Contig1.2	contig00239	91.78	73	6	0	26440	26512	36123	36051	1e-21	102
Contig1.2	contig00239	100.00	29	0	0	158440	158468	32539	32511	3e-07	54.7
Contig1.2	contig00239	100.00	28	0	0	183	210	11159	11186	1e-06	52.8
Contig1.2	contig00243	96.67	60	2	0	350	409	4257	4316	4e-22	100
Contig1.2	contig00243	95.00	60	3	0	204976	205035	4316	4257	2e-20	95.3
Contig1.2	contig00244	94.44	72	4	0	41019	41090	1944	1873	1e-25	111
Contig1.2	contig00251	94.39	107	6	0	304	410	437	543	2e-41	165
Contig1.2	contig00251	94.95	99	5	0	201380	201478	437	535	9e-39	156
Contig1.2	contig00251	93.20	103	7	0	204979	205081	539	437	1e-37	152
Contig1.2	contig00251	90.54	74	5	2	158372	158444	427	499	6e-21	97.1
Contig1.2	contig00252	100.00	29	0	0	49660	49688	8211	8239	6e-08	54.7
Contig1.2	contig00255	77.93	1803	290	98	24071	25819	4789	6537	0.0	1026
Contig1.2	contig00257	83.59	195	18	11	26067	26257	36549	36365	3e-42	171
Contig1.2	contig00257	97.73	44	0	1	26063	26106	36357	36399	3e-13	75.0
Contig1.2	contig00257	100.00	34	0	0	26221	26254	36509	36542	6e-10	63.9
Contig1.2	contig00257	100.00	32	0	0	1043	1074	36514	36545	8e-09	60.2
Contig1.2	contig00257	100.00	29	0	0	1043	1071	36396	36368	4e-07	54.7
Contig1.2	contig00266	95.82	3468	103	33	410	3850	1219	4671	0.0	5563
Contig1.2	contig00266	97.10	517	15	0	4025	4541	4677	5193	0.0	872
Contig1.2	contig00266	89.16	166	8	10	1	162	1060	1219	2e-51	198
Contig1.2	contig00266	93.33	45	3	0	27408	27452	103	147	5e-12	67.6
Contig1.2	contig00266	100.00	30	0	0	49661	49690	57	28	1e-08	56.5
Contig1.2	contig00266	96.97	33	1	0	26226	26258	1852	1884	1e-08	56.5
Contig1.2	contig00266	100.00	29	0	0	26075	26103	1880	1852	4e-08	54.7
Contig1.2	contig00267	86.79	212	16	10	4537	4739	1	209	9e-61	226
Contig1.2	contig00267	93.48	138	7	2	5543	5678	515	652	4e-54	204
Contig1.2	contig00267	88.17	93	8	3	185	275	530	621	4e-25	108
Contig1.2	contig00267	88.04	92	8	3	158264	158353	531	621	1e-24	106
Contig1.2	contig00267	83.33	96	10	6	158371	158462	623	530	6e-18	84.2
Contig1.2	contig00269	98.18	55	0	1	5666	5720	20	73	8e-21	95.3
Contig1.2	contig00270	93.42	76	5	0	14100	14175	4419	4344	6e-26	113
Contig1.2	contig00271	96.94	2711	63	14	27481	30184	5236	7933	0.0	4529
Contig1.2	contig00271	94.47	777	22	8	26625	27382	4466	5240	0.0	1177
Contig1.2	contig00271	95.28	657	23	8	22980	23632	1199	1851	0.0	1035
Contig1.2	contig00271	97.57	536	12	1	20365	20899	1806	2341	0.0	917
Contig1.2	contig00271	93.39	514	13	17	25998	26502	3926	4427	0.0	741
Contig1.2	contig00271	91.57	83	6	1	17087	17168	1806	1888	9e-26	113
Contig1.2	contig00271	100.00	33	0	0	26223	26255	4034	4002	3e-10	62.1
Contig1.2	contig00271	100.00	33	0	0	1043	1075	4153	4185	3e-10	62.1
Contig1.2	contig00271	100.00	32	0	0	26075	26106	4181	4150	1e-09	60.2
Contig1.2	contig00271	100.00	29	0	0	1043	1071	4031	4003	6e-08	54.7
Contig1.2	contig00272	97.52	6925	142	21	34125	41027	1073	7989	0.0	1.181e+04
Contig1.2	contig00272	98.02	2175	33	10	41083	43256	7979	10144	0.0	3770
Contig1.2	contig00272	98.37	983	16	0	32973	33955	40	1022	0.0	1727
Contig1.2	contig00272	94.74	38	2	0	204777	204814	1992	1955	2e-09	60.2
Contig1.2	contig00273	96.14	3811	107	23	43506	47299	3	3790	0.0	6187
Contig1.2	contig00273	98.21	2296	39	2	47284	49578	3833	6127	0.0	4012
Contig1.2	contig00281	88.33	60	3	4	183693	183750	204	261	3e-12	69.4
Contig1.2	contig00285	85.87	92	9	4	92816	92905	1635	1724	6e-20	95.3
Contig1.2	contig00336	96.08	51	2	0	209586	209636	3128	3178	3e-17	84.2
Contig1.2	contig00337	88.46	104	9	3	209437	209537	10640	10743	3e-28	122
Contig1.2	contig00344	95.86	266	9	2	209712	209976	317	53	9e-121	429
Contig1.2	contig00344	97.16	141	4	0	209436	209576	1852	1712	2e-63	239
Contig1.2	contig00344	87.61	113	7	5	209420	209529	683	575	5e-29	124
Contig1.2	contig00344	81.88	149	11	13	209436	209576	2749	2609	4e-25	111
Contig1.2	contig00344	100.00	57	0	0	209657	209713	7416	7360	2e-23	106
Contig1.2	contig00344	97.96	49	1	0	209586	209634	564	516	2e-17	86.1
Contig1.2	contig00344	94.12	51	3	0	208366	208416	798	748	4e-15	78.7
Contig1.2	contig00344	88.24	68	5	3	208832	208897	2469	2403	4e-15	78.7
Contig1.2	contig00356	92.09	253	14	6	160	409	17721	17472	4e-97	351
Contig1.2	contig00356	91.16	249	16	6	201243	201488	17714	17469	2e-91	333
Contig1.2	contig00356	90.20	255	17	8	204973	205223	17469	17719	3e-89	326
Contig1.2	contig00356	89.95	189	15	4	158258	158444	17701	17515	1e-63	241
Contig1.2	contig00356	79.15	211	27	14	158260	158461	17493	17695	2e-30	130
Contig1.2	contig00356	77.73	220	23	21	160	366	17472	17678	8e-25	111
Contig1.2	contig00356	78.41	176	20	13	205019	205185	17678	17512	6e-21	99.0
Contig1.2	contig00356	77.59	174	19	13	201279	201442	17515	17678	1e-17	87.9
Contig1.2	contig00563	96.15	78	3	0	41016	41093	6445	6368	4e-30	128
Contig1.2	contig00563	87.10	93	4	8	27363	27451	1852	1764	3e-21	99.0
Contig1.2	contig00840	97.36	3826	99	2	56252	60075	9751	13576	0.0	6505
Contig1.2	contig00840	97.15	2493	44	17	53644	56133	7192	9660	0.0	4185
Contig1.2	contig00840	97.60	1457	32	3	52104	53558	5717	7172	0.0	2494
Contig1.2	contig00840	98.46	1104	15	2	49717	50820	3196	4297	0.0	1943
Contig1.2	contig00840	92.11	1178	39	31	50832	51971	4435	5596	0.0	1611
Contig1.2	contig00840	84.51	71	8	3	133498	133567	7218	7150	1e-11	67.6
Contig1.2	contig00841	98.53	16873	201	28	60097	76950	1	16845	0.0	2.974e+04
Contig1.2	contig00842	98.61	4304	60	0	77090	81393	1	4304	0.0	7616
Contig1.2	contig00843	98.78	6312	72	5	81417	87726	1	6309	0.0	1.123e+04
Contig1.2	contig00844	98.16	4788	79	8	87785	92568	1	4783	0.0	8346
Contig1.2	contig01989	72.27	880	169	68	48708	49553	648	1486	1e-53	204
Contig1.2	contig02007	79.04	1484	231	70	1284	2721	252	1701	0.0	944
Contig1.2	contig02063	77.15	407	63	30	421	812	1992	2383	4e-55	209
Contig1.2	contig02063	79.74	153	15	12	14	162	1813	1953	3e-21	97.1
Contig1.2	contig02363	71.50	1309	256	100	79500	80751	1493	245	2e-65	243
Contig1.2	contig03290	71.75	1076	231	70	103317	104354	9	1049	3e-63	235
Contig1.2	contig04593	73.78	450	85	32	155098	155531	726	294	1e-36	147
Contig1.2	contig05290	78.17	142	25	6	24999	25137	604	466	2e-18	86.1
Contig1.2	contig09351	73.70	346	70	20	55749	56084	15	349	2e-27	115
Contig1.2	contig13212	93.75	256	11	5	92948	93200	136	389	4e-107	379
Contig1.2	contig13212	98.50	133	2	0	92737	92869	1	133	1e-63	235
Contig1.2	contig13212	95.12	41	1	1	93177	93216	41	1	5e-12	63.9
Contig1.2	contig14213	95.05	364	14	4	192976	193337	1	362	2e-164	569
Contig1.2	contig18904	98.46	259	3	1	70769	71027	1	258	4e-130	455
Contig1.2	contig20383	97.37	190	5	0	180147	180336	190	1	9e-91	324
Contig1.2	contig20561	89.13	92	6	3	87880	87967	112	21	7e-27	111
Contig1.2	contig20645	99.43	174	1	0	175135	175308	1	174	1e-88	316
Contig1.2	contig20645	100.00	34	0	0	196474	196507	160	127	2e-12	63.9
Contig1.2	contig20789	95.21	167	6	2	43313	43478	1	166	2e-72	263
Contig1.2	contig20970	100.00	28	0	0	204155	204182	34	7	4e-09	52.8
Contig1.2	contig20970	100.00	28	0	0	200498	200525	7	34	4e-09	52.8
Contig2.1	contig02060	93.40	212	14	0	63	274	2385	2596	2e-89	315
Contig2.1	contig02165	89.06	512	51	5	58	566	1052	543	0.0	630
Contig2.1	contig02232	97.38	535	8	4	62	593	1675	1144	0.0	905
Contig2.1	contig02327	86.94	291	26	10	280	564	1539	1255	4e-90	316
Contig2.1	contig02374	88.89	504	52	4	63	564	694	193	0.0	617
Contig2.1	contig02942	79.30	401	59	23	189	577	947	559	5e-73	259
Contig2.1	contig04303	77.80	518	71	40	69	559	178	678	3e-79	279
Contig2.1	contig05543	77.07	519	66	46	69	559	55	548	2e-70	250
Contig2.1	contig06484	88.01	292	29	5	276	564	2	290	9e-98	340
Contig2.1	contig08653	91.58	202	13	4	360	559	70	269	2e-78	276
Contig2.1	contig12205	90.50	221	18	3	345	564	409	191	2e-82	289
Contig2.1	contig13299	76.20	374	56	28	70	422	57	418	1e-45	167
Contig2.1	contig16237	79.79	193	22	12	62	241	190	2	5e-33	124
Contig2.1	contig16713	95.40	87	4	0	65	151	89	3	2e-37	139
Contig2.1	contig16714	100.00	60	0	0	1	60	61	2	4e-29	111
Contig2.1	contig19182	93.42	243	16	0	65	307	243	1	3e-104	361
Contig2.1	contig20426	86.03	136	17	2	362	496	135	1	2e-39	145
Contig2.1	contig20950	95.16	62	2	1	1	61	92	153	5e-25	97.1
Contig2.1	contig20999	96.43	84	3	0	65	148	87	4	8e-38	139
Contig2.2	contig00007	86.73	98	9	4	3459	3554	171	76	3e-24	106
Contig2.2	contig00027	91.07	56	4	1	50860	50914	10550	10605	8e-14	75.0
Contig2.2	contig00052	100.00	29	0	0	101764	101792	1	29	5e-09	54.7
Contig2.2	contig00071	85.48	62	5	4	3734	3793	12816	12757	2e-09	62.1
Contig2.2	contig00096	85.19	162	16	8	2947	3104	1	158	3e-39	159
Contig2.2	contig00116	87.74	424	43	9	76327	76746	932	514	2e-138	486
Contig2.2	contig00123	94.89	137	6	1	108709	108844	30810	30674	3e-55	213
Contig2.2	contig00124	88.02	167	12	6	107342	107504	71	233	4e-50	191
Contig2.2	contig00143	100.00	31	0	0	50873	50903	29305	29335	2e-08	58.4
Contig2.2	contig00150	85.71	133	10	8	38215	38342	7693	7565	4e-31	132
Contig2.2	contig00150	82.41	108	12	7	38074	38177	7572	7676	8e-18	87.9
Contig2.2	contig00180	85.82	275	13	18	3618	3886	11199	10945	2e-72	268
Contig2.2	contig00180	100.00	30	0	0	12928	12957	6951	6980	2e-08	56.5
Contig2.2	contig00182	90.62	64	6	0	12938	13001	9750	9813	5e-17	86.1
Contig2.2	contig00186	86.00	100	12	2	54667	54765	277	179	1e-23	106
Contig2.2	contig00186	91.67	60	5	0	32171	32230	179	238	6e-17	84.2
Contig2.2	contig00188	97.73	1409	32	0	3727	5135	188	1596	0.0	2425
Contig2.2	contig00188	98.55	207	0	3	3581	3786	1	205	1e-101	363
Contig2.2	contig00189	98.12	1864	30	5	6023	7883	584	2445	0.0	3243
Contig2.2	contig00189	96.63	594	16	4	5298	5889	1	592	0.0	983
Contig2.2	contig00190	96.07	9306	324	37	59474	68760	47621	56903	0.0	1.512e+04
Contig2.2	contig00190	98.69	7227	83	7	39872	47095	30270	37487	0.0	1.281e+04
Contig2.2	contig00190	97.17	7039	182	15	69194	76224	57307	64336	0.0	1.188e+04
Contig2.2	contig00190	97.64	6473	152	1	23678	30150	15103	21574	0.0	1.111e+04
Contig2.2	contig00190	97.26	5067	127	12	13177	18237	6852	11912	0.0	8576
Contig2.2	contig00190	96.16	5081	188	7	7849	12924	1	5079	0.0	8296
Contig2.2	contig00190	94.96	4521	166	42	85186	89689	72970	77445	0.0	7029
Contig2.2	contig00190	97.19	3129	85	3	76571	79698	64335	67461	0.0	5288
Contig2.2	contig00190	96.89	3091	72	19	49615	52685	39954	43040	0.0	5155
Contig2.2	contig00190	95.17	3065	142	6	18432	21493	11934	14995	0.0	4835
Contig2.2	contig00190	97.30	2336	49	7	47236	49569	37524	39847	0.0	3952
Contig2.2	contig00190	93.99	2463	138	10	79768	82225	67545	70002	0.0	3720
Contig2.2	contig00190	94.12	2142	99	26	52757	54884	42878	45006	0.0	3232
Contig2.2	contig00190	96.90	1868	49	8	56084	57947	45115	46977	0.0	3120
Contig2.2	contig00190	97.15	1650	34	7	38076	39714	28559	30206	0.0	2774
Contig2.2	contig00190	90.13	1904	162	25	35199	37090	26302	28191	0.0	2451
Contig2.2	contig00190	95.12	1474	70	2	33611	35083	24816	26288	0.0	2322
Contig2.2	contig00190	91.47	1302	95	16	83691	84984	71517	72810	0.0	1775
Contig2.2	contig00190	96.06	507	20	0	31741	32247	22909	23415	0.0	826
Contig2.2	contig00190	78.36	1063	157	60	82358	83373	70181	71217	1e-177	621
Contig2.2	contig00190	96.07	229	9	0	92210	92438	77607	77835	3e-103	374
Contig2.2	contig00190	91.93	161	12	1	59287	59447	47527	47686	4e-58	224
Contig2.2	contig00190	90.34	145	11	3	90087	90230	77468	77610	5e-47	187
Contig2.2	contig00190	89.26	121	11	2	54655	54774	23449	23330	6e-36	150
Contig2.2	contig00190	98.61	72	1	0	13013	13084	5111	5182	3e-29	128
Contig2.2	contig00190	91.67	96	3	5	32165	32257	44893	44800	3e-29	128
Contig2.2	contig00190	100.00	63	0	0	58011	58073	47466	47528	6e-26	117
Contig2.2	contig00190	97.01	67	1	1	30188	30253	22837	22903	3e-24	111
Contig2.2	contig00190	89.23	65	5	2	30188	30251	22897	22834	8e-15	80.5
Contig2.2	contig00191	97.47	7714	180	13	92875	100580	507	8213	0.0	1.315e+04
Contig2.2	contig00191	96.74	430	13	1	92436	92865	1	429	0.0	715
Contig2.2	contig00192	97.99	1097	22	0	100597	101693	9	1105	0.0	1905
Contig2.2	contig00193	97.41	6641	160	12	109195	115829	3459	10093	0.0	1.130e+04
Contig2.2	contig00193	97.98	1979	38	2	116114	118091	11716	13693	0.0	3432
Contig2.2	contig00193	95.03	764	26	7	107918	108670	2364	3126	0.0	1190
Contig2.2	contig00193	95.70	395	13	4	107525	107917	1632	2024	0.0	632
Contig2.2	contig00193	93.68	269	14	2	108709	108974	3122	3390	1e-111	399
Contig2.2	contig00193	91.77	158	12	1	107293	107449	1573	1416	3e-57	219
Contig2.2	contig00194	98.49	25809	365	20	118128	143922	1	25797	0.0	4.547e+04
Contig2.2	contig00194	100.00	40	0	0	142219	142258	24132	24093	2e-13	75.0
Contig2.2	contig00195	95.70	4836	164	42	143984	148801	57	4866	0.0	7738
Contig2.2	contig00197	96.13	15230	530	46	148865	164078	159	15345	0.0	2.481e+04
Contig2.2	contig00198	96.92	5097	135	22	164264	169349	7	5092	0.0	8523
Contig2.2	contig00199	98.62	1527	19	2	170112	171637	1	1526	0.0	2702
Contig2.2	contig00200	97.91	767	14	2	180573	181337	7815	8581	0.0	1327
Contig2.2	contig00200	85.39	657	58	34	171654	172290	1	639	0.0	647
Contig2.2	contig00200	97.56	82	2	0	180495	180576	9891	9972	7e-34	141
Contig2.2	contig00200	94.52	73	2	2	179159	179230	9755	9826	5e-25	111
Contig2.2	contig00200	94.12	51	1	2	180339	180389	7781	7829	2e-14	76.8
Contig2.2	contig00203	100.00	31	0	0	12927	12957	5763	5793	4e-09	58.4
Contig2.2	contig00208	82.57	241	29	13	54653	54887	7128	6895	1e-51	200
Contig2.2	contig00208	86.44	118	9	7	32144	32257	6989	7103	2e-28	122
Contig2.2	contig00209	95.45	66	3	0	12927	12992	8762	8827	3e-23	106
Contig2.2	contig00211	94.00	50	1	2	38129	38177	11791	11839	1e-13	75.0
Contig2.2	contig00211	93.33	45	2	1	50869	50913	2804	2847	7e-11	65.8
Contig2.2	contig00220	91.16	147	8	5	2923	3066	18037	17893	6e-50	195
Contig2.2	contig00220	87.16	109	11	3	38071	38177	4608	4715	1e-27	121
Contig2.2	contig00224	80.73	109	16	5	38072	38177	4406	4512	6e-16	80.5
Contig2.2	contig00247	95.83	48	2	0	179470	179517	9012	8965	3e-15	78.7
Contig2.2	contig00251	93.75	64	3	1	116040	116102	437	500	2e-20	95.3
Contig2.2	contig00255	76.13	729	134	39	180629	181337	4789	5497	1e-95	346
Contig2.2	contig00255	97.53	81	2	0	101715	101795	258	338	2e-33	139
Contig2.2	contig00266	97.06	34	1	0	50870	50903	3188	3221	3e-09	58.4
Contig2.2	contig00332	98.03	2083	39	2	102473	104554	2596	4677	0.0	3618
Contig2.2	contig00332	97.58	124	3	0	102349	102472	714	837	1e-55	213
Contig2.2	contig00351	98.75	80	1	0	92558	92637	7872	7793	1e-34	143
Contig2.2	contig00356	88.37	215	12	12	115895	116102	17722	17514	2e-65	246
Contig2.2	contig00362	75.15	1533	290	81	142313	143799	201	1688	0.0	636
Contig2.2	contig00564	100.00	36	0	0	50868	50903	19199	19164	2e-11	67.6
Contig2.2	contig00840	97.56	41	1	0	50869	50909	4334	4294	8e-13	71.3
Contig2.2	contig01014	73.84	1059	190	81	136318	137334	1019	6	1e-94	340
Contig2.2	contig01428	73.11	766	134	61	24111	24840	1954	1225	1e-54	207
Contig2.2	contig01748	87.50	80	10	0	122368	122447	2298	2377	3e-20	93.5
Contig2.2	contig01982	72.79	588	93	55	316	868	1786	2341	1e-33	137
Contig2.2	contig02007	97.14	35	1	0	50869	50903	1346	1380	4e-10	60.2
Contig2.2	contig02060	84.74	891	94	39	10	882	1139	2005	0.0	854
Contig2.2	contig02060	93.40	212	14	0	1217	1428	2385	2596	7e-87	315
Contig2.2	contig02165	86.80	1076	95	42	1212	2264	1052	1	0.0	1157
Contig2.2	contig02165	87.96	274	19	12	614	882	1729	1465	6e-86	311
Contig2.2	contig02232	97.98	1686	20	11	1216	2898	1675	1	0.0	2913
Contig2.2	contig02305	83.71	884	105	36	10	877	1323	463	0.0	798
Contig2.2	contig02327	84.48	1379	129	77	1434	2770	1539	204	0.0	1282
Contig2.2	contig02362	84.95	864	95	32	10	858	844	1	0.0	843
Contig2.2	contig02374	88.35	695	71	9	1217	1906	694	5	0.0	826
Contig2.2	contig02374	83.38	367	37	22	525	882	1459	1108	3e-88	318
Contig2.2	contig02458	99.32	591	4	0	1	591	591	1	0.0	1070
Contig2.2	contig02517	74.32	888	143	75	136108	136960	848	11	4e-82	298
Contig2.2	contig02942	76.64	959	147	70	1343	2261	947	26	1e-130	459
Contig2.2	contig03465	82.24	411	42	29	2369	2763	3	398	1e-90	326
Contig2.2	contig04077	78.34	748	113	44	6540	7273	761	49	1e-124	438
Contig2.2	contig04303	77.73	705	96	55	1223	1891	178	857	1e-105	375
Contig2.2	contig05190	87.47	487	55	6	10	493	493	10	3e-160	556
Contig2.2	contig05543	77.60	692	87	61	1223	1879	55	713	3e-100	357
Contig2.2	contig06484	88.42	665	57	18	1430	2085	2	655	0.0	784
Contig2.2	contig07283	82.38	420	40	30	2367	2770	1	402	1e-93	335
Contig2.2	contig08036	77.95	567	99	23	97549	98102	578	25	2e-92	331
Contig2.2	contig08653	84.87	509	47	28	1514	2007	70	563	3e-139	486
Contig2.2	contig08673	84.55	453	46	22	2323	2763	566	126	2e-121	427
Contig2.2	contig08732	77.58	388	70	16	123065	123445	385	8	1e-58	219
Contig2.2	contig09076	74.43	571	102	42	136372	136920	1	549	9e-55	206
Contig2.2	contig09453	79.17	552	77	36	258	794	529	1	1e-97	348
Contig2.2	contig09587	88.39	112	11	2	10	120	139	29	4e-33	134
Contig2.2	contig09673	81.01	237	29	16	2309	2538	451	224	2e-45	174
Contig2.2	contig10461	79.41	510	74	25	333	830	491	1	1e-92	331
Contig2.2	contig12205	90.10	414	26	14	1499	1906	409	5	2e-150	523
Contig2.2	contig12693	82.68	433	50	23	1788	2207	1	421	1e-101	361
Contig2.2	contig12903	98.68	76	1	0	92557	92632	310	385	9e-34	135
Contig2.2	contig13299	75.67	374	58	28	1224	1576	57	418	7e-40	156
Contig2.2	contig13455	88.73	71	3	5	2692	2760	138	205	1e-17	82.4
Contig2.2	contig13517	86.00	100	12	2	770	868	412	314	7e-25	106
Contig2.2	contig13569	84.99	413	38	23	1921	2321	401	1	1e-112	398
Contig2.2	contig14216	88.55	393	36	9	2266	2654	2	389	7e-134	468
Contig2.2	contig14671	80.51	313	42	18	2467	2770	4	306	6e-60	222
Contig2.2	contig14756	78.73	395	54	29	398	780	377	1	2e-64	237
Contig2.2	contig14915	81.84	391	47	18	411	792	376	1	2e-85	307
Contig2.2	contig14996	97.59	374	5	4	3077	3449	371	1	0.0	638
Contig2.2	contig15354	96.47	85	2	1	3587	3671	360	277	6e-35	139
Contig2.2	contig16089	84.71	340	37	15	2322	2654	345	14	4e-91	326
Contig2.2	contig16237	79.79	193	22	12	1216	1395	190	2	2e-30	124
Contig2.2	contig16498	96.30	81	3	0	101712	101792	81	1	2e-33	134
Contig2.2	contig16527	81.61	174	13	13	3616	3786	6	163	4e-31	126
Contig2.2	contig16527	93.44	61	4	0	3728	3788	147	207	2e-20	91.6
Contig2.2	contig16713	95.40	87	4	0	1219	1305	89	3	5e-35	139
Contig2.2	contig16714	93.68	95	2	4	1120	1214	92	2	5e-35	139
Contig2.2	contig17979	100.00	292	0	0	776	1067	292	1	1e-155	540
Contig2.2	contig19182	93.03	244	15	2	1219	1461	243	1	4e-100	355
Contig2.2	contig19192	96.36	247	7	2	116463	116707	247	1	3e-115	405
Contig2.2	contig19293	74.80	250	47	14	143234	143475	1	242	6e-23	99.0
Contig2.2	contig19555	94.74	76	4	0	806	881	1	76	5e-29	119
Contig2.2	contig19647	91.67	60	3	2	2692	2750	86	144	6e-18	82.4
Contig2.2	contig19664	88.75	80	4	5	3067	3144	228	152	3e-21	93.5
Contig2.2	contig19805	95.65	69	3	0	2688	2756	40	108	8e-27	111
Contig2.2	contig19935	96.68	211	7	0	163375	163585	213	3	4e-99	351
Contig2.2	contig20150	97.40	77	1	1	2688	2763	6	82	2e-32	130
Contig2.2	contig20219	80.58	139	20	7	137056	137192	149	16	1e-23	100
Contig2.2	contig20296	89.74	195	14	6	164074	164266	191	1	6e-67	244
Contig2.2	contig20415	95.65	69	3	0	2688	2756	153	85	6e-27	111
Contig2.2	contig20426	87.50	136	15	2	1516	1650	135	1	3e-40	156
Contig2.2	contig20533	98.37	184	2	1	592	775	183	1	3e-90	322
Contig2.2	contig20534	97.19	178	2	3	597	773	178	3	4e-83	298
Contig2.2	contig20653	98.70	77	1	0	92557	92633	75	151	1e-34	137
Contig2.2	contig20756	98.82	169	1	1	2899	3066	1	169	1e-83	300
Contig2.2	contig20806	87.58	161	12	6	107342	107498	157	1	1e-47	180
Contig2.2	contig20950	87.74	155	10	9	1068	1215	1	153	2e-45	172
Contig2.2	contig20952	88.89	153	13	4	2171	2321	1	151	3e-49	185
Contig2.2	contig20985	98.01	151	0	2	5130	5280	148	1	2e-71	259
Contig2.2	contig20999	96.43	84	3	0	1219	1302	87	4	2e-35	139
Contig2.2	contig21242	93.94	132	5	3	3450	3580	1	130	1e-52	196
Contig2.3	contig00005	83.61	122	15	3	46830	46946	7605	7726	2e-24	110
Contig2.3	contig00005	92.65	68	5	0	59485	59552	7605	7672	4e-21	99.0
Contig2.3	contig00005	100.00	30	0	0	103771	103800	7641	7670	2e-08	56.5
Contig2.3	contig00013	73.39	1304	223	114	82631	83875	8134	6896	3e-103	372
Contig2.3	contig00027	97.06	34	1	0	53107	53140	10594	10561	1e-08	58.4
Contig2.3	contig00029	95.00	40	1	1	255611	255649	6962	7001	5e-10	62.1
Contig2.3	contig00040	97.14	105	2	1	2628	2731	13099	12995	2e-44	176
Contig2.3	contig00070	97.22	36	1	0	166006	166041	10672	10707	6e-10	62.1
Contig2.3	contig00073	99.34	152	1	0	23762	23913	14926	14775	3e-74	276
Contig2.3	contig00073	93.55	62	1	3	46823	46883	16073	16132	4e-18	89.8
Contig2.3	contig00073	92.59	54	2	2	59486	59538	16080	16132	3e-14	76.8
Contig2.3	contig00073	94.00	50	3	0	86853	86902	16132	16083	3e-14	76.8
Contig2.3	contig00073	97.30	37	1	0	103752	103788	16160	16124	2e-10	63.9
Contig2.3	contig00073	94.87	39	2	0	43373	43411	16124	16162	9e-10	62.1
Contig2.3	contig00073	97.14	35	1	0	47012	47046	16124	16158	3e-09	60.2
Contig2.3	contig00073	97.14	35	1	0	43210	43244	16158	16124	3e-09	60.2
Contig2.3	contig00089	87.34	79	4	5	84149	84225	2455	2529	3e-17	86.1
Contig2.3	contig00089	94.12	51	1	2	84009	84058	2455	2504	2e-14	76.8
Contig2.3	contig00089	95.83	48	0	1	85548	85595	2456	2501	2e-14	76.8
Contig2.3	contig00089	97.06	34	1	0	86513	86546	2598	2565	6e-09	58.4
Contig2.3	contig00099	88.89	54	2	4	255612	255663	12495	12546	2e-10	63.9
Contig2.3	contig00102	92.59	108	6	2	43310	43415	3025	3132	1e-37	154
Contig2.3	contig00102	91.18	102	6	3	46948	47047	3024	3124	4e-32	135
Contig2.3	contig00102	87.25	102	7	6	43313	43411	118	20	6e-25	111
Contig2.3	contig00102	86.14	101	4	7	103858	103953	118	23	1e-21	100
Contig2.3	contig00102	84.00	100	8	7	46952	47047	118	23	3e-18	89.8
Contig2.3	contig00102	84.78	92	10	4	43209	43297	3124	3034	3e-18	89.8
Contig2.3	contig00102	84.04	94	6	8	103754	103842	3123	3034	5e-16	82.4
Contig2.3	contig00102	82.61	92	12	4	86793	86882	118	29	6e-15	78.7
Contig2.3	contig00107	73.70	1247	216	100	102006	103196	7527	6337	2e-106	383
Contig2.3	contig00113	90.00	100	6	4	108327	108424	3185	3282	6e-30	126
Contig2.3	contig00122	98.19	15565	259	18	240961	256514	15556	3	0.0	2.717e+04
Contig2.3	contig00122	96.62	444	15	0	237959	238402	15990	15547	0.0	737
Contig2.3	contig00123	97.82	12643	195	44	209212	221823	30669	18076	0.0	2.175e+04
Contig2.3	contig00123	98.84	11606	119	9	226250	237853	11593	2	0.0	2.067e+04
Contig2.3	contig00123	97.16	2712	69	8	221984	224691	18037	15330	0.0	4575
Contig2.3	contig00124	95.24	42	1	1	187621	187662	650	610	4e-12	65.8
Contig2.3	contig00125	98.44	6620	96	7	192599	199213	14765	8148	0.0	1.165e+04
Contig2.3	contig00125	98.46	5398	80	3	199307	204703	8102	2707	0.0	9505
Contig2.3	contig00125	97.72	2808	55	9	189208	192012	18176	15375	0.0	4822
Contig2.3	contig00125	92.86	2214	78	45	204876	207073	2674	525	0.0	3140
Contig2.3	contig00125	99.08	433	4	0	192169	192601	15321	14889	0.0	778
Contig2.3	contig00125	98.13	107	2	0	208388	208494	476	370	4e-47	187
Contig2.3	contig00127	91.64	706	29	22	187982	188680	1015	333	0.0	950
Contig2.3	contig00127	89.29	140	9	6	188910	189046	205	69	2e-43	171
Contig2.3	contig00127	93.33	75	3	2	130892	130965	1165	1092	5e-25	110
Contig2.3	contig00127	81.63	98	9	4	188726	188814	335	238	7e-14	73.1
Contig2.3	contig00130	97.68	6076	112	13	180115	186163	6074	1	0.0	1.041e+04
Contig2.3	contig00131	98.76	4036	47	3	176048	180083	4033	1	0.0	7173
Contig2.3	contig00131	97.03	874	22	4	175024	175894	4967	4095	0.0	1467
Contig2.3	contig00132	96.26	19979	620	122	141840	161760	30115	10207	0.0	3.263e+04
Contig2.3	contig00132	93.80	21575	965	279	120455	141817	51586	30173	0.0	3.208e+04
Contig2.3	contig00132	98.10	8587	135	15	166406	174986	8565	1	0.0	1.493e+04
Contig2.3	contig00132	98.36	183	2	1	120213	120395	51919	51738	4e-87	320
Contig2.3	contig00132	95.17	145	3	4	166282	166424	8940	8798	9e-59	226
Contig2.3	contig00132	91.54	130	6	4	166165	166291	9969	9842	3e-43	174
Contig2.3	contig00132	100.00	48	0	0	166057	166104	9994	9947	1e-17	89.8
Contig2.3	contig00133	95.13	4397	157	34	115840	120228	4348	1	0.0	6881
Contig2.3	contig00133	93.75	112	4	3	43192	43301	4468	4578	6e-41	165
Contig2.3	contig00133	94.51	91	3	2	103754	103843	4485	4574	4e-33	139
Contig2.3	contig00133	90.43	94	7	2	103752	103844	7259	7351	4e-28	122
Contig2.3	contig00133	88.24	102	7	5	115505	115604	7561	7463	2e-26	117
Contig2.3	contig00133	89.01	91	7	3	43210	43298	7261	7350	3e-24	110
Contig2.3	contig00133	84.96	113	6	7	46957	47063	4574	4467	1e-22	104
Contig2.3	contig00133	85.29	102	11	4	43312	43411	7356	7257	5e-22	102
Contig2.3	contig00133	86.32	95	5	5	43318	43408	4574	4484	2e-20	97.1
Contig2.3	contig00133	84.54	97	13	2	46951	47046	7356	7261	8e-20	95.3
Contig2.3	contig00141	98.84	3288	38	0	112242	115529	3288	1	0.0	5862
Contig2.3	contig00141	97.36	1477	39	0	110411	111887	5032	3556	0.0	2512
Contig2.3	contig00141	96.17	287	9	2	111945	112230	3549	3264	1e-132	468
Contig2.3	contig00142	96.48	5572	153	29	104012	109549	6345	783	0.0	9164
Contig2.3	contig00142	96.97	3466	101	4	100225	103688	9839	6376	0.0	5816
Contig2.3	contig00142	93.55	775	44	6	109612	110383	772	1	0.0	1149
Contig2.3	contig00143	97.36	12270	282	26	47232	59465	35212	22949	0.0	2.083e+04
Contig2.3	contig00143	97.51	9471	201	20	59727	69189	22887	13444	0.0	1.615e+04
Contig2.3	contig00143	96.27	5041	162	16	88423	93444	9215	4182	0.0	8244
Contig2.3	contig00143	97.23	2746	70	6	97469	100211	2743	1	0.0	4645
Contig2.3	contig00143	97.85	1302	28	0	86914	88215	10623	9322	0.0	2250
Contig2.3	contig00143	93.62	235	15	0	81353	81587	11517	11283	1e-96	351
Contig2.3	contig00143	92.95	227	15	1	86562	86788	10897	10672	5e-90	329
Contig2.3	contig00143	83.87	93	8	7	84627	84715	11036	10947	1e-15	82.4
Contig2.3	contig00144	92.11	76	5	1	46820	46894	4678	4753	1e-23	106
Contig2.3	contig00144	93.85	65	4	0	59485	59549	4689	4753	2e-21	99.0
Contig2.3	contig00144	100.00	29	0	0	47001	47029	4753	4725	5e-08	54.7
Contig2.3	contig00144	100.00	29	0	0	43362	43390	4753	4725	5e-08	54.7
Contig2.3	contig00193	100.00	39	0	0	43373	43411	11652	11690	3e-13	73.1
Contig2.3	contig00193	95.35	43	1	1	187621	187663	279	320	2e-11	67.6
Contig2.3	contig00193	100.00	36	0	0	47012	47047	11652	11687	2e-11	67.6
Contig2.3	contig00193	100.00	36	0	0	43209	43244	11687	11652	2e-11	67.6
Contig2.3	contig00193	100.00	35	0	0	103754	103788	11686	11652	6e-11	65.8
Contig2.3	contig00200	97.54	3006	66	6	3662	6663	11501	14502	0.0	5134
Contig2.3	contig00200	96.47	1019	32	4	6	1022	8729	9745	0.0	1679
Contig2.3	contig00200	87.29	299	13	11	3366	3662	10034	10309	4e-87	318
Contig2.3	contig00201	97.03	8035	210	25	12317	20339	2326	10343	0.0	1.349e+04
Contig2.3	contig00201	97.54	1585	36	3	6680	8263	1	1583	0.0	2708
Contig2.3	contig00201	98.21	558	8	2	10416	10973	1580	2135	0.0	974
Contig2.3	contig00201	100.00	35	0	0	17066	17100	7103	7069	1e-10	65.8
Contig2.3	contig00211	93.48	46	3	0	53097	53142	2848	2803	8e-12	69.4
Contig2.3	contig00216	90.63	363	18	13	208860	209217	3616	3967	1e-132	468
Contig2.3	contig00224	95.08	61	3	0	46823	46883	4633	4573	8e-21	97.1
Contig2.3	contig00232	96.55	58	2	0	46826	46883	17708	17651	3e-20	97.1
Contig2.3	contig00239	90.95	718	28	22	188045	188742	36175	35475	0.0	931
Contig2.3	contig00239	94.20	138	8	0	188936	189073	35381	35244	2e-54	211
Contig2.3	contig00239	97.87	94	2	0	189113	189206	35268	35175	6e-40	163
Contig2.3	contig00239	100.00	29	0	0	43203	43231	32511	32539	3e-07	54.7
Contig2.3	contig00239	100.00	29	0	0	47025	47053	32539	32511	3e-07	54.7
Contig2.3	contig00239	100.00	28	0	0	43383	43410	11186	11159	1e-06	52.8
Contig2.3	contig00243	95.00	60	3	0	46823	46882	4316	4257	2e-20	95.3
Contig2.3	contig00251	92.98	114	6	2	46826	46938	539	427	2e-41	165
Contig2.3	contig00251	94.95	99	5	0	59485	59583	535	437	1e-38	156
Contig2.3	contig00255	78.67	905	135	52	23	898	5662	6537	1e-156	549
Contig2.3	contig00266	78.76	386	39	26	187037	187412	92	444	2e-57	219
Contig2.3	contig00266	97.14	35	1	0	53106	53140	3222	3188	1e-09	60.2
Contig2.3	contig00267	89.13	92	9	1	46957	47047	621	530	9e-27	113
Contig2.3	contig00267	88.17	93	8	3	43318	43408	621	530	4e-25	108
Contig2.3	contig00267	86.60	97	9	4	43209	43302	530	625	6e-24	104
Contig2.3	contig00267	81.44	97	13	5	103754	103847	531	625	4e-15	75.0
Contig2.3	contig00271	82.26	744	75	42	188097	188816	4366	5076	4e-169	590
Contig2.3	contig00271	100.00	32	0	0	188166	188197	5077	5108	2e-09	60.2
Contig2.3	contig00275	100.00	28	0	0	180202	180229	11967	11994	1e-06	52.8
Contig2.3	contig00343	96.00	2622	96	9	81376	83993	884	3500	0.0	4252
Contig2.3	contig00343	96.55	2380	55	16	84126	86503	3520	5874	0.0	3916
Contig2.3	contig00343	94.70	132	3	3	84145	84275	3994	4122	3e-52	202
Contig2.3	contig00343	85.23	149	8	13	84146	84285	4922	5065	7e-34	141
Contig2.3	contig00343	84.62	156	7	16	85538	85687	3534	3678	3e-33	139
Contig2.3	contig00343	86.13	137	10	9	84141	84274	5174	5304	3e-33	139
Contig2.3	contig00343	90.12	81	6	2	84001	84079	4917	4997	1e-22	104
Contig2.3	contig00343	96.30	54	2	0	86495	86548	328	275	3e-18	89.8
Contig2.3	contig00348	98.39	62	0	1	2664	2724	1	62	1e-23	108
Contig2.3	contig00354	96.66	718	22	2	23972	24688	2194	2910	0.0	1192
Contig2.3	contig00355	98.46	2343	34	2	26380	28721	1392	3733	0.0	4126
Contig2.3	contig00355	97.66	1367	32	0	24848	26214	1	1367	0.0	2348
Contig2.3	contig00356	97.51	12473	292	18	28944	41407	1	12464	0.0	2.130e+04
Contig2.3	contig00356	97.73	3611	77	4	43437	47046	14089	17695	0.0	6209
Contig2.3	contig00356	96.59	1615	43	12	41580	43187	12479	14088	0.0	2667
Contig2.3	contig00356	91.16	249	16	6	59482	59727	17476	17721	2e-91	333
Contig2.3	contig00356	93.33	195	11	2	43227	43420	17515	17708	2e-77	287
Contig2.3	contig00356	80.95	189	20	11	43210	43390	17695	17515	6e-32	135
Contig2.3	contig00356	80.83	193	17	14	103752	103935	17697	17516	2e-31	134
Contig2.3	contig00356	96.00	75	3	0	47145	47219	18238	18312	4e-28	122
Contig2.3	contig00356	79.19	173	18	13	46866	47029	17678	17515	2e-22	104
Contig2.3	contig00356	77.59	174	19	13	59521	59684	17678	17515	2e-17	87.9
Contig2.3	contig00563	93.55	279	16	2	187137	187414	1671	1394	4e-116	414
Contig2.3	contig00563	90.41	73	1	6	187020	187089	1834	1765	7e-19	91.6
Contig2.3	contig00564	97.14	35	1	0	53107	53141	19164	19198	4e-09	60.2
Contig2.3	contig00769	97.78	45	1	0	23673	23717	1840	1884	2e-15	78.7
Contig2.3	contig00840	93.18	44	3	0	53099	53142	4292	4335	6e-11	65.8
Contig2.3	contig00872	90.48	126	2	6	2472	2595	442	325	7e-40	158
Contig2.3	contig01252	79.09	1033	185	30	219888	220904	1996	979	0.0	682
Contig2.3	contig01252	74.95	535	96	34	215057	215572	6734	6219	5e-55	211
Contig2.3	contig01553	73.63	967	178	64	65368	66297	1122	196	4e-83	302
Contig2.3	contig01879	75.84	716	104	53	257316	257998	2665	1986	3e-82	300
Contig2.3	contig01980	78.93	954	163	36	219970	220904	1016	82	3e-177	614
Contig2.3	contig01982	76.16	818	135	47	257345	258132	6	793	4e-105	375
Contig2.3	contig01982	72.40	587	95	55	259206	259756	1786	2341	2e-29	124
Contig2.3	contig02007	95.56	45	0	2	53106	53149	1381	1338	3e-13	71.3
Contig2.3	contig02060	83.32	2062	233	103	257762	259770	2	2005	0.0	1799
Contig2.3	contig02060	100.00	55	0	0	260164	260218	2385	2439	8e-23	102
Contig2.3	contig02063	94.90	882	28	11	186144	187015	1	875	0.0	1363
Contig2.3	contig02063	94.33	247	14	0	187168	187414	940	1186	3e-106	379
Contig2.3	contig02082	83.85	161	9	14	130820	130964	2029	2188	2e-33	137
Contig2.3	contig02082	98.57	70	1	0	187982	188051	2266	2335	2e-29	124
Contig2.3	contig02088	81.51	449	53	28	257549	257982	15	448	4e-95	342
Contig2.3	contig02118	97.33	75	2	0	208549	208623	1925	1999	1e-30	128
Contig2.3	contig02147	85.87	368	25	24	208860	209217	354	4	2e-102	366
Contig2.3	contig02147	93.14	102	7	0	208551	208652	1932	1831	2e-37	150
Contig2.3	contig02165	87.50	272	22	11	259504	259770	1729	1465	1e-83	303
Contig2.3	contig02165	94.37	71	0	3	260151	260218	1061	992	4e-24	106
Contig2.3	contig02232	100.00	56	0	0	260163	260218	1675	1620	1e-23	104
Contig2.3	contig02305	82.04	1136	153	48	258653	259765	1570	463	0.0	920
Contig2.3	contig02362	82.02	1541	181	84	258247	259743	1492	4	0.0	1223
Contig2.3	contig02374	83.24	364	41	19	259415	259770	1459	1108	2e-87	316
Contig2.3	contig02374	100.00	55	0	0	260164	260218	694	640	5e-23	102
Contig2.3	contig02458	99.08	1417	13	0	258065	259481	1417	1	0.0	2545
Contig2.3	contig02510	98.69	1225	13	3	256842	258064	1224	1	0.0	2170
Contig2.3	contig02510	97.97	148	3	0	256638	256785	1384	1237	9e-70	257
Contig2.3	contig02631	72.61	376	69	31	110676	111034	1137	779	2e-20	93.5
Contig2.3	contig03001	72.81	743	131	59	65369	66077	93	798	1e-48	187
Contig2.3	contig03256	79.26	680	100	41	194062	194720	306	965	8e-124	436
Contig2.3	contig05190	85.64	780	91	20	258615	259383	779	10	0.0	800
Contig2.3	contig05290	78.17	142	25	6	78	216	604	466	2e-18	86.1
Contig2.3	contig05420	81.25	336	41	22	257686	258010	758	434	2e-68	252
Contig2.3	contig05713	81.06	755	91	47	257886	258613	6	735	1e-159	555
Contig2.3	contig05719	80.03	756	95	51	257886	258612	6	734	1e-145	508
Contig2.3	contig05808	81.01	574	81	27	256964	257523	149	708	3e-122	431
Contig2.3	contig06054	77.43	678	127	26	101053	101717	665	1	3e-107	381
Contig2.3	contig07073	81.96	255	35	11	256975	257224	393	641	1e-54	206
Contig2.3	contig07790	82.60	431	53	22	257705	258125	606	188	3e-101	361
Contig2.3	contig08170	76.16	453	79	27	236489	236928	47	483	3e-56	211
Contig2.3	contig08418	80.74	457	75	12	128994	129444	529	80	3e-96	344
Contig2.3	contig09214	94.83	58	3	0	204591	204648	544	487	4e-20	91.6
Contig2.3	contig09453	79.31	551	76	36	259148	259682	529	1	1e-98	351
Contig2.3	contig09545	94.03	67	4	0	258619	258685	5	71	2e-23	102
Contig2.3	contig09587	80.37	433	63	22	258589	259010	450	29	9e-86	309
Contig2.3	contig09864	83.25	388	38	27	256966	257339	145	519	2e-92	331
Contig2.3	contig10094	74.64	418	75	29	174327	174728	404	2	1e-39	156
Contig2.3	contig10461	79.33	508	76	24	259223	259718	491	1	6e-92	329
Contig2.3	contig10561	90.66	503	32	15	257506	258002	1	494	0.0	654
Contig2.3	contig10758	85.06	87	7	4	256644	256728	137	219	5e-18	84.2
Contig2.3	contig12158	87.72	171	18	3	256874	257044	172	5	6e-52	196
Contig2.3	contig12158	82.81	128	9	11	256644	256766	357	238	1e-23	102
Contig2.3	contig12615	90.18	397	32	7	256876	257269	396	4	2e-146	510
Contig2.3	contig13299	97.92	48	1	0	260171	260218	57	104	5e-18	84.2
Contig2.3	contig13517	84.00	100	14	2	259658	259756	412	314	2e-21	95.3
Contig2.3	contig13539	85.56	90	1	8	256644	256728	152	234	5e-18	84.2
Contig2.3	contig14163	87.30	63	8	0	246457	246519	221	159	9e-15	73.1
Contig2.3	contig14384	91.26	389	32	2	257051	257438	3	390	5e-152	529
Contig2.3	contig14693	82.03	384	49	18	258621	258994	382	9	6e-86	309
Contig2.3	contig14756	79.13	393	54	27	259288	259668	377	1	5e-67	246
Contig2.3	contig14915	81.49	389	50	19	259301	259680	376	1	4e-83	300
Contig2.3	contig15527	84.25	292	36	10	257131	257417	35	321	6e-76	276
Contig2.3	contig15967	85.39	89	3	8	256644	256728	170	252	4e-18	84.2
Contig2.3	contig16713	100.00	53	0	0	260166	260218	89	37	1e-22	99.0
Contig2.3	contig16714	97.78	45	1	0	260029	260073	79	35	2e-16	78.7
Contig2.3	contig16985	79.92	254	43	8	256975	257224	254	5	4e-47	180
Contig2.3	contig17115	85.58	326	34	12	257387	257707	318	1	4e-92	329
Contig2.3	contig17284	78.57	322	35	28	258452	258759	11	312	1e-47	182
Contig2.3	contig17600	81.35	252	43	4	256975	257224	254	5	9e-54	202
Contig2.3	contig17979	95.95	296	4	7	259664	259955	292	1	2e-135	473
Contig2.3	contig18340	83.57	280	40	6	257667	257944	276	1	2e-70	257
Contig2.3	contig19003	85.88	262	23	14	257506	257760	1	255	3e-73	267
Contig2.3	contig19182	100.00	53	0	0	260166	260218	243	191	9e-23	99.0
Contig2.3	contig19336	86.47	207	23	4	258014	258217	11	215	5e-60	222
Contig2.3	contig19341	86.52	89	2	8	256644	256728	182	100	6e-20	89.8
Contig2.3	contig19372	85.34	116	8	9	256644	256755	60	170	1e-26	111
Contig2.3	contig19446	83.75	240	33	6	257706	257943	237	2	5e-60	222
Contig2.3	contig19555	93.42	76	5	0	259694	259769	1	76	3e-27	113
Contig2.3	contig19791	90.83	120	6	5	3546	3662	218	101	5e-40	156
Contig2.3	contig20069	87.64	89	11	0	115505	115593	179	91	2e-24	104
Contig2.3	contig20533	98.90	181	1	1	259482	259661	183	3	4e-90	322
Contig2.3	contig20534	97.77	179	1	3	259487	259663	178	1	4e-85	305
Contig2.3	contig20611	89.76	166	16	1	258016	258180	167	2	8e-57	211
Contig2.3	contig20950	99.15	118	1	0	259956	260073	1	118	2e-57	213
Contig2.3	contig20984	89.21	139	14	1	257446	257584	146	9	3e-45	172
Contig2.3	contig20999	98.11	53	1	0	260166	260218	87	35	3e-21	93.5
Contig2.3	contig21184	90.41	73	5	2	204577	204648	9	80	6e-22	95.3
Contig2.3	contig21353	92.50	80	4	2	204577	204655	80	2	2e-27	113
Contig2.3	contig21381	97.39	115	3	0	257761	257875	1	115	1e-52	196
Contig2.3	contig21414	89.16	83	9	0	115504	115586	86	4	9e-25	104
Contig3.1	contig00005	81.97	122	17	3	115292	115408	7605	7726	3e-21	99.0
Contig3.1	contig00005	93.22	59	3	1	202744	202801	7614	7672	3e-17	86.1
Contig3.1	contig00025	98.28	174	3	0	96489	96662	174	1	6e-84	305
Contig3.1	contig00053	98.46	130	1	1	27087	27216	1	129	3e-61	228
Contig3.1	contig00057	76.87	787	134	43	9407	10166	2218	1453	7e-112	401
Contig3.1	contig00063	80.18	111	11	10	135237	135346	10487	10587	4e-13	73.1
Contig3.1	contig00073	93.85	65	2	2	208453	208516	14955	15018	2e-20	97.1
Contig3.1	contig00073	91.04	67	2	4	115281	115345	16068	16132	1e-17	87.9
Contig3.1	contig00073	97.56	41	1	0	115474	115514	16124	16164	1e-12	71.3
Contig3.1	contig00073	97.44	39	1	0	202749	202787	16094	16132	2e-11	67.6
Contig3.1	contig00073	97.14	35	1	0	87037	87071	16124	16158	3e-09	60.2
Contig3.1	contig00084	94.83	58	3	0	234389	234446	4360	4303	3e-19	91.6
Contig3.1	contig00084	89.39	66	5	2	27157	27221	4360	4296	2e-16	82.4
Contig3.1	contig00089	100.00	31	0	0	118848	118878	7357	7387	6e-09	58.4
Contig3.1	contig00093	98.73	79	0	1	159628	159706	46780	46703	1e-32	139
Contig3.1	contig00093	98.73	79	0	1	159630	159707	47342	47264	1e-32	139
Contig3.1	contig00093	100.00	74	0	0	159633	159706	47101	47028	4e-32	137
Contig3.1	contig00102	89.09	110	8	4	115410	115516	3024	3132	1e-31	134
Contig3.1	contig00102	84.78	92	10	4	86984	87072	3034	3124	3e-18	89.8
Contig3.1	contig00121	92.67	191	12	2	99977	100166	14448	14259	9e-74	274
Contig3.1	contig00123	76.71	717	119	47	115766	116458	7196	6504	6e-98	355
Contig3.1	contig00133	94.85	97	4	1	86983	87078	4574	4478	1e-36	150
Contig3.1	contig00133	90.22	92	6	3	86982	87071	7351	7261	2e-26	117
Contig3.1	contig00133	84.16	101	14	2	115413	115512	7356	7257	2e-20	97.1
Contig3.1	contig00133	85.26	95	4	6	115419	115508	4574	4485	3e-18	89.8
Contig3.1	contig00143	91.75	194	12	4	99977	100168	11776	11585	3e-71	267
Contig3.1	contig00144	94.80	2405	104	21	42544	44940	4256	1865	0.0	3729
Contig3.1	contig00144	100.00	76	0	0	42315	42390	4364	4289	3e-34	141
Contig3.1	contig00144	91.55	71	6	0	115286	115356	4683	4753	2e-21	99.0
Contig3.1	contig00144	92.42	66	2	2	202736	202798	4688	4753	3e-19	91.6
Contig3.1	contig00144	93.44	61	2	2	202905	202964	4735	4794	1e-18	89.8
Contig3.1	contig00144	100.00	29	0	0	115463	115491	4753	4725	4e-08	54.7
Contig3.1	contig00145	95.95	74	3	0	228213	228286	1388	1461	3e-27	121
Contig3.1	contig00145	82.48	137	15	9	228409	228541	40308	40439	2e-24	111
Contig3.1	contig00150	88.42	190	18	3	99977	100166	7750	7935	2e-59	226
Contig3.1	contig00150	94.02	117	6	1	27099	27214	11967	11851	2e-44	176
Contig3.1	contig00150	96.81	94	1	2	27118	27210	13646	13554	3e-38	156
Contig3.1	contig00150	87.39	111	10	4	152238	152346	7568	7676	9e-29	124
Contig3.1	contig00150	84.09	132	15	5	111527	111654	7549	7678	3e-28	122
Contig3.1	contig00150	86.73	113	10	5	203007	203116	7678	7568	1e-27	121
Contig3.1	contig00151	90.74	54	5	0	233383	233436	92	39	2e-13	73.1
Contig3.1	contig00152	96.08	51	2	0	234213	234263	54	4	5e-18	84.2
Contig3.1	contig00152	96.08	51	2	0	26981	27031	54	4	5e-18	84.2
Contig3.1	contig00153	100.00	32	0	0	51567	51598	2608	2577	1e-09	60.2
Contig3.1	contig00153	100.00	31	0	0	60891	60921	2608	2578	4e-09	58.4
Contig3.1	contig00160	88.89	72	8	0	102673	102744	953	882	3e-18	89.8
Contig3.1	contig00171	81.77	2216	330	68	100360	102538	4076	6254	0.0	1786
Contig3.1	contig00172	97.94	97	0	2	27115	27210	20525	20430	2e-41	167
Contig3.1	contig00190	92.11	114	7	2	111711	111823	28720	28832	1e-38	159
Contig3.1	contig00190	91.23	114	8	2	152401	152513	28720	28832	6e-37	154
Contig3.1	contig00190	80.15	131	14	10	228416	228540	47421	47297	6e-17	87.9
Contig3.1	contig00190	81.31	107	13	7	203008	203111	28661	28559	1e-14	80.5
Contig3.1	contig00193	97.56	41	1	0	115474	115514	11652	11692	1e-12	71.3
Contig3.1	contig00193	100.00	36	0	0	87037	87072	11652	11687	1e-11	67.6
Contig3.1	contig00211	85.25	217	17	13	27003	27211	7938	8147	4e-54	209
Contig3.1	contig00211	87.79	172	16	5	234235	234403	7938	8107	3e-50	196
Contig3.1	contig00211	92.31	52	2	2	203007	203057	11841	11791	5e-13	73.1
Contig3.1	contig00211	100.00	32	0	0	111623	111654	11810	11841	4e-09	60.2
Contig3.1	contig00211	88.24	51	2	2	152298	152346	11791	11839	2e-08	58.4
Contig3.1	contig00216	91.84	98	5	3	237467	237563	2045	2140	5e-32	134
Contig3.1	contig00218	91.11	45	4	0	203013	203057	12014	11970	7e-10	62.1
Contig3.1	contig00220	100.00	33	0	0	203007	203039	4717	4685	9e-10	62.1
Contig3.1	contig00220	100.00	32	0	0	111623	111654	4686	4717	3e-09	60.2
Contig3.1	contig00220	100.00	30	0	0	152317	152346	4686	4715	4e-08	56.5
Contig3.1	contig00223	95.97	10930	378	57	209212	220109	42857	31958	0.0	1.769e+04
Contig3.1	contig00223	97.26	1931	47	6	228268	230195	19805	17878	0.0	3267
Contig3.1	contig00223	94.19	2047	105	7	226175	228218	21824	19789	0.0	3109
Contig3.1	contig00223	97.71	437	9	1	224246	224681	23684	23248	0.0	750
Contig3.1	contig00223	81.16	138	16	10	222211	222342	15912	15779	1e-21	102
Contig3.1	contig00223	90.57	53	5	0	231459	231511	17930	17878	4e-12	71.3
Contig3.1	contig00224	97.13	3905	102	8	202943	206841	4578	678	0.0	6582
Contig3.1	contig00224	96.02	1132	32	13	201662	202787	5697	4573	0.0	1829
Contig3.1	contig00224	98.69	610	8	0	208511	209120	610	1	0.0	1083
Contig3.1	contig00224	93.69	111	4	3	111543	111652	4758	4650	8e-41	163
Contig3.1	contig00224	91.45	117	9	1	111707	111823	4519	4404	1e-39	159
Contig3.1	contig00224	92.79	111	4	4	152238	152346	4758	4650	4e-39	158
Contig3.1	contig00224	91.15	113	9	1	152401	152513	4515	4404	2e-37	152
Contig3.1	contig00224	87.39	111	10	4	111715	111823	4650	4758	4e-29	124
Contig3.1	contig00224	85.83	120	10	7	152238	152354	4404	4519	5e-28	121
Contig3.1	contig00224	86.61	112	10	5	202600	202709	4404	4512	2e-27	119
Contig3.1	contig00224	86.49	111	11	4	152405	152513	4650	4758	2e-27	119
Contig3.1	contig00224	85.59	118	7	9	111542	111655	4404	4515	2e-26	115
Contig3.1	contig00225	98.43	19404	281	19	182237	201630	19391	1	0.0	3.413e+04
Contig3.1	contig00225	97.96	9335	165	25	172857	182180	34077	24757	0.0	1.616e+04
Contig3.1	contig00225	97.43	311	8	0	172545	172855	34323	34013	1e-150	531
Contig3.1	contig00226	97.05	373	11	0	172132	172504	373	1	0.0	628
Contig3.1	contig00227	97.40	3158	75	7	163130	166283	6463	3309	0.0	5371
Contig3.1	contig00227	99.02	102	0	1	167834	167934	1645	1544	2e-46	182
Contig3.1	contig00227	100.00	35	0	0	165416	165450	4142	4176	2e-11	65.8
Contig3.1	contig00228	98.82	9783	105	6	152683	162463	10206	432	0.0	1.742e+04
Contig3.1	contig00228	95.74	1478	61	2	150745	152221	11751	10275	0.0	2379
Contig3.1	contig00228	96.13	439	14	3	162725	163162	437	1	0.0	713
Contig3.1	contig00229	96.60	3092	83	16	139421	142496	9104	6019	0.0	5108
Contig3.1	contig00229	97.72	1709	37	2	137667	139374	10813	9106	0.0	2939
Contig3.1	contig00229	86.82	2473	229	88	148261	150680	2435	7	0.0	2671
Contig3.1	contig00229	95.80	1168	49	0	144027	145194	4504	3337	0.0	1886
Contig3.1	contig00229	96.07	331	10	3	142931	143259	5716	5387	8e-153	536
Contig3.1	contig00229	94.14	273	15	1	142612	142884	5993	5722	4e-116	414
Contig3.1	contig00229	92.40	171	8	4	135969	136137	11038	10871	2e-63	239
Contig3.1	contig00229	100.00	29	0	0	135908	135936	11061	11033	9e-08	54.7
Contig3.1	contig00230	96.37	662	13	9	134755	135406	1758	1098	0.0	1079
Contig3.1	contig00231	95.60	2361	95	9	131066	133422	2469	114	0.0	3775
Contig3.1	contig00231	99.62	266	1	0	130686	130951	2756	2491	3e-138	486
Contig3.1	contig00232	96.10	7099	211	33	115516	122555	22947	15856	0.0	1.151e+04
Contig3.1	contig00232	97.35	4640	110	12	125962	130593	14070	9436	0.0	7875
Contig3.1	contig00232	97.79	1814	25	13	122988	124798	15870	14069	0.0	3114
Contig3.1	contig00233	95.64	3535	126	15	111754	115285	3549	40	0.0	5650
Contig3.1	contig00233	95.09	224	9	2	152444	152666	3549	3327	9e-98	351
Contig3.1	contig00233	96.10	77	2	1	111570	111646	3611	3536	2e-29	124
Contig3.1	contig00233	94.59	74	3	1	152268	152340	3609	3536	5e-26	113
Contig3.1	contig00233	92.21	77	5	1	202628	202703	3612	3536	2e-24	108
Contig3.1	contig00233	91.43	70	6	0	202601	202670	3480	3549	5e-21	97.1
Contig3.1	contig00233	88.73	71	7	1	111543	111613	3480	3549	1e-17	86.1
Contig3.1	contig00233	88.73	71	6	2	152238	152307	3480	3549	1e-17	86.1
Contig3.1	contig00233	84.62	78	10	2	111721	111797	3536	3612	6e-15	76.8
Contig3.1	contig00233	84.62	78	10	2	152411	152487	3536	3612	6e-15	76.8
Contig3.1	contig00234	95.45	66	3	0	202599	202664	66	1	2e-23	106
Contig3.1	contig00234	96.83	63	2	0	111542	111604	65	3	2e-23	106
Contig3.1	contig00234	95.38	65	1	2	152238	152301	64	1	3e-22	102
Contig3.1	contig00234	87.50	64	8	0	111760	111823	1	64	6e-14	75.0
Contig3.1	contig00234	85.94	64	9	0	152450	152513	1	64	3e-12	69.4
Contig3.1	contig00235	97.70	3085	65	6	108464	111545	5708	2627	0.0	5299
Contig3.1	contig00239	97.81	8773	185	7	87723	96492	31981	23213	0.0	1.513e+04
Contig3.1	contig00239	97.06	4565	127	7	100294	104853	23239	18677	0.0	7681
Contig3.1	contig00239	96.78	3414	98	10	104849	108256	18602	15195	0.0	5685
Contig3.1	contig00239	98.19	2535	45	1	84472	87005	35053	32519	0.0	4425
Contig3.1	contig00239	97.45	510	12	1	87084	87593	32534	32026	0.0	869
Contig3.1	contig00239	100.00	31	0	0	87050	87080	32539	32509	2e-08	58.4
Contig3.1	contig00242	87.71	236	25	4	42081	42314	3902	4135	6e-73	272
Contig3.1	contig00242	97.70	87	0	2	27126	27210	1	87	1e-35	148
Contig3.1	contig00243	85.58	430	43	18	120135	120555	3984	3565	4e-122	433
Contig3.1	contig00243	93.65	63	4	0	120705	120767	4312	4250	2e-20	95.3
Contig3.1	contig00250	98.99	99	0	1	27113	27210	1	99	4e-44	176
Contig3.1	contig00251	96.67	90	2	1	202744	202832	526	437	2e-36	148
Contig3.1	contig00251	98.41	63	1	0	86992	87054	437	499	2e-25	111
Contig3.1	contig00252	100.00	28	0	0	84321	84348	8239	8212	2e-07	52.8
Contig3.1	contig00257	86.21	58	5	2	118879	118934	28681	28625	9e-09	60.2
Contig3.1	contig00266	100.00	31	0	0	84319	84349	28	58	3e-09	58.4
Contig3.1	contig00267	89.01	91	9	1	115419	115508	621	531	3e-26	111
Contig3.1	contig00267	85.71	98	8	6	86979	87072	625	530	2e-22	99.0
Contig3.1	contig00272	100.00	29	0	0	87689	87717	1997	1969	8e-08	54.7
Contig3.1	contig00285	91.15	226	18	2	99942	100166	1551	1327	3e-83	305
Contig3.1	contig00285	85.94	64	5	4	100072	100133	1360	1421	5e-11	65.8
Contig3.1	contig00288	86.67	180	20	4	99977	100154	12429	12252	2e-50	196
Contig3.1	contig00329	96.98	497	14	1	4936	5432	496	1	0.0	833
Contig3.1	contig00330	96.15	52	1	1	4886	4936	1870	1819	3e-17	84.2
Contig3.1	contig00331	94.62	186	5	5	4714	4895	5876	5692	6e-77	283
Contig3.1	contig00331	96.69	121	1	3	27099	27217	5992	5873	2e-51	198
Contig3.1	contig00331	98.92	93	1	0	233783	233875	6084	5992	6e-42	167
Contig3.1	contig00331	98.92	93	1	0	26017	26109	6084	5992	6e-42	167
Contig3.1	contig00332	97.52	202	5	0	4357	4558	4887	4686	2e-95	346
Contig3.1	contig00335	97.73	1014	23	0	3349	4362	1175	162	0.0	1746
Contig3.1	contig00335	92.86	168	10	2	100000	100166	10653	10487	2e-64	243
Contig3.1	contig00335	85.71	63	7	2	100072	100133	10520	10581	5e-11	65.8
Contig3.1	contig00336	98.41	1323	17	4	30146	31466	164	1484	0.0	2324
Contig3.1	contig00336	93.55	62	3	1	31482	31542	1701	1762	2e-19	91.6
Contig3.1	contig00351	90.31	196	17	2	99977	100171	1669	1475	2e-68	255
Contig3.1	contig00356	98.31	236	4	0	115286	115521	17473	17708	6e-116	414
Contig3.1	contig00356	89.66	232	14	10	202744	202970	17488	17714	1e-77	287
Contig3.1	contig00356	93.75	80	1	3	86978	87054	17593	17515	2e-26	117
Contig3.1	contig00356	96.55	58	2	0	120704	120761	17475	17532	3e-20	97.1
Contig3.1	contig00356	77.42	186	22	17	202770	202945	17678	17503	3e-19	93.5
Contig3.1	contig00356	78.03	173	20	14	115328	115491	17678	17515	3e-19	93.5
Contig3.1	contig00356	84.95	93	7	5	86983	87071	17606	17695	2e-17	87.9
Contig3.1	contig00563	97.22	4530	94	21	78539	83040	6385	1860	0.0	7638
Contig3.1	contig00563	98.78	3277	38	2	75264	78540	9726	6452	0.0	5829
Contig3.1	contig00563	93.48	92	3	3	228211	228300	6443	6353	1e-31	134
Contig3.1	contig00564	97.23	14272	376	20	60967	75229	14261	1	0.0	2.414e+04
Contig3.1	contig00564	98.05	8860	135	17	52000	60829	23106	14255	0.0	1.537e+04
Contig3.1	contig00564	95.45	44	2	0	51560	51603	14914	14871	2e-12	71.3
Contig3.1	contig00564	93.33	45	2	1	60882	60925	14917	14873	9e-11	65.8
Contig3.1	contig00565	98.08	7032	129	6	44996	52026	7027	1	0.0	1.223e+04
Contig3.1	contig00565	97.14	35	0	1	60892	60925	458	424	7e-09	58.4
Contig3.1	contig00764	97.50	40	0	1	27172	27210	4206	4167	4e-12	67.6
Contig3.1	contig00840	100.00	32	0	0	84317	84348	3195	3164	2e-09	60.2
Contig3.1	contig00840	96.88	32	0	1	150677	150707	4431	4400	4e-07	52.8
Contig3.1	contig01490	71.33	429	86	32	213442	213858	1371	968	3e-15	76.8
Contig3.1	contig01499	77.04	575	104	28	181247	181807	1528	2088	4e-84	305
Contig3.1	contig02118	95.74	47	2	0	13450	13496	1971	1925	4e-15	76.8
Contig3.1	contig02266	74.71	1313	246	78	25954	27224	333	1601	8e-145	507
Contig3.1	contig02281	93.40	212	13	1	234235	234445	212	1	2e-86	313
Contig3.1	contig02572	73.41	613	117	43	186982	187571	755	1344	1e-48	187
Contig3.1	contig04075	78.00	891	135	50	200530	201388	901	40	6e-144	503
Contig3.1	contig04993	99.50	798	3	1	26414	27211	1	797	0.0	1450
Contig3.1	contig04993	93.21	383	15	10	234066	234443	421	797	5e-159	553
Contig3.1	contig05847	82.45	359	51	12	164176	164528	642	290	5e-84	303
Contig3.1	contig05857	79.73	745	91	50	200399	201110	718	1	2e-138	484
Contig3.1	contig06604	87.22	180	16	6	159626	159804	347	174	2e-52	198
Contig3.1	contig06807	74.13	549	115	26	109453	109988	125	659	2e-53	202
Contig3.1	contig07087	81.30	540	71	27	200514	201038	586	62	3e-116	411
Contig3.1	contig10666	97.54	244	5	1	96493	96736	492	250	4e-118	416
Contig3.1	contig16978	85.91	298	28	13	200525	200815	322	32	6e-85	305
Contig3.1	contig18166	99.65	286	1	0	25620	25905	1	286	1e-150	523
Contig3.1	contig18166	99.65	286	1	0	233386	233671	1	286	1e-150	523
Contig3.1	contig18263	96.80	281	9	0	26352	26632	282	2	2e-134	470
Contig3.1	contig19840	94.52	219	12	0	26415	26633	2	220	4e-95	339
Contig3.1	contig20174	97.03	202	6	0	85228	85429	1	202	1e-95	340
Contig3.1	contig20447	91.10	191	13	3	25627	25816	1	188	4e-70	255
Contig3.1	contig20447	91.10	191	13	3	233393	233582	1	188	4e-70	255
Contig3.1	contig20486	95.68	185	8	0	26540	26724	1	185	6e-83	298
Contig3.1	contig20488	94.54	183	10	0	26319	26501	3	185	2e-78	283
Contig3.1	contig20536	98.91	183	2	0	233782	233964	183	1	7e-92	327
Contig3.1	contig20536	98.91	183	2	0	26016	26198	183	1	7e-92	327
Contig3.1	contig20624	96.59	176	6	0	26748	26923	176	1	3e-81	292
Contig3.1	contig20624	97.78	90	2	0	234066	234155	90	1	4e-40	156
Contig3.1	contig21444	97.30	111	3	0	26634	26744	113	3	2e-50	189
Contig3.1	contig21446	97.35	113	3	0	26634	26746	113	1	2e-51	193
Contig3.1	contig21465	95.41	109	3	2	26924	27031	1	108	2e-45	172
Contig3.1	contig21465	95.41	109	3	2	234156	234263	1	108	2e-45	172
Contig3.1	contig21473	93.75	112	4	2	27067	27177	110	1	3e-43	165
Contig3.1	contig21475	100.00	110	0	0	25906	26015	110	1	7e-55	204
Contig3.1	contig21475	100.00	109	0	0	233672	233780	110	2	3e-54	202
Contig3.2	contig00096	87.04	162	13	8	24575	24732	1	158	6e-45	176
Contig3.2	contig00107	95.40	87	3	1	37717	37802	3600	3514	3e-33	137
Contig3.2	contig00220	91.22	148	7	6	24551	24695	18037	17893	4e-51	196
Contig3.2	contig00221	97.51	2409	51	6	16750	19153	2455	51	0.0	4108
Contig3.2	contig00222	98.07	2020	39	0	14631	16650	2020	1	0.0	3515
Contig3.2	contig00223	97.90	13982	277	14	673	14648	13972	1	0.0	2.418e+04
Contig3.2	contig00223	96.97	33	1	0	14660	14692	2	34	2e-08	56.5
Contig3.2	contig00327	97.76	7711	125	17	25513	33202	275	7958	0.0	1.324e+04
Contig3.2	contig00327	98.64	1467	18	2	33201	34666	12774	14239	0.0	2597
Contig3.2	contig00327	98.13	268	5	0	24912	25179	7	274	6e-133	468
Contig3.2	contig00327	91.04	67	4	2	32373	32438	7531	7596	5e-19	89.8
Contig3.2	contig00328	98.14	1074	16	4	34658	35730	26	1096	0.0	1869
Contig3.2	contig00331	97.46	236	4	2	37818	38052	4724	4490	2e-113	401
Contig3.2	contig00335	98.29	1171	19	1	35961	37130	10690	11860	0.0	2050
Contig3.2	contig01879	76.05	714	106	51	19991	20673	2665	1986	2e-86	311
Contig3.2	contig01982	76.28	818	134	45	20020	20807	6	793	1e-107	381
Contig3.2	contig01982	72.91	587	93	55	21881	22432	1786	2341	7e-36	143
Contig3.2	contig02060	83.52	2063	228	104	20437	22446	2	2005	0.0	1823
Contig3.2	contig02060	93.40	212	14	0	22844	23055	2385	2596	1e-87	315
Contig3.2	contig02088	81.92	448	53	26	20224	20657	15	448	3e-99	353
Contig3.2	contig02165	86.62	1084	99	40	22831	23891	1061	1	0.0	1157
Contig3.2	contig02165	88.28	273	19	11	22179	22446	1729	1465	1e-87	315
Contig3.2	contig02232	97.63	1686	27	8	22843	24526	1675	1	0.0	2880
Contig3.2	contig02305	82.06	1137	152	49	21328	22441	1570	463	0.0	922
Contig3.2	contig02327	84.58	1381	124	81	23061	24397	1539	204	0.0	1288
Contig3.2	contig02362	81.94	1545	182	85	20922	22422	1492	1	0.0	1218
Contig3.2	contig02374	88.35	695	71	9	22844	23533	694	5	0.0	826
Contig3.2	contig02374	83.84	365	38	20	22090	22446	1459	1108	1e-91	327
Contig3.2	contig02458	99.01	1417	14	0	20740	22156	1417	1	0.0	2540
Contig3.2	contig02510	99.10	1218	5	6	19525	20739	1215	1	0.0	2183
Contig3.2	contig02510	99.33	149	1	0	19325	19473	1385	1237	2e-74	270
Contig3.2	contig02942	76.85	959	145	70	22970	23888	947	26	1e-134	470
Contig3.2	contig03465	82.77	412	38	30	23996	24390	3	398	1e-94	337
Contig3.2	contig04303	77.98	704	96	53	22850	23518	178	857	1e-109	387
Contig3.2	contig05190	85.64	780	91	20	21290	22058	779	10	0.0	800
Contig3.2	contig05420	82.39	335	39	20	20361	20685	758	434	7e-76	274
Contig3.2	contig05543	77.17	692	90	61	22850	23506	55	713	7e-96	340
Contig3.2	contig05713	81.06	755	91	47	20561	21288	6	735	2e-160	555
Contig3.2	contig05719	80.16	756	94	51	20561	21287	6	734	4e-148	514
Contig3.2	contig05808	81.18	574	80	27	19639	20198	149	708	8e-125	436
Contig3.2	contig06484	88.82	662	54	18	23057	23709	2	652	0.0	795
Contig3.2	contig07073	82.35	255	34	11	19650	19899	393	641	5e-57	211
Contig3.2	contig07283	82.94	422	34	34	23994	24397	1	402	1e-97	346
Contig3.2	contig07790	83.29	431	50	22	20380	20800	606	188	4e-107	377
Contig3.2	contig08653	84.68	509	48	28	23141	23634	70	563	3e-138	481
Contig3.2	contig08673	85.21	453	43	22	23950	24390	566	126	4e-127	444
Contig3.2	contig09453	79.31	551	77	36	21823	22358	529	1	2e-99	351
Contig3.2	contig09545	94.03	67	4	0	21294	21360	5	71	2e-24	102
Contig3.2	contig09587	80.37	433	63	22	21264	21685	450	29	1e-86	309
Contig3.2	contig09673	82.28	237	26	16	23936	24165	451	224	5e-51	191
Contig3.2	contig09864	83.51	388	37	27	19641	20014	145	519	6e-95	337
Contig3.2	contig10461	79.37	509	75	24	21898	22394	491	1	3e-93	331
Contig3.2	contig10561	91.63	502	29	13	20181	20677	1	494	0.0	682
Contig3.2	contig10758	84.62	91	8	4	19332	19420	137	223	2e-19	86.1
Contig3.2	contig12158	87.72	171	18	3	19549	19719	172	5	9e-53	196
Contig3.2	contig12158	82.81	128	9	11	19332	19454	357	238	2e-24	102
Contig3.2	contig12205	90.10	414	26	14	23126	23533	409	5	4e-151	523
Contig3.2	contig12615	90.43	397	31	7	19551	19944	396	4	6e-149	516
Contig3.2	contig12693	82.49	434	49	25	23415	23834	1	421	1e-100	355
Contig3.2	contig13299	75.94	374	57	28	22851	23203	57	418	3e-42	161
Contig3.2	contig13455	88.73	71	3	5	24319	24387	138	205	2e-18	82.4
Contig3.2	contig13517	86.00	100	12	2	22334	22432	412	314	1e-25	106
Contig3.2	contig13539	79.74	153	8	16	19280	19420	97	238	1e-20	89.8
Contig3.2	contig13569	84.78	414	37	25	23548	23948	401	1	1e-111	392
Contig3.2	contig14216	88.55	393	36	9	23893	24281	2	389	2e-134	468
Contig3.2	contig14384	91.52	389	31	2	19726	20113	3	390	1e-154	534
Contig3.2	contig14671	80.83	313	41	18	24094	24397	4	306	3e-62	228
Contig3.2	contig14693	82.03	384	49	18	21296	21669	382	9	9e-87	309
Contig3.2	contig14756	79.19	394	53	28	21963	22344	377	1	7e-68	246
Contig3.2	contig14915	81.91	387	53	16	21976	22356	376	1	3e-87	311
Contig3.2	contig15527	84.25	292	36	10	19806	20092	35	321	9e-77	276
Contig3.2	contig15967	84.95	93	4	8	19332	19420	170	256	2e-19	86.1
Contig3.2	contig16089	85.59	340	34	15	23949	24281	345	14	8e-97	342
Contig3.2	contig16237	79.79	193	22	12	22843	23022	190	2	3e-31	124
Contig3.2	contig16713	95.40	87	4	0	22846	22932	89	3	1e-35	139
Contig3.2	contig16714	98.00	50	1	0	22704	22753	84	35	4e-20	87.9
Contig3.2	contig16985	80.31	254	42	8	19650	19899	254	5	1e-49	185
Contig3.2	contig17115	85.28	326	35	12	20062	20382	318	1	3e-91	324
Contig3.2	contig17284	78.88	322	34	28	21127	21434	11	312	4e-50	187
Contig3.2	contig17600	81.75	252	42	4	19650	19899	254	5	3e-56	207
Contig3.2	contig17979	94.44	306	2	13	22340	22644	292	1	2e-131	457
Contig3.2	contig18340	84.64	280	37	6	20342	20619	276	1	2e-76	274
Contig3.2	contig19003	85.17	263	23	15	20181	20435	1	255	8e-71	255
Contig3.2	contig19182	93.42	243	16	0	22846	23088	243	1	2e-102	361
Contig3.2	contig19336	86.96	207	22	4	20689	20892	11	215	2e-62	228
Contig3.2	contig19341	86.02	93	3	8	19332	19420	182	96	2e-21	91.6
Contig3.2	contig19372	86.21	116	7	9	19332	19443	60	170	4e-29	117
Contig3.2	contig19446	85.00	240	30	6	20381	20618	237	2	8e-66	239
Contig3.2	contig19555	94.74	76	4	0	22370	22445	1	76	1e-29	119
Contig3.2	contig19647	91.67	60	3	2	24319	24377	86	144	1e-18	82.4
Contig3.2	contig19664	92.38	223	13	3	24696	24916	228	8	1e-88	315
Contig3.2	contig19805	95.65	69	3	0	24315	24383	40	108	2e-27	111
Contig3.2	contig20150	97.40	77	1	1	24315	24390	6	82	4e-33	130
Contig3.2	contig20415	95.65	69	3	0	24315	24383	153	85	1e-27	111
Contig3.2	contig20426	87.50	136	15	2	23143	23277	135	1	6e-41	156
Contig3.2	contig20533	98.37	184	1	2	22157	22339	183	1	6e-91	322
Contig3.2	contig20534	97.19	178	1	4	22162	22337	178	3	9e-84	298
Contig3.2	contig20611	89.76	166	16	1	20691	20855	167	2	1e-57	211
Contig3.2	contig20756	99.41	169	1	0	24527	24695	1	169	1e-86	307
Contig3.2	contig20950	91.53	118	1	6	22645	22753	1	118	2e-40	154
Contig3.2	contig20952	88.24	153	14	4	23798	23948	1	151	3e-48	180
Contig3.2	contig20984	87.77	139	16	1	20121	20259	146	9	1e-42	161
Contig3.2	contig20999	96.43	84	3	0	22846	22929	87	4	5e-36	139
Contig3.2	contig21381	97.39	115	3	0	20436	20550	1	115	2e-53	196
Contig3.3	contig00331	96.32	1167	37	6	3918	5080	5383	4219	0.0	1912
Contig3.3	contig00331	91.76	1226	89	8	92	1309	2309	1088	0.0	1694
Contig3.3	contig00331	94.74	114	6	0	1298	1411	151	38	7e-47	178
Contig3.3	contig00331	90.00	70	6	1	6146	6215	4210	4142	4e-20	89.8
Contig3.3	contig00331	93.62	47	2	1	6	51	4188	4142	5e-14	69.4
Contig3.3	contig00336	95.00	60	3	0	3849	3908	3193	3252	4e-22	95.3
Contig3.3	contig09373	90.07	453	45	0	3028	3480	3	455	3e-171	588
Contig3.4	contig00082	92.78	97	7	0	3895	3991	20866	20962	6e-35	141
Contig3.4	contig00085	86.73	98	8	5	3890	3984	4327	4422	2e-24	104
Contig3.4	contig00085	98.15	54	1	0	4122	4175	4412	4465	9e-22	95.3
Contig3.4	contig00329	98.77	81	1	0	2033	2113	96	16	1e-37	145
Contig3.4	contig00330	97.75	712	15	1	1327	2038	1230	520	0.0	1225
Contig3.4	contig00330	96.89	386	12	0	689	1074	2728	2343	0.0	647
Contig3.4	contig00330	92.68	82	6	0	1246	1327	2349	2268	3e-29	119
Contig3.4	contig00331	97.44	587	14	1	1	587	4839	4254	0.0	1000
Contig3.4	contig00336	94.44	144	4	4	4124	4264	3053	3195	4e-59	219
[truncated: 1,639 more rows]
