# Supplementary material for: Expansion of intestinal Prevotella copri correlates with enhanced susceptibility to arthritis
Source: eLife. 2013 Nov 5;2:e01202. doi: 10.7554/eLife.01202 (PMC3816614; doi:10.7554/eLife.01202)
Supplement: Figure 2—source data 1. — DOI: http://dx.doi.org/10.7554/eLife.01202.010 [file elife01202s003.zip › Figure_2/Patient_Assemblies/Pcopri_Filtered/Subject_030B_FE.kept]

contig00001
contig00002
contig00003
contig00005
contig00006
contig00007
contig00008
contig00010
contig00011
contig00012
contig00019
contig00020
contig00021
contig00022
contig00026
contig00027
contig00028
contig00029
contig00030
contig00031
contig00032
contig00033
contig00036
contig00037
contig00038
contig00039
contig00040
contig00057
contig00059
contig00060
contig00061
contig00062
contig00063
contig00064
contig00066
contig00067
contig00068
contig00069
contig00070
contig00071
contig00072
contig00073
contig00077
contig00078
contig00079
contig00080
contig00081
contig00082
contig00089
contig00090
contig00091
contig00092
contig00093
contig00094
contig00095
contig00096
contig00099
contig00100
contig00101
contig00103
contig00104
contig00105
contig00106
contig00107
contig00110
contig00111
contig00112
contig00113
contig00114
contig00115
contig00116
contig00117
contig00118
contig00120
contig00121
contig00122
contig00123
contig00125
contig00126
contig00129
contig00130
contig00131
contig00132
contig00141
contig00143
contig00144
contig00148
contig00149
contig00150
contig00153
contig00155
contig00157
contig00158
contig00159
contig00160
contig00161
contig00164
contig00165
contig00167
contig00168
contig00170
contig00171
contig00172
contig00174
contig00176
contig00177
contig00178
contig00179
contig00180
contig00181
contig00182
contig00184
contig00186
contig00187
contig00188
contig00189
contig00190
contig00191
contig00192
contig00193
contig00194
contig00199
contig00200
contig00201
contig00202
contig00203
contig00204
contig00206
contig00208
contig00209
contig00210
contig00211
contig00212
contig00213
contig00215
contig00216
contig00217
contig00218
contig00220
contig00221
contig00222
contig00223
contig00224
contig00225
contig00226
contig00227
contig00228
contig00229
contig00232
contig00235
contig00239
contig00242
contig00246
contig00248
contig00249
contig00250
contig00252
contig00253
contig00254
contig00255
contig00257
contig00258
contig00259
contig00261
contig00262
contig00263
contig00264
contig00265
contig00266
contig00271
contig00272
contig00273
contig00274
contig00275
contig00276
contig00278
contig00279
contig00280
contig00283
contig00284
contig00285
contig00286
contig00287
contig00288
contig00327
contig00328
contig00330
contig00331
contig00332
contig00335
contig00336
contig00344
contig00345
contig00349
contig00351
contig00352
contig00353
contig00354
contig00355
contig00356
contig00563
contig00564
contig00565
contig00766
contig00767
contig00768
contig00770
contig00771
contig00840
contig00841
contig00842
contig00843
contig00844
contig02232
contig02281
contig02458
contig02510
contig02586
contig02994
contig03032
contig04993
contig05602
contig06176
contig06983
contig10666
contig11208
contig13370
contig14996
contig15257
contig16714
contig16983
contig17457
