# Supplementary material for: Expansion of intestinal Prevotella copri correlates with enhanced susceptibility to arthritis
Source: eLife. 2013 Nov 5;2:e01202. doi: 10.7554/eLife.01202 (PMC3816614; doi:10.7554/eLife.01202)
Supplement: Figure 2—source data 1. — DOI: http://dx.doi.org/10.7554/eLife.01202.010 [file elife01202s003.zip › Figure_2/Patient_Assemblies/Pcopri_Filtered/Subject_061B_FE.b6]

Contig0.1	contig00001	93.55	124	6	2	5158	5279	24739	24616	1e-45	183
Contig0.1	contig00002	87.12	295	28	9	39770	40058	18089	18379	2e-88	326
Contig0.1	contig00002	92.31	39	1	2	19242	19279	177445	177408	8e-07	54.7
Contig0.1	contig00003	92.62	122	6	3	14169	14288	74566	74446	2e-42	172
Contig0.1	contig00003	91.53	118	8	2	8428	8544	74566	74450	4e-39	161
Contig0.1	contig00003	94.44	90	4	1	96704	96792	74539	74450	6e-32	137
Contig0.1	contig00003	87.37	95	4	4	8564	8654	74450	74540	2e-21	102
Contig0.1	contig00003	85.26	95	6	7	14305	14395	74450	74540	5e-18	91.6
Contig0.1	contig00003	96.97	33	1	0	59312	59344	27553	27585	2e-07	56.5
Contig0.1	contig00004	87.91	215	20	6	39833	40044	105660	105871	3e-65	248
Contig0.1	contig00004	90.24	164	13	3	39877	40039	27752	27591	3e-54	211
Contig0.1	contig00004	97.33	75	2	0	14190	14264	141481	141555	4e-29	128
Contig0.1	contig00004	96.00	75	3	0	8449	8523	141481	141555	2e-27	122
Contig0.1	contig00004	95.59	68	3	0	96704	96771	141488	141555	1e-23	110
Contig0.1	contig00004	95.83	48	2	0	14348	14395	141534	141487	4e-14	78.7
Contig0.1	contig00004	95.83	48	2	0	8607	8654	141534	141487	4e-14	78.7
Contig0.1	contig00004	100.00	33	0	0	101074	101106	12166	12198	4e-09	62.1
Contig0.1	contig00005	93.62	47	2	1	44738	44783	108255	108301	2e-11	69.4
Contig0.1	contig00005	95.45	44	0	2	108014	108056	108259	108301	2e-11	69.4
Contig0.1	contig00006	85.64	181	22	4	39853	40031	96053	96231	5e-47	187
Contig0.1	contig00006	89.87	79	7	1	14352	14429	46096	46018	7e-21	100
Contig0.1	contig00006	100.00	30	0	0	71228	71257	73473	73502	2e-07	56.5
Contig0.1	contig00007	89.73	2221	153	72	8826	11010	102515	104696	0.0	2769
Contig0.1	contig00007	95.80	143	6	0	5231	5373	100542	100684	2e-60	231
Contig0.1	contig00007	96.63	89	3	0	6972	7060	102321	102409	2e-35	148
Contig0.1	contig00007	98.75	80	1	0	33626	33705	91327	91406	1e-33	143
Contig0.1	contig00007	100.00	29	0	0	101076	101104	32628	32656	5e-07	54.7
Contig0.1	contig00008	96.62	800	27	0	5417	6216	17095	17894	0.0	1328
Contig0.1	contig00008	87.39	230	25	4	39817	40044	107444	107217	3e-69	261
Contig0.1	contig00010	93.65	834	41	5	5330	6151	73009	72176	0.0	1236
Contig0.1	contig00010	96.20	79	3	0	5182	5260	73342	73264	7e-30	130
Contig0.1	contig00011	97.38	1448	38	0	6965	8412	38359	36912	0.0	2464
Contig0.1	contig00011	95.11	797	33	6	5389	6182	38674	39467	0.0	1251
Contig0.1	contig00011	89.63	569	43	14	8739	9299	36886	36326	0.0	710
Contig0.1	contig00011	81.93	841	123	25	5415	6238	98204	97376	0.0	684
Contig0.1	contig00011	94.20	138	5	3	10766	10901	36330	36194	3e-53	207
Contig0.1	contig00011	91.30	92	4	4	5168	5257	96276	96365	1e-27	122
Contig0.1	contig00012	96.72	61	2	0	5171	5231	40566	40506	1e-21	102
Contig0.1	contig00013	97.65	85	1	1	24387	24470	71966	72050	2e-34	145
Contig0.1	contig00015	100.00	37	0	0	108011	108047	18353	18389	1e-11	69.4
Contig0.1	contig00015	97.14	35	1	0	44740	44774	18355	18389	7e-09	60.2
Contig0.1	contig00015	97.14	35	1	0	70877	70911	26413	26379	7e-09	60.2
Contig0.1	contig00016	81.08	148	16	12	39870	40011	15693	15834	2e-23	108
Contig0.1	contig00021	89.34	197	18	3	39855	40049	36128	35933	2e-64	244
Contig0.1	contig00023	84.47	206	24	6	39853	40054	1053	852	4e-50	196
Contig0.1	contig00023	100.00	28	0	0	108021	108048	11293	11266	9e-07	52.8
Contig0.1	contig00025	82.84	134	11	9	39878	40005	34442	34569	5e-24	110
Contig0.1	contig00025	95.45	44	2	0	44740	44783	28209	28252	2e-12	71.3
Contig0.1	contig00025	100.00	37	0	0	108011	108047	28207	28243	9e-12	69.4
Contig0.1	contig00026	100.00	36	0	0	108014	108049	7066	7031	3e-11	67.6
Contig0.1	contig00026	90.20	51	1	4	44728	44776	7079	7031	4e-10	63.9
Contig0.1	contig00027	98.14	18513	275	42	103970	122460	35386	16921	0.0	3.222e+04
Contig0.1	contig00027	98.02	6817	91	20	89868	96676	49293	42513	0.0	1.180e+04
Contig0.1	contig00027	96.92	2796	53	22	101106	103876	38252	35465	0.0	4656
Contig0.1	contig00027	97.26	2734	56	14	96803	99531	42503	39784	0.0	4615
Contig0.1	contig00027	91.77	2649	180	36	87200	89828	52044	49414	0.0	3650
Contig0.1	contig00027	95.61	1434	49	9	99641	101061	39758	38326	0.0	2287
Contig0.1	contig00027	92.06	504	17	13	123830	124332	16806	16325	0.0	688
Contig0.1	contig00027	100.00	83	0	0	109984	110066	29266	29184	2e-37	154
Contig0.1	contig00027	100.00	83	0	0	110094	110176	29376	29294	2e-37	154
Contig0.1	contig00027	88.89	108	9	3	123670	123776	16922	16817	4e-30	130
Contig0.1	contig00027	97.14	35	1	0	108014	108048	24366	24400	5e-09	60.2
Contig0.1	contig00027	90.91	44	2	2	44741	44783	24366	24408	2e-08	58.4
Contig0.1	contig00029	98.51	15557	224	8	14438	29991	22192	6641	0.0	2.744e+04
Contig0.1	contig00029	98.10	2952	48	5	11187	14137	25160	22216	0.0	5134
Contig0.1	contig00032	87.25	102	7	6	8564	8663	37759	37662	1e-24	111
Contig0.1	contig00032	87.76	98	5	7	14196	14289	37669	37763	1e-23	108
Contig0.1	contig00032	86.46	96	11	2	14305	14399	37759	37665	2e-22	104
Contig0.1	contig00032	87.23	94	5	7	8455	8544	37669	37759	2e-21	100
Contig0.1	contig00032	85.57	97	7	7	96700	96792	37666	37759	1e-19	95.3
Contig0.1	contig00032	100.00	28	0	0	108022	108049	17171	17198	6e-07	52.8
Contig0.1	contig00034	86.25	80	8	3	70834	70911	10946	11024	2e-16	84.2
Contig0.1	contig00035	88.44	147	15	2	70877	71022	10336	10191	3e-44	176
Contig0.1	contig00036	100.00	29	0	0	8449	8477	26854	26882	1e-07	54.7
Contig0.1	contig00036	100.00	29	0	0	14190	14218	26854	26882	1e-07	54.7
Contig0.1	contig00038	97.73	20362	382	42	42545	62884	28201	7899	0.0	3.496e+04
Contig0.1	contig00038	88.73	6946	635	128	63404	70263	7340	457	0.0	8353
Contig0.1	contig00038	87.43	175	16	6	70251	70421	381	209	2e-50	196
Contig0.1	contig00038	87.29	118	11	4	70793	70908	116	1	6e-31	132
Contig0.1	contig00039	82.63	236	14	13	70796	71029	11920	12130	2e-46	183
Contig0.1	contig00040	100.00	41	0	0	14360	14400	24966	24926	2e-14	76.8
Contig0.1	contig00040	97.56	41	1	0	8619	8659	24966	24926	1e-12	71.3
Contig0.1	contig00040	100.00	36	0	0	8455	8490	24931	24966	1e-11	67.6
Contig0.1	contig00040	100.00	36	0	0	14196	14231	24931	24966	1e-11	67.6
Contig0.1	contig00040	100.00	35	0	0	96704	96738	24932	24966	5e-11	65.8
Contig0.1	contig00045	83.82	241	30	9	70812	71048	7364	7599	9e-58	220
Contig0.1	contig00056	90.62	64	3	3	30273	30335	12481	12420	3e-16	82.4
Contig0.1	contig00063	98.28	10827	130	28	29977	40797	1557	12333	0.0	1.891e+04
Contig0.1	contig00063	98.49	727	11	0	41811	42537	12325	13051	0.0	1282
Contig0.1	contig00066	88.77	187	15	6	39861	40044	12523	12340	4e-59	224
Contig0.1	contig00068	90.20	51	2	3	108009	108058	10866	10818	9e-11	63.9
Contig0.1	contig00068	100.00	28	0	0	44742	44769	10861	10834	2e-07	52.8
Contig0.1	contig00070	87.30	5739	509	186	76456	82089	6230	11853	0.0	6357
Contig0.1	contig00070	90.05	191	13	6	71029	71216	15	202	1e-64	243
Contig0.1	contig00070	92.36	157	6	6	70946	71099	1	154	2e-57	219
Contig0.1	contig00070	78.65	281	42	18	75448	75719	5213	5484	5e-43	171
Contig0.1	contig00078	94.44	54	3	0	124346	124399	2872	2925	5e-17	84.2
Contig0.1	contig00119	98.25	972	15	2	86129	87099	5068	4098	0.0	1700
Contig0.1	contig00119	97.33	150	2	2	82620	82769	4335	4188	2e-68	254
Contig0.1	contig00119	93.10	87	2	3	82537	82619	4702	4616	2e-29	124
Contig0.1	contig00147	98.77	4049	40	7	82090	86128	1	4049	0.0	7191
Contig0.1	contig00147	99.28	138	1	0	86864	87001	543	680	2e-67	250
Contig0.1	contig00147	94.25	87	2	2	86495	86581	457	540	3e-31	130
Contig0.1	contig00198	97.22	36	1	0	108014	108049	1762	1727	9e-11	62.1
Contig0.1	contig00198	91.11	45	3	1	44737	44780	1767	1723	3e-10	60.2
Contig0.1	contig00288	96.10	77	3	0	33627	33703	2603	2527	3e-30	126
Contig0.1	contig01521	95.15	103	3	2	33627	33727	979	1081	4e-41	161
Contig0.1	contig03109	80.13	302	42	14	44432	44723	688	395	9e-56	209
Contig0.1	contig03982	88.16	76	5	4	30244	30317	522	595	4e-19	87.9
Contig0.1	contig05154	80.34	356	50	20	86657	87002	439	94	1e-68	252
Contig0.1	contig06924	77.56	303	47	19	44432	44723	132	424	4e-42	163
Contig0.1	contig08539	85.62	299	30	13	52324	52614	297	4	5e-84	302
Contig0.1	contig08754	100.00	39	0	0	108010	108048	2	40	3e-15	73.1
Contig0.1	contig08754	93.18	44	2	1	44740	44782	5	48	2e-12	63.9
Contig0.1	contig08770	95.74	47	2	0	30276	30322	193	239	2e-16	76.8
Contig0.10	contig00005	89.89	277	6	7	20326	20602	63275	63529	2e-92	337
Contig0.10	contig00005	89.55	134	12	2	20699	20831	63494	63626	8e-42	169
Contig0.10	contig00007	100.00	30	0	0	10819	10848	27209	27180	5e-08	56.5
Contig0.10	contig00007	100.00	30	0	0	10819	10848	58138	58167	5e-08	56.5
Contig0.10	contig00012	95.92	49	2	0	41843	41891	8658	8706	3e-15	80.5
Contig0.10	contig00015	90.91	77	5	2	22733	22808	1528	1603	4e-22	102
Contig0.10	contig00016	87.65	81	4	6	22731	22808	64912	64835	3e-18	89.8
Contig0.10	contig00019	89.53	258	21	6	20433	20687	39581	39327	3e-88	322
Contig0.10	contig00020	86.43	199	20	7	10797	10992	27678	27484	6e-55	211
Contig0.10	contig00021	100.00	29	0	0	14169	14197	53602	53630	1e-07	54.7
Contig0.10	contig00024	100.00	30	0	0	10812	10841	6013	6042	3e-08	56.5
Contig0.10	contig00038	85.71	119	17	0	10727	10845	119	1	1e-29	126
Contig0.10	contig00038	87.93	58	7	0	10718	10775	172	115	2e-12	69.4
Contig0.10	contig00039	98.02	6376	115	11	3	6373	1419	7788	0.0	1.107e+04
Contig0.10	contig00039	97.73	4146	77	10	37523	41666	23981	28111	0.0	7119
Contig0.10	contig00039	96.99	3983	118	2	6473	10454	7817	11798	0.0	6689
Contig0.10	contig00039	96.57	3003	76	15	22963	25962	21006	23984	0.0	4950
Contig0.10	contig00039	98.11	1373	26	0	12777	14149	14927	16299	0.0	2392
Contig0.10	contig00039	97.73	660	12	3	11365	12023	12259	12916	0.0	1133
Contig0.10	contig00039	97.84	649	14	0	12128	12776	12918	13566	0.0	1122
Contig0.10	contig00039	97.77	224	4	1	17104	17327	20328	20550	1e-107	385
Contig0.10	contig00039	94.35	177	8	2	20945	21120	20652	20827	4e-73	270
Contig0.10	contig00039	85.55	256	14	8	10711	10966	11898	12130	7e-66	246
Contig0.10	contig00039	86.63	187	14	7	11012	11196	12061	12238	7e-51	196
Contig0.10	contig00039	86.67	165	12	6	21175	21338	20819	20974	3e-44	174
Contig0.10	contig00039	97.26	73	2	0	14200	14272	16315	16387	4e-29	124
Contig0.10	contig00041	92.09	139	10	1	47707	47844	15924	16062	2e-50	195
Contig0.10	contig00045	89.55	201	16	5	10787	10985	7402	7599	5e-67	250
Contig0.10	contig00045	100.00	30	0	0	10819	10848	7463	7434	1e-08	56.5
Contig0.10	contig00070	90.32	155	15	0	10884	11038	2	156	2e-53	204
Contig0.10	contig00084	97.07	4441	116	14	41667	46099	7466	3032	0.0	7468
Contig0.10	contig00103	88.39	422	35	13	47271	47685	3852	4266	1e-141	496
Contig0.10	contig00103	99.13	115	1	0	46098	46212	571	685	7e-55	207
Contig0.10	contig00119	97.73	881	18	2	19403	20282	900	21	0.0	1515
Contig0.10	contig00119	93.85	585	31	5	18825	19406	1836	1254	0.0	876
Contig0.2	contig00024	98.57	4473	62	2	3710	8181	21083	16612	0.0	7904
Contig0.2	contig00024	91.87	1230	84	15	14536	15757	16602	15381	0.0	1703
Contig0.2	contig00027	97.46	7730	180	15	28832	36556	15380	7662	0.0	1.318e+04
Contig0.2	contig00027	97.42	7644	192	5	36631	44272	7641	1	0.0	1.302e+04
Contig0.2	contig00027	91.30	69	6	0	28775	28843	15497	15429	5e-20	95.3
Contig0.2	contig00048	94.44	90	4	1	28621	28709	223	312	3e-33	137
Contig0.3	contig00001	93.68	1330	44	26	127962	129271	123033	124342	0.0	1954
Contig0.3	contig00001	88.62	773	64	23	105605	106367	92006	92764	0.0	918
Contig0.3	contig00001	92.74	537	29	10	59356	59887	65988	66519	0.0	767
Contig0.3	contig00001	93.44	366	11	11	105509	105868	67220	67578	3e-150	531
Contig0.3	contig00001	91.40	372	20	8	127964	128324	66832	67202	1e-140	499
Contig0.3	contig00001	84.52	407	48	14	105963	106363	124246	124643	2e-107	388
Contig0.3	contig00001	90.16	193	13	6	104919	105107	122755	122945	1e-64	246
Contig0.3	contig00001	91.57	178	13	1	105336	105511	66832	67009	5e-64	244
Contig0.3	contig00001	90.81	185	9	5	105334	105511	123033	123216	7e-63	241
Contig0.3	contig00001	89.09	165	12	6	127644	127805	122840	123001	1e-50	200
Contig0.3	contig00001	80.20	293	33	21	128721	128999	67182	67463	1e-49	196
Contig0.3	contig00001	80.08	246	23	19	121017	121251	122760	122990	2e-38	159
Contig0.3	contig00001	77.95	254	32	21	105509	105752	123829	124068	9e-32	137
Contig0.3	contig00001	92.63	95	4	3	60102	60194	122848	122941	1e-30	134
Contig0.3	contig00001	87.95	83	8	2	119967	120048	65889	65970	1e-19	97.1
Contig0.3	contig00001	97.78	45	1	0	105128	105172	67743	67787	5e-14	78.7
Contig0.3	contig00001	97.73	44	1	0	127763	127806	67744	67787	2e-13	76.8
Contig0.3	contig00001	100.00	35	0	0	127771	127805	67664	67630	4e-10	65.8
Contig0.3	contig00001	100.00	35	0	0	105137	105171	67664	67630	4e-10	65.8
Contig0.3	contig00001	100.00	34	0	0	127771	127804	67927	67894	2e-09	63.9
Contig0.3	contig00001	100.00	34	0	0	105137	105170	67927	67894	2e-09	63.9
Contig0.3	contig00001	100.00	28	0	0	16321	16348	23563	23590	3e-06	52.8
Contig0.3	contig00002	95.31	1706	66	10	127829	129522	160757	162460	0.0	2695
Contig0.3	contig00002	92.14	318	16	7	105195	105511	160757	161066	5e-123	440
Contig0.3	contig00002	95.51	156	6	1	106732	106886	172259	172414	4e-65	248
Contig0.3	contig00002	98.55	138	2	0	129941	130078	172259	172396	5e-64	244
Contig0.3	contig00002	78.12	256	32	21	105507	105752	161692	161933	6e-33	141
Contig0.3	contig00003	81.38	188	27	7	23759	23942	146248	146065	1e-34	147
Contig0.3	contig00004	95.59	68	3	0	16327	16394	141488	141555	1e-23	110
Contig0.3	contig00006	98.00	50	1	0	16320	16369	46047	46096	6e-17	87.9
Contig0.3	contig00006	95.24	42	2	0	32027	32068	46096	46055	7e-11	67.6
Contig0.3	contig00009	97.83	23388	424	59	33595	56959	82360	105686	0.0	4.030e+04
Contig0.3	contig00009	98.17	8053	118	9	23946	31970	72728	80779	0.0	1.403e+04
Contig0.3	contig00009	98.74	1503	19	0	32101	33603	80785	82287	0.0	2671
Contig0.3	contig00009	92.14	1196	83	11	121221	122411	105459	106648	0.0	1677
Contig0.3	contig00009	94.72	284	11	4	57035	57316	105684	105965	1e-122	438
Contig0.3	contig00009	91.43	105	5	4	59195	59295	101328	101432	4e-33	141
Contig0.3	contig00010	98.25	4804	61	16	8727	13517	53997	58790	0.0	8384
Contig0.3	contig00010	99.07	967	7	1	13659	14625	58836	59800	0.0	1735
Contig0.3	contig00010	97.45	392	8	1	8200	8591	53544	53933	0.0	667
Contig0.3	contig00012	91.67	60	1	4	59240	59298	25024	24968	7e-15	80.5
Contig0.3	contig00014	96.50	257	7	2	105509	105763	51653	51397	2e-118	424
Contig0.3	contig00014	81.51	438	33	29	128580	129002	51811	51407	4e-86	316
Contig0.3	contig00015	93.51	77	3	2	59219	59294	1528	1603	5e-25	113
Contig0.3	contig00015	90.91	77	5	2	52626	52701	1528	1603	1e-21	102
Contig0.3	contig00016	89.16	83	4	5	59219	59298	64910	64830	1e-20	99.0
Contig0.3	contig00016	87.50	80	6	4	52626	52703	64910	64833	9e-18	89.8
Contig0.3	contig00026	79.40	199	33	7	23759	23953	54443	54249	3e-31	134
Contig0.3	contig00030	87.72	57	5	2	131150	131205	31086	31141	9e-11	65.8
Contig0.3	contig00032	75.84	1068	200	56	22030	23068	35098	34060	1e-138	490
Contig0.3	contig00032	83.03	330	42	13	23626	23948	33526	33204	2e-77	287
Contig0.3	contig00034	98.73	79	1	0	59216	59294	14270	14348	1e-33	141
Contig0.3	contig00034	94.25	87	4	1	52615	52701	14263	14348	7e-31	132
Contig0.3	contig00041	91.28	149	12	1	8063	8210	16062	15914	4e-52	202
Contig0.3	contig00041	88.54	157	9	3	13513	13668	15928	16076	5e-46	182
Contig0.3	contig00041	92.00	75	4	2	90776	90848	16062	15988	1e-22	104
Contig0.3	contig00041	100.00	38	0	0	104620	104657	16080	16043	1e-12	71.3
Contig0.3	contig00059	93.67	158	9	1	106732	106888	7503	7346	2e-62	235
Contig0.3	contig00059	91.33	173	7	7	129941	130112	7503	7338	1e-60	230
Contig0.3	contig00059	97.87	47	1	0	105128	105174	14531	14485	3e-16	82.4
Contig0.3	contig00059	97.78	45	1	0	127763	127807	14530	14486	4e-15	78.7
Contig0.3	contig00059	100.00	31	0	0	105144	105174	8355	8385	5e-09	58.4
Contig0.3	contig00059	100.00	30	0	0	127778	127807	8355	8384	2e-08	56.5
Contig0.3	contig00060	96.41	1785	54	7	57450	59228	1	1781	0.0	2933
Contig0.3	contig00060	97.45	942	24	0	65259	66200	1879	2820	0.0	1607
Contig0.3	contig00060	94.86	797	41	0	125301	126097	5094	5890	0.0	1245
Contig0.3	contig00060	90.66	878	51	26	128138	128999	12507	13369	0.0	1138
Contig0.3	contig00060	92.86	364	15	10	105509	105868	13128	13484	2e-147	518
Contig0.3	contig00060	96.32	190	7	0	67271	67460	5089	5278	9e-86	313
Contig0.3	contig00060	94.30	158	9	0	104729	104886	5210	5367	1e-64	243
Contig0.3	contig00060	100.00	50	0	0	104892	104941	5847	5896	1e-19	93.5
Contig0.3	contig00060	100.00	46	0	0	105129	105174	6114	6159	2e-17	86.1
Contig0.3	contig00060	100.00	45	0	0	127763	127807	6114	6158	8e-17	84.2
Contig0.3	contig00060	100.00	36	0	0	127770	127805	13570	13535	8e-12	67.6
Contig0.3	contig00060	100.00	36	0	0	105136	105171	13570	13535	8e-12	67.6
Contig0.3	contig00096	95.67	6470	229	37	1	6446	15	6457	0.0	1.035e+04
Contig0.3	contig00103	96.02	1581	63	0	6447	8027	5950	4370	0.0	2571
Contig0.3	contig00285	90.91	77	6	1	56394	56470	2720	2795	5e-23	102
Contig0.3	contig03047	76.37	931	152	61	43596	44492	1055	159	1e-124	438
Contig0.3	contig05287	84.88	430	55	10	11372	11796	345	769	6e-121	425
Contig0.3	contig06635	91.53	59	3	2	56397	56454	318	375	5e-17	80.5
Contig0.3	contig08826	87.67	146	9	8	105727	105868	1	141	5e-42	161
Contig0.3	contig08826	100.00	34	0	0	127772	127805	225	192	2e-12	63.9
Contig0.3	contig08826	100.00	34	0	0	105138	105171	225	192	2e-12	63.9
Contig0.4	contig00001	98.10	21117	359	25	160739	181825	45736	24633	0.0	3.673e+04
Contig0.4	contig00001	98.38	17733	275	13	8410	26133	191584	173856	0.0	3.114e+04
Contig0.4	contig00001	97.75	15428	314	27	145071	160489	63093	47690	0.0	2.654e+04
Contig0.4	contig00001	98.12	12521	202	25	88783	101293	118694	106197	0.0	2.179e+04
Contig0.4	contig00001	98.04	10860	173	21	65484	76309	140609	129756	0.0	1.884e+04
Contig0.4	contig00001	95.92	9838	317	67	54245	64040	151859	142064	0.0	1.587e+04
Contig0.4	contig00001	98.41	8064	123	5	32174	40234	167917	159856	0.0	1.418e+04
Contig0.4	contig00001	97.85	7287	141	12	133337	140618	73920	66645	0.0	1.257e+04
Contig0.4	contig00001	96.47	6768	210	19	126328	133089	80657	73913	0.0	1.115e+04
Contig0.4	contig00001	98.41	5927	80	4	26136	32049	173882	167957	0.0	1.041e+04
Contig0.4	contig00001	97.34	5499	111	16	120667	126164	86116	80652	0.0	9313
Contig0.4	contig00001	98.03	4709	88	5	76562	81268	129626	124921	0.0	8176
Contig0.4	contig00001	97.30	4776	118	8	103389	108155	104198	99425	0.0	8094
Contig0.4	contig00001	97.71	4283	91	7	116217	120495	90391	86112	0.0	7360
Contig0.4	contig00001	98.22	3869	68	1	111061	114929	96800	92933	0.0	6761
Contig0.4	contig00001	97.88	3299	61	7	192932	196227	10116	6824	0.0	5696
Contig0.4	contig00001	96.40	3445	99	14	85094	88519	122147	118709	0.0	5651
Contig0.4	contig00001	98.06	2993	57	1	196347	199339	6785	3794	0.0	5204
Contig0.4	contig00001	97.87	2817	54	5	142262	145074	65976	63162	0.0	4865
Contig0.4	contig00001	98.05	2717	52	1	199513	202229	2894	179	0.0	4723
Contig0.4	contig00001	98.36	2627	42	1	5448	8074	194281	191656	0.0	4612
Contig0.4	contig00001	98.50	2533	36	1	108403	110935	99430	96900	0.0	4466
Contig0.4	contig00001	98.19	2485	40	5	1144	3625	198382	195900	0.0	4335
Contig0.4	contig00001	97.44	2032	46	6	190509	192537	22698	20670	0.0	3459
Contig0.4	contig00001	96.35	2107	57	12	101310	103407	106221	104126	0.0	3446
Contig0.4	contig00001	98.23	1580	25	1	3857	5436	195839	194263	0.0	2760
Contig0.4	contig00001	96.55	1132	35	3	115085	116215	92938	91810	0.0	1871
Contig0.4	contig00001	95.76	919	35	2	41394	42312	158809	157895	0.0	1478
Contig0.4	contig00001	96.13	827	21	10	40279	41098	159859	159037	0.0	1339
Contig0.4	contig00001	97.35	642	13	4	84431	85069	123001	122361	0.0	1088
Contig0.4	contig00001	91.49	764	35	21	83470	84217	67584	66835	0.0	1024
Contig0.4	contig00001	89.42	813	69	17	188967	189773	23527	22726	0.0	1009
Contig0.4	contig00001	95.77	614	22	4	44308	44919	156047	155436	0.0	987
Contig0.4	contig00001	87.26	777	65	30	82981	83741	92764	92006	0.0	856
Contig0.4	contig00001	95.31	320	13	2	42328	42646	157906	157588	9e-143	507
Contig0.4	contig00001	90.51	369	17	6	140064	140431	123386	123035	3e-132	472
Contig0.4	contig00001	99.20	250	2	0	182798	183047	24499	24250	4e-126	451
Contig0.4	contig00001	97.20	250	7	0	160489	160738	46422	46173	9e-118	424
Contig0.4	contig00001	87.13	373	21	11	83863	84224	123386	123030	6e-110	398
Contig0.4	contig00001	84.31	408	45	17	82985	83383	124643	124246	6e-105	381
Contig0.4	contig00001	89.81	265	18	9	139683	139942	92266	92006	6e-90	331
Contig0.4	contig00001	98.40	188	3	0	41100	41287	158996	158809	6e-90	331
Contig0.4	contig00001	88.35	266	20	11	115759	116019	67575	67316	3e-83	309
Contig0.4	contig00001	98.17	164	2	1	192709	192872	20604	20442	5e-76	285
Contig0.4	contig00001	80.69	290	30	23	139795	140073	124068	123794	5e-51	202
Contig0.4	contig00001	80.56	288	34	19	83594	83872	124068	123794	5e-51	202
Contig0.4	contig00001	94.12	102	1	4	150710	150809	57314	57216	2e-35	150
Contig0.4	contig00001	94.12	102	1	4	150852	150950	57455	57356	2e-35	150
Contig0.4	contig00001	95.40	87	2	2	183071	183156	23722	23637	1e-31	137
Contig0.4	contig00001	98.31	59	1	0	140833	140891	66632	66574	1e-21	104
Contig0.4	contig00001	98.00	50	1	0	192891	192940	20448	20399	1e-16	87.9
Contig0.4	contig00001	76.69	163	26	11	139473	139629	67630	67786	2e-14	80.5
Contig0.4	contig00001	90.38	52	3	2	139595	139644	66785	66836	2e-10	67.6
Contig0.4	contig00001	100.00	35	0	0	139331	139365	67665	67631	7e-10	65.8
Contig0.4	contig00001	100.00	35	0	0	140575	140609	122226	122260	7e-10	65.8
Contig0.4	contig00001	100.00	34	0	0	139332	139365	67752	67785	2e-09	63.9
Contig0.4	contig00001	100.00	34	0	0	139474	139507	67894	67927	2e-09	63.9
Contig0.4	contig00001	100.00	32	0	0	184310	184341	18858	18827	3e-08	60.2
Contig0.4	contig00002	98.07	5379	96	8	47010	52382	106396	101020	0.0	9350
Contig0.4	contig00002	91.42	1876	142	18	52384	54249	100978	99112	0.0	2555
Contig0.4	contig00002	86.17	629	53	24	43748	44367	107201	106598	0.0	649
Contig0.4	contig00002	95.38	368	8	5	140064	140431	161251	160893	6e-164	577
Contig0.4	contig00002	91.08	370	13	12	83863	84221	161251	160891	1e-135	483
Contig0.4	contig00002	98.55	138	2	0	82479	82616	172396	172259	7e-64	244
Contig0.4	contig00002	81.69	295	28	23	139795	140078	161933	161654	3e-57	222
Contig0.4	contig00002	81.51	292	34	19	83594	83877	161933	161654	3e-57	222
Contig0.4	contig00002	93.84	146	9	0	41143	41288	107357	107212	1e-56	220
Contig0.4	contig00003	88.98	118	10	3	8082	8197	74566	74450	2e-33	143
Contig0.4	contig00003	90.65	107	8	2	140615	140719	74556	74450	8e-33	141
Contig0.4	contig00003	87.74	106	2	9	76352	76451	74539	74439	2e-24	113
Contig0.4	contig00003	86.46	96	3	7	108286	108376	74450	74540	2e-19	97.1
Contig0.4	contig00003	86.32	95	5	5	140741	140831	74450	74540	2e-19	97.1
Contig0.4	contig00003	86.32	95	5	5	3636	3726	74540	74450	2e-19	97.1
Contig0.4	contig00003	85.71	91	11	2	32070	32159	74539	74450	6e-19	95.3
Contig0.4	contig00003	85.26	95	6	5	133222	133312	74450	74540	8e-18	91.6
Contig0.4	contig00003	84.85	99	5	7	8220	8313	74453	74546	8e-18	91.6
Contig0.4	contig00004	93.24	74	5	0	140625	140698	141482	141555	2e-23	110
Contig0.4	contig00004	95.52	67	3	0	8110	8176	141489	141555	8e-23	108
Contig0.4	contig00004	94.55	55	3	0	8259	8313	141535	141481	4e-16	86.1
Contig0.4	contig00004	92.86	56	3	1	133257	133312	141541	141487	2e-14	80.5
Contig0.4	contig00004	95.92	49	2	0	3636	3684	141487	141535	2e-14	80.5
Contig0.4	contig00004	95.92	49	2	0	140783	140831	141535	141487	2e-14	80.5
Contig0.4	contig00004	95.83	48	2	0	108329	108376	141534	141487	6e-14	78.7
Contig0.4	contig00004	95.83	48	2	0	32070	32117	141488	141535	6e-14	78.7
Contig0.4	contig00006	91.95	559	31	13	188974	189522	72868	73422	0.0	771
Contig0.4	contig00006	92.06	63	4	1	88700	88761	46096	46034	9e-17	87.9
Contig0.4	contig00006	98.00	50	1	0	108333	108382	46096	46047	9e-17	87.9
Contig0.4	contig00006	97.73	44	1	0	8264	8307	46096	46053	2e-13	76.8
Contig0.4	contig00006	97.56	41	1	0	76500	76540	46096	46056	9e-12	71.3
Contig0.4	contig00007	90.27	329	22	10	189200	189522	278	602	2e-117	422
Contig0.4	contig00008	90.53	1035	70	24	181787	182800	16833	17860	0.0	1343
Contig0.4	contig00009	98.61	72	1	0	141271	141342	106032	105961	4e-29	128
Contig0.4	contig00009	94.34	53	1	2	181667	181718	38616	38565	1e-14	80.5
Contig0.4	contig00009	96.00	50	0	2	142212	142260	105998	105950	1e-14	80.5
Contig0.4	contig00010	95.65	2346	80	21	190209	192543	71159	68825	0.0	3747
Contig0.4	contig00010	96.47	1529	30	11	192937	194464	62530	61025	0.0	2503
Contig0.4	contig00010	95.81	764	30	2	182007	182769	72938	72176	0.0	1232
Contig0.4	contig00010	97.84	232	4	1	192709	192940	68765	68535	8e-111	399
Contig0.4	contig00010	96.22	185	7	0	181745	181929	73342	73158	7e-82	303
Contig0.4	contig00010	78.85	227	30	14	189310	189527	72059	71842	7e-32	137
Contig0.4	contig00011	92.85	1077	39	26	181768	182837	38459	39504	0.0	1528
Contig0.4	contig00011	82.41	887	121	33	181904	182772	98334	97465	0.0	741
Contig0.4	contig00011	97.98	248	5	0	182909	183156	39490	39737	3e-120	431
Contig0.4	contig00011	89.53	191	18	2	181724	181912	96268	96458	5e-63	241
Contig0.4	contig00012	93.65	63	3	1	181736	181797	40565	40503	1e-18	93.5
Contig0.4	contig00014	96.93	261	6	2	139784	140042	51397	51657	4e-122	436
Contig0.4	contig00014	94.57	258	10	4	83583	83837	51397	51653	8e-110	396
Contig0.4	contig00014	94.30	158	8	1	115863	116019	51400	51557	4e-63	241
Contig0.4	contig00016	86.42	81	5	5	150480	150557	8247	8324	6e-16	84.2
Contig0.4	contig00022	82.61	115	16	4	183776	183888	6051	5939	2e-20	99.0
Contig0.4	contig00022	93.10	58	1	3	179024	179079	58566	58622	2e-15	82.4
Contig0.4	contig00023	79.69	256	34	16	189277	189522	6814	7061	1e-41	169
Contig0.4	contig00026	96.97	33	0	1	140295	140327	54220	54251	4e-07	54.7
Contig0.4	contig00032	89.13	92	8	2	133222	133312	37759	37669	4e-25	113
Contig0.4	contig00032	87.50	96	10	2	108286	108380	37759	37665	6e-24	110
Contig0.4	contig00032	87.10	93	8	4	3636	3726	37669	37759	9e-22	102
Contig0.4	contig00032	87.10	93	8	4	140741	140831	37759	37669	9e-22	102
Contig0.4	contig00032	87.10	93	6	6	32070	32159	37670	37759	3e-21	100
Contig0.4	contig00032	85.71	98	9	5	8105	8199	37666	37761	1e-20	99.0
Contig0.4	contig00032	86.60	97	4	6	140630	140721	37669	37761	1e-20	99.0
Contig0.4	contig00036	100.00	30	0	0	8286	8315	26881	26852	6e-08	56.5
Contig0.4	contig00036	100.00	28	0	0	140625	140652	26855	26882	8e-07	52.8
Contig0.4	contig00040	100.00	41	0	0	108341	108381	24966	24926	4e-14	76.8
Contig0.4	contig00040	100.00	39	0	0	3633	3671	24928	24966	5e-13	73.1
Contig0.4	contig00040	100.00	39	0	0	140796	140834	24966	24928	5e-13	73.1
Contig0.4	contig00040	100.00	39	0	0	133277	133315	24966	24928	5e-13	73.1
Contig0.4	contig00040	97.44	39	1	0	32066	32104	24928	24966	2e-11	67.6
Contig0.4	contig00040	100.00	36	0	0	140630	140665	24931	24966	2e-11	67.6
Contig0.4	contig00040	100.00	34	0	0	8110	8143	24933	24966	3e-10	63.9
Contig0.4	contig00041	91.16	147	12	1	120486	120631	15916	16062	8e-51	198
Contig0.4	contig00041	88.15	135	9	7	192578	192707	16062	15930	2e-37	154
Contig0.4	contig00041	91.89	111	7	2	126182	126290	15952	16062	2e-37	154
Contig0.4	contig00041	100.00	31	0	0	192677	192707	16044	16074	1e-08	58.4
Contig0.4	contig00056	88.24	119	10	4	114867	114983	238	122	3e-33	139
Contig0.4	contig00056	83.85	130	12	9	189282	189406	7698	7573	5e-26	115
Contig0.4	contig00059	90.26	195	9	9	82424	82616	7317	7503	2e-65	246
Contig0.4	contig00059	100.00	116	0	0	139472	139587	14487	14602	4e-56	215
Contig0.4	contig00059	100.00	34	0	0	139332	139365	14522	14489	2e-10	63.9
Contig0.4	contig00059	100.00	29	0	0	139472	139500	8383	8355	1e-07	54.7
Contig0.4	contig00060	96.25	480	14	4	139595	140073	13569	13093	0.0	784
Contig0.4	contig00060	90.98	399	25	11	83478	83872	13484	13093	5e-150	527
Contig0.4	contig00060	88.68	265	21	9	115759	116019	13481	13222	4e-86	315
Contig0.4	contig00060	96.65	179	6	0	140064	140242	12685	12507	4e-81	298
Contig0.4	contig00060	91.67	180	4	6	83863	84032	12685	12507	2e-63	239
Contig0.4	contig00060	93.28	134	7	2	140440	140572	12507	12375	1e-50	196
Contig0.4	contig00060	90.91	121	9	2	8110	8229	9690	9571	5e-40	161
Contig0.4	contig00060	94.06	101	6	0	3714	3814	9571	9671	9e-38	154
Contig0.4	contig00060	90.10	101	10	0	133134	133234	9671	9571	4e-31	132
Contig0.4	contig00060	93.06	72	4	1	141071	141142	5995	5925	9e-23	104
Contig0.4	contig00060	85.44	103	11	4	114915	115015	9671	9571	9e-23	104
Contig0.4	contig00060	97.73	44	1	0	139472	139515	6157	6114	2e-14	76.8
Contig0.4	contig00060	100.00	36	0	0	139473	139508	13535	13570	1e-11	67.6
Contig0.4	contig00060	100.00	35	0	0	139595	139629	12469	12503	4e-11	65.8
Contig0.4	contig00060	100.00	34	0	0	139332	139365	6122	6155	2e-10	63.9
Contig0.4	contig00060	100.00	34	0	0	139332	139365	13569	13536	2e-10	63.9
Contig0.4	contig00119	90.37	436	40	2	183589	184023	2904	3338	8e-164	571
Contig0.4	contig00119	84.62	338	38	11	184177	184507	3492	3822	2e-89	324
Contig0.4	contig00119	84.40	109	15	2	183276	183383	2226	2333	1e-23	106
Contig0.4	contig00119	86.30	73	7	3	186230	186300	4004	3933	8e-15	76.8
Contig0.4	contig00177	86.15	65	7	2	6676	6739	3462	3399	9e-13	69.4
Contig0.4	contig01176	76.65	1610	251	115	111420	112966	1620	73	0.0	774
Contig0.4	contig02609	90.77	65	6	0	136655	136719	549	485	8e-19	87.9
Contig0.4	contig04970	97.87	47	0	1	23475	23520	802	756	9e-17	80.5
Contig0.4	contig08826	96.46	226	6	2	139596	139820	225	1	4e-105	372
Contig0.4	contig08826	86.21	145	13	7	83478	83619	141	1	2e-38	150
Contig0.4	contig08826	83.22	143	15	9	115759	115897	138	1	4e-30	122
Contig0.4	contig08826	100.00	34	0	0	139473	139506	192	225	2e-12	63.9
Contig0.4	contig08826	100.00	33	0	0	139333	139365	225	193	9e-12	62.1
Contig0.5	contig00001	91.67	156	8	4	1	155	174	23	5e-54	211
Contig0.5	contig00001	92.73	55	1	3	67790	67843	27400	27452	2e-13	76.8
Contig0.5	contig00002	85.31	143	13	8	41724	41862	18176	18314	6e-33	141
Contig0.5	contig00004	92.75	69	3	2	41795	41862	27702	27635	3e-20	99.0
Contig0.5	contig00004	92.75	69	3	2	41795	41862	105754	105821	3e-20	99.0
Contig0.5	contig00005	95.35	43	2	0	28343	28385	108259	108301	2e-11	69.4
Contig0.5	contig00006	87.07	232	26	4	66986	67215	42257	42028	1e-68	259
Contig0.5	contig00006	82.64	144	15	10	41724	41862	96056	96194	2e-26	119
Contig0.5	contig00006	91.94	62	5	0	67249	67310	41786	41725	6e-17	87.9
Contig0.5	contig00008	86.01	143	12	8	41724	41862	107405	107267	8e-35	147
Contig0.5	contig00010	94.20	69	3	1	4044	4111	41914	41982	5e-22	104
Contig0.5	contig00014	91.76	85	4	3	10789	10872	36380	36298	2e-25	115
Contig0.5	contig00015	90.11	91	7	2	72730	72820	854	942	4e-26	117
Contig0.5	contig00015	95.65	46	1	1	28331	28376	18345	18389	9e-13	73.1
Contig0.5	contig00016	86.21	174	14	10	10790	10959	69957	70124	5e-45	180
Contig0.5	contig00016	100.00	79	0	0	11167	11245	70047	70125	5e-35	147
Contig0.5	contig00016	83.69	141	13	10	41722	41857	15677	15812	3e-28	124
Contig0.5	contig00021	82.31	373	37	22	66989	67352	44290	44642	5e-80	296
Contig0.5	contig00021	86.01	143	12	8	41724	41862	36127	35989	5e-35	147
Contig0.5	contig00022	98.11	26172	449	30	72833	98992	53684	27546	0.0	4.555e+04
Contig0.5	contig00022	98.26	5471	86	9	99115	104581	16481	11016	0.0	9568
Contig0.5	contig00022	97.45	5147	110	21	67577	72713	58830	53695	0.0	8759
Contig0.5	contig00022	98.77	4070	50	0	104693	108762	11002	6933	0.0	7239
Contig0.5	contig00022	93.32	1168	72	6	63985	65149	60762	59598	0.0	1720
Contig0.5	contig00022	95.09	550	25	2	66967	67515	59496	58948	0.0	865
Contig0.5	contig00022	84.68	509	56	19	66466	66963	61342	60845	7e-138	488
Contig0.5	contig00023	85.48	124	14	4	42033	42154	1497	1376	6e-29	126
Contig0.5	contig00023	82.52	143	17	8	41724	41862	1050	912	1e-26	119
Contig0.5	contig00025	97.82	34343	650	75	182	34463	24	34330	0.0	5.919e+04
Contig0.5	contig00025	97.68	10925	231	18	42368	53281	34668	45580	0.0	1.875e+04
Contig0.5	contig00025	93.53	232	11	4	41693	41922	34389	34618	5e-94	342
Contig0.5	contig00025	90.26	195	8	9	3828	4014	3555	3746	2e-64	244
Contig0.5	contig00025	89.90	198	6	11	3713	3906	3670	3857	5e-64	243
Contig0.5	contig00025	98.84	86	0	1	11159	11244	10717	10801	9e-37	152
Contig0.5	contig00025	100.00	81	0	0	10879	10959	11006	11086	3e-36	150
Contig0.5	contig00025	100.00	77	0	0	11078	11154	10810	10886	6e-34	143
Contig0.5	contig00025	100.00	77	0	0	10968	11044	10920	10996	6e-34	143
Contig0.5	contig00025	100.00	76	0	0	3938	4013	3555	3630	2e-33	141
Contig0.5	contig00025	98.68	76	1	0	3713	3788	3779	3854	9e-32	135
Contig0.5	contig00025	93.67	79	0	5	53935	54010	44611	44687	4e-25	113
Contig0.5	contig00026	93.33	45	2	1	28332	28376	7076	7033	1e-10	65.8
Contig0.5	contig00027	91.11	45	2	2	28343	28386	24366	24409	5e-09	60.2
Contig0.5	contig00034	97.27	10268	172	62	111738	121975	24528	14339	0.0	1.731e+04
Contig0.5	contig00034	95.55	9075	291	74	127268	136265	9048	10	0.0	1.442e+04
Contig0.5	contig00034	98.80	2589	31	0	108987	111575	27121	24533	0.0	4610
Contig0.5	contig00034	92.09	2300	136	37	121989	124271	14245	11975	0.0	3197
Contig0.5	contig00034	99.48	1546	6	2	125660	127205	10743	9200	0.0	2809
Contig0.5	contig00045	92.50	40	0	2	127274	127313	5528	5564	1e-07	54.7
Contig0.5	contig00045	100.00	29	0	0	127861	127889	5556	5528	1e-07	54.7
Contig0.5	contig00045	100.00	29	0	0	127322	127350	5556	5528	1e-07	54.7
Contig0.5	contig00056	86.81	91	7	5	125480	125568	118	205	1e-20	97.1
Contig0.5	contig00056	87.36	87	8	2	125385	125470	205	121	1e-20	97.1
Contig0.5	contig00060	86.81	91	8	3	72729	72818	9603	9690	3e-21	99.0
Contig0.5	contig00066	81.67	120	16	6	41746	41862	12506	12390	3e-20	95.3
Contig0.5	contig00068	97.14	35	1	0	28340	28374	10865	10831	1e-09	60.2
Contig0.5	contig00073	95.74	47	2	0	72768	72814	1544	1498	1e-14	76.8
Contig0.5	contig00198	97.06	34	1	0	28343	28376	1762	1729	1e-09	58.4
Contig0.5	contig00914	95.00	40	1	1	10829	10868	952	990	5e-11	62.1
Contig0.5	contig01428	78.30	106	10	13	90050	90148	891	792	2e-09	56.5
Contig0.5	contig02880	77.93	598	112	20	120162	120749	590	3	1e-99	355
Contig0.5	contig03510	92.50	80	4	2	3827	3905	492	414	8e-27	113
Contig0.5	contig03510	92.41	79	4	2	3937	4014	492	415	3e-26	111
Contig0.5	contig04365	82.91	316	45	8	77791	78102	863	553	8e-76	276
Contig0.5	contig04803	92.31	65	3	2	11166	11229	829	766	3e-20	91.6
Contig0.5	contig04803	92.31	65	3	2	10881	10944	829	766	3e-20	91.6
Contig0.5	contig06910	86.15	65	6	3	11187	11249	317	254	4e-13	67.6
Contig0.5	contig06910	86.67	60	5	3	10902	10959	317	259	5e-12	63.9
Contig0.5	contig07359	88.24	85	7	3	11167	11249	5	88	1e-22	99.0
Contig0.5	contig07359	88.75	80	6	3	10882	10959	5	83	1e-21	95.3
Contig0.5	contig08754	100.00	37	0	0	28340	28376	3	39	4e-14	69.4
Contig0.5	contig08882	90.80	87	5	3	3708	3793	55	139	1e-27	113
Contig0.6	contig00001	100.00	30	0	0	59031	59060	92937	92908	1e-07	56.5
Contig0.6	contig00003	92.47	93	3	4	34218	34308	74450	74540	6e-30	130
Contig0.6	contig00003	79.09	110	8	12	24317	24417	74439	74542	2e-09	62.1
Contig0.6	contig00004	96.15	52	1	1	34258	34308	141538	141487	5e-16	84.2
Contig0.6	contig00004	93.02	43	2	1	68574	68616	27985	27944	2e-09	62.1
Contig0.6	contig00004	100.00	28	0	0	62564	62591	109810	109837	1e-06	52.8
Contig0.6	contig00006	97.34	11062	251	19	44862	55900	25372	36413	0.0	1.876e+04
Contig0.6	contig00006	97.12	6170	128	30	38573	44726	19193	25328	0.0	1.036e+04
Contig0.6	contig00006	96.45	4842	158	14	26392	31226	9957	14791	0.0	7976
Contig0.6	contig00006	95.58	4231	127	45	34376	38591	14963	19148	0.0	6722
Contig0.6	contig00006	96.47	3115	85	23	65447	68546	39413	42517	0.0	5120
Contig0.6	contig00006	98.27	2892	49	1	56005	58895	36422	39313	0.0	5062
Contig0.6	contig00006	96.38	1464	50	3	24907	26369	8538	9999	0.0	2407
Contig0.6	contig00006	93.77	353	18	4	24554	24904	7779	8129	2e-149	527
Contig0.6	contig00006	83.88	397	33	24	23614	23988	6897	7284	4e-96	350
Contig0.6	contig00006	97.62	84	0	2	70236	70318	42571	42653	7e-34	143
Contig0.6	contig00007	95.24	42	2	0	59031	59072	104805	104846	4e-11	67.6
Contig0.6	contig00009	97.98	643	13	0	64145	64787	9977	10619	0.0	1116
Contig0.6	contig00009	88.10	84	8	2	64996	65078	14905	14987	1e-20	99.0
Contig0.6	contig00009	88.52	61	3	4	65292	65350	15191	15249	3e-12	71.3
Contig0.6	contig00016	97.83	46	1	0	16921	16966	54031	53986	3e-15	80.5
Contig0.6	contig00021	89.35	216	15	8	68065	68276	44508	44297	7e-71	265
Contig0.6	contig00021	84.62	104	10	5	67723	67822	44635	44534	8e-21	99.0
Contig0.6	contig00022	87.50	240	22	8	68051	68286	59242	59477	2e-72	270
Contig0.6	contig00022	79.49	156	18	12	68052	68200	59396	59248	8e-21	99.0
Contig0.6	contig00022	83.84	99	10	4	67723	67818	59119	59214	5e-18	89.8
Contig0.6	contig00026	90.28	72	2	5	55907	55976	53013	53081	4e-18	89.8
Contig0.6	contig00032	83.33	102	9	7	34218	34315	37759	37662	1e-17	87.9
Contig0.6	contig00040	100.00	40	0	0	34273	34312	24966	24927	5e-14	75.0
Contig0.6	contig00041	83.33	120	10	9	44741	44853	16062	15946	2e-22	102
Contig0.6	contig00048	83.10	71	8	4	58237	58305	9999	9931	3e-10	62.1
Contig0.6	contig00056	97.95	9637	184	14	7	9636	17280	7651	0.0	1.669e+04
Contig0.6	contig00056	97.84	7255	142	13	9774	17019	7371	123	0.0	1.251e+04
Contig0.6	contig00056	96.20	158	2	4	9629	9784	7474	7319	1e-68	255
Contig0.6	contig00056	95.70	93	2	2	16197	16288	457	366	2e-36	148
Contig0.6	contig00056	89.36	94	6	4	16688	16779	948	857	2e-26	115
Contig0.6	contig00056	84.95	93	9	5	34212	34302	116	205	1e-18	89.8
Contig0.6	contig00060	91.30	69	4	2	16952	17019	9671	9604	7e-20	93.5
Contig0.6	contig00063	88.73	71	3	4	4798	4866	1848	1915	2e-16	82.4
Contig0.6	contig03982	93.62	47	1	2	4805	4850	550	595	8e-14	69.4
Contig0.6	contig08770	95.74	47	1	1	4808	4854	193	238	5e-16	75.0
Contig0.8	contig00001	92.65	558	26	13	27683	28236	23520	22974	0.0	789
Contig0.8	contig00001	90.70	43	1	3	1404	1444	121631	121672	6e-07	54.7
Contig0.8	contig00002	87.50	176	16	6	51369	51541	18171	18343	2e-50	198
Contig0.8	contig00003	88.17	93	8	3	60894	60984	74450	74541	3e-23	108
Contig0.8	contig00003	85.42	96	3	8	60782	60873	74539	74451	1e-17	89.8
Contig0.8	contig00004	87.74	155	19	0	51395	51549	27752	27598	2e-45	182
Contig0.8	contig00004	85.31	177	16	10	51370	51541	105679	105850	3e-43	174
Contig0.8	contig00004	97.96	49	1	0	60782	60830	141488	141536	1e-16	86.1
Contig0.8	contig00004	96.00	50	2	0	60935	60984	141535	141486	2e-15	82.4
Contig0.8	contig00004	100.00	31	0	0	8251	8281	12166	12196	3e-08	58.4
Contig0.8	contig00005	81.95	1967	261	88	67473	69392	40215	38296	0.0	1580
Contig0.8	contig00005	85.71	112	9	7	5406	5513	52342	52234	2e-24	111
Contig0.8	contig00005	100.00	28	0	0	16248	16275	52318	52345	1e-06	52.8
Contig0.8	contig00005	100.00	28	0	0	47818	47845	52318	52345	1e-06	52.8
Contig0.8	contig00006	96.92	9962	239	56	17539	27452	62825	72766	0.0	1.663e+04
Contig0.8	contig00006	97.08	7987	216	17	34138	42115	79258	87236	0.0	1.344e+04
Contig0.8	contig00006	98.32	5248	85	3	75400	80646	120743	125988	0.0	9201
Contig0.8	contig00006	98.17	5252	91	5	69393	74641	114851	120100	0.0	9162
Contig0.8	contig00006	98.17	5077	81	6	54261	59336	101803	106868	0.0	8850
Contig0.8	contig00006	97.09	5197	130	18	42555	47742	87299	92483	0.0	8741
Contig0.8	contig00006	98.49	4848	68	5	8279	13123	53767	58612	0.0	8543
Contig0.8	contig00006	97.45	3797	83	13	47869	51655	92545	96337	0.0	6462
Contig0.8	contig00006	96.83	3281	89	15	61020	64292	108466	111739	0.0	5469
Contig0.8	contig00006	97.62	3019	57	8	13178	16196	58693	61696	0.0	5162
Contig0.8	contig00006	95.86	3137	106	21	2270	5395	47873	50996	0.0	5051
Contig0.8	contig00006	98.12	2773	52	0	64701	67473	112078	114850	0.0	4833
Contig0.8	contig00006	98.42	2661	32	6	5526	8185	51047	53698	0.0	4673
Contig0.8	contig00006	96.67	1982	58	6	52177	54151	99835	101815	0.0	3288
Contig0.8	contig00006	97.43	1402	34	2	59334	60734	106836	108236	0.0	2388
Contig0.8	contig00006	98.10	1105	19	2	16276	17378	61701	62805	0.0	1923
Contig0.8	contig00006	98.48	988	14	1	273	1260	46133	47119	0.0	1740
Contig0.8	contig00006	97.90	666	11	2	1431	2094	47112	47776	0.0	1149
Contig0.8	contig00006	94.43	718	24	8	27570	28285	72767	73470	0.0	1090
Contig0.8	contig00006	85.12	477	40	17	28286	28737	73617	74087	6e-129	459
Contig0.8	contig00006	90.38	156	9	6	52045	52196	99630	99783	4e-51	200
Contig0.8	contig00006	95.89	73	2	1	27577	27649	73405	73476	4e-26	117
Contig0.8	contig00006	97.01	67	2	0	28219	28285	72774	72840	6e-25	113
Contig0.8	contig00006	98.08	52	0	1	42465	42515	87243	87294	1e-17	89.8
Contig0.8	contig00006	97.83	46	1	0	26368	26413	71731	71686	6e-15	80.5
Contig0.8	contig00007	86.95	475	34	22	27903	28358	268	733	5e-144	508
Contig0.8	contig00007	97.06	34	0	1	8253	8285	32628	32661	9e-08	56.5
Contig0.8	contig00008	86.89	183	20	4	51369	51549	107410	107230	1e-51	202
Contig0.8	contig00010	78.28	221	30	14	28024	28235	72059	71848	6e-29	126
Contig0.8	contig00016	93.85	65	4	0	51443	51507	15748	15812	9e-21	99.0
Contig0.8	contig00019	100.00	34	0	0	16242	16275	8331	8364	3e-10	63.9
Contig0.8	contig00019	100.00	33	0	0	47813	47845	8332	8364	1e-09	62.1
Contig0.8	contig00019	100.00	30	0	0	47769	47798	8361	8332	5e-08	56.5
Contig0.8	contig00020	80.30	198	21	16	67495	67683	202	14	2e-31	134
Contig0.8	contig00021	90.59	170	14	2	51373	51541	36128	35960	1e-58	224
Contig0.8	contig00021	89.52	124	8	5	305	425	44186	44065	6e-37	152
Contig0.8	contig00023	87.50	184	19	4	51368	51549	1056	875	3e-54	209
Contig0.8	contig00023	77.41	394	47	36	27992	28366	6815	7185	3e-50	196
Contig0.8	contig00023	89.66	58	3	3	28309	28364	7086	7142	2e-12	71.3
Contig0.8	contig00025	82.19	146	14	9	51374	51513	34420	34559	7e-26	115
Contig0.8	contig00032	83.50	103	9	8	60894	60992	37759	37661	3e-18	89.8
Contig0.8	contig00032	82.80	93	11	5	60782	60873	37670	37758	6e-15	78.7
Contig0.8	contig00040	97.56	41	1	0	60776	60816	24926	24966	7e-13	71.3
Contig0.8	contig00040	100.00	36	0	0	60948	60983	24966	24931	1e-11	67.6
Contig0.8	contig00041	91.30	138	10	2	1260	1395	15925	16062	7e-48	187
Contig0.8	contig00056	83.85	130	12	9	27996	28120	7698	7573	2e-26	115
Contig0.8	contig00056	85.56	90	9	4	60890	60977	118	205	4e-19	91.6
Contig0.8	contig00060	83.52	91	9	6	60894	60981	9603	9690	6e-16	80.5
Contig0.8	contig00063	86.60	97	9	4	51369	51463	11431	11525	4e-23	104
Contig0.8	contig00066	86.75	151	18	2	51392	51541	12510	12361	4e-42	167
Contig0.8	contig00084	100.00	36	0	0	47811	47846	6210	6245	3e-12	67.6
Contig0.8	contig00084	100.00	34	0	0	16243	16276	6212	6245	3e-11	63.9
Contig0.8	contig00084	100.00	32	0	0	47769	47800	6241	6210	4e-10	60.2
Contig0.8	contig01476	82.23	1519	201	65	67708	69192	1484	1	0.0	1245
Contig0.8	contig03403	77.04	135	21	10	63747	63876	854	725	1e-13	69.4
Contig0.8	contig08834	80.30	198	21	16	67495	67683	202	14	7e-34	134
Contig0.8	contig08883	97.54	203	3	2	69193	69394	1	202	8e-98	346
Contig0.8	contig08886	92.35	196	13	2	69200	69394	196	2	3e-77	278
Contig0.9	contig00001	96.97	66	2	0	19162	19227	66638	66573	8e-25	111
Contig0.9	contig00002	91.78	73	4	2	15850	15921	7974	8045	2e-21	100
Contig0.9	contig00002	100.00	34	0	0	16106	16139	18095	18128	2e-10	63.9
Contig0.9	contig00003	84.11	107	10	4	19085	19188	74429	74531	2e-20	97.1
Contig0.9	contig00003	97.06	34	1	0	16106	16139	45019	45052	8e-09	58.4
Contig0.9	contig00004	93.18	44	2	1	19146	19188	141539	141496	2e-10	63.9
Contig0.9	contig00005	90.71	140	9	4	15894	16031	63519	63382	1e-46	183
Contig0.9	contig00005	80.43	138	19	8	15633	15766	63626	63493	4e-21	99.0
Contig0.9	contig00005	93.18	44	2	1	2705	2747	108249	108292	2e-10	63.9
Contig0.9	contig00006	97.14	35	1	0	19193	19227	73554	73588	2e-09	60.2
Contig0.9	contig00007	97.56	41	1	0	2707	2747	54531	54491	7e-13	71.3
Contig0.9	contig00007	100.00	34	0	0	19193	19226	104778	104811	1e-10	63.9
Contig0.9	contig00007	100.00	29	0	0	2875	2903	53200	53228	7e-08	54.7
Contig0.9	contig00008	79.67	246	42	8	17679	17920	76896	76655	7e-43	171
Contig0.9	contig00008	100.00	29	0	0	16111	16139	107503	107475	7e-08	54.7
Contig0.9	contig00015	94.44	54	2	1	2699	2752	18342	18394	2e-16	82.4
Contig0.9	contig00021	97.14	35	1	0	16102	16136	36168	36134	9e-10	60.2
Contig0.9	contig00025	93.10	58	4	0	2702	2759	28198	28255	1e-17	86.1
Contig0.9	contig00026	100.00	34	0	0	2714	2747	7066	7033	6e-11	63.9
Contig0.9	contig00027	90.91	44	4	0	2714	2757	24366	24409	8e-10	60.2
Contig0.9	contig00032	90.24	41	3	1	19149	19188	37718	37678	9e-08	52.8
Contig0.9	contig00039	99.57	930	4	0	18167	19096	103	1032	0.0	1696
Contig0.9	contig00039	98.41	315	1	4	19258	19568	1101	1415	6e-158	551
Contig0.9	contig00048	97.57	11188	222	30	3	11183	20069	8925	0.0	1.911e+04
Contig0.9	contig00048	97.50	360	9	0	15189	15548	674	315	1e-177	616
Contig0.9	contig00048	90.48	126	10	2	11240	11363	1073	948	6e-42	165
Contig0.9	contig00048	97.62	84	2	0	16056	16139	159	76	8e-36	145
Contig0.9	contig00068	100.00	31	0	0	2715	2745	10861	10831	6e-10	58.4
Contig0.9	contig00198	97.06	34	1	0	2714	2747	1762	1729	2e-10	58.4
Contig0.9	contig08754	100.00	36	0	0	2712	2747	4	39	2e-14	67.6
Contig1.1	contig00001	94.59	1331	46	18	75269	76594	124342	123033	0.0	2036
Contig1.1	contig00001	97.70	871	15	3	150158	151027	159903	159037	0.0	1493
Contig1.1	contig00001	96.90	612	15	4	154512	155120	156047	155437	0.0	1022
Contig1.1	contig00001	98.04	560	11	0	160613	161172	152656	152097	0.0	974
Contig1.1	contig00001	98.11	423	8	0	151738	152160	158570	158148	0.0	737
Contig1.1	contig00001	95.64	459	17	2	158795	159250	153108	152650	0.0	734
Contig1.1	contig00001	94.44	378	13	5	76216	76592	67202	66832	3e-163	575
Contig1.1	contig00001	95.89	316	13	0	152552	152867	157906	157591	3e-144	512
Contig1.1	contig00001	96.51	258	5	2	151311	151567	158815	158561	1e-117	424
Contig1.1	contig00001	94.92	256	13	0	152233	152488	158150	157895	6e-111	401
Contig1.1	contig00001	98.40	188	3	0	151029	151216	158996	158809	8e-90	331
Contig1.1	contig00001	95.07	142	7	0	214624	214765	67321	67462	1e-57	224
Contig1.1	contig00001	81.23	293	31	20	75542	75820	67463	67181	9e-55	215
Contig1.1	contig00001	90.45	157	10	5	214624	214778	92011	92164	7e-51	202
Contig1.1	contig00001	89.87	79	6	2	161676	161753	152047	151970	3e-20	100
Contig1.1	contig00001	100.00	39	0	0	157384	157422	153108	153070	5e-12	73.1
Contig1.1	contig00001	93.48	46	2	1	64025	64070	122957	123001	3e-10	67.6
Contig1.1	contig00001	92.86	42	2	1	76694	76734	123001	122960	4e-08	60.2
Contig1.1	contig00001	100.00	32	0	0	158312	158343	153103	153072	4e-08	60.2
Contig1.1	contig00002	98.04	15196	200	45	215188	230342	41252	26114	0.0	2.632e+04
Contig1.1	contig00002	98.40	13578	204	12	97014	110585	157498	143928	0.0	2.386e+04
Contig1.1	contig00002	97.44	11193	212	49	238885	250061	11134	1	0.0	1.901e+04
Contig1.1	contig00002	97.95	10937	179	33	110577	121501	143271	132368	0.0	1.891e+04
Contig1.1	contig00002	97.40	10472	238	31	183067	193524	77021	66570	0.0	1.780e+04
Contig1.1	contig00002	97.97	8287	147	17	140863	149137	115692	107415	0.0	1.435e+04
Contig1.1	contig00002	98.26	5795	101	0	135080	140874	121550	115756	0.0	1.014e+04
Contig1.1	contig00002	98.35	4778	70	3	121605	126382	132345	127577	0.0	8377
Contig1.1	contig00002	97.79	4529	88	12	58219	62741	180239	175717	0.0	7799
Contig1.1	contig00002	97.00	4574	125	12	230722	235289	25970	21403	0.0	7677
Contig1.1	contig00002	96.38	4057	110	25	62963	67013	172505	168480	0.0	6643
Contig1.1	contig00002	94.98	4207	177	22	171018	175205	89974	85783	0.0	6569
Contig1.1	contig00002	96.53	3486	113	8	164849	168331	96269	92789	0.0	5760
Contig1.1	contig00002	98.36	3238	53	0	199785	203022	56281	53044	0.0	5686
Contig1.1	contig00002	97.44	3246	58	14	177199	180441	82742	79519	0.0	5511
Contig1.1	contig00002	96.90	3162	63	28	206239	209389	50224	47087	0.0	5264
Contig1.1	contig00002	98.90	2717	29	1	203525	206240	53026	50310	0.0	4850
Contig1.1	contig00002	98.61	2739	37	1	211843	214581	44643	41906	0.0	4846
Contig1.1	contig00002	98.50	2460	36	1	180525	182983	79475	77016	0.0	4337
Contig1.1	contig00002	95.93	2652	70	23	168332	170955	92603	89962	0.0	4265
Contig1.1	contig00002	92.97	2733	132	52	74075	76776	163411	160708	0.0	3928
Contig1.1	contig00002	96.28	2233	73	9	209458	211685	46939	44712	0.0	3655
Contig1.1	contig00002	96.99	2026	42	14	196180	198192	59819	57800	0.0	3386
Contig1.1	contig00002	96.95	1970	55	4	56245	58213	182271	180306	0.0	3301
Contig1.1	contig00002	95.47	1966	66	21	95076	97024	159513	157554	0.0	3116
Contig1.1	contig00002	90.80	1968	137	28	175265	177199	85799	83843	0.0	2591
Contig1.1	contig00002	96.25	1575	27	15	162803	164376	98204	96661	0.0	2553
Contig1.1	contig00002	98.20	1389	25	0	198294	199682	57788	56400	0.0	2427
Contig1.1	contig00002	94.80	1558	54	18	235358	236894	19916	18365	0.0	2403
Contig1.1	contig00002	97.89	1041	17	5	193632	194669	61212	60174	0.0	1796
Contig1.1	contig00002	95.45	989	32	9	161637	162615	99228	98243	0.0	1565
Contig1.1	contig00002	93.03	889	41	21	237870	238749	17109	16233	0.0	1279
Contig1.1	contig00002	94.08	422	21	4	67163	67582	168251	167832	0.0	638
Contig1.1	contig00002	88.97	426	45	2	69172	69596	165344	164920	3e-148	525
Contig1.1	contig00002	90.37	322	25	6	195616	195934	60294	59976	6e-116	418
Contig1.1	contig00002	94.23	260	13	2	195914	196172	60041	59783	3e-109	396
Contig1.1	contig00002	85.20	392	44	14	67633	68017	167828	167444	1e-107	390
Contig1.1	contig00002	92.65	245	17	1	164392	164635	96526	96282	6e-96	351
Contig1.1	contig00002	87.66	308	25	13	236924	237223	18094	17792	3e-94	346
Contig1.1	contig00002	75.50	649	89	59	153960	154571	107213	106598	2e-66	254
Contig1.1	contig00002	92.81	153	10	1	151072	151223	107357	107205	2e-56	220
Contig1.1	contig00002	93.70	127	6	2	130318	130443	127434	127309	5e-47	189
Contig1.1	contig00002	94.92	118	6	0	130104	130221	127552	127435	6e-46	185
Contig1.1	contig00002	90.97	144	4	5	127990	128132	127702	127567	6e-46	185
Contig1.1	contig00002	97.12	104	3	0	241904	242007	8092	7989	4e-43	176
Contig1.1	contig00002	96.34	82	3	0	241904	241985	8070	7989	6e-31	135
Contig1.1	contig00002	100.00	73	0	0	114390	114462	139359	139287	6e-31	135
Contig1.1	contig00002	100.00	73	0	0	114486	114558	139455	139383	6e-31	135
Contig1.1	contig00002	97.83	46	0	1	64028	64073	160749	160793	1e-13	78.7
Contig1.1	contig00002	97.78	45	0	1	76692	76735	171397	171441	4e-13	76.8
Contig1.1	contig00002	88.06	67	2	3	282462	282522	115673	115739	1e-12	75.0
Contig1.1	contig00002	95.65	46	0	2	175212	175256	115738	115694	5e-12	73.1
Contig1.1	contig00002	97.56	41	0	1	48780	48820	106316	106277	6e-11	69.4
Contig1.1	contig00002	91.84	49	4	0	250175	250223	115743	115695	6e-11	69.4
Contig1.1	contig00002	100.00	32	0	0	250132	250163	115695	115726	4e-08	60.2
Contig1.1	contig00003	91.40	93	4	4	164728	164818	74450	74540	1e-27	124
Contig1.1	contig00003	90.53	95	2	4	164620	164711	74540	74450	5e-26	119
Contig1.1	contig00003	87.37	95	4	5	279717	279807	74450	74540	5e-21	102
Contig1.1	contig00003	96.88	32	1	0	211691	211722	50664	50633	1e-06	54.7
Contig1.1	contig00004	94.83	290	9	6	132310	132595	111788	111501	5e-125	448
Contig1.1	contig00004	94.42	233	6	7	132367	132595	121963	121734	4e-96	351
Contig1.1	contig00004	97.41	116	1	2	132479	132593	109918	109804	2e-49	196
Contig1.1	contig00004	90.91	66	4	2	164754	164818	141551	141487	1e-16	87.9
Contig1.1	contig00004	97.92	48	1	0	164620	164667	141487	141534	2e-15	84.2
Contig1.1	contig00004	95.92	49	2	0	279759	279807	141535	141487	2e-14	80.5
Contig1.1	contig00005	85.34	116	6	6	54263	54376	40110	40216	3e-23	110
Contig1.1	contig00005	100.00	40	0	0	18965	19004	114617	114656	1e-12	75.0
Contig1.1	contig00005	91.49	47	3	1	119398	119443	25570	25524	2e-09	63.9
Contig1.1	contig00005	100.00	32	0	0	152938	152969	120655	120686	3e-08	60.2
Contig1.1	contig00006	92.54	67	5	0	230345	230411	46030	46096	2e-19	97.1
Contig1.1	contig00006	97.14	35	1	0	279792	279826	46092	46126	3e-08	60.2
Contig1.1	contig00007	83.92	143	13	9	10724	10861	58186	58049	6e-29	128
Contig1.1	contig00007	87.34	79	5	5	10750	10825	27187	27263	4e-16	86.1
Contig1.1	contig00010	90.32	62	4	2	10749	10809	30075	30135	2e-14	80.5
Contig1.1	contig00013	100.00	89	0	0	54441	54529	71874	71962	3e-40	165
Contig1.1	contig00014	86.53	438	41	18	214624	215050	51552	51122	8e-131	466
Contig1.1	contig00014	80.78	437	37	29	75539	75960	51407	51811	3e-80	298
Contig1.1	contig00015	95.45	66	2	1	175192	175257	22428	22492	7e-22	104
Contig1.1	contig00015	86.11	72	8	2	279626	279696	924	854	2e-13	76.8
Contig1.1	contig00015	88.89	63	5	2	282461	282521	22510	22448	2e-13	76.8
Contig1.1	contig00015	89.29	56	3	3	250132	250186	22490	22437	9e-11	67.6
Contig1.1	contig00015	100.00	33	0	0	250191	250223	22458	22490	4e-09	62.1
Contig1.1	contig00023	77.69	372	49	30	195739	196093	1620	1266	9e-50	196
Contig1.1	contig00024	97.31	4496	111	10	6282	10772	10510	6020	0.0	7624
Contig1.1	contig00024	98.10	3996	68	7	19453	23442	4074	81	0.0	6951
Contig1.1	contig00024	95.30	1787	65	16	17173	18951	5882	4107	0.0	2817
Contig1.1	contig00024	94.16	1045	41	15	217	1257	15388	14360	0.0	1574
Contig1.1	contig00024	92.19	64	3	2	10786	10848	6050	5988	2e-17	89.8
Contig1.1	contig00024	89.55	67	5	2	11011	11076	6009	5944	7e-16	84.2
Contig1.1	contig00024	100.00	34	0	0	1258	1291	14323	14290	1e-09	63.9
Contig1.1	contig00026	89.29	56	3	3	282555	282609	53028	53081	7e-11	67.6
Contig1.1	contig00026	97.30	37	1	0	250129	250165	53084	53048	9e-10	63.9
Contig1.1	contig00026	96.97	33	0	1	76456	76488	54220	54251	5e-07	54.7
Contig1.1	contig00027	90.91	99	4	5	175192	175287	43404	43308	3e-29	128
Contig1.1	contig00027	87.50	56	5	2	250110	250163	43316	43371	9e-10	63.9
Contig1.1	contig00027	93.02	43	0	3	250183	250223	43380	43339	1e-08	60.2
Contig1.1	contig00027	96.97	33	0	1	282480	282511	43339	43371	5e-07	54.7
Contig1.1	contig00029	92.50	40	1	2	61012	61050	17389	17351	1e-07	56.5
Contig1.1	contig00032	97.63	12708	236	39	254664	267350	4514	17177	0.0	2.174e+04
Contig1.1	contig00032	96.42	7411	237	23	267525	274916	17227	24628	0.0	1.219e+04
Contig1.1	contig00032	97.76	4384	79	17	275202	279579	24931	29301	0.0	7535
Contig1.1	contig00032	98.11	2588	46	3	252092	254678	1895	4480	0.0	4505
Contig1.1	contig00032	98.32	1729	29	0	250237	251965	50	1778	0.0	3033
Contig1.1	contig00032	95.94	1626	40	12	281006	282607	30518	32141	0.0	2614
Contig1.1	contig00032	97.34	1202	28	4	279835	281035	29316	30514	0.0	2039
Contig1.1	contig00032	96.10	769	22	8	282674	283438	32176	32940	0.0	1247
Contig1.1	contig00032	96.23	53	2	0	250134	250186	32141	32089	4e-17	87.9
Contig1.1	contig00032	83.51	97	12	4	279717	279811	37759	37665	4e-17	87.9
Contig1.1	contig00032	84.04	94	9	5	164728	164818	37759	37669	1e-16	86.1
Contig1.1	contig00032	82.52	103	8	8	164613	164711	37663	37759	2e-15	82.4
Contig1.1	contig00032	95.12	41	1	1	175213	175253	32035	31996	6e-10	63.9
Contig1.1	contig00032	97.06	34	1	0	250192	250225	32025	31992	3e-08	58.4
Contig1.1	contig00032	100.00	30	0	0	250134	250163	31996	32025	1e-07	56.5
Contig1.1	contig00032	100.00	29	0	0	211695	211723	1800	1828	4e-07	54.7
Contig1.1	contig00032	100.00	29	0	0	282482	282510	32141	32113	4e-07	54.7
Contig1.1	contig00032	100.00	29	0	0	175225	175253	32113	32141	4e-07	54.7
Contig1.1	contig00032	100.00	29	0	0	250193	250221	32113	32141	4e-07	54.7
Contig1.1	contig00035	86.96	138	10	8	10750	10883	10324	10191	2e-35	148
Contig1.1	contig00037	100.00	35	0	0	59260	59294	31315	31281	1e-10	65.8
Contig1.1	contig00040	100.00	40	0	0	279773	279812	24965	24926	2e-13	75.0
Contig1.1	contig00040	100.00	39	0	0	164783	164821	24966	24928	7e-13	73.1
Contig1.1	contig00040	100.00	39	0	0	164617	164655	24928	24966	7e-13	73.1
Contig1.1	contig00041	97.43	5729	133	14	33286	39007	15457	9736	0.0	9753
Contig1.1	contig00041	99.74	3795	10	0	23443	27237	24829	21035	0.0	6953
Contig1.1	contig00041	97.54	3530	86	1	39137	42665	9693	6164	0.0	6035
Contig1.1	contig00041	96.29	2131	72	7	27553	29680	20722	18596	0.0	3491
Contig1.1	contig00041	97.30	1410	37	1	54846	56254	1412	3	0.0	2392
Contig1.1	contig00041	96.26	428	7	6	54382	54801	6118	5692	0.0	693
Contig1.1	contig00041	86.71	346	33	8	27170	27511	21040	20704	6e-103	372
Contig1.1	contig00041	92.81	153	10	1	29649	29801	18670	18519	2e-57	220
Contig1.1	contig00041	92.81	139	7	3	151566	151702	15925	16062	1e-50	198
Contig1.1	contig00041	91.37	139	10	2	86795	86931	16062	15924	7e-48	189
Contig1.1	contig00041	98.11	53	1	0	29801	29853	18415	18363	6e-19	93.5
Contig1.1	contig00045	81.48	243	25	19	10665	10897	7356	7588	1e-45	182
Contig1.1	contig00046	97.30	37	0	1	132560	132595	14663	14699	1e-09	62.1
Contig1.1	contig00052	97.27	293	8	0	131203	131495	8134	8426	7e-141	497
Contig1.1	contig00052	95.90	122	1	4	132480	132599	8423	8542	1e-49	195
Contig1.1	contig00059	90.56	1717	109	39	65889	67586	10149	11831	0.0	2224
Contig1.1	contig00059	81.96	1818	254	71	64123	65903	8415	10195	0.0	1472
Contig1.1	contig00059	97.13	453	12	1	63054	63506	7348	7799	0.0	763
Contig1.1	contig00059	83.63	391	41	23	67634	68014	11823	12200	2e-95	346
Contig1.1	contig00060	90.77	878	49	25	75542	76402	13369	12507	0.0	1144
Contig1.1	contig00060	95.07	142	7	0	214624	214765	13227	13368	1e-58	224
Contig1.1	contig00060	87.50	104	7	6	230446	230546	9571	9671	6e-26	115
Contig1.1	contig00060	77.33	172	18	16	30279	30440	5089	4929	6e-16	82.4
Contig1.1	contig00060	83.87	93	7	6	164622	164711	9690	9603	6e-16	82.4
Contig1.1	contig00068	93.09	1129	68	10	260313	261436	3191	2068	0.0	1644
Contig1.1	contig00069	93.69	1126	63	8	260313	261434	5119	3998	0.0	1679
Contig1.1	contig00073	96.15	52	2	0	279608	279659	1492	1543	4e-17	86.1
Contig1.1	contig00073	100.00	34	0	0	279759	279792	1540	1507	2e-10	63.9
Contig1.1	contig00084	97.50	40	1	0	94541	94580	7279	7240	3e-12	69.4
Contig1.1	contig00119	94.29	175	8	2	127823	127996	186	13	6e-72	267
Contig1.1	contig00653	95.29	85	3	1	54443	54526	761	845	2e-32	134
Contig1.1	contig01841	95.81	1362	53	3	131006	132366	1359	1	0.0	2196
Contig1.1	contig02728	74.65	284	48	20	99184	99455	386	115	1e-23	104
Contig1.1	contig02779	94.12	68	3	1	54453	54519	954	887	4e-23	102
Contig1.1	contig07860	90.24	246	18	6	132368	132609	2	245	5e-88	316
Contig1.2	contig00001	88.70	1097	68	41	173915	174985	123002	124068	0.0	1288
Contig1.2	contig00001	88.75	773	63	21	174838	175600	92006	92764	0.0	924
Contig1.2	contig00001	93.46	413	11	14	174704	175109	67181	67584	1e-170	599
Contig1.2	contig00001	90.67	375	15	12	173947	174308	66835	67202	6e-135	481
Contig1.2	contig00001	84.77	407	47	14	175196	175596	124246	124643	8e-109	394
Contig1.2	contig00001	94.29	70	3	1	172773	172841	123030	123099	4e-22	106
Contig1.2	contig00001	95.16	62	3	0	172780	172841	66835	66896	7e-20	99.0
Contig1.2	contig00001	96.43	56	2	0	187412	187467	66633	66688	3e-18	93.5
Contig1.2	contig00001	97.56	41	1	0	37228	37268	1010	970	1e-11	71.3
Contig1.2	contig00001	100.00	37	0	0	204776	204812	66964	66928	5e-11	69.4
Contig1.2	contig00001	100.00	34	0	0	196474	196507	92459	92426	2e-09	63.9
Contig1.2	contig00001	97.30	37	1	0	158235	158271	92902	92938	2e-09	63.9
Contig1.2	contig00001	100.00	29	0	0	205190	205218	66583	66555	1e-06	54.7
Contig1.2	contig00002	83.89	1906	247	57	194596	196473	169498	171371	0.0	1764
Contig1.2	contig00002	90.12	1063	65	30	173943	174985	160891	161933	0.0	1345
Contig1.2	contig00002	88.85	1130	65	36	193482	194595	168462	169546	0.0	1332
Contig1.2	contig00002	77.93	1803	290	98	24071	25819	100968	99220	0.0	1026
Contig1.2	contig00002	97.51	402	10	0	197059	197460	171961	172362	0.0	688
Contig1.2	contig00002	87.11	256	26	7	193085	193337	168000	168251	2e-75	283
Contig1.2	contig00002	83.67	196	15	11	26067	26257	41319	41502	5e-41	169
Contig1.2	contig00002	95.45	66	3	0	98721	98786	60253	60188	4e-22	106
Contig1.2	contig00002	94.03	67	3	1	172776	172841	160891	160957	2e-20	100
Contig1.2	contig00002	97.73	44	0	1	26063	26106	41510	41468	1e-12	75.0
Contig1.2	contig00002	100.00	34	0	0	26221	26254	41359	41326	2e-09	63.9
Contig1.2	contig00002	100.00	33	0	0	49660	49692	115727	115695	8e-09	62.1
Contig1.2	contig00002	100.00	32	0	0	1043	1074	41354	41323	3e-08	60.2
Contig1.2	contig00002	100.00	29	0	0	1043	1071	41471	41499	1e-06	54.7
Contig1.2	contig00003	74.34	1216	198	101	116548	117706	58534	59692	2e-114	412
Contig1.2	contig00003	91.74	109	5	4	158373	158479	74450	74556	5e-35	148
Contig1.2	contig00003	82.07	184	21	9	438	615	146067	146244	2e-34	147
Contig1.2	contig00003	91.11	90	5	3	153355	153442	74539	74451	4e-26	119
Contig1.2	contig00003	87.23	94	4	5	158264	158353	74539	74450	1e-20	100
Contig1.2	contig00003	86.32	95	5	5	185	275	74540	74450	2e-19	97.1
Contig1.2	contig00004	80.71	197	21	13	26075	26257	141401	141208	1e-31	137
Contig1.2	contig00004	97.01	67	2	0	158402	158468	141547	141481	2e-24	113
Contig1.2	contig00004	95.92	49	2	0	185	233	141487	141535	2e-14	80.5
Contig1.2	contig00004	95.83	48	2	0	158264	158311	141488	141535	6e-14	78.7
Contig1.2	contig00004	97.78	45	0	1	26065	26109	141202	141245	2e-13	76.8
Contig1.2	contig00004	97.44	39	1	0	26221	26259	141368	141406	1e-10	67.6
Contig1.2	contig00004	100.00	33	0	0	1043	1075	141373	141405	6e-09	62.1
Contig1.2	contig00004	100.00	29	0	0	1043	1071	141239	141211	1e-06	54.7
Contig1.2	contig00006	91.78	73	5	1	201233	201304	46024	46096	1e-20	100
Contig1.2	contig00007	95.51	89	4	0	53531	53619	58089	58177	2e-33	143
Contig1.2	contig00007	93.90	82	3	2	53531	53611	27258	27178	2e-27	122
Contig1.2	contig00007	100.00	38	0	0	158236	158273	104839	104802	8e-12	71.3
Contig1.2	contig00009	92.94	85	6	0	41009	41093	101347	101431	6e-28	124
Contig1.2	contig00009	96.00	50	1	1	173662	173711	10616	10664	1e-14	80.5
Contig1.2	contig00009	100.00	30	0	0	56201	56230	70121	70150	2e-07	56.5
Contig1.2	contig00010	88.78	98	4	6	209437	209529	2339	2244	1e-24	113
Contig1.2	contig00011	84.91	603	56	24	26625	27213	89521	88940	4e-164	577
Contig1.2	contig00011	95.08	61	1	2	84975	85034	65503	65562	4e-19	95.3
Contig1.2	contig00011	88.46	78	7	2	26440	26516	89609	89533	2e-18	93.5
Contig1.2	contig00012	90.32	62	5	1	41040	41101	25023	24963	1e-14	80.5
Contig1.2	contig00014	97.97	6652	117	14	158513	165160	59996	53359	0.0	1.152e+04
Contig1.2	contig00014	97.55	4088	91	8	148694	152775	69518	65434	0.0	6986
Contig1.2	contig00014	98.69	3201	37	5	155029	158227	63264	60067	0.0	5674
Contig1.2	contig00014	97.40	3072	64	12	197380	200440	49663	46597	0.0	5216
Contig1.2	contig00014	96.74	2304	61	14	145794	148089	74393	72096	0.0	3827
Contig1.2	contig00014	98.06	1445	19	7	165297	166739	53295	51858	0.0	2505
Contig1.2	contig00014	96.65	1434	23	11	153458	154867	64796	63364	0.0	2359
Contig1.2	contig00014	97.54	568	10	4	152765	153331	65402	64838	0.0	968
Contig1.2	contig00014	91.28	436	14	10	174564	174996	51811	51397	3e-163	573
Contig1.2	contig00015	98.36	36647	533	47	56252	92869	28981	65589	0.0	6.429e+04
Contig1.2	contig00015	97.86	6924	119	20	34125	41027	6933	13848	0.0	1.194e+04
Contig1.2	contig00015	96.85	6248	148	35	41083	47299	13838	20067	0.0	1.040e+04
Contig1.2	contig00015	95.91	4720	91	47	47284	51971	20110	24759	0.0	7553
Contig1.2	contig00015	96.79	2838	67	18	27481	30309	3086	5908	0.0	4715
Contig1.2	contig00015	97.15	2493	45	16	53644	56133	26421	28890	0.0	4187
Contig1.2	contig00015	94.43	2227	108	16	100547	102765	69281	71499	0.0	3411
Contig1.2	contig00015	92.48	1861	109	28	98780	100624	69314	71159	0.0	2632
Contig1.2	contig00015	95.91	1615	51	12	51947	53558	24799	26401	0.0	2603
Contig1.2	contig00015	98.37	983	16	0	32973	33955	5900	6882	0.0	1727
Contig1.2	contig00015	94.03	653	34	5	92948	93597	65592	66242	0.0	985
Contig1.2	contig00015	97.86	560	10	2	26625	27183	2255	2813	0.0	966
Contig1.2	contig00015	99.77	433	0	1	22485	22916	262	694	0.0	793
Contig1.2	contig00015	90.87	504	17	24	26013	26502	1728	2216	0.0	649
Contig1.2	contig00015	96.69	151	4	1	27232	27382	2941	3090	6e-66	250
Contig1.2	contig00015	97.30	74	1	1	22981	23053	686	759	4e-28	124
Contig1.2	contig00015	93.42	76	5	0	41018	41093	1528	1603	8e-25	113
Contig1.2	contig00015	78.61	173	17	11	93177	93332	65497	65328	9e-20	97.1
Contig1.2	contig00015	78.24	170	17	14	92608	92774	65976	65824	4e-18	91.6
Contig1.2	contig00015	85.92	71	7	3	133498	133567	26447	26379	1e-12	73.1
Contig1.2	contig00015	100.00	33	0	0	26223	26255	1821	1789	3e-09	62.1
Contig1.2	contig00015	100.00	33	0	0	1043	1075	1942	1974	3e-09	62.1
Contig1.2	contig00015	100.00	32	0	0	26075	26106	1970	1939	1e-08	60.2
Contig1.2	contig00015	100.00	29	0	0	1043	1071	1818	1790	5e-07	54.7
Contig1.2	contig00016	92.73	165	12	0	209770	209934	71215	71379	1e-62	239
Contig1.2	contig00020	96.40	1862	61	6	24055	25913	29998	28140	0.0	3062
Contig1.2	contig00026	81.97	183	23	8	438	615	54262	54439	6e-35	147
Contig1.2	contig00026	79.52	166	18	12	1	162	54067	54220	4e-22	104
Contig1.2	contig00026	86.49	74	4	6	27380	27451	53013	53082	8e-14	76.8
Contig1.2	contig00026	97.14	35	1	0	204773	204807	54214	54248	9e-09	60.2
Contig1.2	contig00026	96.97	33	0	1	174047	174079	54251	54220	4e-07	54.7
Contig1.2	contig00027	86.14	101	6	6	49631	49727	43403	43307	1e-21	102
Contig1.2	contig00032	97.68	3443	74	5	410	3850	33184	36622	0.0	5910
Contig1.2	contig00032	94.61	724	27	10	4025	4739	36628	37348	0.0	1110
Contig1.2	contig00032	89.16	166	8	10	1	162	33025	33184	1e-50	198
Contig1.2	contig00032	92.54	134	8	2	5543	5675	37654	37786	2e-48	191
Contig1.2	contig00032	87.10	93	8	4	185	275	37669	37759	1e-21	102
Contig1.2	contig00032	86.96	92	8	4	158264	158353	37670	37759	3e-21	100
Contig1.2	contig00032	84.38	96	8	7	158371	158462	37761	37669	3e-17	87.9
Contig1.2	contig00032	100.00	36	0	0	2366	2401	35098	35133	4e-11	67.6
Contig1.2	contig00032	84.38	64	6	4	49630	49690	32079	32141	6e-09	60.2
Contig1.2	contig00032	100.00	30	0	0	49661	49690	32025	31996	8e-08	56.5
Contig1.2	contig00032	96.97	33	1	0	26226	26258	33817	33849	8e-08	56.5
Contig1.2	contig00032	100.00	29	0	0	26075	26103	33845	33817	3e-07	54.7
Contig1.2	contig00033	94.36	390	22	0	204264	204653	36220	35831	3e-171	599
Contig1.2	contig00033	90.72	97	6	2	209435	209529	27546	27451	6e-29	126
Contig1.2	contig00033	97.22	72	2	0	208458	208529	31134	31063	7e-28	122
Contig1.2	contig00034	96.10	77	3	0	41017	41093	14272	14348	6e-29	126
Contig1.2	contig00034	97.22	36	1	0	133532	133567	10989	11024	2e-09	62.1
Contig1.2	contig00034	97.22	36	1	0	53580	53615	11024	10989	2e-09	62.1
Contig1.2	contig00035	97.41	11912	256	43	102927	114813	32362	20479	0.0	2.024e+04
Contig1.2	contig00035	97.84	3240	66	4	114950	118187	20471	17234	0.0	5592
Contig1.2	contig00035	96.66	3295	92	9	133733	137026	10251	6974	0.0	5459
Contig1.2	contig00035	94.95	2256	81	18	141026	143250	4326	2073	0.0	3504
Contig1.2	contig00035	98.28	1631	28	0	144173	145803	1634	4	0.0	2857
Contig1.2	contig00035	97.52	1574	36	3	139182	140754	6944	5373	0.0	2687
Contig1.2	contig00035	95.99	774	31	0	132686	133459	11227	10454	0.0	1258
Contig1.2	contig00035	96.86	573	16	2	116525	117096	12012	11441	0.0	957
Contig1.2	contig00035	95.92	466	15	4	119496	119958	17201	16737	0.0	752
Contig1.2	contig00035	90.70	301	24	4	133382	133680	10487	10189	1e-110	398
Contig1.2	contig00035	98.27	173	3	0	102766	102938	34332	34160	2e-82	303
Contig1.2	contig00035	97.79	136	2	1	143801	143936	1769	1635	3e-61	233
Contig1.2	contig00035	95.59	136	6	0	143261	143396	1907	1772	8e-57	219
Contig1.2	contig00035	97.06	102	1	2	140926	141025	4793	4692	2e-42	171
Contig1.2	contig00035	93.33	90	6	0	53531	53620	10253	10342	3e-31	134
Contig1.2	contig00035	100.00	34	0	0	140754	140787	4928	4895	4e-10	63.9
Contig1.2	contig00036	83.65	905	66	54	26539	27390	30464	29589	0.0	776
Contig1.2	contig00036	93.15	73	5	0	26440	26512	30487	30415	2e-23	108
Contig1.2	contig00036	100.00	29	0	0	158440	158468	26882	26854	2e-07	54.7
Contig1.2	contig00039	88.33	60	3	4	183693	183750	20603	20546	7e-12	69.4
Contig1.2	contig00040	100.00	39	0	0	182	220	24928	24966	5e-13	73.1
Contig1.2	contig00040	100.00	36	0	0	158427	158462	24966	24931	2e-11	67.6
Contig1.2	contig00040	100.00	35	0	0	158264	158298	24932	24966	9e-11	65.8
Contig1.2	contig00041	92.86	140	7	3	3883	4020	16062	15924	2e-51	200
Contig1.2	contig00041	92.09	139	9	2	204103	204239	16062	15924	1e-49	195
Contig1.2	contig00041	91.37	139	10	2	200441	200577	15924	16062	5e-48	189
Contig1.2	contig00041	89.92	119	8	4	201129	201244	16062	15945	2e-36	150
Contig1.2	contig00041	90.74	108	7	3	165155	165260	15956	16062	1e-33	141
Contig1.2	contig00041	81.87	182	14	9	33954	34134	15924	16087	7e-32	135
Contig1.2	contig00047	96.20	1341	43	8	205976	207311	1735	3072	0.0	2187
Contig1.2	contig00047	95.14	741	14	13	204238	204976	345	1065	0.0	1149
Contig1.2	contig00047	96.51	688	22	2	205223	205909	1057	1743	0.0	1136
Contig1.2	contig00047	92.55	161	10	2	209420	209580	3582	3740	2e-60	230
Contig1.2	contig00048	85.87	92	9	4	92816	92905	192	281	9e-20	95.3
Contig1.2	contig00056	87.18	78	9	1	192336	192413	117	193	1e-17	87.9
Contig1.2	contig00059	85.28	2922	320	87	194588	197460	10260	7400	0.0	2913
Contig1.2	contig00059	88.84	1111	65	34	193500	194595	11272	10206	0.0	1310
Contig1.2	contig00059	93.39	257	16	1	193081	193337	11665	11410	2e-105	379
Contig1.2	contig00060	93.82	987	36	20	174131	175101	12507	13484	0.0	1461
Contig1.2	contig00060	83.74	123	14	6	158341	158460	9571	9690	6e-25	111
Contig1.2	contig00061	80.86	512	62	31	97123	97614	11895	12390	9e-103	370
Contig1.2	contig00068	91.18	170	8	5	209421	209587	1881	2046	6e-59	224
Contig1.2	contig00073	98.20	1441	24	2	19461	20899	1557	117	0.0	2516
Contig1.2	contig00073	94.79	499	20	6	22980	23475	2077	1582	0.0	773
Contig1.2	contig00073	100.00	84	0	0	17450	17533	119	36	2e-38	156
Contig1.2	contig00073	88.42	95	9	2	17076	17168	664	570	1e-25	113
Contig1.2	contig00073	96.49	57	2	0	17483	17539	1548	1492	4e-20	95.3
Contig1.2	contig00073	98.18	55	0	1	5666	5720	10051	9998	4e-20	95.3
Contig1.2	contig00073	93.10	58	2	2	23575	23632	662	607	9e-17	84.2
Contig1.2	contig00073	95.35	43	2	0	172554	172596	1498	1540	3e-12	69.4
Contig1.2	contig00078	87.78	90	4	6	209437	209522	3366	3452	3e-21	99.0
Contig1.2	contig00078	92.86	42	3	0	208721	208762	2872	2913	4e-10	62.1
Contig1.2	contig00090	97.01	268	4	3	206902	207166	5449	5715	2e-126	448
Contig1.2	contig00090	97.76	134	3	0	209436	209569	6697	6830	2e-61	231
Contig1.2	contig00090	82.99	147	10	12	209437	209576	5802	5940	2e-27	119
Contig1.2	contig00090	88.24	68	5	3	208832	208897	6080	6146	3e-15	78.7
Contig1.2	contig00119	98.15	54	1	0	201425	201478	3933	3986	2e-20	95.3
Contig1.2	contig00120	91.58	95	5	2	209436	209528	3403	3310	2e-30	128
Contig1.2	contig00142	96.99	266	8	0	209711	209976	270	5	1e-126	448
Contig1.2	contig00142	87.61	113	7	5	209420	209529	636	528	2e-29	124
Contig1.2	contig00142	97.96	49	1	0	209586	209634	517	469	1e-17	86.1
Contig1.2	contig00142	95.35	43	2	0	208374	208416	742	700	1e-12	69.4
Contig1.2	contig00144	94.20	69	3	1	41021	41089	3990	4057	3e-23	104
Contig1.2	contig00198	79.34	1486	223	72	1284	2721	634	2083	0.0	966
Contig1.2	contig00198	80.99	747	111	24	2834	3560	2094	2829	9e-162	564
Contig1.2	contig03791	82.61	138	14	8	87880	88010	800	934	1e-26	113
Contig1.2	contig06091	77.37	548	96	24	39717	40250	145	678	6e-83	300
Contig1.2	contig08826	87.67	146	9	9	174960	175101	1	141	9e-42	161
Contig1.2	contig09076	97.44	39	1	0	209938	209976	144	106	1e-13	67.6
Contig1.2	contig09077	97.44	39	1	0	209938	209976	144	106	1e-13	67.6
Contig2.1	contig00174	89.06	512	51	5	58	566	2441	1932	0.0	630
Contig2.1	contig00191	77.37	517	67	39	69	559	1120	628	4e-73	261
Contig2.1	contig00251	78.02	546	63	47	69	584	2172	2690	4e-82	291
Contig2.1	contig00408	76.79	517	71	40	69	559	629	136	3e-68	244
Contig2.1	contig00535	86.27	510	41	24	65	559	111	606	2e-153	527
Contig2.1	contig01086	97.40	539	8	4	58	593	1	536	0.0	913
Contig2.1	contig03189	76.70	515	81	34	69	559	71	570	2e-70	250
Contig2.1	contig04190	78.29	516	64	39	69	559	119	611	5e-82	289
Contig2.1	contig04933	76.98	517	70	42	69	559	803	310	2e-70	250
Contig2.1	contig06083	89.66	87	9	0	69	155	145	59	8e-29	111
Contig2.1	contig06927	89.46	503	38	15	65	559	496	1	0.0	621
Contig2.1	contig07569	77.72	386	49	34	189	559	501	138	4e-56	202
Contig2.1	contig07999	80.59	273	23	25	69	322	155	416	1e-50	183
Contig2.1	contig08569	87.24	290	27	9	280	564	3	287	2e-92	322
Contig2.1	contig08591	85.96	285	32	8	284	564	319	39	3e-85	298
Contig2.2	contig00001	89.97	339	24	9	3337	3671	23306	22974	2e-119	429
Contig2.2	contig00001	96.77	62	1	1	109102	109163	66621	66561	4e-21	102
Contig2.2	contig00002	76.16	730	132	40	180629	181337	100968	100260	2e-94	346
Contig2.2	contig00002	93.42	76	5	0	179442	179517	157489	157564	2e-24	113
Contig2.2	contig00004	87.93	116	8	6	38230	38342	105609	105497	4e-30	132
Contig2.2	contig00004	82.41	108	12	7	38074	38177	105504	105608	9e-17	87.9
Contig2.2	contig00005	91.16	147	8	5	2923	3066	36	180	5e-49	195
Contig2.2	contig00005	88.07	109	10	3	38071	38177	13492	13385	2e-28	126
Contig2.2	contig00005	83.78	111	14	4	38069	38177	20473	20365	3e-21	102
Contig2.2	contig00005	82.73	110	12	7	38072	38177	11934	12040	6e-18	91.6
Contig2.2	contig00005	92.00	50	2	2	38129	38177	95917	95869	3e-11	69.4
Contig2.2	contig00005	93.33	45	2	1	50869	50913	108293	108250	4e-10	65.8
Contig2.2	contig00006	89.49	352	22	15	3347	3691	73099	73442	3e-120	431
Contig2.2	contig00006	96.97	33	1	0	3728	3760	73657	73689	2e-07	56.5
Contig2.2	contig00007	96.66	16773	511	46	59474	76222	60959	77706	0.0	2.783e+04
Contig2.2	contig00007	97.50	8845	194	16	92875	101696	91712	100552	0.0	1.508e+04
Contig2.2	contig00007	98.74	7225	89	2	39872	47095	43546	50769	0.0	1.284e+04
Contig2.2	contig00007	96.84	6906	206	12	6023	12924	2854	9751	0.0	1.154e+04
Contig2.2	contig00007	95.88	6944	234	41	76521	83432	77724	84647	0.0	1.119e+04
Contig2.2	contig00007	97.74	6472	144	2	23680	30150	18974	25444	0.0	1.114e+04
Contig2.2	contig00007	96.26	4975	180	6	16522	21493	13893	18864	0.0	8152
Contig2.2	contig00007	95.66	4513	149	30	85186	89689	86344	90818	0.0	7204
Contig2.2	contig00007	98.17	3063	56	0	49615	52677	53236	56298	0.0	5347
Contig2.2	contig00007	97.46	2563	61	3	35199	37759	28800	31360	0.0	4370
Contig2.2	contig00007	97.35	2336	48	7	47236	49569	50806	53129	0.0	3958
Contig2.2	contig00007	97.05	2169	52	11	3727	5889	700	2862	0.0	3640
Contig2.2	contig00007	96.33	1796	63	3	53090	54884	56485	58278	0.0	2948
Contig2.2	contig00007	95.42	1441	63	3	33645	35083	27347	28786	0.0	2292
Contig2.2	contig00007	97.71	1178	24	3	38538	39714	42309	43484	0.0	2023
Contig2.2	contig00007	95.43	1269	50	8	83720	84984	84920	86184	0.0	2015
Contig2.2	contig00007	97.57	1028	19	5	56923	57947	59292	60316	0.0	1755
Contig2.2	contig00007	96.23	849	29	3	56084	56931	58387	59233	0.0	1387
Contig2.2	contig00007	98.19	720	9	4	3068	3786	1	717	0.0	1254
Contig2.2	contig00007	95.02	743	27	3	107938	108670	103714	104456	0.0	1158
Contig2.2	contig00007	96.35	657	21	3	92210	92865	90980	91634	0.0	1077
Contig2.2	contig00007	93.89	507	9	3	31741	32247	26779	27263	0.0	745
Contig2.2	contig00007	92.52	401	25	5	15876	16274	13502	13899	6e-162	569
Contig2.2	contig00007	97.02	302	7	2	37761	38061	34409	34709	4e-143	507
Contig2.2	contig00007	96.27	268	8	2	108709	108975	104452	104718	2e-122	438
Contig2.2	contig00007	86.65	412	28	24	107525	107926	102969	103363	3e-120	431
Contig2.2	contig00007	92.80	236	14	3	52640	52874	56152	56385	2e-92	339
Contig2.2	contig00007	85.66	244	23	12	107293	107529	102910	102672	1e-64	246
Contig2.2	contig00007	91.93	161	13	0	59287	59447	60864	61024	1e-58	226
Contig2.2	contig00007	84.44	225	22	10	38270	38484	35263	35484	1e-53	209
Contig2.2	contig00007	91.72	145	9	3	90087	90230	90841	90983	3e-50	198
Contig2.2	contig00007	87.83	115	11	3	54662	54774	27291	27178	3e-30	132
Contig2.2	contig00007	87.93	116	9	5	32145	32257	58186	58073	3e-30	132
Contig2.2	contig00007	98.61	72	1	0	13013	13084	9783	9854	4e-29	128
Contig2.2	contig00007	100.00	63	0	0	58011	58073	60803	60865	9e-26	117
Contig2.2	contig00007	87.69	65	6	2	30188	30251	26767	26704	5e-13	75.0
Contig2.2	contig00008	87.50	424	45	8	76327	76746	18575	18156	7e-136	483
Contig2.2	contig00008	93.33	90	5	1	2985	3073	108411	108322	3e-30	132
Contig2.2	contig00010	77.68	224	27	19	3458	3670	72059	71848	3e-25	115
Contig2.2	contig00010	87.69	65	2	5	32171	32232	30076	30137	6e-12	71.3
Contig2.2	contig00010	95.35	43	0	2	54731	54772	30110	30069	8e-11	67.6
Contig2.2	contig00011	95.62	137	5	1	108709	108844	36330	36194	2e-56	219
Contig2.2	contig00012	93.94	66	4	0	12925	12990	8641	8706	8e-21	100
Contig2.2	contig00014	97.44	78	2	0	101715	101792	49880	49803	6e-31	134
Contig2.2	contig00015	100.00	36	0	0	50870	50905	18389	18354	6e-11	67.6
Contig2.2	contig00016	83.49	109	9	8	38074	38177	67504	67400	1e-18	93.5
Contig2.2	contig00019	79.38	291	33	23	38068	38339	63161	62879	7e-45	180
Contig2.2	contig00019	93.33	45	3	0	145804	145848	54085	54041	5e-11	67.6
Contig2.2	contig00020	95.95	15459	532	73	147000	162430	50924	35532	0.0	2.499e+04
Contig2.2	contig00020	97.74	2967	60	7	141012	143975	65658	62696	0.0	5101
Contig2.2	contig00020	96.40	2917	90	15	143984	146893	53948	51040	0.0	4791
Contig2.2	contig00020	96.74	766	18	5	180573	181337	30033	29274	0.0	1269
Contig2.2	contig00020	89.54	851	57	30	171477	172310	35189	34354	0.0	1050
Contig2.2	contig00020	95.55	292	11	2	170064	170354	35478	35188	4e-131	466
Contig2.2	contig00020	94.74	114	4	2	169948	170059	35542	35429	8e-44	176
Contig2.2	contig00020	97.56	82	2	0	180495	180576	27964	27883	3e-33	141
Contig2.2	contig00020	94.52	73	2	2	179159	179230	28100	28029	2e-24	111
Contig2.2	contig00020	93.24	74	5	0	177761	177834	30088	30015	9e-24	110
Contig2.2	contig00023	78.86	511	62	38	3402	3886	6791	7281	3e-82	303
Contig2.2	contig00023	100.00	29	0	0	50868	50896	11265	11293	4e-07	54.7
Contig2.2	contig00024	90.62	64	6	0	12938	13001	41618	41555	1e-16	86.1
Contig2.2	contig00025	91.07	56	4	1	50860	50914	28254	28199	3e-13	75.0
Contig2.2	contig00026	91.67	48	3	1	50869	50916	7032	7078	2e-10	65.8
Contig2.2	contig00027	97.14	35	1	0	50869	50903	24400	24366	7e-09	60.2
Contig2.2	contig00037	100.00	31	0	0	12927	12957	11847	11877	2e-08	58.4
Contig2.2	contig00038	100.00	29	0	0	54746	54774	1	29	2e-07	54.7
Contig2.2	contig00040	98.59	24907	339	10	116113	141011	24903	1	0.0	4.404e+04
Contig2.2	contig00045	82.16	241	30	13	54653	54887	7553	7320	8e-50	195
Contig2.2	contig00045	86.44	118	9	7	32144	32257	7414	7528	4e-28	122
Contig2.2	contig00052	98.12	2071	38	1	102473	104542	5376	3306	0.0	3607
Contig2.2	contig00052	95.97	124	5	0	102349	102472	7258	7135	4e-52	202
Contig2.2	contig00056	87.76	98	8	4	3459	3554	7668	7573	6e-25	111
Contig2.2	contig00063	98.75	80	1	0	92558	92637	5207	5286	2e-34	143
Contig2.2	contig00068	100.00	31	0	0	50872	50902	10831	10861	6e-09	58.4
Contig2.2	contig00085	84.83	178	15	12	2973	3144	60	231	2e-42	169
Contig2.2	contig00088	97.43	6641	159	12	109195	115829	6680	46	0.0	1.131e+04
Contig2.2	contig00174	85.43	1599	148	76	1212	2769	2441	887	0.0	1583
Contig2.2	contig00174	84.06	891	101	38	10	882	3721	2854	0.0	821
Contig2.2	contig00191	76.89	1095	150	85	1223	2261	1120	73	4e-150	525
Contig2.2	contig00191	73.89	540	97	40	13	532	2449	1934	5e-45	176
Contig2.2	contig00198	97.14	35	1	0	50869	50903	1728	1762	5e-10	60.2
Contig2.2	contig00251	77.64	832	100	72	1223	2008	2172	2963	1e-120	427
Contig2.2	contig00288	96.00	75	3	0	92559	92633	2603	2529	5e-29	122
Contig2.2	contig00303	78.05	902	140	50	5	881	1771	2639	2e-147	516
Contig2.2	contig00408	76.71	657	94	50	1223	1848	629	1	8e-86	311
Contig2.2	contig00535	82.39	1579	192	77	1219	2756	111	1644	0.0	1297
Contig2.2	contig00858	99.19	492	4	0	1	492	1342	1833	0.0	887
Contig2.2	contig01086	97.87	1691	22	11	1212	2899	1	1680	0.0	2911
Contig2.2	contig01521	98.67	75	1	0	92559	92633	979	1053	1e-32	134
Contig2.2	contig02093	86.31	1030	91	44	1759	2763	1	1005	0.0	1075
Contig2.2	contig02903	74.43	528	96	33	136825	137334	1034	528	5e-50	191
Contig2.2	contig03186	76.12	624	99	40	1934	2541	46	635	3e-77	281
Contig2.2	contig03189	75.96	907	144	65	1223	2084	71	948	7e-113	399
Contig2.2	contig03235	80.31	1036	118	77	1763	2757	49	1039	0.0	704
Contig2.2	contig03452	72.98	766	135	63	24111	24840	764	35	2e-53	202
Contig2.2	contig03462	79.50	917	117	61	1	881	969	88	5e-169	586
Contig2.2	contig03808	90.26	267	17	9	7	268	263	1	4e-95	340
Contig2.2	contig04043	81.20	899	116	49	3	880	39	905	0.0	675
Contig2.2	contig04190	77.26	818	111	62	1223	1998	119	903	3e-116	411
Contig2.2	contig04899	85.31	456	48	16	2322	2768	1	446	4e-129	453
Contig2.2	contig04933	77.05	828	110	70	1223	2008	803	14	4e-114	403
Contig2.2	contig05285	76.62	479	70	36	2301	2753	90	552	1e-60	226
Contig2.2	contig05384	72.70	806	134	74	91	855	766	6	3e-50	191
Contig2.2	contig05536	82.78	726	89	34	167	877	1	705	5e-178	616
Contig2.2	contig05577	92.78	97	5	2	10	105	653	748	1e-34	139
Contig2.2	contig05718	80.90	644	97	25	10	641	630	1	1e-138	484
Contig2.2	contig05964	74.45	728	140	42	142957	143661	706	2	1e-74	272
Contig2.2	contig06083	89.66	87	9	0	1223	1309	145	59	2e-26	111
Contig2.2	contig06143	80.54	185	28	6	2575	2756	50	229	1e-33	135
Contig2.2	contig06252	85.06	348	40	12	10	351	343	2	2e-96	344
Contig2.2	contig06475	82.77	679	65	47	1829	2481	653	1	7e-161	558
Contig2.2	contig06725	76.33	376	57	22	2146	2514	48	398	1e-44	172
Contig2.2	contig06927	89.66	503	37	15	1219	1713	496	1	0.0	627
Contig2.2	contig07569	76.37	529	74	48	1343	1848	501	1	3e-64	237
Contig2.2	contig07610	80.61	495	59	35	1762	2238	48	523	1e-97	348
Contig2.2	contig07649	96.20	395	6	6	678	1068	519	130	0.0	638
Contig2.2	contig07999	80.22	273	24	25	1223	1476	155	416	2e-46	178
Contig2.2	contig08037	85.16	465	51	16	423	881	1	453	1e-131	460
Contig2.2	contig08399	86.21	116	14	2	754	868	324	210	2e-30	124
Contig2.2	contig08446	88.73	71	3	5	2692	2760	14	81	1e-17	82.4
Contig2.2	contig08460	97.83	368	1	5	678	1041	1	365	0.0	628
Contig2.2	contig08569	86.94	291	26	11	1434	1718	3	287	2e-88	316
Contig2.2	contig08591	86.32	285	31	8	1438	1718	319	39	2e-84	303
Contig2.2	contig08648	86.21	116	14	2	754	868	240	126	1e-30	124
Contig2.2	contig08754	87.90	124	6	8	1062	1181	62	180	1e-34	137
Contig2.2	contig08754	100.00	37	0	0	50869	50905	40	4	5e-14	69.4
Contig2.2	contig09202	93.81	113	3	4	567	677	111	1	7e-44	167
Contig2.3	contig00001	99.34	152	1	0	23762	23913	24753	24904	4e-73	276
Contig2.3	contig00001	97.22	36	1	0	166006	166041	92937	92902	1e-08	62.1
Contig2.3	contig00002	78.67	905	135	52	23	898	100095	99220	2e-155	549
Contig2.3	contig00003	96.36	19978	603	118	141840	161760	100694	120604	0.0	3.275e+04
Contig2.3	contig00003	97.67	12277	270	9	47203	59465	21649	33923	0.0	2.107e+04
Contig2.3	contig00003	97.94	10999	188	19	176048	187015	133950	144940	0.0	1.902e+04
Contig2.3	contig00003	95.53	11447	363	85	120455	131817	79356	90737	0.0	1.816e+04
Contig2.3	contig00003	98.27	9495	155	6	166406	175894	124390	133881	0.0	1.662e+04
Contig2.3	contig00003	97.55	9471	197	20	59727	69189	33985	43428	0.0	1.617e+04
Contig2.3	contig00003	92.16	10013	574	192	131904	141817	90736	100636	0.0	1.395e+04
Contig2.3	contig00003	97.20	6248	163	12	97469	103710	53965	60206	0.0	1.056e+04
Contig2.3	contig00003	96.31	5559	169	21	104012	109549	60278	65821	0.0	9097
Contig2.3	contig00003	96.62	5030	154	15	88423	93444	47505	52526	0.0	8333
Contig2.3	contig00003	95.66	4564	155	27	115840	120395	74676	79204	0.0	7291
Contig2.3	contig00003	98.54	3366	42	7	112242	115604	68372	71733	0.0	5938
Contig2.3	contig00003	96.18	2279	78	8	109612	111887	65832	68104	0.0	3718
Contig2.3	contig00003	97.85	1304	28	0	86912	88215	46095	47398	0.0	2254
Contig2.3	contig00003	95.17	786	29	8	165185	165967	122136	122915	0.0	1232
Contig2.3	contig00003	94.73	455	22	2	164086	164539	121683	122136	0.0	706
Contig2.3	contig00003	98.89	271	3	0	111945	112215	68111	68381	4e-136	484
Contig2.3	contig00003	94.74	247	13	0	187168	187414	145005	145251	4e-106	385
Contig2.3	contig00003	94.47	235	13	0	81353	81587	45203	45437	2e-99	363
Contig2.3	contig00003	93.39	227	14	1	86562	86788	45823	46048	4e-91	335
Contig2.3	contig00003	95.83	144	4	2	166282	166424	124015	124157	6e-60	231
Contig2.3	contig00003	91.82	159	3	2	162740	162888	120678	120836	2e-54	213
Contig2.3	contig00003	93.75	112	4	3	43192	43301	74556	74446	6e-40	165
Contig2.3	contig00003	94.51	91	3	2	103754	103843	74539	74450	4e-32	139
Contig2.3	contig00003	83.75	160	10	12	130820	130964	15732	15890	1e-31	137
Contig2.3	contig00003	86.26	131	4	9	166165	166291	122993	123113	2e-29	130
Contig2.3	contig00003	84.96	113	6	7	46957	47063	74450	74557	1e-21	104
Contig2.3	contig00003	92.96	71	3	2	187982	188051	15968	16037	5e-21	102
Contig2.3	contig00003	86.32	95	5	5	43318	43408	74450	74540	2e-19	97.1
Contig2.3	contig00003	86.42	81	6	5	84637	84715	45696	45773	2e-15	84.2
Contig2.3	contig00003	95.83	48	2	0	166057	166104	122968	123015	8e-14	78.7
Contig2.3	contig00004	96.00	75	3	0	43203	43277	141481	141555	3e-27	122
Contig2.3	contig00004	92.31	65	3	2	103754	103817	141488	141551	1e-17	91.6
Contig2.3	contig00004	96.30	54	2	0	47000	47053	141534	141481	4e-17	89.8
Contig2.3	contig00004	96.08	51	2	0	46866	46916	141505	141555	2e-15	84.2
Contig2.3	contig00004	95.92	49	2	0	43360	43408	141535	141487	2e-14	80.5
Contig2.3	contig00004	100.00	35	0	0	53108	53142	7940	7974	6e-10	65.8
Contig2.3	contig00005	90.63	363	18	13	208860	209217	38647	38296	4e-131	468
Contig2.3	contig00005	93.48	46	3	0	53097	53142	108249	108294	4e-11	69.4
Contig2.3	contig00006	93.06	72	4	1	59659	59729	46096	46025	1e-21	104
Contig2.3	contig00007	95.35	43	1	1	187621	187663	101491	101532	1e-10	67.6
Contig2.3	contig00007	97.44	39	0	1	166006	166043	104805	104843	5e-10	65.8
Contig2.3	contig00011	97.93	12633	186	40	209212	221812	36189	23601	0.0	2.181e+04
Contig2.3	contig00011	98.61	12154	140	13	226250	238402	17102	4977	0.0	2.148e+04
Contig2.3	contig00011	98.41	12111	183	10	192599	204703	54077	41971	0.0	2.129e+04
Contig2.3	contig00011	98.10	4993	83	11	240961	245948	4986	1	0.0	8684
Contig2.3	contig00011	97.79	2808	53	9	189208	192012	57488	54687	0.0	4833
Contig2.3	contig00011	97.09	2712	71	8	221984	224691	23516	20809	0.0	4564
Contig2.3	contig00011	91.00	2223	110	52	204876	207073	41938	39781	0.0	2915
Contig2.3	contig00011	91.78	706	28	24	187982	188680	89724	89042	0.0	955
Contig2.3	contig00011	99.08	433	4	0	192169	192601	54633	54201	0.0	778
Contig2.3	contig00011	97.04	135	4	0	187421	187555	98274	98140	5e-59	228
Contig2.3	contig00011	89.29	140	9	6	188910	189046	88905	88769	9e-42	171
Contig2.3	contig00011	94.67	75	2	2	130892	130965	89874	89801	4e-25	115
Contig2.3	contig00011	83.15	89	9	5	187556	187642	97500	97416	2e-13	76.8
Contig2.3	contig00012	97.83	46	1	0	208449	208494	40565	40520	1e-14	80.5
Contig2.3	contig00014	88.89	54	2	4	255612	255663	36303	36354	1e-09	63.9
Contig2.3	contig00015	82.84	839	81	44	188097	188909	2155	2956	0.0	693
Contig2.3	contig00015	97.06	34	1	0	53107	53140	18356	18389	5e-08	58.4
Contig2.3	contig00019	76.82	716	120	45	230648	231340	59138	58446	3e-99	361
Contig2.3	contig00020	97.42	8035	177	26	12317	20339	21027	13011	0.0	1.366e+04
Contig2.3	contig00020	97.63	4605	87	11	3662	8263	26353	21768	0.0	7880
Contig2.3	contig00020	95.39	1020	41	6	6	1022	29126	28110	0.0	1618
Contig2.3	contig00020	98.21	558	8	2	10416	10973	21771	21216	0.0	974
Contig2.3	contig00020	87.00	300	12	13	3366	3662	27821	27546	9e-85	313
Contig2.3	contig00020	93.27	104	7	0	208549	208652	235	132	6e-37	154
Contig2.3	contig00020	100.00	35	0	0	17066	17100	16250	16284	3e-10	65.8
Contig2.3	contig00025	95.00	40	1	1	255611	255649	10710	10671	3e-09	62.1
Contig2.3	contig00025	97.06	34	1	0	53107	53140	28210	28243	4e-08	58.4
Contig2.3	contig00026	93.21	280	17	2	187136	187414	53175	53453	3e-114	411
Contig2.3	contig00026	92.00	75	1	5	187017	187089	53010	53081	6e-21	100
Contig2.3	contig00026	93.33	45	3	0	53098	53142	7075	7031	6e-11	67.6
Contig2.3	contig00027	95.24	42	2	0	53100	53141	24359	24400	6e-11	67.6
Contig2.3	contig00029	97.47	15040	358	23	26380	41407	27789	42817	0.0	2.564e+04
Contig2.3	contig00029	97.41	3397	82	5	43428	46823	44499	47890	0.0	5781
Contig2.3	contig00029	97.03	2254	52	8	23972	26214	25515	27764	0.0	3777
Contig2.3	contig00029	96.38	1630	44	15	41580	43200	42832	44455	0.0	2669
Contig2.3	contig00032	88.04	92	9	2	46957	47047	37759	37669	3e-23	108
Contig2.3	contig00032	87.10	93	8	4	43318	43408	37759	37669	1e-21	102
Contig2.3	contig00032	85.71	98	7	6	43209	43302	37669	37763	6e-20	97.1
Contig2.3	contig00032	93.75	48	2	1	103754	103800	37670	37717	3e-12	71.3
Contig2.3	contig00033	94.90	1391	25	22	84294	85680	2949	4297	0.0	2134
Contig2.3	contig00033	94.71	699	29	6	85813	86503	4163	4861	0.0	1079
Contig2.3	contig00033	95.00	220	11	0	81397	81616	2285	2504	5e-95	346
Contig2.3	contig00033	93.94	132	4	3	84145	84275	3257	3385	5e-50	196
Contig2.3	contig00033	91.51	106	9	0	86356	86461	18971	19076	5e-35	147
Contig2.3	contig00033	85.29	136	6	12	84146	84272	4159	4289	2e-29	128
Contig2.3	contig00033	90.12	81	6	2	84001	84079	4154	4234	3e-22	104
Contig2.3	contig00034	73.40	1327	229	114	82608	83875	35424	34163	1e-105	381
Contig2.3	contig00035	73.72	1252	207	110	102006	103196	18905	17715	2e-104	377
Contig2.3	contig00035	77.08	528	79	38	102038	102544	11989	11483	4e-71	267
Contig2.3	contig00036	91.36	718	25	22	188045	188742	30539	29839	0.0	948
Contig2.3	contig00036	91.43	175	10	5	188910	189082	29759	29588	1e-61	235
Contig2.3	contig00036	100.00	29	0	0	43203	43231	26854	26882	3e-07	54.7
Contig2.3	contig00036	100.00	29	0	0	47025	47053	26882	26854	3e-07	54.7
Contig2.3	contig00040	100.00	39	0	0	43373	43411	24966	24928	7e-13	73.1
Contig2.3	contig00040	100.00	36	0	0	43209	43244	24931	24966	3e-11	67.6
Contig2.3	contig00040	100.00	36	0	0	47012	47047	24966	24931	3e-11	67.6
Contig2.3	contig00040	100.00	35	0	0	103754	103788	24932	24966	1e-10	65.8
Contig2.3	contig00041	90.00	170	7	4	26210	26378	16084	15924	1e-54	211
Contig2.3	contig00041	91.43	140	8	4	41410	41546	15924	16062	6e-48	189
Contig2.3	contig00041	90.58	138	8	5	221812	221945	15926	16062	1e-44	178
Contig2.3	contig00041	87.67	73	7	2	192055	192125	15988	16060	3e-16	84.2
Contig2.3	contig00044	87.23	94	8	3	256548	256640	23084	23174	2e-22	104
Contig2.3	contig00056	81.72	93	8	5	103859	103947	118	205	6e-12	69.4
Contig2.3	contig00060	90.08	121	10	2	43211	43330	9690	9571	3e-38	156
Contig2.3	contig00061	92.64	530	35	4	69362	69889	7935	8462	0.0	760
Contig2.3	contig00061	87.48	559	54	15	79927	80477	11895	12445	0.0	630
Contig2.3	contig00067	94.44	144	6	2	2583	2725	809	951	1e-57	220
Contig2.3	contig00077	98.13	8860	162	2	245949	254805	1	8859	0.0	1.544e+04
Contig2.3	contig00090	94.64	112	6	0	69197	69308	3007	2896	5e-44	174
Contig2.3	contig00113	95.17	145	6	1	2583	2726	4448	4304	3e-60	228
Contig2.3	contig00119	95.07	284	11	3	208937	209219	1871	2152	2e-125	444
Contig2.3	contig00119	98.15	54	1	0	59485	59538	3986	3933	3e-20	95.3
Contig2.3	contig00172	94.20	69	2	2	204588	204655	563	630	3e-23	104
Contig2.3	contig00174	83.90	888	106	35	258900	259770	3721	2854	0.0	813
Contig2.3	contig00174	94.37	71	0	3	260151	260218	2450	2381	9e-24	106
Contig2.3	contig00180	92.75	207	5	9	256589	256790	271	70	2e-79	291
Contig2.3	contig00191	83.81	383	43	11	257751	258129	3510	3143	5e-96	346
Contig2.3	contig00191	73.98	538	100	37	258903	259422	2449	1934	1e-46	182
Contig2.3	contig00198	95.56	45	0	2	53106	53149	1763	1720	3e-13	71.3
Contig2.3	contig00209	95.71	140	5	1	2586	2724	3101	2962	2e-59	224
Contig2.3	contig00303	86.04	1053	110	33	257126	258163	19	1049	0.0	1096
Contig2.3	contig00303	76.96	1489	228	98	258333	259769	1214	2639	0.0	743
Contig2.3	contig00447	79.78	1088	139	67	256989	258036	1277	2323	0.0	715
Contig2.3	contig00458	83.62	2033	218	102	256877	258854	323	2295	0.0	1803
Contig2.3	contig00481	85.14	2052	211	85	256872	258878	248	2250	0.0	2013
Contig2.3	contig00481	86.52	89	2	8	256644	256728	64	146	6e-19	89.8
Contig2.3	contig00535	100.00	53	0	0	260166	260218	111	163	9e-22	99.0
Contig2.3	contig00583	83.49	327	38	16	257671	257990	26	343	1e-79	291
Contig2.3	contig00858	99.13	1833	16	0	257550	259382	1	1833	0.0	3297
Contig2.3	contig00914	98.27	1792	19	5	254806	256585	1796	5	0.0	3127
Contig2.3	contig00938	87.64	89	11	0	115505	115593	816	904	2e-23	104
Contig2.3	contig01086	100.00	59	0	0	260160	260218	2	60	3e-25	110
Contig2.3	contig01476	83.85	161	13	12	208860	209017	151	1	1e-34	141
Contig2.3	contig01504	83.23	161	10	13	130820	130964	1097	1256	6e-32	132
Contig2.3	contig01504	98.57	70	1	0	187982	188051	1334	1403	1e-29	124
Contig2.3	contig02173	81.07	507	64	29	257667	258159	79	567	2e-105	375
Contig2.3	contig02173	93.15	73	4	1	258614	258685	1003	1075	3e-24	106
Contig2.3	contig03277	82.15	577	75	27	256976	257539	676	115	8e-134	470
Contig2.3	contig03313	87.39	111	11	3	256642	256750	613	722	7e-30	124
Contig2.3	contig03462	79.50	951	120	65	258858	259769	1002	88	5e-175	606
Contig2.3	contig03808	81.98	971	118	51	258215	259158	941	1	0.0	771
Contig2.3	contig03951	90.58	945	69	20	257066	258002	1	933	0.0	1234
Contig2.3	contig03993	77.10	952	141	71	257961	258878	927	19	1e-136	479
Contig2.3	contig04043	81.10	931	120	49	258861	259768	8	905	0.0	693
Contig2.3	contig04797	79.66	590	80	38	256968	257537	725	156	2e-109	388
Contig2.3	contig04932	83.49	109	13	5	256644	256750	254	149	1e-21	97.1
Contig2.3	contig05384	72.83	806	137	73	258981	259746	766	3	8e-53	200
Contig2.3	contig05536	83.29	724	87	32	259057	259765	1	705	0.0	636
Contig2.3	contig05577	79.69	778	97	53	258247	258995	3	748	2e-144	505
Contig2.3	contig05718	80.87	732	112	27	258813	259531	717	1	2e-158	551
Contig2.3	contig05829	80.84	689	112	20	220192	220871	22	699	4e-150	523
Contig2.3	contig06083	97.96	49	1	0	260170	260218	145	97	2e-18	86.1
Contig2.3	contig06252	82.32	673	82	35	258588	259241	656	2	6e-158	549
Contig2.3	contig06381	99.85	664	1	0	256874	257537	1	664	0.0	1221
Contig2.3	contig06427	82.77	267	29	17	256966	257223	264	6	1e-59	222
Contig2.3	contig06927	100.00	53	0	0	260166	260218	496	444	2e-22	99.0
Contig2.3	contig06964	81.26	571	90	17	256975	257537	572	11	7e-127	446
Contig2.3	contig07163	80.10	573	91	23	256975	257537	9	568	1e-114	405
Contig2.3	contig07283	82.81	256	30	14	256975	257223	311	559	6e-58	217
Contig2.3	contig07476	77.78	423	57	31	257469	257867	437	28	9e-61	226
Contig2.3	contig07507	79.52	503	71	29	258012	258500	519	35	7e-92	329
Contig2.3	contig07619	86.86	236	27	4	256874	257108	275	507	3e-71	261
Contig2.3	contig07619	83.46	127	10	9	256644	256766	93	212	3e-25	108
Contig2.3	contig07649	93.42	395	16	9	259567	259956	519	130	2e-166	577
Contig2.3	contig07724	95.38	65	3	0	204584	204648	4	68	4e-24	104
Contig2.3	contig07989	88.77	187	18	3	256878	257064	284	467	8e-61	226
Contig2.3	contig07989	83.48	115	12	5	256644	256755	87	197	5e-23	100
Contig2.3	contig08037	85.06	462	55	12	259313	259769	1	453	7e-131	459
Contig2.3	contig08202	81.02	432	54	24	258459	258878	430	15	1e-88	318
Contig2.3	contig08399	84.48	116	16	2	259642	259756	324	210	5e-27	113
Contig2.3	contig08443	84.17	379	40	13	257671	258045	8	370	4e-98	350
Contig2.3	contig08460	94.59	370	8	10	259567	259929	1	365	4e-162	562
Contig2.3	contig08590	97.39	115	2	1	256422	256535	115	1	2e-51	195
Contig2.3	contig08648	84.48	116	16	2	259642	259756	240	126	4e-27	113
Contig2.3	contig08656	87.50	192	21	3	256874	257065	105	293	8e-59	219
Contig2.3	contig08660	84.78	138	12	7	18394	18526	214	81	4e-32	130
Contig2.3	contig08754	94.67	150	3	4	259950	260099	62	206	1e-61	228
Contig2.3	contig08754	97.14	35	1	0	53107	53141	6	40	5e-11	60.2
Contig2.3	contig08775	83.94	249	25	13	257684	257926	241	2	1e-60	224
Contig2.3	contig08834	92.47	93	7	0	208560	208652	224	132	2e-33	134
Contig2.3	contig08853	100.00	42	0	0	46782	46823	215	174	1e-16	78.7
Contig2.3	contig08886	86.96	207	13	12	209018	209217	203	4	2e-59	220
Contig2.3	contig08929	97.93	145	3	0	256641	256785	190	46	5e-69	252
Contig2.3	contig08963	89.76	166	16	1	258016	258180	13	178	8e-57	211
Contig2.3	contig09202	92.92	113	3	5	259457	259566	111	1	2e-41	159
Contig3.1	contig00001	93.85	65	2	2	208453	208516	24724	24661	3e-19	97.1
Contig3.1	contig00001	80.39	102	10	9	135237	135338	156235	156144	6e-11	69.4
Contig3.1	contig00002	92.82	195	12	2	99977	100170	18175	18368	6e-75	281
Contig3.1	contig00002	86.89	61	5	2	118876	118934	49236	49295	7e-10	65.8
Contig3.1	contig00002	97.22	36	1	0	84313	84348	115691	115726	9e-09	62.1
Contig3.1	contig00003	94.85	97	4	1	86983	87078	74450	74546	2e-35	150
Contig3.1	contig00003	85.26	95	4	6	115419	115508	74450	74539	3e-17	89.8
Contig3.1	contig00004	95.51	4347	142	37	42315	46629	42945	38620	0.0	6898
Contig3.1	contig00004	96.58	672	22	1	46665	47336	38558	37888	0.0	1112
Contig3.1	contig00004	84.45	476	59	15	47337	47804	11526	11058	3e-127	455
Contig3.1	contig00004	94.50	291	9	6	26924	27210	111788	111501	2e-123	442
Contig3.1	contig00004	86.75	332	28	16	234156	234479	111788	111465	3e-97	355
Contig3.1	contig00004	94.02	234	6	7	26981	27210	121963	121734	5e-95	348
Contig3.1	contig00004	86.13	238	17	16	234213	234442	121963	121734	2e-63	243
Contig3.1	contig00004	89.82	167	16	1	100000	100166	27751	27586	2e-54	213
Contig3.1	contig00004	93.89	131	6	2	27099	27228	109914	109785	2e-49	196
Contig3.1	contig00004	97.33	75	2	0	87004	87078	141555	141481	7e-29	128
Contig3.1	contig00004	87.39	111	10	4	152238	152346	105500	105608	9e-28	124
Contig3.1	contig00004	88.07	109	7	6	111546	111652	106032	105928	9e-28	124
Contig3.1	contig00004	84.09	132	15	5	111527	111654	105481	105610	3e-27	122
Contig3.1	contig00004	88.07	109	6	7	152241	152346	106032	105928	3e-27	122
Contig3.1	contig00004	86.73	113	10	5	203007	203116	105610	105500	1e-26	121
Contig3.1	contig00004	87.39	111	7	7	202604	202711	106032	105926	1e-26	121
Contig3.1	contig00004	83.09	136	15	8	228409	228541	82369	82499	1e-25	117
Contig3.1	contig00004	86.24	109	8	7	111715	111820	105928	106032	7e-24	111
Contig3.1	contig00004	91.36	81	2	5	152405	152483	105928	106005	3e-22	106
Contig3.1	contig00004	95.74	47	2	0	115462	115508	141534	141488	3e-13	76.8
Contig3.1	contig00004	90.74	54	5	0	233383	233436	111880	111827	3e-12	73.1
Contig3.1	contig00004	100.00	32	0	0	51567	51598	125043	125012	3e-08	60.2
Contig3.1	contig00004	100.00	31	0	0	60891	60921	125043	125013	9e-08	58.4
Contig3.1	contig00004	96.97	33	1	0	107163	107195	2317	2285	3e-07	56.5
Contig3.1	contig00005	85.25	217	17	13	27003	27211	103159	102950	2e-53	209
Contig3.1	contig00005	87.79	172	16	5	234235	234403	103159	102990	2e-49	196
Contig3.1	contig00005	92.86	98	4	3	237467	237563	40215	40120	3e-32	139
Contig3.1	contig00005	91.53	59	2	3	152289	152346	11984	12040	7e-14	78.7
Contig3.1	contig00005	94.23	52	1	2	203007	203057	95867	95917	7e-14	78.7
Contig3.1	contig00005	94.12	51	1	2	111603	111652	11991	12040	2e-13	76.8
Contig3.1	contig00005	94.00	50	1	2	152298	152346	20413	20365	9e-13	75.0
Contig3.1	contig00005	79.31	116	14	9	203009	203119	12040	11930	3e-12	73.1
Contig3.1	contig00005	92.16	51	0	4	111604	111652	20413	20365	4e-11	69.4
Contig3.1	contig00005	91.84	49	4	0	203009	203057	20365	20413	4e-11	69.4
Contig3.1	contig00005	88.14	59	1	5	203007	203062	13383	13438	5e-10	65.8
Contig3.1	contig00005	87.27	55	5	2	152293	152346	13438	13385	7e-09	62.1
Contig3.1	contig00005	100.00	32	0	0	111623	111654	13414	13383	2e-08	60.2
Contig3.1	contig00005	100.00	32	0	0	111623	111654	95898	95867	2e-08	60.2
Contig3.1	contig00005	88.24	51	2	4	152298	152346	95917	95869	9e-08	58.4
Contig3.1	contig00006	86.67	180	20	4	99977	100154	96055	96232	2e-49	196
Contig3.1	contig00007	87.30	126	11	5	23156	23279	12400	12278	2e-32	139
Contig3.1	contig00007	80.15	131	14	10	228416	228540	60758	60634	9e-17	87.9
Contig3.1	contig00008	93.19	191	11	2	99977	100166	107406	107217	1e-74	279
Contig3.1	contig00010	98.00	50	1	0	208467	208516	73339	73290	9e-17	87.9
Contig3.1	contig00011	76.71	717	119	47	115766	116458	12704	12012	2e-97	355
Contig3.1	contig00011	96.77	62	2	0	208453	208514	96279	96340	8e-22	104
Contig3.1	contig00012	98.25	29858	474	44	172835	202670	74237	44407	0.0	5.219e+04
Contig3.1	contig00012	98.80	9619	112	3	152847	162463	94017	84400	0.0	1.712e+04
Contig3.1	contig00012	97.32	8841	222	15	208444	217277	40575	31743	0.0	1.500e+04
Contig3.1	contig00012	96.28	5049	180	8	167834	172877	79196	74151	0.0	8275
Contig3.1	contig00012	97.33	3748	94	4	203097	206841	44416	40672	0.0	6362
Contig3.1	contig00012	97.22	3563	78	14	162725	166283	84405	80860	0.0	6011
Contig3.1	contig00012	97.71	1966	40	5	228232	230195	25024	23062	0.0	3376
Contig3.1	contig00012	95.30	1980	87	6	226175	228151	27010	25034	0.0	3136
Contig3.1	contig00012	91.55	734	55	7	223445	224174	30640	29910	0.0	1005
Contig3.1	contig00012	95.44	504	16	6	224181	224681	28933	28434	0.0	797
Contig3.1	contig00012	95.71	70	3	0	152238	152307	44476	44407	1e-24	113
Contig3.1	contig00012	95.77	71	2	1	111543	111613	44476	44407	1e-24	113
Contig3.1	contig00012	81.16	138	16	10	222211	222342	21095	20962	3e-21	102
Contig3.1	contig00012	90.00	70	7	0	111754	111823	44407	44476	6e-18	91.6
Contig3.1	contig00012	88.57	70	8	0	152444	152513	44407	44476	3e-16	86.1
Contig3.1	contig00012	90.57	53	5	0	231459	231511	23114	23062	8e-12	71.3
Contig3.1	contig00012	100.00	35	0	0	165416	165450	81693	81727	4e-10	65.8
Contig3.1	contig00015	97.65	85	2	0	228202	228286	1519	1603	1e-34	147
Contig3.1	contig00015	100.00	32	0	0	84317	84348	22490	22459	1e-08	60.2
Contig3.1	contig00016	98.73	79	0	1	159630	159707	8353	8431	2e-32	139
Contig3.1	contig00016	98.73	79	0	1	159628	159706	8917	8994	2e-32	139
Contig3.1	contig00016	100.00	74	0	0	159633	159706	8595	8668	6e-32	137
Contig3.1	contig00016	79.13	115	13	11	203008	203116	67399	67508	2e-11	69.4
Contig3.1	contig00016	89.80	49	5	0	152298	152346	67448	67400	1e-09	63.9
Contig3.1	contig00016	88.00	50	6	0	111604	111653	67448	67399	1e-08	60.2
Contig3.1	contig00019	97.03	4846	122	16	137667	142496	12564	7725	0.0	8131
Contig3.1	contig00019	97.39	4639	109	11	125962	130593	37142	32509	0.0	7886
Contig3.1	contig00019	96.24	3779	99	28	111542	115287	63159	59391	0.0	6152
Contig3.1	contig00019	96.32	3338	115	8	115516	118849	59388	56055	0.0	5476
Contig3.1	contig00019	95.64	2361	94	9	131066	133422	21071	18716	0.0	3781
Contig3.1	contig00019	98.18	1761	20	10	123039	124798	38890	37141	0.0	3064
Contig3.1	contig00019	95.72	1821	55	10	118903	120701	40870	39051	0.0	2909
Contig3.1	contig00019	86.98	2474	222	91	148261	150680	4155	1728	0.0	2693
Contig3.1	contig00019	95.16	1487	44	14	150737	152221	1731	271	0.0	2322
Contig3.1	contig00019	94.26	1168	53	6	144027	145194	6210	5057	0.0	1773
Contig3.1	contig00019	96.21	633	10	10	134787	135406	14630	13999	0.0	1024
Contig3.1	contig00019	96.98	331	7	3	142931	143259	7422	7093	4e-157	553
Contig3.1	contig00019	89.29	439	31	12	152238	152666	63158	62726	5e-152	536
Contig3.1	contig00019	99.25	266	2	0	130686	130951	21358	21093	2e-135	481
Contig3.1	contig00019	94.87	273	13	1	142612	142884	7699	7428	1e-118	425
Contig3.1	contig00019	96.97	198	5	1	152683	152880	202	6	2e-90	331
Contig3.1	contig00019	92.98	171	7	5	135969	136137	12789	12622	3e-64	244
Contig3.1	contig00019	94.26	122	7	0	135815	135936	12905	12784	5e-47	187
Contig3.1	contig00019	95.50	111	5	0	202599	202709	63160	63050	3e-44	178
Contig3.1	contig00019	83.05	118	9	9	203006	203117	63047	63159	9e-20	97.1
Contig3.1	contig00023	86.67	195	22	4	99977	100169	1051	859	8e-55	213
Contig3.1	contig00026	97.31	22123	521	54	60967	83040	30931	53028	0.0	3.749e+04
Contig3.1	contig00026	98.13	11538	179	22	49319	60829	19410	30937	0.0	2.008e+04
Contig3.1	contig00026	91.27	126	5	6	84199	84322	53021	53142	6e-41	167
Contig3.1	contig00026	97.14	35	0	1	60892	60925	21658	21692	4e-08	58.4
Contig3.1	contig00027	92.86	42	0	2	84308	84348	43332	43371	3e-08	58.4
Contig3.1	contig00030	88.89	72	8	0	102673	102744	28615	28686	1e-17	89.8
Contig3.1	contig00031	82.06	2218	320	72	100360	102538	31107	33285	0.0	1820
Contig3.1	contig00032	87.91	91	9	2	115419	115508	37759	37670	9e-23	106
Contig3.1	contig00032	84.85	99	6	9	86979	87072	37763	37669	2e-18	91.6
Contig3.1	contig00032	100.00	31	0	0	84319	84349	31996	32026	2e-08	58.4
Contig3.1	contig00032	100.00	29	0	0	84319	84347	32141	32113	3e-07	54.7
Contig3.1	contig00036	97.93	8775	171	10	87723	96492	26324	17556	0.0	1.519e+04
Contig3.1	contig00036	96.95	7988	210	22	100294	108256	17582	9604	0.0	1.337e+04
Contig3.1	contig00036	98.15	2537	44	3	84472	87005	29398	26862	0.0	4421
Contig3.1	contig00036	97.45	510	12	1	87084	87593	26877	26369	0.0	869
Contig3.1	contig00036	100.00	31	0	0	87050	87080	26882	26852	2e-08	58.4
Contig3.1	contig00040	97.56	41	1	0	115474	115514	24966	24926	2e-12	71.3
Contig3.1	contig00040	100.00	36	0	0	87037	87072	24966	24931	3e-11	67.6
Contig3.1	contig00041	88.18	203	22	2	42081	42282	18814	18613	2e-63	241
Contig3.1	contig00046	97.30	37	0	1	27175	27210	14663	14699	1e-09	62.1
Contig3.1	contig00052	97.93	1210	25	0	3349	4558	2076	3285	0.0	2097
Contig3.1	contig00052	97.61	293	7	0	25817	26109	8134	8426	1e-142	503
Contig3.1	contig00052	97.27	293	8	0	233583	233875	8134	8426	6e-141	497
Contig3.1	contig00052	93.48	184	8	4	4714	4895	8542	8723	1e-72	270
Contig3.1	contig00052	95.87	121	2	3	27099	27217	8426	8545	3e-49	193
Contig3.1	contig00052	96.15	52	1	1	4886	4936	15954	16005	2e-16	84.2
Contig3.1	contig00066	90.91	187	13	4	99982	100166	12524	12340	4e-66	248
Contig3.1	contig00072	97.54	3087	66	10	108464	111545	10861	7780	0.0	5271
Contig3.1	contig00076	77.78	153	26	8	15236	15384	9467	9319	8e-18	87.9
Contig3.1	contig00273	93.90	82	4	1	159625	159706	81	1	6e-29	122
Contig3.1	contig00827	89.02	656	66	6	199935	200587	1190	1842	0.0	808
Contig3.1	contig01024	96.79	499	15	1	4936	5434	146	643	0.0	832
Contig3.1	contig01841	96.04	1362	50	3	25620	26980	1359	1	0.0	2213
Contig3.1	contig01841	96.19	682	22	3	233386	234066	1359	681	0.0	1112
Contig3.1	contig01841	97.96	147	3	0	234066	234212	147	1	3e-69	255
Contig3.1	contig05066	71.79	429	84	32	213442	213858	631	228	6e-19	87.9
Contig3.1	contig07860	91.42	233	16	4	26982	27212	2	232	5e-88	316
Contig3.1	contig07860	90.17	234	17	6	234214	234444	2	232	5e-83	300
Contig3.1	contig08503	97.27	110	2	1	96627	96736	349	241	9e-49	185
Contig3.1	contig09059	98.68	152	2	0	96489	96640	152	1	1e-74	270
Contig3.1	contig09065	98.66	149	2	0	152859	153007	149	1	5e-73	265
Contig3.1	contig09239	99.01	101	1	0	96492	96592	1	101	3e-48	182
Contig3.2	contig00005	91.22	148	7	6	24551	24695	36	180	3e-50	196
Contig3.2	contig00008	90.08	121	8	4	24613	24731	108411	108293	1e-37	154
Contig3.2	contig00012	97.80	8652	162	24	6030	14666	8639	1	0.0	1.490e+04
Contig3.2	contig00012	97.16	5314	141	10	708	6016	14054	8746	0.0	8968
Contig3.2	contig00012	73.78	778	136	63	14732	15475	40693	41436	7e-65	244
Contig3.2	contig00012	90.38	52	5	0	14641	14692	1	52	4e-12	69.4
Contig3.2	contig00035	94.25	87	4	1	37717	37802	9403	9317	2e-31	132
Contig3.2	contig00044	97.52	2495	50	9	16665	19153	20584	23072	0.0	4253
Contig3.2	contig00044	98.42	1895	30	0	14650	16544	1	1895	0.0	3334
Contig3.2	contig00047	91.96	112	9	0	37392	37503	2444	2555	2e-39	158
Contig3.2	contig00052	97.88	236	4	1	37818	38052	9691	9926	2e-114	407
Contig3.2	contig00067	98.70	1467	17	2	33201	34666	6378	4913	0.0	2603
Contig3.2	contig00067	97.86	1074	19	4	34658	35730	3587	2517	0.0	1853
Contig3.2	contig00067	94.88	684	25	9	32183	32861	12325	11647	0.0	1061
Contig3.2	contig00067	94.34	265	12	3	32800	33062	11753	11490	1e-113	403
Contig3.2	contig00067	97.14	140	4	0	33063	33202	11372	11233	2e-63	237
Contig3.2	contig00067	97.01	67	2	0	32754	32820	12136	12070	3e-26	113
Contig3.2	contig00067	98.15	54	0	1	32373	32426	11755	11703	3e-20	93.5
Contig3.2	contig00085	98.15	6690	102	9	25513	32183	639	7325	0.0	1.165e+04
Contig3.2	contig00085	95.86	580	22	2	24601	25179	60	638	0.0	937
Contig3.2	contig00174	85.58	1609	144	78	22831	24396	2450	887	0.0	1605
Contig3.2	contig00174	84.16	890	101	35	21575	22446	3721	2854	0.0	826
Contig3.2	contig00180	97.76	268	3	3	19279	19544	271	5	9e-131	459
Contig3.2	contig00191	76.55	1096	152	87	22850	23888	1120	73	4e-144	503
Contig3.2	contig00191	83.81	383	43	13	20426	20804	3510	3143	7e-97	346
Contig3.2	contig00191	74.16	538	99	38	21578	22097	2449	1934	4e-49	187
Contig3.2	contig00251	77.67	833	98	74	22850	23635	2172	2963	2e-121	427
Contig3.2	contig00303	79.43	2723	380	157	19801	22445	19	2639	0.0	1760
Contig3.2	contig00408	76.56	657	95	50	22850	23475	629	1	8e-85	305
Contig3.2	contig00447	80.06	1088	136	67	19664	20711	1277	2323	0.0	732
Contig3.2	contig00458	83.96	2032	213	100	19552	21529	323	2295	0.0	1842
Contig3.2	contig00481	85.18	2051	212	83	19547	21553	248	2250	0.0	2019
Contig3.2	contig00481	86.02	93	3	8	19332	19420	64	150	2e-20	91.6
Contig3.2	contig00535	82.23	1581	191	79	22846	24383	111	1644	0.0	1280
Contig3.2	contig00583	84.40	327	35	16	20346	20665	26	343	2e-85	307
Contig3.2	contig00858	99.18	1835	11	4	20225	22057	1	1833	0.0	3302
Contig3.2	contig01086	97.51	1690	29	10	22840	24527	2	1680	0.0	2876
Contig3.2	contig02093	86.41	1030	90	44	23386	24390	1	1005	0.0	1081
Contig3.2	contig02173	81.66	507	61	29	20342	20834	79	567	3e-111	392
Contig3.2	contig02173	93.15	73	4	1	21289	21360	1003	1075	4e-25	106
Contig3.2	contig03186	76.80	625	93	40	23561	24168	46	635	1e-84	303
Contig3.2	contig03189	76.11	904	144	63	22850	23709	71	946	9e-116	407
Contig3.2	contig03235	80.19	1035	121	75	23390	24384	49	1039	0.0	699
Contig3.2	contig03277	82.32	577	74	27	19651	20214	676	115	2e-136	475
Contig3.2	contig03313	77.58	388	52	34	19330	19698	613	984	5e-54	202
Contig3.2	contig03462	79.31	952	121	66	21533	22445	1002	88	5e-173	597
Contig3.2	contig03808	81.96	970	120	49	20890	21833	941	1	0.0	771
Contig3.2	contig03951	91.10	944	66	18	19741	20677	1	933	0.0	1262
Contig3.2	contig03993	77.39	951	140	69	20636	21553	927	19	2e-142	496
Contig3.2	contig04043	80.90	932	121	50	21536	22444	8	905	0.0	682
Contig3.2	contig04190	77.14	818	112	62	22850	23625	119	903	3e-115	405
Contig3.2	contig04797	79.83	590	79	38	19643	20212	725	156	6e-112	394
Contig3.2	contig04899	86.18	456	44	15	23949	24395	1	446	2e-136	475
Contig3.2	contig04932	83.49	109	13	5	19332	19438	254	149	2e-22	97.1
Contig3.2	contig04933	76.66	827	115	68	22850	23635	803	14	9e-110	387
Contig3.2	contig05285	76.46	480	69	38	23928	24380	90	552	9e-60	220
Contig3.2	contig05384	72.76	804	136	71	21656	22419	766	6	6e-52	195
Contig3.2	contig05536	83.20	726	85	35	21732	22441	1	705	0.0	630
Contig3.2	contig05577	79.82	778	96	53	20922	21670	3	748	5e-147	510
Contig3.2	contig05718	81.01	732	111	27	21488	22206	717	1	6e-161	556
Contig3.2	contig06083	89.66	87	9	0	22850	22936	145	59	5e-27	111
Contig3.2	contig06143	80.65	186	26	7	24202	24383	50	229	3e-34	135
Contig3.2	contig06252	82.02	673	84	35	21263	21916	656	2	2e-155	538
Contig3.2	contig06381	100.00	664	0	0	19549	20212	1	664	0.0	1227
Contig3.2	contig06427	83.15	267	28	17	19641	19898	264	6	5e-62	228
Contig3.2	contig06475	82.60	678	68	47	23456	24108	653	1	7e-160	553
Contig3.2	contig06725	77.07	375	56	23	23773	24141	48	398	2e-50	189
Contig3.2	contig06927	89.46	503	38	15	22846	23340	496	1	2e-180	621
Contig3.2	contig06964	81.44	571	89	17	19650	20212	572	11	2e-129	451
Contig3.2	contig07163	80.28	573	90	23	19650	20212	9	568	4e-117	411
Contig3.2	contig07283	83.20	256	29	14	19650	19898	311	559	2e-60	222
Contig3.2	contig07476	77.96	422	58	31	20144	20542	437	28	3e-63	231
Contig3.2	contig07507	79.72	503	70	29	20687	21175	519	35	2e-94	335
Contig3.2	contig07569	76.18	529	75	48	22970	23475	501	1	3e-63	231
Contig3.2	contig07610	80.57	494	61	34	23389	23865	48	523	3e-98	348
Contig3.2	contig07619	87.29	236	26	4	19549	19783	275	507	8e-74	267
Contig3.2	contig07619	83.46	127	10	9	19332	19454	93	212	5e-26	108
Contig3.2	contig07649	92.38	407	11	16	22242	22645	519	130	9e-163	562
Contig3.2	contig07989	88.77	187	18	3	19553	19739	284	467	1e-61	226
Contig3.2	contig07989	84.35	115	11	5	19332	19443	87	197	2e-25	106
Contig3.2	contig07999	80.59	273	23	25	22850	23103	155	416	7e-49	183
Contig3.2	contig08037	84.91	464	53	14	21988	22445	1	453	5e-130	453
Contig3.2	contig08202	81.25	432	53	24	21134	21553	430	15	4e-91	324
Contig3.2	contig08399	86.21	116	14	2	22318	22432	324	210	4e-31	124
Contig3.2	contig08443	84.43	379	39	10	20346	20720	8	370	1e-100	355
Contig3.2	contig08446	88.73	71	3	5	24319	24387	14	81	2e-18	82.4
Contig3.2	contig08460	93.46	382	3	17	22242	22618	1	365	2e-158	547
Contig3.2	contig08569	87.93	290	25	9	23061	23345	3	287	5e-94	333
Contig3.2	contig08591	86.67	285	30	8	23065	23345	319	39	8e-87	309
Contig3.2	contig08648	86.21	116	14	2	22318	22432	240	126	3e-31	124
Contig3.2	contig08656	87.50	192	21	3	19549	19740	105	293	1e-59	219
Contig3.2	contig08754	96.55	145	1	3	22639	22779	62	206	3e-65	237
Contig3.2	contig08775	85.14	249	22	13	20359	20601	241	2	2e-66	241
Contig3.2	contig08929	99.31	145	1	0	19329	19473	190	46	4e-73	263
Contig3.2	contig08963	89.76	166	16	1	20691	20855	13	178	1e-57	211
Contig3.2	contig09202	92.92	113	3	5	22132	22241	111	1	3e-42	159
Contig3.3	contig00028	97.40	1616	42	0	1375	2990	36075	37690	0.0	2752
Contig3.3	contig00052	96.40	1167	37	5	3918	5080	9032	10197	0.0	1917
Contig3.3	contig00052	91.76	1226	89	8	92	1309	12107	13328	0.0	1694
Contig3.3	contig00052	89.48	523	52	2	2959	3480	14491	15011	0.0	658
Contig3.3	contig00052	87.00	223	16	5	1298	1508	14265	14486	1e-64	239
Contig3.3	contig00052	90.00	70	6	1	6146	6215	10206	10274	1e-19	89.8
Contig3.3	contig00052	93.62	47	2	1	6	51	10228	10274	1e-13	69.4
Contig3.3	contig04624	96.82	157	5	0	3483	3639	440	284	3e-73	263
Contig3.4	contig00010	93.00	100	7	0	3893	3992	7968	7869	6e-36	147
Contig3.4	contig00033	95.39	3686	152	14	5464	9142	4875	8549	0.0	5849
Contig3.4	contig00041	91.37	139	10	2	1110	1246	16062	15924	2e-49	189
Contig3.4	contig00047	87.25	149	9	8	3897	4042	3599	3740	4e-41	161
Contig3.4	contig00047	87.10	93	8	4	3894	3984	9501	9591	3e-23	102
Contig3.4	contig00052	97.89	712	14	1	1327	2038	16594	17304	0.0	1230
Contig3.4	contig00052	97.61	587	14	0	1	587	9576	10162	0.0	1007
Contig3.4	contig00052	96.85	444	14	0	631	1074	15038	15481	0.0	743
Contig3.4	contig00052	92.68	82	6	0	1246	1327	15475	15556	2e-28	119
Contig3.4	contig00052	100.00	38	0	0	596	633	12061	12098	6e-14	71.3
Contig3.4	contig00068	95.33	150	4	3	3895	4044	1895	2041	1e-63	235
Contig3.4	contig00068	91.97	137	3	5	3692	3827	1745	1874	1e-48	185
Contig3.4	contig00068	94.95	99	2	3	3893	3990	9898	9994	1e-38	152
Contig3.4	contig00069	94.44	72	3	1	4122	4192	3850	3921	9e-26	110
Contig3.4	contig00069	86.73	98	8	5	3890	3984	3765	3860	4e-24	104
Contig3.4	contig00090	89.12	147	7	7	3888	4031	6690	6830	2e-45	174
Contig3.4	contig00090	91.43	105	6	3	3888	3992	5794	5895	2e-35	141
Contig3.4	contig00132	92.63	95	4	3	3891	3984	1176	1084	2e-33	134
Contig3.4	contig00142	97.92	48	1	0	4049	4096	516	469	2e-18	84.2
Contig3.4	contig00144	89.58	96	6	4	3897	3990	1014	1107	5e-29	119
Contig3.4	contig01024	98.77	81	1	0	2033	2113	546	626	3e-37	145
Contig4.1	contig00174	83.82	890	105	37	33	905	3721	2854	0.0	809
Contig4.1	contig00174	89.47	57	5	1	1118	1174	2737	2682	1e-15	71.3
Contig4.1	contig00191	74.23	489	88	35	36	507	2449	1982	1e-45	171
Contig4.1	contig00303	78.21	904	135	57	28	904	1771	2639	2e-151	521
Contig4.1	contig00858	98.64	514	7	0	2	515	1320	1833	0.0	911
Contig4.1	contig03462	79.08	918	119	65	24	904	969	88	1e-164	564
Contig4.1	contig03808	89.85	266	20	7	30	291	263	1	1e-95	335
Contig4.1	contig04043	80.62	903	114	54	26	903	39	905	0.0	641
Contig4.1	contig05384	73.05	809	126	80	114	878	766	6	1e-55	202
Contig4.1	contig05536	83.47	732	73	47	190	900	1	705	0.0	638
Contig4.1	contig05577	91.75	97	6	2	33	128	653	748	4e-35	134
Contig4.1	contig05718	80.99	647	91	30	33	664	630	1	9e-141	484
Contig4.1	contig06252	84.53	349	40	14	33	374	343	2	3e-95	333
Contig4.1	contig07649	95.65	368	11	4	701	1066	519	155	2e-171	586
Contig4.1	contig07649	100.00	46	0	0	1129	1174	136	91	7e-21	86.1
Contig4.1	contig08037	83.62	464	60	14	446	904	1	453	4e-122	422
Contig4.1	contig08399	85.34	116	15	2	777	891	324	210	5e-31	119
Contig4.1	contig08460	97.55	367	4	3	701	1064	1	365	0.0	623
Contig4.1	contig08648	85.34	116	15	2	777	891	240	126	4e-31	119
Contig4.1	contig09202	99.10	111	1	0	590	700	111	1	5e-56	200
Contig4.1	contig09226	100.00	46	0	0	1129	1174	104	59	1e-21	86.1
Contig4.1	contig09242	100.00	48	0	0	1127	1174	2	49	1e-22	89.8
Contig4.2	contig00004	76.50	183	29	14	10403	10578	105433	105608	1e-17	87.9
Contig4.2	contig00004	88.06	67	3	5	11920	11983	105611	105547	8e-14	75.0
Contig4.2	contig00005	97.55	8424	196	9	6532	14950	7994	16412	0.0	1.441e+04
Contig4.2	contig00005	97.29	4027	85	13	1090	5099	2684	6703	0.0	6811
Contig4.2	contig00005	98.02	1260	25	0	5196	6455	6719	7978	0.0	2189
Contig4.2	contig00005	92.07	227	13	5	867	1090	86	310	4e-86	315
Contig4.2	contig00005	97.79	136	3	0	17366	17501	16413	16548	3e-62	235
Contig4.2	contig00005	97.85	93	1	1	714	806	1	92	2e-39	159
Contig4.2	contig00005	88.99	109	8	4	10472	10578	13491	13385	4e-31	132
Contig4.2	contig00005	86.36	110	9	6	11923	12029	12040	11934	4e-26	115
Contig4.2	contig00005	84.40	109	12	5	10472	10578	20470	20365	3e-22	102
Contig4.2	contig00005	80.18	111	15	5	11923	12030	20365	20471	2e-14	76.8
Contig4.2	contig00005	92.00	50	2	2	10530	10578	95917	95869	3e-12	69.4
Contig4.2	contig00005	97.30	37	0	1	11917	11953	95864	95899	6e-10	62.1
Contig4.2	contig00008	83.78	74	6	6	891	961	108398	108328	4e-11	65.8
Contig4.2	contig00016	83.93	112	6	10	11922	12027	67399	67504	8e-21	97.1
Contig4.2	contig00016	82.61	115	8	11	10470	10578	67508	67400	4e-19	91.6
Contig4.2	contig00019	94.74	57	1	2	10523	10578	63105	63050	5e-18	87.9
Contig4.2	contig00019	100.00	32	0	0	11921	11952	63048	63079	1e-09	60.2
Contig4.2	contig00021	100.00	29	0	0	6461	6489	53602	53630	5e-08	54.7
Contig4.2	contig00075	94.66	787	30	10	8973	9753	7892	8672	0.0	1210
Contig4.2	contig00085	91.80	122	5	5	810	928	4	123	2e-42	165
Contig4.2	contig00174	84.15	612	51	42	1	590	1474	887	8e-159	551
Contig4.2	contig00535	82.99	588	72	24	1	577	1074	1644	1e-145	507
Contig4.2	contig01086	98.60	712	8	2	1	711	969	1679	0.0	1258
Contig4.2	contig02093	84.95	598	62	24	1	584	422	1005	3e-168	580
Contig4.2	contig03235	80.67	600	68	41	1	578	466	1039	2e-120	422
Contig4.2	contig04899	85.37	458	44	18	143	589	1	446	5e-130	453
Contig4.2	contig06143	80.65	186	26	7	396	577	50	229	2e-34	135
Contig4.2	contig06475	86.26	313	22	19	1	303	302	1	4e-90	320
Contig4.2	contig06725	76.54	341	50	20	1	335	82	398	9e-42	159
Contig4.2	contig07610	91.67	60	3	2	1	59	465	523	2e-18	82.4
Contig4.2	contig08446	88.73	71	3	5	513	581	14	81	1e-18	82.4
Contig4.3	contig00002	90.73	205	15	4	21471	21673	18376	18174	3e-72	270
Contig4.3	contig00003	100.00	29	0	0	7716	7744	46080	46108	2e-07	54.7
Contig4.3	contig00004	88.95	190	18	3	21485	21673	105868	105681	1e-60	231
Contig4.3	contig00005	97.54	10309	227	25	21715	32008	40215	50511	0.0	1.761e+04
Contig4.3	contig00005	98.36	6839	103	9	32933	39767	51372	58205	0.0	1.200e+04
Contig4.3	contig00005	96.84	4712	108	25	39734	44430	58217	62902	0.0	7838
Contig4.3	contig00005	97.37	3004	74	5	3560	6561	21463	24463	0.0	5105
Contig4.3	contig00005	97.12	1701	43	6	6683	8380	24507	26204	0.0	2865
Contig4.3	contig00005	97.58	1653	35	3	19833	21483	36612	38261	0.0	2826
Contig4.3	contig00005	96.52	460	14	1	1365	1822	19735	20194	0.0	760
Contig4.3	contig00005	91.28	218	17	2	44428	44644	62966	63182	3e-80	296
Contig4.3	contig00005	94.23	104	4	2	3398	3500	20373	20475	2e-38	158
Contig4.3	contig00005	100.00	44	0	0	1884	1927	20186	20229	1e-15	82.4
Contig4.3	contig00005	91.49	47	2	2	39623	39669	58165	58209	4e-10	63.9
Contig4.3	contig00008	92.62	122	6	3	21485	21605	107220	107339	5e-43	172
Contig4.3	contig00009	90.36	83	4	3	1803	1884	101431	101352	5e-23	106
Contig4.3	contig00011	91.93	694	30	21	46359	47037	89042	89724	0.0	948
Contig4.3	contig00011	91.23	114	9	1	46018	46130	88767	88880	2e-37	154
Contig4.3	contig00011	97.14	35	1	0	46818	46852	66453	66487	4e-09	60.2
Contig4.3	contig00011	100.00	28	0	0	46815	46842	66576	66549	6e-07	52.8
Contig4.3	contig00015	82.73	834	73	48	45993	46796	3090	2298	0.0	676
Contig4.3	contig00015	87.13	101	5	7	1798	1896	1608	1514	9e-24	108
Contig4.3	contig00016	84.44	90	7	6	1794	1880	64825	64910	6e-16	82.4
Contig4.3	contig00019	100.00	29	0	0	33879	33907	8337	8365	1e-07	54.7
Contig4.3	contig00021	89.84	256	18	7	21476	21729	35932	36181	3e-88	322
Contig4.3	contig00023	94.59	37	1	1	46818	46853	19006	18970	3e-08	56.5
Contig4.3	contig00034	89.25	93	4	5	1803	1892	14348	14259	4e-25	111
Contig4.3	contig00036	93.68	633	17	17	46359	46974	29913	30539	0.0	926
Contig4.3	contig00036	89.44	161	13	4	45993	46152	29597	29754	7e-52	200
Contig4.3	contig00036	97.37	38	1	0	46315	46352	29839	29876	3e-11	65.8
Contig4.3	contig00039	90.48	63	4	2	21476	21537	62	1	2e-16	82.4
Contig4.3	contig00066	89.73	185	14	5	21485	21667	12343	12524	9e-62	231
Contig4.3	contig00084	96.97	33	0	1	33879	33911	6217	6248	1e-08	54.7
Contig4.3	contig01504	97.14	70	2	0	46968	47037	1403	1334	9e-29	119
Contig4.3	contig01605	100.00	31	0	0	1089	1119	121	91	2e-10	58.4
Contig4.3	contig03749	78.33	443	74	22	3689	4120	932	501	2e-73	267
Contig4.4	contig00001	80.34	178	22	11	1433	1603	67488	67317	2e-27	122
Contig4.4	contig00001	79.89	179	27	8	1430	1603	92181	92007	2e-27	122
Contig4.4	contig00001	77.31	216	30	14	28177	28383	23179	22974	1e-23	110
Contig4.4	contig00001	85.71	70	6	4	15696	15763	18741	18674	6e-12	71.3
Contig4.4	contig00001	100.00	34	0	0	1263	1296	92336	92303	1e-09	63.9
Contig4.4	contig00002	87.30	189	18	6	21489	21674	18356	18171	3e-54	211
Contig4.4	contig00004	85.83	247	21	14	21489	21728	105863	105624	5e-66	250
Contig4.4	contig00004	88.75	160	15	3	21489	21647	27594	27751	9e-49	193
Contig4.4	contig00005	94.44	36	2	0	32557	32592	108301	108266	1e-07	56.5
Contig4.4	contig00006	87.77	188	19	4	21494	21679	96231	96046	5e-56	217
Contig4.4	contig00006	79.57	186	25	11	28212	28391	73253	73431	4e-27	121
Contig4.4	contig00006	92.73	55	3	1	28410	28464	73642	73695	2e-14	78.7
Contig4.4	contig00007	77.85	474	47	32	28177	28603	397	859	2e-63	241
Contig4.4	contig00008	86.63	187	23	2	21489	21674	107225	107410	9e-53	206
Contig4.4	contig00011	100.00	34	0	0	50042	50075	66485	66452	5e-10	63.9
Contig4.4	contig00014	80.50	159	20	9	1451	1603	51403	51556	1e-24	111
Contig4.4	contig00016	82.11	123	16	6	21536	21655	15812	15693	3e-21	100
Contig4.4	contig00021	89.62	183	17	2	21489	21670	35947	36128	9e-61	231
Contig4.4	contig00023	98.62	26960	348	17	64604	91552	31384	58331	0.0	4.771e+04
Contig4.4	contig00023	98.38	15806	208	24	23242	39009	1911	17706	0.0	2.773e+04
Contig4.4	contig00023	98.19	3039	51	4	50909	53945	19773	22809	0.0	5304
Contig4.4	contig00023	92.17	2413	131	41	53957	56347	22858	25234	0.0	3356
Contig4.4	contig00023	98.06	1907	35	2	48937	50842	17869	19774	0.0	3315
Contig4.4	contig00023	98.79	1488	18	0	62968	64455	29837	31324	0.0	2649
Contig4.4	contig00023	95.40	695	26	6	22319	23010	1218	1909	0.0	1101
Contig4.4	contig00023	94.93	454	19	3	61982	62431	29198	29651	0.0	708
Contig4.4	contig00023	97.98	396	6	2	21444	21838	825	1219	0.0	686
Contig4.4	contig00023	93.62	345	11	10	59944	60281	28591	28931	4e-143	505
Contig4.4	contig00023	91.29	356	23	7	60211	60565	28822	29170	3e-135	479
Contig4.4	contig00023	97.32	112	2	1	62532	62643	29730	29840	5e-48	189
Contig4.4	contig00023	97.17	106	2	1	40090	40195	17690	17794	1e-44	178
Contig4.4	contig00023	88.80	125	14	0	15569	15693	2596	2720	2e-37	154
Contig4.4	contig00023	89.47	114	8	4	15694	15805	3020	3131	1e-33	141
Contig4.4	contig00023	95.40	87	4	0	65412	65498	32285	32371	5e-33	139
Contig4.4	contig00023	97.44	78	2	0	67732	67809	34385	34462	2e-31	134
Contig4.4	contig00023	97.40	77	2	0	67606	67682	34509	34585	8e-31	132
Contig4.4	contig00023	94.67	75	4	0	48777	48851	18168	18242	2e-26	117
Contig4.4	contig00023	100.00	40	0	0	21231	21270	4510	4549	1e-13	75.0
Contig4.4	contig00024	97.53	7986	178	13	7591	15571	40220	48191	0.0	1.364e+04
Contig4.4	contig00024	96.08	3013	110	5	1707	4714	32507	35516	0.0	4903
Contig4.4	contig00024	97.07	2829	69	12	4782	7602	37304	40126	0.0	4752
Contig4.4	contig00024	87.38	206	24	2	21274	21479	50437	50640	6e-62	235
Contig4.4	contig00024	94.62	93	5	0	4699	4791	36419	36511	1e-34	145
Contig4.4	contig00025	82.99	147	15	7	21528	21669	34561	34420	1e-28	124
Contig4.4	contig00026	100.00	28	0	0	32565	32592	7032	7059	6e-07	52.8
Contig4.4	contig00052	90.70	43	4	0	25725	25767	15394	15436	4e-09	58.4
Contig4.4	contig00056	86.75	166	7	11	28218	28378	7620	7465	5e-43	171
Contig4.4	contig00060	80.56	180	22	11	1431	1603	13396	13223	9e-30	126
Contig4.4	contig00063	86.61	112	13	2	21580	21690	11525	11415	1e-28	122
Contig4.4	contig00066	89.16	166	12	6	21489	21651	12348	12510	1e-52	202
Contig4.4	contig00180	98.51	202	1	2	91556	91756	270	70	3e-99	355
Contig4.4	contig00481	80.41	148	10	16	91559	91698	14	150	4e-21	95.3
Contig4.4	contig02018	86.67	60	6	1	67748	67807	754	697	2e-12	65.8
Contig4.4	contig02018	88.68	53	4	1	67622	67674	754	704	7e-12	63.9
Contig4.4	contig03313	77.04	392	52	32	91608	91981	613	984	2e-50	191
Contig4.4	contig04932	83.49	109	13	5	91610	91716	254	149	4e-22	97.1
Contig4.4	contig06381	100.00	178	0	0	91832	92009	1	178	3e-92	329
Contig4.4	contig07619	86.55	171	20	3	91832	92002	275	442	5e-49	185
Contig4.4	contig07619	81.56	141	13	11	91597	91732	80	212	2e-24	104
Contig4.4	contig07989	89.63	164	14	3	91836	91999	284	444	4e-55	206
Contig4.4	contig07989	84.35	115	11	5	91610	91721	87	197	4e-25	106
Contig4.4	contig08656	87.72	171	18	3	91832	92002	105	272	1e-52	196
Contig4.4	contig08754	100.00	28	0	0	32565	32592	40	13	3e-09	52.8
Contig4.4	contig08826	87.04	54	5	2	1431	1483	53	1	1e-11	60.2
Contig4.4	contig08929	100.00	145	0	0	91607	91751	190	46	2e-74	268
Contig4.5	contig00174	87.81	812	75	21	1409	2207	2441	1641	0.0	929
Contig4.5	contig00174	83.85	873	98	38	1	854	3702	2854	0.0	791
Contig4.5	contig00174	96.00	75	3	0	1214	1288	2636	2562	8e-31	122
Contig4.5	contig00174	90.70	86	7	1	1066	1151	2737	2653	5e-28	113
Contig4.5	contig00191	77.05	828	111	61	1420	2202	1120	327	2e-115	403
Contig4.5	contig00191	74.60	441	78	31	80	505	2355	1934	4e-43	163
Contig4.5	contig00191	87.34	79	3	7	1077	1152	1318	1244	4e-19	84.2
Contig4.5	contig00251	77.34	834	97	78	1420	2203	2172	2963	4e-117	409
Contig4.5	contig00251	89.61	77	3	5	1077	1151	1956	2029	5e-22	93.5
Contig4.5	contig00303	78.13	878	134	52	1	853	1795	2639	5e-146	505
Contig4.5	contig00408	76.68	656	95	48	1420	2044	629	1	1e-87	311
Contig4.5	contig00433	83.54	79	6	7	1077	1152	303	229	2e-14	67.6
Contig4.5	contig00535	84.36	812	88	36	1416	2205	111	905	0.0	760
Contig4.5	contig00858	99.14	465	3	1	1	465	1370	1833	0.0	835
Contig4.5	contig01086	99.38	803	3	2	1409	2209	1	803	0.0	1454
Contig4.5	contig02093	91.67	252	13	7	1956	2202	1	249	2e-97	342
Contig4.5	contig03189	75.27	829	133	62	1420	2203	71	872	1e-93	329
Contig4.5	contig03235	84.00	250	24	16	1960	2200	49	291	2e-62	226
Contig4.5	contig03462	79.21	890	112	63	1	853	941	88	2e-160	551
Contig4.5	contig03808	89.39	245	18	8	1	241	241	1	2e-85	302
Contig4.5	contig04043	81.06	871	116	45	1	852	65	905	0.0	649
Contig4.5	contig04190	77.18	793	106	61	1420	2169	119	879	1e-112	392
Contig4.5	contig04933	76.72	829	109	73	1420	2203	803	14	2e-110	385
Contig4.5	contig05536	82.90	725	89	33	140	849	1	705	0.0	619
Contig4.5	contig05718	80.51	626	95	26	1	614	611	1	1e-131	455
Contig4.5	contig06083	89.66	87	9	0	1420	1506	145	59	3e-28	111
Contig4.5	contig06475	84.83	178	20	7	2025	2198	653	479	1e-46	172
Contig4.5	contig06927	89.84	502	38	13	1416	1910	496	1	0.0	632
Contig4.5	contig07569	75.99	529	75	47	1540	2044	501	1	8e-63	226
Contig4.5	contig07610	84.86	251	22	16	1959	2200	48	291	1e-66	239
Contig4.5	contig07649	92.72	371	15	11	650	1014	519	155	7e-153	525
Contig4.5	contig07649	100.00	136	0	0	1077	1212	136	1	1e-70	252
Contig4.5	contig07999	79.66	290	28	26	1420	1689	155	433	6e-49	180
Contig4.5	contig08037	84.70	464	54	14	396	853	1	453	1e-129	448
Contig4.5	contig08067	88.24	85	8	2	1068	1152	190	108	4e-25	100
Contig4.5	contig08460	94.34	371	7	11	650	1012	1	365	2e-162	556
Contig4.5	contig08569	87.54	289	28	8	1631	1915	3	287	1e-93	327
Contig4.5	contig08591	86.32	285	31	8	1635	1915	319	39	2e-86	303
Contig4.5	contig08754	98.00	50	1	0	1328	1377	131	180	2e-21	87.9
Contig4.5	contig08871	94.87	78	4	0	1076	1153	190	113	4e-32	122
Contig4.5	contig09032	92.31	52	3	1	1101	1152	3	53	3e-17	73.1
Contig4.5	contig09141	100.00	127	0	0	1213	1339	1	127	3e-66	235
Contig4.5	contig09202	92.92	113	3	5	540	649	111	1	2e-43	159
Contig4.5	contig09214	97.37	76	2	0	1214	1289	2	77	1e-34	130
Contig4.5	contig09226	98.68	76	1	0	1077	1152	104	29	3e-36	135
Contig4.5	contig09242	100.00	78	0	0	1075	1152	2	79	4e-39	145
Contig4.6	contig00005	85.12	121	11	7	1507	1623	86	203	1e-27	117
Contig4.6	contig00005	100.00	57	0	0	1391	1447	36	92	3e-24	106
Contig4.6	contig00008	87.70	122	9	6	1515	1633	108414	108296	9e-34	137
Contig4.6	contig00026	100.00	32	0	0	2166	2197	21689	21658	1e-10	60.2
Contig4.6	contig00074	84.00	325	37	14	1602	1917	2	320	3e-83	298
Contig4.6	contig00074	96.71	152	5	0	2276	2427	1552	1703	8e-70	254
Contig4.6	contig00074	94.07	118	7	0	1976	2093	1001	1118	1e-47	180
Contig4.6	contig00085	94.23	156	6	3	1448	1601	1	155	2e-64	235
Contig4.6	contig00174	84.77	1274	116	72	1	1237	2119	887	0.0	1206
Contig4.6	contig00191	77.12	765	103	63	1	729	801	73	2e-107	377
Contig4.6	contig00251	76.91	498	67	41	1	476	2492	2963	6e-66	239
Contig4.6	contig00408	77.26	321	56	16	1	316	309	1	5e-46	172
Contig4.6	contig00535	81.94	1257	152	66	3	1224	428	1644	0.0	994
Contig4.6	contig01086	97.37	1369	24	9	1	1367	322	1680	0.0	2318
Contig4.6	contig02093	86.66	1027	93	39	227	1231	1	1005	0.0	1098
Contig4.6	contig03186	74.71	854	130	71	402	1218	46	850	3e-85	302
Contig4.6	contig03189	76.38	563	93	35	13	552	403	948	1e-74	267
Contig4.6	contig03235	80.48	1035	118	75	231	1225	49	1039	0.0	715
Contig4.6	contig04190	76.45	484	78	31	1	466	438	903	1e-63	230
Contig4.6	contig04899	85.46	454	51	13	790	1236	1	446	1e-132	459
Contig4.6	contig04933	79.16	379	50	26	113	476	378	14	2e-65	235
Contig4.6	contig05285	76.67	480	68	38	769	1221	90	552	1e-62	226
Contig4.6	contig06143	82.51	183	28	3	1043	1224	50	229	4e-42	158
Contig4.6	contig06475	83.06	679	63	47	297	949	653	1	4e-166	569
Contig4.6	contig06725	76.86	376	55	22	614	982	48	398	6e-50	183
Contig4.6	contig06927	91.26	183	12	4	1	181	181	1	8e-69	246
Contig4.6	contig07569	78.22	225	37	12	99	316	220	1	5e-35	134
Contig4.6	contig07610	80.61	495	59	35	230	706	48	523	2e-99	348
Contig4.6	contig08446	88.73	71	3	5	1160	1228	14	81	1e-19	82.4
Contig4.6	contig08569	91.75	194	13	3	1	193	102	293	3e-75	267
Contig4.6	contig08591	89.95	199	17	3	1	198	224	28	2e-71	254
Contig4.7	contig00004	94.44	36	2	0	12529	12564	12196	12161	2e-08	56.5
Contig4.7	contig00004	100.00	28	0	0	8004	8031	12169	12196	2e-07	52.8
Contig4.7	contig00005	85.95	121	10	7	1071	1187	86	203	2e-28	122
Contig4.7	contig00005	100.00	57	0	0	955	1011	36	92	2e-23	106
Contig4.7	contig00007	97.30	37	1	0	12529	12565	32656	32620	9e-11	63.9
Contig4.7	contig00007	92.50	40	1	2	8000	8037	32624	32663	1e-08	56.5
Contig4.7	contig00008	88.52	122	8	6	1079	1197	108414	108296	1e-34	143
Contig4.7	contig00026	100.00	32	0	0	1730	1761	21689	21658	6e-10	60.2
Contig4.7	contig00046	95.44	1950	78	11	10570	12514	1	1944	0.0	3097
Contig4.7	contig00046	93.77	690	35	8	12638	13323	2067	2752	0.0	1029
Contig4.7	contig00074	97.32	4551	122	0	3358	7908	2988	7538	0.0	7729
Contig4.7	contig00074	96.33	2180	76	4	8037	10214	7601	9778	0.0	3579
Contig4.7	contig00074	96.05	1419	56	0	1842	3260	1552	2970	0.0	2311
Contig4.7	contig00074	84.00	325	37	14	1166	1481	2	320	2e-82	298
Contig4.7	contig00074	94.07	118	7	0	1540	1657	1001	1118	7e-47	180
Contig4.7	contig00085	95.51	156	4	3	1012	1165	1	155	5e-67	246
Contig4.7	contig00174	83.21	834	72	62	1	801	1685	887	0.0	702
Contig4.7	contig00535	80.89	806	111	38	1	788	864	1644	1e-172	595
Contig4.7	contig01086	96.89	932	19	7	1	931	758	1680	0.0	1552
Contig4.7	contig01841	92.52	294	18	4	13324	13616	1359	1069	2e-119	418
Contig4.7	contig02093	84.56	816	84	39	1	795	211	1005	0.0	771
Contig4.7	contig03186	74.12	800	125	69	18	782	98	850	1e-70	255
Contig4.7	contig03235	79.48	770	92	57	51	789	305	1039	4e-140	486
Contig4.7	contig04899	85.96	456	45	15	354	800	1	446	3e-135	470
Contig4.7	contig05285	76.67	480	68	38	333	785	90	552	7e-62	226
Contig4.7	contig06143	80.65	186	26	7	607	788	50	229	1e-34	135
Contig4.7	contig06475	82.09	536	50	41	1	513	513	1	3e-119	416
Contig4.7	contig06725	77.13	376	54	22	178	546	48	398	8e-51	189
Contig4.7	contig07610	76.16	281	44	22	1	270	255	523	5e-32	126
Contig4.7	contig08446	88.73	71	3	5	724	792	14	81	8e-19	82.4
Contig4.8	contig00004	94.14	290	9	8	52	335	111788	111501	1e-122	435
Contig4.8	contig00004	93.06	245	6	10	108	347	121963	121725	2e-96	348
Contig4.8	contig00004	97.41	116	1	2	219	333	109918	109804	7e-51	196
Contig4.8	contig00028	95.27	486	15	4	4012	4495	34365	33886	0.0	763
Contig4.8	contig00041	92.79	111	6	2	2419	2527	15952	16062	2e-40	159
Contig4.8	contig00041	100.00	28	0	0	341	368	16082	16055	3e-08	52.8
Contig4.8	contig00046	97.88	2029	43	0	372	2400	8308	10336	0.0	3509
Contig4.8	contig00046	97.30	37	0	1	300	335	14663	14699	4e-11	62.1
Contig4.8	contig00052	94.62	130	3	4	220	347	8423	8550	3e-52	198
Contig4.8	contig00066	94.97	1213	54	7	5326	6534	4675	3466	0.0	1895
Contig4.8	contig00066	96.27	750	25	3	4496	5244	3426	2679	0.0	1227
Contig4.8	contig00066	96.12	464	14	4	3551	4013	7475	7015	0.0	754
Contig4.8	contig00066	89.16	323	30	5	8112	8431	3002	2682	2e-112	398
Contig4.8	contig00066	97.78	225	5	0	2752	2976	7690	7466	1e-109	388
Contig4.8	contig00066	97.37	76	2	0	8039	8114	3445	3370	7e-32	130
Contig4.8	contig00075	95.99	2020	67	12	372	2384	5856	7868	0.0	3269
Contig4.8	contig00119	92.86	154	7	2	2563	2712	1681	1834	2e-59	220
Contig4.8	contig01504	96.82	157	5	0	381	537	943	787	7e-73	263
Contig4.8	contig01504	98.51	67	1	0	1188	1254	447	381	2e-29	119
Contig4.8	contig01504	100.00	43	0	0	676	718	794	752	8e-18	80.5
Contig4.8	contig01841	98.15	108	1	1	1	107	108	1	4e-50	187
Contig4.8	contig07860	90.99	233	15	6	109	337	2	232	3e-87	309
Contig4.9	contig00030	80.27	679	98	34	11286	11946	4837	5497	3e-136	479
Contig4.9	contig00066	97.49	2227	52	4	10083	12307	2257	33	0.0	3799
Contig4.9	contig00066	93.32	404	19	8	9209	9607	2659	2259	4e-170	590
Contig4.9	contig00066	80.90	89	13	4	1	87	2768	2682	8e-13	67.6
Contig4.9	contig00209	95.85	386	14	2	12776	13160	1695	1311	0.0	623
Contig4.9	contig00209	98.33	299	5	0	12479	12777	2389	2091	3e-151	525
Contig5.1	contig00002	82.49	217	16	19	101052	101258	41304	41508	7e-42	171
Contig5.1	contig00002	97.87	47	1	0	101060	101106	41512	41466	3e-15	82.4
Contig5.1	contig00004	96.68	11392	311	50	106080	117455	136518	125178	0.0	1.888e+04
Contig5.1	contig00004	97.57	2425	58	1	103485	105909	139062	136639	0.0	4150
Contig5.1	contig00004	96.59	2466	45	16	100989	103438	141485	139043	0.0	4052
Contig5.1	contig00004	73.82	1849	304	152	61452	63201	58990	57223	2e-161	568
Contig5.1	contig00004	92.20	295	14	9	748	1037	111788	111498	1e-113	409
Contig5.1	contig00004	91.21	239	9	12	805	1037	121963	121731	2e-85	315
Contig5.1	contig00004	92.31	117	5	4	917	1031	109918	109804	9e-40	163
Contig5.1	contig00004	81.96	194	26	9	100551	100740	141770	141582	2e-37	156
Contig5.1	contig00004	78.33	203	32	10	100291	100490	141814	141621	6e-27	121
Contig5.1	contig00004	77.85	149	22	11	100809	100950	141696	141552	3e-15	82.4
Contig5.1	contig00004	79.37	126	14	12	101064	101186	141202	141318	3e-14	78.7
Contig5.1	contig00009	93.98	83	5	0	103421	103503	101431	101349	9e-29	126
Contig5.1	contig00011	91.11	180	14	2	72033	72211	89723	89545	8e-64	243
Contig5.1	contig00012	74.11	1093	185	92	44579	45622	80426	79383	2e-99	361
Contig5.1	contig00015	84.26	197	16	15	101063	101249	1779	1970	2e-44	178
Contig5.1	contig00015	91.76	85	7	0	103421	103505	1603	1519	1e-26	119
Contig5.1	contig00015	97.78	45	0	1	101215	101258	1824	1780	6e-14	76.8
Contig5.1	contig00016	88.61	79	3	6	103421	103496	64835	64910	2e-18	91.6
Contig5.1	contig00021	97.44	4381	112	0	8628	13008	11975	7595	0.0	7470
Contig5.1	contig00021	96.74	2822	79	12	3809	6622	16551	13735	0.0	4689
Contig5.1	contig00021	98.06	2268	35	9	13001	15265	7204	4943	0.0	3936
Contig5.1	contig00021	99.27	1922	13	1	1929	3850	35155	33235	0.0	3470
Contig5.1	contig00021	95.87	992	25	7	6785	7760	13707	12716	0.0	1591
Contig5.1	contig00021	95.23	965	42	4	17304	18266	3610	2648	0.0	1524
Contig5.1	contig00021	97.40	732	19	0	1037	1768	17978	17247	0.0	1247
Contig5.1	contig00021	96.58	732	25	0	1037	1768	35909	35178	0.0	1214
Contig5.1	contig00021	97.21	680	17	2	18267	18945	2457	1779	0.0	1149
Contig5.1	contig00021	96.08	664	22	4	7861	8522	12678	12017	0.0	1079
Contig5.1	contig00021	97.62	378	9	0	1766	2143	16943	16566	0.0	649
Contig5.1	contig00021	94.59	148	8	0	1996	2143	36721	36574	4e-60	230
Contig5.1	contig00021	100.00	84	0	0	15266	15349	4832	4749	7e-38	156
Contig5.1	contig00021	97.26	73	2	0	1	73	48449	48521	2e-28	124
Contig5.1	contig00021	97.87	47	1	0	2171	2217	33213	33167	1e-15	82.4
Contig5.1	contig00021	100.00	42	0	0	15668	15709	4746	4705	2e-14	78.7
Contig5.1	contig00021	86.11	72	4	5	13948	14016	6301	6233	7e-13	73.1
Contig5.1	contig00030	98.12	5749	95	12	88273	94015	31167	36908	0.0	1.001e+04
Contig5.1	contig00030	97.69	3636	70	12	96644	100271	40828	44457	0.0	6237
Contig5.1	contig00030	97.60	2915	64	6	78048	80960	21714	24624	0.0	4990
Contig5.1	contig00030	95.06	3055	113	19	35168	38212	2985	6011	0.0	4771
Contig5.1	contig00030	96.37	2590	69	20	93997	96575	36857	39432	0.0	4239
Contig5.1	contig00030	97.25	2508	46	13	75560	78049	18363	20865	0.0	4228
Contig5.1	contig00030	97.03	1550	46	0	38323	39872	6015	7564	0.0	2608
Contig5.1	contig00030	95.63	1167	47	4	83516	84680	27347	28511	0.0	1869
Contig5.1	contig00030	94.25	783	45	0	72366	73148	15128	15910	0.0	1197
Contig5.1	contig00030	94.16	787	36	10	81560	82341	26557	27338	0.0	1190
Contig5.1	contig00030	97.39	537	14	0	75013	75549	17847	18383	0.0	915
Contig5.1	contig00030	93.40	561	18	11	85367	85912	28506	29062	0.0	813
Contig5.1	contig00030	91.44	187	7	4	81011	81189	26372	26557	8e-66	248
Contig5.1	contig00030	93.33	135	7	2	59318	59451	9477	9610	8e-51	198
Contig5.1	contig00032	100.00	32	0	0	101070	101101	33848	33817	3e-09	60.2
Contig5.1	contig00032	100.00	29	0	0	101221	101249	33817	33845	2e-07	54.7
Contig5.1	contig00034	96.47	85	3	0	103420	103504	14349	14265	1e-33	141
Contig5.1	contig00036	94.92	118	4	2	72095	72211	30539	30423	2e-46	183
Contig5.1	contig00036	90.28	72	7	0	85477	85548	15203	15132	8e-20	95.3
Contig5.1	contig00040	97.56	41	1	0	38265	38305	24966	24926	1e-12	71.3
Contig5.1	contig00041	93.60	125	6	2	6626	6748	15936	16060	4e-47	185
Contig5.1	contig00041	90.65	139	11	2	105945	106081	16062	15924	1e-46	183
Contig5.1	contig00052	89.84	128	4	9	918	1040	8423	8546	2e-38	156
Contig5.1	contig00066	80.16	736	110	35	37013	37730	1076	359	2e-147	518
Contig5.1	contig00119	84.92	1313	174	24	44504	45804	2544	3844	0.0	1306
Contig5.1	contig00119	88.82	331	35	2	43014	43343	2220	2549	5e-114	405
Contig5.1	contig01347	95.46	441	18	2	48211	48650	1529	1090	0.0	702
Contig5.1	contig01347	95.72	187	8	0	53680	53866	1232	1046	2e-83	302
Contig5.1	contig01347	92.16	153	12	0	54145	54297	251	99	8e-58	217
Contig5.1	contig01347	94.85	136	3	4	53557	53690	1529	1396	1e-55	209
Contig5.1	contig01347	95.16	124	6	0	53949	54072	569	446	1e-51	196
Contig5.1	contig01347	96.00	75	1	2	53855	53928	756	683	6e-29	121
Contig5.1	contig01841	95.56	720	32	0	85	804	720	1	0.0	1153
Contig5.1	contig07860	91.45	234	13	7	806	1035	2	232	8e-88	315
Contig5.1	contig07860	85.32	218	14	14	54287	54494	23	232	4e-56	209
Contig5.2	contig00004	96.84	2974	79	15	188	3153	125193	122227	0.0	4957
Contig5.2	contig00026	100.00	31	0	0	339	369	21658	21688	6e-10	58.4
Contig5.3	contig00010	90.57	159	11	4	3474	3630	7109	6953	1e-54	207
Contig5.3	contig00010	94.69	113	2	4	3455	3565	7968	7858	5e-44	172
Contig5.3	contig00033	85.91	149	7	13	3457	3599	27545	27405	1e-36	147
Contig5.3	contig00047	95.53	179	6	2	2143	2320	4124	4301	1e-78	285
Contig5.3	contig00047	97.92	144	3	0	2311	2454	6092	6235	5e-68	250
Contig5.3	contig00047	89.44	180	17	2	3456	3634	9501	9679	9e-61	226
Contig5.3	contig00047	97.69	130	3	0	144	273	113	242	3e-60	224
Contig5.3	contig00068	89.00	200	11	11	3453	3647	9896	10089	2e-64	237
Contig5.3	contig00069	92.22	167	10	3	3453	3618	8298	8462	3e-63	233
Contig5.3	contig00069	87.78	180	15	7	3457	3632	3770	3946	2e-54	204
Contig5.3	contig00069	95.12	41	1	1	3600	3639	3946	3986	4e-12	63.9
Contig5.3	contig00090	90.32	93	2	6	3456	3546	6696	6783	6e-28	115
Contig5.3	contig00120	93.98	1046	63	0	3688	4733	2149	3194	0.0	1583
Contig5.3	contig00132	88.70	177	17	3	3457	3632	1172	998	1e-57	213
Contig5.3	contig00144	93.93	692	39	2	151	840	226	916	0.0	1042
Contig5.3	contig00144	88.39	112	9	4	2031	2141	2183	2291	4e-33	132
Contig5.3	contig00144	88.99	109	7	5	3459	3565	1014	1119	1e-32	130
Contig5.4	contig00002	92.15	191	13	2	8007	8196	18364	18175	1e-71	268
Contig5.4	contig00002	91.11	90	4	4	8145	8232	18182	18095	1e-26	119
Contig5.4	contig00003	92.16	51	2	2	8183	8232	45068	45019	3e-12	71.3
Contig5.4	contig00004	97.13	10680	273	31	40235	50902	63240	52583	0.0	1.799e+04
Contig5.4	contig00004	97.60	9246	197	15	10728	19968	97559	88334	0.0	1.582e+04
Contig5.4	contig00004	98.19	4037	64	9	20016	24049	88250	84220	0.0	7042
Contig5.4	contig00004	96.42	3239	104	10	36454	39686	66492	63260	0.0	5328
Contig5.4	contig00004	97.99	2636	50	3	4939	7571	109499	106864	0.0	4571
Contig5.4	contig00004	91.92	2105	141	23	50952	53046	52586	50501	0.0	2918
Contig5.4	contig00004	94.48	1196	56	10	26233	27424	82614	81425	0.0	1834
Contig5.4	contig00004	91.03	959	32	23	7574	8508	106276	105348	0.0	1245
Contig5.4	contig00004	92.05	264	15	4	24155	24418	83070	82813	4e-101	366
Contig5.4	contig00004	95.10	143	5	2	9922	10063	105356	105215	2e-58	224
Contig5.4	contig00004	90.74	162	13	2	7998	8159	27578	27737	1e-55	215
Contig5.4	contig00004	94.85	136	4	3	24024	24157	83979	83845	6e-54	209
Contig5.4	contig00004	90.62	128	6	5	64280	64405	43829	43706	1e-40	165
Contig5.4	contig00004	88.89	108	8	4	7817	7922	105503	105608	5e-30	130
Contig5.4	contig00004	100.00	34	0	0	21243	21276	86991	87024	5e-10	63.9
Contig5.4	contig00005	82.08	106	16	3	8248	8352	20365	20468	3e-17	87.9
Contig5.4	contig00005	74.40	250	40	23	8247	8484	12041	11804	1e-16	86.1
Contig5.4	contig00005	90.62	64	1	5	8248	8309	13385	13445	5e-15	80.5
Contig5.4	contig00005	92.16	51	0	4	8248	8296	95869	95917	1e-11	69.4
Contig5.4	contig00006	84.88	172	20	6	8028	8196	96223	96055	1e-41	169
Contig5.4	contig00007	88.19	127	10	5	26350	26473	60634	60758	4e-35	147
Contig5.4	contig00008	90.72	194	18	0	8003	8196	107213	107406	5e-69	259
Contig5.4	contig00008	91.03	78	5	2	8151	8227	107427	107503	2e-22	104
[truncated: 1,035 more rows]
