# Supplementary material for: Expansion of intestinal Prevotella copri correlates with enhanced susceptibility to arthritis
Source: eLife. 2013 Nov 5;2:e01202. doi: 10.7554/eLife.01202 (PMC3816614; doi:10.7554/eLife.01202)
Supplement: Figure 2—source data 1. — DOI: http://dx.doi.org/10.7554/eLife.01202.010 [file elife01202s003.zip › Figure_2/Patient_Assemblies/Pcopri_Filtered/Subject_061B_FE.kept]

contig00001
contig00002
contig00003
contig00004
contig00005
contig00006
contig00007
contig00008
contig00009
contig00010
contig00011
contig00012
contig00013
contig00014
contig00015
contig00016
contig00019
contig00020
contig00021
contig00022
contig00023
contig00024
contig00025
contig00026
contig00027
contig00028
contig00029
contig00030
contig00031
contig00032
contig00033
contig00034
contig00035
contig00036
contig00037
contig00038
contig00039
contig00040
contig00041
contig00044
contig00045
contig00046
contig00047
contig00048
contig00052
contig00053
contig00056
contig00057
contig00059
contig00060
contig00063
contig00066
contig00067
contig00072
contig00073
contig00074
contig00077
contig00084
contig00085
contig00088
contig00090
contig00119
contig00142
contig00144
contig00147
contig00858
contig00914
contig01086
contig04655
contig06381
contig07944
contig08316
contig08460
contig08503
