# Supplementary material for: Expansion of intestinal Prevotella copri correlates with enhanced susceptibility to arthritis
Source: eLife. 2013 Nov 5;2:e01202. doi: 10.7554/eLife.01202 (PMC3816614; doi:10.7554/eLife.01202)
Supplement: Figure 2—source data 1. — DOI: http://dx.doi.org/10.7554/eLife.01202.010 [file elife01202s003.zip › Figure_2/Patient_Assemblies/Pcopri_Filtered/Subject_089B_FE.b6]

Contig0.1	contig00002	77.08	3801	667	183	34948	38658	81410	85096	0.0	2006
Contig0.1	contig00002	77.42	2631	478	106	24667	27236	69321	71896	0.0	1461
Contig0.1	contig00002	79.76	1739	243	91	32130	33803	78485	80179	0.0	1160
Contig0.1	contig00002	79.10	1139	203	35	33800	34921	80215	81335	0.0	752
Contig0.1	contig00002	77.53	1255	198	66	11626	12850	56415	57615	0.0	678
Contig0.1	contig00002	76.56	1122	162	82	30235	31316	76317	77377	1e-147	521
Contig0.1	contig00002	96.20	237	3	6	24344	24578	68957	69189	5e-106	383
Contig0.1	contig00002	95.52	223	7	2	29939	30161	76033	76252	4e-97	353
Contig0.1	contig00003	92.68	205	11	4	14214	14416	70086	70288	8e-79	292
Contig0.1	contig00003	88.73	204	18	5	8473	8674	70086	70286	2e-64	244
Contig0.1	contig00003	97.83	46	1	0	14142	14187	70047	70092	7e-15	80.5
Contig0.1	contig00003	94.34	53	2	1	14135	14186	91755	91807	7e-15	80.5
Contig0.1	contig00009	78.52	3887	649	170	116852	120636	24089	20287	0.0	2381
Contig0.1	contig00009	84.92	1121	148	21	115691	116801	25183	24074	0.0	1114
Contig0.1	contig00009	81.35	1308	201	42	120644	121929	20202	18916	0.0	1024
Contig0.1	contig00009	82.27	1021	133	48	112474	113470	28235	27239	0.0	839
Contig0.1	contig00009	79.15	518	67	31	110348	110855	30312	29826	2e-87	320
Contig0.1	contig00009	91.67	216	10	8	8464	8674	48513	48301	5e-79	292
Contig0.1	contig00009	90.41	219	14	5	14205	14418	48513	48297	1e-75	281
Contig0.1	contig00009	97.92	96	1	1	109973	110068	30607	30513	1e-40	165
Contig0.1	contig00009	98.75	80	1	0	110094	110173	30596	30517	5e-34	143
Contig0.1	contig00009	80.10	201	20	15	8455	8645	48323	48513	1e-30	132
Contig0.1	contig00009	80.00	200	22	15	14196	14386	48323	48513	1e-30	132
Contig0.1	contig00009	95.18	83	2	2	96712	96793	48513	48432	4e-30	130
Contig0.1	contig00009	100.00	33	0	0	108015	108047	52492	52524	2e-09	62.1
Contig0.1	contig00009	86.21	58	4	3	44728	44781	52474	52531	6e-09	60.2
Contig0.1	contig00012	91.35	208	13	5	14214	14418	3326	3531	4e-75	279
Contig0.1	contig00012	89.76	205	15	6	8473	8674	3326	3527	2e-68	257
Contig0.1	contig00012	97.62	42	1	0	14145	14186	3290	3331	7e-13	73.1
Contig0.1	contig00020	87.44	430	47	7	4039	4464	30275	30701	4e-138	488
Contig0.1	contig00021	76.53	6792	1166	367	30247	36817	27224	33808	0.0	3317
Contig0.1	contig00021	87.40	2040	219	29	44439	46466	38925	40938	0.0	2309
Contig0.1	contig00021	78.75	2923	478	126	24391	27237	14016	16871	0.0	1825
Contig0.1	contig00021	79.62	1423	234	55	47156	48550	41605	42999	0.0	970
Contig0.1	contig00021	78.39	1254	187	67	11626	12849	1533	2732	0.0	737
Contig0.1	contig00021	86.12	209	16	7	29978	30185	26987	27183	3e-55	213
Contig0.1	contig00026	81.61	4812	688	182	56021	60734	8516	13228	0.0	3801
Contig0.1	contig00026	81.43	1858	271	65	62921	64738	19262	21085	0.0	1452
Contig0.1	contig00026	80.83	1252	174	49	94530	95736	40515	41745	0.0	922
Contig0.1	contig00026	73.94	2617	443	216	76195	78692	26791	29287	0.0	833
Contig0.1	contig00026	88.63	343	32	7	51225	51563	4273	4612	9e-115	411
Contig0.1	contig00026	74.82	282	38	31	52382	52645	5496	5762	3e-20	97.1
Contig0.1	contig00026	86.59	82	11	0	87220	87301	33052	33133	1e-18	91.6
Contig0.1	contig00030	92.16	204	15	1	14214	14416	19371	19574	2e-77	287
Contig0.1	contig00030	92.08	202	12	4	8473	8672	19371	19570	8e-76	281
Contig0.1	contig00030	100.00	76	0	0	33627	33702	18052	18127	1e-33	141
Contig0.1	contig00042	87.40	881	89	14	5276	6151	34064	34927	0.0	992
Contig0.1	contig00045	81.44	2252	337	74	103970	106176	27782	29997	0.0	1768
Contig0.1	contig00045	80.22	1800	276	78	106243	108002	30177	31936	0.0	1279
Contig0.1	contig00045	80.86	1421	203	57	99668	101064	13736	15111	0.0	1053
Contig0.1	contig00045	79.60	1260	187	51	94535	95743	8788	10028	0.0	839
Contig0.1	contig00045	81.39	677	102	24	103206	103870	27056	27720	6e-151	531
Contig0.1	contig00045	79.87	596	93	26	109210	109791	32961	33543	8e-115	411
Contig0.1	contig00045	100.00	30	0	0	108015	108044	12409	12438	4e-08	56.5
Contig0.1	contig00045	100.00	28	0	0	44742	44769	12409	12436	5e-07	52.8
Contig0.1	contig00051	87.22	266	24	10	14136	14395	13187	13448	8e-80	294
Contig0.1	contig00051	81.11	217	20	17	14191	14395	13453	13246	1e-37	154
Contig0.1	contig00051	81.19	218	18	16	8450	8654	13453	13246	1e-37	154
Contig0.1	contig00051	87.21	86	6	5	30247	30330	10191	10109	3e-19	93.5
Contig0.1	contig00064	80.91	4112	634	138	103965	108005	27172	23141	0.0	3105
Contig0.1	contig00064	86.43	2130	197	54	122025	124144	8357	6310	0.0	2248
Contig0.1	contig00064	83.26	2306	320	62	117771	120043	16761	19033	0.0	2060
Contig0.1	contig00064	82.40	1540	234	36	115667	117187	14554	16075	0.0	1308
Contig0.1	contig00064	81.80	1330	196	43	120643	121949	19840	21146	0.0	1074
Contig0.1	contig00064	82.00	689	102	20	103194	103871	27909	27232	1e-161	566
Contig0.1	contig00064	80.03	771	127	27	108087	108843	23024	22267	2e-155	545
Contig0.1	contig00064	90.58	191	14	4	124132	124320	6352	6164	2e-66	250
Contig0.1	contig00064	91.80	122	6	4	109944	110063	8393	8512	2e-41	167
Contig0.1	contig00064	95.74	94	1	2	110094	110184	8433	8526	6e-36	148
Contig0.1	contig00069	90.77	271	20	3	123850	124119	23832	23566	9e-99	357
Contig0.1	contig00069	88.39	155	12	5	8523	8674	13357	13508	6e-46	182
Contig0.1	contig00069	84.71	157	13	10	14264	14414	13357	13508	2e-35	147
Contig0.1	contig00069	96.67	60	2	0	124394	124453	23265	23206	2e-21	100
Contig0.1	contig00069	97.83	46	1	0	14142	14187	85	40	2e-15	80.5
Contig0.1	contig00071	92.08	202	13	3	8455	8655	20273	20472	5e-76	281
Contig0.1	contig00071	91.09	202	15	3	14196	14396	20273	20472	1e-72	270
Contig0.1	contig00071	86.41	206	23	5	14214	14416	15028	14825	1e-57	220
Contig0.1	contig00071	86.10	187	19	7	8473	8655	15028	14845	7e-50	195
Contig0.1	contig00071	93.06	72	5	0	96721	96792	15028	14957	3e-23	106
Contig0.1	contig00071	93.62	47	3	0	14140	14186	15069	15023	1e-12	71.3
Contig0.1	contig00082	81.44	4805	724	155	117213	121930	7410	2687	0.0	3777
Contig0.1	contig00082	79.90	4075	651	148	103970	107954	20871	16875	0.0	2833
Contig0.1	contig00082	79.90	3288	474	161	113602	116791	11049	7851	0.0	2237
Contig0.1	contig00082	78.96	2334	331	121	109219	111478	15744	13497	0.0	1443
Contig0.1	contig00082	84.74	1219	173	13	98328	99540	26205	24994	0.0	1208
Contig0.1	contig00082	81.38	983	156	27	112507	113476	12508	11540	0.0	776
Contig0.1	contig00082	82.72	874	141	10	100202	101070	24368	23500	0.0	769
Contig0.1	contig00082	94.96	417	21	0	122025	122441	417	1	0.0	654
Contig0.1	contig00082	81.41	764	112	28	108093	108841	16796	16048	4e-171	597
Contig0.1	contig00082	100.00	82	0	0	110095	110176	15007	14926	4e-37	152
Contig0.1	contig00082	100.00	80	0	0	109984	110063	14900	14821	5e-36	148
Contig0.1	contig00082	96.88	32	1	0	59312	59343	9624	9655	1e-07	54.7
Contig0.1	contig00097	89.52	248	22	4	14169	14413	22821	22575	6e-85	311
Contig0.1	contig00097	90.04	231	19	4	8428	8655	22821	22592	2e-80	296
Contig0.1	contig00097	86.93	199	23	3	14222	14418	23752	23555	1e-57	220
Contig0.1	contig00097	91.21	91	6	2	14134	14222	22890	22800	3e-28	122
Contig0.1	contig00111	92.08	202	12	4	8455	8654	5747	5946	4e-76	281
Contig0.1	contig00111	92.08	202	12	4	14196	14395	5747	5946	4e-76	281
Contig0.1	contig00111	82.73	220	20	14	14190	14400	5952	5742	2e-45	180
Contig0.1	contig00111	81.45	221	21	16	8449	8659	5952	5742	2e-40	163
Contig0.1	contig00111	94.38	89	5	0	96704	96792	5748	5836	1e-32	137
Contig0.1	contig00125	83.09	3394	459	110	55991	59326	21204	17868	0.0	2981
Contig0.1	contig00125	78.54	2418	376	124	79261	81602	5568	3218	0.0	1458
Contig0.1	contig00125	82.77	1381	185	50	59366	60719	17870	16516	0.0	1182
Contig0.1	contig00125	80.13	614	77	41	87220	87811	1288	698	1e-116	416
Contig0.1	contig00125	93.60	203	13	0	71450	71652	13792	13590	8e-83	303
Contig0.1	contig00125	87.02	131	15	2	8525	8654	240	369	1e-35	147
Contig0.1	contig00125	76.06	213	31	18	76456	76659	8174	7973	2e-19	93.5
Contig0.1	contig00132	90.95	210	14	3	8449	8654	16195	16403	5e-75	278
Contig0.1	contig00132	89.57	211	15	5	14190	14395	16195	16403	5e-70	261
Contig0.1	contig00132	88.61	202	18	5	8455	8653	345	146	7e-64	241
Contig0.1	contig00132	81.25	240	24	16	14169	14395	16432	16201	7e-44	174
Contig0.1	contig00132	81.15	244	17	18	8428	8654	16432	16201	3e-42	169
Contig0.1	contig00132	98.89	90	1	0	96704	96793	16202	16291	5e-40	161
Contig0.1	contig00132	100.00	40	0	0	8450	8489	16142	16181	7e-14	75.0
Contig0.1	contig00132	100.00	40	0	0	14191	14230	16142	16181	7e-14	75.0
Contig0.1	contig00132	100.00	35	0	0	14361	14395	16181	16147	4e-11	65.8
Contig0.1	contig00132	100.00	35	0	0	8620	8654	16181	16147	4e-11	65.8
Contig0.1	contig00132	100.00	34	0	0	96704	96737	16148	16181	2e-10	63.9
Contig0.1	contig00137	85.02	741	103	7	5415	6151	7385	6649	0.0	747
Contig0.1	contig00193	93.56	202	9	4	8455	8654	12900	13099	3e-81	298
Contig0.1	contig00193	93.07	202	10	4	14196	14395	12900	13099	1e-79	292
Contig0.1	contig00193	83.79	290	30	16	14140	14420	13155	12874	1e-69	259
Contig0.1	contig00193	84.06	276	24	15	8409	8674	13145	12880	3e-66	248
Contig0.1	contig00193	92.00	100	6	2	96694	96792	12891	12989	2e-33	139
Contig0.1	contig00204	80.83	944	138	32	5313	6238	11050	11968	0.0	701
Contig0.1	contig00204	98.36	61	1	0	5168	5228	14998	14938	5e-24	108
Contig0.1	contig00204	97.22	36	1	0	108014	108049	3830	3795	4e-10	62.1
Contig0.1	contig00204	91.11	45	3	1	44737	44780	3835	3791	1e-09	60.2
Contig0.1	contig00252	89.30	271	27	2	39775	40044	11363	11094	1e-93	339
Contig0.1	contig00265	89.19	2036	190	22	44435	46465	3723	5733	0.0	2514
Contig0.1	contig00265	90.90	1649	145	5	49440	51085	8839	10485	0.0	2209
Contig0.1	contig00265	82.88	2027	293	52	47031	49030	6450	8449	0.0	1772
Contig0.1	contig00265	85.01	347	40	10	49038	49378	8493	8833	1e-94	342
Contig0.1	contig00304	90.01	8375	687	127	61976	70263	1	8312	0.0	1.069e+04
Contig0.1	contig00304	87.84	296	20	14	70788	71075	8670	8957	6e-92	333
Contig0.1	contig00304	87.43	175	16	6	70251	70421	8388	8560	8e-51	196
Contig0.1	contig00304	88.24	170	11	9	71052	71216	8841	9006	3e-50	195
Contig0.1	contig00322	94.91	747	38	0	5405	6151	8085	8831	0.0	1170
Contig0.1	contig00322	88.89	297	29	3	14129	14422	7639	7344	7e-101	363
Contig0.1	contig00322	88.56	271	22	8	8408	8673	7619	7353	4e-88	320
Contig0.1	contig00322	83.82	204	22	10	14198	14395	7373	7571	6e-47	183
Contig0.1	contig00322	82.21	208	18	14	8457	8654	7373	7571	3e-40	161
Contig0.1	contig00322	94.57	92	1	3	96704	96792	7570	7480	1e-33	139
Contig0.1	contig00322	88.89	90	7	3	96705	96792	7373	7461	4e-24	108
Contig0.1	contig00322	94.59	37	1	1	71222	71257	6091	6055	1e-08	56.5
Contig0.1	contig00325	88.49	1625	169	18	49470	51085	3357	1742	0.0	1949
Contig0.1	contig00325	85.15	458	49	15	48573	49023	4223	3778	1e-127	451
Contig0.1	contig00333	96.25	800	30	0	5417	6216	2460	1661	0.0	1312
Contig0.1	contig00357	84.47	921	122	13	5255	6170	6638	7542	0.0	889
Contig0.1	contig00361	97.67	1158	25	2	124120	125275	10351	9194	0.0	1988
Contig0.1	contig00361	95.20	125	4	2	124021	124144	10418	10295	7e-51	196
Contig0.1	contig00361	96.88	96	1	2	125562	125657	9158	9065	9e-40	159
Contig0.1	contig00388	84.55	4997	598	153	55939	60861	6949	2053	0.0	4791
Contig0.1	contig00388	79.33	1011	187	21	53021	54020	9769	8770	0.0	689
Contig0.1	contig00390	80.58	2008	328	50	99665	101651	5908	3942	0.0	1491
Contig0.1	contig00390	83.29	1209	186	16	98328	99528	7267	6067	0.0	1099
Contig0.1	contig00390	83.98	774	116	7	97446	98216	8191	7423	0.0	736
Contig0.1	contig00390	79.59	343	47	20	97143	97471	8549	8216	3e-59	224
Contig0.1	contig00390	100.00	37	0	0	108012	108048	7392	7356	2e-12	69.4
Contig0.1	contig00390	95.24	42	1	1	44735	44775	7397	7356	2e-11	65.8
Contig0.1	contig00393	80.48	1091	163	39	30231	31290	7715	8786	0.0	789
Contig0.1	contig00393	79.80	693	113	27	31383	32062	8968	9646	6e-136	479
Contig0.1	contig00393	92.89	211	11	4	29938	30147	7443	7650	4e-83	303
Contig0.1	contig00393	93.14	204	10	4	29944	30146	1469	1669	6e-81	296
Contig0.1	contig00393	100.00	31	0	0	29948	29978	2393	2363	3e-09	58.4
Contig0.1	contig00429	82.66	2624	390	61	24663	27249	3939	1344	0.0	2265
Contig0.1	contig00429	79.67	2268	343	101	22101	24297	6571	4351	0.0	1526
Contig0.1	contig00429	97.70	217	3	2	24361	24576	4338	4123	1e-103	372
Contig0.1	contig00456	94.87	8612	390	52	60444	69029	2	8587	0.0	1.341e+04
Contig0.1	contig00469	93.85	585	32	4	671	1253	584	2	0.0	878
Contig0.1	contig00469	86.85	251	23	10	237	478	832	583	9e-74	272
Contig0.1	contig00469	84.21	171	17	8	6146	6312	6980	6816	3e-39	158
Contig0.1	contig00469	92.31	91	5	2	5168	5257	8006	7917	2e-30	128
Contig0.1	contig00469	94.44	72	4	0	5176	5247	8387	8316	2e-25	111
Contig0.1	contig00490	86.92	795	88	15	5365	6151	3575	4361	0.0	878
Contig0.1	contig00490	87.14	754	83	13	5405	6151	5666	6412	0.0	843
Contig0.1	contig00545	85.32	913	102	16	5243	6151	2686	3570	0.0	915
Contig0.1	contig00545	85.71	98	11	3	8449	8544	7362	7458	4e-22	100
Contig0.1	contig00593	90.25	318	31	0	5834	6151	2263	1946	3e-117	416
Contig0.1	contig00596	93.56	7084	394	51	61982	69028	7	7065	0.0	1.050e+04
Contig0.1	contig00597	99.26	7040	48	4	112396	119433	7038	1	0.0	1.271e+04
Contig0.1	contig00615	81.92	2704	376	105	88225	90877	2433	5074	0.0	2180
Contig0.1	contig00615	93.59	78	5	0	96704	96781	458	381	4e-27	117
Contig0.1	contig00643	98.80	6686	68	9	104450	111130	1	6679	0.0	1.189e+04
Contig0.1	contig00643	100.00	83	0	0	110094	110176	5533	5615	3e-38	154
Contig0.1	contig00643	100.00	83	0	0	109984	110066	5643	5725	3e-38	154
Contig0.1	contig00643	93.33	45	3	0	44740	44784	3557	3601	4e-12	67.6
Contig0.1	contig00648	98.83	6608	74	3	20603	27209	6606	1	0.0	1.177e+04
Contig0.1	contig00652	96.82	1447	37	9	6968	8410	1625	184	0.0	2409
Contig0.1	contig00662	98.82	3551	36	3	89868	93418	2873	6417	0.0	6320
Contig0.1	contig00662	91.69	2081	145	25	87762	89828	686	2752	0.0	2859
Contig0.1	contig00662	90.09	323	14	10	86999	87315	1	311	2e-113	403
Contig0.1	contig00726	95.01	1364	42	14	123093	124455	1	1339	0.0	2119
Contig0.1	contig00726	95.65	69	3	0	124770	124838	1334	1402	2e-25	111
Contig0.1	contig00729	79.03	4010	623	190	34757	38675	5899	2017	0.0	2545
Contig0.1	contig00729	93.44	1326	86	1	44824	46149	1325	1	0.0	1965
Contig0.1	contig00729	85.43	405	37	17	44350	44736	1747	1347	8e-113	401
Contig0.1	contig00732	96.86	605	16	3	6265	6867	3749	3146	0.0	1009
Contig0.1	contig00732	94.60	278	13	2	5939	6215	5883	5607	4e-121	429
Contig0.1	contig00732	94.85	97	5	0	6867	6963	2691	2595	9e-38	152
Contig0.1	contig00732	92.68	82	5	1	5178	5259	1393	1313	3e-27	117
Contig0.1	contig00732	93.75	64	4	0	5168	5231	2644	2581	4e-21	97.1
Contig0.1	contig00747	77.63	827	151	32	54206	55016	917	109	6e-134	472
Contig0.1	contig00747	77.34	759	99	55	51228	51955	3839	3123	1e-106	381
Contig0.1	contig00750	89.55	1053	88	16	5239	6275	1	1047	0.0	1315
Contig0.1	contig00780	98.20	5451	96	2	15152	20601	5451	2	0.0	9522
Contig0.1	contig00808	86.06	1033	87	53	8826	9831	4271	5273	0.0	1057
Contig0.1	contig00808	95.80	143	6	0	5231	5373	3027	3169	1e-61	231
Contig0.1	contig00843	87.60	1951	192	47	633	2559	1925	1	0.0	2217
Contig0.1	contig00855	87.93	2743	217	91	2552	5221	5037	2336	0.0	3127
Contig0.1	contig00855	89.98	459	22	15	5176	5610	459	1	5e-164	571
Contig0.1	contig00855	92.39	197	15	0	5176	5372	1563	1367	9e-77	281
Contig0.1	contig00855	95.90	122	5	0	5249	5370	2123	2002	1e-51	198
Contig0.1	contig00869	81.46	1246	175	43	11626	12851	4534	3325	0.0	970
Contig0.1	contig00869	79.68	1171	188	49	12936	14081	3300	2155	0.0	798
Contig0.1	contig00872	97.30	1445	39	0	6968	8412	1021	2465	0.0	2453
Contig0.1	contig00872	95.37	691	28	4	5389	6077	689	1	0.0	1096
Contig0.1	contig00872	89.98	569	41	14	8739	9299	2491	3051	0.0	721
Contig0.1	contig00872	94.20	138	5	3	10766	10901	3047	3183	2e-54	207
Contig0.1	contig00904	98.14	4782	75	13	45021	49794	1	4776	0.0	8325
Contig0.1	contig00912	95.31	213	9	1	40789	41001	226	15	2e-93	337
Contig0.1	contig00964	89.95	219	15	7	14181	14394	4164	4380	4e-75	276
Contig0.1	contig00964	88.18	220	17	9	8440	8653	4164	4380	2e-68	254
Contig0.1	contig01045	81.35	2032	327	51	17567	19572	2066	4071	0.0	1605
Contig0.1	contig01045	81.44	1956	313	48	15620	17547	49	1982	0.0	1555
Contig0.1	contig01056	90.92	3622	251	64	1807	5379	4114	522	0.0	4795
Contig0.1	contig01056	99.53	212	1	0	6968	7179	213	2	2e-108	387
Contig0.1	contig01056	95.16	124	4	2	6122	6244	382	260	1e-50	195
Contig0.1	contig01074	87.57	362	17	12	70796	71132	3734	3376	9e-111	394
Contig0.1	contig01074	89.19	111	6	6	70972	71079	3490	3383	2e-32	134
Contig0.1	contig01099	99.52	3989	19	0	82644	86632	1	3989	0.0	7262
Contig0.1	contig01099	99.14	116	1	0	86886	87001	1	116	4e-55	209
Contig0.1	contig01099	93.10	87	2	3	82537	82619	3852	3938	1e-29	124
Contig0.1	contig01160	84.54	828	102	23	5405	6216	23	840	0.0	797
Contig0.1	contig01164	83.29	1514	174	67	1434	2918	1	1464	0.0	1321
Contig0.1	contig01166	97.56	861	21	0	89868	90728	2879	3739	0.0	1474
Contig0.1	contig01166	78.86	1831	292	82	88047	89828	993	2777	0.0	1149
Contig0.1	contig01166	80.78	869	114	47	87102	87943	3	845	0.0	630
Contig0.1	contig01259	83.81	2527	323	70	46551	49022	3447	952	0.0	2322
Contig0.1	contig01259	94.02	552	30	3	49440	49989	551	1	0.0	833
Contig0.1	contig01259	89.74	341	31	4	49041	49379	894	556	2e-122	433
Contig0.1	contig01270	96.17	313	10	2	5871	6182	1	312	7e-146	510
Contig0.1	contig01300	91.11	979	57	18	5398	6349	3356	2381	0.0	1299
Contig0.1	contig01300	93.91	197	12	0	5176	5372	1325	1129	6e-82	298
Contig0.1	contig01300	92.39	197	15	0	5176	5372	2465	2269	6e-77	281
Contig0.1	contig01310	92.40	1119	56	20	5172	6263	1117	1	0.0	1568
Contig0.1	contig01310	93.97	116	5	2	5112	5225	1978	1863	1e-44	174
Contig0.1	contig01356	85.95	306	38	5	5389	5691	2906	3209	3e-89	322
Contig0.1	contig01366	86.08	711	60	36	8889	9581	2499	3188	0.0	728
Contig0.1	contig01366	94.71	208	8	3	5168	5373	1190	1396	1e-88	320
Contig0.1	contig01391	85.62	723	64	36	8880	9582	2432	3134	0.0	723
Contig0.1	contig01391	95.57	203	7	2	5172	5373	1195	1396	9e-90	324
Contig0.1	contig01418	97.80	3085	64	4	15184	18266	3083	1	0.0	5317
Contig0.1	contig01433	94.47	217	8	4	14181	14395	1823	2037	5e-92	331
Contig0.1	contig01433	93.33	210	9	5	8447	8654	1831	2037	3e-84	305
Contig0.1	contig01433	82.05	234	28	11	14169	14395	2065	1839	1e-48	187
Contig0.1	contig01433	81.01	237	25	15	8428	8654	2065	1839	1e-43	171
Contig0.1	contig01433	93.52	108	7	0	5172	5279	2222	2115	8e-41	161
Contig0.1	contig01433	96.63	89	3	0	96704	96792	1840	1928	6e-37	148
Contig0.1	contig01433	92.00	50	2	2	5168	5216	808	760	5e-13	69.4
Contig0.1	contig01475	97.45	863	20	2	89868	90729	2116	2977	0.0	1471
Contig0.1	contig01475	90.23	901	73	13	87081	87972	1035	1929	0.0	1162
Contig0.1	contig01569	99.58	2833	12	0	35693	38525	2833	1	0.0	5166
Contig0.1	contig01644	81.99	1027	157	28	94728	95741	2718	1707	0.0	846
Contig0.1	contig01644	77.30	934	147	53	96817	97726	893	1	8e-140	490
Contig0.1	contig01664	93.47	2712	138	30	90730	93419	2695	1	0.0	3991
Contig0.1	contig01709	83.02	954	118	32	5313	6235	1810	870	0.0	824
Contig0.1	contig01829	97.46	2440	52	3	52950	55379	2441	2	0.0	4154
Contig0.1	contig01838	98.52	2433	35	1	52949	55380	2433	1	0.0	4292
Contig0.1	contig01845	90.57	986	83	10	5235	6215	1029	49	0.0	1297
Contig0.1	contig01845	97.96	49	1	0	14139	14187	1750	1702	4e-18	86.1
Contig0.1	contig01845	100.00	29	0	0	8608	8636	1680	1708	1e-08	54.7
Contig0.1	contig01845	100.00	29	0	0	14349	14377	1680	1708	1e-08	54.7
Contig0.1	contig01845	100.00	29	0	0	96721	96749	1708	1680	1e-08	54.7
Contig0.1	contig01845	100.00	29	0	0	14214	14242	1708	1680	1e-08	54.7
Contig0.1	contig01845	100.00	29	0	0	8473	8501	1708	1680	1e-08	54.7
Contig0.1	contig01962	82.51	509	72	15	5719	6215	5	508	4e-122	431
Contig0.1	contig01966	92.52	2300	142	25	80363	82642	2	2291	0.0	3267
Contig0.1	contig01966	94.25	87	2	2	86495	86581	2185	2268	2e-31	130
Contig0.1	contig01977	96.32	734	27	0	7537	8270	734	1	0.0	1206
Contig0.1	contig01977	96.84	285	9	0	6966	7250	1016	732	5e-136	477
Contig0.1	contig01977	94.19	86	5	0	5172	5257	2186	2101	4e-32	132
Contig0.1	contig01977	91.67	72	4	2	6146	6216	1899	1829	5e-22	99.0
Contig0.1	contig02012	93.64	2248	118	25	78056	80289	2237	1	0.0	3336
Contig0.1	contig02028	94.95	198	9	1	5176	5373	54	250	2e-85	309
Contig0.1	contig02028	97.83	138	0	3	6213	6349	2	137	3e-63	235
Contig0.1	contig02064	92.28	764	59	0	50330	51093	1	764	0.0	1085
Contig0.1	contig02092	87.18	273	25	8	39775	40044	478	213	3e-83	302
Contig0.1	contig02124	96.70	1243	17	7	39555	40797	1	1219	0.0	2047
Contig0.1	contig02124	98.38	925	14	1	41811	42734	1211	2135	0.0	1624
Contig0.1	contig02155	91.82	269	14	8	5168	5432	265	1	3e-103	368
Contig0.1	contig02155	89.01	91	6	3	5160	5247	1693	1604	2e-25	110
Contig0.1	contig02289	98.07	518	9	1	121943	122460	3	519	0.0	900
Contig0.1	contig02289	96.23	504	18	1	123830	124332	634	1137	0.0	824
Contig0.1	contig02289	88.89	108	9	3	123670	123776	518	623	1e-31	130
Contig0.1	contig02352	98.46	1944	30	0	29943	31886	2	1945	0.0	3424
Contig0.1	contig02729	87.39	444	36	20	8866	9299	316	749	1e-140	492
Contig0.1	contig02729	98.56	139	2	0	8272	8410	1	139	1e-66	246
Contig0.1	contig02729	96.06	127	3	2	10766	10891	745	870	2e-54	206
Contig0.1	contig02872	97.41	1159	23	7	98376	99531	1	1155	0.0	1967
Contig0.1	contig02872	96.33	490	18	0	99641	100130	1181	1670	0.0	806
Contig0.1	contig02880	93.10	1682	76	37	9228	10886	1665	1	0.0	2427
Contig0.1	contig02937	98.35	1632	25	2	120248	121878	1	1631	0.0	2863
Contig0.1	contig03129	98.27	1565	25	2	28100	29663	1	1564	0.0	2739
Contig0.1	contig03175	96.14	1554	47	8	96823	98374	2	1544	0.0	2525
Contig0.1	contig03189	89.20	426	35	9	553	971	758	337	2e-149	521
Contig0.1	contig03189	92.21	154	12	0	408	561	1443	1290	2e-58	219
Contig0.1	contig03189	93.14	102	5	2	237	336	1541	1440	3e-37	148
Contig0.1	contig03192	85.49	441	43	20	553	981	758	327	4e-125	440
Contig0.1	contig03192	90.91	154	14	0	408	561	1443	1290	5e-55	207
Contig0.1	contig03192	93.94	99	5	1	239	336	1538	1440	3e-37	148
Contig0.1	contig03216	97.98	1535	26	5	60443	61975	1532	1	0.0	2658
Contig0.1	contig03220	91.55	343	25	4	631	971	554	894	6e-134	470
Contig0.1	contig03304	94.46	1515	37	27	100856	102344	2	1495	0.0	2289
Contig0.1	contig03363	94.20	276	16	0	5876	6151	5	280	2e-119	422
Contig0.1	contig03368	94.03	922	49	6	631	1549	554	1472	0.0	1393
Contig0.1	contig03368	97.01	67	2	0	553	619	26	92	1e-26	113
Contig0.1	contig03525	97.32	1416	36	2	18267	19681	1415	1	0.0	2403
Contig0.1	contig03554	97.16	1406	40	0	18268	19673	1406	1	0.0	2375
Contig0.1	contig03559	99.22	1406	10	1	50237	51641	1	1406	0.0	2534
Contig0.1	contig03580	89.88	425	32	10	554	971	642	1062	5e-154	536
Contig0.1	contig03580	99.01	101	1	0	461	561	9	109	3e-47	182
Contig0.1	contig03588	98.28	1392	24	0	56483	57874	1394	3	0.0	2438
Contig0.1	contig03618	97.03	1382	41	0	56516	57897	1383	2	0.0	2326
Contig0.1	contig03680	98.31	1360	23	0	56515	57874	1	1360	0.0	2385
Contig0.1	contig03700	99.19	1355	11	0	57899	59253	1	1355	0.0	2442
Contig0.1	contig03742	96.93	748	19	4	14438	15183	595	1340	0.0	1251
Contig0.1	contig03742	98.42	569	9	0	13569	14137	3	571	0.0	1002
Contig0.1	contig03773	80.26	1170	160	59	1774	2918	1	1124	0.0	815
Contig0.1	contig03881	81.65	910	116	41	1806	2697	1	877	0.0	708
Contig0.1	contig03904	90.27	411	31	8	567	971	1291	884	8e-152	529
Contig0.1	contig03918	92.47	1301	64	29	101738	103016	3	1291	0.0	1829
Contig0.1	contig03952	99.07	1286	10	2	69030	70314	1285	1	0.0	2307
Contig0.1	contig03964	97.27	1280	20	5	111131	112395	1280	1	0.0	2156
Contig0.1	contig04007	96.55	696	20	4	14456	15149	572	1265	0.0	1149
Contig0.1	contig04007	98.24	569	10	0	13570	14138	4	572	0.0	996
Contig0.1	contig04029	99.21	1259	10	0	34314	35572	1259	1	0.0	2270
Contig0.1	contig04062	98.33	1255	16	2	12311	13565	1	1250	0.0	2196
Contig0.1	contig04071	88.71	319	34	2	5834	6151	7	324	1e-109	388
Contig0.1	contig04092	93.69	539	32	2	5389	5926	538	1	0.0	806
Contig0.1	contig04092	92.38	105	5	2	5158	5260	765	662	9e-37	147
Contig0.1	contig04114	92.31	208	13	3	14214	14420	996	1201	1e-80	292
Contig0.1	contig04114	92.39	184	11	3	8473	8655	996	1177	1e-70	259
Contig0.1	contig04114	83.68	190	14	13	8455	8636	1176	996	8e-42	163
Contig0.1	contig04114	83.16	190	15	13	14196	14377	1176	996	4e-40	158
Contig0.1	contig04114	95.89	73	3	0	96721	96793	996	1068	2e-28	119
Contig0.1	contig04114	88.24	102	5	6	96697	96794	1182	1084	2e-27	115
Contig0.1	contig04114	96.67	60	2	0	71228	71287	956	1015	7e-23	100
Contig0.1	contig04120	96.92	1235	21	8	111136	112360	1228	1	0.0	2054
Contig0.1	contig04152	91.94	211	13	4	14214	14422	196	404	1e-80	292
Contig0.1	contig04152	91.85	184	13	2	8473	8655	196	378	1e-69	255
Contig0.1	contig04152	82.11	190	18	12	14196	14377	377	196	2e-37	148
Contig0.1	contig04152	82.11	190	18	13	8455	8636	377	196	2e-37	148
Contig0.1	contig04152	88.12	101	7	5	96697	96794	383	285	2e-27	115
Contig0.1	contig04152	94.44	72	4	0	96721	96792	196	267	3e-26	111
Contig0.1	contig04152	96.67	60	2	0	71228	71287	156	215	7e-23	100
Contig0.1	contig04242	90.08	635	29	27	51654	52273	616	1	0.0	793
Contig0.1	contig04248	98.38	928	13	2	96803	97730	927	2	0.0	1629
Contig0.1	contig04248	97.39	268	5	2	96410	96676	1203	937	1e-129	455
Contig0.1	contig04281	93.45	1221	39	26	121884	123092	3	1194	0.0	1773
Contig0.1	contig04298	94.30	1194	50	14	81417	82597	1190	2	0.0	1812
Contig0.1	contig04298	92.31	65	2	2	86495	86559	62	1	1e-19	89.8
Contig0.1	contig04299	96.48	1192	31	6	81416	82597	1191	1	0.0	1958
Contig0.1	contig04299	92.19	64	2	2	86495	86558	61	1	5e-19	87.9
Contig0.1	contig04302	93.99	449	23	4	10564	11010	1189	743	0.0	676
Contig0.1	contig04329	97.89	1185	23	2	32338	33521	1	1184	0.0	2049
Contig0.1	contig04553	94.87	721	35	2	5432	6151	1135	416	0.0	1125
Contig0.1	contig04575	94.72	796	38	4	5389	6182	1002	209	0.0	1234
Contig0.1	contig04575	98.46	65	1	0	5167	5231	65	1	2e-27	115
Contig0.1	contig04600	97.28	184	4	1	14142	14324	675	492	3e-86	311
Contig0.1	contig04600	90.66	182	14	3	8404	8583	672	492	1e-64	239
Contig0.1	contig04600	96.04	101	4	0	14316	14416	280	180	2e-42	165
Contig0.1	contig04600	97.75	89	2	0	96704	96792	619	531	5e-39	154
Contig0.1	contig04600	84.33	134	12	8	14266	14395	492	620	1e-29	122
Contig0.1	contig04600	83.58	134	13	8	8525	8654	492	620	6e-28	117
Contig0.1	contig04620	91.24	217	12	7	70789	71001	214	1	1e-79	289
Contig0.1	contig04705	98.73	1101	14	0	55381	56481	1101	1	0.0	1956
Contig0.1	contig04832	96.76	895	29	0	7516	8410	2	896	0.0	1493
Contig0.1	contig04913	83.81	1044	123	38	79223	80252	1064	53	0.0	950
Contig0.1	contig04990	99.17	480	4	0	103970	104449	480	1	0.0	865
Contig0.1	contig04990	98.37	491	7	1	103386	103876	1048	559	0.0	861
Contig0.1	contig04994	98.78	493	5	1	103384	103876	1050	559	0.0	876
Contig0.1	contig04994	98.33	480	6	2	103970	104448	480	2	0.0	841
Contig0.1	contig05011	93.08	1055	59	10	80362	81412	1048	4	0.0	1531
Contig0.1	contig05136	97.86	1030	20	2	38526	39554	1029	1	0.0	1779
Contig0.1	contig05304	85.76	302	39	4	5855	6154	4	303	5e-88	316
Contig0.1	contig05727	95.47	927	25	17	78301	79217	925	6	0.0	1463
Contig0.1	contig05735	93.75	928	48	9	78301	79222	4	927	0.0	1384
Contig0.1	contig05855	98.25	629	11	0	101106	101734	281	909	0.0	1101
Contig0.1	contig05855	96.14	207	8	0	100855	101061	1	207	1e-94	339
Contig0.1	contig06009	97.63	887	17	3	27211	28096	887	4	0.0	1519
Contig0.1	contig06029	88.27	358	32	10	629	981	115	467	3e-119	420
Contig0.1	contig06035	97.74	884	17	3	51643	52524	2	884	0.0	1519
Contig0.1	contig06060	97.53	889	12	4	96842	97730	879	1	0.0	1511
Contig0.1	contig06089	96.85	667	11	5	11019	11676	211	876	0.0	1107
Contig0.1	contig06089	94.81	135	6	1	10887	11020	1	135	8e-56	209
Contig0.1	contig06165	87.85	741	84	6	5415	6152	4	741	0.0	865
Contig0.1	contig06403	92.14	280	22	0	5872	6151	1	280	5e-112	396
Contig0.1	contig06443	93.34	586	35	4	671	1254	584	1	0.0	863
Contig0.1	contig06443	86.64	247	21	12	242	478	827	583	5e-72	263
Contig0.1	contig06471	97.69	520	11	1	121941	122460	1	519	0.0	893
Contig0.1	contig06471	95.31	192	7	2	123830	124020	634	824	3e-84	303
Contig0.1	contig06471	88.89	108	9	3	123670	123776	518	623	6e-32	130
Contig0.1	contig06535	98.15	810	15	0	119438	120247	810	1	0.0	1413
Contig0.1	contig06538	98.03	813	16	0	119434	120246	814	2	0.0	1413
Contig0.1	contig06562	99.26	811	6	0	44210	45020	1	811	0.0	1465
Contig0.1	contig06562	93.33	45	3	0	108013	108057	531	575	4e-13	67.6
Contig0.1	contig06575	97.64	805	18	1	42759	43562	3	807	0.0	1380
Contig0.1	contig06580	98.51	805	12	0	42759	43563	3	807	0.0	1421
Contig0.1	contig06748	85.63	494	62	9	5382	5870	294	783	2e-146	510
Contig0.1	contig06751	93.19	808	26	18	44212	45018	3	782	0.0	1160
Contig0.1	contig06916	80.96	625	99	19	5288	5902	150	764	2e-136	477
Contig0.1	contig06966	96.43	757	27	0	7515	8271	1	757	0.0	1249
Contig0.1	contig07129	98.10	736	10	4	33523	34256	734	1	0.0	1279
Contig0.1	contig07130	99.86	734	1	0	33522	34255	735	2	0.0	1351
Contig0.1	contig07168	92.11	735	46	12	9834	10562	2	730	0.0	1026
Contig0.1	contig07189	91.90	543	40	4	5389	5929	187	727	0.0	756
Contig0.1	contig07189	97.86	140	3	0	5240	5379	2	141	6e-66	243
Contig0.1	contig07196	92.56	605	33	5	5330	5922	609	5	0.0	857
Contig0.1	contig07309	98.87	710	8	0	34313	35022	1	710	0.0	1267
Contig0.1	contig07427	99.57	696	3	0	93420	94115	696	1	0.0	1269
Contig0.1	contig07578	98.07	675	13	0	59768	60442	675	1	0.0	1175
Contig0.1	contig07598	94.54	293	14	2	5860	6151	671	380	9e-129	451
Contig0.1	contig07602	99.11	673	5	1	102345	103017	672	1	0.0	1208
Contig0.1	contig07614	98.65	669	9	0	35023	35691	670	2	0.0	1186
Contig0.1	contig07646	96.25	666	25	0	38888	39553	667	2	0.0	1092
Contig0.1	contig07745	93.26	638	33	10	123670	124302	18	650	0.0	931
Contig0.1	contig07757	98.61	648	9	0	122444	123091	649	2	0.0	1147
Contig0.1	contig07769	98.14	645	12	0	19684	20328	3	647	0.0	1125
Contig0.1	contig07774	98.46	648	10	0	19682	20329	648	1	0.0	1142
Contig0.1	contig07780	98.92	646	7	0	43564	44209	1	646	0.0	1155
Contig0.1	contig07805	97.05	644	19	0	97732	98375	1	644	0.0	1085
Contig0.1	contig07885	97.63	634	15	0	11677	12310	634	1	0.0	1088
Contig0.1	contig07887	96.98	630	19	0	11680	12309	4	633	0.0	1059
Contig0.1	contig07905	98.73	631	8	0	51642	52272	632	2	0.0	1122
Contig0.1	contig08019	93.36	211	4	9	8455	8659	478	272	2e-84	303
Contig0.1	contig08019	91.87	209	10	7	14196	14399	478	272	9e-79	285
Contig0.1	contig08019	83.26	215	18	15	8455	8659	276	482	1e-47	182
Contig0.1	contig08019	83.18	214	19	15	14196	14399	276	482	4e-47	180
Contig0.1	contig08019	96.70	91	1	2	96704	96793	477	388	3e-38	150
Contig0.1	contig08019	88.30	94	6	5	96704	96794	277	368	2e-25	108
Contig0.1	contig08020	98.23	622	10	1	94654	95275	1	621	0.0	1086
Contig0.1	contig08045	93.39	227	10	5	33577	33802	150	372	1e-92	331
Contig0.1	contig08054	92.42	620	26	16	101737	102344	611	1	0.0	865
Contig0.1	contig08244	96.77	589	15	4	95278	95865	3	588	0.0	979
Contig0.1	contig08351	94.91	589	14	5	95276	95864	1	573	0.0	907
Contig0.1	contig08430	84.52	562	79	7	5597	6154	4	561	2e-158	549
Contig0.1	contig08451	90.64	203	19	0	14214	14416	267	65	2e-74	270
Contig0.1	contig08451	87.19	203	23	3	8473	8674	267	67	1e-61	228
Contig0.1	contig08451	83.25	191	14	15	14196	14377	86	267	5e-41	159
Contig0.1	contig08451	81.44	194	12	20	8455	8636	86	267	2e-34	137
Contig0.1	contig08451	85.29	102	4	8	96697	96792	80	176	1e-21	95.3
Contig0.1	contig08451	91.38	58	5	0	14129	14186	319	262	4e-17	80.5
Contig0.1	contig08535	98.91	548	6	0	35024	35571	549	2	0.0	979
Contig0.1	contig08586	97.24	544	9	4	94116	94653	1	544	0.0	917
Contig0.1	contig08593	98.59	213	3	0	6968	7180	213	1	1e-106	377
Contig0.1	contig08593	95.68	162	5	2	6078	6238	545	385	5e-71	259
Contig0.1	contig08596	95.96	545	13	6	94117	94653	2	545	0.0	876
Contig0.1	contig08665	94.52	219	9	3	33577	33794	70	286	7e-94	335
Contig0.1	contig08756	94.23	520	28	2	5431	5949	525	7	0.0	793
Contig0.1	contig08848	98.83	514	6	0	59254	59767	1	514	0.0	917
Contig0.1	contig08852	99.22	513	4	0	95867	96379	1	513	0.0	926
Contig0.1	contig08969	97.35	490	13	0	5433	5922	1	490	0.0	833
Contig0.1	contig09009	99.10	333	3	0	96381	96713	2	334	2e-173	599
Contig0.1	contig09009	99.22	129	1	0	96712	96840	363	491	2e-63	233
Contig0.1	contig09009	98.77	81	1	0	14205	14285	363	443	1e-36	145
Contig0.1	contig09009	97.56	82	2	0	8464	8545	363	444	2e-35	141
Contig0.1	contig09009	86.36	88	3	5	8562	8645	445	363	2e-19	87.9
Contig0.1	contig09009	85.71	84	7	5	14305	14386	443	363	3e-18	84.2
Contig0.1	contig09093	90.89	527	2	18	70496	71022	1	481	0.0	665
Contig0.1	contig09093	90.62	64	4	2	71029	71091	419	481	3e-18	84.2
Contig0.1	contig09148	96.62	473	16	0	27369	27841	474	2	0.0	785
Contig0.1	contig09150	98.10	474	7	2	27370	27842	473	1	0.0	824
Contig0.1	contig09216	99.20	375	3	0	59392	59766	91	465	0.0	676
Contig0.1	contig09216	98.11	53	1	0	59255	59307	2	54	4e-21	93.5
Contig0.1	contig09323	97.56	451	9	2	31888	32337	2	451	0.0	771
Contig0.1	contig09324	95.78	450	19	0	31887	32336	1	450	0.0	726
Contig0.1	contig09383	98.64	441	6	0	49795	50235	1	441	0.0	782
Contig0.1	contig09392	96.61	442	13	2	49796	50236	441	1	0.0	732
Contig0.1	contig09394	91.07	291	21	5	631	918	326	38	4e-110	388
Contig0.1	contig09477	94.65	374	18	2	100173	100545	55	427	2e-167	579
Contig0.1	contig09535	99.76	423	1	0	52526	52948	1	423	0.0	776
Contig0.1	contig09581	96.89	418	13	0	100131	100548	1	418	0.0	701
Contig0.1	contig09758	99.54	219	1	0	71000	71218	1	219	2e-113	399
Contig0.1	contig09758	95.12	123	4	2	71589	71710	214	335	3e-51	193
Contig0.1	contig09758	90.97	144	5	7	70960	71099	30	169	2e-49	187
Contig0.1	contig09758	93.20	103	1	5	71069	71168	1	100	3e-37	147
Contig0.1	contig09800	89.11	395	37	6	5696	6087	1	392	1e-139	486
Contig0.1	contig09935	97.96	196	4	0	71023	71218	1	196	1e-95	340
Contig0.1	contig09935	95.28	127	2	4	71586	71710	188	312	7e-53	198
Contig0.1	contig09935	90.97	144	5	7	70960	71099	7	146	1e-49	187
Contig0.1	contig09935	91.25	80	1	5	71092	71168	1	77	2e-24	104
Contig0.1	contig09977	85.52	359	46	6	77963	78318	9	364	1e-104	370
Contig0.1	contig09988	99.73	366	1	0	86633	86998	366	1	0.0	671
Contig0.1	contig09988	99.27	137	1	0	82620	82756	137	1	7e-68	248
Contig0.1	contig09993	89.44	322	31	3	46150	46470	1	320	1e-114	403
Contig0.1	contig09996	90.34	321	28	3	46151	46470	2	320	5e-119	418
Contig0.1	contig09997	98.63	365	5	0	103018	103382	1	365	0.0	647
Contig0.1	contig09998	99.72	359	0	1	38530	38887	362	4	0.0	656
Contig0.1	contig10181	89.15	341	35	2	49990	50329	1	340	9e-121	424
Contig0.1	contig10241	99.40	334	2	0	7181	7514	334	1	8e-176	606
Contig0.1	contig10247	96.41	334	10	2	10563	10895	333	1	1e-158	549
Contig0.1	contig10442	90.38	208	18	2	14214	14420	241	35	3e-75	272
Contig0.1	contig10442	92.86	182	11	2	8473	8653	241	61	2e-72	263
Contig0.1	contig10442	79.79	188	24	12	14197	14377	61	241	1e-30	124
Contig0.1	contig10442	79.69	192	17	16	8456	8636	61	241	4e-29	119
Contig0.1	contig10442	86.81	91	9	3	96704	96792	61	150	6e-23	99.0
Contig0.1	contig10442	93.02	43	3	0	14145	14187	277	235	2e-12	63.9
Contig0.1	contig10479	98.69	306	4	0	100549	100854	1	306	6e-157	544
Contig0.1	contig10585	97.37	266	5	2	96412	96676	3	267	4e-129	451
Contig0.1	contig10595	85.71	294	10	11	10888	11149	2	295	5e-78	281
Contig0.1	contig10610	93.24	207	10	4	8455	8659	85	289	4e-84	302
Contig0.1	contig10610	92.34	209	8	8	14196	14400	85	289	8e-81	291
Contig0.1	contig10610	82.40	233	25	14	14196	14420	284	60	3e-50	189
Contig0.1	contig10610	82.17	230	18	18	8455	8673	284	67	2e-46	176
Contig0.1	contig10610	88.17	93	8	3	96704	96794	283	192	9e-26	108
Contig0.1	contig10694	96.79	280	7	2	29665	29942	280	1	1e-133	466
Contig0.1	contig10719	97.82	275	6	0	29664	29938	278	4	2e-136	475
Contig0.1	contig10756	98.53	273	4	0	20330	20602	1	273	1e-138	483
Contig0.1	contig10860	98.44	257	4	0	27843	28099	257	1	9e-130	453
Contig0.1	contig10917	98.81	252	3	0	52274	52525	252	1	1e-128	449
Contig0.1	contig10928	90.87	252	17	6	9583	9831	1	249	1e-93	333
Contig0.1	contig11136	93.33	225	13	2	1550	1773	1	224	4e-93	331
Contig0.1	contig11414	97.88	189	4	0	5956	6144	189	1	4e-92	327
Contig0.1	contig11472	98.31	178	3	0	70315	70492	1	178	1e-87	313
Contig0.1	contig11472	97.30	37	1	0	70288	70324	59	23	1e-12	63.9
Contig0.1	contig11498	96.65	179	6	0	1255	1433	179	1	3e-83	298
Contig0.1	contig11660	97.48	159	3	1	27210	27368	1	158	6e-75	270
Contig0.10	contig00002	93.08	159	10	1	47699	47857	40804	40647	7e-61	231
Contig0.10	contig00008	80.90	89	13	4	36513	36599	20483	20569	1e-11	67.6
Contig0.10	contig00009	90.91	77	5	2	22733	22808	14608	14683	3e-22	102
Contig0.10	contig00018	86.47	133	9	6	47728	47859	22066	22190	7e-33	137
Contig0.10	contig00028	87.50	88	7	4	22736	22821	33261	33346	3e-21	99.0
Contig0.10	contig00032	90.91	88	6	2	22726	22811	39643	39556	8e-27	117
Contig0.10	contig00037	80.06	1083	172	39	45042	46098	37600	36536	0.0	763
Contig0.10	contig00037	100.00	29	0	0	22735	22763	3395	3423	6e-08	54.7
Contig0.10	contig00039	91.33	150	1	6	47705	47852	24587	24448	3e-50	195
Contig0.10	contig00042	91.67	84	6	1	22726	22808	5228	5311	3e-26	115
Contig0.10	contig00043	78.31	604	103	28	11434	12023	26461	27050	2e-101	364
Contig0.10	contig00045	90.65	139	9	4	47714	47851	5865	5730	2e-46	182
Contig0.10	contig00055	95.65	46	1	1	6421	6466	12406	12450	1e-13	73.1
Contig0.10	contig00079	92.51	5551	364	51	4781	10305	1	5525	0.0	7899
Contig0.10	contig00105	91.41	3201	237	33	7110	10288	1	3185	0.0	4353
Contig0.10	contig00110	92.31	52	2	2	6426	6476	6882	6932	1e-13	73.1
Contig0.10	contig00113	97.73	88	2	0	47772	47859	3112	3025	1e-37	152
Contig0.10	contig00121	93.89	131	5	3	47728	47858	20865	20992	2e-50	195
Contig0.10	contig00121	97.67	43	0	1	6427	6469	10105	10146	1e-13	73.1
Contig0.10	contig00138	100.00	29	0	0	14169	14197	464	492	3e-08	54.7
Contig0.10	contig00139	96.23	53	2	0	41841	41893	4849	4901	3e-18	87.9
Contig0.10	contig00142	91.78	73	4	2	22736	22807	14606	14677	4e-22	100
Contig0.10	contig00148	90.91	77	5	2	22733	22808	2665	2590	1e-22	102
Contig0.10	contig00158	92.50	80	4	2	22733	22811	18389	18467	5e-26	113
Contig0.10	contig00164	96.74	2239	61	11	15150	17382	16025	18257	0.0	3720
Contig0.10	contig00164	96.13	1110	28	6	13164	14272	1	1096	0.0	1797
Contig0.10	contig00164	88.10	622	65	9	14272	14888	14120	14737	0.0	730
Contig0.10	contig00164	100.00	29	0	0	12036	12064	2371	2343	3e-08	54.7
Contig0.10	contig00165	100.00	29	0	0	20250	20278	17841	17869	3e-08	54.7
Contig0.10	contig00179	100.00	29	0	0	14169	14197	16231	16203	3e-08	54.7
Contig0.10	contig00304	85.96	292	32	7	10726	11013	8672	8958	2e-83	303
Contig0.10	contig00304	87.93	58	7	0	10718	10775	8597	8654	7e-13	69.4
Contig0.10	contig00328	89.06	256	16	12	20433	20682	1297	1546	1e-84	307
Contig0.10	contig00328	81.54	260	30	17	20623	20873	1443	1693	8e-52	198
Contig0.10	contig00338	84.68	333	33	17	20623	20946	774	1097	2e-87	316
Contig0.10	contig00338	86.18	246	18	16	20443	20680	638	875	6e-68	252
Contig0.10	contig00344	76.95	3189	540	171	38721	41816	3315	6401	0.0	1637
Contig0.10	contig00344	88.71	1063	108	12	45042	46098	9625	10681	0.0	1288
Contig0.10	contig00344	81.85	1273	184	44	42941	44189	7539	8788	0.0	1027
Contig0.10	contig00356	95.08	61	3	0	22736	22796	4387	4327	3e-21	97.1
Contig0.10	contig00368	90.91	77	5	2	22733	22808	7791	7866	6e-23	102
Contig0.10	contig00369	97.44	10293	246	16	28070	38352	1	10286	0.0	1.754e+04
Contig0.10	contig00374	100.00	31	0	0	14169	14199	2162	2132	1e-09	58.4
Contig0.10	contig00410	96.44	3006	94	13	22963	25962	5693	8691	0.0	4946
Contig0.10	contig00410	97.87	985	21	0	13165	14149	2	986	0.0	1703
Contig0.10	contig00410	98.08	832	16	0	37523	38354	8688	9519	0.0	1448
Contig0.10	contig00410	97.77	224	4	1	17104	17327	5016	5238	5e-108	385
Contig0.10	contig00410	93.26	178	9	3	20945	21120	5340	5516	3e-70	259
Contig0.10	contig00410	87.27	165	11	6	21175	21338	5508	5663	3e-46	180
Contig0.10	contig00410	97.26	73	2	0	14200	14272	1002	1074	1e-29	124
Contig0.10	contig00435	91.29	241	18	3	20382	20620	2843	2604	3e-90	326
Contig0.10	contig00435	83.52	267	28	15	20670	20928	2642	2384	5e-63	235
Contig0.10	contig00437	90.91	77	5	2	22734	22809	8589	8664	5e-23	102
Contig0.10	contig00447	83.72	86	2	4	12063	12148	7823	7750	1e-13	71.3
Contig0.10	contig00447	87.69	65	2	6	11138	11197	7855	7792	1e-13	71.3
Contig0.10	contig00473	93.59	78	3	2	22732	22808	3626	3550	6e-27	115
Contig0.10	contig00544	87.91	182	6	7	11158	11338	131	297	2e-52	200
Contig0.10	contig00545	95.80	143	1	5	47712	47852	1	140	3e-60	226
Contig0.10	contig00565	91.67	48	4	0	41846	41893	6530	6483	2e-12	67.6
Contig0.10	contig00622	79.86	1147	201	29	43081	44212	5605	6736	0.0	811
Contig0.10	contig00622	80.13	946	168	20	41950	42885	4461	5396	0.0	688
Contig0.10	contig00641	86.10	1345	174	13	12808	14146	1253	2590	0.0	1435
Contig0.10	contig00663	82.27	4229	586	134	41948	46098	4384	242	0.0	3504
Contig0.10	contig00668	100.00	28	0	0	10870	10897	5846	5819	4e-08	52.8
Contig0.10	contig00679	97.75	89	1	1	47771	47859	1788	1701	4e-38	152
Contig0.10	contig00707	96.05	152	4	2	47707	47858	1586	1735	2e-66	246
Contig0.10	contig00739	100.00	30	0	0	10819	10848	4210	4239	3e-09	56.5
Contig0.10	contig00742	100.00	30	0	0	10819	10848	4820	4849	3e-09	56.5
Contig0.10	contig00784	93.93	280	13	4	18825	19102	5157	5434	8e-119	420
Contig0.10	contig00813	92.75	276	16	4	20666	20939	2804	2531	1e-111	396
Contig0.10	contig00813	90.06	322	8	9	20326	20624	3056	2736	1e-111	396
Contig0.10	contig00861	100.00	36	0	0	47824	47859	109	144	1e-12	67.6
Contig0.10	contig00864	90.22	3865	336	41	28	3871	1136	4979	0.0	5005
Contig0.10	contig00883	91.31	3866	301	34	23	3870	3850	2	0.0	5245
Contig0.10	contig00899	95.58	249	11	0	20034	20282	1091	843	9e-113	399
Contig0.10	contig00899	100.00	51	0	0	47809	47859	1117	1167	5e-21	95.3
Contig0.10	contig00968	86.43	199	20	7	10797	10992	3427	3621	4e-56	211
Contig0.10	contig01016	89.05	201	17	5	10787	10985	1173	1370	4e-66	244
Contig0.10	contig01054	95.75	1413	51	9	44692	46099	1	1409	0.0	2268
Contig0.10	contig01068	96.63	3946	121	12	22953	26894	141	4078	0.0	6540
Contig0.10	contig01068	94.92	59	3	0	21195	21253	51	109	1e-20	93.5
Contig0.10	contig01068	97.83	46	1	0	21037	21082	7	52	1e-16	80.5
Contig0.10	contig01074	90.03	341	30	4	10727	11065	3718	3380	2e-124	438
Contig0.10	contig01074	100.00	30	0	0	10819	10848	3597	3626	2e-09	56.5
Contig0.10	contig01084	100.00	30	0	0	10812	10841	1519	1548	2e-09	56.5
Contig0.10	contig01087	89.02	574	55	6	19717	20288	3932	3365	0.0	704
Contig0.10	contig01113	85.11	94	10	4	10899	10990	2095	2004	1e-20	93.5
Contig0.10	contig01123	100.00	30	0	0	10819	10848	3579	3608	2e-09	56.5
Contig0.10	contig01238	95.80	1975	71	11	8323	10290	3513	1544	0.0	3177
Contig0.10	contig01238	87.87	635	66	11	11431	12060	1462	834	0.0	736
Contig0.10	contig01238	85.24	630	86	7	12155	12780	783	157	0.0	641
Contig0.10	contig01303	91.78	73	4	2	22734	22805	3158	3229	7e-23	100
Contig0.10	contig01329	98.29	645	9	2	11380	12023	2245	1602	0.0	1129
Contig0.10	contig01329	97.84	649	14	0	12128	12776	1600	952	0.0	1122
Contig0.10	contig01329	96.87	639	18	2	9817	10454	3265	2628	0.0	1068
Contig0.10	contig01329	85.55	256	14	8	10711	10966	2528	2296	8e-67	246
Contig0.10	contig01381	91.14	79	4	3	22732	22808	134	211	5e-24	104
Contig0.10	contig01402	83.17	523	44	31	20433	20944	2258	2747	1e-124	438
Contig0.10	contig01402	94.19	86	3	2	20567	20651	2436	2520	8e-32	130
Contig0.10	contig01443	93.45	2732	153	23	8	2726	2720	2	0.0	4030
Contig0.10	contig01474	90.67	75	6	1	22735	22808	2574	2500	2e-22	99.0
Contig0.10	contig01604	89.55	201	16	5	10787	10985	1187	1384	5e-68	250
Contig0.10	contig01604	100.00	30	0	0	10819	10848	1248	1219	1e-09	56.5
Contig0.10	contig01630	100.00	50	0	0	41842	41891	532	483	1e-20	93.5
Contig0.10	contig01681	96.44	2670	89	6	38355	41021	2667	1	0.0	4399
Contig0.10	contig01755	100.00	40	0	0	41854	41893	92	131	3e-15	75.0
Contig0.10	contig01760	97.11	277	8	0	20326	20602	1801	1525	1e-133	468
Contig0.10	contig01760	91.04	134	10	2	20699	20831	1560	1428	7e-47	180
Contig0.10	contig01803	91.07	56	4	1	14151	14205	590	645	3e-15	75.0
Contig0.10	contig01962	90.48	105	3	6	22707	22808	1907	1807	2e-32	132
Contig0.10	contig02039	97.51	642	16	0	12137	12778	1606	965	0.0	1098
Contig0.10	contig02039	97.64	594	10	3	11477	12068	2216	1625	0.0	1016
Contig0.10	contig02106	90.36	550	29	8	20326	20874	657	1183	0.0	701
Contig0.10	contig02106	96.04	101	4	0	20631	20731	896	996	2e-42	165
Contig0.10	contig02143	90.19	214	15	6	20433	20643	941	731	2e-75	274
Contig0.10	contig02143	100.00	38	0	0	20845	20882	676	713	3e-14	71.3
Contig0.10	contig02201	98.00	1451	21	4	17383	18825	1	1451	0.0	2512
Contig0.10	contig02201	95.42	306	14	0	20631	20936	1705	2010	8e-140	488
Contig0.10	contig02201	98.18	275	5	0	20394	20668	1534	1808	1e-137	481
Contig0.10	contig02242	98.07	2024	37	2	910	2932	2023	1	0.0	3520
Contig0.10	contig02267	92.48	1608	95	24	4780	6373	1	1596	0.0	2276
Contig0.10	contig02267	94.15	393	19	4	6473	6863	1625	2015	4e-172	595
Contig0.10	contig02346	99.13	115	1	0	46098	46212	885	999	2e-55	207
Contig0.10	contig02417	87.17	226	20	9	10787	11008	1178	1398	1e-67	248
Contig0.10	contig02417	100.00	30	0	0	10819	10848	1239	1210	9e-10	56.5
Contig0.10	contig02590	98.64	881	12	0	19403	20283	881	1	0.0	1561
Contig0.10	contig02590	98.45	581	9	0	18826	19406	1815	1235	0.0	1024
Contig0.10	contig02597	97.15	876	23	2	19403	20277	878	4	0.0	1478
Contig0.10	contig02597	97.59	582	11	3	18827	19406	1812	1232	0.0	994
Contig0.10	contig02613	92.09	139	10	1	47707	47844	156	18	2e-51	195
Contig0.10	contig02672	100.00	30	0	0	10819	10848	1052	1023	8e-10	56.5
Contig0.10	contig02678	83.64	275	31	13	10772	11039	487	754	4e-67	246
Contig0.10	contig02684	100.00	29	0	0	14169	14197	614	586	3e-09	54.7
Contig0.10	contig02763	95.63	343	15	0	20326	20668	318	660	8e-159	551
Contig0.10	contig02763	90.48	273	21	4	20631	20900	557	827	7e-100	355
Contig0.10	contig02781	97.67	43	1	0	14155	14197	592	550	2e-15	75.0
Contig0.10	contig02884	90.86	613	12	16	20283	20895	569	1	0.0	782
Contig0.10	contig02884	96.59	205	4	3	18624	18825	768	564	2e-94	337
Contig0.10	contig02899	94.49	1652	88	3	42601	44250	2	1652	0.0	2543
Contig0.10	contig02900	97.58	1652	37	3	42600	44249	1	1651	0.0	2826
Contig0.10	contig03112	89.38	226	18	6	20402	20624	845	1067	4e-77	279
Contig0.10	contig03112	84.36	243	27	10	20666	20902	999	1236	1e-61	228
Contig0.10	contig03166	97.73	44	1	0	20845	20888	459	502	5e-16	76.8
Contig0.10	contig03262	98.41	1512	22	2	6811	8321	1511	1	0.0	2658
Contig0.10	contig03306	97.52	1494	37	0	8322	9815	1494	1	0.0	2555
Contig0.10	contig03349	100.00	28	0	0	6430	6457	846	819	9e-09	52.8
Contig0.10	contig03353	90.29	175	12	4	47685	47859	1409	1240	2e-60	224
Contig0.10	contig03353	97.44	39	0	1	6428	6465	1275	1237	1e-12	65.8
Contig0.10	contig03532	93.77	1413	73	15	44694	46098	1408	3	0.0	2108
Contig0.10	contig03556	100.00	30	0	0	10819	10848	410	381	6e-10	56.5
Contig0.10	contig03685	100.00	30	0	0	14168	14197	395	424	6e-10	56.5
Contig0.10	contig03689	95.38	130	6	0	47729	47858	499	628	2e-55	207
Contig0.10	contig03809	86.99	292	33	5	20399	20687	520	809	1e-90	324
Contig0.10	contig03809	85.62	299	30	13	20611	20902	689	981	7e-84	302
Contig0.10	contig03843	97.86	1311	26	2	907	2216	1310	1	0.0	2265
Contig0.10	contig04053	98.42	886	12	2	5489	6373	1	885	0.0	1557
Contig0.10	contig04053	97.63	338	8	0	6473	6810	914	1251	8e-168	580
Contig0.10	contig04254	93.83	1021	51	12	5359	6373	1198	184	0.0	1526
Contig0.10	contig04254	92.90	155	11	0	6473	6627	155	1	4e-61	226
Contig0.10	contig04496	91.46	246	21	0	47436	47681	2	247	5e-95	339
Contig0.10	contig04499	91.90	247	20	0	47435	47681	1	247	3e-97	346
Contig0.10	contig04553	84.91	106	13	3	22705	22808	421	317	2e-24	104
Contig0.10	contig04566	96.29	1132	38	4	3062	4191	2	1131	0.0	1855
Contig0.10	contig04620	96.36	1125	36	5	9816	10938	1122	1	0.0	1845
Contig0.10	contig04676	84.86	416	44	18	20456	20861	556	962	6e-114	401
Contig0.10	contig04691	94.63	149	8	0	20476	20624	3	151	8e-63	231
Contig0.10	contig04691	93.64	110	7	0	20666	20775	83	192	8e-43	165
Contig0.10	contig04691	96.67	60	2	0	20860	20919	178	237	2e-23	100
Contig0.10	contig04851	83.39	307	33	17	47271	47568	298	1	6e-74	268
Contig0.10	contig04893	98.64	884	12	0	5490	6373	2	885	0.0	1567
Contig0.10	contig04893	99.35	154	1	0	6473	6626	914	1067	3e-77	279
Contig0.10	contig05339	98.29	993	17	0	3061	4053	993	1	0.0	1740
Contig0.10	contig05451	97.63	971	21	2	3294	4263	971	2	0.0	1664
Contig0.10	contig05551	85.99	521	61	12	41950	42464	439	953	6e-158	547
Contig0.10	contig05621	92.55	94	5	2	18822	18914	655	747	2e-33	134
Contig0.10	contig05860	91.53	897	70	6	3875	4768	905	12	0.0	1230
Contig0.10	contig06059	98.06	876	17	0	1852	2727	876	1	0.0	1524
Contig0.10	contig06376	97.13	836	24	0	41633	42468	836	1	0.0	1411
Contig0.10	contig06660	98.97	387	4	0	12777	13163	387	1	0.0	693
Contig0.10	contig06710	100.00	30	0	0	10819	10848	345	374	4e-10	56.5
Contig0.10	contig06726	100.00	30	0	0	10819	10848	489	460	4e-10	56.5
Contig0.10	contig06983	98.94	755	8	0	26895	27649	755	1	0.0	1351
Contig0.10	contig07375	98.81	586	6	1	3	588	119	703	0.0	1042
Contig0.10	contig07528	94.59	148	2	6	47709	47852	309	454	8e-61	224
Contig0.10	contig07651	95.06	81	4	0	47714	47794	349	269	6e-32	128
Contig0.10	contig07854	83.39	307	43	7	10772	11074	381	79	6e-77	278
Contig0.10	contig07876	82.70	237	32	9	10772	11004	358	127	3e-54	202
Contig0.10	contig07878	98.72	156	2	0	47704	47859	247	92	6e-77	278
Contig0.10	contig08066	90.91	88	4	4	22733	22818	284	369	4e-28	115
Contig0.10	contig08066	92.21	77	4	2	22733	22808	218	293	8e-26	108
Contig0.10	contig08067	97.55	612	15	0	4193	4804	612	1	0.0	1048
Contig0.10	contig08499	99.82	553	1	0	4805	5357	553	1	0.0	1016
Contig0.10	contig08638	98.70	539	7	0	4265	4803	540	2	0.0	957
Contig0.10	contig09093	90.39	229	18	4	10733	10959	255	481	3e-83	298
Contig0.10	contig09404	98.63	439	6	0	44251	44689	440	2	0.0	778
Contig0.10	contig09567	96.43	420	15	0	27650	28069	1	420	0.0	693
Contig0.10	contig09658	92.58	256	12	3	10941	11196	3	251	3e-102	361
Contig0.10	contig09658	87.05	139	14	4	11339	11474	271	408	6e-40	154
Contig0.10	contig09658	90.91	88	4	4	12063	12148	221	306	3e-28	115
Contig0.10	contig09671	93.95	397	22	2	26896	27291	2	397	7e-174	599
Contig0.10	contig09866	90.91	88	4	4	22733	22818	329	244	3e-28	115
Contig0.10	contig10242	97.90	334	7	0	41299	41632	334	1	7e-168	579
Contig0.10	contig10248	99.70	333	1	0	2728	3060	1	333	2e-177	610
Contig0.10	contig10263	92.19	192	4	6	11015	11196	324	134	3e-72	261
Contig0.10	contig10263	93.75	112	7	0	11365	11476	112	1	2e-44	169
Contig0.10	contig10263	85.71	133	8	8	12063	12187	164	35	8e-33	130
Contig0.10	contig10483	87.29	299	32	6	27348	27643	4	299	4e-95	337
Contig0.10	contig10621	97.30	37	0	1	14150	14185	287	251	3e-12	62.1
Contig0.10	contig10733	85.39	178	17	9	10819	10992	10	182	9e-47	176
Contig0.10	contig10734	96.73	275	9	0	41022	41296	277	3	8e-132	459
Contig0.10	contig10751	86.03	179	18	7	10817	10992	8	182	1e-49	185
Contig0.10	contig10817	95.91	269	5	4	41028	41296	265	3	2e-123	431
Contig0.10	contig10911	100.00	36	0	0	18822	18857	65	30	5e-14	67.6
Contig0.10	contig10977	98.74	239	3	0	590	828	2	240	7e-122	425
Contig0.10	contig10978	97.94	243	3	2	589	830	1	242	3e-120	420
Contig0.10	contig11021	93.55	217	14	0	47404	47620	21	237	3e-91	324
Contig0.10	contig11172	100.00	41	0	0	41853	41893	130	90	7e-17	76.8
Contig0.10	contig11233	99.05	211	2	0	4054	4264	1	211	5e-108	379
Contig0.10	contig11443	91.26	183	16	0	47386	47568	3	185	3e-69	250
Contig0.10	contig11458	98.90	182	2	0	6628	6809	183	2	5e-92	326
Contig0.10	contig11811	96.40	139	3	2	4055	4192	138	1	1e-62	228
Contig0.10	contig11862	99.23	130	1	0	5359	5488	1	130	6e-65	235
Contig0.10	contig11867	96.95	131	4	0	42469	42599	131	1	2e-60	220
Contig0.10	contig11906	97.87	47	1	0	20890	20936	117	71	9e-19	82.4
Contig0.2	contig00037	82.23	4051	567	129	32592	36555	5700	9684	0.0	3350
Contig0.2	contig00037	83.11	2333	294	93	41948	44231	15051	17332	0.0	2034
Contig0.2	contig00037	83.05	2171	326	41	30414	32563	3558	5707	0.0	1932
Contig0.2	contig00037	74.53	1500	266	110	38456	39896	11424	12866	2e-156	547
Contig0.2	contig00064	80.82	417	41	38	18254	18648	4371	3972	3e-79	291
Contig0.2	contig00110	100.00	31	0	0	36562	36592	6912	6882	3e-09	58.4
Contig0.2	contig00121	97.22	36	1	0	36562	36597	10134	10099	2e-10	62.1
Contig0.2	contig00214	89.18	3946	337	75	33227	37119	14959	11051	0.0	4839
Contig0.2	contig00214	79.23	7202	1088	366	37251	44229	10908	3892	0.0	4636
Contig0.2	contig00278	97.22	36	0	1	36562	36597	4781	4815	4e-10	60.2
Contig0.2	contig00297	82.76	4732	608	177	32505	37111	1	4649	0.0	4026
Contig0.2	contig00297	83.00	2218	297	74	42052	44229	9552	11729	0.0	1934
Contig0.2	contig00297	74.86	2216	388	159	37769	39891	5219	7358	0.0	850
Contig0.2	contig00361	94.38	463	15	5	18187	18648	8036	7584	0.0	701
Contig0.2	contig00361	93.62	188	9	2	27719	27904	188	2	9e-76	278
Contig0.2	contig00481	97.22	36	0	1	36562	36597	282	316	3e-10	60.2
Contig0.2	contig00688	94.44	90	4	1	28612	28700	280	369	9e-34	137
Contig0.2	contig00748	95.65	92	3	1	28619	28709	148	239	1e-36	147
Contig0.2	contig00750	82.95	3303	471	88	3710	6966	1165	4421	0.0	2896
Contig0.2	contig00750	81.60	1125	155	49	7049	8141	4543	5647	0.0	883
Contig0.2	contig00784	86.39	779	90	16	14792	15562	3077	2307	0.0	837
Contig0.2	contig00784	94.64	280	12	2	14555	14831	3350	3071	3e-122	431
Contig0.2	contig00889	76.79	1189	212	61	28962	30118	2849	1693	1e-175	608
Contig0.2	contig00921	87.47	1325	132	31	28834	30142	1151	2457	0.0	1496
Contig0.2	contig01009	98.30	1703	26	2	13139	14839	1	1702	0.0	2981
Contig0.2	contig01009	91.70	759	59	4	14826	15582	1797	2553	0.0	1050
Contig0.2	contig01009	96.84	158	5	0	15600	15757	2646	2803	3e-72	265
Contig0.2	contig01052	84.57	1303	167	33	28832	30118	1499	215	0.0	1262
Contig0.2	contig01206	99.37	3172	19	1	33386	36556	3615	444	0.0	5746
Contig0.2	contig01206	98.82	423	5	0	36631	37053	423	1	0.0	754
Contig0.2	contig01268	92.54	1233	76	15	14533	15757	2522	1298	0.0	1753
Contig0.2	contig01268	98.22	897	16	0	7285	8181	3425	2529	0.0	1568
Contig0.2	contig01269	94.32	88	4	1	28623	28709	536	623	7e-33	134
Contig0.2	contig01438	97.48	278	7	0	3710	3987	279	2	8e-136	475
Contig0.2	contig01458	87.27	55	5	2	27798	27851	2474	2421	3e-11	62.1
Contig0.2	contig01607	96.75	2767	78	6	37056	39811	3	2768	0.0	4601
Contig0.2	contig01614	98.15	2760	51	0	37054	39813	1	2760	0.0	4815
Contig0.2	contig01730	96.87	2591	75	6	29245	31832	2	2589	0.0	4331
Contig0.2	contig01742	97.44	2579	62	4	40350	42926	1	2577	0.0	4394
Contig0.2	contig01748	94.91	373	17	2	28216	28587	912	1283	4e-168	582
Contig0.2	contig02278	93.19	2013	124	13	31380	33385	1	2007	0.0	2946
Contig0.2	contig02289	100.00	35	0	0	28775	28809	1965	1999	1e-12	65.8
Contig0.2	contig02330	98.98	1964	18	2	5322	7284	1	1963	0.0	3515
Contig0.2	contig02415	98.57	1611	23	0	3710	5320	1612	2	0.0	2848
Contig0.2	contig02440	93.43	1188	72	6	14573	15757	1891	707	0.0	1757
Contig0.2	contig02441	92.86	1190	71	14	14575	15757	1889	707	0.0	1714
Contig0.2	contig02704	98.34	1752	29	0	10117	11868	1	1752	0.0	3075
Contig0.2	contig02869	75.75	1542	270	101	2219	3710	151	1638	0.0	680
Contig0.2	contig02869	75.97	1003	178	62	15	988	670	1638	5e-131	459
Contig0.2	contig02946	99.49	789	4	0	27906	28694	1630	842	0.0	1435
Contig0.2	contig02946	100.00	36	0	0	28775	28810	36	1	3e-13	67.6
Contig0.2	contig03004	97.70	1611	33	4	40903	42511	1	1609	0.0	2767
Contig0.2	contig03006	97.95	1609	29	4	40904	42510	2	1608	0.0	2785
Contig0.2	contig03118	98.32	1309	22	0	12409	13717	1	1309	0.0	2296
Contig0.2	contig03118	85.34	266	29	9	14169	14429	1310	1570	3e-73	267
Contig0.2	contig03130	96.02	352	11	1	14730	15078	352	1	2e-164	569
Contig0.2	contig03275	95.75	1507	59	5	31879	33384	1504	2	0.0	2423
Contig0.2	contig03353	100.00	29	0	0	36562	36590	1247	1275	2e-09	54.7
Contig0.2	contig03688	97.43	1363	30	5	42928	44288	1	1360	0.0	2318
Contig0.2	contig03754	85.54	83	8	4	14365	14445	906	986	3e-18	84.2
Contig0.2	contig03767	97.48	357	7	2	8181	8536	356	1	3e-176	608
Contig0.2	contig03998	97.79	1268	28	0	10600	11867	1269	2	0.0	2187
Contig0.2	contig04194	99.83	1209	2	0	2111	3319	2	1210	0.0	2222
Contig0.2	contig04194	99.33	597	3	1	2	597	614	1210	0.0	1079
Contig0.2	contig04360	98.47	1174	18	0	29244	30417	1	1174	0.0	2069
Contig0.2	contig04615	86.10	1144	127	29	32092	33226	1121	1	0.0	1203
Contig0.2	contig05536	95.56	90	3	1	28619	28707	869	958	3e-36	143
Contig0.2	contig05566	97.13	453	11	2	3710	4161	454	3	0.0	763
Contig0.2	contig05663	97.23	939	21	3	7717	8650	1	939	0.0	1585
Contig0.2	contig05760	96.16	729	28	0	11232	11960	730	2	0.0	1192
Contig0.2	contig05760	91.33	196	7	10	10284	10474	912	722	3e-71	259
Contig0.2	contig05853	98.46	908	14	0	9078	9985	1	908	0.0	1600
Contig0.2	contig06052	97.51	885	19	3	12254	13138	882	1	0.0	1509
Contig0.2	contig06055	90.91	187	7	6	27719	27905	705	881	3e-66	243
Contig0.2	contig06289	97.76	849	19	0	9078	9926	1	849	0.0	1463
Contig0.2	contig06460	97.33	824	15	3	7718	8535	2	824	0.0	1393
Contig0.2	contig07019	96.94	752	21	2	9529	10279	751	1	0.0	1260
Contig0.2	contig07218	96.44	730	16	4	12409	13137	722	2	0.0	1195
Contig0.2	contig07318	88.30	718	63	19	32512	33225	7	707	0.0	841
Contig0.2	contig07729	97.45	392	8	2	3320	3710	654	264	0.0	667
Contig0.2	contig07729	95.87	387	12	4	604	988	648	264	0.0	623
Contig0.2	contig08237	95.77	591	23	2	30790	31379	1	590	0.0	952
Contig0.2	contig08251	98.80	584	7	0	4738	5321	2	585	0.0	1040
Contig0.2	contig08570	97.28	552	9	4	40351	40902	546	1	0.0	931
Contig0.2	contig08669	98.69	536	7	0	39814	40349	1	536	0.0	952
Contig0.2	contig08880	97.85	279	6	0	3710	3988	279	1	8e-139	483
Contig0.2	contig08947	97.32	485	12	1	10122	10606	6	489	0.0	822
Contig0.2	contig09025	97.82	412	7	2	28832	29243	82	491	0.0	710
Contig0.2	contig09146	93.88	376	23	0	30412	30787	378	3	2e-164	568
Contig0.2	contig09308	94.49	454	23	2	31381	31833	2	454	0.0	699
Contig0.2	contig09320	98.00	451	9	0	9078	9528	1	451	0.0	784
Contig0.2	contig09465	98.38	431	7	0	7286	7716	431	1	0.0	758
Contig0.2	contig09513	97.65	426	9	1	8653	9077	1	426	0.0	730
Contig0.2	contig09604	95.42	415	19	0	32090	32504	1	415	0.0	662
Contig0.2	contig09608	97.84	416	9	0	42512	42927	1	416	0.0	719
Contig0.2	contig09662	92.70	411	8	7	598	987	410	1	4e-166	573
Contig0.2	contig09662	92.84	405	7	5	3326	3709	404	1	2e-164	568
Contig0.2	contig09750	95.98	398	14	2	9529	9925	1	397	0.0	645
Contig0.2	contig09939	96.77	372	12	0	30418	30789	1	372	1e-180	621
Contig0.2	contig10000	94.67	338	14	4	10271	10606	1	336	1e-150	521
Contig0.2	contig10190	97.94	339	7	0	4399	4737	339	1	1e-170	588
Contig0.2	contig10197	98.22	337	6	0	4400	4736	337	1	3e-171	590
Contig0.2	contig10214	96.74	337	11	0	12072	12408	1	337	7e-163	562
Contig0.2	contig10216	96.13	336	13	0	12073	12408	2	337	5e-159	549
Contig0.2	contig11044	99.15	235	2	0	4164	4398	235	1	2e-121	424
Contig0.2	contig11229	96.70	212	7	0	31878	32089	212	1	3e-100	353
Contig0.2	contig11528	98.86	175	2	0	3989	4163	175	1	4e-88	313
Contig0.2	contig11771	98.60	143	2	0	14430	14572	1	143	2e-70	254
Contig0.2	contig11875	100.00	130	0	0	9987	10116	130	1	1e-66	241
Contig0.2	contig12007	96.46	113	4	0	8537	8649	1	113	1e-50	187
Contig0.2	contig12043	100.00	110	0	0	11962	12071	1	110	1e-55	204
Contig0.3	contig00003	87.69	1519	168	18	9660	11169	43941	45449	0.0	1751
Contig0.3	contig00003	90.41	73	5	2	16344	16415	70086	70157	2e-19	95.3
Contig0.3	contig00007	91.26	1293	104	9	43538	44828	17901	19186	0.0	1753
Contig0.3	contig00007	82.00	1706	277	29	41609	43299	15983	17673	0.0	1423
Contig0.3	contig00007	79.77	939	143	44	45682	46597	20094	21008	0.0	638
Contig0.3	contig00007	82.12	660	94	24	46630	47277	21090	21737	1e-154	544
Contig0.3	contig00010	77.90	1321	238	53	50365	51658	22133	20840	0.0	773
Contig0.3	contig00010	78.99	995	176	33	51658	52636	20696	19719	0.0	649
Contig0.3	contig00028	81.96	2850	426	66	28424	31222	27837	25025	0.0	2335
Contig0.3	contig00028	84.78	289	38	6	36692	36977	19873	19588	6e-77	285
Contig0.3	contig00028	93.24	74	3	2	59222	59294	33261	33333	1e-23	108
Contig0.3	contig00028	89.29	84	6	3	52629	52710	33261	33343	7e-22	102
Contig0.3	contig00028	93.02	43	3	0	36026	36068	20521	20479	3e-10	63.9
Contig0.3	contig00035	86.31	1176	145	16	11372	12539	37768	38935	0.0	1266
Contig0.3	contig00037	83.55	1587	229	30	5637	7207	25140	26710	0.0	1456
Contig0.3	contig00044	88.17	1733	152	34	29527	31222	15	1731	0.0	2015
Contig0.3	contig00044	94.19	1273	70	4	43538	44807	13477	14748	0.0	1938
Contig0.3	contig00044	81.13	2332	333	79	32797	35088	3386	5650	0.0	1770
Contig0.3	contig00044	82.35	1847	276	50	41477	43299	11476	13296	0.0	1559
Contig0.3	contig00044	85.86	665	78	16	32100	32756	2574	3230	0.0	693
Contig0.3	contig00044	81.30	524	86	12	35218	35735	5870	6387	6e-116	414
Contig0.3	contig00088	94.96	3531	144	30	69119	72635	17851	21361	0.0	5504
Contig0.3	contig00088	93.68	791	43	5	68194	68983	15502	16286	0.0	1177
Contig0.3	contig00088	92.94	85	6	0	69030	69114	17624	17708	9e-29	124
Contig0.3	contig00127	75.00	1160	223	64	22049	23175	3481	2356	6e-134	473
Contig0.3	contig00142	96.42	1342	42	6	128185	129522	15626	16965	0.0	2207
Contig0.3	contig00142	91.22	353	13	8	127829	128165	15286	15636	4e-131	464
Contig0.3	contig00142	89.85	325	17	12	105195	105511	15286	15602	8e-113	403
Contig0.3	contig00142	78.52	256	31	21	105507	105752	16198	16439	1e-35	147
Contig0.3	contig00142	94.44	72	4	0	59222	59293	14606	14677	5e-25	111
Contig0.3	contig00142	91.67	72	6	0	52629	52700	14606	14677	1e-21	100
Contig0.3	contig00186	77.45	3269	523	191	52919	56080	801	3962	0.0	1757
Contig0.3	contig00197	90.58	998	82	11	15300	16291	3419	2428	0.0	1312
Contig0.3	contig00213	77.88	520	88	22	8898	9403	8103	8609	3e-81	298
Contig0.3	contig00214	77.75	3231	534	165	585	3728	3137	5	0.0	1812
Contig0.3	contig00218	84.40	3134	396	81	40196	43299	13033	9963	0.0	2992
Contig0.3	contig00218	95.00	1281	58	6	43537	44812	9814	8535	0.0	2006
Contig0.3	contig00218	81.21	1506	244	36	45110	46596	8230	6745	0.0	1177
Contig0.3	contig00218	84.52	1156	171	8	38620	39771	14536	13385	0.0	1136
Contig0.3	contig00218	87.80	205	21	4	39872	40074	13369	13167	6e-63	237
Contig0.3	contig00218	84.69	98	7	6	31975	32068	14650	14557	5e-19	91.6
Contig0.3	contig00275	83.07	874	124	24	13716	14577	5379	4518	0.0	773
Contig0.3	contig00306	90.23	1065	55	36	127962	128999	9877	8835	0.0	1345
Contig0.3	contig00306	88.08	881	60	39	105507	106366	9080	8224	0.0	1003
Contig0.3	contig00306	90.22	184	9	6	105334	105511	9877	9697	2e-61	231
Contig0.3	contig00309	95.89	2165	61	9	111163	113301	11518	9356	0.0	3480
Contig0.3	contig00309	92.87	533	24	14	113303	113830	798	275	0.0	761
Contig0.3	contig00317	77.07	1038	170	63	27389	28392	8966	9969	4e-153	536
Contig0.3	contig00317	75.24	828	129	69	26541	27330	7956	8745	4e-89	324
Contig0.3	contig00365	81.68	3089	420	131	4204	7207	4773	1746	0.0	2435
Contig0.3	contig00365	86.92	673	82	6	7358	8027	1614	945	0.0	750
Contig0.3	contig00365	73.28	1744	324	131	711	2386	9700	8031	8e-145	508
Contig0.3	contig00380	78.37	689	121	27	8805	9480	6423	7096	1e-118	422
Contig0.3	contig00384	80.84	1326	210	44	50348	51651	897	2200	0.0	1002
Contig0.3	contig00406	78.53	1127	142	86	105657	106722	3	1090	0.0	649
Contig0.3	contig00406	78.98	471	64	30	129486	129931	630	1090	1e-78	289
Contig0.3	contig00418	98.00	450	6	3	14765	15213	2	449	0.0	778
Contig0.3	contig00418	98.90	91	1	0	18282	18372	447	537	7e-41	163
Contig0.3	contig00475	78.28	755	106	51	128273	128999	5032	5756	4e-122	433
Contig0.3	contig00506	87.91	1778	187	27	11375	13138	6171	7934	0.0	2067
Contig0.3	contig00638	96.88	449	11	3	110241	110689	5934	6379	0.0	749
Contig0.3	contig00638	96.97	330	9	1	110782	111110	6364	6693	2e-158	553
Contig0.3	contig00704	76.74	3082	523	184	53103	56087	6104	3120	0.0	1541
Contig0.3	contig00754	91.76	546	29	16	106285	106823	5620	5084	0.0	745
Contig0.3	contig00754	90.99	533	35	13	129506	130032	5609	5084	0.0	706
Contig0.3	contig00757	88.79	1517	159	10	9650	11161	3988	5498	0.0	1849
Contig0.3	contig00759	93.57	684	40	4	121723	122404	18	699	0.0	1016
Contig0.3	contig00782	95.51	3032	124	12	119966	122990	7	3033	0.0	4835
Contig0.3	contig00782	94.20	1190	63	6	64767	65953	2490	3676	0.0	1810
Contig0.3	contig00782	99.07	432	4	0	123030	123461	5010	5441	0.0	776
Contig0.3	contig00782	95.73	281	8	4	57038	57316	1490	1768	3e-127	449
Contig0.3	contig00782	90.83	229	18	3	56731	56958	1262	1488	2e-83	303
Contig0.3	contig00782	85.60	257	20	16	104925	105174	1059	1305	2e-68	254
Contig0.3	contig00782	87.65	170	12	8	127646	127807	1136	1304	7e-49	189
Contig0.3	contig00782	85.23	149	8	8	60102	60249	1142	1277	2e-34	141
Contig0.3	contig00811	95.76	519	22	0	15619	16137	1	519	0.0	837
Contig0.3	contig00811	88.37	129	13	2	16165	16292	511	638	2e-38	154
Contig0.3	contig00865	94.29	2171	86	20	111164	113303	4971	2808	0.0	3288
Contig0.3	contig00893	88.44	1617	167	20	11370	12976	3223	4829	0.0	1932
Contig0.3	contig00916	94.93	1913	63	13	111414	113301	4588	2685	0.0	2964
Contig0.3	contig00916	97.67	172	4	0	113659	113830	446	275	3e-81	296
Contig0.3	contig00943	88.00	2141	211	27	29887	31989	4409	2277	0.0	2488
Contig0.3	contig00943	81.34	1474	237	33	32803	34260	1454	3	0.0	1164
Contig0.3	contig00943	90.00	160	11	5	29655	29812	4608	4452	7e-53	202
Contig0.3	contig00988	91.88	936	58	16	58303	59228	3218	2291	0.0	1291
Contig0.3	contig00988	91.58	808	66	2	57394	58200	4107	3301	0.0	1114
Contig0.3	contig00988	93.83	551	29	5	64767	65315	2230	1683	0.0	824
Contig0.3	contig00988	93.28	536	33	3	122448	122981	2231	1697	0.0	787
Contig0.3	contig00988	88.89	135	11	4	121063	121195	1678	1546	3e-41	163
Contig0.3	contig00988	95.00	100	4	1	60102	60200	1640	1541	5e-39	156
Contig0.3	contig00988	87.59	137	12	5	104971	105105	1679	1546	2e-38	154
Contig0.3	contig00988	93.07	101	5	2	127638	127737	1655	1556	3e-36	147
Contig0.3	contig00988	94.52	73	2	2	59285	59356	2300	2229	1e-25	111
Contig0.3	contig00988	97.06	34	1	0	64714	64747	4107	4074	2e-09	58.4
Contig0.3	contig01037	87.21	641	75	7	34346	34984	4178	3543	0.0	723
Contig0.3	contig01040	94.83	1044	46	7	118881	119920	3747	2708	0.0	1622
Contig0.3	contig01040	98.48	66	1	0	119012	119077	66	1	2e-27	117
Contig0.3	contig01067	94.99	1198	57	3	6832	8027	1	1197	0.0	1877
Contig0.3	contig01089	93.36	1205	65	15	108519	109714	2565	3763	0.0	1768
Contig0.3	contig01095	98.60	4011	40	13	9201	13200	4006	1	0.0	7083
Contig0.3	contig01116	93.35	526	33	2	65429	65953	1	525	0.0	776
Contig0.3	contig01116	92.54	429	29	1	66209	66634	2973	3401	2e-176	612
Contig0.3	contig01116	88.00	350	38	4	59697	60044	2345	2692	9e-116	411
Contig0.3	contig01116	96.72	183	4	2	125502	125683	3738	3919	2e-83	303
Contig0.3	contig01116	88.37	172	16	4	59353	59523	534	702	2e-53	204
Contig0.3	contig01116	95.95	74	3	0	104811	104884	3735	3808	2e-28	121
Contig0.3	contig01150	95.40	2109	67	14	111414	113495	3668	1563	0.0	3330
Contig0.3	contig01150	95.30	553	20	5	113977	114527	549	1	0.0	872
Contig0.3	contig01150	94.59	296	6	5	113536	113822	1568	1274	2e-127	449
Contig0.3	contig01150	93.88	98	4	2	113811	113908	643	548	3e-36	147
Contig0.3	contig01150	95.12	82	2	2	113901	113981	1037	957	1e-30	128
Contig0.3	contig01153	90.29	1195	65	34	127848	129005	1691	511	0.0	1517
Contig0.3	contig01153	88.46	312	14	15	105214	105511	1691	1388	1e-99	357
Contig0.3	contig01153	91.90	247	13	7	105509	105752	760	518	4e-94	339
Contig0.3	contig01207	97.23	2926	57	15	106876	109786	2918	2	0.0	4933
Contig0.3	contig01207	93.01	529	23	12	106363	106885	3611	3091	0.0	760
Contig0.3	contig01207	92.95	511	24	10	129572	130078	3610	3108	0.0	734
Contig0.3	contig01209	95.96	1238	46	4	66225	67460	1877	642	0.0	2006
Contig0.3	contig01209	96.86	797	25	0	125301	126097	826	30	0.0	1334
Contig0.3	contig01209	97.47	158	4	0	104729	104886	710	553	1e-73	270
Contig0.3	contig01209	96.13	155	6	0	65799	65953	2860	2706	2e-68	254
Contig0.3	contig01209	100.00	73	0	0	104892	104964	73	1	6e-33	135
Contig0.3	contig01221	83.76	3159	391	111	4110	7209	445	3540	0.0	2880
Contig0.3	contig01275	84.66	502	41	28	15895	16379	3111	2629	5e-133	468
Contig0.3	contig01275	95.49	133	6	0	16004	16136	3412	3280	2e-56	213
Contig0.3	contig01279	89.57	537	26	20	127766	128284	2875	3399	0.0	654
Contig0.3	contig01279	85.60	389	30	18	105132	105511	2875	3246	5e-108	385
Contig0.3	contig01290	75.63	1071	195	62	22031	23068	2614	1577	4e-134	472
Contig0.3	contig01290	82.24	321	45	12	23626	23940	1043	729	2e-72	267
Contig0.3	contig01318	96.73	3298	100	8	570	3863	3295	2	0.0	5485
Contig0.3	contig01319	94.53	3307	159	22	569	3864	1	3296	0.0	5084
Contig0.3	contig01323	94.45	631	31	4	66221	66849	2661	3289	0.0	968
Contig0.3	contig01323	91.24	525	44	2	65430	65953	2	525	0.0	713
Contig0.3	contig01334	96.75	1171	20	9	20376	21528	1597	2767	0.0	1936
Contig0.3	contig01334	99.07	322	3	0	21659	21980	2828	3149	2e-166	579
Contig0.3	contig01334	96.63	89	3	0	19041	19129	98	186	7e-37	148
Contig0.3	contig01334	97.40	77	1	1	18208	18283	956	1032	2e-31	130
Contig0.3	contig01364	93.63	1051	58	9	58183	59228	1	1047	0.0	1561
Contig0.3	contig01364	92.41	948	68	4	121458	122403	2230	3175	0.0	1349
Contig0.3	contig01364	88.14	767	72	19	59285	60042	1038	1794	0.0	894
Contig0.3	contig01364	93.17	556	38	0	56761	57316	1944	2499	0.0	817
Contig0.3	contig01364	92.82	195	14	0	121250	121444	1944	2138	2e-77	283
Contig0.3	contig01364	92.09	139	7	2	127644	127780	1818	1954	3e-50	193
Contig0.3	contig01364	91.74	109	7	1	105001	105107	1817	1925	2e-37	150
Contig0.3	contig01364	94.32	88	2	2	60102	60186	1826	1913	7e-32	132
Contig0.3	contig01375	98.71	3181	37	2	36184	39361	3180	1	0.0	5644
Contig0.3	contig01445	98.49	863	11	2	23088	23949	3025	2164	0.0	1520
Contig0.3	contig01445	96.59	88	3	0	23946	24033	88	1	2e-36	147
Contig0.3	contig01469	91.64	538	33	12	59356	59887	1739	1208	0.0	734
Contig0.3	contig01469	93.17	366	17	5	127967	128324	930	565	5e-152	531
Contig0.3	contig01469	93.17	366	12	10	105509	105868	568	210	2e-150	525
Contig0.3	contig01469	93.68	174	9	2	105339	105511	930	758	3e-70	259
Contig0.3	contig01469	78.16	261	28	26	128755	128999	572	325	4e-34	139
Contig0.3	contig01469	89.29	84	7	2	119966	120048	1839	1757	1e-23	104
Contig0.3	contig01469	97.78	45	1	0	105128	105172	47	3	8e-16	78.7
Contig0.3	contig01469	97.73	44	1	0	127763	127806	46	3	3e-15	76.8
Contig0.3	contig01469	97.67	43	1	0	121221	121263	985	943	1e-14	75.0
Contig0.3	contig01469	100.00	35	0	0	105137	105171	125	159	6e-12	65.8
Contig0.3	contig01469	100.00	35	0	0	127771	127805	125	159	6e-12	65.8
Contig0.3	contig01486	98.38	2968	34	4	3865	6831	2955	1	0.0	5203
Contig0.3	contig01514	93.82	340	20	1	15746	16084	2098	2437	7e-146	510
Contig0.3	contig01514	93.39	121	6	2	15327	15446	1982	2101	8e-46	178
Contig0.3	contig01548	91.20	955	53	27	128069	129005	1232	2173	0.0	1269
Contig0.3	contig01548	97.14	245	5	2	105509	105752	1924	2167	2e-116	412
Contig0.3	contig01548	97.41	116	2	1	105339	105454	1098	1212	2e-51	196
Contig0.3	contig01548	96.46	113	3	1	127967	128079	1098	1209	4e-48	185
Contig0.3	contig01548	97.53	81	2	0	129964	130044	2599	2679	3e-34	139
Contig0.3	contig01548	95.06	81	4	0	106755	106835	2599	2679	8e-31	128
Contig0.3	contig01627	99.02	2743	27	0	26073	28815	1	2743	0.0	4916
Contig0.3	contig01683	98.46	2663	41	0	53454	56116	1	2663	0.0	4691
Contig0.3	contig01687	90.79	1064	58	29	127964	128999	1302	251	0.0	1386
Contig0.3	contig01687	87.65	510	18	34	105507	105986	495	1	4e-158	551
Contig0.3	contig01687	92.09	316	18	7	104919	105230	1686	1374	3e-124	438
Contig0.3	contig01687	89.18	231	11	10	127645	127864	1601	1374	2e-75	276
Contig0.3	contig01687	93.44	183	4	3	105336	105511	1302	1121	5e-72	265
Contig0.3	contig01687	82.95	258	28	16	121017	121264	1681	1430	4e-58	219
Contig0.3	contig01687	89.91	109	6	5	60102	60207	1594	1488	4e-33	135
Contig0.3	contig01687	100.00	35	0	0	105137	105171	49	83	6e-12	65.8
Contig0.3	contig01687	100.00	35	0	0	127771	127805	49	83	6e-12	65.8
Contig0.3	contig01688	80.29	954	111	65	128273	129190	970	58	0.0	649
Contig0.3	contig01709	86.19	543	39	27	15840	16360	1993	2521	3e-159	555
Contig0.3	contig01709	92.25	142	9	2	15502	15642	1865	2005	1e-52	200
Contig0.3	contig01711	95.39	434	20	0	15679	16112	4	437	0.0	691
Contig0.3	contig01711	80.11	181	22	12	105606	105779	1772	1599	3e-29	122
Contig0.3	contig01722	84.42	398	37	21	15905	16294	20	400	4e-103	368
Contig0.3	contig01799	90.54	1057	63	30	127967	128999	1008	2051	0.0	1363
Contig0.3	contig01799	87.31	583	23	39	105509	106059	1808	2371	9e-179	619
Contig0.3	contig01799	92.09	316	19	6	104919	105230	428	741	7e-125	440
Contig0.3	contig01799	89.61	231	12	8	127644	127864	513	741	1e-77	283
Contig0.3	contig01799	90.23	174	15	2	105339	105511	1008	1180	2e-60	226
Contig0.3	contig01799	83.46	260	24	18	121017	121264	433	685	8e-60	224
Contig0.3	contig01799	88.18	110	6	7	60102	60207	521	627	8e-30	124
Contig0.3	contig01799	97.83	46	0	1	105128	105173	2331	2375	7e-16	78.7
Contig0.3	contig01799	97.83	46	0	1	127763	127808	2332	2376	7e-16	78.7
Contig0.3	contig01799	100.00	35	0	0	127771	127805	2253	2219	5e-12	65.8
Contig0.3	contig01799	100.00	35	0	0	105137	105171	2253	2219	5e-12	65.8
Contig0.3	contig01852	92.57	781	52	6	121626	122403	924	147	0.0	1116
Contig0.3	contig01852	94.02	535	32	0	59353	59887	2265	1731	0.0	811
Contig0.3	contig01852	91.40	430	30	7	56790	57215	1425	999	1e-167	582
Contig0.3	contig01852	95.20	250	9	1	65957	66203	1725	1476	2e-110	392
Contig0.3	contig01852	92.90	169	10	2	121459	121626	1166	999	6e-66	244
Contig0.3	contig01852	94.67	150	8	0	65279	65428	150	1	1e-62	233
Contig0.3	contig01852	89.94	169	15	2	121279	121446	1425	1258	1e-57	217
Contig0.3	contig01852	95.10	102	5	0	57215	57316	924	823	6e-41	161
Contig0.3	contig01923	98.77	2349	25	4	40217	42563	1	2347	0.0	4174
Contig0.3	contig01929	93.21	1768	110	10	121221	122982	84	1847	0.0	2591
Contig0.3	contig01929	93.50	1016	42	9	64767	65758	1313	2328	0.0	1489
Contig0.3	contig01929	94.23	312	18	0	56648	56959	1	312	5e-136	477
Contig0.3	contig01929	94.37	284	12	4	57035	57316	310	591	1e-122	433
Contig0.3	contig01950	93.76	930	52	6	58302	59228	1787	861	0.0	1391
Contig0.3	contig01950	93.60	609	33	6	59282	59887	873	268	0.0	904
Contig0.3	contig01950	92.83	237	15	2	66626	66861	236	1	2e-95	342
Contig0.3	contig01956	95.34	1095	42	8	117877	118966	29	1119	0.0	1731
Contig0.3	contig01963	76.62	804	144	40	26549	27330	670	1451	9e-114	403
Contig0.3	contig01973	89.76	742	62	13	12596	13331	1	734	0.0	937
Contig0.3	contig01973	77.64	313	39	26	128615	128912	1921	2217	6e-41	161
Contig0.3	contig02001	94.12	918	49	5	65302	66216	2253	1338	0.0	1391
Contig0.3	contig02001	97.35	415	9	2	66221	66634	1030	617	0.0	704
Contig0.3	contig02001	92.56	215	15	1	104894	105107	274	60	7e-85	307
Contig0.3	contig02001	89.19	185	10	9	121018	121195	243	62	3e-59	222
Contig0.3	contig02001	93.43	137	7	2	127644	127780	165	31	3e-53	202
Contig0.3	contig02001	95.74	94	3	1	60102	60194	157	64	1e-37	150
Contig0.3	contig02008	98.13	2246	18	7	29566	31787	1	2246	0.0	3893
Contig0.3	contig02016	97.62	1050	19	6	119968	121014	452	1498	0.0	1796
Contig0.3	contig02016	94.17	583	30	4	56731	57311	1660	2240	0.0	885
Contig0.3	contig02016	95.50	444	18	2	116672	117114	1	443	0.0	708
Contig0.3	contig02016	96.98	265	8	0	121458	121722	1976	2240	1e-126	446
Contig0.3	contig02016	86.01	386	35	15	121076	121444	1501	1884	1e-111	396
Contig0.3	contig02016	89.40	151	11	5	60102	60249	1527	1675	3e-48	185
Contig0.3	contig02016	83.15	184	15	13	105005	105174	1522	1703	1e-38	154
Contig0.3	contig02016	82.70	185	12	9	127643	127807	1518	1702	2e-36	147
Contig0.3	contig02030	99.24	921	7	0	13705	14625	1	921	0.0	1663
Contig0.3	contig02069	77.15	1046	178	59	22057	23072	2004	990	3e-158	551
Contig0.3	contig02089	97.96	2153	44	0	34028	36180	4	2156	0.0	3733
Contig0.3	contig02100	97.59	2160	43	5	34025	36183	1	2152	0.0	3692
Contig0.3	contig02102	98.74	1503	19	0	32101	33603	192	1694	0.0	2671
Contig0.3	contig02102	98.44	385	5	1	33595	33979	1767	2150	0.0	676
Contig0.3	contig02102	95.65	184	5	2	31790	31970	3	186	2e-80	292
Contig0.3	contig02107	96.43	1597	46	9	47875	49465	2147	556	0.0	2623
Contig0.3	contig02107	95.61	661	26	3	49300	49959	660	2	0.0	1057
Contig0.3	contig02108	96.56	1977	63	5	125667	127641	1	1974	0.0	3269
Contig0.3	contig02108	94.87	156	6	2	104953	105107	1981	2135	2e-65	243
Contig0.3	contig02108	97.39	115	1	2	127644	127758	2030	2142	5e-51	195
Contig0.3	contig02108	89.10	156	10	6	121045	121195	1980	2133	9e-49	187
Contig0.3	contig02108	95.74	94	3	1	60102	60194	2038	2131	1e-37	150
Contig0.3	contig02108	100.00	44	0	0	104892	104935	388	431	4e-17	82.4
Contig0.3	contig02114	97.99	2138	43	0	123462	125599	2138	1	0.0	3711
Contig0.3	contig02114	96.76	185	6	0	67276	67460	299	115	2e-85	309
Contig0.3	contig02114	96.84	158	5	0	104729	104886	183	26	4e-72	265
Contig0.3	contig02147	97.44	2111	38	8	45779	47874	1	2110	0.0	3585
Contig0.3	contig02167	99.09	2087	19	0	49961	52047	1	2087	0.0	3749
Contig0.3	contig02182	96.86	891	26	2	118077	118966	3	892	0.0	1489
Contig0.3	contig02211	95.27	2091	49	26	47876	49960	2	2048	0.0	3267
Contig0.3	contig02221	95.24	799	36	2	57431	58228	1243	2040	0.0	1264
Contig0.3	contig02245	93.32	584	21	12	127962	128529	583	2	0.0	846
Contig0.3	contig02245	90.27	185	10	5	105334	105511	583	400	3e-63	235
Contig0.3	contig02245	88.60	193	15	7	104919	105107	860	671	5e-61	228
Contig0.3	contig02245	87.88	165	14	5	127644	127805	776	615	2e-49	189
Contig0.3	contig02245	80.00	245	24	18	121017	121251	855	626	7e-40	158
Contig0.3	contig02245	90.53	95	6	3	60102	60194	768	675	2e-29	122
Contig0.3	contig02275	98.46	2010	29	2	43588	45596	2009	1	0.0	3539
Contig0.3	contig02279	94.22	536	23	8	59356	59887	1192	661	0.0	811
Contig0.3	contig02279	88.64	88	8	2	119962	120048	1296	1210	2e-24	106
Contig0.3	contig02291	91.05	391	16	11	109410	109786	1612	1997	4e-146	510
Contig0.3	contig02291	92.72	206	9	6	107419	107621	520	722	2e-80	292
Contig0.3	contig02294	97.13	942	27	0	65259	66200	549	1490	0.0	1591
Contig0.3	contig02294	96.13	439	16	1	58783	59220	1	439	0.0	715
Contig0.3	contig02368	95.56	540	15	9	106876	107411	1040	506	0.0	856
Contig0.3	contig02368	90.00	640	44	19	106257	106887	1840	1212	0.0	809
Contig0.3	contig02368	90.31	578	44	12	129506	130078	1801	1231	0.0	747
Contig0.3	contig02369	98.08	1931	37	0	23086	25016	1	1931	0.0	3362
Contig0.3	contig02403	76.10	1050	191	58	22049	23068	1465	446	4e-141	494
Contig0.3	contig02663	89.50	238	20	5	122168	122403	390	156	1e-81	296
Contig0.3	contig02663	91.19	159	14	0	65279	65437	159	1	1e-57	217
Contig0.3	contig02669	95.15	1773	72	8	119619	121378	1	1772	0.0	2785
Contig0.3	contig02669	93.92	148	9	0	60102	60249	1483	1630	6e-60	224
Contig0.3	contig02669	91.82	159	12	1	56731	56889	1615	1772	7e-59	220
Contig0.3	contig02669	82.40	267	22	20	104925	105174	1400	1658	2e-55	209
Contig0.3	contig02669	84.53	181	9	10	127646	127807	1477	1657	5e-41	161
Contig0.3	contig02676	92.80	958	60	9	121458	122411	400	1352	0.0	1378
Contig0.3	contig02676	94.93	671	28	6	56649	57316	2	669	0.0	1046
Contig0.3	contig02676	97.12	417	12	0	57443	57859	1354	1770	0.0	704
Contig0.3	contig02676	89.43	227	22	2	121221	121446	84	309	3e-78	285
Contig0.3	contig02703	97.87	1079	16	7	115155	116230	96	1170	0.0	1858
Contig0.3	contig02703	97.98	446	9	0	116224	116669	1305	1750	0.0	774
Contig0.3	contig02878	75.86	1164	213	61	21704	22827	425	1560	3e-152	531
Contig0.3	contig02893	92.16	1161	63	10	64767	65901	1160	2	0.0	1615
Contig0.3	contig02893	93.51	1048	60	8	121954	122996	1655	611	0.0	1552
Contig0.3	contig02938	94.53	201	8	3	67629	67827	1630	1431	5e-85	307
Contig0.3	contig03011	90.71	269	10	11	127829	128086	300	36	4e-96	344
Contig0.3	contig03011	86.77	310	13	16	105195	105486	300	1	6e-89	320
Contig0.3	contig03147	82.82	751	99	24	128269	129002	926	189	0.0	645
Contig0.3	contig03147	94.89	137	5	1	127644	127780	1521	1387	1e-56	213
Contig0.3	contig03147	91.16	147	9	4	104966	105110	1557	1413	1e-51	196
Contig0.3	contig03147	89.93	139	13	1	121063	121200	1551	1413	4e-46	178
Contig0.3	contig03147	79.09	263	41	11	105507	105761	438	182	2e-43	169
Contig0.3	contig03147	95.74	94	3	1	60102	60194	1513	1420	9e-38	150
Contig0.3	contig03206	85.23	1246	149	30	28430	29651	1238	4	0.0	1249
Contig0.3	contig03323	97.02	637	18	1	110782	111417	1106	470	0.0	1070
Contig0.3	contig03323	96.76	401	10	2	110289	110689	1488	1091	0.0	665
Contig0.3	contig03347	96.68	782	26	0	116224	117005	782	1	0.0	1301
Contig0.3	contig03347	96.99	564	17	0	115667	116230	1480	917	0.0	948
Contig0.3	contig03391	83.82	1483	189	47	28203	29654	1	1463	0.0	1362
Contig0.3	contig03440	97.37	914	22	2	130491	131403	1	913	0.0	1554
Contig0.3	contig03447	96.71	911	28	2	130493	131402	1443	534	0.0	1515
Contig0.3	contig03628	94.05	656	28	10	114529	115178	1380	730	0.0	985
Contig0.3	contig03653	85.92	355	48	2	128286	128639	1021	1374	3e-106	377
Contig0.3	contig03787	91.49	952	58	15	121018	121950	951	4	0.0	1288
Contig0.3	contig03787	94.85	272	10	4	57047	57316	496	227	1e-119	422
Contig0.3	contig03787	90.71	226	17	3	56731	56955	732	510	3e-82	298
Contig0.3	contig03787	85.86	297	23	11	104894	105174	982	689	3e-82	298
Contig0.3	contig03787	90.73	151	10	4	60102	60249	866	717	3e-52	198
Contig0.3	contig03787	83.78	185	9	12	127644	127807	874	690	2e-39	156
Contig0.3	contig03787	97.30	37	1	0	67271	67307	1021	985	1e-11	63.9
Contig0.3	contig03880	88.15	692	64	18	7322	8004	136	818	0.0	808
Contig0.3	contig03926	81.76	466	55	23	105605	106050	109	564	9e-102	363
Contig0.3	contig03960	89.51	772	61	20	105605	106367	1173	413	0.0	959
Contig0.3	contig04014	97.52	1130	28	0	23946	25075	134	1263	0.0	1932
Contig0.3	contig04104	94.70	415	22	0	125301	125715	822	1236	0.0	645
Contig0.3	contig04104	97.37	190	5	0	67271	67460	817	1006	4e-90	324
Contig0.3	contig04104	98.10	158	3	0	104729	104886	938	1095	1e-75	276
Contig0.3	contig04147	97.53	1014	23	2	122448	123460	215	1227	0.0	1733
Contig0.3	contig04147	94.24	642	34	3	64670	65310	118	757	0.0	977
Contig0.3	contig04238	83.03	330	42	13	23626	23948	1117	795	5e-79	287
Contig0.3	contig04241	95.00	200	8	2	67629	67827	6	204	8e-87	313
Contig0.3	contig04244	98.59	1206	13	4	52048	53251	1204	1	0.0	2130
Contig0.3	contig04244	91.43	105	5	4	59195	59295	654	550	4e-35	141
Contig0.3	contig04378	90.79	934	56	26	128082	128999	1	920	0.0	1221
Contig0.3	contig04378	87.99	508	21	31	105507	105988	675	1168	2e-162	564
Contig0.3	contig04378	96.08	51	0	2	105461	105511	1	49	2e-17	82.4
Contig0.3	contig04378	100.00	35	0	0	127771	127805	1119	1085	2e-12	65.8
Contig0.3	contig04378	100.00	35	0	0	105137	105171	1119	1085	2e-12	65.8
Contig0.3	contig04452	93.50	277	15	3	121507	121782	282	8	1e-115	409
Contig0.3	contig04452	92.24	219	15	2	57096	57313	282	65	1e-85	309
Contig0.3	contig04452	94.94	79	4	0	121207	121285	363	285	4e-30	124
Contig0.3	contig04452	91.46	82	2	5	60171	60249	413	334	4e-25	108
Contig0.3	contig04452	95.45	66	2	1	56731	56796	349	285	5e-24	104
Contig0.3	contig04544	98.29	585	10	0	52051	52635	1134	550	0.0	1026
Contig0.3	contig04544	96.14	570	19	3	52683	53251	568	1	0.0	928
Contig0.3	contig04579	87.31	268	31	3	58306	58572	371	636	5e-84	303
Contig0.3	contig04579	89.86	69	7	0	121065	121133	694	762	1e-19	89.8
Contig0.3	contig04579	97.56	41	1	0	127644	127684	722	762	5e-14	71.3
Contig0.3	contig04586	90.38	728	47	20	128285	128999	1	718	0.0	935
Contig0.3	contig04586	87.10	566	23	39	105509	106044	475	1020	7e-172	595
Contig0.3	contig04586	100.00	35	0	0	127771	127805	918	884	2e-12	65.8
Contig0.3	contig04586	100.00	35	0	0	105137	105171	918	884	2e-12	65.8
Contig0.3	contig04617	83.44	302	40	10	23626	23922	1035	739	1e-74	272
Contig0.3	contig04735	96.67	330	10	1	110782	111110	331	2	2e-157	547
Contig0.3	contig04746	95.77	331	13	1	110782	111111	762	1092	5e-153	532
Contig0.3	contig04768	98.47	784	11	1	113977	114760	304	1086	0.0	1380
Contig0.3	contig04768	94.90	98	4	1	113811	113908	209	305	2e-38	152
Contig0.3	contig04780	95.76	236	9	1	65966	66200	348	583	7e-107	379
Contig0.3	contig04887	93.78	643	34	5	118881	119520	430	1069	0.0	961
Contig0.3	contig04907	95.32	663	29	2	66799	67460	1	662	0.0	1051
Contig0.3	contig04907	95.22	586	28	0	125301	125886	478	1063	0.0	928
Contig0.3	contig04907	95.51	156	7	0	104729	104884	594	749	6e-68	250
Contig0.3	contig04966	99.72	1055	3	0	22031	23085	1	1055	0.0	1932
Contig0.3	contig05023	93.65	551	30	5	64767	65315	911	364	0.0	819
Contig0.3	contig05023	92.77	553	36	4	122448	122997	912	361	0.0	797
Contig0.3	contig05023	95.59	136	6	0	59221	59356	1045	910	2e-58	219
Contig0.3	contig05023	94.67	75	4	0	52628	52702	1045	971	6e-28	117
Contig0.3	contig05055	97.42	621	13	3	32978	33597	1	619	0.0	1055
Contig0.3	contig05055	98.44	384	5	1	33595	33978	657	1039	0.0	675
Contig0.3	contig05146	97.07	1023	28	2	42566	43586	1024	2	0.0	1722
Contig0.3	contig05155	97.47	1026	23	3	42564	43587	1025	1	0.0	1748
Contig0.3	contig05213	77.34	812	142	35	22037	22827	119	909	8e-126	442
Contig0.3	contig05225	93.83	535	27	6	59356	59887	34	565	0.0	800
Contig0.3	contig05227	90.10	778	48	27	128238	128999	1	765	0.0	983
Contig0.3	contig05227	87.98	499	21	29	105509	105980	522	1008	4e-159	553
Contig0.3	contig05227	100.00	35	0	0	127771	127805	966	932	2e-12	65.8
Contig0.3	contig05227	100.00	35	0	0	105137	105171	966	932	2e-12	65.8
Contig0.3	contig05293	94.13	1005	52	7	118075	119076	1	1001	0.0	1522
Contig0.3	contig05350	99.47	190	1	0	57443	57632	802	991	7e-97	346
Contig0.3	contig05391	97.06	985	25	4	24034	25016	1	983	0.0	1655
Contig0.3	contig05426	98.56	975	14	0	13704	14678	976	2	0.0	1724
Contig0.3	contig05469	91.65	946	53	23	128069	128999	953	19	0.0	1286
Contig0.3	contig05469	98.11	264	3	2	105507	105769	264	2	8e-131	459
Contig0.3	contig05469	95.77	71	3	0	105441	105511	960	890	2e-27	115
Contig0.3	contig05512	92.23	605	39	8	59356	59956	360	960	0.0	850
Contig0.3	contig05512	89.86	296	23	7	122168	122460	49	340	3e-105	374
Contig0.3	contig05518	97.50	960	17	7	117116	118071	1	957	0.0	1633
Contig0.3	contig05570	96.67	781	26	0	116224	117004	173	953	0.0	1299
Contig0.3	contig05570	100.00	36	0	0	116195	116230	3	38	5e-13	67.6
Contig0.3	contig05608	93.39	908	56	4	121286	122191	43	948	0.0	1341
Contig0.3	contig05608	95.42	284	9	4	57035	57316	203	484	5e-128	449
Contig0.3	contig05608	92.64	163	12	0	56797	56959	43	205	1e-63	235
Contig0.3	contig05700	95.94	320	9	4	15300	15617	615	932	4e-148	516
Contig0.3	contig05722	93.56	838	53	1	7190	8027	11	847	0.0	1247
Contig0.3	contig05808	95.39	369	15	2	125299	125666	549	916	3e-169	586
Contig0.3	contig05808	94.21	190	11	0	67271	67460	546	735	3e-80	291
Contig0.3	contig05808	95.57	158	7	0	104729	104886	667	824	4e-69	254
Contig0.3	contig05808	94.30	158	5	4	66479	66634	87	242	1e-64	239
Contig0.3	contig05808	99.19	124	1	0	66198	66321	1	124	3e-60	224
Contig0.3	contig05847	95.19	374	18	0	57827	58200	4	377	7e-171	592
Contig0.3	contig05847	92.80	125	7	2	58292	58415	787	910	6e-47	180
Contig0.3	contig05947	87.41	580	24	36	105509	106059	229	788	9e-180	621
Contig0.3	contig05947	85.95	484	41	24	128531	128999	1	472	7e-141	492
Contig0.3	contig05947	97.83	46	0	1	105128	105173	748	792	2e-16	78.7
Contig0.3	contig05947	97.83	46	0	1	127763	127808	749	793	2e-16	78.7
Contig0.3	contig05990	93.24	518	33	2	121206	121722	375	891	0.0	761
Contig0.3	contig05990	92.68	355	24	2	119666	120020	5	357	2e-146	510
Contig0.3	contig05990	92.16	268	15	6	57047	57311	627	891	3e-105	374
Contig0.3	contig05990	91.11	225	19	1	56731	56955	390	613	4e-84	303
Contig0.3	contig05990	97.96	49	1	0	105126	105174	385	433	1e-18	86.1
Contig0.3	contig06004	94.46	849	44	3	7180	8027	1	847	0.0	1304
Contig0.3	contig06023	96.10	872	28	6	58349	59217	885	17	0.0	1417
Contig0.3	contig06034	95.52	871	37	2	58348	59217	886	17	0.0	1391
Contig0.3	contig06347	94.28	507	28	1	66801	67307	837	332	0.0	774
Contig0.3	contig06347	95.17	331	16	0	125505	125835	331	1	2e-150	523
Contig0.3	contig06347	96.05	76	3	0	104811	104886	337	262	3e-30	124
Contig0.3	contig06351	89.59	711	64	10	7322	8027	135	840	0.0	894
Contig0.3	contig06436	92.57	861	23	20	8337	9196	825	5	0.0	1197
Contig0.3	contig06451	94.44	540	28	2	66742	67280	826	288	0.0	830
Contig0.3	contig06451	97.22	72	1	1	107136	107207	250	180	4e-29	121
Contig0.3	contig06702	96.38	359	11	2	114821	115178	1	358	2e-170	590
Contig0.3	contig06909	100.00	393	0	0	21638	22030	373	765	0.0	726
Contig0.3	contig07027	94.30	632	33	3	64670	65299	118	748	0.0	965
Contig0.3	contig07027	92.72	536	38	1	122448	122982	215	750	0.0	773
Contig0.3	contig07140	94.70	585	27	4	15303	15885	583	1	0.0	905
Contig0.3	contig07256	98.04	716	14	0	28849	29564	2	717	0.0	1245
Contig0.3	contig07344	98.25	515	9	0	32101	32615	192	706	0.0	902
Contig0.3	contig07344	96.24	186	4	2	31788	31970	1	186	1e-83	302
Contig0.3	contig07387	93.55	372	22	2	121353	121723	1	371	3e-159	553
Contig0.3	contig07387	92.16	268	17	4	57047	57312	106	371	6e-106	375
Contig0.3	contig07387	93.40	212	14	0	121723	121934	492	703	1e-87	315
Contig0.3	contig07468	92.09	430	20	11	127798	128215	260	687	1e-171	593
Contig0.3	contig07468	90.93	353	18	12	105164	105511	260	603	4e-132	462
Contig0.3	contig07472	96.37	358	9	4	114822	115178	687	333	2e-169	586
Contig0.3	contig07494	91.77	462	34	4	119662	120122	686	228	0.0	640
Contig0.3	contig07494	92.89	197	14	0	121206	121402	229	33	3e-79	287
Contig0.3	contig07494	92.35	183	13	1	56731	56913	214	33	6e-71	259
Contig0.3	contig07494	100.00	28	0	0	121585	121612	33	6	1e-08	52.8
Contig0.3	contig07497	93.30	657	44	0	121762	122418	686	30	0.0	970
Contig0.3	contig07563	88.87	647	32	21	127644	128256	642	2	0.0	760
Contig0.3	contig07563	85.92	568	35	25	104969	105511	674	127	1e-162	564
Contig0.3	contig07563	84.65	202	14	11	121064	121261	671	483	1e-48	185
Contig0.3	contig07563	94.68	94	3	2	60102	60194	634	542	2e-36	145
Contig0.3	contig07563	100.00	42	0	0	56731	56772	524	483	2e-16	78.7
Contig0.3	contig07689	98.48	659	10	0	15345	16003	659	1	0.0	1162
Contig0.3	contig07777	91.72	459	33	5	121955	122411	647	192	0.0	632
Contig0.3	contig07777	93.72	191	8	4	57443	57631	190	2	3e-78	283
Contig0.3	contig07878	98.31	178	2	1	8024	8200	67	244	2e-86	311
Contig0.3	contig07878	92.64	163	2	4	13516	13668	237	75	6e-61	226
Contig0.3	contig07878	98.17	109	2	0	104620	104728	71	179	2e-50	191
Contig0.3	contig07911	91.39	569	31	16	15729	16294	630	77	0.0	763
Contig0.3	contig07953	93.46	627	9	14	39363	39957	627	1	0.0	902
Contig0.3	contig08022	96.88	448	14	0	116224	116671	448	1	0.0	750
Contig0.3	contig08022	100.00	36	0	0	116195	116230	618	583	4e-13	67.6
Contig0.3	contig08104	96.50	515	13	5	115155	115666	513	1	0.0	846
Contig0.3	contig08178	97.15	596	15	2	39362	39955	598	3	0.0	1005
Contig0.3	contig08297	96.14	233	8	1	65966	66197	349	581	4e-107	379
Contig0.3	contig08307	93.23	532	25	11	106363	106888	578	52	0.0	773
Contig0.3	contig08307	92.67	546	23	16	129572	130112	577	44	0.0	771
Contig0.3	contig08385	82.14	515	74	18	22031	22536	513	8	5e-121	425
Contig0.3	contig08400	97.17	566	16	0	113982	114547	1	566	0.0	957
Contig0.3	contig08454	81.71	514	78	16	22031	22536	513	8	1e-117	414
Contig0.3	contig08611	96.66	539	16	2	128284	128821	542	5	0.0	894
Contig0.3	contig08611	98.55	69	1	0	105507	105575	69	1	6e-30	122
Contig0.3	contig08628	90.69	537	25	16	104937	105467	540	23	0.0	691
Contig0.3	contig08628	93.99	449	16	10	127644	128086	475	32	0.0	669
Contig0.3	contig08628	84.17	240	22	10	121030	121264	540	312	8e-59	219
Contig0.3	contig08628	95.74	94	3	1	60102	60194	467	374	3e-38	150
Contig0.3	contig08745	97.33	524	14	0	115669	116192	524	1	0.0	891
Contig0.3	contig09017	93.91	509	13	9	8334	8842	491	1	0.0	752
Contig0.3	contig09044	96.26	401	15	0	110289	110689	1	401	0.0	658
Contig0.3	contig09044	100.00	31	0	0	110782	110812	386	416	2e-10	58.4
Contig0.3	contig09046	93.33	480	32	0	65282	65761	487	8	0.0	710
Contig0.3	contig09471	97.45	431	11	0	28816	29246	1	431	0.0	736
Contig0.3	contig09719	92.10	405	26	6	25671	26072	402	1	2e-163	566
Contig0.3	contig09722	92.33	404	25	6	25672	26072	2	402	1e-164	569
Contig0.3	contig09744	98.24	398	7	0	28848	29245	399	2	0.0	697
Contig0.3	contig09765	97.24	217	5	1	67091	67307	1	216	2e-103	366
Contig0.3	contig09765	96.67	180	4	2	125505	125683	217	395	7e-83	298
Contig0.3	contig09765	96.05	76	3	0	104811	104886	211	286	1e-30	124
Contig0.3	contig09838	91.28	218	10	9	105655	105868	1	213	4e-80	289
Contig0.3	contig09838	100.00	35	0	0	127771	127805	298	264	8e-13	65.8
Contig0.3	contig09838	100.00	35	0	0	105137	105171	298	264	8e-13	65.8
Contig0.3	contig09852	95.03	302	13	2	128521	128821	1	301	1e-135	473
Contig0.3	contig09852	99.32	146	1	0	105509	105654	239	384	7e-73	265
Contig0.3	contig09901	93.10	377	9	8	32618	32977	3	379	1e-154	536
Contig0.3	contig09904	98.94	379	3	1	130113	130490	379	1	0.0	676
Contig0.3	contig09963	96.23	371	12	2	57861	58230	1	370	1e-175	606
Contig0.3	contig09995	92.07	328	21	5	26	350	327	2	1e-130	457
Contig0.3	contig10026	99.16	358	3	0	32618	32975	3	360	0.0	645
Contig0.3	contig10073	93.35	346	21	2	59632	59976	1	345	8e-147	510
Contig0.3	contig10077	86.43	339	41	5	128504	128839	355	19	2e-103	366
Contig0.3	contig10094	94.33	353	10	5	8	350	354	2	2e-153	532
Contig0.3	contig10121	96.53	317	9	2	13202	13517	347	32	1e-150	523
Contig0.3	contig10126	98.85	347	4	0	6833	7179	2	348	1e-179	619
Contig0.3	contig10129	96.86	318	9	1	13201	13517	347	30	6e-153	531
Contig0.3	contig10134	98.56	347	5	0	25076	25422	1	347	6e-178	614
Contig0.3	contig10159	99.42	342	2	0	14764	15105	1	342	3e-180	621
Contig0.3	contig10298	97.55	326	8	0	25424	25749	2	327	2e-161	558
Contig0.3	contig10370	98.75	319	4	0	29247	29565	319	1	4e-164	568
Contig0.3	contig10412	96.19	315	12	0	128107	128421	1	315	1e-148	516
Contig0.3	contig10531	95.88	291	12	0	125641	125931	11	301	3e-135	472
Contig0.3	contig10573	94.28	297	12	4	114528	114820	296	1	1e-128	449
Contig0.3	contig10588	94.18	292	17	0	15327	15618	3	294	2e-127	446
Contig0.3	contig10631	98.61	288	4	0	109946	110233	1	288	6e-147	510
Contig0.3	contig10776	96.01	276	5	6	56374	56647	1	272	6e-127	444
Contig0.3	contig10868	98.44	256	4	0	56118	56373	2	257	3e-129	451
Contig0.3	contig10869	97.65	255	5	1	56118	56372	2	255	9e-125	436
Contig0.3	contig10941	98.39	248	4	0	25423	25670	1	248	9e-125	436
Contig0.3	contig10967	97.93	242	5	0	119069	119310	1	242	9e-120	420
Contig0.3	contig11018	99.58	238	0	1	15108	15344	1	238	1e-123	433
Contig0.3	contig11059	96.58	234	8	0	119078	119311	1	234	2e-110	388
Contig0.3	contig11096	97.37	228	6	0	57633	57860	1	228	2e-110	388
Contig0.3	contig11191	100.00	217	0	0	352	568	217	1	3e-114	401
Contig0.3	contig11243	95.26	211	8	2	119312	119521	1	210	1e-93	333
Contig0.3	contig11267	96.63	208	5	2	125601	125807	207	1	5e-97	344
Contig0.3	contig11302	99.50	201	1	0	53252	53452	1	201	1e-103	366
Contig0.3	contig11303	97.51	201	5	0	53253	53453	2	202	4e-97	344
Contig0.3	contig11318	95.41	196	6	3	56611	56805	4	197	2e-86	309
Contig0.3	contig11318	95.95	74	3	0	121221	121294	124	197	8e-30	121
Contig0.3	contig11426	95.60	182	8	0	8847	9028	5	186	2e-81	292
Contig0.3	contig11430	96.28	188	5	2	8843	9029	1	187	5e-86	307
Contig0.3	contig11466	93.85	179	11	0	45599	45777	180	2	7e-75	270
Contig0.3	contig11467	98.35	182	3	0	45597	45778	182	1	7e-90	320
Contig0.3	contig11553	98.84	172	2	0	39958	40129	172	1	5e-86	307
Contig0.3	contig11568	97.66	171	4	0	9030	9200	1	171	4e-82	294
Contig0.3	contig11788	99.29	141	1	0	125844	125984	1	141	1e-70	255
Contig0.4	contig00003	81.25	2155	297	94	5942	8050	9897	7804	0.0	1642
Contig0.4	contig00003	79.34	2217	361	91	73795	75966	65078	67242	0.0	1467
Contig0.4	contig00003	82.58	1326	180	42	3860	5164	11803	10508	0.0	1122
Contig0.4	contig00003	86.20	616	76	9	8398	9008	7748	7137	0.0	658
Contig0.4	contig00003	78.92	1001	167	43	9060	10038	6976	5998	0.0	640
Contig0.4	contig00003	82.60	523	69	21	68328	68839	59599	60110	1e-123	442
Contig0.4	contig00003	91.67	252	21	0	88518	88769	70042	70293	7e-96	350
Contig0.4	contig00003	90.04	251	17	7	108154	108399	70043	70290	2e-86	318
Contig0.4	contig00003	88.84	251	22	6	133088	133335	70043	70290	6e-82	303
Contig0.4	contig00003	89.78	225	21	2	3633	3856	70270	70047	6e-77	287
Contig0.4	contig00003	89.30	187	18	2	140648	140834	70086	70270	8e-61	233
Contig0.4	contig00003	86.36	110	13	2	32053	32161	70283	70175	2e-26	119
Contig0.4	contig00003	88.00	100	6	6	88517	88612	91756	91853	1e-24	113
Contig0.4	contig00003	85.34	116	10	7	133088	133201	91758	91868	1e-24	113
Contig0.4	contig00003	87.80	82	5	4	108169	108247	91774	91853	5e-18	91.6
Contig0.4	contig00003	84.31	102	5	11	114885	114982	91774	91868	2e-17	89.8
Contig0.4	contig00003	76.84	190	19	17	76352	76525	70266	70086	8e-16	84.2
Contig0.4	contig00004	84.59	1648	220	33	118850	120480	67699	69329	0.0	1605
Contig0.4	contig00004	79.24	2380	383	101	116431	118749	65284	67613	0.0	1555
Contig0.4	contig00004	79.19	370	53	18	20641	20995	51245	50885	2e-61	235
Contig0.4	contig00004	92.38	105	6	2	139974	140077	60173	60070	3e-35	148
Contig0.4	contig00004	90.57	106	8	2	83772	83876	60174	60070	2e-32	139
Contig0.4	contig00004	100.00	29	0	0	192570	192598	47745	47773	6e-07	54.7
Contig0.4	contig00007	75.90	2822	499	164	34743	37473	59523	62254	0.0	1277
Contig0.4	contig00007	83.67	1298	167	40	33376	34657	58204	59472	0.0	1181
Contig0.4	contig00007	78.77	1239	189	60	102583	103792	27690	26497	0.0	763
Contig0.4	contig00007	82.24	760	115	20	38821	39570	63797	64546	0.0	638
Contig0.4	contig00007	79.61	363	45	29	43803	44152	35922	36268	6e-61	233
Contig0.4	contig00007	92.31	130	5	3	144692	144818	35531	35404	7e-45	180
Contig0.4	contig00007	80.00	175	19	13	38309	38475	63234	63400	2e-25	115
Contig0.4	contig00007	90.91	44	4	0	183853	183896	66250	66293	1e-08	60.2
Contig0.4	contig00035	83.75	3644	455	106	67444	71020	21073	17500	0.0	3323
Contig0.4	contig00035	84.49	2773	381	48	196475	199226	3072	328	0.0	2693
Contig0.4	contig00035	79.35	1114	212	18	3860	4964	3277	4381	0.0	767
Contig0.4	contig00035	90.00	80	5	2	63166	63243	25179	25101	3e-21	100
Contig0.4	contig00035	79.70	133	15	12	119890	120016	30065	30191	1e-16	86.1
Contig0.4	contig00042	89.21	769	71	12	182007	182769	34165	34927	0.0	950
Contig0.4	contig00043	80.80	1797	273	68	179192	180952	15960	14200	0.0	1341
Contig0.4	contig00043	79.59	1431	228	57	1144	2536	437	1841	0.0	966
Contig0.4	contig00043	83.16	891	128	21	2557	3436	1945	2824	0.0	795
Contig0.4	contig00052	88.72	1436	138	21	197794	199218	16239	17661	0.0	1733
Contig0.4	contig00052	80.30	807	124	32	201438	202226	13135	12346	1e-164	577
Contig0.4	contig00052	76.88	744	130	42	200640	201362	13899	13177	3e-106	383
Contig0.4	contig00061	97.18	3620	97	5	111063	114680	27450	31066	0.0	6115
Contig0.4	contig00061	72.30	1917	389	131	104643	106488	12196	14041	7e-132	468
Contig0.4	contig00061	86.18	123	9	7	133085	133202	2166	2285	5e-29	126
Contig0.4	contig00061	92.05	88	7	0	8110	8197	15965	16052	2e-28	124
Contig0.4	contig00061	92.86	84	6	0	133119	133202	15969	16052	6e-28	122
Contig0.4	contig00061	77.65	255	20	22	3633	3857	2419	2172	2e-27	121
Contig0.4	contig00061	91.76	85	5	2	133119	133202	2410	2327	3e-26	117
Contig0.4	contig00061	88.37	86	6	4	3746	3829	16052	15969	3e-21	100
Contig0.4	contig00061	83.64	110	13	4	114878	114983	2177	2285	1e-20	99.0
Contig0.4	contig00061	90.41	73	6	1	133131	133202	11938	11866	1e-19	95.3
Contig0.4	contig00061	87.67	73	5	4	114913	114983	2397	2327	1e-15	82.4
Contig0.4	contig00061	97.83	46	1	0	88572	88617	1	46	4e-15	80.5
Contig0.4	contig00061	97.78	45	1	0	140847	140891	15866	15822	1e-14	78.7
Contig0.4	contig00061	91.30	46	4	0	114922	114967	1	46	4e-10	63.9
Contig0.4	contig00081	78.70	1507	238	77	90376	91840	21252	19787	0.0	928
Contig0.4	contig00081	86.00	657	63	27	89436	90078	22217	21576	0.0	676
Contig0.4	contig00081	89.33	75	5	2	133131	133202	17753	17827	1e-18	91.6
Contig0.4	contig00081	93.22	59	4	0	140833	140891	17764	17706	2e-17	87.9
Contig0.4	contig00118	82.81	2123	313	48	93106	95203	5691	3596	0.0	1851
Contig0.4	contig00124	82.03	1603	248	40	118877	120459	11810	13392	0.0	1328
Contig0.4	contig00124	79.17	2060	297	126	116472	118465	9411	11404	0.0	1306
Contig0.4	contig00124	83.61	793	110	20	201444	202226	18740	19522	0.0	726
Contig0.4	contig00154	86.37	2884	325	59	196490	199340	5096	2248	0.0	3086
Contig0.4	contig00154	87.76	2336	226	48	92925	95235	18457	16157	0.0	2675
Contig0.4	contig00154	83.36	2271	314	58	5835	8068	9825	12068	0.0	2041
Contig0.4	contig00154	88.73	1065	105	15	199515	200572	1287	231	0.0	1288
Contig0.4	contig00154	82.12	1314	189	42	3859	5152	8008	9295	0.0	1083
Contig0.4	contig00154	79.82	1001	174	28	9049	10036	12864	13849	0.0	704
Contig0.4	contig00154	86.14	635	83	5	8395	9027	12128	12759	0.0	680
Contig0.4	contig00154	89.44	180	17	2	200640	200818	221	43	3e-59	226
Contig0.4	contig00155	96.54	492	13	4	1144	1633	18504	18993	0.0	811
Contig0.4	contig00156	76.21	3443	599	202	12772	16114	987	4309	0.0	1618
Contig0.4	contig00156	78.47	2318	340	124	18391	20609	6562	8819	0.0	1369
Contig0.4	contig00156	77.96	1788	332	59	23282	25038	11680	13436	0.0	1062
Contig0.4	contig00156	78.95	1292	195	69	17058	18317	5321	6567	0.0	808
Contig0.4	contig00156	80.69	787	125	25	22441	23212	10905	11679	1e-167	586
Contig0.4	contig00156	83.68	478	49	20	25102	25567	13465	13925	9e-119	424
Contig0.4	contig00156	91.30	69	5	1	88522	88590	564	631	3e-19	93.5
Contig0.4	contig00156	92.06	63	2	3	108164	108225	571	631	5e-17	86.1
Contig0.4	contig00156	95.56	45	1	1	3789	3833	631	588	1e-12	71.3
Contig0.4	contig00167	79.14	1520	230	79	109425	110896	1859	379	0.0	970
Contig0.4	contig00167	77.06	1465	242	88	90423	91840	16309	14892	0.0	758
Contig0.4	contig00167	80.31	899	139	31	89478	90360	17299	16423	0.0	645
Contig0.4	contig00167	97.44	273	7	0	111056	111328	275	3	1e-131	466
Contig0.4	contig00167	96.70	91	1	2	144729	144818	10871	10782	2e-36	150
Contig0.4	contig00188	82.53	1168	156	46	184574	185717	7541	8684	0.0	983
Contig0.4	contig00188	89.46	332	26	8	185838	186164	8805	9132	6e-115	411
Contig0.4	contig00188	79.10	201	19	15	8113	8306	16547	16363	1e-26	117
Contig0.4	contig00188	79.69	192	14	16	108197	108379	16534	16359	5e-26	115
Contig0.4	contig00188	78.92	204	16	15	140631	140826	16363	16547	2e-25	113
Contig0.4	contig00188	79.89	184	12	18	108197	108371	16380	16547	7e-25	111
Contig0.4	contig00188	78.61	201	18	15	8110	8302	16364	16547	2e-24	110
Contig0.4	contig00188	78.76	193	18	17	133131	133316	16534	16358	9e-24	108
Contig0.4	contig00188	77.88	208	19	14	140635	140834	16547	16359	1e-22	104
Contig0.4	contig00188	78.80	184	16	15	3641	3817	16547	16380	4e-22	102
Contig0.4	contig00188	77.95	195	16	16	3632	3817	16358	16534	2e-20	97.1
Contig0.4	contig00188	85.42	96	9	3	32065	32158	16358	16450	7e-20	95.3
Contig0.4	contig00188	77.32	194	19	16	88562	88747	16534	16358	9e-19	91.6
Contig0.4	contig00188	84.62	91	10	4	32074	32161	16547	16458	1e-17	87.9
Contig0.4	contig00188	100.00	43	0	0	133265	133307	16505	16547	2e-15	80.5
Contig0.4	contig00195	83.46	1016	146	21	130641	131645	10045	11049	0.0	926
Contig0.4	contig00195	75.91	1972	329	126	128694	130586	8120	10024	0.0	876
Contig0.4	contig00195	81.08	1015	158	32	127529	128526	7006	8003	0.0	780
Contig0.4	contig00195	89.93	149	11	4	140684	140831	7	152	3e-48	189
Contig0.4	contig00195	86.90	168	19	3	88598	88763	7	173	4e-47	185
Contig0.4	contig00195	88.16	152	10	8	3626	3773	162	15	8e-44	174
Contig0.4	contig00195	84.71	157	16	8	8156	8308	1	153	1e-36	150
Contig0.4	contig00195	85.14	148	16	6	114948	115092	7	151	2e-35	147
Contig0.4	contig00197	95.69	5383	217	15	47008	52382	8902	3527	0.0	8641
Contig0.4	contig00197	91.24	2020	134	28	52265	54248	2430	418	0.0	2710
Contig0.4	contig00197	85.16	512	59	17	44415	44919	11576	11075	2e-144	508
Contig0.4	contig00197	89.40	283	22	8	42339	42617	13504	13226	1e-96	350
Contig0.4	contig00197	81.70	153	15	11	41143	41288	14616	14470	5e-26	115
Contig0.4	contig00213	76.20	2803	499	150	34756	37482	1999	4709	0.0	1327
Contig0.4	contig00213	88.96	1069	105	12	33595	34657	902	1963	0.0	1308
Contig0.4	contig00213	77.92	240	34	17	38255	38485	5647	5876	5e-31	132
Contig0.4	contig00218	87.12	1312	150	19	77652	78953	1059	2361	0.0	1469
Contig0.4	contig00218	84.41	1398	175	37	79021	80391	2389	3770	0.0	1334
Contig0.4	contig00218	80.30	203	16	15	8110	8306	14740	14556	5e-31	132
Contig0.4	contig00218	78.54	219	21	14	133101	133312	14543	14742	1e-27	121
Contig0.4	contig00218	78.70	216	20	18	108169	108376	14545	14742	1e-27	121
Contig0.4	contig00218	78.34	217	21	18	3636	3845	14742	14545	1e-26	117
Contig0.4	contig00218	78.16	206	21	16	140631	140831	14556	14742	2e-24	110
Contig0.4	contig00218	77.29	207	23	12	140629	140830	14743	14556	1e-21	100
Contig0.4	contig00218	85.57	97	8	6	32070	32163	14741	14648	2e-20	97.1
Contig0.4	contig00218	76.34	186	22	14	3637	3817	14556	14724	2e-15	80.5
Contig0.4	contig00224	94.66	1930	93	10	50460	52382	5470	7396	0.0	2985
Contig0.4	contig00224	91.47	1876	141	18	52384	54249	7438	9304	0.0	2560
Contig0.4	contig00241	83.76	4125	525	134	116432	120493	5198	9240	0.0	3771
Contig0.4	contig00241	77.47	2596	456	118	122769	125301	11439	13968	0.0	1434
Contig0.4	contig00270	89.51	925	85	12	183589	184507	3436	2518	0.0	1160
Contig0.4	contig00280	80.29	3258	460	136	128613	131787	2726	5884	0.0	2292
Contig0.4	contig00280	83.93	1500	209	31	137011	138494	10981	12464	0.0	1406
Contig0.4	contig00280	81.98	1293	171	52	135747	136998	9583	10854	0.0	1040
Contig0.4	contig00280	82.62	1030	148	30	126374	127387	617	1631	0.0	881
Contig0.4	contig00280	89.19	74	4	4	133131	133202	534	463	2e-18	89.8
Contig0.4	contig00280	83.72	86	10	3	114900	114983	546	463	5e-15	78.7
Contig0.4	contig00294	82.45	1533	232	34	30505	32018	9181	10695	0.0	1306
Contig0.4	contig00294	73.84	669	139	30	28379	29029	6940	7590	1e-61	233
Contig0.4	contig00306	87.60	919	67	41	82982	83877	8224	9118	0.0	1022
Contig0.4	contig00306	83.21	798	78	47	115250	116019	8213	8982	0.0	680
Contig0.4	contig00306	94.92	413	8	12	139674	140078	8711	9118	0.0	634
Contig0.4	contig00306	93.09	362	23	2	83863	84224	9521	9880	1e-150	529
Contig0.4	contig00306	92.60	365	15	7	140064	140428	9521	9873	3e-146	514
Contig0.4	contig00322	95.10	755	35	2	182016	182769	8078	8831	0.0	1188
Contig0.4	contig00322	94.70	491	19	7	189035	189522	6830	6344	0.0	756
Contig0.4	contig00322	88.39	267	24	4	140572	140834	7631	7368	3e-86	315
Contig0.4	contig00322	88.09	235	21	6	8076	8305	7605	7373	2e-73	272
Contig0.4	contig00322	92.11	190	12	2	3630	3817	7365	7553	3e-71	265
Contig0.4	contig00322	89.52	210	17	4	133131	133337	7553	7346	4e-70	261
Contig0.4	contig00322	90.53	190	11	6	88562	88747	7553	7367	4e-65	244
Contig0.4	contig00322	87.62	210	21	3	108197	108402	7553	7345	2e-63	239
Contig0.4	contig00322	90.83	120	9	2	32041	32159	7343	7461	2e-39	159
Contig0.4	contig00322	81.02	216	22	15	8108	8313	7371	7577	8e-38	154
Contig0.4	contig00322	80.48	210	20	16	140632	140831	7373	7571	6e-34	141
Contig0.4	contig00322	78.84	241	24	23	133086	133312	7344	7571	8e-33	137
Contig0.4	contig00322	81.35	193	15	14	3636	3817	7571	7389	8e-33	137
Contig0.4	contig00322	81.15	191	17	13	108197	108376	7389	7571	3e-32	135
Contig0.4	contig00322	84.95	93	9	4	32070	32159	7570	7480	2e-18	89.8
Contig0.4	contig00333	90.82	1035	67	24	181787	182800	2722	1695	0.0	1360
Contig0.4	contig00357	81.85	1680	236	67	184574	186219	8035	9679	0.0	1349
Contig0.4	contig00357	86.17	788	98	11	182007	182788	6760	7542	0.0	841
Contig0.4	contig00357	96.49	57	2	0	133091	133147	10435	10491	4e-20	95.3
Contig0.4	contig00357	78.68	136	17	11	192544	192672	2997	3127	1e-15	80.5
Contig0.4	contig00359	82.05	1036	159	27	199539	200561	9477	8456	0.0	857
Contig0.4	contig00384	78.11	2458	386	126	146033	148400	4864	7259	0.0	1419
Contig0.4	contig00384	85.20	446	38	26	150477	150907	9541	9973	8e-122	433
Contig0.4	contig00384	82.34	351	26	33	150055	150388	9128	9459	2e-73	272
Contig0.4	contig00384	100.00	74	0	0	150852	150925	9775	9848	7e-33	137
Contig0.4	contig00384	100.00	56	0	0	150710	150765	9918	9973	7e-23	104
Contig0.4	contig00465	82.14	1232	186	30	95321	96536	1900	3113	0.0	1026
Contig0.4	contig00465	85.22	954	125	14	99815	100760	6250	7195	0.0	966
Contig0.4	contig00465	79.70	606	96	25	96654	97244	3200	3793	9e-116	412
Contig0.4	contig00465	93.02	43	1	2	97406	97447	3943	3984	4e-10	62.1
Contig0.4	contig00473	92.10	1607	110	16	184560	186158	3399	1802	0.0	2248
Contig0.4	contig00490	85.40	877	95	28	181904	182769	5558	6412	0.0	880
Contig0.4	contig00490	85.32	831	97	24	181951	182769	3544	4361	0.0	835
Contig0.4	contig00503	79.59	2533	415	90	179178	181667	5412	7885	0.0	1720
Contig0.4	contig00503	80.26	152	12	13	178938	179080	5129	5271	3e-21	99.0
Contig0.4	contig00520	96.37	743	18	7	192932	193671	5947	6683	0.0	1214
Contig0.4	contig00520	98.66	224	3	0	193822	194045	6684	6907	2e-111	398
Contig0.4	contig00520	97.71	131	3	0	194335	194465	6908	7038	1e-59	226
Contig0.4	contig00545	87.84	773	80	14	182004	182769	2805	3570	0.0	894
Contig0.4	contig00545	90.59	170	5	7	120499	120668	1	159	2e-56	215
Contig0.4	contig00545	93.80	129	3	5	188857	188983	140	15	1e-48	189
Contig0.4	contig00545	90.07	141	7	7	192570	192706	140	3	1e-44	176
Contig0.4	contig00545	89.66	145	5	4	126185	126329	27	161	1e-44	176
Contig0.4	contig00545	86.84	76	4	4	133131	133202	7385	7458	9e-16	80.5
Contig0.4	contig00545	97.62	42	1	0	133161	133202	7541	7500	1e-13	73.1
Contig0.4	contig00545	100.00	30	0	0	3704	3733	7522	7493	1e-08	56.5
Contig0.4	contig00582	88.21	3071	293	64	67389	70422	6195	3157	0.0	3602
Contig0.4	contig00582	75.47	2426	457	121	71202	73558	2357	1	0.0	1057
Contig0.4	contig00608	97.98	6994	119	12	150587	157577	6975	1	0.0	1.212e+04
Contig0.4	contig00608	94.12	102	1	4	150710	150809	6711	6613	6e-37	150
Contig0.4	contig00608	94.00	100	1	4	150852	150948	6852	6755	8e-36	147
Contig0.4	contig00618	83.02	2456	308	84	89466	91845	3902	6324	0.0	2124
Contig0.4	contig00618	84.54	621	82	14	86682	87295	1251	1864	4e-173	603
Contig0.4	contig00618	79.30	314	38	22	86364	86667	794	1090	3e-50	195
Contig0.4	contig00635	85.45	1622	186	46	184560	186156	1514	3110	0.0	1642
Contig0.4	contig00635	97.06	102	2	1	181736	181836	523	624	4e-43	171
Contig0.4	contig00635	91.38	58	3	2	181729	181784	1457	1514	3e-15	78.7
Contig0.4	contig00649	98.69	5573	69	4	160739	166308	1030	6601	0.0	9884
Contig0.4	contig00649	97.60	250	6	0	160489	160738	344	593	7e-121	429
Contig0.4	contig00671	82.47	1751	257	49	179231	180955	5099	3373	0.0	1487
Contig0.4	contig00671	81.23	650	106	16	181019	181660	3358	2717	2e-145	510
Contig0.4	contig00745	95.28	614	25	4	44308	44919	5583	4972	0.0	970
Contig0.4	contig00745	93.77	321	10	6	54244	54563	312	1	3e-134	473
Contig0.4	contig00750	91.31	794	58	10	182012	182800	167	954	0.0	1074
Contig0.4	contig00805	85.11	927	115	20	187730	188644	1224	309	0.0	926
Contig0.4	contig00805	92.14	140	5	6	186916	187052	1396	1260	8e-50	193
Contig0.4	contig00847	98.14	2264	34	2	199513	201769	2263	1	0.0	3941
Contig0.4	contig00847	98.30	1937	32	1	197404	199339	5100	3164	0.0	3393
Contig0.4	contig00858	98.65	5030	61	7	66998	72023	5027	1	0.0	8905
Contig0.4	contig00866	98.91	4960	52	2	17470	22428	1	4959	0.0	8859
Contig0.4	contig00872	92.18	934	37	24	181768	182695	904	1	0.0	1288
Contig0.4	contig00917	90.00	2341	194	32	1151	3463	2	2330	0.0	2990
Contig0.4	contig01020	87.75	1371	122	43	184559	185906	2927	4274	0.0	1559
Contig0.4	contig01020	88.46	104	8	4	3629	3730	2903	2802	8e-29	122
Contig0.4	contig01020	89.00	100	7	4	140737	140834	2802	2899	3e-28	121
Contig0.4	contig01020	86.79	106	11	3	108279	108382	2798	2902	1e-26	115
Contig0.4	contig01020	90.11	91	4	4	8110	8197	2894	2806	5e-26	113
Contig0.4	contig01020	86.73	98	9	4	32066	32161	2899	2804	8e-24	106
Contig0.4	contig01020	85.26	95	12	2	133222	133315	2806	2899	5e-21	97.1
Contig0.4	contig01020	85.11	94	7	5	140630	140719	2896	2806	8e-19	89.8
Contig0.4	contig01020	85.53	76	4	6	3746	3817	2806	2878	8e-14	73.1
Contig0.4	contig01042	98.51	4175	54	2	10639	14807	4173	1	0.0	7360
Contig0.4	contig01066	85.40	808	80	32	183722	184510	2	790	0.0	804
Contig0.4	contig01117	98.54	3917	43	4	27180	31083	3916	1	0.0	6905
Contig0.4	contig01122	98.50	2739	41	0	37496	40234	2	2740	0.0	4831
Contig0.4	contig01122	96.65	956	22	10	40333	41287	2773	3719	0.0	1580
Contig0.4	contig01122	94.41	179	7	1	41394	41572	3719	3894	7e-74	272
Contig0.4	contig01168	98.43	3382	53	0	122783	126164	3736	355	0.0	5952
Contig0.4	contig01168	99.17	360	3	0	126328	126687	360	1	0.0	649
Contig0.4	contig01265	98.92	3431	37	0	93316	96746	3431	1	0.0	6131
Contig0.4	contig01300	95.29	786	35	2	182016	182800	3356	2572	0.0	1245
Contig0.4	contig01300	96.20	79	3	0	181745	181823	1319	1241	4e-31	130
Contig0.4	contig01300	96.20	79	3	0	181745	181823	2459	2381	4e-31	130
Contig0.4	contig01307	97.54	1710	33	9	103389	105091	1621	3328	0.0	2916
Contig0.4	contig01307	96.36	1702	44	10	101714	103407	2	1693	0.0	2784
Contig0.4	contig01310	93.01	830	50	8	181975	182800	907	82	0.0	1205
Contig0.4	contig01310	91.43	70	5	1	181720	181788	1932	1863	1e-20	95.3
Contig0.4	contig01311	96.38	2126	62	7	120667	122778	1197	3321	0.0	3485
Contig0.4	contig01311	97.25	1201	33	0	119295	120495	1	1201	0.0	2036
Contig0.4	contig01358	95.03	1409	48	15	52198	53588	1405	1	0.0	2194
Contig0.4	contig01359	97.59	1703	37	4	96748	98448	3207	1507	0.0	2915
Contig0.4	contig01359	96.83	1483	25	12	98436	99911	1468	1	0.0	2459
Contig0.4	contig01396	97.51	2130	49	4	118367	120495	1	2127	0.0	3637
Contig0.4	contig01396	97.81	1005	22	0	120667	121671	2123	3127	0.0	1735
Contig0.4	contig01435	96.77	682	16	6	62811	63489	1	679	0.0	1133
Contig0.4	contig01435	98.49	465	7	0	65485	65949	2586	3050	0.0	821
Contig0.4	contig01465	89.74	848	81	6	81434	82278	2158	1314	0.0	1079
Contig0.4	contig01465	87.74	571	64	6	1	568	1599	2166	0.0	662
Contig0.4	contig01469	94.29	1139	28	18	139470	140605	1	1105	0.0	1709
Contig0.4	contig01469	84.76	1214	163	22	142262	143465	1751	2952	0.0	1197
Contig0.4	contig01469	89.30	757	32	27	83478	84219	210	932	0.0	904
Contig0.4	contig01469	88.64	264	23	7	115759	116019	213	472	9e-87	315
Contig0.4	contig01469	98.11	53	1	0	140839	140891	1101	1153	4e-20	93.5
Contig0.4	contig01469	77.78	162	25	10	139473	139629	159	4	6e-19	89.8
Contig0.4	contig01469	100.00	35	0	0	139331	139365	124	158	1e-11	65.8
Contig0.4	contig01469	100.00	34	0	0	139332	139365	38	5	3e-11	63.9
Contig0.4	contig01611	86.99	2321	270	25	73795	76093	1	2311	0.0	2584
Contig0.4	contig01660	89.89	791	65	15	188967	189751	1737	2518	0.0	1003
Contig0.4	contig01660	96.40	584	18	3	181244	181825	1	583	0.0	959
Contig0.4	contig01660	98.80	250	3	0	182798	183047	717	966	3e-126	446
Contig0.4	contig01660	97.06	136	4	0	190509	190644	2571	2706	3e-61	230
Contig0.4	contig01660	95.40	87	2	2	183071	183156	1494	1579	2e-33	137
Contig0.4	contig01660	96.67	60	2	0	186241	186300	1610	1669	2e-22	100
Contig0.4	contig01660	95.16	62	0	3	88519	88579	1610	1669	1e-20	95.3
Contig0.4	contig01660	91.94	62	2	3	108154	108214	1610	1669	2e-17	84.2
Contig0.4	contig01660	94.00	50	3	0	3800	3849	1669	1620	4e-15	76.8
Contig0.4	contig01660	97.44	39	1	0	32066	32104	1699	1661	2e-12	67.6
Contig0.4	contig01660	95.12	41	2	0	108341	108381	1661	1701	9e-12	65.8
Contig0.4	contig01660	94.87	39	2	0	133277	133315	1661	1699	1e-10	62.1
Contig0.4	contig01660	94.87	39	2	0	140796	140834	1661	1699	1e-10	62.1
Contig0.4	contig01660	94.87	39	2	0	3633	3671	1699	1661	1e-10	62.1
Contig0.4	contig01660	97.14	35	1	0	140631	140665	1695	1661	4e-10	60.2
Contig0.4	contig01660	97.06	34	1	0	8110	8143	1694	1661	1e-09	58.4
Contig0.4	contig01661	94.71	1021	26	14	40102	41098	1	1017	0.0	1561
Contig0.4	contig01661	96.00	650	23	3	41411	42059	1246	1893	0.0	1053
Contig0.4	contig01661	96.26	588	20	2	42057	42643	1966	2552	0.0	963
Contig0.4	contig01661	97.89	190	2	2	41100	41288	1058	1246	1e-90	327
Contig0.4	contig01682	97.60	2667	60	4	136804	139469	2664	1	0.0	4567
Contig0.4	contig01682	100.00	34	0	0	139474	139507	105	138	3e-11	63.9
Contig0.4	contig01687	93.76	1298	54	20	84370	85649	1372	2660	0.0	1923
Contig0.4	contig01687	97.51	481	9	3	139595	140073	49	528	0.0	819
Contig0.4	contig01687	97.02	369	10	1	140064	140432	936	1303	1e-178	619
Contig0.4	contig01687	87.50	544	21	37	83360	83872	1	528	5e-168	584
Contig0.4	contig01687	94.21	363	12	2	83863	84216	936	1298	3e-156	545
Contig0.4	contig01687	89.06	265	21	8	115759	116019	138	398	5e-89	322
Contig0.4	contig01687	100.00	35	0	0	139473	139507	83	49	9e-12	65.8
Contig0.4	contig01687	100.00	34	0	0	139332	139365	49	82	3e-11	63.9
Contig0.4	contig01695	96.55	2089	66	3	106072	108155	2648	561	0.0	3454
Contig0.4	contig01695	97.71	567	11	1	108403	108969	566	2	0.0	974
Contig0.4	contig01701	97.87	2016	36	5	143066	145074	2644	629	0.0	3478
Contig0.4	contig01701	98.45	579	7	2	145071	145648	581	4	0.0	1018
Contig0.4	contig01709	86.75	747	85	14	182033	182772	1696	957	0.0	819
Contig0.4	contig01736	95.28	2584	108	8	56565	59139	2	2580	0.0	4084
Contig0.4	contig01740	99.07	2580	22	2	56564	59142	1	2579	0.0	4630
Contig0.4	contig01746	97.93	2319	45	3	78932	81249	2	2318	0.0	4013
Contig0.4	contig01746	95.65	138	6	0	82479	82616	2312	2449	5e-59	222
Contig0.4	contig01782	93.71	1669	75	29	189017	190669	1661	7	0.0	2473
Contig0.4	contig01782	92.02	426	28	6	185833	186255	2247	1825	8e-171	593
Contig0.4	contig01782	93.53	139	9	0	199338	199476	1684	1822	1e-54	207
Contig0.4	contig01783	98.00	2506	43	7	34669	37170	2506	4	0.0	4344
Contig0.4	contig01799	92.20	898	27	22	84211	85069	927	34	0.0	1230
Contig0.4	contig01799	91.99	612	29	17	139472	140073	2374	1773	0.0	841
Contig0.4	contig01799	86.73	618	30	41	83288	83872	2371	1773	0.0	640
Contig0.4	contig01799	94.88	371	9	7	140064	140433	1365	1004	4e-164	571
Contig0.4	contig01799	91.55	367	14	7	83863	84219	1365	1006	1e-139	490
Contig0.4	contig01799	82.27	485	38	38	115566	116019	2371	1904	3e-105	375
Contig0.4	contig01799	86.34	227	19	9	3626	3845	769	990	2e-63	237
Contig0.4	contig01799	85.78	232	20	11	88522	88746	1001	776	2e-62	233
Contig0.4	contig01799	85.41	233	23	10	108157	108382	1001	773	7e-62	231
Contig0.4	contig01799	76.51	166	19	15	139473	139629	2219	2373	5e-14	73.1
Contig0.4	contig01799	97.37	38	1	0	139328	139365	2335	2372	8e-12	65.8
Contig0.4	contig01799	100.00	34	0	0	139332	139365	2253	2220	3e-11	63.9
Contig0.4	contig01827	96.47	822	21	7	141399	142217	34	850	0.0	1351
Contig0.4	contig01845	92.41	817	56	6	181987	182800	895	82	0.0	1160
Contig0.4	contig01845	97.05	237	4	3	192932	193167	2189	2423	2e-111	396
Contig0.4	contig01845	95.65	69	3	0	3789	3857	1680	1748	1e-25	111
Contig0.4	contig01845	96.92	65	2	0	88526	88590	1744	1680	4e-25	110
Contig0.4	contig01845	93.55	62	4	0	108164	108225	1741	1680	4e-20	93.5
Contig0.4	contig01845	83.33	72	8	4	133266	133335	1680	1749	3e-11	63.9
Contig0.4	contig01845	100.00	29	0	0	140648	140676	1708	1680	2e-08	54.7
Contig0.4	contig01845	100.00	29	0	0	108330	108358	1680	1708	2e-08	54.7
Contig0.4	contig01845	100.00	29	0	0	140785	140813	1680	1708	2e-08	54.7
Contig0.4	contig01845	100.00	29	0	0	32087	32115	1708	1680	2e-08	54.7
Contig0.4	contig01845	100.00	29	0	0	3654	3682	1708	1680	2e-08	54.7
Contig0.4	contig01850	79.24	2172	342	106	108820	110935	8	2126	0.0	1411
Contig0.4	contig01850	97.89	285	4	2	111046	111330	2137	2419	3e-140	492
Contig0.4	contig01881	98.54	1096	15	1	2572	3666	1721	626	0.0	1934
Contig0.4	contig01881	97.94	630	13	0	3828	4457	630	1	0.0	1092
Contig0.4	contig01881	99.26	541	3	1	2012	2552	2393	1854	0.0	976
Contig0.4	contig01881	90.00	100	7	2	3635	3733	1751	1848	3e-30	126
Contig0.4	contig01881	89.11	101	8	2	140737	140836	1845	1747	5e-29	122
Contig0.4	contig01881	90.32	93	6	2	32070	32161	1753	1843	6e-28	119
Contig0.4	contig01881	88.00	100	9	3	133215	133313	1848	1751	8e-27	115
Contig0.4	contig01881	87.88	99	9	3	108280	108377	1847	1751	3e-26	113
Contig0.4	contig01881	89.89	89	7	2	8110	8197	1754	1841	3e-26	113
Contig0.4	contig01881	86.46	96	11	2	140625	140719	1747	1841	2e-23	104
Contig0.4	contig01881	86.30	73	8	2	3746	3817	1841	1770	1e-15	78.7
Contig0.4	contig01881	100.00	37	0	0	133282	133318	626	662	6e-13	69.4
Contig0.4	contig01881	97.30	37	1	0	32063	32099	662	626	3e-11	63.9
Contig0.4	contig01881	100.00	34	0	0	108346	108379	626	659	3e-11	63.9
Contig0.4	contig01881	100.00	34	0	0	140801	140834	626	659	3e-11	63.9
Contig0.4	contig01881	100.00	31	0	0	140630	140660	656	626	1e-09	58.4
Contig0.4	contig01881	100.00	29	0	0	8110	8138	654	626	2e-08	54.7
Contig0.4	contig01995	98.81	2263	20	7	32385	34644	2259	1	0.0	4023
Contig0.4	contig01997	83.58	1267	136	56	62812	64040	2	1234	0.0	1122
Contig0.4	contig02011	99.11	2243	20	0	89220	91462	2243	1	0.0	4032
Contig0.4	contig02027	97.52	727	15	3	116217	116941	1507	2232	0.0	1240
Contig0.4	contig02027	98.89	90	1	0	116128	116217	1	90	9e-41	161
Contig0.4	contig02048	97.91	1199	24	1	119297	120495	3	1200	0.0	2074
Contig0.4	contig02048	95.41	1003	46	0	120667	121669	1196	2198	0.0	1598
Contig0.4	contig02090	97.23	2199	20	21	4458	6655	1	2159	0.0	3685
Contig0.4	contig02110	96.39	2158	35	19	97780	99910	2143	2	0.0	3513
Contig0.4	contig02131	94.29	1628	83	10	131468	133089	2126	503	0.0	2483
Contig0.4	contig02131	96.09	511	19	1	133337	133847	510	1	0.0	832
Contig0.4	contig02132	96.50	1628	49	8	131467	133089	2127	503	0.0	2684
Contig0.4	contig02132	96.47	510	17	1	133337	133846	510	2	0.0	841
Contig0.4	contig02153	96.86	2104	31	15	97781	99852	2101	1	0.0	3487
Contig0.4	contig02173	98.90	2082	23	0	179162	181243	2082	1	0.0	3718
Contig0.4	contig02245	97.51	642	11	5	84431	85069	615	1254	0.0	1092
Contig0.4	contig02245	90.73	561	40	12	85094	85648	1470	2024	0.0	737
Contig0.4	contig02245	95.12	369	15	3	140064	140431	215	581	2e-166	579
Contig0.4	contig02245	90.88	373	22	8	83863	84224	215	586	9e-140	490
Contig0.4	contig02266	97.82	2018	40	4	128570	130585	2016	1	0.0	3480
Contig0.4	contig02270	98.46	2013	31	0	170278	172290	2013	1	0.0	3546
Contig0.4	contig02279	97.26	804	21	1	142262	143065	1204	2006	0.0	1362
Contig0.4	contig02279	94.64	56	3	0	141166	141221	592	647	1e-18	87.9
Contig0.4	contig02290	97.80	2002	39	5	54564	56563	1999	1	0.0	3448
Contig0.4	contig02343	98.57	1953	27	1	24155	26106	1953	1	0.0	3450
Contig0.4	contig02357	97.10	1242	26	5	60679	61920	709	1940	0.0	2085
Contig0.4	contig02357	95.77	709	13	11	53730	54436	1	694	0.0	1127
Contig0.4	contig02443	98.42	1896	21	5	177247	179140	1890	2	0.0	3326
Contig0.4	contig02497	97.72	923	21	0	76562	77484	924	2	0.0	1589
Contig0.4	contig02497	98.77	810	10	0	75500	76309	1863	1054	0.0	1441
Contig0.4	contig02564	99.29	1830	13	0	73669	75498	1830	1	0.0	3308
Contig0.4	contig02640	90.43	1704	121	37	189020	190705	1680	1	0.0	2206
Contig0.4	contig02640	98.10	105	2	0	140730	140834	1791	1687	2e-47	183
Contig0.4	contig02640	98.10	105	2	0	88642	88746	1791	1687	2e-47	183
Contig0.4	contig02640	96.30	108	4	0	3623	3730	1677	1784	7e-46	178
Contig0.4	contig02640	96.04	101	2	2	108282	108381	1784	1685	2e-41	163
Contig0.4	contig02640	96.88	96	3	0	32066	32161	1687	1782	7e-41	161
Contig0.4	contig02640	88.33	120	12	1	133222	133339	1780	1661	3e-35	143
Contig0.4	contig02640	88.30	94	4	5	140630	140719	1690	1780	3e-24	106
Contig0.4	contig02640	84.91	106	13	3	8094	8197	1676	1780	1e-23	104
Contig0.4	contig02640	84.69	98	7	6	76352	76446	1691	1783	1e-19	91.6
Contig0.4	contig02640	84.00	75	9	3	88562	88634	1708	1781	4e-13	69.4
Contig0.4	contig02655	98.71	1782	23	0	108971	110752	1	1782	0.0	3164
Contig0.4	contig02792	97.69	1041	22	2	2586	3625	1702	663	0.0	1788
Contig0.4	contig02792	98.50	600	9	0	3857	4456	601	2	0.0	1059
Contig0.4	contig02807	98.09	1415	24	1	6656	8070	1	1412	0.0	2460
Contig0.4	contig02807	99.52	209	1	0	8410	8618	1488	1696	5e-107	381
Contig0.4	contig02808	86.26	1419	150	42	33599	34995	300	1695	0.0	1498
Contig0.4	contig02820	96.93	1693	50	2	148895	150586	1692	1	0.0	2837
Contig0.4	contig02821	96.75	1691	50	5	148896	150584	2	1689	0.0	2813
Contig0.4	contig02862	98.94	1320	13	1	79949	81268	1675	357	0.0	2359
Contig0.4	contig02912	98.54	1645	24	0	72024	73668	1645	1	0.0	2905
Contig0.4	contig02915	97.99	1643	33	0	72025	73667	1644	2	0.0	2852
Contig0.4	contig02929	99.25	1598	11	1	158893	160489	1	1598	0.0	2883
Contig0.4	contig02931	98.88	1248	10	4	103845	105090	391	1636	0.0	2224
Contig0.4	contig02931	96.79	343	8	3	103514	103855	1	341	9e-164	569
Contig0.4	contig02934	96.33	1636	58	2	106071	107705	1635	1	0.0	2687
Contig0.4	contig03060	96.59	1173	39	1	152276	153447	5	1177	0.0	1943
Contig0.4	contig03060	96.54	289	10	0	153514	153802	1301	1589	2e-136	479
Contig0.4	contig03072	98.01	1409	26	2	1150	2557	1	1408	0.0	2446
Contig0.4	contig03072	87.38	103	9	4	140737	140836	1414	1515	5e-27	115
Contig0.4	contig03072	87.88	99	8	4	3635	3730	1511	1414	2e-26	113
Contig0.4	contig03072	88.42	95	7	4	32070	32161	1509	1416	6e-26	111
Contig0.4	contig03072	86.87	99	9	4	88649	88744	1414	1511	8e-25	108
Contig0.4	contig03072	85.58	104	11	4	76345	76446	1516	1415	3e-24	106
Contig0.4	contig03072	86.81	91	9	2	8110	8197	1508	1418	5e-22	99.0
Contig0.4	contig03072	85.15	101	7	5	108282	108377	1414	1511	2e-21	97.1
Contig0.4	contig03072	84.69	98	12	3	140625	140719	1515	1418	6e-21	95.3
Contig0.4	contig03072	84.21	95	11	4	133222	133313	1418	1511	3e-19	89.8
Contig0.4	contig03084	98.99	1582	14	2	174984	176564	1581	1	0.0	2832
Contig0.4	contig03246	90.08	1109	100	6	201129	202228	1512	405	0.0	1430
Contig0.4	contig03246	96.30	54	2	0	140627	140680	260	207	3e-19	89.8
Contig0.4	contig03246	93.10	58	2	2	140783	140838	209	266	1e-17	84.2
Contig0.4	contig03246	96.00	50	2	0	8110	8159	255	206	5e-17	82.4
Contig0.4	contig03246	94.34	53	2	1	133264	133315	209	261	2e-16	80.5
Contig0.4	contig03246	94.34	53	2	1	3633	3684	261	209	2e-16	80.5
Contig0.4	contig03246	95.83	48	2	0	32070	32117	256	209	6e-16	78.7
Contig0.4	contig03246	94.23	52	2	1	108329	108379	210	261	6e-16	78.7
Contig0.4	contig03279	97.81	593	13	0	193950	194542	1503	911	0.0	1024
Contig0.4	contig03338	98.25	1484	26	0	35690	37173	1484	1	0.0	2597
Contig0.4	contig03449	94.83	1470	44	21	40105	41571	4	1444	0.0	2265
Contig0.4	contig03477	99.37	1433	9	0	15700	17132	1	1433	0.0	2597
Contig0.4	contig03495	97.40	1425	35	2	116942	118365	1	1424	0.0	2425
Contig0.4	contig03531	98.51	1411	20	1	133848	135257	1	1411	0.0	2488
Contig0.4	contig03642	97.38	1376	34	2	166310	167684	2	1376	0.0	2340
Contig0.4	contig03658	99.05	1371	13	0	86318	87688	1	1371	0.0	2460
Contig0.4	contig03673	98.46	1365	21	0	147529	148893	1	1365	0.0	2405
Contig0.4	contig03815	98.33	1316	20	1	157578	158891	1317	2	0.0	2307
Contig0.4	contig03826	98.40	1313	21	0	157580	158892	1313	1	0.0	2309
Contig0.4	contig03845	97.68	1295	29	1	21129	22422	11	1305	0.0	2224
Contig0.4	contig03851	96.00	1325	30	13	126688	128010	1308	5	0.0	2132
Contig0.4	contig03872	97.00	1302	38	1	60618	61919	1	1301	0.0	2187
Contig0.4	contig03887	98.31	1300	22	0	31084	32383	1301	2	0.0	2279
Contig0.4	contig03887	95.96	99	4	0	3630	3728	322	224	5e-41	161
Contig0.4	contig03887	95.83	96	4	0	140739	140834	224	319	2e-39	156
Contig0.4	contig03887	94.85	97	5	0	88651	88747	224	320	3e-38	152
Contig0.4	contig03887	89.72	107	10	1	108273	108379	214	319	3e-33	135
Contig0.4	contig03887	83.84	99	8	5	76350	76445	317	224	9e-19	87.9
Contig0.4	contig03960	96.17	1044	37	3	115085	116126	238	1280	0.0	1703
Contig0.4	contig03960	88.02	776	63	27	82981	83741	413	1173	0.0	891
Contig0.4	contig03960	94.65	243	12	1	114687	114929	2	243	2e-105	375
Contig0.4	contig03960	90.57	265	16	9	139683	139942	913	1173	2e-95	342
Contig0.4	contig03970	94.93	1281	57	7	116943	118219	1277	1	0.0	1999
Contig0.4	contig04089	99.03	1243	9	3	167818	169058	1	1242	0.0	2226
Contig0.4	contig04092	96.34	738	24	3	181244	181979	1242	506	0.0	1210
Contig0.4	contig04092	96.04	530	21	0	182015	182544	530	1	0.0	863
Contig0.4	contig04130	97.53	1054	26	0	196347	197400	1057	4	0.0	1803
Contig0.4	contig04130	99.26	135	1	0	196093	196227	1230	1096	5e-66	244
Contig0.4	contig04152	98.24	795	14	0	196373	197167	431	1225	0.0	1391
Contig0.4	contig04152	92.16	255	14	5	88519	88770	153	404	2e-99	355
Contig0.4	contig04152	91.27	252	20	2	133087	133337	152	402	2e-95	342
Contig0.4	contig04152	90.87	252	21	2	108153	108402	152	403	8e-94	337
Contig0.4	contig04152	92.89	225	14	2	3630	3853	383	160	2e-90	326
Contig0.4	contig04152	86.42	243	25	8	114853	115092	139	376	2e-70	259
Contig0.4	contig04152	100.00	137	0	0	196091	196227	1	137	8e-69	254
Contig0.4	contig04152	90.96	188	13	4	140648	140834	196	380	1e-67	250
Contig0.4	contig04152	94.95	99	5	0	32063	32161	383	285	2e-39	156
Contig0.4	contig04152	80.63	191	21	12	140630	140813	377	196	1e-32	134
Contig0.4	contig04152	76.16	281	35	25	133077	133341	413	149	3e-28	119
Contig0.4	contig04152	80.23	172	16	13	108197	108358	359	196	1e-26	113
Contig0.4	contig04152	78.61	187	26	11	8110	8289	375	196	5e-26	111
Contig0.4	contig04152	78.84	189	17	16	76352	76525	376	196	2e-24	106
Contig0.4	contig04152	78.95	171	22	10	3654	3817	196	359	8e-24	104
Contig0.4	contig04152	75.39	256	37	22	88519	88761	402	160	1e-22	100
Contig0.4	contig04152	84.42	77	3	5	32087	32159	196	267	1e-12	67.6
Contig0.4	contig04175	98.19	1218	22	0	169059	170276	1	1218	0.0	2128
Contig0.4	contig04176	97.87	1219	24	2	169060	170277	1218	1	0.0	2106
Contig0.4	contig04180	85.01	807	87	30	183721	184510	1	790	0.0	789
Contig0.4	contig04186	96.57	728	20	5	65484	66207	430	1156	0.0	1201
Contig0.4	contig04187	97.93	965	20	0	31085	32049	2	966	0.0	1672
Contig0.4	contig04187	98.58	211	3	0	32174	32384	1006	1216	6e-105	374
Contig0.4	contig04297	96.81	1191	34	4	190605	191793	1191	3	0.0	1986
Contig0.4	contig04378	96.87	479	14	1	139595	140073	1119	642	0.0	800
Contig0.4	contig04378	87.43	541	28	31	83358	83872	1168	642	6e-169	586
Contig0.4	contig04378	96.62	237	4	4	140064	140299	234	1	5e-110	390
Contig0.4	contig04378	83.45	411	25	36	115637	116019	1168	773	2e-95	342
Contig0.4	contig04378	91.56	237	7	9	83863	84089	234	1	3e-87	315
Contig0.4	contig04378	100.00	35	0	0	139473	139507	1085	1119	4e-12	65.8
Contig0.4	contig04378	100.00	34	0	0	139332	139365	1119	1086	1e-11	63.9
Contig0.4	contig04383	97.76	581	13	0	145071	145651	581	1	0.0	1002
Contig0.4	contig04383	96.04	530	17	4	144547	145074	1162	635	0.0	859
Contig0.4	contig04432	97.58	1158	28	0	111759	112916	1158	1	0.0	1984
Contig0.4	contig04510	98.07	1142	20	2	38210	39350	3	1143	0.0	1986
Contig0.4	contig04511	97.72	1140	26	0	38208	39347	1	1140	0.0	1962
Contig0.4	contig04553	96.81	720	23	0	182050	182769	1135	416	0.0	1203
Contig0.4	contig04553	79.41	238	31	14	189308	189536	235	7	3e-38	152
Contig0.4	contig04575	96.07	839	31	2	182015	182852	994	157	0.0	1365
Contig0.4	contig04575	91.36	162	14	0	181818	181979	1131	970	2e-59	222
Contig0.4	contig04575	96.05	76	2	1	183071	183145	140	65	2e-29	122
Contig0.4	contig04575	93.75	64	3	1	181732	181794	64	1	5e-21	95.3
Contig0.4	contig04586	91.97	598	28	17	139489	140078	1020	435	0.0	821
Contig0.4	contig04586	86.63	606	30	38	83303	83877	1020	435	5e-180	623
Contig0.4	contig04586	82.77	470	30	41	115581	116019	1020	571	2e-104	372
Contig0.4	contig04586	100.00	35	0	0	139473	139507	884	918	4e-12	65.8
Contig0.4	contig04586	100.00	34	0	0	139332	139365	918	885	1e-11	63.9
Contig0.4	contig04586	100.00	32	0	0	140064	140095	32	1	2e-10	60.2
Contig0.4	contig04657	98.11	1114	15	6	121672	122782	1111	1	0.0	1936
Contig0.4	contig04703	98.36	1100	17	1	173625	174723	1100	1	0.0	1930
Contig0.4	contig04765	98.71	1087	13	1	135718	136803	1087	1	0.0	1929
Contig0.4	contig04778	97.98	1087	18	4	146442	147526	1087	3	0.0	1882
Contig0.4	contig04779	97.97	1085	22	0	146443	147527	2	1086	0.0	1882
Contig0.4	contig04814	97.67	1072	23	2	127492	128562	1078	8	0.0	1840
Contig0.4	contig04834	96.39	1080	33	6	118220	119294	1079	1	0.0	1773
Contig0.4	contig04857	97.03	1077	28	4	137238	138312	1075	1	0.0	1808
Contig0.4	contig04858	97.85	1071	21	2	137239	138308	1074	5	0.0	1849
Contig0.4	contig04892	96.30	945	24	9	34749	35685	122	1063	0.0	1541
Contig0.4	contig05028	98.08	1043	19	1	111379	112420	1044	2	0.0	1814
Contig0.4	contig05062	98.36	1039	16	1	22821	23859	1038	1	0.0	1823
Contig0.4	contig05113	98.36	1035	12	5	96747	97778	1	1033	0.0	1812
Contig0.4	contig05208	97.64	1017	20	4	34675	35689	1015	1	0.0	1742
Contig0.4	contig05231	97.82	1008	20	2	100763	101769	2	1008	0.0	1738
Contig0.4	contig05333	96.88	802	25	0	196365	197166	803	2	0.0	1343
Contig0.4	contig05333	98.52	135	2	0	196093	196227	993	859	2e-64	239
Contig0.4	contig05423	98.46	976	15	0	105092	106067	1	976	0.0	1720
Contig0.4	contig05508	98.34	961	15	1	102282	103241	1	961	0.0	1685
Contig0.4	contig05571	97.38	956	21	4	101328	102281	1	954	0.0	1624
Contig0.4	contig05627	97.88	945	20	0	79004	79948	945	1	0.0	1635
Contig0.4	contig05630	98.41	942	15	0	79006	79947	943	2	0.0	1657
Contig0.4	contig05689	98.60	927	13	0	66999	67925	933	7	0.0	1640
Contig0.4	contig05811	94.80	923	39	5	60619	61540	2	916	0.0	1430
Contig0.4	contig05832	97.99	747	14	1	138313	139059	1	746	0.0	1295
Contig0.4	contig05832	87.80	82	2	7	82447	82527	839	913	2e-19	89.8
Contig0.4	contig05872	97.58	908	20	2	172481	173387	1	907	0.0	1554
Contig0.4	contig05923	98.78	903	7	3	92160	93062	899	1	0.0	1604
Contig0.4	contig05947	92.61	609	23	18	139472	140071	791	196	0.0	856
Contig0.4	contig05947	86.81	614	29	40	83288	83870	788	196	0.0	638
Contig0.4	contig05947	82.40	483	37	37	115566	116019	788	325	3e-106	377
Contig0.4	contig05947	97.37	38	1	0	139328	139365	752	789	3e-12	65.8
Contig0.4	contig05983	97.53	891	22	0	14808	15698	1	891	0.0	1524
Contig0.4	contig05984	98.32	891	15	0	14809	15699	2	892	0.0	1563
Contig0.4	contig05991	98.10	893	14	1	6657	7549	2	891	0.0	1552
Contig0.4	contig05998	99.10	890	8	0	61921	62810	890	1	0.0	1600
Contig0.4	contig06076	98.40	877	12	2	113269	114144	1	876	0.0	1541
Contig0.4	contig06095	98.97	873	9	0	113270	114142	1	873	0.0	1563
Contig0.4	contig06138	98.85	868	10	0	8620	9487	868	1	0.0	1548
Contig0.4	contig06165	87.37	744	82	12	182033	182770	4	741	0.0	843
Contig0.4	contig06216	91.97	735	29	15	41913	42646	858	153	0.0	1003
Contig0.4	contig06313	96.95	491	13	2	192932	193422	489	1	0.0	822
Contig0.4	contig06330	96.75	831	27	0	87689	88519	843	13	0.0	1386
Contig0.4	contig06424	96.71	730	24	0	130641	131370	99	828	0.0	1216
Contig0.4	contig06594	97.39	806	21	0	87689	88494	806	1	0.0	1373
Contig0.4	contig06607	98.49	465	7	0	65484	65948	339	803	0.0	821
Contig0.4	contig06616	98.25	802	14	0	167016	167817	1	802	0.0	1404
Contig0.4	contig06630	97.44	780	20	0	130593	131372	22	801	0.0	1330
Contig0.4	contig06633	98.25	800	14	0	126689	127488	800	1	0.0	1400
Contig0.4	contig06752	99.62	784	3	0	59143	59926	1	784	0.0	1432
Contig0.4	contig06753	98.72	784	10	0	195135	195918	784	1	0.0	1393
Contig0.4	contig06765	98.59	782	11	0	195136	195917	783	2	0.0	1384
Contig0.4	contig06807	98.04	765	13	1	142299	143063	765	3	0.0	1328
Contig0.4	contig06885	98.18	768	14	0	145674	146441	768	1	0.0	1341
Contig0.4	contig06992	99.07	753	7	0	66245	66997	753	1	0.0	1352
Contig0.4	contig07018	99.47	751	4	0	39351	40101	1	751	0.0	1365
Contig0.4	contig07196	95.17	538	24	2	182007	182543	538	2	0.0	848
Contig0.4	contig07293	96.91	713	22	0	37495	38207	1	713	0.0	1195
Contig0.4	contig07307	97.72	483	11	0	192937	193419	486	4	0.0	832
Contig0.4	contig07337	97.60	707	17	0	166309	167015	1	707	0.0	1212
Contig0.4	contig07417	97.84	693	13	2	91467	92158	693	2	0.0	1195
Contig0.4	contig07428	99.86	696	1	0	111061	111756	696	1	0.0	1280
Contig0.4	contig07462	98.55	691	10	0	59927	60617	1	691	0.0	1221
Contig0.4	contig07525	97.66	683	12	4	176565	177245	682	2	0.0	1170
Contig0.4	contig07526	98.83	682	6	2	176566	177246	681	1	0.0	1214
Contig0.4	contig07626	97.15	667	17	2	167018	167683	3	668	0.0	1125
Contig0.4	contig07655	98.80	665	8	0	111757	112421	665	1	0.0	1184
Contig0.4	contig07754	98.93	562	5	1	9495	10056	643	83	0.0	1003
Contig0.4	contig08021	99.35	620	4	0	9488	10107	620	1	0.0	1123
Contig0.4	contig08060	99.02	613	6	0	191183	191795	613	1	0.0	1099
Contig0.4	contig08123	98.26	459	8	0	201771	202229	603	145	0.0	804
Contig0.4	contig08238	98.98	590	6	0	194545	195134	590	1	0.0	1057
Contig0.4	contig08344	99.48	575	3	0	2011	2585	1	575	0.0	1046
Contig0.4	contig08382	98.24	568	10	0	7551	8118	568	1	0.0	994
Contig0.4	contig08383	97.88	566	12	0	7550	8115	569	4	0.0	979
Contig0.4	contig08416	97.70	566	10	3	108406	108970	1	564	0.0	970
Contig0.4	contig08482	97.84	555	12	0	128015	128569	555	1	0.0	959
Contig0.4	contig08492	96.75	554	18	0	76881	77434	1	554	0.0	924
Contig0.4	contig08493	95.84	553	21	2	76882	77433	2	553	0.0	893
Contig0.4	contig08522	97.64	551	13	0	77847	78397	551	1	0.0	946
Contig0.4	contig08523	97.27	549	15	0	77848	78396	550	2	0.0	931
Contig0.4	contig08525	96.18	550	17	4	190682	191229	4	551	0.0	896
Contig0.4	contig08664	99.13	460	4	0	201770	202229	536	77	0.0	828
Contig0.4	contig08688	99.62	533	2	0	78398	78930	533	1	0.0	974
Contig0.4	contig08709	97.55	530	13	0	10109	10638	530	1	0.0	907
Contig0.4	contig08718	97.35	529	14	0	10109	10637	530	2	0.0	900
Contig0.4	contig08735	97.63	506	11	1	26666	27171	528	24	0.0	867
Contig0.4	contig08747	96.76	524	15	2	127492	128014	523	1	0.0	872
Contig0.4	contig08756	96.72	519	17	0	182049	182567	525	7	0.0	865
Contig0.4	contig08758	98.67	526	5	2	100762	101286	1	525	0.0	931
Contig0.4	contig08847	98.24	511	9	0	26669	27179	511	1	0.0	894
Contig0.4	contig08911	97.83	506	7	2	101773	102278	505	4	0.0	870
Contig0.4	contig08982	99.39	494	3	0	112422	112915	1	494	0.0	896
Contig0.4	contig09115	96.87	479	11	4	190706	191182	1	477	0.0	798
Contig0.4	contig09269	98.47	458	7	0	135259	135716	458	1	0.0	808
Contig0.4	contig09271	98.91	458	5	0	135258	135715	459	2	0.0	819
Contig0.5	contig00003	76.44	2211	389	124	50286	52431	73319	75462	0.0	1075
Contig0.5	contig00004	88.34	3884	368	84	108987	112830	15113	18951	0.0	4584
Contig0.5	contig00004	86.12	2299	235	65	112920	115196	19078	21314	0.0	2401
Contig0.5	contig00004	90.11	1577	149	7	115190	116763	21396	22968	0.0	2041
Contig0.5	contig00004	76.10	1000	178	58	118482	119452	24882	25849	4e-131	466
Contig0.5	contig00010	86.76	589	64	14	89564	90145	31177	30596	0.0	643
Contig0.5	contig00010	74.92	1535	255	104	102425	103894	25711	24242	3e-166	582
Contig0.5	contig00010	72.90	1524	327	83	106900	108380	46327	44847	1e-125	448
Contig0.5	contig00028	81.11	2133	337	65	134150	136249	11481	13580	0.0	1646
Contig0.5	contig00028	89.67	368	12	19	10797	11154	41324	41675	3e-125	446
Contig0.5	contig00028	74.19	1170	220	76	9021	10149	39548	40676	3e-115	412
Contig0.5	contig00028	86.53	297	23	16	3828	4118	34325	34610	1e-84	311
Contig0.5	contig00028	89.27	233	8	11	3677	3905	34287	34506	4e-74	276
[truncated: 13,372 more rows]
