# Supplementary material for: Expansion of intestinal Prevotella copri correlates with enhanced susceptibility to arthritis
Source: eLife. 2013 Nov 5;2:e01202. doi: 10.7554/eLife.01202 (PMC3816614; doi:10.7554/eLife.01202)
Supplement: Figure 2—source data 1. — DOI: http://dx.doi.org/10.7554/eLife.01202.010 [file elife01202s003.zip › Figure_2/Patient_Assemblies/Pcopri_Filtered/Subject_089B_FE.kept]

contig00001
contig00016
contig00054
contig00061
contig00065
contig00100
contig00109
contig00117
contig00119
contig00138
contig00139
contig00142
contig00168
contig00174
contig00182
contig00185
contig00191
contig00192
contig00199
contig00203
contig00220
contig00230
contig00233
contig00247
contig00253
contig00272
contig00279
contig00291
contig00296
contig00300
contig00305
contig00306
contig00307
contig00313
contig00321
contig00328
contig00336
contig00347
contig00348
contig00350
contig00352
contig00360
contig00361
contig00368
contig00369
contig00370
contig00376
contig00379
contig00381
contig00382
contig00394
contig00400
contig00408
contig00409
contig00410
contig00416
contig00418
contig00419
contig00427
contig00428
contig00440
contig00441
contig00443
contig00444
contig00445
contig00447
contig00457
contig00471
contig00483
contig00485
contig00490
contig00496
contig00498
contig00505
contig00524
contig00528
contig00531
contig00532
contig00544
contig00551
contig00560
contig00564
contig00565
contig00570
contig00588
contig00590
contig00592
contig00597
contig00601
contig00605
contig00608
contig00609
contig00621
contig00639
contig00643
contig00644
contig00648
contig00649
contig00662
contig00672
contig00673
contig00686
contig00695
contig00697
contig00702
contig00722
contig00725
contig00728
contig00738
contig00739
contig00771
contig00772
contig00778
contig00780
contig00782
contig00785
contig00792
contig00799
contig00802
contig00804
contig00808
contig00811
contig00812
contig00815
contig00816
contig00821
contig00825
contig00830
contig00836
contig00837
contig00839
contig00840
contig00844
contig00847
contig00857
contig00858
contig00860
contig00866
contig00872
contig00898
contig00903
contig00904
contig00912
contig00924
contig00933
contig00934
contig00939
contig00941
contig00944
contig00946
contig00948
contig00956
contig00960
contig00962
contig00963
contig00968
contig00971
contig00972
contig00977
contig00987
contig00994
contig01001
contig01004
contig01008
contig01009
contig01010
contig01011
contig01017
contig01027
contig01028
contig01038
contig01041
contig01042
contig01046
contig01055
contig01057
contig01060
contig01062
contig01063
contig01064
contig01069
contig01077
contig01078
contig01082
contig01084
contig01086
contig01088
contig01095
contig01099
contig01101
contig01107
contig01112
contig01117
contig01119
contig01120
contig01122
contig01124
contig01127
contig01128
contig01131
contig01132
contig01136
contig01137
contig01147
contig01153
contig01155
contig01156
contig01159
contig01165
contig01166
contig01168
contig01169
contig01171
contig01177
contig01185
contig01186
contig01188
contig01191
contig01193
contig01206
contig01207
contig01208
contig01212
contig01215
contig01216
contig01225
contig01226
contig01229
contig01239
contig01240
contig01244
contig01253
contig01262
contig01263
contig01265
contig01268
contig01270
contig01273
contig01275
contig01280
contig01297
contig01301
contig01307
contig01308
contig01311
contig01316
contig01321
contig01325
contig01329
contig01334
contig01341
contig01345
contig01347
contig01348
contig01350
contig01353
contig01355
contig01359
contig01365
contig01366
contig01368
contig01369
contig01375
contig01380
contig01382
contig01391
contig01396
contig01406
contig01413
contig01418
contig01422
contig01423
contig01424
contig01432
contig01435
contig01436
contig01439
contig01442
contig01444
contig01445
contig01448
contig01461
contig01475
contig01476
contig01482
contig01483
contig01486
contig01490
contig01495
contig01510
contig01524
contig01528
contig01533
contig01535
contig01537
contig01543
contig01548
contig01552
contig01553
contig01558
contig01560
contig01561
contig01569
contig01573
contig01574
contig01583
contig01586
contig01587
contig01589
contig01591
contig01592
contig01596
contig01602
contig01606
contig01609
contig01610
contig01612
contig01614
contig01619
contig01621
contig01627
contig01634
contig01637
contig01648
contig01652
contig01653
contig01655
contig01657
contig01663
contig01671
contig01676
contig01680
contig01682
contig01683
contig01687
contig01692
contig01693
contig01695
contig01697
contig01701
contig01727
contig01732
contig01734
contig01737
contig01740
contig01742
contig01746
contig01747
contig01751
contig01754
contig01758
contig01760
contig01761
contig01768
contig01770
contig01771
contig01779
contig01783
contig01787
contig01796
contig01806
contig01816
contig01817
contig01828
contig01829
contig01831
contig01832
contig01836
contig01838
contig01841
contig01842
contig01853
contig01855
contig01860
contig01864
contig01867
contig01870
contig01874
contig01875
contig01877
contig01881
contig01882
contig01885
contig01895
contig01905
contig01910
contig01915
contig01918
contig01921
contig01923
contig01928
contig01941
contig01945
contig01946
contig01953
contig01955
contig01964
contig01972
contig01974
contig01981
contig01985
contig01987
contig01989
contig01990
contig01991
contig01992
contig01995
contig01999
contig02001
contig02007
contig02008
contig02009
contig02011
contig02013
contig02015
contig02016
contig02019
contig02027
contig02030
contig02031
contig02038
contig02039
contig02040
contig02043
contig02048
contig02050
contig02053
contig02059
contig02061
contig02063
contig02066
contig02067
contig02082
contig02089
contig02090
contig02092
contig02093
contig02095
contig02100
contig02102
contig02114
contig02124
contig02125
contig02126
contig02139
contig02142
contig02147
contig02148
contig02155
contig02163
contig02167
contig02172
contig02173
contig02177
contig02180
contig02185
contig02194
contig02196
contig02198
contig02201
contig02202
contig02213
contig02217
contig02218
contig02220
contig02222
contig02224
contig02231
contig02240
contig02241
contig02242
contig02245
contig02246
contig02248
contig02249
contig02251
contig02254
contig02256
contig02259
contig02264
contig02265
contig02266
contig02270
contig02274
contig02275
contig02279
contig02281
contig02285
contig02289
contig02290
contig02292
contig02293
contig02294
contig02302
contig02306
contig02310
contig02312
contig02318
contig02321
contig02323
contig02330
contig02331
contig02335
contig02342
contig02343
contig02345
contig02351
contig02352
contig02357
contig02359
contig02360
contig02363
contig02364
contig02366
contig02369
contig02371
contig02375
contig02376
contig02389
contig02393
contig02397
contig02398
contig02406
contig02408
contig02414
contig02415
contig02416
contig02424
contig02425
contig02427
contig02436
contig02443
contig02445
contig02446
contig02451
contig02452
contig02453
contig02456
contig02471
contig02483
contig02492
contig02497
contig02508
contig02525
contig02527
contig02529
contig02530
contig02531
contig02532
contig02536
contig02537
contig02538
contig02546
contig02550
contig02554
contig02555
contig02557
contig02558
contig02563
contig02564
contig02577
contig02587
contig02590
contig02596
contig02597
contig02600
contig02608
contig02611
contig02631
contig02638
contig02642
contig02650
contig02655
contig02659
contig02662
contig02667
contig02671
contig02674
contig02676
contig02681
contig02696
contig02703
contig02704
contig02724
contig02728
contig02729
contig02730
contig02732
contig02742
contig02747
contig02751
contig02753
contig02758
contig02768
contig02780
contig02781
contig02789
contig02790
contig02792
contig02795
contig02796
contig02807
contig02815
contig02818
contig02823
contig02826
contig02829
contig02836
contig02849
contig02856
contig02862
contig02863
contig02865
contig02866
contig02872
contig02874
contig02876
contig02881
contig02888
contig02900
contig02901
contig02908
contig02910
contig02912
contig02915
contig02921
contig02922
contig02925
contig02926
contig02928
contig02929
contig02931
contig02935
contig02937
contig02940
contig02942
contig02945
contig02946
contig02954
contig02965
contig02972
contig02973
contig02974
contig02988
contig03002
contig03004
contig03006
contig03007
contig03010
contig03016
contig03017
contig03018
contig03027
contig03031
contig03038
contig03046
contig03050
contig03061
contig03063
contig03067
contig03071
contig03072
contig03080
contig03082
contig03084
contig03090
contig03101
contig03104
contig03115
contig03118
contig03123
contig03129
contig03133
contig03134
contig03135
contig03136
contig03137
contig03142
contig03149
contig03154
contig03155
contig03157
contig03164
contig03167
contig03168
contig03173
contig03180
contig03186
contig03190
contig03191
contig03193
contig03214
contig03215
contig03216
contig03218
contig03236
contig03249
contig03253
contig03254
contig03256
contig03262
contig03266
contig03268
contig03272
contig03273
contig03274
contig03278
contig03279
contig03280
contig03293
contig03295
contig03300
contig03306
contig03307
contig03308
contig03313
contig03316
contig03317
contig03323
contig03327
contig03334
contig03338
contig03346
contig03358
contig03359
contig03362
contig03367
contig03376
contig03386
contig03387
contig03402
contig03407
contig03409
contig03420
contig03423
contig03435
contig03440
contig03455
contig03457
contig03459
contig03463
contig03465
contig03476
contig03477
contig03483
contig03484
contig03495
contig03504
contig03511
contig03525
contig03531
contig03536
contig03552
contig03553
contig03554
contig03557
contig03559
contig03560
contig03562
contig03564
contig03565
contig03571
contig03572
contig03582
contig03588
contig03590
contig03591
contig03592
contig03610
contig03611
contig03613
contig03616
contig03617
contig03618
contig03621
contig03623
contig03627
contig03632
contig03639
contig03642
contig03649
contig03650
contig03658
contig03659
contig03660
contig03672
contig03673
contig03675
contig03677
contig03680
contig03688
contig03700
contig03713
contig03719
contig03720
contig03724
contig03739
contig03742
contig03744
contig03747
contig03765
contig03767
contig03774
contig03780
contig03781
contig03783
contig03786
contig03788
contig03791
contig03792
contig03797
contig03802
contig03805
contig03807
contig03810
contig03811
contig03814
contig03815
contig03821
contig03826
contig03827
contig03830
contig03831
contig03839
contig03840
contig03843
contig03845
contig03850
contig03852
contig03867
contig03871
contig03872
contig03878
contig03882
contig03887
contig03908
contig03909
contig03916
contig03937
contig03938
contig03941
contig03952
contig03954
contig03961
contig03964
contig03965
contig03977
contig03978
contig03982
contig03985
contig03998
contig03999
contig04003
contig04007
contig04011
contig04014
contig04023
contig04029
contig04037
contig04038
contig04050
contig04052
contig04053
contig04058
contig04062
contig04063
contig04065
contig04072
contig04081
contig04089
contig04090
contig04091
contig04092
contig04096
contig04098
contig04101
contig04102
contig04116
contig04117
contig04118
contig04125
contig04129
contig04130
contig04133
contig04135
contig04147
contig04151
contig04152
contig04153
contig04155
contig04162
contig04164
contig04169
contig04173
contig04175
contig04176
contig04183
contig04187
contig04194
contig04200
contig04210
contig04215
contig04216
contig04219
contig04225
contig04229
contig04230
contig04235
contig04244
contig04245
contig04246
contig04248
contig04249
contig04252
contig04261
contig04267
contig04274
contig04283
contig04287
contig04288
contig04290
contig04294
contig04302
contig04317
contig04326
contig04329
contig04342
contig04346
contig04352
contig04355
contig04357
contig04360
contig04363
contig04369
contig04370
contig04377
contig04383
contig04392
contig04406
contig04412
contig04420
contig04431
contig04432
contig04437
contig04443
contig04447
contig04448
contig04451
contig04464
contig04478
contig04480
contig04487
contig04489
contig04493
contig04508
contig04510
contig04511
contig04516
contig04522
contig04525
contig04527
contig04533
contig04537
contig04544
contig04549
contig04551
contig04552
contig04554
contig04555
contig04563
contig04564
contig04565
contig04578
contig04608
contig04617
contig04639
contig04649
contig04656
contig04657
contig04658
contig04659
contig04663
contig04668
contig04669
contig04675
contig04684
contig04690
contig04691
contig04696
contig04703
contig04704
contig04705
contig04706
contig04708
contig04719
contig04728
contig04729
contig04733
contig04736
contig04737
contig04745
contig04749
contig04754
contig04762
contig04763
contig04765
contig04768
contig04778
contig04779
contig04796
contig04799
contig04803
contig04814
contig04825
contig04830
contig04833
contig04843
contig04844
contig04845
contig04857
contig04858
contig04876
contig04878
contig04879
contig04885
contig04893
contig04898
contig04923
contig04933
contig04939
contig04951
contig04955
contig04957
contig04959
contig04965
contig04966
contig04972
contig04973
contig04974
contig04978
contig04982
contig04985
contig04990
contig04994
contig04995
contig05000
contig05008
contig05012
contig05014
contig05028
contig05030
contig05037
contig05039
contig05040
contig05044
contig05050
contig05051
contig05053
contig05054
contig05055
contig05056
contig05058
contig05062
contig05070
contig05071
contig05084
contig05085
contig05086
contig05087
contig05097
contig05099
contig05107
contig05108
contig05112
contig05113
contig05125
contig05127
contig05136
contig05137
contig05144
contig05146
contig05148
contig05155
contig05160
contig05161
contig05165
contig05178
contig05193
contig05208
contig05215
contig05218
contig05219
contig05226
contig05231
contig05232
contig05233
contig05236
contig05245
contig05246
contig05257
contig05262
contig05265
contig05281
contig05287
contig05288
contig05306
contig05323
contig05332
contig05334
contig05339
contig05340
contig05357
contig05364
contig05381
contig05382
contig05387
contig05389
contig05391
contig05392
contig05397
contig05400
contig05401
contig05407
contig05409
contig05411
contig05423
contig05425
contig05426
contig05428
contig05430
contig05439
contig05444
contig05445
contig05450
contig05451
contig05455
contig05458
contig05460
contig05461
contig05470
contig05491
contig05495
contig05506
contig05507
contig05508
contig05516
contig05517
contig05518
contig05519
contig05522
contig05529
contig05553
contig05566
contig05571
contig05594
contig05595
contig05597
contig05622
contig05627
contig05630
contig05633
contig05640
contig05645
contig05653
contig05656
contig05663
contig05670
contig05689
contig05715
contig05717
contig05733
contig05736
contig05737
contig05759
contig05786
contig05788
contig05789
contig05791
contig05803
contig05814
contig05821
contig05823
contig05825
contig05828
contig05829
contig05831
contig05832
contig05837
contig05849
contig05853
contig05855
contig05856
contig05858
contig05859
contig05866
contig05872
contig05874
contig05876
contig05887
contig05889
contig05890
contig05901
contig05903
contig05914
contig05919
contig05921
contig05923
contig05924
contig05925
contig05927
contig05929
contig05932
contig05941
contig05949
contig05951
contig05958
contig05959
contig05977
contig05978
contig05980
contig05983
contig05984
contig05985
contig05991
contig05992
contig05997
contig05998
contig06008
contig06009
contig06018
contig06024
contig06032
contig06035
contig06043
contig06045
contig06052
contig06056
contig06059
contig06060
contig06066
contig06071
contig06076
contig06079
contig06094
contig06095
contig06102
contig06106
contig06110
contig06111
contig06134
contig06135
contig06136
contig06138
contig06139
contig06158
contig06159
contig06172
contig06173
contig06174
contig06175
contig06185
contig06201
contig06210
contig06215
contig06221
contig06223
contig06234
contig06238
contig06241
contig06242
contig06245
contig06247
contig06248
contig06254
contig06266
contig06267
contig06268
contig06278
contig06280
contig06285
contig06289
contig06293
contig06296
contig06300
contig06301
contig06302
contig06304
contig06314
contig06316
contig06317
contig06329
contig06333
contig06342
contig06344
contig06352
contig06361
contig06362
contig06376
contig06378
contig06379
contig06389
contig06400
contig06421
contig06429
contig06441
contig06457
contig06460
contig06467
contig06471
contig06476
contig06478
contig06479
contig06481
contig06486
contig06487
contig06493
contig06497
contig06502
contig06514
contig06515
contig06532
contig06535
contig06538
contig06552
contig06560
contig06562
contig06575
contig06580
contig06588
contig06594
contig06599
contig06601
contig06607
contig06608
contig06609
contig06610
contig06616
contig06626
contig06627
contig06630
contig06631
contig06633
contig06637
contig06639
contig06648
contig06650
contig06659
contig06660
contig06662
contig06674
contig06675
contig06680
contig06681
contig06692
contig06699
contig06710
contig06721
contig06723
contig06730
contig06739
contig06741
contig06752
contig06753
contig06755
contig06756
contig06760
contig06765
contig06767
contig06768
contig06771
contig06773
contig06778
contig06800
contig06807
contig06814
contig06826
contig06856
contig06860
contig06863
contig06877
contig06878
contig06880
contig06884
contig06885
contig06895
contig06896
contig06909
contig06910
contig06924
contig06925
contig06931
contig06932
contig06934
contig06939
contig06951
contig06959
contig06965
contig06983
contig06992
contig07001
contig07007
contig07009
contig07018
contig07033
contig07036
contig07037
contig07040
contig07046
contig07054
contig07055
contig07077
contig07080
contig07081
contig07086
contig07088
contig07096
contig07099
contig07119
contig07120
contig07129
contig07130
contig07138
contig07145
contig07153
contig07157
contig07166
contig07170
contig07174
contig07178
contig07190
contig07192
contig07198
contig07201
contig07202
contig07214
contig07215
contig07219
contig07220
contig07225
contig07227
contig07234
contig07235
contig07256
contig07273
contig07283
contig07284
contig07290
contig07291
contig07298
contig07300
contig07302
contig07307
contig07309
contig07317
contig07326
contig07337
contig07344
contig07352
contig07356
contig07365
contig07375
contig07376
contig07391
contig07393
contig07398
contig07399
contig07401
contig07410
contig07417
contig07421
contig07427
contig07428
contig07438
contig07442
contig07447
contig07452
contig07455
contig07461
contig07462
contig07467
contig07487
contig07488
contig07503
contig07521
contig07523
contig07525
contig07526
contig07535
contig07542
contig07543
contig07553
contig07571
contig07578
contig07581
contig07601
contig07602
contig07614
contig07626
contig07628
contig07637
contig07643
contig07655
contig07656
contig07672
contig07674
contig07689
contig07705
contig07713
contig07714
contig07722
contig07723
contig07729
contig07738
contig07741
contig07754
contig07755
contig07757
contig07769
contig07770
contig07774
contig07780
contig07805
contig07806
contig07837
contig07839
contig07843
contig07845
contig07846
contig07852
contig07853
contig07859
contig07871
contig07872
contig07885
contig07890
contig07893
contig07894
contig07905
contig07917
contig07930
contig07931
contig07951
contig07957
contig07984
contig08000
contig08001
contig08020
contig08021
contig08029
contig08035
contig08036
contig08041
contig08042
contig08046
contig08049
contig08051
contig08055
contig08060
contig08064
contig08067
contig08076
contig08082
contig08083
contig08084
contig08102
contig08117
contig08121
contig08123
contig08137
contig08139
contig08146
contig08156
contig08169
contig08173
contig08176
contig08178
contig08187
contig08193
contig08198
contig08202
contig08208
contig08210
contig08211
contig08213
contig08218
contig08221
contig08226
contig08238
contig08241
contig08251
contig08254
contig08263
contig08264
contig08274
contig08295
contig08296
contig08306
contig08327
contig08328
contig08344
contig08365
contig08367
contig08368
contig08379
contig08382
contig08383
contig08384
contig08386
contig08389
contig08391
contig08392
contig08396
contig08398
contig08400
contig08410
contig08416
contig08433
contig08436
contig08437
contig08457
contig08471
contig08474
contig08481
contig08482
contig08483
contig08484
contig08498
contig08499
contig08501
contig08510
contig08522
contig08523
contig08534
contig08535
contig08538
contig08540
contig08543
contig08552
contig08555
contig08570
contig08577
contig08578
contig08586
contig08588
contig08591
contig08594
contig08597
contig08600
contig08603
contig08604
contig08620
contig08626
contig08638
contig08639
contig08644
contig08645
contig08654
contig08655
contig08656
contig08664
contig08668
contig08669
contig08678
contig08687
contig08688
contig08691
contig08694
contig08702
contig08708
contig08709
contig08711
contig08718
contig08720
contig08732
contig08734
contig08735
contig08736
contig08741
contig08745
contig08756
contig08758
contig08762
contig08774
contig08775
contig08784
contig08786
contig08793
contig08794
contig08813
contig08831
contig08833
contig08847
contig08848
contig08849
contig08851
contig08852
contig08856
contig08860
contig08878
contig08885
contig08889
contig08893
contig08901
contig08911
contig08915
contig08926
contig08935
contig08941
contig08947
contig08965
contig08966
contig08969
contig08971
contig08972
contig08977
contig08978
contig08982
contig08986
contig08991
contig08997
contig08998
contig09009
contig09010
contig09025
contig09033
contig09051
contig09054
contig09066
contig09068
contig09084
contig09110
contig09124
contig09129
contig09132
contig09136
contig09139
contig09145
contig09150
contig09152
contig09157
contig09163
contig09170
contig09185
contig09187
contig09191
contig09193
contig09194
contig09206
contig09213
contig09216
contig09222
contig09229
contig09231
contig09232
contig09239
contig09240
contig09241
contig09242
contig09247
contig09268
contig09269
contig09270
contig09271
contig09272
contig09277
contig09285
contig09286
contig09287
contig09288
contig09302
contig09306
contig09309
contig09310
contig09320
contig09323
contig09325
contig09330
contig09333
contig09334
contig09359
contig09362
contig09366
contig09368
contig09370
contig09375
contig09377
contig09382
contig09383
contig09386
contig09388
contig09404
contig09407
contig09418
contig09419
contig09426
contig09432
contig09438
contig09440
contig09442
contig09450
contig09461
contig09465
contig09466
contig09471
contig09480
contig09481
contig09485
contig09492
contig09500
contig09501
contig09505
contig09506
contig09513
contig09528
contig09534
contig09535
contig09553
contig09559
contig09566
contig09570
contig09573
contig09588
contig09601
contig09605
contig09607
contig09608
contig09610
contig09615
contig09616
contig09618
contig09621
contig09628
contig09631
contig09639
contig09640
contig09646
contig09664
contig09680
contig09681
contig09682
contig09684
contig09693
contig09704
contig09706
contig09707
contig09721
contig09737
contig09741
contig09744
contig09747
contig09753
contig09770
contig09775
contig09781
contig09782
contig09802
contig09815
contig09836
contig09839
contig09840
contig09841
contig09852
contig09853
contig09856
contig09862
contig09864
contig09869
contig09872
contig09888
contig09889
contig09893
contig09904
contig09908
contig09909
contig09910
contig09929
contig09936
contig09938
contig09940
contig09942
contig09945
contig09956
contig09962
contig09964
contig09988
contig09997
contig09998
contig10001
contig10005
contig10010
contig10013
contig10019
contig10026
contig10049
contig10050
contig10056
contig10057
contig10059
contig10065
contig10066
contig10079
contig10095
contig10113
contig10115
contig10117
contig10126
contig10128
contig10134
contig10137
contig10139
contig10147
contig10152
contig10156
contig10158
contig10159
contig10190
contig10193
contig10197
contig10215
contig10217
contig10221
contig10223
contig10224
contig10229
contig10233
contig10241
contig10242
contig10248
contig10250
contig10267
contig10271
contig10274
contig10276
contig10280
contig10281
contig10282
contig10295
contig10298
contig10302
contig10310
contig10311
contig10315
contig10319
contig10324
contig10327
contig10328
contig10361
contig10370
contig10384
contig10387
contig10390
contig10398
contig10418
contig10419
contig10448
contig10479
contig10482
contig10485
contig10488
contig10497
contig10500
contig10524
contig10537
