# Supplementary material for: Expansion of intestinal Prevotella copri correlates with enhanced susceptibility to arthritis
Source: eLife. 2013 Nov 5;2:e01202. doi: 10.7554/eLife.01202 (PMC3816614; doi:10.7554/eLife.01202)
Supplement: Figure 2—source data 1. — DOI: http://dx.doi.org/10.7554/eLife.01202.010 [file elife01202s003.zip › Figure_2/Patient_Assemblies/Unfiltered/Subject_028B_FE.fa]

>contig00001  length=190652   numreads=22093
TGCTCGTTGAGGAGTGGGGTGGTAAGTATCAGTGCCAGGAAATCAGTGCCAAGAAGGGTA
TCGGTGTTCACGATCTGCTCGACAAGGTGCTCCTTGAGGCTGATATGCTCGACCTGAAGG
CTAACCCTAACCGTCGTGCTACAGGTACCATCATCGAGTCTTCTCTCGACAAGGGTCGTG
GATATGTTTCTACCGTATTGGTTGCCAACGGTACCTTGAAGGTAGGCGACATCGTTCTCG
CCGGTACTTCTTGGGGTCGTGTAAAGGCGATGTTCAATGAGCGTAATGCCAACATCAAGT
CAGCAGCTCCTGCAGAGCCAGCTATCATCCTCGGTTTGAATGGTGCGCCTACTGCAGGTG
ACCAGTTCCACGTAATCGAAACAGAGCAGGAGGCTCGCGAAATCGCCAACAAGCGTGAGC
AGCTGCAGCGTGAGCAGGGCTTGCGTACTCAGAAGCGCTTGACCCTGGGTGATATCTCTC
ACCGTATCGCACGTGGTGAGTTCCATGAGTTGAACGTCATCGTGAAGGGTGATACCGACG
GTTCTGTTGAGGCTTTGAGCGACTCATTCATCAAGCTTTCTACCGAGAAGGTTCAGGTGA
ACGTGGTGAACAAGGCTGTGGGTCAGATTTCAGAGAACGACGTGATGCTGGCATCTGCTT
CAGATGCAGTCATCGTTGGTTTCCAGGTTCGTCCATCTGCCGATGCTCGTAAGGCTGCCG
ACCGTGAGGGTGTTGAAATCAACACATACTCTATCATCTACGATGCTATCGACGATATCA
AGAGTGCGATGGTAGGTATGCTCGACAAGGTGAAGAAGGAAATCGTTACCGGTCAGGTTG
AGGTTAAGCAGACCTTCAAGATTTCTAAGGTGGGTACTATTGCCGGTGGTCTCGTTACCG
AGGGTAAGGTACACGCTAAGGATAAGGCTCGCGTCATCCGTGACGGTATCGTGATACGTA
CTGCTGAAATCGGTGCCTTGAAACGTTACAAGGACGATGTTAAGGAGGTGGTTACCGGTA
TGGAATGCGGTTTGAGCCTCGTCAACTACAACGATATCCAGGAGGGCGACGTTATCGAGA
CCTTCACTGAGATCGAGGTAGAGCAGAAGCTTTAATAAAGTGAAGAGTGAAGAACGAAAA
GTGAAGAATTCATTTGTTTTTCGCTCTATCATATATATAATAAGGTAGGGATGAGTCCTC
AGCGGCTTATCCCTATTTAGGGTTAAAATAACGAAAGGTTATTCTAAATAACAATGGCAG
AAATAGAGAAAGAACAGAATCAGGTTGTCAAGGATGTGATAGACCAGAAATACGAGTATG
GTTTTACCACCGATGTACATACTGAAATCATAGAAAAGGGTCTCAACGAGGATGTTGTGC
GCCTGATCTCGCAGAAGAAGGGAGAGCCAGACTGGATGCTCGAATTTCGTCTGAAAGCCT
ACAATTACTGGAAGACGCTCAAGGAGCCAAAGTGGGGACACGTTCACGTGCCACCTATTG
ACTACCAGGAGATTTCATACTATGCCGACCCTTTGGCAAAGAAGCCAAAAAACAAGGAGA
TTGATCCTGAGTTGGAGAAAACATTCGACAAACTCGGTATTCCTCTGGAGGAGCGTCTGG
CTTTGAGCGGTACCGCCGTAGATGCCATCATGGACTCTGTGTCGGTAAAGACTACTTTCA
AGGAGAAACTCCGTGAGAAGGGCGTCATCTTCTGCAGTATTGGTGAGGCTGTGAAGGAGC
ATCCTGATTTGGTAAGAGAGTATCTGGGAACCGTAGTTCCTTATCGTGATAACTTTTATG
CAGCCTTGAACAGTTGCGTATTCAGTGATGGCTCATTCGTCTATATTCCTAAGGGTGTCC
GCTGTCCGATGGAGTTGAGCAGTTACTTCCGCATCAATGCCCGTAACACCGGTCAGTTTG
AGCGTACATTGATTATCGCCGATGATGATGCCTACGTTTCTTACCTGGAGGGATGTACAG
CGCCAATGCGTGATGAGAACCAGCTCCATGCAGCTATCGTAGAGATTATCGTCAAGGATA
ATGCAGAGGTGAAATACTCTACCGTTCAGAACTGGTATCCTGGTGATGAGCATGGTAAGG
GTGGTGTGCTGAACCTGGTAACCAAGCGAGGCGACTTGCGTGGTGTGAACTCTAAGTTGA
GCTGGACTCAGGTAGAGACGGGTTCTGCGATTACCTGGAAGTATCCTTCCTGTATCTTGC
GTGGCGACAACTCTGTAGCTGAGTTCTATAGTGTAGCTGTTACCAACAACTATCAGGAGG
CCGATACAGGTACCAAGATGATTCACATGGGTAAGAACACCAAGAGTACCATCATCTCGA
AGGGTATTTCGGCTGGTCATAGCCAGAACTCCTATCGTGGTCTGGTTCGTGCCACATCCA
ATGCCGACAATGCACGCAACTACAGTTCCTGCGACTCTTTGTTGCTGGGCAGCGATTGTG
GAGCGCATACCTTCCCATATATGGATGCCCATAACGACACAGCCGTGTTCGAGCATGAGG
CAACTACCTCGAAGATTTCAGAAGACCAGCTCTTCTATTGCAATCAGCGAGGCATTCCTA
CCGAGGAGGCTGTCGGCTTGATCGTAAACGGTTATGCCAAGGATGTGCTCAACAAGTTGC
CTATGGAGTTTGCCGTTGAGGCACAGAAACTCCTGAGTGTTTCACTCGAAGGAACTGTAG
GATAAAAAATGAATAGAAAGTGAGGCTTGTGATGAAAAAGTGTATCTTGTTATTGCTGTT
GGCAGTGCATTTGAATGCTTTTGGTCAGATCCTTTCCAAGATAAGACCTGTAAATTTGAC
TGCTCAACAAGATTCGATTGTAAGAGGTTTTGCTTCTCAGTATAGGCCGATATATACTGT
TGATGGGCATTTTTATGGCTATTTTAAGTTGGATGCTTCTGCTCCATCTTCAACGGCTTC
TATCATGCTGCAAAATAACAGTGTTTCAGCTTTCTCACATGATATTATACTCTCTGGTGA
ATGTAGCTTCGTGGTGTTAGACCCTCCTCCTTTGTTTGAACAATGGGGGTGGACCAAGCC
ACCTACATTGTTAGAATCAGTATGTGATTTATTAATTGACACAATTTTATAACAATTATG
TTAGAGGTAAAGAATCTGCATGCTACTATTGCAGGCAAAGAAATATTGAAAGGTATCAAC
CTGACTATCAACGATGGTGAGATACATGCTATCATGGGACCTAACGGTTCCGGTAAGTCA
ACCTTGAGCGCTGTGCTCACAGGTAACCCTCTCTATACCGTAACCGAGGGTGAGGCTATC
TTCAACGGCAAGAACCTCCTGGATATGAAGCCAGAGGACCGTGCCCGTGAAGGCTTGTTC
CTCTCTTTCCAGTATCCGGTGGAGATTCCTGGCGTATCCATGACCAACTTTATGCGTGCG
GCTATCAATGCCAAGCGTGAGTATCAGGGTTTGGAACCATTGAATACAAGTGAATTCATG
AAGCTGATGCGTGAGAAGCGTGAGTTGGTGGAACTGGACAGCAAGTTGGCTCGCCGTTCA
GTAAACGAAGGTTTCTCGGGTGGTGAGAAGAAGCGCAACGAGATTTTCCAGATGGCAATG
TTGGAGCCAAAGCTCTCTATCCTCGATGAAACCGACTCTGGTCTCGACGTGGATGCGATG
CGTATTGTGGCTGACGGTGTAAACAAGATGCATACCGACAAGACTTCTGCCATTGTCATT
ACTCATTATGAGCGTCTGCTCGATATGATTAAGCCAAGTGTGGTTCACGTACTCTATAAG
GGTAGAATCGTGAAGACTGCCGGTCCTGAACTTGCCAAGGAGATTGAGGCTCGTGGCTAC
GACTGGATCAAGGCAGAAGTAGATGAGAAATAATAGGGAGGATGGCTATGCATTCAGAAA
AACAATATTTAGACTTGTATCAGTCTTCTTCGAGAATAATCAAGAAGAACAGTGCTGAGG
TGCTTAATGCGGTGCGCGATGCTGCGTTTGAGGACTTCCATCGTCTGGGCTTCCCTTCCC
GAAAGGTAGAAAGATACAAGTACACAGATATGAGCGCCATCTTCGAGCCAGATTATGGCT
TGAACTTGAACCGTCTGGAAATTCCGGTAGATCCATACGAGGCTTTCCGCTGCGATGTGC
CTAATCTGAGCACTTCGCTCTACTTCGTGGTGAACGATGCTTTTTATAACAAAGCTTTGC
CTAAAGTAGAGCTTCCGGAGGGCGTAATCGTGGACTCTTTGAACAAGATTGCTGCAGAAA
ACCCTGAATTCATCGGGAAATACTACGCTAAGATTGCCAAAACCGACGAAGATGGCATCA
CCGCATTGAATACATTCCTGGCACAGGATGGCTTGCTGATTTATGTTCCAAAGAATGTAA
AGGTAGAGCGAACTATTCAGGTCATCAATATTCTCCGTTCGGATGTAGATTTGATGGTAA
ACCGCCGTGTACTCATCGTGATGGAACAGGGTGCTGAGGCTAAGTTCCTCTTCTGCGACC
ATGCAGCCGATGACAAGAACTTCCTCGCAACCCAGGTTATCGAGGCATTCGTAGGCGAGA
ATGCCAGTCTCGACCTCTATTGCCTGGAGGAGACTCATTACAAGAACCGCCGTGTCAGCA
ACGTTTATATCGAGCAGCAGGCTAACAGCCGTGTAAACCATAACGTCATCACGCTTCATA
ACGGTATTACCCGCAACCGCCTCGACCTCGTATTCAAAGGCGAGGGGGCTGAGTGCTTCT
GCAATGGTTGTGTGATTGCCGACAAGAATCAGGTGGTTGATAACAATACGCTCATCGATC
ATCAGGTGGGTCATTGTACCAGCAACGAGCTTTATAAGTATGTACTCGATGGTGAGGCAC
GTGGTGCTTTTGCCGGTAGAGTGTTGGTTCGTCATGGTGCCCAGAAGACTACTTCTCAGG
AAACCAACCAGAACCTCTGTGCTACGAAGACAGCCCGTATGTTCACCCAGCCGATGCTGG
AGATTTATGCCGATGATGTGAAGTGTGCGCATGGAAGTACTGTAGGTCAGCTCAACGATG
CCGCATTGTTCTATATGCAGCAGCGTGGTGTGAGCCGCGAGGAGGCTAAGTTGCTCCTTC
AGTTTGCATTTATCAACGAAGTCATCGACAAGATGGAACTGGAGCCATTGCGTGATCGCC
TACATCATCTCGTAGAGAAGCGATTCCGTGGTGAACTCAATAAGTGTGAGGGCTGCAAGC
TTTGCAAGTAGATAATATCCTTTTAAAGGAGTTAAGTTCTTAAAAATATGTATGATATCA
ATCAAGTAAGAGCAGATTTCCCGATTTTATCGAGAAAGGTCTATGATAAGCCATTGGTGT
ATCTGGATAATGCGGCAACCACGCAGAAGCCATTGTGCGTGCTCGATGCCATGCGCGACG
AGTATCTCAATGTAAATGCCAATGTGCATCGTGGTGTTCACTATCTCTCTCAGCAGGCCA
CCGACCTTCATGAGGCAGCCCGCGAAACCGTGCGCAAGTTTATCAATGCGCCTAAGGTTG
AGGAAGTCATCTTTACCCGCGGTACTACAGAGAGTCTGAATCTCGTGGTTTCATCGTTCT
GCGATGCCTTTATGAGCGAGGGCGACGAGGTGATTATCTCTACCATGGAACATCACTCCA
ATATCGTGCCTTGGCAGTTGCAGGCTGCCAAGAAGGGAATTGCCATCCGTGTAATCCCTA
TCAACGATAAAGGTGAGATTAACCTCGATGAATTCGCCAATTTATTTACCGAACGCACCA
AAATCGTGAGCATTGCCCAGGTGAGCAACGTGCTCGGTACGGTGAATCCGGTAAAAGAGA
TGATAAAGATAGCTCATGAGCACGATGTGCCTGTCATGGTGGATGGCGCTCAGAGTACTC
CTCATTTTGCTGTGGATGTACAGGATATGGATTGCGATTTCTTCGCTTTCAGCGGACATA
AGATTTATGGTCCTACCGGTATCGGTGTGCTTTACGGCAAGGAAGAATGGCTCGACAAGT
TGCCTCCTTATCAGGGCGGTGGCGAAATGATTGAGAGCGTAAGTTTCGAGAAGACTACTT
TCGAGAAGTTGCCTTTCAAGTTCGAGGCTGGTACTCCTGATTATGTAGCTACCCATGGTC
TGGCAAAAGCCATCGATTATGTTTCTGCGCTCGGCATGGATAACATTGCCAAGCACGAGC
AGGAACTCACCCGCTACTGTATGGAGCAGATGCGAACCATCGATGGAATCAGGCTTTTTG
GTGAGCAGGAGGGCAAAGATGCCGTTGTCAGCTTCTTGGTTGGTGATATTCATCACATGG
ATATGGGCACCTTGCTCGACCGTCTGGGCATCGCTGTACGTACCGGTCATCATTGCGCTC
AGCCTTTGATGGACCGCTATGGTATTCTTGGCACCGTTCGTGCCAGCTTTGCCCTATATA
ATACAAAGGAAGAAATAGATGCGCTTGTAGCGGGCGTAAAACGAGTGGCTATGATGTTCT
AAGGAAAAATCATTTAAGCCGCATACTGCGCaCGTAAAAGCCTTATTTAGCCAACTGGCG
AGCGAAAGACAACCTACTGGCAAGCAAAGAACAGCCAACTGGCGCTACTGCGGACAGTTG
GCTGTTTGCGTTTGGCAGTTATCAGAAAGTTGAGGTTGGAATGCCCAAATACTCTTCACT
CTTCACCCATTTGTCGTAACGTATTGTTATACTGATACTTACGCGCTGAAGAGACGCTCT
GACTCTTCACCCTCTCTTCACCCTCTCTTCACCGCCTGGTGCTATGAGGGTGAAGAGTAG
GTGAAGAGTGGGTGAAGAGTTGGTGAAGAGTTGAAATGCTCTTATCTTTGTAACTACCCT
ATAATTAGGCGGTTACAAAATAGAGGTGAAGAGTGAAGAGATAAACGTAAAATTCATCAT
AATTATGTTAGAAAGTCATTATTATAAGGATATGGTAGAGGCTGGCTGCGATGAGGCTGG
CAGAGGATGTCTGGCAGGCAGCGTATATGCAGCAGCTGTTATCCTTCCGCCCGGTTATCA
GAATGCCGAATTGAACGACAGTAAGAAGCTCACAGATAAGAAGCGCAAGGCGCTCCGCGA
GCAGATAGAGCGTGATGCTGTAGCTTGGGCTGTGGGCATTGTTACTCCCGAAGAAATCGA
TAAAATCAATATCCTCAACGCCAGTTTTCTGGCTATGCACCGTGCCCTGGACCAGCTTAA
GGTTCGTCCGGAAGCAGTTATTGTGGATGGTAACCGCTTCAAACCCTACAAGGATTTGCC
TTATACAACCATCGTAAAGGGTGACGGCAAGTATCTGTCTATTGCAGCTGCCAGCATCCT
TGCCAAGACCTATCGTGATGATTACATGGATGCGCTGGCAGAAGAATATCCGCAGTACGA
CTGGAAAAGCAACAAGGGTTATCCTACCAAGAAGCATCGTGCTGCCATCAGGGAATTTGG
AGTCACTCCATATCATCGTATGAGTTACAATCTTTTGGGCTCCGGTGAACTGTCACTTGA
TTTTAAAGACTAGGCATCATAGCTGTAGTGCTATGATTTCCATATAAAAAAGCCGCTCAA
CAGATTTGCCTGTTGAGCGGCTTTTAATTTTGATTAGAAGTCGAGAGTGATACCCTTTTC
GTCAATCTTCTTGTATGTCTTGTCGTTGACAGTCACATTCTTCGAGTTCTTAGCATCGAA
GGTGTGATTCTTTGCACTAACCTTGATGTTTTCGAGCTTCACGCCGTCAGTACGGTTGAT
GACGATACCATACTCAGCATTGTTTACCTCCATATCCTTGATGTGGATGTTGCTTACCGG
CATCTCTGGGAGACCGTTGAAGTAAGCTGCACGACGTGCTGTGCGGCAGATGACATGGTT
GATGTCGATATTGCGGAAGCAAGGTGTTGTCTCGTCTACCTTGAACTTCTGTACCTTCTG
GCTCTTAGCCTCATCGCCATCGTTGAGAACCTCAACGGCAGACTTGCCACCGTAATAGAG
ATCGAAGGTGATGACATCTGTCTGAATATCAAACATTGACATGTTGTCGATATAGATATT
CTCTACTACACCACCACGACCGCGGGTACTCTTGAAACGAAGACCTACATCGGTGCCGAG
GAACTGGCAGTCGCTCACCTTGATATTCTTTACGCCACCACTCATCTCGCTGCCAACAAC
GAAACCACCGTGCCCCTTGAATACGGTACAGCCGTTTACGATGACATTCTCGCAAGGAAT
GCCGCGCTTTCTTCCGTCAACATCCTTACCACTCTTGATGCAGATACCATCATCGCCTAC
ATCGAAAGTAGAGTTGACGATGAGTGCATTCTTGCAGCTCTCCAGGTCAAGACCATCACC
ATTCTGAGCGTAAGAAGGGTTGCGGACCAATACATCTTCTATAAGAACGTTCTCGCACAT
CAGCGGATGAATATTCCATGCAGGTGAATTCTGGAAGATAACACCATTGAGCCAAACGTT
CTTGCAGCTTACGAGACTGATCATTACAGGGCGGAGGAAACGCTTGATCTCGTTCCATTC
TTCTTCTGAAGCTGGAGTTTTAGGCACATTCATGTTGGCACTGTTGTCTGCCTTCAATGC
ACCTTCTGATGGGAACCAGTAGTCGGCTCTCTTGAACGCACCGCCACGTGAAGTAATCTG
CTTCCACTGTGCAGCGGTAACCTTCTGCTTCTTCAATGGGCGCCAGTATTCTCCGTTTCC
GTCGATGCAACCCTGACCGGTAATTGCCACGTTGGTAAGATGATGACCAGAGATAGGCGA
CTGGCAGCGGCGTGTATCCAAACCCTCAAACGATGTTTCTATAAAAGGGTAGAGGGCATC
ATCTGGTGAGAAAAGGATGACTGCACCTTTTTCGAGATGCAGGTTGATATTGCTCTTCAA
AACGATAGGACCTGTGAACCATACGCCCTGTGGAACGATGAGTTTGCCGCCGCCTTTCTG
AGTCAGCGCATCGATAGCCTTGGCAAAGGCTGTGGTACAGAGAGAAGAGCCATCTCCAAT
AGCACCAAAGTCTTTGAGGTTTACCTCATTGGCTGGGAATTGCGGACGGGTTACCTTTTC
CATCTGGAATGGCAGATTCTCATATAGAGCATCATACTTTTTGATATCGGTTGCCTGGGC
ACTTAGCGCCAACAAGCAAGCACATACCATGCTAAAAAATTTCTTCATCTATTTTTTCGG
TTTGTTGGGTTATTATATATAAGCTATTTCTTCTGCAAAGATAAATATTATCTTTTGAAA
AGCCAAAAATAGTAAGGCTTATTCTAAATAAATCGCTGTAAACGTTTTCGTGGAATGGGG
GATATGATAAGATGTAAGTGGATATATAATGATGTTATAAGTGCATATATAATAAGGTAT
ATAAACGAAAAAAGGAGAGAAGTAAAACTTCTCTCCATCTTGGTACCCAGACCCGGGATC
GAACCGGGATGGATTGCTCCACTGGTGTTTGAGACCAGCGCGTCTACCGATTCCGCCATC
TGGGCAAATACCACCTTGCTTATTTGCGGTTGCAAAGGTACTAATAATTTTTGAACTGAC
AAACTTTTTGGTGACTTTTTTTtCTAAAAATGCATTTTTAATGCAGAAACATTAAATTTT
TGTTGTTTTTATAGTCCACTTTATTAAATTTCAAGAAAATCTTTGGCACTTTCACGGATA
ATCACTAACTTTACAGATGAATTTTGAAAACCAACAAAATATTAGACTCAAGATATGAAG
AGTAACGGAAATAATTATTGTGTGATATTGGCGGGAGGTAAGGGCCGCAGACTCTGGCCT
TGCAGCCGCAGCAACTATCCGAAGCAGTTTGTCGACTTCTTTGGAGTGGGGCGCACCCAG
CTTCAGCAAACCTTTGACCGTATGGCAAAGATCGTGCCTGCCGACCATATATTTATCAAC
ACAAATGAAGAATATGTTCAACTGGTAAAGGAACAGTTGCCTGAGGTTCCTGTAGAACGG
ATATTGGCGGAACCTATTCATCGCAATACGGCTCCTAGCATGGCATGGGCCAATCATCGC
ATCTCGATGCTCAATCCTGATGCCTGCATTATCGCCACTCCTTCGGATCAGGCTATCTTC
AATGAAGATGCTTTCCGGGAAAACGTATTGGAAGGTCTGGCTTTTGTGGCAGAACATGAC
CGTTTCCTGACGATGGGTGTGAAGCCAACCCGTCCTGAACCTGGATATGGATATATTCAG
ATGGGTGAAGCTATCGGCAACGGATTGTACAAGGTGCAGTCGTTTACAGAGAAACCGGAA
AGAGAGTTTGCCAAGATTTTTGTAGAGAGTGGAGAGTTCTATTGGAATACGGGTTTGTTC
CTTTCTAATGTGAAGTATCTGCGTGAGTGTTTCTGCAAGATTCTGCCGCCTGTACTCCGT
GATTACGATAAACAGTATCCCGAATTCAGTGTGGAGACTGAGAATGCATACATGAAAGAG
AGCTTCTCTTCTTATCCTAATATATCAGTAGATTTCGGAGTGCTTGACAAACCTAGCAAT
GTCTATATGATGAAGTGTGACTTCGGCTGGGCTGATCTGGGTACCTGGCACAGTATCTAC
GAGGCGATGCAGAAGAGCAGCGATGACAACGTGGTTGTTGACAGCGATGTGATGATGGAG
AATTGTCACAACAATGTAATCAAGTTGCCTAAAGGAAAGCTGGCTGTATTGAACGGACTG
GATGGTTTCATAGTAGCCGAGAATGACAATGTATTGTTGATATGCAAGAAAGAAGATTCT
TCTGCCCTGGTGCGTAAATATGTAAACGAGGTGCAGATGAAGAAAGGCGATGAGTTCGTC
TAAGCAAGAGCTTATGAAATAAAGATATAAAAAGAGCTGCGAAGCATATTCGCAGCTCTT
TTTCTGTTTGAAACTTCTTGCATTTAAAGTTTCTTGAATTCTGTATAAATCTTATCAGCA
ATTTCCTTGAACTCTTCCTCAGTGAGTTTGAGATGCTCCTTGCGGAAGTTTACATCAGCT
TCGCTGTTCATTGGGATGAGGTGGATATGGGCATGAGGAACCTCCAGACCCAAAACAACC
TGCGCCACTTTCTTGCATGGGAAGGCTGCCTTGATAGCCTTGGCTACCTTCTTGGCGAAA
ACCTCAAACTCAGCCAGGTCTTCGTCTTCCATATCGAAGATGTAATCAACCTCCTTGCGG
GGAATCACCAAAGTATGACCTTTGCCGATAGGGCTAATGTCGAGGAAAGCATAGAACTTG
TCGCTTTCTGCACACTTGTAGCTAGGAATCTCTCCTGCTGCAATCTTTGAAAAAaTGCTT
GCCATAATCGCTAATCAATTTATAATTAATAATTTATAATTTACAATACATATTATCTTA
TTCTCTTTTTGATGTCGTTGCATCGGCTACTTTCATTTTCTATAGAGTATATCGGGTAGG
CTTACATATAACATAAAAGGAACCGTCATACGGGCATTGCTGCCGATATGATAGTTCCTT
TTATTCCGTTTTATTCAAATGAAATCTTGTCGATGCGAAGGTTGATGGTGCCGCGAGGAA
TCTTGATTTCTGCAATCTCACCTACCTTCTTGTTGAGCAATCCCTGTGCAATAGGAGTCT
TGATGGAAATCTTGCCTTCCTTCAAGTTTGCCTCGCTCTCGCTCACGATGGTATAAGTCA
TCTTTGCCTTGTTAGCCATGTTGGTCATCTCTACCTTCGACATAATCTGCACGCTGTCGG
TGCTGAGCTGCTTGGTATCGATAATCTTGGCCTCGGCAATGGTGAGCTTCAGGCGATTGA
TCTTATCTTCCAGATGAGCCTGTGCCTCTTTAGCGGCATCATACTCAGAATTCTCACTTA
AATCACCCTTGTCGCGGGCTTCAGCAATTGCGGCTGATGCCTTAGGGCGCTCTACAGATA
CGAGCTGTTTCAGCTCAGCTACGAGTTTGTCGTAGCCTTCTTGTGACATGTAAGCCATAA
TTTTCTTGTTGTTTTAATGTTATTAATAATCGGTTGGCAAGTAGCATAAAAAATAAAGAA
TTCCAGTGCCAGTGGAGCACCGGAATCCTATATCTGTATTTATGTCTCTTGTTTATCCTT
TTGTGTATAATTCGAATGCAAAGATAGGACTTTATTTCCGTATCACCAAACTTTTTGGGG
GAAATTTTAAAAAATGAGAAGCTTTTCCTGCTTTTCTTCTGCTTTACATCACTTTTCTTT
CCAAATATCCTCCCTTGCTTTTCACATATTCCATTAATTCGCTAAAAATCTGATTATTGC
GCAATATCTCCGGGTTGCCTGTCATAATCATCTGCTTTCGGGCACGGGTGATGGCTACGT
TCAGCTTGCGGTCGATGATGGCGCCGTCTTCTACGAAACTGTTGCCGGCAAGGAAGTCGA
GCTGCCAGATGTTCTGGATGGTGAAACTGTAGATGATGACATCTCGCTGGCTGCCCTGGT
ACCGCTCTACGGTATCGATACTGATTTTCTCCAGTTCCGGAATACCGAGCTTTTCGATGC
CTTTGCGCACCATGGCTATCTGGTTGCGGTAAGGAACGATGACGCCTACCGTCTTCTTGG
CATCGAAACGCTCTCCATAGAAGCGGTGGATGCGGCGAAGCAGGTCTACCACGATTGCTG
CCTCGTTGGCATTGATCTTATCAGATACATTCGGTTCCTTGCAGAATTTGGATGGAAGGA
ATATCATGCGGTGCTCCTTCAGCAGGTCGTCGAGCGCATCTTCTGATGGCAGGGTGTATG
ACAGTTCCGTCTCCAACTGGTGTGGACATGGCACGGGTTCCAGTTTCTCCCGACGGTAGA
ACATCCGGTTAGGAAACTCTGCAATCTCGGGATGCATTCTGCCTTGGCGGCGCAGAATGC
CGATGAATTCGCTGCGCTCTTCGTGATCTTCCCAATGAATCAGACGTTCGAAAAGGGAGT
TGCGGCAGTTGGTAAGACAGATGTCCTGCAGGATGCTCATGTCGATGATGCCACCTTTCT
GACTGTCGTTGATGGTAGGAATGCCTGAATCCTGCTCGCTCTGCTGCACCACGGCTGGCA
ACTGCTTGTAGTCGCCAATGAGGATGAACTTATCTACTGCTGATAAGAGACCGATGAGAT
TAGGCTCCAGTATCTGGCTCGACTCGTCGATGATGGCAAGCTTGAAGTGCTTCAGCGAGA
AGATGAACGGCTTGGAGGTCATCATCGAAGTGGTGCCCACGATTACACGCGTTCCTATTA
TATATTGTTTGATGGCTTCGAGCTTCGGACAGTCGCTGATGGCTTTCTCTATCAGATAAG
GGCGGAACCGCTCGTCGCAGGAGTACTCGCTGCCGAGGCGAAGGAATGGAATGCCCGAAT
CTACCAGCATCTCGCAGATTTCATCTACGGCTCGGTTGGTATAGCTCATCAGGAGGATGG
AGGATGCAGGCTGTTGAGCCGTCTTGCCTCCCGAGGCGATGCTTTCTGCTGTCGGCATTC
CCGTTCCATCGTTCAATGCCTCTTCTACCATAAACTTCAGGGCACGACTGGTCTTTCCTG
TTCCCGGAGGTCCCACGAGCAGGAAGTAATCCTGTGCCTGCTTGGCACGGAGAATGATGT
CGTCCAGTACATCATCGTAATGTCTGGTCAATGTAAGCGAGGCATCTCTTTGCGGAGCAC
GCTGTCCTAACAGCAGGTCGCGCTTCTCCTTGGGTGCACAGATAAACTGGTGCAGGTTAC
GTATGCTTCCGCCTGTCGATGCATCGCTCGTTCCATGTTCTATGGCGTAAGGCAGATTCA
TCTCGAAGATATCGGCATTCTGCTGTCCGTCGGTGAGATGCACCACAATCTCATCGCTGT
GAATCTCCTGCAGTACACCTTTATATAATATAGCCTTTCTTACGTCGGGTTCTTCCTTCA
GCTTGTAGGTATAGAGATACACCATGTCGCCGATACGGAAGTTGGGCAGGAAGTCCTTTC
CCTGGTCGGGCACGCTCAGGGTGATGGTATCATATCCGCTTCCTGCGCTGCTCTGTTCCT
TTCGGATGATGTGCAGGTCGGTATAGATATTGCCGGCATCTTTCTTTTCGGCGAGTGGCA
TGGTCCAGAGGTCGGAACTTGATGTGTTGGTGCCTTCCTGTGCGCCCACCTTGCTGATCA
TCTGTTCCCGCAACACGAAGGTCATCATGCGGCAGAAGTAAGCCTCCTCTAATGGGGTGA
GGTTGTGGAGCGGACTGGTGATGGCTTCTATCTGCGGCTTCAGATACTTGTTGTAGAAGA
AGTCCTGTGTGCCTGCTACATTGAGTACATCGGGTGTAAACTCGTTGAGTGCATGTTCAA
AACCTTCCTTGGCTATTTCGAAAGAAGCGGCTACCAGCTGGTTGCGGTATTCGATGGCCT
CTTTGAAGAGCTTGTGGTAATACGCTACTACCATCAGTCCGTCTTGCGGCTGATACTTGG
AGTAGAGCAGACGGATATTCACGCGGTCGTTGCTCAGCTTGAAGTTGTGCTGCAATACGC
CATAGTAGAGCAGTAGCTGTACATAGTGGGGCTCCAGCTGATAACTGTGATACCCCAGAT
CTACCTGATGGGTTTCGATATTCATGTTGCGTCCCGATTTCTGCTCCACCAGCAGTTTAC
AGTCAGTGGTCATCAGGTCCACACGTCCCTGTATGCCGAGTGCTTCGCAGACGAACGAAG
GTTCGAGGATGGCTTTCTTCCTGTCGTAAAGACTTTCGCCACGGAAGGCTGACATCTGTG
CCTGCGATGCGGTGCGGGGAAAGAGAATATCCACTACCTGCTGCAGATTGAATGCCTGCT
GGTTGGCATCGGTATAGAATTTCTTGGCATCAAACCAGGGACAGGTGCAGAACTCCAGTG
CTTTCTCTCTGAAATTCGTCTTTATGGTTTCGTTCATCTGGTATTTGCCGTTTGTATTGA
TGATGTCATCCAGCGCCGCACCGGCAAAGTTACCGAGCAGGGTAGCCTGGGTGTTGGCAC
GGGGCTTCATCTGGTTCAACAGATAGAGCAGAGGATGATGACCGAAAGCCGTAAAGCAGG
TGGCAATGCTACTGATATCTACCAGATAATCGGGTTCCATCACGATGAGTCGGGGGgTGA
TGATGGGCTGTTTCACCTGACAGTCGAGCAGGTTGAGCTGCATGCCTTCCTTCAGGATAT
CCCAGAGGTAGGTATGGTCGATATGGTTCTCTTCATCTTTCAGCTGAACGAGATATTCCT
CTTCGTCAGCATCCTGGTCAATATCCACGCGGATGAAATCGCTGTCCCAGTTCTTCACGA
TGCAGCGGATGCGGCGGTTGTTGATTTCCAGTCCTTTTTGATAAGGGCGGTTGGTATGGG
GAATGAGCACGTTCAGCTCGTGGGGAACATCCATTCCGAATACGGCAGAGATGAAGATGG
CTAGGGCACGTGCATCATATTTCAAATCTTCGCTTGAGAGCGGTTCCTGCGAATTACTGT
GCCGGCGCATGGTCTGGATGGCAATCTTGTCTGCCACCTTGATGCCGTGAGCCTTACAGA
GATAATCCACCTGGGAGAAAAGGTTACCGAAAGCCTGTTTCGTTTCCTTCACTCCTTCGT
GGCAGCAGAGGATGAGCGTATCGTGCATCATCTTGTTGCGTGTCTTCGGCTCCAGGTTGG
GGAGCGTCAGGAGTTCCCTTACCCGCTGGAAAAGTTCAGCGGCGCTGATATTGTTTTGAT
TCATGAAATATTGCTTAATCTTGAGAGATGTTTACCTCATCTCTTTCCTCGAAAATGCGA
TTATTGGCTGTTTTTATTTCCATTATGGTAAAATGTTGTATTCTCTCTTCAGCCAAAGCT
CGAAGACAGGATCGACGAATGAGAAATCTTGAAGATGTTTCTCAACGAGATCTTTCTCTA
CTAATACTTTCTTGTTACGTGTGATGCTCTGTGGCTGCCCCAGACCATACGTCTCTACGA
CATCCTTGGCATTGAAGTGCTTTTCGCCAGAAGCGATGGCTTTCAACATGCCGATTTGGG
TGGGAGTGAGCTCGTCCATCTCTGTCAAGAACAAGTCTTCGTTGGTGTCCAAAACCAGTT
GGAGCTGGTTGTCGAGGAGTTCTTGCGTCACCTCTTTGTCTGTGTGTGACCATAGGAAGA
AGCAATATTGCTGTACGTACCAAGAGTTATACTTCACTCTTTCGCATAGACATTCTGCTT
GGCTCTCAGAGATAGTTTTTCCTGTCTTCTTAAAATTGCTTATGATGTATGGAATCCAAT
ATTCCTTGGCTATTCTCTTCAGGTTCATCAGTTGTCCGAACTTAAAGAAAGGACTGTTCG
CCTTGTTGAAAATATCTTTCATCATGTGCATCTTGCTGCCGTAGAGACAATAGGTGGTAT
GGTGCTGCAACTGCCATTCAGCCCTCAGCATAGCTTCAAGGTTCTTCCATTTTGGCAGGT
TGGCGAGCTGCTGAAACTCATCGATGCAGACGATAATCTTGATGCCTTTAGCCTCGGCTA
TTCTTTCGGGGAGTTGCAGAATGTTTTCAGGACTTTCCTTTACAGGATTCACCTTTAGGT
TGACCTCTACACTATTCATTGGGTCGGAAGCTATCGTGATGCTTGGGGTAAAACGATTGA
TAAATTTCACCAAGTCAGATAATTTCTGTTCCAATGTGGAAGAAACTCCTTGTATCACGA
TGGAGGCAAATTTGTTGTAGAATTCCTCCTCAGTATGAATCTTGGAGGCATCCATGAAGC
AAACCTTTGTCTTGGATTCTTCCTGCATTAATTCTTCCATAGAGGTTCTGACAAGCGAAG
ATTTTCCCCATCTTCTTGGAGATACCAAGATGACGTTGATGCCGTGGCGAAGGAAATTTT
TCAGTTCCCTTCTGTCTTCTACTCTGTCGATAAAACTCTCTTTCTCAGCGAGTCTTCCAT
AAATAAAGGGTATATCCATAATCAATTTTTTATAAGTGATGGCACAAAGTTACAAAAATT
ATAAATGCTCTTATAATAAATGTATTTATAATTATGGATAATTAACTGTTTAACCATCCT
AAAGGTGACAACTTTTTCACGTATAAGACACAAAAATTAAGGCGTTCGTGCAAAAAAAaG
TaGTAAAGTGTCGGATATTCGTGCAAAAAAGTGTATCTTTGCAGCAAAAGTTCGTGCAAA
AAAATGTGATTATGGAAAGAAATGTCATTAAACAGCTCCTCGCGTGGAAGCAAAAGAAGA
ATCGTAAGCCTCTGATAGTCAATGGCGCAAGGCAGGTAGGAAAGACCTATATCTTGCGGG
ATTTTGGTACCAAATACTATCAGAAGATGGCTTATGTCAATTGTGACAAGAACGAAATGG
TGGAAAAGATCTTTGCGCAAGACTATAATATTGAGCGAATCTTACTATCCTTGTCAGCTC
TGCTCCATGTAAATATAGAACCGGAAAATACATTGATTATTTTCGATGAGATACAGGAAA
ATCCTGTTGTATTAAACTCTCTGAAGTATTTCTGTGAAGATGCTCCAGCCTATCATGTGG
CTGTAGCCGGTTCGCTTTTGGGCATATCTCTTCACAGCGGCATGTCGTTTCCGGTGGGGA
AGGTGGATATGATAAAGATGTATCCAATGACCTTCGATGAGTTCCTGTTAGCTATGGGCG
AGCAGCCATTGGTCAATGTGCTTCATGCCAAGGACTTTTCTCTTATAGATTCTCTATCTT
TGCGTTTGACAGATTATTTGCGTCAGTATTACTATGTAGGAGGAATGCCTGCAGCAGTCT
TGGAATTTGTGGAAAGCAAGAACTTAGAGGAAGTGCGCAACATTCAAAAACAGATACTTT
TTGACTATCAGCGTGATTTCTCCAAACATGCTCCTTCACAGGAAGTGCCTCGTATAAATA
TGGTATGGGATTCTATTCCGTCACAATTGGCAAAAGAAAATAAAAAGTTTATTTTTGGAG
CGTTGAAGAAAGGAGCAAGAGCTTCTGAATTTGAGTTAGCCATTCAGTGGTTGATAGATG
CAGGATTAGTTTATCAGATTAATCGTGTGTCGGCTCCGGAAATGCCATTGAAGTTTTATG
CAGAAATGTCTGTGTTTAAACTTTTTGTCTTGGATATAGGTTTGATGGGTGCAATGGTAG
ATACTCCGGCAGAAAGTATCTTGGTGGCTGATACTTTGCTGAAGGAATATAAAGGCTCTT
TCACGGAGCTTTTTGTCTTAACCCAACTTATGGCGCTTCAGATTCCGATTTACTATTTCA
GTAGTAATGATTCGCGTGTGGAAATCGACTTGATTGTTCAGCATGGCACTGCCATAACGC
CTATTGAAATCAAGGCAGAGGAAAATGTGCGTGCCAAATCTCTTCGCACATTCATAGAAA
AGCATCCGAATCTAAAAGGTTTGCGACTTTCTATGAAGCCTTATCAAGATCAGGAGTGGA
TGGTCAACAAGCCACTCTATGGTGTGGGTGCCTGGTTGTAAATCAATGCTGTGCAATAGA
TAATTACCCGTCATGGGGCAATAAAATCTCTCTTTGGTTGCAAAAGTACTAAAAAATAAT
GCAAGAAATGCTTGCCGTATCATTTCTTTTTtGTATATTTGTAGCCCCCAATTGAAAAGA
AGGGGTATTATTAATCTAAAAATATTAAACAATGACAAAGGAAGAATTGATGCATAGAGC
CATTGAGCTCTCAAAGAATAGCGTGAAGACGGGGGgCGGACCTTTTGGTGCTGTGATTGC
CAAGGACGGTATTATCATCGCTGAGGCTTCCAACAGTGTAACCATCGACCTCGACCCTAC
GGCTCATGCCGAAGTGAACTGTATCCGACAGGCTACCCGCAAACTGAAGACCTTCAATCT
GGAGGGTTGCGAAATCTATACCTCCTGCGAGCCTTGCCCGATGTGCCTGGGTGCCATCTA
TTGGGCACATCTCGACCGTATCTATTATGCCAACGACCGGAAGGATGCGGCAAAGATAGG
TTTCGATGATGAGTTTATCTACGAGGAGATAGACCGCAAGATAGAAGACCGCCACAAGCC
GATGATTGCCCTGATGCGCGATGAGGCGCTCGGTGCTTTCCGCATGTGGGAGGAAAATGC
GGAAAAGACGGAGTATTAATGAGATAAGATAAAAAGGGAAGGTTGCACGGAATATGAACC
GCAGCCTTCCTTTTTtCGTAGATTCTTCTTGTATTCTATCATGCTGGATAGAGAAAAATG
GAGAAAAGGAACGATTTCTCAGATTTTCTTTGTAATTTTGCCGCCAAATTCAGAAAAGAC
ACTGAATTGATGGATAATGGAAATTCTCTAATTATTATAACGACAATGGAACAGTCAATA
GAAAATCTCTACAAATTAGACGGCAGAGTGCCCGTTGGTAAAGCACTCCCATTTGGTCTT
CAGCATGTGCTGGCGATGTTCGTCAGCAATATTGCGCCAATCATGATTCTCGCTGGTGCG
ATAGGTTTGGACAGTTCGATGAGCGCCGTGCTTATCCAGAACTGTATGGTCATCGCCGGT
ATCGGTACCTTGGTGCAGCTTTATCCGGTATGGCGTATCGGTTCTCGCCTTCCTATCGTG
ATGGGTATCTCCTTCACCTTCCTTTCACTTGCCATCGCCATTGCCGGTGCTCATGGTATG
GGTACTTTGATAGGCGCTGTCATCATTGGTGGTCTGGTAGAAGGAACACTCGGACTTTTT
GCCAAGTATTGGATCAAGCTCATTCCGCCTGTAGTAGCCGCTACCGTGGTAACAGCCATC
GGTTTCTCGCTCCTTTCTGTTGGTGCCAACTCTTTTGCGGGTGGTCAGGGTGCTGCCGAT
TTCGGTAGCATGAACAACTGGATTGTGGGTACTGTCACTTTGCTGGCTTGTCTGCTTTGT
CAGATCTTCGCCAAGGGTTTCTTGCGTTCTCTCTCTGTATTGGTAGGACTGCTGGTAGGT
TACATCCTGGCGCTGTTTATGGGAATGATAGATTTCAGCGGACTTTCTGGTCTCTCTATC
GTAGCTTTGCCAAAGCTTCTTCCATTTACACCTGAGTTTAATATTGGTGCTATTCTCTCG
GTGGTTGCTGTATATCTGGTTTCTGCCACAGAAACGATTGGTGATACTTCTGCGCTCTGC
AACAGTGCGTTGAAGCGTGATCCTAAGACCAAGGAGATGGGAGCAGCAGTCTGCTGCGAT
GGTTTCGTCAGTTCGGTTTCCGGTCTTTTCGGTTGTACTCCTATCACTTCTTTCAGCCAG
AATGTGGGTTTGGCAGCGATGTCGGGAGTAGTGAACCGCTTTACCATTGCCATGGGTGCC
ATCATCATGATTATCGGTGGTATCTTCCCAGCTATCGGTTATGTATTGACTACGATTCCT
CAGGCTGTATTGGGCGGCTGTACCATCATGATGTTCGGTAGCATCCTCTTTGCAGGTTTC
GGCATGATGGCGCGTACAGGCTTCTCTCAGCGCAACATGGTCATCGTGAGCCTCTCGCTC
AGCGTAGGTCTCGGATTCACATCTGCAACAGGTATGTTCAACATCTTCCCAGAGATTGTA
CGCACCGTTTTTGCTGATAACTGTGTGGCAGTAGTCTTCCTGCTCGCCGTTATCCTGAAC
CTCGTTTTGCCGAAGAATCTGGATAAGGCATAAGAATCAAAGATATTTATAGATAAAAAG
GTGCAACTCACAAGTAAGAAAGTGAGTtGCACCTTTTTTGCTATAAACTGTTAACTATAA
ACTATTAACTAAATCACTGTCCTCCCAGTCTTTCGAAGAAGGTGATGATTTCTTCGAAGG
TCTTGAATTCATCGCTGCCGTATTCTATCGTCGTACCCATGAAACCATCGCATGGGCTAG
GGTCGATGAAGTAATCGCCGTAGAGCAGGTTCTTCTGGTTGCAGAAGATGATGTGGTTGT
AGGCTGGGGTAGAGAGATATTCCTCCACCCAAGTCTGTACCTTCGCCATGTATTCATGGT
CGTTGGTTGGCGCTGGGGCTACGATGTATACGTTGTAATGCTCTATCAGCATCTCGTAAG
CCTTGTGCATCGAGCTGGTTGCCTTCATGTAACTGTCGTGCAGGGCATCGAAGTCGATGT
ATACGATAGGGCGCTCCTTGCCGTTCTGCTTGTCGTCAATCCAGCGGATAACCGGACAGA
GATAGTGGAATGCTACCTTGTCGATAAGGCGGTGCTCGCCATGGAATGGGATGGCGAGCG
GATAGTGCTCGTGGAAGAGGTCGAAGGTATGGACCAGCGGATCAGCATCGCCGAAGAGAC
CGTAAACACGTTGCTGCTCCTCGGGAGTAATGTCCTGGAAGCAACGCTCGGTAAAGTCAC
GGTATTCCTTGATGAGACCTTTGTTAACCATCAGTTCGTTCACTCCGTCCTTTCTCGGGT
TCTGAAATTCCTGCTTGCCGGTCATGCTGCTCATTGTATCGCCCATCTTGAAGGCAGGGT
TTACGAGGATGCGGTCGTAACCTTTCAGCAGTTCGGTATACATGCCTCCCATCGAGGTAC
CGATGATGAGGTCGGGCTTCTCAGTCTCCGCCATCTTCTGCAGCATCTCTATGCCCTCTT
CCGGATGTACCGGGATGTCTTCAGCCACGAGGGTGGCATTCGGCATCAGTTCCTGCAACA
TCTTTACGGTGCCGCTCTGTGCAGAAGAGAGGAAACCGTGAACATACATGATTTTCTTGC
CCGCCATGAGGTCGGGGAATTGTTTGATATATGGATTCATATTCTTATAGTTTTATAGGG
GGCATCATATCATGCTCCCTGAACATCTTATTCATTTCTGCTGCAAAATTACGCTAAATT
GCAGACAAAACAAAaTTATTGGGCGATAAACTTCCTTGTTTGCGAAAAAaGTAGTAATTT
TGCACCCAATAACCATATTAAAGTTCAAGTCATAATGGATTTACTGAAAGAAAGAATTAT
GCAGGAGGGCAGATGCTTTCCTGGTGGAATCTTAAAAGTAGACAGCTTTGTAAACCATCA
GATGGACCCTATTCTGATGATGGACTTAGCTAAGGAATTCGTGCGCCTTTTCAAGGACAT
CAAGTACAACAAGATTATTACTATCGAGGCTTCGGGCATCGCGCCTGCCATCATGGTAGG
TTATCTGACCAATCTTCCTGTTGTATTTGTAAAGAAAAAGCAGCCTAAGACTATGGAGGG
TATGATTACCTCTGTGGTTCACTCTTTTACAAAGGACCGCGATTATACGGTTTGTGTGAG
CAACAGTTATCTTACTCCTGAGGACCATGTTATCTTTATCGATGACTTCCTTGCCAATGG
TAATGCGTCTAAGGGCGTGATGGACCTTTGCGAGAAGGCAGGTGCCAAGATTGAGGCGAT
GGGTTTCATCATCGAGAAGGCTTTCCAGCATGGTGGTGACTTCCTGCGCAAGGAGGGAAT
CCGTTATGAGGCGCTCGCTACCGTAGAGAGCCTGGACGATTGCAAGATTGTCTTGAAGTA
AAACATCTTATTATATATATTAAAAGCCGCCTGTAATAGGGCGGCTTTTTTCTTACTTGA
CGATATCAGCGGCATAGATTCCCATCGCCTTGTATCCGGCAGGGTTCGGATGGAGCCAGT
CGTTGCTGGCATATTCCCGCTTCATCCTTCTGTCATCATTCGGGTCTTGAAGCAGCTTGG
CGAAGTCTAGAATGCCATCTGCTTTCTTTGCCTGACTTCGAATCCAGTCGTTTACATAGA
GTCGGGCTGCTTCGTGGAAGTGGCTGTAGTAGCCGGCACCCTTGAATGGGGTGATGGTGC
CCAGATAAACCTTCATCTTCCGTGCCTTCGCCTTCTTCATCATTCCCTGTATGCTCTCTA
TAATCTGGCGGGCTACCGTCTCGCTGTTGCCGCTCTTGGCAGCACCTATGTCGTTGATGC
CTTCAAAGATAATTACCTTCTTTACGCCGCTCTGCATCAGAATGTCTCGGTCGAAGCGTT
CCTTGGCGAGTGCCCCGAAACCGCCCGGCACGGTTACGCGGTTGCTGCCGATGCCCAGGT
TCAGTACACCCTGGTTGGTTATCTTATGTTTCAGCTGCAGCATCTCCGACATTACATCGG
GCCACCGGTTCTGGGCATTATCCGTAGAACATTTGCCGTCGGTGATGGAGTTGCCCATGA
TGGCGATGGCACTCATGTTGTTGCTCATCGTATACACATCGATGCCGCTGATGTTGTACC
AGTGGTTCTCGCGGAAAGCCTTTTCGAAGTTGGAGTGGGCATTGGTTACTCCCTTCATGA
TATAAGAGGTGGTACGTGAGCCCATGTGAACGGTAGGCACATCGGGAGCCGAGGTGTAGT
TGATGGTGATGGCTACGCGCTCCAGGTTCTTGAGATTGAACTTCAGTGCATCGCTCACTA
TCTTTCTGCCGGCAGGGATGGTAGCCTTGTAGCTGTTGCCGAACTTGAAGTATTGAGCCG
ATTTGGCATCAATCTTGAAGGAGTCTTTGGCGTGGGCGATATAGATGGAGCGTATCACTA
CGGGTTGCATCGAGTAGATATTGCTCAGTTTCAGTCTTATCACGTCGCCTCCCACGCTTA
CCTTTACTATCTGGCGAACCGAACGGTTTGTCATGTTGTTATTATAGGGCATAAACGCTT
TCACCACAGTCTGCGGTGCCGTAGCCCAAGTTCCAATCCATGTTTGTGCCGCCATCTGTA
GTGTGTATGTGCAGATGAAGCATAGTATCATTATAAATCTTTTCACCTTGTTGTATTAAA
aAAaTATAATCCTTGCGCCAGATGAGGCGTCTCGTTACGCATTATCTCATAAAAAGGGTC
GATGCCATTAGAGGCACCGACCAATTCTGTTTATAATGATTTGATATTTTCTTCCGATAG
CCCTGTGAATTGCATGATTTGCTCTATAGGCAGACCAGCTTGACGCATTTTTAGGGCGAT
GGCATTTTTtCCTTCAGTTTTACCTTCCGCTCTACCTTCTGCTCTACCTTCCGCTCTACC
TTCCGCTCTACCTTCCGCTCTACCTTCCGCATGCCCTTCTAATCTAGCGTTTCCAAGAAC
GTCATTTTGAATCATGATGGCATTGACATGTTCATCGTAGGCGTGTCGTTCGGCATTCGA
CATAGAGTAGTATTTCAGCTTTTCGCGAGCTTCTTGCAATCCTGGTGCTTTCGTGTCAGG
ATTGATGACTCCGTTTTTGAGGTAATCAACCCATTCCTCCAATGGAGACTTGGCAACCTT
GTTGAATTCATTGACGCGCACTAGCATATAGGTTGGGAATATTTCGGCAGGCGACTTTCT
CACGATTGTATCTTTCTCCTTGGTACTGATGATGAGTTGGTCTTGCGTATGCAGGCCGAT
AAAATTGTTTTGTCCTACATAAATATAGTCCGACCCTTTGCCAAGGTCAAAATAAAGTAT
ACTAATGGAATATACCTTTTTtACTTCTTTGTAGGTGTTGCCGAGATTGATATGCTCGGT
AATGGCTTTGTCTACGCCATAAAATATACGTTCCTGATAACACAATCTGGTTATATTTTG
TATCTCGACAAGAATGTCTTCACCGTTACTATTTTTTGCCTTGATTTCTACTCGATAGAA
CTTATCTTCTGCCAGCACGTTTCCTTCGTTTTCTAGGATTTCAACAATCTTGATAGGTTC
ATTCAGAAACACGGTCAGGAAGCCCTCGAGCACACAAAAGTTCGCCTTCTGGTGAAGTTG
GTGCAAGATTGCCCAATCGAATCGAATGTATTTATCTTTTAGCTCTTCCATATAGATTTC
CTCCTAAAATTAATATTCGGTTGCAAAGTTACGCTTTTCTTTTGAAAGAAGCAAGGATTT
TTGGAAAAATGTTTGAGTTGTAAAACTACTATTGTACTGTCAATGAGTTTATACTTGTAC
AACAGTAGGCTTATGGTTGTACAACTAAAGGGTATACAGTCGTACGACTAAAGAGTATAT
ATGTATGTTAATGGGGTGTTGTCACTAGGCTCGGCAGACCTGCTGACTGCAGTCGGCAGA
GCTGCTGACTAGGCTCAGCAGAGCTGTCGAGCCTAGTGGGAATCATCAAGAAGCAGTCTG
CTTGAACCTCAGATACAGTCTCCTAGAACCTCAGATACCGACTGCTTGAACCTCCTAATC
TATATCTTTGCCCCAGCGCAGTCGTATCCTTGCGCCCGATGAGCCGTCTCGTTACGCTTA
TTCAGCCGCATTGTTATACTTGCTCAGCTTATACCCGCATATCATAAAGTCGTAATATTT
AGGCATAAGCTTGCTCCATTAATTTTTtGTTTCGTTTCCAATACTTTTGAACGATGCTGA
TTTCTATATCATCCATATTGGTTTCTGTTACTTCACCCTCGCTTGTCATTACAAGAGCAT
GATATGGCGGATGTAGATACACTACACGTATAAGGCCTTCTTCGGTTTTCGAAAATGCAT
ATCCGCAAACTATCATCATAGCATTTTCTGCCACGATTTTAATCTCTTCTTCATTCATGA
TAATCTATTTTTACTGTCTTGATTGGAGAGTAAAGCTTCTGATGAAAGATTCTTGTTGTC
CATATTTACCTCCTTATTTTAATGATTCACTTATCCTTCTGTTGCAAAAAATTCTTTTAT
TATGCTTGATAATAAATAGTATCTTCTGCATTTGACGGTTTGTATATACCAGCATCTGCG
AACAGTCCTTCAAAGCATAAATCTTCGTCTAATTCAGGCCAATGGATACCATATCTGCTC
AATACGAAAGCCTTACGCTGGGCAGGTGTGGCGTTAGCAAGACGGCTCCAACGGCTGAAA
GGATAGTTAGCCTTCCAACCATTTTGGGTTTCTGCCCAAATATGGGCATCGTCAACCCAA
ACGCGATTTACTCTATATTGCTCCATAATATCTTATTCCGTCTTTAGTGATGAAGGTATA
GTCTAATGACTCTTCCTCATCAATTTCATAGGGGTTTAGAGAATCTGATACCATAGTTTT
TCTCTACATCTTTCAGGTCTCTTCCATTTTGTACACAATCACGTATCTCTTTCTTAATCT
TAATAAGTTTCAGAAAGAAGTTTTCATTTTTCTTTTTGTCCATATTCTACCTTTTTATAT
TATGGGTTTGGATAATCTTGATTGATACCTCTAGGAAGAAAATAACCCTTGATGCAATTA
GGATTGCAGACACAAATCTGAATATGATTCTTTTCTCTGAATCCTGCATTAGGATATAGT
TCCTGTCCTTCCCAAAATACTCCTTTTACTGAATCGTATGGATGGGCATTGGCCTTTTTA
TTGTATGTTAGTGCAGTTTGAACTACAGCACAATCCAATTTCCTAATCAGTAAGTCTGTA
GATTTACCTATAGTTGTATTTTGTGGTAATTCTAATCCTGACTCTTTATAGAGTTCAACC
ATAGACTCGTAAGCATCTTTCAATTCCCGAAGATAGGAACTGTCAGTAAGGTCAAAACAA
TAACCTAAGTCTATTATTGCACCAACAACTGCAGGCTCTTTGATTTGTGAGTTCTTTCTT
TTGGCTAAATCTTTAGCCCATTGCCAAGCTCGTTCCTCATTATTTTCCAAAAAATAGATG
CCGTTTCCTAACCAGTCATAGTCATTAGTGCTGGAAAGAAGATCGGTCTTACCAGCAACT
ACGGCATCAACAACAGACTTGTCGCAGCCATGAAATCCTATTACTAGGTTGGAGCGCCTT
GAATATAAAGACTTATCCATAATTATCTCAAATGTGGTGCAACTTCTCCGTTCGGCAATA
ATATTCCAGCCTCAATGAGGAATTTTCTTGCAGCTTCTTTGCTGGCAACCGAAGCCTTTC
TTGCTGCCTCTAATCTTTCTTGTCTTTTGCTATCAAATAAATCCATATTCTACCTCCTTG
TTTTAAAAGTTGAACATTTCTTTTGCAAAGATTATGCAAACGAGCGCAATGTAAGCTTGC
TTACAGATTGCCGAGCGCCGCTAATCTTCTGCAAAGATTATGCCAGCGAGTGCAATGAAA
GTTTACTTTCAGATTGCCGAGCGCCACTAATCTTTTGCAAAGATACGCTTTTCTTCTGAA
AGATGCAAGGAATTATTGAAAAATGTTTGAGAATGAGGGAAATAAACAGAAGAATTAAAA
CCCCGGGGTCATCACCAGCATCGAATAATCTGGGAGAGGGCCTTACCGGGACTGCGCTGC
AAAGATAATAATTAAAATGGAATATACCAAAGATCTTTTCGAAAAATTACGTCCGGACGT
ATCTGTAGCTACGTCGGGACGCGTCTGTTGCTACATCGGGACGTAGGAAATGCTACGTTG
GGACGTAATTTTTGCTGCATCGTGGGAGGTTTTTCGATAAAAAGCATAGAAAAACACTAA
AAATTGAATAGAAAACAAGCGTTTTTGCTCAATGTTTTCAACCTTTTAGCTCCAAAAACA
CCTCTAAAACGCCCGAAAAACGCTGTTTTTTGCAAAACGTGGCAATAGGTGGCAATAAGG
TGACAATAGAAAAGCCCCTTATTGCCACCCGTTATTCTCTTATTATCAGCTACTTATAAT
AAGCGTGGCAAATGTGGCAATTAATTTGAGAAAACATATTCATGTGCGAAAAGGATCTTT
GTTTCTCAAACATTCCATCAAAATCCGATAGGTATAAATACTATTGCCATCGTTTCTCCT
TGGGAAAATGTTCTAGCTGTATGGTAGAAGTTTTTCGGGAAAAGTTTTGGAGATTAGGAG
ATAAAGTATTATCTTTGCCATCAGATTCAAAAACGAATAATCAAACTGAGTTATGATAGT
AAGACCAAAGCGCATTTATCGCAAGCGCATACCATACGGCATGCAGAATTTTGAGGATAT
TATAGAAAGAGATTGTTACTATGTGGACAAGACTCCTTTCATCGAACAAATAGAAGAATC
CAATATGTATTTCTTCTATATTCGCCCTCGCCGTTTCGGCAAGAGCCTTACCCTCTCCAT
GCTTGAGAATTACTATGACATCAACAAGAAAGACAAGTTTGATGAAATCTTTGGCAAGCT
ATACATCGGGCAGAATCCTACACCAGAGCATAATACATATCTCATCATCCACCTCAATTT
TGCCGAGGTGGCAGCAGGATTGGATGATTATAAGGATGGATTGGACAACCATTGTCGCCT
TGTATTCAATTTCTTCTGCGACATCTATGCACATATTCTTCCTGCTGATACCAAGGCAGG
ATTACAACAGGAGCCTGATGCGGTATCCAAGTTGAGGTTTCTTTGCCAGAAATGCCAGGA
GGTAGGAAAGAAGATTTATCTCTTCATCGATGAGTACGACAACTTCACCAACATGATTCT
CGCCCATGAGGAGCATCTCGTGAGGTATCGCAACCAGACCCACGGAGAGGGATACTTGCG
CCAGTTCTTCAACACCATCAAGGGTGCGGCTGGCAATACTCTGGGCAGAGTGTTCGTCAC
AGGAGTAAGCCCTGTGACCATGGATGACCTGACCAGCGGATTCAACATCGGAACCAACTA
TTCGCTCTCACCCGACTTCAATGAGATGACGGGATTTACCGAGGAAGAAGTGAGAAAGAT
GCTGGATTATTACGGCAGCGTCCTGCCATTCAATCACACTACCGATGAGCTGATCAAGGT
GATGAAGCCTTGGTACGACAACTATTGCTTCGCAGAGGATAGATATGGTGAGACCACCAT
GTACAACTCGGTAATGGTGCTCAACTTCGTAGATAATTACATCCGAAGCAATTACCAAAT
CCCTAAGAAGATGGTAGAGACCAACATCCGTATCGACTATGACAAGTTGCGAATGCTCAT
CCGCCACGACAAGGAGTTCGCCCACGATGCCAGCATCATCCAGCAGTTGGTAACCCAGGG
ATTCGTGATAGGCACGCTCAACGAGAACTTCCCTGCCGAGCGAATCAACGATCCAGACAA
CTTCCTCAGCCTGCTGTTCTATTTCGGCATGGTGACGATAGACGGAACATACAAGGGTGA
GACCAAGTTCATCATCCCGAATGAGGTGGTGCGTGACCAGATGTACACCTACCTGCTCGA
CACCTACAAGGAGAACGACTTGGTATATGATAGATATAGCAAGGGTAAACTGGAGAGCAA
ACTGGCATACGATGGACAATTCAAGCCATACTTTGAGTATATCGCCGACTGCCTGAAGAA
GTACTCCTCCCAGCGAGACAAGCAGAAGGGAGAGGCTTTCGTGCATGGCTTCACCTTGGC
GATGACAAGCCAGAACAAGTTCTATCGCCCTATCTCTGAGCTGGACAATGACGGCGGCTA
TGCCGACATCTTCCTCTCTCCGCTCTGTGACATCTACAAGGACATGGTAGATTCATATAT
TATCGAGTTGAAATATTGCAAGAGCCAAACCACCGATGAGCAAGTGAAAAAGCTCTTCGA
GGAGGCTTCAACTCAAATCTCTCGCTATGCGGACAGTGATATGGTCAGAGAGGCAGTAAA
GACTACAAAGCTCCACAAGCTGGTGGTTATCTACCGCGGAGCGGAAATGGTGGCTTGCGA
GGAGATATAAAACTATTTCAACCATACAGGTCGAAAATATTTGAGAGAGATAAAAATAAA
AaGGTGTATCCTCGCTTGCCCGATGTATGGGGCAAGAAGGATACACCTTTTTATATTATG
GGTTAGGATAATCTTGATTGATACCTCTAGGAAGAAAATAACCCTTGATGCAATTTGGAT
TGCAGACACAAATCTGAATATGATTCTTTTCTCTGAATCCTGCATTAGGATATAGTTCCT
GTCCTTCCCAAAATACTCCTTTTACAGAATCGTAAGAATGGGCATTGGCATCCTGATTGT
ATGTTAAAGCTGTTTGTACAACAGCACAATCCAATTTTCTAATCAACAAATCTGTAGAAT
TTCCGATAGATGTATTCTTCGGTAATTCAATCCCAGATTCTTTATAAACAGTAACCATAG
ACTCATAAGCAGCCTTTAATTCCTGAAGATATGTGCTATCTGTTAAGTCAAAACAATACC
CCAAGTCTATAATTGCACCAACAACTGCAGGCTCTTTGATTTGTGAGTTCTTTCTTTTGG
CTAAATCTTTAGCCCATTGCCAAGCTCGTTCCTCATTATTTTCCCAAAAATAGATGCCGT
TTCCTAACCAGTCATAGTCATTAGTGCTGGAAAGAAGATCGGTCTTACCAGCAACTACGG
CATCAACAACAGACTTGTCGCAGCCATGAAATCCTATTACTAGGTTGGAGCGCCTTGAAT
ATAAAGACTTATCCATAATTATCTCAAATGTGGTGCAACTTCTCCATTAGGTAAAAGAAT
TCCTGCCCTAATTAAAAAGGCGCGTGCTGCTTCTTTACTGGCAGTAGAAGCCTTTCTTGC
TGCCTCTAATCTTTCTTGTCTTTTGCTATCAAATAAATCCATATTCTACCTCCTTATTTT
AATAATTCAACTTTCGTGCTGCAAAGATACGCTTTTCTTCTGAAAGATGCAAGGAATTAT
TGAAAAATGTTTGAGGGTGAGAGATAAAAAGAAAAAGGTGTACCCCCTACTGCCCGATGG
CAATAAAAGGGTACACCTTAATTTATTTTATGTGATACTTGTAAGTTGCCGATTAACGGT
TACCACCAGCCCACCATACATTTTCGGTGAAGATATACTTACCTGCATCATTTCCTGAAC
CGAAAGCTTCCTTCACGTTAGGGTTTGAAAGAACATCGCTTGAACCATAAGGCAAACGAA
GTGGCAAACGGTTCTGACCTGCCTGAGTATTGTTAGGGTTGGTCATTGCTACAGGATAGC
TGCCATCAAGATAGTTGCAACGGCGCATATCGTTGAAGGTCTCCAACTGCTCGTCACGAG
TCTGGGCGATATACTTCTGAACCAAAATCTCGTTCAATGGATTTGCTGCAAACTTAGCAG
CAGTCTCGCCAGCAAGATAAGCAGCAACAGCATCGTCGCTGAACTCTGTAGCACCTACAG
TAGCATAGTCAGCAAGAGAAGCCTTGACTGCAGTCTCGAAATCAGCCTTGGCATCCTGAC
CCAAGCGAGCCTTTACCTCTGCGATGATGAAGTAAAGCTCTGACTTGCTCATCAAATGGC
TAGGAATCTTAACCTCGCTGATACCATTCAAGAACCAGAGAGGGAAATTGGTAGCACTGG
TTGCACCGGCTGCTTCCTTGTCACCAGGAGTCATCAAGCCCAACCGGCTAGGAGCTTTAT
ACCAGTCTGCACCATTATAATTATAGATAGCCTCACGTGGGTCCTGACGAGCTACCATCA
AGTCATCAACAGTCTTGGATGAAGCACTATACTCACGGCTATACCAGTAAGCAGACCATG
CATCAATCTGGTTGTTGCCATCGAAGATATTCAGGTTTGCACCATCGAAGCCATCAGCTA
CAGCAGCATTAGCCTCTTCCAGAATCTGAGCATATTGTGCATTCTTGTCGGCAGCACGAC
CTGCCTCATGCAAGAGATAGCGAGCCTTCAAGGCATGAGCAAGTCCACGCCACTGAGTCA
AGTTGCCATTGAACAAGACATCGTAGGCACCCGCATTCTTCATCTTGCCGGCAATAGCCT
GATCCAGATTACCCTTGGCTGCATCCAGCAATTCCAGAATGTGCTTGTAAATATCTTTCT
GAGAATCGAGCTTAGGAGCAGATACCTTGAAAGCCTCAGAGCAAGGAATGTTACCAAACA
AGTCGGTCATGATTCCCCAATCGTAAGCTGCCAGAATCTGACCCATAGCCTTGATATCAA
GCTGTCCGGCGCTATTGCCACCCTCTTCACACTTAGCAATCATCTGCTGAATGTTGTTGA
GGTTAAGATAAGTACCGTTCCACTCATTATCGAATGTAGAAGCAGCAGCAATCTCATTGA
TGCTGCGGAGCTCTGCATTCTTAAGCTGGTTGTTACCTGTACCCAGGATTTGCTCTGTAT
AAGAAGCAACATACCAGGCGAAGTTACCCGTGTTGGTAGTGAAAACACTAGAAACGATGG
CATCTGTGAGCTGGAACTTGGCAGAAACAACGCTTTCACCTGGGTGAGCCTCGTCTTTGT
TGATTCTGTCCATGATATCCTCTGAGCAAGATACAGTCATCATAGAAACTGCAGAGATAG
CCAAGATGCCAAATATATTCTTAAAATTCATCATTGTTTTATCCTTTATTAATATTGATA
CTTTAAATGATTCCGAGGTGGGTCAGCCGATTAGAATGTAATCTTGAAACCACCACCGAA
GCTTGAAGTATTTGGCAGAGAGAAACGCTCGAAAGCACCACTCATATTACCATTACCCTG
AGAAGACTCAGGATCCAGATCCTTCATCTTAGACCAGAGAAGCACGTTGCGTGCGAAACC
ATATACAGAGATGTCGATGCCAGCAAACTTAGGAAGCTGGTAGCTCAAGGTTACATCGCG
GAGCTTCAGAAAGCTACGATCGTAGATACCTGCCTCAGTCACGTTATTGTAAGCCATCCA
GTAATCCTGCTTGCTTACCTCAACCTTGTTTGGTTCACCTGTTGCAATATCAATACCCTC
AGCTACCATAGTACCCTCGTGGTATGGAATAGACTCCTTGGTTGCACCGAAATAGTTCAA
TGTTAAGATTGTACCATTGTACATCTTGCCACCCTTCTGCCAATCCATGGTTGCACTCAA
AGACAAGCGCTTCCAGCGAGCCTTCAGGTTGAAGCCCATATTGAAATCAGGTGTACACTC
ACCCAGGTTCTGGCTACCGGCAGTACCGATAGGAAGACCCTCCTGAAGCAAGAGGCGGCC
CTGCTCATCGCGCTGGAATGCTACACCATAGATATTTGGATAGGTATAACCTGCCTGGGC
ACGTATCTGTGGTTCAACGAAACCACCCAACATGATACTCTCTACGCCATCAGCCAAAGA
CTTAACCTTGTTGGTCAGCTTGGTGAAGTTTATGCCAAGATCCAAATCCCAATCCTTGGT
CTGGATGATGCTTGCGTTGATGGAAAACTCATGAGACCATGTGGTCATCTCGCCGGCATT
GGTACGGAGGTACTGATAACCTGTAGAACCTGCTGTAGGAACATCGAAAATCTGATCCTT
GATATCCTGATAGCTGGCTGTATATTCCAAGCGAACACGATTGTCGAAGAAGTTCAAGTC
TGCACCGAACTCCCAGTTCACGGTGTTCTGTGGCTTCAGGTTAGGGTCATACTTCACGTA
GTAAGGCACATAAGAGCTTACGCCGTTGATAGCATAACTGATAGGATTGAAACTATACAT
ACCGCTACCATAACCTGGAACATAGTAATAGTTAGCATAGTAGTGACCTGCCTGACCTAC
CTGAGCGAAAGAAGCACGAAGCTTACCATAAGAGAGGATGTGATTATCCTTCAAGGCAGG
AAGCTCTGTGAAAATCCAGCCGAGTGATACAGATGGATAGAAGAAGCTACGGTTGTTGCG
TGGCATGGTAGAAACGATATCGTTACGACCTGTCACAGTAAGATAAACCTGATTAGCATA
GCTCAAAGACAACTGGCCGAAGAAACCTACGGTACGCTCCTGAGCCTTATATTCCTCTGT
CAATGGCTTAACAGTGGTATTGGTCATAGTAGGCTGACCATAGAACAGGAAGTTGGTTCC
ATCGTAATCCCAGACACGCTGATAGTCATGATTGAACTCAGAACCGAGCAATGCACCGAA
ATCCCACGCACTGTCAGCACCCCACTTAGCAGTGAAGTTGGCTGTGAAGAGGTTGTTGAA
GATATTGTGCTGAACACCATAGTTTTCAATCTCACCACCAGCATTCTGTGCAGATCCCTT
CTCGTATACATCACTATTGTTAGTGGTATAAACATCAAGACCAGCCTGCTCACGGATTAT
CAGGTTGTAACGCTCTGTATCCCAGCCGAAGTTAGGACGATACTCAAGATAAGTATTACC
GAATACACGATTGGTGCGCTGGCTGAATTCATTGTTGTCCTTCCACCAATATGGGTTATT
GAATGAGGTAGAACGGAACAAAATCTGACTTGTAGGGTCGTTTGGTGCATGGGTAGGAGT
GCCCTTCAGATTGTACTCAGAAGGAGCAGAATAAACCACGTTCATAATACCGCTGTTGGC
ACCTGGAGCAGATGTAATCTTAGTTGAGCTGTAGTTTGCAGAGAAACCAGTCTTCCACTG
CTTGTTGATTTCAAAGTCAACAGCACCACGAGCTGTGGTACGCATCATACCTGTAGAAGG
AACGATACCTGTCTGATAAGTGTCACCGATACCGAAAGAATAAGCCAAGTTGCCATTCTT
CTGGGAAATACTCAAGTTTGAGTTCTGGGTAAAACCAGTATCGAAGAAATCACCTACATT
ATCATAAATCTGTGGAGTAGCCCAACCGTCAAGACCTGCTGCTGCATACTTAGGGTTGTA
GTACATTCCCTGGTGCTTGCCATAAGCCTGAGTATATTTATTGTCGGTATTACCACCATA
AGTAGCATCGTTAGCCAGATCAGCAATCTTAGGACCCCAATTCATAGAAGATGTTGGGTC
ATAAGCATTTATGCCATTACCCTGGGCATAAATATTCTGACGATCAAACTTCTTGCTGAC
AGTCTGAGCACTCAAGTCGGTAGAGAATGTAATCTGAGGGCGGCCACCATTTGCCTTACC
ACGCTTGGTGGTAATGATGATGACACCATTAGATGCACGGATACCATAAAGGGCAGAAGC
AGCCTGACCCTTCAATACGTCGATGCTCTCGATGTCATCAGGGTTGATATCGATAGAACG
ATTTGCTTTATCTGCACCAGTAACAGAGGCACCTGTATCATAGTCTGCAGAAGAAGCGAT
AGGCATACCATCTACGACATAGAGAGGAGTGTTGTCGCCAGAGAATGAACGGGCACCACG
GATGACAATCTGAGAAGATGCACCAGGAGCACCAGAAGACTGACGGATATCAACACCGGT
CAACTTACCCTGCATAGCGCTAGCCAAAGAGCTAGTACCAGCAATGTTCAAATCTTCAGA
ACCTAATTTCTGTGATGCATAACCGAGGGCTTTCTTGTCTCGGGAGATACCCATTGCGGT
AACCACAACCTCGTCAAGAGTCTTGTTATCCGCTTCCAATACAATCTTCATCTTCTGTCC
AGCCTTTACAGTCTGAGGCAACATGCCGAGGTATGTTACTTCCAACTTTGCACCAGCTGG
AACATTCAATGAGAAGTTACCATCAACATCGGTAACTGTACCGGTATTGGTACCTGCTAC
TTTGATAGATGCACCAATGATTGGTTCACCATCCTCTGCAGAGGTTACTTTACCGGAAAC
TTGAGTTTGCGCCAACGCCATTCCTAAACTAAGGAAGAGGCAGGCAATAAACGTCATGAG
TCTTTTTTCCATAAATCTCTCTCGTTTAATTAATTAATAAATATATAATGTTTTATATTT
CTTTCTCACTACATATTCTCCCACCTTTTATTGAGCGTGGGGGCTCATTTCTTGTCTCCA
ACTCTTGCCCCGAACTGGTGGGGTGGGTATGTTGCCATACCTTATTATATATAGGGAAGC
ATCTCAAACTTCACTAAATTTTAATAATATTTTTAATCGGGTGCAAAAATAAGCATTTTT
TAGGAAATCACCAAACTTTTTTCTAGAAAAGTTGCACTTTACCCGACATTTTATTATAAA
TATACGAATTTTATGCGCTTTTGCTTATGAAAAACAAAAGAAAGCGGCAGTTTTGTCAAA
AACTGCCGCTTTCGTTGAAATACTAACTTTCTGTCTTTAATTCTTTGTCTAGAACAAAGA
GCATATAGAGGGGGATGTTGATGGTTTTTGAACTGTTGTTTCTCTCGTATGGCAAGAGAC
TGGTGCGAACCGACCATTTGGGTGAATATCTTTCCCGATACAGTTTCAAACTCTTGGCAT
TCATGGTTACTCCTGCCTTTGCTTCCAGTGGATATACATCCAAACCGTCGGAAATAAGGA
AGTCAACCTCTGCAGTGGCTGAGGAAGACCAATAATAATTGGTTTCCAGAGTTTCTGTAA
AGTTCTGAAGTTCCTGACAGACATACTGTTCTGTCAACGCTCCCTTAAACTCTTCAAAGA
TTCTGCTTCCTTCTAATATTACTTTCGGCGAAATCTTGCTCATTGCCCTCAACAGACCTA
CATCCAGTAAGAATACCTTAAACGATTTGAGATCAGCATAGGCTGAAATCGGGATGTCGG
GCTTGCTGACATTGTTGGTTCTGATGATTTCACCTGCATCAGAAAGCCACATGATGGCAT
CCTCATATTCCCGTGCTCTGGCTCCCTCTCTCACCAGTCCATAGACAAACTTCTTGTTTT
CCTTCGCCAGTTGCGAAGGGATGCTGTTCCATACATAACGGATTTTCTCGACCATATTCT
TTGGAGCATGTTTGGAGAAGTCTTTCTGGTAGGCTGCTGTCAGTTCCTGCTGGATGCGGT
TTACCTTGTTGTAGTCTTTGCTGCCCAGCCACTCTGTAACAACAGCTGGCATACCTCCTA
TTATCATGTATTTTTTCAGATAATCTGTAAGGCGAGCCTCGAATGCCCCTAGGTTTCTGT
TTCCTTTATCGATATAGTCTACCAGCATATTCTCTTCGTTTGCTATCAGAAACTCTTTAA
AGGACATGGGATATAGATGCAGGAAATCTGTCTTTCCTACAGGGAAGGATGTGCCTTCGT
GCAGGGCTATGCCTAGCAATGAGCCTGCGCAGCAGATGGCATACTCTGGTGCCTCTTCGC
AGAAATACTTCAAAGAGGTGAGTGCTCTTGGCATTTCTTGTACTTCATCGAAGATAATAA
GAGTTTCCTCGGGTATTATCATCTTACCATTATATATAGAGAGCTGTTCTATGATGCGTT
GTGGTGATAAGTCGCCAGCAAATATCTCTTCGAGTACATCACTCTGTTCGAAGTTGATGT
AACATACGTCTTTGAAGTACTTGCGCCCAAATTCTTTCAGTAGCCAAGTCTTGCCAACTT
GTCTTGCACCTTCCAGTATGAGTGGCTTCCTTCCGTGACTGTCTTTCCATTTTAACAATT
GGGATATAAGTAGTCTTTCCATACGCTAAAAATTATGTTTTGGCAAAGATACTAATAAAC
AGTGAATTACGCAAGGAAAATCACATTTTCCTAAGGACTTTTAAGTATATTTATCACATT
TTCCTAAGGACTTTTCTGTTAAATCATCACATTTTCCTAAGGACTTTTAGGGGCTTAAAT
CGAGAATTCTGTCGTAATCTCAGAAAAAAAGCAAGATTACGACAACTTTTAAACGAGAAA
TCTGTCGTAATCTCAGAaAAAAAGCAAGATTACGACAGATTTTCATGATTTTTCTCTTTA
AAAGATTAATTATCTTGTTTCGTCTTTACTAATCTGTGGATGGATTAGAAATCAGAAACG
CTTACGGCTGTGATAGGCACGATGCGGAAGTTGTCCAGTGCAGATTCCCTTTATACCTTA
TTATATATATATTTAGTATTCGTATAGCTTGATGTGGAGTATTTTGTTGTCTCCACATGA
GATGCGGGCATGGCGCCCCTGGTGATCCTGATCGCCATTATCACGACGGATAAACTGTAA
TTTGCCGTTTTTGTCTATTTCAACCTGGTCTACATATCCGATACCGATACGCTTACCTTT
GAAGGTTGTGGCTTGTTTCTTTGTTTCGGTTCCACCGTTGTCTACAAATCCGTCCTCACC
AAGTTTCTTTTCTTCAGCTTGTGCTTTTTCTGTCTTGCTCTGGAAAACTACGACGATTCC
ATTACCTGCTATGATGTATTCGTTCTTGGCTAGTCTCACAATCAAGCCACCGCCTTCAGG
CCATTTACTTCCATCTGTAGCGCGAGGATCCCATGGTAGCGTGAAGAAGTGGCGGCAAGT
CATGGTGATATCTCCATCTTCAATGATGCGCTCTTTATCTTCCTGGTCGAAGAGTAATCC
CCAGTTTTTACCCTTTCCCTGATGCTGGAGCAGGAGAGGAGAGAGCTGATTGATAACCTT
ATATGAACGTCTGAGACTGTTCTTCACCTTGTAGTTAGCTTCATCGAGAGCAAACGGGCT
GAAACTGATGGCATCTGTTTCGCCGAAGGTATAATATGCCTTTACGCCGCTATTGATATC
GCATTTCACTTCTGGAGTGAAGAAAGGATTGTCGGCACGCTTGTATTTCTCTACCCATCC
CTTGTAACCGGTATCATAGATATCTGGTGCAAAAATATCGATACTTGGTGCACCGCATTT
CCAGATATCAATCAGATGGGCAAGTGGTCCGGCAGAAGGATATTCGCCTGGTTTTCTGCC
ACGACTGTTCATTGCTGCATTTACATACATCGGAATATTGTAGATGGCTTTGCCTGCTGA
GGCTAGCTGCTCTACATACTTGGCATAATAATATGCTTGGAATTTCTCGTCAGCATAACG
GTCTGTTCCGAAAACTTCTGCCCATGTACCTTTCTTCTTGAGCTTGAGTGCCTTGAGCAA
TGAAGCAGGAACGGGTTGTCTGTAAGCTTTTTCGGCAAGAGGAGAGTGGTCGCGGGCAGA
TTCGAGCATGCCGATTTCGTTTTCTACCTGCATCATGATAACGGTATTCTCCTGACTGTC
TACTGCTTTAATGTGCTTCATCAGTTCGCAGAATGCTCGCTTGTCTGCTTGAAGCAGGTT
ATCGCTGAAGGCTGTGCATATCTCTAATGGCTTACCGTTCTCTGTGAGTGAACGAGGGAA
ACGCTTGGTGTTTTCCTTTACCCATAGTGGAGCATAGCAGCTCATGGAATTCTTCCAGGC
ACCAAACCATAGGAAGACAATCTTCAAGTCATGCTTACGGGCAGTTGTGATGACGCTGTC
TACGAGTGCAAAATCATATTTGCCCTCATTAGGTTCTACAAATTCCCAATATGCAGGAAC
GAAGACAGAGTTGACTCCGCTATTCTTCATCTGTTTCAATGCTTTCCTGATGTCGGCAGG
ACTCGTTGCGGCAGAGTTGCTCAACTCACCAGCCAGGAGAAGCATCGGCTTGTCATTGAC
AACAAGCTGGGTTGCAGAGCCTTGCTTCTGCAGTTTCACTCCAGCTTGTATATTGATGCA
ACATAATAAAGCTAGAAAAGATAATACAATCTTATTCATAAATCTTCATTTTAGAGAATG
TCTGAAAATACTTGAGACAGGTATTGCGCCATTCCTTTGCATTCTCCAACTGTACATTGA
GCAGAGAGTCTGTATGTTGCCATTCCTGCTCATGTCCCTTCATATACTGCTTGGCTGAGG
TGTGCCAGAAGTCGCGGTATACTTCTACCATCGCTACGCCCATGTTGTACTTCATGCAGA
GTTCCTGCCAGAGGGTGCTGCCTGATTTCATCTTGTAAGTCCAAGGCACATGATGGAACC
AGAGGAGATATTCTTCAGGGCAAGTTGCGATGTTATCGTACAGACTGCGATATGGTTCTG
GGTACTGACCGACAGCATCTGTGCCCTTGGATGAACGGTCGAAACCTACGCCCTGTGCAT
CAGCCTTATGATAGTAGACCGGGCACCATTCCAAAGGATAACTTGCGATGAAACCATCAG
GTTCAGGACCGTAGTGGTGGTCGAACTTGAAGATATGATGCAAACCCAAAGGCATCATAT
AGTTGACGCAAGCTTCGCGGGAAGTCATCATCATCATCTCTACCGGCTTGGTAAATTTCT
CGTCCTGGTTTCCGTAGGTCTGTACGAGCCATTCGTGAGCAATCTCTTCAGCTGTAAGCG
AAGGATTCCATGCCAATCGGCCAAAAGCGTACCAGTTAGCCTGTGAGAACGGATGACCGC
ACCAGTTGGCATCATCACCGATATTGGCTACGCCCGCAATACCTTTCAACCTGTCAGGGT
TAACAAACTCAAAGAACTCTTTCCACATAGGTGCGAGATAGGTGAGATGCTTAGACTGAC
CGAGATATTCCTGGGTAATCTGAAGTTCTGCTATCTGAGGAGTCTGTTTGATGTTGTCGA
AGATAGGAGCGTATGGCTCACGAGGCTGGAAGTCGAGCGGACCATTCTTAGACTGCAGGA
TGACGTTGTCGCGGAACTTGCCATCCATATCTTTGAATTCGCTGACTGCCTGCTTTACAC
GGTCTTCACCCTTATGGTTGGCACCATATACAAAGCTTCGCCACATCACGATGCCCCCGA
ATGGTTTCAGTGCATCGGCAAGCATGTTGGCTCCATCGGCATGTGTGCGGTGGTAGTCGC
CAGGACCAGGCTGTCCTTCAGAATTGGCTTTTACCAGGAAACCGCCAAAGTCTGGGATGG
TAGCATATATCTCCTTTGCTTTCTTCTTCCACCACTGTTGTACCTTTTTATCCAATGGGT
CGGCAGTCTTGGTGTAGCCTAAAGCCATAGGCGAAGCGAAGTTGATGCTGAGATACACTC
GGATGCCGTAAGGACGCAGGATGTTGGCGATGACTTTCACCTTATTAATATATTCAGCCG
TCATCATCTTTGGCGATGCATTCACATTGTTGAGCACGCTTCCGTTGATACCCAAAGAGG
CGTTGGCACGGGCGTAGTTGATAAGGCGGTCGTGCAGACTCTTGCTGATGCTGCCGCCCT
TACCGTTTTTGCCGAGTTTGATTTCTTCCCATTTGAAGATACTCTTTCCGGCATAGCCAC
GTTCGATGCTGCCATCGAGATTATCCCAATGGTTGAGAATGCGGAGACCCACTTGTGGTT
TCTCGGTCTCATCGATAGCTTTGCTGAAGTTCTGCTGATTGCCGCTACCTGTGTTGTAGG
CATCGGTGTTCTGAAGTCGAATCAACTCGTAGGCACCATAGAGCAAACCGATAGGATTGC
TGGCGGTGATAGTTGCTTCGTACTGAATGTTGTCGCCTTGCTGGGCAGGACGGGCGTAGA
TGTTATAGCCCTCGCCCAGGTTGAGACTCTTGTCTATCTTGAGCTCAACATTCTTGCCAC
GCCAGTTGTTTTCTAACTCCTGCTTGGCAATCTTGGCTGTTGCATCATCAGGCAACTGTG
AGATGACTTGGCATGAGTTAGCATACTGCTTTCCGAGCCATAACTGTGAACCATCACTCT
GTGCAGAAACATGGAGTGATGTAAGTACCGTAAATAATAAAATGAGGTATTTCTTCATAT
CTTTGCAGATCGTTAGTTTGTATTGTTATTGTTTCTGCTGCAAAGATACGAAAAAATACC
TTTTATATATATAGCGGTCGTTTATTTTTCATTTCTCTTTGTTTCAGCATACTCGCTAGG
CGACATGCCATAGTGTTTTTTGAACACGGTAGAGAAGTGGGTCTGGTTGTTGAAACCAAC
AGAGTAGGCTACCTGCGTGATATTAATCTGCCCCTCTTCGATGAGTCGTGCCGCCTGTTC
CAGTCGGAGGTTACGGATAAATTCTCCGGCAGAAACACCAGCAATCTCCTTCAGCTTACG
GTGGAGCTGTGCACGGCTGATACCTACCTCCTCGGTAAGTTTCTCTACATTGAGGTCGGG
ATCGGCAAGGTGAGCGTTGATATATTTCATCACGCGTTCCATCAGGGCATCGTTATTGCC
CTTTACCTGAATCTGCTCAATCTTCGCCTTCTGGCCCTGTGCTCCGCTGTATTTGCCGCG
GATGCGTCGCACATTATCCACCAGGTTGTCGATAAGGATATGCAGCTCTTCCATGTCGAA
AGGCTTTGCCAGGAAAGCATCGGCTCCTCTGCGAAGTCCCTCCAACCGGTGTTCCACCTC
GCTCTTTGAGGTGAGCAGGATGACAGGAATATCGCTGATGTTGCTGTTGCTCTTGATGTT
CTTGAGCATGGTGATTCCATCCATCTCCGGCATCATTACATCGCTTATCACAAGGTCGTA
CTTGCCGGTGAGCAGCATCTTCAAACCCTCCTTGCCGTTGCAGGCACGCTCAAAGCGGTA
CCAGTCGCTCAGTTCGGTCTTGATGTATTGGGCAATCTCGCTGTCATCGTCAACTATCAG
GATATTGAAGTTACGGTTGGCCTGTACTTTCTTTTtGGTAATCTCCTGCTCCTTCTTGTC
TTCTTCTTCCAGTATCTCGCCTGGCTGCAGATGGCTGTTGCCTAGCGGAATGCTTACTTC
GAAGCAGGAACCCTTGATGCCGTCGGTACGGTTGTAGGCCTTGATCTTGCCTCCGTGCAT
TTCTACAAATGCCTTACAGAGATTGAGCCCGATACCGGTTCCTTCGATATGGAGACCGCT
GCTGTTGTTCCCCTGATAGAAACGTTCGAAGAGGCGGTCGGTCTTCTCTTCCTTCAGTCC
GATGCCTGTATCTTCTACCCTGATGGTGGCATTCTTTTCGTCTTTACCTATGATAACAGT
AATCTTTCCGCCATCAAAGGTATACTTCATGGCATTGGAGAGCAGGTTGGAGATAACCTT
GTCAAAGTTGATGCGGTCTATCCAAACCTTCAGCTTGCCTTTATCGCTGCTGAGGCTTTC
GTCTTCTTTGAGCGAAAGGGTGATGTTGCGCTCCTGTGCATTGAAGCGGTAGAGCGATAC
GATGCCATGCAGGAAATCCTTGAGCGGAGTCTCCTGGCAATGGAGATGCATCTGGTTCTT
GTCTATCTTTCGCTCATCAAGTATCTGGTTTACCAGAAGCAGGAGGCGCTGGGCATTGCG
GTCGATGGTATCGATTTCCTGTTTGCTTTCGGCATCTGTTAATCTTGTTCTCAGCTTGTT
GAGCGGTCCCATGATCAATGTCAGCGGCGAGCGGATATCGTGGGTGGCATTGATGAGAAA
CTGCATCTTGGTCTCTTCCAGGTCTGCCTTGCGGCGGCGCTCGTATGTATAGATAACATA
CAGGATGACGCTTGCTATGATCAGGAGATAGAGGAGATATGCCTCGGGTGATGCATACCA
AGGGTCGCATACCTTGATGTTGATGATGGTAGGATTCTTGGAATATCTGCCATTGCTGGT
AGCTCTCACCTCCAGCGTATAGTCGCCCGGTTTCAACTTGTTGAATGCTACGGCATTGGC
TCCCTCATTGGTGCTGTTCCATTTGCCGTCGTTGATGCGGTATTGGAAACTGATATTGTC
GGTGTTCCTGTAGTTGAACAGCGAGAACTCCAGAGTGAATGAATTCTGGGAGTAAGGAAT
GCTGAAGTCTTTGACCATACAGTTGATTGGCTTTCCGTCGATGATGAAGTTGGTGAGATG
TACATCTCCCAGTTCCATCTTCTTGGCTCTGACAACGTCAGGATAGAAGGTTGTGATACC
ATCACTGGTTCCGAAGGCGATAAGATCGCTGGCGGTATGCATGGAAGAGCCCAGCACGTA
CTCACGGGTAGTAAGTCCGTTGCCGTTGATGTGCCCGATAAACTGTCTGTTCTTCTGTTC
ATACTGCCAGATGCCCATGGTTGTACTTACCCACAAGTCACCCTTCTGGTCTTTGATGAT
GCTGCAGACCTGCTTGCCTTTCAACGCTTCTGCATGAGGGAAGTTCTTCGTCTTGTTGCT
CTTTCTGTCAAACAGATAGAGTCCTTCTTCGGTACCGATGATAATATCGCCGTTCTTTCC
TTCGCAGATACCATTCGCCTGTTTGTCTTTCAGAATGTTGAGCCATCCGAAATCCTTGAA
ACTGAGCGTTTTGGTATTGAGACAGGAAACTCCATTAGAGGTTCCTATCCATAAATGGCC
TGTATGGTCGAGCGCCATGCTTCGTACCCAGTCGTTGCAGAGAAATCCTTTATCGCCTCT
TTGCTGCATGTTCAGAACGGTAACCTTGCCGCTTTCCACATTATATATATATAGGCCTTT
GCTGTATACAGAAATGTAAAGGTTGCCCTGTGCATCGTCGGTCATGCAGTAGATGCCGGC
GCTGGTAAAGGTGAGTTTCTGCTGGTATGTACCTGTATGAGGGTTGTAGCTGTAGAGTGC
GCTGCCATTGCTGATCCAGTAATCGCCACGTCGGTCTTTATAGATGATGCCGGTACCTGC
AGGTGACTGAGGGTGGGCGATAATCTTGCCTGAAGCATCAAAACAGAACACACCACTGTT
CTGTACCGTACACCATGTTTCACCATTTTCGCCTTGTGCAATAGATGAAACGCTGCTGCC
GATGATGTAGTTCTGTGCAGAGAAACTCCAGCTGTTGAAAGCCTGCTGGCGCTGGTTAAT
CAGGTACAGACCTTTGTTGTAACATCCTATCCAGAGATTGTTGTCCTTATCTTCGATGAT
TTCGTTGACGAAGGCGGTAGCCAGATTGAAACTGCTGTTGCTGTTCTCCAACTGTTCTAC
CCTGTTGCTTCCCTTTCTGATCATGAGAACACCATGCTCGGAGGTGCTGATATAGAGATT
GCCTTCGTGGTCGAAGGTAGCATTGTTGATGGTTACATTATTCTGATAACCGCCAAAGTC
GTAGCCGGCATCAGCGATGCGGCCTGTGCGGTAATCATAATAGACGATGCCATACATGCA
GACGATGAGCATGGTCTGCGGACGATGCTGGATGAAAGCCACAGGTGCTCCGCATGGCGA
TTTGAAGTCTTTGCGCTGCACCTTGCCTTGTTTCTTGATGAAACGGGTGAAGATAGAAAG
GTGGCTACTCTGCCAGAGATAATGATGCTTATCTTCGTAGATATGGGTAAAGAATACATC
AGAATCGCGCTCAGCGTATTGCCTTTCCTGTCTGATAGTGAAAAGGTTGTCTGTTCCTTT
CTGGGTATTTCTGTCTTTTACAGAATAGAGACCATATCCTGCTGTACCCAGCAGGATATC
GCCATTGTGACTTTCTACCATTGAATAGATACGTGGCTTCCTGCCATCAGGAAACTGGAG
ACGGGCGAAATCGTTCGTCTCATAATTATAGCGCATCAGTCCTTTGGCACAACCTATCCA
TAGATTACCTTTCTTATCTACCAGCAGATCGGAGATAATGTTGTCGGTAATGGAGGTTGT
GTCTTCTTCGTTGTGCAGATAGTTGGTAAAGCGGTAGCCGTCAAACTTGCTGAGTCCGTA
TTCGGTTCCCACCCAGATATATCCGTATTTATCCTGCACCATGCAGTTGATGAGCGAACT
TGACAGTTTGCCCGATGTGAAAAGTTCACCACTGTCTGCCCATACCATGAGCGAGATGGT
GATAGCGAAGAGTGCCGTGAGGCAATGTCTGATATGCTTCATATTTTCTGTCCGTTTTCT
TGTTTAAATTAGGTTGTTACGGCTGCAAAAGTAACAAAAAaCAATGAAAGAAACAAATTC
TAATGCAACAAAATGTTTCGTTTCTTTTTGTTTCTTTATCTTTTTGTGCCCTTTTTGTAA
GCATGAAACAAATAGAAAAGTAATGGTAACTATTAAATACCTGTTATTTCATTACTTATT
AGTAAATTTGCATCGTCAACAACAATAGAAACATTAAAAGCATCATAATAACAATGAATA
AACAAGCAATAAGAATCTTATCTTTGGCGCTCGTATTGGCTGCGTCAAGTCCTGTAGTTT
TTGCCCAGAAGGTATGGAAAGGATCTTGGGCTACAGCAGTGGAATGGACTGGTAAAGGAG
ATATGCCTAAGGAAAGCTTAAGCAATCGCTCTTGCCGACAGATAGTTCATGTTTCCTTTG
GCGGAGAGGAACTCAGAGTGAAGCTCAGCAACGAGCAGAGTAAGGAGCCGGTAGAAATCA
AATCGGTGTATATTGCAGATACTGATGTTCCAAGCAATTGGGGAATCAATGCCAAGACGG
TGAAGTATCTTAAATTCAATGGCAAGAAGAATGTAACCATTGCTCCTGGCAAGGCTATCT
TTTCTGATGATTTGAAATATGCCTTGAAGAGTGGACAGCGTCTCACGATTACCATCGACT
ATGGCAAGCAGACTCCAGTGAATGCAACATCCCATCGTGGTTCACGTACCACATCTTATA
TAGTAAACGGTTTGCATCGTACTCCTAAACCGATGGATAAGAGTTTTGATGATGGCGAGG
AGGTGGATCACTGGTACAATCTTTCTGCCATTGATGTGAAGACCGATAAGGCTACCCCAG
TGGTGGCTATCCTCGGAAACTCTATTACCGATGGCCGTGGAAGTACTACCAACCATCAGA
ACCGTTGGACCGATTTCCTCTCGGATGCCCTGAATGCAGAGAAACCATACGGCGTGTTGA
ATCTCGGAATCGGTGGCAACTGCGTAGTGGAAGGCGGATTGAGCGAACCAGCCATGAAGC
GTTTCGACCGTGATATCCTGGGACAGGCAGGTGTGGATAAGCTCATCATCTTTGAGGGAA
CCAACGATATCGGTTGCTGCGGAGGAAATTATGAACATGTAACAGATACCCTGATTGCCT
GCTATAAGGTGCTGATAGCAAAAGCCAAGGCAAAGGGCATCAAGGTATATGGCGGAACCA
TTACCCCAACCAAGGGCAACGGATGGTATTCTTTCTGGCATGAGGCGATGCGACAGACCG
TGAACGAATGGATCAGAAAAAGTGGTGCCTTCGACGAGGTCATCGATTTCGATGAGCTGA
CCCGTGATCCGAAAGATCCTCAGCGTCTGAAAGCAGAATATTCTGACGACTGGCTGCATC
TCAACCCTAAGGGATATGAGGCAATGGGTAAGTTTGCCGCAGAGAAATTGAAGTAAATGT
TATAAATGCACCTATATATAAAAGGTGTAAACTTAATGATTGGATAAAAATGGAACAGAC
AACTGTAACACAGGAATCTAAGGGATTCTACAAACTGAATTGGCTACAACGCATCGGATT
CGGATCTGGAGACTTGGCGCAAAACCTCATCTACCAGACTATCTGCATGTATCTGTTATT
TTTCTACACCGACATCTACGGTCTCAATCCGGGTGTGGCTGCCACCATGTTCTTGGTGGT
TCGCCTGGTGGATGTACTCTGGGACCCATTGGTGGGAACTTATGTAGATAAGCATAATCC
ACGTTGGGGTAAGTATCGTTCTTATCTCGTTCTGGCGGGTTTGCCACTCACCGTACTTGC
CATCCTCTGCTTCTGGAATGGTATGGAGGGACAGACAGAAACCATTAAGCTCATCTATGC
TTATGTAACATACGTAGGCTTGTCGATGCTCTATACATTGATCAATGTGCCTTACGGAGC
CTTGAACTCTTCGCTTACTCGCGATACAGACGAGATTACCATTCTCACCTCTGTACGTAT
GTTCATGGCAAATGTGGGTGGACTCTGTGTATCGGCAGGTGTACCTATCCTGGTAGCCAT
GCTTGCTGCAGCCAAGGATCTTCCTATCGAGATGGCGCTCTTCATGGGCTTGGGTTCTCT
GCCATCCTTCATTTTTATGCCGCTGGTGCCTGCCATCAAGAAAAAGGTGGGCAAGAAGAA
TATGTTCTACATCTTCCTTACTGTGGCTATCGTGGGTATGGCGATGCTTTATATCATCAG
CAAGATGGGACCTGTAAAGGATCATATCACGCTGGTTTATATCGCTCAGTTCATCAAATC
AACAGGCGTAATCGTAGCTACAGGATATATGTGGGCTCTGATTCCAGAGGTTATCTCTTT
TGCAGAATTTACCAGCGGCAAGCGTATTGCCGGCATCGTCAATGCCCTGACCGGTATCTT
CTATAAGGCAGGTATGGCTCTGGGTGGTGTTATTCCTGGTGCAGTTCTTGCATGGACCGG
TTATCAGGCAGCAGCTGCTCAGGAGGGCAACTCTCTTCCTACCGACAGTAATGCTTGGTT
TGTTGCCATGCTGATTTTTGCCCTGGTAGGTTTCGCCCTTCTGGTATTCTGCTTTACCCA
AACCAAGGAACGTGTGGTAATGGACGAGAAGGAAACCAAGAATGTTAAGGTGAGCGACCT
GTGGACAGAATTTTTCCACAACCGTCCTCTCCGTATCGTGGCACTCTTCTTCATTACAGC
CTTCGCCATGATGTCGGTAGGTAATGCTGCCGGTGCTTACTTCATGAACGATTTGGAGCA
GCAGACTCCTCTGGCACAGGAGGGTATCCGTTGGCTGGTATGTGTGATTCCTGCCATCTT
GTTGGGCTTGGCGATGTTCATCATCTCTAAATATGAGTTGACCGATGAGGTCATCGACGA
CATCAACAAGAAGATTGAGGCCCGACACAAGGAAGAAAACTAGAGACTATAATTATTAAC
GAGAAAAATAGATATAAGATATGAAAAAGATCACAACTCTGGCACTGGGGCTGATGCTTG
CTTCAACAGCTTTCGCTCAAAAAGCGAACTCAGCAGCTCAAATCCCAACATTCCAGGAAA
CTATGGGTAAGTACTTCCTGGTAGGTGCTGCCATTAATACCGATTTGCCTGATGGAAAAG
ACCCTGCAGGTGAGGAAGTAGTGAAGAAACAGTTTAACCAGGTGGTTGCCGAGAACTGTA
TGAAGGGCGAGAAGAATCATCCGGAGGTGAATCGCTTTGATTTCACTGATGGCGATAAAC
TCGCTGACTGGGCAGAGAAGAACGGCAAGACCTTGATAGGTCATTGTCTGGTTTGGCATT
CTCAGCCACCTAAGTGGATGTTTACCGATGATAAGGGTAATCTGGTAAGCCGTGAAGTGC
TTATCGGCAGAATGTATAACCATATTATGAATGTGGTTACTCATTATAAAGGTAGAGTAA
AGGGTTGGGACGTTGTGAACGAGGCTTTCGAGGATGATGGCTCTTACCGCAAGTCTTTAT
ATTATAAGATTATCGGTCCGGAGTTCATCGAACTGGCTTTCCGCTTTGCTCATGAGGCTG
ATCCAAACGTAGAACTCTACTACAATGATTATTCTACTTCGAAGCCAGCTAAGCGAGAGG
CTATCTGCAAACTGGTTCGCGATTTGAAGGCTAAGGGTCTCCGTATCGATGCAGTAGGTA
TGCAGAGCCACAATGGTTTTGATTATCCTGACTATGCTGAGTATGAGAAGAGCATTGAGG
CTTTTGCTGGTGAAGGCGTGAAGGTGATGCTGACTGAGCTGGATATGAACATGCTTCCTA
ATCCGGAAGGATTCGGCGGAGCGGAAATCAGCCAGAAGTTTGAACTTCAGAAAAAGTACA
ATCCATACGTGAAGGGACTTGACAAGAAGGCGCAGAAACTCTTCAACCAGCGTTATCTCG
ATCTCTTCAAGATTGTAGAGCGTCACAAGGATGTCATCAGCCGTGTAACCTTCTGGGGTG
TCAATGATGGTCACTCTTGGTTGAATGGCTGGCCTATCCCTGGCAGAACCAACTATCCAC
TGCTCATCGACCGCAACAACAATGTGAAGCCAGTGGTGAAGGAAATCGTCAATCTCTTTA
AGTAAAATCTCTTTTGATAATATTGTACATCTCTTAAAATAATAAACAACAATGAAAGCA
AGATATTTGTTCCCAAAGGATTATATGGCAGACCCATCTGCCAATGTGTTTAACGGTCGC
CTGTATGTTTACCCATCTCATGACTGGGACAGCGGCGAAAGCTTCGACGATGATGGCGGT
CACTTCCAGATGAAAGACTATCATGTTCTCTCTATGGACGATGTGATGGAAGGTGAGGTA
ACCGATCATGGTGTGATTCTCGATGTGAAGGATGTGCCATGGGCTGAGAAGCAGATGTGG
GACAACGATGTAGTAGAGAAGGATGGCAAGTACTATCTCATCTTCTCTGCCAAGGATTAT
AATGGCGTGTTCCATCTCGGTGTGGCTGTGGCTGATAAGCCTGAAGGTCCTTTCGTTCCG
AATGCCGACCCTATCCGCAAGTCATACAGCATCGACCCTTGCGTGTTCAAGGATGATGAT
GGCAAGATTTACTGCTACTTCGGTGGTATCTGGGGCGGTCAGCTTCAGTGGTACAAGGAC
AACAAGGCACTGAAGGATGAGCATCTTCCAGAGGGCAAGGAGAATCCATTGCCATCTCGT
GTAGCCATGATGACGGATGATGTGCAGCAGTTTGCAGAAATGCCAAAGCCTGTTGTCATC
GTTGACGAGGAGGGTAAGGTATTGCCAGCTGATGATCCACATCGCTTCTTCGAGGCCAGC
TGGATGCATAAGTATAAGGGCAAGTATTACTTCAGCTACTCTACCGGTGATACTCATTAT
CTCTGCTATGCTGTAGGTGATAATCCTTATGGTCCGTTCACTTACAAGGGCGTCATTCTG
GAACCGGTAGTAGGTTGGACAACCCATCACAGTATCTGTGAGTACAAGGGACAGTGGTAT
CTGTTCCATCACGACTGTGTGCCATCAAATGATACAACCTGGCTTCGCAGCGTAAAGGTG
GCTCCTCTCTTCTATGATGAGGATGATAACATCTTGCCGGTTCAGCCTGAATAAGAGTAT
TATAAGTATTAGATGACATACGTTAGAGTTGACTTTTAGGTTTATAATAGTTTTGATGAA
TAGTTGATATATAAGTTAATGTTAGTTTGGAAGAAACGGCATCTTCGTGAGGAGATGCCG
TTTTTGCGTATGTTCCTATTCTTTCTTTTCTTCTCTTTCTGTTTTCTCTTACTTTTCATC
TAATGTTATTTTTAAGTTATTTCTATCATTTTGTAGGAGATTTCGGATATTTTTGTTTAC
CTTTGTGCCCGTAAACCATAAAAAGAATAATTTATGTTGAGATTACTTTTAAGGCTTTGG
TGGTTGCAGCAGCGCCGTAACTTCCACAAGCGAGATGCCTTCGTGGCGTGCTACATCATC
TTCCTGTATGTGGTGATGGGCGTGAGCTTCTTTCTCAGCTTCACCGAGAATGGGGgAGAA
CTTGGGGGCGAAGACATGCCTGCCCTGTTGGGAGCCGGTATCGTTGTCGGTATGCTGATT
CCAGACATTATCATGAAGATGGTGATGAAGCGGGATATTACGGCGATGGATGATTACGTG
AAGTCGCGCCCTGTGCCGGAGAAAATCTGGAACAAGTTCCTGCTCACCACCAATCTCGTG
AGCTTCTGGAACTATGTGCTTCCGGTGCTTATGCTTCCGGTATTTATCTATTTCCTGCCT
GTAGGTCAGGTTATTGCCAGCTTCTTTCTGTTCCTGGCATTTTCTTATATTGACGGCATC
TACATCACCTGCTACCGCAAGGCAACAGAGTGGATTCTGAAATGGCCTTTGATACTGGGA
TGGATGGGAATGTTTGCCGTGCTGATAGGGTATATGTTTGTGGCTTCCTTCTTCCCGGTA
TGGATGGGATGGATATGTATCTTCTTCCTTGCCGGAGCGGTATTCGCCGGACTTACCATC
TATCTCTATCACGAAAAGATTTATAACGAGCAGAAGCAGAAGGTTTCCAGGTTCCGTGGT
TTCAGCCATATCAACCTCTTCAGTCTGCAATATATCGGCACATTGAGAGCAAAGCGTGTC
CGTACGATGGTGATTATGATTACCGCCATCTTCCTTTTCGATGCCTATCTCTTTGCCTTG
CTCCCGGCAGAAGCGGGACAGGAAATGGGGGACAAGGTGGCTATGACTACCCTCTATGTG
GCGGGTGCCATCCTGCTGCCATCGGTGGTGTTGTCGCAGTGGACCTTTGGCATTGAGGCA
AACTTCTTCCATGGTTTGATGACCAAGCCTGTCAAGGTTAAACAGATGCTGCAGAATTGC
TTCTATTATTATATGGTGGTGAGTGCTGTCGCTTTGTTGCTCACCCTTCCGTTCCTTTTC
TTGGAGGCAGGAATCGGAATCCAGGTGCTTATCAGCGGTTTCTGTCTGGCAGTATTCATC
AATCTCTTCAATCTGCCGACGGCACTCTTCTCTTCCCGTCTGGAGATATTCCAGACTTCC
ATGTTCAGCATGCAGGGAGCGAATCTGAAGATTAATCTTTATGCCATCGCCTTCCTCTTC
CCGCTGGCTGGTGTCTGTGCCGTCTATCATTTCTTTGGTGAGACTGCATGGTTTATCACC
TGCGTAGCGCTGTCTGTCATCAGCATCGCCATCCATAAATGGTTCATCGCCAAGATTGCT
GCCATCTTCGAGAAGAACAAGTATAAGCGCATGGAGAAGTTTATGGAAAGCTAAGTAAAC
ATTAAACACTACACATTAAACATTAGAATAATGGATATCAAGATTCAGAATCTCAAAAAG
ATATATAATGGCAATACCGTACTCGATATTGATAATCTGGGTGTTGCAAAGGGCGAGTTG
ATAGGGCTCGTAGGTAATAATGGTGCGGGCAAGACCACCTTGCTCCGTCTGATTCTCGAC
CTGATTCAGGCTGATGATGGTTTCGTGGAAAGCAATGGACAGAAGGTGAACGAGAGTGAG
ACCTGGAAGGAATATACCGGCAGTTACATCGACGGCAGATTCCTCATCGACTTCCTCACC
CCTGAGGAATACTTCGATTTCATCGCTGATGTTTATCACATTGACGATGAAACCCTGCAG
GAGCGATTGGCTCAGTTTGAGGGCTTTATGCACGATGAAATCATGGGAACCAAAAAGTAT
CTCCGCGATTTTTCTCAGGGCAACCGCCAGAAGATTGGTATCATCGGAGCGATGATCATC
AATCCGAAGGTTCTTCTTCTGGATGAGCCATTCAACTATCTTGACCCATCTTCTCAGATG
ACTATCGCCCACATGATTCAGCGCATCTGCAAGGAGCAGGGCACCACGGTCATCATCTCC
AGCCATAACCTCAACTTCGTTGCCGACATCTCCTCCCGCATCCTCCTGCTGGAGAAAGGC
AAGCTGGTGAAGGATCTTCCTAATGCCGATGGTGCTGCCATCGCCGAACTCAACGAGTAC
TTCGGTATTCAGGCGGAATAAACTTTTTCCGTTAATATTATACAAATTCCATGATATGAT
TTGTATAATTATCGTTAAATGCTTACCTTTGCACCCAAACGAAGAAAAAAGAATCAATGA
GCAAAGGAAAATTAGCAAAGTTTGCGGATATGGAGCGTTTCGAGAACGTGTTCCAGTATC
CATATAGTGTAGTAGATGACGTGCCTTTCGATATGAAGGGCAAGTGGCGTGAGATGTATT
TCCACAATGATAATCCTATCGTGCTGGAGTTGGGATGCGGCAAGGGTGAATATACCGTGG
AACTTGCCAAGCTCTATCCTGAAATGAACTTCATCGGTGTGGATATCAAGGGCGCACGTA
TGTGGACCGGTGCCAAGAAAGCGATAGAGGAAGGACAGAAGAACGTGGCTTTCCTTCGTA
CCAACATCGAGATTATCGACCGCTTCTTTGCCGAGGATGAGGTGCAGGAAATCTGGCTCA
CCTTCTCTGACCCGCAGATGAAGAATCCTCGTAAGCGTCTTACATCTACTTATTTCATGA
ACCGTTATCGCCATTTCCTCGTGGATGGCGGCATCATCCATCTGAAGACGGACTCCAACT
TCCTCTTCACCTATACTACTTATATGGTGGATGGCAACCATCTGCCTGTGCTCTTCCGCA
CCGAGGACCTCTATCATCAGGAGGGCATCGATGAGGAAACCCGTAAGATTCTCTCTATCC
AGACCTATTATGAGAGTATGTGGATAGAACGTGGCTTGAACATCAAGTATCAGAAGTTTG
CCTTGCCACGTGAGGGTGAACTGGTGGAACCTGATATTGAGATTCCGCTGGATGATTATC
GCAGTTATCGCCGTGATAAGCGAAGCTCAAAGGATACAGCGAAGTAGATTTCTACAATGA
TTTGAATAAGCTTCCGCAATGCTTTGAATGCCTTTCCTCAAGCGTTATTGGCGTTTGAAG
AATGCGTCATAAGTATCTGAAAGAAGTAACTGAAGTTGTTCGGAGATACAATAGAAGTTG
TTGGAACAGTAAGTATCTCGAAGCGCACAACAGTTGATATGCGGTCGCACATCAGCTGTT
GTGCGCTTGTCTTTCAGCTGTTGTGCATGCGTAGAACAGCTGTTGTGCGGCTTTTTAATG
GCAATTCTATTGATTGTCTTTGTTAATCAAGTTGACGACTACTTTTACCATTACATCTTT
TTCCTCAGTTCTACTTTCTGCAATCATCAGAGTCAGTGCTACGAGTGTGTTGTCGGCAAT
CCTCTTATGTCCATTTTCTGCATACAGAATGCCATTCTTCTCCATAAACCAAAGAAAAAG
CATGGCCGCAATTCTCTTGTTGCCATCGCTGAATGAATGGTTTTTTACGACAAGGTAGAG
CAGCATGGCTGCTTTTTCTTCTACCGAAGCGTAGAGTTCTTCACCGCCGAAGGTTTGGTA
AATCTGACCTATGCTGCTCTTGAATGAATCATCCTTCTCATTGGCAAACCATTTACTGCC
TCCAAACTTTTCTTTCAAAGCATTGATGGCTTCCATTGCATTTTCGTAGGTGGCATGGAA
CGGCTCGGCTTGAGTCGTCTTGTCTATGAGTAATGTCTGATAATCATATTTGTCGAGAGT
ATCCAGGGCATAAACATAGTCGCTGATGACATTGAACAGTCCGTTATATTCGCCCTCGGA
TACTTGGTCTTGCAATGTAATTGCACGTGACATCAAACGAACCACTTCTTTCAGTTCGTT
GTAATTGTCTAGGCGTTTCTGGTTGATGGCGTAACCCTTGATAATGTATTGCTTCAAGAT
AGAGGTTGCCCAACGGCGGAAAGAGGTCGCATTCTTGCTATTCACTCTGTACCCTACCGA
AATAATCATGTCAAGATTATAATAAGGAATATCACGAATGATTTGTCTCTTACCCTCAAA
ACGAACCTGTGCATTTTTTGCACAAGTTGACTTTTCGTCTAGTTCTTGACTCTTGTAAAT
GTTGCGAATGTGTCGTGTAACAGATGTTCTGTCAACAGCAAACAACTCTGCCATTTGGCT
TTGTGTAAGCCAAACGGTATCATTCTCTAATTTTACATTCAGCTCTATGTTGCCCTCTGG
AGAACGATAGATTTCGATGGAAGATTTTCTCTGCTCCATACCTTTCATTATTTAAATGTC
CTTACCCTAGTACCCAACTTTTGGATAATTCGGCAAAGATACGATAATTGTTTGATTCCT
ACAAGGTTTTCGAGTATTTTTTCTTCTTTTTGATGAAATTTGCGAAAGATTTTAATGGAA
GGAATGTTTTGTTTTTGATTACTTCCAGATTAAATATCAGGACTAGTCTTAGGTTGGGGA
TATGTATAGTATGTTATGTTCTTCCTATACCTTTTGTTAAATCCGGGAATAATCTTGTTG
AATTCAAGAAAAAAAGGTGGAAATGCTTGGCGTTTCCACCTTATTTTATTATATTTGCAG
CAAGTTTTTGAAGAAATGCAGTATTCTCAGGGACTGCATGGAACTGACGAAACGACTAAA
AGAACAGAAAAGTAATAACTAACGAAATAAACGACAAAATGATGAACTACAAGAAATTGG
CTCTTACCGTTGCGGCTGGAGCGATGGCAACTACAATGATGGCGCAATCAGCACCCAAAC
TGAATGCCAATAACATCGACGAAGTGATCAAGGCGATGACCTTGGAAGAAAAAGCCCAGA
TGCTTGTGGGCGGTGGTAACGATGGATTCGTGGGCAGTGGCGCTATGCTCGGACATCAGA
AGAAGTTCGTGCCGGGTGCTGCGGGTATTACTGTAGCCATCCCTCGTCTCGGCATTCCTG
CTACCGTACAGTGTGATGGTCCTGCCGGAGTTCATATTGATGCTCATCGCGAAGGTGACA
GCCGTAGCTACTTTGCCACCGGTTTCCCTATCGGAACCTGTTTGGCTTCTACCTGGAACA
CCGACCTGGTGCGCAAGGTGGGTGAGGCTATCGGTAACGAAACCCTGGAGTATGGATGTG
ATGTTGTGCTCGGACCGGGTATGAACCTGCATCGCAATCCGCTCTGTGGCCGTAACTTTG
AGTATTATTCAGAAGACCCAATCGTAACGGGTCTTATCGGAACCGCCTTTGTACAGGGTG
TACAGAGTCAGGGCGTGGGTGTAAGTGCCAAGCACTTTGCCGTGAACTCCCAGGAGACTG
ACCGTACCAAGGTGGATGAGCGATTGAGCCAGCGTGCTCTCCGTGAGTTGTATCTGAAGG
GTTTCGAGATGATGGTTCGCAAGAGCAATCCTTGGACTATCATGTCTGCCTATAATAAGA
TTAACGGTGTTTATGCTCAGGGCAACAAGGGCCTCCTTACTGATATTCTCCGCAACGACT
GGGGATATAAGGGAATCGTGGAGACCGACTGGATTGGTAAGCGTGCCGACCTTCCTCTGG
AACAGGAAGTTGAGGCTGGCAACGACCTGATGATGCCGGGTTATCCAGCTCAGGTGCAGG
ATATTGTTGATGCAGTAAAGAATGGCAAGCTGGATATCAAGGATGTGGACCGCAATGTTC
GCCGTATGCTCGAATATATCGTGAAGACTCCTCGATTCAAGGGATATAAATATAGTGGTG
AGCCAGACTTGAAGGCTCATGCTGCCATCACCTGTCAGAGTTCTACCGAGGGTATGGTGC
TCCTGAAGAATGATGCCGCTCTTCCTATCCAGGGCTTGAAGACCGTGGCGCTCTTCGGTG
TCAACTCTTACGACTTCATGTCGGGTGGTCTTGGTAGTGGAGCCGTTAATGTAGGCTATT
CTGTAGATATGGTTACCGGTTTGAAGAATATCGGTGTGGCAACTACTCCTCAGCTTACGG
AAATCTATCAGAATTATGTGAAGTATGCCAAGGCTAAGTTGAAGGCAGACAAGAATCCGA
TGATGTGGTTCCTGGATCAGGGTCAGCCAAAGCTCGATGAAATCGAGATTACTGAGCGCT
GTGTAGCTAGCGAGGAGCCAAAGGCAGATGCTGCCATCATCACCATCGGCCGTCAGGCAG
GTGAGGGTATGGATCGTCAGATCAATGGTGAGTTCAACCTCAGTCAGATAGAGCAGGATA
TGATTTTCCGTGTATCTGATGCTTTCCATGCCAAGGGTAAGAAGGTGATTGTCATCATCA
ACTCTGGTTCTGTGATGGAGACTGCCAGTTGGAGAGACCGTGTGGATGCTATTCTCGTAG
CTTGGCAGCCAGGTATCGAGGGCGGCAACTCTGTTGCTGATATCCTGACCGGTAAGGTGA
ATCCATCGGGTAAGTTGACCATGACCTGGCCTATCGCTGCCACTGATCATCCTTCTACTG
CCAACTTCGCCAAGGATTACGATATGTACACCTACAAGAACCTGCAGGATAGCAGCAAGG
GTAATATCAAGGGTTACGATTATAGCAACCACGAGGAGGATATCTACGTAGGTTATCGCT
ACTTTGATACCTTCAAGAAGAATGTGGCTTATCCTTTCGGTTATGGCTTGAGCTATACTA
CCTTCGAGTTTGGCAAGCCATCTGTCAAGGCTAAAGGCAACAATATCGAGGTTAGCGTAA
CCATCAAGAATACCGGTAAGGTTGCCGGCAAGGAAGTTGCTGAGGTTTATGTCACCGCTC
CTAAGGGCGCTTACGAGAAGCCAGCCAAGGAGCTCAAGACCTTCGGCAAGACCAAGTTGC
TGAATCCAGGTGAGAGCCAGACTTTGAAGATGACCCTCGAAAAGCGCGATCTTGCCAGCT
TCGATGAGGCTAACAGCCAGTGGAAGGTAGATGCAGGTAACTATCTCTTTAAGGTAGGTA
GTGATGTAGAGAACATCAAGGGTACTGCTACTTTGAAGGTGGCAGAATATACCGAGAAAA
CAAGCAATGCCTGCGCTCCTAAGGTTCAGTTGAACTATCTGAAGCAGAAGTAGTTAGTGG
CTCGTGCGAAATGAAATAGATTAAACAGAAACGCCTCTATCCCAGAAAAAGAGATAGAGG
CGTTTTTtCTTTCATTTTATTCTTTATGCCAACGGCAATCATATCCTACTTTGGATGATA
TGATAGTAGTAGGTGTGAAAAACAAGATGCTGAAAAGCAAGTGCCGTGAAATCTATGAAG
AAGTGAAAAGTGCATTGGGTATTGTCCCTTCAAAAGCAGGAAAAATGTGATGAAGCAATC
TAAAACATTAGGAATATTGTGACAAAGTTGTTTTTTATAGCCTCATTTCCGATTTATCTG
CCTCATTTTTTCACCAAAATGAGGCAGATAAATTCATTTTTGGGCATATAACTGAGAAAA
TAATTGTATTTTtCTTTTTTTTTtGATACAACTTTCAAAAATTATCATTATCTTTGCAAC
TGTAATCCTTGCTGAAAGCCCACGATTGGGCTAAGGTGGGGATACATATACATAAATAAA
GGCGTAACTGACGCTTTGGTTTTGACGGTCTATGAACTTCGCAACTTCAACTGTCGGTCA
GAAACAAAGCAATGGGGACGCCCTATGGGGTGTATTATATACAGCCCTCATTGGCTTCGG
ACATGTCAGCGTTCGTTGGTAGGGAGGGTGAATTATATACATGCATCGGCGTGGGGCTTT
CGGCGTTGCTCGTTTCGACTGACAGGGGCAATGCGAAGGCCTATAGACCGTGGAACGAGC
AGCAGACTGGCTCCACGTTTTCGTTTTTGTATATCCAAGAAACTAAATATTAACTGCCAA
TCAGGGAGTCGTTGGCCTATTTGACAATAAAGACAATGAAAGCAGTTGGTATTTTATGCG
TCCTATTTTTGACGATGTGTGCATCGCCTTCATTTGCTCAAATCTCAAAGGAGCAAGCTA
AAGAGCGCAAGGTTCTCATGAAATCGTCAAAATCAGAGCTAACACAAAAAGCAACAAAGG
TGGCAAGAAAAGAAGCCAAGAAATTGAGCAAAGAGGGATGGACTACTACCCCAGGCTCAC
TCCCAATCGAGAAGCAGTTGGATAAGGCTTACATGATGTCCTACGAATACGACGACAACA
TGTTTCCTAAGTATATCATGGGAGAAGCTATGAGCATTGGTGAAAATTATGATGCCGCTA
AGATGCAAGCCTTGGAACTCGCCAAGCAAAATCTTGCCGGGCAAATCCAGACAGAGGTGA
CTGCATTGGTGGAAAACACCGTTGCCAACAAGCAACTCTCACAAGAGCAAGCAGCATCCG
TCACTCAAAGCATTATGGTAAGCAAGAATCTCATTTCTCAAAGTATTGGCAGAACCATTT
CTGTAATGGAAGTTTATCGCACACTTTCCAACAAAAACAAGGAAGTACTCGTCCGCATTG
CTTACAATAGCAACATGGCAAAAGAAGCTGCCAAGAAGATTGTACGTGAGGACTTAGAGA
AGAAAGGCGACAAATTGCACAAGGACTTGGACAAATTGCTTGGTTGGTAAATGAGATTGC
GCTATGTTTTCATCCTACTGATGCTTCTGAACCTTCTCTCCATATCTGCTCAAGAGATAG
AGAAAGTTCATGGAGAATACACTTACCACGTACCAGATAACGTTTCGTTGGAGGAAGGTA
AGCGTACAGCCCTCGAACGTGCCAAGATTCAAGCCCTTGCCGATGCCTTTGGTACTCTTG
TCTCTCAAAACAACTCTACCATTATAAAGAATGAAAATGGAAAATCATCTGTTGATTTCT
TATCGATAGGCGGAAGTGATGTAAAAGGGGAATGGATAGAGACGATTGGTGCTCCAAAGC
TTGACATATTTTATGAGAGCAACATGCTAACCATCAAAGTAAGCATTGACGGAAAGGCTC
GTGAAATCAAGAATGCAAGCATCGACATTGAGGCAAAACTTTTGCGCAACGGCACGGAAG
AGAAATATGAAAGCGATGAGTTCAGAAATGGAGATGATCTATACTTGTATTTTAAGTCAC
CCATCAATGGTTATCTCGCCGTTTATCTGTTGGATGAAAATACGCAGCAAGTCTTTTGCC
TCTTGCCATACAAGAGTTCTGGAGAGCCTGCATACAAGATCATTCACGACAAGCCTTATG
TGTTTTTCTCTTGCCAAAAAGCAGAAGAGAAACCAAGCGAAGTTGATGAATACACCATGA
CTTGTGAGCATCCGATAGAACAAAACACCATTTACATCGTGTTTTCGCCGAATATGTTTG
CAAAGGCATTTGCAGAGGATGAGAACATTGGACTTCCAAGACAACTGCCACTGAAGGAGT
TTCAGAAATGGTTGGGGAAATGTAAGGCAAAAGCTTTAGAAACACAAGAAAAGAAAATTA
CTATAACTATAAAACAATAATTGATATATAATGGAAAAAaGCTATTTACCATATAAGAGT
GAACTAACATCCCGTATTGCGCTTTACCCTATCTGCAAAAAGTCATTTGAAAAAGGTTTC
AAACTCTTGGACGAAGGTAAAATCAAAGAAGGACTAAAAGAAATTCATTATGCAACAGAA
CTTCTTTTAAAGATAGTTTTAAACAACAATAAGTCTTTAGAGCAGCAAATAGACAAAGAC
ATAGAAAAAATTATAGAACTCAATGGGTGGGGAAGTACTGTTAAGACTTTATTTCCTATG
TTAAAGGATATACTCTTAAAGACTTTCGAAGAAAAGGGTGAAAAGAATTTTAAAATCAAT
CTCTTTAAGGTGGAAATCAACAATTTCATTGATTCCCTTCTGTCTAAAAAACAATTAATG
GTAATACAATAATCATGGCAAAGAATAGAAACATAGAAGAGATTTACAATCATCTCTCGG
ATTTAGACAGAATGCGTACTCTTGCTTCTAACAAACAAGAAAGAGAACGTATTGAGAACT
ATACTCGCACTTATGTTAATAGTTATATCGACGATGATATCTATGCTCAAATAAGTGAAG
GAAGTGCAAGTGGTCTTTTCGCTCATGGTCATTATGACTTCGACATGGAGCGTAGCTTGA
GTATATTAGAAAATATGTTGTAAAAAaTATATCAGATAATGAGAAATTTTATTATAGCAA
TATTATTATTGGTGTCACCATGTCTGTATGCTCAAAATCAACCAACTTTTGAGCAAGCAT
GGCAAGCTGCACAAAATGGAGATGCAAATGCTTATTACTGGTTAGGGTGCTTTTACTATC
AAGGAGAAGGAACAAAACAAAATTATACCGAAGCACTTAAATATTTCCAAAAAGCTGCAA
ACAATGGTGATGCCTATTCATATGCTTGGATAGCTAAAATATACTATTACGGCAATGGTT
GTGCACAAAATTACGAGGAGGCATTTAAATGGCTTCTAAAAGCAGCCAACGCTGGTCAAA
CTGTTGTTTACGGGTGGCTTGGCTCAGTATATTACGAAGGGAAAGGATGTAACAAAAATT
ATGgTGAAGCTATCAAATGGTTTAAAAAaGCAGCAGAAAACGGAGATACACGAGCATATA
TTGGCCTCGGAGCAAGTTATAAACAATTAAAACAATACTCCGAAGCAATATCTTGGCTAA
AGAAGGCTGTAGATTATGGCGAAAATCAAACATATATTTGGTTGAGTGAATGCTATTATG
CACAATTAGACTACGAAGAAGCAATTATCTGGGCTCAGAAAGCTGCCAACAGCGGAGAAA
CACGAGCATATGTTGCTCTCGGTGCAAGTTACATGCAGCTAAAACAATACTCAGAAGCAT
TACCATGGTTAAAGAAAGCTATTGATAATAACGAAAGTCTAGCATTTtTTtGGTTAGGTA
TATACTATTCTTTTGTACAACAAAATTACCAAGAGAGCTATAAATGGATGAAAAAAGCAG
CCGAGTCTGACATTCATGACGCTTACGGTCATTTAGCAAAGATGTACCTTACAGGAATGG
GTACGTCTCAAAATCCTACCGCGGCCTTTAAGTGGGCCAACAAAGCTGTAGAAAATGGAG
AAATTGCTTCAAATACAGATTTAGGTCTCATGTATTTAAAAGGATTGGGGACAGAACGCA
ATGAGAAAGAAGCATTAGACTGCTTTAAAAAGGCGGCTTCTATCGGAGATTCTGTTGCTT
ATTCTTGGTTAGGAGAGATGTATTTTAAAGGGAAAGGAACATCTATTAATGAAGCTGAAG
GATTCAAATGGACTAAAAAAGCCGCAGAAACAGGATTTACAGGTTCATACATAGCACTTG
GGGATTGTTATGAAGAAGGAAAAGGAACAGAAAAAGATTTTAGTGAAGCCATAACTTGGT
ATAAAAGAGCCTATGACAAAGGGGAATCAAATGCCCCTATGTTTCTCTGCACTGCATACT
ACACCCAAAAAGACTATAAAGAAGCCAAGAAATGGGCAGAACTAACAATCAACCAAAAAG
AATTTGCCTTTGTTGGGTATCGAATACTAGCACTATTAAATATATACGGATTAGGAGTAC
CCCAAAACAAAGATAAAGCATTTGAACTCATTGCCAAAGCCCTAGATGGAGCTAAGCAAA
AAGGATGTCCCATGCCTAATACTTTAGATGCAGAAGGAGAAGTATATTTGGCAGACAACA
ACATCAATAAAGCAAGAGGAATCTATAATGCAATATTAAAAGAAACACCAGACTTCTATG
CCAAAAATGAAACAAAACTATCCAAGTTCATGAAAGAACACAAAGGGAGCGATGTTGACT
TTGACATTCCGATGGCAAACAATATAAGTAACAACACCTTTGCCGTCGTTATCTCCAATG
AGAAATACCAAATGGAAAAGCCTGTACAATATGCAGAGAATGACGGAAATACTTTTGCTG
AATATTGTAAAAAAaCATTAGGGCTTCCAGAAAAGAACGTACATTTCATTACAAATGCCA
CGCTCAACAACATCAAGCATGAAATAAAGTGGCTCGAAGATGTCATTGCTGTCTATCATG
GTGATGCTAAAGTCATCTTCTACTACGCAGGACATGGCATTCCAGACGAACAAAACAAGA
GTGCTTACTTGTTACCTATAGACGGCTATGGTTCTGATGTAACAACAGGCTATGCCTTAG
AAGACCTATATAAAGCATTGGGCAGTTTACCATCTAAATCGGTAACAGTATTCTTGGATG
CTTGTTTCAGCGGGGCAAAACGTGATGGTGACATGTTAGCTTCAGCGCGTGGTGTCGCAA
TAAAAGTAAAGCAAGCTACACCTGTAGGAAACATTGTTGTCTTTTCAGCAGCACAGGGAG
ATGAAACTGCATACCCATACAAAGAAGAAGAACATGGATTGTTCACGTACTATTTACTTA
AAAAACTTCAAGAAACGAAGGGGAACGTTACATTAGGAGAACTTAGTGATTACATCAAGA
CGCAAGTTGAACGCCAATCCATAGTCATTAATGGAAAATTGCAATCACCTTCTTTTGTAT
CAACAGCAACTATTGCTAATAGTTGGAAAAAATGGACTTTAAAGTAAAAGTTATATTAAA
TTAAATAGTTATGAATAGAATTAAAATTTTtCTTTTATGTTTAGGCTTAATTAGCTGTAC
ATATTCTTTCTCACAAGAAGAAACACTTGAAGTTTTGTTAGAAAAAGCAGAATCTGGCAA
TGCAGATTATCAGTACAAACTAGGTAGATACTATCTAAATATTAATGAAAGTTCCATAGG
TTTTCCTTGGTTTCAAAGAGCTGCTTTGCAAAATCACAAAGTAGGAATGTATTTTACGGG
ATGGTGTTATTACTATGGAGAAGGTGTAAAAAAaGATTTACGCAAAGCATATTATTGGTT
CACAAAATGCGCCCAAAAAGGAGATAGTCAATCTAAAAAAATGGTAAAATCCATAAAAAA
TCAAATTAATGTGGATGATATTATTTTTGCCGACCCATTCGATCCATCAAGACCACCAAT
TTTGGAAATTGTCCCAAATTCCATTCTGTTTACAGATGCAAATAAAAATAACGCCATTGA
TGCTAACGAGAATTGTTGTATAAAATTTAAAATCCATAATAATGGAAAAGGAAATGCCAT
AAATTGTTTTGCAAAAATTATACCAAATGAAACAACTAAAGAAATAAAATATGCAGATAT
AAATATACCATTGATAAAACCTCAAGAAACAATTGATGTAAGTATGCCTTTAACTTCTAC
GACTAAAGTTTCTGACGGAATTGCAAATCTCATACTTAAAGTAGAAGAGCCGCATGGATT
TGGAACGGAAACAGCATCTATCAGTATAAATACTAAAAAATTTGATGCTCCACTACTACA
AATAGTGGATTCTAAAGTCTCACCATCAGAAGGTAATACTCTTAAGAAAATGAGCCCTTT
TTATTTGCAAGTTTTATTACAAAACACAAAAAAaGGAAGTGCAGACAATGTAAAAGTAAA
AATTGGGCTACCAACTAATGTGCTTTTAATGGAATCACAAAAAGAAGAAGAAGATTTCGC
TTATATTAGTGGTGGAGAAACAAAATCCATCAATTACCCGCTCATTATAAACAATAACTA
TGCTTCAAATGATGTCCCTATTACTCTATATGTCAAAGAAAAGTATGGTGAATATGCAGA
GAACAAAACCATCAATTTACATATTAATCAGAGTATTACAAATAATAATATCATCATCAA
AGAAAAGGAAATCAACACAAAAAATCAAGATATAAAAATTGCTTCTATCAGTTCAGACAT
TGACAAAAATATTCCTGAAGCAATTAATTCCAATAGCAACACCTTTGCCATTGTCATAGC
TAATGAAACATACAATAAAGAGGCAAATGTACCATATGCAGTCAATGATGGAAATATCTT
TAAAGAGTATTGCAGGAATTGCCTCGGCATTCCAGAAAAGAATATACATTTAATAACAAA
TGCTACACTTAATGACATCAGACATGAAGTAAAATGGATTCAAGATGTTGCAGAAGTTTA
CAAAGGCGATGCCAAAATTATCTTCTATTATGCAGGGCATGGTATCCCTGACGAAAAAAG
CAAAAATGCTTATCTACTACCAACAGACGGGTATGGTTCAGATGTAGCTACAGGTTATTC
ATTAGAAAACTTATATAAAACTTTTGGAAGTTTACCATCAAAGTCTATCACAGTTTTCTT
GGATGCTTGTTTCAGCGGAGCTAAACGTGACGGAAATATGCTAGCTTCAGCTCGTGGAGT
AGCCATTAAAGTAAAACAAACTATACCTGTAGGAAATATGGTTGTCTTTACCGCTGCACA
AGGAGATGAAACTGCATATCCTTACAAAGAAGAAGAACATGGGTTGTTTACTTATTATCT
TTTGAAGAAGTTACAAGAGACGAAGGGAAATGCCACTTTAGGAGAACTTAGCGACTATAT
TAAGGAACAAGTTGAACGCCAATCGATTGTTACCAATGGAAAGTTACAGTCACCTTCTAT
TATGGCGACTTCTTTAATTGGTAATGAATGGAAAAACTGGACATTAAACAAATAATGGCA
GCATGAATATCCCACATTTCAAAATAGCTTTTATTGCCGGAGCAATATTTTTTATTGCTC
CGACAACTTCTTCTGCTCAAACTAACGACTTCCAGTCTCAATATGAGAACTTTAAAAAGC
AAGCAAAGGCAGAGTATGAGGACTTTCGTGCTCAATGCAATGCAGAATATGTAGAGTTTG
TAAAAGAAGCTTGGAAGGAGTACAAGGCCCTTCCTGCTATTCCTCGTCCAAAAGACGAGA
TAGTTTTTCCTGTTATCAGACCTAACAAAGATAAAGGGAAGAAGATGGAGGATAAGGCTA
TCACCATCAAGGATATAGTTTCACCAATAGAACAAGCTCCGCAACCCAAGCCTATCACCC
CTATCTATGAAAAGGAACAACAAGCGGAAAACAAATGTCAATTTATATATTGTGGTACGG
ACTGTAGTGTTCGCTTCCCATCTGATATCTATATAGACTTGGACGTCTGTGATAATCAGT
ATATTGCAGAAGCATGGAAGAAACTGTCAACCGACCAACTTGACAATACCATTCGAGACT
TCCTAGAGATAAGAATCAGAATGCAGCTATGCGATTGGGCGTATCTCAACTTAATAGATA
CTTTTGCCAAAGACCACTTTGGCATAGGGAACTTGGCGACACTCACCACAGCTTATATCT
ATAGTCAAAGTGGATACCAGATGAGAGTAGGTCGTAATGGCAACAAACTGTATTTACTTT
TtGGTAGCAAGCATGGCATCTACGACAAAGGATACTTCCTCATAGATGGTATCCACTACT
ATTCTCTTAGCAATGATACTCAAAAAATGGAAGTATGCGACTTTGCTTTTCCAAAAGAAC
AATCCCTTTCGCTATATATGCCACAAAGTCAACTCTTTACTTACCAACCTACCCCGATAA
GGAATCTATCTTCCGATAGATATAAGGATATGACCTTGAATGTGCAAGTCAACAAGAACC
TCATCGACTTCTATAACACTTATCCAACATCGGAAGTCAATGGTAATTTCATGACGAGAT
GGGCAATGTATGCCAATACACCTATGGAGCAAGAAGTGCAAAAACAACTGTACCCTATTC
TTCAAGAAAAGATTGCAGGTCTGAATGAACACGATGCCGTCAATAAGCTTTTGAACTGGG
TTCAAACGGCATTCGTATATGACTATGATGATAAGGTTTGGGGgCACGACCGTGCTTTCT
TTGCAGAAGAAACGTTATTCTATCCCTATTGCGATTGTGAGGATAGAGCCATTCTATTCA
CTCGTATAGTTCGTGACTTGCTCGGCTTAAAGAGTATACTGATATATTATCCCGGTCACC
TCGCCTCGGCCGTTTGCTTCAACCAGCAAGTGACAGGAGATTACATCTTGCTGAGTGGCA
ATAAGTTTGTGGTTTGTGACCCAACCTACATTGGAGCACCAGTCGGTTTGACCATGCCTA
ATATGGATAATAAATCTGCAAATGTCATTATTTTGGAGTAAAAACAGCCGATAACGTGCG
AAAGTTGATGTTTTTAAGTATGTTTTCGTGCGCTATCGGCTATTCCCTATACAAATTAAA
TCTTCATCACATCACATGGCAGGAATACTCGCATACCCTTTACACAATGAGTTGGAGACT
CCTTTAAGAATAGTACAAGATGAACTTCCTGCCCTTTCTTAATAAAAGGCAAGTTCTTAG
CTTTCTGCTCCAAAACATCCATGAGCCTGTCGGCATCTTCATCGTGCGTCCATTTACATT
CTCCCACCAAGATATGCTTCTTATCAATAGACTCTGCCACAACATCCAACTCAACCATCT
TATCATCCTTATATTCTGGTGAAAATATCTTACCCCACCAACGAGATGCGACATTGTAGG
CTATGCCATCTATAATATTTCCACTAACATATTCACGACAAAGTAATTCCCAGCATTGAC
CTATAAATTGTGGAAGTTGAGCTGTAACCACTTGCATCACCATATCCATTCTTTCCAATT
CCAAAATAGAACGATAAGGCACAATAAACTGATAGTGAAAACGTAAAAGAGAATCATTGA
TATGATAAATCCCCTTCTTACTTTTCTTAGGACTCTCACCAAAAGGAACTTCTCGACTAA
CATAGCCGAGATCTCGCAACTTGCTTAAAGGTTCAGAAATCGTGTTGCTGTCTTTACCTG
CCCTAGTTGCAATTTCAGACAATTTGTTGTCACCATTGCCTATAATTGTCAACAAAGTAG
ATGCCTGCACCATATCCCTCATATCATCACGAAGTAGGCGTTGAGGTTCTTCTATCAAAG
GTCCCTGCGGATCAAGCAATACCTTACGAATGGCCGTTTCCTTATCAGGATAATCCCTAC
GCAATTCCCAATAACGAGACACTCCTCCCCAAATAGCATATTCTCGTAATTCTGCTACAG
GAATAGACCACACAGCGCACGCAGATAGTTCGCTTTTATTCTAGCATTGTTCGGTTACCT
CTTCGTAGATTTCGCGGCATCGCTTTTCCTTCATTTTATTCTTTACGCCAACGGCAATCA
TATCCTCTACGGTCGGATGCCCAGTCCCATTTACAGATGTTGCGTGTTCACCATTATATC
CCTCGGTGCAATGGGTGAGGTCGTAGGCTGGGGCTAAATGCCAATGCCATTTGCCATCGC
TCTCTTTCTGAACCAAGAAAGAGAAGTTCTTGCAGTGGTCGTCCTTGTTGTCCATTATAT
AATTAAAAACCATGCGGCGGAACATCTCTTCTACATCCTCTTGGCTCTGAGTAAGATAAC
CTGTAAGTGCCAAAAGGTTAAGGTAATCGAGAATGGGGTTGGAAAGGGAAACGTTGAGCA
AGGCTCCAGCTGTGGCTACGTGAATGCGTTCGCCTGTTGGAGAAATGTCGAAGCGACGGC
AGGCAAAATACTTGTCGTTTATCAGTTTGAAGTCTGGTACTTGAATACCACATTGCTTGG
CTATCTCATTATAATGATACTCTTGCTTTCCCATATCTTGTGGGTCATAGGTATGGCGAA
ATTTGACCAACCAATGACCATCCTCATTTGTAAAAATGGCTTTCGGGCGACAACCGCCAC
TATTACCACTATTATATAATAGCAATCCTGCGTCATTATCCTGTTGCTCCTTCAATACTT
CCAAGGCTTTGGCTTGTAAAAGGTCAAAGTCCTCTATCTCGTGTCCTGTCTGGACAGAAG
TTATAGGTTCGTAGGTCAATGCGCCCATACCTCCATTGCCCACGATGCTCAGTCGGTCGA
GAGCAGATAGCTCAAAGTCGTTGATACCCTCTTTTAGCAAGGTTTTATGCAATAGGTATC
TACCATATCCATCGGGAAGGCTGTCTTCGAAGATGCCAAAGTTCCCGTTGAAAGGGGTGG
CTTTGGCAATGAAAAGACCAGGCTTCAGTGGCAATTCCAACGGAGATATACTAAAGCCAG
ATGCCAACCACTGATTGTCATACTCGAATGTGCATACTTTTCCATCGGCACTCAATGACA
GTGTGCCGACTTTCTCCTGGTGATATTTTACGGCTAAAGATTCTATATGTTTCATTGTCT
GTAAGCCTTTTTCTTGTTAGCGTTTCTTTTTATCTGTTGCAACTCCTCCATGGTGGAGTA
CTTGGGTTGCGAGAAGACGTTCTTGATTTCTGAGGTGTAGTCCAAAGCTATGGCGATACC
AATCAGATTTTTGAGGGAGATGAGGCCCTTTTGCTCGAATCTGGTGATGTTGCTGACGGC
AACGCCTGACTTGTCTGCCACTTGCTCACGTGTCAGATTCTTCTCTATTCTTCGTTTTCT
GAAGTCGTTTGCCATCTCCTTTGCAATCTCATCAGGATTGTCGTGGAGGTAGTTATCTAA
TATTGCTAATATATTATTCGTTTCTTGCATAATCGTTTGGATAATAATAAGATATTGTCA
GTTGCAAAGATACAAAAAATAATGTTATGTTCCAAATAAAAATCAACTAAAAAGTCAAAA
TCCCTTATAACCTTGTCTCTTGTCCTCAAAAACAAAGAACTCCCGTCTCTTTTCTGAGAT
GGGAGTTCTTGTTTAAAAGGAATACTGGGCGGAAATCATCAGTTCGCGAGGGCGAAGATA
ATAGCAGTCGGTCAATGTACTGATGCCGCTATAGATGGTTTCCATATAATTCTTCTTATT
GAATAGGTTTCGAAGCTCTGCTGAAAGGCGGAGCTTTTTCATTCTCCAAACTGCCGAGGC
ATCGCCAAGGAGGGTGTTAAGGTGGCTGCCCTCTTGCAGTTCATTGCGATAATGTACGAG
CGAGAAGGAGAGGTCCACATGGCTGATGGTAGCGGTGGCAGATACGCTTTGACGCCAATT
AAATAACGATGACTTCGCCATTTTTTGACGTTTCGAGTTGTAAAAAGAGAATTCTCCCTC
ATAGCTAAAGGCACACCAGGCCGGCGAGAAGTCGATGCTAGGCTTCACTGTATAGTTGTC
GGCGGTGTAGCTGATGGCTTTGCCGCTGCTGTATTGCTCACCCTTGCTGTAGTTGTAACT
GCCCTCCAGGCGGGTCTTCAAATGAAGGTCGTAGAAGCCCTTCGATATGTAGAGTGATGC
CCCTAGGTTGTTGCTCTTGCTGTCCTGCTTATATAATGAGGTATAGTATTTGCCATCCTC
GATGCGTAGGTCGGATGCCGTATTCATCCAGTTTTTGCTGGCATTGACCGATGCGCTGAA
GAAGATTTCCTTGATAGGGCGCTTGTAGTCGTAACTCAACTTGCCATAAAGAGAGCGAGT
TATCGGAATGATGTCGCTCGAAGCGTACCAAGAGCGATAACTTTGACGATATTGCTTCAT
GGCGTAGTTTGTGGCATTGCCTGTTCCAGTACTGTATCCTGTGTAGATTGTCAACTCTCT
ACGGAAATCCAATTTCTTATATAAGTAAAGGTAGGGTGATATGGTAAGTAGAGTTTTCTG
TGGATAGGTGAAGCGTTCCCACATGAAATCGGGAGAGAACGACATACGGAACGTCTCGGT
CTTGTATTGCCAGTAAGGGGTGAACTTCCCTGTGATGTTAAGACTGTTTTTGCCGATTTC
ATCGCTTCTTTTCTGATATTTTGCATAGATGTTGTAGAGGTCGATACTCATTCTATATTC
CTGTATCCAGTGGAAGCGATTCCTCATCCACTGTAAGGCGTGGGCTGTATGCCAAAGGTT
GGTGCGGATGCGATTCCGCTCTTCGTTAACGTAGAGGTCCGCCACACCATGGTGATAGTC
GGCAGTGCTACGCCAAGAGAGTTGACTTTTCTTGAAGACGAAGAGGCGGTAGATACTTGT
CGAGAGGTCGAGCTTTGGGATGCGGACACGTTGGGTAAGCGTGTCGTTGATGTTTGACAA
ACCGTCGCTTTGTGCTGCGCTGAGGCTGATGCTCTCGTTGCCATAATGTTCAGCCTTGTT
TACCTTGTTCTCCCATTGCAGATTGAAGGCATCGCTGATCATCGTCTTTTGGTTGTGCTC
AGTGGTAACTGTGGGAGCTTCGCCGCCGAGGTCGTAGATACTCATGTTCTCTCGCTCTTG
TCGGGTTACCGTACGAAGATAGTTGGCTTCTATGCGAGTCTCTGCATCGTCCTTATTCTT
CTTGATATGGTTGATGGAGTATTTTTGTGAGGTGTTGAAGCGCAGGCGTTCTTCGTCGAT
AGGAGCGTCAAGCGATGGTACTGATATCCATGATGGAAGGGAGGCTGGAGCCAGACGATT
GCTGTAAGATGCGAGTTGGTTAAGTGCATAGCCGAGATTTTTACCTGTTCTGTCGTATTC
TGCATCATACATCATCTGTTTCTTCTTGCCAATTTGCATGATATTGATGCTTCCGCCTAC
GTGGGATGGATGCCCTACGAGTAAGTAGGGCTTGAGAGTAGGCATCAGTTTGTCGCGGGC
ACTATCCTTCAGGGCGATGTTCATCGCTACATTATCCGTAAAGGTCTTGTTCTGGAGCGC
CTTGATAGGTTGGTCATGCTCGATGACTTCGGCCTTTTTCACATCTTTTGCCTTGATGTT
TTCTTCCAATTGGTTATATTTGCCACCGGTCAGGTCGAGACCTTCCACAGTGAATCGGTT
GATGGGCTTACCATTGTAGTTGATACGACCATTCTTCTCTATATCTACGCCTGGCAGCTT
TTTCAGTACATCTTTCAGTGAGTTATCTCGTTCGTTGGCAAAGCGGGTGAGGTCGAAAGA
TATGGTGTCTCGACCTGTGATGCGAGAGCCTTTTACTTGTACTTCCTTCAAGACAAAAGC
TGTTGAAGCCATACTGATGATGGTTTCTTTTCCCGATGAAATCGATGTTTTTGTCTTTTT
ATACCCCATAAACGTGGCCTGTAGTTTGTCGTTGGCTTGCTTTTTGGTGATAGAAAGCAC
GAAGGTTCCGTCCTCCTTTGTTCTTGTAAACTTCAAGGGCTTTCCATTGCGGAGCAGCGT
GATGGAGACGTTGGCTAGACGGTTATGGGTCAATGAATCTTCGACATAACCGCTAATCTT
CTCTTGGGCAAACGCATGGCACGCCACGAACAGAATAGTGAAAAGAACTATTATTTTCTT
CATCTTTTtCTCTCTTTtCTATTTTACCTTAGACACTTATCTTGCTGATGTCTTTAAGGC
GCTTGTCTGGCAAAAAAGTAAACTGCTAATTATCTTTCAATCGGATTGTATGGCTCAGCA
CGCTTGGAATGCTTCAGGATATTTCCTTTTTCATCCTTGATCTTTACAATTGCAGCATAC
TTGGCATCTTGAAGCAGATAGCCGATAGGGTCGGCATAGTATTTCTTGTAAATGGAGGTC
AATGATTTGCGGTCGATAGGCTCGAATGTCTTACCTTTATAATAGATAGGTGTGGAGCCT
TTGTCTGTTGTGAGTCCTACAGCTGTAAATCCATAATCGTTCTCGGAGTCGTGAGCTTTG
AGAATCAATCCCGGCAGTCCGCTCAGCTTCCAGGGACCATTGTCAATAGGGATGTCTTCC
GTGTACCATGCAATCCATGTTCTACCCTTAAACTTGGCAATAGCCTGGTGGCACTCGTAA
CCGCAGATGGAATCGATGCTGTCTGTGAGTTGCCAGTCTATCGGTTCCATCGGTTCAATG
CACAAATATCTGTCAGCAGCAAAGAAATCGAGATAGGCAGTCTTGCCCGGTTCTGGATAG
TTCTTATATACTTTCCAATTAATCTGTCCGCCATTACCGGAGAAATTGACTGGTATTCCT
TTTGCCATATTTGCGGAGATGGTAGAGTCTCTTTGGAATATCGGATAACTGTAGAATGCG
GAATACTTGTTGCCAATCTGCAAGAGCATTTTCTCTTCTATGCGGCCAATGAGGGTGTCG
GTCTTGGTATATTTCTTTTCGTAAATATACTCGGCATCATATACTACCTGATACTTTACC
TGATCAATGGAATCTCCCATGCCAATGCTTGATTCATCGAACAGGTTTACTGTTTGAGCT
TGGAGCATGCAAGCATATAATGCAAGCCATGCTATTAATAATACCTTTTTCATAATCTTC
GTCTATTTATTCTTTGTTTTATCTGCTTTATTCATTTTGACGATGCAAAGGTACTGTGAT
TATTCGATGAAATCGATGATTTCTGTTACTGAGTTATTACTTTTGCTTCTTTTCGCCTAT
TATTATTTTATTACTCATGCCTTTGTTTACGGATTTTTCAGTAACTTTGCCGTCAAATTC
AAAAGATCAGGAATGTATGAACAGTAACAGCAAACTGAAAATAGTATGGATGGTATGTGG
GGTAGCAATCGTATTGTTGTTCTGCACGCAGGCTTATTGGCTCCATCTGCAATGCCAATA
TAGCTTAAACCAGCAGGTAGAGCAATTCAAGAAGGATTGTGATGAGGTGTTGGCGCAAGA
TTTGAAGAATAGAAAAAAGTTGCAGGAGAATTCATCTACAAAAGGTAGAAGAGATACGGT
TATGCTCAAGGTAGAATCTCAATATGATATGAAGAAGGGATATAGTCGTACAACGCTTTC
TTTTTGGAACAATCATCGCTTCCTTGTCCGTTTGAATGATCCTGATCTTACGGGTGATGA
TGCTTATCTCATCATCAGCAGATATCTGGCTTATATAGGTAAGCATCCTTCCTTGGCTGC
CTATCAAAGATTACTGGATGATAAGGGATATGGGAAGATATCCTTTTTTCGCCATCTGGA
TTACAAGACCGTCTTCCTGAATGCAAAATATGATGTCGAAGGCAGATGGTCACGTGTGGT
GACGGTGAAGTATCAGACGAACCCAATGTTTCGCCAAGGTATTTCTTTTCAGGTGCCCAT
TCCTATTACTCGAACGCTCAAAGCCATGATGTGGCAATTGATAGGAAGCATCTTTCTCTT
TTTCATCTTGATAGGATGTCTGTATTATCTGGTTAAGACCATAGTCTTCCAGAAACGCAT
TGACGGCATTCGCCATGAGTTCCTGAAGAATATGATTTATGAGTTGAAGCAACCGAAAGA
AGACGACAAAGGTGAAGAATCTGCTGTTTTTATCGGTTCCATTGCTTTCTACTATGCGCA
GAATGAACTGCTATGTGGTAATTCCAGAGTAGTCATCACATCTCGTCAAGCTGAAATTCT
GAAGCTTCTTGCCGAGAACCAGAACCAGCTTGTAGAGCGGGATTTCATACTGAATGAAGT
ATGGGGTGATGACTCATACTCCAATTCCCTAGCCCTGAACGTGCAGATTACCTATCTTCG
CCGGGCATTGAACCTGGATGAAAAGGTAAGTATCGAAGCTGTCATCAAGAAGGGATATAT
CCTGCGAACCTGTTGATCTTGTTATCAACTCTCATCTTTTTAGAAAGGTGGGAGTTTTTT
TATCTTAATTTATTTTGTCCTTCACCTATTTTGTTGTAACTTTGCAGGCAGAAATTCGAA
TTTAAATTATTTTATGTAATTATGGCAAAAAAaGCTCTTTTAATGATTCTCGACGGATGG
GGAATCGGTAAGCATGATAAGGGTGATGTTATCTTCAAGACTCCAACTCCTTATCTCGAT
TATTTGACAGCAGTTTCAGCACATTCTACTCTCCAGACTTGTGGCGAGGACGTAGGTCTT
CCTAACGGTCAGATGGGTAATTCAGAGGTTGGTCACCTCAACATCGGTGCTGGTCGTGTG
GTATATCAGGACCTCGTTAAGATCAACAAGGCTTGCGAGAGCGGTGACATCTTGAAAAAT
CAGGAGATCATCAACGCTTACAGCTATGCTCAGAAGACAGGTAAGAAGCTCCACTTGATG
GGCTTGACTTCTACCGGTGGTGTTCACTCTTCTTTGGATCACCTCTTCAAGTTGATTGAG
ATTGGTAAGGAATATGGTTTGAAGGAGACATACGTTCACTGCTTCATGGATGGTCGTGAT
ACAGACCCTAAGAGCGGTAAGGGCTTCATCGAGGAGGTTCAGGCTTGCTGCGACAAGAAC
GGTGCACACATCGCAAGCATCGTAGGTCGTTTCTATGCTATGGACCGTGACAAGCGCTGG
AACCGTGTAAAGGAAGCATACGACTTGCTCGTTGAGGGTAAGGGTAAGCAGGCTGACGAT
ATGGTGAAGGCAATGCAGGAGAGCTATGATGAGGACGTAACAGACGAGTTCATCAAGCCA
ATCAATAACTCAAAGGTTGACGGTACTATCCAGGAGGGTGATGTTGTTATCTTCATCAAC
TACCGTAACGACCGTGCCAAGGAGTTGACCCAGGTATTGACTCAGCAGGATATGCCAGAG
GAAGGCATGCACACCATCAAGGACTTGCAGTACTACTGCATGACTCCATACGATGCAAGC
TTCCAGGGCGTTCACATCCTCTTCCCTAAGGAGAACGTAATGAATACCCTCGGTGAGTAC
TTGAGCGCACAGGGCAAGAAGCAGCTCCACACTGCAGAGACAGAGAAGTATGCTCACGTA
ACATTCTTCTTCAATGGTGGTCGTGAGACTCCATACGAGGGCGAGGACCGTATCCTGGTT
CCTTCTCCAAAGGTGGCTACTTACGACTTGAAGCCAGAGATGAGCGCTTACGAGGTAAAG
GATAAGTTGGTTGGTGCAATCAACACTCAGGAGTACGACTTCATCGTTGTAAACTTCGCT
AATGGTGATATGGTAGGTCACACAGGTATCTACAACGCTATCGCTAAGGCTGTTCACGCT
GTTGACAACTGCGTAAAGGACGTTATCGAGGCTGCTAAGGCTAACGATTATGAGGCTATC
ATCATCGCTGACCACGGTAATGCAGACCACGCTATCAACGAGGACGGTACCCCTAACACC
GCTCACTCTTTGAACCCAGTTCCATTCATCTACGTAACTGACAACAACTCAGCTACCGTT
AAGGATGGCCGTTTGGCAGACGTTGCTCCTTCTATCCTCCACATCATGGGCTTGGAGCAG
CCAGCTGATATGACAGGTGAGAACTTGATTATTGACTAATAATAATTTCGGAAGTCAAGG
CTTTTTTGCGCCTTGACTTCTTTAACTTAAATCATTATGGACGTAAAGATAGAAGAAAGT
TGGAGACAGCATATAGGAGAAGAATTCGACAAGCAGTATTTTGTTGACCTCACAAACTTC
GTAAAAGAGGAATACTTGCGTACACCCTGTTATCCTCCGGGCCGTTTGATTTTCAATGCC
TTCAATCTCTGTCCTTTTGATGATGTAAAGGTAGTGATTATCGGACAGGATCCATACCAT
GAGCCGGGTCAGGCGATGGGACTGAGTTTCTCTGTGCCGGATGGAATCACTTTTCCACCA
TCATTGATTAATATATTCAAGGAGATTCAGATGGATCTCGGCACTCCGATGCCAGCCACG
GGCGATTTGACCCGCTGGGCAAAACAGGGAGTACTGCTTCTCAATGCCACGTTGACTGTT
CGTGCCCATCAAGCGGCAAGTCATCAGCGCAAAGGCTGGGAGGAGTTTACCGATGCTGCC
ATCAAGGCACTCAGCAAGGATAAGGAGCACCTGGTATTTATCCTTTGGGGCGGTTATGCC
CGGAGCAAGGCGAAGCTCATTGATACAAGCAAGCATCTGATATTGGAAAGCGTTCATCCT
TCGCCATTATCAGCCAAcAGAGGCGGATGGTTTGGCAATCATCATTTCTCCCGCTGCAAT
GCGTATCTGCAGCAGAACGGAATTGCGCCTATCCAATGGTAGGTACACCTATTAATATAT
AGCTATCCACTCATGGGTAGCTATCATTATTTTTATTATACACTCAAAGAAATTTATTCA
TCTCAAAAAACATTATGAAGAAAGACGAACTGCGTATTCTGCAGGTGGGTAACGTGTTGG
TTTCACCTGATATTATCACCGAAAAATTCTGTTGCGACCTTGATGCCTGCAAGGGCGAGT
GCTGCATCGAAGGCGATGCGGGAGCTCCTGTTACCCTGGATGAGATTATGGAGATTGAGA
ATGCGCTGGATGTGGTTTGGGATGATCTCTCGGCTTCTGCCCAGGCTATCATAGATAAGC
AGGGCGTGGCTTATACCGATATTGAAGGCGATTTGGTGACGAGCATCGTGAATGGTAAGG
ATTGTGTGTTTACCTGCTATCAGGATTTGAAAGACCTGGGCGATGGACATACGATTCCTA
ACTGTTGTCTCTGTGCCTTGGAGCGTGCTTATCGCGAAGGAAAGTCGAAGTTCAAGAAGC
CTATCTCCTGTGCTTTGTATCCAACCCGTGCCAAGGATTTCGGCAACGAGGTGTATGGCA
TCAACTATAACAAGTGGCGCATCTGCAAGGATGCCATCAAGAAGGGTGAGGAGTTGAACC
TTCCGGTTTATAAGTTCCTGGAGGGTCCGCTGGTAGAGAAGTTCGGCAAGGAATGGTATG
ATGAGCTTTGCGAAGTGGCAGAGCAAGTGCTTGCCGAATTGGAAGACTAAATTCAGTTAG
AGACTTTGGAAGATAATAGTTCCGAAGTCTTTTTTtGTTTtATAAAAAAaGAGATTTCGA
AACGCTGTTGAGCTTATTCCGAAATCTCTAATCCTTCTATATTTGTGATATTACTTCTTC
TAAAACCTTTATCCCATGTTATCACGAAATCTTTTTGATGCTCAGCATGGATGCGGTAAT
AGGCTTGCTCGTCCATTTCGCCACTGCATACATATTGGTTTCCGTTAATATGAAGTGTTG
TTCCTTTGCTGGCATTGCGTATCGTGAGCCGGATGGTTCCACGGAACGGACGTCCGAAGT
CTATACGGCATCCTTGATGATTAAATTCCTCCTGGTATGGTTCTAATACCATTTGAAGCT
TGTTCTGGGTGAAGTATGGCAGCTGGTCAACAAAGATATAGTTTGTTGAATCTTTGAAAG
CACCTGTCGGATGAACCCATCCTGCAGATTGGTATTCTGCTGATTTCCACTCAGTAGTGT
ATATTCTATTGTCAAAGTGTTCTTTTTCGTTGTAACTGCCGCCCTTCAGGGGTTTGCACC
ACCATGTTTCGTCTGCTTTATGATAAAAAGGAACAGAATCTGTATACCAGCCATGAAGTT
CCAGCGAGAGTTGTTTGCTCTTATTTCTTATTCTTCCTGGTGCATACCAGACCGCGATGA
TGTTTTCGCCCTTTTTCAGATATCTGGAGATATCTATGGTTTGCATCAGAAGGATGCTGT
CTCTGGCTCCTTCGTTGAAAATGCTTGGTGTAGCATTTCTTTCGTTGATGTATAGGCGGG
TATTTCCTCCACTTGCCATGTTTATCTCAGCCTTTAAAGGCTTTTGATCAAGATGATAGA
TTTTCCTGTATAATATCTCAGAAGAATCATTGGGGAATGGATATGATACCCAATGGGTAC
CGAATTCCTGTGCATAGGAATTCAGCACCCAGAGAGTTGTAAAGATGAGAATTGTAAAAT
ATCTCATAGATGATTATTTGTCTATTTTATGAGTTTTGTTTCGCCAGCCTTGAAACTAAA
TGTTTTCAACTTACCATTATACTTGACGGTCAGGTTTCCGGTATTCTTGCTGGTGATGGA
AGCTTTGCTGACCTTTCCATTGTTCCATACGAGATTAATCTCGTAGTTTCCACGTGCTTT
GATACCCTTAATTTCGCCTGCAGGCCATTCTTTAGGTAGAGCAGGAAGAAGATGCATAGT
CTCGCCATCGCATTGCATCAGCATCTCGCATACGCCTGCTGTGCCTCCGAAGTTGCCATC
TATCTGGAAAGGTGGATGGGCATCAAAGAGGTTAGGGTAGGTGCCACCGCTGCGGTGTTT
GCTGTCCTTGTAGACTTCAGGGCTTACGTAGGTGAGCAGCTTGCGGTATATCTGATAAGC
TTTGTCGGCACGATGCAGACGAGCCCAGAGGTTGATTCTCCAGCCTGTACTCCAACCGGT
GGAATTATCGCCCTTGATTTCCAGAGTCTTGGTTGCTGCAGCAGCAAGTTCCGGAGTCTT
GTTTACCGAAATCTGATGGAATGGATAGAGCCCCAGCAGGTGTGACTGGTGGCGATGATG
CCAATCCTGGTCTTCCCAATCGTGGTACCACTCCATTAGATTGCCTCGCTTACCGATGTG
GTAAGGGCGCAGGCGATTGAGGGCTGATTGCAACTGCTGCTGGTAATCGTTGTCGATGCC
CAGGGCTTTTGCTCCCTTGATGGTATTCTTGAAGAGCTCGCGGATGATGGCGAGGTCGGC
GGTTCCGCCATAGAAACTGCTGCCACGGTAGCCCTTATCGGTGATGTAATCTGCCTCTGG
CGATGTGCAAGGAGCAGTAATCAGCTCGTTTGGATTGTGTGGATTCGGAATGAGCCACGC
AAGCATGAAGTCGGCAGCCCCCTTCATCAGCGGATAGGCTGTATTGCGAAGATATTCGGT
ATCGCGGGTATAGTCATAGTGATCCCAAAGGGTTTCTACAAGCCAGGCTCCACCCATAGC
CCAGTTGCTCCATTGCGGACTTTCGTTTCCGGTTCCTACAGGATTGGTCATTGCCCAGGC
ATCAGTGTTGTGTCCAGCGCACCATCCCTTATCGATACCATAGAAGTGCTGGGCATTGTG
GCGACCTGTCACAGCCATACCCTCTACCAATCCGTCTACTGGGGCTACCAGTTCTGAGAG
GTTCGCAACTTCTGCCGGCCAGTAATTTTCTTCCAGGTTGATGTTGATGGTATAGTTGCC
GCGCCATGGCGAACGGAGGGCTGGTGCCCAGAGTCCCTGCAGGTTGGCAGGCACTCCCTT
GGTTCTACTGCTGCTGATGAGCAGGTATCTGCCATACTGGAAATAGAGCTGTTCCAGATA
AGGGTTGCTCTCGTGGTTGTCGCTGTAGGCGAGCAACTGTTTGTCGGTAGGGCGGGTGGC
ATCAAACTTGGCTCCTTTCAGGTTCAAACTTACTCTATCAAAGAGTTTCTTGTAGTCGGC
GATGTGACGCTGTTTGAATTCTTCGTAAGTGAAGTTGGCAAGGTGCCAGGCTTCATCGGT
TACGTTCTCGATGTATGGAGCTCCTTCCTTCACAGGATGCTTGTCGAATCCGTTGTAACT
TGTTTCGTTTACGAGATAGATGATAGCCTCGCTCACATCCTTCAGATGGAGTACAGAATC
GCTTGCCCACACTTTTCCGTCGGTGTTCTTCACCTGAAGCATGGCACAGTAATGCGTACT
GTTGGCTTCATCGCCGAGAACATGTCCCGTCATGGTGAGTTGTCCTCTGGATGCTTTTAC
CTGATGGGGAATGAGGGAAGTGAGTGAGATGTCGCTGTTGATGGATCTCTTCTGGGAGGC
ACTCAGCTTGATGGCAATCATCTTGTCGGGATGAGAAGCAAAATACTCTTTGGTGTATTG
GATGCCGTTGCGCCTGTAATGAACAGTAGCCAGGGAGTTGTCGAGGCTCAGTTCGCGGTA
ATAATCCGTAAACTCGCCCTGGTTGCAGTCTTTGATATTGATCATGCCCAGTGGCTGATA
GAACTCCGAGTTATGGCCTTGCACATAGTGTTGCAGGGAATCGGCGGTCTTGTAATCCTC
CTTGAACAGCGCCTCTCTGATTTTCGGAATCCACTTGTAGGCTTCACCACCTTCGTTGGG
ATTCACAGGCACGCCCGTCCAAAGGGTGATGTCGTTGAGCTGGATAGAGTCATTATTGGC
TCCACCATAAACCAGCGCACCCAGTTTGCCATTGCCTAATGGCAGTGACTCTTCGAAGGC
GTATGCAGGCTTGTTGTACCACAACTTGTTGGGTTGCAACTCTTTACTTACTGTTGTTGC
CTGGCAGTTCCATGTACTAGAGGCAGCTAACGCAATCGTAAAATATATATGCTTCATAAA
GATGGTATTGTTGGTTTTTAAATTCGATGCCCGGAAACGAATTCGGAAGGTGATGCTCAT
TGGATGAGGCTATCCAAAAAAGGGGGAAGACTCTCGCTGAGTCTACCCCCAATATGTTCG
TGTTAACTTTAAGCGTCGATATTGGCGTAAGTAGCATTCTGTTCGATGAACTCGCGGCGT
GGTTCTACATCATCACCCATCAACATAGAGAAAATCTCATCAGCCTGGGCTGCGTTCTCG
ATAGTAACCTGCTTGAGCAAGCGTGTAGATGGGTCCATAGTAGTTTCCCAAAGCTGCTCT
GGGTTCATCTCACCCAAACCTTTGTATCGCTGGGTGTGGATATTCTTGTCTTCTACTCCA
TCTCCATACTTGTCGATGAATGCCTGGCGCTGCTGCTCTGTATAGCAATACTCGCTTACC
TTGCTGCGATAAGTACACTTGTAGAGTGGTGGGGTAGCGATATACAGATGGCCTTCTTCA
ATAACCTTTGGCATGAAACGATAGAAGAGTGTCATAATCAATGTGTCGATGTGAGAACCA
TCGACGTCGGCATCGGTCATGATGATAATCTTGTCGTAACGCAACTTGTCGGTATTAGCC
TCCTTGCTGTCTTCGCCATCTACACCGAAGCGGACACCGATACTTTGGATGATGTTCATG
ACAGACTCAGCTTCAAATACCTTGTGCCACTGTACCTTTTCTACATTCAGAATCTTACCA
CGCAATGGGAGAATAGCCTGACGGAAACGGTCGCGACCCTGCTTGGCAGAACCACCGGCG
GAATCACCCTCGACGAGGAAGATCTCGCATTCTTTAGGATCCTTCATTGAGCAATCGGCA
AGTTTACCAGGAAGACCACCACCTGTCATGAAGTTCTTGCGCTGTACACTCTCACGTGCC
TTGCGGGCAGCTATGCGGGCCGTAGCAGCCAGGACAACCTTTTCGCAGATTCGCTTTGCC
TCGTCTGGATGTTCTTCCAGATAATCAGACAAAGCCTCGTTTACAGCCTGCTGAACGGCA
CCTTGTACCTCGCTGTTACCGAGCTTGGTCTTGGTCTGTCCCTCAAACTGAGGTTCAGCT
ACCTTGATGGAGATAACGGCAGTAAGACCCTCGCGGAAGTCTTCTGGTGCAATCTCTACC
TTTGCCTTCTCAATCTGCTTAGAGATGGTTGGGTCAGCTTCTGCGTAAGCCTTCAAGGTG
CGGGTCAACGCCATACGGAAACCAGTCAGGTGGGTACCACCCTCAATGGTGTTGATGTTA
TTGACGTATGAGTGGATATTCTCAGAGTAATCTGTGTTGTACATCACAGCAATCTCGATA
GGAATACCCTGCTTTTCTGTCTTCAGATAGATAACATCATCGAAGAGATGAGTGCGGTGG
CGGTCTACGTAACGGACGAATTCCTTCAAACCATCCTTAGCGTGGAAAACCTGCTCCTTG
GTCTTACCTTCCTCGTCAGGGCGCAAATCTTTCAAGGTAATCTTGATACCTGCATTGAGG
AATGCCAACTCGCGCATACGGTTGGCAATGATGTCCCACTTATAGACAGTGTGAGTAAAG
ATGGTTGGATCTGGCCAGAACTGCTGGCGTGTTCCGCGCTTGTTGGTTTCACCTACCACC
TTAACCGGATAGAGAGGCTTACCCTTCTCATATTCCTGCTGGTAGATTTTGCCGCCACGG
AACACCTGTGACAACATGTGGGTAGAAAGTGCATTCACACAACTTACACCCACACCATGT
AAACCGCCAGATACCTTGTAAGAACCCTTGTCGAACTTACCACCTGCGTGAAGCACGGTC
ATAACGACTTCGAGGGCTGATTTATGTAGTTTCTCGTGCATATCTACAGGGATACCACGA
CCATTATCTTCTACGGTGATAGAGTTGTCTTCGTTGATGGTAACTTCGATGTCGGTACAG
TAGCCCGCCATTGCTTCGTCAATAGAGTTGTCTACAGTTTCGTTTACCAAGTGATGAAGA
CCCTTTTCGGAGATGTCACCAATATACATCGCCGGACGTTTGCGAACAGCTTCCAGGCCT
TCCAGAACCTGAATGTTACTCGCAGAGTAATTATTTGCGTTGTTTTGATTTTCTGCCATT
TTAGTATTGTCTTATTTCCGTGCAAAGATACTAAAAAAAGCTGAGAAACAGGAACTTTTG
TTTGTGAAAAATCACCAAAAAGTGAAGAAAAAaCGTAGAATGTGAACTTTAGCGGCAAAA
GTGTCTTGAAAAAGCTGTTTTATAATCGTTTTGCGCGTTTTTATAGGGTATGTTGTAGTA
TAAAACCGGTTGTGATGGGAAGATTTTATGATGCAGGAAATGGGTAGTCGGGTTCATAGA
AATAGAATAAGGCTGCGACCCTATCATAGGATTGCAGCCTTATTTATTTCTTTGCTTTGA
CTTATAAGTTAGGCCAACTTAGCGATGTGCTTTGTAAGACCAGACTTCAAGTTTGCAGCC
TTGTTGTCGTGGATAACGTTGATCTTAGCCAACTTGTCTAAAAGCTTCTGAACAGTAGGA
TAGAGCTTTGCAGCCTCTTCCTTGTCAGACATGTTGCGCAACTTGCGGACAGCATTGCGC
ATAGTCTTTGCATAATACTTGTTGTGCAAAGCCTTCTTCTTGTCCTGACGGATTCTCTTG
ATTGATGATTTGTGATTTGCCATCTTCTTTATGTTATTTTTTTtATTTCTTAAATGTTTG
TAGTCCCTAGCAGAGTCGAACTGCTCTTTAGAGAATGAAAATCTCTCGTCCTAACCGATA
GACGAAGGGACCATTGCTTATTTGCGGGTGCAAAGTTACTACTTTTATTTGAATCTAGCA
AATTTTTCATAGAAAATTTTCGCTAAATGCGCATTTTTTtGTATTTTTGCCCTGTTTTTC
ACTAATATTAGGCAAAATGGAGATAAAAACTAGTGCTATCGTATTGCAAACCATCAAGTA
TGGGGACTCTCAACTTATCGTGGATTTCTTCACCGAAAAGTTGGGAAGACTCTCCTTTAT
GGTACGTGTGCCTAAGTCATCTAAGGGGAAGATGAAACGGCAGCTTTTCCAACCGCTCAT
GGTCTTGAATTTAGAATTTGATTATCGTCCCAAGTCAAATCTGCAGCGCCTTAGGGATGT
TTCGATTCAGATTCCATTCTCTGATATCCCTTTTTCTCCATACAAACTTGGCATTTCCAT
GTTCTTGGCAGAACTGCTTTCATATGCTACCCGTCATGAGCAGGCTAATGGTGCGCTCTA
TCTTTTCATACAGGACAGTATCGAATGGTTAGACCATGCTAAAGGTGCTATTGCCAATTT
CCATATAGTCTTTATGATTCAGCTCTCTTTTCATTTGGGTTTTATGCCCAATATAGAGAG
CGGTATGTCTGGCGATTATTTTGATTTGGTAGATGGATGTTTTGCAGCTCATGTTCCTTC
GCATGTACATTATTTAAATAAGGAAGATTCTATGCGGCTTGTGTCTTTGTTCCGTTTAGA
CTATAAAACAATGCACCTCTACACAATGTCCCGTATCGAACGGAACAGGTGTGTAGAGGT
GATATTGGAGTATTATAAACTTCATTTGCCAGGTTTCCCGGAAATGAAGAGCTTTGCTGT
TCTTCAGGAACTTTTTGCTTAGTCATTTTTGGTTTCCTCGCTTACTTGACGTAAAACTGA
AATAAACCTAGCCTATATTCTCTGTTTAGGCAAAACTGATGACGCCCTGTACAGAAGAAG
CATCATCGTTATTGTCTTCTTTCGGTTCTGTATTACCGGAAGCTATATTACGGATTTCTT
CCAGAGTCTGTCGGGTACGCTTATAGGTAGGCGTGTTTTCTACCTGAAGGATGACATCCT
CGTTATCCAAATCTTCCTGGCGGAACAGGAATATGTGTGGATGACGCTTATACTGTGTCG
TATTGCCATCGCTGCCATAATAGCGCTTGCGGCGGTCTTCTCTTTCAGCACGTTTCTCCT
CTTCTTCAGCGAGACGGCGAGATTCTTCCTCAGTATGTTTCTTGAGGTGGCGGTTCATTC
CCTCTACATCCTCGAGTCCGAAACCTGTTGCGAGAACGGTTACCTTTACGCGGCTTCCCA
ATTCAGGGTCAATGGCAAGACCCCATTTCAATTCGAAGTCGTCACCGAATTTCTCCATAA
AGTCGTTGACATCATTCATCTCGTCCATGGTCAAGCCAGGATTATCTTTCTTCTCGCTTG
CAAATGCGATGCTGAGCAGAATCTTCTTAGAGTTGAATACGTCATTATCGTTAAGGAGTG
GTGAGTTCAAGGCATCTTCTATCGCTTTCTTTACTCTTCCTTCTCCCTCACCGTAACCTG
TACTCATGATAGCCACACCGCCATCTTTCAGTACGGTCTTCACATCATTGAAGTCGAGGT
TGATGAGACCATGTACGGTAATGATTTCAGCGATACTCTTGGCAGCTACACTCAAGGTGT
CGTCAGCTTTGCCGAAGGCATCGAGAACGGCAAGGTCTGGATAAATCTGGCGAAGACGTT
CATTGTTGATTACAAGTAAGGCATCTACATGTTTCGACATCTCCTCTACACCATCCAATG
CCTGGTCAATCTTCTTAGGACCTTCAAAACGGAATGGGATGGTTACGATACCAACGGTAA
GAATACCTAACTCCTTACTTACTCTGGCGATGACAGGTGCTGCACCTGTACCGGTACCGC
CACCCATACCCGCTGTGATGAATGCCATTTTTGTTCCATCGTTGAGCATGTTCTTGATAT
CTTCAAGAGTCTCTTCGGCAGCCTGGCGTGCCTTGGCAGGTTTGTTTCCTGCACCCAGAC
CTTCCTTGCCTAGCTGCAGGTGTACAGGCACAGGTGAGTCGTTAAGTGCCTGGTTGTCTG
TGTTGCAGAGTACGAATGTTACATCGTGTATACCTTCGCGGTACATGTGGTTGACGGCAT
TTCCACCGCCACCACCAACACCAATCACCTTGATGATGCTATTTTCTTTTtCAGGTTCCC
CAAAGTCAAGAATATGAGGAGCGTTTCCATTATCTAGCATAGTCGTATAATCTTTATAGG
GTTTATCTATCTGATTTTTtATTTAACCTGTTGTGAAATCTGTTTTCTGATAGCCTGGTC
TTTGGCATCTTATTCTTCTTCAGAAATGGTATCTTTCACAAACTTCTTGAAACCTCTCAT
CATTTTATGGATGAGACTGTTTTCTTTGCGTCTCTTTTCTTCTTCTTCGGCTTCTTTTTC
TGCCAGAAGTCTTGCCTCAGCTTCTTCCAGTTCTTTTTGCTTGCGGGCAGCCTCGTCAGC
AGCCGCTTTTTCTGCCGCAGTAAGAACAACGCCCTTGCCGGCAGTCTCGTTAGGGTTTCT
AGGAGCCTTGTGCTGCTCGGCTGCTACTGGCTTTTCTGCAGAATTGCTGAAGAGATCAGT
GCCGATTTCGTCACCTGCACAGTTCATGTCTCCCTTTGCCAAGAGTCCCAATACGGTGTT
CATTGTACCATCGTGATTGGTAATCTTAGGATCCTTGGAGTTGACTGTTTGAGAAACAAA
CTTGGCAATGCGTACTTTGTCGATGTGGGTATGTGTCTTGAAAACCTTATCGATTTCAGG
CATGTTGCTGCCGCCACCTGTAAGGATGATACCACCCAACAGCTTATCTGAGAATTCCAC
AGGAATCTGGAACCATGCGTTTTCTACGATTTCCTCTACGCGTGCTTCTACGATTTCGAT
GAACTTCTTGCTTTCAACCACTCTATCCTTGTCGATTGGGTAGTTCAGGGTTGGGTCGAT
ATTGTTGATATCGGTATAAGCCTTGGCATACTTGAGTTTCATCTTTTCAGCATCAGGCTC
TTCAATCTGAAGACAAGTTAAGTCTTTGGTCACGTTGCCGCCGCCCAATGGGATGACAGA
GAGATGACGAAGTATACCTTTATAATATACAGAAACGGTTGTCGTATCGGCACCCAAGTC
AACAAGCATACAGCCTGCACGCTTTTCTGAGTCTGTCAAAACGCTGTCAGCCATAGCTAA
AGGAGCCAGGTACATTTCTGCAATAGGAATGTTGGCATTTTCAAAACAGGTATTGATATT
GTTATAGAAGTTCTTGCGCCAAAGTATATTCAGGAAAATGCCTTCCAGATGGTTACACTG
TATTCCTACAGGGTCTATCTGGTATTGGTTGTCTATCTTGTATTCCTGAGTTGCAGCATC
CAGGATTTCCTGGTCCGGATAGGTCATGTTGCGGTTGATATCCATCAGTTCATTGATCAT
CTCTTGTGAGATGATGGTGTTACCTGGGAGATCCTTGACAATGACGTTCTTGATACTGCG
TATAGAGCGACCGCCCACGCCTACATAGACCTGGGTAATATCCTGTTTCAGTATATTCTT
CAACTTCTTGATGATGTTGGTCAAGCATTGGCAGGTTTTGTCAATGTTATAGATTACACC
CTTTCTGATGCAAGAAGATGAATCTTCCTCTACGGTGGCAAGTACGGTGATGCTGCCGTC
CAAATTCTTCTGACCTGCTATACCTGTCATCTTAGATGAGCCAAGTTCGATAGCTACAAT
AAATTCCTTTGGCATAGTTCTTATATGTTATCTTAATCTGTTTCTATTTTCTAATTAGCT
ATTTTGATGCTTTTTACATATGATCTGGTTGTCGAATTCGATATTGATATACGAATACTT
GTTCCAGCCAGCTTGTGAGAGTCCATACTTATAGAATTTCTCTAATCGATTCATCTTCTT
GTTGACGAAATCGTTGATGGCTTGCTCTCGTTTGTCGATGAGGTTGGTCTCTGGCAGGTT
ACCTATATATATAATGTGGTTGCCTACTCGCGGTACCAGTTCTATTCCTCTATCAGGCAG
GACATTGATCTGTTCTATCTGGTTTCGCCAGAGTTCATTCGTCATCAGCGCTTTGCTTAG
TAATGAGATGTATTTTTTAGCATACCACTTGTTGATGTAGCCCGTTGCGATGATAATGTC
GCATGTATAGTTCGTGTTGGGCATGATCTGATTGTGGTCATCAATATAATAGTCCTCGTT
GCTGATGCTTTTGATTCTGACGATTGGCATGCGTTGGGTGAGGTAGATGTCAACAAGACC
ATCCTGAGTCTTTGAACATTCTGCCGTCTTGACGAAAGGACTGGTCTTCAAGGTTTCTTC
TATCATGCGGGCGTTCACCTCTTTGAGCGGTTCCCCCAGCGGATAGAGTTTCCTGGCTTC
CAGTCGTTTCTTGATTTCCTTCGCATTCAGAAAGCCATTCGTCATCTCATCTTGAATGTT
GATGTTCACCTTGGTGCATACCAACTTCGTTTCATCAGGTTTGTTAAACCTGGTGAAGGC
GAATACCAGATAAGTACCGAGTACTAAATCCAGTGCGATGATGATGGTTTTCTTCCAATT
GATATGCATTTATTTCTCTTCAAGTATTTTGGTAATTTGTGGAACATAGTTGTCCAAATC
GCCAGCTCCTAAGATAACTAGAACATCGAAGTCTCGATTCTTTACCAGGTCAAGAACGTC
TTCTTTGTGAATCATGCTCTTTTCTACACCTGGTTTCAGATTGTCATAGATAAGTTTGGA
GGTTACTCCTGGAATAGGCTGCTCGCGAGCTGGATAGATGTCGCAGAGGATAACCTCGTC
CAAGAGACTCAAACTGTTGGCGAAATCTTTATAGAAATCGCGGGTTCTAGTATACAAGTG
AGGCTGGAAGATGGCTGTTATCTTACGGTCCTTGTATAACTCTCTGATACTCTTAGCACT
CTGATATATCTCCTTTGGATGATGAGCATAATCAGACAGGAATACCAGTTTGTTGTTCTT
GATCTTAAAGTCGAAACGGCGGTCAACTCCTCCGTAGGTCTTCATGCCGTTACGGAGTTC
GTCGGCTGTACAACCATTCAACTGTGCCATTGCCATTGCTGCCACACCATTTGTGATGTT
GATAGGCACAGGCTGTCCGAGTTCTACGCCCGTTACGTTCTCGATAGGAGAGATGAAATC
AAAGGTGATACCTCCATTCTCTATCTTGATGTTCTCAGCGTGGAAGTCGCCCTCGTCCTG
GCTGTATTCGTATATCTTGACACCGTCTTGTACGTGTTGCTTCATCTCCAGACCTTTGTG
GATGATGAGTGCACCGCCCGGTTGAATCAGTTCTGTATAGTGACGGAAACTCTCCAGATA
AGCCTCCTTGGTGCCGTAGATGTCGAGATGGTCTGGGTCTGTAGCCGTGATGACGCTCAT
CCATGGTCGCAACCAGTGGAAACTGCGGTCAAACTCATCTGCTTCAATGACAACATAGTC
GCTCTTGTCGGAGAGGATATAGTTGGTGCCATAGTTCTTTGAGATACCTCCCAGGAAGGC
ATTACAGTCAATATGGCTTTGGTGCATGATATGAGCACACATGGTAGATGTTGATGTCTT
TCCGTGTGTACCCGCTACGCACAGTCCCTTATGTGTACGGGTTAATGTACCCAGAACCTG
AGCTCGCTTCTCGATGGTGAAGCCATTCTCATGGAAGAAAACCAGTTCCTTGTGTTCAGC
AGGAATTGCCGGTGTGTAGACTACCAATGTTGTCTTGGCGTCCTTGCAGGCTTCTGGTAT
GAGGTCAACATTCTCCTCATAGTGGATAAGCATTCCCTCTTTCTCCAACTCATGAGTTAG
ATTGGATGGAGTCTTGTCATATCCGGCTACAACCAACTTCTTGCTGAGGAAGTATCTGGC
GATGGCGCTCATTCCGATGCCGCCCGCTCCTACAAAATAAACTGCTTTAATATCTTTTAT
TTCCATTACTTTGTTGCTAATTTGATTACTTCGTCGGCGATGACGTCGGCAGAGTTCTTT
AATCCTAATTTCTTGATATTCTCACAGAGCGAAGCAAGCTTAGCCTCGTCTTTTACCGTG
TCAACTGCTTTCTTGAGCAATACCTCTGGTGCATCGGCATCCTTTACGTAGATGGCAGCA
TCTTTGTTGACTAATGCCATGGCGTTCTTGGTCTGGTGGTCTTCTGCCACATTAGGGCTT
GGAACCAGGATAACCGGTTTGCCGATGAGGCAGAACTCGCTGATACTGCTGGCACCTGCG
CGGCTGATAACCAGGTCGGCTGCCTTGTAAGCTGCACCCATGTCGCTGATGAAATCAGTA
ACCTTGAGCATTGGCAGCTCCTGACCTTTCAGTTGCTCCATGATGGCAGCATTATAGTAT
TTACCTGTTTGCCAGATAAACTGTACGCCGCTTTCTTTCACCAGGTCGAGGTGCTGGAGT
ACACTCTCGTTGATGGTTCTTGCGCCAAGGCTGCCACCTACGAGCAAGATGGTCTTCTTT
TCAGGGTCGAGACCGAACTGCTTGCGTGCTTCTTCCTGGGTGATGGTAGTTTCCAATACA
TTCTGGCGAACAGGATTACCGGTCATGATAATCTTGTCTGCTGGGAAGAAACGCTCCATT
CCTTCGTAAGCCACACAGATTTTTTCAGCCTTCTTGGCCAAGAGTTTATTGGTTACACCA
GCGTATGAATTCTGCTCCTGGATGAGGCAAGGTATTCCTTTGCTGGCACAAACATTGAGA
GTCGGACCGCTAGCATAGCCACCTACACCCACAGCCGCCATAGGCTTGAAGTTTTTGATG
ATGCTCTTTGCCATGTGCTGGCTCTTCCATATCTTGAAGAGTACGGCGATATTCTTGAGC
AGATGCTTTCTGTCAAAGCCGCAGATAGGCAAGCCCTTGATCTCATAACCCGCAGCAGGT
ACACGCTGCATTTCCATTCTGCCGAGTGCACCTACAAACAAAATCTTAGCATCAGGGCGC
TTTGCCTTGATGGCGTTTGCAATGGATACGGCAGGGAAGATATGACCACCTGTGCCGCCT
CCGCTTATGATAATTCTTAATTCATTATTCATATCCGTTCATGTTTATAACGCAAAGGTA
TAaAAAAaTATCGATTTAACGGCATTTTCTGCCATTTTTTCACCTTAATTTATAAAACTC
TTGTCAGGCAGCCACCATTTTGCTGTCGTCGAGCTCATTTTGAGGTATCTCTTTCTTCTT
GGCTGTTCTACTGATACTCAGGATGATGCCCATGTACAGACAGTTGATGATGGTAGATGT
ACCACCTCTACTGATGAGTGGTAGTGGCTGTCCTGTAACAGGAGCCAAACCTACTGCTAC
TGCCATGTTGAAGAGTGCCTGGGTAACCAGCATGATGGCGAGTCCCATGCAGAGGAAGGC
AGGGAAATTGTTCTCACACCGGTTGGCTATTCTGCCAGCTCTGAACAGGAGGATGATGTA
GAGGAATGCAACCAGTGCGGCTCCCCATATACCCATCTCTTCGATGATGATGGCATAGAT
GAAGTCTGAGAACGCCTGTGAGAGGAAGTCTCTTTCTACTGAGTTTCCAGGCCCTTTGCC
TACGATGTTGGAAGAGGCGATGGCGATGTTGGCATGTGCCACTTGGGCATCTTTGTCGAG
ATCGACATCCTGTGGGGCTACAGGTTTGGAGTTCATAAACTTGTCAATACGGGCTTTCCA
GGTGTCGGCTCTATGGAACATCTTTTCTGCCATGTTAGGCTTGTTCTGTTCCTGCTCAAC
CTTCTCGGTCAGCGTATTTtCCGGTTTATTGCCCTCTTCGCCCTTGTCCTGTCCTACTAT
CATGATACCTGCAAAGGCTGTGACGATGACAATCATGCACAGTCCCACCAGCTTGCCAAT
CTGGTTCATCGGCACTCGTCCGATGAGCATCATGGCTAAGATTGTGATACTGAGGAGCAT
GGCTGTGGATAAGTTTTCCAGTCCGATGAGAATTACAAATGGAGCGGTTGCTACAAGTAT
AAACTTGAATGCCTTCCTGTTGGCTCCCTGAGTTGTTTGCATAGCACTAAGAATCTGAGC
AACAGCCAGTACTACCGCTCCCTTCGCTATCTCTGAAGGCTGGAACTGTATGCCCATCAG
AGAGAACCATCGGGAGGCTCCGTTGGTAGATTGACCGGTAGCCAAGACCAGAACGAGCAA
CAGTAATGAGATGCCCATCACGACGGGGGTAACAATCTTGAAATACTTGCATTTCACCTT
GAGCATGCAAATCATGGTGAACAGACCGCCTCCCAAGAGCAAGATGTGGCGGATGACAGG
TGCCATGTAGTTTCCTGTCTTGTACGACAAGGAGCTGGAGGCAGAATACACCTCCACGAT
GCTTATCATACAGAGAAAGAAGAAGACCATCCAGATCACCTTGTCTCCCTTGAAAATATT
ACCAATGCTCTTGTTATTCATTTCTTTATAGTTCTATCTGTTCTATTGTTGAAAACTGTT
ATTCTCCGATAGCTCTTGCCAGCGCCTTAAACTGCTCGCCTCTATCTTCCATGTTCTTGA
AGAGATCGAAACTTGCGCAGCATGGGCTGAGGAGTACGGTATCGCCCGGCTTTGCCAATT
CCTGGCAGGCTGCCACGCAATCCTTCATGCTGTGAGTGTCGCGTACAGGGATGCCGAGTG
CGTCAAAGTTGTCGTGCAACTTCTGGTTGTCGGCTCCGAGATATACGATACCAGCACATT
TCTCCTTTACCAGGTCCTTGATCTGGTTATAGTCATTTCCCTTATCCTTACCGCCGATGA
TGAGGATGGTAGGGGTGGTCATACTCTCCAGCGCATACCAGCAGGCATCTACGTTGGTAG
CCTTTGAATCGTTCACATAGTAAACGCCCTGGAACTTGCCCACTTTCTCCAGACGGTGCT
CTACACCAGGGAAGTCGCTCAAGCCTTTGTGCAGGGTCTCGTGGTCGATGCCTACGATGT
TGCATGCCAGACCTGCGGCCAGACTGTTATAGATGTTGTGCTTGCCGCGTAGACTCATGT
CTGCCTGTGGCATTTCGAAGTCTGAAGGGAAGTTGAGTTTGTATTTGCCGTCTTCGATAA
AGCCAACGCAACCTTCCTCCTTGAACTCAGAGAATGGGCAGAGATGTGACTTGAGGTTGT
ACTTAGCCAGCTCCTTTGTAACGATAGGATCATCGTTCCAGAAGATGAAACTGTCTTCTT
CTGTCTGGTTCTGGGTGATTCGCATCTTGGCATCGGTATAGTTCTGCATCTTAAACTCAT
AACGGTCCAGATGGTCTGGAGTGATGTTGAGCAGGATGGCCACATTGGCACGGAACTCAT
ACATATTGTCGAGCTGGAAACTGCTCAGCTCGATGACGTAGTACTTATGAGGAGTTTCAG
CCACCTGAAGGGCCAGACTCTTTCCGATGTTGCCTGCCAGACCTACATCATAGCCAGCCG
ACTTGATGATGTGGTAAATCAGCGAGGTAGTGGTTGTCTTACCGTTACTTCCCGTGATAC
AGATCATCTTGGCATCAGTATATCTGCCCGCAAATTCTATTTCGCTGATGATAGGTGTAC
CCTTAGCCATCAGTTTCTGTATCATAGGTGCTTCCTTAGGAATACCCGGACTCTTGATGA
CTTCATCTGCATCTAAAATCTTTTCTTCTGTATGGTGACCTTCTTCCCATTCGATGTTGT
GGTCATCCATCAACTTCTTGTAGTTATCCTTGATCTTTGACATGTCTGAAACAAAGACCT
CGAATCCCTCTTTCTTTGCCAGCACGGCTGCACCTGCGCCACTTTCGCCAGCTCCTAAAA
TTACAATTTTGCTCATTGTCTTATTCTCTATACTTGTCGGGCTGATAAGAGCCTGTATTT
TATCTGATCTTCAATGTGATGATGGTCAATGCTGCCAGAATGATGGTTACAATCCAGAAA
CGGATGGTAATCTTTGATTCATGGAAGCAGTTGCGAGGCTTCTTCCACAGATACTTGCAG
TCAGGATCCAGCTGACTGTCCTGTGTGCGGAAGTTGTCGTGGATAGGTGTGCGCTTGAAG
ATACGCTGCTTCACACCTCTCCGCTTTCCTATCTTGTAATAGTAAACCTGCATCATCACG
CTGAGGCTTTCTACGAAGAAAATACCGCAGAGGATAGGCAGCATCAGCTCCTTGTGGATG
ATGATGGCACCTACTGCGATGATACCGCCGATGGTCAGCGAACCCGTATCGCCCATGAAT
ACCTGGGCAGGGTAGGCGTTGTACCAGAGGAAACCGATGAGGGCTCCGATGAAGGCACAG
AAGAACACTACCAGTTCCTCAGATCCAGGAATATACATGATATTGAGGTAGGCGGCAAAC
TCGATGTGCGACGACACATACGCAAGTATGCCTAGCGCCACACCTATGATGGCGGAGTTT
CCGGCACACATTCCGTCCATACCATCGTTGAGGTTGGCACCGTTTGATACGGCTGTTACA
ACGAAGATGGTCATGATGACGAAGAGAATCCAGCCTGCTGCTACCTTGTACTTACCGCAG
AAACTGGTGATGCTGGAATAGTCGAGGTTGTGTCCCTTGACGAATGGGATGGTGGTCTTC
AGCGATTTTCTTGCTTCCGTACGATGCTTTACCACCGTTTCCTGTCCCTGTTGCTCGATG
GCGAGGTTCTCGTTCATCTTTACATCAGGTGAAGACCAGAGTACCAGTCCCACGATCAGG
CCGATACCAATCTGTCCTATAATCTTATATTTGCCCTTCAATCCCTCCTTGTCGCGCTTG
AATATCTTGATGAAGTCGTCCATTCCACCGAGAAAGCCGAGCCATACGGTGGTGATGATC
ATCAGGATCAGATAGATGTTGCGCAAACGTCCGAGTAACAGTACCGGTACGAGGATAGCC
AGGATGATGATGACACCACCCATAGAAGGAACGCCAATCTTCTTGACACCGAACGGGTCG
ATGCTGGCATCGCGCTGTGTCTCTGTAATTTGCTTGCTCTTGAGATACTTGATGAATTTC
TCGCCGAACCAGGCAGAGATTACCAATGATAAAATCAGCGCAAGCAGGGCACGGAATGAG
ATGTAGCCCCACATGTGAGAACCTGTGATGCCCCACTGTTCCAGAAATCTAAAGAGATAG
TATAACATTTTTCTTTCTTTTCTTGATTGATTTTACTTCTGTGAAATTCCGAAGATGTCG
CGAATCACCTCCTTATCGTCAAAGTGGTGCTTTACGCCCTTGATCTCCTGGTAATCTTCG
TGTCCCTTACCGGCTACGAGAATCACGTCGCCCTTCTTTGCCAGCATGCAGGCTGTGCGG
ATGGCTTCCTTGCGGTCTACGATGCTGATTACTTTCTTCATCTGCTGGGCATTGAGTCCG
GCAAGCATGTCGTTGATGATGTCCTGTGGCTCTTCGAAACGTGGGTTGTCGCTGGTGATG
ATTACCTTATCGCTCTGCTTTACAGCCTCCTGTGCCATCAATGGGCGCTTGCCCTTGTCA
CGGTTGCCACCGGCACCGCAAACGGTGATGACTTCTCCGCCCTTGCCTTCGAGCACTTCG
TGGATGGCGTTCAATACGTTCTCCAGTGCATCTGGTGTATGGGCATAGTCAACAATGGCG
GTATAACCTTCTGGCGACTGGATTGGTTCCAGTCTTCCGCTTACGCTGTGAAGGGTACTC
ATCACTACGAGTACATCCTCTGGCTTCTTGCCGAGCATAATGGCTGCACCATATACGGCG
AGCAGGTTGCTCACGTTGAACTTACCGATGAACTGTACGCCCACTTCTTTGCCGTCAATC
TCCAGATACATGCCGCCGAAGTGACACTCCAGGATCCTGGCTCTGAAGTCTGCCATGCTG
CGGGTAGAGTAGGTTTTCACGGTAGCCTTGGTGTTCTGTACCATGATCATGCCGTTCTTG
TCATCGGCATTGGTAATGGCAAAGGCTGTCTTAGGCAGTCCGTCGAAGAAAGCCTTCTTG
GCGTTACGGTAGTTCTCGAATGTCTTGTGATAATCGAGATGGTCGCGGGTCAGGTTGGTG
AACAAGCCTCCGGCAAACTGTAGGCCTCCGATACGCTTCTGTGCGATGGCGTGAGAAGAG
CACTCCATGAAGGCATACTCGCAGCCAGCCTCTACCATCTTGCCCAGGAGCATGTTCAGT
TCGATAGGGTCTGGGGTGGTATGGTCGGCAGGGATAGCCTCGTCCTCAATGTAGTTGCAG
ACGGTAGAGAGCAAGCCACACTTATGGCCGAACTTGCGGAACATATTATATAATAAGGTG
GCAATGGTGGTCTTACCATTGGTACCTGTTACGCCTACCAGTTTGAGCTTTCTTGAAGGG
TCGCCGTAGAAAAGGGTTGCTACCTTGCCGACAGCATCCTCGGTCGAAGCGACCTGAATG
TAAGTTACGCCCTCAACTTTCTCTTCAGGCATGTCTTCGCACAAAACCGACTTTGCGCCC
AGTTCCAATGCCTTTGGAATAAACTTGTGACCGTCAACCTGCGTTCCCTTCATGGCAACG
AAGAGATGACCTTCCTTAATCTTGCGAGAGTCGATGTTTACTCCCGTAACCTCTACATCA
GCATCGCCGATTATCTGAACCGGCTCGATGTTTTTGAGTAATTCTTGTAACTTCATATCC
TGTTTCTGTTTTATATTCTATATATTTTTTATCTACACCTTATTATATATAGGGCTTCAG
ATAACTGTTTCTGAGTTTTATTCGAGCACAATGCTGCATACGGCACCTTTCTTGATGACC
GTTCCCGGCACCAGACTCTGCTTTACTACCTTTCCTCTACCTGTAATCTGGGTCTTGATG
CCCCGGCTCTCCATATTGTAGATAGCGTCTCGGGCTCCCATTCCGGTAACGTCGGGTACG
ATTGTCTTGCCGTATTGTTTCTCCCTGATGAGCTTGATGCTGTGGTTACCCACGCGCTCT
GCCTTGCCCCAGATAGGGTTGCCGTCGGCATAGCTGCCACTCCAGTTGGCATTGGTCTTG
ATGCCGAGGTGGCTGAGCACATAGTTGGCAGCAAGGATATTGCCTGCCTTTACGTCAGGA
ACGAAGACGGATGCTGAGTCGCGGGCGTCCTTTACGTCAACTTTCAGACTCTGCGCCATG
ATGCCTTCTGAAATCTCATGGAAGACCTTACCGCACATCGTACCGCCCGAAGCAGGCAAA
CCGGATTTCTGTATGCAGACGATACAGCTGTAGCGTGGCGCATCGGCAGGGAAGTAGCCT
GCGAAACTGATGAGATAGCTGGTTCCGCCACTCTTATATCCGCCGGCACCTTTTGAAATC
TGGGCTGTACCGGTCTTTCCTGCCACTTTGAAGTTAGGCGAACCGGCTTTCTTTCCCAGT
CCCACGCTTACCACCTGTTCCAGGATGGTTTGCAGTTCCTTGATGCTCTTCTCCTTGGCT
ATCTGCTGGCGCATCACTTCAGGAGGAAATTCCATGATGgTTTCTCCGTTCTTCATTACC
TTGCTCACGAATCTTGGTCGCATCATCTTGCCGTTGTTGGCGATGGTGTTGTAGAAGGTG
AGGGTAGAGATAGGCGGTATCTGGGTCTCATATCCGATACTCATCCATGGCAAACTGGTC
TTTGCCCAGTTGTCATATTGTCCGTTCTTGTTTCTGTGCGGCATGCGGATTCTGGCTGGC
GTTGCTCCCACCAGCGGAATCTTCAGGTCGTCGTGCAGACCGGTACGGTAGATACCCTTT
ACGAATTTCTCCGGGTTGTTGCGGTAATGGTCGTCTATGATGCGGCTCACACCGATGTTC
GAACTATACCACAGGGTCTGTGCGAGGGTCAGCATTCCGTATCCGCCTTTTCGCCAGTTG
TGGTCTTTCATTTCTCTGCCGTACATCGGCCATATACCGCCACCGGTTTCTACATGATAG
GTGGTGTCTACCACTCCGTCGTCCAGCGCTACGAGGATAGAGGCTGGCTTGAACACCGAA
CCTGGCTCCAGAAGGTCGCTCACGGCATGGTTGTGGATTTCTCTGTATTCGCCGTCGAAA
CATTTCTCCATGTTTACGATGGCCTTGATGTCGCCCGTAGGTACATCCATCACGATGGCT
ACACCCACATTGGCGTTGATTTCCTTCAGCTCGTCGATGAGTGAGCGTTCGGCAAGGTCT
TGTATGCTCACATCGATGGTGGTCATGATATCGGCTCCGTCAATAGGAGGGGTATCGGTA
ATGTCGAGGAACTTGTTGCGCACCTTGCGGCGATGCACGATACCGTTGGTGCCTCGCAGG
ATGGAGTCGTAACTCAGCTCCAGACCGAAGCGGGCAGTATCCTTGGCGCCATACATGGCT
CCGATGGTACGGCCTGCCAGCGAACCGTAAGTTCTGGTTCGGGCATTATATTCTTCCCAG
TGGAAACCGCTCTGGTAGGGTTTCAGGCGGAATACAGGGATGTCCTTTATCTCGGTGAAG
GTGTTATAGTCTACACGCTTCGGATAAACCGGCCAGTGGCGGCTCATCTTGGCGCGACCT
TCGGTGAGGTGCTTCTTGAAATCAGATTCGCTCAGGTTCGGGAATATCTGGTGCAGGCAA
AGACAGATGGAGTCTTGCTTGACATCCCACAGCGAGTCGTTTTCTGCATCTTTCAGCGCC
TTGAAGTCCATGAAAACCTTAAACTCCGGCAGCGAACTTGCCATCAGCTGTCCTGTGCAG
CTCAAGATGTTGCCTCGGTTTGGCTTTACGGTCACGGAATCCTTCTTCTGCCGTTCTGCC
ACCTTCATCCAGTAATCATGCTTGGCGGTCATGATGTAGAGCGCTTTACCCACTACGGCT
ATGGCGAAAATCGTCATGATGATGGCGATGGCGCTGTAGCGGGGCATTACTTTCTTATGA
TCAAATTTGCTGCTCATTCTTCGGGTACGTTTATGATGTATGGAGGTTGGGTAGCGATGT
GCAGCACGCTGTCTTTGTTGTTTTTCAGCATGTCGAGCACATTACTTTCACGACTCTTCT
CTGTTATCTGGCTGCTTGTAGACAGCGCTTTATATTTTGTGTCTTGCAGTTCTTTCTGCA
GTTTGTCCAACTCGATGATATCGTTCTGGATATTGTATCGGTTGGATATGTAGATAATGA
CAAAAAACACGATGAGGATAACGAGCCATATCTGCCGGCGTATGATCTGTGCGGTAAGAA
TGTCTCCACCCAGAATCTTTCGCAGCGTAAAGCTCGATGATCCTGAAGCCTCTTCCTCGA
TGGCTTGCTTGGCTATCACTTCCTTGAGCGAAGCCTGTGGGGCTTCCTGCTGCTGTGGCT
CTTCCTGCTGCAGGTTCTCCTGCTTCGGGGTTTCCTGCTTCGGCGGTTTCTGTGATGCCT
GTGCCTTTTCTTCGGCGATAGGCTTCTCGCTGATGTTTATGTCTTTATCGTTTATCATTT
CTTTTCTGCTATTCTTAGTTTGGCGCTTCTGCTCCTAGGGTTTCTTTCCTGCTCGTCGGC
ATCGGGAACGATAACCTTGTTGTTCACGAGTTTGAAAGGGGTTTCTATTCTTCCGAAGAA
GTCCTGCTCTATCTTGCCTTCTGCATTGCCCGCTTTCATCATGTTCTTTACGATTCTGTC
TTCCAGCGAGTGATAGGTGATGACGCTGAGTCGGCCTCCCGGTTTCAGAAGTTCCGTGGC
TGAGCGGAGCATCTCTTTCAGGGCGTCCATCTCGTGGTTCACTTCTATGCGCAGCGCCTG
AAAGAGTTTTGCCATGTCTTTCTTCTCGCGTTCCCGCTTGAAGAGAGGCTCTACGGCTGC
CATGAAGTCTTTGGTGGTGAGGATGGGCTTCTCGGCTCTTGCCTTGACGAGTGCCGAGGC
GATGCGGCGCGAGTTCTTCAGCTCACCATATAGGTAGAAGATGTCGGCAAGGGCACCTTC
GTCATATTCGTTTACGATGTCGGCAGCAGTCTTGCCTGCACGCTTGTTCATGCGCATGTC
GAGTGGGGAGTCGAAACGGAAGGAGAAACCGCGGGTCTCGTCATCGAAGTGGTGGCTCGA
TACGCCCAGGTCGGCTAACAGTCCGTCGAGTCCGTCTACCCCGTAGTAGCGCATCCAGTT
TTTCAGGAATCTGAAGTTGGAGCATACGAAGGTGAAGTTTTCGTTTGCCACCACGTTGCG
TTCTGCATCGGCATCCTGGTCGAAGCTGTACAGGTGCGCTCCCTCCGTCAGGCGCGACAG
AATCTCTCTGGAGTGTCCGCCGCCACCGAAGGTTACGTCTACATAGATGCCTCCTGGCTG
TATGTTCAACCCGTCAACGCTCTCCTTGAGGAGCACCGGTACGTGATATGTTTCTGCTGT
CTTTATCATATATCTTTTTGCTGTCTTATCGCGTTATAATATTGCGTGCGTACTTATTAG
TGTATAAATTTGGGTTCAAAGGTACATAAAAATCTCCATATAGCCTTACATTTTCCCACA
AAATTTATAAAACTTAATGAAAAAGTTGTTTTTGGTCAACTTCACCTTCCAGTTTCGGTC
ATCGCCTTTTTGTTCTCATCAAGTGTGATGTTTTTGCAAAAATACGTGCAAAATGGGCTC
GATTTGTCGTGATAGTTTAAAAAAaCTAATAAATTTTCGCTTTTTTGCTATTTTTTtGGA
AAAAATGGCACGTATTTGAAAAAGTTGAGTTACTTTTGCACTAACTTATATAAGTTTTAG
CAAACATGAGTGAATCAATAGAGAAAACGATAGACATAGATAAGATTCTTAAGAGCAAGA
TGGGAAGCAAGGTGAAATTCGTACCGCGCTTCCTGGTTTCCTGGCTCAAGAAGATTATTC
ACGAGGACGAGGTGAACAGGTTCTTGTGGGAGAGCCGTGGCCTTTCGGGTACTGAATGGC
TCACCGAATGTGTGCGCTATCTGAAGATGGATGTTGAAATCGTAGGCTTGGAAAACCTGC
CTGACAAGAACGACGGCAAGCTCTATACCTTTGTTTCCAATCATCCTCTGGGCGGACAGG
ACGGCGTATGTCTCGGTTCCATCATCGGCAAGCACTATGATGGCAAGTTCCGCTATCTGG
TGAATGATCTTCTGCTCAACTTGCCGGGTTTGAAACCTGTAAGTATCGGCATCAACAAGA
CGGGTCGCCAGAGCCGCGATTTCCCACGTATGGTGGAGGCGGGCTTCAAGAGTGACAACC
ACATGCTGATGTTTCCGGCTGGCTTGAACAGCCGCAAGCGCAAGGATGGAACTATCCACG
ACCTGCCTTGGAAGAAGACGTTTATCTCTAAGAGTGTAGAATATCAGCGCGATGTGGTGC
CTATCCATTTCGGAGGGCGCAACTCTGAGCGTTTCTACCGCATCGCCCGATTTAGCGACA
AGTATCTGCCGTTCAATCTCGCCATGCTGTTCCTGGTTGACGAGATGTACAGAAATGTGG
GCAAGCATTTCCGCATCTCCATCGGCAAACCGATTCCTTGGCAGACTTTTGATAAGAGCA
AGTCGGCTACAGAGTGGGCGCAGTATGTTGAAGACAGGGTTTATGAACTTTAATGGTTAG
CAAAACCCGGGAACATTGTTTTATATTAACGAAATCGTAGAATCATAGCATATAAGAAGA
GTAATATGGAAGAAGAAATCATCCAACCGATTGACCGTGAGCTCCTGAAGAGTGAGCTTA
CACCCGACAAGCAACTGAGAATGACCAATAAGAGCCATAACGAGATTTACATCGTTACGG
CAAATGATTCGCCTAATGTGCTGAAAGAGATTGGTCGACTTCGTGAAATCGCTTTCCGCG
AAGCGGGAGGCGGAACGGGCAAATCTATGGATCTTGATGAGTTCGACTTTGGTGACAACT
GTTACAAGCAGCTGATAGTCTGGAACCCTGAAGCCGATGAGATTATCGGCGGTTACCGTT
ATCTCCTGGGTAAGGACTGGGAGCTCGATGAGAAGGGACAGCCTAAGCTGGCAACCAGCC
ACATGTTCCATTTCTCCGACAAGTTCCTCAAGGAGTATATGCCTTATACCGTAGAGTTGG
GCCGTTCCTTCGTTTCGCTCGAATATCAGAATGTACGTACCAACACCAAGAGCATCTTTG
CTCTCGACAATCTCTGGGATGGTTTGGGCGCCTTGACGGTTCTCTATCCGGAAGTAAAAT
ATTTCTTCGGCAAGATGACGATGTATCCGTCTTACATCCGTCGTGGCCGCGACATGATTC
TCTATTTCCTCAAGAAGCATTTTGATGACAAGGAGAACCTCGTAATCCCGATGAAACCGC
TGAAATTGGATACTCCGGAGAGTGATTTGGCTGCTATCTTTACAGAAGATGACTTCAAGG
CAGACTATCGTATCCTGAACCGTGAGGTTCGCAAGTTGGGTTATAATATCCCTCCTCTTG
TTAATGCCTACATGAGTCTGAGTCCTACGATGAAGCTTTTCGGTACCGCCATCAACTATG
GCTTTGGTGATGTAGAGGAGACCGGTATCCTTATCGCCATCGATGAGATTCTCGAAGAGA
AGCGAGTTCGCCACATCAACAGTTTTATTAAGGAACATCCTGAGGCTCTGAAGATTACGA
GCGGAGCCAATAATTTGATTTATAAGGAAAAAGGTATCTAGACTATACCGCAGAATCCCA
TGTTCTTATTGCTTATTGGCAATAGAAACATGGGATTTTTGTTTTCTGTAAAAACTGCTT
GCCTCGGTTAAATAGTCTTAATGAATCTCGGAAAAGGCAGCGGAATCTTGGTTTTATGTG
TCGAAAAGTGTATCTTTGCGCAGGTTTTATGTGTCAGAAAGTGTAAAGATATATCACCAA
CATGCCGTTATACGGGGTGTCTTTAAAATGAATTGCAATATGGACAGAAAATTATCAATC
AGATTTTATAAAGACCGGGAAGTAAGAGCGGTTTGGGACGGGGAATACAACAAGTGGTGG
TTCTCTGTGCTGGATATTATCGGCGTATTGAACGAGCAGGACGATTATAGCAAGAACCGT
AATTACTGGAAGTATTTGAAAAATAAACTGAAGAAGGAAAATAATGAACTGGTTAGTGCT
ACTAACCAGTTGAAATTACAAGCTCCTGACGGCAAACTGCGTTTGACCGATGTCCTCGAC
AACGAAGGTATTATGTTGCTAGCCAGGAACTTTCCTAACAATAAAGCTGCCGACTTCCTG
GATTGGTTTACCTATAGCGATAATACCATTGATGGCCAGAGCCGCAAGAAAGCATACACT
CTTTTTGAGAGTGAACTGATTAATTCCATTACTGAAGGTTCTGTCAAAGGTTTGCAGCAG
ATTCATGCTTTCCTCTTTGGTGGTCTATACGATTTTGCGGGACAGATCCGAACTATGAAC
ATTGCAAAGGGCGGTTTCCAATTTGCCATGGCGCAGTATCTTCCACAAACACTTGCTGGA
ATCGAACAGATGCCGGAAAGTACGCTGGATGAAATCATCGACAAATACGTAGAAATGAAC
ATTGCTCATCCTTTCCGTGAGGGAAATGGCAGAGCTACGCGCATTTGGCTTGACTTGATA
TTGAAGCGCAGGCTGAAAAAATGCGTGGATTGGAGCCTTATTGACAAGAACGATTATTTG
GCTGCGATGACACAAAGTGTTGTTGATAGTAGTAGCATCAAACAGCTTATTTCCAATGCT
TTAACAGATCAAATTGAAGACCGTGAGGTCTTCATGAAGGGCATAGACTATTCTTATTAT
TATGAGCAGGTGGATGAATAAATAAAAAGAAAAaTAACACGGACAAATTCAAATTGTCCG
TGTTATTTTTtAGTTTAAGATTTGTTTTATCCCTTACATTTTCCCTTATACAATAGGCAG
ACTGATTCCGTTGATCTTCTGATAGATGTCGAGCGCATAGATGTCGGTCATGCCGCTGAT
GTAATCAATTACCGCCATGATGCGCTCCTCCAGATTCTCGTTCTCTATATCATACTGGCT
GCTTACCCGGCGCAGGAGCTGCTTGGAGTAGAAACGCGATGGGTTGACGGCTGCCTCGAT
GAAAACCTCCATCAGAGTTGCCATGATTTGATAACCCGACAGTTCTATGTCGAGTACCGG
CTTGCTTTGGTAAATCTTGGAGTAGGAAATCTTCTCACATTCCTTGTATGCCTTTTTCTG
GCGCTCGGAAATATGGTCGATGAGACTGCCCTCGAAAGTTCCGGCAAGGATTTCCTCTTC
GTGAGCCAGGAAGGCTGCCACACATTCGTTCTCCAGTTTGCCGATGACGCTGGCTCTCAT
GTAAACCACTTTCTCGTTTTCGTCAGTCAGTTCTTCGTCGATGATGCGCTGGCGTATCTT
CTGCTGGATATCTTCATCGAAGAAACTCAGCAGCAAGTGCTCCGTCTCGGCAAAGGAAAG
AATCTTGAGCTTATGGGAGTCTTCGATGTCCATGATTTCGTAGCAGATATCGTCGGCAGC
TTCTACCATATATACAAGTGGATGGCGGGCGTATTTGAGAGGCTCACCCGGTGCAGATTT
GCAAAAAATGCCCAATTCATCGGCAATTTTCCTATAAGATTCCGCTTCTGAAGCAAAGAA
ACCGAACTTGCCGTGGTTGCCGGCAAGACTGCTTGCAAACGGGTATTTTACGATGGAAGC
AAGCATGGAATAGGTCATGACGAAACCACCCTGACGGCGCCCCTTGAACCGGTGGGTCAG
GATTCTGAAGGCATTTGCGTTGCCTTCGAAATGCGTAATATCATCCCAAAACTCCGATGA
AACCATTGATTTTATCTTCTGACCCGGTCCTTCAGAGAAGAAAGTCTGGATGGCTTTCTC
GCCGGAATGACCGAAAGGCGGATTGCCCAAATCATGTGCCAGACAGGCTGCACTTACGAT
GGTACCTATCTCCTCGAAGAGCGTATCCTTCAGTTCAGGCCGCTTCCGGATGACGTGTCG
GGAAATGTCGTTACCTATCGACATGCCCACACTCGCCACCTCCAGACTGTGGGTGAGGCG
GTTGTGAACGAAGATGCTGCCCGGCAAAGGGAAAACCTGCGTCTTGTTCTGCAGGCGGCG
GAATGCCGATGAAAAGATAAGACGGTCGTAATCGCGCTTGAATTCAGAGCGATCATCATG
GCGCTCGGCATGCTTATGCTCCTGTCCGAAACGCTTGTTGGATATCAGTTGTTTCCACTC
CATATTATTGTATTACTTGATTCTGTAGCGCAAAAATACACTAAAGTAAGCACAAATCAA
AATAAAATATGATAAATTACATGTTTTTATCCTCAAAAATTCATTTATTCCATCAAAATT
GCTTATTTTTGCAGATTATTAAACTCAGACACAGATAAAAAAGGAAAAGTCATGATAAAA
GTACAGATTATCAACAAGGGGCATCAGCCTCTACCTGCGTTTGCCACACCTCAGAGTGCC
GGCATGGATTTGCGTGCAAATATCGATGAGGCAATCGTGCTTCATCCTATGGAGCGACGG
TTGGTGCCAACCGGTCTTTATATGGCTTTGCCTGCAGGTTATGAAGCGCAGATCCGTCCT
CGCAGCGGTCTGGCTTTGAAGCATGGCATTACCGTACTGAATACGCCGGGAACCATCGAT
GCCGATTATCGCGGTGAAATCATGGTTCTGCTCATCAATTTCTCTACAGAGGATTTCGTT
ATCAACGATGGCGAGCGTATAGCCCAGATGGTGCTGGCTAAGCATGAACAATGCGATTTC
ATCGAGGTTAATGAACTCGATGAGACCGAGCGTGGTGCCGGCGGTTATGGTCATACGGGA
GTAAAATAACAGATTATTAAAGATAGAATAGAAAGGATTAGAATCGTGAAGATGAATCTT
AGAAATATCAGTTGGGCAATGGGGCTGGTCTTGCTGGGTTCGGTAGCCATGCCGTCGCTT
GCCCGTAAAAAGAAGGTGCAGCCGGTTCAGAAGCCGGCGGTTCAGGAGGACCATCTCTCT
CCGAACGACCGCCAGCGCTACAACTATTTCTTCCTGGAGGGAGCGCGCCAGCAGGCTGCC
GGCAATTATTCGGCGGCTTTCGACCTTTTTGAGCATGCCCGGAAGATTGACCCGAAGGCG
GCTGAAACCTATTTCTATGAGTCGCTTTTCTATTCTCAGCTCAAGCAGGATTCCCTGGCA
CTTGCCTATATGCAGAAGGCAATAGAACTGAATCCGGAAAACCAGACCTATGCAGAGCAG
TTGGGCAGATATTATATAGGTAGCCAGAAATACGATCTTGCCATCGATGCCTATGAGGCT
CTGTATGCCAAAAACCACGATAATACCGATGCCCTCCGCATCCTGGTTCAGCTTTATTCC
CAGAATAAGGATTATAAATCAGTACTCAAAACCATTTCGCGTCTTGAGGTGGAAGAAGGT
GAAAGCGAACAGTTCACCCTCTCTAAAATGAGAGTTTATGAACTGATGAACGACAAGAAG
GCTGCCTATCAGGAACTGAAGTCGCTGGTAGACCAGCATCCGCTGGATATGCAGTACAAG
ACGATGCTGGGCAACTGGCTCGTACAGCACGACCGCCAGAAGGAAGCTTACAAGTGCTTT
ACCGATGTGCTGAAGGAAGAGCCTGACAATTCCTATGCCCAGATGTCGCTTTACGACTAT
TATAATGCCACCCATCAGGAGCAGCTTGCCGGGCAGATGCTCGATAAGATATTGATGAGT
CCGAAATCGGATCTGGAGACCAAGGTGATGATGTACCGCTCTTTCATTCAGAAGAACGAG
AGCGAAGGTGGCGATTCTACCAAGGTGATTGCGCTGTTTGACAAGGCGCTCAACGTGGCT
CATCCGTCAGCCGATGTGGCAGAGATGAAAGCGGCTTATATGAGTTTAAAGAAGATGCCT
GCCGACTCTGTTTGCCGTGCCTTCGAAAAGGTGCTTACCATAGCGCCGGATAACGTGAAT
GCCAGAATGCAACTCGTACAGATGCTCTGGAACGAGAAGAAATATGACCTGGTTTCCCAG
CAATGTAAGGCGGCTCAGGAGTATAATCCCGAAGAAATGGTGTTCTATTACTTCGGTGGA
ATGGCGTATTATCAGAAAGATAAGGAAGACGAGGCGCTCCGTGAGTTCCGTCTCGGATTG
GCGCAGGTGAATGCACAGTCGCCTGCCGACCTGGTTTCCGACCTCTATGCCGTAACCGGC
GATATCCTTCATAAGAAAGGTGAAGAGCAGGAAGCCTTTGCGGCTTACGACTCCTGCCTG
CAATGGAAAGATGACAACGTGATGGCGCTGAACAACTATGCCTACTATCTGAGCGAGAAG
GGCGTTGACCTGCATAAGGCTGAGTCGATGAGCTACAAGACCATCAAGGCAGAGCCGAAC
AACGGTACTTATCTTGATACCTATGCTTGGATTCTCTTTATGGAAGAACGCTATGCTGAT
GCCAAGACTTATATAGACCAGGCACTCAAAAACCGCGATTCCACCGCAGATAACAGTACG
GTTATTGAGCATGCCGGAGATATCTATTATATGAATGGTATGGCCGATGAATCCGTAGAT
TTCTGGAAGAAAGCCTATACCGGCGAGAACCAGACTGAGGTGCTGGCATGGAAGATTAAG
AACAGACAATATATTACCGGAGAAGAACTGAAGAAGCGTAATGCGCCAAAGCAGAAACCT
GCCGCTACGAAGAAGTCAGTTAGAAAAGGTAAGAAGAAATAAACGGAAAGTAGAAAAATC
AGGAAAGATGAAATATACAATGAAGAAGAATAAGAAGATGCTGCTTGCCGCAGCCTGCAG
CATCCTGCTCCTCGGTTCTTGCGGAACCAGCAAGAATTTACAGGGCTCTGGCTCCACATC
AGCCAGTCATCAGAAAGAGAATGCCACCAAGGGTTCTGGCTCCCGTCAGAGTGAGACGCT
CAGGAAGTTGGCTTTCGTACAGAAGGTTTCAGACAATCAGGTGTATACCAGGAATATTGT
AGGCAACATGTCGTTTACGCTCCAGGCTGGTGATAAGGACATTACTGTGCCGGGCAAACT
GAGCATGCGTAAGGATGAAATCATCCGCATCCAGCTCTTTATTCCTATCTTGGGTACAGA
GGTGGGCCGTCTGGAGTTTACTCCCGACCATGTACTTATCATCGACCGTCTGCACAAGGA
ATATATCAAGGCAGATTATACCCAGGTAGACTTCCTCAAGAAGCAGGGCATCTCCTTCTA
TTCTCTGCAGGCTCTCTTCTGGAACCAGCTGCTCCTGCCGGGCGAAAGGACTGTGAAGGA
ATCAGACCTCAAGAAGTTTGATGCCAGACTGGATGTGGCAGGAGATGCTGTGCCGGTTAG
TTTCAGGAACGGCAATATGACCTATGCCTGGACAGCCAACCGAGGAACCGGCCGTATCAC
AGCAGCAGATGTTGTCTATAAGAGTGCGCAGAACGGCACCTCCAATCTCCACGTCTCCTA
CGGCAACTTCAAGAGTGTAGGCGTCAAGATGTTCCCTGCCTCCCTGAATCTGGCGATGAC
CACTACTGCTACCAGGAAAAAGCAGGAGGCTAAGATCAGTCTGGAATTGAATCAGGTGAA
GACCGACAGCAAATGGAGCACTCAGACCGAGATTTCGGGCAAATACAAGCAGATTTCTCC
AACAGATGTGCTCAGCAAGATATTGAGTATGTAAATGCTCATCAAGAGTTTGAAATTATA
GAACATGGGTTTTTAATATAAGAAATGAAGCGAATCTTATTATTCATCATGGCGATCACC
TTCTCGCTCGCACCTTTTGCGCAGAAGCATTCTGCCCAGAAGAAGCCGGTGAGAAAGACT
GCCGTAACTGCGAAAAAGAAGGCTACTACTCCTGCCAGAAAGACCAACAGTAGAAGTCAT
GTGGTCAGAAAAACATCCAAATCAGCTGCGCCAACCAGAGCAGAACGCAAGGCGGCAACC
TATAGCAATGCCTCTATCCGGGGTTTGCAGGGACAGCGCGCTTCTATCCGGAAGAAGATC
AGAGAGCAGGAGCAGGCTTTGCAGAGAAATAAGGCGGATGTGAAGAAACGTCTTGAAGAC
CTGATGGCGCTGAACGGAGAAATAGACCAGCGTCAGAAGAAGATTGACGGTATCCAGAAG
GATATCCATCATATTGACGGCAATATCGGCATTCTGCAGGCACAGTTGAAAACGCTTCAG
CAACAGTTGCAGGACCGCAAGAACAAGTATATCCGTTCCATGCGCTATATGAGCCGTCAT
CATACGGTTCAGGACAAGCTGATGTTCATCTTCAGTGCCAAGAATCTGACACAGATGTAT
CGCCGCCTTTCCTTCATCCGCCAGTATTCTTCCTATCAGAAGGTGCAGGGCGAGGCTGTA
AAGGCTAAGCAGAAGCAGGTGAACGAGAAGCACCAGCAGTTGCAGCATGTAAAGGGACAT
AAGAACACCTTATTATATAAGGGTAAGCAGGAGAAGACGGTATTGGAAGGTAAGCAGACC
CAGCAGCAGGAAATGGTGCAGGGACTGCAGAAACAGCAGAAGACCATTCAGGCTGTCATC
GCCGACCAGCGTAAGAAAGATGCGGCAATCAACGCTCAGATTGACCGCTTGATTGCTCAG
GAAGTAGCCAAGGCTCGTGCCCGTGCTGCTGCCGAGGCTAAGAAGAAGGCCGCTGCCGCT
GCTGCCGCCAAGAAACGTGCCGAGGAACTGGCTCGCAAGAAAGCTGCTGCCGAGGCTGCT
GCCAGGGAGAATGCCCGTCGTATAGCCGAAGCCAAGGCGCGTGAGGCTGCTGCCGAAGCT
GCCCGCAGAAAGGCTGCCGAAGAAGCAAGACTGGCTGCCGAGGCTGCAAGAAAGGCTCAG
GAGGAGGCTGCTGCCCAGGCTGCTGCTCAGGCGAAGGCAAAAGCGCAGGCTAGGGCGCGT
GCTGCTGCCGAGGCTGCCAAACGTGCCGCCGCAGAACAGGCTGCCCGTGAGGCTGCTGCC
GAACAGGCTGCAAGAAAGGCGGAGGCTGAAAGACAGGCTGCCGAGTTGAAGGCGAAGATG
GATGCGGAACGCAGTACCCGTGAGATTGCCGCTGCCAGGAAGGAGGCACAGGAGGCTTCT
ACCTTGAGTTCGGTAGACCGTATGCTGAGCGGTGGATTCGAGGCTAACCGTGGTAGATTG
CCGATGCCTATCAGCGGAAGTTACCGTGTGGTAAGCCATTTCGGCCAGTATAATGTAGAA
GGTTTGAAGGGTGTAACGCTCGACAATAAGGGTATCAACATCCAGGGTAAGCCGGGTTGT
GTGGCTCGCAGCATCTACGATGGTGAGGTGAGTGCCGTCTTCGGTTATGGTGGCATGTGG
AATGTGCTGGTGCGTCATGGTGCCTACATCTCTGTTTACTGTAATCTGAAATCGGTCAGC
GTTCATAAGGGTCAGAAGGTACGTACCCGTCAGGCTTTGGGTAGTGTTGGCTCTGAAAAC
ATCCTCCAGTTCCAGCTTCGCAAGGAGACAGCCAAACTCAATCCGGAGGCTTGGCTGAGC
CGATAATGTATGAATAGTTGCAGCCGGTAGTGTTTTTACTGCCTGGCTGCTGTAGATGAT
AGAAATGAAACCTCCAATCGACTGGGTTCGGTTGGTGGTTTTTGATTGCTTACTAAAGAG
GTGGTTACTGGCTTTTTTTGTGTTGTAACAAAAACTTTGTCTCATTTATCATTTAATTTT
TATTAAATATTGCTTAAGGGCTGATTCAATTTTATGTTGTAATTTTGCAACCGCAAATTT
TCGAAAAGAATTAATAACGAGAAAAGAAGTTTTATAAATATGAAGCATTCATGAAAAGAT
GTATAGGGCTATTCTTATACTGTTGGTTCCTTATCATTTTGTTTACTTCTTGCATTTATG
ATGACTATTCCGGTTGTCCGCAAAAGGATGGCCGTAAAATGGTGCGGATTAATGTGGATT
GGCATTTGTTTGATAAAGAGGTGCCTACTGGTATGACGGTCATGGTGTTTCCCTGGTCAG
GTGGTGCTCCGCAAACTGTCTTGACTAATGAGATAACTCATGCCGACTTTTCCTTAGAAC
CTGGAAAATATCGTATCCTTGTATTCAACCAAAGTACGACAGAGTTTGGTACACTCGACT
TTCTGGGAATGGACTCTTACGAGACAGCACGGGCTGTGGTACAGCATGCAACATCGCGTT
GGTACTCGCGTGGAGATGATGAACAGATAGGAGTTGAGCCCGAGTGGCTTGCCTCTGATA
AACTCGATGAATTCGAGGTTTCTGGAGACTTTTCTGAGGTTACTTTAACTCCAAGGAATG
TGCTTTCGCAAATCCATGTCAACGTGAAAGTTCCAAGTATAGGATACCTGCGTTATGCGA
GAGGATCCTTAACTGGTATTTCAGAAGGCTATCTGCTGGGGCAGGGGAAGCCGCTTAAAA
GCAAGGTGACTTATCTTCTGGAATCCTGGACGAAATCGATTGATGAGAATGACGCGACGC
TGGGAACGTTGAAGACATCGCTTAAATGTTTTGGTCTACCCGAAACCGACCATCCTTCTG
CTGAAAACAATAAGCTATCCCTTTCTGCTTTGTTGATAGACAACAAGACGCAGGTAGATT
ATCAGTTTGCGGTAGGAGATAAGTTTAAGAAAGATGAAAATTCATCGGATTCAGGTTATA
TAGTTTCTCTCCATGTAGATGTTGATGTGCCACCTTTACCTGAGGTGAAGCCTTCTGAGG
GAAGTTCTGGCGGTTTTGATGTCACCATCCAGGATTGGGGTAAACCTGAGGATATTGATA
TGGAACTATAGAAAAAGTGATAAGAATAAGATAAAGTAATGATAGATTAGTTTAATTTAA
AAATCAAAACAGATATGTATAAGAAATTTTTTATGGCTATTGCTGCCATGGCAGCGTTGA
CATTGGTAAGTTGTTCAAGCGAAGACTTGAATAGCCTTTCAGACAATTCTTCTAAGGGGG
ggCTATCAGCTTTGATGGCTATTTGGGAAGAAGTGCAGTTTCTGTAAATGGTTCACGTGG
TAGCGTGATAAATAAGGCTGAGCTTCAGACAAAAGGCTTTGGTGTGTTTGGTAACTATAA
AGAAGCTGATGGCCTGGAGTTTGGTTCTAATTGGTTCAAAAATGTGCAGGTAACTTATTC
TAGTAAAGATGCAAAGTGGACATATACTCCTCTTCAGTATTGGTTACCACAAGGCCATAT
TGATTTCTTGGCGTATGCTCCTTATGAAGATGGAAAAACGTTAACAAATAATTGTATTGA
TTTTACTGTTGCAGGTGAGGTTGCTAACCAGAAAGATTTGTTGTGGGCTAATGCTGCGAA
TCAGACAAAGGCAAACACCTTTGGTGCAGGTAAAAAAGTGAAATTCCAATTTGCTCATGC
TTTGTCTAGACTTGGTTATACTGTAAAGTTAAATAAGGTTTATACAGGTACAACCATTAC
GTTGAACAATATTACATTGGCAGGATCTCCTGATGGAAAAACAGGAGCTTTCCATACAAA
GGGTACCATAGATTTGTCTAAGCCTTCTTCTACAGGTCTTTGGACACCATCAACTTCTGA
TGCTAAGCAGAATTTTGAATGGTTCACTGGAACTCAGAATTTAACTACAGATGCTTCTGA
TTCTAAAAATCCTGATGCGAATTATTTGTTTGTAATTCCACAGGATTTCTCTGCTCAAGC
AACTGATAAACTTTATGTTATCGTAGAGTACACTATAAAAGGCTATAACGGTGTAGAGAC
ACAAATGAAAAATACGGTTTGTAAGCAACTTTATAATAAATTCGAGCAGGGCAAGGCATA
TACCATCAACTTGAATATTGGTCTGACTCCAATCGAATTCGATGCTGAGGTTACTGATTG
GAAAACTACAGATGATACTTCAATCGAAATCGATTCTTGGAATTAATCGTATCAGATAAA
AATAAAGAATTAAAAAGTATCATAAGATGAAGTTTCTTCGTTTAGCCTTTTATGTTTTGA
TAGCACAGCTGGTATTATCTGGTTGTGCCGGCGAAGGCGTGGAAGAAACTTCATCTTCTT
CATCTTCTGAAATCAACTTTGATGCTTATCTGGGTCGGAATGCTTCAACCCGTGCTGGAG
AAACCAATATTACTTCTCTCCAAGGGAAGTATCCTAACTCCGGATTTGGTGTCTTTGCAA
GATACAACCACGATGGGACAATCTCATCTCTGATGGATAATGAACACGTAACCTGGAATG
GGAATCGTTGGGGATATACAAATACCCGATATTGGCCAAATCAAGGAACTGTGAATTTCT
ATGCCTTTGCGCCTTATCACAAAAGCGTAAAACTGGTAAACAAACCTAAGAGTGACGATG
CCTATCCAACTTATATAGAGTTTACTTCTTCAGCGTCTGTAGATTTGGTATGGGGAGCAC
AAAAAAATAAAACCGCCCCAACATCTCCGACTGACAGTAAAGTGAAATTTGAGTTTAAAC
ATGCTTTGGCTCGTTTGGCATTTGATATCACAGCCAAACCGGAATTAGAGGAAAATGGTG
CTGTGATAAACGTTAAAGAGGTGAAACTGTATGGCAGAACAGAAAATGAAGGTGCCTTTG
ATGTCCATGGCTATCTGAATCTTGAAGACGGTACATGGTCTGTTGATGGTCCTGTAATAA
GTACTAGAGTGGTTTATACTTGGACACCAACTGGCGCAGATGGAACCAGCTTTAAGTTAA
CTGCACCTCAGTTAAACCATAAATGTACAAAAATAGAAAATGATTCCAATTCTTATCTCT
GTATAATCCCTCAGACGAAGTACAATCAGTTTTATCTGCAGATAACTTATACGGTACAGC
AGGGAAGTTTTGAGGAAGAGGTGACGGTAAGTAAGAATCTGTTAGATGTTCATGATCCTT
TTCCGTTTGAAAAAGGAAAGGCGTATGTCTTTCATTTGAAACTTTCACTTGATCCTATCA
ATTTCAACATAACGGCTGATGTCGAAAAATTTGTTGAGGGGAAAAATGAATAATGTGTTT
ATAAGGATAATCGGGAATATGAAGCGGAATATTTATAGTAAGTTATGGATGATTTTCTTT
GTCTTGATGGGTGCAGCCTGTACCAATCAGGTGGAGGATGCTATTCCTGTATCTGATCAG
CCTATTGAGTTTTCCGTGCAATCAGATTGGAAGGAAATTCCCAATACTCGCTCGAATGAT
GGTAAAACGAAATTTAACACTGGTGACGAGATTCAGATTTTCGGCTTCCATAAGTCTTCT
TCTGGTGAGGTTCAGAAGTTTATGTATCGTGAAGATGGCTGGATTAGAGGTCAGAAAGTA
AAATTTGATGGTACAAACTGGAATTATTCACCCAAGCGTTTCTGGCCAAAAGAGGGAACG
CTAGATTTTTATGCCGGCTATCCAGCGTACTCTGTTGGCTATGACGAAAAGCATAATAGG
ATGACTTATAAGCAGGAGACCCATCCTTTGGAGCTTGATCTGTTGTGGGGCGTATCTACC
GGTCATGATTGTACAACAACAGGTCGTAGAAGCAACGTAGAAATCACGATGAAGCATGCC
TTGGCTAAGGTGATTATCCGTTTTGACTCCTCTTTGGGTGAAATCAAGCAAGCTATAGTT
TCGGCTTACAATGCTGGCGATTTCTCTCCAAACGAAACACAGGGAATCCCTCATTGGAAT
GTTGATACAACGTCTATCCAGAAAGTTACCATTATTCCTTATTATCAAGACCAGACGGCA
ATTGGTGATGCTACCGTATTTATCTTGCCAAATAAGATTACGGGACTCATACTGACAAAA
AAGCTTGATGGGACAGTGATTGATGCTTCTAAAGAAATCAAGAAATATACGTTTGAAGCA
GGAAAGTTATATGATCTCACGATAAAAGGAGTACAGAATAATACAAATACCCGTTCTGTA
GCAATGTCTGTCCGTTGTGTTTCGGAATAGCGAAAAAATATCGACCTGTACGGTTGAAAT
TACCCACACGCCCTGAACCAACGGTCACCGGCCGAAGGGAAAGGTAAAGGGCAGAAGCTC
CTAGCCCAGGGCATCGCCCTGGGTTATTACAGACGCAAACTTGTCGCCCTGTAAGGGCAA
AAGCTTTAAAATACCTGGCAGTATACAAAGCTTTTGCCCTTTCAGGGCGTCTTGCTGATT
GCTATTATGCCCCCGGCTCGCCCAGGTATTCGAAGATGGTGGATACCTGGCGGGGAGGGA
AATACTGGCTATGCTCCTGGTAGCCTAAACGTTGCAGCTCGTTCCAGAGGGGCTCGCAAC
GCTTAATCCATCCCATGATATGACGGCGCGCTGTCGCCCCGTCGGTTGTGTCGGGAAAGT
AGAGCAGACCCAGCTCGGTCTTGCTGTACATACGTTGGGGATAATTCATAAGCTTTATAT
TTTTTACAATCCTTCTACACCATGATCCTTAAAGAAACCTATCATCGCTGTGGTCATATA
GCCACCCATGTTCATCTTCTTGTTCGAACGCCTGCAGTTGGCTATGTAATAATCCTTTCG
CTGGAAGAAGTCCTCCAGGTCGCCAATCATATCTAACCTGAGATAGCCGCTCAGCTGGTC
AGCCTTCTTCTCGCTCACATCATAATTGTATTGCAGCCGGAGTTTCAGTTTGCTCCGCTG
CCCTCTCAGTTCGCTGCTCACTTCTGCACCCTCCGCAGTTTCGCCAGAAGTGCGACGGTC
GTGCAGGGTAAAGGTGATGTGTTCGGGCAGGTGATGCTTCTCTTTTTTACCCTCCTCCAG
AAAGAAAGGCTTATAGGTAAGATACTGGTCGATGATGTGGTTCTGGTAAAGGCGCTTGAG
GTCTTTGCAGGCAAAAGTCAGACATTTGTTGTCCAGTGCCGACCAGGTCTTGTAGTAATC
TTCCCTGCCATGCATCAGTTGCTGGATATGCGCCGTTTTGCAGATGGTGAATCCCTTTGC
ACCCCAGCAATTCATGATGATATATAACTTGATGCTCGATGCGCTGCGGCATTGGTTGAT
GGCATTGAGGTCGATACGGCTGACTCCCTTGTCGAAACTGTAGAAAAACCGTATCACGTT
GTTGTCGAAGCGGAATTTTACCATCCAGTTCTTGTGCCGGTCTTGGTATATCTCACTCTT
AAACAGGCATGCAAATTTCCGGTATAATGTCTGTTTTTCCAGCTTAAACGGCAGCAGGAT
GGGCTGGGATTCTATACGCTTGATGGCATCGCGCAATTGCGGATAATGATGAGCACCATA
AGGAAACTCCGACAGTTTCATGATGACATCGGTGTGGTCTGCAGCTCTCTGTTCTGCGGT
GAAGCCATTAAAAGTCTGTGAAGTTACCTGATAAGGGATGACATAGCCCAAGATGGCTTT
CTGGGCATGCTTGATAATCTGCAGAACGATTTTGAGTTCTAGCACAGAATAGTTCTGGTA
AGACAATCCCTGTACGCCAAGGATGGCTATCAGTTGTTTCTCTTGTTGATTTGTCAGAGG
GAAGGCCTGCTGCCCGCCCTGCTGCTGTTGATTAAATTGTTCCATTGTCGGTTTCTTTTA
AAATTGTTAGTGGCCTACCGATTGGGGCAAGTCTTGTTGTTGTTTATTGAAAACCGGCAT
GGAATTGGAGTAAGGATAACCTCGCAAGATTAATGAACAATCACAAAGGAAAGTTTTCCA
CCATCGCTCTTGCTATCAAAAGACCTTACTTCGCATCCATGCCGATAAATTTTCATCAAA
TTTATCAGGCATAGAATGCCCTGTAAGGATTACCTTTTGATCACTCACTTTTCAGGGTGG
AAAATCCTACTCAATGAGCTATGTTCTAATCCTTAACCGAAAGCATTTCCCGGTGTCCTT
CATCGGGAGGAGAATCACATTCTCCGCGCTTTCATGATGCAAAAGTAATATTTATTTCAG
ACTTATGCAAATTTTTGAAGAGAAAAAATGCATTTTAAAAGCTGAAATGTTGAAAAAAAA
aTCTTTTTCCTCACGTATTACGTATAGTGTAAAAGATGTAAATGTATATATATAATATAC
TTGGTATAGTATAGGGAAGAAAAAACGGCATCTAACTGTATGATATTCAGTACCTTGTAT
TTTTAAGATTCTCCCTGGTAGTCATTCGGGCATATCATAAAACTCATGATTGTCCCTGAT
GGTACCTGTTATTGTCCCTGATGGTACCCTCAGAAAGGCTAATTCTCCCTGGTAGTCATT
GAGCACTCAAATGAGGTAAACAAATAATGTACTTCCGTTTACCAACTGATGTGGCTGAAC
TGGGTTAAGGATATGGCTGCGTTGGGTTAAGGATTCGACTGTATCGGGTTACGCAGTCGG
CTGTACTCGCTGATTGAGCCACTTGAGTAGTCTGATTGAGCCACTTGAATAAGCTGATTG
AGCCACTTGAGTAAGCTGACTGAACCACTTGAATAAGCTGACTGAACCACTTGAATAATC
TGCAGCATACTCCGATTTTATTTAACAAGTTAGGGCGCATCCTATCCGGATGCGCCCTTT
TTCTTTTCATTCTCTAACTTTTTCAGAAACTTTTCCTAGAAATCTCTTGCAGATATGAAA
ATAAAACCGTAACTTTGCGCTATAGAATTTTAAAACAGATGGTTATGAAGTACTTAGACC
CTAAGGCAGACCTTACGTTCAAGAAGATATTCGGCAATCATCCTAAAAGACTGATCAGCC
TTCTGAACGCCCTCCTGCCACTCAGCGAAGAAGAGCAGATACACGAGATAAAGTATCTGC
CTACAGAACTTGTGCCTCAGCTCGAAGGGGGCAAGAACACCATAGTGGATGTACTCTGCA
CAGATGTCAGAGGCAGGAAGTTCTGCGTGGAAATGCAGATGGAATGGTCTGACGCATTCC
AGCAGCGAGTACTGTTCAATGCATCCAAGCTCTATGTGAGTCAGGCAAAAAAGGGAGGCA
AATACAGCGAACTGCAACCAGTGTATTCTCTCAACCTGATAAATGATATCTTTGCGCATG
ATACTCCGGATTTCATCCACAACTACCGCATCGTGCACGATAAGGACAGCAATAAGGTCA
TCGAGGGCTTGCATTTCACCTTCATTGAACTCCCTAAGTTCACTCCTCATTCCATTGCTG
ACAAGCGCATGATGGTCTTGTGGCTCCGTTTCCTTACAGAAATAAATTCCAATACGAAGG
ATATTCCTGCCGACCTGCTCAATGATCCAGAGATAGGAAAAGCCGTAGAAGATCTTGAAG
TTTCCGGCTTTACGGATGCCGAACTCCGTGCCTATGATAAATTCTGGGATTCGGTAAGTG
TTGAAAGAACCCTTCTGGATGACAGATATCAGAAAGGAATGGAAGAAGGTATGGAAAAAG
GCAGAACTGAAGGCATAGAAGAAGGCATGAACCAGCGAAGCCTTGAAATTGCCAGGAAGA
TGCTGGCAAAGGGTATGGATGAAGCGTCTATCATGGATATGACGGGGCTGACGGTAGAGG
AGATAAAGCTACTGAAAGCGGAGATGTAGATTACGAATATCTCCATATAATCAAGGGTCT
ATACGCCACCTGTTCATCGTGGCATATAGGCCCTTGTTGTTTCACCGTGAGGTGCAAAGT
GTGCAAACGATTGCCTCTTTTTTATATCATTTTTCCTATATTCCTTATTCGGTATTCTAA
AAAGAAGTCTTATCTTTGCCAGCGAAAGTAAGTAACAAGATAAAAGATGATGGAAAACAG
AAAAGCGTGGTTATGTCTAAGGCATAACCGCGCTTCGTTTTTtATTGTATTCTATATAAT
AATCAGAACGAATATCTCTTTCAGATGCTGGCTCCATCCAAGAGTTCCCGGTATTTAGCT
ACAGCATCTGAAATCTCGCTTATTCTGATAAATTCATCGGCAGAATGGGAGCGGGAAGAC
TCTCCTGGTCCCAACTTGAAGGAAGGGAAGTGCATCAGAGCCTGGTCGCTCAACGTTGGA
CTGCCGAATGGCTTCATGCCCATGGCTATGCATTTCCTGATAAGAGGATGCGCCGGGTCG
ATGCGGGATGACTTCAGGCGGAAACTGTGCGCCTTTACCTCGCTCTTCAGGTGCTGGCAG
ATAAACTCGTAAACCTCCTCGTTGTCGTAAAACTCGTTGGTGCGGATATCCACAAGCATC
GTACACTTATCCGGAATCACATTGTGCTGGGTTCCGGCATTCACTACGGTAAGCGTCATC
TTGGTAGGTCCCAGGAACTCGCTCACCTTCTCAAACTTATAGTCACGAATCCATCGCATA
TCATCTAATGCCTCGTAGATAGCGTTTACTCCCTCGTTGCGGGCAGCATGTCCGCTCTTG
CCGTGAGCAATCACATCCAGCACCATCAGTCCCTTTTCGGCAACAGCCGGGTTCATGCCG
GTAGGTTCACCTACGATGGCAAGGTCGATATGCGGAAGCAAAGGCAGGGCACGGGTAATG
CCATCCTTTCCCGACACCTCTTCTTCGGCGGATGCCAGATAGATAAGATTATACTGCTGA
GGCTTTGCGGTCAGCATTCTGAATATCTGGAGGAGCGAACAGAGTCCGCCGCCGCAGTCG
TTGCTGCCCAAACCGTAAAGTACACCCTCTTCTACATCCGGTGAAAACGGGTTGCGTATC
CATGAAGCCACAGGCTTCACGGTATCGATGTGAGCATTGAGCAACAGGGTTGGGCGGCTC
TCATCATAATGAGGGTCGATGATCCAGATGTTGTTCGCCTCACGATGAGGTTCAAAGCCA
TAACTGCGGATGGTCTGCTCCATGATGTCGGCAGCCTCCTTCTCGTTTCTGCTTACAGAT
GGGGTGGCGATGAGCTTTTTCAGCAAATCCACGGCATCGCTTACATATTCTTCTTGTGTC
ATCATAATCTCCCTATTTTTTGATTTTTCTGCAAAGATACGAAAAAAaGAGCAGATAAAG
TGGAAAAAaTATCTTTTATTTTGTGTTCTTGACAAATTCTATTATCTTTGCATCAGAATA
TAAATATAAGCTTATGCAGATTAATAGTCATCTTTCGGTACTGGTACATGATCTCGCCAA
GAAATGGGGAGAGAAAACTGCTTTAACTTTCAGAAAGTTTGGCAGCGACCAGTGGCAATC
GGTTTCATTCAACCTCTTTTCCTTAAGAGTGAAACAAGTGAGCAATGCCCTCCTGAATCT
TGGGGCAAAACCTCTTGACAAAATCGCTGTCTTCTCGCAGAACTGTGTGCATTATCTGTA
CACCGACTTCGGTGCGTACGGTATCAGAGTAACCTCTGTGCCTTTCTATGCCAACAGCAG
CGAGCAGCAGATTCAATATATGATTAATGATGCGCAGATTCGCTTCCTCTTTGTTGGCGA
ACAGGAGCAGTATGACAAGGCTCACCGTATCTTTGCCCTCTGTCCTTCTCTGGAACGTAT
CATCATCTTCGATTCCAGTGTGCGCATCAGTACCCACGATCCTGCTGCCCTCTATTTCAA
GGACTTCCTGAAGTTGGGTGAGAATCTTCCTCGTCAGACAGAAGTAGAGGAACTCTACAA
GCAGGCAAGTATGGATGACTTGGTTAATATCCTTTATACCAGTGGAACAACTGGAGATAG
CAAGGGCGTGATGCTGACCTATAGCCAGTATTATGCTGCTTTGAAGGCAAACGACGAATG
CGTGCCTGTTACCGACAAGGACCGCGTCATCGACTTTCTTCCATTCACCCATATCTTTGA
GCGTGCCTGGTCTTATCTCTGCTTGAGCGAAGGCGCCGAACTCATCATCAATACTTATCC
TCATGAAATTCAGGAGAGTATGCGTGAGACGCATCCTACCTGTATGTGTAGTGTGCCACG
TTTCTGGGAGAAGGTGTATATCGCCGTAAAGGCTAAGATGGATGATGCCGGTCCTCTTCA
GAAGAAACTCTTCTATCATGCTTTGGCAGTAGGAAAGAAGCGGAATATAGAATATCTGGC
AAACTGCAAGCGCCCTCCTCTGACATTGGAGTTGGAATATCAGATTATCAACAAGACCGT
TCTGAGCATGGTTCGCAAGCAGTTGGGCTTGGAAAAACCGAATATCTTCCCTACAGCGGG
TGCTTATGTAAGTCCGGAAGTAGAGGAGTTTGTACATGCCATCGGTATCAATATGGTGGT
GGGTTATGGTCTGACCGAGAGTCTTGCCACCGTATCTTGCGATCATTCTGACAAGAAACG
CAGTCTGGGTTCGGTGGGTCGCCCTATCTCCTGCATTCAGGTAAAGATAGGTGAGGATAA
TGAGGTGCTCCTCAAAGGTCCTACCATCACTCCGGGCTATTATCATCGTGATACCACCAA
TGCCAAGGCATTCGACAAGGACGGATTCTTCCATACCGGTGATGCCGGCTACTTGAAGGA
CGGCGAGCTTTATCTCACCGAGCGTATCAAGGACCTGTTCAAGACATCCAACGGTAAATA
TATCGCTCCGCAGCAGGTAGAATCGTTGCTCCTGGTAGATAAGTTTATCGATCAGGTGGC
TGTGATTGCCGACCAGCGCAAGTTCGTATCAGCCCTCGTCGTTCCAGAGTTCCGTCTCGT
GGAGGACTGGGCACGTGAGCATCATATCGCCTTCACCTGCCGTGAAGATTTGTGTGCTAA
CGAGAAGGTGCAGAAGATGCTGATGGACCGTATCCAGATTCTCCAGCAGCATCTGGCTTA
TTATGAGCAGATTAAGCGCATTACCCTCCTGGCTCACCACTTCTCTATGGAGTCGGGTGA
GTTGACCAATACCTTGAAGATTCGCCGCCCTATCATCAACAAGAACTACAAGGCGGAGAT
TGACAAGATGTATGAGGAGTGATCATCAAGTTTAAAGTTTAAAGTTTATAGTTAAGAGTT
AATGATTACAGCTGACCAGTTGAAGGATGTGATGGACAGAGCTGACGCTCTGCATCACTA
TCTCAATATAGACCAGAAGAAAGTAGAATTTGAAGAGGAGCAGCTCCGCACCCAGGCTCC
TGACTTTTGGGAAGACCCGAAGTATGCACAGGAGCAGATGAAGAAGGTGAAGGGCATCCA
GAAATGGCTGGATGGCTATAAGACCGTGCGTCTTTATGCTGATGAACTGCAGCTTGCCTT
CGATTTCTATAAAGACGAAATGGTGACCGAGGAAGAGGTGGATGCCGATTATGCCAAGGC
GATCAAAGCCATCGAAGACCTGGAGTTGAAGAACATGCTTCGCCAGAAGGAAGACCCGAT
GGACTGCGTGCTCAAGATTAATTCCGGTGCCGGTGGTACAGAAAGCCAGGACTGGGCACA
GATGCTGATGCGTATGTATATGCGCTGGGCTGAGGCTCATGGCTACAAGGTAACCATCAC
CGATATGCAGGAAGGTGATGAGGCTGGTATCAAGAGCGTCACCATGACCATTGAGGGCGG
CGAGTACGCTTATGGCTATCTGAAGAGCGAGAACGGTGTGCACCGACTGGTGCGTGTTTC
TCCTTTCAATGCCCAGGGCAAGCGAATGACCAGTTTCGCCAGTGTCTTCGTAACTCCGCT
GGTAGATGATACCATCGAGGTATATGTCGACCCAGCCAAGCTTTCCTGGGATACCTTCCG
TTCGAGTGGTGCCGGTGGTCAGAATGTGAACAAGGTTGAATCCGGTGTCCGTCTGCGTTA
TTGGTATACCGATCCTGATACAGGTGAGGAAGAAGAAATCCTCATTGAGAACACCGAGAC
CCGTGACCAGCCAAAGAACCGTGCCAAGGCATTGTTGCTCCTGAAAAGTCAACTCTACGA
CCGCGCCATGAAGAAGCGTCTGGAGGCTAAGGCTAAGATTGAGGCTGGTAAGAAGAAGAT
AGAGTGGGGAAGCCAGATTAGAAGTTATGTCTTCGACGACCGTCGTGTGAAAGACCACCG
TACCAACTATCAGACATCGGATGTAGATGGCGTGATGGACGGCAAGATAGATGATTTCAT
CAAGGCATACCTGATGGAGTTCCCTACGAATGATGACGAACAACAATAATAATCTAAAAA
ATATACGACTATGAGTGGAAATAAAGACTTAAGAAGAGCCAAACATGAGGCTTATCAGAA
GAAACAGGCTGCAAAAGGCGAGAAAGTAATCAAGTGGATATTTATAGGATTGATAGTCCT
TGGTATGCTATTCGCTTTCTATGCAACAAGATTAGTATAAAACAATGAGTGGATTAGAAA
TAGAAAGAAAATTCCTCGTTAAGAAGGGCGACGCTTACAAAAGTGCCGCCTTTTCTTCTA
GTCATATCCAGCAGGGATATATTCCTGCCGAGGGGGCTACGGTGCGGGTTCGCACACGGG
ATGAGAAGGCTTACCTTACCATTAAGGGCAAGTCGGTAAATGGCGGCATGACCCGCTATG
AGTTTGAAAAGGAGATAACGATGGACGAGGCGCAGCATCTTCTGCAACTTTGTCAGGGTG
GCGTCATCGATAAGCGTCGCTATCTGGTGAAAAGTGGCAGTCATACCTTCGAGGTAGATG
AGTTCTATGGCGATAATGAAGGTCTGGTCATGGCAGAGTTGGAGTTGGCTAGCGAGACCG
AAGCCTATGAGAAACCAGATTTCATCGGTATGGAGGTAACAGGCGACAAGCGGTTCTACA
ATTCGCATCTCTTGGGCAATCCTTTCTCGAAGTGGCGTGATACCTTGCCGGCTGAATATC
GTTAGAAAATGTATCGAAAAAGTCATTTCTGCGTCCTAAAACAGACTAAATAGCATAAAT
ATTACTAAATTTGCGTTTTTGCTTTCAAATAATTCATTTATTTCAGAATTATTTTATAAT
TTTGCACGAAGAAAAaTTAAAAAaTAAGAAATTAGTAATAGAAAGATAGAAATGACTGAT
TCAAATAGAGGAAGTTTTGGTAGCAAGATTGGATTGATTCTTGCTACAGCAGGTGGCGCC
GTAGGTTTGGGTAACGTATGGCGCTTCCCTTATATGGCTGGTCAGGAAGGTGGCGCAGCC
TTTATTCTGGTATACATCGGAAGTGTGCTCCTGTTGGGCATTCCATGTATGATTTCTGAG
TTTATCATCGGCCGTCATGGTGCCTCTAATACCGCACGTGCCTATACCAAACTCTCTAAT
GGTACGGCATGGAAGTGGGTAGGTTACCTGGAGGTGCTTACCGGTTTCCTGATTACGGGC
TATTATGCGGTGGTTTCGGGCTGGTGTCTGCAGTATGTCTATGCCAGTATCATGGGCGAA
CTGCATGGTGACCCTACCTTTGTGGCGAATTACTTCAAGGAGTTTTCTTCTGATCCTGTG
CGTCCGGTTATGTGGACGGTAGCGATATTCCTGATTTGTCATTTCGTGATTATTCATGGT
GTGCGCGGCGGTATAGAGAAGGCTTCTAAGGTGATGATGCCTCTCCTGTTCATCCTGCTT
TTGATCATTGTGGTAGCAGCTTGTCTGTTGCCTGATGCAGGTAAGGGCGTGGAGTTTCTG
TTGAAGCCTGATTTCGGAAAGGTAGACAGAAACGTGTTCCTGAATGCCTTGGGACAGTCG
TTCTATTCAATGAGTATCGGTATGGGCTGTATCTGTACGTATGCTTCTTACTTCAGCCGT
CAGACCAATCTCTTCAAGAGTGCTTTGCAGATTTCCATCATCGATTTGCTGGTAGCAGTA
TTGGCTGGTCTGATGATTTTCCCTGCAGCCTTCTCTGTAGGAGTATCACCTGATAGTGGT
CCTTCGCTCATCTTTATCACTTTGCCAAATGTCTTTAATCAGGCATTTGCATCGTTCCCT
GTATTGGGATGGATCATCTCGCTGCTCTTCTACGTGTTGCTGTCGGTAGCTGCCTTGACC
TCTCTGATGTCACTTCATGAGGTGAATACCTCTTTCTTCTACGAGGAGTTGAAGATAGAC
CGCAAGAAGGGTGCTACCATCGTTACGGTTTCCTGTGCCATCATCGGAGCCTTCTGTTCG
CTCTCTTTGGGTGCAACAGATAAGCTTTCGTTCTTCGGAAAGGCGCTGTTCGATTGGTTC
GACTTTGTTACGGGTCAGATATTCCTTCCTCTGGGAGGATTCCTTACCTGTCTGTTCCTG
GGCTGGTATGTACCTAAGCAGATAGTACAGGATGAGTTTACCAACTGGGGAACCTTGAAG
GGACGTCTCTTTGGTATTTATCTTTTCCTGATTAAGTTCGTTTGTCCTGTCCTCATCTTC
CTGGTATTCCTGAACCAGTTTGGTGTCTTCGGATAAAGCATTTGTAATCGGATAGATAAT
AATCATATATATAATTAAGGTATATAATATATATAATAAGGTGTAGCATCTGCCGTTTCT
TCGGAAAACAACAAACACTACACATTAAAGATTTAGATAATGGAAACAAGAGGAAATTTT
GGTAGTAAGTTGGGCGTTATTCTTGCCACAGCCGGCTCGGCAGTCGGTTTGGGTAATGTG
TGGCGTTTCCCTTATATGGCAGGTCAGAATGGTGGCGCCGCCTTCATTCTCATCTATTTG
GTATGTATCATTCTGCTCGGATTGCCTGGCATGATGAGTGAATTCATCATCGGCCGTCAT
TCTGCATCCAATGCAGCCCGAGCTTATACCAATCTGGGCAAGCACAAGGCTTGGGGTGCT
TTGGGATTGATGGGTATCATCACCTCTATGATTATCCTGGGTTTCTATGCCGTAGTGGCT
GGCTGGTGCCTGCAGTATCTCTATGCCAGTATCATGGGCGGTGTTCATGGCGACGCAGCG
TATGTGAAGACCTATTTCCAGACCTTTGCAGCCGATCCTATCCGTCCTACCTTATGGGCA
GTAGGTTTTATCCTGCTTACCCACATGGTGGTAGTACGCGGTGTGCGCAATGGTATAGAG
AAAGCATCCAAGATACTGATGCCTATGCTCTTCTTCCTGTTGATTGTGATTGTGATAGCT
TCCTGCTCTCTGCCGGGAGCGATGAAGGGAGTGGAGTTCCTGTTGAAGCCGGATTTCTCT
AAGGTAGATGAAAACGTGTTGCTCGAAGCGCTGGGACAGGCGTTCTTCTCTTTGAGTATG
GGTACGGCATGTCTGTGTACTTATGCCTCTTACTTCAACAGACAGACCAATCTCTTGAAG
TCGGCTACTCAGATCGTGACCATTGATACGGTAATCGCCGTATTGGCAGGTTTGATGATT
TTCCCTGCAGCCTTCTCGGTAGGTGTGCAGCCAGACAGCGGTCCTTCGCTCATCTTCATT
ACCTTGCCAAACGTATTCCAGCAGGCTTTCGGTAACATGCCGGTTGTCGGTTATGTGATT
TCGGTGTTGTTCTATGCTTTGCTTGTATTGGCAGCCCTGACTTCTACCATCTCGATGCAC
GAGATAGGTACCGCCTTTATTTATGAGGAGGGTAAGATAAGCCGTGCCAAGGGAGCCTGG
TTCGAGACCATCGTTTGCAGCATCATAGCTGTATTCTGTTCGCTCTCTCAGGGTGCCGTA
CCTGATTTGGGTTTCTTCGGCAAGGATTTCCTGAGCAATTGTGACAACTTTACTGCCCAG
CTGCTCATGCCGTTGAGTTCATTCATCACCTGTCTGTTCCTGGGATGGTATGTGCCAAAG
AAGATTGTGCGTGATGAGTTTACCAACTGGGGAACCCTGAAGGGAACTCTCTTCCCAGTC
TTCCTGTTCACCATCCGTTTCATCTGTCCAATCTGTATTCTGCTTATCTTCCTGCACCAG
TTTGGTGTCATTTAGCAAAACCGGCAAACTTGCAGACAGGCTATCTTGCTCCTAGTAGGC
AAGATACGGCTTAATTCTTTCTATTTCGGCAGGTGGAAAGTCTTTGAGGAGACGCAGCTC
TTCAGCACTTTTCAGCGGACCATGGGTTCTGCGGTAGTTTACGATTTCCTTTGCCTGGTA
AAAGTCCAGGTAAGGATGTTTGCGCAGTTCGGCTAAACTGAGCTGGTTGACATTCATTTT
CCGGATATGTTTTGCATCAATATTCATATAGTGGAGGGCTGTCTCGGGCACGCCTTCCAC
TTCTTGTATCTGGCTCATGGAAACAAAACCGCCTAACCGCTCTCTGTAACGGATGATGCT
TCTGGCATAGTAAGAGCCTATGCCGGGAATTTTCTGCAGTTCGGTCGTATCAGCAGAATT
GATGTTGATATACTGACCTTCTTTCAGTTTTCGTGGATAACTGTATTGGGTAGTGTTTTT
CTTCCTTTCTTCTCTGGTTCTTATAGCCGTCTCTTGATAGCCGTAGTTGTATCTTTCTCT
TGGATAAAAGTTGGCAGCCGGCTGGTAGTCTTTACCAATTCTGATAAAGGGCAGCAGTTT
TTCGAATTGCTTCTTGGTTAGTCCGTAAACCCGTGCAAAGTCTCTAGGTGTCCTGAAGAT
ACCTCCTTTATTTCGATATTTGATGATGTTTCTGGCTTGCCATGATGCCAGTCCCAGCCG
TTGGAAATCAGATTGGCTTGCCGTATTGGGGTCAAAGGCGAATACTTCGCTCGACTGAAG
TCCTTCGTCATAATAGCCTGGCTGTTGCCGCGTGGCATGTCTGATGATACTGTCGTTATG
GGCTCGTTGCTTTTCTGAGGGCATGGTTTCTTTAGAACCTACAATGAAAATCATTGTGGT
ACTGACAACGAGCAGGGTCAGGATTACGAGTAATGCTCGCCGTTCATGGTAATTGATATA
AAAAAAaTCCTTTAAAAACTTCATAGGCTTACGGATTTTAAGTCTATATAATTGTTTGGT
CGGGATTACTGGACTCGAACCAGCGACCTCATCGTCCCGAACGACGTGCGCTACCAACTG
CGCTAAATCCCGATATCTGCTGCAAAGGTACATTAAATAATGGACAACACCAACAAAAAT
AGACTTTTTtATCTTTTTTtGAAAGAAATTTCCCGAAAAATTTGCAGGAACCAGAAAAAA
GTATTACCTTTGCACCCGCAAATGATAAATCGCGATTTGTGAAAGTTGGTGCCATAGCTC
AGTTGGTAGAGCAAAGGACTGAAAATCCTTGTGTCCCCGGTTCGATTCCTGGTGGTACCA
CTTCTTTATGAGACTGAATCTTCGTAACAGGATTCAGTCTTTTTTtATGCCCTTTTTAAA
AAGTTTATTTTATACTTGTGCAAACGTTTGCGTAAGAAAAATGCGCCAGGATGTTTTATA
ATAGCTATTTTTTCACTACTTTTGCATTGTAAAATTCAAAAACAAACCAAAAAAATAATC
TAACAAACATTCGTTAAAATGAAAAAAGCTTATTTGTTATTGTTGGCTGGAATGTTGTCT
ACGGCAGTATTTGCCGGCAGCAAACAGACGATAAAGATTGATGGTCAGGTCATAGAAAAG
ACTGTCTCAGAGATTACCTTTGATGGCGACAATGTTGTTCTTCAGTATAACAAATGGTCA
CCAGCAGCCATTGCCTGCTTTGGCAAGCATTCTTGACGCTTATACTTCTGGTGTTGTTAA
GGTGTTCGGTGAGAGCAATGCTTCTGGCGAAGGTGGTTCTACCGGAGGTGGCGAGACTGG
TGGTTCTACTGATGGTACAGAAGGTGGCAGTACTAAACTTGTACCTGTTAAAGAGTAAAG
GTATAGAACTGATTTAAAGATTCCTGTCTCTTTAATGACAAAACGGACAAAAGCTAGATA
AAGATTTGCTTTTGTCCGTTTTTtCTTTATTTTTGTCTTAAATCTATCTGCTGTTTTTTt
CTCTTTTCCCTACTTTTGCAACCGAAAACAATTTTAAACGCAACCTAAAAGTAAAACAAT
GAACGCAATCCAGAATTTAGCAAAGAGAAGTTTGCTTCTCGTGGCATTGTTCGTCATCGG
ATGTCTGCAACTCATGGCGCAGACAAGAACCATCAAAGGTGAGGTGACAGATGCGCAGAA
TGGTGAGGCTCTGATTGGCGCCACTGTCATGGTGGAAGGCGAAAAGGGCGGTACAGTTAC
TGATTTTGACGGTAACTTCAGTCTTCAGGTATCTTCTTCAGCCAAGAAGATCAAGGTATC
TTATATCGGTTATATTGATAAGGTACTTTCTATCTCAGACAATATGAAGGTGAAACTCGA
ATCTGACAGCAAGGCGCTGGCTGATGTCGTGGTCATCGGATATGGTACGGCAAGAAAGAG
TGACCTGACTGGTTCCGTAGCTACCGTGAAATCGAAGGACTTTAATAAAGGTCTCGTTTC
TTCTCCAGAACAGTTGATCAACGGTAAGGTTTCGGGTGTACAGATTATGTCCAACAGTGG
TTCTGCCTCTGCCGGTAGTACCATCCGTGTGCGTGGTGGTGCATCTCTTAATGCCAGCAA
CGACCCTCTTATCGTGCTTGATGGTGTGCCATTGGAGCAGGGTGGTATCTCGGGTAACAG
CAGCAACTTCCTCAGCATGATCAACCCTTCTGATATCGAGAGCATGACTGTATTGAAGGA
TGCTTCTTCTACAGCCATCTATGGTTCCCGTGCATCTAACGGTGTCATCATCATTACCAC
CAAGAAGGGACAGCAGGGTGCTGTAAAGGTGAACTTCAATACCACCAACAGTTTGCAGAC
CCGTGCGCAGATGGTAGATATGCTGAGTCGTGATGAATTCGTGAATGTCATCAACCAGTT
TGGTACAGATAACCAAAAGTCATTGCTCGGTACAGCCAATACCGATTGGAACGATGAGGT
TTACCGCACAGCTTTCGGTACAGATAATAACCTCAGCGTGAGCGGCAGCATCGACAAGTG
GTTGCCATTCCGTGTGTCTGTAGGCTATTATAACCAGAGCGGTCTGGTTCGCAAAGACAA
TGTAGAGCGCTGGACAGGTAACGTGGTATTGACTCCTAGCTTCTTCCAGGATCACCTGAA
GTTGACCATCAACGCCAAGGGAACGCTCAATAACAACTCATTCAATAATGGTGGTGCCGT
ATGGGCAGCTGCCACATTCAACCCAACCATCCCGGTTTATTCCGGTAACGACAAGTATGG
TGGCTATAATGAGGCACTCGATGCTGATGGCTATCCAGTGAATGCGGGTGTAAGAAACCC
TCGCGGTCTGGTTGATCTGTATGATTCAAAGAGTAAGGTAAGCCGCTTCATCGGTTCGAT
GGATGTAGATTACAAGGTTCATTTCCTGCCAGACCTCAAGCTCCATGCTACCGTGGGTGC
TGACTATGCCAAGGGCGACGGAACCGTTTATGTTCCTGCCTACGCAGCACAGAGCTACAA
CAAGGATGAGTCTTTGGGCGGTAGCGATTACAAGTATGGTCCTCAGAAGAACGAGAACCG
CTTGCTTACCCTTTATGCCAACTATGCAAAATATTTCGAAGATATCAAGAGTAATGTAGA
TCTGACAGCCGGTTACGACTACCAGTACTGGAAGAGTACTACACCTCTTTATTATACCAA
AAGTGCGGCAGGCACAAACCTGTCAACCGTAAAGGCATCAGATTACCGTCATGTAATGTT
GTCATATTACGGACGTATCAACTATTCATTCGATGGAAAGTATCTCCTGACGGCTACCGT
TCGTCGAGACGCATCTTCCCGTTTCTCTAAGGATACCCGTTGGGGTACTTTCCCATCTGT
TGCTTTGGGCTGGACTTTGACAGAAGAGCCTTGGTTGAAGAACCAGAAGGTACTTTCTAA
CTTGAAACTCCGTGCCAGCTATGGTGTTACCGGTCAGCAGGAAGGTATCGGCAACTACAA
CTATCTGCCGGTTTATACCTACAGCGTGGCAGGTACCGAAGCATTCATCAACGGACAGTA
TATCAATACTTACCGTCCTGAGGCATACGTATCAGACTTGAAGTGGGAGACTACAACCTC
CTGGAACTTCGGTCTCGATTTCGGATTTCTGGATGGCCGTATCGGTGGTGCCATCGATTT
CTATACCCGCAAGACCAAGGACCTGTTGGCATCAGTACCAACAGCAGCAGGTACCAACTT
CTCAAAGACTATCCTTACCAACGTAGGTAATGTGGACAGCAAGGGTATTGAGGTTTCTCT
GAATGCAACCCCTATCCAGACCAAGGACTGGGAGTGGAATCTGAGCTACAACTTTACCTG
GCAGAACATGAAGGTGAAGAACCTTTCATTGATAAAGGGTGGAAGCCAGACCAACGTGAA
GGTAGGTCCATCTATCGATGCTTACCAGTTCCAGGTACTCTCTGAGGGATATGAGCCATA
CATGTTCTATGTATATCATCAGCTCTACGACTCTAAGACAGGCAAGCCAATCGAGGGCGC
TTATGCCGATCTCAACAACGATGGCGAAATCAATGAGTCAGATCTCTACCGCTATCATTC
TCCAGCCCCTAAGTACATCATGGGCTTGAGCACATCTTTGAGATACAAGCAGCTGACACT
CGGTATGAGTTTCCGTGCCAACATCGACAACTATGTATACAACGGAATGGGTATGAGTAC
AGGTGCTTTCGAGACAGTAAGTTACAACAACTCACAGCTCAACAACCTCAACACCAGTTT
CCTGAAGACTGGTTTCAAGACCCGTCAGTATCTCTCTGATTACTACGTAGAGAATGCTTC
GTTCCTGAAACTCGACAACCTGAGTTTGAGTTACAATGTAGGCAAGATCAACAAGTGGGC
TTCGCTCACCGTATCTGCAATGGTACAGAATGTATTCACCATCACCGGTTACTCAGGTAC
AGATCCTGAGGTGCCAAACGGAATGGACAACTCATTCTATCCACGTCCTCGCACTTACTC
AGTAAGCCTCGGACTTCAGTTCTAACAATCAAAACAGATAACAATGAAACTTAAGAATAT
ATTATATAGTATGATGATGGGAACAGCGGTGCTGACAGGCACAACCAGCTGTGTTTCCGA
TCTCGACCAATATCCTCATACAGAGACAACCTCTAAGGATGTTTATACCTCGCTTGCCAA
TTACGAGGCTGTGCTGGGTAAGATTTATGCTGCCATGGTGACTAGTGGCCAGGGTAAGGG
CGGCGATAATAAGGATATGGAATCCGTATTGAACGCCGGCAGTGGTTTCGATTACATGCG
TATGTTTATCAATATGCAGGAGTGTGGTACCGATGAATTTGCCTCTACCTGGCTGACAGG
TGAGCAGACCACCGGCCTGACCTATCTTTCATGGGATGCCAACGATGCGTGGGTATCAGA
TATGTATTATCGTATCTACTACAACATCGCCCTTTGCAACGAGTTCCTGCGCAATGCCAA
TAATGCCAATTTCTCGGGTGCTGATGCAGAGAAGATGAAGGAGTATAAGGCAGAAGTCCG
CTTCATGCGCGCTCTGTTCTATTACCATGCCCTCGATTTCTATCGCAACATTCCGATGGT
GACAGAGAACGACCCTGTGGGCAGCTACATTCCTCCTCGTTATACTCCTCAGCAGACATT
CGATTATATCGAGAGCGAGTTGAAGGATTGTGTAGGTGATATGCTTCCTGCATCCACCTG
TCCTTACGGTCAGGCTTCTCAGGGTGCTGCCTATACCTTGCTTGCCAAGCTTTATCTGAA
CAGCGAGGTTTATACCGGCGTTGCCAAGTATGCCGAGTGCATGGAGGCTTGTAAGAAGGT
GATGGATATGGGCTACTCTTTGGAGTCTGATTACAGCAAGCTCTTCAATGCTGATAACGA
CAAGCGTACCAACGAAATTATCTTCGCCTTGCCAGTAAGTGCAGAGCATACAGTAAGCTG
GGGTTCTTCCACTTACTTGGTGTGTGGACAGTTGAGTATGTCGAATGCCAACCAGAATGT
TGCCGATTTCGGTGCTACCAGTGGCTGGAGCGAGTTCCGTCTCCGTCCTGAGTTCGTGGA
TAAGTTTACCCAGACCGATATTGACGGCAGTGGCGACAAGCGCTGCAAGTTCTTCACCAA
TGGTCAGAGCAAGGATGTAACCAGCATGACCGATGAAACCGCCGGCTATCTTTCTGAGAA
ATGGAGTAACCTGAAGGATGATGGAACCACTGCATCCAATACAGGAGATGCAGGTGTGGA
TACCGATTTCCCTCTCTTCCGTTTGGCTGATGTCTATCTGATGTATGCCGAGTGCGTGGT
TCGTCTGCATAATGACTGGGATAACTGGGCTGGTGGTAGTGATGCTGCAGATCCTGACGT
GATTGCTTCCCGCAAGCAGGGTGCTATCTATTGGATCAACCAGCTTCGTGAGCGCTCTCA
TGCTTCTGATGTATGGGCAAGCAACTTTGCTGATGACGATGCCTTCCTTCAGTTCATCCT
CGATGAGCGTGCCCGTGAGCTTTATCATGAAGGTTATCGCCGTACCGACCTGATTCGCTA
TGGTCAGTTCACAACCAACAAGTACATCTGGCAGTGGAAGGGTGGCACCCACGATGGACA
GGCTGTTGACAGCAAGTACAACATCTATCCAATCCCTAACACCGAGCTTACCGCCAATCC
AAATCTTCATAACGACAACTATTAATAGGATAAAAGAATGAAAAAGATATTTAGAAACCT
GATGATGCTTCTCTGCGCACTCACCGCCCTGGTGAGTTGCGACGAGAGTGGCGACAAGAT
ATATCTGGATGGCTTCAAGGCATCCGATCTGATGGCATCGGCATCCGATGTGAAGCTGTC
TGTAGATAACAGTAAGGACGTTGTCCTCTCGTTGGCTTGGCAGAATCCTACCTTGTTTTC
GAGCGATGAAACCAAGCCTGCGGGCAGCGGAGTGTTGAAGACTTATCTGCAGGCATCCGC
CTCAGAAGATTTCGCATCAGTAAAGGAATACACCGTAACCGACCTTTCCAAGGCTTTCAC
CGGTGCTGATCTCAATGCTGCAGCCAAGGATCTCGGCTTGTCTCCTGATGTGAGTTCACC
TCTTTATTTCCGTATCAAGAGTCAGATGGGTGCCAATCTTGATGCCGCTTACAGCAATGT
CTGCCAGGTAAAGGTTACTCCATACCTCATTGATATGAGCTACATCAATATCCTGAATGA
GAAAAAGGATCAAGTTCTGACCAAACTCTATTCTCCTAATTCTGATGGAGTTTATTCTGG
CTACATGAATGCCTCTTCTTGGTTCCATATCTGGGGTAAGGAAAATGATGGTACCATTTG
GGGTAATGTAGGACAGGATAACCATGTGTACGAAATGGATAATACTGAGTCTGCATGGAA
CATCTGGTTCCCAGGTCAGACAGGTATTTATTATACAGTTCTTGATACAAAAGCTAAGGA
ACTTAAGCCAACTTACATCAAGTCGATGCAGTTGAATGGTGAAGATATGACCTATGATGC
TCCTAACTATGCTTGGACCAAGGTGATTACAACCGCAGCCGATAATACTCCAATTAGCAT
CGTAGCAACAGGTGCAGAGTACAGCAAGGATACAGGTACAGAAGATGCTGCAGCTGTGGT
GAAGACCATGAACTATACTTTGGCTGATGGCAAAATGACAGATGCTGCAACAGCTGGAAG
TGTAAATATTGCCAAGGCTGGTACTTATACCGTAACCGTGAAAGTTGGTGAGCACAGCCA
GCTGGAATACACCATCGTTGAGGGCGACCAGACAACTCCAGAGCCAGAGGTTAGCAATAC
CCTCTGTATGTTCTCTAAGGATGGTAACACCCTTCTTGCTGTGATGAACAAGGTGAGTGA
TGGCGTTTATACCTGCAAGTACAAGCCAACAGCTTGGGAGAATTTCCGGTTTATCTTCGT
AGGTGAAAACAAGGACGACAAGCAGACTTGGTATGGTTCTGATCCAAGCGATCTTTTTAA
ATTGTCAACAGCTAGTGACTGTTGGGACATTTGGTTCAAGGATGATGTAACTGGTGGTGA
AGTTACCGTTACCGCTGACCTCAACACCATGACATGGAAATATGAATAATTAATAAGAAA
AATAACAATGAAGAATATATTTGGAAAAGCCATATTGCTGGCTACAGCACTCTTGTTTTC
TATCACGGGCACGAGTTGCAGCAATGATGATAATACCACTCCCGAAAAGGAGAAGACATA
CGATATGAGCGGTTTCGCCAAGGGCGCCGATGTAAGTTGGCTCACAGAGATGGAGAAGGA
TGGTGTGAAATTCTATAATCAGAATGGCAAGGCTACAGAATGCATGAAACTCCTTCGCGA
AGAGGGAACCAATTCCATCCGTCTGCGTGTCTGGGTAAATCCGGAAGGTGGCTGGTGTGG
CAAGGATGATGTCATCGCCAAGGCTTGGCGTGCTCAGCAGCTCGGCTTCCGTCTGATGAT
TGACTTCCACTATTCTGATACCTGGGCTGACCCGGCTCACCAGACTGTTCCTGCTGCATG
GCAGGGCTATACAGCCGAACTGATGAAACAGGCTGTGGCTGATCATACCAAGGATGTGTT
GAAAGCCTTGAAGGATAGAGGTGTAACCAACGTAGAGTGGGTGCAGGTGGGCAATGAAAC
CCGCGACGGTATGCTCTGGAATAGCGATGAGGCTGTAACCGGTCAGGTATCTAAGAATGC
AGCCAATTTTGCAGCTTATATCAACGCCGGATATGATGCTGTAAAGGAAGTTTATCCTAA
GGCAAAAGTCATCGTGCATGTAGATAAGGGTCAGGACCTCGGTGGTCTTACCTGGCTCTA
CGATAACTTGAAAGAAAATGACGGAAAGTGGGATGTCATCGGACTGTCTCTTTATCCGGA
AGATGATAACTGGCAGAGTTATGCAGAGAGTTGTCTCTCTAACATCCAGACTCTTTCTTC
CAAGTATGGCAAGGACGTCATCATCTCTGAAATCGGTATGTGGTGGGGCTCTGACCAGGC
TGCGCCATTGATGAAGAAGATGGTGGATGGCTGCAAGGCAATCTCTACCTGCGAGGGTAT
CTTCTATTGGGAACCAGAAGTTTACAACAACTGGAAGCCAGCTAACTATACCACTCTGGG
TTGGGATGCATATACCAAGGGAGCGTTCGACAACAGCGGCAAACCAACTGCCGTATTCGA
TTCATATAAATAAGAATATTAAATAGCAATATGATCAAAAGAAGCATTACTTTCATTACT
CTTGCCCTGGCACTCACTACGCTGTGCCAGGCGCAGAGCAGAAAGGTTATCAACCTGCCT
TCATGGGACTTCTCCCGTGATGGCAAGGTGTGGCAGCAGGTAGCTGTTCCGCACGATTGG
GCTATCTCGGGACCTTTTGATAAGAAATGGGACCTGCAGATGGTGGCCATCGAGCAGAAT
GGCGAAACCGAAAAGACCGAGAAGTCGGGACGTTCTGGTGCGCTGCCTTGGATAGGTGAG
GGTATGTATAAGATGAACTGGACGGCTCCTAAGGGCTATAAGCGTGCCGTACTCGTCTTC
GACGGTGCCATGAGCCAGCCTGTTGTCAGCGTCAATGGCAAGGAGGCAGGCAAGTGGGCT
TACGGCTACAATGCCTTCCGCATCGACATCACACCTTTCATCCAGTTTGGTAAGAGTAAT
CTCATCGAGGTACATCTTAATAATGTAGAGGAGAGCAGCCGATGGTATCCGGGAGGCGGC
CTTTACCGTCCGGTTTCCGTAGAACTCTATGGCAACGAAAACTTCTCTACCTGGGATACC
TTCGTCCGTACCCTGAAGGCTGATAAGCAGGAAGCTGAAGTAGAAGTAAATGCGCTGCTG
GAAGGAAAGACTGGTAAGTCGGGCAAGACCGTCATAGCCCTGTTGGATGAGGCTGGCAAG
AAGGTTGCCGAGCAGACTGTCACAGGTGCCAATCCTGAAATCAAGACTACTCTGAAGGTG
GCGAATCCTCAGCTCTGGTCTCCGGAATCTCCTTACCTCTATCAGGTAAAACTTACCCGA
TATGAAGGAAAAAAGGTGGCTGATGTGCAGACCCTGAAGACCGGTATCCGCACCATTGCC
GTATCCAAGGATTATGGTTTCCAGCTCAATGGCGTTACCCGAAAGCTGAAGGGCGTCTGT
CTGCACCACGACCTCGGTCCATTGGGTGCAGCAGAGAACAAGGCAGCTCTTATCCGTCAG
ATCAAGATGATGAAGCAGATGGGTTGCGACGCCATCCGTACTGCCCACAACATGCCTTCT
ACCATGCAGATGGAAATCTGCGATTCCCTCGGTATGATGGTGATGGCAGAGAGTTTCGAT
ATGTGGATTTATCCTAAATGCAAGAACGGCTATGCCAAGTTCTTCAAGGAGTGGAGCGAT
AAGGATATCACCAATCTGGTAAAGCACCACCGCAACCATCCTAGCATCGTGATGTGGAGC
ATCGGTAACGAGATTCCTGAACAGTGGAGCAAGGAGGGTGTGCAGATTGCTAAGCGTCTG
CAGGATATCTGTCATCAGTACGACCCATCCCGCCCTGTAACCCAGGGTATGGATAAGGCA
GAAGATGCCTTGAAGAGCGGCTTTGCCCAGACCATGGATGTACCGGGCTTCAACTATCGC
GTACATAAATATTATAAGAATATCGAGCAGTTGCCTCAGGGATTCCTCCTCGGTTCTGAA
ACCGCCTCTACGGTCAGCTCCCGTGGCGTATACAAGTTCCCGGTAGTGGTAAGTGATAAG
GCTACCTATCCTGATGGTCAGTGCTCAAGCTATGATACCGAATACTGTTCCTGGAGCAAT
CTTCCGGATGATGACTGGAAGATGCAGGATGACTACAGTTGGGTAATCGGTGAGTTTGTA
TGGACCGGTTACGACTATCTGGGCGAGCCGACTCCTTACGATACCTACTGGCCAAGCCGT
AGCAGCTACTTCGGTATCTGCGACCTTGCCGGACTTCCAAAGGACCGCTACTATATGTAT
CGTGCCCGCTGGAACGAGCAGCAGCATACTACCCATCTTCTTCCTCACTGGAACTGGAAG
GGCAGGGAAGGACAGGTTACCCCTGTATATTGCTATACCGATGGTGTGGAAGGCGAGCTT
TTCGTCAACGGCAATAGTCAGGGCAGAGTGCGCAAGGACAAGTCAAGCCGTCTGGACCGC
TACCGTCTGCGCTGGAACAATGTGAAGTATGAACCGGGTGAGATTCGCGTGGTTACTTAC
AACCAGTATGGCGAAAAGGTTGGTGAGGACGTGAAGCGTACTGCCGGCGAGCCTGCACAG
ATGAAGTTCAGCGTAGAAACACCTGATCATGAGCCTATTGCCTGCATGGTAGAAGGCTGT
ACCGATGAGCACAATGTGCTGCTGAATGCCGATGGCAACGACCTTGCCTTCATCACCGTG
AGTCTGCAGGATAAGGACGGCAATGAATGTCCGCTTGCCGATGACGAACTGACCTTCGAG
GTGAGTGGTGCCGGCACTTTCAAGGCAGCCTGCAACGGCGATGCCACATCGCTCGAACCG
TTCACCCAGCCACAGATGAAACTCTTCTCTGGCAAACTCGTTGTCATCGTACAGAGCAGC
AAGCAGAAGGGCGACATCATCCTGAAGGTAAAAGACAGCAAGCGAAATATCGAAAAGTCG
ATTACGCTCCAGGCAATATAAGAAGACTGAGACAGATTTCAGTTGGTTATAAAGTATATA
GTTTATATCGGATCCTCTGGGAATAGCAGCGGCTATTTTTCCCAGGGGATTCTTTTTTTT
tGAATTTTCTCCGATATTTTTTGGCGTTATCATGAATATTGTGTAAATTTGCACACATGA
AAAAGTCAAAAGAACCTATAAACCGCATCAGCATGGCAATTGCTATGCTCTTTATTTCGC
TCGCCATCTATGCGCAGCGTTTCGTTAACACCTCCCTTGAAGGTGCTCAGTCCGTTTGTG
CCATTACCCAGGACAGTGATGGAATGATATGGCTCGGAACCGACAACGGTCTTTACAGCT
ATGATGGTTATCATGGCTACCGCCATTTTCAGGAACATACATTCAGCAATACGCGTGTCA
ATGCGCTCGGCTTCGAGGGCAGGATGCTCTATCTGGCTACTGGCAACGGCATCCTGAAAT
TCGATACGCAATCTTATCAATATGCCGAAACACCAGCCATGAAGGCTTTTGCCGATGAGG
CGAAGCGCAAGCAGCTGAAGGAACTCCGTGTGCTCGATATCAAGGGTGGTAAGACTGACT
TCGGTGGCGATGTCTATGCCTTGCTCTCTACTCCGCAAGGCTTGCTCGTAGGTTCGCTTG
CTGGTCTGCGTCTCGGCAGCAGACTGATTCCGCTCCGTGCCGGAGAACAGCCGCTGGTCA
ATGCGCTCGCCTATGATGCCAAGCGCCGATGCTACTGGATTGGTACCGAGGGCGCTCTCT
ATTGTGCCGATCTGCAACTCAGGAACTTCTCACAGATTCCAGCTCTGAACGGCAATTCCA
TCAAATGTCTTTCTGTAGATGCTGCCGGCAATCTCTATATCGGAACAGATAACGGACTCT
ATCAGATGGCACTCTCCAATGCCATCACCCATTATATCCACGATTCCCGCGATGATGCTT
CTATTCCTAACAACATCGTCTGGGCTTGCTTTGTAGATAAATGGCAGAATGTATGGGTGG
GTACTGACAATGGACTCTCCCGTCTCACTACCCATACCTATTACCGCTATGTATCGCTCG
ATAAGATTACGATGTCGGGTGAGGGCAACTGTCTCCATGCCATGCTCCAGACCCGTAACG
GCGAATGGTGGATGGGCGGTACCAACGGACTGATTCATTTCACCCGGAATGCTGAAGGTT
ATCAGAATGTGGCATGGTACAAGCAGAACAGCTCTGCCTTCCCGCTGAGTCATAACCGTG
TACGCAAGATTTATGAAGACCATGACGGCGATGTATGGATCTGTACCGACCATGGCATCA
ACTTCTATGACCGCAGTTCCCGTCAGATGCGCAACTTCATCGTTTACGATAAGAGTGGCA
AGTATTCTACTGCCTGGGCTTACGATATTCTCCAGGACAAGAAGGGCAGGATATGGATGG
GTTCTTATCAGGGCGGTGTCTTCGTGATGGATAAGGCGGCTCTTCTGAGCGGCAAGACCA
TAGCCGACTGGCATTACTCGGACAAGGGAAAAAATGCGCTCTCTGGTCTGCATGTAGGTC
AGATGGTGATGGATGGAAAGGGTAGGATTTGGGTTTCTACCTATACCCGTCTCGACTGCA
TCAATCCGAACGATATGAAGGTGGTGCAGGTAGCTAACTCAGATGTTGTCAACTATCTGA
TGGCAGACAGCAAGGGCAATATCTGGATGGGTGATAACAATTCGGTAATCTGTTATTATG
CAGCCGGTTCTGTGCTGGGTAACAGCTTTTCTTCCAAGACATGGCAGATTGGTGGCAAGG
TAAGTACCATGTGCGATGTGGAAGGCAAGATATGGGTGGTATCGGGCAATGAATGCTGCG
TAATCAATCCACAGGGCGAGAGCCAGCGTTTCATGATTCCTTCTGTTGCGCCGCTCAACA
TCTGTTACAGCAGACAGACTCATGAGGTAATGATGGGCGGCAATGACGGCTATGTGGCAA
TCAGTTCCGATGTAGCACAGAAGCCTAAGCAGTTTACCCGCCTGATGCTGGCTGGAATCA
TCGTAAACGGACAGGCTCGTGAGGAGCGTGGAGAAATCCTGAAACTGAAGAGTGATGAGA
ACAACTTCATCTTGCAGCTCACCGACCTTCCTTTTGCTGATCATCCTTCAGCCGTTTATG
CTTACAAACTCGAAGGCAGCGACCACGACTGGCATTATCTGAACTCCGGCAATATCGATA
TCACCTACAATGGTTTGTCTTATGGCGATTATCATCTTACGGTTCATGCCGTGGATGGTG
AAGGCAAGATAGCTGCCGAGGTTTATTCGCTCGACATCTCCGTCCTGCCGCCTTGGTATC
TCTCCTTCTGGTGCAAGCTCTTCTATATCACGGCACTTATCGTGTTTGTGGCATGGCTGG
TAAGCTGGTATTTTCTGCGCAAGGAACTAGCTGATGCCCAGAAGCAGAAGGCTGAGGTGT
TGGAGCAGGTACAGATGCGTATGGACTTCTTCAACCGTCTGACGGAAGATTTGAAGGCTG
CCGTAGCTCATCATTCATTTGATGAGGTGACAGCTCTGATGGTCCGCTACCTGAATGTGA
AGAAACCAGAGGAGCCATCAGCTGTTGCCACTGGGTTATCCGCTTCGCCTGTATCTGAGC
CTGAGTCATCATCCTCAGAACCAGTTCCTGCACGCTCTGAGTCTTCTGAAGAGGAAAAGA
AGGAAGTAAATGTCTGCGAGTTGGATGGGGCAGACAAGCGTCTGCTCGAAGAGATCAATG
AGGCGATAGAGAAGCACATGATTGATTCCGACTTCAATGTTTCGATGTTGCAGGATGTGA
TAGGCATAGGTGGCAAACAGCTGTATCGCAAGACGAAGGCGATAACGGGTCGTACGCCTG
TAGAGTATATCCGTGAGATGCGTATGAAGCGTGCAGCCGAGCTCCTGAGCCAGGGCAAGT
TCAGTGTTTCCGAGGTGATGTATACCGTTGGTTTTTCCAACAGCAGTTATTTCTCCAAAT
GCTTCTCCAAGGAGTATGGCATGACTCCTACGGAATATATGAAGGTGAAGAGGTAAATAA
ATGATGTGCTTCCGTTTGCCTATAGATATGGCTGCGTGGGGTTAAGAATATGGCTGCGTG
GGGTTACGGATACGACTCCGTTGGGTTACGGATACGACTCCGTAGGCTAATGGAGACGTA
TCCTTCGGCTTGTCGAGATATCTGCGTCAGCTGATTGAGCCACTTGAGTCAGCTGATTGA
GCTACTTGCGTTAGCTGATTGAACCACTTGCGTCAGCTGATAAAATACGTTCCGATGCAG
TAAAAAATACGTCCCGACGTAGTACAAGCTACGTCGGGACGTAATTTCAGCTTTATGAAA
ACGGCTGCATAGAAACAAAAAAAaGTATGTATTGAACTTGTTTTTGCAAACTGTAATCGG
ATGTGACAAAAAATCGACAATTAACTAAATTTATGAGCAAATATGCTAAAAAACATAGAT
ATTTCATATCAAACATTTAAATTTTAAGCGATAATCTTGGGCAAATAAGAAAATATTCGT
AATTTTGCACCGATTTAAGTTAAATAGGTATTTCCATGCGTGCATATTAGTGAAAGAATG
TATAAATGGAGGGGCGAAGTGTCGCCCTGAGTGCTTTCGGCTTTTACCAAACGAGAaAAA
AATAAGAAAAAAaTTATAATTATTAATTAATAAACTTGAAACAAACAAGGATGAGAAGAT
TAACTCTTTTACTTGTCTCACTTGTATTGTTGTCTATCCAATCGGTCTTGGCGCAGAGCT
TCAGCGTCAAGGGTACAGTCGTGTCTGCTGAAGACAACGAACCGATGATTGGTGTGACCA
TTATGCAAGAGGGAACATCAAATGGTGTGGTGACCGATATTGACGGTAACTATACCATCG
AAATTAAGGGTGCTTCGAAGGCTACGCTTGCCTACTCTTATGTGGGTTGCGTTACGCAGA
AGCACGTTGTGAAAGCGCAGACAAATACGCTCAACATCACCCTTGCTTCGGATTCCAAGA
TGATGGACGAAGTGGTTGTGGTGGCGTATGGCGTGAGAAAGAAGGGAACCATTGCGGGTT
CCGTGTCTGCCGTAAAGTCTGAAAAGATAGAAAATGTGCCAGCGGCAAGCTTCGACCAAG
CTTTGCAGGGACAGAGTACTGGTTTGCAGGTCATCTCTTCTTCGGGTGAACCTAGCAAGG
CGGCTACCTTCCAGATCCGTGGTACCAACTCTATCAACTCCGGCAAGTCGCCACTCTTTA
TCCTCGACGGCGTGCCAATCTCAAGTTCTGATTTCAATACCTTGAGTCCTAACGATATCG
AAAGTATCTCTGTATTGAAAGATGCCTCTTCTACCTCTATCTATGGTGCACGTGCTGCCA
ATGGTGTGGTTGTCATCACTTCCAAGCGAGGCTTGTCAATGGACAAGGCGAAGATTACGC
TCCGTGCACAGTATGGTTTCTCTGAGTTGGCACAGACCAACTGGAAAATGATGAATACCG
ATGAGCGTATCCAGTTTGAGAAAGAAGTAGGTCTGGATACAGGTAAGGATTACAATCTCC
TTTCAAGAGTAAACGTAAACTGGCTGGACGAGGTGTTCAACGACCGCGCTCCGCTGCAGA
GCTACGAACTCTCTATCAACCGTGCTACCGACCGCTTGAACTACTATGTTTCTGGTGGTT
TCTACGATCAGGACGGTATCGCACAGAATTCAACCTTCCGCCGTTACAACATCCGCACCA
ATGCTGATGTAAAGGCAGGCAAGTGGTTGAAGGTAGGTACCAACACCATGGCTGCCTATG
AGGAGGCTCAGCAGGCTGACGACGGTAGCTATAATACCGTTACTCCTATCTCAGCATGCC
GATTCATGCTGCCTTACTGGAATCCATACGCAAAGGATGGCAGTCTGGCTTCACTTGCTG
CAGGCAACTGGGCTGGAACCAGCGAGAACCCTATCGTTTACATGGGCTTGAATCCTATCA
AGAACAAGAAATATAAGGTGCTCTCTACCATGTATGCTGAAATCTATCCGATAGAGAATC
TGACTATCCGTACTCAGTTCGGTGCCGATTTCACCCATTCTACAGCGTTCCTCCAGTCGT
TCCCAAGTCTCTCTTCAAATAACGGACAGGGTACTGCGGCACGCCAGAGCAGCGATGCCA
TCAACCTGACAGAGACCACTACGGCTAACTACCGTTTCACCCTGAACGATATCCATTCGT
TCAACGTGATGCTGGGTCAGGAGGCTGTCAATTTCCACTCTGAGGGTTTCCAGGTATATT
CCAAGGGTCAGACCAGCGATCTCCTGACCAACGTATCATCAGGTACACGTGCCAGCCGCT
GGGCAGATTCATCTTCTGACTACTCTTACCTGTCATTCTTCATGCGTGGCGAGTATAACT
ATAAGGAGCTCTACTATGCCGACTTCTCTCTGCGTACCGATGCTTCTTCACGTTTCGGTA
AGGATCATCGCTGGGGTACATTCTGGTCGCTCGGTTTCATGTACAACGTGAAGTCTACCG
ACTGGCTGAAGGATATGAAGTGGCTCAGCACAGCCCAGATTGCCGTAAGTTCCGGTACAT
CGGGTAACTCTGAAATTCCTAACTATTATCACCTGGCTCTGGTATCTGGTGGTGCCAACT
ACGATAATACTGCCGGTTTCTCTCCATCACAGAGTGGTAACGAGGAATTGGGTTGGGAGT
CAACATGGGCAAACAACTTCGCCCTCCGTTTGGGCTTCCTCGACAGAATCAACTTCAGCT
TCGAGGCTTACTACAAGCGTACCTCCAATATGCTGATGCGCGTTCCTGAGTCTTACACCG
TTACCGGCGAGGGCTATCGCTGGAAGAACGTAGGTGTGATGGCTAACAAGGGTATCGAGC
TGAGCGCTGACGGTGATGTAATCCGCACACGCGACTTCACCTGGAATGTAAGTGCCAACG
TATCTTACAACCAGAACCGATTGAAGGAACTCTATAACGGTGTAACCGAGTATGTAAACT
CAACCACCGGTTTGAAGTATGTGGTAGGTCACTCAGTAAGCGAGTTCTTCCTGAACCGTT
ATGCCGGTGTGAATCCAGCGAATGGTGAGCAGCTCTGGTATGATAAGGATGGCAACGTGA
CCAACGAGTTCCGTGAGAGCGACAAGGTGATGACAGGCAAGACCTATGATGCACCTTGGA
TGGGCGGTTTCGGTACAAGCTTCCGTTGGAAGGGCTTGCAACTTTCTGCCCAGTTCAGCT
GGATTGGTACACGCTACGTGATCAACAACGACCGTTACTTCGAGGAGAGCGGTGTAACCT
TCGGTACTGCTTACAACCAGTCAAACCGTCTGTTGTACGACCGTTGGAAGCAGCCAGGCG
ATATTACCGACATCCCACGTTGGGGCGAGGTAACCCAGCTCGACGACCGCTTCTTGGAGA
ATGCATCGTTCCTCCGTCTGAAGAATCTCAGTCTGTCCTATTCATTGCCACAGAGTCTGT
TGCGCAAGACCAACTTCTTCTCTATGGTCAGAATCTACGGTCAGGCACAGAACCTCTTCA
CCGTAACCGGTTTCAACGGTCTGGATCCTGAGGTTTCATCCAATATTTACCAGGCACAGT
ATCCAGCATCACGCCAGTTTACTCTGGGTGTTGAATTGCAATTCTAACCAAGAAAGGAGA
AAAAAaTGAATATCAAAAATATAAAGACATACATCCTGTCGGGAATCCTAGCCCTCTCGA
TGTCTTCCTGTCTTGATAAGTATCCTGAGGATTCTATCCGCATGGACCAGGCTATCAATA
CGGTGGGCGACATGGACAAGCTGGTGTACGGTATCTACGACAGTTTCAAGAGCAGCGCCC
TCTATTCGGGCAATCTGACAATCCTGCCAGATCTGCAGGCAGACTTCGTGTACTGCGTGA
AGGGCTACTCTAATGCCTATGGCGATATCTACCGTTGGAAAGATATCAAGGCTACCAACA
CCGACATCGAGGCGGTATATGCCGATCTTTATGGTGTTATCAACAATGCCAACTTCCTGC
TCGATAATGTAGATAAGGTAAAGGCAAACACCAACAGTGATAAGGAGCTCGACAAGTTGG
AGCAGTGTGAGGGCGAGGCTTATTTTGCCCGTGCCCTGGCTTACTCAGAACTGATCAAGT
GTTTCTGCAAGGCTTACGATAGCGATGAGCAGGCAGAGAAGGAACTCGGCGTTGTACTTA
CAGAGCACTATTACGGCAATGAGCCACAGAAAAGAGCCACTCTGAAGGAATCATACGATT
TCGTATTGAGAGACCTTGACAAGGCTGCCGAATATCTGAAGATAGACGAGGACTTCTCTG
GAAGTCTCTACAACGAGATTTACTTCAATGAGTATACCTGTCATGCCTTGCGTGCGCGCG
TATCCTTATATATGCACAAGTATGATGATGCCATCAAGTATGCATCTAAGGTAATCGGCA
GTAAGTATTATACGTTAGAGAAGGCTTCTTCCAACACTTATACAAACCAGGTGAACGATT
ATAAGTATATCTGGACCTATGGTGATTCGCGTGAGGCTATCTGGAAGGTAGGTTTTACCG
TGAACAGCTATGGCGGTGCACTGGGTACCATCTTCGATAACTACAACTATGTAACTTATC
GTCCAGACTATGTGCCTGAGACATGGGTCATCAACTCATTCGACGCCAATGACCTCCGTG
CTGCAGCCATCTTCACAACCCGTGTAACAGGTTATGAGCACGGTTTGCAGTGGCCTTTGC
TGAGCAAGTATTTCGGCGATGCAGAATTCCTGAACAACAATATCCTGCATGTTCATCAGC
CAATGGTGTTCCGTCTGTCAGAGCAGTATCTGATACGTGCTGAGGCTTACGCCATGAAGG
GGgACTATAGTAAGGCAGGTAAGGACATCTCTACCTTGCGTACAGCCCGTTACTCATCTT
ATGGTGGTAACACCTCGATGAGCGAGAGCAACGCCATGAAGATAATCGAGGCAGAGCGTG
TGAAGGAACTCTATATGGAAGGCTTCCGTCTGAACGACCTCAAGCGCTGGCACAAGGGAT
TTGAGCGTAAGGCTGCCGACCAGCCTGCTGCCAACTTCGTGCAGAGCAGTCTGAAGGTTG
AAAAGGATGACCCTCTCTTTGTCTGGCCAATTCCTCAGCATGAGCTTGAGGCACCAGGTT
CTGAGATTCAGCCTAATGAAAGTAACAAATAAAATAAAGAGAAGATCATGAAGAAAATAA
TGATGGGATGTTTGGCAGCCGTAGCTGCACTCATCGCTCTTGTGAGTTGTTCACAGGATT
ATACCACTTATGCTGGTCCAAGTCATATCATGTTCTCTGATACGCTCTATCAGTATGCTG
TACAGGAAAGCAATGAGGTTTTCAATGTGCCTGTATCTGCAACCGAAAAAGCTGACTACG
ACCGCACCTTCGGCGTGGAGGTAGTAGACAAGCAGAGCAATGCCATCGAGGGTAAGCATT
ACCGCATCCTCAACAACACCGTTACAATCAAGGCGGGCGAGATGGTAGGAAATGTGAAGG
TTCAGGGTATCTATGATAACATCGGCAAGACCGATTCGCTCGGCTTCACCCTGAAACTGG
TGATTCCGGAGAAGTATAACTGGACAGAGCTCTATAAGGACTATGCCCACGTGGTAATGC
AGAAGTCTTGTCCTTTCGATATCCACAACTTCTCTGGCTGGTGCATGGTAACATCTACCT
TCTACAGCAAGTATCTGAACAACGTAACCAACCGTCTGATCAAGACCGAGGTGGTGGAAG
GCGAGGAGAATACCGTTCTGCTGAAGGATGTTTACTATAAGGGCTACAACCTGAAGTTGA
AGTTCAATACCAAGAACATGCTTGAGCCAAAGGTAGAGATGGACGACCAGATAGCCGGTG
AAACCGGCGAGGCGTTCGGTACCATCTATGGAGACGGCAAGTTGCGCATCAGCCAGCCTT
CTCTCTATACCTCTTATTATAACACCTGCCAGAACTATGTATTGCAGTATGTCACCATGA
GTGTTGACAACAAGGATGGTTCAAGCTTCGGCAACGTAGGAACCTTCATCACCATGTATG
AATGGATCAGCGATGCAGAGGCAGAGAAATTGAAAGAACAAGGATATTAATCGTAGAATA
AAAaGAAAATGAAAACATTGATTTCAAAATATTGGCTCGTATTGATGGCGCTGGTATCAG
TGACTCTGTTCACCGCTTGTTCCAGCGATGACGATGCCGTAACTCCTGTGTTCCCACAGG
TACAGACTATCGGCGGTGCAGCTGGCGCTGAGTTGGACTTCACCTTCGATGCCAACGAGA
GTTGGAGCCTTTCTTCAGACAAAATCTGGTGTAAACTGGTGCAGGGCGAGAAAACAGACG
CCTTCGTACTCAATGGTACTGCAGGCAAGCAGACCATCAAGGTTAAGATTACTGCTGATG
ATGCCAGCGATGATATGAGCGTGGCTCAGCTCTTCCTGAATATGGGTGGTCAGAAGGTTG
CCATCGCTGAGGTTAAGCGTTCGGCTGCCGACCATATACTGACGGTTTACGATGCGGATG
GCAATGATATCACCGAGACAGGTATCACTGTAGGTTACAATGTATACAACAAGTTTACTG
TAAAGTCAAACTTCCGTTTTGCTGTTACCAATACTCCAGCTTGGGTAGACCTGGAAGGTG
GCTTCCTGGTAGGTACACCTAACAAGGATGCTGTAGGCGGTGTTGCCTTCAAGGAGAATC
AGGGCGTAAGTGCTAAGTATGCCATCGCTAAGGACGGCAACTACACCATCACCTTCACTT
CTGAGGATGGCAAGGCTGCTGTAACCGTACCTGTTATCTATAATGGTATGACCACCAGCA
CCATGGATGTTACTTATCCAACCTCTTCACAGTGGGCAGTATGGAATGTATCTCTCGATG
GTAAGGTGTTTACTCAGAATGGTTCTAGCCTGACTGGCGGTGATACCAACGATTTCACCT
TCTACAACTTCGTTCCTTTCACCCTCAAGACCTTGGGTGATGCTTATCAGCTGGTAGTCT
TCGAGAAAGAGAAGGATGGTCTGCGCGAGGATGTAACTGGCGCTGTGAAGTTGCAGGGTG
AGAAGGGTGACGTTAAGCTCACTATTGATGCCTTGAGCAGCGGAAGCCGTGAGTTCCTGG
TTTATGCATTACCACAGGGCGTTTATGCAGATTTTGAGAACGGTCTCGATGAGATGCTTG
AGAACGACTACACAAGCGTGAAGAGCGATTACGACCGCTACTTCCTGATGGATGTTGTAC
AGAAGAAGGCCAACTCTTCTGCTGATGATCAGTCTGCAGCACCGACAATCTTGAAGATGA
ACTACTTGCCAGTAGAGTGCAAGAAGGATAAATCAATGTATGGTTCTATCATATCAGAAG
CATTTGGTTACAATGGTGACGAAATATATGTTGCTCAGTCAGAAGTAGGAAGTTCTCTTA
CAGTTAATCCTAATATCAAGGATTGGGACCCTACCACTATGATGGAGACAGGCTATCTTA
CAGCTATGGATAGTAACGGAAATGATGTTAATGCAGAGCCTAGTATGGATGCGAATAATA
ACTGGGTATTCTTCGTAAATGTTCCAGCTGCTACTCCGATATTTATGGTATTCAAGGACA
ACGGAACTCCTGTAAAGGTTCTTGTTGTTGAATCTCCTGGTGAGGGAATGAGTAAGAAAC
ATACTTCTATCAGAAAAATTAGAAAGTAATGAACAGAATGAAAATATTTTCAAAGGCACT
CTTGTTGCTCTTGGTCTCTCTCCTGACCTTAGCAGCAACAAGTTGCTCGGATGATGAGAC
CGGAGGCTGGGACGGCACATACGGATATGTGCAGTTCAAGCTCAGTAAGAAGGTTTCTTC
TAGAGCTACCCGTGCTGCTGCCCTTGACAAACTTGAGAAACTGGATGATGCCAAGAAAAT
CAAGGTGGTCATGGAGCACAACGGTACAACTGTGTCTCAGACACTGGTGCTCAATTCTTA
TAATTCAGAGAATGCAGAGTATGGTCTGAGAAGTGAAAAACTGCAACTCGCTTCGGGTAC
TTACACCGTCATCGGTTTCTATCTCTATGATGCGGTAGACGAGGAGTTGCTGGCTTCTTC
TGCCGGCGAAACATTTACTGTAGTAGGTGGCGGTCTGGAAGTACAGAACCTCATGGTGGA
GACTGTGGAGCGTGGTAAGGTGAAGTTCAATCTCGTGAAGGAGTGGGAGAAGACCCGTGC
CGGTGGTACTGAGTATCTCTTCTCTAATATCCGTCTCGTTGACGTCAGCGTAACCAACCT
CTTTACCCGTGAGACCTATACCTTCCCTGAACTGAAGGTGAAATATAAGGAGGGAAGCAA
GGAGAATCAGAATCCTGACAATGAGAACGATAAGTATATGGACACAGGTACAGCTTACTG
CGATTCTACCGTATGGTTGCCTGCCGGTACTTATCAGGTTACCTCATATACCACCTATGG
CAAGACTGGTGCGGTAAAGACCAAGTATGAGACCCAGCCTGTAAAGGGTGAGGCTTTCAT
TATAGAGGACAATCAACTCAATGATAAAGCTCAGGTGCCTATCCTCCTTTCCAAGACAAA
GGAGTATATCAAGGACTATGAGGCTTTGAAGGCTATCTGGGAATCTCTCCAGGGTAAGGA
GTGGAGCTTCTATGGTGATGCTACCTTCAAGGGAGCTAACTGGAACTTCAACAAGGAACT
CGATATGTGGGGCGAACAGCCGGGCGTAACGCTCAACAGCAACGGCCGTGTCATCGGTCT
TATCATCGCCGGTTTCGGTGCAAAGGGAATCGTACCTGATGCCATTGGACAGCTGACAGA
ACTCCAGGTGCTCAACCTCGGTTCTCACGATGAGAAGATTGGTGCCAACATCTTCAATGA
TTATGATGCAAACAGTCTGACTGCAGCAAAGAAGAACAGCATGCGTCACGACTATGAGAA
CAAGTTCCTGAAGTATGACCCACGTGCCAACATGTCGGAGATGATTGTAAAAAGCTACAA
CTCTGATCCTAAGGTGGCACCGAAGAACAGAATCAAGAAGGACAGCCGCATCAACCTGAA
GGATGCACAGATCGGTACATTGACCAACAAGATTACAGGTGTATCTAAGGCCATCTACCG
TCTGACCAAATTGCAGCAGTTCTATATCGGTAACTCTTCTATCACATCCGATGAGGTTTG
TGCGAAGTTCTACAATGCTGACGATCCTGTTTACGGTAAGTTTGCGCAGGAGTTTAAGGA
TGAGGATTGGGACAAGATGGAAAACCTGACCGATATCGAACTTTACAACTGTCCGAAGAT
CAGTCGCATTCCAGACTTCTACTATAAACTCCCTAAATTGCAGGCGATGAACCTGGCACG
ATGCAAGGGCATCTCTGCTAATCAGTTGAGAAATGATTGGACTCGCTTAGCTGAGGAGAA
GACAGGTAAGACTCTTCAGATTCTCTATATGAGTTACAATAACCTGGAGGAGTTCCCTGA
GTATTCTGCATTGAAAAAGATGGTAAATCTCGGTCTGCTCGACCTGGCTTACAACAACAT
CAAGAAGGTACATCCGTTCGGTTCTGAGGTAGCACTTTCTTCACTCTATCTGAACAACAA
CCAGATTGAAGAGATTCCTGCTAATCTCTGTGCCTTTACAGATGATGTAGAGAGTCTGAC
CTTCGCTCACAACAAACTGAAGAAGATTCCGAATATCTTCGATGCAAGTTCGGTTCGCGA
GATGGGTTCTGTAGACTTCTCTTACAACGAGATTACAGGTGTAGATACTAGTCATGGTAC
CTACAAGGGTATCAATGCAGCTTCAGTCAGTCTGTCAAACAATAAGATAGAGAAGTTCCC
TTCAGAGCTGTTTACTGCCGGTTCGCCAATCACAACCATCGATTTGAGCGGCAACCGGAT
GCGTACCATCCCTAAGGGTTCCATCAAGGGCAAGAAGGCTTATCTGCTGCAGGTTATCGA
CCTCCGATTCAACAAGTTGACATCCCTCTCTGATGACTTCCGCTCAACCACATTGCCATA
CATTACCAATATGGACTTGAGCTACAACTGCTTCACCGAGGTGCCAACCCAGCCGTTGAA
CAGTGCCGTGCTCCGTGCCTTTGCCATCAACCACCAGCGTGATGAGAATAACGACCAGCG
TTGCCTGCGTACATGGCCTACAGGAATCACCACCTGTCCAAGTCTGATTCAGTTCCAGAT
TGGTTCCAACGATATCCGTAAGGTAGAAGAGACACTGACCTCTCACCTTTATATCCTGAA
TATCGCAGACAACCCTAACATCTCTATCGATGTAACCAGCGTTTGCGCATACATCAAGGC
AGGTATGTATAAGCTGTTCTACGACAAGAATCAGGACATCCGCGGTTGCGATGCTTTGGA
TCTCGAAAATTAAACGAATAGAAAGTAAGATAATATGAAATATATTAATAAACTTACATG
GCTCCTCGTTCTGGGTGCAGGTCTGATGACCGCATCCTGCAGCGATAGCGATGATGTAGA
TATCCCTGGAGGACTCGCCATCGACAAGGAGCAGATTGAAATAGCAGCTGAGGGCGGTAG
CGAACAGCTTGCCATTGCTGCCTCACAGAATTGGGTGGCTAACGTGGATGAGCCTTGGCT
GATGCTCACTCCTGCCAATGGCGTGGGTTCTACTACTGCAACTGTGGTAGTTGACTCTAC
TCTGATGAACGGACGCCGTACTACCGATATCGCCTTTATCGGCGATAACGGTCAGCGCCG
CACCGTTACCGTAAAACAGTTTGGTTATGGTAAGCAGATTGACATCAAGGAACCAACTGT
AGAAATCGAAAATTCTGAATCATACGATAAGCGTGCTTTCGAGAGTTTGATTTCTGCCAA
TGTAGAATGCAAAATCGGTAAGATAGAGTATTCTTTCGAGGGTGATATGACTGATGCCGA
GAAGGCAGAAAACGAGAGCGAGCGTGAAGGTTGGCTTCTGAATAGTAAGGATGAGGATAA
ACTGACAGATACCAATCTCGGAATCGTACTTGATAGAAAGGCTCGTCCTCGCAGCGTGAA
GTTCAAGTTCCGCTGGGCGATGAACGTGGTTCCTGCCGTTCGTGTGGCTAAGGTTCATCT
CGTGCCAGTCAAGGCTGAAGACCAGCTGGTAGATGCAGCTGGCAAACCTATCGATGATGT
CATCCTGACCGTTCGTCAGAAGGCAGCACCAAAGATTGAGGACAACCGTGCCGGTGACTC
TCTCTCTGTCATCATGATCAACCAGAAACTGGGTAGCATTGCTACCTTCGATTCCAGCGA
TAACATGCGCAACTGGAGCGGCGTAACGCTCTGGGAAGCTACTGATAAATTCGTGAAGGA
TCATCCTGAGGCTGTAGGACGTGTACGTTCTGTCAAGTTCAGCATGTTCAACCTTAAGAG
TGGTGAAACTCTTCCTAAGGAAGTGGGCAACCTCAAGTTCCTGGAGTCATTCTCTGTTGC
TGCCAACGAGAACAACCAGATTCGTGAGGTGAAGCTCGGTGATGATATCTGCTCGCTGAA
GTATCTGAAGAATCTTACCGTTCAGGCTTATGGTCTGACTCAGTTGCCTGCTAGCTTTGT
TAAGTTGGGTAGCAGCCTTGAAACGCTCAACCTGGTAAGTAACAACTTCAACAAGTTGTC
GGATATCACCAATATCGTCAACGAGAAGAACTTCCCTAAGTTGCGTAACCTCATTCTCTA
CGCACAGCGCCGTACGGATGTTGTCACCAACATCGCTTCGCTGGGCGAAAAGAATGCATC
AGGCGTCTATGTTTATAATAACTATCCTATCGGACTGTATGGTAAGGTAAATGCCGGATC
CGCAGACCGCCAGGCGCTTCTCAAGCTCCTGACATGGGATAAGTTGAATACACTGGAGTT
GTCTTACTGCTTCCTGGAGGGTGAACTTCCTACCGATGAAGAGATGACAGAGGCACTGGA
GGTTGCCGGAAAGGCTACCCGATACAGCGAGTCTGACTTCTCTACCAACAAGAAAGATTA
TCTCGACAAGCTGGTAGGCGATACCTGCAAGTGGTTGCTCTCAGGCTGGGATAATCCAGT
AACCTGCAAGCACAAGGATGGTTCTGTAGTTAGTGAGGATGTTTATCCTCTCAGTGTGCC
ACGTGTATTGCCAAACTGCCGTCAGTTGTCGCTCAACCTGAACTTCTTTACAGGAAAGGT
GCCAAACTGGATTCTCTTCCATCCACATCTGGTAGAATGGAATGCACCAACGATGATCTT
CAACCAGCAGCCTAAGGGTAAGAACAGCGATGGCGCTGCCGTTGGTTTCTCTAATATGAC
AGAAGACAGCTACAGCTACGACTACTATTACGGAACCGGCGACCCAGGCAACAAGTGGGA
GGTTACGGGTGTAGCTTATCCGCTCTACTACCGCAAATACGTGGCAGCAGGCGATATTAA
TGAAGCTGCGCTGATGGCTAAGTACAGGAGAACTAAGAAAAaGTAAGATAAACATAAAAA
CAATATAGAAGCAAACAATGAAGAAAAAGTTTTTCTATATAGCAATGGTCGCATTGGCAT
TGACGGGCTGTTCTGACAGCCTGTCAACCATCGGCTCTTCTGACGGCAATTCAGAAATCA
CCATCCCTGCAGATGCTGAGgCGGgTGAACTGCTGATTAAGTTCAGTCCGGAAATGAGCG
ATATCCTCGACCAGGCACAACTGAGCAAGACTCGCGCCGGAAAGGCTACCCGCTCGGGTA
TTCCATCTACCGACGAGGTGCTCGACATCCTGGGAAGCTACAGCTTTGAGCGTGTGTTCC
CGGTAGATGCTAATACTGAGGCAAGAACTCGCGAGGCGGGACTCCACCTCTGGTATACGG
TGAAGTTTAATAAGGGAACCGACCTGAAGGCGGCTGCCGAGCGCCTGAAGCAGTTGGGAG
AAATCTCAAAGGTTCAGACCAACGGCCGTATCAAGCGTGCTTACAATACCGACAGCAAGC
GCATCTATCTCAGTGATAAGGCGCTTCAGCAGAAGTCTACCCGCGCAGCAGCCGAGGACG
AGCCAAACGACCCTGGCTTTGCTAGCCAGTGGCACTACCGCAACCTGGGCGAGGGCAACT
ATGACTTCGAGAACCGCAACAAAAATCACGTGGGTGCTAAGGCTGGATGTGATGTGAATG
CACTTGAGGCATGGAAGACCTGCACAGGTGATCCTTCTATCATCGTGGCTATTCTCGATG
AGGGTGTGATGTATACGCACCCTGATTTGGCAGCCAACATGTGGTGCAACCCGGGCGAAA
GTGTTCAGGGTGCCCAGACTGACGGTGACGGAAACGGTTATGAGGGCGACCTCCATGGCT
ACAACTTCGTTACTGAGAGCGGCGATATTACCTGGACTGATGCCAATGACTCTGGTCATG
GTACTCACGTAGCTGGTACCATTGCAGCCGTAAATAATAATCGTATCGGTGTATCTGGTG
TTGCCGGTGGCGATGGTACTCCAAACTCTGGTGTCAAGATCATGTCTTGTCAGGTATTCT
CCGGTCAGAACAGCGTAACCTTGGCAGGCGAGGCGAGAGCCATCAAGTATGCTGCCGATA
ATGGTGCAGTCATCCTGCAGTGCAGTTGGGGTTACAACTCTTCAGAGTCTAGCATCATCA
ACGGTTATACTCCGGGTCCTGCTACCGAGAAGGAATGGGCTGAGACCTATCCGCTGGAGA
AGGAAGCTCTGGATTACTTCATCAACAATGCCGGTTCGCCTAATGGTGTCATCGACGGTG
GTATTCCTGTCTTCGCAGCCGGTAACGAGTATGCTGGCAATCCTGCTTTCCCAGGTGCTT
ACTCTAAGTGTGTCAGCGTATCTTCATTAGCTGCCGACTATACTCCAGCCTGCTACACTG
ATTACGGTTCGCTCGTAACCCTGAGCGCTCCTGGTGGCGACTTGGAATATTACAGCAAGA
TTGGCGAGCAGGAAGATGAATACTGGGCAGAGACGACAACCGAGCAGAAAGGTGCTGTGC
TCTCTACGATGATCCAGAACGGTAAGCCTGCTTACGGCTACATGGAGGGAACCTCTATGG
CTTGTCCTCACGTTTCGGGTGTGGCTGCCTTGGGTCTCGCTTATGCTGCCAAGACGAACC
GTCATTATCGTGCTGCCGATTTCGTAGCCCTGATGAAGAAGTCTGTAAAGGAATTGGATA
GTCATTATCAGAATGGTGCAACCAAGACCTACTACATGAACCATACTACCGTAGGTGCTT
CGCCAGAGATTGTACAGCTCTCTAAGTACATCGGCAAGATGGGTGCTGGTCTGATTGATG
CAGCTCAGCTCTTGAATAACATCAAGAACAAGAAACTCAGTTCTGATATGAAGTTGCCTA
ACGTGTATGTGGGCATCGAGAAGACTGTTTCTCTCAACCTCGCTGCATATTTCGCAGGTC
GGACAGAGGGATTCTCTTGCTCTGTAGCGAATGGTAGCGTAGCTTCTGCTTCGGTAGATG
GCAAGACGCTCATCGTGAAGGGACTCGCTGCCGGAAGCACATCGCTCACCGTAACAGCTG
CCAATGGTACCAGCCAGACCGTAGTTGTGACCGTTAGAAAGAGTGCCGGTAACAATGGTT
GGATGTAATTGAATGTAATATGAAGATATTTGCTTTCCTATCGCTTTTCTTCCTGGCTTT
GCCTGTTACGGTGAATGCGCAGAAGGAACTGCTGAAGTTTGAACATCCGCTTATCGATGC
AGGTACGATGACCGAGGACGATGCGCCTCGCACCTTCACCTTCGTAGGTAAGAATGTGAG
CAAGAAGATACTGCACATCACACAGGTGAGAACCACCTGTGGATGTACCAGTTCTTATGT
CAAGGGCGATGTGATGAAGCCTGGCGATACTTGTCAGGTGCAGCTCACCTTCACGCCTAA
CCGCTATCCGGGCACCATCAATACGGGTGCTTATCTCTATCTGAAAGAGGTAGAGGGACA
GCCTGCCGTTAAGCTCGCCTTAACGGGAAAGGTGCTGCCGGGTGCTGACCAGTGGGCACG
CTATCCGCACAAGATGGGCGTACTCAGACTGAAACAGGCGAAGGCAAGTATCACAGAGGT
AAAGCCGGGCACAGAGCCTGAGGCACGCATCCTCTGCGGAAACAGTGGTGACAAGCCGCT
CCGTATATCCAGCCTCCTTCTTCCTCCTTATGCCCGTCTTACGACAGAGCCTGAGGTGAT
AGAACCGGGTGATGAGGCTGACCTCGTCATCACCATCATAGCCGATAAGATTCCGGCTAC
GATGCCCGAATCCTTCACCTTCCCTGTTATTCTGGAGGGCTTGGACGCCCGTCCGTCTGA
CAGGACGATACAGGTCGTTGTAAAGGTACAAAGGTAAAAGGGTAAAAAaGTAAAAAaGAA
AAAAaTACCAAGACAATGAAATATTTGAAAAAACTCTTCACCCTCCTGGTGATTGCTTTG
TTTGCCTGCGGCTTTGCAGCCTGCAGCAGCGATGATGAAGAACCGGAGGAGCCTTCTCTG
GAAGTTACACCTGCCAATCTTCATGGCACATGGGAGTTGGCTGAGTGGAACGGTGAACCT
CTTGCTGAGGGCACATACTGCTACATCGTTTTCAACCGCAAGGACCTGACTTTCGAGATG
TATCAGAATTTAGACAGTATGTATGGTCGCCATATCACCGGTTCGTTCGCTATCAAGAAC
GATCCATACCAGGGCTACATCATCAGCGGAAGCTATGATAACGGTAAGGGCGACTGGAAC
CAGAGTTATCTCGTAACCCGTCTCCTGGCATCAGGTTCGATGATATGGACCGTCAAGGAC
GATGCTACCGACATCAGCCGCTACAAGCGTTGCGATGAGGTACCTGCCGAGATACTCAAG
GATTGTAAAGATCTCACTGAAGAATAAAAAAaGAGCGAATTATCAGCAAATTCTGCGGAT
TATTCGCTCTTTTTTtGTATCTTTGCCCTCAAACTTATCATCGGGTTCAAAGTTTAAGAA
TATGATATTAACGATTACAGGTTCAGACAGCACCGGAGGCTCTGGTGTGCAGGCGGACAT
CAGGACGATTGCCGAGTTGGGCGGTTATGCTGTTTCGGCAATAACCAGCATCACTGTGCA
GAATACGCTCGGTATTCAGGAGTTCTTCGATATTCCTGCCGAGATTGTTTCGGGGCAGAT
TGAGGCTATCATGAACGATATGCAGCCTGATATAGTGAAGATTGGTATGATACGCAGGGT
GGAAACGCTGAATGTGGTCATCGATGCGTTGACCAAGTACCGTCCTGCCCATATCATCTA
TGCCCCTGCCATCTGGTCGAGCCAGGGCGATGCGCTGATGACGGAAGATGTGGTGAGCCA
GATCAAATACCGTCTGCTGCCGCTCTGTTCTGTCGTCGTGTCACGCAAGAAGGAGAGCGA
CATCATTCTTCAGAATTCCAAACTGCTGAGCCTTGCCGAGAAGCAGGGACTCCGGATCTA
TCGCCTCGACAATGCCAATTCGCATGGTCTCATCAACCGTTTCTCTTCAGCTCTTGCTGT
CTATCTGAATCAGGGCAAGAAGATGGAGGAGGCGTTGGCGATGGCGCAGGATTTCATCAA
TGTAGAACTCGTGCGCCAGAGCAATCTGCAGGGCAGGAGTTCCGAGCTCTACAACCAGTT
TATCTCGCAGGTCAATAACTTCTGCCGCACTTACAGCGATGTTCATTTCTATGCCGACCA
GTTGAATGTGAGTGGCCGTTATCTGGCTCAGGTAACCCGCCGCATCTCCGGCAAGACGCC
GAAGGCAATCATCGATGAATACATCGTGAAGGAGATAGAGCGCGAACTTTCTACCACCAC
GCATACGGTTCAGGAGATTGCCAATACCTTCGGCTTCTCATCCCAGGCGCATCTCACCAA
GTTCTTCAAGAAGATGAGAGGGGTCACTCCTTCTGCTTTCAGGCAACCAAAACCTGTTGA
TTAAAATGAGTCCATGTTTAGCCATCTTTGCCATGGCTATCGTTGAATTCTCTTGTTTGT
TTTGCAACACTAAGATAAGTGAATTCTTCGACATGACAAAATCCTGGGCAACTTTTTGTT
GCTCAGACACTTAAAAAGTTTAATTTATAATAGTGTTGCGGAATTAATGTAAAATAATAA
CAAAACATGAAACGTACTTTTTTCGCATTTCTTTCCCAATGCCTGCTTGTCATCATTATA
CTGACATCATGCAGTGACGACCAAACCGATCTCTCCCCTGATATTAATACCCCGATTACC
GGTTATTGGCAAATAGCCGATGGTGACATCAATGGCGATGGTGCCATTCAGGGCATCGTG
GTACACAGTGACGAGACTGTCAGCGAATGGTTATATACCGGTGAAACCGCTAATCCTTAT
CACCTGGGTTTTAAAACAGGTAAATGGAGCGTTAACGGCAACCACTACGAGATGCAACTT
CCTATCAGCAATGGCGCCTATTATAATGTGACAGTGGCGGGAAACAATGACAGAACAATG
TATCTTGCGTATAAAGGAAAAaTATCCGTAGTGCCTTTCTATAAGCTGACATCCCTCCCT
GGAAATGGAAACGAGATGATCAGCGAACTTGAGGGCATGAAAATGTCGGGTTACACGATG
GCTGACATCACGGGTTATTGGGAACAGGATAACGAGAACGGCACAGGCTTCTATATCGAT
AATGAAGGAAACATCTCTGATTTGACATGTTTGTATGGTGTGGAAAAATATTATTCCGTG
AAATATCATTCGGCAGAGGTGATACTAAATGGCAATAGCTGTGTCATCTCTTCTTTGGGT
TCACAATGGATGGTGTATGCCGTTGGCAGCAACTCATTGCTTGCCATTGACCGCAATAAC
AACAGTCAGCAAGTGGAACACTTCGTGAAGAAAGATGTTCCTGATGAGATGATGCGAGCC
GACGAGATCATGAAGACCCCTGTGCCTGCAGGACTGCTTGGCAAGTGGGAAACCATCCAC
TATACGCGCATGATCAATGGTGAGAATGTTACCGATATTGACGTTCTCAATGGTGATGAT
TGGAACAAGCAGTTTTACCACACATTAGCTTTTTCAGAAAATCACAAAATAAGCAAATGG
GATAGGTTTGGAAGTCAGCTCTACGACCAATGCTTCATGTTGAAGGGTGACAACATCACT
ATTGCAGAAGACTTGACCAATCTCCTTTTCCCAAAATACAGTTATACAGAAACATGGACC
ATAAGCGACAAGACTGAAAACAGTATGAAGCTTACGCGCGAGCAAGATAATACAACAGAA
TGTTATACCTATAAACGAAAATAATTTCAATGAAACATATCATAACAGTCGTTATCATGA
TGTTGTTGCCTATGTGGACAACAGCTCAAAaCGAAAGTCGCCACGTGTCTGTCATTCCAC
ATGCAGGCGTAACAATAGCCAAGATGAATGGCGCTGCACTAACGGTAGCAGAGAAATGGA
AAGCCGGATATACTGTTGGAGCAAGCGTTGAGTTTCCTTTGTCGCAGAATTTTTCTCTGC
TTACGGGAGCTGACTTCAGCCTGATAGGTACTGGACTTGAGAAACAGAAAGAGAAATATG
CGTCTGCCGATGAAAAACTTGACGTGACATATCTCTCCGTGCCTCTGCAAATCAAGACAT
ACTTCTCTGGTGTGAAAGGATTGGCTGCACATATTGGTGTGCAGGCTGGCATACTCCTCT
CGGCAAAGGATAAGATGACTATACACAGCATACGCACGATGAACCTCGGCAACGATGTAT
CATCAATGTACCTATGGGAATCGTACAAAGAGAAGAAATCGGAGGATGTAAGCAGCAAAT
TCCGCAATGTTGTTATTGGCATTCCCCTTGGAGTGAGCTACGAATGGCGACATATCACCC
TCGACGCCTCCTATTGTTTCGAACTGCGACAGGCTATCAGTCTGAAGACAGACAACCCCG
GTGGCTGGGGCTTTAACAACTCACCAACGGCACGCAACCATGCCATATATATCACGGCAG
GATATAAGTTCACGCTATAGATAGAAAGGCGAGCACACACCAGGAGTAGGATACTTCTGG
TCTGGCTGTGCCAAATCTGCCAAGTATGGACTGGAGATTGTCGACATAGCCGTGATTGAT
GCAGATGAGAAGGAGATAGAGCGCGAGCTCTCTACCACCACGCATACGGTTCAGGAGATA
GCCAATACCTTCGGTTTCTCATCCCAGGCTCATCTCACCAAGTTCTTCAAGAAGATGAGA
GGGGTTACGCCTTCTGCTTTCAGGCAGAAAGGATAAGTTAGTTTATAGTTGAAAGTTTAT
AGTTGAAAGTTTATAGTTTATAGCAATCTTGCAAACGGCTACGCCCTATCAACTATTAAC
TATCAACTATTAACTTTTTCATTGGGGGGgTAACAGGGTTAACAGTTAACAACTGTTTTT
tGCATGGTCCCCCTCCTTTTtACCTATATAATAATAAATACATATATACTTATTTTtATG
TGTGAGTAGGGGAAAGTATGCATTTTTGGGGTGTTAACTGTTAACCCTGTTAATCCCTAG
CTGTTTTTCTCGCCCAACTTATGTTCCTTCTTAAGATAGCTAAGTGCCTTATATGAAGAT
AGATAAGGGCCTTAAATGATGCCTCGTGAGAGCGATAATCAGTCATCATGCAGGCTGTTT
TTATTCCCTCCCGATGCATTTTTTAGTGCATCCCGATGTATTTTTCATTCCCTCGCGATG
CAAAAAATAGAGAGTTTCGAGCCAAAAAACTATGGCTTTCGCATCAAAAAACTATGAGTT
GGGATTTTTAACATAATGACTCCTGACAACCAAAGCGTGAGATTCTGTTACCTGATGCAG
AACGGTTGATAATGTGAAAATACTACTATTATTTAGACCCCATTTTATTATAAATATAAT
ATATATACCTGATAATCAGTTGTATTGTGCTTTTCTGCAGACTTTGTATTTTAGACCCTA
TTTAGTTCTATTATTGAAAAATATTTTGTATTTTTGCGCCCTGAATGTAATTATACTAAA
TATGAGAAGAAGTATTTCGTTTACGATATTGTTTTTTATGATGCTTTCGGTGTTGGTATC
ATGTTATCAAAGTCATAAGAGAGAGTTAGACTTAGCTTATACGTTGACAGAGTTTAAGCC
TGATAGTGCTTTGGCCTTTTTGAACCGTATCAATCAAGGTAAACTCTCAGATAAAGATAT
GGCGAAGTATGCCCTCATTTATTATATGGCACAAGATAAGTCGGGCTTGGATGTAGATAA
CGATTCCTTGATTCGCATAGCGTATGATTGGTATGAGGGTCACCAAGAAGATTCGCTCTA
TGTTTTGTGCTTGAATTATATGGGAACATTCTATTTACTTGTTGATAGTATGGAACAAGC
TAAGGCTTGTTTGGAAAAGGCTTATTTTATTTCGGATAGTCTTCATGAAATGAATGTAAA
ACACTTGGTTTTGGATAAGTTGATAGAAGTAGAAGAGCAGTTGGAACCTTACAAAGCGTT
GAGATATGCTAAAGATTTGGTGAAGATGTATGACTCTATGGCAAATGTTACTATATATAA
TAAGGTGGCAGCACGTTTGAGATTGGGTGAGAACTTCTTTTATGTTGATAGCTTGCAGCA
TGCTTTAGAAGAAGAGAGAAAAGCATATAGAATGGCAATGAAAGCTGGCGATAGCAACTT
GTTGTCTTATGTAAGGCAAAATCTAGCTAGTACATTTGAGGAGATGGGTGAAAAAGATAG
TTGTTTGTATTATGCACGACAGGCTTATGACTTGACTGCTGCAAATAGATTTTCTTGCTT
GTTGACGTTGGCTTCTGCTTATATCTCTGTTGATTCTATAAACCAAGCCTTTAGGTTGTT
GAAACAAACAACGCCAAAAACGGCAGAAGACCGCTATTCTGTGTTTTATATTCAAAGTCA
AGCTGCTATGAAAGCGCATGATTTCAAGTCTGCTAAAAGTTTTAGCGATTCGGCGTACCA
TTATTTGGAGGATATGTATCGAATTGCATTACAAGGTAAGACTGCTTATTATACATCCTT
TTTGAAAAAGGAAAGTGAAAGAGCTAAAATGCAAGGTAAAGCAGAAATGCAGCAGTGGGT
ATTTAGTTTGATAGTCTTATTGTGTTTTATAGTAGTCATATTTATTTTATATATTTATAA
ATCATATAAGCACCAGATAAAACTACGTATGGAGCATGAAAGAGAGGTTCTTCTCCAAAA
GCAACAAATGCAGGAAAAAATACACCAAGAGGAACTTTCGCATAAAGAGATTCAACTATC
TGTGATGCGTAATTATTTACAAAAGAAAATAGATGTTGTAGAAAAATTAAATTCGATAGT
TCCAAATGAGAATAAGCATATAGTGTTGTCGGAGAGTGATTGGGACGAATTGGAGGTGTT
TTTAGATAGTGTGGAAAACCTATTTGTGAAAAGACTCAAGCAAAAGCATCCTAATTTATC
AAAGAGTGTTTTACGACTAATGATGCTTTTGCGTTTAAAGCTATCTCAAAAGGCGTTGGC
TTCTATCTATTGTATAAGCGAGAAAGCAATTAAGCAAAAATTGTTCTTGTACAAAGATAA
AGTTGGTATTAAAAATGAGCAATTTTCGCTACGTACGTACATCGAAAACTTCTAATATTT
TCCTAACTAAAGTAAGTTTTAGACCCATAGTATCTGGGGggggggCGATTTTAAGTACTT
GATTTTTAGAATTATATGGTTTTTATGGTGTTTTAAAAAAATAGACCTGTTTTGTTAGGA
TGGTATCGTAAAACGCTGTAATTTTGCAGCCGAAGTTTAATAATATCAAAATGTGGAGAA
TATGAAGAAAATACAAATTTTTAATCTGCTTTTATTGTTGATGCTTTTGGCTTCTAGCAA
AATGTTAGCGATGTATCCTTCCCAAAATAAGGTTATTCCTATGCATAAGGAAAAAGGTCA
TTTAAGAGCGCGAACAGAAGAACCTAGCATTGTGGCAAATTTGCAACAAGGAATGCTTAT
TGTGAGTGTAAGTCGTTATTTTGGCAAAACGGCAGTCTATATCTATGATGACAATGGTTG
CTTAGTAACTAGTATGTCAACATTTGTAGATGGTAAAGAACTATACAGTTTTGATTTGTC
AATAATGGAGAAAGGTGCTTATAATGTGGTGATTGAATTAGGTGATTCGATTTATGTTGG
CGCATTTGAACTCTAAGTTATTAACTAGATAAAAAGATACATATGAAAAAATTTAATTTA
GAAGCCTTTAAAAGGGATGAAGTCGCTTTGAAAAACTTGTCTAATGTGCAAGGAGGTAGC
GGTGCAGGAAGCTCAACTATGGTGTTTTATACTTATTGCATTCCAAGTGATTCTGATAGT
GCTTGGTGGTATGGTGATACGGACAATTAAAATTATAATAAATGTTTGATATGAATATAT
TTTCTAATAAATATATTTGGCTGTTGGGAGGACTTCTGTCTATATCTGTACAAGGTATGG
GACAAGAAGAAATAAACCATCTTACAGGTACTTTAGTCTCTGATACTCAGGATAATCCTA
TGGGGTATACAGAAGTACTTGTTACAGATCTTTCAAATAACACTGTGGTAAGTGCCTTGA
CCAACGAGAAAGGCTTCTTTTCTATAGACTTGGAAAAAGGAACGTATATATTGAACTATC
GTGAATTAGGTGAGGTGTTGAAACAAGACACCCTTAATCTTATGGCTGATACGAACTTAG
GTCGAATTCATGTTCCTATAATCAACAAGACCCTTCAAGAAGTATCTGTTGTGGCGATGA
AGAAAATCATCACTTTTGATAAGAATAGAGTCATCTATAGCGTAAAGAACAGCCCCTATG
CCAACGGATTCAATGCCAAAGACGTTGTGATGAATGTTCCTGGGATCAATCCTACTAAGC
CAGATGATGTATCTCTTGTAGGTAAGGATGGTGTCATTGTTCTGATAAATGGTCGCAGAT
CAAATCTTAAGGGTAAGGATTTGGTAAACTATCTGAATAGCATTCCTTCAGAGAACTTGG
ATAAGATAGAGGTTGTGACCAATCCTTCATCAGAGTTCAGTGCGTCGGGAAATATGGGAG
TCCTAAATATTGTTCTGAAAAATCGTATGAACCTTGGCTTTGATGGCTCTCTGAGAACTG
GATATACTCAAAGACATGCGGCAATTTTCGAGGAAGGAGGTAATCTGACATTCTCAAGCA
AGTGGCTTATGGTAGAATACGGTGTGGGCTATTGGAAAGAAAAGAGAAAGCATGATGTAA
GAAACAGTTTTGAATATGCAGATTATACAAAGTTGATTAATAACGATGCATGTCAGAAGT
CGGATTACGTCAGTCAGAACTTGAACACAAACATTTTTCTGAATGATAAGATGAACCTGG
GATTTTTAGCCTCGTTCAATTGTATGGATGGGAGTGTTGCCTCGGATGTCTATCAGGAAC
TGTCTGGTAGTAGAAACTCATTTTCTTCGGAGACCACTTGCTCAGACAACAGATACAAAG
GCTTTTCTTTTTCGCCTTATTATGAGTGGAACATCGACAGCTTAGGTAAGAAGTTGGTGG
TCAATTACAACTACAGTTTGGCGAAAGACAGAACCAACAGCTATTATTCATCGGACGACC
ACTTGGAGGTGGTCAATAGTTTGAATAACAATCGCTATTTTGTGAATACGGGCAATCTGG
ACCTCACTTTGCCTTTTTCATGGCTCAACTTCGAGCTAGGAGGGGAATACTCGCATTATC
ATGCTGACAATTACGCTTGTCATAATGCCGTGGATGATTTCCTCTACAAAGAGACTGTCA
GCTCTTTCTACACAGATATCAACAAGTCTTGGAAAAGATGGTATTTCAAAATAGGAGCAC
GGTACGAACATACAAAATCGGAAGGATTTCCGCAAGAGGAAAGCAAACATTTCTCACGAA
GTTATGCAGACTGGTTCCCTTTTGTCGAGATGACGTTTAAGCCTAACGACAACAATGTGT
TGTATTTAGGCTATAGCAAAAGAATCAATCGCCCGGACATGACGCAGTTGAACCCGACAA
GGTCATACTCTGATGCTTACACCTATTCTGTGGGCAATGCTTTTCTGAATCCGTCCCTCA
TGGATTATTTGGAGTTCAGATATCAATATAAGACTTTGAATGTCGGTGTATCGTATGTCC
ATTCGTCAGACGGCGTTGGATACCTGGTTGAAGACAAGGCAGACTCACAGATAGAACAGA
CATACAGCAATTGTATTTCAACAAATAGTCTGGTTAGTAACGTGAACTATAATTATAGTC
ATAACAGATTCAATGTGGCAGTTCAGCTTTCTGTTAACTATAACAAGTCCAAGGCATCCA
ACAGCTCTATTGATGGCTGCTCATTGGAGGGGGTTAGTTCCTTTGCTTCCACCAAATTGT
CTTACATGGTTGGTAGCAAGGCACTTGTTTATGCAAGTTATCTGTACTCTTTTCAAGGAC
AAGAACAATATATTCACTATAAATCATTTCAAAATTTATCCATGGGGGTCAATTATGTAA
TGTTGAAGAATAAACTTGTGTTGAGTGCAAGCGTTAATGACTTGTTGGGAACATATTACA
ATCGCAACCATGTGGTATATAAGAACTTTGTGTTTAACAACCGCAACGATTATGACAACC
GATGTCTAAACATAATACTTACCTATAGGTTTGGCAACCACAAGGTTAAGCGTAGTAATG
TTGACATCGATAACAACAACAACAGATTACCAAGTGCAAAAAGATGAAAATAATACAGAG
TTTCTGGTCGGGCAACAACGACTGCCTAAAAGATGGTTATGGCTGGCTAAGTCCCATTTA
TCATTATGCAAGTTGGATATTGAGTTGCAATCAACTCCGAAAGTATTACGACGATGTGAT
ATTGGTTACGGATAGAGCCGGGTACGACGTGCTTATCGACAATTTGCATCTTCCATACAC
AAATGTCATCGTATGCCTTGACGAGTTATCAAAATACAGCTCTAATCTATGGGCCTTGGC
TAAGATAAAAGCCTACAACGCTTTAGACGAGCCCTTTATTCATGTAGATGGTGATGTATT
TGCATGGGACAAATTTGATGGTTGTTTGGGGGAGCATGACCTGATAGTCCAAAACATAGA
AACAACAACGGATTATTATCGCATGATGTGGAATGAGATACGTCCTTCAATAAACGTTCT
TCCGGAAGCTATGGAGGACTATGACCAAAATGTCAGCCACAAAGCTTATAACATGGGCAT
CTTTGGAGGAAATGACATCTTGTTCATAAAAGATTATTGCAAGCAAGCCCTTGAATTCGT
TGATCTGAATCTAGAACAAGTCAATAAGTTGCAAGGAATCAATTTTAATATCTTCTTTGA
ACAGGTGTTGCTGCATGAGTTGGCAACTCGCAATGACAAGGATGTGGCTACATACATAAA
GGAAGACATCGGTGATAACGAATATCAGGGGTTTGCAGACTTTGACAATGTACCCGAAGA
CAGGAAGTATCTTCATCTGTTAGGATTTTACAAGAAAATCCCTACGGTATGTAATAAGAT
GCTTGCTTATGTCATCAAGTATTATCCTGAATACATTATGCGCTTGGAGAAATTACTCTC
CCTTGCCCCcATCATAACAGAACTTGGTCAGGATACAACTCATAATAAGATGAGAACAGA
AATGTTGTCTTACAAAGAGTCTGTATTGAAAGGAGAATTAGAAACAAGTTCCAAAGACAG
AAATATCATGTTTCGTGATATAGTTTCTGTTGGCTTATCCAGAGAGTTAAGAACTCTTTT
GGATTCAGGAGAAAAGTTTATAATGGCTCCGACAAATGATTTCTCGTTGGAAGAGAAATG
TATCAAAATCAAAGAATTGTATGGTAATGTAGTCAGAGTGCCAGTATTATCTGTTGATTC
TGTGATATTTGACATTATTGGCAAGAAGATAGACAATGAGAGATTCTGTAATGAAGCGGA
GAGTTGTCTAGATGATAGTTTTCCTATAGACAAAAAGCAAGAATTCAACGATTTCCTTTG
GAAAAGAATATCTCTTTTGGTGTCTTATGGATTGTTAGTAGTCAGTAAAAGTAGTCTATA
ATTATCGATAAATATAGAAATGGGAACAAGTGGATGCCCCAAAGAACGCATTAGTATTAA
TATTTTTAATCAATTTGAGAAATGAAAAAGATCAATTTGAAAAGTTTCGAGAGTGACAGT
TTGGTTCTTAATGACCTTATGAGTGTAAGAGGTGGTAGTGGCAACACATCTACCCTTATA
ATTTCAACGTCTTGTCATGGAAGTGATCATGACAATGGCATTTTTGATGCAGATTAAGTA
GTTAAGAGCATATATACTCTATTTTGGCTGTAGTATTAAACTACAGCCAAAATTATAGCA
ACAATAAAATAATATGATAGTAATTTTTTCACGTGGAGATGACTTTTCTACTAGAGATGT
CAAGAACAAACTCATAAGTATGGGGCAGGATGTTGTTGTTATAGAACCAATGGCTGCCAT
GGAGAAATTTTCTGAAATAAGCAGTGATGGCATTATCTTTGAATCTTTAGACGGAAAACG
ATATAATCTTCTTGATGCAACAGCTTGTTGGTGGAGAAGAACAGGTATAGGCATGAATAA
TCTTGTAGATTATGTACCAACAAAATTGACAGCAGGCGAACACGACCTTTCAAAAATTCT
TAATAGTCCGAGAAACCATTTTAATGAGGAGTTTAAGGATTTAAGAGATTATATATATAA
TACGATGTATAAGAAATGCCCCATACATATTGGTAATCCAAACCGTATGGGACTAAACAG
AATGTATGCATTGGACTTGGCAAAGGAGATGGGACTTAAAGTTCCTGAATATGCTGTCAT
TACCAACTATAATCAGCTGGAGAAATTGAACAAGATAAGTGATAGGTTTGTATCAAAAGC
TATCAGTAATGGCATATACGACTTCTTTGGACACGATGCATATTACACTTATACAGAAGC
TCAGGACAAAGCTGATTTTGCCAATAAAAATATAAAACTATTTCCTTCTTTGGTAATGAG
TTTGGTGAAAAAGAGTTTTGAGATTCGCTCCTTCTATCTACATGGAGAATTTTATTCAAT
GGCAATTTTCTCACAGAGAAACAAGCAGACTTCTGTTGATTTTAGAAAGTATTGCACAGA
ACTTCCCAATAAGAACGAGCCATTTAAACTTCCTGATGACATCGAAGAGAAACTTGACAA
GCTATATAAGAAGTTGGACTTAAATACAGGCTCCGCCGACTTTATAGTTGACAAGGAGGG
TAACTATGTTTTTTTGGAGATTAATCCTGTTGGACAGTTCCAAATGACCAGCTTGCCATG
TAACTATAACTTGGAACAAAAAATAGCAAATTATCTAGTATATGGAGATTGAAAAAATAG
AATTGAGTGACAACGAAATGGAGAATCTTCCTTTATTCTTTAAAACGATTTATCACAATC
TTCTGATAGATCCGAACTTTGAAGAGAAACTGATGATGTATAATCCTGAGACCAAATTCA
AGGAAATGAGATCTGCGATTCCCCAAAGAACACTTCCGTTATTTTATAACTGTGAAAAAA
TAAATAAAGATGGACAAGTATTATAATCAATATTTTATATTGTCTTCAAGTTGCGCCTTA
ACCAAAGGTGCAAAGCGGACTCTGATACAAGATTTCCAAAGAAGCAATGCCGATTTTGTG
CCTAATGACTATTTTAGCTTGTGTAACTTGCTAAACAGACATAAAATTTCTGATGTTGCC
AATGGGATAGAGGAAGGCTCGTTGCCAGACTATTATCAATTTGTAGATTTCATGATAGAA
AAAGAGTATGCTTTTCTCTCTGATAATCTTCAAACATTCCCTGAGATTTCATCTGAATTG
TATGAGGGAGAAAATGAAATTAATGATGCTATTATTGACATTGATGAAAATAGCATCAAG
GTGGAGAAGTTGGATATTTTTTtGAAGGAATTGAAGAAGTTGCATTGTACAGATTTGCAA
GTGAAAGTTTACAAATATTCTGACCTAAGCAAACTTCATTATCTTCTAAATAAGATTTGT
AATCATATCTTCTATTATGTGGAGTTACATCTAAGCTCATCCGAACAGATTACTTATGAA
GACTGTTGCAATATTATATTGAACTATCCGTCGGTAACCAACATCTATCTATATGGTGCA
ACCTCAAATAGAAGCTTGGATTATAATGAGAATACAGTGGGATGCTATCCTCTTAAAATG
GGGACAGTATATTACGTGGCAGCCAATTTGGATAATAACAACTGTGGTTGCATCTCAGAT
TATTCAAAAATCTACAGAGATGCAGGATTCTATAAGATGAGCCACGTTCATAATTCTTGT
TTATACAAGAAGGTTTCCTTGGATAAGGATGGTTATGTCAGAAATTGTCCCTCCATGTTG
GAGAGATATGACTTGTCTGACGGTTTGGAAAAAATAATAAAAACGCCAGCTTTCAAAAAA
TATTGGAATATTACTAAAAAGGAAGTCGAAAGTTGTAAGGATTGTGAATTCCGATATAAT
TGTCTTGATTGTAGAGCACATACAAAAAATGGACTGTTCGGCAAGCCCATTACATGCAAG
TATAATCCTTTTATAGCAAAAAAaGAGTAATGAATATCGTAAGAGCAATGAACGAAATAG
GGGAAAGACTTAAAAGATTTCCTTGTTACATTCAATTTGATATGATGGATTGCGGACCAG
CTGCTTTGGCTTCAATCGCTTCGTATTATGGTAAAGAATATGGTATTCCAGAACTACGAG
GATATTGTTTCCTTACTAAGGATGGTGTAAGTCTGTTGGGAATAGAAGATGCTGCGAGAA
ATATCGGATTTGAGACGCTGGCTGTAAAAACTTCAGTCCCAAAACTGTACAGTAAAAAGC
CTTTTCCTTGCATTCTTCATTGGGATAACGTGCATTTTGTTGTGCTTTATAACATAAGAA
AGTCAATCGTTACGGGGCAAAGATTTTTTTATATCTCTGACCCTAGTTATGGTAGGGTCA
GAGTTAATGAAGATGAGTTCTGCTCACATTGGTGTGGAGCAGACGGAGAAGGTGTGGCTT
TGCTGATGACACCTGGAGAGAAATTCTACGAAATGATTCCAAAATATAGTAAAAGTCATT
ATAAGAAGAATTTTCTTTCATTCTATAAAACATTTAGAAATGAGTATTCTATTCTGTTCT
GGGGTATGCTATTTAGTAGTATTTTTGCTCTGATTTTCCCTTTCTTGACTCAGTCTTTGA
TAGACATAGGAATAGGCAGAAAAGATATCCATATTGTCTTTGTGTTCCTTCTGGCTCAAT
TATTTCTGTTTATAGGTTCAACATTGATAACTATAGTCAGAAACTGGACACTCTTGTATA
GTAATTCAATAATAAATATTGATATTATTCATGATTTTCTGGCAAAAATCATTAGGTTGC
CATTTAAGTTCTTTGATACAAAGCAGCTTGGGGACTTTACCGCGCGAATAAACGACCATA
ATAGAATTCAGACGTTCTTGACATCCAGTAGCATTACTGTCATCTTTTCTTTTCTGACAT
TTATAGTTTACTTCATTCTGTTGACATATTATGATGTAAAGATTTTGTTAGTTTACATAG
GCATAACAGCAATTGCGATAGCATGGTCTGTTGCTTTTGTAAATAAAGAAAAGAAAATTG
ATTACTCTAGATACAGAACTGATAGGGAAACGCAGCAGAATGTATATGAGATAATTAATG
GTATATCCGAGATAAAACTTAATGGAACAGAGGAATATGAATTGGGATGCTGGAAGGATA
GTCAGGTAAAGCTGTTTGGTATTGATGTCGATATTCTAAAACTCAGTCAACTTGAAAGTA
TTGGGTATGAGTCCTTTAATAAACTCAAGGATATTGTCGTCGTTTTTATGGCTGCTTATG
ATGTGATAATAGGAACCATGACACTTGGTACGTTACTTGCAATATCTTATATCATCGGCT
CTTTAAATCAGCCTATCAGCCAGATTATAGAGTTCATACGTAGTCTACAATATGCCAAAC
TAAGCTATGAACGTCTTACTGATGTACAGGCTTTGGAGGACGAGGATAAAAATACTGCTG
TCAAAATAAGTAATGATACATTTAAAATCTTTGATGGAATCCATTTAAAACATGTGGATT
TTCAATATTATGGTCCTCGTTCACCCAAGGTTATCAATGATATGACATTAGACATTCCAT
TTGGTAAGACAACGGCCATCGTTGGAGAAAGCGGTAGTGGTAAAACCACGTTGATGAAAT
TGTTATTAAAATTTTATGACAAATATGATGGCACAATACTTTATGGAAATGCGGAGTTGA
AGGATATTTCTGCTCGAAGCCTTCGTGAACATTGTGGGGTAGTTATGCAGGATGGGTATA
TCTTTTCCGATACACTTGAAAGAAACATTGCTACAGGCAAACAGCCCATTGAGCAAGAAA
AATTGAAGAAAGCTATCGACATTGCACAGTTGACAGAATTTGTTGAGAATCTCCCCCAAG
GACTCAAAACGCAACTGGGAACAGGTGGAAATGGTATTTCAGGAGGGCAACGCCAACGCA
TCCTCATTGCTCGTGCTGTATATCAGAATCCTCCTTTTGTCTTATTTGATGAAGCAACTT
CTTCGTTGGATGCCAAAACGGAGAACAAGATATATCATGATTTAGATAAGTTCCTTACAG
GTAGAACTGTTCTCAAAATCGCCCATCGTTTGAGTACTGTGAAAAATGCAGACCAAATTA
TTGTCTTGCATGAAGGAAAAATCACAGAGCGAGGTACTCATGATGAACTTATTGCCCAAA
AGGGAACTTATTATGAGTTAGTTAAAAATCAATTGGATTTAAGTAATTAATTATGGAACG
AATGAATTTTAGGATGATGCTATTTATAAGATATGGTCTTCTCATAGTATTTCTTTCAGC
AATCATTGTCTTTCTCCTATTGTGGATATTAAGAGTTGATGATAAACCTTTGCTGAATAT
GATAGTTGCATATTTTCTAAATCAATCTCTATGAAATGAGGAACTAAAACAAAGGAGTAA
GTACTTATAATTAAAATTTATGGTAGCAAGTATTCGGGTAACAAGAATACTTGCTACATT
TCTTCACAAAAATCATTTTTTCACATTGTAAAAATCCTTGGAAATGCAATTTGTAAAGAA
AACAAACTGTTAGAATAGTGATTTTTGAATAAAAGTTCATATTTCTGCAATTTTCTCCAT
GTAAGTTATAGGATATTTAGAAAAATATCGTATCTTTGTCCCCGAATTGAGGCGTTCTTT
GCATATTGCAAAATACAGAAACGAGCAGAAGTCCGCTCGTTTCCATATTGTTACCTATAT
AATATAGGCAAACGCCCAAGTTCTTGATATTCAATCAAAGTCCAAATTAGAGCGAGTTAG
AATTTTTAACACATAGATAAACCTCTCTCTTGCAGAATCGCCAGCGAAGCTTTTTTACAG
CTTTGCTGGCGATTTCTCTGTATATAATCTTACTCAATCATGTTCTTGAGTATCCATTTC
CTGAAGAATGGGTCTTCTATATTCCATAATCGAAATTTTTCGTTACGAAATTTTTCGCTA
AGATACAAAAAATGTAGAAGTTCAGAAGGTGAACTCCTCTCGGTTTCTCTTAGCAGTACA
ATCTGTGTACTGCTTTATATATTCAGGAATATCTCTTATATATTTGCGAATCTCTCTTTA
TACAAAATGACTCAATGTTTGCAGAAAATGGAACATTTTTCTGCTATTTCGCTGAAAAAT
GTTTCCTTTGCAGCCGTAATTGAATAAAAATATAAGAATTATGGCAGAAAATAGACAAGA
ATTGAACCGCAACTTGGCTCAGATGCTCAAGGGTGGTGTGATTATGGACGTAACAACTCC
AGAACAGGCAAAAATCGCAGAGGCAGCAGGTGCATGCGCAGTAATGGCGCTGGAACGTAT
TCCAGCTGATATCCGTGCAGCAGGTGGTGTTTCACGTATGAGCGACCCTAAGATGATCAA
GGGTATTCAGGAGGCTGTTTCTATCCCTGTAATGGCTAAGTGCCGCATCGGTCACTTTGC
TGAGGCTCAGATTCTTCAGGCTATAGAAATCGACTATATCGACGAGAGCGAGGTGCTCTC
TCCAGCAGATAATGTTTATCACATCGACAAGACTAAGTTCGACGTGCCATTCGTTTGTGG
TGCCAAGAACCTGGGCGAGGCGCTCCGCCGTATTGCTGAGGGTGCTACCATGATCCGTAC
CAAGGGTGAGCCAGGAACAGGTGATGTGGTTCAGGCTGTTACCCACATGCGTATGATGCA
GAGCGAAATCCGCCGCCTGGTTTCTATGAGCGAGGATGAACTTTACGAGGCAGCCAAGCA
GTTGCAGGCTCCTTACGACCTGGTGAAGTATGTTCACGAGAACGGCAAGTTGCCAGTGGT
TAATTTCGCTGCCGGTGGTGTGGCTACTCCAGCTGATGCTGCCTTGATGATGCAGCTCGG
TGCCGAGGGTGTATTCGTAGGTTCAGGAATCTTCAAGAGCGGTAACCCAGCTAAACGTGC
CCAGGCTATCGTGAAGGCTGTTACCAACTACAACGACCCTAAGATGCTGGCTGAGTTGAG
CGAGGACCTCGGCGAGGCAATGGTAGGTATCAATGAGCAGGAGATTGCTTTGCTCATGGC
TGAAAGAGGTAAGTAATAATAAATGAGATAACGGATAAAAGCCCCTCCTGCAAAAGAAGG
GGCTTTTATATTAGATAAGTATGTTATGAGAATAGCAGTATTAGCTTTACAAGGCGCTTT
TGCTGAGCACAGACAGAAGTTGGCTCAGTTGGACGTGGATAGTTTCGAGGTTCGCCAGTT
GAAGGATTGGGACCAGCCTAAGGATGGCTTGATTATTCCGGGCGGTGAGAGTACCACCCA
GGCGAAACTCTTGAATGAACTGGGATTGATGGAGCCTGTAAAGGAGGCCATTGCAGCAGG
CTTGCCTGTTTATGGTACTTGTGCCGGTTTGATTCTTCTTGCCAAGAAGATTGAGGGCGA
GCCTAGTCAGCGCATTGCTTCGATGGACATCACGGCTTTGAGAAATGCCTACGGTCGCCA
GTTGGGCAGTTTCTACATTGAGGCTCCGATGAAGGGCATCGAGGGCAATATCCCAATGAC
TTTCATCCGTGCTCCTTATATTAAAGAGGTGTGGGGAGATGCTGAGGTTCTGGCGGAAGT
AGATGGCAAGATTGTGGCTGCCCGCCAGGGTAACCAGCTGGTTACCGCCTTCCATCCTGA
ACTGAACGAAAGTCTGGAGATTCATAAGTATTTTCTGGGAATGTGCAGCAAGTAGGCTTC
ATCCTGAGATGAAACTTATTTCGTTGGCCGATGAAACAGGCTTCATGGGCACATGAAGCT
ACATAGCAAAGTATCTTAGGATACATAGCCAAGTATCTTAAGATACATGAGCAAGTATCC
TAAGATACTTTTTTATTGAATGTCTGATACTTTTTTCCGATAAATGTTTGCCGTTTACAA
ATATTCATCGTATCTTTGCATTATGAAATCTTCGTTACGTAAAACTCATAATGATGTAAA
TGCTTATGGTACAGCTAAATCCTTTTGTTATTGAAGGCTATCTTTCGCCGGAATATTTTT
GTGATAGGGTAGAGGAAACAGCTCTTCTTACCCGCCATTTGACCAATCGGTGCAATGTCG
CATTGATTGCGCCAAGACGTTTGGGTAAGTCGGGACTGATTTATAATTGTTTTCAGCAGG
AAAACATCCGTGAGCAGTATCATTGCATCTATATTGATATTTATGATACGAAGAATTTGA
ACGAATTCGTCTATGCGCTGGGCAAGGGAATCCTGACGGCACTCAAGCCAAAGGGCAGGA
AAGTATGGGAATTTTTCCTGAATATGCTCCAGTCTCTGAAGTCAACTATCTCTTTTGACA
TCAATGGAAATCCGGAGTGGAGTGTTGGTTTGGGAGATATTCAGGCTCCGGATATTACGC
TGGATGAGATCTTCGCTTATCTCGAACAGGCAGATAAACCTTGTCTGGTGGCGATAGATG
AATTTCAGACAATTGCAAACTATCCAGAGAAAACCGTTGAGGCAACCTTGCGTAAACGAA
TACAGAATTGCCACAATGCAAACTTTGTCTTTTCTGGCTCCAAGCGCCACATGATGGCAT
TGATGTTTACTTCCCTGTCACGCCCATTCTATCATAGTTCGAGTATCATGGGGTTGGAGG
CAATCAATGAGCAAACTTACCTGGAATTTGCCAATCACCATCTTGCCAGGAACAATAAAG
AGATAAGTGCAGCAGCTTTTACCTATTTATATCATCATTTCGATGGCATTACCTGGTATA
TTCAGTATGTTCTCAATATGCTTTACACTTCAATATCTGATAAGTCTTTGTTGCAGGAAG
ATGATGTCAGGATGGCGATTGATGGCATCCTTTCCCAGCAGCGTTTTGCCTATCAGGCCT
TGCTGTATCAGCTTACAGCCAAGCAGAAACTGCTTCTCATAGCCATTGCTCAGGAAGGTA
AGCCTTTTTCCCTGATGTCGCAAGAGTTCTTGCAGAAGTATCATCTTGGTGCAAGCACCG
TGCAAGGAGCTGTCAAGACCTTACTGGACAGAGACTTTATCACGCAAGATGAAGGCGTTT
ACCAATTATGTGACAAGTTCCTGGAGTTGAGCCTGAGAGCAGGTTGAGTAAGTAAAAGAT
TCGTCTGAGTAAGCGAAATGATGCGGCAGAGTGAGCCTACTGATATATCTGAATAAGCCT
ACAGATATGACTGAGCAAGCACAAGGATACGATTGAGTAAGCACAAGGATACGACTGAGT
AAGTGAAAGAATACGTTTGCTCAGGTTCAAGAAGTCGGAATATCAGGTTCAAGGAGGCTG
TTTCTAAGAGATTCCCACTAGGCTCAGCAGCTCTGCTGAGCCTAGTCAGCAGGTCTGCCG
ACTGCAGTCAGCACATCTGCCGAGCCTAGTGGCAACACCCTATAATCGTACAACTACACA
CCTTTTAGTTGTACGATAATAACCGTTTATAACAACTCCGGAAGCTGGAAGAGCTTCACG
CTGTTGCTGCCCTTGATGAGGATGTAATGGTCGTGAGGCTGGTTCGCCTTGAGCGCTTCC
TTCACTTCCTCTACATTCTGGAACTTGCGGTAGCTGCATGGAATATCCTTGAACTCATCG
CCCACCAGCCATACATTCTCCAGACCGGCTGCCTGCAACTGGTCTACTACCTTCTGGTGC
TCCTCGTGGCTCACTTCGCCGAGCTCGCCCATCTGTCCGAGAATCGCCATCTTATGAGGC
ACATCCATCACGCGGAAGTTCTCGATGGCGGCTGCCATGCTCGATGGGTTGGCATTGTAG
GCATCCACCACCAGCTTGTTGTGCGCCGTCTCTTCCAATTGCGAACGGTTGTTGCTCGGG
ATGTAGTTCTCCAGGGCATGATCTATCTGCTGAGGCTTCACATCGAAATGAAGACCGATG
GTGATGGCGGCAAGCATGTTGTCGATATTGTAAGAGCCGATGAGATGAGTCTGAACCTCA
TGCCAGTCGAAACTCTCGGTGCGCCAGCGGAACTTCAGAAAAGGCGCGCAGGAGATGACT
TCTCCCCATACATCGCAGTTCTCATCCTTGCCGTAGGTGATGAGGCGGTTGATGTTGCGT
TGCTCTGCCATCTGCATCAGATGCTCGTTGTCGGCATTGATGAAGACGAGGGCATCGTTG
GCTGCGAGGTAATCATAGAGCTCTCCCTTGGTCTTCTTCACGCCTTCGAAACTGCCGAAT
CCCTGCAGGTGGGCACGGCCTACGTTGGTAATCATACCGCAGGTTGGCTCCACGTATTCC
ACGAGTTTTCGGATGTCACCAGGATGGGAAGCACCCATCTCTACAACGGCAATCTCGTTT
TCCGGAGAGAGACGGAAGAGCGTCTTTGGTACGCCTACATCATTATTGAAGTTACCCTGG
GTGAACATCACGTTGAACTTCTCGCCGAGAACAGCAGAGACGAGTTCCTTGGTGGTGGTC
TTGCCGTTGGTTCCGGTGATTCCTACTACAGGAATATCGAAGTGGCGGCGATGCTCACGG
GCGAGTTCCTTGAAGGTGGTGAGGCAGTCCTCTACGAGGATGTAGCGCTCGTCGCCCTCC
TTGGCATACTCTTTTTCATCTACAATCACATAGGCACAGCCTTTCTCCAAAGCCATGTCG
GCAAACTTGTTGCCATCAAACGATGCGCCCTTCAAAGCCAGGAAGATGCTGCCCTCTGGG
CAGTCGCGGCTGTCAGTGGTAATCACTGGGTGCGCTTGGTAAATCTGATAGAGTTCTGAA
ATATCCATAGTCTATAACTGTTATTTTGGGTGCAAAAGTAATCTAAATTATGGACATAAC
AAACAATTTTCCCAAAAAATGATGGTAATCTCGAATATTCTTTCTATTTTTGCAGAAATA
TTCGATGAATCTTTAGAAAGTGAGGCTCTTTATGGGTAGTAGAGATGAAAAAGATAAAAC
GAAAGTAAGGAAGGAAAAGCTGGCAGGCTATTTCTATAATCTATCCCAGTTGATATTTAC
GGGAACTGGGGTTGGAGGCGTGTTGCCGTTTTTACATGGAACGGCTTCATTAGGTGATAT
TTCCGTATTAGTTTTTGGCGCAGTTGCAACAGCAGGCTTTGCGTATGCTGCCAATCGAAT
TTTAAAATATTAAAGTTATGAGCTATTTGGCATTGTTTTTTTtAGTATGCTCGATTTTCA
GTCTTGGTTTTATTGCTTGGACTTATACTAAGTCGGGTGAAAAGTGGCTTAAAGAATTGT
AGAATCATGAGCTATTTGGCATTGTTCTTTTTAGTTTGCTGTATTGTCGGTGGAAGTTTT
TTAGCTTGGTTATATACAAAACCAGGCGAAAAATGGTTGAAAGATTTGTAAAATATTAAG
CTATGGAAGTTTACAATGGACTATTGTTTTTCTTTGTGGTTGGAACAATCATAGGTGGAA
GCTTTCTTGCCTGGACTTACACAAAGCCAGGGAAAAAGTGGCTTAAGGAGTTATAATCCG
ATGGAATATACAATCAATATCAAGGGGTGCTTGATGGATTTGAGTACcccTCAGGTGATG
GGCATCCTGAACGTTACGCCCGACAGTTTCTACTCTGGCAGTAGAAAACAGACAGAAATG
GAGATAGCTCAGAGAGCTAATCAGATTATAGAAGAAGGTGGAAGCATCATTGATGTGGGC
GCTTTCTCCACCCGTCCCGGTGCCGATGAAGTATCGGAAGAGGAGGAGGGAAGACGCCTG
AAGTTCGCTTTCGACATCGTTCGCAGGGAGCAACCGGATGCTGCCGTCTCCGTAGATACC
TATCGCCCAACCTTGGCACGTAAGTGTATCGAGGAGTGGGGAGCTGACATCATCAACGAT
GTATCAGAAGGTGGAATCACAGGCATCGCCAATGTGCCGCTGGAGCAGAGACAGGAGGAA
TATCCTGAAATGTTCCGGGTGGTGGGCGAACTGAAGGTACCTTATATATTAATGTCGGTG
CAGCCTACGCTCGAAACGATGATGAAGGGCTTTGCCAGAGAGGTACAGCAGTTGCGCGAC
CTGGGAGCTAAGGACATCATCCTCGACCCGGGCTTCGGCTTCGGCAAGAATCTCATCCAG
AATTATCAGATTTATAATGAGATGGAGAAGTTGAACGTGATGGAACTTCCTGTTCTGGTA
GGCATCTCCCGCAAGAGTATGATATACAAGCTGCTGGGTGGAGATGCTACGACATCGCTC
AATGGAACTTCCGTGCTCGACACCATCGCTCTGATGAAGGGCGCCAGCATCCTCAGAGTG
CACGATGTAAAAGAAGCAGCTGAGGCTGTGAAGATAATAGAAGCAATGAAGGAGGGACGC
ACATGATAGAATTTGGCATCAAAGACTTTCTCGATATTCTCCTGGTAGCCTCGCTGCTGT
TCTATGTTTATCGTCTGATGAAGGAATCGCGCTCACTGAACATCTTCGTGGGCATCATGC
TCTTCGTGCTAATCTGGCTCTTTGTGAGTCAGATACTGGAAATGCGTCTGCTGGGTTCTA
TCCTGGATAAACTGGTGAGCGTGGGAGTCATCGCCCTCATCGTCATCTTTCAGGAGGATA
TCCGTAGATTTCTCTATGAAATCGGTTCGCAGAAAGGTATGCGCCGGCTGGTTCGCTTCT
TCCACTCCAGCAAGGAGAGCCAGAAGGAGGCTAACAAGGAGACCATCATGCCGATTGTGA
TGGCGTGTATGAGTATGGCGAAGAAATACGTAGGTGCTCTTATCGTTATAGAGCGAGGCG
TTCCACTGAAGGACATCATGGATACGGGTGAGGAGATAGACGCCAAGATTAACCAGCGGC
TGATAGAGAATATTTTCTTCAAGAATTCGCCGCTTCATGATGGAGCCATGGTGGTGAGCA
ATAAGCGCATCATGGCAGCCGGATGTATTCTGCCTGTGAGTCATAACCTCGATATTCCGA
AGGAACTGGGACTCCGCCATCGTGCCGCTCTCGGAATATCACAGAGCAGTGATGCCATCG
CCGTCATCGTATCCGAGGAGACCGGACGAATCAGCGTGGCCATCAAGGGCGAGTTCAAAC
TCCGACTCTCTGCCGAGGAACTGGAAAGCATCCTTACTCTGGAAATGATATAAGTTAAGT
GAAGAGTGAAGAACGAAGAGTGAAGAATTCATCACTTTTCCTACTACGTAAACCTTTACG
ATATGAATAATCTCCCGATTTAGCTTTTTTTACACATTTTAATCGCTGCTATTTCAAAGA
AAATGTGTACTTTTGCAAAGTCGATGTGGCAAAAAGGCGAAAAACAAGATAACAGCGCCT
TACACTTTGACAGATCTACTTAGGAAACAACAAAATATATAAAATATTAAAAaGTAAAAT
GGATTTATTACAGCAAATCGTAGCTCGCGCTAAAGCTGACAAGCAGCGCATCGTGCTCCC
TGAAGCAGAAGAGGAGCGTACATTGAAAGCAGCCGATAAAGTTTTGGCTGATGATCTCGC
AGACATCATCCTCATCGGTAACCCTGCCAATATTAAGAATCTCGCTGCTCAGTGGGGTCT
TAACAACATCGACAAGGCTACTATCGTTGATCCACAAAACAACCCTAAGACTGAGGAGTA
TGCTGAGAAGCTCGCTGAACTTCGCAAGAAGAAGGGCATGACCGTAGAGCAGGCTCGTGA
ACTCGTAACTAAGAACAACCTCTACCTCGGTTGTATGATTATCAAGACTGAGGGCGCTGA
CGGTCAGATTTCTGGTGCATTGAGCACTACTGGCGATACTCTCCGTCCAGCTCTTCAGAT
CATCAAGTGCAGTCCAGGTATCACTTGCGTAAGTGGTGCTATGTTGCTCATCTCAGACCA
GAAGCAGTATGGTCAGGATGGCGTTGTAGTAATGGGTGACGTTGCTGTAACTCCAAACCC
TACAGCAGACCAGCTTGCTCAGATTGCCTATACTACAGCTCATACAGCTCAGTCAGTGGC
AGGTATTACTGATCCACAGATTGCCATGTTGAGCTTCTCTACAAAGGGTAGCGCAAAGGA
TGCTATCAACAAGGAGACTGGCAAGAGCGTTTATATTATTGACAAGGTAAAGGATGCTGT
AGCTATCGCTAAGGAGAAGTTCCCAGAGCTTCACCTCGATGGTGAACTTCAGGCTGATGC
AGCCCTCGTTCCTGAGGTAGCTGCCAAGAAGGCTCCAGGTTCTGACGTAGCTGGTAAGGC
TAACGTATTGGTAGTTCCTAACCTCGAGGTTGGTAACATCGGCTACAAGCTCGTTCAGCG
CTTGGGTGGTGCCATCGCTATCGGTCCTATCCTTCAGGGTATTGCCCGTCCTGTAAACGA
TCTTTCTCGTGGTTGCTCTGTAGATGACATCTACTACATGGTAGCTATCACAGCTTGCCA
GGCACAGGACGCTAAGAAGGCTTAATTCAACATTCAACATTTAACATTCAACATTTAACA
TTATGAAAGTATTGGTTCTGAACTGTGGTAGTTCATCTATCAAGTACAAATTATATAATA
TGGACGATGAGTCTGTATTGGCACAGGGTGGTGTAGAGCGTATCGGTCTTGATAACGCTT
TCATCAAGGTGAAATTGCCTAACGGCGAGAAGAAGCAGATCATGCACGACATGCCTGACC
ACAAGGAAGGTGTGAACTTCGTGTTCAAGTGCTTGCTCGACCCGGAAATCGGCGCAATCA
AGGATTTGAAAGAAATTGACGCTGTAGGACACCGTGTCGTACAGGGTGGTGACAAGTTCA
AGGAGAGCGTTATCGTTGACAAGAGCGTAGAGGATGGTATCGAGGAACTTTGCGACCTCG
CTCCTGTTCACAACGCAGGTCACCTGAAGGGTATCCGTGCCGTTGACTCTTTGATGCCTG
GCACTCCTCAGGTTTGCGTATTCGACAACGCATTCCACAGCACAATGCCTGACTATGCTT
ACCTCTATGCAATTCCTTACGAGTTGTACGAGAAGTATCACGTACGCCGTTATGGTTTCC
ACGGAACATCTCACCGTTATGTTTCTAAGCGTGTTTGCGAGATTCTCGGTCTCGACCAGA
ACAACTCTAAGATCATCACTTGCCACATCGGTAACGGTGGCTCTGTAGCTGCTGTATTGA
ATGGTAAGGTATTGGATACTTCAATGGGCTTGACCCCATTGGCTGGTTTGATGATGGGTT
CACGTTGTGGTGACATCGATGCTTCTGCCGTTACCTACTTGATGGAGAAGTTGAACATGA
AGCCACAGGAGATGGCTGACTTCCTGAACAAGAAGAGTGGTGTGCTCGGTATTACAGGTA
TTTCTTCTGATATGCGCGACATCGAGAACGCTGCCAACGAGGGTAACGAGAAGGCTCAGC
TGGCTCTCCGCATGTACGAGTATCGCATCAAGAAGTACATTGGTGCTTACACTGCAGCTA
TGGGTGGCGTTGACGCAATCGTATTCACAGCAGGTGTAGGTGAGAACCAGACCGACCTGC
GCGAGGAAGCTTGCAAGAACCTGGAGTATCTTGGCATCAAGATTAACAAGGAAGTGAACG
ATAAGGTTCGTGGCGAGGAAGCTATCATCTCTACTGACGACAGTAAGGTGAAGGTAGTTG
TAGTTCCTACCGACGAGGAGATCGTTATCGCTCGCGATACAATGGAGTTGGTTGCTAATA
AGTAATCATACGCTATATATAATAAGGTGAAGACTAGAAACATAAGTGAATGGTCTTCAC
CTTTTtAAATTTTTAGAATTATGAAAACAAAGATTGTAACTTTCGGAGAAATATTGCTTA
GGATTTCTAAGCCTGGTTATCAACGTTTATTTCAGGGACATCATATGTTTGGCAATTATG
GTGGCAGTGAGGCTAATGCAGCCATTTCTTTGGCTTATTTAGGCGATAATGTAGAGTATG
TAACCCGTGTGCCATACGGTGAGATGGGTGAGGCGGCGTTGATGCATCTCAGAGAGTACG
GTCTGAATGTTTCTCATGTTGTGCGTGGCGGCGAACGTCTCGGAACTTATTATTTCGAAG
AAGCTGTAGCTATGCGCAATTCCCGTGTGGTTTACGACCGCAAAAATTCTTCTTTCTATA
CGCTGAAGCGCGGAATGGTGAAATGGGAAAAGGTGCTGGCTGATGCTGCCGTATTCCATT
GCTCCGGCATTACCTGTGCTATCAGTCGCGATGCGATGGAGTCAACTATGGATGCCATCA
AACTTGCTGTTTCTGACGGGTTGACCATTGCCTGCGACATTAATTACCGTAAGAATCTCT
GGGGATATGGTCTGGAGCCTCATGATGTGCTGTTCCAGATGATGCAGTATAGCGACATCA
TCTTTGGTGACCAGAACGAGTGGGAGGTAGCCAGCGGTGTGCCTCATATTCCTTTCGAAG
CTTTGGATGCAGACTATGAGATTGACAAGGAGGCTTATCTGGAGTATTTCCGCAAGATGC
ATCAGCTCTTCCCGAAGTGTAAGAAGATGGTGATGGCGGTAAGAAATCAGATTGCCAGCA
GTCATCATACCTTGAGCGGCTTGCTCTATGATGCTGTAGAAGATCAGCTCTATACTACAA
GAATCTATGATATTGAGCCGATTGTTGATCCGATGGGGGTTGGTGATGCCTTTATTGCTG
CTTATATTCATGCCCATCAGAAGTGGGGCGACAAGAACCAGTATTGCCTGGATTTCTCAC
TGTCAGCAAGTGCGATAAAGAATACGGTTCCGGGTGATCAGAATCTGGTTACAGAAGAGG
AAATCATCAATAACATGACTTCTTCAGGAGGTCGCATACAGCGATAACAATAAAGGGCAG
CTCATAAaGCTGCCCTTTATTGTTATGGTTGGCTTTCGCCTTCCACATATTCTTCCATAA
ACATGTGTTCGCCATCGAATACGGCGTAGGTGAACTGCCATATCCAGTCGCCCAGAATCA
TCAGTCGGGTCTTTTTGCTCAACATCAGATCCAGTTCGATGTGGCGATGGCCGAACATGA
AGTAATCTATATCCTTGTGACCTTGCATATACTGTTTGGCAAAGCGCACCAGGAACTCCT
TCTTTTCGCCCATATAAGGCTCTTCCTTTCCGTCAGCACGTTTCAGTCGGCTATGCTTAG
CCCAGTTCAAGCCTAAAGCCATTCCCCAGCGAGGATGAATCGCATTAAGGAGGCGTTGGC
AAGTATGATTTTGGAACATTCTTTTCAGAAACTTGAATTTCTTGTCTGGGTCACCCAGTC
CGTCTCCATGTGCCAGATAGAATACTTTATCGTATATCTCTATGGTCTGAGGCTTATAAT
GTACGGTAACGCCACACTCTTCCTCCAGGTAGCCATAGGTCCAGAGATCGTGGTTACCCG
TAAAGAAATGTACTTCCACTCCCATATCGGTCAACTCCGAGAGCTTACCTAAGAAGCGTG
TGTAGCCTTTTGGTACGACATATTTATATTCGTTCCAAAAGTCAAACATGTCACCCAGTA
GATAAACTGCAGCAGCCTTCGTCTTGATGCTGTCCAGGAAACGGACCAGGCGGCGTTCTT
GCATGCGGGCATGCGGAATGGCTAATGAGCCAAGGTGCGCATCTGAGAGGAAATATACAT
TTTTCATAAGCGATTCTTTTTAAATGAAGAGTAAAGAATGAAGAGTGAAGAATTCAACGC
TTTGTCTTTATTCAAAGCCGAGTTCTACGCGAGCTTCCTCGCTCATCATACTCTGATCCC
AAGCCGGTTCGAATACAAGGTTCACATTGGCCGATTTTACGCCTTCCACGCTGTCTACCT
TGCTTCTTACATCCTCCAGGATGAAGTCGGCAGCCGGGCATGAAGGGGCTGTGAAGGTCA
TGTCGAGATCTACGGTGGCATCGTCTTTCACATCTATTTTATAAATCATACCGAGGTCCC
AGATGTTGACAGGAATCTCAGGGTCGTAAACGGTCTTAAGCACATCTACGATCTTTTCTT
CTATCTTTGTCTTTTCTTCTTGTGTCATAATAATCTTTGTTTTTGCCTACAAAGATAATA
ATTATTGCAGACAAAACAAAAAGAAAAACTGTTTTTTTtCTTGCAGAAGGTCTAATATAC
CCCAAATAGACTACAATTTACCTTTATCGTGATATGAATAAAAGGCACCATCGGTTATGA
TGACATGGTCCATAAAGAAGAGGCGCATGATTTCGCAGGCTTTGGCAATCTTCTGGGTAA
GTACATCATCGGCTTTGCTTGGCTGAGGATTGTTGCTGGGATGATTGTGGCAGAAGGCGA
TAATGGTAGCGTTGTTGAGCACCGCTTCTTTTATGATGAGCCGGATATCGGTTGCCGTTT
CTGTAATGCCGCCTTTTGAGATGCAGCTCGCTTTGATGAGCTTGAAGTTCTGGTTCATCA
TCAGGAGCCATGCTTCCTCTGTATCTAAATCCTGCATCTTCGGAAGCATATAGTTGTAGA
TGGCAAGGGATGAGCCTAAGTCGGGACGTGTGCCAATCTTATCGAGAGCACGGCGCTTGC
CCAGTTCGCAGGCTGCAAGAATGGTGATGGCTTTGGCGGGTCCCATTCCTTTATATTGCG
TCAGTTCTCTGATGGACTTCTTTCCTAGCTGGTTCAGGTTGTTGTCGCAATCCTTCAGAA
TGCGTTTCATCAGGTCTACGGCACTTTCGTCAGTAGATCCCGAACCAATCAGTATACCTA
AGAGCTCGGCATTGGATAATGCTGAGGCACCCAAGCGCTCCAGTTTCTCGCGAGGCTTGT
CTTCTTCTGCCCAATTGGCAATGGTTAGTTTCTCTGCCATAATAATAACTGATTAGTAGA
TTATTATTGGCTTCTCTTTTGGCGGGGAAGTCTTATTTGTAGAAAGTCTTGTTGTATGCG
CTGAATTCGCTCTGTCCCAGTACGCATCTCTTCCACCATGCAGAAAGGAATCCGCATCCG
TAACCCATCAGCTGTGTGAAGGCAGCGCGAATGCTCAGCAAGCCTATCTTCACGCTGTGA
TTCTCTCTGCTGCTGTCGATAAACAGTGCGATGGTATAGAGAATGATGCCGGCGAGACCG
ATGCAGCCCAATGCTGCCATCGCATTGCCCAAGGTTGGGAATACGTGAACGGTGCCAAGC
ATGTATGGCAGGAAGCCGAAGAAGAGCAGAAGCAGTGTGCCTATTACGCCCACGGTGAAG
ACCATAGGAAGGAGATGCACGAGTTTGAGACTCTCTGGATATTTCTTGTAGAGATTGATG
CGGGCGATGCCACTGTTGTAGACCTGTCGCCAGAACTTGCGGAAGTCGGTGCGGCGCTTA
TGCCATACCCATGCTTCAGGGAACAGACGGCAACGGCAGCCTGCCTTGAAGATACGGATA
GAGAAATCGATGTCCTCACCGAAACGCATATTGGAAAAGCCATTCAACCTGAGATAAACA
TCCCTGCGGATGCCCATGTTGAATGAACGGGGATAGAACTTATCCATCTTCTTCTTTCCG
CCACGGATACCACCGGTGGTAAAGAAAGAAGTCATGGAATAAGAAATGGCTTTCTGAGTA
TCTGTAAATGATGAGTGCGCCTTGTCGGGACCGCCGAAAGCATCGGCTGGCTCACGGCTC
AACTCATCACTTACAGCCTTCAGATAACCTTCTGGCAAGACCACGTCGCTATCGAGTATC
AGAAGATACTCACCCTTGGCGCGCTCGGCACCATAGTTGCGACTCTGGCCCGGACCAGAG
TTCTCCTTATAGTAATAATGTATATCCATCATGTGCTCATATCGCTTGCACACCTCCTCG
CAGGAAGTCTGTGAGCCATCCTCAACGATGACAACTTCGAAGTCTTTCTCAGATTGATGA
GTCAGACTCTCTAAAAGTTCGTCCACTTCGTCAGGACGATTAAATACAGGTACTATGATG
GAATATTTCATTCTTCTTACTATTAAGGGTTAGTTTTACTCAATAAGAGCACAATCTTCC
TGTTGGAGGATGTATTACTCGCTTACACGACCGAGGTAGCTACCGTCACGGGTGTCGATC
TGGATAGTCTCGCCTTCGTTGACGAACAAAGGAACACGAACCTCAGCACCAGTCTCCAAT
GTAGCAGGCTTTGTAGCGTTGGTAGCAGTATTACCCTTTACACCTGGCTCAGAGTGAGTA
ATCTTCAAAGTAGTCTTCACTGGCATTTCAGCCAAGAGGATAGTACCATCAGTTGTATCA
GTAACCACCTCAACAACGTCACCCTCCTTCATGTACTGGCCACCAGTAACGTTCTCCTTA
GCGATAGGCACCTGCTCGAAAGTCTCCTGGTTCATGAAGATGCAACCAGTAGCGTCCTCG
TAGAGGTACTGGTAAGGACGGCGCTCAACGCGAACATCCTCCAATTTGAAACCTACCTGG
AATGTACGTTCCAATACACGACCGTCGGCAACATTCTTCAATTTTGTGTTCATTACGGTG
TTACCTTTACCTGGCTTTCTGTGCTGAAAGTCGATGCAAACCCATACTTTGCCATCCATG
CGGATGCAAGTACCAATCTTAATTTCCTGTGAATTAATCATTTCTTGTTTATCTTGAATG
TTATTATAATAATCTCAAAATCGAGTGCAAAGTTACGGCAAAAACATGAAAAATCAAAGG
AAATATCGAAAAAAACATAAATATTTAAGCTAAATTTGGTAGTTTTCTTGGTTATTTCAG
AAAATATGCGTAATTTTGCAGCCCAAAAAGGGCGTGTTTTGCACTTTTGTGAAGAATATT
AATTAAAAAaTAAATAAGAAAAATGAAAAGAACATTTCAGCCTCACAATCGTCGTCGCGT
AAACAAGCATGGTTTCCGTGAGCGTATGGCAACTAAGAATGGTCGTCGCGTATTGGCTTC
TCGCCGTGCTCATGGCCGTAAGAAGTTAACTGTATCTGACGAGCACCACGGAAAGTAATT
CCGAGGAAAGATTCGTCTGTTGACGATGACATTAAAAGCAGCAAAGATGTATTCTTTGCT
GCTTTTTGTTGTTTATAACGCCCCTTCCTTTTCTGAGATTGCTCTTTTGGGAACAAAGAT
GTTTTGTTTTTATATCATAAAAATAGGTGGTGAGAGTGCAAAAACTTTCCTTTTtATTTT
GTTCTTCCCCCAAATACTTGTATCTTTGCACCAAAAAATAATATATGACTTCATCAGAGT
TTATAAATAAGTTTAAGAGTAAGTACCTTTGGGGGAATATCGGTGCCATGATTCTGGTGC
TGGTGTTGCTCTGTGTCGGTGTCAAGTATGGCATTGATATCTATACCCATCATGGTGAGG
CCATCCGTGTGCCGGATATTCGATATAAGAATATCGATGATGCTACACATATCCTCGACG
ATGCGGGATTGGAAATTGTTGTAACGGATACGGGATATGTCCGCTCTTTGCCGCCTGATG
TCATTCTGGAGCAGACTCCGGTTTTCGGAGAAGTGGTAAAGTCGGGACATGTTATCTATG
TTACCATCAATTCAGATCATTCTCCACGTATCACCATTCCTGATGTCATTGACAACAGTT
CGTTGCGAGAGGCAATGGCTAAACTTACTGCTATGGGATTCAAACTGGGTACACCTGAAT
ATATTCCTGGCGAAGAGGATTGGGTTTATGGTATCCTCGTTAAGGGTAAGCATGTTGTAG
CTGGTGATAAGGTTTCTATCGATGATGTGCTTGTCATACAGGTTGGTAATGGTAAACGGA
GCGTTGATGATTCCATCGATGTGGTAGATCCGGTTTATCACGGCGAAGAAGATGTGATGG
AAGGCGAAGGTGACATGAGCGGAGAAACTCATGAAGACAACTTCGAGGTGGTTCCTGGAA
CGGAAGCCACAGAGCCTGCTCCTTCGCATGAACACCATCAGAAGGAAGTGGTGGAGTAGG
AGAAATGAAAAGTGAAGAGTGAAGAATTCAATAGTAATACGAATGATATTTTtAGATTAT
ATATATAATAAGGTATATGCTCCTGTAGAGGATGACTTCGGGTTTGATGATGCAGGAGAT
ATGGACGAACTGGATGATGAACTCCAGATGGAGGAAGGAAACGCTGCTTCTGGTGAAGGA
GGAGATGAACTCTATGAGCACTGGAAGGTTCAGGTGGATGCCAACCAGGATCCGGTGCGT
ATCGATAAATACCTGGCTGATAAGATGGCCTATCAGAGCCGTAACCGTATTCAGCAGGCT
GCTGATGCCGGATTCATCCATGTCAATGGTAAACCGGTAAAGAGCAACTATAAGGTGCGC
CCTAATGATCTGGTTACTCTGATGCTCGACCGTCCTCGTCACGAAACGAGTATCAAACCT
GAAGAAATCGCTATCAATGTGGTTTATGAAGACGATCAGCTGATGGTGGTCAACAAGGAA
GCAGGTATGGTGGTGCATCCGGGTGCAGGCAACTTTCATGGAACCTTGATTCAGGCGGTA
GCCTGGCATTTAAGGGATATGCCTGAGTTTGATGCCAATGATCCGGAAGTGGGTTTGGTG
CATCGCATCGATAAAGATACCAGCGGACTGCTCGTTGTGGCAAAGACTCCTACGGCAAAG
ACCGTACTGGGTAAGCAGTTCTTCAACAAGACTACCCATCGCAGTTACAATGCGCTCGTT
TGGGGCAATATTGTAGAAGATGAAGGTCGCATAGAAGGCAATATCGGCCGTGATCCGAAG
AACCGCCTCCGTATGAAGGTCTTCGATCCGGACAGCGGAATAGGCAAGACGGCGGTTACG
CATTACAAGGTGTTGGAGCGTTTCGGTTATACCACCTTGGTGCAGTGTGTGCTTGAAACG
GGCCGTACCCATCAGATTCGTGCTCACATGAAGCATATCGGTCATCCGCTCTTTATGGAC
GAAACGTATGGCGGAACAGAGATTCTGAGAGGTCAGCGCAGTAGCAGCTACAAGGCATTT
ATCCAGAACTGCTTCAAACTCTGTCCGCGTCAGGCTCTCCATGCCAAGACACTCGGCTTC
GTGCATCCTACAACCAAGCAGCAGATGGATTTTGACAGTGAGTGGCCAAATGATTTTAGA
CAATTAATAGAAAAGTGGCGCGGCTTCATCGCTGGCACCACACAAGATACATTCAAAAAT
ATTTAGTAATTATGGAAAATAGCAAGAGAACGATAGCCATCGTATGTGGTGGTGATTCTT
CTGAGCACGATGTATCATTGCGCTCAGGACAGGGTTTGTACTCTTTCTTTGATAAAGAGC
GCTACAATATTTATCTCGTCGATGTGAAGGGCACCGACTGGCATGTCGCTTTGGATAATG
GTGAGACTATCGAGATTGACAAGAACGATTTTTCTTTCGTTATGAACGGCAAGCATGTCT
ATTTCGATTATGCTTATATCACCATCCACGGACAGCCTGGTGAGAATGGTGTGATGCAGG
GCTACTTTGACCTCATCCATCTGCCATACTCTACAAGCGGTGTTCTGGTAGAGGCAATGA
CTTTTGATAAGTATGTGCTCAATAATTATCTGCGCGGTTTCGGTATAAACGTAGCAGACA
GTATCTTGCTCCGTCGCGGTGAAGCTTATGATGAAGAAGAGATTGCCAAGCGCATCGGTA
TGCCTTGTTTCGTAAAGCCTGCTGCTGACGGCAGTAGCTTTGGTGTGAGCAAGGTGAAGA
ATGCTGACCAGCTGGCTCCAGCCCTCCGTGTGGCTTTCATGGAGAGCAATGAGGTAATGA
TCGAGGGCTTCCTTGATGGTACCGAGATTTCACAGGGCATCTACAAGACAGCAGAGAAGA
CTGTTGTACTGCCAGCTACCGAAGTGGTGACCACCAACGAGTTCTTCGATTACGATGCCA
AGTATAACGGTCAGGTACAGGAAATCACTCCAGCCCGTCTCTCTCCTGAGACCGCAGAAG
AGGTAGCCAAGACCACATCCCGCATCTACGACATTCTTCATGCCAACGGTATCATCCGTA
TCGACTATATCATCTCTAAGGATAAGGATGGTAAAGACAAGGTGAACATGCTGGAGATCA
ATACCACTCCAGGTATGACCGTTACCAGTTTCATTCCTCAGCAGGTTCGTGCAGCAGGTC
TTGATATCAAGGATGTGCTCAGCGAAATCGTGGAGAATCAGTTCTAGAATAACAAACTCA
TATATGGTTCTGCGATTTTTTCGCAGAGCCATATATATATTAATAGGTATATATTATGAA
TATCCCTCAAGAATTTGATACCATCCGTCCTTGGGAGCCTGAAGATCTCCCAGAGGTATT
CGACCGTTTGCTTTCAAACGATCAGTTTAAACAAGTGCTTGCCTATCTCTATCCACAAGT
ACCTTTCGAGATGATTGCCCAGAAGTTGAAGGCATGTAAGACCAATCTGGATTTCCAGTT
GGCTTTTGCTTACGATTTTGTTCATGGCATTCTGAAGAAGGCAGCAACAGGCTGCGAGAT
GGATTGCACATCGCTCGATAATACCCGTAATTATACTTTCATCAGTAATCACCGTGATAT
CGTGCTCGATTCAGCCATTCTCGATGTCCTTCTTATCGATAACGGGTTTAAGACCACCTG
TGAGATCGCTATCGGTGATAATCTCCTTTCTCTTCCTTGGGTCAAGGACCTGGTACGTGT
CAACAAGGCGTTTATCGTAGAGCGTGCCCTGAGCATGCGACAGATGCTGATGTCGAGCAA
GCGTCTTTCCGACTATATGCATTTTGCCATCAAGGAGAAGAACGAGAACATCTGGATAGC
CCAGCGCGAGGGTAGGGCCAAGGACAGTAATGACCGCACCCAGAAGAGTATTCTGCAGAT
GATGTCGATGGGCGGTGAGGGTAGCATTATCGACCGCCTGAAACAGCTTCATCTTGTACC
GCTCTCTATCAGTTACGAATATGATCCATGCGATTTCCTGAAGGCAAAGGAGTTCCAGCA
GAAGCGCGATAATGCCGATTGGAAGAAGGGACCAATGGATGATCTGGTAAGCATGCAGAC
CGGTATCTTCGGTTATAAGGGTCATGTGCATTATCATGCAGCTCCATGTCTTGATGATTA
TCTGGACAGTCTTGATCCTGATATGCCTAAGCAGGATATATATAATAAGGTAGCCGCCTA
TATGGATGAGCAGATATTCAAGAACTATCGTCTCTATCCTGGCAACTATGTGGCTCTTGA
TTTGCTTGAAAACTCAACTGCTCATCAGGCTGAATATACTGCCGAAGATAAGGCAAAATT
TGAAAAATATATGGCTGGTCAGCTTGCGAAAA
>contig00002  length=104047   numreads=9961
TTTATCCTTTGGCGCATCAAAAACGTAGTGAAGCGCCACGGTAGCCTCTACGAATCCGAG
GTTCGGCCCCACATGACCGCCATGCTTGCTTACACGGTTCAGCACAGCCTGTCTGGTTTC
ATCAGCCACCACCTGCAGCTCCTTCAAATCCAGCTTCTTCAAGTCGGCTGGTGACTTTAT
TTTCTCAATATACATTTTCTTATAGTTTTAATTATGATTTCTGGGTGCAAAGATACGAAG
AATCCTGAAAACACGCATTACCCCAACTACAGAAAAAATGAATGATTTTCCGGAAATCTC
ATCTTGGAATATTCTTCAGGAAAACTCATCTTGGAAATCAGCCTGCTGCCTTATCCCTAT
CCTTCAGAATCACAGCCATGTTATCCAGCGCCCATTCTATCAGATGATCCATAATAGGAA
TAAGGGTTtCAGCACGGGGTGTGAGAGAATACTCCACTCTTGGCGGCACTTCGGCATAAG
CCTTGCGGGTAACGTAGCCATCAGCCTCCAACGATTTTAACGTGCTGGTAAGCATTTTCT
GCGAAATATCCGGAATCAGCTTACGCAGGGCATTAAACCGGAGGGGgCCATCCTGATGAT
ATTTCAGGGTGTAGATTACCAGTAGCGACCACTTGTCGCAAACGCGCGCCAGGACGTTAC
GGATGGGACAGTCCTGCACTACCATTTCTTTTATCATTCTTGCCATAATCTATCTTCTTT
ATATTCTACAATAATCTATAATGTTCTGCAAAACTCTACAATATTCTGCAATAGGCTACA
AAAGTAACTAATATCCGAAAAGATACCAAACATACCAAGTTAATCTAAGTTAACGCTTCA
TTTTTCTTTCTCCCATTCCCACGCAATAGTTACCTCCCAGTAACCATCTTACCCCCAAGT
GCCCTCTTGCAGGAACCGTTTTTTCGCAGTATCTTTGCAGCGCAATTCAGAAGTGAAAGC
AGAAAACAGAAGAATTCACAAAAAGAAAGAAAAAAGAAATATAAACATTTTAAAATAACA
GACAAGATGAAAGAAACAAAGATTATTGCAAAGGCTGAAAACTTCACAGCCACAGATTTT
GGCAAGATGAGTGAAATCAAGGATTACACCTTAGAGATGGGTCCTGAGATTAAGATTCCA
GGAAAGGTATTCGGAGGTCAGAGCGTGAACGCTATTGGTGGTGAGTTCTCATTCCAGAGC
TTTGCTCCTGACGCAGAGACAGGTTTCCTTCACACCCACAAGAACCACGAGGAACTGTAT
TTCTTCCTCAGCGGCAAGGGAGAGTTCCAGGTAGATGGCAAGGTATTCCCTATTCAGGAG
GGAAGCGTGGTGAGAGTAGCACCAGCCGGCAAGCGCTCTGTTCGCAACAACGGTACAGAA
CCACTCGTGATGCTCTGCGTGCAGTATAAGGCCGAAACCTTTACAGCCGAAGATGCAACC
GACGGCGTGATTCTCAACGATAAAGTGGAGTGGTAGAAACTACTCCACCACCTCCATGAT
TTCAGGATGCTCAAGCTTTTCCTGTTTCTTGAGCTTCTTCACTACTTCTGAATAACTGTG
GCGAATCAGGGCCTGGATGAAATCATCTTCCAGCGTGCCATAAAGGTTTACCTGATTCCA
ATATTTCTTATTCCAATGCCATGCGCCTTCTATTTCGGGATGCACTTCCCGGAGTTCGAG
GGCGTAATCAGCATTACATTTCATCGTAACCCACTCGGGGCGCTCCAGATCAACACAGGC
AAAGATCTTGCCCAAAATGCGAAACACCAAGGTCCGCTCATCAAAAGGAAAAGCCTCGGT
TACGAGGGGAAGCGAGAGGCAATACTCTCTAACAGATTCTATATTCATTATTTCTTCTGA
TTATTTCTGATTAAAATGTTTCTATGTTTTAGGGGACAAAGAAATTGCAAACGAGCGCAA
TGAAAGCTTGCTTTCAAATTGCCGAGTGCAGCATCTTTTCTGCAAAGATAATAAATTCTG
ATGAAACGGCAAGCCTTATTCCATAAAAACACGCAGCTTATCCGATAAAATTCCGTTATA
TTAAAATCGCTTTCTTTCCTTATCCGTAATTTTGCAGCATCATTCGCATTTTTTTGCGGC
ATTTTTTACTATAAAATTAAAAAGAAGATTATGAAACATGAATTGATCATGAGCGGCTTG
CTCTTCTTGGGAAATCAGATGATGGCAAACGCTCAACAGACAAAGACCACTACAATAGAA
AGCGTTTCTACAGAGAGTATTTCTACAGATAGCATCCAGGCGATGAAGGAAAAGCTGCGC
CAGGACAGCATCCAATGGGAGAAACAGCTCGCAGCCGTAACCATCAAGGGAACCCGCTCG
CAATTCCGCCAAAAGAACGGCGGAATCGTGGCTCGCATCTCGGGAACTTCTCTCGAGAAG
GAACCGAATGCTACGGAAGTGCTTGCCAAACTTCCCGGAATGTTCAAGAACAAGGATGGC
AAACCGCAGGCATTTATCGGCGGCTCACCCGAAATCTACATCAACGACAGAAAGGTGCAG
GATTACAGCGTGGTAGAAAACCTACCCGTTACACAGATAAAAGAGGTGAAAGTGATTCAT
CATCCCGGAGCAGAATACGGCAACAACGTAGGCTGCGTGCTGCTCATCACAACCAAGAAG
AACCTGCAAGGACTCGCCATCGTGGAGAACTCCGGCTTCCTCTTCGACTCCTTCGTGAGC
AACAACCACGACCTCGACCTTACCTACACCCGCGGCAAAATGACGTATTACGCCAAGCTT
AGCTACGCCAACTGGCAGGGGATATGGAAAGAACAGGACATCGCTACAAATTACGTAAGC
GGCAACCAGGCAGGCGATAATACTGGAAATAATGCAGGCGATAACGCCACCAACTACATC
GCCTCTTCCACCCTCGACTGCAAGCACAGCTACTACGACCGCTTCTACTGGAGCGCCGGA
GCCGACCTCGCCCTGACTGAAAAGCAAACCATCGGAGTAAAATACGATGGCTACAACATC
CATCAGCCAATGCCTTTCAAGATGACGAGCTATGCGAAGACCAACGATCACGTAGATGAT
AACGTAACGGGCAACAACAAGTTCCTCTATTACGACTGGCAGCACCACGTAAACGCCTTC
TACCAGGGCAAATACGGAGAAAAATGGAAGCTGAACTTCTTCGGCGATTTCGTGAAGCTT
CACACGGAGCAGGCTCAATTCGTGGATGAGATTTCGGAGAAGAATCTGGCGAATGGAGTT
AACGAGGAAGACGCCAGAAACAAGTTCACCCTCCTGCCGCAAAGCGATGGAACCATCTGG
GGAGCAAAGGCCCGCGCCAACTACACCATCAACGACAAGCAAACCTGGATGATGGGCGCC
GAGTACAACTACGTGAAGAGCGAATCGCGTACCGATTACACCCCTGCCGATAAGGGAACC
TCCACCCACAGCATCACCAAGGAAAATCATGCTGCCGTCTTCGCCGAGTATTCACTCGAT
TTCAAGCCCTTCTCATTAAGAGTAGGATTGAGATACGAGCACGTAGACAGCCGCCTGGAT
TATCTGAAAGATGAAACTGGAAGAACTGGAATTGGAAGTTCAGAAACTGGAACAACTGGA
ACTGGAACGCCAGGAACAGCCTCCACCGAGCCGCTTCATCGCAAATACGACAACCTCTAC
CCATCCCTCCTGCTCTCTCATCAGGCAGGCAGATTCTCCCAGTCCCTGAGCTACCGTTCT
TCCGAAATCCGCCCAACCTTCCAGGAGTTAAACACAGGCACGGTTTACGCAAACCGCTAC
ATGTGGCAGATAGGAAACAGCCAGCTGGAGCCATCCCAGCGCCACGAGTTCCAATACCAG
GCAAGCTACGGCGATCTCTTCCTCCAGGCAAGCTACACCTACGTGAAGGATTACATCACC
AGCATCATCGAACCCGATTCAGATGACCCGCAAACGGGCTACATCACCTGGACCAACATC
GACCATTGCTGGAACTGGGGCAGCTTCCTCGGCTACCGCCACCGCTGGGGCTTCTACGAG
CCACAGGTGCAGGCAGGCATCCAGCAGGGTTTCATCAAGGCCGTCAGCATGGGCAAGGAG
AAAAGCTTCCACGACCCCTACTACATCTTCAGCCTCTACAACGGCTTCCATCTTCCAAAG
GGCTGGTACCTGAACCTCTCGTTCTCCTACCGAAGCAGCGGCACCTACGATTTCCTCACC
CTCTGCAGCGTGCACAACTTCGACTTCCAGCTCTACAAGAGTTTCCTGAAAGACCGTCTC
TCGCTAAGCCTGAACGTGAGCGACATCTTCAACACCATAAGCCGAAAGACCGACGGTACC
TACGGCAACGTACGATTCCAGCAGCAGAAGTGGGAAGACACCCGAAGCGTGCAGCTCCGC
CTCACCTATCGCTTCAACCAGGCCAAGAAGCAATACCGTGGCGAGAACTCTGCCCAGGAA
GCCGTGGGACGAATGGGAGGAAAATAGAGCAGAGACTTTTTTtCGAAAAGGGGTATAATA
TTATAAATAAACTTGCATATTTTCTTAAAATATCGTATATTTGCAGCGTGATTCTTGCTT
AATTGCAATATCATCACATAAAAACAATTAAAAGTAAAGCCTATGATCGACTGTCAGATT
ATAAGAGATGGAAAGGTAGAAGGAGAGGTAAGGCAAAACGGCCTTACCTTCATCGACAAC
CATGGGATGGAACGGAGCAACCACATCGAATCGGATGCAATGGATGTTTCGCTCAAGGAG
TGGCATTACCAGAAGTTTGGCATTATGAACCAACACTATCTTGGCAAGGCGAACAACACC
AAGTTTATCGCACAGCACGAGGTTCGACCAGCCCTGCTCTTCTCCATGCCAACCCTTGGC
AGCAGCATGAAAGAAGTGTACGGCGGTCGTGGTGCAAAAAAGGAAaTGATGTGGAAAACA
GGCGAGGCAAGCCTCTGTTTTCTAAGCGGCGAAGGTGGTGCCAACACTCACTTGAACCAG
GGCACCCAATTCGAAATCTTAAACGTGGTCATCCCGCAGCAATTCATAGAAGCGCTTATC
GAGCACGACCCGGAGGCTTTCGAGCAGCTCTCCCCTCTAACCAGCCCTACCTTCAACACC
CAGACCATCATCAAGTACAACCAACCCGCCATAGCAGCAGTCATCAAGGCGGCACGAGAC
ATCCAGCGTTCCCGCCTGTTAGGCAACCAAGCCTCCAAATACCTGGAATCGAAGATTACC
GACTGCCTCTCGGGATTCCTCCTGCCTGCCAGTCTCTTGCCAAGCGCCCAAACCTTCAGT
CTCAGCATCCGTGACAAGATACACGATGCCAAAAGCATCATCCTCACCCACTATCAGGAA
ATGCCATCACTTCACGAGTTGGCGGCAATGGTGGGCACAAACGAATGCACCCTGAAGAAA
GCCTTCAAGCAGGAGTTTGGCACCACGGTATTCCAGTATCTCTTCGATTTCCGCATGGAT
TTAGCGGTTCATTATCTCCTAGATACGAGCTTGCCGATTGCAGACATCGGAATCAAATTG
GGCTACGATTACCAGAGTCATTTCTGCACGGCATTCAAGCGGAAACACGGGGTAAGCCCA
ATGGAATTCAGATTAAGACGTGGAGTTATCGCAAGAACCTGATGATGGCTTGCAATAACT
CCATCTCCATTATCCTATTATATTATTGATAATAACATCTATCACTTCATCAAAATGATT
CTTCTTGATAAAACGGTTATTTCTTTTCATTACATCGCTCACATTAAACATATTAACCAA
ATGAGTAATAAAGAACGATTGCTTTCCTAATGGCTTATTCAACCATTCATCCTGTATTTT
AATAGTATACTCCGGAAAATGGTTTTTCGTAGAAATCAAAACCGCATAAAACATTCCATC
CTCATCCTCCTGCAACTCATTTCTAGAAATAACAAGAGCAGGATGAGGAAGAATAGAACC
GTCAGGCATTATAAACGGAACCTCAACAATTTCTCTTTGCTCAACAGAACTTACAACCAT
TTTTCTATTGATTTTTGAACTTTAGGTGAACGATAAGGCTTATATTTCTGATAATCTATC
TGAGATAAATCTGCATGGTCTGTATCATCCCAATCGGTCGTCGCAGAAAGCGTAGCAGCC
AGTTCCGCATCAGATTTTCCTGCACAATGAATTCTATGATGTTTTCTCTGATGTGTCAAC
ATATCCAAACACAACACCAAGGTTACTTTGTCATCAGACGAAGCAACAGCATCCATCACC
TGATGGCGCAAAGCATCAAGCTGATGAGCAGAAGAAGTACTAACTGTTACCGGTTCTTCA
ACCTTATCACCAGAACCTTCTTCAAATGGGTTTATATAAGGTTTTACATCCATAATCTTA
ATCGTTTAATTTCTAGATGCAAAGATACATTTTTCTCTTTAAAGTACAAAGATTATTATA
ACTTTTTTATTGTAATTGCCTCATTTATTCCTAAAATGCCAAGATAGCCCCCATTACATA
CTAACCAAAAACATATTTTTCTTTTTTTtGgATATTTTTCAATAAAATATTTGGTAATTA
CAATTTTTtATTGTAGATTTGCAGCAGATTTTTTAAAAAAAGAAGCCAATGGAAAAaGGA
CTGCTATCCCAAATATTCCATCTCTATTACGATGGTTTCAGGACGATGACCCTGGGCAAG
ACGCTCTGGGCTGTCATCCTCATCAAGCTTGCTATCATCTTCCTGGTGCTCAAGCTCTTT
TTCTTTCCAGATTTTATCAATACGAATGCCAAGAACGGAGACAAGGCTGGCTTCGTTTCC
AAGGAAATTCTGAACAGATAAGACTCTGAATCCCCGCAACCTTCACATCGAAAGAAATAC
AAAAACATTATATAATAACAATTTTAAAACCATTCAACTATGATGACAAATCTATTGTTA
GACATTACATCAGCCACCATCGACTGGTCTAGGGCGCAATTCGCACTCACGGCCATCTAC
CATTGGCTGTTCGTGCCGCTCACCCTGGGACTGGCAGTAATCATGGGCATCGCCGAAACA
TGCTACTACCGCACCAACAAGCCGTTCTGGAAGCACGTAACCCGTTTCTGGCAAAAACTC
TTTGGCGTGAACTTCGCCATGGGCGTTGCCACAGGCATCATCCTGGAGTTTGAATTCGGC
ACCAACTGGAGCAACTACTCCTGGTTCGTGGGCGACGTGTTCGGCGCTCCCCTAGCCATC
GAAGGCATCCTGGCATTCTTCATGGAGAGCACCTTCGTGGCCGTGATGTTCTTCGGCTGG
GATAAGGTGAGCCGGGGCTTCCACCTTGCCTCCACCTGGCTCACGGGACTTGGTGCCACC
ATTTCTGCCTGGTGGATTCTCGTAGCCAACGCCTGGATGCAATATCCTGTAGGACAGGAA
TTTAATCCCGACACCATGCGCTTCGAGATGACTTCGTTTATGGATGTGGCACTCTCGCCA
TTCGCCATCAACAAGTTCACCCATACCGTTACTTCCTCCTGGATCATCGGCGCCACCTTC
GTGGTAGCCGTAAGTTGCTGGTATCTACTGAAAAAGAGAGAAACCCAGCTGGCGAAGGCG
AGCATCAAGATGGGTGCCGGAGTAGGACTCATCGCCACCCTGCTGGCTGCGATGACCGGC
GACAATTCCGCCTATCGGGTGGCACAAGTGCAGCCGATGAAACTGGCTGCGATGGAAGCA
TTATATAATGGTGGAAACGGCGAAAGCCTCACGGCGATAGCAGCCGTTCACCCCTTCCAG
CAGCCCGATTACGAAAACGAACAGGAGCCAGCCATGCGCATCGCCATCCCTAACATGCTC
TCGTTCTTAGCCACCCGCACAGCCGATGGCTACGTGCCAGGCGTAAACGATATTATCAAG
GGTTACACCCATGAAGATGGCACCCGGGAACCATCCGTGCAGGAAAAGATAGCCCGGGGC
AAGAAGGCGATTGTTGCCCTGAAAACCTATCGCGAAACGAAGGCGAAAGACCAGCTCCCT
ATCTTAAAGGAGAACATGAAATACTTCGGATATGGTTACATCAAGGACGCCAAGGAACTG
GTGCCGAGCATCCCGATCTGCTTCTACGCCTTCCGCCTGATGGTGGGAGTAGGCAGCCTG
CTCATCCTCTTCTTCGCCCTCAGCCTATTCCTGGTCTATAAGAAGGAAATCGCCCAATAC
CGATGGTTCCTCATTTCCGCCATCATCATGATTCCGCTGGCTTACATCGCCTCAGAATCG
GGCTGGATAGTAGCAGAAATCGGTCGCCAGCCTTGGACCATCCAAGACCTGCTGCCAGTA
AGTGCCGCCATCTCCGACATCGAGGCAGGCAGCGTGGCCACCACCTTCTTCATCTTCCTG
GCACTCTTCACCACCATGCTTGCCGTAGAAATCAGCATCCTGGTGAAGCAGATCAAGAAA
GGACCGGAATACGAATAAAAACTTAAGATTATGAATTAACTTTATGACATTAGCATTATG
ACATACGAATTTTTGCAATCATACTGGTGGTTCCTCGTATCATTATTAGGAGCCCTGCTG
GTGTTTCTCATGTTTGTACAGGGAGCCAACACCTTGATATTCTGTTTGGGAAAAACGGAA
GAAGAGCGTCGCCTCATTATCAACTCTACGGGACGAAAGTGGGAGTTCACCTTCACCACG
CTCGTCACCTTCGGCGGAGCCTTCTTCGCCTCGTTCCCGCTGTTCTACAGCACCAGTTTC
GGCGGAGCCTACTGGCTGTGGATGATCATCCTGTTCTCGTTTGTGATTCAAGCCGTGAGC
TATGAATTCCAGAACAAGATAGGTAATTTTCTTGGACCAAAGACCTTTCAGATCTGCCTC
ATTATCAACGGCATCGTGGGTCCGCTGCTTCTTGGCGGAGCCGTAGCCACCTTCTTCAAC
GGCAGCAATTATCTGATAGACAAGGGCAATATTACCAACAGTCTACAACCCGTTATCAGC
CGATGGGCAAACGCCAGTCATGGTCTTGATGCCCTACTCGACCCATGGAACGTGGTGCTG
GGACTTGCCGTACTGATGCTAGCCCGCATCCTGGGCATGCTCTACATCAAGAACAACATC
GAGCACCAGCAGATTCAGGAGCGCTGCACCCGCCAGTTGCCATGGAATGCCCTCCTCTTC
CTATTGTTCTTCCTGCCATTCCTCATCAGATTGCTGGTAAAGGATGGATTCAGCACTTCT
TCCGGCATTACGATAGAGAGCATGAAGTATCTTCACAATCTTCTGGAGATGCCAATCTTG
CTTGTAATATTACTAATAGGTGTAGTACTCGTTCTTTTCGGCATTTTCAAGTCATCGAGG
AGCGTGCAGTATAGAAAGGGAATCTGGTTTACGGGCATCGGAACCGTGCTTACCGTGCTG
GTTCTGCTGCTGATAGCCGGCTGGAACAATACCGCCTACTATCCGTCGAACATCGACCTT
CAGAGTTCGCTCACTCTCGCCAACAGCTGTAGCAGCGAGTTCACGCTCCGCACCATGGCG
ATAGTCTCCCTCCTCATCCCGTTCGTGCTCGCCTACATCGTCTTTGCCTGGCGCGCCATC
GACCGCAAGCGCATCACGCAGGAAGAGATAGAGCAGGGAGAAGCGTATTAAAAAaGGCAG
GGAATTAAAAAaGACAAGAAAAGTGAGCCTCTTCAAAAGTCCCACAGATACCACAGATTT
ACACAGATTCATTCTTGCCATAATCGGGAGGAAAATTCCCCAAATATCCTAACAAAAAAT
CTGCGgAATCCCcCGACCGAACAGGTCCAGAATCTGTGTAAATCTGTGAAATCTGTGGGA
CAAAGAATAACACAAATaTCCtAACAAAAAAaTCTGCGAAATCCCTCGACCGAACAGGTC
CAGAATCTGTGTAAATCTGTGAAATCTGTGGGACAAAGAATAACACAAATCTCCAACAAA
AAAATCTGCGAAATCCCCCAACCGCATAGGTCATAAAATCTGTGTAAATCTGTGAAATCT
GTGGGACAAAGAAAATCCTACAGCTCTATCACTTCCAAATCATCCGGAACAAAGATTCTA
CCCTTGAAGTTCTCTGCCGCTTCACGGGTATAATTTTCTTTACGATTAGCAAGCGTTCCA
GTTGTTCCAGTTGTTCCAATTGTTCCAAATAGGTTTTCATAGGACAATACCCCTTTATAG
AGACTCTATAACTACTTAATATATAGATAGTTATATATATAAGAAGGTAGAATGGAACGC
TCAAAAAATTAATTGGAACAACTGGAACTGGAACGCTCCGCCCAACCCAACTTCTCTCTA
AAAGGCTCATAATCAATAAATTATGTAGAAATAGAGACTAAGAATTTGAAGTACAATATC
CCCATTTCAACCGCTCCGACGATGAAAAAGCCGGGAAAAGGCATCGAATAGGTGCAACTT
TTGCTCTCTCAGGCATCAAAAGACATGCAGGAACCCTTATTTCCGATGCTCTTCCCGATA
CTCGAAGTGGAGATAAATGGGGCTATTTTTCAGTATTCCGCCCTCAATTAGGGGAAATCA
TACCGTATGAAGACCTATCTTGTTGCCGATTCGGGCTATAATAAGGAACAACTGTCCAAC
ATCGCTGAAACTATCTGTCCCAACTTCCGTGAACACGAAGAAAAGAGATTGGAGAAAAAT
GTTCCGCTATCGCACGGCATCGCACGCTATCGCACAACTGATAAATCGGGATTTCGTATC
TTTGCATCGTGATTCAGAAAGCGCGCAAAATCACTTGCCCAGTTGGAGAAAAAAaTCTCC
CTAATTGGGAAAATAAAAAGGCCTGATTTAACCCGATAAAAAAaGAGCCCCCAATGCGGG
AAAAACATCGGGGGCTTTTATTTTGATATCAAAAATCCTTAGTAAGGAAACAGAAGCGGA
AGAACGAAGGTCATCACAATGCCGATGATAATCTGCAGAGGCAAACCTACCTTCACGTAA
TCCATAAACGTATAGCCACCCGCCTTCATCACCAGCGCATTAGGAGGCGTGGAGAACGGA
GAGGCAAAGCACATGCTGGCGCCCAACGTAACCGCAAAGAGGAAGGAATAAGGACTCACA
CCTACCTGCTGGGCCGCCACCAGGGCAATAGGAGCCATCAGCACAGCCGTGGCAGTATTG
CTGATAAACATCGTCATCAGAGAAGTGGTGAAGTAGATACCTGCCAAGAGAGCTGTAGGT
CCCATCGAACCCAAACTCTCTACCAGCCCCTGAGAAACCAAGGCCGAAGCACCCGTCTTC
TCAAGCGCCGTAGACATCGGCATCATGGCGGCTATCAGCACGATGCTCTCCCAGTTGATG
GTCTTGTAAGCCGCCTCCACATTCCGGAAACATCCGGCAAAGACGGTCAGCAGTCCGGCG
ATGATAACCGCCGTGACCGGAGCCACAGGAATGAAATCGAACACCATCATCGCAATCATC
AGCAGCATGATGGCAGCCGCCACAGGCGCCTTATAATCCAAGAGCACCTTGTCGGCAGTC
TTCTCTGGCTGGTCGATAACCACCCAGTTGCTCGTATCGGTAGCCAGATGAGCCAGATTG
GTCCATTCGCCCTGCACCAGGAGCATATCGCCCACATGCAGCTTGGTGGCTATCAGATTG
TCGGTAATATATTCATCGCCACGCTTTACGCCCAGCACGTTGATGCCGAAACGCTTGCGC
AGGTTGGCATCGCCTATGCGCAGACCGGCAAAATTAGACGTAGGCATCACCACGATTTCG
GTCAGTCCCAGGTCGTAGAAATCAATCTTCACATCCTTCATCTTCCTGAGGCCGTAATCG
CTGGCAAAGCGTTTCATCTTCTCCTCCTCACCTATTATATATAAGGTATCGTGAACCTGA
ATGGTGCTGCTGCTCTTCGCCATGTTCTGGCTCACATCCTTCACCAGTCCCAGTCGCGAT
TTCTTCTCGTTTCTTATCTCGATGATACTCACGCCATATTTCTTCTGGATGCTCAGATCC
TTCAGGGTTTTGCCCACGATATCCATCTGCTCGCCATTCTCGTCGAGGGCGGCAGAAGAG
CGTCGGCTAGGCACGATGTAGCGATGCAGATTATCGAGCAGCTGATATTCGTCTACCAGG
TCATCAAGCGATTTGCCCTGCTTCTTTTTCTTACCGCTCTGCTTTTTGCTGAGGAAGATT
TTGCTGAGCGGCATGAGCACGATGATGCCGATGGCGATGACGATGATGCCCACAGGGAAG
AAGCTGAAGAAGGCAAGCGGCTGATAACCGCTCTCTGTCAATACTTCATCGATAACCAGG
TTGGGCGGCGTACCGATGAGGGTGAGCATTCCGCCCAGACTTCCGGCAAAGGCGAGCGGC
ATGAGAAAACGCGACGACTGCATGCCCGAGCCCGCAGCTATGCTCATGATGATAGGCATC
ATGAGGGCCACCGTTCCGGTATTGCTCACGAAGGCGCCGATAAAGGAGGTTACGAGCATT
ACGAGCAGGAAGGTGATGGTTTCGTTGCCGCGCGAGAGCGCCATGAGTTTATTGCCCGTA
AGCTTGGCAAGTCCGGTCTGCATGATAGCTCCACCCACCACGAAGAGTCCTATCATCATG
ATGACGATGGGCGAAGAGAAGCCCGCCAGCGCCTCGGCAGGCGTCAGGATACCCAGAACC
AGGAGTGCTGCCAGGGCGGTAAGCGCCACGATGTCGGCCCTCACCCTGCCCCAGATAAAC
AGGGCTACCGTAATAACCAATATGATAAGTGTTGTTGTCATGTTTTTGAAAATTTTTATG
TTATAATTACTGTGTTCATTCTCTCACCTGCTGCGGCGTCATCCCGGTATGTTTCTTGAA
ATAGCGGCAGAAGAAACTGGCATCGGCAAAATGATATTCCCATGCCATCTCCTTGATGCT
CTGGGCGGAGCGCTTGAGCTGCATCTTCAGCTGGAGCACCACATACTGGTCGATGATGAT
CTTGGGCGTATGCCCCGTTACCTGCCTCACGATATTCGAAAGATACTTGGAGGTGATGTT
CATCTGCTCGGCATAATAGTTGACATCTCTCGATTTCTTGTAATCGCGTTCCATGAGCAT
CATGAAGCGGTTGAAGAGTTCCCTCACCCTGTAAGATTTCACCTCGTCGGGGCAGTTCTG
CGGATTGCGTTGCAGATATTCGTGGAACCCTATGAAGAAGGCCTTGAGCTGATAGAGTAC
CAGCTGCGGGATGCAGGTACAGTCGTGCTGCTCGAAATAGAGCCTGAGGAGGGAAAACAT
GCTGTCGATGATATGGGTAACTACGGGCGAATCCTGCCGGCATCGGTCCTCGCGCAGGGC
TGAATAAACCGTCTGTTCCAGCTGCAGACTGGCTTCGCGCAGCAGAGATGGATTATATTT
CAGCATCTCCACTTCGAAGGCAGAAGCATTCATGGCGGCACAGGCATCTCCCTCGCAGGA
AGCGGAAGACTCCATCTTCTTCACCTCTACCACATCATTCGGAAACAGGGTGATGACGGC
TCCCTCATAGAGATCCCAATCCTTATAATTCACATTCAGCACGGCCCTGCCCTTGCGGCA
AAGGAGAATGGCGCCATAGGTCAATACCTGCGGACCCTCCTGCCACTCGCTCAAATCGGA
GCAGAAAAGACTGGCCTCCTGATAACTGTTCAGTTCTGATAATTCTACCATAAATACCTT
TTATTCGCTTTTTGTGTGCAAATATACGGAAATAATGTGAGAAAAAAGAACTTTTGTTCC
GAAAAAATCCATGCGGCACGAAAAATTTAAAACGGATATTCGCCAAAATCGCCGTACCTT
TGCACCCGAATTCATGAGATAACGGAATTTTTAAAGAATAATAAAAAACAGATTTTTGAA
TGATAAAGAAAATGATGATTGCAGGCCTTCTCATCTGGGGAGGCTCTCTATGGGCTGTGG
CTCAAACCAGAATGACCATCGCCCAACTCTTCGAAAGAATCGAAGAAAACAGCAAGTCGC
TACGAACCTCGAAATCGGGCGTAGAAGCTGCCAGCATCGGAATCGAATCGGCTAAAAGCA
AGAAACTGCCCGACCTCGATGCATCCCTCTCCTTCAGTTACATCGGAAACGCCCTGATGA
CCGACCGCGACTTCAGTAACGCCCAAGGTTTGAAATCGCCCCACTTCGGCAATAATTTCG
CCTTCCAGGCACAGCAGGTGGTTTATGCTGGTGGCGCCATCAACGCAGGCATACGCCTCG
CCGAACTGGGCAAGCAGCAGGCAGAGGTGGGCGTGAAACTCACCCGTCAGCAGGCTCGCT
TCGTCGCCCTGGGACAGTATCTGGACCTCTACAAGATAGACAACCGTATCAAGGTATATG
AAAAAAaCATCGAGCTCACCCGCCAGCTTATCGCCGACATCAAGGCGAAACAAACCCAGG
GAATGGCGCTCAAGAACGACATCACCCGATACGAACTGCAGATGGAGAGCCTGAAACTGG
GACTCACTTCGCTACGCAACAACCGCAGTATCCTGAACCACCAGCTTCTGAATACGCTCG
GCATGAACCAGGGAGAACAAGGGGgACAGGAGATGCAGATTATTCCAGACGCCACGATTG
CCGACAAGGCTTACGCCAAGGATGGCGAAGCTTACTGGCAGACGGCAGGCACGATGAATT
CGCCCCTGCTGGAACAGAGCAGCAACGCCATCAGGATAGCGGAACAGAAGGAGAAGATTG
CCAAGAGCGACCTGCTGCCGAAAGTGGCCCTGGTGGCTGCCGAGAATTTTGACGGACCTA
TCCTCTTCGAGTTGCCGCCGATAGACAAGAATCTGAACGTATGGTATGTGGGCGTAGGCG
TGAAATACAGCCTCAGTTCGCTCTTCAAGAGCAACAAGCGCATCAGACAGGCTGCCGTAG
AAACCCGACAGGCAAAGGAAAACCACGCCCTGCAGGCAGAACAGCTGAACAACAACGTGC
AGGCTGCCTACGTGCAATATCAGCAAACCTACGTAGAACTGGAAACGCAACGCAAGAGCG
TAGAACTGGCGCAGCAGAATTACGAGGTGATGAACGCCCGCTATCTCAGTCAGCTGGCGC
TGGTAACCGACATGGTGGATGCATCGAACCTGAAGCTCAACGCCGAACTGAACGAGGTAG
ACGCCCGCATCAACATCGTATACGCTTATTACCGCATGAAATACGTAGCGGGAGAAATTT
AGGAAGTGAAGAGTTCATCTGCTCTTTTTCAAACAATAAAACAAACATAAATTATGAATA
AGAAGATTATCAAGAGAATATATAATGTAGTTATCATCCTCTGTTTTATAGGAGCCATCG
GCTGGTGCTTCAGCCATTTTTATCATGGTAGCGACGTGGTTTATACCGATGATGCCCAGG
TGAACCGCCACATTACACCTATCAACACGCGTGTTTCAGGATTTATCAAGGAAATCCGTT
TCTCCGACTATCAGCACGTGAAGAAGGGCGATACACTCGTCATTATCGAAGATTCAGAAT
TCCGCCTGCATGTGGCTCAGGCAGAGGCTGGTCTCCGCGGTTCTAAGGCAGGTTCTTCGG
TTGTATCAGCCAGCATGGGAACCACCACTACCAACGTGCAGACGGCTTCGGCAGGTATCG
AAGAGGCACGTGTAGACATGATGAACGCCAAGCAGGATTTTGACCGTTTTGCAGCCCTGA
TGAAGAAGGATGCGGTTACCCGCCAGCAATATGATAATGCCTACGCCCGCTATCTGGGAG
CCAAGGCACGTTATGAGCAGGCAAGCAGCCGGAAGGCAAGTGCTGCCTCGGTCCGCAACG
TACAGACCCAGCAGCTGGGCGGTTCGCGTGCCGGCGAGAGTGTGGCTGAGGCGCAGCTCA
ATCTGGCCCGTCTGAACCTTTCTTATACCGTAATCGTGGCTACCTGCGACGGCGTGATGG
GAAGGAAAGATATCCACGAGGGACAGCTGGTTCAGCCAGGACAGATGTTGGCACGCATCG
TGGACGACAACGATGTATGGGTAGTAGCCAACTATCGTGAAACCCAGATGGACGGCATCC
AGGTGGGCAAGGCGGTAGATTTTACAGCCGATGCCATTCCGGGTGTCGTATTCCATGGCA
AGGTAGAGGCACTCTCTGCAGCTGCCGGCAACGCCTACTCCATGATTCCGGTAGATAATG
CCACCGGCAACTTCGTCAAGGTAGAGCAACGCGTACCGGTTCGCATCGCCCTCACCCCAG
ATAACGACCCTAAACAGGTAGCCCTGCTCCGTGCCGGTCTGAACGTAGAAACCAAGGTTC
GCCTCAAATAGAATGTTCTATAAACTATAAATTATCAATTATTAaTTAAAAAAAaTGCCA
GGACCTCCTATGTTACAGGGACCCTTCCGCGTCCCTTCGTTCAACGGATATATTCCTCGC
CGGTTGCAGCCTTGGATTTATCTCCTCTTCGCCTTCATCTTCCTGATGTCGGGCGGAATT
TATGGAGGAGCCATGAGCCAGGTAATGGGCGAGTACAGTTTGATGAGAGAAGACGTACTC
ATGATTGTCATGTTCAACGTGGTGGGCGTGGCGATGCCATTCCCCTTCCTCTTCAAGATG
AAGTTTCATTTTACCAACCGCCAGCTTCTTCTGAATGCGGCGTTGGTAGTGGCGGCTTGC
AATTTTCTCATCATGTGGACCGATTCGGTTCCCGTGATGTGTATTCTCGCCTACATCGCA
GGTTTCTTCAAACTCTGCGGCACCTTCGAGTGTATGAGTACCATCCAGCTATGGATGACC
TCCAAGCGCGATTTTACCATCTTCTTCCCCCTGCTCTACTGCATCGTGCTGGGAAATATG
TTCCTCTCGCCTTGGGTTACCGAACACCTTATTTATATATATCAGGATTGGCGCATCATC
AACTGGACGATGACAGGCGCCCTGCTGCTGGTAGCACTCATCATGTATGTCACCACCCAC
GACTTCCGCTTCATGAAGCCCCTGCCCTTCATCAGCCTCGATTATCTGGGGTGCATTCTC
TGGTCGGCATGGATGCTGGAGTTCATCTTCTTCTTCACCTACGGCGAGCATTACAACTGG
CTCGATTCGAAGATTATGCAGATAGATGTCGTACTCTTTATCATGACCGGCTATTTCTGC
ATCCAGCGCATGCTCCACATCCGTCATCCTTTCATCGCTCCCGCGGCATGGAAGTACAAA
CGGCTTATCCCCCTGCTCATCCTCTTCGCCTTCGTAGAGTTTATGGGCAGTACGCCCAAG
GTGCTGCAGACAGCCTTTACGGGCGGCGTGCTTCATTTCGGCACGTTTACCACCAATGTG
CTCAACTTCGTAGAATGGGTGGGgTCCATCGCCGGTTGCCTCTTCTGCCTGTTCTGGTGC
AAGGTGCTCCATCAGAAATATACCCGACTGCTCACGATAGGCGTGGCAACGATGGTATGT
TATCCCGTAATGATGTATTTCCTCATCGACCCGGGACTCAACATCGAGGCACTCTATCTG
CCCATCTTCCTCAGAAGCATCGGCAACGCCATCTTCTTCTGCATGTTGACCATCTATCTG
GAAGAGCTGATGCCGTTTGAGCATTTCTTCATGGGACTGACGATGGCAGGCATCATCCGC
AACGGCCCAGTTTCGGCGATGTGCTCCGGACTCTACAGCTACGGACTTCGCCATCAGATG
GCAGAAAACATGTCGCGCGGACTGCCTTATGATGCCGGCAACCTGCTGATGATCAGCATC
CGCGAGCTCTACGGACTAACCTGTCTCATCGGCATCGGCGTGCTCATCATCTTCCTGCTT
TGGGACATCCAGCCTATCCGCAGCACCCTGAAGAAGATGCCTGCCTGGAACTTTGTGGGA
AGAAAAATGAAGAAAATTCTTGCATAATACAGAGATTTATGCTAACTTTGCAAACAAAAA
AaGTTAGCAACATGACAAAGAAAGGTAAACATACCGTATTATTTATCTGCCTGGGCAACA
TCTGCCGCTCTCCGGCAGCCGAGGGAATCATGAAGAGTCTTGTAGAAAAAGCAGGGCTTC
AGGATGAGTTTGAAATCGATTCTGCGGGCATCGGGGGCTGGCACATAGGTCAGTTGCCCG
ACAGCCGCATGCGCAAATGCGGCGCCGAGCATGGCTACAATTTCAATAGCCATGCCCGCC
AGTTTCAGAAGTCAGACTTCGCCCGTTTCGAAACCATCGTGGTAATGGACAACGAAAACT
ACCGTGCCATTACCTCCATGGCTTCTTCAGAGTCTGATAGGAAGAAAGTGGTGCGCATGG
CCGATTTTCTGACCCATCATCGTGAATACACCACAGTTCCCGATCCGTATTATGGCGACT
ATAGCGACTTCGAGCTCGTCATCACGCTTCTCGAAGATGCCTGCCAGGGATTGCTGGACA
GCATTATCGGGGAAGGGTAAAAaGTATAAATTCCTATGCAGTTTGATTTTTTAGAGAAAT
AAATCAATAAAAGTGCTATTGTTTCGCTAAAACTTTGTATCTTTGCAAATAGATTTGTTA
AAGCAATAAGATTATATTAAATTATGCCTAAAGTACTTCTCTATATAACTGCCAAAATAA
TATGGAACTTTCTGTTTTACAATACAGATTTCCATGAAAACAGAGCTCATGTTCATGTGG
GTAAACGAGGGACAGAAGAACTCTGCAAAATTTGGTTAGAGCCAAATATAGAATTGGCAA
AACAAGGTGACTTAACAGATAAGCAGGTCAAAGAAGTGATTAAGATAGCAGAAAAATACC
AATCTAAATTACTTCATCAATGGAAGCAGTTCAAGAAAGGTAAGACAATAAGAATCATTA
AAATAAAAGAGTAAGAATATGTATCAGAAAGAAGGTTATTGGGATGTAAAGCCAAAGATA
AAGGCTTTATCCTTTCCCAAAAGAGGTAAGTTTGAAGTTACCCTGCAAGATGGCCGTTCC
ATAACGATGCCTATCTCTGCATTCCCAAGCATGAAAAAAGTGCCAGTAAAAGAAAGAAAC
AACTGGTATCTCATGGGGGgTGGCTTTACTTGGGATTCTTGTCCAGAAGTAATCCATATT
GAACAGATTTTGGGCAACTATGCTAATTATGCCCACGAGCAAAATGCCTGAAACAGAATT
ATAAATATTGGGAGTATTCAGCAAATACAAAAATGCTGATATACTCCCTTTTTtCTTTTt
ATACCATTTTATACCGTAATCTCGCCCGAGCCATAGCAACGATGATGATGCTCATCATAA
ACTACGCAGAACTGGCCGGGAGCCACGCCGTGGATGGCCTCTTCTGAATGTATCATCCAT
CTGCCATCTTCGAGCTTTTCGATAGTAGCAGGATGATACTCCGGCGTATGACGAATCTTG
AAAGTTACCTTCTGCATCGCAACCTCGCGTGTGAGGAAATGGAAATCGTGGAGAGGGAAA
TCCTTCTTGTAGGCCGACTGCGGATCATAACCATGACTCACATACAGGATATTGTTCTCT
ACATCCTTCTTAATCACAAACCAGGGACCGCCGCCAAAGCCCAAGCCCTTGCGCTGGCCG
ATGGTATGAAACCACAAACCCTTGTGCTCGCCTATGCGCTTGCCCGTTTCCATCTCTATA
ACATCGCCCGGTTTCTCGCCCAGATAACGGCGGATATAATCATTATAATTTATCTGTCCC
AGGAAGCAGATTCCCTGACTGTCCTTGCGCTTGGCATTTATCAGATGCTCCTCCTCGGCT
ATCTCGCGAACCTCATTCTTGATATGATGGCCGATAGGGAAAATCGCTTTTTTCAATTGC
CAGCTCTCTATCTGAGCCAGGAAATCGGTCTGGTCTTTCACAGGATCAGGACTCGTGACA
AGCCATTTATCGCCATTTTCATCCGTTTCGGTCTGCGCATAATGCCCCGTGGCGATGAGG
TCGTAGTTGTGACCCATCTTCTCATCGAAGGCGCCAAACTTAATCAGGCGGTTGCACATC
ACGTCCGGATTAGGCGTAAAACCAGCCTTTACCTTCTCCATCGTATAACGGGTTACCTCG
TTCCAATATTCATGATGGCAGTCAACCACTTGCAGCTTGCACCCATACTTTCTAGCCACA
GCCGTAGCCATCTCCAGGTCCTCCTCCGAAGAGCAGTCCCACTCCTCTTTCTCCTCAGGA
CCAATCTTGATGTAGAAGCAATCAGGATGCAGGCCCAGCTGGGCAAACTCCCAAACCACA
ACCGAACTGTCGACGCCTCCCGAAAGGAGCACGGCAATTCTCTTATCTTTTATTTCGTCA
ATATTCAGCATATTCTTTCCTGTTTATAATATTCCGGTTGCAAAATTACGAAAAAAAaCT
GATATAATGAGCAAAGAAAGGGCTAGAAATGCATAAGAAAGAGAAAAGAAAAGCCCGCAA
AGCCTATTTTCGCTATAGAAAACACTTATAGCCGCATTCGTAGCTTTTAAACATAAAACG
AGTTTTGCTTTCGTTTTTATCTATACCTTTGCAATCGATTTCAGAAATCGATAAGAAAGA
ATGTTTTTGAAAATTCAGTATTTACATTAATAGATAAAGAAAAATGGAGATTTTAAAAAA
TCTATTTTATGGCTTCCCAGACCTTTGGGGAGGCGGAGTAGCCCACTCTGTGATGATTCT
TTCGCTGGTCATCGCCTTGGGTTTGTGTTTAGGTAAGCTCAGAGTAAAAGGTGTTTCCCT
GGGCTTGGCTTGGATTCTGTTCATCGGTCTTATCTTTGGACATTTCTCTCTCAACCTTGA
CGAGCATCTGCTCCACTTTCTCAAGGAGTTTGGCTTGATCCTCTTTGTCTACTCTATCGG
TCTGGAAGTAGGTCCGGGCTTCTTCGCTTCGTTCAAGAACGGCGGCAAGAGTCTCAACCT
GCTCAGCATGATTGTTGTGGCCCTGAGTATCATTACTACCTTAGTCATCTTCTCATTTTC
GGGAACATCCATCACCTCTATGGCAGGTATCCTTTCGGGTGCCGTAACCAACACTCCTGG
ATTGGGTGCAGCCCAGCAGGCATTCAGCGACCTGCGCCACATCGACGCCCCATCCATCGC
AGCCGGCTATGCCATCGCCTATCCTATGGGTGTGCTCGGCGTTATCCTCAGTTTCATTAT
ATTAAGGTTCGCGCTACGCGTAGACAAGCAGAAGGAAGAGGAGGAAGCTAAGCGAGGCAA
GGGACATCTTGAAGCGATGACCCTGAACACCTTCGCCGTAAAGGTTTCTAACCAGATGGT
TTTCAAAGATACCGTCAAGCAGATTCGCTATCTGCTGAAGCGCGACTTCATGGTTTCTAA
GATTATCCGTAACAACGGCGAACGCCAGGACGAGGTAGTTAACGGACAGACCGTGATAGA
AGAGGGCGACATTCTGCAGATTGTGGCTCATCCTACCGTAGAAGAACCTATCATCGCCCT
GCTCGGCGAGAAGGTTGACGTAAAGGACGAGGAATTCAGCAGCGAACTCATCAACCGCCG
AATCCTGATTACCAAGCCGGGCATCAACGGCAAGAGCATCAGCCAGTTGCAGATTAGAAG
CAACCTTGGCGCCAACATTACCCGCGTGAACAGAAATGGTGTAGACCTCATCGCAACCCC
AGACCTGAAACTCCAGTTGGGCGACCGCGTAACCGTAGTGGGCAAGGAGCTCGCCATCGC
TCATACCGAGAAGGTGCTGGGTAACCAGATGAAGCGTCTGAACTACCCTAACCTCATCCC
TATCTTCCTAGGCATCATGCTGGGTTGTATCGTAGCCAACATTCCGTTTTTCATCCCAGG
CATCAACGAGAATCTGCGTCTCGGACTTACCGGCGGCCCTCTGGTAGTAGCCATTCTGAT
AGGTTATTTCGGACCGAAATACAACCTCGTTACCTACAATACCATTTCAGCCAACCTGAT
GCTTCGCGAAATCGGAATCTGCATCTTCCTGGCTTGCGTGGGTCTCGGCACAGGCGAACA
GTTTATCCAGACCGTAGCATCAGAAAGCGGACTGACCTGGATACTCTACGGCATCGCCAT
CACCATGATACCAATCATTCTGGGCGGCATCATCGGCAAGCTCGTGTTCCACATCAATTA
TTATACATTACTCGGCGTATTGGCAGGTGCCAACACCAACCCTTCTGCCCTGGCTTACGT
ACGTGAGCAGACTTCGGCAGATGCGCCAACAGTAGGCTATGCGAATGTATATCCATTCGC
CATGTTCCTCAGAATTGTAACCATTCAGATTATTATTTTTGTATTTGGATAAACATATAT
GACAGAAAAAGAATTGAAAACCTGCGCTTGCGTAGAGGACAACTGCAACTGCAAGGAAAT
AGCAGAATCAGAACTCAGAAGAAAACTCGACTTATTATTACGTACCGGTAGCATTCTCAT
GGAGAGTGCTGCCGACACATCCCGCATCATGCGAACCATGAAGCGTGCAGCAGCTTTCCT
CGGTCTCGACGAGCGATACATGCACCTTTACATCAACTGGAACGTGCTGATGGTAAACTA
TAGCGACGAGGAGCATTCCTTCTCCAAGTTCCAGAGATGCGAGAAGCACGGCATCAACCT
CACCTCTATTTCCCAGGTAAGTAAGCTCACCTGGAAGGCCATCAAGGAAAACTATTCGCT
CGAACAGTATGAGCAGGCCCTGAACGACATCAAGGCCACCCCACGCAGCTTCACCCCTTG
GCAGGTAGCCATCGGCGGCGGTTTTGCCTGCGGCGGATTCTGCATCCAGTTCGGTTGCGA
CTGGCCAGCCTTCTTCTTCTGTTCGCTTGCAGCCATTCTGGGTTTCCGCCTGAGAATGTT
TTTGCCAACCAAGGGCTGCAACAACTATGTAGCCATCGGCATTTCGGCTTTCGTAGCCAC
TCTGATAGCCTGGTTGACCTCATTCCTTTCGCTCAACCCATCGATTGCCGAAGCGCTTCC
AGCCTTCATGCATTCAGATACCCCTTGGCATCCGCTGATGGCGTGTGCCCTCTTCATCGT
GCCGGGAGTTCCACTCATCAACTTTGTGTGCGATATGCTCGACGGATATATTGAGGTGGG
AATGGTTCGTGCCCTGAACACCCTGCTGATGATCTTCGCGATGGCGTTCGGTATCGCCTT
CGCCATCCAGGTTTGCCATATCGACAACTTTGTGAAGGATCTTACGATGACTCCTCATCA
CGAATACTGGGAGTTTGCCATCGCAGCTGCCGTATCGGCCATGGGTTTCTCTACCATCTT
CAGCATACCTCGCCGTCTGTTGCCGGCTGTAGCTGTGGGCGGTATCATCGCCGTTTGCTT
CCGCAATTTCGTCAATCTGGGTCCATCTAACGGCAACATCGGTCTCGACATGGGTCTGAG
CATCGGTTCGCTTGCCGGTTCTGCGCTCATCAGCATCATCGTGATCAAGGCGCGCCATTG
GTTCCATACCCCTCACCAATGCATCACCATTCCTAGCGTTATCCCAATGGTACCGGGAGT
TCTGATGTATCGTGCCCTCTTTGCCTTCATCGACATGCATGGCGTGGTAGGCGAAGTAAC
CGTGGGTATGAACAACCTCATCAAGGCTTCGCTCGCCATCATCTGCATCGCCCTGGGTGT
GGCAATTCCAAACGTATTCTTCCGCCGCTTCATCGCAGACAACCGCAAGCGCAAGCTGTT
GGATATGCTGGTAGAAAGAAAGAAGAAGAATGGCGAATTCGTAGATTTGCACGAAGTAGA
AATCAAATAATCATTTGGTTGGAAATCTGATTTTCATCGGATGATAACCGGATAAAAAGA
AGTAGAGATGCGATAAAACATCATTTTATTCTTCAaAAAAAGAGGATATTAAAATAAATG
TTTTATCTTTGCACCCAAATTTAGCTATCGGTTATTTCTATAGCCGATAGCTTCAATAAA
GGAACAATATGGAAATACGACAACTGAAATATTTCTTGAAGGTAGCCGAGACGCTCAACT
TCTCAGAAGCTTCGCGCAAGTTATACATCACCCAGAGCACCCTCTCACAGCAGATTTCGC
ATCTGGAACAGGAGATAGGTCTGCCTCTCTTCGAGCGCAATTCTCATGAGGTTTACCTCA
CAGAGGCGGGCAAGGAATTGAGACCTTACGCCCAAAACGCGGTCAATTCTGCCGAAGCCT
GTGTAGACCACATGAACGATCTGAAGGAAATGCTTACAGGCGAACTGAACATCGGCGTAA
CGTTCTCCTTCAGCAACATCATGTCCGAGACGCTCATCGCCTTTCTCCACGCCTATCCTC
ATGTAAAGCTCAACATCCAATACCGCACCATGCAGGAACTGATGGACGGACTGAAGAAGC
GCGAACTCGACCTCGTTCTGGCTTTCAAGCCTCTAAAGAACGAGAAGGCGGTAGACAGCC
GAGCTATTTTCAGCAACCGTCTTGCCGCCATCGTGAACGTGAATCATCCGCTGGCGCGTC
TTTCATCGGTCAAGCTTTCCGATTTGGAGCGTTACGACCTCATCCTTCCTTGCAAGGGTC
TGCAGGCACGCAACGCCTTTGAGCACATGGTAGAGGGCAAGGATTTGAACTACAAGATTA
TGGTAGAGGTGAATAATGTAAACATCATCTTCGACCTTCTGAGCCGCAGCAATCTGGTGA
CCATTCTCTCCGAATCGACCACCATTCTGCAGAACGGCCTGAAGGCGATTCCTATCGATG
CAGCCGACAACGAAATGGATGGTTGCATCCACATTCTGAAAGATGCTTACATGAAAAACT
CAGCCCAGGAGTTCATCCGCATGCTGAGCCAGTCAACATCCATCCTCGCCAACTTTGCCC
TGAAGGATATCCTGAGATAATCATCTTAACGCCTGGCGGCTTACGAGCCTATTTGCTTGC
GGCTAGAGCAGATAAAAAATCCTCGTTCGAGTTCTTTTTCGAGCGAGGATTTTTTCTTCT
TTTtACCTTTTTACCCTTTCTTTCTTGCGATGATAATTGTTACGCCAGCCAGGATAGCGA
GGATGCCTATCGCCAGCTGCAGAGAGAAACTCTCGCCGAAGACGCAGACGCCGATGATTA
CCGCTGTTACCGGCTCCAGGGCTCCCATGATGGCGGCTGGCGTGCTGCCGATGAGATTGA
TGGAGATGGTCATGAAGAAAAGCGACAATACCGTTGGCAACAAAGCCAGCTGGGCAGCAC
AGAGCCATTGTTTAGGCGTTTGAAGCATCTGTATCGGCTCGCCTGCAATAAACGAATAGA
CAAACATCGTAAGCAGTCCGAAGACTAATATATAAAAGGTAAACTTGATGTTCGACATGC
CCGGATTCTTCCATTGGTTGATGGAGATGATGTAAAGGGCATAGAGCAGGGATGAACACA
TGACGAGGGCAAAACCCGCCGTGCTCAACTTATCGTTTCCATCGCCCTGATAGAGCAATC
CTACTCCCGATACCGCCAGAAGAATGGCAAGCGAGGTAGACCACGTTACCTTCTCGTGGA
AGAAGACCGTCATCAGGATGGCTGTCATAATAGGATAAACGAAGAGGATGGTGCTGGCAA
TACCTGCCGCCATATAATGGAAACTGACATAAAGCGTGGCTGATGAGAGCGAAAACATGC
AGCCCAGCACGCCAAGACGAATCAGATGTCCCCACTTCACCTTGAAACTCTCCTTGCGGA
ACAGCATCACCACGGCAAACATCAGTACCGCCAAGAGATAACGATAGATGAGTACAGAAC
TGGAATTGAATCCGTCGCCATAGAGTTCGAGCGTGCCCAAAGGATTGGTACCATAACATA
CTGCGGCAACAATGCCCGCCGCAAAGCCTTTAACTTTATTACTGCTTGTCATTAGATTAA
ATACTATTTTTTtCTTATACTTCTTGTTATCTATCTATTTCGGGCTACAAAGTTACAGCA
AATATTCGAGATAAGCTAACAAAATCGTATAAATATATTGTAATATCTGAGAAAAAACGC
TCTTTTCTTGTGCTTTACGAAAATAAATTGTACCTTTGCAATATCTTTGAAAAAAGATAA
TCAGATGAAACATTAAAAACTAAACAAAAGAATTTATAACAATGGAACAGATTAAGAATG
ATCAGCTCACACTTGAGATTTCATCTCTCGGAGCAGAACTTCAGAGCATCAAGGATGCTA
ATGGTAATGAATATCTCTGGGATGGCGACGAGAAATACTGGAACCGCCACTCTCCTATCC
TCTTCCCTATCGTATGCGGATTGTGGAAAGACACTTATCGCACAGAGGGCAAGGAGTATC
ACCTTCCTCGCCATGGTTTCGCACGCGATACAGAGTTCAAACTCGTTGGCAAGACTGCCG
ACCGCCTCACCTTCGCGCTCATCGACAACGAAGAGACTCAGAAGAACTATCCTTACCACT
TCAACCTTGCCATCTCTTACCGCCTGCAGGGCAACGAGATTCATGTCATCTGGCACGTAG
AGAATACCGACGACAGGGAAATCTTCTTCCAGATTGGCGGTCACCCAGCATTCATGGTTC
CTGGCTGCAAGAAGGGCGAAGAAATGAAGGCTACCCTGAAACTCGACAACGAGGCTCCTG
TTCGTCTCTATGGTAACGTAGGCGGATGCATCGACCGTCAGGCTAAGGAAACCGTAGAAA
CCGACAAGGGTATCTGGGAAGTAAACGAGGAGACTTTCGCAGAAGATGCTGTTATCTTCG
ACAAGAGTCAGGTTAAGCAGGTGAGCATTCTCAACGAGCAGGGCGAACCTCATGTAACCC
TCGAGTTCAAGACTCCAGCCGTAGGTATCTGGAACCCAACAGGCAAGCACGCTCCATTCA
TCTGCATCGAACCATGGTATGGTTTGAGCGACTGGGCTGAATATGATGGCGAGTTTAAGG
ACAAGTATCTGATGAACCGTCTACAGCCAGGTGCAAGTTTCATGAGTGAATACATAATTC
GAATTGAGAAATAATGGAAGAAAAAGACAATTTGCAACTCCCCGAGAACGCATTCCGCGA
GCTGAAAGACGGGGAAGAATATAAGCCGCTGATGTCGCCTGACAAGGTTTATCCTGAGGT
GAACGGATGGTCAGTTACATGGGGAATCGTGATGGCAGTCATCTTCTCTGCCGCCGCAGC
TTATCTGGGCTTGAAGGTGGGTCAGGTGTTCGAAGCAGCCATCCCTATCGCCATCATCGC
CGTGGGCGTAAGTACCGCTACCAAGCGTAGCAAGGCGCTGGGCGAGAATGTCATCATCCA
GAGCATCGGAGCCTGTTCGGGTGCTGTGGTGGCAGGAGCCATCTTTACCCTGCCAGCCAT
CTACATCCTGCAGGCTAAATATCCGGAGATGACTACTTCGTTTATGAAGATCTTCATGGC
TTCGGCCTTGGGAGGTGTGTTGGGAATCCTGTTCCTCATTCCTTTCCGCAAATACTTCGT
AAGCGATATGCATGGTAAGTATCCATTCCCTGAAGCTACGGCTACCACACAGGTACTGGT
AAGCGGAGCCAAGGGTGGCGACCAGGCTAAGCCGCTGCTCATAGCCGGACTGGTGGGTGG
TCTTTACGACTTTATCGTAGCCAGCCTGGGATGGTGGAACGAGAATTTCACATCGCGTGT
GGTAAGTCTGGGATGCGACCTGGCTGACAAGGCGAAGCTCGTGTTCAAGGTAAACACAGG
TGCTGCCGTATTAGGTCTGGGTTACATCATCGGATTGAAGTATGCCTTCTTCACCTGTCT
GGGTTCGCTCGTAGTATGGTGGCTGATAGTTCCGGGCATGAGCGTTATCTTCCATGATAG
CGTGCTGAGCGCCTGGGATCCTAGCATCGTGAAGACCGTGGGTGCGATGAGTCCGGAGGA
AATCTTCCGTGCCTACGCCCGCAGCATCGGTATCGGCGGTATCGCCATGGCGGGTATCAT
CGGCATCATCAAGAGCTGGGGCATCATCAAGAGTGCCGTAGGTCTGGCTGCCAAGGAGCT
GAAGGGCAAGAGCGATGTGGATGAGAACGTGAAGCGTACCCAGCGCGACATCTCTTTCAA
GATTATCGCTATCGGTTCACTTGTTACCATCCTCGTAACCTTCCTCTTCTTCTGGTTTGG
CGTGATGGAGGGCAACCTTCTCTTCGCCATTATCGCCATTCTGCTCGTGGCTGCCATCGC
CTTTCTCTTTACTACCGTAGCGGCTAATGCCATCGCTATCGTGGGTTCAAACCCTGTTTC
GGGAATGACCCTGATGACGCTTATCTTCGCCTCTGTGGTGATGGTGGCTGTAGGCCTGAA
AGGTCCTGGCGGCATGCTGGCTGCCCTGATTATGGGTGGTGTGGTTTGTACAGCCCTCTC
GGTAGCAGGTTCGTTTATTACCGACCTGAAGATTGGTTACTGGCTGGGAACAACTCCTAA
GAAACAGGAGGGATGGAAATTCCTCGGTACCCTGGTGAGTGCGGCTACCGTGGGCGGCGT
GATGATGCTGCTGAACGAGACTTACGGTTTCGCATCGGGTTCGCTTGCAGCTCCTCAGGC
TAATGCGATGGCTGCGGTTATCGACCCTTTGATGAATGGCGTGGGAGCTCCTTGGGTGCT
CTATGGCATCGGAGCCGTGATAGCCATCGTGCTGACTTATTTCAAGATTCCTGCCCTGGC
TTTCGCTCTGGGTATGTTTATTCCGCTGGAACTGAACGTTCCTCTGCTCGTGGGTGGAGC
CATCAACTGGTATGTTACTTCGCGCAGCAAGGATGCCAAGGTGAACAGCGAACGTGGTGA
GAAGGGAACGCTCATCGCCAGCGGCTTCATCGCCGGTGGAGCCCTGATGGGTGTGGTTAG
CGCCCTTCTGAAGTTTGGCGGCATCGAGGTAAGTATCGCCGACAGCTGGTGGGTTAATCC
GATGTCTGAGGTTTGTTCGCTTCTGGCTTACATCTGCCTCATCGGTTTCTTTATCAGAGC
CACAAAGAAATAAAGAATAGGCTTTTTACAAATAAGACAATCGCCTGGATGCATCTGAGC
ACCCAGGCGATTTTTTATTCTATCCGAATAGTTTTTCTATCCTACGATTCCGCAGCTACG
AAATCCATCGGCTTGACGCCAAACTGCTTCTGGAAGCACTTGGCAAAATAGCTAGGACTG
CTGAAACCTACCATATAGCTGATTTCGCTGATGCGGTAGTTTCCTTCTTTCAAGAGCTTT
GCGCCCTTCTTCAGTTTCACGAGCTGGATCATCTCGTTTGGCGTAACATCGGCAAGACCG
CGAATCTTATTAAAGAGCGAAGAGCGGCTTATGCCCATCTTTTCGGCAAGAAACGCCACG
TTGAGTTCCGGATTCGCCACATTCTCTTCGATGATGCGAGACATTCGTTCCAGGAACGCA
TTATCAACCTGAGTTTGAGCTATCTCTGCTATCGGCTCAAGCGGAGTATGAGAGAACTTA
CTCCTCAACAGACGGCGCATCTCAAGAAGCTGTCTTACGCTTGCCTCAAGATACTTCATC
AAGAACGGTTTTTCTATGTAGACATCGGCTCCACAGTTCATACTCTCCGTCTTCGCCGCA
TCATCGGTCTTTGCCGTGAGCATCACGAACGGGAGATGAGAATATTCAGAATTTTCACGC
ACCCTACGGCAGAACTCCGGACCGTCCATCTCTGGCATCATCCAGTCGCTTATGATGAGC
GAAACCGGATGTTTCTCCAGTTTACGGAGCGCATCCTTTCCGTTGTCGGCGGTATAAACC
GTATACATCTTTTCGAAATGAGCCTTCACAAACTGGCGCATGTCTTCATCATCATCCACA
ATCAGCATCACCGGTTTTGCCGGTTCACGAAGCGGACAGGCAACAGCATCGCCTGCCTTT
TGAGAACCTTGCTCAACTGGAGTTTCATCTGTCAGCAGATTTTCCTCAGCAACAGTTTCT
TCTTCCTTCACCATTTCATCCGCCTTCTCTACCACAGCATCCATCTGGTTGAGCGGCAAG
GTTACGATAAAGGTAGATCCCTTACCTACTGCAGATTCTACTTCAACCATACCATGATGA
GCCTCAACGAGATTCTTCACGATGTTGAGACCGATTCCGGTTCCCGGTTTGTTGTCGCGT
GCCTGATAGAAAGCTCCGAAGATTTTCTCCTTTTCGTCAGGACTGATTCCCAAGCCGTTG
TCTTCCACCTCTATGCGGAAATGGGTTCCATTCTCCAGCAGGCGGCAGGACAAGCGTACA
TAATCCTCGGTATATTTCAAGGCGTTGCTCATCAGATTGCTGATAACCTTGGTAATGGCC
TCCTGGTCAATCATCGCCACGAGCTCATGGGCAGGATAATCTACATCAAGACGGATGCTT
TTCTGCTCGAAGGTAGGAGCAAAGCGCTCTGCCACAGCATGCATCAGCTTAGAAATGTTG
TTCAAACGGAAATGAACCTGCATGCCCTTCTGCTGCACTTTGTTGAAATCGAGCAGCTGA
TTGACGAGCAAGAGCAAACGCTGGGCGTTACGGTCAATAACAGAAAGCGTCTGCGTGATA
GTCTCACCATCGGAAAGTTTTCCGGAAACCTGTTTCCAATGCTCTTTCAGACTCTCCAAA
GGTCCGATGATAAGCGTTACCGGCGTACGGATTTCATGGGCTATCATCGTGAAGAACTGC
AGGCGGGCATCTCTCATCTCCTGATCCTGCTTGAGTTCCAACTGGTCGAGTTCTTCCTGA
TGACGGAGTTTCTCACGTTTCAACCGGCTCTGCATGAACCAGTAGATTGCGTAACCGATG
AGCAGAAGATACAGAATCTTGGCTGGCAGAGACCACCAGAACGGCGGATGAACCACAATC
TTCAGTTTTGCCTCATTCTTCGACCATACACCATCATTATTGGTTGCCTTAACCAGGAAG
GTATAGGTTCCGGCAGGAAGATTGGTATAGTTGGCACGATGCTCGTGGGTATAAATCCAA
TCCTTGTCTACTCCCTCAAGTTTGTAAGCATACTGGTTCTTCTCAGGCGATACATAGCTC
AGGGCGGCAAACGAGATATTGATGGTATTCTCGTTATGAGACAGATTGAGTTCTGCTGCA
TGACTCAGAGATTTCTCCAACTGGTCGCTACCCGCCTCTATCGGCTGACCGAAGAGTTCT
ACCGAGGTGATTGCTACAGGAGGAGCTACCTGGTTGATCTTGACGAGATATGGATAGAAG
CAATTGAAACCTCTTGTAGAACCGAAATAGATTCTGCCATCAGAAGCCAGGAGTCCGGCG
TTTGGCATAAACTGGTCGCAAGTGAGTCCGTCATATTTATTGAACAGCTGGACAGGTTCA
CCCGGCGTATATTTCACAATACCCTTGCTGGTAGAAATCCACATTACTCCCTGCGAAATG
ACAAGACTCGTGAAATCCTGACTAGGCGCATCGATGGAGATTCGGCGGAATATACCTTTT
GAAGGCAGAAATTCGCAAAGTCCTTCGCTGGTTGCGACATAGAGCTGCCCCTTTTCGCCG
ATAGCCAGACAGTTTACCTGATCACTCACCAGCGAAGTAGAATCATTCTCTACATATTTA
TACTGTTTCCAGGCATTATTCTTGTCCAAGCGCCACAAGCCGCCTCCCTGGGTAGCAAAC
CATACGTTACCCTGAGGATCTTCCTTCATATCGATGGTAAGCGACTTGAACGACTTGATT
TTGCTGAACTTCTGCTGTCCTTCATCGAAGAGGTTGGCACCATCCATCGTAGCCGCCCAG
AGCCGTTTTTTCCGGTCGCGATAAATACAATAGGCATTACCGCCCGAAGCCATTCCATCG
GTCAGGAAAACCTGCTGCGCTCCGGTAGCCATATTCATTCTGATGACACCATTGCCATAG
GTTCCCACCCACAGATCGTTTTCATCAGCAAAGAGCGCATGAACATTATACTTGCCCATA
GCCGCCTTGCCCGGATAAGAAACAAAACTGTTGGTCTGGGGATTGAAGCAGTCGAGTCCG
GCATCATCGGTAGCTATCCAGATGCGATGCTGCTGGTCTTCGAAGAATCTTCCTACCACA
TTACCGCGCAATCCGCCCAGACGGGCAGAATAAGCATGGAAACGCTCTTCAAAACTCGTA
GAAGGAAGATAATTCACACCACCATAGTAAGTAGATACCCAAATGCCACCTTCATTATCA
TCCGCAATACCATAAACAAAGCGCTCGCTCGTACTCCGGCTCGGATTGTTGACTTCCGAC
AACATGTGCCAGATACGGTTCTGAATGTCATACTGCACCAATCCATCATCGCTGGCTATG
AGAAGAGACTTGTTGTCGTTGCAGTAAAGCTGATGGATATGATGAACAGCATTACTCAAG
GTTCCGCTGATGAGCTGTTCGGCACTACCATCGGCGTTGAGCTTGTAAAGTCCGTTTTCC
CAGGTTCCGACATAAACATTGCCATCGGAAGTAGCCAGCATCGCCATGCCGTGAAACATG
GTTGCATCGCCCTTCAGAGGGAATGCTTCAAACTGGTCGGTCGACTTGTTGAGATGATAG
ATGCTGGCTTCACCCTGGTTACAGAGCATCCATACCTGGTTGTTGGCATCAACCAGCGTA
CATTTCACTTTACCCTGAATATTCTTCATCGGATACTGATGCAGTTCGTGAGTAGTCCGA
TTGTATCTGAACACGCCCTGTCCGCTAGTAGAAATCCAAACATTCTGATCGCCGTCAAGC
GAAAAATTAAGGACAGGCGCCGTAATCTTATCACTCAGTTTCTGGAATTGGTCGGTTGCA
TTAGAGAACAGATAGGCTCCATTATTGCAACCTACCAGCAGTCCTTCTTCGCAAGCAGTA
AGGGCGCTCACAAACTGGTCTACAGTCGTAAAGGGATTATAATAGGTTCTGACATCGTAT
CCGTCAAAACGGCACAATCCGTTGTCTGTACCAAACCACATGTATCCCTTGGAACCTTGA
ACCACGCTACGCACAGCATTACTCGGCAAACCATTATCCATCGTGATAGAGCGCACCATA
GGGTCGATAGCAGCCAATTGTGCACCCGAGTTGGTTTGCGTTACCGAATGTGGCTGCGCC
TGAATATCCGTAGCCCCTTTCGAAACGAAGGCTGTCGGTACCTGCGCCTCAGCCCCTACA
GGCATCATCATGCAGAGCACAGAAACCATTAGAGTAGATATCTTTCTCATTATATGAGTC
TTTATTTTCTGTTGTTAGATAATTTAATGCCGCAAAATTACAAAAATATAACGAGAAATA
CAACAAAAAGAACAAAAAAaGCCCCGAAACAAGCAAATAGCTACTTTTtAAAAGTAAGAC
TATCCGTTTGCTTCAGGGCAAAACTTAAATAATGATTCAAGTGAGAAGTTTCACTATCAA
CAGATTGAAACCAGAATTACTTGCTCTTTACATCGCTCCATTTAGGCGGTTTCACACCCA
GCAGATTCTTCACGAAGAAATCGTAACGCTTGTGCTCGCCATAGAGTTCGCCCATGGTAT
GATGGGCTCCAGGAATCACCACGAGTTCGAAATCCTTGTTCGCCTTTTCCAGCGCATTCA
CTACCTGATAAGTGCTCGAAGGATCTACGTTGTCATCTATCTCGCCTACCACCAGCATCA
ACGGGCGCTCCAGCTTGTGGGCGTTCTCCACGTTGCTGCACTCCACGTAACTGGAATCGA
TAGGCCAGCTCATCCATTGCTCGTTCCACCAGATTTTATCCATCCGGTTGTCATGACAGC
CGCAGGCACTATAGGCTGCCTTGTAGAAATCGCCATGCAGCAATACGGCTGTGGTACTCT
CCTGTCCGCCTGCCGAACAGCCATAGATTGCCACATTATCAGCATCCATATAAGGATACT
TCTTGGCTGCAGCCTTTATCCAGAGTTCACGGTCAGGGAATCCGGCATCCTTCAGATTCT
TGTAGCAAACCTCCTCAAACTTCTTGCCGCGATAGGAAGTTCCCATCGCATCGAGCTGGA
CTACGATGAAACCGAGTTCAGCAAGCGAAGTGGTGTACCAGTTGTATGGCATGAAACTCT
TCGGAGTATAGGCATCGCCCGGACCCGAATAGATATACTCGATAACCGGATATTTCTTGT
TCGGATCGAAATTGGTAGGGCGCTGGATGATGCCCCACATATCAGTCTTGCCATCACGCC
CCTTAGCCACAAACACCTCAGGAGCTACCCATCCGTGCTTCTTCAAAGTAGCAATATCAG
CCGTCTCCAGAGTCTTGACGAGCTTACCGGTCTGCGCATCTCTGAGCACGGTAATAGGAG
CAGCATCCACCTTAGAATAGGTATCCAGAAGATAATGGTAATCATAGGTATATTGGGCAC
TATGATTTCCCTCTTCAGGAGTGAGCGCCACCATATTCTTGCCGTCGATACCTATTTTAT
AATAATGTACCAGATATGGGTCCTCATTCCTGTTCACGCCACTAGCCGAGAAATAGATTT
CTCCCTTCTCTTCATCCACACGCTGGATGCCACGAACAAACCAGTCGCCCTTTGTAATCT
GTCGGATAACCTTCGACTTCTGCACATCGTAGAGATACAGATGATTCCAGTTGTCGCGCT
CGCTCATCCAGAGCAGTTGCTTGCCCTCCTTGATAAACTGACGCCACAGACGACCATAGT
TCACGAAGGTATTGGCACGCTCCTCTACCACGGTACGAAGCTTGCCGGTTTCGGCATTCA
TCGCCAGCATCTGATAGAGATGATGCCCACGCTGGTTGTACTCCATCGTCACCTCCTTGC
TGTCTGGTGTCCATTGCATCCACTCCAGCTCATACTGGTTTTCTATCTGATGCTTGTCAG
CCTCCACCTTCTTTCCGGTAGCCACATCGATGATGACCGGATAGTGCTGTGGCAGGGCAT
CGCCCGGCTTAGCATACTCCTGCTTGTGGAGGATAGGCTGCAGCTGGTCGGCAGGCGAAG
ATTCTACGTAGTAGGCATAGCGTTTCTCTACCGGAACACGCTTGCATACGAAGATGTGCT
TGCCGTCTGGGCTCCATTGGATGCGGTTGCTGTAATAGCATCCGATGGTACCATCCTGAG
TAAGGATTCGCTTGGCTTCGGTATAAGGTTTTCCAGCCTCATGAACCACCACGTTGTAAC
CTTCGATGTAGGCTTCCATCTTGCCGTCGGGCGAAAGTACCGGATAAGCCTCCTTCTCCT
CGTCTACCTCCATCCAATGGCGCTCATGGCGTCTGCCAAACTGAGGTTTGTTGGCAGGAC
GAGGCTTGATGCCCAGCGCCTTCTCCAACGCTTCCTGCGAATCATAAGTCTTCATCTCAT
CCTTGTCGGCATCATAGGATACAAACTTCTTGCCCTGAGGAGTAGAAATCTGATAATGCA
GTACGTGGGTGGAATCGCACCAAGCCGATGATCGTGCCCAATGGAACACGGAATCGGCTG
AAAACTGATGACGCAGCGCATAGGCTCTGTTGTAATCTTCTAATGTGCCCTGTGCTGAAG
CTGTAGCTGCCGGCATCGCCAAAGCTGCGCTCAACAGCGAAAGAGCTAAAATCTGATTCT
TCATTATGCTTGATATTTTACTTGTTAACTTCTTTAGTTTTTTtCTCCAGTTAGGAAAAT
ATTATTTCCCAGTATAGAAATCTGTGATGCGTCGGATAGCACGCTGGCAAACCGGACAGA
AATCATCCACTTCGTTGATTCGCATACGGCAGACCTGTGCCGGACGGTAACATCCCTTGC
TCTGGTTGCCCGCCCCCTCGAACACACCAATCTTGAAGACGGCTTCGTTGAGTTTCTTCT
GCTCCTTCGCGTTTCTGATATTCTTATAATCTGGAAGTTTGGCAAGCGGCGTAGGAATTT
TCACGCCCTTCGGCATCATATCTGCCCACTTGCTCTGGAAATCCTTCAGCGTGGTAAGGT
TCGGTTCCCAAGGCTCAGTATCGCTAGGATACATCGGGTCGTACTCATCGGTACTGTACT
CATCGCCCAAACCCGCATAGCCATGACCGAACTCATGTACCAGCACCTTCTTGAACGTAG
GATGATCAGAGGTAGAAAGCGTAACCTGGTTGTAGATGCCGCCGCCACCATACGTAGGAG
AATTCACCAATACGATGATCTGCTCGAAAGGCACATTACTCAAGGAATCATAGATGCGAT
GAATCTTGCTCGTGGTGAGATAACGGTTCGAATAAAAaGTATCGTAATGAGAGCAAGCCA
TCGTATTCTTCCATTTCCCTTCGTGCGGAATACTTGGTCCCTCATCGAGCGATGGAGCCG
CAACTGCCACCACGTTGAACCTCGACTTGAGCGAAACAAAAGGTTCGCGCTCGAAGATGG
CATCTGCTGCCCGCTGCGCATCCTGATAGAATTTATCCATCTGGTCCTGGCGATAGCCCT
CGGCGATGATGGCGAGGTCAACACAGTCGGCAGCATCTCCGCTCTTCACGATGTAGCGGT
AAGGGATGCCATTCTCGCCCAATGGTCGGATGAGGATATCCTGGGGATTGATGGTATGGC
GCAGTTCTGCTGTCACTTTCTGATGCGTATCGCTCAGGGTGATGCTTACATCCACCGGCT
TCTTCGGGAACGGCACGAGGAAACTGCTCTCGAATGATTTCTGCAGATGCTTAGCCTCCT
GTGTAAGCTGCCACTCCTGGAAGAGTGTAGAGAAGGTGTTTACATAGAGCACCTTGTTGG
TACCATGTTCATACACGGTTACCTGTCCGTTTCCGTTCAGGAATTTCTCATCCAGTCTTG
TCTTTCTGCCCGCCCAGATAGGGTTGCTGTAAGCCTGTTCAAAATAGATAGCCTGGTTCA
CGCTATCGCCCGCCACGATGTAATCCAGTCGCAACGTTTTGTCTTCGAAGTTGTCTTCAA
ACTTCTGTGCCTGCATCGGCATCGCCATCATTAGGGCGAGTGATGCCGATAATAAAGTCT
TATTCTTCATAAGCGATGATATTTTTtATTTTATGCAGATGATTCTTACTTGATTCCTAC
TTCACTCTTACCTCATAAGGGAAACGGCGGGAAGATGGATCGAGCGAATGATTCGAAGGA
GCTCCCATCACCACGAGATAGAGCGCCTTGAGAGGCTGGGACTTTGGAGCCACAAGCGAA
ACCTTTCCATTCATCGCTTCGCCCATCTGACTGTAGATGCATTCATCGGTATCGGCGGTT
ACTCCCACCAATCCATAACGGTAACCGATGGTTCGTGCCATCTTGTCCTTGGATGCCTTG
AACGCCTTGCCCTCGGCATCGAGTGCTCTGAAATCTACAGTAACCTTCTTTCCTGCCTTC
GGGATTTCCAACTTGATGGCATTAAAGCCATAGTTCTCTGGAACCGAAGCTGTATCCGGA
CGGAGATAACCATTCTTCTGCTTCAGCATCCTGGTATCGAAGGTGCAGGCATAAGGTCGG
GTCTCCTTACGGGCATAACCGAAATCGAAGTTCACGAGATGACGATAGCAGTCGAACATC
TCATCATTAAACTGCTTCTGAGTCATCTTATACTTCCGCTTGTAGGTAACAACCGGGTCC
TCTCCTACTTTTCCCTCACGATAGAGCTGGGCGATGCTTTCCAAACCATGCTTCTCAGCC
CACCACTCTATCACGTATGGCGAATGATAGATGTTGTCCAGATGCAGATAACCCTTATGG
GTAAGCTGTCTGAAGGCATCAAAATGATACTTCTCGTCTGTTATCCAGTCGGGATTCACT
CTCCAGAGCATCCATTGGGATGTCATCTCGAAGAAGCCACTTCCTCCCCAGGCTTCGCCC
GTTTTGTCTGCCATAATCTGAAGTTGGAAACTGTGTCCCAACTCGTGAGCCAGACAGTTG
AGTTTCTTATCTTGAATACGGTTAGGTGTTACCCAGAGCGCTCCGATAAAGTCATCGTAA
GTTCCGCCGTAAGCGGTTCCTTCCAGCGAATAGTTCACCATCACCATCATCTTATACTTG
TCACAGATGCTACCCGGCAGAGAGAACTTCAGGGTATCGCGGAAGAAACGGTAGAACCGT
TCTACCTGAGTCTGCAGATTACCCAGATCGAATTTCATCGAATGCCCTTTGAGCGAAGGA
GGATTCTGAGGATTATCCCCAAACGGCTTTTCCCAGAAATACACGATATTCTGGGTCTGT
GCACTATGTCGCCAGCACCATCTCTCATCATCCTTGTTGAAATCATAGGGTTTCAGAGAG
TCCGGTACGAAGATGAGTTTCTGTGATGCAGAAACAGGATTTACGGGTCTGGTGGCAGGA
GCCTCAGATGGGTCCTGCTGTGCCAGGACTGCAGTAGCCCAAGGCAAGGTTGCCGCTGTG
AGTATCAGCGATAAGAAGATTCGTTTCATTTCGGTTATGATTTTTGCGTTATTTATTATT
TTTGCGTTATTGATATTTCGCCACAAAAGTACTGATAATCTAGCAAAAACGCTCGCAATA
TCGTCTAAAAAGATACAAATATCGTATTCTTTGTTCTTTTTGATGAAAGAATGCTTTCTT
TAGTATTCTTAAAAGGCTAAAACACATAGCTGATATGATGAGAGAAGCCCTATCTATCAC
CTTAAAGAATTAGATCTATGTGATTGCTGCCATATGCCAGCAAGGTTGTCGGCAATTGCC
AGCAATGTTGCTGGCAAATGGCAGCAAGATTGCCGGCATATGCCAGCAACCGCACAAATC
AAGATATTCAAACCAAATAAACGTGGATGTATGACTGTTTAAGTTATGAGTTATAGGGTA
TTAAGATAACACACCTTACGCTTCGGATATGTACGTATAAAACAATGGCAGTATCCAAAC
TACCAGCCAAATGGGTTTAGTACATTTCATTTCGTTTATGTTTAAATAAGTTTATGTTAA
GTTCCGCTTGCAAAATAACTATTTTTTCATGAGACAAACAGAAAGAATCGTTCAAAATAT
CATCAAAATAATAGATTTACGCAAAAAAaCTTGGAAGATATTACAAAAAGTAGTATCTTT
GCCAAAAGAATCTATAAAAAGAACAGATTATGAGATTATCAGAAGAACGATATATCAGCT
TACTTACCGACTTTGGTTTCAAACGTATCTTTAGCCTCAAGGCTTACCGAGATATAAAAA
aTTCGATCGATACTGCGAAGGAAGAAGGCAGAGAAGAAGGCAGAGAAGAAGGCATTGCCA
AAGAAAAGTTGGCTACCGCAAAGCGTCTTCTCGGCATGGGGCTCACACAAGAGCAAGTTG
CCCAAGGAGCAGGTCTTTCAATAGAAGATATAGAGAGACTTATTTAAACCATAATAAAAC
AAGAAAACCATCCAGTAGCATTAGTTCTATCGGATGGTTTTCTTGTTATTTAATTATCTT
AGAAAGTCTCACCATCAATACACCATGAGCAGGAATAGTTGTCTTGGTATTCTGAGCAGT
AGTACCAATATCCTTATGTTTCCAAAGATCCCTGATAACATATTTATTGGCATGAATGTT
CACCTCGTTGGCAAAATAGATAGTCTGGGCTCTCCAGTTATAGTCCAGCTTCCAAGGGAA
ATCGGTACGGTTCAGGAAGCAGACTGCCAGTTCGCCATTGCTCAGAGGCTTTGCCCAGAT
TTCCTTCTCTCCCATATCCATGAATCGGCGTCCCTGCTCGCCCATAGGGTCCTGGTCAAC
GGCAATCACTTCCTTGTTAGTCAGTATCTCATGGGTATCCTTATCCATCTTGGTCAAGTC
GTTGCCGGCCATCAGCGGAGCTGCCAGCATACACCACATAGAGAAATGAGTAATATACTC
ATCCTTGGTCATACCGCCATTACCCACTTCCAGCATCTCGGCATCATTCCAATGACCCGG
TCCAGCATACGGATAAAGATCAGCCATCTTGTCGATGACGTTGAGTACACCTACGCCACC
CCAGTCGAAGAGACATTGGTAGCAATCTCTGATATCGGCAGTAACGCGCCACAGATGTCC
GATACCCTTACCCCATTTCCAAGGTTCATGCTCGCCCCATTCGCAAATACTGAGAATGAT
AGGTCTACCAGACTCCTTGATTGCATCGCTCATAGTAGCATAAGCAGCCTGCGCATTCTG
TCCCTCATCAGAGCACCAATCATACTTCAAGTAATCTACACCCCATTTGGCATACATCAA
GGCGTCCTGAAACTGATGACCACGGCTGCCAGGGCGACCTTGACAGGTGTAGCTTCCAGC
ACAGGAATAAAGACCGAACTTCAAGCCCTTGCTATGAATATAATCAGCCAGGTATTTCAT
TCCGTGAGGAAAGCGGTCGGGATCTGCCTGAATGAAGCCAAGCGAGTCGCGTTCTACCTG
CCAGCAGTCATCAATAACAACATACTGGTATCCCGCATCCCGCATACCAGACTCTACCAT
CTTATCCGCCATATCCATAATCAGCTTTTCGCTGACATTACAACCAAACTTATTCCAGGA
GTTCCATCCCATAGGAGGAGTTTGAGCCAGAGCCAGATAAGCAGAATCAGAAACTACCTT
TGGCTTACCAAAGAACATCTGACCATTTGCCGGCTGCGCCATAGCAATCGCTAATGACGC
AGTCAATAAATACTGAAACTTCAAAATAATAAAATTAAAAAGTTATACCTAAATCAACTT
TGTACCATTAAACTTCACTTGATAAGGCCATTGTGCCAATGGCAACTGAGCCAAACTCCA
GTGTCCATCCTTTGGACCAGCAGTAACTACAAGCCACAAATGAGCCAATTGCTCGTTTTT
AGGCAACTCAAATGAAACAGAAGCATTACGATTGTCAAAGTCTGCTGTTCCAACTTCACC
ATAGACAGACTTACCCGACTCTGTTACACCAACAAAGCCAAAACGGTAACTACCACACCA
CCACCAATCACAAGTGTAATTAGGATCACCCATGATATTGTTGAAATTCACAGATACTGT
TGAACCAGTGGTTGGAACTTCCAACTTCAAAGCATTAAAACCATAGTTTTCTGGACAGTG
GCTTGGATCTACCTGTAACCAACCATCACCTATCTCATTCATATACTCTTTAGCACTTGG
AAAAGAGTTAGCATACTTACGGGTTACATCACGCACACGGTCATAATCAAAGTTTACCAA
GCGAGCATAACAATCATACATCTCATCAAGGAACTGCTGTTGAGATATTCCTGTCACATT
CTGGTATACCGCAACTGGATCCTGGTACTCTTGAGCAGCCTTCCAAAGCTTCGCCATAAT
ATCTTTTCCATGCTTCTGACTCCAATACTCTAATACATATGGAGAATGATAGATATTATC
GCCATGCAAGAAAGCTTTGTGAGTCAATCCCTTGAAAGCATCCCAATGGTAAGTTTCATC
ATCTATCCAGTTTGGATTAATCTGCCAAAGCATCCATTGTGAAGTCATCTCATAGATACC
ACCAAACGTACTATCAAATCCATGTGCTCCATCAGCCTGCAATTGCAACTGGAAGCTATG
TCCTAACTCATGGGCAACAGTATTGAGTTTTGGATCTTTCAGTCGATTAGGAGCTGCCCA
AAAAGCTCCAATGGTATTATCATAAGTACCACCATACGCAGTGCCATCCAAAGAATACTG
AAGCATCACCATCATGCGATACTTGTCAGCCTTAGAACCTTCTGTATGGAAGCCAAGGTC
ATCACGATAGAACTTATAAAATTTCTCCAACTGAGTTTTGAGATTTTCCAAGTCTACACT
CATATCAGTACCTTCCAAAGAAGGTGGAGATGCTAAGTCCTTACCAAATCCGCTCTCCCA
AAAAATGGCGAGATTTTCAGTATAAGCGGCACGATTATAACAATACTGGAAGGTATCATT
ACGCCAATCCTGACCAGAGAATTCTCTTGGACGATACAATGATTTGCCATCAGGGATAGG
ATAAGTTACTGTATAAGGGTCGTGCTCGGTATAATCAGTACATGAAGTCATGCCCAAGAG
CAAAGCCAAAGCCCCAAATATATATTTATTTTTtCTCATAAGTATTCGTTTTAATATATT
ATTTTTATCGGGAAGGTTCTTTGGCTAACCACAGGAACCTTCCCTTTTTATCTCTTTACT
CATAAGGAGCTCCATCTATCAAATTAGAGCGACGTAACTCATAACGAGGAACAGGCATCC
AATAATGTGCCCCAGCAGGAGCCTCACCATTAAATATACGATTGGCTACAACATTACCAG
TCTGATACTCCTTGTGTCCATCTCTATATTTGTAAATGATTACTCCCGTAACAGGCTTAC
TATAGCACTCTTCCATCTTCTTCCAACGGCGAAGATCAAACCAATGCTGACCTTCAAATA
CGAGTTCTATCTGGCGCTCGTAATAATAAGCATCCCAAGCTTGCTCTGTATTTGCAGCAG
TGGCAGCAGGAAGAAGGGCACGTGTACGCACCTTATTGATATAAGTCATCGCCTCATCGA
TATTGCCCAACTGGATTTCGCACTCCGCATAGTTGAGATAAATCTCAGCCAAACGAATGA
AGAACCAAGGCGTAACATGCTGGGTTGTACCGTAGTTGTCGTATGAAGGATCCAAGAACT
TACGCATAGAATAACCAGTATTGCTGGCATTCCACCACGATTCACCCTGATTACTATCCT
TACCAGTTACAACACCATCCTCAGCCGGAATGAAGGTTTCCACTTCACGGGCAGAGTTGC
CATATCCCCATTTATCACCATCCAAGATAAATGCTGCATTGAAACGGATTTCACGACCAC
CCCATGGATAAGAGGTATAACGGTCTTGCAGAACAGGCTTGGTACCATCAGCCATTTGGA
ACTTATCTACTATTTCCTGGCTTGGGTCAAAGTTTCCCCAACCTTCAAAACCATTTCCAC
TGCCACAAGGAGCTTGGAAAATATAAGAATTATTCTCTCCTGCACCATATTTAGGATCAT
AGAGTTTCTCGAAGATAACCTCAGGGTTTGTTGGATCCAGGAACAAGGCACCATAATCCT
CACTGTTACTTACCGATTTAAGAGAGTATACGCCCAAATCCATGACTGCCTTAGCTGCAT
CAGCTGCAGCTTTCCATTTTTCACGTGAAGGAGTACCGAAGAGAGGACTTGCCTTATAGA
GCAGAATTCTTGACTTCAAAGCCAAGGCTGCTCCCTTGGTAGCACGTCCCAACTCTGAAT
CATCATATTTTACGGGTAAGAGAGTGGCAGCCTCGTCCAAATCCTTACAGATGAAATCTG
CAACCTCATCCAATCCTGCACGTTTCAACTCAAATTTGTCATTGAGTTGGAAAGTCTTGT
CAACCAATGGTACACGACCATAGAGGCTATAGAGCAAATGATAGTTCCAAGCACGAAGGA
AGAGTGCCTGTCCTTTCTGGCAATTGCGCTCCGCCTCATCACCAGGCACATTATCAATTT
TCTCCAACATAAGGTTCAAACTCTTAATATAGCCATAAATTGTGCCCCAAGCATCATAAT
TGGTCTTATCCCAACCAAAACTATAGGTGTCACAGTTAAGAAGACCTGCGGTCACCGTCT
CTGAACCATAAAGGTGCTTTTGGTACACTTCTTCTGTATAATTTGAATAACGAGTACCCT
TCATGTTTTCTGCCTCAAGATTGGCATACTGAGCATTCAGATAAATCTTTGACAGAGCCA
AATCCCCCCACACAGCATCGTCGGAGTAGCTATTGAGCGGGCTCTGATCAAGTAAGCCGT
CGTCACAACTAGTCGTGAGCGAAAGCGTCATTGCTGCGAAAGCAATCGACATAATATATT
TTGTTCTCATTGTATGATCATTTATTTGTTAGAATGTGACGTTTGTACCTATGGTAACCA
TGCGTTGCAATGGATATCCAAGAATACCATTAGAGTTGATCAAGTAGCCATCGTCATTGT
AAGAAGAACCGATTTCCGGATCACAAACCTTCATCTTATCAATAGTGAAGAGGTTGTTTC
CATTGATATATACACGGAACTTCTCGATACCGATCTTTTGAGTGATACTCTTAGGTATGG
TATAGCCCAATTCGATAGACTTCAAGCGAAGGAAGGCTGCATTACGTAACCACCAGTCGG
AAGCTACACCATTCCAAGTGTCCCCATATGTCTGCTTGATAAAGGCCTTTGGCCATCGAG
CTTTCATATTTTCCTCAGGGGTATTATCTGCACGCCAACGTCCCTCATAGAAGTCTGTAA
TCATATTCATGGTTGGCTGAACAAGTTGCACAGCTTCAGCTTGACCTTGGAAGAAAACAT
TCAGGTCGATACCCTTCCAACTACCATTCAATGTCAATCCGTATAGGATTTTAGGTGTAG
CCGACTTATTGATTCGAACAGCGTCATCCCATGTAATTTTACCATCGCCATTGGTATCCT
GGTAAATCAGGTCTCCAGGCTTGGCATTATCTAGGTGAGGAGTGTTATCCACCTGCTCCT
GAGTCTGATAGATGCCCAAAGCATGATAAAGTATAAGTCCATCAATAGGATGGTTGGTTG
TACGCTGCCAGTCTGGGGTACTAGCTGCCTCATCCATATATTTCACCTTATTTTCGGCAT
AAGTAAAGTTACCAGTAACACTCCACTCGAAATCACCCTTGCGATCACGATAGGTAGCCA
CAAGTTCGATACCAGAGTTATTCACCTTGCCCAAGTTTTCATCTGGCAATACTAATCCAG
AATATGATGGAATAGAAGCATTGCGTCTAATCAAGATATCACGACGGCGAGACTGGAACC
AGTCGATATCCAATGAGAATTTGTTATTAAGGAATGTAGAGCTAATACCTAAGTTGAGCG
TATTGGCAGTTTCCCAAGTTACCAATGGATTGGCTGTTCGTGTCAGATAGAATCCTTTGT
TAATGGATCCTTTCTCTCCTGCTCCGAAGTAAGCACCAGTTTGTGTAAACTGATAAGTTG
AAAGGTACTGATACTTAGAGATATTATCATTACCCATCTGTCCCCAAGAACCACGAATCT
TCAAGAAATCCACAACATTCTTCAATGGTTTGAAGAATGGCTCGTCAGAAATAACCCAAC
CTGCAGAGAATGAAGGGAATGTACCCCAACGATGACCTGGAGCAAAATTCATTGAACCAT
CCACACGTACCGTAGCCTCGAAAAGATACTTATCCATATACGAGTAATTTATACGGCCAA
AGTAATTCATACGAGTGGTAAGGTCAGAATATCCACCATTATCCTTATCAGCAGGCACAT
CACTACCTGCAAAAATATCCATCAACTTATTTGAGAGGAAGTTTGTACGATAAGCATTAA
TGGTGTGATACTTATACTTGCTCTGCTCATAAGCCACGAAAGCCCCCACCTTATGCTTTT
CAGCAAAGGTTCGGTTATAACCCAAGCGACCGTTTAATGTAATAGTATAGTAGTAAGAAC
TCCAATCGTTCAGACTTATTTTACTAGTATCATTACGGCGATTGTTATACTCTTGCTTGG
CATTATCGTATTCGTAGAGATCGTAAGGCTGATTTATTTGTTTACCATTCTGCTGAGTAT
AGTCTAAACCAGCATATCCTTCCGCATACAAACCTTTAGTAATCAAGTCAAGGTCAACAT
GCAACTTTGGCTTAGCATTAAAGATCAAATTCTTGGAGTTGTTGGAACCAGGAGCACTCG
ACACCATGACTGCAGCATTATTAGTCAGTCCATCATAACCCGTACGTGGAAGTCCATTAG
GGAAATAAGGTGCACTACCGGGGAAGGTACTCATCAAATAAGTAAAGAGATAAGGGGTAG
AATAAATACCACGCTTACGCTCCTCCTGACGGAAATTCAAGTCAAGACTTAGCTTTACTC
TCTTATTCAGCTTTGCATCCAAATTAGAAGCAAACTGATACTGCTTATAACCATGATCAG
AATTCTTATAAATAGCATTCTGATTCATATATTGGGTTGAGAGATAATAGCTTACCTTGT
CCGAACCACCTGAGATAGAAAGACTATGTTCTGTTTTGGTAGTCCAATCCTTTGCCACTT
CGCCCCACCAGTCTGTACTTGGATAGTTGACAGGATCATCACCTGTACGATAATGTTCCA
AGGCCTCTGGAGAATAAGTAAGACCGGCCTGACCATGACGCTCATCGGCATCATATTCAT
TCACATAGTTAGCATACTGATACGAGTTAAGCATCTTAGGAATGCGAGTAGGCTGAGTAA
AAGTAAGGCTACCATTATATTGTACGCGTGTACGTCCACTGCTACCACGCTTGGTTGTTA
CCAAGATAACACCATTAGCTGCACGTGCACCATAAATGGCAGCAGAAGCATCCTTCAACA
CAGAAATACTCTCTATGTCCTCAGGATTCAAACGGCTAAAACTACGACCAGCAACACCAT
CCACCACGATAAGCGGTGAGGTATCACCCAGAGTTCCCTTACCACGTATGAGAATAGAAG
CCTCATCGGCACCTGGTTCACCACTACGGTTGTTGGCTATGATACCAGCAGTCTTTCCAG
CCAAAGTATTAGCCACATTTGTAGCTGCCACTTTCTGGAGATCATCACCCGAAATCTGGG
AAACAGAACCTGTAAGGGTTGCTTTTTTCTGTGTACCATAACCCACGACTACAAGCTCAT
CCAAGAGTTTATTGTCTGACTGAAGTATAATCTTACCACCCTTAGCAGTAGTAACGCTCT
TATATCCAATATAGGATATAACTACGGGAACCTTACCACCTTTTTTtAATTGCAGAACAT
AGTTACCATCTAAATTGGTAACCGTTCCATTAGAAGAACCCTGTTCTACGACGCTGGCAC
CTATAATAGGTTCACCATGTTCATCTACTACCACACCTTTAATGGTGGAACTATTCTGTT
GAACAATTTGAACAGAAAGGCTTGATGAGGTCTCACTTGCTGCCAGAGTAGGTAATGTAC
CCCCGCAGGCAAGGACCAAACACGCGATGGCTTTTACATAAGCTTGGCTATGTACAAAGC
CTGAAATGATTTGTGTCTGTCTCATTTTCTATTTTTGTTAGGTTTATAATTGTTTATAAA
ATTTCGATTGCAAAGTAACAGAAAAAATAACATACTAGACATAATTATCGTCCAAAATAA
CAAAAAAaTCGTCCAAATCGGTGGATTTAGACGATTTTCTTATCATTTTATAGGATTTTA
TCAACGCTTTCACAAGAAAGATCATATTTAAAAGGCTGACATTTTCAAGAAGTCTCGCAG
ATGAACATGCTTGATTCCGTCGACGTTTGTCTGTCCGTACATTCTATCCATAGAGACTAC
ATATTTAGGATGGCTGTCCTTGATGAGTTTCAGGTTGCCAAACTCTCTTTCCACAGTATC
TTCCGAAGCCAGCAGATAAGTAACCTGTACATAAACGATGCTGTCAGCTTTCTCTGCCAC
AAAATCAATCTCACCCTTTAACAATTGTCCTACGTATACTTTGTAACCCATACGGCAGAG
ATGACAATAGACAGCATTCTCCATTACCTTTTCTATATCAAAGCTGCGATTGCCGCCTAT
GATATTATTCCTGATGCCCAAATCCTCAAAATAGAACTTATCTCCAAGTTCGAAAAGTTT
CTTGCCATGAATGTCATATCTGTTCACCCGGTCTATGATATAGGCATTGCAGAGATACTC
CAAATAGGAAAGTATCACTTTTGCCGAAGTATCAGTATTCTGAGATTTGAGGAATTTTAC
GATGCTCTGAGCCGAGAATTGCTTGCCGATATTATCGCTGATAAACTTGAGTAATGTTCT
CAACAGAGGTATATTGCGAATATTTTCACGTTCAATGACATCACGCAAAACAATCGTATT
ATACACATTGTCGAAATAATCCTCCACGAGTTCAGGATTGTCCAATCCCAAATTACGCAA
CTGAGGCAAGCCTCCATTCTGTAAATACAAAGTTAGCGAAGCATCATCATCTTGCAAACC
ATGAAACTCCAGGAACTCCTGATAGCAAAGTCCCCTGATGCGATAAGCTACATATCTCCC
TCTCAAACGGGTTGCCAATTCACCTGAAAGCATCTTGGCATTACTGCCTGTTATCATGAT
TTGACAGGTCTCGTCAGACTGGATGCTCAGGATGGCTTTCTCAAACTCAGAGATTTCCTG
TACCTCATCTATGAAAAGAAAGTTTTCCTTCCCCTTTTCTATATGACTGGTAACATAAGA
TTCCAAGTCCTGATAAGTGGCGATACCATCAAATGCCGTTTTCTCCTTATCTATATAGAT
TACATGATTGTCAGCATTTTGAGCTACATGATCTCGGATGCGACGCATCACACAACTCTT
GCCTACACGTCTCTGACCTGTCAATGCCACAATAACTCCACGACCAAACATACGTTCGAT
ACGATCAGAATAGCCAAATCTTTCTAGTATTTGCTGTTTCATATAAGTAAAACTTTTCAC
TAAAACACACTTTTTGTTTCTCATAAGAAAAACTTTCCGCAAAAATAGCATTTTTGTTTC
TCATAAGAAACAAAAaCAAAGAAAATCATTGATTTGTTACTTATAATTAACATAAAAAGC
GAAGAAAAGGGCATGTCTGATGATTGACATTCCACTTTTCTCCGCTTTTTCTAAACTAAC
TAACAAATAACAACCTATTGTCCTGTTGCCTTCTTCAGTTTCTCCACAGCGGCATTAATC
ATGTCGTGGGTTCCACTTCCGTCGGTCACATATTTCTGAACCATTCTGCCATAACTGATA
GCATCTTTCAGTTCTGTGCTTGTGGTCTCGTCTGGCCATCCCGCTCTTCTCAGGAAAGCA
GAGAGTGGGCGCAGGTCTTCCATCTCTGCAAGATTACCAGGGCGCATCGTGTTGATAGCA
CGATTCAGAATAGCAGTGTTGCCTTCCAATTCGTCCAAAGTAACCTTCTTCTTACCCTTA
GCTATCAACGCTTGAGCCTGTTCCATCGCCTTGAGCATACGCTCATAACCATTTGGTGCC
CATGGAGCATACTCCGGAACCTTCTGAGAGAGGACATTCCACTTCTCCTGGTCTGACTTA
CGCAGCTTTGCAAGATTCAAGAGAGAATTCAACTCGGTAAAATCAACTTTCACCTTGGAT
TTCTTCTTCGCCTGTGCATCAGTCAGGTTGATGCGGTAGTAGTGGGTGCTGTTGGCATTG
CGATAATAATCTGGCTGGAATTCCTTGCCATCCAACTTCAGGGTAAGGAGATTGGCTCCA
GCACCTGTAGTCACGCCGTTCGATTCGCCCACGGTGATCTTGCTCAATCGGGAGTCGATG
TTCAGCGTAGCCTGATTCCAGGTCTGTGCGCCTGTACCCGCCATCACCAATGGTCCGTAC
ATCAGGGTTCCTACCCAGGATGTCTTCAGCGGAGTACCATCCAGACTTGCCACATCACTC
GAAAGCTTGTCGGCACCATATTCGATATGCTTACTGAATGGCATGTCGATTTCTACGACA
TCTCCCACCTTCCAGTGCTTCTGCTCCAGTTCTACATAGGTGCTAGGCTGATAGCTCTTT
GCCACTTCCTTGCCGTTCACCTTGATGGAGAAACCTTGCGTAGCCCAATATGGCACACGG
AGTTTCAGGGTGAAATCGCCCTCGCCTTCCGTAATCTTGATGGCTGAATGCTGTGCCGGC
CATAGGCAATCCTGCTTGATGGTCACGCCCTTCTCTTTCCAATGGAGGgTGGTTGGCATA
TAGAGACCGACCCAGAGGGTATGATCGTTGGCAAAATAAGCCGACTGCTGGTACTTGGTG
TGGTTTTCAGAACCTGTACCACCGCAGCAGGTGCTCTGAGGAGTCTCGTTGCCGAATGGC
TTGGTGGCATTCAGACCTACAGCATACTGATAGCAGGTCTGATACTGGTCCGGATTGAGG
GAACCGATAATCTGATTGTACAGCGTGCGCTCGATATAGTCGAGATACTGCGCATTATCA
GGGTTATAACAGTTCAAATCCTTGCTCAACTTGACGAGGTTATACGCGCAGCAGGTTTCG
TTGATATCCGGATAAGCCTCCGATTCGCCTTCCTGCAGTCCATTGGTTGCCATACTCAGA
ATCTGGGTATATGGCTGGCGGAACATCTCTCCATTTCCTACACCACCCATCGCATACATG
TATCTGCCCTGCACCAGTCTCCAGAAGTTCTCAGCCAGATTGTAATAGTATGGTTTCTGA
TTGCTCTTGTAGCTGCGCAGCGCTCCGATAATCATCGGAATATGCTGGTTGGCATGGCGG
GTGCGGATGTCATCGATGTTCTTGCTCAGCGGATCATAGAACTTAGGCGCATCGAAACAG
TTGGCAGCCTCTAGGAGCTTTGCCTTTTCATCCGGATTGGAAACCATCTCAGAAAGACGG
GCGAGCGATTCGCTCATACCTCCCACCTCACCGGCGATGTACATGTCCCACATCTCGTAG
CGGTTACCCGGCTTGGCTCTGCGCTCATCCTGGGTGCCGTCCTGCTTTACGTAAGTGCGG
TAGTGCATGCGGTTCCATACCCAGAGTCCCATATCCTTGGCGATGAGGAGTGCCTTATCG
CAGATTTCCTTATCATCAAAGTAAGTAGCGATGTCTATCAGACCGGCAAGTTGCTTGTGT
ACACTATAATAAGGTGCCCAAACCCAATCAGAGTTGTTGTAAGCACGATACATTTCAATC
AGAGCACAATGCTGAGCCGGAATGGCGTTGATATAGCCGTAGCCATAAAGTTCAGGGTGC
TTCTTATACTCATCAAAAGCAGTCCAGGTGCCCTTCATCTCTCTGAGTTCTGCCTCAGGT
GCGAAATCACGAGCCTCCCAGTTGCGCTTCAGTTCCTTATTATATACGAAGGTCTTCTCC
TGACACTCTCGCAACTCATTCACCATTCGGGTGATGTTCTTGCGGAGGATTGCCTTCTGT
TCAGGATTGGTTGCCACGGCGTATGCCTGTGCGATTGCCGACATATAGTGACCAGATCCA
TGACCCTTGAGCTTGGTGTCTGGCGAATCCCAGCCATCACTCTTGGTATACCCTTCGGTA
CTGAGTCCGTAGGTATCACGATAGTTGTAGAGTTGTTGGGTAACATCCCAGGAACAGATC
TCACGGAGTGCCTCATCCCGGTTGTGGGTGAGTCGGTTGTCACCATCTATGCTCACATCA
GCGAGTGAGAAGGTATGAGCCACTTCCTTTTCTGGAGTCTGATAGCCTTCAGCCACCACC
TTGATTTGTGCCTTGACAGGATAACCATTGTCGGTAGTCTCATCACCAATCACAAAACCA
CCTATCTCATATTGGCTCCCGGCAGGATGTTTCTGCGCATCAGCCTCAGCCTGCTCATCA
GCAAGCGGAGCGTTAGCCCAGCGCACCTGGCGATACTCTGAATAACCATCAGAATAGGTT
ACCCATACGAGATTAGGAAGTCGGGGAGCTGTGCCCACCGGACAATCCACTGATATTGCC
TCCACCTTAGAGATAGTGCGATAAACCGTGGCTGCTGTTGTCATTCCAGGCAAACAAGCT
ACTCCTATTAATAATGTGAACTGCTTTAAATCCATATCTTCTAGGTTTATTATTGTTTCG
TTTATTTTTCTGGCTGCAAAATAACAGAAAAAATCAACGAAGTCCTAAAATTATCGTACA
TAAAGATGCAACTATCGTCTAACAGGGGGCTTTTGATACGATATTTTCATCATTTTGGAC
TTTCTTTGCATTACATAAACAATTCTATTCGTAAATTTGCAGCAGAAATAAAAACTTGTG
GTAATCCGGTAATACAGGCATTGCCACCAAGCGAACAACAAAACGGACAAAACAACAATA
AACCTAGAAAGTTATGGTTAAGAAACTCTTTTTCATCGCCACCTTATTATATATAGGGGC
AACAGTATCGGCAGAGAACTATCTGGTAACATCACCAGATGGTAAAATCGTTGCAGAACT
CAACACCAACAAGTATCTCTCTCTTCAATTTAAATACAATGGCTCCATTCTTTTACAGGA
GTCTTCAATAGGTGTAACGCTGAACGATGGAACGGACATGGGTAAGAATCCGAAGGTAGC
AAGCCACAAGCTTAGCAACCATAAGGAAACCATCCATGCGCCATTCTATCGTCAGCAAAA
CTTTGAAACAGCTTATCAGGAACTGAATCTGAAACTGAAGAATGGTTTCGGCATCATCCT
GAGAGCTTACGATGAGGGAGTGGCTTACCGGTTCTATACCCAGCGAAAAGGCAAGACCAT
CATCCTGAATGAAACCGCCGCCTACCAGTTTGGCAAGGACAAGAAGGCATGGTTGCCATA
CACTACGACACCAGAAAAGCCTTTTGCCATGGCTTTCCAGAATACCTATCACGAGACTCG
GCTCGATACCGCTAAGCAGGATTTGGCTTTCCTCCCGGCAACCATAGACTGCGGAAAGGC
GAAAGTCACTATCCTGGAGAGCGACCTTGAGAAGTATCCGGGCATGTGGCTGAAGGCTAA
CAGCAGCGAACAGGATCAGGAGAAGGGAATCCTGAGAGCCGCCTTTGCTCCCTACCCTAA
GGAGATGACCTACTACCCTTGGCGACACATGAGCCACGTAAAGAGCACCTGCGATTACAT
CGCAACCAGCACCGGCAAACGCAATTATCCTTGGCGCATCTTCGCCATCACAGAGCACGA
TACCCAGATGCCGACAAACAATCTGGTGTACGCTCTGGCTGCTCCCAACAAGATAGGCGA
TACTTCCTGGATCAAACCGGGAAAGGTGGCTTGGGACTGGTGGAACGACTGGAATCTGAA
AGGTGTGGATTTCAAGGCAGGCATCAATTTCGATACTTATAAATATTACATAGATTTTGC
TCATAATCACGGCTTGGAATACATCATCCTTGATGAAGGATGGTACAACTCGAAAGAGGG
AAGCATTCTGAAACCAATAGACGATATCCAGTTGCCTAAGCTCATAGAATATGGTAAGAG
CAAGGGCGTGGATATCGTACTCTGGGCAGTCTTCAACGTGATGGACGAGAACCTGGAAAC
CATCTGCAAGACCTATGCTGATATGGGCATCAAGGGACTCAAGGTGGATTTCATGGACCG
CGACGACCAGACCGCCATCGAAATGGTGGAACGTCTGGCTGCCTGCACCGCCAAGCACCA
TCTCATCCTCGACCTGCACGGCATCTACAAGCCACACGGCCTAAACCGCACCTATCCTAA
CATCCTCAACTACGAGAGTGTATTCGGTATGGAAGAATGCCGCTGGACGGAGGTTAAGAA
TGATATGCCACTCTACGATGTCACCTTCCCATACATCCGAATGATGGCAGGACAGGTGGA
TTTCACACCGGGAGCGATGAGAAACGGAACCCGCGACAACTGGAAGGCTATCTACACCAA
ACCGATTTCGATGGGTACCCGATGCCACCAGGCTGCCTGCTACATCGTACAGGACAGTCC
GTTTACGATGCTCGCCGACACTCCTACCAACTATGAGGCGGATGAGCCATACACCCGATA
CATTGCTTCATTGCCAGTAGTTTTCGACAAGACCATCGTGCCACAGGGCGAAATCGGAAA
GTATATCGTTACCGCCAGGAAGAAGGGCAACGACTGGTATGTAGGCGGTCAGAGTAACTG
GGATGAGCGCACGCTCACCCTGAAGTTTGATTTCCTCACAGATGGCGATTACGAAGCAAT
CGTACTGAAAGACGGCATCAATGCCAACCATGATGCCGAGGATTACAAGATAGAGAAATC
CGTCATCAATCAGAAATCGGAAATGAAGATTCATCTTGCTTCTGGCGGTGGATTCGTCAT
TAAACTTATTAAGAAATAAATATTTAGAAAAGAAGTTCATATGGTTAGTAAAAATATAAT
TGTAACATTGTTAGTAACTGCAGCTGCGGCAGCGCCTGAGACAGGTGCTGCCCAGAAAGC
TGCTTACAACACTCCGGGAGCCGGCAACCCTATCCTACCTGGTTACTTTGCCGACCCAAC
CATCAAGAAGTTTGGTGACACCTATTATATATATGCTACTACTGACGGTAGCGGAGCCGG
TTTCGGACCGGCACAGCTCTGGTGCAGCAAGGATTTCAAGAACTGGACCCTGATGCCGAT
GAACTGGCCGGACAGCCACTGGATATGGGCACCGGATGTGATGAAGAACGAAGCCGACGG
CAAGTATTACTATCTCTACTGCCAGCCTTGCAAACTTCATCTGGGTGTGGGCGATACGCC
TCGCGGTCCTTGGAAGAACGTGTTGGGCGAGAGCGAAGCCGTGCTCGTACCGGACAGATT
CGTAAAGAATGCCATCACCCTGGATGGTCAGACCTTCCGAGATGATGATGGTTCGGTCTA
TATGTATTGGGGAACCTGGGGCATCTACAAGGGCTTCGGTTGCGGAGCAGGTAAGCTGAA
TCCTGATATGAAATCATTCAGCGAAACCAAGCTCATCCCGAATACCGAGGTTACTCACTT
CTTTGAGGCTCCTTTCGTCTTCAAGCGCAACGGCATCTACTACTTTCTCTACTCCTGCGA
GCATTGCGAGGATGCCAGCTACCGCGTAGATTACGCCACAGCCAAGAGTCCACTCGGTCC
TTATACCTACCACGGCACTATCCTCAAGACCAATGCCGATGGAACCGTTCATGGTCCGGG
ACACAACAGCGTGCTGCAGGAAGGCGACAACTACTACATCGTATATCATCGCCACGACAA
TCCACATTCCAACCGTGGATTCCATCGTCAGGTGGCAATCGATAAACTCGAATTCAATGC
AGACGGTACCATCAAGGAGGTCATTCCAACGCACGAAGGTATCGACCTGAAGCCGGAGAT
GAAGGTAGCAAAGAACCTCGCCTTCGGCGCCAAGGTTACCGCCTCTTCCTACTACGACAA
CGATTTCCGTCCGGAATATGCGGTTGATGACAACAACGGCACACTCTGGCGCCCTCGCAC
CACCGGACCAGCCTGGATTCAGCTCGACCTGGGCAAGAAGCAGAGCATCAAGAGCATCTG
GACTCAGTTTGAATACGGAACACAGTTCTATCAGTATCTCATCGAGACATCGAATGATGG
AAAGCACTGGCAGACCTTCTCCGACAAGCGACAGAACCGTCTGGCTGGTTCGCCGATGGT
AGATTTCGGAAATGCCAAGGCGCAGTACATCCGCCTCACCTATACCGGCGGACAGAAGAA
TGGTTTCGGTGGCGCCATCTGGAACATCAAGGTTTACGGTTCCGTAGAAGATTCTGCCCC
ACAGCAGTGGCTAGGCCTGACAGCAGCCGATTTCGATGGTACAACCTGGCATAACAACGA
GGGAATGCTTGCTGGCAAGTTCTCGCTCCTTCAGGGCACCGCCCTCAGAGAGCGCATGGC
TGGCAAAGATGCCATCACCCTGCGACCAGGTGCCCAGCTGGTGATGACTCATCCGCAGCT
CGGCAAGACACGCAAGCATACCCTCACCGCCCAAGCTTTCGACAACGGAAGCTGGCATCA
GATAGATGAAAACGATCCTCGACTGAATCTTTCTGAAGGAAAACTGGAAATTAGTGCAGG
CGAAAAGCAATTTACCCTCACCAATCTCCGTTATTATAACTGGGAACAGGAGGCGGCAGA
AAAGGCTTTCGATGCCCAGAGCAACATCGTGCGTGAGGCAGTAGCCGACAAGAACTGTCA
GGGACTGGTGGTAGATATCAGCGCTGACTACTACAACGAGGGCGATACCGTGCCTTACAT
CAAGAACGGCAGTCCGCTGAATGTTCACCTCAAGGGCGAGTTCGAGACGCAACACGATAC
AGCAGCCATCATCAAGACCATAGAGGGCAAAAAGGCATTCGTCTTTACCGGCAAGGAGAG
TTATAGAAGCAACTTCATGCTCCCAGCCACTATCCGCGACAACGCTCCATACACCATCGA
GGCATGGATTCTGAATCCGGAGATTGCCGAGAATGAATGCGTAGCCGATTTCACCTCTTC
TCACGATGAACTGGAAAAGCTGATGCTGGTAAACGGCACCGAACCACGCTGCGGTGTGAT
GAACCATTACGGATGGTATGAGGATGCCGGCTACAAGGAGATGAAGACCCTGGAAGGCAA
GTGGCAGCACGTACATGTCTGCTTCGATGGCAGAATCGAGAGCATCTACATCAACGACAA
GCTCATCAGCCAGAAGGATATCCAGCTCCTCGTCAAGCCATCGCAGTTTATGCTTCTGGG
CAAGAATGCCGAAGAGGCATGGCCTTTCTCAGGCTATCTGCACTCATTGAAACTCTGGGA
TGAATATATTCCTTACAAAAAaCCAAACAAAATAAACTAGCAATACATGAAGAAGATTTT
AGTAACATCAGCCTTGGCAGCATTGGCATTGATGCCTGCCTCGGCACAGAAGGTAAACAA
GAGTTCGGGTGGTTATCCTATCACACCGGTGCCTTTCACATCAGTAAAGGTTTGGAACAA
TACGTTCTGGGGACAGCGTATCGAAACCTCTCGCAAAGTAACCATCCCGCTGGCTTTCAG
CAAATGCGAATCAGAGGGAAGATACAAGAACTTTGAACGCGCAGCTCATCCCAGCGACAC
CTATGATGTGGGCAAACTGATGCCCTACAGCTTCGACGACACCGACCCATACAAGACCAT
CGAGGGTGCTAGCTACGTGCTACAGACCTATCCAGACAAGAAACTCAAGGCGTATATCGA
TAGCGTGCTCGATATCATTGCTCCGGCTCAGGAGGCTGACGGATATCTCTATACCGCCCG
TACACAGAATCCGAAGCATCCTCATTTCTGGGCTGGCGACAAGCGCTGGAGCAAGGAAGA
GGATCTGAGCCACGAGCTCTACAACCTCGGTCACATGGTAGAAGGTGCCGTGGCTCACTG
GCAGGCTACAGGTAGCCGCAAGTTCCTCGACATCGCTATCCGCTATGCCGACTGCGTGGT
TCGCGAGGTTGGTCCTAACCCAGGACAGGCTTGCGTGGTACCGGGACATCAGATTGCCGA
AATGGCACTCTGCAAGCTCTATCTCGCTACAGGCAACAAGAAATATCTCGAAGAGGCTAA
GTTCTTCCTCGACTATCGTGGCAAGACATCTATCAAACAGGAATACTCTCAGAGCCACAA
ACCGGTATTGGAGCAGGACGAGGCTGTAGGTCATGCCGTACGTGCTACCTATATGTATGC
TGGTATGGCAGATGTAGCTGCCCTTACCGGAGATACTGCCTATATCCACGCCATCGACCG
CATCTGGGACAACATCGTAAGCAAGAAACTCTACATCACCGGAGGTATAGGAGCCACCAA
CAACGGCGAGGCTTTCGGAAAGAACTACGAGTTGCCTAACATGAGTGCCTACTGCGAAAC
CTGCGCAGCTATCGGCAATGTTTATGTCAACTACCGTCTCTTCCTCCTCCATGGCGAGAG
TAAGTATTACGATGTATTGGAGCGTACCCTCTACAATGGTCTCATCAGTGGTGTGAGCAT
GGACGGCGGCGGCTTCTTCTACCCTAACCCATTGGAGAGCATGGGGCAGCATCAGCGCCA
GGCTTGGTTCGGCTGTGCCTGCTGCCCTAGCAACATCTGCCGTTTCCTGCCATCCCTCCC
AGGCTACGTATATGCCGTAAAGGATAAGAATGTATATGTCAACCTCTTCCTCAGCAACTC
TTCTTCTCTGAAAGTAGCCGGCAAGAAGGTTTCCCTGAGTCAGGATACACAGTACCCTTG
GAACGGCGACATCGCCATCAAGGTAGATGACAACAAGGCAGGTCAGTTCGGTATGAAGAT
CCGCATCCCGGGCTGGGTAAAGGGTCAGCCAGTACCATCAGACCTTTACTACTACAGCGA
CGGCAAGCGACTGGGCTATACCATCACCGTAAACGGCAAGAAGGTAGAGGCTAAGGTAAC
AGAGGATGGCTATTATACCATCAACCGCAAGTGGAAGAAGGGCGATGTGGTTCGCGTTCA
CTTCGACATGGAGGCACGCACCGTACGTGCCAACAATAAGGTAGAGGCCGACCGTGGCTG
CATCAGCATCGAGCGTGGTCCTATCGTATATTGTGCAGAGTGGCCAGACAACCAGGGATT
CGACATCATGAGCATCCTGGAGAACCGCGAACCTCAGTTTGCTGAGGGCAAGCTCTCGTA
CGATGGTTTCATCGACCCTAAATATAAGAATGTACTGACACTCTACAAGGGTCAGAACAT
GGAGACCTTGACCGAGAACGTGCAGACCCTCGCCTACGACAAGAGCGGCAAGCTGAGCAC
CAAGGACCAGACCCTGACTCTCATCCCATACTTCGCCTGGGCTCATCGTGGCAACGGCAA
CATGAAGGTATGGTTGCCACAGGATGTCAAGGCTGCCAAGCCATCAGCTCCTGCAACTCT
CGCAGCTCAGGCTAAGGTAGAATTCTCTTCTCCTGTACCAGCCAAGAGCAGCATCACTGA
CGGACTGGTTCCAGCCGATGAGAACGACCGTTCTGTCCCATACATTCACTGGTGGCCAAA
GAAGAACACCACAGAGTGGATTACCTACACCTTCCCAGAGAGCAAGGAAATCAAGACCAG
CACCGTATATTGGTACGACGACCAGCCATGGGGCGGTTGCAAGGTACCAGACAGCTGGAA
GCTCTACTATCAGGACGAGGCAGGCAACTGGAAGGAAGTTCCAGGAGCCGATGCTTATCC
ATGCAAGCGAGGTGTAGCCTGCATCGTGAATTTCGACCCAGTGAAGACCAAGGCTGTGAA
GCTCGAACTGAAGCAGCCAGAAACTCTGTCCTGCGGTTTGTTTGAGTGGAGCGTGAAGTA
ACAAGATTTATTTTTAAATATTTTTCTTTCAAGAATTGCCATATTGCCATACCAGCCAGT
AATCTCTCTGATTACAAAGCTGTTAGGGATATGGCAATCCTTTATTTTtAGGGGTTATCT
GCCATATATTGCCATGAACAATCTTTATTCATAACTTCGCCATCGATGCGGAAGAAATTA
CGTCCCGACGTAGCATCTGATACATCGCGACGTAACAACAACTGCGTCCCGACGTAGCAT
CAGATACGTCGCGACGAAAATGAGGGTACTAATTCTCACTATAACAATATATGGCAATTC
CCGGCGCTTTTCCGAGAATTGCCATACGTACTTTTACGCTGAATATCAACCATTTGCACA
TACAATATGGCAATATGGCAATTAAAACAACGCATTCAAACTTTTTTtATTTTTtCTTCA
CCAGTCTAATGACATACCCAGACCAAAGGCACCATACGGCAAGTATTCCCATCACGAAGA
TAAATATATATGTAGCAATACTACCTATGAAGATTCTACCGCTATGAGCCTCCAGAGCCA
CATTCCATAATGACATGGGCAGTTGGTTCATATAAGCGGGTTGTGGCGCAAAGTCGGTTC
CTTCATTATACTCAGCAATGACAGGCGTATCAGAGAAATCCTGGCTCATACCTGCTATCG
CCTTTTTtCCGAATGGTGCGCCAGCGTTCTTTAAAGCAGCTTTCCCGGTAGAATAATCAA
CGGTTGTCCCCTTTACTCTATCCCAAACAAAGAGACCACTAAACGAACCGCAATACCATT
TACCATCTTTGTTTTGCTGAAGGACATTCAATCCCATAACACTGACTGGTGGAGTATTGG
AGATGGACTCCAACTTTCCTGTCTGGAAATTCACGGAAAAGAAACCATCCGAAGTTGACA
AGAGCCAGTCACCGAACTTTTCATCATAACGCACCACACGGAGTTTGTCATTCCAAGGGT
TCTTGCTATGAAGCGTCGTCCCAGGAATAGACGGCATCTTGTTCAACACCAAGGCTATCA
TCACAGGTGGACGAAGGCACCAACCTGTCAGGGCTATCAACAAAGTAAGCATGATGGTAT
ATCGGCCTATTTTGTCATGCCATTGTAGCGAAAAGCGAAGCAACCTCTTCTGTTTAGGCT
TTAACCAGAAGATAAGACCTGAGATGCAGAGCAACACCAGGATGATGGCAATGCCATCTA
CGATGAGTTTACCTATGCTGCCAAACAACTCTCCACTGTGAAGCAGCCATATCGTACGAA
AGACTGTAACCTTCCCATCATACTCCTTTGGCATAGGCAATTCTATCCGGTGGAAATTCT
GATAAGGTGGCAAGGATACATAAGCATAGGAGCGGCTGAGAACCAAAAGCGTATCTCCAT
GAGCAGAAATGTCGCTCAACTTCTCTTCCGGCTCTGTCGGAAGAGTTACGCTTTTCCATA
TTTTGTGACTCCCCAACCGGTAGAGTGAAAATGGAGATACCGACCAGACAGAACCATCAT
CCGTTCTGATAACATTTCTTATCTGTCGGCAGTCTGCTCCTGCAGGAATCCCCTTATTAA
AGTCCTTGAATGTGGATGCTGTAGAATCCGTTTGCCAGATTCCCCCGTTTCcATACAGCA
ATATGGCATCATCCAAAGCAAGCGTTCCCCTCAGCAACCCGCCATTCCAATTCTTGAATT
CATAGCGACTTGGCAGATATTTCCTGCTCACGTCCACATCTTTGATAAGCGAACGGTGGT
TGAGCAGAATACCCGACAAGCAGAACATCAGCATGAAAAAGCTCATACCGATGCCTAACC
ATTTATGTTGTTTTCTCCAAGTTATTTTCTTATTTAGCATATTCATAATCATTATTACTA
TCTTGAATCAGGCTGCAAAGGTACATATTTCTAAGAAAGTATGCAATACCTAAAAATAAT
GATAATGAGGATGCTATTACAGCCATTGCATTAAGAGTTTGGTTAGCATGTTTAAGGCAA
GAACTCATAAAACGTTCATTTTAAGCTATTTAGAATCTTTAGTATGATTTTTTCCTTAAA
AAATTTGGTAATTTCAAATTTTCGCCTTATCTTTGCACCCAATATCAGAAAATTCTCGGG
GTTGACTGGATTTGACGGCGAGATGAAATGGTACGTAAGCATGCGGAGGCTCGTTGGCTA
CCTCCTAAATCCTAGTGAACAAAAAATTAATTGGCGAAAATAACTACGCTCTCGCTGCCT
AGTCGAAGTATAGTAAACTAGCTTTATTCCAGCACAGGGTGCTGGAACGAGACATCGCTC
AACGGATGTTGTTCCGAATCTTGTTGATCAAGCGGTGCAGGTAAATCGGAAATAGTTCAT
GTACGCCTCGTTGCATGGATGAAATTTTAGAGGATAAGGGTATGATTGGTGGTCCAGGTC
CTGTCATGCCTCGAAAACCGGAGGCTGGAATAAGCATGTAGAAAGCGTATGGTTTCCTTG
TGCGGACGAGGGTTCGAATCCCTCCAGCTCCACCCTATTTGATAGAAACAAAAAACTCGC
AGATTCTTTCTTTAGAATTTGCGAGTTTTtATTTTGCTGTTATTGTTTTCTCAAACTTTC
ACGATACTTCAGAGGTGACATGTGCAGATGCTCTCTTACATATTTACCGAAGAATGAGGT
ATTGGAGAAGCCCAGTATACCTGAAATCTCCTTGATTGTTTTCGTTGTAGAACGGAGATA
ATAGGTGATATCAGCAAGCGTATACTCCGTAATCCACTCGATGGCTGTCTTGCCGGAATG
GCGCTTGCAGATGATGGAGAGATATTTTGGCGTGATGCAAAGCTGCTGCGCAAAATATTC
TACAGGCTGATGCTTGATTTCGCTCTGCTGCAACATCTCCAGGAACTTATCAAAGAAATC
GCTGGCACTGGTTCCCAACGTTTCTTTCGGGAGATCTGTCAGCAAAAGATTGCTCACGGC
AAGAAGAGCACTCTTCAGGAGCGTCTCCACTATCTCACGGCGATAAGGTTTCCACGAACT
GCGGTCGTTGAACTTCGGATCCAGACAGAGGCGCACCAAGTCGGTAAACTTAGAATAGAA
TACCATATCCACCTCATTCATCTTCAACACCGAAACCTTGCTCACATACATGGCACGGTT
CCATACCGAGATATGAGAACGAAGAATACCAAGCAAGCCGTGATTGCTGACACACATGGC
TGTGCATGCAAAATCTTCCGACACCTCTTTGATGTCGAGAATAGAGTTAGGCGGACTGAT
AAATATATCGCCCTTCTCCACGGTGAATTCCCGCCCGTTGAGTTCAGCTCTCAGGCTGCC
TCTCTGACAGGATGCAATCATGTTCATCTGGAATCTCATAGGGTCGGGGTTCTGCAACAC
CTTGACATTATCTATAATCAAGATGTCCTCATCCAGATAGCTCGCACTGATTTCTGCACT
CTGTGCAAACTCACCTTCTTCGATACGCTGCCTGACGTCCTTCTGTTCTTTCATTAATAT
GCTTTTTAAATTTCTTCACTCTTCGTTCTTCACTCTTCCCTATCAAAAAGCCTCTCTGTA
TTTATTTTCGTCCTTATCCTCCAACATAGAGAGATAACTCTGATAGCGGCTAGCTGCAAT
ATAATGTTCCTCAACCGCCTTGATTACCGCGCACCCCGGTTCGTGGGTATGGGTACAGTC
AGAGAACTTACAATTCTGAGAGAACTTGAAGATTTCCTTAAAATAGCTGGTCAGCTCTTC
CTTTTCGATATCAAAGGTACCAAAGCCCTTGATGCCCGGAGTATCAATGAGATAACCACC
TTCCGGCAGTTCCAGCATCTCACTGAAGGTTGTGGTATGCATTCCGCTATTATGCGCCTC
GCTGATTTCTGCGGTACGCTGCTCAGCATCAGGGATAAGCTGGTTGATGAGGGTTGACTT
TCCTACCCCGCTGTTGCCGCTCAACAAAGATTTCTTATCCTTGATAAGAGGTCGCAACAG
TTCAACACCTTCGCCTGTAGCTGCCGACAATTCGATACATTTATATCCGATGGTTTCATA
GAGTGTACACATCATCTTCTCGTAATGCAATTCTTCTTCTGAAAGTATGTCACTTTTATT
GAAGATGATGATAACAGGCACTCTGTAGGCCTCAGCGCCAGCCAGGAATCGGTCGATGAA
GGTAGTAGATGTCTGCGGATAATTCACCGTTACCACAAGCAGCGCCTGGTCTACATTAGC
TGCCAGAATATGACTCTGCTTACTGAGGTTAGGTGATTTACGAATGATATAGTTTTGGCG
GTCTTCGATAGAAGAGATAAATGCCGTACCCTCCTGATTGGTAATAAGCTGCACATAATC
GCCTACAGCCACAGGATTGGTGCTGCGGATGCCCTTCAATCTGAAATTGCCCTTGATTTT
ACTTTCTATCAGCTGGCCATCGTCTGTCTTGACGGTGTACCAGCTGCCTGTATTTTtAAT
AACGAGTCCTCTCATTATCACTTATTAAATAATGTAAGTCCAGAATGATTTAGACTGTCA
TGATTTCCTTCTCCTTCTCGTCCATTAGGTTTTCGAGCTGCTTGATGTACTTGTCGTGGA
GTTTCTGCAAATCGTTCTCAGCATCCTTCTCCAAGTCTTCAGAAAGTCCATCCTTGATAG
CTTTCTTCAACTTCTCCTTGATTTCCTGGCGCACGTTGCGCACCTCAATCTTAGCACGCT
CAGCAATCTTATTACACTGCTTTACGAGTTCCTTACGGCGCTCACCTGTTGGCTGAGGAA
TACCCAGACGTACGATTTCGCCATTGTTCTCTGGAGTGATACCTACACCACTATCCATAA
TAGCCTTTTCGATATCCTTGATAGCCTTTTTGTCCCAAGGGCGGATAGCGATAGTACGGG
CATCAGGGGTTGTAACTGTAGCTACCTGGTTCAGAGGAACCATACTGCCATAACTATTTA
CGCGCACACCATCGAGGATGGCTACATTAGCACGACCAGCACGAACATGAGAGAGTTCCT
CTGCGAGATACATTGCTGCCATCTCCATACGCTCTGCTGCAGAATTCAAAGTTTCTTTAA
CGTCTATCATAATTATATGTTTTTATTTtATTAATTCTAATCTTTTCAATTCTTCGCCCA
CATAGTTGGTGAGTTCTACAAACTGCTGGATAGTGAGCTGTTCAGGGCGCTTGGTCATGA
TGTCTGTGGTGTAGAAATCCTCGCGTGGTGTTACACCAGGGAACATCTGCTTGAGGCTTA
CACGGAGCATCTTGCGACGCTGGTTGAAGACTGTCTTTACCAGACGCTTAAACAGTTTTT
CATCACAGCCAAGGTCAGTCACCTTGTTACGAGTCATACGGATTACCGCACTCTTTACCT
TTGGTGGTGGGTTGAACACATTCTCATCTACCGTAAAGAGATATTCCACATCATACCATG
CCTGGATGAGCACACTGAGGATACCATAGGCTTTGTTGCCTGGTTCTGATGCCATACGCA
ATGCCACCTCGCGCTGGATCATTCCGGTACAGCAAGGAATGAGATCCTTGTAATCGAGCA
TCTTGAAGAATATCTGCGATGAGATATCGTATGGATAATTACCTGTCAGTACAAACTGCT
TTCCATCGAATATCTGGTTCAAATCCATTCTCAGGAAGTCTTCACCGATAATATTATCCT
TGAGTGTCGGGAAATTCTCATGAAGATACGCCACCGACTCCGAGTCGATTTCCACCGCCT
TGACGGGTCTTGGTTTCTCTACGAGATATTGGGTAAGAACGCCCATACCTGGTCCGATTT
CGAGAACAGGTATATCCGGGCAGGCATCCACCGTATCGGCGATGCGCTTTGCTATATTGA
GGTCGGTCAAGAAGTGCTGACCGAGATTCTTCTTAGGCTTTACAGCTTTCATATCTTATC
TTTATATTATATATTTTGCAAAAATACGATTATTTTTtGAGAATCCACACGAAGTATGCG
ATTTTTTTtATCTTTTtGGgTAAAAAaGGGAAAGAGCCACTTGTTTCTTAAAAAAaaGGC
TATACTTTTAGCCATAAATGGCGCCCAAGCGTTTATTTATGCTAAAAATATGCAGATTCG
AACGATATTGTCAATAAAAGTATTATCTTTGCATCTAATTATGGATATTAAGAAGATAGC
AAACAACATATGGAAGGTGGCTTTGTCGCTCATTCTGGGTGGCGCCATCCTTTATTGGAT
GTATCGCGGATTCGACTTCAAGCAAGTAGAAGATGTTCTGCTTCACAAGATGAGTTGGAC
CTGGATGCTGCTGTCGTTCCCTTTTGGCATCTCTGCCCAGGTGTTCAGAGGATGGAGATG
GAAACAGTCGCTGGAACCATTAGGCGAGAAGGCACGTTCCAGTATCAGCATCTACTCCAT
CTTCCTGTCCTATGCTCTGAGTCTTGTAATTCCTCGTGCGGGCGAGTTTGCCAGATGCGG
CGTATTGAAGAAATGGGATGATGTTTCGTTTCCGAAAGCCTTGGGTACCGTCGTTACAGA
AAGAGCCATCGATTCACTCCTCGTGCTGCTGATTACGGCGCTGGTCTTTGTGATGCAGAT
TCCGGTATTCCTCAATTTCTTTGAGAAAACAGGTACGAGCATGGACAGTTTACTCTGCCA
GTTTACAGCCACAGGTTACATTGTGACCGCTATCTGTGGCATAGCAGTACTCATCCTGGC
TCACTATCTGCTCAAGCGACTCGCTATATATAATAAGGTGAAAGCAACATTGGGAGGACT
CTGGCAAGGTATCATCTCGCTGAAAGGTGTCAGAAATGTACCGCTCTACATCGCCCTTAC
ACTGGGCATCTGGTTGAGCTATTTCTTCCACTACTATCTCACCTTCCAATGCTTCGAGGC
AACCTCCCATCTCAATCTGATGTGCGGTCTGGTGACATTCATCGTGGGCAGCATAGCGGT
CATCGTACCAACTCCTAACGGAGCCGGTCCTTGGCATTTTGCCGTCAAGACAATGCTCAT
ACTCTATGGCATTCAGGCAAACGATGCCCTCTTCTTCGTTCTCATCGTACACTCCGTGCA
AACCCTGCTTGTAGTCCTTTTGGGAATCTATGCCTGGATAGCACTGGCGTTTACCGGGAA
AGTGAAGAGTGAAAAGTAAGGAGTGAAGAATCCTCATGCTTTAGGGCGTATGCCCAACTT
AACATTGAACATTTAACATTAAAaTAAAAaTATTATGGCTGACATTAAGAATTTGAATCC
AGTTGAAATCTGGCGTAACTTTGACAAGTTAACACAAGTTCCACGTCCATCTGGACATTT
GGAAAAGATTCAGGCTTATTTGCTCGATTGGGCAAAAGAAGCAGGTGTAGAGGCTTTCCA
AGACCCAGCAGGCAACATCGTGATGCGCAAACCTGCTACTCCAGGTATGGAGAACCGCAA
AGGCGTTATTATGCAGGCGCACATGGACATGGTTCCTCAGAAAGCACCAGACAGCAAGCA
TAATTTCGAAACTGACCCTATCGAAACCATCATCGATGGCGACTGGGTACGTGCTAATCA
TACAACACTCGGTAGCGACGACGGACTTGGCGTAGCTACCATCATGGCGGTAATGGAATC
AAAGGATTTGCAGCATGGTCCTATCGAGGGTTTGATTACCGCTGACGAAGAGACAGGCAT
GTATGGTGCCAACGATCTCCCAGCAGGCGAACTGAACGGTGACATTCTCTTGAACTTCGA
TACCGAGGTTTGGGgCGAGTTCGTTATCGGTAGCGCTGGCGGTATCGACATCACAGCAAC
TCTCGATTATAAAGAGGTAGAAACCGACAAGGAAGATGCTGCCGTTAAGGTAACCCTCAA
GGGATTGAAAGGCGGTCACTCCGGTATCGAAATCAACGAAGGCAGAGCGAATGCCAACAA
GTGCATGGTTCGTTTCGTGCGTGAAGCTATTTCAGAACTCGATGCCCGTCTAGCTTCATG
GCAGGGCGGCAACATGCGCAATGCCATCCCATTCCAGGCTGAGGTTGTTCTGACCCTGCC
CAAGGAGAACATTGAAGCTTTGAATGACCTGGTAGCAGACTGGAAGGACGAAATCTGTGA
TGAGTTCGAAGGCATTGAAACAACTGAGAACATCGAGTTCTTCGCTGAGAATGTAGAGAC
TCCAAAGATGCAGGTTCCTGCCGAAATCCAGGATAATCTTGTAGATGCAATCTACGCTTG
CCACGATGGCGTATTGCGTATGGCTCCATCTATGCCTGAAATCGTAGAGACCTCTTCAAA
CCTCGCAATCGTTGAGATTGGTGACGGCAAGGCTGCCATCAAGATTCTGGCCCGTTCCAG
CCACGAATACTACAAGATGTATCTTGCCACAATGGTAGAGAGCTGTTTCAACATGGCAGG
CATGAAGGTTGAATTCAGCGGCAGCTATATGGGATGGAACCCTAACCCTAAGAGCGACAT
TCTGGAACACGTATTGAAGGTTTACAAAGAGCAGAACGGCACAGACGGTAAGGTACAGGC
TGTTCACGCAGGTCTGGAGTGCTCTATCATCCTGAGCAAGTATCCTAACCTCGATGTCGT
ATCATTCGGTCCTACCCTTCTTAGCCCTCACACAGCCAATGAGCGTTGCCAGATCAGTTG
CGTAGCTCCTTTCTGGAACCTCGTCAAGCAGCTCCTGACGGAGATTCCTGCAAAGTAAAA
AATGGGGAACGAAATTACAAAAAGATTAAAAAaGAAAGCCGAGAGTGAAAATTCTCGGCT
TTTTTGTTCCAGTTTTCAAAAGAAATCATTACCTTTGCAGTCGATTTCGCAAGTCTTGTA
AAATCTCTGTAGCAGATCATACAAATTCACTTGCATAAGTTTCATTAAAATAACACCAAA
ATGGACGATTATCACGCGGAGAACAATAATGAATTGTAAGGCGTGGAGATTCAGCAACGA
TGAAGCCTTTCAGTAGGCCGTACCCAAGCGCTAGTCTCCATACCCCAAACTTTTATTATG
TGGAGATTAGCAAACTATGAAGACTTATTGGAATATAGACAAGAATCTGACTGTACTCAA
TGAGTGGCAGCCAAACTGCTGGATACAAGTAACATGTCCAACTGATGAAGACCAGCGCTT
GCTGGAAGAAGAATTCAAGATCCCTGATTATTTCCTCTCGGATATCAGCGATACCGATGA
GCGTGCCCGCTATGAATATGACGATGGCTGGATGCTCATCATCCTCCGTATCCCTTATGT
CAAGGAAATACGCAGCCGTACCCCATACACCACCGTGCCTCTGGGTATCATCCATAAGCG
CGATGTTACCATCACCGTATGCTATTACGAAACCAACATGATGATTGATTTCGTAAGCTA
CCAGCAGAAGCGCAGCGAGGGGTTCACCGACTATGTAGACATGACCTTCCGTCTCTTCCT
TTCATCAGCGGTTTGGTATCTGAAGCGATTGAAACAGATCAATTCGCTCATAGAAAAGGC
AAAACGAAACCTCGATCATGGTGTAAACAATGAGAGCCTGATTGGCCTGAGCCGCCTGCA
GGACTCCCTTACCTACTTCATCACCTCTATCCGAGGCAACGAGAATCTCCTGTCTAAGTT
GAAGTTCAAGCTGCAGGTGGACGAACTTGATGCCGACCTCATCGAAGACGTAAACATCGA
GATGACACAGGCACGCGAAACTACAAGCATCTACTCCGACATTCTGGAGTCGACGATGGA
TACCTATTCGAGCATCATCAACAACAACATGAATACCACGATGCGTACCTTGACCAGTAT
CAGTATCGTCATGATGTTGCCTACGCTGATTTCCTCATTGTTCGGTATGAACTTAATCAA
CGGTATGGAAGACAGCCATTACGGATTTGCCATTGCCCTGGTTATCTCCGTGCTCGTTTC
TGCACTTTCATGGGGCTTCCTCAGATACAAGCGCCTGCTCTAAGCATATACCACTCTGAT
ATGCATTAAGTAGCCCGAAAGAGCACATAAAACGATGATTAGCAAGAAAAAGGCAATTAT
AAATaCAAAAAAAaTtAAAAAAtCGAaTATCATGGCAAGATATtCGATTTTTTTTTTTAA
GTTTGCAACTTATTAATAATATAATTTTGTATGGGGTCGAATTGCGGATAAGCGACTACC
GGCCCAAGAAACTCGAATCATAAACTAAACAAAGTGACATGATGGACTCTCAAGAAAAAG
CTCTGTTGCAGCAGAGCACCCTGGAAGACCCTGCCAAGAAGGCTTATGCCACCAAGCAGG
AAGTGCTCGAAAGAGTAAAGGAAATCGCTCATAGCAGCGAAAATCCAAACAAGGAGGAAC
TCGACCTACTCAAGACTACTTTCTACAAGATTCATCTCGCAGAAAGAGACGCACAGATGA
AAGAGTATCTCGCAAAAGGCGGTGACCCAGAGAAGTATATCCTTCTACCGGATGACACCG
AAGAAGCCTTCAAGGCTGAGATGCAACTCATCAAGGAGAAAAGAGCCAAGATCTTCCTGG
CACAAGAAGAAGAAAAACAAGATAATCTCCGCAAAAAAGAGGAAATTATCGAAAAGATAA
AGGCCATGACCACCTCACCGGAGGAGGCCAACAAATCATATCAGGACTTCAAGGCCTTGC
AGCAGGAATGGAAGGAAATCAAGAACATCCCTGCAGACAAGGCAAACGAGGTATGGAAGA
ACTACCAGCTCTATGTAGAGCAGTTCTACGACATGCTCAAGTTGAACAGCGAAGCCCGCG
AATATGATTTCAAGAAGAATCTTGAAGCCAAGACCAAACTCTGCGAGGCTGCAGAGAAGC
TCAATGAGGAAGAGGATGTTATTTCTGCCTTCCACCAGCTTCAGGACCTCCACCAGCAAT
ATCGTGAGATTGGTCCTGTTGCCAAGGAGTTGAGAGAACAGATTTGGGAGCGTTTCAAGG
CTGCCAGCACTGTTATCAACAAGAAGCACCAGCAGCACTTCGAAGACCTGCGTGCCAAGG
AAGAGGAAAACCTCGCCAAGAAAACTGCCCTCTGCGAAAAGGTAGAGGCTGCCAACCAAG
GAGAATACAAGACTGCTAAGGACTGGGAGAAGGTTACCCAGGAAATCATAGAGATTCAGA
AAGAGTGGCGCACTATCGGTTTTGCCCCTCAGAAGATGAACGTCAAGATTTTCGAGCGTT
TCCGCATCGCCAACGATGAATTCTTCAACAAGAAGGCAGAATTCTTCAAAGGATTGAAAG
ATACCTACTCTGCCAATCTCGAAAAGAAACAGCAACTCGTAAACAAGGCAAAGGAACTGG
CTGACAGTACAGACTGGAAGAAGACTGGCGACAAGTTCATCGTTCTTCAGAAAGAATGGA
AGAAGGTGGGTACCGTACCTCATAAACAAGGCGAATTGCTCTGGAAGGAATTTCTGGATA
CCTGCAACAAGTTCTTCGAAGCCCGCAACAAGCAGAATGCCGGTTCACGCAGCGAGGAAC
ATGCCAATCTGGACAAGAAGCGCAACATTATTGCCCAGCTCAAGGAACTTGTAGTTGCAG
AGATTTCAGACAACGATTTCCAGAAGAAGCTCAAAGATCTTGCCAAGCAATACAGTGCAA
TCGGACACGTTCCTTTCAAAGAGAAAGACAAGGTCTATAAAGAGTATCATGAGGCTATCG
ATGCAGCCTACGAGAAACTTCATGCCACCAACGCAAAGCGCCACTTCGACAACTTCAAGA
ACAACTTGAAGAATGTTGCCAAGGAAGGCGGCAATGCACTCGGCAATGAGCGTGGCAAAC
TCTTGCGCCGCTACGACCAGTTGCGCAGCGAGATTACTACCTACGAGAACAACCTCGGTT
TCTTCAATACGGCCAGCAAGAAGGGCAACAGCCTGGTAGAAGAAATGAACCGTAAGATTG
AGAAACTCAAGGCTGACCTCGAAATGGTAAAGCAGAAAATCAAGGCTATTGATGCCGAGA
AGAAATAAATACAATAAACCCCAGGGCGAAaGCTCTGGGGTTTATTGTTATGAATACTCC
ATAAAACAGAATTCCTATAAACAAAAAAAaCACCTTTCATTACTGAAAGATGCCTTACCG
TATGAGTTGGGATACCCGGACTCGAACCAGGAATGACAGGACCAGAATCTGTAGTGTTAC
CATTACACCATATCCCAAACTTAAAATAGAACTTTTtGATTGTTGGGATACCCGGACTCG
AACCAGGAATGACAGGACCAGAATCTGTAGTGTTACCATTACACCATATCCCAATATCAG
CAAAAGAGATGTTCATTTCTCAATTGCGAGTGCAAAGGTACtAGTTTTtTTtGAACCTAC
AAAATTTTTCGGCACTTTTTTCTAAAAAAaGCGCAaTTTCTTTAATTTTCTACATTTTTT
TtGCCTTTTAAGTCGATTTTCCATTATAATAATGTATCTTTGCAGAAAAATAGAGAATAT
AAATTAAGTAAGAAAGAAAAGATAAATGAACACAGTTAAACAACTCGTAGAGACTATTAA
AGAAGGTATACAAGAAAAGAAAGGTCAAGACATTGTTATCGCCGACCTGACAGAAATCGA
TGGAAGCATTGCCAAGTACTTCATCATCTGCCAGGGAGGAAGCCCTACTCAGGTTGAAGC
TATCGCAGGTTCTGTGGGAGACATCGTGCGCAAGAACCTGAAAGAAAAaCCTGTAAATGT
AGCAGGTCTCGGCAACGACCAGTGGGTGGCAATGGACTTTGTCGACGTATTAGTACACAT
TTTTCTTCCGGAAGTACGTGCTTATTACGACCTCGAACATTTATGGGAGGATGCAAAGCT
CACCCATATACCTGATCTCGACTAGTCAGTCTCTCCCATCCTACATGATGGATCAGACAT
TGTTTTCGACTAAAAGTTATACATATAAAATAAAATGGAACAAAGCAATAATATGAAGCC
TCGTGGCAATGGTGGACCAAAGATGCCACGATTTAATATGACCTGGCTTTTCACCATCTG
CCTCATCACCATGATTATCCTCTTCTTTACAGGAGGAGGCGATGCGATTGGAGGCAGCGC
TGCCAAGGAAGCCACATACACCCAGTTCAAACAGTATGTAGACAAGGGTTATGTGCTCAG
TGTTGTGGCCAATAAAACAGAAAGCACCCTCAAAATATACATCAACCCGAAATATACGCG
CGATGTATACAATATGCCGGCAAAGTCTGTTGGTCCTAACCCATACGTAAAAGTACAGTT
CGGCTCGGTTGACGAAGTGGAACGCTATGCCAACCAGATGTTGAAGGAAAAGAAGATACG
CTCCTTCAGCTACGACAACCAGAAGGATAACGACTTCTTAAGCACGCTCTTCAATCTGGC
ACCTCTGCTCTTCTTCGTATTCTTCATCCTTTGGATGTCTGGAAGATTCAGCGGCGGTAT
GGGCAGCGGCGGTATGGGCGGCGGCATCTTCAGCGTGGGCAAAAGCAAAGCTAAGATGTA
CGAAAAGGGAAATGCCATCGGCATCACCTTTAAGGATGTGGCCGGACAGGAAGGTGCCAA
GCAGGAAGTGAAGGAAATTGTAGACTTCCTGAAAAACCCACAAAAATATACCGACTTGGG
TGGTAAGATTCCAAAGGGAGCCCTTCTCGTAGGCCCTCCGGGAACTGGTAAGACACTCTT
GGCTAAGGCTGTTGCCGGCGAGGCTGGCGTACCTTTCTTCTCCATGAGCGGTTCCGACTT
CGTTGAAATGTTCGTAGGTGTAGGTGCCTCACGTGTACGCGACCTGTTCCGCCAGGCTAA
AGAGAAATCACCTTGTATCATCTTTATCGATGAGATTGATGCTGTAGGCCGTGCCCGCAG
CAAGAACCCAGCCATGGGTGGTAATGATGAGCGCGAGAACACCTTGAACGCTCTCCTTAC
AGAGATGGATGGTTTCGGCACCAACAGTGGTGTCATCATCCTTGCAGCTACCAACCGTGT
AGACATGCTCGACAGCGCCTTGCTCCGTGCCGGACGTTTCGACCGCGAAATTCACGTAGA
TCTCCCTGGTTTGAACGAACGTAAGGCTATCTTCCTGGTTCATCTCAAGCCTATCAAGAT
AGACGAAACAGTAGATGTTGATCTACTGGCCCGTCAGACTCCAGGGTTCTCGGGTGCAGA
TATTGCCAACGTTTGTAACGAGGCAGCCCTCATTGCTGCACGCCACGACAAGAAGGCTGT
GTGCAAACAGGATTTCCTCGATGCAGTAGACCGTATTGTAGGCGGTCTGGAGAAGAAGAC
TAAGGTGATGACTGCCGACGAGAAGCGTAGCATCGCTCTCCACGAAGCAGGCCACGCAAC
CATCTCATGGTTCTGCCAGTATGCCAACCCTCTCATCAAGGTTACCATCGTGCCTCGTGG
TCAGGCTCTCGGTGCTGCATGGTATCTGCCAGAAGAGCGCCAGATAACCACAAAGGAACA
GATGCTCGACGAGATGTGTTCATTAATGGGTGGACGTGCCGCAGAAGAACTCTTCACCGG
TCATATTTCGTCAGGAGCCATGAACGACCTGGAGCGCGCCACAAAGAGTGCTTATGGTAT
GGTAGCTTATCTCGGTATGAGCAAGACGTTGCCAAACATCTGCTTTTACAACCGGAACGA
ATATGCATTCCAGCGTCCGTACTCTGAGTCTACAGCCCGCGAGATAGACCAGGAAGTTCT
GAAGATTGTCAACGAGCAGTATACCCGTGCCAAGAACATTCTGATGGAGCACAAGGAAGG
CCACAATGCCTTAGCAGAGCTCCTGATCAAGAAAGAGGTGATTATGGCAGAAGACGTAGA
ACATATCTTTGGCAAACGCCCTTGGTTGAGCCGTTCGCAGGAAATCATGGAAGACGAACA
GCCTAAGATAGACGATGACGCCGTAAAGGAACTTCCTGAAGTTCAGGCTGCCATCAAGGA
GCATGAAGAGAACCAGAAGAAGAATGCAGATTCTGAAGAGACTTCCAAGAAGGATGAAGG
TTCGGAAGAAAACAAGAACGAATAAAACAAACCGATATGACTGACAAACAGAAGAATCTA
GTGATAAGATCCATCACAGGCGTATTTTTCGTGGTGTGCATGGTATCTTGCTTTCTCAAT
CCCAGGGCAATGGTTATCCTGTTCGCCCTCATTACCGGATTGAGCATATGGGAGTATTGC
GGATTAGTTAACCAGAAGGAGAATGTTACGGTAAACCGTTTCATCAGCACCGTGGCGGGT
GTTTACTTCTTCCTTGCCGTGGCTGGCTTCCGCATGGGCATTGTGGGCAATTTCGTGGTT
TTCGTACCTTATCTGCTCACCATTCTCTATCTCTTCATCAGCGAACTGTATACAGGCAAC
AAGGATGCCATCAACGATTGGGCTTACACTATGCTCTCTCAGTTGTACATCGCCTTGCCT
TTCTCGATGATCAATGTATTGAGTTTCGAGACATCAGCTTTCGATGGCCAGATACATTAC
GACATGCTGCTGCCTTTGAGTATTTTCATTTTCCTCTGGACCAATGATACCGGTGCCTAT
TGCAGCGGTTCGCTTTTCGGCAAGCATAAGCTCTTTCCTCGCATCAGTCCAGCCAAAAGT
TGGGAAGGCAGCATAGGCGGAGGCATATTCGTACTGATAGCAGCAGGTATCATCGGCTAT
ATTGCCAATGATGGGGAAGCCCATCGTCTCAGCATTCTCGGTTGGGAAGGTTTAGGTCTG
GTTGTGGTATTCTTCGGCACATGGGGCGATCTGGTAGAAAGCCTCTTCAAGCGTACCCTC
GGAGTAAAGGATAGCGGCAACATCCTGCCAGGACATGGAGGTATGCTCGACCGCTTCGAC
TCTTCGCTCATGGCGATACCGGCAGCAGTAATCTACCTATACACCATCCAGTTGTTTGGA
TAATACATCTTTTATGAGATAAAGGCCAAACTTTAGTTTGGTCAAGCACAAAGAAAGGCA
GGGATTCCTCAAAGAACCCCTGCTTTTTTTtCATATCACCATAAAAAACACAAGTAGCTT
CGTTGGCTCACGAAAGTACTTGCGATAAACTATGCTGTTATCTGTTATATTTCTTCAGTG
CCTGCTTCACCATCTTGCCCCATGGCTTGATGAGATCATCTGTCCAGTTGCCGGTAGCCT
TGGCACGTGGCAAAAGCATGGAACAGGTTTCATCCTTATCCGAAACCGACCAGTTTACCC
AACTCACCTTGTTTTTCTCCATTACATCGAGCCATTTCTGATACTCTTCAGGAGCTAGAG
GACCATTACCCGAAGCCTCCATACCAGCACATTCTGATACAAAGACCGGCAAACCGCTCT
TCACGGCAGCCTCCAGTTTATCACGCAGATAATCTTTATGGGTGGCTGCATAGAAATGAA
GGGTATACATCACATTCTCCACACCCTCGATAGGGCTCTTTGCCACGATATCAATATCCT
GGTCCCAATGCGGACAGCCCATCAGGATGATATTATCCGGATCATACTTTCTGATTTCCG
TGATGATGGTTTTAGCGTATACCTTCAAGTCTTCCCATTTATCCTCAACAGGTTCATTGT
AGAGTTCGTAAAGCACATGAGGATATTTACCATACTTCTGCGCCATCTTTCCGAAGAAGG
CCTTAGCCTCGGCTGTATGCATCTTGTGCGCATGCCAGTCGATAATCACGTAGGTATCAT
TCTTGATGGCGGCATCTACCACCTGGGTAATGCATTTCAGAGCAAAGTCTGGATTTTCCA
GATAGTTGTCGTCTATCTGAATTCCCATGGCTGCTCTGATGATGTTGGCCTGCCAGTCTT
GCACAAGCCATTTCACCGCTTTTTTGTTGTAGAACCGAGGCCAGATGTTGTGCCATCCCA
GACTCACGCCTCTCAACACTACAGGGTTACCACTCTGGTCGCAAAGCTGCGCACCTTTTA
CCTGCAACTGTCCCCATTGCTTTACAGGGTTTGCTGCATACACTTGTGCCATACAAAAGA
GTGCACAAATGAGGGTCATTAGTTTTTtCATTTTTTTtAGGGTTTAAAATTAAATATATA
TTTTtGGGTTTGTTTTTtAGGATAGCTAATACTCCTACATAGGTAGCAGATTACAAATCT
GCCTTAGTCAGCAGTTCTGCAGCGGATTGATATCCGCCACAGAACTGAAAGAGATTACTT
TTTATTAAAACATTTCACCTTTTTCCTGTTCTTCTTCAAAGTGTTCACCCTTCTGGGCTT
CCTGCGCCTCATACTGTGCCTGGGCTGCACGCTGCTGAGCCTCACGTGCTTTAGCCTCAG
CCGCCAGTCGGGCTTTTTCTGCCCTTATTCGTGCCAGTTCAGCCTCTTCTTCTGCTCGCT
TCTGCGCCGCCAAAGCTTCCTCTTCGGCACGTTTCTTAGCAGCCTCGGCTTCAGCTATCG
CCTTCTGTCGCGCACGTTCTGCAGCCTCAGCTGCAGCTTTGGCTTCAGCTTCAGCACGCT
CACGAGCCATACGGAGAAGCATTTCCCTACGCTTAACCAGAAGATCAAACATGATGCCCG
CAGCCTCATCCGGCGCAACCTTATCGCCTAACTGAGTTCGAACTTCCTGATATTCTGCCA
ACATCTTATCCCTGCCAGGTTCTCCCGGAAGAATCTGATAAAGTTCGTTGGCAATACCAT
CAACCGAAAAGCGGTCGGCAAGCATCTCCGGCACAATCTCTTTATTAGCGATAAGATTCA
CCAGCGAGATAAACTTCACTTTGATGATATGCTTGAAACCGAAACGGATGAGATGAGGTA
CAGGCGTTTCATAACATACCACCTGAGGCACATCGAAAAGAGCCGTCTCTAAGGTTGCAG
TACCACTGGTAACAAGAGCTGCCGTAGCATGCGACAAGAGCGGATAAGTCTTGTTACGCA
CCAGTTTGACAGGTGTACCCTTGATAAACTTCTCATAGTAAGCATCGTCTATCGAAGGAG
CACCGGCAAGCACCATCTGATAATCTTCAAAACGCTCAGCCACCTCAATCATCGCCGGCA
GATTGTCTTTGATTTCCTGCAGACGGCTTCCTGCCAGCAAAGCGATAACAGGACGATAGG
TGTCAAGATTATTCTCCTGACAGAATTCCGTAAAACTCTGATGATATCCCGACCTGAACT
CCCCTACTTCCTGAGCCGTAGGATTACCTACATAGTGAATAGGATAACGGTGTTTCTTTT
CGAAGAACGGCACCTCGAATGGCAAGATTGAGAAGAGTTCTGCGATATCACGTTTAATGC
TGCGGATCCGCCACTCCTTCCATGCCCATATCTTAGGAGAAATGTAATAATAGGCAGGGA
TATTGGTGTTCTTTTTCAAGAACTTAGCTATCTTGAGATTAAATCCCGGATAATCTACCA
GTATCACTACATCCGGCTTCCATTTCACAATATCTTCCTTGCATCTCTTCAGGTTCGAAA
AGATGGTACCCAAATGTAGCAGTACAGGCACAAAACCCATATAAGCCAACTCCTTAAAAT
GCTTGACGCGAGTGCCACCTTCAGCAGCCATCAAATCACCGCCGAAGAAACGGAATTCAG
CAAACTCGTCTATTTTTTTCAACGAGCGCATCAATCTGCTGGCATGCAAATCTCCACTAG
CCTCGCCTACTATCAGGTAATACTTCATAATTCAAAATTATTTAACCAATCATAATCCGT
TACATCAATCTTAGTTGGGGTAATAGCGATGTAACCATGATTCACAGCCCACTGGTCGGT
ATCCGTTGCCTCCGGTTCGTCATTACGGTATTCACCCACCATCCAATAATAATCATATCC
ATGCGGATGAGTGCGATGATCCACCTCATTGATCCAGGAGCCACGAGTCATCCGGCAACC
CTTGAAACCCTTGAACGGAGGCAAAGCCGGGAAGTTGACATTCAGACAGGTATATTCTGG
CAATCCCTTCTCCAGCACCATCTTAACAACCTTCAGTACCCCATCGCGCAAAGGAGTGAG
ATCAGCATTTTCATCATAATTGCAACTGCTGAAGGCTATACTTGGAATATGCTGCATACA
GCCCTCCTTAGCTACACCCATAGTTCCCGAATAATGATTATTCACGCTCGAATTGTCACC
ATGATTGATACCGCCGATAATCAGATCAGGCTTGCGATCAGCAAGAAACTGATCCAACGC
CAGTTTCACACAGTCAACCGGTGTGCCGCTACATGACCAAACCTCCACATCATTCCCCAT
ATTGTGGCGACGCTTCAGGCGCAAGGGAGTAGTAGCCGAGAAGGCACAGGCGAATCCCGA
ACGGGCACTTTCCGGTGCTACAACCAGCAGGTCGCACCAGTCTTTCAGAAAGTTCACCAG
GGTCTTGATTCCATTGGCATGATAGCCATCATCATTCGAAATTAATACTAATGGTTTCTT
ATTTTCCATAAAAATATCTTTCTTTTTGGTGCAAAAGTACGAAAAAaCCTTTAAAGATAG
CGACTTTCTCACAATATTTTtGTATCTTTGCCGAAAATTTACTAAGAAAATGGGAAAAaT
CATCGCATTAGCTAACCAAAAAGGCGGTGTAGGAAAGACTACTACCACCATTAACTTGGC
AGCATCGCTTGCCACGCTAGAGAAAACTGTACTCGTAGTGGACGCCGACCCACAGGCAAA
CGCTTCCAGTGGATTGGGCGTGGACATCAGCGAGGTAGACTGCTCGCTCTACGAATGCAT
CATCGACCATGCAGACGTGCGCGATGCCATCTACACCACCGACATTGATGGACTCGACAT
CATACCTAGTCATATCGACCTAGTAGGTGCCGAGATAGAGATGCTGAATCTCAAAAATCG
CGAAAAGGTGATTAAGACATTACTGCAGCCTATCCGTGACGAATACGACTACATCCTGAT
AGACTGTTCGCCTTCGCTCGGTCTCATCACCGTCAATTCGTTGACGGCAGCCGACAGTGT
CATCATCCCAGTTCAATGTGAATATTTCGCCCTTGAAGGTATCAGCAAATTGCTCAACAC
CATCAAGATCATCAAGAGCAAGCTGAATCCGAAACTCGAGATAGAAGGTTTCCTGCTCAC
CATGTATGATAGTCGTCTACGCCTTGCCAACCAGATATACGACGAGGTGAAACGCCACTT
CCAGGAATTGGTGTTCAAGACCGTAATCCAGCGCAACGTGAAGCTGAGCGAGAGTCCGAG
CCATGGTCTCCCAGTTATCCTTTACGATGCAGAAAGCAATGGAGCCAAGAACCATCTGGC
CTTGGCAAAGGAGATTATCAACAAGAATAGTTAAGATTTGGAAATTGAACTCTTTCAGGA
AGTTCAATGTTCAAAATTAAAaGTAAAAAAaTGGCAGTACACAAGAAATACAACAACGGT
ACAAAGAGCAACGCTTTAGGACGCGGACTCGATGCCCTCATCTCTACCGAGGGAGTGCGC
ACCCAGGGCAGCAGTACCATCAATGAAATTCCTCTCGACCAGATTGAGGCGAATCCCAAT
CAGCCACGCCGGGAGTTTGACGACGAAGCCCTACATGAGCTCGCCGAAAGCATCAAGGCC
ATAGGCATCATCCAGCCTATCACCTTAAGACAGGTTTCAGAAAACAGATTCCAGATTATC
GCCGGTGAACGCCGCTGGCGCGCTTCACAACTTGCGGGGCTGACAGCTATCCCTGCATAC
ATCCGCACCATCAGCGATGAGAACGTAATGGAAATGGCGCTCGTAGAGAATATCCAGCGC
CAAGACCTCAACGCCATAGAAATAGCACTCGCCTACGAACACCTTCTGGAAAACGAGGGT
ATGACACAGGAGAAAATTTCAGAACGTGTGGGCAAGAGCCGTGCAGCTATCGCCAACTAT
CTGCGACTGCTCAAACTTCCTGCCCAGGTGCAGATGGCACTACAGAAGAAAGAAATCGAC
ATGGGTCATTGCCGTGCCCTACTGGCCCTCGACTCACCTTCGCTGCAAATCAAGTTGTTC
AAGGAGATACAGAAGAACGGCTACTCAGTAAGAAAGGTTGAAGAGATGGTACAGCGACTC
AAGAGCGGAGAAGACATCGAGAGCGGTAAGAAAACCATCACGGCTAAAGCTCAGATGCCT
GAGGAATTTACACAACTCAAAAACCGCCTGTCACAGTTTCTCAATACCAAAGTGCAGTTC
ACCTGCTCAGCTAAGGGCAAGGGAAAAATCAGCATTCCATTCGCCAACGAAGAGGAGCTG
GAGCACATCATGAATGTTTTCGATCAGTTAAAGCAAGAATAAAAGTGAAACTCAGTATAT
CACAAATCTGTTTGGCAACCCTGCTGCTTCTGGCACCGATGGGCGCACAGGCACAGAAGT
CGAAACAAAAAAACAAGTGACCGATGTGCCAACCATTGCATCAGCCGACTCGGCAAAAAT
AGCTATAGACTCGATGCTTACCGCACAAGACAGCAGCAAACTGGCAAGCCTCACCCAACC
AGCAAAACCTGTACGCAAAAAGCGCAACTGGGCAACCTGGCGACCTGATACCAAGCGTGC
CATGTGGTTGGCACTTGTATTACCTGGTGCCGGACAGATATACAATCGCAAATATTGGAA
ACTGCCTTTCATCTATGGCGGTTTCGTAGGCTGTACATACGCCATCACCTGGAACAACCA
GATGTATCACGACTATTCACAAGCCTACATGGATATTATGGACGATGACCCAAACACCCA
GAGCTACAATCAATTTCTGCACTTGGGTGCCCAGATCAACGAATCGAACATAGAACGCTA
TAAGGAAATCTTCCGCAAGCGAAAAGATAAATATCGCCGTTGGAGAGACTTGGGAACCTT
CGTCATGATAGGCATCTATGCCTTCTCAGTGATTGATGCCTACGTAGATGCATCGCTCTC
GGAATTTGACATCTCCGATGATCTCTCGCTCAGAATAGAGCCTACCATGCTGAATAACGG
CAACAAGACTGCCAATCCGCTGCGGTCTGGAAGCCTCGGCGTAAGTTGCTCACTCACATT
TTAATGCGTGAGGAGTTAGAATACACCTATATATATTATAACGCAAAATAGAAATTAGAA
ACATAGACGAGATAAAACATCAATATGAAGAAAATACTAGTCATGGCAGCAGCGATGCTG
TTCAGCTTACAAGGCATTCATGCCCAAACCGACGTTACAGAAGAAACAGATAACGATGAT
ATCATCACCGTTACCGACAAAGACGGAAAGCAGGAGGAAATCGAAGTACCTGAGGGAATG
GAAGATAACCTCGACAGCCTGCTCCACCTTTACAATGCACAGACTTACATGATGGCAGAT
ACAACCTGCAAATACCGCGATGTAAACCCTGTCTTCGAGAAGGAAGTGTATATCGACCGC
CTGAAGAGAATGCCTACCATCATCGAAATGCCATACAATGAGGTAGTACAGAAATTCATA
GACCGTTACAGCGGTAAACTACGCCGTTCGGTAAGTTTTATGTTGGGAGCAAGTAACTTC
TACATGCCTATCTTCGAAGAGGCATTAGAGGCTTACAACCTGCCACTGGAACTGAAATAT
CTGCCAGTTATCGAATCGGCACTCAACCCTAAAGCTGTATCACGCGTTGGTGCCACAGGT
TTATGGCAGTTTATGCTGCCTACCGGCAAGCGATATGGTCTGGAGGTAAACTCACTCATC
GACGAACGCCGCGACCCGGTAAAAGCATCCTATGCAGCCGCTCACTATCTGAGCGACCTG
TACAAAATATTCGACGATTGGAGCCTCGTGATTGCAGCTTACAACTGCGGTCCAACCAAT
GTCAACAAGGCCATCCATCGTGCAAAAGGCAATGCCGACTACTGGAACATCTATCCATAT
CTGCCAAAGGAAACACGTGGATATGTACCAGCTTTCATCGCTGCCAACTACATCATGAAC
TACTACTGCGATCATAACATCTGCCCTATGGTAAGCGAACTGCCAGTAAAGACAGACACT
ATCGTAGTATCAAAAGATATCCACCTGGAGCAGATTTCCAAAGTGCTGAACATCAACATT
GAGCACCTGCGCAATCTGAATCCACAGTATCGTCATGATATCATCAACGGATTGAACCAT
CCGATGGTATTGCGTCTTCCATCTACCCTCATCGGTAGTTTCATCGACCAGCAGGACAGC
ATCTGTGCTTACAGAGCCGATGAACTCTTCCAGAAGCGCGCTACCGTAGATGTCAACGAT
GCACAGCCTACCTATAGCCGCCCACGAAGCAGCTACAGTCGCCACAGCGCTTCTTCACGC
AGCAAGAAGAGCAGCAAGCGAGGCAGAAACAGAAAACAAGGCAGCAAGAGTGTAACCATC
AAGAATGGTGATACCCTTTCTGAAATAGCAGCACGCAACGGAACAACCGTTAAGAAACTG
CGCAAACTGAACGGCATCAAGGGTAACAGTATCCGTGCCGGAAAGAAAATCAAAGTGAAA
TAAAAGAACTACGTATGCTGTAGTTTTTtCAGTCTAATTACGAACATTATTTATTGGAGG
GACCCACTATGGATGACCAGAACTTGAAAGACCTCGAAAGAGAGCAGGCTGATAACCAGT
TGATTGGCGATGCCTTTCAACACCTGCTTGACACCTACCTGAGTTCGCGACACCGCAAGA
AGGTAGATATAGTGACCAAGGCATTCAACTTCGCCCGGCAGGCGCACAAAGGTGTGCGCC
GTCTTTCGGGCGAACCATATATCATGCACCCTATCGCCGTGGCTCAGATAGCCTGCGAGG
AGATGGGGCTCGGCTCAACGAGCATCTGTGCCGCACTGCTTCATGATGTGGTAGAAGATA
CCGACTACACCGTAGAAGATATCTCAAACATCTTTGGAGCCAAGGTGGCACAAATCGTTG
ATGGACTCACCAAGATCAGTGGTGGAATCTTCGGCGATAAGGCATCAGCACAGGCAGAAA
ACTTCAAAAAaCTGTTGCTCACTATGAGCGATGACATCCGTGTTATCCTTATCAAGATTT
GCGACCGCCTGCACAACATGCGCACGCTGGAATCGCAACCGGCCAACAAACAATACAAGA
TTGCGGGCGAAACCTTGTATATTTATGCACCTCTCGCCAACCGATTGGGCTTGAACAAAA
TCAAGACCGAACTCGAAGACCTCAGCTTCCGCTACGACCATCCACAGGAGTATGCCAACA
TAGAGCATAAACTTGCCGATACCGAATCGCAGCGCGATACCCTCTTCGAGAGTTTTACTG
CACCAATCCGCGAAGAACTCGACAAGTTAGGCGTAGAATACAAAATCAAAGCACGTGTGA
AGAGCCCTTATTCTATTTGGAACAAGATGCAGAACAAGCACGTTACCTTCGATGAGATTT
ACGACATTCTTGCTGTGCGCATCATCTTTACGCCAAAGGTGAGAGCAAACGAAGTAAACG
AATGTTTCAATATCTACGTAGCCATCAGCAAAATCTACAAGAGCCATCCAGACCGTCTAC
GCGACTGGTTGAACCATCCGAAAGCAAACGGTTATCAGGCACTCCACGTTACCCTGATGA
GTAAGCAGGGAAGATGGATAGAAGTGCAGATCCGTTCCGACCGTATGGACGAGGTGGCAG
AAAAGGGGTTTGCTGCCCACTGGAAATACAAAGAAGGAAACGAAGGTGAATATACAGAAG
ATGAGAACGAACTGAACGACTGGCTCAGCACCATCAAGGAGATTCTGGACGATCCGCAGC
CGGATGCCATGGACTTCCTCGATGCTATCAAGCTGAACCTCTATGCTTCAGAAATCTTCG
TCTTCACACCAAAGGGAGAAATCAAGACGATGCCGGCAGGCTGTACTGCCCTCGACTTCG
CCTTCCAGATTCATACCTTCCTGGGCAGCCACTGTATCGGAGCCAAGGTAAACCATAAGC
TGGTTCCGCTGAGCCATAAGCTGCAAAGTGGCGACCAGGTTGAGATTCTTACTTCCAAGA
GCCAGCATGTACAGGAAGAATGGGTAAACTTCGTCAGTTCAGCCAAGGCAAAGAGCAAGA
TTCTTGCCATCCTGCGCCGCGATTCACGAGAGGTTCAGAAGAAAGGAGAAAACATACTCA
CCGAATGGCTCAAGAAGAACAGCATCGAGATGAGTGCGTCGGTGGTAGACCGTCTATGCG
ATTTTCATAATATCCAGAAGCCTGAAACCCTTTTCCAGTCATTGGGAGACCATCAGATTA
TCCTAGGCGATAAAGATTTCGATGAGTTGCAGGGCAAGCCTAAGAAACAGCAGGCCAGCA
GCTGGCGCAATTATATCCCATTCCTGGGCAAGAGCAAGGAGAAGGCTCAAGAAAAAGGCA
TCGTGAAGCCTCAGGATCTTTTCGTGGTGGGCAAAGACTTCAACAAGAAGAAGCCACTCA
TCCTGACCGAGGAGAACATCAACCAGTTTATCTTCCCTAGCTGCTGCCATGCGATTCCTG
GTGATGACGTTATGGGCTTTATCGACAACAAGAACCGTATCGAAATACATAAGCGCTCTT
GCAGCATAGCAGCCAAACTGAAGTCCAGTTTCGGCAACCGCATCGTAGATGCCAAATGGG
ATATGCACAAGCAGATACTCTTCGATGCTACCATCGAAATCAAGGGTATCGACCGTAAGG
GCATGCTGTTGGATGTAAGTAAGGTGATTAGCGACCAGTTAGGCATCAATATCCATAAGT
TAACTATCAGTAGCGACAACGGCATCTTCGACGGTACCATCGAACTCCGTGTTCACGACC
GCGAAGAAGTTAAGACCATTATGAACCAACTCCGAAATATTGATGATCTGCAGGAAGTAC
AGAGAATCCTGTAACTTAGGAGTTTATGATAATAAAGAAAAGATAAATAATAGAGAATCG
CCGGATTTTAAATCCGGCGATTCTCTATGAAATCATACAGATTTCAACATCTTATAAAAA
CAGATTCAAAACAACAAACTTAAAAACAATATGAAAAAATTATTCTTATCATTTTTAATG
ATGTTGACCTTGTTGCCTCTGGCAGCAGCCAACAAGTATGACAACCCCGACACGATTGTA
GTATCCCGTGATGGTACCGGCGAATTCCGCACTATCGACGAAGCCATCGAAGTATGTCGT
GCTTTCATGGATTACAGCAAGGTAATCTACGTAAAGAAAGGCGTGTACAAGGAGAAACTC
ATCCTCCCTTCATGGCTCACCAACATCACCATCTGTGGTGAAGACCGTGATAACACTATC
ATCACATGGGACGATCATGCCAACATCAAAATGCCTGTAGGTGGACTCGATTCAGAAGCA
GCTGTAAAGGGTAAACCGATGGGCACATTCCGCACTTATACCCTGAAGGTACAGGGCAGT
TACATCACCCTGAAGAACATCACCATCGAGAACAATGCAGCCAAACTGGGACAGGCTGTC
TCCCTGCATCTTGAAGGCGATCATATCCTGGTTCAGAACTGCCGTCTGCTGGGCAATCAG
GATACCGTTTATACAGGTATAGCCAACAACCGTTCAGCCTTCTACGATTGCGACATCGAA
GGAACCACCGATTTCATCTTTGGTCCGGGAAGAGCATGGTTTGAGAATTGTGAGATTCAC
AGCAAGGCCAACAGCTACATCACAGCCGCGTCCAGTCCTGCCGGTCAGGAATATGGCTAT
GTATTCAACAAGTGCAAGCTTACCGCCGAGCCAGGTGTAGACAAGGTTTATCTGGGCCGT
CCATGGCGCCCTTATGCAGCTACCCTCTTCATGAATTGCGAAATGGGCAGCCACATCCGT
CCAGAAGGATGGCACAACTGGGGCAAGCAGAGCAACGAACAGACAGCCCGCTACAGCGAA
TATAACAACCACGGTGCAGGTGCTGCAACCAAGGGTCGCGTAGCCTGGAGCCGCCAGCTC
ACCAAGAAAGAAGCAGCTAAAGTTACCATCAAGAATGTCTTCGGCGAAGAAGCGTGGTAA
CCCTAGCTAATCATAAAGTCCAAAGTTACTAAACCAGTCCATCGAGCTGCCTTTTGAGTT
CTTTGAGCTGGTCTCTTACAGAAATAAGGGTGTCGAGAACTTCAGAAGATTTCTCGGCAC
CCGTTCTGTTTTGGTTCAGATACTTACGGGCAGCCGCAATCTTCAATCCCTTCACCTTGA
TAAGGTTGTAGATAAGCCTTACCTGCTCAATATCCTTATCGGTATACTGGCGCACTTTAT
TGCCAGCAACCTTCGGTTTGAGAAAAGGAAACTCCTTTTCCCAATATCTCAACGTAGAGT
CGTTTAGACCAAACATTTCACCTACTTCCTTGATAGAATAGTACAATTTCGTTGTTTTAT
CTGGAATTATTGCCATTTTTTCCGTCTTTAATTTCAAAAATAATTAATTTAGTTGCAAAA
TTAAACAATTCTTCTTATCTTTGCAAAGATTTTCGGAAGAAAATGCCCTAAAGGGCAAAA
ATATTTTCTGAGAGGACTCTCAATCCCCTCTCCAAAACAGGAAAAAGAAATTAAAGATAA
ATATAAAAAAGATATGATGACAGCTAATGAAGTGCGCGAATCCTTCAAGAAATTCTTCGA
AGGTAAAGGCCACAAGATTGTTCCATCAGCACCTATGGTTATCAAGGATGACCCAACGCT
GATGTTTACAAACGCTGGTATGAACCAGTGGAAAGACATCATCCTCGGTACAAAAGACCC
AGGCAAGGATGTTCGTCGTGTTGATACTCAGAAATGTCTCCGTGTAAGCGGTAAGCACAA
CGACCTCGAAGAGGTGGGTCACGATACTTACCACCACACCATGTTCGAGATGCTCGGTAA
CTGGAGCTTCGGCGACTACTTTAAGGAGGGTGCCATCGATATGGCATGGGAATACCTGAC
CGGAGTGTTGAAACTCAACCCTGCCGACCTCTACGTTACCGTATTCGAGGGTAGCAAGGA
GGAAGGTCTGGAACGCGACAACGAGGCTGCAGGTTACTGGGCTAAGCACGTGCCAGCCGA
CCACATCATCAACGGTAACAAGCACGACAACTTCTGGGAGATGGGCGATACAGGTCCTTG
CGGTCCTTGCTCAGAGATTCACGTGGATTCTCGTACTCCAGAGGAGAAGGCTCAGGTGCC
AGGCCGTGAGTTGGTAAACAAGGATAACCCTCAGGTCATCGAAATCTGGAACATCGTGTT
CATGCAGTACAACCGCAAGGCTGATGGTTCTCTCGAACCTCTCCCAATGCACGTTATTGA
TACAGGTATGGGCTTCGAGCGCTTGGTTCGCATGTTGCAGGACAAGCACTCTAACTATGA
TACAGATATCTTCCAGCCAATCATCAAGGAAATAGAGGCTATCTCTGGCAAGAAGTATGG
CTTCACTACTCCTACTGGTGAGAATGGCGAGGGCAAGGATGAGCAGGAGAAGATTGATAT
CGCTATGCGTGTCTGCGCCGACCACCTCCGTGCCGTAGCCTTCTCTATCGCCGATGGTCA
GTTGCCAAGCAACGCCAAGGCAGGTTACGTAATCCGACGCATTTTGCGCCGTGCCGTACG
ATACGCTTACACATTCCTCGGTCAGAAGCAGGCATTCATGTACAAGCTCGTCAATGTATT
GGTAGAGCAGATGGGTGCAGCCTTCCCTGAGTTGCCAGCTCAGCAGGAGCTCATCACCCG
CGTGATGAAAGAGGAAGAGGATTCATTCCTCCGCACCTTGGAGAAGGGTATCAACCTCCT
CAATGGCGATATGGACGAGCTCAAGGCTCATGGCGAGACTCAGCTTGATGGCGTAAGCGC
ATTCCGCCTCTTCGATACCTATGGTTTCCCTCTCGACCTGACAGAACTTATCTGCCGTGA
GAATGGTTACACCGTAGATGCTGCAGGCTTCGACGAGGAGATGAAGAAGCAGAAAGAGCG
TGCCCGCAATGCTGCTGCTGTAGAGAACGGTGACTGGGAGGTTTTGAAAGAAGGCGACCA
GAACTTCGTGGGTTACGACTATACAGAATATGAGTGCCACATCCTGCGCTACCGCAAGGT
GACTCAGAAGAAGAACTCTTTCTATGAGTTGGTACTCGACAACACTCCATTCTATGGTGA
GATGGGTGGACAGGTTGGCGACAAGGGTGTACTCGTTAGCGAGAACGAGACCATCCAGGT
TATCGACACCAAGCGCGAGAACAACCAGAGCATCCACATCGTAAAGGAGTTGCCAAAGGA
TGTAAACGCTGATTTCATGGCTTGCGTAGATATCGAGAACCGCGAGGGAAGTGCAGCCAA
CCATACAGCTACCCACTTGCTCGACTACTGCCTGAAGCAGGTTTTGGGCGACCACGTAGA
ACAGAAGGGTTCTTATGTAGATAAGGACACCTTGCGTTTCGACTTCTCTCACTTCCAGAA
GGTAACTGATGAGGAGCTCCGCAAGGTAGAGCACATGGTAAACGAGATGATCCGTGCCGA
CTATCCATTGGATGAGCACCGCGATACTCCTATTGAGGAGGCTAAGGAACTTGGCGCTAT
CGCCCTCTTCGGCGAGAAGTATGGCGACAAGGTTCGTGTGGTTCGCTTCGGTCCATCTGC
CGAGTTCTGTGGTGGTATTCATGCCAAGAGCACAGGTAAGATTGGTTTCTTCAAGATTAT
CTCTGAGAGCAGCGTAGCAGCCGGCATCCGCCGTATCGAGGCTTTGACTGGCAAGGCTTG
CGAGGAGGCTATCTACGGTTTGCAGGATACCATCGTAGCCTTGAAGGGCTTGTTCAACAA
CGCCAAGGATCTCGAAGGTGTCATCAGAAAGTACATCGACGAGCACGATGCCTTGAAGAA
GGATGTTGAGAAGTTCCAGGCTCAGGCTGTAGAGCGTGCCAAGGATAAGCTTGTAGAGAA
TGCAAAAGAAATCAATGGTGTGAAGGTTGTTACAGCCGTATTGCCAATGGAGCCAGCAGC
TGCCAAGGATTTGGTATTCAAGGTTCGCGAGGCATTGCCAGAGAACATGATCTGCGTGGT
AGGTTCTGTTTATAACGACAAGCCTATGCTCAGCGTAATGTTCAGCGATGATATGGTAAA
GGATCATGGTTTGAACGCTGGTAAGATGATTCGCGAAGCTGCCAAGTTGATTCAGGGCGG
CGGTGGCGGTCAGCCTCACTATGCTCAGGCTGGCGGTAAGAACAAGGACGGCTTGAGCGC
TGCAGTAGATAAGGTTGTAGAGTTGGCTCAGCTGTAATCTGCTTCCACATTTGAATATAT
GATAGAGTTATCTTAACTCTTATATATAATAAGGTATAAAGGGTTGCAATCCATCTTTTC
GAGGATTGCAACCCTTTTTCTATTGACATTAGAGGAGTCTCCATGTCATAATTATCAATT
TATGATAATCATCAAATGATAAAATTCCTTATTTTATTATCATTTTATGATAATCACTTT
ATGATAATCGGAATAAAAGTTGTATCTTTGCAGAAGAAACAGCAAACGTTGAATATATAA
TTAAGGTATAGATATGGTAATGAAGAATCCTTTTGTAACAAATGGTTACGCCGGTCCGGA
ATACTTCTGCGACCGTATGGAAGAAACCCAGCATATCACAGAGATGCTGACCAATGAGAA
TAACATGGCTCTGATTTCCCCTCGACGCATCGGAAAGACAGAGCTGATTCACCATTGCTT
TGCCCAGCCAGTCATCCAAAAAGATTATTATACTTTTATCATAGACATCTATTCAACCAA
TTCCGTCAGCGATCTGGTCAATATGTTCGGCAAAGCCATTATTGATGAACTTCGCCCTAA
AGGCAGAAGCGCTTGGGAGAAATTCCTGATAGCACTCTCTTCTCTCCGTTCAGAAATCTC
TTTCGATATCAACGGGGCTCCAGTTTGGGGAATAGGCATCGGCAACATAGTAAATCCCGA
AATTACGCTTGATGAGATATTCTCTTATCTCAACCAAGCCGACAAGCCATGTCTTGTTGC
CATCGACGAGTTTCAGCAAATCACCAACTATGCCGACAACCGCATAGAAGCTTTACTCCG
TACCTACATTCAGCGTTGCACCAATGCCCACTTCATCTTCTCGGGTTCTCACCGCCATCT
GATGGCAGAAATGTTCACATCTCCTGCCCGCCCATTCTATCAGAGCGTGACGCTGATGAA
CCTGAAGCCTCTGGATGTGGAGAAATACAAGGAGTTTGCCACAGCCAAGTTCGAGGAGCG
CAACAAACATCTAGATACTGCCATTATCGGAGAACTCTTCGCCCGTTTCGGTGGTGTCAC
TTCATACATCCAGCGAGTAATGAATGTTCTCTTCCTCAAGACTCCCGAACAGGGTACCTG
CACTCTGGATATGGTAGATGACGCCATCAACTACAATCTCAACATGGCATCAGACACCTA
CGAGACCCTTCTGCGCCAGATGCCGGAAAAGCAGCGCAATGTCTTCATCGCCATCTCTGC
AGAGGGCGAAGCCAGAAGCGTAAAGAGCGGAGCCTTCGCAAAGAAATATCATCTCCCGTC
GCCAAGCTCTGTAAATTCCGCCCTGAAGGGATTGCTGGAGAAAGATTTCATTACCCAGCA
GGATGATGCCTACGTGGTATATGACAAGTTCTTCGATTTGTGGCTGAAGAAGTATCTGAA
ATAGTATAAGGTGATTTCAATATTTTTGTTACCTTTGCACCCAAATTTAAATATATATTC
AATATGGCTATTATAAAGACAGTAGAGGGAAAGACTCCTCAATGGGGAAAGAATTGTTTT
ATCGCTGAGAACGCCGTACTGACCGGCGACTGTATTCTTGGTGATGACTGCAGCATCTGG
TATAGTGCGGTATTGCGCTCTGACGTGGATGCCATCAGATGTGGAAACAGAGTGAATGTA
CAGGATTGTGCATGCATCCATCAAACCGGTACGATGCCTTGCATCCTGGAGGATGATGTA
TCTGTGGGACATGGTGCCATCGTCCACGGAGCCACAGTCAGAAAAGGCGCACTCATCGGA
ATGAATGCCACTGTGCTAGACAAGGCTGACATTGGAGAAGGGGCTATTATTGCTGCAGGT
GCTGTAGTTACCCATGGCACCAAAGTTCCTGCACATGAGATTTGGGCGGGTATTCCAGCC
AGGAAAGTAAAGGTCTGCGCTCCCGGCCAAGCCGAAGAATTTGCCAAGCATTATTCCGGC
TACATCAAAGACTGGTATCTGAAGGAAGATAAATAATCACTTTATGATTATCATAAAATG
AGAATAAAACGCCATTTTTATCTTTTATAGAAGATAAAAGCAAAATATTTAGGATTTTCA
TCCATTATAAAAGATAAAAATCGTATATTTGCAGAAAATTTCATTTATAAGTGATAAAAA
TATGGCAACTATTATTCGTCAATCATATATCGACAAGATAGAAAAGTATCTTGGAAAGGA
GACCATCATCGTATTAGTAGGTCAACGTCGTGTAGGTAAAAGCTGCATGATGAAAATGAT
TCGTGACCGCAAGAAGGCAGATGCCTGCAACAATATCATCTTTATAGATAAGGAGAAAAG
AGAGTTTGACAACATTCAGACCTATCAGGATCTCAACGACTATATCGGAGAGCACTTTTT
ATCCGATAAACATAACTATATCCTTATCGATGAGATACAAGACATCAGGGAATTTGAACG
CTCCATCCGAAGTTATCGCAAAGAATCCAACACCGACATTATCATCACAGGTAGCAATGC
CCGCATGCTGAGCAATGAACTGAGCACACTCATCGGTGGCAGATATAAGGAAATCTATAT
CCAATCGCTGAGCTATAACGAGTTTCTGGAATTTCATCAACTATCAGATAATGACGAAGC
ACTTGCTCTGTACATTCAGTATGGTGGCCTGCCTGGTCTAGCAAAGATAGGACTGGAAGA
GGATGATGCACGTGAATATCAAATGGATATTTACCATACCGTCTTACTTAAGGATGTCAT
TATGCGCAACCAAATAAGAAACGTGCCATTCTTAGAGAATTTAGTACGTTTTCTCGCAGA
CAACACCGGTAAGTTGATTTCCGCCAACAGTATCGCCAAATATATGAAATCACAAGGCGA
ATCTATAACGTCCACGGCTATCATCAATTACATATCCTTCCTTTGTGAAGCCTATATCCT
GCACAAGGTGAACCGCTATGACATCCACGGCAAACGTATCTTTGAAACCAACGATAAGTT
TTATTTTGAAGACAACGGCATTAGAAATGCCATTGCCGGGGGAACACGTGAAGGAAACAT
CGAGAAAGTGATAGAGAATATCATCTATCAGAACCTCATACGCTTGGGCTATCAAGTTTA
TGTAGGACAACTGCAAGCTGGAGAAATCGACTTTGTTTGTACCAAGCCAGAAGGCGAACG
CATCTACGTGCAAGCTTCCTACATCATAGCCGACGATGCAACCAGAGAACGGGAGTTCGG
TAATCTCCGTGCCATCAAGGACAATTATCCGAAGTACGTTATCTCCATGACTCCTCTGCT
CACAAAAAATGATAATGACGGCATCACGCACCTGCATCTTCGCAAGTTCCTGACTGAAGG
AATATAAAAACGATAGAGCAAACCAGTTAAATAGCGTTAATGCAATAAACCTTATCGGGT
TTTAGAAGTCCAAAAGATGGTTTTGGTAGAAACCATGACTCACTTCGTGTCGAATTAACT
CCATTTTAGTGTCATACTTGTTGGGTATATAAATTAATAATAAGAATAACAGGAGAAAAT
CCGATGAAAAATTTTATGAGAAATTATTCAGGAAAACTACAACAACTACTTTGCTTGCTG
ACATGTGTACTGATGATTGCGGCTGTCAGTATTCGAAGAGACGGCAAGGTGGTAGGACAG
AATGTGAATCAGCAACAGACAGTAGCACCAAAGACTGAGCCCATGGCTGTGCTTGAAGAT
GGTTCTGTACAATTGAATACTACAGAACTTGGAAAAGACATTGTAGGCTACGGAGGCATC
GTGCCATTGGAGATTACCTTGCAGGATGGCAGGGTAAAGAGTATCAGAGCACTTGCCAAC
TCAGAGTCTCCCGATTTCTTTACAGAGGCTTCTGCCCTTCTTACAAAATGGAACGGCAAG
ACGATAGAAGACGCTCAGAAGATGAAGGTGGACGCCGTTTCTGGTGCGACGTTCTCTTCA
AAGGCAATTATCGGAAACGTGCAGCGAGGACTTCAGTATGCAGCCAAGAATCCTGTAAAG
ACTTCAGTATGGTCAGAGTCTGAATTCTCTGCTAAGGCTATAGCCGGACTGATTGTTGTG
CTCATGGCAGCCATCGTACCGCTTTTCATTAAGAACAGACGATATAGGATAGCTCAGCAA
ATCCTGAATGTGATAGTGCTTGGTTTCTGGTGTGGCTCATTTCTTAACTATACATCAATC
GTCAGCTATATGTCAAATGGCATGAACGTAGTGGCATTGATAGTGCCGGTAATCATGCTA
ATCACGGCATTCGTATATCCTCTCTTCGGCAAGAAATCATACTATTGTACGCATGTGTGT
CCCTTCGGTTCTTTGCAGGAACTTGCAGGAAAATGCGTTGGATATAAAGTCAGAATGAAA
CCAACTACAGCCAAGCGTCTAGATTGGTTCCGCCAGATTCTGTGGACCATACTCATGCTG
TGTTTGTGGACGGGTATATGGTTCGACTGGATTGATTATGAACCCTTCTCTGCCTTTGTA
TTCCAATCAGCATCATGGGTGGTCATAGCCATTGCCATAACCTTCGTAGCACTCTCAACG
GTAATCATGCGACCATACTGTCGCTTTGTCTGTCCTACAGGTTCGCTCTTGAAATACAGT
CAATATTCTATTTTAAAGAAAAaGAAATAAAAACAAACCGGTCATTAGAACGCATGATAA
ACGATGCATTCTGATGGCCGGTTTTTACTTGGTATGAACTTTCAAAAACAAAATCATCAT
TTCTAGGTATTGCATATTTCCTGAAAAGTCAGTACCTTTGCACCCGCAAACAAGACCGAG
GCAGGAATGGCATATATTCCAGCCTCAGCCGGAAAGCATGGAATAAAAGCAACGGATAAG
CGAGAAACAGTCATTGCCCATATCATTCCTTACATATTATATAATAAGGTGTAACTGCCT
TTTTATATTTATATCCCTGAAGAATGTGCTAGGCCCGACGTATAATTACTCCTTATGGTA
CCACAAATTATTTTCCAGCAAAACGGAAATAACTTTGATATGATAAGAAGCAACTATATA
CGTAGGGGCATATTGGCTCTATGCATGCTCATCATGACGATAGCAGCATGGGCACAGCAC
GATTCAGACTCCCTCAAAAATGATTTCAGTAAGCATCATCAGCAGGATAACTATAGAAAA
AATCCGCATGGTGACAAGTTAAAACAAACCCAGCATCTGGGCGAAGTAGTGGTTCGTGGC
AACCAGGTAAAGCGTGTCAACTCGTCGGCATTCAATGTCATGGCAGTAGATACACGTCGC
CTGCGCAACACCAACCTCGACCTGGCGCATGTTCTCGACCGCATATCGGGCGTGAAAGTG
CGTGAGGACGGAGGTCTTGGCTCTGGCGCAAGCATCAACCTGAATGGCTTTACGGGCAAG
CACGTGAAACTCTTTATCGATGGTGTGCCGATGGATGGAGCATCATCCAGTTTCAGCATC
AACAATATACCTGCGAGCTTTGCCAACCGCATCGAGGTATATAAGGGTGTCGTACCCGTA
GATTTCGGTGGAGATGCCCTGGGAGGTGCCATTAATATCGTGACCGACCACTCGCCGCAT
ACATACGTTGATGCCAGCTATAGCTATGGCTCATTCAATACTCATCGCAGTAATCTCTCT
CTAGGATGGACGGGCAGATCGGGACTTATGCTCCGCTTGAACGCCTATCAGAACTATTCA
GACAACGACTATAAGGTAAAGACGCAATGGACTGATCTTGAGACCAATGCGGTGAGCAAC
GAAGAGGCGTGGTTCCGCCGGTTCCACGACAGATACCACAACGAGGCTGTCATCTTCCAG
CTGGGTGTGGTAGATAAAACATGGGCCGACAAGCTCGTCTTCGGCTTGAACTATAGTCAT
GAATATGCACAGATACAGAACGCCAATCTGATGAAAATCGTGTTTGGCGGCAAATATCGC
ACAGCGCAAGGATGGACTCCCTCACTGCTCTATGAGAAGCGAAATCTTGCTATCCCAGGT
TTGAACTTCCGATTGTCGGCACGCTACGACATGGTGAAGACCAATAATGTGGATACGCTC
AGCCGCACCTATAGCTGGACGGGTGAGTATAAGGTAAACGCCTATCAGGGTGAGGGAGTT
CCAACACTTGCCGAATTCAAGGGTTACACCCTGGCTACCGTTGCCAACCTGACCTATCAT
CTTGGCGACCAGCATTTCTTTACGCTCAACGATACTTATACCCATTATCGCCGCCGCACC
ACCAACGCAGCATCCAATAGCGTTCAGAGTTCAGCAGCCACCTTCATGCGCCGCATCAAT
GCCAAAAACACCTTGGGACTGTCGTACAAGTTTATCCCCAACCAGCATTGGAACATGGTG
GCCTTCCTGAAGTACTACGACTCACATGTTAGAGGACCTGTGAACATCGCTTCATCCGGG
CGTGCCGACTATCAGGAGCAGGAACGTTCTACCGATGCCTTGGGATATGGTGCAGCAGGA
ACTTACTTTCTGTTGAACAAAGACTTACAGATAAAGCTGTCGTATGAGCGAACCTATCGT
CTGCCTACCGACCGTGAGCTTTTTGGTGATGGCGATTATGAGGACGGCAATGCCACCCTT
CGCCCGGAGAAGAGCGACAACGTGAATCTGAACCTGGGCTATCAGCATACTTTCAATGAT
GCGCATACCCTAAGTGTAGATGCAGGCTTCAACTATCGCCACGTAGCGGATTACATCATC
CGAACCATCGGACAGAAGGGAGTAGCCGTGAGCACCAACCACGGCAAGGTGCTGGGACTG
GGAATGGACCTGGGCTTGCACTACTATTACAAGGATGTGGCAAGTATCGGTGGAAACTTC
TCCATGCAGAACACCCGCGACAGAGAGCGACTCAACAGTATCGGGGCAGAATCGGTAACC
TATGGCGACCGTGTGCCTAACTTGCCTTATACCTTTGGCGGTGCTGATGCAAGCTATACT
TTCAAGCATGTGTTGGGCAAGGCAAACCGACTTACCATAGGCTGGAACATGAGATACGTA
CACCGGTTCTTCCGCTCATGGGCAAGCGAGGGTGCTAAACTCTATGTGCCAGAGCAATGG
AGCCATGATGCCAACCTGGTGTATGCGATACAAGGCGGCAGATACAACGTATCGATAGAG
GCGAACAACTTCACCAATGCCCTACTCTACGACAACTATAGCTTGCAAAAGCCAGGGCGC
AGTTTCAGCATCAAGTTCCGCTATGTGTTTTACAAGCAATAGTAAGGGTATTATCTTAGG
AAAATATTGATTCAGAATACATTATAATTAATCAGTAACATACGTTTAAAAGAATGAAAA
aGACTTATTTATCACTGTCAAGAATGGCAGTGACAGGGCTATTCTTGTGCCTTTTCGGAA
TCACACCCGGGCTTACAAGCTGTAGCAGCAGCGATGATATTTCGGGTGCAGACAGTGGCT
CGGGAAATGAAAACGGAGACGGTTCCTCTTCGGGTTTTGATGAAGCAGTAAAGAACGGGA
AGGGTTCTTACTTCATTGCCGTAAAGACCGACAATGGTACAGAATACATCATGCAGACTA
ACAGTCTGACGGCAGGCAATCTTGACATCAGAAACAACATCATGGAATTGCCACAGACAG
AATATACCTGGATATTCAACAACCACGATGCCATCGGTATGGTTTATCAGCAGCAGTTTG
CCGGACTGGGATATGGGCTGCGCTGGACATCGGATGATTCACAGTTTTCCAAGCTGGGTG
AGTTCCGCATCGACACCCGCTTCTCCAACTATGGCTTCTTCAATGGTCAGTTGCTGACCA
GTGTAGGAGGTCAGGTTTCTGCCGACGGCAAGCGAAACGACGGAGCCACCTTCGCCTTCT
GGAACATCACTGCAGACGGAGTGAAACTCGATCATGCTAAGACCATCTGGACGGAAGACA
TCACAGGCAATGGTCAGCAGGTCACCTTCTCCAGCATCATCGACAATGGCGACGGAACTT
TCCTTACAGCGATGGTTCAGTCTGCATTCCACCAGACGGGAACCGGTGATGGCTCCAGCA
TTGGCGACGTGAGATATCCTGATAGCGTATGGGTGGCAAAGATGGATAAGGATCTGAACG
TACTGAAGGTTTATCGTGACGACCGTATCAGCTATGCAGCCGGCCAATATCGCTCTCAGG
TTCTCCACGAAGTATTCAAGACCAACGATGGCACGGTGTATGTCTTCTCCAATGCATTCA
ATACCGCAACCACCCGCAAGGCTGGTGCTCTGCGCATCAACAAGGGAGCAGAGGAATTTG
ATAAAGATTATTATTTCGACATTCAGACTCCTGCCGATGGCTACAAGTTCCGACGTGTAT
GGTACATCACAGACAGTAAGTTCCTGCTCGAAATCTACAACGAGAAGAATATCAACACCA
TGACAGTCGGCCATCAGTTTGCCATCGTAGATATGGAGAGCAAGAAGTTTACCTGGCTCA
GCGGCATCCCTACGAAGAATCTCATCACATCGGGTACGGAAACCGGAGGCGTTCCGATGT
ATGCAGATGGAGTAATCTATCTCCCTATCACCCAGTTTGGCCAGGATGCAGCCATCTATC
AGGTGAATCTAGAGACTGGTGTGGCAACCAAGGGCATCAGTATCAAGGGTGTGACGGAAA
TCAGAACACTCGGAAAATTAAACAGATAAATTCATATCATTCATATATAAATAGAAATTA
AAAAAaCATGAAGAAATTTTTCTTTTCAGCTGCGCTTATGGCGCTTGCATCATGCATGAC
ATTCACATCATGCTCAGATGATGACAACAGTGGAAATGACGGTGGTGCCTCTGGCATCGA
CCCAAAAGAGGTTAGTTTTATCGTAACTTCCGGCGACCCTAATACCGACCTTACCGGTGG
TGTCTATATGAAGGTTTACAATGACCTTTCAACAGCCAAGAATGGTGAGACGGTGTATGG
CGCATCAGATGCTGTGAAGTGTTACGACAGCTTCACACAGGTTACTTACAATAAGACCAG
CGGCATTTTTACGGGCTATATCTATGCCCGCGGTGCTTCTGCTGAAGGTATCGGCAGTCT
GAAGGCAGGTCTCCGAAGCTATCAGGTAGAGAATGGCAAGATGACAGAAGTGGGTTCACC
AGTCCTGGTTTCAGCTTTCGGTAACACAGGTACATTCGGAACCAATTCCTACGCAGCACA
AATCAGTCAGCCATACGCCATGGTAGTGGATAAGACAGGTGCTGGCAACAACATTGCGGT
AAGTCTTACCCAGTATGCCATTGACGAAGTAAACCCTAACATCTCCAATATTGTGGATAT
GGGCAATAATCAGGTGGCAATGGTCGTGAACTACAGCAATCGTGATTCTGCCGCAGTCGC
CATCTGCGACTATAGTCTGAATATCAAGAAGATGATTTACGACGATCGCATCGGCACATC
AGTAGGAGCCATGCGCTCTGTCCGCTATACCCAGAGCGGTGCCGATGATAATGGCAACAT
CTATGTATTCTCAGGTTCCAGCGCTACAGACAGCAAGGTGGGTGCCCTGCGCATCAAGAA
GGGTGAGACAGAGTTTGACAAGAACTATCAGTTCAATATCTTTGCCGCATCAGATGGTTA
CCGTTTCCGCAAGGCATTCCACATCAGTGGCAGCAAGTTCCTGCTGGAATTCTATCTCGA
CAAGAACAAGTATGGCAACATGGATGCTTCCGGCAAGATGGCTGTAGTGGATATGGATGC
TAAGACCCTGACATGGGTAAGCGGACTTCCTGATGCCTCAACCGTATCATTTGGCTGGGG
CGACGGCTATGCTGATGCCTACTATCTGCCAGTGGCTGCTCCTACAAGCATGAGTGGTGG
TTCAGGAAGCGGTTCTGGCGGTAGCTGGAATCATGGCGGCAAGAGTGTAACTCGTGCAGA
GAGCACCTCTTCCGTTACCCcAACCATCTACAAGATAGATGCAACTACAGGTGTGGCAAG
TCCATTCATGACCTTTGGAAATGGCGACTTGCTCAAGGCTATAACAATTCTTAAACAATA
AATTATTATAATGTATTTTTCAAATTGTATGCATAAACTTAACAAAATGCTCATAGTCGC
CTTGGCGGCTATGGGCTTTGCTTCGGCAAATGCACAGACTACTCTTCCTGGCAGCATTCC
GGAAGCAGTGAAGGAAAATGTAAGCGCAAAGGCTGTGATGGAGAACATCATGACCCGTAC
AAGCGTAAGAAAGTTCAAGCAGCAGCCAGTGGAGGATGTCAAGATAGAAGCCTTGCTCCG
TGCCGGTATGGCTGCACCTACAGCGAACGATATGCAACCATGGCATTTCGTGGTTCTGAA
GGACAAGCAGGATATTGAGAAATATGCAGAATCCAATAAGTATCATGCAGAGGATATCAA
AAAGACACCTCTCTTCATCTTTGTCTGCGCTGATACCACCCGTATGGCAGAGGGACAGGG
CAAGGAACTCTGGGTACAGGATCTTTCCGCCGTTTCCGAAAACATTCTCCTGGCAGCTCA
TGCCATGGGATTGGGAGCCTGCTGGACAACCATCTATCCTATCCAGAAGAAAGTGAATGG
CATTTCCAGAACATTGAATTTGCCTGACAATCTGATTCCGCTAAATGGTATCATCATCGG
TTATCCTGACGAGCCTGAGCAGCCAAAAGATAAGTGGGATACCAAGAAGATTACCTACGG
AATACCGAACTAGGGAATACCTAAAAATGATGATTTTTAAAAGCGGCTTTGTCTGTTACA
GAATTATTTTGTAATTTTGCGCAATATTATCAAGGATATAACAAATATAATTATGAAGAA
AAGAACATTGATTTTAGCAGCAATATTAAGTATGGGAATGGCTAGCAGCATGATTGCAAC
AACCAGAAGCTCACACTCTGAGGTAATGACCAAGGAAGCTGACGGTACTTACATCATCAA
TACCACCACACTGTGCAAAGACGTTAAGGGATTTCGTGGCAATACGCCCCTTTCTATCTA
TATCAAGAAAGGAAAAATAGTAGGAATCAAGCCGCTTGCCAACAAGGAGTCTCCCAACTT
CTTCAATAAGGTAAAACAGGGGTTGCTCAACAAATGGAATGGCATGAAAGCCAGCAAGGC
AGCTACTGTCCAGGTAGATGGCGTTACGGGTGCCACCTTCTCCAGCAAAGCAGTAAAGGA
AAATGTAAAGCGTGGCATTGCTTATTACCAGAAGCATAAGTAGGGAAAGATTGATTCATA
AAATAATAAATCCCGGCAGGAGATAGCATGCAGCTATTCTCTTGCCGGGATTTTTGGTAA
TGTAGCTTAGCCCCTTGAATTTCCCATTTTCCTGAAGAGAAATACTAAGCCCTTATTCCT
CCCCATTCAGGCATTCGCCCGTCTCATAACTCTTCGTCATATCCTTTAAGATATCAATCA
TCTCCTGCCTCAAGTTCTCGGGCTTCAGTACGATGATATTTCTGCCATGCCATAACAGTT
CCTGAAGGAAATCACGGCTGGGGCGAATGGTGAGGGTATATTCCCGATACATAGTTAACT
ATCTTAAGATACTTTGCCATGTATCTTAAGATACTTAAAAAaGTAACCTAAGATACTCTC
GTACCCTTTCTTCTGTTATTTCAAATACTCTATGAGCATATTGAAGTTCTTTTTACCAAG
ATTATTCTCAGACAAAGACTGACTCATGTTCTTATTAACGATAAGACGTGATTGCATTTT
TTCCCAAACATCAGCATCTAATAATTCCTTCCATTTTGCTGCACTTCGCATAATAACAAA
CACCACATCTTCTCTTTCATAAGCCAAATATCTAATTAGTTTCTTCGTTAATTCCTGAGA
TGGCAACACAACACCCCTTGGAAAATCCTTAAAAGAAACAGAAGTGTAAGCACAATACTG
AACTATTGCAAAGTTTCGGAAAAACTCATATTCCTTTTGATGATTTATGTTGAGTCGATT
AATATTATTATACCAATAATAGTCACCAATCTCATTCAACGCATCTCCATAATCTACATT
ACTTAAGTTTATGCTACATTTCTCTTTGTATTCTTCATGCCCCTTAACATAATATTCTTG
AGGAAACAGCAAGCCATCTACCTTAAATGTCAACGTATCGCACAATTCGGACATAGCACC
CTCTCGCAAACGAATGTCAACATTATCTTTCACCTCATCATTCACACCTAACTTAAATCC
TGGATTTAGGCTAAGAATAACGACTTTTGCCTTGAGCGGGTTACCTCTCCATGGCTCAGC
AGGAGCACCAAGTACATACTTATAATCTTCCTTTGCATTTCGGTTGAACTCATCTATTAC
CTGTTCTTCATAAGGATTTGGATAGACTATCTTTATATCCTCATTATACCAATGAGAACG
CATATATTCTCCAACCAGCGTAGGCCAAAGATTTTCTTTAACAATATCTGATTCTGAAAC
GCAGTAAAATCCTGACGGATTGACAATTCGTTTGAGTAGCTCTTCACTTTTCAAAGACTT
TTTCAACGAAGCCAAACTATCCCATCTAAGATATTTCTGCGTAAAATTTACAGACTTATC
GTCTTCTGTATAAGAGAATCTCAATCTAATCTCCATCATGAGAAGATCCAACACTTTCTC
TAAGCTAAGCGTTTCTTTAAGATAATTAGCCATTGCAAACCGGTCATCCACATATCTATC
GCCTTCAGGGTATCTAAGATGCGAAACGAAATACGCCAATGTTTGCTTGATACTATCTTG
GGCAATCTCAGGATGATTGTCTAAAAACTCACGAATATGCGATAAGATATCAAAGCCCTT
GTCGGCAACATAAAGCAGATGCATCAACTTTGTGTCTGTATCCGTCTGTCCAAACTCGTG
ACAATAATCGTCTACATAAGCCTTGATATGCCTCTCTGGTAGACTAACACGCTCTCCTCC
TACTGGATAAAATGCAATTCTTCTCATAATTAATCGTTTTGATGTTACACTTTTTGCTTC
AAATCTTACTACATCCACAAAGATTATCAGCATTTTCGTTTTTGCGGATTGCTATATAAC
GGATTATCTAAAACTATATTGCATAGGGAACTCATTTTTTGTATTTTATAGAAGATAAAA
ATAAAaTGTTTCCGATTTATATCCATTATAAGTGATAAAAATATGGCAACTATTATTCGT
CAATCATACATCGACAAGATAGAAAGGTATCTTGGTAAGGAGACAGTCATCGTATCCTCA
GATTGGGCACACAGTGTGTTCCCGATCTGAGGAATCTTTTAATTTTCAGGGACTCCTAAC
CCCTCTTCTTTCTGCATTCATACCTTATTATATAGAGTTATTGTCAATTCTGCTGCAAAA
CTACAATCCGGTGGCGACAAAAACTGACATAGGGAGAAGAAAAATGAAGAGGGAAGATTA
AATTGCAGATGAAATACATTCGGCAGAAAGTCCCATCGCCAGCAAACGTTGTGCTGTTTC
TGTGTTGACCTCATGTTTGCCTTCAACTCTGCCTTCTTCCATACTTCCGGGAGAAGTTGC
TGAAAAAGTTTTATGGTTGCATGCAAGCACATGAAGAAGAATACTCAAGTGGTTCAGTCA
GCTAACTCAAGTAGTTCAATCAAGCAACTCAAGTAGTTCAGTCAGCGAGTTCAGACGTCT
CTGTTAGCTGATGCAGACGTCTCGATAAGCTTACAGATACGTCTCCGTTAGCCTACGCAG
TCATATTCGTAACCCGATGCAGCCATATTCGTAACCCGACGCAGCCATATTTGTAACCCG
ATGCAGCCGTATTCGTAACCCGACGCAGCCATATTCGTAACCTGACGCAGCCATATTTGT
AACCCGACGCAGCCGTATTTGTAACCCGATGCAGCCGTATTCGTGAATAAGTTTTATGTA
ATCATCTATCATCCATCACGTTTTGTATCCATTTATATCTTAATATGCTAATATTCAGAT
ACTTGAATAGCGTGATAGATACTTCAAAAACGGAAATATCCATCACGCTATCCATCACGA
TTTGGGGTTATCCCTCACGATTTTATCACTTATTGTCTCGTGGCTATTGTTCATCATGAT
ATGCAATTGAAACGCTCGACATATGAAGTTTTGCAGATTCTAAGCATTTCATTGACGGAC
TCATGAAATGAACGAATGTGTTTTATGATAAGCACCATATAGCACGCAGGGATTCCTGCG
TGCCAATGGTTAAGCTTCTATCAAATTAGAAGCAGGAATATTACATCAAGTCACACTTCT
CCCCAGTGTTCTTCTCGACCTTCTCGCCATCTTTCAGGATGCGAGCCTTATAGCCAAACT
TCTCAAAACCTTTCTGGAGTTTCTCTGGGGTTGTCTTGTCGGCATTATACTGTACTGTGA
CAGTCTGGTCTGGCACAGAAGTCTCAATGCTCTTGATACCCTTCTCAAAGCGAAGGTTGC
TCTTGATTTTATTCTCACAAGCCGCACAGTGCATCTGTGGGGTTGTGGTGAACACTACGG
TCTTGATGTCCTTGGCAAAGGTTACCATTGCCACCATCATCATTGTGAACATTACTAAAA
TCTTCTTCATAACTTTTCTATTTGCTTTAATAATTCAACATTCAACATTTAACATTCAAC
ATTCTCCCTTAAAAGTGTACCCTCACTCCTGCGTAGAACATCCTGCCCTCTACAGGTCCC
CAAACCAAGGTTGGCTCGAAATCGCTTCCCCATGGGTTGCTGGCACCATAGATAGGAGTT
TTCTGCTTGAAACCAGTCAGGTTCTCGCCTCCCACATAGATACTCCAATGGCGGAACCAT
CTCGTAACCTGTGCACTCACTTGCCCGAAGCTATGGAAACGAGGAGACCATGACTGGCTT
CCATCTGCCAACTGGTAAGGCTCAGGATTTCTGCCTCCACCATTCAACTGCACGGTGGCA
TCAAATTGCCAAAGACCAAGTGGAGTCTTATAAGAAGCCGTGAAGAGCGCCTTATACTTG
CTGGTCAATGGCTTTTCTTTTTTGCAAGTCTCTTATATTTTATTTTCAGGGACTCCTAAC
CCCTCTTCTTTCTGCATTCATACCTTATTATATAGAGTTATTGTCAATTCTGACAACTCC
AACATTTTTACTTTTCGAAACCGCCATTTCGGAAAAACAAGAAGCACACAAACAAATAAA
AAAAaCTTAAATTAGAGAACAAACAAGCTGATATTCAGGATTTTTTATTATCTTTGCATT
CGAAACCGCCATTTCCGAAACAGCGGTTTCGAAAAATAACATCAAAAAGAAACTGTAAAA
TTATAGAAATATGAAGTTCTTTGGAAGACAAAACGAAATAAAAGAATTGCAAGAAATAAG
AAATCTATCTTTGCAAACGGCCCGTTTTACAATCGTAAACGGACGCCGACGTAGCGGTAA
GACATCCTTATTGATAAAAGCATACGAGGATGTTCAGGATATGCTGTATTTCTTTGTTGC
AAGAAAATCAGAAGCAGAACTCTGCAGAGATTTTATCGAAGAGATGACGAGCAAACTTCA
GCTTCCTATTCTCGGTGAAGTAACACGCTTTGCTGACATTTTTAAATATCTGCTTCAACT
ATCCAAGATTCGCCCTATCACTCTCATCATTGATGAGTTTCAGGATTTCAAGCGGGTTAA
TCCATCAATCTTTTCAGATATGCAAAAGATATGGGACCTTAACAAACAGGAAGCTCATAT
TAATCTTGTGGTCTGCGGTTCTGTTTATTCACTTATGAACATCATCTTTAAAAATAACAA
GCAACCT
>contig00003  length=100677   numreads=11779
GGGGTTATCCCTCACGATTTTCTCACTACACTCTATCAGATACTGCATATTTTTGTTGAA
ACACTTACGATGGATGGCACCAGGAAATGGACACGGTTTCATGTAATGAAACATTATGTT
TCATACCATGAAACTGTTCGTTTCAAGCGGAGAAACACTTCGTTTCATCCTGTGAAACGA
ACCGATACGTCACAAAGCTTTTGCCCTAGCGAAAGTTCAGGGTTTTGCTTTACTCGTAAA
TGAATTAGGTTACTTCTGCATAATGATTAGCAGAAAATCGTGATGGATAACCCCAAATCG
TGAGGGATAGCGTGATGGATTTTGTAAATATTTCGTCAATCTATCACGCTAAACAAAAGA
GATAATAACCTCATTATCAGATAATTAAAGTTTCGAAAAACGGGAAACGTGAGGGATGTG
AGGGATAAAACAGATTTTTTTtAAAAAAaTGAGGGTGTGTCATGGACTTATGACACACCC
TCTTTATATATAATAATGTGTCTAATACGCAGATTATTCTACATCATTGTTGTGATCCAA
AGAGTCGTTGAACTCCTTAGGAGCCTGCTCATCATTACGATGCTCGTAACGACGTGGCTG
ACGAGCTGGACGCTCACCACGACCTTCATGACGATCATCACGACGACCGCGACGCTCACC
GCGCTCAGGACGTGGACGACGCTCACGCTCTACATAACCCTCTGGCTTCTCCATCAATAC
ACGATGAGAAAGTTTGTACTTGCCAGTCTTAGGATCAATCTCCATCAACTTCACCTTGAT
CTTGTCGCCTTCCTTGATGCCAGCCTCTTCAACTGTCTCAAGACGCTTCCAATCAATCTC
AGAGATGTGGAGCAAACCATCCTTACCAGGGAGAATCTCTACGAAGCAACCGTAAGGCAT
GATAGAGCGAACAGTACCCTCGTAAACCTCACCAACCTCAGGAACAGCTACGATAGCCTT
GATCTTAGCCAAAGCTGCATCGATAGAATCCTTGTTAGGAGCAGATACCTGGACGTGACC
CTTACCATCAGTCTCCTCGATAGTGATTGTCGCACCAGTATCCTCCTGCATCTGCTGGAT
AATCTTACCACCAGGGCCGATAACAGCACCGATGAACTCCTTAGGGATATCGAATGCTAC
GATACGTGGAACCTGTGGCTTCATCTCAGCACGTGGCTCAGAGATTGTCTCCATCATGCA
GTTGAGGATGTGCTCACGACCAGCCTTAGCCTGCATCAAAGCCTCCTCAAGAATCTCGAA
GCTCAAACCGTCGCACTTGATATCCATCTGTGTAGCAGTCAAGCCATCGCGGGTACCAGT
GGTCTTGAAGTCCATATCACCCAAGTGGTCCTCATCACCGAGGATATCACTGAGGATAGC
GTACTTGTCCTCACCTGGGTTCTTGATAAGACCCATAGCGATACCAGAAACTGGCTTCTT
CATAGGAACACCTGCATCCATCAGGGCGAGAGTACCGGCACAAACAGTAGCCATAGAAGA
AGAACCGTTAGACTCCAAGATCTGGCTTACCAAACGTACTGTGTAAGGGAAGTCTGTAGG
AATCTGACCCTTCAAACCACGCCATGCCAAGTGGCCGTGACCAATCTCACGACGGCCTAC
ACCGCGCTGAGCCTTAGCCTCACCTGTTGAGAATGGAGGGAAGTTATAGTGAAGGAGGAA
GCGCTGGTAGCTCTTCTCGAGCACACCGTCGATAAGCTTCTCATCCATCTTTGTACCAAG
AGTACATGTAGAGAGAGACATAGTCTCACCACGCTGGAAGATAGCGCTTCCGTGAGGCAT
TGGGAGTGGAGAAACCTCGCACCAAATAGGGCGGATTTCTGTAGTAGCACGGCCATCAAG
GCGCAAGCCCTCGTCGAGGATGCAACGGCGCATAGCATCGCGCATTACGTCATCATAGTA
ACGGGTAGCCTCAGCGTGCTTCTCCTCCAAGTCTTCCTCAGAAAGATCGGTATGAGCAGC
GTCATACTTCTCGAGGAAATCAGCCAAAACCTTGTCGAAAGCATCCTGACGTGCATGCTT
CTCCAAAGCCTGGTGGTTGATATCATAAGCTGGCTTGTAAAGCTCTGACTTAATCTGTTC
ACGGAGTTCCTCATCGTTGATCTCGTGGTCATACTCACGCTTCACGTCAGTACCCTTCTC
CTTAGCCAACTCATACTGGAGTTCGCACATAGGCTTGATAGCCTCGGCAGCCACCTTGAG
GGCACCAATGAGATCCTGCTCAGAAACTTCCTTCATCTCACCTTCTACCATCATGATATT
GTCCTTGGTAGCACCAACCATGATATCCATGTCTGCCTCTTCCATCTGCTGGAATGTAGG
GTTTACAACATACTCACCATTGATACGAGCTACACGAACCTCAGAGATATAGTACTCGAA
AGGAATATCTGAACAAGCCATGGCAGCTGAAGCAGCGAAACCTGCGAGGGCATCTGGCTG
GTCAACACCATCGGCTGAGAGCAACATTACCTGTACGTAAACTTCTGCATGGTAGTTAGA
AGGGAAAAGTGGACGCAAAGCACGGTCCACAAGACGAGATGTAAGGATTTCCTCATCGCT
AGCCTTGCCTTCGCGCTTGGTGAAACCACCAGGGAAACGACCTGCAGCACTGTACTGCTC
ACGATAATCTACTTGCAAAGGCATAAAATCTGTACCCGGAACTGCATCCTTTGCTGCACA
AACAGTTGCGAGAAGCACTGTGTTACCCATGCGGAGAACCGCAGCACCATCAGCCTGTTT
TGCAACTTTTCCGGTCTCAATTGTGATGGTTCTTCCATCAGGCAACTGAACACTTTTTGT
AATTACGTTCATCTAAATTAAAAAACTTATTGTTTTGTCTAACATCTAAAATATCTAAAA
CGCTGCAAAGATACCTCTTTAATTATTAATAAACAAATAAATCAGCAATTATTTTCCACT
TTTTtAAATAATTTATCTATAGAAGGTGCATTATTCGCAATTTTATTACTATCTTTGCAC
TCGATAATTTTGCAAAATAATAAAATTCATGAAGATAACTAGACTCTTTTCAGTGGCAGC
GATTATGGTAGCTGCACTGGCTTTGACTTCTTGTAACAACAAGAAATTCCACATCAACGG
CAATATCACAGAGGCTCAGGACTCTATGCTCTATCTGGAGAACATCAGCCTGAACGGTCC
TGTGAAAATCGACTCTGTGAAACTGGGCGAGGATGGTGCCTTTGCCTTCGATGAGGCTGC
CATGGACTCTGTTACCCCAGAGTTCTACCGCTTACGCATCGCCAACCAAACCATCAATCT
TTCCATCGATTCTACAGAAACCGTCAAGGTAAAGGCGGCTTATCCGCAGATGAGCTTCAA
ATACGAAGTGGAAGGTTCTGAAAACTGCAACAAGATCAAGGAGTTGTCTCTTAAGCAGAT
GACTCTCCAGAGCAATATCAACGGGCTCGTGAAAGATCCTAACATCGGCAACGATTCTAT
CGAATCCATCGTAGGCCGCATGCTCCAGGCTTACAAACAGGACATCAAGACCAACTACAT
CTTCAAGGAGCCAATGAAGGCATACGCTTACTATGCGCTCTTCCAAACGGTACAGTTGGG
CAATGTGAATACACTTATCTTCAACCCTCGCAACAACAAAGACGACGTGAAGGTATTTGC
TGCCGTAGCAACCAGTTGGGACACCTACTATCCTGGCGCTGAGCGTGGCAAGAACCTCCA
CAATATCGCCATCGAGGGAATGAAAGACATCCGCATCATCGAGAACCAGATGGCACAGCA
GCAGATTGAGGCCAGCAAGGTGAGCGTAAACGGATGCATCGAACTTGCACTTCAGGACAA
CAAGGGACAGGTACGCCGTCTCTCCGACCTCAAGGGCAAGGTGGTACTGCTCGACTTCCA
TCTCTTCGCCAGCAAAGAGAGCACCAAGCGCATCATGATGTTGCGTGAACTCTACAACAA
GTATCATGCTGCCGGACTGGAGATTTATCAGGTATCAGTAGACCCTGACGAGCACTTCTG
GAAGACCTCTACCGCTGCCATCCCTTGGATTTGCGTACGCGATGAAGATGGCATTCAGGG
CAAGAGTCTGGCTCTCTACAATGTCCAGAGCATTCCTACCTTCTTCCTGATCGACCGCAC
CAACACCCTGCAGGCACGTGATGCACAGATTAAGGACATAGAGGCAGCCATCAAGAACCT
TCTTTAAGATAACCAGAAGATAACCAGGAGTTAGAAGTTTGGAGAGAACAGTTTCGGCTT
TTCACCTTCCAGCTTCTAACTCTTATTCTTTAACGTCAGTTCTGTATCTGCTTTCATGAT
AACATAGATGGCAATATCAGAATACGAACCATACAAGGAACTTAAGAACAAAAAAaCGAT
AAACTTTTAAACCCTAAAAAaTGAATAAGAAATTTTTAGCAATGGCAGCCTTGGCGCTTA
TCACAACTGGAGCACAGGCTAAAGTAAAGTTGCCACACATCTTGGGTGACAACATGATTT
TACAGCAAAACACAGAGGCTAGTCTCTGGGGATGGGACAAACCAGGAACCACAGTAGAGG
TAACCACCTCATGGTCTGGGAAGAAATATTCTGCCAAGACCGGAAAGGATGGCAAATGGG
CTATCAAAGTACAAACCCCGAAGGCGAGCTACAACCCACTCTCCATCACTTTCGATGATG
GCGAAAAGACCACTCTCAACAATGTGCTGGCAGGAGAAGTATGGGTTTGTGCAGGTCAGA
GCAACATGGAGATGCCTGTAAAAGGATTCGGCAACTGCCCTGTAGAAGGTTACAACAAGG
CGGTGCTCGAAGCAAACCAGTACAAAGGCGTACATTACGTAAAGATTCCTAGCGTAATGA
GCAGCAAACCGTTAGATGATGCCAACTGCGAATGGAAGGAGGTTAACCCGGAAACCGTAG
GCGATGCATCTGCTACAGGATACTTCTTTGCACAGGTAATAAACAAGACTCTTGATATTC
CGGTAGGTCTGGTCATGGCAAACAAGGGTGGAAGCCGTGTAGAAAGCTGGCTCGACCGCG
ACTACCTGAAGAAGAACACCAAGGAAGATCTCGACTCTGTAAAGATGACCAAGAACCCTA
AGTTTAAGTGGGATTTCCTCTACCCTCTTCTCTGGGGTAACGGAACTTTCCACCCTATCC
TCAACTATAGCGTAAAGGGTATTCTCTTCTATCAGGGATGTTCTAACGTGGGCGACCCGG
ACGGCCAGTATACCAAACGTCTTGCCGACCTCGTTGCCCAGTGGCGCAGAGACTTCAAGC
AGGGCGAACTGCCATTCTATTTCGTACAGATTGCACCTTATCATAATGGCGACGTAAATG
GCGATTGGGGACCTAAGCTCCGTGAACAGCAGTTCAATGCAGCCAAGGTGATTCCAAACA
GCGGCATCGTCTGTACCGAAGACCTGGTTTACCCATACGAGGTTGAGCAGATTCATCCAT
GTCAGAAACAGCCTGTAGGCGAACGACTTGCACTTCAGGCACTCAGCAAGACCTATGGCA
TGAAGGGACTCTTCAGCGAGAGCATGACCTTCAAGGAGATGAAGATTGTAGGTGATACTG
TAAAGGTGCATTTCGACAACACCTACGGAGCCTACAACCGCTTTGAAGGTATCGAAGGTT
TCGAAGTTGCAGGCGAAGATAAGGTATTCCATAAGGCTACAGCCAAGCACTTCTGGCAGG
AAGGCAACGATCCTTGGAATGAGTGCGTCATCGTAACCAGTCCTGAGGTAAAGAAACCAG
TAGCCCTTCGCTACTGTTTCCGCAACTTCCAGCTCGGCAATATGGCAAATGCAGGCAACC
TGCCTCTCTTCCCATTCCGTACAGATAATTGGTAAATAACAGATAACCAGCGGCCGATCT
TTGTTCAGCAGTCAAAGACCGGCCGCTTTTCGATTATAACATGATGATAAATCCTTTTCC
ATTAAACATCAATCATTATACATTAATCATAATATGAGTCACGTATTAGATAAGTTTCAG
TTTTGCCCGGTTTGCGGCTCTAATCATTTCGAAATCAACAACATCAAGAGCAAGAAGTGT
AAGGACTGCGGATTCTCTTATTACCTCAATCCAAGCAGTGCTACGGTAGCTCTCATACTC
AACAGTAAGGAAGAGCTCCTGGCAGTAAGGCGCAAGAAAGACCCAGCCAAGGGGGCACTC
GATTTGCCAGGCGGTTTTGTTGACATGGATGAAACAGGTGAAGAAGGTATGGCAAGAGAG
GTAAAAGAGGAAACCGGACTGGATGCAACTGAGGTTAAGTATCAGTTCAGCTACCCAAAT
CTCTACCTTTACTCAGGTTTCATGGTTCATACCCTCGATATGTTCTATGAAGTGAAGGTG
AAAGACGACACTCATATAGAAGCAATGGACGATGCAGAAGAATCATTCTGGATACCATTG
AGCAGACTCAATCCTGATGAGTTTGCATTCGATTCCATACGCAAGGGGCTCCATCGTTAT
TTGGAAACAAAATTGGGGTAAAAAGGGTTCAATACAGCCAAATATGGCTCCCAAACATTA
AAAAAaCCAAAAAAaCACCATATAATAAGGTATAAGCAAAAaGTTTACTTACTTTTGCCA
ACCGAAAAAAaTTGTGTATAAGCTTATGCAAGAGAATTTAGTAATCGTCGAGAGCCCTGC
GAAGGCTAAAAAGATCGAAGAGTTTTTAGGTAAGGACTATAAGGTTATGTCTTCTTACGG
TCATATCCGTGACCTGAAGAAGAAGGAACTTAGTATAAACGAGAAAACCATGGAACCTGA
TTATGAGATTCCAGAGGAAAAGAAAAAaCTCGTTACAGAATTGAAAACGAATGCGAAGAA
AGCCAAGAAAATCTGGTTAGCATCCGATGAGGACCGCGAGGGAGAAGCCATCAGCTGGCA
CCTTTGCGAAGTACTGGGATTGGATGAGGAGAAGACAAACCGTATTGTCTTCCACGAGAT
TACCAAACAGGCTATTCTTGATGCAATCAATAACCCACGCCATCTGGACATGAACCTGGT
GAATGCTCAGCAGGCTCGTCGTGTACTCGACCGACTGGTAGGTTTCAAGCTTTCTCCTAT
CTTGTGGAGAAAGGTTAAGCCAGCCCTTTCTGCAGGTCGTGTACAGAGTGTTGCTGTCCG
TCTGATAGTAGAACGTGAGCGTGAAATCCAGAAGTTCCAGAGTGTTCCATACTATCGCGT
TACCGCTATTTTCGCCCTGATCAGCGACAGCGGCAATGCAACAGAGGTAAAGGCAGAACT
GGACCAGCGATTCAATACCCACGAAGAGGTTGAAGCTTTCCTTGAGAAGTGTAAAGACGC
TAAGTTTATGGTTGAATCTGTAACCAAAAAGCCTTTAAAGCGTTCTCCTGCACCACCTTT
CACTACTTCTACTCTGCAACAGGAGGCAGCACGCAAGCTTGGTTTCACCGTTGTACAGAC
CATGATGATAGCCCAGAAACTTTACGAAAGCGGACGCATCACTTACATGCGAACCGATAG
CGTAAACCTCTCTACGCTCTGTTCCAACGCCAGCAAAGATGAGATTATCAGAGAATATGG
CAAGGAATACAGCCAGACTCGTGCCTACCACACCAGTTCAAAGGGTGCACAGGAAGCGCA
CGAGGCTATCCGTCCTACATATATGAATGAACCAACCATCGAAGGAACCGCTCAGGAGAA
GCGCCTTTACGAACTCATCTGGAAGCGTACCATTGCATCTCAGATGGCTGACGCACAACT
CGAAAAGACAACCATCAACATCAATATCGGCAACACAAACGAAAAGTTTGTTGCTACCGG
CGAGGTTGTTTCATTCGATGGTTTCCTCAAGGTTTATCTCGAGTCAACCGACGATGAAGA
GCATGCAGAGGATTCTTCACACATTCTTCCAGCCTTGAAAGAAGGCGATGAATTGCAGCG
CAGAGAAATCCTTGCTACAGAGAAGTATTCTCTGGCTCCTGCAAGATACACAGAGGCCAG
TCTGGTGAAGAAACTGGAAGATCTCGGCATCGGCCGTCCATCTACCTATGCTCCAACTAT
CAGTACCATCCAGCAGCGTCAATACGTAGTAAAGGGTGACAAGACGGGTGAAGAGCGCAC
ATTTACCATAGATTCTCTGAAGGGCATCAAGATAACCCAGAAGTTGAAGAAAGAGATGGC
AGGCTCTGAAAAGGGCAAGCTTCTGCCTACTGATATTGGCATCGTAGTAAACGATTTCCT
GATGGAGAACTTCCCGAACATCATGAACTACAACTTTACGGCAGACGTAGAGAAGAAGTT
TGATGATATTGCAGAAGGAAAGACCGAATGGACCAACTGGATGAAGGATTTCGACAAGGG
CTTTGAGCCTGAAGTGAAGGAAGTCCTGGAAGCCCGCAACCAGCACAAAGCCGGCGAGCG
CAATCTCGGAAATGATCCAAAGACAGGAAAGCCAGTATTCGTCAAGATTGGCCGTTTTGG
ACCAGTGGTACAGATTGGTTCTGCAGAAGACAAGGACAAGCCTCAGTTTGCCCAGCTGCC
ATCAGACAAGAGCATCGAAACCATCACCCTGGAAGAGGCTTTGGAACTCTTCAAGCTGCC
AAGAGAACTCGGTGATTATGAAGGCATTACTGTAACAGTTGGCTCTGGTCGCTACGGCCC
TTACATCCTCCATAACCGCAAGTATGTTTCTATTCCAAAGGAGGATGATCCGCTGACCAT
CACCCTGGATAGAGCCATCGAACTGATCAAGGAAAAGCGCGAAGCCGAAGAGAAGCGCCA
TCTCAAAGTCTTCGATGAGGACGATAAGATGGAAATTCTCAATGGCAAGTATGGTCCATA
CATTGCTTACGACGGCAAGAATTACCGCATTCCAAAGGCAAAACATGAGAGTGCAGAGGA
GCTTACATACGAGGAGTGTATGGAAATTATCAAAGCTGCTCCAGAACCAAAGGCTAGAGG
CAGAAAGAAATCATAAACATGCCTCATTGACATAGAAACAGAAGAAAATGAAGTCAATCA
TCATCATAGGATACATGGGCGCCGGCAAGACAACGGTCGGCAAAGCCCTCGCCAAAGACC
TTGGCGTTATGTTCTACGATCTCGACTGGTATATCGAGAGCCGAATGCGCAAGACCGTTA
AACAGATCTTCGACGAAGTTGGAGAAGAGGGATTTCGCAAGATAGAGCACAATATGCTAC
ACGAAGTGGCAGAGTTTGAAAATGTAGTGGTAAGTTGCGGAGGAGGAACACCATGTTTCT
TCGACAACATGGACTACATGAACCAACTTGGCGAAACGTTTTACCTGAAGGCATCTCCAG
AGACCCTTCACGCTCATCTGAAGATGGGCAAAGGCGTACGCCCTCTGCTGCTCAACAAAA
CACCGGAAGAGGTAGACAAGTTTATCCATGAGCAGCTGAAACTTCGCGAGCCTTACTACG
AGAAGGCAAAACACATCATCGATATCAACGTGATGGACAATTATGATAAAATCAACGCTA
TTGTTCAGCAGATCAGAGACCTGCTGAACATATAGCCGTATCTAATAAAATAATAAAGGT
AACAAACAAAACTGATTTCCAGCAAGCAAGATTAGAAAATGAAGAAATGGACTATTGAAG
ACTCGAAGGAGCTCTACAACATCTGTGGTTGGGGTACTTCTTACTTTGGCATCAACGACA
AGGGTGATGTCTATGTAACTCCATGCAAGGACAACACACAGATAGACCTGCGCGACATCA
TGGACGAGTTGGCATTACGCGACATCAACGCTCCCGTACTGCTCCGTTTCCCAGACATCC
TCGACAACCGCATCGAGAAAACAGCCAGCTGTTTTCAAAAGGCAAAGGAAGAGTATGGAT
ACAAGGGAGAAAACTTTGTCATCTATCCTATTAAGGTGAACCAGATGCAGCCGGTCGTTG
AGGAGATTATCTCTCACGGCAAGAAGTTCAACCTCGGACTGGAGGCTGGCTCTAAGCCTG
AACTCCACGCCGTCATCGCCGTACAGGCACAGAGCGACTCGCTCATCATCTGTAACGGCT
ACAAGGACGAGAGCTACATCGAACTTGCCTTGCTGGCTCAGAAGATGGGCAAGCGCATCT
TTATCGTAGTAGAAAAGCTCAATGAGCTGGATATCATCGAAAAGGTAGCCAAAAAGCTCA
ACGTAAAGCCAAACATCGGTATCCGCATCAAACTGGCTTCTTCAGGTTCAGGCAAATGGG
CTGAAAGCGGCGGCGATGCATCTAAGTTCGGCTTGACCAGCGCAGAACTGCTCACAGCCC
TCAAGAAGATAGACGAGATGGGATTCCACGACTGTCTGCGCCTTATCCACTTCCATATCG
GAAGTCAGATTACCAAGATTCGCCGCATTCAGACTGCTCTCCGTGAGGCAGCCCAGTTCT
ATATTAGCCTCCACAAGATGGGTTACAATGTAGATTTCGTAGATTGCGGTGGCGGACTCG
GTGTAGATTACGACGGCACCCGCTCTTCCAGCAGCGAGAGTTCCGTAAACTACTCTATCC
AGGAGTATGTGAACGACTGTGTCTATACATTCGTAGATGCAGCCAACAAGAGCAATATCG
AGCACCCTAACCTCATCACCGAGAGCGGTCGTTCGCTCTCTGCCCATCATTCTGTCCTGG
TCATCGATGTCTTGGAGACAGCTTCCCTGCCAGAAATGCCTGAGGAGTTTGAGGCGAAGG
AGACCGACCACCAGCTGGTGAAGGATCTTTATGAGATATGGGACAACCTGAATCCTCGCA
ACATGCTGGAAGACTGGCATGATGCCGAGCAGATTCGCGAAGAGGCCTTGCAGCTCTTCT
CTCACGGCATCGTAGATCTGAAGACCCGTGCAGAGATTGAGGCAATGTACTGGAGCGTGT
GCCACGAGATCAACAATCTTGCCAAGCACATGAAGCATGTACCTGAGGAGCTCAGAGGAT
TGGATAAGATTCTTGCCGACAAGTATTTCTGCAACTTCTCTCTGTTCCAGAGCCTGCCAG
ACAGTTGGGCTATCGACCAGCTCTTCCCTATCATGCCTATCCAGCGTCTGAACGAGCATC
CTACCCGCAACGCCACCTTGCAGGACATCACCTGCGACAGCGACGGAAAGATTGCCAACT
TCGTTACCGACGGACATATCGGCAACGTTCTTCCTCTTCATCCATTGAAGAAAAACGAGC
CATATTATCTCGGTGTTTTCCTCGTTGGTGCCTACCAGGAGATTCTGGGCGACATGCACA
ATCTCTTCGGCGACACCAATGCTGCCCACATCTCTGTAAAGGACGGCAAATATTGCATCG
ACCAGATATTCGATGGCGAGACCGTAGAGGAGGTATTGGATTACGTACAGTACAATCCGA
AGAAGCTCGTCCGCCAGTTGGAGCAGTGGGTAACCAAGAGTGTGAAGGAAGGCAAGATTT
CGCTCGATGAGGGCAAGGAATTCCTGGGCACCTATAGAAATGGTCTCTTCGGATACACAT
ATCTTCAGTAAGAATTAACAGTTGATAGTTAATAGTTTACAGCAAGATTGCCCTATAAAC
TATTAACTATTAACTATAAACTAAACTTAAAAaTGGAAAAaGTAACAGTAGTAAAGGTAG
GCGGTGCCATCGTTGAAGACAGCGAGCAGCTGGCACAGCTCTTGAAGGATTTCGCAGCCA
TTCCTGGCAAGAAAGTATTGGTACATGGCGGTGGCCGCCGTGCCACTAAGGTAGCCGCAG
CCCTCGGCATAGAGAGCAAGATGGTAAACGGCCGCCGCATCACAGATGCAGACATGCTGG
AAGTGGTAACAATGGTTTATGGCGGTCTGGTCAACAAGAGCCTGGTTGCCAAGCTCCAGG
CTAACGGCGTGAATGCTCTCGGTCTGACCGGTGCTGATATGGACGTAATCCACAGTCACA
AGCGTCCGTTGAAGGACGGTATCGACTTCGGATTCGTGGGCGATGTAGAGCGTGCCAACG
GCAAGATGCTCCAGACCCTTATTAATGAAGGCATTACTCCAGTGATGGCCCCATTGACCC
ATGACGGCAAGGGCAATATCCTCAACACCAATGCCGACACCATAGCCAGCGAGACAGCCA
AGGCTCTGGCTCCTTACTACGATGTGACATTGATATATAGTTTTGAAAAGAAAGGCGTGC
TCAGTAATCCTGAGGATGACGACAGCGTGATTCCAGTGATTACCCATGCCGATTTTGAGA
GATATAAAGCAGATGGTACCGTGGCAGGCGGCATGATTCCTAAGTTGGAGAATGCCCTTG
CAGCCATCGATGCTGGTGTGAAAGAGGTGATTATCACCCTTGCTACCGCCATCGACGGAA
AGCACGGAACGGTGATTAAGTGAAGAACGAAGAGTGAAGAGTGAAGAATTCATTACCTTT
TTtCTTAACAAGAGTTAAAAATAGAAATAATTTAAGATTGGTTGTAACTTTCTTATAACA
TAGTCGTCATTAATTATAGAGGGATGAAAGAAATCAGTTTCCAGAACGATGTTTTGCCGC
TGAAGAACAAACTCTTCAGGCTGGCCCTTCGCATTACTCTCAACCGGGAGGAAGCGGAAG
ACGTTGTGCAGGATACGCTGATTAAAGTCTGGAACGCCCGCGACAGATGGCAGGAGCTTG
ACTCCATCGAGGCATACAGCCTCACCATCGCTCGCAACCTCTCGCTCGACCGCATCAAGA
AGATGGAAAATCAGAATGATTCGCTGGAAGAGCAGAATACAGAAAGGTTAGACGAAAACA
CTTCCACCCCCTCCGAAAGGATGATTCAGAAAGATAAACTGAACATCGTAAAGAATATTA
TCGACGAGTTGCCTGAAAAGCAGCGCAGCTGCCTGCAGCTTCGAGACATCGAAGGAAAGT
CCTACAAGGAAATAGCAGACATCCTCTGCATCACGGAAGACCAGGTCAAGGTGAACATCT
TCAGGGCTCGTCAAACAGTCAAACAAAGATTTCAACAATTCGACAGATATGGATTATAAG
TACATCAACCAACTTTTGGATCGCTACTGGAAGGGCGAGACTTCTCTCGAAGAAGAGGAG
ATTCTCCGCGCATTCTTCAGCCAGGACGAGTTGCCTGCCGAGCTGAAACCATACCAAGCG
CTCTTCTCTTACGAGATGGGCGAGGCTAAGCAAGAGGCGCTGGGTGATGACTTCGACCAG
AAGATGATGGCGATGATTGAGGACGAATACACCAAGAAGCCTAACAAGGCAAAGGTGATT
TCTTTGACAGAGCGTCTGAAGCCTCTCTTCAAGGCTGCTGCCGTGGTAGCTATCATCCTG
ACATTGGGCAATGCTGCTCAGGTTCCTTTCCAGAGCAATGACATTGATTCTGTTGAAAAC
GTAGGATACATCAAGAGTGGCAAGGGCGTGTCCGTAGCCATGGGAGATTCTGCTTCGGTT
GATTCTATGCAACGCACAGGCATCGATCAGGTAAGCACTCCAACAACGTCTCCAACGTTA
TTAAAGTAGATTATTTCTATGCTTTCTCTATAAAAAATCATGTTTAGTAAAACAATTCTG
AAGCTGTGAAGTTTCAATTCTCTCAAATTTTTCATAACATACTAACGTAATAGGGCTGCC
AGGATGTACTGGCAGCCCTTACTTATTTAATATATTTTGCACGCAAGCGTATGATAAAGG
ATACACAAGTGGCTCAATTTATCGCCACTGCGAGGCTTCATTTAAGCCTTCTGCCGGTCA
TCATAGATGACACTTACTAGGCTCAATATAAGCCACTTAACCTATTATCAAGAAGCATCT
GAAAGGCTATTTCCCCTAATGGGGGTTAACAGAGTTAACAGTTAACAGCCCAAAATGCCT
ACTTTCCCCCACTCACATATAATAATAAGTATATATATTTATATATAATATAAGGTATGG
GAGAGGGGGAGGATGCAAAAAACAGCTGTTAACTGTTAACCTGTTAACCCTTTGCCCCTT
TTGTTAAAAATACTAACTCATAGTTTTCTCCTCCAGAACTCACCGTTTCTCGGGGCAGAA
GTCATCGTTTTCTTCTTGGGAATACATCGCCTACCGGATGGAAATCCTTGCATTTCTTTA
TGATTTCATGCTAAAAAAATAACACGGACAAATTGAATTTGTCCGGACAAATTGTCCGAG
CGTTCATAATTCGCTGATTATTGGATAGTTACAAGCGTCCGGACAAGCAAGCCGGACAAA
TTCAATTTGTCCGTGTTTTATTTTTCAGCCGAAATCAGCCATTTTGTTTATTGCCAATAA
ACAAATTTGCGGCTTTTTATTTACTGGCAATAAACAAATCGGATATAAGTTCTATCATCG
AAGCTCTTATTGCCCTCTACGATGCCCTTGGTGGCGATAAAGGAATGGATGTTCTGAGGG
TCGTTGGCTATCTGCTCTGCCAATGCCGCCTCGCTCGCTGCCAAGGTTGGCTTCAGGAAC
GGATATCCATCGCTCGCCAAAACTATCTCGAAGGAAGAAGATGGAATTGTATCTGATGCA
GAAGCGGAGCCTGAGCAGGAAACAGGATCTTGAACAGAACAAGAGTCTGAAACAGAGACA
ACCTTCACTCCCTCCCGATAGATAGGAAATCCATCAATAACCGTATAGGTCTGGTTCTGA
CCCGAAAGCATCGCCTTGATAAGCAATGGCTCTATCTGCTTTCTAGCCTCAGCAGGCGAA
AGGCCCTGCTCTATCAGCTCTACCCTCTTACGGGCAATCTTCTCCTCATAAGGCTTGCCG
TTCTCATAGAGCTTTCCGCCGATGATTGCCTGACAATCACCCACCATCCAGACTTCATTC
CTTGTCCGGCTATAAAGGATAGCCGAGGCGGTAAGCCGCTCTTCCGGATGCTCCTTCAAC
CGCTCTTCCACTCCTAGCTTTTCATACACCTTATTATATATATACGCCATTACGCCCTGG
CAGAAATCATCTACCGAGGCATCCGCCTTCAGTTCCTCCCGGATATACTCCGAGATAAGC
ATCATGGCGTATCTTCCGTTCTTCATATCAGGATTGAGATGCTTCGGCGTCTTGCTCGTA
CTGCCATCTATCACAGCGATGAAATCATCGGTAACTACCATTCCATCCTCACAAGCCTCA
GGGCTCTTCTTTCCTATGATACTGCTTTCTATAATCTTCATAAAATCAACTTATCTATCC
GGTTATATATCTGAAAAAAGGCTACCCATCCAGGTAACCTTTTTACTCGTTTATTTATCT
CTTAAGCCTTCACCTTCTTTAATCTGATAACCAGCTGTATGAAACTTGGGATCATGATGC
AGAGAGAGAAGCCTACGGCATAATACATCGTTTTCTCATCACCATGGAAGAGGTCGATGA
GTTTGCCATCGCTCTGAGGCATGATATTGGACAGGACATACGCCATCGTATTATTCACCC
AGTGGAGCAGGATGCCCGGAACAAGACTCTTGGTGCGATAATACATCCAACCCAGGAGTA
AGCCCAGCAGGAGAGCATTGACAAACTGCGCTACGTTGGCGTGAGCCAGACCGAAGATGG
CAGCCGAAATCATGATGGCTACCCAATGGTTCTTCTTGCTCATAAGACCCAGCAGGGTGC
GGAGAATGGCTCCACGGAACACAACCTCCTCAGCAAAAGGCGCCAGAACGCCGATAGCCA
CATAGCCCCAAGGCTCCTTCATGAGCGATGCGAGTATCTGCTCGGCATTCTCGTCCATCT
CGATGCCTATCTGCTCATATATGAGCTCCAGAGGAATGATAGTTCCCAGGGAGAACAATG
CCACCCAGAGAAGCGTTGTCCAAGGCTTGGAAAGCAGATAATCGCGGGTCAGCGGTGTCC
ACTTCGTCTTCAGGAAGATGACGAGGGTGATAACGTTGCTGAACGCTGAGGTAAGCGCCA
TCAGGATAGGATTGCTGCCCGAACTGATAGCCAGGAGCGTTGTCTGGTAACCTTCGCCCT
TAATGCCCGCCCAGATTCCTGCGCCAGCATACATCACGATAATCTGTACTACTATAAATA
TAATCAGGTAGAGGACGATATCCGTCAAACCTCTCTTTAAATTAATCTTTGCCATTGCTT
TTACTGTTTATAATTAATCGTTTATAGTTAATAGCATTCTCGCTATCATTCCGCTTCCTT
TTCAAAGAGATCCAGCACGGTCTGCTCATCCTCTTTCAGCTGCGCCGCCAACTCCTCGGG
ACTGTCAAACTTCTGTTCGCCCCTTATTCGCTTCACGAAGCTTACGAGCAAGAGCTGGTC
ATAAATATCCCCGTCGAAATTGAAGATGTGCGTCTCTAGCGTCAGTTGTCTGCCATTGAA
GGTTGGGCGATTGCCCACATTCATCATTCCCCGTTTCCATACCACCGTATTCTCCAGTCT
TACCCTTACGGCATAGACACCAGGGGCAGGAATCAGCTGTCCGAAGTGAGAGATGTCAAG
ATTGGCTGTAGGGAAACCGAGCTTTCTGCCTTCATGGAATCCGTTCACCACCTTTCCGAT
GAGGGTGTAAGGGAATCCGAGGCACCGGGCTGCCATCTCCACTTCTCCCTCTTTCAGGAA
AGAGCGGATTACGGAAGAAGAGATGTTGATGCCATCTATCTGGAAGGCTTCGTTCCTGAT
TACCTCGATGCCCATCTCCTTGCCATAGCGCACGTAATCTTCGAAAGTCTCCTCGCGGTT
GTGACCGAAGCGATGGTCGTAGCCTATGAAGAGTTTCCTTACGTTGAGATGGTCGTGGAG
CACCTGCTGCATAAACTCTCTTGCCGACATGGCAGCCATCGCCTTGTCGAAATGCAACAC
CACAGCATTATCCACTTCCGTCTTCGAAAGCAGCAGCAGCTTGGAATCGAGCGTACTCAG
CATCTCTGGCTGGTAATCCGCCTGCAACACCTTGCGGGGATGCGCATCAAAGGTGATGAC
GGTAGATTGCAAGCCATCCTTTCGTGCCGTCTCTACGAGATGATGAATCAGGAACTGATG
TCCCCGATGCACCCCATCGAAGAAACCGATGGTTGCCACACAAGGCGGCAACTGCACGAT
ATCATTATAATGTATTGTATTCATAAGGACTGTCTTTAACATTCATATCAGAAGAAGAAC
TCCGATGGATTATCTTCTCTTTGCTATCATTCTCTTAAAAGTTCTCCACAGCTCGCCCAC
CCAAAGTACAACGGAGGTTGAGCCGATGATGAGCAGCCACTCGTGGAGCGACAATGGTGT
GGTGCGGAACATTTCGCCACCAAAGGTTACGATAATCCACTGACCCACCAATACCAGTAC
AAGCACCAGAATCATTCCCTTATCCTTCAGGAAATGGCGGAAAGCAGTATGATGGCTCAT
CAGCGCCTTGGCATTGAAGAGGTTCCAGAACTGTATCATCACGAAGGTGGTGAAGAACAT
GGTCAGTTCATGCACATCTACGCCACCCTTGCCTCTGCGCTCACAGTAAACCAGCAGGGC
AAACATAACGAGGAAGAAGACGATGCCGCAGAACAGAATGCCGAAACCGATGCTCTTGTT
GATGATGAAATCGGATGCCTTGCGTGGTTTATCCTTCATCACCTCGTGAGATGGAGGCAA
TGAGGCAAGTGCCAAGGCTGCGAAGGTATCCATGATAAGGTTCACCCAGAGAATCTGGGT
TACCGTCAACGGCATTTCAGTTCCGATAACTGAGCCGCCAAGCACCAGCAGGAGGGCTGC
TACGTTTACTACCAACTGGAAGAAGAGGAAGCGCTGCAGGTTGCGATAGAGCGAGCGTCC
CCACATCACGGCATTGGCGATAGACTTGAAGGAATCATCGAGCAGGGTCATATCCGAAGC
CTCCTTAGCCACGGAAGTTCCCGAACCCAGCGACAAGCCCACATGAGCATAGTGAAGCGC
CGGAGCATCGTTGGTACCGTCGCCTGTTACGGCAACCACCTCGCCACGCTTCTGAAGCAT
GGCCACCAGTCGCTGCTTATCGGTAGGACGGGCACGGCTCATCACACGAATATCCTTTGC
CCGTTCGTAAGCCTCTTCATCAGAAAGAGCCTCCCACTGTTCACCCGTAATCATCTGCTG
GTCGAGCGAGGTCAGAGAGCCATCTGCTCCGATATTCTCAGGTTCATCTTCGAAGACACC
TATCTGCTTGCCTATCTCCAAGGCGGTGGCAGCCGTATCACCCGTAACCACCTTCACCTC
GATACCCGCATGGCGGCACTCCTGCACGGCGGCAGGAACATCCGGACGGATAGGATCAGC
AATGGCTGCAATGGCCTGCAACTGAAGATCGTTGGCATCGAGAAGTGCTACCACTTCGGC
AGTAGAGGTTCTGGAAGTTCTCATGATAGAAGCTTCTATCTTCTTATAGGCGAACGCCAG
GGTTCTCATCGCCTTATGCTGCCACTCATCGAGTTCTTCGGCTGACTGTCTCTGCATTCT
ATCTTCGATGATGCATTTCTTCATCACGATTTCAGGCGCACCCTTTACGAAGAGATAGGT
CTCGCCATCAACTTCTGCCAAGGTTGCCATCATCTTTCTCTCGGTAGAGAAAGGCAACTG
CTTGAGCACGTTCACCTGCTTGCGAAGTTCTTCATAATCCTTGCCCTGGGCATCGAGCCA
GAGCAGGAGAGCCGACTCGGTAGGGTTTCCGATAGGTTTGCCGTCATTCAACTCAGCTGT
AGAGTTGAGGGCAATGGCAGTATCGAGCAGCGCCTCATCGCCCTGCTTGAGTTCCAGGGC
ACTCACCTGCATTTTGTTCTGGGTAAGCGTACCGGTTTTATCGGTACAGATTACGGTAAC
GGCGCCCATGGTTTCGCAGGCATGAAGCTTGCGCACCAGATTGTTCGACTTCAGCATCCT
TCGCATGTTGAGCGCCAAGGAAAGGGTAATCGCCATCGGCAATCCCTCCGGCACCGCCAT
CACAATCAGGGTAACAGCCATCATGAAGTATTTCAGCACGATCTCTGCCATATAGAAATA
ATCCTTGCCGCCCCATGCCGGATTGGTGAGGATATCGTGAATCAGGAAGATGAAGAAGGC
TGCCACAGATACCACGGAGCCTACCTTGGAAATCATCTTAGCCAACTTGTCGAGCTGCAT
GTGAAGCGGTGTCTCCACCGAAGTCTGCTCGGTAGATTTCTTCGCCACCTTACCAATCTC
GGTAGCATCGCCCACGGCAGTAACCACGAACTCGCCCCTGCCATTCATCACCATGGTAGA
ACGGAGGATGACGTTGCGAGGATAGGCTCCATCCCCACCGCCTTCCAGAGATTTCTCGGC
AACAGGTTCGCCCGTAAGGGCAGATTCGTTAATCTGCAGGTCGTTGCAGACGATGAGTTC
TCCATCGGCAGGCACCTCGTCGCCCACTTCTACGAGCACTACATCTCCCACCACCACATC
GTGGCGCGGAATCTCCATCACCTTACCATTGCGGCGCACCTTAACCGGCTGCTCTTCGCT
GAGCGCCGTGAGCAGATTAAACTTCTTGGCAGCATCGCGCTCAAAGTAGAAGCCCACGGT
AGTAGCAAGGAAAACAGCCACGAAGATACCGATGGTCTCCATGAAATTCTTTTCGATAAG
AGCAAGGATAAGGGATACAAAAGCCGCCACAAGAAGTATCTGGATAATCGGGTCGCGATA
TTTATCCAAATACAATTTCCATAATGAAGTACGTTGAGGAGGGGTAAGCACGTTCTTGCC
ATGCTGTTCCCTACTCTGTTTAACTTGTTCATCGGTAAGACCGATTCTTTTATTTTTGTC
TATGTCCATTTCTGAATAGAAATTCTTTTCCTTTTTtGTACGATTAATAAGTACATACGC
ACGTGTGCGCACATAATTTGGTGCAAAGATACGCTATTTTTCTGATTCTAAGAAAATTTT
TAAGATTTTATTTGGTTATTTGCCCAAAATCTAGTATCTTTGCACTCGAATTTAATAAAA
ATTCAACGGACTTGTAGCTCAGTTGGTTAGAGCAACAGACTCATAATCTGGAGGTCCTAG
GTTCAAGCCCTAGCTGGTCCACGCTTCTATTACAGCGACTTACGAGCAATCGTAGGCCGC
TGTTTTtCTTTTTtCACAAAACGTATCCGACAGAAAAAAAaGAGGCCAACTGGAGCTTTT
GCAACCAAGTTGCAGAAACCTTTTCGTAATTTTGCAACCGAAATAGAAAAAGGAACTGAA
TGTTCCTGGTTATATAGAACTAAAAGTATTGCAAAATTATGGAAGAAATGAAACATTCTC
ACGAACATCATCATGAGCACAATCATGACTGCTCATGCGGCACAGAAGAACATGAGCACC
AGGGGTGCGGTTGCCACCACCATCACCATGAAGAAGGCGGTTTGAAATCCAAACTCTTTC
TGATAGGAGCAACCATCATCCTCCTGATTATCGCTGTTTTCATCGAAAAGGAATACAGTC
TGGCTACCTGGCAGTTACTCCTCGTCTATCTCATTCCTTATTTATTGATAGGACACGAGA
CGCTGGGCGAAGCTGCAGAAGGTATTGCCAAGGGCGATATGTTTAACGAAAACTTCCTGA
TGGCTATTGCAACCATCGGAGCACTTTGCATCGGATTCTTCCCAGGATCAGATACAGAAT
TTCCAGAGGCAGTCTTTGTGATGCTCTTCTTTCAGGTGGGCGAACTCTTCGAAGGATATG
CGGAAGGAAAGAGCCGCGACAGTATTTCACATCTGATGAATATTAGACCGGATGTAGCGA
ATGTTGAAAGAAACGGAAAAaTAGAGTCGGTTTCGCCGGAAGACGTCAAGATAGGAGAAA
CTATCGTAATCCGTCCGGGAGAGAAAGTTCCATTGGATGGTATTGTTGTTGAGGGAAGCT
CAGCCTTGAATACCATTGCCCTGACAGGTGAGAGTATGCCACGGGATTTGAATGAAGGCG
ATACTATCATGTCCGGTTGCATCAACCTTTCAGGAGTAGTTCGTGTACGCACCACCAAGA
GTTTTGGCGAAAGTACCGTATCCAAGATTATTTCTCTGGTAGAGAGTGCAGACAAGAACA
AGTCGAAGAGCGAGGCCTTCATCACCCGTTTCGCCCGAGTCTATACTCCTATCGTTGTTT
TCGCAGCCATTGCCCTGGCGGTTATTCCTCCATTCCTGGCAGCAACAGGAATCGTAGGTG
AAGGAACCTTTGGCGAGAACTTCCCATTATGGCTCAACCGCGCCTTGATATTCCTAGTAG
TTTCCTGTCCTTGCGCCCTGGTCATCAGCGTGCCCCTCACCTTCTTTGGCGGCATCGGCG
GAGCATCCCGGAATGGTATTCTCATCAAGGGCAGCAACTATATGGATGCTTTAGCCAAGG
TGGGAACCGTTGTGTTCGACAAGACCGGAACTCTGACCCATGGAGAGTTTGCCGTGGCAG
CTGTTCATGCTGATGATTCCTGCCCAGACCATTCATCCCACGATGCAGATAATGTGCATA
TTGGCGAATATTCTGACAAGGAGAAAATCCTGCTTCATCTGGCAGCTCATGCTGAACATT
TCACTACCCACCCTATCGGCGCAGCCCTGCGGACTGCCTTCCCGCAAGAAGCAACGGATG
GCTGCGAGGTGACCGATGTAGAGGAAATTGCAGGACAGGGTATCCGTGCCAAAGTGAACG
GCAAGGTGGTTTGCGTGGGCAACAAGAAGATGATGGAAAGCATCGGTGCAAAATGGCACG
ACTGCAACCAGGTGGGAACCATCATCCACGTCGCCATTGATGGCAAGTACGCGGGACATA
TTGTGATCAACGACACCCTTAAGGGAGGAAGCGCCCATGCCATCAGAGAGCTGAAAGAAC
TGGGAGTAGAGAAAACGGTAATGCTGACGGGCGACCGCAGAGAAGTAGGAGAAGATGTTG
CCCACAAACTGGGACTGGACGAGTGCCGCGCAGAACTGCTGCCAACCGATAAGGTTTCGC
ATGTAGAACAACTGCTGAAGACAAAAACAGCAGGCAAGACACTCGCCTACGTAGGCGATG
GAATCAACGATGCCCCTGTATTGAAGCGTGCCGATGTGGGCATTGCCATGGGTGGACTGG
GTAGCGATGCAGCCATCGAAGCTGCCGATGTAGTACTGATGGATGATGACCCTAGAAAGA
TTGCCCTTGCCGTGAAGATAGCCAGAAGAACCATTCATATCGCTCACGAGAACGTGATAT
TTGCCATCGGAGTGAAGGTTGCCGTACTGATTCTCGCCACTATTGGTCTCGGCACCATGT
GGATGGCTGTCTTTGCCGATGTAGGTGTTACGGTACTGGCCGTATTGAACGCCATGAGAA
GTTTGGGTAAAAATCGTCTTTTTTATCGTTAAATACCAAAATAAGTTGTATCTTTGCAAC
CGAATTGTATTATACAATACTGAATGGTTATGTATAAAAAAGACATTTTGACTATGAATA
AGATTATCAAACTCATCTTCGTGCTCTGCTGCTTCTGCGGCATTGCACAGGCTCAGCCTC
AACGCCCTAAGCTCGTTGTAGGCATCGTTATCGACCAGATGCGATGGGATTATCTCTATC
GCTACTACGCCCGCTACGGCGAAGGCGGATTCAAGAGAATGCTCGGAGAAGGATTCAGCG
TAGAAAATTGCAAGATTCCTTATATCCCTTCGGTTACAGCCATCGGCCACTCTTCTATCT
GGACCGGTTCCGTTCCTTCCATCCACGGAATTGCAGGAAATAACTTCGTGAAGGATGGAA
AAGTAGTGTATTGTACTGCCGACGATACCGTCAACCCGGTAGGTTCTGACAGCAAGGCTG
GCAAGATGTCGCCTCGCAATCTGTGGGTAACCACCATCGGTGATGAACTCCGTCTGGCTA
CCAACAACCGCTCTAAGGTGATTGGTGTAGCCTTGAAAGACAGAGCATCCATCCTCCCTG
CGGGCCATCACGCCAATGGCGCTTTCTGGTTTGATGACAAGTCGGGCAAGTTCATCACCA
GTACTTTCTATATGGATAAGTTGCCTGAGTGGGTGAACAAGTTCAACAAGCAGAAACTCC
CAAACAAGTATCTTTCCAAGAAATGGGAGACACTCTACCCTATCGATTCCTACAAGGAGA
GCACCAGCGATGACAACAACTACGAGAATGGAATTGTTGAAGGCGAAAAGGCAGTATTAC
CACTCGACCTGCCTACCTTATATAAAAAGCATGGTTACAAGATTCTCCGCAGTACCCCAT
TCGGCTGCAACCTGACTTTCGATATTGCCAAGGCTGCCATTGAGGGAGAAAATCTGGGTA
GAAACACAGATACTGACCTGCTGACCATCAGCTGCTCCAGCACCGACTACATCGGACATC
AGGTGGGCGTGAACGCCATCGAAACAGAAGATTGCTATCTCAGATTAGATAAGGCATTGG
CAGATTTCTTCACTTATCTCGACCAGACCGTGGGCAAGGGAAATTATCTCACCTTCCTCA
CCGCCGACCATGGAGGCGTGAACAACGCTACCTTCCTGCAAGACCAGCGAATCCCTGCCG
GCATTTGGAACAAGAAGGGACTGGTAGATGAATTGAACAAGAGTCTGAAGACAAAGTTCA
ACACCGACAAGGACCTAGTAAAGACCATTATGAACTATCAGGTATTTTTCAATACAGACA
TCATCGAGGAACTCGGTCTGGATTACGCAGCCATCAAGCAGGCGGTAGTAGATAGACTGA
AGAAAGACAAGGACGTGCACTATGCCTTCGACATGGAGAAGACCTCTATCGAGAGCATTC
CTGAAGAGTTGAAGTTCCGTGCCATCAACGGTTACAACCGTGAGCGCAGCGGAGGTGTTC
AGATAGTTCTGAAACCAGGTCACTACGATTATTACAGCAGCAAGGGAACTACCCACGGAG
CATGGAATCCATACGATATCCATATTCCTTGCCTGTTTATGGGTTGGGGCATCCAGCACG
GCGAGAGTGCTCAGCCTCACTATATGACAGATATTGCCGCTACCGTTTGTGCGATGCTGC
ATATTCAGGCACCTAACGGCTGCATCGGCACACCGATATTCTAATAAAAAGCAAAAAGCC
AGATAATAACAAAGGCTAGGTTCACGATTCAGGAAACCTAGCCTTTATTTTTtATTCAAA
AGAAGATGTTCTTCTATTCCGAGAAGAACATCTCTTATTCTTCGTTCATAATCTTCATAT
ATTCCTCGTAAGAAATATATCTGCCACCCATCGATTTGAGATGAGGAGTCTCCAACTGAC
AATCTATCATCTTGCCACCGTGCTCCTGCAAGTATCTGGCAAGGAAGATGAGGGCAATCT
TAGAAGCTGACGGAACCCTGGAGAACATGCTTTCTCCTATAAAAACCTTGCCGATGGTGA
CACCATAAAGTCCCCCTACCAGTTCATCAGTTTCATTATCCCATACCTCTACGCTCGCCG
CAAAGCCCTGCTTATGGAGGGCAGTAAATGCCTGGATGATGTTCTCGCCCAGCCATGCGC
CATCTTCCCAATACCGTCCGTTGGTCTTGCTGCATCCCCGTATCACGCCATCGAAATCTT
CGTTGATTCCTACGCTGTATCGGTTCTTCCTCATCAGGGTACGCATAGAATGACTGATGT
GGATTTCATCAGGGAAGATGACGAAACGCTTCATCGGACAGAACCAGAGTATTTCAGGCT
GGTCACGGAAACTATACCAGGGAAAGATGCCATTGCTATAAGCCAGCAACAGGCGGTCGA
TACTCAAATCGCCACCAATCGCAAAGCATCCATCCTCATCGCCATAATGCGGATCGGGAA
AGTAAATCTCGTCCGCAGTATCATCTATCTGTAATATCATACGCTTATCTTTTATCAAGA
ATATTCTTGACTAGACTTTCATTCTAATAATTAATCACCAGTTCCTTTCCGTCAAAGTCG
ACATGCGCCTTGCCACTCTTCTTGAGTTTGCCGAAGAGCAGCGCCTTCATCAGGATCGGT
TTCAGGCGGTTACCGATGACACGTTCCATCTCGCGGGCACCATATTCCTTGgTAAAGCCC
CATTTCAGCAACTGTTCACGCACAGCATCGGTTAACGTTACGGTAACTCCCTTTGCTGCC
AGTTTCGCATCGAGTTGACGAAGTTTCTTGGCAAGAATCAGTTCTGCCATGTGCTTATCC
ATATCGTTGAACACCACCATGTCGGAAAGTCGGTTGATAAACTCAGGCTTGAAAGTCTTC
TTCACCTGTGCCAGCATCGCTTCGCCACGACTTACGTTTCCATTGAAACCTACGCTAGCC
CGTGAAGCATATTGTGCTCCGGCATTTGAGGTCATGATGAGAATCACGTTACGGAAATCA
GCCTTCTGACCCTTGTTATCAGTCAGACGGGCATAGTCCATTACCTGGAGCAGGATGTTG
TAGATATCGCTATGCGCCTTCTCTATCTCATCGAGCAGGAGTACACAGTTTGGCGTCTTG
CGGATGGCATCGGTCAGAAGTCCTCCATCCTCATAACCCACGTATCCAGCTGGCGAACCG
ATAAGTTTTGCCACGGTATGCTTCTCGGTATATTCACTCATATCGAAGCGTACCAGTTCG
ATGCCGAGTTCCTTGGCCAACTGCCGTGCCACCTCGGTTTTTCCTACTCCGGTAGGTCCC
ACGAAGAGGAGCGAAGCCAATGGTTTGTCATCATCTGTCAATCCCGCCTTTGCCATCATC
ACAGCCTCAACCACCTTGTCTACAGCCTTGTCCTGACCGTAAATCTTGTCGAGTATGCGC
TGGCGGAGCGTAGCCAGAGCATCGTTGTTTTCATCTTTCATCGCAGCCGCATCAATCTTG
CAGACTTTAATCAGAATCTGCTGGATGATTGACTTGGTTACGTAAGAGCGCTGGCGATAT
TCCACAGGATGCACCTCCAGATAAGCACCCGCCTCATCCATCAGGTCGATGGCCTTGTCA
GGCAGGCAACGGTTGCTGATGTATTTGGCGCTGGCACGAACGGCATACTCCAGAGCATCC
TTGCGATAAGTCACGTTGTGGAACTTATTATATTTATACTGCAAACCCTCCAGTATCTTG
ATAGCCTCCTCCTCGGTAGGTTCCTTGATGTCAATCTGCTGGAACCGGCGCACGATGCCC
TTGCTCTGAGCCATATACCGGTTGAATTCCTCATAGGTGGTAGAACCGATGAATCGGATA
TCACCAGCCTCCAGATATCGCTTCAGCATATTGGAAGCATCCGGTCCGCCATCAGAGCCA
CGACCGGCACCTATCATATTATGAATCTCATCGATGTAGATGATGGTGTTGCCTTCCTTC
ACGGCTCCTTCCATCACCATCTTGATACGTTTCTCAAAATCGCCGCGATACTGGGCGCCG
GCAAGCATCTGTCCCATATCCATACCGTAGATGCGAGCCCCCTTGAGACGTTCAGGAACC
TGGTTTTCGTTGATGAGTTTGGCGAGACCATAGACCAGAGCTGTCTTGCCGACTCCGGCT
TCTCCGATGTGGAGCGGATTGTTCTTCTCGGCACGGCAGAGCACCTGGATGGTTCTGTCC
AGTTCCTGTTCTCTTCCGATGAGCGGATTGTGCTCTTCTACCTTGTCAGAAATACAGGTA
ACCAGCTGATGCCAATCCTGTACAACCTGTCTTCTGCCTTCTTCCTCGTCGTCATCATAC
TCGTTGGCATAATCGTCATCATCAAAGTCTGCTCCCATGCCCATGCCAGCCTCTCCTGTA
TCTTCTCCAATAGGATAATAACTGTCAACGCTCGCCAGAAACTCGCCCTGCCGGTCGCCC
ACATTCTTGCACAGCAGGAAGGCGGCTTCTGAATTCTGCAAGCCAAACATCGCCTGCACA
AAATGGGGTACATTCACCAGCTGTCTGTCGGCAGCAGCAGCCAGGGCGCACGCCGTTCCA
AACATGGTTTTGAAGAGCGATGACGGCTCTGGCAGATACTTGATGGTTTCAGGCACCCGC
TCCTGCTTGGCGAGCCATTCCACCAAGTCTTCGTGCATCTTGAGGCTGTCTACGCCTTCT
TCCTGCAGCGCCTGACAGAATGCATACTGCCTGAGCAACGCCAGCAGCATGTGCTCGGGC
ATCACGAACTCGTGGTCGAAGAACCGGGCTTGCTTCATGGCATCGTCCATCAGAACACTC
ATATATCGGGTCAATCCCATACTGTCCATTCTATTTTTtCCTTTCTTTTtCTTAGCATAT
ATTGGGGATATTTCCCCGAAATCAACGCCTATTCCGGCATATAAGTGAGTTTAAGCGGAA
ACTTCTGCGTACGGGCTTTCTCCATCGCTTTCTCCACTTTACTCTTGGCGATGTCATAGC
TGTAGGTGCCCACCACGGCTTTTTCTTCGTGATGAACCTTGAGCATGATTGCTTCAGCCT
CAGCCTGCGACTTGAAGAAGATGGATTCGAGGATTTCTACCACGAAGTCCATCGGTGTGA
AGTCGTCGTTGAACATCATTACCACGTAACGCCCCGGCTCCTTGAGCCTGGTTTTCTGGC
GTTCACGAATTGCTGTTTGTTCTTGAGCCATATTTTAATTCTTACTTTTTATACGCATTG
GTAATCTCCACAACATAAACATCGTGGAATCCACCCTTGGCACCATACCACTGGAGCAGG
TCCTTGTCGAGGAACTTCTCGGCGGTCATATTTTCCTTATAAAGTTTGCGACATTCCAGG
GTGAGTCGTGACTGCTCGAAGGCAATGCTGCCGTTATCAGTTTCTACAGGAATCAGTCCT
GTTTCCTTCACCTTATCAAAATCGCGTCCGCTCTTAGAGCCGCAGAAGTTATAAATCTTC
CGAGCCTCCTCGCTGTTGCCGAGGAAAGAGAGAGTCATGAATTCATTCTCCTCGATGATG
CCGTGGGTGAAACGCTCCGGACGGATAAAGACCACAGCCACCGGCTTGTTCCAAAGCCAT
CCCAAACAGCCCCAAGAGGCGGTCATCATATTGAAATGATCCTTGTTGCCGGCACATACC
AGCATCCACTCCTTACCAATAGTCTCGAAGACGTTGTCATTCAGTTCTTTTACGTTGATC
TTTTCCATCTTATCTGTTCCTTTCTTTTTAATTTCTAATTACCATAAAATTGCGACAGCA
GTATTCTGATTGCAGAATGCTGCCCATATCAACTGCAAAGATACAAGAATAATCTGAAAA
AGCGAATGTTTCTTTAAGAAAATCGCATCACCCTATTGAGGATTATGCCTAATTAATACT
TTTTTATGCCACAAGAAGGCTGAATTGAATACGATTTGTGAGGTAGGAAACCGACCTTGA
TTTACATTAGCTTTGCATCGGCAGTTGAAAAAATAATTCACATTTTATTTTGTCAGTTGC
CCAAAAGGCAGTACCTTTGCACCCCGAATGCCGAAAGCCGGGAAGGCGGAAGGCTTCGAT
TTATTATTCATTTATAAACATTTAATTTAATGTACAAAACAATTTTCAACAAGCGCAACA
GCTTGAAGTTCAACCGATTCTCTAACAAGAGCTACTCACTCTTCGCAATTTTGGGAAGAG
AGGTACTTGTTGGTGCACTCAGCGTTGCTACCCTGAGCCATGCTAAGGCAGCAGGCGTAA
GCACAGAGGGAGCCAAGGTTGATTCTACCCTCTACAAGGGCGGAAAGGCTTACGAGCTGG
ATGCGGTGAGCGTTACCGGATCTCGTGCGCCGATGACTGTAGAGCAGTCACCTAAGATTG
TGTCTGTCATTACCCGCGACGATATTCATCGTGCGGCTGCGCAGACTATCAACGATGTAT
TGAAATTAGCTACCGGCGTGGATGTCCGTCAGCGTGGTGGCTTTGGTGTTCAGACGGATA
TCTCCATCAATGGTGGAACCTTCGACCAGATTACCATTCTCTTGAATGGCGTCAACATTT
CCAATCCACAGACTGGTCATAATGCTTCTGATTTTCCTGTAGCTCTTGCCGACATCGACC
ACATCGAAGTGCTCGAGGGGgCAGCATCGCGCGTATTCGGAACTTCAGCTTTCAATGGTG
CCATCAACATCGTGACCAAGAAGGCTAAGAGAGAGGGGGTATCTGCAAGTGTAGAAGGCG
GAAGCTTTGGAAGTTTCGGAGCACAGGGACGTATTCAGACGGCTTTTGAAACAGGCAAGT
GGACTCAGGCTTATTCTGTAAGCGGAGGCTACAAGCGCTCGGATGGCGGCACGGAGAACA
GCGACTTCGAGAAGGGACAGGGCTACGGCAATCTCTCTTTCTCTTACGACCAGCGTTTCG
ACATCATCGCACAGTTGGGTATCGCTACCCAGAGCTATGGTGCCAACACTTTCTACAGCG
CCAAATACAACAACCAATATGAGAAGACTGACCACGGTCTGGCTTCACTCAATCTGAGTC
TGCACAACCAGGAGAAGACCTGGGAGATTGCGCCTCAATTCTATTATAACAAATTCAAGG
ATCACTATCAGCTGATTCGTGGAACTCAGACAGGCGAAAACTATCACGACCTCGATGTTT
ATGGTGGTGGACTGAATGCCAACGTGGCTTGGGCTTTGGGTAAGACTGCGATAGGCTTCG
ATATCAGCAAGGAGTGCATCTACTCTACTGCATTGGGCGAGGAACTCGCAGAGAAAGACT
ATAAGGATATTTCGGGTTCCGACCGTCAATATACCCGAAAGGGTGAACGCACCAACACCA
ACATCATGTTGGAGCACAACTTCATCTTCGGTGGTTTCACCTTGTCGGCTGGTGTCTTGG
CTAACAAGAATACAGGTCTTGACAACGACTTCCGCTTCTATCCTGGTGTGGATATGAGTT
ATCGTCCTAACGACAACTGGAAGTTCTACGCTTCCTGGAACAAGGCTTTGAGAATGCCTA
CCTACACCGACTTATATATAAGTAATGTTGTGCAGCAGGGCGACATCAACCTAAACCCAG
AGAAGAATTCAACCTTCAAGATAGGAACCCAGTATCGCCAGACCGGTTTTGCAGCAACCA
TAAGCGGATTCTATGCTCACGGCACCAACATGATTGACTGGGTTCAGACATCCGTGACTG
AGCAGAACGACAGCAAGTATCACGTGATGAACATCGGAAAACTCAACAATATGGGTTACA
ACGTGGATGCAACCATCTACATGAGAGAGTTGATTCCAAACAGTTTCATCACCCGCATCA
AGTTGGGATATGCTTATATCTATCAGGATCATAAGACCGAGACCAACATTCTGAAATCGC
TCTATGCATTGGAGTATCTGAAGCACAAGGCAGTATTCGGTTTGGATCATCAGATATGGA
GCAAGCTTTCAGCATCTTGGAGCGTAAGATGGCAGCAGAGAATGAACGGTTACCATCCAT
ACACCAAGATGGATTGCAAACTGATGTGGGACGAGAAGAAATACAATATCTTCGTGAAAG
CCGACAATATCACTTGCCACCGCTACTACGACCTTACTGCCGTTAAGCAGCCAGGTTTGT
GGATTATGGCAGGAGCCAGCGTAAATCTCGGCTGGTAATAAACTGCCAATAAATAAAACG
AGCCTTGATGGAGGATTCATCCTACCGTCAAGGCTCGTTTCCGTTTCCGCTTATTTCAGC
AATTCTTATTCCGGTTATTTCTATTATTCTTATTCCGCTTATTTCAGCAATTCTTATTCC
GGTTTCTGATATTTTCCATTCACTTTAATCGGTTCGAGATGGATTCCCACATGGGTATCT
GCCCCGAAGTGCTGCTTCAGTTTTGTTTCGATATGAGTAGCATGTTCATGCGCCTCATAA
AGCGAGAGAGAACCCGGCATGCGGACGTGCATCTCTATCGCAATCTTGTTTCCGATGCGA
CGGGTAAGCAGGTTATGAATCTCTCCCACTCCCGCTTCTTCATTTGCAATCTTCAGGATT
TCATCTTCCTCAGTCTCAGGAAGACTGGCATCCGTCAATTCCTTTACAGATTGCATCACC
AGTCCCCAGGCAGCCTTGATGATGAACGCACTCACCACGATGGCAGCCAGCGGATCGAGC
ACCGCCCACTTTTCTCCCAGGATGATGGCGCCGCCTATACCGAACATCGTTCCGATACTC
GATAAAGCATCGCTGCGATGATGCCAGGCATTCGCCACTACAGCCTCGGAATGATATTTC
TTTCCGGCTTTTACCGTAAACTGATAAGCCCACTCCTTCATCACGATACTTACGATGGCA
GCAATCAAGGCTACAACACCCGGCTGCTGCAATGTCTCGCCGCAGATGGCACGATAGGTC
TTGGTTACGCCCGAATAGCAGATTATCACACCCACCACGAAGAGCGAAATGCCGATGATG
GCTGTGGCAAGCGTCTCGTATTTGCCATGACCATAATCATGGTCCTTATCCATCGGCTTA
TTGCCCAGTTTTACGAATACCAATACCACCACATCTGTGGCGAAATCGGTGAGCGAATGA
ATTGCATCCGCTATCATGGCTGCCGAATGTCCGAGGATACCTGCCGCGAACTTCAATACG
AGCAGCACCACATTGATGATGCTTCCCGCTATCGTTACCTTATATACTTCCTTTACTCTA
TCCATTTTATAAAATATAACGGAAGTCCTTTACTTCCTCTTATTATGTTTTTGTATAACC
AAAAAATCTTTCTTTCCTGTCTTTCATGAATTGAGCGGCAAAAGTACATCTTTTTTCTGA
AATCGGATAAAAAGAGAGATTAAAAAaGTATAACGAAAAGGGAATAATGTGATGACGGAG
AGAGAAAAGTATGGAATTTTGTGATAAAACATCTAAAAACAATAGGAATTTTGTGATTTT
CAGTCCGAATTCCTTTGGAATTTTGTGATAAAGTTGTATCTTTGCACACGAATAAGGACT
ATAAACATATTGATTATGAAGCTTTTGCGCAGAAAGATTGATAATTATCTCAAGGAATGG
AAAAGCGATAAGGAGAGAATGCCCCTCATCGTGAAGGGAGCCCGACAAGTGGGAAAGACC
GCTTCCATCCTACAATTCGCCCATGACAACTATCAAAATGTGGTTGCCATCAACTTCGTA
TTGCAGCAAAAATACAAGGCAATCTTCGAAGAAGGTTACGAGGTAGATAGCATTATCCGG
AACCTCACCCTCATCAATCCTTCTCTCAAGATAGAAGCAGGTAACACGCTCATCTTCTTC
GACGAGATGCAGGATTGTCCTGCCTGCGCCACCAGTCTGAAAGCCTTCAAGATAGATGGC
AGATACGATGTTATCTGCTCCGGTTCGCTTATGGGTATCAATTATCGCGAGATAGAATCA
AACAGCGTGGGATATAAGGAAGACTACACAATGCACTCAATGGATTTCGAGGAATTCCTA
TGGGCAAAAGGTTATGATTCTGCCTTTATAGAACGCCTTTACGAAAAGATGGTCTCCATC
ACACCACTTTCTAATATAGAAATGGATGTATTGGAGAGGCTATTCCGTGAATACATGACC
ATCGGAGGAATGCCTGCCGTAGTCAATATGTTCGTGAGCAACGGAAACTTCAGCGGCACG
CTCAAGATGCAGCACCAGCTTCTTCTAGACTATGAGGAAGACATTACGAAATATGCACAA
GGACTCGACAAAGGAAAAaTCAAGAACGTGTACGACCATATTTCTGTCTTCCTGGGACAA
GACAACAAGAAATTTCAGATAAGTAAGATTGCTCATGGAGCAAGAAACAGAGAATACATA
GGCACCATCGAATGGCTTCGTGATGCAGGTATCATCAACGTTTGCTATTGTCTCGCCCAA
GTATCCTTACCTCTGAAAGGCAACTACGACCCGAAATCGTACAAACTCTATTATAAGGAC
ACGGGCTTGCTGGTTGCCTCGCTAGATGAGGAATCGCAAGAAGACATCAGAGTGAACAAG
AACTATGGTACCTACAAGGGCGCCATCTACGAAAACATCGTTGGCGACATGCTGGTAAAG
CAAGGCTATAATCTCTACTTCTATCGCAACGAGAAATCTACCCTAGAGATGGATTTCTTC
ATTCGCGACGCCCAGTCGCTCATCCCCGTTGAAGTAAAaGCCACGGATAATGCCACCCGA
TCACTCGCTAAGCTAACAGCACAAGATGGTAAATATCCCGATATCAGATACGGCATCAAA
CTCTGCAATAAGAACATCGGTTTCAATGGCAAGTTTTACACCTTCCCCTACTTCCTCACC
TTCCTGCTCAAACGATTTGTGAGAAGAGAAAGATAGAAATGCAGAAAAATCCCTCAGAGA
GGGATGATTCTGTATTTACCATTATAAGTTAACGAACTTAAAATGTCAAGCCGTAACCGT
TAATTCTGCGAAAGAAAACTGCGGAAATCCGCAAAAATCTTTCCTGTTATGATTGTAAAT
ATAGAGACTAATATCTACCTTTGCTACGTATAGACGATAGTTTTATAAAGTATGTGATAA
CAGGCGACCTCATCAAGAAATACCAAAACGATGACGGCATCGTATTTATGGACGTATTTG
ATTTCTTGTTGGATAAAGACTCTATATGATAATTTATAAGGAAAAGGCTAATGGCAATCT
TGGATATTTCGCCTCCAAGATTGCCATTTATCCCTAAGCAAATCGAGAGTTATAAACTCG
AATATTTTATGAAAGCCCAAAGACTATCGGGATAGTATATTTCACCCTAACACAGTTTCC
CTTAAGCTTCCCTGGTTTCCATTTAGGCATAGCCTTGACTATTCGCATAGCCTCTCTATC
CAAAGAAGGATCAACACTTCTTGTAATCTCAACATCTGTAATTCTTCCATCTTTATCGAC
AACAAATTTTACTATCACCCTACCTTGGATTCCATTTTCTTGTGCAACTACAGGATATTT
GAGATTAGCCGCAATGAAGGATAATAAGGCATTAGAGCCACCAGGGAATGAAGGCATTTC
TTCTACTTGTTCGTAAATTTTATCTGTATCAACCAATTCCGAATTGCCATCTATAGGCAT
CATAATCGACTTGACATGTTCCTCTTTTTTAAAGACATAGACATAATTTGTAAGATACTT
GTTTTTTATCCCCAAATCATTAAATTTTACGACCAAAGGCTTGGCATCTTTATACGTTAC
CTTTGCTGTATCTGCATCTATGAAGAAATCATCATTTATTTCACCATAATACCCTTCTCT
ATTGCCTCCACGCCAAATCCAATAAGGCTTTCGATTTACGAGTATCGAGGTCGGACAAAT
CATATTCTGAACATAAACGAACTTGCCAAAACGACGTAGTGGCTCTGCAGTCTGAAATCC
CCCATGCTCATTAAAATCCTTTTGAAATTGTGGAGCTTCTGCTATAGGCACAGATACATA
TATAGTAGCTTTTATTTCATTAAAATTGCATGTAATAGGAAAATATTCTTTGTCTGCATT
ATACTTTTCCAAATCCAAGCTCCAATTATCCCCAATTCTATCCACAATTGCGTCATAGCA
AATGGAGTCAAACACAAACTTTGAAGATTGCTGTAAACGCAGTTCGTAAGCTGTAGTCTT
CTCGAATTCTCTTATCTCATTCCATGCACTAAATTTTTCCTTCACATTTTTCAAGACTCG
TCCTCTGTCGGTCATTTCATATCGTTCGCGTTCTGATTCTTTTGCAGCATTCTCAATAAG
TCTTTGCCAAAACAGTGTATTTGAATCCACCGACTTTTTATTTCTTGCACCTCTATTGTT
CTTACCCATAGAAGTGGTCTTACCCTTAACCGTTTGAGACGTTTGCCCCATTTTTCTCAT
TTGAGGCTTTCTCGTTTGAGCATTGCTACCAACCATACATAGCAAAGCTACTATAAGTAA
AaTAATATGTTTCATAATTTtCCTTTTTATAGAAAaGCATTAGTACTATTTATTTCCATC
TTTATCCCATCATTTTCTCCTCGCGAAAATCTTACGAACCTTTGTCCATCCCACTCTTGA
GATTTTCTGACGCAATAAGTTTGGAAGCCATATCCCTTATCTACGATTCTTACCAGAAAA
GGATTCCAATCGTAATATGCTTTGTTTATCACTTCTGTTATATCCACGCCATCCAATTCC
TTCCGTTCTTTCATCGGAAGTTCCAGCACGCAGCTTCCATATTGGTTAAAAGCATCAACG
GTATGACGTTCACACTCTGCAGAATGCCAAAACGTTTTACTAGGATACTTCATCTCCATT
ATCAGAAGCAATCTTCTTTTCAACTCGCCTGATACAATTGCAGGAAAGACAAAATCCTCG
TATGATGTTTCATCGTCATAAACGTACACATTATCACCTCCATCCGTCAAATACCAGAAA
TAGTCATCACCCTCTTTCAGCATTTTAAATGCATATACTTCTTGTGCTTCGTCAGATAAA
GTATCACCTTTTGTAGTTTGTGCTTTTGCTGCTTCTTTCACAAGCTCTCTGCCCCCTTCT
TTCAGTCCTACTTTTATCCCAACAAACAGAATTACCACAAGTATAGCAGAAAGCACCTTC
CAAGACTTTCGCCAGAAAGATGTTTTCTCCTCACGATCAACTGTGGTGCTTGCCTCTTCA
GGCTCTATACTATCTACTTTTTGAGTCATAGACTTTTCTGTGTCAGCATCAAGCCATTCA
CCGCAATATCTACATTTTTTTGCCACGGCAAGGATTTCCTCCCCACAATAGGGGCAACGT
TTATGCTTTGTATCCATACATTTCTATTTGTCAAACAAATCTTGATAAACCTTAGCCCAT
TCTCGCCAAGAATATCCACGAGAAGGATGACGCTGGCGAATCATAAGAGCCTTATCTTCG
CCGCCAGTGCTAAACCAACGAGTATTAACCTCATCACCATTAGCCAGAAACAGTTTCTCA
CCATCTTTCTCGCCAAGAGGATAAAGTCTATTGAAGAGACCATAACCCCAAGTTATGATA
ACATCAGGTTTCAACTCTTCAAGAATTTCCTTGAATGCCGAAACAGAGCTATTAAACTCG
TCAGAAGTATCCTTTACACCTGGTCTTGCTATATTGAACTGAATAAAATTGTAAAAAGCA
AGTTGATTCCAAACGCATTCTCTATCATCTACAGATATTTCCCTGTTCAACAAAGCCTTT
GTTTGGCTAGTATAGCCTCTATAGAAAGAGGCATCTTCACCACTTACAAAACCGTCCACA
ATTTCTTGAGTAAATGTATGGTGACAAGGAGCACCAGCATTTTCTTCATTATAATGGCTT
AGTCCTAACAACAACACTTTCTTGCCACTATTCAAGAATCCTTTCTCGTAATCCTTACCA
ACAAAAGGATAAGCATTTACATGTTTCATACGCTATTCTATTTTAAAGTTATTAAATGTC
GGGGACAAAGATAGTGATTCTACTTGATACTATCAAGTCCATAATGGTTCATAAGCGAAA
TTTCTTGATTTCGGCTTAACAAAAGTAGTAAAAATCGTTCTGTTTCATTGGTATATTATC
ATTTTGCCAGGTGTTCCCGAGACTTGGCGGGTTAAGATTTCGGTTTCGGCAAAATAAAAA
AGCGTGGGAACTTACCTGTCACTCGTCCCACTCTCTGAGGCCTTCGCATTGCCCTGCACT
GTTGAACGAGCAACGTCGAAGCCCACGCCGATATGTATACACTTTTCCCTATACGGATAT
AAGACCTATCGCTTTGACGCAATAAGCCATACCAGTAAAGGGATGTGAATTAACACATCC
CGAGAGCACCTACCGTTGCTATGTTCATTGACAGTGCATGAAGTTTGCGAAGTTTCAGAA
AGTCAAGAACAAAGCGCTAAGTATGCGCCTTTTCCATTATGTCGTGATCCTTACTCAGAA
TCATCGGCAAATATACGAATAATGTTTGAAAGAACAAAAGTTTTTTGCAAAAAATCCTCA
TTGAGGGATAAAATTCATCAAAATCCTCCCTCTCTGAGGGATTTTTCTGTATTTAACCAC
GCTATGCGAAATTTTTATTGTACTTTTGCACCCGTGCTTGGAAAAGCAACAAATAAAACT
GAAGAGTAAACGATATGGCAGAAAAGAATAGCATACCCCAATTCGTGAATAGCGAATCTA
TTATGTCGGATAGCAACTATGTGAAGTGGCTCTCCGATTTGAAAAGTCGTATTCGCATCG
CCCAACTCAAAGCGGCTATCAAAGTCAATGAAGAGTTGCACAAGCTTTATTGGAGCTTGG
GAGAAGACATTTGTAACAAGCAAAAGCTATATAAGTGGGGCACTAATTTCATAAAACAGC
TTAGTTTGGACTTGCGTTCTGCATTTCCAAATGTAGAAGGTTTTTCTTGGTCAAATCTTT
ATAAAATACGCAAGTGGTATCTCTTCTATTCTTCGCAAAATGAATTTTTGTACCAAGCTG
GTACAAAATTAGAAACCTTAGAAAGTACTAGCGTTCCTATGCCTGCGATTTTGCTTCGTG
TACCCTGGAGGCATCAGACTGTCATTGTCTCAAAATGCAAGACCATATTGGAGGCAATGT
TCTATCTCAACCAAGTGATTGAAGGCAATTTGAGTCGTAATGAGTTAGAACATATTATCG
AAGCCCATCTTTATGAGCAAAAGGGAAAAGCCTTGAATAACTTTGAGTCCACACTCCCTG
CGCCACAGAAAGCCTTGGCTAACGAGATGCTCAAAGACCCTTATAAATTAGATTTCTTAT
CCATGGCTGGCGACTTCTCGGAAAAGGACCTAGAGGATAAGCTGGCTCAAAACATTACTC
GTTTTTTACTCGAACTGGGCAAAGGTTTTGCTTATGTTGGGCGACAAATGGAACTTACCA
CACCAAGTGGAAAATCATACTTCCCCGACATGGTATTCTATCATACCAAACTCAAATGTT
ATGTTGTGATTGAGCTAAAAGTGGTTGATTTCATGCCTGAGTTTGTTGGCAAACTTAACT
TTTATGTTGCAGCAGCCGACGAACTTTTAAAAGACGAAGGAGATAACCCTAGCATTGGTA
TTCTGCTATGCAAAGACAAAGATTCATCTGTTGTTGAGTGGGCTTTAAGAGGCATTACCA
CTCCATTAGGTGTTGCAAGTTACCAGCTACAAGAGGTATATGAGCGAACTTTACTCGAAA
TGAAAGAGCAATCCGCAAAGAATTCCACTAGCAATAACAACGATTAAGAAAGCATAAACA
GAATATGGTTTTAAATTACATTTGGATAGCATTTTTCGTGATTGCGTTCATCTTCGCACT
CATCGGATTGGCAATGGGAGATACGACTATCTTCCAGAAGATTGTAGATTCCACCTTCGA
CTCATCCAAGAATGCCTTCGAGATTTCTCTCGGACTGACGGGCGTGCTCGCCCTCTGGCT
TGGCATCATGAAGATTGGAGAGAAGGCGGGAGTAGTGAATGTGTTGGCAAGAGCACTCAG
CCCGGTCTTCACCCGTCTCTTCCCCGATATTCCGAAGAACCATCCGGTGATGGGAAGCAT
CTTCATGAACATCGCTTCGAATATGCTGGGACTCGATAATGCGGCAACACCTACAGGATT
GAAGGCGATGCAGCAGATGCAGGAACTCAACACGAAGAAGGATACGGCGACGAACCCGAT
GATTATGTTCCTGGTTCTGAACACCTCAGGACTCACCATCATCCCTACCACCATCCTTGC
CTTCCGTGCCTCCTACGGAGCAGCCCAGCCTACGGATGTCTTCATCCCTATCCTGATGGC
TACGCTCGTGGCTACGCTTGCCGGAATCATCATCACTTCGCTCTGGCAGCGCATCAACAT
CCTGCAGCCGGTATTGCTCGCTACCCTGTTGGGAATGTGCGCCTTCGTAGGCATCATCAT
CTGGGGATTCGGGCAGATGGACAAGGATACGATGAACACGGTTACCACCCTGGCTTCTAA
CATGATTCTCCTGGGCATCATCCTCAGCTTCATCCTGGCTGGTTTCTGGAAGAAGGTGAA
TGTTTATGATGCATTTATCGAAGGAGCGAAGGAAGGTTTTACTACTGCGGTGAAGATTAT
CCCTTATCTCGTAGCTATCCTTGTGGGCATCGGCGTGTTCCGTGCTTCGGGAGCGATGGA
TATGGTGATTCAGGGCATTTCGTGGTCGGTAGAACAATGCGGCTTGAATGCCGATTTCGT
AGGCGCCCTGCCTACCGCTATTATGAAACCGCTGTCGGGAAGTGGTGCACGAGGCATGAT
GCTGGAGGCGATGAAGAACTATGGTCCTGATTCGTTTGTAGGCAGATTGAGCTGCATCTT
CCAGGGCTCCACCGACACCACCTTCTATATATTGGCTGTATATTTCGGAAGCGTAAGCAT
CAGGAATACCCGCCACGCCGTGGCTTGCGGCTTGCTTGCCGATTTGGCTGGAGTCATCGC
AGCAATCACTATAGCATACCTTTTCTTTTAAAGGTAAAAAGTAAAAGGTAAAAGGTAAAA
AaGACTTAGATTATATATTCATCTAAAAAaTGAAAATATGGGCAATAATGTCATTTATGA
ATTAAGCAAAAAGTTTGCCATACGAATAATCAAACTTTATGTTTTCCTCAAAGAAGAGAA
ACATGAATTCGTTATGTCTAAACAAATATACAGATGTGGTACAAGCATTGGAGCAAACAT
TGCAGAAAGCACTTATGCTCAAAGTACACCAGATTATATAAGCAAACTTAGCATCTCCTT
AAAAGAAGCAAGTGAAACTCAATATTGGCTGGATTTACTTCAAGAAAGCAATTATATAAC
AACAGAACAATACGAATCAATATCCAATGATGTTAAGACAATCATAGGAACTCTCGTAAA
TATCATCAATAAATTGAAACAAAAAAaTAATCAATAAACAAAAGTAAAAAGCAAAAAGGC
TGAGAATCAAGCTTTCTTTtACCTTTTtACCTTTTtACCCTTTTACTTTTAAACATATGG
CAAGTTTAAAATCACTCGCAAAGGATACCGCCATCTATGGTTTGAGCAGTATCATCGGCA
GATTCCTCAACTATCTGCTTGTACCACTCTATACGGCAAAGATCAGCGCCGCAAGTGGTG
GTTATGGTGTCATCACCAACATGTACGCCTATACGGCGTTACTCCTCGTTATCCTGACCT
ACGGAATGGAGACCACCTTCTTCCGTTTTGTCAACAAGGAGGGAGAAAACTCAGAAAAGG
TTTATCACACGGTATTGAGCATGGTGGGCTTTACTTCCCTACTCTTCATCGCCCTGGTAT
TCCTCTTCATCACGCCTTTGAGCGATGCGATGGGCTACGCCGACCATCCGGCTTATGTAT
GGACCATGTTCGTAACCGTGGCTATTGATGCCTTCCAGTGCATCCCGTTCGCTTACCTCA
GATACAAGAAGCGCCCATTGAAGTTTGCTGCCTTCAAGTTGCTCTTCATCGGTCTGAACA
TTGCGCTCAACCTGGTTTACTACGTCATCATGGATGGTCACGATGTGGGTTATGCTTTCT
ACATCAACCTGGTTTGTACCGCCTCCATCACCTTCTGTTTCTACAAGGAACTGAAGGAAG
GATTCATGGGCGAGAAATGTTCCAGGAACGAATGTAAGGTGCTCGTCAGGAAGATGATGG
GCTACAGCTGGCCAATCCTCGTGCTCGGTATTGCCGGTATTCTGAACCAGACAGCCGACA
AGATTCTCTTCCCTTACATCTATGAGAAGGGCGATGCGCATGCGCAGCTCGGAATCTACG
GAGCAGCCAGTAAGATTGCGATGATCATGGCGATGATTACCCAGGCTTTCCGCTATGCTT
ACGAGCCGTTTGTTTTCGGCAAGGCAAAGGATAAGGACAACCGACAGACTTACGCTTCGG
CGATGAAGTATTTCGTCATCTTCACCCTCTTGGCTTTCCTGGTGGTGGTAGGTTATCTGG
ATGTATTGCGCCACATCATCGGTCGCGACTACTGGGATGGTTTGAAGGTAGTGCCTATCG
TAATGGCTGCCGAAATCATGATGGGAGTATATTTCAACCTCAGTTTCTGGTACAAGCTCA
TCGACAAGACCATCTGGGGTGCTTACTTCTCGGGCATCGGTTGTGCGGTATTGATTGCCA
TCAACGTTATCTTCGTACCTATCTATGGTTACATCGCCTGTGCCTGGGCTGGTTTTGCTG
GATATGGAACAGCTATGCTTCTCTCCTACTTTGTAGGTCAGAAGAAGTATCCAATCAACT
ATCCGGTGAAGGAGATTATGATTTATGTGGTTCTCGCCCTCATCCTCTTCGCAGGAATGA
CCGAGGCTAACAGATACTTCTCCAGTGGAATTGCCTGCCTCATCAATACGGTGCTCATCC
TCATCTTCGCTGCTTATCTCGTGAAGAAGGATTTCCCATTGAAGAGTCTGCCAGTAGTGG
GAAAATACTTTAGAAAGTAAGAGATTCCAATCATTGAGATTATATTCCAAGAAGTCCGTG
GACAATGTGTAAGTCCACGGACTTCTTTTGTTTATATTGTACAGAACCTTCGCATGCGGT
TCAAGAATAGACAAAAGGACCCAATGTTCCTGGTCCCGAGCAATACTCAGGATATAATAG
CAGCCAGCAAGGCGCCCTGTAAGAGTTAAAGCAAACGGCTGAGTGAACGAAACGAGACGA
CTGAGTATTTTGAAGGATATGACTATGCAAGCTGAAGGATACGGCTCCGTTAACCGAAGG
ATACGGCTCCGTAAGCTGAAGAAGACGACTGCGTAAGCTGAAGAAGACGTCTGATCAGGT
TCAAAGAGATAGAATATGGAGTTCAAGGAGACTGCTTCTGGAAAGTTGCCACTAGGCTCA
GCAGCTCTGCTGAGCCTAGTCAGCAGGTCTGCTCACTGCAGTCAGCAGGTCTGCCGAGCC
TAGTGACAACACCTTTTAATCGTACAACTATACCCCCTTTAGTTGTACGACTGTACACCT
TTTAGTTGTACAACTACACACCCTTCAGTTGTACAACTATAAACCTTTAGACGTACAACA
ATGAATCCATCGATTGTTCAACTTGACTTTTTCTCCCATTCTATACCTCAAAAACAAGAA
ATAGTCCAAGAATTCTCAAAAAAAGTAATCTTCCTTTTCGTTATTCCCTCATAAAAGTAT
ATCTTTGCAACGATTATTCCCTCATAAAAAATAAAAAGCATGAGAAAGAAACTACAGGAC
AAGATCAATATGAACGATATCAACAAGATATGCATCATGACACAAGGCAAGGAGAACGAC
CACCGGAAGGAAGAGCTTTACCAACTCACCTTCGATGAAAACGACCGCGTATCGTTTAAT
GCGCTTTGGGCTTTAACCCATTTCGATGAAGCCAACAACCTATGGCTCTTTCAGAAGCAT
GACGAACTGATAGATAGGGTTCTCGTAGAGAAGAATGAGACCAGGCGCCGCCTGATGCTC
CATCTTCTTCTCCGTCAGCCTTTCGAGGAAGAATCACTCCGTTCTGATTTCATCGATTTC
TGCATCGCCAAGATTACCGCCTGTTCCCAGCCCTACGCCATCCGCTGCTACTGCATGAAG
CTCGCCTACGAGCAGATGAAGTACTATCCCGAACTCCTCGAAGAGTTAAGAATGGCATTG
GATATGCTGGAGCAAGAGGTTCTATCACCAGGAATGTTATCGGCAAAAAGGCAAATTATG
AAGAAAATCAAGCGAAGCCTTGGAAAATTCGGGAAATAGTCGTAACTTTGCAAAGTTAAA
TATCAAGCATTACATCTATGAATAAAGATAATATCAACGAGTTCGCATCCTTCGATGAAT
ATCTTCGACAAGGAGAACCTTCGCAGAAGGAAAGTGCTGAGAACTGGAAGACGGCTATCG
GATTGCAGGCTGTAGATGGGCTGCAACCATCGGCGTATCTCATAGATGTGGCTAAGCGAA
ACATCGAAGGAGAAATCACTCTAGATGAAACCAGAAAACTGATTGACTCTTACTATCAGA
GCAAAACGGTCCGCACACCTAAGGATGAAGACGAAGAAGAGGCAGATAAGGTTTCAGCCA
ACATCGCGAAGATTCTCGCCAGCAAGACCTTTGCCTTCAATACCAACGGATATGTTTCCC
TGCACCGAAGAATTTTCGAGGGAGTATTCAAGCACGCAGGAGAAATCCGCCAATACGATA
TTTCCAAGAAAGAATGGGTGCTCGAAGGAGATTCCGTAAACTACCTGAATTGGGAAGACT
TGCGAAGAGCCTTGGATTGGGATATTGAGCAGGAGAAGAACTTCTCATATAAAGGTCTGA
CGGATGATGAGAAGATTGAGCATATTGCCAAATTCATTTCAGGCATCTGGCAAATCCATG
CTTTTAGAGAGGGCAACACCCGAACCACAGCGATTTTCACCATCCAGTATCTCCGTTCGT
TAGGATATGAAGTGAACAATGAAATGTTTGCCAAACACTCCTGGTATTTCCGCAATGCCC
TGGTTCGTGCCAACTATCGCAACGTTCAGAAAGGCATTGATTACTCTCCTATCTATCTGG
TTCGTTTCTTCAGAAACTTACTCCTAAAAGATGGTTGGGTTCTCAAGAACAGGTATTTGC
ATATCCGGCCTACTGATGATTGGAAAGAGCAGCCAAGAATAGGTACCCCACAAGTACCCC
GCAAGCTATCCTCAAGTACCCCACAAGTACCCCACAAGTTCAGTCAACATGTGGAGACTC
TTGTCAAGTGTATGGGTGATACATACATGTCTTCTGCGGAAATCATGAAATCACTCGGGT
TGAAAGACAGAAAGAGTTTTAGCGAGCTATACTTAAACGTAGCCCTTTCCGAGAATGCCA
TAGAGCGTAAATATCCCGATACGCCAAAGCATCCTCGCCAACAGTATAGGCTGACTCCAC
AGGCTAAAGTATGGAAGGAAAATAATAAAGGTGTGTAATGAAAGAACCAACATTACACAC
TTTTATGATATAAAATCATCACTCAGAAACAGAGCTATTGCCCCTTTAGGAACTCCCTTA
CATGTACGCACTCTATCCCTTCATAATTGCCTTCTGCCGCTAGCGCATCCATGCAAACTA
CCTTCTTAGGATAATCATCCTTGATGCGTCGGAGATTGCCAAATTCCCTATCCATCGTCT
CTTGGGTAGCCAGCAGATAAGTAACTTGCACATAAACCCTGTCTCCTCCACGCTCTGCCA
CGAAATCCACTTCGCCATTCTGGAGTTGTCCTACCGTTACTTGGTATCCCTGGCTGCACA
AATGCAAGTAAACCACATTCTCTAGCAATTTTTCAATGTCCATTCGCAGATTGGAACCCA
CCAGCACATTGCGAAGACCAATATCCTCGAAATAGTATTTTTCATTGGTTTCAAACACTC
GCTTGCCACGAACATCAAAACGTCTCACTTGGTCTATGATATAGGCATTGCATAGATAGG
AAAGATAATTGGATGTCAATGTTGGAGAGATTGTGATATTCTGCGAAAGCATGAATTTCC
TGATGCTGTTGGCAGAAATATTCTTTCCAACATTATCACCAACAAAGCGCACCAGATCAG
TCAAGAATCGCACGTTGCGAATGCTCTCTCGGCTAATAACATCTTTCATGATAACCGTAT
TATAGATATCCCCCAAATAGTCTGTCAGCATCTGGCGATTGTCCAGCCCAATATGCGCCA
ACTGAGGCAAGCCACCCCAGGTAAGATATTTCAAGAAGGTATCATCCGTATCAGGCAATC
CATGGAACAGCAGGAATTCCGAATAATTGAGACTCTGAATATGAATCTCCACATATCTAC
CTGAGAGATAAGTAGCAAGCTCGCCTGATAACATCTTGGCATTGCTGCCTGTCACCACAA
TATCACACAAATCCTTGGCTTGAAAATTGCGCAAAGCATTCTCAAACCCATCGATATCTT
GCACCTCATCAACGAAAAGATAATTGTGCCGCTGATTCTTCAAATGAGCCGCCACATATT
CGTTCAGATCTTCATCTGTCTTCAGACTGTTGAACTCAGCATACTCCTTATTGATATAAA
TCACATTGGCAGAATCATCCTTAGCTGTGATTTGCTTGGCTACACTCTGCAAGATACAGC
TCTTGCCCACACGCCTTTGACCTGTCAATACAAGAATCAAGCCTTTGCCTAAGTAGCCCA
ATACTCGATCTACATATTGTTTTCTATTGATAATTTCCATAAATCATTCTTTTTTATGGC
GCAAAGATAGCACTAATTTTTCACTTATACAAGAAAAACTCGCTACTTTTGTAACCTTTT
TTATGTATAAGTGAAAAACATTGTGTTTTTATCGAATATTTCTAGTATAAGTGAAAGAAA
TAACTCTAAAAAGGAAACTTTGATGGGATTTTCTGCTTTTTTCTGTTCTACTTGATGTTA
TCTCGCAGAAAAATCGTAACTTTGCAAATCATATAACAACAACACAAAGAATAAAATGAA
GAAAAAAGCAACGGTCCTTATCGCCTCTATCATGGCGTTCTGCGGAATCAACACCGCACA
CGCTGACGAGGGAATGTGGACGATTTACAACTTGCCTAACGCTGTGTATGAGATGATGCA
GCGCGAAGGCTTCAGTATGACTTACGACCAGCTCTACAACGGCGAAAACGCCTTGAAGAA
TGCTGTGGTTAACTTCTCTGGCTATTGCTCAGGCGTAGTCGTTTCTCCAGACGGTTTGGT
ATTTACCAACCACCATTGCGGTTTCGAGGCTATCAGAAGCCACTCTACCGTGGAGCACGA
CTATATGCTCAACGGTTTCTTTGCTAAATCTTACGCAGAGGAATTGCCTAACGAGAATAT
GTTCGTCAGCTTTATGGTTGAACAGAAGGATGTAACCGATAAGGTGATGAGCCTCGGATA
CGAGAAACTCGACAACAAGAAGCGCGATGAACTCATCGATTCTCTGGAGAACGAGATGAC
TAAAGAGGCGAAGAAGAACGATTCTACCCTTCATATCACCGTTCAGCCTTTCTACGAGGG
CAACAAGTGGTACGCTACTACTTACCGCGACTTCACCGACCTGCGTCTGGTTTTCACCGT
ACCAAAGTCTATGGGTAAGTTTGGTGGCGATACAGACAACTGGATGTGGCCTCGCCAGAC
CTGCGACTTCTCTGTATTCCGCATCTATGCCGACCCTAAGACCAATGGTCCTGCTGCCTA
CAGCAAGGACAATGTGCCTTATCATCCAAAGCGTTGGGCACAGGTTTCTCTCCAGGGTTA
CAAGGATGGCGACTATGCGATGACCATGGGTTACCCTGGCAGCACAGAGCGCTATCTTTC
AAGCTACGGAATCCAGACTATGCGCGATGCTGAGAATGCGCCTCGTGCCCAGGTTCGTGG
CGTAAAGCAGGAGGTGATGCAGAAGCACATGCGTGCCGACGAGGCTGTGCGCATCAAGTA
TGACAGCAAGTACGCCCAGAGCTCCAACTATTGGAAGAATGCCATCGGTATGAACAAGTG
TATCGACTCTATCGGCATCGTTAATCTGAAGCGTGAGTACGAAACCCGTCTCCGTACTTG
GCAGGATACAGCCAAGGCAGCCAACGACCTTGCCCACAAGGTAGATTTCGACAAACTCGC
CAAGCTCTACAAAGAGAGCGCAGACGTAAAGTACGCCTGGACCAACTTCTCTGAATCTTT
CACAAGAAGAAGCAACATCGAGTTCTCTACCCGTGCCATCAAGCTCCAGACCAATATGGA
GGTGAAAGGTCCTGAGAAGAACAAGAAGAAGCAGTATCAGGAGTTTGAAGATAACTCTGC
AGAATGGGATATGGCGCTCGATAAGGAAGTGCTCGCTACCCTCTTGAAGAATTACAAGGA
GCACGTAAATGCAAAATGGTTGCCTAAGTTCTACAAGACCATCGACGCTGAGTTTGGCGG
CAACTATGCCAAGTATGTGGATTATCTCTGGGAGAAGTCGCTCATCATGAAGAAGGGCGC
CAAGCTCTATTTCAACAAGAAGGGATATGAGAAGGATCCAGGCGTAAGCTTCGGTATGGA
TCTGAACGATGTATTTGCAGATTTCGCTGCTCAGATGGGCAGCATCAACGACAGCATCGC
CGAGCAGGAGAAGTATCTCTGCGCTGCCAAGCTCCGTATGGAGGAAGACATGCCTCACTA
CAGCGACGCCAACTTCACCATGCGATTGAGCTATGGTCAGGTAGGCGGTTTCGACCTCGG
TGGCAAGCCATCAGGCTATTATACCACAGCCGAGAGTATCGTTGAGAAGATGAAGCAGGG
CGATAAGGTCATCGATTACTACGCTGAGCCTATCATGCACGAGCTTCTCTCTGAGAAGGA
TTTCGGCAAGTATCAGGATAAGACGACTGGCAAGATGCAGCTCTGCTTCCTCACCAACAA
CGATATTACCGGTGGTAATTCTGGTAGCCCTATGTTCAATGGTAAGGGTGAGTTGATTGG
TCTTGCCTTCGATGGCAACTGGGACAGCCTCAGCTCTGACATCAACTTCGACAAGCGCCT
GGCTCGCTGCATCGGTGTAGATATTCGCTACGTGCTCTACCTGATGGATAAGTGGGGACA
CGCAGACAGACTCTTAAAGGAGATTAATGCAAAGTAAATTCCATATCTGAATCAAAAGAG
ATGATATAAAGGTTTATCCTGGGTAAAGATTAGTCTCAGGATGATATAAAAAGAGCGGAA
AATCAGCTGTTAACTGTTAACCTGTTAACTCCTGGCTTTCCGCTCTTGTTTTATTTTGTC
TTTCTATTCTTGCTATCTTACTGATTTTCAACTAGTTTTATCTTACAGATTCGCAACTTA
CAGAATTCCTATTAATATTGCGAGATATTATTCAGCTCCTTCAATGAAACCTGACGAGGC
TTTTCGGCGAGTTTCTTCTTCAATTCATCCACCGATATTTCAGAAGATGGATTGAAATCG
GCAGAGCGCATGTAATCAATTACACTCTGATAGAAAGCCTTGCCTTCCGGATATTTGGCA
GCCTTCTCCAAATCGCTCATGCAGACGAGAAGCTTTCCGGCTCCGACCTTCCACTCCATC
ACCAAACCCAACTTATGATTTCGCTCGATATTATCTATCACCTGAACTATCGGGCGATAA
TTCTTCTCGAAGTTGTCGAGCACCAGCGGATGCGACTCCTTGATAACCGGGAACCACTGC
CAGTTGGTGTGCATTTCCGTAGGGAATCCCTTGAATATCGGATGTTCCGGATTCGTCAGA
ATGCCCAGGGTTCCTGGAGAAACTTTCTTCTTGTTGTTCTCGCAGATGGTCTTGAACATG
CGATAGTTCCAGTAATCGGTCTGGAAGAGTCCGCCAACAGTATAAGGAGTAGCATTATCT
GCCTGCGAAAGCGTATCATCGGCAGCCACGAAATGGCTGGAAGCCGTAGGCATCCAAAGC
ACCTTTCCGCCCTTTTCCAAGACTTTCACCACTTCCTCATTCAAATCCTTGGCTATGATA
ACGCCCTTCTTTTCCAAAGCCTTCTTCGGATAAATCCAAAGTTCGTAGGAGTTTCTCGCC
TCTGTTCCTTCAATGTTTAATGTAAGAAGCAGCTTGGTAGGTTTCTGCACGTGGAAAACA
CCATTCAGTTCACCCACATCCACCAAACCTTCATCGTATGAAAAGATGTTCAATACTCCC
TCATCCTCAGCCATCAAGTCGCCCACATTCTTTCTCACTTCACCATCCTTGGTGCTGAAA
GTTCCATCATCCATACAGAACAATCCGTTTTCGGCAGCCAGATGCCATTTCAGTTTCTTG
CCTTTCAGCGAAGAACCGCCATAATTGGCTACCTTTACCTTAGCCTGAATCTTCTCGCCA
TCCACGAAGCAGAACTTCTTCATTTCCAGCAGAGGAACCACAGGCGAACACCACTGGCGC
CATTCCTCGGGCGTAGTGATTCCCTTACTCTCCATAAACGCATCCAGGATGCCTACGAAA
GCACTTCCCTGACCGGGATAATCCTGAATATCGAGCAGTTGGAAGCCCGCCATATTCCGG
GTTCTCAAATCCATCTCTATATCGGCTTTATAGAGTTTCACACTCCATAAGCCCGAAGCC
TTGTGGAAATCATCAGCCTGCGAGAGCATTCCGGCAACAGCCAGCCTGCGACGGAACACC
TCGAAGTTATAAGGATGAAGCACTCCGGTGTATTTCTTTATTTCCCGATAGTCAGGATAG
GTCTGAAACTGGCCTGTTTCGTGAGAGATGATTGGGATTCCAGCCTTATCGCAAGCCTCA
TCAAAATTCATCGTAGAATTCGGATGAAAATGATTGATCATTCCTCCATCGTAGGCGTCG
GCAAACGAGAAAGAACCACGGGTATGGGTATTGTATTTGCCCCATCCCTCGCCTCCGATG
CGACAAGTGGTGAAGTAATCCATTCCTTCTTTTATTCCCTGATAACCGAGATAGTAATTG
CTTCCGAAGGTATAGTATTTATCGGGCGCAATCTTGCGGAAATCATCCACAAACTCCTTC
ATCTTGTCGATGTCGCCCCAGAGTTCATTCCCCAGCGCCATCATTCGGAAAGATGGATGA
TGACCATACTCCCGCAGAATATTCACTCCCTCCTGATGCAGAAAGGTCATGAGTTTCTCA
TCCTTCTTGTCAAAAGAACCCCAGAAAGGAAGTTCCGGCTGGAGATAGATTCCCAGACTG
TCCGCTGCCACGAAAGCCGCCTCCGGTGGGCACCAGGAATGAAAGCGCACATGATTGATT
CCATACTCCTTGCAGGTTCCGAGATACTTCATCCAGCCTTCCACGCTCATTTCCACATGT
CCCGTCAGCGGCCATACAGCCGCATCGTGCTTGCCACGGAGAAATATCCTATGACCATTG
GCGTAAAAGTGAGCGCCCTCAATATGGAAATCCTTGGCGAAATCAGGCATCTGAAGGGCG
GAAGGAGAAGCTACAGAACGGCTAGGGATTGCTCCTGTTAGAGTTTCTGCAGATTTGCTC
TCTACAGAGCTGGCTAGCTGGAGTTCTATCCTTCCGATAATTCCATTCCAGTTGGTCTGC
GTATCTTCCGTATAAGCATGGCTGGAGCCGTAAACCTGCTCTGGCACACCTCTTCCATTA
TCCACCACGATTTCCAGAAGATGCTTGCCCGGCTTCACCTTCTTTGGCAGAAGATAGCGC
TGGGGAGTAGAGATAAAGTTACAGGAATCCACCAGTTCTCCATCCACATACACCCATGTC
GGTCGGGTACGTTCCAGGAAGAGTTCTACCGGCTTCTTCTTCCAATCCTTCGGGATATTG
ATTGTTCTGGAATATCTTGCAGCTCCTTTATAAGCATAGAGTCTCGTAAGATGCGTAGTC
TCCATCGTATCTTTCGGAGCGAATCCCAGATGGTTCGTGTCGATGGTGCCTGGGAGGATG
GCACGCTTCACCTCACCTTGCGAGGCACGCTTACTCTTGGCAAAAGCACTACCGCTCTTT
CCCAACTCCACATTCCATTCACCAGCGAGCGAAATGCTCTGTGCATGCAAGCCCAGACTT
ACCAGTCCCAGACAAGCGATAAGAATAGTTTTCTTCATTAACTTATAATTGTCTAATAGT
TCATACCAAAAGCCCAGAGAGGAATAACATTGCCCATGCCTGTCTCTATATCATCCTTCA
CAACATATCCTTCTTTAGCCTCAGAAATCTGCTTCTGACCTTTCTTTTTACCACCAATCT
CAAAAGTCTTGTCTTCTATCTGGAAATCAGAGATTGGAGAATTGAAGACAGCATGATTCA
CACGCATCTGATTAAAAAaGAAAGTCTCTCGTTGATTGCCAATATCAGGTACCGAAGAAG
AGAGAGCAAAGGAGAGATTGGTATTATCAAGATACACCTTTTCTACCTTGCCCAAACCAC
GCACACCTCCTGTGGACTCGTGAAGCTGGGCTATCAAACCTGCACGCTCCATCAGTTCGA
AGTAATCGGGCAGATTATTGCGATCCACCTTGATAGTTGTAGCAATGGTACTCATGTTTG
GCTTGAAAGGCACACTATCAGCTATTACCTGCATCAGTTCCTTTAATTTTCTGGACACCA
TCACCGTATAATTGGCATATTGTGGAATATCCGTCTCCAAAGTCATACTCACCACTTGAT
TCAGTCGCATCCTATAGCCCTCATCCTTTGAAAAAGGATAGTAACCCTTACGCAGATATT
CATGAAATAATGCCAACGGATGCTCTATCTCCTCCGGCAATACGACCTCATTATTTACAA
TTTGTTCCAATGTAGAGACAGGAATGTTTATGCCCTTTTCCATACCGATGTATTCACGAA
AAGACAAACCTTGCATCGTAAAGACCAATACCCGGCGACTTAAATCTGCTGTACCTTTAT
AAATATCAAGCACAGAAGAACCGGTAAATACCACTTGCAGAGTTGGCAGATTATCGTATA
TCATTTTAAGTTCTGTAGCCCATCCCTTATATTTATGTATTTCATCGATAAAAAGATGCT
TGCCTCCAAGTTGGCTAAACTTCATTGCTGTTTCAAAGAGAGTATGATTAGCGAAATAGA
TGGATTCCGCACTCACGTAGAGTGTGTCTTTCATCTGAAGATTCAATTTGATATACTGCA
AAAGAAGTGTTGTCTTGCCGACTCCACGAGGTCCGACAAGAGCCGTCATCCGATTCGACC
AAGGAATCTGATGATACATATATCGTAGGTATCGAGTATCGGTACGCTTGATAAGATTGT
CTGAAAGTTGCTTCAATAATTCCATATTTCTTGCCTTATTTGATGTTTACGGCTGCAAAT
ATACAAAAATTGCGGTAAAAACACCGCAATTTACCAAAGAAATTGCTGTATTTTTACCGC
AGAACATGAGTTTTACTTCAAAAGAAGCATCTTGAAGTGTCTTATACGTGAAAAAGTTGT
CACCTTTAGGATGGTTAAACTAAATTTGTTACTATCTATTTTTCTTATCACTAAATGAGT
TACGCATTTTTATTTTTATCACTATATGGGTTGTCAGCGGATACCCATTATACCTAACTA
GGTTACTCTTTTTAAGGAGCTATCCCTAGAAAGGTTACGGTGATGATATTCTTTCAAATG
CAAAGATACACATTTTCAACTAATTAGAAGAATTTTCCCAAGGATTTTTCCACATTTTCT
GCTGTGGCCCCACTTGAGTATGTGCAACTGATGGTGTTTGATTACCGATACTCATATGCG
GTCTTTCGTCGTTATAAAACGCAATAATCCTGGTCAGTTCCTTCTTACATACTTTACGAG
TAGGAATTGTCATTCTATAAAGCCATTCTGTTTTTAAAATGCCGTTTGCACGTTCTGCTA
TAGCATTCTCCAAAGGATCTCCTGTTTGAGTCATACTTATTTGTGAGCCATGACTTTTTA
GGATAGATACATAATTCTGACTGCAATACTGGCTTCCTCTGTCAGAGTGATGAATGAGTC
CTTTTGCAGTTTCTTCATCAATGCTTTTATATGCCATTTTAAGCGCTTCTAATGGATATA
CTGTTTCTAATGTTGGACCAACAGCCCATCCAACGATTTTATGGGAATACAGGTCTGTTA
TAAGCGAGAGATAGCACACACCTTCATTGGTTTCAACATAGGTGATGTCACTTGCCCAAA
TCTGGTTCGGATGAGTAGGAACGACTCCCTTAATCAGGTTTGGGTATTTGCGATAATTAT
GGTCGGAATCTGTTGTCTTATAGCGCCTACGGCGCTTTATACGTACCATGAGTCCATGCT
TACGCAGCATCTCAATAAATGCGTCACGACCAGGGAAGCAGCCTGTATCCTCAAACATCT
GTTTCAATATGGCATGCAACTTTGCAGCTCCTAAGCCAGGATTCGACTTACGATACTCAC
GTGCCTTTTCAATGATGATAGACTCAATGGCCTCTTCAGCAAAGCCGTCAGAGACATTGC
GCTTATTATATGCTTGCCGGGTGAAACCAAACAGCCCGCATAGAGTGCCTAAACCTTGGC
TCTGGCACTCTGTGCGGAGCAAGCTTACTGTTTGGTACCAGATTTTTTtCTCACAGGAAT
ATTGAAGGTTTCTTCTGCGAGATCAATCATGGTGGAGAATGCCTTAGAGCGAAGCTTCTC
TAACTCCAAAGCCTTGCGGAGACGCTTAATCTCTGCATCTTTCTCTTTCAACTGTTCATT
TGTTGTCTTTGCCATATCGTCACGGTTTTGGTCTTCTGGCGGCAAAGATAACAAATCTTT
TTCATTTAAGAACTTATCCATCCAAGAAAATAGCACTGTACGACTGCTTATATAGTATTT
CTTGATGATTTCTTCTGCTGGGAGCCCACTCTCCATATACTCTCGAACTATCATGATACG
ATCATCATCTGTAAAAGAGTAGCTATTCAACTCTACCTCACGGGTCTCAAACCAACCTGT
GTCCTCATTATACACACGTTCAATTCTTGTCTTACGTTTCATTGTCACTTCTGTTTGTTC
CTAAGTGACAACCTTTTTCAGGGAAGTACAAAGAATGGATGATATCCATATCCAACTGTT
ACAGGAAGTAAAAACAATTCCTGTTAACCTACAAATTTCAAAAAAaGTTTTCTTTTCATC
ATATATAGTCCACAATTAAAAATTTTCTTTTCTTTTTATGGACTTAAGAAATTCTAAATA
ACTATTTATTTCTTGGTTGTTGCAAAACAAGAAAATGTCTTTATAACTGTCAGCTAAAAC
TCCTATACGTAACTCATTTTTGAAATGGGTAAATCTCATGGATAAATTACATTCTTTCCA
CTTGATATCCCCAAAACCATTTTTTAATTGTTCTTCTCCAATCAATGCTGGGATTGACAT
ATTGATATTTTCGTTCCAATACTCAGATAATTTCATTCCTTTAAGTTGACTTATTTTCTG
AGAGTACATTTTTTGCAAAATTTCAAAAATATGAATATGGCGAGCTATATCATATGAAGA
AAGTTTAACTTGATACATATTGGAATTTACACCAAACTCAATACATTTGAACTTTCCGTT
ATTATCAACTACCCTATAAACATTAGTATATTCGTTGCTATATGCTGTTTTTACTTGCCC
TATCAATCGTTTTTTGAGGGCAAGAATTGCATTATCTAATAATTTTTCGTTTACAGAAGC
ATTTTGAGGGGCACAGCCATATTTATAATAATCAAGTACCCACGTTAAATAATGGAGACA
TTGATCATAGCATTCATTTTTCAAGTAATTATCAGCCCATCTCAGAAAATTATCGAAATT
TTCTGACTTTCCGCATAAAAGAGACCTGGACGCATATGGTTCCGTCTCACTTGGTTTATT
TAAAGAGGAATTTAAAGAATCTTCATATTTAAATGTAATTATGAAAGATGCTAATTGAAA
TTCTTTAAAAGGTTCTGCATCATTAGGCACATAGTATGTATAGCTGGGTTCTACCTTTAT
AGAGCCTATACAAGAGGAACCTTTTGGGGTTGGGAATATGAAGTAGTTATAATGTAAATT
ACTTCCATCATTCAATTCATGCTTTGCCTCAAAGATATATTTATTTTCTATTAAACGTAT
TGATTTATCTAAAATTTTCTGTATTACTTCTTTCTTTTTTGATTCAATAACAGCCTCTAC
TTTATAAACGTTTTTGCTATTCCTATTATAAAACACAGTTATTTCTGAATAATAACCATG
GAACATTCCTTTGAAAATTCGTTGTCCCAAAGGAGCATTTTGGGATTTTTCTCGATTTAG
TTTTATACCTTTAGCTAATAGTTTTGACTGAAATTGGGATATAGTTCCCGTTATAGGAAT
TCCAGAAAAGTTCAAGTGTTGAGAACTCACACAAATAGAACTGAATAGAAACGCAAATAA
AAGTATAAGCTGCTTCATGATATTTCCCCTCCAATATCCATCCCAGCACTTCGGATGGAC
CCCTAATTAAACGTGAAGCGTGGTACTGACTATGCCACGTTCTGAATTGGAGGTCCTAGG
AAAACCTTAACGCACGAATGTGTTATAGCAGCCCACGCTATGCGTGAGAACCACTATGCC
ACCCTTGTGCGTTTGAGAAATTTCCTAGGTTTCCAATTCACAAGATAAGCATAACGCTTC
TTATTAATTTCTAACATATCTGGAGATGATTTTCACCAAATCCGCCTCAAAGATACAAAA
GATATTTGAAAACACAATAACTTTTGTAGAAAAGTTTAGAATTTCATGAAAAAAaCTTGG
AATGTTAGCTAAAATGTATACTATCACCGAGTGCACCAATTGGCAATATCGTCTACATGC
GTAGTATTAGGCATACATTATAAAATAGCAAAAGCCTGCATCAAACTGGGAGTATTATCC
CTTTGATGCAGACTTTCATCTTATTATAAATCGCTGCCTAAATTACTTCTTCTTAGGTCT
GCGGCGAGCCCAGCCTTCTTCCTCGAAGTTTGGCTCCTCACCCTTGAACTTCACGTTGTC
GTTGTTCTGGAAGAACTGGCGCCAATCGCCTGTATCCTCCTGAGGGCGAGACTTTCTGCC
GCCACGAGATTCGCCACGGCTTCCACGTCCTCCCTTTCCACGAGCATCACGAGAATCTCT
TGCATCATCAGAAGAACCTCTTCGGCTACGTCCGCCTCTTTCTGAACCACGACCGCCTCT
GCCCTCAGAACTGCGTCCGCCGCGGGCTGCTCTGCCATGACCTTCCTCATCAGCATCGTT
ACATCTTACGGTTCTGCCCTTGTACTCAGTACCGTTCAAAGCCTTCATCACGCGCTTCGC
ATCCTCCTCAGGCACCTCGATGTAGGCAAACTTACTCAGCAGGTCGATGTGACCCACCTC
CTGGCGACCCTTCACGTGCTTGTTCAGATACTGCATGATTTCGCCCGGATAGAAACCATC
CGCCTTACCCAAGTTGATGAACAGGCGCTTGAAACCAGCCTCAGTCTCATGCTTCCTGCG
ACCATTGGAAACCTTGCCACGGCCATCGCCACGACTTCCACGACCTTCGCCGCCACGGGA
ACCCTTGCCTGTTTCAGGCTTGATAATCTCAGGAGCATTCTTATAGTAATCGAGGAACTT
ACCGAAGGTGATGGTCACCATCTTCTTGATGATGTCCTCCTTGTCGATGTACTCAAACTG
GCGGTTAATTTCAGCCATGTATGGTTCAATCTGATCCTCGTCCACATCGGTCTTCATAAT
GTCGTCCATGGTCTTGAAGAGCTGCTTCTTGCAGATTTCCTCTGGGGTTGGCAATACGCC
GTCCACGAACTCCTTGCCAATCTGCTTCTCTATCTGGCGAACCTTGAACTTCTCTCTGGT
ATGGATGATAGAGATGGATGTTCCCTTCTTTCCGGCACGACCGGTACGACCGCTTCGGTG
GGTGTAACTTGCCACATCATCAGGCAAACCATAGTTGATGACGTGAGTCAAATCTTCTAC
GTCCAGACCGCGGGCAGCCACATCGGTAGCCACCAGGAACTGAACGGTATGGTTGCGGAA
CTTCTGCATGGTGAGGTCACGCTGCTGCTGACTCAAGTCGCCGTGCAGCGCCTCTGCATT
ATAACCATCCTTAATCAGCTTATCTGCAATATCCTGAGTCTCCAGCTTGGTGCGGCAGAA
GATAATCGCAAAGATGCGTGGATAGAAATCCACCACGCGCTTCAGGGCGAGATACTTGTC
CTTGGCATTTACCAGATAGTAGATGTGGTTTACATGCTCAGCTCCCTCGTTGCGCGAACC
CACTACGATTTCCTTGTGGTCGTGCAGATAGTTGAGGGCAATCTTCTCGATGTCCTTGCT
CATGGTAGCCGAGAAGAGCAGGGTGTTTCTATCTTCCGGAACGTTCTCGAAGATGGCATT
GATGCTCTCTGAAAAGCCCATGTTCAGCATCTCGTCAGCCTCATCAAGCACCACGTTGTT
CACGTGCTCCAACTGAGCCACGCCACGATTAATCAAATCGAGCAGACGGCCAGGGGTAGC
CACGATAATCTGCACACCATGCTTCAAGGTGCGAATCTGGCTTCCGATGTCGGTACCGCC
ATAAACAGCGGCAATATGCAAACCGTCGATGTACTTGGCAAAGCTGTTCAAATCGTCTGC
TATCTGGAGGCAGAGCTCACGTGTAGGACTGAGGATGATAGCCTGTGTCTGCTTGCTTTT
GGCATCAGTTTTCTGGATAACCGGAATACCGTAAGATGCAGTCTTACCCGTACCGGTCTG
CGCCAACGCAATCACGTCGTTCTTATTACCAAGCAAATATGGGATTACTTCTTCCTGAAC
TGGCATTGGATTCTCAAATCCAAGCTCTTCGATGGCACGGCGAATCTCCTCGCTCACGCC
TAATTCTTCAAATGTCTTCAAATCTTTTTAACCTTAATTCATTATAATCAAAATGGAAGG
CCGAATTCACCCTCCCAGCCATGAATTAGGGTGCAAAATCCTTCCGAAACGCTTGCGGCA
ATCCCACGCATTTATTAAGATTGCCTAAATTCGGGTGCAAAGATACGAAAAAAaTGTGAG
TTTCTTGCAGATTTCTGCAATATTTTATTACCTTTGCATGAAAGTTACAACAAACAGATA
ACCAAGAAAACTTGAAATATATGAAAAAaGTTATTTTCACCCAAGAATGGATTGCTTTGC
ATCCATACGAAAAAGCAGACGAAGTTGATCTGTATTATACAGAACTCGCCAACGAAATAT
ACCACGCTCTTGACGAGGCGTGCTACACCCATAACTTCAAGAATATGGATGAAGCCAAGC
AGCTGGCACTCAGCATTTCCGGTTATTTCGAAGATGTGATTTCGGGCACAGGCATCTGGA
AGACTTTCACGGAAGAATGCAAGCAGCGCTACGGCACCTACATTCCTTTCTATGAGAAAG
AAAGCGAATTCATCAAGAGTACGCTCAACGAAGATGACCCGGCTTACGACCCTGAGGAAA
TCAACATCGCTGATGTCAAGTTCCTGCTCTGGCACCATTACCAGCAGAGCAGTTTCGTAC
AGGAAGCCGTTCCTTTCCTCTTCGGAACCCTGGAACTGGCTGCCAAACTTGCCTACAACA
TTCTCGACAGAGAATATGAAACGGCTCCGGAAAACGAGCGTCTTCTGACTTATCTCAGCG
AAATGCCTGAGATAGAGGGCAACGCTGAAACGACCGAAGAAGAAATCGAGAAGAACAAGG
AGTTGGATGAGATTCACCGTCGCGACACCCTGGCGTGGTTCCATTATGGCTGCTATTTCA
ACGTGGGCAACCAAAAGCGCCTGCAGTTTACCCTCCAGCAAATAGCAAACTCGCCTCAGG
GTCTCACCGAACCGCTCGCTTATTCTGTGCAGATGGAAATGACCATCGCCGGCAGAAACA
ATCTCCTGGCGCTCACTTCTTACGAATGGCTCCGCAAGATTTGCAGGAACATGCCTACTC
ATAAGCTCTGGGAGGATGAGGAGTTCAGGAAGAAGGCTATAGAGCTACATGAAAAGATGG
ATCATGAGAAGGCGATTCACGACTACAATCTGCTCAAGGCGAAGGGATACGAAGACAAGT
TCATCTTCCTGGAAGATGTGAAGACGCTGAAGGAATTCCTCAAGGAGATTGAATTCGAGT
TGCCAAAGGACATCCGATTCCCTCAGAAATACGAGAAAGGCATCATCTTAAGCGGAAGTC
CATATACAGGCATCAACATCAGTTTCGGTCTGGCTCATTGCATCGCATCGCCTGAGAACC
CATACTATGTACAGGAGCGTGCAGAGACCGACAGCTTTGGCATTATCAGCGGCAATGGTC
TCCCATTCCCTTACGAAATTGTCTGCAAACTGATAGAAAACAACCTGATTCCTGACGCAA
ACATCTTTACGAGCCAGTATGTAAAGGAAGAAGGCTTGAAGATTACGCAGGCAAACCTCC
AGTTCCTTGCCGATTACTACTTGATGGGCAGAAAGGATAAAGACCTGTCGCCTAAGGAGT
TGTGGTAAAGACGCATTCAGCATATTCAAAAAGTTCACTACGCTAACTCCATTTTTTAAG
GCGTTAGCGTAGTAGACTTTTACAGATTTATAGAAGAAAGAGCGGAAAATCAGCTGTTAA
CTGTTAACTCTGTTAACCCCAGCTGTTCTTCCGCTCTTTTATATTCTAGTATTTTCTCAG
TTAGTTATTTCAAAATCACTAATTTAAAAATTACTTGCAATAAAGAAATACTACAGCCAT
AAAAACCGTGTTATTCTACTTTGAACAAATCATCCAGCACCACCTCGTTCTGAATGTTTT
GCCAACCAGCATTATGCTCCACACCATACGAAGTTATCATCGTTAGATGGAGAGTCTTCT
TCGTTCCTGTAGCTTGCTTGAACAACTCCCTGCGCTTGATTAACCAAGCCGCATAATCGG
GAGTGATGGAATAAGGATGATTGACGAACTTCATCTCACAGAGATTAATCGTCTTGTCTC
CCCGATCTATTATCAAGTCAATCTGTGCCCCAGGTTGCTTATTACCCTCTGCATCCGTAA
AAGCACGGCACGACCACGTGCAGATATTCGACAGAATGCCACCAATTCCCAACTTCCTCT
TGATTTGAGGAATATGATGCAGACAAACCTGCTCGAAAGCATAGCCCTCCCAACCGGAAA
TGTCCATCTGGCGATGACTCCAATAATGCTCATCCTCCCCATGATAGTTCTTCACATACT
TCAGATAGAAAAGCGAATACAGGTCGGTCAACTGATACATGAAATCCCTATCCGTCTTGC
CAAAAGCCGAATACTTGCGGATGAAATCGCAGTTGCATAAGTCGGAGAGCACGGTAGATA
CATAGCCGGAATCCTCCACCTTCAGCTCCTCTATCAACTCAGGGCGAGTCATTCCCTTCA
GTTTCTTAGCCAAAGCCTCCACCACCCTTCTATAGAGCGTGGATTCCTTGAAGAGCGATT
TGAAGAGGAAGCCATATTCGCTTCTCAAAGGGGCACTTGATGAGAAGAAGAGCTCGTCGA
TATTCTGCGCCACGCTCAGCGAACGGTTCAGCATATTGAGATAAAAAGGTGTTCCACCTA
TCGCCATATACAACTCGGCTATCTGGAAGCGCTCCATCGAGAATCCTCTTGAAATAAGGA
ACTCCTCCGTCTCTGCCAGATTGAAAGGACGGAGATAGATGGAGCGAGTCACACGATTGT
GCAAACCGCCCTTGTTGCCCAACAAGGTATTCGTCATCCAGGTGGTTGCCGAACCACAAA
CTATCAGTTTCAGATTGTCCTGCTTCGAAGCCCACTCGTTCCAAAACAGTTCGAAAGCCT
TGAGAAAGCGAGAATAACGGGTGTCCAGCCAAGGCATTTCATCAAAGAACAAGAGCACTG
GTTTTtCCTTTtTtAATGTCTCCAGATACTTGCGAAGCATAAACAGAGCCTCCATCCAGT
CTTTTGGAGTTTTCTGTTCCTTATGAGAATAAAACTCCAGCTGATGGGCAAAGTTTGCCA
ACTGCTCCTTACGGGTACCCTCATAGATACCCGTCATATAAAAGTCGTACTTATCGCTAA
AGAACTTGTCGATAAGATAGGTCTTACCGATACGTCTTCTGCCATAAACAGCCACGAACT
CCGCCCTAGGAGACTCGTAAATCTCCTGCAACAGAGCAATCTCACGCTGTCTTCCTATAA
TTCCATTAAAAGTACCCATACTTGCAAACTTTATATTTTGTTGGGTGCAAATATACAACT
TTTTCTCGGGAAACACAAGCAAAAACGAAAAAGTTTACTACGCTAACGCCATTTTTTAAG
GGGTTAGCGTAGTAGACTTTTACAGATTTATAGAAGAAAGAGCGGAAAATCAGCTGTTAT
CTGTTAACTCTGTTAACCCAACTACATCTTATAATAGGATGCAAAAGATACAACATTTTG
TCGTCAAAATCCCCAAATCTCGAAAAAAAaCATACTTTTGGGGgATTTAAAGGCAAAAAG
TTAAGATATAAGACAGATTAAAAATCAAAAAGGGCACGATTGCTCGTGCCCAAAAGAATT
CTTTACCTACTGATCTGATAAGAGGGAGTTAGCAGGCTTCACTCCCAATAATGATTGATC
TAATAATTCTTTCCTCTCTGAGTGTTCTAGAATATCCAAAGAGGGAAAGGCAAACTTTCG
CTTAAAGATTGATGTTGATGTGCACGCGTACACAACAAATCACAAATAACAAAAACATGG
TATCCCACATACTTGCTAAAATTTTTAATTAACTTACTCATCTACAAAATTACTTGAATC
TATCATTATATTGCGTTCGCTAGCCGAAACTATTGAACAGCAACTTTCTTCACACTACCA
TCACTATACTTCACGATGTTCAAGCCCTTGGCTGGAGCAGACAATCTCTGACCATTTACA
GAATAGCGAGAGAGTTCCTTGGCATCGGTAGAGGTTGTAAACTTATCAATGCCAGTTGCA
TCGAACTCTACTATATTCTCGAAATAGCCAAATTCTGACACAAAATAATCATCATAAGTT
CCTGTTGGTACATAAACCGTACAAATCTTTGCGTCACATTCTTTAAATATATCTTTCCCC
AACTTTGGTGTTTTTTCCAGATATACATAAATGGAGGTCAAACCACTGCAATATGCAAAA
GCATAAGAACCTATCGAAGTAACACCGGAAGGGAGGGTCAAGCTAGTCAAACCACTGCAA
CCTTTAAAAGCTGATTCACCTATCGAAGTAACACTGGAAGGGAGGGTCAAGCTTGTCAAA
CCACTGCAATATGCAAAAGCTTCATCACCTATCGAAGTAACACtGGAAGGGATGGTCATG
CTAGTCAAACCTCTGCAATATGCAAAAGCTTCATCACCTATCGAAGTAACACTGGAAGGG
AGGGTCAAGATAGTCAAACCACTGCAATATGCAAAAGCTTTATAACCAATCGAAGTAACA
CTGGAAGGGAGGGTTAAGCTAGTCAAACCACTGCAACCATCAAAAGCTCTATAACCTATC
GAAGTAACACTGGAAGGGAGGGTCAAGATAGTCAAACCACTGCAACCATAAAAaGCaTAA
GAACCTATCGAAGTAACACTGgAaGGGAgTGGTTAAGCTAGTCAAACCACTGCAACCATC
AAAAGCTCCATAACCTATCGAAGTAACACCAGGAAGGATGGTCAAGCTAGTCAAACCACA
GCAACCTGCAAAAGCTGATTCGCCTATCAAAGTAACACTGGAAGGGATGGTTAAGCTAGT
CAAACCACTGCAACCATAAAAAGCTCTATAACCTATCGAAGTAACACTGGAAGGGAGGGT
AAAACTAGTCAAACCACTGCAATCTTCAAAAGCATACCAGCCTATCGAAGTAACACTGGA
AGGGAGGGTCAAGCTAGCCAACCCACTGCAACCATAAAAAGCATAAGAACCTATCGAAGT
AACACTGGAAGGGAGGGTCAAGCTTGTCAAACCACTGCAACCATAAAAaGCATAATCGCC
CAACTCATCATTAGAGGTATACTGCTCGTTATCCAATCGAGCAACATATAGTAATCCACC
TTTTACAATTTTAGCATCAGACAAATCTAATATAGATAGTTTTCCGTCGGTTTTTCCCAA
CCCATGATTACTACCAGCCATCTCACGGATAAGACGCCAATCCGTACCATTAACTTCACC
AACAATCTTTAAATTGGTAATCAGATACTTCTTGCTACTACTAATCCTATCAGGTAAAGT
ACCAGCCTTATCCAACTTGATCGTAATTTGCTTAGTAATCAAGCCTTCATCAGCTGCTTG
GATTGCCAAGCACCCAAACAACATAAATACTGTAGTCAAAAACAGAGTTTTCAATGTAGA
TAAATTCATCATATTCTATAAATTAATCGTTCTAGTTATTCAAATCATTCCATCCTAAAG
GACCATCGCCTTTATCTGAAAGATAGCAAATAGTTCTCACTGTATCATAGACAGAATCAA
TACGCGCAACGAAAGAAGTTAAGGCTGCCTCTCCTAACTTCCCTTCAAACAGTTTAATCA
ACTCATCACCACATTTTTTATTGGCTACACCATCATCTCCTTCCGAAAGCGCAGCTAACA
TATAATCAACTATTGCTGCATGAATCTTAGCATCATCCAATGGACACTTTGTTGCATCAG
CCTCTTGGTTGATGACATCTTGCAAATGTTTCTTTGCTTGTTCTAATGTACTCATATTTA
TTCCTTTCTTGCTCACTTCTGAAATCCCATAGAAACAAGCATAAATTAAAACGGAAAGCG
TGGGATCTCCTCGTTACTCGTCCCACTGATTGAGGCCTTCGCATTGCCCAGGATTGTTGA
ACGAGCAACGTCGAAGCCCACGCCGATATGTGTACACTTTTCCCTATACGGATATAAGAC
TTATCGCTTGTCGCAATAAGCCATACCAGTAAAGGGATGTGGCTAAAACACATCCCGAGG
GCATCTACCGTTGCATTGCTCATGACAATCCTTGAAGTTTGCGAAGTTTCAATCAGTCTA
GAACAAAGCGCCAAGTAAACGCTCTATATTATGTCACGATACACCAACCCTCCCAAGTCC
TCGTCTCACCCATCTCCCCTTTAAAAAGGAAAAAAaGCATCAACTCGGCGTGAGCGAACG
GGTATCTGCGTGCAAAGGTAATGAAAATAATCGGAAAGTTGCATCATTTCCGATTATTAT
TTTTCAAGAAACATAAAAATTCTACTGTGTGAAGGCACACAACAGACATAAAAATAGACT
ATAGCGTAGAAAGAGCGGAAAATCAGCTGTTAACTGTTAACTCTGTTAACCTCAGCTGTT
CTTCCGCTCTTTATTTATTTCTTATTTCAAATTCTTATCCAGAAACTCCAGCATTTTCTC
CTGCGCCTTCAATCCGCAGGAATGAGGGATTTCCCAAAGCTCCGTATCCAGCAGATTATC
TGCTCCCTGACTCTTCCAAACCTTGTGCATTTCGGCGAAAGCATCTTTTACACCAGGTAC
CGGGAAGAGCTTGTCTTTTGTGCCATTGATGAAGAGCATCGGTTTCGGACAGGCGAGAGA
GGCGATGTGAGGATAATCGAGATATTGGCGAAGACCCGGAATGCAATTCGCAAAACCGCC
ATTCTCCTTCCTTCCGAATCTCCGGGTAAGCTGAGCGTCCGTAGTAATCATCCAGCAGAT
GGAAGCACCCGCCTTGATTCTATCCGATAATGCAGAGAGCATCCACGAACGATAGGCTCC
CATCGAACACCCCACGCACCCTATACGCTTCGCATCTACCATCGGCAGCGAAGCCAGGAA
CTCGGTACTGGAAATATCATCGTAAGTCATGAAGGCAGAGAGGTCTCTACCCAGCATCAT
CATGTTGCCGGCTATCAGGTCGTATTTGTTTCTATCTACGCCCTCCTTCCGGCCTCGCTC
TCCCCACATCGGCGCATCTGCCGAAAAGACCACGTAGCCATGTTTCGCCAGATAATCGCC
CACGTACTGATTATCATAAAGCTGCCTTGCCCACGCATCCGCATCATCCAAGATCTCCTG
ACAGAGTGCCTGCTTCGCTGGAGCATCTTGTTCTTCCGGAGTAAAGAAAGGGCGAATCAT
CTTCTCCTTTCCGATAAAGAGATGGGCACCATGATCATGAAGCGCATTGACTGTTGGGAA
TGGTCCCTTGCCATCCGGAATCAGGAGATAAGCCGTAATTCGGGAATAGGCGTTGATATT
AAAGGCGATTTTCTGCGCCTTATATCCGTCTCTCTGCTCCTCGCCCAAAACTTCCATATC
CCAAGCCGCAGCCGCTTTCGGAGGCGTCATCATGCATTCGAACACCTTCGCCCTTGCCGT
CTTTTTCCACTTCTTGAAGTTCTTAATCGGACTGTTTCCCCAAGCCATCGGATAGGTCAG
TTCCTTCTTCAGCGTTTCTACATAGGTAGGAATCTCTCCCTGCCATTCATACTTCTCCCG
CTTCTGAAGCTTCGGCTTCGGAGAGGTTTTTGCAAGCGATACAGAGGTTTGTGCAAGCGC
CACCGATGCCTGCAACAATGCGATGATACTATATGTGATAATCCTTTTCATTCTCTTGTC
TTGTTTTGTTAGAAATCTTTCTTCCTGTTTATAAGATTAGTTATTGTTTGCAAAATTAAG
AAATTATCCGCAAAAAGAGCCCAATAATCTCGATATTTTTACGTACCTTTGCCTAAAACA
TTTATAAATAACGAATAAAACATTCATAACAACAGATAAAACATCATCAAATAGAAAATA
AAGACATGAAAATAGCAGTTTTTtGTTCAGCAAATAAGAATATCGACCCCGACTTCTTCA
CGATGACTGAAGAGATGGGAAAGTGGATGGCTGAGAACGGCCACGACCTGGTTTTCGGCG
GCTGCAACTCCGGTCTGATGGATTGCATCGGCAAGGCAGTAAAGGCGAATGGCGGCAGAA
CCATCGGTGTGGTTCCTACGCTTGTAGAGCGAGGCGGCAGAACCTTCTCAGACCTCGACA
TCGAGATTCCGTGTGATAATCTCAGCGACCGCAAGGACCTGATGCTTGCCCAGAGCGACA
TCTTCGTAGCCCTTCCTGGCGGCATCGGCACCCTGGATGAAATCTTCACCATCGCCGCCG
CCCACACCATCGGCTACCATCACAAGATGGTGATTCTCTACAACATGAAAGGCTTTTGGA
ACTCCACCATCGCCCTTTTGGACGATATGGCAGAGAAAAGCATGATTCGTGGCGATTGGC
GAGATGTGATAGAAGTGGCGGATAACCTGGAAGAGCTGGCAAAGCTCTGCGAGGGATAGA
ACCCTCTATAGAAAAGTAAAGCTACCTTCTGCCGAATGACTTCTCGGTAGAAGGTAGCTT
TACTTCATAATACATCATTTTATGACGTTTTTTTGTGTCAGACACAATTTTGGGGAGTAA
AAACACGGTTTACTTCAGCATCCATTCCCAAGCAGGAATTATATGCACCGTCTTCCCATC
CACGGTAAGCTCCTCTTTCTCATTTAGCGTAATGATGTAACCCTCTGATAAATCATAGAT
TTCCATCGCCTCTTGCAGGCCCTCTATCTCACGCTTGCGAGTCTTCTCATCATCCATCTT
CACCGTAACCTGGTAAGCCTGGGTAATCCTTACACCTTCTCTCACCACAAAGTCGCACTC
CTTCTTGTCGGCATGGTAGAACAAGTCGTAACCCCTTCGCAGCAATTCGATGAAAACGGC
ATTCTCCAGTTTTACACCATTGTTATCCGTGACATTGAAACCCATCCTGCTGATGATGGC
ATTATCAATAAAATACACCTTCTTCGGGCTCAACATCTGGGTCTTTACCGATGGAGCATA
CTTCAACAACTGGAATATCATGTAGGTTTGCTGAATATATTCCAGATAGTTCTTGATGGT
TTCGGGATGGCGAATGCCCACTATCTTTCCCAGCGAGTTATAGGTAACACGCTGGGTGGC
ATTGCTGGCAAGATAAAATGCAAGTTCTTTAATTTCCTTGTCGTTTGTAAGACCATTGCG
AGCCATCACATCCCGGAAGATAATGCTCTCATAAAGTGAGGACAGGTAACTGACGGAACC
CGACTGAAGATATTTCGGGAAACCTCCCCTCTCCAAGAAATCACGGAAATGCCCCAACAG
TTTGGAACGACTCGCCATCAGATAGAAATCCTTCTGCGAAGGCTCAATATGCTCCAGCTG
CAGGTATTCGGCAAAAGAGAAAGGATAAACCTCCACAGAGATATAACGCCCTGTGAGATG
AGTGCCCATCTCCTTGCTCAGCATCCGGGCATTGGAGCCTGTCACCACCACCTTATTACC
TTCATTGTAAAGGCGCCTCACAAAGGTTTCCCAACCCGCAATGTTTTGAATCTCATCAAA
GTAATAGGTGTGTTGCTCACCAAAAAGCTCAAAGAAGCATTCCTGCAAGGTTGCAAAATT
TTCAAGCTTAAAGTTTACGAGACGCTCATCGTCAAAATTGAAGAAGAAATCTTTCTCCTC
CAACTTATCACGCAGTTGCTGCAGCAACACCGACTTTCCACATCGTCTTACACCAGTTAT
GATAAGGATTTCCGAGGTGGTAAGCCATTCCTCTTCTATGTGTCGAGGGATGGCATCCTG
CATAAGATGCCTGCAGTTGTCCTGCTGCTCAAATATTATTTGTTTCAACAGTTCTTTCAT
TGCTCTACTATTTTATGATTCGTGGGCAAAAATAAGAAAAATATCTGAAAGTAGCAAGAG
AAAAAaCAAAAaTCTTTCATTCTGAATGAATAATTTTTCAGAAATCTTTCATTTCGAATG
AATACTTTCACCTAAAACCTTTCATTTAGAATGAATGGTTTTCGATTAGTTCCTTAAAAA
ACAAAAGAAAGAGCGGAAAAACAACTGTTAACTGTTAACTCTGTTAACCCCAGTTGCCAT
TCCGCTCTTTTATAATAATCTCTAACAAGAAATCTTTATTCTGCCAGCAGTTTCTCTGCC
ATAGCCTTACCCAGAGCCTCGCACTGCGCCTTTACCTCTGGAGTAATCGCCTGCTTCATA
TCTACAGGCTCGCCTACAGCCTCGTAGTGGAGCTTGGTTTCGTTCCACTCCTGAATCTTT
GCTACTGCCTTGCTTGCCCAGCAATGAGAACCGTACCAACCGAGGAGGTGGTTCTTGACG
TCCTTATTGGCAAGCTCGGAGAGGAGAACCTCCATCTCGTGATAAAGACCGGCATTGTAA
GTTGGAGCACCCACGATAAGGCCCTTGTAGCGGAAGATGTCGCGCAGGATGTAGCTGTGG
TGAGTCTTCGAGATGTTGTACATTACGATGTTCTTCACGCCTGCCTTGCTTGCTGCACGG
GCGATGATTTCAGCCATGCGCTCGGTGTTGCCGTACATGGTGCCGTAGCAGATAACGAGG
CCCGGCTCCGTCTCGTACTTCGACATCTTATCATACATGCCGATCACCTTCTCAATATGC
TCGTGCCAAACCGGACCATGGGTTGAGCAGATGTAATCCAGTTCCACGCCAGCCAACTTC
TTCAAGGCATTCTGAACAGGGATTCCATACTTACCCACAATGTTTGAGTAGTAGCGAACC
ATCTCCAGCCAGAAAGTCTCGCAGTTGATTTCCGTATCGATGATTCCGCCGTTCAGCGCA
CCGAAGCAGCCGAAGGCATCACCCGAGAAGAGCACCTTGTTCTTTGCATCCAGGGTAACC
ATGGTCTCTGGCCAGTGAACCATAGGGATGAGAACAAAGCTCAGCTCGTGGTTGCCCAAT
GAAAGGGTTCCGCCATTCTTCACCTCTACCACGTCATCAGTTACGCCGTAGAAGCCTTCG
AGCATTCCCAGGGTCTTCTTGTTGCCCACAATCTTGATGTTAGGGTAATATTTCTTGATG
AGGGCGATGGAGCCGCTGTGGTCAGGTTCCATGTGGTTGATGATAAGATAATCGATTTCG
CGGTCGCCAATCACCTCGTGGATATTCTCGAGGAACTGGGTGAAGAAATCAACCTCTACA
GTATCTACCAGCGCTACCTTCTCATCGTCAATGATATAAGAGTTGTAGCTCACTCCGTTA
GGCAAAGGCCAGAGGCCCTCAAAACGATGCTTGTTGCGGTCGTTTACGCCTACGTAATAA
ATCTTGTTTATAATTTCTGTCATATCTTTTATATTTTTATAATTCCTTCTTCTTTTCTTC
TCCGAATTCCTTGGAAACATAATTGTAGATGTCCTTGCAGCATTCGGTGGAGAATTCTTG
AGCCGAAACAAGGAGACTGTCCCATTGCGCCTCAGATAAGCCGCGGTCGATGTCCTCGCG
GGTGATTCCATCCTTGATCAGTCCGAAAACGAAACCGGCATTGAAATTATCGCCGGCTCC
GATAGTGCTCACCGGCTTCATCTTCTTCGAAGGATAACTCTTGGCAAAGCCGTTCTCGGC
ACGAACCTCTACAGGCTCAGCGCCCTGAGTGCAGATAAACTTCTTGCAGTAGAAACTGAT
TTCGGCATTATAAACCTTATCCGCCTCCGGTTTCTTGTAGAGGATTCCAAAATCCTCGTG
GCTTCCGCGTACGAAATCAGCCATCTCCAGGTTCTCTATCAGATTAGGTGTAATCTTCAT
GATTTCGTTCTGATGAGAAGCACGGAAGTTGATGTCGTAATAAAGAATGGCGCCATGCTC
CTTCGCATACTCCAAGAAGCCGGCAACCTGAGGACGGACCACAGGATTCAGAGCGAAGAA
CGAACCGAAGAGCACGATGTCGCCAGGATTGATTTCCGGTGTGGCAAACTCCAGCTGGTC
GTGAGGATGATCTTTATAGAAGATGTAGTCGGCATTGTTGTTCTCGTCGAGGAAAGCCAG
CGAGAGCGGCGACTTCGATTCCGGGAAGATGCTCACTTTGTCAGCATTCACCCCATTATC
TCTCAAAAACTGAATCACATACTCTCCTATGCGGTCGTTGCCCGCCTCGCTGATAAACGA
AGCATTTACGCCCGCACGGCCCAACGAGATGACTGCATTGAATGATGAGCCACCCGGTAC
TGCCTCTATCGGCTTGCCGCCCTTGAAGATGATGTCAAGCACGGTTTCTCCTATTCCTAT
TACTTTGCGCATTGTTTTTtGATGTCTATATTTATTTTTtGGGAGCAAAGATAAGTCTTT
TTGGCGATAATGCAAAATAAATGACTATTTTTTtGGATAAATTACATTTTCAGTGTAACT
TTGCACCTTGAAATGAAATACAATACTTATACACTCGATAATGGACTCCGCATCATCCAC
CTGCCTTCAGACAGCAAGGTGGTGTATTGCGGTTACCAGATTAACGCCGGCACCCGAAAC
GAGGAGCCGGGCGAAGAAGGACTTGCCCACTTCTGCGAGCACGTTACTTTCAAGGGCACA
GAGCGCCGCAAGGCGTGGCACATTCTCAACTGTCTGGAGAGCGTGGGAGGCGACCTGAAC
GCCTACACCAACAAGGAGGGCACGGTTTATTACTCCGCCATCCTCAAGGAGCACATCGCA
AGAGCCGTAGATCTGCTCACCGACATCGTTTTCCATTCGGTTTATCCGCAAGCGGAAATC
GACAAGGAGGTAGAGGTAATCTGCGATGAGATAGAGAGTTACAACGATTCTCCTGCCGAA
CTGATTTATGATGAGTTTGAGAACATCCTGTTCAAGGGTTCGCCGCTGGGACATAATATT
CTGGGCACAGCCGAGCAGGTTCGGGCTTTTACCACAGAGGATGCATTGCGCTTTACAAGG
AAGCTCTATCGGCCGGATAATGCGATATTCTTCGCTTACGGGGATATTGATTTCAAGAAG
CTGGTGAAGCTTATCGGGAGGGCGCTCGCAGATAATGATTCTATGAGCAAGCTTGCTAAC
AATGAAGTCCCACAGATTTCACAGATAACACAGATCTCAGGGGATAAAAATTCCATTGCA
GAAGAAAAATCTGTGTCATCTGTGAAATCTGTGGgACCTAAAAATTATCCATCTGTGGgg
TCAGAAAATTATCCATCTGTGGGGAAAGAGATTGCCGGGCAGACGATTGTGATGCAGAAG
AATACGCACCAGGCTCATGTGATGATTGGAACCCGCGCCTACGATGTGAACGATGACCGC
AGAATGCCACTCTATCTGCTCAACAATATGCTGGGCGGACCGGGAATGAACGCCAAGCTG
AACCTCGCCCTGCGCGAGCACAACGGACTGGTTTACACCGTAGAGAGTACGATGGTGGCT
TATGGCGATACGGGCATTTGGAGCATTTATTTCGGCTGCGATGAGCACGACGTGAAGCGC
TGCCTCCGTCTGGTTCGCAAGGAACTGGATAAGTTCATGCAGAAACCGCTGAGCGAGGCG
CAGCTCAAGGCCGCCAAAAAGCAGATAAAGGGACAGGTAGGCGTGGCTTGCGACAACCGC
GAGAACTTTGCCCTCGACTTCGGCAAGAGCTTCCTTCACTATGGCTGGGAGAAGAATGTA
GACCGACTCTACGAGCAGGTGGATGAGATTACTGCCGAACAGATACAGGCTGTGGCTCAG
GAGTTGTTTGATAAAGACAGGCTCACCACGCTGATTTTCAGATAATGTTGATTTTCAGAC
AAATAGCTCAAGTAATAAGAAAATAAAGAAGGCAACAACTTGGGTCGTCATGCGACTTCC
CTCGTTGTTGCCTTCGTAATTTAATGAATTAAAAACTGCTTTTTTCTTAAAAACAACTAA
CAATTAACCTAAAAACTTAAACCTAAAAaCCTAAAATGAAAATCTATAAAACCTAAAACG
AATTCTTAACAATCTATATATGAAATCCCCAATCAGAATTTATCACGAAAACTCTCAGGG
GACAGTATGAATTTCAAATGAAAAGGAGTTTTTACTCTCCTCTCTGATTTCGGAAGCCCT
TTTGGCTCCCTACTGTTTTTTACTCAGCTGTGCATTGCTGCCAGCCATTTTTTAATCTCG
GCTCTTTTGGAGCCCTTCGCATGGCTAATTTCCGATTAAGCCAACTTGTTGCTAATAGCA
CCAACTTCAGCTACACATGCAACAACTACTGCGAAAATCATTCCTAATACTAACATAATC
TTTTCCTTTCTTAAATTTGTTATCTTAAATATACAATCTTGTTGTTTTACCTAACAAAAT
CTTAACTCTCTTTATTTCTTACCTCCCGAAGGAGGATTTCTATGCTCTCTTAGCTTCGTA
GCTTATTTGCCGCAGTTCATACCGAGGTTCATACCTGCGCAAGCAACTACTGCGAATGCT
ACTACTGCTACTGTCATTATCCCGAACATTGCCATAATCTTTTTCCTTTCTTTTAACCTC
TTAATCAGTCTCTTCGAGATTTTCCAGAAGTCCTCGTCCGAATCTCAGAACCAGGTTCCG
AACCGGCCTCAAACTTGTCTCGAATCGATTTCATAAGTTATCCTTACTGAATCAATCTTT
TATCCTTTTTtCTTTTtCTGGTGCAAAGGTACAACTTTTTGTGTGCGCACACAAATATTT
TAGGAGAAATGTTTCAAAAAGCCCTTTTTTCTTGATTAAGGTCAAGAACATTTACATTCT
CATTACAAAAACGGGCTATTTTAAAGCTTTTGCCCTTTCAGGGCGACAGGCGTGCTGCTA
AAACGTGAGGGGCGTGGCATTTCACCACGCCCACTCCTTTATCACCGCTACGCAGCCACT
CCTGGCGTTCCGTAGTGCCCGTACTTGGTGATGAAACGGGCGGTCTTGGTGAAGGTGCCG
TCCTCGTTCTTCATGATGAAGCCACGCTTCTTCCAGTTGCACAGCAGGATGGCAAGCTTC
GTCTTGGTGCCATGAACCTGACAGATGTTCTGAATCTCAGTCTTGTCAAAGGTGTCATGA
ACGTAGAGAAGAAGATTGCTCACACCGGGAGTATGGCACACAGAGCGGCTGTCTGCATCT
ATCGCCTCCTGCATCTGATTGCCGAAGAAACGCATCTTGCACCACAAATCATACTTCACG
CTCCATACGATGAAATCCTCTATCGCCTTCTCCCACTTCTCGCCATTCGCCAGATAAAGC
ACCATCGCGCGGCGGAAACCATTCGCCAGGCCACGCTTGGCAAACTCGGCGTAAGGCTTG
TTGTAAGCCAGCTGAGCCATCTCCATAATCTCATTCTCCAGGCGCTCGATAAGCTGGCGA
GCCTTACGGCACTCCTTGAAACCGCTGGCTGCGTTCAGCTGCTGGATGTAAGGAGAAAGC
TGCGACTTGAACTGCGCATCATAACTGCCCACCTCCGGACGCGGAGCGAAATCGGGACGG
ATGATGGTGGCGAGCGACAGGCGGCTCACGGCTCCATCAGCCACCTCACGAACCGAGAAG
AACTTCTGCGTAACGGCAATGGTGCTCGAAGCATTCCAGTTGAAACGGGTCTTTACGCGG
GCTGTAACGCTCTTGGTGCCTACTCGCTCCTGGCCGTCCTCTGAATTGTCCCAGCAGAGG
CGAATCAGCTGGCTAGGGTCGTTGAACTTCCTGAGCATGTCTACCTCGTCCATCTTGCAG
TAGAGATAAGCATCGCCAGCCTTCTGCACATCGTCGAGGCGCTGGATGTAGGCAGCGCGC
GTCAGGTCGGGCGAAACGATGCGGATGCAGATGTCTTCAGGGCGCACAGGCTTCTTCTTG
TTGTCGCCCATGGTGTTCACCTCGTCCTTCCAGTCCTGCTCCTTCTGGCGGTTCACCTTG
TCCATCTGAACCAGATCTTCGATGATGCAGTCGATGGGTCCGTTGACGAGCGATTTGCCC
GACGACATGGCTGCAATGAGCAGATTCATCATCGCCGCCTCGTGCACCTGATTATCCGTG
TAGCGGAAGGTTACGCCCTTAAGATGAGCGGCAAGCGCAGGGAAGACCGCCATTGCCACA
GCCGCCTTGAAATCGGCAGGCACCTTGCTGGTGAGCAGTTTGATGAGCTTAGGCAGCTTG
GCTGGCAACTGAGGAGGAACATCGGCGTAGATTCCCGCCTTCTCGGTGGCCTGCTTGGCG
AGATGATTCTTGCGGGCAGTCTCTACAGCCTGCTTTACCAAATCAGGAATCGCGGTAGAT
TGCGCCACCTTGCAGGCATTCTCTACGGTGGCGAACGCCTTCGCCTCGTCTTCGCCAAAG
GTTTCTATTACCTGCTTGATCCAAGCCGCCTCACTATTACAGATGTATCTCAGCAGGCAG
GCTTCACGATAGATGAAGTTGTTGCGGTTGCCGTGGACAGGAGCGCCGCCCATCAGCTCT
ACCAGCGCCTTCACAATCTCCCCGTAAGGAACGCCGTCGTAAGTCTGCTCATACTGCACG
GCATTGGCAGCCCGTCTCGCCTTCTCCTCCTCGCTCTCGATGGGTTCGAAATCTACGTTT
GGAGCAGAAGATGCATTCTGAAATGCCTGGCTCTGAGAAGATGCATTCTGAGAGGCTCCT
GACCGGGCTGAATCTACATCCAGCGGACGTCCGTCAATATCCAGTCCTCTCTTGCGGTAA
GCCTCACGGTATTCAGCCACAGCCTCCTTATCCAGGCGCTTGTACCAGTCATCGGCAGTA
TAGATCTGGCTTGCAGCATCGGTGATGAAGATGATGCGCTCAGGGGTGATGCAGCTAGGA
TCTTCGGTGGCGTGGATGAGTTTGCAGAAGGCGCTCTGAGCCTCAGCAATGGTCATTCCT
ACCGGGATGCGGATGTCGATGTGGGCCTTGTTGCGGGCTGAGCGCTCGATGTGGAGCACC
TTTCCCTTCCAGAGTTCGATGTCTTCGGCTGAGAAGATTTTCTCTCTGAAGAGCTTCTCT
GTAGGCTCATCAAACATTCCGTTCAGCAGAAGGGCGTTCTTCACCGCCGGCTCAACCTCC
TCAGGGTTATCAATATCCACGGTTGTCTGGAAGGTGAAAGCCTCTGGGTCGATGAACTTC
TGGGCACGATGGTCTTCGAGGAAGTGGAAGTAGTGAGGTGAGCGGAAAGGCAACTGCTTC
TTGAGGTCAGTAATCTTGCGGTCGAGCTGCCGGTAAGTCTCTCCTGCCTTCATCTCCTCC
TGCATCATCTGGTTCTGCTGGGCGGTGAGGTCACGGATCTGACCAACGAGCTGTGCGAGC
CAAGGCTGCTTGGTAAGCTCGGTGTAGTAATCGAGGAGATGGGATGAAATCTGTCCCATG
TTCGCTCTGCGGTTAGGGTTCATTGCGATGATGCGGCTGCTGAGCTGCTTGCATTCATCA
AAGGTTAATGATTTTTGTGTCATAAATCTATATTTTTtAGTTGTAAAAGACAGGCTCTTT
GCAGAAACCTGCCGCCTTCCATTCTGAAAAGCGGTGCAAAGATAAGGAAAAaGAAaGTAA
CTCCATTATTATACCTCTGCCGATAAAAGCTGTATAAAAATATCGGGCAAGAGGGATAAA
AGTTTTTAGATTCAGGTATAAAGAGAGGTATAAAACAAGGGAGAAGAAAAGAAACAGGCT
ACAAGAAAAAAGCGTTGGCAACAGATTACAAATCCGCTGCCAACGCCCATTATTCTTTTA
GCCAATCATCTAACATAATACCCTTCTTAAAAGCTTCTTCTCCCAGGATTTTCATAAAAA
TATCAACAATCTCACAATAACGGTTGAATTTTGCCTCTTGTGTATTAATCAATTCTTCCT
GCTCCAGATCTTTCCATTTCAAAGCTTCATGGTTGGAAAAGGGAGCGATTCCTGCTTGCC
TCAAATCATCCCTACCGCAGAGACGAGCTTTCGGACCGGATATTTTTTTGCCTTCAAATA
GCTCTTCCAAGAATGTACAGAACGATTGAGGAGATTTGGGTGGGAGTAATTCCCAATCGC
CCATCAGGCGGAAAATAGGATACCAATAGGCCTGTTTTGAAAGAAACATGCCATAATATC
CCCTCTTCTGATAAACAGCAATCTTCAAGACTGCCTTTTTCACCAGTGCCATGAGTTCCT
TCTTATGCTCTCCAATCGCAGGTTTCTTCCCCACAGTCTTCATCGCTATCAGTGACTCCT
CATCGCCGTGCTTGCCCCATTGCTTCACATCGTCCACCCTGCCGTTCATAATCATCAGCA
CGATGCCCGAGAGCAACTGGAGCATCTTCTTTCTAGGCACACGCTTATAGAACACCTGAC
GGAGGAAATCTACAGGGTCGGCCTTGAATGTTGGGTAGAGATTGTGGGGGAAGGCGTGCA
GCTGCTGTTCTATGGCGTCCAGCTGGTCTTTATAATCGTAGGTGCCCGTTTGCTTCTTCT
TGATGGCATTCGGGGCCTCTACGAAGAAAGAATAGGCCGCACGCTCGCGGTAAGCCGAAC
TGGTGATGAATCCCATCTCGGTAAGCAGAACGGCCCGGAGGCGCTGCAGTTCATCATCGT
CTATCTGCTCCAGTTTATGAAGAATGCGGTTTCTGGTCTGCGTCATTTCGCGGGAATAAT
CGCTGCGCTGGATTTCGAGGAAACTGCTGAGCCGCTCTCTAGCCTCAGAAAGGCAATCAG
AAAGTTCCTCGCGCAGCATCGCCTCAGTTTCTGCATCAAGAGAACGGTTCTCTGCCTCAG
AAGAGGTTTTATCCGATGCAGAAGAGCTCTTATCCGAAGCGCCTTCAGAGAGCGTATTCC
TGAGACAGATGATGCTGTTGATGACGCCTTCGAGCATCATGGTGCAGTCGCTGAAGCGGG
TGAGCTGTTCGATGGGCAGCACAGGACCAGAGTATTGCCAGTCATCATAAATCTTATCAT
CATATATTTCGCGGCGCGCCTGCTCCATCTCCTCATCAGAAACATCAGAGAGTGCCCTCA
CCATGAGCTGCAATCCAGCCTTATCGCCCTCGTTCTTGCTGTTGCAGCCTATGCAGCGGG
TGCGCAGGTTCCGCTCCTTACGGGCGATGATGAGGGCGCGTACGTCCTCGCCTTCCAGGG
CTGAAACATAGCCTATGAGCTGCTGTTTGTCATAAGCTTTCACCGCCAGCATGTCGAAGG
TGTTGGCGTCATCGGGCACGAGGCAGATGGTTCTCCCCTCTGCTTCTTTAGCATACTCTA
CCTCATGGCCTTTCACGTCATTATGGGTGAGTCCTACGATATGGAATGTGAGATTCTTCA
TTTTATGTTGTTATTATTGTTTTTACGTTTGTTTGCAGTCAGGTTACAAAAGTAAGGTTT
TTCGGTGAAACCACCAAGCATTCTTGTTTAAATTTCCTAAAAGAGGGGACGGAGAAGCCG
AGGGGGTTTTAAACTTCGGTTAATTTATAGTTGAAAGTTTATAGTTTATAGCAATCTTGC
GAACGGCTACGCCCTATCAACTGTTAACTATAAACTATTAACTTGTTGTTGGGGGgTTAA
CAGGGTTAACAGTTAACAGCtGTTTTTTGCATGGTCCCCCTCGCGTACCTTATTATATAA
TAATATATATATACTTATTTTTATATAAGTGTGTGGATGGAAGTATGCATTTTTGGGGTG
TTAACTGTTAACCTGTTAACCTTTCCCTCTCAGAACGCTCCTCTCCCAACAGAACGCCCC
CTCTCCCGATGCCTGTTAAAAGAAGACTGGCTGAGCCTTGGCAGAAAAAGCTCAAACACC
CTGCTACAGTCCATTTTACGGGCTTATATGAAGGCTGGCACGAGGCATAAATGATGACTG
ATACGAGGCTTAAATGATGGCTGAAAAGGAGGCTAAATGATGCCTCACGAGGGGATAGAT
CATGCATCGCGACGGAATGAGAAATGCATCACGAGGGAAGAAAaTTTtCATCACGATGGA
AAAAAaTCAGCCTCGCGAGGCAGAAAATTGGAATATTTTtCATAACTTTGCTGCCAAAAT
ATGAACAATAAATTTTtAAGAGTATGAATTCAAAATCAGCAGCAAAATTGGCTGCTTGCG
CCTCATTAGCGCTATTTTTGAGTGGAATTCCTTCACAGAAGGCCTGTGCACAAGAGCAGG
AGAAGAAGGTTGTGGTAGAAGATGCAGACAACGAGAAGCGCTATCTGCCAGCCAACAGCA
TCAGCGTAAGCAGCGGATATTCATGGCTCAGCAACGAAATTCTTACGGCCAACGGCGATA
AACTGGGCAGAACGCCTACCGGCTTCGACGTGACCATGGAATACGCCCATCTGTGGAAAC
TGAAGAACACCCGCCGTCCTATTTATATCGGCTTCTCCATTAATGGCGTGGGCAGCAGAA
CCAAGGTGAAAATCCCTAGAAACGGCGGCAACGACGTCGACGATGTAATCATGAACTATT
TCGTCGGTGCGGGTTACAAAATGGCCTACAAGACCAACAAACGCTTCATCTGGAATCTGC
TGCTGAGCCTTGGCTACGCCTGCACAGACGAAGATTTCGCCACCGTAGATGGCTTTGGCG
TCTATGCGGAAATGGGATGCGAATACATGCTCAGCAAGCACTGGTCGGCTGGCGTGAATC
TTGGCGGCATGTCATCCGCTTACAAGCAGCCGGTAGGCTGGGACGGCAGCAAATATAAAT
TCGGAATCGATCACAATGGCTTGCGCGCAAAGCTGGCCTACTACTTCTAATTACGGAACC
AGGCACATTGATTTTAAAAGCAGCGAGGCGATACTCTTCTCTTATAGGAAGAATATCGCC
TCGTTGCCTTCATTGAAAAGAAGGTCAAGGATGCTCATATTGGGCTGAAAACCGTGTTTC
TGCTCGTAATAACAGGACTTCAGAAATTTTCTGTAGATATGGGCCCGCAAGCGTGCCAGC
ATCCCGAAATATCAGGTTTACAACAATGCCCTGCTAAGTGTTCTGAGCGGATTGTCGTTT
AAGGAAGCCGTAACTGACAGCAAGCGATGGGGACAGATTTTCGAATCAGCCATAGGAGCT
TATATCATCAGCGAAGCCTTCGTCCATCGTTTCGAGGTTTATTATTGGCGCGAAGGCAAT
GATGAGGTAGATTTCGTTCTCAAGAAGAACCAAAAGATTGTAGCCATAGAGGTGAAGAGC
AATGGCGAAACCAAGACAACCAGCATGGAACGCTTCCACAAGCTCTTCAATCCGCTAGCC
ACCATAGTTGTGGGCGAGAATGGCATTCAGCCTGAGCTGTTCCTCAGCATGGATCTCAGA
AAGCTTTTCGAATAAAAGAAACTAAAAATGCCTGCTAGAGCAAATTTCTCTCTAGCAGGC
ATTATCATATCGGGCTTATTATTTTCTCACATACTTACGAACGGAACCATCGGATTTTTT
CTCGATGACAATACCATCACTAGTAGCTATGCAGCCATTAATACCATATGTTAAAGATTT
AGAATCCTTACTAGTCAAGACATTCTTGATACCAGAAACTTCACACTCCTCTACATTGGT
AAAATATTTCCAAATTGGAGCTGTCTTATACGCCTCCAAACTTTCCTTAGGAACAATCAG
TTTACAATTGTCGTAGGTGTCTTCTGAGAAATAGTCATGACCTTCCCTGCCAACAACTGG
TGGAATTGACGACAGGATGGTAAATTTCTCAATGTAATGACTACAAACAAAGTCGAGCGG
AATCTCTTTCACGTATTTACCCAAAGTTACTTCCTTTAATCCGGAACCACTTAAGTCAAA
GAAACCTGGACGACCTATATAAGCTATTTCCGCACTGCCAAACATCCCCCAATTCATATC
CAACTCGTTTTCTCCATCTTCAAGTATAACGCTCTTTATCGGAGTCTTGCTGAATGCACC
ATCGCCTTTGATTCGCATTACATTACTAGATATATTTATCTGCGTCAAACCAGTCTGGCT
GTAAGCATAATCTCCAATGCTTTGAAGTTTTTCAGGAAATTCGACGGATGTTATTCCTGT
ACAACCTTCAAATGCGCTATCTGAGATGTATTCTAAACTTTCAGGGAAAGTAACATCCGT
CAGTTTGCTCTGTCCCTTAAAAGCCTCTGAACAAACACAAATTATGCCCTCTGGTATTGC
GACAGAAGCAGGAGCTTCTCCCTTGTATTCATAGAGACTCTTTCCGATAATAACCATGCC
ATCTGGTTGTTTATCCAACCATGCAGTTGAATAGAAGGCTCTATTTCCAATAGAGTCAAC
AACTTCTGCAAAACTTATATCCGTAAGTTTTTTATTCATTAAGAAAGCACAATCGCCGAT
AGTGATGAATTGGCGAGCATCTGTCTTTGACTGACATTTCTTAGCACTTGCAGGCGTTTT
TACAGACGAGTATTGTACCCTTTCCAAGTCATGGCACCAAGCGAATGCATATTTACCAAT
TCGCTTTAAAGACTTGGGTACGTACACTGTAGAAAGATCCATACCTGCAAACTGGTAGTC
ATGTATCTCTGTCATATCTTCCGGAATAATTATCTCATTCACTTGTTCTCCATTGATTCG
CAAAATGCCCTGTCCGTCTATGGCAAACATTTCTTTCTTTAAATTGAACTTGATATTAAG
CCACTCTTCTATTGTGCCATCATAATCAATCGCATTTGCCGTAGGAACATCACCCTCACC
TGTAACCTGCTTTAAGTTTTTAGAGATTACAACATTATGGATTCCCTCCTCTTGGATCCA
GTCGCTCACATAAAATCCATATTTGTCGATTTGCAGATTCTCTGCCTGTATCGTTACTTT
ATCAAGCAAACATCCAAGAAAAGCACCTTCGCCTACACGCTTTACCCAAGAAGGAATCGT
TACTGTTTTCAATCCTCTATACCCTGTGAAAGACCATGCGTTAACAGTATTTACATTAGC
AGGTATCTCCAAGTCCGTAACAAGTCCAGCTCCTATATAGAATTTTTGAGCATGGGTAAT
CGGATTCGTATCGGTAGGATAACCAGTTCCCGCATCTTCAGGGCAATCATGGTCTATTAT
CAGATAGTCAAAATTAATGCCCAACCATTCCTTAAGGCTACCAGAAAAAGTCAATTTTGT
AAGATTAACCCCGCAAAAAGCTCCACCTCCCACATATTCCAAAGAGTTAGGGAGTACCAA
TTCTGTCATACTTTCACAATCATCAAAAGCATGTATTCCAATACTTTTCAAAGGAGTTGG
CAGGGTCAAACTTTGTAAATTCGAGCAACCCTCAAAAGCATGATCTTCAATAGCCTCTAC
ATTTCCATTAAAATAAAACCTTTGCAATGCCTTGCAGTTTCGAAAAGCCGACTTAGGTAT
TACCTTCAGGTCGTGAGGAAGACTAATCTCCACAAGACTGGAACAACCGCAAAACATTTC
CTCACCCAAAGATTCTAAATCATTCGGGAGGGACACCGATGAAAGAGAAGAACAATTTTC
AAATACATTTCTTTCAAACGAGGTATTCCCTTTTATGGTCAAAGAAGTCAAATCTTCACA
ATTCTCAAAAGCATTTTCCCCAACATTTTTCAATGAACTAGGCAAAACTATATTTGTCAA
TTTCGCACCACAAAATGCATCACTACCTATACTATCAAGAGTATTAGGAAGCTCTATGCT
CTTAATACCAGAGTCCTTAAACGCCCAATCTCTTATAGTCTTCAAATTTGGAAAAGACAC
TGTTTTTAGCGATGTAGTTCCATAAAAAGTTTCTCTTTCAATAATTGTTATACCATTGCC
TTCTACTGTTTTCAACTTAGTTTTACCATCCAAAGATGGTAAATGTGTTATATTGTCACC
AAGGTGCAAATTTACAAGATTTTGGAAGGAACTTAAGTAATCGTTATTATCGTTAACAAC
ACGACTTATTGTTAAATCGGTTACCGGCGTATCATCACTAATACCTAAGTATAACTTCTC
CTTGCTTTCCTGTATTACTAGGTCTCCCAATACGCTACAATTTGATAATCCTAAATGTGA
AACGGTACCTGGGACTACCAGTGTATACAATGAAGGACATCCATAAAGCTTGACATCATC
AGCAGTACTTGGAATATCCAAAGTCGAGATATAAGCATTTTCCAACTCAATGGACTTCAG
TTGTGGAAGAACTATTTCTTGCGCATAGCATTTATTTATTTTCAAATCTTTGATAGGCGC
ATTTATCGTTATTTTTGTAAGTCCATAACTTTCTTCAAATGCATTCTCGTCAATCCCCAC
AACGTGATAGGTTACACTTGGTTCATAAGCATATTCTTTACACACTACCTCTTCAGGAAT
AACGATTTCACCAGAATAAGTTCCACCAGTTTCCGGTTTTGATACAATAGCGCCACCATC
AGACTCCCGATAATACACTCCCTTATATTCAAAAGCGAATGAATTATAACATCCAAGCAG
AAGCAACATTAGAATAAAAAAATGTTTCATAATTAGCTTTTTGAATTACCTAGCAACGTC
CCCTTCACTAGAAATTAAATGATTATCCTTGCTCCGCCAAAaCAAAAAaGCGTGGGAACC
TTACCAGTTGTCCGTCCCACTCTTAGAGGCCTTCGCATTGCCCATCTTGTCGAAACGAAC
AACGTCGAAGCCCACGCCGATATGAATATACTATCCCCTATACAGATATTTGACATCTCG
CTATACGCAATATGCCATACCCATAGTAAGGAATGTGGATAAACACATCCCGAGAGCATC
TACCGTTGCACTGTCTTTGACAAGATTTGGAGTTTGCGAAGTTCCTAAGAGTCAAGTTCA
GAGCGTCTAGTAAACGCTTTTCCATTATGTCGCAAACACATACTGCCCCCACTAGTTGGA
CAGAAATACTTTCTGATAAGTAAAAACTGCCCTCTTATCGGTGCAAGCTTAATGTGCTCA
ATGCAAAGATACACAAAATCCGAAATTTTACGCTTAAAATATGAATAATTTTtCCTTTTC
TACCTCATTTTTTATTTTATCTGCATCATTTAAGCGTAAAATGATGCAGATATTTTTGTT
TTAGGGCAGATAATTGGAATATTCTTTGTAAATTTGCAGCAGAACAAATAAACAAAAGAC
TATGCATCAATTCGACTACAAAAATACACCCGAGCAACTGCTCACACCATCCATCGTGAG
ACAGCTCGCTATCTTGCACGAATACAAGGGCAAGCAAGACCTTTACGTATCGGCAAAATC
CGACACCCTCTCTGCCTTGCTCAATATCGCCAAGATACAGAGTACCCGCTCTTCCAACCG
CATTGAGGGAATCTACACCTCAGATGAGCGCATCCATGCACTCGTCATGGAGAAAGCCGA
GCCTCAAAGCCGCTCAGAAGAGGAGATTGCAGGTTATCGGGAGGTACTGACCACCATACA
CGAGAACTATGAGTACATTCCTATTCGCCCCAACAACATTCTCCAACTGCACCGAGACCT
CTATTCTTACGGCGGGAAGGAGATTGGAGGACGATTCAAGAACACCGACAACATCATCGC
TGAGACCGACAGCGAAGGGAAGGAGCACATCAGGTTCACGCCGATGCCAGCCTTCCAAAC
TCCCGAAGCAATGGAAGACCTCTGCTGTGCATTCGACGAGGCAATAGATGAAGGCAAACA
TGATGCACTCTTGCTTATTCCGATGTTCGTGCTCGACTTCCTCTCAATCCATCCTTTCAA
CGATGGCAATGGCAGGATGAGCCGTCTTCTTACCCTTCTTTTGCTTTATCGCAGCGGGTA
CATTGTGGGCAAATATATCAGCATCGAGATGCTCATAGAGAAATCGAAGGAGACCTACTA
CGATGCCCTGAAATCAAGTTCCATCGATTGGCACGACAGCCAGAACTCTTATCTTCCATT
CGTAAGCTACTATCTGGGGATATTCATCAAGGCTTACCAGGAATTCCAGGACAGGGTGGA
ACATCTGCACGGCAAAACGCTTTCGAAAGCTGAACGCATCAAGGCCGTCTTCCACAAGAA
GTTGGGAAAAATCACCAAGGCAGACATCGCCAACCTCTGCCCTGACATCAGCATCAGCAC
CATTGAGCGCACGCTCAAGGAAATGCTCGTTGCGGAGGAAATTGAGAAAGTGGGAAGCGG
AAGAGGAACGGGATACGTTTTAAAATAAAAaCATGAGCCACTGAGGATTTTTTGCATTGG
GGTTAACAGGTTAACAGTTAACAGCGCATTTTTGCATACTTCATCAGATAAGAATAAAGA
AATGAGGCGATACTCTACCTTATTATTTATAGGTAGAATATCGCCTCGTTGCCTTCATTA
AAAAGGAGGTCAAGGATGCTCATATTGGGCTGAAAACCGTATTTCTGCTCGTAAACCTGG
TAATAGCGCTTCGACTCGAATTCGGGGTCAGGGAGCGGTTTCTTGGGGCGAATTGCATCG
CGGAAATCACTTATCTGAGTGTTGAATGTTGAGTGTTGAATGTTGAATTGGGCTTGCGCC
TCTGGGCTATTGAATTGGCTTTCCCTTCGGTCGCCGAACGTTGTTTCTTCACTCTTCACT
CTTCGTTCTTCACTCTTCACTCTTCGTTCTTCACTTAAAACGTATTCGTCAGTGACGCTT
ATCTTCGGACGGATGTCGAGGAGTTCTATCATCTTCGCGGTTGTCTCCATGTTGAAATCG
AAGAGGAACTCGTATTTCTTCTCGTAGAAGGGGCGGATGTCGTCCTGATAATACTCGAAG
AATGGGCTCTCGCCGTAGGCGGAAAGGAGTGCATTCCAGTGGACGTGGCGCCAGTTGGCG
TGGTCGGAGATGCGGATGTCCTTCATCGACAGGGAGATGTCGTGATTGGTGGGGATGGTG
AGCGAGAGGGGGCCGTTGGTGGTAGGGATGAGCATACGGTTACGATAGGTTTGCTTGATA
AAGCTCTCGTGGCGCTCTATCAGGCATTCATCGTAGCGGTTCAGCTTCTGGTACCACTGG
ATGGGGCCGAAATATGTGGAAGAAAGAAGGGCTTTCAATTTCTGCTTTGTTATGAAGGGT
TAATGATGAAGAGGGGGACGAGCGATGGAATCGCTCGGAACGGGGGCAGACGGGGGACAA
GCTTCCGGCGGGGCTCTAAGCAGCGGCGAGGAGCACGAGAGAGCGAGGAGCGGCAGCGCG
AGGGAGCTAGAACAGCTTATGGGCTTTGCCTATCATCTGGTGCTTGTGGACGAGCTGCTG
GCCGGTTGGCGTCTTCAAGAGATAGAAGCGGCAATCCTTACAGCCGCAGCGCTTGCAGCA
TACGGTTGGGATGACGAACTGCACGGTGTCGATGCGCAGCGTATCGCCCGGAAGCTTCTC
TATCCTGCCTATGAAATGAGACTCGAAGACGCGCTTGCGGTGTTGGTTCTTGGGCTGGTA
AACCACCGTATCGGTGAAAACAACCACATCGCCACGCCCGAAATTTTCGCAGTCAATCCT
GTTCACTATCACCCGGTTGCCAGCCTTCAGCTGGGGCGGAAGCCCACCCTGAGGCACCGA
GAAGATAGTGAAAACATAGGTGCGCACTGCCCAAGCCAGGAGCAGCGACAACACCAATGC
TATTAGGAATTTGACGGCAGTCTTCAATTCTTATTTCTTTTTtCTTACTTAATATTGTCT
ACAAAAGTGAAGAGGCGGTTCCAACGGATGCCTGAGAAGCCCGGATGATCTGGGCTGTGG
CTCCACCAGATGAAGATAGGCTTGCCCACGATGTGGTCCTCAGGCACGAAACCCCAGTAG
CGGCTGTCGGCTGAGTTGTGGCGGTTGTCACCCATCATCCAGTAGTAGTCGAGCTTGAAG
GTGTAGCTCTTCGCCTGCTTGCCGTTGATGAAGATGCGGCCAGCATTGTCTACCTTCAGG
CCGTTGCCCTCGTAAACCTTGATGCAGCGCTCGTATACAGGCAGATTCTTCAGCGTAAGA
GCGATGCTCTCGCCCTTCTTCGGAATCCAAACCGGGCCGTAATTATCTCTTGTCCAGCCG
GTATAGGCGTTGAGCGGATAGAGGTCGCCATAGGTTGCATCCGTATTGATAGAGATGCTC
TCTACGAGGTTTCTGTTCGCCTTCAGCGCCAGATAAGCCTTCTTGGTGAGCGGAATCACG
CCACTCTGATTATACATCAGCAGGTCTTCGTTGGTGATTCCCAACTCATCGGCAAGGTCG
ATTGGGAACTCGCCCTTGAGCTTCATCTTATAAGTATACTGCACGTTATCAGGCTCCTTG
TTTGCCTTTCCGTTCAGATAAACGATGCGGTTCTTGATCTGCAGGGTCTGACCAGGCAAG
CCCACGCAGCGCTTTACATAGTTCTCGCGGCGGTCGGTAGGACGGCTGATGATGTCGCCA
TATTCGCCCGGCATGCTGCTGATGTAGTTGCGGCCAGTAGCATAAACCTGCTCAAAATAG
TGGCGCTGCTGCAATGGGTTCATCGCGCGCACATCCTTTTCCTGTCCGTTCTGCTGCATC
AGCTGGTCGCCGATGCTGTAAACCATCTGGTAGTAATCATTCGCCTGATAGCGCTCCTCA
TTGACGAGCGTATCGCCTGCAGGATAGTTGAATACCACGATGTCGTTGAGCTTCACGTTG
CCCAAACCCTTCACGCGGCGGTAATCCCAGTGAGGCCACTCAATGTAGCTCTTCACGTTG
ACCAGCGGCATGGTGTGCTGGGTGAGCGGCATGGTGAGCGGAGTTTCAGGAATGCGAGGG
CCGTAGCTTACCTTGCTCACGAAGAGATAATCACCCGTGAGGAGACTCTTTTCGAGAGAG
GAAGACGGAATGACGTAGTTCTGGAAGAAGAAGAGGTTGATGAAATAAACCGCTACAAGA
GCAAACACCAGCGCATCTACCCAGCTCATGATGAAACGGATAGGACCTTCTTCATCCTTC
CACCACTGCCAGTGAATCTTCTTGGTGATGTAAACGTCGAAGATGAACGGAACCACGATG
AGTCCCAGCCAGCTTTCTACCCAAACCAGAAAGAGAAGATAGAGGGCGAGAACCACTGCG
AACTTCGCCCACTGTACCTTCATATTGAGTTTTTGTTTCTGCTTGTCTATCATAACTTCT
GCTTAGAACTTAAACAAATCTGATGTGGTGAGCAAGCCGGAATGGTTGGCTGTAAACTCA
GCTGCGAGAACGGCTCCCAGGGCGAAACCCTTGCGAGAATGGGCACTGTGCTCGATGGTA
ATCATATCAGCATCGCTGTCATACATCACGGCGTGGATTCCCGGAACCTCGCCATCGCGT
ACGCAGTTGATAACCAAATCCTCATCAGTGATGTTTGCATCGCCCTCATCGTGATGACCA
TCCTCTGTCCAGTAGGTTACGCCACGCTTCCAGTCCTTCTTGCGGTCGATGTTGTCGATG
ATTTCCTCGGCAAGGGTGATGGCTGTACCTGATGGCGCATCAAGCTTGTGCACGTGGTGG
GTTTCCTGCATGCATACAGAGTACTGTGGGAATCCATTCATGATTTTAGCCAGATAGCGG
TTTACGGCAGAGAAGATAGCCACACCGATGCTGAAGTTAGACGCCCAGAAGAGGGTCTGC
TTACCGTCGGCGCAGAGTTTCTCCACGTCTTCCTTATGGTCTTTCATCCAACCTGTAGAA
CCTGAAACCACCTTCACATTGTGAGAGAAAGCCTTCAGATAGTTGCCGTAGGCGGCAGTA
GGGTTGGTAAACTCAATAGCAACATCGGCAGAGCAGAACTCCGGGCTGTCGATGTCTTGA
GGGTTATTCACGTCAATCTTACAAACAATTTCGTGGCCACGCTGCAGGGCGATCTCCTCG
ATCATGTGTCCCATCTTTCCGTAGCCGATCAAAGCAATTTTCATCTTTATCTATTTTTAT
TTTTGTTCTTATTTCTAAACCTTTCGGCAAAAAAAaTGCAAATGAGCGCAATGAAAGCTT
GCTTTCAAATTGCCGAGTGCTGCTTTTTTTATGCAAAAATACACATTTTTCTTCGAAAAA
CCTTGAAAAATCCTTGTTATTATAATAATAAATAGAAAATTTTGGTTATTTTTGCAGTGA
TTTAAGGCTTTTAGCCTCATTTAGTAACTAAAAAAGAGAAAATTATGAGCAGATATATTT
TTGAGACGAAGATGGAAGTAAGAGATTATGAGTGCGATATTGAGGGCATCGTGAACAATG
CCAACTATCTGCACTACATGGAACATACCCGCCATCTCTTTCTGAAGGAATGCGGCCTCA
GCTTTGCCGAAATGCACAACAAGGGCGTGGATGCTGTGGTGGCGAGAATGAACCTGCAGT
ATAAGGTTCCGCTGCAATGCGATGATGAATTCTTCTCGCGTCTGTGGCTGGAGAAGCAGG
GCGTGAGATATGTTTTCCATCAGGACATCTTCCGTGCCAAGGACGAGAAGCTCTGCCTTA
AGGCAACCGTAGAACTCGTCTGCCTCATCAACGGAAAACTGGGCAACAGCGAGGACTACG
ACACGGCATTCGAGAAATACTTCTCTCCTCAGGGTTAACAGGTTAACAGTTAACAGCTGA
TTTTTCAATACCCCTTCCGCACACGAGCGAAGAACTTGCGTTCCGAAAGAGGCAATCCTA
TAAACCATAAAAGCCGAAACAATATGGAGCAACTCCTTCATTATGTGTGGAAGCACAAAC
TCTTTCCACTCTCTCCACTCACCACCACCTGGCACCAGGCTGTGGAAGTAATTGACCCCG
GACTGCACAACCGCAATGCAGGGCCCGATTTCTTCAATGCCAAAATCAAACTCAACGGAA
CCCTATGGGTGGGAAACGTGGAGATTCATGACAAGGCAAGCGACTGGTATGTGCACGGAC
ATGATAAGGATGAACGCTACGACAACGTTATCCTGCACGTTTGCGGAACCATCGATGTAG
AAGCCAAGAACTCGAAGGGCGAGCCCCTCGTGCAGTTGCAGCTCGACATCCCCGAAAACG
TATTGAAGCATTATCAGGAGCTGCTGAGCATCGACCAGTATCCACCCTGCTACCAGATCA
TCCCATCGCTCACCCGCCTCACCGTGCACAGTTGGATGAGCGCCCTGCAAACCGAGCGCT
TATCGCAGAAAACCGATGCAATAGAGGCGCGCGTGAAGCAATGTAACGGCGATTGGGAGA
ACGCCTACTTCGTGACCCTGGCGCGCAACTACGGGTTCGGAATCAACGGCGACGCCTTCG
AGCAGTGGGCTTACCATCTGCCGCTGAGAGCCGTAGACCATCACCGCGACGACCTCTTCC
AGATAGAAGCCATCTTCCTGGGGCAAGCCGGACTGCTGGAACTGAACACCATTCCCGAAA
GATATCAGAAAGACGCACTGAACGACGGCTATTTCTCCCGATTGAGGAACGAATATCTCT
ATCTCTCGCATAAATTCTCGCTGCAGCCGATGGATTACAAGCAGTGGCGCTTCCTGCGCC
TGCGTCCGCAGAACTTCCCTCACATCCGCATCTCGCAGTTAGCCAATCTTTATTATAACC
GCCGTGCGGGGCTGAGCCAGCTGCTCGAGGCAAGCACGGTGAAGGAGGCGAAGCAGGTGC
TCTCAACCAGCGTTACGGAGTATTGGGAAACTCATTATACCTTCGGCAGCACGAGCATCC
GTAACGAGAAGCACCTCTCCCCTTTCTCGCTCAATCTGCTCATCATCAACACCGTGGTTC
CCATCCTCTTTGCCTATGGAAGGCACCGGGGCGAGGAGAAATACTGCGACCGCGCCTTCG
ACTTCCTGGAGGAGCTGAAGGCCGAGAATAACCACATAGTAAGGATGTGGAAGGAATGCG
GGCTGCCGGTGGAGAACGCCGGGGATAGCCAGGCGCTCATACAGCTGAAGAAGGAATACT
GCGACAGGAAGGAATGCCTGAGGTGCAGGATAGGGTATGAATACTTGAAGAGATAAAGGG
GGACGAGCGCTGGAATCGCTCGGAACGGGGGCAAGAGGGAGCTATGCTTGCTGCTGCTTG
CTGACTGCTGCTTGCTGCTTTATTCTTTTTtCATTTATTAATTATTATTTTTAAGATTAT
GGGTGACCAACAGGAAATATTAAATACTATACTTTTAACAAGGCTCAATTACTTCAGTCT
GGCGGGAATGCTGGAGCTATACAGAAAGGTAGGCTCCGCCACGCTCATCCTGGAGCATAA
GAACAACCTCAGAGACATCCTCCCCGATGCCTCGGATAAACTCGTGAGCGCTATCCAGAA
CTGCGAAGAAGCCCGAAAACGCGCTGAGGAAGAACTGGAGTACGACATACGCTACGGAAT
AGAACCCATTCCGATGAACGACGACCGCTATCCGCAACGCCTCAAAGACTGCGATGACGC
ACCTCTCATCCTCTTCTATAAAGGCAACGCCAACCTCAACCAGCAGCGCGTCATCAACAT
CGTAGGAACCCGCCACTGCACGCCTTACGGCGAAGACCTCATCCGCCGCTTCATCACCGA
CCTGAAGCAGCTCTCGCCCAACGTGCTCATCATAAGCGGACTTGCCTACGGAGTGGATAT
CGTGGCGCACCGCCAGGCACTCGCCAACGGCTACGAAACCATAGGCGTACTGGCTCACGG
TCTGGATGACCTCTATCCCCGTCAGCACCGGGAAACGGCGGCAAGAATGATAGAACAGGG
CGGACTGCTCACCGAATTCCTTACCCGTACAAACGCTGATAAGATAAACTTCGTGCGCCG
CAACCGCATCGTAGCGGGAATGTCGGATGCCTGCATCCTGATAGAGAGCGCAGCTCATGG
CGGCGGCCTCATCACCTGCGATATTTCGCAATCCTACGGTAGGGACGTCTTCACCTTCCC
GGGCAGGATAGGCGACCACTACAGCGAAGGCTGCAACAACCTCATCCGCAACAACGGCGC
CACGCTCATCACCAGTGCCGAGGACTTTGTGAAGGACATGCGCTGGCAGGATGACGCCAC
CCTGATGCGAGCTAAGCAGCAAGGCATCGAGCGCAGCCTCTTCCCCGAGTTATCACCCGA
GGAGCAACTCATCGTAGAAGTCCTCTCCAAGACCAACGACCTGCAAGTGAATCTTATCTC
CGTAAAGACGAATATCGACATTTCTCGCCTCACTTCCCTCCTCTTCACATTGGAGATGAA
GGGAGTCATCAAGACCTTTGCAGGGGGAATGTATCATCTTTTGAAGTAGTATTTTCTTTA
TTTTCAGAAAAAAGCAGTAACTTTGCAGCCGCAAAAAAGAAGATATACATCATAGGAATA
AGAAGATTTCACTCGAAACTCATGAAAATAGGTAATATAGAATTTGGGCCTCAGCCCCTC
TTCCTCGCTCCGATGGAAGACGTAACAGATATTGGTTTTCGCATGCTCTGCAAGCGATTC
GGAGCCGCCATGGTTTATACAGAGTTCGTATCGGCGGAAGCCTTGGTGAGAAGCATCAAG
AGCACCGTCAGCAAGCTTACGATAAGCGATGAAGAGCGCCCTGTGGGCATTCAGATTTAT
GGTCGCACCACCGAGGATATGGTGGAAGCTGCAAAAATCGTAGAACAGGCGAAGCCGGAT
GTGATTGATATTAACTTCGGTTGCCCGGTGAAGAAGGTTGCCGGAAAGGGTGCAGGAGCC
GGAATGCTCAGGAATATTCCGCTGATGTTGGATATTACAAGAGAAGTGGTGAAAGCGGTA
AACGTGCCCGTAACCGTGAAAACCCGACTGGGTTGGGATTGCGAGAACCTCATCATCACC
GACCTTGCCGAGCAGCTGCAGGATTGCGGAATCCAGGCGCTCACCATCCACGGAAGAACC
CGCAGCCAGATGTACACGGGTGAAGCCGACTGGAGCCTCATAGGAGAGGTGAAGAACAAT
CCCCGCATCCATATTCCTATCATCGGCAACGGCGACATTACGACCCCGGAAGAAGCCAAG
CTTGCCTTCGAAAGATACGGCGTAGATGCGGTGATGATTGGTAGAGCCACCTTCGGAAGG
CCATGGATTTTCAAGGAAATTCGTGATTATCTGGATAATACGGGTGCTGCCCCATTAACC
GTAGATGAGAAAATTGACCTTCTGGAGGAGCAGCTTCGCATCAACGTGGAGCGCATCGAC
GAGTACAGAGGCATTCTCCACACCCGTCGCCACCTTGCCGCCTCCCCTATCTTCAAGGGC
ATCCCTGATTTCCGTCAGACGAGAATCGCCATGCTGAGAGCCACTACCGTGGAGGAACTA
ACTGGGATTCTGAAAGAATGTAGGGAGAGAATCAAGGCGATAGAATAAGAAACAAAAAGG
GAGAATCCAACAGACACCTGTTAGTTTCTCCCTTTTACTTTTAAAAGATTGACTTTATAT
AATCCATCAAATTTTCATTCTTATAGCTTGGAGTTTGAAGTGATCTACCACCCTTAAAAC
CATGCTTAATCAAAACACTTTCATTCAATTGGTCTCCAGAATATTCTGCAACCAACTTTA
ATCTAAAAGTAATATCCGCAGGAGCTTGCTCGAGCCAATATTCTGAATCCTCACGCTTGC
AATTATCGGCAACAACTTGAGTTTTAAATCTAACGTTTCTAGTATTTGACATAAACAAAT
ATACTATATCTCCTACTTCAAAATTAGCTGTATTTACCCAACTTATAAATCCACTCTTTA
TCAAGCTCTTTGCGTGATTACATTTTTTCTCATTTGCAAAAGCAATCCACTCTTTATTCC
CCATTATTTGAAAAATATTTGATAATATCATCTATTGTTGCCTTAAACAACCTACCATAA
TCAGAACTTACACTATTAGGTGCCCATATCTTAAAACATTTTTGCCCTAATGTGCTACCA
TAAAAGAAAGTATATGTCAGTCCCATCACTTCGAAATCAAAATGTTCACCAGACTTTGCT
GTTTTTAAAGTTTCAGAAAAGTCTTTTAGATTTTTTACAGCAGTTTCCTTATCTCCCAAC
AACAAATTCACATCATCATGAAATTTTGAATTATTACGTAACGTTAGAGAATACACACCC
CCTTTCTCTGTTGTAGACTTCATCAAACTGACGGAACCATTTGTAAACCCCTTTACCCTC
TCTATTGAACCAGACTTTTTTAATTGCGCATGACTCATAATTGGGCAAACACTTAAAATT
AATGATAAAAGAAGTATAACTTTAAATCTAAACATAATCAAAAATAATTATCAAATTACT
ATTGTCTCATCCACAGCAAGTCAAAGTACATCAATCTGGTTGCCATTTTGATTGGCTGCC
CCTTCTTTCCTCCTGTATACAAGAACTCCTGCTCTTCAGAGGTAAACAGAGGTTGAAAAC
CGTTTTTTTGATAGAAAGAGATTACTTCGGGAGCATTGATTGCATCTACTATCACAAAGC
GACAACCAGACTTGTTGTCATGAGACATAAACCAACCCTTGATGAAATCAATGACTTCAC
TGCCTATTCCCTTTCCACAAAAATCCTTGTTTACGCCCAAACGACCGATAAGAATACCAG
GGTATCTACGCAGAGGCTTTTCATGATGCGTAAGACTTTTCATATAATCCTTACGGCTTC
TTGGCAAATCATAAATACGAATGCTATCATTAGAAACCGTAAAGGCACAAACGATTTTGG
TGGGGTCATCATTCTTTCGAAAACAATATGATTTCCCCATCAAATAATAAGCATAGCGTG
TGGCATCATTCTTGAAGAAATCATCCAGATCTTCATTGCCACACGAGAATGGTTGACAGG
TGGATAATAAGTCATCTGTCAATTCACTAAAAAAGCATTGTGAACTCAGAAACATAAATG
CCTCCTTTCTTATCTCATACCTGCCTTTTCCAAAATGCTGCGAGCCATTACACAAAAGGG
ATGTTCTTCGATATTTTTGAATCCCTTAAAATTGCGCTCGGCCTCTTCTGCATGGCGCAA
AAACTCTTTTGCTTCTTTACCATGCAATGTTGGTATTGCTTTGATTGCTGTTGCCATAAT
CTTATCTCCTATCATTATGTCAACTGCCAACCTGTAACAAAGTTAACAGGTTAACAGTTA
ACAGCTGTATTTTCTATACTTCTACCTGAAATTGAAGAAACCTAGCTTCCTCAAATTATA
GAGAACGGCTTTACTTCTTCAATATAGAAGCACCTTCGAGCAGGGCGAGTGCCTTATTCT
CGTTCTCCTCCATGATTTCACGCTCTCCCGGACCCTTGTCGTTGATTCCGCAGAGGTGCA
GGATGCCATGGATGATGACGCGATGGAGCTCATCATCGTAGGTCTTGCCAAACTGCTCGG
CATTGGTGCGGACCGTATCCAGCGAAATCACGATGTCGCCGTTAATCACATCATCCTCAT
CATAATCGAAGGTGATGACATCGGTATAGTAATCATGACCCAGATACTCGTTGTTCACTT
CGAGAATCTTCTCGTCATCTACAAACATATAGCCTATCTCTCCCACCTTGCGGCCATGAG
AGGCAGCTACCTTACGAATCCAGGCACTCGTATCACGCTTCTTAATCTTTGGCATTTTCA
CGCCGTCTACATTGTATGTAATCATACGCTTCTTCCTCCTATTTTTATTTTATTCTTGGT
AAAAATTCATCTACTTCTCTTCCGAAGAATCTCAGCTCCCTAACCAGCGTTGAGCTGATG
CTGCTGTATCTTGGGTCTGAAAACAGCAGGATGGTTTCTACGCCGCCCAACTGCTTATTG
ATGTCAGCCTGCTCTCTTTCGTACTCGAAATCCTTGGCAGAACGGACGCCACGAACCAGA
AACCTGGCTCCCATACGATGCGCCAAATCGATGGTGAGATCATCGTAAGAAACCACCTCC
AGGCGATAACCCTTAGATGCATCCTCCGCATCTACCAGTTCCGAACATTCCTTCGGGAAA
ACAGCCTTGATATCCTCCACACGCTTCGAGATTTCCTCGCTGGCGTGCTTCAGCTTGCTC
ACCGCCACTGCAATCACGAGTTTGTCGAACATCGGCAAGGCACGCTCGGCAATGTTCTGA
TGTCCTATCGTAAATGGGTCGAATGTACCCGTAAAAATCCCAATCTTCATAAATGTTTAT
CCCTTTACGGCGCTAGCCCTAATTTAACATTCAACATTACTCAAACAAGTCTCCCTGCAT
AATATTGCTTGTATACGGATTTCTGCCGAGATGCTCGTAGGCAAGCGGCGTTGCCATTCT
GCCTCGCGGCGTGCGCTTGATGAAACCCTCCATGATGAGGAACGGCTCGTAAACCTCCTC
TACGGTGCCGCCATCCTCGCCTATTGCCGTGGCAATGGTGCTTACGCCTACCGGACCGCC
ACGGAACTTGTCGATGATGGTGGTGAGAATCTTATTATCTATCTCGTCCAAGCCATACTG
GTCGATGTTGAGTGCCTTGAGCGCCATTTGGGCAATATCGTAAGTGATGGTTCCGTTGCC
CTTTACCTGGGCGAAATCACGCACTCTTCTGAGCAGAGAGTTGGCGATACGAGGAGTTCC
GCGCGAACGGCGGGAGATTTCCACTGCCGCCTCATCCTCTATCGGCACCTTCAGGAGCAT
CGCACTTCGCTTGATAATCTTCTGAAGCGTAGCCGGGTCGTAATATTCCAGATGCAGATT
GATTCCGAAACGGGCACGCAGAGGGGCTGTAAGCAGACCGCTTCTCGTTGTCGCTCCCAC
GAGGGTAAACGGATTCAAGTCTATCTGGATGCTGCGAGCCGAAGGACCCTTGTCTATCAT
GATGTCGATGCGGTAATCCTCCATCGCCGAATAGAGATACTCCTCTACCACAGGCGAAAG
TCGGTGGATTTCATCGATAAAGAGCACATCGTTGGGCTCCAGCGAGGTAAGAATTCCTGC
CAGATCGCCCGGCTTATCAAGCACAGGACCCGATGTAATCTTGAATCCTACGCCCAGTTC
GTTGGCGATGATGTTGCTCAGCGTGGTCTTACCCAATCCCGGTGGACCGTGGAGGAGCGT
ATGGTCGAGCGGTTCGCCACGATATTTGGCAGCCTCAACAAAGACCTCGAGATTTTCTAC
CACGCCATTCTGTCCGCTGAAATCAGAAAACTTCAGCGGGCGCAGCGCCTTCTCGAATTC
CTTTTCGGCAGGCGAAACCATTTCTTGTCTTATATCAAAATCTTCGTTCATTCTATGACT
ATTATCGATAATATGGGTGCAAAGTTACACATTTGTTGCGGAATTAAAGAAGAAAAGCCG
AATTATTTTGCCCATGATTTTGCACAATCCCAAAAGATTCGTGCAGATTTGCAAGCGCTA
CCCTATAAAAATGTTATAATTTATCATTTTCTTGCAGAATAATTTGTTTATCCGACAGAA
AAGACGTACTTTTGCACTCGATATTGAAAGCGAGGAAAGAAATAAATAAGAGAGAAATAT
CAGGATTTTAAAAGAAATAGAATTATGCTTAAGTTATTTCAAGGGCTCAGCAAGCTGCTG
GCCAATTACACATCTATCTTCGTGATAGGTGTTGCTGTGTTCACATTCTTCTTCCCACAT
ACCTTCGACTGGGTGCGCGGAACTACTCAAACCGTCATTCTCGGCATCATCATGCTCACC
ATGGGCTTGACCTTGACCACCAACGACTTCAAGATTCTGGCTCAGCGCCCGCTGGATGTC
TTCATCGGAGCCTGCGCCCAGTTTATCATCATGCCGGGTGTGGCTTACACCCTGGTTCAT
GTGTGGCATCTTGACCCAGCCCTAGCGCTCGGAATCCTGCTGGTAGGTTGCTGTCCAGGC
GGCGTTTCGAGCAACATCATGAGTTATCTGTGTCATGGCGATGTAGCTTTCTCCGTAGGA
ATGACCTGCGCCTCTACCATTCTTGCACCAGTGATGACTCCGCTGCTGATGAAGATTACG
GCAGGCGAGATTATCCATGTAGATGCTGTGGGAATGTTCATCAACATCCTCATCGTAACG
ATTATTCCTGTAGCCATCGGCTGCGCCCTCAACTATATTTACGGCAAGAAAGACTGCTTC
CCTACCATCCAGAGTCTGATGCCGGGCATCAGCGTTACGTGTCTGGCAATCATCGTAGGC
GGTGTGATTTCTACGGTTCATGATGACCTCGTAGCCCGCGGCTTATCGCTTTTCCTCTGG
ACTTTCGCCGTGGTTTTCTGCCACAACACCCTGGGTTACTGTCTCGGTTGGCTTGCCGGG
AAATGTGCCGGATTCAATACCGCCAAGAAGCGTACCATCAGTATTGAGGTAGGAATGCAG
AACGCCGGTCTTGCTACGGTACTTGCGGGCAACTTCTTCGCAGCCCAGCCTCTCGCCGTA
TTACCTTGCGCCATCAGCTGCGCCTGGCACAGCATTTCCGGCACCATCCTTGCCGGAATC
TATCTGAAATGGGACCATCTGCATGAGAAGAAGTAAATGACTTCTGAAAAAGATAAATAC
AAAAAAGGTCGTGAGATTTCTGATTGAACCTCACGACCTTTTCTTATATCATTACCTCAC
GGGGTTAACAGGTTAACAGTTAACAGCCGTTTTTtCTATAGTTACACGAGCAAAGCACTT
GAATTATTCACTCTTCGTTCTTCACTTAATCTACTTCCCCGTAGTCAGCAGCTGCACGGC
CCGCTGAACTATCTCGTTTGTCTCGTTCCAAACCTGGAAGTATTGGCTCATATCCCAGAT
ATCTCTTGCTACAAGGGCTTTCAGCTGCAGGGCGAGGTATTTCTTCGTCTGAATTAATTC
AGCCTCATCCTTTGGCTCTATCTTCTCCTTCTTGCCCTCGGCGATAATGCCATCTATCAG
CGAAGAAGGAACCTCGTAGGTGGCGAGGAACTTATCGAAATCCTTATACTGGCTCTTCAG
CTCCTTACGATGCGCATCGATGAACTTCAGACTGTGGTTGATGACGATGCTCTTGGCAGC
CAACTGACGGTGCATCTTGGTGTACTTGGTTGTATCCAGCGGAACGAAATAATCTGGCAT
GATTCCACCACCACCATAAACTACACGATGCTTGCGCAAGGTGTAATACTTCAGACTGTC
TGAAAGATGGATGCTGTCCTGGTTGGTGAACTCGCCATGCTTGTAACGCTTGTCCAGATC
CATCGCATAATCCAATCTGTCACCTTTCTTATAAGGCTTCTGGATGCATCTGCCGCTAGG
CGTATAGTAATGGGCGATGGTGAGACGAATCTCGCTGCCATCATCGAAAGTGAGCGGACG
CTGCACCAATCCCTTGCCGAAGGTTCTGCGACCAACCACTACACCACGGTCCTGATCCTG
GATGGCTCCGGAAACAATCTCGGCGGCAGAAGCGGTAAACTCATTGGTGAGCACCACCAC
CTTGCCCTTGCGCCATCTGCCGTTAGCCTGCGCCTTGTATTCCTGGCGAGGCGCTGCACG
ACCGCTGGTATAAACGATGAGATCGCCCTTCTGCAGGAACTCGTTGGCAATCTGAGCCGC
AGCCTGAAGATAGCCTCCGCCATTATCCTCAAGGTCGAAGATAAGGTCCTTCATTCCCTT
CTTTTTCAGCGAATCCATCGCTATTGTTACCTCTTTATGACTGGTAAGACCGAAGCTTCC
CAATCGGATGTATCCGATGCCCGGACGAATCATATAAGCCGCATCCATCGTAGTTACCGG
AATTTTATCGCGCTTTACCTTGAAGATGAGTTTATCCTTGATGCCACGGCGCACGATGGT
AAGGTTCACCGTTGTTCCCTTAGGACCACGAAGGCGCTTCATGATTTCCTCCTTGCTCAT
CTTCACGCCCGAAATGGCAGTATCGTTTACAGCCACAATGCGGTCGCCGGCAATGATTCC
CACCTTCTCAGAAGGTCCGTTCGTAACCGGCTGGATAACGAGCAGCGTATCATCTACCAT
GTTAAACTGCACGCCAATGCCATCAAAACTGCCGTTAAGCGGCTCGTTCATCGCCTTGGT
TTCCTTGGCTGTAGCGTAAGAAGAATGAGGGTCGAGCTTTTCGAGCATGCCTCGGATGGC
GTCCTCTACGAGCTTATTCTCATCCACACTATCCACATAAAGGTTAGTAATGGCGATTTC
AGCCCTTCCCAACTTCTCTATCGGGCTGTTCTTGCCCATCTTGATACGCAACTGGGCACT
GGCAGAAGTTACTGCCAGGAATGCTACCAGTGCCATGAATAGATATTTCTTCATTTCTTA
AAACTTAAAGTTTATGAAAGAGAGAAATCCTTCAAGAGTTAACAGGTTAACAGTTAACAG
CGCTTTTTTCAATGGTTACCCCCcGAAAGCACTTGAATTCTTCACTCTTCGTTCTTCACT
CTTCACTTCATTTAATCCAGCGGCTCAGAGTCTTCCTCCGGAATATCCTCTTCTATCACC
AGATTTTCGATGATGAAGTTCTGGCGCTCCATCGTGTTCTTACCCATATAATATTCCAGC
AGCTTCTGCACCTGATCGGTTTTATGCAGCGTAACCTGCTCCAACCGCATGTCGGGACCG
ATGAAATGGGCGAATTCATCAGGCGAAATCTCTCCCAATCCTTTGAATCGGGTGATTTCA
GGGTCAGGACCCAAATCGCGAATCGCCTGCTGGCGCTCCTCATCGCTGTAACAGTAATGC
GTGATGAAATCGCTCTTTTTCTCCTTGCTTCCCAGTTTCGCATCCGCATCAGCCACAGCC
TGCTTGTTCTTGATCTTGGTTCGCTTGTTGCGCACTCGGAACAATGGGGTCTGAAGCACG
TAGACATGGCCCTTCTTGATGAGATCTGGGAAGAACTGAAGGAAGAAGGTGATGATAAGC
AGTCGGATGTGCATTCCGTCGACATCCGCATCGGTTGCCACAATCACCTTGTTGTAACGC
AATGAATCCAAGCCGTCCTCTATATCGAGAGCCGCCTGAAGCAGATTGAACTCCTCGTTC
TCATAAACCACCTTCTTGGTAAGACCGAAGCTGTTGAGCGGTTTACCACGCAGAGAGAAC
[truncated: 24,013,539 more chars]
