# Supplementary material for: Expansion of intestinal Prevotella copri correlates with enhanced susceptibility to arthritis
Source: eLife. 2013 Nov 5;2:e01202. doi: 10.7554/eLife.01202 (PMC3816614; doi:10.7554/eLife.01202)
Supplement: Figure 2—source data 1. — DOI: http://dx.doi.org/10.7554/eLife.01202.010 [file elife01202s003.zip › Figure_2/Patient_Assemblies/Unfiltered/Subject_030B_FE.fa]

>contig00001  length=10765   numreads=2043
TTAGATTCTTCATAAACAGTTAGGATAGATGGGGGATTATTTATAAAAGTATTGTCCTTT
CTTCTGAGTCTGGTGACCAAACTCGATGGCGTGATGCGGACAATGGTGATAGCAGGTAAA
GCAGGTGAGGCAATCCTTGTGATGCAGCCATTCCGGATATTCTCCATGACCGCCCTTGAT
ATCGCCTATAGGACAGACGTTGGCACAGATGCCACACTTCACGCACTTGTCTTTCTCCAC
ATGGAACCGCTTGTCGGTGATGAGCACCTTCTCAAAGAATCCGCCCACAACCTTGGTGAA
GAACCAGGGAATAGGACCTTTTACCAGACGGTTCACGCCTTCTTTCCTGTCGAATATCTC
TTCGCAGATAACCGCCAGTTCCTGTGCCGATTTCGATTTCTTACGAACTTCGCGCTCCTT
CGGATCAACATCCATGAAAGGAAGTCCCACATAAGATTCCGGCATGATGAGCGAGTAGGA
AGCAGAAACCTCCGTGATGCCCAATGCCTGAAGCGATGCATTCAGCGCAATCGTATCGTT
GAGGTTTTCGATGGTGAGTCCGATGCTGTCGCCTGCAGTACAGACGCAATAGGCGAAAGG
ATGTTTCCTGAACGTCTCCTTGTCTTCAGCAGTAGCATCAGGAGTTTCTCTCCGTATCTT
CATCTTCCTGATAAACTCCCTTACAAGGCGTGGAACCCTCCAGCCATGTACGGGGAAAAC
GAATCCGAGCCGTTCATTCTCTTTCAGAATAAACGGCTCGGCTATATTGTGGCTTGAATC
GTCCGCCCGCATATAGGGGGCGATAGGAATCAAGTCTTCGTGTGTAGCCGCTGCCAGTCT
GGCTGCTGCCCACTTGGTATTTCCAGTTCCAGAGAAATAGAAAATCATGCTTACATTTTA
AATATGTATTGAGCTAGATTATTTCTTTTCTGTCATAACACCTTCTATATAAAGACGTGA
CATTTCTACATTGCCGTTAGAACGGACGGTGATGCTCTTCTTGAAATGACCAGGGAACAT
GCCCTTGCCGTTATAGGTAACACTAATCTGTCCCTTCTCGCCTGGAGCGATAGGCTTCTT
GGTGTAAGAAGGTATGGTACAGCCGCAGCTGGCAATAGCCTGGTTGATAATCAAAGGCTT
GTTGCCCACATTGGTGAAGGTAAAGGTAGCCTTCTGTACCGGGTTTGACTCTTCGAACGA
ACCGAAGTTGTGTATCAGTTTGTCGAACTTAATCTCTGCCTGAGCAGATGCAGTAGCTAC
AAGAGCCACCAGCATAGTGAGTGTCAATATGATTCTTTTCATCTTCATATCCTTTCTTCT
TTTTtATATTTtCTCTTTAATTTGTTTCTTATTTTtATTtAATTCGATGCAAAAGTACAT
ATAAAGTTTAGTATTACGTtACTTTttACATTATTTAAAACAATTATGCCTTATATTTCA
TGTTACAGCCTTCTTTTCTGTGGAAAAGTGGGGgCGCAATACTCCTCATTATGAAGAAGT
TTGCAGATTCCTGAACAAAAAaTCCCCcAaCCcTTAATCACTTAAGATTGGGGGAgAGAG
TAGAAAAATAATAAAGTATGAACAATATCAACTGAaTAGAGGGCTAAATGTGGAATTTGA
TTTCATTCAGCCAAGCCTGAACACAGAAGCAGGGACAGGACTTGTGGACGTTCGGGAGAT
CACGATGACCTAGGATCTCGGCTTCGGGATAGTCTACGCACAGACTCGTCAGGAGATTCT
GGAGCGACTGCTTCTGAGCCTTCGTACGGGTATCTGCCGGATTGCCGTCGGCGTCGAGAC
CGCCTTCGTAACAGATGCCGATACTGTGTGCATTGAAATGGCGGGCGTGGGCGCCGATTT
CTGACTCGGGACGGCCGGGATAGATGACGCCGTCTTTCGTGATGTAATAGTGATAACCGA
TGCTGCGGAAACCACGGGCTAAATGACAGGCTTCGAGCTTTTCGAAGGTGAAGTCCTGCG
TGACGCGTGTGGCTGAACAGTGAATGACAATAAGTGATATTTTTCTTGTGTTTTTCATAG
TGCTGAATCTTTAAAGGGTTGATACTACTGGCAGCTCTGCACACAAAAGGCAGAGGCTAC
GGCGGTGAGAACGGTAATGACGAAATTCAGAATTTTCTTGAGTGTTTCTCTTTTCATTTT
CATTTGATTTTTAAGGTTAATAAATGGATTGGGGGCTCGGATTTCCTATATCCGGGCGAT
ACTGGAGAAGGAAGGCTGACAGGATGAGCAGATGGGCTTGATAGCGCGTGTTTCAATGAT
GCTTGCTATATTGATGAATAGCCGGGGgTGCTATAGCCGAATCCCGGACTGCATCCTGTC
TAAAACCTTCTTTCTTCATCTACTGGCGAGGGGGTTACTCCAGGCCGTCGCTACCATCGG
AGCCGCTGCTCTCGGTGTTGCCTGATCCGCCAGTTTGGGTTGAGTCGCCATCCTGATTTG
TGCCGCCACCCTGGTTTGTGCCGCCACCCTGGGTAGTATCGCCTGTGTTGTCCTTACCGC
CGTCTGGTGGAGTAACATCTCCTGTTACGGCTGTAGCCTTCTTCAGGGATACATCGAGGT
TCAGACTGTTTGCCTTGAACTCACCGGTGCCACGGGCACGGAGCTTCAGTCCGGCAATGT
TCTTGGTGATGCTGAACTCCTTCTCGGAGGCAGCACCTTCCTTGTTCTTGATGCCGATGC
TGAAAATGGCGAGGTCGGGAATCTTCACGGCGATACCCTGCAGAACCAGTTCTCTTACGC
AGCTCACCATGTCGGTGAGCATACCTTTGATGGCTCCCTTTGAGAACGGGGTGTTGTGAC
TTTCCATGTGCTCTGCGAGTTCATCAAGACCATAGGTCTGGGTGATTACAGGGTAGGCGA
AAAACTTGCCGTAAGCGGCGCTCAACTTCTCGTTGACATACTTCTTCAATGTGTACAGAA
TCATAGTGTCTTCaTTTTTAAGGTTAATAAATTGTGTTTGTGTTGTAGGGGgCGCTGCGC
ATTGCCTCTTGGTGGTATGAGATGTTATCTCTGAACCACAATGCAAAGATACGAAATCGG
TGAGGAGTCAACTCACAGTTGCTCATACTTGCTCATGTTTTTTCATACTTTTTCATAGAT
TCTTTTTATTCTGGAGTTTATAAGCCCATTATAATGAATCATCATTTGCTTGAATCTTAC
AAAAACAAGTAAGTCGGCAAAAGCTATGGATGGCGGTCTCCTTACCGCACTTTTAATGGG
TGATGTGCAATATAATAACAGTTTTTTATCAAGCTGCTAAATAAACTTAAAAATCACTGT
GTTTATGCGGAATAGTGATGTATTATAATTACCTTTGTAATTAAATATGCATCTGCATAT
GGCAAATAATAGACTGATAAAATGACAACAGACAATAAAGACAACAAACTCTCAATAGGA
AGTAGCGATTAGGCTGAGATACTGCGACACGCTGTCGCAGTAATTGAGCATGCACGGACA
GAAATAGCCCGACATGTCAATGGCTACGTATCTGCCGCCTATTGGGAGATTGGTCAAATG
CTTCATGAGCGCAAGATTGAAAGTGGGTATGGTGACAGCGTTGTAAGAAGATTGTCAGCA
GACCTGAAAGAACGATACCCGAAGATGGGTGTTTCACCACGAAATCTGTGGTATATGAAA
AAGTTCTATGAACGTTATGCTGGACATAATGAGAAAGTGCAACGCTCCGTTGCACTTTTG
CCGTGGTCACACAATATGCTGTTGTTGAGCAAGGGGCTGAATGATGAAGCCACGCTATAT
TATGCTCAGGAAACTATAACCAAAGGTTGGAATCGTGACTTGTTGCTCAATGCCATCAAA
CTCAATATGTATGAGACACAGGCATTGGCACGAGTAGATAACAATTTCGACCGCACTCTT
CCTGCCGAACAAGCGCAGTATGCCAACGAGGTGTTTAACAGCAGCTACAATCTTGGTTTC
TTGGGAGTAACAAGTCCCATTCTGGAGCTTGAACTTGAAGACCGCCTTGTAAAAGCTATC
ACTCGTTTCCTTATGGAACTTGGTAATGGCTTCACTTTCATTGGCAACCAGCATGTATTG
GAATACAATGCTAAAGAAAGTAAGGTAGATATGTTGTTTTTCCATCGTGGACTGCGCTGC
CTTGTTGCTGTTGACCTAAAGATAGGTCCTTTCAAACCAGAGTATGCAGGTAAGATGAAC
TATATATCTGTCTCTGCTTGACCGTCTTGAACGTGGTGCTGACGAGAACCGTTCTATAGG
AATCATACTTTGTGCGGAGAAAGAAAACAAAGAAACATTATAATATGGACATTCAAAGAA
TAAATCTGCATACATCCGCTTTCAACGAGATAACGCATTACATTGAGAGGTGATAAATTA
TGGCAAAGAAATTTGAAATACGAAACAGTACGGCGGAATTCCTGACTTTCGTGGCAGAAG
GTAAGGAGCAAGGCGTACAAGTGTTATATAAAGACGAAGCGGTATGGGCTACTCAAAAGG
CTATGGCACAGCTTTTTGACTGTTCAATAGATAATATCGGATTGCATCTTAAAAACATCT
TCAAGAGTGGAGAACTTGTTGAAGATTCAGTTACCGAGAAAAaCTCGGCAACTGCCGCAG
ATGGTAAGAATTACATGACAAAATTCTACAACCTCGATGCAATCTGCCGATGATAAGAAT
TGAAAGCCAAAGGGGgATGAGGTGACCTCAAATCACCCCATCTTCCGTTTACTAGTCTAT
GTATGATGTAACTGAACTTTCGCAAGTTTTACCCCACACGCCCTGATCAGGGCGTGTGGG
GCTTACATGATAGCTTCTGCCCTTTACCTTTCCCATCTGCCGGTGACCGTTGGTTCAGGG
CGTGTGGGCAAAACTTGCGAAAGTTCTGCGAGATACATTCCGATATATCTTGGCGAGAAC
AGCACATGGGGAGACACTTTCTGCGAAACCTCAGAACTCAACTGATAACAGTTCAGAATC
TTTACATCCACTTTCCGATGAGTACAGAGATTTCATCCAGAAGAATCTTGATGCATGGTG
CGCCAATTCGGGCTATAAAGACTGTGATGACTGTACTGTGAACATGCTTACCCTCTCCCG
CACACTTTCCATCCCTAAGGATGAGTTATCAGCATACTTCGATCAGTATCTGAAAACCAT
ATTTAGAATAGGGCTCGGTGACTTTATAGTGGCATTGTTTCTTCTGCTGTTCGCCATAGT
CATGAGCTATGCCATGGTTCAAGACTACAGGATATATCTTGATGGAAACAACAAGGCTCG
CTACAGTTTCTGTGATTTCATCAAGAGAGGAAGATATTATATCTATCTGTTTCTCAGACA
GTCTTTCGTCATCATCCTGGGAATGACAGTATATCTGACGGCAATGAGAGAATAGGTGCT
TCGGTGGATAATGCCGCTGCATAGTGGCAAGATTTGGCTGAATGCACAAAAGTATTTTTT
TTtACAAGAAATTATTAATTTAATAACTAACAATATGAAAACGAATTTTGTAAAATTGAG
ATGGCTTTTCACGATGCTTTTGTTCGTGACAACCATGATTATGCCAACCATGATGTTGGC
GAAAAGTATTGATCTAAAAATACCGGAAGGTGATGGCGCAGGAACCCCATATAAAATTGG
TACTGCTGAAGAACTTTATTGGTTTGCAGGTCTGGTGAATGGTACGCTTCCAGGCGTCAA
AAAGGATTTATCTGCCAATGCAATCCTCACGGATGACATTATCGTGAACACGGGCGTTCT
TGACCCAAATAAAGATCTGGTAAGCGGAAACGACTTTATAGAATGGATACCTATTGGTAA
ATCTTCTTCTGATGATGATGCATATACTGGCACCTTTGATGGCAATGGACACACCATCAG
CGGATTGTATTTCAATAAATCTAACTCATGGTATGTTGGCTTGTTTGGCTGCATAGGAGC
CGAAGGCAAGATTTCCAACGTAGGAGTTTCGGATTCATATTTTCAGTCCAGTAACTGTCC
GTATATAGGCGGCGTGTGCGGATCGAATTCTGGCGAACTCCAAAACTGTTCTAACAGCAG
CACTGTAATTGGCAAAGAAAACGAGTATAGAATAGGCGGCGTGTGCGGCTATAACAGTGG
CACTGTCAAAGATTGCAAAAATACAGGTTCTGTCAGAGGAAAAGAAACAATAGGCGGCGT
GTGCGGATATAATGAAAGAAAATATAATGAAAAAGGCGGAATAATAGAAAACAGCTTTAA
TGAAGGCACTGTCAGCGGAACAGGTGATTATGATGTTCTTAATATCGGCGGCGTGTGCGG
CTATAACTATGGTGGCACAATCAAAAGCTGCTATAACACAGCTTCTGTAAGCGTAACAGG
TAAAAAAGTCGGCGGCGTGTGCGGCGATAACTCGGATGGTACAAGTACAATAACAAATTG
CTTTAATGAAGGCACTGTCAGAGGAAAAGAAACAATAGGCGGGGTGTGCGGCAATAACAG
TGGCACAATCAAAAACTGCTATAACACAGCTTCTGTAAGCGGACAATATTCTGTCGGCGG
CGTGTGCGGCGATAACTATGAAGGTCCAATAACAAATTGCTATTATCTTAGTGGCACAGT
CGCAGACGGTAAAGGCGGTATAGGAGGAAAGGATGATGAGAATGGCAAGGCAGTGGAAAT
GTCCAAAGATCGGTTTAAAAGTGGCGAGGTGGCATGGCTACTTAATGGTTCCAAATCTGT
TTCTACCGAAGAAAGCACCTTGGCATGGTATCAGAAGTTGGGTGAGAATGCTGACGCTTA
TCCAGTCTTGAAATCCACTGACCACAATACTGTATATAAAGCACCCCTCTTCTCTTGCGA
CGGGACAACCCGTATTGGTGAATATGCAAACAAACCAGAAGGCGACAAGTTGTCTCACAA
CTATCAGATGGCAGAAAAGGCTGATGAAGGAACGTCAAATCTTTATAGCGAGGAATGCGC
TATATGCCACAATTAAAAGATGGAACAAAGTACATCAAGGACTTCTGTGGCAACAAAGAC
AACATTATTAAGCTAACAGCGGAGTCTGACGGTTCATACAAGGCAGCCGAGCCTGTTGAC
ATCAATGACAATGCGGCTTACGACAGCCCTGTGGACTTCACTGCCCCAACGCTGAAATAC
ACGCAACTATCTCGGCGCAGACCAGTGGCAGGCTGTGTACGTGCCTTTCGAGACTCAGGC
TACAGACTGGACAGACAACGGCATCACCGTGGCAAGCATCAACAATTTCCATGAGTACGA
GAAGAAAGATGGCAGCGGCTATGAGACGGTACTCGAAGTGAAGAAGGCTACATCTGGAGA
GTTTGAGGCTAACACCCCATACTTGTTGAGAACAAAAGATAGCGGAAGCAAGACTATCAC
TATCAATAATGTCAAGTTGCATAAGGCAGAATCGAAGACATACTACTGCATGAGCATGAC
TCGCAAGTATAACTTCACTGGCATCTACACTCCACAAAGTGGATTAGGTCAGGATGAATC
ATCAGTTGCCGTATATGCTCTCAACAAGCAAGGACTCATAGCTCCGTTAAACCCTTCTAC
CGAAGTTGGTGCACAGCGTTGATATCTTACGGTAAGTAATCGTAATAGTTCTAACATGTC
ACAGGCATCAAAATCCCGTTCTATCAGCATAGATGAGGTCGGCGAGGGAGCAACAACTGC
CATAAAGGGCATCCAAGTTATAACCAACAATGAGGCTGATAACACATCTCTAAATGGTAT
ATATGACTTGCAAGGTCGTAAGCTCAGCAAAGAGCCTACTCATGGCATCTATATCAAAAA
TGGCAAAAAATATGTGAAATAGATATGTAAAATTTAAAAaGTAAGGAATATGAAAAaGAA
TTATCAGAAACCATCAATCACTGTAGTTGAGTTGGAAAATTCCTGTGTTCTATTAGCTGG
GTCTAACCCATTGCCAGAAGGCTATGAGCAGGTTCGATTCACTGGTGAAGATTGTGATCC
TGCATAGTATTGTGTTTTAGTTTATGCCAAATGGATCTACAAAATATCTGGCATAATTAT
CAACCCATACTTTGCGGTTGTTCCAAGGGTCTATACACCTCGACAAAAGGGTGTATAGAC
CCTTTTtCCTATTGTATGATGTCTTCAGTTAGAAGTACCTTTtGTTGGCTCATTTTCAGA
TTAGGCGGAACAGGGTTAGGGCTCACCGAGGAAGTAGAGAATGTAGGAGACTTGCATCGG
GGTGAACTCCTTGCAGTTCTTGCCGTAACCGGTGGCGGCGAGCTTCTGGAGAAGGTCGGG
GATGCGCTGGATCCATCGCATCAGGTGAGCACTGGCTACTGCTGGAGTAGCATCGGGAAA
ATACAGAAGAGCTAGCTCTTGCTTGGTATAACTTCTTAAATCCATAGTTTTGTTTGATTT
TTTAAGGGGTTTATGATTGAGTTGCGGTTCATAAGCTACTGACTTTTGCATCGTAAGTCT
CTGACTTTTGCACCGTAAGTCCTTGGTTTCCGTTTCGGAAGTAACTGGCTTCCGGGTGAC
AGGGTGACAGGGGTGACAGGGAATTCTGAAGATTTACTCTCGCGCGGGCAGGCAGGAAAA
ATCAGGCCGAAAGTTCCTGCCTGCCCGCGTGCGAGGCGAAATGTTGAAAAACTCGTGTCA
CCGTGTCACCGTGTCACCCTGAACCGGATGGAACCGAAGGTTTGGAGGAACGGCTAGAAC
GGGGCATCATCATCGCATTGCGGTGGGTTGATGCAGACGGATACCTGGTAAGCCTTGATT
TCCTCGGCAGTACGGACGATTGCCCTGTAACCACGGCTGTGCTTGGTGCGCATCTTTTCG
AATCCGAGATCATTGAAAGCCTTGCCCAGTTTCGAACTGTTCAGCTTCTGGGAGATGTTG
CAACTGATGATCTGCATCGCTCTGGCTATGGACACGAACTCCCCTGTCTCCGCCTCCGTT
GGCTTTCGGAAGTAGAGATCCACAAGTTCCTGTTCTAGTCTGGGCGCCTCAAAAGCGCGG
TTGTGCCGGTTCTGCTGTTCTATCTCCTCATCGGTGAACCAGTAGCGGAAATCACTCTTG
TAGAGGGCGTAAGCCTGGGCGTAGATGCCTTCGTAATTGAACGGATGCTCACGGGGCGAG
AGGATGCTCTCTATCTCGTAGGGCAGCCAGCGACGGTTACCGGTAGGGTCGCTCAAAAAC
TCGGGATTGTTGCCCGTGCCGCAGAAGGTGTTGATATGCTTGCGCTGCTCGGCATAATGG
CCGTATGCCGCCCTTTCGTTGGTATACTGCATCGTTACCACAGCCTTCAGCTGGTTCAGT
TCCGATGGACTCATCGTGTCGAGCTCTTCATAACAGATGAGTGCATACTGCGAAAGGGCG
ATGATATCATCCTTCGTCATGCGCCTGGCATTCGCCTTCGTATAGAAGTATTGCTTCAGT
TCCGGCGGCAGAAGATAGTTGAACCAGGTGGTCTTGTAGGCGCCCTGTCTGCCGATGAAT
ACCAGGATGACATTGTTTACGGCACCTTCGTCTATCCATCCTGCTATCATCGCCACGAGC
CATTTCCTGAGGGCTTCACAGAAGGGCATCACGGGGTCTCCCTTCATCTTTACCGTGGCA
GCGAGTTCGGCAATATAGTCCTTGTCGCCTTCCTGCCAGGGTGGGAGATTCTCCAGATAA
TCGGTGAAGGGATTGTAGGGCGGGCTATAGTCGCTCTCGATGACATTGATCATGTCGCTC
TTGCTCACCCTTGCGGTTAGCGACATGTTGCTCCATAGCGTATTCAGATTGCGGTCCTGG
AGGATTCGCCATTTCTCCTTCAGATACTCGTAGCGCAGGGTGATGAGGTTGAAGCGGAGT
TTGATATGTCCGTCGAGGAAGTCTTTGATTTCATCTACGGTGGCATAGGGGATCTTTCCG
GTTTCTGCCTTCATCTTCTGTGGGTGAGAGGTGTTGTCGTAGCACGATTTGAACACCTGT
TCTACGTCGTCGTATTCGGGAAACTGCCTGATAGCCCACTGGGTGGCTTCTTTCCTGTCG
TACCGCTTCTTAGCCATCATGTAGCCCACCCGCATCACATACTGGTTGTGGTTGCCGGGT
TCGTACCTGATCTTTTCGTTTTCCAGCTTGGGTTTGACGATCTGCTCGTAGTAGTCGGCG
ATGCGTTCCTGTTTCTTTTTCTTCTGGGCGGTCTTGAGCGTAGCGGAATGGAAATGGCTG
ATTTCCTCGGCGCTGAAGGCTGTGGCTTCAGGATTGAAATAGACTTCGGGGTCGTAGGCG
AGTCCGCTGAGCCTTGTGATGTTCTTGCAGAGCGGATCGCTTTCCTTGCCGATGAGATGC
GCATAGTAGTCGTTTCCCATGGCGAAGGCGGCGGGATAATCATTGCCTTCGTAGCGGTAG
ATGACGCGCAGTCCGTTGCCGCTCATGGTAACGTAGCAGAGCAGGGTGTGGGCATCGTGG
CAGATTCTCTCTTTGAGCGAGCGCAGGGTGCCGTCATCCGGTTTTTCTGTGATGTGGTCG
AAGTCGACCAGCGACAGATGTGTGAGGCTCCGGATGTTGTCCTTGCCTTTTCCGCCTTCG
AAGATGCAGGCTACGGCGAAGAGGGGTGCATCGTGCTTGTACGACTTATTCCCCGTTTTC
CGGTAAGACTCTGTGAAAAACCTGAGTTTCTCATCTTCCTTCATGAAGGTTACCAGGCCT
TCCAACTGACCAGATGAAGGAATCTTGCTGGCCATGTTAATGAATGTGCTGATGTTCATA
TTCTCCTAAAAATTTTATATTGTTA
>contig00002  length=16186   numreads=3372
TTGTTATACAATATATGTATCAGTTATTCGTTTTATTATTGGTAAGCAGATTGTTGAATC
TGTTTTATATGGTGCAAAGATACTAAAAAGAAAaTAAAAAAGAGTTCCCGTAGCAGGAAC
TCGTATACAATAATTATAAACATTTTAAAAAaTTTAAAaGAATGAAGATTGTTAATTTTG
AAGCAGACAACAGCCGTTTCGGTGTTGTTCTGAGTGAAGAGATGAAGAACCATCATGTAT
CTGGTTCTGATCTGATGTATTATGCTGGGATGCATAAGGAAAACATTTTTGCAATCTAAA
AGGGTAAGGGCGATTATCGGCTCAGTGTTTATGTGAGGATTGTTTCTGCTCTTCGGTACT
TTATCGAAGACTCGGCAGAATATGCCCGAGTGAAGCAACGCCTTATCGAAGCTGCCTTCG
ATGATAGTTACTTTTTtAACAAATAATTCTTTtGAaTTGGTTTtttAAaTTAAAAaGTGG
AATCCGGCGGTTGTCGGATTCCACTGATATCGtATTTTTTtCGACGTTTCGCAAGTTTAT
CGCCACACGCCCTGAAACTTCAATTTAACGCAAGAACTTTCCGGTAAGGCTTGCCTTGCA
GGCAGCTACTTCTTTCGGAGTTCCGGCAACAACAAGATTGCCGCCCTTATCGCCGCCTTC
AGGACCGAGGTCGATGATATAGTCGGCACACTTGATGACATCCAGATTGTGCTCAATCAC
TACCAGCGAATGACCCCTTTCTATCAGGGCATTGAAGGCATGGAGCAGGCGCTTGATGTC
GTGGAAGTGAAGACCCGTGGTAGGCTCGTCGAAGATGAAGAGCGTAGGCTCCTGTTCCTC
CTTACCTATGAAGAAGGCGAGCTTTACACGCTGATTCTCACCACCCGAAAGCGAACTTGA
ATTCTGACCGAGCTTGATATAACCCAGACCCACATCCTGAAGCGGCTTCAGGCGGTTTAC
GATGATGCGGCAGTTGTCGAAGTCGCCCTCGTTGCGCTGCAGCTTTTCATCGCTGAAGAA
CTCAATGGCCTCATTTACCGTCATGTTCAGCACATCATTGACGTCTTTTCCGCCATAGCG
AACCTCCAGGATATCGTGCTTGAAACGCTTGCCCTTACAAGCCTCGCAGGTCAGCGTGAG
GTCTGCCATAAACTGCATCTCGATGGTAACATATCCCGCACCCTTACATTCCTCGCATCT
TCCGCCTTCAGTATTGAAAGAGAAGTACTGCGGCGTGAATCCCATCTGCTTAGCCAGTGG
CTGGTTGGCAAAGAGGGCACGTATCGCATCGTATGCCTTCAGATAAGTGGCAGGGTTGCT
GCGGGTACTCTTTCCGATAGGGTTCTGGTCAACAAACTCTACATGATGGATGCTCTTCCA
GTCGCCTTCCATCGATGCATATTCGCCTGGTGCATCTGCTACGAGGTCCAGACGGCGACG
CATGGCAGGATAGAGGATTCCCTTGATGAGCGAACTCTTGCCTGAGCCTGATACACCGGT
TACGCAGGTGAATACGTTGAGCGGTATCTTAACGTCGATGTCGCGCAGATTGTTCATCCG
GGCTCCCTTGATTTCGATATACTGGTTCCAGGCACGGTGGCTCGTTGGCACCTTTATCTC
CTCGTTGTGGGTCAGGTACTTGATGGTATAACTCTCCGGATATTCAGCTAGCAGCTTTTC
CTGTTCACCCTTGTCGGTGGTTGAATATTCTGATGACGGACCGGCGTAGACCACTCTTCC
GCCCAGTCTGCCGGCATCGGGACCAATATCGATGAGATAGTCGGCTGCCCGCATAATCTC
TTCGTCGTGTTCTACCACAACCACCGTATTGCCCAGTTGCTGCAGTTCTTTCAGCACCTT
AATCAGTCGGGCAGTATCGCGGCTATGGAGTCCGATACTAGGTTCGTCGAGGATATATAC
GCTACCCACGAGCGATGAGCCCAGGTTGGTGGTCAGGTTGATGCGCTGACTCTCACCGCC
GGAGAGGGTGTTGGAGAGTCGGTTGAGCGTAAGATAACCCAGACCAACATCCAGGAGGAA
CTGCAGGCGGTGGGTGATTTCGGTGAGCAGACGCTTGCTGATTTCCTTCTCATGCTCAGA
GAGTTCCAGTTTCTTGAACCATTCGCTCAGGTTCACAATCGACATCTCAACCAGTTCGGT
GATGCTCTTTCCGCCAATCTTCACATAGTTGGCTTCCTTCTTGAGTCGGGTACCATGGCA
GTCAGGACAAATCGTCTTTCCACGGAATCGGCTCAACATCACGCGGTATTGTATCTTGTA
TTGGTTCTCCTTTACCATTCTGAAGAACTCATCGATGCTCACCCTTTCCTGCTGTTTGCG
TTTCTTCTCGCCAGGCAGACCGTGCCACAGCCAGTCCTTCTGCTGCTGAGTCAGTTCGAA
GTAAGGCTTGAAGATAGGGAAGTCGTATTCTGCAGCTCTGCGGATGAATTCCTTGAGCCA
CATACCCATCTTTTCGCCTCGCCAGCAAACCACACATCCGTCATATACGCTCATCGAAGT
GTTCGGGATGACGAGTTTCTCATCGATGCCTATTATGCTGCCGAAACCTTCGCAGGTAGG
GCAGGCTCCGAGAGGGGAGTTGAAGGCAAACATGTTGTCGGTAGGCTCTTCAAACTGCAT
GCCGTCAGCTTCGAACCGGGTAGAGAAGTCGTAGCAGATGTTGCTTGGCAGGAAGACGAG
GCGGCAGGCTCCATCGCCCTCATAGAAGGCAGTTTCGGCAGAATCCATCAGTCGGCTGAT
GTCATCCTTCTCATCGCTTACCGAAGCACGGTCGATGACCAGGAAGATTTCTTCATCCTT
CTGCTGCATTCTCTTTCTCAGTTTATCGCCGCTTACTTCCAGCAGTTCCTTATCCGCCTG
CTCCATGAAGTCTTCGATGCGTACGAATTCACCTTTTATATATATACGCGCGTAACCTTC
CTGGTTGTACATCTCCAGCTGTTTGCCCAGACTGCGCCCTTCGATGACGTGGATAGGGGC
GAGGATGACAAACCTGGTACCCTGGGAATACTGTCGGGTACAGGCGAGTACATCTTCGGT
AGTATGGCGTTTCACCTCCTGTCCGCTGATAGGCGAATAGGTTTTTCCGATGCGTGCGTA
GAGCAGTCGCAGGTATTCGTAGATTTCGGTGTTGGTGCCCACGGTAGATCGTGGGTTGCG
CGAAATCACTTTCTGTTCGATGGCGATGGCAGGTGGCAATCCTTTGATGAAATCACATTC
CGGTTTGCTCATACGTCCCAGAAACTGGCGTGCGTACGAAGAGAGCGACTCCACATAGCG
GCGCTGGCCCTCAGCATATAAGGTATCAAAAGCCAACGATGATTTTCCCGATCCCGAGAC
ACCCGTAATGGCAACAAACTTGCCCTGAGGTATCTTCACATCGATATTCTTGAGGTTGTT
GGCTCTTGCCCCTTTTATTTCTATATATTTATCTTTCCCCATtTTTTtACCTTTtAACTT
TTTACCTTTATTCGTGGTGGTAAGGTTCACCTTTTATAATAGTACATGCGCGATAGAGCG
CCTCGGTAAAGATAAGGCGCACCATCTGATGCGAGAAGGTCATCTTGGAGAGGGAAATCT
TCTCGTTGGCGCGGTCGTAGACAGACGGTGAGAAACCGTAAGGACCGCCGATGACAAAGA
CGAGCCTTCTTGCCGTGGCCTGCTTGCGCTCTATCCATTTGGCAAACTCGATGCTTCGGA
ATTCCTGTCCATGTTCATCCATCAGCACCACCGTATCCGAAGGCTGGAGGAGTTTCAGAA
TCAGTTCTCCTTCCCGTTCCTTCTGCTGCTGTTCGCTGAGACTCTTGGTGTTCTTGAGCT
CAGGAATGGTTGTTATATTGAAAGGCATATAATGGGTGATGCGCTCGGCATAATCCTTGA
TGCCCGCAATGAAATGCTTGTTTACGGTCTTTCCGACCAGAATGAGTTCTGTCTTCATTT
CGTTGGCGTTTTCTTCCTATACACTTTACACTTGAATTGACTTTCACTTCGTCCGTCGAA
CGTTGTTTCTTCGTTCTTCACTTTTCCTCGTTCTTCACTTCTTCTCGTCCCTGTAATATC
CTGTTCCTATTCTTTTCGGATTCTTCGGGAACCAGCCTTTCTCGCAGCGTTGTCTCTGTT
CGAAGAGTTCACCGATGCTCCAAAGGCATGAAGCACCTACTACGCCCAGTATGGCAGAGA
AGAGCACGTTGGCAACCAGAAAGGCAGCTCCTATGCAGATGATGCCTGCAACGAGGAAAA
CCCACCAATAGCGGGTGCCCGTATAATATTCCGTCTTCATGACGATAGGGTGAAAGATAC
CTATTATTAAAAAaGTGGATACGGCGATGATGACGCCCGTGTAATATACTTCCATATTCT
ATTGTTTTATATTTTGTTCATTCAACTTTGCTATCTTACCAATATAATATTGCTAAATAT
GAGCTTTATTCTATTTTCAATTCCATTTCAATGTGCAAAAATACAAAAAAaaCTtcATTC
TTGCTTGGTTTATCAAAATTTTTATATAACTTTGTGCGCAAATAGAGAAATTATGCATTG
TTTTCGTGCACATCCTTCTCGATAAGAATTAATTAATAACATAATATAATCAAACTATGG
CTAATAACGCAGAATTGATCAAGCAGTGTGAAGAAAGAGCACAGCAGTGGCTCACACCTG
CTTTTGACGAAGAAACCCGTAAGGAAGTAAAGGCAATGCTCGACGCAGAGGACAAGTCTG
CTCTCGTTGATGCATTCTATCAGAACTTGGAGTTCGGTACTGGTGGTTTGCGCGGTATCA
TGGGCGCAGGTACCAACCGCATGAACAAGTATATCGTTGGTATGGCTACACAGGGCTTTG
CTAACTACATCCTCAAGGCTTTCCCAGGTGAGGAGAACCTTTCTGTAGTGGTAGGTCACG
ACTGCCGTAACAATTCCCGTCTCTTCGCTGAGACCGTAGCTGCCATCTTCTCTGCCAATG
GCATCAAGGCTTATCTCTTCGAGAGCCTCCGTCCTACACCAGAGATTTCTTTCGCTATCC
GTGAGCTCGGTGCAAAGGCCGGTGTCAACGTAACAGCTTCTCACAACCCTAAGGAGTACA
ACGGTTACAAGGCTTACTGGAGCGACGGTGCTCAGGTTCTGGCTCCACACGATACAGGTA
TTATCGAGGAGGTAAACAAGGTTACTATCGACCAGGTGAAGTTTGAGGCTAACTGGGATA
AGATCAAGATTATCGGTGGTGAGATGGATTACGACTACATGACAGCCGTTCATTCTGCTA
TGATTGACCAGGATGTTATCAACCGTCAGAAAGACCTCAACATCGTTTATTCAGCTATGC
ATGGTACAGGTCGTGTCATCGTTCCTCTCTGTCTGCGTTCTTGGGGCTTCCAGAACATCA
ATGTAGTTCCTGAGCAGATGGTTGTAGATGGCAACTTCCCAACAGTCGTTTCTCCAAACC
CAGAGAATGCAGAGGCTATGACTCTCGGTATGAAGCTCGGTACCAAGTTGAACGCTGACC
TCGTGGTAGCTACCGACCCAGATGCTGACCGTCTGGCTATCGTTTGCCGCGACGACAAGG
ACGAGTGGATGATCATCAACGGTAACCAGACAGCCATGATGTTCTGCTACTACATCATTG
AGAACAAGAAGAAGTTGGGCAAGTTGAAGCCAACAGACTTCCTCGTAAAGACCATCGTAA
CAACAGAAGTTATCGCTGAGATTGCCAAGAAGAACAACGTAGAGTTGCGCGATTGCTACA
CCGGTTTCAAGTGGATTGCACGCGAGATTGCTATCTCTGAGGGCAAGCAGCAGTACATCG
GTGGTGGTGAGGAGAGCTTCGGTTTCTTGCCATACGATAAGGTACGCGATAAGGATGCTC
CTGCATCTATCTGTCTGATTTGCGAGATTGCAGCATGGGCTAAGGATCAGGGCAAGACTC
TCTACGACCTCCTGATGCAGATTTATGCAGAGTATGGCTTCAGCAAGGAGTTCACAGTAA
ATGTAGTTCGCCCAGGTAAGACCGGTGCTGACGAGATTAAGCAGATGATGACAGACTTTC
GTGCCAACCCTCCACAGGAGTTGGGTGGCAGCAAGGTGGTAACCTGGAAGGACTATCAGT
CTTTGGAGGTTAAGCATGCTGACGGCAGCGTAGAGAAGCTCGATATGCCTGCTACAAGCA
ATGTACTCCAGTGGTTCTGCGATGACAACACCAAGGTAAGTGTCCGTCCATCAGGTACAG
AGCCTAAGATCAAGTTCTATATTGAGGTTAAGGATCCTTCATTCAAGTGCGCTGGTTGCT
ACAACCGCTGCACAGCTGCTGCAATGGATAAGATCGAGGCTATCAAGAAGAGCCTGAAGT
TGGATTAATTTCATAGGAAATCATATCATGGCGCTCCGGTAATTATTGCCGGAGCGCTTT
TCGTTTCAGTAGCCGTTTATTCTTCTCGAAATAGGGTAGCAAGTTACCCTCATAATCATG
TTTTTATAGAAAAAAaGCAAAAAGACTTGCATATTTTCTGATTTTTATTTATCTTTGCAC
CCATATTACAAAATTATAACATAGAATTATACTCTTATGGGAGGCATTTTCGGAACTATT
TCCAAGAAAAGCTGTGTCGCTGATCTCTTTTACGGCACAGATTACAACTCACATCTCGGC
ACACGCCGGGGCGGTTTGGCAACCTACAGTAGTGAGAAGGGCTTCGTGCGCTCTATCCAC
AATCTGGAAAGTTCATACTTCAGAACGAAGTTTGAATCTACACTCGACAAGTTTGAAGGA
GCTACATCGGGCATCGGCGTGATTAGCGATACAGATGCCCAGCCACTCATCATGAACTCT
CATCTTGGCCGCTTTGCCATTTGCACTGTAGCTAAGATAGTAAACAAGGATGAACTTACT
CAGCTTCTGCTCGAAAAGAACATGCACTTTGCTGAAATGTCTTCGGGTAGTACCAATCCT
ACTGAGTTGGTGGCTCTGCTCATTATTCAGGGTAAAACCTTCAGAGAAGGTATCGAAAAC
GTTTTCCATCACATCAAAGGTTCCTGCACCATGATGATCCTTACCGAGGATGGCATCATC
TGTGCGCGCGACAGTTGGGGACGTACTCCAATCATCATCGGCAAGAAGGAAGGAGCCTAT
GCGGCTTCCAGCGAAACCACCTCGTTCCCTAATCTCGATTATGAAACAGCATATGAGGTA
GGACCAGGCGAAATCGTGAAGATTAAAGCTGATGGCATGGAGCAGATCCGTCCTGCCAAC
AAGAAGATGCAGGTTTGCTCTTTCCTCTGGGTTTACTACGGATTCCCTACATCTACCTAC
GAGGGCAAGAATGTAGAGGAGGCGCGTTTTACCAACGGCTTTAATCTCGCCAAGACCGAT
GATGTGGAGGTAGACTGCTGCAGCGGTATTCCTGATTCAGGTACGGGTATGGCGATGGGT
TATGCTGCCGGCAAGGGTGTGCCTTACCAGCGCTGTATTGCCAAGTATACGCCTACATGG
CCTCGCAGTTTTACTCCAAGCAACCAGAGCATGCGTTCGCTGGTAGCCAAGATGAAGCTG
ATTCCTAACAAGGCGATGCTGAAGGGCAAGCGTGTGTTATTCTGTGATGACAGTATCGTT
CGTGGTACCCAGCTTCGCGACAATGTGAAGGTGCTTTTCGACCAGGCTGGCTTGAAGGAG
TGCCACATGCGTATAGCGTGTCCTCCATTGGTATACGGCTGTCCGTTCATCAACTTCACT
TCTTCCAAGAGTGACATGGAGCTGATTACCCGCCGTATTATTGAGAAGTTTGAGGGTGAT
GCCAACAAGAATCTTGAGAAATACGCTACCACCGGTTCTCCTGAGTATCAGAGAATGGTA
GATGAGATTGCTAACCAGTTGGGCTTGACTTCCCTGAAGTTCAACACCATCGAGCAGCTG
GTAGAGGCCATCGGTCTTCCAAAGTGCCAGGTATGTACCCATTGCTTTGATGGCAGCAGC
GCATATACTCTGAATGAGTTTGCTGATGAAGACTAAAATAAGAATATAAGTTCTTGATAG
ATAAGAAGATAGGTCTAGTGATCCCGCTTAGCGCGGTGTTGCTAGACCTATTTTTATTGT
TATTTTCGGAAATTTTGAACATATTGTGATAAGATGTGAATAGTCTTTTATCACCGAAAA
GCTGTACCTTTGCATCCAGATAATAAATGAAACGTAAATCAATAGAAATCATTAAGAAGA
TATGAAGAAAATAATCATCTTATGTTTCGCGCTCGGAGCTTTCCATACTCTTGGCGCACA
GGAGACGCTTACGCTCAGCCAGTGCCTGCAGATGGCAGTGGATAACAACCTGTCGCTCCA
GAGCAGCCGAAACGAAATAGCTAAGGGAAAGTACGCTATCAGCGAAAATCAGGCTAAACT
CTATCCGCAAATCAATGCGGTGGCACAGCTCAACGACAACTTTACGCCGCCTGTTTCGGT
TACCGACGGCTCGGCTTACGGCAAGCCTTATAATGTAACCAAGACGTTGCAGTATAATGC
TTCGGCGGGTGTACAATTGCAGATGCCGCTGTATAACCAGATGATTCTTACCGCCATCGA
TATCACCAAGATTGCCGATAAACTCAACCAACTCTCTTATGAGAAGGCGCGTGAAGACCT
CATCGTGCAGACTGCCAAGATGTATTACATGGCGCAGAACACATCTGAGCAGATTCGTCT
GACGGATGACAATATCAAGCGACTGGTAGAACTCAGAAACATCACCCAGGCTTTCTATGA
TAACCAGATGAGTCTGGAGGTAGATCTGAAGCGAGTGAATCTCAATATCGAGAACCTCAC
CGTGCAGCGCGATAACGCCATCGCCATGCTCGAACAGCAGTATACCATGCTCAAGTATGT
GATAGATTATCCTGCCGAGAAGGAGATGAAGGTGACAGCCGTAGATCCGGGAAAGATTGA
GATGGTGAAGGCTGACGGACTGGATACGGGACTCTACGAACTCCAGTTGCTGGAACAGAA
GAAATTGCTCACCCAGAAGCAGACCAAACTTGCCAAGGACGGCTATCTACCATCGCTCTC
GCTGACCGGAAACCTGATGTATTCTGCCTTTACCGATAGGATAGATCACTGGATTCATTC
GGGCGAGTCAAACCACTGGTATGGTTCCAATGGTCTGGGCATTCAACTGAGAGTGCCTGT
ATTCGATGGTTTTGAAAAGCGTTCTAAAATCAGAAAGGCGAAGATAGAGGAGGAGAATGC
ACGCATCGGTTACGAGGACGCCCTGAAGGGACTGCAGGCAAACTATATGAATGCGGTGAG
CGAGGTGAACAACAGTCAGCGCAACTACAAGAAGCAGTTTGATAATTATACCATGGCGCA
GGATGTTTACAACGTAACAGCCGACCAGTATAAGGAGGGTGTGGCTTCGATGACAGCGGT
GCTGCAGGACGAGATGCGTATGAGCGAGGCAATGAACAATTATCTCACAGCCTACTATCG
CTATAAAGTTGCCAATCTCTCGCTGCTCAAGTTGACTGGACAGCTCAACCAGATTTCGGT
TGCTAAATAACGGAGAAGAATAAATCATTAAGAAATAAAATATAAACAGGAAAACGGGAT
GTAAAAAACTTTACTTCATATTCCCTGATTCCAAATTACAATAAAACTATGGAACAGAAC
GAAAATAAAAATGTAGAAACAGCAGAGGCTACACAGGTATCTCACGAAGAAACCAGGAAG
AAACTGAAGAAGCAGCGCGTAAGACAGATTATCGCCAGCCTGATAGGTGTTGCTATCCTG
GCTTTCGGACTCTGGAAAATCGTATGCCTCTTCCTCGATTATAACTCTAACGAAACGAGC
AATGATGCTCAGATAGAACAATATATCTCACCGGTTAATCTCCGTGCATCCGGCTATATC
GCCAAGGTATGCTTCAGAGAACATCAGGAAGTACACAAGGGAGATACCCTCCTTGTGCTC
GACGACCGGGAGTATCGTATCCGTCTGATGGAGGCTGAAGCAGCCCTCAAGGATGCCAAG
GCAGGAGCCAATGTCATCAATGCTACAGAGCAGACCACCGAGACATCAGCTTCTATCTAT
CAGGCATCTATCGATGAAATAAATGTACGACTTGCCAAACTCGCCAAGGACTGCGAACGC
TATCGCAACCTGGTAGAAAAGAAGGCGGCTACTCCTATCCAGCTCGAACAGCTGGAGGTG
GAATATGCAGCCACCAAGAAGAAACTCGAAGGGGTAAAGAAGCAGCAGGCTGCTGCCTAT
AAGGGTGTAAACGAGGTAACTACCCGCAAGCAGAATGTGGCTGCCTCCATCGAGCGTGCC
GAGGCTGCCGTAGAGATGGCAAAGCTGAATCTCTCTTACTGTGTGGTTGTGGCCCCTTGC
GACGGTAAACTGGGTCGCCGCTCTATCGAGGAGGGACAGATGGTGAATGCAGGAACCACC
ATTACCTACATCATTCCAACAAACAACAAATGGGTGATTGCCAACTATAAGGAAACCCAG
ATAGAGAATCTCTATGTAGGACAGAAGGTGCGTATGACCGTAGATGCCATCAGTAACAAG
GAGTTTGAGGGTACGGTGACCGCCATTTCTGGTGCTACCGGTTCGAAATATTCGCTGGTA
CCTACAGACAATTCGGCTGGCAACTTTGTCAAGATTCAGCAGCGTGTGCCTGTAAGAATC
GATTTCAACAACCTCAGCAAAGAGGATAATGAGCATCTTGCTGCCGGCATGATGGTGGTT
GTCAAGGCTGAGAGAAAGTAAAAAaCAGCTAGATGGAAATGAAGTAATATATGGAAGAAG
AATATAAGAATTATCCGTTTTATGATTGGGTGCCCAAACCGCTCGGAATCATCTTCATGA
TCATCCTCTTCGTGCCGATGATTACGATGAGTGGCGTCTATTCTGCCAACAGCGGCGAGA
TGATGAGCGGGCTCGGCATCCAGTCGGAATACATCGCCTTTGCGGGCTTCTGCACCTCGA
TAGGAATGGCGGCTTTCTCGCCGTTCTTCTATGAACTGGTGTGCATCCGTAGAGAGAAGA
TGATGTGTATCGTGGGCTTCTCCATTCTCTTTATCCTCAGTTTCGTGTGTGCCCAGACCG
ACTCGCTGTTCATACTCGGACTGTGCAGTCTGCTGATGGGTTTTGTCCGTCAGACGCTGC
TGATGGCGCATCTCTTCGTGCTCATCAGATATGGTTTTGGAATAGAGGCTACGAGGAATA
TCACGCCGGGATGCGAGCCTACTACCGAGGAAGCATGGGATGCGGTAGATTCGGAGAAGA
TGGTGTCGCAGCCGGTCATCTATCTCTTCTTCATGATTATCGGACAGTTGGGAACCTGGC
TAACGGCATGGCTTGCCTATGCCTATGAGTGGCAGTATGTTTATCATTTCATGATGGCAT
TCATGCTGGCAGGCATCATCATCGTGTTCTTCACCATGCCTTATCATAAGTATCCGATGC
CTAAGTTCCCGATAACGATGTCGAAGTTTGGCAATGTTACGGTGTTCAGTATCATGCTCT
GTTCGTTTGCTTATGTCATGGTTTTCGGCAAGACGCTCGACTGGTTTGATGATCCTACTA
TCCGTTTCTCTTCGGTGGTCTGTCTTATCTTTACCGCTCTGTTCATCTATCTGGAGAAGA
CGCGGCGTTCACCTTATTTCATCATGGAGGTGTTCCAGCTCAGGGTCATCAACTACGGTA
TCCTGCTCTTTTTCCTGCTGATGGTCTGCAATTCGAGTGCCATGTTTGTCAACGTGTTCA
CCAATGTGAGTATGAAGATAGATAACTGGCAAAACGCCACCTTGGGCAACTGGGTGATGG
TGGGCTATACCGTGGGACTGATATTCGCAGTTATCGCCCGAGCCAAGAATGTTCACCTGA
AGTGGATGTACTGTCTGGGCTTCCTCTTTATCGGAGCCTATGCGCTGTACATGTATTTCG
AGGTACAGAACGACGGCATGTATGAACGTATGAAATGGCCTATCATCATCCGTTCTACAG
GAATGATGCTGCTCTATTCGCTCATCTCCACGATAGCCAACCAGCGCATGCCTTACCGCT
TCATGTCAACCTGGGTTTGCATCATGCTTACCGTTCGTATGGTCATTGCCCCTTGCATCG
GCTCTGCGCTCTATACCAATGTGCTTCAGCACAGACAGCAGTATTATGTAACCCGCTTTG
CCCAGGATTACGACCGCACGAACATCGAGACGGCGAAGACTTACGACCAGACGGTGAGAG
GCATGCAATATCAGGGCAAGAGTGTAACCGAGGCACAGAATATGGCTGCCATGAGTACGA
AGGGAAAGGTACAGGTACAGGCCACGCTGGTGAGCATCAAGGAGATGGCAGGCTGGACCT
TCTACGGCTGTCTGCTGTGTGCCGGACTGATGCTCGTTCTCCCTTGGCGCAAGCGCAATA
TCGGGGAACTGACGCGTGAGTATCTGCTGAAGAATGTAGATGTGAAATCCCTGGGAAGAA
GGTAGTGGAGTGCTAAAATATCATAAAAGATACAGGCTGCTCATCTGATGAATGGATATT
TTTGTTATCTTCGCAGTTAAATCTGAAGATAACAGATCCATATTCATCATGAAAATAACA
GATAATATCATCATATATGAGGCTCATGAGTTTCCTCAGCTGTTGATGCAGCCTTTCTAC
TCCGACTATGTCGGAATCGTAATCTGTCATCAGGGGATGTTCCGTTTCTGCGTAGACGGA
ACATCCTTTGTTGCATCTGAGGGTGAAACCGTTTTCCTCTCCAAAGGAGTGATGTTTCAT
GTGCAGGAAACGGGCAAGAACCTCAAATATACCCTTCTTTTTTACCGTGCTGAACAGATT
CGTCACATGTTGGGTAATACCGTGGTTACCATGCGTCTTTATGCTACGATTTATCCCAAA
TCCTGCCATGTCAGGACGACGGGCTATGAGGATATGCTTACTTCTTATGCCCTGATGCTG
AGGAAACTGGAGCTGGAAAAAGAGAAGAGTGGTGAACTGGATGCCTATTGTGTGCATGAG
CAGAAACTGTTGCTGATGGCTGTTACGTACCGTTTGTGCAGCATCTTCTCGGTATCGTTC
AAGGCTGCCGGCAAGGAGATGGAACGGAAGATTGCCATCTTTGAGTCGCTGGTGCTGCTG
ATAGAGAAGAACTATATGCGTGAGCGCAGTGTGGCTTTCTATGCAGACGAACTCTGTCTT
ACACCGAAATATCTGTCGGTACTGGTCAAGTCGGTTTGCGGTCAGACGGTCCAGCAGTTG
CTTTTCAAGGCGATGATCCGTCGCAGTATCTACCTGATGAAGAACACCACGAAGACGATA
CAGCAGATAGCCAATGAACTCAGTTTTCCCAATGCTTCAGCCTTCGGAACCTTCTTCAAG
AAACATACCGGTCTGTCGCCTAAGCATTACCGTAATTGGGAAGAGGGAATGAACCGAGAT
TTCATCCTATATCTATAAAATAAAAAAGGGACAGAGGATTTGTTCTGTCCCCTGTCCCGA
AACTGTGATATAACTAAAACAACTGAGCGAAAGCTTCGGCTGTCTTTCCTGTATAGGTCT
TCATCTCTGTAACCGGCTTGTAACTGAAATCCTTGAAGGCAAGGAGCTGTGTGGCAACAA
ACTGGTGGTCGTCAGAGATGCAAGCCTGTAACTTCATATTACCCATGCTGATGGCTGAAA
CaGGGAATTTGCTGATCGCTGTTTCTACATCCTTAGGGGCTGCACTGAGGATGTTCTCAA
GCTTTCTTCCATCCTCTACAGAATATTCTTTCTCTTTTATCTTAATCACACTGTTGGTAG
GTTGATAGATGAGCTTGACAGTCAAACCCATGAAACCTTTCTTTACCTGTACATCCTGGA
GTGCCAAAACATCAGCACCCATCTCTAAATGATTAATCTTTGCCATAATTTTATACTGTT
ATTTTGCTTATTCTTAATTCTTGAAAAATAATATATATTGAACTGTTTTTTGTTTTGAAT
AGGGGTGTAACCAGTCTTATCGCAAATCTTAGGAAAGATGCGATAAACCTATATGAAATT
TTAAAAAGAGAAAAGAATAAGCACTAACAGAGCAGATGTCGCAGGCAAATGACATAATAC
TTGCAGGCGACATCAAAGTGGATTGGGGCAGTTTCCTGTCGGAAAGGCTCTATACCACCT
TCTATAGCTGATAAAAGGGATGATAAATAACGGATTCTATTTGTAAGCAATCTACTGGCA
GTCTGACTGTTGTGCATGTTGCCACTTGGCAATAAACGCTGCGGACGGCTGCTACAGATG
CGGTAAGCAAGCTGTGAGGCGTTTTCAAGCTGTGCCTCAGGCTGGCTCTTGTCATACTCA
ACCTTCGCCAAACCATCTTTCTTATGGCTTGCATCTTCGGTATAAGAATCCTCGGGAGTA
AAAGAAATAGGGGCAGCAGATACCTCTCCATAGCCTGAGAAGACCATGGATACCAGAAAA
AGGATGTATAGTATCAACTGCCTCATATTAAATATATTATGGTGTCAGGATGAACTCCCG
ACACCAGGGATGATTAATAGCTTCTTGCGATGATGACACGGGCTACAGCTGGCTTGCCGC
TTACCATATCTACACCTGGAGTCTGCTCGTAAGCGAAAGGCACGCAGCGGATGGTAGCCT
GAGTCTCTTCCTTAATCTTAGCCTCGGTCTCGGCTGTACCGTCCCAATGGCAGAGGAAGA
AACCACCGTCCTTCACACGCTTCTTGAACTCCTCGTAGTTGTCGCACTCATAAACGTGAG
CATCACGGTAAGCACGAGCCTTCTCGAAGATATTCTTCTGGATGTCTTCCAGCATATTCT
TTACGCGCTCAACGATACCGTCGAAGCTTACGTTCTCCTTCTCCAAGGTATCACGGCGCA
TAATCTCGATGGTGTTGTTCTCCAAGTCACGGCCACCCATAGCCAGACGAACAGGAACAC
CCTTCAACTCATAGTCAGCGAACTTGAAGCCAGGACGCTTGGCAGGGTTGTCATCATACT
TCACGGTGATGCCCAACTCGCGGAGCTGGTCGATGACAGGCTGCAACTTAGCAGTAATCT
GAGCCAACTGCTCATCGCCCTTGTTGATAGGAACGATAACCACCTGGATAGGAGCCAGCT
TTGGAGGCAATACGAGACCGTTATCATCGCTGTGAACCATGATGAGGGCACCCATCAGTC
GGGTAGAAACACCCCATGAAGTAGCCCATACGTACTCAGGCTTGTTCTCCTTGTTCAAGT
AGGTAACATCGAAACTCTTGGCGAAGTTCTGACCCAGGAAGTGAGAAGTACCACTCTGGA
GAGCCTTGCCATCCTGCATCATTGCCTCGATGGTATAAGTGTTGAGAGCACCTGCGAAAC
GCTCAGTCTCACTCTTCACACCCTGCAATACAGGAACACCCATGTAGTTTTCAGCAAACT
CAGCGTAAACCTTGAGCATCTCCTGAGCCTTTGCCTCAGCCTCTTCCTTAGTGGCATGAG
CGGTATGACCCTCCTGCCAGAGGAACTCAGAAGTACGGAGGAACGGACGGGTACGCATCT
CCCAACGCATTACGTTACACCACTGGTTGCAGAGGATAGGGAGATCACGCCATGAATGGA
TCCAGTTCTTATAGGTGTTCCAGATGATGGTCTCAGAAGTAGGACGGATGATGAGCTCCT
CATCGAGCTTTGCGTTAGGATCAACCTCAACCTCTTTGCCATCCTCTGTAGAACGGAGGC
GGTAGTGGGTAACTACGGCACACTCCTTGGCGAAACCTGCCACGTGCTCAGCCTCACGAG
AGAAGAAACTCTTCGGGATGAGGAGAGGGAAGTATGCGTTCTGTACACCTGTCTGCTTAA
ACATCTTGTCGAGCTGTTGCTGCATCTTCTCCCAGATAGCGTAACCGTATGGTTTGATAA
TCATACAACCACGAACTGGTGACAACTCAGCGAGATCAGCCTTTACTACCAAATCATTGT
ACCACTGACTGTAGTTGTCAGCGCGCTTGGTTAAATTCTTGAGTTCTTTAGCCATATTGC
TTTATTCTATTTATTTTGTTTTTtATTTCTTCTGTTATATATATATTAAGGTATAAGCTT
GAGCCTTCATCATCTGCTGACGGCAGTTCATCTGTCTGCTGGTGTCTGAAATCCGACTTT
TAGGGATTTTCCACCCCCAAATAGGTGATTTCCTAGCTCTATTTCG
>contig00003  length=4469   numreads=851
ATAGGAGATTTTAAAATGAAAAAGACtAATTTTGCAGTTGCAGGCCTCTCTTTGTGCTTG
CTCTTCTCTAGTTGTGGAACCAATCAGAAAACTGGTACAGCAGTAGGTGCCGGTTCTGGT
GCAGCTCTGGGTGCTCTCGTAGGTGGATTGCTCAATAATAGCCATCGTGGTACAGGTGCT
CTCGTAGGTGCTGCTATCGGTGCAGCTGTTGGTGGCGGTGCTGGTAACCTCATCGGAAAG
CACATGGATAAGGTAAAGGCTGAGGCTGAACAGGTGAAGAATGCACAGGTTGAGACTGTA
ACAGATGCCAATGGCTTGTCTGCCGTTAAGGTAACATTTGCTTCTGGTATCCTCTTCCCA
ACTAACGGTTCTACTCTCAGCAGCAGCGCAAAGACTGATTTGGCTCAGTTTGCCGGTGTA
TTGAAGAACAATACCGACTGCGAGGTTTCTATCCAGGGTTATACTGATGCTACAGGTAAT
GATGGTATCAACTTGCCATTGAGCCAGAAGCGTGCTGAGGCAGTTTACAACTATCTCGCT
TCTTGCGGTGTTACAAGCCGTCAGGTAAAGAATGTTCAGGGTTTTGGTTCTGCTAACCCT
GTAGTGAATACTACTGCTGCTTGTGCCCAGAACCGTCGTGTAGAGGTTTACATGTATGCT
AGCCAGGCTATGGTTAACGCAGCCAACAACGGTACATTGAAGTAATAACTTTCATGCTCC
CGGAAGGGAAAAACTAAATAGATGATTTTGAAGAAAATCAAGAATATAGTAAAATGGGTG
GTGGTGCTGTTTTTCAGTACCACCATTCTTGCTGTAGTGGCATATAGGTTCATTCCTGTG
TATGTCACTCCTCTGATGTTTATCCGATGCTTCCAGCAAGTAGCTGATGGAGAGAGTATT
ACCCTGCATCATCATTGGATTTCGATGGATAAGATCTCGCCTCATATGCCAGTGGCGGTA
ATGGCGAGCGAAGATGCGAGATTCCTGAAGCATCACGGTTTCGACTTCAATGCCATCGAG
AGTGCGGCGAAGAATAATGCACGTGGCGGAAAGGTGCATGGAGCCAGTACCATCAGTCAG
CAGACTGCTAAGAATGTCTTCCTGTGGCCTGGCCGTTCATGGACCCGCAAGGGATTTGAA
GTCTACTTTACCTTCCTCATCGAAATGATGTGGAGCAAGCAGCGCATCATGGAGGTTTAT
CTCAACAGCATTGAGATGGGACCGGGTATCTATGGTGTGGATGCGGTTGCTGAATATCAT
TTCGACAAGAAAGCGAAAGATCTGTTTCGTGGCGAGTGTGCGCTGATAGCAGCTACACTT
CCTAATCCGCGCAAATTCAGTTCGCTGCATCCTAGCGCTTATATGAAGAAGCGCCAGCGA
CAGATAGAACATCAGATGAGATTTATCCCTACCTTCCCTCGTGAGGGTGAAGATTTCGAC
CCGGGCACGGCTGTGGGAGGATATAGGGGGAAGTGAAGAATGAAGAGTGAAAAATCTGGT
AAATATTGATTAATGGATTTACTGAACGACTTGAACGAAGCGCAGCGTGCTGCGGTAGAA
TATATTGACGGACCTTCGCTGGTGATAGCCGGTGCAGGTTCGGGTAAAACGCGTGTGCTT
ACTTATAAGATAGCTTATCTCCTGAGCCAGGGCATGAAACCCTGGAGCATCATGGCGCTC
ACCTTTACCAACAAGGCGGCAAGAGAGATGAAGGAACGTATCGGAAAACTGGTGGGAAAT
GACCTCGCCCAGCATCTCTATATGGGTACCTTCCACAGCATCTTCTCCCGAATCCTGAGA
GCGGAGGCTGAGCATATCGGCTTCAACAACAACTTTACCATTTATGACGAAAGTGACTCG
CGCTCGCTGATCAAGGCGATAGTGAAGGAGATGGGGCTGGATGATAAGAAGTATAAGCCT
GCTGCCGTTCATGCCAAGATTTCGATGGCGAAGAACAACCTGATGAGTGCTGCGGCTTAT
GAGAGCGATGCGGCTATCTTCGAGCAGAACAAGCGTGCGCAGATGCCTGAGGTTGGTAAG
ATTTTCGTGGCTTACGTGCAGCGCTGCAAGCAGGCCAATGCCATGGATTTCGATGATTTG
CTGACACTTACCTATCAGCTCTTCAGGGAACATGAGGATATTCGCCACAAATATGCCGCC
CGCTTCGATTATGTCCTGGTGGATGAGTATCAGGATACCAATCACGTTCAGATGTCTATC
GTCATGCAACTCTGTCAGGAGAAGCAGCGTGTTTGTGCCGTGGGTGATGACTCGCAGAGT
ATCTATAGTTTCCGTGGTGCCAATATCGATAATATTCTCAACTATCAGCGCCAGTTTCAG
GGCACGCGTCTCTTCAAACTGGAACAGAACTACCGCTCTACCCAGACCATCGTTGAGGCG
GCTAACAGTCTGATCAAGCATAACCGCAACCAGATTCCTAAGGATGTGTTCAGCGAGAAT
GCGAAGGGTGAGAAGATTCAGTATAAGCCTGCTTACAGCGACAAGGAAGAGGCGGCGATT
GTGGCGAAGGACGTGAAGCGTATCCGGCGCGAGGATGGCTGCCAGTATAGTGATTTTGCC
ATTCTCTATCGTACCAATGCCCAGAGTCGTAGCTTCGAGGAGGAGTTCAGAAAGCAGGGT
ATTCCTTATCGCATTTATGGCGGACTGAGTTTCTACCAGCGCAAGGAAATTAAGGATATT
ATTGCATATTTCCGTCTGGTGGCGAATCCGGATGATGAAGAGGCTATCAAGCGTATTATC
AACTATCCGGCTCGTGGAATCGGTGCTACTACGGTGCTGAAGATTGCTGACTGTGCCCAT
CAGAACCAGGTGAGTTTCTGGGAGGTAATCGGTGCCCCTGAGCGGTATGGACTGGCGGTT
ACCAAGGGTACGATGAACAAGCTGGAAACTTTCAGATTGCTAATTTCTTCGTTTATCGAA
CGGGCTCAAACTACGGATGTCTATGAATTGGGTGATGCCATTATCAAGGAGAGTGGCATC
AGTCAGGATATCATGTCGGGCAAGGATGCCGATGATCTGGCACGTCAGGAGAACCTGGAG
GAATTCTTGAGCGGTATGTCGGCTTTTGTGGAGGAACGCCGTGAAGAGGGTAGGTTTGAT
GAACTCTTCCTGCAGGATTATCTGCAGGATGTGGCTCTGCTTACCGATGCTGACAGCGAT
GGTGATAAGGATGAACCTCGTGTTTCTCTGATGACGGTTCATGCTGCCAAGGGTCTGGAG
TTTCCTACGGTATTCGTGGTTGGTTTGGAAGAGAATATCTTCCCAAGTCCGCTTTCTGCT
GCTTCGCTCAGAGAACTGGAGGAGGAACGAAGATTGCTTTACGTTGCCATTACTCGAGCT
GAGAAACATTGTATCCTGACGAACGCCAAGAACCGCTGGCGATATGGCAAGATGGAGTTT
GATAATCCGAGTCGGTTTATCGATGAGATTGACGGCAAGTTGATTGATAGCCAGGATGAG
GCTGGTGGAAGCTTGTTTGGCTCCAGAGCTGATTCGATGTCTGACCAGCCGGAGTGGGCG
AGAGCGCAACGTTCTCGCAGACCGTGGGAGGATGCTGAGCAGCCTAGATACAGTAGCAGG
TATCAGAATTCCAAACCGGTAGCATCGCAGTTTGTAGCAGATCCTAAGCCTTCTCTCTTT
GATGATGAACCGGAGACTTCACATACTTCCGGACGCTCGTCTGTTTCCGGACGCTCATCT
CTCTCTGAAGGTAATTTCAAGTCTGTTAGAGCGCTGAATGCAGCTAAACGTTACATGGAG
ACGCATTCTTCTCATCCTGCTTCTCGCAGTACAGGATCTTCTGCAGCATCAGTTTCTTCT
TCTGCAGCTTCATCTGCTGGCAGTTCTTCTTGTGGTTTGCAGGAGGGAATGAAGATTGAA
CATCAGCGTTTTGGACGGGGAACGGTGTTGAAGATTGAAGGTACTGGTGAGAATACGAAG
GCTACGGTTGAGTTCGTTCATTCTGGCACCAAACAGCTTCTGCTGAAATATGCCAAGTTT
ACGGTAGTAGATTAAGTTCTGTAGTCTGATGTTTATATTTAAAGGTTTATCCTGTTTTGA
AGTTCTCTCTTACAGGTAGAATCTTATAATATAGATAAAGAGTTATAAAAATAGATTGGG
CAAGGTCATCTCTGGTCTTGCCCTTTTTGTTTCTATATACTATAAATTGAAAAAGCGTCC
CCGCAGTAGCCTCACGGTTACTACGGGGACTTATATTACTAACATCTAACTTTAGCATTT
TtGTTtAAACTTAAAAaCGAATTCTTTATGAGAGTAATTTCTCCATTATCTATAAACATA
AACCAAGTATCTCATATATTGCAAGTAACTTGTATCCTGCAAATATCTTGTATCCTTAAA
TGCAAGTTCTTAGAAAAGTTAAACCCATAAATCAGTATCTCTACTAATATCTTGATTATT
TTtATTTtATTGCTTTTtGtCTGTTTAAT
>contig00004  length=2611   numreads=526
GcGTTTTTtAaGGATTAACTGGCAAAGTTAAAAGGGTGTATCATAAACATTCAAATGCTT
TATGATACACCCTCTTTCTCAGGATTCTGAATATTTTTCGTGTTTATAACGCTTCGTCTT
CAGGACGTGGCATCTGTGTCTGGGGCTTCTGTTTCTTGCCTGACTTCATGAATAGTTTCT
TCTTCTTGAGCCATGCAGCCTTGCGTATTTCGTATTCTTCGCGATGACGCTCCAAAAAAT
TATCTGCCATGTTTCGTTtCCTTTTTTACTTTGCGTTATGAATGCTTATTCTTTTTCTTT
AAACTTACTGTAAATCACCTTTATCTGTATAGGACTTGTCTCCTTGCCGTTGCTGTCGGT
GGTTATTACACCTCTTTTCAGTCGGGTAGAAGCGAGTGACATATCGTGATTAATCTTGGA
GATGACGGTAGTATGTCCCTGTGCGGTTGTGATGATGTTTACAGGAACCAGTACTACTTT
ATTCCAGTTTTCTCCCTTGCCCTTGTTCTTATACATGGCAGAAACCAGGTTGGCGATATT
CTGGAATGTATAGGCATTCTTATAAGTACCTGTACTGCTGTAGCTTGTGGTATAAGAAGT
ACGGCTATCTGCCAACTTGCTCTTTTCGAAGAACGACTGCAAACTGTCTTTCTGAACCAT
CAGGATGGTGCTTGGTGTAGCAAAGTTGTATGGGTTGTCTTCGTTGTCATTGTTGAGTCG
TGGGAAAGAGATGGTAGCTGTGTTGAGCGTATCCTTCTCATGTCCCTTCATGATATCTTC
GATAGGGAGGGTAACCTCGGTGAAGATACCTGCTGGCGACTTGAGGTAAGTACAGTTCTG
CTGACTTGCCAACTCCTCCAAGTTCGTGGTATCGTTCTCAATCTTGTTGAGCTGCAATAC
CTCTTCTGTACCATCGAAACGGTTGTATCCGATGCCTACAGCTATACTGTCTGTAACGCC
GTCCTTTGCCTTGATGGTCTTGTGGCGGGTCCAGTAGAAGATAAGCTCTGTATTCCAGAT
CTTAGCCATGTTACCCGTACCACCTACATTCTTGATGTAGAAGCCAGGGCAGACGTTGTG
CAGGAACTTGTAGTTGGTCTTGAAGTACTCAGGATGTTCTGCGTATGTTTGCATGATGTA
AGAACCATAGTTCTTATAAGTCTTACCATCTTTCGTGTACTTCTTATTCAAGTAAATCTT
GAAGTTCTTTACATCTGAAGTATTGCTCAAGTTGTAATTACTGCTCCAATGCGGGTTGTT
TTCGCTTACCCAGCCGTTCTTGAAGGCATCATAATTAGAGTAATACTCCTCTTCCTCTGT
CATCGGCTTGGTCATCTCATAGGCTGTCACCTTCATAGGGGCGAGGGTATCACCGTAGCT
GGCGTTGTAAGAAACCAGGAGGTAGCATGAGTCGGCTTCGATAGAACCATTGTTTGCCTG
CTTGATGTAATCGAGTGTATCTACAGAGAAAGTAGGCAATACGCTCAACTGGGTCATGTA
GTCACCCTTTACATAGTTGCCGGTTTCCGGGTCTTTCATCTTACCGATGAGACCGCTGTT
GTTGCGGCTCAATACGGCACCTGAAACCATAGACTTTGTAGCTACAGGAAATACTGCGCT
AGTGATGTTGATGTTGTCAATATCGTTAGTGATGCTACCACCGATTCCCTCGGTGGTGTC
ATCACATGCAGCGAAAGTAAGCGCTGCTATTACTAATACTGTTAAGAGTCTTAAAATTTT
CATTATCCTTGTATGTATGTGTCTCTGTTGTCGGAATTTTATTCTGCGTCAGGACAAACC
TTGTTGATGAAGTCTGCGTATGGCTCCTGGATATCTTCTCCCGGATAAGCCAGTACAGGC
TTGTTCTTCTCCTTCGCATAATCAAAGAGAATCTGGTTAGCTTCTTCTTCACCTTCTACC
ACACCGTCGCTATAGTCGATGGCGAGTTTGCCGAGCTCAATGAAGTTGAAGTCGTCCTGA
TAACTGTCAAGCAGTTCTGACTTGGCATCGCGGAAGGCAACGCAACGTTTGAAGTTGGTA
CCCAGTTCACCCTTGAGTTCGTTGGTATAGAGAGCGGTAATCACCTTTGATTCTGCAAAT
GAAGGCTCTTCGCTGTAGGCTGTCTTTACATAGAATGGTACTACTGCGCTAGCCCAACCC
TGGCAGACGATCACATCAGGCTGCCAGCGGAGCTTCTTGACGGTTTCCAATACGCCACGT
GCAAAGAAGATAGCTCTTTCTCCGTTGTCGGCATATTCCTTTCCGTTTTCATCGGTGCCC
ATCTGGCGGCTCTTGAAATAGTCGTCATTATCGATGAAATAAATCTGCTGTCGTGTTGTT
GGTATAGATGCAACCTTGATGATCAGCGGATGGTCTGTATCATCTATGATAAGGTTCATA
CCAGACAGGCGAATGACCTCGTGCAATTGTCCGCGACGCTCGTTGATGGTGCCCCACTTA
GGCATGAAGGTGCGGATCTCAAAACCTGCTTCCTGCATCTTCTGAGGCAGTTCGCGTCCC
ATGATTGACATGTGAGACTCGGCTACGTATGGGTCGATCTCCTGATTGATAAATAATACT
TTTTTtGCcATAAAATTTAAATTTtATTcTt
>contig00005  length=8674   numreads=1652
GAAAacAGATTATGACGATGAAAGTATTCAATAAGATTGTTGACCTCCAGAACGAACTCT
TCATGTGTCGTAAGGAGGGAAAGGAAATCGGCCTTGTGCCAACTATGGGTGCGCTGCATG
AGGGTCACGCCTCTCTTGTTAAGCGCAGTGTAAAGGAAAATGGCGTGACTGTAGTTTCTG
TGTTCCTGAATCCTACACAGTTTAATGATCAGGGTGACTTGGATCGCTATCCTCGTACCC
TCGATGCTGACTGCAAGCTCTTGGAGGCTTGTGGTGCTGACTATGTGTTTGCACCATCGG
TGAAGGAGATGTATCCTACACCAGATACACGCCACTTTGAGTTTCCACCTGTTTCTACCG
TGATGGAGGGTGCCAAGCGCCCGGGTCATTTCAATGGTGTATGTCAGGTAGTGAGCCGTC
TTTTCTATATCGTTCGACCAACTCGTGCTTATTTCGGTGAGAAGGATTGGCAGCAGATTG
CTGTCATCAAGCAGCTCGTGAAGTACATCAACAGCGATGTGCAGATTGTGGAGTGTCCTA
TTGTCCGTGATGAGGATGGTTTGGCTAAGAGCAGCCGTAATACTTTGCTGGCTCCTGATG
AGCGTGCCATTGCGCCAAACATCTATAAGGCCCTGAAGGAGAGTGTGGAGTATGCCAAGA
CTCATACCGTACAGGAAACTCACGATAAGGTGGTTGCCGACATCAATGCTGTAGAGGGTC
TGGAGGTAGAGTATTTCCAGATTGTGGATGGCGACAGCCTGCAGGATGTTTCTTCATGGG
AGGATAGTGCATACGTGGTAGGTTGCATCACCGTTTATTGCGGTAAGACTCCTATCCGTC
TCATCGACCATATCAAGTATAAGGGATAATTCCTCGATAGATTTCTTTATTAAGTTTAAT
CCGTAACAGATCAAGTAATAACAGAACAATGCAGATAGAAGTATTGAAGAGTAAGCTCCA
TTGTGTGACCGTAACTGAGGCTAACCTGAATTATATGGGTAGCATCACCATCGATGAGGA
CTTGATGGACGCTGCTAATCTGATAGCAGGCGAGAAGGTTCAGATTGTAGACAACAACAA
TGGTGAGCGCTTGGAGACCTATATTATCAAGGGTGAGCGTGGCAGCGGTTGTATCTGCCT
GAACGGTGCTGCAGCCCGCAAGGTGCAGGTGGGCGATACCGTCATCATCATCGCTTATGC
CCTGATGGACTTAGAGGAGGCTAAGACCTTCAAGCCAACCGTAGTATTCCCAAAAGAGGG
AAACAGGGTTTAATATTCAATGGAAACAAAaGAAAGGGTGTGTCATGGACTTATGGCACA
CCCTTTCTTTTGTTATGGTGAGGACGAATCACATCGCTCTTGTTCACCACGTTGTCGCCA
TCCTTGGCGCTGATAGGGATAAATAAGGTGTAATTACTATATAATTTAAGGTGTAATTGC
GATGGGTTAAGGATAGATCTCGATATGGCTGCTGCCGGAGTTGCCATTCTTGATAATCCT
TATCTGGGTGGTGATGCGCTCGCTCATCGTGTCGGTATGACTGATGACGCCCACCTTCTT
GCCTTGCGAACTTTGCAGCATGGCGAGGGAGTCGATGACGGTGGCTAGGGTATCAGGGTC
GAGGGTTCCGAAGCCTTCGTCGATGAACAGGTTCTCGAAGGAGATGTTGCGGGAGGATAA
CGCCGACAGACCCAGGGCGAGACCGAGACTCACGATGAAGGTTTCGCCACCAGATAGGGA
GGTGGTGTCTCGGATATCGTCGGCACGGTCGTGGTCGATGACTCGGATGCCCAGCGAATG
CTTTACCTGCTGCAGTTCGTAACGGCTGTTGAACTTTCTGATTTCCTGGTTGGCGTGCGC
TATCAGGAAACTGAGCGTATAGCATTGGGCTATCTTGCGCAGCGTCTTGCCGTCTGCTCC
GATGGCATCCGTAATGGCTGTCCAGTCGTCCTTTTCCTGTGTTACGAGATTCAGAGCCTC
AGCCTTGTCACCCAACTGCTTCACGGCTTCCTGATGGTTCTGCATCCTGGCGTTGGCAGC
AATCAATTCGTTGCGCTGGCTTCTTTCCTGATACTCCTGCTGAATGGCTAGGAGAGCATC
ACGGGTTTGGGCAGGCTGATGTTCCAAGTGCTGCTGATGCGCCTTTTCTGCACTCTGGTA
AAGGGCGGTGGTTGAAGCCACGGCTTTCTCCTTTTCGTCCTTTTCCCGTCGGATAGCGTT
CCAGTCTTCGACAGAGTGAAGCATCTCTCGGATGATATTTCGGTCGATAAGGCTTGGCTC
GATACTTCTTTCCTCGATGCCTTCCTCTTCGGAGTCTTTTCCTTCGATGCTCTTTTCTTC
AAGCTGCTTGTTATATTCCTCAATCCAAAAGTCGAGTTCCTTTTCCTTCGTTTGCAGATT
CTCTTTCATCGTTTTGTTCTGAGACAGCATGGTTTGATGCGAACCTTTACTGTTGGCGAG
TTCAGTCTTCAGTTTGTTGATATTCTCGTTCTGGTTGTCTGCTGCTTTCGTAGCCTCATC
CTTTGCTGCTGTCAGTCTTTGTTCAGCCGCATCTGGTTCTTCTCCATTCAGAATCTGCTT
ATATTTCTCCTGCCATTCCTCCATTTCCTTCCTGGCGCTATTCCATGCTTGAGTAGCTTT
CTCATAAGCTTCCTCCTTACTCTTTTGTTGTGAAGTAAGGTTGCTAGTAAGTGCTTTCTG
CTCAGCTAGTTTTGTGCTACAGGTTGAAGTACTTTCTTGAGCTTCATTCAGTATCGTTGA
AGCCTTGATTTCATACGCAGCTTCATCCTTTACAGCCTTATCCTTGAGTTGGGTCAGCCG
TTCTATCTCTTTCTGAATCTTGTTAAAGAGGCTCAGTTTGCTGCTCGCATCTTTCGCCTT
GTTTTCATAGATAGGCAAGAGCAATTTTAGTTCTGCCTCAGCCTTTGGAATCTTTGGATA
CAGGGCGATGAGCGCCTTCCAATCCTCTTCGTAAGTTGCGATTTCACCCGACAGTTTCTC
CTGCTGTTTCTGGAGCGTCTGTACTTCGCCGTCGTTCAGTTTTCTTTCGCCGGAAAGATC
CTTCTCCTGTTTCTGCTGCAGTTTCAGCAGATCTTCCTTGACTTTCAGAAGTTGCGAGAG
TTCTGTGGTGGCTTCCTCAAACTGTCTGTTGTCGGTATGATAAGGATGGGTCGTGCTGCC
GCAAAGCGGACAAGGCTTGCCTTCGGTCAGATTGGCACGATGAATCTCCCATTTCTCACT
CACCATGAGGGTATAGGCATTTCTCAGCGTCAGGGTCTCTTGGGTCAGAGCCTCGATGGT
CAACTTGCCCAGCGCTTCATCTATCTCTGCGTTTCTCATGCCCAAGACCAGGATGCGCTC
TTCATTCTTCTGCTTTTCTGTTGTGGCAGTATCGAGATGAGCCACAACCTTGATGGCTTG
CTGGACATCCTGCAGTTTCCTGTCGGCTACAGTCTTGCTGTTCTGCAGTTCCTCTATGTT
CTGTCCGGCAGTCTTATTTCTTTCCGTCTCCCAAGCCTGTTCTGCGGCTTGCGTCGCTTC
GTGCAGAACCTGTTTCTGCTTGGCAATCTCTTCCTGTGTCGCTTTGAGGGCAAGGTTCGC
TTTCTCCGTTTCTGCTTCCCATTTTTGGATGTTTCGGGCGTTTTCCTCCACGTCTTTCTG
GGCTGTTAGATTCTCTTTCTGCGCCAACTCCAATGCCTCTTTCTTTTCTTTCAGAGTCGG
CATAGCCGCTTCCATTTTTGTTTTCAGCGCCCTTGCTTCAGCGATGACCGGCAGCGCCTT
TTCCAGCTGTTCCTGTGCCTTGCTTACTGCTTCCTTCAGACTGGTGAGAGTTTTCTCGCT
TTCGCTGATGGCAGACTCTTGACTTTTTATGTTTGCTTCCGCTTTCAGAATGTTTTCTTC
CTGCTCGTGGATGCTTTGCGTCTGTCGCTCTACTTCCTGCAGCAGGTTGACGGCTGGCTG
TACTTCATCGTGCAGCTGCAGACGGAGAATCTGGGCTTGCATCGCTTTAAAGGCATCTGC
TGCTTGCTCCATATCAGTCTGGTAGATAGTGATTTGCTTGTTTTGCTTATCGTTTTCCTC
AAACCATTGCAGGTCTTTCGAAATGGCTTGCAACTGGCTGTCGAGTTCCTTCTCAGCCTT
TTCCAAGCGGTCGATTTCCTCCTTCTGTTGGACGAGTTCTTCATCGTTCAGCAGGTTCTG
TTTAACGGCTTCCACCGATGCTGCCATCTGGTTGTAGGCATCCGTCGCCTGGTCTTTCGC
CTTCTTGATTTCAGTAGCGATGTTCGTATAAGTTTCCTCGCATCCGATGAGTTTTTCCAG
GAGTTCGTACCGTTCGTTTTCCTTTGCTGTCAGGAAGTTGGCAAACGAGCCTTGGGCGAT
GAGTACGGTACGGAGAAACTGGTCGTAGTCGAGTCCGATGATGTTCGGCAGCTCGTTCCA
GTCGGCAGTTTCCTCTGTTATCTCTTCTCCGTTTCTCGTGATTTTATAGAGCGCAGTCTT
GGCGTTCTCGTAGCGCACTCTCTGGAATCTGACGTGCCATTCTGCGCGGTAGATGCTGCC
GTTGTTGGCAAGGAAGGTGAGTTTGCTGTAGCCTTCCTTCTTGCCACGTGTCAGGATGTT
TCTACTGTCGGTAGGTGCCAGACGGTTGTTTTCGCTGGCATCGGCAGCTCCGAAAATCTC
GATGTTCTGGTTCTTGTCGCCTTTCTTCCTGGGGTAGCGAGGGGCGCGGTTGTAGAGGGC
AAGGCAGATAGCATCGAGTAGGGTAGACTTGCCACTTCCCGTCGGACCTACGATGCTGAA
GATGGTACTCTCGCCTAAGGCACCTTCTTCAAAGTTGATGACCTCGCCTCCCTGTTTGTC
AAGCGAAGCGAGGTTGAGTATTTCGAGTTGTAGGAATTTCATAATGATGATGTCGTTAAT
AAATCGGATAACATTTTCTCCTGTCTTTCGTTCATCGGAACGTTGTGTCTGATGGCGAAG
GCTTCTTTCAGCGTGTCGAGCGGAGGACGGTTGATGATGTCTTCTATGCTGGTGATGTGC
TGGGAACCCTGGATGGTGGAGAGGTCCAGTTGCGGGATGATGCGCTGGATTTTGCAGAGC
ACGGCATCCTTTTCGTTGACGAGTTTCTCCAGTTCCTTGATGTCATCGCTGGTCAGTTTC
TCCTGTTTCACCTTCAGCATCACGTAGTCGAAATAGTCGCTCAGTTCGCCGTCTGTTCTC
TCTGAAAGTTCAGAATTGATGAGCTTCTGCCATTTCTTGAAGGTCAGTTCTTCCTCATCT
TCGGGCAGGATGCGGAGGGCGTGCTGAGGCTTGTATTCCAGGAAATCTACTTTCCATTCC
TTGCTCTTGCCGGTTTCCTTTCCTTCCTCCTCTTCTCCGTGTTCTATGGTGATGAGGTCG
ATGCCGTGGGTGTAGTCTTTCTCGGCAAACGACATCGGGAGGATACTTCCCGTATATCTT
GCCCAGTCGGTGTTCCAGATATGTTGCCGCTTGTGGATGTGTCCGCAAGTCATATAGTCG
GGATGGTCGTTCCATCCTTCCAGGTCCACTTCCTCCTGTCCGCCGATGATGATTTTCTCG
CTCGCATCCTTTTTGGCGATATCCGAACCCTTGGCGTACATGTGTGCCATCATGATGCAC
TTCCTGCCCGGGTATTTCTTTCGAGCCTCAGCCGTCAGTTCTCTCAGAAAGTCGTTGACT
CCCTGCGAGTAACTGGCGTTCTGCACCACATCGCTTCTTAGGAAAGGTACGGCGAGGATG
ATGACTTCTTCTCCTGCCTCGTTGGTTATGGGGATGATGAGGTCATCGAAGGAATAGATC
CAATGTCCGCCGGTTTTATCATCGTCCTCGCTTTCTCCCTGCTTCCAGATTTTCCTTACG
TTTCCTCTTATTTCCACATGGTATCGGGTGAGCAGCGGACGGGGAGCCTCCAGTCGGCTG
GCGGAATCGTGGTTGCCGGCGGTAATGATGACCTGCATGTTCGGGCACAGTTGGGTAGCA
TCGGCAAGAAACTCGTAATAAACGGTCTGTGCCGCTGCCGATGGATTTCCGTTATCAAAG
ATGTCTCCTGCTATGAGGAGAGCATCGGGTTTTTGTCCAGCTATCTGTTCCAGGAGCCAT
TTCAGAAAATGCTTGTGTTCCGGCAGACGGTCGTTGCCGTGAAACAGGTTGCCCAGATGC
CAGTCGCTGGTTGCTAATATCTTCATACTCATAAGAATGTCTAATCTTAGTCTTTTTCTT
TGTCTTTGGTTTGCAATCCTTTGACCTTTGGTTTGCAATCTGACTACAAAGTTAACACAA
TTATTTGGGATACGCAAAGAAATAAGCTCAAAAAACGAAGAATTATGGCCGGAATAGTAA
AGATATTCAGGAAAAGTCTTGTTTTATATCTGATAAAGTTGTATCTTTGCAAGGGAGAAA
TCTTCGTTCACCGACGTTGAACCGCCATTCACCGACGTTGAACCGCCGTTCATCGTCGCT
GAACGGACATTCAGCGTCGGTGAACGGAGATTTCTCCTAGGATTAAATACTTTTCTTCCT
AGGTTTGTGGTCTTTTCTTCTTAGGTATGATCATAAATACTGTAGGATGCAAAGGCTGCT
GCAATAAGGAGTGATAACAATCTTAATAAGAAAGGAAACTGATATGGCTAAGTACAAGTT
GCAAGAGTTGAATGATTTGCGTGATGAAGGCAAGCGCAGAGTTTATCCCAAGATGGTGAC
CAACCGTACACTATCCCGAAAAGAGTTCGTCAAGATGATGCAGAACTACCATCGCGGTAT
TTCGGAAAGTACCACGGAGGCTGTATTGACCGATGTGGTTGATATGCTGACAGACATGCT
CTCCATGGGGTACAACGTGAATCTGGAAGGTTTCGGCACCTTCTCCCTCTCCCTCGCTTT
CGAGGATGAGAAGCCTAGGGAAATTCTGAATCCAGATGATAAGATGACGTACCGCAAGGT
GGGAGTGAAAGACATCAACTTCAAGGCGTCCCCAGAGTTTATCAAGGATGTGAAGCGTGA
AACCGACCGTGACCTGGAGCGTGATATGGGTGGCGTAAAGGTTATCCGTAAGCAGCTGTA
TTCCAGGGAAGAGCGCATCGCTCGTGCCCTGGAGGTGATAGAGAAGAACGGAGTCCTCAC
CCTAGGCGGTTATGCCTCCATCAACAACCTGAGCCGTACTGCTGCCTCTATGGAACTGAA
GGAGCTGACAAATGACAAGACTTCACCGATAGATTCACTAGGCCGCGGCAGCCATAAGGT
TTGGGTGAAGAGAAAAGAATAAATGCAACGATAGTATTAAAATAGATGTTTAATTTAAAG
TCCAAATAATTATGAAGCAGATTACTATAGATTTTAAGAACGCTTTTGATTGTTCCAAGA
AGGAAAAGTCGAAGGTTTGTCGCTCTGGCTATGTACGTTTGGTTCGTTTTATGGATGATA
AGAAGCATACTAGACCACAAGTGTATGAGGGCGATTTGTTGGAGGCTATTATGGATGTAA
AGAGGGGGAATGTCAAGAACTTCGATACATTGGAGGATATGATGAACTATCTGGAAGCTT
AGACATGAGTATAAAATGCCTGGTTAAGAAGTAAATCATTGGACTTTTGCATGTGGTTCA
AGCACGGGCTGAAGGCCCAAAAGCTCCTAGCCCAGGGCAACACCCTGGGTATTAGGGCGT
TGTCCCCCcccTGCGCCCTGTAAGGGCAAAAGCCTTGAATATATGCTGCTTTATAACCAA
TTCTTTTTCGTACTTTTGCAGTTGTATGGAAGTTTAGATACTCAGAGATATGTAGTTTTA
CCATATGAGAGAAATAGTGGCAATATGACTCTTATTAAAGAGAATGACTTATCTGAAAAG
TATCCTATGACTTATAGTTATTTAAAAAAaTGTGAAACGATTCTTAGAAGAAGAGAAAAA
GGTCGTTTTGATATTGATAATGAATGGTTTCAATTAAGTAGAAAACAGGGGTTAGCTTAT
GCGACTTCACCAAAACTTATCGCTCCAGATATTTCTATGGGGgggTAACTTTTCCTTTGA
TGAACAAGGTGTGTTTTATCAAACTGCTACTCTTTATGGTTACGTTAAAAAGGACGATGT
ACTGGTGTCATACAAGGTCTTAATGGCTGTTTTAAATTCTCGTTTATGTTGGTGGTTTAT
GCAAAATACTGGAACAGTTATGTCTGGTGGATTCTATCGCTATAAACCTGCTTATATAAA
ACCATTTCCGATTCCTTCTGATATGGTGTTAAGTAAAAGTAGTTTAGAAATAGAGAATTT
GGTAAAGGCAATAGAACAAAAAAaCGAAAATGACACTTCTGCTTTGGAGAATCAAATCGA
CTTCCTCGTCTATCACCTCTATGGCTTGACCTATGATGAAGTTTTGATTGTTGACCCGGA
GACTCCAATCTCTCGTGAGGAGTATGAGGCATATAAAGAGGAATAAAGACGGAATTTGGA
AGTGAGATTGGTTTATTACGAGATTGATATTCTATATTTAGTTCTAGCGCCCCCGTGAAA
CGCGGGGTCGCTAGAATCCTATTCCGAGTGTCAGAGGTGGGGAACATATTATAGGTGGAA
CTCTTTTTAAAGCTTTTGCCCTTGCAGGGCGCAATGCTGATTGCTAGCATACCCAGGGCG
TTGCCCTGGGCTAAGAGCTTTTGGGCTTTCAGCC
>contig00006  length=7444   numreads=1327
ACTCTCTTTCAGCCCGTTCTTGAACCATCTGCAAAAAATCAGAAAGAATCTTTATCCTCG
AAGTGCATTATATGTTAAATTCCATTCTTTGTCAAGAACAGTGATTTCAGCTTCTTCTTG
CAGTTCTTTCTAAAATCTTCTATACTGATAGAACGCTTCCAATCTTCTAGCCACGGGTAT
TGTGCTGTTAGTTCTTTTTCAAAGTCATCTGCATCAATATATTGCCCATTCTCATACTCT
TCCTCAATAGCTTCAATTCTAGCCACGGCTTCTTCTTCATTGGCCGGATGCCAGCCAATT
GGAATCGGCTGCTCTTCTTGTAATGTATATCTTTTCTCCTTCATAAGCTCTTTCCTTTAT
AGTTTTCTTTTGAATTGTCTAATCAGATATCTAGGGCTTCTTCTCATATCCCATAAATCT
ACGAAAATGACGAGGTCGTTGGCTTCATCGTAGCGATAGATAATCTTCCAATTCTCCTTG
ATAATCGCACTATGGTAAGGGCGGTGGAATCGCTTAAGCATTGGCTCTCTGGGTGAAGAA
AGAGGATGAAGCATCAGGCGATGCTTGATGTCATCAAGCTCTTTATTAAACCGTTTTACT
GAAGTAGCTCCAAATTCGGCTAGTGTGTAAACCACCATATCTCGAAGTTCCTTCTTGAAA
GGGTCTAGTAATTTTATATGAGCCATAATCCTTCAGATTTAAGTTCTGCTATAAAATCAT
CAAAATCTGTAGCCTTGCCTGTCCTTTCATACTCCGCCTCAATAGCTTCTATCCTAGCCA
CGGCTTCTTCTTCATTAGCCGGATGCCAGCCAACAGGAATCTTGTTCCAGTCAATATCTT
CTTCTGCACATTCATCCTCGGGAAGTGCTATGGCGGCATTTCCGTGATAGGCTGGTGCAG
GCTCTGCTGCGAAAGCTGCATCTTTTTGCTCTTCTGGCAATGTATATCTTTTCTCTTTCA
TAAACTTGCGTATTTTATCTGCTGCAAATTTACGATTATTATCTGAATCATGCAAGAAAA
ATGGGAGAAATGTTTTATAAAGTATCTTATAATCAAGGTTTTTGTTCTTTGTTGGGCTTT
GGGTCGGTTCTGAAAAAAAaGTCACAATACCTAGCTGAAGAGCTGGGTATTGTGACTTTG
CTTTTTGTTATATGTGTTTATTCGAAAATAATCACTAAATCTTAGTGGTGTTTCAAATCA
CACGCAGCCTGCTCATAGTCGATGAGATGATCGATGGTAGGGTGGTCGCCGCAGATTTCG
CAGGATGCACGCTTCTTTACCTTGATGGTGCGGAAGTTCATCGTCTTGGCATCGAAGGTG
AGCAATCGGTCGGTGAGCAGTTCGCCCACACCGAGGAAGTACTTCAACGCCTCGGCAGCC
TGGATGGTTCCGAGCATACCAGCGATGGCACCAAGGACTCCTGCCTGGCTACTGGTAGGA
ACAGTGCCTGCTGGAGGTGGCTCCTTGAAGAAACAACGGTAACAAGCCGTGCCTGGAAGA
TGGGTGAAGGTCTGCCCCTGGAATCTCAGGATGCCGCCATGCGAGAATGCCTTGCCCAGT
CGCACACAGGCATCATTGATGAGGAACTTCACCGGGAAGTTGTCGGTGCAATCAATGACG
AAATCCCATGGCTTGATGATTTCCTCGGCATTGTCTGAGGCGAGGAAGGTATGGTAGGTT
GTTACCTCCACATCAGGATTGATGGCAATCATCTTCTCCTTGGCGCTTTCCACCTTAGGG
GTGTTCAAGTCCTTGGTCTGGTGGATGACCTGTCGTTGCAGGTTGCTGAGGTCAACCACA
TCGGCATCCACGATACCGATATGTCCCACGCCAGCCGCAGCGAGGTAGAGGGCAACTGGG
GAACCCAATCCTCCGGCACCAATGATGAGCACCTTGGCATTGAGGAGCTTTTCCTGCCCC
TCGAGGCCTACATCCTGAAGGAGGATGTGGCGGCTGTATCTTTCTATCTGTTCTTCTGTT
AAATCTATCATTTTATAGTACTTTATGtCTTTTTttCTTTaGtAAAAAaTTaCTTTGTAT
AGCAGTTTATGCTCATACGGCAGTATAGAAAAAGGTCGCAAACAATTAACAGCTTGCGAC
CTTTGATATTCTTTATAAGAACCCGAATTATAATCCCGAATCTGGAAGTATAATTCTCTA
ATTCTCAAATTCTTGATTTACTCGATAACCACGAGTGCATCCTCTTCGAGCACAGCCTGA
CCAGGCTTAACGCAGATAGCAGTAACCTTACCATCCTTCTCAGCCTCGATGTTGTTCTGC
ATCTTCATAGCCTCGAGAACGACAACAGTATCACCTGCCTTTACCTCCTGACCAACAGCT
ACCTCGATGCTGGTGATAGTACCAGGGAGAGGAGCCTTTACAGCGTTGGCTGTATTTACG
TTGGCAGCTGGCGTAGCCTCAGCATCATCAGATGCAGCAGCTGGCTGACCAAGCACAACC
TTCTTCTTCTCTGGCTCAGCCTCCTGTTCCATCTCAACCTTGTAAGCTTCGCCATTCACG
TTCACGCTTGCGATGTTACCCTCAACAGCGTCAATCTGAACCTTGTATTCTTTTCCGTCA
ATTGTATATTTAAACTCTTTCATTTCTATTACATTATGGTTTAGCTGTTAAACTCAAGAA
CTTGGCGTTCCACATCGTCTGACGTGGCTTGATAGTGATGATGCCAGGCTCCTTGTCGTG
TACGTTATTGCCCTGATACTCATAGAGTGCCATGGCAATCGCAGCATAAATATTCTTATC
CATTTATTCTAATGTTTAATTATATCATTACATAGGCATACAGCCATGCTTCTTAGCTGG
CAAGCTCTGACGCTTGGTAGCGAGCTGAGCCAAACCACGGCAGATGCGGAAACGGGTGTT
ACGTGGCTCGATGACATCATCGATGTAACCATACTGAGCTGCCTGATATGGATTAGCAAA
CTTGTCAGTATACTCCTGCTCCTTCTCAGCCAGGAATGCCTTTACATCCTCGCCAGCTTC
CTTCTTAGCCTTAGCTTCCTTACCACAGAGAACGGCAACGGCACCGCTGGCACCCATTAC
GGCAATCTCTGAAGATGGCCAAGCGAAGTTCAAGTCGGCACGCAACTGCTTGCAACCCAT
CACGATGTGGCTACCACCATAGCTCTTACGCAATGTGATAGTAATCTTTGGCACGGTAGC
CTCGCCGTAAGCGTAGAGCAACTGTGCACCGTGAAGGATGACAGCGTTGTACTCCTGACC
TGTACCTGGCAAGAATCCTGGTACGTCAACGAGAGAAACGATAGGAATATTGAAGGCATC
GCAGAAACGAACGAAGCGGGCTGCCTTGCGGCTAGCGTTTACATCGAGTACACCTGCGTA
AGCTGCTGGCTGGTTGGCTACGATACCAACGCTCTGACCATTGAAGCGGGCGAAACCAGT
GATGATGTTCTTGGCGAACTTAGGCTGAATTTCGAAGAACTCTCCGTTATCGGTTACAGC
ACCAATCACCTTATACATATCGTATGCCTGGTTAGGATCGTCTGGGATAATCTCGTTCAG
AGTATCGTCCATGCGGTCGATAGGGTCTGTGCACTCTACGCGTGGAGCCTCTTCTGTATT
GTTGCTAGGGATGTAAGAGAGCAGGCTTTTGATCATCTCGATAGCCTCTTCCTCTGTCTT
AGCAGCGAAGTGGGTTACACCGCTCTTGGTTGCGTGAACAGATGCACCACCGAGGTGCTC
TGCATCGATGTCCTCACCAGTTACGGTCTTGACAACCTTAGGACCAGTCAGGAACATATA
AGAAGTCTGCTCCTTCATGATGATGAAGTCGGTCAAACCTGGAGAGTAAACGGCACCACC
GGCGCAAGGGCCCATGATAGCAGAAATCTGTGGGATGACACCAGAAGCGAGGATGTTGCG
CTCGAAAATCTCACCGTAACCAGCGAGGGCGCAGATACCTTCCTGAATACGAGCACCACC
AGAATCGTTCATGCAGATAACAGGTGCACCCATAGTCATAGCCATATCCATTACCTTGCA
GATTTTCTGTGCCATAGTCTCAGAGAGTGAACCACCATTTACGGTGAAGTCCTGAGCATA
TACGTAAACCAGACGGCCGGCTATAGTAGCGCTACCAGCTACAACACCATCACCGAGGTA
CTGCTTCTTCTCCATGCCAAAGTTAGTGCAACGATGCAACTTGAACATATCATACTCTTC
GAAACTGCCGGCATCTACCAACATTTCGATACGCTCACGAGCGGTATATTTGCCACGTGC
ATGCTGCTTCTCGATGGCCTTCTCGCCACCGCCAAGACGAGCCTGTTCGCGCTTAGCGAT
CAGCTCCTTAATCTTTTCTACTTGTTTGCTCATAATTGATTATTATGTATTATTTCTTTA
TTCTTTATAGAATGGTTTCCTGAATCCATGGGATGAGCGGACGAACCGACATCGTATAAT
TCGGGCGCAAAGATACGAAAAAAACCGCAGATAGCGCACTATCTACGGTTAAATATTTAG
AATAATGTGAAAAATCACAATTATTTGGTCCTAAAATTCCAAAAGAATGCGGGCATTGAG
CTGTCTGCCGGTAAGATAATTAGGTACGGCGTATTGCTGACCGGTTATATCTGTCACCCA
GTAATAGCTGTTTACGTTGTCTATGCCGAAGAGGTTGAGGCAATCTACCCCCAGCATCAC
ATTCTTCAGGAAGGTCTTCTTCTCCCGGCGGCTGTTGTCGAGCAGCTGATAGCTCATACC
GATATCTGCACGGCGATAGGCAGTGGCACGGAAACTGTTGGTCTCCAGCTCTCTGTGGGG
TGCTGCAAAAGGAAGACCATCGGCAAAGGCGAGTTTCAAAGACATGCGCCACTTCTTGCT
GCCCGGGAAATAATCGGTGAAGAAGAGGTTTACGGCATAGCGCTGGTCGGTAGGCAAAGG
GATGCTCTTGCCACCCAGTTTCATCTTTGTATCCATGAGCGAAAGACTGAGCCAGGAATC
GGTACCCGGAACAAATTCTCCGTAGAGCTTGAAGTCGAGTCCTGCCGCATGACCGCTGCA
TTCGTTCTGTCCGTAATAAACTACCTTCACGTTACTAACCGAATAAGGAACCAGATTGCC
CAAAGCCTTGTAATAGGCTTCGGCGGAGAATTTATAGCGTTGGTCTCCTAGCTTGAACCT
ATAGTCGTAGCCGGCGATGAAGTGGATGCTTCGCTGGCTCTTGATTTTCTTGTTCAGCGA
TGCGATGGTTATGCCGTTCACCGTAGATGTATCTCTCAATTCCTTGAAGAATGGAGCCTG
ATAATACAGACCTGCCGCAAAACGGAGAGTTGTATTCTCATGGTTGGCTGGTATGATGGC
GAGCGACAGACGAGGACTCACGATGGTTTCTCTGTTGAAATTCCAATGACTCATTCTGAT
ACCATAGTTCAGGGTGTAATGTGTCTGTCTGTTCCCGGTACTGTCGGCTGTTCCTCCCGA
AAAACGGTAGGTGTCCTGGATGTAAGCTTCCATTCGGTTGGCATTCAGTTCGTTGCGAGC
CTTCAGTGAATAAACCATATAGAGGTCTTTGCCATTGTGAGGAATACTGTATCCTGCGGA
ATCGCGCATCTCATATTCTACAGAATTCTCCTCGATATGTTCACGCTTCAGACTTACTGC
GGCCTCCATCTGATGTTTCTTCACCTTGTGTTTGAGCATCAGTTTGGCACTCATCACGCG
GGCTGTGAGATAGTTTCGGGCATGTTCGAAATAGGTACCTACACCCAGGTTTTCTGAAGT
CTCGGTTTCGTCGAGCCAGTATTGTCCCTGAATGTCATATTTCTCCTGTTCCTTGGTATA
GAAAGCACTGCCCAGAAGCGAGAGACTGGTGTTGGCTGTAAACTGGCGGGTAATGCCGAG
TGTACCGAAGTAGGTGAGGAAGCGGTCTTTTTCCTGACCGTCAAAATAAACTCTGAAGCT
CTTTACGTTTTCCATTGTTCCGAACTTCGTTTCTCGGTCTTCCGGTTCGAAGTTGTAGTG
ATTATCAGAGATGTAGCCTATGAAGTCGAGTTTCCAGCGTTTGTTGGGCTGGTAACTCAG
ATAGGTCTGATAGTCCAGATAGTTTGGCTTGTATTCGCCTTTGGTTTCCATCGAACCGAG
CAGGTAAGAGGTGGTTTTGTAGCGCACGCTGTTGAGCCATGAAAGTTTCTGGGTTCCCAG
CCCGATGTATGCGTCAGCACCCAGCAGACTGGCAGCCAGACTGCCTTCAACCACTGGCTT
CTTGCTTTTTGCTTTCAGGGTTTTGTAGGTGATGTCGAGAGCCGAACTCATCTTGTCTCC
GTATTTGGCAGCATATCCTCCGGTTGAGAAACCGATTTTATCTACCATATAAGGGTTGAT
GACGGAGAGGCCTTCCTGCTGTCCGCTGCGAACCAGGAATGGGCGGAATACTTCTACGTT
GTTGATGTATACTGAGTTCTCATCGAAGGCTCCGCCACGTACATTGTATTGCGAAGAGAG
TTCGTTGTGGGTACTCACGCCAGCCTGTTGCTGAACCAGACTTTCCACCCCATTTCCGTT
GGCTGATGGCGTCATCTTCATGTCCTTAGTCTTCAGCTCCTGGATCTGGTCCGACTGTAT
TTTCTCTCCCTTGATATTCACCTCATCGAGGGTGGTGGATGCTTCGCGAAGTACCACCTG
CAGGGTTTGTTTTCCTCGCGGTCTTCTCAGCACTTTTGTTTTTGTCTTGAAACCGATATA
TGAGAATTTGACTACCACGCTGTCTGCAGAATGCAGTTTGAGGCTATAGTCTCCCTTGAG
CGAAGTAACGGCAGTCTTTCCCTGGCTAGCCACCGAAACGATGGCAAACTCCAGTGGCTG
GTTGTTCTCGTCTACCACTTTGCCGTGAAGGGTAAACTCCTGCGCCATCATCTTTATGGT
TGCGATGAGGCATATTGTGAGTATCAATAATCTATTTTTCATACTTTTATTAACGTGAAA
GACTGAAAAATATTGTAGATGGTTGCAAGTTTTGATGAATGTCACTGGTTGTAATGCATT
TGCGTCAGCCAGATTTGGCAGTCATGACGAGACCATAACTACATCAACCTTTATGATTGA
TGCAGCAAAGATACATTCTTTTCTGTTTCATAGCTATGCGATTTGTGACAATTGTGTGGA
TTCGGGAAATAAAGTTGGCAAAAATTATATTTTTATGCCTTATCTTGAAATTCGAAGAAA
TATTTCCGAAGAATAGAAAATTATCTCCGAAGGATAAAATAATATCTCCGATAAATAGGA
AAATATCTCCGAAGGATAAAATGATATCTCCGAAAGAGAATTGTCTCCTGATTATATATC
CCGGCATAGATTGCTGCAGATGATTTTCTGTTGCATGCAGAACAGAATTTTGGATGTGAT
TTTTGGGAGGTGAAGGTGAAGGGTGTATtTTtAATCTTTATATTATACCTTAATTCCGCA
ACAC
>contig00007  length=1955   numreads=361
TTATATTCTTTATTTTAGGGTTTTTCCGATTTTtGACCCTAGGGTCTTTTTttCGgTTTT
TACCCtAAtCCTtCACGCGTATATATAAAAAAGAGTTTTCAAACCTTCACCCTTCACCTT
CTTGGCGATtCTTTTGATGATCAGAGAGTTACGGGTGAAGGGTGGTGAAGGCACTTCTTT
GCTTTCTTTAAACACTTTTTTGCATTTGGGCATTCTAAGGAGAGTTTGGTTGGGAACGGA
GAAATATGAACTTGCTTAGGAAAAGAGAAAGGAGATTATAAAAAaGCCCGATAAAAGTCA
CTTTTATCGGGCTGGAATTGTTATGATTATTTACTTGTTAAATGCATAGAACAAACCATC
ATTCATAGCCATGCGGACCTGGTATAAACCATTGGCATCTGCTGGGACGTTGATCTTCTC
GCCACTTGGCAAGCAAGCCTGGATGCTGCCATCCTCGTTGAAGCTGAAAAGCTCACGGAT
ATCGCCATCCTTGCTGTATGACCAACTCTTGTGCTTCTTGTCGAACACAAAGTATGATTT
CTCACCATCTGGGTCGGTAATCTCGTAGCCATTCTTCAATGTCTTGATGGCATACATGCG
ACCATCCTTACCCATTACGTCCTTAGTAGTTCCTACCTGGCCAATCACCTTGTTGCCTGT
CCAGAACTCGATAGAGTTGAGAACGAGAAGGTCTGCAAATGAACATACTGCGTAAGCTGG
AGAGATAAGCACGAAGATAATCTCGTTTACAAACTTGTTGTCTGTTGCTCTCTTATTCCA
GTCAAGTACGGAATTTGTCAGACCAAATGAGCCGATGCAAGAACTGAATGTCAAGGCGCC
CAACAGGACTGCGATGACAGGTTTAGTTAAATTTTTCTTCATAGTCATAAATTAATTTAT
ATGTTGAGTATCTTTTACTTCGCAGACTCAAACTCGCGCAAGAAACGAGTATCGTTCTCA
GAGAAGAGACGAAGGTCGCTCACGCGATATTTCAAGTTGGTGATACGCTCAACACCCATA
CCGAAGGCATAACCCGTATAGATATTGCTGTCGATACCGCAAGCCTCAAGATCATGAGGG
TCAACCATACCGCAACCTAAAATCTCAACCCATCCGGTATGCTTGCAGAAGTTGCAACCC
TTACCGCCACAGATGTTACAGGAGATATCCATCTCGGCACTAGGCTCTGTGAATGGGAAG
TAGCTAGGACGGAGACGAATCTTGGTATCTGCACCAAACATCTCACGGGCAAAGGTAAGG
AGCACCTGCTTGAGGTCGGTGAAACTTACGTTCTTATCTACATAGAGACCTTCTACCTGA
TGGAAGAAACAGTGAGCGCGGGCGCTGATAGCTTCGTTACGGTAAACGCGGCCTGGGCAG
AGCACACGGATAGGTGGCTCATGGGTTTCCATATAGTGAGCCTCGTCGCCTGAAGTATGG
CTGCGGAGGAGCACATTCTTGGTAACATCGTCAGAGTTGGTCTTCTCTATAAAGAAGGTG
TCCTGCATATCGCGAGCTGGGTGGTCGGCAGCAAAGTTGAGCATCGTAAATACGTGCTTG
TCGTCATCTACCTCAGGACCCTGGAAAAGGGTAAAGCCCATGCGAGCGAAAATGTCGATA
ATCTGATTCTTCACTACGGTGAGTGGATGGCGGGTACCGAGTGCTACAGGGTAGGCGGTA
CGGGTCAAGTCGATATCATCGCTTGATGCCTCGGCTTCTTCCATCTGCTCCTTCAGTCCG
TTGATCTTCTCAAGGGCTGCGTTCTTCAGTTCGTTGATTTTTACTCCAACCTCTTTCTTC
TGGTCGGCTGGCACTGTGCGGAAGTCGGCCATAAGGGCGTTAATCTCGCCCTTTTTGCTC
AGATACTTGATTCGAAGCTGCTCTACTTCTTCTGCGTTTTGGGCAGTCAAAGTGCTCACT
TCTTTCAAGAGTTCGTCTATTTTTtCtAATAACaT
>contig00008  length=7788   numreads=1332
GgTTAAAaGATGAAATAATTCAAAaGAAAGTTGtACTTTTGCATGGAAAATTTGaGAAAT
TTAATAGGTTTATGAAAAAACTCTGTTTATTAACGGTGTTAATGGCGGTGCTTACCATCG
TTTGTTTCACGTCTGTGGGATGTACAGACAAGAAGCCTGCGCCTGCCATTGATTCGGCTT
CATCCGACTCGGTGATTGCCGACACCCAAGCGATGGACTCTACAGAACAGCTGATAGAGG
AGACTCCGATGCCAAAGGCGGCTGACGAGCTTTTTGATGATTTCGTGTTTAATTTTGCAG
CTAACAGAAAGTTGCAGAAAAGTCGTATTGTCTTCCCGCTGCCGGTATATCACGGTAAGA
AACTGACCAAGAAGATAGAAAAAAaTCATTGGAAGATGGAGCATTTCTTCATGCGCCAGG
ATTATTACACGCTGATTTTTGATAATCAGAAACAGATGAAACTGATGAAGGATACTACTA
TCGATCATGTAGTAATAGAAAAGGTGTTCTATAGTAGAAAGACAGTTCAGCAGTTTGTGT
TTAATCGCATCAATGGTCAGTGGATGATGACTAGCATCTGCTACGTGCCTATGTATCAGA
ATAATAATGCCAGTTTCCTGAAGTTTTACGGACATTTTGCTACTGATACCGCTTTCCAGG
CTCGCCACATCCATAATCCGGTGAAGTTTACCGGTCCTGATCCTGATGATGATTTCAGTA
CGATGACAGGCGATATAGAACCGGAAACATGGCCTGCCTTTGCGCCTCAACTGCCTCACG
GCATGATTTACAATGTAATCTATGGTCAGAAATATACCGAGAGCAACCAGAAAATCTTCG
TGATTCGTGGTATCGCCAATGGTATGGAAACCTCTCTTACTTTCAAAAAAaTGGAGGAAA
ATGGGAACTGATCAAACTGAATATGTAGCTTCTTAGTTAGTAGTAATAGTTTAACCAGAT
ATGAAGGATATTCGTAACTATGGCCTTTTGGCTCACAATACATTCGGGATTGATGCTAAA
TGCAGCAGATTTCTGGAGTATGAATCGGTAGAGGAAGCCCGACAGATAGTGGGCTTGCTG
ACAGAGGCAGATCAGCCACTGCTCATTTTGGGCGGTGGTAGCAATCTCTTGCTGACCGGT
GATTATGCTGGTACAGTGCTCCATTCGGCTATTATGGGTATTGAGGTTCTTGACAACAAG
ACTTTGGCAGCTGCAGAGGGGGATGATGCTTTGTGCAATCCGGATTGGGTATTCCTTTCC
TGTGGTAGTGGTGAGGTGTTTGATGATGTGGTAGCTTATGCCGTAGAGCATGGTTATCAT
GGAGCTGAAAATCTGAGTATTATTCCGGGTGAAGTAGGTGCCAGTGCGGTTCAGAATATT
GGTGCCTATGGTGTGGAAGCCAAGGATATTATATATAAGGTGGAAGCGGTTGAGATAGCT
ACGGGCAGGGTAGTGGTGTTTGATAATGCTGACTGCGAGTATAGTTACCGTCAGAGTAAA
TTTAAGCATGAGTGGAAGGATAAGTATCTGGTGACGCATGTGATTTACTGTTTGCAGAAG
ACCTTCCGTCCGGATCTGGATTATGGTAATATCCGTTCTGCGCTCGAGGCTAAGCGTATT
GCTGAGCCTACAGCCCAGCAACTTCGTGATGTCATCATAGAAATTAGAGAGGCAAAATTG
CCTGATCCTAAGGTGTTGGGTAATGCAGGCAGTTTCTTTATGAATCCTATTGTAGAGAAG
GCTAAGTACGAAGAACTGGCTGCTCTTTATCCGGGTATGCCTCATTATACAATCGATGAT
TCTCATGAAAAGATTCCGGCTGGTTGGATGATTGATCAGTGTGGCTGGAAGGGAAAGAGT
CTGGGACGGGCCGGTGTGCATGATAAGCAGGCACTGGTGCTAGTGAATCGTGGCGGCGCT
ACGGGCGAGGAAATCGTAAAACTCTGTGAGACCATCCAGGAGGATGTGAAGCAGAAGTTT
GGCGTAGAGATTCATCCGGAAGTGAATGTTAAGTGAAGAATTCGGTTGTTTTCAGAAAAA
TATTTGATAATTAATGAAGGTAACTTTGTTAGGTACAGGCACATCGGGCGGTGTTCCTTC
GTTGGGATGTAACTGTGAAGTGTGCCGAAGTACGGATCCGCATGATAAAAGATTGCGCAG
TGCAGCAATGATAGAAACGGAGAATACCCGTATTCTGATAGATGCCGGACCTGATATCCG
ACAGCAGTTGTTGCGTGTGCCTTTCAGAAAGATAGATGGCGTCCTGATTACGCATATCCA
TTACGACCATGTTGGTGGTATTGATGATTTGCGCCCTTTCTGTATCTTTGGTGATATTAA
TATCTATGGCGATGAAATCGTTACTGCGGGGCTGCCTCATACGATGCCTTACTGCTTTCC
GAAGAATGCAGAAAAACTCTATCCGGGAGTTCCTAAACTCAAATTGCATACCATTCATCC
GCATGAGCATTATCAGATAGGTGACATTGAGTTTCTTCCTATCCGCGTGATGCACGATAA
GATGCCTATTCTCGGCTATCGGTTTGGTAAGTTTGCCTATATTACTGATATGAAATCTAT
GGGTGATGAAGAATATGCTTATTTGGAAGGTGTGGAAACACTCGTAATTAACGCACTCAG
ATTTGAGAAAACACATCACAGTCATCAGCTTGTATCTGATGCTATTGAGGTGTCGCGCAG
GATAGGAGCAAAACATACTTATTTTATCCATGTGACTCATCAGATAGGTTTTCACGATGA
GGCGAATAAAAGGCTGTCCGAAGGCTTTGAATTTGGCTTCGATGGAATGGAGGTATATGT
AGGAAATAGATGAATTTTTATTGAAAAaGGTTTAAAAaTAAGTTGGTAAAAGTTAAATAA
ACTGAACTGCTAAGTCTTTTGCTAAGAAAAATTTGCGAGTATCATAGATTATTTCTATAT
TTGCATGTGTGTTTTTCATAGTATTAGATTTAAGGTTAACAAGGTATTGGGGTCGCAGCG
GCGACCCTTTTTtGTTTTtATCCCCTTTTAGATGACTGAAAAaTACCTTTTTCCAAGGCA
TCTTTCCTTTCCCCAAAaCGGTATATGATTCATCTCTTCCGAGGTTTGAATCTCCGGTAA
AGTTTCCAAGCCAACAGTGCACCGTCGAATGCTCCTGCTCCCACCTGCAGCAAACTCTGC
AGTCGCTTGCTAGGACTCGCATTGCGTGACAGGATTTCAGGTTTTGTGAAAAGCGAGTTC
CATAAAGTCTGAATCTTGGCATCATCGGCATCAATTTCCTTGCGTATCGCCTCTTTTTTG
AGTCGGATATCGTTTAAGGAATTATATTTTGTGATTTCTGAATGATTTGTCATGTTGCGA
AAAGGAGGTTATTTTTCCATTAAGAGGCTGGCCAGAAATCTGACCAATGGTCTCTCGATC
CACTTATGGCGGAAAATTACAAATAATATTAATATAAATAGGTATACTGCAGCAACAATG
CAGAATCCGAAAGTCAGACTACCTATTAAGTCTGCCAATGCAAAAGCAGCGCCAAAGGAT
AGGTAAATGAGGGTAAGCGTAAGTAAGCCCAGGAGTACCACCGTCATGGTGATGACTGTA
AGCAGGCGTACCACCTTATCCACAATATCGAGCTTCAGAAATTCGCTCTGAAGCCCGATG
TAATGTTTAAGCACCTCAATGAGCTGCCCGATAGTTTCTACATTTTTATCGTTAGAGAAC
ATCATGATAGGTGATGATTAAACCTCAGGAGCTGCGTCCTTGATATCGTCAACCAGATCA
TCAACGTCCTTACGGCTCAACTTGATGTCGTGCTTCTTGCAGAAATCGTCTACTGCACCT
GCAATCTTACTACGTGTATCCTCACCCTTCTCAGGAGCGAAAATCAAACCGAGTGCTGTA
CCAGCGATAGCACCGCCGAGGAAAGCACCAATGTAACCTAATGTTTTCATATGCTATAAA
TTTTAAACGTTAAACGATTATATTCTTGTCATTTTCATTTGACAATGCAAATATACTAAA
TTCTCTTTAAAAAACAAGTCTTTTaGCCTTAATTTTtCATTAAAAATGTTTTAATAGCCT
TATTTAACAAACTTtAGGCGGCATATTCTTCGTTTTTCGGGcATTTTTTtGtATTTTCGC
AGaGTAAAAAaCGCATAATGCGAAATTTATATTGAATGAACAACAATAATAAACAATAAA
ACGAATAAGAATTATGAAGAAAaTTACAGTATTAAGCATGGGAATGTGCGCAGTTTTGGC
GCTCGCAAGTTGTGGTACATCTAAGGAAAGTGCATACAAGAAGGCATATGAGAAGGCTCA
GCAGCAGGAACAGCAGGCAGCTCAGGCTCCTGTTGCTCAGGAACCAGTTGTAGCTCCTCT
CGAGACTCAGGCTCCTTCTGATGAGCAGACTGAGGTTGATAATGCTACTGTTCGTTCTGA
GGATGTTTCTCTCATCTCAGGTTCTGGCTTGTCAAGCTATAGCGTAGTAGTTGGTTCTTT
CTCTCTCAAGGCTAACGCTGAGGGATTGGCTAGTACATTGAAGAGCGCTGGCTACGATGC
TCAGATCGCCCTGAACACAGAGCGTAACATGTATCGCGTGGTAGCTTCTACATTTGCTGA
TAAGGCTGCTGCTGTCAAGAGCCGCAATCAGCTTCGCGCTGGTGAGTATCCTGATGCTTG
GTTACTCCTTAAGAAGTAATCTGATATTATATAAGGATAAGATATCCGTAGATTAATGCG
AATTTTATCTATAGATTACGGTAAAAAACGTACCGGACTGGCTGTGACCGACCCATTGCA
GATTATTGCCAATGGGTTGGCCACAGTTTCTACACATGAACTTTTCACTTATATCGAAAC
TTATATTCAGAAAGAACAGGTGGAGCGCATTGTTATCGGAAAACCGATGCAACCTAACGG
GCAGCCAAGTGAAAACCTGGCAAGAGTAGAAAACTTCTACAACCGTTGGCGAAAGGCTCA
TCCTGAAATTCCAATTGAATATTATGACGAGAGATTTACATCAGTTCTGGCACATAGAGC
CATGATAGATGGAGGTGTAAAGAAGAAGGTGAGAAAAGAAAATAAAGGATTGGTAGACGA
GATAAGTGCTACCATCATATTACAGGATTATTTGCAATCAAGAAGATAATGATTTTACCG
ATTTATATTTATGGTCAGCCAGTGCTGAGAAAAGTGGCTGAAGATATTACACCTGATTAT
CCAGATCTCAAGGTGTTGATTAATAATATGTATGAAACCCTTGATTCCAGCAACGGCATT
GGACTGGCTGCACCCCAGATAGGCTTGCCTATCCGCCTCGTTGTTATCGACCTGGATGTG
CTCAGCGAGGATTTCCCTGAGTATAAAGGATTCCGTCATGCTTTCATCAATGCCCATATC
CTAGAGCTCGATGAGGAAAATACCGACTCTTCTGAAGAGGGATGTCTTTCTATTCCTGGT
ATCAATGAGAAGGTGGTTCGTCCTACACGCATCCATGTAAAGTATATGGATGAGGATTTT
AATGAACATGATGAGTGGATAGGGGGATATCTGGCTCGCGTGATGCAGCATGAATTCGAC
CATTTGGAGGGTACAATGTTTGTTGACCGTGTGTCTCCTCTTCGCAAGAACATGATAGCA
GGTAAGCTCAAGAGTATCATCAAGGGCAATTTCCGTGCTGCCTATCGTACTAAGATACGT
CGATAGTTCTTCCGAAAATATAGTAAGCTTCATGGTAATCGTGACGATTGGGCTTACTAT
ATTTTTTTATTCTACATTCAATAGGTTTTATTTCAGAGAGTTACGAACAGATGAAGAAGA
TTCTCTTGGTTCTTTTTATGGTAATGGGCACCATGTCGACTTCTGCCCAATATCGTGTAG
ACCGACTTGTTACGGCCGGTCGGAGTGCATTGTATTATGAGGATTTCGTCCTTTCAATCA
AGTATTTTAATCTGGCTATCGGTGCCAAGCCTTATCTGTATGAGCCTTGGTATTACCGCA
GTGTGGCAAAATTTAATCTGGATGACTTTACGGGTGCCGAAAGTGATGCCACCGAGGCGT
TGCATCTCAATCCCTATATCAATGATATTTATGACTTGAGAGCCATCTGTCGCATCAGAC
AAAACAGGTTTGATGATGCGATAGCTGACTATAATGAGGCTATCAGACTTGAACCGCGCA
ACCGAAATTACTGGTTCAACCGGGCTATCTGCCAGATGGAAAACAAAAaGTATGAGGCGG
CGCAGCAGGAACTGGATACCATCGTGGAAAAATGGAAAGACTGGTCGAATGCTTATTCGC
TCAAGGCTGAAGTGTATCTGCATCAGAAAGATACCGCGCAGGCTGAGAAATGGCTAGACA
AGAGTCTGCAGCTCAATCCGTATGATGGGGATGCCTGGACTACGCGTGCCTATATGGCGC
TGGCTAGAAAGGAATGGAAAACGGCAGATGAGGCGCTGACCAAGAGTCTGCATTTCAAAC
CTAACAATGTCAACAGTTACATTAACCGTGCTTTGGCGCGTATCAATCTGAATAACCTCA
GAGGGGCGATGAGCGATTATGACAATGCCCTTGATCTGGATCCGAACAATTTCCTGGCTC
ATTATAATAGAGGACTGATGCGTGTACAGTTGGGTGATGATAACCGTGCTATCACCGATT
TCGACTTCATTATCAAGATGGAACCCCAGAACTTCATGGCTATCTTCAACCGAGCTCTAT
TGCATGACAAGACCGGTAATCTGAGAGCAGCCATCAAGGATTATACTAAGGTTATCAACC
AGTTCCCTAACTTCTGGATCGGTTTGTCTAACCGTGCCAGCTGTTACCGGCGCCTGGGCA
TGACAGCCAAGGCAGAGATGGATGAATTCCGTATCTTCAAGGCGCAGATGAACAAGCATA
TCGGAATCCAGCCGAGATGGAGCGCAAAGACCAAGAAGGAGATGCGTAAGCGCTCTGAGG
TTGACCCGAATAAGTTTGCTTCGCTGGTAGTAGATGACGAACCGAAGTATGAACACAACT
ATAAGAGCGAGTATCGTGGTAAGGTTCAGAACCGTCAGGTAGAAACCGCCTTCCTGCCGA
TGTATCAGCTCTCTTATTTCCCAAACAATCAGAATGTAAATGGAGTTCAGGCTTATGACA
AGGAGGTTGATGCGCTCAATCAGCATACCAAGGCAGACAAGGTTTATATCGTTTGCAGTA
AGGAACAGCTCGATGAGAATGGTTCTATGAAGATATTCTCGATGATTGATAAACTTTCGG
CAGAGTTGAGTGTGGCGAGCGATAATGAAACCAGAAAACGTCTCCTGATGCGCAGGGCCA
TCGCTCATAGTGTACTTCGTGATTTTGAGGCTGCCATCAGTGATTTCACCTATTATATCT
CGCTCGATGACAAGAACTCTTTGGCTTACTGGCAGCGTGCTGTCTGCCAGGCTGAGATGG
ATGAATTTAACAAGGCTGAGGGCAAGGGTGTTCTGAACATCCATTCTGCCGAGGCTGATT
TCAGTGATGCCATTCGCCAGAACAGCAACAATGCTTACATCTATTATAATAGAGGTAATC
TTCATGCAGGCAGAAACGAACTTTCAAAAGCAATAGATGATTATACCATTGCCTTGAGAA
TTGATAACCGCCTTGCAGAGGCTTATTATAATAGAGGTATAGCACGAGCCAAGAGTGGCA
ATAAGCAGACTGCCATCCAGGATCTTTCAAAGGCAGGAGAACTTGGTTTGTATGATGCCT
ATTCTGTGATCAAGCGCTTGAATAAGTCGAAATaaaaaataccgcaga
>contig00009  length=4795   numreads=925
TCTCTGCGggaTttttttATGTATTCCGGTTTTATATTCTCGTTACCTGCTTAACGCCCT
TCACGGCGCTCAGTTTCTTGATGAGTGCATCGGTCTTGCCAGCATCATCAATCATTACGG
TAACATTGCCAGAGAAGAGACCATCCTTGGAAGAGATGTTGATGCCTCGCATGATGAGTT
TGTCTTCCTTGGAAATGATGTTGGTGATGTTGCTCACGATACCGATATCGTCGTTTCCGA
TGATGCGGAGCGTGATGGCATACTTGGATGTTCCCTTGCCGCTCCATTTCGCCTTCACGA
TGCGGTAACCGAAACGGCGGCGCAGTTCCTTGGCGTTAGGACAATCCATGCGATGTACCT
TGATACCCTTGCTGATGGTAACGAATCCGAAGATTGGGTCGCCGTAGATAGGGTGGCAGC
AATGAGCCAGTTCGAAATCGATGCCCTTGAGGTGCTCATCGATAACCAGCACATCGTCGC
TCTGTTTCATCAGTTCCTCGGTAGGATTCTCAAACTCAAAATTCTCTGCACTTTCTGCAG
GCTTGTTGGTATTGGCGAGGTTCAGGTCGTGGTCGCGCTCCTCTATGTATCTCTCGATGA
TGCTGTTCACGTCGATTTTCTCTTCGGCTACATCCTTATAGAAGTCTGAGTTCTCCTTAT
ATCCCATTTTCTTGATGATGCGCGCCATGATGCTCTCATCAATTTCCAGTTTCCTGTTCT
TGAATCGGCGCTCCAGAAGTTCCTTGGCATAGAGACCGTCCTTCTTCTGGGTTTCCTTCA
GCGCTAGACGAATCTTGGCTTTAGCCTTGGATGTCTGCACGATGTTGAGCCATTCGCGGC
GTGGCTTCTGGTTGCTCTGTGTGAGGATTTCTACCTGATCTCCCGAATGGAGTTCCTGTC
GGAAGGTGACGGCTCTTCCGTTAATCTTTCCGCCCACACAGGTATTGCCGATGCGGGAGT
GGATATAGTAGGCAAAGTCGAGTACCGTAGCTCCCTTCTGGAAGTTCAGCAGGTCGCCCT
TTGGAGTGAACACGTATACTTCGTCTTCCTTCAGGTCGGTGGTAAACTGGTCCATCAGCT
GCAGATCATCGTTGTTTTCGAGGGCAGCACGGATATTGGCAAGCCATTCGTCGATACCGC
CTTCTCCCTGCTTAATACCCTTGTAGCGCCAGTGGGCAGCGAGTCCGTGCTCTGCAATAT
CGTCCATGCGCTCGGTTCTGATCTGTACCTCTACCCATTTGTTTTCAGGACCCAGTACAG
TGGTATGCAGACTTTCATAACCGTTGCTCTTAGGCACGCTGAGCCAGTCGCGCATACGCT
TTGGGTTTGGCTGATACATGTCGGTGATGAGGGCAAAGGCCTGCCAGCACTGCATATACT
CTTTCTCTCTTGGTGCATCGAGGATAATACGGATGGCAAAGAGATCGTATACACCCTCAA
AGGCGCACTTCTGCTTCTTCATCTTCTGCCAGATAGAGTGGATACTCTTGGTGCGGCCCT
TCATGTGATATTTCAGACCGGCAGCATCGAGCTTTTCCTGGATTGGCTGGATGAAGCGGG
CGATATAGGCATCGCGCGAAGCCTTGGTGGCGTTCAGTTTGTCCTTTATCATATAGTAGG
CGTCGTGCTCGAGATACTTCAGACTAAGGTCTTCCAGTTCGCTCTTCAGTTTGTAGAGTC
CCAGTTTGTGGGCGAGTGGGGCATAGAGGTAGCTTGCCTCTTCGCTTACTTCATGCTTTG
CCTCTTTCTGTTCGGTATCGCGAATCTGTCGCATCACGTTCACGCGGTCGGCAATCATGA
TGAGGATGACGCGCATATCCTCAGAGAATGAGATAAGCAGATTTCTGAAGTTCTCGCTCT
CTATGATAGGGTTGCGCTTATATAAATCGTGGATGCGAAGCAGACCACTGATAATGTGGG
CTACGCTATCTCCGTATTTCTTCTGTATCTCTTCGATGGTCTGATAGCCATCGATGACGC
TGGTCTGCATCAGGATGGCGATGATGCCATCTCGTTTCAGACCGATTTCGTTTACTGCGA
TTTCTGCGGTTTGCAGGGCAGCAAGTATTGGATTCATTCCGAAGACATTGCGCTTAATCT
GATGGTTGATGAAGGCATGCTGTATGTCTTCACGCAGATGCTGCTCATCGCCTGGCTTGA
ATGTGTCGCCCACGGCGGTTCTCAGGCGCTCTAGTATCTGGAGTGTCTGCTCCTTTTCTT
CGGATGTGAATTTAAAAGGTGTTTCGTTCATTGTCGTTCCCTCCTGCTGATGATATATTT
ATTGAGTCATTATAGCTCATCTATCCATTTCTGACCAGATTTGGTGTTGAGCCAGATGGC
AAAGCTGCTGCTAATAATTAGCCCCAGCGAAAAAATAAACATTAATCCATCCATAATAAT
ATTATTTATCGTTATACTTCATAATTCTATTAGCGCAATATGCAATGATAATTGCAGATA
GCGTTCCAATGAACAAACAAAGTAAATTGTATATGTTCAATTCTTGGTTTGTTACTAATG
GCGATAAACCGCCAATTCCTACACCACTTAAAAATAATGTAGATACCCCATAGAGGTAAT
GTGATAGCCCCGACCTTCTGTCGTGCTCTTTTGATAATTTACTAACCATGTTGCAATATT
CTATTTTAAATTTGACAAACAATGGCGATTCGGCGTTAAAAAACGCCTACTTCGTtAAAT
TTTCAATGCAAAGGTaCAAAAAAAaGCGGAAATATTTCTGATTATCAGAAAAAACTaTTA
TCTTTGTAGCACATATAGTGTAAATTTAACATAAATATGGTATTATGAATCAGCAAGATC
TAAACCAAATCTCTGCTCGCGGTATCTCCGAGCAGCAGATTGAACACCAGTTGGAACAAA
TCAAGAATGGCTTCCCATTCCTCAAGCTCGAGGGTGCGGCTGCTATCGGTAAGGGTATCA
TGGCTCCTACAGCTCAGGAAGTAGAGAACTACGAGAAGGCGTGGAACGACTACAAGGCTG
AGGGTCACAAGATTGTGAAGTTCGTACCTGCTTCAGGTGCGGCTAGCCGTATGTTCAAGA
ACATGTTCGCGTTCCTGGATGCTCCATACGATGTTCCTACTACTGACTTCGAAAAACAAT
TCTTCGAGAATATCAAGAAGTTTGCTTTCCGCAAGGCACTCTGCGATAAGTGCCATGTAA
ACAACGAGAAGGGCATTATGTGCCTTATCAAGAAGGGCGATTACAAGGCTATCGTGGCTA
ATCTCCTCAAGCCAGAGGGATTGAACTACGGACAGTTGCCTAAGGGATTGCTCCAGTTCC
ACGAGTATGAGGACGAGGTTCGCACCCCAATGGAGGAGCACCTGGTTGAGGCTGCGCTCT
ATGCTAGCAGCAACGGCGAGGCAAACGTTCATTTCACCGTTTCTCACGACCACCTGGAAC
TCTTCAAGCAGATGGTAGCCGAGAAGGTAGATAAGTATGCACAGCGTTACGGCATCAAGT
ATAACATCTCATTCTCAGAGCAGAAGCCTAGCACCGATACCATCGCTGCCAATCCTGACA
ATACTCCTTTCCGTAACGAGGATGGCTCATTGCTGTTCCGTCCGGGCGGTCATGGCGCAC
TCATCGAGAACCTCAACGAGATAGATGCTGATGTGGTATTCATCAAGAATATTGACAATG
TGGTTCCTGATCGCCTGAAGGCTGAGACTGTTACCTGGAAGCAGGTGATTGCAGGTGTAT
TGGTTACTTTGCAGAAGCAGGCTTTCGATTATCTGAAAGTTTTGGATTCTGGTCAGTACA
ACCATGAGAAGCTGGAGGAGATTATCCGCTTCGTTCAGCGCGACCTCTGCTGTCGTAAGG
CTGATATCAAGGAGCTGGAGGATGCCGAACTGGTTATCTATCTGCGTAAGAAGTTGAACC
GTCCTATGCGTGTCTGCGGTGTCGTTAAGAACGTGGGCGAGCCTGGTGGTGGTCCATTCC
TTACCTATAATCAGGATGGCACGGTAAGCCTTCAGATTTTGGAGAGCTCTCAGATTGACA
AGAATAACGAGGAGTATATGAAGATGTTCACCGAGGGTACTCACTTCAACCCGGTAGATC
TCGTCTGCGCGACCAAGGATTACCAGGGCAATGCCTTCGATTTTCCTAAGTTCGTTGATC
CATCTACCGGTTTCATCTCCAGCAAGAGTAAGAATGGTAAGGATTTGAAGGCACTCGAGT
TGCCAGGTCTCTGGAATGGTGCGATGAGTGACTGGAATACAGTATTTGTAGAGGTTCCTC
TCGGTACATTCAACCCAGTGAAGACCGTGAACGATCTGCTCCGCGACCAGCATCAGGCTG
TAGAGGGTGGTATCAAGCACGAGCATCATCACGAACACGGAGAGGGCGGCTGCTGTGGTA
AGCACTAATATCCGATTCCGTATATCTCGATGGTAAGATATAAACACAATAAAGGCTCAG
TTCCCGATTTTATTCGAGGATTGAGCCTTTATCATTGAGCTAATAATGTGTCTGCTAAAA
ATTATAAGATGTTCTGAATCAAATAAAAATAGCCTCTTGTTTCAAGTCTGCTAAAGGAAA
AaCTATAGGTTACAAAGGATAGGAATCCTTAGCAGGAAGTTCTTAGTTGTACCAAATTTC
TCCGCCTAATACTGTTGGATACTCTTCAGCTGTTGTTCTTTCTACAGGAGCCGCAATTTC
TACGAACTCACCATACTTCTTTACCTTGTTAATGTTCATAATTTGTTGGTTTTGTTGATT
TATTAATTATATTACGGATTGGTATCTAATAAGGATACTGATCTTTTACTTTTTt
>contig00010  length=9482   numreads=1682
CAAAGTtACaCAAAAAATGATATgCAAAAAGTTTTTtGGCAAAAAAaCTGTCAATATTTA
ACCTTCGTTAAATGTTTTCTGCATATTTCCTGTAATACTATTCGGTTTTGTAGGGTAATT
TTCTTTGTTTCGCTAAATGACTCATAATGAGCAAGTAAATGACAGTTTGCCAATCTGTAG
TTTAATCGTATACACTATCGGGAGACTGTCATTTACTTCATTGCTTCATTATATGGATGA
AGATTTCACCTTATACTATATAGAGATTTCGCCCGCCAGGGATTCGGTCAGTTTTTCTCT
TACCTTTTTGTTATCTGCATATCTTCCCTGCAGATACATCATCTTGGTGACCATAGCCTC
TACCGTAGAATCGTATCCGCTTATCACATGAGCTGCTTTCAACTGGAAGCCGGCTCCGTA
GCGTTCCATCTCTACACTGCCCGTAAGACATTGGCTGATATTCACGATGTTTACTCCGCG
ATGGGCAGCCTGATCCAGAAGACGCATGATCCATGGCGTGTGAGGAGCATTGCCTGAACC
GAAAGTACGCATCACGATGCCGCGGAGGTCTGGTGATTCCATCACGTGGCGCACAATGTT
ATCCTGGATACCCGGGAAGAGACTGAACACGATGACGTTCGGATCGAGCTTCAGGTGTGG
AACCATTGGCTTTCTGTAATCCGGCGTAAGAATGTGATGGTCGTGATATTGGAAATTGAT
TCCTACATCGCAGAGGTGAGGGTAGTTGAATGATTCGAAAGCATGAAATCCCTCGGCATT
GATCTTGATGGCACGGTTACCGCGAATCAGCTTGCCGTTGAAAAAGATGCATACCTCGGG
CACCATAGGGCGTCCTTCAGCATTCTTGGCAGAAGCAATCTCTATAGCTGTCATCAGATT
CTCCTTGCCGTCGGTTCGCAATTCACCGATAGGCAGCTGGCTACCTGTCAATATTACAGG
CTTGGTCAGATTCTCAAGCATGAAAGATAGGGCAGACGAAGTGTAAGCCATAGTATCAGT
GCCATGAAGGATTACGAATCCGTCATAGTCGTTGTAGTTGTTGGATATCATGCTTACGAT
TTCTGCCCAGCGCATTGGATCCATGTCGCTGGAATCGATAGGTGGGTCGAATTTTCGCAC
ATCGATTTCTGCCTGAATGAGCTTGAATTCGGGCATGGAAGAAACGAGGTGATTGAAATC
AAGAGGTTCCAGTACACCTGTCATCGGGTCCTTTCCCATACCGATGGTACCACCGGTATA
GATGATGAGAATCTTTGGTTTTGCCATTTTCTATGTTTCTTTACATTTTGTCACGTTATC
GGATGCAAAGATAATGAAAATATTTGTTTCTCCAAAACTTATTGGCTAAAAATGTATCTG
AATTTtACAAAGTGTTACGAAATATTGGTAGAAAAGCAGATGAAAACTTCAATATCTCAG
CATTTTCGGTCTTAAAAGCCCTTAATGTAAAGAGGTATTAGCAAAGTTTAGCAAAATAAA
TGTATTTTTATTCGCTTGTTACAAAAAGAAATCGTACTTTTGCAGACGATTTAATAAAAA
TACTAAGTTGTTATGGTAAAAATCACATTCCCAGACGGATCTGTTCGTGAGTATGAACAG
GGCGTAACTGGCTTACAAATCGCCGAGAGCATCTCACCGGCTCTCGCTCGCAACGTTGTA
TCTTGCGGTGTTAATGGTGAGACAGTAGAGTTGAACCGTCCTATCAATGAGGATGCAAAT
GTAGAACTCTACAAGTTTGAGGATGAGCAGGGTAAGCACACATTCTGGCATACATCTGCC
CACTTGTTGGCTGAGGCTCTTCAGGAGCTTTACCCAGGCATCCAGTTCGGTTTCGGTCCA
GCCGTAGAGAGTGGTTTCTTCTACGACGTGATGCCAGCCGAGGGTCAGGTGATCTCAGAG
AATGATTTCGCCAAGATTGAGGCTAAGATGATGGAACTTGCCAAAAAGAACGAACCTGTG
GTTCGCAAGGAGGTGGCTAAGGCTGATGCTCTCGCTGAGTTCAAGGCTGACGGTCAGACT
TACAAGTGCGAGCATATTGAGCAGGACTTGGAGGATGGTACCATCACCACATATACCCAG
GGCAATTTCACCGACCTCTGTCGTGGTCCTCACTTGATGAACACTGGCCTTATCAAGGCT
GTGAAGATTACAAGTGTGGCTGGTGCATTCTGGCGTGGTGATGCCAAGCGCGAGCAGATG
ACCCGTATCTACGGTATCAGCTTCCCTAAGAAGAAGATGCTCGATGAGTACTTGGTAATT
CTCGAAGAGGCTAAGAAGCGTGACCACCGTAAGATCGGTAAGGAGATGGAACTCTTCATG
TTCTCAGAGCGTGTAGGTAAGGGTCTTCCTATCTGGTTGCCAAAGGGTACACAGCTCCGC
CTGCGTCTGCAGGAGTTGCTTCGTTCTCTCCTGAAGCCTTACAACTATCAGGAGGTTATC
TGCCCAGGTATCGGTGGCAAGAGTCTCTATGTAACATCTGGTCACTATGCTCACTATGGC
AAGGATGCATTCCAGCCTATCCAGACACCGGAGGAGGATGAGGAGTATATGCTCAAGCCA
ATGAACTGTCCTCACCACTGCGAGGTCTACGCTCGCAAGCCTCGTTCTTACAAGGATCTT
CCTTTGCGTATTGCAGAGTTCGGTACCGTATTCCGCTATGAGAAGAGCGGTGAGCTCCAT
GGTTTGACTCGTGTTCGTACATTTACACAGGATGATGCCCACATTTTCGTTCGTCCAGAG
CAGGTAAAGGCTGAGTTCGAGAATGTAATCGACGTAATCCTGAAGGTATTCAAGATCTTC
GGTTTTGAGAACTACGAGGCACAGATATCTCTCCGCGATCCTAAGGATACAGAGAAGTAT
ATCGGTTCTGATGAGATTTGGGAAGAGAGCGAGAACGCTATCCGCGAGGCTTGCAAGGAG
AAGGGCCTTGAGACACGCGAGGAGGTTGGCGAGGCTGCCTTCTATGGTCCTAAACTCGAC
TTCATGGTAAAGGATGCCATCGGTCGTCGTTGGCAGTTGGGTACCATCCAGGTGGATTAC
AACTTGCCTGAGCGTTTCAAGTTGGAGTATACAGCCGAGGATAACTCAAAGAAGACTCCT
GTGATGATTCACCGTGCACCATTCGGTTCACTGGAGCGATTCACAGCCGTTCTCATCGAG
CATACCGCCGGTCACTTCCCATTGTGGTTGACTCCAGACCAGGTTGCAATTCTTCCTATC
TCTGAGAAGTTTAACGATTATGCTCAGAAGGTACGTCAGTACTTAGACAAGCAGGGTGTA
CGTGCTTTGGTTGATGACCGTAACGAGAAGATTGGCCGCAAGATTCGCGACAACGAGTTG
AAGCGTGTTCCTTACATGGTCATCGTTGGTGAGAAGGAGAGTGCCGAGGGCTTGGTATCT
ATGCGTAAGCAGGGTGGTGGCGAACAGGCTACCATGAGCATGGAAGAGTTCGCTCAGCGC
ATCAATGCCGAGGTTGCAGAGCAGCTGAAGGCAGCTGAGGAGTAATCCCGCAGATTGATA
TTTTCTAATCTCCCGCAGATTTCACAGATTTACACAGATTTTTTCTGTTGAGGGCTCTGT
CCCACAGATTTTTTGTGTTGAGGGTTTAGTCCCACAGATTTCACAGATTTACACAGATTT
TTGTGTGTTCTGTTGAATATCTGTAACAACTGTGACGTCTGTGGGAGATTTTTTtGTTAA
GGAGGATTTTAAAATCGTTTGGTTATGACAGAAAATGAGATATCTTATAAGATCATTGGA
GCTATTTATAAGGTTTATAATGAATTGGGACCAGGTTTACTTGAGTCGGTTTATAAAGCA
GCTCTGTGCTATCAGTTGCGCAAAGATGGACTTAGGGTAGAGAATCAGGTAAAGTTGGAT
GTCATGTATGATGGTAAGGTTTTGCCTGTAGATTTCCGTCTGGATATTCTTGTAGAAGAT
AAAGTCATAGTCGAACTGAAGTCTGTGGCAGAAATGAAAGATGTCTTTCATAAGCAATTG
CTTACGTATTTGCGTGTGGCGAAGAAGCATCTTGGAATATTGGTCAATTTTTCCACCACA
GATATACGAAAATCAATCTTCCGTAAAGTCAATGGATATACTCCCATGGATTGAAAGCTT
TTCTTAGTCCCCACTGATTTATTGTTTTCTTAAGTCCCACAGATTTCACAGATTTTTACA
GATTTAGTTTCTTTATCATAAAGATCTGTGTTAATCTGTGAAATCTGTGGGACTAAAATA
TATCAATTTGCGGGATTAAATATATCAATCTGTGGGGGTAAAACATTAAATCCATTAGAA
AAACAAAGAATCTGCGGGCAAAAATGAAAATAACCCACTGAAAATTTGGTGGTTTCACAA
AATAATCGTAACTTTGCAGCCGTTTAATCAAAAAGACAAAAAAGAATATATCGAATAGTT
AATGAAAAATGACAAAATGAAAAATCAGTACCGCGTAAACGAACAGATTCGTGCACGCGA
CGTGAGAGTAGTGAGTGATGGTGGAGCAGAAGTGATGCCAGCACGTAAGGCGTTGGAGTT
GGCACGTCAGCAAGAGCTTGACTTAGTCGAGATATCTCCTAATGCGCAACCACCAGTTTG
CCGTATAGTTGACTATTCTAAATTCCTTTACCAGCAGAAGAAGCATGCAAAGGAAATGAA
GCAGAAGCAGGTAAAGGTGGAGACCAAGGAAATCCGTTTCGGACCTCAGACCGATGAGCA
CGACTATCAGTTCAAGCTCAAGCACGCTATGGAGTTCCTCAACGAGGGTAACAAGGTTCG
TGCATACGTTTTCTTCCGTGGTCGCTCTATTCTCTTCAAGGAGCAGGGTGAGGTTCTTCT
TCTCCGTTTCGCCAATGATTTGGAAGAGTACGGAAAGGTGGAGCAGATGCCAAAGCTTGA
AGGTAAGAAGATGTTCCTCTACATGAGTCCTAAGAAGGCTGGTACTGCAAAGAAGAGCCA
GCAGAAGATGGACCGTGAGAAGCGAGAGGCTGAAGCTAAGGCTGCTGCAGATGCAGAGCG
TGCTGCTAATGCTGAGAAGAATAGCTTGCTCGCCAATGCTAAAGGCGGCGATACCCTGAA
GAAACTCGCAGAAGGAACAGAGGATTAAGAAAAAAaGATGCGTAACGCCCTGGTATATGC
GTTGCCATCGCTATAATAAATAACAATTTAAAATTAAAAGTAAAAATGCCAAAAGTAAAG
ACTAATTCCGGCGCAAAGAAGAGATTCCGTTTCACCGGTACAGGTAAGATTAAGCGTCAT
CACGCTTTTCACAGTCACATCTTGACTAAGAAGACAAAGAAGCAGAAGAGAAATCTCCTT
GGTGAGACTCTCGTAGACCGTTCAAACTTGAAGCAGGTTCGCGACTTGCTCTGCCTCCGT
TAATTATTAACTTTTtAGTCGAACTTTTAAAGAAAAAAAaTTaTGCCAAGATCAGTAAAT
CACGTTGCATCAAAAGCAAAAAGAACAAGAATCTTGAAGCTCACTAAGGGTTACTATGGA
GCTCGCAAGAATGTATGGACAGTAGCTAAGAACACTTGGGAGAAGGGTCTTACCTACGCT
TATCGCGATCGTCGTAACAAGAAGCGCACATTCCGCGCATTGTGGATTCAGCGTATCAAC
GCTGCAGCTCGCCTCGATGGTATGAGCTACAGCCAGTTGATGGGTGCTCTTCACAAGGCT
GGTATCGAGATTAACCGTAAGGTTCTCGCTGACCTCGCTGTAAACAACCCTGAGGCTTTC
AAGGCTATCGTTGCAAAGGTGAAGTAAATCCGACGCTAGGCTCTTTTCTTCCGTGATTTT
tCTCGTAAGAAAGTGTTTAGCCTCTAGATTAAAGAAAACTGAAGATTGCATTGGTTGGAA
GTATTTCCGCTGATGCAATCTTTTTTTGTGCCTGGAAATCCAGGCGTTCTCGCTTGTAAG
AACGTCTAAAGCGCTACCTAATCAGACTTGAGTAGGCGAAGTAATATGGTTGAGCAAGCG
AAATGAGACTGCTGGACAAGCAGAACGAGATTACTGAGTAAACGAAGTGAGACGTTTAGT
CAGGTTCAAAGATATAGAATATGAGGTGAAAGGAGATAGGTTCTAAGGTATAAGAAGACT
GCTTCTAGAAGATTCCCACTAGGCTCGGCAGAGCTGCTGAGCCTAGTCAGCAGCTCTGCT
GACTGCAGTCGGCAGGTCTGCCGAGCCTAGTGACAACATCTTTAGTTGTACGACTATACA
TCCTTTAGTTGTACGACAATAAGCCGATTAATAAAATAAGGGTGTGTCATGTTCCATTAT
TATGGACTTATGACACACCCTCAGCTTGATGATTTATAGTTCTTTCTCTTTACTTGATCA
ACTCAATACCTGCCTCAAACTTGGTGGTCTTTTCCATGATGGCAGGAAGCTGATTGACAA
CTGACTTCAAAATCATGAATCGTGCCAAATCTTCCTTGTCCATACCTGTAGTAGGAATCT
TGTTAACCTGAGCATAAAGCATTGCGATGATAGGAGCTACGAAATCCTTGTCAACATAGA
AATATACCTTGTTGGTTGCTGGATAAGATACGTGTACAGGAATACCGGTCTTAAACTGAT
CCAACATGTTAGTAATCATTGCCTTCTCCTGAGCATCGTCGATGTCTTCTGTAATCTTGG
TTGTATTCAGGAATAAGGTAATCATATTCTCGTTAACTACCTGGTATGAAGCGTAATCGT
TAGCAACCTTCCAGTCCTTGTCATCAGACTCTTCCTTATAGGTTGCAGAAATCTGTCCCT
TCTCATTGAAGGTTACATCCTGCAAAACGTTTCTGAGTTGGCTGTTGAGTAACATTGGAG
CCATTTTGATGGCATCCTTTATAGGATATGGTTCATCCATCAAGCCTGGGATAGTAATGG
TTGCATCATTAGAACCTTCCCAGTTTAATACAACTGAACCTGTAGAATTGCCATTTGCAT
CAAAACCTGCTTCCTGTACCTTCCAGGTTCCTTCAATCTTCTCGTTGCGTACAAAGTAGT
CTTTGTCATTGTCATCATCATCGCTGCTACAAGCGGTGAAGAAGCCAAGGGTGCAAACCA
TGGCCATTAAATAAATAAACTTTTTCATTTTTCTTCTCTTTTTtGTGTATTAATAAATAA
TTATTGTATTGTTTCTATTTATTTATATAATAATGTACGCGTACATTATATTATATATTA
CTTCAGCTGATACGTGATACCTACGCTGCCGTAGATAGGATACATCGTCTGCTCGATGGT
CTCGAAATCTTTCTTGAAGATGCCGTTCAGACCCCAACTCAGGTCGGCGCAGAGGCCCCA
ACGGTTGTTCAAGCGCCAGTCTATTCCGAAATCTACGCCCACCTGCCAGTTGCGCATGTC
ATCGCTGAAATCGTAATCACCACGCTCGCCTTCGTCATGACCCAACTTTATCTTCTGTCC
GGTAGGATCGCCCTTAGGATGACCTTCCTCTTGGCGGCGCAAGTAACCATCGTATGCCCA
GCCTTCAAACTTCTTTGATGTTACATAGCTAACATACGGACCCAACTTGAAACGGAGGTT
GTCGCAAATGTCGTATGTTGCCTGCAATGGTACTGTGATGAGACTCATGTCTACCTTCGT
AACCACGTTGCCTGTAAATATACCTTTCAGTTCTTCTCCGCCACGTACTATTCTCATATA
ATAGTTTTTTACGCCTGCATCAATCTTCATGCCCTTGTTTTCAAAGTGCAGACCTCCAAC
GAATCCCCATTTGCCTGAAAGTGGGTGATAAGCATCGATACCCAGACTGAAGTTAGGTTG
CAGGGTATAGCTGTGTAGTGTACGGATGGTAGCAGGAAGACCGATAGGGGCTGTGCCTCC
GATATTATACGCCACGCGAGCCTGATACTGGTAGCCGTGAAGATATTTGTTCCACGAGGT
ACGCTTGCTTTCTTCTACCTGCTTGTGCTCCTCAGTCTTCTGATTCTCATTTTCTTCTGC
CCATGTAGCAGTGCCCCATGTCAGCAGGAGAGCTAATATTGTTATCTTCTTCATTATATA
GTTTCCTCCTTAGCTTATTCGCAAATCAACTTGAAACTGTCTATCCAAAGGGTACTGCCT
ACGGCACCCAGGAAGTTGGCTCCATCTGAACTGGATGAACTGACAATAGTGAGACTGTAG
CCACCATTCTTCAACTTGATTGGGTTTATGGCTTTCTTATACTTGAAATCTACGCTGAAG
TGATGCCATTCCTTTGTGTTTCCAATAGCAACTTTTCCGTTGTCATCATGGGTTTCACCT
ACCAGGGCAAGTGCTACTATCTGTTTGCTGGTCTGTACATTATCTCCGTAGAGCAATACG
GCATTTCCTTTTTCATCGATGTTCTCATAGAGTACAGCATAAATGGTTCCGTAGTCATGG
CGGTCAAGTTCTTGCATATTCTTGTCGGTGAATTTTTCGCCAGCCTGATACTTATACCAG
CCTTCCAACTTTACTGGTTTGGCACTAAAACTGAATGGGCGACCGAACTTTGTTGCCTTC
ATTGCATCGGTAAGGGCATCGGTAGCATTAAACTGTCCGATAAAGAGGTTGCCGGCAGCG
ATAGGTTTTTTCACTACATCGGCAAACCCACCTGTGCGTCGGGTTGTGAGTTGCACTCCC
TTTCTCCTGTGTCCATCTTCTATCATCACGGTAGGATATTCCTCTGGTTTAGCTGATGGG
TTGCTGATATTGAATCCTGAGTTTCCGGTTGCCCAGATGCCGAGAATATCTCCATTCCAA
TTTTCCTGCCAGTTGTAGTATCCCTTGCTGAGGTATGCGTCTTCAAATTCGAATTCTTTC
TCGTTTAGTATAGTAGTCTGTCCCTTCTTGATGCTTACCTGATAGGTGCGACTCCATTGC
TTGTTTTCCGATGTAACCACGTATGTAACTGGACCTTTGGAGAAATCCTGAAGGCTTCCG
CTTTCCGGTGAGATGGTAGCTCCAGGTGTAAGGCGGAATATTGGTGCCTGTTTGGTAAGG
GCGGCAAATGGTCTCATCGTGAACTCGATTTTTGTCTGATCACTCTGCACATTGACCAAT
GTATCAGATGGATTAGTAAACAAGTTCAATAAAATCTTGTTGTCTACATGTATGTATGCC
TGCTCGATGTCGCATTCGGCATTGAGTGGTTCTTCCTTAAAGCAGGAGGAGAGGGTAGTG
ATACAACTCATTGATAGAGCAGCTACTATAAATCTTGACTGTTTCATATCTTGAACTTTC
TTTTCCTTTTGTAATCTGGAGAATCGCTTCTCTTTCTTTTCAGATAATTCTTGAGAGAAT
GATTTCTCTAGCTCATATAAATTATTGCTTTATCGGTTGCAAAGATAAACAGAAAACTCG
AAACCGCCAAAGGTTTTTATGATTTTCGACATGTTTTGATAGAAAAATACCATGAATTAG
TGGTTTTAGGACATGAATTAGTCGAGATGAGTTTACCGAAGATGGCAGATAGTGTCCGAT
AG
>contig00011  length=1932   numreads=424
ACTGAAATCTCATTACTGAAATTTCAGTCCCCTGAATGTTATTTAGCTAATGAATAGCAA
ATGCCTGATCTGTTTAAGATTAAGCCTTGCCCTCCATCTGAGCCTTCAACTTAGCGAGTG
CATCGATATCACCGAGTGATGTGCTAGCAGCAACGTTGTTGATCATAGCTGTCTCGTTGT
TGCTCTTGCGACCGCCGTTTGCACGCTTGTGAGCTGGTTTAGCAACTGGCTCGTTACCCT
CCTCGAATGTACGAGAGTGAGAGAGGATGATGCGTTTTGTCTCCTTAACGAACTCGATAA
CCTTGAAGTCGAGAGTTTCGCCCTTCTTAGCCACTGTGCCGTCCTCCTTAGTGAGGTGCT
TAGGAGTAGCGAAACCTTCACCACCCTCAGCGAGAGCTACAACAGCACCCTTGTCCATCA
ACTCAGTGATAGTACCCTGGTGAACAGAACCTGGAGTGTAGATTGCCTCATACTCATCCC
ATGGGTTCTTCTCCAACTGCTTGTGGCCGAGGCTCAAGCGACGGTTCTCCTTATCGATTT
CGAGAACTACTACGTCGATAGAAGCGCCTACAGAAGTGAACTCAGATGGGTGCTTAACCT
TCTTAGTCCAAGAGAGATCAGAGATGTGGATCAAACCATCAACACCTTCCTCAAGCTCTA
CGAAGATACCGAAGTTAGTGAAGTTGCGAACCTTAGCTGTGTGCTTGCTGCCAACAGGAT
ACTTAGTCTCGATAGCCTCCCATGGATCTTCCTTGAGCTGCTTGATACCAAGGCTCATCT
TGCGCTCAGCGCGGTCGAGAGTCAGGATAACTGCCTCTACCTCGTCACCTACCTTCATGA
AGTCCTGAGCAGAACGTAAGTGCTGGCTCCAAGACATCTCAGATACGTGGATCAAGCCCT
CTACACCTGGAGCAATCTCAACGAATGCACCATAGTCAGCCATAACCACTACCTTACCCT
TAACGTGATCACCTACCTTGAGGTTCTCGTCGAGAGCATCCCATGGATGTGGAGTGAGCT
GCTTCAAACCGAGAGCGATACGCTTCTTCTCCTCATCGAAGTCGAGGATAACAACGTTGA
TCTTCTGGTCGAGAGATACAACCTCGTGTGGATCGCTTACGCGGCCCCAAGAGAGGTCTG
TGATGTGGATCAAACCGTCAACACCGCCGAGGTCAACGAATACACCGTAAGTAGTGATGT
TCTTAACGGTACCCTCGAGGATCTGACCCTTCTCGAGCTTGCCGATGATCTCCTTACGCT
GCTGCTCGAGCTCCTGCTCGATGAGAGCCTTGTGAGATACAACGACATTGCGGAACTCCT
GGTTGATCTTTACAACCTTGAACTCCATTGTCTTGCCTACGAATACGTCGTAGTCGCGTA
TAGGGTGAACGTCGATCTGGCTTCCTGGCAAGAAAGCTTCGATACCGAAAACGTCAACGA
TCATACCGCCCTTAGTGCGGCACTTGATGTAACCCTGGATAACTTCCTCGTTCTCGAGAG
CTGCATTCACACGCTCCCAAGACTTGCTGAGGCGAGCCTTCTTGTGAGAGAGTACCAACT
GGCCCTTTACGTCCTCCTGGTTCTCTACATAAACTTCAACCTTGTCGCCTACCTTGAGGT
CTGGGTTGTAACGGAATTCAGAAGCTGGGATAATACCATCGCTCTTGTAACCGATGTTTA
CGATAACCTCTTTCTTGTCTACAGAGATTACTGTTCCCTCTACAACCTGGTGTTCTGTTA
CCTTGTTAAGAGTTTCGTCATAGGCCTTCTCGAGGTCTGTTTTGCTGACGTTTGCGCTTG
TGCCATTCTCAAACTCATCCCAATTGAAGTCGTCCAATGGCTTTACGTTCTTTAAATCTG
ACATAAAAAaTAATTAAAAAaTTAAAATTAATAAAGTTTGACTTTATGTGAaTTGTATaa
aTCGGGCGCAAA
>contig00012  length=10556   numreads=2260
CCTGTGATGTTCTTCTCTGTAATCCGTGTTTTCATCTGATTCTATGATGAAATGAAGAGG
AAAGATAAATAATAGCGAAAGAAAAAAaCGGACGAAATTTTCATTTGTATgAAAaTGAGT
TAAATTCATTAAAAAaaGATACCGAAATGTTGGCGATAACAAAATAATTGTTACCTTTGC
GCTCAAAATGTAATGAATATAATAAAATTAATGATATGACACTAGTCATCCTTGCCATAC
TGATATTGGCATATATTCTCATTGCAACCGAGAATATTACCAAGGTGAACCGTGCTGCCG
TAGCCATTTTTGCTGGAACGGTAGGATGGGTTCTCTATATCTGTTTCGGTATGGACTTCG
TGACCAGTGAACACTCTTCAGATTATTCACGCTATCTGAATCTCGGAATGTGGAACGAGA
TAGAATCCACCAGTACAACGGTGAAGTATTTTATTGCCCGTAACATCTTCCTTCCTTATG
TGGGTAGAGCAGCAGAAATCGTACTATTCCTGCTTGCTACTATGACGATAGTTGAAATTC
TCAATAACAATGGTTGCTTCGATTTCATACGCCAGTTGTTACGTACCCGAAGCGCCAAAA
AAaTGCTATGGATTCTCGCTGCCGTAACCTTTGTTATTTCGGCAAATCTCGATAATCTTA
CTACAACAGTGATGATGCTTACGATGATGCATGGAGTAATTCCAAACCGTCGTCAGCGCA
TGGTGTATGGAGGTGCCATTCTTCTTTCTGCCAACTGTGGCGGAGCTCTTACCGTTATCG
GAAATCCGGAAGGACTGGTGATGTGGAATATGGGTGCTGTAACGGCTACTCATTATTTCC
TGTCGCTTCTGCTGCCATGTCTTGCAGCTTGGCTCATTCCGTTGTTGATGATGCAGCGCA
TGCTGCCTGAAAGAGTAGAGACAGAATGGATTGCTATGCCATACCGCGGGGATGATACCC
GTCTCAATGTATGGCAGCGCTTGCTGATGCTCTTTGTGGGCATCGGTGGATTGTGGTTTA
TCCCTACCTTCCATAATATTACGAAATTAAGTCCTTTCCTCGGTGCGCTCTGCGTATTGG
GCGTACTTTGGATTGTGAACGAGATATTCAACCGTAAACTCATGAATATGGATGCGATGG
CTGACCGTCGTACTCCTAGAGTGTTCCAATACGGAGTCGTCCAGATGATTCTCTTCGTGA
TGGGTATCATGCTTGCCATCGGAGTGGTGAAGGAGACCGGCGCTTTTGACGATTTTTCTA
CTCTTCTCAACTCTGTCGGTATGGATGATAAGCGTCCTGGCGTGCTGTTGCATGGCGTCT
TGGCTGGTATCATCAGTACTGTACTTGACAACTTTGCTACAGCCATGAACTTTTTCTCCC
TTCATGATCTGGCAAATGTGAATGATCCTTCATTCAGCATGCTTGCTGATTATCATACCA
ATGGTATCTACTGGCAGATGATTGCATATTGCGTAATGGCTGGTGGTAACGTTCTTGGTA
TCGGTACAATCAGCGGTCTTGCCCTGATGAAGATGGAACGTATGCACATGGGATGGTATT
TCCGCAATATTGGCTGGAAAGCTTTGATGGGTGGCGTCATCGGACTTGCTATCCTTTGGC
TCTCTCATATCCTGGTGGCTGGTGCCGCAAACCTAATTATTTAAATCGATAAACCCAAAC
AAAGCAAGGGGTATACCCTTGGATACCTACTGTATATGTAGGGGTAATGGATGAAAAACA
TCATCCTGAGAGGATAATAAACTAACATTAAaAAAaTATATATAATATAATCAAGGTATA
GTTATGGCAAAGATTAAGACTATTGGAATTTTAACATCTGGAGGAGATGCTCCAGGTATG
AATGCTGCTATCCGTGCGGTTACCCGTTCGGCTATCTACAACGGTTTCACTGTGAAAGGT
ATCTATCGTGGTTACGATGGTCTCATCAATGATGAAATTAAAACCTTTTCTACAGAGAAT
GTAAGCGGTATCATCGGCACAGGTGGTACGATGCTGAAGACAGCCCGTTCTAAGGAATTC
ATGACCGAAGAAGGTCGTCAGAAGGCATTTGAAACGATTCAGAAAGAGGAAATAGATGCG
CTTGTCGTGATTGGCGGTAACGGTTCGCTGACTGGTGCGATGAATTTCGCACGTGAGTTT
GATGTATGCTGCATCGGATTGCCAGGAACAATTGATAATGACCTTTATGGTACAGACAAT
ACAATCGGTTATGATACTACGATGAATACCATTGTAGAATGTGTAGACCGCATCCGTGAT
ACTGCGCAGAGCCACGAGCGTATCTTCTTTATCGAGGTGATGGGCCGTGATGCCGGTTTC
CTGGCGCAGAATTCAGCTATCGCCAGTGGAGCAGAGGCAGCTATCATTCCAGAGGATTCT
ACCGACGTAGACCAGTTGGCTCAATTCATGGAGCGTGGTATCCGTAAGTCTAAGAAAAGT
TGTATCGTCATCGTGTCAGAGAGTCCTAAGTGCGGTGCTCTTTATTATGCCGACCGTGTG
CGCAAGGAGTTCCCTGAGTTTGATGTACGTGTATCTATCCTGGGTCACTTGCAGCGTGGC
GGCCGTCCGTCAGCCCGTGATCGTATTCTTGCGAGCCGTACCGGTTGTGGTGCCATCGAG
GCTATCATGCAGGGACAGCGCAATGTGATGATTGGTGTACGCAATAACGAGGTAGTATAC
GTTCCGCTTTCTGAAGCTATCCGCTCAGATAAGCCATTCGACCGTAAACTGATCAAGGTT
TTGGACGAGTTGAGTATCTAATTTATAGAGATAAGGGTAAGAAGAGAGGAGTTTGAACTC
CTGACTTCTTGCTTTTGCATAGGAAAATGGTTTAAAGGGAACTAAAAATGGTTTAATAAG
GTATAAAAGCCGAATAAAACTTTAAATTAATTTGTGGTTTCCATAAATTGTTGTTACTTT
TGCAGTCAAGAATAATATAAATATATATAACTTTtAAACTAATAAGCTTATGTCACAAAT
TAACGGACGTATCTCTCAGATTATCGGTCCTGTTATCGATGTTTACTTCGATACAAAGGG
CGAGAATCCAGAGAAGGTGCTTCCTAAAATTTATGAAGCTCTGAAGGTAAAACGTCCAGA
CGGACGCGAACTTGTCATCGAGGTGCAGCAGCACATCGGTGAGGATACAGTTCGCTGTGT
CGCTATGGATAATACTGACGGTTTGCAGCGCGGCTTGGAGGTTATCTCTACAGGTAACCC
AATCCAGATGCCAGCCGGAGAGCAAATCAAGGGCCGTATGATGAATGTCATCGGACAGCC
TATTGATGGTATGAATGAATTGGACATGAAGGGTGCTTATCCTATCCACCGTGAGGCTCC
AAAGTTTGACGAACTTTCTACTCACAAGGAGATGCTTGCTACCGGTATTAAGGTGATTGA
CCTGCTTGAGCCTTACATGAAGGGTGGTAAGATTGGTCTTTTCGGTGGTGCCGGTGTTGG
TAAGACGGTGCTTATCATGGAGTTGATCAACAACATTGCCAAGGGACACAACGGCTACTC
TGTATTTGCCGGAGTAGGTGAGCGTACCCGTGAGGGTAACGACTTGATTCGAGACATGCT
CGAGTCTGGTGTTATCAAGTATGGCGAGAAGTTCCGTAAAGCGATGGAAGAAGGTAAGTG
GGATCTCTCACTTGTCGATCCTGAGGAACTTGCCAAGAGTCAGGCTACCCTGGTATATGG
TCAGATGAATGAGCCACCTGGGGCACGTGCTTCTGTAGCTCTCTCTGGTTTGACCGTAGC
TGAGGAGTTCCGTGATCACGGAGGTAAGAATGGTGAGGCAGCGGATATCATGTTCTTCAT
TGATAACATCTTCCGTTTCACCCAGGCTGGTTCTGAGGTGTCTGCGCTGTTGGGTCGTAT
GCCATCAGCCGTAGGTTATCAGCCAACGCTGGCTTCTGAGATGGGTGCCATGCAGGAGCG
AATCACTTCTACCAAGAATGGTTCCATTACCTCTGTACAGGCCGTTTATGTGCCTGCCGA
TGACTTGACCGACCCTGCTCCAGCTACCACCTTTACTCACCTGGATGCTACCACTGAGCT
TTCCCGTAAGATTGCATCTCTCGGTATCTATCCTGCCGTAGACCCGCTGGGTTCTACCTC
TCGTATCCTCGATCCGCTGATTGTGGGCAAGGCGCACTACGATTGTGCACAGCGAGTAAA
GCAGTTGTTGCAGCGTTATAACGAGTTGCAGGATATCATCGCCATCCTCGGTATGGATGA
GCTCTCTGATGAGGATAAGTTGACCGTGAACCGTGCACGCCGTGTACAGCGTTTCCTGAG
CCAGCCATTCACCGTAGCAGAGCAGTTTACCGGTTTGAAGGGTGTGATGGTTCCTATCGA
AGAGACTATCAAGGGCTTCAACGCCATCCTCGACGGTGAGGTAGATGACCTGCCAGAGCA
GGCATTCCTCAACGTAGGTACTATCGAGGATGCCAAGGAGAAGGCTAAGCAGTTGCTCGC
AGCAGCACAGGCGTAATCTTTAAATCCACGGCTTATGTTACAGCTAAAGATAGTATCTCC
TGAGAAAGTAGTCTTCCAGGGTGAGGTAGAGAGCGTACTGGTTCCGGGAACCCTCGGCTC
GTTCGAGATTCTCAAGGATCACGCGCCTATCATCTCTTCGCTCGAAGTGGGCAAGGTGGA
ATACACTACCAAGGAAGGCAAGCAGGTAATGAACATCAAGGGCGGATTCGTGGAATGTAA
GAAAAACGAAGTAAGCCTTTGCGTAGAAGTTTAGATAAGTGATTAATTTTTAGTGATTAA
TTATTAGATAATGGAAAAaGACGAAAAGTTGCGCTTGCAGACTATCAGACAGGCGAGTAT
CAGGTATAAGCAGATTTCTTTGTGGCTTACAGCAGCAGTGGCTCTTGCCGTGCTCTTTGC
ATGCAGATTGTCTGCTCAATGCGATGATATGATAGCCCAGGTTGTTAACCCGTTGGTAGT
GAGTGCGATATTCTCACTCGCTGCAAGTACTGCTTATGGTGAAGCATGGAAGGCTGTTGC
AAAGTCATCGCCAGCCAATCTCGCCAGGTTCTACATGGCGGCATTGGTCTTGAAACTGAT
GTCCGGTACATTGGTATTCCTCATCTATGTGCTGGTATGCGACAAGCAGAACATTCTGGG
TTTTACCGCAATCTTTGCCCTTTTCTATGTCGTACTTCTCGTGTTCGACTGCATCTACTT
CGCTCGGGTAGAGAAAAAGAACCGTCTTTCATAAGCGGTTCTGAAACAAATAATTAATAA
ACAAAAGTAAGAATTAAAGAATATGAAACATCTCAAGCAATTCCTCTTGATGGCGATGCT
GCTCTTCACGCTGGCACCTCTGCAGGTATCGGCTAAGGAGAACATCGATGTGAAAGAGAT
ATTGTGGGGTCATATCAAGGATTCTTATGAATGGCATATCACCAAGGTGGGAGATCATCC
CGTAGTGATTCATCTGCCTGTCATCGTGAAAACCTCGACAGGCTGGCACGTGTTCTGCAG
CAGCGAATTCTCGGAAGAGAAGGATGCCAATGGAGACCGTCCGGGCCCTTATAATCTGGT
GATCAAGAACGCTGATGCGCAGGCGAATCCCAACAAGATAGTAGAGAAGGTGGGAGACCA
GGAGGTTCGTCCTCTCGACATCTCCATCACGAAGACCGTTTGCGTGCTCTTCATCGATGC
TATCATCCTGTTGCTCTGTGTCCTGATACCAGCCCGCTGGTGCAGGAAGCACAAGGTGGA
TGATCCTGCACCAAAGGGTTTTGTGGGACTGATGCACATGTTCATCATGTCGGTATATAC
TGATGTAATAGAGGCCACCCTGGGTAAGGAAGCCCCAAAGTACGCACCATGGTTGCTTAC
TTGCTTCTTCTTTATCTTCGTGGCGAACATCATGGGTATCGTACCATTCCCTCCAGGTGG
TGGTAACCTGACGGGTAATATCGCCTGCACCGTATTCTTCGGTGTAACGACATTCCTGAT
CACCAACTTCACCGGTACCAAGGAATACTGGAAGGAAATCTTCTGGCCGGAGGTACCAAC
GTGGTTGAAGGTGCCAGTGCCACTGATGCCATTCATCGAGCTCTTCGGAATCTTTACGAA
ACCGCTGGCTCTGATTATCCGACTCTTCGCCAACATGATGGCGGGTCACGCCATCGCACT
TTCGTTTGCGGCTATCATTTTCATCATGTTCAACATCAGTGAGAATGCTATCGCCAACTA
TGTGGCAGGTACGGGTATGACAATAGTAAGTGTTGCGATGAGCGCCTTTATGATGCTCCT
CGAAGTATTGGTAAGCTACATTCAGGCATTGGTATTCACCATGCTGAGTGCAGTATTCAT
CTCGCTGGCTCATGTAAAGTCTCATGAGGCTGAGCCAGAGGTAGTGAAGTAGTTTATAGA
TTATAGATTACGGATCTAATTTCATTCAGATAATAAACAAAGAAAATATAAACAACTTAA
ATTATTAAGATTATGTTATCACTTTTATTAGCAGCAGAGATTGCAAAGTTGGGTGCCGCA
GTAGGTGCAGGTTTGGCCGCTATTGGCGCAGGTATTGGTATCGGTCGCATTGGTGGCCAG
GCTATGGACGCTATGGCTCGTCAGCCAGAGAAGATGGGCGACCTCCGTTCTTCTATGATT
ATCGCAGCTGCGTTGGTTGAGGGTGTTGCGTTCTTCGCTGTCATCATCGCCATCCTGGCA
ATCGTTATGTAATCATCTCATCTGTCACTATCATCTGCCCCGATAAAAGGAAGTCTCAGG
CATCAGCCTGATGTCTTTCCGGGGCATGATAGAGATGATTCTAGAGTTAGTTAAAACAAA
ACGTTTAAGTAAAACTTTAACCAGTATATATGGATTTATTAATTCCTGATAGCGGTTTGC
TCTTCTGGATGACGCTGGTCTTCATCATCGTCTTCATCATTCTTTGGAAGGCTGGATTCC
CAGCCATCATTAAGATGGTGAACGAGCGCAAGGCTTTCATTGATGATAGTCTGAAGAAGG
CTCACGAAGCCAACGAGAAGCTTGCCAATATCCAAAAaGAAGGTGAATCCATCTTGCAGG
AAGCTCGCGAGAAGCAGGCTGCCCTCCTCAAGGAGGCTGCCGAAACCCGCGATGCCATTG
TAGAGAAAGCACAGGATAAAGCACGCGAAGAAGGCGCACGTCTCCTCTCTGATGCCAAGA
AGCAGATTGAGACCGAGAAGCAGAACGCCATTCGTGAAATCCGAGGCCAGGTAGCCGAAC
TCTCTGTTCAGATTGCAGAGAAGGTGCTCAAGGCTAAGCTCTCTGATGACAAGGCACAGA
TGGATATGATAAATCGACTGCTGGACGAGGTTTCTTCTGACAACAAATAGTAAAGCTTAT
GGATATAGGTGTAATATCGGTGCGTTATGCCCGTGCCCTCATCAAGGCTGCACTCGGCAT
GAAGCTCGAAGATCAGGTCTACCAGGAGATGCAGACGCTCTTTAAGAGCTACATCGACGT
GCCTGAACTGAGATTTACGATAGACAACCCTATGCTTTCCAAAGACAAGAAAGAGGCACT
TCTCATCACAGCCCTGGGCAAAGAGCCTACGGAACTGAGCAAGAAGTTTATCGCTCTCGT
CTTGAAAGAGGATAGGGAGAGCACCCTGCAATTCATGGCTGCTTCGTATATCACTCTTTA
CAGGAAACAGAAGAACATCATCCGCGGTAAGCTGATCACCGCCACTGCCGTTGACGCCTC
TACGGAGGACAAGATGCGCAAGATGGTGGAGCAGAGAACGAAAGGTACTGTGGAGTTCAA
GACCGAGGTGAACCCTGAACTGATTGGCGGTTTCATCCTTGAGTATGATACTTACAGAAT
GGATGCGAGCGTAAAGACTAAGCTCAACAGCATTCTGACACAGCTCAAAAAGTAAAAaTA
ATTAAAGTAAATAAACAATGTCAGATAAAATTAAACCAAGTGAGGTGTCTGAGGTTCTTC
AGCAGCAGCTCCAGGAGGTTAATGGCTCTCAGCAGTTTGACGAGGTGGGTACCGTGCTTA
CCGTCAGCGATGGCGTGGCTCGTATCTATGGTCTGCGTAATGCCGAGGCTAATGAGCTTC
TTGAGTTTGAGAACGGAACCATGGCTATCGTCATGAACTTGGAGGAAGACAATGTAGGTT
GTGTCCTCTTAGGTCCTACAGCTGGCATCAAGGAGGGACAGAGCGTGAAGCGTACACACC
GTATCGCTTCTATCCGTGTAAACGACAACTTCCTCGGACGTGTCGTAAACCCTCTGGGTC
AGGCTATTGATGGTCTGGGTGATATCGACCTCACCGATTCTTTCGAGATGCCTTTGGATC
GTAAGGCACCTGGTGTAATCTATCGTCAGCCAGTAAAGGAACCTCTTCAGACTGGTTTGA
AGGCGGTAGACTCTATGATTCCTATCGGTCGAGGACAGCGTGAGTTGATCATCGGTGACC
GTCAGACCGGTAAAACTGCCATCGCAGTGGATACCATCATCAACCAGAAGAGTTTCTATG
AGGCTGGCAAGCCAGTATATTGTATCTATGTAGCTATCGGTCAGAAAGCATCTACCGTTG
CAGCATTGGTACAGAACCTCAAGGAGCATGGCGCCCTGCCATATACCATCATCGTAAGTG
CTACCGCTGCCGATCCTGCAGCCATGCAGTATTACGCACCATTTGCCGGTGCAGCTATCG
GTGAGTACTTCCGCGACCGCGGTTACTCAGCTCTCGTCGTATACGATGACTTGAGTAAGC
AGGCTGTGGCTTACCGTGAGGTATCTCTGATCCTCCGCCGTCCATCCGGACGTGAGGCTT
ACCCTGGTGATGTGTTCTATCTCCACTCTCGTCTGTTGGAGCGTGCCGCTCGTATCAACG
ACCAGCAGGAGGTAGCCGAGCAGATGAACGACCTTCCAGAGTGCATGAAGGGTCACGTAA
AGGGTGGTGGTTCTTTGACAGCCCTTCCTATCATCGAAACACAGGCAGGTGACGTATCAG
CATACATCCCAACCAACGTGATTTCTATCACCGACGGTCAGATCTTCCTTGAGACCGACC
TCTTCAACCAGGGCTTCCGTCCAGCTATCAACGTAGGTATCTCCGTATCCCGTGTAGGTG
GTTCTGCCCAGATCAAGAGTATGAAGAAGGTGGCTGGTACACTGAAGATTGATATGGCTC
AGTATCGTGAGCTGGAGGCCTTCTCTAAGTTCTCTAGCGATATGGATGCCGTAACAGCGA
TGACTCTGGACCGTGGCCGTAAGAACGACCAGTTGCTGGTTCAGCCTCAGTACCGCCCAA
TGCCGGTAGGCGAGCAGGTAGCTATTCTCTACTGTGGTGTTCACGGATTGATGCACGACG
TGCCAATGGATAAGGTTCGCGACTGTCAGGATCTGTTCCTCGATGCAATGCGCAGCCAGC
ACGCTGATGTGATTGAGACTTTGGGCGATGGTAAACTCACCGATGATGCCATTAAGGCAG
TCGAGGAGACCATGGCTAATGTTGCAGGACAATATAAAGCGTAATAGCCTATGCCGTCAT
TAAAAGAGATTAAAACTCGCATAGCCAGCGTTAACAGTACCCGTAAGATTACGAGTGCGA
TGAAGATGGTGGCTTCCAGTAAGTTGCATCATGCTCAGGTAGCTATCCAGAATATGCTGC
CTTATGGAAATATGTTGGAACATATCCTCAAGAGTTTCCTGGTAAGTACTCCGAATGTCG
ACCATCCGTTGCAGTTGGAGCACAAGGAGACCAAGCGTATAGCTCTTGTGGTATACAGTT
CTAACAGCAGCTTGTGTGGTGGATTCAATTCCAACGTTATCAAGATGATGATGCATGCGG
TGGACGAGTATAAGGCTCAAGGCATTGACGACATCACGGTATATCCTATCGGACGAAAAG
TGGCAGAGAAGGCACAGAAACTGGGTTTGAAGATTGGCGGTAACTTTAATGATCTTGCCG
ATCATCCTCGTGCCAGCGCCTGTGCAGATATCGCCTATTCACTTGCCAGGCAGTATGCTG
CTGGTGAGCTCGATAAGGTGGAGATGATTTATCATCACTTTAAGAGTGCCGGTTCACAGA
TTCTGACCCGCAAGACTTTCTTGCCTATTGACCTCAGCACTGAGGCGATAGGAGTGGACA
ACGATCGTGACCTTACCTCTAATGTGGCTACGGCAAAGGCTCAGGAATATCTGCGCCAAA
AGCAGGCTGAAGCTGACGGACGCCAGAGTTCTGAGGCAAAACCTCTGAATGATGACTTCA
TTGTAGAGCCAGACTTGGAGACTGTTTTGGGAGTCTTGATTCCTAAGCAGCTTCGTCTGA
TGATTTATACAGCGTTGCTGGATAGCCAGGCGAGTGAGCATGCTGCCAGAATGGTGGCCA
TGCAGACCGCTACGGATAATGCCGATGAACTCTTGCGCGAACTCAACTTGCAGTACAACA
AGAGTCGTCAACAGGCCATTACCAATGAATTGCTTGATATTGTGGGAGGTAGCGTAAACA
ACTAAGTTTCCTTCCATCTGTATAATGTTTAATCGGGgTAAATCACTTATTGAAAG
>contig00013  length=14923   numreads=2486
TAACATtcTTTCgTTTTTtttttttttGTtAACTTTGCGGCGCGTTTGAGAACTAAACcA
GGAAATATGAGGTTtAGTTACCCAAATGGGATTGCGGGTACAGCATCGCCTGGATCAGGG
TTGCTCCGAACGACAGAAGCTTTACGAGAAGTATACTGTCTCAATCTCCTTGCTGCTTGT
GACGACTCGTTTCGACATAAGGGGAAGAGAAAATGTGTCTGTATAAGAATACTTAAAATG
ATAGAATGGACAATTCAATAAAAGATATCAATCATTCTCTAAGCATACAAGCCGAGACTC
TTGGCGAACCAGCCGAGACAGAGGCATCATGGTATGCCATGCGCGTGTTCATGAACAAAG
TGGCGCTTTGCCGAGACTTGTTCAACCTGTTCAACAACGCGCTTAAGGATCCTGACCAGA
TGAAAAACACATTCCCCGAAGACATGATGGGCGATGTGATGGAATATTACGCCCCTTTCG
TAAAAGAGAGACATGTAAACAGCCAAGGCAAGAAGATTGTGGTGGAGCGCCCACTCATAC
CCTCGCTTTTCTTCATGCGCAGCAACAAGCGACAGGCGCTATGCCTGGAGCGGGAACTGT
GTGGCAAGGCAAGGCTATATCGCCAGCTGGTGGACTTCGACCCACAGCCCATCGCCATTC
CCAAGAGACAGATGCAGATGTTCATGATGGTATCGTCGGGCGATCAGGAGGGGCTGGAAT
ATTTCGAGGATGGAGCCTTCAACTGGAAGAAAGGTGAACGTGTCAGGGTCATCGACGGCA
GGTTCAAAGGTCTGGAGGGCGAAATCAAGCGCATCAATGGCGACCATCGCCTCATCGTGT
CGATAGACGGGGTCTGTGCTGTCGCCACCACCTATATACCAAGATGTTTTCTAGAAAAAA
TATAAAATCATATGAAATATCGTAATTCATTGCTTTCTGGAGCTTTTTGTACGGGACTTC
TTGTCCTGTCAGCTTGTGGAACCCCACAACAAATAGCTTATTTCCAGGATTTTAACCAAA
ATCCTGATACGCTGGTCAATCTGAAAAGTGCGGTAATCACCGCCAAGCCAACAGATAAAC
TCTACATCGGCGTGAAGAGCAAGGATCCACAGATCTCACAGCTCTTCAACCTTACGGGAA
GCTCCACCAGCTACTCTACGTCGTCCATCGCCAAGGATGCCTATTATTATACGGTAGACA
GCAAGGGCAACATCGACTTTCCTGTGCTGGGCACCCTGCATGTGGCAGGTCGTACCCGAG
AGCAGATTGCCGAGGAAATCAAGAAAGTTCTGGTGGAGCGCAACTTGGTGAAGGATCCCG
TGGTGACCGTCAGCCTGACAAATCTCCACTATTCGGTGATGGGTGAGGTGGCACGCCCTG
GACAGTATGAAATCGAGGACGAGAAAGTGACTATTCTCGATGCCCTTAGCAAGGCGGGCG
ACCTGACCATCTATGGCACCCGTGAAGACGTGATGGTGTTGCGCCAGGAAAACGGCCACC
AGAAGATCTACAAGATCAATCTCTGCTCGGGAAACAGCGTGTTCAACAGTCCGGTATATT
ACCTGCAGCAGAACGACGTGGTTTACATCAGCCCCAACGAGACCAAGGCTCGCCAGAGCA
CGGTCAATGGCAACAATGTCAGGAGCACGGGCTTCTGGATTAGCCTTGCCTCACTTGCCA
CCAGCGTGGCGGTACTTATCGCGAAATAATGTAAGAGTAGAGTGAACACTCAACATTCAA
CACTCAACATTCAACACTCAACATTCAAATTCAATGATTCAGAATAATCAAGCGACGATG
CAGAATGTTCTGGTTCGTCGCCCCCAGCAGGCAGAAGACTTCATTCGTCTGCAAGACTTA
ATGTATCTGTGCCTTGTGCGCTGGCGATGGTTTGTTATCTCGCTCGTTGTCACCCTGGGC
ATAGCCACTTATAACCTCCTCTCCACGCCGTGTGTCTATCAGCGCACGGCATCCATCCTC
ATCAAGGAAGACGGCAAGAGCCAGAGCATCAACAGCGATGTGGCCAGTATGTTCTCCGAC
ATGGGAATCTCGGGAGGCAAGTCGAACGTCAACAACGAGTTGATTGCCATCCAGTCGCCA
GCCGTCTTGCTGGAGGCTGGCAAGCAGCTCAAACTCGACGTAAACTACAGTGAAGACGGT
ACCTTCCATCCTGTGGCTCTCTATGGCAGAACGCTGCCTGTAACCGTTCATTTCTATAGC
TTGAACGATATGCAGAGCGCCAATTTGGATGTAGAAGTAAAGCATGGCAACCTGTTTTCC
ATCGTACACGTGAGTGGCACCGACAAGGCTGGAAACCAAGTGGAATCGGACGAGGAGGTA
CAGGGCAAGCTGGGTCAGACCGTCCGCACGGCGATGGGCCATGTATGCGTAGACCAGGCA
CCGGGCTATTCAGCCTTCATCAATGGACATGAGAGCAGGAAACTGCATGTGACTCGCACC
AACCTCTATGCCATGACCGACCATATCAAGGCGTCGCTCTCGGCAAGCATCAGCGAGGAG
AAGGCAACAGTCATCGACCTGACCTATAAGGACCAGCTCACCCAGCGCGCCGAGGACGTG
CTGAACACCATCATCTCCGTATACCGCAAGAACTGGATGGAGGACAAGAACCAGATGACC
GTCTCCACCTCCCATTTCATCACCGAGCGCCTGGGCGTCATCGAGCGGGAACTGGGCGAC
GTAGACAAGGACATCTCCTCGTTCAAGAGCCGCAATCTGCTGCCCGACGTAGAGACCGCC
GCACAGCAATACATGCAGAAGAGCGGCGACGTAGACAAGCAGATACTCGAGCTGAACTCA
CGCCTCTCCATGGCACGCTACCTGCGCGACTTCCTGACGGGTAAGGTGGGCAAGAACCAG
CTCCTGCCAGCCAATATCGGCATCGACAGCCCGGGCATCGAGCAGCAGATTACCGAATAC
AACAAGCAGCAGCTGGAGCGCAATAACCTGGTGGCTAACTCCAGCGAGCAGAACCCATTG
GTGGCTGACTATGACCAGAGCCTCGCCTCCATGCGCCATAGCATCGTAACCAGTATCGAC
AACTTCGTGGTGACACTCAACTCGCAGCTTGGCAACCTGCAGGCAAACGAGGCGCAGACC
ACCAGCCAGATAGCCAGCAACCCTACCCAGGCAAAGTACCTGCAAACAGTGGGTCGCCAG
CAGAAGGTGAAGGAGGCGCTCTACCTCTTCCTCTTGCAGAAGAGAGAGGAAAACGAGCTT
TCCAAGGCTTTCACCGCCTACAATACGCGCATCATCACCCCTCCTACGGGCGACACCAAG
CCCGTGCAGCCTGTGCGCCGCAACATCATCCTCGTGGCTTTCGTTCTCGGAGTCCTGATA
CCTGTGGTAGTCATCTTTATCCGTGAGAACATGAACACGACGGTGAGGGGCAGAAACGAC
CTCAAGAACATCACCATACCATTCCTCGGTGAGATACCATACTGCATCAGTCGCAAGAAC
AGACCAACTCTTCTGCAGCGCATCCAGTTCTGGAAGAAGCCGAAGGAGACGCTACAGATT
GTGGTGAAGGAAGGCAAGCGCGACATCGTGAACGAGGCGTTCCGCGTGCTGCGTACTAAC
CTGGAGTTCATGATAGGTACCCATCCCGAGCAGAACGTCATCATCCTTACGTCTTTCAAC
CCAGGCTCAGGCAAGACTCACCTGGCAGGCAACATCGCCATGTCGCTCGCCATCAAGGAG
AAGAAGGTGCTCGTCATCGATGGTGACCTCCGCCATGGTTCCACATCCATGCTCGTGGGC
AGCCCTGGCGAGGGACTCAGCGACTATCTCAACGGCAGGACCGATGACCTGGAGGGCATC
ATCTGCCATGGAGAGGAGTATGGACTGGTGAAGGATTTCGACGTGCTGCCTGTCGGTACC
ATGCCGCCTAACCCTACGGAGCTCCTCTTCACCGACCGTCTGGAGAAGCTGATCAGGCAG
ATGAGGGGTGAGTACGATTATGTGTTCATCGACTGTCCACCAGTGGAAATCGTGGCAGAT
ACCCAGATTATAGAGAAACTTGCCGACCGCACCATCTTCGTGGTACGCTCGGGCTTGATG
CAGCGCAGTATGCTGGGCGACATCGAGCAGTTCTACAAGGACAAGAAATTCAAGAATATG
TCGCTCATTCTGAACGGAACCAAGGCTCAGGGCGGCCGCTACGGCCACTACTATCGCTAT
GGCTACCACTATGGCTATGGCTACGGCTACCACTACGGCTCCGACAAGAATGGAGGTGCA
AAAATAGGAAAGTAGAAAATTGGATAAAAGAATAGAAAAAATATTCCGTGAGGCGTTCCG
TTGGATTTGCAATCCGACGGCAAGCAAGAAAGCACCATCAGAGAGACTCCCCGGCGGCAT
CGACTGGCACTGCCACATCCTGCCCGGCGTGGACGACGGATTTCAAGAGGTAAAGAAGTC
GTTGGAAATGTTGTGCTTTTACGAAGGCGCAGGCATGAGGGATGTCTGGCTTACGCCTCA
TATTATGGAAGACGTACCCAACGAGACCACCTATTTGCGCCAAGTATTTGCCGACTTCCA
GAAACAATATCAGCAGGACTTCGCCGAGCGAAACCCTGCTGACAGAAAAATGCTCCGGCT
GCATCTCGCAGCCGAAAATATGCTAGATGCGCTCTTCGAAAAGCGCCTGAAGGCAAACGA
CCTGTTGCCGCTGGGCGAGGATGGCAAGCTCCTGTTGGTGGAGACGAGCATCTTCTCTGC
CCCGATGAATTTTCATGCCCTCCTGGAGCGCATCAAGAACAAGGGCTACACGCCCGTGCT
TGCCCATCCTGAGCGCTACCTCTATATGGAGAAGCGCGACTACGAGAAACTCAAGTTGAT
GGGCATCAAGTTCCAGCGAAATGCGTTCTCGATAGATGGGCAGTATGGCAAGAAGGTGCA
GAAACGATGCAAGTGGCTCATGAAGCACGATATGTACGACATGGTGGGCTCCGACATGCA
CCGCCTCGGCATCTTCTGGCGATACTGGTAGAATTAGAACTTAAGGTTAAGGTTTGATTA
CTGGGAATTTACTGGCAGCTCTGTACGCAGAATGCGCTAGCTACGGCGGTAAGTACGGTG
ATGATGAAATTGATCACCTTCTTGATGGTTTCTTTCTTCATAGTTCAAATTAAAAATTCA
ACATTCAACATTTAACATTCAACATTAAGCATTAAAGTGGAAATTTTTTCGCTGCATCGA
AGCAAGGGCATGCCTTCGGGgTGGTGCCCGGCAAGTCACGATGACCCACTATCTTAGCCT
GTGGGAACGTGATTTTGAGCTTGCGCAGCAGATTCCACATTGCGTCATACTGGGCGCGGG
TAAGGGTGTCGGCAGGACGCCCCTCGTCATCCAGCCCGCCCTCGTAGCAGATGCCGATGG
AGCAGCGGTTGTAGGGACGGGCATGTGAGCCCACCTCCAGCAGCTTTCTGAACTGCGTGA
TGCTTCCGTCCTTGTGGACATAGAAGTGGTAGCCCACGGTGCGGAATCCACGCTTCTTGT
GGTCGCGCATCAGTTGCTTGTCGGTGTAGTTACGGTCGGCACGTGTTGCCGAGCAATGAA
TTACGAGAAAACGGACGCTCAGAGGTGAGTCCATCATCTCGCCGTTCTCTGTGTAGGCGG
CGAGGAGATGCTCATTGAGCACCTCCTCGCCGCCAATCGTCATCGGAAATCGATCTTGTG
TCATTTTCGGTCAATATATTAAAAAAAaCATGTTAAGGGGATTTGCAATCCCCGTTAAGA
GATAACGGGGATATGCTATCCCGGTTACTCAAGTCCATCGCCTTCCGAACCGCTGCCTGG
GTTAGTGGTAGAGCCAGATTCGCTCTTGCCTGTATCTCCCGATGGCGTAGTTGTTTCGGA
GTCGGTGGTGGTCGAAGACTTCTTTTTCTTAGCACCATACTTCTTCAAGTTGGCGTCGAG
GTTGAGATTCACAGAGCGGAAGTCGCCCGTGGCGCGGGCTTTCATTCTTACTCCTTCGAT
GTTCTTAGATACGGTGAAGTCGTCGGCGTTCTCTGCACCCATCTTGTTCTTGATGCTGAT
GTAGAAGATGGCGAGGTTGTCGAGCTTTACATTCTTGCCCATGAGCAGGAGCTCCTTGAT
GTGGGTCACGGCATCGATGAGGATGCCCTTGATGGTCCCGGCTGAGAATGGAGAGTTGTG
ACCATGCATGTGGTCGGCGAGCTCATCGAGATCTACAGTTTCACTAATGTGGGGCTTGGC
GTAGTATTTGCCGTAAGCCTTCTCATTCTTCTTGTTGTTGTTCTTCTTTAAATCGTACTC
AATCATAAGGCTAATAAATTGTTTTATGGTTCGTGTTTCATGTATTAAAGCGCTGCGCAG
TGCTTGTTTCTTGTTTACGGTTGCAAAGATACGACTTTCAGAAGAGGCTTCTGTACGATA
GGGGTGAGATAGGGATACGATGGGGCATAAAACTGGAAAACTCAGTATTATGGCTCGCCC
AGATACTCATAGATGAGCAGCGTCTGGCGCATGGTGAAGGTCTTCGCCAACCGTTCGTAG
CCCTCTCTTCGCAAGGCTTCAAGCAGAGGCGGGCAGTGGTTTACCATTCGCATCAGGTGG
TTTAGTGCCACGTGTTTCGACTGCTCCGGAAAGTAGAGCTTGGCAAGCTCGAATTTTTTG
TATATCTTGATTTTCATATAGTTTTGACTTTTATGAATCGCGGTAATAATACTTAGCGTT
TCTCTTGATGATACTTAGCGTTGCTGGCAATGCTGGTTAGCACTTGCCAGAACGCTGTTT
ACTGTTGGTCAGAACCATTCTGGCTATCCGTAGCTACGGCTCTGTACGGTTTCAGGTACG
TTTCTGCGCATTCGTTTGGACTGCAGATCGCCTCGGTGTTGATTTCTCCCGGATTCTTCT
CTATCACGAGCCATCCGTTGCCTTTGGCGCGGTGTACCTTCTTGAATCCCAGTCGCTGCA
TCACGGCGCTCAGATTCTGGTGACTCATGTTGCGGCTCAGGGCGGGACTTCCGCCTATGC
GCTCCATGATTTCCGATGAATAGCGGAACTTTACATATTGAGGGGCGGTGTCTGATTTCG
GTACCTTGTAGAAGCGCAGTATCTGGTCTTCCATGAAGTTGGAAACCATGAACATGCCGT
TGTGCTCCCTCATCACGTCGATGTCGACGGTGGTGAGCCAGTATACCCATCCCTCTTCCT
GGTTCTTCACCCGATTGGTTACCTCTTGTCCCAGAGCTACAGCCTGGGCATAGACGTGCT
GGTAGTCGATGGGGGTCTCCCTAGGACTCTCGATGTTGTCTACGAACCAGGGCGAGTAGC
GGCGGTTCTCCTCGTCGGTGATGATCTGTATGCTGTTGCTGGTGCCACAGAGGGCACCAC
GGTGCAGCAGTTCCGAACGATACTTGTCGTAGGGTCGGCGGATGGAGAACACCAGCTTGG
TGACGTTGCTCTTGAGGGCGCTCAGTCCCTTGCCGAAGGTAGACTCCAGCTCGTCGAGGC
ATATGAGTGCCTTGCTTGAGAAAGCCTCCATGAAGTCCTTGTCGGTATAGTTGGCGGTTG
ACTCGTTGATGAAGTACTGGCGCAGGCAAGGTGGCAGGATATAATAGAAGAATGTGGTTT
TGTTGATGCCACCCCTCCCGATGAATATCAGGATGGTCTGGCTCACCACTCTCGGTGATA
CCCATGCCACCACCATCGATACGAGCCATTTCTTGAAGAAGTATCTGAACTCTTCCTGCG
AGTGGTGGTAGCCAGGGCAATAGTTGATGGTTACCCGGTTGGCAAGCTCGTCGATGTAGT
CGGTCTTTCCGTCCCATTTTGGCAGACTCCTGAGATATTCGTCGAAGGGATCCCAAGGCT
CGCTGAAGTCGCTGTTGATGATGGCGTGCAGCTTGATGGCGCTCACTTCGAGTCCCATCT
CGTCCATCTGGGTCCAGATGGTGTTCTCTATGTTGTCGTCGATGCGGGTCCACTTATGGT
ATTTGCCTTTGATTATATCGCGACTCAGCACCTCGTGAAATCCCGTCACCTCATTGTGGT
GGAACTCGTATCTCATTGAGAGCCACTGCTTGATTACCTTGACGGTCGGCTTACCCGAGA
AGCCCTCGCCTTTGCGGTAGAAGTGCCAGGTGCCTAGTTTCTCGGTGTGCTTGTAGCATG
ATTTCATCACGCTGTCAGCATCGGGATAGTCGGGGCTGAAGTTGCTCTTGGCGTAGGTCA
TTGCCTCTTCCTTGTCTATGCCATAGCGCACGCACACCTTGCCGAAGTGGAGCACATACT
CGTTGTGGGCACCGCTCTCAAACTTGTAGCCCCACGTGTCGAGTAGGTTCAGTATGTGCT
GCGCTGCCTCGTCCATCGAGGGAACCCCCTTGCCCAGTGCCACCATCTTCTGGCTGTTTC
GCTTGCGCTTGCTGGCACGTTTGGCATATTTCGCCTCGTTGGCCTTCTTGGTGTAGAGCG
CCTTCAGGTCGTGGGTGTCCAGGCCGAAAGCCTCTGCGTCCCAATGGAAGTAGGCGGTAG
GGTCGTGTGCGAGTCCGCACATCCGGGTGATGTCTACGCATTGCTCGTCGGCAGGCACGC
CTAGCAACTTACTGTAATAGCTCATCGCCTTGCGTATGATCACATCGAAAAGTTCCAGTG
CGGTCACCTCGTCGTCATCTATGGGCAGGTATCTGGAGATGATGCGCAGGCCCCGTTGGC
TCACGGTGATGAACCTCATCATGGTATGAGGGTCGGCGTCCGCCTTCTGTACGACCTCCT
TCATCTTTTCTGCAGGAATCTTGTCGATATCCACGGCGATCATCTGGGTGGTCTTCACCA
CGTTGCGCAGTTCCTTGCCCCGTCCGTCCATGAGCACGGAGGTAGTGATGCCTGGCATCA
TCACCTTGGTTTGATGAGCGAGCTCGCTGCTGATGCGCATGTTCTTGCGGTAGTCTTCGG
TACGAGCCTGGGTCATGGCGTCGAGGGTGATGATTCGCTGCAGTTCATCAAGACTGATGA
GTTGTCTGCTTTCGCTGGAGGCGATAGCATAGAAGAAAGATGGTAATACCATTTCTTGTT
TTTGTTCTGTTGTTGTCATTTTTAAGCAAATAATTATAAGTTGTTTTAAAATTGAATCAT
ATAGATTCCGCTGCAAAGCTAAGCATAAAATTTGGCATTGAAATCAAAAAGTTCCGATTT
TGGAACATAACATAaaTTtATTTAAAATGTTTTtCAAAAAAaTCAAaaGTGAAGTCATGG
GAATCAAGGATTCCTACGACTACAGACGGGCATGATTTCTGCCCACAAGTGTTTTAATCT
TTTAGTCCACAACGTGTTCTGGGCTATGCGTGAAGAACTGAAGGAAGACCGCTTTGAGGG
TGGTCTTACTGAGGAGGAGAAGCATTGGGCTTCCACCAAGTCAGCCATCCGCAAGGAGTT
CCGGCTGTCTGATGCGTACACCAAGAGTCTGGAGGCGATGGACCGTGATGTTTCCATCGA
CGACTACTGGGGCGCGATACGTTGGATGGAGTCGTTGGTTGGCGAGGCTCACAGAGACGA
GCTGCTTCGTCTGATTGACGGGTTGCTGGAACCTTTGTCGCCGAAATGATCGATTTTTAG
ATTAGCAAACAAAGTGTGAAGGGGGTAAATGAACTTTAGCGTGAaaaGTGTGTTAAAAAG
AAGGCATAACTATCTGATACCCTTTCTCTTtATCTTTTGCGCACGATGTATATACAAAAG
TTCTTATACACCCCcTTCACACCCACCCAAACATATACCCcTATAAGGGGAACCGGATAA
AaCGTAAAAAATCTGCGTTCATCTGTGCAATCTGTGGGACAATGTTAAAAATCAGAAATT
CTTTGGCAATATCATATATTTCCCTTATATTTGCACCATGTAAACAATAAAGAAAGGAAC
AGAATTATGGAAGATGTCGTGAAAATAGCATCCTATATCTGCCAGCGCTATGAGCATCAA
TATGGTACTCGCATTGATGAGATGAAGCTACATAAGTTGCTTTATTTCACTCAGCGTGAA
TGCTTGGTTCAGTTAGGAGAACCCATGTTCGGAGCAAAATTCAAGGCATGGAAATATGGT
CCTGTTATACTTGAAATTCGTCAGCACTATAAAGATAACTCATTGAGTTTTTCTCTATCC
CGAGAAAGTCTCCAAAAATATCAAGGTGTTTTTGATAAGGTCTTTGAGCAGTATGCTCCC
AAGCAGTCATGGAGTCTCAGTACTTTGAGTCATGGCGAATATTCTTGGAAGAAGGCGCGT
GAGGGCTATTCACCATACGATACATGTGATGTTGATATAGATTTGTCGGATATTCGCAAG
GATGCAGAAAGAATCAATATCCGTAGATTCTTATTAGCCCAGTATAAGGATTTTCAAATG
TCAAGAGCATGAGAATAACTGAAGAACAAGAACGGATATTAGGATCCTTACATTGTGAAA
GATTGTCCTCTAATGTTGATAATTTCAGATTGGTGGATGACTTTTATAATGGAAGGAATC
CCAGTATTGTCAATACGCTGCAAAATGAGGCCTATGAGGATGATGCAAATCACCGAGTTG
CTTATTATGTGGTTAAGAACAATTCTGGTGAAATATTGTTTTATTTCTCATTGAAGTGTG
GCTTGTTGTATGATGAGTTTCTGGAAGGTGATCGACTCTTAGACATGAAAGCCTTTTATG
AGCATATTTTTCAGTTGAGCAAAGATCCTTCATTGCAAGGAACAGATAAAGATGCAATCA
ATGCGATACTTGAAAAAGCAAGAACCAAGAAGGGATTGAAAAAACTGGAGGTAGCAAGAG
CTCTTCATCTTTCTTTGGATTCAGAGGAACTTCTTAAAATCTTTGGTGAGAATAACAAGA
ACGTAGGTACCACTTTTGCAGGAGTAGAGATTGTGCATTTCTGTGCAAATGAAGCATATC
GTGATTTTTGGTATCAAACAGGGATACATCAGAAGTTAGGAACAGTTGTGTTTTGGCAAT
TCATAGTACCTAAGATTCTTGATTTAATGGAAATTGTAGGTTGTGAGTATCTGTTTTTAT
TTGCAGCTGACTTATCTGAGGATGCCGACCTGGTAAACTATTATGTTGATAATTTAGAGT
TTATTGATGCCAGTGAGCATAGTGCTGCTACGCCGATGTATGATTTTGCCTGTCGCTTTT
TGTGTCAGGAAACAAGTACATTACAAGAGCGAAGAACCAGTTTCTTTGAGCACTTCAATC
CAGATGAGGAAGTTTAAATATTTGCAAATCGCCTTTCCACCCCTGGCGGTCCCATCCCGC
ATAATCTGGCGAGACCGCTTTGGTCCGCCAACCTTATAGCGTAGCGGTTCGAGCACCGAG
TAGGGCGGTTTTCCTCTTCTTCCCTGAGGTTTCTGTCCCCcGCAAACGGGGGAACCGAAG
GGGgTGTAAAGACCATTGGAGAAGACCGAGATGAGAGGTGGAGCCTTCTTTAATGGTAAA
GAAGGACGGGATAATTTTAGAACAAATCTCTTTGCAGGAGAGACGGAGAGGTAGAAAAAa
CTCTTATAATATCAAATTCAGACTATTTTTACTCAATCAATATCCAGGTAAGAATACCcT
AAAAACGaTTCTTATCTGGTAAGGACTCTATGTCCTTCATTTCCGATACGAAACAATTAT
ATTgTTAGAAATAACAAAAAaTaTATATAACGAGAAGTAGCTTAGTAGTGTGGGCGCTAC
ATAATCACCCGCAACACATCTTGCAGCTTTCTATCGGAAGACGGTTACCGATAGAGGCTC
AGGATGCTATAATATAAGAACTTAATTGAGAATGTGGTTTAATAAACAAGATTCTGACGA
GTTTTATCCTCCAAAAGATGAATATCAGAGAAAATATCGCCAAGCATTTGAAGGCGTTGT
AGATAAGTATCTGATTTATCATTGTGAAGATGAAAATGCCAAAATACTAATTTACATTGA
TCCAGAAAATGATATAGATTGGATCATGAAGCAAGATCCTTTAAATGGGAATGAAGAATT
AACTAAGGAGAGAAACAAATGGCTAGCCAAACTAGACATAGCACAAGCTTCACCATGTTT
GAATTTGACAGAGAAAAACATCATGAAGTTCAAGATAATGCTAGGAGCTGGTTATGAAAG
TGCCTTATATGGAAATTTCGATTCAGTCCAGTCATGAATAGACCAAGCTTTGCTTTTTCT
AAAAGCCAGAAACAAAGAACAAAGTAGATACCTTATTTTAGGCGTATCAACGATAATAGT
TGTTTTGTCTCTAATAGCAGGTTACTTTAGTGCCGTGTTTTCTGATGAACAAATAGTCGG
CTTAGAACTGGGTGTTCTTGGTTCTTATGTCTCTATTTGGTCAAGATTTGGAAAAATGAA
TATGACAGGTTTGGCATCTAAAGATATCCATTATTTAGAGGCTTTTGCCCGTTTGTTTTG
TGGAGAAATCTTTGCTTTTGTAGCCATTTTATTTATTGATACCGGATTAGTTCTTAAAGA
TATCACCGTATCAAATCCGTGGGCATATCATTGTATAGTAGGTTTTATTGCTGGTTTTAA
TGAGCGATTTGTACCTTCTATTATAGAGTCATTTACGTCAAACGTAACAGAAGAAAAAAG
TAATGATTATGAGACCAAACTATACTTAATTATAAGTGATGGTGGAGGAAATGCTCCTCT
TCGTGGTGTTCACATAGATAAAGAAAATTTtCTGAATTTCTTCAAGTCTCCAGAAGGTGG
AGCCTGGAAGGATGACGAGATAAGTGTATTTGATAAAAaTAaTTTTtATTTAGAAGCTCT
AAAGATTAATGATCTTACGGCAAGAGTAAATAAACACCCGATAGATTTTTATCTGATAGT
ATTCTGTGGTCATGGATTTACAGATCAAAATCATCAAATTAACTTTGAGGTTCGTCAGAA
TTTTCAATTAAATCTTGATGATTTGCTCGGAGCAGTTGCTAGAAGTCGCTGTTTAGTGAT
AGCAGATAGTTGCAGAGCTATATATCATTTGCAGGAAGGTGGTCGTATTGCAGATGTACG
CTTGTTTAGCACAAGTGAAGATGCAAGAAATAGTGCTTATGCAGATTTATGTCGAAATGA
GTATAACGACTTAATAGAGGCTACTCCTTCAACAATGCAGGTGGTTTATTTCTCTAATTC
TGATAATGAAACCGCTAATGAAAATCCTCGTGTTGGTGGTTTTTATAGTCATGAGTTGTT
GGCTACAGCCAAAAAACAAATAGAAAAAaTTAAAACTTTGCAGCAGCATGATAATCAGTC
TTATTATGTGAGCATTGATGATGTTCACTGTGAGGCTGCTAGGATAGTGGCGAGCAAAAC
TCATAATGGACAGCATCCTGATATATATCTAAATTGCAGGTCGAAAGCGCGCTTTCCTTT
TGTTGTTGTTCCACATTGGCAACTGCAATTATTAGATGACTGATAAGAATTTGGTAAATA
CATATTTATGGCAGAAAGAGAATCTAGAATAAAGAAAACATTACTAAACGCAAGGGTTAA
TTTTATATATTATTTTATTACCcTTATATTAAGCTTCTTTTCTCGTAAGGTATTCTTGGA
TTGCCTGGGAGCTGACTTTGTTGGTTTAACAGGCACTTTGCAAAACCTTTTGGGATTTCT
CAATTTGGCAGAACTAGGAGTTGGATCAGCAATAGGTTATTTGTTATACAAACCTTTATA
TGATCATGATCAAGATAAGATAAATGAGATTATCTCTGTTATGGGATATCTTTATCGAAT
CATCGGATTGGTGATACTTGTTGCCGGTTGTATTTTAGCTTGTTTCCTTCCTCTGATTTA
TCCTAATACCGATTTTGGTATGGGAATCATAGTGTTTGCCTATTTTACATTCTTGGCAAG
TACGCTGATTGGCTATTTCATCAACTATCGTCAGAATTTGTTGGGTGCTGATCAGCGTAA
TTATGTAGTAACAGCTTACTTTCAAACAGCAACAGTTGTCAAGACAATCCTTCAGATGGT
ATCAGCCTATTATACTGGGTCTTATTATCTATGGATGGTAATAGAATTAGTATTTGGTAT
TGGTTATTCTTTCATTTTGAACTGgAAGATAGACCAAACCTATCCATGGCTCAAAGCAGA
AGTAAAATTAGGCAAGAAACTCTTTAAGAAGTATCCTGAGGTAATGCAGAAAACGAAGCA
ACTATTtATTCATCAAATTAGTGGCTTCGTGCAGTTCCAGACAACTCCATTTCTTACCTA
TGCATTTGTATCATTGAAGATAGTGGCATATTATGGTAACTATACCTTGCTGGTGGATAA
AATTATACAATTAATGAATACTTTCTTAAGTAGCATTAATGCCAGTGTGGGTAATTTGAT
TGCTGAAGGTAATAAACAGAAAATTATGGATGTCTTTTAtGAGAATTGTTCACTCCGTTA
TTTGTATGCATCGTTTATTACTTTTGTTATTTACTTATTTTtAGAACCCTTTATAACAGT
TTGGCTTGGGGgCGAGTATCTTTTAGGGCATGTTGTTTTAGTATTGTTATGCTTAAAGAT
GTATGTACAAGTTATGGCTGGTAAAaCTTATGCATTTATTTATGGCTATGGTCTCTTTGC
TGATGTTTGGGCAGCTATTGTGCAATCGGCAATATTCCTAGTAGTTGCCATTTTGGGTGG
ATATTATTATGGCCTTTCTGGTATTATTGTTGCTAGTATTATAAGTTATTTTGTTATACA
AAGTCTTTGGAAACCCTATTATTTATTTAAAAAAGGATTTATGGAATCTTTACTTCCGTA
TGTGACATATAGCATAGGTATGAATGTAATCAATATTATAGCAATATTGTTACCTACTTA
TATCATGCAACAGTTATTTCCTATAAAGAATACTTCATTCAGTAGTATTATTGTGAGTTT
TATATTCACAATGGCTGTCTATTTGATAATTACTCTTATTTTA
>contig00014  length=2655   numreads=225
GGCTATtAGTATTtCATTAAAAAaTAAATTATAAAATAAAAaTGAATATACAGGTTAAaG
AAATTTTGTACTTGTTGTTTATTCGTGTTCCTTTCTATATATTAGGAAAATATCGGAAAA
ATCATGTAAAGGTACATTGGGGAAGAGGATTGCATAATTTTGGAGATTGTCTGCAACCTT
CCACTTTGAAGCATTATGGACTAACACCTTATTATGTAACGAGTATGGAAAAAGCAGATG
TTATTATGGCTGGATCAATTCTTCAATGGCTTTCTCCTTCCTATGAAGGATATATAATAG
GAACAGGCGGTGATGACAGAAAGTATAATTTTCCTAGTGCAAAGGTACTTGCTTTAAGAG
GCAGCAAAACATTGCATAATTTTTCAAAAAAATCTTCATGTATTTTAGGAGATACTGGAT
TGATAATGCCTTATGTCTTTCCTAATGTTGAAgaaaaaaaaTATGATTtAGgTGTCATtC
CGCATTtCGTAGATGAGTATAATGAGAAGTTTCTTCGTTTAGcTTCATTTCCGAAAGTtA
AAaTTATTAATGTTTTGCAATCTCCAGAAAaGGTTATTAAACAAATAAAACAGTGTAAAT
ATATAGCTTCATCTTCTCTtCATGGTTTAATCATTGCTGATGCTTATCATATTCCTAATA
TAAGAATTGTGGATTATGATACTTTTGCATATCCTGCATGCAATTATAAATTTGAAGATT
ATTATTCTGCATTGGGCTTGGAAGATAATCCTTTTGTCATGAGAGGAAATGAAAGAAAAG
ATCAATTGATAGCATTAGCTACTGTTAAGCCAGTAGAAAAAaTAGAGAAAATCCAAAAaG
CGTTAGATGAAGTTATGCGGCAGTTCGCACATATTATTAAGCAAAGGCAGCGATGATATA
TTATATAGGTTTAATGTGGTGAATATGAATGAATTTCTAATTAAGTTTGAATCGTGAAAA
TTTTGCAAGTCGCATCGGGTGATTTCTTTTCCACATACGGAGGAGGTCAAGTCTATGTTA
AGAACATTGTGGATGAAATGATCAGCATGCAGATAAATGTATGTGTTTTGTCCTTTGTCA
GCTTTCATCATGAAGTGAAAGCAAAGCAGTATAAAGGTATTCCGCTATATGAAATTGGTA
CAGGACTGGATGAGGATATAGAAAAGGTAATAGATATACTTCATCCTGATGTAATACATA
CCCATAGTCATAAAGCATTAGTATGTAGCATCGGTAAGAGAAAAAaTATACCTGTTGTGG
TAACTTCCCATCATGGAGGTATTTTATGTCCAGCTGGTACTTTGTTGGATTGTGATGACG
CAATTTGTTATAAGCCCGTAAGTATCAATAATTGTACAAGATGTTGTCTTCGCAATATTC
GTACGGGATTATATTGGTATCCACTCGTATCTCTATTGTCTAATAGCGAGTATGTTAAAT
TAGGGCATTGGTTGCAAAATAAACCTTTTGTGCCTTTTATATCCCCTATTGGTGGAGTAG
CTCTTGCTATTGAGCGTAAGAAACAAGAGTGGAATACAATCATTGAAAAATGTACTCTTA
TGATTGCCCCTTCTTATGCCATGGCAGATGCAATGACGATGAGAGGACTAAATAAGGAAA
AGTTAAAAGTTGTACCACATGGCATACCGATGCCTGATATAACAATTCAGGAACCTACAC
CAATTCAAGGAAAGTTGAAATTTTTCTATGTAGGTAGAATCTGTTATGTTAAAGGCATTC
ATGTGCTGTTGAATGCATTCCATCAGGTACTTAATCCTGATATAGAACTACATTTGATAG
GTGGTAGTGGAAATAAAGGTGAAGAAAAATATATGAAACTGCTGCAAAAGCAATATGCTA
AGGACAAGAGAATAGTTTGGCATGGTAAAGTTCCTCCTACAGAAGTTTATCAAACTATAA
AAGATTTTCATATTTCTTCTTCTTCTTCTTTTATGGAGGCTTTTGGACTGAATATTTCAG
AATCTTTAGCTATGGGTAAACCTGTTTTGGCAACCCGTTGCGGTGGTGCAGAAATACAGA
TTAAAGATGGAGTAAATGGCTGGTTGGTTCCAACCAACGATGCAAGTGCAATGAAAGCAA
AAATTGAGGAAATTATTGCTCATAAGGAATTGATACCAAAAATGTCTGAGCAATGTCTAC
AATCGGTAGTCACATTGCCTGAACATTGCATGAAACTATATAATATTTATGAAGATTATG
ACAAAAAATAAAAAGCTATTGATTGATGTAAATGCAGTAGTACCTTATTATGTATTTGGC
AAAGTTAATGGAATAGGAAGAACAACTCTTGAATTAGTACAAGCATTAGCAAAGATTAAT
GATATTCCGTTTGATATTGAGTTGTTTGCACAGAATATGAAAGGCGTTGGAGGTAAAAAT
ATTGATACAGCCTTTAAAAGTCATCATTTATATTTGCCTAATCGTTCTGCAATTAATAAA
CTTTTAAGCCATATTCCTGTTCGTGAAATGTTTACCGGATATGACTTAATGCATATTCCT
TCAAATTTCGAATATGTTTACAAACCAGAAAAGTGTATTGTAACAaTACATgATGCAATG
TtCTTTtCTTACCCAGAGGATTTCTTGGGGCATGATTTTGCTCGTAAGAATTATCCACAg
TTAGCTCagagATgt
>contig00015  length=1713   numreads=162
ttacctttggtGCTTTGgAAAAAGAaTTGGAAACAaGTTtTtatGAaGAGCATCGTATCT
GTAGGGTACTCAGACTATGATTACCATGATCCCCTTTTTtCAAAAATGATTAGTGATGAT
GAAAAGGAGGCCTTTTGGGTTGATTTGTTTGAGAGTTTGAAAaTATATCATGCAGATGAA
GTATGTTTAGAGGGTATTAGAAGTGATATTATATCTTCTGATCCAAATTGGATAAAAGGA
GAAATTTGTCCTTGCTTGAATCTGTCTGATATGTCTGATGATTCGGATTTGTTATCTTTC
TTAAATACTAAGCTTCGTGGaGATATAAGGAGACAGATACGTAGATTAAATGAAATTGCA
GAACTTAAGTTTAAAGAATATAATAGTATAGGCGAAGTTCCTGTAGAATTGTTCGAGGAG
TTTTTAAAAGTACATACTTTACGATGGCCACACGCATATAAGGCTCCCTTGTTTCACAAA
AACTTACTTGGATtGTGTGGCATAAATGGACCTGTACATTTTTCAACACTATCTGTTGGg
gATGTTGTAGTTGCTTGGCATCTTGGTTTTGAAGATGACAGTACCTACTATTATTATATG
CCAGCAGGAAATCCTGAGTATCAGAAATATTCACCTGTAAAAATTCATCTTTATTATTTG
ATTTGCAGAGCTATCAAGAAAGGCTTGGTTAAGTATGATCACCTTAGAGGTGATGAAACC
TATAAATCTGGCTGGGCAGATGGAAGTATTTATGTAAATAGTCTTCGTCAATTCAACTCT
TCATTAAGTACGAATATGAAGCGCTCTCTACTTAAATTTCGAAGTGTTATTTCTTAATTA
TAAGTGTTGTATCCTTGCATTTATAGTTATTATAACATCATGATtGTTTTTTAGTAACTT
ATGAAAATATTAGTAACAATTCCGTGCCTCTTGACTGGAGGCACGGAAATACAGACCCTA
AATCTGGTGCGTGCATTGGTGAAGGGGGgACATCAGGTGACAACTGCCTGTTATTTCGAG
CATACCGAAAATATGGTGAAGCTGTATGAAGATGCGGGTAGTAAAGTGGTACTCTTTTCA
AAAGAAGGAGTACGATTGGGAGGAGTGAAGGGAATCTTGTTCCTCTTGAAGAATTTATGG
AAGATTAAATTATCTCTTAGACCTGATGTTGTGCATGTACAGTATATGGCACCTGGTGCC
ATTCCCATCATCCTGTTAAAACTGATGGGGCAGAAGAATATCGTTGCGACAGCTCATACC
AATGCTGATGTATATGGAGTAAAAGCAATGAAACTATTAAAGTTTTTGCAGAGTCATGTA
TTGAGAGCTTTTACCTGTATTACACTTAGAGCAGAGAAAAACTTCTTTGGGAGTTGTTCT
TTATTTGATTCTTCTATCTGTCGTATTCCTGCTCATGCTCATTATACCATATATAATGCC
TTGCCTGGTTATATTCAGATTACTGATAAAAAAaGAGAAAATAAGAATATTATAACCATT
GGTGTAGTGAGTCGTTTGGAGCATATCAAGGGTATGGATCTTGTAGTTCCTGCTTTTGCC
AAAGTATATGACAAGCATAAGAATGTTCGTTTGTTGGTGGTAGGGGATGGTTCCTTGCTG
AAACAAATGGAGGAAGATGCTAATAGGTTGCATCTTAAAAATATAATAAAGTTTGTTGGA
AGGCAAGAACAAGCAGCCTTGCAATCATATTAT
>contig00016  length=1024   numreads=124
GAttAAAATAGACGTGTTATTAATGCCATCTAGAAGCGAAGGCTTCGGCCTGACGGCAAT
AGAAGGTATGGCACGTGGATGTGTGCTGGTAGCTAGTAATACAGGAGGCTTGCCTGAGGT
AGTCAAAGAAGGGTATGTTGGATTACTTCATCAACCGGAATCGGTAGATGATTTGTCTAA
TAAAATCTGTTGTCTTTTAGAAAATCCAAAACTCTTAGAGCAAATGCGTACTCATTTACA
GGATTATGTACAGCAGTTTACCTTTGAAAGGTATGGTGATTTGTTTAATGATTTATATTC
TAAATTGAAATAAGTAGTAATTATGTCATTAATTATAAACTTGATAGTTGGTTTGATTGC
TTTCTATTTTGCTTATATGTATGCCACGAGAAAGCCGATGTTGGTAAAAGTGCCATGGTA
TGAGGGATGGAAATATGAGTGCAATCAACCATTAAGCTTTTTGATATACAGTATATTGAC
AGCAATGTTATTCCTTGGTCCACTTTCTTTGGTGAAATACGGAGTATGGATAGTTATATT
GCTGTTGATGATGTATAGAGGGGCTTTCCGATATCGTTTTAATATGGTACTTGGAGCATA
TACCTTGTTTGTGCTATGGAATCTTTATACAATGACTTATACTCCATATCCAGAACAGGG
ATGGATGATGATCTTGAAGTTTTGTCTTCCGTATCTTTATTTTTGGTTGGGATACAATGC
CATCCAATGTGAAGATGATTTCTATGTTTTCTTAGAGAAAACTTGCTGGATATGCTGTGT
GTATGCACTCTTTTTAGGAGGTATTATATCTAATACATTACCAAATTTAAAAGCTTTGTT
TACTTTTAGAGCTGGCGGTCTTTTTATATCGTATGCTTCACTGGCTGACTTTTTTGCTAT
TTTGTTTTCTGTTTTCTTTATTATGTATTTTGTTACTAAGAAAaGAAAATaTTTATGGAT
GGCAGgTTGGGTGTTTCTCTCAACGGTTGTAGATAGTGTAAGAACTGGCATTGGTGCTTC
aGTA
>contig00017  length=2207   numreads=182
ATGATATATAAAAAAGGAAGATCCATACCTTATATAGGTTTGATGGTTATACTTTTTATC
ACTTCCATTTTTGCCGTTCCTGAGGTAAGAGAAAAAaTGTTTGGTTCCAAGGCTTCCACA
GTGTCTGTTGGTTCTGCATCAATGGATCAAGTCGAAATGAATGGTCGTAATTTTATGTGG
GAGAGAATTATGAACCATGCTTATTATGGACATGAAACGATGGGAAGCGGTTGTGGTGCA
GCTTTAGGTTGGCTAAAGGAGCAGGCTGATAAGGATAATGGATTGCGTTTAATACATTCA
GACTGGGTACAAATGTTGTCTGAGTCGGGAAATATTGGACTTGGCATATTTAtCTTTTTt
GTTATAGTTATGCTTTttGTtGTGTTATCTGAAACCTGGAAATTCAAAGGTTGTGAATTT
GTAACTTTTGCAGGCGCTTTGACCGTTGCTTCTTTTGTGGCTTGCTTTTTTGCAaTGGGA
TTTGATAATGTTAtCACTTATGcTCAaCAAAGCTATGtGATACcATTTATTTTTCTTGGG
ATATTTtATAAAATTAAAGATTTAAATAATGATTTCAGTAGTAATACCTCTATATAATAA
AGAAAAGCAAATAGCTAAAACGCTTCAGGCAGTTTTGGATCAGACATATAAAAATTATGA
AATCATAATCGTTAACGATGGCTCTACAGATGGAAGTGTTAGTATTGTGAAAAGTTTCTC
AGATTCTCGCATTCAATTGATAAATCAAGAGAATGGGGGAGTGGGATGTGCTCGTAATCG
AGGTATAGAAGAATCTAAAGGTGAATATATTGCATTTTTAGATGCTGATGATATGTGGCA
TAAAGACTATCTTCAAACACAAATTGATTTAATCAATAAATATCCTAGCTGTGGAATTTG
GGCGACAGACTATTTATTGAAAAGTCCTAGTGGAAAAGAAGTTAATACAATAATTAATAA
TTTGAGCTTTAAAGGAGAAGATGGCATTATCGACAATTATTTTAGGGTTGCTTCAACATC
TACTCCTCCATTATGGACATCTGCGATTGTCTTGAGAAAAAGTATAATACAGCAGATAGG
TGGATTTCCTGTAGGATTGCCTTTAGGAGAGGATTTATTAACTTGGGCAAAGATGGCTCT
ATGTTCTCAAATAGCTTATAGTAAGAAAGCGCTCGCAGTTTATTGCATAAGAGATACGCA
TAGCTTTGATCAACGTCCTATGAAAAGGATATGTAAGGAAGATCCTGTAGGGGTAGAGCT
GCAGAAAATATATTCTCAAAATAAGACAGTAGAAGGATTAAGGTGTTATTTGTCTAGTTG
GCATAAGATGAGAGCCTTTGATGCAATGAGAAATTGTCAAAGGCTTCTTGCTTGGAATGA
GTCTTTTAAGGCATTAAAATATAACTTGAAGAATTTCAAGATATACGCTATTATATTTTt
GTCTGTTTtGCCAGAATCTTTAATGCATCTGTGTCTTAAATTAAAAAAaTAaTAGAATGA
TTGATATCGGAAAAAAATGTTGTGGGTGTAATTCTTGTGCTCAAAGTTGTCCTAAACAGT
GTATATCAATGTCTGAGGATAATGAAGGCTTTCTTTATCCTTCTGTAGATACAAACCTAT
GTGTTGAGTGCCATTTGTGTGAAAAGGTATGTCCTGTATTGAATATTTCATCAGGTCAAT
ATCCTATATCATGCTATGCTGCTAAAAGTCCTGATGAGCAAATCAGAAAAGAGAGTTCTA
GTGGAGGAATCTTTTCTTTGTTGGCTCAAAAAATTATAGAAAATGATGGGGTCGTTTTTG
gAGCTGCTtTtAATtAAAAaGTGGGAGGTTGTTCATTGTTACACAGAAACATTGgAAGgC
TTAAaCTCTCTTAGAGGGTCTAAATATGTACAGAGTAAGATAGGAAaTGCATATGAGCAA
GTGAAAaCTTTtCTGAAAAaTGGACGTTTAGTCCTTTTTTCTGGAACCCCTTGTCAAATT
GCTGGCTTGAAAaCGTTTTTAaGGAAAGATTATGAGAATCTTATTACCCTAGATTtCGTT
TGTCATGGAGTTCCTTCGCCTGGtGTTTTTAGATGGTATCTTCAAGAGCaAATTTATTAT
TACGCTGCTCGTAAGAGCAGCAAAAaTTCTGTTTTTCACTCCTCTATTCTTTcTATTCCC
CAAAGGGAAATTTATTTTCCTGATGGGGTAGAATTAGATAATGTATT
>contig00018  length=3390   numreads=352
ATTGTATAAAGAAATATATAACTTATTAGAAGTTGTTGGTTTAATGAGAATTATTCACTT
AATAAAATATTATAAGCGATGAAAGTAGGCATATTAACTTATCATTGGGCAAATAATTAT
GGTGCTGTTTTACAGGCTTATGCATTATTGAGCAAGTTAAAAGAAATGGGACATGATGCT
TACATAATAGACAGAATTCGTACATTTTCTGGTTGGCGACGCTTGTATCATAGTTATTCT
TATAAGCATTACTTTTCTTGGTATAGATTCTTGAAATTTAATAAGGAGTTTTTGGCTCCT
AAAACACCACTCTGTACATCTACAAAACAATTGATAGCAACTTTCCCATCTTTACATTTT
GATGCTGTTATTGTTGGTAGTGATCAGGTATGGCGAGAGTCCTTTATGGGGCACAACTAT
TTCCTTGATTTTGTTTCCGGTAATTGTAAAAGAATATCCTATGCAGCTTCTTTTGGTCTT
TCTAAATGGTCATTAAATGAGGCTTTTACTTTAAAGGCAAAaCAGCTGATGCAACAGTTT
GATAAGGTTTCTGTTCGAGAAAAATCAGGAATTGAAATATGTAAAAATGTATTTAATGTT
GATGCAGAACTCGTTATAGATCCAACGTTATTATGGGATGCTAGGTTCTATGAAGAGAAT
TTGTTGGATAAAGTTTGTCGTGTAAAGGAACCTAAGGTAGTAGCATATATACTTGGTGAA
AACAAAGATCAAAATGTTGCTGCTAAAAATATAGCGCAAGAAGAAAATATTTGCTTTGTT
GATTTGTGGAGTCAAAAATCTTTAGTTCAGGGTCATTATACTGTTGAAGAATGGTTAGGC
TATATACGTGATGCAAAGTATGTTATTACTAATTCTTTCCATGCAACTGTCTTTTCTATA
TTATTTCATAAACAGTTTGTTGTTCTCAATAATAAAAGTGGTGGTAGTGACAGAATCTCA
ACGCTTTTGAATTATCTTGGTCTTCAGCATTTATTTGTTGTTACTACTGGTAAGGATATG
TATAAGGCTTTAGGTACACAAATAGACTATCATCATGTAGATAGATTATTGGCGAATTTG
CGAGATGTTTCTTTGAGTTTTTtAAAAAaTATATAGTGTTGTTATGAAAAaGAAaCTTTT
AATCTTCCACCCTATTGTAGCCCCATATCGTATAGACTTGTTTAATTCGTTAGCTAAGCA
TTACAATTCACAAATCTGCTTATTTTGGCGTAATTTGAGGGATCAGACATTTGATTATAG
CAAGATAGAAGAGCAATTTGATTTTGAGCCTAGTTATATAGTGAAAGAAGACATGGGCTT
ATTAAAATGGATGAAGGCTATTTGGAAAAAGTTAGATACTTCCCGTCCCGATATAGTTTT
AGGAGCTGAATTTGGAATTCCTACTATTTTAATCATCTTGCATAAAATTATCACGAGAAG
GCATTATAAAaTCGTTATAATCAATGATGATAGTTATGATATGTTGGTAAATAACAATCC
ATTTACTAAGCGACATGCTAGGGCTGTAAAGGCAATGATGCCTTTTGTTGATGATGTGAT
CAATGTTGAGCCTAAGGTTGCAGCTTATAATCAGAAAAAATATCAGAAGGGAATATATTT
CCCGATTATCTGTGATGATGTGATTGCCAAGAAAAGATTAGAGCGTGTGCTTCCGATTAG
CCAAAACTATGTGAGTGAATATCATCTTGAAGGCAAAAAGGTTTTGTTATTTGTTGGTCG
ATTGGTGGCTTTAAAGAATGTGAAGTTTGCTCTACGTGCATTCATAAAAGCTAACTTAGA
TAATACCATATTTGTGATTGTTGGTGATGGACCAGAAAAAGAAAAACTAGAGAAAATTGC
AGCAGGTAATCCTGCTGTTATTTTTACGGGGCGTTTAGAAGGGGATGAGTTATATGCTTG
GTATAATGTAGGTCAAGTCTTTACGTTGCCAAGTTACAAAGAACCTTTTGGCGCTGTTAC
CAATGAAGCTTTAGTTGCTGGATGTAAAGTATTGATCAGCAAGGATGCAGGAAGTAACTG
CCTTGTAAAGGATGGGAAAAATGGATATATCATTGATCCACATCATGAAACAAAATTTAT
CGAAAAGTTAAAGCTTGCTTTTTATAGTATGAAGCCTTTGAAAATGCAGTTGGTAGTTAA
GGAAAATATGATGGTTAGCAGTTTTGAAGAGCATATTAAATCTTTATATGCTCGTATGGA
GAATTTATAGTTTTTGAAGGATATCTTCAAGATATGCGATTAGCATAATATTTTACCTAT
GAATAAACAAAGAATTCTTTTTGTCCTACACCTGCCGCCACCCGTACATGGTGCGGCTAT
GATGGGAAAGTATATTCATGATAGCCGTGTTATCAACGAGGCTTTCGAGTGTAAGTATAT
CAATCTTACTTCTGCCAAAACCTTGCAGGATATTGGTAAGGGAGGAGTGATGAAGTATAT
CAAGTATCTGATGCTCTTGTGCAAGGTAGTGCTAATGGTGATTACCTTTAGACCACAGCT
TGTATATGTTACTCCTACGGCTTGTGGCGTTGCCTTCTATAAGGACTTTCTCGTGGTTCA
ACTTCTGAAACTGATGGAAAGAAAGGTGGTAGTGCATTATCATAACAAGGGTGTTGTAAC
CCGACAGGACAAGAAACTGGATGACTGGATGTATCGCAGCTTCTTTAAGGGAATTAAGGT
TATCCTGTTGGCTGATGCCTTATATGAGGATGTGAAGAAATACGTGAAACGCGAACAGGT
GCTGATTTGTGAAAATGGTATTCCTGGTAACGCAGTTGATGCAAAGGATATCACTAGAGA
AAATACGACGCCTAGAATCCTCTTCTTATCAAACCTATTAATAGCTAAGGGTGTTCTTGT
ACTTCTTGATGCTTTAAAGATGCTAGATGATAAGAAGTTGAATTTTACCTGTGATTTCGT
TGGAGCAGAAACCAATGAGATTGATGCGCAACGTTTTCAAGAAGAAGTGGAAATGCGAAA
TCTGCAAAACAAAGTAGCTTATCTTGGAAAGAAATATGGTGAAGAGAAAGAAGATCTGTA
CAAAAAGTCTGATTTCTTCATCCTTCCTACCTTAAACGAATGTTTCCCTCTTGTCTTGTT
AGAGGCTATGCAGCATGCTTTGCCATGTGTTGCCTCAGATGTTGGTGGCATCAGCAGCAT
CATCCGTCATGGCGAAAACGGCTATCTGGTGGAAATGAATAATCCAACAGCGCTTGCCAA
CAGCATTGAAAAACTATTAAAGGATGCTGATTTAAGAAAGAATATGGGAGAGAATGGATG
GATGAGATTTAAACGtGATTTTACTTtGGAGGCTTTTGaAAAACGAaTGGAATTCtGCTT
gAAAAaGGcTCtgAaGTAAAAaaCtaaCTt
>contig00019  length=13392   numreads=2414
CTACTTAGTGATATATAGAGAAAGAAaGTAATATTTTATGGAGAAATACTTTAATATCAA
CTACGAATTCTCGCCTCAGGAAGTAGGGCGAAGAATCGATGAACAATTATCAAAAAACGA
GTCTGACTATATATGCGTGGCGGATGGAGTAATCCTAAACAACGCTAATAGAAAGCCAGA
CTACTTAAAGATTGTAAATGGCGGTATGTTTGCCATCTGTGACAGCGGATATGTGCCGCT
CTACATCAAATGGCTGTATGGTAAAAGGTATCCGCAATACTGCGGTAGCCAGATTTTCAA
GGACTTGGTCAGTTCGCAGAAATACCGGATGTTCTTTATGGGTACCAACCAGAGAACACT
CGACGGGTTAAGAGAGAACCTGAAGGCGATGAACCCGAAGGTAGAGAACATGAGCTTCTA
TGAACTGCCCTTCAAGGCTGTGGATGAGTTTGACTATCCTGCCATCGCAAAGATGGTGAA
CGAGGATGGGGCGGATATCATCTGGGTGGCGCTGGGCGCTCCGAAACAGGAAATCTTTAT
GAGCAAACTGAAACCTTATCTGAAAAGAGGGGTGATGATTGCCGTGGGGGCTGCCTTTAA
GTTCTACAGCGGACAGGATGAGAAGCGTGCGCCGAAATGGATGCTCGATGCTCATCTGGA
ATTTGTTTACCGCATCTTCTGCGACCCGAAAAAACAGTTGAAGAGATGTGGCTGGATTGT
GGTTACCCTGCCTATGCTGCTTTATCAGGAGTGGAAGCGTAAACGTTTCATGCAACTATA
GATAATGCTATAAAAAGTAACAATTTAGACTATTTACTTTTATGATTGAACCAATTTATA
TTTTCCTGCTGGTAGCACTTGTTGTGTCTGTCACCATCGCCATGCTGGTGTTGCCTAACA
TCCTCCTTATCTCGCATAAGAAGAAACTCTTTGATATGCCGGATAAGAGAAAGGTGCATC
ATGCGCCGGTTCCCCGTCTGGGCGGACTCTCGTTCTTCCCTGTGATGCTTATTACCATGG
GCGGCCTGGTGCTGATATATCATCTGATGGGACTGAGCAGCGGGTCGATGCACGGGGAGG
TGCCTTATGAGTTCCTGGCGCTGCTGGTGGGTAGCATGATGCTGTTCCTGGTGGGACTTG
CCGACGACCTGATTGGAGTGGGGTACAAGAAGAAGTTCCTGGTGCAGATAGTGGCGGCAT
CACTGCTCGTGGCTTCGGGTGTATGGATCAAGTCGCTCGACGGACTCTTCGGAATCTATC
AGTTGTCGCCATGGGTGGGCATGCCTTTCACCGTGCTCATCGTGGTGTACGTAACCAATG
CCATCAACCTGATTGACGGCATCGACGGACTGGCTTCCGGACTCTGTGCCATCTCGCTGG
TGGCTTTGGCGGGTCTGCACATCTGGCTGCATCTGTTTTCCTTTGCCCTGCTCTGCATTA
CGGCGCTGGGTGTGATTATCCCTTTCTGGTTCTACAACGTGTTTGGAAATGCCATGAGGG
GCAGGAAGCTCTTTATGGGCGATTCGGGTTCGCTGTCGCTGGGCTACATCATCAGTTTTC
TGATGATTCACCTGAGCACGGTGGATGTGAGCCCGCATGTGGTGTCTGACTACAACATGG
TGTTTGCCTTTACCACGATGCTGGTGCCGCTGCTCGACGTGGTGAGAGTGGTGGGTCACA
GACTGAGAAACAGGCAGAATCCGTTCTTGCCTGACAAGAGCCACATCCACCATAAACTGC
TGAGATGCGGACTGAGGGTGAGACAGGTGATGGTGGCTATCTGCCTGCTCTCGCTGATGT
TCATCCTGCTCAATTTCCTGATGATCGGCCACGTAAACATCACGTATATCCTGGGCATCG
ACATCGCTGTATGGATAGTGTTCCACCTGGTGCTGGATGTCATCCTACACACCAGGAGGG
CGGAAATGGATATTTAATCCTCTATATTTAAAACTATGCTATTCCCGGCTCTGAGATTCA
AAAATGAATCTCTGGGTCGGGATTATTTTTTTtGTTAAAAaTCGTAGAAATGCTTGGTTG
TTTCGGGGATTTGATGTATATTTGCAATTCATTAGACTGCGTTTGATTATGGCAAGAAAA
TTATATCCTATAGGAATTCAGACATTTGAACGGATCCGCAAGGAGGATATGTTCTATGTA
GATAAGACGGAATACATCTATCAGATGACACATACCGATGGAACGTATTTCTTCCTGAGC
CGACCACGCCGTTTCGGCAAGTCGCTGCTGGTTTCCACTTTCAAGAGTTATTTCGAGGGT
AAGAAGGAACTCTTCGAGGGGCTTGCCATTGAGAAGCTGGAGAAGGAGTGGAATACTTAT
CCCGTGCTGCACTTCAGTTTGGCTGGAGGCAAACATATGGAGAAGGAACAGCTGGATCGA
TACCTCTTATATATATTAAAGGAAAATGAGGATAGGTTTGGAGTAGATTGTGATTCTCCA
GATCCGAACGTCCGTTTGCTCAACTTGATAAAAACTGTTACAGCAAAGACTGGTAAGCAG
GCGGTGGTGCTCATCGATGAATATGATGCACCGCTGCTGGATGTGGCTCACGAGAAGGAA
AAACTCGATGTTTTGCGTAATACGATGCGCAATTTCTACAGTCCTTTGAAAGATTGCGAG
CCATTGCTTCGCTTCGTTTTCCTGACGGGCATTACGAAGTTTTCGCAGTTGAGCATCTTC
AGCGAGCTGAACAATATCACCAACGTGAGCATGGATGAGCCTTATGCCGGTATCTGCGGT
ATCACCAAAGAGGAACTGTTGACCCAGATGAGCGATGACATTGACGCTCTTGCCGAGCAT
CTTGAACTGAGCAGGGAGGAGACCATCCAGGAGCTTAAAGACCATTATGACGGTTATCAC
TTCACTTGGCCATCTCCTGATGTGTTCAATCCTTATAGCTTGCTGAATTGCTTTGCCAAG
CAGGAAATGGATGATTACTGGTTCGGATCGGGCACACCTACCTATCTCATCAATATGATG
AGAAAATATGAATTCCTGCCTGCAGACCTTGGCGAGGCCATAGAGGTGGGCAAGAAGGAC
TTTGATGCCCCCACAGAAACGATGACCACCATCGTACCTTTGCTCTATCAGAGCGGGTAT
GTCACCATCAAGGGATATGACAAACCGACAAAGTTGTATCAGTTGGCATTGCCTAACCAG
GAGATTAGGGTGGGGCTGTATGGTAGTCTCTTGCCTCATTATCTGACGGACAAGTCTGCG
AAGGCTAACACGACCATCGCCAAGATGTCGGTATTGGTAAAGAAGGGGgATATGGATGCT
GCCTTCTGCCTGCTGAACGACTTTTTGGAGACGGTGCCTTACTGTGACAATACTAACTAC
GAGGGGCATTGGCAGCAGACGCTCTACATCATGTTTGCCCTGCTCACCAACTATAGCATC
CATGTGGAACCGCATACGGCGAAGGGCAGAATCGATATCACGATGGAAACGGCAGATACC
ATCTACGTGATGGAACTGAAGTTCAACAAGAGTGCCGAGGAGGCTCTCGCCCAGATTGAG
GCAAAGCACTATGTCGACGCCTTCAAAATGAGCGGCAAGAAGGTGGTGAAGATAGGCTTG
AACTTCTCGGTGAAGGACGAGGTGAACAGCCTGGAATGGAAGATTGTATCTTAAGACAGG
ATTGTATCTTGAGGCAAGACAAGCTGAAAATGCAGAAAATTTCTGTTATAGTCCTGTATA
TTTCCTGATAGCCTTGATGAAGGTATCGCCATATTTATTGAGCTTGAATTCTCCGATACC
ACTGATCAGGCTCATGGCATTCTTGGTGGTAGGTTTCATCCTTGCAAGTTCATGAAGGCT
CTTGTCGCTGAGTACGATATATGGAGGATAACCCTGTTCGTCGGCAAGGTTCTTGCGTAT
CTTTCTGAGGTGTTCAAAGAGCCCTTTGTCTTCCACGCCTTTCGAGTCTTCCTGGAAGAT
GACACGTTCGGCATGCACCTCAGGAATGAGATTTCCCGGCTGGGCGATGGCGCCCTTCCT
ATTGCGTACCGTTTTCTTTGGGCGGGTGGCTTTATCATCTTCTTCGATATAAGCCAGTGA
AACATGGTGTTCTCCCTTCAGTACCTTCCAGCCTAAATCGGTAACCTTCATGTAGTTGTG
GTTGTTGTAAGCAATCTCGAAGAATCCCATCTGTAGCATCTGCAGCAGATAAGCATTCCA
GTCCTTAGATGTTGTATCCCTGCCCACACCGAAGGTTTTCATCTCGTTGTATTTGTTTTT
CACAACTGCAGAAGAATGCATGCCTCTCAGAATCTCGATGCAGGTACCTACTGCTATATG
CTCACCCGAACGGACCACGGCACTCAGGGCTTTCTGGGCTCTGATGGTGCCGTCGAAGGT
GCGTGGAGGATTCTTGCAAACATCACAGTTGCCGCAGTTGCAGGATGATGTCTCGCCAAA
ATAATTCAGCAGAATGCGTCGTCGGCATACTCTCGATTCGGCATATTCCTCCATGCGGCG
CAGTTTCTCCATGTTCACATCACGCTGTCCGCTTTCTTCACAGAAAGAACGGAGGGTGAT
GATGTCGGCCATCGAATAGAACAGCACGGTATCTGATGGTGCTCCATCTCTTCCGGCTCT
ACCTATTTCCTGATAGAAACTCTCTATGCTTTTAGGCATATTATAGTGGATTACCCAGCG
CACATTGCTCTTGTCGATGCCCATTCCGAAAGCGATGGTAGCACATACCACCTGAATCTG
GTCCATCTTGAACCGCTCCTGTACTGATGCTCTGGTCTGGGCAGTCATTCCGGCATGATA
GGCTGCGGCATTGATACCCAGATCGATAAGTTCCTGAGCTACCATTTCGGTGTTCTTGCG
GGAGAGACAGTAGATGATGCCTGCTTCTTCCGGATGATTACTGATGAAGCGGGTGATGTA
TTGGAGCTTTGCCTTTTTGGTGCTCTCCTGTCTTACGGTGAGGGAGAGGTTGGGGCGGTC
GAAACTGCTTACGAACGTCTGCCCATTGAGATGAAGCTGGCGTATGATATCTTCGCGCGT
TATCTTGTCGGCTGTGGCTGTGAGCGCCATCACCGGGACATTGCGGAAATTCTCGTGCAG
CATACCGAGTTGCGAATACTCCGGACGGAAATCGTGTCCCCACTGGCTGATGCAGTGGGC
CTCGTCAACGGCAAAGAGCGAAATCTTGATGTTGCTGAATAAATAAGGTATCTCGCTGAT
GAGTTTTTCGGGCGAAACATAAAGAAGTTTCAGTTCTCCCTTCTCGCATCGGCGGCGGAT
GATGAGTTCATCGGTCGTGTCGTTTCCGCTGTTCAGTGCTTCTGCCGGGATACCGTTTGC
CTTGAGCGCCTCCACCTGGTCGTGCATCAGACTGATGAGCGGTGAAATGACCACAGCGGT
ACCTTCCATCGCTAATGCGGGAACCTGGTAGCACAGACTCTTTCCACCACCAGTCGGCAT
GAGAACCAGACAGTCGTGTCCCTGCATTACCTCTTTGATAATCGCTTCCTGGTTGGGGCG
GAAGGAATCGTATCCAAAATAGCTTTTtAATATCTCGTTTATCTGCATGATTGCCGTTTT
ATGATTTATGCCTTTGCCGGCATGTTTTTGTTTtGTTTtTTATGCAAAGGTAATGAATAA
TCTGCATAAATAAAaGTTTtCTCCAAGAAAAaGTGCATaTTTCAAGTAAAAaaCTTTGCA
AAGAGCGAAAAACAGGAGGAAAAGTTTGGTATGTGgAAAAAATGTATTACTTTTGCATGG
TAAATACAGATAAAAATGGCAAAATGTAATGTAAACACTCAAGAGCGATTTGCCGATATC
CAGATGCTCCGTTATGAGCTGAAGGGTTTCGAAAACCTGTCGCTCACACAGAAAATTTAT
ATTTATTGCTTGTCGAAGGCAACCCTCTTGGGACGTGATATCACCTTCGACCAGCAGGGC
AAATACAACCTGCGCATCCGTAAAACCCTGGAGGCTGTATACCGTCATTACGAGGGTAAT
CGCGAAAGCGAAGATTTCAAGGCTTTCGAAGTTTATCTGAAGCGTGTCTGGTTTGCCAGC
GGCATCCATCATCACTATGGATGTGAAAAGTTTGTGCCAGGATTTTCAGAGGAATCTTTC
TATGAAATGGTTGAGGCGATTGCCGATGAATATCTGCCTCTTTCCAAGGGACAGAGCAAG
GAAGATCTGTTGGGCATTCTGGTGCCTGTCATCTTCAATCCGGAAGTCATGCCTAAGCGC
GTGAATCAGACGGATGGCGAGGATCTGGTACAGACTTCAGCCTGCAATTTCTATGAGAAT
GTTTCTCAGGCAGAAGTAGAACGTTTCTATGCCAGGATGAAGGAAGAGGGCAACGAACAG
GCACCTTCGTATGGACTGAACTCTAAACTGACCAAGCGTAATGGTGAACTGGTGGAGCTG
AAATGGACAGAAGACGGCCTCTATGGCGCAGCTATCAAGGAGATTGTTTCCTGGTTGCTC
CGTGCTCAGAAATATGCAGAAAATGAGGAACAGAAACATCTCATCGATCTCCTGGTGAAG
TATTACCGTACAGGCGATCTGAAGGATTTCGACCGTTACAGCATCGCTTGGGTGCAGCAG
CACGAGGGAATGATTGATTTCATCAACGGATTTATCGAAGTGTATGGCGATCCGCTCGGA
CTGAAAGGTACTTGGGAAGGCATCGTAGAATATAAGGATCTTGAAGCAACGAAGCGCACC
CAGACCATCAGTCAGAATGCCCAGTGGTTTGAGGACCATTCACCTGTAGACCCACGTTTC
CGCAAGCCGGAGGTGAAGGGTGTTACAGCCAATGTCATCTGTGCTGCGATGTTGGGTGGC
GAGGAATATCCAGCTTCTGCCATCGGCATCAATCTTCCGAATGCCAACTGGATCCGTCAG
GAATATGGTTCTAAGAGTGTGACCATCGGTAACCTGACCGAAGCATATAACAAGGCAGCT
CAAGGCAATGGTTTCCGCGATGAATTCGTTATCGACGAGGATACCATCAGTCTGATGAAT
CAGTACGAGGATATTACCGATGATCTGCATACCGACCTGCATGAGTGTCTGGGGCATGGT
AGTGGACAGCTCTTGCCTGGTACCGACCCCGATGCACTGAAGGCGTATGGCAGTACGATA
GAAGAGGCGAGAGCCGATCTTTTCGGACTCTATTATGTAGCCGACCATAAATTGGTAGAA
CTGGGTCTGACTCCGAATGATGAGGCATACAAGGCTCAGTATTACGGTTATCTGATGAAC
GGTCTGCTCACCCAGACCATCCGCATCAAGGAAGGCGACAAGATAGAGGAAGCCCACATG
CGCAACCGTGCGCTGATAGCCTGGTGGGTGATGGAACATGCCGAGGGTGCTGTGGAACTG
GTGAAGATGGATATGAACTATGCTTCTGCCGAGGATGCTTTGAAGGACAGTGAGGGCAAT
ATCATTACGACGAAGACTTATGTGAAGATTAATGATTATGCCAAGCTCCGCCATCTCTTC
GGCGAGTTGCTTGCTGAAATTCAGCGCATCAAGAGTGAGGGCGATTTCGAGGCTGCCCGC
CTGTTGGTAGAGAAGTATGCCGTGAATATTGATCCGGAATTGCATCGCGAGATACTGGCA
AGATACAAGAAACTGAATCTCGCTCCATACAAGGGATTCATCAATCCGAAGATGACGCTG
GAGATGGATGAAGAAGGCGAAATTACAGACGTGGTATTGGATTATGAGGAGAGCTATGTC
GACCAGATGTTGCGCTACTCTGATGAATACGGAACTTTGTAATAAGAGAAACGATGATAG
ATAATAAGAACGAGGAATTTCCGATAGTAGATGAAATGGGCAACATCCTGGGCGCTGTTA
CCCGCGGTCATGCCCATGACGGAAGCAAGATATTGCATCCGGTAGTTCATCTGCATGTAT
TCAACAGCCGGGGTGATCTGTATCTGCAGCATCGTCCAGCCTGGAAGGATATCCAGCCGG
ATAAATGGGATACAGCCTGCGGCGGTCATGTTGATTTAGGCGAAAGTGTGAGTCAGGCAT
TGCATCGCGAGGTAAGGGAAGAATTGGGTATCACCGATTTTGAACCGGAATCTCTTGGAC
ATTATGTCTTTGAGAGTCAACGGGAAAAGGAACTGGTTTATGTACATCGCTGTGTATATG
ATGGCGAGGTGAAACCGAGCCAGGAAGAATTGGCCGGTGGCAGATTCTGGACCAAGGATG
AAATCAGCGAAAACATCGGCAAGGGTGTTTTCACTCCGAACTTCGAAAACGAATACCAGA
AGTATTTCATGTAATGGCGAAATTAGCCATAAAAATACGTCCCGACGTAGCATTTGCTGC
ATCGGGACGTATTTTTTTGTATGTCAGGACGCAGCAAATGCTACGTCGGGACGTATTTTC
AGCAGGGTTGTGGCCTGTTTCTGACCGCATCTGCAGAAGCGTTAAATCTCGTAGATACCC
TTGAGTGCGCCTCTTGCAATTTTCTCGAAATCTTCACCGAAGTCGCAGAAACGGAGAACC
GCATTAGAGGCAGCATGTTTTATTCCTATGTTGTCACCCTGCAATGCTGTGGCAGCCTGA
TCCAGGAATTCGTTGATGCCACGCTCGTTAGGCTCTTTTCCATTGGCAAAGAGACGGGCA
AGGAGCTGGAAACCGGCAATCTCATAGAGCGGCTTATCACTTGCTATCCACTGGTAGGCG
ATGACAGGCGCATAATCTACGTGCTGCAATAGGTTGAAGGCAAGCATCTCTGCCATCTCC
TGACTCTGTACCTGTTCCATCCATAAATCTGTGATTTCCGGAAGCATCTTATCGGCAGGC
ATAATGAGTGTAGCCAGAATCTTGCACTCCCGGATATCTTCCTTCCACAGTTCGATGGCG
AGGTCATAGTCTTTACCATATTCCTCAGCCATCTTTTTCAGTTCATAGAATGGTACGCCC
CAATTCAGTTTATATCCCAGTCCCTTATCGCGCATAGATTGCGATCCCGGACCGTTCATC
AGCAAGCGGAAGCTTCGCTTGATAGTCATCAGTTTCTGATGTGTTTCTTCGTTCATTATA
TTTAGAGTAAATTATTAACAAAATTAAAGTTTCATTATTTTACAGAACATTCCTTCGAAC
TGTTCCTCTATATTTGCAGGTTTATGCTTGAAGATACCGAAGATGGCACTTCCGCTACCA
CTCATCGCTGCATATACGGCACCCAGTTTGTACAGCTTCTGCTTGATTTCAGGCAGTTCC
GGGTGCATCTTGAAGATAGGTGCCTCAAAATCGTTGACAAGTTCCTCTTTCCAAGTCTCG
ATAGGCTGGCGTACAATGTCGCGGCAACATTTGGCTGGTGCCTGTGGGGTGATGGCTGCA
TAAGCCTCTTTGGTGCTGACGGCAATGTCATCGCGCTTCACCACAACCAGATGATAGCCC
CTCAGATTATCGCCAGGACCACTTACCGGCATCAGTTCTTCGCCGATGCCTTCTGCATAG
CATGCAGTGTCACCATCTTCGGGGTCAGCAGAAATGAAGTAGGCACAGTCTGCGCCCAGT
TTGGCAGCATATTTTTCCATCTCCGCATTACCGATGTTGAGGCGGAAACGCTCGTCCAAC
AAACGGATCATGAAGGCTGCATCGGCAGAACCGCCACCCAAACCTGCCTGCGAAGGAATA
CGCTTCACCAGGTGAGCATGGATGCGTGGAATCCTGAAGTCGGCAGCCAGGAGATTATAA
GCTTTTACAACGAGATTGTTCTGTTCATCGCAGTCCACTGCGTTACCTGTAATCTTCAGA
TCACAAGGAACATCGCTAGGGAATTCATCGCCCATGAGCTTGATTTCAAGTGCATCGGTC
AGCGGAATAGGGTAGAACACCGTTTCAAGATTGTGGTATCCATCTTTCCGCTTGCTAACT
ATATTTAAACCAAGATTGATCTTGGCGCAAGGAAATGTAATCATAaCTTTtCAGTTTAAA
GGTTCGTTACTATTtCTTTTtttGCAAAGATACGGAAAAATATCTAACATGGTGCAtCTT
TTACAGGATtATTTTTATCAGTAGCaTTAAAAATATtAAAATAAGCCCTGTTTTGCAATA
TCTTTTGTATCTTTGCAATTACAAATTATTAATAGATTATGAAAAAaGGAGATAAAGTCA
GATTCTTGAGCGAAGTGGGTGGCGGAAAGGTTGCCGGCTTCCAAGGTAAAAATATTGTGC
TCGTTGAGGATGAGGATGGTTTTGAGATTCCGATGCCTATCAACGAGGTGGTTGTGGTGG
AGCAGGATGAATACTCCATGGGCAAGATGATTTCGGCTAAGATGGATGCGCAGCAGAAGG
CTGAGGAGCATGCCAATACCGAACTGCATCAGGACAGCCGGAGTATCAAGGCTATCTTGA
ATGATCACGATGACGTGGATATGGATGTAGAGGAATATGATGCTGCCGACCGTGAGATAA
CCTTTGTGAAACCGGTTCAGGAACGTACGGGTGGCAACAAACTCAGTGCTTATCTCGCCT
TTGTACCTATCAACATCAAGGACGTAACCAATACCCGTTTCGAGACCTATATGGTGAATG
ACAGCAACTACTATCTCCACTATACCTATCTTGTGGCTGAGGGAAATGCATGGACTCTGA
AAGCAGAGGGAGAAATAGAACCGAATACCAAACTCTTCATCGAGGAATTCGGTCGTGAGG
CTCTGAACGAGATGGAGCATATCGCCATCCAGATGATAGCTTACAAGAAGGACAAGCCAT
TTCTCCTGAAGCCGGCAACAGATGTTCAGTTCCGTCTCGATCCCGTGAAATTCTACAAAC
TTCATCTTTTCGAAGAGAACGATTTCTTCGAGACTCCAGCCTATCTCTTTACGATTGTAG
AGAACGATGAAATAGCCCGTCCGCTGGTTATCGATTCCAAGCGCCTGAAAGAGCAGATGT
ATAAGGATGAGAAGGTTGTCGCCAACACCAGCAAGAAGAAGAGCAAGAAGGATGATGGTA
CCCTTGTGATAGATCTTCATGCGGATGAAGTGCTTGAAACAACTGCTGGAATGAATTCTG
CAGATATTCTTCATTATCAGATGGATATCTTTAAGAAGACCATGGAGGAATATAAGAAAA
aGAAGGGACAGAAAATTATCTTTATTCATGGAAAGGGCGAAGGTGTGTTGCGCCAGACTC
TCATTCATGAGTTGAACTATCGCTATAAGAGTTGCACCTATCAGGATGCTTCTTTCCAGG
AGTATGGCTATGGTGCTACACAGGTAACAATAAAGTAATTTATAATGAAGTACGGATTTA
TTAAGGTAGCTAGTGCCATCCCTGCCGTAAAGGTGGGTGATGTCATTTTCAATACCCAGC
AGATAGAGGAACAGATAGCGCTGGCTGAGGGAAAGGGTGTAGAGATCATTACATTTCCGG
AACTCTCTATTACGGGCTATTCCTGTCAGGATCTCTTCCGTCAGCAGATGCTTCTTGAAT
CATCAGAGCAGGCGGTGATGATGTTGCTCGATTTCACACGCAAACTCGATGTCATCTCTA
TCGTGGGTGCGCCGGTGATAGCGGGCGACTTGTTGCTCAATTGTGGTATCGTTATCCAGC
ATGGACAGATTCTCGGTATTGTACCGAAGACATATCTTCCAAACTACAGCGAGTTTTATG
AGAAACGCTGGTTTGCCTCGGCTCAGGACCTGAGAGATTGCGAAGTCCGTTATGCCGGAC
ATAAGGTGAAACTGACGCCTGATGTTCAGATTTTTCAAACTTTCGATGGCGTACAGTTTG
GTGTGGAAATCTGCGAAGATGTATGGGCTCCGGCTCCTCCTAGCAACAAACTGGCGCTAG
CAGGAGCAGACCTGATTTTCAATCTTTCTGCAAGTGACGAACTCATCGGAAAACATCATT
ATCTGAAGAGTCTGCTCAGCCAGCAGAGTGCCCGTACCATGACCGGATATATCTACAGTT
CCTGCGGATTCGGTGAGAGTACGCAGGATGTGGTTTATGGTGGAAATGCCCTGATTTATG
AGAATGGAGTTTTACTTTCACAGAGTGAACGTTTCTCTATTGAACCGCAGATGGTTATCT
CACAGATAGATGTAGAAAAACTCCGCTCTGAGCGTCGTACGAATTCTACTTATGTAAATG
CCCAGCGCAATATTAAGTATTCTGTTCTCGGCGGTCAGTTCAATATCCGTAATATCGAAG
CCGATCCTACCGAAAATGAACGCGATTTTGTGTTGGAACGTGAGGTGAATCCTCATCCGT
TTATTCCTACCAGCAGCGATATGAATGCCTCTTGCGAGGAAATTTTCAATATCCAACTCA
TGGGACTAGCCAAGCGTATCGTTCATACCCATGCCAAGACCGTAGTAATCGGTATTAGCG
GTGGTTTGGATTCTACGCTGGCCTTACTCGTTTGTGTAAAAGCTTTTGATAAACTCAAAA
TGAACCGAAAGGGTATCGTTGGTGTCACTATGCCGGGATTCGGAACCACAGACAGAACCT
ACAATAATGCTATCTCGCTGATGCAGAGTCTTGGTATTACCATTAAGGAAATCAGCATCG
CCAAGGCTGTAACCCAGCACTTTGAGGACATCGGTCAGGATGCCAGTGTGCATGATGTGA
CTTACGAGAATTCCCAGGCTCGTGAACGTACCCAGATTCTGATGGATTTAGCCAATAAGA
TGGGTGGTATGGTTATCGGTACCGGCGACCTTTCAGAGTTGGCATTAGGATGGGCTACCT
ATAATGGTGACCACATGAGCATGTATGGCGTGAATGCCAGCATTCCTAAGACCCTGATCC
GACATCTCGTAAATCATGTAGCAGAGAGTGGGGTAGACGAACAGAGCCGCATCACTCTTC
GTGATATCATCGATACGCCTATCAGTCCAGAGTTGATTCCGGCAGATGAGAATGGAAATA
TCAAGCAGAAGACGGAAGATTTGGTGGGACCATACGAACTGCATGATTTCTTCCTCTACT
ATTTCCTGCGTTTCGGTTTCCGTCCTTCCAAGATTTACATGTTGGCAAAGAAGGCATTTA
TTGATTCCGAACTGGAGCGTGTAAAGATCAGTGATAATGATCCTGACAGCTATGATGAGG
AGACTATCAAAAAGTGGCTGAAGACCTTCGTGCGCCGTTTCTTCAATCAGCAATTCAAGC
GCAGCTGTCTGCCAGACGGCCCGAAAGTAGGTAGCGTAAGCCTCAGTCCTCGTGGCGACT
GGCGTATGCCTAGTGATGCAGCTTCAGCCATCTGGCTGCAAGAGGCTGAAAACCTCTGAA
TTTGATTTCGGACAAGCCAAAAGTACAATATTCTTTCTGTTTTCTGGCGCGCCCGTTATA
TTAATTATATACTCTTAAAGGGGCTGGATTTTGTAAATATTTGGTTTACAGAATCcAGCC
ctttttttattt
>contig00020  length=24679   numreads=5116
AcAAAAATaTCAGCAGAAAAGTGaAaTATCTTGTTGGGCGGATAGAAATAGTTTGTAATT
TTGCGGCAGATAATTCAACTATTCAATTTTAACTTAACAATTTCATTATGAAGAAACTTG
CCGCAAAATTATGGGCAGTTTTAATGCTCATGTTGGTCTCTATGCAGACGATGGCTACAG
ACACGTTTACCAGCAATCGTACTGATTTCCGAGACGAAAGTATCTATTTCATGATCACCA
CCCGTTTTTACGATGGAGATCCAAGTAACAACGTGCTCTGCTGGGATAACCAGGAAGCGC
AGAAGAGTACCAAGGACCCTTGTTGGCGAGGTGACTTCCAGGGTGTGATCGACAAGCTCG
ACTACATCAAGGCTTTAGGTTTTACAGCCATCTGGATTACACCTGTCGTTCAGAATGCGT
CTGGTTATGACTACCACGGCTATCATGCCATGGATTTCTCTAAGGTTGACTGCCGCTATC
AGAGCGGTGACGGCAGCAAGAGTGGTGACGTGATGTTCCAGGAACTCATCAACAAGGCTC
ACGACAAGGGTATCAAGATCATTCTTGACATCGTGCTCAACCACACCGGTAACTTCGGTG
AGGAGAAGCTCTGCAAGATGTTCGACCGTGATACTCATCTTCGTAACCAAGCATACATTG
ATGCTTGTATGATCCCTGATGAGAGCAAGTTGGGCAACGATTACTTGGGCAATGTAAAGA
TACAGTATCAGCGTCGTCTTGCCCTGATGAAGAATACAGATGGCAATAACCACGATATAC
ACAACTATTGGCACCATACTGCCAACAACTGGAACTGGGACTTCCCAAGCCGTTGGATGG
GTCAGATTGCTGGTGACTGTGTGGATCTCAACACAGAGAACGACTACGTGGCTAAGTATC
TCGTAGATTGCTATGGACAGTTTATCAAGATGGGTGTCGATGGCTTCCGTATTGATACAT
CTGGCCACATCTCCCGCTTGACATTCAACAAGGAGTTTATCCCTCAATTTGAAGCACTTG
GTAAGCAGTACGAGAACAAGCGCTTGAACAAGGCACCTTTCTTTATGTATGGTGAGGTTT
GTACACGTATGAACGATGTAACCTATAGAGGTCAGGCAAACCTCTCTTGCTACTTCTATA
CCTGGAAGTCGGACGAGGCCTTGCTCAACAAATGGGATGGAAGCAAAAGTTACTGGGATA
ATCAGGTGATTCCTGAGGGTTCTGAGCCTGTAGGCCCACAACTGCTTTGCTTGGAGGAGA
CTACTTCTCCAAAGAGCAACAATGCCAAGATGCTCAATGGTGCATGGCATGAGCCAGACT
ATTCTCAGTCAAGCGGATTCAACGTCATTGACTTCCCTATGCACTACAGCTACAACACTG
CCCAACAGGCTTTCAGCTTGGCAAGCGGCGACGAGTGCTATAATGACGCTACTTTCAATG
TGGTATATGTAGATAGCCATGACTATAGTCCAGGTCCAAGCGATACCAACCGTTTCGGTG
GTACAGATGCTCAGTGGGCTGAGAACCTCTCTCTCTTGTTTACCTTCCGTGGAATCCCAT
GTCTCTATTATGGTTCTGAGGTAGGTTTCCGTCGTGGTGTAGTAATTGATAAAGGTCCTA
ATGGTCCTCTTTCTAACACCGGTCGTGCTTACTTCGGTGGTTATATCACAGGTGATGTAG
AAGCATCAGACTTCGGTGAATACAAGGCTTCTGGTAATGTGGCTGCCTCTTTGAATCATG
ATGTGGCTCAGCACCTCATCCGTCTGAACAAGATTCGTCAGGCAGTGCCTGCTCTCCGCA
AGGGTCAGTGGACTACAGATGGTTGCACTGCCAATGGCGGTATCGCTTTCAAGCGTGCTT
ATAAGGACAGCTATGCACTCGTAGCCCTCAATGGTGGTGCTACTTTCACAGATTGCCCAG
CTGGTACTTATACAGACTTGGTAACAGGCAAGACTTACACAGGTCCTACTATCACCGTTG
ATGCTCCTAATAATCAGGGTCAGGTTCGCGTACTCGTGAAAGACTGGACTGGTGGCAAAC
TCATTGAGGATGGTGCTTTCATCTACGAAACTGCTGCTCAGCATAAGGGTGGTCAGACCT
ATGATGGTAATGAAGAGGCTGGTACAACTTGGATTGATGAGGCTCCTATTCAGCCTGCAA
GCGTTTCATTCTCACAGGCAGGTGGATCATTCCGCACTGAGACTATTAACATGACAGTTA
CTCTCTCTGAAGACGCTAAGTCTGGTTGGTATCAGATACAAGGCCAGGATAAGGTGAACT
TGACTCCTGGTGTGAGTGAGAACCTTACCATCGGCGAAGGTATGAACTTTGGCGACACCA
AGACTATTGATTGGAGCGCAGAGGGCCAGGACGGTAAAGTGAAGAGCGGTAGCTTGACCT
TCACCAAGGTAGATCCTAATGCTTCTATCATGGTATATGTAAAGGCTGCTAATGCTCCTC
ACATCCATGCTTGGACAACAGGTACAGACGGCAAAGACTTGACAGGCGCATGGCCTGGTA
AGGTAATGGCCGGTCCTGTGGAGATTGATGGTGCTAAATACTGGACTTACTCTTTCGATG
GCGTAGAGAATTTCAATGTCATCTTGAATAATGGAAATGGTGCACAGTCTGGTGAAATCA
CTGGTATCACAGGCGATATCTACTTGGAGTATGATGGTGGTACAAGTGCCAAGAAGATTG
ACGCTCCTGTCAATACTGCAGCCAAGGTTACTTTGAGTCCTAATGGTGGTGACTTCCAGA
AGACTATCTCCGTAACAGCAACCCTCAGCAACAATGCCAAGAGCGGTTGGTATAAGATTG
GTGATGGCGAGCAGGTGGCTCTTACTCCTGGTAAGGCTGCTACATTCACCCTCGGTGAAG
ATATGCTGGAAGGCGAGAGCAAGACTGTAACTTGGAGCGCAACTAATGCAGAAGGTGTGG
AAAAGACAGGTACTGCTACCTTCAACAAGAAGAAAGAGGTTGTAATTCCTACTCCAACAG
GTATCTTCGCTTACTTCCTCGCTCCTGCAGAATGGAGTGACATCCACGTATGGGCTTGGA
ATGATACAGACAACTTTACCGGTGGTACCTGGCCAGGTGTAAGCTGTACCAAGACTGACA
TGAAGAAGAATGGTCTGGATGTCTGGATGTGGAAGTTTGATGGTGATTTGACAGGTGCTC
CTACTAATATTATCTTCAACAATAATGGTAATGGTGTCAACCAGACAGAAACTTTTGCTT
TCGTCAACGGTGCAGTTTATAACCGCAGCGGTAAGACCAATGAGAAGATTGACGCTCCTG
TCAATACTGCAGCCAAGGTTACTTTGAGTCCTAATGGTGGTGACTTTCAGAAGACTATCT
CCGTAACAGCAACCCTCAGCAACAATGCCAAGAGCGGTTGGTATAAGATTGGTGATGGCG
AGCAGGTGGCTTTTACTCCTGGTAAGGCTGCTACTTTCACTCTCGGTGCTGACATGATGG
AAGGCGAGAGCAAGACTGTAACTTGGAGCGCAACCAATACTGACAATGAAACCAAGACTG
GTTCTGCAACCTTCAACAAGATAAAAGAGGTAGTTATTCCTACTCCAACAGGTATCTTCG
CTTACTTCCTCGCTCCTGCAGAATGGAGTGACATCCACGTATGGGCTTGGAATGATGCAG
ACAACTTTACCGGTGGTACCTGGCCAGGTGTAAGCTGTACCAAGACTGACATGAAGAAGA
ATGGTCTGGATGTCTGGATGTGGAAGTTTGATGGTGATTTGACAGGTGCTCCTACTAATA
TTATCTTCAACAATAATGGTAATGGTGTCAACCAGACAGAAACTTTTACTTtCGTCAACG
GTGCAGTTTATGACCGCAACGGTAAGACCTATGAGTCTGTCTCAACAGGTATCAACCAGG
TAGGTTGCAAGAAGGCTCCTGCTAAGTTGCAGATTTACTCTATCAATGGTGTGAAGGTAG
CCGAAGTGAACAAGGTTTCTGATGCAGAGTATGTCCTGGCTCCAGGTATGTACATCTGCA
ATGGCAAGAAGTTTGTTATCAAGTAGTCAATGGTTAGCCGCCATTATTTTTAGAAACATT
TAGTTTATCATATATCATTTATTTTAGGTTTAAGTACTCCTAAATGACTTGAAAAGAGCA
ATTTTTCAGTCATTTAGGAGTCTTTTTTGtATATATAAGTAGAAAATATATTAAAGATTT
tGGGtAaaCCcTTTTTTTtGtAACTTTGcGCCCAAAaGTAAAAACAaTATAAAAATATAA
GATAATATGGCTAAGAAATTTGCCGAGCACAACGGTCTGAATCTTACTCAGACAAACAAT
GACGTACTAGCAGCGTGGGAGAAAAATGATATCTTCCACAAGTCTATCGACGAGCGTGAA
GGCTGCCCTCAGTTTATCTTCTTCGAGGGACCTCCATCAGCTAATGGCCACCCGGGTATT
CACCACGTGTTGGCACGTAGTATCAAGGATACATTCAACAGATACAAGACCATGAAGGGG
TTCCAGGTTCACCGCAAGGCGGGATGGGATACCCACGGACTCCCTGTTGAACTCGGTGTC
GAGAAGGAACTCGGCATCACCAAGAAGGATATCGACAACAAGGCTTCTGAGAAGTATATC
TCTACAGAGGATTACAACCACAAGTGCCGCGAGAACGTGATGAAGTTCACCGCTGAGTGG
CGCGAGTTGACCGAGAAGATGGGTTACTTCGTAGATCTCGATCATCCTTATATCACCTAC
GATAACAAGTATATCGAGACTCTCTGGTGGCTCCTCAAGCAGCTCTACAACAAGGGGTTG
CTCTACAAGGGTTACACCATCCAACCATACTCTCCAGGTGCAGGTACAGGCTTGAGCTCT
CACGAGTTGAACCAGCCTGGCTGCTATCGCGATGTTAAGGACCTCACCACCACAGCCCAG
TTCCTCATCAAGGATCCTAAGGCTGAGTGGACCAAGTGGGGCAAGCCATACTTCATCGCA
TGGACCACTACACCTTGGACTTTGCCATCAAACGTGGCTCTCTGTGTGGGTCCTAAGATT
GACTATGTAGCCATCGAGACCTACAACCTCTACAATGGCGAGCCTATGACACTCGTGATG
GCTGAAGCTCTGGTAGGTTCATATCTGAAGGCTGACCAGGAGTGCAAGGAAGGCAATCTC
CTGCCATTCGACAAGGAGAAGAAGCAGTGCCCATGGCGCATTATCGACCACATGAAGGGT
ACAGACCTCGAAGGCATGCACTACGAGCAGCTCCTGCCATGGGTAAAGCCATGCGAGAAG
GTAGATGCTTTTGCTCTAGCTTTCGTAACAGAATATGCTGCTGCTCATCCTGAGAAGGTA
TTCGCTTCTGAGGATGGTCGCGATCAGTTCGTAGAGATGGAGAGTGAGGCTTTCCGCGTC
ATCCTCGGCGACTACGTTACTACCGATGACGGTACAGGTATCGTTCACATCGCACCTACA
TTCGGTGCCGATGATGCCAAGGTAGCCAAGGATGCCAACATTCCTGCTCTCTACCTTATT
AATAAGAAGGGTGAGACCCGCCCAATGGTTGACCTCCAGGGTAAGTTCTATCTCATCGAA
GACCTCGATGACAACTTCGTGAACGCTTGTGTCAACAAGGAGGCATATGCTCATCACGCA
GGCGGCTACGTGAAGAATGCCTACGACCCACAGTTTAATGTGGATGGCGTCTGGGACAAG
AAGGCTTCTGATAAGGCTGAAGACCTGAACATCGTACTCTGCTACGAGTTGAAGCAGGAG
GGCAAGGCTTTCAAGAGCGAGAAGCACGTGCACAACTATCCTCACTGTTGGCGTACCGAC
AAGCCTATCCTCTATTATCCATTGGATAGCTGGTTTATCAAGGATACAGCCCGCAAGGAG
CGCATGGTAGAACTCAACAAGACCATCAACTGGCAGCCTGAGAGCACCGGTACAGGCCGT
TTCGGCAACTGGCTCGAGAACCTGAACGACTGGAACCTTTCACGTTCCCGCTTCTGGGGT
ACTCCATTGCCAATCTGGCGTGACGAGAACCGTGGCGAGAAGTGCATCGGCAGCCTTGAG
GAACTCTATGCTGAAATCGAGAAGTCTGTGGCTGCCGGTATCATGCAGAGCAACCCATTG
AAGGAGAATGGTTTCGTTCCTGGCGACTACAGTCAGGAGAACTATGATAAGATTGACCTC
CACCGTCCATACGTTGACAAGATTGTATTGGTTAACGAGGAGGGCAAGCCAATGTATCGT
GAGAGCGACCTCATCGACGTTTGGTTCGATTCAGGTTCAATGCCTTACGCCCAGCTCCAC
TACCCATTCGAGGGTGAGATGGCCCGTGGCACAGAGGCAGACCGCGATGCACTCATCCAC
AGCACCTACGAGGGATATGCTATTCCTCCTAAGTTCTATCCAGCCGACTTCATCAACGAG
GGCGTGGATCAGACCCGTGGATGGTTCTTCACTCTGCACGCCATCGCTACCATGGTATTC
GATAGCGTAGCCTTCAAGAACGTAATCTCTTCTGGTCTCGTTCTCGATGCCAAGGGTAAC
AAGATGAGTAAGCACGTGGGTAACGTGACTAACCCATTCGAGATGATTGACAAGTATGGT
GCCGATCCTGTTCGTTTCTATATGATGACCAACAGCGAGCCTTGGGACAACCTCAAGTTC
GACCCTAATGGTGTGGACGAGACCCGTCGTAAGTTCTTCGGTACCTTATATAATACCTAC
AGCTTCTTCGCTCTCTATGCTAATGTAGATGGTTTCGATGCAGAGACTGCTCAGGTGCCA
TTCGAGAAGCGCCCAGAGATTGACCGCTGGATTCTCTCTTCACTCAATACCCTCATCAAG
GGCGTTGACAGAGAGTTGGCTGGCTATGATCCAACCCGCGCAGGCCGTCTCATCGATGCT
TTCGTCAACGATGACCTCTCTAACTGGTACGTTCGTCTGAACCGTAAACGTTTCTGGGGT
AAGGAGATGAGCGAGGATAAGCTGAGTGCTTACCAGACTCTCTATACCTGCCTGATGACA
GTGGCTAAGCTGCTGGCACCATTCGCTCCATTCTATGCAGACGAGTTGTATCACGACTTG
GGCGGCGAGTTGGAGAGCGTACATCTCGATAAGTTCCCTGTAGCTGATGAGGCTGCTATC
GATGCCGACCTGGAGGAACGTATGGCCATCGCCCAGAAGATTACTTCTATGGTATTGGCT
TTGCGCCGCAAGGTGAACATCAAGGTGCGTCAGCCACTCCAGCAGATCATGATTCCTGCA
GTAGATGATGTACAGAAGGCACACATCGAGGCAGTAGCAGGACTGTTGAAGAACGAGGTG
AACGTGAAGGAGGTTAACTTCATTGAGGGTCAGGGTATTCTCGTAAAGAAGGTGAAGTGT
AACTTTAGAGTGATGGGTAAGAAGTTCGGCAAGCTGATGAAGGGTGTTGCTGCCCAGATG
TCAGCGCTCGATCAGGACCAGATTGCAGCTTTTGAGAAGGCAGGCAACATCACATTGAAT
ATCGACGGACAGGAAGCCGTGGTAGAGGTAGCCGACGTGGAGATTATCTCTGAGGATATT
CCAGGATGGCTCGTATCTAACGAGGGCAATCTGACCGTAGCGCTTGAGGTAGAGTTGACC
CCAGAATTGAAGAAGGAGGGTATGGCTCGTGAGTTGATCAACCGTATCCAGAACCTCCGC
AAGGAGACAGGTCTGGAGATTACCGACCGCATCAACGTAACTGTGGCTCCTAATGAGGAG
ACCAACGCAGCCATCGAGTCATTCGCCGACTACATCAAGGGTCAGGTATTAGCAGACAGC
ATCGAAATCGGTGACAACGCAGGTGTTGAGACCGAGTTTGATGACTTTAAGTTGAACATT
CTCGTAGAGAAGAATTAAATAGTTAGGAGTTAGGAGTTAGAAGTTAGGAGCATTTCCAAA
CTGCTTGCTTCTAACTTTCTAGCCCTTATTTCCTAAAAaCATTAACAAATAACATAATAG
ATAACATCTATGGCTAACGAAAAACTACGTTATAGCGATCAGGAGCTCGAGGAGTTCCGC
GCTATTATTGATGAGAAATTGAAGGTGGCAAAGCAGACTTATCATGATTGCATGGCTCAG
CTGAACCACTCAGACAGTAATGATGTGGTAGATACATCACCAACCTACAAGGCTCTTGAG
GAGGGTAGTGAAGCACAAAGCAAGGAAGAAATCATCCAGATGGCCCAGCGTCAGCAGAAG
TTCATCAAGGGATTGGAAGCAGCTTTGGTTCGTATCCAGAACAAGACCTATGGTATTGAC
CGCGAAACAGGTGAGTTGATTCCTAAGGAGCGTTTGCGTGCTGTACCTCATGCCACTTTG
AGTGTAGCTTCTAAGGAGGCTAGAAAAAAGTAATAAATGGAGAAAACAAGTAAAATTAAA
TACGGATGGCTCGTCACGGCAATGGTGGTTGTGCTTCTTGTTATCGATCAGATTATCAAG
GTGTACATCAAGACCCATTTTTGCCTTGGCGAGTCTGTTCGTGTTACTGATTGGTTTTAT
ATCGAATTTGTAGAGAACAACGGAATGGCTTGGGGTATGTCGTTTATCGGCAAGTTCTGG
CTAAGTCTGTTGCGCCTGGTAGCCATCTGTGCTTTGAGCATTTATCTGCATCGCATCATT
AAGCGTGGTACCTATCGCTTGTTATACATCATTTTGGTGGCACTGGTTCTGACAGGTGCA
ATCGGCAATATGATTGATTCCATCTTCTACGGACTTATCTTCACCGGTGCCTCACCTTAT
TATGTATCTTATCTTGTGCCTTTCGGCGAGGGGTATGCACCCGTGCTCATGGGCAAGGTG
GTTGATATGTTCCGTTTTCCGTTCTTCACCTATACATGGCCTGAATGGTTCCCTTTCTGG
GGTGGACAGCATGGTACATTCTTCGATCCTGTATTCAATTTTGCAGATTCCTGTGTATCA
GTCGGCATCATTTCTCTCTTGCTTTTCTGTAGAAAAGAACTGGAAGCTCTCGGAGGTGAT
GATAAGGAGAAGAAGGTTAAAGATTCTTCTTTTATTGAAACTGCTGAAGAAAAGATAAAG
TCTCAATCTCAAGAAAATAAGGAGGACAAGTAATCATGAAGAAAGCTTTTCTTTATCTCT
GTTGGATAGTAACCTTTTGTGCAGCCTTTGCTTCTTGCAAGCCTTCGCTGCCAAGAGATG
TGCTCTCTAAAGGAAAGATGACGGATATTCTCTTCGATTATCACATCGCTCTTGCTATGG
CGCAGAACGAAGACGGTGGTAGTGAGAAGAATAGTCTGGCTTATCGCGAGGCTGTACTGA
AGAAACATGATGTCACCTCGGCAGACTTCGACAGTTCGATGGTTTATTATATGCGCCATA
CAGAATTGCTGCATGATGTGTATAAGGATTTGGCTGAAAGATTGGATAAAGAGGTGGTTG
CATTGGGTGGAAACAGTACAGGAAATAGTGATTTTGACAATCTTACTGCTGTTGGCGATA
CTGCCAATATCTGGAAGGATGCTACTTCGATGGTATTCTCGCCTGATGAGGGCTTCAACA
GTCGCAGTTTTAAAATTGAAGCTGATACTGCTTTCCATAAGGGTGACCGGTTCCGTCTTG
ATTTCGAATCGCAGTTTATCTTCCAGGATGGTATGCGTGATGGCATCGCTTTGCTGGCTG
TTCAGTTCAAGAACGATAGTGTGGCACAGACTGTAATTCATATTCAGAGTGCTCAGCACT
ATAGTGTAGAACTCGCTGATAATGATAGCCTTGGAATCAAATGTATAAAGGGGTACTTTA
TGTTGAATGAGGGTGGCTTCAGTTCTGATGCCGGTTCTTTGACGACTCTTAAACTGATGT
TTGTCAATAAGATTCGTCTCATCCGTATGCATCCTAAAAAGGTGGCACCGGTTTCTTCTT
CTGCAGCATCTTCTGATTCGGCAAAAGTAGATACAGCTCGTAAGACCCGTATACCAGGTC
CGAGTGTTCCAGCGCGTCCGGATGGAGCTTTGGCGCCTCCGACCAGTGCACCGGTTTCTA
TGCCTGATAAACCTATTCAGATGACGAGTAATTAGTCTGGATGTTTTAGATATGGCTGAA
ATGAAGAGATGCGGAGCCCATCAGGTGATATTGCCGGATGGCTCGATATTGCAGCAGGCT
GTGGTAGAAATACAAGAGGGCAGGGTGGTGAACTACTTCGAGTTTCGCGAGGAGTTGCCG
ATGACCGAATGGTTAGGCGGCGAAATCCGGGTGGAACGCGATGAGGAAGGCATCCTTCGT
GCCCTGTGGAACGGAAAAGTAATCAATAAACATTAAACATAAACATTAATAATATGTTAA
GCGTAGATCAATTAGAAGACAAGTTGATAGACTTGGCATTTGCTGAGGATATCGGTGATG
GCGACCACACAACTTTGTGTTGTATCCCAGAAGACGCCATGGGTAAGAGCCACTTGCTTA
TCAAGGAAGATGGCGTGTTGGCAGGTGTTGAAATGGCAAAGAAGGTATTTGCCCGTTTCG
ATCCTACCATGAAGGTAGAAGTGTTGCTTCAGGATGGAACCCATGTTAAGAAGGGTGACA
TTGCAATGATTGTAGAGGGTAAGACCCGTTCTTTGCTCCAGACAGAGCGTTTGATGCTCA
ATATCATGCAGCGTATGAGTGGCATTGCTACCATGACTGCTAAGTATGTAAAGCGTCTTG
AGGGTACAAAGACTCATATCCTTGACACCCGTAAGACTACTCCAGGTCTCCGTATGTTGG
AGAAGCAGGCTGTGAAGATTGGTGGTGGTATGAACCATCGCATTGGTCTTTTTGATATGA
TTCTCTTGAAAGATAACCATATCGATTTTGCTGGTGGTATCGATAACGCAATCGACCGTT
GCCATGCTTATCTGAAGGAGAAGGGCCTCGACCTAAAGATTGAAATCGAGGTTCGCAGTT
TCGATGAACTTGACCAGGTATTGAAGCATGGTGGTGTAAATCGTATCATGCTCGATAACT
TCTCTGTGCCTGATACTAAGAAGGCAGTAGACATCATCGCAGGTAAGTATGAGACTGAGT
CTTCTGGCGGTATCACTTACGATACCATCCGCGATTATGCAGAGCAGGGAGTTGATTTCA
TCTCAGTTGGTGCCTTGACACATAGTGTGAAGGGCTTGGATATGAGTTTCAAGGCTTGCG
AATAAGTGAAGAATGAAGAGGGAAGAGTGAAGAATTCAAATGCTCTTCTCTTTTTGTATA
TATAAATTAAGGTATATTTTATGAATAAGATTTTTGCTTCTGCCTTGATGGCTGTGGCTA
TGTTGGGCAGTGTCTCTGAGGCTGAGGCATGTACCAACTTTATAGTAGGGAAAAAAGCAT
CGGTTGATGGATCTGTGATGTGTTCATATAGTGCTGATGACTATGGTATGTTCCAAAATC
TCTGTCATTTTCCTGCCGGTAAGCATGCTAAGGGCGAGATGCGTAAGATTTACGATTGGG
ATACCAATAAATATCATGGTGAGATTCCGGAGGCTGCCGAGACTTATAATGTGATTGGCA
ATATCAATGAATGGCAGGTCACCATCGGTGAAACTACTTATGGTGGACGTGAGGAGATGG
CTGATTCTACAGGTATCATGGACTATGGTTCACTCATTTATGTTGCCCTGCAGCGTAGTA
AGACTGCCCGTGAGGCTATCAAAGTGATGACAACCATCGCCAATACTTGCGGCTATAATT
CAGAAGGCGAGACCTTTACCATCTGTGATCCGAACGAAGCTTGGATTATGGAGATGATGG
GCAAGGGACCAGGTTCTAAGGGCGTGGTTTGGGTAGCTCTCCGTATTCCTGATAATGCAG
TTTGTGCACATGCTAACCAGAGTCGCATCGGCAAGTTCAATATGAAGGACAAGAAAAACG
TGATGTATGCCAAGGATGTCGTTTCTTTTGCTCGCAGTAAGGGATGGTATCAGGGCAAGG
ATGCTGATTTCTCATGGAAAATGGCATATGCTAAGCCTGATTTCTCAGGACGTCGTTTCT
GCGATGCTCGTGCTTGGGCTCTTTTGAATCATTTCTATGATATGAGTCCTTATCTTGATT
GGGCTTTGGGCAAGGATCCTAATGCGAAGGATATGCCTCTCTGGGTGGTTCCAAACAAGA
AGGTGAGTGTTGCTGATGTTGAGGCTTGCATGCGTGACCATTATGAGGGTACACCTCTTT
CTGTTGCTGATGGCACTGATATCGGGGGTGGTATCTGGCAGATGCCTTACAGGCCAACTC
CATTGATGTTTAAGGTGGATGGAAAGCAGTGCTTCAACGAACGACCGGTCAGCACCCAGC
AGAGTGGTTTTGTTTTtGTTAGCCAGATGCGTTCATGGATGCCTAGAGAGATTGGCGGTG
TTCTTTGGTTTGGTAATGATGATGCCAATATGGTAGCGTTCACACCAATCTACTGTTCTT
CTACAGTTCGTCCTGAGTGTTATAACACACCGGGAGCAGATGCTGTGAATTTCAGTTTCA
AGAATGCTTACTGGGTGTGCAATATGACCAGCAATATGGTTTATCCTCGTTACAGCCAGA
TGTTCCCAACTTTGAAGGAGGTTCGTGATAGTCTGGATAACAGCTATTTTGCTGCACAGC
CAGGTGTTGAGGCTAAGGCTCAGGAACTGTATGCACAGGATCCACAGGCTGCTGTCAAGT
ATCTCAATGATTATGGTATTGAGAAGGCACAGCAGATGTTGGCGCGTTGGCAACAGCTCT
TCCAGTTTATGGTAGTGAAGTATAATGACATGATTATCAAGCCAACCAAAAAAGATGGCA
GTTTCGAGAAGACTCCTTATGGATTAGGTGCAACCCCAGTTCGTCCTGGGTATCCTGAGA
AATATGCCAAGGAACTTATTAAGCAAACAGGAGACAAGTTCCTGGTTCCTGAAACAAAGT
AACAATATTTATCATCACATAAAGAAAGCCGATTCAAGTATATTACTATACAAGAATCGG
CTTTCCTGTTTTCTTGACTTACAATACTAAATAGTATTATAATTTTTAAAGTTACGTCTT
TTAAAATCTATTACTTGAAGTATCTCTTGTAGAGACCTGCAAAACCTGCACAGTGGCGGG
CTTCATCCTTAGCCATCTCATGAACGGTATCGTGGATAGCATCTGAACCCTGCTCCTTAG
CAAGCTTGGCAATGCGGAACTTATCCTCACAAGCACCCTTCTCTGCTGCAATACGAGCCT
CGAGATTGCTCTTGGTATCACCCAAAACCTCACCGAGAAGTTCTGCAAAACGAGAAGCGT
GATCAGCCTCCTCATAGGCATAACGTTTGTAAGCCTCTGCAATTTCAGGATAGCCTTCAC
GATCTGCCTGGCGTGCCATAGCAAGATACATACCTACCTCGCCACACTCACCATTGAAAT
GGTCCTTCAAACCCTTGATAACGTCTTCATTAACGCTATCCTTAAATGCCTGACCGAGAA
CGTGAACGGTAGCAAATGTCATATCGTCATCAACTGCATCTTCCATCTCTTTGAACTTGC
TGGCTGGAGCCTTGCAGATAGGGCACTTCTCAGGTGCTTCTGTACCTTCGTAAATGTAAC
CGCAAACGGTGCAAATAAACTTTTTCTTCATAATGCTTTTGTTTTAAATGTTGTTGTATA
ATTATTGTCTTTTGAATTAGTGAACAGTCTCTGTGAGAGGTGACTTTACGCTTTTTTTAG
CGCATTCTGTACAGATTCCTCTGTAGTAGAGCTGTTCTTCCAATACGATGTTTCCTTCAA
TTTCCTTTCCTGGTTCCACTGTTGGAGCAGGTTCGCCGAAAAAGTCAATTACCTTGCCAC
AATTTCTGCAATAGAAGTGAACGTGGCTTTTAATATTTCCATCATAACACACGCGATGTT
CATCGATTGTGATCATTTGAGCCGCATTGTGCTCACTCAACATTCTGAGTGTATTGTAAA
CGGTTGTCTTGCTCAATGTTGGGATACTTTCAGCTAATCCTTTGTACACATCCTCGATAG
TTGGATGAGTGGGATGATTAATAAGCCAATCCATGATGGCAATACGCTGGAGTGATGGTC
GGATACCTTTCTCCACGAGTCTTTGATAGGCTTCTGTCTGCTTCATAATTACTTGTTGTT
ATAATTTGTTGTTGCAAAGATAAGCAATTCTTTTGTATCCGCCAAATATTTTtGCAAAAa
TtCCAAAGTATTTTtGAATATTTTACAATTGCATAGTTGTTTTAAGATTTGTTGTGCAAA
AAGGTAGATCCTATGATTCGCTTTTGGAAATTATtGATACTAAAACCCTTTTGGAAAAAG
TAATTCCCCGTCACGCTACCGGAAGGTTGTGGCGGGGAATCTTATTTGAAAATAAACTTT
ATACGATATTTCAGGCGATTATCTCAGGTCGATGACTTCAGCTCCTGGACATTCCTTGCT
GTTGAAATTGAATGTGCTGTTAGAAACGCTCTTGGCTCTGAAGTTACTTACCGTGATGGT
ACTCCAGGTATTGCCCTGTCGCATCTTGACAACTGATGGAATATGTGTCTTTTTGTTGAT
GGTGATATACATTTCGGCTACAGAACGTTTCTGGTTATTGGCAACGAGATGTACTACATA
GTTACTGCCTGCTGTCTTGAGCGTTGACTTATAACCAGTCTTATATATATTAATAAAGGT
ATAAGGGTTCATGGACATCTGCTGAGCCTGTGTAGGGTTGCTGACATTCACCTCGTTAGT
TTTCTTTAGATAAGTCCACTGGGTCTTGCCGTTGAACCAGACGATGGCTTGCGGGGTACG
GGCGTTAAACTTGTTGCCTTTGATGGCAATACTGCCGCTTGCTGATCCATACTTAGAGCT
GCTCATCTTGAAGTTGGCGCTAGCTCCACCTTTGTTGCCAATAACGGCAGCGGTCTTATC
AAGTACCTGTTGCGCAGTCTGCGCCATGGCTCCGATGCTCATCATTGCAACGAAAGCCAA
TGCTAAAATCTTTTTCATTTTTATCTTTTCcTTTCTTTTAAAATTCTATGTTATATCTTC
TAAAaTTTCATACTCTATCATAAAGCCGTAAAAACGTCTTTTCTCTCTTAGACGTTTTCA
CGGCTTCAGGGTTTAATAATTTAACCTTTTCCAATATTATCTTCTTTCATACCCTTAGTT
ATTTACTAAAATTAAGAGTTTCGAAGTGCCATTAACAGATTATTAAGCTGGTTTTCATCC
TGTATCAGTACCTCACGAGGCTTGCTGCCCTGTGCTGCACCTACGATGCCTGCAGCTTCC
ATCTGGTCCATTAATCGTCCTGCACGGTTATAGCCGATACTGAACCGGCGCTGGATCATG
CTGGTAGAACCCTGCTGTGAAAGAACAATCGCATGGGCTGCCTCTTCGAAGAACGGATCC
AGTTCGCGGGCACTGATGCTGCCGCTTCCACCTGCGCTTCCTTCATCATTAGCTGGTTCT
GGCAACTCCATAGGTTCGATAGGGCCAGGCTGTTCGCAGATATACTCGTTGATGCGCTCG
ATTTCAGGTGTATCAACAAAGGCACACTGTACACGTACAGGTTCGTTGCCGCAGAGATAG
AGCATATCACCACGACCAATCAGCTGGTTGGCTCCTGTACGGTCAAGAATGGTCTTTGAG
TCGATGGCAGATGTAACCTTAAAGGCGATACGGCCAGGGAAGTTAGCCTTGATATTACCC
GTGATGATGCTGGTTGTAGGACGCTGGGTGGCAATAATCATGTGGATACCCACGGCACGT
GCCAGCTGGGCGATACGGGCAATAGGAAGTTCTACTTCTTTGCCGGCTGTCATGATCAGA
TCACCGAACTCATCTATAATCACCACGATGTATGGCATATACTCATGTCCATCTGTCAAC
TTCAACTTGTGGTTGATATACTTCTGGTTGTATTCTTTGATGTTGCGTGCTCCTGCCTTT
TTGAGCAAGTCGTAACGGCTATCCATCAGTACACACAGACTGTTCAGGGTTCTAACCACC
TTGGTTACGTCGGTTATGATAGGTTCTTCCTCATCAGGAACCGCAGCCATAAACTTATTG
GCAATACGGGAGTAGACGCTAAACTCCACCTTCTTAGGGTCGATGAGAACCAGTTTGAGT
TCGTTTGGATGTTTCTTGTATAATAAAGAAGTAATAATGGCATTCAAACCTACAGATTTA
CCCTGTCCGGTAGCACCCGCAACAAGCAGGTGAGGAATCTTTGCCAAATCAACCATAAAC
ACTTCGTTGGTAATGGTCTTACCCAAAGCGATAGGTAACTCCATCTTGGTTTCCTGGAAT
TTCTTTGAGTTTAAAGTACTTTCCATACTAACGATGTTCGCCTTTGCGTTAGGTACCTCA
ATACCGATGGTTCCCTTACCTGGAATAGGAGCGATGATACGGATGCCGAGAGCTGCCAGA
CTCAAGGCGATGTCATCTTCCAGATTCTTGATTTTAGAGATACGTACGCCTTCTGCAGGC
TGGATTTCGTAGAGTGTGATGGTAGGACCAACCGTAGCACGGATGGTTTTGATCTGTACG
CCAAAGTTGCCCAGCACCTCGATGATGCGGTTTTTGTTGGCGCGCTGCTCTTCCTCATCG
ATGGATACGCCGTCATCCTCATACTTCTTCAGAAGGTTGAGTACCGGATATTTATATCTG
GTGAACGGCTCCTTCGGATTGATCGGAGTATTCAGTACTTCTGCATTGCTCAAGGTGTTG
CCTGTAGCCTTCTCGTCGGCTGTGGCTACAGAGATGTCCATACCTATATGCTCAGAAGCT
GCAGCAGCCTCGGCAGCTTGCTTTTCCAATGCTTCCTTTTCAGCCCGTTTTGTACGGAGT
TCGCGCTGACGTGCAACGAGTGACATATTCTCGTTCTGCGTGCCGTTGGCTATAGCGATG
GTTTCATCTTTGTCTGTATCACCTTCTGTTCCTGTAGCTTCCTGTCCGTCTGCCTCTGAC
TCAACAGACGTAGAAGGTGTGTTCGGGTTTGCGAAAGTCTGGTCCGGATCCAGATTCAGG
TCGATGACTTTGGCAGGTTCTTCTTCCTTATATTCTTCTTTCTCATCCTCTGTGCCAGGA
CCATATGCTGCGTTGGCGTATACCTCGTCGATAGCTTCCGTATCTTTCCTGTTCTTTCCA
TGGTTAGTAATCTCAAATTTCACCTTATTTGATATATAACCGATAGGGTTGAGTGCTTTT
CTGATAACCGTAATAGTTTCAGTGGTGAGATAGGTGAGGAATGCTACCGCCACGAAGAAA
AGAATGGCAGTAAGTCCTGGAGGCCCCATGATGTTCTCCAGATTCTGCACGACAAAGAGT
CCGTGCTTTCCGCCCGGATTGAAGATGAGGCTTGGCATGATAGGTGCGATGAACTTGGCA
AAGGTTACCGACATCCATAGTATGATCACAATCATGCAGAAGAACCATTTCCACAGGTTC
AGCTTGTAGGCATGCATCATCTGCAATCCCACCATGATGACAAAGAATGGGAGCAAGAAG
GCTGGAAATCCGAAATTGATGACAATGAGCCAATAGGATACAATGGCTCCCCAGGATCCG
CAGTAGTTCTGAAACTGTTTTtCCGTGTTGGTCCATTCGCCCGGCTTCAGAtTTTCGAGC
AAACTCTGGTCATTGGCTCCTGTGTTGAGAAaGGAGATCATAGCGATGATGATAACCACA
GCAATGACTACCAAGGCTAATCCTATGAAAAAGTCAGTGATAGTATTGTTGAAAATATAC
TGTAAACCAATAGCTTCGCTAAAGGTTTTGGTCTTTTTTTCAGTTCTTTTtttAGCcATT
TTATAtATTTTtGAaTAATTtATCTGcAAAATtAGCGAAAATAaTtGAgAAAACAaTTCT
TTTtcTCAtCTttttttCTAATTTTGCAACTtGTAAAGAaTAAAAAGTATAATGAAGATT
ATTTTCACTAGTTTCGACAAGGCGGCAATCACGAATTTGCCAAGAGCTTTGTTTCCTGGC
AAAATCGTAGTCGTTGACAAGCCTGAAGATACAGAAGCGGCTGTTAATGACCTACTTAGC
CATTATATACTGGGCGTGGATACTGAAACGCGCCCATCATTCAAGCGTGGTCAGGCTTAC
CATGTTTCGTTGTTGCAGGTGAGTACACATGATACATGTTATCTCTTCCGCCTGCATCAT
ACGGGCATGACTCCTGCCATCATTCGCTTGCTCGAAGATACCACCGTGCCAAAAGTAGGA
CTTTCCTGGCACGATGACTTGCTGCAGCTCCATAAGCGAGCTGCTTTTAAGGCTGGTTAC
TTTATCGAGTTGCAGGATGTTGCAAAGAACTTTGGTATCGCAGACATGAGTCTGCAGAAA
CTGTATGCTAACCTGTTTCACCAGAAAATCAGCAAGGCGCAACGGTTGAGCAATTGGGAG
GCTAGCGATTTGAAGGAATCGCAGGCTCTCTATGCAGCTACAGATGCCTGGTGCTGCATT
AATCTGTATGAGGAATTTAAGCGTTTGTCTACTACAGGCGATTACGAGCTCGATGAACTC
AGGGCATGATATAAGGTGGTAAGGAATAGAAATTGATAATCGTAAGAAACTTCATATATA
AAAATATGTATAAAAGCGTATATTTAAAGAAAGGTAAGGAAGAATCGCTCAAGCGTTTTC
ATCCATGGATCTTCTCGGGTGCTATCCAGACAATGGATGAGGGCATAGAGGAGGGCGACA
TTGTGAGAGTGTTTACCCGTAGTGGTGAATTCATTGCTATAGGTCATTATCAGATCGGTT
CTATCGCTGTACGTGTTCTTTCTTTTAGAGATATTGAGATTGATGAGGAGTACTGGTGTG
CCAGATTGGATTCGGCATATAAGATGAGACTCGCTTTGGGTATTGCCGGTAATTCATCCA
ATACTACTTATCGCTTGGTCCATGGTGAGGGCGATAACTTGCCGGGACTTGTTATCGACT
GCTATGGTCCTACTGCTGTCATGCAGGCTCACAGTGTGGGTATGCATGTTTGCCGCATGG
AGATAGCCAAAGCTTTGAAGAAGGTGATGGGCGAAGCGCTGGAGAATATCTACTATAAGA
GTGAGACAACCTTACCATATAAGGCTGACCTCAGACAGGAAAATGGCTTTATACTGGGAG
GTGATGCTGACGATGTTGCTGTAGAGAATGGACTGAAATTCCATATCGACTGGTTGCGTG
GTCAGAAAACGGGTTTCTTCGTAGATCAGCGTGAGAACCGTTCGCTGCTCGAGCATTATG
CCAAGGGTAAGAGCGTGCTCAACATGTTCTGCTATACCGGCGGTTTTTCTGTTTATGCGA
TGAGAGGCGAGGCTAAGGCTGTTCACTCCGTAGACAGCAGTGCCAAGGCGATAGAATTGA
CCAATGAGAATATTGCGCTCAATTTCCCTGAAGATGCACGCCATGAGGCTATCTGCGAAG
ATGCCTTCAAGTATCTTGATGAACATGACCAGCAGTATGATCTGATAGTTCTTGATCCTC
CTGCTTTTGCCAAGCACCGTGCGGCTTTACGCAATGCGTTGAAGGGCTATACCCGCCTGA
ACGTAAAGGGCTTGCAGCGTATTAAGAAGGGCGGCATCCTTTTTACCTTCAGTTGCTCTC
AGGTGGTTACGAAGGATCAGTTCCGCAATGCTGTGTTTACTGCTGCAGCGCAGGCTGGAA
GAAAGGTTCGCATCTTGCACCAGTTGCACCAGCCTGCCGACCATCCTATCAATATTTATC
ATCCGGAAGGTGAATATTTGAAGGGATTGGTTCTCTATGTAGAATAACAAATGATTAAAG
GATAGATAATGAATAAGTTCAAAACGTTTACAGCCTTGATGCTCTTGCTGGCTATAGGAT
TTGCAGGATGTGGCAAGTCGGAAGCAGAACGTCATCGTTTGAGCAAGAAGGAAAAGGCTA
GATTGGATAGCCTAGACCGTGCTGCGCTGAAGATAGCGGTGATGCCAACAATGGACTGCC
TGCCAATCTTTCTGGCATGTGATGACAGTATCTTCCAGCAGCAAGGTGTAGACGTACATT
TGCGTAGATATACTGCACAAATGGATTGTGATACTGCTATCGAGCGCAAGCGCGTAGAGG
GAGCCGTGACCGATCTGATTCGTGCTCATCATATAGAGAAACGGGGTACTGCTTTGACGT
ACCCTATTTCTACCAATCTTTATTGGCAGTTTATCACCAATAAGCGTTCGCGTATATCCG
AACTGAAACAACTGTCAGATAAGATGGTGGCAATGACCCGCTACTCTGCAACTGATTATC
TGGCTACTTTAGCAATCGATAGCGGTAAGCCTAAATATGATGCTTATAAGGTTCAAATCA
ACGATTTGAACATCCGTCTGCGTATGTTGCTTAACAACGAGATGGATGCCATGTTGCTGC
CAGAACCTCAAGCAACCAAAGCCCGACTTGAACAGCATGTAAAACTCTTTGACAGCAGAG
ATAAGAACTTGCAGTTAGGTGTTGTGGCTTTCCGCAAGAAAATACTTTCAGAGCCGCGCC
GTAAAGACCAAGTTGCAAAGTTTATCAAGGCGTATAATATTGCTGTTGATAGCATAAACA
GTCGTGGGGTACAGCATTATGCAAGTATCATCACAAAGTATACGGGTGCCGATGCTAAAA
CCATCAGTAATCTTCCAAAACTTAAATATGAACATGCTATGGAACCAAGACGTCGTGACC
TGGCTGTAGCACAAAAATAAGCGGCTTATGAAAAGAGAAGATTTTAGCTGGATAAAGTTT
TCGCATGAACATGTTACTACTATATCCAGAATTGAGGCTATTCGCAAGATAATTGACCAG
GAAGTGGGGCTCGAATCGTGTCAGCCTGGAATTGCGGAAATTGAAAAAAGATATGATGAT
TTGTATCATGATTATATAGACGGCAAGCTTAAACACCGAGAGCTTTATAATCTTGCTCAA
ACTTTAGATCTTGATACTGATAATTTCTTTGGTAAAGTGCGTCACGCTTGGATTTTGGCA
AATGAGCCTACGTTTGTTGCACTTAACAAAAGAGCCCTGAAACTGACAAGTTTTGATGAG
GTACAGGAAACCTTTGAGAAATTTGCCACAGATGAAGCTATGCTTAATCTGAAAGTTGGC
TTTTCTGAAGAACAGATAGACGAGGAAAGACAAAAGATACAAGAGCAGCTTAATGCTTAT
CGCAATATGGTGTTTTCTTATATTTTGACAACTGATGAATGGAATGATGATTTTGTCAAG
GATATTCTTGATATCATCGCTTCCGATTTGGTAGATCCATATACCATCAATATGATAGTT
TCGGCTGTTTCATTGTCATGCTCTGTATTCATGGATGCCCCTAGACTTGCAGTCTTGATG
CGCTTAATCAAGTCTGACGACAGTACTTGCAGTGTTCGCCAGCGAGCTTTGGTGGGTTTT
GTTTTCTCTGCAATAACCAATTCGGGTGAAAAACAGAAATATTGGGATTCTGCTGCTGGT
TTGATCATGGATGATGAATTTTTGGCAGCCTGTGTTGATCTCCAACGCCAGATGCGTCTA
TGTCTTACAAGTAAAAAGGATAGCAAGGAGATGATGCATTCCGTGGTGAAGACCATGCTC
ACTTCTTTTACTCAGGATTTGGCCGAAAAGATAGACCAAACGGGTGAATTGGGACTTAAT
TGCTTCTCTGCAGATGGGGAGAATCCTGATGATGCCCTTAAGGGAGCCTTCGACTATATG
TTGAATTCAGAAGATATAGGAGTTGATGTCTATTATCATCAGTTTGCCAACCAGAAGAGC
TTCGGTCATTTCCATTCACTCTATAATTGGTTTGTTCCTTTCTATGTCCGTAATTCTACG
CTCAAGAATGTTCGGGCTACGATGAAACAGCATCGCAATTTCATCAACAATCTCTTGAGA
GGTGCCTCTATGTGTGATACCGATCTGTATAGCATCATTCTTTCATTGAATAATGCATCT
AAGGAATTTATTGAATCATTGGATGTTGCTCCGGAAAATATGGTGTCTGGTCCTGTTTTT
TATGACGAAGAAGATGAGGTGGAAAAAGAGCAGAATACCGAAGAGCCAGTAGAGGATGAG
ACTGATTCTACAGAAGCAAAGGATTCTGAAAATGTCACACTGCTTGATTCGGTAATGGAA
CATGAAGAGAATCTCTCTGAAGAGGAAAAGAAGAAACGTGCAATCAGGGTTCGTCATCGC
TATGTGCAGGACCTCTACCGTTTCTATACTCTCTCTCCAATGAGGAAGGCATTTGATAAT
CCTTTCGAAGTGCAGAAGGAAATTCCTTTCTTTACTACGGGACTGTTTGCTAAACCGGAA
TATGACAAGTATCGCCTGTCGCTGGCCCGTTTCTCTGCTAAAAGAGGTGACTATGCCTTT
GTTAGCAAGATTTTGCGTAATCTGGAAAAATATACCGACGAAGAGCATATGATGCTTGCA
TTGGCATACAAATCGGAGGAAAAATATGATGAAGCGCTTGAACATCTCTACGTGATTAAG
AATACAAGCCCAACTTATAAGGCTGCCACGGAGTTGAAATTAGAAATAGAAGAAGAGATA
AAAGACCCGGCGGCTTTAATAACATTGAATTGCTTGATTAAAGAAGAATCAGATGAGAGT
AAGCAGTTTAAGCTCAAGCTGAAAAAGACCGATCTCTTATTGAAACTCCATCATTATAAA
GAGGCTTTGGAATGGGCTTTCCAGATGGATGAACAGTATCCTAAGGAAGAACAGGTTGAA
TGCAGACTGGCTTTCTCTTTGCTCTTTTCAGAATCGAAAGGCGATAAAAACATTGACCAT
GCAATGGCTTTAATAGAACCTTATCTGCAAAATAGTGATGATAATGAGATCAGGGAAATA
TTGAATTCTGACATGACAGATATGGATAAGGCTGATAAGGAACGCATGTTCATGAAAATG
TTATCTGCGATGGTGAGCAAAGTTTCCAAGCCACAAGACCACAGATGGGAGTCTATGAAA
TTTTTCTATTATGGACTCTGCGTTCTCGTGAAAAAGGGAGGAACTGCAGCTATCAGATTT
TTGAATGAAGCATCTGGTCATGCAGCTTTTTCCCCTAAGGAAGATATAGATGCATTCGGT
CTGCTCGAGATGGGAGATTGGCTCGATAATCGTGGTATTGCGCCTATAGAATTGGAATTT
ATAACAAAAAAaGTTTtCGAGGAAAGgAAAAAaCAATAACGATGGCGGAGAATAATAAAA
ATAAGAATAAGGTACAGATAGATCCAACCTACGCCCATTTGCAGCCGCAGGCTGTGAATG
TGGAGCAGGCGGTACTGGGTGCCTTGATGATAGATTCTGATGCCTTTTCGGTGGTGTCGG
AGTTGCTCAAGCCGGATACTTTTTATGACCCGCGTCATAAGAGAATATATCAGGCTATCC
AGGTGATGAACATGGAGGAGCGGCCTGTGGATATCATGACTCTTGCCGATCAGTTAGCCA
AGACTGGCGAACTGGATAAGGTGGGAGGAGCACAATATCTCATGGATATTTCTGCAGGCA
TGGCTTCGGCTGCCCATGTAGAGTCGCATGCCCGTATCCTGGCGCAGAAATATATGCAGC
GCCAGCTGATTCATTATGCCGGCGACATCGAGACGATGGCGTATGAAGAAGGTGTGGATG
TGGATGAACTGATGCAGAAAGCTGAAGGTGAACTCTTCCAGCTTTCGCAGAACAATATGA
AGCAGGATTACACACAGATTGATCCGGTTGTAAAGGAGGCCGTTGCCATCTTGCAGCGCG
CTGCTCAGAACTCGGGTGGTCTTACCGGTATTCCTACGGGTTATCGTGGGTTGGATGATA
TGACATCAGGTTGGCAACCGTCCGACCTTGTGATTATTGCCGGTCGTCCTGCCATGGGTA
AGACTTCCTTTGCATTGAGTATTGCCAAGAATGTGGCGGTAGATTATGATGTGCCTATCG
GATTCTTCTCTCTGGAAATGAATAACGTTCAGTTGGTGAACCGACTCATCTCGAATGTTT
GCGAGATTTCGGGTAAAAAAATACTGAACGGACAATTGGAACAGCCAGAATGGGAGCGGT
TGGATAAAAAaCTGAGAAAACTGACAGGTGCACCTATTTATATTGATGATACGCCTGGTC
TTTCTGTTTTCGAACTCCGTACCAAGGCGCGCCGACTGGTAAGGGAAAAGGGTGTTAAAC
TGTTGATGATCGACTATCTCCAGCTGATGAATGCCAATGGTATGAAGTTTGGTAGCCGTC
AGGAGGAGGTATCTACCATCTCCCGTTCGCTCAAAGGTATTGCCAAAGAGCTGAATATTC
CTGTGCTTGCTCTTTCGCAGCTCTCCCGTAATGTAGAGAACCGTGAGGGTTTGGAAGGAA
AGCGACCTCAGTTGAGTGACCTCCGTGAATCCGGTGCCATCGAGCAGGATGCCGATATGG
TGCTTTTCGTTCACCGCCCGGAATATTATCATATCTATCAGGATGAAAAGGGTAATGACC
TTCATGGTATGGCACAGATTATCATTGCCAAGCACCGTAAGGGCTCTGTTGGAGATGTTC
TCCTGAACTTCCGTGGAGAATTTACCCGATTCCAGGATCCGCAGGATGCTGCAGCAGCAC
CTGTTGAGGAAGGTGGTGAGATTGTAGGCTCAAGGATGAATGGCGGAGGGCAGGATGGTA
GTCCGCTACCACCACCGCCTGCAGAGAATCTGCCTTTCTAAGGTTAGAGTTTGTCATTTT
TTtCaCTAAAAAaCTaGGC
>contig00021  length=6823   numreads=1450
AaTTTGTtATCATTTCTATTAAAAAaGTTATAAATTGTTTGCTAGTATCAAATAAAAGTG
TTATCTTTGCATGCGAATTTAAGAATATGACATAATATGATAGATATGAGAACAACATTG
TTGAACATTACAAGCATTATTATTCGACTTCGACTGCAGTTTGTGGGCGGAAGTGATAAG
GTGTGCGTATAGTTCATCGCTTAAGATATTAAAAGCCTTTCTACACTTCCGTCTATGGAG
TGGGGgAAGGCTTTTTACTTTATCTGATGCTTCTGCACGGATTGCTATATAAACGTAGTG
CGTTCTGAATGTGTAGCTCTTATATATATAATAAGGTGTAAATTTAAAATTTTAATGATA
TGAGTGACAGATTATACATTTTCGACACGACCCTCCGCGATGGCGAACAGGTTCCGGGAT
GTCAGTTGAACACAGTTGAGAAGATTCAGGTGGCAAAGCAACTGGAGCAGTTGGGCGTGG
ATGTAATTGAGGCTGGATTTCCTATATCAAGTCCGGGCGACTTCAATTCAGTGGTAGAAA
TCTCTAAGGCTGTAACCTGGCCTACTATTTGTGCACTTACCCGTGCCGTAGAAAAAGATA
TTGATTGTGCTGCTGAGGCTTTGCAGTATGCCAAGCATAAGAGAATCCATACCGGTATCG
GTACCAGCGACAGTCATATCAAGTATAAGTTCAATTCTACCCGCGAGGAAATTATCGAAC
GTGCTGTAGCTGCTGTCAAGTATGCTAAAAAGTATGTTGAGGACGTTGAGTTCTATGCTG
AGGATGCAGGCCGTACCGATAATGAGTATCTGGCTCGTGTCGTAGAGGCTGTTGTCAAGG
CGGGTGCTACTGTAGTGAACATTCCTGATACTACAGGTTATTGTCTGCCTGATGAATATG
GTGACAAAATCAAGTATCTCATGGAGCATGTTGATGGCATTGACAAGGCACGCCTTTCTA
CCCACTGTCATAACGACCTCGGTATGGCTACTGCCAATACCCTGCAGGGTGTTTTGAATG
GTGCACGCCAGGTTGAGGTTACCATCAATGGTATCGGTGAGCGTGCAGGTAATACTTCGC
TCGAAGAGATTGCCATGATTCTGAAGTGTCACAAGCATATCAATATTGATACCAACATCA
ATACCACTAAAATTATTCCTACCTCACGCATGGTGAGCAGCCTGATGAATATGCCTGTCC
AGCCAAACAAGGCTATCGTGGGTCGCAATGCATTTGCTCATTCTTCCGGTATCCATCAGG
ATGGTGTCTTGAAGAATGTTCAGACTTACGAAATCATTGATCCTAAGGATGTGGGATTGG
ATGACAATGCTATCGTATTGACAGCCCGTTCTGGTCGTGCTGCATTGAAGTACCGTCTCC
ATGTCAATGGCGTAGAGATTAATGATGAGGAGAAGCTCGACAAGATTTACAAGAAGTTCC
TCCAACTGGCTGATAAGAAGAAGGAAGTTACCGATGAGGATGTTTTGATGCTTGCCGGTG
CTGATTCTGCTGATAAGCATGGTGTTCAGCTCGACTGGTTGCAGGTTACTACAGGTAAGG
GCGTGAAGAGCGTGGCAAGTATCGGTCTTGATATTGCAGGTCAGAAGTTTGAGGCTGCAT
CATCTGGTAATGGTCCGGTAGATGCTGCTATCAATGCTCTCAAGAAGGTCATCACCAAGG
AGATGAACCTCAAGGAGTTCACCATCCAGGCTATCGACAAGGGCTCTGATGATGTGGGCA
AGGTTCACATGCAGGTAGAATACGATGGTCATGTATATTATGGCTTCGGTGCAGATACCG
ACATCGTTACGGCTTCTGTTGAGGCTTACATCGATTGTATCAACAAGTTCAAGGTAAGAT
AAAATTAATTCAGATAAATATATAACAAACAAGATATTATGAATACATTATTCGACAAGA
TTTGGGACAAGCACGTTGTCCAGATTGTAGAAGACGGCCCTACACAGCTTTACATCGACC
GTCTCTACTGTCACGAAGTAACATCACCTCAGGCATTCGCTGGTATGCGAGCACGCGGAC
TCAAGATGTTCCGTCCAGACCAGATTTTCTGTATGCCTGACCACAATACTCCTACTCACG
ATCAGGATAAACCAATCGAGGATCCTATCTCAAAGAAGCAGGTAGATACCTTGGCAAAGA
ATACCGCTGATTTCGGCGTAACTCACTTTGCCATGAACACAAAGGATAATGGTATCATCC
ACGTAGTAGGTCCAGAGAAGGGTCTTTCTCTTCCTGGTATGACCATCGTTTGCGGCGACT
CTCATACTTCTACTCATGGTGCAATGGGTGCCGTTGCTTTCGGTATCGGTACTTCTGAGG
TGGAGATGGTGATGGCTTCACAATGTATTCTCCAGAGCAAGCCAAAGTCTATGCGTATCA
GCATCAACGGTAAGCTCAGCAAGGGCGTTACTGCCAAGGACGTTGCTCTCTATCTGATGA
GCCAGCTCACTACTTCAGGTGCTACCGGTTACTTCGTTGAGTACAGTGGCGATGTAGTGA
AGGATATGTCTATGGAAGGTCGTCTTACCCTCTGTAACCTCTCTATCGAGATGGGTGCCC
GTGGTGGTTTCGTAGCTCCTGATGAGACAACATTCGAGTACATCAAGGGTCGTGAATATG
CACCTAAGGGTGAAGAGTGGGATAAGGCTGTGGCTTACTGGAAGACCTTGAAGAGTGGCG
ATGATGCAGTCTTCGACAAAGAGTTGACTTTCGAGGCAAAGGATATCGAACCACGTATCA
CCTATGGTACCAACCCAGGTATGGGTATCAGCATTACCGAGAATATCCCAACTCTCGATG
AGATTCCTGAGGAAGAGCAGGCTGGTTTCAAGAAGAGCCTCAACTACATGGGCTTCCAGC
CAGGCGAGAAACTCGAGGGTCATCCTATCGATTATGTATTCTTGGGCGCATGTACCAATG
GTCGTATTGAAGACTTCCGTGCTTTCGCTTCTCTTGTTAAAGGAAAGAAGAAGGCAGATG
GTGTAACTGCTTGGCTTGTACCAGGTTCATGGTTGGTTGATAAACAAATACGTGAAGAGG
GAATTGATAAGATTGTTGAGGCTGCCGGCTTCGAAATCCGTCAGCCTGGATGCTCTGCCT
GCCTGGCAATGAACGATGATAAGATTCCGGCAGGCAAGTACTCTGTAAGTACATCCAACC
GTAACTTCGAGGGTCGTCAGGGACCAGGTTCCCGCACCATCCTTGCCAGCCCATACGTAG
CAGCTGCTGCCGCTATCACTGGTAAGATTACCGACCCAAGAGAGTTTATGTAATGTTAAG
TGTTCAATGTTAAATGTTAAATTGAAATGAAACAGAAATTCAATGTAATTACATCAAGCT
GCATTCCTCTTCCTTTGGAGAATGTAGATACAGACCAGATCATCCCAGCCCGTTTCCTCA
AGGCCATCGATAAAGAGGGCATGGGCAACAACCTCTTCCGCGACTGGCGCTACAATGCCG
ACGGAACTCCAAAGCCAGACTTCGTGATGAACGACCCATCTTACAGTGGTGTCATCCTCG
TAGCTGGCAAGAACTTCGGTTCCGGTTCTTCCCGTGAGCATGCTGCCTGGGCTATCGCAG
GTGCAGGCTTCCGTGTAGTCATCAGCTCTTTCTTTGCTGATATCCACAAGAACAACGAGT
TGAACAACCTCGTATTGCCAGTAGTAGTAAGCGAGGAATTCCTGAAGGAACTCTTCGAGA
GCATCGACAAGGATCACAAGACAGAGGTGAAGGTAGATCTTCCTAACCAGACCGTGACCA
ATCTTGCTACCGGCAAGAGCGAGCACTTCGAAATCAACGGCTACAAGAAACACTGTTTGG
AGAATGGTTTGGACGATGTAGACTTCCTCGTTCAGAACCGCGACAAGGTTGAGGCTTGGG
AAGCTAAAAACAAGTAATTATGAACGTTAACGCAAAGAGAGATAATTCCCGCATCAAGGA
GATTGAGATCATGGACTGCACGCTGCGCGACGGCGAGCAGACCAATGGTGTCAGTTTTCT
TCCTCACGAGAAGTTGATGATAGCAAGAATGCTGTTGCACGACATCAATGTAGATCGTAT
TGAGGTGGCTTCAGCGCGTGTGTCAGAAGGTGAAAAGGATGCTGTCGCTCGAATTTGCCG
TTATGCTAAGACTATAGGTAAACTGGATTCCGTTGAGGTATTGGGATTCGTGGATAACAA
CAAGAGTGTGGATTGGATTGCTGAATGCGGCGGTCATGTCATCAACCTCTTGGCTAAGGG
TAGCTACAAGCACTGCACCCAGCAACTCAAGATGTCGCCTGAGGAGCATCTCGCTCATAT
TAAGCAGACCATCGACTATGCTTTGAGCAAGGGATTCACCGTGAATCTCTATTTGGAGGA
CTGGTCGAGCGGTATGCGTGACAGTCGTGACTATCTCTTCATGATGATGGATGAGTTGGT
AAAACTGCCTATCAAGCGCTTCCTTCTTCCTGATACGTTGGGTATTCTGAACCCATTGCA
GTGTGTGGAGTATATGCGCCAGATGGTGCGCCGTTATCCGAATTCTCACTTCGACTTCCA
TGCCCATAACGACTACGATCTGGCTGTGAGCAACTCGCTGGCTGCCGTATTGAGCGGCGC
CAAGGGTCTTCACGTTACCGTGAATGGTCTGGGTGAGCGTTGTGGCAATGCACCATTGGC
AAGTGTTCAGGTGATTCTGAAAGACATGTTCGAGGCAAAGACCAATATTAAGGAAGACCG
TCTGAACGATATTTCCCGATTGGTTGAAGGATATAGTGGCATTGCCGTGGCTCCGAATAC
TCCGGTAGTAGGAGACAACGTCTTTACCCAGGTAGCTGGTGTGCATGCCGATGGTGACAA
CAAGGACAAGCTTTATTGCAACGACCTAGTACCTGAGCGTTTCGGCAGACATCGTGAGTA
TGCGTTGGGTAAGAACTCCGGTAAGGCGAATATCGTGCAGAACCTCAATGAACTGGGATT
GGAACTGACGCCTGAGCAGACCAAGGCGGTGACCAAGCGAATCACAGAACTCGGCGACCG
CAAGGAACTGGTAACCCAGGACGACCTGCCATACATCGTGAGCGATGTATTGAAGCATGG
AGCTCCAGAGGATAAGGTGAAACTGGTAAGTTACATGGTATCAACCTCATACGGTTTGAA
GCCTATAGCCAGTGTAAAGGTAGAAATCGATGGCAAGGAGTATGAAGACCAGAGCTCCGG
TGATGGTCAGTATGATGCTTTCGTGAAAGCCCTCCGCAATATCTACAAGGTGAAGCTCGG
CAAAACCTTCCCTAAGCTCGACAACTATCAGGTAACCATCCCACCTGGTGGTCGTACCGA
TGCCCTCGTTCAGACCGTCATCACCTGGCGTGAAGGAGATCGTATCTGGCGCACCCGAGG
CTTGGATGCTGACCAGACAGAAGCTGCTATCAAGGCAACGCTGAAGATGATTAATATGTA
TGAGGCAGATAAGAGCGACGAACAGGCTGTATCGCCTCGAAATCTGGATATGGAATAATA
TCTCCGAAGATTACGAAATTATCTCCGAAGATTACGAAATTAACTCCGAAGATTATGAAA
ATATCTCCGAAGGTTATAAACAATAAAACAATTAAAAAATCAAATAAGATGAAATTAAAC
ATTGCAGTTCTCGCCGGTGATGGTATCGGACCAGAGATTATGAAGCAGGGCGTAGCAGTT
ATGCAGGCCATTGCAGAGAAGTTCAACCACGAGTTTACTTACAATGAGGCTATCTGCGGC
GCTCACGCTATCGACGAGGTAGGTGATCCATTCCCAGAGGAGACCTTCAAAACTTGTATG
GATGCTGATGCAGTGCTCTTCGCAGCCGTTGGTGACCCACGTTTCGACAACAACCCTACA
GCCAAGGTTCGTCCTGAGCAGGGCTTGCTCGCTATGCGTAAGAAGTTGGGCCTCTTCGCC
AATGTTCGCCCGGTAGCCACATTCGATTGTCTGCTCCACAAGTCACCATTGAAGGATGAA
CTCCTGAAGGGTGCTGACTTCGTAGTTATCCGCGAGTTAACTGGCGGTATGTACTTCGGT
GAGAAGTATCAGGATAACGATAAGGCATACGATACAGATATCTATACCCGTCCTGAGATT
GAGCGCATCCTGAAGGTAGCTTTCGAGTTTGCCATGAAGCGCAACAAGCACTTGACAGTA
GTAGATAAGGCAAACGTATTGGCATCTTCTCGTCTCTGGCGTCAGATTGCCAAGGAGATG
GAGCCACAGTATCCTGAGGTAAACACCGATTATATGTTCATCGACAACGCTTCTATGCGC
GTATTGACTGAGCCTACATTCTTCGATGTTATCGTAACAGAGAATACCTTCGGTGATATC
CTGACCGATGAGACTTCTTGCATCACCGGTTCTATGGGCTTGCAGCCATCCAGCTCTCTC
GGTGAGCACACACCATTGTTCGAGCCTGTTCATGGTTCATGGCCACAGGCAGCGGGCAAG
AACCTGGCTAACCCAGTAGCTCAGATTCTTTCTGCAGCTATGTTGTTGGAGCACTTCGGC
TTGAACGAGGAGGGCGCCTTGATCCGCAAGGCTGTAGATGCTTCTCTCGATGCCAATGTC
CGCACACCTGAAATTCAGGTTGAGGGTGGTGCTCAGTATGGCACAACTGAGGTTGGCGCA
TGGATCGTTAACTGGATTAAGAATGCTTAATCTGTGAATGGATTTTTCGGCGCTGGGTGA
ATTTTCTATCCAGATGCTTTCTTGATAAAAACCTTAAGAGGAAtGTTTCTTTCTCTTAAG
GtCTTTTTTtGTTgattgtcctgTcttTCTGaattttagttct
>contig00022  length=3702   numreads=695
TTTGTAAACTCAAATAAGTTTTATAGTTTTTtATTTGGCAGTTTGCAAAAGTCTTCTTAA
CTTTGCACCATGAAAAGTTTTTATACATTATTATTGGCATCGGTGGTTTCTTTGTCTGTA
TCTGCGCAGAACGTAGATGCCGACAAGGCACGTGCTGCTCAGAATAAAGCCTTGCGCGAT
TCACTCTCCAAGGCTACAGAAGTGCTTGCATATCATCCCGACAGTATCAATCTGCGACTG
AAAAAGGCTGCTTGGAATATCCAGTTGGAGCAATGGCAATATGCCAAGGATGATCTTGAT
AAGGTACTCTTTCTGAACAATACCAATATCGCCGGTTTGTTCTATCGTGCCTTTGTCAAT
GAGAAGTTGCTCCGTTATAACTTTGCGCGTCTAGATTATCAGAATCTTCTGGTACTTGTT
CCTGGCAACTTCCAGGCGCAACTCGGTCTGGCTTTGCTCAATGAGAAAGATAAGCATTAT
ACCGAGGCTTACGATGGCATTAACAGTCTGATAGAGCAGTACCCTGACAGTGCGATGGCT
TATGCTGCAAGAGGTGGCATGGAGAAGGAGAGGGGTATGCTTGAGCTGGCAGAGTTTGAT
TACGCCAAGGCGATGGAGTTGGATGCCGGTAATGAGGATTTTGCTTTCAATCATGTAGAC
ATCCTGATTCAGCTTGGAAGAAAGGACGAAGCCTATCGTGATTTGAAGAAACTGCTCGAT
GCCGGTTGCCAGCCAGGCAGGTTGCAAGGTTTCTATGCAAGGTTGAAAAAGAAGAAAAaG
TAGTATTTAAGAGTTATAAAAAAGAGTTTTTAAAGATAATAAGACAAGAATGCATAAAAT
TATTTCCTATATCCTGGCTGTTTGTTGTCTCTGTATGATGGCATCCTGCGATACCGTCTT
CGATGTTCATCCGTATGATGTGCAAATCGACGGCGATAGAAATCTGAATGTTACCAATAT
TCAGAAGATTGAGGCTGCAGTAAAGTCGAAAGATACCATCCGTTTTGCTATGATCAGCGA
TTCACACCAGTGGTTGGATGATTTGAAGAGTGAGGTTAATGATATCAATCGCCGCAGTGA
TTCCCTCGATTTCGTGATTCATTGTGGGGACCTTACCGACTTTGGTGCTACCCGTGAGTT
TCAGTTGACCCGTGACCATCTTCAGAAGTTGAAGATACCTTTCGTGGCTCTGCTGGGTAA
TCATGACTGTTTGGGAACAGGTAACCAGGCTTATGAGAAAATCTTTGGTAATCCGGATTT
CAGTTTCATTGCCGGCAAGGTAAAGTTTGTTTGCCTCAATACCAATGCCATAGAGTTCGA
CTATTCCCGCCCTGTACCTAATTTCGATTTCATGGAAGAGCAGGTTAAGGCAGATGCAGA
TGACTTTTCGCGTACCATTGTCTGTATGCATGCTGCCCCTTATTCAGAGCAGTTTAATAA
TAATGTAGCTAAGGTCTTCAATTTTTATACGCATCAGTTCCCAGGTTTGATGTGCTGTCT
TTACGGTCATGGTCATCATACCAAGCAAGAAGATATTTATGGCGATGGCATCATCTATTA
TCAGGTGGCCAATGCCGCTAAGCATCAGTACTATATATTCACCATTACTCCAAAAGATTA
TCGTTATGAAATTATTGAGTTTTAAGCATATATTCATTTGGGGAGCTTTGCTTGCTGCAG
GTTCTGTACAGGTTCATGCTGCCGATGAGGTTACCGGGAAAAGTGAGGAGTTGGAACTGA
CGGATAGTATTGTTCATGATACGCTGGTGTTGGCGGATGGCAAACTGACCCGATATGACC
GCCGCGTCATGCGCTACCGCAAGCACTGGGATTTGCTGATACCTACTAGTGGCATCATTC
AGACCTGTGGCAATATGGGTATCATTTCGCTGGGTATCGGATGGGAATATGGTAAGCGCC
GCCAGTGGGAAACGCAGCTCTTGTTTGGCTACATCCCGAAGTTCAGTTCTGACGATGAGA
AGTTAACCATGACGCTCAAGGAGAATTTCATTCCTTGGCGTTGCAATATCGGTAAGGGCT
GGTGGTTTGAACCGCTGGAGTGCAGCCTGTATTTCAATACGGTGTTCGGACATGATTTCT
GGACTAAGCAGCCTACCAAGTATGAAAGCGGCTACTATCCGTTCTCTACCAGAGTCCGTC
CTAATATCGCCTTGGGTGAACGTTTTAAGTATGATATTCCGCACAATAAACGTAAGCGTA
TCAAGAGTATTACGTTCTTCTATGAGTTGGGTACAACGGATATCTACTTTATGCGTTTCT
ACCGTAACGGCAATGCCGGTTTCTGGGATGTCTTCGGCCTCTCTATCGGTGCCAAAGTGC
AGTACCTTTAAATCAAGAACTGGTTGATGAGTTTGCTTACTCTGATGATATCTTCATCGT
TGAGCGATGAGTTGCAAGGCAGACTCAGTTCTTCGTCAGCTATTCTCTTAGCTACCGGAA
ATTCCAGATGATTCATTTCCGGATAGCATGGCTGCAGATAGGGTGGGCGGAAGTAATGAA
TCTTTGTGCCGACCCCATTCTCTGCCAGAAATGCTTTCAGTTGGTCTCGTTTCCGGGTAA
GGAAAGGGAAGACGTGGAAAACATTTTCATGAGCAGGAGAGATGAGTTTCGCAGCGATGC
ATCTGTCCTTGATATCGTCATCCAGATGTTCCAGGTATAGCTGTATCTGTCTGTGTCTCG
CTTTCTGTTCGTTCTCAGGATATTGCAGTTTCACATTCAGTACCGCAGCCTGAATCTCAT
CCATGCGCGAGTTGACGCCCTGATATCTGAAGATGCCGTCTTCTATCTTTCCATATTCGT
GTAGTGACATGATGGCTTCCGCCAATTCCCTGTTATTGGTAGTTACAGCTCCCGCATCTC
CCAATGCTCCCAGATTCTTGCTAGGATAAAAACTGTGGGCAGCAGCATCCGAAAGATTTC
CGGTATATCTTCTTTTTGATGGTTTTTCAGAAGAATCAGATAGAGTAGTGGAGCATCCGA
ATCCCTGCGCATTGTCTTCGAAAAgCAAGAGATGATGCTTCTTGCAGATTTCAGCAATCT
TTGGAGTCCATGCCAGTTTGCCATAGAGATGAACAATCATGATGGCTTTGGTCTTCGGTG
TAATTCGGGCTTCTATCAGTTGGTCATCTATCTGTAATGTATCGATATTGGCATCCACCA
ATACAGGTGTCAGTCCTACGCTGCTGATGGCAAGTACGGTAGCGAAATAAGTGTTGGCAG
GCACGATTACCTCATCACCTTTCTGCAACTTTCCGATAGCCAGTTCCCCCATCAGTATCA
GTTTGAGCGCATCCGTGCCATTAGCGCAGCTGATGCAGTATTCTGTACCGATAAACTGTG
CATACGATTTCTCAAACTTCTTTACGGCTTCACCTTGCAGATACCATCCGCTGTTGACCA
CCTTGTTGATAGCATCCTTTATCTCCTTCTCGTATGGCTCATTGATAGCCTTCAGGTCGA
GATAAGGTATCTTCTTAACTTCTGTTTCCATTGTTTTCTTCTGTGATGATTTATACAAGT
GATAAAACTTGTTTCTTTAAATAAAAaCGGATGTTTTGCGGTATTTATTATATGGGGAGC
TATAAAAAAGACAAGAGCAGCTATCTTCTCAGACAACTGCTCTACATTCAATAGGTATTA
GTTTTcTTTAAGGTAAAAaGATTGTATTCAGGATAACGTTTG
>contig00023  length=11433   numreads=1247
TTtAAAAaCCCTTTGCGGAgTCTTTTTtATTTGTACGTGAAAACAGATTTTTATATAAAT
AGTGCCAAAaTAAAAAGCTGTGAAATGGAAAAACTGTCACGAAACCGTCTTTTTtACCTT
TCACAGCGTTCGATGTCTAAAATCTTTCGCCAAACAGGTTGTTCATCATTGTTTTGATTC
GATTTGCTCTCTATACAAATGGTTACCATCAATATATAGTCAATATGCTATGTTGGGTAT
GATTCTTCCCAACAGTTAGATAAGGTGTCTTCTAACTCCAAATTCTTCTGCAACTTGCTA
GTACCGGATATATTTTTtAGCCTTTATCGTTTAAAAGATTTTAAAAAGCAGTAATTATCG
TTTACGAGTTCCCACTGTGGGAACTCTCATTTATTTTATTTTTTGTATCTTTGCACCGTG
TGACACAGATTAGAACCTTATTACCTACTTTGGAGGCGTCGCGACAAAAACAGTAATGTA
CGGATCTCTACTTCCGAAAGCCAACGGAGGCGGAGACAGGAGAGTTTATGCCCATAGCAA
GAGAGCTATACAGCGCATTCTCAGCTCTGTGTTCACGGTGACACGGTGACAGGGTGACAC
GAGTTTTTCAACATTTCGCTTCGCACGCGGGCAGGCAGGAAAAaTCAGGCCGAAAGTTCC
TGCCTGCCCGCGCGAGAGTAAATCTTCAGAATTCCCTGTCACCTCTGTCACCCTGTCACC
CAGAAGTCGGTTGTTTCCGAGACGGAAATCAAAGACTTACGATGCAAAAGTCAGTTACTT
ACGATATGAAAGTCAGGGACTTATGATGCAAAAGTCAGTAGCTTATGAAGAGAATTACAG
CGATACCTGTAACCACGCTAACATGGTGGTATCATTTGAGTGCTCTAATCACTATATGGC
TGCGGTAATTAAGAATAGAAGAAAAAGTTTGGCTGTTTCATATAAAAGGCGTATATTTGC
AGAAAAAAGAGACAAGATGACGCAACTGAATAGAAAATTGCCTTTAGGCATACAGGATTT
TGAAGAGATGCGTAGAGATCATTATATCTATGCTGATAAGACCGATATGGTCTGGAAACT
GGCTAATGGTACTAAATACAATTACCTGAGCCGTCCACGCCGTTTCGGTAAGTCTCTTTT
GTGTTCTACACTTAAGTGTTATTTTGAGGGTAGAAAGGAACTCTTTGAAGGTCTCAAAAT
GATGGAACTTGAATCGGAGTGGGTAAAACGTCCTGTAATTTATTTCAGTATGAGTTTGGG
TGGTTCTTCTGCACAGACGCTTACAGAATATTTGAACAATGTATTGTCTTCATACGAGAA
GATATATGGCAGAAATCCGGATGAGCAGTCTTTAGGTAATCGTTTAAATGGTATCATTCA
GAGAGCATACGAACAGGCGGGAGTACAGATAGCCATTATAGTAGATGAGTATGATGTTCC
TTTGCAACATACCTATGAAACCAATCATCATGATGCATGCCGTGAGATATATCGTAACTT
CTTTACAGGGTTAAAAGACTATGGTTACTGCATCAAGTGCGTCTTTATTACTGGCATTAC
CAAGTTTACCCAAATCGGTATGTTTGGTATGCTTAATACGTTAGTCAATATCAGTTTTCG
TAATGAGTACGCTGCGATATGCGGTTTCACCAAAGATGAAGTTATTTGTAATTTCTCAGA
ACATCTATCAGAATTGGCAGATAACAATGCTATCACGAAGAGTGCCCTTATGGATACAAT
GAGCTCTATCTATGGTGGCTACCATTTCTCAAGTGGTCTTATTGTTGTTTGCAATCCTTT
TAGTGTATGTAACGCATTGGTCAATCTGCGTCTAAATTCTTATTGGATAGCTTCAGGTTC
CAACGAAATGTTGCTCAAGGTCTTGCGTAAATTCATCAACGAGATTCCTGAGCTGGACAA
TTGTCTGATAGATTCTGACTATTTGGAAATGAGTGATGTCAATATGAATGATCCAAAGCT
CTTCCTTTATCAGTTCGGTTACCTTACCATCAAGAAGGTGGTTGGTAGCAGCTATATGTT
AGGCTATCCTAACCGAGAAGTGCGAAATGCTATGTTGGGCATGAGCCTTCCCAACGGTTA
AATAAGGATTTGGTAAAGAAGTAGGTACAATAAAGGGGTGAATACTTTTTATATAGTGTA
TTCACCCCTTTATTGTCTAAGTAGCTAATCATTAAAATATTTTGCCAAACATGATGTTCA
CCATTGTTTTGAACAGAATCTTGGCATCGAACCACCAGGATCTGTGCTCCAGGTAGAAGA
GGTCAAGACTTAGTCTTCTCAGCATCTTCGGCATAGTATCCGTATATCCATTATATAAGG
TAGCGTAAGAAGTTACTCCCGGACGAATCTGATACAGATAAGTATATCGAGGATCATGCT
CCATAATCTGGTCGATATAGAATTTACGTTCAGGGCGAGGACCTACAAATGCCATGTCTC
CTTTAAAAACGTTCCAAAGTTGAGGAAGTTCATCGAGGTGATGCATTCTTAAAAAACGTC
CAACTTTAGTGAGCCTTGGATCACCTTTTATCTCAAGAAGATCAGGACCATCTTTTTCTG
CATCAATCTTCATGGAACGAAATTTATAGATAAAGAATGGCTTGCCATGTAGACCTATGC
GCTCTTGACGGTAGATTACAGGTAGCCCATCCTCTAATCGGATAGCAATAGCACACGCTA
TGGCTAAAGGAGAGAAGAATATCAGACAACATGTTGCGATGACGAAATCGACGGAGCGCT
TTATAATTTGCTCCGTCTTATTCATGCTGTCTTTATATTGTTTATTTTCCATCAGTTTTT
TCATTTATTACGAACGTAAAAaTGCTTATTTGTCGAGCTTCTCGTAAATCGAATTATTGC
TCTTGTACTCTGGAACGATTTCCTTCATTATCTTTACTGTTAGCATTTCATCGTATAACT
TACTTTTTTCAATTAAGTCATCGATTTGCTTAGATACTTCTGTATAATCGTATTCACGTA
CTTCTGCAATTCTTATTTTGTCATGGAACGACGGCTTGGTTGATTCCTTCTCATTAAGCA
CTTCCTCGTAAAGCTTTTCGCCTGCTCTCAGTCCAGTGTATTTGATTTCAACGTTCTTTG
CTCCACTGAGGTTGATCATTCTCTGTGCCATGTCGGCAATTTTGACAGGTTTGCCCATGT
CGAAAACAAATATTTCCCCGCCATTACCTTTTGTTCCTGCTTCCAGAACTAGTTTGCAAG
CCTCTGGAATGAGCATGAAGTAGCGGATGATACGTGGGTCTGTAACAGTGACAGGTCCAC
CAGCTTTTATTTGTTTCTTGAATAAAGGTATAACAGAACCATTGGAGCCCAATACATTGC
CAAAACGTGTGGTAACGAATTGGGTTTTTCCATTGATGATACCTTCCTCTATTGCTTTGT
TGAGACTCTGTACATAGATTTCACAGATTCGTTTAGAACATCCCATGACATTGGTTGGGT
TGACAGCTTTGTCTGTTGAAATCATAACAAATTTCTTAACTCCATATTTGACAGCAAGGT
CAGCTAGTATTTTAGTACCATAAACATTGTTTTGAATGCTCTCACATGGATTGTTCTCCA
TCATAGGAACATGTTTATATGCAGCAGCATGGAAAACATAGTCAGGCAGGTAAGTCTTGA
AGATATGTTCCATTCTGGACTTGCTACAGATAGTGGTGACGATGGTTTCAGCTTTAATAT
CAGGGAATTGCTTCGCCATCATCAATCGTATATCGTGCTGCGGGGTCTCTGCACTATCTA
TCAGAATTAATTCCGCAGGACTGTACTTGGCTATTTGTCTTACCATTTCGCTTCCGATAC
TTCCAGCAGAACCTGTAATCAATATGCGTTTGCCATGAAGCATAGAACCCACGCTTTCCA
TATCGATGCTGATTTCATCTCGTGGTAAAAGATCCTCAATGCTAACTTCTTTGAGTTGTT
GCTGTTCATTTCTGTTCCACTCCTGTGTGGTAGGCATATAGATATGTATACCTTCTGCAA
GTAATGCATCCTGGAAGTCTTTATTTGCGCGAAAAACGTTGATGGCACCAGGAGAAATTA
ATAGGGTAGAGATATTGTTATTTCTCATTTTCCTGATGGTATTCTGGTCTGGAGCATACA
CTTTGGTTCCCATCAGATGATGGTGCTTAATTTCTGCATCATCAGAGATAAAGCCCATGA
GTTTGAATTTCATGGGTTTACTGTTTTTGATTTGCTTGGCGAGACCGATGCCACCTTCTT
TCACGCCGTAGATAAATGCATGTTTAATGTTGTAATCTGAGAGAGAGACATCAAAGATAG
TCTTGGCAATCACTCTGATAGCCCACAATACTAAAGTGGAAATGAGAGCTCCAAGTACAA
TATTGCGGTATTCTATTTCAACTCCAGGGAAGAAATGAGTGCTAAGCAACATGTCTTTCG
TTATAGCAGACAGTACCGCACCAAAAGTAACAGCATAGAATACCCTTTGCAAATCAATAA
ACGATGAGTATCTGAGGATACCGTCGTATGTGTGGAATATCCTAAAACCGATGGCATGGA
ACAATGTGAATATAGCAAATAACATAGAGAGTTGTCCTAAGATACTCAATGCCTTTGCTC
CACTGTTAATCTGCTGATATATAAATAAGTAAGAAACAAATGTCACAGCACAATCTATCC
AAAAAATACACCAGTATGGTAGTGATTTTTTGGAGAAATACCAATTTGATAGTCTATTGA
AAAACTTCATGTTCATGAGCTTCTGATACAGGTTGTTTAATTGAACATTATTTGGTTATA
ATGTTTTCTTTTATCGTGTCAGTGATATAGCGTACATCTTCTTCTGAAACGCATGGTCCA
CTAGGCAAGCAGAGGCCCTTACGGAACAAATCTTCACTGATACCATTTGTGTATGACGTA
CAGTCTGCATAAACGGGTTGACAATGCATAGGTTTCCATAAAGGGCGTACCTCAATAGAT
GCTTGATCAAGTGCTATTCGTAAAGCTTCAACATTCTTGTTTGGCTCCAATGATGTATGT
GTGCTTTTTGCACTGTGTGTAACGCCAGCGGCACCTCCTACAGCGCCCGTAATGACCTGA
CTATATGCCTTTTCTTCGCCTTTAATCTTAACTCCTTCATCTAACAGAATCGTATTGAGC
CAAAAATTTGAGTCAAAATCAGGTGTTGGGTTGCTATGTACGGTGATGCCCTTGACATTT
GCCAATAATCTTGTATATAGGTCATGTACGTGTTTGTGATGCGCTATATGGTCGTTTAGT
ACAGTCATTTGACCTCGTCCTATTCCCGCACAAACGTTGCTAAGACGGTAATTGTAACCA
ATGTGCTCATGTTGGTAGTATGGATATGACTCTCTTGCTTGGGTTGCATAGAACATAATG
CGACTCTGGCTTTCGGTGTCTGGGCATATTAAGGCACCACCACCACTTGTCGTAATCATT
TTATTTCCGTTGAAACTTAATACGCCATATCTGCCAAATGTTCCACACACTTGTTCTTTA
TAACGGGAGCCAAGACCTTCTGCTGCATCCTCTATAAGTGGAATGTCGTATTTGTTAGCA
ACCTGCAATATTTCGTCAATCTTTGCAGGCATACCATATAGATAAACAACGATGATGGCT
TTAGGTTTTTTGCCTGTCTTTTCTATTCTGTCAGCTATAGCTTTGTCTAATAGCTGAGGA
TCCATATTCCATGTCTCTTTTTCACTGTCTACGAAAACAGGTTTTGCACCTAGATATTTA
ATAGGGTTGCTTGATGCGCAGAATGTAAAAGATTGTACCAAAACTTCATCTCCTGCTTTA
ACATCACAGTCTAGCAGTGCAAGGTGTACTGCAGCCGTACCTGCACTTAATGCAATCACC
TTTTTGTCTTGTCCTACAAAGCTTTCCAAATCTTTCTCAAAACCATTGACATTCGGTCCT
AGTGGAACAACCCAATTGGTATCGAAAGCATCTTGGATGTATTTCATTTCATTGCCACTC
ATATGAGCAAGGCATAAGTATATTCTTTTTCGATTCATCATATTTAAAaCCTATTTAAAT
GTTCTGAGCATCATATTATTTATATGATTTCGTTATTATATGATATTCTCTTTCCTGTGA
CTGTAGCTATTATAATCATAATGTCCATAATAAAGCTATAGTGTTTAAGATAAAAGAGAT
TGATTCTCACTTTATCTGGATAGATAACGAAGTCGTTATATTCTTGTGGATTGGCTTGTT
TGGCAAGTAATTCTTCTTCGTTACGATATTTCAGACTTGCTGGACCTGTGATTCCTGGGC
GCAATTTAAGAATATCTCTATCTTCTCCTTCTAGTTTATCTGCATAGCCTGGTACGTCAG
GCCGGGGACCTACAAAACTCATGTTGCCAATTAGGACATTCCAAAGTTCAGGAAGTTCGT
CTATCTTATATTTTCTAAGTTTAGCACCAAGAGGTGTTATTCTGCTTTCTCCTGCAACGG
ATACGGAAGAGCCGTCATGGTGTTGTGACATAGATCGAAATTTATACATAGTGAATAGTT
TCCCATCCTTACCTACTCTTTTTtGtGTGAAGATAGCAGGCCCATCTGGCATTTTTATAT
GTATAAGAATCCATGTCAGAAACAATATTGGACTAAGAAAAATCAGTCCTAATAAAGCTG
TTATTCTGTCAAATATATATTTTAAAATCATATTGTGTATTAAGTACTCATTTCTTTATA
AACGTTTGATGATAGCGTTTATTGCATATCCTATAAAACATATTGCCGAATATATTGGAT
TTATGTGTTCTATTTCTCTATAAACTTTCCAAACATCTTTTGCTGCtTTCCAcTTTTTTG
AAGTATTTGACGTAGATACTAATCGATAGCATGCTAATGTGTTTTGTAGCCCATAAGCTT
TGAAGCCTCTTTTCATAATGAGCAACCATAAAGCCATATCTTGAGAGCTTTTTATGTTAG
GCATTATGAAATTTCCGGTCTTTTCTCTATCTATGATAACGGTAAGGCATCCGATGATAG
TATTACGTAAATAACCATGGTATCCAATTACTTTTGGTACATTGATGGTGTTTCCAGTTG
GTGTACCATCTTCTTTTATGACGCTATAGCTACTAAAAGaGAATGCTATGTTTTTTTCTA
TCATGAATTGAATCTGGGTTTCAAGTTTATTTGAAACCCAAATGTCATCACTGTCAAGAA
ATGCAATATATTTACCTGTTGCATTTTCCAATGATTTGTTTCTTGCGCAAGCAGGACCGC
TATTCTTTCCTGTAGAAAACAATTTGATTCTATTGTCTTTTTCAAGAAATTGTTCTACGA
TTTTTACtGTGTCGTCTTTAGAACAATCGTCTGTTATAAGTAACTCCCAATTGCGGTATG
TCTGCCCAATTACAGATTGTATTGATGCGGCAATAAATTTTGCTGCATTATAGGATGGCA
TGATGATACTAACTTTATTCATTGTATATAAATTATATTATTCTATGTATCCACaTTAAA
AgTGGATCAGATTAAAAaTAAAAAAGaTGTCTTACTTGTCATTTTCtAATGAATTTCATA
AGTGTAGCGACAATGCGAGTTGCAATAAAAGGTATATTATAAGGACTTGTGAGCATCTTT
ATATATCTTTTTTGCAACTTGCATACAATGTGACTTTTTtGTAATATTGTCAGTTTAGTC
CTGCTGGCAGACCCAACTCTTAATCTTCTGTAATATATGGCATTCTTGTCCGATAGAATT
ATATTTCTGACATTTTTACTGATTTCTGCCATGAATACAGAATCTTCTCCAATCTTTAAG
TTTGTGTCAAAGCGGGTGTCTTGTATGCTTTTTTGACTTATGATTTTACAACAAGCAGAA
CTCATAAATTTTCTTCCTTTTAGTACTGATAGCGGTGCATTCTTGTGTGCAAGTTTCTCA
TATGCTGATGCGATGTAGTCGTTTTCAGTTTTGTTGCTATTGTTATAAAATGCTTTGACA
TTACTTGCAACAATGTTATTCGGAGTTGCTTTATAGTATAAATTCTCTAAATAAGATGGT
GAGATTTTGTCATCATCATCTATGAAACATACGTATTCTCCTTGTGCTCTTATCAATCCA
ATATTCCTTGCATTTGACACACCAGGAGTTTCTGTGGGTATGACAACAGAATTAAAGTCA
TACATTTTTGTTAAATTGTAAATGCATTCAATATAGGGTTTAATAACTCCGTTAAGAACA
ATGATTACTTCAAAGCATTTCTTGTTCATTGTTTGGTTGTTTATGCTTTCAAGGCAGTCC
TTAAGATAAGGACCTGGTTTATATGTTGGAATGATGATGCTGATTTTCATGTTTTACTAA
TATTTTTAGCTTCCTTCAATTTATGGAAATGAAGGAAGCTTATGTCTAATGTTTGTCGTT
TGAAATTCTTGATGTTTTTTtCAATAATtCTTTTGCATGCTTGCCCATCACCATACGGGT
TGGTAGCTTTGTTCATTTTGTTATATTCTTTTTGGTCGGAGAGATGCTTTGATTCATAGC
AATTTCTGGGTAATTGATTTCAACCAATTGGACTGTACTAGCTTCTACGACCTTTTAGAC
TCATTTGTAGTTTTCTAACTTTCTCATAATGCATATTTGTTTATATAAATATGGTAGATA
AAGTCTTATCTTTCTTAATATCCAACAGAAAACATACCTATGTGGTAAATTCCTTTTGAT
GAAAAGAAGATAATCTTTATCTGAATGCGTTGGGTACATGATATATTTTTtCCTTTCTTT
AAAAGACATTGATATTAGTTTATCTATTTCTGCCTTACCATTTATGTGGTCAAATTCACA
TTTGCCGCATACATGAGAAGTGGTGAAAGTAGGAATATTATATCTTTGGGCAGTCATGCT
ATAGTCATAATCGGCACTTCCATGAATGTAACCTTCATGGAAAATACCGATTTTTTCGAC
AACCTCTTTGGGAATTAAAAGAATATTAGCATTTGTCAAATCAATCTTTTGAGgAGAGtT
TGATGGAGTGGCAGAATAACTATCTCCTTTAGATCCTGATTTAAAAACTCCACCTCCATA
CGTTATCTTTGTTTCATCATTTATGTCACATGTTATGCCACTATATATACCAATACTCCC
AGTAGTTTCGAGTACATAATTGTGAGTGTTAATTAATTCTTCGAAAACATTTGGTAATAC
CATTGTGTCATCGTTTATTAAAAGATAATAATTCCAAGGTGTAGAAGCTTTAAGTGCCTC
TTTCCATGCGAGCCTCATGCCACCAGCCCAATAGCATTGACCATTTCCTTTTATAATATG
AATGTTCTTATCTTTGAATTCTGCTTTTATTGCATCTGCTGTACCATCAGTACAACCATC
ATCTGTCAAGAAAACAGTTATTTCAAAAGTTGCAGTTTGGTGCTTGACATTATATAGTGT
ACATGCCTCATATAGATGCTTGAGGCATGCAATCGTCTTGTCTTTGCGGTTGAAGCATGT
TATTATGGTTGCTATATTTAATTTCATAAATAGTTTTTTTAGAATAAACGCATAAGGATT
ATATTTATTGTATAGTTTTACTATTATTATGCTATACTCCTAACTTtATTTACATTAATG
TATAGTTTTtGTTTtATATTAGGAAAAaTACTATGAAAaGTTTGTGAGTTTtATtATTTT
TtGTTTATATTTGCACAATAAATAAGTTTTtAATATGGCAAAAATATGTTGCTTCTTTAA
TTATCCTCCACATTATCGTTTCCCGATATACAAAGCTATGTCGGAAACATTCGATTGTGA
TTTTttCTTTGGAGATACTGTTTTTGAGCCAATTCGCAAATTTGATGTTAATAATTTGAA
tGGATTTAAGCAAAACTTTAAAGCTGTCAAAaCAAAGTTCAAAGGTTATGTTTGGTACAA
AGGGTGTCTTCAATTATTTAGATTTAAATATGATTATTATATACTCACAGGTGAAAATTG
TATAATTCCCAATTGGTTAATTTTATTGTGGGCAAAAATAACTAATAGAAAaGTTTTGTT
ATGGACTCATGGTGTTCATGAAACTATATCTAAAAAAACAaCAAGGTTTGTTTtAAGTAT
GTTTTATACACATGCAGATTATCTTTTAATGTATAATAATTACAATTGGAGGTATATGGA
ACAAGTTGGGTGTAATTGCAAGCAAATGCGTACTATACATAATTCCTTGGACACATCCTT
GCAGACACAAATTTATTCAACATTAAAGCCAACCAATGTTTTtAaGAACtATTTTGGTAA
TGATAATCCTGTGGTAATTTATATCGGAAGAATaCAAAAaCGTAAAAAGTTAGAACAGAT
CATTGAGgCTCTAGCTTTGGGACAAAAGCAGAAATTTGAATTTAATGTTGTCATCGTTGG
TTCTACTCTTGATAATGATTCTGTAATGCATTTAGTTGAACGGTATGGTTTATGTGATAA
AGTTTGGTTTTATGGACCTTGCTTTGATGAAAAAAATAATGCCCAATTGTTGTATGATTC
TTCTGTTTGTGTCTGTCCGGCAGAAGTGggACTTACGGCAATTCATGCATTAAGCTATGG
GTGTCCTGTAATTTCAAATGATAATTTTGAGAAGCAAATGCCTGAGTTTGAAAGTATTAT
TGAAGGAAAAACAGGTTCTTTCTATAGAGAAAATGATATTAGTGATTTGTTGACAAAAAT
CATGTATTGGTGTAAATTGAGTGATACTCGCAGAATGCAAATAAGAAAGGATACTCGAAA
aTTGATATTGTCAGAATGGAGTGTTGATTATCAAATAAAAGTGTTAAAAGAATTGTTGAA
ATGAGGATATTATGGATTTGTCAAAAaTTACCGCCAGAGGCTGATGCGTTAATAGGCGGA
GACCCCGAATTGAAGAGTACGGGTGGGTGGATTGTTGGTATGGCTGGCGAATTAACGAAA
GATAAAAGTATTAAACTTGCAATAGTTGCAGCGTCTTCTTTAGTTAATTCCGTTAAGGTC
GTTCATGGGACTTGTATCACTTATTTTATTTTGCCGTTTGCCAAATCTGAAAAGGATCAA
GGGTTTATCAGAAACTGCAGAGTAATTAAGGCTACTTTTAATCCTGATGTTGTACACATC
CATGGAACGGAGTATTTGGAATCCTTGCTTTGGGTTCATGCTAATGGAGTAGAACATACT
GTTGTTAGTTTACAAGGTATCATGAAAGCATGTTGCCAGTATTATTATTCTGGTATGAGT
CAATGGGATGTTCTGTCCAGCATAACACCTCGAGATTTATATAGAGGTACTATTTTCTCC
AAGGCTCATGATTTTCAATGTAAGGCTCAGTATGAACAACAATTATTGCAACAAGTAAAA
CATGTAATAGGAAGAACTACATGGGATAAAACGCTCTTATGGTCGATGAATCCTAATGTT
GAATACCATTTTAAtAAtCCTTAATTCCGCAAC
>contig00024  length=666   numreads=51
ATAATGAGATTCTCAGGGAAGAATTCTATGACAATTCTGTTTGGAGATATTCAGAATGTG
AAAAGCATAGTATATTTGTTAGCCAAGCCAGTGTACCATATAAAGGGCTACATCAATTGG
TAAAGGCGCTACCTCGTATAAAGGAACAGTATCCTGATGTAATGGTAAGAGTTGCTGGTT
TTAATGTTTGTGAGAAAAGTTTTAAGAGGAAACTTTTTAGAGAAGGCTATGGGAGATATC
TTCTTAAGCTATTACGAAAGTTtAATTGTCACAATAATATAGAATTTCTGGGTCCTTTAA
ATTCTCAGAAAATGAAGAAGGAATTGCTTTCTGCGAATCTTTTCTTATTGCCATCTTCTA
TTGATAATAGTCCTAaTGCGTTATGTGAAGCTCAAATGTTGGGCGTTCCTTGTGTCGCTT
CGCGAGTTGGTGGAGTTGCAGACTTAATAACTGATGATGATTTGGGAAAAaTGTATAGAT
TTTCGGATGTAAGTGAaTTAGCATATGCGGTATGTTCTACATTTGACATTTCTTCCAGTT
TCGATAATAAGAGAATGAGAGAGGTTGCAGCGCAACGTCATGATAAAAAGAAAAaTGTCT
CAGATTTGGTTGAAATTTATTATGGGCTCGTCTAAATGACCGTTTGTGTATGgCATGTTT
CTAATG
>contig00025  length=2885   numreads=319
aTATTCTATGtCTTCATTCAAGTCACTGATGACCAATATTTATCTGGTGAAACGAATTTT
TAAAGCAAGTGGGTACACCCCGAACCGAACTTTAATTAGCAAGATTTTCAAAGATCTCTC
GTGCTTACAGCGTACAGCTGCTTAGCACATTATTGAATTATTAACGAACTATTGTTTTAA
TGCTTTCTATTATATATTTTCTTtCATGGCTTTTTAGGGCTATATAATATATAGAAATCC
CTACATATAAATAGCTGATAAAAATGAGTATCCATGGCGAGAGATAAGCCTTCAAAAATA
GTAAAGGACAACAGAGTAACGTGACAGAAATTGCAGGTATATATGATTCTATAATTAGTG
AACTAATTTTGAAAGCAGATATTCTTTTGATTATAATTGGTCTGGCTATTGTTACCAAGA
GCGAAAATAGTATGTATATATAAAATAGATACTCAGGCTGTAAACCCTGTTTTAAAGCAA
AATATCCAACTATCACAGATAGAACTACTAATGTATTAGTTGCAATTTGATATATTTTTA
TTTTACCTGTTGCAAATACAAAATCTGATAAACCTGCATTTATGCTATTTACGAGCATGT
TTATAACCAGCAGACGGGTAAAAGTTATAGAATATGGAGGAATACTCTTTAACCATAGTC
CAAATATCGTCTCTGGTATTAATATGAAAGGGATTGATATGATGAACATGGCAAAATAGG
TTACCTTTGAAGATAGGCACACTAAATGAATGGAACGTGTTATTTCGTTGGCCGCATAGC
TTTTAACAACTTGTGGCGAAATTGATTTTTGAGCGTTATTGCTAAATGTTTGTAGTATTC
CGCTTACAGAATTAGCTACAGCAAGTCCTGCATTCATGGCTGTATTAAAAAACAAATTTA
TGAGTAAAGCTCCTCCTTGTGACTGAGCAATAATGGCAAGTGCTCCATAGCCAATAGCAG
CAGAAAACTTGATGACATCCCAGTATTTGTTCCAGTTTTTGACAAAACAATGGCGTGTGA
TATCTTTAAAATAATATCGACAATACCCCCAGAATACAATAGTTGGAAATGCTGTCATAA
ATGCGGTAATGAGAGCATATATTACTAATTTGTTTTCAAAATAATCAATTAAAAGATATG
TGAAAATCAGTTTTACAACACTTGATATTACATCTGTACTGCAAAATATAATGAATTTTT
CCTTAGCTAATAATAATCCGTTATAAGGAACTCCTACAAAAGAGAAGGCCGAAGCTATGA
TTGATATGTCAAAAACAATATAGGCCTTTGATATATCGCCAATGTAGTTTACGAAATTGG
CAATATAATAATGTCCGATAGGCAGGGCTATCAAAACTGTAAATAAAGCAATGAATAAAT
GTATGACTAAATTAGTATTAAATGTTCTACATGCTTCATTTATGTCTCCTTTACCAATAG
CCATAGCGATATAGCGATTAGAAGTAACAATCATGATTGTGTTGATAATACTTGCAAACG
TAATAATACAAGCAATAACGGAGAATAAGCCATAATCATCAGCTCCTAATGCTTGTAAAC
TAAACCTTGTGTATAGTAACCCGCAAACGGAGATTATAGCTAGTCTGATGTATAAGATTA
AGGAATTGACTACAATAGCCTTATTTGTATTTTCTTTCATTTTTATAAATAATTGGAACA
CTAATAATGGTTGTTATTTTTTtGTCTGTGTATTGATAATAGTACATCACAATGAGAATA
TAGAACATTATAGTAAAAGGATACATTTCCATCAATCCCATAAAGTAGAGACATACGGCG
GAAAATATGACATATTGTCCGATTCGTTCGTTTATATAAGCTTTGACAGATATAATGGTA
TGATATACTATCATTATAAATACAGTAAATAGCAGTACTCCACCAAATATAAACAGGGAG
AGAATGAAGTTGTGAGGACCATAAGCAAACGATGACATGTGTGATGTGAACCATTCTTCT
TTTACAAATCCCCATCCCCAAATAGGTGATTCGATTATAACTCTCATAGCACTATCCCAC
ATGTCTGTTCTATGGGTAAACGTTATATCTTTCTGAAGAATGTCATTTACAATATACACT
GCTAATTCATTGTTCTCTAAACCATTACCATTGAAAACTACGAATACTTGAAACAAAACA
AGAACCGTAAGCAAACTGTATATTCCTACCTTACGTAATTTAGATGAAGGAATGAGGCAA
TAAACTAGAAATATAATGATCATACTGAGTGATGTCATGGATTTAACAAGTAGAAGAGTA
ATGATGCATGTTATTCCTAAAACAATGCTATTGATAATCCAAAATTTAGAATACTTGGTA
CAAAGAACACTTGTTGCTAGTGCAATCATCATTCTACATCCCATTTGGTTGTAGTTGTTG
CCTAATAAATAACCTGCTGCATCTTTTTGCCCTTCTAATACCCACAACATCGGGTGGGTA
AGTAGATGAACAAAATTAACATAAATACATAGAGATAGAGCAATGCCAAAATAGCAATAA
ACTCTATTTATGTTGTTCCGGTAATACCTAAATAACAATAATACTATTCCTAGGTATATT
GACATATAGATGCAATTTTTtATATCTTGATTATAAAGTATGGTTGTACCTAGTAGTATA
AGAAAAAAaGATAAATATAGTAGTCCATATCTAGATAAAACTTTATGCCTAAAGTTCAAA
GCTAACAGTAACAGAAAACTAACTAGAACAACAGCTAAAGTTAAGTAGGAGATTGTTTGC
ATGCCTAATGTTGAAAGTGCCATTGTTATTATGATTGTATCAAAAAGAaCTATCAAAAAT
GGTAaTAATTTCATCTCATGAAAGTTCAACCTCCATGAAAaCTTTTTtAAAAaGTAaGGT
ATgCG
>contig00026  length=8737   numreads=1634
ttttaaaaaagtaggtatgcGTTTAAtCTTTatAGATAGCATTACtGAtATTTtCTTtAA
TTATATAACTTTATTTAGTAACTAGATATTTTtCACTTTTGGTGTATCGAatAAATTTTt
ACGAACTAaCcAAAAaGCTGTTATAATCATAGCAATAAAACATATtCCAAAAACGAATAT
AACTCGTTTTGGACCAGCTGGCTTTATCGGAACACTAGCACTTTGAAGTGTCGTAAATGC
AGGCGTTTTCTCTTGTAACTTTGCTTTCATAGCTTCAAGTTGTGTACGCATAGCACTATA
TGTATTAAATTTTAATTGCATTTCATTTTCCAACTCATCTCTTTTTGATATGTATGACTG
AAGTtCTACATCTtGgTTTGAATCGCAAAAAGAACTATAAATAGAAACACTTTTAtCATA
CtCTTTTTtAGCTTCTTTTGCTAATTTTGTGTAATGTACAACATCAATTCTGGCTTTATT
TGTACGATAACTGGTTATGAAATTTTGAAGATGCTGACGTACGGAATCCGCCATTGTTGC
GCAAACTAATGGATCTTGATCTTGTACTGTAATTGAAATGACAtCGGTTTTCTTGTCAAC
ATCACATGTGATTTTTtGTTTGATACCTTCAATTATATCATATTCTTTCTTTGACATTTG
AAATGCAGAAAGTTTTTGGCCTCTTGTATGAATAGAATTTCCTTTGGAAaCCTCTTTAGA
AACAAAGAGACCGCCAATTGCTTGAAAGCATTTTTGAAATGGCTTTTTtACCCAGTtAGC
TTTTTGGTGTTTCGCTAAATACGTATAGTAATCGGTACATAGTAATCCATCTTTAGTCTT
TATTTTTACTGCTGTAAGATTGATGACAAATTCGTTAGAACTCAATACTTCTGGGTATAG
CATAGGATAGATTGCGTCAGAACCATTGCTACCACCTATGTTTACTCCAAATTGTGATGC
AACAGATGCCAAGCCGCCTGAAAAGTCTTCACTGGTCATCTCTGGGGCCAGTGTTACTTT
GCATTTGTAATATCTTGGCTCTGAAAAAATCCACAAACTTGATAATGCAAATACAATTGG
CAGAACTATAAAGAAAACTTTTTGCTTTTCTTTAAGTTGTTTAGAGATTTCTGCTAAATC
TATAATATCTTTGCTTTGCTCCATTTCTTGTATTATTTATATAATCAGTTTTTGATATTT
TTATATGGGGAATTCTTACTTACTCATATTAGCAATCGTAGCAATCATAGCGGCGATGCT
GCTAACTTATCCCTGTTTCCAACTCTCAACTCCTCTTGTTTTGCTGGAGAAGTTGATGCC
AAGCTTGACAACTGTTCGCTTATCCATAGCGAAAGGAGCTGCATAGTTTTTGACTTCTAT
CTGTTGCAGAGCTTCTTCGGCGCTTCCATCTAATTTGCATTCGATGATGTAGATGTAGTC
GGAAGTTTGAATGAGAACGTCCATCCTGCCATCACTTGTCGGTATTTCTACCTGTGTGTG
GAATCCCATAATCTTAAAAATGAGATATAGGGCATTTTGGAAGTAAAGTTCTGCTTCGCC
TGCTACCTGATAGCTGTTGTCTGCAAAGAAAGCGGTAAGCCGATTCATAAATTGTTCGAC
ATGTCCTGCTTCAACATCCTTCACAAACTCATCGACCATAAAGGCGGAACGGTCACCTGC
AGAACAATATAGCGGCAGCAGAAAGTTAAGAAAACCTTCTTCCACTTCTTTGTTAGGGAA
GCCTAGTAGATATTTCTTAAACCTTTCGTCATAGCCTTTGATAGTGAGATAACCACTCTG
GTATATCACTGGTATCGGATTGGTTGACAGCGAGTCTACGCTGTTGATTACATCGTCTGA
TACCCTTTCCTTTGTCATGTCTGGCAAACGATAGTTGTGCATTTTCAGCAAGTCAACTAG
AAATGTGGGTGTGCCAGTCTCAAACCAGTAGTTTTTATAGCGAAGTCTTGACAAAGTGTT
CAGTACGCTGAATGGGTTATAGATGCCTACTGTATTTTCCTCGAAATGATATCCGTCGTA
TCTTGCCTTCAGTTTTGCTATTGTGGCTTCTTCTGTATCGCCATTAGCTTCGGCTAATTC
GCTGATACCTTCCTTGAAATTCGTAAGCAGTTCCTTCTCTGTCATTCCGCAGATGCTAAT
ATAGCGGTGGTCCATCGAGATATCCGTCAGGTTGTTGAGGTCGCTGAACACGCTAACCTT
GCCAAACTTGGTTACACCGGTGAGGAATGCAAACTTGATATATCGGTCTTGTGTCTTCAA
TACCGAATAGAATGCTTTCAGCTGTGCACGGTGTTCAGCCTGTAACTCTGGGTCGCGCAA
GGTCTGAAGTATAGGCTTGTCGTATTCATCTATAAGAATTACAACACCACATCCTTCTTT
CTCTGCAGCTCGTGCTATCACACCCTTGAAACGAAGGGCCAGTGTGGCTTCTGACTCACG
GGTTCCATATTTGCATTCCCAAGTTGTGAGGTAGTCATTAAGAACTGTGTACAGACTGTC
TTTCTCTCGAAAGTTGGCTGTGTTGAGATCAATATGGAAGATAGGATATTTCTTCCAATC
TGTTTCCAAGTCATATATGGCTAAGCCCTCGAAGAGTTCCTTCTTACCCTGGAAGTATGC
TTCCAAAGTAGACAGAAAGAGACTCTTTCCGAATCGGCGTGGACGACTGAGGAAATAGTA
TTCTCCCTCTGTCGCCAACTTGTACACGAATCGGCTCTTATCTACATACGAATATCCATT
TGTACGTAGCTTTTCGAAATCTTGTATTCCTATAGGATATTTCATAAAATGACTCCTTTT
TTATAGGTGTTTGATTATTCTTACTTACTCATATTAGCAATCGTAGCAATCATGGCGGCG
ATGCTGCTCATGCTGCTTCCCATACTCATCATTTCTGCGGTACTCATCTTGCGCTTCAGC
TTAGCTGGGACGACAATCTCGCTGCCTGGCTGCACTTTGGCACCATGAGAGAGCTTGGCT
ACCTTGCCATTCATATAGATGATGTATGCCTTGCTCTTTAATGCATCTGAGGCAAAACCA
CCTGCCTGATCGATATAGTAGCTTGCCTTCTTGCCCTTTTCGTAGGCTACCGTGTTAGCA
AACATTACGGCACCATTGATCTTTACCGTACCATTGTACTGAGGAATGACCAGACGGTCG
CCTTCGCGCAAGATGATGTCGGCATCGCTGCCTGGGTTCGCCAGTGCTTCTGGAAGGTCG
ATACCTACAGGGTATTCGCTAGGTACATTGAACTTCTCTATATTGGTGCGCTCTACATCC
TTAGAGGTCTGCGAGATGGCACTGGCATTGTTGCTGCTGGAGGCTAGCTGCAGAAGACTT
TTCTGTATCTCTTCGCGCTGCATCTTCAATACTGCCTCCATGCGCTGCTTCTCTTGCTCG
TTGGCTTTGCGGATGATGCGGGCTCCCTTGAGATATGCCTGGTCGGTAGCTCCACCTGCC
TTCTTGAAGAGTTCACTCAGGCGGGCGTTGCGACGGTCTAATGTATAGAGACCGGCAAAC
ATCACTTCACCGGTAATTGATACATTCTGCTGCTCTACATACGCCGGACTCTGACGAATC
ATTACTTCATCAAATGGCATCAGCTTGAAGCCTGGAGTGCCGTCGATAACGAAGCCGTCT
TTAAGAGATAAAGTGTAGGTCTTGGCGATAACGCTATCTGGACGTAAAGCCTTGGCATCC
ATCACTCTACGGCTTACCATTACATTAACGGTTGAAGCTTTGTCGGTCAAGCCGCCTGCC
TGAAGAACGAAGTCTTCGAGGGTCTCATTGTCGGCATATTGATAGACGCCTGGATACTGC
ACTTCGCCACGGATGGTGAGGGTGCGCTCTACAATCTTTTCCTGTCGGGTAGGGATGAAG
AGAACATCGTTTTCCTTCAATGGGATATCTGGAGTCTTGCCGTTCATGATGCCGGCAATG
TCTACACTTACTACTTCGAGTGAGCGGTCTGACTTCATGCGGTGCATTACGGCACGGTTA
GTGAATGCCTCCTCAGTCAATCCTTCGGCATGCTCTACCAGGGTGCGTACGCTGTTGATC
TGCTCGCCCAGATTGTACATGCCCGGACGGAATACGGCTCCTTTCACCTCTACGGTGTTG
GCGTAGCGTGGCAGGATGCTGTCTACGCTGATTGAGTCGCCGTCATCGATACGGAAACTG
GAGAAGTCGAACTCTTCTATATTATATACGGCACGTTCTCTGCCGGTCTTGCGGTTCAGT
CTTACTGATTTCTTGTAAGCATCTCCTGTAAAACCACCGGAATACTTCAGAAGGGAATTG
ACACTCTCGTTCTTCTTCATTTCGTAAATCATCGGGCGCTTAACCTTTCCGGCGATGGTT
ACGAGACAATCGTATGGACCTACTACGATAACATCGTTGTCGGCAAGACGGACATTACCC
GTCAGCTTTCCGTTTAGAATATAGTCGTAGATATCAACAACCGTTACCAGTTTGTTGTGT
CTGTATACCTTGATGTTTCGCAATGTACCCAGATCGTTGGTTCCGCCAGCCATGTAGAGT
GCATGGAATACGGTAGCGAAGGCTGAGAGGGTATAGGTGCCCGGAATCTTAACCTCGCCC
ATTACGTTTACCATGATGGTCTTGGTCTGTCCTACGGTAAGCTTGATGCGGCTTGAACGG
TATCTGCTGCCAACGGTATTGCGCAGGCGGGCATTAGCCTGAACTACGGTTAAGCCTGAA
ACGCTGACCGGTCCATAACCCTCGATGGTTACTTCACCATCTGGCGAAACGGTGCTCTCG
ATGGTTTTCTGAGAGGCGCCATAGATATCTATGATGACGGCATCGCCAGGCCCCAGACGA
TAGTTCTGTGGGGTAGCGATGTTCATGTTTGGCTCGAAACTGAGATCTTTGTTATTGAAG
ATGTCACGGCCGAAAACCTTACTGCGCTTCTGGTTGAGCTCAGCCTGCAGCTGTTTTACC
ATGGTAGCTGTATCGGGTACCAGGGCGTTCATTTCCTTGCTGAAATCGTCATAATCTGGG
TTGGTTTCATCATAAGATGAGTAGTAGCTGTCGTTCTGCTTGCTCTGGATGCGATAGTTG
CTATAGGTTGAAGCCTGCTTCTCTTTGTCCTTGTCCTGGTAATCTTCTCTATGCTTACCA
TTGTTGGTCCGCATTCTCTTGTTGCCTGCATTTCCTGCAGCGGTTGTGCTGTAGAGCTCG
TTCTGCTGCGACATCTTCTGATACTTATTGCGTACACGTCGAATCTGGGAGATGTCTACG
CCCTTCTGCATCAGTTTGGTAACAATCTGAGAATTGGCTGTGCCACGCTCATGTTCTTTC
ACCACAAAGCTCATGACCTGATCATCGGTCATGTGTGAACTCTGTGCGAAAAGAGGCCCT
GAAGACAGGACGAGCGCCAGTACAAGTATGATATGTTTCTTCATTTTTGTTCTATTATCT
TAGTTATATTTATGTAATAACTCGAAAAAaGTGATTTTGTTGCTATAGAAGGCTGAAAAG
ATGTTAATAAAAACAAGTAACCCAGGGTTCAACCCTGGGTTACTGATGTTCTGAGCGAGA
TACGGGAGTCGAACCCGCCTCACAGGCTTGGGAAGCCCGTGCACTACCGATGTGCTAATC
TCGCGAAGGAAAATACTAACTCCTTTCACAAGAAAGAGCCACGAGCGGGACTCGAACCCG
CGACCCACGCATTACGAATGCGTTGCTCTACCAACTGAGCCATCATGGCTTTTTGCCCGA
AAGCAGATGCAAAGGTAATGAATATTTTTTGAAATAAGAAATTATTGCCTAAACTTTTCT
TGTGGTTAACTCTTATTAACTAAAGTTCATTGGTTGCTATACCGGGTTCATAACAAAAGA
GGGACTATCGCCAGTGGATAGTCCCTCTTCAGATTATAGTTTCTTGAATGTCAATTCTTC
TTTTTTCGAATTTTTGCCTACCGAGATGGTGTCGCCTGGCTTCATTGTGCCATCGAGTAA
CATCTCGCAAACGGAATCTTCGATGTAGGTCTGGATGGCGCGGCGGAGTGGGCGGGCACC
AAACTGCACATCGTATCCCTTCTTGGCTACCATCTCCTTTGCCTTTTCGGTAATCTGGAA
ATGGTATCCCAAGTCTTCTATTCTCTTGACCAGTCCTTCCAGGTCGAGGTCGATGATGCG
CTTGATGGCATTGAGATCCAGCTGGTCGAAGGTGATGATGTCATCGAGGCGGTTCAGAAA
CTCTGGAGCAAACTGCTTGCTCAGACTCTTCTGGACGATGCTGCGGGCATACTCCTTGTC
TTTCTCATCCATCGCCAATCCGCCTTTTATACCTGCAGAAGTAAAGCCGACGCCTCTGCC
GAAATCTTTCAGCTGGCGGGTTCCTGCATTAGAGGTCATGATGATGATGGTGTTGCGGAA
GTCGATGAGTCTGCCGTTGCCATCGGTAAGTCTGCCTTCGTCGAGTACCTGTAAGAGCAG
GTTGAATATCTTGCTGTTGGCTTTCTCTATTTCGTCGAGCAATACGATGCTGTATGGTTT
GCGGCGTACCTTTTCGGTCAGCTGTCCACCTTCGTTATAGCCTACGTATCCTGGAGGCGC
ACCTACCAGACGTGAGGTGTTGAAACTCTCGGAGAATTCGCTCATGTCTATTCTGATGAG
TGAATCTTTCGAACCAAACATTTCCTCGGCAAGTTTCTGGGCAAGATAGGTCTTACCTAC
ACCTGTAGGACCCAGGAACATGAATACGCCAATAGGATGGTTAGGGTCGCGCAAGCCTAC
ACGGTTCCTCAGAATGGTCTTTACCATCTTGTTGATGGCATTATCCTGAGCAATCACCTT
GTGCTTCAGGTTGTGTTCCAGATCTTTCAGACGTTTGCTTTCACCCTCTGCCATGCGTTG
AGCCGGTACGCCGGTCATCATGCTGATAACGTTGGCAATATCTTCGGCTGTCACCTCAAC
ATATTCGCCAATCTCTCCCTGCTGCCATTGCGCCTTCATGTCCTCAATCTCTTTCTCGAT
CTTGGTCTGGGCATCTCTGCATGAGGCTGCCATCTCGAAGTTCTGGTTTGCTACAGCCTG
CTGCTTCTTGCTGATTATCTTTTTCAGTTCTTTTTCCAGCTTGATATATGGAGCAGGAAC
ACTTGCATTATTAATATGTACGCGCGAGCCGGCTTCATCTATCACGTCGATAGCCTTGTC
TGGGAAGTGGCGGTCGGTGATATAGCGCTCTGTCAGTTTGACACATGTCTCGAGAGCTTC
GTCTGTATATCTCACACAGTGATGCTTTTCGTAATGTTCCTTGATGTTGTGCAGTATCAG
CAGGGTCTCTTCGCGTGTAGTTGGTTCAACGATAACCTTCTGGAAACGGCGCTCCAAGGC
TCCGTCCTTCTCAATGCTCTTGCGATATTCATCGAGCGTGGTGGCACCGATACACTGGAT
GATACCTCTTGCCAGGGCTGGTTTCAGAATGTTGGCTGCATCCATGCTTCCTTCGCCGGA
ACCGGCGCCTATCATGGTGTGAATCTCATCTATGAAGATGATGATCTCCGGATGGTCCTC
CAGTTCCTTGATGACATTCTTGATGCGCTCTTCAAACTGTCCGCGGAATTTGGTTCCTGC
AACGATGGCAGTCAGGTCGAGACTTACCAGACGCTTGTTGAAGAACATAGGCGATGTTTC
CTGGTTGTTGATGAGTTGTGCCAGTCCTTCTACGATGGCACTCTTTCCTACGCCCGGTTC
ACCTATTAATACTGGGTTGTTCTTCTTTCTGCGACCCAGAATCTCGAGCACACGCTGAAT
CTCCTTCTCTCTGCCCACGACAGGATCCAGTTTTCCATCGGCTGCAGCCTTGGTCAGGTC
GAAACTGAATTTGTCGATGGTAGGGGTGCTGCTCTTTTTGCGCGGAGTTCCATTTGAACG
GGTAGACAGTCTCATCGGGTTCTGGTCCTTTTCCATATCGAATGGCTCTTCGTCAGTTTC
CATCATGTCGTTCTGCTCGTTGTAGTCATCTTCTGCTTCTATTCCACCAGCCATCTCCAG
GCTCTCTGCTTCCTCCTGCCTGTCAGCATCAGGGGTTTCTGAATCTGGTGTTTGGGGTTC
CATTTTGAAATCCTTCGGCTCTTCTGTCTTCTGCTCATCATCCTTGTCAGTAGGATAGAG
CATTTCGATGGCACGGTCGTAGCTTAAGCCCAGTTGACTCAGCCAGTTGGCTACAGGGTT
CTTGTCATTTCTCAAGATGGCAAGCAGCAGATGTCTTGGCTCTACAATCTTGGAGTGCTC
GTAGTTGTTTGCCTCGCGGATAGAGTCTCTGATAATGCTGTCTGTTATCTGGCTGAATGG
GATGTGGCTGTTCTCCTTCACGTTATCGGCAGGAGTTTCTTCCACACGCTTTTCCAGTTT
GCTGTTAAGGACTCCGCTGAAAGCCATCGGACTGATGTCTGCGCCCTTCAGGAGCTTGTT
GACATCGCTGTCGTTCTGGCTGATCAGACTCAGCATCAGATGCTCCACGCTGATTTCTCT
TCCCAAGGTGCGTGCTGCTTCTTTGCTACTTCTGTTCAGTATGTCCTGTATATGTGAAAA
CGGATTTATCATATTTGCTTATATTTTAAAAAAACTCAGTGCAAAAGTACACATtATTTT
CAATAATAGCAAATGATATGCCAACTTTTTTGCATTGTTAAAATACAAATAATGCTAAAA
TAATGCGATTTTTCGTCTCTAAAGCGTTTTAGTATCA
>contig00027  length=17102   numreads=4202
cTAAaGtCGTTTtAGTATCtATTTTTTTGTATCTTTGTCGGgAaTTTtAAAaGGGTAAAA
CGGCTTAGAACGCAAGGAAATGCCCTTAAACGCGATTTCCGGATGGAAAACAGACGTTTt
GAAAGTAACGAATAAACAATAATACATTAATATAAGAAATGGACGAAAATCAGACAATGG
ATCATGATAGAATCATGAAGATCAACATTGAGGAGGAGATGAAGTCGAGCTACATCGATT
ATTCGATGTCAGTTATCGTGGCTCGTGCCCTCCCTGATGTACGTGATGGTTTCAAGCCTG
TGCACCGCCGTATTCTTTACGGTATGCTCGGTATTGGAAACACCAGTGACAAACCTTATA
AGAAATGTGCGCGTGTTGTTGGTGAGGTGCTCGGTAAGTATCACCCTCACGGCGACTCTT
CTGTTTACGGCGCTCTGGTGCGTATGGGACAGGAGTGGAACATGCGTTATACCTTGATTG
ACGGACAGGGTAACTTCGGTTCTGTTGATGGTGACTCTCCTGCTGCCATGCGTTATACAG
AGTGCCGCCTCTCCAAGATGGGTGAGCATATCATGGATGACCTTGACAAGGAAACGGTTG
ATATGACCAACAACTTCGATGATACCCTGCAGGAACCTACCGTGATGCCTACCAAGATTC
CTAATCTTCTGGTAAATGGTGGTAACGGTATTGCAGTAGGTATGGCTACCAATATGCCTA
CCCACAACCTGGGTGAGGTAATTGACGGTTGCTGTGCATATATCGATAATCCTGACATCG
ACACCGATGGATTGATGCAGTATATCCCTGCTCCTGACTTCCCAACCGGTGCTACCATCT
ATGGTATCCAGGGAGTGAAGGATGCATACGAAACGGGTCGAGGCAGAATCGTGGTTCGTG
CCACTGCTGAGATTGAAAGTGGTGAAAACCATGATAAGATTGTTATCACCGAGATTCCTT
ATGGTGTTAACAAGGAGCAGCTCGTGATGGCTATTGCTGACCTTGCCAAGGAAGGCAGAG
TAGATGGCATTGCTAATGTAAACGATGAGTCTGGCCGTCAGGGTATGCGTATCGTTGTTG
ATGTGAAGCGTGATGCCAATGCTAATGTTCTTTTGAACAAACTCTTTAAGCTGACAGCTC
TTCAGAGTTCATTCTCAGTGAATTGCATCGCTCTTGTTAATGGCCGTCCACGTCTTTTGA
GCTTGAAGGAGTGTGTGAAGTATTTCGTAGAGCATCGTCATGATGTTACGATCCGCCGCA
CCCAGTTCGAACTGAAGAAGGCTCAGGAGCGTGCTCATATTCTCGAGGGCTTGATCATTG
CTTGCGACAACATCGACGAGGTGGTACATATTATCAGAGCCAGCAAGACTCCTTCTGATG
CCCAGCGCAACTTGGAGAAGCGCTTCGAACTCGATGAACTTCAGAGTAAGGCCATCGTGG
ATATGCGCCTCAGCCAGTTGACAGGCTTGCGTCTGGAACAGTTGCACAATGAATTCAACG
AGTTGATGAAGACCATCGACTACTTGAACCAGATTCTGAACGATCCTGAACTCTGCAAGA
AGGTAATGAAGGATGAACTCAACGAGGTGAAGGAGAAGTATGGTGACGCACGTCGTACCA
TGATTAAGCCAGATGACCATGAGTTCAATCCAGAAGATTTCTATCCAAACGACCCAGTGG
TTATCACCGTGAGTCATCTCGGATATATCAAGCGCACCCCATTGTCAGAGTTCCGTGAGC
AGGCTCGTGGTGGAGTAGGTTCTAAGGGTGCCCGTACCCGTGATAAGGACTTCACCGAGT
ATATCTATCCTGCTACCATGCACCAGACCATGCTGTTCTTCACCAAGAAGGGCCGCTGCT
ACTGGTTGAAGTGTTACGAGATTCCTGAGGGCGACCGCAATTCCAAGGGTCGTGCCATCC
AGAACCTCCTCAACATCGAGAGCGATGACCAGGTGAATGCATTCCTCCGCTTGAAGGGAT
TGAATGATGCAGAGTTCATCAACAACCATTATGTAGTCTTCGCTACCAAGAATGGTACCG
TGAAGAAGACCTGTCTGGAGGCATATTCCCGTCCACGTGCCAATGGTGTGATTGCTATCA
ACATCGTAGAGGGCGATGAGGTGGTAGATGTTCGTCTGACAAATGGTCATAACGAGCTGA
TTATTGCCAACCGCAATGGTCGTGCTGTCCGTTTCGACGAGAACGAGATCCGTACAATGG
GCCGTACGTCTACCGGTGTTCGTGGTATGCGCCTCGATGAGGGTAATGATGCTGTAGTAG
GTATGATTGTTGTCAACGATCCTGAGAAGGAAACCGTGATGGTAGTGAGCGAGCAGGGTT
ATGGTAAGCGTTCTGATGTACTCGATTACCGCGTTACCAAGCGTGGCGGTAAGGGTGTGA
AGACACTGAATATTACCGACAAGACCGGTCGACTGGTAGCTATCAAGAACGTAACCGATG
ATAACGACCTCATGATTATCAACCAGAGTGGTATCGTAATTCGTCTTGCCGTAGCTGATT
GCCGTGTCATGGGCCGTGCTACTCAGGGTGTCCGCCTCATCAATCTTGCTAAGAAGAATG
ATGTCATTGCCAGCGTATGCAAGGTGATGAGTTCAGAGCTCGAGGCTTCTGTAGAAGAGG
AGAGCCGTTCTGCCTGGGCTAAGAAGAGCGAGGAGATAGAGAATGATACCGTAGGTGCCA
AGACTGCTGAAGAGGCTGCTGAGGCTCATCTCGCTGACGAAGCATCTGGAGCAGATGATA
CCGATTCGGACAACGTAGATTTCGAATAAAAGAAAAGACGCGTAAAAATAAATAACAACA
ACTTTTAAACTCATTAAGAAAAATGAAAAaGTTTTTAGTAGCTGCAATGATGGTACTAGG
TGCCACATCAGCATTCGCAGGCGACAGTGACGCTCTCAAGGCTGTCATGAAGGCTAAGTC
TTATGCCGAGGCTGAGGCTTTGGTTAAGCAGAATTTGGGTCAGATGGCTAACGATGCAGA
GAAGGCCAAGGCTTACAACAAGCTCGTTGATCTCGCTATGAAGCAGTTCAACGACCAGCA
GAGCATCCAGCAGACCAATCAGATCATGAAGAAGAACGACCCGGTTGACGAGGCTGCTAT
GTCTGAGGGCGCATACAATGCATTGATCAATGCTATTGAGTGCTACAAGTACGACCAGCT
TCCTAACGCTAAGGGTAAGGTTGCTCCTAAGTTTAACAACAACGCTAGCCGTGTATGGGG
TGCTCGCGTTCAGCTCGTTAATGCGGGTCAGACTGCAGCCCAGAACAATAAGGCTGATGA
GGTATTGAAGTATTGGGGTGCATTCCTAGATACAGACAATGAGCCTCTCTTCGCTTCTGT
AGACCAGAAGCAGAAGGATGGCGAGAAGGAGTATATCGGTCAGGTTGCTCTCTTTGCAGC
CCGTTATGCATACCAGGCTAAGGATGCTGCCCGTTGCGAGAAGTATTGCGACATCGCCAT
GAAGAGTGAGAAGGAGGCTAAGGATGCCCTCAACCTCAAACTCTATGTGATGAAGGACGG
CTTGAAGACTCACGAGGATTCTCTTGCCTATGTTAACAAGCTCAAGGATATCTTTGCAAA
GGACGAGACCAATGATGTTGTTCTCGATGGTTTGAACTCTATGTACTCTTCATTGAAGAT
GGAGAAGGAGCAGACTGAACTTTTGGACGCAGCTATTGCAAAGAACCCTAACAACTTTGT
AGCTCTTGCCAACAAGGGTATGATGTATATCCAGAAGAACGATGCAGACAACGCTATCAA
GTGTTTGAAGCAGGCTCTTGCTGCAAAGGAGGATAACGTAGTTGTTCTTACTTATCTGGG
TGCTTGCTACAACAGCAAGGCTGGTAACTTGCAGGATCCTAACGGCCGCAAGGTTGTTTA
CCAGGAGGCTATCAAGGTTCTCGACAAGGCTAAGCAGCTCGATCCAGAGAAGGCTCAGGC
TAACTGGGGTTACACCCGTTACCAGGCTTACTATGGCTACTATGGTCCTAATGCACCTGA
GACCAAGCAGGCTGAGGCTGAGAGCAAGTAAAGTTTAAGCTTCAAATAAGTATTTGATTC
TCATAGGGGGATGTCACCTAGTGTGGCATCCCcTtTTTTTtGTTTCTttGACATAGGGTT
GTTCCGGTAAAATAACAAATAGAACTGTGTTTTTAGTGGCTAAATGATTGATAAAAACAT
CAGCGAGTAATGTTGGTTTGCTATAGGCGTCCATCAGCTGGTCTACGCATGCACAACAGG
TGTTGTGCGAGCGCATATCAGCTGTTATGCAAGCGCACAACAGCTGTTGTGCGGCCTACG
GAGTTAACTTCTCCGATAACCTATACTATCTTTTCCGACAACTTCATCTGTCTTTTCTGA
CAACTTCTTCCGCATTCTGCGATTGTATCTTACGCTTGCGTGCATTTATTGAAGTTGTTC
ATGTGTCGTAAAAAGCTTCTTGGTATGTCCGTATTCCATAAAAATAGGCTGAGCCATCAT
GCGATGACTCAGCCTTAATTCTTTTTTATCCATTCAGAACTTTACTGCTGAACAGGAATC
TTCTTGACGCGACGCTCGTGACGGCCACCCTCGAATGTTGTGGCAAAGAACTCGTCGAGA
ATAGCCTCGGCGGTCTTGTTGTCTACGAAACGACCTGGAAGTACCAATACGTTGGCATCG
TTGTGCTGACGAACCAAATGAGCAATCTCCTTGCACCATGCCAATCCGGCACGTACACTC
TGATGCTTATTCAATGTCATGGCGATACCTTCGCCGCTGCCGCAAATGCCGATACCTGGA
TATACTTCGCCGCTCTCAATGCCTTTAGCAAGAGCATGACCGAAGTCAGGATAGTCTACA
CTCGCATCGCTGTATGTACCATAATCCTTTACAGGATAACCCTTCTTTTCCAAATATTCC
AATACAAATTGCTTCAATGGAAAACCTGCGTGATCGCATGCAATACCAACTGTCTTTACT
TCCATAATACTTAAGTTTTTAAGTGAAGAAAACGGGGTAAACCCTTATCCTTCACAAGGT
TAATATTAAAAGAGTGAAAGGAGTCGGATGCCGGAAATGGAAATCTGCCATCCTGCAAAA
TCTCCAACTCCAGCTTCCAACTCCTGTTTAGTTTATGCTAATTAAGCCTCTGCCAAGAAA
GCCTTTACCTGCTTGTAAACGTTCTCGCCTGTGTAACCGAGCTTCTCATCAAGTACCTTG
TAAGGAGCTGAGAAACCGAAGCTCTCCATACCCCAAACCTTACCATTAGCGCCTACGAGA
CCCTGGAGTGTTACAGGAAGACCGGCAGTCATACCGAAGATCTTAGCGTTCTTTGGCAAT
ACGCTCTCCTGATATTCCTTGCTCTGACCACGGAACAAGCCCTCTGATGGAGCACTTACC
ACGCGAACCTTGATGCCGTCGGCACGCAAAGCCTCGCAACCAGCCTCCAATGTAGAAACC
TCAGAACCGCTAGCTACCAAGATAACGTCTGGATTCTCGTCGCTGCCTGCTACGATGTAA
GCACCCTTGGCTGCCTGCTCATAGTCTGTACCCTCTGGCAACTTGGCAATGCCCTGGCGA
GAGAAGATCAAAGCTGTAGGAGTCTCAACATTCTCCATAGCGAGCTTCCAGCAAACTGTA
GTCTCGTCAGCATCAGCTGGACGGAATACGCGAACGCTGTCCTTACCTGCGTGGTTCTTC
AATTTCTCCATGAGGCGAATCTGTGCCTCCTGCTCAACTGGCTCGTGAGTAGGTCCATCC
TCACCAACGCGGAATGCATCGTGAGTCCAGATGAACTTCACTGGAACCTGCATCAGGGCT
GCGATACGTACAGCTGGCTTCATATAATCAGAGAATACGAAGAATGTACCCATTGCTGCA
ACCACACCACCGTGGAGCATCATACCAATACACATATCTGCCATAGTCAACTCTGCAACA
CCAGCCTGGAAGAAAGCACCAGAGAAGTCACCGCGAACGATGCTCTTGGTCTTCTTCAAG
AAACCGTCTGTCTTATCAGAGTTAGAAAGGTCAGCTGAAGCACAGATCATGTTAGGAACC
TGCTCTGCCAAAACGCCGAGACAAGCAGCTGATGCTGCACGTGTAGCTGAACCAGCCTTC
TGCTCAACCTTGCTCCAGTCTACCTTAGGAGCCTTGCCGCTGAACCACTCATCCATCTGG
GCAGCCTTCTCTGGGTTAGCCTTGCGCCACTCAGCCTCTGCAGCCTTGCGCTCAGCTACG
ATCTTCTTCAACTCCTCAGCACGCTTAGCGTAGATTTCCTTTACATCGTCGAAGATAACG
AATGCATTCTCAGGATCACCACCCAGGTTCTTGATAGTATTTACGTAAGCGTCGCCACCG
AGAGGAGCACCGTGAGTATTGATGCAAGCCTCGTAGCTTGTGCCGTCTGCGCGGAGAGCA
CCCTTACCCATTACGGTCTTACCGATGATGAGGGTAGGGCGGTCCTGCTCCTTCTGGGCA
GCATCGAGCGCCTCACGAATCTGAGCTACGTCGTTACCGTTGATCTTGATGACATTCCAG
CCCCAAGCCTTGTACTTCATCTCTGTATCCTCGTTCATTACAACGTCACACTCTGTAGAG
AGCTGGATGTCGTTAGAATCGTAGAACATGATGAGGTTGTTCAGACCGAGGTTACCGGCG
ATACGACCAACACCCTGTGAAATCTCTTCCTCTACAGCACCATCAGAGATGTATGCGTAG
ATCTTGTGCTGCATCATGGTTGAACCCAGACGAGCCTCGAGGAACTTCTCTGCAACAGCT
GCACCAGCTGCGAGGGCATGACCCTGACCGAGAGGACCAGATGAGTTCTCGATACCACGC
TGAAGGTCGAGCTCTGGGTGACCAGGAGTTACAGAACCCCACTGGCGGAACTGCTTGAGG
TCTTCCATAGAGAAGAAACCACGCAAAGCCAAACCAGCATAGAGCATTGGGCTCATGTGA
CCAGGGTCGAGGAAGAAGCGGTCACGGCCAGTCCATGTTGGATCTGCTGGATCATAAACC
AGGTACTCAGAGAAGAGCACGTTGATGAAGTCAGAACCACCCATAGCACCACCTGGGTGA
CCGGAATTTGCCTTTTCTACCATTGAAGCAGCCAAGATACGGATGTTATCAGCTGCATGA
TTCATTACTTTAATGTCGTTCATAATTTTATATTTATTATTGTTGTTATTTCTGCTGAAA
TATTCTTGTTTTTCTAGCTCTGAAGGCTACTCAAAAGAAGGATACTTCCTTTTTTCGCCT
TCAAAGATACTATTTTATTTTCAAAACTACGATAGATTTTGCAGGAATTTTTACCTTAAG
GGTGTTTTTCTTtACTTTTGCATCCTTAAAAACTGCAGGCTTCACTACATCCGGGTGTGC
GAAGTCGTTGTAATCGCTCACCTTGTTGCAGGAAAGAATCTGTCCTATTACAGTTTTTGG
AGCAGCTGCACCATCCAGATTAAACTCTACCTGCTGAGCCTTGTCAAGACTGACATTGGC
AAGAGCAACCACAATGGTTCCATCTGCCTTCTTGGCTGCTGAAGTAGATACCAATGGAAT
CTTTCTTCCATCTTTTGCATGATCATCGCCGCGAACATCCATAGAGTCGCACTTTACATC
CATTGGGAGATAGGTTGCCTCCTGGAAGTCCTTGTACATGTTGAATACATGATAGGTTGG
AGTCAGAACCATGTGACCTGTTCCCTTTGTATCTGTCAGGATCATTGATTGGAGTACGTT
GACAATCTGTGCGATATTGGTCATCTTCACACGCTCTGTATGGCGGTGGAATACATTCAG
CGAGAGTGCTGCAACGAAGGCATCGCGCATACAGTTCTGCTGATAGAGGTGGCCCTTGAT
AGTGCCAGGCTCCTCATCCCACCAGGTTCCCCATTCGTCAACGAGGAGGGCTACCTGCTT
CTTTGGATCAGCCTTGTCCATGATAGCCTCGTGCTTCTTGATGACATCTTCTATGCCGAG
CGCCTTGCCCATGGTCCAGTAGTAATCCTCATTGTTGAACTTGGTGGCAGAACCCTTGCT
GCCTGTCCAGCCTGTTACTGTATAATAATGTAGAGAGATGGCGTTGGCACGGTTGCCGAT
ACGGTCCATCAATACCTTAGTCCAGTTATAATCGTAATCGCTCGCTCCAGATGCAATCTT
ATAGAGCTGGTTCCCGTCATAGTTGCGGCAATAAACAGAGTAGCGGCGGAAGAGATCTGA
ATAATACTCAGGACGCATGTTGCCACCGCAGCCCCAACTTTCGTTACCAACACCGAGGTA
TTTTACCTTCCAAGCCTTGTCGCGGCCGTTCTGTCGGCGGAGTTTTGCCATAGGAGTATC
TCCATCGCTGGTCATATATTCCACCCACTTTGCCAATTCCTCGACAGTGCCGGAACCCAC
GTTACCGCTGATGTAAGGCTCGCAACCCAACATCTCGCAGAGATTCAGAAACTCGTGTGT
ACCGAAAGAGTTGTCCTCAATGGTTCCACCCCAGTTGTTGTTCTGCATCTTTGGTCGCTT
CTCACGTGGACCGATACCATCCATCCAGTGATACTCGTCAGCGAAGCATCCTCCAGGCCA
TCTTAATACAGGCACTTTCAGGTCCTTGAGGGCTTGGAGCACGTCGTTGCGGTAACCCTG
AGTGTTAGGAATCTTAGAATCAGGACCTACCCAAAGACCACCATAGATACAACTTCCGAG
ATGCTCGGCAAACTGGCCATAAATCTCTTTATTGATTTTCTGTGTTCCCTGGTTGGCATG
GATTGTTCCTGTTACATCCTGAGCTTGAGCTGAGAATGCAACTGCTGTTGAAAGCAATGT
GGTAGCGAATAGTTTCTTCATCATTGTTCTTATTATTTGTTGTCGATTTTTAGTATAATA
CGTTTGTGGAGGTAGAATCCCCACAAACGTATTTATCGTTTAGTTACTTTTTGTTCTCAA
CTGCTGCCTTTTCGATAGCAAGACCAGCCTTGTAGGTTTCAATATATTTATCAAAACCGG
CTACATCTTCGGCAGTAGGTGCAATCTCTACACCAGTATTGCCTGCAAATACCTTCTTGT
CGAGATAATCTGCCAGGCTTAACTTCTCTTCGTTGTTAACGAGATAACCTGCGAGCAGGG
CGATACCCCATGCACCACCTTCGCCTGCTGTCTCCATGACAGAGATAGGGGAGTTAATGG
CTGCAGCAAGGATGCGCTGACCTACACCCTTGGTCTTAAACAAACCGCCATGACCTGTGA
TGCGATCTACCTGTACCTTCTCGTCCTTGAACAATACATCGTTACCAATCTTCAATACAG
CTACTGAAGCATAGAGGTTGGCACGCATGAAGTTGGCAAGATTGAAGTGGTCGTTGGCAG
AACGTACGAACATAGGGCGACCTTCTGCAAGACCTGTTACAGGCTCACCAGAGATATAGT
TGTAAGCAATCAATCCTCCGCAATCAGCATCGCCTTCAAGAGCGTGGTTGTAGAGCTTGC
CGAATACCTCGTTCATATCTACTGGAACACCGAGCAACTCCTGATATTGCTTGAACAAAC
CTACCCATGCATTGAGGTCGGAAGTACAGTTGTTGCAGTGAACCATGGCTACAGGGCTGC
CGTCTGGAGTAGTCACCATATCAATGACTTCGTAAGGTTGGCTCAAGGCTTTCTCCAATA
CAATCATAGAGAAAGAAGATGTACCTGCACTGACGTTACCTGTGCGCTGACGTACAGCGT
TGGTAGCTACCATACCAGTACCTGCATCACCTTCTGGAGGACAGAGTGGGGTGCCTGCCT
GGAGTGTGCCTGATGGGTCGAGCTTCTTTGCACCTTCCTCGGTCAATACGCCAGCATCTT
CGCCTGCGTTCAGCACCTCAGGGAGAATGTCGAGAATCTTCCAGCCCAGGTTCTTAGGCT
CGATGAGCTTATCGAACTTAGCTACCATCTCTGCATCGTAGTTGTTGGTGTTAGAGTCGA
TAGGGAGCATACCTGATGCATCGCCTACGCCCAAAACCTTCTTGCCTGTGAGCTGCCAGT
GGATATAACCGGCGAGAGTGGTAAGGAAGTCAATCTTGTTGATATGGTTCTCACCATTCA
GGATAGCCTGATATACGTGAGAGATACTCCAACGCAATGGGATGTTGAAGTGGAAGAGTT
CTGAAAGTTCAGCTGCAGCCTTGGCTGTATTGGTGTTACGCCATGTGCGGAAAGGAACGA
GAATGTTCTCATCCTTACCGAAAGCCATGTAGCCGTGCATCATCGCAGAAATACCGATGG
CAGCCAACTGCTTGATTTCGCAGTCGTACTCAGCCTTCACGTTCTTGCGGAGGTCGGCAT
AACAATCCTGCAAACCTTTCCAGATTGTGTCGATGCTGTAAGTCCAGAGACCATCAACCA
ACTGGTTTTCCCACTCAAAGCTACCCTGTGCGATAGGGTTGTTGTCGGTGTCGATCAAGA
CAGCCTTGATTCTGGTAGAGCCAAACTCGATACCGAGAATGGCCTTACCTGATTCTATAA
TAGTTTTTGCGCTCATTATTGATTCTTTCTTTAATGTAAGGAACAAAGAGAAAAGCAATG
GAATTCTTCACTCTTCGTTCTTCACTCTTCACTTAAATTATCTCAACGCCTTGTTGAGCA
TGTAGTAAATCTCGTTGTTGCGGAGCTGCTGCTTGAAGCTGCTGATAGTTGTGTTCTTGT
CGATGTTGACGAACTCAATACCGAGAATCTCGCAGAAGTCTTCCCAGTACTCAGCAGTGA
TATCGTAAGAGAATGCACTGTGGTGAGTACCACCAGCAAGGATCCAAGCACCTGCACCAA
TCTCGAAGGTTGGCTGTGGAACCCAGAGAGCTGAAGCTACAGGGAGCTTAGGCATTGCCT
TTGGCTCGATGCACTCTACCTCACTTGCGATGAGACGGAAACGGTTGCCGAGGTCAACTA
CAGTTGCCTTAACACCCTTACCTGTCTTAGATGTGAATACCAAACGGGCAGTCTGCTGCT
TGCGGATACCGATGCCGAGGAAGTGAACCTCGAGCTTTGGCTTGTCTGTTGCAATCAATG
GGCATACCTCGAGCATGTGGCTCTGGAGGCTAGATGTGCGGTCGGCAGCGAAGTTGAGTG
TGTAGTCCTCAAGGAATGAACAACCCTTCTCCAAGCCCTGGTTCATTACCCAGAGTGTGC
GGTAGAGGCAAGCTGTCTTCCAGTCACCCTCAGCACCGAAACCATAACCCTCTGCCATCA
GGCGCTGTGAAGCCAAACCAGGAATCTGGTCGAAACCGCAGAAGTTTGGATCGTCGATGT
CAGCATCGCCGAGGTCATCGAAGTTGGTTGTGAATGCTACTGCGTTCTCATCCTTCAATA
CGCGACGGAGAGCAATCTCAGCCTTAGCTGCGTTCTTCACCTTCTCCCAATATACTTCCT
CGCCAGACTCATCAATCTTGATGGTGTACTCCTTCTTGTATTCCTCAACGAGAGCATCTG
CTTCTGCATCAGTTACCTTCTTGTAGTACTCCATGAGTGAAGATACTGGGTAGTAATCTA
CATGGTAACCCAAGCGCTGCTCGAACTCTACACGGTCGCCATCTGTTACGGCAACGTTGT
TCATGTTCATACCGAACATCAAGCAGCGTACGTTGTGAGCATCAGCAACACCAGCAGCTA
CGCGAGCCCATGTTGCAATCTGCTTCTGAGCCTCTTCGCTCTTCCAGTAACCTACAACTA
CCTTTCTAGGGATGCGCATACGGGTGCAGATGTGACCGAACTCGATGTCGCCGTGGGCTG
ACTGGTTGAGGTTCATGAAATCCATATCGATAGAATCCCAAGGGAGTTCTGCATTGTACT
GAGTGTGGAAGTGGAGGAGAGGCTTCTCGAGAGCCTGCAAGCCCTTGATCCACATCTTAG
CTGGAGAGAAGGTGTGCATCCATGTGATGATACCTACGCACTTCTCATCGTTGTTGGCAG
CCTTCATGACAGCCTCAACTTCTGCAGAAGAGTTAGCTGTGCCCTTATAAACTACCTTGA
TTGGGATGATGCCACTGTTGTTCAGACCATCTACCATGTCCTTTGAGTGACCATCAACTA
TCTTAACTGTTTCGCCTCCGTAAAGAAGCTGTGCACCAGTTACAAACCATACCTCTAAAT
TTTCAAATGCTTTAATCATGATTGTTTGTTGTATTAATTGTTATTGTTAATGTGATTTAA
TATCTTTATTTGAAACACGCTTTAATTAGTGCTTTTTCTGTCCGTAGTAAGCGTTAGGAC
CGTGCTTGCGGTTGAAGTGCTTCTCTACGAGCAATGGGTTCATGGTGGTGTTTGGATTAA
CAGAGAATGAGATGAAAGCCATCTTTGCTACCTGTTCAGCTACTACTGCGTGATAAACAG
CCTGGTCAGCATCCTTACCCCATGTAAAAGGACCATGGTTCTTAACCAATACGCCAGGAG
TATGAACTGGGTTGATGTTATCTTTCTTGAAACGGTCAACGATGACAACACCTGTGTTGT
GCTCATATTCTGCCATCATATCCTCTGTCATCGCATCAGTGCAAGGGATGCAATCGTGGA
AGTAATCAGCATGAGTTGTACCAATATTAGGGATGTCCAAGCCAGCCTGTGCCCAAGCGG
TAGCATAAGTAGAGTGAGTATGAACTACGCCACCCAACTCTGGGAATGCGCGGTAGAGAA
CCAAGTGGGTTGGTGTATCAGATGATGGATTCAGATCGCCTTCTACTACCTTACCTGTTT
CCAAGTCTACCACTACCATATCGCTAGCCTTCATGGTGTCATAATCGACGCCTGATGGTT
TGATGACAACCAGACCTTTCTCGCGGTCGATACCACTCACATTACCCCATGTAAAGAGCA
CGAGGTTGTGCTTAACGAGATCAAGGTTTGCCTTGAACACTTTTTCTTTtAATTCTTCTA
ACATAATATCTTTTGTTTTAAGTTGTTTATTCTATTTCAAGTTGAACGATGGGTCTTCCT
CGTATGCTTTCTTGTTGAAGCGGTAGAGGGCGGCGCCTCGTTTCGAGTTGACTTTATCGA
TGAGTTCTGTTTTCTCGATGAAGTCGATATCCTTCACGCGTTTGCGGAAGTTGCGCTTAT
CAATCTCTTCGCCTATTACTGCCTCGAATACGTGCTGAAGCTGTGTCAGCGTAAAGAGGT
CTGGGAGGAGTTTGAAGCTTAATGGCTCATGATTGATGCGGCGGCGTATCTGTGCGATAG
CGTTGCGGATCATGAGTTTGTGGTCTGAGTAAAGTTCTGGAAGTTCGTTCAGACTAACCC
ATTCCAATCCGTGTTCTACACGGAGGCTGTCATCATAGTCTTTCACATTGATGAGAGTGC
AATAGGCGATAGAGATAACTCGCTCACCTGGGTCACGGTCGATGCGGCCGAAAGCTCCTA
CTTGTCTTATATAGAGGTTTTTCATTCCAGTAAGTTCCAGGATGACTCTGTTGGCAGCAT
CTTCGAGATTTTCTGTTGCGCCAACGAAACCACCATAGAGTGACCATTCGCCTCTTCCCG
GGTCCATCTTGCGTTTGCCTATCAGTACCTGGAGGTTACTACCGTCGAAACCGAAAATGA
TACAATCGACGGATACTAATACTTTGGAGTATTCATTATAAAACTGGGTCATGGTCTTTC
TGCTGTTTTGATGTAATGATTCAATGTATGTATAGTTGTGTTCTTTTGCTTGCTCTTCAT
AGAGCAGGTTCGAGAGGAAAATCAAGGAGTAAGAAGGAGAAGAAAGGATCGCGGATTTTT
TCAACAGAAACAGTTTTGTCTGATCTTTGAGAAAATTCCAGACTCCTCACTTCTTGCTCC
TGACGTGAATAATATTTTACCAGAAGTATGCGTAGAATGCTGCGCAGAGGCCGATTACTA
CGAGGGTACCGATAATATCGAAGGCACTCCAACTCTCACGGATAGACTTCTTGAAGTCTG
ATGTGAAGGTGATTGCCTCTACCTGCTCCTTGCTTGGAGCTGGAGTGAAGCAGCTTACTA
CTACCATGAAGATGATGAGGAATACGAGCAACCAGCACTCGAATACGAGCCAGTTGGTCT
GCCAGAACCATGCGGTGTAATCCCAGAATGCACCATCCATTGTAGCCTTACCTGTATCAG
TGATGACGTTGGTAACGAGGCGGAGCATACCGATGAGGAAACCTGTAATCATGGTATATT
CACCTGACTTTGGAGTAATCTTCTTGAAGAAGATACCCATTGCAAATACAGCTACCATGG
CTGGAGCCAAGAGTGACTGGATACCCTGGAGATAGTTGTACAAAGTATCCATCTTCATCA
TGATTGGCAACCATGCGAAACCTAGAACCACAACTACTACGGTAGCGATACGGCCAACGA
GTACGTAGTGAGCCTCAGACATGCCCTTCTTCAATGGTTTGTAGAAGTCCTCGGTGAAGA
GGGTAGCACAGCTATTGAAGAATGCTGCCAATGAAGCAACGAGTGCGCAGATGAAACCGA
TGGTTACGATACCCTTGATACCTGCAGGAAGAACGGTCTTTACCATGATGGCGAAGGCTG
CATCAGTCTCGTTCATCTGGATGGCACCCTTCTGAGCCAATGCGGCTGCAATCATACCTG
GGATGAGGAACATGAAGCAAGGGAGTACCTTGAAGAAACCGGCTGCGATAGTACCACGGC
GGGCACGCTTCATAACCTCTACGTTGCTCTCGCCAGGAACCTGACCGAGTACACGCTGAA
CGATGTGCTGGTCAGTACACCAGTACCAGAAACCGATGATGGTTGCACCGATAAATACTA
CGAAACCAGGATACTCCTGATACATAGAGTCACCTGCCTCCCAGTGGAACATGTGAGTTG
TACCATAACCATTGTTCAGCTTGCCGCAGTAATCCATCATGTCGGCCCAACCAGCAGCTA
TGCTGCCACCGCCAAGGGTAGAGAGACCGAGGAAGAGTACGAGGAAAGAACCGATGACGA
GGATAGGAGTTTGGATAGTTGACAATGTCATCACACCCTTCATACCACCGAATACGGTGA
AGATGGTGGTGAGGATAATCAGACCGATGGCACCAACCCAGAAGTTCAAGCCCCAAAGAT
ATTCAAAGAAGATACCACCTGTAAGGGCTGTAACGCTCACCTTAGTAAGGATGTAAGCTA
CGAGGGTGATGATAGAGAGCCATGAACCTGTGCGCTGGGTATAGCGGAACTTCAGGAAGT
CTGGCATGGTGATGATCTTACCCATCTTGTTAATGAGCAACTGGTAGAAAGGTACGAACA
GCCAACCCAAGATGAGGATCATCCAGCCCTGCATCTCCCAGTGTGCCATACCAACACCAC
TCTTGGCACCTGTACCAGCCAAACCAACGAGGTGCTCAGAACCAATGTTGGCAGCAAAGA
TAGCCATACCGATTACATACCATGGCTCACCCTTACCGAAGAGGTAGGCAGAAGAGTCTT
CACCTTTCTGAGCCTTTCTGTCTTTCACGATTGCGTGCCAGACAGCCCAAATTACGCCGA
TAACACCAATGGCGAGTATAGCCCAATCAAGCCATACGAATTCTGTTGAATTCCAATTCA
TAATTACTATAAGATTGTTTGTTTATTATTATTTGTTTATTCTTTTCTTTtATTGAATGC
TTATTATGTTAGTTTCTTATCCAGCACATTtCGTTTTtttttGTCATTGCGAAAACTTCT
TGTTGGATGTTAGTTGTTCCGGCGGACTTTATCCGCCGGTTCGCTGACTTTTAAACTAAC
TTACGCTTACTTTTTAACGCTGAATTTGTAAGCGAGGTGAGAATAGTATTTCTCTCCTGG
TTTCAATGTGGCATCTGTCCAATTCTTTACACCCTGAGCAATCTTGGTTGGAGAATCAGG
ATATTTCTGGCTCTCGAAGCAAACGCTTACGTGTTTAGGATACTTGATGCCATGCTTGCA
GGCAATACCTGTGCCTTGGAAGTTACCGGTGTAAACCTGAATGCCTGGCTCGTTGGTAAA
TACTTCAAGAAGGATACCGCTCTTTGGTGAGTAGAGGCTTGCGCAAACTGTTTTGTCATC
GCCCTTACCATTCTTATATGTGTTCAAACACCAGTTGTGGTCGTAACCTGTGGCATTCTT
AATCTGATCAAAGTTATAATCAACCTTCTTGCCGATTTCTGCAGGTTTACGGAAATCCAT
AGGGGTTCCATCGACACTCTTGATTTCACCAGTTGGGATGTAAAGTGAATCTGCAGGAGT
GAACTTATCTGCATTGATGTACATTATCTGATCGAAACCTTCCTTAGATGGATCGCCATT
CAAGTTGAAGTAACTGTGGTTGGTCATATTGACAACGGTCTCTTTGTCTGTTGTAGCGCC
AAACTCGATGTCGAGTGTGTTGTCACTCTTGACTGTATATTTAGCTGTTGCTGTTACGTT
GCCAGGGAAACCATTCTCGCCATCCTTCGCATTGATAATGAAGGTAACGGATGAGTCGTT
CTTCTCTGTAATGTCGTAAACCTGGTTCAACCATCCTGTAGCACCACCACCATGTAGGCA
GTTGCCATTATCATTTGCCTTCAACTGGTATGTTGAACCAGCAAGTGAAAGTTTAGCATC
CTTGATACGGTTGGCATAACGTCCTACAGAAGAACCATAGTCTGAAGGAGAGTTAAGGGT
GTCAGCATACTGATGGATATTATCGTAACCAAGAACCACATCTGTTGGCTTTCCGTCCTT
GTCTGGAACGGAAATGGAAACGACACGTCCACCATAATTGGTGAGGCAAACTTCCATGCC
GTTTGCATTCTTGAGAGTTACTAACTCAGTCTTCTTGCCCAATACTGTTGAATCGAAATC
TGCTGGATTCAAACCAGATTGTGTGAGACTTGCATTGCTGCTTGATGAACAAGCTGAGAG
GGTAGCGATAGCCGCAAAACCAACTCCCATAAATAGGGTCTTAAATGTACTCATTTTTAG
GCTGTTTTTtATTGTCTATTCATTTTGGGTGTAAAATTaCAaTTTtATTTCGAATCTGCA
AGCGTTTTCCCtAACTTTTTtCCTTCTAAAGTGTCTTTTtAACACTATTTGTATGAAAAC
GCCTGTTTTTGTCTTATTTGGGACAAAAAAACTGCAGTTAGCAATACTAACTGCAGTTCC
TT
>contig00028  length=3966   numreads=777
TTTATATATAATGTATATATtAGCAAACCTTGTGAGAACCCTCAGAGATTATTACAGGGT
AAATCTCTGGAGCATGACCATATTTAGCTGTGAACTTAGCTGTAATGTCCTCAACGAACT
TGTCGTATATATCGTCCTTTACCAGGTTGATGGTGCAGCCACCGAAGCCACCGCCCATGA
TACGGCTACCAGTAACACCATTCTCCTTAGCAACATCGTTTAAGAAGTCGAGTTCCTCGC
AGCTTACCTCGTATTCCTTGCTCAAGCCGTAGTGAGTCTCGTACATCTTCTGACCTACTG
TCTCATAGTCGCCCTTCTCAAGAGCATCGCAGACAGCCAAAACGCGGTCCTTCTCGCCCA
ATACGAAGTGAGCGCGGCTGTAATCCTCTTCGCCTACCTCAGCGCGAACCTCTTCCAACT
GCTCCCATGTGCAATCACGGAGAGTTTCGAACTTAGCTTCTGGGTGCTTTGCTGCAATGT
GCTTAACAACATTTTCGCAAGAGTTGCGGCGGTCGTTGTATGGAGAACCTGCCAACTCGT
GCTTTACCTTAGAGTTTACCAGGCAGAGTTTATAGCCCTTAGGCTCGAATGGGAAGTATT
CAAATTCGCGGCTGTTGCAATCGAGGCGCATCAACTTACCTTCCTTGCCGAAAACAGAAG
CAAACTGGTCCATGATACCGCAGTTAACACCTACATACTTGTGCTCAGTAGCCTGACCAG
CGAGAACGAGATCCCATTTAGAAACCTTGTTGTCACCAAAGAGGTCGTTCAAAGCAAAAG
CAAAACAGCTTTCAAGAGCAGCAGAAGAAGACATACCTGCACCGAGAGGCACATCACCAT
AGAATGCTGCATTGAAACCCTTTACGTCAACGCCCAATGCCTTCATCTCCTGGCAAACAC
CATAGATGTAACGTGCCCATGAAGCGCGTGGACCTTCAGGATCATTAACCTTGAATTCTA
CACGGTCCTTCAAGTCGATAGAGTAGAGCATGACGGTATCTGTTCCGTTAGGACGTATTT
CTGCCATGATACCCTTATCTACTGCACCAGGGAAAACAAATCCACCATTATAATCGGTAT
GCTCGCCAATCAGGTTAATACGACCTGGTGACATGTAGATGTTACCTGTTTTACCATCGA
AATGCTTGATGAAGCGGCTTCTTACTTTTtCAATATCCATAATTAGTTAAGTTTTTGTTG
TGTTGTTACTAAAGATTTGATTATATGATTTAGCCCCAAGACTATATAAGCCTTAGGGCT
AATTTATTTCGTGTTATTAATCAACAGGAATATCCTTGTTGATGTTCTTGCAGCCAGCTA
CAGAATAGAAGAACATGTATGCCATACAGATGAGAGGCACAATGTAACTAGCCATATAGC
CAGCATTGTCTGCGATGAAGTTCTGTACCAATGGCATCAATCCGCCACCTACTACCATCA
TCATGAAGATACCTGAAGCCTGGGCTGTATACTTGCCAAGACCCTCAGTAGCAAGGTTGA
AGATAGAAGACCACATGATAGAAGTGCAGAGACCGCAGAGTACCAGGAACATGGCTGCGA
TAGGCACTGTTACCATCTGGAATGATGTACCTGTAAATACAGGCATTTCTACTGTTGTTG
ACTTGCCGAGAAGTACGGCGAGGACGATAAAGATCATACCTGCACCATTGGCAATCATCA
TCATCATGCGGCTAGATACCTTGTCAGCAATAAAACTGGAACAAAGACGACCAACCAGCA
TCAGGAGCCAATATGTACCTGCAACGAAACCACCGATAGCTGCTGCATTTGCCAAGGCTG
TACCATTGATGAAACCACCACCATTTGCTGTTGTATCAGAAATGTAGAAGTTCAATGTTC
CAGGAATGCCTACCTCAACACCTACATAAACGAAGATTGCGATAACGCCGAGGTTGAAGT
GACGGAAAGCCCATGGTGAATGCTCGAATACAGTCTTGTCTGTAGTCTTACCCATCTCTG
GATCCTGGATAGGGATGAAGTTCAAGATAACGAATGCTGCTGCGAATACGGCAAGGGCAA
TGTAAAGCACGAGGTTCACATCTACCATTTTGGTATTAGCAGTAACAGTACCGATAAGGG
CACCTACGAGCATTGGGGTTAAAGTTCCGGATAAACTGTTCAATGTACCACCTATGAGGT
TCAACTGGTTACCGCGGTTACCACCACCACCGATGAGGTTCAACATTGGGTTTACAACAG
TATTCAAAATACAAACTGCGAAACCTGAGATGAACGCACCGAAGAGGTAAACGGCGAAGC
CTGAGATGTCGGCACCGAACTTACCTGAAAGGAACTGGATGAGCACGCCTACGAATCCGG
TAGCGATACCGGTGAGGGCGGTCTTCTTGTAACCGATCTTGGTGAGCAACTTACCTGCAG
GGATACCCATGAAGAGGTAAGCCAAGAAGTTCATGGCGTTACCCAACATACCGATCATGT
TAGCACTTCCGCTGTCAGCGAATACATTTTTCCAAATAACTCCGATAGGAGCAGCCAAAT
TCGTTACGAACGAAATCATGGCGTAGAGGAACATCATCGTGATAATGGCGATGATATTGC
CATTTTTACTTTGGTTTtCCATTTTTTTTGATAGTTGATATTGTTATTTGTTATTATTAT
TTGCGAAAAGCTTGTTTATACTCTTTTTGAAGAGGTTATTGATTCTCTTTTATGGTAAAG
AGGTTGTTTCTTCTTTAAAGACGTTAAGACTTCTCTTTAAGATTGTTGTCGCGCTGGATG
GGTTTTGTCATTCAAGCGCGAAAATGGAGCAAGTGCTGTTTAGAGTACCTGCTCCATGAT
TTATTCTGATTTATTTGTCAATTCCAAACTTATAGATTGTCTTCTGGATGTATGTTTCAC
CCGGATTTAATCTGCAACTTGGGAAATAGGTGTGATTTGGAGTGTCTGGGAACTTCTGTG
CCTCGAAGCAGACTGCACTGCGACGTGGGAATGTTGCACCAAACTGTCCTGAGATACCTG
CAAGGAAATTACCTGTGTACATCTGCAAACCTGGTTCTGTGGTATAAACCTCCATGGTAC
GGCAGCTTACAGGGTCTTTTATACGGGCAGCGAAACTCAACTCACCTTCTTCTGTCTTGT
TCAATACATAGTTGTGGTCATAGCCCTGACCATTCTTGATCTGCTCGTTGTCTGCATTGA
TGTCCTGACCAATTGGCTTTGGTGTACGGAAATCGAATGGTGTGCCCTCAACCTTCAAAA
TCTCACCTGTAGGGATAGAATACTTATCGATAGGGAGATAGTAGTTTGCGTTCACCTCAC
AGATGATATTGTCAACTGTTGGGGTAGGATTAGCAATACCCTGGATTGAGAAGAAAGCGT
GATGTGTCAGGTTGCAGATGGTTGTCTTGTTGGTTGTAGCCTGATACTTGATAACGAACT
CATTGTCGTCGGTCAATGTGTAAGCTACCCAAACTGTCAACTCACCAGTGAAGCCTTCTT
CACCATAAGGGCTCGTGTATTTCAATACGACAGCGCTATCACTCATGCGGGTTGCATCCC
AAACTTTGGTGTGGAAACCTGTAGGTCCACCATGCAGGTGGTTGGGACCATCGTTGCATG
CTAATTGATACTCCTTGCCGTGAAGTATGAACTTGCCTTCTTTAATACGGTTGCCATAAC
GACCGATGAGCACACTCAAGAATGGCTCTGGCGAGTTGATGACGTCCTGTATGTTGTCAT
GGCCTTGGATGAGGTTGGCATAGTTGCCATCCTTGTCTGGCATCATGATGGCTACGACTG
CTCCACCATAGTTAGTCACTGCAACTTCGTTGCCTTGCTTGTTTCTTAACACGAAGAGAT
CAGTCTTCTTGCCATTCACTGTGGTCTGAAAATCTTCTCTTTTCAAACCACACTTATTTG
CTGGTTCTGTATTCATAATATCTCACTTTTTTTAGTTACCTTACTTTGGTTTAAGTAATG
TACTGC
>contig00029  length=8768   numreads=1462
tGAGTATTaCAAAtATTTtATGAACTTTTtGaTTtAAAAAaTCCTAAAACGATTCTGATA
GCAAATCGGCAACGACGTAACTAGATCCGCCAATAAAGATAAAATCATCTTTTTTTGCGT
TTGCTTTTGCTTTGTTAAATGCCTGTGCGATAGTTTGATAGCATGTTCCGTTTAAGCCGT
GCTTTTGTGAGTATCCGTATAATTTGTCTACAGGAATCGCTCTTTTGGTTGATGGCTGTG
TCCAATAGAAAATCGTGCTTTCTTTTGGCAACTTTTCTAATAGTCCCATTACATGCTCTA
CATCTTTGTCGTCAACCATTCCGAAGACAATATGTTTCGTATCGGCTTTGACGGATGCAA
TCTGAGGTTCCAGATACTCCCATCCGGCAAGGTTATGTCCCGTATCACAGATGGTGAGAG
GGTGCTCGTTGAGTTTTTCCCATCTGCCACGTAAGCCTGTCAGCTCGCATACATGTTCGA
AGCCGATTTTTATGCTTTCATCTTTGATTTCTATTCCTTCTTCCTTCAGGCATTCTACGG
CTGCGGATATGGTGCAGAAGTTCTTTTTCTGATAGTTGCCTTTCAGTTCGAAGTTCATGT
CTGCGTCAGTTGCATGTGCAAAATGGATAGGAGAATTCTGCTCATGGGCTTTCTTGATGA
ACACAGGTTGGGTCTCTTCGTTCCATTCGCCAATAACGACAGGTATCTGTGGCTTGATGA
TACCCGCCTTTTCGCCTGCAATCTCGCCGAGTGTATTCCCGAGGAATTGGGTGTGGTCAA
AACTGATGTTCGTGATAACGGATAGGATAGGAGTGATGATGTTGGTACTATCCAGTCTTC
CTCCCAATCCAACTTCGATGACGGCAAAGTCTACCTTTTGTTCTGCAAAATACTGAAATG
CCATCATGGTGGTCAGTTCAAAGAACGAAGGATGTAGCGGTTCGAAGAATTTCCGGTTGT
TTTCTACAAAGTCGATTACATACTCTTCGCTTACCATCTCACCATTTACGCGAATGCGTT
CTCTGAAATCTACAAGATGTGGAGATGTGAACAGACCGACCTTATAGCCCTGGCTCTGCA
GGATTGCAGCAAGTGTATGGGATGATGAACCTTTTCCGTTGGTTCCTGCAATATGGATAC
ATTTATATTGGTTATGAGGATGTCCGAAGTGTTCATCCATTTTATACATCGTATCAAGCC
CAGGTTTGTATGCCTTGGCTCCAATCTTTTCAAAAACCGGCGTGCTGGTGAAAAGATATT
CAACAGTTTCTTGATAATTCATGTTATACCTTATTATATATACAGATAATCCCCGAAAAG
AGCGAACCGTTCTTTCGAAGATAGTTCGCCCTCTTCGGGGATTGCTCTTTACAGTTTATT
TTTTAAAGAGATTCTTGAAACTTTCAAAGAGAGATTTCTTCTCTGCATTATCTGCTTTGA
AATTATCGCATTCCTTGAATTTCACAACAAGATTCTTTTCTTCTTTGGTCAGAGATGTAG
GGATGAAAACGGTAATATTGACGATAATATCACCACGGCCATAACCATATCCCTTAATAG
CCGGCATACCTTTGCCACGCAAACGAATCTGTTTGCCTGGTTGTGTGCCTGGTTCTATTT
TGATCTTCGTCTTACCATCCAAGGTAGGGACTTCTACCTCGCCACCCAAAGTGGCAGTTG
CAAAGTCAAGAACAAGATTATGGTATAAGTCCTGACCAACACGCTCGAAATCATCGTTCT
TTTCTACGCTTACCATTACCTGTAGGTTTCCGTAGAGACCATTGTGCTTGCCTTGGTTAC
CCTTTCCTTCAACGGTAACAACCATATCGTTGTCGACACCTGCAGGGATATTGATTTCTA
CGAGTTCCTCGCCCTTCACGATTCCGTCGCCACCGCATTCCTTACATTTGTTTTTAATGA
TAGTTCCCTCACCGCCACACTTTGTACATGCAGCCTGAGTTTGCATCATGCCGAACATGC
TGCGCACCGTTTTTAAGACATAGCCGCTTCCATGACATTCCGGACATGTTTCTGGCTGGG
CACCACCTTCGCAACCTGTTCCGTGACATGCAGAGCAAGTTACATCCTTGCGAATCTTGA
AGCGCTTGGTAACACCTGTTGCTGCCTCTTGGAGAGTCAGTTTTACTCTTACGCGAAGGT
CGCCACCCTGGTAAACCCGCTTCTGTGAGCCGCCACCGAAACCGCCGCCACCAAAGCCGC
TGAAACCGCCGTGTCCGCCAAAGATATCTCCAAACATAGAGAAGATGTCGTTCATGTCCA
TGCTGGCACCACCGCCGAATCCGCCGAATCCACCTTGTGGCCCGTCGAAACCAAACTGGT
CATACTGCTGGCGCTTCTGGGCATCGTGGAGAACTTCGTAAGCTTCGGCAGCTTCCTTGA
ATTTCTCTTCCGCCTCTTTGTTGCCAGGGTTGCGGTCTGGATGATACTTAATGGCTATCT
TTCGATACGCCTTCTTTATTTCGTCTTCTGATGCCGACTTGTCTACGCCCAGCACCTCAT
AATAGTCTCTCTTAGCCATTTGCTTATTTCAAATATTGAATTTTCTTGCAGAATTCTAAT
GGAATGTTCTGGATTTTGAAAAATAATTCTTGATATTTCTTTCTTACTGACCTACAGCTA
CCTTGGCATGGCGAATCACCTTGTCGTTCATCGTATAACCTGTCTGGACGCAGTCAATGA
TCTTTCCCTTCTTGTCATCGCCCATTCCCGGAACCATAGCAATAGCCTCGTGGAAATCTA
CATCGAAATCCTTGTCGTTGGTTTCAATCTTCTTAACGCCAAGACCTTCGAGTGTCTTTA
CGAACTTGTTGAAAATCATCTGGACACCTTCCTTGATAGCCTTAGGGTCTTCGCTCTTGT
CAGCGATGGCACGCTCAAAGTCGTCGAGAATAGGCAGAATAGCAGCTACAGTCTTCTCGC
CGCCATTCAAAATCAGTTCTGCTTTCTCTTTGAGGGTACGCTTGCGGTAATTCTCAAACT
CAGCAGTCTTATAGAGCAACTGTTTCTTGAGTTCCTCTACCTCTTGCTGTGCTTTTGTTA
AAGGATCAATCTCTTCTGCCTTCTTGTCAGCAGCGTCTGTATTGTTGTCACCTTCTTCTG
CCTTGTTGTCAGTATTCTGATTTTCCTCAGTATTTTCATTTTGAGTTGTCTGCTCATTAT
TTTCATTCTGAACAGTCTCCTGAACGTTTCCGTCCTCTATATTGATTTCTTTTTCTTTTG
ACATAGTCTTAAATTTTTTAAACaTGATAATTCTTGTTATTGGTTGTTTGACAAAAAGTG
TGCCAACCCGATTCTCATCGAATTGGCACTATTAAATTATAAGATAATTTGTGGTTGCTG
TTTAAAACAGCAGAATAACTTTCTGTTTAGAATCCGTACATCTTAGCCTTCTGCTCCTTG
ATAGCTTCATCGTAGATATACTCATCATAAGACATGAGCTTGTCGATGGTGCCTGATGGA
GTGAGCTCGATGATGCGGTTTGCCACGGTGTTGATGAATTCGTGGTCGTGGCTAGAGAAG
AGGATATTGCCCTTGAAACCTACCAGGTTGTTGTTGAATGCCTGAATACTCTCCAGGTCC
AAGTGGTTGGTTGGTGTATCAAGAATCAGGCAGTTGGCGTTCTGCAACTGCATGCGTGCA
ATCATACATCTCATCTTCTCACCTCCGGAGAGGACATTTACCTTCTTCAGTACTTCTTCG
CCGCTGAAGAGCATTCTTCCGAGGTAGCCCTTCATGGCAACTTCGTTACCTGGACCATAC
TGGCTCAACCAGTCTACCAGGTTCTTGTCGCTCTGGAAGAATTCTGTATTATCGAGTGGG
AGATAAGCTGTTGTGATAGTAACACCCCACTTGTAGTCACCTGCGTCAGCCTTTCGGTTG
CCGTTGATGATTTCGAAGAGTGCGGTCATCGCCTTAGGGTTGTGAGAGAGGAATACTACC
TTCTCGCCCTTTTCTATGTTGAAGTTTACATTGTCGAAGAGCACTGTTCCGTCTTCGTCG
CATGCTTTCAGTCCCTCTACCTCCAGAATCTGGTTACCTGGCTCACGGTCCATCTGGAAG
ATGATGCCTGGGTATTTACGGCTTGAAGGACGGATTTCTTCAACGTTCAGTTTCTCCAGC
ATCTTCTTGCGGGATGTTGTCTGCTTACTCTTGGCAACGTTAGCTGAGAATCGGCGGATG
AATTCTTCCAACTGCTTCTTCTTCTCTTCAGCCTTCATCTTCTGGTTCTGAGCCTGGCGG
AGAGCCAACTGAGAACTCTCATACCAGAAAGAGTAGTTACCTGCAAACATCGTAATCTTA
CCGAAGTCGATATCTACGGTCTGGGTACTTACAGCATCGAGGAAGTGACGGTCGTGAGAT
ACTACGAGTACGGTCTGTTCAATGTTGCTGAGATAGTCTTCCAGCCACTCAACAGTGTCG
AGGTCGAGGTCGTTGGTAGGCTCATCGAGAAGGAGGTTGTCTGGGTTGCCGAAGAGTGCC
TTTGCCAGCATCACGCGCACCTTCTCTGTATTAGAGAGATCTCCAACGAGTTTGTCGTGG
CGGTCTTCCTTTACGCCGAGGTTCTGCAGAAGTTGTGCGGCATTGCTTTCAGCCTCCCAA
CCATTCATTTCTGCAAACTTGAGCTCCAGCTCAGCAGCGAGGTTACCATCTTCTTCTGTC
ATCTCTGGCTTAGCATAGAGGCGCTCGCGCTCCTTCATGTTTTCCCATAATGGCTGATGG
CCCATCAGGACGGTATCCATCACGCGGAAATCGTCATATTTGAAGTGGTCCTGTTCCAAG
ACAGAAAGGCGCTCGCCTGGTCCCATTTCTACTGTACCCTTGTTTGGTTCAAGGTCGCCG
CTGATAGCGCGGAGGAAAGTAGATTTTCCGGCGCCGTTAGCACCGATGATACCATAAATA
TTACCATGAGTGAACTTGAGGTTTACATCCTTGTAAAGCACTCTCTTTCCGAATTGGATC
GCAAGATTTTGTACTGTAATCATTATTTGTTCCTAAATATCTTTTATTCTGATTATAtCT
TTAATTCaGCTGCAAAATtACAAAAAAaTATTtGAAaCaCAaTGATTTATTGGCAAAAGT
TACtAATTTTtaGTTAAAAACATGGTGGCTTTTtGTTATTTTGCAGAAAAGTCTTACTTT
TGTAGGCTGAAACGGAGAAAATGCAGCATTGATTCTGTGTTTTTCATGTTAAGAAAATGA
TATCGATAACAATATGAGACAACAAAATAGAAAAGGAAATTTTAATAAGCATACCAATAA
TGCTTATGGCTACGGAAACCCAAATGAATATGAGCATTACAAGGTAGAAAAACCTGCTCC
GTTGCTGGAATGGCTGATGGAGAATGTGAAGGGACCTAGCAAGACTAAGGTGAAGCAGAC
TCTGCAGGGTAGGGGAATCAAGGTAAATGGCAAAACCATTACCCAGTTTGATTATGCCCT
GAAGCCGGGTATGAAGGTGAGTGTGAGCAAGACAAAGAAGAATCAGGAGGTATTTAAAAG
CAGATACCTTAAGATTGTTTATGAAGACAGATATCTGATTGTTGTCGAGAAAAACATTGG
TATATTGAGTATGGCAGCCGGTCATTCTACTTTGAATGTGAAAACGGTGCTTGATGATTA
TTTTCATAAGACTCGCCAGAACTGCCAGGCGCATGTAGTCCACCGACTGGATCGTGATAC
TTCGGGCTTGATGATTTATGCCAAGGATAAGCAGACGGAGTTGGCTTTGGAGGATGATTG
GCATCATAATGTGTACGACCGTAGATATGTGGCTCTGGTTTCCGGAGAGATGGAAGAAGA
TGAAGGTACCGTTGCCAACTGGCTGAAAGATAACAAGGCTTATATTACTTACAGCAGTGA
TACGGATAATGGCGGCAAGTATGCTGTTACCCATTTCCATACATTAGAGCGTACAACGGC
TCATTCTCTGGTGGAGTTCAAACTCGAAACGGGCCGTAAGAATCAGATTCGTGTTCATAC
GGCTGATATGGGGCATCCGGTGTGTGGTGACATCAAGTATGGTAATGGTGATGATCCATG
CCAGCGCTTGTGCCTGCATGCCTATGTGCTGTGTTTCTATCATCCCGTAACGCATCAGCC
TATGGAATTTGAAACTCCGATACCGGCTGAATTCCGCAGGGCATTAAAGAATGACCGTTA
ATAGGGTGATGAATACTGATTGGTAGTTTATACTATATAATAATGTGATATGAATGATTT
TGGATATTATGCGCTGGTATTGGTAGTCCTTGTTGTAGGACTGTTTGTCTTAAAGAAGGT
GGCTACCTGTATGATTAAAGCAATGGTAGCTGTTGTTATGATAGCCGTGCTGGCAGTTCT
TTACTGGCTCTTCTGTTGATAGTAGAGTTGTATGATGATGACGGGATGAGATTTTAGATA
TTTTTGATTGGTAAATTGGTTGCGGTTGTCCGGGTGTAAACTTTGGATGGCTGCAACTTT
TTTtATaTTGATATTTAAaGAGGTATAAAGTGATATTTAAAGGTGATATTAAATGGTAGG
GAGAAATATAAAACAAAAAaGAGCATTTCTGTTAAGAAATGCTCTTTTTGTACACCCTTA
GGGATTCGAACCCTAGACCCACTGATTAAGAGTCAGTTGCTCTACCAACTGAGCTAAGGG
TGCAACTGTTTGTTGGTGACTCCGCAAGGATTCAAACCTTGAACCTCTTGATCCGTAGTC
AAGTGCTCTATTCAGTTGAGCTACGGAGCCAAAACCGTTTGTTTCAGTGAAGCTTTGATA
GGAGAGTGACTCCGCAAGGATTCAAACCTTGAACCTCTTGATCCGTAGTCAAGTGCTCTA
TTCAGTTGAGCTACGGAGCCAATTCTTATCTTTTGTACACCCTTAGGGATTCGAACCCTA
GACCCACTGATTAAGAGTCAGTTGCTCTACCAACTGAGCTAAGGGTGCAGCATTTAAAAG
CCTCATTTCTGAATTGCGAGTGCAAAGGTACTACTATTTTTTGATTCCACCAAATTTTTT
CGCAACTTTTTtCGAAAAAAATCAATTTTTCTTCATCTTGAAGGTTCCTAATGTATGTCT
ATACCCCTTCTTGTTGATGCTTACCACGCGGTAGATACCCTCCTTTAAGTTTCTAACATC
TAGCGTGTTATCTTTTGCATGGAGGTGCAGAATATCGCATCCTTGCAGGGTTTCGACCAT
CAGAACGTCAAAAACGAGATTTTTTGTGGTTTCTGCTAGATATACCTTCTTTCCGTCACA
TTTGAGTAATTTCGCAGCTCCTGTGCTTTGGGCAAAAAGTGGATTTTCTTCCTCTTTTTC
TTGGGTTGGCTGACTTTCTATGCCATATCCGTCCATTGAAGTTACGGCAACAAACAGATG
TTTTGCATCAGAATTTTCTATTTTGAACGAATTTCCTATGATTCGTGCGGCAACCAGGTT
GCGTGCATCGGTGATGTCTACCGGATATTTCTTGCTCGCGTATACATTATTATATATATA
AGGGGTTGCGATTTTAGTGCCATCCGTATAGTTTGAAGGATTGCTCCAGGAAACTGATAC
CTTGTTATCGGTGGTGATTACCGATAATTGTTGTGGCTGTTCTGGTTGGTTCTTGCTTGC
CCAAGTCATCGGCGGAACCAATGATGGGTATGGATTGAAACGTTGGGTAAAGTCGAGGAT
ACCCTGTTTGTTGTCCAGGAGGAACTTGTTTCTGAAGAATGCATATCCCATTCCGAGGTT
TCGGATATGATACATTTCTGCCGTCACGTCATTGATGTTCCACTTTCCTTCTTTCGGATC
GAGAAAGTAGATGCCCAGTCCTGGAACCACAATCTTGCCATGGCTCTGTTCCTGCCAGTC
GATGGCAAACGGATAGAAGTGTTCGTTCTTGAAATACATCATAGGGAAGAGCTCGTCCAT
CAGACCGCTCTTGAGCCAGCCCTGTGCATCCTGGCAGACCTTCGTGTATGCATTCCAGCC
AAAACTTCGGTATCTGCTCAGGTCATCATACTTTCCTACAGGTGAGCAGCTCATCTTTAC
CCAAGGTTTTTCAGCCTTCACTGCATCGTGAATCTTTCTTACGATGTTGGTGATATACCG
GCGTCCCTGTTCCCGGCTCACTTTAATGTTCCAGGTTTCAGGGTAACGGATGTAGTCGAG
GTGAATACCGTCTACATTATATTTATGTGTAATTTCCCTGCAGATGTTTGCTAGATAATC
ACCAGTCCGACTGTTTTCCGGATCCATGTATCCGTCGGCTCCAATCTTCTTGATGAGTTT
CGGCATCTTCTGTCTGAGGGTTTTGCAGCCGAGTGCGTTCCATTTTCCTACAGGGATGGT
TACCACCCAGGCATGCAGTTCCATACCGCGCTTATGGCATTCGTCGATGGCAAACTGCAG
GGCATCATAGCCCGGACTTCTGCCCGGAAATCCTGACAGACATCCATCCCAAGGTTCGTA
TGCCGACGGATAAATCATGGTACCTCTTACGCGAGTCTGTATCAGTACAGTGTTGATTTT
AGCTTGCTGTAACCGGTCCAGTATATCCGTCAGTTCCTTTTTCTGCTTTTCGGCAGAATA
AGAAGACTGGGCATAAGAGTGTGGCCAGTCGATACCTCCTATGGTTGTCAGCCATACAGC
TCTTACTTCATGTTTCGGCACCTGGTTATTGAACACGATACTCTGGGATTTTGCGGCCAA
AACAGAGCATAAAACGaTAAAAAATaTCTTAAATCTCTTCATAATCTTACAATTTGgCAa
CAAAGATA
>contig00030  length=4935   numreads=881
AAATATTAAAATAAAGTGCATTTTGCACCGAAAaGaGAGAAAATTTTAaGCAATAAAaGA
AAAaTGGTCAGTTTCGTTATTAGTTTGGTTGCCCTTGTATTGGGTTACCTTCTTTATGGA
AAGTTTGTGGCGCATGTGTTCGGTCCTGATGACCGCCCTACGCCTGCAGTGACCAAAGCC
GATGGGGTCGACTTTATGGTACTGCCTAGTTGGAAGATCTTCATGATTCAGTTCCTCAAC
ATTGCAGGAACGGGTCCTATCTTCGGTGCCATTATGGGTGCCTGGTACGGACCGGTGGCT
TATCTGTGGATTATCTTCGGGTGTATCTTCGCAGGAGCCATGCATGATTACATGAGCGGT
ATGCTCAGTATCCGTAACGGTGGAGCTGGTTTGCCGGAATTGGTAGGTAAGTATTTGGGT
GGACGCACCAAGAAAGTGATGTTGGTCTTTTCGGTACTTTTGCTGATGATGGTGGGAGCT
GTGTTTGTATACAGTCCGGCTATCATTATGAGTGGCATTTGTAATACGGATGCATTCTGG
GGCAGCCAGATGTTTTGGATTGTGGTGATTTTCGTTTATTACGTCATTGCTACATTACTG
CCTATCGATAAGGTTATCGGAAAGATTTATCCGCTCTTTGCCTTCTCGCTTCTCTTTATG
GCGGGTGCTCTGATGATAGTTCTCTTTGTGAAGTGGCCTTCATTGCCTGAACTCTGGAGC
AATTTGCAGAGTTGCAATCTCAATGAGAATCCGGCTTGGTTGGGAACGGAGTCTTTTGTA
CAGAAGAGTCCGATTTTCCCTTGCCTCTTTATCACGATAGCCTGTGGTGCCATCAGTGGT
TTCCATGCTACGCAGAGTCCGCTCATGGCCCGATGCATGAAGAATGAGAAGATGGGACGC
CCTATTTTCTATGGTGCCATGATTACAGAAGGTGTTGTTGCCTTGATATGGGCTACGGTT
TCCATGTATTTCTTCTACTATGGTGGATGGCGTGAATGCGTAAGTCCTGAGGCGGCTCAG
CAGTTTATTGCTCAGTTTGATGGCGGCAAGTCGCTTATCCAGAACTTCGATGCGCCTACC
GTTGTGAAGATAGTATGTTCCAGCTGGTTGGGTGTGGCTGGTGGAATCCTGGCTCTGCTG
GGTGTTGTTGCAGCGCCTATTACCAGTGGCGATACGGCTTTGAGAAGTGCCCGTCTGATT
ATCGCTGAGTTTATCGGTTTGGAGCAGCGCTCAATGCGCAAGCGTCTTTATATCTGCGCT
CCGTTGTTTGCTCTTACGGTGGGCATTCTGGTTTGGCAGATGGAGAATCCTGATGGTTTC
AATATCATCTGGCAGTATTTCGGCTGGGCTAACCAGACGCTTTCTGTGTTCACTCTCTGG
ACATTGACGGTTTATCTGGTACAGCAGAAGAAGCCTTTTGTGATGACGCTGGTTCCTGCC
TTGTTTATGACCGTGATATGTTCAACCTTCCTGCTCATTTCGCCAACAGCTTTGGCTTTG
GGTGAGAGCCTGGCTTATACGGGCAGTGTCATCATTCTGGTGATTGCCTTGGTATGGTTC
CTGGGTTGGTATCGCAGTTATCAGAAGAAACAATAGATTTATATATAAGTATTAATCAAT
ATACGTGAATTTATATGATACGAATGAAAAAAaTAGCTATTGCAGCATTGGCACTTGTCG
TTTCGACAACTGCCCATGCTCAGTTTGAAAGTGGAAAACAGTATATAGGTGCGTCGATGA
CGGGCTTAAACTTGAGTTATAATGGCTCTCAGGACCTCAATCTCGGTATTCAGGCTAAGG
CAGGATACTTCGTAGAAGACGACTGGATGCTGTTGGGGCAGGTAGAATATAATCATTCTG
GTCTTGAAGGCGTGAAGGATTATTTCTCTGTCGGTGCCCAGGCACGTTATTATATCGAGC
AGAATGGTCTGTATCTGGGTGGCGGCGTAAAGTTGGCTCATTCCGGAGGTTATAATGATT
TCATGCCAGGGGTAGAGGTAGGTTATGCTTTCTTCCTCGGCAAGTCGGTTACCCTCGAGC
CAGCTATCTACTACGATCAGAGTTTCAAGAAGCATGTAGATTATTCTACCGTAGGTTTGA
AACTGGGTATTGGTATTTATCTCTAAACTGCTAAGATGCAACAACAGTTTTCTTCGACTT
TGTTGGAAAAGGCAGTGGCGGAGTTTTCTAAATTGCCAGGTATAGGGCGCAAAACAGCTT
TGCGCCTTGTACTTTTTATGCTCAAGCGTAAGAGTGAGGATGTGGAACTCTTTGCTGATA
CCATTTCCAGGATGCGGCGTGAAGTGAAATACTGCAGAGTTTGTCATAATATCAGCGATA
CTGATGTCTGTCCGATCTGTTCTGATTCCCGGCGCGATGCTTCTACCATCTGTGTTGTCG
AGAATGTGCAGGATGTACTGGCGATAGAAAACACGCAGCAGTTTCACGGACTCTATCATG
TCTTGGGCGGCATCATTTCGCCGATGGATGGTATTGGTCCTTCGGATATAGAGATAGAAT
CGCTGGTTCAGCGTGTGGCTGAAGGTGGGGTGAAGGAGGTGATTTTTGCTCTCAGCAGTA
CGATGGAGGGTGATACTACCAACTTCTATATCTCCCGTAAACTTGCTGATTATCCTGTTA
AACTCTCTGTTATCGCCCGTGGTATCTCAGTGGGTGATGAATTGGAGTATACAGATGAGG
TTACCCTCGGACGGAGTATTCTGAACAGAACTCCATTTGGACAATAACAAAAGACAACAA
AATGAAAATCAAACAAGTACAACGAATATTGATGACCAATTTTCTCTTTGTCCTGTTGGT
AGGATTCCTGCTGGTCTTGCTCTATGAGACAGAAATTCTGGAACCTACTAATCTGGCAGG
TGATGTCACGTTGGTCTATGTGATTACCGTAGCGATGGAGTTTCTTACCATTGCCGTTAT
TCCTTTGGCGCTCAAACTCTTCAGTTTCAAGGCCATTCACCGTCAGTTGGTAACCCGTAA
GGGAGATGCACTTCTTCCTCTGGGCACTGCCCGTCTGAATATGCTCTGCTTGCCAATGCT
GATCAATACGTTTATGTATTATCAGACGATGGCGCCTGCTTTTGGATATATGGCTATCAT
CCTTTTTCTCTGTCTCTTCTTTGTTTATCCTTCTGTCGGAAGATGTGAAGAAGAAACAAC
AGAGGCGGAAGGTTAAACTCTCAGTATCTAATATTTGATATTCGATATGAAACTCAGTAT
TGTCATAGTAAGCTATAATGTGAAGTACTATCTTGCCCAGTGTCTGCGTTCGGTAGAGAA
AGCTATCGGCGTGTTGGAGTGTGGGCAGCAGGGTGATGCAAATGGCGATACGGCAGAGAT
TATCGTGGTTGATAATCATTCTCAGGATGGAACGGTGGAATATCTCGAACATTGTTTCCC
GGCTTCCCGATATCCTAATCTCCATGTTGTAGCCTGTACGCATAATAACGGATTTGCCCG
TGCCAACAATCTTGCTATCCGCAAGAGCGAGAGTGATTTGGTTCTTTTGCTGAATCCGGA
TACCATTATCGGTGAGCATGTTCTCAAGGATGCTGTCAGTTTTATGCATTCTCATCCTGA
TGCCGGTGCTCTGGGTGTAAGGATGTTGGGAGCCAATGGCAAACCAGCTCCTGAGAGTAG
GAGAGGATTGCCTTCTCCGATGGTGGCTTTCTATAAGATGATGGGGTTGTGCAGCCGTTT
TCCTCAGCATCGCAGTTTCGGTCATTATTACATGGGTTATCTTCCATGGGATAAGCCGGC
AAAGATAGAGGTTGTGAGCGGTGCTTTCTGTATGATTCGTCGTGAAGCCTTGCTGAAGGT
GGGGTTGCTGGATGAGGATTTCTTCATGTATGGCGAGGATATTGATCTTTCTTACCGTAT
CTTGAAGGGTGGTTATCAGAACTATTATCTGCCTGTAGATATCCTGCATTACAAAGGTGA
AAGTACTCAGAAGTCGAGCTTCCGCTATGTTCATGTGTTTTATGAGGCGATGCTTATCTT
CTTCCGTAAACATTATTCGGGTATGTCGCATCTCTTGAGTATTCCTGTCAAATTTGCCAT
CTATGCCCGTGCCTCTGTAGCCTTTACGCAGATGATGACTGCGAAAATCAGAAAGAGTCT
GGGATTCTTTTCTCCTTCTCATGTCGACCTGTCAAACCAGGTATTGTTTGATGCTGACGA
GATGAGCTATGAAGAGATGCTGCATCAGCTTGCGCAGCGGTCTGACGAGAATATCAAACT
GGCTACCTATACGAAGGTCATCGGTAAGGTGATTACGGATAGGGAGGTGATGGATAAGGA
TGAATTTGGTTATTTATAAGGATAGATTTATTTCTATATTATAAGGTACGCGCGTACATT
ATTAATAAGTGTAGTTTATGAAAGAACCGAATATTCGATTACGTGCTTTAGAGTTGGAAG
ATCTTGATTTTCTCTACCAGATAGAGAATGATGATCGGCTTTGGGAACTGGGTGTTTCCA
ATGTTCCATATTCGCGCCGGGTGCTGCTCGACTATATAACCAGTGCTTCGGCAGATATTT
ATGTAGACAATCAGGTGCGCCTGATAGTAGAGAATGAGCAGAATGAGCAGGTGGGCATCC
TGGATCTTACAGATTTTGATCCCCGTCATCACCGTGCCGAACTCGGAATAGTCATCAAAA
AGGAGTTTCAGGGGCAGGGTTACGCGAAGGCTTCTGTGTCACGCTTGTTGCAATATGCTC
GGAATGTACTTCATCTTCAGCAGATTTATGCTATTGTAGGTATCAGAAACCAAAAAGCGG
CTAAAATGCTGCAATCTGTTGGATTTGAGGGGAATAATGTCCTGAAACAATGGCTTTGTA
GCCAAGTTGGATATGAGGATGCGAtGTTTTTtCAATATTTtCTgTAAAAAagTTGCaTAA
AAATTTGGTAGAACC
>contig00031  length=5749   numreads=1128
AAAAaaGTAGTACCTTTGCACTCGCAAATGAAAAATGAGTGTTAAGACATTTAATTTGAT
TTCATGTTTGGTGCGTTAGTTCAGTTGGTTAGAATGCCTGCCTGTCACGCAGGAGGTCAC
GAGTTCGAGTCTCGTACGCACCGCTCAAAATCATCTTACAGGTTTGCCAAAATAGTTTGG
TGCGTTAGTTCAGTTGGTTAGAATGCCTGCCTGTCACGCAGGAGGTCACGAGTTCGAGTC
TCGTACGCACCGCTAATTTCATTTGAACATTTCGACTCCTCCATAATAATAATGGTGCGT
TAGTTCAGTTGGTTAGAATGCCTGCCTGTCACGCAGGAGGTCACGAGTTCGAGTCTCGTA
CGCACCGCAGAAACCTTCGAGAGTGATCTCGGAGGTTTTTtGTTTTTATGTAAATCTAAG
AGAATATGGCTATCGTTATCACAGTTCTGGCATACTTCTGTGTGCTGCTGCTCTTCAGTC
ATCTTACTGCCCGTAATATGGCAAGTAATGAAACTTTCTATCGTGCTAACCGCCGTTCGC
CTTGGTATATGGTTGCTTTCGGTATGGTGGGAGCGTCTATTTCGGGCATCACTTTCGTCA
GTGTGCCGGGCATGGTGATGAGAACGGATATGACCTACCTTCAGATGTGCATCGGTTTCA
TCCTGGGTTATTTCCTGGTTGCCTTTCTTTTGCTTCCTATCTATTACCGGTATAATCTCA
CTACGATTTACGGTTATCTGCAGCAGCGGTTGGGGGAACGTTCGTATAAGACTGGAGCTT
CGTTCTTCCTCTTGTCCAAGATGACGGGTGCGGCGGTCCGTTTCTTTGTCGTCTGTATCC
TCTTGCAGCGTTTCGTGCTCGATGGGATTGGTGTTCCATTCTGGGTCACGGTTCCTGTCA
TGGTACTGCTTATCTGGCTTTATACGCGCAAGGGTGGCATCAAGACGCTGGTGTGGACGG
ATACCTTTCAGACGCTCTGTATGTTTGCGGCGCTCGTCCTCATTATCTTTCAGGTGATGT
CGGCGTTGGGCATGACTCCTTCCGAAGCAATCACTGCGATTGCTCACGACAGTCATTCCC
GTATTTTTGTCTTTGATGACTGGATGTCGAAACAGAATTTCTGGAAACAGTTCCTCAGCG
GTGTCTTTGTAGTGATTGTGATGACCGGTCTTGATCAGGACATGATGCAGAAGAATCTTA
CCTGCAAGTCGCTCCGTGAGGCCCAGAAGGATGTTTGCAGCTATGGTTTTGCCTTTGTGC
CTGCCAATCTGCTTTTCCTGAGTCTGGGGGTGTTGCTGGTAATGCTGGCTCAGAAACAGG
GAGTGGCTTTGCCTGATGCTCCTGATGATCTGTTGCCGATGTTTGCGGCTTCGGGGGCGA
TGGGAAACCTGGTGGTGGTCTTGTTTACCATTGGCATTGTGGCGGCAAGTTTCTCCAGTG
CCGATTCAGCATTGACCGCGATTACTACGAGTCTATGCGTGGATATTCTGGGCAAGAAGG
ATGATATGAAGCTCCGCAAGCAGATGCATTTGGCGGTAGCTTTGGTGTTCATGCTCTTCA
TCATTGCTTTCAAGGCGATTAATTCTACGAGCGTGATAGATGCCATCTACATCCTCTGCT
CTTATACTTACGGTCCGCTGTTGGGTTTGTTTGCCTTCAGTCTGCTCACCAAGCGTCAGG
TAAACGACCGCTGGTCGCCATGGGTCTGCATCGCCAGTCCGCTCATCTGCTTCGCCATCG
ATACCCTTACCTCGCAGTATGTGGGCTATAAGTTCGGCTATGAGCTTCTGATGCTGAATG
GCGCCCTGACATTTGCAGGTCTCGCCCTTATAAAAAAaGAAACAGTTAAATACAAACAAT
AATGAGAACAAAAGTATTATTTGCAGCATTGTTGCTCAGTGCAACAACTGCTTTTGCCCA
GCAGGAGAAGTTGGGCTCCGGTATTGACAAGACCAACATGGACTTGACCATCAAGCCGGG
TAATGATTTCTATCGCTATGCCGCAGGCAACTGGATGAAGAATCATCCACTCGATGCCGA
GCATACCGACAATGGTGCTTTCACCGATCTCTTTGAGCAGAACCAGAAGCGCATCCAGGA
CATCATCCTTGAATATGCTTCCAAGCCACAGCAGAAGGGGTCACTCGGACAGAAGATCGG
TTCGCTCTACAACCTCCGTATGGACAGCGTTCGCCTGAATAAGGAGGGATGGGCACCTAT
CAAGCCAACTCTCGACCGCATTGCAGCCATCAAGGACCGCAGAGAGTATCAGCTCGTTAC
CGCTCAGCTCGATTTCCGTGGCGAGGGTACCATGATGTATGGCATCGGTGTGGGCGCCGA
CCTTCGTGATGCCGCCAACAACCTCGTTGAGGTAGGACAGAGTGGTCTTGGTCTTGGTGT
ACGCGATTACTATGTAAACGATGACGAGCAGACCAAGAAGATTCGTGATGCATACAAGGC
TTATATGAAGAAGCTCTTTCAGATGGTAGGCAACGACGAGGCTACCGCCCGGAAGAAGAT
GGAGGCTGTGATGGCTATCGAGACCCGCATCGCTAAGGCAAGCTATAGTCAGGTACAGCT
CCGCGACATCGATAAGAACTATCACAAGATGACCTACAACCAGCTCGTGCTCGATTATCC
TGGCATCGACTGGGGCAATGTGTTCCTGGCATCCGGTTTCCCTGCTTTCAAGGAAATTTG
CGTGGGTCAGCCTGAACCAATCCACGAGGTTGAGAAGATTCTCGCAGAGACCTCTCTGGA
TGATCTGAAGACATACGCAGAGATCAAGGTGATTTCTGGTGCAACCAGCGTATTGAGCGA
TGATTTCCGTGCCGTATCCTTTGAGTTGAGCAAGGTAATGAGCGGTGTTCAGCAGGACCG
TCCTCGCTGGAAGCGTGCCGTAAGTACCGTGAGCGGTGTGTTGGGCGAGGCTATCGGAAA
GATTTACGTAGAGAAGTACTTCCCGGAGAGCAGCAAGAAGCGTATGCTCGACTTGGTTCA
CAATCTCCAGACTGCGCTTTCACAGCGCATCGACGAGGCTACCTGGATGAGTGCTGCTAC
CAAGGCACAGGCTAAGGATAAGCTGGAGAACTTCATCATCAAGATAGGTTATCCTGACAA
GTGGAAGGACTATAGCGGATTGCAGGTAGATGACAGCCTCTCTCTCTACGAGAATATGGC
AAATATCTCTGAGTTCTTTACCAAGGATGCCATCGCCCGCAAGGTGAACAAGCCGGTAGA
TAAGACTGAGTGGGGAATGACTCCTCAGACTATCAATGCTTATTATAACCCAACTACCAA
CGAGATCTGCTTCCCTGCAGCTATTCTCCAGCCTCCATTCTTCGACCCGACAGCCGATGA
TGCGATGAACTATGGTGGTATCGGTGGTGTAATCGGTCATGAGATGAGTCATGGTTTTGA
CGATCAGGGTAGCCAGTTTGACAAGACCGGAAACCAGAACAACTGGTGGACTGCTGCTGA
CAAGAAGAACTTCGAGTCTCGCACCAAGATCCTGGTTGACCATTTCAACAAGATTGAGTT
GGCTGGCAAGAAGGTAAACGGCCAGATGACCCTGGGTGAGAACATCGGTGACAATGGTGG
TTTGAACATCGCTTTCCGTGCACTTCAGAATGTGATGAAGACAGAGAAGTTGGGTGTGAA
GGATGGATTTACTCCAGAACAGCGCTTCTTCTTGGCATGGGCACGTGTATGGGCAGGCAA
TGCCCGTCCTGAGTACCTGCAGTATCTGATGACCGTGGATGTTCACTCTCCAAACGAGGC
TCGTGTGAACGGTGCCCTCCCAATGGTGGATTCATGGTATAAGGCATTCAACATCAAGAA
GGGCGACAAGCTCTTTGTTCCTAAGAACAAGCGTGCACATATCTGGTAAAAACATAAAAA
aGTCTTGCAGGCACATTGGCTTGCAAGACTTTTTTATAATCATTACTTCGTTCCGAAGTA
GAGGAAGAGCATTCCGAGTAATACCAGGAGCAGATCTACGAACTTCGCCTTGAGATTCTT
CTCGTGGAAGATGGCTGCACCGAAGAGGAAGCTGACGATGACCGAACCGCGGCGAATCAT
GCTCACGATACTGATCATGGCGCCAGGCAAACTTAGAGCGTAGAAATAAACGAAGTCGGC
TGCCGAAAGGAAGATACTGATGAAGATGATACTCCAGTGCCAGTGGAATGGGGTAGAATT
CTTCTTGGTAGGCCACCATATCATCAGCAGCATGGCTCCCATGAGGAAACACTGGTAGAT
GTTGTACCAACTCTGCACAATCATTCTGTCTAATCCTACACCACCATTCTCTGGTGGAGC
CATCAGATACTTGTCGTAGAGGCCGCTTATTGCACCGAGCACGGCAGCCAGCACGATGAA
GTAAATCCATTTGTTGTGCTTGAAGTCGATACCCTCTTTCTTGCCGCTGCGCGAAAGCAT
GGCAAAGGAGATGATGGCAAGTATGACACCAATCCACTGATACAGATTCAGAACCTCGCC
ATAAACCAGCAGGGCGCCTACGAGTGTCATTACTGGTCGGGTGGCGTTGATAGGTCCCAC
GATGGTGAGCGGCAGGTGTTTCATGCCGAAATAACCGAAGATCCAGCTGCTCAATACGAT
GAAACTCTTGAGCACGATGTACTTGTGAACTTCCCATCCGCCTTCTGCTACATGAAACAT
CGTTCCATCCAGCGAATTTCCTGTATAGCTCATCACGATGAACGGCAGGAAGATGAGCGA
TGAGAAGAGCGTGTTCAGAAAGAGCACGGGAATCACTGCGTTACCTGAAAGCGCCTTCTT
CTTGAAGGCATCATAAAATCCCAGCAGCGCTGCTGAGAGAAATGCTAATACTAACCACAT
TTTTATGAATGTTAAATGTTGAATGTTGAATGAGGCTCGCGCCCTTGTGTTTCTAATCAT
TTAATCTTTTAAATCATACCCTACCTCTTCCAGGAACAATGCGTTACCCGGCATGCTTTC
GCCTGCATCGCTGCGGCTTCCGTTGTGCAGGATATTGAGAAACTGTTCCATCGTAATCTT
TTCTCTGCCTACATCGATGAGCGTTCCCACTACGGCTCTCACCATGTTTCTCAGGAAACG
GTTGGCGGTAATCTCGAAATACCAGGTGGTAGGAGAGGTCTGTATCCATCGGGCGGCTGT
TACGTGGCAGATGGTGGTCTTGTTGTCGCCACCCGCCTTGCAGAACGCTGCATAGTCTTC
GTGATGCAGAAAATGCTGAGCCGCCTCGTTCATCTTCTCGAAATTCAGGGGATAGTTTAT
CTGCAGTGAATAATGGCGCTCAAACGGATCTTTCTGCGTATGTATATAATAATGGTATGT
GCGCGAGATGGCAGAGAAACGGGCATGCATCTCTGGGGCTACCTCCCTTACTTCGTATAC
GGCGATGTCGCGGGGCAGGATGCGGTTCAGGCGGTATACCAGCTGGTCGGGTTCCATCGG
AATCCTGTCGGTATCGAAGTGGGCTGTCATGTGTCGGGCATGTACGCCGGTATCGGTCCT
TCCTGCTCCCACCACCTCCATTTCCTTTCTCAGAAGTATGGAGAGGGCGCGCTGCAACTC
CTGCTGCACCGAATTGGCATTGGGCTGAATCTGCCAACCGTGGTAGTTGGTGCCGTCGTA
ACCGAAGAATATGAAATATCTCATGATGATCTTTGATTTTTTTGTTTTTtGCTATGAACT
TTGAGCTTTGATTTGTTCTAcgTtctttgcttaattcgggtgcaaaGtt
>contig00032  length=7142   numreads=1549
CAAAAaTGGTACAATCTTGAAAGAAAaGTTCATTTTtATTTTGCAAATTGACAATAATTG
tGtACTTTtGCCAACGTTTTTGATATTATAGATTATGGCACAGAATATATTCAAGGGTTT
AGGTGTTGCCCTTATTACTCCTTTTAACACCGATGGCTCGGTTGATTATCAGTCGCTCAA
GCGATTGGTAGAGTTTCAAATTGACAATGGTGCAGACTTCCTTTGCATCCTTGCCACAAC
TGGTGAGGCTCCATGTCTTACACAGGAAGAGAAAGATAAAATCACAGAATTGGTGAAAGA
TGTGAACAAGGGTCGCATCAAGATATTGAAATATTGTGGCGGTAATAATACTGCTGCTGT
CGTTGAAGAAATCAAGAACACCGACTGGAGTGGCATCGATGGCATCCTCAGTATCTGTCC
TTACTACAACAAACCTTCTCAGGAAGGTCTCTATCAGCACTTCAAGGCCATCGCCCAGGT
TAGTCCGCTGCCTATCGTGCTCTACAATGTTCCTGGCAGAACCGGTATCAACATGAAGCC
TGAAACAACCTGCCGTATCGCCCGCGACTTCCCTAATGTGGTAGCCGTGAAGGAGGCTAG
TGGCAGCCTGGAGCAGGTAGATGAGATTATCAAGAACAAGCCTGATAATTTTGATGTTAT
CAGCGGCGATGATGCGCTTACCTTCTCAATGATTGCCAGTGGTGCTGCCGGCGTTATCTC
TGTTATCGGCAATGCCCTGCCTAAGGCTTTCAGCCGTATGATCCGTCTCGAGTTCCGTGG
CGAATATGAGCCAGCCCGTAAGATTCATCATTCTTTCACTGAACTCTACAGTCTGCTCTT
TGTTGACGGTAACCCTGCCGGCGTAAAGGCGCTCCTCAATGATATGGGTTTCATCGAGAA
CGAGCTCCGTCTTCCTCTGGTTCCTACCCGTATCGCAACCAAGCAGAAGATGAGCGACAT
TCTGAAGACTTTGAATATCTAAAATAGTGATTAGTTATTAATCATTTAGTACCATGGTAG
ATGATAGAAGAATCATACACGAGATAACACCGCTGATGGGTAAGGATGTGCTCTATATTG
CAGACCGACACAAAAAGGAGTTTACTTATCCTATCCATAACCATTCGGTGTACGAGTTGA
ACTTTGTAGAGAATGCAAAGGGAGTAAGAAGAATCGTTGGAGATTCGCAGGAGGTGATAG
GCGATTATGATCTCTGTCTCATCACATCGCCCGATCTGGAGCATGTATGGGAGCAGAACG
AATGCCACAGCGATGACATCCGTGAGATTACCGTCCAGTTTGATTTCTCCATGAGTGATG
AAACGCTCTTCGGAAGAAATCCCTACGCCAGTATTACCCGTATGATGCAGGAAGCGAAGA
AGGGACTCTCATTCCCGATGCAGGCAATCATGAAGGTATACGGAATGCTCGATACTTTAA
GTTCTGTAAAAGACGGTTTCTATGCCGTACAGCAGTTCCTGACTATTCTCTACGAACTGT
CACGCTGCGAAAATGCCCGCACCCTGGCTTCAAGCAGTTATGCCAAGGTAACGGTAGAAG
ACGATAGCCGGCGCATCCTGAAGGTGAAGAATTTCATCTCCAAGAACTATATGGATGAAC
TCCGTCTGCCGGAACTTGCCTCGCTGGCAGGCATGAGCAGCAGTGCGTTCAGCCGTTTCT
TCAAGCTTCATACCGGCAGAAATATCTCTGAGTATATCATCGACCTGCGTCTGGGTTATG
CTGCCCGTATGCTGGTAGATACCGCCAAGAGTATCAGCGAGATAGGTTTTGATTGCGGAT
TCAACAATCTCAGCAATTTCAACCGCATCTTCAAGAAAAAGAAAGGATGCTCGCCAAGCG
AGTTCCGTGAAAGCTATCATAAGACAAGAATCATTGTATAATACAGCCAACGTAATCGTT
TAAGTGAAATTATCAAAAATATTTCGCTTAAACGATTCTTTTTtCCGATATTTGTtGTAC
CTTTGCGCTACAATTCATAGTGAATAAATAAACATTTAAAAaCTACGATAACGAATTATG
AAGCAATTTATGGATGAAAACTTCCTGCTCGACACTAAGACTGCACAGGATCTTTTCCAC
AATCATGCGGCTAAAATGCCAATTATCGATTATCACTGCCACCTCATCCCTGAGATGGTA
GCCAATGATCACAAGTTTAAGAGTATTACAGAACTTTGGCTCGGCGGCGACCACTACAAG
TGGCGTGCTATGCGTACCAACGGTGTAGATGAGCGCTTCTGCACAGGTACTGATACCAGC
GACTGGGAGAAGTTCGAGAAGTGGGCTGAAACAGTGCCTTATACTTTCCGTAACCCTCTC
TATCACTGGACTCACCTGGAGCTCAAGACTGCTTTCGGTATCGACAAGCAGCTCAGCCCT
AAGACTGCCCGTGAAATCTACGATGAGTGTAACGAGAAGTTGCAGTTGCCTGAGTTCAGC
GCTCGTGGCTTGATGCGTCATTATAACGTAGAGTGCGTTTGTACTACAGACGACCCAATC
GATGATCTGCGTTACCACAAGCAGACACGTGAGAGCGGTTTCGAAATCAAGATGATTCCT
GCTTGGCGTCCTGACAAGGCTATGAACATCGAGAAGCCAGATTTCGCTGACTATATGAAC
AAGCTCGGTGAGGTAGCAGGTGTTAACCTCGTTACATTCCAGGATATGGTTGATGCTTTG
CAGAAGCGTCACGACTTCTTTACTGAGAACGGCTGTAAGTTGAGCGACCACGGTATCGAG
GAGTTCTACGATGAGCCATACACAGATTCTCAGATTGAGACTATCTTTGCCAAGGCTATG
CGTGGCCAGCAGCTTTCTGCGCTCGAAATCCGTCAGTACAAGCATGCATTCCTCAAGGTT
TGCGCTGAGATGGATCACGCTGCCGACTGGACACAGCAGTACCACTATGGTGCTATCCGC
GACAACAATACACTGATGTACAACAAGCTCGGTGCTGATACCGGTTTCGATTCTATCGGT
GAGTTCACTACAGCCAAGGCTATGAGCAGCTTCCTTAATGAGCTCAACATGGAGGGTAAG
CTCACACGTACTATCCTCTATACTTTGAACCCATGCGCCAACGAGGTTATCGCTACCATG
CTCGGTAACTTCCAGGATGGTTCTTGCCCAGGTAAGATTCAGTTTGGTTCTGGCTGGTGG
TTCAACGATCAGCTCGATGGTATGACTCGCCAGATGAACGCACTCTCTGTATTGGGTCTC
CTGAGCCGTTTCGTAGGTATGTTGACCGACTCTCGTTCATTCCTCAGCTACCCACGTCAC
GAGTACTTCCGTCGTTTGCTCTGCAACCTCCTCGGCAATGATGTAGAGAAGGGCTTGCTT
CCTAACGACATGGAGAGCCTCTCTCGCATGGTAGAGGATATCTCTTACAACAATGCTCGC
AACTACTTCAAGTTCTATTAATCCATAGAACTGAAGCAATTTATACTAAGACAAATCCCT
TCACGGCATCCCGGTGGTGTTGTGAAGGGATTTGATGTTTCATCGTGAAACCAATACTTT
AAACTTATGGGGGTAATAGACAGAATACTAGGTTTTTACGAAGATATCAGAGAATTCAAT
TCTTCTAATATCAAAGACTTTCGGGGCAGACTCAAGTCTTGGATCAAGATGGGTATGCTT
GCCGGTCGCATCTTCTATCTCAAGGATATGTGGGCCAGGGATGTGGCTGCCTTGACTTTT
GCCTCCTTCATGGCTATGATACCTTTCATGGCTATGATGTTTGTCATAGCCCGTGGTTTC
GGCTATGCCTCTCTGCTCGAATCCTGGCTCTCTACCACCTTCGAGGCACAGCCTGTTGTG
GCGCAGACCATCGTTAACTTCGTTCACAATTATATCGAGAATACGCAGAGCAACTACATC
ATCGGTACGGGTATCGTGATGTTTCTCTATACCATCGTTTCGCTGATGCAGAAGATAGAG
CTTACCTTCGATGACATCTGGCATACGGGCGAGCGTTCGTGGAAACAGATTGTTACTGAA
TATCCTACCATTCTGTTTGGTCTGGGACTGCTGATACTCTTTGCTTCGAGCATCAATGTA
TGGACGGTGAATATGGTGGATAATGTAGACAGAATAGCAGATATCGGGGATAGCATTCCT
TCGTTCATCCTTCATCTGGCGGCTTTTGTTCCGATGTTCCTGTTCTTCGTGTTCTGCTAT
TATGTCATCCCGAATACCTATATCCGGGTTCGCAGTACCCTGGTTCCATCGTTCCTGGCG
GGTGTCTGCATGACGGCACTTCAGTATGGATATATCTATCTGCAGGTTTTTCTGTCCAGC
TACAATGTCATCTATGGTTCGCTGGCAGCCATTCCGCTTTTCCTGTTATGGCTTCAGATT
TCGTGGGCTATCGTAGTGTTTGGCGCCTTGCTTTGCCATACCAACCAGAACATCCATTAT
TATGATGGTGATTTGCAGTACGATCACCTGAAACTGGTGCAGCGCATCAAGGTTTGTGGG
GTAGTGATGCATCTGGTATGTCGTCGGTTCAATCAGGGCGAACAGGCGTATACTCCGAAA
GAAATTCATGATTTAACGAAGATACCTCAACAGATTGTCAACCAGTCGGTTAAGGAGCTG
TTACGTGCCCGTTTGCTGGTAGAAATCCGGAATGGTAAGAAAAGCAGTTTTGAGGAATCG
GTGGTTCTTCATCCGATAGAGAAGATAGAGCATCTTACCTATGGTGTAATGATAGAGCGC
CTCTTCAGTTATGGCGAGGATGTCTCAAGCCTAGCCGCATTGGAGTCGGATATGGCGATG
TGGAAGGATATCGACATCGTGAATGCAGAGTTCATAGAAAAGGGAAAGCAAATCGCTTTC
TGATAATAAACGGTGTTTTTTAGGCACGTGTAATCCGTGCCTGAAAAACTATCAATTTAT
AGTATCTTATTTCTGGTCATATCCGTCAGAAATCTTTTTtCCCAGTGCTAGCGCCAGTTC
AACCTTGGCACCATATCCTTCCAGCTGGTCGGCAAACTTTGCTACCGAATTGCCGGATGC
GATGATGTCATCAAAGAGAATGATCTTTTTGCCCTGGAAGAAAGCCTCGTCGATATGGAG
TTCATCTACAGGATCGCCATCTTCATCTACATCATGCGTGTAGCTGAAGGCAGGGTAGGC
GTTGGTCATGCCCGTAGCCTTGCATATCTCCTCGCTGAACTCCTTGAAACGGCGCTTGGT
ATGCGCCTCAAGAGCTGCAGGAATGCAGACCAGGGTAAACTGTGCTGCCTCTTCGCCCAA
AAGATTCTTCAGCTTGTCTGATACCATTTCGATAGCCTTCTTCAGGGCTTCCTGATGGTC
CATCTCCGTAGTGAGCTCAGAGTTACCTTTAAAGTTGACGATAAGGTCGCGTTTTTCCCA
TTCCTCTGCTGTGAGTTCAAAAGTACCGAAGGCGCTGAATGCAGCGTAGTCGACAAGCCA
TTTGTAGTGCAGTCCGTTTTTCAGGACTGGCCACGAGTTGATTTCATTTTCGTAATTAGC
CATAGACTAGAATTTTTTGATAATTAATAATGCATAGTTTCTGCAAAAATAGGAAATCTT
TTCGAATTAAGGTGCCGGTTTCATAAAAAaGATTTGTTTTTtAAGTAATATTTCACGTAG
CTGCCCTTTTTTtACTtATTTTTtAGTACCTTTGCACCGCATTTtAAGAAATACGTATAT
TTATATGACGAGAAAAaCAAAACTTCATGAAATCCGCGACTACGTTATCATTGCCCTGGC
GATGATAGAAGGTAGTATCGGTTTGAACATCTTCCTGCTTCCCAATCATATCACGATGGG
TGGTGTAGGAGGTATTGCTTCTATCCTTTATTGGGGATTTGGCATCCCGGCATCTGTATC
TTATCTGGCGCTCAATGTGTTCCTGCTTCTCATCGCATTCCGCATTCTGGGCTATAAGTT
CTGTCTGAAGACCATCTATGGTGTTGGTATCTTTGCCTTAACTACCCGTCTGATAGAGAC
GCATACGGTAGGCATGACGCCGCTGCTTCACGACCAGCCGTTCATGGCAACGGTCATCGG
TGCGTTCTTCATGGGTAGCAGTGCCGGTCTGGGTCTTTCCTGCAATGGTTCTACGGGTGG
TTCTGATACCGTAGCGGCGATGATCAACAAGTATTGGAACATTTCCCTGGGTCATGCCAT
CATGATTTGCGACCTGTGTATCATCACCAGTTCTTATCTGGTATTGCGCGATTGGGAGAT
GGTGATTTACGGTTATGTCTGCCTCTTTGTGCAGTCGCTCTGTGTAGATCATGTGGTGAA
TGCGTTGCGCCGTTCGGTTCAGTTCTTCATCATCAGCGACAAATATCTGGAGCTCAGTGC
AGCCATCAATACCGCCGCCGACCGAGGTTGTACGGTGATGGATGGTCATGGCTGTTACAG
TGGCAAGGATGTCCACATGCTGTTTGTATTGGCGCGTCAGCGTGAGTCTCAGAAGATATT
CCGTCTTATCGACGAGATAGATCCTACCGCCTTTGTCAGCCAGAGTGCCGTCATCGGTGT
TTATGGCGAAGGTTTCGACCGTTTCAAGGTAGGCAAGAAGATAGGTTTGCCGAAGAaGAA
ATAGATAAACAGAAAAAGGGTGTGTCATAACTGCATGACACACCCTTTTTTAGTAATTTT
CTAAGTATAGACATCTATATCCTCTGGCTTCGGCTAGATATGGAAATCTACCAACTTCAG
CCATCGCTTGACATCAAACGACGGACAGTCTTTGTGAACGTTTGGCAAATCGCGGTGGCC
CAGTATCTCTGCATCAGGATAGGAGAGGCAGAGGCTCTCCAGAAGCGAATACAGAGCCTG
ATTCTGGGCTGGAGTGCGCGTATCGGCAGGCTTGCCGTTCTTGTCGAGACCTCCCTCATA
ACAGATGCCGATGCTGTGGGCATTGTAATGACGGGCATGGGCTCCGACTTCCGATTCCGG
ACGACCCGGATATACCACACCATCCTTCGTGATGTAATAATGATAGCCGATACTCTTGAA
ACCGCGGGCAAGATGGCAGGCCTCCAACTGCTCGAATGTGAAATCCTGAGTCACTCTCGT
GGCAGAACAGTGGATCACGATGAGTGAAATGCTACGATGTTTCTGTGTCATGGCAACCTC
CT
>contig00033  length=3177   numreads=606
GCCATACGCTTCCTTGATTGTCTTGTTCTTGTTCTTCACTAACTTGATGAGAATCATACT
TTTAAAAATTTAGTTTTAGTAAAAaGCAGTCTGTGTCTCCGCCGAGACCGTTGCTGCATC
AACCTCTCTGATTGACGATACAAAGATACAACATTcccGAACCCCCAATTATGCGATTTG
TGCGATTTGCAGGGATTCGGGAAAAAaaGGTTGAAAAAaGTGGTATTTTTATAGAAAGAT
TCTGCCCAAATATTCAGAATAGCTTAAAATGAGCGATTTATGAGTGTTTTACCTCAATAG
AGGTAATAATTTAGCAaCGGTTCTAATTTCTGCAATGTGCATATGTTTGCTTGTCAAACA
ACTCTTTTCGTTTGCAAAAATATAACAATTTATTGGATACACAATAAAATGTATGTTTTT
TAACGATTGATATTGACAAGTGAAAATTCTGTGGATGAACATCTCGGTTAATAAATCCTG
AGATATTCATCACACAGAATTTGGGTATTGCATTTTAGAGGTTGATTTGAAAACCAATAC
TTTTCTAAAAACGATTAATCTCATCCTCAGCAGAACCGCTTCCGTTGTATTTATCTTTGA
AACTATTGAAGTTGTAACTAATGGAAGCTATGATGCAGCGATTGAAGTTATTCACCTTTC
TGTTCTGCACCACAAAATTAACCCTCTTTACATCGTTCAACTTCGAGCTATCAAACAAGT
CCTCTGCTTTCAATGTTATCGTCAATTTCTTTTTAAGTAACTGTTTCTGTACCATCATAT
TGAATGACGAATAACCGTTTTGCTCGTAGATGCCATGATGTCCCTTAATGTTCCAAAAGA
AATCACATCGAAAAAGCCAATCGTTCCTTAGTGCCACTACATTTTGGAAAGCGAAGAGAC
CGTATGGATGATTGTAGTCTAATTGCTCTCCATTATATGATAGCGTGAAATAAGGTTTAT
AGACACCCACCGTCAAAGTAGGTCGCCAACAACCAAAAACAGGTGAAACAACACATTGCA
CTCCTAGTTGCTGGAAATCCTTGGCGTTGGTTGACATCCAAGTTACCGTTCCAGGTTTGC
CGGATACAGCAACGACAGTCGGATAGATGTAATCCTTGATATACTGATAATCCAACTTGA
AGTCGAATATGCTATAATTCACACTAAGTTCTGAATCATACACGTATTGCGGTTTCAGAT
AAATGTTGCCTTGCTCATAATGGTATTGATTGTTGTAGCTCACACTGTTGTTCAACTGAC
GAAACGAaGGACGGTTGACCCTGCTACTGAAATCAAGATTCATCCCCACTCTCCCAAACA
TAGTGGAAAGAGAAAGGGATGGAAGTAAGTCCGAATAATTGGTCTTGTTCTTTACTTCTC
CTTGGTCTGTGTTGATGGCATGAATGTACTCATAGCGAAGCCCGATGCTTCCTTTCCATT
TGGAGACAGACAAACGAAAAGTGGCAAATCCTGCATACTTGGTTTCCTTATTCTTGAATT
GGTCATCGGCTATCTTCCCTTCTTCGTTTACAGACATACCCCATGAACTGATTTTACTGA
AATCCGTTCCGAAATCAAGCCTATTATTCTTATTCATGTTCCAGGCAAACACCCCTTTGA
GTGCAGTCGCACGATTTCGCTGGTTGTTTTGCATATGCGTGATTTCTGAGACAGCATCTA
TTCTACTTGTCTCGCTCACTTGTTGCTTATGTTTCAGTTGAGCATAAACATAGTCGACAT
CCAAGTTGAGCTGTAGGTTGTCTGTTAGTTTGCCGATATAATACAGATTGACATTGTGAA
ACCTTTCCTTTTCAGATTCTTCAGTCTTGTTGTCTGTAGATGTCAGCAGTTCATCATTCT
TGTACGTCTGCATATAGTCGAAAGGAGAGTCGAGCATCTTGTAGTTGGAGATGCTTCCCA
AATATCTTCCGCCGATAGTGTGATTCTTGTTTATGGCATAATTCATACCAACATTATAGT
CATGAGAGTGAGAGCGGTCGGAATATTCAGAAGCAGAAATCTCATGAAATGTATCTTGCT
CGTAATTGAACTGGTTAACATCATATCTGATGTCACTTCTCGTATTGTCATATTGATATG
CGAGGAACATATCCAAAGCTCCCTTGTGGATGTTGAGGTTGACCTCCTCGTTGTTAGACA
AATTCTTATGTTTGGAGATTTCCGCACCCACAATACCAGAAAGTCCATCCAAGGAATGGT
GTACGGTAGTGATGTTTATGACACTCCTTGTTTCTGCATCGTATTCTGCCCCAGGGTTTG
TTATGAGCTGTACAGACTTCACGTTGGTAGAAGAAAGGAGTGACAACCCTGAAGTATTAG
TCTGCTTTCTTCCATCTATATAGATGACAGGCTCACCCTTACCAAACACCTCATACTTTC
CATTTGTATAGAGCATCCCAGGAATATATTTGATAACATCTGTGGCCTTGCCAATATTTT
TCAAATTGGAATTTTGAACGTCAAGCGTAAGTTTACCGTTTTCTCTTGATATGTATTTGC
GATGCCCTTTAATCACAATTTTTTGCAGATTAATTGTAGCATCCTCCAAGGTTATGGCAC
CAACCTCACCGGTACGATATGCATTACAGTAAGTTTTGTAGCCCACACAACTTACTTTCA
CAATCGCCTTTTTCACCTCGCAAGGAATTACGAACTGACCATTTTCATTTGTTACACCAC
CCGTGATTAAACTGGAATCACTAACATTGAGCAAAGCGACATTGGCGAAATCGACAGGTT
GATGACGAGTGTCTACAATGCGCCCCATCATTCTGTTAGAAGCCTTTTGGATACATTCAA
CGATAATAATATTATCTACTTGTTTCATTTTGATAGGGTAAAAACCAATCAAGTTCATGA
TGGCATCTGGAACACTTTCATTCTTGATGTTCTTTGTCACCTTGAAATCCTCCAACTCGT
CATACACAAAGTTGATGACATACTTATCCTGTCGAGCATTCAAATCCTTCAATGCCGCAG
AGAATGACACATTATTATATTGTCGAGTGATACGTTGGGCAGAAACGCCCATACTTATTA
CCGAAAGCAAAATCAAACTTATCAGATATTTACTCATAGCCTATTCCCTGTTTTATAGTC
CATATACTGTATATACAGTTGAGCCAAGCAAAAAACTAAaGCAAAAcaataactttt
>contig00034  length=1792   numreads=321
CATTCAACGACTCCTTGTCTTCCACAAAGCCATAGGATGAAATTTGATTCTATTGACCAT
CTCTTTATCTTCGAACAGCAATTCTGGAATATACTTCTTGTCATTGAATTCCCGGACATA
TTCTTTCTCTGATTCTGTCAGAACCAATAGCTTTGAGAGAAAGTCTTTCACTTCTGTCTT
GGCTTTTTCAAAGTCAAAATGCTCACTGCGCCTAAGCACAGGCAAGAGTTGCGAACGAAT
CTGCGGAAAACGGATTTTGTCTATCTGCGGAAAGGCAGTATATTCCGTAGGCGTAGCGTT
GTCTTTTCTGCTTGAGCCAACAGTCTGATAAAAGACGATCGCTTTTCTCAGCAACGTTTT
CTCTTCATCGCTCACGAATAGCTGATGCTTCACCATGTTATAGACATCATAAATGTCACG
TGCAGCACTTCTACCTATCAAGGCGTTTATCTTGGTGGCAAACAATTCGACAGGTGAAAG
AGAACGTACCTTCACATCGCTCAGAAACGGAATGGACACATGAGTCTCTATGGCAGGCAG
AATATGGCAACGGTCGGAATAGTTGATTTCTATCTTGATGCCATCGTTGTTGCCTGCGGC
ATTGGTATAATGAAATACCCATGAGTCAAGCGTATGCGGTGTCTTGGAGCCAGGCGCAAG
ATGATAACCATCCGACTCCATATAGCGTAGAATCTCGTTATTTACTTCTTGGCGAATGGA
GAGCATGGATTCTCGGTCGCAATCCACCGTAAAGTCAAGGTCTATATCTACAGAGAGTCT
TGGCAGTTGGAAAACGGTGAGATTGATGGCTGTGCCACCTTTCAGCACAAGAGATTTAGA
CAGCAAAGGACTGTCATGGAAATAGTTGAGTATCTCCACCAATCGCATCACCTTTTCGAG
GTTGTCGCGAATAAAGCCTTGCTCCTTGGCGATGATGTCAAGAGCTTGTTTGTTATATGA
GTTCATACTCTTCCTTTGATGTTAGTTCTTGCGGCACATACATGCGCCATTTATTTACAA
ATGTATCCGACTCTTCGTTGTTAGTCAACCACTTGACGCTTTTGGTTCCCTTGGCTCGAC
ACAACTCCAAGAGGGATTCTGAGATGTTGGCTTGTTCCTTGATTCGCTCCAACAGATAGC
CTGTCTTCTGGTACAGGAATGCCTTGTCGTACCTTGCGAGATAATCAATGAGCCTTTCCT
CATTGAGCAAGACGATACCCTCCATGCAATGCAGCAATTCCTCAATACCACCAGCTCGGT
CGATGCGGTCAAAGCAATCCAACAACGTACTCTCCACATCCGTTACTCGCACATAAGGAT
TTCCCTTGGGTGTCATCATACCAACGATTTCCTTTGTTTGTCGGCAATAGGTATAATCCA
CATCGTCGAAAGAAAAGGAATTGAAGCGAGTCATGCTTTTCACAAAAACCTCATTGAAGG
GTTGATGAGCCAATCCATGAAATTCCAATGCAGTGTGATAACTGATGCAAGCTGTATGTG
ACAAGTGGCTTCCTATCTCATACTTGTCGCAAACAGGTAAGCGAGATGCAATATCCTTCA
TGCAATAGGTATTGCGCCGTATAGCCACAATCCACCCTTGTTGCTTGTACCGAGCAAGCA
ACGCTTCCACCGATTTCACCTTGCCTTTCAGAGCCTCAGAAAGTTCATCCGAAGTGAATA
TCCGCAGCTTATATAATATACTCAATAGTTCTGTCATTGTTTCTAATTTTGCGCAAATAT
ATAAAATCTAATTTGCTTATGGGAAAAaTCAGAAACTTTTtAtGCTTTTTtA
>contig00035  length=2219   numreads=508
GGGGAAGTCGATGGGACTCTTGATCTTCTCGATGCGCCAGATGAGGAAACGGCGGTTCTC
GTCATCATCGATGATATGAACCTCATTGCTCGTGGCACAGAACCCCGCATTGTTCTGCAA
GATGCAGTCCCACTCGGCATAAGGGATTCGCATGCTGATGTTGCGCTTCGTGATGTTGCT
CTTGAAGGAATCCAGGTTCTTGCCGCGCAGACAGCTGAACTCATCGAGACACACGATCGC
CTTGCTGGCACACATCTGCAGGAAATCCTTGTTCTTGTAGTCGCCCGTAGAATCGTTGGC
GAAATACTTGCGCAGATGGGGCGGCAGGAGATGGTCGAAAAACGTGGTCTTGAAGATGCC
GCCCTTGCCTACGAAAACCATGATAGACTGGTTGGTGACATCGGGCCGAACCCAGCAAAC
CACCATGTTGACCAGCCATTTCCTGAAGGCATAGGCAAAATCCTCCTCCGTATGGCGGTA
ACCGCCAGTCTGCATCACGGTTACCCGATGGGCCAATTCAGCGATATAGTCAGTCTTTCC
GTCCCATTTCGGCAGACTCTTCAGATATTCCTCCATGGGGTTGAATTCGGGACTGAAGTT
ACTTCTTATCACCGTATCCAGCTTTTTCTGAGTGGTACAGATGTTCTCCAGTTCCATCTT
CACGAACAGGGAATTGCTCACCCGGGTATCCACTTCGGTCCAGTCGAGATAGAGCTTCTC
TCCGGTGTTGATGGCGCGCACTTCATACTGGTTGCTCAGCGTGTTGTGGTGCATTTCATA
TCGGGCTCCCAGCCATCCCAGCAGTGCTCTCATGCTGGTATAGCGTTTCTGCTCATCCTC
TCCCTGCTGTCTTATCTTCCAGGTTCCCAGCCGCTCGGTATGCTTGTAAATCTCTCGTGC
CACCCGCTCGGTATCGGCATATTCGCCGCCAAACTTGTCTGCCATGTGTTTCACAGCCTC
CTCCTTTTCGGCTCCGAAACAGAGGCAGAATGTGGCGTATCTTACTACGTAGCTGTTGTG
ATGATGCTCCTCAAACCGCTCTTCCCAGCTCTCCGCCAGTTTGTCTACATATTGCAGAAT
CTCTTCGGTGGTGAGCGTCTTGGGTGGCGCCTCGTCTTCCTGTTTGCGAGGATTTTTCTT
TTtGGGTTTTTCAGCCTCCGTCTGCCTTTTCCTGTTCTGTTCCTCCTGTTGCTTTGTAGC
TTTTTCGAAGTTCTCCACCTCCTCCCGGGTGATGGGGAGAACTTCGGCATTCCAGTTGAA
GTAAGCCTCGGGGTCGTAAGCCAGTCCGCAGCTTCTCACCATGTCCTGGCATTGCTTGTC
GCTGCTGATACCTAGCAGCTTGTCGTACATGCTCATGGCTTTCCTGATGGCGAGCTGGTG
GAGTTCGGTGGCAGTGAGATTGCATCCTTCAGGACGCATATATCTGAGCAGGATGCGGAA
TCCCTTGCCCGAGACGGTGATGTAGAAGATCATGGTGAAGGGGATGTTCCGGGCAGTCTG
CCTGAGTGCCGCGATGTTTTCGGGAGGCACGTCGTCATAATCGAGCATCAGCCAGCAGGT
TTCCTTCCGGAAGTCAGTCAGCTTCTTGGAGTTTCCCTTGAGCTGCACGCTGGGTGTGAT
GCAGGGCAGGCGGTGCTTGATGTCCTCTGCCGTTCTCTTGTCCACCTTCATCATCGACCT
GTAGCCTTCGGTATTGGTTTTCACCGGTGCCGAATGCATGATTGTGTACTCCAGCACCTC
TCTGTTGGGGAGAGGTTTGCTGGTAGAGGTCTTCAGAGTCTGGAAAAAAGAGGGCAAGAC
CTCTTTCTCCTGTTCTGTTTCCGGGTTATTTCCGGTCTCGTTTGTGGGTTTAATCTCTTT
CATTTCTTTTTGGGTTTTATGAGTTTGAATTTTTGGTTTAATTCCGACTTTTTCATCGCA
ACAGAATTGTAGGCTAGGACATTTTTCCAGTGACTCAAACTATTGCTGAGGTCGTCCCAA
TGTACCGAACCTTTGTGCAGTATCCATTTGCTCACTTCATCGCAGTAATACCAGAATCTG
GTTTTTCCTTGGATGTTTCCTTCATATTCCCAGGTCGTACCATTCCAGGCATCCTCCAGA
TCCTTGTTTATGAGAATGGATATGATGGCTTTATCCATTGCGTAGAGGATTTCAGGAGTG
ATCATCTTATTTTTTATCTTTTCCGATATTGTGTCGCGTCCACCCATTACTATTCTGAT
>contig00036  length=14583   numreads=2904
TTTTATTTCTTTTCTtCTtCTTCTTCTTTTTGATGCCGAAGAAATCGCGGAGGCCGTTGA
AGTCTTTCTTCATGATGAGACCGAGACCCTGCGTGTTCAGACTGTTGCGCGTAAAATAGC
GGTCGTTGGTCTGATTGTACATGCGTATGGCGAGGTTGCCGTTAGGGAAGATGAGGTAGC
GGAGGTCAAAATCACCGATGAAACTTTGCGTGGCATTCGGATTGTCGCGATAACCGAACT
GGCCATTGAAGAGTAACCGGTTGTTGAGCAGCTTGCCACTCAGAATGCCCTCATATTCGG
CATTGTTGAAACCTTCATCGCCCGTAGATATGTTGGCACCGAAATTCCAGTTGTTGCTCT
TCACCACGTTGGAAAGTACGGTGTTCAGCTGCTGCGAGATAGTGCCGCTCAGCAGGCTCT
GCATCGCCAGCGAAGTCTGACTCTGCTGTTCGCCATCCTCGCTCACCTGGTTGTTGTTGG
TCTGGGCGTAGAACCGGCCGATGCCCAGAAGATAGAGCACCTGCTGGTTCATCTCTTCCT
GCGAATTGATGATAGAGTAGATCATCTGCTTCGCATCGCTGTTAACCGTAGGCAGGTCCA
TCGAGAAATCTACCTTAGGCGATTGAGGCGTGCCGGTGATGTCCATCAGGCAATCTACGC
GGATGTTGTTGCCCGAGAACGAACGGCCTATGCGCAGGTCACTCAGCGGCACTCCGTTTA
CGGTATATTTAGCCCGCAGGTTGAGTGGGGCGTTGTATGGATTGCCACCGAAGGCGATGG
TGCCGCCCGGCATAAACTCGAACTCCTTCTTGATGAGATTCTGGATGGTGAGCTTGTAGG
TGCCGTGGTCTACCACATAGTTGCCAAACATGTCGAACGAGCCCTTGTTGAAGTAGTTGG
CGCGAATTACGCCATCTCCGTTCAGGGTGAGGTAATCGCCCGACTGCTCGTCCATAATCA
GCTTGAGCGTGAGGTTCTGGTTGGTGTTTACGAGGAAGTTGATGCGCATATCCGATTCGA
AATCGATGTCATCCTCTCTCTGTTTCGTGGTTGGAGCCCCGTTCAGGCTGTCCATGATAT
CCGGCACAATCTCATGCCAGTGGATAAAGCTCTTGTCGCTGATGGCGTCCGGACTTGCCA
CATTATATACAAAGATGCTGCCCGGTTCGGGCTCGGCGTTGATATCGATGACGGTTTCGC
CGCTCTTGCCGTGGATGCCTACCTCGCCCGTGGCATAGATGGTGCCATAGAAGGTGTTGT
CGCCAAACTCGCGGGTATCGAAGCCCAGGAAGTTGTGCGCCTTGATATCGAGGTCGTAGC
TCAGCCTTGTGAGGTGCTTGTGGTGGATGCCTCCGCTCAGGATGGCTATGTTGCGGTTGC
GGTCGAAGATGGTATCATTCTCTATGAGGATATCATCTGGGATAGCGTGGGCACGGAGCG
CATCGAAGGTATAATCGGTGTTGAGCTGCTTGAGGTGCACCTTGCCATGAGCGGTAATAT
CGCCTACGAGATTGACGCTTTTCAAATCGCCCACCACATTGAGATGACCATCGCCCCAGG
CTTCTACCTGGTTCATGAAACTGCCGCAGAAATTCTCGAGGAATTTCATGCTGGTGCCCT
GGGCATCGATACCCAGGTCGATATAGTTGCGCTTAGGCGAGACGTATCCGTTGATGAGCG
TCTGATGCTCCGGACCATCGTCGGCAACTGCATGAATATCAATCTGTTCGAGCTCCTTGT
TGAAGTTGACACCAGCATGGAGTACACCGAGCGGTCCGTTTTCGAAGGTAAACTCCTTCA
CGTCTAGCTGGGCGTAGGCATCAGGGTCGTTGAAGAGGCTCTTGATGATAGCCTTACCCG
AAGCCTTGCCGGTGAAATCTACCGAATGGAAATTGATGAGGTTCAGCACGTATGCCACAT
CCACATCCTTCAGGTCGGCTACGATAGAATCGGTCTTCTCGGGTGTGGCAAGACCGGAAA
CGATGACGTGCTGCTGGTCGTGGCTCACGGCAAAATGGTCTACCAGCAGGCGCTTCTTGC
TGTAGATGATGTCGGCAGGATGAACCTTCCACGGTGTGCCGTCGATTCTGATTTCAGACG
GGTGTATGGTTACGTGGGCGGTAGAAACATGATCTTCGTTCTTGAAGAACTGCGCCCTCG
TATCGATGATGCCTTGGATAGGGAGCTTGGCCGAATGGTTGTTGTAGAAGAGCTTGGCGA
AGAGCTGGTTGTCGGCAGCGGCTGCCTTTACGTGGATGCCCGGTCCGTTATCTCCCCATT
TGCCCTGCCTGATCTGCGCATCTATCTTGAGCGAATCGTTGATGGTATGCAGTCGCACTT
TGGCTCCATGATAGTCTTTTGCGTCATAGCTGAAGTCAGGCACGCTGGCATAGATGTTGA
CAGTTTTCTCGGCATCGTTCATGAATCCATCGGCAAAGACGGGCTGCTCTATCTTCAGCG
GAATGCCCAGCATGCGCTGCAGTATCTCGGTAGAGGTGATTTCTGCCTGGAAGGTGAAAT
GATTCTTCGCGCTCCTGTCTACCTTGCCGATGCCCGGAAGGGTAGGCAGTTTGCTGGCTA
CCAGGTTGGTGAAGCTCTTGGTGAGGGTAGCGTAATCGTACTCTCCGTTAACATGGATGC
TGGCGAACGGGGCTTCGAGGTCGAAATAGCTGTCCTTGCCCTGGTTCTTGGCGCTTACGG
TGATGTCATCGAGACTGTAGGTCTTGTCGGCTACCTTCAGTCCCAGGATGGTTGGCAGCA
GATGCTGTACATGGGCAGTAGCGGCATACTGCTTGCGGGGGATGGAGTAGGAGCCTTCTA
CCTGGATGTTGGCGTTAGGGTCGGCGATGGATGCGAGTCCCTCGAGCAATCCCCGGTTAT
AGCTGCCGTCTATCTGAATGTTGCGGTAGCTGTACTTGTTGAAATCGAAGCGCGGAATGC
TGCCCTTGGCATAGAAATGTTGCTTGTTGCCGTGAGCCGAAAGCGATGCTGCCAGGATGC
CGAACTGCCCGTTGTCGAGGATTCGGCCCAGGTTGATGCCCTGGGTGTTGATGCTAGCCT
TGAGCTCGGAGCCAGCTTTTTCGGCCTTGATGGCAACTTCGCCCACGCCGGTCTTCAGCT
GGCCGCGGGTGCCTGCCTTCTTGCCAGCACCATATACTTCACCTATATAATATATGTCGC
CCAGGCGCAGCACTTCTTTCGGAATGCTGATGCGTTTGCCCAGATTTCTGGAAACCTCTC
CGATGCCATCGCCTGATATCTTGAGGGCTGAGATGTTTGCCTTCCAGCGCAGAAGGCGGT
CCCAATCGCTCACACGGCCGTTAGCCCTGAGCATCAGACTGCCGCTCTGAGTCTTGAATT
CGAGGTTATGGATGCGGGCAGATGTACTGGTGCCCGAAAACTGGAGATGAAGCTGCAGGG
CATCCTTGAACTTGCGGAGTTCAGGCACGAAGCAAGCAATATCGGCAAGCGTGATGACGG
ATGGCTTGATGCCGCCCTGAAACTGGAGTGTAGGCTTTACGATATGCTTGTTCTCGATGC
GGTAGGTAGCGCGCAGGTCATCAAACTGCAATTGCGAATGAGGGAGCTCGATGCTGAAGT
CTCTGAGCAGGGCTTGCTGCTGGTCGGCATCGAGTTTGAATCTCAGATTTCTGAGTTGAA
GTCCTGATTTATCTTTCAGCGATATCTTCTTGACAGTCAAATGGATATCCTTGTCTGTGA
GATGGCCCAGAATAATGTGGGCAGAGAGGTCGGTGATGCCTAGATGCTGCGGCGAAAAGA
CGCCCGGCTCAGGCGCAATATCGCGCTGGTTGTAGGCAACGGCACCATGGCGGATAATCA
GGCTTCCGATGTGCAGGTCGAGCGGAGTATGGCGGGTGGTATCTTTCGAAGCCAGCGAAT
CGAGCACGAACTGGATGTTCATCGGGCTCTTGGCATCCTGTTTGTAGATGTTGGCATTGA
GCCCGAAGAGCTGGGCAGATGAAACCGAAATCTTGCCATCCTTCAAAGGCAGGAAATCGA
GCTTTGCCGATACGCGCGAAGCACAGATCATGCTGTCGCCCTTCTGGTCGAGCATCATCA
CGTCATCTATGATAATGCGGTTGAAGAAGCCCAGATTCACCTTTCCGATACTTACCTGAG
TGCCGAATTTCTGAGCCAGCGCACCGGCTACTTCAGAGCCGATGAAGGCCTGTACTGGTG
GCACGTGCAACAGTACGACAAGCAAGAAATAGACAGCAGCCAGCGTCCATATAATGCTAT
TGATGATATGTTTTAAATGTTTCAGAGTTGCTTTCTCTAGTTTACAAAAATGTTACTAAT
TTGAATTTTGCGACAAAATTACTGAAAAATCGGCATAAAATCGAATAATTCACACAATTT
TtCTTTTTTATATCACTTTTTTtCACTATTTTTGCAGCACGTTAGAAGTTTCAGCATAGA
AGAAGATAAAATATATGTTTTATGGCAGATGGCCAGTATAGCGTCTTGATGAGGGCGCTG
ACGCATATATCTTGAAGTGATTAGTAAATTTATATTTAATATTTTTTAATGTAGTTATGG
CAAATGTAATTAAGTTACGTAAAGGCTTGGACATTAACCTTACGGGTAAGGCTTCCAAGG
ATGTAACGCTCCAGGTGGCTCAGGCTGGCGAGTATGCGCTGGTTCCTGCGGCTTTCGTGG
GTGTGACTCCTAAGGTAGTGGTACGCGAGGGCGAGCATGTCAATGCCGGAGATGCCTTGT
TTGTGAACAAGGCTTGCCCGGAGGTGAAGTTTGCCTCGCCAGTGAGCGGAGAAGTAACCG
CCATTGAGAGAGGTGAGCGCCGAAAGGTGCTCTGCGTGAAGGTGAAGGCCGACGCAGTAC
AGACCTCTACGGATTTTGGTAAGAAAAACGTTGATGCGTTAGACGGTGAGGCTGTCAAGC
AGGCGCTGCTTGAGGCTGGTCTCTTCGGATACATCAACCAGTTGCCTTATGCTGTGTCCA
CAACTCCCGACACCAAGCCTAAGGCAATTTTCGTTTCTGCCCTCCGCGACATGCCGCTCG
CAGCCGACTTTGAGGTAGAACTCAAAGGCAACGAAGAGGCTTTCCAGACGGGTTTGACAG
CCTTGAGCAAGATTGCGAAAACTTATCTTGGTGTTGGCGTTGACCAGCACAGCAATGCGC
TCGGCGGGGCTAAGAACGTAGAACTCAATGTATTCGACGGTCCTTGCCCGGCAGGTAATG
TAGGCGTACAGGTGAACAACATCGACCCGGTAAACAAGGGCGAGGTGGTTTGGACAGTAG
ATCCAGCATCGGTTATCTTCTTCGGAAGACTCTTCCTGACAGGTAAGGTTGATTTGCACA
AGACTGTAGCTGTGGCTGGTAGTGAAATCAAGACTCCTGGCTATGCTGAAGTATTGGTAG
GTACACCTTTAAGCAGTTTTGTAGCCAATCAGCTGAAAGCTGCTGACCATGTGAGACTTA
TCAATGGTAATCCTCTTACCGGTATAAAGACGACCACAGCCGATTTTGTAGGTGGTCATA
CATCAGAGATTACAGCCATCCCAGAGGGTGATGACAACGACGAGATGCTGGGTTGGATTC
TTCCACGTACCGATCAGTTCTCTACATCGCGTTCATATCTCTCCTGGCTCTTCGGCAAGA
AGAAGGAGTATAATCTCGATGCCCGCGTGAAGGGTGGCGAGCGCCACATGATCATGAGCG
GCGAGTATGACAAGGTGCTCCCGATGGACATCTATGGTGAGTATCTCATCAAGGCAATCA
TCGCCGGCGATATCGACAAGCAGGAGCAGCTCGGTATCTACGAGGTAAGTCCTGAAGATT
TTGCTGTGGCTGAGTTCGTGGATTCATCTAAGCTCGAATTGCAGAAGATTGTACGCGAGG
GCTTGGATACCCTGCGCAAGGAGAACGCTTAGTTTTTAGTACTGTTAATTATTAAAATAA
TGAGTGCATTAAGAAATTATCTCAATAAGATAAAGCCTAACTTCCAGAAGGGAGGTAAGC
TGCATGCCTTCGAGAGCGTGTTTGACGGTTTTGAGAGCTTCCTGTACGTGCCTAATACGA
CAGCGAAGAGCGGAGCCAGCATCCACGATTCCATCGACTCGAAGCGCATCATGAGCTTTG
TGGTAATCGCCCTGATTCCTGCTTTGCTCTTCGGTATGTATAATGTGGGATACCAGAATT
TCAAAGCTGCAGGTACACTGGATACTGCCAGCTTCATCGAGGTCTTCGGCTTCGGATTCC
TGGCTGTCCTCCCTAAGTTGCTGGTTAGCTACATCGTGGGTCTCGGCATCGAGTTTGCCT
GGGCTCAGTGGAAGCACGAGGAAATCCAGGAGGGTTACCTCGTCAGCGGTATCATCATCC
CATTGATCATTCCTATCTCTACACCGCTGTGGATGCTCGCCCTGGCGTGCGCCTTCGCAG
TTATCTTCTGCAAGGAGATCTTCGGTGGTACCGGTATGAACATCTTCAATGTGGCTGTGG
GTGCCCGTATGTTCCTCTTCTTCTCATATCCATTGGCTATGAGTGGTGATAAGGTCTGGG
TGGCTAAGGATGCTATCTTCGGTCTGGGTAACACCCTGCCTGATGGCTTCACAGCTGCTA
CTCCTCTCGGACAGCTGGCTCAGGGCAGCATGCCTTCAGCTAGTCTCTGCGATTCTATCA
TCGGTTTCATTCCTGGCTGTATCGGTGAGACTTCAGTCATCGCCATTGCCATCGGTGCCA
TCATCCTTCTCTGGACAGGTATCGCATCATGGAAGACCATGGGCAGCGTATTCGCAGGCG
GCATCGTGATGGCGCTTATCTTCCAGGCTCTCGGCATGACACCTATCGCCTGGTATGAGC
ACATCATTCTCGGTGGTTTCTGCTTCGGTGCCGTATTCATGGCTACCGACCCTGTAACCT
CTGCCCGTACAGAGAAGGGTAAGTACTTCTACGGATTCTTCATCGGTGCCATCGCCGTTA
TCGTACGTGTGATGAACCCAGGTTATCCAGAGGGTATGATGCTCGCTATCTTCTTCGGCA
ACATGTTTGCTCCACTCATCGACTACTGTGTAGTTCAGGGCAACATCTCACGCCGTGCTA
AACGTGCTATTAAATAATGTAGGAGGAATGTAGATATGAAGACAAATTCAAATAGCTATA
CTATTATCTATTCGGTTATCATCGTGGTAATCGTGGCATTCCTGCTCGCGTTCGTGTCTT
CTTCGCTGAAGGCAACACAGGATGCCAACGTGGCTCTTGATACTCAGAAGCAGATTCTCA
ACTCGCTGAACCTGCGCGACCTTGACAACGCTACTGCGGCTGCCAAATATAAAGAGGTGG
TGAAGGACGAGAAGGAGAAGGACGGCATGAAGTATTACGAGTGCGAGATTGATGGTCAGA
AGAAGACCGTTTACTCTGTAAAGGGTATGGGTCTCTGGGGCGGCATTTCAGGCTTCATCG
CCGTGGATGCCGACAACAACACCATCTATGGCGTATATTTCAACCACGAAGGCGAGACTG
CCGGACTTGGTGCTGAAATCAAGGACAACCTGAAGTGGCAGCAGAAGTTCCAAGGCAAGA
AGATTCACAAGGATGGAGTAGAGGGCATCGCTCTGGGCGTTGAGAAAGACGCTCCTGCCG
GCGACCCTAACAATGTAGATGCCGTTACCGGTGCTACATTGACATCCGATGGTGTGGATG
CAATGCTCAAGGAAGGTCTTGCTAAATTCATTAAATAATTAAGCGAAATTATGGCATTAT
TTAGTAAACAAAATAAGGAGGCATTCATCAAGCCACTGAACGGCGACAACCCTATCCTCG
TTCAGGTGCTTGGTATCTGTAGTGCCCTGGCTGTTACTTCCCAGCTGAAGCCAGCCATTG
TGATGGGACTTGCCGTTACTATCATCACGGCATTCTCTAACGTGATTATTTCCATCATCC
GCAACACCATCCCTCAGCGCATCCGTATCATCGTCCAGTTGGTGGTAGTTGCTGCCCTGG
TTACCATCGTGAGCCAGGTGCTGAAGGCTTTCGCCTACGACGTGAGCGTGCAGCTCTCCG
TGTATGTGGGTCTGATCATCACTAACTGTATTCTGATGGGTCGCTTGGAGGCGTTCGCCA
TGATGAACAAGCCTTGGCCTTCATTCCTCGATGGTGTAGGTAATGGTTTGGGTTACGCCC
TCATCCTCGTGATTGTGGGTGCTGTTCGTGAGTTTCTGGGCCGCGGCTCATTGCTCGGTT
TCCAGCTGATACCGGAGGGAGCTTACAACTTCGGATATGTTAACAACGGTATGATGACCA
TGCCAGCCATGGCATTGATTCTCGTTGGATGTGTAATCTGGGTACATCGTGCCTATATTT
ATAAGGAGGAGAAGTAAGATGGAGCACGCAATAAGTTTGTTTTtCCGTTCGATTTTCGTC
GATAACATGATCTTCGCCTACTTCCTGGGTATGTGTTCATACTTGGCAGTATCCAAGAAC
GTGAAGACCTCTTTGGGCCTGGGCTTGGCAGTAACCTTCGTGTTGCTCATCACCGTGCCT
GTAGATTACCTGTTGCAGACCAAGGTGCTCAGCGCCGATGGCATTCTGGGTGTTGACCTC
ACTTACCTGAGCTTCATCCTCTTCATCGCCGTCATCGCCGGTATCGTGCAGCTGGTAGAG
ATGATTGTAGAGAAGTTCTCACCATCGCTCTATGCAGCGCTGGGTATCTTCTTGCCATTG
ATTGCCGTAAACTGTGCCATCATGGGTGCATCGCTCTTCATGCAGCAGCGCATCCTGATG
GAGCCTACCAATACTCAGGCTATTACCTCTGTATGGGATAGCATCGTTTATGCCGTAGGT
TCCGGTCTGGGTTGGACTCTCGCCATCGTTCTGATGGGAGCCATCCGCGAGAAGATGCAG
TATTGCGACGTGCCAAAGCCATTGCAGGGACTCGGCATCACATTTATCACAGTAGGCCTC
ATGGCAATGGCTATGCTTTGCTTCTCAGGCTTGAAAATCTAAAATAGGAGGACTATAGAT
ATGGGTAATACATCATTTATATTGGCTAGTATCGGAGTTTTCCTCGTGGTGATTCTCCTG
CTGGTTATCATCCTGCTCGTGGCTAAGAAGTATCTGAGCCCTAGCGGAAATGTAAATATC
GTAATCAATGGCGACAAGACCATCAACGTGCCTCAGGGCAGCAGTTTGATGACTACGCTG
AATGAGAACGGCATCTTCCTGCCTTCTGCCTGTGGCGGTAAGGCAAGCTGTGGCCAGTGT
AAGGTTCAGGTGCTCGAGGGCGGCGGTGAGATTCTCGATTCTGAGAAGCCTCACTTCACC
CGCAAGCAGATTAAGGACCACTGGCGCCTGGGATGCCAGTGCAAGGTGAAGGGCGACCTG
AAGATCAAGGTGCCTGAGAGTGTGATGGGCGTGAAAGAGTGGGAGTGCGAGGTTATCTCC
AACAAGAACGTTTCATCATTCATCAAGGAGTTCAAGGTGGCTCTGCCTCCAGGCGAGCAC
ATGGACTTCGTTCCGGGTTCTTACGCTCAGATCAAGATTCCTGCATACGACTGCATCGAT
TACGACAAGGATTTCGACAAGGATCTCATTGGCGAGGAGTACATCGGAGCATGGAAGAAG
TTCAACATCTTCTCTCTCAAGGCTCACAATCCAGAGCCTACCGTTCGTGCTTACTCTATG
GCGAACTATCCTGACGAGGGTGACATCATCACCCTGACCGTACGTATCGCCACAACTCCA
TTCTTGCCACGTCCACAGGTAGGATTCCAGAACGTACCAACAGGTATCGCTTCTTCTTAC
ATCTTCTCTCTGAAGCCAGGCGACAAGGTAATGATGAGTGGTCCTTACGGAGACTTCCAT
CCTAACTTCACATCAGGCAAGGAGATGATCTGGATTGGTGGTGGTGCCGGTATGGCTCCA
TTGCGTGCGCAGATTATGCACATGACCAAGACCCTGCACACTACCGACCGTGAGCTTCAC
TTCTTCTACGGAGCGCGTGCATTGGGTGAGGCATTCTTCCTTGAGGACTTCTGGGAGCTT
GAGAAGGAATTCCCTAACTTCCACTTCCATCTTTCATTGGACCGCAAGGACCCAGTGGCA
GATGCTCAGGGCGTGAAGTACTACGAGGGATTTGCTGTTAACTGCATCCGTGATACCTAC
TTGAAGGATCATGAGGCACCAGAGGATTGCGAGTACTATCTCTGCGGACCTCCAATGCTG
ATCAAGACAGTAACAGATTATCTGGATTCTCTCGGAGTAGATCCTGAGAGCATCATGTAC
GATAACTTCGGATAAAACGATAATTCAATCAAAAGAGCAATGCTTGTTCTCAAAAAATGA
GAGGcAAGTGTTGCTCTTTTTTATTTTtCTGAaTATATACAATATAATAGAGATAATTAC
GTTTTtATCTTGAAAGTATAGATTTAATTATGAATAAGATAAAGGTAGGTGTATGTTTTG
CCCTTTGCAGTCTGGCAGCCCCATCTATGGCACAGTATATGTGGCAAGAGGAGGATGGCA
CGGAGAAGATAGATCTTCGGGAAGATATACAATATGGTGTTGAGATGCAAGGATCGTTTT
CGAAAGGTAAAACCCCATTGTGGCTTAACGCAAACAAACATGGATTAAGTTCTTTAGAGA
AGAATAACGGCTATCTCAGAGGTAGTCTGGTTCGTCCGCTTTCTGCAGATTCTGCTCGCC
GCTGGGCTGTAGGATATGGAGTAGATGTGGCAGTACCGGTAAACTATACCAGCCATGTAG
TGGTGCAGCAGGCTTATGTGGAGGCCCGCTGGCTTTATGGTGTGCTGACTGCAGGTGCCA
AGGAATATCCGATGGAGCTAAAAAACCAGTCGCTCTCCAGTGGTAGCCAGTGTCTGGGTA
TCAATGCCCGTCCGATACCTCAGGTTCGTCTGGCGCTTCCTGAATATTGGACGCTTCCGT
TTGGTAGAGGCTGGCTGCAACTGAAAGGTCATCTGGCTTATGGTATGACTACGGATGATG
GCTGGCAGCATGATTTTACGAAACGGCAGACTAAATATTGTGACCACATGCTCTATCACA
GCAAGGCAGGTTTTCTGCGTATCGGAAACGAGAATGCTTTCTGTCCGCTCAGCATAGAAA
TGGGCTTGGAAATGGTTGCTCAGTTTGGTGGCAATGCATATCGTCTAATAGGTGACAGTA
TGGTACAGATTCCTACCGAGAAAAATCTGAAAGGCTTCTGGCATGCGCTGTCGGCAACGG
GCTCTGATGCAGGTGAAGGGGCTTATGCCAATGTTGCCGGCAACCAGTTGGGCAGTTGGC
TGATGCGTATCAATTATGACACTGACAGTTGGAAAGCTGCCATCTATGCCGATCATTATT
TCGAAGATCACAGCCAGATGTTTCTCCTCGACTATAATGGATATGGTGAGGGCGCAGACT
GGAATAAGAAAGTAAAACGCCGTTTCTTCATGTATTCGCTGAAGGATATTATGCTGGGCT
TCGAACTGAATCTGAAGTATTCGCACTGGCTGAAAAATGTGGTGCTGGAGTATCTCTATA
CCAAATATCAGAGTGGTCCGTACAATCATGACCGTACATCGGGTATTGCAGACCATATAG
CGGGTACTGATGATTATTATAACCACAGCATCTATCCTGGATGGCAGCATTGGGGCCAGG
TGATAGGAAATCCACTCTACCGTTCGCCTATTTATAATAATGACGGATGTATTGATATCA
GAAACAACCGTTTCATAGCTTATCATCTGGGTTTTGATGGTCAGCCTACACAGCGGTTGG
GCTATCGTATATTAGGCACCTATCAGAAAGGTTGGGGTACATATAGCAACCCGTTTACAA
AAAAGCATCATAATGTAAGTTTTCTGGTAGAGGGTCATTACGATTTCCCGCATCAATGGC
AGTTGAAGGCAGGCTATGCGATGGATTTCGGAAGCGAAAAGATGCTGGGACATAATGCCG
GTATGCAGATAACCATCAGCAAAAGAGGTTTGCTGACGAAAAGAAAATAATAATCGATAA
GATAGAAAATATGAAAAAGATAATAGGGGTGCTTTCCCTTGCTGTTATGATGCTCACTCT
AAGCTCATGTGAGGTAGAAACAAGCCAGAATGGTGATTTGGATGGTTTCTGGCATCTGGA
GCAGGTAGATACTTTAGCTACAGGGGGGACTTGTAACTTTGCAGATAAACGCGTGTTCTG
GGGCTGCCAGTATAAGCTGATTCAGGTTGCTGATTATGATCGCTTCGAGGCTGGTAGAGG
ATTTTATCTGCGTTTTGAGCAAACCTCCGACAGTTTGCTGATTACATCTGTTTATCGTAA
TAAATGGCATGAAGATTATGGAGGCGATGTACTTTTAACAGAAATGAATGATTCTTTGCG
TAGCTGTGGCATCAATCATCTGAATGAGCATTTTGCCAAGGAGGTAATGACCGGAGGTAA
GATGCAACTGAAGAGTAAAACCCTGAGATTGCGGTTCAGAAAATTCTGAAAAAAAGCCCT
CGATGCATGCAGCACCGGGGGCTTTTTTGTAGTATACTCGGTTTCTTACTTCTTCCTTTC
TGATTCCTTGATGAAACCATGTCGGTAAGCATAGAGAAGCTCCTTCAGGTCTTCTATCTG
CTTACGGAGTTCGCAACCTATATCTGTGTCGGCTACCAGCATTCGGCGGTTCGACATTTC
TACAATCTGTGTGGTACTCTTGATGTCGGTACCTTGCTTGATGGCATCTTCCATACTCGT
AAATGGCTCGTGCTGGACCAGCTGAAATCCGCGGGAGTGGTATACTAAGGTGTAGCCGGC
AATGCCAGTCTCGTTGTGGTAGGCTTTAGAGAAACCTCCATCGATAACCATCAGCTTGCC
GTTTGCCTTGATAGGGTTCTCGCCCTTGGTTGTGCGAACGGGCACGTGCCCATTGATGAT
ATGGCGGTTAGGACCGGTTACCCCAAACTCATCCATAATATGGTCGATAACCTGTTCGTT
ATCGCGCAACAGGAAGTAGTATCCCTTCTCTTCTTTATGAGTCTCCTTATCGGTAATGAA
ATAGCGCTCGAAGGTGGCCATCTTACTCTTGTCGAAGAGCGGACTGTCAGGACCGCACCA
TAGGTAGATGAAATAATCGATGGCATATTCCTTCTCATTCGGATCAGAATCTGATTGGAA
AGCTGTGCGTATCTGCATGCCCGTATGATGCATCAGGGCTCTGCCGCTGAATTTCTTGCC
AGGATATATTTCTACCTCTTTTAATGAACCATCTTCGTTGAGCGGACAGGAAGCATGGAA
GAGCAGGTTGTTGTTGAAGATAGCGTACATGCAACCATGCTGCAGCATAACCTTGATATG
CTTGTGCAGCTTCTCGCAGACCATAAACGAATGATGCAGTTTCTGAATCAGAATTTCCTC
TTCTTCAGATAGTTTGTCTGGATTGTCCGGATCGATGGTAGGGAAGTGGCATGAGGTCAT
GTCATACTCTTTTCCGTAAATCTCTACCTTGCCTTTCCTGTAATCGATATGGTCAAAAAG
ACAACGGTCTTTCATCTTCCATTCCGGATGCTTCTTGAAAAGCTGGCTCTCTAATTTAAA
CTGGATGACAGCTATAGCCTTGTGCATCTGAGAGGTGAGCCGCTGAGTCTTTTCATCCAT
TGCTGCTGCACCTCCGCTGAGCTTAGGCAGAAATTCTTTGCAATCATCATCCTTGTAGGT
TTCCATCGCAAAAGTAGCGAGTGGTACGAGGTTGATGCCATAGCCTTCTTCCAATGTCGA
GAGGTTGGCGTATCGCAGGGAGAGACGGATCACATTACAGATGCAGGCATCATTGCCGGC
AGCTGCTCCCATCCATAGTACATCGTGATTACCCCACTGGATGTCCCAACTGTGGTAGCG
GCGCATCTTGTCCAAGATGATGTGGGCTCCTGGACCTCTATCGTAGATATCGCCCAGAAT
ATGGAGCTGGTCGATAGCCAGGCGCTGGATGACGTTGGCTATAGCGATGATGAAATCATC
GGCTCTGCCTGTGCTGATAATCGTATCAACAATAACATTGACATAGGCTGTCTTGTCATG
ATCTTCGGTGTGCTCGTGCAAAAGCTCCTGGATAATATACGAGAAATCGCATGGCAGCGA
TTTTCGCACCTTGCTTCGGGTATATTTGCTGGAAACATCACGGCATACAGCCACCAACTG
GTGCAGGGTGATGTGATACCAGTCGTTGATGTCGGGTTCGTTCTGCTTGACGAGTTCCAG
TTTCTGCTCAGGATAGTAAATAAGAGAGCAGAGTTCTCGCTTCTCCTGTTCGCGAAGGGT
ATTGCCAAAGAGTTCGTTCACCTTACGCTTGATATTTCCTGATGCATTTTTCAGTACATG
CAGGAAGGCCTCATACTCACCATGGATGTCGGCAAGGAAATGCTCGGTACCCTTTGGCAG
GTTGAGGATGGCTTGCAGGTTGATAATCTCGGTGCTCGCCTCTGCTATAGTAGGGAACGA
CTGAGAGAGCAACTGCAAATATCTCATGTCTTGTTCTATATTATAATGTTTCATGTTTTT
TCCATTTTCTTAGAGCCTTTTTACTATTTATTATCTTTTGCAAAGATAGTATAAATAATA
GAT
>contig00037  length=33373   numreads=5501
CAGATTTTtGCAGTATTTTTGCAGAAGAAATATAATAATTCTTCAAACTAACTATATTTG
ATTATGAAACAAACTATTCTTGTTACTGGTGGTACAGGCTTCATAGGTAGCCATACTACA
GTAGAGTTGCAGCAGGCAGGCTACAATGTTGTTATCGTAGATGATCTCTCAAACTCAAAG
ATTGAAGTACTCGATGGTATCGAAAAGATTACAGGTATCCGCCCTGCTTTTGAGCAGGTT
GACTTGCGCGACAAGGCTGCTACCGAGGCTGTATTCCAGAAATATCCTGATATTGAGGGT
ATCATTCACTTTGCTGCAAGCAAGGCAGTAGGCGAGAGCGTACAGAAACCATTGTTGTAT
TATCGCAACAATATCGTATCGCTCATCAATCTCCTGGAACTTATGCCAAAGTATCAGGTA
AAGGGTATCATCTTCTCTTCTTCTTGTACCGTTTATGGGCAGCCGAAGCCTGAGAATTTG
CCTGTAACAGAAGAGGCTCCTCATCAGAAGGCTACTTCACCTTATGGCAATACTAAGGAG
ATTAATGAGCAGATCATAGCTGATTATATCCATAGTGGTGCAGCCATCAAGAGCATTGTA
TTGAGATATTTCAATCCTATAGGTGCACATCCTTCTGCTGAGATTGGTGAGTTGCCAAAT
GGTGTGCCAAACAATCTGATTCCATACGTTACTCAGACAGCTATGGGTATCCGCAAGGAA
CTCACTATCTTTGGTAATGATTATGATACTCCTGATGGAACCTGTATCCGCGACTATATT
TATGTTGTAGACTTGGCTAAGGCACATGTAGCTGCTATGGCACGTGTTCTTGATAAGGAG
ACTGAGCCTATCGAATATTTCAATATCGGTACAGGTAATGGAAACTCAACTCTCGAAATT
GTTGAGACTTTTGAAAAAGCTACAGGTGTGAAACTGAATTGGAAGTATGGTCCACGAAGA
GAGGGCGATATTGAGAAAATTTGGGGTGATTGCACCAAGGCGAACAAGGTACTCGGCTGG
AAGGCTGAGGCTAAGCTTGAGGATGTGTTGGCTTCTGCTTGGAAATGGCAGCAGAAACTT
CGCGCTGATGGCATCATGTAAAGTGTTGGTTGTTTTAGAAAATAATGTGAATTGGCTTCT
TTTTtCCTCTGAAAGGTTAAAAAaGCTAATTTTtGGGAAaCTTACCGTCGGGAAGACGGt
AaGTTtCCTTTTTTttAtATATCTTTGCAGAAAGAACTATTGGTTTAACGAAACTTGAAA
ATATATGAAACGGACTTTACTTTCAATATTAACAATTGCAATGTTAGCGCTTTCTGTTCC
TTCGGATGCTATGGCCAACGAGGGAAACATAGAATGGGCAGACCTTGATGTGGCAGATAT
CAACTTGAACTATGCTGGGGGCGTGATGCATATCACCGGCGCTAGCGGGCAAGTGGTGAG
AATATATAATGTGGCAGGTGTTACAATCAAGACCTTCCGCATAGAAGGTAATGACAAGCG
CGTAAACTTGCCATTGGCTGATGGTATCTATATTGTAAAGGTGGGGAATACCTTTACGCG
CAAAATTTGCGTAAAGCATTAATAGTACTATAGAGGCCTTAGAATGCCGTTTAACTTTAA
TCAGAAAGTGAAGCTCTTTCATACTTCGTTACTTATCATTTTTTGCTGTTTGATGTTTTG
TtCTTGCCACGACAAAGTACCAAACAGCAATTTTCAGTTATCGTTAGATGAGTTCAAAAA
CTCTCGTTCTTCGGCTTATGCTATTAATTCAAAGGTTATAAGAAATCTGTTGGATAGTAT
CATGCGAAATGATAAAGACCGACATGCTGCTGATTTGCATACCCGTCGATATTACCAGAA
TAAAGGTAGTCTGCTTTGGATTACACGTCATGGGGTAAATAGTCAGGCTGACTCCCTGGT
GACTTGCCTGCGTACTGTAGCGGATATGGGATTTGATAAACGTCGGTTCTATGTGGATGC
TATTGCCCGAGATATTGACAGGTTACGAGATTTAAATCTAGATTCAGCTGATAATCAGAT
AAATCAAGTGATAGCCCGACTGGAGTATCGCTTGACCAAAGCTTACTTCAGATATACGAT
GGGGCAGAATTTTGGATTTATGAATCCTAGTTTTGTTTTCAATCGTTTAGATACTCTTGC
TCCCAATCCTTATGATAGTATCAAGAGACCCGTTAGGTTCAGAGGCCTGTTTGATGTAAA
AATGGCTCATGCAGATGATGCGTTCTATCAGAAGGCTATGCAAATGGTTAGATGCGACTC
GGTGGCTTCCTTCCTGAAAGAAGTACAGCCTAAGAATCCTTTCTATTATCAACTGCTGGA
GAAATTGAAGGCTGGAGGACTGGGCAAGGCGATGAAAATCAAAATTCTCTGCAACATGGA
ACGTTGCCGCTGGAGACAGTATGATAATCCCTGGCAACACGAAAAATATGTGGTTGTCAA
TATACCATCGTTCCATCTGATGGCTATTGATCATCAGGATACGCTCTCGATGCGCATAGG
ATGTGGAGCCAGTAAAACCAAAACCCCGATATTGAACAGTCATATCAAACGTATGGAGTT
GAATCCTCAATGGTTTGTTCCCCGTAGTATCGTTCTCCATGATATGATACACCGGGTGGG
GAATCATGGCTACTTTCGCGCGCGTAACTACTATGTAAGGGAAGTGGCAACAGGTAAGGA
GGTTGACTTAAACAGAGTAACTCGATCTATGCTTATTTCTGGTGCTTATGGCATAGCCCA
GCGGGGCGGAAAGGGGAATGCTCTGGGAAGAATCATCTTCCGTTTTGATAATAATTTCTC
GGTCTTCCTGCATGATACTAACAGTAAGGGCGTGTTTGGACAAGAGGATAGAGGAGTATC
GCATGGATGTATCAGAATAGAAAAACCGTACGATTTCGCTGTCTTTCTATTGGCTGACAA
AAACGAGAAACTGAAGGAAAAGATATACTATTCGATGACAGCAGATTCGCTAGCCAATAA
AAAACTTGTTGTGAATAACGTAAAGGTTAATCCTCAAGTTCCTCTCTTCATAACCTATTA
TACACTCTATCCGTTAGCAGGAGGCAGAATAGCTGATTATTCTGATGTGTATGGATTTGA
TGCGGTAATATTCGATATGTTGAGAAGATATCTATAaaCAACACATTTGTAAAAGCAATG
ATAAACGATAAAGAACTCTTGGCGATGATTAGGGATCCTAAGACCCAACGCGAAGGCTTT
GCTGTACTGGTAAGTCAGTATAGCGAGCCGTTGTATTGGAAGGTTCGCCATATTGTCTTA
GATCATGATGATGCTGATGATGTGTTGCAGAATGCCTTTGTTAAGGCTTGGACCAATCTG
GATTCGTTTCAGGGAAAGTCTTCGCTCTCAACATGGCTTTACCGTATAGCAATTAACGAA
GCGCTTGATTTCTTGAGACGCAAGAAGCAGATGGTTAGTGTCAGTACCGAAGACGAGCCG
GGCTTGGCTTCACGTCTTCTTGCCGATGACTATTTTGATGGTGACCAGATTCAGGCAGAA
CTGCAAGAGGCTGTAGCCCTACTGCCCGATGTTCAGCGCACAGTTTTCACTCTAAAATAT
TATGATAATATGAAATATTCAGAGATGAGTAAGGTGCTGTCAACAAGTGAAGGAGCTTTG
AAGGCATCCTATCATCTTGCTGTGAAAAAAATAACCGATTTTTtCAATCGTAAGGATTAA
ACCTTTtCGGTTAGTTTTCGTCTATTTAATAAAGTATAAAAGAAAGGAATGAGGAATATG
TTAAAAGAAGACAATATATTGAATAGCCGTTTTGGTAAGAAAAACCATTTCCAGGTGCCG
GCTGGTTATTTCGACCAGCTTACTGATAGGGTGATGGCAAATTTGCCGGAGCAGGAACCC
CGCATCATTCACATGCAGCCTAGCTTATGGCAGCGTATGCCGATTCGAAAGATTGCGGCG
GCTGTTGCTGTTTTGGCTGTGATGGGAGGTGGCTCGGTACTGGCGCTGAAATATACGGGA
AGCAGTAAGCCTGCTATGGCACATGTGGACCATATGGTTCAGAAAGCTGCTGTGAATAAT
AATGAAGATGCTACTTTTAATGAGATGGCCGATTATACGATGATGGATAATGAAACTATC
TATGCATCGCTGATTGCAGAAAATTAATGGTTGGTATTtCTTTTTGTCTACAGATAAAGA
TTTTTTAAAACGATAAGGTATGAGAAAGATAATGCAACATAGGTTTCTTGCGCTTTTAGC
TATGCTGATGATTAGTCTGGTTTCACTTGCTTCACAGCCTCAGGGTAGAAAACATCATGA
TGGATTTAATCCTAAAAGGTTTCAGGCAGAACTAGAACAGTTTATTACGACTAATGCCTG
TCTTACGCCGAGAGAAGCTGCTAAATTCTTCCCGGTATATAGACAGATGGGTAAGAAAAT
GCGTATGATATTCGATGAAATGCGCCGATTCCGTCATGTGAATCCGAATGATAATGAGGC
ATGTGCCGAAGCTATCAGGAGAAAGGATGAGTTGGATATTCAGCTGAAACAGTTGCAGCA
AGAGTATCATTCTAGATTTATGACCATCTTACCACCTAATAAGGTGTTCAGTGTCATCAA
GGCAGAGGAACGGTTCCATCGCCAGGCATTCAGACGGATGAAGAAATAAATCTCTAAAAA
AGTaGAGATAAAACTATTTAATATGTATTTATGTGAATTTTGGTCACATTAATAGGGTCG
CGAAGATATTTTTAATAATATTTTCGCGATTTTATTTTGTCCTTTCCGTTATTTGTTGTA
CTTTTGCACTTTGGAAAATAATAATATAATATAATAAGGTATGTACAGAAGTAATACGTG
TGGAGAGTTACGTCTCTCTGATGCCGGCAAGGAAGTGACACTTGCCGGTTGGGTACAGCG
CTCAAGAAAGATGGGTGGTATGACATTCGTCGATTTGCGCGACCGTTATGGTATCACACA
GTTGGTCTTCAACGAGGCTGATAACAAAGACTTGTGTGATGCAGCTAACAAGCTAGGTCG
TGAATTCTGCATTCAAATAAAGGGTGTAGTAAGTGAACGACAGAGCAAGAATCCTAAAAT
GGATACTGGTGACATCGAAATCCTGGTGAAGGAACTCAATGTCCTCTCTCAGAGTCAGAC
CCCTCCTTTCACTATCGAAGATAATACTGATGGTGGTGATGATATCCGTATGAAGTATCG
TTATCTTGATTTGCGTCGTCCTGCAGTGCGCAAAAATCTGGAGTTGCGTCATCGTATGTG
CATCTTGATTCGTAACTTCCTCGATGCACAGAACTTCATGGAGGTTGAAACTCCAATTCT
TATTGGTAGTACACCAGAGGGAGCCCGCGACTTTGTTGTTCCTTCCCGTATGAATCCAGG
TCAGTTCTACGCTCTTCCACAGAGTCCTCAGACTTTAAAGCAGCTCTTGATGGTTGCTGG
TTTCGACCGCTATTTTCAGATTGCCAAGTGCTTCCGTGATGAGGATCTTCGTGCTGACCG
TCAGCCAGAGTTTACACAGATTGACTGTGAAATGAGTTTTGTTGATCAGGATGATGTCAT
CAACCTTTTCGAGGAAATGGCTCGCCATTTGTTTAAGGAGATTCGTGGTGTAGAACTTCC
TAAGTTGGAGCAGATGACCTGGCACGATGCTATGCGCCGTTTCGGTAGCGATAAGCCAGA
CTTGCGCTTCGGTATGGAATTTGTTGAGTTGAAAGATGCTTTCACAGGTAAGGGTAATTT
CTCAGTATTCGATGAGGCTAAGTATATTGGCGGTATCTGTGTTCCTGGTTGTGCTGATTA
TAGCCGTAAGCAGTTGAACGAATTGACTGATTTTGTTAAGCGTCCTCAGGTCGGTGCCAA
GGGCTTGGTATATATCAAGTACAATGCTGATGGTACCGTAAAGAGTAGCATAGATAAGTT
CTATTCTCCAGAGGAACTTGCTGAAATCAAGACCGTAATGGGAGCCAAGGATGGTGACCT
TGTTTTGATTTTGAGCGGTGATAATGCTAACAAGACACGCATTCAGCTTTGCTCTTTGCG
TTTGGAAATGGGTGATCGTTTGGGACTTCGTGATAAGAATGTATTCAAGTGTCTTTGGAT
TATTGATTTCCCTCTCTTTGAGTGGAGCGATGAGGAGCAGCGCCTGATGGCTACGCACCA
TCCATTCACTATGCCAAATCCTGATGATATCCCATTGCTCGATGAGCATCCTGAGCAGGT
TCGTGCCAAGGCATACGACTTTGTTTGCAATGGTATCGAAGTAGGTGGAGGTTCTCTCCG
TATCCATGATACTCAGTTGCAGGAGAAGATGTTCGAGGTTCTCGGCTTTACTCCAGAACG
TGCTGAGGCCCAGTTCGGTTTCTTGATGAATGCTTTCAAGTATGGTGCACCACCTCACGC
AGGTCTTGCTTTCGGTTTGGACCGTTTCGTCAGCATTATGGCTGGTCTCGATAGTATTCG
CGATTGTATTGCCTTCCCAAAGAACAACTCAGGTCGAGATGTTATGCTCGATGCTCCTTC
TGAACTTGACCCTAAGCAGTTGGATGAATTGGAGATCAAACTTGATTTGAAGGCTGAATA
AAAaTAGAGAAACGAAGGTATTCACTCCATAAAAGAGTATGCGTAAAATGCCTTGAGAAA
AATTCAATGATTTATAATAAGTAATTGATTTTTAGTAAATAAAGTGCTGCGCTTCTTGAC
GTAAATCAAGAAATGCAGCACTTTTGTTTATAAGTAGTAGTTTTTtCTATTTTTCTAACA
CTATTTCGAAATAAAAGTTATAAATTTGCAGCAGATATTAAGGTTGAGCTGATGAAATGA
GGCTCAATAGAATCATAAAATTCTTAAAACATGGTAGAAAAGAAAGCGACAACTAAGACT
GCTGCAAAGAAGCCAGCAGCAAAGAAGGCTCCAGTAGCAAAGAAGGCTCTTGCAGCAAAG
AAGGACGTTCTTTACTTGAACGCAGAGAACGCAGGTTTTAGAGCTGGTGATGTATATCAG
GCATTGGCAGCTTCAGAAAAGGCTCTCACAGTAGCAGAAATTGCTAAGGCTGCTAAGATC
AGTACAGAGGATGTAATCCTTGGTATCGGTTGGCTCTTCAAAGAGGGTAAGATTAAGGAT
GAGGACAACAAGGTTGCTCTCGCTTAAATAAGGTTTATTTTtCAAAGAGCCGCGATTGCT
TGTAAGTGAGTAACCGCGGTTTTTtCTTTTtGTGTCTTCTCTCTTGAAAGAGGACGAATG
TTATGATTATTATATGAAACTTGATCAGGAGATATTCAATGTTCTTTTGGCTGCGGGTGC
AAAAGGGTTGAAAGTaGAAAAAATAGCTCGTCATGTATATAATTCCTGTAATTCGATTTT
TACACCTCTGAATTACAAGGATGTTCATAGCTATGTTACGCAATATCTCACCAGATGCGC
TAAAGACCCACAATCGCTTATAGAAAAAGGTAAGGGGTATGGTGTATATCATGTTAATTT
TGATTCAAAGGCCGTACAGCAACTGATGCTCAATTTTTCTTCTTCTGTATTAGAAAATAG
TAATGAAGGGGAGGACAAGGCTGACGATAGTGCTCCTCAAAGTCTTTTTGATGAGAATAT
GTTCTAAATTATTTTTTtATGAGGGGAATGTTGTAGTATGTTCGTATAATATATGTAGAC
TTTATAAAAaCTGATAAAAGTTAAACAATAAACATATAAACGAATAAACTATGGCTAGTA
GATATTTATTAGGTTTTGACGTAGGCTCAAGTTCTGTAAAGGCTTCGCTTACTGATGTTG
ACAATGGAGAAATCGTAGCTTCTGCATTCTATCCGGATCATGAAGCACCCATTATGGCTG
TAAAGACCGGTTGGGCAGAGCAGGATCCTCAGATGTGGTGGGATAATGCTAAGCTGGCGC
TTAAGAAAATCATGGCAGAATCTGGTGCCAAGGGTGAAGATATCCTTGCTATTGGTATCT
CGTACCAGATGCATGGCTTGGTTTGTGTTGATAAGAATCAGCAAGTTTTGCGTCCTAGTA
TCATCTGGTGCGACTCTCGTGCCGTACCTTACGGCGAGAAGGCTTTTCATGATTTAGGTG
AGAACTTCTGCTTGCGTAATCTGCTCAATTCTCCTGGAAACTTTACTGCATCTAAACTTG
CATGGGTAAAGGATAATGAACCGGAACTGTTTGATAAGATTGATAAGATTATGCTTCCTG
GTGATTATCTGGCAATGAAACTTTCAGGTGAAGTTAAGACTACTATCAGTGGTCTTTCTG
AAGGTATGATGTGGGACTTCAACCAGAAAAAGCCTGCTAAATTCCTGCTTGATTACTTTG
GCTTCGATGAAAGCATTCTGGCTGATATTGTTCCTACTTTCTCTGTACAGAGTGTAGTAA
GTAAAGCGGCAGCTGAAGAACTTGGTCTGAAAGAAGGTACACCAATATCTTATCGTGCGG
GTGACCAGCCAAATAATGCTGTGAGTCTGAATGTGTTCAATCCGGGTGAAATAGCAAGTA
CTGCAGGTACATCAGGAGTTGTATATGGTGTATTGGGTGATGTTAACTATGATCCAAAGA
GCCGTGTCAATACTTTTGCTCATGCTAATTATACTACAGACCTTGACCGTCTTGGTGTAT
TGTTGTGTATCAATGGAACTGGTATCTTGAATGCGTGGGTTCATCGAAATATCACTCCAG
ATGTAAGCTATGCGGATATGAATGATCTTGCAGCTTCTGTACCAATAGGTAGTGATGGTG
TTAAGATTATCCCATTTGGTAATGGAGCTGAGCGTGTATTAGAGAATAAGGAAGTTGGTT
GTTCTATTCGTGGCATCAGCTTTAATAAGCATAATCGTGCTCATATTGTTCGTGCAGCAC
AAGAGGGTATCGTCTTCAGTTTCTGCTATGGAATGGAAATCATGCAGCAGATGGGTATGG
ATATCAAGAATATTCATGCAGGTAAGGCTAATATGTTCCTCAGTCCGTTGTTCCGAGATA
CCTTGGCGGGTGTGAGTGGTGCTACTATCGAACTTTATGAGACAGATGGTAGTGCAGGTG
CAGCTAAGGGTGCTGGTATTGGTGCCGGTATCTATAAGGATCATAATGAGGCTTTTGCTT
CATTGAAGAAACTTGCAGTCATAGATCCTGATGAGGCTAACCGTTCTGCTTATCTCGAGG
CTTATTCTGCATGGAAAGAAGAGCTGAAAAAACTTTAAACGTTTGTAATTTACTTTAGAC
AAACTTTTTTTATAATATCAGATAAAGGGTGGGAGAAGTCTCACCCTTTATTTTtCTTTT
tCCCGATTCTTTTGACTTTTGGGGgAGCTTCCGTCTTATTTAAGGATTGGATTTAAATAT
CTGTAGTTGATTTTCTGAGTATCTATCCACCTATGTTTTGTCATGATGAACCGCTTTAGA
AGATAGATAAGTGATTATACAATGAAAAAATCCCCCAGCCCGCTTGAGAAAGCAGGATGG
GGGATTGGTATTTTGAATCAAAACAGTTTAATTCTTGAAACTGTGGATTGGAGCCGGAAT
ACGACCGGCACGGTTTACGAATGCTTCGCAACTGAATGGGTTTACAGGCATGATTGGAGC
ATGACCGAGCAAACCGCCAAAATCTACATTGTCGCCTACCTTCATGCCCACAACTGGGAT
GATACGTACGGCAGTAGTCTTCTGGTTAACCATACCGATGGCAGCCTCGTCGGCAATGAC
ACCGGAAATGGTGGTGGCTGGAGTATCGCCAGGGATGGCAATCATATCCAAACCTACTGA
GCAGACACAAGTCATCGCCTCAAGCTTCTCGATGGTCAGCGCACCTGCCTCTACAGCGTT
GATCATACCCTGGTCTTCGCTGACAGGGATGAAGGCACCGCTCAAACCACCTACATAAGA
AGAAGCCATGATACCGCCCTTCTTAACCTGGTCGTTCAGGAGTGCAAGAGCTGCTGTGGT
ACCAGGAGCACCGGCATGCTCAAGACCGATGAGCTCGAGAATATCGGCTACACTATCACC
GATAGCTGGGGTAGGAGCCAATGAAAGGTCGATGATGCCGAAAGGTACGTTCAGACGGCG
TGAAGCCTCCTTGGCTACCAACTGACCTACACGGGTAATCTTGAAGGCGGTACGCTTGAT
GGTTTCGCAAAGAACCTCGAAGCTTTCGCCCTTTACCTTCTCCAATGCATATTTTACAAC
GCCAGGACCGCTGACACCGACACTCACTACCGCATCGGCCTCAGAAACACCATGGAAGGC
ACCAGCCATGAACGGATTGTCGTCTGGCGCATTGCAGAGAACAACGAGTTTGGCACAACC
CAGAGAACCTCTGTCCTTGGTTGCCTCGGCTGTATCCTTTACGATTTCGCCCATCAGTCG
GACGGCATCCATGTTGATGCCGGTCTTGGTAGAACCCACATTGACTGAGCTGCAGACGAA
ATCGGTCTGTGCCATCGCCTGAGGGATAGAACGGATAAGGAGCTCATCGCTCTTGCTCAT
ACCCTTGCTTACGATGGCAGAATAGCCGCCCAGGAAGTTGATGCCGAGTTCCTTGGCACA
CTGGTCGAGGGTCTTGGCAATCTTCACGTAATCGTCGGTAGTCTTGCAGGCAGAACCGCC
TACCAGCGAGATTGGAGTGATGGAGATACGCTTGTTGACGATAGGTACACCAAACTCCTT
GGAGATTTCTTCGCCGGTCTTCACCAGGTTCTTTGCCAGACGTGTAATCTTATTATGAAT
GTTCTGACAGAGCTCATCGAGATCGGTAGATGCGCAATCCAAAAGGTTGATACCCATGGT
GATGGTACGCACATCGAAATTCTCCTGCTCTATCATCTTATTGGTTTCGATAACCTCAGA
TATATTGATCATATTGTTTGCTTTTTAAATTCTGTGCATCATATTGAAAATTTCCTCGCG
CTGGCATTTGATCTGCACGCCCATAGCCTTACCAACATTGGTGAGTTCATCGGCTACTTC
CTCGAAAGTTTTCTGCATCTTGCCCATGTCTACGATCATCATCATGTTGAAATACTCCTG
TACGATGGTCTGAGAGATATCCAAGATGTTGATACTGTTCTCTGCCAAATAGGTACATAC
CTTGGCGATGATACCAACGGTATCCTTGCCCACTACTGTAATAATCGTTCTGTTCATGTA
TTTATTCCTTATTTTAAATTGGTAAGTTTTCGGCTGCAAATTTACAACTATTTTGTTAGA
CTACCAAATAAAAAGTCAGAAAACTTGTAAAATCACTAACGCTTTGCAAGTTTTCTGACT
CATTTTtACCTTTCTTGTTTCCTTATCTTACTTGATACCTCTTTCGTTGAGTGCCTTAGA
ATATTTGGCTGCATTCTGCAGGTGCTCATCGTAAGTGCGGGCAAAATTATGAGTGCCGCT
GAAATCCTCCTTGGCACACATGTAGAGGTAATTGTGATGCACATGGTTGAGGACGGCATC
AATACCTGCTACGCTCGGAATGCGGATAGGCCCCGGTGGCAAACCTGGGTTCTTGTAGGT
ATTATACGGGTTCTTGATAGACAGGAGGTTGTTGTAGATGCGCTTGAGGTCGAATCGCTG
CCAGGCATATTTAATGGTAGGATCGGCCTGCAATGGCATTCCCTCTGGATATTCGGCATT
GCGAAGCATCAGACGGTTATAATACATGCCGGCTATCATCGGTTTTTCGCCGTTATTGGC
TGTTTCTTCGTCCACGATGCTGGCAAGGGTGATGATCTCAATCGGTGTCAGCTTCATAGC
CTTTGCCTTTTCGGTGCGCTCAAAGTTCCAAAACTTGTCGCTTTCTTTCTTCATGCGCTC
CAGAAATTTATCTACCGAGATGTTCCAGTAGAGATCGTAGGTGTTAGGTACGAACATGCA
GGCGATGGTGGCAGTATCGTAACCGTATTTCTGACAGATGCTCTCGTCGCGCAGGGCATG
GTAGAGGTCGTTGCTGCCAAACATCATCTTCTTGCCAATCTCATCAGAGAGTTTGTCGAG
CGTGCGGACCGAAGGGATGGTAAGGCTAACCGGTTCCTGCAAACCGTTCTTCATGTGGCG
CCATGTCTTGAGGGCACCATCGCCCGGAGCAATGGCGTATCTGCCGGTGCGGATATGATC
GGCATAGCCGGAATGGAGGGTCAGGGTCTTGAATGCCTGGAACGGAATGCTCTTGGCAAA
TGGGCGGAGCTTGTTGTATACAGAGTCGATGTTATCATCGTTGTCGATGTAAACATACTC
GGTGTTGCTGCTCTTCGAGAAGGAAGAGAAACAATAGATGTAGCCCACGATGGCGATGAC
TGCGATGCAGCCTATAGCGCCATACAGATAGAGCTTAGAAAATGATTTTTTCTTTTtCAT
ATTCTTCTTGTTTGTTATTTTTCGGGTGCAAAAGTACAGTAAAAATAGGAAATAGCAAAG
TATAGGAATTTAAAATAGGTTAATTGTCATCTTTCTTTATCCGTTGTGTCTGCTTTTTTG
TTACCTTTGCACTTGACATTGAGAATCAACATGTGTATCGGTGCTTTCGGGCACATTATT
ATAAAAGTATTATGAAAATGAAGTTTTCGATAGCGTATGCTGCCAAGTGGGGTCATGCCC
TGCATGTAGAATTAACTTTTGCCGCCGCTGATGGATATCAAGATACGATGGACTTGCCGA
TGACCACCCGGGACGGTTATCACTGGGAGGTGGAAATGGCGTCAAGGCAGAACCGCCATC
ACCCTTTCGTAGCTGTGGCTTACTGCTACTGCGTGAAAGATGCTGGGGGAAAGGTGCTGC
GTAGGGAATCGCTCGCTTCTGCCCGCCAATATGTTTTTGATGAGAGTAAGAATTTCTATT
TTCAAGACTATTGGCTGGAGGAGGATAATCCTTACGTGGAAAAAAaTGCCTTCGTATTGC
AGCAGGTGAAGTTTACTGATGTCAAGCCAGCGCGTCTGCCTCTCTTCGACCGTACTATCA
TCTTCAAGATTCATGCCCCGAAACTCTATGAGGGTGAGGCTGTAGCTTTGTTGGGAAATC
ATCCTACGCTGGGCAAATGGAATCCGGCTCATTTCCTGAAGATGCAGAACTATCATGGCA
AGGACTGGGAAATATCTGTGAATGTGCAGGCTATCGATGAGCCGATAGAATATAAATATG
TGGTGATTGATGCACAGACCCAGAAACTGAAGAGGTGGGAATTTGGGGATAACAGAATCT
TTGGCATTTCGGGTAATGAACAGGCTGGCGGACAGGGAACTCCTCAGGGTGAAATCCGTG
TATACCATCAGGATGTTTATGTGCTACACGGCGGTGAGTTCCGCATCAAGAGGGTTCCGG
TTCATGCCCAGTTCAATTTCGATACCTATATATTCGATCTTGACGGAACCCTGATTTCTT
CTCTCCACGACCTGGCTGCAAGCTGCAATTATGCGCTGAAGCTGAACGGGATGCCTGAAC
GTACGCTGGAGGAAGTACGCATGTTTGTAGGAAACGGGGTGAAGAAACTGATGGAACGTG
CCGTGCCGGGAGGATTGGAGAACGAGATGTTTGAGAAAACCCTACGGGATTTCCGCAAGC
ATTATATGGTGCACAATATGGATAATACGAAACCTTATCCGGACGTGATGGAGATGCTGG
AGGAACTGAAGAATAGGGGAAAGAACATTGCGGTGGTAAGCAACAAGTTTTATGCAGCTA
CCCGGGAAATATGCCGCCATTTCTTCGGCGACCTGGTAGATGTGGCGATAGGAGAGCGGG
AGAATATCAAGAAAAAACCGGCTCCAGATACCGTAAACGAAGCCTTGCGGCAGCTGCATG
CGGATAGAGAAAGGGCGGTATATATCGGCGACAGCGACGTGGATGTGATGACGGCAAAGA
ACAGCGGAATGCCTTGTATCTCAGTGCTGTGGGGATTCAGAGATCACGATTTTCTGCTGG
CACATGGAGCTTCTATCCTGGTATCATCACCCTTGCAGATATTATAAGAAAGGTAGGAAA
AAaTGATTTGGAAGACCATCATAGAGAATGGTCTTCCAGATATTTCTTGATAAATTCAAA
GTAGGTTTCTGATATCGGAATGCTCTGGTCGCCATAGGTAATGTGCTGCTGGTCTACCGT
ATCAAACTTTGTCATGTTGGCAAGGAACGAACGGTGTACACGCTTGAATTTTTCTCTTGG
CAGCCTTTCTTCCAACTGTTTGAGGTTGCCCAGGGTTCTGATGTTAGGCCTGCCCTCAAG
ATGGAAACGGATGTAGTCTTTGTCGCAGTCAACAAACAGAATATCATCTATCGGGATTCT
TACGCATTTGTAATCTCGTTTTACCACCAGAAAACCGTCGCGCTTGATAGGGTTGTAGTT
ATCGTCCTGCATGTAGCGTTCGAAGACTTTCTGGCATGATCCCATAAAGTCATCGTAGGT
GATGGGCTTGAGCAGATAGTCGAATGCATTCACTTTGTAGGCTTCGATGGCATACTCCTT
GAATGCGGTGGTGAAGACAATCTTCACGTTCTTGGGTACAACCTTTGCAAATTCCAAACC
GCTGATCTGCTGCATGTGGATGGCGAGAAAAAGTATGTCGAGATGGTTGTGATGGATGCC
GTCTACAGCATCTATCGCACTTTTGTAGGCTCCGATCAAATGCAGGGTCGGAGTTTTTTC
tATATACTGTTCCAGGAGTTGCAAAGCTTCCGGATCTTCATCTATGATGGCGCAATTTAA
AATCATAATTTTACTGTTTTAGTGATTTTATTCTCGATTTTCGTAAAAaCGAAAAaTGTG
TTTGTTTATTGTTTCAAGCTGCAGATTTTTtCAGATAAAAaTCTATTTTCATGATTTTAC
CTTAAATTTGTTTAATCTATTTGGCTATTTGAGGAAAAAACCGTAATTTTGGAGATTGAT
AAGTCAGACTATAACTGTAGAATATGAAATACAATAAGAAACAACATACCAAATTGTCCT
GTCGGAGCAAGTGCTTTTTCCTTGCCTTGACTTTGGCTATGGCATCGGTTGATGCCTCAG
CCCAGAAGATTTCGCTAGGCTCTTGCATCACCCGTGACGGAGGTCAGTTTAAAGGCGAAA
TGGTGAGCGGAAAGCCGCAGGGAAAAGGTACTACCATCTATAAGAATGGGGATACCTACG
AAGGCTCTTATATGAAAGGTAAGCGCGAAGGCTATGGCGTTTATACCTTCAGTGATGGCG
AAAAGTATGAGGGACAGTGGATGCAGGACCAGCAGCATGGTAAAGGCACCTACTATTTCC
AGAACAACAACAAATATGTAGGCCTCTGGTTCCGCGATTACCAGCATGGTCATGGCGTCA
TGTTCTATTATAATGGTGATAAATATGACGGCGACTGGTATAAGGACAAGCGTCAGGGAC
GCGGCGTTTATACTTATGCCAATGGCGCACAGTATAAAGGCCAGTGGATGAACGATATGA
AGAATGGAAACGGCTTCTTCAACTGGGGAGACGGAACTACTTATGACGGTCAGTGGCTAG
ACAACCAGCGCTCTGGAAAAGGTACTTTCAAATATGCTGATGGCGATGTGTATATCGGCG
ACTGGAAGGATGATATCCAGGACGGAAAGGGTATCTATAAATTTCATAATGGCGACATTT
ATGAAGGCGATTATGTGCAGGGAGAACGCACGGGTATAGGCATCTTCCGCTCTGCAAAGG
GCGACAAGTATAACGGACAGTTTAAGGATGGCCTGCGTACCGGTCAGGGTACCTTCATCT
GGAAGAATGGCGATATCTATGTAGGCGACTGGATGGATGATCTGCAGAACGGCAGGGGCA
AACTGACCAAGAAGAACGGCGACGTGTTTGAAGGTGAGTTCAAAAACGGTCTGGTAGATG
GTAATGTCGTGATTCATTATGCTGATGGCAGAAGATTCAAGGGTGCCTATCACAAAGGTA
AGCGCCAGGGACCTTGCATAGAAGAAGATAAAAACGGTAAGCGTTTCGAAGGAACCTACC
GTAACGATGTGCGTGACGGAAGATTTGTAGAAAAAGACCGCAACGGACAGGTTACAGCCA
AGGGAGCCTACGAAAACGGCAAACGATTTGAAGACTAATCTCTTCAGAAAATTAGAAAAA
TACAAAGAAATTATAAATAACGAGATAGAGAACCTTTATATTTTAAATAATGAGAAAAAG
AACATATTATAATGTTGAATATTGAATGTTCAATGTTCTGTTTTCAAGTCTCAAAGTTAA
AAGTAAATGTTCAAATCTCAAAGCTTAACTATAATTATGGTAGTAGATACTTTAGACAAT
CTGGAGAAATATGTTTCTCTCAATCCGCTCTTCGCTGATGTAGTGAAGTTTATCAAAGAT
AATGACCTCTCTAAATTGGAGGACGGTAAGCATTTTATCAAGGAGGGTAACCTCTTTGTT
AACATAACGACAGCTCACGGAAAAAGCGAGGAAGATGCTGTTTTTGAAACACATCGCAAG
ATGATTGATATTCAGATTCCTCTTGACAACGAGGAGACTTATGGCTATACTCCTCTTGCT
GATCTTCCTGAAGTGGAATATAACGAGGCTAAGGATGTAACCAAGTATCCTGGTGTGAAA
GCGCAGACGCTCGTTACCTGCAAGCCAGGTCAGTTTGCTATCTTCTGGCCACAAGATGGT
CATCAGCCATGCATCGGTAGTGGTGATATCCACAAGGCTATCTTCAAGATTAAGAATTAA
AGAAGAGATCTTCAAGATAAAATTAAAGAAGAATAATATAGAGTAACCATCTAAAATCAT
GATATATGGCAACAGAAAAGAAAACTACAGCCCAGAAGGCTGCAACTAAAAAGGCAACTG
CAAAGAAACCAGTTGCAAAAAAGGCAGCGAAGGCTGTGGTAAAGCATATCGGACTCGTGA
AGAACGACCCATATCTGGCAGACTATGAGGATGCCATCAAGGGCCGACACGACCATGCAC
TCTGGAAACTCGGTCAGCTGACTAATAACGGCAAACAGACATTGAGCGATTTTGCCAATG
GATACGAGTATTTCGGACTGCATAAGACTGCCCGTGGATGGGTGTTCCGTGAGTGGGCAC
CTAATGCTACAGACATCTATCTGATAGGTGACTTCAACAACTGGCAGGAAACCGAAAAGT
ATCGTGCTAAAAGAGTAAAGAATACCGGAAACTGGGAACTCAAACTTCCGGAGAAAGCGA
TGAAACATGGCGATCTCTTCAAGATGAAAGTTCATTGGGAAGGTGGTGAAGGCGAGCGTA
TTCCTGCATGGGCACAGCGCGTAGTACAGGACGACCAGACCAAGATTTTCTCTGCTCAGG
TTTGGAATCCGGAACCATATAAATGGAAGAAGAAAACCTTCAGACCAAATGTGGCACCTC
TGCTCATCTATGAATGCCATATCGGTATGGCACAGGATGCTGAGAAGGTTGGCACTTACA
CAGAATTTAAGGAGAATGTGTTGCCACGTATCATCAAGGATGGTTACAACTGCATTCAGA
TTATGGCTATCCAGGAGCATCCGTATTATGGCTCCTTCGGCTATCATGTAAGCAGTTTCT
TTGCTGCAAGTAGCCGCTTCGGAACTCCTGAAGAGTTGAAGAATCTCATTGATACAGCTC
ACCAGAATGGTATTGCCGTCATCATGGACATCGTTCACTCTCATGCCGTAAAGAATGAGG
TGGAAGGACTGGGTAATCTCGCTGGCGATCCTAACCAGTATTTCTATCCTGGCGACCGTC
ATGAGCATCCGGCTTGGGACAGTCTCTGCTTCGACTATGGAAAGGATGAAGTCATCCACT
TCCTGTTGAGCAACTGCAAGTATTGGCTCAATGAGTTCCATTTCGACGGATTCCGTTTTG
ATGGTGTAACATCCATGCTCTATTACAGTCATGGTCTGGGTGAGGCATTCTGCAACTACG
GCGATTATTTCAATGGTCACGAGGATGATAATGCCATCTGCTATCTTACCCTTGCCAACT
GTCTGATTCACGAGGTTAACAAGCATGCCATTACGATTGCCGAAGAGGTGAGCGGAATGC
CGGGCCTGGCTGCCAAGTTTGAGGATGGCGGTTATGGTTTTGACTATCGCATGGCGATGA
ATATTCCAGATTATTGGATCAAGACCATCAAGGAACTGAAGGATGAAGACTGGAAACCAT
CCAGCATCTTCTGGGAGGTAAAGAACCGCCGTTCGGATGAGAAAACCATCTCTTATTGTG
AGAGTCATGACCAGGCATTGGTGGGCGATAAAACCATCATCTTCCGTCTGATTGATGCCG
ATATGTACTGGCATTTCAAGAAGGGCGATGAAAACGAAATGGCTCATCGTGGTATTGCTC
TGCATAAGATGATCCGTCTGGTTACCGCCTCTACAATCAATGGCGGTTATCTCAACTTCA
TGGGTAATGAGTTCGGTCACCCAGAGTGGATTGATTTCCCTCGCGAGGGTAATGGCTGGA
GCCATAAATACGCCCGCAGACAGTGGAATCTGGTAGATAATCATGAACTCTGCTACCACT
ATCTTGGAGATTTCGACCGAGAAATGCTCAAGACGATTACAAGCGAAAAGAATTTTAACA
AGACACCAGTTGTAGAAATCTGGCATAATGATGGCGATCAGGTTCTCGCCTTTATGCGTG
GCGATCTGCTCTTCGTGTTTAACTTCTCGCCAACCCGCTCTTTCACCGACTATGGCTTCC
TGGTTCCAACCGGTTCCTACAGTGTAGTGCTTGATTCTGACAGCAAGGATTTCGGCGGTA
ATGGCTTGAATGATGACACGATGACGCATCTGACTAATTACGATCCACTTTATGTGAAAG
ACCGTAAGGAGTGGCTGAAACTTTATCTGCCAGCTCGTACAGCTTTGGTGCTGAAGAAAA
ATTAATAGATTGATTTATGAAAAATAAAAGGAGTAGTACTGCGAAGATGCAAATCGCCTG
TGCTATCATCTTTATCACATTTACCTACGTCTACCTGGCATTTTACCAGGCAGACGTACT
GGCAGTGGCTCAGCATGTTTTCTCAGGCGGTTTGACCAACTACAGTTACACGCTGGCTCC
ACTGCTTATCACGCTCGTACTCTATCTGCTGCAAGTGGGAGTGTACGCAGTAACCCGTGT
GAAACGCCGTTTCCACGGGCTTACTTATTTCCCTTCGTTCCTCATCCTGACGATGATTAC
CGATATCCCCGTTGATATCGACCGTTATCATTCGCTGGGGGCGTGGTGGATTATCTTGCC
ACTCTGTCTGATTCTATGGGGCGGATTGATATGGATAGCCCGCCAGTTGGAGCCGATAGA
AACAGAGCCTCACAGCAACGGCTGGTTCTCCCGCTATATGTGGGTGAATCTGCTCCAGAT
GCTGGTGATGATATTGCTTGTCAACTTTGTTGCTAGCAATGATCGGCTGTTTCATGAACG
TATGCGCATGGAACATCTGATGAAAGAAAAaCAGTATGAAAAAGCTTTGGAAGTAGGTGA
AAAATCTCTGAAAACAGATTCTTCGCTGACAATGCTCCGTATAGCCTGTCTCAACGAAAC
AGGCGAGCTGGGCAGCCGTCTCTTTACTTATCCGCTGGTAGGTGGAAGTAAGGCGATGAT
GCCGGATAGCGTAACCGTGAAGGCTATGATGTGGAAGGCGCCAAAATGGATGCAGAAACC
TTCGGCATGGATGGTTAAACATCATCTCAAGTATCGTCTGCCTGTTGACTATCAGCTTTG
TGCACTCTTGCTGGACAAGCAACTAGACAAGTTCGTAGCAGAGGTGCAGAAACATTACAA
AGTAACTTCGGGCAAACTGCCTGTTCATTATAAGGAAGCGTTGGTTCTTTATACGCATCG
CCGCAGTAATCCAAGTATCGTTTATCACGATAATGTGATGGATACAGACTTTGAGGATTT
CCAGCAGATGGATCACAAATATGCTAATGAGACTGAAAAGCAGAATGCTCTTCGGGATAC
TTATGGAAATACCTACTGGTATTATTATGAGTATGGAAACAAATGAAAGTTTTAATTTAG
GAGATTAATATGAAAATACAGATATACAGAAACTTATGGGTTTTACAGATAGCTTTTCTT
CTGTTGGCGCCATTAGGGTTGCAGGCACAGAAGAAGGAGATTTCTGCAGCCAAAGATCTG
GTAAAGGCTGGCAAGGATTTGGCGAAGGCCGAATCCAGTATGCGCAAACTCCTGACGGAT
TCTGCCAACCGGAATAACAAGAAAATTTGGAATATTCTCTTTGATGCTGTGAAGAAGCAG
TATGAACAGGGTAATGAGAAACTCTACCTCAAACAGGCGTATGATACAGCCCAGCTCTTC
AATGCAACCCGACAGCTCTTCGTTATAGCCCAAGGACTTGATTCCGTTGAGATGATTCCT
AACAAAAAaGGAAAATGTGAGTTTGATTTCCGCAAGTCTCATTCTGAATATTTGAACAGG
ATACGTCCGAATCTCTATAACGGAGGAACCTGGTTTATCAGGAAACAGAAATACAAGGAG
GCTTATCAGTTCTTTGACCAGTACATAGAGTGCAGTACTGCACCGATGTTCCAATCTTAT
AAGTATGCCCAGAAAGACAAATATCTTTCTTCGGCAGCTTATTGGGCTGTATATGCCGGA
TATAAGATGAAAGATACCAAAGCTACGCTTCATCATTCTTATGAGGCGCTGAAAGATACG
GCTCATTATAACTATATGTTACAGTATCTGGCTGAGACTTACAAACTGGAGAAGGATACA
CCGCGCTATCTCTCTACCTTGAAGGAAGGTTTTGAACGGGATCCGAAATTCCCGTTCTTC
TTCCCGCGTCTGGTAGAGTATTATTCGCAGGAAAACCAACTCGATTCTGCACTCGCCGTA
GCAGATAAGGCGCTGGCGATAGCTCCCGACAATGATATCTATCTCTTTACCAAGGGAACC
GTTCTCCTGAATATGGGTGATTTCAAGCAATGCATTGAAGTGAGCAAAAAGGCACTTGCC
ATGAACGATTCTTTGGCTGGTGCTTATTATAATATAGGTTTGGCTTATTTCAATCAGGCT
GTTGAAATGGATAAGAATTCGCAGCAATCTCGCAAAACTCATCAGGAGATAGACGGACTT
TACAAGAGTGCGATGCCTTATCTGCAGAAGTACAGAACGATAGCGCCTGATATGCAGGAG
CAGTGGGCTTTGCCGCTATATACCATCTATCTGAATCTGAACATGGGTAAGGAGTTTGAT
GAGATAGACAAACTCCTCAATCAAAAAAaGAAATAATGCCTCATGATGAGGAATTTATGA
AAACTTCTCTTGAAAAGAAGACTTCTCTATTGAAATTGATTATTAGAAATTTATGATAGA
CAGAATTTTAGATAAACTGGGCATTGAGCTCAATGATATGCAGCAGGATTCCATGCAGGC
AATCTTGCACGGGAACAAGGATGTGGTGATACTTTCGCCAACAGGTAGTGGCAAGACACT
GGCTTATCTTTTGCCTCTTACCCAACTTATAGATGCTACTGATGACGAGGCACAGGCGGT
GGTGGTAACTCCTGGTCGGGAACTCGCTTTGCAGTCGGCTAACGTATTGAAGAATATGGG
CAGCGGTTTGCGTGCGATGGCTTGCTATGGTGGTCGTGCTACGATGGATGAGCATCGCGT
GATGAAACAGGTTCGTCCTCAGATTGTATTTGGAACTCCAGGTCGCCTCAATGATCATCT
GGATAAGGGAAATCTTTCTCCATATCACATCAAATACCTGATTATTGATGAGTTTGACAA
GTGTCTGGAGATGGGTTTCCAGGACGAAATGAGCCGACTGATCAAGTCTTTGCCTGGCTT
GCGTCGACATTTCCTGCTTTCTGCTACCGAGGCAGAGGAGATTCCTCATTTCGTACACAT
GGGTAGGGTAGAAAAGATAGATTACCGTGTGGATGAAGATCAGGTTCCTGACCGTGTACA
TATATATAAGGTGGTTAGTCCGGTAAAGGATAAATTAGAGAGTCTGTCACTTTTGCTACG
CAGTTTAGGCGATCAGAGTACCATTGTATTCCTCAATTATCGCGACAGTGTGGAGCGCAC
CAATAAATATCTGGTGGAGCAGGGATTTTCAACCTCTTTTTTCCATGGTGGATTGGAACA
GAAGGAACGTGAGGCTTCTCTCTATCGTTTTAGCAACGGAAGTGCCAATATCCTGGTGAG
TACGGATCTGGCTTCGCGCGGACTTGATATTCCAGATATAGATAATATCATCCATTATCA
CATGCCGGAGAGCGAAGATGGTTATATTCATCGTGTAGGACGTACGGCAAGATGGGAAGC
CCAGGGAAAGGCTTTCTTCCTGTTAGGTCCTGAAGAGCATATTCCGGAATATGTGGATGC
TGAAATTGAGGATTACGAGATGCCTGCTGCTGATCAGCTTCCTGCGCCAGCCAAACCTAA
GATGGCTACTATATATATAGGTAAAGGCAAGAAGGATAAAATCAGCAAGGGTGACATTTT
AGGCTTCCTTTGCAAGAAGGGTGGGCTGCAGTCGGCTGAAATCGGAAAGATTGATGTTAA
TGACCGTTATGCTTATGCTGCCATTTCCCGAACGAAGTTGCGCAGCGTACTGAATAATGT
AAAGGGCGAAAAGATAAAAGGCGTCAAAACGATAGTGGAAGGGGTAAGGTAGTTGACAAA
CTGCTATTATCTTTTCTCTGTTGCTTGCTAATGTATAATAAATGTAAAAATAGACATAAA
TATGCAATTATTATACTAAAATGACTAACAAAATGAAAGAAaTCTGCTCAAAACGCTAAA
AATGTGCAGAAAAGTTTGGTAGTTTCAAATAAAAaGTGTAATTTCGCAGTCGTAAATACA
ATCCAAAGGTTTACTATGTATCCTATATGGATGTATTGTGCACTAATTTTTCCTGCTAAC
AGGATTATATCGTATAAAACTTAAATAATTATACAAAGATGAAGAAGTACAATTTTAACG
CAGGTCCATCAATGCTTCCACGCGAAGTGATTGAGAACACAGCAAAGCAGATTTTGGATT
TTAATGGTTCAGGTCTTTCATTGATGGAAATCAGCCACCGTGCTAAGGATTTCCAGCCAG
TAGTTGATGAGGCAGTCTCCTTATTCAAGGAGCTTCTTGACATTCCTGAGGGTTATTCCG
TAATCTTCCTTGGTGGTGGTGCGTCATTGCAGTTTATGCAGATTCCAGCAAACTTCCTCA
TCAAGAAGGCTGCCTACATTAATTCTGGCACTTGGGCTAAGAAGGCAATGAAAGAGGCAA
AGCATTTTGGTGAGGTCGTGGAGATCGCATCATCGTCCGACGCCAATTTCACTTTCTATC
CACAGGTTCCTAACACTGTACCAGCCGATTGTGATTACTTGCATTTGACAAGCAACAATA
CAATATATGGTACCGAACTCCGTGTAGATCCAGACGTAAACGTACCATTGATTTCTGATA
TGTCTTCAGATATCATGAGCCGTCCAGTAGATGTTTCTAAGTATACTGCCATCTATGCAG
GTGCTCAGAAGAATCTTTCTATGGCAGGTGTTACCGTTATCATCGTTAAGGATGATATGC
TCGGCAAGGCTCCTCGCGAGCTTCCTACAATGCTCGATTATCGTACTCACGTTGAGAAGG
GCAGTATGTTCAATACTCCTCCTGTTGTTCCTATCTATACCTTGATGGAGAATCTCCGCT
GGTTGAAGGCTAATGGTGGTGTTGAGGCTGCTGACAAGCGAGCTCACGAACGTGCTGAAG
TTCTTTATGCTGAAATCGACCGCAACAAACTCTTCAAGGGTACTGTTGAAGAAGCATCCC
GTTCTTTGATGAACATCTGCTTCGTGATGAACGATGAGTACAAGGAGTTGGAGAAGCCAT
TCCTCGACTTCGCTACAGAGCGTGGCATGGTAGGTATCAAGGGTCACCGCTCAGTGGGTG
GTTTCCGTGCCAGCTGCTACAATGCACAGACTATGGAGGGTGTTCAGGCACTCGTCAAGG
CCATGCAGGATTTTGAAGCACAACATTAATTTTtGAATTTGTATGAAAGTATTAGTTGCA
ACAGAAAAGCCATTCGCAGCGGCTGCTGTGGAAGGCATTAAGAAAGAAATAGAGGGAGCA
GGCAACGAATTGGTGCTGCTCGAAAAATATACAGAGAAGGCTCAGCTTCTCGATGCAGTG
AAGGATGTGGACGCGATGATTATCCGCTCTGACAAGGCTGATGCCGAGGTGCTCGATGCA
GCAAAGAACCTGAAGATTATCGTTCGTGCTGGTGCAGGTTATGATAACATCGACCTTGCT
GCTGCTACTGCTAATAATGTAGTGGCTGAGAATACTCCTGGTCAGAACTCTAACGCAGTA
GCTGAGTTGGTATTCGGCTTGTTGGTCTTTACTGTACGTAATTTCTACAACGGCAAGGCT
GGCAGCGAGTTGAAGGGTAAGAAGTTGGGTATTCTTGCTTTCGGTAATGTTGGTCGAAAT
GTGGCTCGCATCGCCAAGGGATTTGGCATGGAAGTAGCTGCTTACGATGCATTCTGCCCA
GCTGATGTTATCGAGGCTGCCGGTGTTCATGCTGTAAAGTCACAGGATGAGTTGTTCCAG
ACTTGCGACATCGTTTCTCTTCATATCCCTGCTACTCCAGAGACTATCAAGAGCATCGAC
TACAAGACCGTAAACCAGTTGCCTAAGGGTGGCATCCTCATCAATACAGCGCGTAAGGAG
GTTATCAATGAGCCTGAGCTCCTGAAACTTCTTGCTGAGCGTGAGGACTTGAAGTTCATC
ACTGATATCAAGCCTGATGCTGATGCAGACTTTGCCAAGTTCGAGGGTCGATACTTCTCA
ACTCCTAAGAAGATGGGAGCACAGACTGCAGAAGCAAATATCAATGCCGGTATTGCTGCA
GCTAAGCAGATTAATGCGTTCTTTAAGGATGGATGCACTAAGTTCCAGGTAAATAAGTAA
TTATTCTTCCCATACATATAGCTCATGAAGGGTGCTTTTTCACAGAAGCACTCTTGATGG
GCTTTTCATGTTTTTATTAAACTAGTCAATTTAAATGAAATATTATGGCAATAGTAAAAC
CTTTTAAGGGAGTAAGACCTCCTAAAAaTCTCGTTGAGCAAATTGAGTCTCGTCCTTACG
ATGTTCTCAATTCTGAGGAAGCACGTGCCGAGGCAGGCGATAACGAGAAGAGCCTTTATC
ATATTATTAAACCTGAAATCAATTTCGAACCTGGTACTTCTGAGTACGATCCTCGCGTTT
ATGAAAGCGCTGCAGAGAACTTCAGAAAGTTCCAGGAGAATGGCTGGTTAAAACAGGATG
ATAAGGAACAGTATTATATCTATGCACAGACTATGACTGGCAAGACTCAGTATGGTCTTG
TTGTAGGTGCGTATGTAAACGACTATATGACGGGTGTCATCAAGAAACATGAGCTGACAC
GCCGCGATAAGGAAGAAGACCGTATGAAGCATGTGCGTGTATGCAATGCCAATATCGAAC
CAGTATTCTTCGCTTATCCTGATAATGAGGTGCTTAATGAACTTCTGATGCGTTATGCAG
CAACAACACCGGAATATGATTTCATTGCTCCAATTGATGGTTTCCGTCATCAGTTCTGGG
TTGTAAGCAATGATCAGGATATTGCCACAATTACAGCGGAATTTGCCAAGATGCCTAGCC
TTTATATTGCTGACGGTCATCACCGTTCTGCAGCAGCAGCTCTGGTAGGTGCAGAAAAAG
CTAAGCAGAATCCTAATCATACAGGTAAGGAGGAATATAACTACTTTATGGCAGTTTGTT
TTCAGGCAAGTCAGCTTACCATTCTCGATTATAACCGAGTTGTGAAGGATTTGAACGGTC
TGACTTCTGATCAGTTCCTCGATGCTTTGACAAAGAATTTCGAGGTGATAGATATTGATG
CAATCAATGTGAATGTATCTGGTGATGAAGAGGGCATTCCTTGCTATGAAAAGATGGATA
TTGATGATGCTATCAGCCAGTTTGGCTTGGATATTCTGAAACCAGCTGCTCTCCATTCTT
TCCTCCTCTATCTGGATGGTAAATGGTATGGTTTGTTTGCCAAACcGGGAACCTACGATG
ATGCTGATCCAATCAGCGTGCTTGATGTGGATATTTCATCTCGCCTGATTCTTGATGAAA
TTCTGGGTATCAAGGATTTGCGTTCTGATAAGCGCATCGATTTTGTGGGCGGTCTTCGCG
GTCTCGGTGAGTTGAAACGTCGTGTGGATAGCGGCGAGATGAAGATGGCACTTGCTTTGC
ATCCGGTTACTATGCTGCAGATTATGGACATCGCTGACAGTGGTAAGATTATGCCACCTA
AGGCAACTTGGTTTGAACCTAAGTTGCGTAGCGGTTTGATTATTCACAAGTTGGATTAAT
GATAGACGAATTTAAGACTATATCAGATACGATAGGCGAGGGATATTACACCGAGAAAAG
GAGTAAGTTTCTCGCCTTTGCTCACCATGTTACAACTGTTGACGAGGTGAAGGAAATTGT
TGCCGGGTACCGTAAGAAATATTACGATGCCCGACATTGTTGTTATGCATATATGCTAGG
TCCTGAACGGACAGAGTTCCGTGCCAATGATGATGGCGAACCTTCTTCTACGGCAGGAAA
ACCAATCCTCGGCCAAATCACGAAATCAGAATTGACGGATATTTTAATTGTCGTCATCCG
ATATTTCGGAGGAGTGAAATTGGGAACCAGCGGACTCATTGTTGCTTATCGTGAAGCTGC
CATTGATGCTTTGGCTCATTGTGAGGAGGTAACGCAACAGATAGAGGAAATAGTAACCTA
TGATTTTACTTATCCGATGATGAATGATGTGATGAGGATAGTCAAAGATATGAATCCGCG
TATCCTGGATCAGACTTTCGATAATACTTGCAGCATCAAACTTTCTATCAGAAAGAGCGA
GGCTGAGCAGTTACGTTCCCGTCTGAAAAAGCTGTCGTTTGAATAGCAGATAGCTGACAG
CCAGATGAATAACTGCTGGGTAAATAAAAAGAGGGTGAATCATTAATTTATGATACACCC
TCTTTTTGATGGTTATTTCTTTTGAATTTATCCCTTTTCTTCCAATTCCTTCTGCAATCG
GATGATTTCATCGCGATATTGGGCAGCTTGCATGAAGTCGAGGTCTTTGGCAGCTTGCTT
CATCAATGCCGTAGTATTGGCAATGCTCTTCTCCAATTCTTCCTTGCTCATACTGCGAAC
AATAGGGTCGGCAACGAAGGCTGCACTTTCCGGTTCCACGTAAACGCGAGGCTTGGAACC
CTCGGCTCCCATCGGAACAATCTTTGCTCCTTCTTCCTTGCTAGTAGGCAGAGCTGAGGT
TATTGCTTTCACAATCTGTTTTGGAGTAATGCCATGGTCGGCATTGTATTTCAACTGGAT
GCTTCGGCGGCGGGCAGTTTCATCTATCGTTTTCTGCATGCTGTCTGTGATGTTGTCTGC
ATACATGATTACCTTGCCGTTCACGTTTCGGGCAGCACGGCCTGCCGTCTGGGTCAGAGA
ACGGTGACTGCGAAGGAAGCCTTCCTTGTCTGCATCGAGAATAGCTACGAGCGAAACTTC
CGGCAAGTCGAGTCCTTCACGTAACAGGTTGACACCCACCAGTACATCGTATACTCCTGC
ACGGAGATCGTTCATGATCTTTACTCGGTCTAAGGTTGCCACATCACTGTGGATATAGGC
AGCCTTTACGTTGTGGTTGAGCAGGAACTCGGTGAGTTCTTCTGCCATGCGCTTTGTAAG
AGTCGTAATCAGAACTCGCTCGTTGCGGTGTGTTCTTGTTAATATTTCGTCCAGAAGATC
ATCTATCTGATTCTCACTTGGACGAACTTCGATTTCCGGGTCCAGGAGTCCTGTAGGACG
AATCAACTGTTCTACAACCACGCCTTCGGCTTCTCTCAATTCATAGTCTGCCGGAGTTGC
ACTTACGTAGATGGCCTGCGGAATGAGATCGTGAAATTCCTCGAATTTCAGCGGACGGTT
ATCGAAGGCAGCAGGTAAGCGGAAACCATATTCTACCAGGTTTTTCTTTCGTGCCCGGTC
GCCTCCATACATGGCTCCAATCTGCGGGATGCTCACATGGCTCTCGTCAACCACAAGCAG
GAAATCTTTAGGGAAGAAATCGAGCAGGCAATACGGGCGTTCGCCTTCGTGTCTGCCATC
AAAATAGCGGGAATAGTTCTCGATGCCCGAACAGTGGCCCAATTCCTTGATCATTTCCAT
ATCATATTCTACACGTTCCTTGATGCGCTGTGCCTTGATTCCATCTCCAATACTCTTGAA
GAATTCTACCTGTTTAACCAGGTCGTCCTGAATTCTGCGAATGGCACTTTCCTGCTGTTC
TTTTGTTGTTACGAAAAGGTTGGCTGGATAAATCTCGTAATCTTCGAACGAGGCAAGGCG
GTGATAAGTGAGCGAATCCACTTCTTCGATACTGTCAATCTCATCGTCCCACCATGTTAC
GCGCAAAACATGATCGCTGTAAGCCATAAAGATGTCAACCGTTTCGCCTTTCACTCTAAA
GTTGCCACGTTGCAGTTCTATGTCATTTCTAACGTAAAGTGCATCAACGAGTTTCCTCAG
AAATTCATTTCTGTCGAGTCGCTGCCCGCGATGAATCTTGATGATGTTCTCCTGCATCGC
CACAGGTCCGCCCATACCATAGATGCACGATACGGATGAGACAACGATGACATCCTTTCT
GCCCGAGAGAAGGGCAGAAACAGCACCGAGTCGCAACTTGTCTATTTCATCATTGATGGC
GAGGTCTTTTTCTATATATGTATCAGTCGTTGGCAGATAAGCTTCCGGCTGATAATAGTC
GTAGTATGAAACATAATATTCTACAGCGTTCTCAGGGAAGAAACCCTTCATCTCCTGATA
CAGTTGGGCGGCAAGAGTCTTGTTGTGGCTCAAGATGAGCGTAGGCTTCCCCACGTTGGC
AATCACGTTTGCCACCGTAAAGGTTTTACCCGAGCCGGTTACACCCAACAACACCTGTGC
AGGGTCTCCTTCAAGCACCCCCTCTGTGAGTTGCCTGATGGCTTGCGGCTGGTCGCCAGT
TGGCTTATATTTTGATGTAATCTTAAAATCCATTTTCTTCCTGATTTCTTCTCAAAAGTT
CTGTTTCAAGGTGCAAAATTACAAAAAAACGCCATTAATCGTTATAAAGATTAATTTTTT
ACGaAAAAaTGTATCTTTTCTTTTGATAATAAGTAAATTATGAGTAACTTTGCAGTTCAA
AATGAGAATTATGAAAAAaTTGACTCTTATTGCATCGTGTGTTGCATTGCTCTTGTCAAG
CTGTGCCCACGAATATAACCAGGTATTGAAATCAGGCGATTATACTTATAAGTATGAGTA
CGCCAAGCAGAGCTATGCCCAGGGCAAGTATTCCCGTGCCATTCCTCTTCTGCAGGAACT
GGTAACGATGAAGAAAGGTTCTACCGAGGGTGAGGAATGTTTGTACATGCTGGCTATGGC
CGAGTATGGTATGAAGGATTATGAGACTGCTGCAGAGTATTTCAAGAAGTATTACTCTTC
TTATCCTAAAGGTAAGTTTGCTGAAAATGCAAAGTACTTTGTGGGAGAGAGTCTGTATCA
GAATGCTCCAGAGCCTCGTCTTGACCAGAGTACCACGATTACAGCCATCGCAGCCTTCCA
GGAGTTTCTGGATCTTTATCCAGATGCCCGACTCAAGCAGCAGGCTACAAACCGCCTTTT
TGCTCTTCAGGACCTCTTAGTTGAGAAGGAGTATAAGAGTGCCAAGCTCTATTTTGATAT
GGGCACCTATTTCGGCAACTGTACCAGCGGAGGCAACAATTATGAGGCTTGTATCGTAAC
TGCACAGAATGCGCTTAAGGATTATCCTTACAGCAACCGACGCGAGGAGTTTGCATCGCT
CATCATGAAAGGTAAATACGAACTGGCAAAGATGAGTGTCGAGAAAAAGCAGCTGGAGCG
CTATCAGGATGCTGAGGATGAGTGTTATGGCTTTATCAACGAATATCCTGATTCAAAGGA
CCGTGCACTTGCCGAGAAGTATATTGAGAAGTGCAAGCAGTACGAGAAAGAGCATCCGGA
GTCAGCTCTCGACCAGCTTGGCAATAATGCCAATTAAAAAAaGCATATATATAATAAGGT
AAAAaCAATATAATAATAATAGTACTATAATTATGGATTTCAaAAAATCAAAGGCACCAG
TAAACACAGTAACTCGCAACATTATGGATCTCTGCGATGATACCCATAACATCTACGAGA
GCGTAGCTATCATTGCAAAGCGCGCTAATCAGATTTCTATCGAAATCAAGCAGGAGTTGA
GCAAGAAACTTCAGGAGTTTGCTTCTTATAACGATTCTTTGGAGGAAGTTTTTGAGAACC
GCGAACAGATTGAAATCTCTCGCTACTACGAGAAGTTGCCAAAGCCAACTTTGCTCGCTA
CAGAAGAGTTTATTGAGAATAATATTTATTGGCGCGATCCTACCAAGACATCTGCACCAA
TGGTTCACGAGAGCGAAATTTAATATTCCAGAGCTATATGATACAGCGTAAACAGACATT
ATTTCTGCTCTTTGCTGTCATCGCCATTGCTATCTGTCTTTTTCTTCCTATCGCCAGCAT
CGCAGCTAAGACGATGGGAGGAGACACTATGGTTTATAACCTCGGAGTGGTAGGGGAGGC
AGGAATGCAGATTTCAACTACTTGCGTTCCTCTGTTCCTTCTGCTCGCCGTTTCAGCCAT
CATAGCATTGGTAAACATCTTTTTGTACAAGAATCTGAAGCTTCAGAAATCACTCTGTTC
ACTTGCCATGCTTTTTGCAGGTTTATGGTATGTAGATTATATCGTGATGTTCATGGGCTT
GATTCCTGTTCCTGAAGCAGAAGGAACGATGAAGTTTCAGTTTGCCGCTTGCCTTCCTTT
GGTAGCAATCATATTCGAATGGATGGCAATGAAAGGTGTGAACGATGACATTAAACTCTT
GAGAGCAGCAGACCGAATCAGATAAAAAATGCTAAAAAAGCATTTGAATATCGATAAAAG
TTTGCTCAATTCAAATAAAAGTAGTAATTTTGCACCCGCTGTCACGAGATGGCAGCATAA
AATTCAAACCTCATTATAAATTAAATTAAAATTAAGATTTAAAAATGGCAACAAAAATCA
GATTGCAGCGCGGCGGTCGTAAGAGCTATGCTTTCTACAGCATCGTAATCGCTGACGTTA
GAGCACCACGTGATGGTAAATTTACTGAGAAGATTGGTACTTTCAACCCTAACACCAATC
CAGCTACTGTAGATTTGAATTTCGAGCGCGCACTCTACTGGGTAGAGACTGGTGCACAGC
CAACAGACACAGTTCGCAACATCCTCAAGGGCGAGGGCGTTTACTTGATGAAGCACCTCA
AGGGTGGCGTTAAGAAGGGCGCATTCGACGATGCTGAGGCTCAGAAGCGTTTCGACGCTT
GGAAGAATAGCAAGGACGCTAAGATTTCTGCTGTTCGCGAGGGCGATGCTAAGGCAAAGA
AGGAAGCTGCTGCTAAGGAGCTCGAGGCTGAGAAGAAGATGAACGAGGCAATCGCTAAGA
AGGTAGCTGACAAGAAGGCTGCTGCAGCTGCTGCTGAGGCAGAGGCTAAGGCTGCTGAGG
AAGCTCCTGCAGAGGAGGCTCCAGCTGAGGCTTAATCTTCGACAGAATCTTCTTTtGAGA
TTTtAAAGTATAAAGGTTGAATTTCTCTTTCGGGAAATCCAACcTTTTTTTGTTTCTTTt
GATTATGGGTGATAAAAaGGAAAACAGTTATTCGCATATTCTGAAATATACAGGATTGTT
TGGCAGTGTGCAAGGATTGGGAATTCTTGTAGGAGTTTTGCGCAATAAATTTACGGCGCT
CTTCCTCGGACCTTCTGGAATGGGACTGCTGTCTCTTTTCTGCTCAACGATTTCTGTTCT
CAGTTCTGCGTGTAATTTCGGCATTCCTACAAGTGGTGTTAAATTTATTTCTGAAAAGGA
ACATGCTGCAGATGAATCGCAGTCCGAAAAGGCTGATATCGCCGGGGCGGTTCTTCTTGT
CCGCACCTATAGTCTGCTTGCTGCATTTTTCGGAGCCATCGTCTGTGTGCTGCTGGGTCC
GTTACTCAATGGGTTTACTTTTTCCTGGGGCAATCATACGCTACATTTCATTCTCCTGGC
ACCAACCATTTTCTTCACGATTCTGGCTGGAGGTGAAACTGCCATTCTGAAAGCTACCGG
ACAGTTGCGTGCGTTGGCGATGCAGGCAAGTCTTCTGGCTATTCTTCTGCTTTTGGTTTC
GGTTCCGGTTTATTGGATATTTGGTGAGAGAGGTATTCTGCCCGTTCTGTTTATTTTGGC
ATTTATGCAATGGGCTCTGAATTTTCGATATTCCCGACGAGTTGTACGGTGGGGCGTAAA
TATGCGAAAAATGACGCTAGTTGCAGGTTTCCCACTTTTGCGACTTGGCGGGGCATTTGT
ACTTTCGGgTTTGATGAATAGCGGATGCGAATTTCTGATTCGTGCCTTTTTGAACCAACA
AGGCGATCTGGAAGTTGTCGGACTTTTCAATGCCGGCATAACGATAGTCTTTGTTTATGC
GGGAATGGTGTTCTCGGTCATGGATCAGGATTTTTATCCCCGTCTCTCCGGCATTTCGGG
TTCCAGAAAAAaCGTGGAGTCTGTAAAAGAGCGCAATCTCTGTGTGAACCGCCAGCTTGA
AATGAATGTCCTGTTGCTGGGGCCTATCGTTGCAGCTATCATTTTAGGTCTGCCTCTCAT
TATTCCGATTTTATACAATGCCCAGTTTATGGGGATGCTCCATATGACTCAGCTTGCTGC
TGTTGCCATGTTGTTCAAGGCGGTTTATCTTCCAATAGAATATCTCCCGCTGTCAAGGGG
AGATTCCAGACTTTTTCTCATTCAGGAAAGTTTTTGTGTTATCTTGCTGATAATCTGTGA
AATAGCTGGTTATCAGTTAGATGGATTGAGAGGAGTAGGAGGAGGCATTGCTGTGGCTTA
TGCCATAGAGACCTTAGCAGTATTGGCTTTCAGCAGAGCCGTTTATGGTTATCGGTTATC
CGCTCTTGGTTTCAGATTCTGTATCTTTCAGCTTCTGATTCTGCTCTTGGTGTTGTTCCT
GGTTTTCATGATCAGTTATCGTGATTGGCTTTACTGGCTGATTGGCGTAATCATTGTACT
TATGAGCACATCGTTTAGTTTTAGGAAAATTCGAAAACTGGTTAGATAAAAATAGAAACT
CTGTAGGATAAATTATTTTCTCCGAAAGATAAATTTTTATCTCCGATAGATAAATAAATA
TCTCCGAGaGATAATTTTTtATtCCAGTAAGAtATAAAGaTTATTCCAGTaGGATAAATa
aaaaaaagacctt
>contig00038  length=21175   numreads=3934
TGATTCTcaaGGCttttATATGTTTtGTATCTCAAAGAAATTACTTCTTGTTGATAGCGA
GGTCGATAGCTACGGCAATAGCAACAGTAGCACCTACCATAGGGTTGTTACCCATACCGA
GGAAGCCCATCATCTCTACGTGAGCAGGAACTGAAGAAGAACCTGCGAACTGAGCGTCTG
AGTGCATACGACCCATAGTATCAGTCATACCGTAAGAAGCAGGACCAGCAGCCATGTTAT
CTGGGTGCAAAGTACGGCCTGTACCACCACCAGAAGCTACTGAGAAGTATGGCTTACCAG
CAGCAATACGCTCCTTCTTGTATGTACCAGCTACTGGGTGCTGGAAACGTGTAGGGTTTG
TAGAGTTACCAGTGATTGATACGTCTACATCCTCGCTCCAGTTGATAGCAACACCCTCGC
GAACGTCGTCAGCGCCATAGCAGTTAACCTTAGCACGTGGACCGTCGCTGTAAGCGATGC
GGTTAACAACCTTCAACTCACCTGTATAGTAGTCGAACTTTGTCTGTACGTATGTGAAAC
CGTTGATTCGGCTGATGATCTGAGCAGCATCCTTACCAAGACCGTTCAAGATAACGCGCA
ATGGGTTCTTGCGAACCTTGTTTGCCATCTCAGCAATCTTGATAGCACCCTCAGCAGCAG
CGAAAGACTCGTGACCAGCCAAGAAAGCGAAGCACTGAGTCTCCTCACGGAGCAAACGAG
CAGCCAAGTTACCGTGACCGAGACCAACCTTACGGTCGTCAGCTACAGAACCTGGGATGC
AGAAAGCCTGCAAACCGATACCGATAGCCTCAGCTGCATCAGCAGCAGTCTTAACACCTT
TCTTGATAGCGATAGCAGCACCAGCTACATACGCCCACTTAGCGTTCTCGAAGCAGATAC
GCTGAGTATCTTCACACATCTGATAAGGGTCAACACCTGCGTCCTCGCAGATTTGATTAG
CCTCTTCCAAGCTCTTGATACCGTTAGCATTAAGAGCAGCAAGAACCTGCTTCTCGCGAC
GTTCCTGACTTTCGTAACTTACTTTTCTAATCATATCTGTATCTCCTTATTATTCTTTAC
GTGGATCAATAGCTTTAACAACACCCTGCTCAGCAGTTGTACGACCGTAGCTACCTGTGA
ACTTCTTGACAGCCTCGTTAGCGTCCATACCGTTCTTGATAGCTTCCATCATCTTGCCGA
GGTGAACATACTCATAACCACAAACCTGGCTGTCCTTATCGAGGAACTGCTTTGTGATGT
AACCCTCTGTCAACTCGAGGTAACGTGTACCCTTAGCTACAGTACCATAGAGAGTACCAG
TCTGTGAACGAAGACCCTTACCCAAGTCCTCAAGACCTGCACCGATAACGAGACCGCCCT
CAGAGAAAGCGCTCTGGCTACGACCGTAAACAATCTGGAGGAAGAGCTCGCGCATAGCTG
TATTGATAGCATCGCATACGAGGTCAGTGTTCAAAGCCTCAAGAATAGTCTTGCCTGGGA
GAATCTCAGAAGCCATAGCAGCTGAGTGAGTCATACCAGTACAACCGATAGTCTCAACAA
GAGCCTCCTGAATAACGCCTTCCTTGATGTTCAAAGAGAGCTTGCAAGCACCCTGCTGAG
GAGCACACCAACCCACACCGTGAGTATAACCAGAGATGTCTTTGATCTCTTTTGCCTGAA
TCCATTTTCCCTCTTCAGGAATTGGAGCTGGTCCGTGGTTAGGACCCTTAGCGACAACGC
ACATGTTGTCTACTTCTTTAGAATAGATCATATTCGCTAAATTTTATATTAATGAATATT
ATAAGTATAAAGTTCTGTACTTAATTCATATTGTTTTGCTGAAACATCGGTGCAATCACC
TCAATTCCGAGCACAAAAGTaCAAAAAAATCCGGAAAaTACCTAAAaTTGGGTATTCTTT
TTAACTCTTTAACCTAATATTTAgATTTTTtCTTGGGTtTATGCACAATTTCATGTATCT
TTGCAAACTGAAAATTGCAATTTTGTAGATTATGATCGAAGTAAAGATAAACGATGCCAA
GCTTCAGCATGCTGCCGAGGCGGGCATGGATGAATTTGTAAAGGCTTTCGTGGACGCTAT
CCGCGAAGCGATTGGTGGTGAACTGACTGCCGAAACCATGGCGCAGCTCAACAGCGACCA
GATTACTCTTCTGGCTTGGGATATCCTGCATGAGGAGATGATGGATGGCGGAATGGTTCA
GCTCATACATAACGGTTACGGTGCTTTCCTCTGGAAGAACCCTACCGACAAGGCGTTTAA
AAACTGGGGATTGACAGATCTCGCCAAGCTTATCAAGAAGAGTCATTTCCTGTATAAGAC
AAACCATGAAGAGATTGAGCGCGATCTGACCGATGAGGAGTTTATGGCGCTCTACGAAAA
ATTTCCTGAGTTTGATGATTTTGACGATGAGTTCGTTGAGAACGAAGAAGAGTGGACCAG
CAAGGTTGCCTTCTACATCGATGATCATATCGACAATTTCTGCGAAATTGTCAAACTATA
AACTTATAATACATTATTATATATATGAACAAGCAAGAACAGGAACTCCGTAAGAAGAGT
CCGATACAGATACGCAACAAGAAGGCTTCGTTCGAGTACTTCTTCGTTGACACATATACC
GCAGGCATTGTGCTTACGGGTACAGAGATAAAGTCAATCCGTGGCGGAAAGGCTTCGCTG
GTAGATTGTTATTGCGATTTCTATCAGGGTGAACTTTGGGTCAAGGGAATGAACATCTCT
CCTTATTTCTATGGCTCTTTCAGCAATCATGAGGCTCGCCGCGACCGCAAACTTCTTCTC
ACCAAGCGTGAATTGCGCCGTCTTGAGGAGGACAGCAAGCAGCCCGGTTTCACCATTGTT
CCTACCCTCATCTTTATCGATAATCATGGTAGAGCCAAGGTGGACATAGCCCTCTGCAAG
GGTAAGAAGGAGTATGACAAGCGCCAGACTCTGAAGGAGAAGGAAGACAGAAGAGAGATG
GATAGAGCAATCAAGCACTTTtAGCCAATGATGAATTTAAGAGAGATTGTAAAGGAGAAG
ATTCTGATTCTCGATGGTGCCATGGGTACTGAGATTCAGAAGTATAATCTTACAGAAGAA
GACTTCAGAGGCGAGCGGTTCCGCGATTTGCCGGGTATGATGAAAGGCAACAACGATATG
CTCAACATCACTCGTCCTGATGTGATATCTGATATTTACCGACGCTACCTGGAGGCTGGC
GCCGATATTATTACCGCGAATACTTTTTCGTGCCAGCGCATTTCGCAGGCTGATTATCAC
CTGGAGAACTGCGCCCGCGAAATGGCATTCGAGGGTGCACGCCTGGCACGTATCGAATGC
GATAAGTTTTCTACGCCTGATAAACCACGCTTCGTTGCAGGAGATGTGGGACCAACCAAC
AAGACTTGCTCCATGAGTCCGGACGTCAGCAATCCTGCCGCCCGCGAGATTACCTACGAT
GAACTTTTCACCGATGTATGCGAACAGGTGGATGGTCTTATCGAAGGCGGTGCTGACGTG
ATTCTCATCGAAACTATCTTCGATACACTCAACTGCAAGGCGATGATAGATGCAGCGCTC
ACCATGATGAAGAAACATGGAGTAGAGTTGCCTGTCATGATCAGTCTTACGGTAAGTGAT
CTGGCGGGCAGAACGCTCAGCGGTCAGACTATAGATGCTTTCCTGGCTTCGCTTTCTCCT
TATCCTATCTTCTCTGTCGGCATGAACTGCGCCTTTGGTGCTCCTCAGATGAAACCTTTC
ATCGAGCACATGGCTCAGGTTGCACCTTATTATATTAGTGCGCATCCTAATGCCGGTTTG
CCTAACGAAATGGGCGAATATGACGAGACAGCCGAATCGATGGCTCCGCAAATAGCCGAA
TTCATCGATGAAGGCATCGTGAACATCATAGGCGGATGCTGCGGTACAAGTCCTGAATTC
ATCGCACATTACGCCCGTATAGCTGAGGGTAAGAAGCCGCATCAAGTGGTGGAGAAACCT
AAGTATATGTGGCTCTCGGGATTAGACCTTCTGCAGGTCGATGATTCCGTACATTTGCCG
GTTGACGCCAGTCGGTTTGTCAACGTGGGCGAACGCTGTAACGTGGCTGGTAGCAGGAAG
TTCCTGCGTTTGATTAACGAAAAGAATTATGAAGAAGCCATCGGTATTGCCAGAAAGCAA
GTGGCTGATGGAGCAGCTGTCGTTGACGTGAATATGGACGATGGTTTGCTCGATGCAAAA
GCCGAGATGGTTAATTTCCTGAATATGATTGCAGCCGAACCAGACATTGCGAAGGTTCCG
GTGATGATCGACTCTTCCAAATGGGACGTCATAGTGGCTGGCTTGAAGTGCTGCCAGGGC
AAGTGTATTGTCAATTCCATCAGTTTGAAGGAGGGCGAGGAAGTATTCCTTTCTCATGCC
CGCGATGTGTTGCGCTATGGTGCAGCCGTTGTTGTGATGTGTTTTGATGAGGTTGGTCAG
GCTACCACTTTCGAGCGCCGCATCGAGATAGCAGAACGTGCTTATCATCTTCTGGTAGAC
AAGTTGGGCATGAATCCGCTCGATATCATCTTCGACCCGAACGTACTTGCCATAGCTACC
GGTATGGAGGAGCATGATAATTATGCCGTTGAGTTCATCCGTGCAACGGAGTGGATTCAT
CAGAATCTGCCTGGCGCACATGTCAGCGGAGGTGTCAGTAACCTCTCGTTCTCATTCCGT
GGCAATACTTATATCCGTGAGGCTATCCATTGTGTTTTCCTGCATCATGCCCAGCAGGTA
GGTATGGACTTTGGTATTGTAAATGCCAAAGCCAGAATGGATTACAATAAAATTCCTGAA
GAACAGCTTCAGCTCATCGAGGATGTGGTGCTGAATAGGAGAAAAGGTGCAGCTGATGAA
CTCATCGAACTTGCGGCAGAGATAAAAGCCCAGGCTGATGCTGCCAAGGCTGCAGCTAAG
GCAGGCGGTGTTGCTCCCAAGAAACCGGCTGCTCCTGAATGGCGAAAGGAGAGTGTAGAA
GAACGTCTGAAGTATGCGCTGCGCAAGGGAATCACCGATTTCCTGCAGCAGGATATTGAC
GAAGCACTTGCCAAATATCCTCATGCAGTAAACGTAATTGAGGGTCCTCTGATGGACGGC
ATGAACTTGGTTGGCGAACTTTTTGGAAAAGGCGAAATGTTCTTGCCGCAGGTTGTCAAG
ACGGCTCGCACGATGAAATCGGCAGTTTCTATCCTTCAGCCTCATATTGAGGCAGAAAAA
CAGGGTGGAGCAACAACTGCCGGCAAGATTCTGATGGCAACTGTGAAGGGCGATGTTCAT
GATATCGGAAAGAACATCGTCTGCGTGGTTATGTCATGTAACAATTACGAAATCATCGAC
TTAGGTGTGATGGTTCCAGCCGAACAGATTGTACAGAAAGCTATCGATGAAAAAGTAGAT
GCAATCGGTTTGAGCGGACTTATCACCCCTTCGCTTGATGAAATGGTTCATGTGGCCCGG
GAAATGCAGAAAGCTGGTTTGCGCATTCCTATCATGGTAGGTGGGGCAACGACGAGCGAA
CTGCATGTGGCTCTGAAGATTGCGCCTGAATATGACGGACCGGTCATCTGGGTGAAGGAC
GCATCGCTCAATGCCGGAATATGTGCCCGCTTCCTCAACGAGGCTGAATGCCCTAAGTTT
GAGGCGGAACTGAAGGAACGCTACGAGAAACTTCGCCAGAACTATCATGAAGAGCAGGCT
AAGATAGCCTCGCTCTCAGAGGCAAGAAAGAACAAACTGGAGCTGTTCTGACAAGATAAA
GAATACAACGTTTTTAGGATAATTATATGATTAAAACTGTGATTTTTGATATGGGTGGTG
TCATCATCACCCTCGACGAGAATGAGGCAGGCAAACGTTTCATTGAGTTGGGTATGAAGG
AGTTTGCGGAGAAGATGGACCCTTATAAACAGGTTGGCTTAAACGGTCAGCTGGAAGAGG
GCAAGATTTCCGAGGAGGAATACCGTCGGGAAGTGTGCAAGAAGATTGGCCGCGAGGTAA
CCTTCGAGGAACTGCAGCATTGCTGGCTGGGCTACATGAAGGAAATTCCAGAACGCAATC
TGGTTACTCTCCGCAATCTTAAGAAGCAGGGCTACCGTGTAATCTTGCTCAGCAATACCA
ACCCTTATGTATCAGCCTGGGTAGACAGCGAGGCATTCTCTGGGGATGGTCATCCTATTG
GTGATTATTTCGATGCGATGTACCGTTCTTATGAGGTGAAGTATATGAAGCCGGATGAGA
ATTTCTTCCGTTATGTCCTTTCTCAGGAGCAGATTATGCCAGAGGAGTGCCTGTTTATTG
ATGATGGTCCCCGTAACTGCTGCTCAGCATCTGAGTTGGGTCTGTTTACTTATTGTCCGC
AGAATGGAGAAGACTGGTGCGATAAGATTTATGAGCATTTGAAGTAATTATTTGTGGTGA
TTATTTGCACTAAAATGCAAATAATTGCCATTTTATTTTGTGCTCTGCAATAAAAAATGT
ACTTTTGCAGTCGCAAATATTAAATACATAATACAATGATTAAGAAGAAAAGATGGCATT
GCTTGCCAGGTCAGCCTCTTACAGAGCTCGACAAGCAGGTAATGTTTTGGGAAAACAAGG
GTAAACTTGTTCCTACCCGTGACTTGATTAAAACTCCAGAACAGATAGAAGGCATCCGCA
AGAGTGGTGTCGTAAACACCGGTTGTCTTGATGCGGTAGCCGAGATGATCCGTCCGGGAA
TCAACACCCAGGAGATTGATGATCTCTGCATGCAGTATTGTAAGGATCATAATGCCATTC
CTGCGTGTCTCAATTACGAAGGCTATCCTAAGAGCGTTTGTACCTCTATCAACGAAGTGG
TTTGCCATGGTATTCCTAAGGAAGAGGATGTGCTCGAAGAGGGCGATATCATCAATGTGG
ATATGACAACCATCGTAGATGGCTATTACGCTGATGCCAGCCGTATGTTCATCGTTGGCG
GCAAGACTACTCCTGAAAAGGAGCAGCTGGTTCGCGTAGCCAAGGAATGCCTGGAAATCG
GTATGGAGGTTGCCAAGCCATACTCGTTCGTAGGTGATATCGGTCATGCTATCGAGAAGC
ATTGCAAGAAGTATGGTTATGGTGTGGTTCGCGATCTTTGCGGTCATGGCGTAGGTTGCC
AGTTCCATGAAGAGCCTGAGGTCCTTCACTATGGTCATAGAGGCACAGGCATGCTGCTCG
TTCCGGGCATGGTGTTCACCATCGAGCCAATGATCAACATGGGCACCTGGCAGGTTTTCC
TCGATGCCGACGATCCGTACGGATGGGAAGTAATCACCGGTGATGAGAAGCCATCTGCGC
AGTGGGAGCACACGCTTGTGATGACAGAGACAGGTGTGGAGATTCTTACACACTAGTGTT
CATTAATAGTTGATAGTTTATAGTTAATAGGGCATTCTTGCTTGAGTCTCATGGATAAGG
TGTTTTATGCTATAAACTATAAATTATAAATTATAAACTTTGATATAATGAAGGATATAT
ATATATTAGGTATAGAGAGCAGCTGCGACGATACCTCTGCTGCAGTGCTCAAGAATGGTG
TGCTGCTGAGCAATGTAACCGCCTCTCAGGAGGTTCACAAAGCTTACGGCGGTGTTGTTC
CGGAGTTGGCTTCCCGTGCCCACCAGCAGAATGTGGTTCCAGTCGTTGACCAGGCCATCG
CGCGTGCCGGCATCAAGAAGGAAGATCTTTCTGCCGTAGCCTTCACCCGTGGTCCGGGTC
TGATGGGTTCGCTCCTTGTGGGTGTAAGTTTTGCCAAGGGTTTCGCCCGTTCGCTCAATA
TCCCGATGATAGATGTAAACCATCTGCAGGGTCATGTGATGGCTCATTTCATCAAGGAGA
GCGATGATGACCAGAGTGCACCTCCATTCCCATTCATCTGTCTTCTCGTGAGCGGTGGAA
ATTCGCAGATTGTAAAGGTGAATGCCTACAACGATATGGAAGTGCTGGGACAGACCATCG
ATGATGCGGCTGGCGAGGCTATTGACAAGTGCGCCAAGGTGCTGGAGTGGGGGTATCCTG
GTGGTCCTGTCGTAGATAAGTATGCACGCCAGGGCAATCCGAAGGCATTCAGTTTCTCTG
AGCCTCATATTCCGGGTTTGAACTACAGTTTCTCTGGCTTCAAGACAAGTTTCCTCTACA
GCCTGCGCAAATGGGTGGCTGCTGATCCTGATTTTGTTGAGAAGAACAAGTACGATCTGG
CTGCCAGCATAGAGTTTACCATCGTTGATATTCTGATGAAGAAGCTCCGCATGGCTGTCA
AGCAGACCGGCATCAAGCATGTGGCTGTAGCTGGAGGTGTGAGCGCCAATAATGGTTTGC
GCAACGCTTTCCACGACCATGCCAAGCGCTTCGGCTGGACTATCTACATCCCTAAGTTCA
GCTATACTACCGATAATGCGGCGATGATAGGCTGCGTGGGAACCTTCAAGTATCGTGATG
GTGAGTTTGCAACCATCGACTTGCCAGCCTATAGTAAAGTAACATTTAAGTAATTAACAA
AACAAGATGGAATTTGAAACAAAGATATTGAGCAAGGGCATCCAGGAGATGCTCTACAAT
AGTGACAAGACAGTAGGCACAGCAGAGAGCTGCACAGGCGGTCGTATCGCCGAGGCGCTG
ATTTCTTTGCCAGGTGCCAGCAATTACTTCAAGGGTGGTGTAGTAAGCTACACCAACGAG
GTAAAGGAGAATCTTTTGGGCGTGAGCCATGAGGTTCTGGAGGAGCAGACTGCCGTTTGC
GAGGAAGTGGCTAGGGAGATGGTGCTCGGCACAATCAAGACCCTGAATGTAGACTTCGCC
ATTTCTGCAACGGGTGTGGCTGGTCCAACGGGTGGAACTCCAGCCATTCCTGTGGGCACA
ATCTATATAGGTTATGGCGATAAGAACGATGTTCGCGTGGTAAAACTCACCGAAGATTTC
GGACGCGACATCAACCTTGCAATTGCCACAAATACAGCGCTTAAAGGCATGCTCGAATTC
TTGAAAGAACATGCTGAAGAACTTAAAAAaGAGGCTTAAATTGCTAATTTAAGGCTATCA
AATATTAATAATCCTTAAAAGACGGCGTTCTTTTAGGGATTATTTTGTTATTACCAAATT
ATTTTGTAATTTTGCACTCTGTTTGGAATAGGTATCAATTAACGAATTACAAAATTAAAG
ATAGAAATGTCTAAGATTTGTCAAATTACAGGTAAGAAGGCACAGTTAGGTTGCAATGTG
TCTCACTCAAAGCACCGTACAAAGAGAAGCTTTGATGTTAACCTCTTCAGCAAGAAATTC
TACTATGTAGAAGAGGGTTGCTGGATCAGCCTCAAGATCAGTGCTGCTGGTCTTCGTCTT
ATTAATAAGGTAGGTCTCGATGCTGCTTTGAATCAGGCAGTAAAGAAGGGCTACGTAGAT
TGGAAGGACATTAAAGTTATAGGAGAATAAATATCATGGCAAAGAAAGCAAAAGGTAATA
GAGTACAGGTTATCCTCGAGTGCACTGAACACAAGAACAGTGGTATGCCAGGTACAAGCC
GTTACGTGACTACAAAGAATCGTAAGAACACTCCTGAGCGTCTTGAGTTGATGAAGTACA
ACCCAATCCTTAAGAAGATGACTCTTCACAAGGAGATTAAGTAAGCTTAGCTTACAAGTT
TAATAATTTTATCAATTTAAATAGACTATGGCAAAGAAAGCGGTCGCTACCCTCCACGAA
GGTAACATGGATGGTCGCGCATATACAAAGGTTATCAAGATGGTTAAGAGCCCTAAGACT
GGTGCATACGTTTTCGATGAGAAGATGGTACCAAACGAGGCTGTTAAGGATTTCTTCAAG
GATTAATTTCCTTGCAGATGATGCATCGTTGAATTTAGATTACATCAAAATTCAAATATA
AAGATAAAGGTCGCTACCCAATTAGGGGAGCGACCTTTTTTtCTTCTTTTtCTTTTCTAA
GGTCAAGAAAACAGCTTTTGCCCTTTTACAATACTACTTGAAGCTTCTTTCATCGTCTCT
TACGAATCTTCTTAGCGTTTGTTTGCTTCCTCTAATCATCGTTTGACACCTCTCACGGCC
TGGCTCTCTAACGGATTCTCCGGCCAGAAATGCTTAGGGTAACGGCGCTTCAGTTCCTTG
CGGACTTCGAAATAAGTGCCTTGCCAAAAACTTGCGAGATCTTGAGTAAGCTGAACGGGC
TTGAAGCCGGGAGATAACAACTCAAGCAGAAGGGGCTGTCTGCCAGCATCGACAGTGGGT
GTTGATGTCATTCCGAAACACTCCTGAAGCCGCACACTCAGAACCGGGGCTTCGGTTCCC
AGGCGATAATCGATGCGGATATTGCTGCCCGATGGCACACGGATGTGGGTGGGAGCAAGG
CGGTCTATCTCCTGCTGAAGCTCATAAGGAAGGATGTTCCATAAGATTTCGCGCAGGTTG
AGTTTCTTCAGCTCTGTAACAGAAGTCTTCATCTTACCACCTTCTTCGAGATAGAAAGGG
AGCCACGCTCGGGCTGTTGTCAGGAGATGCTCTGTTGACAGGTCAGGAATCTCTAACTCC
GGATGCCACTCAGCTACTTGTGCCACGCGCAGTTGCAGACGATGAACCGATTCGTTCCAA
TCGAACATGCTGAGTCCGTCTTTTCTGGCAGCTTCGCAGATAATATTAGAAACAGTCTCT
CGGCTGGCATTCTGTATCGGCTTGCTGTCTATGATGAGTGCTCCTATCCGTGTTTCCTGC
TGCATCTTTACTGCCAGCGCTTTGCTGTCCCAGGAAATATTCTCGCAGGTTTGCACAGGC
AAGTTCTTCCAGTTGACGGGGGCTGAGAGAAATACCCTTCCTTTCCGTCCCTGCCCAGAA
TTGGATGATGAGGTTGAAGCGAGGTTGAGTGATGCAATGGCAAGCCATTCGTTTGCTGCC
ATGCTGTCGCACGGGTCGATAAAAATCGTGTTGCCATTCGACATCTTGAAGTTGCCCGCA
TGGTCGGTGGCATGGGCGATGCGCTCAGGGTAGGCTAGGGCGATGAGGTGGCCCACTTCC
TCTGCATCAATTGGCTCGTTGTCTTCCCTGATACGCAGCATCTTCCTGTATTCCTGGGCA
ATCTGAGCGATACGGTTCCAACGCCCCAGATTCTTCTTGCAGCGTGCGGAACGGAGGATA
GAAAGGCGGAGCGTCATGTCTGAATCTTCATTTTCGCCCATCGGGTCTTTCTCTTCCAGC
AGAGCAGCAATGTCGCAGGCCAGGGCTTGGCTCGCCGGAGAATCGCTGCTGATCATCATC
TTGGCAATGCGCGGATGACAAGGAAGTTGAGCCATTCTGCTGCCTTCTGCGGTGATGCTG
CCACTGAGAGCGTGAGCATCATGATCAGGAGTGAGGGCGTTGAGCGACATAAGAAGTTGC
TGTGCCAATACAAGGTTGCCCTTGGGAGGAAGGGTGAGCCAAGGCAGCAGTTCCGGTTTG
TTTTCTCCGAAAGCTGCAATGTCGAGAACCAGCGAAGAGAGATCTGCATCCAGTATTTCG
GGCAGCCGTTGTTCTGGCATCAGATGTTCCGAGGTCTGTGTCCAAAGCCGGTAACATACG
CCTGATGTGATTCTGCCCGCACGCCCCCTTCGTTGCGTAGCCATGTCCTGACTGATACGA
ACGGTTTCGAGATGGCTCAAGCCTGTACGGGCATCATAAACCAGTTTTCGGCAGAGTCCG
GAATCCACAACGATTCTTACTCCTTCGATGGTGAGAGAAGTTTCGGCGATAGGAGTGGCC
AGTACGATTTTCCGTTCACCCGGTTTGGAAGGAGCGATGGCGAGCCGCTGCTTTTCTGGC
GAGAGGTTACCGTAGAGTGGATAGATTTCCGTTGAAGATAAGGCAGAGCGAAGCAGTTCT
TCGCATTTCATGATTTCTCCCTGTCCCGGCAGAAAGGCAAGAATGTCACCTTCCTGGTTT
CTGAAAGCCTGACAGATTGTGGCTGCCATTTCCTGCGCTACCTGATATCTGTCGATGTCG
TGGTCTGCATAAATGGTTTCTATCGGAAACATTCTGCCTTTACTCTCGATAAGCGGAGCC
TGAAGTGCCTGACAGATGATAGAAGCATCGATTGTTGCTGACATGATAATGAGCTTCAGG
TCGGGGCGGATGATTTCCTGTGTTTGCCGGGCCAGCGCTAACGCCAGATCGGAATTGATG
CTGCGCTCATGAAACTCATCAAAGATGAGGCACGAAACGCCTTCGAGTGTAGCATCATTG
ACCAGCATTCGGGTGAGAATGCCCTCGGTAAGGACTTCGATGCGTGTATCATCCGAAACC
TTGCTTTCGAATCTTACCCGATAGCCGATGGTTTTGCCCACGGGCTCTCCCAGAATCTGC
GCCATCCGTTTGGCAATCTGGCAAGCAGCCAGGCGGCGCGGTTCGAGCATCAGAATCTTA
CCCTGACTTTTAAGATGATCATGGATGAAGCCTTCCAATGCCTGATCACTCATGCCCCGC
AGAATGGTGAGCGGGAGGAGGGTTGATTTACCGGCTCCAGGAGGAGCTGTAATAACAAGG
TTAGCCGACTCCATCAATGCTTCATTGACAGAGTCGGCTATCTGGTAAGCTGGCAGATGA
CCAGCCTGCTGTTCTATTCTATCTAAGTTCATTTCTTCTTATTTCACAAACTTCAGATTT
CTTTTATTTCACAAATTTCAGAATCTCTTTACTCTTTCTGCCCTTTTTGGCAGGAATCGG
CATGAAGCCTTCTGTGAGTCCTGTTTTATCTGTCATGGTCTGGAAAACGGAGGCGGCATA
GGAAGAGAGTTTCTTCTCTGCCAGTTCTTGCTTGATAGCATCCTCATCATAATCATCAGC
ATAGAGGAGAGTGTGTAAATCGTCAAGATATTTTTGCGGAATATTCTGATGCGGCATGCG
GCTTTTTATCTGCATAATCTGTGCGATGATTGCCTGTTTGGTTTGGGCAGCGATGGCTTC
TGTCTTTTGCTGCTCGAAGACTGCCAGCGTCTCCTCATCCGTCTCCTGCCAGTTTTGCAT
CATGGCTTCAGTGTTGGTAAGATGACTGTAGCCTGCATAGCGAATCAGGGCGATGCGCTT
GTTCCAACCTTTCTTTTCCAGATAGTTTTTCTCCATAGGGGTAGTAGCTACTATGAGGTT
GGCTTTGGCGTACATGGCTTTCTGATACATAGACTGTTGCAGTGAACGCTTCAAGTAAGG
GTTCTTGCAGTTTCTCTCAGAAATATCGCCTAGTGGACAAACGATGTAGGGAATGTCCAT
CTGCTTTGCTTTCTTGGCTATCTGGGCTCCCTGCCATGTCCATGCTCCTATAACCAACAC
AATGTCGGCATCAACCAGACTGTTGGTGATGTCGAGCTGTTTATTCAAGGCTTCGATGTA
TGGAAGATACATCTTCAGCAACTTCTTATGGTTGGAAATGAACAAATATACTTTCATCGT
TCTGTCGGTTATTTTTAACTGTTATTCTGATAGACTGTTACTTCCTTTTTGCCCTGTCTA
GAGTTTATGAGAAGTGAAATCGTTTTTGTCAGCCCGCCAATAGCGCAATTTGGTAGCCAG
ATTTCTCCAGATAATTCCATATTCGAAGAATGGCAGTTTGAACATCGCTATTCCGTCATC
AAAGTGTTTGATGGCCTTGTTGGCTATCAGCATTCTCACGATGAACAGCAGGAGGAAACT
GAAACCTGCGCATCCTGTAAGAATCCAATTCTTCATGAGGATAGAGTAGGCTGCAACGGC
CAGTGTTGCTATCAGGCTGAGATGTGGCATGAGATGGTCAAAGAACATGAGGGTTCGCAT
GGAACCGGCTCTTTCCAAACTCTTGCGTGAAGCCTGCAGATAGAGGTGGGCATTGTGCCA
ACTCTTGCTCGATGGTGCTTCGCGGATGAGCCATGCATCGCAATCCAGTTCTGTAGCTGT
ATCGCCACAATGTGCATACTTGTTGACGAGAAAATCGTATTCGCCTCGAACATATTCCAG
GTTGCCCTGATAGCCCTGTTCCTTCATGAAGTCGCTTTTGCGGAACGCTACGTTTGGCAT
GTGGCTGCGATAGCCGTAAGTCTGCTGGGCACGGCGCAAAACATAGTAAGCCTTGCGGAT
GCTGTCGAAACGGCGTATGCTCTTGGTTTCCTCATCAAGGGCTACATATCCCAATACCAG
ATGGTTAGGGTCCTGGCATTGACGGACCATGGTTTGCAGCCACTTGTCGTTGCTTGGGCG
ACAATTAGGCTCTGTCAGAATAATCCATTCATGTTTGGCTGCCTTCACACCCAGTGTAAT
CTGCAATTTCTTGCGACTCATATAGCGTGAACTCTCAGGAATGTAAGTATAATACAGATG
AGGGTTTTCGGCTGCAGTTCGCTTCAGAAAATCCTGTGTCTCGCCATCTGTACTCTGGCA
GACTACGATTACCTGATAGTCGGCAGCATACTGCTGACGCAGGAACATAGGGAGATTCCT
CTCCAATTCAGCAAGATTATCGTGTGCGGTAATGAGTATGCTGACAGGAGGTTGATTCTC
TGCCGTTTCTGTTTTTTGAAAGCGCAACGAGCGCAGAAATGGATTTATCAGCGATCCGAG
AACCGCCAATAAAACCACCACTGCGCCTGCTATTATAGTAGTTGTACTAATGATCATCAT
ATTCTTTTTCTCGTAATATAGAAAGCTAGAGAAAGGAGAATCCTATAAACTCTTAACTTT
TAACTTTCAACTATATTAAAAGTCTTCTGTAATATACCCCTTTGGCAACTGGCGACAGTT
ATACTGGCTCGCCATGATCTCACCATAGGCTCCGGCTGAGCGGAGGGCGATGAGGTCGCC
GCGATGGGCTTTGTTGATGTCGACAGCCTTGCCGAAGACATCGCTTGATTCGCAGATTGG
ACCTACAACGTCGTAAGTTTCTACAGGTTCATCGCTTGAGATGTTCTCAATCTTATGGTA
AGCCTGATAGAGGGCTGGACGGATGAGGTCGGTCATTCCTGCATCCACAATGGCAAACTG
CTTGGCTGTGCCCTGCTTGATGTAGAGTGTCTTGGTGATGAGAGAACCCATCTGACCCAC
TACGGCGCGGCCCAACTCAAAGTGAAGCTTCTGACCATCGCGCAACTTCAGTTTCTTAGC
GTATGTATCAAAATAATCCTTGAAGTCTGGGATAGGCACACGGTTTGGATGGTTGTAATC
GATACCCAATCCACCGCCTACATTGATGTTCTTTACTACGATGTGATGAGCCTCCAACTG
GTCTTGCAACTCGTTGATGCGGTTACAGAGAGCCTCGAAGTCTCCCATATCAAGTATCTG
ACTACCAATGTGGAAGTGCAGACCCAGGAACTTGATGTTCTTCATCTTGAAAGCCTCTTC
GATTACGGCTTCCATGTCGCGCATGGCAATACCGAACTTGTTTTCTGCCAGACCAGTTGT
TATGTTAGCATGCGTATGGGCGCCGACATCCGGATTGATGCGGAAACAAACCTGTGCAAT
CTTATTCTGTTTTTCAGCCAGTTCGTTGATGATTTCCAACTCCGGAATACTCTCTACATT
GAAGCAGAAGATGCCTTTCTCCAATCCGAGGTTGATTTCCCAATCGCTTTTGCCTACACC
AGCGTAAACAATCTTGCTGGCTGGGAATCCGGCTTTGATGGCAGCCTGAATTTCTCCTCC
GCTCACACAGTCGGCTCCTAAACCAGCCTGACAGATGATATTGAGCACCTTAGGGTTGGC
ATTTGCCTTTACGGCATAGTGCACTTCAAATCCCTCGTGCTTGCCAGCCTCTTCATTGAT
GGTTTTCAATGTCTGGCGCAACACATTGGTGTCGTAATAGTAGAACGGAGTCTGTATCTC
CTGAAACTTATCTATCGGAAATGTACCTTTCATTTCACTTAATCTTAAATTAATACCTTA
TTATAGTTAAATCAGAATATCCAATTTATTGTAAATCAGAATAACCAACGAAGAGTGGAT
AGGAAGCATTACATACGAATTCTTCACTTTTCACTCTTCGTTTTCATTTGCATTACTTCT
TCTCGAACAATACGTTGCTCAAGTTCTGCAATGCCTGCTTCTTATCTTTCTCTCTGATGA
GGAATGAGATGTTATAGTTAGAACCACCGTAAGAAATCATGCGTACAGGAATGTTCTTCA
TCGCATCGGTAGCGATGGTCTCGAAGCCAACGTTGCTCCAGTCCAAATCACCTACAACGC
AGATAATACACATATCTGAATCTACAGTTACTGTACCATATTTCTTCAGCTCGTTTACGA
TGTCGTTAAGATGAGAATCATTATCAATACTCATGCTGACACCCACCTCAGAAGTGGCAA
TCATATCAATTGGAGTCTGATAGCTCTCGAAGATTTCGAATACCTTGCGGAGGAAACCTG
TAGCGAGCAACATGCGGCTACTCTTGATCTTGATGGCTGTGATGTTGTCCTTGGCAGCAA
CAGCCTTGATCTTGCCGCGTACGATGACATTGTCGATGATTGTACCGTCGGCCTTAGGAT
CCATGGTGTTCTTCAAGCGTACAGGGATGCCTGCATACTTAGCTGGCTGAACACAGGTAG
GGTGGAGAATCTTGGCACCGAAGTAAGCCAACTCAGCAGCCTCCTCGAAGTTCAACTGGC
GTACTGCCTCAGTGTGCTCTACGACACGAGGGTCGTTGTTGTGCATTCCGTCGATGTCGG
TCCAGATCTGAATCTCTTCAGCTGGGAGAGCTGCACCGATAAGAGATGCGGTGTAGTCGC
TACCGCCACGCTGCAGATTGTCAACCTCGCCATATGCGTTGCGGCAGATGAATCCCTGAG
TGATGTAAATCTGATAGCCCTGGTTCTGCTCCATGATAGCAGCCAACTTCTCCTTGATGT
ACTGAGGATCTGGTTCTGCGTTCTTGTCAGTTCGCATAAAGTCTAATGCGTTGAGCAATA
CAGCCTTTACACCCTGTTCCTTCAAGTAGTTTACAACCATGTTGGTGCTCATCATCTCGC
CCTGAGCCACGATGCTCTTCTCCTCGAAAGAAGTGAAGAGGTCTTTGGTGAATGAGCGGA
GATAGTTGAATTCGCCCTGCAAGAACTCACGAGTCGTATTTTTCATCTCCTCGGTAGAGT
AGAGTTCTTCTACATGCTGCATGTATTTCTTCTCCAAGTTGTTGATTACCTCGTTGGCGC
CCTCTGGATTCTTCTTGTAAAGATAGTCAGAGATCTCAACGAGAGAGTTTGTTGTACCGC
TCATCGCAGACAATACGATGAAAGTTGGTTCACCTGATTCTGTAACCAAAGAGGCTACTC
CCTTCATGCGCTCTGGTGAGCCTACAGAAGTACCTCCGAATTTCATTACCTTCATAGTCG
TAATTTTATTTAATTATTTCACTTAATTATCTTCTCCATCCTCTGTGAGGTCGATGTGGT
TATACTCGTTGGTTACGTCGTAGAGCACACCTTCCTTACAGCGGTAAACGATGCCTGGGA
ATTTGTCGAGCATCGGGATGTTATGGGTTGTCATCACAACAGCTGTGCCTTGTTTGGTGA
TGTCTTTCAGCAGACTCACGATGTTACTGGCAGTCTCTGGGTCGAGATTGCCTGTAGGCT
CATCGGCGATGATGATTTTAGGATTATTGAGAATGGCGCGGGCAATGGCTACACGCTGCT
GCTCACCACCTGAGAGCTCATGAGGCATCTTGTCGATTTTATCAATCATGCCTACTTCGT
TGAGCACCTCTTCGATACGCTTTTCTCTGTCTTTTTTGTTTTtCCAGCCTGTTGCCTTGA
GTACGAATTCAAAGTTCTTGCGAACGGTGCGGTCGTGTAGCAGCTGGAAATCCTGAAAGA
TGATTCCCAATTCCTTACGCAGAGCCGGAATCTCCTTTCGCCTGATAGTTTTGAGGTCTC
TGCCGAGAATTTCAGCCTTCTCGGTTTCGCCTTCTACAAGGTCTAGTTCGCAATAAAGTG
TCTTTAATAGCGAACTTTTACCAGAGCCGACTTTtCCAATAAGGTAGGCGAATTCTCCTT
CGTCAATATGGAAATTGATGTTTTGGAGCACGCACTTGTCGGCCTGATATATGCTGACGT
TCTGATAATCTATTAACATCTTCtATTTTTTtCTCCTTAATGTTAGTTTGTTATTTCATT
TCGCCCTTGCTCTTGGCAACGCGGCGTTTCTTATCCCATTCCGGATCGTGACGCATCTGA
AGTTCTTTCACAACATCTTCTATTCTCAAGCCCTTGCTTGTGAGCAGAACGATGAGGTGA
TAGAGAAGGTCTGAACTCTCGTAAATGAGTTTCTCGTTGTTGCCGTTTGTGGCTTCGATA
ATGGTTTCAACAGCTTCTTCTCCAACCTTTTGTGCCATTTTGTTAACGCCTTTCTTGAAG
AGGCTGGTAGTGTAGCTTCCCTCTGGCATTTCTTCGTGGCGCTTGTTGATGAAGTCCTGA
AGCTCTGAGAGAAAGAGGATTGGGTTGAGTGTATTTTCTTCTGCCCAGCAGGTGTCTGTA
CCTTTGTGGCAGGTTGGACCATCTGGGTGAACCTTAACCAGCAAGGTGTCGTTATCGCAG
TCGTTCTGAATGCTAACGAGATTCAGGAAGTTGCCTGATGTTTCACCTTTTGTCCAGAGG
CAGTTGCGTGAACGGCTCCAGAATGTTACCTTTTTGGTTGCTATTGTCTTATCGTATGCT
TCCTGATTCATGAAGCCAAGCATCAAGACGTTCTTTGTAACTGCGTCTTGGATGATGGCA
GGAACCAGTCCGCCTAATTTTTCGAAATCTATTTCCATTTTATCTTGTTTTTATTTTCTT
ACATTATTATATTCCCCGTGTTCTATATTCTCACGTTGATTCCTTCTTCTCTCAGGTATT
TCTTGAGGTCAGGAATGGCAATCTCGCCAAAGTGGAACACGCTGGCTGCCAGGGCAGCAT
CTGCCTTGCCTTGGGTGAACGCATCGCGGAAATGCTCCATTTTTCCTGCACCTCCTGAGG
CGATGATAGGAATGCTTACTTCTTCAGCAAGACGGGCGAGGGCTTCGTTTGCGAATCCCT
GTTTCACACCGTCATGATCCATACTGGTAAAGAGAATTTCACCGGCACCCCGGTCGGCTA
CTTCCTTAGCCCAGTCAAACAGTCCTAGTTCCACCCGTTCTCTTCCGCCTTTTACATAAC
AGTGCCAGCCGTCAGAATCGAGACGTGCATCAATGGCGCATACGCAAACCTGTGAGCCAT
AATGGTTGGCAATTTCATCGATGAGCTCCGGATGTCGGATGGCAGCACTGTTGATGCTAA
CCTTGTCGGCTCCTGCGTTGAGCAGGCGGTCAACATCTTTGAGTTCATTGATTCCACCTC
CCACAGTAAATGGGATATTGATTTCGGCAGCCACGCGGGTTACCATATCCGTAAAGGTTT
TGCGCTCTTCGAAACTCGCTGTAATATCGAGGAATACGAGCTCATCGGCTCCAGCATCGC
TATAAGCTTTTCCCAGTTCTACCGGGTCACCAGCGCTGCGAAGGTTTACGAAATTGGTTC
CCTTTACCGTCTCGCCGTTCTTTACATCAAGACAAGGAACGATTCGTTTAGCTAATCCTT
TGCTTTTACTTTGAATTTTCACCATTGTATTTTAATTCTTATCGATTGAAGCTTTTGCCC
TTACAGGGCGTGTCGAGAATAGTTCCGAGCAATCAACTGTCAGCTATTAATATTAACTGT
CAACTATTTAACTATTAACTAGTTTCTTAACATCGATTTTCCCTTCGTAGAAAGCTTTTC
CAAATACTACGGCAGGAATTCCTGCAGTTTCCAATGCTTCGATGTCTTCGTTGCAACTCA
CTCCGCCTGAGGCAATAAGATGCAGTTGAGGATAGGCAGCCATTACTTCTTTGTAGAGTT
CTATGGCAGGTCCCTGCAGCGTTCCGTCTTTGCTGATTTCTGTGCAGAGAACATAGCGTA
CTCCTTTATCGATGTACTTTTTCAGGAAAGGAAGGAGATCTTCAGAAGAATCTTCTTTCC
ATCCGTTGATAGAAATCTTTCCGTTTCTTACGTCGGCTCCCAGAATCAGGCGGTCAGCTC
CATACTTGTCTAGCCATTGCATGAAGAGTTCAGGATTGGTGACGGCAATGCTGCCCACTG
TAACCATGCTTGCTCCTGCAGCAAAAGCTTTCTCAATATCTTCTTCGGTCTTGATTCCGC
CACCGAAATCAACCACGAGAGAGGTTTCTGTGGTAATGGCCTTCAACACCGCATCATTTA
CGATGTGCTTTGACTTGGCTCCATCGAGGTCTACTACATGAAGGCGTTTGAAGCCCATCT
GCTCAAACTGTTTTGCAATCTCGGCAGGATTGTCATTGTAAACCTTCTTCTGGTCGTAAT
CGCCTTTGGTAAGACGAACACACTGGTCATTTATCAAGTCGATAGCTGGAATTAATTCTA
TCATATTTGTATTTTCTCTTTTATTTTATCTCTAAAAAATTCTTTAAAATCCGTTCTCCC
ACCTTTCCGCTCTTTTCCGGATGGAACTGGCAGGTATAGAAATTATCTTTGTGGAGCGAT
GCGCTATAAGGAAGAATGTATTCTGCCTTGGCAATGGTCTCCTCGCAGAGTGGCACATAA
TAACTATGTACGAAATAGGAGTAGGGATGAAGCAGTGCATCAGCGGTAGACTTGTCTGAG
TCAGAATCCATTCTGTTTCCGAACCCCTTATAAAGGTCAGTCTTCAAATCATAGATTTCA
TTCCAGCCCATAGCAGGCACCTTGTCTTCGTGTTTCTGAGGCAGGAATCGCTTTACATCT
ACATCAAAGATTCCGATGCAATCTACGTCACCTTCTTCCGAATGGCGGCACAAGAGTTGC
TGTCCTACACAAATGCCCAGGACGGGTTGCTTCAAGTTCTTGATTACTTGATCAAGCTGA
TGAGCCTTCAGATATTCCATTGCTTCTCTTGCCTGGCCTTGTCCTGGGAAGAGAACGCGG
TCAGCCTTCTGGAGCATTTCTGCATCATCTGTAAGTACAGGTTCGATGCCTAAACGCTTC
ATGGCGTTGACTACGGAATAGATATTTCCGGCATTATATTTTACGATTGCTACATCCATA
ACCTAACGTAATTCGTTTCTATTTCTTATTTTTCGAtGCAAAGGTACacattttc
>contig00039  length=17519   numreads=3092
AagaaaatAaaagCAaaaagaTTACGAAATATAGTAGATTTCTTTCAGAAAGTTAGAAAT
ATGGCGTGTTTTtACGTTTCCGTTAAGTGaAAAaGGAGCAATTGAATGTAAACCAACATC
TAATTGCTCCTTTTGAAGTGTTTATTTTGATAATCGAAACTTCTTAGTTTTCTTCTTCAC
TGTCTGCTGTGCGGAGAATGATAGAAGTTGCTCCGATGGTGAACAGGGTTCCGTCTTCGA
TAACGCGGCGTTCTCTGTCACCCAGAATCTCATTGTCAACGAAAGTTCCTGTATAACTTG
GTCCATCGCGGAGTACATATTTCAATTTGCCTTTCTTGTCGCGGCTAACGTTGATTACGC
AATGGTTCATGTCAACGCTTGGGTCTACGGTTTCGATAGGGCAGTTGATTCCGCTGTTCT
TCATGTAGCGGCCGATGATGTTGTCGCCTAACTGGAGCGGGATGACCTGTTTGTAAGCGA
ATACGTTCTCGATGACAACGATAGAACCGTATCCCTTCTCGTTGGCATTCTCGTCAAGTT
TTTCCTCCTTGCGAGTTTCGCGGAGCTTGGAAACTCCCATTCGGATGCCAAACTGCTTAT
TGCAATTAGGACAAACGAAAACGAGACTCTGACCTACCTGATACTTGGTCTCATCGAAGG
TGATAAAATTATCGCATTTAGGACAACGTACTCTTTTCATATTCTTTTTCTTACTTTTCT
GTCTTTATTATAATAATGTGTTGTAGAAGTTTCCGATACTCCTTGCTATTTGTTCTAGCT
ATAAGCTATAAACTCTTAACTATCAACTATTCTTTCACTTTCGTAATCCAGCCGTCAGTA
AAAGCATCATAGTTGTGTAAACGGTTGAGAGCAGTATAAGCTTCGCCCTCGGTAGAGTAT
GTTCCGTATATAACTTTTACATTATTATCCGTAATTAACACCCTAGCTTCCTTGAATCCC
TTGTTTTGGAGAAGTTCAGCATAGCTCGCAGCATTGCGCTTGGTAACACGACTTGCCAAA
ACGATGCTATAGTAAGAAGAAGCTGTTTGCAATTCGTTGTCCTGAGTCATGTTGACAGAC
TTGGCAGGAATGCTCTCTTCTGCCTGTGATTCTGTACTAAGAACCAGTTCTTGAGGTTGC
GCAACCTTATTAATCTCCTTAGGCATGATGCGGTTCAGCATGCCTGTGTCGATTTGGCTC
TTCTGAACGGTTGGGGTTCCCAATGGAGAAGAGTAGGTGAAGAATGCAATGAGAGCGATG
CAGGCTGCTGCAATATTGCGCAACCAGCTCTTCTTGATGCTGATGAATTCGGCATTTGAT
TCTTCTTCGTTAACGAACACAGAATTGTTGACAGAGAGTCCACTCTCCATCTTCTGGTTA
CTATCCTGATTCTTGACTTCGCTTTCTGTACGATTGTTTTCTACTGTCTTTGCTGGCATT
TCAATGATTGAAGCAGCAGAATCTTCAGTCTTCTGAACCTCTTCTGCAGAAATCTGCGCG
AGTGGGAGCATGTTTAAGCCACCCAAACCATACAACTCAGGGGTAAGAATGCCCGCCTCG
CATGGTTCGAAGGTATAATTTCCGTCTTCGTTCAATATGATGGTGCCAATATCATTCAGT
TCAAATTTTCCTGAATTCTCCAGAGTCTGTCGCATCTCTGTCACTTCATCAGCAATGCGG
TTCAAAGCTTCCGGATAGCTGATGTCGTATGCTTCAACATACGAAAGTGCAAGGAGAGAA
TCGTTCATCTGGAGCTGTGGGTTAAAGCCAATAGTTCTCAGCGGTGGCAGAAACATGCTG
TCTCTGCCATCGTAACGCGCATCTACATGATGAGCCATGAAGCCACCAAATCCTGGGACA
ATCACGCAATCGTTGCTCAAAAGTAGGATCTCTATATGTCTTTCTAGTCTATTCACGTTT
GCAAAGGTAGTGATTTTTTCGGAAATGACCAACAGAAAATAGAGAAAATTTTCGATGAAA
TCATAAAAAGTCTAATTTGTTTTGTCGTTTCGGGAAAAAGTATTACCTTTGTGCCTAAAA
TAAATAAGGTATAAATCAATGAAATATACAGAGACAGAAATTGAAGGAGTCTGGCTGATA
GAACCTCGGGTATTTGAAGATGCTCGCGGCTATTTCTTTGAAGCATGGAAGCAGGCTGAC
TTTGATGCTCACGTTGGAGGGCATGTGGAGTTTGTGCAAGACAATGAATCGATGTCGGCT
CGTGGTGTGCTCAGAGGTTTGCACTATCAGAAAGGTGAATTCTCGCAGGCTAAGTTGGTG
CGTGTCATCAAAGGCCGCGTGCTGGATGTAGCTGTTGACTTGAGAAAGGGCAGTAAGACT
TTCGGTAAATATGTAATGGTTGAACTGAGTGGAGAGAACAAACGTCAGTTTTTCATTCCT
CGCGGTTTTGCCCATGGTTTCCTGGTACTGAGTGACGAAGTCATCTTTACTTATAAAGTA
GATAATGTTTATGCTCCTGATTACGAAGCCAGTATTCATTGGGATGATCCTACTATCGGA
ATAAAATGGCCTATTGAAGGAGTTGAGGTGCTTACGTCAGAAAAAGACAGAATCAAGGCA
AAGTCTTTCGAAGAGGCTGATTATTTCGAGTAGAATTGGCATCAGCTTTTACCGATTAAT
TTATTTAAAGAACTCATCATGAAAAAGATAGTTAATTTATGGCTGCTCAGTTGTATCTTG
ACTCTTGTTGCTTGTGGGCAGAAGGTCGAAAAGCAACAGGAAGTGAAGGAAGATACTGCG
GCTAAGAAGATGTTGCAAGGCATTTGGTTGAACGATGACGATGAGGATGATGTGGCGTTC
CGCGTAAAAGGCGATACGATTTATTATCCTGATTCAACCAGTCAGCCTGTCTACTTCTAC
ATTGCTGGCGATACGCTTGTAATGAAGGGTGCTAATCTTGCAAAATATCCGATTGTAAAA
CAGGCTGAGCATATTTTCCAGTTTAAAGTGCAGAATGGGGATGTGGTTAAGCTGGTGAAG
ACGGAAGATAAGTCTTATTTGCAGCAGTTCATCCACAACCATGCTTCCGTGGCGCTGAAT
CAGAATACGCTGATTAAACGTGATACGGTGGTTGTAAGGGGCGATGAGAAATATCATCTC
TACGTACAGGTTAACCCAACAAGTTATAAGGTCTACAAGAGTTCTTATAATGATGATGGT
GTTGAGGTAGACAATGTTTATTATGATAATATTGTGAACTTGCATGTTTATCATGGTGCC
AACTGTCTGTTCTCTCGTGATTTTCATAAGAAGGATTTCGATAAGCAGGTTCCTGCTTCT
TTCTTGGACCAGTCTATATTGAGCGACATCGTATTCAATAAGATAGATGAATCTGGCATT
CATTATCTTGCTGTTCTGGCAATGCCTGACAGCAGTTTGAGTTATCAGGTTGAGGTTATC
ATTTCCTTTGAAGGAAAAATGCGAATGCGGGTTAAGAGCTAAAAAAaTAAAAAGTCGCCC
TGAAAGGGAAAGCATTGAATGTAAGATGCTTTTGTCCTTTCAGGGCGATTCTTTTTTATG
TGCTTATCCTGGAGGGATAGCTTGGTGGCTCAACTTTTAATTGAAGAATCCCAGCAAAGC
TCCGGCTGCAACGGCAGAACCGATGACTCCCGCAACGTTTGGTCCCATGGCGTGCATGAG
AAGGAAGTTGTGGCGGTCGTATTCCAGACCTAGGTTGTTGGAGATGCGTGCACTCATTGG
TACGGCACTCACTCCGGCGTTTCCGATAAGTGGGTTCAGTTTCTTGCCTTTTGGCAAGAA
GAGATTCATCAGCTTGACGAATAAGATCCCGCTTGCCGATGCGATGATGAAAGCAAGAGC
ACCGAGAGCAAAGATTTTGATGGTGTTTAATGTCAGAAACTCTGAAGCCTGGGTAGAACA
GCCTACGGTCAGGCCGAGGAGGATAACGACAATATCATTCAAGCTGCTGCTTGCTGTCTT
GGCGAGTCGGGTTGTCTTTCCACTCTCTTTCAGAAGATTTCCGAAGAACAGCATTCCTAA
TAATGGCAAACCGGATGGAACGATGAAGGTGGTGAGAAGCAGACCGATGATAGGGAAGAG
AATCTTTTCGGTCTGTGAAACCTGACGTGCCGGTTTCATCTTGATGACGCGCTCTTTCTT
GGTTGTAAGTAGTCGCATCAAAGGTGGCTGGATTACAGGCACCAGTGCCATGTAAGAGTA
GGCGCAAACCGCAATGGCTCCCATGAGGTTCGGACTCAGTTTGCTGCTCAGGAAGATGGC
GGTTGGTCCGTCTGCTCCTCCGATAATGGCAATGCCAGCTGCCTGGTTAGGTTCGAATCC
CAGAGCCAGTGCAATCATATATGCGCCGAAGATTCCAAATTGGGCAGCGGCTCCAATCAG
GATGAGCTTCGGGTTGGAAATGAGCGCAGAGAAGTCGGTCATGGCTCCAATGCCCAGAAA
TACGAGTGGCGGGTACCAGCCCTGTTTCACTCCCTGGTAGAAGATGTTCAGAACGGAGTT
GTCTTCGTATAAACCTATTTCGAGTCCTGCATCGGCACAGAATGGAATGTTGCCAAGAAT
GATTCCCAATCCGATAGGAACCAGAAGCAGCGGCTCAAAATCTTTCTTGATGGCGAGCCA
GATAAAGAGTGCTCCCACTAGAATCATGATGAGGTTTCCTGCCGAGGCGTTGGCAAAGCC
CGTAAAGGTAAGAAACTCATTGAAGTTTTGTATGATGAAATCCATAATTTACTTTGAACT
TTGAAAGTTGAACATTGAACTTTATGATTAGTCTTTTGATTGGAAGAGTAATCATTAGCT
TTTTGTCTAAACAGCTTATTAAGCGATTGTCACAAGCGTGTCTCCTTCCATCACAGCGTC
TCCCTTGTTCACGTTGATGCTGGTAATGGTTCCTGAAGTTTCTGCATCGATGTTGTTCTG
CATCTTCATGGCTTCGAGAACGACAACAGTATCGCCTGTGTTCACCTTGTCACCGACTTT
CACCTTGATTTCGTTGATAGTGCCAGGCAGAGGGGCAACAACTGGTTTGCCTGCAGCAGG
AGTTGCCTGTTTGCTTGATGAAGCAGAATCAGAACTTGCTGCAGATCCTGCGCTTGCAAC
AGAGCTGGCAGAAATGTTGTTTTGTCCATCACTTAACTTCACTTTCTGCTTACTGCTCTT
AACCGGCTGTTTCATTTCCACTTCGAATGGAATTCCATTCACGGTTACATTGGCGATATT
GCCTTCAATATCCTGTATTTCAACGACGTAATCTACGCCTTTAACCTTATATTCGTACTT
TGCCATAGTTTTTATATTTTAACGTTGTTATTGTTGTTGTTGAATTTCGGAGCATTCCAT
CTGGTCTGTTTTGGCTTGATGGTGATAATGCCTGGTTCTACATCATGAACATCTTCCAGA
TATTCCTGTAGTGCAAGGGAGATGACTGCCATGTAAATCTCCTTATCAATACCCTTGGTT
TCTAAACCATCTTTCAGAATCACGTTGGTCTTATGACTGAGGCCTTGAGTAACCTCGATG
GTCTTCTTTCCTGTCTTATATAATAAGGTGGCGTGCTTCTCAGTAGCACGGGCGATGCGC
TGTTTATGTTTCATGTAGGCTCCGAAAACCCAGAACACGATGAAGAGGAGAGCAAGGCAG
GCAAATACGATTCCCATTGAAAGTACGGCGATTCCTATTCCGTATGGGTCGCTTTTCTTC
AATTGCTGGGCTTTACTCAAACCTGTGTTTTGAGGCAGATAGCCTGGAGTTACTGATCCG
GCAATGGCTTTCTCCCATGTCTTGAAGTCCTTACTCAGTTCAAAACTCTCATCGGCAGCC
AACACTGGCACGCTTACGGAGTCTATCAGGTCAACGGCATTTCCGTCATAGAGTGCTATC
CAGTTGGGCATCTTTTCCTGTAGAATAAGATTGAGATGAAAAGGTCCCGAGTTGGAAGAA
TTCTTTGCCTTCCAATGTTGTCCGTTCCTGCCATCCAGGTACCAGGAACTGCTGTCGAAG
ATAACGATGCTTTTCTTGCCTCCCAATGTGGTTCGTGGTTCATTGTTAGGCAATGGACAC
ATCAGCTGTCGGCGAGCTTCAGGCGATATTTTCTTGTCGAGAACCCTTCGGTCGGTGGTT
AGGAACATACCGCGTACATTATACGTGGTAAAGGAGGAATTGCTCAATTCCACCCATGGT
TTGTGCTGCCCGTACTCATCTACAAGATTGGTACGGTTGTCGGTCATCACCTCCGTAATA
CGGATACTTTTGGCTCCTTGACTCCAAGCGGGCAAGGACGCGATGACTAGCATGGTTATC
AGAAATCCCAATTTCTTCATACGCTTACTAACGTTTATAGGGTTATTGTTTCATATTTCG
AAAAAATCTGCATCATATAGGAACGATAGCTGTTCCTAGAAGATTCATTAGGTTTGTTTC
TTGTGCTCAAAGGTACGAAGAATTTCTGAAAAGACAACAAAAAAGGTGCACAAATTTTTG
TCTTTGTGCACCTCTTTTATAATTTATAACTATTTTCAGTTGTTTTGTTAACTTTTGTAA
GTCTTACGCTCCGCAGAAGAACAGCACCACTATCTGGGCTGTAAAGATACGGAGGAACAT
GCTCAATGGATAAACCGTAGAGTATCCTACAGCTGGAGCCTCTTTAGAGCAAGAAGCATT
TGCATAAGCCAATGCAGGAGGGTCTGTGTAAGTACCGGCGAGCATACCCATGATGGTGAA
GTAGTTGAACTTAAACTTCAGGCGGGCAATCGTACCGATGATGAGGATAGGAATAACGGT
GATGAGGAAACCGCATCCCACATATTTCAAACCGTCACCCTGTACTACTGTGTCCCAGAA
TCCGGCACCAGCCTTGATTCCCACACTCGCCAGGAAGAGTACAAGTCCTATTTCTCGCAG
CATCATATTAGCCGAAGTCGTCGTATAAGTTACCAGCTTCATGCGATAGCCGAAACGACC
GATGAGGATGGCGATGATAAGCGGACCTCCGGCAATACCCAACTTCAAAGGCACCGGCAT
TCCCGGAATGGCAAATGGGAGAGAACCGAAGATAATACCTACCATAATGCCTACGAAGAT
AGTGGCAATGTTAGGCGCATCGAGGCGCTTTACAGAGTTACCCATGATTTCAGCCACACG
GTTTACATTCTCTTCAGGACCTACAACCAGAATCTTATCACCTACGTGGAAGTGGTGGTT
TCTGCCTGCAAAAATGTCCATTCCCTGACGGGAAATACGGGTTACGTTAACGCCGTATAC
GCTGGAGAAGTGCATCTTACCCAAGGTCTTACCGTTCATTTCCGGACGGGTAACGATGAT
ACGGCGAGAAACAAAGTGCTGTACTTCATCCTTCTCGCGGTCCCATTCAGCTTCAACCTC
TGGTCCGATAAAAGCCTTGATGGCTTCAGCATCAGCCTCTGCACATACAACGAGCAATTC
GTCTCCAACCTCAAACTTAGTCTTGCTGTTAGGAATGCTCACCTCGCCATTGTGGAGCAG
TCGTGAACATACAATGTCACGGTTCAAAAATTCTGAAACTTCTCTCAGCGTTCTGCCTGT
AATATAAGCATTTTCCACGCGCAAGTGCATGTTATGGGCCTTAGCGTGTGGGTTGGCAGC
ATCTTCTTCGTTAAGCTGTTCTTCCTCATCAGCAGTATTAATCTTACAGATGTACTTGAT
AAGGATAGTAGCACCGATAATGCCCACTACACCAAGAGGATAAGCACATGCATAACCATT
GGCAATACTTGGAGCACCATTAGGGAAGACGCTGAGCAAAGCCTCGTTGGCAGCACCAAG
ACCCGGAGTATTAGTAACCGCACCATAGAGAGTACCTACCATCATAGGCAGGTTGTTAGG
GTTGCTCGTATCAAAGAAGAGATAATAGCAACCAAACATCACGAGGATGTTGAGCAGAAT
AGCGCTAGCCGAAAGCATGTTGAGTGTAACACCACCTTTCTTGAAACTCTCGAAGAAGCC
AGGTCCTACCTGGAGACCAATCATGAAGACGAAGAGGATCAAGCCGAAGTCTTGCACGAA
TGTGAGAATTTCCTTTGGACCGGTGAAGCCAACGTGGCCAGCCAAAATACCTGCGAAGAG
AACGAAGGTGACACCTAATGAAATGCCGCCAATCTTTATCTTTCCGAGGTAAACACCAAT
AGCTATCACGATAGCGTAGAGTAGGGCGATGTGAGCCACCGACTCGGTATTGGTGAAGAG
ATTAACAATCCAATCCATGTATTCGTTTTAAAATCAGAAAATTATATTCCTGTAGTTTAC
CAAATtATTTTAGAATTtATGTTTtCTGTTGCTtGTTTTAAATGAAAGATACAGTTCTGT
TTATAGAGAGAATCTGTAGATTATTAGGGATTCAATTAAAACTGAAAATTGGAGGACATC
ACATAGGATGCCCTCCAACCTATTTTTTCTTGTAAAAAATCAAGCCCTTTTTGCAAATGG
TTTTCTTTTTGACATGAGATTACTTTTCGATAGCTGCTACACCTGGCAATACCTTACCCT
CGATAGCCTCGAGGAGTGCACCACCACCTGTAGAGATGTAAGATACCTGATCAGCCAAAC
CGAACTTGTTGATACAAGCTACAGAGTCACCACCACCGATGAGTGAGAATGCACCTTCCT
TAGTAGCCTCAGCGATTGCCTCAGCGATAGCCTTAGAACCACCAGCGAAGTTGTCGAACT
CGAATACGCCTGCAGGACCGTTCCAGAGGATAGTCTTGGCACCCTTGATGGCAGCTGCGA
AAGCCTTGCGAGTCTCAGGACCTGCGTCCATACCCTCCCAACCGTCAGGAATGTTGTTAG
ATGGGCAAACCTGAGTGTTGCAGTCGTTCTTGAAGTCGTCACCGCAGATAGAGTCTGTGC
CGAGTACGAGGTTTACACCGTTCTCCTTAGCCTTCTTGATTACGTCGAGAGCAACGTCGA
GCTTGTCATCCTCGCAGATAGACATACCAATCTTGCCACCGAGAGCCTTAGAGAATGTAT
AAGTCATACCACCGCAGAGAATCAAGTTGTCAACCTTAGTCAACAGGTTCTCGATGATAC
CGATCTTAGTAGAAACCTTAGAACCACCCATGATAGCTGTGAATGGGCGCTTGATGTTGC
CGAGAACTGCGTCAACAGCCTTAACTTCCTTCTCCATCAAGAAACCGAGCATCTTGTGAT
CCTTGTCGAAAGAATCAGCGATGACAGCTGTAGAAGCGTGCTTGCGGTGAGCTGTACCGA
ATGCGTCCATTACATATACGTCAGCGTAAGAAGCCAACTTAGCCGCGAACTTCTTCTGGC
GCTCCTTCATCTCAGCCTTAGCAGCATCGAATTCTGGAGTACCCTTCTCAACGCCAACTG
GCTTGCCTTCCTCTTCTGGATAGAAGCGGAGGTTCTCGAGCAAGAGAGCCTCACCTGGCT
TCAAGGCAGCTGCTTCAGCATCAGCGTTACCGCAGTCCTTAGCGAACTTAACGTCTACGC
CGAGAGCGTCTGATACGTTCTTAACAATCTGAGAGAGAGAAAGCTCTGGTTTAACCTTGC
CCTTTGGCTTACCCATGTGGCTCATCATGATGAGCGCACCGCCGTCTGCAAGTACCTTCT
TCAATGTAGGAAGGGCACCGCGGATACGAGTGTCGTCTGTTACATTACCATTTTCATCCA
ATGGCACGTTGAAGTCAACGCGCACGATTGCCTTGTGACCGGCAAAGTTAAAATCTTCAA
TTTTCATTTTACCTAAATTTATTTAGTTTATGTACTAATTTATTGTTCTAAACCTTTCTG
CTGGTTTCAAAAACCGAAGGCAAAGATACAAATTATATTTGAATCAGCAAAATATCGTAG
CGGTTTTTATTATTTTTAGTAGATGAAATCGCCTGTTTGCTATATCGGGTTTGCAAAATT
CGTATTTTGCGCTTCCTTCTGCTTGATTTGTTAAACAAAATGGAGAGAAATGAAATATAT
TCTTAACAAATTACTTTTTTTtGGATTTTTCGATAaTAAATAGTACCTTTGTGCGCAGTT
AAAACGTTATTACATaTAAATGAGATAAAATGGCGAAAGATAAGATTGCTTTTGTGTGCA
GCAATTGCGGACAGGAAAGTGCCAAATGGATGGGAAAATGTCCTAGCTGCGGACAATGGA
ATACATTTAAGGAAATTCGTATTGCTGCTGATTCCGGATCGCAGGCTGCGAAGAATGCCG
GAATGACCATGCGTCATGGTGGGGTTGCCACGATGTTTGGCGGGCAGCACAGCGAGCATG
ACGCTGCGCCGATGAAACTTCGCGATATTTCTGCGATTGATGAACCGCGCATCGATATGA
GGGACGAGGAGCTGAACCGTGTGCTGGGTGGCGGAATGGTCCCTGGCAGCATTACGCTCC
TGGGCGGTGAACCGGGAATCGGTAAGAGTACGCTCACCTTGCAGACTATTCTGAACATGA
CTGACCGCCGCATCCTGTATGTGAGCGGAGAGGAAAGTGCCCATCAGATTAAACTCCGTG
CCGACCGGTTGGCTAAAGGACAGGCGATGCTCAGAGATGGCTCTTCTGCGGACACTCTGA
AAACGGCTTCTCTTTCATCAGAAGGAGCCTTTGATCATATTACGGTTCTCTGTGAAACAC
AGTTGGAGAAAATCTTCAGCCATATTCAGGAAGTGGCTCCTCAGCTGATAGTTATAGATT
CTATCCAAACTATCTCTACAGAAGAGGTTGACAGTTCGCCAGGTTCTGTTTCCCAAGTTC
GCGAGTGTGCAGCCTCCCTGCTCCGTTTTGCCAAGACGAGTGGCATTCCGGTCATTCTGA
TAGGTCATATTAATAAGGAGGGAACGCTTGCCGGACCAAAGATTTTGGAGCACATCGTAG
ATACGGTAATTCAGTTTGAGGGCGACCAGCATTACATGTACCGCATCTTGAGAAGCATCA
AAAACCGATTCGGAAGTACTTCTGAGTTGGGAATCTACGAGATGATGCAAGGCGGACTCC
GACAGGTGAGCAATCCTTCAGAGTTGCTGCTTACTGAAGATCATGACGGGCTTTCGGGTG
TTGCCATCAGCGCAGCCATCGAGGGTGTCCGCCCGTTCCTGGTAGAGACGCAGGCTTTGG
TTTCAACAGCTGCCTATGGAACTCCGCAACGTTCGGCAACGGGTTTTGACCAGCGCCGTT
TGAACATGCTCCTGGCGGTTCTGGAGAAACGTGTGGGGTTCAAACTGATGCAGAAGGATG
TGTTCCTGAATATTGCCGGTGGATTGAGAGTCACCGATCCTGCCATGGACTTGAGTGTGT
TGGCAGCCGTATTGAGCAGTAATGTTGACACGCCTATAGAGCAAGGTTGGTGTATGGCAG
GCGAGGTAGGTCTGAGCGGTGAAGTCCGTCCGGTGAGCCGCATCGAGCAGCGTATTGCTG
AGGCAGAAAAACTGGGATTCCAGCACATTATCATCCCGAAATACAACAATCATGGTTTCG
ACCATAAGAAATATAAGATAGAAATTCATCCCGTAAGGAAGGTGGAAGAAGCATTCCGCT
GCCTATTCGGGTGAAGTAAAAGTAATCAAACAGTTCAAATTTCAAATTTCAAAATTCAAA
GTAAAATGAAGGATTCAGTAATCATTGTGAGCGGTGGCATGGATAGCATCACGCTGCTCT
ACGATAAGAAAGACGAGATTGCACTCGGCATTAGTTTTAACTATGGAAGTAATCATAACG
AGCGTGAAATTCCCTTCGCCAAGATGCATTGTGAGCGTTTGGGAATCAAGCATATTACGA
TAGATTTGGGTTTCATGCATCAGTATTTCAAGAGTTCTCTTCTTGAAGGTGCCGATGCAA
TTCCTGAGGGTCATTATGCTGATGATAATATGAAGAGTACGGTGGTTCCTTTCCGTAATG
GAATCATGCTGAGCATTGCCATCGGCATTGCTGAGAGTAATAATCTGAAGAAAGTTTTCA
TCGCTAACCATGGTGGCGATCATACGATTTACCCAGACTGTCGTCCGGAGTTTATCAAGG
CGATAGATGAGGCTGCTGAAGCAGGAACGTTCGTTGATGTGCGCGTGGTGGCTCCTTATA
CGAATATTACCAAAGGGCAGATTGCGGAGATAGGCAAGAAGTTGGGCATTGACTATGCTG
AAACCTGGAGCTGCTATAAGGGCGGTGAGAAGCATTGTGGCAAATGCGGAACCTGCGTTG
AGCGCAAGGAGGCTTTGGCCGAGGCGGGTATTGAGGATACTACCGAGTATGAAGAATAAG
GATGACGACGAACCAGGCGTTCTTCGTTCCCTATATATAATAAGGTGTAATCAGAATAAA
TATAATAAAAGAAAAaTGAAAACAGCGATTTTATCTGCGGCTCTGATGCTTGCATCAACC
GCTGCAATGGCTCAGAAGAGCAACTTCCAGTTGAAGGTGGATTTGAAGAATTTCAATTCC
GATTCTGTACTTGTTTACAAGGGCAGAAATGTTAAGATGGATACGGTTTTGGTGAAGAAT
GGCAAGTTTACCTATTCTGCAAACCTTGATAAGGCAGCCGGATACGTTTTCCTCTCACCT
GAAGCTTATCGTGGTGCAGGTCAGTTTATGTTCAACCTGCCTTGTGTTCCTGGCGAGAAG
GCTGAAGTTAAGGGCGATGCAAAGACCCGCTTCGATATTTCGGGTTCTAAGTTCTATCAG
CAGTATCATGAAGTAGATGTTCTGCTGGAGAATGCTAATAAGGAGTTGAGAGATTACGAA
GCTTCCCTGAACCAGAGAATCAAGAATGGTGAGACCCAGCAGACCATCATGGCAGAGTAT
GAGCAGAAGGCTCCTGCCCTGCAAAAGGCAAAGGACGATAAGATTTTCAATTTCGTAAAA
CAGCATCCTGATTATGAGTCTTGTGCTACTATCTTCGAGCAGTTTGATGATGTCAGCAAG
ATGGAGAAACTGCTGGGCTTGCTCTCTGAGAATGTGAAGAACGGCAGAATGAAGGCTTTC
TACCAGCCAATGATTGATATGGCTAAGAAGCGTGCTGAGGCTGAGGAGAAGGCTAAGAAG
GTGCAGGCTGCCGGTGTTGAGGCTCCTGACTTTACGCTGAAGGATATTAAGGGAAATGAT
TTtAAGCTTTCCAGCCTTCGCGGCAAGATTGTCGTACTCGATTTCTGGGGTTCATGGTGC
GGATGGTGCATCAAGGGAATGCCTAAGATGAAGGAGTATTACGAGAAGTACAAGGGTAAG
TTTGAAATTCTTGGTGTAGATTGTAATGATACAGAGGCTAAGTGGAAGGCTGCTGTTGAG
AAGCACCAGTTGCCATGGATTCATGTTTACAATCCGAaGGACAGCAAGGTTCTCAGCGAC
TATGCTGTTCAGGGTTTCCCTACAAAGATTGTGATTGATGCTAACGGTAAGATTATCAAG
ACTATTGTTGGTGAGGATCCTGCTTTCTACACATTGCTTGATGAAGTGTTGGGCAAGTAA
TGTTAACATAAAACAATGTCGCCCTGTAAGTGCAAAATTATATTTGCTCTTACAGGGCGA
TTTTTGTTTGTTCAGTACTTTACTTCTTTTtCTTTTTCAATTCCAGTTTCGGAATCTTGA
TTTTCTGTCCGGCTTTTACGGTGCTTGTACCATTCAGGGCTTCTACGTAGCATTCCATGC
CGGAACCTAAATAGCGGGTACTAATCTGTTCGAGGGTCTGACCGGCGCCAACCGTAACGG
TCTGGGCAACTCCTATGATTCGGTAAGCTCCCGTGCGTACGCGAGCGTCCTTATCATACT
GGGATGATGCTATTTTCGAAGCAGCCTTTTCTTCGGCTTTATCTTTAGCTTCTGCCTTAG
CCTTTGCTTCAGCCTGCTTAGCCTTTTCTGCGTTAGCACTTTCCTCATCCGAATTTTCAG
CCAGTTTTACTGCTTCTGCAGTTTTAGCCATACGGATGCTGTCTTCCATCGCTTTCTGGC
GGAGTTTCTGTTCCTGAGAGAGTGGGGCGGCAGCTGGTTTGGCTGGGACTTTCTTGGCTG
GAGCCTGATGATACTGGTTTAGCTGCATGGCTAGATGATCGCGCTGGGCAGTCATCTGAC
CATAGTTGAAGGCAAACCATCCCATTCCGCCAATCAAAGCTACTACGATGAGACAGACTG
CAACGACCAGATAGCGAGGAATAACAATATGATGAGAATTGGAAGATTCTTCTTCTTCTT
CCTTCTCTTCTTCTTCAGATTCATCTGATGCAGGTACTGCTGGTTCAACAACTGCTTTCA
GGGCTTGCTGTTGCTGGGCTAATTCAAGCTTCTCTTGCTCCAGTCTTTCCTGCTCCAGTC
TTTCCTGCTCTTGCTTTTCTTTCTGTATTCTTTCCTGCTCCAGTTGGGCTTGTTTTAATC
TTTCCAGTTTAGCTTGTTCAATAGCAATTTGCTTTGCCTGTTCGTCTTCTTTTTCCTTTT
CAGATTCAATTACGACAACCTCCGGATTTGGAGTTGCAGTTTTTTCTTCGTCCAGAAAAT
CGATTACTTGTTCAGGAGCATCTTCTGTCTGTTCTTCTCCAAACTTCTCATCTATTTCAT
CGAAATCTACGCCGTCATTTACCACCACCGTTTCAAATTGGGCGAATGGCTTGTTCACGA
TTTCTTTCAGGATGTTGTCAGGCGTGAAGGTGAGTTTGTCTCTGCCTTCAATGGTGAAGC
GCTCGCCCGTGTTCACATTGATGCTTTCACGGTCTTTCGTGGCCTGTACCTTAAAGGTGC
CCAGCCATTTTATCTTCACCTGCTTGTCGGCATCGAGTCCCTGGTTGCACACATCAAACA
TTTTCCGGATGAAGAGTTCTGCTTCCACCTGGCTCAGCCCGCTCTTATCTGCAAGCAGTT
TTCCGAGTGTATTTAAACTGAATTTGCTCATTGCTCATCCCCTCCATTCTTTAGTTTTTC
CTTGACCGAAGCTACCGGTCGGAAACCCAACACCAACTTAGGCGGCACCAGCTGACGCTT
CTTGGTAGTAGGATTAACCACCACTCGCTCCATGCGCTTCTTCACTTCGAAGGTGCCAAA
ATTGGGGATAGAGACAGCTTCTCCATCCTCAAACTCGGCAATCATAGCGTCTATCGCCTT
GCGCACCAACTTCTGGGTGTCTTCCTGCGAATAGCCGGTTTGCTGAGCCAGTTCAGCGAT
GTATTCCTTATTGTTCATATTTATTTAATATGTAGTCAAAATTTCTAAAACTCCAGGCTA
TGGGGGAGAGAATGATTATTTCACCACCTTGCCATAGAGGTCAAATTCCTCGCTTGTAGT
AATTTCTACCTGATAGAAACTACCCACGCGCAGACGCTTCTCATCGGCACGGATCAGAAC
CTCAGGGTCTACTTCCGGAGAGCAGAACTCTGTTCGTCCGATGTAGTAATCGCCTTCCTT
GCGGTCGATGATAACGGTCATGGTTTTGCCCACCTTATCAGCCTCGACCTCAGAGCTGAT
GTCTTGCTGCAGAATCATCAGTTCGTCCAGCCGGCGCTGCTTTACCTCGGCAGGCACGTT
GTCTTCGTAGTGGGTGGCGCTGTAGGTTCCTTCTTCCTCAGAGTAGGCAAAGGCGCCCAT
GCGCTCAAATCTCTGTTCGCGTACGAAGTCGAGGAGTTCGTGGAAATCCTCATCTGTCTC
GCCTGGAAAACCAACCATCAGCGTAGTGCGGATGTGAATGCCTGGCACGCGTTCGCGGAT
GGCCTTCAGCAGATTGATGGTTTCCTGCTTCGTTACGTGGCGATGCATGCTGGTGAGCAT
GTGGTCGCTGATGTGCTGGAGGGCAATGTCGAGATATTTGCATACGTTTGGCTTCTCGCG
CATCACGTCCAGAAGATCCATAGGGAACTGGTTCGGATAAGCGTAATGCAGGCGAATCCA
TTTCACGCCCGGAATATCAGCCATCTCGCTGATGAGTTCGGTAATATGATGCTTGCCGTC
AATATCTACGCCGTAGTAGGTGAGTTCCTGAGCGATAATCTGAAACTCCTTCACGCCTTC
TGCTACCAGTTCGCGCACCTCCTGCAGAATCTCTTCCTTCGGACGGGAAACGTGCTTGCC
GGTGATGATAGGAATGGCGCAGTAGGCACAGTGGCGGTTGCAGCCCTCAGCTATCTTGAT
GTAGGCATAATGGCGCGGAGTGGTGAGATGACGCTGGCCGTTGCAGGATGAAACTTCCGC
CTTGCCGAGTTCCTGCAGAAGCTGCTTGTAGTTGAATTTGCCGTAGAACTTATCCACTTC
GGGCATTTCTTCTTCCAGTTCCTTCTGGTAGCGCTGCGAGAGGCAGCCCATTACATAGAG
CTTTCTGAGTCGGCCTTCTTCTTTAGCCTGGATAAACTCCAGGATGGTGTCGATGCTTTC
CTGCTTTGCATCCTCAATGAATCCGCACGTATTGATGACGGCTATCTCGCCCTGAGGGCG
CTTGGAATCGTGAACGCAATGGTAGCCGTTTGCCTCAAACTGCTTCATCAGCAACTCGCT
GTCTACGAGATTCTTCGAGCAGCCCAGGGTAATAATATCTATCTGATTTTTCTTCATTTT
CTAATTTTTAAAGAGAGAGTCTACGAATTCTGTCTTGTTGAAGAGCTGCAGATCTTCCAT
TCCTTCGCCCAGTCCGATGTATTTTACAGGCACCTTGAGCTGGTCGCTGATGCCGATGAC
AACTCCGCCCTTAGCGGTTCCGTCGAGCTTGGTGATGGCGAGCGAGGAGATGTTGGTAAC
GGCAGAGAACTGCTTAGCCTGCTCGAATGCATTCTGTCCGGTACTTCCGTCGAGCACGAG
CATTACCTCGTCTGGTGCTTCAGGCATTACCTTCTTCATCACTTCCTTtATTTTCTTGAG
CTCATTCATCAGGTTCACCTTGTTGTGCAGTCGGCCTGCCGTATCGATGAGCACCACGTC
GGCGCCGTTTGCCTTGGCGCTCTGCAGGGTGTCGAACGCCACGCTTGCCGGGTCGCTTCC
CATCTGCTGTTTCACTACAGGCACACCCACGCGCTCGCCCCAGATGCAAATCTGCTCTAC
GGCAGCGGCACGGAAGGTGTCGGCAGCTCCCAGAACAACCTTCTTGCCAGCCTTCTTAAA
CTGGTAAGCCAGCTTGCCGATGGTGGTTGTCTTGCCCACGCCGTTTACGCCTACTACGAG
GATAACGTAAGGCTTATGGTCGGCAGGAAGTTCCCAGTCTGCCAGGTCATCGCTGTGATT
CTCGGAGAGGAGAATGGCGATTTCCTCGCGCAGAATGCGGTTGAGCTCGCTGGTTGAAAC
ATATTTATCGCGGGCCACACGTTCTTCGATGCGGCGGATAATCTTGACCGTGGTTTCTAC
ACCTACGTCTGAAGTGATGAGTACCTCTTCGAGATCGTCGAGCACATCATCATCGACGGT
AGACTTTCCGGCAACGGCGCGCGCCAGTTTGCCAAACACACTCTCCTTGGTTTTTtCAAG
TCCCTTATCGAGAGTTTCCTTCTTTTTGTTGCTGAATAATCCGAATAATCCCATAATCTT
GTTTATATTTTTTGCAAAGATAACGCAAATGAGCGCAATGAAAGCTTGCTTTCAAATTG
>contig00040  length=13099   numreads=2149
GgTTTTATGTCATGACAGAAGGTTTTTTACCGATAATGTGGGTTAATAAGGTTTAATAAA
TTAATGTTGTCTGCTACAAAAACAATTCGCCCTGCAAGAGGACAGAAGCGATTCTGCTTC
TGGACCCCTGCAGGGCGTTCTGTTTATTTCTTCATCATTTCCTTTACGGCTCTTTCGAGC
TGGGTATCATGGCCATTGATGAAATCTTCCGGACTGTTGTAAACCTCGATGTCTGGGTTC
AGCTGGGTGTTCTCGCCGAACACGCCACGCATGTCGCGGCAGCCTACCTGAGGAATACCG
AATACAAGCGTGTTGTCCATCAGCGTTTCCCACCATACGGCTGTCATGGTTCCTGCTACA
GGAGCACCGATCAGCTTGCCGATTCCGAGTTCCTTGTAAACCCATGGAAAACCGTGACCG
TTGCTGTAATCATTCTCGCAGATCATAACGCAAGATGGCTTCACCCATTTGTTGAACGGA
TCGCGGCCAACGACCTTGCCGTGAGGTACAAACTCCTGATACTGCTTGCCGTTGAGCAGG
GTGCAGAGATCATCGTGCAACCAGCCGCCACCATTATGGCGCTCGTCTACGATTACAGCG
TCTCTGTTTCGGTTCTTGTCGCTCAGCAGTTCGCTGTAAACGGTGCGGAAACTCTCCGAA
TCCATCGCCTTAACGTGAACATAAGCGATGCGTCCGCCCGAAATACTGTCAACGAAAGCG
CGGTTGCGGTCTACCCATCGCTTGTAGAGCAGGTTGTTGAGTTTGCCCTGAGAGATAGCC
TTCACTGTAACCTCCATCTTCTTACCCTTGGCGTTTCTGATGCCGAGGCGTACATTCTTG
CCAACCTTTCCGTCGAGCAATGGGAAGTAGTCCATTCCGGCTTTAATCTCCTCGCCGTCG
ATGCTCTCGATGATGCTGCCGGCTGTAACGCCCGTATTCTTCACATCGAAAGGACCACGC
TTGATAATCTCCTGAATCTTCAGGCCGTCGCCCTGATACTGAGGATCGAAGAATACTCCC
AGATTGGCGGTGGTAAGCGCGCTGTTCGAAGCGTAGTAGCGGGCTCCTGTATGCGAAGCG
TTCAGCTCGCCAAGCATTTCGCTCAACATCTCCTGGAAGTCGAAATTGTTGTTGATGTAA
GGCAGGAACTTCTCATAGGTCTTGCGGTAACCTTCCCAGTCAACACCATGAATCTTAGGG
TCGTAGAACTTGTCTTTCACCTGTCGCCATATGTGGTCGAAGAGATACTGGCGCTCCTCG
GCTGGCTTATAGTTGAAGTTAGCCTCAAAGCTGATGTCCTTGGTGCTGAATCCGCTCAGA
TCCACCTTCTTGATGCTGCTTCCGTTGCAGATGAAGAGGTTCTTCACATCCTTGTCGGTC
TGCAGGTTGCCCTGGCCTACGCCCTTCATCACGAGCTTGGTAGAGCCGTCCTTCAGGTCG
TGCTGCCAGAGGTCGTAATCATCCTCGAAGGCTGCCTGGTAGTAGAGCTTGTCGCCGTCT
TTAGAGAGCACAGCATCGCCCATGTGCGAAGAGTTTGCGGTGAGGCGTACGATTCTGTCG
CGGCAGTTTTCGATGTCCAGCTCCAGTGGCTTCACTTTTTCCACCTCTATCTTTCCGGTC
TTCTTCTGCTTTTCGTCAGCCTTCTTTTTAGCCTCTTCCTTCTTCTCGTCTTCCTTCTTC
TCCTTTTCGTCCTTGTTGGCGTCAGCCAGTTCTATTTCTTCCTTGCTCATGTTGAAGCGG
TTGTAGGCGTCCAGGTCGAAGAACATGATGTAGGCATCGTCTTCTGCTCCCCAGCTTCCA
TGACTGCGGTAGCCGGCTCTGTCGCTCTGGAAGAGCATTGCCTTGCCGTTGAGCACCCAT
TTGCCGTTGCTGTCGCTGTAGCCGGAATTGGTCAGGTTGTGAACCTCTTTGCCGTCAGCC
TTTACCAGCGCAATATCCTGGTTGTTCCAGCCGCCGTTGCCGATATAGGTTGAAAGGAGC
CATTTGCTGTCTGGCGACCATTCGAAAGCAATGTCTCCATCGCTGTAAGAGTAGACGTAT
TTGCCGTCGAGCACGGTGCGGATTTCCTTCGATTTCAGATTGACGATGCGGAGTGCTGCA
CGGTCTTCGAAGAAAGCCACTTCCTTGCCGTCAGGAGAGTATTGCGGATACTGCGATGTA
ATGCCTGTTTTCACCAACTGCTCTTCCTCGATGTCGGTAGCGTAGGTGAAGTTCTTCTCT
TTCTCGTTCTTGATCTTAGACTGGTAAATCTGCCATACGCCGTTGCGCTCGGCTGCATAG
ACCAGGGCTCTGCCGTCTGGCGAGAAACTCAGGTCGCGCTCCTGCTGCGGTGTGTCGGTA
ATGCGCTTGGTAGTGGTGTATTCTACAGAAGTTACGTATACGTCGCCATGCATCACGAAA
GCCACTTCCTTGGCGTCTGGCGAAACGGAAATCTCTGTAGCTCCCCAGCTTTTAATCTGA
CGTACGAGGCTTGGAGCGTCATTATCTGTTGTAATGGAGATGTTCACCTTCTGAGGCTCT
CCACCTTCTTTCACGGTGTAGATTTCGCCATCATATCCGTAGCAGAGCAGGTCGGCGCTG
GATGCGGTGAGGAATCTTACCGGATTGCCTTTGTGGTGGGTAATCTGCTTGTCGCTTGAA
CTGTTGAGGCTGCGGCGGTAGATATTGAATGTGCCGTCCTGCTCGCTCAGATAGAAGAAT
GATTTCTCGTCTGATGTCCATACTGGCGAGCGGTCTTCGCCGGCAAAGGTAGTCTGCTTG
GTAAACTTTCCGTTACTCTTCAGCCAGATGTCGCGTGCGATAGGTGATTTCTGGTGTTTG
CGCCAAGGGTCTTCATATCCCTTTTTGTCGTGGTAGAGAATGTCGCCGTTCTTGGCGATG
CTGATATTCTCCATGGTGAGGGTAGAGAAGAGTTCTGGTCTTCCGCCCTTGGTGCTTACC
TTATATACTTGTGGGAATGTGTTGTCGCCGAAGATGATGCTCTGGGCTGTAGGCTGCAGA
CTGGCAGAGTAGAGCACATGGTCGTTGTCTGCAAAGGCGATAGGTGTTTCGCTGCCGCTG
TTGGTGGTGAGTCGGGTAGGAGCACCGCCTTTTGCATCGATTACAAAGATGTCGAGACTT
CCTTCGCGGTTAGACTGGAAGGCAATTTTCTTGCTGTCAGGGCTCCATACAGGATGCGAA
TCGAAGGCTGCATGGGTTGTGAGCTGTCGTGCTTTACCGCCGTTGACAGAAACACTGTAG
AGGTCGCCTTTATAAGCGAAGGCGATGGTAGTGCCATCGGGCGAGATGGCTGGGTAGCGC
ATCCAGAGCGGATGTTCTTCTGCGCTGGCAGAGAGTGCTGCTGAGAGCAGGGCTACTGAA
AAGATTAACTTTTTCATTTGCGTATGTTTTATGTTTGAATATGCGTTATAAAAATCTCTT
CTCTTTCGGGGTCAGAATGCTGTTTCTTGCTCCTAACGGATGCAAAGGTAGTTATTTTTt
GCGATATTTAAGCATAAAAAAaGAAAAAAGTGAGAAAAAGTTTGGTGTATTCAAAAAATA
TATGTACCTTTGCAGCCGCAAATAaGAAAAGTGGCTGATTGCGTTATTGGTTAGCTGGTT
TGCGTTTTGAAAAGTGTTGGTTCCGTAGCTCAGTTGGATTAGAGCAACAGCCTTCTAAGC
TGTGGGTCTTGGGTTcGAACCCcAaCGGAATCACTATAATAAGCAAAATGAAACTTATTT
GTaCAAAaaTAGCGTGAGAGAACAATAGTAGTAAGTTACTTATTCATAGGCACTTAtCTC
TGTTGTTCTTTTTGTTTTTAAATATATTTtATCACTTATTCCTCTTTTACATACTCTTTT
tGTAAATAGCTATTAATCAATATGTTATGGATTTGACGTATTGAGAAATCATCCATGTGT
GTTACAAATGTGTTATCAAAAAGCGCTAATGTGTTACCAGAATAGAGAAGTTGAAATCCT
TAATGACCGGAAATGACCGTGACCTTAATGACCGGAAAATGGCCCTAAACATTTATTTGT
TTTTCTGATGAAACTCCTTTCTTGTCTTTGCCATTGCTTCCGTAGCCCTATCGTGGGTTT
CTATCAGCAGTGGACTCTTGTGATATTGCACAATCTTGACCCCGACTGAGTTGTGCCTTT
TCTTTTCCTCGATGCATTGAATGATCAAGTCGGAGTTGGCTCTCGCCTTCCTCCCTCGCG
ACTCGGCAGAGATTGCAAGCGAGCTTGCATCTTTGCTCTCGCTGCTCGTTCGGTTGGCTG
ATTTAGCCGTTGGAGTCTTGTCAAAGTTCTGAATATAGGCGGCATTGGTCAGGAAGAGAA
TGTCGGAACCTTCCGGTATTTCCTGCATTACCTTCACCATGAGGGTTAGCATCATGCGGA
ACTCCGTGGTGTGCAAGTCGCTGATTGCATCACGGCTGATGATGTTGCCGTTATGCTCAA
TCACAACGGCAGCACCACCAGCTCGCTCTTTATGACCATAATCACATGAGCCACCTATCC
AAACGTAATATGTAGATGTATCTTGTGTCATAATTATTTTATCTTCAATGTCCGCAGATA
TTCCTTCTGTTCGGGCGTGATTCTGTAGCTCTCGATGGCCTTCTGGATGGTCTTGTTGTG
CGTCCAGGGAGCAAGGCGTTGTTGCTCGATGTAGGGAATCGCCTGGTCCCATTGCTTGGC
AAGGGCGGTGGCGAAGAACCAGGCTACCATCATCTTTACGTAATACTCTTCGCTCCTTAC
TGATACAGGAATTTCAAGATACTCTGCCTTGAAGTCTTTATCCAGGTAATGAGACATAAG
CGCCTCTATTCCAAAACGACAAGTATAAACGTGTGACGATTTTCTCCAAGTCTTGATCTT
CGCCAATAGCTCCTTCTTGTGTTTGGCAAACACCTTCGGAGACATAATGTCGCAAACAGC
CCAGTTGTCCACGAATGGCAGGAAACTGTCTGTAAGACGAATGCATTCCTCGTAGTCCTT
TACCTCGGAAATGAGGAGACCGTGAAGCATGTTCTCATCGTAGTATTCGTGAGGAAGCTG
CTGAAGGAACTCCTCGCATTCTTTCTCCTTTGTAAATTCTTTTGCGAACTTGCGGAGCAC
AGGCACACGAATGCCTATGAAACTTTCCATAGGCACTCCGGGTGTCAATTTGCCCTGGAA
AGCAGCATACTGCTTATCCTGTATGGCGAACAGTCTTTCTTGAAGTGAAGTCATAAATCT
TATTGTTATTTTATCTTGTTATATTCCTCATCGCTCACAGCCTCCTGCCATTCGTTGGAT
GTGTTCTCGCCAGGTATTTCAAAGGCTAGGTGGGCAAACCAGCTGTCTTTGGCTGCACCG
TGCCAATGCTTCACGTTGGCAGAAATATGGATGACTGTGCCGGGGAGGATTTCCTGCGCA
GGCTTTCCTTTCTCCTGATACCAGCCACGTCCGGCTACACCTACCAGCATTTGTCCGCCT
CCCTTTGTGGCGTGGTGCGTATGCCAGTTGTTACGGCAGCCAGGCTCAAAGGTAACGTTG
AAGAAAGGTATCTGACTGTCAGATATTTGTGCCAGATAACTGTTGCCTTTGAAGTATTTG
GCGTAAGCTGTGTTGGGTTCGCCAATAGGGAATATCATCTCGCGCTGGAAAGCAGCCTTG
GCGTCTTCTCCTTTCACATCTTCGTTCCATACCTCCTTTGCCAGATTGAAGGCGGCCCAG
GCCTTTGGCCAACCTGCGTAGAAGGCGATGTGAGTAATAATCTCTGCCGTTTCAGTGCGG
GTAATTCCGTTATTCTTTGCCGACTGCAAGTGATATTTCAGCGAGCTGTCGGTGATTCCT
TGGCTGATGAGCGAAGTGATTGTTACCAAACTGCGGTCGCGCAATGAAAGCAGGTCATTG
CGGCTCCATACTTCTCCGAAGAGGATGTCGTCGTTGAGGTGGGCGAACTCCGGGGCAAAC
TCACCCAGCTGGGTGCGCCCTGCTGTCTGTACTATTTTCTTCATTGTATCATTtTTTTTt
AaTtCTtCTCCaTATTTtccAAATTCTTCTCCaGAAAACATCTTCGATGTAAAAAaTACA
GTTATTCTATATATGCTTCATTATATTTAAGCAGTCTTGCGGTACTCGCTTGGAGTCTTT
CCCGTCTGTGCCTTGAAAAAGCGGACGAAGTGCTGAGAATATTCAAAGCCGAGGCGCTGG
CTGACTTGCGTAATGGTTAAGGTTTCATCTACAAGTAGTTGGCGGGCTGCAGAAAGCAGT
CGGTCGCTGATCAGACTCTTTGCGGTTCTGCCAGTCTCTGTCTTGACTAATTCACCGAAA
TATTTGGTAGAATAGCAGCATTTGTCGGCAAAGTAGGCTACGGTAGGCAGCCCCTCACGC
TCTGCTTTCCGAGCAATGTATTCATCGAGCAGAGAGATGAATTTCTTTACCACCGAATGA
TTTATCTCCTCGCGTGTGATAAACTGACGGTCGTAGAAGCGCAGACAATAGTTCAGCAGC
AACTCGATGTTTGAAACGATGAGTTCACGCGAATGTCTATCTATAGGATGCTGAAGTTCC
TGCTTAATCATTGAGAGTACATCACGGAAGATGTTTACCTCGGCAGCGGATAGATGTAGA
GCTTCGTTGCTTGTATAGTCGAAGAACTCATAGCGGGAGATGTTCTTGCCAAGCTGGGTG
CGGTTGAGCAACTCGGGATGGAAAGCCAATACCGTATATTTGGCAAGCGGTACTCCAGGA
ATGGGTTCAACCTTAATCGACTGACCTGGAGCAAAAGAGGTGACGGTCATCTCGTCAAAA
TCATATTCTGTTCTGCCGTATGACAATTTGCAGCCCTTGTTTTCCTTCAGGAAGAGGGCA
TAAAGTCCGTAATGGTGCACAGCCTCCTCTATCGGAGAGGTGTTCTCTACACGTGCAATG
CTTACCAGAGGATGAAGCGTTTTCACCCCAATGTAGTCGTTGAACTCCTGTATTGTATTA
AAGAATAATTCCTTCATAATCCTAAGCCTTTTAAATTTCTTGGGTGCAAAGATACGCACA
TTCTCCTAAAGAGCTTATACCTGGTTTTCGGAAGATTTTACCATTATCGGAGATTTATTC
CATTCTTCCATATTTCATCTCCACGCCTTCACATTACTCTTTATTCCTTTCTCATTTTTA
TCCAATTAATTTAATGATCTGTTTATCCGAAGCGTCAGGCAGGATTTCTTTCAGATGCTC
GAAAATCCTCTGATAAGATTCCTGGGGAGTGCGATTGCATTGGCAAGCCTCCCTGCCATA
GAGATCTTCGGGAGTATTGAGCAGCGACCAACCCCAGCCATATTCGTGATTGTGCTTGTC
ACGAGGATAGATGAAATCCTCGGTCACGATGTAAGTCGCCATTTCCAGTCGGGTGAGATA
ACCGTCAAACTTGCTTCTCATTCCCTTGCCGGTGAAACCGCAGGCTGCCCGAAGTTCTCT
TGTGATGAGACTACCGGTAGATTGAAGCGTGCTGAGAATGGCTCCTTCTATTGATTCATC
ATTAGGGCGAGAGTATTTGCTTCTTCTGTAGTTACAGAAGTCCGGCCACCATTCCTGGCT
GATGAATCCAGCCTTCTTGTTAAAGAACTTTCCGTACATACACGGCATTTCCTGAACGAT
TGCGCCCTTCCATTTCCATAGCGGCCAGTCCCAACCGCCTTCAGGAAGTCTTACGTAACC
GCAGTCTTCCGCCACGATGTCTTCGGCTGAGAATCCTTCAATGCCACTATCAAGGAGAGG
GAGGAAGCCGATCTTCTGGATCAGTTCTATCATGCCTGACGCTGAATATATTTCTGGAAA
GTTCATAAGCTTCGTTCTTTATCTTATTATCAATTCATTCAGTTTATCCTCTCTGATAAT
CTTCGGCTGAGCCTTGCCAGCGAGAATGAGAATCTTTTTACCATTACGATAGATATGAAG
CTGTCGTGAGCGAACTACGGCAGTCAACTCCTCATCATTCTGCATGGCTTGCCAGATAGG
ATAATATACTCCCTCAGGTTCAAACAACTTCTTTTGAAGATGCGAGCAGAGGTTTGTTGT
ATCAATAGTCATTTATTTTtCCTTTATCGTTTCATTAAATGTATTCCATTGCTTCTCAAA
TGACAAATCCTTTTCTATCGAATCAAAATAACTGATGTTGAGATTTTTCTCCCAAGGATT
CCAGTTGCCGCAAATTCTGCCATCATGGGCGATAACAGGAAAGAAAATGCCATTATTAGT
GTATGCAGACGGCATTTGATGTGAATGGATTACTAATTCCCGGCTTTTATAACCAATCAG
ATATTCATCAAAGGGAGCTATCAGATGAGTCTTTCCTCTTCTGAATCCACGTGTTCGACA
TGATTCATGCAGGTAGAACTGATAGTCTTTCCATTTTTCAACCCTCAGTTCTGAACCAAG
CAACTCAATGCCTCGTTGGCAATCAGAAGTGCTCAGTCCTGACCACCAGACATAATCTTC
GAATGTGGCTGGCGAATGGCTCTGAAAATATTTTCTTGCCAGAAGCATCAGCATTTCATC
ACGTTCCAGCCTGGCTGTTCTTGGAACCTTCTTTTCTGTGAGACTGTATGTCGCCTTTGT
AGGAAGAAGATTGCCGCTGCAGAAAGTACCGTTCAATTCGTTAAAGCGAATGTGGTAGGA
TAGGCGATGTTTGTCCATGATGATGCCCTTTTCGAGCAAAGCCTCGTTCAGGTCTTTGCT
TGTTACAGACTGCATCTCATCGGTTTTTTGAACAAATATCTCGTGAATCAGATTGAGCTC
AGAATCATCGATGCTGATTTTATTACTCTTCATCCATCCTTTTACAACAGAAGTTGCCTT
AGGTGAAATCAGGTCCAGCATCCACCAATAGTCTTCATTTGAAACCAGTTGCCAAGTGCC
ACGCAGCAGGTGAAGACGGACTATCTCACCCTCATCGAATGCTTTTTTGAAAGCGATGGA
AGATGGTTTGCGAGTACGCATCATCACAGCCCATCTTACCATCCGGTAATCCTGGGCTTG
CATGGCTCCAAAATGAGACACCACCTTTTGGGGAGTATCAAATTGAGGGCAGATGAGCTG
CTGCGAAAGCAGGCGTATTGCTATTGGATTCATTGTTTCTGAGTCGTTAAAATTACGTTG
ATTATTTCAAAGCCTTGCCGTCAGAGAATGCGTTTCCGACTTTCTCGCCCAGCTGGATAT
AGCCGTGATGAATAGGGTCGAAGACAATCAGTTCCATCTTCTCCATGTCTGGATTTCCGT
CTTCTGCCAGATACTTTTCATCCACAAGAATATTGACGATTTCGGCAACGAGATAATAGC
CGGTTTCGCTTTCGTCATACTTCTCCTTGATGCGGCACTCCAGGGTCATCGGGAAATCGG
TGAACACAGGAGCGTTGACCATAGTCGCCTTCTCGATGTTCCATCCCGTCTTCTCCATCT
TCTTCGGGGCGTTCTTGGCAGAAACAATGCCTACGAAATCAGAAGCCACCATGGTTTTCT
TGGTAGCGAAGGCAACGGTAAACTCACCGCCAAGCTTCAGGTTGTCTGTGGTGACGTGAT
TTCCCATCGAGATCATAATCTCCTTCATGTCCCACTGTCCTGCCCAGGCAGCGTTCATTG
CGTTGGCAACTCCTTCCTTATTATATGTGCCGATAATCAGCACAGGCTGTGGTACTACCC
ACGGCTTTGGTGCAAAACTTTTCATATACTTCGTTATTTATTTTGTTTTTTAATTCATGT
GTAAATACGCCATCAGCGCAATCTGTATCAGCAGAATGGCAGGAATGCCGTATTTGAATT
TCTTGTGCATCGTCTTATGGTGCCAGACTTTCATTCCAATCCATGCCCCGATGCTTCCTC
CAAGAACAGCCAGCAACAAAAGCGTGGCTTCGGAAATGCGCCACTTGGCTTTCTTCGCCT
TGTATTTGTCAATGCCGTACACGATGAATGTAACTGCATTGATAGCAAGGAGATAGTAGG
CGAGATAACTATGTAAAGTGTTCATACTCATTTTCCTATTGTTACTCCTTTATTCTTTTA
TGTCAAGAAAGGATCAAGCGTAGCCAGAAGTTCGGCTTTATCTACCACACCGCTTGTGCG
CCACAATACTTCTCCGTTTCGGAAGAGCATCAGCGTAGGCACGGATTGGATGCGGTATTG
GCTTGCTGTTACGCCGTACTTGTCCACATCCACCTTGATGATTCGGATACGGTCGCCCAA
CACACTCTTCACCTGTTCCAGAATGGGGTGCATCGCCTTGCAAGGTTGGCACCAGGTAGC
AAAGAAATCGACCAGAACAAGCTGGCCACTGTTTATTACATTATTGAATGTTTCCATAAT
TATTTATCTATTTCCGTGAAACGATTAAAAGTTTTGCCGTCCCTCGTAACTTTCCcGAAG
AACATATCTTCCGGTCTTACCCAATAGGCTTGGTCTCCATAGAGAGCCTGATAAACCACC
ATGCGCTCCTGAGTCTCGGAGTCGAAGGCAGAATGGATGAACTTGTATTTGCCGCCCTTA
AAGTGCTGGAAATATCTTTCTTCCTTTGCTGAAAACTCCATCAGCATTTTCTGGGCAAGG
GGAGCGTACCAGGTCTTCACCTCCTGCTCTGTAGGCGTATGGCCGCCTGGGAAATGGAAG
GCTTGGTTGTAGTGCTCCAGGAAGAGAGGGGAGAAGTGAGCCAGGGTGTCCTGTTCACCA
AAAAGTCCCCACGCACGATTCTTATAATAGGGGTTGCAATGGTCAAACTGCACGGCTTCC
AGTTCCGCAAACTCCTCTATCAGCGCCTCGTCAATCACCAGCCGCTGATTTCCGTCCCTT
CTCGGAGCCTTGTATTCATGCTCGCCGATTCGCTCCTTCAGAAAATCCGTCATCATGAAA
TACGGATTGCCGAGCAGGGCAGGAATGCCCACCACCGGAGCCAGCATCTGGGCGAGGAAA
GAGCCGCAACTGTTGCCCAGAAGCAAGTCGGGCTGCTCCCGGTCGATGATGGAGCGAATC
TCCTTCAATGCCTCCTTTGGGTGCAATGGGAGGTCGGGAGTCAGCACTACCGCCGTCCCC
TCAAACGCCTCTTTCAAGGCTCTCGCCATCGGACAGCTGCCCGTGGCGAAGAATCCGTGT
AGGAATAATATCTTCTTCATGCTCTAATCATTTGATAATGATGCGCCTGTAATCTAGGAG
GATAAGCTATGCTTAACTCCCATATTAGGCAATATATCTGCAAAAATACAAAAAATATTC
AGAAAAGTGATTTTATGGATGGATTTTGTTGGCAGGGCGAACTTGATTTAACCTTATTTT
ATAAGATAGAGGGATATTTTGATAATCTGAAATCCTTAATGACCTTAATGACCATGACCG
GAATCTTTGGGGGGTGAAAATGATGATGACCCTTAATGACTTTGACCCTTCATGACCGGC
TTTCTCGATAGAACGAAAACGACCGCTCTCCTCGTATTAAGGTGAGCGGTCGATTTATTT
ATGGCTGAGTCTCCTTATTATAATAAGGTGGACTCCATGTTCTTTATCCCATGCAGCTCG
TTACTCCGAGCGTAGTAGCGATAGCGGTCAAAATGCTGATGGCTATCTGAAGAATTGTTT
TCCAGGTGTTTGCTTTCATCTTTTTAGTGTTTAATGTTTAGTGTTTAATGTTTACTTTGG
GGAGGGCGGATAGGCTGGGCTAGGGGCTAGCACCCTAGCCAGTCTATCCTTGGGCTATTC
AAGGCCGTCGCCAGTATCGTCCTTGCCGGTAGTGCCGCCGCCTGGTTCAGAGCCTTGGCC
ATCGCTGCCGGTCTGACCGGTATTTGAACCACCTGGGGTAGAACCGCCTGGCGTATTATC
CGGAGTAGTTGGGGCGTTGAGGTCAACGTTGGTCTTACCCTCCTTAATCGCCTTGATAAC
GGCTGCCTGAGCACTGCGGCTGGCTACGAGGTTGAACTCGGCGTCATCGCGAAGGTTCTT
GAACTCCTGACCTGGCTCCCACTGAACCTTCACGCCAGTGATGTTCTGAGCGGTGAACTT
GTCAGCATCTTCAGCACCCTTCGAAGTGAGAAGGAGAGAGAAATCACCAAGATCGCCCAG
ACGGATTTTCTTGCCCTCAAGCAACATCTCACGCATGCAGTCTACGGCGATGTAGAGGAT
GGCGCTGATGTCGGCTCTTGAATAAACACTGCCATGAGAGGTGATGTGCTTGGCAAACTT
CTCGATGGTCATGATGTCGGTGTACTGTGAGATGGCGAAAGCGTTCTGCTTCTCAGTCTT
CACGAGTTCCAGGTCCTTTGGGTCAGGGGTTGTACCCTCCTTCTTTGCCTGGTTGATGCG
TGACTTAGCCTGGTTGATTTCCAGAAGATTTGCGTTCACGCTACGCATTACGATGCTGTA
ATTAATCATAGTCGTTTGTAGTATGTTTAGTGTCCGTGTTTGCAACTCCCCAGAACGCCC
CGTTCCTGCCGTTTTCGGGGTCTTCATTGATGACCGGCGCCTGCCATCATTTATGACCCG
TGTTGGTCTTAAGAGAAGACCCGAGCAAGGCATAAAAGGCTGTTCTTTCGATTGCCGGTG
CAAAGATACAACATTTTCGGGCAGAATGCAAGCTTTCACCCTGACTTTCTTTGCCGGAAA
TGACGTAAGTACCTGATAGATAATACTTTCTATCGTTTTCTATCTGAGCTTTATTGCAGA
AGCATAGCAAAAAGGGAAAATACGCATTGAAGGTAGCCGAAGAAACGTGAAAAAGCGGTC
ATTAAGGTCAAGgTCATTAAGGTCATTAAGAAAATGGGAATCGGTCATTTTGAGCTATAG
TATATATAAATATTATTTATATATATACTATAGGAAAATGTTTTTCCCCCGAAACCTTAA
TGACCTTAATGACCTTGACCTTAATGACCGGATAGAATATTTCTGTTTTAAAGGCTTGCA
GTAAATAAGGTAACGTATCGTAATTAGTTGTTTATTACACATTTATACCAGTATATTAAA
GTTGCTATTAATGTTTTTATGTATAAGTATAATCTACATTCGTAAGCGTCTCCGCGTTTA
TACCTTGCATAATTCAAAAAAAaGCaGTAACAGCTGATTAAACTAaTgCtGTtGCTGCTT
TTTCcAtcGGTcAGGAAGT
>contig00041  length=2477   numreads=371
TACATTCTCTAGTGCCGGAAATGAGTTCTTGCATTGCTTTTTCTCCTCTCTTTACCTCAT
TCTACCCCTTATTTACCCCTAGAATTTGTCAAAAATACGTCAAGTCTGAGACAGATTTAT
GTCTGAGGAGGGgCATTTTTCACCCTTAGGAGAGGGGGTAAAACATCTTCCTATCCCCCA
TATTTTGCATTTTtCCGTTAAATAACGTGATAAAATTCTTTGGTTTGCCTGCTTTTTATT
ATCTTTGCTAATAATTGACAAATTATTGACGTATCAATAGTTCGGAAAGCTAGAAACTAC
ATAACAACAATGCTGAGACGGAAATGGGTAATCTATTGTTATATAGCTATTTAGTATGTA
TATTTCGTGTGTAAAGTGAAGTCTGTATGTTGGGTTACGAATGGAATATATATTTACTTT
TtAAATCATAGCGCTCGCTTTTtAtGCATTCTCCCAATACCTGTTTTCAGCGATGAAAAa
CGGAAAAaTTAGAGTTTCCTGATTACATAAACCCCTTTTTAGCCCATGAATAGCCGATTT
TGCCCTTTAATTCATGCCCTCATTGAGCAGCTGAAGGAGGAATATCCATTAGCCACGATT
CATGGTCATAATGAATTTGCCAACAAAGCCTGTCCCTGCTTTAATGTGAAATCTTTAAAA
AGATTATTCCACAGTTGCTTTTTCGATAATTTTAATCGCACCACTTCATGTATCTTCATG
TTGCAGTTTATTCAGATATAAATGTAATCCTTACTTCTATCAATTATTTGTCCGGCTCCA
ATTCCTCTATTGCGCAAATGGCTTGTAGCTCGACCTTTTTAATGTGAGGATAAGTCTTCT
TATAATTATCTGTCACATCTTTAAAGATACTCTCACCGTCACTAAAGAATGTAGCCAAGA
CAACTTCTCTATAATCTTCGAAAGGCAACAAATGCCAAACTTCAGAATTATCAGCATTTT
GTTGGATGTTAAGAACTTCCTCCATACGTATATTTCCTTCACTGTCAGTTATGGTAAGTC
ATCAGAAGAAGTTGCGGATACTTTACCTTTAGCTCCATTAACATTCACCTTGCTGCCACT
AGGCAAGGACAATACGATAACATATGTGCTAAATAAACAGCAAACAAATAAGATCTCGTA
TTATTTCGGTTGAAGACTCTGTCGGTATTCGCTGGGGGACTGGCCAAGATGCTTGGTGCA
GTAGCGGCTGAAGTAAGAGAGTGACGTGAAGTTCATCAGGTCGGCTATTTGGGTGAGGGA
CAGACGTTCATCATTCAGATAGTCTTTCAATATAGGTATGGTGTGTCGGTCGATGTATGA
GGTGACACTGTGTCCTGTCACGCGTTTGATGGTGGCGGAGAGATACTTTGGCGATACGTT
TAGTCGCTCTGCATAGTAGTTCACATTACGTTCCGTTCGGCTAATGCCGGTAGAAAGTAG
TGTCATCAGCTGTTTCACGATGTAAGCTGTGCGGTCGGTATGGGGAACTGTGGATTCTTG
TTGGGCATGGGCTTCGAATATGTCGTACATCATCGTCAGGCAGAGACTGCCCATCAGTTC
GCGATAGAACTGTACATGGCTGTCGTCCTTGCGGTCACGAAGACGATGGAAGTCATCAAG
CAGATGTCGTGCTTGTTCATTTGTCAGTTTGATAACGGGGTCTTGGTTCAGCGAGATACT
GCCACCGATGCTGTAGTTGTTCGACGGCAGCAGGTTCTGAAGAAACTTATAATCAGCAGC
AAACCATTCTACCTGCAAGTCATCATGTGCCGCCAGATTGCTGATACGGTCAGGCATCGG
TATCACCACCATGTCGTTTTTGATAATGTGGTAGCAATGCTCGTTGAACACAAAACTTGC
CTCACCTGCCAAGCAAAGCAGGTGCATGCAGGTGTGGCTCAACTCACGGGAATTCATCCC
GTAGAAGTCTGTAGAATATTGAAAATCTGTACTCATATCTtGTTTTTTGCTGCAAAAaTA
CACTTtATTTTATAAaTAAACGAACAATTTGCGTAAAAAGTGAAAATTGTGACGCAATTT
ATGAAAGTAAAGTACCAGAAAAACGTCGTAACTTTGCACCGTGAAATTTAAAAaCGATAA
TATGGGTAAATCATTGAAACTGATACTTGCATCAGCTCTGTGTATGCTGGTTTCCACTGC
ATGCGGTGGAAACAGCAAGAAAGAGATTGCTGCGAATGAACAGACAACGACAAACGGGAA
AACAGTTATGGCAAAAGACGGAAAGGCAATTGTAGTGTTCTTCTCGCATGCGGGAGACAA
CTACGCAGTAGGAAACATTGAGGTAGGTAACACGAAGATTGTGGCAGACTACATCACAGA
AGTGACAGGTGCAGAGCAGTTTGAAATCGTTACCCACAAGTACGACGGCATGGCTTATAC
ACCACTCATCAATCTGGcAAAGGAAGAAGTTAAAAACGGTGAGTTGCCTGAATATGAAGG
CGACATCGACCTAAACC
>contig00042  length=1232   numreads=226
CTAAATAAATACGACACTGTGTTTATCGGTGGCCCCGTATGGTGGGGCACTTATCCTCAA
GTAATGTTTACCTTCTTCAAGAAGCATGTTAATGACCTGAAGGGCAAGACCGTCATTCCT
TTTACCACTCACGAAGGTTCTGGATTGGCCAACTGTGTAGAGGATGTGAAGGATGCATTC
CCTGGTGCAGATGTTACAAAGGGATTCAGCATCTATGGCCACGAAGTGCGTACGGAAAAG
AAAAAGGTCGAGAAGTGGTTGAATGGTTTAGGATATTAACGACGAATAATATGGAATACA
TAAAACTATACAATGGAGTTCAGATGCCGACATTGGGCTACGGTGTGTTTCTCGTAAGCC
CTGAAGAGTGTGAGCGTTGCGTGAGTGAAGCATTAAGTGTAGGCTATCGCCTGATTGATA
CGGCACAGGCCTACCAGAATGAGGAGGGCGTTGGCAATGCCTGGCGCAAGAGTGGCATCA
AGCGCGAAGATTTGTTCCTTGTAACAAAGGTCTGGATATCCAATGCTGGTGAAGAACAGG
CTGCTAAGAGCATAGATGAGAGTCTGCGTAAGTTGCAGACGGAGTACATTGATTTGTTAC
TCATCCATCAGGCCTACGGCGACGTGTTCGGCACTTGGCGGGCTATGGAAAAGGCTTATC
GTGCAGGCAAGGTGCGTGCCATCGGTGTGAGCAACTTCCAGGCAGGCCGTTTCTTCGACT
TTGTCCACTATGTAGAGTTGAAGCCTATGGTGAACCAGCTGGAGTGCAACATGCTTTCTC
AGCAGACTGGAATTGAGCTGATTCTTGGCGAGTCTGGCACTAAAATGATGGCATGGTATC
CACTCGGTGGACAAGGAACAGACGGCATTGTGAAGAACGAACTGCTGACTACTATCGGTG
CCAAGTATAGTAAGACTGCCGCTCAGGTCGCTCTCCGTTGGCTCACCCAGCGTGGCATCG
TGGCTATTCCTAAGTCGAGCCATAAGGAGCGCATGGCGCAGAATATCGACATCTTTGACT
TCTCGCTGAGTGACGATGATATGGCTCAGATTGCCAAGATGAACCAGCATGACGCTGGTA
CCATAGATTTCGGCGACCCACAGTTCGTGAAATACTTAATTGAGAATTACGGATAATAAA
AAAaACAaCTATGTTAGGAAACTAGGAACGACAAAGATTCACGATTAAAAGAATAAAAGG
AGAACAAATTATCAATACTGCGTTAAATTAAT
>contig00043  length=3157   numreads=617
ATTGAATTATGATTTTCGACAGAAATGAACAGAAACAGGTAGTGGCACTATTGGGTGCCG
GTAGTATGGGAACAGCCATTGTGCGCCGTATTGGTGCCGGTAAGAAGATTCTGTTGGGCG
ACATCAGCGAGAAGGCATTGGAACGTGTCGGTGAGGATTTCCGCCGCTGTGGCTATGATG
TAGAGACTTTGCAGGTAAATGCTTTGCAGAAGGAAAGCGTGGAGGCATTAGCAAGGAAGG
CAGCAGAATTGGGGCCCGTGATGTACTTCATTGATACAGCAGGTGCATCGCCCAATCAGG
CCAATCCTGAACACATCGTTAATCTCGATATGCTGGGTACTGGCTATGCCGTAGACGCCT
TCGGAGAGGTAATGGCCGAGGGTGGTGCAGGACTAATCATTTCGAGTCAGGCAGCCTATA
TGTACCCCATCCCCAACGACATCGAACTGCAACTTGTGAACACTCCGACCGCTCAGCTGA
AGGACGTGAAGTTCGTTCAGGAGGTGGCCATGCAGAACTCAGGCTTTGCCTACATGATTG
CCAAGCGCATGAACCATCTGCAGGCACAACGCGCCGCAGCTACAAGTTGGAAGAAACGTC
GTGCCCGTATCAACACCATCAGCCCTGGTGTCATCGTTACCCCGCTGGCTTACGATGAGT
TCAATGCCAATGGTGAGGGCTATCAGCGCATGATTGATGCCTCTGCCGCCCAGCGCACAG
GCACCAGCGACGAGATTGCCGAGGCAGCAGCCTTCCTGCTGGGAGAGCATGCCAAGTTTA
TTACAGGTACCGACCTGCTCATCGACGGTGGTGTCATCGCTGCTATCCGCATGGGTGAAT
ATCAATTAGGATAAAAAACAAAGACAACAATGAAAAAGCTAATATTTAGTTTAATCGCAT
TGATGACAGCAATGGTTATGAACGGACAAGTGAAGCAGACGTATCTGACGTTGAACAATG
GAGTACAGATGCCACAATTCGGACTCGGAGTGTATAGCATTCCCGACGGTGACGAGACCT
ACAATTCTGTGATGACAGCGTTGAAGTGCGGCTACCGCCATATCGACACGGCACATGCCT
ATCAGAACGAACGTAGTGTGGGACGCGCTGTGAAGGACAGCGGCATTGACCGCTCCGAGC
TTTGGATTACAAGCAAGCTGTGGCCTAATGAGTACGGTGAGGGTAAGACACTGAAGGCCA
TCGACCGCATGTGCGGACGCTTGGGTGTTGACTATATTGACCTCGTGTATTTCCATCAGC
CTGTTGGCGACTTCGTTGGAGGCTGGAAAGAAATGGAAAAGGCGCTAGAAAGCGGAAAGG
TTCGTGCCATCGGCATTTCGAATTTCGACGTGAATGATAGCATCTGGAACTCCATCGTCG
AGAACTGCCGTATCGTGCCGCAGATTGTACAGATTGAATGTCACCCCTATGCTCAGCGCG
AGCACTGGCAGAAGATGGCTGCCAAGCACAACATCCAGATAGAGTGCTGGTTCCCACTGG
GCGGACGTGAATCAAAGGGTGAACTGTTGCGCGACCCCGTCATCTGCGAGATTGCCAAGG
CTCATGGCAAGAGTCCCGCACAGATCATCATTCGGTGGCACATGCAGATGGGCTTCTCGG
TCATCCCTGGTGCCTCGAATCCTGACTATATCCAAGAAAACATCGAGACCTTCGACTTCG
CCCTTTCCAACCACGAGATGGAGCGCATCCACCAGTTGAACAAGGAGAAACGCTACTTCA
ATATGTCGTATGAAGACCAGGTGAAATGGTTCTCACAATTCAATCCAACTGACTAATAAA
TCAGATGACAAAATCCGTTGGAATCATTAAGAAAGGATAAACGAATCCGTAATTTGGGTA
TAACCAGATTGCGGATTTCTTTGTAATTTTACCATATAGTAATCTTTGCAAACTAATTTC
ATTTCCCGATGCAACATGTGGATGTTGCTGATAGTTAAGCTTTTATCTTTTAAACGGTAC
AACTACCCTTTTTACAAGTGCAGAGAAAATGAACAACAAATGTAATATGCTTATTCTCAG
TCTGTTAGCGATAAAGTTGTACCGTTCCTTTTAGCCTTTTTTtGTAAGATTCTGGAAACA
AATGCAATGCATTGTTTCTCAGCCTCTTCCGTTTCTTGTGTTACAGAACGCTTATCTGGT
TGCAAAGATACAGATTtATATTGGATTAGAGCAAACTATTATCTTAAAAATaTTATTCCA
CAGTTGCTTTTTtCGATAATTTTAATCGCACCACTTCATGTATCACAGTCAATGAGTTGC
AGACAATGGGCAATGtGAACATGGTTTACATAATCTGAAAGCAGACAAGATACGCAAGCG
CATATCGCATTACTTTGGCTTGCAACCAATTGTCTTAGAATCTTGGATAACGTCTTTGAC
ACTGTTACGAAATGCCTTCTGCCACCATTCAAGAGTGTAACAAAGTAAGCTCCGTCATGC
CTGTCTCTCCAAAAAGAAAACCTTTGTAGAGCAAACCAATCACTCACCAAATGACTATGA
GAAAGTGGCTTCTGACTCTATTGTTAAAGTACCATTGCAAACTGTACATGAACCAGAGAG
TATTTGGAATTCCAATGCTGACAACAAACAAGACAGCCTATCAACGAGAGACTTTCTAAC
AAATACAGAGAAAGAGAAAATAAAAGAATTGGCTTCACAAGTTCCAGACAGCATAAGAAA
TCGTTTTGCAAATTTAGTGGATAAATGGAACATAGCAATAGATCATAATCCTAAGACGCG
ATATAGTGCAAGCACATATTCATATACAGAATTGCCTGAGTTCATTCCTCTCAAATCAAT
GGGAAAACAAATAGTTCCACTAATTATGGAACGAATGATAAACCCTTTTCTTGTTCTTTA
TAAAGCAGTTCTGGAAGGATATGAAACGAATGACGATTCTAAGTTTAGCGAAAGCGAACA
AATCAGAGCTATAAGGTGTGTAAAAAAaTGGCTGAAAAAaCAATAATAGGCAAGTTCTTC
TATTATAATTGAATCTACATCATTTTGTTCTGTGCCGCAGAATATATAAGATGTAGCAAA
TGCAATAACCGTATGCACGAAAGACATATAGTAAGTGATTAAATCGGCAAAAACTGGAAA
AaTCAATATATTCTGACATATTCATTtCTTTTtGCAT
>contig00044  length=6607   numreads=1058
aTTTTCGGCTTTTTTTtGTATTTTTtGCTATTAAATATTGTATTATAACGACAATAGTAA
ACGAAACGGATATGGTGACACAAAGTGAAGCAGCCCTGGAACAGGGACTGATAAAAACAC
TTCAAGATATGAGTTATGAATATGTCAAGATTGAAGAAGAAACAAATCTTGACCAGAACT
TCAAGACTCAACTCGAAAAGCATAATAAAAAAGAACTTGCCCGTCATGGACGTACAAGTT
TTACGGATAGTGAATTTGAAAAGATAAAAATTCACTTAGAGGGCGGTACTCGTTTTGAGA
AAGCCAAGAAACTGAGAGACCTGTTTCCATTAGAATTGGAAACAGGCGAACGTGTGTGGG
TTGAATTTCTCAATCGCCAGCAGTGGTGTCAGAATGAGTTCCAGGTTTCCAACCAGATTA
CAGTGGAAGGTAGAAAGAAGTGTCGATATGATGTCACAATACTTATCAATGGTTTGCCTT
TGGTTCAAATAGAGCTAAAGAAACGTGGCGTGGAGTTAAAGCAAGCTTACAATCAGATAC
AGCGCTACCACAAGACTTCGTTTCATGGCTTGTTTGACTACATACAGTTGTTTGTGATTT
CAAATGGTGTGAACACTCGTTATTTTGCCAACAATCCTAACAGTGGCTACAAGTTCACTT
TCAATTGGACAGATGCTGAGAATGTGCCGTTTAATGATCTCTCCAAGTTTGCATTATTCT
TCTTCGACAAATGTACCTTGGGCAAGATGATAAGCAAGTATATCGTTCTGCATGAGGGAG
ACAAATGCTTGATGGTATTACGTCCATATCAGTATTATGCTGTAGAGAAAATTCTGGATA
GGGTGCAGAACTCTAACAAGAATGGTTATATATGGCATACTACTGGTGCCGGTAAGACTT
TAACTTCATTCAAAGCGGCTCAACTTGTTTCTGAGATTGATGGTATAGACAAGGTGATGT
TTGTCGTTGACCGTCACGATCTTGATACGCAAACACAATCAGAGTATGAGGCTTTTGAAC
CTGGGGCAGTAGATGGTACAGATAACACCTATGAGCTAATAAAGCGATTGAGTGGAAAGT
CAAAGATAATCATTACCACCATCCAAAAGTTAAACTGTGCTGTTACTCGTGATGCTTACA
ACAAGCATTTGCAATATGTCAAGAACCAGAAAGTAGTGATGATATTCGATGAATGCCACC
GTAGTCATTTTGGTGATTGCCATAAGAATATTGTTGGTTTCTTCAAGAACTTACAGATAT
TTGTCTTTACTGGTACTCCAATATTCTCAGAGAATGCCAAGGGCGAGCATACCACGGCAG
AGGTCTTTGGCGAGTGTCTTCATCGTTATTTGATAAAGGATGCTATTGCTGATGAGAATG
TACTCGGTTTCCTTGTGGAATATTATCAAGGTCATGGTGATGTTGACTTGATGGAAGAAC
AGCGAATGAAGGAGATTGCTCAATTCATCCTCAACAACTTCAACAAGTCAACATACGATG
GTGATTTCAATGCTTTGTTTGCCGTCCAGTCTGTGCCTATGCTTCTGAAGTACTATGACA
TCTTCAAGTCATTACATCCTAAGATAAGGATAGGTGCTGTGTTCACATACGCAGCAAACG
AAAGCCAAGATGATGATAACACTGGCATGAACAATGGTTTTGTTGACGACACGGTTACGA
GTGACAAGCTGCAAACCATTATGGATGATTATAATAATATGTACGGAACTGCTTTTACAA
TAGACAATTTCAGTGCATATTATGATGACATCAATCTTCGCATGAAGAAGAAACGTGCTG
ACATGGAACCGTTGGACTTGCTGCTTGTCGTTGGTATGTTCCTTACTGGCTTTGATGCCA
AGAAACTAAATACGTTGTATGTTGACAAGAACCTTGAATATCATGGTTTATTGCAGGCTT
TCAGTCGTACGAATCGTGTTCTCAATGAGAAAAAGCGATTCGGAAAAGTTGTCTGCTTCC
GTAATTtGAAGGACAATGTTGATAGAGCTATCAAGTTGTTCAGCAATACTGACGCTCCTG
AGGCGCTGGGATTTGTACTTCGTAAACCATTTGCTGATGTAAAGAAAGATTTGGATGAGT
TATACCAGAACTTTAAAGCGCGTTATCCGGACATGGCTTCCATTGACAAGTTGCAGAGTG
AATATGACAAGCGCAATTTTATCCTCGCTTTCCGTGATATTATCAGAAAACATTCTGAGA
TTCAGGTGTATGAAGAGTGGAATGCCGATGATTCATCTTTGATAATGACAGAGCAGGAAT
ACAATGATTACCGCTCTAAATATCTTGATATGACGATGGGATTCATACAAGATGATGAGG
ATGACAAAAACGATGACAAAGGAAAaGAAGATGAAGGTATGGCGCATGAAGACCCAACAG
CAGATATCGACGATATTGATTTCTGTCTGGAGTTGTTGCATAGTGATGTTATTAATGTTG
CATATATACTGGAATTGATAGAAGACCTCAATCCTGCAAGCGATGATTATCAGGTGAAAA
GACAGAATATCATCGACACGATGATAAAAGACCCAGCTATGCGCAATAAGGCTAAACTTA
TCGACCACTTCATCCGTGACAATGTTGATAATGACCAAGCTGGATTTGTAAAGTCGAAAG
CTGATGGTAAGATGGATTTGGAGAGTCGTCTGACAACCTATGTTACTCAGGCACGAGCCC
ATGCGGTTACTTCATTGGCTACGGAAGTGGGAGTAAGTCAAGATGCACTTATTAAATATG
TGCAGGAGTATGATTATTTACATCGGGAAAAGCCAGAAATTTTGCAGAAGGCTATCAAGG
AGAAAAAGGGACTGCGTTTCTTGCAGCGTATTCATCTTAAAGAGTCATTGATTTTAAAAC
TGCGTAAAATTATCGAAACATTCAGTTGGGAATAAAAAAGAAAATTAAAaGAAAAATaTG
AGTGAAGAATTACAACAAAAACTGCGTACGCAATTTTGGACAGTAGCCAATACTTTGCGT
GGCAATATGTCTGCCAGTGATTTCATGTATTTCACTTTGGGCTTTATCTTTTATAAGTAC
TTGTCTGAAAAGATAGAAATGTGTATTGATGCTGAACTTGAAGAGGATGGAAGTAACTTT
AAGGAAGCCTGGGCAAGTAATGAGGAAGAACTGAAGGAAGAGTTGAAGAAGTTTAGCATG
AATGAACTCGGTTATTTTATCGAGCCAGAATACCTGTATTCTTCTGTAATAGAGGCTATC
AATCGCAAGGAGAACATCCTTCCACAGCTGGAGCGTTCATTGAAGAAAATAGAGGACAGT
ACCATTGGACACGATAGTGAAGAGGATTTTGGTGGTTTGTTCTCTGATATAGACCTCGCT
TCTCCTAAATTGGGAAAGACCGCAGAGGATAAGAACAATTTGATTAGTGAAGTATTGATT
GCTCTTGATGGTATCGACTTCGGCTTGAACGAGGCTTCTGATATTGATATTCTCGGCGAT
GCCTATGAGTATATGATAGGTCAGTTTGCCGCAGGAGCTGGCAAAAAGGCTGGAGAATTC
TACACCCCACAGGAAGTTAGTCAGATTCTTGCAGATATAGTTACTACAGGCAAAACACGC
TTGAAAAATGTATATGACCCAACTTGTGGTTCAGGTTCATTGCTTCTCCGTACTGCTCGC
AATGGTAAAGCTGATTTGATTTATGGTCAAGAGAAGAACCCTACGACATTCAACCTTGCC
CGAATGAACATGTTGCTTCATGGAGTTAAGTTTAGTGACTTTGACATAGAGAATGGAGAT
ACTCTTGAAGATGATGCTTTCCCTGAGGAACAGTTTGATGCGGTGGTAGCTAATCCGCCA
TTCTCTGCAGCCTGGAGTGCTGCGGAGAAATTTAATAATGATGATAGATTTAGCAAGGCT
GGTGTCTTGGCTCCAAAGTCTAAGGCTGACTATGCATTCATACTTCACATGATCCATCAT
CTTAATGAAGGTGGAACGATGGCATGTGTTGCTCCTCATGGTGTTCTTTTCCGTGGTGCA
TCAGAAGGTAAGATTCGCCGTTTCCTCATTGAGAAGAAGAACTATATTGACGCCATCATC
GGTTTGCCTGCCAACATTTTCTATGGTACAAGTATCCCAACTTGTATTATTGTGGTAAAG
AAGTGTCGCAAGGATGATGATAATATACTCTTCATAGATGCCAGCAAGGAGTTTGAAAAG
ATAAAGACACAGAATAAGCTTCGACCAGAGCACATTAAGAAGATAGTTGATACCTATCGT
GAGCGCAAGGAAATCGAGAAGTATAGTCATTTGGCAACTTTACAAGAGGTTGCCGACAAT
GACTATAACCTTAACATTCCTCGTTATGTAGATACGTTCGAGGAAGAAGAGCCTATCGAC
ATTCATGCGGTCATGAAGGAAATCAAGGAATTGGAAGCTAAGCGTGCTGACCTCGACAAG
CAGATTGATGTATATCTGAAAGAGTTGGGGCTGGTTGAGTAATTATCATCAGAAAATAAA
GTGCGATGGAAGAGAATAATGTACCAAATATGCGTCCGACATTCGATGTAATTCGGAATG
TGGATGACAAAGGAAAAGAATATTGGAGCTCTCGTGAACTCTGCAATGCGATGGGATATT
CGGGGTATTGGAAATTCCAAAATGTAATAGACAAAGCAATTCGTGTTGCAGGTGAAAAGG
GTATGAATATTGACGACCATTTCAACCATGTGGTTGAAATGGTCAAGCTTGGTAGTGGTT
CTTTCCGAAAGGTCGAAAACTTTCATCTTTCtCGAATGGCTTGTATGATAATAGCTGAGA
ACGCTGATTCAAGGAAGCCATTAGTGAAGCAAGCAAGAGAATATTTCTCGCAGTCTGTAT
CTATGACAGAGATTGTGCAGAACTCGTTGGAATCCAACATCTTACTATATAAGACTTCAC
AAGGTGAGACTCGCATTGAAGTGATATTCAACAGTGAGACCTTTTGGATGTCACAGAAAA
GAATGGCTTCTTTGTTTGGAGTTGATAGGGCAACTATAGCCTATCATATTTCTCAGATTT
ATGAGTCGGGAGAATTGCAAAGAGAGGCAACTTGTAGAAAAATTCAACAAGTTCAACTTG
AAGGTGAGCGTGATGTAGAGCGTGCTCCGTTGTTCTACAACCTTGATGTTATCATAGCTG
TGGGGTATCGAGTTAACAGCTATCAAGCAACTCAGTTCCGTATATGGGCAACCTCTGTAT
TGAAGGAATTTGTTATTAAGGGATATGTGTTAGATGATGAGCGTTTGAAACAAGGTAAGC
ACTTTGGCAAGGATTACTTTGATGATTTGCTGGAACGCATTCGTGAAATTCGTACGTCAG
AGCGTAGATATTATCAAAAGATAACTGACATTTACGCTGAGTGTAGTGCTGACTATGATG
CAAAAGCAGAGAGTACCAAACTCTTTTATAAGATGGTACAGAATATGATGCACTTGGCTG
TTACCAATCATACGGCAGCAGAGATTGTTTATGAACGTGCCGATGCAGAAATGCCACATA
TGGGCTTGACCACATGGAAAAAAGCACCTAATGGCAGAGTGCAGAAGTCTGATACGATTG
TCGCCAAGAACTATCTTTCAGAAGATGAACTGTCTCAGCTCAATACAATAACAACAAGTT
TTCTTGATCTTGCCGAATCTCGTGCACGGCGTCATATTATCACAACGATGGATGATTGGA
AGCAACGCTTACAACAATTCCTTGCAACTATGGATTATGATGCAAAGAGTAGTGCAGGCA
AGGTTTCCCAAGAGGAAGCAAGAGATAAGGCTTATTCTGAGTATGAGAAGTTTAAGGTTA
TTCAAGACCGTTCATATATCTCTGATTTCGACCGATTCAATAATGGCAATGATGATGATA
CACCATTGCTTCCGTTTGACATCGACCCAAAAGAAGAGTAAATACCAGTAGAGTAAAGTA
TAACAAACAATTAAGGATTTAAAATAACTATGGCAACAAATAAAGAACAAAATAAACTGA
ATGAACCCCATTTGAGATTCCCGGAATTTCATGGGGAATGGGAGAAGTGTAAGGTTTCTG
ACCTCTTGGACTTCTATTCTACAAACTCTTTGAGCTGGAATCAACTGGAATATGGTCCAG
ATAATATGCTAAACTTACACTATGGGCTTATCCATGTTGGGCTACCAACTATGGTGGATT
TGTCAAAGGATATATTGCCTGCAATAAAGAAAGAAAATGAGCCAAAGAACTTCGAGCTTT
GCAAAGAAGGTGATATTGCTTTTGCTGATGCTTCAGAAGATACAAATGAGGTCGCAAAAG
CGATAGAGTTCTACACTTTAGAAGACAAAGCGGTTGTATGTGGTTTGCATACGATACATG
GAAGAGATAAATCCAACAAAACTGTTGTTGGATACAAAGGCTATGCTTTTTCCTCAACAG
CATTTCATCATCAGATTCGCCGTATTGCACAAGGTACTAAAATATACTCGATTAGTGCAA
AGAACTTCGCTGAATGTTATATTGGTATTCCTTCAAAAGAAGAACAAACTAGAATTGCCA
AATTATTGCGTCTAATAGACGAGCGCATCGCTACCCAAAGCAAGCTGATTGAAAAGTTAG
AGTCCCT
>contig00045  length=601   numreads=39
tatgaacatttcgcgaagcagataTtGACGTAATTTCTtaTATTGgcTCAAAaGCTtCAT
CtCGTTTtgTGAAAGCTTTATAaGCCATTGtACTTTTTtATAGAaGAAAgTTtGGTCGGA
GTATGAaGGTATTCTAATTTTATAAGaCAAAAAATCTTCTGGAGATACTGCCATTCTTTC
ATATACTGTACCTTGCTCAAATCTTCTCACTTTTTCTATAAAATTATGATTAGTCAGATA
TAACTCGATAAAACCTATATTGACATTTTtACAAACTTCAAAAGTTACATATATTGGCGA
GAAGATTAAATCACCAAATGTGTTTCTACAAATAACCCCAAATTTTAAATTAgCGGGATT
GTAGCAAATATCGTCAAGATGAGTTACCTTATATTTTTTAtCTTCTTGTTTTACAAGAAA
aTCTCTATCCCAACGTCCTGTCTTAGGAAATATtCCATCTTTTGAAAGTGTTCCATGAAT
AAACTTACCATCTTTACAGCAATATTCATTTCTTTCTTTGAGGATGTCGCTTAGTCTAAT
AAGGTACGCTTTTTCTTGAACTGACAACTTTTCAAAATAATTGTTACATATTCCCTTGAT
T
>contig00046  length=522   numreads=60
AATCAAGGGAATTGCACAGAAGATAGTTCGCTGCAACAAGCCCAATGTTCGCTTATCAGA
ATGCTTGGAATGTAAATCTTCAACCCTGCAAGAAAGTGATGTGTATGAGCAAGGTACATA
TCCTGTATATGGTGCAAATGGCATCGTTGGTTACCTCGATAATTATAATGCAGAGAGTGA
AGCTGTTTATATTATCAAAGATGGTTCTGGTGTTGGAACAGTTTCCTACGTTACGGGCAA
ATGCTCTGCAACAGGAACTTTAAATACTTTACAAGCAAAAGATGGTTATTCTCTTCAATA
CTTTTACTATCTACTAAAAGTGTTCAATTTTGAACCTTATAAGACTGGTATGGCTATACC
TCATATATACTTCAAGGACTATGGTAATGCACTGTTTTTTtGtCCATCATATACTGAACA
ACTtCAATATGCAAGACTGtttttgcaatagatagcaaactatcggcagaacaaaacatt
aaaacaaatattagcttgcaaaaacaatacttacttcgcgaa
>contig00047  length=1228   numreads=165
ATAGATTATGCGATAAAATCCCATGATACTGATTTTGCAAAGTTTGGTTCTTTGTATGAA
ATGGCTGGTGAGGGTGGAACTCCAACAACTTCAAATGCCAGTTTCTACGATAATGGCAAA
ATACCATTCATCAAAATTGACGATTTGAAGAAAAAGTATTTGACTAAGAATAAAGACTTT
ATCACAGAACTCGGTTTGCAAAAATCATCAGCTTGGCTTGTGCCTACACGTTCCATCCTA
TTTTCCAATGGTGCTACCATTGGAGAAATCACAATAACAACATATCCTGTTTGTACTAAA
CAAGGAATATTGGGAATTGTACCAAAGCCAAACATTGATGTAGAGTTTTTGTATTATTTC
ATGTCTTCATCTTACTTCAAAAAAGCTGTTAGTCGTATTGTTACAGAAGGTACGATGAAA
ACTGTCTATTTGAAAGATATAAACAATATACGTTGCCCAATACCAACAAAAGAAAAaCAA
CTGGATATAGCAAAGATGCCATCTGCTCTAAACTCCAAGATTGATTTTGAACAAAGTATA
TTGAAACTATTCGGTTCGCAGAAACAATACTTGCTTCGTCAAATGTTTATGTAAACATTT
GGCAAAGCAAATATTGCTTTTGTTTTtGATAGCATTCTCCCAACATGGTAGCTTTCCTTT
CTTTCTCTGTAATGGCATTTAGTATTTTGGCTATAGTCTTTTGCTCTTCAATTACAGGAA
ACCGATGCTTGGTGTTGAAGTAATCTGCCATAGAGACATTCAGTAGACCATGATTTCTTG
CCCCTTCACCAGCAATATCAGACAAGCCTCTATGCCATTTAGTTGATTCGAAGTAATAGG
CAAGATAATCAGAATCAACAATGGTTTCATTTATTTTGAAGCATATATAAAGAGTTGATA
GTACACCTTCGTCATAATTGTCTAATCGTTTGACGGTTCCCCAATCATATCCAGCAGAGT
AACTTCTGTTATAAGCAAATTCTCCTTTATGAAGCAAATAATATCCTGTAAGATTTTCGC
TTGCAACGGATTTATTAAAGAAAGACTCTTGATTAACTAAACCATATTGGGCAGCGATAG
TTAGCACTAATGAACACTTGGAATCCTTGTTTTTtGTAGCTATGCGAGAACTAAAGTCAC
TCATCTTGTAAGTAGATAATGCTTGCCCAAATCCCTCAATACGACACATGGGATGTTCTT
GGTTCGGAGAACAAAAGACCTTTTCAaC
>contig00048  length=5110   numreads=617
GAAATTAGGAtGTCACCACAAGTAAAGGAAATGACATTTGTTTCATTAGGGACAGACTTA
GCCTCTACAACACCTTGAAAGTCTTGTAGCATATTCTCTGTTGAAACATAATTCTTGCAA
TCTAATTTTACGGAACTTATACGAGCCGTAGAAAACTCTGCAATATCCCCCAACTTACAT
TTCTCCCATTCCCCATGAAATTCCGGGAATCTCAAATGGGGTTCCTTAGGATGCAATTTT
CCCTAATCATCTTTCGCCTTATTTATATAAGGGTCTATTCCCTTAAAATAATAACATGGT
TAATAATAAAAAGACAATTAAGGAGATTGCAGACATCTGGAAAGAAGACAAACGCCAGTA
TGTCAAGCAATCAACGATGGCAGTATATTTGTTATCGTTGGAGAACCATTTGCTTCCAGT
TTTTGGAGGTAAGATGGAGGTTACGGAAGAAGAGGTTCAGGCTTTTGCCTTGGACAAGTT
GAATCATGGATTGAGCCAaAAAAGTATCAAGGACATGCTCATTGTTTTAAAAATGGTGGT
TCGTTTCGGAGAGAAGCAAGGTTGTCTCAATCATGTAGAGTGGAAAGTTAAGTTCCCTGC
CTATCAGCCAAAAGCTACATTACCAATCTTGACAAAGGCGCATCAAAAGAAGCTGATGGA
CTATCTCAAAGACAATTTCACGTTTCCTAATTTGGGGATACTTGTGTGTCTTTCTACAGG
ACTTCGTATTGGAGAAGTTTGCGCCCTAAAATGGTCTGACATTAATATGGACACAGGATT
ACTTCATGTTAATCGCACCATCGAGCGCATTTATATTGTGGATTCTGATAAACCACATAC
GGAAATTGTGATTAATACTCCTAAGACAAAGAACTCTTTGCGTGAGATTCCTCTGAGTAA
AGAACTTGTCAGAATTTTTAAGTCTTTGATGAAGGTGGTGAACAAGGACTACTATGTCCT
TACGAACAACACAAAACCGACTGAGCCAAGAACGTATCGCAACTATTTTAACAAGCTATT
GAAGCAGTTGGATATTCCGCGATTAAAATTCCATGGGCTACGCCACAGTTTTGCTACTCG
CTGTATTGAGAGTCATTGCGATTACAAGACTGTGAGTGTTCTTTTGGGACATGCCGATAT
TAGTACTACGCTTAACCTTTATGTTCATCCGAATGAAGAGCAGAAGCGAAGTTGCATCGA
CAAGATGATGCGATATATGAAATAGCGTTACCGTTAGAACGTTCTAACGTTTGTTCAAAT
GAATGATATACATATAAACATATATACAATACTTTCTGTCTGTATATCAATACGACAATG
AATCAGTACGTCAGTAAGTCTCTCAATCATTATATTTGCAAATCAATACTTACCGATAGG
TTGATTCAGATACTCGACTTTGGAGAGGTATCTACCGATAGGCAAGTGCTTTCGAGAGTA
ACTCGAAAGGTTTTGAGTAACTCAAAACATAACTTGCTATCGTCAGATACCTCGATTTTT
CAAATCATCTCAGAGTCTGAAACCACGTTGCCTTTTAGGAGAGCGGAAACGTGGTTGAGG
CTCGTCAACAATTTCGAGTTTGAAGACATCTATCAACTTCCGAATGGCAGGAATCTGTTT
GATGAGGGTTTGAAGTCTTGCTTCTGCAGGCTTGATTTTGAGCAAATAATCAGCAATGTC
CAAGCCTTTAGCTTTATCTTCTTCGCAGGCTTGATGCTCTAAAAAGTCGAAAAGCGTTGC
ACGGATGCCGAGAACTTGCATCATTGGCAGCTTGTCTTGCCAAACTGTTGTCGCTCCCAA
ATCAGGGAATAAGATCACATCTCTGTTTTTCAGAACAGATAACGACTTCGTGTTAAAGCA
ACCATTCTTACCACCACTTGCTATCCATACGAATTGAGGAAGATAGTAGGAGGCTATCAA
GGCTGTCTTCTCACTTTCAACCAATGCTATGGGCTTGGTCTTGACTGCATTGATAAGATG
CTCACCAAAGAAACATTGACAGAGATTGAAATCCTTGTGGGGAATAAGCGAGTGTACCCA
TGAAATATGGTTGTATGGTTCTTTTACTCGCTTACCTGTCTCAGGATTATAGAGCATTAC
CTTACCAGTTCTCACCTTGCCTTGATTGTCAACTTGCCAAAATACCGTGGCACCAGTCCA
GTGTTTGGAAGTTCCGACATGATATTTCTCCATCAAAGAAAGAGTAGCTGTTTCACCGAA
TTGAGAAGATAGAAACAAGAAAAGGTTGTTCGCCTCATAACATTTCTGAGAACTTCGCAT
GATGTTCTCGTCTATATAAGAAGTGGGTAATGGCTTCGGCATTTCTCTCTTCTTATATGA
AATAGTATCATCCTTTGTGAATGTCTCATTCTTTTCGGGATTCTTCTCAAAAAAATCCTT
GGGAGTGAAGTGATAACCACAACTTTGCTCATGGTTGCAGCGACCCACGTAAGGAGGAAA
CTCAATCTTCCCTTCTGTGTCAATATATCGGGCGAAGCTACGTTTCTTATGACATTTTGG
ACATGTATGTCGGGTAGCGATGCCTTTGTATGGCTCTAATATGAATCTATGTGTACTCAT
TTCATTTCTTTTTTTATGTGGCGGTTCTGTCGGTTTTGTCGCTTTGGGTATTAAAACCGC
CAAAAGCGACAATTCCGACAATACCGTCACGAGTTAATCTTTGAATATTCTCCATGCTTC
TCTTTGCGAAATAGAACTCCGATGTTATCATTCAGAAATCTTTCCAATGTCCTTGACTTC
ATGTCGTTCTCTTTGGCGACATCATGAGCTTGCGCCGTGGTGAATGTTGCAGGAAGATGG
TTGACGATTGCTTGTTGTTGAGCTGTAAGCATATTCTCGTTGAGGATATTTTGCACTGAT
ATGGCAGAGTTCTTGAAATACTCTGTCAATCGGATGGCTCGCTCTACACTCAGCAGGTCG
ATGGCTTCCTTATCACATTCTCCACACGTCCATCGTGTCAATTGAATAATCAGACAGAAA
CGGATGATGTATATCTCCAGCTTGCAATAGATGCTGACAATGGTATCATTTGTTTCATTG
TCGCATTGCTCGGAGAAATGATGCTGCCATTCATAGAGCCTTGCCTTAGCTTCTTCAGTG
AATGATAAGACATGGGGCTCGATTTCCTGTTGCTCATTTATTGGACACTCCATATCAATA
AGGTGTTGAATGATGGCTTGCCAATCTCGCTCTATATTATCGGGCAACTCTCGGTCACTC
CATCTCGCTTTCTGCTGAAGGTTAGGCATGACGAACAAAATGCGATCGATGAAGCCGTTG
CTGGAGCGTTCGCCTTTCGCCAACTCACTAAGTATCTTCTTTTGGATGGTTCCGATTACT
GAGATATAGGGGCGTTTAATGAAAATGGAACTCTTGGAACTTCTTCTGTCTGATATGGTT
GTCTTGGCGCTAAAGACAGATAACCAGAACTGTTCCTCTGAACCATTGTTATAGCGGTTG
AAGTTCTTGAACCATGCAGATAGCTCGTCTGTCCATAGGCATAAACCCCTCTTGTTCTGC
GCATGAATATAGCTCAAGCCTTCTGGTGTGACATCAGAGACCAAGAAACGTTTGCGTACA
GGTTCTTGCGGAAATCCATCCTCTCCATTTTCAATGCGTTCCTTGCGAGACATGCACATC
TTTTCCTCAAACTTACTGTATTGCTCCTCGAACAACTTGTTTTGCTCATAGTCGTAATCG
AGGAATGGCTTCATAGCGAAGCTAAGTGGGTGACTCTTGTTGGCTCCTGGTCTTCCGATA
AGAGCCATGTATAAGATAGGACTTTCAAGCCAACCTTGTTTCATCTGTGCCAAGTGCGTA
TTGCCGATACCAACAGCCAATGCAGTGAGTATGGCTGCTGAAATATAGTCGGTAGGAAAA
CTGTGGCATTCGTGTACCTCCTTGATGATTCTCTGAATCTTGGCAGGAAAGATGCTTACG
GGAAACTGGCTTCCTGATAGGCGAGTACCCACATCAATAGCCTTATCCATGATAATCATT
GGATTGATGGAAGTTTCCTTATTGTTGTTTAAAGCTGTCATTTGGCATAGAGTTAAAAAT
TATACATTGACTTGGGTTTGCGCTTCATTCCTCCTTGCATGGCTTTTAGCATTTCAGAAT
GGTTCTGCTCCTTGGTAGCTTTTCGACCATTCTCAATCCATGCAAGCAGCTCATCCTTAT
AGAAGTATAGCTTCTTACCTTTTTTATAGGATGGCAGAATGCCTTGGTTAACCAATCGAT
AAATGGTTGGCTTCGACTTCATTATAATAATAGCAGCCTCATCAATCTCAACCAATATAT
GGTTATTTGCTGATGATGTAGGTTGAAGTGCTGATACCATTTGCTTCAACTCGATAACTT
GTTCTGTTAAATAAGATACCGCTTGTGGTAACTTATCAAAGGTGATACTTTCATTTATCA
TATCTGTtCATTTTTtATTATTCGGGTACAAAGTAAATGAGTTATGTAATGGAGATAAAT
ATCACTGAGATATAACCTCAGAATAACCGCTCAAAGCTTATCAGCAACAATAATGTGTCT
TGATTCCGCCTTGAACCTCTAAGCTTGGTAGTAATTCTATGATGCAGGTACCTTCCATTC
TTAACTTCCTTATAATAGTGGATATTTCCACATCAACCAGCGCATCAGCAAAAACTTGTT
TTATAAAGGTTGCTGTATCAATGCCTTTCTTCTTGAAAAGGTTTCCTATATTCCAAGCAT
AATGCATTAAGTCAATAGTACGAATAGCCTTGTCAACAATCAATGAATGATGTCTCATGT
GTGTAGAGGCACAACACTGGAAAATAGCGATGTTGTCACAAAGTTGGTTCAAATGCTCCT
CTTTCATGTAGGCAGCAAAAGTTCTTCTGGTATAATCGATAGCTGAGTTTAACAAGACCT
TTTCCTTTTTGGCTTTGTCTTCCAATGCTTCCTGTCTCAACTGTTCATAGCTTGTAATAC
AAGAAGAGGCTTCATCTGCATAGACGAAAGTTACATCTTCCAGATTTAGCTCTTCTCCCT
CATCATATGTATTTGTTTCATTGATGACAATAGAAGACAGACGCTTTCTTTCTGTATTGT
TTACTATATT
>contig00049  length=2682   numreads=392
TGAAATGAATGCAATGGATTTATTTAAGAGAaaTCTTATTTGCTGTCTCTCTTTTCTTTG
CGTTCACGAGGTCGGCATATATCTGTGTTGTGCTTACATTCTTATGGGTAAGCATCTTCG
AAACCGTGTAAATGTCTGTGCCTAAGGCGATTTGGATTGTTGCATACGAGTGCCGGAAGC
AATGGAATGAAAATGGCTTGGTGATTCCAGCCTTCTTCAACCATGCTTTAAGGGGATGGT
TAATCATGCTGCGCTTCAATCCCTTGAACACGATACCCGTGCTTGGTTCACCACATAGTT
CGTATGCCTCGTTGCTGATAGGCAAGGTTGCCTCGGTCTGAGTCTTCTGGGTACGAATAC
GCAAGCAATAGCCTTGGTCGGGAGCTATCTCGAAGTCTTCCCAACACAATTTTAAGATGT
CGCTGATTCGCAATCCTGTGAGGCAAGCAAAGAGGGAGGCAGACTTCAGTACAGGTATAT
CGCAAGGAGTCGCTGCCAACTGCTTTACTTCATCGAGGGTAAGAAACTCCTTCTTTACAT
CTTGTGGCTCAATTTTGTCCAGATAGTCATTGATGTTCTCACGAAGCCACTTGTCACGAT
AGGCGATTTTTAAGAGACCACGGAAAGTAGAGTAGTAACCTGCTGCAGAGTTGAGAGATA
CCTTTTGTTTTGTTCGATTCAACTGTTTTGCATTCAGAAGATACTCTCTGAACTTTTTGC
AAAGTTCCACTGTCACATCTCCAAATGTACAATGACCTTGAACAAATTTGAAGAAATGCT
TGTAGACACATGTCCACTTATCATCTTTCTTATGTGTCATCTTCTCAAAGTATGCCAAAA
AATCTGCTTTCTGTCGTGTTTTGTCCAAAAACCCAAATTCTTCATTGATGAGTGATTGGG
TTCTGATACAACGGATGGCCTCTGCTTTGTTGAGCATATCTGTATTAAACTCACGTTCCA
TCTCATTCTTTGGATGAGCATAGATATAGATACCTAAATATTCCCTGCGACTCATTTGCA
TAGTCTCAGGGTTGCGTACTGGTGGATAGAAATCCAAATAAAGAGAAATACGGTCGTTTT
TAATCGCTCTTTGGCGAAGAGAAACTCTTGTACATGTATTTACCATGATGTTTACTTTTT
ATAATGTGATACTTATGTTTCATATATGATCCCGTATTAAGAGATCTTTGAAATCGATTG
CAAAATAATAGAGTTATGTAATGGGGTACAACTTAACCTTTTGATAACCGCTAAATAACC
TTAGGCTTGCCGATAGCTTTCTCTAAATCTCGCTTGGAAATCTTGATATACTTGCCAATC
TTCACCTTTTCAATAGCGTATTTCTTGATACGCTTATAAATCTGGTCCTGACTTAAACCA
TACAACTTCATGGCTTCCGGTATTGTATAATAAAGTTGCTCTTCTACGGATTCACCTTTT
GCCAATTGTACATGACGCTTGGAATATAGAACATTGTTACCTTCCATTTTTCTTGGAATA
GCATTGTGACTAACGAAACTATATACGGCTGTTTTCGTCATACAATATTTCTGTTGAATG
TCCATAACAGTCATCCATTCACTGATGGTTGGATCTGGAGACAGGTGTGCAAAATAATCA
TCCACCTCTTTCTTGTTCCAATATACTCTTCCTTGTATGGATATTCTTGAAATCTTGACT
TTCTTGACAATCTCATAGATGGCGGTCTCGTAAGTGTTGTGGACTTCTGCAATTTCCTTG
GCAGAGTAATATTTTGGAACAGGTAGCTCTTGCTTTGCAGGAGATGCTTCTTTTGAAACA
CTTTTTtCTGTGGTGTATGGCAAACTATCAACAAGATAATCTATATCTCGCTTTCTGATT
AAAGATAAACGAGAAGTAATCTTGGATGCTCGCAACTTACCACTATACACCATATTATAT
ATGGTCTGTCTGCTTAGTCCTAAAAGTATAGCTACCTCTTGAATTGTGAGGTATTCTTTC
ACGAGGATTTCAGACATGGATTTCTCGGAAGCTTTTCGGTGGCTCATTGTCTCAGCCATC
TTTACTTTCTCCTCACGTCTTGCTGCCTTATAGGCATAACTGTTGCATTGCTTGGAGCAA
TAACGAGTTGTAGATTTTGATGCATAGAAGCTCTTCCCACAATACTCGCAAATTTTTAGA
ATTCTTTCTTTGCTTGCTGTCATTTGTACGCTTTTtATACTTTTTtACTTAATTTATTGT
AGAAAAAGTCGTCTGTCATTACTCCGTTTTCTTTCAATAGTCTTATATCATCGTCCATCA
TTGTCCAAAACCCTCGGCAATCTTGCACTCATTTGCCAAAAATGGTGTCTCATATTATTA
CTTTTGAAAAGTGGAGGTACAAGAGCGGTACAAAAAGGTGCTAAAAAAGCCTTACCATTG
ATTATAACCAATAGTAAGGCTAAAAaGAAAAGTGCTCATTTTGAGCACCTTAACTATCAT
TTGTTGTCGATATTAATCGTTGTTTATCACGACTTATTTTCCGATGCACTTTCCTCACAT
ATCTCATAGTCAGCACTTTGCGTTTTAATCGGTACGAGGCTTGGCTTTGCTTTTTCAATC
TTATAGAGAAACAAATTCAAGTTGTTGATTATCAGAATGTTTTCTGTAATCTTTGTACCA
CGCTTCTCTTTGCTGCTTTTTTCTGCTCGGTATATGGGTGCA
>contig00050  length=837   numreads=66
CAAAAGTGAaGAAaTGCaCCCcAAAaGTTTGTGGTTTCGGAATATTGCCGTATATTTGCA
CTCAGATATTAAATTTAAAGATAATGGATTTAACGCATAATATTATAAAATACGTAAATA
GCAGTATAGGTGCTTTTGTTAGTCGTTTTAAGCCCCTATTGGTGGGATATGAAGACGGCT
CTTGATGAACTGTATtCATAAGAGACTTTTTTGTGTCTTTGTATTTTTTTtGtGGCTTGT
GTATTACGAGGGAgCCGTTTATATTTTCTCTTATTTAGAGAATGAAATAGAAACAGGGGT
TATTGGATAATTAGTATTTTATTTATGGCTAAAATTGAAGACTTTTATTGTTCCTTAGAG
GATAAATATAAACTTAATTCTGTAAATTTTAATAAGAATTTTTCTTTCGAAGAAAAATaT
GATGCTGAAATGTTCAGTTATGAGCTCGTATTGCTCAATCCTTTTATGAACACTGACATT
AAACTACCTTGTGAAAAGAAGGTTCTTATTGCTTATTGTAGAAAACGAATTTCGCAAGTG
AATAATATTCAGTTAAAACTTAAATATCATAAAGTTTTAtTAGATTTTGAGGTGGTAGAT
GTTGACTTTTTGCACGATTACGTATTATCCTTACGTAAAGCATTGTTAGATGCAGAAAAA
AaTAAaCCTGGCTATAGTTTTGAGGCTAAATATGCTTTTACAACATTGCTAGATGTATTA
ATAAAGTATAGATTAGACGAATTATTATCTTACCAAAAAGAACTTTTAGATTTGTTTGAA
AGTTCTGATAGCTATttgTTgCaaaatttgTGGAaatTAGAGATAGCTttaGAaaaa
>contig00051  length=21494   numreads=3827
aatagggaatatgttattttgctgtctgattgacgaatttaattgtatcgccgTGGATTA
AATCAGAATCTCTCAATGATttCGCAGAAAAAaGTATTGATGTAAATTTCTGCTATAAAC
AGATGGAAATGAAAAGAAGTGATGGGTATAATAATGTTAGAAAGATTGACATAAAAGCTA
GTCTTGTGCATCAAAACTTTTCTGTGTTTTATTGTCAGATTGGCTTTCGTCTTGTTTCAC
GATTAATACAAATAGCTATGGAGAATGAATTGTTTAATTTTGATATATTAGTTAAGAATT
TGAAGGAGTATGGATTTATGACGAAGTATCCTGTATCCAAAAATGGATGTAAATatGAAA
GTTCTTTTTATGATAAGGTAAACATCGGGTtATCTGCTTTTATAAATTGTCATAAGGACT
TTGTTGAACATAAAAaCGTAGATTGGCGATTTTGCATAGATTTTTTAACACCAAAGTTCG
AGGGCTTGATTCGTGATATAATAAGTTTGTTAGGTAGTCCTGTGACTAATATTAAAAGTA
AAAATGATAATTTGAACTCAAGTTTGATGCTGTTGGATCAGCTCTTAAATCAGAAAGTAT
TGACTCAGGTTTTTGATCAAGATGACCTTTTATTATTCAAACAAACATTTACTAATGAAG
GTTATAACATAAGAAATGATGTTGCACATGGTCTCTTGATGCCAGAAGAATACACTCCTT
ATAGGGCTCTATTAGTTTTCATGTCTATACTTCGATTAGCAAAAGCAACTAGAAAAATTT
TTATTGAGAGAAGTGTAAAAAAAGATAAATAGGTTGGACTATATTCATAGTCCAACCTAa
GAATTATTATTCCATCACTTCCAGCAATCCTGTTGCTTCTCCCCATCCGCTGATGAATAC
CATCTGTCTGGAACGGGTGATGGCTACATAGAGTAGGGAGCGGATACCCATCAGATACTC
TTTGCGTTCCGGAACATCCATCATAGAGAATGGTTTACCGGAAGTCTCCTTTGATGGCAT
ACTTCGCTCTGTTACACCAACCAGAATAACTATGCGGAATTCCAAACCTTTCAACGAGTG
AAAAGTGCAGAGTGAGAGTCCTTACCTTCTATCTTGATGGCAGCCTCCATAGCTACCTGC
CCGTTTTCATCCATAACAGAGAAACCGCCATCGGTATCGAATGGAATCTTGTTGATCACA
AGTTCCGTTACGATATTCTCCAGTCCAGGGAAGTAGAGCAGCACTTCATCCAGGTTTATC
TGTTCCGTTGGCTCTTCCTGTGCCTTGTTGCTGAAGAATTGCAGGATATTGAATCGGTGC
CAGAAGTCTGTCCAGTCGGCTTTGTTGATTTCCGAAAGTCCTTCCTTGATGTCCCATTTA
TATCTCACGCTGTTGAGGTAGTCTTCTTCGCAATCGTATGGATACCAGGCTGAACCAGCC
AGCAGCGTGTTTCGTGGAATGAATGTGGTCTTCACGAAGAAATGGCACTCGTCAGCTTCT
TTCTCTGAGAAGTCCGCGTATTGTGTCCTTGCGTTTTCTTCCACAGCCTGGTCTATATGG
CTATACGATGCTAAGTACTGATTCTCTTCTGTCCAACATGATGCAAGATATGAGAATGCT
TCTTCTCTCAGACTGCACAGATCAGGGTGGGACAGCATGAAGACGAAACGCATTACAGAG
TCCTTCATTCTCCAGAGTTCATTAGGGAAATCTGCCAACAATTCGCGGTTAGGAGAACTG
ACGAACAGTTCATCTGTAGCTTCATCCATATTCTCATCGGGTGAGATGTAAGGCTTGATG
TCTTCCCAGGTCAATGTCCATGAGAGTTTTGGAAGTCCTGAAGAGTGACTGATGGCTTCT
CGTTTCTGAACATCACTGTAGAAACGAAGGTTCTGCTTGCTGGCATGGTAATCGTAGCCG
TCCATGAATACAGACCATTGCGGGATGCTCTGTACATCCACTTCCTGACCCTTTACCTGA
GCATAGGCACAGATAAACTGAAAATCCGGAACGGTGGTTTTCTCTACGCCCAGCGATGGA
CCCAGTTTATATTGTGGAAGGACAATATATTTAATCTCCCGTTCATCATCCTTGATGATG
AGCTGATAGTTATATGTCTCGTCCACGGCATCCACCTCTTTCTTCCAATTCCAGTGCTTT
TTCTTGCAGACATTCTCCATTGTCTTGACGAAGAGAATCTCCAACTCGCTATCCTCAATG
ACACCGCTGCTCGTGATATTGCCCACAGAACCGTTGATGTCTTCCCAATGATCCAATTGG
TCAACAATCTTCTTAAACAGTTCTTCAGCTCTTGCACGGCTCAGGTTCTGGCGTTGCCAT
TGGTTTCCATAGCTCAGGATACAATGGTAGCAGCCGTCCTTGCCTTCTCGCTGACATTCA
CAGTTGCGGATATGCTCATAGCTGATTTCTATCAGTCTGGAGAACTCCACCTTATTATAT
AGCTTCGACAGATAGCCCGTACCACCTGGTATCGTATCGTAGATAACCAGATAGTTGTCG
AAGTTCTGCGTAGCCTTGTTGTATTCCTGGTAGGTGTCTATGCGCAGGTGCTCCGGATTA
CTCTTGTAGTAATGGCGCATACCCAGTTCGATGCCAGCCTTGAACAGTTGTGATGAAGCC
TCTGTTTCAAAGAGCTGTACAGGGAGCAATACCTTGATAGCCTCCGTATGCATGCTTCGG
TAAAGATACAGACTGTCGAATGTATCTGCATGGGCAGCATCGGCAGGATAACCTATTTCC
TTATGGTTGCAGTAAGGATGATGCATCTCCTTGGCGTCCATTGTGCCATAGAGCACTGGG
GTAGATTTTCCGCAATACCGGCAGGTAACGAAGCCCAGTCCCGATATGTGCTGCTGCTTG
TTGATGGTTACCTGGTCGGCAAGCTGCTTTCTGCTGCCATAGTTCACCTCTGTCAGGGTT
ACGTCCTTGCAGAACTCTATACCGAAGCCCACCTTTTTCAGACCATACGAATGGATGGCT
CCATTATGGTCGAAACGGAAATGCTTCATGGTCTTGTAGAACTCCTCCTCACGCTCTTCC
TTGCTGTCGTTGATGGCAGCCTTGTCGCGGTAACAGCTGGATAGTGCAGCCGTAAACTTC
AGGAACTTATGCTTGTTGGCGTGCCAGGAATCGCTGCCACATTTAGGGCAGGTATTCAGG
TTGTATTCTGGCATGTCTTCGGTGGCAAGTGCATCGCAGTCGCTGCAGAATCTCAGCATC
TTTACGGAATCGGCTCTGTCTTTCAGCGACAAACCGTTGATTGGCAACTTCAGTTTCTGG
GTGTAGAACTTGTTGTCGGGAGCCAGCTCCCTGATTCCTTGCGAGGCTGGTCTTACCAGT
TCCAGGGTAGTTGGTTCTGGCGTATTTTCTGCCTCATCGCCCAATGCCTTCTTGGAGAAG
ATAGTAGCGGTCAACTTGACACCTGTTTCCGGGAAGGCGTAGTTTGGCAGCAGACCGGCA
TTGGTCATAAACTCCACAACAATCTCCTTGTTGATCATATCTTCCTGGGCTCTCAGGCTT
CTGTTCTGATCTAGCAGTTCTGTCCGGCGCATCGTATCGTTCATAGGAATCTCCTTGAGC
ATCTTTCCAATATGGGTCTTTTCTGTTCGTATCTGGTTGATGCGCTCTATCAGGTTTTCA
AACTCTACGATCACATGCTCATAGAACTTGGTGGAGTCGAGCGTAGCAAAGAGTTCATCC
AATACGTGTTGCGTATTTTGGGGATACTGCTCTCTGAATTTCTCTTCCAGCTGGATGAGA
TTTCCCTTGATGTATTCGAATATTCGGTTGATGAAGAAGTTCGGATCAGTCAGCAGAGTA
TGGTTGAGATGCAGTTCCCTGAGCACGTTCGGAATCTCGTTGTTGCTGTCTGCACTTACC
CATGAATCAATGCAATAGGCTAGGAAGTGGCGGCGCAAGATGTCTCTAGCCTCCAGGAAA
CATCCCGGTGTGTTCACTTCACCCTCCATCATCTCCAGTGGGGAGGCAAAGTAGAACATG
TCGTGCTTGCCTGCCTTGGCATAGTTGAGCACCAGAGCCGAACCTTCCTTACGCCCCGCA
CGTCCGATGCGCTGCAGGAAGTTGCCTGGCTTGGGCGGAATGCCTGTGTTGGCTACTACG
TTCAGGTCACCGATGTCAATACCCATCTCCAGGGTAGAGGTGGCGGTCAGTACATTGATG
GCATGCTGCAGTGGCTTGCCGTTTTCGTCGGTATGGTCTTTGAACTCATGCTCAATCCTT
TCTCTAACCTCTCTGTCTAGAAGTCCCGTATGTTCGTGTGCATAGATACGAGGAGAAGAT
TCTCTGTCATATACCTGACGATAGTAGTTATCTGACATTGATTCTCCTTCTTCGTAAATT
CCCTTATCGCACTTGAAGTCAAGGCAATGGGTGCCTTCGCTCAAAGTATCACTTTTACCA
ACAAACAGGTGTGATTCGCATTCGTCACACTTCAGGTTTCTGACTCCTGCCTCCACATAG
ATAGCATCCGGGCGGATGGCATAGTTCACCATGCCATGAGCTTCCTTCTTATCCAGAATC
ATGCAGTCGGTCATGGTGTTGAGCAGCATCACGTAGAAGTCGTTGATCTGTTCTACGTTG
GGCTGGAGCATCATATCCTGTGGTATCAGGCACTTGATGAAATAGTTGAAGAACCAGTTG
CGGCGATTGTTTCTTACAGTCGTCACATCCAGTACTTCATCTTTGGTCTTCACTGGCTGA
TAGCCTATCATGTGTGGCACACGGGTTGAGCGGAATCCACGATACAGAAAGTGGATGTTG
CTCTGGCGAGGCCAGTTGAGCGTCACGGGTTTCAACTGCTGCGTGCGGTACAGACGCAGG
AATTCATGGTCTATGCCACCACGCTGGCGCAGACGATGCAATATGCCATTGGCAAAGTGA
AGGAAGGCTTGTTCTTCCTTGCATATAAAGTCAAGATGGTTTTCTTTCAGCCATGTTTCC
ATTTTGTGGAATACCAGGCGCAGGTCGTTCTCCCTGAACAGGGTAGCACTGGAACCCATC
TTTTCCAAAGTACGACCTCGGGTTGACATCATACCAAACTCAGAGCAGATTTCCCAATCC
ACCCTCAGGTCAAACTCTTTCTTGAACTTATCGGTCAGCTCGCCTGTAGCAGGGTTGCGA
TAGTTCTTTTTCAAATCGATTTTCTCTATCTGGTCATCCGGTATGAAGCGATAGTAGTAC
TCATCGCCCTCCAGCCTTGCTTTCCAGTATTTCTTAAAACCCTCCTGCAACTCTTCCAGA
CTGACGGGCTTGTCTATCGTCTTGAGATATTGCTGGATGCTTTGGCGGAAGAGGAAGCGG
TAGGTTCTGATTTCATAGTAACCAGCCAGATAGGCTGAATCCTGTACCGAGTTGCTGAAA
TTCAGCATCTTTCGCTTGCTCGCATCCTCGCTGTCCATGTCGCTTGCCATGATTTGACTC
ACGCCAACCGACGATAGTGTGGTGGTTCTGCCGCCCACGATGGTGAGTGAATCGCTCATG
CAGAGCGGGCACTTCTTGTCCAGGAACAGCGACTTGCCATTCTGGGCAAATATTCTGCGG
CTCAGTACTCTTACTCTGAGCACCTCCGGGTCGGTCTTGGCACCGATGGTCAGGTCGTCA
GGATGGATATAGAGAGTTTGGTTTACTCCGTTTTGGTTGATGTAATCCTCGATAGGCTCA
TTCTTCCTGTTTTCTGTATTCATGAGTATTACATCCTTGTCCCCATCCATGAATGCAGTA
TTGATGGCTGATGCATCTGTAGCAAACTTCCGCTCGGTTGCCTTCTTGGTGGTAATCCAA
CCACTGCTTCCACAGTCTCTGCAGAAGTAGATAGGCAGGGAGATGCGGTCGTCCATAGGG
ATGCTGTCTCTCCATGTGAATTCCGGCTCATTCTGTACAAACCGCTGAATGCCACTCAAC
TCTCTCTGCCACAGTTGCACCTGGAGATAGAGCAGCGGAAACTTTCCGCCTGGCATCTTT
GCCTCTGATATCAGGGCAAGCATATTCTCCAAAGCTATATGGGCATAGGCGGGGTAGTTG
AGGAGTATTCGCTGAAAACCGGCGTTCTTTCTTCCCAACTGTTTGCCCAGCTGTTCCATG
GTGATGATGCCTTGGGTAGTAACGCTCAGCAGGTCCTTGAATATCTGTAGTTTTCTGAGT
CTTGCGCCTATTTCTGCCCGGTCGGCTTTGCAGCCTGGCAACCAGATCTGTCGGATGGTA
CGCAGGTAGGCTTCCACGGTCTTGGTTTCTTTCAGGGTGCATTGCTTCAGGTTATACTTC
TCCGGCAGTCCATCTTCCGTGATGTCTGCAAAGAAATCTTCCACACTGATACGGTGCTCT
TCTATGATGCTTTCGGCTGTAAACTCTTCGCCGAATACGCTGCTGGCATATTCGCACAGC
AGTTGCTTGGAGTCTTCCTTGTTGCCGATGGTAGCACTCGTTCCTACTGGGGTAAGTCTG
TGTTCCGGCAGATTCAGTTTCAGCTTCAGGCGTCGGATGAGGTTGGCTACATCCGTGCCC
TGTGCGCCATCGTAGGTGTGCAACTCATCCAATACCAGGAACTTGAGCATCGGTTCTCTG
GCTCCCAGGTTGCCTCGCCACAAGGAAGTATATTTCTGCTGTATCAGGGCATAGTCGAGC
ATCTTGAAGTTGGTAAGCAGGATGTCGGGAACTTCGCCATGTACGATGCTGTCTCGGTTT
TCTATGATATGGTCTTTCCCCATCTGGGTAGGGTGTTCCTTGGGGTTCGTGCCTTCACCG
ATAAAGAGTCCGGCTGTTACCTTACCTCTCAACGGGTGATCTTCTTCCGTTCCCCAAATG
GCTTCGGCAAGACGCTTTGCCTGGTCGCTTGCCAGGGCGTTCATAGGGTAGAGGATGATG
ACTTTCATACCTGGGCAAACCTTCTCCCGGTTCATTTGATATACATAGTCGAGTACCGGG
AAGAGGAAACATTCGGTCTTTCCCGAACCAGTACCTGTGGTGAGCAGGGTAGGTTCCGGC
TGATGCCCATCGTGGGTGGTCAGACGGCGGAATGCCTGTATCTGGTGCAGGTGAGGAGTG
AACGGCGGACGGATATCCAAGGGAATCTGCTCTTCTTCCTTTGCCTTTACAAAGGGAGTT
TTCAGGGAGACATAAGGACCCTTGAAGAGTCCGTTTCTGGAATCCTCAATAAACTGGTAG
AAAGCCTTTCCCACTTCATTGTCCTTGAAGTGGAAAGTGGCTTTGATATATTCGAGTACG
GCGGAGCGTACTTCATAAGCTTGTTGTAGTGGTAACATAGGCTATTGACTTATCTGATAT
GTTGTAGTCTGAATATCTCCTTCTGCTTTTCTATCTCTTCCTTAAGCTGCTGCTCTGTAG
GGAGATAGGTGAGATATTTTGAAGCAAATAATTGCTTGCTGTCGTGCAGGATGGAAAATC
TTGCGATGTCCTGGCTGGTTTCCGAACAGAGCAGTATGCCGATGGTCGGGTTGTCGCCTT
CCGTGCGCTTCAGTTCATCATACATTCTTACATACATATCCATTTGTCCTACGTCCTGAT
GGGTGATTTTGGTCGTCTTCAGGTCGATCAGTACGAAGCATTTCATCAGGTAATTGTAGA
ATACCAGGTCTATGTAGTAGTCCTGGGTATCGGTGATGATGTGCTGCTGACGCTCTACGA
AGGCATAGCCTTTACCCATCTCCATCAGAAACTTCTGAAGATGGGTGATAATGGCACTCT
CCAGTTCGCTTTCCGAGAAGCTCATGTCACGGGATAAGCCCAGGAATTCTGTCACCATTG
GCGACTTGATGAACATGGCTGGTGAGTCTGCGTATCCTTTTGTAAGGGTTTTCATCTCGT
TCTCAACCTCATCTTTGTGCTCATTGCTGGTTTGCAGAAGACGATAATAGTATTGGGAGG
CAACATTGCGGTCGAGGGTTCTTGTGCTCCACATTTGCTCTGAAGCCTCTTTCAGGTACC
ATAGACGAGCCTCAGAGTCATTTACTCTTAATATGCTACGAATATGAGTCCATTTCAAAT
TGTGAACGCGCGCGTTCACAATTTGCCAATCAGGAAAAGAAAGATAGAATTGCTTGTAAT
ACCACAAGTTTCGTACATTGTATTCCTTTCCTATATCTGAGACAAGTTGTTGAGAGAGAG
CTTTAAGCAGTTGGGCTCCATAATCTGCACGCTCTTTACCGTTTTGCTCTTCCTCAACAA
TGCGTTTTCCAATTTGCCAATTAGAATAAAGAATATTTTGGTTAATGGAGGCATAAGCAT
TCTCTCTTGCCTTATTCAAGATAGACTTTATGTCGTTAACCATACTATTCAATGCATTAT
TTGATATAATTATGTTCTTTTCCATATTTTACTTCTTATTATTATATTTGTTCTCGAAGA
ATGCCCAGGCACGGCGATAGTCGGCGATGCGGTCGCACTTGTTATAGGGTGCATAATAGG
TTACTTCCTCACCGCCATACATCTCGCTCTTCTTTGGGTCGATGGTGTGGACGTAGGTTG
GGGCTGTACCCTCATAGGTCATGCCGTCTTCGCTGAGGCTGCCACGGATGGCTTCCCATT
CCTTGCGTTCACAGCCTACACCATTCAAACCCTTTGAGCAGGTGAAGACGATGTTGCCCT
TGGCATCATACCAGGTGTCGTTCTCGTTCTGCTGGAGCACTGGGAACTGGATGGTATAGA
TAAGCTCCAGGTCTTTTAAAGACAAGCCTAATGCCATCGCTGCCAATACATCGATTTCCA
CCAAAGCCTGGCGGCGCTCGAAGTAATTGCGCAAAGGTGTATCCCATGTCCATTCCTCGG
TCAAGCCAGTGAATGGCTTGAGGCGAGGGTCGGAGAGTGACCATCCTTCATGAGCGTACT
CTGGACGCCAGCAACTCTGCCAGAGGTCAGCGTAGTGGACCGTGAGGCAGTTGAGGAGGA
GGGTACGAGAGTACATGGCTGACTGGTACTTTTCTGAAACTCCTATTGGAAATGTTGCTA
ATCTACTGTAACGTAAATTCTGTGCAGCAATTGTTTTAATATAGAAGTCTATAACTAAAG
AAGCACAAAGCGCAGCCATATCCACGGCATTATATCTATTGAGGAACGAGATAGATATAA
TGCCGTTGATATGTGCTGTTCTGCGAGGCAGAACAGCACATATCAACGATCTTTCGCCAG
CTTGACTTACCATTGCTCTTATTCCAATTTTATAGTAGTCAAAATAATTCTCATATTCCT
CTATTCCATATTCATTCTTAACTAGGAATCCTTTTACTTGCTTGTTATACTCTTCCAAAG
GAATGTTAGGAATATAGTTGGTTCGTTGAATATAATCTTTATTAATTGTACCTAAATCAA
TGATATCGTAATCAGAATTAAGAATACATTTTGTTCTAGGTGTCTTATAAAGAGGATTGC
TAATATAGAAGTGTGGACCACTATATATCATCTCATATTGACTTAAAACAGGATAACATG
TATTTCTTTTAATAATTCCCGCTTTAGGAGCATTTGTTTCGTCAAAACACATGGATGTAA
TATTTTGAATATCATCTAAATGTTTTGGATATTTGGATATTTTGTCAAGAACGGAAATAA
TCTCTTTTGAGTGTAAGCTTACCAACTTGGCACAATCCCCCGTAGTACCATCCTCAAAAG
TATCCGACAGTACCTGTAATTCTTTATCTGTAATTTCAACAATACGATCTTTGTGCGCTG
CAGTATTCCAATTTCCATTTTCATCCTTTATTCCGCCACACGAGCCATGTCCATCATGAG
CAAAACAAGCATCGACGGTATTAGGATGGAATAAATTGCTGAGCGAAGCGAAGCGCGGTG
ATGAACTTCGGCGAGGGCCGAGAAGTTGATCACCATACACCGTATGGTGATgAACTTCGG
CGAAGAGCCGAAGTTCATTTTGATACTGGAAATGGTAGCGCAAACGTTTGTATAGCTCAC
GTCTAAGTGGCTGTCCCTTAGGATCATCATAGATACTTTCTGGAGTAAGCAAACCAATGA
AACCTCTTTCTTCAGAAGCCAAATCCATTGTATTTTCGAGCACGCACTTATACAGGTTAG
TCTGCTGACCAACCAGTAACGGATAATTACAATAAGCGTTTAAGAACGCAATACTTCCCA
CGTTCTCATATTGTTCTGAAGTATAAAGGTCTCTCATGGCTGGATTGCCCAAGAAGTCGT
TGATGCGCTGGCGTACGTCAGGAGCTGATACCTTTCGGATAGCGACCTCAGGGTACTTAT
CTGAAATGATGTTAGCCTCGTTAAACTCCAACTTGATCCATGGCGGATTACCGCAGATGA
TATCGAATCCATCTCTCAGCCAGAATACTTCTATAAACTCCAGCATCGGGTGGAAGAAAT
GGTAGCGGTCGGCATACTTCTTCACGGTCATGAAGCGCATACTATCATCAAAGAAGGTGC
GGACGGCACCCTGGGTGTCGCCTAAGATTTCTTCCTTCGACTGTGTCTTCAGTTCGCTTA
CCTCATCGTTGTCTTCCAAGTCTGTATCCTCATCATGATGAGGGTCTTCGTGCACCGTGT
TCTCATACTGGGCTTGTGCAAACAGGTCGTTCTGATGGTTCTCTCCAAAGAAGCCAAGCT
GGCCGTCCTTCTCCACATAAGTTTGTAGGGCACGTTCGGTACGGGCATTCAAATCCTCGT
CCTTTACCTGGAGAATCGCCTCGATGTCACTCCAGAACTCACGGCGGGTAGGGAGCTCGT
GGGCATCATCAAACTCCCAGAACCAAAGGGCACACCAATAGTCCATCACATTCTTCAGAA
TGAAGTATGCGTTGTTATGGCGGTAGCGGGTATCATTCAGTCGCTCTTTCTCAGCATAGT
TTTCGGCAAGAGATCCAAACTCCAGCGTAGTCTGACCATAGATTCCCCAAAGGTCGGTCT
TGTTGTTGGTCAGTCGCTCAATGTCCCATTGGAAGGTGAAGTACTCCAGCAGTCGCTTGT
CAATCTTGGCAGAGATGCGTTGCAGAATCTGGAACTCCTCACTGCTGATAGGGGCTGTCC
AGTCGTCCAACATCTCCTTCATGCCCTTGATCTGCGCCTTGCGGGTCTCTTTCAGTTTCA
ATCGCTCTTCTTCCGTAGCATCAGCAGGGATGAATACATCCTTGATGCTGCGCACGGCAA
GCATGTTCCTGTCAGGCAACAGGAAGTGGTAAATCTCATTCACCGAACGCTTCACGGCAC
TCTTTACCTTTCCATTCTCGAAGTTCACCTTATTGAAGTGAATCTTATGAGGTGCTTTGG
TCCACCATTCGTTAGGAAGCAATTTGTATTTGCCCTTAACGGTAACAGAATGACCTATAA
TATCCTTCTTGTCATAGACTTTCAGCCAGGCGCCAATCACGGCATTGCCTAAAGCCAGAC
GGTTGGAGAAGAACGGAGTCTCCATGTCCTTATGGATTACGTTCAGCCACAGCGATAGCT
TACCCAGCTCAATGGCAGTTGGGTTTAAATCGACTCCATAAACATTGTGTGTGGCGATGT
ACGCCTTAACCTTCTGAAGTTCATCACGATAGTGGTCTGGGGCGATGCGCCACTCCTTGA
AACCAGCTTCGTGGCGTTGCTGTTGCTGATAGGTGAGATAAGCCTCAGCCAGCTGGTTGA
TTACCTCGTTCTGGAAGGCGGCAGCACCCATAGCAGGTTCAAGGATTTTCAAATCGAGGA
GGTCCTGCGCCTTGCGCTTGCCCTCAGCCACCTCGTCGAGGATGCTCTTCAAGGTATATT
TCACGGTGCTTCGGGTCAGAACCTCAGGCGTATAGTAGCTGGCAGACTTCTGGCGGTCAC
GACCATTCAGACGATAGACAAAAGTGCCCTGTGGCAGAATCTTAGGTTCACCCTGTTCAT
CGCATAGAATCTCGTCAGCTTCGAAATCATCCATTCGGCTGTAAGGTACCAGGAAAGTTC
CTTCCTCAGGTTTGCCCACCTTGTGTACTTCGATATAATCCTGTTCGGCATAGAAACCGC
GGTAGGCGAGAAGACTCTCATATACGCTACCCAACTGGTTGACGCCGAGGTTGGCGTAGC
TGATTCTGCCCACCTGCTTATCGCGGTTGCTCAGAGAGAGGGCACGGATAATCTTCTGCC
ATTCAATATTGCGGATCTTTACATCCTTGAGGTGATGCAATCGTCTGTTGTCGAAAAGAG
GAGAATCAATCTTTCTTACCGAGAAGCTCTTGTTATCCTGCTGCCCCTGGCGGTAGCCGT
TGGCAAGGAGCCAGAAGAGGTCGTTGAGGCTGTCGTGGAAGAAGTAACCGTTGCGGCTTT
CATCCGTTCTCATCGGTGCTTTCTCCAGGTCACGGAGCATCTCCAGCGAGTAACCATCCT
TATAAACCTCGTCCTTGGTAGGCAGGATATCCAGTTCATCACGGCTCTCGGCATAGAAGA
TGAAGAGCAGACGGTAGATGATGTTAAGGCAGTCGTCCTTTACTTCTGCCTCGAATGTAT
CATCTGTATAATCAATACTGCTTAACGGATTGCTCTTCAATGCGGTATCAGGATTGGTTA
ATTCTTTCTTCCAATACCACAAGGCTTCGTTGGCAAGGGTCTCTACAGAGAGAATCACAC
CTTCCTTCAGGTCCTTGGTAACCTCGTAGGCACTCTTGTAGCTTTCTTCTACGAGTTTGT
CCATCAATACCGATTCGCTGTCTGCTGCCAGCGTATCCTTGCAGATGAGCAGATGGAAGA
GGGCGTAGTATTTGCGGAATGCAGAGATACTTGCCTGCGAGAAGAGTTCATCCATGGAGA
ACTCCAGGTAGCTTCCACGATTCCACTTGTCGGAGTCGAGCAGGAACATCGTGTTGCCTG
CCATCATCAGGATGAAATGAGGACGGTGCTCTTCCGGCAAAAGGAAGATAGCATCTATCG
CCTTGTTGATGACGGCAGGAGAGATATGAGCCTCTTCGTCTTTAGGCAATGTGAAGAGTT
CGCTCCATTGACCGGCATAGTACTGCTGGTGGCGGATGATAACAGAGGAGGTCTGTCCAT
CTTCCACCACATTATACTGCTGCTCGAACAATCCGGCTGGTTCCTGCTCATCGGTCTTGA
TGAGATGCTGCATCTCCATCACGAGCATCGTGGTCTTGCCGTTGCGGGTAAGGATGTGGC
GCACGGGAACCACGGAATGGTCGTCCTCGTTGATGGTGATGAACTGCTGGTAGGCGCAGG
TAGTATCGTAGCCCAGGATATTGAGCAGCTGGGTGTGGAAGTCGTGGGTATGCTTGATGG
CATCCTTGACACGCGGATGGGTGTTGAGGATGTAGTTCTTGTACTTCTCGTACTCGCCAC
GAAGTTTTACGTATGGCTTGCACAGCTCCGTCATCTGGTCGGAGTTCAAGCCTGATGCTT
TCTGGACCTTATCGATAAAGTCCTCTGAGAAATATCCTGAAGGGAAATAGTCTCCCACAT
TCTGGATGAATTTATATTTTACGTTTTCTGCCATAACGTTTTAGTTTATCTGTTAAAGAA
TACGGCTAGAACCTTGATGTAAGGTTCGTTGTTGTCGAGCGTAAACAAGTCGTTGTTAAA
CTGGCTTTGCTTGCTGACGATGGTTTCTATTTCTTCTTCTGCCTTGCTGTATGCCTTCTG
GCGGAACTGGACGACATCCTCACCAAACTGGATACTGAGCTGCTGCTTGGCCTGGTTTGC
CCAGTGGGCAAGTTTCTGTCTGTAGATCTCGAGTTGCTGGCTCATCTTGTGGCTCTCCTC
GTTCTGTCGGCTATACATATATTGAGTCTCTCCATTTTCGAGGGCATCAGAGAGTAAGTC
CTGGAGTAGAGCCAGTTCTTCCTCGCTCACAGACTCCTGATAGATGGTGTTCATCATATC
GGGATACTTTTTCAGCATATCATCCAAAGAATAAGGCGCCTCGCAGAGGGTACCCTTCTG
GATATTCATCGGAACTATGAAGAACTTGCTCACGAGTGTCTGTCCCAATCCGTTGGCCAC
ACTTCCATACATTAGGAAGAGGGCTGTATCCTGAGGGAACATCTTATGCTTGACTACGAA
TGCCTGTTCCTTAGGAACGGATGCAGCCAACTTGGTGAGCTGATACTGGATGATAGGGTG
CAGATCGTAGAGCGGCTGGAACTTTGCCCAGTTGTTATTGTTTTCCTTTCGGGAATCTGC
AATGGCATCCATAACCACCTTTCGGTTGTTGCAGAGACGGAAGACACGATCGGTAGGCAA
AGCCTCACGAGGAATATCATAGAGCACCTCTTTCAGGTCTTTGCTTTCCATCGCCTCCAC
GTATGGAATTTCAGCATCTACCACCTGTATCTCTCCATGTTCGTTGCGCCCCTTGCTTTC
CAGTTCGGCAAAGAGGTCACGGTAGAACTGCATATCGTCGTGATAGAGGCTAAGTTGAGG
CTCGTACAGCACTTTGTGCTCTTTGGCTGGTGTCGTGTTCTTGCCGAGAGAAAAGAAACC
GCCCCGGCGACGGCGGGTCTTTTGCTCTTCGCCTTCCTGGTTGGTTTCCAGAAAATGGGT
GTCGTGGGTCTTGATGGCCTTGGTTACGGCTACAGCTTCCTTCTCTGCGCTATACAGGTT
CATGACGCTGAGGGCATCGCCCAGGGTCTTGTGTACTTCCTCTTCCTTATCTACCAGTTT
CTTGAGAATAGCCATGTCGCTGCGAACACTGTCGCTCGTACTCTTGGCTATCAGATAATA
GATGTATGGAGTCTCTTTCTGACCATAGCGGTCGATGCGTCCGTTTCGCTGTTCCAGGGT
AATCAGACTCCAAGGAATATCGTAGTTGAACATCAAGTGGCAGTAATAATGCAGATTGAC
ACCTTGTGAACCGGAGTCAGAAGACAGGAACACACGTATCTTGCTGTCTTCCTTGCCGAA
GTCAGCCACCAGTTCTTCCTGTTCGGTATCCGACAGACTGCCGTTGAAGAGTACAATCTG
GTCATCTTTCATCTTGAAGTCTTCTTTCAGGCGAGCAGCCAGATAGTTCATGGTCTCGAT
GCGTTCGGTGAACACCACGATACGCTCATCTTTCTTGGTACCTTTCCACTTGAGTTCCTT
CAACTTGTTTCTGAAGGCTTCATAGCGGGAGTCAATCTGCAGCTGGTTCATCTCTTCCAG
GATTCCTTTCAGATTCTCCAGTTCCTCGGTATTGTTGTGGTCCTTTGCCAGTCGGTTGTT
GACAGCCTTCAAAGCAGCCGCAGGACTGGAAAGGAAGGTCTTGAACAGGGAGAAGGCAAA
GAGAAGATCCCGATGCTCCTCATCGGTCTCATCCTTCAGGGAGCGGAATTTAATCTTCTG
TTGCAGGGCAAGCAGCGCCTCTTCCTGAGGAGCCAGTTCCACATCAACAGAAATCACCTT
TCGTTCCTGGAAGTTCTGGCGGATGTTCTCGTCTTCTATATCGTTTTTGAAACGGCGCAC
GTAATACTTCTCCACATCTTCCTTGGTATATTCTCCATCACGAGGAATGGAAGTAGGTTC
AAGCATGCGCATCAGATTGGCAAATGATTCTGCCGAACCATTATGAGGTGTGGCTGACGT
GAGAATCAGACTGTCGCAATGGTTGGCAAGGAACTGAGCCAATTGGCCACGAAGACTTCC
TTCATTGGCTACCGTATGGCATTCATCAATGACGATGATGTCCCAGCGGGTCTTTTCCAG
CCAGGCACGGAACTTACCGTTATTCTTCAACGTATCGATAGAGATAATGGTCTTGTCATA
GTAGTCGAAAGGATTCTTGTTCATCGGAATATTCATGCGGATATGATCCACGCCGGTACT
GTCGAGACGCATCAGTGGGATGGCAAAGCGATTCCACAGTTCTTCCTGGAATTGGGCAAG
AATACTTTTCAAAGCACATACAAGGATACGGCGGCCTCTTCCTCGGCGTATCATTTCGCT
GAGGAAGATTCCCACCTCTATGGTCTTTCCCAGACCTACGCCATCTGCAATGAGTAGGCG
AGAGCGTGGCAGTTCAAGCGCTTTCAATGTAGGTTCCATCTGATAGTCGGCTACATTGAA
GGCACCCTTTTGAGCAACGCAAATCTTCTTGGAATAATAGTCGTTGCCACGGATGGTTGA
TTCAATCAACAATCGGGTGGCACGACATTGCGGACTGTCATCTGCTACTAACTGGGTGTT
GGTGGCAGAGACAATCATGATTTTGTTGTAGTTTTCTTCTTCGATTTTGGTGTCGAAGAT
ATAGTGTTTGTTTGCGACAAGTTCGCTGAGGCCATCAGCATATAGAATTTCCTTGCCATC
GTAGTTTCTTTCAACACGAGTGATTCGGAACTCTTCGCCTCTGACACAGATTCTTTGTCC
TGATGAGAATGCAGTCATATTCTTGTATATTTTAAGCTTTTtCGTGCAAATTTAATAAAA
ATGTAGAAGATGGGCAAaTTTTGATGGCGGAAAATCGCATAAATGGCTGCTTTTTCTAGA
TTTTACTTTCCCAAAGCCATAGATATAGCCAATACTATTACAACAACAGTGATTACTACA
CACGGCAGGAATATCCAGAGTAGCACTTTGCACATGGAGGGGGATAACCATACTCCCTGG
TTTTCGTCGAGCATGTGGCAGAATTCATAATGGTATTTTTGGAAGAGAGACTTTTGTTTT
TCTCCATGAGCCTGCAATACCGCTTTCTCAGATTCTGCTAATGCTTGACTAAAATCAGAA
ATACTCTTTAGGGCCTCGGAACAAAGATTGGCTTTTACCGTAATGTGCTTGGTATCCTCA
ATTGCCTGATTGATGCTATCCGTAATTGTGTTGGCTGCAGTCCTACCATCAATCATTATC
TTGTTGCTTATGGTACAATATTGCTCGACACTCTTACGGGCATTGTCTAGTCGCCGGAAA
TAATCGGTCAAATCCTTACTGATGTTGCGAAGTTCATCAATCTGCATGTCCACCTGTATA
GAGGCTTCTTTCAGATTCTCTTCCTTATCGATGGCATCCAAAAAAACGTTGACATCGAAT
TCTTCTGTTTTACTTTTTCTTATATTCATTTGTTCTTGAATTTTAGTTCCACATTAACGA
CCTCTGCCATATCTCATGCGAGGTTTGCAAAGCCACATAGCTTTCGTGGCACACTTTCTT
GCCCAAAGCCAATCGTCATCTTCATTTTTGCCCCAGTTGGAACTAATACTTCCGCCACCA
CCATATGACTCAGACATTGTGAGGGCTGCATCTATATATCCGACAAATAAGGCTATAGCT
ACTCGCTGGATTCTGTCTATAGTTTCCTCTGTTGAAGTTAATGCACCTTGACTAGATACG
ATTTCTGAGTGAATGATATCATCCATCTTTTTAGAAATCTCAGCAGTATGTAATTTTTTG
TCAATAATGAAGTTATATTTACATATAAGTTCTATTTGGGTACTTGGCGATTGTGAAGAT
ATTGAGCTTGAATTGCCGACACTTTCATTCGTGCTAGACATGTCATTCCTAGCATAGAAT
GAGTCTGATGATGTTAGCGGTTTCGAAACCGATTGCTTGACAGGTTCGTGCTCCAAAACA
GAATGAAGTTCTTTCCAGGTAGTTTCCAATTTTGACGGCATGTATCTTCTTCCTGTGCCT
ATCTCGGATGACTTATAGATAGAATTTTTCATCTTCACAGAGTAACCTCTTACCGTATTG
AGGCTATCCCGTTGCTGACGTATCTCATACCCCTTTTCTGCTAAAAGCTTGAAAAAGTCA
TCTATAGAGAATGCCTTCATGCTGCTTAAAACAGCATTGCAATCCATTGAAAGTTTCATC
TTGTTTCTGATGCTATAGTGAGTTGCCTGTCTCCAACCTCGCTTTTGATTGATGATTTTA
GCTGCTTCCATGGCTCTCTCATAGATGAAATGAGCATCATTTATGTTGCCTTCCATGTCG
ATACGATTGGCATCGATATGGAGGTGTGGAATGCCACTCTTACTGTCGTGATGTAACGCT
ACTACATATTGAGAATTACTTAAACTAGTACTTTTAGCGCTCTTGCGTTTTGACCTAAGT
GATAAGTCTATAGCATCAAATACTTCAATAAATTCTTTAGCTAGTTTATTCCAGTCTTCA
ATCGTCCATCCTAGACTTTCTTCGGGTCTTGGTGAAACCTCAATTCGAATCATGTTATTC
TTTAGAGAACGACGAGAGCTACTTCTATTTTCGTGAAGTTTTTGATGGACTATCATTCTA
AGCCACATGGTATCGGGTGTAATGTTTTGTGGCAAGAAGTTGAGCCTAATAATTTCTGCT
TGTTCTTTATTGACTGCGTAGTTGATGGCATTATGTCCATGCTGTATTGCTTTTGCCTTT
GCTATCATGATTGTTTTTTTGATGATTGTAAATCTAAATTTATTCCATGATGTTCTTCTG
TATCTCATACCATCTTGTTATGATTTTGTTGATTGCAATTATCCATTGTTCCATGAAACG
TGGGTTGCCAAAATATCGCTTTCGTTCTTCCTGGCTTCTGCCATTCAGGGCATTTGCTAT
CTTTACTACATCCCCTCTTGCATCAGCCAAACTGTTAAGTGCCTCCACTTCTTTTTCTGT
TAAGCGATTCTTTGGATGCTGCTCAAGCACACACTTACGAAAGTAGTTGCTGAGAGATAA
ACCGCACTGTTTGGAAAGGTAAGAAATCTTTGTGTATTCTGATTCGGTCACTCTAGATCT
TATATAACGAGAACGCAAATTTTTGACCGAACTATTGCTAGTTTTATGTTTGCTCATTGT
ATAAATGTTCATTTGTTATGACTGATAGAGTGCGAGCTTGCGAGTGCTGCAAGAAGCCAA
TGATTGAACAAAAAGCTGAGGCTAATTTGTTCCACATTGGTATTTCTTGCATAACACCAT
CAATTGTCTTTAGCTCGCATTCCGTTAGTTAGTTCTGTACGAAGGATTGGTAAAACCTAC
TTTCTCCATCATCTCGTTGAGGCGATCGGCGATACGATCTCCATATTTTTCTCTGATGGC
TTGACCGGTCAGATTTGTAGTGATGATGGTGAACAGCTGTAGCTCATATCGTTGAGTAAG
TAGGTCTATCAATGGGTAAGAAATGTTACCATAGTCCATTACTATTGTCGGTTCTGTTCC
TAAGTCGTCGATTGCCAGCATCTCAGTTTTAGAAAGACTGATATAGTCTTTGGGATACGA
TTTGCAAAGATTCGCCACATACTTTGCATCTACCATTTTCAGGTCATATCTTTTTATGCT
GCAGTTGCGATACAGGGGAATGGCTAACTGGGTAAGAAGCTTGTCGAATGCCTTGACCAA
AGTGCTCTTTCCGTTACCACATGTTCCCAATAACATAATGCCAAACTTTGAGGATTCACC
CGTAAGCCAAGAAACCATCTTTGTTACTTGTTCCATCAAGTCGTCGCTTATGATGAATTG
ACGCTGACGATACTCTACTTCGTTCTGAACTGCTACAAGCAAGAGGTCTGCTGCTTCTTC
CTTAGTTAGTGGTAGTCTAAAACGTCGACTCATAGTTTTCTTTTGACGTAGGCGAGACTT
CAAGGCTTCCACGTCTATTATTTCTTTCATATTGATTACTTCCATGACTGTTATTGGAGA
GATACTCCTTTTTTAGTTTGTTAAAAAAaTGTTGGCGACAATCGCCTTCTTCTCGTTCAC
ATACATTGCTGATACGTTGAAAGTTGAAAAACTGATGGATGTAAGGAGCAAGATTGTTAT
CTTTGGGCGCATCATATCCCATTTGACTTAACTGAGACAAGACTAATCTTTGCCAGTTTT
CGTCTTCTAACATCCTTTTCTCGATTTCTTCGATTGGCATGTAGTCTTTATTCACCTCTC
TCTTTTCTTTGTTTTTGTCTTTATCTTTAGAAAAGGAGTCGGAGGAAGTTTCATGTTTGA
TGTCCTTACCAGTTTTATCTTCCACCTTACATGCGGTTTCAAGCTTCTTCTTGCAAGCAC
TCTCGCCTTTAGTCATATGAGCGGTTTCACAAGTAGGGTCAACATAAGTATCAGCATCGT
TGATAACATAGGTTGGAGCACGTGAGTTCTGTATACCTTCGGTGAAGGAAATAAGTTTAC
GAGCTCGTAACCCTTCTCTTGCTCTTACCAAGGTTGACTTGGTAAGCCCTGTCTCGGCGA
TAACAAGCACGGACGAGCAAGAAAACGGCATCTTCCAATACTTGCGGTTTCCTTCGTTGA
GAAGATAGAAGTAGAGGGCGCATTCCGAAGTTGTGAAGCGATTGGAACGATTCTCTTCCC
AGAAACGGTTGATTAAGTCAAGGTACTTCATATTATATTCCCCAATTAGATTTAGGACGA
TGGCGCACTGTTTTTTGCATCTCTTCACAGATGCGTTCCTTCGTTTGGATGGAGGTTTCA
TGCTTTGCATTTTCCATCCAAGCCATCAACTCCGAGCGTTTGAACTGGAGCATTTTCCCA
GGTTGATAATATTGAATTTTGTGCGCCTGTGTGAGGGCATAGATGGTAGATTTTGCACGT
CCCAATATGGTACATGCTTCCTCTATCCCAATCATAGCCTCTTCTGCCTGCTTGGGATAA
CGGTTACTCAATTCGCTCACTTTCTCATGAAGAGAATCTACTTTCTGGAGCAATTCTAAG
ATTGCTTGAGGCATTGCCTCAAAAGAAATTTTTCTTTCGGTCATATTCAAAATCATTTAA
TTATTAATAATGAATTGTGACCGCAAAGGTAGTTGGTTATTTCTAGGTTATTTGGTTATT
TCAAAAATAACTGCTTGATTATGAGAAaTAACCATAACCTATAACTTATTTTTtGGGAAa
gTACGAATTATGCTATGTTCTTTATATTCTACTAGATGCGTTTTtATAAAAGATTCTTCC
TGAGTGATAATATTAGGAAACGCATTTTTAACAAACTGGTAAGTATTGTTTCTTTTCATT
ACCTTATTCTTGTCTACTTGCATGAACTTTAAATATAAGTTACCTATAAAATGGCAAATG
TCACGAGATTTTAATCCCGCGGTCTCTTTTAATGTGCATTTGATAGGTGAACTACAGGCA
ATGTTGTTGCTTGCAAAGTCCTCGACAATTTGTAATAGGGCAGGATGGTACTGTTCTGGA
AAATATGGAAACACGCTCTGTTGCGTATATGCGAGAAGTTCCTCCTTTGTCTTTGCCCAT
GTTTTAGTAAAATTTTCGGTAACGTCTGTAACCTCCGAAATTTGACAGGAGATAGATGTG
GATTCATTGTCTTCGTTTGAAGTCGCTTCTTCACTTTTCACTTGAGCTTGATGAAGAAGT
CGATTAATGGACCAGCTTACTTTCTTCCATACTATTAGAAGAAACGAAGGAAACATGAAC
AGATAAAAACTATATATCACACCTGCTGTGATGGCAATAACCAAAGAAAAACTTAGGCTA
AAAACAGCGTTGAGTTGAAATTTTTCTACATAGAGTACGTAGGACATTGCGAATGCCATC
AAACCTATGATGACAGGGAGTACAAATTTAAGACCTTTCTCTAACATAGTTGTTATTCAG
AATATTTATGATTT
>contig00052  length=853   numreads=91
AATCGTCtCGTTTTAaCGGGaCACtAGtGTTAtGATTTATgAATATGATATAGTtATTTA
TGGTGCAAaGATAATAATTAAATGCCaGAAAaTCAAGCAAAAaGCCCAAAAACTTGCTTA
ATGACAAATTTTTGGGCTGAATTTGATAAAATAGTAATATAGGATCAGTTATTTAAGCGA
AATCTTATTGACGGTCTCTCGCTTCTTTTCGCTCACCATGTCAGCATAGATTTGAGTGGT
AGTCACATTCTTATGGACTAGCATCTTGGAAACTGTATATATGTCTGTACCAGATGCAAT
CTGAAGGGTCGCATAAGTATGACGGAAGCAATGGAATGAGATACTCTTATCTATGCCTGC
CGTTTTTATCCACTCTTTGAGAGGAATATTTGTCATACTTCGTGTTAGACCTTTAAAAAC
CTTGCCGTCAGAACGTTTCCCACAAAGTTCAAGTGCCTCGTTGCTGATTGGCAAATTATT
GGAGTCAGAATCGGTCTTTTCAATGGTCTTTCGGATGCACATACCACCATCTGGTGCCAT
CTGAAGATGCTTCCATTCCAATTGAATGATATCGCTGATTCGTAGTCCTGTGAGGCAAGA
AAATAAAGAAGCTCTTTTCAAAACTTCTATCTTGCAAGGTGTAGATGCTAATTTCTTCAG
TTCGTTAGAAGTAAGGAACTCTCGCTTAACTTGTTTGGTCTCAATCTTTTCGAGATAATC
GTTGATGTTTTCTCGAAGAAACTTTTCACGATAGGCTGTTTTTAGCAGACCTCTGAAAGT
AGAATAGTACCCAGCTGCCGAGTTTTGGCTTATCTTGCGATGGCTCAAACGCAGGTTGCT
AGCGTTAAGTAGA
>contig00053  length=588   numreads=72
GTTTTATTTGTTTTTTATTTGCAACACTAAGATAAGTGAAaTTTCTGACATGGCAAAATC
CTGAGCAACTTTTTGTTGCTcaGgTGCTTATAAAAAaTATTAaaTTATAGTGTTGCGGAA
TTAAGGGTAGATACTCTCTGAATTTCTTGCATAAGTCGACCGTTACATCTCCAAAAGAAC
ATTGTCCTTTAACAAATGCCTCAAAGTGCTTATAAACTACATCCCATTTTTCGTCCTTGT
TCTTGCATTTCTTCTTGAAGTACGTCAAGAAATCACCTTTCATCTTCTCATGATCTAAGA
AGCCGAACTGTTCATTAATAAGAGAGGTGACACGAAGGCACCGAATTGCTTCTGCCTTGT
CTAACATCTGCTGGTTGAAGTCACGCTCGAAATCGTTGCGTGGCTTGGCGAAGATGTAAA
TGCCCAGATATTCACGTCGTGTCATCTGCATTGTCTCAGGATTCCGGATAGCTGGATAGA
AGTCAAGATACAAGGACATGCGTCCGTTAGTGATAGGTCGCTTCAAAAGCGAAACAGTGG
TACAAGTGTGATAATTGCTCATTTGCGTAAAATTTAATTGTTATTACT
>contig00054  length=4011   numreads=510
ATTGATTACTAAAAACCGATTGCAAAAGTAGGTGGTTATTTCATGGTTATTTGGTTATTG
TATGAATAACTTGTTGATTTTCAGAAATAACCATAACCTATGCTATCTCCCTTTGATGGA
TTCAATGTGTTGTTTGGAATAGAATGTGGCATTGCCTTCTCGCTTCTTTGGAACTTTGTA
ATTGGATACTAAAGTATAGACTGCGGTCTTGGTCATTCCATATTTGTCCATGATTTCGTT
TGTAGAATACCAGTCCTTGATGTTGGCATCAGGATTTCGTTTTCTAAAATATGCATCTAT
GTGCTTTTGGCTCCAATAAGTTTTCCCATTTCTTGATTCCTTGGGTATGGGAGTCTTCTT
AGCTATTTGATATACCATCGACTCACATATTTTATATTTCTCCATGATTTCTTTGGTTGT
ATAGAACAGGCCGACAGGAGAAGGTGTCTTTCTTTCTTGCTTTTGATATGCAGTTCCCTT
GCCAAACATCGCTTCAATGTCGCTTCTTTTAATGATAGTGAGTTTTTCGCTGAATCTAGT
TGCTCTTAGAATACCTTTATATATAAGGTTATAGGCGGACCTTCTAGACAACCCCAAGAC
GATGGCTGCCTCATTTACGGATAGATACTCTTTGTCCTTTAGATTTAAAACAGGTTTTTC
TTCTGTTTGTTTCTCAGATTGCTGCACATTTTTTAAACGAAGACGCATTTTATATGCCTT
ATTGGCACAATCCTTTGAACAGAATCTTGTCGTGATTTTTTGTGATAAAAATTCCTTACC
ACAGAGTTCACAAACTCTCTTGACTGTAATCTTTGTTGCTGTCATATCTCACTTCCTTTA
ATAGTTTTACGCTCCATGAAGCTTGCCTTTTTTGTGTAAACATGTGCAAGAATGTGTACC
TATGTGCAAATCCTCTACAACTTAGCTCCTATTTCTTTATATTTCTTCCGAGCCAAATTG
TTTGTGGTACGATGGCGGTACGAAAAACTACgAAAAAAaCGGTCATCTTCGATAAACAAC
GAGAATGACCGGTAAAAAGAAAGGCACTCATTTTGAGCGCCTTAACTATAGAACATGAGA
TTTTGTGCTTGTTTGTAACCGGGTTTTATTTTCCGATGCAACATACGTAATCAGCTGAAT
ATCAGCTATTTAACATAGTTTTGAGCCATATGGTAGCCGGGCTAAAATATAAGGGTTTTT
ATCTCCTTAATTATCTGATATTCAGTGCTTTTTAGTCCTACTTTCCTACTTTTTTCAAGT
ATCTTTTtAAGCCCTTTTCTACGCCTTCACTTTCCCACGCAAATAATGAATGTCGTTGAT
TCTCAATCGATTAAGTACTGACGTGCTATTTGTGAGCCGCTTTCCTTCTGAATGAAAAGA
ATGTTGATTATCAGCTACTTACGATTTTCGTATTTTCACTTGGTTTCACTTGATTTCATT
CATTTtGTATGTTACTTATCTTTACAAACCCCCATTTTTAGGGGTTGAAGATTTAACATA
TTTAACCTTTGTAAACACTCAAAATCTGCATTTTCGTGCTAAAACGTGGTTTTTTATCAT
TTTTGAGAGGTCGGCTTTTATCTGAATAAATCTGCCATCGTCAGCTGGCATTGGATGTCA
TCAGAATAGCCGCCCGGCGCAAGTCCATAGGGGGTAAACATCGTGATGAGTACCGTTTTC
TCTGTGCCTGTTTCCCTGATGAAGGTCTCCCTTCGGTTGCGGTTGTCCTCTTCTTCTGTA
ATAACGTAAGGGACGCTGGATTATTGCATCGTCTTGGAATGTATCTCACGACTTATCTGT
ACGGTCATTATCTGTCCATGATGCTTTTTGCGAGTAAATATACTCTGGTTCCAGTAGTCT
GTGGCCATCTGTCTTTTGGGTTTATATCCAGCTTTTCTGCTCTACATATAGCCTCTTCGA
CATGTGGAAGTAAGATGGATGGATCATAGTCTGATTCCTGATAATGTCCCATCAGTTTTC
GAAGATGATATTTCGTCCATGTACCATGAGTTGACAAGCGAGGATTTTCAAAGAGGTTTT
TCTTGTCCTCTTCCGAATAATCTTCGATGTCTTCAAGGTGCAATATCAACCAAAGTTCGA
AACATGGATTGCTCATGCAAAATCTGAGATTGCTGTTTTGCTGACATAGCTGTGCAATGT
CGGCAAGCATCTTTTCCTTCCAGTCGTCACGGTCAATTACAATCCATAGTTGATCATCGT
CCAAGATGTTGTATTCATCCATGAAATCCTTAATCTGACGATGAACATTGGCTGGATTAG
AGTTGTCATCTTCTCGGTTAAGAACAACCAGCTGTACATTAGTTGCACATAGTTCCTGGC
GCATAGCCTCGAAGTAAATGTTTTCGGTTGCTCTTCCTTCGGCAGCTATGACAATGAGTC
GAGAAGATTTAACTCCTTCTATTCGTTGAAAGTCTTTTCTTTGTCTCATAGCTGTTACCA
TTTTAATTGACTTATAGGCGCGAAGAATGGAATGGCTCCATAGCGCCCTAATAGATAACC
CTTGCGGACATCTTCACGAGGCTTGAATTCTGCCAAGGATGTAAGATGAGACGCTCCATC
CTTTTCCTTCTCGACAAACCAGACTTCATCAGCTCTGATAAGGTCGAGGTTGAGCAGGTT
ACATTCATGGGTGGAGAAGATGAGCTGAGTGTCTCTTCCTGACTCCAGTCCTGAGAAATA
GCACTCTAAGATTTTCTGCGAGAGCATCGGGTGCATACTGCGGTCAATCTCATCGATGAG
ATAGTCAACTTCATTTTGCTTCAAATCTATGAGCATTGGGATGAAGTCGAGCAATCGGAT
GCTGCCATCTGATTCTTCGCACAGATCAAAAACAACTTCTGTGCCGGAAGTAAGATTCCG
GTGAACAGCCTTTTGCTTGTAAATCTCATATCCTCCGTTGGCATTTACCTCGAAAAGAAG
CATTTCGCCTCCAACTGTGGCAGCCATGCTGTACGCCTTGCCGTTCTTGGCCTTGCTGAG
TATGTTGTCAAGTAAATCGGAAGATAAGTTTACATCCTCTTTCTTGATTTTGTACAGGCG
CACGTCTGAAATGCCCGTGTTGAAGTAGGCAAGAAGCGAGCGAGTCGTTTCCTGCAGCTC
GTCATTGTTTTCAGTAAGGAAAGAAATTCCCTGCAGGCGTGTGCTTGGGAAGATGATCTT
CAAGCCGTCTGCAAACCAGTTCTTGGCCATGCGTATGGTTTCAAGTCCCTTGCCGTTTCT
GCGCACATACTCTGAAAGGAAGCTGAAATCAGAAGGAGTACTGTGGGCGATGAACTTCAG
CAGCATGGATGTTTCTTCGTTTCCATCCACCTTGCCAAACGTGAACTCGTTGCCGTCTGC
AGTAACCTTTCTGGTGAAAACTTCCTTGTCGGTACGGCTGTTGATTTCAAACAGCCATTC
CTCCTTGATTCCTCCGATGTTGAACTCCATGCCATAGGCGAAGCACTTACCCTTGGTCTT
GAACTCGATTTCGACCTTAGAGTTTTTCTCTTCGGTATCAGCAAGCTTGAAAGGTTCCAC
CTTGCTTTGCGGAAAGCTTCCATTGGCTATCTGCTGGAGCAGGGCAATGGCCTTGATGAC
GTTGCTCTTTCCGGAAGCATTGGCACCATAAACGATACCAGCCTTCAGAACAGAAATGTC
ATCACGCTTCTCTGCACGGGAAACGTGAGACGGATGGGCATTGCTCTTACCAGCCACAAA
GCTGATTTGAGTCTCATCCTTGATGGAATATATATTTTCAAATGTAGCTCTAAGTATCAT
AACAATGTCATTTTCTTATTAATACTGATGCAAAGATAAGCTTTTTCTTCGAAAAATGTA
TAGTTTGATGTCGAATACTTGCAAAAATATTGCATAATTAACACAAATTAGCTGATTTAA
GACCTTttGCTTGTCAAAAGCTGTCGCTATTTGTGGAAGTTACTGGTTGTATAAAaaTGC
ATTTATCCTGCAAAAaCTCCAAAATGTATCGATAAGTCGTGGAAATCTATT
>contig00055  length=30254   numreads=4456
ATCGGCATGTTTTTGCGATTTTtATCCTAATATGGATGAGTTTTCcTCTCCATTtCGAAT
AaCTATTCTTGCaTTTCAGCAAGGAAAAATAGATTCTCCCAAAATCCTTGATTATATGTT
ATAAACAAGTTTATTTCGGCATATATACATATATGGTTTTCTTAAACTTGTAAACTTCCT
GGTTTGAGTGGTTGTAAGAGGGTAGTGGTTTACTATTTGAGTTTGAAAGAACATGTATAA
[truncated: 18,089,290 more chars]
